# Supplementary material for: Absolute quantification of cohesin, CTCF and their regulators in human cells
Source: eLife. 2019 Jun 17;8:e46269. doi: 10.7554/eLife.46269 (PMC6606026; doi:10.7554/eLife.46269)
Supplement: Figure 2—source data 1. [file elife-46269-fig2-data1.zip › Figure 2 - source data 1/20150715_gfpSORORINcd3_G2G1/2c_opt_time_col_ic_Ch1.txt]

time_s	Ch1_kHz	path
0	5.284995e+01	20150715_gfpSORORINcd3_G2G1\MitoSys2\LSM\gfpSORORINc_G1\DE_W0002_P0001\DE_2_W0002_P0001_T0003\TR1_W0001_P0122\TR1_2_W0001_P0122_T0001_R1_P2_K1_Ch2-Ch1.zen
6.000010e-02	4.898329e+01	20150715_gfpSORORINcd3_G2G1\MitoSys2\LSM\gfpSORORINc_G1\DE_W0002_P0001\DE_2_W0002_P0001_T0003\TR1_W0001_P0122\TR1_2_W0001_P0122_T0001_R1_P2_K1_Ch2-Ch1.zen
1.200000e-01	4.958329e+01	20150715_gfpSORORINcd3_G2G1\MitoSys2\LSM\gfpSORORINc_G1\DE_W0002_P0001\DE_2_W0002_P0001_T0003\TR1_W0001_P0122\TR1_2_W0001_P0122_T0001_R1_P2_K1_Ch2-Ch1.zen
1.800000e-01	5.168328e+01	20150715_gfpSORORINcd3_G2G1\MitoSys2\LSM\gfpSORORINc_G1\DE_W0002_P0001\DE_2_W0002_P0001_T0003\TR1_W0001_P0122\TR1_2_W0001_P0122_T0001_R1_P2_K1_Ch2-Ch1.zen
2.400000e-01	4.858329e+01	20150715_gfpSORORINcd3_G2G1\MitoSys2\LSM\gfpSORORINc_G1\DE_W0002_P0001\DE_2_W0002_P0001_T0003\TR1_W0001_P0122\TR1_2_W0001_P0122_T0001_R1_P2_K1_Ch2-Ch1.zen
3.000000e-01	4.993328e+01	20150715_gfpSORORINcd3_G2G1\MitoSys2\LSM\gfpSORORINc_G1\DE_W0002_P0001\DE_2_W0002_P0001_T0003\TR1_W0001_P0122\TR1_2_W0001_P0122_T0001_R1_P2_K1_Ch2-Ch1.zen
3.600000e-01	5.214995e+01	20150715_gfpSORORINcd3_G2G1\MitoSys2\LSM\gfpSORORINc_G1\DE_W0002_P0001\DE_2_W0002_P0001_T0003\TR1_W0001_P0122\TR1_2_W0001_P0122_T0001_R1_P2_K1_Ch2-Ch1.zen
4.200000e-01	4.413329e+01	20150715_gfpSORORINcd3_G2G1\MitoSys2\LSM\gfpSORORINc_G1\DE_W0002_P0001\DE_2_W0002_P0001_T0003\TR1_W0001_P0122\TR1_2_W0001_P0122_T0001_R1_P2_K1_Ch2-Ch1.zen
4.800000e-01	4.244996e+01	20150715_gfpSORORINcd3_G2G1\MitoSys2\LSM\gfpSORORINc_G1\DE_W0002_P0001\DE_2_W0002_P0001_T0003\TR1_W0001_P0122\TR1_2_W0001_P0122_T0001_R1_P2_K1_Ch2-Ch1.zen
5.400000e-01	4.794995e+01	20150715_gfpSORORINcd3_G2G1\MitoSys2\LSM\gfpSORORINc_G1\DE_W0002_P0001\DE_2_W0002_P0001_T0003\TR1_W0001_P0122\TR1_2_W0001_P0122_T0001_R1_P2_K1_Ch2-Ch1.zen
6.000000e-01	4.443329e+01	20150715_gfpSORORINcd3_G2G1\MitoSys2\LSM\gfpSORORINc_G1\DE_W0002_P0001\DE_2_W0002_P0001_T0003\TR1_W0001_P0122\TR1_2_W0001_P0122_T0001_R1_P2_K1_Ch2-Ch1.zen
6.600000e-01	5.203328e+01	20150715_gfpSORORINcd3_G2G1\MitoSys2\LSM\gfpSORORINc_G1\DE_W0002_P0001\DE_2_W0002_P0001_T0003\TR1_W0001_P0122\TR1_2_W0001_P0122_T0001_R1_P2_K1_Ch2-Ch1.zen
7.200000e-01	5.081662e+01	20150715_gfpSORORINcd3_G2G1\MitoSys2\LSM\gfpSORORINc_G1\DE_W0002_P0001\DE_2_W0002_P0001_T0003\TR1_W0001_P0122\TR1_2_W0001_P0122_T0001_R1_P2_K1_Ch2-Ch1.zen
7.800000e-01	4.618329e+01	20150715_gfpSORORINcd3_G2G1\MitoSys2\LSM\gfpSORORINc_G1\DE_W0002_P0001\DE_2_W0002_P0001_T0003\TR1_W0001_P0122\TR1_2_W0001_P0122_T0001_R1_P2_K1_Ch2-Ch1.zen
8.400000e-01	4.458329e+01	20150715_gfpSORORINcd3_G2G1\MitoSys2\LSM\gfpSORORINc_G1\DE_W0002_P0001\DE_2_W0002_P0001_T0003\TR1_W0001_P0122\TR1_2_W0001_P0122_T0001_R1_P2_K1_Ch2-Ch1.zen
9.000000e-01	5.084995e+01	20150715_gfpSORORINcd3_G2G1\MitoSys2\LSM\gfpSORORINc_G1\DE_W0002_P0001\DE_2_W0002_P0001_T0003\TR1_W0001_P0122\TR1_2_W0001_P0122_T0001_R1_P2_K1_Ch2-Ch1.zen
9.600000e-01	5.156662e+01	20150715_gfpSORORINcd3_G2G1\MitoSys2\LSM\gfpSORORINc_G1\DE_W0002_P0001\DE_2_W0002_P0001_T0003\TR1_W0001_P0122\TR1_2_W0001_P0122_T0001_R1_P2_K1_Ch2-Ch1.zen
1.020000e+00	5.293328e+01	20150715_gfpSORORINcd3_G2G1\MitoSys2\LSM\gfpSORORINc_G1\DE_W0002_P0001\DE_2_W0002_P0001_T0003\TR1_W0001_P0122\TR1_2_W0001_P0122_T0001_R1_P2_K1_Ch2-Ch1.zen
1.080000e+00	5.396662e+01	20150715_gfpSORORINcd3_G2G1\MitoSys2\LSM\gfpSORORINc_G1\DE_W0002_P0001\DE_2_W0002_P0001_T0003\TR1_W0001_P0122\TR1_2_W0001_P0122_T0001_R1_P2_K1_Ch2-Ch1.zen
1.140000e+00	4.779995e+01	20150715_gfpSORORINcd3_G2G1\MitoSys2\LSM\gfpSORORINc_G1\DE_W0002_P0001\DE_2_W0002_P0001_T0003\TR1_W0001_P0122\TR1_2_W0001_P0122_T0001_R1_P2_K1_Ch2-Ch1.zen
1.200000e+00	5.238329e+01	20150715_gfpSORORINcd3_G2G1\MitoSys2\LSM\gfpSORORINc_G1\DE_W0002_P0001\DE_2_W0002_P0001_T0003\TR1_W0001_P0122\TR1_2_W0001_P0122_T0001_R1_P2_K1_Ch2-Ch1.zen
1.260000e+00	4.803329e+01	20150715_gfpSORORINcd3_G2G1\MitoSys2\LSM\gfpSORORINc_G1\DE_W0002_P0001\DE_2_W0002_P0001_T0003\TR1_W0001_P0122\TR1_2_W0001_P0122_T0001_R1_P2_K1_Ch2-Ch1.zen
1.320000e+00	4.761662e+01	20150715_gfpSORORINcd3_G2G1\MitoSys2\LSM\gfpSORORINc_G1\DE_W0002_P0001\DE_2_W0002_P0001_T0003\TR1_W0001_P0122\TR1_2_W0001_P0122_T0001_R1_P2_K1_Ch2-Ch1.zen
1.380000e+00	4.951662e+01	20150715_gfpSORORINcd3_G2G1\MitoSys2\LSM\gfpSORORINc_G1\DE_W0002_P0001\DE_2_W0002_P0001_T0003\TR1_W0001_P0122\TR1_2_W0001_P0122_T0001_R1_P2_K1_Ch2-Ch1.zen
1.440000e+00	5.421662e+01	20150715_gfpSORORINcd3_G2G1\MitoSys2\LSM\gfpSORORINc_G1\DE_W0002_P0001\DE_2_W0002_P0001_T0003\TR1_W0001_P0122\TR1_2_W0001_P0122_T0001_R1_P2_K1_Ch2-Ch1.zen
1.500000e+00	4.496663e+01	20150715_gfpSORORINcd3_G2G1\MitoSys2\LSM\gfpSORORINc_G1\DE_W0002_P0001\DE_2_W0002_P0001_T0003\TR1_W0001_P0122\TR1_2_W0001_P0122_T0001_R1_P2_K1_Ch2-Ch1.zen
1.560000e+00	5.346662e+01	20150715_gfpSORORINcd3_G2G1\MitoSys2\LSM\gfpSORORINc_G1\DE_W0002_P0001\DE_2_W0002_P0001_T0003\TR1_W0001_P0122\TR1_2_W0001_P0122_T0001_R1_P2_K1_Ch2-Ch1.zen
1.620000e+00	4.634996e+01	20150715_gfpSORORINcd3_G2G1\MitoSys2\LSM\gfpSORORINc_G1\DE_W0002_P0001\DE_2_W0002_P0001_T0003\TR1_W0001_P0122\TR1_2_W0001_P0122_T0001_R1_P2_K1_Ch2-Ch1.zen
1.680000e+00	4.929995e+01	20150715_gfpSORORINcd3_G2G1\MitoSys2\LSM\gfpSORORINc_G1\DE_W0002_P0001\DE_2_W0002_P0001_T0003\TR1_W0001_P0122\TR1_2_W0001_P0122_T0001_R1_P2_K1_Ch2-Ch1.zen
1.740000e+00	5.303328e+01	20150715_gfpSORORINcd3_G2G1\MitoSys2\LSM\gfpSORORINc_G1\DE_W0002_P0001\DE_2_W0002_P0001_T0003\TR1_W0001_P0122\TR1_2_W0001_P0122_T0001_R1_P2_K1_Ch2-Ch1.zen
1.800000e+00	4.709996e+01	20150715_gfpSORORINcd3_G2G1\MitoSys2\LSM\gfpSORORINc_G1\DE_W0002_P0001\DE_2_W0002_P0001_T0003\TR1_W0001_P0122\TR1_2_W0001_P0122_T0001_R1_P2_K1_Ch2-Ch1.zen
1.860000e+00	4.919995e+01	20150715_gfpSORORINcd3_G2G1\MitoSys2\LSM\gfpSORORINc_G1\DE_W0002_P0001\DE_2_W0002_P0001_T0003\TR1_W0001_P0122\TR1_2_W0001_P0122_T0001_R1_P2_K1_Ch2-Ch1.zen
1.920000e+00	5.434995e+01	20150715_gfpSORORINcd3_G2G1\MitoSys2\LSM\gfpSORORINc_G1\DE_W0002_P0001\DE_2_W0002_P0001_T0003\TR1_W0001_P0122\TR1_2_W0001_P0122_T0001_R1_P2_K1_Ch2-Ch1.zen
1.980000e+00	4.851662e+01	20150715_gfpSORORINcd3_G2G1\MitoSys2\LSM\gfpSORORINc_G1\DE_W0002_P0001\DE_2_W0002_P0001_T0003\TR1_W0001_P0122\TR1_2_W0001_P0122_T0001_R1_P2_K1_Ch2-Ch1.zen
2.040000e+00	4.503329e+01	20150715_gfpSORORINcd3_G2G1\MitoSys2\LSM\gfpSORORINc_G1\DE_W0002_P0001\DE_2_W0002_P0001_T0003\TR1_W0001_P0122\TR1_2_W0001_P0122_T0001_R1_P2_K1_Ch2-Ch1.zen
2.100000e+00	4.713329e+01	20150715_gfpSORORINcd3_G2G1\MitoSys2\LSM\gfpSORORINc_G1\DE_W0002_P0001\DE_2_W0002_P0001_T0003\TR1_W0001_P0122\TR1_2_W0001_P0122_T0001_R1_P2_K1_Ch2-Ch1.zen
2.160000e+00	5.353328e+01	20150715_gfpSORORINcd3_G2G1\MitoSys2\LSM\gfpSORORINc_G1\DE_W0002_P0001\DE_2_W0002_P0001_T0003\TR1_W0001_P0122\TR1_2_W0001_P0122_T0001_R1_P2_K1_Ch2-Ch1.zen
2.220000e+00	5.326662e+01	20150715_gfpSORORINcd3_G2G1\MitoSys2\LSM\gfpSORORINc_G1\DE_W0002_P0001\DE_2_W0002_P0001_T0003\TR1_W0001_P0122\TR1_2_W0001_P0122_T0001_R1_P2_K1_Ch2-Ch1.zen
2.280000e+00	4.536662e+01	20150715_gfpSORORINcd3_G2G1\MitoSys2\LSM\gfpSORORINc_G1\DE_W0002_P0001\DE_2_W0002_P0001_T0003\TR1_W0001_P0122\TR1_2_W0001_P0122_T0001_R1_P2_K1_Ch2-Ch1.zen
2.340000e+00	4.958329e+01	20150715_gfpSORORINcd3_G2G1\MitoSys2\LSM\gfpSORORINc_G1\DE_W0002_P0001\DE_2_W0002_P0001_T0003\TR1_W0001_P0122\TR1_2_W0001_P0122_T0001_R1_P2_K1_Ch2-Ch1.zen
2.400000e+00	5.398328e+01	20150715_gfpSORORINcd3_G2G1\MitoSys2\LSM\gfpSORORINc_G1\DE_W0002_P0001\DE_2_W0002_P0001_T0003\TR1_W0001_P0122\TR1_2_W0001_P0122_T0001_R1_P2_K1_Ch2-Ch1.zen
2.460000e+00	5.009995e+01	20150715_gfpSORORINcd3_G2G1\MitoSys2\LSM\gfpSORORINc_G1\DE_W0002_P0001\DE_2_W0002_P0001_T0003\TR1_W0001_P0122\TR1_2_W0001_P0122_T0001_R1_P2_K1_Ch2-Ch1.zen
2.520000e+00	4.558329e+01	20150715_gfpSORORINcd3_G2G1\MitoSys2\LSM\gfpSORORINc_G1\DE_W0002_P0001\DE_2_W0002_P0001_T0003\TR1_W0001_P0122\TR1_2_W0001_P0122_T0001_R1_P2_K1_Ch2-Ch1.zen
2.580000e+00	4.524996e+01	20150715_gfpSORORINcd3_G2G1\MitoSys2\LSM\gfpSORORINc_G1\DE_W0002_P0001\DE_2_W0002_P0001_T0003\TR1_W0001_P0122\TR1_2_W0001_P0122_T0001_R1_P2_K1_Ch2-Ch1.zen
2.640000e+00	4.608329e+01	20150715_gfpSORORINcd3_G2G1\MitoSys2\LSM\gfpSORORINc_G1\DE_W0002_P0001\DE_2_W0002_P0001_T0003\TR1_W0001_P0122\TR1_2_W0001_P0122_T0001_R1_P2_K1_Ch2-Ch1.zen
2.700000e+00	4.948329e+01	20150715_gfpSORORINcd3_G2G1\MitoSys2\LSM\gfpSORORINc_G1\DE_W0002_P0001\DE_2_W0002_P0001_T0003\TR1_W0001_P0122\TR1_2_W0001_P0122_T0001_R1_P2_K1_Ch2-Ch1.zen
2.760000e+00	4.881662e+01	20150715_gfpSORORINcd3_G2G1\MitoSys2\LSM\gfpSORORINc_G1\DE_W0002_P0001\DE_2_W0002_P0001_T0003\TR1_W0001_P0122\TR1_2_W0001_P0122_T0001_R1_P2_K1_Ch2-Ch1.zen
2.820000e+00	4.968329e+01	20150715_gfpSORORINcd3_G2G1\MitoSys2\LSM\gfpSORORINc_G1\DE_W0002_P0001\DE_2_W0002_P0001_T0003\TR1_W0001_P0122\TR1_2_W0001_P0122_T0001_R1_P2_K1_Ch2-Ch1.zen
2.880000e+00	4.946662e+01	20150715_gfpSORORINcd3_G2G1\MitoSys2\LSM\gfpSORORINc_G1\DE_W0002_P0001\DE_2_W0002_P0001_T0003\TR1_W0001_P0122\TR1_2_W0001_P0122_T0001_R1_P2_K1_Ch2-Ch1.zen
2.940000e+00	5.541661e+01	20150715_gfpSORORINcd3_G2G1\MitoSys2\LSM\gfpSORORINc_G1\DE_W0002_P0001\DE_2_W0002_P0001_T0003\TR1_W0001_P0122\TR1_2_W0001_P0122_T0001_R1_P2_K1_Ch2-Ch1.zen
3	4.863329e+01	20150715_gfpSORORINcd3_G2G1\MitoSys2\LSM\gfpSORORINc_G1\DE_W0002_P0001\DE_2_W0002_P0001_T0003\TR1_W0001_P0122\TR1_2_W0001_P0122_T0001_R1_P2_K1_Ch2-Ch1.zen
3.060000e+00	5.408328e+01	20150715_gfpSORORINcd3_G2G1\MitoSys2\LSM\gfpSORORINc_G1\DE_W0002_P0001\DE_2_W0002_P0001_T0003\TR1_W0001_P0122\TR1_2_W0001_P0122_T0001_R1_P2_K1_Ch2-Ch1.zen
3.120000e+00	5.501662e+01	20150715_gfpSORORINcd3_G2G1\MitoSys2\LSM\gfpSORORINc_G1\DE_W0002_P0001\DE_2_W0002_P0001_T0003\TR1_W0001_P0122\TR1_2_W0001_P0122_T0001_R1_P2_K1_Ch2-Ch1.zen
3.180000e+00	5.684995e+01	20150715_gfpSORORINcd3_G2G1\MitoSys2\LSM\gfpSORORINc_G1\DE_W0002_P0001\DE_2_W0002_P0001_T0003\TR1_W0001_P0122\TR1_2_W0001_P0122_T0001_R1_P2_K1_Ch2-Ch1.zen
3.240000e+00	4.808329e+01	20150715_gfpSORORINcd3_G2G1\MitoSys2\LSM\gfpSORORINc_G1\DE_W0002_P0001\DE_2_W0002_P0001_T0003\TR1_W0001_P0122\TR1_2_W0001_P0122_T0001_R1_P2_K1_Ch2-Ch1.zen
3.300000e+00	4.864996e+01	20150715_gfpSORORINcd3_G2G1\MitoSys2\LSM\gfpSORORINc_G1\DE_W0002_P0001\DE_2_W0002_P0001_T0003\TR1_W0001_P0122\TR1_2_W0001_P0122_T0001_R1_P2_K1_Ch2-Ch1.zen
3.360000e+00	4.831662e+01	20150715_gfpSORORINcd3_G2G1\MitoSys2\LSM\gfpSORORINc_G1\DE_W0002_P0001\DE_2_W0002_P0001_T0003\TR1_W0001_P0122\TR1_2_W0001_P0122_T0001_R1_P2_K1_Ch2-Ch1.zen
3.420000e+00	5.101662e+01	20150715_gfpSORORINcd3_G2G1\MitoSys2\LSM\gfpSORORINc_G1\DE_W0002_P0001\DE_2_W0002_P0001_T0003\TR1_W0001_P0122\TR1_2_W0001_P0122_T0001_R1_P2_K1_Ch2-Ch1.zen
3.480000e+00	4.726662e+01	20150715_gfpSORORINcd3_G2G1\MitoSys2\LSM\gfpSORORINc_G1\DE_W0002_P0001\DE_2_W0002_P0001_T0003\TR1_W0001_P0122\TR1_2_W0001_P0122_T0001_R1_P2_K1_Ch2-Ch1.zen
3.540000e+00	4.741662e+01	20150715_gfpSORORINcd3_G2G1\MitoSys2\LSM\gfpSORORINc_G1\DE_W0002_P0001\DE_2_W0002_P0001_T0003\TR1_W0001_P0122\TR1_2_W0001_P0122_T0001_R1_P2_K1_Ch2-Ch1.zen
3.600000e+00	5.278328e+01	20150715_gfpSORORINcd3_G2G1\MitoSys2\LSM\gfpSORORINc_G1\DE_W0002_P0001\DE_2_W0002_P0001_T0003\TR1_W0001_P0122\TR1_2_W0001_P0122_T0001_R1_P2_K1_Ch2-Ch1.zen
3.660000e+00	5.169995e+01	20150715_gfpSORORINcd3_G2G1\MitoSys2\LSM\gfpSORORINc_G1\DE_W0002_P0001\DE_2_W0002_P0001_T0003\TR1_W0001_P0122\TR1_2_W0001_P0122_T0001_R1_P2_K1_Ch2-Ch1.zen
3.720000e+00	5.448328e+01	20150715_gfpSORORINcd3_G2G1\MitoSys2\LSM\gfpSORORINc_G1\DE_W0002_P0001\DE_2_W0002_P0001_T0003\TR1_W0001_P0122\TR1_2_W0001_P0122_T0001_R1_P2_K1_Ch2-Ch1.zen
3.780000e+00	5.081662e+01	20150715_gfpSORORINcd3_G2G1\MitoSys2\LSM\gfpSORORINc_G1\DE_W0002_P0001\DE_2_W0002_P0001_T0003\TR1_W0001_P0122\TR1_2_W0001_P0122_T0001_R1_P2_K1_Ch2-Ch1.zen
3.840000e+00	4.928329e+01	20150715_gfpSORORINcd3_G2G1\MitoSys2\LSM\gfpSORORINc_G1\DE_W0002_P0001\DE_2_W0002_P0001_T0003\TR1_W0001_P0122\TR1_2_W0001_P0122_T0001_R1_P2_K1_Ch2-Ch1.zen
3.900000e+00	4.923329e+01	20150715_gfpSORORINcd3_G2G1\MitoSys2\LSM\gfpSORORINc_G1\DE_W0002_P0001\DE_2_W0002_P0001_T0003\TR1_W0001_P0122\TR1_2_W0001_P0122_T0001_R1_P2_K1_Ch2-Ch1.zen
3.960000e+00	4.803329e+01	20150715_gfpSORORINcd3_G2G1\MitoSys2\LSM\gfpSORORINc_G1\DE_W0002_P0001\DE_2_W0002_P0001_T0003\TR1_W0001_P0122\TR1_2_W0001_P0122_T0001_R1_P2_K1_Ch2-Ch1.zen
4.020000e+00	5.376662e+01	20150715_gfpSORORINcd3_G2G1\MitoSys2\LSM\gfpSORORINc_G1\DE_W0002_P0001\DE_2_W0002_P0001_T0003\TR1_W0001_P0122\TR1_2_W0001_P0122_T0001_R1_P2_K1_Ch2-Ch1.zen
4.080000e+00	5.329995e+01	20150715_gfpSORORINcd3_G2G1\MitoSys2\LSM\gfpSORORINc_G1\DE_W0002_P0001\DE_2_W0002_P0001_T0003\TR1_W0001_P0122\TR1_2_W0001_P0122_T0001_R1_P2_K1_Ch2-Ch1.zen
4.140000e+00	4.716662e+01	20150715_gfpSORORINcd3_G2G1\MitoSys2\LSM\gfpSORORINc_G1\DE_W0002_P0001\DE_2_W0002_P0001_T0003\TR1_W0001_P0122\TR1_2_W0001_P0122_T0001_R1_P2_K1_Ch2-Ch1.zen
4.200000e+00	4.651662e+01	20150715_gfpSORORINcd3_G2G1\MitoSys2\LSM\gfpSORORINc_G1\DE_W0002_P0001\DE_2_W0002_P0001_T0003\TR1_W0001_P0122\TR1_2_W0001_P0122_T0001_R1_P2_K1_Ch2-Ch1.zen
4.260000e+00	4.984995e+01	20150715_gfpSORORINcd3_G2G1\MitoSys2\LSM\gfpSORORINc_G1\DE_W0002_P0001\DE_2_W0002_P0001_T0003\TR1_W0001_P0122\TR1_2_W0001_P0122_T0001_R1_P2_K1_Ch2-Ch1.zen
4.320000e+00	5.019995e+01	20150715_gfpSORORINcd3_G2G1\MitoSys2\LSM\gfpSORORINc_G1\DE_W0002_P0001\DE_2_W0002_P0001_T0003\TR1_W0001_P0122\TR1_2_W0001_P0122_T0001_R1_P2_K1_Ch2-Ch1.zen
4.380000e+00	4.819995e+01	20150715_gfpSORORINcd3_G2G1\MitoSys2\LSM\gfpSORORINc_G1\DE_W0002_P0001\DE_2_W0002_P0001_T0003\TR1_W0001_P0122\TR1_2_W0001_P0122_T0001_R1_P2_K1_Ch2-Ch1.zen
4.440000e+00	4.701662e+01	20150715_gfpSORORINcd3_G2G1\MitoSys2\LSM\gfpSORORINc_G1\DE_W0002_P0001\DE_2_W0002_P0001_T0003\TR1_W0001_P0122\TR1_2_W0001_P0122_T0001_R1_P2_K1_Ch2-Ch1.zen
4.500000e+00	4.126663e+01	20150715_gfpSORORINcd3_G2G1\MitoSys2\LSM\gfpSORORINc_G1\DE_W0002_P0001\DE_2_W0002_P0001_T0003\TR1_W0001_P0122\TR1_2_W0001_P0122_T0001_R1_P2_K1_Ch2-Ch1.zen
4.560000e+00	4.508329e+01	20150715_gfpSORORINcd3_G2G1\MitoSys2\LSM\gfpSORORINc_G1\DE_W0002_P0001\DE_2_W0002_P0001_T0003\TR1_W0001_P0122\TR1_2_W0001_P0122_T0001_R1_P2_K1_Ch2-Ch1.zen
4.620000e+00	4.794995e+01	20150715_gfpSORORINcd3_G2G1\MitoSys2\LSM\gfpSORORINc_G1\DE_W0002_P0001\DE_2_W0002_P0001_T0003\TR1_W0001_P0122\TR1_2_W0001_P0122_T0001_R1_P2_K1_Ch2-Ch1.zen
4.680000e+00	4.754996e+01	20150715_gfpSORORINcd3_G2G1\MitoSys2\LSM\gfpSORORINc_G1\DE_W0002_P0001\DE_2_W0002_P0001_T0003\TR1_W0001_P0122\TR1_2_W0001_P0122_T0001_R1_P2_K1_Ch2-Ch1.zen
4.740000e+00	4.539996e+01	20150715_gfpSORORINcd3_G2G1\MitoSys2\LSM\gfpSORORINc_G1\DE_W0002_P0001\DE_2_W0002_P0001_T0003\TR1_W0001_P0122\TR1_2_W0001_P0122_T0001_R1_P2_K1_Ch2-Ch1.zen
4.800000e+00	4.374996e+01	20150715_gfpSORORINcd3_G2G1\MitoSys2\LSM\gfpSORORINc_G1\DE_W0002_P0001\DE_2_W0002_P0001_T0003\TR1_W0001_P0122\TR1_2_W0001_P0122_T0001_R1_P2_K1_Ch2-Ch1.zen
4.860000e+00	4.109996e+01	20150715_gfpSORORINcd3_G2G1\MitoSys2\LSM\gfpSORORINc_G1\DE_W0002_P0001\DE_2_W0002_P0001_T0003\TR1_W0001_P0122\TR1_2_W0001_P0122_T0001_R1_P2_K1_Ch2-Ch1.zen
4.920000e+00	4.374996e+01	20150715_gfpSORORINcd3_G2G1\MitoSys2\LSM\gfpSORORINc_G1\DE_W0002_P0001\DE_2_W0002_P0001_T0003\TR1_W0001_P0122\TR1_2_W0001_P0122_T0001_R1_P2_K1_Ch2-Ch1.zen
4.980000e+00	4.523329e+01	20150715_gfpSORORINcd3_G2G1\MitoSys2\LSM\gfpSORORINc_G1\DE_W0002_P0001\DE_2_W0002_P0001_T0003\TR1_W0001_P0122\TR1_2_W0001_P0122_T0001_R1_P2_K1_Ch2-Ch1.zen
5.040000e+00	3.571663e+01	20150715_gfpSORORINcd3_G2G1\MitoSys2\LSM\gfpSORORINc_G1\DE_W0002_P0001\DE_2_W0002_P0001_T0003\TR1_W0001_P0122\TR1_2_W0001_P0122_T0001_R1_P2_K1_Ch2-Ch1.zen
5.100000e+00	3.863330e+01	20150715_gfpSORORINcd3_G2G1\MitoSys2\LSM\gfpSORORINc_G1\DE_W0002_P0001\DE_2_W0002_P0001_T0003\TR1_W0001_P0122\TR1_2_W0001_P0122_T0001_R1_P2_K1_Ch2-Ch1.zen
5.160000e+00	4.161663e+01	20150715_gfpSORORINcd3_G2G1\MitoSys2\LSM\gfpSORORINc_G1\DE_W0002_P0001\DE_2_W0002_P0001_T0003\TR1_W0001_P0122\TR1_2_W0001_P0122_T0001_R1_P2_K1_Ch2-Ch1.zen
5.220010e+00	4.353329e+01	20150715_gfpSORORINcd3_G2G1\MitoSys2\LSM\gfpSORORINc_G1\DE_W0002_P0001\DE_2_W0002_P0001_T0003\TR1_W0001_P0122\TR1_2_W0001_P0122_T0001_R1_P2_K1_Ch2-Ch1.zen
5.280000e+00	4.141663e+01	20150715_gfpSORORINcd3_G2G1\MitoSys2\LSM\gfpSORORINc_G1\DE_W0002_P0001\DE_2_W0002_P0001_T0003\TR1_W0001_P0122\TR1_2_W0001_P0122_T0001_R1_P2_K1_Ch2-Ch1.zen
5.340000e+00	4.246663e+01	20150715_gfpSORORINcd3_G2G1\MitoSys2\LSM\gfpSORORINc_G1\DE_W0002_P0001\DE_2_W0002_P0001_T0003\TR1_W0001_P0122\TR1_2_W0001_P0122_T0001_R1_P2_K1_Ch2-Ch1.zen
5.400000e+00	4.334996e+01	20150715_gfpSORORINcd3_G2G1\MitoSys2\LSM\gfpSORORINc_G1\DE_W0002_P0001\DE_2_W0002_P0001_T0003\TR1_W0001_P0122\TR1_2_W0001_P0122_T0001_R1_P2_K1_Ch2-Ch1.zen
5.460010e+00	4.569996e+01	20150715_gfpSORORINcd3_G2G1\MitoSys2\LSM\gfpSORORINc_G1\DE_W0002_P0001\DE_2_W0002_P0001_T0003\TR1_W0001_P0122\TR1_2_W0001_P0122_T0001_R1_P2_K1_Ch2-Ch1.zen
5.520010e+00	4.539996e+01	20150715_gfpSORORINcd3_G2G1\MitoSys2\LSM\gfpSORORINc_G1\DE_W0002_P0001\DE_2_W0002_P0001_T0003\TR1_W0001_P0122\TR1_2_W0001_P0122_T0001_R1_P2_K1_Ch2-Ch1.zen
5.580010e+00	4.134996e+01	20150715_gfpSORORINcd3_G2G1\MitoSys2\LSM\gfpSORORINc_G1\DE_W0002_P0001\DE_2_W0002_P0001_T0003\TR1_W0001_P0122\TR1_2_W0001_P0122_T0001_R1_P2_K1_Ch2-Ch1.zen
5.640010e+00	4.168329e+01	20150715_gfpSORORINcd3_G2G1\MitoSys2\LSM\gfpSORORINc_G1\DE_W0002_P0001\DE_2_W0002_P0001_T0003\TR1_W0001_P0122\TR1_2_W0001_P0122_T0001_R1_P2_K1_Ch2-Ch1.zen
5.700010e+00	3.348330e+01	20150715_gfpSORORINcd3_G2G1\MitoSys2\LSM\gfpSORORINc_G1\DE_W0002_P0001\DE_2_W0002_P0001_T0003\TR1_W0001_P0122\TR1_2_W0001_P0122_T0001_R1_P2_K1_Ch2-Ch1.zen
5.760010e+00	3.764996e+01	20150715_gfpSORORINcd3_G2G1\MitoSys2\LSM\gfpSORORINc_G1\DE_W0002_P0001\DE_2_W0002_P0001_T0003\TR1_W0001_P0122\TR1_2_W0001_P0122_T0001_R1_P2_K1_Ch2-Ch1.zen
5.820010e+00	4.198330e+01	20150715_gfpSORORINcd3_G2G1\MitoSys2\LSM\gfpSORORINc_G1\DE_W0002_P0001\DE_2_W0002_P0001_T0003\TR1_W0001_P0122\TR1_2_W0001_P0122_T0001_R1_P2_K1_Ch2-Ch1.zen
5.880010e+00	3.878330e+01	20150715_gfpSORORINcd3_G2G1\MitoSys2\LSM\gfpSORORINc_G1\DE_W0002_P0001\DE_2_W0002_P0001_T0003\TR1_W0001_P0122\TR1_2_W0001_P0122_T0001_R1_P2_K1_Ch2-Ch1.zen
5.940010e+00	3.466663e+01	20150715_gfpSORORINcd3_G2G1\MitoSys2\LSM\gfpSORORINc_G1\DE_W0002_P0001\DE_2_W0002_P0001_T0003\TR1_W0001_P0122\TR1_2_W0001_P0122_T0001_R1_P2_K1_Ch2-Ch1.zen
6.000010e+00	4.196663e+01	20150715_gfpSORORINcd3_G2G1\MitoSys2\LSM\gfpSORORINc_G1\DE_W0002_P0001\DE_2_W0002_P0001_T0003\TR1_W0001_P0122\TR1_2_W0001_P0122_T0001_R1_P2_K1_Ch2-Ch1.zen
6.060010e+00	3.628330e+01	20150715_gfpSORORINcd3_G2G1\MitoSys2\LSM\gfpSORORINc_G1\DE_W0002_P0001\DE_2_W0002_P0001_T0003\TR1_W0001_P0122\TR1_2_W0001_P0122_T0001_R1_P2_K1_Ch2-Ch1.zen
6.120010e+00	4.436663e+01	20150715_gfpSORORINcd3_G2G1\MitoSys2\LSM\gfpSORORINc_G1\DE_W0002_P0001\DE_2_W0002_P0001_T0003\TR1_W0001_P0122\TR1_2_W0001_P0122_T0001_R1_P2_K1_Ch2-Ch1.zen
6.180010e+00	3.721663e+01	20150715_gfpSORORINcd3_G2G1\MitoSys2\LSM\gfpSORORINc_G1\DE_W0002_P0001\DE_2_W0002_P0001_T0003\TR1_W0001_P0122\TR1_2_W0001_P0122_T0001_R1_P2_K1_Ch2-Ch1.zen
6.240010e+00	4.418329e+01	20150715_gfpSORORINcd3_G2G1\MitoSys2\LSM\gfpSORORINc_G1\DE_W0002_P0001\DE_2_W0002_P0001_T0003\TR1_W0001_P0122\TR1_2_W0001_P0122_T0001_R1_P2_K1_Ch2-Ch1.zen
6.300010e+00	4.413329e+01	20150715_gfpSORORINcd3_G2G1\MitoSys2\LSM\gfpSORORINc_G1\DE_W0002_P0001\DE_2_W0002_P0001_T0003\TR1_W0001_P0122\TR1_2_W0001_P0122_T0001_R1_P2_K1_Ch2-Ch1.zen
6.360010e+00	4.653329e+01	20150715_gfpSORORINcd3_G2G1\MitoSys2\LSM\gfpSORORINc_G1\DE_W0002_P0001\DE_2_W0002_P0001_T0003\TR1_W0001_P0122\TR1_2_W0001_P0122_T0001_R1_P2_K1_Ch2-Ch1.zen
6.420010e+00	4.759996e+01	20150715_gfpSORORINcd3_G2G1\MitoSys2\LSM\gfpSORORINc_G1\DE_W0002_P0001\DE_2_W0002_P0001_T0003\TR1_W0001_P0122\TR1_2_W0001_P0122_T0001_R1_P2_K1_Ch2-Ch1.zen
6.480010e+00	4.174996e+01	20150715_gfpSORORINcd3_G2G1\MitoSys2\LSM\gfpSORORINc_G1\DE_W0002_P0001\DE_2_W0002_P0001_T0003\TR1_W0001_P0122\TR1_2_W0001_P0122_T0001_R1_P2_K1_Ch2-Ch1.zen
6.540010e+00	4.106663e+01	20150715_gfpSORORINcd3_G2G1\MitoSys2\LSM\gfpSORORINc_G1\DE_W0002_P0001\DE_2_W0002_P0001_T0003\TR1_W0001_P0122\TR1_2_W0001_P0122_T0001_R1_P2_K1_Ch2-Ch1.zen
6.600010e+00	4.461663e+01	20150715_gfpSORORINcd3_G2G1\MitoSys2\LSM\gfpSORORINc_G1\DE_W0002_P0001\DE_2_W0002_P0001_T0003\TR1_W0001_P0122\TR1_2_W0001_P0122_T0001_R1_P2_K1_Ch2-Ch1.zen
6.660010e+00	4.648329e+01	20150715_gfpSORORINcd3_G2G1\MitoSys2\LSM\gfpSORORINc_G1\DE_W0002_P0001\DE_2_W0002_P0001_T0003\TR1_W0001_P0122\TR1_2_W0001_P0122_T0001_R1_P2_K1_Ch2-Ch1.zen
6.720010e+00	4.189996e+01	20150715_gfpSORORINcd3_G2G1\MitoSys2\LSM\gfpSORORINc_G1\DE_W0002_P0001\DE_2_W0002_P0001_T0003\TR1_W0001_P0122\TR1_2_W0001_P0122_T0001_R1_P2_K1_Ch2-Ch1.zen
6.780010e+00	3.871663e+01	20150715_gfpSORORINcd3_G2G1\MitoSys2\LSM\gfpSORORINc_G1\DE_W0002_P0001\DE_2_W0002_P0001_T0003\TR1_W0001_P0122\TR1_2_W0001_P0122_T0001_R1_P2_K1_Ch2-Ch1.zen
6.840010e+00	4.243329e+01	20150715_gfpSORORINcd3_G2G1\MitoSys2\LSM\gfpSORORINc_G1\DE_W0002_P0001\DE_2_W0002_P0001_T0003\TR1_W0001_P0122\TR1_2_W0001_P0122_T0001_R1_P2_K1_Ch2-Ch1.zen
6.900010e+00	4.346663e+01	20150715_gfpSORORINcd3_G2G1\MitoSys2\LSM\gfpSORORINc_G1\DE_W0002_P0001\DE_2_W0002_P0001_T0003\TR1_W0001_P0122\TR1_2_W0001_P0122_T0001_R1_P2_K1_Ch2-Ch1.zen
6.960010e+00	4.429996e+01	20150715_gfpSORORINcd3_G2G1\MitoSys2\LSM\gfpSORORINc_G1\DE_W0002_P0001\DE_2_W0002_P0001_T0003\TR1_W0001_P0122\TR1_2_W0001_P0122_T0001_R1_P2_K1_Ch2-Ch1.zen
7.020010e+00	4.194996e+01	20150715_gfpSORORINcd3_G2G1\MitoSys2\LSM\gfpSORORINc_G1\DE_W0002_P0001\DE_2_W0002_P0001_T0003\TR1_W0001_P0122\TR1_2_W0001_P0122_T0001_R1_P2_K1_Ch2-Ch1.zen
7.080010e+00	4.421663e+01	20150715_gfpSORORINcd3_G2G1\MitoSys2\LSM\gfpSORORINc_G1\DE_W0002_P0001\DE_2_W0002_P0001_T0003\TR1_W0001_P0122\TR1_2_W0001_P0122_T0001_R1_P2_K1_Ch2-Ch1.zen
7.140010e+00	4.828329e+01	20150715_gfpSORORINcd3_G2G1\MitoSys2\LSM\gfpSORORINc_G1\DE_W0002_P0001\DE_2_W0002_P0001_T0003\TR1_W0001_P0122\TR1_2_W0001_P0122_T0001_R1_P2_K1_Ch2-Ch1.zen
7.200010e+00	4.698329e+01	20150715_gfpSORORINcd3_G2G1\MitoSys2\LSM\gfpSORORINc_G1\DE_W0002_P0001\DE_2_W0002_P0001_T0003\TR1_W0001_P0122\TR1_2_W0001_P0122_T0001_R1_P2_K1_Ch2-Ch1.zen
7.260010e+00	5.203328e+01	20150715_gfpSORORINcd3_G2G1\MitoSys2\LSM\gfpSORORINc_G1\DE_W0002_P0001\DE_2_W0002_P0001_T0003\TR1_W0001_P0122\TR1_2_W0001_P0122_T0001_R1_P2_K1_Ch2-Ch1.zen
7.320010e+00	4.439996e+01	20150715_gfpSORORINcd3_G2G1\MitoSys2\LSM\gfpSORORINc_G1\DE_W0002_P0001\DE_2_W0002_P0001_T0003\TR1_W0001_P0122\TR1_2_W0001_P0122_T0001_R1_P2_K1_Ch2-Ch1.zen
7.380010e+00	4.001663e+01	20150715_gfpSORORINcd3_G2G1\MitoSys2\LSM\gfpSORORINc_G1\DE_W0002_P0001\DE_2_W0002_P0001_T0003\TR1_W0001_P0122\TR1_2_W0001_P0122_T0001_R1_P2_K1_Ch2-Ch1.zen
7.440010e+00	4.256663e+01	20150715_gfpSORORINcd3_G2G1\MitoSys2\LSM\gfpSORORINc_G1\DE_W0002_P0001\DE_2_W0002_P0001_T0003\TR1_W0001_P0122\TR1_2_W0001_P0122_T0001_R1_P2_K1_Ch2-Ch1.zen
7.500010e+00	4.236663e+01	20150715_gfpSORORINcd3_G2G1\MitoSys2\LSM\gfpSORORINc_G1\DE_W0002_P0001\DE_2_W0002_P0001_T0003\TR1_W0001_P0122\TR1_2_W0001_P0122_T0001_R1_P2_K1_Ch2-Ch1.zen
7.560010e+00	4.239996e+01	20150715_gfpSORORINcd3_G2G1\MitoSys2\LSM\gfpSORORINc_G1\DE_W0002_P0001\DE_2_W0002_P0001_T0003\TR1_W0001_P0122\TR1_2_W0001_P0122_T0001_R1_P2_K1_Ch2-Ch1.zen
7.620010e+00	3.414997e+01	20150715_gfpSORORINcd3_G2G1\MitoSys2\LSM\gfpSORORINc_G1\DE_W0002_P0001\DE_2_W0002_P0001_T0003\TR1_W0001_P0122\TR1_2_W0001_P0122_T0001_R1_P2_K1_Ch2-Ch1.zen
7.680010e+00	4.109996e+01	20150715_gfpSORORINcd3_G2G1\MitoSys2\LSM\gfpSORORINc_G1\DE_W0002_P0001\DE_2_W0002_P0001_T0003\TR1_W0001_P0122\TR1_2_W0001_P0122_T0001_R1_P2_K1_Ch2-Ch1.zen
7.740010e+00	4.661662e+01	20150715_gfpSORORINcd3_G2G1\MitoSys2\LSM\gfpSORORINc_G1\DE_W0002_P0001\DE_2_W0002_P0001_T0003\TR1_W0001_P0122\TR1_2_W0001_P0122_T0001_R1_P2_K1_Ch2-Ch1.zen
7.800010e+00	4.638329e+01	20150715_gfpSORORINcd3_G2G1\MitoSys2\LSM\gfpSORORINc_G1\DE_W0002_P0001\DE_2_W0002_P0001_T0003\TR1_W0001_P0122\TR1_2_W0001_P0122_T0001_R1_P2_K1_Ch2-Ch1.zen
7.860010e+00	4.496663e+01	20150715_gfpSORORINcd3_G2G1\MitoSys2\LSM\gfpSORORINc_G1\DE_W0002_P0001\DE_2_W0002_P0001_T0003\TR1_W0001_P0122\TR1_2_W0001_P0122_T0001_R1_P2_K1_Ch2-Ch1.zen
7.920010e+00	4.693329e+01	20150715_gfpSORORINcd3_G2G1\MitoSys2\LSM\gfpSORORINc_G1\DE_W0002_P0001\DE_2_W0002_P0001_T0003\TR1_W0001_P0122\TR1_2_W0001_P0122_T0001_R1_P2_K1_Ch2-Ch1.zen
7.980010e+00	4.726662e+01	20150715_gfpSORORINcd3_G2G1\MitoSys2\LSM\gfpSORORINc_G1\DE_W0002_P0001\DE_2_W0002_P0001_T0003\TR1_W0001_P0122\TR1_2_W0001_P0122_T0001_R1_P2_K1_Ch2-Ch1.zen
8.040010e+00	4.433329e+01	20150715_gfpSORORINcd3_G2G1\MitoSys2\LSM\gfpSORORINc_G1\DE_W0002_P0001\DE_2_W0002_P0001_T0003\TR1_W0001_P0122\TR1_2_W0001_P0122_T0001_R1_P2_K1_Ch2-Ch1.zen
8.100010e+00	4.066663e+01	20150715_gfpSORORINcd3_G2G1\MitoSys2\LSM\gfpSORORINc_G1\DE_W0002_P0001\DE_2_W0002_P0001_T0003\TR1_W0001_P0122\TR1_2_W0001_P0122_T0001_R1_P2_K1_Ch2-Ch1.zen
8.160010e+00	4.194996e+01	20150715_gfpSORORINcd3_G2G1\MitoSys2\LSM\gfpSORORINc_G1\DE_W0002_P0001\DE_2_W0002_P0001_T0003\TR1_W0001_P0122\TR1_2_W0001_P0122_T0001_R1_P2_K1_Ch2-Ch1.zen
8.220010e+00	4.338329e+01	20150715_gfpSORORINcd3_G2G1\MitoSys2\LSM\gfpSORORINc_G1\DE_W0002_P0001\DE_2_W0002_P0001_T0003\TR1_W0001_P0122\TR1_2_W0001_P0122_T0001_R1_P2_K1_Ch2-Ch1.zen
8.280010e+00	4.054996e+01	20150715_gfpSORORINcd3_G2G1\MitoSys2\LSM\gfpSORORINc_G1\DE_W0002_P0001\DE_2_W0002_P0001_T0003\TR1_W0001_P0122\TR1_2_W0001_P0122_T0001_R1_P2_K1_Ch2-Ch1.zen
8.340010e+00	4.476662e+01	20150715_gfpSORORINcd3_G2G1\MitoSys2\LSM\gfpSORORINc_G1\DE_W0002_P0001\DE_2_W0002_P0001_T0003\TR1_W0001_P0122\TR1_2_W0001_P0122_T0001_R1_P2_K1_Ch2-Ch1.zen
8.400010e+00	3.638330e+01	20150715_gfpSORORINcd3_G2G1\MitoSys2\LSM\gfpSORORINc_G1\DE_W0002_P0001\DE_2_W0002_P0001_T0003\TR1_W0001_P0122\TR1_2_W0001_P0122_T0001_R1_P2_K1_Ch2-Ch1.zen
8.460010e+00	4.373329e+01	20150715_gfpSORORINcd3_G2G1\MitoSys2\LSM\gfpSORORINc_G1\DE_W0002_P0001\DE_2_W0002_P0001_T0003\TR1_W0001_P0122\TR1_2_W0001_P0122_T0001_R1_P2_K1_Ch2-Ch1.zen
8.520010e+00	4.594996e+01	20150715_gfpSORORINcd3_G2G1\MitoSys2\LSM\gfpSORORINc_G1\DE_W0002_P0001\DE_2_W0002_P0001_T0003\TR1_W0001_P0122\TR1_2_W0001_P0122_T0001_R1_P2_K1_Ch2-Ch1.zen
8.580010e+00	4.463329e+01	20150715_gfpSORORINcd3_G2G1\MitoSys2\LSM\gfpSORORINc_G1\DE_W0002_P0001\DE_2_W0002_P0001_T0003\TR1_W0001_P0122\TR1_2_W0001_P0122_T0001_R1_P2_K1_Ch2-Ch1.zen
8.640010e+00	4.013330e+01	20150715_gfpSORORINcd3_G2G1\MitoSys2\LSM\gfpSORORINc_G1\DE_W0002_P0001\DE_2_W0002_P0001_T0003\TR1_W0001_P0122\TR1_2_W0001_P0122_T0001_R1_P2_K1_Ch2-Ch1.zen
8.700010e+00	4.526662e+01	20150715_gfpSORORINcd3_G2G1\MitoSys2\LSM\gfpSORORINc_G1\DE_W0002_P0001\DE_2_W0002_P0001_T0003\TR1_W0001_P0122\TR1_2_W0001_P0122_T0001_R1_P2_K1_Ch2-Ch1.zen
8.760010e+00	4.188329e+01	20150715_gfpSORORINcd3_G2G1\MitoSys2\LSM\gfpSORORINc_G1\DE_W0002_P0001\DE_2_W0002_P0001_T0003\TR1_W0001_P0122\TR1_2_W0001_P0122_T0001_R1_P2_K1_Ch2-Ch1.zen
8.820010e+00	3.734996e+01	20150715_gfpSORORINcd3_G2G1\MitoSys2\LSM\gfpSORORINc_G1\DE_W0002_P0001\DE_2_W0002_P0001_T0003\TR1_W0001_P0122\TR1_2_W0001_P0122_T0001_R1_P2_K1_Ch2-Ch1.zen
8.880010e+00	4.044996e+01	20150715_gfpSORORINcd3_G2G1\MitoSys2\LSM\gfpSORORINc_G1\DE_W0002_P0001\DE_2_W0002_P0001_T0003\TR1_W0001_P0122\TR1_2_W0001_P0122_T0001_R1_P2_K1_Ch2-Ch1.zen
8.940010e+00	4.008329e+01	20150715_gfpSORORINcd3_G2G1\MitoSys2\LSM\gfpSORORINc_G1\DE_W0002_P0001\DE_2_W0002_P0001_T0003\TR1_W0001_P0122\TR1_2_W0001_P0122_T0001_R1_P2_K1_Ch2-Ch1.zen
9.000010e+00	3.688330e+01	20150715_gfpSORORINcd3_G2G1\MitoSys2\LSM\gfpSORORINc_G1\DE_W0002_P0001\DE_2_W0002_P0001_T0003\TR1_W0001_P0122\TR1_2_W0001_P0122_T0001_R1_P2_K1_Ch2-Ch1.zen
9.060010e+00	4.168329e+01	20150715_gfpSORORINcd3_G2G1\MitoSys2\LSM\gfpSORORINc_G1\DE_W0002_P0001\DE_2_W0002_P0001_T0003\TR1_W0001_P0122\TR1_2_W0001_P0122_T0001_R1_P2_K1_Ch2-Ch1.zen
9.120010e+00	3.803330e+01	20150715_gfpSORORINcd3_G2G1\MitoSys2\LSM\gfpSORORINc_G1\DE_W0002_P0001\DE_2_W0002_P0001_T0003\TR1_W0001_P0122\TR1_2_W0001_P0122_T0001_R1_P2_K1_Ch2-Ch1.zen
9.180010e+00	4.161663e+01	20150715_gfpSORORINcd3_G2G1\MitoSys2\LSM\gfpSORORINc_G1\DE_W0002_P0001\DE_2_W0002_P0001_T0003\TR1_W0001_P0122\TR1_2_W0001_P0122_T0001_R1_P2_K1_Ch2-Ch1.zen
9.240010e+00	3.671663e+01	20150715_gfpSORORINcd3_G2G1\MitoSys2\LSM\gfpSORORINc_G1\DE_W0002_P0001\DE_2_W0002_P0001_T0003\TR1_W0001_P0122\TR1_2_W0001_P0122_T0001_R1_P2_K1_Ch2-Ch1.zen
9.300010e+00	4.076663e+01	20150715_gfpSORORINcd3_G2G1\MitoSys2\LSM\gfpSORORINc_G1\DE_W0002_P0001\DE_2_W0002_P0001_T0003\TR1_W0001_P0122\TR1_2_W0001_P0122_T0001_R1_P2_K1_Ch2-Ch1.zen
9.360010e+00	4.243329e+01	20150715_gfpSORORINcd3_G2G1\MitoSys2\LSM\gfpSORORINc_G1\DE_W0002_P0001\DE_2_W0002_P0001_T0003\TR1_W0001_P0122\TR1_2_W0001_P0122_T0001_R1_P2_K1_Ch2-Ch1.zen
9.420010e+00	4.074996e+01	20150715_gfpSORORINcd3_G2G1\MitoSys2\LSM\gfpSORORINc_G1\DE_W0002_P0001\DE_2_W0002_P0001_T0003\TR1_W0001_P0122\TR1_2_W0001_P0122_T0001_R1_P2_K1_Ch2-Ch1.zen
9.480010e+00	4.169996e+01	20150715_gfpSORORINcd3_G2G1\MitoSys2\LSM\gfpSORORINc_G1\DE_W0002_P0001\DE_2_W0002_P0001_T0003\TR1_W0001_P0122\TR1_2_W0001_P0122_T0001_R1_P2_K1_Ch2-Ch1.zen
9.540010e+00	4.136663e+01	20150715_gfpSORORINcd3_G2G1\MitoSys2\LSM\gfpSORORINc_G1\DE_W0002_P0001\DE_2_W0002_P0001_T0003\TR1_W0001_P0122\TR1_2_W0001_P0122_T0001_R1_P2_K1_Ch2-Ch1.zen
9.600010e+00	3.921663e+01	20150715_gfpSORORINcd3_G2G1\MitoSys2\LSM\gfpSORORINc_G1\DE_W0002_P0001\DE_2_W0002_P0001_T0003\TR1_W0001_P0122\TR1_2_W0001_P0122_T0001_R1_P2_K1_Ch2-Ch1.zen
9.660010e+00	3.963330e+01	20150715_gfpSORORINcd3_G2G1\MitoSys2\LSM\gfpSORORINc_G1\DE_W0002_P0001\DE_2_W0002_P0001_T0003\TR1_W0001_P0122\TR1_2_W0001_P0122_T0001_R1_P2_K1_Ch2-Ch1.zen
9.720010e+00	3.921663e+01	20150715_gfpSORORINcd3_G2G1\MitoSys2\LSM\gfpSORORINc_G1\DE_W0002_P0001\DE_2_W0002_P0001_T0003\TR1_W0001_P0122\TR1_2_W0001_P0122_T0001_R1_P2_K1_Ch2-Ch1.zen
9.780010e+00	3.879996e+01	20150715_gfpSORORINcd3_G2G1\MitoSys2\LSM\gfpSORORINc_G1\DE_W0002_P0001\DE_2_W0002_P0001_T0003\TR1_W0001_P0122\TR1_2_W0001_P0122_T0001_R1_P2_K1_Ch2-Ch1.zen
9.840010e+00	3.346664e+01	20150715_gfpSORORINcd3_G2G1\MitoSys2\LSM\gfpSORORINc_G1\DE_W0002_P0001\DE_2_W0002_P0001_T0003\TR1_W0001_P0122\TR1_2_W0001_P0122_T0001_R1_P2_K1_Ch2-Ch1.zen
9.900010e+00	4.541663e+01	20150715_gfpSORORINcd3_G2G1\MitoSys2\LSM\gfpSORORINc_G1\DE_W0002_P0001\DE_2_W0002_P0001_T0003\TR1_W0001_P0122\TR1_2_W0001_P0122_T0001_R1_P2_K1_Ch2-Ch1.zen
9.960010e+00	3.961663e+01	20150715_gfpSORORINcd3_G2G1\MitoSys2\LSM\gfpSORORINc_G1\DE_W0002_P0001\DE_2_W0002_P0001_T0003\TR1_W0001_P0122\TR1_2_W0001_P0122_T0001_R1_P2_K1_Ch2-Ch1.zen
1.002001e+01	3.683330e+01	20150715_gfpSORORINcd3_G2G1\MitoSys2\LSM\gfpSORORINc_G1\DE_W0002_P0001\DE_2_W0002_P0001_T0003\TR1_W0001_P0122\TR1_2_W0001_P0122_T0001_R1_P2_K1_Ch2-Ch1.zen
1.008001e+01	4.881662e+01	20150715_gfpSORORINcd3_G2G1\MitoSys2\LSM\gfpSORORINc_G1\DE_W0002_P0001\DE_2_W0002_P0001_T0003\TR1_W0001_P0122\TR1_2_W0001_P0122_T0001_R1_P2_K1_Ch2-Ch1.zen
1.014001e+01	3.778330e+01	20150715_gfpSORORINcd3_G2G1\MitoSys2\LSM\gfpSORORINc_G1\DE_W0002_P0001\DE_2_W0002_P0001_T0003\TR1_W0001_P0122\TR1_2_W0001_P0122_T0001_R1_P2_K1_Ch2-Ch1.zen
1.020001e+01	4.808329e+01	20150715_gfpSORORINcd3_G2G1\MitoSys2\LSM\gfpSORORINc_G1\DE_W0002_P0001\DE_2_W0002_P0001_T0003\TR1_W0001_P0122\TR1_2_W0001_P0122_T0001_R1_P2_K1_Ch2-Ch1.zen
1.026001e+01	3.948330e+01	20150715_gfpSORORINcd3_G2G1\MitoSys2\LSM\gfpSORORINc_G1\DE_W0002_P0001\DE_2_W0002_P0001_T0003\TR1_W0001_P0122\TR1_2_W0001_P0122_T0001_R1_P2_K1_Ch2-Ch1.zen
1.032001e+01	4.661662e+01	20150715_gfpSORORINcd3_G2G1\MitoSys2\LSM\gfpSORORINc_G1\DE_W0002_P0001\DE_2_W0002_P0001_T0003\TR1_W0001_P0122\TR1_2_W0001_P0122_T0001_R1_P2_K1_Ch2-Ch1.zen
1.038001e+01	3.956663e+01	20150715_gfpSORORINcd3_G2G1\MitoSys2\LSM\gfpSORORINc_G1\DE_W0002_P0001\DE_2_W0002_P0001_T0003\TR1_W0001_P0122\TR1_2_W0001_P0122_T0001_R1_P2_K1_Ch2-Ch1.zen
1.044001e+01	3.896663e+01	20150715_gfpSORORINcd3_G2G1\MitoSys2\LSM\gfpSORORINc_G1\DE_W0002_P0001\DE_2_W0002_P0001_T0003\TR1_W0001_P0122\TR1_2_W0001_P0122_T0001_R1_P2_K1_Ch2-Ch1.zen
1.050001e+01	4.104996e+01	20150715_gfpSORORINcd3_G2G1\MitoSys2\LSM\gfpSORORINc_G1\DE_W0002_P0001\DE_2_W0002_P0001_T0003\TR1_W0001_P0122\TR1_2_W0001_P0122_T0001_R1_P2_K1_Ch2-Ch1.zen
1.056001e+01	4.268329e+01	20150715_gfpSORORINcd3_G2G1\MitoSys2\LSM\gfpSORORINc_G1\DE_W0002_P0001\DE_2_W0002_P0001_T0003\TR1_W0001_P0122\TR1_2_W0001_P0122_T0001_R1_P2_K1_Ch2-Ch1.zen
1.062001e+01	4.804995e+01	20150715_gfpSORORINcd3_G2G1\MitoSys2\LSM\gfpSORORINc_G1\DE_W0002_P0001\DE_2_W0002_P0001_T0003\TR1_W0001_P0122\TR1_2_W0001_P0122_T0001_R1_P2_K1_Ch2-Ch1.zen
1.068001e+01	4.471663e+01	20150715_gfpSORORINcd3_G2G1\MitoSys2\LSM\gfpSORORINc_G1\DE_W0002_P0001\DE_2_W0002_P0001_T0003\TR1_W0001_P0122\TR1_2_W0001_P0122_T0001_R1_P2_K1_Ch2-Ch1.zen
1.074001e+01	4.793329e+01	20150715_gfpSORORINcd3_G2G1\MitoSys2\LSM\gfpSORORINc_G1\DE_W0002_P0001\DE_2_W0002_P0001_T0003\TR1_W0001_P0122\TR1_2_W0001_P0122_T0001_R1_P2_K1_Ch2-Ch1.zen
1.080001e+01	4.623329e+01	20150715_gfpSORORINcd3_G2G1\MitoSys2\LSM\gfpSORORINc_G1\DE_W0002_P0001\DE_2_W0002_P0001_T0003\TR1_W0001_P0122\TR1_2_W0001_P0122_T0001_R1_P2_K1_Ch2-Ch1.zen
1.086001e+01	3.748330e+01	20150715_gfpSORORINcd3_G2G1\MitoSys2\LSM\gfpSORORINc_G1\DE_W0002_P0001\DE_2_W0002_P0001_T0003\TR1_W0001_P0122\TR1_2_W0001_P0122_T0001_R1_P2_K1_Ch2-Ch1.zen
1.092001e+01	4.498329e+01	20150715_gfpSORORINcd3_G2G1\MitoSys2\LSM\gfpSORORINc_G1\DE_W0002_P0001\DE_2_W0002_P0001_T0003\TR1_W0001_P0122\TR1_2_W0001_P0122_T0001_R1_P2_K1_Ch2-Ch1.zen
1.098001e+01	4.343329e+01	20150715_gfpSORORINcd3_G2G1\MitoSys2\LSM\gfpSORORINc_G1\DE_W0002_P0001\DE_2_W0002_P0001_T0003\TR1_W0001_P0122\TR1_2_W0001_P0122_T0001_R1_P2_K1_Ch2-Ch1.zen
1.104001e+01	4.218329e+01	20150715_gfpSORORINcd3_G2G1\MitoSys2\LSM\gfpSORORINc_G1\DE_W0002_P0001\DE_2_W0002_P0001_T0003\TR1_W0001_P0122\TR1_2_W0001_P0122_T0001_R1_P2_K1_Ch2-Ch1.zen
1.110001e+01	4.138329e+01	20150715_gfpSORORINcd3_G2G1\MitoSys2\LSM\gfpSORORINc_G1\DE_W0002_P0001\DE_2_W0002_P0001_T0003\TR1_W0001_P0122\TR1_2_W0001_P0122_T0001_R1_P2_K1_Ch2-Ch1.zen
1.116001e+01	4.151663e+01	20150715_gfpSORORINcd3_G2G1\MitoSys2\LSM\gfpSORORINc_G1\DE_W0002_P0001\DE_2_W0002_P0001_T0003\TR1_W0001_P0122\TR1_2_W0001_P0122_T0001_R1_P2_K1_Ch2-Ch1.zen
1.122001e+01	4.431662e+01	20150715_gfpSORORINcd3_G2G1\MitoSys2\LSM\gfpSORORINc_G1\DE_W0002_P0001\DE_2_W0002_P0001_T0003\TR1_W0001_P0122\TR1_2_W0001_P0122_T0001_R1_P2_K1_Ch2-Ch1.zen
1.128001e+01	4.408329e+01	20150715_gfpSORORINcd3_G2G1\MitoSys2\LSM\gfpSORORINc_G1\DE_W0002_P0001\DE_2_W0002_P0001_T0003\TR1_W0001_P0122\TR1_2_W0001_P0122_T0001_R1_P2_K1_Ch2-Ch1.zen
1.134001e+01	4.583329e+01	20150715_gfpSORORINcd3_G2G1\MitoSys2\LSM\gfpSORORINc_G1\DE_W0002_P0001\DE_2_W0002_P0001_T0003\TR1_W0001_P0122\TR1_2_W0001_P0122_T0001_R1_P2_K1_Ch2-Ch1.zen
1.140001e+01	4.958329e+01	20150715_gfpSORORINcd3_G2G1\MitoSys2\LSM\gfpSORORINc_G1\DE_W0002_P0001\DE_2_W0002_P0001_T0003\TR1_W0001_P0122\TR1_2_W0001_P0122_T0001_R1_P2_K1_Ch2-Ch1.zen
1.146001e+01	4.581662e+01	20150715_gfpSORORINcd3_G2G1\MitoSys2\LSM\gfpSORORINc_G1\DE_W0002_P0001\DE_2_W0002_P0001_T0003\TR1_W0001_P0122\TR1_2_W0001_P0122_T0001_R1_P2_K1_Ch2-Ch1.zen
1.152001e+01	4.676662e+01	20150715_gfpSORORINcd3_G2G1\MitoSys2\LSM\gfpSORORINc_G1\DE_W0002_P0001\DE_2_W0002_P0001_T0003\TR1_W0001_P0122\TR1_2_W0001_P0122_T0001_R1_P2_K1_Ch2-Ch1.zen
1.158001e+01	4.549996e+01	20150715_gfpSORORINcd3_G2G1\MitoSys2\LSM\gfpSORORINc_G1\DE_W0002_P0001\DE_2_W0002_P0001_T0003\TR1_W0001_P0122\TR1_2_W0001_P0122_T0001_R1_P2_K1_Ch2-Ch1.zen
1.164001e+01	4.881662e+01	20150715_gfpSORORINcd3_G2G1\MitoSys2\LSM\gfpSORORINc_G1\DE_W0002_P0001\DE_2_W0002_P0001_T0003\TR1_W0001_P0122\TR1_2_W0001_P0122_T0001_R1_P2_K1_Ch2-Ch1.zen
1.170001e+01	4.964995e+01	20150715_gfpSORORINcd3_G2G1\MitoSys2\LSM\gfpSORORINc_G1\DE_W0002_P0001\DE_2_W0002_P0001_T0003\TR1_W0001_P0122\TR1_2_W0001_P0122_T0001_R1_P2_K1_Ch2-Ch1.zen
1.176001e+01	4.971662e+01	20150715_gfpSORORINcd3_G2G1\MitoSys2\LSM\gfpSORORINc_G1\DE_W0002_P0001\DE_2_W0002_P0001_T0003\TR1_W0001_P0122\TR1_2_W0001_P0122_T0001_R1_P2_K1_Ch2-Ch1.zen
1.182001e+01	5.386662e+01	20150715_gfpSORORINcd3_G2G1\MitoSys2\LSM\gfpSORORINc_G1\DE_W0002_P0001\DE_2_W0002_P0001_T0003\TR1_W0001_P0122\TR1_2_W0001_P0122_T0001_R1_P2_K1_Ch2-Ch1.zen
1.188001e+01	4.184996e+01	20150715_gfpSORORINcd3_G2G1\MitoSys2\LSM\gfpSORORINc_G1\DE_W0002_P0001\DE_2_W0002_P0001_T0003\TR1_W0001_P0122\TR1_2_W0001_P0122_T0001_R1_P2_K1_Ch2-Ch1.zen
1.194001e+01	4.938329e+01	20150715_gfpSORORINcd3_G2G1\MitoSys2\LSM\gfpSORORINc_G1\DE_W0002_P0001\DE_2_W0002_P0001_T0003\TR1_W0001_P0122\TR1_2_W0001_P0122_T0001_R1_P2_K1_Ch2-Ch1.zen
1.200001e+01	4.714996e+01	20150715_gfpSORORINcd3_G2G1\MitoSys2\LSM\gfpSORORINc_G1\DE_W0002_P0001\DE_2_W0002_P0001_T0003\TR1_W0001_P0122\TR1_2_W0001_P0122_T0001_R1_P2_K1_Ch2-Ch1.zen
1.206001e+01	5.301662e+01	20150715_gfpSORORINcd3_G2G1\MitoSys2\LSM\gfpSORORINc_G1\DE_W0002_P0001\DE_2_W0002_P0001_T0003\TR1_W0001_P0122\TR1_2_W0001_P0122_T0001_R1_P2_K1_Ch2-Ch1.zen
1.212001e+01	4.408329e+01	20150715_gfpSORORINcd3_G2G1\MitoSys2\LSM\gfpSORORINc_G1\DE_W0002_P0001\DE_2_W0002_P0001_T0003\TR1_W0001_P0122\TR1_2_W0001_P0122_T0001_R1_P2_K1_Ch2-Ch1.zen
1.218001e+01	5.076662e+01	20150715_gfpSORORINcd3_G2G1\MitoSys2\LSM\gfpSORORINc_G1\DE_W0002_P0001\DE_2_W0002_P0001_T0003\TR1_W0001_P0122\TR1_2_W0001_P0122_T0001_R1_P2_K1_Ch2-Ch1.zen
1.224001e+01	4.291663e+01	20150715_gfpSORORINcd3_G2G1\MitoSys2\LSM\gfpSORORINc_G1\DE_W0002_P0001\DE_2_W0002_P0001_T0003\TR1_W0001_P0122\TR1_2_W0001_P0122_T0001_R1_P2_K1_Ch2-Ch1.zen
1.230001e+01	4.186663e+01	20150715_gfpSORORINcd3_G2G1\MitoSys2\LSM\gfpSORORINc_G1\DE_W0002_P0001\DE_2_W0002_P0001_T0003\TR1_W0001_P0122\TR1_2_W0001_P0122_T0001_R1_P2_K1_Ch2-Ch1.zen
1.236001e+01	4.608329e+01	20150715_gfpSORORINcd3_G2G1\MitoSys2\LSM\gfpSORORINc_G1\DE_W0002_P0001\DE_2_W0002_P0001_T0003\TR1_W0001_P0122\TR1_2_W0001_P0122_T0001_R1_P2_K1_Ch2-Ch1.zen
1.242001e+01	4.604996e+01	20150715_gfpSORORINcd3_G2G1\MitoSys2\LSM\gfpSORORINc_G1\DE_W0002_P0001\DE_2_W0002_P0001_T0003\TR1_W0001_P0122\TR1_2_W0001_P0122_T0001_R1_P2_K1_Ch2-Ch1.zen
1.248001e+01	4.759996e+01	20150715_gfpSORORINcd3_G2G1\MitoSys2\LSM\gfpSORORINc_G1\DE_W0002_P0001\DE_2_W0002_P0001_T0003\TR1_W0001_P0122\TR1_2_W0001_P0122_T0001_R1_P2_K1_Ch2-Ch1.zen
1.254001e+01	4.196663e+01	20150715_gfpSORORINcd3_G2G1\MitoSys2\LSM\gfpSORORINc_G1\DE_W0002_P0001\DE_2_W0002_P0001_T0003\TR1_W0001_P0122\TR1_2_W0001_P0122_T0001_R1_P2_K1_Ch2-Ch1.zen
1.260001e+01	3.996663e+01	20150715_gfpSORORINcd3_G2G1\MitoSys2\LSM\gfpSORORINc_G1\DE_W0002_P0001\DE_2_W0002_P0001_T0003\TR1_W0001_P0122\TR1_2_W0001_P0122_T0001_R1_P2_K1_Ch2-Ch1.zen
1.266001e+01	4.346663e+01	20150715_gfpSORORINcd3_G2G1\MitoSys2\LSM\gfpSORORINc_G1\DE_W0002_P0001\DE_2_W0002_P0001_T0003\TR1_W0001_P0122\TR1_2_W0001_P0122_T0001_R1_P2_K1_Ch2-Ch1.zen
1.272001e+01	4.601662e+01	20150715_gfpSORORINcd3_G2G1\MitoSys2\LSM\gfpSORORINc_G1\DE_W0002_P0001\DE_2_W0002_P0001_T0003\TR1_W0001_P0122\TR1_2_W0001_P0122_T0001_R1_P2_K1_Ch2-Ch1.zen
1.278001e+01	4.941662e+01	20150715_gfpSORORINcd3_G2G1\MitoSys2\LSM\gfpSORORINc_G1\DE_W0002_P0001\DE_2_W0002_P0001_T0003\TR1_W0001_P0122\TR1_2_W0001_P0122_T0001_R1_P2_K1_Ch2-Ch1.zen
1.284001e+01	4.479996e+01	20150715_gfpSORORINcd3_G2G1\MitoSys2\LSM\gfpSORORINc_G1\DE_W0002_P0001\DE_2_W0002_P0001_T0003\TR1_W0001_P0122\TR1_2_W0001_P0122_T0001_R1_P2_K1_Ch2-Ch1.zen
1.290001e+01	4.633329e+01	20150715_gfpSORORINcd3_G2G1\MitoSys2\LSM\gfpSORORINc_G1\DE_W0002_P0001\DE_2_W0002_P0001_T0003\TR1_W0001_P0122\TR1_2_W0001_P0122_T0001_R1_P2_K1_Ch2-Ch1.zen
1.296001e+01	5.026662e+01	20150715_gfpSORORINcd3_G2G1\MitoSys2\LSM\gfpSORORINc_G1\DE_W0002_P0001\DE_2_W0002_P0001_T0003\TR1_W0001_P0122\TR1_2_W0001_P0122_T0001_R1_P2_K1_Ch2-Ch1.zen
1.302001e+01	4.721662e+01	20150715_gfpSORORINcd3_G2G1\MitoSys2\LSM\gfpSORORINc_G1\DE_W0002_P0001\DE_2_W0002_P0001_T0003\TR1_W0001_P0122\TR1_2_W0001_P0122_T0001_R1_P2_K1_Ch2-Ch1.zen
1.308001e+01	4.758329e+01	20150715_gfpSORORINcd3_G2G1\MitoSys2\LSM\gfpSORORINc_G1\DE_W0002_P0001\DE_2_W0002_P0001_T0003\TR1_W0001_P0122\TR1_2_W0001_P0122_T0001_R1_P2_K1_Ch2-Ch1.zen
1.314001e+01	4.339996e+01	20150715_gfpSORORINcd3_G2G1\MitoSys2\LSM\gfpSORORINc_G1\DE_W0002_P0001\DE_2_W0002_P0001_T0003\TR1_W0001_P0122\TR1_2_W0001_P0122_T0001_R1_P2_K1_Ch2-Ch1.zen
1.320001e+01	4.369996e+01	20150715_gfpSORORINcd3_G2G1\MitoSys2\LSM\gfpSORORINc_G1\DE_W0002_P0001\DE_2_W0002_P0001_T0003\TR1_W0001_P0122\TR1_2_W0001_P0122_T0001_R1_P2_K1_Ch2-Ch1.zen
1.326001e+01	4.601662e+01	20150715_gfpSORORINcd3_G2G1\MitoSys2\LSM\gfpSORORINc_G1\DE_W0002_P0001\DE_2_W0002_P0001_T0003\TR1_W0001_P0122\TR1_2_W0001_P0122_T0001_R1_P2_K1_Ch2-Ch1.zen
1.332001e+01	4.404996e+01	20150715_gfpSORORINcd3_G2G1\MitoSys2\LSM\gfpSORORINc_G1\DE_W0002_P0001\DE_2_W0002_P0001_T0003\TR1_W0001_P0122\TR1_2_W0001_P0122_T0001_R1_P2_K1_Ch2-Ch1.zen
1.338001e+01	4.213329e+01	20150715_gfpSORORINcd3_G2G1\MitoSys2\LSM\gfpSORORINc_G1\DE_W0002_P0001\DE_2_W0002_P0001_T0003\TR1_W0001_P0122\TR1_2_W0001_P0122_T0001_R1_P2_K1_Ch2-Ch1.zen
1.344001e+01	4.116663e+01	20150715_gfpSORORINcd3_G2G1\MitoSys2\LSM\gfpSORORINc_G1\DE_W0002_P0001\DE_2_W0002_P0001_T0003\TR1_W0001_P0122\TR1_2_W0001_P0122_T0001_R1_P2_K1_Ch2-Ch1.zen
1.350001e+01	4.116663e+01	20150715_gfpSORORINcd3_G2G1\MitoSys2\LSM\gfpSORORINc_G1\DE_W0002_P0001\DE_2_W0002_P0001_T0003\TR1_W0001_P0122\TR1_2_W0001_P0122_T0001_R1_P2_K1_Ch2-Ch1.zen
1.356001e+01	5.043328e+01	20150715_gfpSORORINcd3_G2G1\MitoSys2\LSM\gfpSORORINc_G1\DE_W0002_P0001\DE_2_W0002_P0001_T0003\TR1_W0001_P0122\TR1_2_W0001_P0122_T0001_R1_P2_K1_Ch2-Ch1.zen
1.362001e+01	5.023329e+01	20150715_gfpSORORINcd3_G2G1\MitoSys2\LSM\gfpSORORINc_G1\DE_W0002_P0001\DE_2_W0002_P0001_T0003\TR1_W0001_P0122\TR1_2_W0001_P0122_T0001_R1_P2_K1_Ch2-Ch1.zen
1.368001e+01	5.359995e+01	20150715_gfpSORORINcd3_G2G1\MitoSys2\LSM\gfpSORORINc_G1\DE_W0002_P0001\DE_2_W0002_P0001_T0003\TR1_W0001_P0122\TR1_2_W0001_P0122_T0001_R1_P2_K1_Ch2-Ch1.zen
1.374001e+01	4.896662e+01	20150715_gfpSORORINcd3_G2G1\MitoSys2\LSM\gfpSORORINc_G1\DE_W0002_P0001\DE_2_W0002_P0001_T0003\TR1_W0001_P0122\TR1_2_W0001_P0122_T0001_R1_P2_K1_Ch2-Ch1.zen
1.380001e+01	4.484996e+01	20150715_gfpSORORINcd3_G2G1\MitoSys2\LSM\gfpSORORINc_G1\DE_W0002_P0001\DE_2_W0002_P0001_T0003\TR1_W0001_P0122\TR1_2_W0001_P0122_T0001_R1_P2_K1_Ch2-Ch1.zen
1.386001e+01	4.981662e+01	20150715_gfpSORORINcd3_G2G1\MitoSys2\LSM\gfpSORORINc_G1\DE_W0002_P0001\DE_2_W0002_P0001_T0003\TR1_W0001_P0122\TR1_2_W0001_P0122_T0001_R1_P2_K1_Ch2-Ch1.zen
1.392001e+01	5.239995e+01	20150715_gfpSORORINcd3_G2G1\MitoSys2\LSM\gfpSORORINc_G1\DE_W0002_P0001\DE_2_W0002_P0001_T0003\TR1_W0001_P0122\TR1_2_W0001_P0122_T0001_R1_P2_K1_Ch2-Ch1.zen
1.398001e+01	4.724995e+01	20150715_gfpSORORINcd3_G2G1\MitoSys2\LSM\gfpSORORINc_G1\DE_W0002_P0001\DE_2_W0002_P0001_T0003\TR1_W0001_P0122\TR1_2_W0001_P0122_T0001_R1_P2_K1_Ch2-Ch1.zen
1.404001e+01	4.921662e+01	20150715_gfpSORORINcd3_G2G1\MitoSys2\LSM\gfpSORORINc_G1\DE_W0002_P0001\DE_2_W0002_P0001_T0003\TR1_W0001_P0122\TR1_2_W0001_P0122_T0001_R1_P2_K1_Ch2-Ch1.zen
1.410001e+01	4.744995e+01	20150715_gfpSORORINcd3_G2G1\MitoSys2\LSM\gfpSORORINc_G1\DE_W0002_P0001\DE_2_W0002_P0001_T0003\TR1_W0001_P0122\TR1_2_W0001_P0122_T0001_R1_P2_K1_Ch2-Ch1.zen
1.416001e+01	4.884995e+01	20150715_gfpSORORINcd3_G2G1\MitoSys2\LSM\gfpSORORINc_G1\DE_W0002_P0001\DE_2_W0002_P0001_T0003\TR1_W0001_P0122\TR1_2_W0001_P0122_T0001_R1_P2_K1_Ch2-Ch1.zen
1.422001e+01	4.588329e+01	20150715_gfpSORORINcd3_G2G1\MitoSys2\LSM\gfpSORORINc_G1\DE_W0002_P0001\DE_2_W0002_P0001_T0003\TR1_W0001_P0122\TR1_2_W0001_P0122_T0001_R1_P2_K1_Ch2-Ch1.zen
1.428001e+01	4.343329e+01	20150715_gfpSORORINcd3_G2G1\MitoSys2\LSM\gfpSORORINc_G1\DE_W0002_P0001\DE_2_W0002_P0001_T0003\TR1_W0001_P0122\TR1_2_W0001_P0122_T0001_R1_P2_K1_Ch2-Ch1.zen
1.434001e+01	4.599996e+01	20150715_gfpSORORINcd3_G2G1\MitoSys2\LSM\gfpSORORINc_G1\DE_W0002_P0001\DE_2_W0002_P0001_T0003\TR1_W0001_P0122\TR1_2_W0001_P0122_T0001_R1_P2_K1_Ch2-Ch1.zen
1.440001e+01	4.106663e+01	20150715_gfpSORORINcd3_G2G1\MitoSys2\LSM\gfpSORORINc_G1\DE_W0002_P0001\DE_2_W0002_P0001_T0003\TR1_W0001_P0122\TR1_2_W0001_P0122_T0001_R1_P2_K1_Ch2-Ch1.zen
1.446001e+01	4.203329e+01	20150715_gfpSORORINcd3_G2G1\MitoSys2\LSM\gfpSORORINc_G1\DE_W0002_P0001\DE_2_W0002_P0001_T0003\TR1_W0001_P0122\TR1_2_W0001_P0122_T0001_R1_P2_K1_Ch2-Ch1.zen
1.452001e+01	4.598329e+01	20150715_gfpSORORINcd3_G2G1\MitoSys2\LSM\gfpSORORINc_G1\DE_W0002_P0001\DE_2_W0002_P0001_T0003\TR1_W0001_P0122\TR1_2_W0001_P0122_T0001_R1_P2_K1_Ch2-Ch1.zen
1.458001e+01	4.394996e+01	20150715_gfpSORORINcd3_G2G1\MitoSys2\LSM\gfpSORORINc_G1\DE_W0002_P0001\DE_2_W0002_P0001_T0003\TR1_W0001_P0122\TR1_2_W0001_P0122_T0001_R1_P2_K1_Ch2-Ch1.zen
1.464001e+01	4.199996e+01	20150715_gfpSORORINcd3_G2G1\MitoSys2\LSM\gfpSORORINc_G1\DE_W0002_P0001\DE_2_W0002_P0001_T0003\TR1_W0001_P0122\TR1_2_W0001_P0122_T0001_R1_P2_K1_Ch2-Ch1.zen
1.470001e+01	4.499996e+01	20150715_gfpSORORINcd3_G2G1\MitoSys2\LSM\gfpSORORINc_G1\DE_W0002_P0001\DE_2_W0002_P0001_T0003\TR1_W0001_P0122\TR1_2_W0001_P0122_T0001_R1_P2_K1_Ch2-Ch1.zen
1.476001e+01	4.054996e+01	20150715_gfpSORORINcd3_G2G1\MitoSys2\LSM\gfpSORORINc_G1\DE_W0002_P0001\DE_2_W0002_P0001_T0003\TR1_W0001_P0122\TR1_2_W0001_P0122_T0001_R1_P2_K1_Ch2-Ch1.zen
1.482001e+01	4.089996e+01	20150715_gfpSORORINcd3_G2G1\MitoSys2\LSM\gfpSORORINc_G1\DE_W0002_P0001\DE_2_W0002_P0001_T0003\TR1_W0001_P0122\TR1_2_W0001_P0122_T0001_R1_P2_K1_Ch2-Ch1.zen
1.488001e+01	4.214996e+01	20150715_gfpSORORINcd3_G2G1\MitoSys2\LSM\gfpSORORINc_G1\DE_W0002_P0001\DE_2_W0002_P0001_T0003\TR1_W0001_P0122\TR1_2_W0001_P0122_T0001_R1_P2_K1_Ch2-Ch1.zen
1.494001e+01	3.709996e+01	20150715_gfpSORORINcd3_G2G1\MitoSys2\LSM\gfpSORORINc_G1\DE_W0002_P0001\DE_2_W0002_P0001_T0003\TR1_W0001_P0122\TR1_2_W0001_P0122_T0001_R1_P2_K1_Ch2-Ch1.zen
1.500001e+01	3.998330e+01	20150715_gfpSORORINcd3_G2G1\MitoSys2\LSM\gfpSORORINc_G1\DE_W0002_P0001\DE_2_W0002_P0001_T0003\TR1_W0001_P0122\TR1_2_W0001_P0122_T0001_R1_P2_K1_Ch2-Ch1.zen
1.506001e+01	5.116662e+01	20150715_gfpSORORINcd3_G2G1\MitoSys2\LSM\gfpSORORINc_G1\DE_W0002_P0001\DE_2_W0002_P0001_T0003\TR1_W0001_P0122\TR1_2_W0001_P0122_T0001_R1_P2_K1_Ch2-Ch1.zen
1.512001e+01	4.409996e+01	20150715_gfpSORORINcd3_G2G1\MitoSys2\LSM\gfpSORORINc_G1\DE_W0002_P0001\DE_2_W0002_P0001_T0003\TR1_W0001_P0122\TR1_2_W0001_P0122_T0001_R1_P2_K1_Ch2-Ch1.zen
1.518001e+01	4.069996e+01	20150715_gfpSORORINcd3_G2G1\MitoSys2\LSM\gfpSORORINc_G1\DE_W0002_P0001\DE_2_W0002_P0001_T0003\TR1_W0001_P0122\TR1_2_W0001_P0122_T0001_R1_P2_K1_Ch2-Ch1.zen
1.524001e+01	4.721662e+01	20150715_gfpSORORINcd3_G2G1\MitoSys2\LSM\gfpSORORINc_G1\DE_W0002_P0001\DE_2_W0002_P0001_T0003\TR1_W0001_P0122\TR1_2_W0001_P0122_T0001_R1_P2_K1_Ch2-Ch1.zen
1.530001e+01	3.994996e+01	20150715_gfpSORORINcd3_G2G1\MitoSys2\LSM\gfpSORORINc_G1\DE_W0002_P0001\DE_2_W0002_P0001_T0003\TR1_W0001_P0122\TR1_2_W0001_P0122_T0001_R1_P2_K1_Ch2-Ch1.zen
1.536001e+01	3.964996e+01	20150715_gfpSORORINcd3_G2G1\MitoSys2\LSM\gfpSORORINc_G1\DE_W0002_P0001\DE_2_W0002_P0001_T0003\TR1_W0001_P0122\TR1_2_W0001_P0122_T0001_R1_P2_K1_Ch2-Ch1.zen
1.542001e+01	4.473329e+01	20150715_gfpSORORINcd3_G2G1\MitoSys2\LSM\gfpSORORINc_G1\DE_W0002_P0001\DE_2_W0002_P0001_T0003\TR1_W0001_P0122\TR1_2_W0001_P0122_T0001_R1_P2_K1_Ch2-Ch1.zen
1.548001e+01	4.579996e+01	20150715_gfpSORORINcd3_G2G1\MitoSys2\LSM\gfpSORORINc_G1\DE_W0002_P0001\DE_2_W0002_P0001_T0003\TR1_W0001_P0122\TR1_2_W0001_P0122_T0001_R1_P2_K1_Ch2-Ch1.zen
1.554001e+01	4.558329e+01	20150715_gfpSORORINcd3_G2G1\MitoSys2\LSM\gfpSORORINc_G1\DE_W0002_P0001\DE_2_W0002_P0001_T0003\TR1_W0001_P0122\TR1_2_W0001_P0122_T0001_R1_P2_K1_Ch2-Ch1.zen
1.560001e+01	4.053329e+01	20150715_gfpSORORINcd3_G2G1\MitoSys2\LSM\gfpSORORINc_G1\DE_W0002_P0001\DE_2_W0002_P0001_T0003\TR1_W0001_P0122\TR1_2_W0001_P0122_T0001_R1_P2_K1_Ch2-Ch1.zen
1.566002e+01	4.368329e+01	20150715_gfpSORORINcd3_G2G1\MitoSys2\LSM\gfpSORORINc_G1\DE_W0002_P0001\DE_2_W0002_P0001_T0003\TR1_W0001_P0122\TR1_2_W0001_P0122_T0001_R1_P2_K1_Ch2-Ch1.zen
1.572001e+01	4.874995e+01	20150715_gfpSORORINcd3_G2G1\MitoSys2\LSM\gfpSORORINc_G1\DE_W0002_P0001\DE_2_W0002_P0001_T0003\TR1_W0001_P0122\TR1_2_W0001_P0122_T0001_R1_P2_K1_Ch2-Ch1.zen
1.578001e+01	5.019995e+01	20150715_gfpSORORINcd3_G2G1\MitoSys2\LSM\gfpSORORINc_G1\DE_W0002_P0001\DE_2_W0002_P0001_T0003\TR1_W0001_P0122\TR1_2_W0001_P0122_T0001_R1_P2_K1_Ch2-Ch1.zen
1.584001e+01	5.136662e+01	20150715_gfpSORORINcd3_G2G1\MitoSys2\LSM\gfpSORORINc_G1\DE_W0002_P0001\DE_2_W0002_P0001_T0003\TR1_W0001_P0122\TR1_2_W0001_P0122_T0001_R1_P2_K1_Ch2-Ch1.zen
1.590001e+01	4.726662e+01	20150715_gfpSORORINcd3_G2G1\MitoSys2\LSM\gfpSORORINc_G1\DE_W0002_P0001\DE_2_W0002_P0001_T0003\TR1_W0001_P0122\TR1_2_W0001_P0122_T0001_R1_P2_K1_Ch2-Ch1.zen
1.596002e+01	4.643329e+01	20150715_gfpSORORINcd3_G2G1\MitoSys2\LSM\gfpSORORINc_G1\DE_W0002_P0001\DE_2_W0002_P0001_T0003\TR1_W0001_P0122\TR1_2_W0001_P0122_T0001_R1_P2_K1_Ch2-Ch1.zen
1.602002e+01	5.329995e+01	20150715_gfpSORORINcd3_G2G1\MitoSys2\LSM\gfpSORORINc_G1\DE_W0002_P0001\DE_2_W0002_P0001_T0003\TR1_W0001_P0122\TR1_2_W0001_P0122_T0001_R1_P2_K1_Ch2-Ch1.zen
1.608002e+01	4.579996e+01	20150715_gfpSORORINcd3_G2G1\MitoSys2\LSM\gfpSORORINc_G1\DE_W0002_P0001\DE_2_W0002_P0001_T0003\TR1_W0001_P0122\TR1_2_W0001_P0122_T0001_R1_P2_K1_Ch2-Ch1.zen
1.614001e+01	4.906662e+01	20150715_gfpSORORINcd3_G2G1\MitoSys2\LSM\gfpSORORINc_G1\DE_W0002_P0001\DE_2_W0002_P0001_T0003\TR1_W0001_P0122\TR1_2_W0001_P0122_T0001_R1_P2_K1_Ch2-Ch1.zen
1.620002e+01	5.091662e+01	20150715_gfpSORORINcd3_G2G1\MitoSys2\LSM\gfpSORORINc_G1\DE_W0002_P0001\DE_2_W0002_P0001_T0003\TR1_W0001_P0122\TR1_2_W0001_P0122_T0001_R1_P2_K1_Ch2-Ch1.zen
1.626002e+01	4.864996e+01	20150715_gfpSORORINcd3_G2G1\MitoSys2\LSM\gfpSORORINc_G1\DE_W0002_P0001\DE_2_W0002_P0001_T0003\TR1_W0001_P0122\TR1_2_W0001_P0122_T0001_R1_P2_K1_Ch2-Ch1.zen
1.632001e+01	4.964995e+01	20150715_gfpSORORINcd3_G2G1\MitoSys2\LSM\gfpSORORINc_G1\DE_W0002_P0001\DE_2_W0002_P0001_T0003\TR1_W0001_P0122\TR1_2_W0001_P0122_T0001_R1_P2_K1_Ch2-Ch1.zen
1.638001e+01	4.651662e+01	20150715_gfpSORORINcd3_G2G1\MitoSys2\LSM\gfpSORORINc_G1\DE_W0002_P0001\DE_2_W0002_P0001_T0003\TR1_W0001_P0122\TR1_2_W0001_P0122_T0001_R1_P2_K1_Ch2-Ch1.zen
1.644002e+01	5.581662e+01	20150715_gfpSORORINcd3_G2G1\MitoSys2\LSM\gfpSORORINc_G1\DE_W0002_P0001\DE_2_W0002_P0001_T0003\TR1_W0001_P0122\TR1_2_W0001_P0122_T0001_R1_P2_K1_Ch2-Ch1.zen
1.650002e+01	5.063329e+01	20150715_gfpSORORINcd3_G2G1\MitoSys2\LSM\gfpSORORINc_G1\DE_W0002_P0001\DE_2_W0002_P0001_T0003\TR1_W0001_P0122\TR1_2_W0001_P0122_T0001_R1_P2_K1_Ch2-Ch1.zen
1.656001e+01	4.778329e+01	20150715_gfpSORORINcd3_G2G1\MitoSys2\LSM\gfpSORORINc_G1\DE_W0002_P0001\DE_2_W0002_P0001_T0003\TR1_W0001_P0122\TR1_2_W0001_P0122_T0001_R1_P2_K1_Ch2-Ch1.zen
1.662002e+01	5.249995e+01	20150715_gfpSORORINcd3_G2G1\MitoSys2\LSM\gfpSORORINc_G1\DE_W0002_P0001\DE_2_W0002_P0001_T0003\TR1_W0001_P0122\TR1_2_W0001_P0122_T0001_R1_P2_K1_Ch2-Ch1.zen
1.668002e+01	4.319996e+01	20150715_gfpSORORINcd3_G2G1\MitoSys2\LSM\gfpSORORINc_G1\DE_W0002_P0001\DE_2_W0002_P0001_T0003\TR1_W0001_P0122\TR1_2_W0001_P0122_T0001_R1_P2_K1_Ch2-Ch1.zen
1.674002e+01	4.956662e+01	20150715_gfpSORORINcd3_G2G1\MitoSys2\LSM\gfpSORORINc_G1\DE_W0002_P0001\DE_2_W0002_P0001_T0003\TR1_W0001_P0122\TR1_2_W0001_P0122_T0001_R1_P2_K1_Ch2-Ch1.zen
1.680002e+01	4.928329e+01	20150715_gfpSORORINcd3_G2G1\MitoSys2\LSM\gfpSORORINc_G1\DE_W0002_P0001\DE_2_W0002_P0001_T0003\TR1_W0001_P0122\TR1_2_W0001_P0122_T0001_R1_P2_K1_Ch2-Ch1.zen
1.686002e+01	4.916662e+01	20150715_gfpSORORINcd3_G2G1\MitoSys2\LSM\gfpSORORINc_G1\DE_W0002_P0001\DE_2_W0002_P0001_T0003\TR1_W0001_P0122\TR1_2_W0001_P0122_T0001_R1_P2_K1_Ch2-Ch1.zen
1.692002e+01	5.318328e+01	20150715_gfpSORORINcd3_G2G1\MitoSys2\LSM\gfpSORORINc_G1\DE_W0002_P0001\DE_2_W0002_P0001_T0003\TR1_W0001_P0122\TR1_2_W0001_P0122_T0001_R1_P2_K1_Ch2-Ch1.zen
1.698002e+01	4.584996e+01	20150715_gfpSORORINcd3_G2G1\MitoSys2\LSM\gfpSORORINc_G1\DE_W0002_P0001\DE_2_W0002_P0001_T0003\TR1_W0001_P0122\TR1_2_W0001_P0122_T0001_R1_P2_K1_Ch2-Ch1.zen
1.704002e+01	5.138329e+01	20150715_gfpSORORINcd3_G2G1\MitoSys2\LSM\gfpSORORINc_G1\DE_W0002_P0001\DE_2_W0002_P0001_T0003\TR1_W0001_P0122\TR1_2_W0001_P0122_T0001_R1_P2_K1_Ch2-Ch1.zen
1.710002e+01	4.811662e+01	20150715_gfpSORORINcd3_G2G1\MitoSys2\LSM\gfpSORORINc_G1\DE_W0002_P0001\DE_2_W0002_P0001_T0003\TR1_W0001_P0122\TR1_2_W0001_P0122_T0001_R1_P2_K1_Ch2-Ch1.zen
1.716002e+01	4.508329e+01	20150715_gfpSORORINcd3_G2G1\MitoSys2\LSM\gfpSORORINc_G1\DE_W0002_P0001\DE_2_W0002_P0001_T0003\TR1_W0001_P0122\TR1_2_W0001_P0122_T0001_R1_P2_K1_Ch2-Ch1.zen
1.722002e+01	5.236662e+01	20150715_gfpSORORINcd3_G2G1\MitoSys2\LSM\gfpSORORINc_G1\DE_W0002_P0001\DE_2_W0002_P0001_T0003\TR1_W0001_P0122\TR1_2_W0001_P0122_T0001_R1_P2_K1_Ch2-Ch1.zen
1.728002e+01	5.234995e+01	20150715_gfpSORORINcd3_G2G1\MitoSys2\LSM\gfpSORORINc_G1\DE_W0002_P0001\DE_2_W0002_P0001_T0003\TR1_W0001_P0122\TR1_2_W0001_P0122_T0001_R1_P2_K1_Ch2-Ch1.zen
1.734002e+01	5.233328e+01	20150715_gfpSORORINcd3_G2G1\MitoSys2\LSM\gfpSORORINc_G1\DE_W0002_P0001\DE_2_W0002_P0001_T0003\TR1_W0001_P0122\TR1_2_W0001_P0122_T0001_R1_P2_K1_Ch2-Ch1.zen
1.740002e+01	4.844995e+01	20150715_gfpSORORINcd3_G2G1\MitoSys2\LSM\gfpSORORINc_G1\DE_W0002_P0001\DE_2_W0002_P0001_T0003\TR1_W0001_P0122\TR1_2_W0001_P0122_T0001_R1_P2_K1_Ch2-Ch1.zen
1.746002e+01	4.903329e+01	20150715_gfpSORORINcd3_G2G1\MitoSys2\LSM\gfpSORORINc_G1\DE_W0002_P0001\DE_2_W0002_P0001_T0003\TR1_W0001_P0122\TR1_2_W0001_P0122_T0001_R1_P2_K1_Ch2-Ch1.zen
1.752002e+01	5.343328e+01	20150715_gfpSORORINcd3_G2G1\MitoSys2\LSM\gfpSORORINc_G1\DE_W0002_P0001\DE_2_W0002_P0001_T0003\TR1_W0001_P0122\TR1_2_W0001_P0122_T0001_R1_P2_K1_Ch2-Ch1.zen
1.758002e+01	4.923329e+01	20150715_gfpSORORINcd3_G2G1\MitoSys2\LSM\gfpSORORINc_G1\DE_W0002_P0001\DE_2_W0002_P0001_T0003\TR1_W0001_P0122\TR1_2_W0001_P0122_T0001_R1_P2_K1_Ch2-Ch1.zen
1.764002e+01	4.601662e+01	20150715_gfpSORORINcd3_G2G1\MitoSys2\LSM\gfpSORORINc_G1\DE_W0002_P0001\DE_2_W0002_P0001_T0003\TR1_W0001_P0122\TR1_2_W0001_P0122_T0001_R1_P2_K1_Ch2-Ch1.zen
1.770002e+01	4.554996e+01	20150715_gfpSORORINcd3_G2G1\MitoSys2\LSM\gfpSORORINc_G1\DE_W0002_P0001\DE_2_W0002_P0001_T0003\TR1_W0001_P0122\TR1_2_W0001_P0122_T0001_R1_P2_K1_Ch2-Ch1.zen
1.776002e+01	4.429996e+01	20150715_gfpSORORINcd3_G2G1\MitoSys2\LSM\gfpSORORINc_G1\DE_W0002_P0001\DE_2_W0002_P0001_T0003\TR1_W0001_P0122\TR1_2_W0001_P0122_T0001_R1_P2_K1_Ch2-Ch1.zen
1.782002e+01	5.038329e+01	20150715_gfpSORORINcd3_G2G1\MitoSys2\LSM\gfpSORORINc_G1\DE_W0002_P0001\DE_2_W0002_P0001_T0003\TR1_W0001_P0122\TR1_2_W0001_P0122_T0001_R1_P2_K1_Ch2-Ch1.zen
1.788002e+01	5.491661e+01	20150715_gfpSORORINcd3_G2G1\MitoSys2\LSM\gfpSORORINc_G1\DE_W0002_P0001\DE_2_W0002_P0001_T0003\TR1_W0001_P0122\TR1_2_W0001_P0122_T0001_R1_P2_K1_Ch2-Ch1.zen
1.794002e+01	4.606662e+01	20150715_gfpSORORINcd3_G2G1\MitoSys2\LSM\gfpSORORINc_G1\DE_W0002_P0001\DE_2_W0002_P0001_T0003\TR1_W0001_P0122\TR1_2_W0001_P0122_T0001_R1_P2_K1_Ch2-Ch1.zen
1.800002e+01	4.151663e+01	20150715_gfpSORORINcd3_G2G1\MitoSys2\LSM\gfpSORORINc_G1\DE_W0002_P0001\DE_2_W0002_P0001_T0003\TR1_W0001_P0122\TR1_2_W0001_P0122_T0001_R1_P2_K1_Ch2-Ch1.zen
1.806002e+01	4.813329e+01	20150715_gfpSORORINcd3_G2G1\MitoSys2\LSM\gfpSORORINc_G1\DE_W0002_P0001\DE_2_W0002_P0001_T0003\TR1_W0001_P0122\TR1_2_W0001_P0122_T0001_R1_P2_K1_Ch2-Ch1.zen
1.812002e+01	3.946663e+01	20150715_gfpSORORINcd3_G2G1\MitoSys2\LSM\gfpSORORINc_G1\DE_W0002_P0001\DE_2_W0002_P0001_T0003\TR1_W0001_P0122\TR1_2_W0001_P0122_T0001_R1_P2_K1_Ch2-Ch1.zen
1.818002e+01	4.851662e+01	20150715_gfpSORORINcd3_G2G1\MitoSys2\LSM\gfpSORORINc_G1\DE_W0002_P0001\DE_2_W0002_P0001_T0003\TR1_W0001_P0122\TR1_2_W0001_P0122_T0001_R1_P2_K1_Ch2-Ch1.zen
1.824002e+01	5.184995e+01	20150715_gfpSORORINcd3_G2G1\MitoSys2\LSM\gfpSORORINc_G1\DE_W0002_P0001\DE_2_W0002_P0001_T0003\TR1_W0001_P0122\TR1_2_W0001_P0122_T0001_R1_P2_K1_Ch2-Ch1.zen
1.830002e+01	5.166662e+01	20150715_gfpSORORINcd3_G2G1\MitoSys2\LSM\gfpSORORINc_G1\DE_W0002_P0001\DE_2_W0002_P0001_T0003\TR1_W0001_P0122\TR1_2_W0001_P0122_T0001_R1_P2_K1_Ch2-Ch1.zen
1.836002e+01	4.151663e+01	20150715_gfpSORORINcd3_G2G1\MitoSys2\LSM\gfpSORORINc_G1\DE_W0002_P0001\DE_2_W0002_P0001_T0003\TR1_W0001_P0122\TR1_2_W0001_P0122_T0001_R1_P2_K1_Ch2-Ch1.zen
1.842002e+01	4.493329e+01	20150715_gfpSORORINcd3_G2G1\MitoSys2\LSM\gfpSORORINc_G1\DE_W0002_P0001\DE_2_W0002_P0001_T0003\TR1_W0001_P0122\TR1_2_W0001_P0122_T0001_R1_P2_K1_Ch2-Ch1.zen
1.848002e+01	4.569996e+01	20150715_gfpSORORINcd3_G2G1\MitoSys2\LSM\gfpSORORINc_G1\DE_W0002_P0001\DE_2_W0002_P0001_T0003\TR1_W0001_P0122\TR1_2_W0001_P0122_T0001_R1_P2_K1_Ch2-Ch1.zen
1.854002e+01	3.954996e+01	20150715_gfpSORORINcd3_G2G1\MitoSys2\LSM\gfpSORORINc_G1\DE_W0002_P0001\DE_2_W0002_P0001_T0003\TR1_W0001_P0122\TR1_2_W0001_P0122_T0001_R1_P2_K1_Ch2-Ch1.zen
1.860002e+01	4.759996e+01	20150715_gfpSORORINcd3_G2G1\MitoSys2\LSM\gfpSORORINc_G1\DE_W0002_P0001\DE_2_W0002_P0001_T0003\TR1_W0001_P0122\TR1_2_W0001_P0122_T0001_R1_P2_K1_Ch2-Ch1.zen
1.866002e+01	4.736662e+01	20150715_gfpSORORINcd3_G2G1\MitoSys2\LSM\gfpSORORINc_G1\DE_W0002_P0001\DE_2_W0002_P0001_T0003\TR1_W0001_P0122\TR1_2_W0001_P0122_T0001_R1_P2_K1_Ch2-Ch1.zen
1.872002e+01	4.738329e+01	20150715_gfpSORORINcd3_G2G1\MitoSys2\LSM\gfpSORORINc_G1\DE_W0002_P0001\DE_2_W0002_P0001_T0003\TR1_W0001_P0122\TR1_2_W0001_P0122_T0001_R1_P2_K1_Ch2-Ch1.zen
1.878002e+01	4.531662e+01	20150715_gfpSORORINcd3_G2G1\MitoSys2\LSM\gfpSORORINc_G1\DE_W0002_P0001\DE_2_W0002_P0001_T0003\TR1_W0001_P0122\TR1_2_W0001_P0122_T0001_R1_P2_K1_Ch2-Ch1.zen
1.884002e+01	4.124996e+01	20150715_gfpSORORINcd3_G2G1\MitoSys2\LSM\gfpSORORINc_G1\DE_W0002_P0001\DE_2_W0002_P0001_T0003\TR1_W0001_P0122\TR1_2_W0001_P0122_T0001_R1_P2_K1_Ch2-Ch1.zen
1.890002e+01	3.908330e+01	20150715_gfpSORORINcd3_G2G1\MitoSys2\LSM\gfpSORORINc_G1\DE_W0002_P0001\DE_2_W0002_P0001_T0003\TR1_W0001_P0122\TR1_2_W0001_P0122_T0001_R1_P2_K1_Ch2-Ch1.zen
1.896002e+01	4.649996e+01	20150715_gfpSORORINcd3_G2G1\MitoSys2\LSM\gfpSORORINc_G1\DE_W0002_P0001\DE_2_W0002_P0001_T0003\TR1_W0001_P0122\TR1_2_W0001_P0122_T0001_R1_P2_K1_Ch2-Ch1.zen
1.902002e+01	5.129995e+01	20150715_gfpSORORINcd3_G2G1\MitoSys2\LSM\gfpSORORINc_G1\DE_W0002_P0001\DE_2_W0002_P0001_T0003\TR1_W0001_P0122\TR1_2_W0001_P0122_T0001_R1_P2_K1_Ch2-Ch1.zen
1.908002e+01	5.074995e+01	20150715_gfpSORORINcd3_G2G1\MitoSys2\LSM\gfpSORORINc_G1\DE_W0002_P0001\DE_2_W0002_P0001_T0003\TR1_W0001_P0122\TR1_2_W0001_P0122_T0001_R1_P2_K1_Ch2-Ch1.zen
1.914002e+01	5.263329e+01	20150715_gfpSORORINcd3_G2G1\MitoSys2\LSM\gfpSORORINc_G1\DE_W0002_P0001\DE_2_W0002_P0001_T0003\TR1_W0001_P0122\TR1_2_W0001_P0122_T0001_R1_P2_K1_Ch2-Ch1.zen
1.920002e+01	5.403328e+01	20150715_gfpSORORINcd3_G2G1\MitoSys2\LSM\gfpSORORINc_G1\DE_W0002_P0001\DE_2_W0002_P0001_T0003\TR1_W0001_P0122\TR1_2_W0001_P0122_T0001_R1_P2_K1_Ch2-Ch1.zen
1.926002e+01	5.014995e+01	20150715_gfpSORORINcd3_G2G1\MitoSys2\LSM\gfpSORORINc_G1\DE_W0002_P0001\DE_2_W0002_P0001_T0003\TR1_W0001_P0122\TR1_2_W0001_P0122_T0001_R1_P2_K1_Ch2-Ch1.zen
1.932002e+01	5.441661e+01	20150715_gfpSORORINcd3_G2G1\MitoSys2\LSM\gfpSORORINc_G1\DE_W0002_P0001\DE_2_W0002_P0001_T0003\TR1_W0001_P0122\TR1_2_W0001_P0122_T0001_R1_P2_K1_Ch2-Ch1.zen
1.938002e+01	5.201662e+01	20150715_gfpSORORINcd3_G2G1\MitoSys2\LSM\gfpSORORINc_G1\DE_W0002_P0001\DE_2_W0002_P0001_T0003\TR1_W0001_P0122\TR1_2_W0001_P0122_T0001_R1_P2_K1_Ch2-Ch1.zen
1.944002e+01	5.011662e+01	20150715_gfpSORORINcd3_G2G1\MitoSys2\LSM\gfpSORORINc_G1\DE_W0002_P0001\DE_2_W0002_P0001_T0003\TR1_W0001_P0122\TR1_2_W0001_P0122_T0001_R1_P2_K1_Ch2-Ch1.zen
1.950002e+01	5.339995e+01	20150715_gfpSORORINcd3_G2G1\MitoSys2\LSM\gfpSORORINc_G1\DE_W0002_P0001\DE_2_W0002_P0001_T0003\TR1_W0001_P0122\TR1_2_W0001_P0122_T0001_R1_P2_K1_Ch2-Ch1.zen
1.956002e+01	4.758329e+01	20150715_gfpSORORINcd3_G2G1\MitoSys2\LSM\gfpSORORINc_G1\DE_W0002_P0001\DE_2_W0002_P0001_T0003\TR1_W0001_P0122\TR1_2_W0001_P0122_T0001_R1_P2_K1_Ch2-Ch1.zen
1.962002e+01	5.344995e+01	20150715_gfpSORORINcd3_G2G1\MitoSys2\LSM\gfpSORORINc_G1\DE_W0002_P0001\DE_2_W0002_P0001_T0003\TR1_W0001_P0122\TR1_2_W0001_P0122_T0001_R1_P2_K1_Ch2-Ch1.zen
1.968002e+01	5.249995e+01	20150715_gfpSORORINcd3_G2G1\MitoSys2\LSM\gfpSORORINc_G1\DE_W0002_P0001\DE_2_W0002_P0001_T0003\TR1_W0001_P0122\TR1_2_W0001_P0122_T0001_R1_P2_K1_Ch2-Ch1.zen
1.974002e+01	4.968329e+01	20150715_gfpSORORINcd3_G2G1\MitoSys2\LSM\gfpSORORINc_G1\DE_W0002_P0001\DE_2_W0002_P0001_T0003\TR1_W0001_P0122\TR1_2_W0001_P0122_T0001_R1_P2_K1_Ch2-Ch1.zen
1.980002e+01	5.713328e+01	20150715_gfpSORORINcd3_G2G1\MitoSys2\LSM\gfpSORORINc_G1\DE_W0002_P0001\DE_2_W0002_P0001_T0003\TR1_W0001_P0122\TR1_2_W0001_P0122_T0001_R1_P2_K1_Ch2-Ch1.zen
1.986002e+01	4.893329e+01	20150715_gfpSORORINcd3_G2G1\MitoSys2\LSM\gfpSORORINc_G1\DE_W0002_P0001\DE_2_W0002_P0001_T0003\TR1_W0001_P0122\TR1_2_W0001_P0122_T0001_R1_P2_K1_Ch2-Ch1.zen
1.992002e+01	4.574996e+01	20150715_gfpSORORINcd3_G2G1\MitoSys2\LSM\gfpSORORINc_G1\DE_W0002_P0001\DE_2_W0002_P0001_T0003\TR1_W0001_P0122\TR1_2_W0001_P0122_T0001_R1_P2_K1_Ch2-Ch1.zen
1.998002e+01	5.048329e+01	20150715_gfpSORORINcd3_G2G1\MitoSys2\LSM\gfpSORORINc_G1\DE_W0002_P0001\DE_2_W0002_P0001_T0003\TR1_W0001_P0122\TR1_2_W0001_P0122_T0001_R1_P2_K1_Ch2-Ch1.zen
2.004002e+01	4.589996e+01	20150715_gfpSORORINcd3_G2G1\MitoSys2\LSM\gfpSORORINc_G1\DE_W0002_P0001\DE_2_W0002_P0001_T0003\TR1_W0001_P0122\TR1_2_W0001_P0122_T0001_R1_P2_K1_Ch2-Ch1.zen
2.010002e+01	4.421663e+01	20150715_gfpSORORINcd3_G2G1\MitoSys2\LSM\gfpSORORINc_G1\DE_W0002_P0001\DE_2_W0002_P0001_T0003\TR1_W0001_P0122\TR1_2_W0001_P0122_T0001_R1_P2_K1_Ch2-Ch1.zen
2.016002e+01	5.556662e+01	20150715_gfpSORORINcd3_G2G1\MitoSys2\LSM\gfpSORORINc_G1\DE_W0002_P0001\DE_2_W0002_P0001_T0003\TR1_W0001_P0122\TR1_2_W0001_P0122_T0001_R1_P2_K1_Ch2-Ch1.zen
2.022002e+01	5.099995e+01	20150715_gfpSORORINcd3_G2G1\MitoSys2\LSM\gfpSORORINc_G1\DE_W0002_P0001\DE_2_W0002_P0001_T0003\TR1_W0001_P0122\TR1_2_W0001_P0122_T0001_R1_P2_K1_Ch2-Ch1.zen
2.028002e+01	4.668329e+01	20150715_gfpSORORINcd3_G2G1\MitoSys2\LSM\gfpSORORINc_G1\DE_W0002_P0001\DE_2_W0002_P0001_T0003\TR1_W0001_P0122\TR1_2_W0001_P0122_T0001_R1_P2_K1_Ch2-Ch1.zen
2.034002e+01	4.836662e+01	20150715_gfpSORORINcd3_G2G1\MitoSys2\LSM\gfpSORORINc_G1\DE_W0002_P0001\DE_2_W0002_P0001_T0003\TR1_W0001_P0122\TR1_2_W0001_P0122_T0001_R1_P2_K1_Ch2-Ch1.zen
2.040002e+01	4.414996e+01	20150715_gfpSORORINcd3_G2G1\MitoSys2\LSM\gfpSORORINc_G1\DE_W0002_P0001\DE_2_W0002_P0001_T0003\TR1_W0001_P0122\TR1_2_W0001_P0122_T0001_R1_P2_K1_Ch2-Ch1.zen
2.046002e+01	4.911662e+01	20150715_gfpSORORINcd3_G2G1\MitoSys2\LSM\gfpSORORINc_G1\DE_W0002_P0001\DE_2_W0002_P0001_T0003\TR1_W0001_P0122\TR1_2_W0001_P0122_T0001_R1_P2_K1_Ch2-Ch1.zen
2.052002e+01	4.306663e+01	20150715_gfpSORORINcd3_G2G1\MitoSys2\LSM\gfpSORORINc_G1\DE_W0002_P0001\DE_2_W0002_P0001_T0003\TR1_W0001_P0122\TR1_2_W0001_P0122_T0001_R1_P2_K1_Ch2-Ch1.zen
2.058002e+01	4.124996e+01	20150715_gfpSORORINcd3_G2G1\MitoSys2\LSM\gfpSORORINc_G1\DE_W0002_P0001\DE_2_W0002_P0001_T0003\TR1_W0001_P0122\TR1_2_W0001_P0122_T0001_R1_P2_K1_Ch2-Ch1.zen
2.064002e+01	4.988329e+01	20150715_gfpSORORINcd3_G2G1\MitoSys2\LSM\gfpSORORINc_G1\DE_W0002_P0001\DE_2_W0002_P0001_T0003\TR1_W0001_P0122\TR1_2_W0001_P0122_T0001_R1_P2_K1_Ch2-Ch1.zen
2.070002e+01	5.191662e+01	20150715_gfpSORORINcd3_G2G1\MitoSys2\LSM\gfpSORORINc_G1\DE_W0002_P0001\DE_2_W0002_P0001_T0003\TR1_W0001_P0122\TR1_2_W0001_P0122_T0001_R1_P2_K1_Ch2-Ch1.zen
2.076002e+01	4.899995e+01	20150715_gfpSORORINcd3_G2G1\MitoSys2\LSM\gfpSORORINc_G1\DE_W0002_P0001\DE_2_W0002_P0001_T0003\TR1_W0001_P0122\TR1_2_W0001_P0122_T0001_R1_P2_K1_Ch2-Ch1.zen
2.082002e+01	5.584995e+01	20150715_gfpSORORINcd3_G2G1\MitoSys2\LSM\gfpSORORINc_G1\DE_W0002_P0001\DE_2_W0002_P0001_T0003\TR1_W0001_P0122\TR1_2_W0001_P0122_T0001_R1_P2_K1_Ch2-Ch1.zen
2.088002e+01	4.958329e+01	20150715_gfpSORORINcd3_G2G1\MitoSys2\LSM\gfpSORORINc_G1\DE_W0002_P0001\DE_2_W0002_P0001_T0003\TR1_W0001_P0122\TR1_2_W0001_P0122_T0001_R1_P2_K1_Ch2-Ch1.zen
2.094002e+01	5.774995e+01	20150715_gfpSORORINcd3_G2G1\MitoSys2\LSM\gfpSORORINc_G1\DE_W0002_P0001\DE_2_W0002_P0001_T0003\TR1_W0001_P0122\TR1_2_W0001_P0122_T0001_R1_P2_K1_Ch2-Ch1.zen
2.100002e+01	5.166662e+01	20150715_gfpSORORINcd3_G2G1\MitoSys2\LSM\gfpSORORINc_G1\DE_W0002_P0001\DE_2_W0002_P0001_T0003\TR1_W0001_P0122\TR1_2_W0001_P0122_T0001_R1_P2_K1_Ch2-Ch1.zen
2.106002e+01	5.649995e+01	20150715_gfpSORORINcd3_G2G1\MitoSys2\LSM\gfpSORORINc_G1\DE_W0002_P0001\DE_2_W0002_P0001_T0003\TR1_W0001_P0122\TR1_2_W0001_P0122_T0001_R1_P2_K1_Ch2-Ch1.zen
2.112002e+01	5.068328e+01	20150715_gfpSORORINcd3_G2G1\MitoSys2\LSM\gfpSORORINc_G1\DE_W0002_P0001\DE_2_W0002_P0001_T0003\TR1_W0001_P0122\TR1_2_W0001_P0122_T0001_R1_P2_K1_Ch2-Ch1.zen
2.118002e+01	5.593328e+01	20150715_gfpSORORINcd3_G2G1\MitoSys2\LSM\gfpSORORINc_G1\DE_W0002_P0001\DE_2_W0002_P0001_T0003\TR1_W0001_P0122\TR1_2_W0001_P0122_T0001_R1_P2_K1_Ch2-Ch1.zen
2.124002e+01	5.463328e+01	20150715_gfpSORORINcd3_G2G1\MitoSys2\LSM\gfpSORORINc_G1\DE_W0002_P0001\DE_2_W0002_P0001_T0003\TR1_W0001_P0122\TR1_2_W0001_P0122_T0001_R1_P2_K1_Ch2-Ch1.zen
2.130002e+01	4.971662e+01	20150715_gfpSORORINcd3_G2G1\MitoSys2\LSM\gfpSORORINc_G1\DE_W0002_P0001\DE_2_W0002_P0001_T0003\TR1_W0001_P0122\TR1_2_W0001_P0122_T0001_R1_P2_K1_Ch2-Ch1.zen
2.136002e+01	4.518329e+01	20150715_gfpSORORINcd3_G2G1\MitoSys2\LSM\gfpSORORINc_G1\DE_W0002_P0001\DE_2_W0002_P0001_T0003\TR1_W0001_P0122\TR1_2_W0001_P0122_T0001_R1_P2_K1_Ch2-Ch1.zen
2.142002e+01	4.821662e+01	20150715_gfpSORORINcd3_G2G1\MitoSys2\LSM\gfpSORORINc_G1\DE_W0002_P0001\DE_2_W0002_P0001_T0003\TR1_W0001_P0122\TR1_2_W0001_P0122_T0001_R1_P2_K1_Ch2-Ch1.zen
2.148002e+01	4.924995e+01	20150715_gfpSORORINcd3_G2G1\MitoSys2\LSM\gfpSORORINc_G1\DE_W0002_P0001\DE_2_W0002_P0001_T0003\TR1_W0001_P0122\TR1_2_W0001_P0122_T0001_R1_P2_K1_Ch2-Ch1.zen
2.154002e+01	4.876662e+01	20150715_gfpSORORINcd3_G2G1\MitoSys2\LSM\gfpSORORINc_G1\DE_W0002_P0001\DE_2_W0002_P0001_T0003\TR1_W0001_P0122\TR1_2_W0001_P0122_T0001_R1_P2_K1_Ch2-Ch1.zen
2.160002e+01	5.104995e+01	20150715_gfpSORORINcd3_G2G1\MitoSys2\LSM\gfpSORORINc_G1\DE_W0002_P0001\DE_2_W0002_P0001_T0003\TR1_W0001_P0122\TR1_2_W0001_P0122_T0001_R1_P2_K1_Ch2-Ch1.zen
2.166002e+01	5.439995e+01	20150715_gfpSORORINcd3_G2G1\MitoSys2\LSM\gfpSORORINc_G1\DE_W0002_P0001\DE_2_W0002_P0001_T0003\TR1_W0001_P0122\TR1_2_W0001_P0122_T0001_R1_P2_K1_Ch2-Ch1.zen
2.172002e+01	5.436662e+01	20150715_gfpSORORINcd3_G2G1\MitoSys2\LSM\gfpSORORINc_G1\DE_W0002_P0001\DE_2_W0002_P0001_T0003\TR1_W0001_P0122\TR1_2_W0001_P0122_T0001_R1_P2_K1_Ch2-Ch1.zen
2.178002e+01	5.189995e+01	20150715_gfpSORORINcd3_G2G1\MitoSys2\LSM\gfpSORORINc_G1\DE_W0002_P0001\DE_2_W0002_P0001_T0003\TR1_W0001_P0122\TR1_2_W0001_P0122_T0001_R1_P2_K1_Ch2-Ch1.zen
2.184002e+01	5.481662e+01	20150715_gfpSORORINcd3_G2G1\MitoSys2\LSM\gfpSORORINc_G1\DE_W0002_P0001\DE_2_W0002_P0001_T0003\TR1_W0001_P0122\TR1_2_W0001_P0122_T0001_R1_P2_K1_Ch2-Ch1.zen
2.190002e+01	4.913329e+01	20150715_gfpSORORINcd3_G2G1\MitoSys2\LSM\gfpSORORINc_G1\DE_W0002_P0001\DE_2_W0002_P0001_T0003\TR1_W0001_P0122\TR1_2_W0001_P0122_T0001_R1_P2_K1_Ch2-Ch1.zen
2.196002e+01	5.059995e+01	20150715_gfpSORORINcd3_G2G1\MitoSys2\LSM\gfpSORORINc_G1\DE_W0002_P0001\DE_2_W0002_P0001_T0003\TR1_W0001_P0122\TR1_2_W0001_P0122_T0001_R1_P2_K1_Ch2-Ch1.zen
2.202002e+01	5.048329e+01	20150715_gfpSORORINcd3_G2G1\MitoSys2\LSM\gfpSORORINc_G1\DE_W0002_P0001\DE_2_W0002_P0001_T0003\TR1_W0001_P0122\TR1_2_W0001_P0122_T0001_R1_P2_K1_Ch2-Ch1.zen
2.208002e+01	5.179995e+01	20150715_gfpSORORINcd3_G2G1\MitoSys2\LSM\gfpSORORINc_G1\DE_W0002_P0001\DE_2_W0002_P0001_T0003\TR1_W0001_P0122\TR1_2_W0001_P0122_T0001_R1_P2_K1_Ch2-Ch1.zen
2.214002e+01	5.459995e+01	20150715_gfpSORORINcd3_G2G1\MitoSys2\LSM\gfpSORORINc_G1\DE_W0002_P0001\DE_2_W0002_P0001_T0003\TR1_W0001_P0122\TR1_2_W0001_P0122_T0001_R1_P2_K1_Ch2-Ch1.zen
2.220002e+01	5.666661e+01	20150715_gfpSORORINcd3_G2G1\MitoSys2\LSM\gfpSORORINc_G1\DE_W0002_P0001\DE_2_W0002_P0001_T0003\TR1_W0001_P0122\TR1_2_W0001_P0122_T0001_R1_P2_K1_Ch2-Ch1.zen
2.226002e+01	5.241662e+01	20150715_gfpSORORINcd3_G2G1\MitoSys2\LSM\gfpSORORINc_G1\DE_W0002_P0001\DE_2_W0002_P0001_T0003\TR1_W0001_P0122\TR1_2_W0001_P0122_T0001_R1_P2_K1_Ch2-Ch1.zen
2.232002e+01	4.968329e+01	20150715_gfpSORORINcd3_G2G1\MitoSys2\LSM\gfpSORORINc_G1\DE_W0002_P0001\DE_2_W0002_P0001_T0003\TR1_W0001_P0122\TR1_2_W0001_P0122_T0001_R1_P2_K1_Ch2-Ch1.zen
2.238002e+01	4.719995e+01	20150715_gfpSORORINcd3_G2G1\MitoSys2\LSM\gfpSORORINc_G1\DE_W0002_P0001\DE_2_W0002_P0001_T0003\TR1_W0001_P0122\TR1_2_W0001_P0122_T0001_R1_P2_K1_Ch2-Ch1.zen
2.244002e+01	4.316663e+01	20150715_gfpSORORINcd3_G2G1\MitoSys2\LSM\gfpSORORINc_G1\DE_W0002_P0001\DE_2_W0002_P0001_T0003\TR1_W0001_P0122\TR1_2_W0001_P0122_T0001_R1_P2_K1_Ch2-Ch1.zen
2.250002e+01	4.389996e+01	20150715_gfpSORORINcd3_G2G1\MitoSys2\LSM\gfpSORORINc_G1\DE_W0002_P0001\DE_2_W0002_P0001_T0003\TR1_W0001_P0122\TR1_2_W0001_P0122_T0001_R1_P2_K1_Ch2-Ch1.zen
2.256002e+01	4.793329e+01	20150715_gfpSORORINcd3_G2G1\MitoSys2\LSM\gfpSORORINc_G1\DE_W0002_P0001\DE_2_W0002_P0001_T0003\TR1_W0001_P0122\TR1_2_W0001_P0122_T0001_R1_P2_K1_Ch2-Ch1.zen
2.262002e+01	5.246662e+01	20150715_gfpSORORINcd3_G2G1\MitoSys2\LSM\gfpSORORINc_G1\DE_W0002_P0001\DE_2_W0002_P0001_T0003\TR1_W0001_P0122\TR1_2_W0001_P0122_T0001_R1_P2_K1_Ch2-Ch1.zen
2.268002e+01	4.691662e+01	20150715_gfpSORORINcd3_G2G1\MitoSys2\LSM\gfpSORORINc_G1\DE_W0002_P0001\DE_2_W0002_P0001_T0003\TR1_W0001_P0122\TR1_2_W0001_P0122_T0001_R1_P2_K1_Ch2-Ch1.zen
2.274002e+01	4.744995e+01	20150715_gfpSORORINcd3_G2G1\MitoSys2\LSM\gfpSORORINc_G1\DE_W0002_P0001\DE_2_W0002_P0001_T0003\TR1_W0001_P0122\TR1_2_W0001_P0122_T0001_R1_P2_K1_Ch2-Ch1.zen
2.280002e+01	4.446663e+01	20150715_gfpSORORINcd3_G2G1\MitoSys2\LSM\gfpSORORINc_G1\DE_W0002_P0001\DE_2_W0002_P0001_T0003\TR1_W0001_P0122\TR1_2_W0001_P0122_T0001_R1_P2_K1_Ch2-Ch1.zen
2.286002e+01	4.134996e+01	20150715_gfpSORORINcd3_G2G1\MitoSys2\LSM\gfpSORORINc_G1\DE_W0002_P0001\DE_2_W0002_P0001_T0003\TR1_W0001_P0122\TR1_2_W0001_P0122_T0001_R1_P2_K1_Ch2-Ch1.zen
2.292002e+01	4.736662e+01	20150715_gfpSORORINcd3_G2G1\MitoSys2\LSM\gfpSORORINc_G1\DE_W0002_P0001\DE_2_W0002_P0001_T0003\TR1_W0001_P0122\TR1_2_W0001_P0122_T0001_R1_P2_K1_Ch2-Ch1.zen
2.298002e+01	3.603330e+01	20150715_gfpSORORINcd3_G2G1\MitoSys2\LSM\gfpSORORINc_G1\DE_W0002_P0001\DE_2_W0002_P0001_T0003\TR1_W0001_P0122\TR1_2_W0001_P0122_T0001_R1_P2_K1_Ch2-Ch1.zen
2.304002e+01	3.891663e+01	20150715_gfpSORORINcd3_G2G1\MitoSys2\LSM\gfpSORORINc_G1\DE_W0002_P0001\DE_2_W0002_P0001_T0003\TR1_W0001_P0122\TR1_2_W0001_P0122_T0001_R1_P2_K1_Ch2-Ch1.zen
2.310002e+01	4.953329e+01	20150715_gfpSORORINcd3_G2G1\MitoSys2\LSM\gfpSORORINc_G1\DE_W0002_P0001\DE_2_W0002_P0001_T0003\TR1_W0001_P0122\TR1_2_W0001_P0122_T0001_R1_P2_K1_Ch2-Ch1.zen
2.316002e+01	4.204996e+01	20150715_gfpSORORINcd3_G2G1\MitoSys2\LSM\gfpSORORINc_G1\DE_W0002_P0001\DE_2_W0002_P0001_T0003\TR1_W0001_P0122\TR1_2_W0001_P0122_T0001_R1_P2_K1_Ch2-Ch1.zen
2.322002e+01	4.284996e+01	20150715_gfpSORORINcd3_G2G1\MitoSys2\LSM\gfpSORORINc_G1\DE_W0002_P0001\DE_2_W0002_P0001_T0003\TR1_W0001_P0122\TR1_2_W0001_P0122_T0001_R1_P2_K1_Ch2-Ch1.zen
2.328002e+01	4.044996e+01	20150715_gfpSORORINcd3_G2G1\MitoSys2\LSM\gfpSORORINc_G1\DE_W0002_P0001\DE_2_W0002_P0001_T0003\TR1_W0001_P0122\TR1_2_W0001_P0122_T0001_R1_P2_K1_Ch2-Ch1.zen
2.334002e+01	4.678329e+01	20150715_gfpSORORINcd3_G2G1\MitoSys2\LSM\gfpSORORINc_G1\DE_W0002_P0001\DE_2_W0002_P0001_T0003\TR1_W0001_P0122\TR1_2_W0001_P0122_T0001_R1_P2_K1_Ch2-Ch1.zen
2.340002e+01	4.018330e+01	20150715_gfpSORORINcd3_G2G1\MitoSys2\LSM\gfpSORORINc_G1\DE_W0002_P0001\DE_2_W0002_P0001_T0003\TR1_W0001_P0122\TR1_2_W0001_P0122_T0001_R1_P2_K1_Ch2-Ch1.zen
2.346002e+01	3.729996e+01	20150715_gfpSORORINcd3_G2G1\MitoSys2\LSM\gfpSORORINc_G1\DE_W0002_P0001\DE_2_W0002_P0001_T0003\TR1_W0001_P0122\TR1_2_W0001_P0122_T0001_R1_P2_K1_Ch2-Ch1.zen
2.352002e+01	4.066663e+01	20150715_gfpSORORINcd3_G2G1\MitoSys2\LSM\gfpSORORINc_G1\DE_W0002_P0001\DE_2_W0002_P0001_T0003\TR1_W0001_P0122\TR1_2_W0001_P0122_T0001_R1_P2_K1_Ch2-Ch1.zen
2.358002e+01	4.354996e+01	20150715_gfpSORORINcd3_G2G1\MitoSys2\LSM\gfpSORORINc_G1\DE_W0002_P0001\DE_2_W0002_P0001_T0003\TR1_W0001_P0122\TR1_2_W0001_P0122_T0001_R1_P2_K1_Ch2-Ch1.zen
2.364002e+01	3.819996e+01	20150715_gfpSORORINcd3_G2G1\MitoSys2\LSM\gfpSORORINc_G1\DE_W0002_P0001\DE_2_W0002_P0001_T0003\TR1_W0001_P0122\TR1_2_W0001_P0122_T0001_R1_P2_K1_Ch2-Ch1.zen
2.370002e+01	3.933330e+01	20150715_gfpSORORINcd3_G2G1\MitoSys2\LSM\gfpSORORINc_G1\DE_W0002_P0001\DE_2_W0002_P0001_T0003\TR1_W0001_P0122\TR1_2_W0001_P0122_T0001_R1_P2_K1_Ch2-Ch1.zen
2.376002e+01	4.236663e+01	20150715_gfpSORORINcd3_G2G1\MitoSys2\LSM\gfpSORORINc_G1\DE_W0002_P0001\DE_2_W0002_P0001_T0003\TR1_W0001_P0122\TR1_2_W0001_P0122_T0001_R1_P2_K1_Ch2-Ch1.zen
2.382002e+01	4.386663e+01	20150715_gfpSORORINcd3_G2G1\MitoSys2\LSM\gfpSORORINc_G1\DE_W0002_P0001\DE_2_W0002_P0001_T0003\TR1_W0001_P0122\TR1_2_W0001_P0122_T0001_R1_P2_K1_Ch2-Ch1.zen
2.388002e+01	4.686662e+01	20150715_gfpSORORINcd3_G2G1\MitoSys2\LSM\gfpSORORINc_G1\DE_W0002_P0001\DE_2_W0002_P0001_T0003\TR1_W0001_P0122\TR1_2_W0001_P0122_T0001_R1_P2_K1_Ch2-Ch1.zen
2.394002e+01	4.159996e+01	20150715_gfpSORORINcd3_G2G1\MitoSys2\LSM\gfpSORORINc_G1\DE_W0002_P0001\DE_2_W0002_P0001_T0003\TR1_W0001_P0122\TR1_2_W0001_P0122_T0001_R1_P2_K1_Ch2-Ch1.zen
2.400002e+01	3.841663e+01	20150715_gfpSORORINcd3_G2G1\MitoSys2\LSM\gfpSORORINc_G1\DE_W0002_P0001\DE_2_W0002_P0001_T0003\TR1_W0001_P0122\TR1_2_W0001_P0122_T0001_R1_P2_K1_Ch2-Ch1.zen
2.406002e+01	4.048330e+01	20150715_gfpSORORINcd3_G2G1\MitoSys2\LSM\gfpSORORINc_G1\DE_W0002_P0001\DE_2_W0002_P0001_T0003\TR1_W0001_P0122\TR1_2_W0001_P0122_T0001_R1_P2_K1_Ch2-Ch1.zen
2.412002e+01	4.114996e+01	20150715_gfpSORORINcd3_G2G1\MitoSys2\LSM\gfpSORORINc_G1\DE_W0002_P0001\DE_2_W0002_P0001_T0003\TR1_W0001_P0122\TR1_2_W0001_P0122_T0001_R1_P2_K1_Ch2-Ch1.zen
2.418002e+01	3.811663e+01	20150715_gfpSORORINcd3_G2G1\MitoSys2\LSM\gfpSORORINc_G1\DE_W0002_P0001\DE_2_W0002_P0001_T0003\TR1_W0001_P0122\TR1_2_W0001_P0122_T0001_R1_P2_K1_Ch2-Ch1.zen
2.424002e+01	4.346663e+01	20150715_gfpSORORINcd3_G2G1\MitoSys2\LSM\gfpSORORINc_G1\DE_W0002_P0001\DE_2_W0002_P0001_T0003\TR1_W0001_P0122\TR1_2_W0001_P0122_T0001_R1_P2_K1_Ch2-Ch1.zen
2.430002e+01	4.763329e+01	20150715_gfpSORORINcd3_G2G1\MitoSys2\LSM\gfpSORORINc_G1\DE_W0002_P0001\DE_2_W0002_P0001_T0003\TR1_W0001_P0122\TR1_2_W0001_P0122_T0001_R1_P2_K1_Ch2-Ch1.zen
2.436002e+01	3.971663e+01	20150715_gfpSORORINcd3_G2G1\MitoSys2\LSM\gfpSORORINc_G1\DE_W0002_P0001\DE_2_W0002_P0001_T0003\TR1_W0001_P0122\TR1_2_W0001_P0122_T0001_R1_P2_K1_Ch2-Ch1.zen
2.442002e+01	3.791663e+01	20150715_gfpSORORINcd3_G2G1\MitoSys2\LSM\gfpSORORINc_G1\DE_W0002_P0001\DE_2_W0002_P0001_T0003\TR1_W0001_P0122\TR1_2_W0001_P0122_T0001_R1_P2_K1_Ch2-Ch1.zen
2.448002e+01	3.704996e+01	20150715_gfpSORORINcd3_G2G1\MitoSys2\LSM\gfpSORORINc_G1\DE_W0002_P0001\DE_2_W0002_P0001_T0003\TR1_W0001_P0122\TR1_2_W0001_P0122_T0001_R1_P2_K1_Ch2-Ch1.zen
2.454002e+01	5.179995e+01	20150715_gfpSORORINcd3_G2G1\MitoSys2\LSM\gfpSORORINc_G1\DE_W0002_P0001\DE_2_W0002_P0001_T0003\TR1_W0001_P0122\TR1_2_W0001_P0122_T0001_R1_P2_K1_Ch2-Ch1.zen
2.460002e+01	4.744995e+01	20150715_gfpSORORINcd3_G2G1\MitoSys2\LSM\gfpSORORINc_G1\DE_W0002_P0001\DE_2_W0002_P0001_T0003\TR1_W0001_P0122\TR1_2_W0001_P0122_T0001_R1_P2_K1_Ch2-Ch1.zen
2.466002e+01	4.533329e+01	20150715_gfpSORORINcd3_G2G1\MitoSys2\LSM\gfpSORORINc_G1\DE_W0002_P0001\DE_2_W0002_P0001_T0003\TR1_W0001_P0122\TR1_2_W0001_P0122_T0001_R1_P2_K1_Ch2-Ch1.zen
2.472002e+01	4.298329e+01	20150715_gfpSORORINcd3_G2G1\MitoSys2\LSM\gfpSORORINc_G1\DE_W0002_P0001\DE_2_W0002_P0001_T0003\TR1_W0001_P0122\TR1_2_W0001_P0122_T0001_R1_P2_K1_Ch2-Ch1.zen
2.478002e+01	4.381662e+01	20150715_gfpSORORINcd3_G2G1\MitoSys2\LSM\gfpSORORINc_G1\DE_W0002_P0001\DE_2_W0002_P0001_T0003\TR1_W0001_P0122\TR1_2_W0001_P0122_T0001_R1_P2_K1_Ch2-Ch1.zen
2.484002e+01	4.026663e+01	20150715_gfpSORORINcd3_G2G1\MitoSys2\LSM\gfpSORORINc_G1\DE_W0002_P0001\DE_2_W0002_P0001_T0003\TR1_W0001_P0122\TR1_2_W0001_P0122_T0001_R1_P2_K1_Ch2-Ch1.zen
2.490002e+01	4.726662e+01	20150715_gfpSORORINcd3_G2G1\MitoSys2\LSM\gfpSORORINc_G1\DE_W0002_P0001\DE_2_W0002_P0001_T0003\TR1_W0001_P0122\TR1_2_W0001_P0122_T0001_R1_P2_K1_Ch2-Ch1.zen
2.496002e+01	4.163329e+01	20150715_gfpSORORINcd3_G2G1\MitoSys2\LSM\gfpSORORINc_G1\DE_W0002_P0001\DE_2_W0002_P0001_T0003\TR1_W0001_P0122\TR1_2_W0001_P0122_T0001_R1_P2_K1_Ch2-Ch1.zen
2.502002e+01	4.126663e+01	20150715_gfpSORORINcd3_G2G1\MitoSys2\LSM\gfpSORORINc_G1\DE_W0002_P0001\DE_2_W0002_P0001_T0003\TR1_W0001_P0122\TR1_2_W0001_P0122_T0001_R1_P2_K1_Ch2-Ch1.zen
2.508002e+01	5.059995e+01	20150715_gfpSORORINcd3_G2G1\MitoSys2\LSM\gfpSORORINc_G1\DE_W0002_P0001\DE_2_W0002_P0001_T0003\TR1_W0001_P0122\TR1_2_W0001_P0122_T0001_R1_P2_K1_Ch2-Ch1.zen
2.514002e+01	4.388329e+01	20150715_gfpSORORINcd3_G2G1\MitoSys2\LSM\gfpSORORINc_G1\DE_W0002_P0001\DE_2_W0002_P0001_T0003\TR1_W0001_P0122\TR1_2_W0001_P0122_T0001_R1_P2_K1_Ch2-Ch1.zen
2.520002e+01	5.324995e+01	20150715_gfpSORORINcd3_G2G1\MitoSys2\LSM\gfpSORORINc_G1\DE_W0002_P0001\DE_2_W0002_P0001_T0003\TR1_W0001_P0122\TR1_2_W0001_P0122_T0001_R1_P2_K1_Ch2-Ch1.zen
2.526002e+01	4.964995e+01	20150715_gfpSORORINcd3_G2G1\MitoSys2\LSM\gfpSORORINc_G1\DE_W0002_P0001\DE_2_W0002_P0001_T0003\TR1_W0001_P0122\TR1_2_W0001_P0122_T0001_R1_P2_K1_Ch2-Ch1.zen
2.532002e+01	4.549996e+01	20150715_gfpSORORINcd3_G2G1\MitoSys2\LSM\gfpSORORINc_G1\DE_W0002_P0001\DE_2_W0002_P0001_T0003\TR1_W0001_P0122\TR1_2_W0001_P0122_T0001_R1_P2_K1_Ch2-Ch1.zen
2.538002e+01	4.399996e+01	20150715_gfpSORORINcd3_G2G1\MitoSys2\LSM\gfpSORORINc_G1\DE_W0002_P0001\DE_2_W0002_P0001_T0003\TR1_W0001_P0122\TR1_2_W0001_P0122_T0001_R1_P2_K1_Ch2-Ch1.zen
2.544002e+01	4.419996e+01	20150715_gfpSORORINcd3_G2G1\MitoSys2\LSM\gfpSORORINc_G1\DE_W0002_P0001\DE_2_W0002_P0001_T0003\TR1_W0001_P0122\TR1_2_W0001_P0122_T0001_R1_P2_K1_Ch2-Ch1.zen
2.550002e+01	4.928329e+01	20150715_gfpSORORINcd3_G2G1\MitoSys2\LSM\gfpSORORINc_G1\DE_W0002_P0001\DE_2_W0002_P0001_T0003\TR1_W0001_P0122\TR1_2_W0001_P0122_T0001_R1_P2_K1_Ch2-Ch1.zen
2.556002e+01	4.618329e+01	20150715_gfpSORORINcd3_G2G1\MitoSys2\LSM\gfpSORORINc_G1\DE_W0002_P0001\DE_2_W0002_P0001_T0003\TR1_W0001_P0122\TR1_2_W0001_P0122_T0001_R1_P2_K1_Ch2-Ch1.zen
2.562002e+01	4.556662e+01	20150715_gfpSORORINcd3_G2G1\MitoSys2\LSM\gfpSORORINc_G1\DE_W0002_P0001\DE_2_W0002_P0001_T0003\TR1_W0001_P0122\TR1_2_W0001_P0122_T0001_R1_P2_K1_Ch2-Ch1.zen
2.568002e+01	4.123330e+01	20150715_gfpSORORINcd3_G2G1\MitoSys2\LSM\gfpSORORINc_G1\DE_W0002_P0001\DE_2_W0002_P0001_T0003\TR1_W0001_P0122\TR1_2_W0001_P0122_T0001_R1_P2_K1_Ch2-Ch1.zen
2.574002e+01	3.958330e+01	20150715_gfpSORORINcd3_G2G1\MitoSys2\LSM\gfpSORORINc_G1\DE_W0002_P0001\DE_2_W0002_P0001_T0003\TR1_W0001_P0122\TR1_2_W0001_P0122_T0001_R1_P2_K1_Ch2-Ch1.zen
2.580002e+01	4.074996e+01	20150715_gfpSORORINcd3_G2G1\MitoSys2\LSM\gfpSORORINc_G1\DE_W0002_P0001\DE_2_W0002_P0001_T0003\TR1_W0001_P0122\TR1_2_W0001_P0122_T0001_R1_P2_K1_Ch2-Ch1.zen
2.586002e+01	4.368329e+01	20150715_gfpSORORINcd3_G2G1\MitoSys2\LSM\gfpSORORINc_G1\DE_W0002_P0001\DE_2_W0002_P0001_T0003\TR1_W0001_P0122\TR1_2_W0001_P0122_T0001_R1_P2_K1_Ch2-Ch1.zen
2.592002e+01	4.234996e+01	20150715_gfpSORORINcd3_G2G1\MitoSys2\LSM\gfpSORORINc_G1\DE_W0002_P0001\DE_2_W0002_P0001_T0003\TR1_W0001_P0122\TR1_2_W0001_P0122_T0001_R1_P2_K1_Ch2-Ch1.zen
2.598002e+01	4.663329e+01	20150715_gfpSORORINcd3_G2G1\MitoSys2\LSM\gfpSORORINc_G1\DE_W0002_P0001\DE_2_W0002_P0001_T0003\TR1_W0001_P0122\TR1_2_W0001_P0122_T0001_R1_P2_K1_Ch2-Ch1.zen
2.604002e+01	4.053329e+01	20150715_gfpSORORINcd3_G2G1\MitoSys2\LSM\gfpSORORINc_G1\DE_W0002_P0001\DE_2_W0002_P0001_T0003\TR1_W0001_P0122\TR1_2_W0001_P0122_T0001_R1_P2_K1_Ch2-Ch1.zen
2.610003e+01	4.308329e+01	20150715_gfpSORORINcd3_G2G1\MitoSys2\LSM\gfpSORORINc_G1\DE_W0002_P0001\DE_2_W0002_P0001_T0003\TR1_W0001_P0122\TR1_2_W0001_P0122_T0001_R1_P2_K1_Ch2-Ch1.zen
2.616002e+01	3.914996e+01	20150715_gfpSORORINcd3_G2G1\MitoSys2\LSM\gfpSORORINc_G1\DE_W0002_P0001\DE_2_W0002_P0001_T0003\TR1_W0001_P0122\TR1_2_W0001_P0122_T0001_R1_P2_K1_Ch2-Ch1.zen
2.622002e+01	4.074996e+01	20150715_gfpSORORINcd3_G2G1\MitoSys2\LSM\gfpSORORINc_G1\DE_W0002_P0001\DE_2_W0002_P0001_T0003\TR1_W0001_P0122\TR1_2_W0001_P0122_T0001_R1_P2_K1_Ch2-Ch1.zen
2.628003e+01	4.089996e+01	20150715_gfpSORORINcd3_G2G1\MitoSys2\LSM\gfpSORORINc_G1\DE_W0002_P0001\DE_2_W0002_P0001_T0003\TR1_W0001_P0122\TR1_2_W0001_P0122_T0001_R1_P2_K1_Ch2-Ch1.zen
2.634002e+01	4.769995e+01	20150715_gfpSORORINcd3_G2G1\MitoSys2\LSM\gfpSORORINc_G1\DE_W0002_P0001\DE_2_W0002_P0001_T0003\TR1_W0001_P0122\TR1_2_W0001_P0122_T0001_R1_P2_K1_Ch2-Ch1.zen
2.640002e+01	4.096663e+01	20150715_gfpSORORINcd3_G2G1\MitoSys2\LSM\gfpSORORINc_G1\DE_W0002_P0001\DE_2_W0002_P0001_T0003\TR1_W0001_P0122\TR1_2_W0001_P0122_T0001_R1_P2_K1_Ch2-Ch1.zen
2.646002e+01	3.734996e+01	20150715_gfpSORORINcd3_G2G1\MitoSys2\LSM\gfpSORORINc_G1\DE_W0002_P0001\DE_2_W0002_P0001_T0003\TR1_W0001_P0122\TR1_2_W0001_P0122_T0001_R1_P2_K1_Ch2-Ch1.zen
2.652003e+01	4.063330e+01	20150715_gfpSORORINcd3_G2G1\MitoSys2\LSM\gfpSORORINc_G1\DE_W0002_P0001\DE_2_W0002_P0001_T0003\TR1_W0001_P0122\TR1_2_W0001_P0122_T0001_R1_P2_K1_Ch2-Ch1.zen
2.658002e+01	4.289996e+01	20150715_gfpSORORINcd3_G2G1\MitoSys2\LSM\gfpSORORINc_G1\DE_W0002_P0001\DE_2_W0002_P0001_T0003\TR1_W0001_P0122\TR1_2_W0001_P0122_T0001_R1_P2_K1_Ch2-Ch1.zen
2.664002e+01	4.019996e+01	20150715_gfpSORORINcd3_G2G1\MitoSys2\LSM\gfpSORORINc_G1\DE_W0002_P0001\DE_2_W0002_P0001_T0003\TR1_W0001_P0122\TR1_2_W0001_P0122_T0001_R1_P2_K1_Ch2-Ch1.zen
2.670003e+01	4.098330e+01	20150715_gfpSORORINcd3_G2G1\MitoSys2\LSM\gfpSORORINc_G1\DE_W0002_P0001\DE_2_W0002_P0001_T0003\TR1_W0001_P0122\TR1_2_W0001_P0122_T0001_R1_P2_K1_Ch2-Ch1.zen
2.676003e+01	4.118330e+01	20150715_gfpSORORINcd3_G2G1\MitoSys2\LSM\gfpSORORINc_G1\DE_W0002_P0001\DE_2_W0002_P0001_T0003\TR1_W0001_P0122\TR1_2_W0001_P0122_T0001_R1_P2_K1_Ch2-Ch1.zen
2.682002e+01	4.389996e+01	20150715_gfpSORORINcd3_G2G1\MitoSys2\LSM\gfpSORORINc_G1\DE_W0002_P0001\DE_2_W0002_P0001_T0003\TR1_W0001_P0122\TR1_2_W0001_P0122_T0001_R1_P2_K1_Ch2-Ch1.zen
2.688003e+01	4.161663e+01	20150715_gfpSORORINcd3_G2G1\MitoSys2\LSM\gfpSORORINc_G1\DE_W0002_P0001\DE_2_W0002_P0001_T0003\TR1_W0001_P0122\TR1_2_W0001_P0122_T0001_R1_P2_K1_Ch2-Ch1.zen
2.694003e+01	4.108329e+01	20150715_gfpSORORINcd3_G2G1\MitoSys2\LSM\gfpSORORINc_G1\DE_W0002_P0001\DE_2_W0002_P0001_T0003\TR1_W0001_P0122\TR1_2_W0001_P0122_T0001_R1_P2_K1_Ch2-Ch1.zen
2.700002e+01	4.044996e+01	20150715_gfpSORORINcd3_G2G1\MitoSys2\LSM\gfpSORORINc_G1\DE_W0002_P0001\DE_2_W0002_P0001_T0003\TR1_W0001_P0122\TR1_2_W0001_P0122_T0001_R1_P2_K1_Ch2-Ch1.zen
2.706003e+01	3.844996e+01	20150715_gfpSORORINcd3_G2G1\MitoSys2\LSM\gfpSORORINc_G1\DE_W0002_P0001\DE_2_W0002_P0001_T0003\TR1_W0001_P0122\TR1_2_W0001_P0122_T0001_R1_P2_K1_Ch2-Ch1.zen
2.712003e+01	4.118330e+01	20150715_gfpSORORINcd3_G2G1\MitoSys2\LSM\gfpSORORINc_G1\DE_W0002_P0001\DE_2_W0002_P0001_T0003\TR1_W0001_P0122\TR1_2_W0001_P0122_T0001_R1_P2_K1_Ch2-Ch1.zen
2.718003e+01	4.163329e+01	20150715_gfpSORORINcd3_G2G1\MitoSys2\LSM\gfpSORORINc_G1\DE_W0002_P0001\DE_2_W0002_P0001_T0003\TR1_W0001_P0122\TR1_2_W0001_P0122_T0001_R1_P2_K1_Ch2-Ch1.zen
2.724003e+01	4.538329e+01	20150715_gfpSORORINcd3_G2G1\MitoSys2\LSM\gfpSORORINc_G1\DE_W0002_P0001\DE_2_W0002_P0001_T0003\TR1_W0001_P0122\TR1_2_W0001_P0122_T0001_R1_P2_K1_Ch2-Ch1.zen
2.730003e+01	4.274996e+01	20150715_gfpSORORINcd3_G2G1\MitoSys2\LSM\gfpSORORINc_G1\DE_W0002_P0001\DE_2_W0002_P0001_T0003\TR1_W0001_P0122\TR1_2_W0001_P0122_T0001_R1_P2_K1_Ch2-Ch1.zen
2.736003e+01	4.996662e+01	20150715_gfpSORORINcd3_G2G1\MitoSys2\LSM\gfpSORORINc_G1\DE_W0002_P0001\DE_2_W0002_P0001_T0003\TR1_W0001_P0122\TR1_2_W0001_P0122_T0001_R1_P2_K1_Ch2-Ch1.zen
2.742002e+01	4.513329e+01	20150715_gfpSORORINcd3_G2G1\MitoSys2\LSM\gfpSORORINc_G1\DE_W0002_P0001\DE_2_W0002_P0001_T0003\TR1_W0001_P0122\TR1_2_W0001_P0122_T0001_R1_P2_K1_Ch2-Ch1.zen
2.748003e+01	4.628329e+01	20150715_gfpSORORINcd3_G2G1\MitoSys2\LSM\gfpSORORINc_G1\DE_W0002_P0001\DE_2_W0002_P0001_T0003\TR1_W0001_P0122\TR1_2_W0001_P0122_T0001_R1_P2_K1_Ch2-Ch1.zen
2.754003e+01	4.346663e+01	20150715_gfpSORORINcd3_G2G1\MitoSys2\LSM\gfpSORORINc_G1\DE_W0002_P0001\DE_2_W0002_P0001_T0003\TR1_W0001_P0122\TR1_2_W0001_P0122_T0001_R1_P2_K1_Ch2-Ch1.zen
2.760003e+01	4.224996e+01	20150715_gfpSORORINcd3_G2G1\MitoSys2\LSM\gfpSORORINc_G1\DE_W0002_P0001\DE_2_W0002_P0001_T0003\TR1_W0001_P0122\TR1_2_W0001_P0122_T0001_R1_P2_K1_Ch2-Ch1.zen
2.766003e+01	4.321663e+01	20150715_gfpSORORINcd3_G2G1\MitoSys2\LSM\gfpSORORINc_G1\DE_W0002_P0001\DE_2_W0002_P0001_T0003\TR1_W0001_P0122\TR1_2_W0001_P0122_T0001_R1_P2_K1_Ch2-Ch1.zen
2.772003e+01	4.803329e+01	20150715_gfpSORORINcd3_G2G1\MitoSys2\LSM\gfpSORORINc_G1\DE_W0002_P0001\DE_2_W0002_P0001_T0003\TR1_W0001_P0122\TR1_2_W0001_P0122_T0001_R1_P2_K1_Ch2-Ch1.zen
2.778003e+01	3.378330e+01	20150715_gfpSORORINcd3_G2G1\MitoSys2\LSM\gfpSORORINc_G1\DE_W0002_P0001\DE_2_W0002_P0001_T0003\TR1_W0001_P0122\TR1_2_W0001_P0122_T0001_R1_P2_K1_Ch2-Ch1.zen
2.784003e+01	3.528330e+01	20150715_gfpSORORINcd3_G2G1\MitoSys2\LSM\gfpSORORINc_G1\DE_W0002_P0001\DE_2_W0002_P0001_T0003\TR1_W0001_P0122\TR1_2_W0001_P0122_T0001_R1_P2_K1_Ch2-Ch1.zen
2.790003e+01	4.231663e+01	20150715_gfpSORORINcd3_G2G1\MitoSys2\LSM\gfpSORORINc_G1\DE_W0002_P0001\DE_2_W0002_P0001_T0003\TR1_W0001_P0122\TR1_2_W0001_P0122_T0001_R1_P2_K1_Ch2-Ch1.zen
2.796003e+01	4.466663e+01	20150715_gfpSORORINcd3_G2G1\MitoSys2\LSM\gfpSORORINc_G1\DE_W0002_P0001\DE_2_W0002_P0001_T0003\TR1_W0001_P0122\TR1_2_W0001_P0122_T0001_R1_P2_K1_Ch2-Ch1.zen
2.802003e+01	4.676662e+01	20150715_gfpSORORINcd3_G2G1\MitoSys2\LSM\gfpSORORINc_G1\DE_W0002_P0001\DE_2_W0002_P0001_T0003\TR1_W0001_P0122\TR1_2_W0001_P0122_T0001_R1_P2_K1_Ch2-Ch1.zen
2.808003e+01	4.871662e+01	20150715_gfpSORORINcd3_G2G1\MitoSys2\LSM\gfpSORORINc_G1\DE_W0002_P0001\DE_2_W0002_P0001_T0003\TR1_W0001_P0122\TR1_2_W0001_P0122_T0001_R1_P2_K1_Ch2-Ch1.zen
2.814003e+01	4.358329e+01	20150715_gfpSORORINcd3_G2G1\MitoSys2\LSM\gfpSORORINc_G1\DE_W0002_P0001\DE_2_W0002_P0001_T0003\TR1_W0001_P0122\TR1_2_W0001_P0122_T0001_R1_P2_K1_Ch2-Ch1.zen
2.820003e+01	4.573329e+01	20150715_gfpSORORINcd3_G2G1\MitoSys2\LSM\gfpSORORINc_G1\DE_W0002_P0001\DE_2_W0002_P0001_T0003\TR1_W0001_P0122\TR1_2_W0001_P0122_T0001_R1_P2_K1_Ch2-Ch1.zen
2.826003e+01	4.231663e+01	20150715_gfpSORORINcd3_G2G1\MitoSys2\LSM\gfpSORORINc_G1\DE_W0002_P0001\DE_2_W0002_P0001_T0003\TR1_W0001_P0122\TR1_2_W0001_P0122_T0001_R1_P2_K1_Ch2-Ch1.zen
2.832003e+01	4.153329e+01	20150715_gfpSORORINcd3_G2G1\MitoSys2\LSM\gfpSORORINc_G1\DE_W0002_P0001\DE_2_W0002_P0001_T0003\TR1_W0001_P0122\TR1_2_W0001_P0122_T0001_R1_P2_K1_Ch2-Ch1.zen
2.838003e+01	4.244996e+01	20150715_gfpSORORINcd3_G2G1\MitoSys2\LSM\gfpSORORINc_G1\DE_W0002_P0001\DE_2_W0002_P0001_T0003\TR1_W0001_P0122\TR1_2_W0001_P0122_T0001_R1_P2_K1_Ch2-Ch1.zen
2.844003e+01	4.014996e+01	20150715_gfpSORORINcd3_G2G1\MitoSys2\LSM\gfpSORORINc_G1\DE_W0002_P0001\DE_2_W0002_P0001_T0003\TR1_W0001_P0122\TR1_2_W0001_P0122_T0001_R1_P2_K1_Ch2-Ch1.zen
2.850003e+01	4.101663e+01	20150715_gfpSORORINcd3_G2G1\MitoSys2\LSM\gfpSORORINc_G1\DE_W0002_P0001\DE_2_W0002_P0001_T0003\TR1_W0001_P0122\TR1_2_W0001_P0122_T0001_R1_P2_K1_Ch2-Ch1.zen
2.856003e+01	4.368329e+01	20150715_gfpSORORINcd3_G2G1\MitoSys2\LSM\gfpSORORINc_G1\DE_W0002_P0001\DE_2_W0002_P0001_T0003\TR1_W0001_P0122\TR1_2_W0001_P0122_T0001_R1_P2_K1_Ch2-Ch1.zen
2.862003e+01	4.748329e+01	20150715_gfpSORORINcd3_G2G1\MitoSys2\LSM\gfpSORORINc_G1\DE_W0002_P0001\DE_2_W0002_P0001_T0003\TR1_W0001_P0122\TR1_2_W0001_P0122_T0001_R1_P2_K1_Ch2-Ch1.zen
2.868003e+01	4.436663e+01	20150715_gfpSORORINcd3_G2G1\MitoSys2\LSM\gfpSORORINc_G1\DE_W0002_P0001\DE_2_W0002_P0001_T0003\TR1_W0001_P0122\TR1_2_W0001_P0122_T0001_R1_P2_K1_Ch2-Ch1.zen
2.874003e+01	4.496663e+01	20150715_gfpSORORINcd3_G2G1\MitoSys2\LSM\gfpSORORINc_G1\DE_W0002_P0001\DE_2_W0002_P0001_T0003\TR1_W0001_P0122\TR1_2_W0001_P0122_T0001_R1_P2_K1_Ch2-Ch1.zen
2.880003e+01	4.209996e+01	20150715_gfpSORORINcd3_G2G1\MitoSys2\LSM\gfpSORORINc_G1\DE_W0002_P0001\DE_2_W0002_P0001_T0003\TR1_W0001_P0122\TR1_2_W0001_P0122_T0001_R1_P2_K1_Ch2-Ch1.zen
2.886003e+01	3.911663e+01	20150715_gfpSORORINcd3_G2G1\MitoSys2\LSM\gfpSORORINc_G1\DE_W0002_P0001\DE_2_W0002_P0001_T0003\TR1_W0001_P0122\TR1_2_W0001_P0122_T0001_R1_P2_K1_Ch2-Ch1.zen
2.892003e+01	4.079996e+01	20150715_gfpSORORINcd3_G2G1\MitoSys2\LSM\gfpSORORINc_G1\DE_W0002_P0001\DE_2_W0002_P0001_T0003\TR1_W0001_P0122\TR1_2_W0001_P0122_T0001_R1_P2_K1_Ch2-Ch1.zen
2.898003e+01	4.278329e+01	20150715_gfpSORORINcd3_G2G1\MitoSys2\LSM\gfpSORORINc_G1\DE_W0002_P0001\DE_2_W0002_P0001_T0003\TR1_W0001_P0122\TR1_2_W0001_P0122_T0001_R1_P2_K1_Ch2-Ch1.zen
2.904003e+01	4.659996e+01	20150715_gfpSORORINcd3_G2G1\MitoSys2\LSM\gfpSORORINc_G1\DE_W0002_P0001\DE_2_W0002_P0001_T0003\TR1_W0001_P0122\TR1_2_W0001_P0122_T0001_R1_P2_K1_Ch2-Ch1.zen
2.910003e+01	3.893330e+01	20150715_gfpSORORINcd3_G2G1\MitoSys2\LSM\gfpSORORINc_G1\DE_W0002_P0001\DE_2_W0002_P0001_T0003\TR1_W0001_P0122\TR1_2_W0001_P0122_T0001_R1_P2_K1_Ch2-Ch1.zen
2.916003e+01	4.383329e+01	20150715_gfpSORORINcd3_G2G1\MitoSys2\LSM\gfpSORORINc_G1\DE_W0002_P0001\DE_2_W0002_P0001_T0003\TR1_W0001_P0122\TR1_2_W0001_P0122_T0001_R1_P2_K1_Ch2-Ch1.zen
2.922003e+01	5.174995e+01	20150715_gfpSORORINcd3_G2G1\MitoSys2\LSM\gfpSORORINc_G1\DE_W0002_P0001\DE_2_W0002_P0001_T0003\TR1_W0001_P0122\TR1_2_W0001_P0122_T0001_R1_P2_K1_Ch2-Ch1.zen
2.928003e+01	5.306662e+01	20150715_gfpSORORINcd3_G2G1\MitoSys2\LSM\gfpSORORINc_G1\DE_W0002_P0001\DE_2_W0002_P0001_T0003\TR1_W0001_P0122\TR1_2_W0001_P0122_T0001_R1_P2_K1_Ch2-Ch1.zen
2.934003e+01	4.569996e+01	20150715_gfpSORORINcd3_G2G1\MitoSys2\LSM\gfpSORORINc_G1\DE_W0002_P0001\DE_2_W0002_P0001_T0003\TR1_W0001_P0122\TR1_2_W0001_P0122_T0001_R1_P2_K1_Ch2-Ch1.zen
2.940003e+01	4.736662e+01	20150715_gfpSORORINcd3_G2G1\MitoSys2\LSM\gfpSORORINc_G1\DE_W0002_P0001\DE_2_W0002_P0001_T0003\TR1_W0001_P0122\TR1_2_W0001_P0122_T0001_R1_P2_K1_Ch2-Ch1.zen
2.946003e+01	4.233329e+01	20150715_gfpSORORINcd3_G2G1\MitoSys2\LSM\gfpSORORINc_G1\DE_W0002_P0001\DE_2_W0002_P0001_T0003\TR1_W0001_P0122\TR1_2_W0001_P0122_T0001_R1_P2_K1_Ch2-Ch1.zen
2.952003e+01	4.464996e+01	20150715_gfpSORORINcd3_G2G1\MitoSys2\LSM\gfpSORORINc_G1\DE_W0002_P0001\DE_2_W0002_P0001_T0003\TR1_W0001_P0122\TR1_2_W0001_P0122_T0001_R1_P2_K1_Ch2-Ch1.zen
2.958003e+01	4.769995e+01	20150715_gfpSORORINcd3_G2G1\MitoSys2\LSM\gfpSORORINc_G1\DE_W0002_P0001\DE_2_W0002_P0001_T0003\TR1_W0001_P0122\TR1_2_W0001_P0122_T0001_R1_P2_K1_Ch2-Ch1.zen
2.964003e+01	4.051663e+01	20150715_gfpSORORINcd3_G2G1\MitoSys2\LSM\gfpSORORINc_G1\DE_W0002_P0001\DE_2_W0002_P0001_T0003\TR1_W0001_P0122\TR1_2_W0001_P0122_T0001_R1_P2_K1_Ch2-Ch1.zen
2.970003e+01	4.168329e+01	20150715_gfpSORORINcd3_G2G1\MitoSys2\LSM\gfpSORORINc_G1\DE_W0002_P0001\DE_2_W0002_P0001_T0003\TR1_W0001_P0122\TR1_2_W0001_P0122_T0001_R1_P2_K1_Ch2-Ch1.zen
2.976003e+01	4.568329e+01	20150715_gfpSORORINcd3_G2G1\MitoSys2\LSM\gfpSORORINc_G1\DE_W0002_P0001\DE_2_W0002_P0001_T0003\TR1_W0001_P0122\TR1_2_W0001_P0122_T0001_R1_P2_K1_Ch2-Ch1.zen
2.982003e+01	5.164995e+01	20150715_gfpSORORINcd3_G2G1\MitoSys2\LSM\gfpSORORINc_G1\DE_W0002_P0001\DE_2_W0002_P0001_T0003\TR1_W0001_P0122\TR1_2_W0001_P0122_T0001_R1_P2_K1_Ch2-Ch1.zen
2.988003e+01	5.268328e+01	20150715_gfpSORORINcd3_G2G1\MitoSys2\LSM\gfpSORORINc_G1\DE_W0002_P0001\DE_2_W0002_P0001_T0003\TR1_W0001_P0122\TR1_2_W0001_P0122_T0001_R1_P2_K1_Ch2-Ch1.zen
2.994003e+01	4.353329e+01	20150715_gfpSORORINcd3_G2G1\MitoSys2\LSM\gfpSORORINc_G1\DE_W0002_P0001\DE_2_W0002_P0001_T0003\TR1_W0001_P0122\TR1_2_W0001_P0122_T0001_R1_P2_K1_Ch2-Ch1.zen
0	4.148333e+01	20150715_gfpSORORINcd3_G2G1\MitoSys2\LSM\gfpSORORINc_G1\DE_W0002_P0001\DE_2_W0002_P0001_T0003\TR1_W0001_P0122\TR1_2_W0001_P0122_T0001_R1_P3_K1_Ch2-Ch1.zen
6.000000e-02	4.214999e+01	20150715_gfpSORORINcd3_G2G1\MitoSys2\LSM\gfpSORORINc_G1\DE_W0002_P0001\DE_2_W0002_P0001_T0003\TR1_W0001_P0122\TR1_2_W0001_P0122_T0001_R1_P3_K1_Ch2-Ch1.zen
1.200000e-01	4.303333e+01	20150715_gfpSORORINcd3_G2G1\MitoSys2\LSM\gfpSORORINc_G1\DE_W0002_P0001\DE_2_W0002_P0001_T0003\TR1_W0001_P0122\TR1_2_W0001_P0122_T0001_R1_P3_K1_Ch2-Ch1.zen
1.800000e-01	4.188333e+01	20150715_gfpSORORINcd3_G2G1\MitoSys2\LSM\gfpSORORINc_G1\DE_W0002_P0001\DE_2_W0002_P0001_T0003\TR1_W0001_P0122\TR1_2_W0001_P0122_T0001_R1_P3_K1_Ch2-Ch1.zen
2.400000e-01	3.861666e+01	20150715_gfpSORORINcd3_G2G1\MitoSys2\LSM\gfpSORORINc_G1\DE_W0002_P0001\DE_2_W0002_P0001_T0003\TR1_W0001_P0122\TR1_2_W0001_P0122_T0001_R1_P3_K1_Ch2-Ch1.zen
3.000000e-01	4.138333e+01	20150715_gfpSORORINcd3_G2G1\MitoSys2\LSM\gfpSORORINc_G1\DE_W0002_P0001\DE_2_W0002_P0001_T0003\TR1_W0001_P0122\TR1_2_W0001_P0122_T0001_R1_P3_K1_Ch2-Ch1.zen
3.600000e-01	4.003333e+01	20150715_gfpSORORINcd3_G2G1\MitoSys2\LSM\gfpSORORINc_G1\DE_W0002_P0001\DE_2_W0002_P0001_T0003\TR1_W0001_P0122\TR1_2_W0001_P0122_T0001_R1_P3_K1_Ch2-Ch1.zen
4.200000e-01	4.501666e+01	20150715_gfpSORORINcd3_G2G1\MitoSys2\LSM\gfpSORORINc_G1\DE_W0002_P0001\DE_2_W0002_P0001_T0003\TR1_W0001_P0122\TR1_2_W0001_P0122_T0001_R1_P3_K1_Ch2-Ch1.zen
4.800000e-01	3.958333e+01	20150715_gfpSORORINcd3_G2G1\MitoSys2\LSM\gfpSORORINc_G1\DE_W0002_P0001\DE_2_W0002_P0001_T0003\TR1_W0001_P0122\TR1_2_W0001_P0122_T0001_R1_P3_K1_Ch2-Ch1.zen
5.400000e-01	3.696666e+01	20150715_gfpSORORINcd3_G2G1\MitoSys2\LSM\gfpSORORINc_G1\DE_W0002_P0001\DE_2_W0002_P0001_T0003\TR1_W0001_P0122\TR1_2_W0001_P0122_T0001_R1_P3_K1_Ch2-Ch1.zen
6.000000e-01	3.888333e+01	20150715_gfpSORORINcd3_G2G1\MitoSys2\LSM\gfpSORORINc_G1\DE_W0002_P0001\DE_2_W0002_P0001_T0003\TR1_W0001_P0122\TR1_2_W0001_P0122_T0001_R1_P3_K1_Ch2-Ch1.zen
6.600000e-01	4.401666e+01	20150715_gfpSORORINcd3_G2G1\MitoSys2\LSM\gfpSORORINc_G1\DE_W0002_P0001\DE_2_W0002_P0001_T0003\TR1_W0001_P0122\TR1_2_W0001_P0122_T0001_R1_P3_K1_Ch2-Ch1.zen
7.200000e-01	3.908333e+01	20150715_gfpSORORINcd3_G2G1\MitoSys2\LSM\gfpSORORINc_G1\DE_W0002_P0001\DE_2_W0002_P0001_T0003\TR1_W0001_P0122\TR1_2_W0001_P0122_T0001_R1_P3_K1_Ch2-Ch1.zen
7.800000e-01	4.058333e+01	20150715_gfpSORORINcd3_G2G1\MitoSys2\LSM\gfpSORORINc_G1\DE_W0002_P0001\DE_2_W0002_P0001_T0003\TR1_W0001_P0122\TR1_2_W0001_P0122_T0001_R1_P3_K1_Ch2-Ch1.zen
8.400000e-01	4.134999e+01	20150715_gfpSORORINcd3_G2G1\MitoSys2\LSM\gfpSORORINc_G1\DE_W0002_P0001\DE_2_W0002_P0001_T0003\TR1_W0001_P0122\TR1_2_W0001_P0122_T0001_R1_P3_K1_Ch2-Ch1.zen
9.000000e-01	4.546666e+01	20150715_gfpSORORINcd3_G2G1\MitoSys2\LSM\gfpSORORINc_G1\DE_W0002_P0001\DE_2_W0002_P0001_T0003\TR1_W0001_P0122\TR1_2_W0001_P0122_T0001_R1_P3_K1_Ch2-Ch1.zen
9.600000e-01	4.139999e+01	20150715_gfpSORORINcd3_G2G1\MitoSys2\LSM\gfpSORORINc_G1\DE_W0002_P0001\DE_2_W0002_P0001_T0003\TR1_W0001_P0122\TR1_2_W0001_P0122_T0001_R1_P3_K1_Ch2-Ch1.zen
1.020000e+00	3.731666e+01	20150715_gfpSORORINcd3_G2G1\MitoSys2\LSM\gfpSORORINc_G1\DE_W0002_P0001\DE_2_W0002_P0001_T0003\TR1_W0001_P0122\TR1_2_W0001_P0122_T0001_R1_P3_K1_Ch2-Ch1.zen
1.080000e+00	3.926666e+01	20150715_gfpSORORINcd3_G2G1\MitoSys2\LSM\gfpSORORINc_G1\DE_W0002_P0001\DE_2_W0002_P0001_T0003\TR1_W0001_P0122\TR1_2_W0001_P0122_T0001_R1_P3_K1_Ch2-Ch1.zen
1.140000e+00	3.308333e+01	20150715_gfpSORORINcd3_G2G1\MitoSys2\LSM\gfpSORORINc_G1\DE_W0002_P0001\DE_2_W0002_P0001_T0003\TR1_W0001_P0122\TR1_2_W0001_P0122_T0001_R1_P3_K1_Ch2-Ch1.zen
1.200000e+00	3.733333e+01	20150715_gfpSORORINcd3_G2G1\MitoSys2\LSM\gfpSORORINc_G1\DE_W0002_P0001\DE_2_W0002_P0001_T0003\TR1_W0001_P0122\TR1_2_W0001_P0122_T0001_R1_P3_K1_Ch2-Ch1.zen
1.260000e+00	4.003333e+01	20150715_gfpSORORINcd3_G2G1\MitoSys2\LSM\gfpSORORINc_G1\DE_W0002_P0001\DE_2_W0002_P0001_T0003\TR1_W0001_P0122\TR1_2_W0001_P0122_T0001_R1_P3_K1_Ch2-Ch1.zen
1.320000e+00	4.376666e+01	20150715_gfpSORORINcd3_G2G1\MitoSys2\LSM\gfpSORORINc_G1\DE_W0002_P0001\DE_2_W0002_P0001_T0003\TR1_W0001_P0122\TR1_2_W0001_P0122_T0001_R1_P3_K1_Ch2-Ch1.zen
1.380000e+00	4.320000e+01	20150715_gfpSORORINcd3_G2G1\MitoSys2\LSM\gfpSORORINc_G1\DE_W0002_P0001\DE_2_W0002_P0001_T0003\TR1_W0001_P0122\TR1_2_W0001_P0122_T0001_R1_P3_K1_Ch2-Ch1.zen
1.440000e+00	3.700000e+01	20150715_gfpSORORINcd3_G2G1\MitoSys2\LSM\gfpSORORINc_G1\DE_W0002_P0001\DE_2_W0002_P0001_T0003\TR1_W0001_P0122\TR1_2_W0001_P0122_T0001_R1_P3_K1_Ch2-Ch1.zen
1.500000e+00	3.716666e+01	20150715_gfpSORORINcd3_G2G1\MitoSys2\LSM\gfpSORORINc_G1\DE_W0002_P0001\DE_2_W0002_P0001_T0003\TR1_W0001_P0122\TR1_2_W0001_P0122_T0001_R1_P3_K1_Ch2-Ch1.zen
1.560000e+00	3.631666e+01	20150715_gfpSORORINcd3_G2G1\MitoSys2\LSM\gfpSORORINc_G1\DE_W0002_P0001\DE_2_W0002_P0001_T0003\TR1_W0001_P0122\TR1_2_W0001_P0122_T0001_R1_P3_K1_Ch2-Ch1.zen
1.620000e+00	3.788333e+01	20150715_gfpSORORINcd3_G2G1\MitoSys2\LSM\gfpSORORINc_G1\DE_W0002_P0001\DE_2_W0002_P0001_T0003\TR1_W0001_P0122\TR1_2_W0001_P0122_T0001_R1_P3_K1_Ch2-Ch1.zen
1.680000e+00	3.556666e+01	20150715_gfpSORORINcd3_G2G1\MitoSys2\LSM\gfpSORORINc_G1\DE_W0002_P0001\DE_2_W0002_P0001_T0003\TR1_W0001_P0122\TR1_2_W0001_P0122_T0001_R1_P3_K1_Ch2-Ch1.zen
1.740000e+00	3.673333e+01	20150715_gfpSORORINcd3_G2G1\MitoSys2\LSM\gfpSORORINc_G1\DE_W0002_P0001\DE_2_W0002_P0001_T0003\TR1_W0001_P0122\TR1_2_W0001_P0122_T0001_R1_P3_K1_Ch2-Ch1.zen
1.800000e+00	3.659999e+01	20150715_gfpSORORINcd3_G2G1\MitoSys2\LSM\gfpSORORINc_G1\DE_W0002_P0001\DE_2_W0002_P0001_T0003\TR1_W0001_P0122\TR1_2_W0001_P0122_T0001_R1_P3_K1_Ch2-Ch1.zen
1.860000e+00	4.116666e+01	20150715_gfpSORORINcd3_G2G1\MitoSys2\LSM\gfpSORORINc_G1\DE_W0002_P0001\DE_2_W0002_P0001_T0003\TR1_W0001_P0122\TR1_2_W0001_P0122_T0001_R1_P3_K1_Ch2-Ch1.zen
1.920000e+00	4.343333e+01	20150715_gfpSORORINcd3_G2G1\MitoSys2\LSM\gfpSORORINc_G1\DE_W0002_P0001\DE_2_W0002_P0001_T0003\TR1_W0001_P0122\TR1_2_W0001_P0122_T0001_R1_P3_K1_Ch2-Ch1.zen
1.980000e+00	4.228333e+01	20150715_gfpSORORINcd3_G2G1\MitoSys2\LSM\gfpSORORINc_G1\DE_W0002_P0001\DE_2_W0002_P0001_T0003\TR1_W0001_P0122\TR1_2_W0001_P0122_T0001_R1_P3_K1_Ch2-Ch1.zen
2.040000e+00	4.268333e+01	20150715_gfpSORORINcd3_G2G1\MitoSys2\LSM\gfpSORORINc_G1\DE_W0002_P0001\DE_2_W0002_P0001_T0003\TR1_W0001_P0122\TR1_2_W0001_P0122_T0001_R1_P3_K1_Ch2-Ch1.zen
2.100000e+00	4.245000e+01	20150715_gfpSORORINcd3_G2G1\MitoSys2\LSM\gfpSORORINc_G1\DE_W0002_P0001\DE_2_W0002_P0001_T0003\TR1_W0001_P0122\TR1_2_W0001_P0122_T0001_R1_P3_K1_Ch2-Ch1.zen
2.160000e+00	4.259999e+01	20150715_gfpSORORINcd3_G2G1\MitoSys2\LSM\gfpSORORINc_G1\DE_W0002_P0001\DE_2_W0002_P0001_T0003\TR1_W0001_P0122\TR1_2_W0001_P0122_T0001_R1_P3_K1_Ch2-Ch1.zen
2.220000e+00	4.106666e+01	20150715_gfpSORORINcd3_G2G1\MitoSys2\LSM\gfpSORORINc_G1\DE_W0002_P0001\DE_2_W0002_P0001_T0003\TR1_W0001_P0122\TR1_2_W0001_P0122_T0001_R1_P3_K1_Ch2-Ch1.zen
2.280000e+00	4.195000e+01	20150715_gfpSORORINcd3_G2G1\MitoSys2\LSM\gfpSORORINc_G1\DE_W0002_P0001\DE_2_W0002_P0001_T0003\TR1_W0001_P0122\TR1_2_W0001_P0122_T0001_R1_P3_K1_Ch2-Ch1.zen
2.340000e+00	4.293333e+01	20150715_gfpSORORINcd3_G2G1\MitoSys2\LSM\gfpSORORINc_G1\DE_W0002_P0001\DE_2_W0002_P0001_T0003\TR1_W0001_P0122\TR1_2_W0001_P0122_T0001_R1_P3_K1_Ch2-Ch1.zen
2.400000e+00	3.963333e+01	20150715_gfpSORORINcd3_G2G1\MitoSys2\LSM\gfpSORORINc_G1\DE_W0002_P0001\DE_2_W0002_P0001_T0003\TR1_W0001_P0122\TR1_2_W0001_P0122_T0001_R1_P3_K1_Ch2-Ch1.zen
2.460000e+00	3.851666e+01	20150715_gfpSORORINcd3_G2G1\MitoSys2\LSM\gfpSORORINc_G1\DE_W0002_P0001\DE_2_W0002_P0001_T0003\TR1_W0001_P0122\TR1_2_W0001_P0122_T0001_R1_P3_K1_Ch2-Ch1.zen
2.520000e+00	4.096666e+01	20150715_gfpSORORINcd3_G2G1\MitoSys2\LSM\gfpSORORINc_G1\DE_W0002_P0001\DE_2_W0002_P0001_T0003\TR1_W0001_P0122\TR1_2_W0001_P0122_T0001_R1_P3_K1_Ch2-Ch1.zen
2.580000e+00	3.426666e+01	20150715_gfpSORORINcd3_G2G1\MitoSys2\LSM\gfpSORORINc_G1\DE_W0002_P0001\DE_2_W0002_P0001_T0003\TR1_W0001_P0122\TR1_2_W0001_P0122_T0001_R1_P3_K1_Ch2-Ch1.zen
2.640000e+00	4.001666e+01	20150715_gfpSORORINcd3_G2G1\MitoSys2\LSM\gfpSORORINc_G1\DE_W0002_P0001\DE_2_W0002_P0001_T0003\TR1_W0001_P0122\TR1_2_W0001_P0122_T0001_R1_P3_K1_Ch2-Ch1.zen
2.700000e+00	3.895000e+01	20150715_gfpSORORINcd3_G2G1\MitoSys2\LSM\gfpSORORINc_G1\DE_W0002_P0001\DE_2_W0002_P0001_T0003\TR1_W0001_P0122\TR1_2_W0001_P0122_T0001_R1_P3_K1_Ch2-Ch1.zen
2.760000e+00	3.455000e+01	20150715_gfpSORORINcd3_G2G1\MitoSys2\LSM\gfpSORORINc_G1\DE_W0002_P0001\DE_2_W0002_P0001_T0003\TR1_W0001_P0122\TR1_2_W0001_P0122_T0001_R1_P3_K1_Ch2-Ch1.zen
2.820000e+00	4.070000e+01	20150715_gfpSORORINcd3_G2G1\MitoSys2\LSM\gfpSORORINc_G1\DE_W0002_P0001\DE_2_W0002_P0001_T0003\TR1_W0001_P0122\TR1_2_W0001_P0122_T0001_R1_P3_K1_Ch2-Ch1.zen
2.880000e+00	3.650000e+01	20150715_gfpSORORINcd3_G2G1\MitoSys2\LSM\gfpSORORINc_G1\DE_W0002_P0001\DE_2_W0002_P0001_T0003\TR1_W0001_P0122\TR1_2_W0001_P0122_T0001_R1_P3_K1_Ch2-Ch1.zen
2.940000e+00	4.088333e+01	20150715_gfpSORORINcd3_G2G1\MitoSys2\LSM\gfpSORORINc_G1\DE_W0002_P0001\DE_2_W0002_P0001_T0003\TR1_W0001_P0122\TR1_2_W0001_P0122_T0001_R1_P3_K1_Ch2-Ch1.zen
3	3.859999e+01	20150715_gfpSORORINcd3_G2G1\MitoSys2\LSM\gfpSORORINc_G1\DE_W0002_P0001\DE_2_W0002_P0001_T0003\TR1_W0001_P0122\TR1_2_W0001_P0122_T0001_R1_P3_K1_Ch2-Ch1.zen
3.060000e+00	3.538333e+01	20150715_gfpSORORINcd3_G2G1\MitoSys2\LSM\gfpSORORINc_G1\DE_W0002_P0001\DE_2_W0002_P0001_T0003\TR1_W0001_P0122\TR1_2_W0001_P0122_T0001_R1_P3_K1_Ch2-Ch1.zen
3.120000e+00	3.745000e+01	20150715_gfpSORORINcd3_G2G1\MitoSys2\LSM\gfpSORORINc_G1\DE_W0002_P0001\DE_2_W0002_P0001_T0003\TR1_W0001_P0122\TR1_2_W0001_P0122_T0001_R1_P3_K1_Ch2-Ch1.zen
3.180000e+00	3.615000e+01	20150715_gfpSORORINcd3_G2G1\MitoSys2\LSM\gfpSORORINc_G1\DE_W0002_P0001\DE_2_W0002_P0001_T0003\TR1_W0001_P0122\TR1_2_W0001_P0122_T0001_R1_P3_K1_Ch2-Ch1.zen
3.240000e+00	4.266666e+01	20150715_gfpSORORINcd3_G2G1\MitoSys2\LSM\gfpSORORINc_G1\DE_W0002_P0001\DE_2_W0002_P0001_T0003\TR1_W0001_P0122\TR1_2_W0001_P0122_T0001_R1_P3_K1_Ch2-Ch1.zen
3.300000e+00	3.708333e+01	20150715_gfpSORORINcd3_G2G1\MitoSys2\LSM\gfpSORORINc_G1\DE_W0002_P0001\DE_2_W0002_P0001_T0003\TR1_W0001_P0122\TR1_2_W0001_P0122_T0001_R1_P3_K1_Ch2-Ch1.zen
3.360000e+00	4.189999e+01	20150715_gfpSORORINcd3_G2G1\MitoSys2\LSM\gfpSORORINc_G1\DE_W0002_P0001\DE_2_W0002_P0001_T0003\TR1_W0001_P0122\TR1_2_W0001_P0122_T0001_R1_P3_K1_Ch2-Ch1.zen
3.420000e+00	4.061666e+01	20150715_gfpSORORINcd3_G2G1\MitoSys2\LSM\gfpSORORINc_G1\DE_W0002_P0001\DE_2_W0002_P0001_T0003\TR1_W0001_P0122\TR1_2_W0001_P0122_T0001_R1_P3_K1_Ch2-Ch1.zen
3.480000e+00	3.843333e+01	20150715_gfpSORORINcd3_G2G1\MitoSys2\LSM\gfpSORORINc_G1\DE_W0002_P0001\DE_2_W0002_P0001_T0003\TR1_W0001_P0122\TR1_2_W0001_P0122_T0001_R1_P3_K1_Ch2-Ch1.zen
3.540000e+00	3.850000e+01	20150715_gfpSORORINcd3_G2G1\MitoSys2\LSM\gfpSORORINc_G1\DE_W0002_P0001\DE_2_W0002_P0001_T0003\TR1_W0001_P0122\TR1_2_W0001_P0122_T0001_R1_P3_K1_Ch2-Ch1.zen
3.600000e+00	3.943333e+01	20150715_gfpSORORINcd3_G2G1\MitoSys2\LSM\gfpSORORINc_G1\DE_W0002_P0001\DE_2_W0002_P0001_T0003\TR1_W0001_P0122\TR1_2_W0001_P0122_T0001_R1_P3_K1_Ch2-Ch1.zen
3.660000e+00	4.125000e+01	20150715_gfpSORORINcd3_G2G1\MitoSys2\LSM\gfpSORORINc_G1\DE_W0002_P0001\DE_2_W0002_P0001_T0003\TR1_W0001_P0122\TR1_2_W0001_P0122_T0001_R1_P3_K1_Ch2-Ch1.zen
3.720000e+00	3.893333e+01	20150715_gfpSORORINcd3_G2G1\MitoSys2\LSM\gfpSORORINc_G1\DE_W0002_P0001\DE_2_W0002_P0001_T0003\TR1_W0001_P0122\TR1_2_W0001_P0122_T0001_R1_P3_K1_Ch2-Ch1.zen
3.780000e+00	4.703333e+01	20150715_gfpSORORINcd3_G2G1\MitoSys2\LSM\gfpSORORINc_G1\DE_W0002_P0001\DE_2_W0002_P0001_T0003\TR1_W0001_P0122\TR1_2_W0001_P0122_T0001_R1_P3_K1_Ch2-Ch1.zen
3.840000e+00	3.773333e+01	20150715_gfpSORORINcd3_G2G1\MitoSys2\LSM\gfpSORORINc_G1\DE_W0002_P0001\DE_2_W0002_P0001_T0003\TR1_W0001_P0122\TR1_2_W0001_P0122_T0001_R1_P3_K1_Ch2-Ch1.zen
3.900000e+00	4.020000e+01	20150715_gfpSORORINcd3_G2G1\MitoSys2\LSM\gfpSORORINc_G1\DE_W0002_P0001\DE_2_W0002_P0001_T0003\TR1_W0001_P0122\TR1_2_W0001_P0122_T0001_R1_P3_K1_Ch2-Ch1.zen
3.960000e+00	3.971666e+01	20150715_gfpSORORINcd3_G2G1\MitoSys2\LSM\gfpSORORINc_G1\DE_W0002_P0001\DE_2_W0002_P0001_T0003\TR1_W0001_P0122\TR1_2_W0001_P0122_T0001_R1_P3_K1_Ch2-Ch1.zen
4.020000e+00	4.248333e+01	20150715_gfpSORORINcd3_G2G1\MitoSys2\LSM\gfpSORORINc_G1\DE_W0002_P0001\DE_2_W0002_P0001_T0003\TR1_W0001_P0122\TR1_2_W0001_P0122_T0001_R1_P3_K1_Ch2-Ch1.zen
4.080000e+00	3.496666e+01	20150715_gfpSORORINcd3_G2G1\MitoSys2\LSM\gfpSORORINc_G1\DE_W0002_P0001\DE_2_W0002_P0001_T0003\TR1_W0001_P0122\TR1_2_W0001_P0122_T0001_R1_P3_K1_Ch2-Ch1.zen
4.140000e+00	4.048333e+01	20150715_gfpSORORINcd3_G2G1\MitoSys2\LSM\gfpSORORINc_G1\DE_W0002_P0001\DE_2_W0002_P0001_T0003\TR1_W0001_P0122\TR1_2_W0001_P0122_T0001_R1_P3_K1_Ch2-Ch1.zen
4.200000e+00	3.946666e+01	20150715_gfpSORORINcd3_G2G1\MitoSys2\LSM\gfpSORORINc_G1\DE_W0002_P0001\DE_2_W0002_P0001_T0003\TR1_W0001_P0122\TR1_2_W0001_P0122_T0001_R1_P3_K1_Ch2-Ch1.zen
4.260000e+00	4.206666e+01	20150715_gfpSORORINcd3_G2G1\MitoSys2\LSM\gfpSORORINc_G1\DE_W0002_P0001\DE_2_W0002_P0001_T0003\TR1_W0001_P0122\TR1_2_W0001_P0122_T0001_R1_P3_K1_Ch2-Ch1.zen
4.320000e+00	4.205000e+01	20150715_gfpSORORINcd3_G2G1\MitoSys2\LSM\gfpSORORINc_G1\DE_W0002_P0001\DE_2_W0002_P0001_T0003\TR1_W0001_P0122\TR1_2_W0001_P0122_T0001_R1_P3_K1_Ch2-Ch1.zen
4.380000e+00	3.965000e+01	20150715_gfpSORORINcd3_G2G1\MitoSys2\LSM\gfpSORORINc_G1\DE_W0002_P0001\DE_2_W0002_P0001_T0003\TR1_W0001_P0122\TR1_2_W0001_P0122_T0001_R1_P3_K1_Ch2-Ch1.zen
4.440000e+00	3.855000e+01	20150715_gfpSORORINcd3_G2G1\MitoSys2\LSM\gfpSORORINc_G1\DE_W0002_P0001\DE_2_W0002_P0001_T0003\TR1_W0001_P0122\TR1_2_W0001_P0122_T0001_R1_P3_K1_Ch2-Ch1.zen
4.500000e+00	4.438333e+01	20150715_gfpSORORINcd3_G2G1\MitoSys2\LSM\gfpSORORINc_G1\DE_W0002_P0001\DE_2_W0002_P0001_T0003\TR1_W0001_P0122\TR1_2_W0001_P0122_T0001_R1_P3_K1_Ch2-Ch1.zen
4.560000e+00	4.328333e+01	20150715_gfpSORORINcd3_G2G1\MitoSys2\LSM\gfpSORORINc_G1\DE_W0002_P0001\DE_2_W0002_P0001_T0003\TR1_W0001_P0122\TR1_2_W0001_P0122_T0001_R1_P3_K1_Ch2-Ch1.zen
4.620000e+00	3.818333e+01	20150715_gfpSORORINcd3_G2G1\MitoSys2\LSM\gfpSORORINc_G1\DE_W0002_P0001\DE_2_W0002_P0001_T0003\TR1_W0001_P0122\TR1_2_W0001_P0122_T0001_R1_P3_K1_Ch2-Ch1.zen
4.680000e+00	4.316666e+01	20150715_gfpSORORINcd3_G2G1\MitoSys2\LSM\gfpSORORINc_G1\DE_W0002_P0001\DE_2_W0002_P0001_T0003\TR1_W0001_P0122\TR1_2_W0001_P0122_T0001_R1_P3_K1_Ch2-Ch1.zen
4.740000e+00	4.116666e+01	20150715_gfpSORORINcd3_G2G1\MitoSys2\LSM\gfpSORORINc_G1\DE_W0002_P0001\DE_2_W0002_P0001_T0003\TR1_W0001_P0122\TR1_2_W0001_P0122_T0001_R1_P3_K1_Ch2-Ch1.zen
4.800000e+00	3.971666e+01	20150715_gfpSORORINcd3_G2G1\MitoSys2\LSM\gfpSORORINc_G1\DE_W0002_P0001\DE_2_W0002_P0001_T0003\TR1_W0001_P0122\TR1_2_W0001_P0122_T0001_R1_P3_K1_Ch2-Ch1.zen
4.860000e+00	4.193333e+01	20150715_gfpSORORINcd3_G2G1\MitoSys2\LSM\gfpSORORINc_G1\DE_W0002_P0001\DE_2_W0002_P0001_T0003\TR1_W0001_P0122\TR1_2_W0001_P0122_T0001_R1_P3_K1_Ch2-Ch1.zen
4.920000e+00	3.673333e+01	20150715_gfpSORORINcd3_G2G1\MitoSys2\LSM\gfpSORORINc_G1\DE_W0002_P0001\DE_2_W0002_P0001_T0003\TR1_W0001_P0122\TR1_2_W0001_P0122_T0001_R1_P3_K1_Ch2-Ch1.zen
4.980000e+00	4.680000e+01	20150715_gfpSORORINcd3_G2G1\MitoSys2\LSM\gfpSORORINc_G1\DE_W0002_P0001\DE_2_W0002_P0001_T0003\TR1_W0001_P0122\TR1_2_W0001_P0122_T0001_R1_P3_K1_Ch2-Ch1.zen
5.040000e+00	3.956666e+01	20150715_gfpSORORINcd3_G2G1\MitoSys2\LSM\gfpSORORINc_G1\DE_W0002_P0001\DE_2_W0002_P0001_T0003\TR1_W0001_P0122\TR1_2_W0001_P0122_T0001_R1_P3_K1_Ch2-Ch1.zen
5.100000e+00	4.450000e+01	20150715_gfpSORORINcd3_G2G1\MitoSys2\LSM\gfpSORORINc_G1\DE_W0002_P0001\DE_2_W0002_P0001_T0003\TR1_W0001_P0122\TR1_2_W0001_P0122_T0001_R1_P3_K1_Ch2-Ch1.zen
5.160000e+00	4.206666e+01	20150715_gfpSORORINcd3_G2G1\MitoSys2\LSM\gfpSORORINc_G1\DE_W0002_P0001\DE_2_W0002_P0001_T0003\TR1_W0001_P0122\TR1_2_W0001_P0122_T0001_R1_P3_K1_Ch2-Ch1.zen
5.220000e+00	4.064999e+01	20150715_gfpSORORINcd3_G2G1\MitoSys2\LSM\gfpSORORINc_G1\DE_W0002_P0001\DE_2_W0002_P0001_T0003\TR1_W0001_P0122\TR1_2_W0001_P0122_T0001_R1_P3_K1_Ch2-Ch1.zen
5.280000e+00	3.766666e+01	20150715_gfpSORORINcd3_G2G1\MitoSys2\LSM\gfpSORORINc_G1\DE_W0002_P0001\DE_2_W0002_P0001_T0003\TR1_W0001_P0122\TR1_2_W0001_P0122_T0001_R1_P3_K1_Ch2-Ch1.zen
5.340000e+00	5.005000e+01	20150715_gfpSORORINcd3_G2G1\MitoSys2\LSM\gfpSORORINc_G1\DE_W0002_P0001\DE_2_W0002_P0001_T0003\TR1_W0001_P0122\TR1_2_W0001_P0122_T0001_R1_P3_K1_Ch2-Ch1.zen
5.400000e+00	4.498333e+01	20150715_gfpSORORINcd3_G2G1\MitoSys2\LSM\gfpSORORINc_G1\DE_W0002_P0001\DE_2_W0002_P0001_T0003\TR1_W0001_P0122\TR1_2_W0001_P0122_T0001_R1_P3_K1_Ch2-Ch1.zen
5.460000e+00	4.289999e+01	20150715_gfpSORORINcd3_G2G1\MitoSys2\LSM\gfpSORORINc_G1\DE_W0002_P0001\DE_2_W0002_P0001_T0003\TR1_W0001_P0122\TR1_2_W0001_P0122_T0001_R1_P3_K1_Ch2-Ch1.zen
5.520000e+00	4.156666e+01	20150715_gfpSORORINcd3_G2G1\MitoSys2\LSM\gfpSORORINc_G1\DE_W0002_P0001\DE_2_W0002_P0001_T0003\TR1_W0001_P0122\TR1_2_W0001_P0122_T0001_R1_P3_K1_Ch2-Ch1.zen
5.580000e+00	4.095000e+01	20150715_gfpSORORINcd3_G2G1\MitoSys2\LSM\gfpSORORINc_G1\DE_W0002_P0001\DE_2_W0002_P0001_T0003\TR1_W0001_P0122\TR1_2_W0001_P0122_T0001_R1_P3_K1_Ch2-Ch1.zen
5.640000e+00	4.528333e+01	20150715_gfpSORORINcd3_G2G1\MitoSys2\LSM\gfpSORORINc_G1\DE_W0002_P0001\DE_2_W0002_P0001_T0003\TR1_W0001_P0122\TR1_2_W0001_P0122_T0001_R1_P3_K1_Ch2-Ch1.zen
5.700000e+00	4.414999e+01	20150715_gfpSORORINcd3_G2G1\MitoSys2\LSM\gfpSORORINc_G1\DE_W0002_P0001\DE_2_W0002_P0001_T0003\TR1_W0001_P0122\TR1_2_W0001_P0122_T0001_R1_P3_K1_Ch2-Ch1.zen
5.760000e+00	4.738333e+01	20150715_gfpSORORINcd3_G2G1\MitoSys2\LSM\gfpSORORINc_G1\DE_W0002_P0001\DE_2_W0002_P0001_T0003\TR1_W0001_P0122\TR1_2_W0001_P0122_T0001_R1_P3_K1_Ch2-Ch1.zen
5.820000e+00	4.878333e+01	20150715_gfpSORORINcd3_G2G1\MitoSys2\LSM\gfpSORORINc_G1\DE_W0002_P0001\DE_2_W0002_P0001_T0003\TR1_W0001_P0122\TR1_2_W0001_P0122_T0001_R1_P3_K1_Ch2-Ch1.zen
5.880000e+00	3.903333e+01	20150715_gfpSORORINcd3_G2G1\MitoSys2\LSM\gfpSORORINc_G1\DE_W0002_P0001\DE_2_W0002_P0001_T0003\TR1_W0001_P0122\TR1_2_W0001_P0122_T0001_R1_P3_K1_Ch2-Ch1.zen
5.940000e+00	4.034999e+01	20150715_gfpSORORINcd3_G2G1\MitoSys2\LSM\gfpSORORINc_G1\DE_W0002_P0001\DE_2_W0002_P0001_T0003\TR1_W0001_P0122\TR1_2_W0001_P0122_T0001_R1_P3_K1_Ch2-Ch1.zen
6	4.103333e+01	20150715_gfpSORORINcd3_G2G1\MitoSys2\LSM\gfpSORORINc_G1\DE_W0002_P0001\DE_2_W0002_P0001_T0003\TR1_W0001_P0122\TR1_2_W0001_P0122_T0001_R1_P3_K1_Ch2-Ch1.zen
6.060000e+00	4.359999e+01	20150715_gfpSORORINcd3_G2G1\MitoSys2\LSM\gfpSORORINc_G1\DE_W0002_P0001\DE_2_W0002_P0001_T0003\TR1_W0001_P0122\TR1_2_W0001_P0122_T0001_R1_P3_K1_Ch2-Ch1.zen
6.120000e+00	3.684999e+01	20150715_gfpSORORINcd3_G2G1\MitoSys2\LSM\gfpSORORINc_G1\DE_W0002_P0001\DE_2_W0002_P0001_T0003\TR1_W0001_P0122\TR1_2_W0001_P0122_T0001_R1_P3_K1_Ch2-Ch1.zen
6.180000e+00	3.423333e+01	20150715_gfpSORORINcd3_G2G1\MitoSys2\LSM\gfpSORORINc_G1\DE_W0002_P0001\DE_2_W0002_P0001_T0003\TR1_W0001_P0122\TR1_2_W0001_P0122_T0001_R1_P3_K1_Ch2-Ch1.zen
6.240000e+00	3.716666e+01	20150715_gfpSORORINcd3_G2G1\MitoSys2\LSM\gfpSORORINc_G1\DE_W0002_P0001\DE_2_W0002_P0001_T0003\TR1_W0001_P0122\TR1_2_W0001_P0122_T0001_R1_P3_K1_Ch2-Ch1.zen
6.300000e+00	3.891666e+01	20150715_gfpSORORINcd3_G2G1\MitoSys2\LSM\gfpSORORINc_G1\DE_W0002_P0001\DE_2_W0002_P0001_T0003\TR1_W0001_P0122\TR1_2_W0001_P0122_T0001_R1_P3_K1_Ch2-Ch1.zen
6.360000e+00	3.946666e+01	20150715_gfpSORORINcd3_G2G1\MitoSys2\LSM\gfpSORORINc_G1\DE_W0002_P0001\DE_2_W0002_P0001_T0003\TR1_W0001_P0122\TR1_2_W0001_P0122_T0001_R1_P3_K1_Ch2-Ch1.zen
6.420000e+00	3.868333e+01	20150715_gfpSORORINcd3_G2G1\MitoSys2\LSM\gfpSORORINc_G1\DE_W0002_P0001\DE_2_W0002_P0001_T0003\TR1_W0001_P0122\TR1_2_W0001_P0122_T0001_R1_P3_K1_Ch2-Ch1.zen
6.480000e+00	3.945000e+01	20150715_gfpSORORINcd3_G2G1\MitoSys2\LSM\gfpSORORINc_G1\DE_W0002_P0001\DE_2_W0002_P0001_T0003\TR1_W0001_P0122\TR1_2_W0001_P0122_T0001_R1_P3_K1_Ch2-Ch1.zen
6.540000e+00	4.106666e+01	20150715_gfpSORORINcd3_G2G1\MitoSys2\LSM\gfpSORORINc_G1\DE_W0002_P0001\DE_2_W0002_P0001_T0003\TR1_W0001_P0122\TR1_2_W0001_P0122_T0001_R1_P3_K1_Ch2-Ch1.zen
6.600000e+00	3.868333e+01	20150715_gfpSORORINcd3_G2G1\MitoSys2\LSM\gfpSORORINc_G1\DE_W0002_P0001\DE_2_W0002_P0001_T0003\TR1_W0001_P0122\TR1_2_W0001_P0122_T0001_R1_P3_K1_Ch2-Ch1.zen
6.660000e+00	3.986666e+01	20150715_gfpSORORINcd3_G2G1\MitoSys2\LSM\gfpSORORINc_G1\DE_W0002_P0001\DE_2_W0002_P0001_T0003\TR1_W0001_P0122\TR1_2_W0001_P0122_T0001_R1_P3_K1_Ch2-Ch1.zen
6.720000e+00	4.595000e+01	20150715_gfpSORORINcd3_G2G1\MitoSys2\LSM\gfpSORORINc_G1\DE_W0002_P0001\DE_2_W0002_P0001_T0003\TR1_W0001_P0122\TR1_2_W0001_P0122_T0001_R1_P3_K1_Ch2-Ch1.zen
6.780000e+00	3.751666e+01	20150715_gfpSORORINcd3_G2G1\MitoSys2\LSM\gfpSORORINc_G1\DE_W0002_P0001\DE_2_W0002_P0001_T0003\TR1_W0001_P0122\TR1_2_W0001_P0122_T0001_R1_P3_K1_Ch2-Ch1.zen
6.840000e+00	3.498333e+01	20150715_gfpSORORINcd3_G2G1\MitoSys2\LSM\gfpSORORINc_G1\DE_W0002_P0001\DE_2_W0002_P0001_T0003\TR1_W0001_P0122\TR1_2_W0001_P0122_T0001_R1_P3_K1_Ch2-Ch1.zen
6.900000e+00	3.586666e+01	20150715_gfpSORORINcd3_G2G1\MitoSys2\LSM\gfpSORORINc_G1\DE_W0002_P0001\DE_2_W0002_P0001_T0003\TR1_W0001_P0122\TR1_2_W0001_P0122_T0001_R1_P3_K1_Ch2-Ch1.zen
6.960000e+00	3.880000e+01	20150715_gfpSORORINcd3_G2G1\MitoSys2\LSM\gfpSORORINc_G1\DE_W0002_P0001\DE_2_W0002_P0001_T0003\TR1_W0001_P0122\TR1_2_W0001_P0122_T0001_R1_P3_K1_Ch2-Ch1.zen
7.020000e+00	3.753333e+01	20150715_gfpSORORINcd3_G2G1\MitoSys2\LSM\gfpSORORINc_G1\DE_W0002_P0001\DE_2_W0002_P0001_T0003\TR1_W0001_P0122\TR1_2_W0001_P0122_T0001_R1_P3_K1_Ch2-Ch1.zen
7.080000e+00	4.556666e+01	20150715_gfpSORORINcd3_G2G1\MitoSys2\LSM\gfpSORORINc_G1\DE_W0002_P0001\DE_2_W0002_P0001_T0003\TR1_W0001_P0122\TR1_2_W0001_P0122_T0001_R1_P3_K1_Ch2-Ch1.zen
7.140000e+00	4.100000e+01	20150715_gfpSORORINcd3_G2G1\MitoSys2\LSM\gfpSORORINc_G1\DE_W0002_P0001\DE_2_W0002_P0001_T0003\TR1_W0001_P0122\TR1_2_W0001_P0122_T0001_R1_P3_K1_Ch2-Ch1.zen
7.200000e+00	3.821666e+01	20150715_gfpSORORINcd3_G2G1\MitoSys2\LSM\gfpSORORINc_G1\DE_W0002_P0001\DE_2_W0002_P0001_T0003\TR1_W0001_P0122\TR1_2_W0001_P0122_T0001_R1_P3_K1_Ch2-Ch1.zen
7.260000e+00	3.498333e+01	20150715_gfpSORORINcd3_G2G1\MitoSys2\LSM\gfpSORORINc_G1\DE_W0002_P0001\DE_2_W0002_P0001_T0003\TR1_W0001_P0122\TR1_2_W0001_P0122_T0001_R1_P3_K1_Ch2-Ch1.zen
7.320000e+00	4.095000e+01	20150715_gfpSORORINcd3_G2G1\MitoSys2\LSM\gfpSORORINc_G1\DE_W0002_P0001\DE_2_W0002_P0001_T0003\TR1_W0001_P0122\TR1_2_W0001_P0122_T0001_R1_P3_K1_Ch2-Ch1.zen
7.380000e+00	3.563333e+01	20150715_gfpSORORINcd3_G2G1\MitoSys2\LSM\gfpSORORINc_G1\DE_W0002_P0001\DE_2_W0002_P0001_T0003\TR1_W0001_P0122\TR1_2_W0001_P0122_T0001_R1_P3_K1_Ch2-Ch1.zen
7.440000e+00	4.193333e+01	20150715_gfpSORORINcd3_G2G1\MitoSys2\LSM\gfpSORORINc_G1\DE_W0002_P0001\DE_2_W0002_P0001_T0003\TR1_W0001_P0122\TR1_2_W0001_P0122_T0001_R1_P3_K1_Ch2-Ch1.zen
7.500000e+00	3.743333e+01	20150715_gfpSORORINcd3_G2G1\MitoSys2\LSM\gfpSORORINc_G1\DE_W0002_P0001\DE_2_W0002_P0001_T0003\TR1_W0001_P0122\TR1_2_W0001_P0122_T0001_R1_P3_K1_Ch2-Ch1.zen
7.560000e+00	3.709999e+01	20150715_gfpSORORINcd3_G2G1\MitoSys2\LSM\gfpSORORINc_G1\DE_W0002_P0001\DE_2_W0002_P0001_T0003\TR1_W0001_P0122\TR1_2_W0001_P0122_T0001_R1_P3_K1_Ch2-Ch1.zen
7.620000e+00	3.561666e+01	20150715_gfpSORORINcd3_G2G1\MitoSys2\LSM\gfpSORORINc_G1\DE_W0002_P0001\DE_2_W0002_P0001_T0003\TR1_W0001_P0122\TR1_2_W0001_P0122_T0001_R1_P3_K1_Ch2-Ch1.zen
7.680000e+00	4.016666e+01	20150715_gfpSORORINcd3_G2G1\MitoSys2\LSM\gfpSORORINc_G1\DE_W0002_P0001\DE_2_W0002_P0001_T0003\TR1_W0001_P0122\TR1_2_W0001_P0122_T0001_R1_P3_K1_Ch2-Ch1.zen
7.740000e+00	3.978333e+01	20150715_gfpSORORINcd3_G2G1\MitoSys2\LSM\gfpSORORINc_G1\DE_W0002_P0001\DE_2_W0002_P0001_T0003\TR1_W0001_P0122\TR1_2_W0001_P0122_T0001_R1_P3_K1_Ch2-Ch1.zen
7.800000e+00	4.033333e+01	20150715_gfpSORORINcd3_G2G1\MitoSys2\LSM\gfpSORORINc_G1\DE_W0002_P0001\DE_2_W0002_P0001_T0003\TR1_W0001_P0122\TR1_2_W0001_P0122_T0001_R1_P3_K1_Ch2-Ch1.zen
7.860000e+00	4.191666e+01	20150715_gfpSORORINcd3_G2G1\MitoSys2\LSM\gfpSORORINc_G1\DE_W0002_P0001\DE_2_W0002_P0001_T0003\TR1_W0001_P0122\TR1_2_W0001_P0122_T0001_R1_P3_K1_Ch2-Ch1.zen
7.920000e+00	4.431666e+01	20150715_gfpSORORINcd3_G2G1\MitoSys2\LSM\gfpSORORINc_G1\DE_W0002_P0001\DE_2_W0002_P0001_T0003\TR1_W0001_P0122\TR1_2_W0001_P0122_T0001_R1_P3_K1_Ch2-Ch1.zen
7.980000e+00	3.884999e+01	20150715_gfpSORORINcd3_G2G1\MitoSys2\LSM\gfpSORORINc_G1\DE_W0002_P0001\DE_2_W0002_P0001_T0003\TR1_W0001_P0122\TR1_2_W0001_P0122_T0001_R1_P3_K1_Ch2-Ch1.zen
8.040000e+00	3.821666e+01	20150715_gfpSORORINcd3_G2G1\MitoSys2\LSM\gfpSORORINc_G1\DE_W0002_P0001\DE_2_W0002_P0001_T0003\TR1_W0001_P0122\TR1_2_W0001_P0122_T0001_R1_P3_K1_Ch2-Ch1.zen
8.100000e+00	3.771666e+01	20150715_gfpSORORINcd3_G2G1\MitoSys2\LSM\gfpSORORINc_G1\DE_W0002_P0001\DE_2_W0002_P0001_T0003\TR1_W0001_P0122\TR1_2_W0001_P0122_T0001_R1_P3_K1_Ch2-Ch1.zen
8.160000e+00	3.778333e+01	20150715_gfpSORORINcd3_G2G1\MitoSys2\LSM\gfpSORORINc_G1\DE_W0002_P0001\DE_2_W0002_P0001_T0003\TR1_W0001_P0122\TR1_2_W0001_P0122_T0001_R1_P3_K1_Ch2-Ch1.zen
8.220000e+00	3.634999e+01	20150715_gfpSORORINcd3_G2G1\MitoSys2\LSM\gfpSORORINc_G1\DE_W0002_P0001\DE_2_W0002_P0001_T0003\TR1_W0001_P0122\TR1_2_W0001_P0122_T0001_R1_P3_K1_Ch2-Ch1.zen
8.280000e+00	3.618333e+01	20150715_gfpSORORINcd3_G2G1\MitoSys2\LSM\gfpSORORINc_G1\DE_W0002_P0001\DE_2_W0002_P0001_T0003\TR1_W0001_P0122\TR1_2_W0001_P0122_T0001_R1_P3_K1_Ch2-Ch1.zen
8.340000e+00	3.709999e+01	20150715_gfpSORORINcd3_G2G1\MitoSys2\LSM\gfpSORORINc_G1\DE_W0002_P0001\DE_2_W0002_P0001_T0003\TR1_W0001_P0122\TR1_2_W0001_P0122_T0001_R1_P3_K1_Ch2-Ch1.zen
8.400000e+00	3.976666e+01	20150715_gfpSORORINcd3_G2G1\MitoSys2\LSM\gfpSORORINc_G1\DE_W0002_P0001\DE_2_W0002_P0001_T0003\TR1_W0001_P0122\TR1_2_W0001_P0122_T0001_R1_P3_K1_Ch2-Ch1.zen
8.460000e+00	3.963333e+01	20150715_gfpSORORINcd3_G2G1\MitoSys2\LSM\gfpSORORINc_G1\DE_W0002_P0001\DE_2_W0002_P0001_T0003\TR1_W0001_P0122\TR1_2_W0001_P0122_T0001_R1_P3_K1_Ch2-Ch1.zen
8.520000e+00	4.151666e+01	20150715_gfpSORORINcd3_G2G1\MitoSys2\LSM\gfpSORORINc_G1\DE_W0002_P0001\DE_2_W0002_P0001_T0003\TR1_W0001_P0122\TR1_2_W0001_P0122_T0001_R1_P3_K1_Ch2-Ch1.zen
8.580000e+00	3.666666e+01	20150715_gfpSORORINcd3_G2G1\MitoSys2\LSM\gfpSORORINc_G1\DE_W0002_P0001\DE_2_W0002_P0001_T0003\TR1_W0001_P0122\TR1_2_W0001_P0122_T0001_R1_P3_K1_Ch2-Ch1.zen
8.640000e+00	4.464999e+01	20150715_gfpSORORINcd3_G2G1\MitoSys2\LSM\gfpSORORINc_G1\DE_W0002_P0001\DE_2_W0002_P0001_T0003\TR1_W0001_P0122\TR1_2_W0001_P0122_T0001_R1_P3_K1_Ch2-Ch1.zen
8.700000e+00	4.071666e+01	20150715_gfpSORORINcd3_G2G1\MitoSys2\LSM\gfpSORORINc_G1\DE_W0002_P0001\DE_2_W0002_P0001_T0003\TR1_W0001_P0122\TR1_2_W0001_P0122_T0001_R1_P3_K1_Ch2-Ch1.zen
8.760000e+00	4.095000e+01	20150715_gfpSORORINcd3_G2G1\MitoSys2\LSM\gfpSORORINc_G1\DE_W0002_P0001\DE_2_W0002_P0001_T0003\TR1_W0001_P0122\TR1_2_W0001_P0122_T0001_R1_P3_K1_Ch2-Ch1.zen
8.820000e+00	4.205000e+01	20150715_gfpSORORINcd3_G2G1\MitoSys2\LSM\gfpSORORINc_G1\DE_W0002_P0001\DE_2_W0002_P0001_T0003\TR1_W0001_P0122\TR1_2_W0001_P0122_T0001_R1_P3_K1_Ch2-Ch1.zen
8.880000e+00	3.830000e+01	20150715_gfpSORORINcd3_G2G1\MitoSys2\LSM\gfpSORORINc_G1\DE_W0002_P0001\DE_2_W0002_P0001_T0003\TR1_W0001_P0122\TR1_2_W0001_P0122_T0001_R1_P3_K1_Ch2-Ch1.zen
8.940000e+00	4.330000e+01	20150715_gfpSORORINcd3_G2G1\MitoSys2\LSM\gfpSORORINc_G1\DE_W0002_P0001\DE_2_W0002_P0001_T0003\TR1_W0001_P0122\TR1_2_W0001_P0122_T0001_R1_P3_K1_Ch2-Ch1.zen
9	4.043333e+01	20150715_gfpSORORINcd3_G2G1\MitoSys2\LSM\gfpSORORINc_G1\DE_W0002_P0001\DE_2_W0002_P0001_T0003\TR1_W0001_P0122\TR1_2_W0001_P0122_T0001_R1_P3_K1_Ch2-Ch1.zen
9.060000e+00	5.030000e+01	20150715_gfpSORORINcd3_G2G1\MitoSys2\LSM\gfpSORORINc_G1\DE_W0002_P0001\DE_2_W0002_P0001_T0003\TR1_W0001_P0122\TR1_2_W0001_P0122_T0001_R1_P3_K1_Ch2-Ch1.zen
9.120000e+00	4.503333e+01	20150715_gfpSORORINcd3_G2G1\MitoSys2\LSM\gfpSORORINc_G1\DE_W0002_P0001\DE_2_W0002_P0001_T0003\TR1_W0001_P0122\TR1_2_W0001_P0122_T0001_R1_P3_K1_Ch2-Ch1.zen
9.180000e+00	4.205000e+01	20150715_gfpSORORINcd3_G2G1\MitoSys2\LSM\gfpSORORINc_G1\DE_W0002_P0001\DE_2_W0002_P0001_T0003\TR1_W0001_P0122\TR1_2_W0001_P0122_T0001_R1_P3_K1_Ch2-Ch1.zen
9.240000e+00	3.816666e+01	20150715_gfpSORORINcd3_G2G1\MitoSys2\LSM\gfpSORORINc_G1\DE_W0002_P0001\DE_2_W0002_P0001_T0003\TR1_W0001_P0122\TR1_2_W0001_P0122_T0001_R1_P3_K1_Ch2-Ch1.zen
9.300000e+00	4.701666e+01	20150715_gfpSORORINcd3_G2G1\MitoSys2\LSM\gfpSORORINc_G1\DE_W0002_P0001\DE_2_W0002_P0001_T0003\TR1_W0001_P0122\TR1_2_W0001_P0122_T0001_R1_P3_K1_Ch2-Ch1.zen
9.360000e+00	4.503333e+01	20150715_gfpSORORINcd3_G2G1\MitoSys2\LSM\gfpSORORINc_G1\DE_W0002_P0001\DE_2_W0002_P0001_T0003\TR1_W0001_P0122\TR1_2_W0001_P0122_T0001_R1_P3_K1_Ch2-Ch1.zen
9.420000e+00	4.641666e+01	20150715_gfpSORORINcd3_G2G1\MitoSys2\LSM\gfpSORORINc_G1\DE_W0002_P0001\DE_2_W0002_P0001_T0003\TR1_W0001_P0122\TR1_2_W0001_P0122_T0001_R1_P3_K1_Ch2-Ch1.zen
9.480000e+00	4.380000e+01	20150715_gfpSORORINcd3_G2G1\MitoSys2\LSM\gfpSORORINc_G1\DE_W0002_P0001\DE_2_W0002_P0001_T0003\TR1_W0001_P0122\TR1_2_W0001_P0122_T0001_R1_P3_K1_Ch2-Ch1.zen
9.540000e+00	3.545000e+01	20150715_gfpSORORINcd3_G2G1\MitoSys2\LSM\gfpSORORINc_G1\DE_W0002_P0001\DE_2_W0002_P0001_T0003\TR1_W0001_P0122\TR1_2_W0001_P0122_T0001_R1_P3_K1_Ch2-Ch1.zen
9.600000e+00	4.311666e+01	20150715_gfpSORORINcd3_G2G1\MitoSys2\LSM\gfpSORORINc_G1\DE_W0002_P0001\DE_2_W0002_P0001_T0003\TR1_W0001_P0122\TR1_2_W0001_P0122_T0001_R1_P3_K1_Ch2-Ch1.zen
9.660000e+00	4.278333e+01	20150715_gfpSORORINcd3_G2G1\MitoSys2\LSM\gfpSORORINc_G1\DE_W0002_P0001\DE_2_W0002_P0001_T0003\TR1_W0001_P0122\TR1_2_W0001_P0122_T0001_R1_P3_K1_Ch2-Ch1.zen
9.720000e+00	4.046666e+01	20150715_gfpSORORINcd3_G2G1\MitoSys2\LSM\gfpSORORINc_G1\DE_W0002_P0001\DE_2_W0002_P0001_T0003\TR1_W0001_P0122\TR1_2_W0001_P0122_T0001_R1_P3_K1_Ch2-Ch1.zen
9.780000e+00	5.036666e+01	20150715_gfpSORORINcd3_G2G1\MitoSys2\LSM\gfpSORORINc_G1\DE_W0002_P0001\DE_2_W0002_P0001_T0003\TR1_W0001_P0122\TR1_2_W0001_P0122_T0001_R1_P3_K1_Ch2-Ch1.zen
9.840000e+00	3.956666e+01	20150715_gfpSORORINcd3_G2G1\MitoSys2\LSM\gfpSORORINc_G1\DE_W0002_P0001\DE_2_W0002_P0001_T0003\TR1_W0001_P0122\TR1_2_W0001_P0122_T0001_R1_P3_K1_Ch2-Ch1.zen
9.900000e+00	3.783333e+01	20150715_gfpSORORINcd3_G2G1\MitoSys2\LSM\gfpSORORINc_G1\DE_W0002_P0001\DE_2_W0002_P0001_T0003\TR1_W0001_P0122\TR1_2_W0001_P0122_T0001_R1_P3_K1_Ch2-Ch1.zen
9.960000e+00	4.181666e+01	20150715_gfpSORORINcd3_G2G1\MitoSys2\LSM\gfpSORORINc_G1\DE_W0002_P0001\DE_2_W0002_P0001_T0003\TR1_W0001_P0122\TR1_2_W0001_P0122_T0001_R1_P3_K1_Ch2-Ch1.zen
1.002000e+01	3.980000e+01	20150715_gfpSORORINcd3_G2G1\MitoSys2\LSM\gfpSORORINc_G1\DE_W0002_P0001\DE_2_W0002_P0001_T0003\TR1_W0001_P0122\TR1_2_W0001_P0122_T0001_R1_P3_K1_Ch2-Ch1.zen
1.008000e+01	3.845000e+01	20150715_gfpSORORINcd3_G2G1\MitoSys2\LSM\gfpSORORINc_G1\DE_W0002_P0001\DE_2_W0002_P0001_T0003\TR1_W0001_P0122\TR1_2_W0001_P0122_T0001_R1_P3_K1_Ch2-Ch1.zen
1.014000e+01	3.938333e+01	20150715_gfpSORORINcd3_G2G1\MitoSys2\LSM\gfpSORORINc_G1\DE_W0002_P0001\DE_2_W0002_P0001_T0003\TR1_W0001_P0122\TR1_2_W0001_P0122_T0001_R1_P3_K1_Ch2-Ch1.zen
1.020000e+01	3.866666e+01	20150715_gfpSORORINcd3_G2G1\MitoSys2\LSM\gfpSORORINc_G1\DE_W0002_P0001\DE_2_W0002_P0001_T0003\TR1_W0001_P0122\TR1_2_W0001_P0122_T0001_R1_P3_K1_Ch2-Ch1.zen
1.026000e+01	3.873333e+01	20150715_gfpSORORINcd3_G2G1\MitoSys2\LSM\gfpSORORINc_G1\DE_W0002_P0001\DE_2_W0002_P0001_T0003\TR1_W0001_P0122\TR1_2_W0001_P0122_T0001_R1_P3_K1_Ch2-Ch1.zen
1.032000e+01	4.450000e+01	20150715_gfpSORORINcd3_G2G1\MitoSys2\LSM\gfpSORORINc_G1\DE_W0002_P0001\DE_2_W0002_P0001_T0003\TR1_W0001_P0122\TR1_2_W0001_P0122_T0001_R1_P3_K1_Ch2-Ch1.zen
1.038000e+01	4.356666e+01	20150715_gfpSORORINcd3_G2G1\MitoSys2\LSM\gfpSORORINc_G1\DE_W0002_P0001\DE_2_W0002_P0001_T0003\TR1_W0001_P0122\TR1_2_W0001_P0122_T0001_R1_P3_K1_Ch2-Ch1.zen
1.044000e+01	4.161666e+01	20150715_gfpSORORINcd3_G2G1\MitoSys2\LSM\gfpSORORINc_G1\DE_W0002_P0001\DE_2_W0002_P0001_T0003\TR1_W0001_P0122\TR1_2_W0001_P0122_T0001_R1_P3_K1_Ch2-Ch1.zen
1.050000e+01	3.988333e+01	20150715_gfpSORORINcd3_G2G1\MitoSys2\LSM\gfpSORORINc_G1\DE_W0002_P0001\DE_2_W0002_P0001_T0003\TR1_W0001_P0122\TR1_2_W0001_P0122_T0001_R1_P3_K1_Ch2-Ch1.zen
1.056000e+01	4.273333e+01	20150715_gfpSORORINcd3_G2G1\MitoSys2\LSM\gfpSORORINc_G1\DE_W0002_P0001\DE_2_W0002_P0001_T0003\TR1_W0001_P0122\TR1_2_W0001_P0122_T0001_R1_P3_K1_Ch2-Ch1.zen
1.062000e+01	3.951666e+01	20150715_gfpSORORINcd3_G2G1\MitoSys2\LSM\gfpSORORINc_G1\DE_W0002_P0001\DE_2_W0002_P0001_T0003\TR1_W0001_P0122\TR1_2_W0001_P0122_T0001_R1_P3_K1_Ch2-Ch1.zen
1.068000e+01	4.051666e+01	20150715_gfpSORORINcd3_G2G1\MitoSys2\LSM\gfpSORORINc_G1\DE_W0002_P0001\DE_2_W0002_P0001_T0003\TR1_W0001_P0122\TR1_2_W0001_P0122_T0001_R1_P3_K1_Ch2-Ch1.zen
1.074000e+01	4.225000e+01	20150715_gfpSORORINcd3_G2G1\MitoSys2\LSM\gfpSORORINc_G1\DE_W0002_P0001\DE_2_W0002_P0001_T0003\TR1_W0001_P0122\TR1_2_W0001_P0122_T0001_R1_P3_K1_Ch2-Ch1.zen
1.080000e+01	4.106666e+01	20150715_gfpSORORINcd3_G2G1\MitoSys2\LSM\gfpSORORINc_G1\DE_W0002_P0001\DE_2_W0002_P0001_T0003\TR1_W0001_P0122\TR1_2_W0001_P0122_T0001_R1_P3_K1_Ch2-Ch1.zen
1.086000e+01	4.096666e+01	20150715_gfpSORORINcd3_G2G1\MitoSys2\LSM\gfpSORORINc_G1\DE_W0002_P0001\DE_2_W0002_P0001_T0003\TR1_W0001_P0122\TR1_2_W0001_P0122_T0001_R1_P3_K1_Ch2-Ch1.zen
1.092000e+01	4.493333e+01	20150715_gfpSORORINcd3_G2G1\MitoSys2\LSM\gfpSORORINc_G1\DE_W0002_P0001\DE_2_W0002_P0001_T0003\TR1_W0001_P0122\TR1_2_W0001_P0122_T0001_R1_P3_K1_Ch2-Ch1.zen
1.098000e+01	3.746666e+01	20150715_gfpSORORINcd3_G2G1\MitoSys2\LSM\gfpSORORINc_G1\DE_W0002_P0001\DE_2_W0002_P0001_T0003\TR1_W0001_P0122\TR1_2_W0001_P0122_T0001_R1_P3_K1_Ch2-Ch1.zen
1.104000e+01	3.658333e+01	20150715_gfpSORORINcd3_G2G1\MitoSys2\LSM\gfpSORORINc_G1\DE_W0002_P0001\DE_2_W0002_P0001_T0003\TR1_W0001_P0122\TR1_2_W0001_P0122_T0001_R1_P3_K1_Ch2-Ch1.zen
1.110000e+01	4.098333e+01	20150715_gfpSORORINcd3_G2G1\MitoSys2\LSM\gfpSORORINc_G1\DE_W0002_P0001\DE_2_W0002_P0001_T0003\TR1_W0001_P0122\TR1_2_W0001_P0122_T0001_R1_P3_K1_Ch2-Ch1.zen
1.116000e+01	3.909999e+01	20150715_gfpSORORINcd3_G2G1\MitoSys2\LSM\gfpSORORINc_G1\DE_W0002_P0001\DE_2_W0002_P0001_T0003\TR1_W0001_P0122\TR1_2_W0001_P0122_T0001_R1_P3_K1_Ch2-Ch1.zen
1.122000e+01	4.084999e+01	20150715_gfpSORORINcd3_G2G1\MitoSys2\LSM\gfpSORORINc_G1\DE_W0002_P0001\DE_2_W0002_P0001_T0003\TR1_W0001_P0122\TR1_2_W0001_P0122_T0001_R1_P3_K1_Ch2-Ch1.zen
1.128000e+01	4.128333e+01	20150715_gfpSORORINcd3_G2G1\MitoSys2\LSM\gfpSORORINc_G1\DE_W0002_P0001\DE_2_W0002_P0001_T0003\TR1_W0001_P0122\TR1_2_W0001_P0122_T0001_R1_P3_K1_Ch2-Ch1.zen
1.134000e+01	3.993333e+01	20150715_gfpSORORINcd3_G2G1\MitoSys2\LSM\gfpSORORINc_G1\DE_W0002_P0001\DE_2_W0002_P0001_T0003\TR1_W0001_P0122\TR1_2_W0001_P0122_T0001_R1_P3_K1_Ch2-Ch1.zen
1.140000e+01	4.081666e+01	20150715_gfpSORORINcd3_G2G1\MitoSys2\LSM\gfpSORORINc_G1\DE_W0002_P0001\DE_2_W0002_P0001_T0003\TR1_W0001_P0122\TR1_2_W0001_P0122_T0001_R1_P3_K1_Ch2-Ch1.zen
1.146000e+01	3.730000e+01	20150715_gfpSORORINcd3_G2G1\MitoSys2\LSM\gfpSORORINc_G1\DE_W0002_P0001\DE_2_W0002_P0001_T0003\TR1_W0001_P0122\TR1_2_W0001_P0122_T0001_R1_P3_K1_Ch2-Ch1.zen
1.152000e+01	3.561666e+01	20150715_gfpSORORINcd3_G2G1\MitoSys2\LSM\gfpSORORINc_G1\DE_W0002_P0001\DE_2_W0002_P0001_T0003\TR1_W0001_P0122\TR1_2_W0001_P0122_T0001_R1_P3_K1_Ch2-Ch1.zen
1.158000e+01	3.426666e+01	20150715_gfpSORORINcd3_G2G1\MitoSys2\LSM\gfpSORORINc_G1\DE_W0002_P0001\DE_2_W0002_P0001_T0003\TR1_W0001_P0122\TR1_2_W0001_P0122_T0001_R1_P3_K1_Ch2-Ch1.zen
1.164000e+01	3.759999e+01	20150715_gfpSORORINcd3_G2G1\MitoSys2\LSM\gfpSORORINc_G1\DE_W0002_P0001\DE_2_W0002_P0001_T0003\TR1_W0001_P0122\TR1_2_W0001_P0122_T0001_R1_P3_K1_Ch2-Ch1.zen
1.170000e+01	3.891666e+01	20150715_gfpSORORINcd3_G2G1\MitoSys2\LSM\gfpSORORINc_G1\DE_W0002_P0001\DE_2_W0002_P0001_T0003\TR1_W0001_P0122\TR1_2_W0001_P0122_T0001_R1_P3_K1_Ch2-Ch1.zen
1.176000e+01	3.746666e+01	20150715_gfpSORORINcd3_G2G1\MitoSys2\LSM\gfpSORORINc_G1\DE_W0002_P0001\DE_2_W0002_P0001_T0003\TR1_W0001_P0122\TR1_2_W0001_P0122_T0001_R1_P3_K1_Ch2-Ch1.zen
1.182000e+01	4.228333e+01	20150715_gfpSORORINcd3_G2G1\MitoSys2\LSM\gfpSORORINc_G1\DE_W0002_P0001\DE_2_W0002_P0001_T0003\TR1_W0001_P0122\TR1_2_W0001_P0122_T0001_R1_P3_K1_Ch2-Ch1.zen
1.188000e+01	4.850000e+01	20150715_gfpSORORINcd3_G2G1\MitoSys2\LSM\gfpSORORINc_G1\DE_W0002_P0001\DE_2_W0002_P0001_T0003\TR1_W0001_P0122\TR1_2_W0001_P0122_T0001_R1_P3_K1_Ch2-Ch1.zen
1.194000e+01	4.296666e+01	20150715_gfpSORORINcd3_G2G1\MitoSys2\LSM\gfpSORORINc_G1\DE_W0002_P0001\DE_2_W0002_P0001_T0003\TR1_W0001_P0122\TR1_2_W0001_P0122_T0001_R1_P3_K1_Ch2-Ch1.zen
12	4.064999e+01	20150715_gfpSORORINcd3_G2G1\MitoSys2\LSM\gfpSORORINc_G1\DE_W0002_P0001\DE_2_W0002_P0001_T0003\TR1_W0001_P0122\TR1_2_W0001_P0122_T0001_R1_P3_K1_Ch2-Ch1.zen
1.206000e+01	4.045000e+01	20150715_gfpSORORINcd3_G2G1\MitoSys2\LSM\gfpSORORINc_G1\DE_W0002_P0001\DE_2_W0002_P0001_T0003\TR1_W0001_P0122\TR1_2_W0001_P0122_T0001_R1_P3_K1_Ch2-Ch1.zen
1.212000e+01	5.003333e+01	20150715_gfpSORORINcd3_G2G1\MitoSys2\LSM\gfpSORORINc_G1\DE_W0002_P0001\DE_2_W0002_P0001_T0003\TR1_W0001_P0122\TR1_2_W0001_P0122_T0001_R1_P3_K1_Ch2-Ch1.zen
1.218000e+01	4.041666e+01	20150715_gfpSORORINcd3_G2G1\MitoSys2\LSM\gfpSORORINc_G1\DE_W0002_P0001\DE_2_W0002_P0001_T0003\TR1_W0001_P0122\TR1_2_W0001_P0122_T0001_R1_P3_K1_Ch2-Ch1.zen
1.224000e+01	4.468333e+01	20150715_gfpSORORINcd3_G2G1\MitoSys2\LSM\gfpSORORINc_G1\DE_W0002_P0001\DE_2_W0002_P0001_T0003\TR1_W0001_P0122\TR1_2_W0001_P0122_T0001_R1_P3_K1_Ch2-Ch1.zen
1.230000e+01	3.648333e+01	20150715_gfpSORORINcd3_G2G1\MitoSys2\LSM\gfpSORORINc_G1\DE_W0002_P0001\DE_2_W0002_P0001_T0003\TR1_W0001_P0122\TR1_2_W0001_P0122_T0001_R1_P3_K1_Ch2-Ch1.zen
1.236000e+01	3.653333e+01	20150715_gfpSORORINcd3_G2G1\MitoSys2\LSM\gfpSORORINc_G1\DE_W0002_P0001\DE_2_W0002_P0001_T0003\TR1_W0001_P0122\TR1_2_W0001_P0122_T0001_R1_P3_K1_Ch2-Ch1.zen
1.242000e+01	4.566666e+01	20150715_gfpSORORINcd3_G2G1\MitoSys2\LSM\gfpSORORINc_G1\DE_W0002_P0001\DE_2_W0002_P0001_T0003\TR1_W0001_P0122\TR1_2_W0001_P0122_T0001_R1_P3_K1_Ch2-Ch1.zen
1.248000e+01	4.305000e+01	20150715_gfpSORORINcd3_G2G1\MitoSys2\LSM\gfpSORORINc_G1\DE_W0002_P0001\DE_2_W0002_P0001_T0003\TR1_W0001_P0122\TR1_2_W0001_P0122_T0001_R1_P3_K1_Ch2-Ch1.zen
1.254000e+01	3.396666e+01	20150715_gfpSORORINcd3_G2G1\MitoSys2\LSM\gfpSORORINc_G1\DE_W0002_P0001\DE_2_W0002_P0001_T0003\TR1_W0001_P0122\TR1_2_W0001_P0122_T0001_R1_P3_K1_Ch2-Ch1.zen
1.260000e+01	3.675000e+01	20150715_gfpSORORINcd3_G2G1\MitoSys2\LSM\gfpSORORINc_G1\DE_W0002_P0001\DE_2_W0002_P0001_T0003\TR1_W0001_P0122\TR1_2_W0001_P0122_T0001_R1_P3_K1_Ch2-Ch1.zen
1.266000e+01	3.741666e+01	20150715_gfpSORORINcd3_G2G1\MitoSys2\LSM\gfpSORORINc_G1\DE_W0002_P0001\DE_2_W0002_P0001_T0003\TR1_W0001_P0122\TR1_2_W0001_P0122_T0001_R1_P3_K1_Ch2-Ch1.zen
1.272000e+01	4.018333e+01	20150715_gfpSORORINcd3_G2G1\MitoSys2\LSM\gfpSORORINc_G1\DE_W0002_P0001\DE_2_W0002_P0001_T0003\TR1_W0001_P0122\TR1_2_W0001_P0122_T0001_R1_P3_K1_Ch2-Ch1.zen
1.278000e+01	3.923333e+01	20150715_gfpSORORINcd3_G2G1\MitoSys2\LSM\gfpSORORINc_G1\DE_W0002_P0001\DE_2_W0002_P0001_T0003\TR1_W0001_P0122\TR1_2_W0001_P0122_T0001_R1_P3_K1_Ch2-Ch1.zen
1.284000e+01	3.828333e+01	20150715_gfpSORORINcd3_G2G1\MitoSys2\LSM\gfpSORORINc_G1\DE_W0002_P0001\DE_2_W0002_P0001_T0003\TR1_W0001_P0122\TR1_2_W0001_P0122_T0001_R1_P3_K1_Ch2-Ch1.zen
1.290000e+01	3.948333e+01	20150715_gfpSORORINcd3_G2G1\MitoSys2\LSM\gfpSORORINc_G1\DE_W0002_P0001\DE_2_W0002_P0001_T0003\TR1_W0001_P0122\TR1_2_W0001_P0122_T0001_R1_P3_K1_Ch2-Ch1.zen
1.296000e+01	3.966666e+01	20150715_gfpSORORINcd3_G2G1\MitoSys2\LSM\gfpSORORINc_G1\DE_W0002_P0001\DE_2_W0002_P0001_T0003\TR1_W0001_P0122\TR1_2_W0001_P0122_T0001_R1_P3_K1_Ch2-Ch1.zen
1.302000e+01	3.631666e+01	20150715_gfpSORORINcd3_G2G1\MitoSys2\LSM\gfpSORORINc_G1\DE_W0002_P0001\DE_2_W0002_P0001_T0003\TR1_W0001_P0122\TR1_2_W0001_P0122_T0001_R1_P3_K1_Ch2-Ch1.zen
1.308000e+01	3.565000e+01	20150715_gfpSORORINcd3_G2G1\MitoSys2\LSM\gfpSORORINc_G1\DE_W0002_P0001\DE_2_W0002_P0001_T0003\TR1_W0001_P0122\TR1_2_W0001_P0122_T0001_R1_P3_K1_Ch2-Ch1.zen
1.314000e+01	4.321666e+01	20150715_gfpSORORINcd3_G2G1\MitoSys2\LSM\gfpSORORINc_G1\DE_W0002_P0001\DE_2_W0002_P0001_T0003\TR1_W0001_P0122\TR1_2_W0001_P0122_T0001_R1_P3_K1_Ch2-Ch1.zen
1.320000e+01	3.991666e+01	20150715_gfpSORORINcd3_G2G1\MitoSys2\LSM\gfpSORORINc_G1\DE_W0002_P0001\DE_2_W0002_P0001_T0003\TR1_W0001_P0122\TR1_2_W0001_P0122_T0001_R1_P3_K1_Ch2-Ch1.zen
1.326000e+01	3.913333e+01	20150715_gfpSORORINcd3_G2G1\MitoSys2\LSM\gfpSORORINc_G1\DE_W0002_P0001\DE_2_W0002_P0001_T0003\TR1_W0001_P0122\TR1_2_W0001_P0122_T0001_R1_P3_K1_Ch2-Ch1.zen
1.332000e+01	3.880000e+01	20150715_gfpSORORINcd3_G2G1\MitoSys2\LSM\gfpSORORINc_G1\DE_W0002_P0001\DE_2_W0002_P0001_T0003\TR1_W0001_P0122\TR1_2_W0001_P0122_T0001_R1_P3_K1_Ch2-Ch1.zen
1.338000e+01	3.686666e+01	20150715_gfpSORORINcd3_G2G1\MitoSys2\LSM\gfpSORORINc_G1\DE_W0002_P0001\DE_2_W0002_P0001_T0003\TR1_W0001_P0122\TR1_2_W0001_P0122_T0001_R1_P3_K1_Ch2-Ch1.zen
1.344000e+01	3.838333e+01	20150715_gfpSORORINcd3_G2G1\MitoSys2\LSM\gfpSORORINc_G1\DE_W0002_P0001\DE_2_W0002_P0001_T0003\TR1_W0001_P0122\TR1_2_W0001_P0122_T0001_R1_P3_K1_Ch2-Ch1.zen
1.350000e+01	3.395000e+01	20150715_gfpSORORINcd3_G2G1\MitoSys2\LSM\gfpSORORINc_G1\DE_W0002_P0001\DE_2_W0002_P0001_T0003\TR1_W0001_P0122\TR1_2_W0001_P0122_T0001_R1_P3_K1_Ch2-Ch1.zen
1.356000e+01	3.338333e+01	20150715_gfpSORORINcd3_G2G1\MitoSys2\LSM\gfpSORORINc_G1\DE_W0002_P0001\DE_2_W0002_P0001_T0003\TR1_W0001_P0122\TR1_2_W0001_P0122_T0001_R1_P3_K1_Ch2-Ch1.zen
1.362000e+01	3.976666e+01	20150715_gfpSORORINcd3_G2G1\MitoSys2\LSM\gfpSORORINc_G1\DE_W0002_P0001\DE_2_W0002_P0001_T0003\TR1_W0001_P0122\TR1_2_W0001_P0122_T0001_R1_P3_K1_Ch2-Ch1.zen
1.368000e+01	3.313333e+01	20150715_gfpSORORINcd3_G2G1\MitoSys2\LSM\gfpSORORINc_G1\DE_W0002_P0001\DE_2_W0002_P0001_T0003\TR1_W0001_P0122\TR1_2_W0001_P0122_T0001_R1_P3_K1_Ch2-Ch1.zen
1.374000e+01	3.701666e+01	20150715_gfpSORORINcd3_G2G1\MitoSys2\LSM\gfpSORORINc_G1\DE_W0002_P0001\DE_2_W0002_P0001_T0003\TR1_W0001_P0122\TR1_2_W0001_P0122_T0001_R1_P3_K1_Ch2-Ch1.zen
1.380000e+01	3.573333e+01	20150715_gfpSORORINcd3_G2G1\MitoSys2\LSM\gfpSORORINc_G1\DE_W0002_P0001\DE_2_W0002_P0001_T0003\TR1_W0001_P0122\TR1_2_W0001_P0122_T0001_R1_P3_K1_Ch2-Ch1.zen
1.386000e+01	3.871666e+01	20150715_gfpSORORINcd3_G2G1\MitoSys2\LSM\gfpSORORINc_G1\DE_W0002_P0001\DE_2_W0002_P0001_T0003\TR1_W0001_P0122\TR1_2_W0001_P0122_T0001_R1_P3_K1_Ch2-Ch1.zen
1.392000e+01	4.158333e+01	20150715_gfpSORORINcd3_G2G1\MitoSys2\LSM\gfpSORORINc_G1\DE_W0002_P0001\DE_2_W0002_P0001_T0003\TR1_W0001_P0122\TR1_2_W0001_P0122_T0001_R1_P3_K1_Ch2-Ch1.zen
1.398000e+01	4.026666e+01	20150715_gfpSORORINcd3_G2G1\MitoSys2\LSM\gfpSORORINc_G1\DE_W0002_P0001\DE_2_W0002_P0001_T0003\TR1_W0001_P0122\TR1_2_W0001_P0122_T0001_R1_P3_K1_Ch2-Ch1.zen
1.404000e+01	3.795000e+01	20150715_gfpSORORINcd3_G2G1\MitoSys2\LSM\gfpSORORINc_G1\DE_W0002_P0001\DE_2_W0002_P0001_T0003\TR1_W0001_P0122\TR1_2_W0001_P0122_T0001_R1_P3_K1_Ch2-Ch1.zen
1.410000e+01	3.878333e+01	20150715_gfpSORORINcd3_G2G1\MitoSys2\LSM\gfpSORORINc_G1\DE_W0002_P0001\DE_2_W0002_P0001_T0003\TR1_W0001_P0122\TR1_2_W0001_P0122_T0001_R1_P3_K1_Ch2-Ch1.zen
1.416000e+01	3.993333e+01	20150715_gfpSORORINcd3_G2G1\MitoSys2\LSM\gfpSORORINc_G1\DE_W0002_P0001\DE_2_W0002_P0001_T0003\TR1_W0001_P0122\TR1_2_W0001_P0122_T0001_R1_P3_K1_Ch2-Ch1.zen
1.422000e+01	3.686666e+01	20150715_gfpSORORINcd3_G2G1\MitoSys2\LSM\gfpSORORINc_G1\DE_W0002_P0001\DE_2_W0002_P0001_T0003\TR1_W0001_P0122\TR1_2_W0001_P0122_T0001_R1_P3_K1_Ch2-Ch1.zen
1.428000e+01	3.793333e+01	20150715_gfpSORORINcd3_G2G1\MitoSys2\LSM\gfpSORORINc_G1\DE_W0002_P0001\DE_2_W0002_P0001_T0003\TR1_W0001_P0122\TR1_2_W0001_P0122_T0001_R1_P3_K1_Ch2-Ch1.zen
1.434000e+01	3.611666e+01	20150715_gfpSORORINcd3_G2G1\MitoSys2\LSM\gfpSORORINc_G1\DE_W0002_P0001\DE_2_W0002_P0001_T0003\TR1_W0001_P0122\TR1_2_W0001_P0122_T0001_R1_P3_K1_Ch2-Ch1.zen
1.440000e+01	3.675000e+01	20150715_gfpSORORINcd3_G2G1\MitoSys2\LSM\gfpSORORINc_G1\DE_W0002_P0001\DE_2_W0002_P0001_T0003\TR1_W0001_P0122\TR1_2_W0001_P0122_T0001_R1_P3_K1_Ch2-Ch1.zen
1.446000e+01	4.073333e+01	20150715_gfpSORORINcd3_G2G1\MitoSys2\LSM\gfpSORORINc_G1\DE_W0002_P0001\DE_2_W0002_P0001_T0003\TR1_W0001_P0122\TR1_2_W0001_P0122_T0001_R1_P3_K1_Ch2-Ch1.zen
1.452000e+01	3.711666e+01	20150715_gfpSORORINcd3_G2G1\MitoSys2\LSM\gfpSORORINc_G1\DE_W0002_P0001\DE_2_W0002_P0001_T0003\TR1_W0001_P0122\TR1_2_W0001_P0122_T0001_R1_P3_K1_Ch2-Ch1.zen
1.458000e+01	3.586666e+01	20150715_gfpSORORINcd3_G2G1\MitoSys2\LSM\gfpSORORINc_G1\DE_W0002_P0001\DE_2_W0002_P0001_T0003\TR1_W0001_P0122\TR1_2_W0001_P0122_T0001_R1_P3_K1_Ch2-Ch1.zen
1.464000e+01	3.708333e+01	20150715_gfpSORORINcd3_G2G1\MitoSys2\LSM\gfpSORORINc_G1\DE_W0002_P0001\DE_2_W0002_P0001_T0003\TR1_W0001_P0122\TR1_2_W0001_P0122_T0001_R1_P3_K1_Ch2-Ch1.zen
1.470000e+01	3.666666e+01	20150715_gfpSORORINcd3_G2G1\MitoSys2\LSM\gfpSORORINc_G1\DE_W0002_P0001\DE_2_W0002_P0001_T0003\TR1_W0001_P0122\TR1_2_W0001_P0122_T0001_R1_P3_K1_Ch2-Ch1.zen
1.476000e+01	3.776666e+01	20150715_gfpSORORINcd3_G2G1\MitoSys2\LSM\gfpSORORINc_G1\DE_W0002_P0001\DE_2_W0002_P0001_T0003\TR1_W0001_P0122\TR1_2_W0001_P0122_T0001_R1_P3_K1_Ch2-Ch1.zen
1.482000e+01	3.656666e+01	20150715_gfpSORORINcd3_G2G1\MitoSys2\LSM\gfpSORORINc_G1\DE_W0002_P0001\DE_2_W0002_P0001_T0003\TR1_W0001_P0122\TR1_2_W0001_P0122_T0001_R1_P3_K1_Ch2-Ch1.zen
1.488000e+01	3.963333e+01	20150715_gfpSORORINcd3_G2G1\MitoSys2\LSM\gfpSORORINc_G1\DE_W0002_P0001\DE_2_W0002_P0001_T0003\TR1_W0001_P0122\TR1_2_W0001_P0122_T0001_R1_P3_K1_Ch2-Ch1.zen
1.494000e+01	3.488333e+01	20150715_gfpSORORINcd3_G2G1\MitoSys2\LSM\gfpSORORINc_G1\DE_W0002_P0001\DE_2_W0002_P0001_T0003\TR1_W0001_P0122\TR1_2_W0001_P0122_T0001_R1_P3_K1_Ch2-Ch1.zen
15	3.720000e+01	20150715_gfpSORORINcd3_G2G1\MitoSys2\LSM\gfpSORORINc_G1\DE_W0002_P0001\DE_2_W0002_P0001_T0003\TR1_W0001_P0122\TR1_2_W0001_P0122_T0001_R1_P3_K1_Ch2-Ch1.zen
1.506000e+01	3.673333e+01	20150715_gfpSORORINcd3_G2G1\MitoSys2\LSM\gfpSORORINc_G1\DE_W0002_P0001\DE_2_W0002_P0001_T0003\TR1_W0001_P0122\TR1_2_W0001_P0122_T0001_R1_P3_K1_Ch2-Ch1.zen
1.512000e+01	3.633333e+01	20150715_gfpSORORINcd3_G2G1\MitoSys2\LSM\gfpSORORINc_G1\DE_W0002_P0001\DE_2_W0002_P0001_T0003\TR1_W0001_P0122\TR1_2_W0001_P0122_T0001_R1_P3_K1_Ch2-Ch1.zen
1.518000e+01	3.903333e+01	20150715_gfpSORORINcd3_G2G1\MitoSys2\LSM\gfpSORORINc_G1\DE_W0002_P0001\DE_2_W0002_P0001_T0003\TR1_W0001_P0122\TR1_2_W0001_P0122_T0001_R1_P3_K1_Ch2-Ch1.zen
1.524000e+01	3.820000e+01	20150715_gfpSORORINcd3_G2G1\MitoSys2\LSM\gfpSORORINc_G1\DE_W0002_P0001\DE_2_W0002_P0001_T0003\TR1_W0001_P0122\TR1_2_W0001_P0122_T0001_R1_P3_K1_Ch2-Ch1.zen
1.530000e+01	3.963333e+01	20150715_gfpSORORINcd3_G2G1\MitoSys2\LSM\gfpSORORINc_G1\DE_W0002_P0001\DE_2_W0002_P0001_T0003\TR1_W0001_P0122\TR1_2_W0001_P0122_T0001_R1_P3_K1_Ch2-Ch1.zen
1.536000e+01	3.609999e+01	20150715_gfpSORORINcd3_G2G1\MitoSys2\LSM\gfpSORORINc_G1\DE_W0002_P0001\DE_2_W0002_P0001_T0003\TR1_W0001_P0122\TR1_2_W0001_P0122_T0001_R1_P3_K1_Ch2-Ch1.zen
1.542000e+01	3.188333e+01	20150715_gfpSORORINcd3_G2G1\MitoSys2\LSM\gfpSORORINc_G1\DE_W0002_P0001\DE_2_W0002_P0001_T0003\TR1_W0001_P0122\TR1_2_W0001_P0122_T0001_R1_P3_K1_Ch2-Ch1.zen
1.548000e+01	3.818333e+01	20150715_gfpSORORINcd3_G2G1\MitoSys2\LSM\gfpSORORINc_G1\DE_W0002_P0001\DE_2_W0002_P0001_T0003\TR1_W0001_P0122\TR1_2_W0001_P0122_T0001_R1_P3_K1_Ch2-Ch1.zen
1.554000e+01	3.671666e+01	20150715_gfpSORORINcd3_G2G1\MitoSys2\LSM\gfpSORORINc_G1\DE_W0002_P0001\DE_2_W0002_P0001_T0003\TR1_W0001_P0122\TR1_2_W0001_P0122_T0001_R1_P3_K1_Ch2-Ch1.zen
1.560000e+01	3.788333e+01	20150715_gfpSORORINcd3_G2G1\MitoSys2\LSM\gfpSORORINc_G1\DE_W0002_P0001\DE_2_W0002_P0001_T0003\TR1_W0001_P0122\TR1_2_W0001_P0122_T0001_R1_P3_K1_Ch2-Ch1.zen
1.566000e+01	3.776666e+01	20150715_gfpSORORINcd3_G2G1\MitoSys2\LSM\gfpSORORINc_G1\DE_W0002_P0001\DE_2_W0002_P0001_T0003\TR1_W0001_P0122\TR1_2_W0001_P0122_T0001_R1_P3_K1_Ch2-Ch1.zen
1.572000e+01	4.386666e+01	20150715_gfpSORORINcd3_G2G1\MitoSys2\LSM\gfpSORORINc_G1\DE_W0002_P0001\DE_2_W0002_P0001_T0003\TR1_W0001_P0122\TR1_2_W0001_P0122_T0001_R1_P3_K1_Ch2-Ch1.zen
1.578000e+01	3.841666e+01	20150715_gfpSORORINcd3_G2G1\MitoSys2\LSM\gfpSORORINc_G1\DE_W0002_P0001\DE_2_W0002_P0001_T0003\TR1_W0001_P0122\TR1_2_W0001_P0122_T0001_R1_P3_K1_Ch2-Ch1.zen
1.584000e+01	3.206666e+01	20150715_gfpSORORINcd3_G2G1\MitoSys2\LSM\gfpSORORINc_G1\DE_W0002_P0001\DE_2_W0002_P0001_T0003\TR1_W0001_P0122\TR1_2_W0001_P0122_T0001_R1_P3_K1_Ch2-Ch1.zen
1.590000e+01	3.608333e+01	20150715_gfpSORORINcd3_G2G1\MitoSys2\LSM\gfpSORORINc_G1\DE_W0002_P0001\DE_2_W0002_P0001_T0003\TR1_W0001_P0122\TR1_2_W0001_P0122_T0001_R1_P3_K1_Ch2-Ch1.zen
1.596000e+01	3.784999e+01	20150715_gfpSORORINcd3_G2G1\MitoSys2\LSM\gfpSORORINc_G1\DE_W0002_P0001\DE_2_W0002_P0001_T0003\TR1_W0001_P0122\TR1_2_W0001_P0122_T0001_R1_P3_K1_Ch2-Ch1.zen
1.602000e+01	3.901666e+01	20150715_gfpSORORINcd3_G2G1\MitoSys2\LSM\gfpSORORINc_G1\DE_W0002_P0001\DE_2_W0002_P0001_T0003\TR1_W0001_P0122\TR1_2_W0001_P0122_T0001_R1_P3_K1_Ch2-Ch1.zen
1.608000e+01	3.483333e+01	20150715_gfpSORORINcd3_G2G1\MitoSys2\LSM\gfpSORORINc_G1\DE_W0002_P0001\DE_2_W0002_P0001_T0003\TR1_W0001_P0122\TR1_2_W0001_P0122_T0001_R1_P3_K1_Ch2-Ch1.zen
1.614000e+01	3.415000e+01	20150715_gfpSORORINcd3_G2G1\MitoSys2\LSM\gfpSORORINc_G1\DE_W0002_P0001\DE_2_W0002_P0001_T0003\TR1_W0001_P0122\TR1_2_W0001_P0122_T0001_R1_P3_K1_Ch2-Ch1.zen
1.620000e+01	3.959999e+01	20150715_gfpSORORINcd3_G2G1\MitoSys2\LSM\gfpSORORINc_G1\DE_W0002_P0001\DE_2_W0002_P0001_T0003\TR1_W0001_P0122\TR1_2_W0001_P0122_T0001_R1_P3_K1_Ch2-Ch1.zen
1.626000e+01	3.453333e+01	20150715_gfpSORORINcd3_G2G1\MitoSys2\LSM\gfpSORORINc_G1\DE_W0002_P0001\DE_2_W0002_P0001_T0003\TR1_W0001_P0122\TR1_2_W0001_P0122_T0001_R1_P3_K1_Ch2-Ch1.zen
1.632000e+01	3.586666e+01	20150715_gfpSORORINcd3_G2G1\MitoSys2\LSM\gfpSORORINc_G1\DE_W0002_P0001\DE_2_W0002_P0001_T0003\TR1_W0001_P0122\TR1_2_W0001_P0122_T0001_R1_P3_K1_Ch2-Ch1.zen
1.638000e+01	3.636666e+01	20150715_gfpSORORINcd3_G2G1\MitoSys2\LSM\gfpSORORINc_G1\DE_W0002_P0001\DE_2_W0002_P0001_T0003\TR1_W0001_P0122\TR1_2_W0001_P0122_T0001_R1_P3_K1_Ch2-Ch1.zen
1.644000e+01	3.451666e+01	20150715_gfpSORORINcd3_G2G1\MitoSys2\LSM\gfpSORORINc_G1\DE_W0002_P0001\DE_2_W0002_P0001_T0003\TR1_W0001_P0122\TR1_2_W0001_P0122_T0001_R1_P3_K1_Ch2-Ch1.zen
1.650000e+01	3.571666e+01	20150715_gfpSORORINcd3_G2G1\MitoSys2\LSM\gfpSORORINc_G1\DE_W0002_P0001\DE_2_W0002_P0001_T0003\TR1_W0001_P0122\TR1_2_W0001_P0122_T0001_R1_P3_K1_Ch2-Ch1.zen
1.656000e+01	3.515000e+01	20150715_gfpSORORINcd3_G2G1\MitoSys2\LSM\gfpSORORINc_G1\DE_W0002_P0001\DE_2_W0002_P0001_T0003\TR1_W0001_P0122\TR1_2_W0001_P0122_T0001_R1_P3_K1_Ch2-Ch1.zen
1.662000e+01	3.636666e+01	20150715_gfpSORORINcd3_G2G1\MitoSys2\LSM\gfpSORORINc_G1\DE_W0002_P0001\DE_2_W0002_P0001_T0003\TR1_W0001_P0122\TR1_2_W0001_P0122_T0001_R1_P3_K1_Ch2-Ch1.zen
1.668000e+01	3.680000e+01	20150715_gfpSORORINcd3_G2G1\MitoSys2\LSM\gfpSORORINc_G1\DE_W0002_P0001\DE_2_W0002_P0001_T0003\TR1_W0001_P0122\TR1_2_W0001_P0122_T0001_R1_P3_K1_Ch2-Ch1.zen
1.674000e+01	3.948333e+01	20150715_gfpSORORINcd3_G2G1\MitoSys2\LSM\gfpSORORINc_G1\DE_W0002_P0001\DE_2_W0002_P0001_T0003\TR1_W0001_P0122\TR1_2_W0001_P0122_T0001_R1_P3_K1_Ch2-Ch1.zen
1.680000e+01	3.471666e+01	20150715_gfpSORORINcd3_G2G1\MitoSys2\LSM\gfpSORORINc_G1\DE_W0002_P0001\DE_2_W0002_P0001_T0003\TR1_W0001_P0122\TR1_2_W0001_P0122_T0001_R1_P3_K1_Ch2-Ch1.zen
1.686000e+01	3.401666e+01	20150715_gfpSORORINcd3_G2G1\MitoSys2\LSM\gfpSORORINc_G1\DE_W0002_P0001\DE_2_W0002_P0001_T0003\TR1_W0001_P0122\TR1_2_W0001_P0122_T0001_R1_P3_K1_Ch2-Ch1.zen
1.692000e+01	3.728333e+01	20150715_gfpSORORINcd3_G2G1\MitoSys2\LSM\gfpSORORINc_G1\DE_W0002_P0001\DE_2_W0002_P0001_T0003\TR1_W0001_P0122\TR1_2_W0001_P0122_T0001_R1_P3_K1_Ch2-Ch1.zen
1.698000e+01	3.255000e+01	20150715_gfpSORORINcd3_G2G1\MitoSys2\LSM\gfpSORORINc_G1\DE_W0002_P0001\DE_2_W0002_P0001_T0003\TR1_W0001_P0122\TR1_2_W0001_P0122_T0001_R1_P3_K1_Ch2-Ch1.zen
1.704000e+01	3.220000e+01	20150715_gfpSORORINcd3_G2G1\MitoSys2\LSM\gfpSORORINc_G1\DE_W0002_P0001\DE_2_W0002_P0001_T0003\TR1_W0001_P0122\TR1_2_W0001_P0122_T0001_R1_P3_K1_Ch2-Ch1.zen
1.710000e+01	3.480000e+01	20150715_gfpSORORINcd3_G2G1\MitoSys2\LSM\gfpSORORINc_G1\DE_W0002_P0001\DE_2_W0002_P0001_T0003\TR1_W0001_P0122\TR1_2_W0001_P0122_T0001_R1_P3_K1_Ch2-Ch1.zen
1.716000e+01	3.183333e+01	20150715_gfpSORORINcd3_G2G1\MitoSys2\LSM\gfpSORORINc_G1\DE_W0002_P0001\DE_2_W0002_P0001_T0003\TR1_W0001_P0122\TR1_2_W0001_P0122_T0001_R1_P3_K1_Ch2-Ch1.zen
1.722000e+01	3.341666e+01	20150715_gfpSORORINcd3_G2G1\MitoSys2\LSM\gfpSORORINc_G1\DE_W0002_P0001\DE_2_W0002_P0001_T0003\TR1_W0001_P0122\TR1_2_W0001_P0122_T0001_R1_P3_K1_Ch2-Ch1.zen
1.728000e+01	3.601666e+01	20150715_gfpSORORINcd3_G2G1\MitoSys2\LSM\gfpSORORINc_G1\DE_W0002_P0001\DE_2_W0002_P0001_T0003\TR1_W0001_P0122\TR1_2_W0001_P0122_T0001_R1_P3_K1_Ch2-Ch1.zen
1.734000e+01	3.491666e+01	20150715_gfpSORORINcd3_G2G1\MitoSys2\LSM\gfpSORORINc_G1\DE_W0002_P0001\DE_2_W0002_P0001_T0003\TR1_W0001_P0122\TR1_2_W0001_P0122_T0001_R1_P3_K1_Ch2-Ch1.zen
1.740000e+01	3.175000e+01	20150715_gfpSORORINcd3_G2G1\MitoSys2\LSM\gfpSORORINc_G1\DE_W0002_P0001\DE_2_W0002_P0001_T0003\TR1_W0001_P0122\TR1_2_W0001_P0122_T0001_R1_P3_K1_Ch2-Ch1.zen
1.746000e+01	3.106666e+01	20150715_gfpSORORINcd3_G2G1\MitoSys2\LSM\gfpSORORINc_G1\DE_W0002_P0001\DE_2_W0002_P0001_T0003\TR1_W0001_P0122\TR1_2_W0001_P0122_T0001_R1_P3_K1_Ch2-Ch1.zen
1.752000e+01	3.290000e+01	20150715_gfpSORORINcd3_G2G1\MitoSys2\LSM\gfpSORORINc_G1\DE_W0002_P0001\DE_2_W0002_P0001_T0003\TR1_W0001_P0122\TR1_2_W0001_P0122_T0001_R1_P3_K1_Ch2-Ch1.zen
1.758000e+01	3.396666e+01	20150715_gfpSORORINcd3_G2G1\MitoSys2\LSM\gfpSORORINc_G1\DE_W0002_P0001\DE_2_W0002_P0001_T0003\TR1_W0001_P0122\TR1_2_W0001_P0122_T0001_R1_P3_K1_Ch2-Ch1.zen
1.764000e+01	3.100000e+01	20150715_gfpSORORINcd3_G2G1\MitoSys2\LSM\gfpSORORINc_G1\DE_W0002_P0001\DE_2_W0002_P0001_T0003\TR1_W0001_P0122\TR1_2_W0001_P0122_T0001_R1_P3_K1_Ch2-Ch1.zen
1.770000e+01	3.631666e+01	20150715_gfpSORORINcd3_G2G1\MitoSys2\LSM\gfpSORORINc_G1\DE_W0002_P0001\DE_2_W0002_P0001_T0003\TR1_W0001_P0122\TR1_2_W0001_P0122_T0001_R1_P3_K1_Ch2-Ch1.zen
1.776000e+01	3.596666e+01	20150715_gfpSORORINcd3_G2G1\MitoSys2\LSM\gfpSORORINc_G1\DE_W0002_P0001\DE_2_W0002_P0001_T0003\TR1_W0001_P0122\TR1_2_W0001_P0122_T0001_R1_P3_K1_Ch2-Ch1.zen
1.782000e+01	3.210000e+01	20150715_gfpSORORINcd3_G2G1\MitoSys2\LSM\gfpSORORINc_G1\DE_W0002_P0001\DE_2_W0002_P0001_T0003\TR1_W0001_P0122\TR1_2_W0001_P0122_T0001_R1_P3_K1_Ch2-Ch1.zen
1.788000e+01	3.693333e+01	20150715_gfpSORORINcd3_G2G1\MitoSys2\LSM\gfpSORORINc_G1\DE_W0002_P0001\DE_2_W0002_P0001_T0003\TR1_W0001_P0122\TR1_2_W0001_P0122_T0001_R1_P3_K1_Ch2-Ch1.zen
1.794000e+01	3.373333e+01	20150715_gfpSORORINcd3_G2G1\MitoSys2\LSM\gfpSORORINc_G1\DE_W0002_P0001\DE_2_W0002_P0001_T0003\TR1_W0001_P0122\TR1_2_W0001_P0122_T0001_R1_P3_K1_Ch2-Ch1.zen
18	3.395000e+01	20150715_gfpSORORINcd3_G2G1\MitoSys2\LSM\gfpSORORINc_G1\DE_W0002_P0001\DE_2_W0002_P0001_T0003\TR1_W0001_P0122\TR1_2_W0001_P0122_T0001_R1_P3_K1_Ch2-Ch1.zen
1.806000e+01	3.695000e+01	20150715_gfpSORORINcd3_G2G1\MitoSys2\LSM\gfpSORORINc_G1\DE_W0002_P0001\DE_2_W0002_P0001_T0003\TR1_W0001_P0122\TR1_2_W0001_P0122_T0001_R1_P3_K1_Ch2-Ch1.zen
1.812000e+01	3.230000e+01	20150715_gfpSORORINcd3_G2G1\MitoSys2\LSM\gfpSORORINc_G1\DE_W0002_P0001\DE_2_W0002_P0001_T0003\TR1_W0001_P0122\TR1_2_W0001_P0122_T0001_R1_P3_K1_Ch2-Ch1.zen
1.818000e+01	3.226666e+01	20150715_gfpSORORINcd3_G2G1\MitoSys2\LSM\gfpSORORINc_G1\DE_W0002_P0001\DE_2_W0002_P0001_T0003\TR1_W0001_P0122\TR1_2_W0001_P0122_T0001_R1_P3_K1_Ch2-Ch1.zen
1.824000e+01	3.671666e+01	20150715_gfpSORORINcd3_G2G1\MitoSys2\LSM\gfpSORORINc_G1\DE_W0002_P0001\DE_2_W0002_P0001_T0003\TR1_W0001_P0122\TR1_2_W0001_P0122_T0001_R1_P3_K1_Ch2-Ch1.zen
1.830000e+01	2.970000e+01	20150715_gfpSORORINcd3_G2G1\MitoSys2\LSM\gfpSORORINc_G1\DE_W0002_P0001\DE_2_W0002_P0001_T0003\TR1_W0001_P0122\TR1_2_W0001_P0122_T0001_R1_P3_K1_Ch2-Ch1.zen
1.836000e+01	3.145000e+01	20150715_gfpSORORINcd3_G2G1\MitoSys2\LSM\gfpSORORINc_G1\DE_W0002_P0001\DE_2_W0002_P0001_T0003\TR1_W0001_P0122\TR1_2_W0001_P0122_T0001_R1_P3_K1_Ch2-Ch1.zen
1.842000e+01	3.251666e+01	20150715_gfpSORORINcd3_G2G1\MitoSys2\LSM\gfpSORORINc_G1\DE_W0002_P0001\DE_2_W0002_P0001_T0003\TR1_W0001_P0122\TR1_2_W0001_P0122_T0001_R1_P3_K1_Ch2-Ch1.zen
1.848000e+01	3.434999e+01	20150715_gfpSORORINcd3_G2G1\MitoSys2\LSM\gfpSORORINc_G1\DE_W0002_P0001\DE_2_W0002_P0001_T0003\TR1_W0001_P0122\TR1_2_W0001_P0122_T0001_R1_P3_K1_Ch2-Ch1.zen
1.854000e+01	3.384999e+01	20150715_gfpSORORINcd3_G2G1\MitoSys2\LSM\gfpSORORINc_G1\DE_W0002_P0001\DE_2_W0002_P0001_T0003\TR1_W0001_P0122\TR1_2_W0001_P0122_T0001_R1_P3_K1_Ch2-Ch1.zen
1.860000e+01	3.203333e+01	20150715_gfpSORORINcd3_G2G1\MitoSys2\LSM\gfpSORORINc_G1\DE_W0002_P0001\DE_2_W0002_P0001_T0003\TR1_W0001_P0122\TR1_2_W0001_P0122_T0001_R1_P3_K1_Ch2-Ch1.zen
1.866000e+01	3.350000e+01	20150715_gfpSORORINcd3_G2G1\MitoSys2\LSM\gfpSORORINc_G1\DE_W0002_P0001\DE_2_W0002_P0001_T0003\TR1_W0001_P0122\TR1_2_W0001_P0122_T0001_R1_P3_K1_Ch2-Ch1.zen
1.872000e+01	3.384999e+01	20150715_gfpSORORINcd3_G2G1\MitoSys2\LSM\gfpSORORINc_G1\DE_W0002_P0001\DE_2_W0002_P0001_T0003\TR1_W0001_P0122\TR1_2_W0001_P0122_T0001_R1_P3_K1_Ch2-Ch1.zen
1.878000e+01	3.166666e+01	20150715_gfpSORORINcd3_G2G1\MitoSys2\LSM\gfpSORORINc_G1\DE_W0002_P0001\DE_2_W0002_P0001_T0003\TR1_W0001_P0122\TR1_2_W0001_P0122_T0001_R1_P3_K1_Ch2-Ch1.zen
1.884000e+01	3.380000e+01	20150715_gfpSORORINcd3_G2G1\MitoSys2\LSM\gfpSORORINc_G1\DE_W0002_P0001\DE_2_W0002_P0001_T0003\TR1_W0001_P0122\TR1_2_W0001_P0122_T0001_R1_P3_K1_Ch2-Ch1.zen
1.890000e+01	3.359999e+01	20150715_gfpSORORINcd3_G2G1\MitoSys2\LSM\gfpSORORINc_G1\DE_W0002_P0001\DE_2_W0002_P0001_T0003\TR1_W0001_P0122\TR1_2_W0001_P0122_T0001_R1_P3_K1_Ch2-Ch1.zen
1.896000e+01	3.426666e+01	20150715_gfpSORORINcd3_G2G1\MitoSys2\LSM\gfpSORORINc_G1\DE_W0002_P0001\DE_2_W0002_P0001_T0003\TR1_W0001_P0122\TR1_2_W0001_P0122_T0001_R1_P3_K1_Ch2-Ch1.zen
1.902000e+01	3.283333e+01	20150715_gfpSORORINcd3_G2G1\MitoSys2\LSM\gfpSORORINc_G1\DE_W0002_P0001\DE_2_W0002_P0001_T0003\TR1_W0001_P0122\TR1_2_W0001_P0122_T0001_R1_P3_K1_Ch2-Ch1.zen
1.908000e+01	3.476666e+01	20150715_gfpSORORINcd3_G2G1\MitoSys2\LSM\gfpSORORINc_G1\DE_W0002_P0001\DE_2_W0002_P0001_T0003\TR1_W0001_P0122\TR1_2_W0001_P0122_T0001_R1_P3_K1_Ch2-Ch1.zen
1.914000e+01	3.311666e+01	20150715_gfpSORORINcd3_G2G1\MitoSys2\LSM\gfpSORORINc_G1\DE_W0002_P0001\DE_2_W0002_P0001_T0003\TR1_W0001_P0122\TR1_2_W0001_P0122_T0001_R1_P3_K1_Ch2-Ch1.zen
1.920000e+01	3.334999e+01	20150715_gfpSORORINcd3_G2G1\MitoSys2\LSM\gfpSORORINc_G1\DE_W0002_P0001\DE_2_W0002_P0001_T0003\TR1_W0001_P0122\TR1_2_W0001_P0122_T0001_R1_P3_K1_Ch2-Ch1.zen
1.926000e+01	3.361666e+01	20150715_gfpSORORINcd3_G2G1\MitoSys2\LSM\gfpSORORINc_G1\DE_W0002_P0001\DE_2_W0002_P0001_T0003\TR1_W0001_P0122\TR1_2_W0001_P0122_T0001_R1_P3_K1_Ch2-Ch1.zen
1.932000e+01	3.383333e+01	20150715_gfpSORORINcd3_G2G1\MitoSys2\LSM\gfpSORORINc_G1\DE_W0002_P0001\DE_2_W0002_P0001_T0003\TR1_W0001_P0122\TR1_2_W0001_P0122_T0001_R1_P3_K1_Ch2-Ch1.zen
1.938000e+01	3.468333e+01	20150715_gfpSORORINcd3_G2G1\MitoSys2\LSM\gfpSORORINc_G1\DE_W0002_P0001\DE_2_W0002_P0001_T0003\TR1_W0001_P0122\TR1_2_W0001_P0122_T0001_R1_P3_K1_Ch2-Ch1.zen
1.944000e+01	3.390000e+01	20150715_gfpSORORINcd3_G2G1\MitoSys2\LSM\gfpSORORINc_G1\DE_W0002_P0001\DE_2_W0002_P0001_T0003\TR1_W0001_P0122\TR1_2_W0001_P0122_T0001_R1_P3_K1_Ch2-Ch1.zen
1.950000e+01	3.531666e+01	20150715_gfpSORORINcd3_G2G1\MitoSys2\LSM\gfpSORORINc_G1\DE_W0002_P0001\DE_2_W0002_P0001_T0003\TR1_W0001_P0122\TR1_2_W0001_P0122_T0001_R1_P3_K1_Ch2-Ch1.zen
1.956000e+01	3.488333e+01	20150715_gfpSORORINcd3_G2G1\MitoSys2\LSM\gfpSORORINc_G1\DE_W0002_P0001\DE_2_W0002_P0001_T0003\TR1_W0001_P0122\TR1_2_W0001_P0122_T0001_R1_P3_K1_Ch2-Ch1.zen
1.962000e+01	3.416666e+01	20150715_gfpSORORINcd3_G2G1\MitoSys2\LSM\gfpSORORINc_G1\DE_W0002_P0001\DE_2_W0002_P0001_T0003\TR1_W0001_P0122\TR1_2_W0001_P0122_T0001_R1_P3_K1_Ch2-Ch1.zen
1.968000e+01	3.716666e+01	20150715_gfpSORORINcd3_G2G1\MitoSys2\LSM\gfpSORORINc_G1\DE_W0002_P0001\DE_2_W0002_P0001_T0003\TR1_W0001_P0122\TR1_2_W0001_P0122_T0001_R1_P3_K1_Ch2-Ch1.zen
1.974000e+01	3.495000e+01	20150715_gfpSORORINcd3_G2G1\MitoSys2\LSM\gfpSORORINc_G1\DE_W0002_P0001\DE_2_W0002_P0001_T0003\TR1_W0001_P0122\TR1_2_W0001_P0122_T0001_R1_P3_K1_Ch2-Ch1.zen
1.980000e+01	3.931666e+01	20150715_gfpSORORINcd3_G2G1\MitoSys2\LSM\gfpSORORINc_G1\DE_W0002_P0001\DE_2_W0002_P0001_T0003\TR1_W0001_P0122\TR1_2_W0001_P0122_T0001_R1_P3_K1_Ch2-Ch1.zen
1.986000e+01	3.680000e+01	20150715_gfpSORORINcd3_G2G1\MitoSys2\LSM\gfpSORORINc_G1\DE_W0002_P0001\DE_2_W0002_P0001_T0003\TR1_W0001_P0122\TR1_2_W0001_P0122_T0001_R1_P3_K1_Ch2-Ch1.zen
1.992000e+01	3.258333e+01	20150715_gfpSORORINcd3_G2G1\MitoSys2\LSM\gfpSORORINc_G1\DE_W0002_P0001\DE_2_W0002_P0001_T0003\TR1_W0001_P0122\TR1_2_W0001_P0122_T0001_R1_P3_K1_Ch2-Ch1.zen
1.998000e+01	3.438333e+01	20150715_gfpSORORINcd3_G2G1\MitoSys2\LSM\gfpSORORINc_G1\DE_W0002_P0001\DE_2_W0002_P0001_T0003\TR1_W0001_P0122\TR1_2_W0001_P0122_T0001_R1_P3_K1_Ch2-Ch1.zen
2.004000e+01	3.408333e+01	20150715_gfpSORORINcd3_G2G1\MitoSys2\LSM\gfpSORORINc_G1\DE_W0002_P0001\DE_2_W0002_P0001_T0003\TR1_W0001_P0122\TR1_2_W0001_P0122_T0001_R1_P3_K1_Ch2-Ch1.zen
2.010000e+01	3.565000e+01	20150715_gfpSORORINcd3_G2G1\MitoSys2\LSM\gfpSORORINc_G1\DE_W0002_P0001\DE_2_W0002_P0001_T0003\TR1_W0001_P0122\TR1_2_W0001_P0122_T0001_R1_P3_K1_Ch2-Ch1.zen
2.016000e+01	3.975000e+01	20150715_gfpSORORINcd3_G2G1\MitoSys2\LSM\gfpSORORINc_G1\DE_W0002_P0001\DE_2_W0002_P0001_T0003\TR1_W0001_P0122\TR1_2_W0001_P0122_T0001_R1_P3_K1_Ch2-Ch1.zen
2.022000e+01	3.755000e+01	20150715_gfpSORORINcd3_G2G1\MitoSys2\LSM\gfpSORORINc_G1\DE_W0002_P0001\DE_2_W0002_P0001_T0003\TR1_W0001_P0122\TR1_2_W0001_P0122_T0001_R1_P3_K1_Ch2-Ch1.zen
2.028000e+01	3.436666e+01	20150715_gfpSORORINcd3_G2G1\MitoSys2\LSM\gfpSORORINc_G1\DE_W0002_P0001\DE_2_W0002_P0001_T0003\TR1_W0001_P0122\TR1_2_W0001_P0122_T0001_R1_P3_K1_Ch2-Ch1.zen
2.034000e+01	3.221666e+01	20150715_gfpSORORINcd3_G2G1\MitoSys2\LSM\gfpSORORINc_G1\DE_W0002_P0001\DE_2_W0002_P0001_T0003\TR1_W0001_P0122\TR1_2_W0001_P0122_T0001_R1_P3_K1_Ch2-Ch1.zen
2.040000e+01	4.011666e+01	20150715_gfpSORORINcd3_G2G1\MitoSys2\LSM\gfpSORORINc_G1\DE_W0002_P0001\DE_2_W0002_P0001_T0003\TR1_W0001_P0122\TR1_2_W0001_P0122_T0001_R1_P3_K1_Ch2-Ch1.zen
2.046000e+01	3.316666e+01	20150715_gfpSORORINcd3_G2G1\MitoSys2\LSM\gfpSORORINc_G1\DE_W0002_P0001\DE_2_W0002_P0001_T0003\TR1_W0001_P0122\TR1_2_W0001_P0122_T0001_R1_P3_K1_Ch2-Ch1.zen
2.052000e+01	3.366666e+01	20150715_gfpSORORINcd3_G2G1\MitoSys2\LSM\gfpSORORINc_G1\DE_W0002_P0001\DE_2_W0002_P0001_T0003\TR1_W0001_P0122\TR1_2_W0001_P0122_T0001_R1_P3_K1_Ch2-Ch1.zen
2.058000e+01	3.213333e+01	20150715_gfpSORORINcd3_G2G1\MitoSys2\LSM\gfpSORORINc_G1\DE_W0002_P0001\DE_2_W0002_P0001_T0003\TR1_W0001_P0122\TR1_2_W0001_P0122_T0001_R1_P3_K1_Ch2-Ch1.zen
2.064000e+01	3.173333e+01	20150715_gfpSORORINcd3_G2G1\MitoSys2\LSM\gfpSORORINc_G1\DE_W0002_P0001\DE_2_W0002_P0001_T0003\TR1_W0001_P0122\TR1_2_W0001_P0122_T0001_R1_P3_K1_Ch2-Ch1.zen
2.070000e+01	3.341666e+01	20150715_gfpSORORINcd3_G2G1\MitoSys2\LSM\gfpSORORINc_G1\DE_W0002_P0001\DE_2_W0002_P0001_T0003\TR1_W0001_P0122\TR1_2_W0001_P0122_T0001_R1_P3_K1_Ch2-Ch1.zen
2.076000e+01	3.409999e+01	20150715_gfpSORORINcd3_G2G1\MitoSys2\LSM\gfpSORORINc_G1\DE_W0002_P0001\DE_2_W0002_P0001_T0003\TR1_W0001_P0122\TR1_2_W0001_P0122_T0001_R1_P3_K1_Ch2-Ch1.zen
2.082000e+01	3.396666e+01	20150715_gfpSORORINcd3_G2G1\MitoSys2\LSM\gfpSORORINc_G1\DE_W0002_P0001\DE_2_W0002_P0001_T0003\TR1_W0001_P0122\TR1_2_W0001_P0122_T0001_R1_P3_K1_Ch2-Ch1.zen
2.088000e+01	3.490000e+01	20150715_gfpSORORINcd3_G2G1\MitoSys2\LSM\gfpSORORINc_G1\DE_W0002_P0001\DE_2_W0002_P0001_T0003\TR1_W0001_P0122\TR1_2_W0001_P0122_T0001_R1_P3_K1_Ch2-Ch1.zen
2.094000e+01	3.423333e+01	20150715_gfpSORORINcd3_G2G1\MitoSys2\LSM\gfpSORORINc_G1\DE_W0002_P0001\DE_2_W0002_P0001_T0003\TR1_W0001_P0122\TR1_2_W0001_P0122_T0001_R1_P3_K1_Ch2-Ch1.zen
21	3.416666e+01	20150715_gfpSORORINcd3_G2G1\MitoSys2\LSM\gfpSORORINc_G1\DE_W0002_P0001\DE_2_W0002_P0001_T0003\TR1_W0001_P0122\TR1_2_W0001_P0122_T0001_R1_P3_K1_Ch2-Ch1.zen
2.106000e+01	3.515000e+01	20150715_gfpSORORINcd3_G2G1\MitoSys2\LSM\gfpSORORINc_G1\DE_W0002_P0001\DE_2_W0002_P0001_T0003\TR1_W0001_P0122\TR1_2_W0001_P0122_T0001_R1_P3_K1_Ch2-Ch1.zen
2.112000e+01	3.051666e+01	20150715_gfpSORORINcd3_G2G1\MitoSys2\LSM\gfpSORORINc_G1\DE_W0002_P0001\DE_2_W0002_P0001_T0003\TR1_W0001_P0122\TR1_2_W0001_P0122_T0001_R1_P3_K1_Ch2-Ch1.zen
2.118000e+01	2.893333e+01	20150715_gfpSORORINcd3_G2G1\MitoSys2\LSM\gfpSORORINc_G1\DE_W0002_P0001\DE_2_W0002_P0001_T0003\TR1_W0001_P0122\TR1_2_W0001_P0122_T0001_R1_P3_K1_Ch2-Ch1.zen
2.124000e+01	3.255000e+01	20150715_gfpSORORINcd3_G2G1\MitoSys2\LSM\gfpSORORINc_G1\DE_W0002_P0001\DE_2_W0002_P0001_T0003\TR1_W0001_P0122\TR1_2_W0001_P0122_T0001_R1_P3_K1_Ch2-Ch1.zen
2.130000e+01	3.411666e+01	20150715_gfpSORORINcd3_G2G1\MitoSys2\LSM\gfpSORORINc_G1\DE_W0002_P0001\DE_2_W0002_P0001_T0003\TR1_W0001_P0122\TR1_2_W0001_P0122_T0001_R1_P3_K1_Ch2-Ch1.zen
2.136000e+01	3.278333e+01	20150715_gfpSORORINcd3_G2G1\MitoSys2\LSM\gfpSORORINc_G1\DE_W0002_P0001\DE_2_W0002_P0001_T0003\TR1_W0001_P0122\TR1_2_W0001_P0122_T0001_R1_P3_K1_Ch2-Ch1.zen
2.142000e+01	3.581666e+01	20150715_gfpSORORINcd3_G2G1\MitoSys2\LSM\gfpSORORINc_G1\DE_W0002_P0001\DE_2_W0002_P0001_T0003\TR1_W0001_P0122\TR1_2_W0001_P0122_T0001_R1_P3_K1_Ch2-Ch1.zen
2.148000e+01	3.198333e+01	20150715_gfpSORORINcd3_G2G1\MitoSys2\LSM\gfpSORORINc_G1\DE_W0002_P0001\DE_2_W0002_P0001_T0003\TR1_W0001_P0122\TR1_2_W0001_P0122_T0001_R1_P3_K1_Ch2-Ch1.zen
2.154000e+01	3.648333e+01	20150715_gfpSORORINcd3_G2G1\MitoSys2\LSM\gfpSORORINc_G1\DE_W0002_P0001\DE_2_W0002_P0001_T0003\TR1_W0001_P0122\TR1_2_W0001_P0122_T0001_R1_P3_K1_Ch2-Ch1.zen
2.160000e+01	3.359999e+01	20150715_gfpSORORINcd3_G2G1\MitoSys2\LSM\gfpSORORINc_G1\DE_W0002_P0001\DE_2_W0002_P0001_T0003\TR1_W0001_P0122\TR1_2_W0001_P0122_T0001_R1_P3_K1_Ch2-Ch1.zen
2.166000e+01	3.555000e+01	20150715_gfpSORORINcd3_G2G1\MitoSys2\LSM\gfpSORORINc_G1\DE_W0002_P0001\DE_2_W0002_P0001_T0003\TR1_W0001_P0122\TR1_2_W0001_P0122_T0001_R1_P3_K1_Ch2-Ch1.zen
2.172000e+01	3.421666e+01	20150715_gfpSORORINcd3_G2G1\MitoSys2\LSM\gfpSORORINc_G1\DE_W0002_P0001\DE_2_W0002_P0001_T0003\TR1_W0001_P0122\TR1_2_W0001_P0122_T0001_R1_P3_K1_Ch2-Ch1.zen
2.178000e+01	3.761666e+01	20150715_gfpSORORINcd3_G2G1\MitoSys2\LSM\gfpSORORINc_G1\DE_W0002_P0001\DE_2_W0002_P0001_T0003\TR1_W0001_P0122\TR1_2_W0001_P0122_T0001_R1_P3_K1_Ch2-Ch1.zen
2.184000e+01	3.521666e+01	20150715_gfpSORORINcd3_G2G1\MitoSys2\LSM\gfpSORORINc_G1\DE_W0002_P0001\DE_2_W0002_P0001_T0003\TR1_W0001_P0122\TR1_2_W0001_P0122_T0001_R1_P3_K1_Ch2-Ch1.zen
2.190000e+01	3.628333e+01	20150715_gfpSORORINcd3_G2G1\MitoSys2\LSM\gfpSORORINc_G1\DE_W0002_P0001\DE_2_W0002_P0001_T0003\TR1_W0001_P0122\TR1_2_W0001_P0122_T0001_R1_P3_K1_Ch2-Ch1.zen
2.196000e+01	3.463333e+01	20150715_gfpSORORINcd3_G2G1\MitoSys2\LSM\gfpSORORINc_G1\DE_W0002_P0001\DE_2_W0002_P0001_T0003\TR1_W0001_P0122\TR1_2_W0001_P0122_T0001_R1_P3_K1_Ch2-Ch1.zen
2.202000e+01	3.063333e+01	20150715_gfpSORORINcd3_G2G1\MitoSys2\LSM\gfpSORORINc_G1\DE_W0002_P0001\DE_2_W0002_P0001_T0003\TR1_W0001_P0122\TR1_2_W0001_P0122_T0001_R1_P3_K1_Ch2-Ch1.zen
2.208000e+01	3.113333e+01	20150715_gfpSORORINcd3_G2G1\MitoSys2\LSM\gfpSORORINc_G1\DE_W0002_P0001\DE_2_W0002_P0001_T0003\TR1_W0001_P0122\TR1_2_W0001_P0122_T0001_R1_P3_K1_Ch2-Ch1.zen
2.214000e+01	3.484999e+01	20150715_gfpSORORINcd3_G2G1\MitoSys2\LSM\gfpSORORINc_G1\DE_W0002_P0001\DE_2_W0002_P0001_T0003\TR1_W0001_P0122\TR1_2_W0001_P0122_T0001_R1_P3_K1_Ch2-Ch1.zen
2.220000e+01	3.210000e+01	20150715_gfpSORORINcd3_G2G1\MitoSys2\LSM\gfpSORORINc_G1\DE_W0002_P0001\DE_2_W0002_P0001_T0003\TR1_W0001_P0122\TR1_2_W0001_P0122_T0001_R1_P3_K1_Ch2-Ch1.zen
2.226000e+01	3.490000e+01	20150715_gfpSORORINcd3_G2G1\MitoSys2\LSM\gfpSORORINc_G1\DE_W0002_P0001\DE_2_W0002_P0001_T0003\TR1_W0001_P0122\TR1_2_W0001_P0122_T0001_R1_P3_K1_Ch2-Ch1.zen
2.232000e+01	3.565000e+01	20150715_gfpSORORINcd3_G2G1\MitoSys2\LSM\gfpSORORINc_G1\DE_W0002_P0001\DE_2_W0002_P0001_T0003\TR1_W0001_P0122\TR1_2_W0001_P0122_T0001_R1_P3_K1_Ch2-Ch1.zen
2.238000e+01	3.188333e+01	20150715_gfpSORORINcd3_G2G1\MitoSys2\LSM\gfpSORORINc_G1\DE_W0002_P0001\DE_2_W0002_P0001_T0003\TR1_W0001_P0122\TR1_2_W0001_P0122_T0001_R1_P3_K1_Ch2-Ch1.zen
2.244000e+01	3.246666e+01	20150715_gfpSORORINcd3_G2G1\MitoSys2\LSM\gfpSORORINc_G1\DE_W0002_P0001\DE_2_W0002_P0001_T0003\TR1_W0001_P0122\TR1_2_W0001_P0122_T0001_R1_P3_K1_Ch2-Ch1.zen
2.250000e+01	3.866666e+01	20150715_gfpSORORINcd3_G2G1\MitoSys2\LSM\gfpSORORINc_G1\DE_W0002_P0001\DE_2_W0002_P0001_T0003\TR1_W0001_P0122\TR1_2_W0001_P0122_T0001_R1_P3_K1_Ch2-Ch1.zen
2.256000e+01	3.358333e+01	20150715_gfpSORORINcd3_G2G1\MitoSys2\LSM\gfpSORORINc_G1\DE_W0002_P0001\DE_2_W0002_P0001_T0003\TR1_W0001_P0122\TR1_2_W0001_P0122_T0001_R1_P3_K1_Ch2-Ch1.zen
2.262000e+01	3.533333e+01	20150715_gfpSORORINcd3_G2G1\MitoSys2\LSM\gfpSORORINc_G1\DE_W0002_P0001\DE_2_W0002_P0001_T0003\TR1_W0001_P0122\TR1_2_W0001_P0122_T0001_R1_P3_K1_Ch2-Ch1.zen
2.268000e+01	3.296666e+01	20150715_gfpSORORINcd3_G2G1\MitoSys2\LSM\gfpSORORINc_G1\DE_W0002_P0001\DE_2_W0002_P0001_T0003\TR1_W0001_P0122\TR1_2_W0001_P0122_T0001_R1_P3_K1_Ch2-Ch1.zen
2.274000e+01	2.965000e+01	20150715_gfpSORORINcd3_G2G1\MitoSys2\LSM\gfpSORORINc_G1\DE_W0002_P0001\DE_2_W0002_P0001_T0003\TR1_W0001_P0122\TR1_2_W0001_P0122_T0001_R1_P3_K1_Ch2-Ch1.zen
2.280000e+01	3.346666e+01	20150715_gfpSORORINcd3_G2G1\MitoSys2\LSM\gfpSORORINc_G1\DE_W0002_P0001\DE_2_W0002_P0001_T0003\TR1_W0001_P0122\TR1_2_W0001_P0122_T0001_R1_P3_K1_Ch2-Ch1.zen
2.286000e+01	2.953333e+01	20150715_gfpSORORINcd3_G2G1\MitoSys2\LSM\gfpSORORINc_G1\DE_W0002_P0001\DE_2_W0002_P0001_T0003\TR1_W0001_P0122\TR1_2_W0001_P0122_T0001_R1_P3_K1_Ch2-Ch1.zen
2.292000e+01	2.905000e+01	20150715_gfpSORORINcd3_G2G1\MitoSys2\LSM\gfpSORORINc_G1\DE_W0002_P0001\DE_2_W0002_P0001_T0003\TR1_W0001_P0122\TR1_2_W0001_P0122_T0001_R1_P3_K1_Ch2-Ch1.zen
2.298000e+01	2.651666e+01	20150715_gfpSORORINcd3_G2G1\MitoSys2\LSM\gfpSORORINc_G1\DE_W0002_P0001\DE_2_W0002_P0001_T0003\TR1_W0001_P0122\TR1_2_W0001_P0122_T0001_R1_P3_K1_Ch2-Ch1.zen
2.304000e+01	2.793333e+01	20150715_gfpSORORINcd3_G2G1\MitoSys2\LSM\gfpSORORINc_G1\DE_W0002_P0001\DE_2_W0002_P0001_T0003\TR1_W0001_P0122\TR1_2_W0001_P0122_T0001_R1_P3_K1_Ch2-Ch1.zen
2.310000e+01	3.509999e+01	20150715_gfpSORORINcd3_G2G1\MitoSys2\LSM\gfpSORORINc_G1\DE_W0002_P0001\DE_2_W0002_P0001_T0003\TR1_W0001_P0122\TR1_2_W0001_P0122_T0001_R1_P3_K1_Ch2-Ch1.zen
2.316000e+01	3.523333e+01	20150715_gfpSORORINcd3_G2G1\MitoSys2\LSM\gfpSORORINc_G1\DE_W0002_P0001\DE_2_W0002_P0001_T0003\TR1_W0001_P0122\TR1_2_W0001_P0122_T0001_R1_P3_K1_Ch2-Ch1.zen
2.322000e+01	3.371666e+01	20150715_gfpSORORINcd3_G2G1\MitoSys2\LSM\gfpSORORINc_G1\DE_W0002_P0001\DE_2_W0002_P0001_T0003\TR1_W0001_P0122\TR1_2_W0001_P0122_T0001_R1_P3_K1_Ch2-Ch1.zen
2.328000e+01	3.550000e+01	20150715_gfpSORORINcd3_G2G1\MitoSys2\LSM\gfpSORORINc_G1\DE_W0002_P0001\DE_2_W0002_P0001_T0003\TR1_W0001_P0122\TR1_2_W0001_P0122_T0001_R1_P3_K1_Ch2-Ch1.zen
2.334000e+01	3.218333e+01	20150715_gfpSORORINcd3_G2G1\MitoSys2\LSM\gfpSORORINc_G1\DE_W0002_P0001\DE_2_W0002_P0001_T0003\TR1_W0001_P0122\TR1_2_W0001_P0122_T0001_R1_P3_K1_Ch2-Ch1.zen
2.340000e+01	3.331666e+01	20150715_gfpSORORINcd3_G2G1\MitoSys2\LSM\gfpSORORINc_G1\DE_W0002_P0001\DE_2_W0002_P0001_T0003\TR1_W0001_P0122\TR1_2_W0001_P0122_T0001_R1_P3_K1_Ch2-Ch1.zen
2.346000e+01	3.334999e+01	20150715_gfpSORORINcd3_G2G1\MitoSys2\LSM\gfpSORORINc_G1\DE_W0002_P0001\DE_2_W0002_P0001_T0003\TR1_W0001_P0122\TR1_2_W0001_P0122_T0001_R1_P3_K1_Ch2-Ch1.zen
2.352000e+01	3.286666e+01	20150715_gfpSORORINcd3_G2G1\MitoSys2\LSM\gfpSORORINc_G1\DE_W0002_P0001\DE_2_W0002_P0001_T0003\TR1_W0001_P0122\TR1_2_W0001_P0122_T0001_R1_P3_K1_Ch2-Ch1.zen
2.358000e+01	3.365000e+01	20150715_gfpSORORINcd3_G2G1\MitoSys2\LSM\gfpSORORINc_G1\DE_W0002_P0001\DE_2_W0002_P0001_T0003\TR1_W0001_P0122\TR1_2_W0001_P0122_T0001_R1_P3_K1_Ch2-Ch1.zen
2.364000e+01	3.431666e+01	20150715_gfpSORORINcd3_G2G1\MitoSys2\LSM\gfpSORORINc_G1\DE_W0002_P0001\DE_2_W0002_P0001_T0003\TR1_W0001_P0122\TR1_2_W0001_P0122_T0001_R1_P3_K1_Ch2-Ch1.zen
2.370000e+01	3.230000e+01	20150715_gfpSORORINcd3_G2G1\MitoSys2\LSM\gfpSORORINc_G1\DE_W0002_P0001\DE_2_W0002_P0001_T0003\TR1_W0001_P0122\TR1_2_W0001_P0122_T0001_R1_P3_K1_Ch2-Ch1.zen
2.376000e+01	3.326666e+01	20150715_gfpSORORINcd3_G2G1\MitoSys2\LSM\gfpSORORINc_G1\DE_W0002_P0001\DE_2_W0002_P0001_T0003\TR1_W0001_P0122\TR1_2_W0001_P0122_T0001_R1_P3_K1_Ch2-Ch1.zen
2.382000e+01	3.678333e+01	20150715_gfpSORORINcd3_G2G1\MitoSys2\LSM\gfpSORORINc_G1\DE_W0002_P0001\DE_2_W0002_P0001_T0003\TR1_W0001_P0122\TR1_2_W0001_P0122_T0001_R1_P3_K1_Ch2-Ch1.zen
2.388000e+01	3.473333e+01	20150715_gfpSORORINcd3_G2G1\MitoSys2\LSM\gfpSORORINc_G1\DE_W0002_P0001\DE_2_W0002_P0001_T0003\TR1_W0001_P0122\TR1_2_W0001_P0122_T0001_R1_P3_K1_Ch2-Ch1.zen
2.394000e+01	3.808333e+01	20150715_gfpSORORINcd3_G2G1\MitoSys2\LSM\gfpSORORINc_G1\DE_W0002_P0001\DE_2_W0002_P0001_T0003\TR1_W0001_P0122\TR1_2_W0001_P0122_T0001_R1_P3_K1_Ch2-Ch1.zen
24	3.606666e+01	20150715_gfpSORORINcd3_G2G1\MitoSys2\LSM\gfpSORORINc_G1\DE_W0002_P0001\DE_2_W0002_P0001_T0003\TR1_W0001_P0122\TR1_2_W0001_P0122_T0001_R1_P3_K1_Ch2-Ch1.zen
2.406000e+01	3.503333e+01	20150715_gfpSORORINcd3_G2G1\MitoSys2\LSM\gfpSORORINc_G1\DE_W0002_P0001\DE_2_W0002_P0001_T0003\TR1_W0001_P0122\TR1_2_W0001_P0122_T0001_R1_P3_K1_Ch2-Ch1.zen
2.412000e+01	3.436666e+01	20150715_gfpSORORINcd3_G2G1\MitoSys2\LSM\gfpSORORINc_G1\DE_W0002_P0001\DE_2_W0002_P0001_T0003\TR1_W0001_P0122\TR1_2_W0001_P0122_T0001_R1_P3_K1_Ch2-Ch1.zen
2.418000e+01	3.434999e+01	20150715_gfpSORORINcd3_G2G1\MitoSys2\LSM\gfpSORORINc_G1\DE_W0002_P0001\DE_2_W0002_P0001_T0003\TR1_W0001_P0122\TR1_2_W0001_P0122_T0001_R1_P3_K1_Ch2-Ch1.zen
2.424000e+01	3.156666e+01	20150715_gfpSORORINcd3_G2G1\MitoSys2\LSM\gfpSORORINc_G1\DE_W0002_P0001\DE_2_W0002_P0001_T0003\TR1_W0001_P0122\TR1_2_W0001_P0122_T0001_R1_P3_K1_Ch2-Ch1.zen
2.430000e+01	3.063333e+01	20150715_gfpSORORINcd3_G2G1\MitoSys2\LSM\gfpSORORINc_G1\DE_W0002_P0001\DE_2_W0002_P0001_T0003\TR1_W0001_P0122\TR1_2_W0001_P0122_T0001_R1_P3_K1_Ch2-Ch1.zen
2.436000e+01	3.275000e+01	20150715_gfpSORORINcd3_G2G1\MitoSys2\LSM\gfpSORORINc_G1\DE_W0002_P0001\DE_2_W0002_P0001_T0003\TR1_W0001_P0122\TR1_2_W0001_P0122_T0001_R1_P3_K1_Ch2-Ch1.zen
2.442000e+01	3.265000e+01	20150715_gfpSORORINcd3_G2G1\MitoSys2\LSM\gfpSORORINc_G1\DE_W0002_P0001\DE_2_W0002_P0001_T0003\TR1_W0001_P0122\TR1_2_W0001_P0122_T0001_R1_P3_K1_Ch2-Ch1.zen
2.448000e+01	3.573333e+01	20150715_gfpSORORINcd3_G2G1\MitoSys2\LSM\gfpSORORINc_G1\DE_W0002_P0001\DE_2_W0002_P0001_T0003\TR1_W0001_P0122\TR1_2_W0001_P0122_T0001_R1_P3_K1_Ch2-Ch1.zen
2.454000e+01	2.846666e+01	20150715_gfpSORORINcd3_G2G1\MitoSys2\LSM\gfpSORORINc_G1\DE_W0002_P0001\DE_2_W0002_P0001_T0003\TR1_W0001_P0122\TR1_2_W0001_P0122_T0001_R1_P3_K1_Ch2-Ch1.zen
2.460000e+01	3.063333e+01	20150715_gfpSORORINcd3_G2G1\MitoSys2\LSM\gfpSORORINc_G1\DE_W0002_P0001\DE_2_W0002_P0001_T0003\TR1_W0001_P0122\TR1_2_W0001_P0122_T0001_R1_P3_K1_Ch2-Ch1.zen
2.466000e+01	3.033333e+01	20150715_gfpSORORINcd3_G2G1\MitoSys2\LSM\gfpSORORINc_G1\DE_W0002_P0001\DE_2_W0002_P0001_T0003\TR1_W0001_P0122\TR1_2_W0001_P0122_T0001_R1_P3_K1_Ch2-Ch1.zen
2.472000e+01	3.778333e+01	20150715_gfpSORORINcd3_G2G1\MitoSys2\LSM\gfpSORORINc_G1\DE_W0002_P0001\DE_2_W0002_P0001_T0003\TR1_W0001_P0122\TR1_2_W0001_P0122_T0001_R1_P3_K1_Ch2-Ch1.zen
2.478000e+01	3.301666e+01	20150715_gfpSORORINcd3_G2G1\MitoSys2\LSM\gfpSORORINc_G1\DE_W0002_P0001\DE_2_W0002_P0001_T0003\TR1_W0001_P0122\TR1_2_W0001_P0122_T0001_R1_P3_K1_Ch2-Ch1.zen
2.484000e+01	3.195000e+01	20150715_gfpSORORINcd3_G2G1\MitoSys2\LSM\gfpSORORINc_G1\DE_W0002_P0001\DE_2_W0002_P0001_T0003\TR1_W0001_P0122\TR1_2_W0001_P0122_T0001_R1_P3_K1_Ch2-Ch1.zen
2.490000e+01	3.308333e+01	20150715_gfpSORORINcd3_G2G1\MitoSys2\LSM\gfpSORORINc_G1\DE_W0002_P0001\DE_2_W0002_P0001_T0003\TR1_W0001_P0122\TR1_2_W0001_P0122_T0001_R1_P3_K1_Ch2-Ch1.zen
2.496000e+01	3.038333e+01	20150715_gfpSORORINcd3_G2G1\MitoSys2\LSM\gfpSORORINc_G1\DE_W0002_P0001\DE_2_W0002_P0001_T0003\TR1_W0001_P0122\TR1_2_W0001_P0122_T0001_R1_P3_K1_Ch2-Ch1.zen
2.502000e+01	3.453333e+01	20150715_gfpSORORINcd3_G2G1\MitoSys2\LSM\gfpSORORINc_G1\DE_W0002_P0001\DE_2_W0002_P0001_T0003\TR1_W0001_P0122\TR1_2_W0001_P0122_T0001_R1_P3_K1_Ch2-Ch1.zen
2.508000e+01	3.463333e+01	20150715_gfpSORORINcd3_G2G1\MitoSys2\LSM\gfpSORORINc_G1\DE_W0002_P0001\DE_2_W0002_P0001_T0003\TR1_W0001_P0122\TR1_2_W0001_P0122_T0001_R1_P3_K1_Ch2-Ch1.zen
2.514000e+01	2.911666e+01	20150715_gfpSORORINcd3_G2G1\MitoSys2\LSM\gfpSORORINc_G1\DE_W0002_P0001\DE_2_W0002_P0001_T0003\TR1_W0001_P0122\TR1_2_W0001_P0122_T0001_R1_P3_K1_Ch2-Ch1.zen
2.520000e+01	3.201666e+01	20150715_gfpSORORINcd3_G2G1\MitoSys2\LSM\gfpSORORINc_G1\DE_W0002_P0001\DE_2_W0002_P0001_T0003\TR1_W0001_P0122\TR1_2_W0001_P0122_T0001_R1_P3_K1_Ch2-Ch1.zen
2.526000e+01	3.070000e+01	20150715_gfpSORORINcd3_G2G1\MitoSys2\LSM\gfpSORORINc_G1\DE_W0002_P0001\DE_2_W0002_P0001_T0003\TR1_W0001_P0122\TR1_2_W0001_P0122_T0001_R1_P3_K1_Ch2-Ch1.zen
2.532000e+01	3.353333e+01	20150715_gfpSORORINcd3_G2G1\MitoSys2\LSM\gfpSORORINc_G1\DE_W0002_P0001\DE_2_W0002_P0001_T0003\TR1_W0001_P0122\TR1_2_W0001_P0122_T0001_R1_P3_K1_Ch2-Ch1.zen
2.538000e+01	3.000000e+01	20150715_gfpSORORINcd3_G2G1\MitoSys2\LSM\gfpSORORINc_G1\DE_W0002_P0001\DE_2_W0002_P0001_T0003\TR1_W0001_P0122\TR1_2_W0001_P0122_T0001_R1_P3_K1_Ch2-Ch1.zen
2.544000e+01	3.586666e+01	20150715_gfpSORORINcd3_G2G1\MitoSys2\LSM\gfpSORORINc_G1\DE_W0002_P0001\DE_2_W0002_P0001_T0003\TR1_W0001_P0122\TR1_2_W0001_P0122_T0001_R1_P3_K1_Ch2-Ch1.zen
2.550000e+01	2.963333e+01	20150715_gfpSORORINcd3_G2G1\MitoSys2\LSM\gfpSORORINc_G1\DE_W0002_P0001\DE_2_W0002_P0001_T0003\TR1_W0001_P0122\TR1_2_W0001_P0122_T0001_R1_P3_K1_Ch2-Ch1.zen
2.556000e+01	3.250000e+01	20150715_gfpSORORINcd3_G2G1\MitoSys2\LSM\gfpSORORINc_G1\DE_W0002_P0001\DE_2_W0002_P0001_T0003\TR1_W0001_P0122\TR1_2_W0001_P0122_T0001_R1_P3_K1_Ch2-Ch1.zen
2.562000e+01	3.090000e+01	20150715_gfpSORORINcd3_G2G1\MitoSys2\LSM\gfpSORORINc_G1\DE_W0002_P0001\DE_2_W0002_P0001_T0003\TR1_W0001_P0122\TR1_2_W0001_P0122_T0001_R1_P3_K1_Ch2-Ch1.zen
2.568000e+01	3.135000e+01	20150715_gfpSORORINcd3_G2G1\MitoSys2\LSM\gfpSORORINc_G1\DE_W0002_P0001\DE_2_W0002_P0001_T0003\TR1_W0001_P0122\TR1_2_W0001_P0122_T0001_R1_P3_K1_Ch2-Ch1.zen
2.574000e+01	3.401666e+01	20150715_gfpSORORINcd3_G2G1\MitoSys2\LSM\gfpSORORINc_G1\DE_W0002_P0001\DE_2_W0002_P0001_T0003\TR1_W0001_P0122\TR1_2_W0001_P0122_T0001_R1_P3_K1_Ch2-Ch1.zen
2.580000e+01	3.383333e+01	20150715_gfpSORORINcd3_G2G1\MitoSys2\LSM\gfpSORORINc_G1\DE_W0002_P0001\DE_2_W0002_P0001_T0003\TR1_W0001_P0122\TR1_2_W0001_P0122_T0001_R1_P3_K1_Ch2-Ch1.zen
2.586000e+01	3.365000e+01	20150715_gfpSORORINcd3_G2G1\MitoSys2\LSM\gfpSORORINc_G1\DE_W0002_P0001\DE_2_W0002_P0001_T0003\TR1_W0001_P0122\TR1_2_W0001_P0122_T0001_R1_P3_K1_Ch2-Ch1.zen
2.592000e+01	3.025000e+01	20150715_gfpSORORINcd3_G2G1\MitoSys2\LSM\gfpSORORINc_G1\DE_W0002_P0001\DE_2_W0002_P0001_T0003\TR1_W0001_P0122\TR1_2_W0001_P0122_T0001_R1_P3_K1_Ch2-Ch1.zen
2.598000e+01	3.275000e+01	20150715_gfpSORORINcd3_G2G1\MitoSys2\LSM\gfpSORORINc_G1\DE_W0002_P0001\DE_2_W0002_P0001_T0003\TR1_W0001_P0122\TR1_2_W0001_P0122_T0001_R1_P3_K1_Ch2-Ch1.zen
2.604000e+01	3.235000e+01	20150715_gfpSORORINcd3_G2G1\MitoSys2\LSM\gfpSORORINc_G1\DE_W0002_P0001\DE_2_W0002_P0001_T0003\TR1_W0001_P0122\TR1_2_W0001_P0122_T0001_R1_P3_K1_Ch2-Ch1.zen
2.610000e+01	3.066666e+01	20150715_gfpSORORINcd3_G2G1\MitoSys2\LSM\gfpSORORINc_G1\DE_W0002_P0001\DE_2_W0002_P0001_T0003\TR1_W0001_P0122\TR1_2_W0001_P0122_T0001_R1_P3_K1_Ch2-Ch1.zen
2.616000e+01	3.293333e+01	20150715_gfpSORORINcd3_G2G1\MitoSys2\LSM\gfpSORORINc_G1\DE_W0002_P0001\DE_2_W0002_P0001_T0003\TR1_W0001_P0122\TR1_2_W0001_P0122_T0001_R1_P3_K1_Ch2-Ch1.zen
2.622000e+01	3.520000e+01	20150715_gfpSORORINcd3_G2G1\MitoSys2\LSM\gfpSORORINc_G1\DE_W0002_P0001\DE_2_W0002_P0001_T0003\TR1_W0001_P0122\TR1_2_W0001_P0122_T0001_R1_P3_K1_Ch2-Ch1.zen
2.628000e+01	3.488333e+01	20150715_gfpSORORINcd3_G2G1\MitoSys2\LSM\gfpSORORINc_G1\DE_W0002_P0001\DE_2_W0002_P0001_T0003\TR1_W0001_P0122\TR1_2_W0001_P0122_T0001_R1_P3_K1_Ch2-Ch1.zen
2.634000e+01	3.190000e+01	20150715_gfpSORORINcd3_G2G1\MitoSys2\LSM\gfpSORORINc_G1\DE_W0002_P0001\DE_2_W0002_P0001_T0003\TR1_W0001_P0122\TR1_2_W0001_P0122_T0001_R1_P3_K1_Ch2-Ch1.zen
2.640000e+01	3.340000e+01	20150715_gfpSORORINcd3_G2G1\MitoSys2\LSM\gfpSORORINc_G1\DE_W0002_P0001\DE_2_W0002_P0001_T0003\TR1_W0001_P0122\TR1_2_W0001_P0122_T0001_R1_P3_K1_Ch2-Ch1.zen
2.646000e+01	3.195000e+01	20150715_gfpSORORINcd3_G2G1\MitoSys2\LSM\gfpSORORINc_G1\DE_W0002_P0001\DE_2_W0002_P0001_T0003\TR1_W0001_P0122\TR1_2_W0001_P0122_T0001_R1_P3_K1_Ch2-Ch1.zen
2.652000e+01	3.613333e+01	20150715_gfpSORORINcd3_G2G1\MitoSys2\LSM\gfpSORORINc_G1\DE_W0002_P0001\DE_2_W0002_P0001_T0003\TR1_W0001_P0122\TR1_2_W0001_P0122_T0001_R1_P3_K1_Ch2-Ch1.zen
2.658000e+01	3.615000e+01	20150715_gfpSORORINcd3_G2G1\MitoSys2\LSM\gfpSORORINc_G1\DE_W0002_P0001\DE_2_W0002_P0001_T0003\TR1_W0001_P0122\TR1_2_W0001_P0122_T0001_R1_P3_K1_Ch2-Ch1.zen
2.664000e+01	3.390000e+01	20150715_gfpSORORINcd3_G2G1\MitoSys2\LSM\gfpSORORINc_G1\DE_W0002_P0001\DE_2_W0002_P0001_T0003\TR1_W0001_P0122\TR1_2_W0001_P0122_T0001_R1_P3_K1_Ch2-Ch1.zen
2.670000e+01	2.901666e+01	20150715_gfpSORORINcd3_G2G1\MitoSys2\LSM\gfpSORORINc_G1\DE_W0002_P0001\DE_2_W0002_P0001_T0003\TR1_W0001_P0122\TR1_2_W0001_P0122_T0001_R1_P3_K1_Ch2-Ch1.zen
2.676000e+01	3.256666e+01	20150715_gfpSORORINcd3_G2G1\MitoSys2\LSM\gfpSORORINc_G1\DE_W0002_P0001\DE_2_W0002_P0001_T0003\TR1_W0001_P0122\TR1_2_W0001_P0122_T0001_R1_P3_K1_Ch2-Ch1.zen
2.682000e+01	3.238333e+01	20150715_gfpSORORINcd3_G2G1\MitoSys2\LSM\gfpSORORINc_G1\DE_W0002_P0001\DE_2_W0002_P0001_T0003\TR1_W0001_P0122\TR1_2_W0001_P0122_T0001_R1_P3_K1_Ch2-Ch1.zen
2.688000e+01	3.193333e+01	20150715_gfpSORORINcd3_G2G1\MitoSys2\LSM\gfpSORORINc_G1\DE_W0002_P0001\DE_2_W0002_P0001_T0003\TR1_W0001_P0122\TR1_2_W0001_P0122_T0001_R1_P3_K1_Ch2-Ch1.zen
2.694000e+01	3.256666e+01	20150715_gfpSORORINcd3_G2G1\MitoSys2\LSM\gfpSORORINc_G1\DE_W0002_P0001\DE_2_W0002_P0001_T0003\TR1_W0001_P0122\TR1_2_W0001_P0122_T0001_R1_P3_K1_Ch2-Ch1.zen
27	3.470000e+01	20150715_gfpSORORINcd3_G2G1\MitoSys2\LSM\gfpSORORINc_G1\DE_W0002_P0001\DE_2_W0002_P0001_T0003\TR1_W0001_P0122\TR1_2_W0001_P0122_T0001_R1_P3_K1_Ch2-Ch1.zen
2.706000e+01	3.140000e+01	20150715_gfpSORORINcd3_G2G1\MitoSys2\LSM\gfpSORORINc_G1\DE_W0002_P0001\DE_2_W0002_P0001_T0003\TR1_W0001_P0122\TR1_2_W0001_P0122_T0001_R1_P3_K1_Ch2-Ch1.zen
2.712000e+01	3.456666e+01	20150715_gfpSORORINcd3_G2G1\MitoSys2\LSM\gfpSORORINc_G1\DE_W0002_P0001\DE_2_W0002_P0001_T0003\TR1_W0001_P0122\TR1_2_W0001_P0122_T0001_R1_P3_K1_Ch2-Ch1.zen
2.718000e+01	3.270000e+01	20150715_gfpSORORINcd3_G2G1\MitoSys2\LSM\gfpSORORINc_G1\DE_W0002_P0001\DE_2_W0002_P0001_T0003\TR1_W0001_P0122\TR1_2_W0001_P0122_T0001_R1_P3_K1_Ch2-Ch1.zen
2.724000e+01	2.993333e+01	20150715_gfpSORORINcd3_G2G1\MitoSys2\LSM\gfpSORORINc_G1\DE_W0002_P0001\DE_2_W0002_P0001_T0003\TR1_W0001_P0122\TR1_2_W0001_P0122_T0001_R1_P3_K1_Ch2-Ch1.zen
2.730000e+01	3.186666e+01	20150715_gfpSORORINcd3_G2G1\MitoSys2\LSM\gfpSORORINc_G1\DE_W0002_P0001\DE_2_W0002_P0001_T0003\TR1_W0001_P0122\TR1_2_W0001_P0122_T0001_R1_P3_K1_Ch2-Ch1.zen
2.736000e+01	3.200000e+01	20150715_gfpSORORINcd3_G2G1\MitoSys2\LSM\gfpSORORINc_G1\DE_W0002_P0001\DE_2_W0002_P0001_T0003\TR1_W0001_P0122\TR1_2_W0001_P0122_T0001_R1_P3_K1_Ch2-Ch1.zen
2.742000e+01	3.313333e+01	20150715_gfpSORORINcd3_G2G1\MitoSys2\LSM\gfpSORORINc_G1\DE_W0002_P0001\DE_2_W0002_P0001_T0003\TR1_W0001_P0122\TR1_2_W0001_P0122_T0001_R1_P3_K1_Ch2-Ch1.zen
2.748000e+01	3.336666e+01	20150715_gfpSORORINcd3_G2G1\MitoSys2\LSM\gfpSORORINc_G1\DE_W0002_P0001\DE_2_W0002_P0001_T0003\TR1_W0001_P0122\TR1_2_W0001_P0122_T0001_R1_P3_K1_Ch2-Ch1.zen
2.754000e+01	3.315000e+01	20150715_gfpSORORINcd3_G2G1\MitoSys2\LSM\gfpSORORINc_G1\DE_W0002_P0001\DE_2_W0002_P0001_T0003\TR1_W0001_P0122\TR1_2_W0001_P0122_T0001_R1_P3_K1_Ch2-Ch1.zen
2.760000e+01	3.334999e+01	20150715_gfpSORORINcd3_G2G1\MitoSys2\LSM\gfpSORORINc_G1\DE_W0002_P0001\DE_2_W0002_P0001_T0003\TR1_W0001_P0122\TR1_2_W0001_P0122_T0001_R1_P3_K1_Ch2-Ch1.zen
2.766000e+01	3.320000e+01	20150715_gfpSORORINcd3_G2G1\MitoSys2\LSM\gfpSORORINc_G1\DE_W0002_P0001\DE_2_W0002_P0001_T0003\TR1_W0001_P0122\TR1_2_W0001_P0122_T0001_R1_P3_K1_Ch2-Ch1.zen
2.772000e+01	3.391666e+01	20150715_gfpSORORINcd3_G2G1\MitoSys2\LSM\gfpSORORINc_G1\DE_W0002_P0001\DE_2_W0002_P0001_T0003\TR1_W0001_P0122\TR1_2_W0001_P0122_T0001_R1_P3_K1_Ch2-Ch1.zen
2.778000e+01	3.230000e+01	20150715_gfpSORORINcd3_G2G1\MitoSys2\LSM\gfpSORORINc_G1\DE_W0002_P0001\DE_2_W0002_P0001_T0003\TR1_W0001_P0122\TR1_2_W0001_P0122_T0001_R1_P3_K1_Ch2-Ch1.zen
2.784000e+01	3.290000e+01	20150715_gfpSORORINcd3_G2G1\MitoSys2\LSM\gfpSORORINc_G1\DE_W0002_P0001\DE_2_W0002_P0001_T0003\TR1_W0001_P0122\TR1_2_W0001_P0122_T0001_R1_P3_K1_Ch2-Ch1.zen
2.790000e+01	3.356666e+01	20150715_gfpSORORINcd3_G2G1\MitoSys2\LSM\gfpSORORINc_G1\DE_W0002_P0001\DE_2_W0002_P0001_T0003\TR1_W0001_P0122\TR1_2_W0001_P0122_T0001_R1_P3_K1_Ch2-Ch1.zen
2.796000e+01	3.115000e+01	20150715_gfpSORORINcd3_G2G1\MitoSys2\LSM\gfpSORORINc_G1\DE_W0002_P0001\DE_2_W0002_P0001_T0003\TR1_W0001_P0122\TR1_2_W0001_P0122_T0001_R1_P3_K1_Ch2-Ch1.zen
2.802000e+01	3.361666e+01	20150715_gfpSORORINcd3_G2G1\MitoSys2\LSM\gfpSORORINc_G1\DE_W0002_P0001\DE_2_W0002_P0001_T0003\TR1_W0001_P0122\TR1_2_W0001_P0122_T0001_R1_P3_K1_Ch2-Ch1.zen
2.808000e+01	3.228333e+01	20150715_gfpSORORINcd3_G2G1\MitoSys2\LSM\gfpSORORINc_G1\DE_W0002_P0001\DE_2_W0002_P0001_T0003\TR1_W0001_P0122\TR1_2_W0001_P0122_T0001_R1_P3_K1_Ch2-Ch1.zen
2.814000e+01	3.661666e+01	20150715_gfpSORORINcd3_G2G1\MitoSys2\LSM\gfpSORORINc_G1\DE_W0002_P0001\DE_2_W0002_P0001_T0003\TR1_W0001_P0122\TR1_2_W0001_P0122_T0001_R1_P3_K1_Ch2-Ch1.zen
2.820000e+01	3.145000e+01	20150715_gfpSORORINcd3_G2G1\MitoSys2\LSM\gfpSORORINc_G1\DE_W0002_P0001\DE_2_W0002_P0001_T0003\TR1_W0001_P0122\TR1_2_W0001_P0122_T0001_R1_P3_K1_Ch2-Ch1.zen
2.826000e+01	3.118333e+01	20150715_gfpSORORINcd3_G2G1\MitoSys2\LSM\gfpSORORINc_G1\DE_W0002_P0001\DE_2_W0002_P0001_T0003\TR1_W0001_P0122\TR1_2_W0001_P0122_T0001_R1_P3_K1_Ch2-Ch1.zen
2.832000e+01	3.795000e+01	20150715_gfpSORORINcd3_G2G1\MitoSys2\LSM\gfpSORORINc_G1\DE_W0002_P0001\DE_2_W0002_P0001_T0003\TR1_W0001_P0122\TR1_2_W0001_P0122_T0001_R1_P3_K1_Ch2-Ch1.zen
2.838000e+01	3.526666e+01	20150715_gfpSORORINcd3_G2G1\MitoSys2\LSM\gfpSORORINc_G1\DE_W0002_P0001\DE_2_W0002_P0001_T0003\TR1_W0001_P0122\TR1_2_W0001_P0122_T0001_R1_P3_K1_Ch2-Ch1.zen
2.844000e+01	3.373333e+01	20150715_gfpSORORINcd3_G2G1\MitoSys2\LSM\gfpSORORINc_G1\DE_W0002_P0001\DE_2_W0002_P0001_T0003\TR1_W0001_P0122\TR1_2_W0001_P0122_T0001_R1_P3_K1_Ch2-Ch1.zen
2.850000e+01	3.108333e+01	20150715_gfpSORORINcd3_G2G1\MitoSys2\LSM\gfpSORORINc_G1\DE_W0002_P0001\DE_2_W0002_P0001_T0003\TR1_W0001_P0122\TR1_2_W0001_P0122_T0001_R1_P3_K1_Ch2-Ch1.zen
2.856000e+01	2.836666e+01	20150715_gfpSORORINcd3_G2G1\MitoSys2\LSM\gfpSORORINc_G1\DE_W0002_P0001\DE_2_W0002_P0001_T0003\TR1_W0001_P0122\TR1_2_W0001_P0122_T0001_R1_P3_K1_Ch2-Ch1.zen
2.862000e+01	3.511666e+01	20150715_gfpSORORINcd3_G2G1\MitoSys2\LSM\gfpSORORINc_G1\DE_W0002_P0001\DE_2_W0002_P0001_T0003\TR1_W0001_P0122\TR1_2_W0001_P0122_T0001_R1_P3_K1_Ch2-Ch1.zen
2.868000e+01	3.111666e+01	20150715_gfpSORORINcd3_G2G1\MitoSys2\LSM\gfpSORORINc_G1\DE_W0002_P0001\DE_2_W0002_P0001_T0003\TR1_W0001_P0122\TR1_2_W0001_P0122_T0001_R1_P3_K1_Ch2-Ch1.zen
2.874000e+01	3.481666e+01	20150715_gfpSORORINcd3_G2G1\MitoSys2\LSM\gfpSORORINc_G1\DE_W0002_P0001\DE_2_W0002_P0001_T0003\TR1_W0001_P0122\TR1_2_W0001_P0122_T0001_R1_P3_K1_Ch2-Ch1.zen
2.880000e+01	3.340000e+01	20150715_gfpSORORINcd3_G2G1\MitoSys2\LSM\gfpSORORINc_G1\DE_W0002_P0001\DE_2_W0002_P0001_T0003\TR1_W0001_P0122\TR1_2_W0001_P0122_T0001_R1_P3_K1_Ch2-Ch1.zen
2.886000e+01	3.545000e+01	20150715_gfpSORORINcd3_G2G1\MitoSys2\LSM\gfpSORORINc_G1\DE_W0002_P0001\DE_2_W0002_P0001_T0003\TR1_W0001_P0122\TR1_2_W0001_P0122_T0001_R1_P3_K1_Ch2-Ch1.zen
2.892000e+01	3.459999e+01	20150715_gfpSORORINcd3_G2G1\MitoSys2\LSM\gfpSORORINc_G1\DE_W0002_P0001\DE_2_W0002_P0001_T0003\TR1_W0001_P0122\TR1_2_W0001_P0122_T0001_R1_P3_K1_Ch2-Ch1.zen
2.898000e+01	3.341666e+01	20150715_gfpSORORINcd3_G2G1\MitoSys2\LSM\gfpSORORINc_G1\DE_W0002_P0001\DE_2_W0002_P0001_T0003\TR1_W0001_P0122\TR1_2_W0001_P0122_T0001_R1_P3_K1_Ch2-Ch1.zen
2.904000e+01	3.350000e+01	20150715_gfpSORORINcd3_G2G1\MitoSys2\LSM\gfpSORORINc_G1\DE_W0002_P0001\DE_2_W0002_P0001_T0003\TR1_W0001_P0122\TR1_2_W0001_P0122_T0001_R1_P3_K1_Ch2-Ch1.zen
2.910000e+01	3.443333e+01	20150715_gfpSORORINcd3_G2G1\MitoSys2\LSM\gfpSORORINc_G1\DE_W0002_P0001\DE_2_W0002_P0001_T0003\TR1_W0001_P0122\TR1_2_W0001_P0122_T0001_R1_P3_K1_Ch2-Ch1.zen
2.916000e+01	3.548333e+01	20150715_gfpSORORINcd3_G2G1\MitoSys2\LSM\gfpSORORINc_G1\DE_W0002_P0001\DE_2_W0002_P0001_T0003\TR1_W0001_P0122\TR1_2_W0001_P0122_T0001_R1_P3_K1_Ch2-Ch1.zen
2.922000e+01	3.386666e+01	20150715_gfpSORORINcd3_G2G1\MitoSys2\LSM\gfpSORORINc_G1\DE_W0002_P0001\DE_2_W0002_P0001_T0003\TR1_W0001_P0122\TR1_2_W0001_P0122_T0001_R1_P3_K1_Ch2-Ch1.zen
2.928000e+01	3.253333e+01	20150715_gfpSORORINcd3_G2G1\MitoSys2\LSM\gfpSORORINc_G1\DE_W0002_P0001\DE_2_W0002_P0001_T0003\TR1_W0001_P0122\TR1_2_W0001_P0122_T0001_R1_P3_K1_Ch2-Ch1.zen
2.934000e+01	3.353333e+01	20150715_gfpSORORINcd3_G2G1\MitoSys2\LSM\gfpSORORINc_G1\DE_W0002_P0001\DE_2_W0002_P0001_T0003\TR1_W0001_P0122\TR1_2_W0001_P0122_T0001_R1_P3_K1_Ch2-Ch1.zen
2.940000e+01	3.666666e+01	20150715_gfpSORORINcd3_G2G1\MitoSys2\LSM\gfpSORORINc_G1\DE_W0002_P0001\DE_2_W0002_P0001_T0003\TR1_W0001_P0122\TR1_2_W0001_P0122_T0001_R1_P3_K1_Ch2-Ch1.zen
2.946000e+01	3.376666e+01	20150715_gfpSORORINcd3_G2G1\MitoSys2\LSM\gfpSORORINc_G1\DE_W0002_P0001\DE_2_W0002_P0001_T0003\TR1_W0001_P0122\TR1_2_W0001_P0122_T0001_R1_P3_K1_Ch2-Ch1.zen
2.952000e+01	3.388333e+01	20150715_gfpSORORINcd3_G2G1\MitoSys2\LSM\gfpSORORINc_G1\DE_W0002_P0001\DE_2_W0002_P0001_T0003\TR1_W0001_P0122\TR1_2_W0001_P0122_T0001_R1_P3_K1_Ch2-Ch1.zen
2.958000e+01	3.484999e+01	20150715_gfpSORORINcd3_G2G1\MitoSys2\LSM\gfpSORORINc_G1\DE_W0002_P0001\DE_2_W0002_P0001_T0003\TR1_W0001_P0122\TR1_2_W0001_P0122_T0001_R1_P3_K1_Ch2-Ch1.zen
2.964000e+01	3.483333e+01	20150715_gfpSORORINcd3_G2G1\MitoSys2\LSM\gfpSORORINc_G1\DE_W0002_P0001\DE_2_W0002_P0001_T0003\TR1_W0001_P0122\TR1_2_W0001_P0122_T0001_R1_P3_K1_Ch2-Ch1.zen
2.970000e+01	3.553333e+01	20150715_gfpSORORINcd3_G2G1\MitoSys2\LSM\gfpSORORINc_G1\DE_W0002_P0001\DE_2_W0002_P0001_T0003\TR1_W0001_P0122\TR1_2_W0001_P0122_T0001_R1_P3_K1_Ch2-Ch1.zen
2.976000e+01	3.293333e+01	20150715_gfpSORORINcd3_G2G1\MitoSys2\LSM\gfpSORORINc_G1\DE_W0002_P0001\DE_2_W0002_P0001_T0003\TR1_W0001_P0122\TR1_2_W0001_P0122_T0001_R1_P3_K1_Ch2-Ch1.zen
2.982000e+01	3.241666e+01	20150715_gfpSORORINcd3_G2G1\MitoSys2\LSM\gfpSORORINc_G1\DE_W0002_P0001\DE_2_W0002_P0001_T0003\TR1_W0001_P0122\TR1_2_W0001_P0122_T0001_R1_P3_K1_Ch2-Ch1.zen
2.988000e+01	3.584999e+01	20150715_gfpSORORINcd3_G2G1\MitoSys2\LSM\gfpSORORINc_G1\DE_W0002_P0001\DE_2_W0002_P0001_T0003\TR1_W0001_P0122\TR1_2_W0001_P0122_T0001_R1_P3_K1_Ch2-Ch1.zen
2.994000e+01	3.455000e+01	20150715_gfpSORORINcd3_G2G1\MitoSys2\LSM\gfpSORORINc_G1\DE_W0002_P0001\DE_2_W0002_P0001_T0003\TR1_W0001_P0122\TR1_2_W0001_P0122_T0001_R1_P3_K1_Ch2-Ch1.zen
0	5.766820e+00	20150715_gfpSORORINcd3_G2G1\MitoSys2\LSM\gfpSORORINc_G1\DE_W0002_P0001\DE_2_W0002_P0001_T0003\TR1_W0001_P0122\TR1_2_W0001_P0122_T0001_R1_P4_K1_Ch2-Ch1.zen
5.999840e-02	4.800130e+00	20150715_gfpSORORINcd3_G2G1\MitoSys2\LSM\gfpSORORINc_G1\DE_W0002_P0001\DE_2_W0002_P0001_T0003\TR1_W0001_P0122\TR1_2_W0001_P0122_T0001_R1_P4_K1_Ch2-Ch1.zen
1.200000e-01	5.633480e+00	20150715_gfpSORORINcd3_G2G1\MitoSys2\LSM\gfpSORORINc_G1\DE_W0002_P0001\DE_2_W0002_P0001_T0003\TR1_W0001_P0122\TR1_2_W0001_P0122_T0001_R1_P4_K1_Ch2-Ch1.zen
1.800000e-01	4.533450e+00	20150715_gfpSORORINcd3_G2G1\MitoSys2\LSM\gfpSORORINc_G1\DE_W0002_P0001\DE_2_W0002_P0001_T0003\TR1_W0001_P0122\TR1_2_W0001_P0122_T0001_R1_P4_K1_Ch2-Ch1.zen
2.399900e-01	2.983410e+00	20150715_gfpSORORINcd3_G2G1\MitoSys2\LSM\gfpSORORINc_G1\DE_W0002_P0001\DE_2_W0002_P0001_T0003\TR1_W0001_P0122\TR1_2_W0001_P0122_T0001_R1_P4_K1_Ch2-Ch1.zen
2.999900e-01	4.450120e+00	20150715_gfpSORORINcd3_G2G1\MitoSys2\LSM\gfpSORORINc_G1\DE_W0002_P0001\DE_2_W0002_P0001_T0003\TR1_W0001_P0122\TR1_2_W0001_P0122_T0001_R1_P4_K1_Ch2-Ch1.zen
3.599900e-01	3.950100e+00	20150715_gfpSORORINcd3_G2G1\MitoSys2\LSM\gfpSORORINc_G1\DE_W0002_P0001\DE_2_W0002_P0001_T0003\TR1_W0001_P0122\TR1_2_W0001_P0122_T0001_R1_P4_K1_Ch2-Ch1.zen
4.199900e-01	4.250110e+00	20150715_gfpSORORINcd3_G2G1\MitoSys2\LSM\gfpSORORINc_G1\DE_W0002_P0001\DE_2_W0002_P0001_T0003\TR1_W0001_P0122\TR1_2_W0001_P0122_T0001_R1_P4_K1_Ch2-Ch1.zen
4.799900e-01	2.966740e+00	20150715_gfpSORORINcd3_G2G1\MitoSys2\LSM\gfpSORORINc_G1\DE_W0002_P0001\DE_2_W0002_P0001_T0003\TR1_W0001_P0122\TR1_2_W0001_P0122_T0001_R1_P4_K1_Ch2-Ch1.zen
5.399900e-01	3.566760e+00	20150715_gfpSORORINcd3_G2G1\MitoSys2\LSM\gfpSORORINc_G1\DE_W0002_P0001\DE_2_W0002_P0001_T0003\TR1_W0001_P0122\TR1_2_W0001_P0122_T0001_R1_P4_K1_Ch2-Ch1.zen
5.999800e-01	3.100080e+00	20150715_gfpSORORINcd3_G2G1\MitoSys2\LSM\gfpSORORINc_G1\DE_W0002_P0001\DE_2_W0002_P0001_T0003\TR1_W0001_P0122\TR1_2_W0001_P0122_T0001_R1_P4_K1_Ch2-Ch1.zen
6.599800e-01	3.766770e+00	20150715_gfpSORORINcd3_G2G1\MitoSys2\LSM\gfpSORORINc_G1\DE_W0002_P0001\DE_2_W0002_P0001_T0003\TR1_W0001_P0122\TR1_2_W0001_P0122_T0001_R1_P4_K1_Ch2-Ch1.zen
7.199800e-01	2.966740e+00	20150715_gfpSORORINcd3_G2G1\MitoSys2\LSM\gfpSORORINc_G1\DE_W0002_P0001\DE_2_W0002_P0001_T0003\TR1_W0001_P0122\TR1_2_W0001_P0122_T0001_R1_P4_K1_Ch2-Ch1.zen
7.799800e-01	4.433450e+00	20150715_gfpSORORINcd3_G2G1\MitoSys2\LSM\gfpSORORINc_G1\DE_W0002_P0001\DE_2_W0002_P0001_T0003\TR1_W0001_P0122\TR1_2_W0001_P0122_T0001_R1_P4_K1_Ch2-Ch1.zen
8.399800e-01	4.683460e+00	20150715_gfpSORORINcd3_G2G1\MitoSys2\LSM\gfpSORORINc_G1\DE_W0002_P0001\DE_2_W0002_P0001_T0003\TR1_W0001_P0122\TR1_2_W0001_P0122_T0001_R1_P4_K1_Ch2-Ch1.zen
8.999800e-01	4.250110e+00	20150715_gfpSORORINcd3_G2G1\MitoSys2\LSM\gfpSORORINc_G1\DE_W0002_P0001\DE_2_W0002_P0001_T0003\TR1_W0001_P0122\TR1_2_W0001_P0122_T0001_R1_P4_K1_Ch2-Ch1.zen
9.599700e-01	3.933440e+00	20150715_gfpSORORINcd3_G2G1\MitoSys2\LSM\gfpSORORINc_G1\DE_W0002_P0001\DE_2_W0002_P0001_T0003\TR1_W0001_P0122\TR1_2_W0001_P0122_T0001_R1_P4_K1_Ch2-Ch1.zen
1.019970e+00	3.983440e+00	20150715_gfpSORORINcd3_G2G1\MitoSys2\LSM\gfpSORORINc_G1\DE_W0002_P0001\DE_2_W0002_P0001_T0003\TR1_W0001_P0122\TR1_2_W0001_P0122_T0001_R1_P4_K1_Ch2-Ch1.zen
1.079970e+00	4.650120e+00	20150715_gfpSORORINcd3_G2G1\MitoSys2\LSM\gfpSORORINc_G1\DE_W0002_P0001\DE_2_W0002_P0001_T0003\TR1_W0001_P0122\TR1_2_W0001_P0122_T0001_R1_P4_K1_Ch2-Ch1.zen
1.139970e+00	4.266780e+00	20150715_gfpSORORINcd3_G2G1\MitoSys2\LSM\gfpSORORINc_G1\DE_W0002_P0001\DE_2_W0002_P0001_T0003\TR1_W0001_P0122\TR1_2_W0001_P0122_T0001_R1_P4_K1_Ch2-Ch1.zen
1.199970e+00	3.650100e+00	20150715_gfpSORORINcd3_G2G1\MitoSys2\LSM\gfpSORORINc_G1\DE_W0002_P0001\DE_2_W0002_P0001_T0003\TR1_W0001_P0122\TR1_2_W0001_P0122_T0001_R1_P4_K1_Ch2-Ch1.zen
1.259970e+00	3.600090e+00	20150715_gfpSORORINcd3_G2G1\MitoSys2\LSM\gfpSORORINc_G1\DE_W0002_P0001\DE_2_W0002_P0001_T0003\TR1_W0001_P0122\TR1_2_W0001_P0122_T0001_R1_P4_K1_Ch2-Ch1.zen
1.319970e+00	2.566730e+00	20150715_gfpSORORINcd3_G2G1\MitoSys2\LSM\gfpSORORINc_G1\DE_W0002_P0001\DE_2_W0002_P0001_T0003\TR1_W0001_P0122\TR1_2_W0001_P0122_T0001_R1_P4_K1_Ch2-Ch1.zen
1.379960e+00	4.050110e+00	20150715_gfpSORORINcd3_G2G1\MitoSys2\LSM\gfpSORORINc_G1\DE_W0002_P0001\DE_2_W0002_P0001_T0003\TR1_W0001_P0122\TR1_2_W0001_P0122_T0001_R1_P4_K1_Ch2-Ch1.zen
1.439960e+00	2.900080e+00	20150715_gfpSORORINcd3_G2G1\MitoSys2\LSM\gfpSORORINc_G1\DE_W0002_P0001\DE_2_W0002_P0001_T0003\TR1_W0001_P0122\TR1_2_W0001_P0122_T0001_R1_P4_K1_Ch2-Ch1.zen
1.499960e+00	3.383420e+00	20150715_gfpSORORINcd3_G2G1\MitoSys2\LSM\gfpSORORINc_G1\DE_W0002_P0001\DE_2_W0002_P0001_T0003\TR1_W0001_P0122\TR1_2_W0001_P0122_T0001_R1_P4_K1_Ch2-Ch1.zen
1.559960e+00	3.033410e+00	20150715_gfpSORORINcd3_G2G1\MitoSys2\LSM\gfpSORORINc_G1\DE_W0002_P0001\DE_2_W0002_P0001_T0003\TR1_W0001_P0122\TR1_2_W0001_P0122_T0001_R1_P4_K1_Ch2-Ch1.zen
1.619960e+00	3.316750e+00	20150715_gfpSORORINcd3_G2G1\MitoSys2\LSM\gfpSORORINc_G1\DE_W0002_P0001\DE_2_W0002_P0001_T0003\TR1_W0001_P0122\TR1_2_W0001_P0122_T0001_R1_P4_K1_Ch2-Ch1.zen
1.679960e+00	3.900100e+00	20150715_gfpSORORINcd3_G2G1\MitoSys2\LSM\gfpSORORINc_G1\DE_W0002_P0001\DE_2_W0002_P0001_T0003\TR1_W0001_P0122\TR1_2_W0001_P0122_T0001_R1_P4_K1_Ch2-Ch1.zen
1.739950e+00	3.283420e+00	20150715_gfpSORORINcd3_G2G1\MitoSys2\LSM\gfpSORORINc_G1\DE_W0002_P0001\DE_2_W0002_P0001_T0003\TR1_W0001_P0122\TR1_2_W0001_P0122_T0001_R1_P4_K1_Ch2-Ch1.zen
1.799950e+00	4.016770e+00	20150715_gfpSORORINcd3_G2G1\MitoSys2\LSM\gfpSORORINc_G1\DE_W0002_P0001\DE_2_W0002_P0001_T0003\TR1_W0001_P0122\TR1_2_W0001_P0122_T0001_R1_P4_K1_Ch2-Ch1.zen
1.859950e+00	3.716760e+00	20150715_gfpSORORINcd3_G2G1\MitoSys2\LSM\gfpSORORINc_G1\DE_W0002_P0001\DE_2_W0002_P0001_T0003\TR1_W0001_P0122\TR1_2_W0001_P0122_T0001_R1_P4_K1_Ch2-Ch1.zen
1.919950e+00	3.700100e+00	20150715_gfpSORORINcd3_G2G1\MitoSys2\LSM\gfpSORORINc_G1\DE_W0002_P0001\DE_2_W0002_P0001_T0003\TR1_W0001_P0122\TR1_2_W0001_P0122_T0001_R1_P4_K1_Ch2-Ch1.zen
1.979950e+00	2.650070e+00	20150715_gfpSORORINcd3_G2G1\MitoSys2\LSM\gfpSORORINc_G1\DE_W0002_P0001\DE_2_W0002_P0001_T0003\TR1_W0001_P0122\TR1_2_W0001_P0122_T0001_R1_P4_K1_Ch2-Ch1.zen
2.039950e+00	2.933410e+00	20150715_gfpSORORINcd3_G2G1\MitoSys2\LSM\gfpSORORINc_G1\DE_W0002_P0001\DE_2_W0002_P0001_T0003\TR1_W0001_P0122\TR1_2_W0001_P0122_T0001_R1_P4_K1_Ch2-Ch1.zen
2.099940e+00	3.350090e+00	20150715_gfpSORORINcd3_G2G1\MitoSys2\LSM\gfpSORORINc_G1\DE_W0002_P0001\DE_2_W0002_P0001_T0003\TR1_W0001_P0122\TR1_2_W0001_P0122_T0001_R1_P4_K1_Ch2-Ch1.zen
2.159940e+00	3.800100e+00	20150715_gfpSORORINcd3_G2G1\MitoSys2\LSM\gfpSORORINc_G1\DE_W0002_P0001\DE_2_W0002_P0001_T0003\TR1_W0001_P0122\TR1_2_W0001_P0122_T0001_R1_P4_K1_Ch2-Ch1.zen
2.219940e+00	2.483400e+00	20150715_gfpSORORINcd3_G2G1\MitoSys2\LSM\gfpSORORINc_G1\DE_W0002_P0001\DE_2_W0002_P0001_T0003\TR1_W0001_P0122\TR1_2_W0001_P0122_T0001_R1_P4_K1_Ch2-Ch1.zen
2.279940e+00	3.400090e+00	20150715_gfpSORORINcd3_G2G1\MitoSys2\LSM\gfpSORORINc_G1\DE_W0002_P0001\DE_2_W0002_P0001_T0003\TR1_W0001_P0122\TR1_2_W0001_P0122_T0001_R1_P4_K1_Ch2-Ch1.zen
2.339940e+00	4.966800e+00	20150715_gfpSORORINcd3_G2G1\MitoSys2\LSM\gfpSORORINc_G1\DE_W0002_P0001\DE_2_W0002_P0001_T0003\TR1_W0001_P0122\TR1_2_W0001_P0122_T0001_R1_P4_K1_Ch2-Ch1.zen
2.399940e+00	3.400090e+00	20150715_gfpSORORINcd3_G2G1\MitoSys2\LSM\gfpSORORINc_G1\DE_W0002_P0001\DE_2_W0002_P0001_T0003\TR1_W0001_P0122\TR1_2_W0001_P0122_T0001_R1_P4_K1_Ch2-Ch1.zen
2.459940e+00	4.000110e+00	20150715_gfpSORORINcd3_G2G1\MitoSys2\LSM\gfpSORORINc_G1\DE_W0002_P0001\DE_2_W0002_P0001_T0003\TR1_W0001_P0122\TR1_2_W0001_P0122_T0001_R1_P4_K1_Ch2-Ch1.zen
2.519930e+00	3.083410e+00	20150715_gfpSORORINcd3_G2G1\MitoSys2\LSM\gfpSORORINc_G1\DE_W0002_P0001\DE_2_W0002_P0001_T0003\TR1_W0001_P0122\TR1_2_W0001_P0122_T0001_R1_P4_K1_Ch2-Ch1.zen
2.579930e+00	2.683400e+00	20150715_gfpSORORINcd3_G2G1\MitoSys2\LSM\gfpSORORINc_G1\DE_W0002_P0001\DE_2_W0002_P0001_T0003\TR1_W0001_P0122\TR1_2_W0001_P0122_T0001_R1_P4_K1_Ch2-Ch1.zen
2.639930e+00	2.933410e+00	20150715_gfpSORORINcd3_G2G1\MitoSys2\LSM\gfpSORORINc_G1\DE_W0002_P0001\DE_2_W0002_P0001_T0003\TR1_W0001_P0122\TR1_2_W0001_P0122_T0001_R1_P4_K1_Ch2-Ch1.zen
2.699930e+00	3.200080e+00	20150715_gfpSORORINcd3_G2G1\MitoSys2\LSM\gfpSORORINc_G1\DE_W0002_P0001\DE_2_W0002_P0001_T0003\TR1_W0001_P0122\TR1_2_W0001_P0122_T0001_R1_P4_K1_Ch2-Ch1.zen
2.759930e+00	3.633430e+00	20150715_gfpSORORINcd3_G2G1\MitoSys2\LSM\gfpSORORINc_G1\DE_W0002_P0001\DE_2_W0002_P0001_T0003\TR1_W0001_P0122\TR1_2_W0001_P0122_T0001_R1_P4_K1_Ch2-Ch1.zen
2.819930e+00	4.966800e+00	20150715_gfpSORORINcd3_G2G1\MitoSys2\LSM\gfpSORORINc_G1\DE_W0002_P0001\DE_2_W0002_P0001_T0003\TR1_W0001_P0122\TR1_2_W0001_P0122_T0001_R1_P4_K1_Ch2-Ch1.zen
2.879920e+00	3.983440e+00	20150715_gfpSORORINcd3_G2G1\MitoSys2\LSM\gfpSORORINc_G1\DE_W0002_P0001\DE_2_W0002_P0001_T0003\TR1_W0001_P0122\TR1_2_W0001_P0122_T0001_R1_P4_K1_Ch2-Ch1.zen
2.939920e+00	3.400090e+00	20150715_gfpSORORINcd3_G2G1\MitoSys2\LSM\gfpSORORINc_G1\DE_W0002_P0001\DE_2_W0002_P0001_T0003\TR1_W0001_P0122\TR1_2_W0001_P0122_T0001_R1_P4_K1_Ch2-Ch1.zen
2.999920e+00	3.583430e+00	20150715_gfpSORORINcd3_G2G1\MitoSys2\LSM\gfpSORORINc_G1\DE_W0002_P0001\DE_2_W0002_P0001_T0003\TR1_W0001_P0122\TR1_2_W0001_P0122_T0001_R1_P4_K1_Ch2-Ch1.zen
3.059920e+00	4.100110e+00	20150715_gfpSORORINcd3_G2G1\MitoSys2\LSM\gfpSORORINc_G1\DE_W0002_P0001\DE_2_W0002_P0001_T0003\TR1_W0001_P0122\TR1_2_W0001_P0122_T0001_R1_P4_K1_Ch2-Ch1.zen
3.119920e+00	4.216780e+00	20150715_gfpSORORINcd3_G2G1\MitoSys2\LSM\gfpSORORINc_G1\DE_W0002_P0001\DE_2_W0002_P0001_T0003\TR1_W0001_P0122\TR1_2_W0001_P0122_T0001_R1_P4_K1_Ch2-Ch1.zen
3.179920e+00	3.333420e+00	20150715_gfpSORORINcd3_G2G1\MitoSys2\LSM\gfpSORORINc_G1\DE_W0002_P0001\DE_2_W0002_P0001_T0003\TR1_W0001_P0122\TR1_2_W0001_P0122_T0001_R1_P4_K1_Ch2-Ch1.zen
3.239910e+00	3.150080e+00	20150715_gfpSORORINcd3_G2G1\MitoSys2\LSM\gfpSORORINc_G1\DE_W0002_P0001\DE_2_W0002_P0001_T0003\TR1_W0001_P0122\TR1_2_W0001_P0122_T0001_R1_P4_K1_Ch2-Ch1.zen
3.299910e+00	4.116780e+00	20150715_gfpSORORINcd3_G2G1\MitoSys2\LSM\gfpSORORINc_G1\DE_W0002_P0001\DE_2_W0002_P0001_T0003\TR1_W0001_P0122\TR1_2_W0001_P0122_T0001_R1_P4_K1_Ch2-Ch1.zen
3.359910e+00	3.583430e+00	20150715_gfpSORORINcd3_G2G1\MitoSys2\LSM\gfpSORORINc_G1\DE_W0002_P0001\DE_2_W0002_P0001_T0003\TR1_W0001_P0122\TR1_2_W0001_P0122_T0001_R1_P4_K1_Ch2-Ch1.zen
3.419910e+00	3.850100e+00	20150715_gfpSORORINcd3_G2G1\MitoSys2\LSM\gfpSORORINc_G1\DE_W0002_P0001\DE_2_W0002_P0001_T0003\TR1_W0001_P0122\TR1_2_W0001_P0122_T0001_R1_P4_K1_Ch2-Ch1.zen
3.479910e+00	3.366760e+00	20150715_gfpSORORINcd3_G2G1\MitoSys2\LSM\gfpSORORINc_G1\DE_W0002_P0001\DE_2_W0002_P0001_T0003\TR1_W0001_P0122\TR1_2_W0001_P0122_T0001_R1_P4_K1_Ch2-Ch1.zen
3.539910e+00	3.083410e+00	20150715_gfpSORORINcd3_G2G1\MitoSys2\LSM\gfpSORORINc_G1\DE_W0002_P0001\DE_2_W0002_P0001_T0003\TR1_W0001_P0122\TR1_2_W0001_P0122_T0001_R1_P4_K1_Ch2-Ch1.zen
3.599910e+00	2.616740e+00	20150715_gfpSORORINcd3_G2G1\MitoSys2\LSM\gfpSORORINc_G1\DE_W0002_P0001\DE_2_W0002_P0001_T0003\TR1_W0001_P0122\TR1_2_W0001_P0122_T0001_R1_P4_K1_Ch2-Ch1.zen
3.659900e+00	4.850130e+00	20150715_gfpSORORINcd3_G2G1\MitoSys2\LSM\gfpSORORINc_G1\DE_W0002_P0001\DE_2_W0002_P0001_T0003\TR1_W0001_P0122\TR1_2_W0001_P0122_T0001_R1_P4_K1_Ch2-Ch1.zen
3.719900e+00	3.316750e+00	20150715_gfpSORORINcd3_G2G1\MitoSys2\LSM\gfpSORORINc_G1\DE_W0002_P0001\DE_2_W0002_P0001_T0003\TR1_W0001_P0122\TR1_2_W0001_P0122_T0001_R1_P4_K1_Ch2-Ch1.zen
3.779900e+00	4.400120e+00	20150715_gfpSORORINcd3_G2G1\MitoSys2\LSM\gfpSORORINc_G1\DE_W0002_P0001\DE_2_W0002_P0001_T0003\TR1_W0001_P0122\TR1_2_W0001_P0122_T0001_R1_P4_K1_Ch2-Ch1.zen
3.839900e+00	4.233440e+00	20150715_gfpSORORINcd3_G2G1\MitoSys2\LSM\gfpSORORINc_G1\DE_W0002_P0001\DE_2_W0002_P0001_T0003\TR1_W0001_P0122\TR1_2_W0001_P0122_T0001_R1_P4_K1_Ch2-Ch1.zen
3.899900e+00	3.716760e+00	20150715_gfpSORORINcd3_G2G1\MitoSys2\LSM\gfpSORORINc_G1\DE_W0002_P0001\DE_2_W0002_P0001_T0003\TR1_W0001_P0122\TR1_2_W0001_P0122_T0001_R1_P4_K1_Ch2-Ch1.zen
3.959900e+00	4.466780e+00	20150715_gfpSORORINcd3_G2G1\MitoSys2\LSM\gfpSORORINc_G1\DE_W0002_P0001\DE_2_W0002_P0001_T0003\TR1_W0001_P0122\TR1_2_W0001_P0122_T0001_R1_P4_K1_Ch2-Ch1.zen
4.019890e+00	2.316730e+00	20150715_gfpSORORINcd3_G2G1\MitoSys2\LSM\gfpSORORINc_G1\DE_W0002_P0001\DE_2_W0002_P0001_T0003\TR1_W0001_P0122\TR1_2_W0001_P0122_T0001_R1_P4_K1_Ch2-Ch1.zen
4.079890e+00	2.850080e+00	20150715_gfpSORORINcd3_G2G1\MitoSys2\LSM\gfpSORORINc_G1\DE_W0002_P0001\DE_2_W0002_P0001_T0003\TR1_W0001_P0122\TR1_2_W0001_P0122_T0001_R1_P4_K1_Ch2-Ch1.zen
4.139890e+00	2.466730e+00	20150715_gfpSORORINcd3_G2G1\MitoSys2\LSM\gfpSORORINc_G1\DE_W0002_P0001\DE_2_W0002_P0001_T0003\TR1_W0001_P0122\TR1_2_W0001_P0122_T0001_R1_P4_K1_Ch2-Ch1.zen
4.199890e+00	2.450060e+00	20150715_gfpSORORINcd3_G2G1\MitoSys2\LSM\gfpSORORINc_G1\DE_W0002_P0001\DE_2_W0002_P0001_T0003\TR1_W0001_P0122\TR1_2_W0001_P0122_T0001_R1_P4_K1_Ch2-Ch1.zen
4.259890e+00	3.850100e+00	20150715_gfpSORORINcd3_G2G1\MitoSys2\LSM\gfpSORORINc_G1\DE_W0002_P0001\DE_2_W0002_P0001_T0003\TR1_W0001_P0122\TR1_2_W0001_P0122_T0001_R1_P4_K1_Ch2-Ch1.zen
4.319890e+00	2.983410e+00	20150715_gfpSORORINcd3_G2G1\MitoSys2\LSM\gfpSORORINc_G1\DE_W0002_P0001\DE_2_W0002_P0001_T0003\TR1_W0001_P0122\TR1_2_W0001_P0122_T0001_R1_P4_K1_Ch2-Ch1.zen
4.379880e+00	3.816770e+00	20150715_gfpSORORINcd3_G2G1\MitoSys2\LSM\gfpSORORINc_G1\DE_W0002_P0001\DE_2_W0002_P0001_T0003\TR1_W0001_P0122\TR1_2_W0001_P0122_T0001_R1_P4_K1_Ch2-Ch1.zen
4.439880e+00	3.583430e+00	20150715_gfpSORORINcd3_G2G1\MitoSys2\LSM\gfpSORORINc_G1\DE_W0002_P0001\DE_2_W0002_P0001_T0003\TR1_W0001_P0122\TR1_2_W0001_P0122_T0001_R1_P4_K1_Ch2-Ch1.zen
4.499880e+00	3.516760e+00	20150715_gfpSORORINcd3_G2G1\MitoSys2\LSM\gfpSORORINc_G1\DE_W0002_P0001\DE_2_W0002_P0001_T0003\TR1_W0001_P0122\TR1_2_W0001_P0122_T0001_R1_P4_K1_Ch2-Ch1.zen
4.559880e+00	3.383420e+00	20150715_gfpSORORINcd3_G2G1\MitoSys2\LSM\gfpSORORINc_G1\DE_W0002_P0001\DE_2_W0002_P0001_T0003\TR1_W0001_P0122\TR1_2_W0001_P0122_T0001_R1_P4_K1_Ch2-Ch1.zen
4.619880e+00	3.216750e+00	20150715_gfpSORORINcd3_G2G1\MitoSys2\LSM\gfpSORORINc_G1\DE_W0002_P0001\DE_2_W0002_P0001_T0003\TR1_W0001_P0122\TR1_2_W0001_P0122_T0001_R1_P4_K1_Ch2-Ch1.zen
4.679880e+00	3.633430e+00	20150715_gfpSORORINcd3_G2G1\MitoSys2\LSM\gfpSORORINc_G1\DE_W0002_P0001\DE_2_W0002_P0001_T0003\TR1_W0001_P0122\TR1_2_W0001_P0122_T0001_R1_P4_K1_Ch2-Ch1.zen
4.739880e+00	4.883460e+00	20150715_gfpSORORINcd3_G2G1\MitoSys2\LSM\gfpSORORINc_G1\DE_W0002_P0001\DE_2_W0002_P0001_T0003\TR1_W0001_P0122\TR1_2_W0001_P0122_T0001_R1_P4_K1_Ch2-Ch1.zen
4.799870e+00	3.466760e+00	20150715_gfpSORORINcd3_G2G1\MitoSys2\LSM\gfpSORORINc_G1\DE_W0002_P0001\DE_2_W0002_P0001_T0003\TR1_W0001_P0122\TR1_2_W0001_P0122_T0001_R1_P4_K1_Ch2-Ch1.zen
4.859870e+00	3.833430e+00	20150715_gfpSORORINcd3_G2G1\MitoSys2\LSM\gfpSORORINc_G1\DE_W0002_P0001\DE_2_W0002_P0001_T0003\TR1_W0001_P0122\TR1_2_W0001_P0122_T0001_R1_P4_K1_Ch2-Ch1.zen
4.919870e+00	3.900100e+00	20150715_gfpSORORINcd3_G2G1\MitoSys2\LSM\gfpSORORINc_G1\DE_W0002_P0001\DE_2_W0002_P0001_T0003\TR1_W0001_P0122\TR1_2_W0001_P0122_T0001_R1_P4_K1_Ch2-Ch1.zen
4.979870e+00	3.500090e+00	20150715_gfpSORORINcd3_G2G1\MitoSys2\LSM\gfpSORORINc_G1\DE_W0002_P0001\DE_2_W0002_P0001_T0003\TR1_W0001_P0122\TR1_2_W0001_P0122_T0001_R1_P4_K1_Ch2-Ch1.zen
5.039870e+00	3.133420e+00	20150715_gfpSORORINcd3_G2G1\MitoSys2\LSM\gfpSORORINc_G1\DE_W0002_P0001\DE_2_W0002_P0001_T0003\TR1_W0001_P0122\TR1_2_W0001_P0122_T0001_R1_P4_K1_Ch2-Ch1.zen
5.099870e+00	3.800100e+00	20150715_gfpSORORINcd3_G2G1\MitoSys2\LSM\gfpSORORINc_G1\DE_W0002_P0001\DE_2_W0002_P0001_T0003\TR1_W0001_P0122\TR1_2_W0001_P0122_T0001_R1_P4_K1_Ch2-Ch1.zen
5.159860e+00	3.750100e+00	20150715_gfpSORORINcd3_G2G1\MitoSys2\LSM\gfpSORORINc_G1\DE_W0002_P0001\DE_2_W0002_P0001_T0003\TR1_W0001_P0122\TR1_2_W0001_P0122_T0001_R1_P4_K1_Ch2-Ch1.zen
5.219860e+00	4.283450e+00	20150715_gfpSORORINcd3_G2G1\MitoSys2\LSM\gfpSORORINc_G1\DE_W0002_P0001\DE_2_W0002_P0001_T0003\TR1_W0001_P0122\TR1_2_W0001_P0122_T0001_R1_P4_K1_Ch2-Ch1.zen
5.279860e+00	2.916740e+00	20150715_gfpSORORINcd3_G2G1\MitoSys2\LSM\gfpSORORINc_G1\DE_W0002_P0001\DE_2_W0002_P0001_T0003\TR1_W0001_P0122\TR1_2_W0001_P0122_T0001_R1_P4_K1_Ch2-Ch1.zen
5.339860e+00	3.533430e+00	20150715_gfpSORORINcd3_G2G1\MitoSys2\LSM\gfpSORORINc_G1\DE_W0002_P0001\DE_2_W0002_P0001_T0003\TR1_W0001_P0122\TR1_2_W0001_P0122_T0001_R1_P4_K1_Ch2-Ch1.zen
5.399860e+00	4.866800e+00	20150715_gfpSORORINcd3_G2G1\MitoSys2\LSM\gfpSORORINc_G1\DE_W0002_P0001\DE_2_W0002_P0001_T0003\TR1_W0001_P0122\TR1_2_W0001_P0122_T0001_R1_P4_K1_Ch2-Ch1.zen
5.459860e+00	5.183470e+00	20150715_gfpSORORINcd3_G2G1\MitoSys2\LSM\gfpSORORINc_G1\DE_W0002_P0001\DE_2_W0002_P0001_T0003\TR1_W0001_P0122\TR1_2_W0001_P0122_T0001_R1_P4_K1_Ch2-Ch1.zen
5.519850e+00	4.400120e+00	20150715_gfpSORORINcd3_G2G1\MitoSys2\LSM\gfpSORORINc_G1\DE_W0002_P0001\DE_2_W0002_P0001_T0003\TR1_W0001_P0122\TR1_2_W0001_P0122_T0001_R1_P4_K1_Ch2-Ch1.zen
5.579850e+00	3.916770e+00	20150715_gfpSORORINcd3_G2G1\MitoSys2\LSM\gfpSORORINc_G1\DE_W0002_P0001\DE_2_W0002_P0001_T0003\TR1_W0001_P0122\TR1_2_W0001_P0122_T0001_R1_P4_K1_Ch2-Ch1.zen
5.639850e+00	3.750100e+00	20150715_gfpSORORINcd3_G2G1\MitoSys2\LSM\gfpSORORINc_G1\DE_W0002_P0001\DE_2_W0002_P0001_T0003\TR1_W0001_P0122\TR1_2_W0001_P0122_T0001_R1_P4_K1_Ch2-Ch1.zen
5.699850e+00	4.283450e+00	20150715_gfpSORORINcd3_G2G1\MitoSys2\LSM\gfpSORORINc_G1\DE_W0002_P0001\DE_2_W0002_P0001_T0003\TR1_W0001_P0122\TR1_2_W0001_P0122_T0001_R1_P4_K1_Ch2-Ch1.zen
5.759850e+00	5.000130e+00	20150715_gfpSORORINcd3_G2G1\MitoSys2\LSM\gfpSORORINc_G1\DE_W0002_P0001\DE_2_W0002_P0001_T0003\TR1_W0001_P0122\TR1_2_W0001_P0122_T0001_R1_P4_K1_Ch2-Ch1.zen
5.819850e+00	3.633430e+00	20150715_gfpSORORINcd3_G2G1\MitoSys2\LSM\gfpSORORINc_G1\DE_W0002_P0001\DE_2_W0002_P0001_T0003\TR1_W0001_P0122\TR1_2_W0001_P0122_T0001_R1_P4_K1_Ch2-Ch1.zen
5.879850e+00	3.850100e+00	20150715_gfpSORORINcd3_G2G1\MitoSys2\LSM\gfpSORORINc_G1\DE_W0002_P0001\DE_2_W0002_P0001_T0003\TR1_W0001_P0122\TR1_2_W0001_P0122_T0001_R1_P4_K1_Ch2-Ch1.zen
5.939840e+00	3.866770e+00	20150715_gfpSORORINcd3_G2G1\MitoSys2\LSM\gfpSORORINc_G1\DE_W0002_P0001\DE_2_W0002_P0001_T0003\TR1_W0001_P0122\TR1_2_W0001_P0122_T0001_R1_P4_K1_Ch2-Ch1.zen
5.999840e+00	4.066770e+00	20150715_gfpSORORINcd3_G2G1\MitoSys2\LSM\gfpSORORINc_G1\DE_W0002_P0001\DE_2_W0002_P0001_T0003\TR1_W0001_P0122\TR1_2_W0001_P0122_T0001_R1_P4_K1_Ch2-Ch1.zen
6.059840e+00	3.083410e+00	20150715_gfpSORORINcd3_G2G1\MitoSys2\LSM\gfpSORORINc_G1\DE_W0002_P0001\DE_2_W0002_P0001_T0003\TR1_W0001_P0122\TR1_2_W0001_P0122_T0001_R1_P4_K1_Ch2-Ch1.zen
6.119840e+00	4.166780e+00	20150715_gfpSORORINcd3_G2G1\MitoSys2\LSM\gfpSORORINc_G1\DE_W0002_P0001\DE_2_W0002_P0001_T0003\TR1_W0001_P0122\TR1_2_W0001_P0122_T0001_R1_P4_K1_Ch2-Ch1.zen
6.179840e+00	6.300170e+00	20150715_gfpSORORINcd3_G2G1\MitoSys2\LSM\gfpSORORINc_G1\DE_W0002_P0001\DE_2_W0002_P0001_T0003\TR1_W0001_P0122\TR1_2_W0001_P0122_T0001_R1_P4_K1_Ch2-Ch1.zen
6.239840e+00	3.783430e+00	20150715_gfpSORORINcd3_G2G1\MitoSys2\LSM\gfpSORORINc_G1\DE_W0002_P0001\DE_2_W0002_P0001_T0003\TR1_W0001_P0122\TR1_2_W0001_P0122_T0001_R1_P4_K1_Ch2-Ch1.zen
6.299830e+00	3.983440e+00	20150715_gfpSORORINcd3_G2G1\MitoSys2\LSM\gfpSORORINc_G1\DE_W0002_P0001\DE_2_W0002_P0001_T0003\TR1_W0001_P0122\TR1_2_W0001_P0122_T0001_R1_P4_K1_Ch2-Ch1.zen
6.359830e+00	5.233470e+00	20150715_gfpSORORINcd3_G2G1\MitoSys2\LSM\gfpSORORINc_G1\DE_W0002_P0001\DE_2_W0002_P0001_T0003\TR1_W0001_P0122\TR1_2_W0001_P0122_T0001_R1_P4_K1_Ch2-Ch1.zen
6.419830e+00	4.533450e+00	20150715_gfpSORORINcd3_G2G1\MitoSys2\LSM\gfpSORORINc_G1\DE_W0002_P0001\DE_2_W0002_P0001_T0003\TR1_W0001_P0122\TR1_2_W0001_P0122_T0001_R1_P4_K1_Ch2-Ch1.zen
6.479830e+00	3.733430e+00	20150715_gfpSORORINcd3_G2G1\MitoSys2\LSM\gfpSORORINc_G1\DE_W0002_P0001\DE_2_W0002_P0001_T0003\TR1_W0001_P0122\TR1_2_W0001_P0122_T0001_R1_P4_K1_Ch2-Ch1.zen
6.539830e+00	3.900100e+00	20150715_gfpSORORINcd3_G2G1\MitoSys2\LSM\gfpSORORINc_G1\DE_W0002_P0001\DE_2_W0002_P0001_T0003\TR1_W0001_P0122\TR1_2_W0001_P0122_T0001_R1_P4_K1_Ch2-Ch1.zen
6.599830e+00	5.633480e+00	20150715_gfpSORORINcd3_G2G1\MitoSys2\LSM\gfpSORORINc_G1\DE_W0002_P0001\DE_2_W0002_P0001_T0003\TR1_W0001_P0122\TR1_2_W0001_P0122_T0001_R1_P4_K1_Ch2-Ch1.zen
6.659820e+00	4.400120e+00	20150715_gfpSORORINcd3_G2G1\MitoSys2\LSM\gfpSORORINc_G1\DE_W0002_P0001\DE_2_W0002_P0001_T0003\TR1_W0001_P0122\TR1_2_W0001_P0122_T0001_R1_P4_K1_Ch2-Ch1.zen
6.719820e+00	4.133440e+00	20150715_gfpSORORINcd3_G2G1\MitoSys2\LSM\gfpSORORINc_G1\DE_W0002_P0001\DE_2_W0002_P0001_T0003\TR1_W0001_P0122\TR1_2_W0001_P0122_T0001_R1_P4_K1_Ch2-Ch1.zen
6.779820e+00	3.433420e+00	20150715_gfpSORORINcd3_G2G1\MitoSys2\LSM\gfpSORORINc_G1\DE_W0002_P0001\DE_2_W0002_P0001_T0003\TR1_W0001_P0122\TR1_2_W0001_P0122_T0001_R1_P4_K1_Ch2-Ch1.zen
6.839820e+00	3.550090e+00	20150715_gfpSORORINcd3_G2G1\MitoSys2\LSM\gfpSORORINc_G1\DE_W0002_P0001\DE_2_W0002_P0001_T0003\TR1_W0001_P0122\TR1_2_W0001_P0122_T0001_R1_P4_K1_Ch2-Ch1.zen
6.899820e+00	3.966770e+00	20150715_gfpSORORINcd3_G2G1\MitoSys2\LSM\gfpSORORINc_G1\DE_W0002_P0001\DE_2_W0002_P0001_T0003\TR1_W0001_P0122\TR1_2_W0001_P0122_T0001_R1_P4_K1_Ch2-Ch1.zen
6.959820e+00	3.516760e+00	20150715_gfpSORORINcd3_G2G1\MitoSys2\LSM\gfpSORORINc_G1\DE_W0002_P0001\DE_2_W0002_P0001_T0003\TR1_W0001_P0122\TR1_2_W0001_P0122_T0001_R1_P4_K1_Ch2-Ch1.zen
7.019810e+00	4.150110e+00	20150715_gfpSORORINcd3_G2G1\MitoSys2\LSM\gfpSORORINc_G1\DE_W0002_P0001\DE_2_W0002_P0001_T0003\TR1_W0001_P0122\TR1_2_W0001_P0122_T0001_R1_P4_K1_Ch2-Ch1.zen
7.079810e+00	4.350110e+00	20150715_gfpSORORINcd3_G2G1\MitoSys2\LSM\gfpSORORINc_G1\DE_W0002_P0001\DE_2_W0002_P0001_T0003\TR1_W0001_P0122\TR1_2_W0001_P0122_T0001_R1_P4_K1_Ch2-Ch1.zen
7.139810e+00	2.850080e+00	20150715_gfpSORORINcd3_G2G1\MitoSys2\LSM\gfpSORORINc_G1\DE_W0002_P0001\DE_2_W0002_P0001_T0003\TR1_W0001_P0122\TR1_2_W0001_P0122_T0001_R1_P4_K1_Ch2-Ch1.zen
7.199810e+00	3.900100e+00	20150715_gfpSORORINcd3_G2G1\MitoSys2\LSM\gfpSORORINc_G1\DE_W0002_P0001\DE_2_W0002_P0001_T0003\TR1_W0001_P0122\TR1_2_W0001_P0122_T0001_R1_P4_K1_Ch2-Ch1.zen
7.259810e+00	4.333450e+00	20150715_gfpSORORINcd3_G2G1\MitoSys2\LSM\gfpSORORINc_G1\DE_W0002_P0001\DE_2_W0002_P0001_T0003\TR1_W0001_P0122\TR1_2_W0001_P0122_T0001_R1_P4_K1_Ch2-Ch1.zen
7.319810e+00	3.916770e+00	20150715_gfpSORORINcd3_G2G1\MitoSys2\LSM\gfpSORORINc_G1\DE_W0002_P0001\DE_2_W0002_P0001_T0003\TR1_W0001_P0122\TR1_2_W0001_P0122_T0001_R1_P4_K1_Ch2-Ch1.zen
7.379810e+00	4.233440e+00	20150715_gfpSORORINcd3_G2G1\MitoSys2\LSM\gfpSORORINc_G1\DE_W0002_P0001\DE_2_W0002_P0001_T0003\TR1_W0001_P0122\TR1_2_W0001_P0122_T0001_R1_P4_K1_Ch2-Ch1.zen
7.439800e+00	4.866800e+00	20150715_gfpSORORINcd3_G2G1\MitoSys2\LSM\gfpSORORINc_G1\DE_W0002_P0001\DE_2_W0002_P0001_T0003\TR1_W0001_P0122\TR1_2_W0001_P0122_T0001_R1_P4_K1_Ch2-Ch1.zen
7.499800e+00	3.516760e+00	20150715_gfpSORORINcd3_G2G1\MitoSys2\LSM\gfpSORORINc_G1\DE_W0002_P0001\DE_2_W0002_P0001_T0003\TR1_W0001_P0122\TR1_2_W0001_P0122_T0001_R1_P4_K1_Ch2-Ch1.zen
7.559800e+00	4.116780e+00	20150715_gfpSORORINcd3_G2G1\MitoSys2\LSM\gfpSORORINc_G1\DE_W0002_P0001\DE_2_W0002_P0001_T0003\TR1_W0001_P0122\TR1_2_W0001_P0122_T0001_R1_P4_K1_Ch2-Ch1.zen
7.619800e+00	3.733430e+00	20150715_gfpSORORINcd3_G2G1\MitoSys2\LSM\gfpSORORINc_G1\DE_W0002_P0001\DE_2_W0002_P0001_T0003\TR1_W0001_P0122\TR1_2_W0001_P0122_T0001_R1_P4_K1_Ch2-Ch1.zen
7.679800e+00	3.883440e+00	20150715_gfpSORORINcd3_G2G1\MitoSys2\LSM\gfpSORORINc_G1\DE_W0002_P0001\DE_2_W0002_P0001_T0003\TR1_W0001_P0122\TR1_2_W0001_P0122_T0001_R1_P4_K1_Ch2-Ch1.zen
7.739800e+00	3.050080e+00	20150715_gfpSORORINcd3_G2G1\MitoSys2\LSM\gfpSORORINc_G1\DE_W0002_P0001\DE_2_W0002_P0001_T0003\TR1_W0001_P0122\TR1_2_W0001_P0122_T0001_R1_P4_K1_Ch2-Ch1.zen
7.799790e+00	2.966740e+00	20150715_gfpSORORINcd3_G2G1\MitoSys2\LSM\gfpSORORINc_G1\DE_W0002_P0001\DE_2_W0002_P0001_T0003\TR1_W0001_P0122\TR1_2_W0001_P0122_T0001_R1_P4_K1_Ch2-Ch1.zen
7.859790e+00	3.900100e+00	20150715_gfpSORORINcd3_G2G1\MitoSys2\LSM\gfpSORORINc_G1\DE_W0002_P0001\DE_2_W0002_P0001_T0003\TR1_W0001_P0122\TR1_2_W0001_P0122_T0001_R1_P4_K1_Ch2-Ch1.zen
7.919790e+00	5.000130e+00	20150715_gfpSORORINcd3_G2G1\MitoSys2\LSM\gfpSORORINc_G1\DE_W0002_P0001\DE_2_W0002_P0001_T0003\TR1_W0001_P0122\TR1_2_W0001_P0122_T0001_R1_P4_K1_Ch2-Ch1.zen
7.979790e+00	3.800100e+00	20150715_gfpSORORINcd3_G2G1\MitoSys2\LSM\gfpSORORINc_G1\DE_W0002_P0001\DE_2_W0002_P0001_T0003\TR1_W0001_P0122\TR1_2_W0001_P0122_T0001_R1_P4_K1_Ch2-Ch1.zen
8.039790e+00	3.200080e+00	20150715_gfpSORORINcd3_G2G1\MitoSys2\LSM\gfpSORORINc_G1\DE_W0002_P0001\DE_2_W0002_P0001_T0003\TR1_W0001_P0122\TR1_2_W0001_P0122_T0001_R1_P4_K1_Ch2-Ch1.zen
8.099790e+00	4.433450e+00	20150715_gfpSORORINcd3_G2G1\MitoSys2\LSM\gfpSORORINc_G1\DE_W0002_P0001\DE_2_W0002_P0001_T0003\TR1_W0001_P0122\TR1_2_W0001_P0122_T0001_R1_P4_K1_Ch2-Ch1.zen
8.159790e+00	3.916770e+00	20150715_gfpSORORINcd3_G2G1\MitoSys2\LSM\gfpSORORINc_G1\DE_W0002_P0001\DE_2_W0002_P0001_T0003\TR1_W0001_P0122\TR1_2_W0001_P0122_T0001_R1_P4_K1_Ch2-Ch1.zen
8.219780e+00	4.416780e+00	20150715_gfpSORORINcd3_G2G1\MitoSys2\LSM\gfpSORORINc_G1\DE_W0002_P0001\DE_2_W0002_P0001_T0003\TR1_W0001_P0122\TR1_2_W0001_P0122_T0001_R1_P4_K1_Ch2-Ch1.zen
8.279780e+00	4.016770e+00	20150715_gfpSORORINcd3_G2G1\MitoSys2\LSM\gfpSORORINc_G1\DE_W0002_P0001\DE_2_W0002_P0001_T0003\TR1_W0001_P0122\TR1_2_W0001_P0122_T0001_R1_P4_K1_Ch2-Ch1.zen
8.339780e+00	3.383420e+00	20150715_gfpSORORINcd3_G2G1\MitoSys2\LSM\gfpSORORINc_G1\DE_W0002_P0001\DE_2_W0002_P0001_T0003\TR1_W0001_P0122\TR1_2_W0001_P0122_T0001_R1_P4_K1_Ch2-Ch1.zen
8.399780e+00	4.866800e+00	20150715_gfpSORORINcd3_G2G1\MitoSys2\LSM\gfpSORORINc_G1\DE_W0002_P0001\DE_2_W0002_P0001_T0003\TR1_W0001_P0122\TR1_2_W0001_P0122_T0001_R1_P4_K1_Ch2-Ch1.zen
8.459780e+00	5.016800e+00	20150715_gfpSORORINcd3_G2G1\MitoSys2\LSM\gfpSORORINc_G1\DE_W0002_P0001\DE_2_W0002_P0001_T0003\TR1_W0001_P0122\TR1_2_W0001_P0122_T0001_R1_P4_K1_Ch2-Ch1.zen
8.519780e+00	3.766770e+00	20150715_gfpSORORINcd3_G2G1\MitoSys2\LSM\gfpSORORINc_G1\DE_W0002_P0001\DE_2_W0002_P0001_T0003\TR1_W0001_P0122\TR1_2_W0001_P0122_T0001_R1_P4_K1_Ch2-Ch1.zen
8.579770e+00	3.666760e+00	20150715_gfpSORORINcd3_G2G1\MitoSys2\LSM\gfpSORORINc_G1\DE_W0002_P0001\DE_2_W0002_P0001_T0003\TR1_W0001_P0122\TR1_2_W0001_P0122_T0001_R1_P4_K1_Ch2-Ch1.zen
8.639770e+00	3.983440e+00	20150715_gfpSORORINcd3_G2G1\MitoSys2\LSM\gfpSORORINc_G1\DE_W0002_P0001\DE_2_W0002_P0001_T0003\TR1_W0001_P0122\TR1_2_W0001_P0122_T0001_R1_P4_K1_Ch2-Ch1.zen
8.699770e+00	5.166800e+00	20150715_gfpSORORINcd3_G2G1\MitoSys2\LSM\gfpSORORINc_G1\DE_W0002_P0001\DE_2_W0002_P0001_T0003\TR1_W0001_P0122\TR1_2_W0001_P0122_T0001_R1_P4_K1_Ch2-Ch1.zen
8.759770e+00	5.700150e+00	20150715_gfpSORORINcd3_G2G1\MitoSys2\LSM\gfpSORORINc_G1\DE_W0002_P0001\DE_2_W0002_P0001_T0003\TR1_W0001_P0122\TR1_2_W0001_P0122_T0001_R1_P4_K1_Ch2-Ch1.zen
8.819770e+00	4.833460e+00	20150715_gfpSORORINcd3_G2G1\MitoSys2\LSM\gfpSORORINc_G1\DE_W0002_P0001\DE_2_W0002_P0001_T0003\TR1_W0001_P0122\TR1_2_W0001_P0122_T0001_R1_P4_K1_Ch2-Ch1.zen
8.879770e+00	4.400120e+00	20150715_gfpSORORINcd3_G2G1\MitoSys2\LSM\gfpSORORINc_G1\DE_W0002_P0001\DE_2_W0002_P0001_T0003\TR1_W0001_P0122\TR1_2_W0001_P0122_T0001_R1_P4_K1_Ch2-Ch1.zen
8.939760e+00	3.950100e+00	20150715_gfpSORORINcd3_G2G1\MitoSys2\LSM\gfpSORORINc_G1\DE_W0002_P0001\DE_2_W0002_P0001_T0003\TR1_W0001_P0122\TR1_2_W0001_P0122_T0001_R1_P4_K1_Ch2-Ch1.zen
8.999760e+00	3.216750e+00	20150715_gfpSORORINcd3_G2G1\MitoSys2\LSM\gfpSORORINc_G1\DE_W0002_P0001\DE_2_W0002_P0001_T0003\TR1_W0001_P0122\TR1_2_W0001_P0122_T0001_R1_P4_K1_Ch2-Ch1.zen
9.059760e+00	2.666740e+00	20150715_gfpSORORINcd3_G2G1\MitoSys2\LSM\gfpSORORINc_G1\DE_W0002_P0001\DE_2_W0002_P0001_T0003\TR1_W0001_P0122\TR1_2_W0001_P0122_T0001_R1_P4_K1_Ch2-Ch1.zen
9.119760e+00	3.600090e+00	20150715_gfpSORORINcd3_G2G1\MitoSys2\LSM\gfpSORORINc_G1\DE_W0002_P0001\DE_2_W0002_P0001_T0003\TR1_W0001_P0122\TR1_2_W0001_P0122_T0001_R1_P4_K1_Ch2-Ch1.zen
9.179760e+00	2.666740e+00	20150715_gfpSORORINcd3_G2G1\MitoSys2\LSM\gfpSORORINc_G1\DE_W0002_P0001\DE_2_W0002_P0001_T0003\TR1_W0001_P0122\TR1_2_W0001_P0122_T0001_R1_P4_K1_Ch2-Ch1.zen
9.239760e+00	3.633430e+00	20150715_gfpSORORINcd3_G2G1\MitoSys2\LSM\gfpSORORINc_G1\DE_W0002_P0001\DE_2_W0002_P0001_T0003\TR1_W0001_P0122\TR1_2_W0001_P0122_T0001_R1_P4_K1_Ch2-Ch1.zen
9.299760e+00	3.616760e+00	20150715_gfpSORORINcd3_G2G1\MitoSys2\LSM\gfpSORORINc_G1\DE_W0002_P0001\DE_2_W0002_P0001_T0003\TR1_W0001_P0122\TR1_2_W0001_P0122_T0001_R1_P4_K1_Ch2-Ch1.zen
9.359750e+00	4.483450e+00	20150715_gfpSORORINcd3_G2G1\MitoSys2\LSM\gfpSORORINc_G1\DE_W0002_P0001\DE_2_W0002_P0001_T0003\TR1_W0001_P0122\TR1_2_W0001_P0122_T0001_R1_P4_K1_Ch2-Ch1.zen
9.419750e+00	3.533430e+00	20150715_gfpSORORINcd3_G2G1\MitoSys2\LSM\gfpSORORINc_G1\DE_W0002_P0001\DE_2_W0002_P0001_T0003\TR1_W0001_P0122\TR1_2_W0001_P0122_T0001_R1_P4_K1_Ch2-Ch1.zen
9.479750e+00	3.416760e+00	20150715_gfpSORORINcd3_G2G1\MitoSys2\LSM\gfpSORORINc_G1\DE_W0002_P0001\DE_2_W0002_P0001_T0003\TR1_W0001_P0122\TR1_2_W0001_P0122_T0001_R1_P4_K1_Ch2-Ch1.zen
9.539750e+00	4.016770e+00	20150715_gfpSORORINcd3_G2G1\MitoSys2\LSM\gfpSORORINc_G1\DE_W0002_P0001\DE_2_W0002_P0001_T0003\TR1_W0001_P0122\TR1_2_W0001_P0122_T0001_R1_P4_K1_Ch2-Ch1.zen
9.599750e+00	2.566730e+00	20150715_gfpSORORINcd3_G2G1\MitoSys2\LSM\gfpSORORINc_G1\DE_W0002_P0001\DE_2_W0002_P0001_T0003\TR1_W0001_P0122\TR1_2_W0001_P0122_T0001_R1_P4_K1_Ch2-Ch1.zen
9.659750e+00	2.450060e+00	20150715_gfpSORORINcd3_G2G1\MitoSys2\LSM\gfpSORORINc_G1\DE_W0002_P0001\DE_2_W0002_P0001_T0003\TR1_W0001_P0122\TR1_2_W0001_P0122_T0001_R1_P4_K1_Ch2-Ch1.zen
9.719740e+00	3.333420e+00	20150715_gfpSORORINcd3_G2G1\MitoSys2\LSM\gfpSORORINc_G1\DE_W0002_P0001\DE_2_W0002_P0001_T0003\TR1_W0001_P0122\TR1_2_W0001_P0122_T0001_R1_P4_K1_Ch2-Ch1.zen
9.779740e+00	2.983410e+00	20150715_gfpSORORINcd3_G2G1\MitoSys2\LSM\gfpSORORINc_G1\DE_W0002_P0001\DE_2_W0002_P0001_T0003\TR1_W0001_P0122\TR1_2_W0001_P0122_T0001_R1_P4_K1_Ch2-Ch1.zen
9.839740e+00	3.066750e+00	20150715_gfpSORORINcd3_G2G1\MitoSys2\LSM\gfpSORORINc_G1\DE_W0002_P0001\DE_2_W0002_P0001_T0003\TR1_W0001_P0122\TR1_2_W0001_P0122_T0001_R1_P4_K1_Ch2-Ch1.zen
9.899740e+00	3.933440e+00	20150715_gfpSORORINcd3_G2G1\MitoSys2\LSM\gfpSORORINc_G1\DE_W0002_P0001\DE_2_W0002_P0001_T0003\TR1_W0001_P0122\TR1_2_W0001_P0122_T0001_R1_P4_K1_Ch2-Ch1.zen
9.959740e+00	3.000080e+00	20150715_gfpSORORINcd3_G2G1\MitoSys2\LSM\gfpSORORINc_G1\DE_W0002_P0001\DE_2_W0002_P0001_T0003\TR1_W0001_P0122\TR1_2_W0001_P0122_T0001_R1_P4_K1_Ch2-Ch1.zen
1.001974e+01	2.933410e+00	20150715_gfpSORORINcd3_G2G1\MitoSys2\LSM\gfpSORORINc_G1\DE_W0002_P0001\DE_2_W0002_P0001_T0003\TR1_W0001_P0122\TR1_2_W0001_P0122_T0001_R1_P4_K1_Ch2-Ch1.zen
1.007973e+01	3.550090e+00	20150715_gfpSORORINcd3_G2G1\MitoSys2\LSM\gfpSORORINc_G1\DE_W0002_P0001\DE_2_W0002_P0001_T0003\TR1_W0001_P0122\TR1_2_W0001_P0122_T0001_R1_P4_K1_Ch2-Ch1.zen
1.013973e+01	4.183440e+00	20150715_gfpSORORINcd3_G2G1\MitoSys2\LSM\gfpSORORINc_G1\DE_W0002_P0001\DE_2_W0002_P0001_T0003\TR1_W0001_P0122\TR1_2_W0001_P0122_T0001_R1_P4_K1_Ch2-Ch1.zen
1.019973e+01	3.066750e+00	20150715_gfpSORORINcd3_G2G1\MitoSys2\LSM\gfpSORORINc_G1\DE_W0002_P0001\DE_2_W0002_P0001_T0003\TR1_W0001_P0122\TR1_2_W0001_P0122_T0001_R1_P4_K1_Ch2-Ch1.zen
1.025973e+01	3.450090e+00	20150715_gfpSORORINcd3_G2G1\MitoSys2\LSM\gfpSORORINc_G1\DE_W0002_P0001\DE_2_W0002_P0001_T0003\TR1_W0001_P0122\TR1_2_W0001_P0122_T0001_R1_P4_K1_Ch2-Ch1.zen
1.031973e+01	3.250090e+00	20150715_gfpSORORINcd3_G2G1\MitoSys2\LSM\gfpSORORINc_G1\DE_W0002_P0001\DE_2_W0002_P0001_T0003\TR1_W0001_P0122\TR1_2_W0001_P0122_T0001_R1_P4_K1_Ch2-Ch1.zen
1.037973e+01	3.300090e+00	20150715_gfpSORORINcd3_G2G1\MitoSys2\LSM\gfpSORORINc_G1\DE_W0002_P0001\DE_2_W0002_P0001_T0003\TR1_W0001_P0122\TR1_2_W0001_P0122_T0001_R1_P4_K1_Ch2-Ch1.zen
1.043972e+01	3.283420e+00	20150715_gfpSORORINcd3_G2G1\MitoSys2\LSM\gfpSORORINc_G1\DE_W0002_P0001\DE_2_W0002_P0001_T0003\TR1_W0001_P0122\TR1_2_W0001_P0122_T0001_R1_P4_K1_Ch2-Ch1.zen
1.049972e+01	2.416730e+00	20150715_gfpSORORINcd3_G2G1\MitoSys2\LSM\gfpSORORINc_G1\DE_W0002_P0001\DE_2_W0002_P0001_T0003\TR1_W0001_P0122\TR1_2_W0001_P0122_T0001_R1_P4_K1_Ch2-Ch1.zen
1.055972e+01	2.933410e+00	20150715_gfpSORORINcd3_G2G1\MitoSys2\LSM\gfpSORORINc_G1\DE_W0002_P0001\DE_2_W0002_P0001_T0003\TR1_W0001_P0122\TR1_2_W0001_P0122_T0001_R1_P4_K1_Ch2-Ch1.zen
1.061972e+01	3.033410e+00	20150715_gfpSORORINcd3_G2G1\MitoSys2\LSM\gfpSORORINc_G1\DE_W0002_P0001\DE_2_W0002_P0001_T0003\TR1_W0001_P0122\TR1_2_W0001_P0122_T0001_R1_P4_K1_Ch2-Ch1.zen
1.067972e+01	3.366760e+00	20150715_gfpSORORINcd3_G2G1\MitoSys2\LSM\gfpSORORINc_G1\DE_W0002_P0001\DE_2_W0002_P0001_T0003\TR1_W0001_P0122\TR1_2_W0001_P0122_T0001_R1_P4_K1_Ch2-Ch1.zen
1.073972e+01	3.600090e+00	20150715_gfpSORORINcd3_G2G1\MitoSys2\LSM\gfpSORORINc_G1\DE_W0002_P0001\DE_2_W0002_P0001_T0003\TR1_W0001_P0122\TR1_2_W0001_P0122_T0001_R1_P4_K1_Ch2-Ch1.zen
1.079972e+01	3.500090e+00	20150715_gfpSORORINcd3_G2G1\MitoSys2\LSM\gfpSORORINc_G1\DE_W0002_P0001\DE_2_W0002_P0001_T0003\TR1_W0001_P0122\TR1_2_W0001_P0122_T0001_R1_P4_K1_Ch2-Ch1.zen
1.085971e+01	4.400120e+00	20150715_gfpSORORINcd3_G2G1\MitoSys2\LSM\gfpSORORINc_G1\DE_W0002_P0001\DE_2_W0002_P0001_T0003\TR1_W0001_P0122\TR1_2_W0001_P0122_T0001_R1_P4_K1_Ch2-Ch1.zen
1.091971e+01	3.683430e+00	20150715_gfpSORORINcd3_G2G1\MitoSys2\LSM\gfpSORORINc_G1\DE_W0002_P0001\DE_2_W0002_P0001_T0003\TR1_W0001_P0122\TR1_2_W0001_P0122_T0001_R1_P4_K1_Ch2-Ch1.zen
1.097971e+01	3.150080e+00	20150715_gfpSORORINcd3_G2G1\MitoSys2\LSM\gfpSORORINc_G1\DE_W0002_P0001\DE_2_W0002_P0001_T0003\TR1_W0001_P0122\TR1_2_W0001_P0122_T0001_R1_P4_K1_Ch2-Ch1.zen
1.103971e+01	4.150110e+00	20150715_gfpSORORINcd3_G2G1\MitoSys2\LSM\gfpSORORINc_G1\DE_W0002_P0001\DE_2_W0002_P0001_T0003\TR1_W0001_P0122\TR1_2_W0001_P0122_T0001_R1_P4_K1_Ch2-Ch1.zen
1.109971e+01	3.750100e+00	20150715_gfpSORORINcd3_G2G1\MitoSys2\LSM\gfpSORORINc_G1\DE_W0002_P0001\DE_2_W0002_P0001_T0003\TR1_W0001_P0122\TR1_2_W0001_P0122_T0001_R1_P4_K1_Ch2-Ch1.zen
1.115971e+01	2.666740e+00	20150715_gfpSORORINcd3_G2G1\MitoSys2\LSM\gfpSORORINc_G1\DE_W0002_P0001\DE_2_W0002_P0001_T0003\TR1_W0001_P0122\TR1_2_W0001_P0122_T0001_R1_P4_K1_Ch2-Ch1.zen
1.121970e+01	1.950050e+00	20150715_gfpSORORINcd3_G2G1\MitoSys2\LSM\gfpSORORINc_G1\DE_W0002_P0001\DE_2_W0002_P0001_T0003\TR1_W0001_P0122\TR1_2_W0001_P0122_T0001_R1_P4_K1_Ch2-Ch1.zen
1.127970e+01	2.616740e+00	20150715_gfpSORORINcd3_G2G1\MitoSys2\LSM\gfpSORORINc_G1\DE_W0002_P0001\DE_2_W0002_P0001_T0003\TR1_W0001_P0122\TR1_2_W0001_P0122_T0001_R1_P4_K1_Ch2-Ch1.zen
1.133970e+01	2.083390e+00	20150715_gfpSORORINcd3_G2G1\MitoSys2\LSM\gfpSORORINc_G1\DE_W0002_P0001\DE_2_W0002_P0001_T0003\TR1_W0001_P0122\TR1_2_W0001_P0122_T0001_R1_P4_K1_Ch2-Ch1.zen
1.139970e+01	3.383420e+00	20150715_gfpSORORINcd3_G2G1\MitoSys2\LSM\gfpSORORINc_G1\DE_W0002_P0001\DE_2_W0002_P0001_T0003\TR1_W0001_P0122\TR1_2_W0001_P0122_T0001_R1_P4_K1_Ch2-Ch1.zen
1.145970e+01	3.150080e+00	20150715_gfpSORORINcd3_G2G1\MitoSys2\LSM\gfpSORORINc_G1\DE_W0002_P0001\DE_2_W0002_P0001_T0003\TR1_W0001_P0122\TR1_2_W0001_P0122_T0001_R1_P4_K1_Ch2-Ch1.zen
1.151970e+01	4.783460e+00	20150715_gfpSORORINcd3_G2G1\MitoSys2\LSM\gfpSORORINc_G1\DE_W0002_P0001\DE_2_W0002_P0001_T0003\TR1_W0001_P0122\TR1_2_W0001_P0122_T0001_R1_P4_K1_Ch2-Ch1.zen
1.157969e+01	2.950080e+00	20150715_gfpSORORINcd3_G2G1\MitoSys2\LSM\gfpSORORINc_G1\DE_W0002_P0001\DE_2_W0002_P0001_T0003\TR1_W0001_P0122\TR1_2_W0001_P0122_T0001_R1_P4_K1_Ch2-Ch1.zen
1.163969e+01	2.916740e+00	20150715_gfpSORORINcd3_G2G1\MitoSys2\LSM\gfpSORORINc_G1\DE_W0002_P0001\DE_2_W0002_P0001_T0003\TR1_W0001_P0122\TR1_2_W0001_P0122_T0001_R1_P4_K1_Ch2-Ch1.zen
1.169969e+01	2.616740e+00	20150715_gfpSORORINcd3_G2G1\MitoSys2\LSM\gfpSORORINc_G1\DE_W0002_P0001\DE_2_W0002_P0001_T0003\TR1_W0001_P0122\TR1_2_W0001_P0122_T0001_R1_P4_K1_Ch2-Ch1.zen
1.175969e+01	3.466760e+00	20150715_gfpSORORINcd3_G2G1\MitoSys2\LSM\gfpSORORINc_G1\DE_W0002_P0001\DE_2_W0002_P0001_T0003\TR1_W0001_P0122\TR1_2_W0001_P0122_T0001_R1_P4_K1_Ch2-Ch1.zen
1.181969e+01	4.366780e+00	20150715_gfpSORORINcd3_G2G1\MitoSys2\LSM\gfpSORORINc_G1\DE_W0002_P0001\DE_2_W0002_P0001_T0003\TR1_W0001_P0122\TR1_2_W0001_P0122_T0001_R1_P4_K1_Ch2-Ch1.zen
1.187969e+01	3.200080e+00	20150715_gfpSORORINcd3_G2G1\MitoSys2\LSM\gfpSORORINc_G1\DE_W0002_P0001\DE_2_W0002_P0001_T0003\TR1_W0001_P0122\TR1_2_W0001_P0122_T0001_R1_P4_K1_Ch2-Ch1.zen
1.193968e+01	3.583430e+00	20150715_gfpSORORINcd3_G2G1\MitoSys2\LSM\gfpSORORINc_G1\DE_W0002_P0001\DE_2_W0002_P0001_T0003\TR1_W0001_P0122\TR1_2_W0001_P0122_T0001_R1_P4_K1_Ch2-Ch1.zen
1.199968e+01	4.566790e+00	20150715_gfpSORORINcd3_G2G1\MitoSys2\LSM\gfpSORORINc_G1\DE_W0002_P0001\DE_2_W0002_P0001_T0003\TR1_W0001_P0122\TR1_2_W0001_P0122_T0001_R1_P4_K1_Ch2-Ch1.zen
1.205968e+01	4.933460e+00	20150715_gfpSORORINcd3_G2G1\MitoSys2\LSM\gfpSORORINc_G1\DE_W0002_P0001\DE_2_W0002_P0001_T0003\TR1_W0001_P0122\TR1_2_W0001_P0122_T0001_R1_P4_K1_Ch2-Ch1.zen
1.211968e+01	3.533430e+00	20150715_gfpSORORINcd3_G2G1\MitoSys2\LSM\gfpSORORINc_G1\DE_W0002_P0001\DE_2_W0002_P0001_T0003\TR1_W0001_P0122\TR1_2_W0001_P0122_T0001_R1_P4_K1_Ch2-Ch1.zen
1.217968e+01	3.866770e+00	20150715_gfpSORORINcd3_G2G1\MitoSys2\LSM\gfpSORORINc_G1\DE_W0002_P0001\DE_2_W0002_P0001_T0003\TR1_W0001_P0122\TR1_2_W0001_P0122_T0001_R1_P4_K1_Ch2-Ch1.zen
1.223968e+01	3.600090e+00	20150715_gfpSORORINcd3_G2G1\MitoSys2\LSM\gfpSORORINc_G1\DE_W0002_P0001\DE_2_W0002_P0001_T0003\TR1_W0001_P0122\TR1_2_W0001_P0122_T0001_R1_P4_K1_Ch2-Ch1.zen
1.229968e+01	3.616760e+00	20150715_gfpSORORINcd3_G2G1\MitoSys2\LSM\gfpSORORINc_G1\DE_W0002_P0001\DE_2_W0002_P0001_T0003\TR1_W0001_P0122\TR1_2_W0001_P0122_T0001_R1_P4_K1_Ch2-Ch1.zen
1.235967e+01	3.166750e+00	20150715_gfpSORORINcd3_G2G1\MitoSys2\LSM\gfpSORORINc_G1\DE_W0002_P0001\DE_2_W0002_P0001_T0003\TR1_W0001_P0122\TR1_2_W0001_P0122_T0001_R1_P4_K1_Ch2-Ch1.zen
1.241967e+01	2.750070e+00	20150715_gfpSORORINcd3_G2G1\MitoSys2\LSM\gfpSORORINc_G1\DE_W0002_P0001\DE_2_W0002_P0001_T0003\TR1_W0001_P0122\TR1_2_W0001_P0122_T0001_R1_P4_K1_Ch2-Ch1.zen
1.247967e+01	3.650100e+00	20150715_gfpSORORINcd3_G2G1\MitoSys2\LSM\gfpSORORINc_G1\DE_W0002_P0001\DE_2_W0002_P0001_T0003\TR1_W0001_P0122\TR1_2_W0001_P0122_T0001_R1_P4_K1_Ch2-Ch1.zen
1.253967e+01	5.366810e+00	20150715_gfpSORORINcd3_G2G1\MitoSys2\LSM\gfpSORORINc_G1\DE_W0002_P0001\DE_2_W0002_P0001_T0003\TR1_W0001_P0122\TR1_2_W0001_P0122_T0001_R1_P4_K1_Ch2-Ch1.zen
1.259967e+01	2.850080e+00	20150715_gfpSORORINcd3_G2G1\MitoSys2\LSM\gfpSORORINc_G1\DE_W0002_P0001\DE_2_W0002_P0001_T0003\TR1_W0001_P0122\TR1_2_W0001_P0122_T0001_R1_P4_K1_Ch2-Ch1.zen
1.265967e+01	2.650070e+00	20150715_gfpSORORINcd3_G2G1\MitoSys2\LSM\gfpSORORINc_G1\DE_W0002_P0001\DE_2_W0002_P0001_T0003\TR1_W0001_P0122\TR1_2_W0001_P0122_T0001_R1_P4_K1_Ch2-Ch1.zen
1.271966e+01	3.783430e+00	20150715_gfpSORORINcd3_G2G1\MitoSys2\LSM\gfpSORORINc_G1\DE_W0002_P0001\DE_2_W0002_P0001_T0003\TR1_W0001_P0122\TR1_2_W0001_P0122_T0001_R1_P4_K1_Ch2-Ch1.zen
1.277966e+01	2.400060e+00	20150715_gfpSORORINcd3_G2G1\MitoSys2\LSM\gfpSORORINc_G1\DE_W0002_P0001\DE_2_W0002_P0001_T0003\TR1_W0001_P0122\TR1_2_W0001_P0122_T0001_R1_P4_K1_Ch2-Ch1.zen
1.283966e+01	2.816740e+00	20150715_gfpSORORINcd3_G2G1\MitoSys2\LSM\gfpSORORINc_G1\DE_W0002_P0001\DE_2_W0002_P0001_T0003\TR1_W0001_P0122\TR1_2_W0001_P0122_T0001_R1_P4_K1_Ch2-Ch1.zen
1.289966e+01	2.500070e+00	20150715_gfpSORORINcd3_G2G1\MitoSys2\LSM\gfpSORORINc_G1\DE_W0002_P0001\DE_2_W0002_P0001_T0003\TR1_W0001_P0122\TR1_2_W0001_P0122_T0001_R1_P4_K1_Ch2-Ch1.zen
1.295966e+01	2.233390e+00	20150715_gfpSORORINcd3_G2G1\MitoSys2\LSM\gfpSORORINc_G1\DE_W0002_P0001\DE_2_W0002_P0001_T0003\TR1_W0001_P0122\TR1_2_W0001_P0122_T0001_R1_P4_K1_Ch2-Ch1.zen
1.301966e+01	3.016750e+00	20150715_gfpSORORINcd3_G2G1\MitoSys2\LSM\gfpSORORINc_G1\DE_W0002_P0001\DE_2_W0002_P0001_T0003\TR1_W0001_P0122\TR1_2_W0001_P0122_T0001_R1_P4_K1_Ch2-Ch1.zen
1.307966e+01	4.133440e+00	20150715_gfpSORORINcd3_G2G1\MitoSys2\LSM\gfpSORORINc_G1\DE_W0002_P0001\DE_2_W0002_P0001_T0003\TR1_W0001_P0122\TR1_2_W0001_P0122_T0001_R1_P4_K1_Ch2-Ch1.zen
1.313965e+01	4.516790e+00	20150715_gfpSORORINcd3_G2G1\MitoSys2\LSM\gfpSORORINc_G1\DE_W0002_P0001\DE_2_W0002_P0001_T0003\TR1_W0001_P0122\TR1_2_W0001_P0122_T0001_R1_P4_K1_Ch2-Ch1.zen
1.319965e+01	2.650070e+00	20150715_gfpSORORINcd3_G2G1\MitoSys2\LSM\gfpSORORINc_G1\DE_W0002_P0001\DE_2_W0002_P0001_T0003\TR1_W0001_P0122\TR1_2_W0001_P0122_T0001_R1_P4_K1_Ch2-Ch1.zen
1.325965e+01	2.833410e+00	20150715_gfpSORORINcd3_G2G1\MitoSys2\LSM\gfpSORORINc_G1\DE_W0002_P0001\DE_2_W0002_P0001_T0003\TR1_W0001_P0122\TR1_2_W0001_P0122_T0001_R1_P4_K1_Ch2-Ch1.zen
1.331965e+01	3.216750e+00	20150715_gfpSORORINcd3_G2G1\MitoSys2\LSM\gfpSORORINc_G1\DE_W0002_P0001\DE_2_W0002_P0001_T0003\TR1_W0001_P0122\TR1_2_W0001_P0122_T0001_R1_P4_K1_Ch2-Ch1.zen
1.337965e+01	3.350090e+00	20150715_gfpSORORINcd3_G2G1\MitoSys2\LSM\gfpSORORINc_G1\DE_W0002_P0001\DE_2_W0002_P0001_T0003\TR1_W0001_P0122\TR1_2_W0001_P0122_T0001_R1_P4_K1_Ch2-Ch1.zen
1.343965e+01	4.066770e+00	20150715_gfpSORORINcd3_G2G1\MitoSys2\LSM\gfpSORORINc_G1\DE_W0002_P0001\DE_2_W0002_P0001_T0003\TR1_W0001_P0122\TR1_2_W0001_P0122_T0001_R1_P4_K1_Ch2-Ch1.zen
1.349964e+01	4.366780e+00	20150715_gfpSORORINcd3_G2G1\MitoSys2\LSM\gfpSORORINc_G1\DE_W0002_P0001\DE_2_W0002_P0001_T0003\TR1_W0001_P0122\TR1_2_W0001_P0122_T0001_R1_P4_K1_Ch2-Ch1.zen
1.355964e+01	3.550090e+00	20150715_gfpSORORINcd3_G2G1\MitoSys2\LSM\gfpSORORINc_G1\DE_W0002_P0001\DE_2_W0002_P0001_T0003\TR1_W0001_P0122\TR1_2_W0001_P0122_T0001_R1_P4_K1_Ch2-Ch1.zen
1.361964e+01	2.366730e+00	20150715_gfpSORORINcd3_G2G1\MitoSys2\LSM\gfpSORORINc_G1\DE_W0002_P0001\DE_2_W0002_P0001_T0003\TR1_W0001_P0122\TR1_2_W0001_P0122_T0001_R1_P4_K1_Ch2-Ch1.zen
1.367964e+01	3.050080e+00	20150715_gfpSORORINcd3_G2G1\MitoSys2\LSM\gfpSORORINc_G1\DE_W0002_P0001\DE_2_W0002_P0001_T0003\TR1_W0001_P0122\TR1_2_W0001_P0122_T0001_R1_P4_K1_Ch2-Ch1.zen
1.373964e+01	3.016750e+00	20150715_gfpSORORINcd3_G2G1\MitoSys2\LSM\gfpSORORINc_G1\DE_W0002_P0001\DE_2_W0002_P0001_T0003\TR1_W0001_P0122\TR1_2_W0001_P0122_T0001_R1_P4_K1_Ch2-Ch1.zen
1.379964e+01	3.300090e+00	20150715_gfpSORORINcd3_G2G1\MitoSys2\LSM\gfpSORORINc_G1\DE_W0002_P0001\DE_2_W0002_P0001_T0003\TR1_W0001_P0122\TR1_2_W0001_P0122_T0001_R1_P4_K1_Ch2-Ch1.zen
1.385963e+01	3.416760e+00	20150715_gfpSORORINcd3_G2G1\MitoSys2\LSM\gfpSORORINc_G1\DE_W0002_P0001\DE_2_W0002_P0001_T0003\TR1_W0001_P0122\TR1_2_W0001_P0122_T0001_R1_P4_K1_Ch2-Ch1.zen
1.391963e+01	4.516790e+00	20150715_gfpSORORINcd3_G2G1\MitoSys2\LSM\gfpSORORINc_G1\DE_W0002_P0001\DE_2_W0002_P0001_T0003\TR1_W0001_P0122\TR1_2_W0001_P0122_T0001_R1_P4_K1_Ch2-Ch1.zen
1.397963e+01	3.850100e+00	20150715_gfpSORORINcd3_G2G1\MitoSys2\LSM\gfpSORORINc_G1\DE_W0002_P0001\DE_2_W0002_P0001_T0003\TR1_W0001_P0122\TR1_2_W0001_P0122_T0001_R1_P4_K1_Ch2-Ch1.zen
1.403963e+01	2.983410e+00	20150715_gfpSORORINcd3_G2G1\MitoSys2\LSM\gfpSORORINc_G1\DE_W0002_P0001\DE_2_W0002_P0001_T0003\TR1_W0001_P0122\TR1_2_W0001_P0122_T0001_R1_P4_K1_Ch2-Ch1.zen
1.409963e+01	4.033440e+00	20150715_gfpSORORINcd3_G2G1\MitoSys2\LSM\gfpSORORINc_G1\DE_W0002_P0001\DE_2_W0002_P0001_T0003\TR1_W0001_P0122\TR1_2_W0001_P0122_T0001_R1_P4_K1_Ch2-Ch1.zen
1.415963e+01	3.150080e+00	20150715_gfpSORORINcd3_G2G1\MitoSys2\LSM\gfpSORORINc_G1\DE_W0002_P0001\DE_2_W0002_P0001_T0003\TR1_W0001_P0122\TR1_2_W0001_P0122_T0001_R1_P4_K1_Ch2-Ch1.zen
1.421963e+01	3.816770e+00	20150715_gfpSORORINcd3_G2G1\MitoSys2\LSM\gfpSORORINc_G1\DE_W0002_P0001\DE_2_W0002_P0001_T0003\TR1_W0001_P0122\TR1_2_W0001_P0122_T0001_R1_P4_K1_Ch2-Ch1.zen
1.427962e+01	2.700070e+00	20150715_gfpSORORINcd3_G2G1\MitoSys2\LSM\gfpSORORINc_G1\DE_W0002_P0001\DE_2_W0002_P0001_T0003\TR1_W0001_P0122\TR1_2_W0001_P0122_T0001_R1_P4_K1_Ch2-Ch1.zen
1.433962e+01	2.433400e+00	20150715_gfpSORORINcd3_G2G1\MitoSys2\LSM\gfpSORORINc_G1\DE_W0002_P0001\DE_2_W0002_P0001_T0003\TR1_W0001_P0122\TR1_2_W0001_P0122_T0001_R1_P4_K1_Ch2-Ch1.zen
1.439962e+01	3.033410e+00	20150715_gfpSORORINcd3_G2G1\MitoSys2\LSM\gfpSORORINc_G1\DE_W0002_P0001\DE_2_W0002_P0001_T0003\TR1_W0001_P0122\TR1_2_W0001_P0122_T0001_R1_P4_K1_Ch2-Ch1.zen
1.445962e+01	2.600070e+00	20150715_gfpSORORINcd3_G2G1\MitoSys2\LSM\gfpSORORINc_G1\DE_W0002_P0001\DE_2_W0002_P0001_T0003\TR1_W0001_P0122\TR1_2_W0001_P0122_T0001_R1_P4_K1_Ch2-Ch1.zen
1.451962e+01	2.683400e+00	20150715_gfpSORORINcd3_G2G1\MitoSys2\LSM\gfpSORORINc_G1\DE_W0002_P0001\DE_2_W0002_P0001_T0003\TR1_W0001_P0122\TR1_2_W0001_P0122_T0001_R1_P4_K1_Ch2-Ch1.zen
1.457962e+01	3.816770e+00	20150715_gfpSORORINcd3_G2G1\MitoSys2\LSM\gfpSORORINc_G1\DE_W0002_P0001\DE_2_W0002_P0001_T0003\TR1_W0001_P0122\TR1_2_W0001_P0122_T0001_R1_P4_K1_Ch2-Ch1.zen
1.463961e+01	3.733430e+00	20150715_gfpSORORINcd3_G2G1\MitoSys2\LSM\gfpSORORINc_G1\DE_W0002_P0001\DE_2_W0002_P0001_T0003\TR1_W0001_P0122\TR1_2_W0001_P0122_T0001_R1_P4_K1_Ch2-Ch1.zen
1.469961e+01	4.033440e+00	20150715_gfpSORORINcd3_G2G1\MitoSys2\LSM\gfpSORORINc_G1\DE_W0002_P0001\DE_2_W0002_P0001_T0003\TR1_W0001_P0122\TR1_2_W0001_P0122_T0001_R1_P4_K1_Ch2-Ch1.zen
1.475961e+01	4.533450e+00	20150715_gfpSORORINcd3_G2G1\MitoSys2\LSM\gfpSORORINc_G1\DE_W0002_P0001\DE_2_W0002_P0001_T0003\TR1_W0001_P0122\TR1_2_W0001_P0122_T0001_R1_P4_K1_Ch2-Ch1.zen
1.481961e+01	3.250090e+00	20150715_gfpSORORINcd3_G2G1\MitoSys2\LSM\gfpSORORINc_G1\DE_W0002_P0001\DE_2_W0002_P0001_T0003\TR1_W0001_P0122\TR1_2_W0001_P0122_T0001_R1_P4_K1_Ch2-Ch1.zen
1.487961e+01	2.683400e+00	20150715_gfpSORORINcd3_G2G1\MitoSys2\LSM\gfpSORORINc_G1\DE_W0002_P0001\DE_2_W0002_P0001_T0003\TR1_W0001_P0122\TR1_2_W0001_P0122_T0001_R1_P4_K1_Ch2-Ch1.zen
1.493961e+01	3.716760e+00	20150715_gfpSORORINcd3_G2G1\MitoSys2\LSM\gfpSORORINc_G1\DE_W0002_P0001\DE_2_W0002_P0001_T0003\TR1_W0001_P0122\TR1_2_W0001_P0122_T0001_R1_P4_K1_Ch2-Ch1.zen
1.499960e+01	2.733410e+00	20150715_gfpSORORINcd3_G2G1\MitoSys2\LSM\gfpSORORINc_G1\DE_W0002_P0001\DE_2_W0002_P0001_T0003\TR1_W0001_P0122\TR1_2_W0001_P0122_T0001_R1_P4_K1_Ch2-Ch1.zen
1.505960e+01	2.266730e+00	20150715_gfpSORORINcd3_G2G1\MitoSys2\LSM\gfpSORORINc_G1\DE_W0002_P0001\DE_2_W0002_P0001_T0003\TR1_W0001_P0122\TR1_2_W0001_P0122_T0001_R1_P4_K1_Ch2-Ch1.zen
1.511960e+01	2.800070e+00	20150715_gfpSORORINcd3_G2G1\MitoSys2\LSM\gfpSORORINc_G1\DE_W0002_P0001\DE_2_W0002_P0001_T0003\TR1_W0001_P0122\TR1_2_W0001_P0122_T0001_R1_P4_K1_Ch2-Ch1.zen
1.517960e+01	2.850080e+00	20150715_gfpSORORINcd3_G2G1\MitoSys2\LSM\gfpSORORINc_G1\DE_W0002_P0001\DE_2_W0002_P0001_T0003\TR1_W0001_P0122\TR1_2_W0001_P0122_T0001_R1_P4_K1_Ch2-Ch1.zen
1.523960e+01	2.700070e+00	20150715_gfpSORORINcd3_G2G1\MitoSys2\LSM\gfpSORORINc_G1\DE_W0002_P0001\DE_2_W0002_P0001_T0003\TR1_W0001_P0122\TR1_2_W0001_P0122_T0001_R1_P4_K1_Ch2-Ch1.zen
1.529960e+01	2.766740e+00	20150715_gfpSORORINcd3_G2G1\MitoSys2\LSM\gfpSORORINc_G1\DE_W0002_P0001\DE_2_W0002_P0001_T0003\TR1_W0001_P0122\TR1_2_W0001_P0122_T0001_R1_P4_K1_Ch2-Ch1.zen
1.535960e+01	3.550090e+00	20150715_gfpSORORINcd3_G2G1\MitoSys2\LSM\gfpSORORINc_G1\DE_W0002_P0001\DE_2_W0002_P0001_T0003\TR1_W0001_P0122\TR1_2_W0001_P0122_T0001_R1_P4_K1_Ch2-Ch1.zen
1.541959e+01	3.266750e+00	20150715_gfpSORORINcd3_G2G1\MitoSys2\LSM\gfpSORORINc_G1\DE_W0002_P0001\DE_2_W0002_P0001_T0003\TR1_W0001_P0122\TR1_2_W0001_P0122_T0001_R1_P4_K1_Ch2-Ch1.zen
1.547959e+01	2.750070e+00	20150715_gfpSORORINcd3_G2G1\MitoSys2\LSM\gfpSORORINc_G1\DE_W0002_P0001\DE_2_W0002_P0001_T0003\TR1_W0001_P0122\TR1_2_W0001_P0122_T0001_R1_P4_K1_Ch2-Ch1.zen
1.553959e+01	3.200080e+00	20150715_gfpSORORINcd3_G2G1\MitoSys2\LSM\gfpSORORINc_G1\DE_W0002_P0001\DE_2_W0002_P0001_T0003\TR1_W0001_P0122\TR1_2_W0001_P0122_T0001_R1_P4_K1_Ch2-Ch1.zen
1.559959e+01	3.550090e+00	20150715_gfpSORORINcd3_G2G1\MitoSys2\LSM\gfpSORORINc_G1\DE_W0002_P0001\DE_2_W0002_P0001_T0003\TR1_W0001_P0122\TR1_2_W0001_P0122_T0001_R1_P4_K1_Ch2-Ch1.zen
1.565959e+01	3.233420e+00	20150715_gfpSORORINcd3_G2G1\MitoSys2\LSM\gfpSORORINc_G1\DE_W0002_P0001\DE_2_W0002_P0001_T0003\TR1_W0001_P0122\TR1_2_W0001_P0122_T0001_R1_P4_K1_Ch2-Ch1.zen
1.571959e+01	3.866770e+00	20150715_gfpSORORINcd3_G2G1\MitoSys2\LSM\gfpSORORINc_G1\DE_W0002_P0001\DE_2_W0002_P0001_T0003\TR1_W0001_P0122\TR1_2_W0001_P0122_T0001_R1_P4_K1_Ch2-Ch1.zen
1.577958e+01	2.683400e+00	20150715_gfpSORORINcd3_G2G1\MitoSys2\LSM\gfpSORORINc_G1\DE_W0002_P0001\DE_2_W0002_P0001_T0003\TR1_W0001_P0122\TR1_2_W0001_P0122_T0001_R1_P4_K1_Ch2-Ch1.zen
1.583958e+01	2.400060e+00	20150715_gfpSORORINcd3_G2G1\MitoSys2\LSM\gfpSORORINc_G1\DE_W0002_P0001\DE_2_W0002_P0001_T0003\TR1_W0001_P0122\TR1_2_W0001_P0122_T0001_R1_P4_K1_Ch2-Ch1.zen
1.589958e+01	3.600090e+00	20150715_gfpSORORINcd3_G2G1\MitoSys2\LSM\gfpSORORINc_G1\DE_W0002_P0001\DE_2_W0002_P0001_T0003\TR1_W0001_P0122\TR1_2_W0001_P0122_T0001_R1_P4_K1_Ch2-Ch1.zen
1.595958e+01	3.383420e+00	20150715_gfpSORORINcd3_G2G1\MitoSys2\LSM\gfpSORORINc_G1\DE_W0002_P0001\DE_2_W0002_P0001_T0003\TR1_W0001_P0122\TR1_2_W0001_P0122_T0001_R1_P4_K1_Ch2-Ch1.zen
1.601958e+01	3.266750e+00	20150715_gfpSORORINcd3_G2G1\MitoSys2\LSM\gfpSORORINc_G1\DE_W0002_P0001\DE_2_W0002_P0001_T0003\TR1_W0001_P0122\TR1_2_W0001_P0122_T0001_R1_P4_K1_Ch2-Ch1.zen
1.607958e+01	3.233420e+00	20150715_gfpSORORINcd3_G2G1\MitoSys2\LSM\gfpSORORINc_G1\DE_W0002_P0001\DE_2_W0002_P0001_T0003\TR1_W0001_P0122\TR1_2_W0001_P0122_T0001_R1_P4_K1_Ch2-Ch1.zen
1.613957e+01	3.083410e+00	20150715_gfpSORORINcd3_G2G1\MitoSys2\LSM\gfpSORORINc_G1\DE_W0002_P0001\DE_2_W0002_P0001_T0003\TR1_W0001_P0122\TR1_2_W0001_P0122_T0001_R1_P4_K1_Ch2-Ch1.zen
1.619957e+01	3.950100e+00	20150715_gfpSORORINcd3_G2G1\MitoSys2\LSM\gfpSORORINc_G1\DE_W0002_P0001\DE_2_W0002_P0001_T0003\TR1_W0001_P0122\TR1_2_W0001_P0122_T0001_R1_P4_K1_Ch2-Ch1.zen
1.625957e+01	3.366760e+00	20150715_gfpSORORINcd3_G2G1\MitoSys2\LSM\gfpSORORINc_G1\DE_W0002_P0001\DE_2_W0002_P0001_T0003\TR1_W0001_P0122\TR1_2_W0001_P0122_T0001_R1_P4_K1_Ch2-Ch1.zen
1.631957e+01	2.416730e+00	20150715_gfpSORORINcd3_G2G1\MitoSys2\LSM\gfpSORORINc_G1\DE_W0002_P0001\DE_2_W0002_P0001_T0003\TR1_W0001_P0122\TR1_2_W0001_P0122_T0001_R1_P4_K1_Ch2-Ch1.zen
1.637957e+01	2.033390e+00	20150715_gfpSORORINcd3_G2G1\MitoSys2\LSM\gfpSORORINc_G1\DE_W0002_P0001\DE_2_W0002_P0001_T0003\TR1_W0001_P0122\TR1_2_W0001_P0122_T0001_R1_P4_K1_Ch2-Ch1.zen
1.643957e+01	3.050080e+00	20150715_gfpSORORINcd3_G2G1\MitoSys2\LSM\gfpSORORINc_G1\DE_W0002_P0001\DE_2_W0002_P0001_T0003\TR1_W0001_P0122\TR1_2_W0001_P0122_T0001_R1_P4_K1_Ch2-Ch1.zen
1.649957e+01	3.566760e+00	20150715_gfpSORORINcd3_G2G1\MitoSys2\LSM\gfpSORORINc_G1\DE_W0002_P0001\DE_2_W0002_P0001_T0003\TR1_W0001_P0122\TR1_2_W0001_P0122_T0001_R1_P4_K1_Ch2-Ch1.zen
1.655956e+01	3.583430e+00	20150715_gfpSORORINcd3_G2G1\MitoSys2\LSM\gfpSORORINc_G1\DE_W0002_P0001\DE_2_W0002_P0001_T0003\TR1_W0001_P0122\TR1_2_W0001_P0122_T0001_R1_P4_K1_Ch2-Ch1.zen
1.661956e+01	4.433450e+00	20150715_gfpSORORINcd3_G2G1\MitoSys2\LSM\gfpSORORINc_G1\DE_W0002_P0001\DE_2_W0002_P0001_T0003\TR1_W0001_P0122\TR1_2_W0001_P0122_T0001_R1_P4_K1_Ch2-Ch1.zen
1.667956e+01	2.466730e+00	20150715_gfpSORORINcd3_G2G1\MitoSys2\LSM\gfpSORORINc_G1\DE_W0002_P0001\DE_2_W0002_P0001_T0003\TR1_W0001_P0122\TR1_2_W0001_P0122_T0001_R1_P4_K1_Ch2-Ch1.zen
1.673956e+01	2.800070e+00	20150715_gfpSORORINcd3_G2G1\MitoSys2\LSM\gfpSORORINc_G1\DE_W0002_P0001\DE_2_W0002_P0001_T0003\TR1_W0001_P0122\TR1_2_W0001_P0122_T0001_R1_P4_K1_Ch2-Ch1.zen
1.679956e+01	3.050080e+00	20150715_gfpSORORINcd3_G2G1\MitoSys2\LSM\gfpSORORINc_G1\DE_W0002_P0001\DE_2_W0002_P0001_T0003\TR1_W0001_P0122\TR1_2_W0001_P0122_T0001_R1_P4_K1_Ch2-Ch1.zen
1.685956e+01	2.333390e+00	20150715_gfpSORORINcd3_G2G1\MitoSys2\LSM\gfpSORORINc_G1\DE_W0002_P0001\DE_2_W0002_P0001_T0003\TR1_W0001_P0122\TR1_2_W0001_P0122_T0001_R1_P4_K1_Ch2-Ch1.zen
1.691955e+01	3.383420e+00	20150715_gfpSORORINcd3_G2G1\MitoSys2\LSM\gfpSORORINc_G1\DE_W0002_P0001\DE_2_W0002_P0001_T0003\TR1_W0001_P0122\TR1_2_W0001_P0122_T0001_R1_P4_K1_Ch2-Ch1.zen
1.697955e+01	3.933440e+00	20150715_gfpSORORINcd3_G2G1\MitoSys2\LSM\gfpSORORINc_G1\DE_W0002_P0001\DE_2_W0002_P0001_T0003\TR1_W0001_P0122\TR1_2_W0001_P0122_T0001_R1_P4_K1_Ch2-Ch1.zen
1.703955e+01	3.883440e+00	20150715_gfpSORORINcd3_G2G1\MitoSys2\LSM\gfpSORORINc_G1\DE_W0002_P0001\DE_2_W0002_P0001_T0003\TR1_W0001_P0122\TR1_2_W0001_P0122_T0001_R1_P4_K1_Ch2-Ch1.zen
1.709955e+01	3.100080e+00	20150715_gfpSORORINcd3_G2G1\MitoSys2\LSM\gfpSORORINc_G1\DE_W0002_P0001\DE_2_W0002_P0001_T0003\TR1_W0001_P0122\TR1_2_W0001_P0122_T0001_R1_P4_K1_Ch2-Ch1.zen
1.715955e+01	2.766740e+00	20150715_gfpSORORINcd3_G2G1\MitoSys2\LSM\gfpSORORINc_G1\DE_W0002_P0001\DE_2_W0002_P0001_T0003\TR1_W0001_P0122\TR1_2_W0001_P0122_T0001_R1_P4_K1_Ch2-Ch1.zen
1.721955e+01	4.650120e+00	20150715_gfpSORORINcd3_G2G1\MitoSys2\LSM\gfpSORORINc_G1\DE_W0002_P0001\DE_2_W0002_P0001_T0003\TR1_W0001_P0122\TR1_2_W0001_P0122_T0001_R1_P4_K1_Ch2-Ch1.zen
1.727954e+01	3.833430e+00	20150715_gfpSORORINcd3_G2G1\MitoSys2\LSM\gfpSORORINc_G1\DE_W0002_P0001\DE_2_W0002_P0001_T0003\TR1_W0001_P0122\TR1_2_W0001_P0122_T0001_R1_P4_K1_Ch2-Ch1.zen
1.733954e+01	2.150060e+00	20150715_gfpSORORINcd3_G2G1\MitoSys2\LSM\gfpSORORINc_G1\DE_W0002_P0001\DE_2_W0002_P0001_T0003\TR1_W0001_P0122\TR1_2_W0001_P0122_T0001_R1_P4_K1_Ch2-Ch1.zen
1.739954e+01	3.233420e+00	20150715_gfpSORORINcd3_G2G1\MitoSys2\LSM\gfpSORORINc_G1\DE_W0002_P0001\DE_2_W0002_P0001_T0003\TR1_W0001_P0122\TR1_2_W0001_P0122_T0001_R1_P4_K1_Ch2-Ch1.zen
1.745954e+01	4.416780e+00	20150715_gfpSORORINcd3_G2G1\MitoSys2\LSM\gfpSORORINc_G1\DE_W0002_P0001\DE_2_W0002_P0001_T0003\TR1_W0001_P0122\TR1_2_W0001_P0122_T0001_R1_P4_K1_Ch2-Ch1.zen
1.751954e+01	2.566730e+00	20150715_gfpSORORINcd3_G2G1\MitoSys2\LSM\gfpSORORINc_G1\DE_W0002_P0001\DE_2_W0002_P0001_T0003\TR1_W0001_P0122\TR1_2_W0001_P0122_T0001_R1_P4_K1_Ch2-Ch1.zen
1.757954e+01	3.033410e+00	20150715_gfpSORORINcd3_G2G1\MitoSys2\LSM\gfpSORORINc_G1\DE_W0002_P0001\DE_2_W0002_P0001_T0003\TR1_W0001_P0122\TR1_2_W0001_P0122_T0001_R1_P4_K1_Ch2-Ch1.zen
1.763954e+01	3.583430e+00	20150715_gfpSORORINcd3_G2G1\MitoSys2\LSM\gfpSORORINc_G1\DE_W0002_P0001\DE_2_W0002_P0001_T0003\TR1_W0001_P0122\TR1_2_W0001_P0122_T0001_R1_P4_K1_Ch2-Ch1.zen
1.769953e+01	3.866770e+00	20150715_gfpSORORINcd3_G2G1\MitoSys2\LSM\gfpSORORINc_G1\DE_W0002_P0001\DE_2_W0002_P0001_T0003\TR1_W0001_P0122\TR1_2_W0001_P0122_T0001_R1_P4_K1_Ch2-Ch1.zen
1.775953e+01	3.050080e+00	20150715_gfpSORORINcd3_G2G1\MitoSys2\LSM\gfpSORORINc_G1\DE_W0002_P0001\DE_2_W0002_P0001_T0003\TR1_W0001_P0122\TR1_2_W0001_P0122_T0001_R1_P4_K1_Ch2-Ch1.zen
1.781953e+01	3.200080e+00	20150715_gfpSORORINcd3_G2G1\MitoSys2\LSM\gfpSORORINc_G1\DE_W0002_P0001\DE_2_W0002_P0001_T0003\TR1_W0001_P0122\TR1_2_W0001_P0122_T0001_R1_P4_K1_Ch2-Ch1.zen
1.787953e+01	3.166750e+00	20150715_gfpSORORINcd3_G2G1\MitoSys2\LSM\gfpSORORINc_G1\DE_W0002_P0001\DE_2_W0002_P0001_T0003\TR1_W0001_P0122\TR1_2_W0001_P0122_T0001_R1_P4_K1_Ch2-Ch1.zen
1.793953e+01	3.583430e+00	20150715_gfpSORORINcd3_G2G1\MitoSys2\LSM\gfpSORORINc_G1\DE_W0002_P0001\DE_2_W0002_P0001_T0003\TR1_W0001_P0122\TR1_2_W0001_P0122_T0001_R1_P4_K1_Ch2-Ch1.zen
1.799953e+01	2.466730e+00	20150715_gfpSORORINcd3_G2G1\MitoSys2\LSM\gfpSORORINc_G1\DE_W0002_P0001\DE_2_W0002_P0001_T0003\TR1_W0001_P0122\TR1_2_W0001_P0122_T0001_R1_P4_K1_Ch2-Ch1.zen
1.805952e+01	2.783410e+00	20150715_gfpSORORINcd3_G2G1\MitoSys2\LSM\gfpSORORINc_G1\DE_W0002_P0001\DE_2_W0002_P0001_T0003\TR1_W0001_P0122\TR1_2_W0001_P0122_T0001_R1_P4_K1_Ch2-Ch1.zen
1.811952e+01	2.850080e+00	20150715_gfpSORORINcd3_G2G1\MitoSys2\LSM\gfpSORORINc_G1\DE_W0002_P0001\DE_2_W0002_P0001_T0003\TR1_W0001_P0122\TR1_2_W0001_P0122_T0001_R1_P4_K1_Ch2-Ch1.zen
1.817952e+01	2.466730e+00	20150715_gfpSORORINcd3_G2G1\MitoSys2\LSM\gfpSORORINc_G1\DE_W0002_P0001\DE_2_W0002_P0001_T0003\TR1_W0001_P0122\TR1_2_W0001_P0122_T0001_R1_P4_K1_Ch2-Ch1.zen
1.823952e+01	2.416730e+00	20150715_gfpSORORINcd3_G2G1\MitoSys2\LSM\gfpSORORINc_G1\DE_W0002_P0001\DE_2_W0002_P0001_T0003\TR1_W0001_P0122\TR1_2_W0001_P0122_T0001_R1_P4_K1_Ch2-Ch1.zen
1.829952e+01	2.933410e+00	20150715_gfpSORORINcd3_G2G1\MitoSys2\LSM\gfpSORORINc_G1\DE_W0002_P0001\DE_2_W0002_P0001_T0003\TR1_W0001_P0122\TR1_2_W0001_P0122_T0001_R1_P4_K1_Ch2-Ch1.zen
1.835952e+01	2.500070e+00	20150715_gfpSORORINcd3_G2G1\MitoSys2\LSM\gfpSORORINc_G1\DE_W0002_P0001\DE_2_W0002_P0001_T0003\TR1_W0001_P0122\TR1_2_W0001_P0122_T0001_R1_P4_K1_Ch2-Ch1.zen
1.841951e+01	3.866770e+00	20150715_gfpSORORINcd3_G2G1\MitoSys2\LSM\gfpSORORINc_G1\DE_W0002_P0001\DE_2_W0002_P0001_T0003\TR1_W0001_P0122\TR1_2_W0001_P0122_T0001_R1_P4_K1_Ch2-Ch1.zen
1.847951e+01	2.600070e+00	20150715_gfpSORORINcd3_G2G1\MitoSys2\LSM\gfpSORORINc_G1\DE_W0002_P0001\DE_2_W0002_P0001_T0003\TR1_W0001_P0122\TR1_2_W0001_P0122_T0001_R1_P4_K1_Ch2-Ch1.zen
1.853951e+01	3.433420e+00	20150715_gfpSORORINcd3_G2G1\MitoSys2\LSM\gfpSORORINc_G1\DE_W0002_P0001\DE_2_W0002_P0001_T0003\TR1_W0001_P0122\TR1_2_W0001_P0122_T0001_R1_P4_K1_Ch2-Ch1.zen
1.859951e+01	4.033440e+00	20150715_gfpSORORINcd3_G2G1\MitoSys2\LSM\gfpSORORINc_G1\DE_W0002_P0001\DE_2_W0002_P0001_T0003\TR1_W0001_P0122\TR1_2_W0001_P0122_T0001_R1_P4_K1_Ch2-Ch1.zen
1.865951e+01	4.650120e+00	20150715_gfpSORORINcd3_G2G1\MitoSys2\LSM\gfpSORORINc_G1\DE_W0002_P0001\DE_2_W0002_P0001_T0003\TR1_W0001_P0122\TR1_2_W0001_P0122_T0001_R1_P4_K1_Ch2-Ch1.zen
1.871951e+01	3.566760e+00	20150715_gfpSORORINcd3_G2G1\MitoSys2\LSM\gfpSORORINc_G1\DE_W0002_P0001\DE_2_W0002_P0001_T0003\TR1_W0001_P0122\TR1_2_W0001_P0122_T0001_R1_P4_K1_Ch2-Ch1.zen
1.877950e+01	3.366760e+00	20150715_gfpSORORINcd3_G2G1\MitoSys2\LSM\gfpSORORINc_G1\DE_W0002_P0001\DE_2_W0002_P0001_T0003\TR1_W0001_P0122\TR1_2_W0001_P0122_T0001_R1_P4_K1_Ch2-Ch1.zen
1.883950e+01	3.400090e+00	20150715_gfpSORORINcd3_G2G1\MitoSys2\LSM\gfpSORORINc_G1\DE_W0002_P0001\DE_2_W0002_P0001_T0003\TR1_W0001_P0122\TR1_2_W0001_P0122_T0001_R1_P4_K1_Ch2-Ch1.zen
1.889950e+01	4.316780e+00	20150715_gfpSORORINcd3_G2G1\MitoSys2\LSM\gfpSORORINc_G1\DE_W0002_P0001\DE_2_W0002_P0001_T0003\TR1_W0001_P0122\TR1_2_W0001_P0122_T0001_R1_P4_K1_Ch2-Ch1.zen
1.895950e+01	4.600120e+00	20150715_gfpSORORINcd3_G2G1\MitoSys2\LSM\gfpSORORINc_G1\DE_W0002_P0001\DE_2_W0002_P0001_T0003\TR1_W0001_P0122\TR1_2_W0001_P0122_T0001_R1_P4_K1_Ch2-Ch1.zen
1.901950e+01	3.316750e+00	20150715_gfpSORORINcd3_G2G1\MitoSys2\LSM\gfpSORORINc_G1\DE_W0002_P0001\DE_2_W0002_P0001_T0003\TR1_W0001_P0122\TR1_2_W0001_P0122_T0001_R1_P4_K1_Ch2-Ch1.zen
1.907950e+01	3.783430e+00	20150715_gfpSORORINcd3_G2G1\MitoSys2\LSM\gfpSORORINc_G1\DE_W0002_P0001\DE_2_W0002_P0001_T0003\TR1_W0001_P0122\TR1_2_W0001_P0122_T0001_R1_P4_K1_Ch2-Ch1.zen
1.913950e+01	3.133420e+00	20150715_gfpSORORINcd3_G2G1\MitoSys2\LSM\gfpSORORINc_G1\DE_W0002_P0001\DE_2_W0002_P0001_T0003\TR1_W0001_P0122\TR1_2_W0001_P0122_T0001_R1_P4_K1_Ch2-Ch1.zen
1.919949e+01	3.450090e+00	20150715_gfpSORORINcd3_G2G1\MitoSys2\LSM\gfpSORORINc_G1\DE_W0002_P0001\DE_2_W0002_P0001_T0003\TR1_W0001_P0122\TR1_2_W0001_P0122_T0001_R1_P4_K1_Ch2-Ch1.zen
1.925949e+01	2.916740e+00	20150715_gfpSORORINcd3_G2G1\MitoSys2\LSM\gfpSORORINc_G1\DE_W0002_P0001\DE_2_W0002_P0001_T0003\TR1_W0001_P0122\TR1_2_W0001_P0122_T0001_R1_P4_K1_Ch2-Ch1.zen
1.931949e+01	1.800050e+00	20150715_gfpSORORINcd3_G2G1\MitoSys2\LSM\gfpSORORINc_G1\DE_W0002_P0001\DE_2_W0002_P0001_T0003\TR1_W0001_P0122\TR1_2_W0001_P0122_T0001_R1_P4_K1_Ch2-Ch1.zen
1.937949e+01	2.783410e+00	20150715_gfpSORORINcd3_G2G1\MitoSys2\LSM\gfpSORORINc_G1\DE_W0002_P0001\DE_2_W0002_P0001_T0003\TR1_W0001_P0122\TR1_2_W0001_P0122_T0001_R1_P4_K1_Ch2-Ch1.zen
1.943949e+01	2.733410e+00	20150715_gfpSORORINcd3_G2G1\MitoSys2\LSM\gfpSORORINc_G1\DE_W0002_P0001\DE_2_W0002_P0001_T0003\TR1_W0001_P0122\TR1_2_W0001_P0122_T0001_R1_P4_K1_Ch2-Ch1.zen
1.949949e+01	2.866740e+00	20150715_gfpSORORINcd3_G2G1\MitoSys2\LSM\gfpSORORINc_G1\DE_W0002_P0001\DE_2_W0002_P0001_T0003\TR1_W0001_P0122\TR1_2_W0001_P0122_T0001_R1_P4_K1_Ch2-Ch1.zen
1.955948e+01	2.616740e+00	20150715_gfpSORORINcd3_G2G1\MitoSys2\LSM\gfpSORORINc_G1\DE_W0002_P0001\DE_2_W0002_P0001_T0003\TR1_W0001_P0122\TR1_2_W0001_P0122_T0001_R1_P4_K1_Ch2-Ch1.zen
1.961948e+01	3.366760e+00	20150715_gfpSORORINcd3_G2G1\MitoSys2\LSM\gfpSORORINc_G1\DE_W0002_P0001\DE_2_W0002_P0001_T0003\TR1_W0001_P0122\TR1_2_W0001_P0122_T0001_R1_P4_K1_Ch2-Ch1.zen
1.967948e+01	3.283420e+00	20150715_gfpSORORINcd3_G2G1\MitoSys2\LSM\gfpSORORINc_G1\DE_W0002_P0001\DE_2_W0002_P0001_T0003\TR1_W0001_P0122\TR1_2_W0001_P0122_T0001_R1_P4_K1_Ch2-Ch1.zen
1.973948e+01	2.616740e+00	20150715_gfpSORORINcd3_G2G1\MitoSys2\LSM\gfpSORORINc_G1\DE_W0002_P0001\DE_2_W0002_P0001_T0003\TR1_W0001_P0122\TR1_2_W0001_P0122_T0001_R1_P4_K1_Ch2-Ch1.zen
1.979948e+01	3.616760e+00	20150715_gfpSORORINcd3_G2G1\MitoSys2\LSM\gfpSORORINc_G1\DE_W0002_P0001\DE_2_W0002_P0001_T0003\TR1_W0001_P0122\TR1_2_W0001_P0122_T0001_R1_P4_K1_Ch2-Ch1.zen
1.985948e+01	2.933410e+00	20150715_gfpSORORINcd3_G2G1\MitoSys2\LSM\gfpSORORINc_G1\DE_W0002_P0001\DE_2_W0002_P0001_T0003\TR1_W0001_P0122\TR1_2_W0001_P0122_T0001_R1_P4_K1_Ch2-Ch1.zen
1.991948e+01	3.183420e+00	20150715_gfpSORORINcd3_G2G1\MitoSys2\LSM\gfpSORORINc_G1\DE_W0002_P0001\DE_2_W0002_P0001_T0003\TR1_W0001_P0122\TR1_2_W0001_P0122_T0001_R1_P4_K1_Ch2-Ch1.zen
1.997947e+01	2.533400e+00	20150715_gfpSORORINcd3_G2G1\MitoSys2\LSM\gfpSORORINc_G1\DE_W0002_P0001\DE_2_W0002_P0001_T0003\TR1_W0001_P0122\TR1_2_W0001_P0122_T0001_R1_P4_K1_Ch2-Ch1.zen
2.003947e+01	2.650070e+00	20150715_gfpSORORINcd3_G2G1\MitoSys2\LSM\gfpSORORINc_G1\DE_W0002_P0001\DE_2_W0002_P0001_T0003\TR1_W0001_P0122\TR1_2_W0001_P0122_T0001_R1_P4_K1_Ch2-Ch1.zen
2.009947e+01	4.333450e+00	20150715_gfpSORORINcd3_G2G1\MitoSys2\LSM\gfpSORORINc_G1\DE_W0002_P0001\DE_2_W0002_P0001_T0003\TR1_W0001_P0122\TR1_2_W0001_P0122_T0001_R1_P4_K1_Ch2-Ch1.zen
2.015947e+01	3.366760e+00	20150715_gfpSORORINcd3_G2G1\MitoSys2\LSM\gfpSORORINc_G1\DE_W0002_P0001\DE_2_W0002_P0001_T0003\TR1_W0001_P0122\TR1_2_W0001_P0122_T0001_R1_P4_K1_Ch2-Ch1.zen
2.021947e+01	2.983410e+00	20150715_gfpSORORINcd3_G2G1\MitoSys2\LSM\gfpSORORINc_G1\DE_W0002_P0001\DE_2_W0002_P0001_T0003\TR1_W0001_P0122\TR1_2_W0001_P0122_T0001_R1_P4_K1_Ch2-Ch1.zen
2.027946e+01	3.200080e+00	20150715_gfpSORORINcd3_G2G1\MitoSys2\LSM\gfpSORORINc_G1\DE_W0002_P0001\DE_2_W0002_P0001_T0003\TR1_W0001_P0122\TR1_2_W0001_P0122_T0001_R1_P4_K1_Ch2-Ch1.zen
2.033946e+01	4.733460e+00	20150715_gfpSORORINcd3_G2G1\MitoSys2\LSM\gfpSORORINc_G1\DE_W0002_P0001\DE_2_W0002_P0001_T0003\TR1_W0001_P0122\TR1_2_W0001_P0122_T0001_R1_P4_K1_Ch2-Ch1.zen
2.039946e+01	3.433420e+00	20150715_gfpSORORINcd3_G2G1\MitoSys2\LSM\gfpSORORINc_G1\DE_W0002_P0001\DE_2_W0002_P0001_T0003\TR1_W0001_P0122\TR1_2_W0001_P0122_T0001_R1_P4_K1_Ch2-Ch1.zen
2.045946e+01	4.066770e+00	20150715_gfpSORORINcd3_G2G1\MitoSys2\LSM\gfpSORORINc_G1\DE_W0002_P0001\DE_2_W0002_P0001_T0003\TR1_W0001_P0122\TR1_2_W0001_P0122_T0001_R1_P4_K1_Ch2-Ch1.zen
2.051946e+01	3.500090e+00	20150715_gfpSORORINcd3_G2G1\MitoSys2\LSM\gfpSORORINc_G1\DE_W0002_P0001\DE_2_W0002_P0001_T0003\TR1_W0001_P0122\TR1_2_W0001_P0122_T0001_R1_P4_K1_Ch2-Ch1.zen
2.057946e+01	4.133440e+00	20150715_gfpSORORINcd3_G2G1\MitoSys2\LSM\gfpSORORINc_G1\DE_W0002_P0001\DE_2_W0002_P0001_T0003\TR1_W0001_P0122\TR1_2_W0001_P0122_T0001_R1_P4_K1_Ch2-Ch1.zen
2.063946e+01	3.466760e+00	20150715_gfpSORORINcd3_G2G1\MitoSys2\LSM\gfpSORORINc_G1\DE_W0002_P0001\DE_2_W0002_P0001_T0003\TR1_W0001_P0122\TR1_2_W0001_P0122_T0001_R1_P4_K1_Ch2-Ch1.zen
2.069946e+01	3.150080e+00	20150715_gfpSORORINcd3_G2G1\MitoSys2\LSM\gfpSORORINc_G1\DE_W0002_P0001\DE_2_W0002_P0001_T0003\TR1_W0001_P0122\TR1_2_W0001_P0122_T0001_R1_P4_K1_Ch2-Ch1.zen
2.075945e+01	3.783430e+00	20150715_gfpSORORINcd3_G2G1\MitoSys2\LSM\gfpSORORINc_G1\DE_W0002_P0001\DE_2_W0002_P0001_T0003\TR1_W0001_P0122\TR1_2_W0001_P0122_T0001_R1_P4_K1_Ch2-Ch1.zen
2.081945e+01	3.150080e+00	20150715_gfpSORORINcd3_G2G1\MitoSys2\LSM\gfpSORORINc_G1\DE_W0002_P0001\DE_2_W0002_P0001_T0003\TR1_W0001_P0122\TR1_2_W0001_P0122_T0001_R1_P4_K1_Ch2-Ch1.zen
2.087945e+01	4.083440e+00	20150715_gfpSORORINcd3_G2G1\MitoSys2\LSM\gfpSORORINc_G1\DE_W0002_P0001\DE_2_W0002_P0001_T0003\TR1_W0001_P0122\TR1_2_W0001_P0122_T0001_R1_P4_K1_Ch2-Ch1.zen
2.093945e+01	3.750100e+00	20150715_gfpSORORINcd3_G2G1\MitoSys2\LSM\gfpSORORINc_G1\DE_W0002_P0001\DE_2_W0002_P0001_T0003\TR1_W0001_P0122\TR1_2_W0001_P0122_T0001_R1_P4_K1_Ch2-Ch1.zen
2.099945e+01	3.850100e+00	20150715_gfpSORORINcd3_G2G1\MitoSys2\LSM\gfpSORORINc_G1\DE_W0002_P0001\DE_2_W0002_P0001_T0003\TR1_W0001_P0122\TR1_2_W0001_P0122_T0001_R1_P4_K1_Ch2-Ch1.zen
2.105944e+01	3.350090e+00	20150715_gfpSORORINcd3_G2G1\MitoSys2\LSM\gfpSORORINc_G1\DE_W0002_P0001\DE_2_W0002_P0001_T0003\TR1_W0001_P0122\TR1_2_W0001_P0122_T0001_R1_P4_K1_Ch2-Ch1.zen
2.111944e+01	4.850130e+00	20150715_gfpSORORINcd3_G2G1\MitoSys2\LSM\gfpSORORINc_G1\DE_W0002_P0001\DE_2_W0002_P0001_T0003\TR1_W0001_P0122\TR1_2_W0001_P0122_T0001_R1_P4_K1_Ch2-Ch1.zen
2.117944e+01	3.950100e+00	20150715_gfpSORORINcd3_G2G1\MitoSys2\LSM\gfpSORORINc_G1\DE_W0002_P0001\DE_2_W0002_P0001_T0003\TR1_W0001_P0122\TR1_2_W0001_P0122_T0001_R1_P4_K1_Ch2-Ch1.zen
2.123944e+01	3.733430e+00	20150715_gfpSORORINcd3_G2G1\MitoSys2\LSM\gfpSORORINc_G1\DE_W0002_P0001\DE_2_W0002_P0001_T0003\TR1_W0001_P0122\TR1_2_W0001_P0122_T0001_R1_P4_K1_Ch2-Ch1.zen
2.129944e+01	2.933410e+00	20150715_gfpSORORINcd3_G2G1\MitoSys2\LSM\gfpSORORINc_G1\DE_W0002_P0001\DE_2_W0002_P0001_T0003\TR1_W0001_P0122\TR1_2_W0001_P0122_T0001_R1_P4_K1_Ch2-Ch1.zen
2.135944e+01	3.583430e+00	20150715_gfpSORORINcd3_G2G1\MitoSys2\LSM\gfpSORORINc_G1\DE_W0002_P0001\DE_2_W0002_P0001_T0003\TR1_W0001_P0122\TR1_2_W0001_P0122_T0001_R1_P4_K1_Ch2-Ch1.zen
2.141944e+01	3.583430e+00	20150715_gfpSORORINcd3_G2G1\MitoSys2\LSM\gfpSORORINc_G1\DE_W0002_P0001\DE_2_W0002_P0001_T0003\TR1_W0001_P0122\TR1_2_W0001_P0122_T0001_R1_P4_K1_Ch2-Ch1.zen
2.147943e+01	2.966740e+00	20150715_gfpSORORINcd3_G2G1\MitoSys2\LSM\gfpSORORINc_G1\DE_W0002_P0001\DE_2_W0002_P0001_T0003\TR1_W0001_P0122\TR1_2_W0001_P0122_T0001_R1_P4_K1_Ch2-Ch1.zen
2.153943e+01	2.700070e+00	20150715_gfpSORORINcd3_G2G1\MitoSys2\LSM\gfpSORORINc_G1\DE_W0002_P0001\DE_2_W0002_P0001_T0003\TR1_W0001_P0122\TR1_2_W0001_P0122_T0001_R1_P4_K1_Ch2-Ch1.zen
2.159943e+01	2.983410e+00	20150715_gfpSORORINcd3_G2G1\MitoSys2\LSM\gfpSORORINc_G1\DE_W0002_P0001\DE_2_W0002_P0001_T0003\TR1_W0001_P0122\TR1_2_W0001_P0122_T0001_R1_P4_K1_Ch2-Ch1.zen
2.165943e+01	3.050080e+00	20150715_gfpSORORINcd3_G2G1\MitoSys2\LSM\gfpSORORINc_G1\DE_W0002_P0001\DE_2_W0002_P0001_T0003\TR1_W0001_P0122\TR1_2_W0001_P0122_T0001_R1_P4_K1_Ch2-Ch1.zen
2.171943e+01	3.083410e+00	20150715_gfpSORORINcd3_G2G1\MitoSys2\LSM\gfpSORORINc_G1\DE_W0002_P0001\DE_2_W0002_P0001_T0003\TR1_W0001_P0122\TR1_2_W0001_P0122_T0001_R1_P4_K1_Ch2-Ch1.zen
2.177943e+01	3.933440e+00	20150715_gfpSORORINcd3_G2G1\MitoSys2\LSM\gfpSORORINc_G1\DE_W0002_P0001\DE_2_W0002_P0001_T0003\TR1_W0001_P0122\TR1_2_W0001_P0122_T0001_R1_P4_K1_Ch2-Ch1.zen
2.183942e+01	3.116750e+00	20150715_gfpSORORINcd3_G2G1\MitoSys2\LSM\gfpSORORINc_G1\DE_W0002_P0001\DE_2_W0002_P0001_T0003\TR1_W0001_P0122\TR1_2_W0001_P0122_T0001_R1_P4_K1_Ch2-Ch1.zen
2.189942e+01	2.366730e+00	20150715_gfpSORORINcd3_G2G1\MitoSys2\LSM\gfpSORORINc_G1\DE_W0002_P0001\DE_2_W0002_P0001_T0003\TR1_W0001_P0122\TR1_2_W0001_P0122_T0001_R1_P4_K1_Ch2-Ch1.zen
2.195942e+01	3.466760e+00	20150715_gfpSORORINcd3_G2G1\MitoSys2\LSM\gfpSORORINc_G1\DE_W0002_P0001\DE_2_W0002_P0001_T0003\TR1_W0001_P0122\TR1_2_W0001_P0122_T0001_R1_P4_K1_Ch2-Ch1.zen
2.201942e+01	4.016770e+00	20150715_gfpSORORINcd3_G2G1\MitoSys2\LSM\gfpSORORINc_G1\DE_W0002_P0001\DE_2_W0002_P0001_T0003\TR1_W0001_P0122\TR1_2_W0001_P0122_T0001_R1_P4_K1_Ch2-Ch1.zen
2.207942e+01	2.583400e+00	20150715_gfpSORORINcd3_G2G1\MitoSys2\LSM\gfpSORORINc_G1\DE_W0002_P0001\DE_2_W0002_P0001_T0003\TR1_W0001_P0122\TR1_2_W0001_P0122_T0001_R1_P4_K1_Ch2-Ch1.zen
2.213942e+01	2.716740e+00	20150715_gfpSORORINcd3_G2G1\MitoSys2\LSM\gfpSORORINc_G1\DE_W0002_P0001\DE_2_W0002_P0001_T0003\TR1_W0001_P0122\TR1_2_W0001_P0122_T0001_R1_P4_K1_Ch2-Ch1.zen
2.219942e+01	4.433450e+00	20150715_gfpSORORINcd3_G2G1\MitoSys2\LSM\gfpSORORINc_G1\DE_W0002_P0001\DE_2_W0002_P0001_T0003\TR1_W0001_P0122\TR1_2_W0001_P0122_T0001_R1_P4_K1_Ch2-Ch1.zen
2.225941e+01	4.816790e+00	20150715_gfpSORORINcd3_G2G1\MitoSys2\LSM\gfpSORORINc_G1\DE_W0002_P0001\DE_2_W0002_P0001_T0003\TR1_W0001_P0122\TR1_2_W0001_P0122_T0001_R1_P4_K1_Ch2-Ch1.zen
2.231941e+01	3.250090e+00	20150715_gfpSORORINcd3_G2G1\MitoSys2\LSM\gfpSORORINc_G1\DE_W0002_P0001\DE_2_W0002_P0001_T0003\TR1_W0001_P0122\TR1_2_W0001_P0122_T0001_R1_P4_K1_Ch2-Ch1.zen
2.237941e+01	3.166750e+00	20150715_gfpSORORINcd3_G2G1\MitoSys2\LSM\gfpSORORINc_G1\DE_W0002_P0001\DE_2_W0002_P0001_T0003\TR1_W0001_P0122\TR1_2_W0001_P0122_T0001_R1_P4_K1_Ch2-Ch1.zen
2.243941e+01	3.116750e+00	20150715_gfpSORORINcd3_G2G1\MitoSys2\LSM\gfpSORORINc_G1\DE_W0002_P0001\DE_2_W0002_P0001_T0003\TR1_W0001_P0122\TR1_2_W0001_P0122_T0001_R1_P4_K1_Ch2-Ch1.zen
2.249941e+01	3.366760e+00	20150715_gfpSORORINcd3_G2G1\MitoSys2\LSM\gfpSORORINc_G1\DE_W0002_P0001\DE_2_W0002_P0001_T0003\TR1_W0001_P0122\TR1_2_W0001_P0122_T0001_R1_P4_K1_Ch2-Ch1.zen
2.255941e+01	3.600090e+00	20150715_gfpSORORINcd3_G2G1\MitoSys2\LSM\gfpSORORINc_G1\DE_W0002_P0001\DE_2_W0002_P0001_T0003\TR1_W0001_P0122\TR1_2_W0001_P0122_T0001_R1_P4_K1_Ch2-Ch1.zen
2.261940e+01	3.783430e+00	20150715_gfpSORORINcd3_G2G1\MitoSys2\LSM\gfpSORORINc_G1\DE_W0002_P0001\DE_2_W0002_P0001_T0003\TR1_W0001_P0122\TR1_2_W0001_P0122_T0001_R1_P4_K1_Ch2-Ch1.zen
2.267940e+01	4.483450e+00	20150715_gfpSORORINcd3_G2G1\MitoSys2\LSM\gfpSORORINc_G1\DE_W0002_P0001\DE_2_W0002_P0001_T0003\TR1_W0001_P0122\TR1_2_W0001_P0122_T0001_R1_P4_K1_Ch2-Ch1.zen
2.273940e+01	3.450090e+00	20150715_gfpSORORINcd3_G2G1\MitoSys2\LSM\gfpSORORINc_G1\DE_W0002_P0001\DE_2_W0002_P0001_T0003\TR1_W0001_P0122\TR1_2_W0001_P0122_T0001_R1_P4_K1_Ch2-Ch1.zen
2.279940e+01	3.916770e+00	20150715_gfpSORORINcd3_G2G1\MitoSys2\LSM\gfpSORORINc_G1\DE_W0002_P0001\DE_2_W0002_P0001_T0003\TR1_W0001_P0122\TR1_2_W0001_P0122_T0001_R1_P4_K1_Ch2-Ch1.zen
2.285940e+01	3.333420e+00	20150715_gfpSORORINcd3_G2G1\MitoSys2\LSM\gfpSORORINc_G1\DE_W0002_P0001\DE_2_W0002_P0001_T0003\TR1_W0001_P0122\TR1_2_W0001_P0122_T0001_R1_P4_K1_Ch2-Ch1.zen
2.291940e+01	3.833430e+00	20150715_gfpSORORINcd3_G2G1\MitoSys2\LSM\gfpSORORINc_G1\DE_W0002_P0001\DE_2_W0002_P0001_T0003\TR1_W0001_P0122\TR1_2_W0001_P0122_T0001_R1_P4_K1_Ch2-Ch1.zen
2.297939e+01	3.883440e+00	20150715_gfpSORORINcd3_G2G1\MitoSys2\LSM\gfpSORORINc_G1\DE_W0002_P0001\DE_2_W0002_P0001_T0003\TR1_W0001_P0122\TR1_2_W0001_P0122_T0001_R1_P4_K1_Ch2-Ch1.zen
2.303939e+01	3.400090e+00	20150715_gfpSORORINcd3_G2G1\MitoSys2\LSM\gfpSORORINc_G1\DE_W0002_P0001\DE_2_W0002_P0001_T0003\TR1_W0001_P0122\TR1_2_W0001_P0122_T0001_R1_P4_K1_Ch2-Ch1.zen
2.309939e+01	3.966770e+00	20150715_gfpSORORINcd3_G2G1\MitoSys2\LSM\gfpSORORINc_G1\DE_W0002_P0001\DE_2_W0002_P0001_T0003\TR1_W0001_P0122\TR1_2_W0001_P0122_T0001_R1_P4_K1_Ch2-Ch1.zen
2.315939e+01	2.700070e+00	20150715_gfpSORORINcd3_G2G1\MitoSys2\LSM\gfpSORORINc_G1\DE_W0002_P0001\DE_2_W0002_P0001_T0003\TR1_W0001_P0122\TR1_2_W0001_P0122_T0001_R1_P4_K1_Ch2-Ch1.zen
2.321939e+01	2.366730e+00	20150715_gfpSORORINcd3_G2G1\MitoSys2\LSM\gfpSORORINc_G1\DE_W0002_P0001\DE_2_W0002_P0001_T0003\TR1_W0001_P0122\TR1_2_W0001_P0122_T0001_R1_P4_K1_Ch2-Ch1.zen
2.327939e+01	2.266730e+00	20150715_gfpSORORINcd3_G2G1\MitoSys2\LSM\gfpSORORINc_G1\DE_W0002_P0001\DE_2_W0002_P0001_T0003\TR1_W0001_P0122\TR1_2_W0001_P0122_T0001_R1_P4_K1_Ch2-Ch1.zen
2.333938e+01	3.750100e+00	20150715_gfpSORORINcd3_G2G1\MitoSys2\LSM\gfpSORORINc_G1\DE_W0002_P0001\DE_2_W0002_P0001_T0003\TR1_W0001_P0122\TR1_2_W0001_P0122_T0001_R1_P4_K1_Ch2-Ch1.zen
2.339938e+01	3.450090e+00	20150715_gfpSORORINcd3_G2G1\MitoSys2\LSM\gfpSORORINc_G1\DE_W0002_P0001\DE_2_W0002_P0001_T0003\TR1_W0001_P0122\TR1_2_W0001_P0122_T0001_R1_P4_K1_Ch2-Ch1.zen
2.345938e+01	2.800070e+00	20150715_gfpSORORINcd3_G2G1\MitoSys2\LSM\gfpSORORINc_G1\DE_W0002_P0001\DE_2_W0002_P0001_T0003\TR1_W0001_P0122\TR1_2_W0001_P0122_T0001_R1_P4_K1_Ch2-Ch1.zen
2.351938e+01	3.150080e+00	20150715_gfpSORORINcd3_G2G1\MitoSys2\LSM\gfpSORORINc_G1\DE_W0002_P0001\DE_2_W0002_P0001_T0003\TR1_W0001_P0122\TR1_2_W0001_P0122_T0001_R1_P4_K1_Ch2-Ch1.zen
2.357938e+01	2.916740e+00	20150715_gfpSORORINcd3_G2G1\MitoSys2\LSM\gfpSORORINc_G1\DE_W0002_P0001\DE_2_W0002_P0001_T0003\TR1_W0001_P0122\TR1_2_W0001_P0122_T0001_R1_P4_K1_Ch2-Ch1.zen
2.363938e+01	3.550090e+00	20150715_gfpSORORINcd3_G2G1\MitoSys2\LSM\gfpSORORINc_G1\DE_W0002_P0001\DE_2_W0002_P0001_T0003\TR1_W0001_P0122\TR1_2_W0001_P0122_T0001_R1_P4_K1_Ch2-Ch1.zen
2.369938e+01	2.516730e+00	20150715_gfpSORORINcd3_G2G1\MitoSys2\LSM\gfpSORORINc_G1\DE_W0002_P0001\DE_2_W0002_P0001_T0003\TR1_W0001_P0122\TR1_2_W0001_P0122_T0001_R1_P4_K1_Ch2-Ch1.zen
2.375937e+01	2.866740e+00	20150715_gfpSORORINcd3_G2G1\MitoSys2\LSM\gfpSORORINc_G1\DE_W0002_P0001\DE_2_W0002_P0001_T0003\TR1_W0001_P0122\TR1_2_W0001_P0122_T0001_R1_P4_K1_Ch2-Ch1.zen
2.381937e+01	3.800100e+00	20150715_gfpSORORINcd3_G2G1\MitoSys2\LSM\gfpSORORINc_G1\DE_W0002_P0001\DE_2_W0002_P0001_T0003\TR1_W0001_P0122\TR1_2_W0001_P0122_T0001_R1_P4_K1_Ch2-Ch1.zen
2.387937e+01	3.650100e+00	20150715_gfpSORORINcd3_G2G1\MitoSys2\LSM\gfpSORORINc_G1\DE_W0002_P0001\DE_2_W0002_P0001_T0003\TR1_W0001_P0122\TR1_2_W0001_P0122_T0001_R1_P4_K1_Ch2-Ch1.zen
2.393937e+01	3.916770e+00	20150715_gfpSORORINcd3_G2G1\MitoSys2\LSM\gfpSORORINc_G1\DE_W0002_P0001\DE_2_W0002_P0001_T0003\TR1_W0001_P0122\TR1_2_W0001_P0122_T0001_R1_P4_K1_Ch2-Ch1.zen
2.399937e+01	3.066750e+00	20150715_gfpSORORINcd3_G2G1\MitoSys2\LSM\gfpSORORINc_G1\DE_W0002_P0001\DE_2_W0002_P0001_T0003\TR1_W0001_P0122\TR1_2_W0001_P0122_T0001_R1_P4_K1_Ch2-Ch1.zen
2.405937e+01	2.900080e+00	20150715_gfpSORORINcd3_G2G1\MitoSys2\LSM\gfpSORORINc_G1\DE_W0002_P0001\DE_2_W0002_P0001_T0003\TR1_W0001_P0122\TR1_2_W0001_P0122_T0001_R1_P4_K1_Ch2-Ch1.zen
2.411936e+01	3.083410e+00	20150715_gfpSORORINcd3_G2G1\MitoSys2\LSM\gfpSORORINc_G1\DE_W0002_P0001\DE_2_W0002_P0001_T0003\TR1_W0001_P0122\TR1_2_W0001_P0122_T0001_R1_P4_K1_Ch2-Ch1.zen
2.417936e+01	3.166750e+00	20150715_gfpSORORINcd3_G2G1\MitoSys2\LSM\gfpSORORINc_G1\DE_W0002_P0001\DE_2_W0002_P0001_T0003\TR1_W0001_P0122\TR1_2_W0001_P0122_T0001_R1_P4_K1_Ch2-Ch1.zen
2.423936e+01	3.466760e+00	20150715_gfpSORORINcd3_G2G1\MitoSys2\LSM\gfpSORORINc_G1\DE_W0002_P0001\DE_2_W0002_P0001_T0003\TR1_W0001_P0122\TR1_2_W0001_P0122_T0001_R1_P4_K1_Ch2-Ch1.zen
2.429936e+01	3.783430e+00	20150715_gfpSORORINcd3_G2G1\MitoSys2\LSM\gfpSORORINc_G1\DE_W0002_P0001\DE_2_W0002_P0001_T0003\TR1_W0001_P0122\TR1_2_W0001_P0122_T0001_R1_P4_K1_Ch2-Ch1.zen
2.435936e+01	2.433400e+00	20150715_gfpSORORINcd3_G2G1\MitoSys2\LSM\gfpSORORINc_G1\DE_W0002_P0001\DE_2_W0002_P0001_T0003\TR1_W0001_P0122\TR1_2_W0001_P0122_T0001_R1_P4_K1_Ch2-Ch1.zen
2.441936e+01	2.500070e+00	20150715_gfpSORORINcd3_G2G1\MitoSys2\LSM\gfpSORORINc_G1\DE_W0002_P0001\DE_2_W0002_P0001_T0003\TR1_W0001_P0122\TR1_2_W0001_P0122_T0001_R1_P4_K1_Ch2-Ch1.zen
2.447935e+01	2.483400e+00	20150715_gfpSORORINcd3_G2G1\MitoSys2\LSM\gfpSORORINc_G1\DE_W0002_P0001\DE_2_W0002_P0001_T0003\TR1_W0001_P0122\TR1_2_W0001_P0122_T0001_R1_P4_K1_Ch2-Ch1.zen
2.453935e+01	3.666760e+00	20150715_gfpSORORINcd3_G2G1\MitoSys2\LSM\gfpSORORINc_G1\DE_W0002_P0001\DE_2_W0002_P0001_T0003\TR1_W0001_P0122\TR1_2_W0001_P0122_T0001_R1_P4_K1_Ch2-Ch1.zen
2.459935e+01	2.516730e+00	20150715_gfpSORORINcd3_G2G1\MitoSys2\LSM\gfpSORORINc_G1\DE_W0002_P0001\DE_2_W0002_P0001_T0003\TR1_W0001_P0122\TR1_2_W0001_P0122_T0001_R1_P4_K1_Ch2-Ch1.zen
2.465935e+01	3.366760e+00	20150715_gfpSORORINcd3_G2G1\MitoSys2\LSM\gfpSORORINc_G1\DE_W0002_P0001\DE_2_W0002_P0001_T0003\TR1_W0001_P0122\TR1_2_W0001_P0122_T0001_R1_P4_K1_Ch2-Ch1.zen
2.471935e+01	2.866740e+00	20150715_gfpSORORINcd3_G2G1\MitoSys2\LSM\gfpSORORINc_G1\DE_W0002_P0001\DE_2_W0002_P0001_T0003\TR1_W0001_P0122\TR1_2_W0001_P0122_T0001_R1_P4_K1_Ch2-Ch1.zen
2.477935e+01	2.950080e+00	20150715_gfpSORORINcd3_G2G1\MitoSys2\LSM\gfpSORORINc_G1\DE_W0002_P0001\DE_2_W0002_P0001_T0003\TR1_W0001_P0122\TR1_2_W0001_P0122_T0001_R1_P4_K1_Ch2-Ch1.zen
2.483935e+01	2.900080e+00	20150715_gfpSORORINcd3_G2G1\MitoSys2\LSM\gfpSORORINc_G1\DE_W0002_P0001\DE_2_W0002_P0001_T0003\TR1_W0001_P0122\TR1_2_W0001_P0122_T0001_R1_P4_K1_Ch2-Ch1.zen
2.489934e+01	3.400090e+00	20150715_gfpSORORINcd3_G2G1\MitoSys2\LSM\gfpSORORINc_G1\DE_W0002_P0001\DE_2_W0002_P0001_T0003\TR1_W0001_P0122\TR1_2_W0001_P0122_T0001_R1_P4_K1_Ch2-Ch1.zen
2.495934e+01	2.716740e+00	20150715_gfpSORORINcd3_G2G1\MitoSys2\LSM\gfpSORORINc_G1\DE_W0002_P0001\DE_2_W0002_P0001_T0003\TR1_W0001_P0122\TR1_2_W0001_P0122_T0001_R1_P4_K1_Ch2-Ch1.zen
2.501934e+01	4.133440e+00	20150715_gfpSORORINcd3_G2G1\MitoSys2\LSM\gfpSORORINc_G1\DE_W0002_P0001\DE_2_W0002_P0001_T0003\TR1_W0001_P0122\TR1_2_W0001_P0122_T0001_R1_P4_K1_Ch2-Ch1.zen
2.507934e+01	3.833430e+00	20150715_gfpSORORINcd3_G2G1\MitoSys2\LSM\gfpSORORINc_G1\DE_W0002_P0001\DE_2_W0002_P0001_T0003\TR1_W0001_P0122\TR1_2_W0001_P0122_T0001_R1_P4_K1_Ch2-Ch1.zen
2.513934e+01	3.833430e+00	20150715_gfpSORORINcd3_G2G1\MitoSys2\LSM\gfpSORORINc_G1\DE_W0002_P0001\DE_2_W0002_P0001_T0003\TR1_W0001_P0122\TR1_2_W0001_P0122_T0001_R1_P4_K1_Ch2-Ch1.zen
2.519934e+01	2.900080e+00	20150715_gfpSORORINcd3_G2G1\MitoSys2\LSM\gfpSORORINc_G1\DE_W0002_P0001\DE_2_W0002_P0001_T0003\TR1_W0001_P0122\TR1_2_W0001_P0122_T0001_R1_P4_K1_Ch2-Ch1.zen
2.525933e+01	3.133420e+00	20150715_gfpSORORINcd3_G2G1\MitoSys2\LSM\gfpSORORINc_G1\DE_W0002_P0001\DE_2_W0002_P0001_T0003\TR1_W0001_P0122\TR1_2_W0001_P0122_T0001_R1_P4_K1_Ch2-Ch1.zen
2.531933e+01	3.966770e+00	20150715_gfpSORORINcd3_G2G1\MitoSys2\LSM\gfpSORORINc_G1\DE_W0002_P0001\DE_2_W0002_P0001_T0003\TR1_W0001_P0122\TR1_2_W0001_P0122_T0001_R1_P4_K1_Ch2-Ch1.zen
2.537933e+01	3.633430e+00	20150715_gfpSORORINcd3_G2G1\MitoSys2\LSM\gfpSORORINc_G1\DE_W0002_P0001\DE_2_W0002_P0001_T0003\TR1_W0001_P0122\TR1_2_W0001_P0122_T0001_R1_P4_K1_Ch2-Ch1.zen
2.543933e+01	3.650100e+00	20150715_gfpSORORINcd3_G2G1\MitoSys2\LSM\gfpSORORINc_G1\DE_W0002_P0001\DE_2_W0002_P0001_T0003\TR1_W0001_P0122\TR1_2_W0001_P0122_T0001_R1_P4_K1_Ch2-Ch1.zen
2.549933e+01	3.766770e+00	20150715_gfpSORORINcd3_G2G1\MitoSys2\LSM\gfpSORORINc_G1\DE_W0002_P0001\DE_2_W0002_P0001_T0003\TR1_W0001_P0122\TR1_2_W0001_P0122_T0001_R1_P4_K1_Ch2-Ch1.zen
2.555933e+01	3.216750e+00	20150715_gfpSORORINcd3_G2G1\MitoSys2\LSM\gfpSORORINc_G1\DE_W0002_P0001\DE_2_W0002_P0001_T0003\TR1_W0001_P0122\TR1_2_W0001_P0122_T0001_R1_P4_K1_Ch2-Ch1.zen
2.561933e+01	3.366760e+00	20150715_gfpSORORINcd3_G2G1\MitoSys2\LSM\gfpSORORINc_G1\DE_W0002_P0001\DE_2_W0002_P0001_T0003\TR1_W0001_P0122\TR1_2_W0001_P0122_T0001_R1_P4_K1_Ch2-Ch1.zen
2.567932e+01	2.750070e+00	20150715_gfpSORORINcd3_G2G1\MitoSys2\LSM\gfpSORORINc_G1\DE_W0002_P0001\DE_2_W0002_P0001_T0003\TR1_W0001_P0122\TR1_2_W0001_P0122_T0001_R1_P4_K1_Ch2-Ch1.zen
2.573932e+01	4.033440e+00	20150715_gfpSORORINcd3_G2G1\MitoSys2\LSM\gfpSORORINc_G1\DE_W0002_P0001\DE_2_W0002_P0001_T0003\TR1_W0001_P0122\TR1_2_W0001_P0122_T0001_R1_P4_K1_Ch2-Ch1.zen
2.579932e+01	3.683430e+00	20150715_gfpSORORINcd3_G2G1\MitoSys2\LSM\gfpSORORINc_G1\DE_W0002_P0001\DE_2_W0002_P0001_T0003\TR1_W0001_P0122\TR1_2_W0001_P0122_T0001_R1_P4_K1_Ch2-Ch1.zen
2.585932e+01	3.283420e+00	20150715_gfpSORORINcd3_G2G1\MitoSys2\LSM\gfpSORORINc_G1\DE_W0002_P0001\DE_2_W0002_P0001_T0003\TR1_W0001_P0122\TR1_2_W0001_P0122_T0001_R1_P4_K1_Ch2-Ch1.zen
2.591932e+01	2.533400e+00	20150715_gfpSORORINcd3_G2G1\MitoSys2\LSM\gfpSORORINc_G1\DE_W0002_P0001\DE_2_W0002_P0001_T0003\TR1_W0001_P0122\TR1_2_W0001_P0122_T0001_R1_P4_K1_Ch2-Ch1.zen
2.597931e+01	3.466760e+00	20150715_gfpSORORINcd3_G2G1\MitoSys2\LSM\gfpSORORINc_G1\DE_W0002_P0001\DE_2_W0002_P0001_T0003\TR1_W0001_P0122\TR1_2_W0001_P0122_T0001_R1_P4_K1_Ch2-Ch1.zen
2.603931e+01	2.850080e+00	20150715_gfpSORORINcd3_G2G1\MitoSys2\LSM\gfpSORORINc_G1\DE_W0002_P0001\DE_2_W0002_P0001_T0003\TR1_W0001_P0122\TR1_2_W0001_P0122_T0001_R1_P4_K1_Ch2-Ch1.zen
2.609931e+01	3.433420e+00	20150715_gfpSORORINcd3_G2G1\MitoSys2\LSM\gfpSORORINc_G1\DE_W0002_P0001\DE_2_W0002_P0001_T0003\TR1_W0001_P0122\TR1_2_W0001_P0122_T0001_R1_P4_K1_Ch2-Ch1.zen
2.615931e+01	3.466760e+00	20150715_gfpSORORINcd3_G2G1\MitoSys2\LSM\gfpSORORINc_G1\DE_W0002_P0001\DE_2_W0002_P0001_T0003\TR1_W0001_P0122\TR1_2_W0001_P0122_T0001_R1_P4_K1_Ch2-Ch1.zen
2.621931e+01	2.950080e+00	20150715_gfpSORORINcd3_G2G1\MitoSys2\LSM\gfpSORORINc_G1\DE_W0002_P0001\DE_2_W0002_P0001_T0003\TR1_W0001_P0122\TR1_2_W0001_P0122_T0001_R1_P4_K1_Ch2-Ch1.zen
2.627931e+01	4.116780e+00	20150715_gfpSORORINcd3_G2G1\MitoSys2\LSM\gfpSORORINc_G1\DE_W0002_P0001\DE_2_W0002_P0001_T0003\TR1_W0001_P0122\TR1_2_W0001_P0122_T0001_R1_P4_K1_Ch2-Ch1.zen
2.633931e+01	2.616740e+00	20150715_gfpSORORINcd3_G2G1\MitoSys2\LSM\gfpSORORINc_G1\DE_W0002_P0001\DE_2_W0002_P0001_T0003\TR1_W0001_P0122\TR1_2_W0001_P0122_T0001_R1_P4_K1_Ch2-Ch1.zen
2.639930e+01	3.050080e+00	20150715_gfpSORORINcd3_G2G1\MitoSys2\LSM\gfpSORORINc_G1\DE_W0002_P0001\DE_2_W0002_P0001_T0003\TR1_W0001_P0122\TR1_2_W0001_P0122_T0001_R1_P4_K1_Ch2-Ch1.zen
2.645930e+01	3.750100e+00	20150715_gfpSORORINcd3_G2G1\MitoSys2\LSM\gfpSORORINc_G1\DE_W0002_P0001\DE_2_W0002_P0001_T0003\TR1_W0001_P0122\TR1_2_W0001_P0122_T0001_R1_P4_K1_Ch2-Ch1.zen
2.651930e+01	2.866740e+00	20150715_gfpSORORINcd3_G2G1\MitoSys2\LSM\gfpSORORINc_G1\DE_W0002_P0001\DE_2_W0002_P0001_T0003\TR1_W0001_P0122\TR1_2_W0001_P0122_T0001_R1_P4_K1_Ch2-Ch1.zen
2.657930e+01	3.383420e+00	20150715_gfpSORORINcd3_G2G1\MitoSys2\LSM\gfpSORORINc_G1\DE_W0002_P0001\DE_2_W0002_P0001_T0003\TR1_W0001_P0122\TR1_2_W0001_P0122_T0001_R1_P4_K1_Ch2-Ch1.zen
2.663930e+01	3.133420e+00	20150715_gfpSORORINcd3_G2G1\MitoSys2\LSM\gfpSORORINc_G1\DE_W0002_P0001\DE_2_W0002_P0001_T0003\TR1_W0001_P0122\TR1_2_W0001_P0122_T0001_R1_P4_K1_Ch2-Ch1.zen
2.669930e+01	3.450090e+00	20150715_gfpSORORINcd3_G2G1\MitoSys2\LSM\gfpSORORINc_G1\DE_W0002_P0001\DE_2_W0002_P0001_T0003\TR1_W0001_P0122\TR1_2_W0001_P0122_T0001_R1_P4_K1_Ch2-Ch1.zen
2.675929e+01	3.883440e+00	20150715_gfpSORORINcd3_G2G1\MitoSys2\LSM\gfpSORORINc_G1\DE_W0002_P0001\DE_2_W0002_P0001_T0003\TR1_W0001_P0122\TR1_2_W0001_P0122_T0001_R1_P4_K1_Ch2-Ch1.zen
2.681929e+01	2.633400e+00	20150715_gfpSORORINcd3_G2G1\MitoSys2\LSM\gfpSORORINc_G1\DE_W0002_P0001\DE_2_W0002_P0001_T0003\TR1_W0001_P0122\TR1_2_W0001_P0122_T0001_R1_P4_K1_Ch2-Ch1.zen
2.687929e+01	2.983410e+00	20150715_gfpSORORINcd3_G2G1\MitoSys2\LSM\gfpSORORINc_G1\DE_W0002_P0001\DE_2_W0002_P0001_T0003\TR1_W0001_P0122\TR1_2_W0001_P0122_T0001_R1_P4_K1_Ch2-Ch1.zen
2.693929e+01	2.816740e+00	20150715_gfpSORORINcd3_G2G1\MitoSys2\LSM\gfpSORORINc_G1\DE_W0002_P0001\DE_2_W0002_P0001_T0003\TR1_W0001_P0122\TR1_2_W0001_P0122_T0001_R1_P4_K1_Ch2-Ch1.zen
2.699929e+01	3.833430e+00	20150715_gfpSORORINcd3_G2G1\MitoSys2\LSM\gfpSORORINc_G1\DE_W0002_P0001\DE_2_W0002_P0001_T0003\TR1_W0001_P0122\TR1_2_W0001_P0122_T0001_R1_P4_K1_Ch2-Ch1.zen
2.705929e+01	2.133390e+00	20150715_gfpSORORINcd3_G2G1\MitoSys2\LSM\gfpSORORINc_G1\DE_W0002_P0001\DE_2_W0002_P0001_T0003\TR1_W0001_P0122\TR1_2_W0001_P0122_T0001_R1_P4_K1_Ch2-Ch1.zen
2.711929e+01	2.766740e+00	20150715_gfpSORORINcd3_G2G1\MitoSys2\LSM\gfpSORORINc_G1\DE_W0002_P0001\DE_2_W0002_P0001_T0003\TR1_W0001_P0122\TR1_2_W0001_P0122_T0001_R1_P4_K1_Ch2-Ch1.zen
2.717928e+01	3.200080e+00	20150715_gfpSORORINcd3_G2G1\MitoSys2\LSM\gfpSORORINc_G1\DE_W0002_P0001\DE_2_W0002_P0001_T0003\TR1_W0001_P0122\TR1_2_W0001_P0122_T0001_R1_P4_K1_Ch2-Ch1.zen
2.723928e+01	2.100060e+00	20150715_gfpSORORINcd3_G2G1\MitoSys2\LSM\gfpSORORINc_G1\DE_W0002_P0001\DE_2_W0002_P0001_T0003\TR1_W0001_P0122\TR1_2_W0001_P0122_T0001_R1_P4_K1_Ch2-Ch1.zen
2.729928e+01	3.550090e+00	20150715_gfpSORORINcd3_G2G1\MitoSys2\LSM\gfpSORORINc_G1\DE_W0002_P0001\DE_2_W0002_P0001_T0003\TR1_W0001_P0122\TR1_2_W0001_P0122_T0001_R1_P4_K1_Ch2-Ch1.zen
2.735928e+01	2.716740e+00	20150715_gfpSORORINcd3_G2G1\MitoSys2\LSM\gfpSORORINc_G1\DE_W0002_P0001\DE_2_W0002_P0001_T0003\TR1_W0001_P0122\TR1_2_W0001_P0122_T0001_R1_P4_K1_Ch2-Ch1.zen
2.741928e+01	2.900080e+00	20150715_gfpSORORINcd3_G2G1\MitoSys2\LSM\gfpSORORINc_G1\DE_W0002_P0001\DE_2_W0002_P0001_T0003\TR1_W0001_P0122\TR1_2_W0001_P0122_T0001_R1_P4_K1_Ch2-Ch1.zen
2.747928e+01	3.466760e+00	20150715_gfpSORORINcd3_G2G1\MitoSys2\LSM\gfpSORORINc_G1\DE_W0002_P0001\DE_2_W0002_P0001_T0003\TR1_W0001_P0122\TR1_2_W0001_P0122_T0001_R1_P4_K1_Ch2-Ch1.zen
2.753927e+01	2.950080e+00	20150715_gfpSORORINcd3_G2G1\MitoSys2\LSM\gfpSORORINc_G1\DE_W0002_P0001\DE_2_W0002_P0001_T0003\TR1_W0001_P0122\TR1_2_W0001_P0122_T0001_R1_P4_K1_Ch2-Ch1.zen
2.759927e+01	2.500070e+00	20150715_gfpSORORINcd3_G2G1\MitoSys2\LSM\gfpSORORINc_G1\DE_W0002_P0001\DE_2_W0002_P0001_T0003\TR1_W0001_P0122\TR1_2_W0001_P0122_T0001_R1_P4_K1_Ch2-Ch1.zen
2.765927e+01	3.133420e+00	20150715_gfpSORORINcd3_G2G1\MitoSys2\LSM\gfpSORORINc_G1\DE_W0002_P0001\DE_2_W0002_P0001_T0003\TR1_W0001_P0122\TR1_2_W0001_P0122_T0001_R1_P4_K1_Ch2-Ch1.zen
2.771927e+01	3.100080e+00	20150715_gfpSORORINcd3_G2G1\MitoSys2\LSM\gfpSORORINc_G1\DE_W0002_P0001\DE_2_W0002_P0001_T0003\TR1_W0001_P0122\TR1_2_W0001_P0122_T0001_R1_P4_K1_Ch2-Ch1.zen
2.777927e+01	1.950050e+00	20150715_gfpSORORINcd3_G2G1\MitoSys2\LSM\gfpSORORINc_G1\DE_W0002_P0001\DE_2_W0002_P0001_T0003\TR1_W0001_P0122\TR1_2_W0001_P0122_T0001_R1_P4_K1_Ch2-Ch1.zen
2.783927e+01	2.866740e+00	20150715_gfpSORORINcd3_G2G1\MitoSys2\LSM\gfpSORORINc_G1\DE_W0002_P0001\DE_2_W0002_P0001_T0003\TR1_W0001_P0122\TR1_2_W0001_P0122_T0001_R1_P4_K1_Ch2-Ch1.zen
2.789927e+01	4.183440e+00	20150715_gfpSORORINcd3_G2G1\MitoSys2\LSM\gfpSORORINc_G1\DE_W0002_P0001\DE_2_W0002_P0001_T0003\TR1_W0001_P0122\TR1_2_W0001_P0122_T0001_R1_P4_K1_Ch2-Ch1.zen
2.795926e+01	4.116780e+00	20150715_gfpSORORINcd3_G2G1\MitoSys2\LSM\gfpSORORINc_G1\DE_W0002_P0001\DE_2_W0002_P0001_T0003\TR1_W0001_P0122\TR1_2_W0001_P0122_T0001_R1_P4_K1_Ch2-Ch1.zen
2.801926e+01	2.433400e+00	20150715_gfpSORORINcd3_G2G1\MitoSys2\LSM\gfpSORORINc_G1\DE_W0002_P0001\DE_2_W0002_P0001_T0003\TR1_W0001_P0122\TR1_2_W0001_P0122_T0001_R1_P4_K1_Ch2-Ch1.zen
2.807926e+01	2.400060e+00	20150715_gfpSORORINcd3_G2G1\MitoSys2\LSM\gfpSORORINc_G1\DE_W0002_P0001\DE_2_W0002_P0001_T0003\TR1_W0001_P0122\TR1_2_W0001_P0122_T0001_R1_P4_K1_Ch2-Ch1.zen
2.813926e+01	2.166720e+00	20150715_gfpSORORINcd3_G2G1\MitoSys2\LSM\gfpSORORINc_G1\DE_W0002_P0001\DE_2_W0002_P0001_T0003\TR1_W0001_P0122\TR1_2_W0001_P0122_T0001_R1_P4_K1_Ch2-Ch1.zen
2.819926e+01	2.733410e+00	20150715_gfpSORORINcd3_G2G1\MitoSys2\LSM\gfpSORORINc_G1\DE_W0002_P0001\DE_2_W0002_P0001_T0003\TR1_W0001_P0122\TR1_2_W0001_P0122_T0001_R1_P4_K1_Ch2-Ch1.zen
2.825925e+01	3.283420e+00	20150715_gfpSORORINcd3_G2G1\MitoSys2\LSM\gfpSORORINc_G1\DE_W0002_P0001\DE_2_W0002_P0001_T0003\TR1_W0001_P0122\TR1_2_W0001_P0122_T0001_R1_P4_K1_Ch2-Ch1.zen
2.831925e+01	2.883410e+00	20150715_gfpSORORINcd3_G2G1\MitoSys2\LSM\gfpSORORINc_G1\DE_W0002_P0001\DE_2_W0002_P0001_T0003\TR1_W0001_P0122\TR1_2_W0001_P0122_T0001_R1_P4_K1_Ch2-Ch1.zen
2.837925e+01	3.716760e+00	20150715_gfpSORORINcd3_G2G1\MitoSys2\LSM\gfpSORORINc_G1\DE_W0002_P0001\DE_2_W0002_P0001_T0003\TR1_W0001_P0122\TR1_2_W0001_P0122_T0001_R1_P4_K1_Ch2-Ch1.zen
2.843925e+01	2.666740e+00	20150715_gfpSORORINcd3_G2G1\MitoSys2\LSM\gfpSORORINc_G1\DE_W0002_P0001\DE_2_W0002_P0001_T0003\TR1_W0001_P0122\TR1_2_W0001_P0122_T0001_R1_P4_K1_Ch2-Ch1.zen
2.849925e+01	3.250090e+00	20150715_gfpSORORINcd3_G2G1\MitoSys2\LSM\gfpSORORINc_G1\DE_W0002_P0001\DE_2_W0002_P0001_T0003\TR1_W0001_P0122\TR1_2_W0001_P0122_T0001_R1_P4_K1_Ch2-Ch1.zen
2.855925e+01	2.766740e+00	20150715_gfpSORORINcd3_G2G1\MitoSys2\LSM\gfpSORORINc_G1\DE_W0002_P0001\DE_2_W0002_P0001_T0003\TR1_W0001_P0122\TR1_2_W0001_P0122_T0001_R1_P4_K1_Ch2-Ch1.zen
2.861925e+01	3.500090e+00	20150715_gfpSORORINcd3_G2G1\MitoSys2\LSM\gfpSORORINc_G1\DE_W0002_P0001\DE_2_W0002_P0001_T0003\TR1_W0001_P0122\TR1_2_W0001_P0122_T0001_R1_P4_K1_Ch2-Ch1.zen
2.867924e+01	3.316750e+00	20150715_gfpSORORINcd3_G2G1\MitoSys2\LSM\gfpSORORINc_G1\DE_W0002_P0001\DE_2_W0002_P0001_T0003\TR1_W0001_P0122\TR1_2_W0001_P0122_T0001_R1_P4_K1_Ch2-Ch1.zen
2.873924e+01	3.166750e+00	20150715_gfpSORORINcd3_G2G1\MitoSys2\LSM\gfpSORORINc_G1\DE_W0002_P0001\DE_2_W0002_P0001_T0003\TR1_W0001_P0122\TR1_2_W0001_P0122_T0001_R1_P4_K1_Ch2-Ch1.zen
2.879924e+01	2.866740e+00	20150715_gfpSORORINcd3_G2G1\MitoSys2\LSM\gfpSORORINc_G1\DE_W0002_P0001\DE_2_W0002_P0001_T0003\TR1_W0001_P0122\TR1_2_W0001_P0122_T0001_R1_P4_K1_Ch2-Ch1.zen
2.885924e+01	2.300060e+00	20150715_gfpSORORINcd3_G2G1\MitoSys2\LSM\gfpSORORINc_G1\DE_W0002_P0001\DE_2_W0002_P0001_T0003\TR1_W0001_P0122\TR1_2_W0001_P0122_T0001_R1_P4_K1_Ch2-Ch1.zen
2.891924e+01	3.066750e+00	20150715_gfpSORORINcd3_G2G1\MitoSys2\LSM\gfpSORORINc_G1\DE_W0002_P0001\DE_2_W0002_P0001_T0003\TR1_W0001_P0122\TR1_2_W0001_P0122_T0001_R1_P4_K1_Ch2-Ch1.zen
2.897924e+01	3.066750e+00	20150715_gfpSORORINcd3_G2G1\MitoSys2\LSM\gfpSORORINc_G1\DE_W0002_P0001\DE_2_W0002_P0001_T0003\TR1_W0001_P0122\TR1_2_W0001_P0122_T0001_R1_P4_K1_Ch2-Ch1.zen
2.903923e+01	3.233420e+00	20150715_gfpSORORINcd3_G2G1\MitoSys2\LSM\gfpSORORINc_G1\DE_W0002_P0001\DE_2_W0002_P0001_T0003\TR1_W0001_P0122\TR1_2_W0001_P0122_T0001_R1_P4_K1_Ch2-Ch1.zen
2.909923e+01	3.033410e+00	20150715_gfpSORORINcd3_G2G1\MitoSys2\LSM\gfpSORORINc_G1\DE_W0002_P0001\DE_2_W0002_P0001_T0003\TR1_W0001_P0122\TR1_2_W0001_P0122_T0001_R1_P4_K1_Ch2-Ch1.zen
2.915923e+01	2.683400e+00	20150715_gfpSORORINcd3_G2G1\MitoSys2\LSM\gfpSORORINc_G1\DE_W0002_P0001\DE_2_W0002_P0001_T0003\TR1_W0001_P0122\TR1_2_W0001_P0122_T0001_R1_P4_K1_Ch2-Ch1.zen
2.921923e+01	2.933410e+00	20150715_gfpSORORINcd3_G2G1\MitoSys2\LSM\gfpSORORINc_G1\DE_W0002_P0001\DE_2_W0002_P0001_T0003\TR1_W0001_P0122\TR1_2_W0001_P0122_T0001_R1_P4_K1_Ch2-Ch1.zen
2.927923e+01	3.150080e+00	20150715_gfpSORORINcd3_G2G1\MitoSys2\LSM\gfpSORORINc_G1\DE_W0002_P0001\DE_2_W0002_P0001_T0003\TR1_W0001_P0122\TR1_2_W0001_P0122_T0001_R1_P4_K1_Ch2-Ch1.zen
2.933923e+01	2.966740e+00	20150715_gfpSORORINcd3_G2G1\MitoSys2\LSM\gfpSORORINc_G1\DE_W0002_P0001\DE_2_W0002_P0001_T0003\TR1_W0001_P0122\TR1_2_W0001_P0122_T0001_R1_P4_K1_Ch2-Ch1.zen
2.939923e+01	2.600070e+00	20150715_gfpSORORINcd3_G2G1\MitoSys2\LSM\gfpSORORINc_G1\DE_W0002_P0001\DE_2_W0002_P0001_T0003\TR1_W0001_P0122\TR1_2_W0001_P0122_T0001_R1_P4_K1_Ch2-Ch1.zen
2.945922e+01	1.866720e+00	20150715_gfpSORORINcd3_G2G1\MitoSys2\LSM\gfpSORORINc_G1\DE_W0002_P0001\DE_2_W0002_P0001_T0003\TR1_W0001_P0122\TR1_2_W0001_P0122_T0001_R1_P4_K1_Ch2-Ch1.zen
2.951922e+01	2.300060e+00	20150715_gfpSORORINcd3_G2G1\MitoSys2\LSM\gfpSORORINc_G1\DE_W0002_P0001\DE_2_W0002_P0001_T0003\TR1_W0001_P0122\TR1_2_W0001_P0122_T0001_R1_P4_K1_Ch2-Ch1.zen
2.957922e+01	2.516730e+00	20150715_gfpSORORINcd3_G2G1\MitoSys2\LSM\gfpSORORINc_G1\DE_W0002_P0001\DE_2_W0002_P0001_T0003\TR1_W0001_P0122\TR1_2_W0001_P0122_T0001_R1_P4_K1_Ch2-Ch1.zen
2.963922e+01	3.200080e+00	20150715_gfpSORORINcd3_G2G1\MitoSys2\LSM\gfpSORORINc_G1\DE_W0002_P0001\DE_2_W0002_P0001_T0003\TR1_W0001_P0122\TR1_2_W0001_P0122_T0001_R1_P4_K1_Ch2-Ch1.zen
2.969922e+01	3.433420e+00	20150715_gfpSORORINcd3_G2G1\MitoSys2\LSM\gfpSORORINc_G1\DE_W0002_P0001\DE_2_W0002_P0001_T0003\TR1_W0001_P0122\TR1_2_W0001_P0122_T0001_R1_P4_K1_Ch2-Ch1.zen
2.975922e+01	3.916770e+00	20150715_gfpSORORINcd3_G2G1\MitoSys2\LSM\gfpSORORINc_G1\DE_W0002_P0001\DE_2_W0002_P0001_T0003\TR1_W0001_P0122\TR1_2_W0001_P0122_T0001_R1_P4_K1_Ch2-Ch1.zen
2.981921e+01	3.116750e+00	20150715_gfpSORORINcd3_G2G1\MitoSys2\LSM\gfpSORORINc_G1\DE_W0002_P0001\DE_2_W0002_P0001_T0003\TR1_W0001_P0122\TR1_2_W0001_P0122_T0001_R1_P4_K1_Ch2-Ch1.zen
2.987921e+01	2.916740e+00	20150715_gfpSORORINcd3_G2G1\MitoSys2\LSM\gfpSORORINc_G1\DE_W0002_P0001\DE_2_W0002_P0001_T0003\TR1_W0001_P0122\TR1_2_W0001_P0122_T0001_R1_P4_K1_Ch2-Ch1.zen
2.993921e+01	2.616740e+00	20150715_gfpSORORINcd3_G2G1\MitoSys2\LSM\gfpSORORINc_G1\DE_W0002_P0001\DE_2_W0002_P0001_T0003\TR1_W0001_P0122\TR1_2_W0001_P0122_T0001_R1_P4_K1_Ch2-Ch1.zen
0	3.091665e+01	20150715_gfpSORORINcd3_G2G1\MitoSys2\LSM\gfpSORORINc_G1\DE_W0002_P0002\DE_2_W0002_P0002_T0003\TR1_W0001_P0124\TR1_2_W0001_P0124_T0001_R1_P1_K1_Ch2-Ch1.zen
6.000000e-02	3.229998e+01	20150715_gfpSORORINcd3_G2G1\MitoSys2\LSM\gfpSORORINc_G1\DE_W0002_P0002\DE_2_W0002_P0002_T0003\TR1_W0001_P0124\TR1_2_W0001_P0124_T0001_R1_P1_K1_Ch2-Ch1.zen
1.200000e-01	2.833331e+01	20150715_gfpSORORINcd3_G2G1\MitoSys2\LSM\gfpSORORINc_G1\DE_W0002_P0002\DE_2_W0002_P0002_T0003\TR1_W0001_P0124\TR1_2_W0001_P0124_T0001_R1_P1_K1_Ch2-Ch1.zen
1.800000e-01	2.648331e+01	20150715_gfpSORORINcd3_G2G1\MitoSys2\LSM\gfpSORORINc_G1\DE_W0002_P0002\DE_2_W0002_P0002_T0003\TR1_W0001_P0124\TR1_2_W0001_P0124_T0001_R1_P1_K1_Ch2-Ch1.zen
2.400000e-01	2.664998e+01	20150715_gfpSORORINcd3_G2G1\MitoSys2\LSM\gfpSORORINc_G1\DE_W0002_P0002\DE_2_W0002_P0002_T0003\TR1_W0001_P0124\TR1_2_W0001_P0124_T0001_R1_P1_K1_Ch2-Ch1.zen
3.000000e-01	2.798331e+01	20150715_gfpSORORINcd3_G2G1\MitoSys2\LSM\gfpSORORINc_G1\DE_W0002_P0002\DE_2_W0002_P0002_T0003\TR1_W0001_P0124\TR1_2_W0001_P0124_T0001_R1_P1_K1_Ch2-Ch1.zen
3.600000e-01	2.993331e+01	20150715_gfpSORORINcd3_G2G1\MitoSys2\LSM\gfpSORORINc_G1\DE_W0002_P0002\DE_2_W0002_P0002_T0003\TR1_W0001_P0124\TR1_2_W0001_P0124_T0001_R1_P1_K1_Ch2-Ch1.zen
4.200000e-01	3.201664e+01	20150715_gfpSORORINcd3_G2G1\MitoSys2\LSM\gfpSORORINc_G1\DE_W0002_P0002\DE_2_W0002_P0002_T0003\TR1_W0001_P0124\TR1_2_W0001_P0124_T0001_R1_P1_K1_Ch2-Ch1.zen
4.800000e-01	2.923331e+01	20150715_gfpSORORINcd3_G2G1\MitoSys2\LSM\gfpSORORINc_G1\DE_W0002_P0002\DE_2_W0002_P0002_T0003\TR1_W0001_P0124\TR1_2_W0001_P0124_T0001_R1_P1_K1_Ch2-Ch1.zen
5.400000e-01	3.166664e+01	20150715_gfpSORORINcd3_G2G1\MitoSys2\LSM\gfpSORORINc_G1\DE_W0002_P0002\DE_2_W0002_P0002_T0003\TR1_W0001_P0124\TR1_2_W0001_P0124_T0001_R1_P1_K1_Ch2-Ch1.zen
6.000000e-01	3.296664e+01	20150715_gfpSORORINcd3_G2G1\MitoSys2\LSM\gfpSORORINc_G1\DE_W0002_P0002\DE_2_W0002_P0002_T0003\TR1_W0001_P0124\TR1_2_W0001_P0124_T0001_R1_P1_K1_Ch2-Ch1.zen
6.600000e-01	3.148331e+01	20150715_gfpSORORINcd3_G2G1\MitoSys2\LSM\gfpSORORINc_G1\DE_W0002_P0002\DE_2_W0002_P0002_T0003\TR1_W0001_P0124\TR1_2_W0001_P0124_T0001_R1_P1_K1_Ch2-Ch1.zen
7.200000e-01	2.931664e+01	20150715_gfpSORORINcd3_G2G1\MitoSys2\LSM\gfpSORORINc_G1\DE_W0002_P0002\DE_2_W0002_P0002_T0003\TR1_W0001_P0124\TR1_2_W0001_P0124_T0001_R1_P1_K1_Ch2-Ch1.zen
7.800000e-01	3.278331e+01	20150715_gfpSORORINcd3_G2G1\MitoSys2\LSM\gfpSORORINc_G1\DE_W0002_P0002\DE_2_W0002_P0002_T0003\TR1_W0001_P0124\TR1_2_W0001_P0124_T0001_R1_P1_K1_Ch2-Ch1.zen
8.400000e-01	2.913331e+01	20150715_gfpSORORINcd3_G2G1\MitoSys2\LSM\gfpSORORINc_G1\DE_W0002_P0002\DE_2_W0002_P0002_T0003\TR1_W0001_P0124\TR1_2_W0001_P0124_T0001_R1_P1_K1_Ch2-Ch1.zen
9.000000e-01	3.106664e+01	20150715_gfpSORORINcd3_G2G1\MitoSys2\LSM\gfpSORORINc_G1\DE_W0002_P0002\DE_2_W0002_P0002_T0003\TR1_W0001_P0124\TR1_2_W0001_P0124_T0001_R1_P1_K1_Ch2-Ch1.zen
9.600000e-01	2.518332e+01	20150715_gfpSORORINcd3_G2G1\MitoSys2\LSM\gfpSORORINc_G1\DE_W0002_P0002\DE_2_W0002_P0002_T0003\TR1_W0001_P0124\TR1_2_W0001_P0124_T0001_R1_P1_K1_Ch2-Ch1.zen
1.020000e+00	3.216665e+01	20150715_gfpSORORINcd3_G2G1\MitoSys2\LSM\gfpSORORINc_G1\DE_W0002_P0002\DE_2_W0002_P0002_T0003\TR1_W0001_P0124\TR1_2_W0001_P0124_T0001_R1_P1_K1_Ch2-Ch1.zen
1.080000e+00	3.073331e+01	20150715_gfpSORORINcd3_G2G1\MitoSys2\LSM\gfpSORORINc_G1\DE_W0002_P0002\DE_2_W0002_P0002_T0003\TR1_W0001_P0124\TR1_2_W0001_P0124_T0001_R1_P1_K1_Ch2-Ch1.zen
1.140000e+00	2.823331e+01	20150715_gfpSORORINcd3_G2G1\MitoSys2\LSM\gfpSORORINc_G1\DE_W0002_P0002\DE_2_W0002_P0002_T0003\TR1_W0001_P0124\TR1_2_W0001_P0124_T0001_R1_P1_K1_Ch2-Ch1.zen
1.200000e+00	2.991665e+01	20150715_gfpSORORINcd3_G2G1\MitoSys2\LSM\gfpSORORINc_G1\DE_W0002_P0002\DE_2_W0002_P0002_T0003\TR1_W0001_P0124\TR1_2_W0001_P0124_T0001_R1_P1_K1_Ch2-Ch1.zen
1.260000e+00	2.774998e+01	20150715_gfpSORORINcd3_G2G1\MitoSys2\LSM\gfpSORORINc_G1\DE_W0002_P0002\DE_2_W0002_P0002_T0003\TR1_W0001_P0124\TR1_2_W0001_P0124_T0001_R1_P1_K1_Ch2-Ch1.zen
1.320000e+00	3.176664e+01	20150715_gfpSORORINcd3_G2G1\MitoSys2\LSM\gfpSORORINc_G1\DE_W0002_P0002\DE_2_W0002_P0002_T0003\TR1_W0001_P0124\TR1_2_W0001_P0124_T0001_R1_P1_K1_Ch2-Ch1.zen
1.380000e+00	2.909998e+01	20150715_gfpSORORINcd3_G2G1\MitoSys2\LSM\gfpSORORINc_G1\DE_W0002_P0002\DE_2_W0002_P0002_T0003\TR1_W0001_P0124\TR1_2_W0001_P0124_T0001_R1_P1_K1_Ch2-Ch1.zen
1.440000e+00	2.729998e+01	20150715_gfpSORORINcd3_G2G1\MitoSys2\LSM\gfpSORORINc_G1\DE_W0002_P0002\DE_2_W0002_P0002_T0003\TR1_W0001_P0124\TR1_2_W0001_P0124_T0001_R1_P1_K1_Ch2-Ch1.zen
1.500000e+00	2.621665e+01	20150715_gfpSORORINcd3_G2G1\MitoSys2\LSM\gfpSORORINc_G1\DE_W0002_P0002\DE_2_W0002_P0002_T0003\TR1_W0001_P0124\TR1_2_W0001_P0124_T0001_R1_P1_K1_Ch2-Ch1.zen
1.560000e+00	3.109998e+01	20150715_gfpSORORINcd3_G2G1\MitoSys2\LSM\gfpSORORINc_G1\DE_W0002_P0002\DE_2_W0002_P0002_T0003\TR1_W0001_P0124\TR1_2_W0001_P0124_T0001_R1_P1_K1_Ch2-Ch1.zen
1.620000e+00	2.911665e+01	20150715_gfpSORORINcd3_G2G1\MitoSys2\LSM\gfpSORORINc_G1\DE_W0002_P0002\DE_2_W0002_P0002_T0003\TR1_W0001_P0124\TR1_2_W0001_P0124_T0001_R1_P1_K1_Ch2-Ch1.zen
1.680000e+00	2.356665e+01	20150715_gfpSORORINcd3_G2G1\MitoSys2\LSM\gfpSORORINc_G1\DE_W0002_P0002\DE_2_W0002_P0002_T0003\TR1_W0001_P0124\TR1_2_W0001_P0124_T0001_R1_P1_K1_Ch2-Ch1.zen
1.740000e+00	2.643331e+01	20150715_gfpSORORINcd3_G2G1\MitoSys2\LSM\gfpSORORINc_G1\DE_W0002_P0002\DE_2_W0002_P0002_T0003\TR1_W0001_P0124\TR1_2_W0001_P0124_T0001_R1_P1_K1_Ch2-Ch1.zen
1.800000e+00	3.193331e+01	20150715_gfpSORORINcd3_G2G1\MitoSys2\LSM\gfpSORORINc_G1\DE_W0002_P0002\DE_2_W0002_P0002_T0003\TR1_W0001_P0124\TR1_2_W0001_P0124_T0001_R1_P1_K1_Ch2-Ch1.zen
1.860000e+00	2.798331e+01	20150715_gfpSORORINcd3_G2G1\MitoSys2\LSM\gfpSORORINc_G1\DE_W0002_P0002\DE_2_W0002_P0002_T0003\TR1_W0001_P0124\TR1_2_W0001_P0124_T0001_R1_P1_K1_Ch2-Ch1.zen
1.920000e+00	3.276664e+01	20150715_gfpSORORINcd3_G2G1\MitoSys2\LSM\gfpSORORINc_G1\DE_W0002_P0002\DE_2_W0002_P0002_T0003\TR1_W0001_P0124\TR1_2_W0001_P0124_T0001_R1_P1_K1_Ch2-Ch1.zen
1.980000e+00	3.034998e+01	20150715_gfpSORORINcd3_G2G1\MitoSys2\LSM\gfpSORORINc_G1\DE_W0002_P0002\DE_2_W0002_P0002_T0003\TR1_W0001_P0124\TR1_2_W0001_P0124_T0001_R1_P1_K1_Ch2-Ch1.zen
2.040000e+00	3.038331e+01	20150715_gfpSORORINcd3_G2G1\MitoSys2\LSM\gfpSORORINc_G1\DE_W0002_P0002\DE_2_W0002_P0002_T0003\TR1_W0001_P0124\TR1_2_W0001_P0124_T0001_R1_P1_K1_Ch2-Ch1.zen
2.100000e+00	2.823331e+01	20150715_gfpSORORINcd3_G2G1\MitoSys2\LSM\gfpSORORINc_G1\DE_W0002_P0002\DE_2_W0002_P0002_T0003\TR1_W0001_P0124\TR1_2_W0001_P0124_T0001_R1_P1_K1_Ch2-Ch1.zen
2.160000e+00	2.741665e+01	20150715_gfpSORORINcd3_G2G1\MitoSys2\LSM\gfpSORORINc_G1\DE_W0002_P0002\DE_2_W0002_P0002_T0003\TR1_W0001_P0124\TR1_2_W0001_P0124_T0001_R1_P1_K1_Ch2-Ch1.zen
2.220000e+00	3.179998e+01	20150715_gfpSORORINcd3_G2G1\MitoSys2\LSM\gfpSORORINc_G1\DE_W0002_P0002\DE_2_W0002_P0002_T0003\TR1_W0001_P0124\TR1_2_W0001_P0124_T0001_R1_P1_K1_Ch2-Ch1.zen
2.280000e+00	2.814998e+01	20150715_gfpSORORINcd3_G2G1\MitoSys2\LSM\gfpSORORINc_G1\DE_W0002_P0002\DE_2_W0002_P0002_T0003\TR1_W0001_P0124\TR1_2_W0001_P0124_T0001_R1_P1_K1_Ch2-Ch1.zen
2.340000e+00	3.503331e+01	20150715_gfpSORORINcd3_G2G1\MitoSys2\LSM\gfpSORORINc_G1\DE_W0002_P0002\DE_2_W0002_P0002_T0003\TR1_W0001_P0124\TR1_2_W0001_P0124_T0001_R1_P1_K1_Ch2-Ch1.zen
2.400000e+00	2.788331e+01	20150715_gfpSORORINcd3_G2G1\MitoSys2\LSM\gfpSORORINc_G1\DE_W0002_P0002\DE_2_W0002_P0002_T0003\TR1_W0001_P0124\TR1_2_W0001_P0124_T0001_R1_P1_K1_Ch2-Ch1.zen
2.460000e+00	2.549998e+01	20150715_gfpSORORINcd3_G2G1\MitoSys2\LSM\gfpSORORINc_G1\DE_W0002_P0002\DE_2_W0002_P0002_T0003\TR1_W0001_P0124\TR1_2_W0001_P0124_T0001_R1_P1_K1_Ch2-Ch1.zen
2.520000e+00	2.744998e+01	20150715_gfpSORORINcd3_G2G1\MitoSys2\LSM\gfpSORORINc_G1\DE_W0002_P0002\DE_2_W0002_P0002_T0003\TR1_W0001_P0124\TR1_2_W0001_P0124_T0001_R1_P1_K1_Ch2-Ch1.zen
2.580000e+00	2.634998e+01	20150715_gfpSORORINcd3_G2G1\MitoSys2\LSM\gfpSORORINc_G1\DE_W0002_P0002\DE_2_W0002_P0002_T0003\TR1_W0001_P0124\TR1_2_W0001_P0124_T0001_R1_P1_K1_Ch2-Ch1.zen
2.640000e+00	2.881665e+01	20150715_gfpSORORINcd3_G2G1\MitoSys2\LSM\gfpSORORINc_G1\DE_W0002_P0002\DE_2_W0002_P0002_T0003\TR1_W0001_P0124\TR1_2_W0001_P0124_T0001_R1_P1_K1_Ch2-Ch1.zen
2.700000e+00	2.629998e+01	20150715_gfpSORORINcd3_G2G1\MitoSys2\LSM\gfpSORORINc_G1\DE_W0002_P0002\DE_2_W0002_P0002_T0003\TR1_W0001_P0124\TR1_2_W0001_P0124_T0001_R1_P1_K1_Ch2-Ch1.zen
2.760000e+00	2.959998e+01	20150715_gfpSORORINcd3_G2G1\MitoSys2\LSM\gfpSORORINc_G1\DE_W0002_P0002\DE_2_W0002_P0002_T0003\TR1_W0001_P0124\TR1_2_W0001_P0124_T0001_R1_P1_K1_Ch2-Ch1.zen
2.820000e+00	2.563331e+01	20150715_gfpSORORINcd3_G2G1\MitoSys2\LSM\gfpSORORINc_G1\DE_W0002_P0002\DE_2_W0002_P0002_T0003\TR1_W0001_P0124\TR1_2_W0001_P0124_T0001_R1_P1_K1_Ch2-Ch1.zen
2.880000e+00	2.553332e+01	20150715_gfpSORORINcd3_G2G1\MitoSys2\LSM\gfpSORORINc_G1\DE_W0002_P0002\DE_2_W0002_P0002_T0003\TR1_W0001_P0124\TR1_2_W0001_P0124_T0001_R1_P1_K1_Ch2-Ch1.zen
2.940000e+00	2.721665e+01	20150715_gfpSORORINcd3_G2G1\MitoSys2\LSM\gfpSORORINc_G1\DE_W0002_P0002\DE_2_W0002_P0002_T0003\TR1_W0001_P0124\TR1_2_W0001_P0124_T0001_R1_P1_K1_Ch2-Ch1.zen
3	2.751665e+01	20150715_gfpSORORINcd3_G2G1\MitoSys2\LSM\gfpSORORINc_G1\DE_W0002_P0002\DE_2_W0002_P0002_T0003\TR1_W0001_P0124\TR1_2_W0001_P0124_T0001_R1_P1_K1_Ch2-Ch1.zen
3.060000e+00	2.124998e+01	20150715_gfpSORORINcd3_G2G1\MitoSys2\LSM\gfpSORORINc_G1\DE_W0002_P0002\DE_2_W0002_P0002_T0003\TR1_W0001_P0124\TR1_2_W0001_P0124_T0001_R1_P1_K1_Ch2-Ch1.zen
3.120000e+00	2.463332e+01	20150715_gfpSORORINcd3_G2G1\MitoSys2\LSM\gfpSORORINc_G1\DE_W0002_P0002\DE_2_W0002_P0002_T0003\TR1_W0001_P0124\TR1_2_W0001_P0124_T0001_R1_P1_K1_Ch2-Ch1.zen
3.180000e+00	2.701665e+01	20150715_gfpSORORINcd3_G2G1\MitoSys2\LSM\gfpSORORINc_G1\DE_W0002_P0002\DE_2_W0002_P0002_T0003\TR1_W0001_P0124\TR1_2_W0001_P0124_T0001_R1_P1_K1_Ch2-Ch1.zen
3.240000e+00	3.556664e+01	20150715_gfpSORORINcd3_G2G1\MitoSys2\LSM\gfpSORORINc_G1\DE_W0002_P0002\DE_2_W0002_P0002_T0003\TR1_W0001_P0124\TR1_2_W0001_P0124_T0001_R1_P1_K1_Ch2-Ch1.zen
3.300000e+00	3.244998e+01	20150715_gfpSORORINcd3_G2G1\MitoSys2\LSM\gfpSORORINc_G1\DE_W0002_P0002\DE_2_W0002_P0002_T0003\TR1_W0001_P0124\TR1_2_W0001_P0124_T0001_R1_P1_K1_Ch2-Ch1.zen
3.360000e+00	2.871665e+01	20150715_gfpSORORINcd3_G2G1\MitoSys2\LSM\gfpSORORINc_G1\DE_W0002_P0002\DE_2_W0002_P0002_T0003\TR1_W0001_P0124\TR1_2_W0001_P0124_T0001_R1_P1_K1_Ch2-Ch1.zen
3.420000e+00	2.749998e+01	20150715_gfpSORORINcd3_G2G1\MitoSys2\LSM\gfpSORORINc_G1\DE_W0002_P0002\DE_2_W0002_P0002_T0003\TR1_W0001_P0124\TR1_2_W0001_P0124_T0001_R1_P1_K1_Ch2-Ch1.zen
3.480000e+00	2.213332e+01	20150715_gfpSORORINcd3_G2G1\MitoSys2\LSM\gfpSORORINc_G1\DE_W0002_P0002\DE_2_W0002_P0002_T0003\TR1_W0001_P0124\TR1_2_W0001_P0124_T0001_R1_P1_K1_Ch2-Ch1.zen
3.540000e+00	2.299998e+01	20150715_gfpSORORINcd3_G2G1\MitoSys2\LSM\gfpSORORINc_G1\DE_W0002_P0002\DE_2_W0002_P0002_T0003\TR1_W0001_P0124\TR1_2_W0001_P0124_T0001_R1_P1_K1_Ch2-Ch1.zen
3.600000e+00	2.563331e+01	20150715_gfpSORORINcd3_G2G1\MitoSys2\LSM\gfpSORORINc_G1\DE_W0002_P0002\DE_2_W0002_P0002_T0003\TR1_W0001_P0124\TR1_2_W0001_P0124_T0001_R1_P1_K1_Ch2-Ch1.zen
3.660000e+00	2.696665e+01	20150715_gfpSORORINcd3_G2G1\MitoSys2\LSM\gfpSORORINc_G1\DE_W0002_P0002\DE_2_W0002_P0002_T0003\TR1_W0001_P0124\TR1_2_W0001_P0124_T0001_R1_P1_K1_Ch2-Ch1.zen
3.720000e+00	2.268332e+01	20150715_gfpSORORINcd3_G2G1\MitoSys2\LSM\gfpSORORINc_G1\DE_W0002_P0002\DE_2_W0002_P0002_T0003\TR1_W0001_P0124\TR1_2_W0001_P0124_T0001_R1_P1_K1_Ch2-Ch1.zen
3.780000e+00	2.409998e+01	20150715_gfpSORORINcd3_G2G1\MitoSys2\LSM\gfpSORORINc_G1\DE_W0002_P0002\DE_2_W0002_P0002_T0003\TR1_W0001_P0124\TR1_2_W0001_P0124_T0001_R1_P1_K1_Ch2-Ch1.zen
3.840000e+00	2.226665e+01	20150715_gfpSORORINcd3_G2G1\MitoSys2\LSM\gfpSORORINc_G1\DE_W0002_P0002\DE_2_W0002_P0002_T0003\TR1_W0001_P0124\TR1_2_W0001_P0124_T0001_R1_P1_K1_Ch2-Ch1.zen
3.900000e+00	2.599998e+01	20150715_gfpSORORINcd3_G2G1\MitoSys2\LSM\gfpSORORINc_G1\DE_W0002_P0002\DE_2_W0002_P0002_T0003\TR1_W0001_P0124\TR1_2_W0001_P0124_T0001_R1_P1_K1_Ch2-Ch1.zen
3.960000e+00	2.504998e+01	20150715_gfpSORORINcd3_G2G1\MitoSys2\LSM\gfpSORORINc_G1\DE_W0002_P0002\DE_2_W0002_P0002_T0003\TR1_W0001_P0124\TR1_2_W0001_P0124_T0001_R1_P1_K1_Ch2-Ch1.zen
4.020000e+00	3.041665e+01	20150715_gfpSORORINcd3_G2G1\MitoSys2\LSM\gfpSORORINc_G1\DE_W0002_P0002\DE_2_W0002_P0002_T0003\TR1_W0001_P0124\TR1_2_W0001_P0124_T0001_R1_P1_K1_Ch2-Ch1.zen
4.080000e+00	3.089998e+01	20150715_gfpSORORINcd3_G2G1\MitoSys2\LSM\gfpSORORINc_G1\DE_W0002_P0002\DE_2_W0002_P0002_T0003\TR1_W0001_P0124\TR1_2_W0001_P0124_T0001_R1_P1_K1_Ch2-Ch1.zen
4.140000e+00	2.378332e+01	20150715_gfpSORORINcd3_G2G1\MitoSys2\LSM\gfpSORORINc_G1\DE_W0002_P0002\DE_2_W0002_P0002_T0003\TR1_W0001_P0124\TR1_2_W0001_P0124_T0001_R1_P1_K1_Ch2-Ch1.zen
4.200000e+00	2.798331e+01	20150715_gfpSORORINcd3_G2G1\MitoSys2\LSM\gfpSORORINc_G1\DE_W0002_P0002\DE_2_W0002_P0002_T0003\TR1_W0001_P0124\TR1_2_W0001_P0124_T0001_R1_P1_K1_Ch2-Ch1.zen
4.260000e+00	2.403332e+01	20150715_gfpSORORINcd3_G2G1\MitoSys2\LSM\gfpSORORINc_G1\DE_W0002_P0002\DE_2_W0002_P0002_T0003\TR1_W0001_P0124\TR1_2_W0001_P0124_T0001_R1_P1_K1_Ch2-Ch1.zen
4.320000e+00	2.808331e+01	20150715_gfpSORORINcd3_G2G1\MitoSys2\LSM\gfpSORORINc_G1\DE_W0002_P0002\DE_2_W0002_P0002_T0003\TR1_W0001_P0124\TR1_2_W0001_P0124_T0001_R1_P1_K1_Ch2-Ch1.zen
4.380000e+00	2.999998e+01	20150715_gfpSORORINcd3_G2G1\MitoSys2\LSM\gfpSORORINc_G1\DE_W0002_P0002\DE_2_W0002_P0002_T0003\TR1_W0001_P0124\TR1_2_W0001_P0124_T0001_R1_P1_K1_Ch2-Ch1.zen
4.440000e+00	2.441665e+01	20150715_gfpSORORINcd3_G2G1\MitoSys2\LSM\gfpSORORINc_G1\DE_W0002_P0002\DE_2_W0002_P0002_T0003\TR1_W0001_P0124\TR1_2_W0001_P0124_T0001_R1_P1_K1_Ch2-Ch1.zen
4.500000e+00	2.323332e+01	20150715_gfpSORORINcd3_G2G1\MitoSys2\LSM\gfpSORORINc_G1\DE_W0002_P0002\DE_2_W0002_P0002_T0003\TR1_W0001_P0124\TR1_2_W0001_P0124_T0001_R1_P1_K1_Ch2-Ch1.zen
4.560000e+00	2.276665e+01	20150715_gfpSORORINcd3_G2G1\MitoSys2\LSM\gfpSORORINc_G1\DE_W0002_P0002\DE_2_W0002_P0002_T0003\TR1_W0001_P0124\TR1_2_W0001_P0124_T0001_R1_P1_K1_Ch2-Ch1.zen
4.620000e+00	2.486665e+01	20150715_gfpSORORINcd3_G2G1\MitoSys2\LSM\gfpSORORINc_G1\DE_W0002_P0002\DE_2_W0002_P0002_T0003\TR1_W0001_P0124\TR1_2_W0001_P0124_T0001_R1_P1_K1_Ch2-Ch1.zen
4.680000e+00	2.404998e+01	20150715_gfpSORORINcd3_G2G1\MitoSys2\LSM\gfpSORORINc_G1\DE_W0002_P0002\DE_2_W0002_P0002_T0003\TR1_W0001_P0124\TR1_2_W0001_P0124_T0001_R1_P1_K1_Ch2-Ch1.zen
4.740000e+00	2.696665e+01	20150715_gfpSORORINcd3_G2G1\MitoSys2\LSM\gfpSORORINc_G1\DE_W0002_P0002\DE_2_W0002_P0002_T0003\TR1_W0001_P0124\TR1_2_W0001_P0124_T0001_R1_P1_K1_Ch2-Ch1.zen
4.800000e+00	2.448332e+01	20150715_gfpSORORINcd3_G2G1\MitoSys2\LSM\gfpSORORINc_G1\DE_W0002_P0002\DE_2_W0002_P0002_T0003\TR1_W0001_P0124\TR1_2_W0001_P0124_T0001_R1_P1_K1_Ch2-Ch1.zen
4.860000e+00	2.576665e+01	20150715_gfpSORORINcd3_G2G1\MitoSys2\LSM\gfpSORORINc_G1\DE_W0002_P0002\DE_2_W0002_P0002_T0003\TR1_W0001_P0124\TR1_2_W0001_P0124_T0001_R1_P1_K1_Ch2-Ch1.zen
4.920000e+00	2.703331e+01	20150715_gfpSORORINcd3_G2G1\MitoSys2\LSM\gfpSORORINc_G1\DE_W0002_P0002\DE_2_W0002_P0002_T0003\TR1_W0001_P0124\TR1_2_W0001_P0124_T0001_R1_P1_K1_Ch2-Ch1.zen
4.980000e+00	2.818331e+01	20150715_gfpSORORINcd3_G2G1\MitoSys2\LSM\gfpSORORINc_G1\DE_W0002_P0002\DE_2_W0002_P0002_T0003\TR1_W0001_P0124\TR1_2_W0001_P0124_T0001_R1_P1_K1_Ch2-Ch1.zen
5.040000e+00	2.646665e+01	20150715_gfpSORORINcd3_G2G1\MitoSys2\LSM\gfpSORORINc_G1\DE_W0002_P0002\DE_2_W0002_P0002_T0003\TR1_W0001_P0124\TR1_2_W0001_P0124_T0001_R1_P1_K1_Ch2-Ch1.zen
5.100000e+00	2.246665e+01	20150715_gfpSORORINcd3_G2G1\MitoSys2\LSM\gfpSORORINc_G1\DE_W0002_P0002\DE_2_W0002_P0002_T0003\TR1_W0001_P0124\TR1_2_W0001_P0124_T0001_R1_P1_K1_Ch2-Ch1.zen
5.160000e+00	2.533331e+01	20150715_gfpSORORINcd3_G2G1\MitoSys2\LSM\gfpSORORINc_G1\DE_W0002_P0002\DE_2_W0002_P0002_T0003\TR1_W0001_P0124\TR1_2_W0001_P0124_T0001_R1_P1_K1_Ch2-Ch1.zen
5.220000e+00	2.103332e+01	20150715_gfpSORORINcd3_G2G1\MitoSys2\LSM\gfpSORORINc_G1\DE_W0002_P0002\DE_2_W0002_P0002_T0003\TR1_W0001_P0124\TR1_2_W0001_P0124_T0001_R1_P1_K1_Ch2-Ch1.zen
5.280000e+00	2.289998e+01	20150715_gfpSORORINcd3_G2G1\MitoSys2\LSM\gfpSORORINc_G1\DE_W0002_P0002\DE_2_W0002_P0002_T0003\TR1_W0001_P0124\TR1_2_W0001_P0124_T0001_R1_P1_K1_Ch2-Ch1.zen
5.340000e+00	2.478332e+01	20150715_gfpSORORINcd3_G2G1\MitoSys2\LSM\gfpSORORINc_G1\DE_W0002_P0002\DE_2_W0002_P0002_T0003\TR1_W0001_P0124\TR1_2_W0001_P0124_T0001_R1_P1_K1_Ch2-Ch1.zen
5.400000e+00	2.901665e+01	20150715_gfpSORORINcd3_G2G1\MitoSys2\LSM\gfpSORORINc_G1\DE_W0002_P0002\DE_2_W0002_P0002_T0003\TR1_W0001_P0124\TR1_2_W0001_P0124_T0001_R1_P1_K1_Ch2-Ch1.zen
5.460000e+00	2.736665e+01	20150715_gfpSORORINcd3_G2G1\MitoSys2\LSM\gfpSORORINc_G1\DE_W0002_P0002\DE_2_W0002_P0002_T0003\TR1_W0001_P0124\TR1_2_W0001_P0124_T0001_R1_P1_K1_Ch2-Ch1.zen
5.520000e+00	2.256665e+01	20150715_gfpSORORINcd3_G2G1\MitoSys2\LSM\gfpSORORINc_G1\DE_W0002_P0002\DE_2_W0002_P0002_T0003\TR1_W0001_P0124\TR1_2_W0001_P0124_T0001_R1_P1_K1_Ch2-Ch1.zen
5.580000e+00	2.468332e+01	20150715_gfpSORORINcd3_G2G1\MitoSys2\LSM\gfpSORORINc_G1\DE_W0002_P0002\DE_2_W0002_P0002_T0003\TR1_W0001_P0124\TR1_2_W0001_P0124_T0001_R1_P1_K1_Ch2-Ch1.zen
5.640000e+00	2.636665e+01	20150715_gfpSORORINcd3_G2G1\MitoSys2\LSM\gfpSORORINc_G1\DE_W0002_P0002\DE_2_W0002_P0002_T0003\TR1_W0001_P0124\TR1_2_W0001_P0124_T0001_R1_P1_K1_Ch2-Ch1.zen
5.700000e+00	2.341665e+01	20150715_gfpSORORINcd3_G2G1\MitoSys2\LSM\gfpSORORINc_G1\DE_W0002_P0002\DE_2_W0002_P0002_T0003\TR1_W0001_P0124\TR1_2_W0001_P0124_T0001_R1_P1_K1_Ch2-Ch1.zen
5.760000e+00	2.574998e+01	20150715_gfpSORORINcd3_G2G1\MitoSys2\LSM\gfpSORORINc_G1\DE_W0002_P0002\DE_2_W0002_P0002_T0003\TR1_W0001_P0124\TR1_2_W0001_P0124_T0001_R1_P1_K1_Ch2-Ch1.zen
5.820000e+00	2.821665e+01	20150715_gfpSORORINcd3_G2G1\MitoSys2\LSM\gfpSORORINc_G1\DE_W0002_P0002\DE_2_W0002_P0002_T0003\TR1_W0001_P0124\TR1_2_W0001_P0124_T0001_R1_P1_K1_Ch2-Ch1.zen
5.880000e+00	2.678331e+01	20150715_gfpSORORINcd3_G2G1\MitoSys2\LSM\gfpSORORINc_G1\DE_W0002_P0002\DE_2_W0002_P0002_T0003\TR1_W0001_P0124\TR1_2_W0001_P0124_T0001_R1_P1_K1_Ch2-Ch1.zen
5.940000e+00	2.778331e+01	20150715_gfpSORORINcd3_G2G1\MitoSys2\LSM\gfpSORORINc_G1\DE_W0002_P0002\DE_2_W0002_P0002_T0003\TR1_W0001_P0124\TR1_2_W0001_P0124_T0001_R1_P1_K1_Ch2-Ch1.zen
6	2.319998e+01	20150715_gfpSORORINcd3_G2G1\MitoSys2\LSM\gfpSORORINc_G1\DE_W0002_P0002\DE_2_W0002_P0002_T0003\TR1_W0001_P0124\TR1_2_W0001_P0124_T0001_R1_P1_K1_Ch2-Ch1.zen
6.060000e+00	2.603331e+01	20150715_gfpSORORINcd3_G2G1\MitoSys2\LSM\gfpSORORINc_G1\DE_W0002_P0002\DE_2_W0002_P0002_T0003\TR1_W0001_P0124\TR1_2_W0001_P0124_T0001_R1_P1_K1_Ch2-Ch1.zen
6.120000e+00	2.389998e+01	20150715_gfpSORORINcd3_G2G1\MitoSys2\LSM\gfpSORORINc_G1\DE_W0002_P0002\DE_2_W0002_P0002_T0003\TR1_W0001_P0124\TR1_2_W0001_P0124_T0001_R1_P1_K1_Ch2-Ch1.zen
6.180000e+00	2.348332e+01	20150715_gfpSORORINcd3_G2G1\MitoSys2\LSM\gfpSORORINc_G1\DE_W0002_P0002\DE_2_W0002_P0002_T0003\TR1_W0001_P0124\TR1_2_W0001_P0124_T0001_R1_P1_K1_Ch2-Ch1.zen
6.240000e+00	2.109999e+01	20150715_gfpSORORINcd3_G2G1\MitoSys2\LSM\gfpSORORINc_G1\DE_W0002_P0002\DE_2_W0002_P0002_T0003\TR1_W0001_P0124\TR1_2_W0001_P0124_T0001_R1_P1_K1_Ch2-Ch1.zen
6.300000e+00	2.636665e+01	20150715_gfpSORORINcd3_G2G1\MitoSys2\LSM\gfpSORORINc_G1\DE_W0002_P0002\DE_2_W0002_P0002_T0003\TR1_W0001_P0124\TR1_2_W0001_P0124_T0001_R1_P1_K1_Ch2-Ch1.zen
6.360000e+00	2.613331e+01	20150715_gfpSORORINcd3_G2G1\MitoSys2\LSM\gfpSORORINc_G1\DE_W0002_P0002\DE_2_W0002_P0002_T0003\TR1_W0001_P0124\TR1_2_W0001_P0124_T0001_R1_P1_K1_Ch2-Ch1.zen
6.420000e+00	3.093331e+01	20150715_gfpSORORINcd3_G2G1\MitoSys2\LSM\gfpSORORINc_G1\DE_W0002_P0002\DE_2_W0002_P0002_T0003\TR1_W0001_P0124\TR1_2_W0001_P0124_T0001_R1_P1_K1_Ch2-Ch1.zen
6.480000e+00	2.219998e+01	20150715_gfpSORORINcd3_G2G1\MitoSys2\LSM\gfpSORORINc_G1\DE_W0002_P0002\DE_2_W0002_P0002_T0003\TR1_W0001_P0124\TR1_2_W0001_P0124_T0001_R1_P1_K1_Ch2-Ch1.zen
6.540000e+00	2.158332e+01	20150715_gfpSORORINcd3_G2G1\MitoSys2\LSM\gfpSORORINc_G1\DE_W0002_P0002\DE_2_W0002_P0002_T0003\TR1_W0001_P0124\TR1_2_W0001_P0124_T0001_R1_P1_K1_Ch2-Ch1.zen
6.600000e+00	2.478332e+01	20150715_gfpSORORINcd3_G2G1\MitoSys2\LSM\gfpSORORINc_G1\DE_W0002_P0002\DE_2_W0002_P0002_T0003\TR1_W0001_P0124\TR1_2_W0001_P0124_T0001_R1_P1_K1_Ch2-Ch1.zen
6.660010e+00	2.439998e+01	20150715_gfpSORORINcd3_G2G1\MitoSys2\LSM\gfpSORORINc_G1\DE_W0002_P0002\DE_2_W0002_P0002_T0003\TR1_W0001_P0124\TR1_2_W0001_P0124_T0001_R1_P1_K1_Ch2-Ch1.zen
6.720010e+00	2.298332e+01	20150715_gfpSORORINcd3_G2G1\MitoSys2\LSM\gfpSORORINc_G1\DE_W0002_P0002\DE_2_W0002_P0002_T0003\TR1_W0001_P0124\TR1_2_W0001_P0124_T0001_R1_P1_K1_Ch2-Ch1.zen
6.780000e+00	2.643331e+01	20150715_gfpSORORINcd3_G2G1\MitoSys2\LSM\gfpSORORINc_G1\DE_W0002_P0002\DE_2_W0002_P0002_T0003\TR1_W0001_P0124\TR1_2_W0001_P0124_T0001_R1_P1_K1_Ch2-Ch1.zen
6.840000e+00	2.689998e+01	20150715_gfpSORORINcd3_G2G1\MitoSys2\LSM\gfpSORORINc_G1\DE_W0002_P0002\DE_2_W0002_P0002_T0003\TR1_W0001_P0124\TR1_2_W0001_P0124_T0001_R1_P1_K1_Ch2-Ch1.zen
6.900000e+00	2.589998e+01	20150715_gfpSORORINcd3_G2G1\MitoSys2\LSM\gfpSORORINc_G1\DE_W0002_P0002\DE_2_W0002_P0002_T0003\TR1_W0001_P0124\TR1_2_W0001_P0124_T0001_R1_P1_K1_Ch2-Ch1.zen
6.960010e+00	3.003331e+01	20150715_gfpSORORINcd3_G2G1\MitoSys2\LSM\gfpSORORINc_G1\DE_W0002_P0002\DE_2_W0002_P0002_T0003\TR1_W0001_P0124\TR1_2_W0001_P0124_T0001_R1_P1_K1_Ch2-Ch1.zen
7.020010e+00	2.561665e+01	20150715_gfpSORORINcd3_G2G1\MitoSys2\LSM\gfpSORORINc_G1\DE_W0002_P0002\DE_2_W0002_P0002_T0003\TR1_W0001_P0124\TR1_2_W0001_P0124_T0001_R1_P1_K1_Ch2-Ch1.zen
7.080010e+00	2.674998e+01	20150715_gfpSORORINcd3_G2G1\MitoSys2\LSM\gfpSORORINc_G1\DE_W0002_P0002\DE_2_W0002_P0002_T0003\TR1_W0001_P0124\TR1_2_W0001_P0124_T0001_R1_P1_K1_Ch2-Ch1.zen
7.140010e+00	3.129998e+01	20150715_gfpSORORINcd3_G2G1\MitoSys2\LSM\gfpSORORINc_G1\DE_W0002_P0002\DE_2_W0002_P0002_T0003\TR1_W0001_P0124\TR1_2_W0001_P0124_T0001_R1_P1_K1_Ch2-Ch1.zen
7.200010e+00	2.434998e+01	20150715_gfpSORORINcd3_G2G1\MitoSys2\LSM\gfpSORORINc_G1\DE_W0002_P0002\DE_2_W0002_P0002_T0003\TR1_W0001_P0124\TR1_2_W0001_P0124_T0001_R1_P1_K1_Ch2-Ch1.zen
7.260010e+00	2.288332e+01	20150715_gfpSORORINcd3_G2G1\MitoSys2\LSM\gfpSORORINc_G1\DE_W0002_P0002\DE_2_W0002_P0002_T0003\TR1_W0001_P0124\TR1_2_W0001_P0124_T0001_R1_P1_K1_Ch2-Ch1.zen
7.320010e+00	2.698331e+01	20150715_gfpSORORINcd3_G2G1\MitoSys2\LSM\gfpSORORINc_G1\DE_W0002_P0002\DE_2_W0002_P0002_T0003\TR1_W0001_P0124\TR1_2_W0001_P0124_T0001_R1_P1_K1_Ch2-Ch1.zen
7.380010e+00	2.326665e+01	20150715_gfpSORORINcd3_G2G1\MitoSys2\LSM\gfpSORORINc_G1\DE_W0002_P0002\DE_2_W0002_P0002_T0003\TR1_W0001_P0124\TR1_2_W0001_P0124_T0001_R1_P1_K1_Ch2-Ch1.zen
7.440010e+00	2.801665e+01	20150715_gfpSORORINcd3_G2G1\MitoSys2\LSM\gfpSORORINc_G1\DE_W0002_P0002\DE_2_W0002_P0002_T0003\TR1_W0001_P0124\TR1_2_W0001_P0124_T0001_R1_P1_K1_Ch2-Ch1.zen
7.500010e+00	3.284998e+01	20150715_gfpSORORINcd3_G2G1\MitoSys2\LSM\gfpSORORINc_G1\DE_W0002_P0002\DE_2_W0002_P0002_T0003\TR1_W0001_P0124\TR1_2_W0001_P0124_T0001_R1_P1_K1_Ch2-Ch1.zen
7.560010e+00	3.046664e+01	20150715_gfpSORORINcd3_G2G1\MitoSys2\LSM\gfpSORORINc_G1\DE_W0002_P0002\DE_2_W0002_P0002_T0003\TR1_W0001_P0124\TR1_2_W0001_P0124_T0001_R1_P1_K1_Ch2-Ch1.zen
7.620010e+00	2.976665e+01	20150715_gfpSORORINcd3_G2G1\MitoSys2\LSM\gfpSORORINc_G1\DE_W0002_P0002\DE_2_W0002_P0002_T0003\TR1_W0001_P0124\TR1_2_W0001_P0124_T0001_R1_P1_K1_Ch2-Ch1.zen
7.680010e+00	2.828331e+01	20150715_gfpSORORINcd3_G2G1\MitoSys2\LSM\gfpSORORINc_G1\DE_W0002_P0002\DE_2_W0002_P0002_T0003\TR1_W0001_P0124\TR1_2_W0001_P0124_T0001_R1_P1_K1_Ch2-Ch1.zen
7.740010e+00	2.773331e+01	20150715_gfpSORORINcd3_G2G1\MitoSys2\LSM\gfpSORORINc_G1\DE_W0002_P0002\DE_2_W0002_P0002_T0003\TR1_W0001_P0124\TR1_2_W0001_P0124_T0001_R1_P1_K1_Ch2-Ch1.zen
7.800010e+00	2.426665e+01	20150715_gfpSORORINcd3_G2G1\MitoSys2\LSM\gfpSORORINc_G1\DE_W0002_P0002\DE_2_W0002_P0002_T0003\TR1_W0001_P0124\TR1_2_W0001_P0124_T0001_R1_P1_K1_Ch2-Ch1.zen
7.860010e+00	2.363332e+01	20150715_gfpSORORINcd3_G2G1\MitoSys2\LSM\gfpSORORINc_G1\DE_W0002_P0002\DE_2_W0002_P0002_T0003\TR1_W0001_P0124\TR1_2_W0001_P0124_T0001_R1_P1_K1_Ch2-Ch1.zen
7.920010e+00	2.393332e+01	20150715_gfpSORORINcd3_G2G1\MitoSys2\LSM\gfpSORORINc_G1\DE_W0002_P0002\DE_2_W0002_P0002_T0003\TR1_W0001_P0124\TR1_2_W0001_P0124_T0001_R1_P1_K1_Ch2-Ch1.zen
7.980010e+00	2.448332e+01	20150715_gfpSORORINcd3_G2G1\MitoSys2\LSM\gfpSORORINc_G1\DE_W0002_P0002\DE_2_W0002_P0002_T0003\TR1_W0001_P0124\TR1_2_W0001_P0124_T0001_R1_P1_K1_Ch2-Ch1.zen
8.040010e+00	2.543332e+01	20150715_gfpSORORINcd3_G2G1\MitoSys2\LSM\gfpSORORINc_G1\DE_W0002_P0002\DE_2_W0002_P0002_T0003\TR1_W0001_P0124\TR1_2_W0001_P0124_T0001_R1_P1_K1_Ch2-Ch1.zen
8.100010e+00	2.263332e+01	20150715_gfpSORORINcd3_G2G1\MitoSys2\LSM\gfpSORORINc_G1\DE_W0002_P0002\DE_2_W0002_P0002_T0003\TR1_W0001_P0124\TR1_2_W0001_P0124_T0001_R1_P1_K1_Ch2-Ch1.zen
8.160010e+00	1.979999e+01	20150715_gfpSORORINcd3_G2G1\MitoSys2\LSM\gfpSORORINc_G1\DE_W0002_P0002\DE_2_W0002_P0002_T0003\TR1_W0001_P0124\TR1_2_W0001_P0124_T0001_R1_P1_K1_Ch2-Ch1.zen
8.220010e+00	2.749998e+01	20150715_gfpSORORINcd3_G2G1\MitoSys2\LSM\gfpSORORINc_G1\DE_W0002_P0002\DE_2_W0002_P0002_T0003\TR1_W0001_P0124\TR1_2_W0001_P0124_T0001_R1_P1_K1_Ch2-Ch1.zen
8.280010e+00	2.548331e+01	20150715_gfpSORORINcd3_G2G1\MitoSys2\LSM\gfpSORORINc_G1\DE_W0002_P0002\DE_2_W0002_P0002_T0003\TR1_W0001_P0124\TR1_2_W0001_P0124_T0001_R1_P1_K1_Ch2-Ch1.zen
8.340010e+00	2.633331e+01	20150715_gfpSORORINcd3_G2G1\MitoSys2\LSM\gfpSORORINc_G1\DE_W0002_P0002\DE_2_W0002_P0002_T0003\TR1_W0001_P0124\TR1_2_W0001_P0124_T0001_R1_P1_K1_Ch2-Ch1.zen
8.400010e+00	2.611665e+01	20150715_gfpSORORINcd3_G2G1\MitoSys2\LSM\gfpSORORINc_G1\DE_W0002_P0002\DE_2_W0002_P0002_T0003\TR1_W0001_P0124\TR1_2_W0001_P0124_T0001_R1_P1_K1_Ch2-Ch1.zen
8.460010e+00	2.568332e+01	20150715_gfpSORORINcd3_G2G1\MitoSys2\LSM\gfpSORORINc_G1\DE_W0002_P0002\DE_2_W0002_P0002_T0003\TR1_W0001_P0124\TR1_2_W0001_P0124_T0001_R1_P1_K1_Ch2-Ch1.zen
8.520010e+00	1.931665e+01	20150715_gfpSORORINcd3_G2G1\MitoSys2\LSM\gfpSORORINc_G1\DE_W0002_P0002\DE_2_W0002_P0002_T0003\TR1_W0001_P0124\TR1_2_W0001_P0124_T0001_R1_P1_K1_Ch2-Ch1.zen
8.580010e+00	2.591665e+01	20150715_gfpSORORINcd3_G2G1\MitoSys2\LSM\gfpSORORINc_G1\DE_W0002_P0002\DE_2_W0002_P0002_T0003\TR1_W0001_P0124\TR1_2_W0001_P0124_T0001_R1_P1_K1_Ch2-Ch1.zen
8.640010e+00	2.654998e+01	20150715_gfpSORORINcd3_G2G1\MitoSys2\LSM\gfpSORORINc_G1\DE_W0002_P0002\DE_2_W0002_P0002_T0003\TR1_W0001_P0124\TR1_2_W0001_P0124_T0001_R1_P1_K1_Ch2-Ch1.zen
8.700010e+00	2.174998e+01	20150715_gfpSORORINcd3_G2G1\MitoSys2\LSM\gfpSORORINc_G1\DE_W0002_P0002\DE_2_W0002_P0002_T0003\TR1_W0001_P0124\TR1_2_W0001_P0124_T0001_R1_P1_K1_Ch2-Ch1.zen
8.760010e+00	2.383332e+01	20150715_gfpSORORINcd3_G2G1\MitoSys2\LSM\gfpSORORINc_G1\DE_W0002_P0002\DE_2_W0002_P0002_T0003\TR1_W0001_P0124\TR1_2_W0001_P0124_T0001_R1_P1_K1_Ch2-Ch1.zen
8.820010e+00	2.303332e+01	20150715_gfpSORORINcd3_G2G1\MitoSys2\LSM\gfpSORORINc_G1\DE_W0002_P0002\DE_2_W0002_P0002_T0003\TR1_W0001_P0124\TR1_2_W0001_P0124_T0001_R1_P1_K1_Ch2-Ch1.zen
8.880010e+00	2.491665e+01	20150715_gfpSORORINcd3_G2G1\MitoSys2\LSM\gfpSORORINc_G1\DE_W0002_P0002\DE_2_W0002_P0002_T0003\TR1_W0001_P0124\TR1_2_W0001_P0124_T0001_R1_P1_K1_Ch2-Ch1.zen
8.940010e+00	2.783331e+01	20150715_gfpSORORINcd3_G2G1\MitoSys2\LSM\gfpSORORINc_G1\DE_W0002_P0002\DE_2_W0002_P0002_T0003\TR1_W0001_P0124\TR1_2_W0001_P0124_T0001_R1_P1_K1_Ch2-Ch1.zen
9.000010e+00	2.721665e+01	20150715_gfpSORORINcd3_G2G1\MitoSys2\LSM\gfpSORORINc_G1\DE_W0002_P0002\DE_2_W0002_P0002_T0003\TR1_W0001_P0124\TR1_2_W0001_P0124_T0001_R1_P1_K1_Ch2-Ch1.zen
9.060010e+00	2.716665e+01	20150715_gfpSORORINcd3_G2G1\MitoSys2\LSM\gfpSORORINc_G1\DE_W0002_P0002\DE_2_W0002_P0002_T0003\TR1_W0001_P0124\TR1_2_W0001_P0124_T0001_R1_P1_K1_Ch2-Ch1.zen
9.120010e+00	2.398332e+01	20150715_gfpSORORINcd3_G2G1\MitoSys2\LSM\gfpSORORINc_G1\DE_W0002_P0002\DE_2_W0002_P0002_T0003\TR1_W0001_P0124\TR1_2_W0001_P0124_T0001_R1_P1_K1_Ch2-Ch1.zen
9.180010e+00	2.408331e+01	20150715_gfpSORORINcd3_G2G1\MitoSys2\LSM\gfpSORORINc_G1\DE_W0002_P0002\DE_2_W0002_P0002_T0003\TR1_W0001_P0124\TR1_2_W0001_P0124_T0001_R1_P1_K1_Ch2-Ch1.zen
9.240010e+00	2.691665e+01	20150715_gfpSORORINcd3_G2G1\MitoSys2\LSM\gfpSORORINc_G1\DE_W0002_P0002\DE_2_W0002_P0002_T0003\TR1_W0001_P0124\TR1_2_W0001_P0124_T0001_R1_P1_K1_Ch2-Ch1.zen
9.300010e+00	2.398332e+01	20150715_gfpSORORINcd3_G2G1\MitoSys2\LSM\gfpSORORINc_G1\DE_W0002_P0002\DE_2_W0002_P0002_T0003\TR1_W0001_P0124\TR1_2_W0001_P0124_T0001_R1_P1_K1_Ch2-Ch1.zen
9.360010e+00	2.336665e+01	20150715_gfpSORORINcd3_G2G1\MitoSys2\LSM\gfpSORORINc_G1\DE_W0002_P0002\DE_2_W0002_P0002_T0003\TR1_W0001_P0124\TR1_2_W0001_P0124_T0001_R1_P1_K1_Ch2-Ch1.zen
9.420010e+00	2.409998e+01	20150715_gfpSORORINcd3_G2G1\MitoSys2\LSM\gfpSORORINc_G1\DE_W0002_P0002\DE_2_W0002_P0002_T0003\TR1_W0001_P0124\TR1_2_W0001_P0124_T0001_R1_P1_K1_Ch2-Ch1.zen
9.480010e+00	2.919998e+01	20150715_gfpSORORINcd3_G2G1\MitoSys2\LSM\gfpSORORINc_G1\DE_W0002_P0002\DE_2_W0002_P0002_T0003\TR1_W0001_P0124\TR1_2_W0001_P0124_T0001_R1_P1_K1_Ch2-Ch1.zen
9.540010e+00	2.744998e+01	20150715_gfpSORORINcd3_G2G1\MitoSys2\LSM\gfpSORORINc_G1\DE_W0002_P0002\DE_2_W0002_P0002_T0003\TR1_W0001_P0124\TR1_2_W0001_P0124_T0001_R1_P1_K1_Ch2-Ch1.zen
9.600010e+00	2.986665e+01	20150715_gfpSORORINcd3_G2G1\MitoSys2\LSM\gfpSORORINc_G1\DE_W0002_P0002\DE_2_W0002_P0002_T0003\TR1_W0001_P0124\TR1_2_W0001_P0124_T0001_R1_P1_K1_Ch2-Ch1.zen
9.660010e+00	3.076664e+01	20150715_gfpSORORINcd3_G2G1\MitoSys2\LSM\gfpSORORINc_G1\DE_W0002_P0002\DE_2_W0002_P0002_T0003\TR1_W0001_P0124\TR1_2_W0001_P0124_T0001_R1_P1_K1_Ch2-Ch1.zen
9.720010e+00	3.349998e+01	20150715_gfpSORORINcd3_G2G1\MitoSys2\LSM\gfpSORORINc_G1\DE_W0002_P0002\DE_2_W0002_P0002_T0003\TR1_W0001_P0124\TR1_2_W0001_P0124_T0001_R1_P1_K1_Ch2-Ch1.zen
9.780010e+00	3.558331e+01	20150715_gfpSORORINcd3_G2G1\MitoSys2\LSM\gfpSORORINc_G1\DE_W0002_P0002\DE_2_W0002_P0002_T0003\TR1_W0001_P0124\TR1_2_W0001_P0124_T0001_R1_P1_K1_Ch2-Ch1.zen
9.840010e+00	3.643331e+01	20150715_gfpSORORINcd3_G2G1\MitoSys2\LSM\gfpSORORINc_G1\DE_W0002_P0002\DE_2_W0002_P0002_T0003\TR1_W0001_P0124\TR1_2_W0001_P0124_T0001_R1_P1_K1_Ch2-Ch1.zen
9.900010e+00	3.088331e+01	20150715_gfpSORORINcd3_G2G1\MitoSys2\LSM\gfpSORORINc_G1\DE_W0002_P0002\DE_2_W0002_P0002_T0003\TR1_W0001_P0124\TR1_2_W0001_P0124_T0001_R1_P1_K1_Ch2-Ch1.zen
9.960010e+00	3.346664e+01	20150715_gfpSORORINcd3_G2G1\MitoSys2\LSM\gfpSORORINc_G1\DE_W0002_P0002\DE_2_W0002_P0002_T0003\TR1_W0001_P0124\TR1_2_W0001_P0124_T0001_R1_P1_K1_Ch2-Ch1.zen
1.002001e+01	3.134998e+01	20150715_gfpSORORINcd3_G2G1\MitoSys2\LSM\gfpSORORINc_G1\DE_W0002_P0002\DE_2_W0002_P0002_T0003\TR1_W0001_P0124\TR1_2_W0001_P0124_T0001_R1_P1_K1_Ch2-Ch1.zen
1.008001e+01	3.039998e+01	20150715_gfpSORORINcd3_G2G1\MitoSys2\LSM\gfpSORORINc_G1\DE_W0002_P0002\DE_2_W0002_P0002_T0003\TR1_W0001_P0124\TR1_2_W0001_P0124_T0001_R1_P1_K1_Ch2-Ch1.zen
1.014001e+01	3.313331e+01	20150715_gfpSORORINcd3_G2G1\MitoSys2\LSM\gfpSORORINc_G1\DE_W0002_P0002\DE_2_W0002_P0002_T0003\TR1_W0001_P0124\TR1_2_W0001_P0124_T0001_R1_P1_K1_Ch2-Ch1.zen
1.020001e+01	2.908331e+01	20150715_gfpSORORINcd3_G2G1\MitoSys2\LSM\gfpSORORINc_G1\DE_W0002_P0002\DE_2_W0002_P0002_T0003\TR1_W0001_P0124\TR1_2_W0001_P0124_T0001_R1_P1_K1_Ch2-Ch1.zen
1.026001e+01	2.609998e+01	20150715_gfpSORORINcd3_G2G1\MitoSys2\LSM\gfpSORORINc_G1\DE_W0002_P0002\DE_2_W0002_P0002_T0003\TR1_W0001_P0124\TR1_2_W0001_P0124_T0001_R1_P1_K1_Ch2-Ch1.zen
1.032001e+01	2.989998e+01	20150715_gfpSORORINcd3_G2G1\MitoSys2\LSM\gfpSORORINc_G1\DE_W0002_P0002\DE_2_W0002_P0002_T0003\TR1_W0001_P0124\TR1_2_W0001_P0124_T0001_R1_P1_K1_Ch2-Ch1.zen
1.038001e+01	2.968331e+01	20150715_gfpSORORINcd3_G2G1\MitoSys2\LSM\gfpSORORINc_G1\DE_W0002_P0002\DE_2_W0002_P0002_T0003\TR1_W0001_P0124\TR1_2_W0001_P0124_T0001_R1_P1_K1_Ch2-Ch1.zen
1.044001e+01	3.143331e+01	20150715_gfpSORORINcd3_G2G1\MitoSys2\LSM\gfpSORORINc_G1\DE_W0002_P0002\DE_2_W0002_P0002_T0003\TR1_W0001_P0124\TR1_2_W0001_P0124_T0001_R1_P1_K1_Ch2-Ch1.zen
1.050001e+01	2.974998e+01	20150715_gfpSORORINcd3_G2G1\MitoSys2\LSM\gfpSORORINc_G1\DE_W0002_P0002\DE_2_W0002_P0002_T0003\TR1_W0001_P0124\TR1_2_W0001_P0124_T0001_R1_P1_K1_Ch2-Ch1.zen
1.056001e+01	3.113331e+01	20150715_gfpSORORINcd3_G2G1\MitoSys2\LSM\gfpSORORINc_G1\DE_W0002_P0002\DE_2_W0002_P0002_T0003\TR1_W0001_P0124\TR1_2_W0001_P0124_T0001_R1_P1_K1_Ch2-Ch1.zen
1.062001e+01	2.749998e+01	20150715_gfpSORORINcd3_G2G1\MitoSys2\LSM\gfpSORORINc_G1\DE_W0002_P0002\DE_2_W0002_P0002_T0003\TR1_W0001_P0124\TR1_2_W0001_P0124_T0001_R1_P1_K1_Ch2-Ch1.zen
1.068001e+01	2.364998e+01	20150715_gfpSORORINcd3_G2G1\MitoSys2\LSM\gfpSORORINc_G1\DE_W0002_P0002\DE_2_W0002_P0002_T0003\TR1_W0001_P0124\TR1_2_W0001_P0124_T0001_R1_P1_K1_Ch2-Ch1.zen
1.074001e+01	3.096664e+01	20150715_gfpSORORINcd3_G2G1\MitoSys2\LSM\gfpSORORINc_G1\DE_W0002_P0002\DE_2_W0002_P0002_T0003\TR1_W0001_P0124\TR1_2_W0001_P0124_T0001_R1_P1_K1_Ch2-Ch1.zen
1.080001e+01	2.829998e+01	20150715_gfpSORORINcd3_G2G1\MitoSys2\LSM\gfpSORORINc_G1\DE_W0002_P0002\DE_2_W0002_P0002_T0003\TR1_W0001_P0124\TR1_2_W0001_P0124_T0001_R1_P1_K1_Ch2-Ch1.zen
1.086001e+01	2.358332e+01	20150715_gfpSORORINcd3_G2G1\MitoSys2\LSM\gfpSORORINc_G1\DE_W0002_P0002\DE_2_W0002_P0002_T0003\TR1_W0001_P0124\TR1_2_W0001_P0124_T0001_R1_P1_K1_Ch2-Ch1.zen
1.092001e+01	3.153331e+01	20150715_gfpSORORINcd3_G2G1\MitoSys2\LSM\gfpSORORINc_G1\DE_W0002_P0002\DE_2_W0002_P0002_T0003\TR1_W0001_P0124\TR1_2_W0001_P0124_T0001_R1_P1_K1_Ch2-Ch1.zen
1.098001e+01	3.281664e+01	20150715_gfpSORORINcd3_G2G1\MitoSys2\LSM\gfpSORORINc_G1\DE_W0002_P0002\DE_2_W0002_P0002_T0003\TR1_W0001_P0124\TR1_2_W0001_P0124_T0001_R1_P1_K1_Ch2-Ch1.zen
1.104001e+01	2.784998e+01	20150715_gfpSORORINcd3_G2G1\MitoSys2\LSM\gfpSORORINc_G1\DE_W0002_P0002\DE_2_W0002_P0002_T0003\TR1_W0001_P0124\TR1_2_W0001_P0124_T0001_R1_P1_K1_Ch2-Ch1.zen
1.110001e+01	3.091665e+01	20150715_gfpSORORINcd3_G2G1\MitoSys2\LSM\gfpSORORINc_G1\DE_W0002_P0002\DE_2_W0002_P0002_T0003\TR1_W0001_P0124\TR1_2_W0001_P0124_T0001_R1_P1_K1_Ch2-Ch1.zen
1.116001e+01	2.483331e+01	20150715_gfpSORORINcd3_G2G1\MitoSys2\LSM\gfpSORORINc_G1\DE_W0002_P0002\DE_2_W0002_P0002_T0003\TR1_W0001_P0124\TR1_2_W0001_P0124_T0001_R1_P1_K1_Ch2-Ch1.zen
1.122001e+01	2.623331e+01	20150715_gfpSORORINcd3_G2G1\MitoSys2\LSM\gfpSORORINc_G1\DE_W0002_P0002\DE_2_W0002_P0002_T0003\TR1_W0001_P0124\TR1_2_W0001_P0124_T0001_R1_P1_K1_Ch2-Ch1.zen
1.128001e+01	2.653331e+01	20150715_gfpSORORINcd3_G2G1\MitoSys2\LSM\gfpSORORINc_G1\DE_W0002_P0002\DE_2_W0002_P0002_T0003\TR1_W0001_P0124\TR1_2_W0001_P0124_T0001_R1_P1_K1_Ch2-Ch1.zen
1.134001e+01	2.409998e+01	20150715_gfpSORORINcd3_G2G1\MitoSys2\LSM\gfpSORORINc_G1\DE_W0002_P0002\DE_2_W0002_P0002_T0003\TR1_W0001_P0124\TR1_2_W0001_P0124_T0001_R1_P1_K1_Ch2-Ch1.zen
1.140001e+01	3.159998e+01	20150715_gfpSORORINcd3_G2G1\MitoSys2\LSM\gfpSORORINc_G1\DE_W0002_P0002\DE_2_W0002_P0002_T0003\TR1_W0001_P0124\TR1_2_W0001_P0124_T0001_R1_P1_K1_Ch2-Ch1.zen
1.146001e+01	2.283332e+01	20150715_gfpSORORINcd3_G2G1\MitoSys2\LSM\gfpSORORINc_G1\DE_W0002_P0002\DE_2_W0002_P0002_T0003\TR1_W0001_P0124\TR1_2_W0001_P0124_T0001_R1_P1_K1_Ch2-Ch1.zen
1.152001e+01	2.191665e+01	20150715_gfpSORORINcd3_G2G1\MitoSys2\LSM\gfpSORORINc_G1\DE_W0002_P0002\DE_2_W0002_P0002_T0003\TR1_W0001_P0124\TR1_2_W0001_P0124_T0001_R1_P1_K1_Ch2-Ch1.zen
1.158001e+01	2.556665e+01	20150715_gfpSORORINcd3_G2G1\MitoSys2\LSM\gfpSORORINc_G1\DE_W0002_P0002\DE_2_W0002_P0002_T0003\TR1_W0001_P0124\TR1_2_W0001_P0124_T0001_R1_P1_K1_Ch2-Ch1.zen
1.164001e+01	2.573331e+01	20150715_gfpSORORINcd3_G2G1\MitoSys2\LSM\gfpSORORINc_G1\DE_W0002_P0002\DE_2_W0002_P0002_T0003\TR1_W0001_P0124\TR1_2_W0001_P0124_T0001_R1_P1_K1_Ch2-Ch1.zen
1.170001e+01	2.471665e+01	20150715_gfpSORORINcd3_G2G1\MitoSys2\LSM\gfpSORORINc_G1\DE_W0002_P0002\DE_2_W0002_P0002_T0003\TR1_W0001_P0124\TR1_2_W0001_P0124_T0001_R1_P1_K1_Ch2-Ch1.zen
1.176001e+01	2.403332e+01	20150715_gfpSORORINcd3_G2G1\MitoSys2\LSM\gfpSORORINc_G1\DE_W0002_P0002\DE_2_W0002_P0002_T0003\TR1_W0001_P0124\TR1_2_W0001_P0124_T0001_R1_P1_K1_Ch2-Ch1.zen
1.182001e+01	2.286665e+01	20150715_gfpSORORINcd3_G2G1\MitoSys2\LSM\gfpSORORINc_G1\DE_W0002_P0002\DE_2_W0002_P0002_T0003\TR1_W0001_P0124\TR1_2_W0001_P0124_T0001_R1_P1_K1_Ch2-Ch1.zen
1.188001e+01	2.534998e+01	20150715_gfpSORORINcd3_G2G1\MitoSys2\LSM\gfpSORORINc_G1\DE_W0002_P0002\DE_2_W0002_P0002_T0003\TR1_W0001_P0124\TR1_2_W0001_P0124_T0001_R1_P1_K1_Ch2-Ch1.zen
1.194001e+01	2.558331e+01	20150715_gfpSORORINcd3_G2G1\MitoSys2\LSM\gfpSORORINc_G1\DE_W0002_P0002\DE_2_W0002_P0002_T0003\TR1_W0001_P0124\TR1_2_W0001_P0124_T0001_R1_P1_K1_Ch2-Ch1.zen
1.200001e+01	3.164998e+01	20150715_gfpSORORINcd3_G2G1\MitoSys2\LSM\gfpSORORINc_G1\DE_W0002_P0002\DE_2_W0002_P0002_T0003\TR1_W0001_P0124\TR1_2_W0001_P0124_T0001_R1_P1_K1_Ch2-Ch1.zen
1.206001e+01	4.076664e+01	20150715_gfpSORORINcd3_G2G1\MitoSys2\LSM\gfpSORORINc_G1\DE_W0002_P0002\DE_2_W0002_P0002_T0003\TR1_W0001_P0124\TR1_2_W0001_P0124_T0001_R1_P1_K1_Ch2-Ch1.zen
1.212001e+01	3.184998e+01	20150715_gfpSORORINcd3_G2G1\MitoSys2\LSM\gfpSORORINc_G1\DE_W0002_P0002\DE_2_W0002_P0002_T0003\TR1_W0001_P0124\TR1_2_W0001_P0124_T0001_R1_P1_K1_Ch2-Ch1.zen
1.218001e+01	2.689998e+01	20150715_gfpSORORINcd3_G2G1\MitoSys2\LSM\gfpSORORINc_G1\DE_W0002_P0002\DE_2_W0002_P0002_T0003\TR1_W0001_P0124\TR1_2_W0001_P0124_T0001_R1_P1_K1_Ch2-Ch1.zen
1.224001e+01	2.871665e+01	20150715_gfpSORORINcd3_G2G1\MitoSys2\LSM\gfpSORORINc_G1\DE_W0002_P0002\DE_2_W0002_P0002_T0003\TR1_W0001_P0124\TR1_2_W0001_P0124_T0001_R1_P1_K1_Ch2-Ch1.zen
1.230001e+01	2.708331e+01	20150715_gfpSORORINcd3_G2G1\MitoSys2\LSM\gfpSORORINc_G1\DE_W0002_P0002\DE_2_W0002_P0002_T0003\TR1_W0001_P0124\TR1_2_W0001_P0124_T0001_R1_P1_K1_Ch2-Ch1.zen
1.236001e+01	2.241665e+01	20150715_gfpSORORINcd3_G2G1\MitoSys2\LSM\gfpSORORINc_G1\DE_W0002_P0002\DE_2_W0002_P0002_T0003\TR1_W0001_P0124\TR1_2_W0001_P0124_T0001_R1_P1_K1_Ch2-Ch1.zen
1.242001e+01	2.763331e+01	20150715_gfpSORORINcd3_G2G1\MitoSys2\LSM\gfpSORORINc_G1\DE_W0002_P0002\DE_2_W0002_P0002_T0003\TR1_W0001_P0124\TR1_2_W0001_P0124_T0001_R1_P1_K1_Ch2-Ch1.zen
1.248001e+01	2.428332e+01	20150715_gfpSORORINcd3_G2G1\MitoSys2\LSM\gfpSORORINc_G1\DE_W0002_P0002\DE_2_W0002_P0002_T0003\TR1_W0001_P0124\TR1_2_W0001_P0124_T0001_R1_P1_K1_Ch2-Ch1.zen
1.254001e+01	2.373332e+01	20150715_gfpSORORINcd3_G2G1\MitoSys2\LSM\gfpSORORINc_G1\DE_W0002_P0002\DE_2_W0002_P0002_T0003\TR1_W0001_P0124\TR1_2_W0001_P0124_T0001_R1_P1_K1_Ch2-Ch1.zen
1.260001e+01	2.376665e+01	20150715_gfpSORORINcd3_G2G1\MitoSys2\LSM\gfpSORORINc_G1\DE_W0002_P0002\DE_2_W0002_P0002_T0003\TR1_W0001_P0124\TR1_2_W0001_P0124_T0001_R1_P1_K1_Ch2-Ch1.zen
1.266001e+01	2.279998e+01	20150715_gfpSORORINcd3_G2G1\MitoSys2\LSM\gfpSORORINc_G1\DE_W0002_P0002\DE_2_W0002_P0002_T0003\TR1_W0001_P0124\TR1_2_W0001_P0124_T0001_R1_P1_K1_Ch2-Ch1.zen
1.272001e+01	2.494998e+01	20150715_gfpSORORINcd3_G2G1\MitoSys2\LSM\gfpSORORINc_G1\DE_W0002_P0002\DE_2_W0002_P0002_T0003\TR1_W0001_P0124\TR1_2_W0001_P0124_T0001_R1_P1_K1_Ch2-Ch1.zen
1.278001e+01	2.654998e+01	20150715_gfpSORORINcd3_G2G1\MitoSys2\LSM\gfpSORORINc_G1\DE_W0002_P0002\DE_2_W0002_P0002_T0003\TR1_W0001_P0124\TR1_2_W0001_P0124_T0001_R1_P1_K1_Ch2-Ch1.zen
1.284001e+01	2.108332e+01	20150715_gfpSORORINcd3_G2G1\MitoSys2\LSM\gfpSORORINc_G1\DE_W0002_P0002\DE_2_W0002_P0002_T0003\TR1_W0001_P0124\TR1_2_W0001_P0124_T0001_R1_P1_K1_Ch2-Ch1.zen
1.290001e+01	2.581665e+01	20150715_gfpSORORINcd3_G2G1\MitoSys2\LSM\gfpSORORINc_G1\DE_W0002_P0002\DE_2_W0002_P0002_T0003\TR1_W0001_P0124\TR1_2_W0001_P0124_T0001_R1_P1_K1_Ch2-Ch1.zen
1.296001e+01	2.909998e+01	20150715_gfpSORORINcd3_G2G1\MitoSys2\LSM\gfpSORORINc_G1\DE_W0002_P0002\DE_2_W0002_P0002_T0003\TR1_W0001_P0124\TR1_2_W0001_P0124_T0001_R1_P1_K1_Ch2-Ch1.zen
1.302001e+01	2.693331e+01	20150715_gfpSORORINcd3_G2G1\MitoSys2\LSM\gfpSORORINc_G1\DE_W0002_P0002\DE_2_W0002_P0002_T0003\TR1_W0001_P0124\TR1_2_W0001_P0124_T0001_R1_P1_K1_Ch2-Ch1.zen
1.308001e+01	2.778331e+01	20150715_gfpSORORINcd3_G2G1\MitoSys2\LSM\gfpSORORINc_G1\DE_W0002_P0002\DE_2_W0002_P0002_T0003\TR1_W0001_P0124\TR1_2_W0001_P0124_T0001_R1_P1_K1_Ch2-Ch1.zen
1.314001e+01	2.721665e+01	20150715_gfpSORORINcd3_G2G1\MitoSys2\LSM\gfpSORORINc_G1\DE_W0002_P0002\DE_2_W0002_P0002_T0003\TR1_W0001_P0124\TR1_2_W0001_P0124_T0001_R1_P1_K1_Ch2-Ch1.zen
1.320001e+01	2.566665e+01	20150715_gfpSORORINcd3_G2G1\MitoSys2\LSM\gfpSORORINc_G1\DE_W0002_P0002\DE_2_W0002_P0002_T0003\TR1_W0001_P0124\TR1_2_W0001_P0124_T0001_R1_P1_K1_Ch2-Ch1.zen
1.326001e+01	2.526665e+01	20150715_gfpSORORINcd3_G2G1\MitoSys2\LSM\gfpSORORINc_G1\DE_W0002_P0002\DE_2_W0002_P0002_T0003\TR1_W0001_P0124\TR1_2_W0001_P0124_T0001_R1_P1_K1_Ch2-Ch1.zen
1.332001e+01	2.221665e+01	20150715_gfpSORORINcd3_G2G1\MitoSys2\LSM\gfpSORORINc_G1\DE_W0002_P0002\DE_2_W0002_P0002_T0003\TR1_W0001_P0124\TR1_2_W0001_P0124_T0001_R1_P1_K1_Ch2-Ch1.zen
1.338001e+01	2.728331e+01	20150715_gfpSORORINcd3_G2G1\MitoSys2\LSM\gfpSORORINc_G1\DE_W0002_P0002\DE_2_W0002_P0002_T0003\TR1_W0001_P0124\TR1_2_W0001_P0124_T0001_R1_P1_K1_Ch2-Ch1.zen
1.344001e+01	2.638331e+01	20150715_gfpSORORINcd3_G2G1\MitoSys2\LSM\gfpSORORINc_G1\DE_W0002_P0002\DE_2_W0002_P0002_T0003\TR1_W0001_P0124\TR1_2_W0001_P0124_T0001_R1_P1_K1_Ch2-Ch1.zen
1.350001e+01	2.494998e+01	20150715_gfpSORORINcd3_G2G1\MitoSys2\LSM\gfpSORORINc_G1\DE_W0002_P0002\DE_2_W0002_P0002_T0003\TR1_W0001_P0124\TR1_2_W0001_P0124_T0001_R1_P1_K1_Ch2-Ch1.zen
1.356001e+01	2.606665e+01	20150715_gfpSORORINcd3_G2G1\MitoSys2\LSM\gfpSORORINc_G1\DE_W0002_P0002\DE_2_W0002_P0002_T0003\TR1_W0001_P0124\TR1_2_W0001_P0124_T0001_R1_P1_K1_Ch2-Ch1.zen
1.362001e+01	2.246665e+01	20150715_gfpSORORINcd3_G2G1\MitoSys2\LSM\gfpSORORINc_G1\DE_W0002_P0002\DE_2_W0002_P0002_T0003\TR1_W0001_P0124\TR1_2_W0001_P0124_T0001_R1_P1_K1_Ch2-Ch1.zen
1.368001e+01	2.414998e+01	20150715_gfpSORORINcd3_G2G1\MitoSys2\LSM\gfpSORORINc_G1\DE_W0002_P0002\DE_2_W0002_P0002_T0003\TR1_W0001_P0124\TR1_2_W0001_P0124_T0001_R1_P1_K1_Ch2-Ch1.zen
1.374001e+01	2.469998e+01	20150715_gfpSORORINcd3_G2G1\MitoSys2\LSM\gfpSORORINc_G1\DE_W0002_P0002\DE_2_W0002_P0002_T0003\TR1_W0001_P0124\TR1_2_W0001_P0124_T0001_R1_P1_K1_Ch2-Ch1.zen
1.380001e+01	2.448332e+01	20150715_gfpSORORINcd3_G2G1\MitoSys2\LSM\gfpSORORINc_G1\DE_W0002_P0002\DE_2_W0002_P0002_T0003\TR1_W0001_P0124\TR1_2_W0001_P0124_T0001_R1_P1_K1_Ch2-Ch1.zen
1.386001e+01	2.176665e+01	20150715_gfpSORORINcd3_G2G1\MitoSys2\LSM\gfpSORORINc_G1\DE_W0002_P0002\DE_2_W0002_P0002_T0003\TR1_W0001_P0124\TR1_2_W0001_P0124_T0001_R1_P1_K1_Ch2-Ch1.zen
1.392001e+01	2.503332e+01	20150715_gfpSORORINcd3_G2G1\MitoSys2\LSM\gfpSORORINc_G1\DE_W0002_P0002\DE_2_W0002_P0002_T0003\TR1_W0001_P0124\TR1_2_W0001_P0124_T0001_R1_P1_K1_Ch2-Ch1.zen
1.398001e+01	2.211665e+01	20150715_gfpSORORINcd3_G2G1\MitoSys2\LSM\gfpSORORINc_G1\DE_W0002_P0002\DE_2_W0002_P0002_T0003\TR1_W0001_P0124\TR1_2_W0001_P0124_T0001_R1_P1_K1_Ch2-Ch1.zen
1.404001e+01	2.526665e+01	20150715_gfpSORORINcd3_G2G1\MitoSys2\LSM\gfpSORORINc_G1\DE_W0002_P0002\DE_2_W0002_P0002_T0003\TR1_W0001_P0124\TR1_2_W0001_P0124_T0001_R1_P1_K1_Ch2-Ch1.zen
1.410001e+01	2.066665e+01	20150715_gfpSORORINcd3_G2G1\MitoSys2\LSM\gfpSORORINc_G1\DE_W0002_P0002\DE_2_W0002_P0002_T0003\TR1_W0001_P0124\TR1_2_W0001_P0124_T0001_R1_P1_K1_Ch2-Ch1.zen
1.416001e+01	2.648331e+01	20150715_gfpSORORINcd3_G2G1\MitoSys2\LSM\gfpSORORINc_G1\DE_W0002_P0002\DE_2_W0002_P0002_T0003\TR1_W0001_P0124\TR1_2_W0001_P0124_T0001_R1_P1_K1_Ch2-Ch1.zen
1.422001e+01	2.631665e+01	20150715_gfpSORORINcd3_G2G1\MitoSys2\LSM\gfpSORORINc_G1\DE_W0002_P0002\DE_2_W0002_P0002_T0003\TR1_W0001_P0124\TR1_2_W0001_P0124_T0001_R1_P1_K1_Ch2-Ch1.zen
1.428001e+01	2.298332e+01	20150715_gfpSORORINcd3_G2G1\MitoSys2\LSM\gfpSORORINc_G1\DE_W0002_P0002\DE_2_W0002_P0002_T0003\TR1_W0001_P0124\TR1_2_W0001_P0124_T0001_R1_P1_K1_Ch2-Ch1.zen
1.434001e+01	2.908331e+01	20150715_gfpSORORINcd3_G2G1\MitoSys2\LSM\gfpSORORINc_G1\DE_W0002_P0002\DE_2_W0002_P0002_T0003\TR1_W0001_P0124\TR1_2_W0001_P0124_T0001_R1_P1_K1_Ch2-Ch1.zen
1.440001e+01	2.529998e+01	20150715_gfpSORORINcd3_G2G1\MitoSys2\LSM\gfpSORORINc_G1\DE_W0002_P0002\DE_2_W0002_P0002_T0003\TR1_W0001_P0124\TR1_2_W0001_P0124_T0001_R1_P1_K1_Ch2-Ch1.zen
1.446001e+01	2.106665e+01	20150715_gfpSORORINcd3_G2G1\MitoSys2\LSM\gfpSORORINc_G1\DE_W0002_P0002\DE_2_W0002_P0002_T0003\TR1_W0001_P0124\TR1_2_W0001_P0124_T0001_R1_P1_K1_Ch2-Ch1.zen
1.452001e+01	2.573331e+01	20150715_gfpSORORINcd3_G2G1\MitoSys2\LSM\gfpSORORINc_G1\DE_W0002_P0002\DE_2_W0002_P0002_T0003\TR1_W0001_P0124\TR1_2_W0001_P0124_T0001_R1_P1_K1_Ch2-Ch1.zen
1.458001e+01	2.181665e+01	20150715_gfpSORORINcd3_G2G1\MitoSys2\LSM\gfpSORORINc_G1\DE_W0002_P0002\DE_2_W0002_P0002_T0003\TR1_W0001_P0124\TR1_2_W0001_P0124_T0001_R1_P1_K1_Ch2-Ch1.zen
1.464001e+01	2.328332e+01	20150715_gfpSORORINcd3_G2G1\MitoSys2\LSM\gfpSORORINc_G1\DE_W0002_P0002\DE_2_W0002_P0002_T0003\TR1_W0001_P0124\TR1_2_W0001_P0124_T0001_R1_P1_K1_Ch2-Ch1.zen
1.470001e+01	2.373332e+01	20150715_gfpSORORINcd3_G2G1\MitoSys2\LSM\gfpSORORINc_G1\DE_W0002_P0002\DE_2_W0002_P0002_T0003\TR1_W0001_P0124\TR1_2_W0001_P0124_T0001_R1_P1_K1_Ch2-Ch1.zen
1.476001e+01	2.813331e+01	20150715_gfpSORORINcd3_G2G1\MitoSys2\LSM\gfpSORORINc_G1\DE_W0002_P0002\DE_2_W0002_P0002_T0003\TR1_W0001_P0124\TR1_2_W0001_P0124_T0001_R1_P1_K1_Ch2-Ch1.zen
1.482001e+01	2.363332e+01	20150715_gfpSORORINcd3_G2G1\MitoSys2\LSM\gfpSORORINc_G1\DE_W0002_P0002\DE_2_W0002_P0002_T0003\TR1_W0001_P0124\TR1_2_W0001_P0124_T0001_R1_P1_K1_Ch2-Ch1.zen
1.488001e+01	2.711665e+01	20150715_gfpSORORINcd3_G2G1\MitoSys2\LSM\gfpSORORINc_G1\DE_W0002_P0002\DE_2_W0002_P0002_T0003\TR1_W0001_P0124\TR1_2_W0001_P0124_T0001_R1_P1_K1_Ch2-Ch1.zen
1.494001e+01	3.221664e+01	20150715_gfpSORORINcd3_G2G1\MitoSys2\LSM\gfpSORORINc_G1\DE_W0002_P0002\DE_2_W0002_P0002_T0003\TR1_W0001_P0124\TR1_2_W0001_P0124_T0001_R1_P1_K1_Ch2-Ch1.zen
1.500001e+01	2.589998e+01	20150715_gfpSORORINcd3_G2G1\MitoSys2\LSM\gfpSORORINc_G1\DE_W0002_P0002\DE_2_W0002_P0002_T0003\TR1_W0001_P0124\TR1_2_W0001_P0124_T0001_R1_P1_K1_Ch2-Ch1.zen
1.506001e+01	2.869998e+01	20150715_gfpSORORINcd3_G2G1\MitoSys2\LSM\gfpSORORINc_G1\DE_W0002_P0002\DE_2_W0002_P0002_T0003\TR1_W0001_P0124\TR1_2_W0001_P0124_T0001_R1_P1_K1_Ch2-Ch1.zen
1.512001e+01	2.436665e+01	20150715_gfpSORORINcd3_G2G1\MitoSys2\LSM\gfpSORORINc_G1\DE_W0002_P0002\DE_2_W0002_P0002_T0003\TR1_W0001_P0124\TR1_2_W0001_P0124_T0001_R1_P1_K1_Ch2-Ch1.zen
1.518001e+01	2.384998e+01	20150715_gfpSORORINcd3_G2G1\MitoSys2\LSM\gfpSORORINc_G1\DE_W0002_P0002\DE_2_W0002_P0002_T0003\TR1_W0001_P0124\TR1_2_W0001_P0124_T0001_R1_P1_K1_Ch2-Ch1.zen
1.524001e+01	3.151664e+01	20150715_gfpSORORINcd3_G2G1\MitoSys2\LSM\gfpSORORINc_G1\DE_W0002_P0002\DE_2_W0002_P0002_T0003\TR1_W0001_P0124\TR1_2_W0001_P0124_T0001_R1_P1_K1_Ch2-Ch1.zen
1.530001e+01	2.409998e+01	20150715_gfpSORORINcd3_G2G1\MitoSys2\LSM\gfpSORORINc_G1\DE_W0002_P0002\DE_2_W0002_P0002_T0003\TR1_W0001_P0124\TR1_2_W0001_P0124_T0001_R1_P1_K1_Ch2-Ch1.zen
1.536001e+01	2.449998e+01	20150715_gfpSORORINcd3_G2G1\MitoSys2\LSM\gfpSORORINc_G1\DE_W0002_P0002\DE_2_W0002_P0002_T0003\TR1_W0001_P0124\TR1_2_W0001_P0124_T0001_R1_P1_K1_Ch2-Ch1.zen
1.542001e+01	2.831665e+01	20150715_gfpSORORINcd3_G2G1\MitoSys2\LSM\gfpSORORINc_G1\DE_W0002_P0002\DE_2_W0002_P0002_T0003\TR1_W0001_P0124\TR1_2_W0001_P0124_T0001_R1_P1_K1_Ch2-Ch1.zen
1.548001e+01	2.316665e+01	20150715_gfpSORORINcd3_G2G1\MitoSys2\LSM\gfpSORORINc_G1\DE_W0002_P0002\DE_2_W0002_P0002_T0003\TR1_W0001_P0124\TR1_2_W0001_P0124_T0001_R1_P1_K1_Ch2-Ch1.zen
1.554001e+01	2.109999e+01	20150715_gfpSORORINcd3_G2G1\MitoSys2\LSM\gfpSORORINc_G1\DE_W0002_P0002\DE_2_W0002_P0002_T0003\TR1_W0001_P0124\TR1_2_W0001_P0124_T0001_R1_P1_K1_Ch2-Ch1.zen
1.560001e+01	2.046665e+01	20150715_gfpSORORINcd3_G2G1\MitoSys2\LSM\gfpSORORINc_G1\DE_W0002_P0002\DE_2_W0002_P0002_T0003\TR1_W0001_P0124\TR1_2_W0001_P0124_T0001_R1_P1_K1_Ch2-Ch1.zen
1.566001e+01	2.178332e+01	20150715_gfpSORORINcd3_G2G1\MitoSys2\LSM\gfpSORORINc_G1\DE_W0002_P0002\DE_2_W0002_P0002_T0003\TR1_W0001_P0124\TR1_2_W0001_P0124_T0001_R1_P1_K1_Ch2-Ch1.zen
1.572001e+01	2.774998e+01	20150715_gfpSORORINcd3_G2G1\MitoSys2\LSM\gfpSORORINc_G1\DE_W0002_P0002\DE_2_W0002_P0002_T0003\TR1_W0001_P0124\TR1_2_W0001_P0124_T0001_R1_P1_K1_Ch2-Ch1.zen
1.578001e+01	2.758331e+01	20150715_gfpSORORINcd3_G2G1\MitoSys2\LSM\gfpSORORINc_G1\DE_W0002_P0002\DE_2_W0002_P0002_T0003\TR1_W0001_P0124\TR1_2_W0001_P0124_T0001_R1_P1_K1_Ch2-Ch1.zen
1.584001e+01	2.528332e+01	20150715_gfpSORORINcd3_G2G1\MitoSys2\LSM\gfpSORORINc_G1\DE_W0002_P0002\DE_2_W0002_P0002_T0003\TR1_W0001_P0124\TR1_2_W0001_P0124_T0001_R1_P1_K1_Ch2-Ch1.zen
1.590001e+01	2.519998e+01	20150715_gfpSORORINcd3_G2G1\MitoSys2\LSM\gfpSORORINc_G1\DE_W0002_P0002\DE_2_W0002_P0002_T0003\TR1_W0001_P0124\TR1_2_W0001_P0124_T0001_R1_P1_K1_Ch2-Ch1.zen
1.596001e+01	2.629998e+01	20150715_gfpSORORINcd3_G2G1\MitoSys2\LSM\gfpSORORINc_G1\DE_W0002_P0002\DE_2_W0002_P0002_T0003\TR1_W0001_P0124\TR1_2_W0001_P0124_T0001_R1_P1_K1_Ch2-Ch1.zen
1.602001e+01	3.083331e+01	20150715_gfpSORORINcd3_G2G1\MitoSys2\LSM\gfpSORORINc_G1\DE_W0002_P0002\DE_2_W0002_P0002_T0003\TR1_W0001_P0124\TR1_2_W0001_P0124_T0001_R1_P1_K1_Ch2-Ch1.zen
1.608001e+01	2.614998e+01	20150715_gfpSORORINcd3_G2G1\MitoSys2\LSM\gfpSORORINc_G1\DE_W0002_P0002\DE_2_W0002_P0002_T0003\TR1_W0001_P0124\TR1_2_W0001_P0124_T0001_R1_P1_K1_Ch2-Ch1.zen
1.614001e+01	2.481665e+01	20150715_gfpSORORINcd3_G2G1\MitoSys2\LSM\gfpSORORINc_G1\DE_W0002_P0002\DE_2_W0002_P0002_T0003\TR1_W0001_P0124\TR1_2_W0001_P0124_T0001_R1_P1_K1_Ch2-Ch1.zen
1.620001e+01	2.428332e+01	20150715_gfpSORORINcd3_G2G1\MitoSys2\LSM\gfpSORORINc_G1\DE_W0002_P0002\DE_2_W0002_P0002_T0003\TR1_W0001_P0124\TR1_2_W0001_P0124_T0001_R1_P1_K1_Ch2-Ch1.zen
1.626001e+01	2.094999e+01	20150715_gfpSORORINcd3_G2G1\MitoSys2\LSM\gfpSORORINc_G1\DE_W0002_P0002\DE_2_W0002_P0002_T0003\TR1_W0001_P0124\TR1_2_W0001_P0124_T0001_R1_P1_K1_Ch2-Ch1.zen
1.632001e+01	2.283332e+01	20150715_gfpSORORINcd3_G2G1\MitoSys2\LSM\gfpSORORINc_G1\DE_W0002_P0002\DE_2_W0002_P0002_T0003\TR1_W0001_P0124\TR1_2_W0001_P0124_T0001_R1_P1_K1_Ch2-Ch1.zen
1.638001e+01	2.413332e+01	20150715_gfpSORORINcd3_G2G1\MitoSys2\LSM\gfpSORORINc_G1\DE_W0002_P0002\DE_2_W0002_P0002_T0003\TR1_W0001_P0124\TR1_2_W0001_P0124_T0001_R1_P1_K1_Ch2-Ch1.zen
1.644001e+01	2.834998e+01	20150715_gfpSORORINcd3_G2G1\MitoSys2\LSM\gfpSORORINc_G1\DE_W0002_P0002\DE_2_W0002_P0002_T0003\TR1_W0001_P0124\TR1_2_W0001_P0124_T0001_R1_P1_K1_Ch2-Ch1.zen
1.650001e+01	2.179998e+01	20150715_gfpSORORINcd3_G2G1\MitoSys2\LSM\gfpSORORINc_G1\DE_W0002_P0002\DE_2_W0002_P0002_T0003\TR1_W0001_P0124\TR1_2_W0001_P0124_T0001_R1_P1_K1_Ch2-Ch1.zen
1.656001e+01	2.524998e+01	20150715_gfpSORORINcd3_G2G1\MitoSys2\LSM\gfpSORORINc_G1\DE_W0002_P0002\DE_2_W0002_P0002_T0003\TR1_W0001_P0124\TR1_2_W0001_P0124_T0001_R1_P1_K1_Ch2-Ch1.zen
1.662001e+01	2.646665e+01	20150715_gfpSORORINcd3_G2G1\MitoSys2\LSM\gfpSORORINc_G1\DE_W0002_P0002\DE_2_W0002_P0002_T0003\TR1_W0001_P0124\TR1_2_W0001_P0124_T0001_R1_P1_K1_Ch2-Ch1.zen
1.668001e+01	2.276665e+01	20150715_gfpSORORINcd3_G2G1\MitoSys2\LSM\gfpSORORINc_G1\DE_W0002_P0002\DE_2_W0002_P0002_T0003\TR1_W0001_P0124\TR1_2_W0001_P0124_T0001_R1_P1_K1_Ch2-Ch1.zen
1.674001e+01	2.423332e+01	20150715_gfpSORORINcd3_G2G1\MitoSys2\LSM\gfpSORORINc_G1\DE_W0002_P0002\DE_2_W0002_P0002_T0003\TR1_W0001_P0124\TR1_2_W0001_P0124_T0001_R1_P1_K1_Ch2-Ch1.zen
1.680001e+01	2.144998e+01	20150715_gfpSORORINcd3_G2G1\MitoSys2\LSM\gfpSORORINc_G1\DE_W0002_P0002\DE_2_W0002_P0002_T0003\TR1_W0001_P0124\TR1_2_W0001_P0124_T0001_R1_P1_K1_Ch2-Ch1.zen
1.686001e+01	2.253332e+01	20150715_gfpSORORINcd3_G2G1\MitoSys2\LSM\gfpSORORINc_G1\DE_W0002_P0002\DE_2_W0002_P0002_T0003\TR1_W0001_P0124\TR1_2_W0001_P0124_T0001_R1_P1_K1_Ch2-Ch1.zen
1.692001e+01	2.529998e+01	20150715_gfpSORORINcd3_G2G1\MitoSys2\LSM\gfpSORORINc_G1\DE_W0002_P0002\DE_2_W0002_P0002_T0003\TR1_W0001_P0124\TR1_2_W0001_P0124_T0001_R1_P1_K1_Ch2-Ch1.zen
1.698001e+01	2.593332e+01	20150715_gfpSORORINcd3_G2G1\MitoSys2\LSM\gfpSORORINc_G1\DE_W0002_P0002\DE_2_W0002_P0002_T0003\TR1_W0001_P0124\TR1_2_W0001_P0124_T0001_R1_P1_K1_Ch2-Ch1.zen
1.704001e+01	2.323332e+01	20150715_gfpSORORINcd3_G2G1\MitoSys2\LSM\gfpSORORINc_G1\DE_W0002_P0002\DE_2_W0002_P0002_T0003\TR1_W0001_P0124\TR1_2_W0001_P0124_T0001_R1_P1_K1_Ch2-Ch1.zen
1.710001e+01	2.578331e+01	20150715_gfpSORORINcd3_G2G1\MitoSys2\LSM\gfpSORORINc_G1\DE_W0002_P0002\DE_2_W0002_P0002_T0003\TR1_W0001_P0124\TR1_2_W0001_P0124_T0001_R1_P1_K1_Ch2-Ch1.zen
1.716001e+01	2.528332e+01	20150715_gfpSORORINcd3_G2G1\MitoSys2\LSM\gfpSORORINc_G1\DE_W0002_P0002\DE_2_W0002_P0002_T0003\TR1_W0001_P0124\TR1_2_W0001_P0124_T0001_R1_P1_K1_Ch2-Ch1.zen
1.722001e+01	2.748331e+01	20150715_gfpSORORINcd3_G2G1\MitoSys2\LSM\gfpSORORINc_G1\DE_W0002_P0002\DE_2_W0002_P0002_T0003\TR1_W0001_P0124\TR1_2_W0001_P0124_T0001_R1_P1_K1_Ch2-Ch1.zen
1.728001e+01	2.549998e+01	20150715_gfpSORORINcd3_G2G1\MitoSys2\LSM\gfpSORORINc_G1\DE_W0002_P0002\DE_2_W0002_P0002_T0003\TR1_W0001_P0124\TR1_2_W0001_P0124_T0001_R1_P1_K1_Ch2-Ch1.zen
1.734001e+01	2.369998e+01	20150715_gfpSORORINcd3_G2G1\MitoSys2\LSM\gfpSORORINc_G1\DE_W0002_P0002\DE_2_W0002_P0002_T0003\TR1_W0001_P0124\TR1_2_W0001_P0124_T0001_R1_P1_K1_Ch2-Ch1.zen
1.740001e+01	2.716665e+01	20150715_gfpSORORINcd3_G2G1\MitoSys2\LSM\gfpSORORINc_G1\DE_W0002_P0002\DE_2_W0002_P0002_T0003\TR1_W0001_P0124\TR1_2_W0001_P0124_T0001_R1_P1_K1_Ch2-Ch1.zen
1.746001e+01	2.831665e+01	20150715_gfpSORORINcd3_G2G1\MitoSys2\LSM\gfpSORORINc_G1\DE_W0002_P0002\DE_2_W0002_P0002_T0003\TR1_W0001_P0124\TR1_2_W0001_P0124_T0001_R1_P1_K1_Ch2-Ch1.zen
1.752001e+01	2.784998e+01	20150715_gfpSORORINcd3_G2G1\MitoSys2\LSM\gfpSORORINc_G1\DE_W0002_P0002\DE_2_W0002_P0002_T0003\TR1_W0001_P0124\TR1_2_W0001_P0124_T0001_R1_P1_K1_Ch2-Ch1.zen
1.758001e+01	2.606665e+01	20150715_gfpSORORINcd3_G2G1\MitoSys2\LSM\gfpSORORINc_G1\DE_W0002_P0002\DE_2_W0002_P0002_T0003\TR1_W0001_P0124\TR1_2_W0001_P0124_T0001_R1_P1_K1_Ch2-Ch1.zen
1.764001e+01	2.779998e+01	20150715_gfpSORORINcd3_G2G1\MitoSys2\LSM\gfpSORORINc_G1\DE_W0002_P0002\DE_2_W0002_P0002_T0003\TR1_W0001_P0124\TR1_2_W0001_P0124_T0001_R1_P1_K1_Ch2-Ch1.zen
1.770001e+01	2.916665e+01	20150715_gfpSORORINcd3_G2G1\MitoSys2\LSM\gfpSORORINc_G1\DE_W0002_P0002\DE_2_W0002_P0002_T0003\TR1_W0001_P0124\TR1_2_W0001_P0124_T0001_R1_P1_K1_Ch2-Ch1.zen
1.776001e+01	3.209998e+01	20150715_gfpSORORINcd3_G2G1\MitoSys2\LSM\gfpSORORINc_G1\DE_W0002_P0002\DE_2_W0002_P0002_T0003\TR1_W0001_P0124\TR1_2_W0001_P0124_T0001_R1_P1_K1_Ch2-Ch1.zen
1.782001e+01	2.681665e+01	20150715_gfpSORORINcd3_G2G1\MitoSys2\LSM\gfpSORORINc_G1\DE_W0002_P0002\DE_2_W0002_P0002_T0003\TR1_W0001_P0124\TR1_2_W0001_P0124_T0001_R1_P1_K1_Ch2-Ch1.zen
1.788001e+01	2.793331e+01	20150715_gfpSORORINcd3_G2G1\MitoSys2\LSM\gfpSORORINc_G1\DE_W0002_P0002\DE_2_W0002_P0002_T0003\TR1_W0001_P0124\TR1_2_W0001_P0124_T0001_R1_P1_K1_Ch2-Ch1.zen
1.794001e+01	2.503332e+01	20150715_gfpSORORINcd3_G2G1\MitoSys2\LSM\gfpSORORINc_G1\DE_W0002_P0002\DE_2_W0002_P0002_T0003\TR1_W0001_P0124\TR1_2_W0001_P0124_T0001_R1_P1_K1_Ch2-Ch1.zen
1.800001e+01	2.198332e+01	20150715_gfpSORORINcd3_G2G1\MitoSys2\LSM\gfpSORORINc_G1\DE_W0002_P0002\DE_2_W0002_P0002_T0003\TR1_W0001_P0124\TR1_2_W0001_P0124_T0001_R1_P1_K1_Ch2-Ch1.zen
1.806001e+01	2.399998e+01	20150715_gfpSORORINcd3_G2G1\MitoSys2\LSM\gfpSORORINc_G1\DE_W0002_P0002\DE_2_W0002_P0002_T0003\TR1_W0001_P0124\TR1_2_W0001_P0124_T0001_R1_P1_K1_Ch2-Ch1.zen
1.812001e+01	2.303332e+01	20150715_gfpSORORINcd3_G2G1\MitoSys2\LSM\gfpSORORINc_G1\DE_W0002_P0002\DE_2_W0002_P0002_T0003\TR1_W0001_P0124\TR1_2_W0001_P0124_T0001_R1_P1_K1_Ch2-Ch1.zen
1.818001e+01	2.769998e+01	20150715_gfpSORORINcd3_G2G1\MitoSys2\LSM\gfpSORORINc_G1\DE_W0002_P0002\DE_2_W0002_P0002_T0003\TR1_W0001_P0124\TR1_2_W0001_P0124_T0001_R1_P1_K1_Ch2-Ch1.zen
1.824001e+01	2.614998e+01	20150715_gfpSORORINcd3_G2G1\MitoSys2\LSM\gfpSORORINc_G1\DE_W0002_P0002\DE_2_W0002_P0002_T0003\TR1_W0001_P0124\TR1_2_W0001_P0124_T0001_R1_P1_K1_Ch2-Ch1.zen
1.830001e+01	2.184998e+01	20150715_gfpSORORINcd3_G2G1\MitoSys2\LSM\gfpSORORINc_G1\DE_W0002_P0002\DE_2_W0002_P0002_T0003\TR1_W0001_P0124\TR1_2_W0001_P0124_T0001_R1_P1_K1_Ch2-Ch1.zen
1.836001e+01	2.083332e+01	20150715_gfpSORORINcd3_G2G1\MitoSys2\LSM\gfpSORORINc_G1\DE_W0002_P0002\DE_2_W0002_P0002_T0003\TR1_W0001_P0124\TR1_2_W0001_P0124_T0001_R1_P1_K1_Ch2-Ch1.zen
1.842001e+01	2.558331e+01	20150715_gfpSORORINcd3_G2G1\MitoSys2\LSM\gfpSORORINc_G1\DE_W0002_P0002\DE_2_W0002_P0002_T0003\TR1_W0001_P0124\TR1_2_W0001_P0124_T0001_R1_P1_K1_Ch2-Ch1.zen
1.848001e+01	2.438332e+01	20150715_gfpSORORINcd3_G2G1\MitoSys2\LSM\gfpSORORINc_G1\DE_W0002_P0002\DE_2_W0002_P0002_T0003\TR1_W0001_P0124\TR1_2_W0001_P0124_T0001_R1_P1_K1_Ch2-Ch1.zen
1.854001e+01	2.354998e+01	20150715_gfpSORORINcd3_G2G1\MitoSys2\LSM\gfpSORORINc_G1\DE_W0002_P0002\DE_2_W0002_P0002_T0003\TR1_W0001_P0124\TR1_2_W0001_P0124_T0001_R1_P1_K1_Ch2-Ch1.zen
1.860001e+01	2.296665e+01	20150715_gfpSORORINcd3_G2G1\MitoSys2\LSM\gfpSORORINc_G1\DE_W0002_P0002\DE_2_W0002_P0002_T0003\TR1_W0001_P0124\TR1_2_W0001_P0124_T0001_R1_P1_K1_Ch2-Ch1.zen
1.866001e+01	2.573331e+01	20150715_gfpSORORINcd3_G2G1\MitoSys2\LSM\gfpSORORINc_G1\DE_W0002_P0002\DE_2_W0002_P0002_T0003\TR1_W0001_P0124\TR1_2_W0001_P0124_T0001_R1_P1_K1_Ch2-Ch1.zen
1.872001e+01	2.713331e+01	20150715_gfpSORORINcd3_G2G1\MitoSys2\LSM\gfpSORORINc_G1\DE_W0002_P0002\DE_2_W0002_P0002_T0003\TR1_W0001_P0124\TR1_2_W0001_P0124_T0001_R1_P1_K1_Ch2-Ch1.zen
1.878001e+01	2.913331e+01	20150715_gfpSORORINcd3_G2G1\MitoSys2\LSM\gfpSORORINc_G1\DE_W0002_P0002\DE_2_W0002_P0002_T0003\TR1_W0001_P0124\TR1_2_W0001_P0124_T0001_R1_P1_K1_Ch2-Ch1.zen
1.884001e+01	2.626665e+01	20150715_gfpSORORINcd3_G2G1\MitoSys2\LSM\gfpSORORINc_G1\DE_W0002_P0002\DE_2_W0002_P0002_T0003\TR1_W0001_P0124\TR1_2_W0001_P0124_T0001_R1_P1_K1_Ch2-Ch1.zen
1.890001e+01	2.331665e+01	20150715_gfpSORORINcd3_G2G1\MitoSys2\LSM\gfpSORORINc_G1\DE_W0002_P0002\DE_2_W0002_P0002_T0003\TR1_W0001_P0124\TR1_2_W0001_P0124_T0001_R1_P1_K1_Ch2-Ch1.zen
1.896001e+01	2.101665e+01	20150715_gfpSORORINcd3_G2G1\MitoSys2\LSM\gfpSORORINc_G1\DE_W0002_P0002\DE_2_W0002_P0002_T0003\TR1_W0001_P0124\TR1_2_W0001_P0124_T0001_R1_P1_K1_Ch2-Ch1.zen
1.902001e+01	2.794998e+01	20150715_gfpSORORINcd3_G2G1\MitoSys2\LSM\gfpSORORINc_G1\DE_W0002_P0002\DE_2_W0002_P0002_T0003\TR1_W0001_P0124\TR1_2_W0001_P0124_T0001_R1_P1_K1_Ch2-Ch1.zen
1.908001e+01	2.639998e+01	20150715_gfpSORORINcd3_G2G1\MitoSys2\LSM\gfpSORORINc_G1\DE_W0002_P0002\DE_2_W0002_P0002_T0003\TR1_W0001_P0124\TR1_2_W0001_P0124_T0001_R1_P1_K1_Ch2-Ch1.zen
1.914001e+01	2.246665e+01	20150715_gfpSORORINcd3_G2G1\MitoSys2\LSM\gfpSORORINc_G1\DE_W0002_P0002\DE_2_W0002_P0002_T0003\TR1_W0001_P0124\TR1_2_W0001_P0124_T0001_R1_P1_K1_Ch2-Ch1.zen
1.920001e+01	2.429998e+01	20150715_gfpSORORINcd3_G2G1\MitoSys2\LSM\gfpSORORINc_G1\DE_W0002_P0002\DE_2_W0002_P0002_T0003\TR1_W0001_P0124\TR1_2_W0001_P0124_T0001_R1_P1_K1_Ch2-Ch1.zen
1.926001e+01	2.144998e+01	20150715_gfpSORORINcd3_G2G1\MitoSys2\LSM\gfpSORORINc_G1\DE_W0002_P0002\DE_2_W0002_P0002_T0003\TR1_W0001_P0124\TR1_2_W0001_P0124_T0001_R1_P1_K1_Ch2-Ch1.zen
1.932001e+01	2.293332e+01	20150715_gfpSORORINcd3_G2G1\MitoSys2\LSM\gfpSORORINc_G1\DE_W0002_P0002\DE_2_W0002_P0002_T0003\TR1_W0001_P0124\TR1_2_W0001_P0124_T0001_R1_P1_K1_Ch2-Ch1.zen
1.938001e+01	2.193332e+01	20150715_gfpSORORINcd3_G2G1\MitoSys2\LSM\gfpSORORINc_G1\DE_W0002_P0002\DE_2_W0002_P0002_T0003\TR1_W0001_P0124\TR1_2_W0001_P0124_T0001_R1_P1_K1_Ch2-Ch1.zen
1.944001e+01	2.443332e+01	20150715_gfpSORORINcd3_G2G1\MitoSys2\LSM\gfpSORORINc_G1\DE_W0002_P0002\DE_2_W0002_P0002_T0003\TR1_W0001_P0124\TR1_2_W0001_P0124_T0001_R1_P1_K1_Ch2-Ch1.zen
1.950001e+01	2.233332e+01	20150715_gfpSORORINcd3_G2G1\MitoSys2\LSM\gfpSORORINc_G1\DE_W0002_P0002\DE_2_W0002_P0002_T0003\TR1_W0001_P0124\TR1_2_W0001_P0124_T0001_R1_P1_K1_Ch2-Ch1.zen
1.956001e+01	2.128332e+01	20150715_gfpSORORINcd3_G2G1\MitoSys2\LSM\gfpSORORINc_G1\DE_W0002_P0002\DE_2_W0002_P0002_T0003\TR1_W0001_P0124\TR1_2_W0001_P0124_T0001_R1_P1_K1_Ch2-Ch1.zen
1.962001e+01	2.518332e+01	20150715_gfpSORORINcd3_G2G1\MitoSys2\LSM\gfpSORORINc_G1\DE_W0002_P0002\DE_2_W0002_P0002_T0003\TR1_W0001_P0124\TR1_2_W0001_P0124_T0001_R1_P1_K1_Ch2-Ch1.zen
1.968001e+01	2.603331e+01	20150715_gfpSORORINcd3_G2G1\MitoSys2\LSM\gfpSORORINc_G1\DE_W0002_P0002\DE_2_W0002_P0002_T0003\TR1_W0001_P0124\TR1_2_W0001_P0124_T0001_R1_P1_K1_Ch2-Ch1.zen
1.974002e+01	2.384998e+01	20150715_gfpSORORINcd3_G2G1\MitoSys2\LSM\gfpSORORINc_G1\DE_W0002_P0002\DE_2_W0002_P0002_T0003\TR1_W0001_P0124\TR1_2_W0001_P0124_T0001_R1_P1_K1_Ch2-Ch1.zen
1.980001e+01	2.741665e+01	20150715_gfpSORORINcd3_G2G1\MitoSys2\LSM\gfpSORORINc_G1\DE_W0002_P0002\DE_2_W0002_P0002_T0003\TR1_W0001_P0124\TR1_2_W0001_P0124_T0001_R1_P1_K1_Ch2-Ch1.zen
1.986001e+01	2.901665e+01	20150715_gfpSORORINcd3_G2G1\MitoSys2\LSM\gfpSORORINc_G1\DE_W0002_P0002\DE_2_W0002_P0002_T0003\TR1_W0001_P0124\TR1_2_W0001_P0124_T0001_R1_P1_K1_Ch2-Ch1.zen
1.992002e+01	2.514998e+01	20150715_gfpSORORINcd3_G2G1\MitoSys2\LSM\gfpSORORINc_G1\DE_W0002_P0002\DE_2_W0002_P0002_T0003\TR1_W0001_P0124\TR1_2_W0001_P0124_T0001_R1_P1_K1_Ch2-Ch1.zen
1.998001e+01	2.908331e+01	20150715_gfpSORORINcd3_G2G1\MitoSys2\LSM\gfpSORORINc_G1\DE_W0002_P0002\DE_2_W0002_P0002_T0003\TR1_W0001_P0124\TR1_2_W0001_P0124_T0001_R1_P1_K1_Ch2-Ch1.zen
2.004001e+01	2.389998e+01	20150715_gfpSORORINcd3_G2G1\MitoSys2\LSM\gfpSORORINc_G1\DE_W0002_P0002\DE_2_W0002_P0002_T0003\TR1_W0001_P0124\TR1_2_W0001_P0124_T0001_R1_P1_K1_Ch2-Ch1.zen
2.010001e+01	2.218332e+01	20150715_gfpSORORINcd3_G2G1\MitoSys2\LSM\gfpSORORINc_G1\DE_W0002_P0002\DE_2_W0002_P0002_T0003\TR1_W0001_P0124\TR1_2_W0001_P0124_T0001_R1_P1_K1_Ch2-Ch1.zen
2.016002e+01	2.283332e+01	20150715_gfpSORORINcd3_G2G1\MitoSys2\LSM\gfpSORORINc_G1\DE_W0002_P0002\DE_2_W0002_P0002_T0003\TR1_W0001_P0124\TR1_2_W0001_P0124_T0001_R1_P1_K1_Ch2-Ch1.zen
2.022001e+01	2.298332e+01	20150715_gfpSORORINcd3_G2G1\MitoSys2\LSM\gfpSORORINc_G1\DE_W0002_P0002\DE_2_W0002_P0002_T0003\TR1_W0001_P0124\TR1_2_W0001_P0124_T0001_R1_P1_K1_Ch2-Ch1.zen
2.028001e+01	2.644998e+01	20150715_gfpSORORINcd3_G2G1\MitoSys2\LSM\gfpSORORINc_G1\DE_W0002_P0002\DE_2_W0002_P0002_T0003\TR1_W0001_P0124\TR1_2_W0001_P0124_T0001_R1_P1_K1_Ch2-Ch1.zen
2.034002e+01	2.936665e+01	20150715_gfpSORORINcd3_G2G1\MitoSys2\LSM\gfpSORORINc_G1\DE_W0002_P0002\DE_2_W0002_P0002_T0003\TR1_W0001_P0124\TR1_2_W0001_P0124_T0001_R1_P1_K1_Ch2-Ch1.zen
2.040001e+01	2.826665e+01	20150715_gfpSORORINcd3_G2G1\MitoSys2\LSM\gfpSORORINc_G1\DE_W0002_P0002\DE_2_W0002_P0002_T0003\TR1_W0001_P0124\TR1_2_W0001_P0124_T0001_R1_P1_K1_Ch2-Ch1.zen
2.046001e+01	2.969998e+01	20150715_gfpSORORINcd3_G2G1\MitoSys2\LSM\gfpSORORINc_G1\DE_W0002_P0002\DE_2_W0002_P0002_T0003\TR1_W0001_P0124\TR1_2_W0001_P0124_T0001_R1_P1_K1_Ch2-Ch1.zen
2.052002e+01	2.583331e+01	20150715_gfpSORORINcd3_G2G1\MitoSys2\LSM\gfpSORORINc_G1\DE_W0002_P0002\DE_2_W0002_P0002_T0003\TR1_W0001_P0124\TR1_2_W0001_P0124_T0001_R1_P1_K1_Ch2-Ch1.zen
2.058002e+01	2.471665e+01	20150715_gfpSORORINcd3_G2G1\MitoSys2\LSM\gfpSORORINc_G1\DE_W0002_P0002\DE_2_W0002_P0002_T0003\TR1_W0001_P0124\TR1_2_W0001_P0124_T0001_R1_P1_K1_Ch2-Ch1.zen
2.064001e+01	2.231665e+01	20150715_gfpSORORINcd3_G2G1\MitoSys2\LSM\gfpSORORINc_G1\DE_W0002_P0002\DE_2_W0002_P0002_T0003\TR1_W0001_P0124\TR1_2_W0001_P0124_T0001_R1_P1_K1_Ch2-Ch1.zen
2.070002e+01	2.466665e+01	20150715_gfpSORORINcd3_G2G1\MitoSys2\LSM\gfpSORORINc_G1\DE_W0002_P0002\DE_2_W0002_P0002_T0003\TR1_W0001_P0124\TR1_2_W0001_P0124_T0001_R1_P1_K1_Ch2-Ch1.zen
2.076002e+01	2.343332e+01	20150715_gfpSORORINcd3_G2G1\MitoSys2\LSM\gfpSORORINc_G1\DE_W0002_P0002\DE_2_W0002_P0002_T0003\TR1_W0001_P0124\TR1_2_W0001_P0124_T0001_R1_P1_K1_Ch2-Ch1.zen
2.082001e+01	2.233332e+01	20150715_gfpSORORINcd3_G2G1\MitoSys2\LSM\gfpSORORINc_G1\DE_W0002_P0002\DE_2_W0002_P0002_T0003\TR1_W0001_P0124\TR1_2_W0001_P0124_T0001_R1_P1_K1_Ch2-Ch1.zen
2.088001e+01	2.646665e+01	20150715_gfpSORORINcd3_G2G1\MitoSys2\LSM\gfpSORORINc_G1\DE_W0002_P0002\DE_2_W0002_P0002_T0003\TR1_W0001_P0124\TR1_2_W0001_P0124_T0001_R1_P1_K1_Ch2-Ch1.zen
2.094002e+01	2.288332e+01	20150715_gfpSORORINcd3_G2G1\MitoSys2\LSM\gfpSORORINc_G1\DE_W0002_P0002\DE_2_W0002_P0002_T0003\TR1_W0001_P0124\TR1_2_W0001_P0124_T0001_R1_P1_K1_Ch2-Ch1.zen
2.100002e+01	2.098332e+01	20150715_gfpSORORINcd3_G2G1\MitoSys2\LSM\gfpSORORINc_G1\DE_W0002_P0002\DE_2_W0002_P0002_T0003\TR1_W0001_P0124\TR1_2_W0001_P0124_T0001_R1_P1_K1_Ch2-Ch1.zen
2.106001e+01	1.964999e+01	20150715_gfpSORORINcd3_G2G1\MitoSys2\LSM\gfpSORORINc_G1\DE_W0002_P0002\DE_2_W0002_P0002_T0003\TR1_W0001_P0124\TR1_2_W0001_P0124_T0001_R1_P1_K1_Ch2-Ch1.zen
2.112002e+01	2.791665e+01	20150715_gfpSORORINcd3_G2G1\MitoSys2\LSM\gfpSORORINc_G1\DE_W0002_P0002\DE_2_W0002_P0002_T0003\TR1_W0001_P0124\TR1_2_W0001_P0124_T0001_R1_P1_K1_Ch2-Ch1.zen
2.118002e+01	2.543332e+01	20150715_gfpSORORINcd3_G2G1\MitoSys2\LSM\gfpSORORINc_G1\DE_W0002_P0002\DE_2_W0002_P0002_T0003\TR1_W0001_P0124\TR1_2_W0001_P0124_T0001_R1_P1_K1_Ch2-Ch1.zen
2.124002e+01	2.506665e+01	20150715_gfpSORORINcd3_G2G1\MitoSys2\LSM\gfpSORORINc_G1\DE_W0002_P0002\DE_2_W0002_P0002_T0003\TR1_W0001_P0124\TR1_2_W0001_P0124_T0001_R1_P1_K1_Ch2-Ch1.zen
2.130002e+01	2.746665e+01	20150715_gfpSORORINcd3_G2G1\MitoSys2\LSM\gfpSORORINc_G1\DE_W0002_P0002\DE_2_W0002_P0002_T0003\TR1_W0001_P0124\TR1_2_W0001_P0124_T0001_R1_P1_K1_Ch2-Ch1.zen
2.136002e+01	2.856665e+01	20150715_gfpSORORINcd3_G2G1\MitoSys2\LSM\gfpSORORINc_G1\DE_W0002_P0002\DE_2_W0002_P0002_T0003\TR1_W0001_P0124\TR1_2_W0001_P0124_T0001_R1_P1_K1_Ch2-Ch1.zen
2.142002e+01	3.516664e+01	20150715_gfpSORORINcd3_G2G1\MitoSys2\LSM\gfpSORORINc_G1\DE_W0002_P0002\DE_2_W0002_P0002_T0003\TR1_W0001_P0124\TR1_2_W0001_P0124_T0001_R1_P1_K1_Ch2-Ch1.zen
2.148001e+01	3.226664e+01	20150715_gfpSORORINcd3_G2G1\MitoSys2\LSM\gfpSORORINc_G1\DE_W0002_P0002\DE_2_W0002_P0002_T0003\TR1_W0001_P0124\TR1_2_W0001_P0124_T0001_R1_P1_K1_Ch2-Ch1.zen
2.154002e+01	3.138331e+01	20150715_gfpSORORINcd3_G2G1\MitoSys2\LSM\gfpSORORINc_G1\DE_W0002_P0002\DE_2_W0002_P0002_T0003\TR1_W0001_P0124\TR1_2_W0001_P0124_T0001_R1_P1_K1_Ch2-Ch1.zen
2.160002e+01	2.626665e+01	20150715_gfpSORORINcd3_G2G1\MitoSys2\LSM\gfpSORORINc_G1\DE_W0002_P0002\DE_2_W0002_P0002_T0003\TR1_W0001_P0124\TR1_2_W0001_P0124_T0001_R1_P1_K1_Ch2-Ch1.zen
2.166002e+01	3.284998e+01	20150715_gfpSORORINcd3_G2G1\MitoSys2\LSM\gfpSORORINc_G1\DE_W0002_P0002\DE_2_W0002_P0002_T0003\TR1_W0001_P0124\TR1_2_W0001_P0124_T0001_R1_P1_K1_Ch2-Ch1.zen
2.172002e+01	2.418332e+01	20150715_gfpSORORINcd3_G2G1\MitoSys2\LSM\gfpSORORINc_G1\DE_W0002_P0002\DE_2_W0002_P0002_T0003\TR1_W0001_P0124\TR1_2_W0001_P0124_T0001_R1_P1_K1_Ch2-Ch1.zen
2.178002e+01	2.669998e+01	20150715_gfpSORORINcd3_G2G1\MitoSys2\LSM\gfpSORORINc_G1\DE_W0002_P0002\DE_2_W0002_P0002_T0003\TR1_W0001_P0124\TR1_2_W0001_P0124_T0001_R1_P1_K1_Ch2-Ch1.zen
2.184002e+01	2.773331e+01	20150715_gfpSORORINcd3_G2G1\MitoSys2\LSM\gfpSORORINc_G1\DE_W0002_P0002\DE_2_W0002_P0002_T0003\TR1_W0001_P0124\TR1_2_W0001_P0124_T0001_R1_P1_K1_Ch2-Ch1.zen
2.190002e+01	2.723331e+01	20150715_gfpSORORINcd3_G2G1\MitoSys2\LSM\gfpSORORINc_G1\DE_W0002_P0002\DE_2_W0002_P0002_T0003\TR1_W0001_P0124\TR1_2_W0001_P0124_T0001_R1_P1_K1_Ch2-Ch1.zen
2.196002e+01	2.896665e+01	20150715_gfpSORORINcd3_G2G1\MitoSys2\LSM\gfpSORORINc_G1\DE_W0002_P0002\DE_2_W0002_P0002_T0003\TR1_W0001_P0124\TR1_2_W0001_P0124_T0001_R1_P1_K1_Ch2-Ch1.zen
2.202002e+01	3.093331e+01	20150715_gfpSORORINcd3_G2G1\MitoSys2\LSM\gfpSORORINc_G1\DE_W0002_P0002\DE_2_W0002_P0002_T0003\TR1_W0001_P0124\TR1_2_W0001_P0124_T0001_R1_P1_K1_Ch2-Ch1.zen
2.208002e+01	2.863331e+01	20150715_gfpSORORINcd3_G2G1\MitoSys2\LSM\gfpSORORINc_G1\DE_W0002_P0002\DE_2_W0002_P0002_T0003\TR1_W0001_P0124\TR1_2_W0001_P0124_T0001_R1_P1_K1_Ch2-Ch1.zen
2.214002e+01	2.339998e+01	20150715_gfpSORORINcd3_G2G1\MitoSys2\LSM\gfpSORORINc_G1\DE_W0002_P0002\DE_2_W0002_P0002_T0003\TR1_W0001_P0124\TR1_2_W0001_P0124_T0001_R1_P1_K1_Ch2-Ch1.zen
2.220002e+01	2.239998e+01	20150715_gfpSORORINcd3_G2G1\MitoSys2\LSM\gfpSORORINc_G1\DE_W0002_P0002\DE_2_W0002_P0002_T0003\TR1_W0001_P0124\TR1_2_W0001_P0124_T0001_R1_P1_K1_Ch2-Ch1.zen
2.226002e+01	2.311665e+01	20150715_gfpSORORINcd3_G2G1\MitoSys2\LSM\gfpSORORINc_G1\DE_W0002_P0002\DE_2_W0002_P0002_T0003\TR1_W0001_P0124\TR1_2_W0001_P0124_T0001_R1_P1_K1_Ch2-Ch1.zen
2.232002e+01	2.103332e+01	20150715_gfpSORORINcd3_G2G1\MitoSys2\LSM\gfpSORORINc_G1\DE_W0002_P0002\DE_2_W0002_P0002_T0003\TR1_W0001_P0124\TR1_2_W0001_P0124_T0001_R1_P1_K1_Ch2-Ch1.zen
2.238002e+01	2.123332e+01	20150715_gfpSORORINcd3_G2G1\MitoSys2\LSM\gfpSORORINc_G1\DE_W0002_P0002\DE_2_W0002_P0002_T0003\TR1_W0001_P0124\TR1_2_W0001_P0124_T0001_R1_P1_K1_Ch2-Ch1.zen
2.244002e+01	2.428332e+01	20150715_gfpSORORINcd3_G2G1\MitoSys2\LSM\gfpSORORINc_G1\DE_W0002_P0002\DE_2_W0002_P0002_T0003\TR1_W0001_P0124\TR1_2_W0001_P0124_T0001_R1_P1_K1_Ch2-Ch1.zen
2.250002e+01	2.101665e+01	20150715_gfpSORORINcd3_G2G1\MitoSys2\LSM\gfpSORORINc_G1\DE_W0002_P0002\DE_2_W0002_P0002_T0003\TR1_W0001_P0124\TR1_2_W0001_P0124_T0001_R1_P1_K1_Ch2-Ch1.zen
2.256002e+01	2.493332e+01	20150715_gfpSORORINcd3_G2G1\MitoSys2\LSM\gfpSORORINc_G1\DE_W0002_P0002\DE_2_W0002_P0002_T0003\TR1_W0001_P0124\TR1_2_W0001_P0124_T0001_R1_P1_K1_Ch2-Ch1.zen
2.262002e+01	2.801665e+01	20150715_gfpSORORINcd3_G2G1\MitoSys2\LSM\gfpSORORINc_G1\DE_W0002_P0002\DE_2_W0002_P0002_T0003\TR1_W0001_P0124\TR1_2_W0001_P0124_T0001_R1_P1_K1_Ch2-Ch1.zen
2.268002e+01	2.751665e+01	20150715_gfpSORORINcd3_G2G1\MitoSys2\LSM\gfpSORORINc_G1\DE_W0002_P0002\DE_2_W0002_P0002_T0003\TR1_W0001_P0124\TR1_2_W0001_P0124_T0001_R1_P1_K1_Ch2-Ch1.zen
2.274002e+01	2.583331e+01	20150715_gfpSORORINcd3_G2G1\MitoSys2\LSM\gfpSORORINc_G1\DE_W0002_P0002\DE_2_W0002_P0002_T0003\TR1_W0001_P0124\TR1_2_W0001_P0124_T0001_R1_P1_K1_Ch2-Ch1.zen
2.280002e+01	2.664998e+01	20150715_gfpSORORINcd3_G2G1\MitoSys2\LSM\gfpSORORINc_G1\DE_W0002_P0002\DE_2_W0002_P0002_T0003\TR1_W0001_P0124\TR1_2_W0001_P0124_T0001_R1_P1_K1_Ch2-Ch1.zen
2.286002e+01	2.358332e+01	20150715_gfpSORORINcd3_G2G1\MitoSys2\LSM\gfpSORORINc_G1\DE_W0002_P0002\DE_2_W0002_P0002_T0003\TR1_W0001_P0124\TR1_2_W0001_P0124_T0001_R1_P1_K1_Ch2-Ch1.zen
2.292002e+01	2.263332e+01	20150715_gfpSORORINcd3_G2G1\MitoSys2\LSM\gfpSORORINc_G1\DE_W0002_P0002\DE_2_W0002_P0002_T0003\TR1_W0001_P0124\TR1_2_W0001_P0124_T0001_R1_P1_K1_Ch2-Ch1.zen
2.298002e+01	2.486665e+01	20150715_gfpSORORINcd3_G2G1\MitoSys2\LSM\gfpSORORINc_G1\DE_W0002_P0002\DE_2_W0002_P0002_T0003\TR1_W0001_P0124\TR1_2_W0001_P0124_T0001_R1_P1_K1_Ch2-Ch1.zen
2.304002e+01	2.656665e+01	20150715_gfpSORORINcd3_G2G1\MitoSys2\LSM\gfpSORORINc_G1\DE_W0002_P0002\DE_2_W0002_P0002_T0003\TR1_W0001_P0124\TR1_2_W0001_P0124_T0001_R1_P1_K1_Ch2-Ch1.zen
2.310002e+01	2.393332e+01	20150715_gfpSORORINcd3_G2G1\MitoSys2\LSM\gfpSORORINc_G1\DE_W0002_P0002\DE_2_W0002_P0002_T0003\TR1_W0001_P0124\TR1_2_W0001_P0124_T0001_R1_P1_K1_Ch2-Ch1.zen
2.316002e+01	2.351665e+01	20150715_gfpSORORINcd3_G2G1\MitoSys2\LSM\gfpSORORINc_G1\DE_W0002_P0002\DE_2_W0002_P0002_T0003\TR1_W0001_P0124\TR1_2_W0001_P0124_T0001_R1_P1_K1_Ch2-Ch1.zen
2.322002e+01	2.566665e+01	20150715_gfpSORORINcd3_G2G1\MitoSys2\LSM\gfpSORORINc_G1\DE_W0002_P0002\DE_2_W0002_P0002_T0003\TR1_W0001_P0124\TR1_2_W0001_P0124_T0001_R1_P1_K1_Ch2-Ch1.zen
2.328002e+01	2.558331e+01	20150715_gfpSORORINcd3_G2G1\MitoSys2\LSM\gfpSORORINc_G1\DE_W0002_P0002\DE_2_W0002_P0002_T0003\TR1_W0001_P0124\TR1_2_W0001_P0124_T0001_R1_P1_K1_Ch2-Ch1.zen
2.334002e+01	1.993332e+01	20150715_gfpSORORINcd3_G2G1\MitoSys2\LSM\gfpSORORINc_G1\DE_W0002_P0002\DE_2_W0002_P0002_T0003\TR1_W0001_P0124\TR1_2_W0001_P0124_T0001_R1_P1_K1_Ch2-Ch1.zen
2.340002e+01	2.184998e+01	20150715_gfpSORORINcd3_G2G1\MitoSys2\LSM\gfpSORORINc_G1\DE_W0002_P0002\DE_2_W0002_P0002_T0003\TR1_W0001_P0124\TR1_2_W0001_P0124_T0001_R1_P1_K1_Ch2-Ch1.zen
2.346002e+01	2.431665e+01	20150715_gfpSORORINcd3_G2G1\MitoSys2\LSM\gfpSORORINc_G1\DE_W0002_P0002\DE_2_W0002_P0002_T0003\TR1_W0001_P0124\TR1_2_W0001_P0124_T0001_R1_P1_K1_Ch2-Ch1.zen
2.352002e+01	2.418332e+01	20150715_gfpSORORINcd3_G2G1\MitoSys2\LSM\gfpSORORINc_G1\DE_W0002_P0002\DE_2_W0002_P0002_T0003\TR1_W0001_P0124\TR1_2_W0001_P0124_T0001_R1_P1_K1_Ch2-Ch1.zen
2.358002e+01	2.366665e+01	20150715_gfpSORORINcd3_G2G1\MitoSys2\LSM\gfpSORORINc_G1\DE_W0002_P0002\DE_2_W0002_P0002_T0003\TR1_W0001_P0124\TR1_2_W0001_P0124_T0001_R1_P1_K1_Ch2-Ch1.zen
2.364002e+01	2.456665e+01	20150715_gfpSORORINcd3_G2G1\MitoSys2\LSM\gfpSORORINc_G1\DE_W0002_P0002\DE_2_W0002_P0002_T0003\TR1_W0001_P0124\TR1_2_W0001_P0124_T0001_R1_P1_K1_Ch2-Ch1.zen
2.370002e+01	2.943331e+01	20150715_gfpSORORINcd3_G2G1\MitoSys2\LSM\gfpSORORINc_G1\DE_W0002_P0002\DE_2_W0002_P0002_T0003\TR1_W0001_P0124\TR1_2_W0001_P0124_T0001_R1_P1_K1_Ch2-Ch1.zen
2.376002e+01	2.231665e+01	20150715_gfpSORORINcd3_G2G1\MitoSys2\LSM\gfpSORORINc_G1\DE_W0002_P0002\DE_2_W0002_P0002_T0003\TR1_W0001_P0124\TR1_2_W0001_P0124_T0001_R1_P1_K1_Ch2-Ch1.zen
2.382002e+01	2.303332e+01	20150715_gfpSORORINcd3_G2G1\MitoSys2\LSM\gfpSORORINc_G1\DE_W0002_P0002\DE_2_W0002_P0002_T0003\TR1_W0001_P0124\TR1_2_W0001_P0124_T0001_R1_P1_K1_Ch2-Ch1.zen
2.388002e+01	2.328332e+01	20150715_gfpSORORINcd3_G2G1\MitoSys2\LSM\gfpSORORINc_G1\DE_W0002_P0002\DE_2_W0002_P0002_T0003\TR1_W0001_P0124\TR1_2_W0001_P0124_T0001_R1_P1_K1_Ch2-Ch1.zen
2.394002e+01	2.063332e+01	20150715_gfpSORORINcd3_G2G1\MitoSys2\LSM\gfpSORORINc_G1\DE_W0002_P0002\DE_2_W0002_P0002_T0003\TR1_W0001_P0124\TR1_2_W0001_P0124_T0001_R1_P1_K1_Ch2-Ch1.zen
2.400002e+01	2.178332e+01	20150715_gfpSORORINcd3_G2G1\MitoSys2\LSM\gfpSORORINc_G1\DE_W0002_P0002\DE_2_W0002_P0002_T0003\TR1_W0001_P0124\TR1_2_W0001_P0124_T0001_R1_P1_K1_Ch2-Ch1.zen
2.406002e+01	2.178332e+01	20150715_gfpSORORINcd3_G2G1\MitoSys2\LSM\gfpSORORINc_G1\DE_W0002_P0002\DE_2_W0002_P0002_T0003\TR1_W0001_P0124\TR1_2_W0001_P0124_T0001_R1_P1_K1_Ch2-Ch1.zen
2.412002e+01	2.149998e+01	20150715_gfpSORORINcd3_G2G1\MitoSys2\LSM\gfpSORORINc_G1\DE_W0002_P0002\DE_2_W0002_P0002_T0003\TR1_W0001_P0124\TR1_2_W0001_P0124_T0001_R1_P1_K1_Ch2-Ch1.zen
2.418002e+01	2.121665e+01	20150715_gfpSORORINcd3_G2G1\MitoSys2\LSM\gfpSORORINc_G1\DE_W0002_P0002\DE_2_W0002_P0002_T0003\TR1_W0001_P0124\TR1_2_W0001_P0124_T0001_R1_P1_K1_Ch2-Ch1.zen
2.424002e+01	1.889999e+01	20150715_gfpSORORINcd3_G2G1\MitoSys2\LSM\gfpSORORINc_G1\DE_W0002_P0002\DE_2_W0002_P0002_T0003\TR1_W0001_P0124\TR1_2_W0001_P0124_T0001_R1_P1_K1_Ch2-Ch1.zen
2.430002e+01	1.928332e+01	20150715_gfpSORORINcd3_G2G1\MitoSys2\LSM\gfpSORORINc_G1\DE_W0002_P0002\DE_2_W0002_P0002_T0003\TR1_W0001_P0124\TR1_2_W0001_P0124_T0001_R1_P1_K1_Ch2-Ch1.zen
2.436002e+01	1.834999e+01	20150715_gfpSORORINcd3_G2G1\MitoSys2\LSM\gfpSORORINc_G1\DE_W0002_P0002\DE_2_W0002_P0002_T0003\TR1_W0001_P0124\TR1_2_W0001_P0124_T0001_R1_P1_K1_Ch2-Ch1.zen
2.442002e+01	2.219998e+01	20150715_gfpSORORINcd3_G2G1\MitoSys2\LSM\gfpSORORINc_G1\DE_W0002_P0002\DE_2_W0002_P0002_T0003\TR1_W0001_P0124\TR1_2_W0001_P0124_T0001_R1_P1_K1_Ch2-Ch1.zen
2.448002e+01	2.589998e+01	20150715_gfpSORORINcd3_G2G1\MitoSys2\LSM\gfpSORORINc_G1\DE_W0002_P0002\DE_2_W0002_P0002_T0003\TR1_W0001_P0124\TR1_2_W0001_P0124_T0001_R1_P1_K1_Ch2-Ch1.zen
2.454002e+01	1.919999e+01	20150715_gfpSORORINcd3_G2G1\MitoSys2\LSM\gfpSORORINc_G1\DE_W0002_P0002\DE_2_W0002_P0002_T0003\TR1_W0001_P0124\TR1_2_W0001_P0124_T0001_R1_P1_K1_Ch2-Ch1.zen
2.460002e+01	2.271665e+01	20150715_gfpSORORINcd3_G2G1\MitoSys2\LSM\gfpSORORINc_G1\DE_W0002_P0002\DE_2_W0002_P0002_T0003\TR1_W0001_P0124\TR1_2_W0001_P0124_T0001_R1_P1_K1_Ch2-Ch1.zen
2.466002e+01	2.538331e+01	20150715_gfpSORORINcd3_G2G1\MitoSys2\LSM\gfpSORORINc_G1\DE_W0002_P0002\DE_2_W0002_P0002_T0003\TR1_W0001_P0124\TR1_2_W0001_P0124_T0001_R1_P1_K1_Ch2-Ch1.zen
2.472002e+01	2.413332e+01	20150715_gfpSORORINcd3_G2G1\MitoSys2\LSM\gfpSORORINc_G1\DE_W0002_P0002\DE_2_W0002_P0002_T0003\TR1_W0001_P0124\TR1_2_W0001_P0124_T0001_R1_P1_K1_Ch2-Ch1.zen
2.478002e+01	2.333332e+01	20150715_gfpSORORINcd3_G2G1\MitoSys2\LSM\gfpSORORINc_G1\DE_W0002_P0002\DE_2_W0002_P0002_T0003\TR1_W0001_P0124\TR1_2_W0001_P0124_T0001_R1_P1_K1_Ch2-Ch1.zen
2.484002e+01	1.918332e+01	20150715_gfpSORORINcd3_G2G1\MitoSys2\LSM\gfpSORORINc_G1\DE_W0002_P0002\DE_2_W0002_P0002_T0003\TR1_W0001_P0124\TR1_2_W0001_P0124_T0001_R1_P1_K1_Ch2-Ch1.zen
2.490002e+01	2.418332e+01	20150715_gfpSORORINcd3_G2G1\MitoSys2\LSM\gfpSORORINc_G1\DE_W0002_P0002\DE_2_W0002_P0002_T0003\TR1_W0001_P0124\TR1_2_W0001_P0124_T0001_R1_P1_K1_Ch2-Ch1.zen
2.496002e+01	2.678331e+01	20150715_gfpSORORINcd3_G2G1\MitoSys2\LSM\gfpSORORINc_G1\DE_W0002_P0002\DE_2_W0002_P0002_T0003\TR1_W0001_P0124\TR1_2_W0001_P0124_T0001_R1_P1_K1_Ch2-Ch1.zen
2.502002e+01	2.598331e+01	20150715_gfpSORORINcd3_G2G1\MitoSys2\LSM\gfpSORORINc_G1\DE_W0002_P0002\DE_2_W0002_P0002_T0003\TR1_W0001_P0124\TR1_2_W0001_P0124_T0001_R1_P1_K1_Ch2-Ch1.zen
2.508002e+01	2.123332e+01	20150715_gfpSORORINcd3_G2G1\MitoSys2\LSM\gfpSORORINc_G1\DE_W0002_P0002\DE_2_W0002_P0002_T0003\TR1_W0001_P0124\TR1_2_W0001_P0124_T0001_R1_P1_K1_Ch2-Ch1.zen
2.514002e+01	2.144998e+01	20150715_gfpSORORINcd3_G2G1\MitoSys2\LSM\gfpSORORINc_G1\DE_W0002_P0002\DE_2_W0002_P0002_T0003\TR1_W0001_P0124\TR1_2_W0001_P0124_T0001_R1_P1_K1_Ch2-Ch1.zen
2.520002e+01	2.194998e+01	20150715_gfpSORORINcd3_G2G1\MitoSys2\LSM\gfpSORORINc_G1\DE_W0002_P0002\DE_2_W0002_P0002_T0003\TR1_W0001_P0124\TR1_2_W0001_P0124_T0001_R1_P1_K1_Ch2-Ch1.zen
2.526002e+01	2.216665e+01	20150715_gfpSORORINcd3_G2G1\MitoSys2\LSM\gfpSORORINc_G1\DE_W0002_P0002\DE_2_W0002_P0002_T0003\TR1_W0001_P0124\TR1_2_W0001_P0124_T0001_R1_P1_K1_Ch2-Ch1.zen
2.532002e+01	2.324998e+01	20150715_gfpSORORINcd3_G2G1\MitoSys2\LSM\gfpSORORINc_G1\DE_W0002_P0002\DE_2_W0002_P0002_T0003\TR1_W0001_P0124\TR1_2_W0001_P0124_T0001_R1_P1_K1_Ch2-Ch1.zen
2.538002e+01	2.506665e+01	20150715_gfpSORORINcd3_G2G1\MitoSys2\LSM\gfpSORORINc_G1\DE_W0002_P0002\DE_2_W0002_P0002_T0003\TR1_W0001_P0124\TR1_2_W0001_P0124_T0001_R1_P1_K1_Ch2-Ch1.zen
2.544002e+01	1.978332e+01	20150715_gfpSORORINcd3_G2G1\MitoSys2\LSM\gfpSORORINc_G1\DE_W0002_P0002\DE_2_W0002_P0002_T0003\TR1_W0001_P0124\TR1_2_W0001_P0124_T0001_R1_P1_K1_Ch2-Ch1.zen
2.550002e+01	2.341665e+01	20150715_gfpSORORINcd3_G2G1\MitoSys2\LSM\gfpSORORINc_G1\DE_W0002_P0002\DE_2_W0002_P0002_T0003\TR1_W0001_P0124\TR1_2_W0001_P0124_T0001_R1_P1_K1_Ch2-Ch1.zen
2.556002e+01	2.514998e+01	20150715_gfpSORORINcd3_G2G1\MitoSys2\LSM\gfpSORORINc_G1\DE_W0002_P0002\DE_2_W0002_P0002_T0003\TR1_W0001_P0124\TR1_2_W0001_P0124_T0001_R1_P1_K1_Ch2-Ch1.zen
2.562002e+01	2.456665e+01	20150715_gfpSORORINcd3_G2G1\MitoSys2\LSM\gfpSORORINc_G1\DE_W0002_P0002\DE_2_W0002_P0002_T0003\TR1_W0001_P0124\TR1_2_W0001_P0124_T0001_R1_P1_K1_Ch2-Ch1.zen
2.568002e+01	2.368332e+01	20150715_gfpSORORINcd3_G2G1\MitoSys2\LSM\gfpSORORINc_G1\DE_W0002_P0002\DE_2_W0002_P0002_T0003\TR1_W0001_P0124\TR1_2_W0001_P0124_T0001_R1_P1_K1_Ch2-Ch1.zen
2.574002e+01	2.496665e+01	20150715_gfpSORORINcd3_G2G1\MitoSys2\LSM\gfpSORORINc_G1\DE_W0002_P0002\DE_2_W0002_P0002_T0003\TR1_W0001_P0124\TR1_2_W0001_P0124_T0001_R1_P1_K1_Ch2-Ch1.zen
2.580002e+01	2.186665e+01	20150715_gfpSORORINcd3_G2G1\MitoSys2\LSM\gfpSORORINc_G1\DE_W0002_P0002\DE_2_W0002_P0002_T0003\TR1_W0001_P0124\TR1_2_W0001_P0124_T0001_R1_P1_K1_Ch2-Ch1.zen
2.586002e+01	2.156665e+01	20150715_gfpSORORINcd3_G2G1\MitoSys2\LSM\gfpSORORINc_G1\DE_W0002_P0002\DE_2_W0002_P0002_T0003\TR1_W0001_P0124\TR1_2_W0001_P0124_T0001_R1_P1_K1_Ch2-Ch1.zen
2.592002e+01	2.748331e+01	20150715_gfpSORORINcd3_G2G1\MitoSys2\LSM\gfpSORORINc_G1\DE_W0002_P0002\DE_2_W0002_P0002_T0003\TR1_W0001_P0124\TR1_2_W0001_P0124_T0001_R1_P1_K1_Ch2-Ch1.zen
2.598002e+01	2.609998e+01	20150715_gfpSORORINcd3_G2G1\MitoSys2\LSM\gfpSORORINc_G1\DE_W0002_P0002\DE_2_W0002_P0002_T0003\TR1_W0001_P0124\TR1_2_W0001_P0124_T0001_R1_P1_K1_Ch2-Ch1.zen
2.604002e+01	2.543332e+01	20150715_gfpSORORINcd3_G2G1\MitoSys2\LSM\gfpSORORINc_G1\DE_W0002_P0002\DE_2_W0002_P0002_T0003\TR1_W0001_P0124\TR1_2_W0001_P0124_T0001_R1_P1_K1_Ch2-Ch1.zen
2.610002e+01	2.809998e+01	20150715_gfpSORORINcd3_G2G1\MitoSys2\LSM\gfpSORORINc_G1\DE_W0002_P0002\DE_2_W0002_P0002_T0003\TR1_W0001_P0124\TR1_2_W0001_P0124_T0001_R1_P1_K1_Ch2-Ch1.zen
2.616002e+01	2.253332e+01	20150715_gfpSORORINcd3_G2G1\MitoSys2\LSM\gfpSORORINc_G1\DE_W0002_P0002\DE_2_W0002_P0002_T0003\TR1_W0001_P0124\TR1_2_W0001_P0124_T0001_R1_P1_K1_Ch2-Ch1.zen
2.622002e+01	2.513331e+01	20150715_gfpSORORINcd3_G2G1\MitoSys2\LSM\gfpSORORINc_G1\DE_W0002_P0002\DE_2_W0002_P0002_T0003\TR1_W0001_P0124\TR1_2_W0001_P0124_T0001_R1_P1_K1_Ch2-Ch1.zen
2.628002e+01	2.311665e+01	20150715_gfpSORORINcd3_G2G1\MitoSys2\LSM\gfpSORORINc_G1\DE_W0002_P0002\DE_2_W0002_P0002_T0003\TR1_W0001_P0124\TR1_2_W0001_P0124_T0001_R1_P1_K1_Ch2-Ch1.zen
2.634002e+01	2.464998e+01	20150715_gfpSORORINcd3_G2G1\MitoSys2\LSM\gfpSORORINc_G1\DE_W0002_P0002\DE_2_W0002_P0002_T0003\TR1_W0001_P0124\TR1_2_W0001_P0124_T0001_R1_P1_K1_Ch2-Ch1.zen
2.640002e+01	2.208332e+01	20150715_gfpSORORINcd3_G2G1\MitoSys2\LSM\gfpSORORINc_G1\DE_W0002_P0002\DE_2_W0002_P0002_T0003\TR1_W0001_P0124\TR1_2_W0001_P0124_T0001_R1_P1_K1_Ch2-Ch1.zen
2.646002e+01	2.226665e+01	20150715_gfpSORORINcd3_G2G1\MitoSys2\LSM\gfpSORORINc_G1\DE_W0002_P0002\DE_2_W0002_P0002_T0003\TR1_W0001_P0124\TR1_2_W0001_P0124_T0001_R1_P1_K1_Ch2-Ch1.zen
2.652002e+01	2.704998e+01	20150715_gfpSORORINcd3_G2G1\MitoSys2\LSM\gfpSORORINc_G1\DE_W0002_P0002\DE_2_W0002_P0002_T0003\TR1_W0001_P0124\TR1_2_W0001_P0124_T0001_R1_P1_K1_Ch2-Ch1.zen
2.658002e+01	2.288332e+01	20150715_gfpSORORINcd3_G2G1\MitoSys2\LSM\gfpSORORINc_G1\DE_W0002_P0002\DE_2_W0002_P0002_T0003\TR1_W0001_P0124\TR1_2_W0001_P0124_T0001_R1_P1_K1_Ch2-Ch1.zen
2.664002e+01	2.189998e+01	20150715_gfpSORORINcd3_G2G1\MitoSys2\LSM\gfpSORORINc_G1\DE_W0002_P0002\DE_2_W0002_P0002_T0003\TR1_W0001_P0124\TR1_2_W0001_P0124_T0001_R1_P1_K1_Ch2-Ch1.zen
2.670002e+01	2.636665e+01	20150715_gfpSORORINcd3_G2G1\MitoSys2\LSM\gfpSORORINc_G1\DE_W0002_P0002\DE_2_W0002_P0002_T0003\TR1_W0001_P0124\TR1_2_W0001_P0124_T0001_R1_P1_K1_Ch2-Ch1.zen
2.676002e+01	2.468332e+01	20150715_gfpSORORINcd3_G2G1\MitoSys2\LSM\gfpSORORINc_G1\DE_W0002_P0002\DE_2_W0002_P0002_T0003\TR1_W0001_P0124\TR1_2_W0001_P0124_T0001_R1_P1_K1_Ch2-Ch1.zen
2.682002e+01	2.078332e+01	20150715_gfpSORORINcd3_G2G1\MitoSys2\LSM\gfpSORORINc_G1\DE_W0002_P0002\DE_2_W0002_P0002_T0003\TR1_W0001_P0124\TR1_2_W0001_P0124_T0001_R1_P1_K1_Ch2-Ch1.zen
2.688002e+01	2.526665e+01	20150715_gfpSORORINcd3_G2G1\MitoSys2\LSM\gfpSORORINc_G1\DE_W0002_P0002\DE_2_W0002_P0002_T0003\TR1_W0001_P0124\TR1_2_W0001_P0124_T0001_R1_P1_K1_Ch2-Ch1.zen
2.694002e+01	1.819999e+01	20150715_gfpSORORINcd3_G2G1\MitoSys2\LSM\gfpSORORINc_G1\DE_W0002_P0002\DE_2_W0002_P0002_T0003\TR1_W0001_P0124\TR1_2_W0001_P0124_T0001_R1_P1_K1_Ch2-Ch1.zen
2.700002e+01	2.454998e+01	20150715_gfpSORORINcd3_G2G1\MitoSys2\LSM\gfpSORORINc_G1\DE_W0002_P0002\DE_2_W0002_P0002_T0003\TR1_W0001_P0124\TR1_2_W0001_P0124_T0001_R1_P1_K1_Ch2-Ch1.zen
2.706002e+01	2.253332e+01	20150715_gfpSORORINcd3_G2G1\MitoSys2\LSM\gfpSORORINc_G1\DE_W0002_P0002\DE_2_W0002_P0002_T0003\TR1_W0001_P0124\TR1_2_W0001_P0124_T0001_R1_P1_K1_Ch2-Ch1.zen
2.712002e+01	2.006665e+01	20150715_gfpSORORINcd3_G2G1\MitoSys2\LSM\gfpSORORINc_G1\DE_W0002_P0002\DE_2_W0002_P0002_T0003\TR1_W0001_P0124\TR1_2_W0001_P0124_T0001_R1_P1_K1_Ch2-Ch1.zen
2.718002e+01	2.618331e+01	20150715_gfpSORORINcd3_G2G1\MitoSys2\LSM\gfpSORORINc_G1\DE_W0002_P0002\DE_2_W0002_P0002_T0003\TR1_W0001_P0124\TR1_2_W0001_P0124_T0001_R1_P1_K1_Ch2-Ch1.zen
2.724002e+01	2.333332e+01	20150715_gfpSORORINcd3_G2G1\MitoSys2\LSM\gfpSORORINc_G1\DE_W0002_P0002\DE_2_W0002_P0002_T0003\TR1_W0001_P0124\TR1_2_W0001_P0124_T0001_R1_P1_K1_Ch2-Ch1.zen
2.730002e+01	2.356665e+01	20150715_gfpSORORINcd3_G2G1\MitoSys2\LSM\gfpSORORINc_G1\DE_W0002_P0002\DE_2_W0002_P0002_T0003\TR1_W0001_P0124\TR1_2_W0001_P0124_T0001_R1_P1_K1_Ch2-Ch1.zen
2.736002e+01	2.134999e+01	20150715_gfpSORORINcd3_G2G1\MitoSys2\LSM\gfpSORORINc_G1\DE_W0002_P0002\DE_2_W0002_P0002_T0003\TR1_W0001_P0124\TR1_2_W0001_P0124_T0001_R1_P1_K1_Ch2-Ch1.zen
2.742002e+01	2.776665e+01	20150715_gfpSORORINcd3_G2G1\MitoSys2\LSM\gfpSORORINc_G1\DE_W0002_P0002\DE_2_W0002_P0002_T0003\TR1_W0001_P0124\TR1_2_W0001_P0124_T0001_R1_P1_K1_Ch2-Ch1.zen
2.748002e+01	2.799998e+01	20150715_gfpSORORINcd3_G2G1\MitoSys2\LSM\gfpSORORINc_G1\DE_W0002_P0002\DE_2_W0002_P0002_T0003\TR1_W0001_P0124\TR1_2_W0001_P0124_T0001_R1_P1_K1_Ch2-Ch1.zen
2.754002e+01	2.494998e+01	20150715_gfpSORORINcd3_G2G1\MitoSys2\LSM\gfpSORORINc_G1\DE_W0002_P0002\DE_2_W0002_P0002_T0003\TR1_W0001_P0124\TR1_2_W0001_P0124_T0001_R1_P1_K1_Ch2-Ch1.zen
2.760002e+01	2.691665e+01	20150715_gfpSORORINcd3_G2G1\MitoSys2\LSM\gfpSORORINc_G1\DE_W0002_P0002\DE_2_W0002_P0002_T0003\TR1_W0001_P0124\TR1_2_W0001_P0124_T0001_R1_P1_K1_Ch2-Ch1.zen
2.766002e+01	2.491665e+01	20150715_gfpSORORINcd3_G2G1\MitoSys2\LSM\gfpSORORINc_G1\DE_W0002_P0002\DE_2_W0002_P0002_T0003\TR1_W0001_P0124\TR1_2_W0001_P0124_T0001_R1_P1_K1_Ch2-Ch1.zen
2.772002e+01	1.893332e+01	20150715_gfpSORORINcd3_G2G1\MitoSys2\LSM\gfpSORORINc_G1\DE_W0002_P0002\DE_2_W0002_P0002_T0003\TR1_W0001_P0124\TR1_2_W0001_P0124_T0001_R1_P1_K1_Ch2-Ch1.zen
2.778002e+01	2.508331e+01	20150715_gfpSORORINcd3_G2G1\MitoSys2\LSM\gfpSORORINc_G1\DE_W0002_P0002\DE_2_W0002_P0002_T0003\TR1_W0001_P0124\TR1_2_W0001_P0124_T0001_R1_P1_K1_Ch2-Ch1.zen
2.784002e+01	2.483331e+01	20150715_gfpSORORINcd3_G2G1\MitoSys2\LSM\gfpSORORINc_G1\DE_W0002_P0002\DE_2_W0002_P0002_T0003\TR1_W0001_P0124\TR1_2_W0001_P0124_T0001_R1_P1_K1_Ch2-Ch1.zen
2.790002e+01	2.243332e+01	20150715_gfpSORORINcd3_G2G1\MitoSys2\LSM\gfpSORORINc_G1\DE_W0002_P0002\DE_2_W0002_P0002_T0003\TR1_W0001_P0124\TR1_2_W0001_P0124_T0001_R1_P1_K1_Ch2-Ch1.zen
2.796002e+01	2.228332e+01	20150715_gfpSORORINcd3_G2G1\MitoSys2\LSM\gfpSORORINc_G1\DE_W0002_P0002\DE_2_W0002_P0002_T0003\TR1_W0001_P0124\TR1_2_W0001_P0124_T0001_R1_P1_K1_Ch2-Ch1.zen
2.802002e+01	2.201665e+01	20150715_gfpSORORINcd3_G2G1\MitoSys2\LSM\gfpSORORINc_G1\DE_W0002_P0002\DE_2_W0002_P0002_T0003\TR1_W0001_P0124\TR1_2_W0001_P0124_T0001_R1_P1_K1_Ch2-Ch1.zen
2.808002e+01	2.539998e+01	20150715_gfpSORORINcd3_G2G1\MitoSys2\LSM\gfpSORORINc_G1\DE_W0002_P0002\DE_2_W0002_P0002_T0003\TR1_W0001_P0124\TR1_2_W0001_P0124_T0001_R1_P1_K1_Ch2-Ch1.zen
2.814002e+01	2.608331e+01	20150715_gfpSORORINcd3_G2G1\MitoSys2\LSM\gfpSORORINc_G1\DE_W0002_P0002\DE_2_W0002_P0002_T0003\TR1_W0001_P0124\TR1_2_W0001_P0124_T0001_R1_P1_K1_Ch2-Ch1.zen
2.820002e+01	2.356665e+01	20150715_gfpSORORINcd3_G2G1\MitoSys2\LSM\gfpSORORINc_G1\DE_W0002_P0002\DE_2_W0002_P0002_T0003\TR1_W0001_P0124\TR1_2_W0001_P0124_T0001_R1_P1_K1_Ch2-Ch1.zen
2.826002e+01	2.561665e+01	20150715_gfpSORORINcd3_G2G1\MitoSys2\LSM\gfpSORORINc_G1\DE_W0002_P0002\DE_2_W0002_P0002_T0003\TR1_W0001_P0124\TR1_2_W0001_P0124_T0001_R1_P1_K1_Ch2-Ch1.zen
2.832002e+01	2.549998e+01	20150715_gfpSORORINcd3_G2G1\MitoSys2\LSM\gfpSORORINc_G1\DE_W0002_P0002\DE_2_W0002_P0002_T0003\TR1_W0001_P0124\TR1_2_W0001_P0124_T0001_R1_P1_K1_Ch2-Ch1.zen
2.838002e+01	2.826665e+01	20150715_gfpSORORINcd3_G2G1\MitoSys2\LSM\gfpSORORINc_G1\DE_W0002_P0002\DE_2_W0002_P0002_T0003\TR1_W0001_P0124\TR1_2_W0001_P0124_T0001_R1_P1_K1_Ch2-Ch1.zen
2.844002e+01	2.654998e+01	20150715_gfpSORORINcd3_G2G1\MitoSys2\LSM\gfpSORORINc_G1\DE_W0002_P0002\DE_2_W0002_P0002_T0003\TR1_W0001_P0124\TR1_2_W0001_P0124_T0001_R1_P1_K1_Ch2-Ch1.zen
2.850002e+01	2.773331e+01	20150715_gfpSORORINcd3_G2G1\MitoSys2\LSM\gfpSORORINc_G1\DE_W0002_P0002\DE_2_W0002_P0002_T0003\TR1_W0001_P0124\TR1_2_W0001_P0124_T0001_R1_P1_K1_Ch2-Ch1.zen
2.856002e+01	2.464998e+01	20150715_gfpSORORINcd3_G2G1\MitoSys2\LSM\gfpSORORINc_G1\DE_W0002_P0002\DE_2_W0002_P0002_T0003\TR1_W0001_P0124\TR1_2_W0001_P0124_T0001_R1_P1_K1_Ch2-Ch1.zen
2.862002e+01	2.604998e+01	20150715_gfpSORORINcd3_G2G1\MitoSys2\LSM\gfpSORORINc_G1\DE_W0002_P0002\DE_2_W0002_P0002_T0003\TR1_W0001_P0124\TR1_2_W0001_P0124_T0001_R1_P1_K1_Ch2-Ch1.zen
2.868002e+01	2.874998e+01	20150715_gfpSORORINcd3_G2G1\MitoSys2\LSM\gfpSORORINc_G1\DE_W0002_P0002\DE_2_W0002_P0002_T0003\TR1_W0001_P0124\TR1_2_W0001_P0124_T0001_R1_P1_K1_Ch2-Ch1.zen
2.874002e+01	2.291665e+01	20150715_gfpSORORINcd3_G2G1\MitoSys2\LSM\gfpSORORINc_G1\DE_W0002_P0002\DE_2_W0002_P0002_T0003\TR1_W0001_P0124\TR1_2_W0001_P0124_T0001_R1_P1_K1_Ch2-Ch1.zen
2.880002e+01	2.544998e+01	20150715_gfpSORORINcd3_G2G1\MitoSys2\LSM\gfpSORORINc_G1\DE_W0002_P0002\DE_2_W0002_P0002_T0003\TR1_W0001_P0124\TR1_2_W0001_P0124_T0001_R1_P1_K1_Ch2-Ch1.zen
2.886002e+01	2.749998e+01	20150715_gfpSORORINcd3_G2G1\MitoSys2\LSM\gfpSORORINc_G1\DE_W0002_P0002\DE_2_W0002_P0002_T0003\TR1_W0001_P0124\TR1_2_W0001_P0124_T0001_R1_P1_K1_Ch2-Ch1.zen
2.892002e+01	2.674998e+01	20150715_gfpSORORINcd3_G2G1\MitoSys2\LSM\gfpSORORINc_G1\DE_W0002_P0002\DE_2_W0002_P0002_T0003\TR1_W0001_P0124\TR1_2_W0001_P0124_T0001_R1_P1_K1_Ch2-Ch1.zen
2.898002e+01	2.401665e+01	20150715_gfpSORORINcd3_G2G1\MitoSys2\LSM\gfpSORORINc_G1\DE_W0002_P0002\DE_2_W0002_P0002_T0003\TR1_W0001_P0124\TR1_2_W0001_P0124_T0001_R1_P1_K1_Ch2-Ch1.zen
2.904002e+01	1.878332e+01	20150715_gfpSORORINcd3_G2G1\MitoSys2\LSM\gfpSORORINc_G1\DE_W0002_P0002\DE_2_W0002_P0002_T0003\TR1_W0001_P0124\TR1_2_W0001_P0124_T0001_R1_P1_K1_Ch2-Ch1.zen
2.910002e+01	2.421665e+01	20150715_gfpSORORINcd3_G2G1\MitoSys2\LSM\gfpSORORINc_G1\DE_W0002_P0002\DE_2_W0002_P0002_T0003\TR1_W0001_P0124\TR1_2_W0001_P0124_T0001_R1_P1_K1_Ch2-Ch1.zen
2.916002e+01	2.649998e+01	20150715_gfpSORORINcd3_G2G1\MitoSys2\LSM\gfpSORORINc_G1\DE_W0002_P0002\DE_2_W0002_P0002_T0003\TR1_W0001_P0124\TR1_2_W0001_P0124_T0001_R1_P1_K1_Ch2-Ch1.zen
2.922002e+01	2.949998e+01	20150715_gfpSORORINcd3_G2G1\MitoSys2\LSM\gfpSORORINc_G1\DE_W0002_P0002\DE_2_W0002_P0002_T0003\TR1_W0001_P0124\TR1_2_W0001_P0124_T0001_R1_P1_K1_Ch2-Ch1.zen
2.928002e+01	2.573331e+01	20150715_gfpSORORINcd3_G2G1\MitoSys2\LSM\gfpSORORINc_G1\DE_W0002_P0002\DE_2_W0002_P0002_T0003\TR1_W0001_P0124\TR1_2_W0001_P0124_T0001_R1_P1_K1_Ch2-Ch1.zen
2.934002e+01	2.931664e+01	20150715_gfpSORORINcd3_G2G1\MitoSys2\LSM\gfpSORORINc_G1\DE_W0002_P0002\DE_2_W0002_P0002_T0003\TR1_W0001_P0124\TR1_2_W0001_P0124_T0001_R1_P1_K1_Ch2-Ch1.zen
2.940002e+01	2.849998e+01	20150715_gfpSORORINcd3_G2G1\MitoSys2\LSM\gfpSORORINc_G1\DE_W0002_P0002\DE_2_W0002_P0002_T0003\TR1_W0001_P0124\TR1_2_W0001_P0124_T0001_R1_P1_K1_Ch2-Ch1.zen
2.946002e+01	2.473331e+01	20150715_gfpSORORINcd3_G2G1\MitoSys2\LSM\gfpSORORINc_G1\DE_W0002_P0002\DE_2_W0002_P0002_T0003\TR1_W0001_P0124\TR1_2_W0001_P0124_T0001_R1_P1_K1_Ch2-Ch1.zen
2.952002e+01	3.018331e+01	20150715_gfpSORORINcd3_G2G1\MitoSys2\LSM\gfpSORORINc_G1\DE_W0002_P0002\DE_2_W0002_P0002_T0003\TR1_W0001_P0124\TR1_2_W0001_P0124_T0001_R1_P1_K1_Ch2-Ch1.zen
2.958002e+01	3.524997e+01	20150715_gfpSORORINcd3_G2G1\MitoSys2\LSM\gfpSORORINc_G1\DE_W0002_P0002\DE_2_W0002_P0002_T0003\TR1_W0001_P0124\TR1_2_W0001_P0124_T0001_R1_P1_K1_Ch2-Ch1.zen
2.964002e+01	3.391664e+01	20150715_gfpSORORINcd3_G2G1\MitoSys2\LSM\gfpSORORINc_G1\DE_W0002_P0002\DE_2_W0002_P0002_T0003\TR1_W0001_P0124\TR1_2_W0001_P0124_T0001_R1_P1_K1_Ch2-Ch1.zen
2.970002e+01	3.063331e+01	20150715_gfpSORORINcd3_G2G1\MitoSys2\LSM\gfpSORORINc_G1\DE_W0002_P0002\DE_2_W0002_P0002_T0003\TR1_W0001_P0124\TR1_2_W0001_P0124_T0001_R1_P1_K1_Ch2-Ch1.zen
2.976002e+01	2.611665e+01	20150715_gfpSORORINcd3_G2G1\MitoSys2\LSM\gfpSORORINc_G1\DE_W0002_P0002\DE_2_W0002_P0002_T0003\TR1_W0001_P0124\TR1_2_W0001_P0124_T0001_R1_P1_K1_Ch2-Ch1.zen
2.982002e+01	2.679998e+01	20150715_gfpSORORINcd3_G2G1\MitoSys2\LSM\gfpSORORINc_G1\DE_W0002_P0002\DE_2_W0002_P0002_T0003\TR1_W0001_P0124\TR1_2_W0001_P0124_T0001_R1_P1_K1_Ch2-Ch1.zen
2.988002e+01	2.584998e+01	20150715_gfpSORORINcd3_G2G1\MitoSys2\LSM\gfpSORORINc_G1\DE_W0002_P0002\DE_2_W0002_P0002_T0003\TR1_W0001_P0124\TR1_2_W0001_P0124_T0001_R1_P1_K1_Ch2-Ch1.zen
[truncated: 91,001 more rows]
