# Supplementary material for: Absolute quantification of cohesin, CTCF and their regulators in human cells
Source: eLife. 2019 Jun 17;8:e46269. doi: 10.7554/eLife.46269 (PMC6606026; doi:10.7554/eLife.46269)
Supplement: Figure 2—source data 1. [file elife-46269-fig2-data1.zip › Figure 2 - source data 1/20150715_gfpWAPLch3_G2G1/2c_opt_time_col.res]

General								Correlation								Corrections
No	File name	Full path	Format	Clock	Duration	Channel mode	Annotation	Channel mode.1	Selection	1st	2nd	Frequency	Eval frequency	Mode	Detrend frequency	Offset Ch1	Amplitude Ch1	Rate Ch1	Offset Ch2	Amplitude Ch2	Rate Ch2	Xtalk Ch1	Xtalk Ch2	Labels Ch1	Labels Ch2	Interval1 1st	Interval1 2nd	Interval1 Ch1	Interval1 Ch2	Interval2 1st	Interval2 2nd	Interval2 Ch1	Interval2 Ch2	Bleaching Ch1	Bleaching Ch2	Bleaching Cross	BG Ch1	BG Ch2	BG Cross	Xtalk Ch1.1	Xtalk Ch2.1	Xtalk Cross	Total Ch1	Total Ch2	Total Cross	G0ave Ch1	G0std Ch1	G0ave Ch2	G0std Ch2
0	mEGFP_FCSset1_0_R1_P10_K1_Ch2-Ch1.zen	20150715_gfpWAPLch3_G2G1\MitoSys2\Calibration\mEGFPC1_G2\mEGFP_FCSset1_0_R1_P10_K1_Ch2-Ch1.zen	FA/ISS	20000	30.0	3	x	7	0	0	29.94	100000	2000	Scale	0	2.0	0	0.01	1.9	0	0.01	0.0	0	1	1	0	1	180.625	18.5	0	1	180.625	18.5	1.0399	2.8112	1	0.9778	0.7838	0.8748	1	1.0	1.0	1.0171	2.3588	0.8748	0.0088115	0.0027586999999999998	0.0087265	0.031014999999999997
1	mEGFP_FCSset1_0_R1_P1_K1_Ch2-Ch1.zen	20150715_gfpWAPLch3_G2G1\MitoSys2\Calibration\mEGFPC1_G2\mEGFP_FCSset1_0_R1_P1_K1_Ch2-Ch1.zen	FA/ISS	20000	30.0	3		7	0	0	29.94	100000	2000	Scale	0	2.0	0	0.01	1.9	0	0.01	0.0	0	1	1	0	1	271.85900000000004	12.8	0	1	271.85900000000004	12.8	1.0156	1.1016	1	0.9853	0.7241	0.8447	1	1.0	1.0	1.0008	0.8103	0.8447	0.0057585	0.0008644	0.011805	0.019716
2	mEGFP_FCSset1_0_R1_P2_K1_Ch2-Ch1.zen	20150715_gfpWAPLch3_G2G1\MitoSys2\Calibration\mEGFPC1_G2\mEGFP_FCSset1_0_R1_P2_K1_Ch2-Ch1.zen	FA/ISS	20000	30.0	3		7	0	0	29.94	100000	2000	Scale	0	2.0	0	0.01	1.9	0	0.01	0.0	0	1	1	0	1	274.19599999999997	12.265	0	1	274.19599999999997	12.265	0.9916	0.9951	1	0.9855	0.7142	0.8390000000000001	1	1.0	1.0	0.9772	0.7101	0.8390000000000001	0.0060639	0.00063385	-0.0015620999999999999	0.011516
3	mEGFP_FCSset1_0_R1_P3_K1_Ch2-Ch1.zen	20150715_gfpWAPLch3_G2G1\MitoSys2\Calibration\mEGFPC1_G2\mEGFP_FCSset1_0_R1_P3_K1_Ch2-Ch1.zen	FA/ISS	20000	30.0	3		7	0	0	29.94	100000	2000	Scale	0	2.0	0	0.01	1.9	0	0.01	0.0	0	1	1	0	1	249.38	11.625	0	1	249.38	11.625	0.9729	1.1455	1	0.9840000000000001	0.6991	0.8294	1	1.0	1.0	0.9571	0.8206	0.8294	0.0063799	0.0016462	-0.0015352	0.037769
4	mEGFP_FCSset1_0_R1_P4_K1_Ch2-Ch1.zen	20150715_gfpWAPLch3_G2G1\MitoSys2\Calibration\mEGFPC1_G2\mEGFP_FCSset1_0_R1_P4_K1_Ch2-Ch1.zen	FA/ISS	20000	30.0	3	x	7	0	0	29.94	100000	2000	Scale	0	2.0	0	0.01	1.9	0	0.01	0.0	0	1	1	0	1	271.039	12.905999999999999	0	1	271.039	12.905999999999999	1.0186	1.2628	1	0.9853	0.7254	0.8454	1	1.0	1.0	1.0037	0.9485	0.8454	0.005611100000000001	0.0017469999999999999	0.01077	0.036841000000000006
5	mEGFP_FCSset1_0_R1_P5_K1_Ch2-Ch1.zen	20150715_gfpWAPLch3_G2G1\MitoSys2\Calibration\mEGFPC1_G2\mEGFP_FCSset1_0_R1_P5_K1_Ch2-Ch1.zen	FA/ISS	20000	30.0	3	x	7	0	0	29.94	100000	2000	Scale	0	2.0	0	0.01	1.9	0	0.01	0.0	0	1	1	0	1	249.525	12.61	0	1	249.525	12.61	0.9996	1.0224	1	0.9840000000000001	0.7206	0.8420000000000001	1	1.0	1.0	0.9835	0.7390000000000001	0.8420000000000001	0.0068131	0.002259	0.010301000000000001	0.029094
6	mEGFP_FCSset1_0_R1_P6_K1_Ch2-Ch1.zen	20150715_gfpWAPLch3_G2G1\MitoSys2\Calibration\mEGFPC1_G2\mEGFP_FCSset1_0_R1_P6_K1_Ch2-Ch1.zen	FA/ISS	20000	30.0	3		7	0	0	29.94	100000	2000	Scale	0	2.0	0	0.01	1.9	0	0.01	0.0	0	1	1	0	1	212.14700000000002	9.77	0	1	212.14700000000002	9.77	1.0123	1.0796	1	0.9812	0.6482	0.7975	1	1.0	1.0	0.9934	0.7122	0.7975	0.007548699999999999	0.0014491	0.0039091	0.029294
7	mEGFP_FCSset1_0_R1_P7_K1_Ch2-Ch1.zen	20150715_gfpWAPLch3_G2G1\MitoSys2\Calibration\mEGFPC1_G2\mEGFP_FCSset1_0_R1_P7_K1_Ch2-Ch1.zen	FA/ISS	20000	30.0	3		7	0	0	29.94	100000	2000	Scale	0	2.0	0	0.01	1.9	0	0.01	0.0	0	1	1	0	1	243.956	11.234000000000002	0	1	243.956	11.234000000000002	0.9896	1.0384	1	0.9837	0.6897	0.8237	1	1.0	1.0	0.9734	0.7216	0.8237	0.0074960999999999995	0.00069141	0.0079913	0.014913999999999998
8	mEGFP_FCSset1_0_R1_P8_K1_Ch2-Ch1.zen	20150715_gfpWAPLch3_G2G1\MitoSys2\Calibration\mEGFPC1_G2\mEGFP_FCSset1_0_R1_P8_K1_Ch2-Ch1.zen	FA/ISS	20000	30.0	3		7	0	0	29.94	100000	2000	Scale	0	2.0	0	0.01	1.9	0	0.01	0.0	0	1	1	0	1	254.21200000000002	11.335999999999999	0	1	254.21200000000002	11.335999999999999	1.0057	1.0129	1	0.9843	0.6928	0.8258	1	1.0	1.0	0.99	0.7035	0.8258	0.0073001	0.00084736	0.0082881	0.017618
9	mEGFP_FCSset1_0_R1_P9_K1_Ch2-Ch1.zen	20150715_gfpWAPLch3_G2G1\MitoSys2\Calibration\mEGFPC1_G2\mEGFP_FCSset1_0_R1_P9_K1_Ch2-Ch1.zen	FA/ISS	20000	30.0	3		7	0	0	29.94	100000	2000	Scale	0	2.0	0	0.01	1.9	0	0.01	0.0	0	1	1	0	1	180.858	8.361	0	1	180.858	8.361	0.9915	0.9966	1	0.978	0.5972	0.7642	1	1.0	1.0	0.9696	0.5945	0.7642	0.008338	0.0013624000000000002	0.013433	0.033009
10	mEGFP_FCSset1_1_R1_P10_K1_Ch2-Ch1.zen	20150715_gfpWAPLch3_G2G1\MitoSys2\Calibration\mEGFPC1_G2\mEGFP_FCSset1_1_R1_P10_K1_Ch2-Ch1.zen	FA/ISS	20000	30.0	3		7	0	0	29.94	100000	2000	Scale	0	2.0	0	0.01	1.9	0	0.01	0.0	0	1	1	0	1	547.687	23.551	0	1	547.687	23.551	0.9963	1.0135	1	0.9927	0.8449	0.9158	1	1.0	1.0	0.9891	0.8573	0.9158	0.0038020000000000003	0.00037400000000000004	0.0032531	0.009859999999999999
11	mEGFP_FCSset1_1_R1_P1_K1_Ch2-Ch1.zen	20150715_gfpWAPLch3_G2G1\MitoSys2\Calibration\mEGFPC1_G2\mEGFP_FCSset1_1_R1_P1_K1_Ch2-Ch1.zen	FA/ISS	20000	30.0	3		7	0	0	29.94	100000	2000	Scale	0	2.0	0	0.01	1.9	0	0.01	0.0	0	1	1	0	1	439.449	19.41	0	1	439.449	19.41	1.0064	1.0343	1	0.9909	0.8137	0.898	1	1.0	1.0	0.9973	0.8446	0.898	0.0042479	0.00086108	0.0018081	0.01908
12	mEGFP_FCSset1_1_R1_P2_K1_Ch2-Ch1.zen	20150715_gfpWAPLch3_G2G1\MitoSys2\Calibration\mEGFPC1_G2\mEGFP_FCSset1_1_R1_P2_K1_Ch2-Ch1.zen	FA/ISS	20000	30.0	3		7	0	0	29.94	100000	2000	Scale	0	2.0	0	0.01	1.9	0	0.01	0.0	0	1	1	0	1	494.048	21.508000000000003	0	1	494.048	21.508000000000003	0.9978	1.0186	1	0.9919	0.831	0.9079	1	1.0	1.0	0.9897	0.8479	0.9079	0.0037803000000000003	0.00045339999999999996	0.0078155	0.009787899999999999
13	mEGFP_FCSset1_1_R1_P3_K1_Ch2-Ch1.zen	20150715_gfpWAPLch3_G2G1\MitoSys2\Calibration\mEGFPC1_G2\mEGFP_FCSset1_1_R1_P3_K1_Ch2-Ch1.zen	FA/ISS	20000	30.0	3		7	0	0	29.94	100000	2000	Scale	0	2.0	0	0.01	1.9	0	0.01	0.0	0	1	1	0	1	492.06199999999995	22.255	0	1	492.06199999999995	22.255	1.0364	1.023	1	0.9919	0.8364	0.9108	1	1.0	1.0	1.0281	0.8574	0.9108	0.0036117	0.00054525	0.0060284	0.0092883
14	mEGFP_FCSset1_1_R1_P4_K1_Ch2-Ch1.zen	20150715_gfpWAPLch3_G2G1\MitoSys2\Calibration\mEGFPC1_G2\mEGFP_FCSset1_1_R1_P4_K1_Ch2-Ch1.zen	FA/ISS	20000	30.0	3		7	0	0	29.94	100000	2000	Scale	0	2.0	0	0.01	1.9	0	0.01	0.0	0	1	1	0	1	522.312	22.659000000000002	0	1	522.312	22.659000000000002	1.02	1.0488	1	0.9924	0.8391	0.9125	1	1.0	1.0	1.0123	0.8838	0.9125	0.004039	0.00061059	0.0070196	0.014185
15	mEGFP_FCSset1_1_R1_P5_K1_Ch2-Ch1.zen	20150715_gfpWAPLch3_G2G1\MitoSys2\Calibration\mEGFPC1_G2\mEGFP_FCSset1_1_R1_P5_K1_Ch2-Ch1.zen	FA/ISS	20000	30.0	3		7	0	0	29.94	100000	2000	Scale	0	2.0	0	0.01	1.9	0	0.01	0.0	0	1	1	0	1	553.258	23.697	0	1	553.258	23.697	1.0208	1.0379	1	0.9928	0.8459	0.9164	1	1.0	1.0	1.0135	0.8807	0.9164	0.0037587	0.00050404	0.0063545	0.010617
16	mEGFP_FCSset1_1_R1_P6_K1_Ch2-Ch1.zen	20150715_gfpWAPLch3_G2G1\MitoSys2\Calibration\mEGFPC1_G2\mEGFP_FCSset1_1_R1_P6_K1_Ch2-Ch1.zen	FA/ISS	20000	30.0	3		7	0	0	29.94	100000	2000	Scale	0	2.0	0	0.01	1.9	0	0.01	0.0	0	1	1	0	1	500.67199999999997	21.6	0	1	500.67199999999997	21.6	0.9994	1.0215	1	0.992	0.8316	0.9083	1	1.0	1.0	0.9914	0.8512	0.9083	0.0039217	0.00035062	0.0056271	0.0069663
17	mEGFP_FCSset1_1_R1_P7_K1_Ch2-Ch1.zen	20150715_gfpWAPLch3_G2G1\MitoSys2\Calibration\mEGFPC1_G2\mEGFP_FCSset1_1_R1_P7_K1_Ch2-Ch1.zen	FA/ISS	20000	30.0	3		7	0	0	29.94	100000	2000	Scale	0	2.0	0	0.01	1.9	0	0.01	0.0	0	1	1	0	1	481.454	20.811999999999998	0	1	481.454	20.811999999999998	0.9972	1.0133	1	0.9917	0.8256	0.9049	1	1.0	1.0	0.9890000000000001	0.8377	0.9049	0.0038548000000000002	0.00022185	0.006237100000000001	0.009556299999999998
18	mEGFP_FCSset1_1_R1_P8_K1_Ch2-Ch1.zen	20150715_gfpWAPLch3_G2G1\MitoSys2\Calibration\mEGFPC1_G2\mEGFP_FCSset1_1_R1_P8_K1_Ch2-Ch1.zen	FA/ISS	20000	30.0	3	x	7	0	0	29.94	100000	2000	Scale	0	2.0	0	0.01	1.9	0	0.01	0.0	0	1	1	0	1	348.53	28.066999999999997	0	1	348.53	28.066999999999997	1.1416	2.615	1	0.9885	0.8556	0.9194	1	1.0	1.0	1.1292	2.3356	0.9194	0.0041913	0.0014459000000000002	0.012043	0.019341
19	mEGFP_FCSset1_1_R1_P9_K1_Ch2-Ch1.zen	20150715_gfpWAPLch3_G2G1\MitoSys2\Calibration\mEGFPC1_G2\mEGFP_FCSset1_1_R1_P9_K1_Ch2-Ch1.zen	FA/ISS	20000	30.0	3	x	7	0	0	29.94	100000	2000	Scale	0	2.0	0	0.01	1.9	0	0.01	0.0	0	1	1	0	1	441.555	22.676	0	1	441.555	22.676	0.9207	1.4083	1	0.9909	0.8378	0.9112	1	1.0	1.0	0.912	1.2109	0.9112	0.0048277	0.00091326	0.010317	0.014433000000000001
20	TR1_2_W0001_P0011_T0001_R1_P1_K1_Ch2-Ch1.zen	20150715_gfpWAPLch3_G2G1\MitoSys2\Calibration\mEGFPC1H2B_G2\DE_W0001_P0001\DE_2_W0001_P0001_T0002\TR1_W0001_P0011\TR1_2_W0001_P0011_T0001_R1_P1_K1_Ch2-Ch1.zen	FA/ISS	20000	30.0	3		7	0	0	29.94	100000	2000	Scale	0	1.55	0	0.01	1.11	0	0.01	0.039	0	1	1	0	1	274.98900000000003	232.32299999999998	0	1	274.98900000000003	232.32299999999998	1.0001	1.7705	1	0.9888	0.9895	0.9891	1	0.9009999999999999	0.9491	0.9888	1.6123	0.9385	0.006506399999999999	0.00042796	0.0037326	0.0025943000000000003
21	TR1_2_W0001_P0011_T0001_R1_P2_K1_Ch2-Ch1.zen	20150715_gfpWAPLch3_G2G1\MitoSys2\Calibration\mEGFPC1H2B_G2\DE_W0001_P0001\DE_2_W0001_P0001_T0002\TR1_W0001_P0011\TR1_2_W0001_P0011_T0001_R1_P2_K1_Ch2-Ch1.zen	FA/ISS	20000	30.0	3		7	0	0	29.94	100000	2000	Scale	0	1.55	0	0.01	1.11	0	0.01	0.039	0	1	1	0	1	256.062	237.299	0	1	256.062	237.299	0.9999	2.5792	1	0.9879	0.9898	0.9889	1	0.9105	0.9542	0.9879	2.3929	0.9433	0.0069907	0.0020983	0.0017117	0.0024198
22	TR1_2_W0001_P0011_T0001_R1_P3_K1_Ch2-Ch1.zen	20150715_gfpWAPLch3_G2G1\MitoSys2\Calibration\mEGFPC1H2B_G2\DE_W0001_P0001\DE_2_W0001_P0001_T0002\TR1_W0001_P0011\TR1_2_W0001_P0011_T0001_R1_P3_K1_Ch2-Ch1.zen	FA/ISS	20000	30.0	3		7	0	0	29.94	100000	2000	Scale	0	1.55	0	0.01	1.11	0	0.01	0.039	0	1	1	0	1	183.183	176.709	0	1	183.183	176.709	1.0504	2.551	1	0.9831	0.9855	0.9843	1	0.9094	0.9535	1.0331	2.3527	0.9383	0.0092462	0.0010756	0.0039518999999999995	0.0065339
23	TR1_2_W0001_P0012_T0001_R1_P1_K1_Ch2-Ch1.zen	20150715_gfpWAPLch3_G2G1\MitoSys2\Calibration\mEGFPC1H2B_G2\DE_W0002_P0001\DE_2_W0002_P0001_T0002\TR1_W0001_P0012\TR1_2_W0001_P0012_T0001_R1_P1_K1_Ch2-Ch1.zen	FA/ISS	20000	30.0	3		7	0	0	29.94	100000	2000	Scale	0	1.55	0	0.01	1.11	0	0.01	0.039	0	1	1	0	1	30.043000000000003	222.609	0	1	30.043000000000003	222.609	1.0186	1.8899	1	0.8994	0.9896	0.9434	1	0.9890000000000001	0.9945	0.917	1.8583	0.9382	0.046978	0.015265	0.00060675	0.0021293
24	TR1_2_W0001_P0012_T0001_R1_P2_K1_Ch2-Ch1.zen	20150715_gfpWAPLch3_G2G1\MitoSys2\Calibration\mEGFPC1H2B_G2\DE_W0002_P0001\DE_2_W0002_P0001_T0002\TR1_W0001_P0012\TR1_2_W0001_P0012_T0001_R1_P2_K1_Ch2-Ch1.zen	FA/ISS	20000	30.0	3		7	0	0	29.94	100000	2000	Scale	0	1.55	0	0.01	1.11	0	0.01	0.039	0	1	1	0	1	29.715	335.791	0	1	29.715	335.791	0.9818	2.1018	1	0.8983	0.9929	0.9445	1	0.9926	0.9963	0.8811	2.0788	0.941	0.047751	0.015839	0.0009051	0.0015401
25	TR1_2_W0001_P0012_T0001_R1_P3_K1_Ch2-Ch1.zen	20150715_gfpWAPLch3_G2G1\MitoSys2\Calibration\mEGFPC1H2B_G2\DE_W0002_P0001\DE_2_W0002_P0001_T0002\TR1_W0001_P0012\TR1_2_W0001_P0012_T0001_R1_P3_K1_Ch2-Ch1.zen	FA/ISS	20000	30.0	3		7	0	0	29.94	100000	2000	Scale	0	1.55	0	0.01	1.11	0	0.01	0.039	0	1	1	0	1	29.622	239.558	0	1	29.622	239.558	1.0349	2.1804	1	0.898	0.9899	0.9429	1	0.9896	0.9948	0.9311	2.1463	0.9379	0.05159400000000001	0.016524	0.00087755	0.0019847000000000003
26	TR1_2_W0001_P0002_T0001_R1_P1_K1_Ch2-Ch1.zen	20150715_gfpWAPLch3_G2G1\MitoSys2\Calibration\mEGFPC1H2B_G2\DE_W0003_P0001\DE_2_W0003_P0001_T0001\TR1_W0001_P0002\TR1_2_W0001_P0002_T0001_R1_P1_K1_Ch2-Ch1.zen	FA/ISS	20000	30.0	3		7	0	0	29.94	100000	2000	Scale	0	1.55	0	0.01	1.11	0	0.01	0.039	0	1	1	0	1	60.391999999999996	241.80200000000002	0	1	60.391999999999996	241.80200000000002	1.004	1.8801	1	0.9493	0.9903	0.9696	1	0.9795	0.9897	0.9532	1.8357	0.9596	0.027337	0.0058641000000000006	0.0026081	0.0020465999999999995
27	TR1_2_W0001_P0002_T0001_R1_P2_K1_Ch2-Ch1.zen	20150715_gfpWAPLch3_G2G1\MitoSys2\Calibration\mEGFPC1H2B_G2\DE_W0003_P0001\DE_2_W0003_P0001_T0001\TR1_W0001_P0002\TR1_2_W0001_P0002_T0001_R1_P2_K1_Ch2-Ch1.zen	FA/ISS	20000	30.0	3		7	0	0	29.94	100000	2000	Scale	0	1.55	0	0.01	1.11	0	0.01	0.039	0	1	1	0	1	46.04	141.312	0	1	46.04	141.312	0.9837	2.0953	1	0.9338	0.9835	0.9583	1	0.9734	0.9866	0.9179	2.0271	0.9453	0.035676	0.0094065	0.0013497	0.0030562
28	TR1_2_W0001_P0002_T0001_R1_P3_K1_Ch2-Ch1.zen	20150715_gfpWAPLch3_G2G1\MitoSys2\Calibration\mEGFPC1H2B_G2\DE_W0003_P0001\DE_2_W0003_P0001_T0001\TR1_W0001_P0002\TR1_2_W0001_P0002_T0001_R1_P3_K1_Ch2-Ch1.zen	FA/ISS	20000	30.0	3		7	0	0	29.94	100000	2000	Scale	0	1.55	0	0.01	1.11	0	0.01	0.039	0	1	1	0	1	34.917	82.916	0	1	34.917	82.916	0.988	1.4135	1	0.9131	0.9727	0.9424	1	0.9665	0.9831	0.9017	1.3397	0.9263	0.043988	0.0071530000000000005	0.00080466	0.0034869
29	TR1_2_W0001_P0013_T0001_R1_P1_K1_Ch2-Ch1.zen	20150715_gfpWAPLch3_G2G1\MitoSys2\Calibration\mEGFPC1H2B_G2\DE_W0003_P0001\DE_2_W0003_P0001_T0002\TR1_W0001_P0013\TR1_2_W0001_P0013_T0001_R1_P1_K1_Ch2-Ch1.zen	FA/ISS	20000	30.0	3		7	0	0	29.94	100000	2000	Scale	0	1.55	0	0.01	1.11	0	0.01	0.039	0	1	1	0	1	70.09100000000001	206.077	0	1	70.09100000000001	206.077	1.0241	2.1208	1	0.9562	0.9884	0.9722	1	0.9717	0.9857	0.9798	2.0556	0.9582	0.024136	0.0065623	0.001873	0.0024925
30	TR1_2_W0001_P0013_T0001_R1_P2_K1_Ch2-Ch1.zen	20150715_gfpWAPLch3_G2G1\MitoSys2\Calibration\mEGFPC1H2B_G2\DE_W0003_P0001\DE_2_W0003_P0001_T0002\TR1_W0001_P0013\TR1_2_W0001_P0013_T0001_R1_P2_K1_Ch2-Ch1.zen	FA/ISS	20000	30.0	3		7	0	0	29.94	100000	2000	Scale	0	1.55	0	0.01	1.11	0	0.01	0.039	0	1	1	0	1	66.346	221.40900000000002	0	1	66.346	221.40900000000002	1.0049	2.1951	1	0.9538	0.9888	0.9712	1	0.9740000000000001	0.9869	0.9586	2.1325	0.9584	0.022974	0.0027134	0.0027050999999999998	0.0026279
31	TR1_2_W0001_P0013_T0001_R1_P3_K1_Ch2-Ch1.zen	20150715_gfpWAPLch3_G2G1\MitoSys2\Calibration\mEGFPC1H2B_G2\DE_W0003_P0001\DE_2_W0003_P0001_T0002\TR1_W0001_P0013\TR1_2_W0001_P0013_T0001_R1_P3_K1_Ch2-Ch1.zen	FA/ISS	20000	30.0	3		7	0	0	29.94	100000	2000	Scale	0	1.55	0	0.01	1.11	0	0.01	0.039	0	1	1	0	1	65.149	205.67700000000002	0	1	65.149	205.67700000000002	0.9901	1.9689	1	0.953	0.988	0.9703	1	0.9725	0.9862	0.9433	1.9083	0.9568	0.026626	0.0017223	0.005052	0.004257199999999999
32	TR1_2_W0001_P0003_T0001_R1_P1_K1_Ch2-Ch1.zen	20150715_gfpWAPLch3_G2G1\MitoSys2\Calibration\mEGFPC1H2B_G2\DE_W0004_P0001\DE_2_W0004_P0001_T0001\TR1_W0001_P0003\TR1_2_W0001_P0003_T0001_R1_P1_K1_Ch2-Ch1.zen	FA/ISS	20000	30.0	3		7	0	0	29.94	100000	2000	Scale	0	1.55	0	0.01	1.11	0	0.01	0.039	0	1	1	0	1	140.036	182.83900000000003	0	1	140.036	182.83900000000003	0.9956	3.0037	1	0.978	0.9861	0.982	1	0.9328	0.9657	0.9736	2.8294	0.9482	0.012872	0.003322	0.0020451	0.0025001
33	TR1_2_W0001_P0003_T0001_R1_P2_K1_Ch2-Ch1.zen	20150715_gfpWAPLch3_G2G1\MitoSys2\Calibration\mEGFPC1H2B_G2\DE_W0004_P0001\DE_2_W0004_P0001_T0001\TR1_W0001_P0003\TR1_2_W0001_P0003_T0001_R1_P2_K1_Ch2-Ch1.zen	FA/ISS	20000	30.0	3		7	0	0	29.94	100000	2000	Scale	0	1.55	0	0.01	1.11	0	0.01	0.039	0	1	1	0	1	134.374	213.967	0	1	134.374	213.967	0.9968	2.6473	1	0.9771	0.9883	0.9827	1	0.9454	0.9723	0.9739	2.5188	0.9553	0.012865999999999999	0.0033555	0.00091665	0.0026677
34	TR1_2_W0001_P0003_T0001_R1_P3_K1_Ch2-Ch1.zen	20150715_gfpWAPLch3_G2G1\MitoSys2\Calibration\mEGFPC1H2B_G2\DE_W0004_P0001\DE_2_W0004_P0001_T0001\TR1_W0001_P0003\TR1_2_W0001_P0003_T0001_R1_P3_K1_Ch2-Ch1.zen	FA/ISS	20000	30.0	3		7	0	0	29.94	100000	2000	Scale	0	1.55	0	0.01	1.11	0	0.01	0.039	0	1	1	0	1	142.201	247.942	0	1	142.201	247.942	0.9911	1.9694	1	0.9783	0.9903	0.9843	1	0.9518	0.9756	0.9695	1.8809	0.9601	0.012092	0.0014378	0.0034184	0.0022995
35	TR1_2_W0001_P0014_T0001_R1_P1_K1_Ch2-Ch1.zen	20150715_gfpWAPLch3_G2G1\MitoSys2\Calibration\mEGFPC1H2B_G2\DE_W0004_P0001\DE_2_W0004_P0001_T0002\TR1_W0001_P0014\TR1_2_W0001_P0014_T0001_R1_P1_K1_Ch2-Ch1.zen	FA/ISS	20000	30.0	3		7	0	0	29.94	100000	2000	Scale	0	1.55	0	0.01	1.11	0	0.01	0.039	0	1	1	0	1	262.508	280.781	0	1	262.508	280.781	0.9913	1.7923	1	0.9882	0.9917	0.99	1	0.925	0.9618	0.9796	1.6734	0.9520000000000001	0.006077399999999999	0.0012427999999999999	0.0027809	0.0015525
36	TR1_2_W0001_P0014_T0001_R1_P2_K1_Ch2-Ch1.zen	20150715_gfpWAPLch3_G2G1\MitoSys2\Calibration\mEGFPC1H2B_G2\DE_W0004_P0001\DE_2_W0004_P0001_T0002\TR1_W0001_P0014\TR1_2_W0001_P0014_T0001_R1_P2_K1_Ch2-Ch1.zen	FA/ISS	20000	30.0	3		7	0	0	29.94	100000	2000	Scale	0	1.55	0	0.01	1.11	0	0.01	0.039	0	1	1	0	1	243.326	283.07099999999997	0	1	243.326	283.07099999999997	0.9472	1.5209	1	0.9873	0.992	0.9897	1	0.9328	0.9658	0.9348	1.4272	0.9557	0.0060344	0.0014794	0.0016795999999999998	0.0013257
37	TR1_2_W0001_P0014_T0001_R1_P3_K1_Ch2-Ch1.zen	20150715_gfpWAPLch3_G2G1\MitoSys2\Calibration\mEGFPC1H2B_G2\DE_W0004_P0001\DE_2_W0004_P0001_T0002\TR1_W0001_P0014\TR1_2_W0001_P0014_T0001_R1_P3_K1_Ch2-Ch1.zen	FA/ISS	20000	30.0	3	n	7	0	0	29.94	100000	2000	Scale	0	1.55	0	0.01	1.11	0	0.01	0.039	0	1	1	0	1	264.908	284.655	0	1	264.908	284.655	1.0038	1.5549	1	0.9883	0.9921	0.9902	1	0.9276	0.9631	0.9921	1.4514	0.9535	0.0062254	0.0016742	0.0021294	0.0018214000000000001
38	TR1_2_W0001_P0004_T0001_R1_P1_K1_Ch2-Ch1.zen	20150715_gfpWAPLch3_G2G1\MitoSys2\Calibration\mEGFPC1H2B_G2\DE_W0005_P0001\DE_2_W0005_P0001_T0001\TR1_W0001_P0004\TR1_2_W0001_P0004_T0001_R1_P1_K1_Ch2-Ch1.zen	FA/ISS	20000	30.0	3		7	0	0	29.94	100000	2000	Scale	0	1.55	0	0.01	1.11	0	0.01	0.039	0	1	1	0	1	132.766	269.524	0	1	132.766	269.524	0.9999	1.89	1	0.9768	0.9914	0.9841	1	0.9604	0.98	0.9767	1.8192	0.9643	0.013334	0.0030206	0.0013599	0.0019526
39	TR1_2_W0001_P0004_T0001_R1_P2_K1_Ch2-Ch1.zen	20150715_gfpWAPLch3_G2G1\MitoSys2\Calibration\mEGFPC1H2B_G2\DE_W0005_P0001\DE_2_W0005_P0001_T0001\TR1_W0001_P0004\TR1_2_W0001_P0004_T0001_R1_P2_K1_Ch2-Ch1.zen	FA/ISS	20000	30.0	3	n	7	0	0	29.94	100000	2000	Scale	0	1.55	0	0.01	1.11	0	0.01	0.039	0	1	1	0	1	84.125	219.405	0	1	84.125	219.405	1.0206	1.87	1	0.9635	0.9893	0.9763	1	0.9687	0.9842	0.9836	1.8078	0.9608	0.014435	0.005638399999999999	0.0019315	0.0026111999999999997
40	TR1_2_W0001_P0004_T0001_R1_P3_K1_Ch2-Ch1.zen	20150715_gfpWAPLch3_G2G1\MitoSys2\Calibration\mEGFPC1H2B_G2\DE_W0005_P0001\DE_2_W0005_P0001_T0001\TR1_W0001_P0004\TR1_2_W0001_P0004_T0001_R1_P3_K1_Ch2-Ch1.zen	FA/ISS	20000	30.0	3		7	0	0	29.94	100000	2000	Scale	0	1.55	0	0.01	1.11	0	0.01	0.039	0	1	1	0	1	102.758	439.966	0	1	102.758	439.966	0.8601	2.4171	1	0.97	0.9942	0.982	1	0.9788	0.9893	0.8321	2.3687	0.9715	0.014066999999999998	0.0026837	0.0015877	0.0010892
41	TR1_2_W0001_P0015_T0001_R1_P1_K1_Ch2-Ch1.zen	20150715_gfpWAPLch3_G2G1\MitoSys2\Calibration\mEGFPC1H2B_G2\DE_W0005_P0001\DE_2_W0005_P0001_T0002\TR1_W0001_P0015\TR1_2_W0001_P0015_T0001_R1_P1_K1_Ch2-Ch1.zen	FA/ISS	20000	30.0	3		7	0	0	29.94	100000	2000	Scale	0	1.55	0	0.01	1.11	0	0.01	0.039	0	1	1	0	1	141.291	187.15200000000002	0	1	141.291	187.15200000000002	1.0011	1.6425	1	0.9782	0.9877	0.9829	1	0.9395	0.9693	0.9793	1.5446	0.9525	0.01238	0.0020449	0.0022458	0.0017138
42	TR1_2_W0001_P0015_T0001_R1_P2_K1_Ch2-Ch1.zen	20150715_gfpWAPLch3_G2G1\MitoSys2\Calibration\mEGFPC1H2B_G2\DE_W0005_P0001\DE_2_W0005_P0001_T0002\TR1_W0001_P0015\TR1_2_W0001_P0015_T0001_R1_P2_K1_Ch2-Ch1.zen	FA/ISS	20000	30.0	3	n	7	0	0	29.94	100000	2000	Scale	0	1.55	0	0.01	1.11	0	0.01	0.039	0	1	1	0	1	123.04299999999999	222.238	0	1	123.04299999999999	222.238	0.91	1.5027	1	0.9749	0.9896	0.9822	1	0.955	0.9772	0.8859999999999999	1.4335	0.9597	0.014065000000000001	0.0029706	0.0020074999999999997	0.0021352
43	TR1_2_W0001_P0015_T0001_R1_P3_K1_Ch2-Ch1.zen	20150715_gfpWAPLch3_G2G1\MitoSys2\Calibration\mEGFPC1H2B_G2\DE_W0005_P0001\DE_2_W0005_P0001_T0002\TR1_W0001_P0015\TR1_2_W0001_P0015_T0001_R1_P3_K1_Ch2-Ch1.zen	FA/ISS	20000	30.0	3		7	0	0	29.94	100000	2000	Scale	0	1.55	0	0.01	1.11	0	0.01	0.039	0	1	1	0	1	105.43700000000001	173.327	0	1	105.43700000000001	173.327	1.0496	2.4261	1	0.9708	0.9861	0.9784	1	0.9493	0.9743	1.0197	2.3095	0.9531	0.015795	0.0034619	0.00097079	0.0031265
44	TR1_2_W0001_P0005_T0001_R1_P1_K1_Ch2-Ch1.zen	20150715_gfpWAPLch3_G2G1\MitoSys2\Calibration\mEGFPC1H2B_G2\DE_W0006_P0001\DE_2_W0006_P0001_T0001\TR1_W0001_P0005\TR1_2_W0001_P0005_T0001_R1_P1_K1_Ch2-Ch1.zen	FA/ISS	20000	30.0	3	n	7	0	0	29.94	100000	2000	Scale	0	1.55	0	0.01	1.11	0	0.01	0.039	0	1	1	0	1	111.97399999999999	73.016	0	1	111.97399999999999	73.016	0.9821	1.3753	1	0.9725	0.9689	0.9707	1	0.8804	0.9383	0.9548	1.1965	0.9098	0.011576999999999999	0.0019501999999999998	0.0022671999999999996	0.0021088
45	TR1_2_W0001_P0005_T0001_R1_P2_K1_Ch2-Ch1.zen	20150715_gfpWAPLch3_G2G1\MitoSys2\Calibration\mEGFPC1H2B_G2\DE_W0006_P0001\DE_2_W0006_P0001_T0001\TR1_W0001_P0005\TR1_2_W0001_P0005_T0001_R1_P2_K1_Ch2-Ch1.zen	FA/ISS	20000	30.0	3		7	0	0	29.94	100000	2000	Scale	0	1.55	0	0.01	1.11	0	0.01	0.039	0	1	1	0	1	192.271	122.595	0	1	192.271	122.595	1.0076	1.973	1	0.9839	0.981	0.9825	1	0.8754	0.9356	0.9914	1.7529	0.9186	0.0084009	0.0025873000000000003	0.00067306	0.0034566
46	TR1_2_W0001_P0005_T0001_R1_P3_K1_Ch2-Ch1.zen	20150715_gfpWAPLch3_G2G1\MitoSys2\Calibration\mEGFPC1H2B_G2\DE_W0006_P0001\DE_2_W0006_P0001_T0001\TR1_W0001_P0005\TR1_2_W0001_P0005_T0001_R1_P3_K1_Ch2-Ch1.zen	FA/ISS	20000	30.0	3		7	0	0	29.94	100000	2000	Scale	0	1.55	0	0.01	1.11	0	0.01	0.039	0	1	1	0	1	187.97299999999998	145.185	0	1	187.97299999999998	145.185	1.011	1.9453	1	0.9836	0.9832	0.9834	1	0.892	0.9444	0.9945	1.7532	0.9282	0.008587799999999998	0.00095081	0.0021022	0.0028393
47	TR1_2_W0001_P0006_T0001_R1_P1_K1_Ch2-Ch1.zen	20150715_gfpWAPLch3_G2G1\MitoSys2\Calibration\mEGFPC1H2B_G2\DE_W0007_P0001\DE_2_W0007_P0001_T0001\TR1_W0001_P0006\TR1_2_W0001_P0006_T0001_R1_P1_K1_Ch2-Ch1.zen	FA/ISS	20000	30.0	3	n	7	0	0	29.94	100000	2000	Scale	0	1.55	0	0.01	1.11	0	0.01	0.039	0	1	1	0	1	218.705	264.746	0	1	218.705	264.746	0.9821	2.0495	1	0.9859	0.9911	0.9885	1	0.9325	0.9656	0.9681	1.9295	0.9543	0.0067988	0.0022397	0.0010776	0.0018308
48	TR1_2_W0001_P0006_T0001_R1_P2_K1_Ch2-Ch1.zen	20150715_gfpWAPLch3_G2G1\MitoSys2\Calibration\mEGFPC1H2B_G2\DE_W0007_P0001\DE_2_W0007_P0001_T0001\TR1_W0001_P0006\TR1_2_W0001_P0006_T0001_R1_P2_K1_Ch2-Ch1.zen	FA/ISS	20000	30.0	3		7	0	0	29.94	100000	2000	Scale	0	1.55	0	0.01	1.11	0	0.01	0.039	0	1	1	0	1	154.143	160.672	0	1	154.143	160.672	1.0116	1.8816	1	0.98	0.9854	0.9827	1	0.9224	0.9604	0.9915	1.7453	0.9435	0.0084888	0.0015697	0.0012064999999999999	0.0018989
49	TR1_2_W0001_P0006_T0001_R1_P3_K1_Ch2-Ch1.zen	20150715_gfpWAPLch3_G2G1\MitoSys2\Calibration\mEGFPC1H2B_G2\DE_W0007_P0001\DE_2_W0007_P0001_T0001\TR1_W0001_P0006\TR1_2_W0001_P0006_T0001_R1_P3_K1_Ch2-Ch1.zen	FA/ISS	20000	30.0	3		7	0	0	29.94	100000	2000	Scale	0	1.55	0	0.01	1.11	0	0.01	0.039	0	1	1	0	1	217.363	278.655	0	1	217.363	278.655	1.0083	1.9874	1	0.9858	0.9915	0.9886	1	0.9361	0.9675	0.9940000000000001	1.8751	0.9564	0.007099600000000001	0.0019887	0.00079123	0.0014250999999999999
50	TR1_2_W0001_P0007_T0001_R1_P1_K1_Ch2-Ch1.zen	20150715_gfpWAPLch3_G2G1\MitoSys2\Calibration\mEGFPC1H2B_G2\DE_W0008_P0001\DE_2_W0008_P0001_T0001\TR1_W0001_P0007\TR1_2_W0001_P0007_T0001_R1_P1_K1_Ch2-Ch1.zen	FA/ISS	20000	30.0	3	n	7	0	0	29.94	100000	2000	Scale	0	1.55	0	0.01	1.11	0	0.01	0.039	0	1	1	0	1	246.958	230.234	0	1	246.958	230.234	1.0002	2.8166	1	0.9875	0.9891	0.9883	1	0.9072	0.9524	0.9877	2.6042	0.941	0.0071522999999999995	0.0016775	0.00035928	0.0022533
51	TR1_2_W0001_P0007_T0001_R1_P2_K1_Ch2-Ch1.zen	20150715_gfpWAPLch3_G2G1\MitoSys2\Calibration\mEGFPC1H2B_G2\DE_W0008_P0001\DE_2_W0008_P0001_T0001\TR1_W0001_P0007\TR1_2_W0001_P0007_T0001_R1_P2_K1_Ch2-Ch1.zen	FA/ISS	20000	30.0	3	n	7	0	0	29.94	100000	2000	Scale	0	1.55	0	0.01	1.11	0	0.01	0.039	0	1	1	0	1	192.24599999999998	132.412	0	1	192.24599999999998	132.412	0.9919	2.396	1	0.9839	0.9815	0.9827	1	0.8789	0.9373	0.9759	2.145	0.9205	0.009506299999999999	0.0020163	0.0014859	0.0024258
52	TR1_2_W0001_P0007_T0001_R1_P3_K1_Ch2-Ch1.zen	20150715_gfpWAPLch3_G2G1\MitoSys2\Calibration\mEGFPC1H2B_G2\DE_W0008_P0001\DE_2_W0008_P0001_T0001\TR1_W0001_P0007\TR1_2_W0001_P0007_T0001_R1_P3_K1_Ch2-Ch1.zen	FA/ISS	20000	30.0	3		7	0	0	29.94	100000	2000	Scale	0	1.55	0	0.01	1.11	0	0.01	0.039	0	1	1	0	1	257.033	239.44799999999998	0	1	257.033	239.44799999999998	1.0105	2.4996	1	0.988	0.9896	0.9888	1	0.9079	0.9527	0.9984	2.3048	0.9417	0.006798899999999999	0.0019512	0.0018948	0.0026947
53	TR1_2_W0001_P0008_T0001_R1_P1_K1_Ch2-Ch1.zen	20150715_gfpWAPLch3_G2G1\MitoSys2\Calibration\mEGFPC1H2B_G2\DE_W0009_P0001\DE_2_W0009_P0001_T0001\TR1_W0001_P0008\TR1_2_W0001_P0008_T0001_R1_P1_K1_Ch2-Ch1.zen	FA/ISS	20000	30.0	3		7	0	0	29.94	100000	2000	Scale	0	1.55	0	0.01	1.11	0	0.01	0.039	0	1	1	0	1	92.928	150.96	0	1	92.928	150.96	1.0256	2.3556	1	0.9669	0.9838	0.9753	1	0.9477	0.9735	0.9921	2.2343	0.9493	0.017566	0.0028803	0.0023707	0.0027355
54	TR1_2_W0001_P0008_T0001_R1_P2_K1_Ch2-Ch1.zen	20150715_gfpWAPLch3_G2G1\MitoSys2\Calibration\mEGFPC1H2B_G2\DE_W0009_P0001\DE_2_W0009_P0001_T0001\TR1_W0001_P0008\TR1_2_W0001_P0008_T0001_R1_P2_K1_Ch2-Ch1.zen	FA/ISS	20000	30.0	3		7	0	0	29.94	100000	2000	Scale	0	1.55	0	0.01	1.11	0	0.01	0.039	0	1	1	0	1	100.444	305.2	0	1	100.444	305.2	1.0058	2.1454	1	0.9694	0.9921	0.9807	1	0.9722	0.986	0.9751	2.0863	0.9669	0.017580000000000002	0.0047496000000000005	0.0014919	0.0018433
55	TR1_2_W0001_P0008_T0001_R1_P3_K1_Ch2-Ch1.zen	20150715_gfpWAPLch3_G2G1\MitoSys2\Calibration\mEGFPC1H2B_G2\DE_W0009_P0001\DE_2_W0009_P0001_T0001\TR1_W0001_P0008\TR1_2_W0001_P0008_T0001_R1_P3_K1_Ch2-Ch1.zen	FA/ISS	20000	30.0	3		7	0	0	29.94	100000	2000	Scale	0	1.55	0	0.01	1.11	0	0.01	0.039	0	1	1	0	1	100.715	290.721	0	1	100.715	290.721	0.983	2.2905	1	0.9695	0.9917	0.9805	1	0.9706	0.9852	0.9528	2.2258	0.9659	0.016171	0.0043662	0.0011063	0.001873
56	TR1_2_W0001_P0009_T0001_R1_P1_K1_Ch2-Ch1.zen	20150715_gfpWAPLch3_G2G1\MitoSys2\Calibration\mEGFPC1H2B_G2\DE_W0010_P0001\DE_2_W0010_P0001_T0001\TR1_W0001_P0009\TR1_2_W0001_P0009_T0001_R1_P1_K1_Ch2-Ch1.zen	FA/ISS	20000	30.0	3		7	0	0	29.94	100000	2000	Scale	0	1.55	0	0.01	1.11	0	0.01	0.039	0	1	1	0	1	272.93	292.406	0	1	272.93	292.406	1.0168	2.2692	1	0.9887	0.9917	0.9902	1	0.922	0.9601	1.0054	2.1202	0.9506	0.0060661000000000005	0.0012837	0.0012664999999999998	0.0020971
57	TR1_2_W0001_P0009_T0001_R1_P2_K1_Ch2-Ch1.zen	20150715_gfpWAPLch3_G2G1\MitoSys2\Calibration\mEGFPC1H2B_G2\DE_W0010_P0001\DE_2_W0010_P0001_T0001\TR1_W0001_P0009\TR1_2_W0001_P0009_T0001_R1_P2_K1_Ch2-Ch1.zen	FA/ISS	20000	30.0	3		7	0	0	29.94	100000	2000	Scale	0	1.55	0	0.01	1.11	0	0.01	0.039	0	1	1	0	1	189.424	156.279	0	1	189.424	156.279	0.9962	1.3877	1	0.9837	0.9853	0.9845	1	0.904	0.9508	0.98	1.2534	0.9357	0.0081291	0.00081974	0.0016934	0.00096698
58	TR1_2_W0001_P0009_T0001_R1_P3_K1_Ch2-Ch1.zen	20150715_gfpWAPLch3_G2G1\MitoSys2\Calibration\mEGFPC1H2B_G2\DE_W0010_P0001\DE_2_W0010_P0001_T0001\TR1_W0001_P0009\TR1_2_W0001_P0009_T0001_R1_P3_K1_Ch2-Ch1.zen	FA/ISS	20000	30.0	3		7	0	0	29.94	100000	2000	Scale	0	1.55	0	0.01	1.11	0	0.01	0.039	0	1	1	0	1	268.757	341.898	0	1	268.757	341.898	0.9869	2.5561	1	0.9885	0.9929	0.9907	1	0.9341	0.9665	0.9755	2.4202	0.9573	0.005943	0.0015750999999999999	0.000807	0.00172
59	TR1_2_W0001_P0010_T0001_R1_P1_K1_Ch2-Ch1.zen	20150715_gfpWAPLch3_G2G1\MitoSys2\Calibration\mEGFPC1H2B_G2\DE_W0011_P0001\DE_2_W0011_P0001_T0001\TR1_W0001_P0010\TR1_2_W0001_P0010_T0001_R1_P1_K1_Ch2-Ch1.zen	FA/ISS	20000	30.0	3		7	0	0	29.94	100000	2000	Scale	0	1.55	0	0.01	1.11	0	0.01	0.039	0	1	1	0	1	185.955	183.22799999999998	0	1	185.955	183.22799999999998	1.0002	2.2255	1	0.9834	0.9867	0.9851	1	0.915	0.9565	0.9836	2.0607	0.9419	0.0098588	0.0010744	0.0027596	0.0020639
60	TR1_2_W0001_P0010_T0001_R1_P2_K1_Ch2-Ch1.zen	20150715_gfpWAPLch3_G2G1\MitoSys2\Calibration\mEGFPC1H2B_G2\DE_W0011_P0001\DE_2_W0011_P0001_T0001\TR1_W0001_P0010\TR1_2_W0001_P0010_T0001_R1_P2_K1_Ch2-Ch1.zen	FA/ISS	20000	30.0	3		7	0	0	29.94	100000	2000	Scale	0	1.55	0	0.01	1.11	0	0.01	0.039	0	1	1	0	1	173.919	123.22399999999999	0	1	173.919	123.22399999999999	0.9694	1.8147	1	0.9823	0.981	0.9816	1	0.8864	0.9414	0.9519	1.624	0.9236	0.009327799999999999	0.0013852	0.0015639	0.0023093000000000002
61	TR1_2_W0001_P0010_T0001_R1_P3_K1_Ch2-Ch1.zen	20150715_gfpWAPLch3_G2G1\MitoSys2\Calibration\mEGFPC1H2B_G2\DE_W0011_P0001\DE_2_W0011_P0001_T0001\TR1_W0001_P0010\TR1_2_W0001_P0010_T0001_R1_P3_K1_Ch2-Ch1.zen	FA/ISS	20000	30.0	3		7	0	0	29.94	100000	2000	Scale	0	1.55	0	0.01	1.11	0	0.01	0.039	0	1	1	0	1	213.34900000000002	178.55	0	1	213.34900000000002	178.55	1.0167	2.7881	1	0.9855	0.9857	0.9856	1	0.8959999999999999	0.9464	1.0021	2.5435	0.9324	0.0080547	0.0019931	0.00095218	0.0023064
62	WT_FCSset1_0_R1_P1_K1_Ch2-Ch1.zen	20150715_gfpWAPLch3_G2G1\MitoSys2\Calibration\WT\WT_FCSset1_0_R1_P1_K1_Ch2-Ch1.zen	FA/ISS	20000	30.0	3		7	0	0	29.94	100000	2000	Scale	0	0.0	0	0.01	0.0	0	0.01	0.0	0	1	1	0	1	0.815	1.5190000000000001	0	1	0.815	1.5190000000000001	1.3892	1.4065	1	1.0	1.0	1.0	1	1.0	1.0	1.3892	1.4065	1.0	0.16529000000000002	0.6741199999999999	0.30488000000000004	0.39731
63	WT_FCSset1_1_R1_P10_K1_Ch2-Ch1.zen	20150715_gfpWAPLch3_G2G1\MitoSys2\Calibration\WT\WT_FCSset1_1_R1_P10_K1_Ch2-Ch1.zen	FA/ISS	20000	30.0	3	x	7	0	0	29.94	100000	2000	Scale	0	0.0	0	0.01	0.0	0	0.01	0.0	0	1	1	0	1	2.807	2.113	0	1	2.807	2.113	1.3077	1.6428	1	1.0	1.0	1.0	1	1.0	1.0	1.3077	1.6428	1.0	0.0061665	0.14293	0.12744	0.29362
64	WT_FCSset1_1_R1_P11_K1_Ch2-Ch1.zen	20150715_gfpWAPLch3_G2G1\MitoSys2\Calibration\WT\WT_FCSset1_1_R1_P11_K1_Ch2-Ch1.zen	FA/ISS	20000	30.000999999999998	3		7	0	0	29.94	100000	2000	Scale	0	0.0	0	0.01	0.0	0	0.01	0.0	0	1	1	0	1	1.9380000000000002	1.6030000000000002	0	1	1.9380000000000002	1.6030000000000002	1.2464	1.6781	1	1.0	1.0	1.0	1	1.0	1.0	1.2464	1.6781	1.0	0.086649	0.20049	0.0589	0.34226
65	WT_FCSset1_1_R1_P12_K1_Ch2-Ch1.zen	20150715_gfpWAPLch3_G2G1\MitoSys2\Calibration\WT\WT_FCSset1_1_R1_P12_K1_Ch2-Ch1.zen	FA/ISS	20000	30.0	3	x	7	0	0	29.94	100000	2000	Scale	0	0.0	0	0.01	0.0	0	0.01	0.0	0	1	1	0	1	1.993	2.052	0	1	1.993	2.052	1.3121	1.8181	1	1.0	1.0	1.0	1	1.0	1.0	1.3121	1.8181	1.0	0.0051168	0.23434000000000002	0.049012	0.29433000000000004
66	WT_FCSset1_1_R1_P13_K1_Ch2-Ch1.zen	20150715_gfpWAPLch3_G2G1\MitoSys2\Calibration\WT\WT_FCSset1_1_R1_P13_K1_Ch2-Ch1.zen	FA/ISS	20000	30.0	3		7	0	0	29.94	100000	2000	Scale	0	0.0	0	0.01	0.0	0	0.01	0.0	0	1	1	0	1	2.119	1.6569999999999998	0	1	2.119	1.6569999999999998	0.9703	1.3879	1	1.0	1.0	1.0	1	1.0	1.0	0.9703	1.3879	1.0	0.052496	0.24029	0.1013	0.31806
67	WT_FCSset1_1_R1_P14_K1_Ch2-Ch1.zen	20150715_gfpWAPLch3_G2G1\MitoSys2\Calibration\WT\WT_FCSset1_1_R1_P14_K1_Ch2-Ch1.zen	FA/ISS	20000	30.0	3	x	7	0	0	29.94	100000	2000	Scale	0	0.0	0	0.01	0.0	0	0.01	0.0	0	1	1	0	1	1.931	1.505	0	1	1.931	1.505	1.252	1.5171	1	1.0	1.0	1.0	1	1.0	1.0	1.252	1.5171	1.0	0.048163	0.25351999999999997	0.10568	0.32755
68	WT_FCSset1_1_R1_P15_K1_Ch2-Ch1.zen	20150715_gfpWAPLch3_G2G1\MitoSys2\Calibration\WT\WT_FCSset1_1_R1_P15_K1_Ch2-Ch1.zen	FA/ISS	20000	30.0	3	x	7	0	0	29.94	100000	2000	Scale	0	0.0	0	0.01	0.0	0	0.01	0.0	0	1	1	0	1	2.414	1.775	0	1	2.414	1.775	1.5972	1.3762	1	1.0	1.0	1.0	1	1.0	1.0	1.5972	1.3762	1.0	0.030483999999999997	0.19086	0.049484	0.3164
69	WT_FCSset1_1_R1_P16_K1_Ch2-Ch1.zen	20150715_gfpWAPLch3_G2G1\MitoSys2\Calibration\WT\WT_FCSset1_1_R1_P16_K1_Ch2-Ch1.zen	FA/ISS	20000	30.0	3		7	0	0	29.94	100000	2000	Scale	0	0.0	0	0.01	0.0	0	0.01	0.0	0	1	1	0	1	1.6059999999999999	1.195	0	1	1.6059999999999999	1.195	1.1893	1.9805	1	1.0	1.0	1.0	1	1.0	1.0	1.1893	1.9805	1.0	0.0054683	0.27671999999999997	0.19152	0.56142
70	WT_FCSset1_1_R1_P17_K1_Ch2-Ch1.zen	20150715_gfpWAPLch3_G2G1\MitoSys2\Calibration\WT\WT_FCSset1_1_R1_P17_K1_Ch2-Ch1.zen	FA/ISS	20000	29.999000000000002	3		7	0	0	29.94	100000	2000	Scale	0	0.0	0	0.01	0.0	0	0.01	0.0	0	1	1	0	1	1.489	1.169	0	1	1.489	1.169	1.1088	1.2926	1	1.0	1.0	1.0	1	1.0	1.0	1.1088	1.2926	1.0	0.048748	0.27197	0.16674	0.51423
71	WT_FCSset1_1_R1_P18_K1_Ch2-Ch1.zen	20150715_gfpWAPLch3_G2G1\MitoSys2\Calibration\WT\WT_FCSset1_1_R1_P18_K1_Ch2-Ch1.zen	FA/ISS	20000	30.000999999999998	3		7	0	0	29.94	100000	2000	Scale	0	0.0	0	0.01	0.0	0	0.01	0.0	0	1	1	0	1	1.568	1.137	0	1	1.568	1.137	1.0011	1.3819	1	1.0	1.0	1.0	1	1.0	1.0	1.0011	1.3819	1.0	0.012771	0.28348	0.097597	0.47053
72	WT_FCSset1_1_R1_P19_K1_Ch2-Ch1.zen	20150715_gfpWAPLch3_G2G1\MitoSys2\Calibration\WT\WT_FCSset1_1_R1_P19_K1_Ch2-Ch1.zen	FA/ISS	20000	30.000999999999998	3	x	7	0	0	29.94	100000	2000	Scale	0	0.0	0	0.01	0.0	0	0.01	0.0	0	1	1	0	1	2.256	1.4980000000000002	0	1	2.256	1.4980000000000002	1.5329	1.3718	1	1.0	1.0	1.0	1	1.0	1.0	1.5329	1.3718	1.0	0.013174000000000002	0.20701	0.057273000000000004	0.39565
73	WT_FCSset1_1_R1_P1_K1_Ch2-Ch1.zen	20150715_gfpWAPLch3_G2G1\MitoSys2\Calibration\WT\WT_FCSset1_1_R1_P1_K1_Ch2-Ch1.zen	FA/ISS	20000	30.0	3	x	7	0	0	29.94	100000	2000	Scale	0	0.0	0	0.01	0.0	0	0.01	0.0	0	1	1	0	1	1.6980000000000002	2.329	0	1	1.6980000000000002	2.329	1.1188	1.5342	1	1.0	1.0	1.0	1	1.0	1.0	1.1188	1.5342	1.0	0.070569	0.33075	0.12309	0.26286
74	WT_FCSset1_1_R1_P20_K1_Ch2-Ch1.zen	20150715_gfpWAPLch3_G2G1\MitoSys2\Calibration\WT\WT_FCSset1_1_R1_P20_K1_Ch2-Ch1.zen	FA/ISS	20000	30.006999999999998	3		7	0	0	29.94	100000	2000	Scale	0	0.0	0	0.01	0.0	0	0.01	0.0	0	1	1	0	1	1.091	1.776	0	1	1.091	1.776	1.1063	1.1423	1	1.0	1.0	1.0	1	1.0	1.0	1.1063	1.1423	1.0	0.096558	0.46674	0.27442	0.29038
75	WT_FCSset1_1_R1_P2_K1_Ch2-Ch1.zen	20150715_gfpWAPLch3_G2G1\MitoSys2\Calibration\WT\WT_FCSset1_1_R1_P2_K1_Ch2-Ch1.zen	FA/ISS	20000	30.003	3	x	7	0	0	29.94	100000	2000	Scale	0	0.0	0	0.01	0.0	0	0.01	0.0	0	1	1	0	1	2.787	3.9219999999999997	0	1	2.787	3.9219999999999997	1.2942	2.1495	1	1.0	1.0	1.0	1	1.0	1.0	1.2942	2.1495	1.0	0.062224	0.19621	0.059682000000000006	0.20022
76	WT_FCSset1_1_R1_P3_K1_Ch2-Ch1.zen	20150715_gfpWAPLch3_G2G1\MitoSys2\Calibration\WT\WT_FCSset1_1_R1_P3_K1_Ch2-Ch1.zen	FA/ISS	20000	30.0	3		7	0	0	29.94	100000	2000	Scale	0	0.0	0	0.01	0.0	0	0.01	0.0	0	1	1	0	1	1.577	1.247	0	1	1.577	1.247	1.0262	1.5833	1	1.0	1.0	1.0	1	1.0	1.0	1.0262	1.5833	1.0	0.052632000000000005	0.26102	0.13371	0.43501999999999996
77	WT_FCSset1_1_R1_P4_K1_Ch2-Ch1.zen	20150715_gfpWAPLch3_G2G1\MitoSys2\Calibration\WT\WT_FCSset1_1_R1_P4_K1_Ch2-Ch1.zen	FA/ISS	20000	30.000999999999998	3	x	7	0	0	29.94	100000	2000	Scale	0	0.0	0	0.01	0.0	0	0.01	0.0	0	1	1	0	1	2.338	3.944	0	1	2.338	3.944	0.8305	0.95	1	1.0	1.0	1.0	1	1.0	1.0	0.8305	0.95	1.0	-0.015169	0.24841999999999997	0.12836	0.2719
78	WT_FCSset1_1_R1_P5_K1_Ch2-Ch1.zen	20150715_gfpWAPLch3_G2G1\MitoSys2\Calibration\WT\WT_FCSset1_1_R1_P5_K1_Ch2-Ch1.zen	FA/ISS	20000	30.0	3	x	7	0	0	29.94	100000	2000	Scale	0	0.0	0	0.01	0.0	0	0.01	0.0	0	1	1	0	1	3.304	2.75	0	1	3.304	2.75	1.0358	1.3195	1	1.0	1.0	1.0	1	1.0	1.0	1.0358	1.3195	1.0	0.02053	0.16807	0.090313	0.26692
79	WT_FCSset1_1_R1_P6_K1_Ch2-Ch1.zen	20150715_gfpWAPLch3_G2G1\MitoSys2\Calibration\WT\WT_FCSset1_1_R1_P6_K1_Ch2-Ch1.zen	FA/ISS	20000	30.0	3		7	0	0	29.94	100000	2000	Scale	0	0.0	0	0.01	0.0	0	0.01	0.0	0	1	1	0	1	1.923	1.242	0	1	1.923	1.242	1.1434	1.3162	1	1.0	1.0	1.0	1	1.0	1.0	1.1434	1.3162	1.0	0.037173000000000005	0.24536	0.014072	0.38404
80	WT_FCSset1_1_R1_P7_K1_Ch2-Ch1.zen	20150715_gfpWAPLch3_G2G1\MitoSys2\Calibration\WT\WT_FCSset1_1_R1_P7_K1_Ch2-Ch1.zen	FA/ISS	20000	30.0	3	x	7	0	0	29.94	100000	2000	Scale	0	0.0	0	0.01	0.0	0	0.01	0.0	0	1	1	0	1	2.379	2.109	0	1	2.379	2.109	1.2212	1.3129	1	1.0	1.0	1.0	1	1.0	1.0	1.2212	1.3129	1.0	0.0199	0.20106	0.094373	0.27754
81	WT_FCSset1_1_R1_P8_K1_Ch2-Ch1.zen	20150715_gfpWAPLch3_G2G1\MitoSys2\Calibration\WT\WT_FCSset1_1_R1_P8_K1_Ch2-Ch1.zen	FA/ISS	20000	30.000999999999998	3	x	7	0	0	29.94	100000	2000	Scale	0	0.0	0	0.01	0.0	0	0.01	0.0	0	1	1	0	1	2.291	2.158	0	1	2.291	2.158	1.5625	2.3199	1	1.0	1.0	1.0	1	1.0	1.0	1.5625	2.3199	1.0	0.031386000000000004	0.17113	0.071605	0.23631
82	WT_FCSset1_1_R1_P9_K1_Ch2-Ch1.zen	20150715_gfpWAPLch3_G2G1\MitoSys2\Calibration\WT\WT_FCSset1_1_R1_P9_K1_Ch2-Ch1.zen	FA/ISS	20000	30.0	3	x	7	0	0	29.94	100000	2000	Scale	0	0.0	0	0.01	0.0	0	0.01	0.0	0	1	1	0	1	1.952	1.558	0	1	1.952	1.558	1.53	2.8537	1	1.0	1.0	1.0	1	1.0	1.0	1.53	2.8537	1.0	0.078726	0.22743000000000002	0.05065	0.35084
83	WT_FCSset2_0_R1_P10_K1_Ch2-Ch1.zen	20150715_gfpWAPLch3_G2G1\MitoSys2\Calibration\WT\WT_FCSset2_0_R1_P10_K1_Ch2-Ch1.zen	FA/ISS	20000	30.000999999999998	3		7	0	0	29.94	100000	2000	Scale	0	0.0	0	0.01	0.0	0	0.01	0.0	0	1	1	0	1	0.946	0.9590000000000001	0	1	0.946	0.9590000000000001	1.0313	1.0007	1	1.0	1.0	1.0	1	1.0	1.0	1.0313	1.0007	1.0	0.17897000000000002	0.5308	0.10549000000000001	0.41991999999999996
84	WT_FCSset2_0_R1_P11_K1_Ch2-Ch1.zen	20150715_gfpWAPLch3_G2G1\MitoSys2\Calibration\WT\WT_FCSset2_0_R1_P11_K1_Ch2-Ch1.zen	FA/ISS	20000	30.000999999999998	3		7	0	0	29.94	100000	2000	Scale	0	0.0	0	0.01	0.0	0	0.01	0.0	0	1	1	0	1	1.9340000000000002	1.103	0	1	1.9340000000000002	1.103	1.1545	1.1782	1	1.0	1.0	1.0	1	1.0	1.0	1.1545	1.1782	1.0	0.022762	0.19852	0.019024	0.42975
85	WT_FCSset2_0_R1_P12_K1_Ch2-Ch1.zen	20150715_gfpWAPLch3_G2G1\MitoSys2\Calibration\WT\WT_FCSset2_0_R1_P12_K1_Ch2-Ch1.zen	FA/ISS	20000	30.0	3		7	0	0	29.94	100000	2000	Scale	0	0.0	0	0.01	0.0	0	0.01	0.0	0	1	1	0	1	1.77	1.024	0	1	1.77	1.024	1.0202	1.0212	1	1.0	1.0	1.0	1	1.0	1.0	1.0202	1.0212	1.0	0.037276	0.25198000000000004	0.043706	0.43376000000000003
86	WT_FCSset2_0_R1_P13_K1_Ch2-Ch1.zen	20150715_gfpWAPLch3_G2G1\MitoSys2\Calibration\WT\WT_FCSset2_0_R1_P13_K1_Ch2-Ch1.zen	FA/ISS	20000	30.002	3		7	0	0	29.94	100000	2000	Scale	0	0.0	0	0.01	0.0	0	0.01	0.0	0	1	1	0	1	2.2119999999999997	1.254	0	1	2.2119999999999997	1.254	1.2204	1.0715	1	1.0	1.0	1.0	1	1.0	1.0	1.2204	1.0715	1.0	0.018274000000000002	0.20564000000000002	0.047117	0.3662
87	WT_FCSset2_0_R1_P14_K1_Ch2-Ch1.zen	20150715_gfpWAPLch3_G2G1\MitoSys2\Calibration\WT\WT_FCSset2_0_R1_P14_K1_Ch2-Ch1.zen	FA/ISS	20000	30.0	3		7	0	0	29.94	100000	2000	Scale	0	0.0	0	0.01	0.0	0	0.01	0.0	0	1	1	0	1	0.9359999999999999	0.9390000000000001	0	1	0.9359999999999999	0.9390000000000001	1.0746	1.0284	1	1.0	1.0	1.0	1	1.0	1.0	1.0746	1.0284	1.0	0.0959	0.56686	0.055733000000000005	0.45658999999999994
88	WT_FCSset2_0_R1_P15_K1_Ch2-Ch1.zen	20150715_gfpWAPLch3_G2G1\MitoSys2\Calibration\WT\WT_FCSset2_0_R1_P15_K1_Ch2-Ch1.zen	FA/ISS	20000	30.000999999999998	3		7	0	0	29.94	100000	2000	Scale	0	0.0	0	0.01	0.0	0	0.01	0.0	0	1	1	0	1	0.8759999999999999	0.9079999999999999	0	1	0.8759999999999999	0.9079999999999999	0.9364	1.0308	1	1.0	1.0	1.0	1	1.0	1.0	0.9364	1.0308	1.0	0.18555	0.52446	0.11838	0.588
89	WT_FCSset2_0_R1_P16_K1_Ch2-Ch1.zen	20150715_gfpWAPLch3_G2G1\MitoSys2\Calibration\WT\WT_FCSset2_0_R1_P16_K1_Ch2-Ch1.zen	FA/ISS	20000	30.0	3	x	7	0	0	29.94	100000	2000	Scale	0	0.0	0	0.01	0.0	0	0.01	0.0	0	1	1	0	1	2.281	1.426	0	1	2.281	1.426	1.0317	1.0507	1	1.0	1.0	1.0	1	1.0	1.0	1.0317	1.0507	1.0	0.028938	0.23531999999999997	0.087769	0.36269
90	WT_FCSset2_0_R1_P17_K1_Ch2-Ch1.zen	20150715_gfpWAPLch3_G2G1\MitoSys2\Calibration\WT\WT_FCSset2_0_R1_P17_K1_Ch2-Ch1.zen	FA/ISS	20000	30.0	3		7	0	0	29.94	100000	2000	Scale	0	0.0	0	0.01	0.0	0	0.01	0.0	0	1	1	0	1	1.7369999999999999	1.102	0	1	1.7369999999999999	1.102	1.0131	1.2509	1	1.0	1.0	1.0	1	1.0	1.0	1.0131	1.2509	1.0	0.0080882	0.27058000000000004	0.02089	0.38273
91	WT_FCSset2_0_R1_P18_K1_Ch2-Ch1.zen	20150715_gfpWAPLch3_G2G1\MitoSys2\Calibration\WT\WT_FCSset2_0_R1_P18_K1_Ch2-Ch1.zen	FA/ISS	20000	30.0	3		7	0	0	29.94	100000	2000	Scale	0	0.0	0	0.01	0.0	0	0.01	0.0	0	1	1	0	1	1.324	0.9740000000000001	0	1	1.324	0.9740000000000001	1.2231	1.3923	1	1.0	1.0	1.0	1	1.0	1.0	1.2231	1.3923	1.0	0.078413	0.36617	0.062846	0.45526000000000005
92	WT_FCSset2_0_R1_P19_K1_Ch2-Ch1.zen	20150715_gfpWAPLch3_G2G1\MitoSys2\Calibration\WT\WT_FCSset2_0_R1_P19_K1_Ch2-Ch1.zen	FA/ISS	20000	30.002	3		7	0	0	29.94	100000	2000	Scale	0	0.0	0	0.01	0.0	0	0.01	0.0	0	1	1	0	1	0.893	0.9179999999999999	0	1	0.893	0.9179999999999999	0.9643	1.0481	1	1.0	1.0	1.0	1	1.0	1.0	0.9643	1.0481	1.0	0.18974000000000002	0.56439	0.07635	0.50297
93	WT_FCSset2_0_R1_P1_K1_Ch2-Ch1.zen	20150715_gfpWAPLch3_G2G1\MitoSys2\Calibration\WT\WT_FCSset2_0_R1_P1_K1_Ch2-Ch1.zen	FA/ISS	20000	30.000999999999998	3		7	0	0	29.94	100000	2000	Scale	0	0.0	0	0.01	0.0	0	0.01	0.0	0	1	1	0	1	1.976	1.173	0	1	1.976	1.173	1.0354	1.0472	1	1.0	1.0	1.0	1	1.0	1.0	1.0354	1.0472	1.0	0.046294999999999996	0.23568000000000003	-0.024602000000000002	0.38559
94	WT_FCSset2_0_R1_P20_K1_Ch2-Ch1.zen	20150715_gfpWAPLch3_G2G1\MitoSys2\Calibration\WT\WT_FCSset2_0_R1_P20_K1_Ch2-Ch1.zen	FA/ISS	20000	29.999000000000002	3		7	0	0	29.94	100000	2000	Scale	0	0.0	0	0.01	0.0	0	0.01	0.0	0	1	1	0	1	1.176	1.041	0	1	1.176	1.041	1.1147	1.0931	1	1.0	1.0	1.0	1	1.0	1.0	1.1147	1.0931	1.0	0.1039	0.40988	-0.028129	0.37135
95	WT_FCSset2_0_R1_P2_K1_Ch2-Ch1.zen	20150715_gfpWAPLch3_G2G1\MitoSys2\Calibration\WT\WT_FCSset2_0_R1_P2_K1_Ch2-Ch1.zen	FA/ISS	20000	30.0	3	x	7	0	0	29.94	100000	2000	Scale	0	0.0	0	0.01	0.0	0	0.01	0.0	0	1	1	0	1	1.8430000000000002	1.328	0	1	1.8430000000000002	1.328	0.9669	0.8394	1	1.0	1.0	1.0	1	1.0	1.0	0.9669	0.8394	1.0	0.0054472	0.22505	-0.04371	0.3475
96	WT_FCSset2_0_R1_P3_K1_Ch2-Ch1.zen	20150715_gfpWAPLch3_G2G1\MitoSys2\Calibration\WT\WT_FCSset2_0_R1_P3_K1_Ch2-Ch1.zen	FA/ISS	20000	30.000999999999998	3		7	0	0	29.94	100000	2000	Scale	0	0.0	0	0.01	0.0	0	0.01	0.0	0	1	1	0	1	1.739	1.172	0	1	1.739	1.172	1.1402	1.3865	1	1.0	1.0	1.0	1	1.0	1.0	1.1402	1.3865	1.0	0.07220700000000001	0.30767	0.076793	0.42053
97	WT_FCSset2_0_R1_P4_K1_Ch2-Ch1.zen	20150715_gfpWAPLch3_G2G1\MitoSys2\Calibration\WT\WT_FCSset2_0_R1_P4_K1_Ch2-Ch1.zen	FA/ISS	20000	30.0	3		7	0	0	29.94	100000	2000	Scale	0	0.0	0	0.01	0.0	0	0.01	0.0	0	1	1	0	1	1.067	0.991	0	1	1.067	0.991	1.0429	0.9972	1	1.0	1.0	1.0	1	1.0	1.0	1.0429	0.9972	1.0	0.10214	0.43498000000000003	0.12772	0.43318
98	WT_FCSset2_0_R1_P5_K1_Ch2-Ch1.zen	20150715_gfpWAPLch3_G2G1\MitoSys2\Calibration\WT\WT_FCSset2_0_R1_P5_K1_Ch2-Ch1.zen	FA/ISS	20000	30.0	3		7	0	0	29.94	100000	2000	Scale	0	0.0	0	0.01	0.0	0	0.01	0.0	0	1	1	0	1	1.392	1.486	0	1	1.392	1.486	1.3758	1.4147	1	1.0	1.0	1.0	1	1.0	1.0	1.3758	1.4147	1.0	0.10818	0.34993	0.057617999999999996	0.30859000000000003
99	WT_FCSset2_0_R1_P6_K1_Ch2-Ch1.zen	20150715_gfpWAPLch3_G2G1\MitoSys2\Calibration\WT\WT_FCSset2_0_R1_P6_K1_Ch2-Ch1.zen	FA/ISS	20000	30.000999999999998	3		7	0	0	29.94	100000	2000	Scale	0	0.0	0	0.01	0.0	0	0.01	0.0	0	1	1	0	1	2.2119999999999997	1.28	0	1	2.2119999999999997	1.28	1.0517	1.1396	1	1.0	1.0	1.0	1	1.0	1.0	1.0517	1.1396	1.0	-0.018264	0.23365999999999998	0.1112	0.35675
100	WT_FCSset2_0_R1_P7_K1_Ch2-Ch1.zen	20150715_gfpWAPLch3_G2G1\MitoSys2\Calibration\WT\WT_FCSset2_0_R1_P7_K1_Ch2-Ch1.zen	FA/ISS	20000	30.000999999999998	3		7	0	0	29.94	100000	2000	Scale	0	0.0	0	0.01	0.0	0	0.01	0.0	0	1	1	0	1	1.996	1.21	0	1	1.996	1.21	1.3973	2.1318	1	1.0	1.0	1.0	1	1.0	1.0	1.3973	2.1318	1.0	0.0491	0.262	-0.043969	0.33815
101	WT_FCSset2_0_R1_P8_K1_Ch2-Ch1.zen	20150715_gfpWAPLch3_G2G1\MitoSys2\Calibration\WT\WT_FCSset2_0_R1_P8_K1_Ch2-Ch1.zen	FA/ISS	20000	30.0	3		7	0	0	29.94	100000	2000	Scale	0	0.0	0	0.01	0.0	0	0.01	0.0	0	1	1	0	1	1.849	1.0759999999999998	0	1	1.849	1.0759999999999998	1.2021	1.204	1	1.0	1.0	1.0	1	1.0	1.0	1.2021	1.204	1.0	0.0020828	0.23965999999999998	-0.014866999999999998	0.42486999999999997
102	WT_FCSset2_0_R1_P9_K1_Ch2-Ch1.zen	20150715_gfpWAPLch3_G2G1\MitoSys2\Calibration\WT\WT_FCSset2_0_R1_P9_K1_Ch2-Ch1.zen	FA/ISS	20000	30.0	3		7	0	0	29.94	100000	2000	Scale	0	0.0	0	0.01	0.0	0	0.01	0.0	0	1	1	0	1	0.958	0.982	0	1	0.958	0.982	0.9713	1.0158	1	1.0	1.0	1.0	1	1.0	1.0	0.9713	1.0158	1.0	0.099179	0.49318	0.010688	0.5192100000000001
103	TR1_2_W0001_P0121_T0001_R1_P1_K1_Ch2-Ch1.zen	20150715_gfpWAPLch3_G2G1\MitoSys2\LSM\gfpWAPLch3_G1\DE_W0001_P0001\DE_2_W0001_P0001_T0003\TR1_W0001_P0121\TR1_2_W0001_P0121_T0001_R1_P1_K1_Ch2-Ch1.zen	FA/ISS	20000	30.0	3		7	0	0	29.94	100000	2000	Scale	0	2.0	0	0.01	1.9	0	0.01	0.039	0	1	1	0	1	39.536	240.794	0	1	39.536	240.794	0.9369	1.6367	1	0.9013	0.9836	0.9416	1	0.9867	0.9933	0.8414	1.5974	0.9352	0.040310000000000006	0.0071549	0.0021313	0.0012407
104	TR1_2_W0001_P0121_T0001_R1_P2_K1_Ch2-Ch1.zen	20150715_gfpWAPLch3_G2G1\MitoSys2\LSM\gfpWAPLch3_G1\DE_W0001_P0001\DE_2_W0001_P0001_T0003\TR1_W0001_P0121\TR1_2_W0001_P0121_T0001_R1_P2_K1_Ch2-Ch1.zen	FA/ISS	20000	30.0	3		7	0	0	29.94	100000	2000	Scale	0	2.0	0	0.01	1.9	0	0.01	0.039	0	1	1	0	1	48.771	242.604	0	1	48.771	242.604	1.0243	1.8594	1	0.9193	0.9832	0.9507	1	0.9833	0.9916	0.9425	1.8105	0.9427	0.04297	0.0051923	0.0038277999999999997	0.0033253000000000002
105	TR1_2_W0001_P0121_T0001_R1_P3_K1_Ch2-Ch1.zen	20150715_gfpWAPLch3_G2G1\MitoSys2\LSM\gfpWAPLch3_G1\DE_W0001_P0001\DE_2_W0001_P0001_T0003\TR1_W0001_P0121\TR1_2_W0001_P0121_T0001_R1_P3_K1_Ch2-Ch1.zen	FA/ISS	20000	30.0	3		7	0	0	29.94	100000	2000	Scale	0	2.0	0	0.01	1.9	0	0.01	0.039	0	1	1	0	1	41.381	281.39799999999997	0	1	41.381	281.39799999999997	0.9962	2.2013	1	0.9052	0.9849	0.9442	1	0.9872	0.9936	0.9015	2.1552	0.9381	0.043267	0.0035549	0.0036448	0.0044935
106	TR1_2_W0001_P0121_T0001_R1_P4_K1_Ch2-Ch1.zen	20150715_gfpWAPLch3_G2G1\MitoSys2\LSM\gfpWAPLch3_G1\DE_W0001_P0001\DE_2_W0001_P0001_T0003\TR1_W0001_P0121\TR1_2_W0001_P0121_T0001_R1_P4_K1_Ch2-Ch1.zen	FA/ISS	20000	30.000999999999998	3	x	7	0	0	29.94	100000	2000	Scale	0	2.0	0	0.01	1.9	0	0.01	0.039	0	1	1	0	1	1.01	1.953	0	1	1.01	1.953	1.0461	1.0308	1	0.9612	0.0022	-0.0274	1	0.9601	0.9798	0.9151	0.0003	-0.0077	0.09544	0.20984	0.25374	0.074227
107	TR1_2_W0001_P0121_T0001_R1_P5_K1_Ch2-Ch1.zen	20150715_gfpWAPLch3_G2G1\MitoSys2\LSM\gfpWAPLch3_G1\DE_W0001_P0001\DE_2_W0001_P0001_T0003\TR1_W0001_P0121\TR1_2_W0001_P0121_T0001_R1_P5_K1_Ch2-Ch1.zen	FA/ISS	20000	30.000999999999998	3	x	7	0	0	29.94	100000	2000	Scale	0	2.0	0	0.01	1.9	0	0.01	0.039	0	1	1	0	1	2.351	8.998	0	1	2.351	8.998	1.2372	1.1132	1	0.0364	0.6207	0.1004	1	0.9798	0.9898	0.0371	0.6903	0.099	0.032945999999999996	0.12094	0.030338	0.033815
108	TR1_2_W0001_P0181_T0001_R1_P1_K1_Ch2-Ch1.zen	20150715_gfpWAPLch3_G2G1\MitoSys2\LSM\gfpWAPLch3_G1\DE_W0001_P0001\DE_2_W0001_P0001_T0004\TR1_W0001_P0181\TR1_2_W0001_P0181_T0001_R1_P1_K1_Ch2-Ch1.zen	FA/ISS	20000	30.0	3		7	0	0	29.94	100000	2000	Scale	0	2.0	0	0.01	1.9	0	0.01	0.039	0	1	1	0	1	46.435	250.58599999999998	0	1	46.435	250.58599999999998	1.1089	2.3337	1	0.9154	0.9838	0.9490000000000001	1	0.9847	0.9923	1.0194	2.2791	0.9416	0.031326	0.0094296	0.0015446	0.0017562
109	TR1_2_W0001_P0181_T0001_R1_P2_K1_Ch2-Ch1.zen	20150715_gfpWAPLch3_G2G1\MitoSys2\LSM\gfpWAPLch3_G1\DE_W0001_P0001\DE_2_W0001_P0001_T0004\TR1_W0001_P0181\TR1_2_W0001_P0181_T0001_R1_P2_K1_Ch2-Ch1.zen	FA/ISS	20000	30.0	3		7	0	0	29.94	100000	2000	Scale	0	2.0	0	0.01	1.9	0	0.01	0.039	0	1	1	0	1	36.283	236.99599999999998	0	1	36.283	236.99599999999998	1.105	2.6934	1	0.8923	0.9825	0.9363	1	0.987	0.9935	0.9912	2.6338	0.9301	0.052095	0.017061	0.0015630000000000002	0.0021735
110	TR1_2_W0001_P0181_T0001_R1_P3_K1_Ch2-Ch1.zen	20150715_gfpWAPLch3_G2G1\MitoSys2\LSM\gfpWAPLch3_G1\DE_W0001_P0001\DE_2_W0001_P0001_T0004\TR1_W0001_P0181\TR1_2_W0001_P0181_T0001_R1_P3_K1_Ch2-Ch1.zen	FA/ISS	20000	30.0	3		7	0	0	29.94	100000	2000	Scale	0	2.0	0	0.01	1.9	0	0.01	0.039	0	1	1	0	1	42.56100000000001	274.589	0	1	42.56100000000001	274.589	1.0799	2.2457	1	0.9079999999999999	0.9849	0.9457	1	0.9869	0.9934	0.9840000000000001	2.1978	0.9394	0.041484	0.0089794	0.0014093	0.0014885999999999999
111	TR1_2_W0001_P0181_T0001_R1_P4_K1_Ch2-Ch1.zen	20150715_gfpWAPLch3_G2G1\MitoSys2\LSM\gfpWAPLch3_G1\DE_W0001_P0001\DE_2_W0001_P0001_T0004\TR1_W0001_P0181\TR1_2_W0001_P0181_T0001_R1_P4_K1_Ch2-Ch1.zen	FA/ISS	20000	30.0	3	x	7	0	0	29.94	100000	2000	Scale	0	2.0	0	0.01	1.9	0	0.01	0.039	0	1	1	0	1	2.2159999999999997	2.366	0	1	2.2159999999999997	2.366	1.2952	1.4958	1	0.0324	0.0539	0.0274	1	0.9227	0.9605	0.0096	0.0067	0.0247	0.12320999999999999	0.2842	0.075205	0.25199
112	TR1_2_W0001_P0181_T0001_R1_P5_K1_Ch2-Ch1.zen	20150715_gfpWAPLch3_G2G1\MitoSys2\LSM\gfpWAPLch3_G1\DE_W0001_P0001\DE_2_W0001_P0001_T0004\TR1_W0001_P0181\TR1_2_W0001_P0181_T0001_R1_P5_K1_Ch2-Ch1.zen	FA/ISS	20000	30.0	3	x	7	0	0	29.94	100000	2000	Scale	0	2.0	0	0.01	1.9	0	0.01	0.039	0	1	1	0	1	1.508	5.088	0	1	1.508	5.088	1.0177	1.0044	1	0.1112	0.3928	-0.2049	1	0.977	0.9884	0.1022	0.3805	-0.2011	0.14937999999999999	0.14124	0.08442000000000001	0.062204999999999996
113	TR1_2_W0001_P0123_T0001_R1_P1_K1_Ch2-Ch1.zen	20150715_gfpWAPLch3_G2G1\MitoSys2\LSM\gfpWAPLch3_G1\DE_W0001_P0002\DE_2_W0001_P0002_T0003\TR1_W0001_P0123\TR1_2_W0001_P0123_T0001_R1_P1_K1_Ch2-Ch1.zen	FA/ISS	20000	30.0	3		7	0	0	29.94	100000	2000	Scale	0	2.0	0	0.01	1.9	0	0.01	0.039	0	1	1	0	1	32.365	61.893	0	1	32.365	61.893	1.1396	2.8522	1	0.8795	0.9299	0.9043	1	0.9536	0.9765	1.0101	2.6083	0.8822	0.037416000000000005	0.01181	0.0045192	0.0057504
114	TR1_2_W0001_P0123_T0001_R1_P2_K1_Ch2-Ch1.zen	20150715_gfpWAPLch3_G2G1\MitoSys2\LSM\gfpWAPLch3_G1\DE_W0001_P0002\DE_2_W0001_P0002_T0003\TR1_W0001_P0123\TR1_2_W0001_P0123_T0001_R1_P2_K1_Ch2-Ch1.zen	FA/ISS	20000	30.0	3		7	0	0	29.94	100000	2000	Scale	0	2.0	0	0.01	1.9	0	0.01	0.039	0	1	1	0	1	34.764	59.148999999999994	0	1	34.764	59.148999999999994	0.9617	2.1753	1	0.8882	0.9302	0.9089	1	0.9497	0.9745	0.8519	1.9776	0.8848	0.047205000000000004	0.0063187	0.0045246999999999996	0.005058699999999999
115	TR1_2_W0001_P0123_T0001_R1_P3_K1_Ch2-Ch1.zen	20150715_gfpWAPLch3_G2G1\MitoSys2\LSM\gfpWAPLch3_G1\DE_W0001_P0002\DE_2_W0001_P0002_T0003\TR1_W0001_P0123\TR1_2_W0001_P0123_T0001_R1_P3_K1_Ch2-Ch1.zen	FA/ISS	20000	30.0	3		7	0	0	29.94	100000	2000	Scale	0	2.0	0	0.01	1.9	0	0.01	0.039	0	1	1	0	1	36.283	64.732	0	1	36.283	64.732	1.2334	3.3274	1	0.8918	0.9324	0.9118	1	0.9498	0.9745	1.1117	3.0477	0.8878	0.047106	0.012830000000000001	0.0031313	0.007805299999999999
116	TR1_2_W0001_P0123_T0001_R1_P4_K1_Ch2-Ch1.zen	20150715_gfpWAPLch3_G2G1\MitoSys2\LSM\gfpWAPLch3_G1\DE_W0001_P0002\DE_2_W0001_P0002_T0003\TR1_W0001_P0123\TR1_2_W0001_P0123_T0001_R1_P4_K1_Ch2-Ch1.zen	FA/ISS	20000	30.000999999999998	3		7	0	0	29.94	100000	2000	Scale	0	2.0	0	0.01	1.9	0	0.01	0.039	0	1	1	0	1	2.668	2.838	0	1	2.668	2.838	1.3684	1.9199	1	0.0632	0.105	0.0793	1	0.9258	0.9622	0.1433	0.2714	0.0704	0.02855	0.17695999999999998	0.07172100000000001	0.16388
117	TR1_2_W0001_P0123_T0001_R1_P5_K1_Ch2-Ch1.zen	20150715_gfpWAPLch3_G2G1\MitoSys2\LSM\gfpWAPLch3_G1\DE_W0001_P0002\DE_2_W0001_P0002_T0003\TR1_W0001_P0123\TR1_2_W0001_P0123_T0001_R1_P5_K1_Ch2-Ch1.zen	FA/ISS	20000	30.0	3	x	7	0	0	29.94	100000	2000	Scale	0	2.0	0	0.01	1.9	0	0.01	0.039	0	1	1	0	1	1.339	1.666	0	1	1.339	1.666	0.9909	0.9819	1	0.2471	0.0223	0.0714	1	0.9382	0.9686	0.2501	0.0337	0.0869	0.13447	0.094201	0.14637999999999998	0.094054
118	TR1_2_W0001_P0183_T0001_R1_P1_K1_Ch2-Ch1.zen	20150715_gfpWAPLch3_G2G1\MitoSys2\LSM\gfpWAPLch3_G1\DE_W0001_P0002\DE_2_W0001_P0002_T0004\TR1_W0001_P0183\TR1_2_W0001_P0183_T0001_R1_P1_K1_Ch2-Ch1.zen	FA/ISS	20000	30.0	3		7	0	0	29.94	100000	2000	Scale	0	2.0	0	0.01	1.9	0	0.01	0.039	0	1	1	0	1	39.528	69.339	0	1	39.528	69.339	1.0197	1.7376	1	0.9009999999999999	0.9433	0.9219	1	0.9538	0.9766	0.9196	1.5942	0.8997	0.037616000000000004	0.008396700000000002	0.0031178	0.0039707
119	TR1_2_W0001_P0183_T0001_R1_P2_K1_Ch2-Ch1.zen	20150715_gfpWAPLch3_G2G1\MitoSys2\LSM\gfpWAPLch3_G1\DE_W0001_P0002\DE_2_W0001_P0002_T0004\TR1_W0001_P0183\TR1_2_W0001_P0183_T0001_R1_P2_K1_Ch2-Ch1.zen	FA/ISS	20000	30.0	3		7	0	0	29.94	100000	2000	Scale	0	2.0	0	0.01	1.9	0	0.01	0.039	0	1	1	0	1	39.82	95.244	0	1	39.82	95.244	1.1056	3.2421	1	0.9013	0.9534	0.927	1	0.9625	0.981	1.0014	3.0477	0.909	0.037523	0.0095383	0.0038179000000000004	0.0044177
120	TR1_2_W0001_P0183_T0001_R1_P3_K1_Ch2-Ch1.zen	20150715_gfpWAPLch3_G2G1\MitoSys2\LSM\gfpWAPLch3_G1\DE_W0001_P0002\DE_2_W0001_P0002_T0004\TR1_W0001_P0183\TR1_2_W0001_P0183_T0001_R1_P3_K1_Ch2-Ch1.zen	FA/ISS	20000	30.0	3		7	0	0	29.94	100000	2000	Scale	0	2.0	0	0.01	1.9	0	0.01	0.039	0	1	1	0	1	49.067	81.206	0	1	49.067	81.206	0.9813	2.1026	1	0.9199	0.9507	0.9351	1	0.9506	0.975	0.9019	1.9454	0.9111	0.040187	0.010556999999999999	0.004213399999999999	0.0073935
121	TR1_2_W0001_P0183_T0001_R1_P4_K1_Ch2-Ch1.zen	20150715_gfpWAPLch3_G2G1\MitoSys2\LSM\gfpWAPLch3_G1\DE_W0001_P0002\DE_2_W0001_P0002_T0004\TR1_W0001_P0183\TR1_2_W0001_P0183_T0001_R1_P4_K1_Ch2-Ch1.zen	FA/ISS	20000	30.0	3	x	7	0	0	29.94	100000	2000	Scale	0	2.0	0	0.01	1.9	0	0.01	0.039	0	1	1	0	1	2.387	5.178999999999999	0	1	2.387	5.178999999999999	1.7504	1.7148	1	0.0296	0.38	0.0764	1	0.9645	0.9821	0.0821	0.7656	0.0743	0.048746	0.059070000000000004	0.050578	0.043227999999999996
122	TR1_2_W0001_P0183_T0001_R1_P5_K1_Ch2-Ch1.zen	20150715_gfpWAPLch3_G2G1\MitoSys2\LSM\gfpWAPLch3_G1\DE_W0001_P0002\DE_2_W0001_P0002_T0004\TR1_W0001_P0183\TR1_2_W0001_P0183_T0001_R1_P5_K1_Ch2-Ch1.zen	FA/ISS	20000	30.0	3	x	7	0	0	29.94	100000	2000	Scale	0	2.0	0	0.01	1.9	0	0.01	0.039	0	1	1	0	1	29.226999999999997	50.978	0	1	29.226999999999997	50.978	1.1915	5.2674	1	0.8667	0.9007	0.8833	1	0.9406	0.9698	1.0441	4.6848	0.8552	0.071126	0.019242	0.010264	0.011854
123	TR1_2_W0001_P0125_T0001_R1_P1_K1_Ch2-Ch1.zen	20150715_gfpWAPLch3_G2G1\MitoSys2\LSM\gfpWAPLch3_G1\DE_W0001_P0003\DE_2_W0001_P0003_T0003\TR1_W0001_P0125\TR1_2_W0001_P0125_T0001_R1_P1_K1_Ch2-Ch1.zen	FA/ISS	20000	30.0	3		7	0	0	29.94	100000	2000	Scale	0	2.0	0	0.01	1.9	0	0.01	0.039	0	1	1	0	1	52.681999999999995	248.52700000000002	0	1	52.681999999999995	248.52700000000002	1.0802	2.5095	1	0.9251	0.9833	0.9538	1	0.982	0.991	1.002	2.4454	0.9451	0.029981	0.010249	0.0024586	0.0020744
124	TR1_2_W0001_P0125_T0001_R1_P2_K1_Ch2-Ch1.zen	20150715_gfpWAPLch3_G2G1\MitoSys2\LSM\gfpWAPLch3_G1\DE_W0001_P0003\DE_2_W0001_P0003_T0003\TR1_W0001_P0125\TR1_2_W0001_P0125_T0001_R1_P2_K1_Ch2-Ch1.zen	FA/ISS	20000	30.0	3		7	0	0	29.94	100000	2000	Scale	0	2.0	0	0.01	1.9	0	0.01	0.039	0	1	1	0	1	43.536	201.547	0	1	43.536	201.547	1.2151	2.3132	1	0.9095	0.9799	0.9441	1	0.9823	0.9911	1.1142	2.2471	0.9356	0.03997	0.013377000000000002	0.0027078000000000002	0.0025516
125	TR1_2_W0001_P0125_T0001_R1_P3_K1_Ch2-Ch1.zen	20150715_gfpWAPLch3_G2G1\MitoSys2\LSM\gfpWAPLch3_G1\DE_W0001_P0003\DE_2_W0001_P0003_T0003\TR1_W0001_P0125\TR1_2_W0001_P0125_T0001_R1_P3_K1_Ch2-Ch1.zen	FA/ISS	20000	30.0	3		7	0	0	29.94	100000	2000	Scale	0	2.0	0	0.01	1.9	0	0.01	0.039	0	1	1	0	1	44.126999999999995	203.40200000000002	0	1	44.126999999999995	203.40200000000002	1.0578	2.0897	1	0.9111	0.9802	0.945	1	0.982	0.991	0.9661	2.029	0.9364	0.034517	0.012374	0.0017774000000000002	0.002919
126	TR1_2_W0001_P0125_T0001_R1_P4_K1_Ch2-Ch1.zen	20150715_gfpWAPLch3_G2G1\MitoSys2\LSM\gfpWAPLch3_G1\DE_W0001_P0003\DE_2_W0001_P0003_T0003\TR1_W0001_P0125\TR1_2_W0001_P0125_T0001_R1_P4_K1_Ch2-Ch1.zen	FA/ISS	20000	30.0	3	x	7	0	0	29.94	100000	2000	Scale	0	2.0	0	0.01	1.9	0	0.01	0.039	0	1	1	0	1	1.262	3.605	0	1	1.262	3.605	0.9762	1.0464	1	0.3421	0.2235	-0.2749	1	0.9728	0.9863	0.3537	0.2312	-0.2669	0.18224	0.17972	0.19509	0.079935
127	TR1_2_W0001_P0125_T0001_R1_P5_K1_Ch2-Ch1.zen	20150715_gfpWAPLch3_G2G1\MitoSys2\LSM\gfpWAPLch3_G1\DE_W0001_P0003\DE_2_W0001_P0003_T0003\TR1_W0001_P0125\TR1_2_W0001_P0125_T0001_R1_P5_K1_Ch2-Ch1.zen	FA/ISS	20000	30.0	3	x	7	0	0	29.94	100000	2000	Scale	0	2.0	0	0.01	1.9	0	0.01	0.039	0	1	1	0	1	2.9160000000000004	3.8960000000000004	0	1	2.9160000000000004	3.8960000000000004	1.8039	1.8331	1	0.0947	0.2433	0.1467	1	0.9417	0.9704	0.2829	0.5484	0.1384	0.042237000000000004	0.14359	0.030374	0.076361
128	TR1_2_W0001_P0185_T0001_R1_P1_K1_Ch2-Ch1.zen	20150715_gfpWAPLch3_G2G1\MitoSys2\LSM\gfpWAPLch3_G1\DE_W0001_P0003\DE_2_W0001_P0003_T0004\TR1_W0001_P0185\TR1_2_W0001_P0185_T0001_R1_P1_K1_Ch2-Ch1.zen	FA/ISS	20000	30.0	3		7	0	0	29.94	100000	2000	Scale	0	2.0	0	0.01	1.9	0	0.01	0.039	0	1	1	0	1	44.086000000000006	90.59100000000001	0	1	44.086000000000006	90.59100000000001	1.0176	1.6284	1	0.9114	0.9557	0.9333	1	0.9599	0.9798	0.9281	1.5154	0.914	0.033512	0.0052618000000000005	0.0033323999999999997	0.0021954
129	TR1_2_W0001_P0185_T0001_R1_P2_K1_Ch2-Ch1.zen	20150715_gfpWAPLch3_G2G1\MitoSys2\LSM\gfpWAPLch3_G1\DE_W0001_P0003\DE_2_W0001_P0003_T0004\TR1_W0001_P0185\TR1_2_W0001_P0185_T0001_R1_P2_K1_Ch2-Ch1.zen	FA/ISS	20000	30.0	3		7	0	0	29.94	100000	2000	Scale	0	2.0	0	0.01	1.9	0	0.01	0.039	0	1	1	0	1	51.376000000000005	71.498	0	1	51.376000000000005	71.498	0.9986	3.0552	1	0.9233	0.9422	0.9327	1	0.9393	0.9691	0.9218	2.8055	0.903	0.039135	0.0093845	0.007061100000000001	0.0069876999999999995
130	TR1_2_W0001_P0185_T0001_R1_P3_K1_Ch2-Ch1.zen	20150715_gfpWAPLch3_G2G1\MitoSys2\LSM\gfpWAPLch3_G1\DE_W0001_P0003\DE_2_W0001_P0003_T0004\TR1_W0001_P0185\TR1_2_W0001_P0185_T0001_R1_P3_K1_Ch2-Ch1.zen	FA/ISS	20000	30.0	3		7	0	0	29.94	100000	2000	Scale	0	2.0	0	0.01	1.9	0	0.01	0.039	0	1	1	0	1	56.525	138.841	0	1	56.525	138.841	1.0311	3.2817	1	0.9303	0.9693	0.9496	1	0.9645	0.9821	0.9602	3.1319	0.9323	0.029488	0.00815	0.0033125	0.0032430999999999996
131	TR1_2_W0001_P0185_T0001_R1_P4_K1_Ch2-Ch1.zen	20150715_gfpWAPLch3_G2G1\MitoSys2\LSM\gfpWAPLch3_G1\DE_W0001_P0003\DE_2_W0001_P0003_T0004\TR1_W0001_P0185\TR1_2_W0001_P0185_T0001_R1_P4_K1_Ch2-Ch1.zen	FA/ISS	20000	30.0	3		7	0	0	29.94	100000	2000	Scale	0	2.0	0	0.01	1.9	0	0.01	0.039	0	1	1	0	1	3.64	6.943	0	1	3.64	6.943	2.6783	3.0213	1	0.1755	0.4462	0.257	1	0.958	0.9788	0.4971	1.4634	0.2501	0.049518	0.16485999999999998	0.057165999999999995	0.09450399999999999
132	TR1_2_W0001_P0185_T0001_R1_P5_K1_Ch2-Ch1.zen	20150715_gfpWAPLch3_G2G1\MitoSys2\LSM\gfpWAPLch3_G1\DE_W0001_P0003\DE_2_W0001_P0003_T0004\TR1_W0001_P0185\TR1_2_W0001_P0185_T0001_R1_P5_K1_Ch2-Ch1.zen	FA/ISS	20000	30.000999999999998	3	x	7	0	0	29.94	100000	2000	Scale	0	2.0	0	0.01	1.9	0	0.01	0.039	0	1	1	0	1	1.767	3.363	0	1	1.767	3.363	0.9392	0.8029	1	0.0415	0.1666	-0.0401	1	0.9558	0.9776	0.0341	0.0456	-0.0366	0.18899999999999997	0.19246	0.15483	0.10355999999999999
133	TR1_2_W0001_P0131_T0001_R1_P1_K1_Ch2-Ch1.zen	20150715_gfpWAPLch3_G2G1\MitoSys2\LSM\gfpWAPLch3_G1\DE_W0001_P0004\DE_2_W0001_P0004_T0003\TR1_W0001_P0131\TR1_2_W0001_P0131_T0001_R1_P1_K1_Ch2-Ch1.zen	FA/ISS	20000	30.0	3		7	0	0	29.94	100000	2000	Scale	0	2.0	0	0.01	1.9	0	0.01	0.039	0	1	1	0	1	40.367	103.476	0	1	40.367	103.476	1.1086	3.0322	1	0.903	0.9589	0.9305	1	0.9661	0.9829	1.0059	2.8706	0.9142	0.046907	0.011464	0.0034623000000000006	0.0037501999999999995
134	TR1_2_W0001_P0131_T0001_R1_P2_K1_Ch2-Ch1.zen	20150715_gfpWAPLch3_G2G1\MitoSys2\LSM\gfpWAPLch3_G1\DE_W0001_P0004\DE_2_W0001_P0004_T0003\TR1_W0001_P0131\TR1_2_W0001_P0131_T0001_R1_P2_K1_Ch2-Ch1.zen	FA/ISS	20000	30.0	3		7	0	0	29.94	100000	2000	Scale	0	2.0	0	0.01	1.9	0	0.01	0.039	0	1	1	0	1	44.276	154.791	0	1	44.276	154.791	1.0985	4.2089	1	0.9112	0.9704	0.9403	1	0.9732	0.9865	1.005	4.0464	0.9274	0.038491000000000004	0.0097784	0.0034328	0.0037131
135	TR1_2_W0001_P0131_T0001_R1_P3_K1_Ch2-Ch1.zen	20150715_gfpWAPLch3_G2G1\MitoSys2\LSM\gfpWAPLch3_G1\DE_W0001_P0004\DE_2_W0001_P0004_T0003\TR1_W0001_P0131\TR1_2_W0001_P0131_T0001_R1_P3_K1_Ch2-Ch1.zen	FA/ISS	20000	30.0	3		7	0	0	29.94	100000	2000	Scale	0	2.0	0	0.01	1.9	0	0.01	0.039	0	1	1	0	1	42.657	146.207	0	1	42.657	146.207	1.182	2.8161	1	0.9078	0.97	0.9384	1	0.9741	0.9869	1.081	2.6997	0.9259999999999999	0.041315	0.008271500000000001	0.0035073	0.0027549
136	TR1_2_W0001_P0131_T0001_R1_P4_K1_Ch2-Ch1.zen	20150715_gfpWAPLch3_G2G1\MitoSys2\LSM\gfpWAPLch3_G1\DE_W0001_P0004\DE_2_W0001_P0004_T0003\TR1_W0001_P0131\TR1_2_W0001_P0131_T0001_R1_P4_K1_Ch2-Ch1.zen	FA/ISS	20000	30.0	3		7	0	0	29.94	100000	2000	Scale	0	2.0	0	0.01	1.9	0	0.01	0.039	0	1	1	0	1	1.537	2.385	0	1	1.537	2.385	1.0343	1.1286	1	0.1862	0.0338	-0.0088	1	0.9473	0.9733	0.1449	0.0072	0.0018	0.14825	0.3177	0.20775	0.2611
137	TR1_2_W0001_P0131_T0001_R1_P5_K1_Ch2-Ch1.zen	20150715_gfpWAPLch3_G2G1\MitoSys2\LSM\gfpWAPLch3_G1\DE_W0001_P0004\DE_2_W0001_P0004_T0003\TR1_W0001_P0131\TR1_2_W0001_P0131_T0001_R1_P5_K1_Ch2-Ch1.zen	FA/ISS	20000	30.0	3	x	7	0	0	29.94	100000	2000	Scale	0	2.0	0	0.01	1.9	0	0.01	0.039	0	1	1	0	1	2.5789999999999997	4.438	0	1	2.5789999999999997	4.438	2.2675	2.7046	1	0.0547	0.285	0.1004	1	0.9542	0.9768	0.1764	1.0383	0.0968	0.08971799999999999	0.1282	0.068553	0.061921000000000004
138	TR1_2_W0001_P0191_T0001_R1_P1_K1_Ch2-Ch1.zen	20150715_gfpWAPLch3_G2G1\MitoSys2\LSM\gfpWAPLch3_G1\DE_W0001_P0004\DE_2_W0001_P0004_T0004\TR1_W0001_P0191\TR1_2_W0001_P0191_T0001_R1_P1_K1_Ch2-Ch1.zen	FA/ISS	20000	30.0	3		7	0	0	29.94	100000	2000	Scale	0	2.0	0	0.01	1.9	0	0.01	0.039	0	1	1	0	1	43.646	117.605	0	1	43.646	117.605	1.0063	2.2803	1	0.9104	0.9647	0.9371	1	0.9682	0.9840000000000001	0.9163	2.1647	0.9218	0.031837	0.007757300000000001	0.0029945	0.0034603999999999998
139	TR1_2_W0001_P0191_T0001_R1_P2_K1_Ch2-Ch1.zen	20150715_gfpWAPLch3_G2G1\MitoSys2\LSM\gfpWAPLch3_G1\DE_W0001_P0004\DE_2_W0001_P0004_T0004\TR1_W0001_P0191\TR1_2_W0001_P0191_T0001_R1_P2_K1_Ch2-Ch1.zen	FA/ISS	20000	30.0	3		7	0	0	29.94	100000	2000	Scale	0	2.0	0	0.01	1.9	0	0.01	0.039	0	1	1	0	1	49.849	124.17200000000001	0	1	49.849	124.17200000000001	1.0385	2.7218	1	0.9212	0.9658	0.9432	1	0.9647	0.9822	0.958	2.5856	0.9261	0.033054	0.007525100000000001	0.0029813	0.0037140999999999997
140	TR1_2_W0001_P0191_T0001_R1_P3_K1_Ch2-Ch1.zen	20150715_gfpWAPLch3_G2G1\MitoSys2\LSM\gfpWAPLch3_G1\DE_W0001_P0004\DE_2_W0001_P0004_T0004\TR1_W0001_P0191\TR1_2_W0001_P0191_T0001_R1_P3_K1_Ch2-Ch1.zen	FA/ISS	20000	30.0	3		7	0	0	29.94	100000	2000	Scale	0	2.0	0	0.01	1.9	0	0.01	0.039	0	1	1	0	1	30.381	118.473	0	1	30.381	118.473	1.209	2.7872	1	0.8713	0.9637	0.9163	1	0.9778	0.9888	1.0658	2.6667	0.9059	0.042337	0.014684000000000001	0.0033325000000000004	0.0031796
141	TR1_2_W0001_P0191_T0001_R1_P4_K1_Ch2-Ch1.zen	20150715_gfpWAPLch3_G2G1\MitoSys2\LSM\gfpWAPLch3_G1\DE_W0001_P0004\DE_2_W0001_P0004_T0004\TR1_W0001_P0191\TR1_2_W0001_P0191_T0001_R1_P4_K1_Ch2-Ch1.zen	FA/ISS	20000	30.0	3		7	0	0	29.94	100000	2000	Scale	0	2.0	0	0.01	1.9	0	0.01	0.039	0	1	1	0	1	2.7319999999999998	6.428999999999999	0	1	2.7319999999999998	6.428999999999999	1.1799	1.1045	1	0.0717	0.4948	0.1847	1	0.9671	0.9834	0.1144	0.5413	0.1803	0.0042304	0.085893	0.040772	0.033124
142	TR1_2_W0001_P0191_T0001_R1_P5_K1_Ch2-Ch1.zen	20150715_gfpWAPLch3_G2G1\MitoSys2\LSM\gfpWAPLch3_G1\DE_W0001_P0004\DE_2_W0001_P0004_T0004\TR1_W0001_P0191\TR1_2_W0001_P0191_T0001_R1_P5_K1_Ch2-Ch1.zen	FA/ISS	20000	30.0	3		7	0	0	29.94	100000	2000	Scale	0	2.0	0	0.01	1.9	0	0.01	0.039	0	1	1	0	1	1.383	2.842	0	1	1.383	2.842	0.9769	1.0104	1	0.2109	0.1097	-0.1482	1	0.9623	0.981	0.2161	0.0992	-0.1397	0.11774000000000001	0.27764	0.1865	0.17228
143	TR1_2_W0001_P0129_T0001_R1_P1_K1_Ch2-Ch1.zen	20150715_gfpWAPLch3_G2G1\MitoSys2\LSM\gfpWAPLch3_G1\DE_W0001_P0005\DE_2_W0001_P0005_T0003\TR1_W0001_P0129\TR1_2_W0001_P0129_T0001_R1_P1_K1_Ch2-Ch1.zen	FA/ISS	20000	30.0	3		7	0	0	29.94	100000	2000	Scale	0	2.0	0	0.01	1.9	0	0.01	0.039	0	1	1	0	1	32.802	166.055	0	1	32.802	166.055	1.1304	2.0885	1	0.8811	0.9761	0.9274	1	0.9839	0.9919	1.0032	2.0243	0.9198	0.051288	0.017841	0.0036341	0.0025107
144	TR1_2_W0001_P0129_T0001_R1_P2_K1_Ch2-Ch1.zen	20150715_gfpWAPLch3_G2G1\MitoSys2\LSM\gfpWAPLch3_G1\DE_W0001_P0005\DE_2_W0001_P0005_T0003\TR1_W0001_P0129\TR1_2_W0001_P0129_T0001_R1_P2_K1_Ch2-Ch1.zen	FA/ISS	20000	30.0	3		7	0	0	29.94	100000	2000	Scale	0	2.0	0	0.01	1.9	0	0.01	0.039	0	1	1	0	1	37.33	262.704	0	1	37.33	262.704	1.0299	2.4958	1	0.8956	0.9837	0.9386	1	0.9875	0.9937	0.9236	2.4433	0.9327	0.036166000000000004	0.0075777	0.0033091	0.0029183000000000004
145	TR1_2_W0001_P0129_T0001_R1_P3_K1_Ch2-Ch1.zen	20150715_gfpWAPLch3_G2G1\MitoSys2\LSM\gfpWAPLch3_G1\DE_W0001_P0005\DE_2_W0001_P0005_T0003\TR1_W0001_P0129\TR1_2_W0001_P0129_T0001_R1_P3_K1_Ch2-Ch1.zen	FA/ISS	20000	30.0	3		7	0	0	29.94	100000	2000	Scale	0	2.0	0	0.01	1.9	0	0.01	0.039	0	1	1	0	1	42.787	389.147	0	1	42.787	389.147	1.1087	2.3079	1	0.9082	0.9896	0.948	1	0.9909	0.9954	1.0115	2.2742	0.9436	0.038329	0.01268	0.0014255000000000001	0.0012276
146	TR1_2_W0001_P0129_T0001_R1_P4_K1_Ch2-Ch1.zen	20150715_gfpWAPLch3_G2G1\MitoSys2\LSM\gfpWAPLch3_G1\DE_W0001_P0005\DE_2_W0001_P0005_T0003\TR1_W0001_P0129\TR1_2_W0001_P0129_T0001_R1_P4_K1_Ch2-Ch1.zen	FA/ISS	20000	30.0	3	x	7	0	0	29.94	100000	2000	Scale	0	2.0	0	0.01	1.9	0	0.01	0.039	0	1	1	0	1	1.382	4.726	0	1	1.382	4.726	1.0502	0.9944	1	0.2013	0.3557	-0.2668	1	0.9772	0.9885	0.1779	0.33799999999999997	-0.2617	0.088779	0.12747999999999998	0.04204	0.035738
147	TR1_2_W0001_P0129_T0001_R1_P5_K1_Ch2-Ch1.zen	20150715_gfpWAPLch3_G2G1\MitoSys2\LSM\gfpWAPLch3_G1\DE_W0001_P0005\DE_2_W0001_P0005_T0003\TR1_W0001_P0129\TR1_2_W0001_P0129_T0001_R1_P5_K1_Ch2-Ch1.zen	FA/ISS	20000	30.0	3	x	7	0	0	29.94	100000	2000	Scale	0	2.0	0	0.01	1.9	0	0.01	0.039	0	1	1	0	1	1.26	3.2460000000000004	0	1	1.26	3.2460000000000004	1.0663	1.1087	1	0.3519	0.17	-0.2427	1	0.9698	0.9848	0.3112	0.1989	-0.2337	0.154	0.11514	0.084083	0.051838999999999996
148	TR1_2_W0001_P0189_T0001_R1_P1_K1_Ch2-Ch1.zen	20150715_gfpWAPLch3_G2G1\MitoSys2\LSM\gfpWAPLch3_G1\DE_W0001_P0005\DE_2_W0001_P0005_T0004\TR1_W0001_P0189\TR1_2_W0001_P0189_T0001_R1_P1_K1_Ch2-Ch1.zen	FA/ISS	20000	30.0	3		7	0	0	29.94	100000	2000	Scale	0	2.0	0	0.01	1.9	0	0.01	0.039	0	1	1	0	1	48.363	123.12299999999999	0	1	48.363	123.12299999999999	1.0488	2.7286	1	0.9186	0.9656	0.9418	1	0.9657	0.9827	0.9652	2.5921	0.9252	0.032964	0.010713	0.0025474	0.0045145
149	TR1_2_W0001_P0189_T0001_R1_P2_K1_Ch2-Ch1.zen	20150715_gfpWAPLch3_G2G1\MitoSys2\LSM\gfpWAPLch3_G1\DE_W0001_P0005\DE_2_W0001_P0005_T0004\TR1_W0001_P0189\TR1_2_W0001_P0189_T0001_R1_P2_K1_Ch2-Ch1.zen	FA/ISS	20000	30.0	3		7	0	0	29.94	100000	2000	Scale	0	2.0	0	0.01	1.9	0	0.01	0.039	0	1	1	0	1	43.217	85.40299999999999	0	1	43.217	85.40299999999999	0.9322	2.1431	1	0.9095	0.9523	0.9306	1	0.9575	0.9785	0.8447	1.9977	0.9101	0.041261	0.0098493	0.0034639000000000002	0.0038396999999999997
150	TR1_2_W0001_P0189_T0001_R1_P3_K1_Ch2-Ch1.zen	20150715_gfpWAPLch3_G2G1\MitoSys2\LSM\gfpWAPLch3_G1\DE_W0001_P0005\DE_2_W0001_P0005_T0004\TR1_W0001_P0189\TR1_2_W0001_P0189_T0001_R1_P3_K1_Ch2-Ch1.zen	FA/ISS	20000	30.0	3		7	0	0	29.94	100000	2000	Scale	0	2.0	0	0.01	1.9	0	0.01	0.039	0	1	1	0	1	46.106	105.264	0	1	46.106	105.264	1.0422	2.5903	1	0.9148	0.96	0.9371	1	0.9621	0.9808	0.9549	2.4439	0.9188	0.042925	0.0086163	0.0044084	0.0036031999999999995
151	TR1_2_W0001_P0189_T0001_R1_P4_K1_Ch2-Ch1.zen	20150715_gfpWAPLch3_G2G1\MitoSys2\LSM\gfpWAPLch3_G1\DE_W0001_P0005\DE_2_W0001_P0005_T0004\TR1_W0001_P0189\TR1_2_W0001_P0189_T0001_R1_P4_K1_Ch2-Ch1.zen	FA/ISS	20000	30.0	3	x	7	0	0	29.94	100000	2000	Scale	0	2.0	0	0.01	1.9	0	0.01	0.039	0	1	1	0	1	1.459	1.663	0	1	1.459	1.663	1.01	1.2359	1	0.1501	0.0483	0.0678	1	0.9313	0.965	0.14	-0.0068	0.0808	0.1179	0.2822	0.15542	0.24854
152	TR1_2_W0001_P0189_T0001_R1_P5_K1_Ch2-Ch1.zen	20150715_gfpWAPLch3_G2G1\MitoSys2\LSM\gfpWAPLch3_G1\DE_W0001_P0005\DE_2_W0001_P0005_T0004\TR1_W0001_P0189\TR1_2_W0001_P0189_T0001_R1_P5_K1_Ch2-Ch1.zen	FA/ISS	20000	30.0	3		7	0	0	29.94	100000	2000	Scale	0	2.0	0	0.01	1.9	0	0.01	0.039	0	1	1	0	1	1.8030000000000002	2.276	0	1	1.8030000000000002	2.276	1.0819	1.0074	1	0.0417	0.0365	-0.0059	1	0.9387	0.9688	0.0085	0.011000000000000001	-0.0019	0.090485	0.2728	0.12387999999999999	0.15927
153	TR1_2_W0001_P0127_T0001_R1_P1_K1_Ch2-Ch1.zen	20150715_gfpWAPLch3_G2G1\MitoSys2\LSM\gfpWAPLch3_G1\DE_W0001_P0006\DE_2_W0001_P0006_T0003\TR1_W0001_P0127\TR1_2_W0001_P0127_T0001_R1_P1_K1_Ch2-Ch1.zen	FA/ISS	20000	30.0	3		7	0	0	29.94	100000	2000	Scale	0	2.0	0	0.01	1.9	0	0.01	0.039	0	1	1	0	1	52.92	98.068	0	1	52.92	98.068	1.1034	2.2386	1	0.9255	0.9578	0.9415	1	0.9546	0.977	1.0249	2.088	0.9194	0.030779	0.009631	0.0029697	0.0047112
154	TR1_2_W0001_P0127_T0001_R1_P2_K1_Ch2-Ch1.zen	20150715_gfpWAPLch3_G2G1\MitoSys2\LSM\gfpWAPLch3_G1\DE_W0001_P0006\DE_2_W0001_P0006_T0003\TR1_W0001_P0127\TR1_2_W0001_P0127_T0001_R1_P2_K1_Ch2-Ch1.zen	FA/ISS	20000	30.0	3		7	0	0	29.94	100000	2000	Scale	0	2.0	0	0.01	1.9	0	0.01	0.039	0	1	1	0	1	47.977	85.927	0	1	47.977	85.927	0.9996	2.1313	1	0.9184	0.9524	0.9352	1	0.953	0.9762	0.9179	1.9780000000000002	0.9124	0.038932999999999995	0.007090000000000001	0.0046037	0.0034500999999999998
155	TR1_2_W0001_P0127_T0001_R1_P3_K1_Ch2-Ch1.zen	20150715_gfpWAPLch3_G2G1\MitoSys2\LSM\gfpWAPLch3_G1\DE_W0001_P0006\DE_2_W0001_P0006_T0003\TR1_W0001_P0127\TR1_2_W0001_P0127_T0001_R1_P3_K1_Ch2-Ch1.zen	FA/ISS	20000	30.0	3	n	7	0	0	29.94	100000	2000	Scale	0	2.0	0	0.01	1.9	0	0.01	0.039	0	1	1	0	1	13.012	65.053	0	1	13.012	65.053	1.0751	1.9383	1	0.7149	0.9386	0.8191	1	0.9835	0.9917	0.7769	1.8201	0.8121	0.073341	0.027009	0.0039373	0.0052907
156	TR1_2_W0001_P0127_T0001_R1_P4_K1_Ch2-Ch1.zen	20150715_gfpWAPLch3_G2G1\MitoSys2\LSM\gfpWAPLch3_G1\DE_W0001_P0006\DE_2_W0001_P0006_T0003\TR1_W0001_P0127\TR1_2_W0001_P0127_T0001_R1_P4_K1_Ch2-Ch1.zen	FA/ISS	20000	30.0	3		7	0	0	29.94	100000	2000	Scale	0	2.0	0	0.01	1.9	0	0.01	0.039	0	1	1	0	1	1.876	3.511	0	1	1.876	3.511	1.1851	1.185	1	0.0308	0.2009	-0.034	1	0.9584	0.9790000000000001	-0.0103	0.2457	-0.032	0.08365299999999999	0.24005	0.070138	0.14232999999999998
157	TR1_2_W0001_P0127_T0001_R1_P5_K1_Ch2-Ch1.zen	20150715_gfpWAPLch3_G2G1\MitoSys2\LSM\gfpWAPLch3_G1\DE_W0001_P0006\DE_2_W0001_P0006_T0003\TR1_W0001_P0127\TR1_2_W0001_P0127_T0001_R1_P5_K1_Ch2-Ch1.zen	FA/ISS	20000	30.000999999999998	3		7	0	0	29.94	100000	2000	Scale	0	2.0	0	0.01	1.9	0	0.01	0.039	0	1	1	0	1	1.4680000000000002	2.064	0	1	1.4680000000000002	2.064	1.2247	1.4027	1	0.1468	0.009000000000000001	-0.017	1	0.9445	0.9719	0.0582	0.0087	-0.0063	0.1406	0.12150999999999999	0.22895	0.10517
158	TR1_2_W0001_P0187_T0001_R1_P1_K1_Ch2-Ch1.zen	20150715_gfpWAPLch3_G2G1\MitoSys2\LSM\gfpWAPLch3_G1\DE_W0001_P0006\DE_2_W0001_P0006_T0004\TR1_W0001_P0187\TR1_2_W0001_P0187_T0001_R1_P1_K1_Ch2-Ch1.zen	FA/ISS	20000	30.0	3		7	0	0	29.94	100000	2000	Scale	0	2.0	0	0.01	1.9	0	0.01	0.039	0	1	1	0	1	35.646	90.86399999999999	0	1	35.646	90.86399999999999	0.9826	2.8046	1	0.8904	0.9536	0.9214	1	0.9658	0.9828	0.8737	2.6434	0.9051	0.050138999999999996	0.012440999999999999	0.0054009999999999996	0.004463
159	TR1_2_W0001_P0187_T0001_R1_P2_K1_Ch2-Ch1.zen	20150715_gfpWAPLch3_G2G1\MitoSys2\LSM\gfpWAPLch3_G1\DE_W0001_P0006\DE_2_W0001_P0006_T0004\TR1_W0001_P0187\TR1_2_W0001_P0187_T0001_R1_P2_K1_Ch2-Ch1.zen	FA/ISS	20000	30.0	3		7	0	0	29.94	100000	2000	Scale	0	2.0	0	0.01	1.9	0	0.01	0.039	0	1	1	0	1	35.348	91.926	0	1	35.348	91.926	1.0741	2.4923	1	0.8896	0.9546	0.9215	1	0.9672	0.9834	0.9594	2.3481	0.9059	0.048496	0.011603	0.0025944	0.0040696
160	TR1_2_W0001_P0187_T0001_R1_P3_K1_Ch2-Ch1.zen	20150715_gfpWAPLch3_G2G1\MitoSys2\LSM\gfpWAPLch3_G1\DE_W0001_P0006\DE_2_W0001_P0006_T0004\TR1_W0001_P0187\TR1_2_W0001_P0187_T0001_R1_P3_K1_Ch2-Ch1.zen	FA/ISS	20000	30.0	3		7	0	0	29.94	100000	2000	Scale	0	2.0	0	0.01	1.9	0	0.01	0.039	0	1	1	0	1	36.209	100.719	0	1	36.209	100.719	1.0026	2.8706	1	0.8922	0.9583	0.9246	1	0.9689	0.9843	0.8944	2.7221	0.9098	0.044429	0.015144	0.0035608000000000002	0.0051728
161	TR1_2_W0001_P0187_T0001_R1_P4_K1_Ch2-Ch1.zen	20150715_gfpWAPLch3_G2G1\MitoSys2\LSM\gfpWAPLch3_G1\DE_W0001_P0006\DE_2_W0001_P0006_T0004\TR1_W0001_P0187\TR1_2_W0001_P0187_T0001_R1_P4_K1_Ch2-Ch1.zen	FA/ISS	20000	30.000999999999998	3		7	0	0	29.94	100000	2000	Scale	0	2.0	0	0.01	1.9	0	0.01	0.039	0	1	1	0	1	1.9580000000000002	4.9030000000000005	0	1	1.9580000000000002	4.9030000000000005	1.7567	1.2331	1	0.0804	0.3666	-0.0398	1	0.9696	0.9847	-0.1055	0.4658	-0.0388	0.13893	0.17119	0.066582	0.078551
162	TR1_2_W0001_P0187_T0001_R1_P5_K1_Ch2-Ch1.zen	20150715_gfpWAPLch3_G2G1\MitoSys2\LSM\gfpWAPLch3_G1\DE_W0001_P0006\DE_2_W0001_P0006_T0004\TR1_W0001_P0187\TR1_2_W0001_P0187_T0001_R1_P5_K1_Ch2-Ch1.zen	FA/ISS	20000	30.0	3	x	7	0	0	29.94	100000	2000	Scale	0	2.0	0	0.01	1.9	0	0.01	0.039	0	1	1	0	1	41.251000000000005	11.934000000000001	0	1	41.251000000000005	11.934000000000001	1.0686	1.8431	1	0.9052	0.6829999999999999	0.7857	1	0.7285	0.8531	0.9704	1.0098	0.6459999999999999	0.040520999999999995	0.0064553	0.018609	0.013853
163	TR1_2_W0001_P0133_T0001_R1_P1_K1_Ch2-Ch1.zen	20150715_gfpWAPLch3_G2G1\MitoSys2\LSM\gfpWAPLch3_G1\DE_W0001_P0007\DE_2_W0001_P0007_T0003\TR1_W0001_P0133\TR1_2_W0001_P0133_T0001_R1_P1_K1_Ch2-Ch1.zen	FA/ISS	20000	30.0	3		7	0	0	29.94	100000	2000	Scale	0	2.0	0	0.01	1.9	0	0.01	0.039	0	1	1	0	1	39.0	247.078	0	1	39.0	247.078	0.899	2.7215	1	0.8995	0.9833	0.9405	1	0.9866	0.9933	0.8034	2.6642	0.9341	0.0438	0.01587	0.0026866999999999998	0.0021445
164	TR1_2_W0001_P0133_T0001_R1_P2_K1_Ch2-Ch1.zen	20150715_gfpWAPLch3_G2G1\MitoSys2\LSM\gfpWAPLch3_G1\DE_W0001_P0007\DE_2_W0001_P0007_T0003\TR1_W0001_P0133\TR1_2_W0001_P0133_T0001_R1_P2_K1_Ch2-Ch1.zen	FA/ISS	20000	30.0	3		7	0	0	29.94	100000	2000	Scale	0	2.0	0	0.01	1.9	0	0.01	0.039	0	1	1	0	1	40.556	255.903	0	1	40.556	255.903	0.9418	2.4631	1	0.9036	0.9837	0.9428	1	0.9865	0.9932	0.848	2.4096	0.9364	0.037635	0.011137000000000001	0.0015282	0.001663
165	TR1_2_W0001_P0133_T0001_R1_P3_K1_Ch2-Ch1.zen	20150715_gfpWAPLch3_G2G1\MitoSys2\LSM\gfpWAPLch3_G1\DE_W0001_P0007\DE_2_W0001_P0007_T0003\TR1_W0001_P0133\TR1_2_W0001_P0133_T0001_R1_P3_K1_Ch2-Ch1.zen	FA/ISS	20000	30.0	3	n	7	0	0	29.94	100000	2000	Scale	0	2.0	0	0.01	1.9	0	0.01	0.039	0	1	1	0	1	20.212	257.296	0	1	20.212	257.296	0.981	2.3784	1	0.8108	0.9841	0.8932	1	0.9933	0.9967	0.7928	2.3391	0.8902	0.058004999999999994	0.019252000000000002	0.0013555	0.0017634
166	TR1_2_W0001_P0133_T0001_R1_P4_K1_Ch2-Ch1.zen	20150715_gfpWAPLch3_G2G1\MitoSys2\LSM\gfpWAPLch3_G1\DE_W0001_P0007\DE_2_W0001_P0007_T0003\TR1_W0001_P0133\TR1_2_W0001_P0133_T0001_R1_P4_K1_Ch2-Ch1.zen	FA/ISS	20000	30.0	3		7	0	0	29.94	100000	2000	Scale	0	2.0	0	0.01	1.9	0	0.01	0.039	0	1	1	0	1	1.9069999999999998	3.748	0	1	1.9069999999999998	3.748	1.4344	1.4661	1	0.0347	0.2255	-0.0333	1	0.9607	0.9801	-0.0408	0.39299999999999996	-0.0314	0.027311000000000002	0.086549	0.11379	0.06688
167	TR1_2_W0001_P0133_T0001_R1_P5_K1_Ch2-Ch1.zen	20150715_gfpWAPLch3_G2G1\MitoSys2\LSM\gfpWAPLch3_G1\DE_W0001_P0007\DE_2_W0001_P0007_T0003\TR1_W0001_P0133\TR1_2_W0001_P0133_T0001_R1_P5_K1_Ch2-Ch1.zen	FA/ISS	20000	30.0	3		7	0	0	29.94	100000	2000	Scale	0	2.0	0	0.01	1.9	0	0.01	0.039	0	1	1	0	1	1.0	2.157	0	1	1.0	2.157	1.0579	1.1227	1	1.0224	0.0141	-0.1137	1	0.9641	0.9819	0.9604	0.0207	-0.0955	0.11818	0.24609	0.125	0.10634
168	TR1_2_W0001_P0193_T0001_R1_P1_K1_Ch2-Ch1.zen	20150715_gfpWAPLch3_G2G1\MitoSys2\LSM\gfpWAPLch3_G1\DE_W0001_P0007\DE_2_W0001_P0007_T0004\TR1_W0001_P0193\TR1_2_W0001_P0193_T0001_R1_P1_K1_Ch2-Ch1.zen	FA/ISS	20000	30.0	3		7	0	0	29.94	100000	2000	Scale	0	2.0	0	0.01	1.9	0	0.01	0.039	0	1	1	0	1	43.17	233.21599999999998	0	1	43.17	233.21599999999998	1.0612	2.0681	1	0.9091	0.9825	0.9451	1	0.9845	0.9922	0.9671	2.0151	0.9376	0.039693	0.010297	0.00054124	0.0018574000000000002
169	TR1_2_W0001_P0193_T0001_R1_P2_K1_Ch2-Ch1.zen	20150715_gfpWAPLch3_G2G1\MitoSys2\LSM\gfpWAPLch3_G1\DE_W0001_P0007\DE_2_W0001_P0007_T0004\TR1_W0001_P0193\TR1_2_W0001_P0193_T0001_R1_P2_K1_Ch2-Ch1.zen	FA/ISS	20000	30.0	3		7	0	0	29.94	100000	2000	Scale	0	2.0	0	0.01	1.9	0	0.01	0.039	0	1	1	0	1	44.86	278.788	0	1	44.86	278.788	1.0270000000000001	2.8057	1	0.9125	0.9844	0.9477	1	0.9856	0.9928	0.9382	2.7447	0.9408	0.03515	0.0066191999999999996	0.0017422999999999998	0.0020448
170	TR1_2_W0001_P0193_T0001_R1_P3_K1_Ch2-Ch1.zen	20150715_gfpWAPLch3_G2G1\MitoSys2\LSM\gfpWAPLch3_G1\DE_W0001_P0007\DE_2_W0001_P0007_T0004\TR1_W0001_P0193\TR1_2_W0001_P0193_T0001_R1_P3_K1_Ch2-Ch1.zen	FA/ISS	20000	30.0	3		7	0	0	29.94	100000	2000	Scale	0	2.0	0	0.01	1.9	0	0.01	0.039	0	1	1	0	1	44.32899999999999	370.07300000000004	0	1	44.32899999999999	370.07300000000004	1.2298	3.0352	1	0.9112	0.9883	0.9489	1	0.9894	0.9947	1.1302	2.9858	0.9439	0.034263	0.0089115	0.0012439	0.0015435
171	TR1_2_W0001_P0193_T0001_R1_P4_K1_Ch2-Ch1.zen	20150715_gfpWAPLch3_G2G1\MitoSys2\LSM\gfpWAPLch3_G1\DE_W0001_P0007\DE_2_W0001_P0007_T0004\TR1_W0001_P0193\TR1_2_W0001_P0193_T0001_R1_P4_K1_Ch2-Ch1.zen	FA/ISS	20000	30.0	3		7	0	0	29.94	100000	2000	Scale	0	2.0	0	0.01	1.9	0	0.01	0.039	0	1	1	0	1	2.464	5.376	0	1	2.464	5.376	1.1520000000000001	1.2007	1	0.0382	0.4119	0.11699999999999999	1	0.9644	0.9821	0.0559	0.5045	0.1139	0.035905	0.11812	0.053747	0.050563
172	TR1_2_W0001_P0193_T0001_R1_P5_K1_Ch2-Ch1.zen	20150715_gfpWAPLch3_G2G1\MitoSys2\LSM\gfpWAPLch3_G1\DE_W0001_P0007\DE_2_W0001_P0007_T0004\TR1_W0001_P0193\TR1_2_W0001_P0193_T0001_R1_P5_K1_Ch2-Ch1.zen	FA/ISS	20000	30.0	3	x	7	0	0	29.94	100000	2000	Scale	0	2.0	0	0.01	1.9	0	0.01	0.039	0	1	1	0	1	2.5540000000000003	14.783	0	1	2.5540000000000003	14.783	1.2439	1.0602	1	0.0463	0.7587	0.1827	1	0.9866	0.9933	0.0938	0.7976	0.1813	0.046107999999999996	0.12414000000000001	0.0049446	0.013935
173	TR1_2_W0001_P0135_T0001_R1_P1_K1_Ch2-Ch1.zen	20150715_gfpWAPLch3_G2G1\MitoSys2\LSM\gfpWAPLch3_G1\DE_W0001_P0008\DE_2_W0001_P0008_T0003\TR1_W0001_P0135\TR1_2_W0001_P0135_T0001_R1_P1_K1_Ch2-Ch1.zen	FA/ISS	20000	30.0	3		7	0	0	29.94	100000	2000	Scale	0	2.0	0	0.01	1.9	0	0.01	0.039	0	1	1	0	1	37.803000000000004	75.378	0	1	37.803000000000004	75.378	0.9431	2.5219	1	0.8968	0.9446	0.9204	1	0.9571	0.9783	0.8428	2.3426	0.8998	0.05128200000000001	0.010761	0.0071037999999999995	0.003948900000000001
174	TR1_2_W0001_P0135_T0001_R1_P2_K1_Ch2-Ch1.zen	20150715_gfpWAPLch3_G2G1\MitoSys2\LSM\gfpWAPLch3_G1\DE_W0001_P0008\DE_2_W0001_P0008_T0003\TR1_W0001_P0135\TR1_2_W0001_P0135_T0001_R1_P2_K1_Ch2-Ch1.zen	FA/ISS	20000	30.0	3		7	0	0	29.94	100000	2000	Scale	0	2.0	0	0.01	1.9	0	0.01	0.039	0	1	1	0	1	51.278	77.645	0	1	51.278	77.645	1.0187	2.3171	1	0.9233	0.9463	0.9347	1	0.9436	0.9714	0.9413	2.127	0.9072	0.034718	0.0044891	0.008402600000000001	0.0048148999999999996
175	TR1_2_W0001_P0135_T0001_R1_P3_K1_Ch2-Ch1.zen	20150715_gfpWAPLch3_G2G1\MitoSys2\LSM\gfpWAPLch3_G1\DE_W0001_P0008\DE_2_W0001_P0008_T0003\TR1_W0001_P0135\TR1_2_W0001_P0135_T0001_R1_P3_K1_Ch2-Ch1.zen	FA/ISS	20000	30.0	3		7	0	0	29.94	100000	2000	Scale	0	2.0	0	0.01	1.9	0	0.01	0.039	0	1	1	0	1	48.537	79.321	0	1	48.537	79.321	1.0859	2.6460000000000004	1	0.9189	0.9485	0.9336	1	0.9487	0.9740000000000001	1.0011	2.4488	0.9086	0.03835	0.01083	0.004099899999999999	0.0059437
176	TR1_2_W0001_P0135_T0001_R1_P4_K1_Ch2-Ch1.zen	20150715_gfpWAPLch3_G2G1\MitoSys2\LSM\gfpWAPLch3_G1\DE_W0001_P0008\DE_2_W0001_P0008_T0003\TR1_W0001_P0135\TR1_2_W0001_P0135_T0001_R1_P4_K1_Ch2-Ch1.zen	FA/ISS	20000	29.999000000000002	3	x	7	0	0	29.94	100000	2000	Scale	0	2.0	0	0.01	1.9	0	0.01	0.039	0	1	1	0	1	1.405	2.0909999999999997	0	1	1.405	2.0909999999999997	1.1491	1.1406	1	0.193	0.0143	-0.03	1	0.9478	0.9736	0.1226	0.0083	-0.0187	0.062266999999999996	0.26928	0.13946	0.17973
177	TR1_2_W0001_P0135_T0001_R1_P5_K1_Ch2-Ch1.zen	20150715_gfpWAPLch3_G2G1\MitoSys2\LSM\gfpWAPLch3_G1\DE_W0001_P0008\DE_2_W0001_P0008_T0003\TR1_W0001_P0135\TR1_2_W0001_P0135_T0001_R1_P5_K1_Ch2-Ch1.zen	FA/ISS	20000	30.0	3	x	7	0	0	29.94	100000	2000	Scale	0	2.0	0	0.01	1.9	0	0.01	0.039	0	1	1	0	1	0.91	1.74	0	1	0.91	1.74	1.0768	1.0187	1	1.4556	0.0098	0.114	1	0.9597	0.9796	1.3606	0.011000000000000001	0.1385	0.16211	0.19954000000000002	0.10565999999999999	0.09218
178	TR1_2_W0001_P0137_T0001_R1_P1_K1_Ch2-Ch1.zen	20150715_gfpWAPLch3_G2G1\MitoSys2\LSM\gfpWAPLch3_G1\DE_W0001_P0009\DE_2_W0001_P0009_T0003\TR1_W0001_P0137\TR1_2_W0001_P0137_T0001_R1_P1_K1_Ch2-Ch1.zen	FA/ISS	20000	30.0	3		7	0	0	29.94	100000	2000	Scale	0	2.0	0	0.01	1.9	0	0.01	0.039	0	1	1	0	1	39.303000000000004	204.377	0	1	39.303000000000004	204.377	0.9528	2.0253	1	0.9004	0.9801	0.9394	1	0.9839	0.9919	0.8555	1.9696	0.9317	0.040667	0.006732200000000001	0.0016029	0.0012258
179	TR1_2_W0001_P0137_T0001_R1_P2_K1_Ch2-Ch1.zen	20150715_gfpWAPLch3_G2G1\MitoSys2\LSM\gfpWAPLch3_G1\DE_W0001_P0009\DE_2_W0001_P0009_T0003\TR1_W0001_P0137\TR1_2_W0001_P0137_T0001_R1_P2_K1_Ch2-Ch1.zen	FA/ISS	20000	30.0	3	x	7	0	0	29.94	100000	2000	Scale	0	2.0	0	0.01	1.9	0	0.01	0.039	0	1	1	0	1	10.033999999999999	132.411	0	1	10.033999999999999	132.411	1.3308	2.7338	1	0.6371	0.9687	0.7853	1	0.9936	0.9968	0.8974	2.659	0.7828	0.013500999999999999	0.04262	-0.00030211	0.0036200000000000004
180	TR1_2_W0001_P0137_T0001_R1_P3_K1_Ch2-Ch1.zen	20150715_gfpWAPLch3_G2G1\MitoSys2\LSM\gfpWAPLch3_G1\DE_W0001_P0009\DE_2_W0001_P0009_T0003\TR1_W0001_P0137\TR1_2_W0001_P0137_T0001_R1_P3_K1_Ch2-Ch1.zen	FA/ISS	20000	30.0	3		7	0	0	29.94	100000	2000	Scale	0	2.0	0	0.01	1.9	0	0.01	0.039	0	1	1	0	1	45.138999999999996	299.751	0	1	45.138999999999996	299.751	1.0754	3.0332	1	0.9129	0.9858	0.9486	1	0.9869	0.9934	0.9847	2.9747	0.9424	0.032576999999999995	0.012042	0.0018459	0.0021428000000000003
181	TR1_2_W0001_P0137_T0001_R1_P4_K1_Ch2-Ch1.zen	20150715_gfpWAPLch3_G2G1\MitoSys2\LSM\gfpWAPLch3_G1\DE_W0001_P0009\DE_2_W0001_P0009_T0003\TR1_W0001_P0137\TR1_2_W0001_P0137_T0001_R1_P4_K1_Ch2-Ch1.zen	FA/ISS	20000	30.0	3	x	7	0	0	29.94	100000	2000	Scale	0	2.0	0	0.01	1.9	0	0.01	0.039	0	1	1	0	1	1.524	3.32	0	1	1.524	3.32	1.0042	1.0515	1	0.1386	0.1732	-0.1372	1	0.9644	0.982	0.12300000000000001	0.1738	-0.1311	0.11015	0.14808	0.17155	0.088686
182	TR1_2_W0001_P0137_T0001_R1_P5_K1_Ch2-Ch1.zen	20150715_gfpWAPLch3_G2G1\MitoSys2\LSM\gfpWAPLch3_G1\DE_W0001_P0009\DE_2_W0001_P0009_T0003\TR1_W0001_P0137\TR1_2_W0001_P0137_T0001_R1_P5_K1_Ch2-Ch1.zen	FA/ISS	20000	29.999000000000002	3		7	0	0	29.94	100000	2000	Scale	0	2.0	0	0.01	1.9	0	0.01	0.039	0	1	1	0	1	1.749	4.622	0	1	1.749	4.622	1.1458	1.238	1	0.0286	0.3422	-0.0879	1	0.9706	0.9852	0.0013	0.4564	-0.0856	0.10690999999999999	0.10533	0.059514	0.034948
183	TR1_2_W0001_P0143_T0001_R1_P1_K1_Ch2-Ch1.zen	20150715_gfpWAPLch3_G2G1\MitoSys2\LSM\gfpWAPLch3_G1\DE_W0001_P0010\DE_2_W0001_P0010_T0003\TR1_W0001_P0143\TR1_2_W0001_P0143_T0001_R1_P1_K1_Ch2-Ch1.zen	FA/ISS	20000	30.0	3		7	0	0	29.94	100000	2000	Scale	0	2.0	0	0.01	1.9	0	0.01	0.039	0	1	1	0	1	45.527	165.065	0	1	45.527	165.065	1.2188	2.6704	1	0.9133	0.9746	0.9434	1	0.9766	0.9882	1.122	2.5738	0.9322	0.033839	0.010125	0.00080845	0.0024643
184	TR1_2_W0001_P0143_T0001_R1_P2_K1_Ch2-Ch1.zen	20150715_gfpWAPLch3_G2G1\MitoSys2\LSM\gfpWAPLch3_G1\DE_W0001_P0010\DE_2_W0001_P0010_T0003\TR1_W0001_P0143\TR1_2_W0001_P0143_T0001_R1_P2_K1_Ch2-Ch1.zen	FA/ISS	20000	30.0	3		7	0	0	29.94	100000	2000	Scale	0	2.0	0	0.01	1.9	0	0.01	0.039	0	1	1	0	1	39.742	177.887	0	1	39.742	177.887	1.0791	3.7772	1	0.9015	0.9751	0.9375	1	0.9798	0.9898	0.9763	3.6604	0.9279	0.036524	0.013906	0.0022373000000000002	0.0033466999999999998
185	TR1_2_W0001_P0143_T0001_R1_P3_K1_Ch2-Ch1.zen	20150715_gfpWAPLch3_G2G1\MitoSys2\LSM\gfpWAPLch3_G1\DE_W0001_P0010\DE_2_W0001_P0010_T0003\TR1_W0001_P0143\TR1_2_W0001_P0143_T0001_R1_P3_K1_Ch2-Ch1.zen	FA/ISS	20000	30.0	3		7	0	0	29.94	100000	2000	Scale	0	2.0	0	0.01	1.9	0	0.01	0.039	0	1	1	0	1	22.636	173.35299999999998	0	1	22.636	173.35299999999998	1.3561	3.1269	1	0.8283	0.9748	0.8985	1	0.9886	0.9943	1.1508	3.0452	0.8933	0.050196	0.016534	0.0024017	0.0036867
186	TR1_2_W0001_P0143_T0001_R1_P4_K1_Ch2-Ch1.zen	20150715_gfpWAPLch3_G2G1\MitoSys2\LSM\gfpWAPLch3_G1\DE_W0001_P0010\DE_2_W0001_P0010_T0003\TR1_W0001_P0143\TR1_2_W0001_P0143_T0001_R1_P4_K1_Ch2-Ch1.zen	FA/ISS	20000	30.0	3	x	7	0	0	29.94	100000	2000	Scale	0	2.0	0	0.01	1.9	0	0.01	0.039	0	1	1	0	1	3.389	90.21700000000001	0	1	3.389	90.21700000000001	0.9124	1.085	1	0.1692	0.9583	0.4015	1	0.9971	0.9985	0.1318	1.0385	0.4009	0.014098	0.049636	0.0018092	0.0017805999999999998
187	TR1_2_W0001_P0143_T0001_R1_P5_K1_Ch2-Ch1.zen	20150715_gfpWAPLch3_G2G1\MitoSys2\LSM\gfpWAPLch3_G1\DE_W0001_P0010\DE_2_W0001_P0010_T0003\TR1_W0001_P0143\TR1_2_W0001_P0143_T0001_R1_P5_K1_Ch2-Ch1.zen	FA/ISS	20000	30.0	3	x	7	0	0	29.94	100000	2000	Scale	0	2.0	0	0.01	1.9	0	0.01	0.039	0	1	1	0	1	2.325	5.545	0	1	2.325	5.545	3.1045	4.2532	1	0.0612	0.3365	0.0303	1	0.9654	0.9825	-0.1345	1.91	0.0306	0.10561	0.14473	0.10630999999999999	0.05304400000000001
188	TR1_2_W0001_P0141_T0001_R1_P1_K1_Ch2-Ch1.zen	20150715_gfpWAPLch3_G2G1\MitoSys2\LSM\gfpWAPLch3_G1\DE_W0001_P0011\DE_2_W0001_P0011_T0003\TR1_W0001_P0141\TR1_2_W0001_P0141_T0001_R1_P1_K1_Ch2-Ch1.zen	FA/ISS	20000	30.0	3		7	0	0	29.94	100000	2000	Scale	0	2.0	0	0.01	1.9	0	0.01	0.039	0	1	1	0	1	38.384	138.045	0	1	38.384	138.045	1.1609	3.0599	1	0.8971	0.9690000000000001	0.9323	1	0.9758	0.9878	1.0487	2.9389999999999996	0.9208	0.047299	0.015188	0.0046614	0.004688899999999999
189	TR1_2_W0001_P0141_T0001_R1_P2_K1_Ch2-Ch1.zen	20150715_gfpWAPLch3_G2G1\MitoSys2\LSM\gfpWAPLch3_G1\DE_W0001_P0011\DE_2_W0001_P0011_T0003\TR1_W0001_P0141\TR1_2_W0001_P0141_T0001_R1_P2_K1_Ch2-Ch1.zen	FA/ISS	20000	30.0	3		7	0	0	29.94	100000	2000	Scale	0	2.0	0	0.01	1.9	0	0.01	0.039	0	1	1	0	1	40.439	177.158	0	1	40.439	177.158	1.2576	3.6211	1	0.9023	0.9751	0.938	1	0.9798	0.9899	1.1464	3.5069999999999997	0.9284	0.04371	0.015743	0.0028954000000000002	0.0035085
190	TR1_2_W0001_P0141_T0001_R1_P3_K1_Ch2-Ch1.zen	20150715_gfpWAPLch3_G2G1\MitoSys2\LSM\gfpWAPLch3_G1\DE_W0001_P0011\DE_2_W0001_P0011_T0003\TR1_W0001_P0141\TR1_2_W0001_P0141_T0001_R1_P3_K1_Ch2-Ch1.zen	FA/ISS	20000	30.0	3	n	7	0	0	29.94	100000	2000	Scale	0	2.0	0	0.01	1.9	0	0.01	0.039	0	1	1	0	1	19.374000000000002	213.72799999999998	0	1	19.374000000000002	213.72799999999998	1.0803	3.1976	1	0.8022	0.9791	0.8862	1	0.9916	0.9958	0.8732	3.1307	0.8824	0.061665	0.015768	0.0029854	0.0032283999999999998
191	TR1_2_W0001_P0141_T0001_R1_P4_K1_Ch2-Ch1.zen	20150715_gfpWAPLch3_G2G1\MitoSys2\LSM\gfpWAPLch3_G1\DE_W0001_P0011\DE_2_W0001_P0011_T0003\TR1_W0001_P0141\TR1_2_W0001_P0141_T0001_R1_P4_K1_Ch2-Ch1.zen	FA/ISS	20000	30.000999999999998	3		7	0	0	29.94	100000	2000	Scale	0	2.0	0	0.01	1.9	0	0.01	0.039	0	1	1	0	1	2.161	4.343999999999999	0	1	2.161	4.343999999999999	1.8937	2.885	1	0.0201	0.2884	0.0339	1	0.9603	0.98	0.0229	1.1702	0.0331	0.1082	0.20477	0.11734000000000001	0.12552
192	TR1_2_W0001_P0141_T0001_R1_P5_K1_Ch2-Ch1.zen	20150715_gfpWAPLch3_G2G1\MitoSys2\LSM\gfpWAPLch3_G1\DE_W0001_P0011\DE_2_W0001_P0011_T0003\TR1_W0001_P0141\TR1_2_W0001_P0141_T0001_R1_P5_K1_Ch2-Ch1.zen	FA/ISS	20000	30.000999999999998	3		7	0	0	29.94	100000	2000	Scale	0	2.0	0	0.01	1.9	0	0.01	0.039	0	1	1	0	1	2.189	3.093	0	1	2.189	3.093	1.4415	1.4435	1	0.0414	0.1411	0.0314	1	0.945	0.9721	0.0013	0.2419	0.0298	0.018405	0.21916	0.21051	0.17862999999999998
193	TR1_2_W0001_P0139_T0001_R1_P1_K1_Ch2-Ch1.zen	20150715_gfpWAPLch3_G2G1\MitoSys2\LSM\gfpWAPLch3_G1\DE_W0001_P0012\DE_2_W0001_P0012_T0003\TR1_W0001_P0139\TR1_2_W0001_P0139_T0001_R1_P1_K1_Ch2-Ch1.zen	FA/ISS	20000	30.0	3		7	0	0	29.94	100000	2000	Scale	0	2.0	0	0.01	1.9	0	0.01	0.039	0	1	1	0	1	45.033	189.425	0	1	45.033	189.425	1.1094	1.7355	1	0.9126	0.9795	0.9454	1	0.9811	0.9905	1.0167	1.6802	0.9364	0.040325	0.012065000000000001	0.0042461999999999995	0.0024839000000000003
194	TR1_2_W0001_P0139_T0001_R1_P2_K1_Ch2-Ch1.zen	20150715_gfpWAPLch3_G2G1\MitoSys2\LSM\gfpWAPLch3_G1\DE_W0001_P0012\DE_2_W0001_P0012_T0003\TR1_W0001_P0139\TR1_2_W0001_P0139_T0001_R1_P2_K1_Ch2-Ch1.zen	FA/ISS	20000	30.0	3		7	0	0	29.94	100000	2000	Scale	0	2.0	0	0.01	1.9	0	0.01	0.039	0	1	1	0	1	46.905	255.46599999999998	0	1	46.905	255.46599999999998	1.0997	1.8599	1	0.9159	0.9843	0.9495	1	0.985	0.9925	1.0113	1.8147	0.9423	0.034644	0.006816199999999999	0.0033753	0.0022589000000000003
195	TR1_2_W0001_P0139_T0001_R1_P3_K1_Ch2-Ch1.zen	20150715_gfpWAPLch3_G2G1\MitoSys2\LSM\gfpWAPLch3_G1\DE_W0001_P0012\DE_2_W0001_P0012_T0003\TR1_W0001_P0139\TR1_2_W0001_P0139_T0001_R1_P3_K1_Ch2-Ch1.zen	FA/ISS	20000	30.0	3	n	7	0	0	29.94	100000	2000	Scale	0	2.0	0	0.01	1.9	0	0.01	0.039	0	1	1	0	1	12.933	228.972	0	1	12.933	228.972	0.9162	1.3141	1	0.7128	0.9833	0.8370000000000001	1	0.9955	0.9978	0.6405	1.2897	0.8352	0.096097	0.033358	0.0031132	0.0015318
196	TR1_2_W0001_P0139_T0001_R1_P4_K1_Ch2-Ch1.zen	20150715_gfpWAPLch3_G2G1\MitoSys2\LSM\gfpWAPLch3_G1\DE_W0001_P0012\DE_2_W0001_P0012_T0003\TR1_W0001_P0139\TR1_2_W0001_P0139_T0001_R1_P4_K1_Ch2-Ch1.zen	FA/ISS	20000	30.0	3		7	0	0	29.94	100000	2000	Scale	0	2.0	0	0.01	1.9	0	0.01	0.039	0	1	1	0	1	2.998	6.62	0	1	2.998	6.62	1.2996	1.1876	1	0.1093	0.4988	0.2261	1	0.9648	0.9822	0.1857	0.5911	0.2204	0.08845800000000001	0.11894	0.056103	0.05081
197	TR1_2_W0001_P0139_T0001_R1_P5_K1_Ch2-Ch1.zen	20150715_gfpWAPLch3_G2G1\MitoSys2\LSM\gfpWAPLch3_G1\DE_W0001_P0012\DE_2_W0001_P0012_T0003\TR1_W0001_P0139\TR1_2_W0001_P0139_T0001_R1_P5_K1_Ch2-Ch1.zen	FA/ISS	20000	30.002	3	x	7	0	0	29.94	100000	2000	Scale	0	2.0	0	0.01	1.9	0	0.01	0.039	0	1	1	0	1	0.9109999999999999	1.6840000000000002	0	1	0.9109999999999999	1.6840000000000002	1.1321	1.1228	1	1.4571	0.019	0.1633	1	0.9581	0.9788	1.2911	0.0055	0.1887	0.20275	0.29938000000000003	0.10837000000000001	0.11172
198	TR1_2_W0001_P0145_T0001_R1_P1_K1_Ch2-Ch1.zen	20150715_gfpWAPLch3_G2G1\MitoSys2\LSM\gfpWAPLch3_G1\DE_W0001_P0013\DE_2_W0001_P0013_T0003\TR1_W0001_P0145\TR1_2_W0001_P0145_T0001_R1_P1_K1_Ch2-Ch1.zen	FA/ISS	20000	30.0	3		7	0	0	29.94	100000	2000	Scale	0	2.0	0	0.01	1.9	0	0.01	0.039	0	1	1	0	1	44.135	120.85799999999999	0	1	44.135	120.85799999999999	1.1066	1.9921	1	0.9108	0.9653	0.9376	1	0.9689	0.9843	1.0124	1.8894	0.9227	0.039076	0.003616	0.0055955	0.0059486
199	TR1_2_W0001_P0145_T0001_R1_P2_K1_Ch2-Ch1.zen	20150715_gfpWAPLch3_G2G1\MitoSys2\LSM\gfpWAPLch3_G1\DE_W0001_P0013\DE_2_W0001_P0013_T0003\TR1_W0001_P0145\TR1_2_W0001_P0145_T0001_R1_P2_K1_Ch2-Ch1.zen	FA/ISS	20000	30.0	3	n	7	0	0	29.94	100000	2000	Scale	0	2.0	0	0.01	1.9	0	0.01	0.039	0	1	1	0	1	23.66	134.11700000000002	0	1	23.66	134.11700000000002	1.0602	2.522	1	0.8371	0.9688	0.9005	1	0.9848	0.9924	0.8915	2.4352	0.8935	0.040683	0.016932	0.0026666999999999997	0.0028775
200	TR1_2_W0001_P0145_T0001_R1_P3_K1_Ch2-Ch1.zen	20150715_gfpWAPLch3_G2G1\MitoSys2\LSM\gfpWAPLch3_G1\DE_W0001_P0013\DE_2_W0001_P0013_T0003\TR1_W0001_P0145\TR1_2_W0001_P0145_T0001_R1_P3_K1_Ch2-Ch1.zen	FA/ISS	20000	30.0	3	n	7	0	0	29.94	100000	2000	Scale	0	2.0	0	0.01	1.9	0	0.01	0.039	0	1	1	0	1	39.367	123.932	0	1	39.367	123.932	1.1218	2.2497	1	0.9004	0.9668	0.9329999999999999	1	0.9734	0.9866	1.0157	2.1474	0.9203	0.045724	0.0097824	0.0027375999999999998	0.0026934999999999997
201	TR1_2_W0001_P0145_T0001_R1_P4_K1_Ch2-Ch1.zen	20150715_gfpWAPLch3_G2G1\MitoSys2\LSM\gfpWAPLch3_G1\DE_W0001_P0013\DE_2_W0001_P0013_T0003\TR1_W0001_P0145\TR1_2_W0001_P0145_T0001_R1_P4_K1_Ch2-Ch1.zen	FA/ISS	20000	30.000999999999998	3	x	7	0	0	29.94	100000	2000	Scale	0	2.0	0	0.01	1.9	0	0.01	0.039	0	1	1	0	1	1.8559999999999999	3.846	0	1	1.8559999999999999	3.846	0.9639	1.052	1	0.0389	0.2349	-0.0465	1	0.9622	0.9809	0.0225	0.2284	-0.0442	0.013344	0.22863000000000003	0.12395	0.10853
202	TR1_2_W0001_P0145_T0001_R1_P5_K1_Ch2-Ch1.zen	20150715_gfpWAPLch3_G2G1\MitoSys2\LSM\gfpWAPLch3_G1\DE_W0001_P0013\DE_2_W0001_P0013_T0003\TR1_W0001_P0145\TR1_2_W0001_P0145_T0001_R1_P5_K1_Ch2-Ch1.zen	FA/ISS	20000	30.0	3	x	7	0	0	29.94	100000	2000	Scale	0	2.0	0	0.01	1.9	0	0.01	0.039	0	1	1	0	1	2.194	9.91	0	1	2.194	9.91	1.2654	2.8086	1	0.0282	0.5762	0.0646	1	0.9793	0.9896	0.0121	1.7455	0.0645	0.11645	0.15120999999999998	0.029407	0.03594
203	TR1_2_W0001_P0147_T0001_R1_P1_K1_Ch2-Ch1.zen	20150715_gfpWAPLch3_G2G1\MitoSys2\LSM\gfpWAPLch3_G1\DE_W0001_P0014\DE_2_W0001_P0014_T0003\TR1_W0001_P0147\TR1_2_W0001_P0147_T0001_R1_P1_K1_Ch2-Ch1.zen	FA/ISS	20000	30.0	3	n	7	0	0	29.94	100000	2000	Scale	0	2.0	0	0.01	1.9	0	0.01	0.039	0	1	1	0	1	29.21	124.887	0	1	29.21	124.887	1.0741	2.4645	1	0.8674	0.9656	0.9152	1	0.9793	0.9896	0.9361	2.3635	0.9055	0.07789	0.012593	0.0052106	0.0033055
204	TR1_2_W0001_P0147_T0001_R1_P2_K1_Ch2-Ch1.zen	20150715_gfpWAPLch3_G2G1\MitoSys2\LSM\gfpWAPLch3_G1\DE_W0001_P0014\DE_2_W0001_P0014_T0003\TR1_W0001_P0147\TR1_2_W0001_P0147_T0001_R1_P2_K1_Ch2-Ch1.zen	FA/ISS	20000	30.0	3	n	7	0	0	29.94	100000	2000	Scale	0	2.0	0	0.01	1.9	0	0.01	0.039	0	1	1	0	1	25.05	139.217	0	1	25.05	139.217	1.0259	2.4472	1	0.8471	0.9687	0.9058	1	0.9839	0.9919	0.8706	2.3614	0.8984	0.063626	0.0091334	0.0030622	0.0045658999999999995
205	TR1_2_W0001_P0147_T0001_R1_P3_K1_Ch2-Ch1.zen	20150715_gfpWAPLch3_G2G1\MitoSys2\LSM\gfpWAPLch3_G1\DE_W0001_P0014\DE_2_W0001_P0014_T0003\TR1_W0001_P0147\TR1_2_W0001_P0147_T0001_R1_P3_K1_Ch2-Ch1.zen	FA/ISS	20000	30.0	3		7	0	0	29.94	100000	2000	Scale	0	2.0	0	0.01	1.9	0	0.01	0.039	0	1	1	0	1	42.05	147.605	0	1	42.05	147.605	1.0051	2.9215	1	0.907	0.9706	0.9382	1	0.9747	0.9873	0.9117	2.8071	0.9261	0.042538	0.0059922	0.0024811	0.00286
206	TR1_2_W0001_P0147_T0001_R1_P4_K1_Ch2-Ch1.zen	20150715_gfpWAPLch3_G2G1\MitoSys2\LSM\gfpWAPLch3_G1\DE_W0001_P0014\DE_2_W0001_P0014_T0003\TR1_W0001_P0147\TR1_2_W0001_P0147_T0001_R1_P4_K1_Ch2-Ch1.zen	FA/ISS	20000	30.0	3		7	0	0	29.94	100000	2000	Scale	0	2.0	0	0.01	1.9	0	0.01	0.039	0	1	1	0	1	2.318	4.303	0	1	2.318	4.303	1.416	1.4222	1	0.0292	0.3031	0.0696	1	0.9583	0.9789	0.0516	0.4872	0.0671	0.05194	0.09364	0.089503	0.053974
207	TR1_2_W0001_P0147_T0001_R1_P5_K1_Ch2-Ch1.zen	20150715_gfpWAPLch3_G2G1\MitoSys2\LSM\gfpWAPLch3_G1\DE_W0001_P0014\DE_2_W0001_P0014_T0003\TR1_W0001_P0147\TR1_2_W0001_P0147_T0001_R1_P5_K1_Ch2-Ch1.zen	FA/ISS	20000	30.0	3	x	7	0	0	29.94	100000	2000	Scale	0	2.0	0	0.01	1.9	0	0.01	0.039	0	1	1	0	1	2.2840000000000003	52.29600000000001	0	1	2.2840000000000003	52.29600000000001	1.0202	6.5584	1	0.0402	0.8984	0.0897	1	0.9954	0.9977	0.0064	6.0775	0.0895	0.36259	0.24988000000000002	0.010145	0.013800999999999999
208	TR1_2_W0001_P0149_T0001_R1_P1_K1_Ch2-Ch1.zen	20150715_gfpWAPLch3_G2G1\MitoSys2\LSM\gfpWAPLch3_G1\DE_W0001_P0015\DE_2_W0001_P0015_T0003\TR1_W0001_P0149\TR1_2_W0001_P0149_T0001_R1_P1_K1_Ch2-Ch1.zen	FA/ISS	20000	30.0	3		7	0	0	29.94	100000	2000	Scale	0	2.0	0	0.01	1.9	0	0.01	0.039	0	1	1	0	1	51.083	86.15899999999999	0	1	51.083	86.15899999999999	1.1734	2.1762	1	0.9228	0.9539	0.9382	1	0.9518	0.9756	1.0892	2.0189	0.9147	0.034513999999999996	0.010287000000000001	0.0032551000000000004	0.005279
209	TR1_2_W0001_P0149_T0001_R1_P2_K1_Ch2-Ch1.zen	20150715_gfpWAPLch3_G2G1\MitoSys2\LSM\gfpWAPLch3_G1\DE_W0001_P0015\DE_2_W0001_P0015_T0003\TR1_W0001_P0149\TR1_2_W0001_P0149_T0001_R1_P2_K1_Ch2-Ch1.zen	FA/ISS	20000	30.0	3		7	0	0	29.94	100000	2000	Scale	0	2.0	0	0.01	1.9	0	0.01	0.039	0	1	1	0	1	41.637	88.82	0	1	41.637	88.82	1.0229	2.923	1	0.9059999999999999	0.9526	0.929	1	0.9595	0.9795	0.9277	2.7421	0.9095	0.047202999999999995	0.010912	0.0050205	0.0044706
210	TR1_2_W0001_P0149_T0001_R1_P3_K1_Ch2-Ch1.zen	20150715_gfpWAPLch3_G2G1\MitoSys2\LSM\gfpWAPLch3_G1\DE_W0001_P0015\DE_2_W0001_P0015_T0003\TR1_W0001_P0149\TR1_2_W0001_P0149_T0001_R1_P3_K1_Ch2-Ch1.zen	FA/ISS	20000	30.0	3	n	7	0	0	29.94	100000	2000	Scale	0	2.0	0	0.01	1.9	0	0.01	0.039	0	1	1	0	1	27.665	102.249	0	1	27.665	102.249	1.0452	2.8641	1	0.8602	0.9581	0.9078	1	0.9761	0.988	0.902	2.7296	0.8967	0.052184	0.009858	0.0048732	0.0043694
211	TR1_2_W0001_P0149_T0001_R1_P4_K1_Ch2-Ch1.zen	20150715_gfpWAPLch3_G2G1\MitoSys2\LSM\gfpWAPLch3_G1\DE_W0001_P0015\DE_2_W0001_P0015_T0003\TR1_W0001_P0149\TR1_2_W0001_P0149_T0001_R1_P4_K1_Ch2-Ch1.zen	FA/ISS	20000	30.0	3	x	7	0	0	29.94	100000	2000	Scale	0	2.0	0	0.01	1.9	0	0.01	0.039	0	1	1	0	1	1.083	1.8430000000000002	0	1	1.083	1.8430000000000002	0.9481	1.0199	1	0.7199	0.0021	0.0275	1	0.9546	0.9771	0.762	0.0018	0.0469	0.19453	0.24931999999999999	0.23196999999999998	0.14586
212	TR1_2_W0001_P0149_T0001_R1_P5_K1_Ch2-Ch1.zen	20150715_gfpWAPLch3_G2G1\MitoSys2\LSM\gfpWAPLch3_G1\DE_W0001_P0015\DE_2_W0001_P0015_T0003\TR1_W0001_P0149\TR1_2_W0001_P0149_T0001_R1_P5_K1_Ch2-Ch1.zen	FA/ISS	20000	30.0	3	x	7	0	0	29.94	100000	2000	Scale	0	2.0	0	0.01	1.9	0	0.01	0.039	0	1	1	0	1	4.1339999999999995	9.161	0	1	4.1339999999999995	9.161	3.7692	4.6748	1	0.2154	0.5683	0.3336	1	0.9643	0.982	1.175	3.0711	0.3259	0.074452	0.1634	0.015341999999999998	0.06652000000000001
213	TR1_2_W0001_P0093_T0001_R1_P1_K1_Ch2-Ch1.zen	20150715_gfpWAPLch3_G2G1\MitoSys2\LSM\gfpWAPLch3_G1\DE_W0001_P0017\DE_2_W0001_P0017_T0002\TR1_W0001_P0093\TR1_2_W0001_P0093_T0001_R1_P1_K1_Ch2-Ch1.zen	FA/ISS	20000	30.0	3		7	0	0	29.94	100000	2000	Scale	0	2.0	0	0.01	1.9	0	0.01	0.039	0	1	1	0	1	32.657	183.43099999999998	0	1	32.657	183.43099999999998	1.2301	2.0812	1	0.8791	0.9781	0.9273	1	0.9857	0.9928	1.0934	2.0226	0.9205	0.049943	0.012045	0.0022651999999999998	0.0016210999999999999
214	TR1_2_W0001_P0093_T0001_R1_P2_K1_Ch2-Ch1.zen	20150715_gfpWAPLch3_G2G1\MitoSys2\LSM\gfpWAPLch3_G1\DE_W0001_P0017\DE_2_W0001_P0017_T0002\TR1_W0001_P0093\TR1_2_W0001_P0093_T0001_R1_P2_K1_Ch2-Ch1.zen	FA/ISS	20000	30.0	3		7	0	0	29.94	100000	2000	Scale	0	2.0	0	0.01	1.9	0	0.01	0.039	0	1	1	0	1	39.082	201.417	0	1	39.082	201.417	0.9401	2.2703	1	0.8996	0.9796	0.9387	1	0.9834	0.9917	0.8425	2.2078	0.9308	0.031205	0.0095414	0.001825	0.0021671999999999998
215	TR1_2_W0001_P0093_T0001_R1_P3_K1_Ch2-Ch1.zen	20150715_gfpWAPLch3_G2G1\MitoSys2\LSM\gfpWAPLch3_G1\DE_W0001_P0017\DE_2_W0001_P0017_T0002\TR1_W0001_P0093\TR1_2_W0001_P0093_T0001_R1_P3_K1_Ch2-Ch1.zen	FA/ISS	20000	30.0	3		7	0	0	29.94	100000	2000	Scale	0	2.0	0	0.01	1.9	0	0.01	0.039	0	1	1	0	1	42.161	194.135	0	1	42.161	194.135	0.9837	2.6375	1	0.9071	0.9787	0.9422	1	0.9815	0.9907	0.8914	2.5619	0.9333	0.037498000000000004	0.011581999999999999	0.0017957000000000001	0.0022359000000000003
216	TR1_2_W0001_P0093_T0001_R1_P4_K1_Ch2-Ch1.zen	20150715_gfpWAPLch3_G2G1\MitoSys2\LSM\gfpWAPLch3_G1\DE_W0001_P0017\DE_2_W0001_P0017_T0002\TR1_W0001_P0093\TR1_2_W0001_P0093_T0001_R1_P4_K1_Ch2-Ch1.zen	FA/ISS	20000	30.0	3		7	0	0	29.94	100000	2000	Scale	0	2.0	0	0.01	1.9	0	0.01	0.039	0	1	1	0	1	2.011	11.594000000000001	0	1	2.011	11.594000000000001	1.0036	0.8518	1	0.0238	0.6933	-0.0168	1	0.9864	0.9932	0.0009	0.5564	-0.0167	0.029983	0.19585	0.015334	0.035983
217	TR1_2_W0001_P0093_T0001_R1_P5_K1_Ch2-Ch1.zen	20150715_gfpWAPLch3_G2G1\MitoSys2\LSM\gfpWAPLch3_G1\DE_W0001_P0017\DE_2_W0001_P0017_T0002\TR1_W0001_P0093\TR1_2_W0001_P0093_T0001_R1_P5_K1_Ch2-Ch1.zen	FA/ISS	20000	29.999000000000002	3	x	7	0	0	29.94	100000	2000	Scale	0	2.0	0	0.01	1.9	0	0.01	0.039	0	1	1	0	1	1.1420000000000001	2.029	0	1	1.1420000000000001	2.029	0.9336	1.0004	1	0.5653	0.0051	-0.0453	1	0.9564	0.978	0.6123	0.0016	-0.0288	0.091669	0.16609000000000002	0.15815	0.094887
218	TR1_2_W0001_P0153_T0001_R1_P1_K1_Ch2-Ch1.zen	20150715_gfpWAPLch3_G2G1\MitoSys2\LSM\gfpWAPLch3_G1\DE_W0001_P0017\DE_2_W0001_P0017_T0003\TR1_W0001_P0153\TR1_2_W0001_P0153_T0001_R1_P1_K1_Ch2-Ch1.zen	FA/ISS	20000	30.0	3	n	7	0	0	29.94	100000	2000	Scale	0	2.0	0	0.01	1.9	0	0.01	0.039	0	1	1	0	1	49.623000000000005	224.459	0	1	49.623000000000005	224.459	1.1057	2.5754	1	0.9207	0.9816	0.9507	1	0.9814	0.9906	1.0219	2.5055	0.9417	0.035585000000000006	0.011675	0.0018273	0.0024693000000000002
219	TR1_2_W0001_P0153_T0001_R1_P2_K1_Ch2-Ch1.zen	20150715_gfpWAPLch3_G2G1\MitoSys2\LSM\gfpWAPLch3_G1\DE_W0001_P0017\DE_2_W0001_P0017_T0003\TR1_W0001_P0153\TR1_2_W0001_P0153_T0001_R1_P2_K1_Ch2-Ch1.zen	FA/ISS	20000	30.0	3		7	0	0	29.94	100000	2000	Scale	0	2.0	0	0.01	1.9	0	0.01	0.039	0	1	1	0	1	48.711000000000006	172.94	0	1	48.711000000000006	172.94	1.0519	2.9886	1	0.9192	0.9755	0.9470000000000001	1	0.9757	0.9878	0.9688	2.8852	0.9352	0.035383	0.0097308	0.0026745000000000002	0.0033746
220	TR1_2_W0001_P0153_T0001_R1_P3_K1_Ch2-Ch1.zen	20150715_gfpWAPLch3_G2G1\MitoSys2\LSM\gfpWAPLch3_G1\DE_W0001_P0017\DE_2_W0001_P0017_T0003\TR1_W0001_P0153\TR1_2_W0001_P0153_T0001_R1_P3_K1_Ch2-Ch1.zen	FA/ISS	20000	30.0	3		7	0	0	29.94	100000	2000	Scale	0	2.0	0	0.01	1.9	0	0.01	0.039	0	1	1	0	1	48.867	182.521	0	1	48.867	182.521	1.0445	2.1241	1	0.9196	0.9771	0.9479	1	0.9771	0.9885	0.9623	2.05	0.9369	0.036814	0.0055742	0.0032646	0.0051559
221	TR1_2_W0001_P0153_T0001_R1_P4_K1_Ch2-Ch1.zen	20150715_gfpWAPLch3_G2G1\MitoSys2\LSM\gfpWAPLch3_G1\DE_W0001_P0017\DE_2_W0001_P0017_T0003\TR1_W0001_P0153\TR1_2_W0001_P0153_T0001_R1_P4_K1_Ch2-Ch1.zen	FA/ISS	20000	29.999000000000002	3	x	7	0	0	29.94	100000	2000	Scale	0	2.0	0	0.01	1.9	0	0.01	0.039	0	1	1	0	1	1.307	2.26	0	1	1.307	2.26	0.9317	1.0196	1	0.29600000000000004	0.0275	-0.0806	1	0.9551	0.9773	0.327	0.019	-0.0685	0.18423	0.34071	0.18268	0.1449
222	TR1_2_W0001_P0153_T0001_R1_P5_K1_Ch2-Ch1.zen	20150715_gfpWAPLch3_G2G1\MitoSys2\LSM\gfpWAPLch3_G1\DE_W0001_P0017\DE_2_W0001_P0017_T0003\TR1_W0001_P0153\TR1_2_W0001_P0153_T0001_R1_P5_K1_Ch2-Ch1.zen	FA/ISS	20000	30.000999999999998	3		7	0	0	29.94	100000	2000	Scale	0	2.0	0	0.01	1.9	0	0.01	0.039	0	1	1	0	1	2.326	5.095	0	1	2.326	5.095	1.0341	1.083	1	0.0201	0.3871	0.0845	1	0.9644	0.982	0.0226	0.4133	0.0821	0.10371	0.065444	0.045701	0.033483
223	TR1_2_W0001_P0091_T0001_R1_P1_K1_Ch2-Ch1.zen	20150715_gfpWAPLch3_G2G1\MitoSys2\LSM\gfpWAPLch3_G1\DE_W0001_P0018\DE_2_W0001_P0018_T0002\TR1_W0001_P0091\TR1_2_W0001_P0091_T0001_R1_P1_K1_Ch2-Ch1.zen	FA/ISS	20000	30.0	3		7	0	0	29.94	100000	2000	Scale	0	2.0	0	0.01	1.9	0	0.01	0.039	0	1	1	0	1	38.225	55.3	0	1	38.225	55.3	1.0401	2.5259	1	0.8977	0.9241	0.9108	1	0.9405	0.9698	0.9354	2.2767	0.8821	0.051583000000000004	0.0063178	0.011692000000000001	0.0058165
224	TR1_2_W0001_P0091_T0001_R1_P2_K1_Ch2-Ch1.zen	20150715_gfpWAPLch3_G2G1\MitoSys2\LSM\gfpWAPLch3_G1\DE_W0001_P0018\DE_2_W0001_P0018_T0002\TR1_W0001_P0091\TR1_2_W0001_P0091_T0001_R1_P2_K1_Ch2-Ch1.zen	FA/ISS	20000	30.0	3		7	0	0	29.94	100000	2000	Scale	0	2.0	0	0.01	1.9	0	0.01	0.039	0	1	1	0	1	43.567	79.43	0	1	43.567	79.43	1.0829	3.471	1	0.9096	0.946	0.9276	1	0.9522	0.9758	0.9884	3.2282	0.9045	0.042076	0.011011	0.0038872	0.0066429
225	TR1_2_W0001_P0091_T0001_R1_P3_K1_Ch2-Ch1.zen	20150715_gfpWAPLch3_G2G1\MitoSys2\LSM\gfpWAPLch3_G1\DE_W0001_P0018\DE_2_W0001_P0018_T0002\TR1_W0001_P0091\TR1_2_W0001_P0091_T0001_R1_P3_K1_Ch2-Ch1.zen	FA/ISS	20000	30.0	3		7	0	0	29.94	100000	2000	Scale	0	2.0	0	0.01	1.9	0	0.01	0.039	0	1	1	0	1	44.167	72.253	0	1	44.167	72.253	1.0993	3.5703	1	0.9109	0.9386	0.9246	1	0.9449	0.9721	1.0054	3.2842	0.8979	0.045637	0.0096479	0.009967	0.0068554
226	TR1_2_W0001_P0091_T0001_R1_P4_K1_Ch2-Ch1.zen	20150715_gfpWAPLch3_G2G1\MitoSys2\LSM\gfpWAPLch3_G1\DE_W0001_P0018\DE_2_W0001_P0018_T0002\TR1_W0001_P0091\TR1_2_W0001_P0091_T0001_R1_P4_K1_Ch2-Ch1.zen	FA/ISS	20000	30.000999999999998	3		7	0	0	29.94	100000	2000	Scale	0	2.0	0	0.01	1.9	0	0.01	0.039	0	1	1	0	1	2.145	2.161	0	1	2.145	2.161	1.1164	1.1357	1	0.0092	0.0186	0.0121	1	0.9237	0.9611	0.0094	0.0123	0.0098	0.016279	0.10684	0.15004	0.081854
227	TR1_2_W0001_P0091_T0001_R1_P5_K1_Ch2-Ch1.zen	20150715_gfpWAPLch3_G2G1\MitoSys2\LSM\gfpWAPLch3_G1\DE_W0001_P0018\DE_2_W0001_P0018_T0002\TR1_W0001_P0091\TR1_2_W0001_P0091_T0001_R1_P5_K1_Ch2-Ch1.zen	FA/ISS	20000	30.0	3	x	7	0	0	29.94	100000	2000	Scale	0	2.0	0	0.01	1.9	0	0.01	0.039	0	1	1	0	1	1.723	2.184	0	1	1.723	2.184	1.1027	1.2107	1	0.0543	0.0417	0.0113	1	0.9364	0.9677	0.0159	-0.0026	0.0174	0.043509	0.28175	0.18284	0.2699
228	TR1_2_W0001_P0151_T0001_R1_P1_K1_Ch2-Ch1.zen	20150715_gfpWAPLch3_G2G1\MitoSys2\LSM\gfpWAPLch3_G1\DE_W0001_P0018\DE_2_W0001_P0018_T0003\TR1_W0001_P0151\TR1_2_W0001_P0151_T0001_R1_P1_K1_Ch2-Ch1.zen	FA/ISS	20000	30.0	3		7	0	0	29.94	100000	2000	Scale	0	2.0	0	0.01	1.9	0	0.01	0.039	0	1	1	0	1	48.931000000000004	76.003	0	1	48.931000000000004	76.003	0.9987	1.5735	1	0.9198	0.9487	0.9342	1	0.9486	0.9739	0.9185	1.4403	0.9092	0.031737	0.0043638999999999996	0.004884899999999999	0.0027179
229	TR1_2_W0001_P0151_T0001_R1_P2_K1_Ch2-Ch1.zen	20150715_gfpWAPLch3_G2G1\MitoSys2\LSM\gfpWAPLch3_G1\DE_W0001_P0018\DE_2_W0001_P0018_T0003\TR1_W0001_P0151\TR1_2_W0001_P0151_T0001_R1_P2_K1_Ch2-Ch1.zen	FA/ISS	20000	30.0	3		7	0	0	29.94	100000	2000	Scale	0	2.0	0	0.01	1.9	0	0.01	0.039	0	1	1	0	1	53.812	85.098	0	1	53.812	85.098	1.0981	2.3977	1	0.9268	0.9505	0.9385	1	0.9461	0.9727	1.021	2.2125	0.9122	0.024782	0.0047285	0.0040396	0.0032567
230	TR1_2_W0001_P0151_T0001_R1_P3_K1_Ch2-Ch1.zen	20150715_gfpWAPLch3_G2G1\MitoSys2\LSM\gfpWAPLch3_G1\DE_W0001_P0018\DE_2_W0001_P0018_T0003\TR1_W0001_P0151\TR1_2_W0001_P0151_T0001_R1_P3_K1_Ch2-Ch1.zen	FA/ISS	20000	30.0	3		7	0	0	29.94	100000	2000	Scale	0	2.0	0	0.01	1.9	0	0.01	0.039	0	1	1	0	1	43.486000000000004	105.272	0	1	43.486000000000004	105.272	0.9693	3.5386	1	0.9096	0.9585	0.9337	1	0.9625	0.9811	0.8802	3.3457	0.9156	0.03872	0.012842	0.0035524000000000003	0.005626600000000001
231	TR1_2_W0001_P0151_T0001_R1_P4_K1_Ch2-Ch1.zen	20150715_gfpWAPLch3_G2G1\MitoSys2\LSM\gfpWAPLch3_G1\DE_W0001_P0018\DE_2_W0001_P0018_T0003\TR1_W0001_P0151\TR1_2_W0001_P0151_T0001_R1_P4_K1_Ch2-Ch1.zen	FA/ISS	20000	30.0	3	x	7	0	0	29.94	100000	2000	Scale	0	2.0	0	0.01	1.9	0	0.01	0.039	0	1	1	0	1	1.2	2.537	0	1	1.2	2.537	0.998	1.0994	1	0.4483	0.0621	-0.1647	1	0.9632	0.9814	0.4469	0.0752	-0.1524	0.17277	0.16047999999999998	0.099548	0.044307
232	TR1_2_W0001_P0151_T0001_R1_P5_K1_Ch2-Ch1.zen	20150715_gfpWAPLch3_G2G1\MitoSys2\LSM\gfpWAPLch3_G1\DE_W0001_P0018\DE_2_W0001_P0018_T0003\TR1_W0001_P0151\TR1_2_W0001_P0151_T0001_R1_P5_K1_Ch2-Ch1.zen	FA/ISS	20000	30.000999999999998	3	x	7	0	0	29.94	100000	2000	Scale	0	2.0	0	0.01	1.9	0	0.01	0.039	0	1	1	0	1	2.187	3.5269999999999997	0	1	2.187	3.5269999999999997	1.3411	1.3721	1	0.0279	0.1615	0.0315	1	0.9483	0.9738	0.0019	0.2256	0.0309	0.11215	0.17392	0.091956	0.18167
233	TR1_2_W0001_P0097_T0001_R1_P1_K1_Ch2-Ch1.zen	20150715_gfpWAPLch3_G2G1\MitoSys2\LSM\gfpWAPLch3_G1\DE_W0001_P0019\DE_2_W0001_P0019_T0002\TR1_W0001_P0097\TR1_2_W0001_P0097_T0001_R1_P1_K1_Ch2-Ch1.zen	FA/ISS	20000	30.0	3		7	0	0	29.94	100000	2000	Scale	0	2.0	0	0.01	1.9	0	0.01	0.039	0	1	1	0	1	45.965	343.306	0	1	45.965	343.306	1.1226	1.8456	1	0.9145	0.9881	0.9506	1	0.9889	0.9944	1.0316	1.811	0.9452	0.039264999999999994	0.0052074	0.00091437	0.0011689
234	TR1_2_W0001_P0097_T0001_R1_P2_K1_Ch2-Ch1.zen	20150715_gfpWAPLch3_G2G1\MitoSys2\LSM\gfpWAPLch3_G1\DE_W0001_P0019\DE_2_W0001_P0019_T0002\TR1_W0001_P0097\TR1_2_W0001_P0097_T0001_R1_P2_K1_Ch2-Ch1.zen	FA/ISS	20000	30.0	3		7	0	0	29.94	100000	2000	Scale	0	2.0	0	0.01	1.9	0	0.01	0.039	0	1	1	0	1	48.177	299.289	0	1	48.177	299.289	0.9487	3.1073	1	0.9183	0.9855	0.9513	1	0.9855	0.9927	0.8689	3.0437	0.9443	0.034781	0.012619	0.0020362	0.0020078
235	TR1_2_W0001_P0097_T0001_R1_P3_K1_Ch2-Ch1.zen	20150715_gfpWAPLch3_G2G1\MitoSys2\LSM\gfpWAPLch3_G1\DE_W0001_P0019\DE_2_W0001_P0019_T0002\TR1_W0001_P0097\TR1_2_W0001_P0097_T0001_R1_P3_K1_Ch2-Ch1.zen	FA/ISS	20000	30.0	3		7	0	0	29.94	100000	2000	Scale	0	2.0	0	0.01	1.9	0	0.01	0.039	0	1	1	0	1	47.077	387.474	0	1	47.077	387.474	1.1957	2.5816	1	0.9164	0.9889	0.9519	1	0.9894	0.9947	1.1035	2.5395	0.9468	0.035216000000000004	0.0074494	0.0015166	0.0018119
236	TR1_2_W0001_P0097_T0001_R1_P4_K1_Ch2-Ch1.zen	20150715_gfpWAPLch3_G2G1\MitoSys2\LSM\gfpWAPLch3_G1\DE_W0001_P0019\DE_2_W0001_P0019_T0002\TR1_W0001_P0097\TR1_2_W0001_P0097_T0001_R1_P4_K1_Ch2-Ch1.zen	FA/ISS	20000	30.0	3		7	0	0	29.94	100000	2000	Scale	0	2.0	0	0.01	1.9	0	0.01	0.039	0	1	1	0	1	1.002	2.72	0	1	1.002	2.72	1.0032	0.9035	1	0.9973	0.0947	-0.3048	1	0.9717	0.9857	0.9935	0.0563	-0.2906	0.10034	0.15919	0.12763	0.070837
237	TR1_2_W0001_P0097_T0001_R1_P5_K1_Ch2-Ch1.zen	20150715_gfpWAPLch3_G2G1\MitoSys2\LSM\gfpWAPLch3_G1\DE_W0001_P0019\DE_2_W0001_P0019_T0002\TR1_W0001_P0097\TR1_2_W0001_P0097_T0001_R1_P5_K1_Ch2-Ch1.zen	FA/ISS	20000	30.0	3		7	0	0	29.94	100000	2000	Scale	0	2.0	0	0.01	1.9	0	0.01	0.039	0	1	1	0	1	1.704	13.800999999999998	0	1	1.704	13.800999999999998	1.0784	1.0654	1	0.0356	0.7437	-0.1584	1	0.9905	0.9952	0.0195	0.7909999999999999	-0.1575	0.062341999999999995	0.12704000000000001	0.016535	0.015249
238	TR1_2_W0001_P0157_T0001_R1_P1_K1_Ch2-Ch1.zen	20150715_gfpWAPLch3_G2G1\MitoSys2\LSM\gfpWAPLch3_G1\DE_W0001_P0019\DE_2_W0001_P0019_T0003\TR1_W0001_P0157\TR1_2_W0001_P0157_T0001_R1_P1_K1_Ch2-Ch1.zen	FA/ISS	20000	30.0	3		7	0	0	29.94	100000	2000	Scale	0	2.0	0	0.01	1.9	0	0.01	0.039	0	1	1	0	1	35.922	105.602	0	1	35.922	105.602	0.9268	2.9639	1	0.8909	0.9604	0.925	1	0.9709	0.9853	0.8214	2.8222	0.9111	0.040708999999999995	0.015483000000000002	0.0045703	0.0055558
239	TR1_2_W0001_P0157_T0001_R1_P2_K1_Ch2-Ch1.zen	20150715_gfpWAPLch3_G2G1\MitoSys2\LSM\gfpWAPLch3_G1\DE_W0001_P0019\DE_2_W0001_P0019_T0003\TR1_W0001_P0157\TR1_2_W0001_P0157_T0001_R1_P2_K1_Ch2-Ch1.zen	FA/ISS	20000	30.0	3		7	0	0	29.94	100000	2000	Scale	0	2.0	0	0.01	1.9	0	0.01	0.039	0	1	1	0	1	32.243	127.321	0	1	32.243	127.321	1.3043	2.9255	1	0.8783	0.9671	0.9216	1	0.9785	0.9892	1.1627	2.8114	0.9115	0.048601	0.010376	0.002263	0.0035013000000000006
240	TR1_2_W0001_P0157_T0001_R1_P3_K1_Ch2-Ch1.zen	20150715_gfpWAPLch3_G2G1\MitoSys2\LSM\gfpWAPLch3_G1\DE_W0001_P0019\DE_2_W0001_P0019_T0003\TR1_W0001_P0157\TR1_2_W0001_P0157_T0001_R1_P3_K1_Ch2-Ch1.zen	FA/ISS	20000	30.0	3		7	0	0	29.94	100000	2000	Scale	0	2.0	0	0.01	1.9	0	0.01	0.039	0	1	1	0	1	9.177999999999999	67.99600000000001	0	1	9.177999999999999	67.99600000000001	0.9967	2.0775	1	0.6102	0.9393	0.7569	1	0.9884	0.9942	0.6069	1.9625	0.7524	0.067402	0.019009	0.0047392	0.0053299
241	TR1_2_W0001_P0157_T0001_R1_P4_K1_Ch2-Ch1.zen	20150715_gfpWAPLch3_G2G1\MitoSys2\LSM\gfpWAPLch3_G1\DE_W0001_P0019\DE_2_W0001_P0019_T0003\TR1_W0001_P0157\TR1_2_W0001_P0157_T0001_R1_P4_K1_Ch2-Ch1.zen	FA/ISS	20000	30.0	3		7	0	0	29.94	100000	2000	Scale	0	2.0	0	0.01	1.9	0	0.01	0.039	0	1	1	0	1	2.398	5.86	0	1	2.398	5.86	1.5172	1.5876	1	0.0332	0.4467	0.0957	1	0.9684	0.9840000000000001	0.08	0.7981	0.0934	0.039786	0.13359000000000001	0.057263	0.046485000000000005
242	TR1_2_W0001_P0157_T0001_R1_P5_K1_Ch2-Ch1.zen	20150715_gfpWAPLch3_G2G1\MitoSys2\LSM\gfpWAPLch3_G1\DE_W0001_P0019\DE_2_W0001_P0019_T0003\TR1_W0001_P0157\TR1_2_W0001_P0157_T0001_R1_P5_K1_Ch2-Ch1.zen	FA/ISS	20000	30.0	3	x	7	0	0	29.94	100000	2000	Scale	0	2.0	0	0.01	1.9	0	0.01	0.039	0	1	1	0	1	1.031	3.1719999999999997	0	1	1.031	3.1719999999999997	1.1312	1.1108	1	0.9236	0.1575	-0.3788	1	0.9749	0.9873	0.7954	0.1886	-0.3666	0.11483	0.13367	0.10128999999999999	0.051660000000000005
243	TR1_2_W0001_P0099_T0001_R1_P1_K1_Ch2-Ch1.zen	20150715_gfpWAPLch3_G2G1\MitoSys2\LSM\gfpWAPLch3_G1\DE_W0001_P0020\DE_2_W0001_P0020_T0002\TR1_W0001_P0099\TR1_2_W0001_P0099_T0001_R1_P1_K1_Ch2-Ch1.zen	FA/ISS	20000	30.0	3		7	0	0	29.94	100000	2000	Scale	0	2.0	0	0.01	1.9	0	0.01	0.039	0	1	1	0	1	40.203	162.148	0	1	40.203	162.148	1.0855	2.5136	1	0.9023	0.9742	0.9376	1	0.9789	0.9894	0.9833	2.4263	0.9275	0.039799	0.011712	0.0027776999999999997	0.0026796999999999997
244	TR1_2_W0001_P0099_T0001_R1_P2_K1_Ch2-Ch1.zen	20150715_gfpWAPLch3_G2G1\MitoSys2\LSM\gfpWAPLch3_G1\DE_W0001_P0020\DE_2_W0001_P0020_T0002\TR1_W0001_P0099\TR1_2_W0001_P0099_T0001_R1_P2_K1_Ch2-Ch1.zen	FA/ISS	20000	30.0	3		7	0	0	29.94	100000	2000	Scale	0	2.0	0	0.01	1.9	0	0.01	0.039	0	1	1	0	1	46.608000000000004	149.226	0	1	46.608000000000004	149.226	1.041	2.1295	1	0.9159999999999999	0.9712	0.9432	1	0.9726	0.9862	0.9552	2.0376	0.93	0.037486	0.0027144	0.0077877	0.0056506
245	TR1_2_W0001_P0099_T0001_R1_P3_K1_Ch2-Ch1.zen	20150715_gfpWAPLch3_G2G1\MitoSys2\LSM\gfpWAPLch3_G1\DE_W0001_P0020\DE_2_W0001_P0020_T0002\TR1_W0001_P0099\TR1_2_W0001_P0099_T0001_R1_P3_K1_Ch2-Ch1.zen	FA/ISS	20000	30.0	3	n	7	0	0	29.94	100000	2000	Scale	0	2.0	0	0.01	1.9	0	0.01	0.039	0	1	1	0	1	39.228	162.975	0	1	39.228	162.975	1.2388	2.8659	1	0.8994	0.9738	0.9359	1	0.9794	0.9896	1.1252	2.7686	0.9259999999999999	0.046597	0.011019	0.0027509	0.0024962
246	TR1_2_W0001_P0099_T0001_R1_P4_K1_Ch2-Ch1.zen	20150715_gfpWAPLch3_G2G1\MitoSys2\LSM\gfpWAPLch3_G1\DE_W0001_P0020\DE_2_W0001_P0020_T0002\TR1_W0001_P0099\TR1_2_W0001_P0099_T0001_R1_P4_K1_Ch2-Ch1.zen	FA/ISS	20000	30.0	3		7	0	0	29.94	100000	2000	Scale	0	2.0	0	0.01	1.9	0	0.01	0.039	0	1	1	0	1	1.9680000000000002	3.07	0	1	1.9680000000000002	3.07	1.012	1.1735	1	0.005	0.1429	-0.0068	1	0.9503	0.9748	0.0002	0.1819	-0.0064	0.064614	0.17469	0.15320999999999999	0.10878
247	TR1_2_W0001_P0099_T0001_R1_P5_K1_Ch2-Ch1.zen	20150715_gfpWAPLch3_G2G1\MitoSys2\LSM\gfpWAPLch3_G1\DE_W0001_P0020\DE_2_W0001_P0020_T0002\TR1_W0001_P0099\TR1_2_W0001_P0099_T0001_R1_P5_K1_Ch2-Ch1.zen	FA/ISS	20000	30.0	3		7	0	0	29.94	100000	2000	Scale	0	2.0	0	0.01	1.9	0	0.01	0.039	0	1	1	0	1	3.4930000000000003	7.546	0	1	3.4930000000000003	7.546	2.0218	2.2202	1	0.1485	0.5039	0.2609	1	0.9634	0.9815	0.4303	1.2521	0.2545	0.052465	0.051948	0.049127	0.02075
248	TR1_2_W0001_P0159_T0001_R1_P1_K1_Ch2-Ch1.zen	20150715_gfpWAPLch3_G2G1\MitoSys2\LSM\gfpWAPLch3_G1\DE_W0001_P0020\DE_2_W0001_P0020_T0003\TR1_W0001_P0159\TR1_2_W0001_P0159_T0001_R1_P1_K1_Ch2-Ch1.zen	FA/ISS	20000	30.0	3		7	0	0	29.94	100000	2000	Scale	0	2.0	0	0.01	1.9	0	0.01	0.039	0	1	1	0	1	51.446999999999996	169.68599999999998	0	1	51.446999999999996	169.68599999999998	1.0333	2.2887	1	0.9236	0.9758	0.9493	1	0.9745	0.9872	0.9554	2.2039	0.937	0.032936	0.008197399999999999	0.0028640000000000002	0.0015003
249	TR1_2_W0001_P0159_T0001_R1_P2_K1_Ch2-Ch1.zen	20150715_gfpWAPLch3_G2G1\MitoSys2\LSM\gfpWAPLch3_G1\DE_W0001_P0020\DE_2_W0001_P0020_T0003\TR1_W0001_P0159\TR1_2_W0001_P0159_T0001_R1_P2_K1_Ch2-Ch1.zen	FA/ISS	20000	30.0	3	n	7	0	0	29.94	100000	2000	Scale	0	2.0	0	0.01	1.9	0	0.01	0.039	0	1	1	0	1	47.148999999999994	148.679	0	1	47.148999999999994	148.679	1.1594	2.0348	1	0.9163	0.9721	0.9438	1	0.9735	0.9867	1.0687	1.9480000000000002	0.9309999999999999	0.035253	0.0035507	0.0039136	0.0033976999999999996
250	TR1_2_W0001_P0159_T0001_R1_P3_K1_Ch2-Ch1.zen	20150715_gfpWAPLch3_G2G1\MitoSys2\LSM\gfpWAPLch3_G1\DE_W0001_P0020\DE_2_W0001_P0020_T0003\TR1_W0001_P0159\TR1_2_W0001_P0159_T0001_R1_P3_K1_Ch2-Ch1.zen	FA/ISS	20000	30.0	3		7	0	0	29.94	100000	2000	Scale	0	2.0	0	0.01	1.9	0	0.01	0.039	0	1	1	0	1	37.279	148.599	0	1	37.279	148.599	0.9216	2.4801	1	0.8951	0.9724	0.9329	1	0.9788	0.9894	0.8207	2.3925	0.9229	0.04978	0.015905000000000002	0.002813	0.0034957
251	TR1_2_W0001_P0159_T0001_R1_P4_K1_Ch2-Ch1.zen	20150715_gfpWAPLch3_G2G1\MitoSys2\LSM\gfpWAPLch3_G1\DE_W0001_P0020\DE_2_W0001_P0020_T0003\TR1_W0001_P0159\TR1_2_W0001_P0159_T0001_R1_P4_K1_Ch2-Ch1.zen	FA/ISS	20000	30.0	3		7	0	0	29.94	100000	2000	Scale	0	2.0	0	0.01	1.9	0	0.01	0.039	0	1	1	0	1	1.579	2.3930000000000002	0	1	1.579	2.3930000000000002	1.0475	1.2586	1	0.0798	0.040999999999999995	-0.0514	1	0.9488	0.9741	0.0639	0.0697	-0.0442	0.15529	0.13858	0.12548	0.10437
252	TR1_2_W0001_P0159_T0001_R1_P5_K1_Ch2-Ch1.zen	20150715_gfpWAPLch3_G2G1\MitoSys2\LSM\gfpWAPLch3_G1\DE_W0001_P0020\DE_2_W0001_P0020_T0003\TR1_W0001_P0159\TR1_2_W0001_P0159_T0001_R1_P5_K1_Ch2-Ch1.zen	FA/ISS	20000	30.002	3	x	7	0	0	29.94	100000	2000	Scale	0	2.0	0	0.01	1.9	0	0.01	0.039	0	1	1	0	1	1.314	2.12	0	1	1.314	2.12	1.0459	1.0108	1	0.2785	0.0123	-0.0533	1	0.9522	0.9758	0.2521	0.0068	-0.0406	0.13637	0.11372	0.17024	0.075054
253	TR1_2_W0001_P0161_T0001_R1_P1_K1_Ch2-Ch1.zen	20150715_gfpWAPLch3_G2G1\MitoSys2\LSM\gfpWAPLch3_G1\DE_W0001_P0021\DE_2_W0001_P0021_T0003\TR1_W0001_P0161\TR1_2_W0001_P0161_T0001_R1_P1_K1_Ch2-Ch1.zen	FA/ISS	20000	30.0	3		7	0	0	29.94	100000	2000	Scale	0	2.0	0	0.01	1.9	0	0.01	0.039	0	1	1	0	1	42.163999999999994	183.31	0	1	42.163999999999994	183.31	0.9512	2.278	1	0.9074	0.9773	0.9417	1	0.9803	0.9901	0.8608	2.206	0.9323	0.036324	0.0089476	0.001935	0.0021491999999999995
254	TR1_2_W0001_P0161_T0001_R1_P2_K1_Ch2-Ch1.zen	20150715_gfpWAPLch3_G2G1\MitoSys2\LSM\gfpWAPLch3_G1\DE_W0001_P0021\DE_2_W0001_P0021_T0003\TR1_W0001_P0161\TR1_2_W0001_P0161_T0001_R1_P2_K1_Ch2-Ch1.zen	FA/ISS	20000	30.0	3	n	7	0	0	29.94	100000	2000	Scale	0	2.0	0	0.01	1.9	0	0.01	0.039	0	1	1	0	1	24.584	152.502	0	1	24.584	152.502	1.1151	2.8677	1	0.8424	0.9724	0.905	1	0.986	0.993	0.9474	2.783	0.8986	0.053552999999999996	0.014831	0.0022955	0.0031403000000000004
255	TR1_2_W0001_P0161_T0001_R1_P3_K1_Ch2-Ch1.zen	20150715_gfpWAPLch3_G2G1\MitoSys2\LSM\gfpWAPLch3_G1\DE_W0001_P0021\DE_2_W0001_P0021_T0003\TR1_W0001_P0161\TR1_2_W0001_P0161_T0001_R1_P3_K1_Ch2-Ch1.zen	FA/ISS	20000	30.0	3		7	0	0	29.94	100000	2000	Scale	0	2.0	0	0.01	1.9	0	0.01	0.039	0	1	1	0	1	29.169	224.865	0	1	29.169	224.865	0.9882	3.2004	1	0.8668	0.9806	0.9219	1	0.9884	0.9942	0.8554	3.1308	0.9165	0.05435	0.013177000000000001	0.0024458	0.0029305
256	TR1_2_W0001_P0161_T0001_R1_P4_K1_Ch2-Ch1.zen	20150715_gfpWAPLch3_G2G1\MitoSys2\LSM\gfpWAPLch3_G1\DE_W0001_P0021\DE_2_W0001_P0021_T0003\TR1_W0001_P0161\TR1_2_W0001_P0161_T0001_R1_P4_K1_Ch2-Ch1.zen	FA/ISS	20000	30.0	3	x	7	0	0	29.94	100000	2000	Scale	0	2.0	0	0.01	1.9	0	0.01	0.039	0	1	1	0	1	1.6680000000000001	2.124	0	1	1.6680000000000001	2.124	1.2493	1.2178	1	0.0546	0.013000000000000001	-0.0202	1	0.9395	0.9693	-0.0086	0.0188	-0.013999999999999999	0.09645	0.18077000000000001	0.25284	0.15517
257	TR1_2_W0001_P0161_T0001_R1_P5_K1_Ch2-Ch1.zen	20150715_gfpWAPLch3_G2G1\MitoSys2\LSM\gfpWAPLch3_G1\DE_W0001_P0021\DE_2_W0001_P0021_T0003\TR1_W0001_P0161\TR1_2_W0001_P0161_T0001_R1_P5_K1_Ch2-Ch1.zen	FA/ISS	20000	30.0	3	x	7	0	0	29.94	100000	2000	Scale	0	2.0	0	0.01	1.9	0	0.01	0.039	0	1	1	0	1	1.99	4.165	0	1	1.99	4.165	1.3614	1.1547	1	0.0105	0.2912	-0.0071	1	0.963	0.9813	-0.0101	0.3425	-0.0067	0.066606	0.19234	0.061706	0.083436
258	TR1_2_W0001_P0167_T0001_R1_P1_K1_Ch2-Ch1.zen	20150715_gfpWAPLch3_G2G1\MitoSys2\LSM\gfpWAPLch3_G1\DE_W0001_P0022\DE_2_W0001_P0022_T0003\TR1_W0001_P0167\TR1_2_W0001_P0167_T0001_R1_P1_K1_Ch2-Ch1.zen	FA/ISS	20000	30.0	3		7	0	0	29.94	100000	2000	Scale	0	2.0	0	0.01	1.9	0	0.01	0.039	0	1	1	0	1	45.956	174.053	0	1	45.956	174.053	1.0815	2.5609	1	0.9145	0.9754	0.9444	1	0.977	0.9884	0.9923	2.4702	0.9334	0.039119	0.0091897	0.0030454	0.0027226999999999998
259	TR1_2_W0001_P0167_T0001_R1_P2_K1_Ch2-Ch1.zen	20150715_gfpWAPLch3_G2G1\MitoSys2\LSM\gfpWAPLch3_G1\DE_W0001_P0022\DE_2_W0001_P0022_T0003\TR1_W0001_P0167\TR1_2_W0001_P0167_T0001_R1_P2_K1_Ch2-Ch1.zen	FA/ISS	20000	30.0	3		7	0	0	29.94	100000	2000	Scale	0	2.0	0	0.01	1.9	0	0.01	0.039	0	1	1	0	1	32.629	147.006	0	1	32.629	147.006	1.0175	1.696	1	0.8812	0.9723	0.9256	1	0.9814	0.9907	0.8976	1.632	0.9169	0.044591000000000006	0.0073038	0.0035695999999999996	0.0016522000000000002
260	TR1_2_W0001_P0167_T0001_R1_P3_K1_Ch2-Ch1.zen	20150715_gfpWAPLch3_G2G1\MitoSys2\LSM\gfpWAPLch3_G1\DE_W0001_P0022\DE_2_W0001_P0022_T0003\TR1_W0001_P0167\TR1_2_W0001_P0167_T0001_R1_P3_K1_Ch2-Ch1.zen	FA/ISS	20000	30.0	3		7	0	0	29.94	100000	2000	Scale	0	2.0	0	0.01	1.9	0	0.01	0.039	0	1	1	0	1	48.647	155.46	0	1	48.647	155.46	1.1489	2.3693	1	0.9186	0.9723	0.9451	1	0.9728	0.9863	1.0612	2.271	0.9319	0.040425	0.004824899999999999	0.0052063000000000005	0.0059029
261	TR1_2_W0001_P0167_T0001_R1_P4_K1_Ch2-Ch1.zen	20150715_gfpWAPLch3_G2G1\MitoSys2\LSM\gfpWAPLch3_G1\DE_W0001_P0022\DE_2_W0001_P0022_T0003\TR1_W0001_P0167\TR1_2_W0001_P0167_T0001_R1_P4_K1_Ch2-Ch1.zen	FA/ISS	20000	30.0	3		7	0	0	29.94	100000	2000	Scale	0	2.0	0	0.01	1.9	0	0.01	0.039	0	1	1	0	1	2.005	2.992	0	1	2.005	2.992	1.2548	1.2029	1	0.0034	0.1317	-0.0029	1	0.9484	0.9739	-0.0033	0.1723	-0.0026	0.097385	0.1629	0.18915	0.12234
262	TR1_2_W0001_P0167_T0001_R1_P5_K1_Ch2-Ch1.zen	20150715_gfpWAPLch3_G2G1\MitoSys2\LSM\gfpWAPLch3_G1\DE_W0001_P0022\DE_2_W0001_P0022_T0003\TR1_W0001_P0167\TR1_2_W0001_P0167_T0001_R1_P5_K1_Ch2-Ch1.zen	FA/ISS	20000	30.0	3		7	0	0	29.94	100000	2000	Scale	0	2.0	0	0.01	1.9	0	0.01	0.039	0	1	1	0	1	2.045	4.739	0	1	2.045	4.739	1.2219	1.0417	1	0.0038	0.3581	0.0044	1	0.9668	0.9833	0.0011	0.3593	0.0042	0.018137999999999998	0.093875	0.027606	0.049735
263	TR1_2_W0001_P0105_T0001_R1_P1_K1_Ch2-Ch1.zen	20150715_gfpWAPLch3_G2G1\MitoSys2\LSM\gfpWAPLch3_G1\DE_W0001_P0023\DE_2_W0001_P0023_T0002\TR1_W0001_P0105\TR1_2_W0001_P0105_T0001_R1_P1_K1_Ch2-Ch1.zen	FA/ISS	20000	30.0	3		7	0	0	29.94	100000	2000	Scale	0	2.0	0	0.01	1.9	0	0.01	0.039	0	1	1	0	1	37.743	149.385	0	1	37.743	149.385	1.0598	3.0463	1	0.8959999999999999	0.9706	0.9325	1	0.9773	0.9886	0.9523	2.9327	0.9217	0.047268	0.015199	0.0021715999999999997	0.0027974000000000002
264	TR1_2_W0001_P0105_T0001_R1_P2_K1_Ch2-Ch1.zen	20150715_gfpWAPLch3_G2G1\MitoSys2\LSM\gfpWAPLch3_G1\DE_W0001_P0023\DE_2_W0001_P0023_T0002\TR1_W0001_P0105\TR1_2_W0001_P0105_T0001_R1_P2_K1_Ch2-Ch1.zen	FA/ISS	20000	30.0	3		7	0	0	29.94	100000	2000	Scale	0	2.0	0	0.01	1.9	0	0.01	0.039	0	1	1	0	1	50.339	139.585	0	1	50.339	139.585	1.0167	2.6456	1	0.9218	0.9696	0.9454	1	0.9686	0.9842	0.9377	2.5261	0.9302	0.033745	0.010483	0.002949	0.0036506
265	TR1_2_W0001_P0105_T0001_R1_P3_K1_Ch2-Ch1.zen	20150715_gfpWAPLch3_G2G1\MitoSys2\LSM\gfpWAPLch3_G1\DE_W0001_P0023\DE_2_W0001_P0023_T0002\TR1_W0001_P0105\TR1_2_W0001_P0105_T0001_R1_P3_K1_Ch2-Ch1.zen	FA/ISS	20000	30.0	3		7	0	0	29.94	100000	2000	Scale	0	2.0	0	0.01	1.9	0	0.01	0.039	0	1	1	0	1	46.44	160.634	0	1	46.44	160.634	1.0288	2.8393	1	0.9155	0.9731	0.9438	1	0.9743	0.987	0.943	2.7312	0.9314	0.040642000000000005	0.0078467	0.0037284999999999996	0.0031221
266	TR1_2_W0001_P0105_T0001_R1_P4_K1_Ch2-Ch1.zen	20150715_gfpWAPLch3_G2G1\MitoSys2\LSM\gfpWAPLch3_G1\DE_W0001_P0023\DE_2_W0001_P0023_T0002\TR1_W0001_P0105\TR1_2_W0001_P0105_T0001_R1_P4_K1_Ch2-Ch1.zen	FA/ISS	20000	30.000999999999998	3	x	7	0	0	29.94	100000	2000	Scale	0	2.0	0	0.01	1.9	0	0.01	0.039	0	1	1	0	1	2.0140000000000002	2.4659999999999997	0	1	2.0140000000000002	2.4659999999999997	0.8440000000000001	1.0097	1	0.0084	0.0551	0.0037	1	0.9369	0.9679	0.0002	0.0406	0.0033	0.027766000000000002	0.1031	0.16698	0.12097000000000001
267	TR1_2_W0001_P0105_T0001_R1_P5_K1_Ch2-Ch1.zen	20150715_gfpWAPLch3_G2G1\MitoSys2\LSM\gfpWAPLch3_G1\DE_W0001_P0023\DE_2_W0001_P0023_T0002\TR1_W0001_P0105\TR1_2_W0001_P0105_T0001_R1_P5_K1_Ch2-Ch1.zen	FA/ISS	20000	29.999000000000002	3		7	0	0	29.94	100000	2000	Scale	0	2.0	0	0.01	1.9	0	0.01	0.039	0	1	1	0	1	2.094	4.841	0	1	2.094	4.841	2.8788	3.5588	1	0.1239	0.3023	0.0057	1	0.9652	0.9824	-0.3605	1.3406	0.0077	0.052361000000000005	0.15332	0.084991	0.098561
268	TR1_2_W0001_P0165_T0001_R1_P1_K1_Ch2-Ch1.zen	20150715_gfpWAPLch3_G2G1\MitoSys2\LSM\gfpWAPLch3_G1\DE_W0001_P0023\DE_2_W0001_P0023_T0003\TR1_W0001_P0165\TR1_2_W0001_P0165_T0001_R1_P1_K1_Ch2-Ch1.zen	FA/ISS	20000	30.0	3		7	0	0	29.94	100000	2000	Scale	0	2.0	0	0.01	1.9	0	0.01	0.039	0	1	1	0	1	50.266999999999996	124.945	0	1	50.266999999999996	124.945	1.0759999999999998	2.2738	1	0.9217	0.9672	0.9442	1	0.9663	0.983	0.9945	2.1595	0.9278	0.033047	0.010485	0.0025647	0.0031803
269	TR1_2_W0001_P0165_T0001_R1_P2_K1_Ch2-Ch1.zen	20150715_gfpWAPLch3_G2G1\MitoSys2\LSM\gfpWAPLch3_G1\DE_W0001_P0023\DE_2_W0001_P0023_T0003\TR1_W0001_P0165\TR1_2_W0001_P0165_T0001_R1_P2_K1_Ch2-Ch1.zen	FA/ISS	20000	30.0	3		7	0	0	29.94	100000	2000	Scale	0	2.0	0	0.01	1.9	0	0.01	0.039	0	1	1	0	1	52.115	136.325	0	1	52.115	136.325	0.9666	2.1533	1	0.9246	0.9695	0.9468	1	0.9677	0.9837	0.8924	2.0507	0.9311	0.034421	0.0048295000000000005	0.0036023	0.00228
270	TR1_2_W0001_P0165_T0001_R1_P3_K1_Ch2-Ch1.zen	20150715_gfpWAPLch3_G2G1\MitoSys2\LSM\gfpWAPLch3_G1\DE_W0001_P0023\DE_2_W0001_P0023_T0003\TR1_W0001_P0165\TR1_2_W0001_P0165_T0001_R1_P3_K1_Ch2-Ch1.zen	FA/ISS	20000	30.0	3	n	7	0	0	29.94	100000	2000	Scale	0	2.0	0	0.01	1.9	0	0.01	0.039	0	1	1	0	1	23.259	127.428	0	1	23.259	127.428	1.1914	1.8914	1	0.8333	0.9674	0.8978	1	0.9847	0.9923	1.0072	1.819	0.8908	0.058755999999999996	0.0069478000000000005	0.0051477	0.004637
271	TR1_2_W0001_P0165_T0001_R1_P4_K1_Ch2-Ch1.zen	20150715_gfpWAPLch3_G2G1\MitoSys2\LSM\gfpWAPLch3_G1\DE_W0001_P0023\DE_2_W0001_P0023_T0003\TR1_W0001_P0165\TR1_2_W0001_P0165_T0001_R1_P4_K1_Ch2-Ch1.zen	FA/ISS	20000	30.002	3		7	0	0	29.94	100000	2000	Scale	0	2.0	0	0.01	1.9	0	0.01	0.039	0	1	1	0	1	1.746	2.68	0	1	1.746	2.68	1.3135	1.1385	1	0.0404	0.0841	-0.0406	1	0.95	0.9747	-0.0262	0.0979	-0.0365	0.14302	0.13144	0.094804	0.081589
272	TR1_2_W0001_P0165_T0001_R1_P5_K1_Ch2-Ch1.zen	20150715_gfpWAPLch3_G2G1\MitoSys2\LSM\gfpWAPLch3_G1\DE_W0001_P0023\DE_2_W0001_P0023_T0003\TR1_W0001_P0165\TR1_2_W0001_P0165_T0001_R1_P5_K1_Ch2-Ch1.zen	FA/ISS	20000	30.0	3	x	7	0	0	29.94	100000	2000	Scale	0	2.0	0	0.01	1.9	0	0.01	0.039	0	1	1	0	1	1.119	1.989	0	1	1.119	1.989	1.178	1.1585	1	0.6411	0.0053	-0.0276	1	0.9564	0.978	0.4951	0.0019	-0.0101	0.27392	0.29851	0.11803	0.12763
273	TR1_2_W0001_P0103_T0001_R1_P1_K1_Ch2-Ch1.zen	20150715_gfpWAPLch3_G2G1\MitoSys2\LSM\gfpWAPLch3_G1\DE_W0001_P0024\DE_2_W0001_P0024_T0002\TR1_W0001_P0103\TR1_2_W0001_P0103_T0001_R1_P1_K1_Ch2-Ch1.zen	FA/ISS	20000	30.0	3		7	0	0	29.94	100000	2000	Scale	0	2.0	0	0.01	1.9	0	0.01	0.039	0	1	1	0	1	53.718	160.813	0	1	53.718	160.813	1.3487	2.6881	1	0.9263	0.9736	0.9497	1	0.9712	0.9855	1.2617	2.5753	0.9357	0.03163	0.010903	0.0030301	0.0033274999999999997
274	TR1_2_W0001_P0103_T0001_R1_P2_K1_Ch2-Ch1.zen	20150715_gfpWAPLch3_G2G1\MitoSys2\LSM\gfpWAPLch3_G1\DE_W0001_P0024\DE_2_W0001_P0024_T0002\TR1_W0001_P0103\TR1_2_W0001_P0103_T0001_R1_P2_K1_Ch2-Ch1.zen	FA/ISS	20000	30.0	3		7	0	0	29.94	100000	2000	Scale	0	2.0	0	0.01	1.9	0	0.01	0.039	0	1	1	0	1	47.405	134.84	0	1	47.405	134.84	0.9774	2.9781	1	0.9173	0.9684	0.9425	1	0.9694	0.9846	0.8955	2.8492	0.9278	0.036153	0.0083889	0.0027325	0.0032841000000000003
275	TR1_2_W0001_P0103_T0001_R1_P3_K1_Ch2-Ch1.zen	20150715_gfpWAPLch3_G2G1\MitoSys2\LSM\gfpWAPLch3_G1\DE_W0001_P0024\DE_2_W0001_P0024_T0002\TR1_W0001_P0103\TR1_2_W0001_P0103_T0001_R1_P3_K1_Ch2-Ch1.zen	FA/ISS	20000	30.0	3		7	0	0	29.94	100000	2000	Scale	0	2.0	0	0.01	1.9	0	0.01	0.039	0	1	1	0	1	51.902	150.218	0	1	51.902	150.218	1.045	2.7383	1	0.9243	0.9708	0.9473	1	0.9692	0.9845	0.9675	2.6188	0.9323	0.035164999999999995	0.0060428	0.004406	0.0032143999999999996
276	TR1_2_W0001_P0103_T0001_R1_P4_K1_Ch2-Ch1.zen	20150715_gfpWAPLch3_G2G1\MitoSys2\LSM\gfpWAPLch3_G1\DE_W0001_P0024\DE_2_W0001_P0024_T0002\TR1_W0001_P0103\TR1_2_W0001_P0103_T0001_R1_P4_K1_Ch2-Ch1.zen	FA/ISS	20000	30.000999999999998	3		7	0	0	29.94	100000	2000	Scale	0	2.0	0	0.01	1.9	0	0.01	0.039	0	1	1	0	1	2.077	2.688	0	1	2.077	2.688	1.2744	1.2788	1	0.0158	0.0822	0.0118	1	0.9404	0.9697	0.0003	0.1267	0.0111	0.07507899999999999	0.094051	0.15521	0.09725299999999999
277	TR1_2_W0001_P0103_T0001_R1_P5_K1_Ch2-Ch1.zen	20150715_gfpWAPLch3_G2G1\MitoSys2\LSM\gfpWAPLch3_G1\DE_W0001_P0024\DE_2_W0001_P0024_T0002\TR1_W0001_P0103\TR1_2_W0001_P0103_T0001_R1_P5_K1_Ch2-Ch1.zen	FA/ISS	20000	30.000999999999998	3		7	0	0	29.94	100000	2000	Scale	0	2.0	0	0.01	1.9	0	0.01	0.039	0	1	1	0	1	1.149	1.7990000000000002	0	1	1.149	1.7990000000000002	1.0879	1.1472	1	0.5701	0.0073	0.054000000000000006	1	0.9505	0.975	0.5	-0.005	0.0727	0.1398	0.14205	0.1356	0.11737
278	TR1_2_W0001_P0163_T0001_R1_P1_K1_Ch2-Ch1.zen	20150715_gfpWAPLch3_G2G1\MitoSys2\LSM\gfpWAPLch3_G1\DE_W0001_P0024\DE_2_W0001_P0024_T0003\TR1_W0001_P0163\TR1_2_W0001_P0163_T0001_R1_P1_K1_Ch2-Ch1.zen	FA/ISS	20000	30.0	3		7	0	0	29.94	100000	2000	Scale	0	2.0	0	0.01	1.9	0	0.01	0.039	0	1	1	0	1	49.235	149.493	0	1	49.235	149.493	0.9801	2.3918	1	0.9201	0.9708	0.9451	1	0.9704	0.9851	0.9009999999999999	2.2866	0.9308	0.034289	0.0037375999999999998	0.0045011	0.002959
279	TR1_2_W0001_P0163_T0001_R1_P2_K1_Ch2-Ch1.zen	20150715_gfpWAPLch3_G2G1\MitoSys2\LSM\gfpWAPLch3_G1\DE_W0001_P0024\DE_2_W0001_P0024_T0003\TR1_W0001_P0163\TR1_2_W0001_P0163_T0001_R1_P2_K1_Ch2-Ch1.zen	FA/ISS	20000	30.0	3		7	0	0	29.94	100000	2000	Scale	0	2.0	0	0.01	1.9	0	0.01	0.039	0	1	1	0	1	31.514	143.974	0	1	31.514	143.974	1.0343	3.1973	1	0.8763	0.9691	0.9215	1	0.98	0.9899	0.9081	3.0829	0.9121	0.049169	0.0099168	0.0032770000000000004	0.003201
280	TR1_2_W0001_P0163_T0001_R1_P3_K1_Ch2-Ch1.zen	20150715_gfpWAPLch3_G2G1\MitoSys2\LSM\gfpWAPLch3_G1\DE_W0001_P0024\DE_2_W0001_P0024_T0003\TR1_W0001_P0163\TR1_2_W0001_P0163_T0001_R1_P3_K1_Ch2-Ch1.zen	FA/ISS	20000	30.0	3		7	0	0	29.94	100000	2000	Scale	0	2.0	0	0.01	1.9	0	0.01	0.039	0	1	1	0	1	44.733999999999995	131.44	0	1	44.733999999999995	131.44	1.0032	2.4066	1	0.9125	0.9684	0.94	1	0.9709	0.9853	0.9155	2.2981	0.9259999999999999	0.038409	0.010276	0.0022625	0.0031265
281	TR1_2_W0001_P0163_T0001_R1_P4_K1_Ch2-Ch1.zen	20150715_gfpWAPLch3_G2G1\MitoSys2\LSM\gfpWAPLch3_G1\DE_W0001_P0024\DE_2_W0001_P0024_T0003\TR1_W0001_P0163\TR1_2_W0001_P0163_T0001_R1_P4_K1_Ch2-Ch1.zen	FA/ISS	20000	30.0	3	x	7	0	0	29.94	100000	2000	Scale	0	2.0	0	0.01	1.9	0	0.01	0.039	0	1	1	0	1	1.436	2.08	0	1	1.436	2.08	1.0179	1.0505	1	0.1667	0.0145	-0.0254	1	0.9468	0.973	0.1538	0.0045	-0.0146	0.23976999999999998	0.22844	0.27969	0.16463
282	TR1_2_W0001_P0163_T0001_R1_P5_K1_Ch2-Ch1.zen	20150715_gfpWAPLch3_G2G1\MitoSys2\LSM\gfpWAPLch3_G1\DE_W0001_P0024\DE_2_W0001_P0024_T0003\TR1_W0001_P0163\TR1_2_W0001_P0163_T0001_R1_P5_K1_Ch2-Ch1.zen	FA/ISS	20000	30.0	3	x	7	0	0	29.94	100000	2000	Scale	0	2.0	0	0.01	1.9	0	0.01	0.039	0	1	1	0	1	1.699	2.517	0	1	1.699	2.517	0.9591	1.01	1	0.0466	0.0607	-0.0383	1	0.9472	0.9732	0.0455	0.0398	-0.0333	0.076032	0.26796	0.13304000000000002	0.1749
283	TR1_2_W0001_P0109_T0001_R1_P1_K1_Ch2-Ch1.zen	20150715_gfpWAPLch3_G2G1\MitoSys2\LSM\gfpWAPLch3_G1\DE_W0001_P0025\DE_2_W0001_P0025_T0002\TR1_W0001_P0109\TR1_2_W0001_P0109_T0001_R1_P1_K1_Ch2-Ch1.zen	FA/ISS	20000	30.0	3		7	0	0	29.94	100000	2000	Scale	0	2.0	0	0.01	1.9	0	0.01	0.039	0	1	1	0	1	52.031000000000006	107.07	0	1	52.031000000000006	107.07	1.0613	2.5294	1	0.9241	0.9609	0.9423	1	0.9588	0.9791	0.9828	2.3795	0.9223	0.035539999999999995	0.007745999999999999	0.0035671999999999995	0.0041262
284	TR1_2_W0001_P0109_T0001_R1_P2_K1_Ch2-Ch1.zen	20150715_gfpWAPLch3_G2G1\MitoSys2\LSM\gfpWAPLch3_G1\DE_W0001_P0025\DE_2_W0001_P0025_T0002\TR1_W0001_P0109\TR1_2_W0001_P0109_T0001_R1_P2_K1_Ch2-Ch1.zen	FA/ISS	20000	30.0	3		7	0	0	29.94	100000	2000	Scale	0	2.0	0	0.01	1.9	0	0.01	0.039	0	1	1	0	1	50.253	109.03	0	1	50.253	109.03	1.0403	2.6064	1	0.9219	0.9611	0.9413	1	0.9599	0.9797	0.9605	2.4577	0.9218	0.034950999999999996	0.0065027	0.0042493	0.0063097000000000006
285	TR1_2_W0001_P0109_T0001_R1_P3_K1_Ch2-Ch1.zen	20150715_gfpWAPLch3_G2G1\MitoSys2\LSM\gfpWAPLch3_G1\DE_W0001_P0025\DE_2_W0001_P0025_T0002\TR1_W0001_P0109\TR1_2_W0001_P0109_T0001_R1_P3_K1_Ch2-Ch1.zen	FA/ISS	20000	30.0	3		7	0	0	29.94	100000	2000	Scale	0	2.0	0	0.01	1.9	0	0.01	0.039	0	1	1	0	1	33.798	91.845	0	1	33.798	91.845	1.1302	1.8417	1	0.8846	0.9558	0.9195	1	0.9695	0.9846	1.0070000000000001	1.7309999999999999	0.9051	0.040223	0.007801300000000001	0.0029357	0.0031989
286	TR1_2_W0001_P0109_T0001_R1_P4_K1_Ch2-Ch1.zen	20150715_gfpWAPLch3_G2G1\MitoSys2\LSM\gfpWAPLch3_G1\DE_W0001_P0025\DE_2_W0001_P0025_T0002\TR1_W0001_P0109\TR1_2_W0001_P0109_T0001_R1_P4_K1_Ch2-Ch1.zen	FA/ISS	20000	30.000999999999998	3	x	7	0	0	29.94	100000	2000	Scale	0	2.0	0	0.01	1.9	0	0.01	0.039	0	1	1	0	1	2.301	3.5869999999999997	0	1	2.301	3.5869999999999997	1.0446	1.082	1	0.0234	0.2115	0.0597	1	0.9498	0.9746	0.0171	0.2089	0.0567	0.046048	0.12932000000000002	0.15267	0.095509
287	TR1_2_W0001_P0109_T0001_R1_P5_K1_Ch2-Ch1.zen	20150715_gfpWAPLch3_G2G1\MitoSys2\LSM\gfpWAPLch3_G1\DE_W0001_P0025\DE_2_W0001_P0025_T0002\TR1_W0001_P0109\TR1_2_W0001_P0109_T0001_R1_P5_K1_Ch2-Ch1.zen	FA/ISS	20000	30.0	3	x	7	0	0	29.94	100000	2000	Scale	0	2.0	0	0.01	1.9	0	0.01	0.039	0	1	1	0	1	1.911	8.918	0	1	1.911	8.918	1.1452	1.1358	1	0.0067	0.6178	-0.0413	1	0.9834	0.9916	-0.0052	0.7088	-0.0409	0.024203	0.093365	0.019944999999999997	0.015752000000000002
288	TR1_2_W0001_P0169_T0001_R1_P1_K1_Ch2-Ch1.zen	20150715_gfpWAPLch3_G2G1\MitoSys2\LSM\gfpWAPLch3_G1\DE_W0001_P0025\DE_2_W0001_P0025_T0003\TR1_W0001_P0169\TR1_2_W0001_P0169_T0001_R1_P1_K1_Ch2-Ch1.zen	FA/ISS	20000	30.0	3		7	0	0	29.94	100000	2000	Scale	0	2.0	0	0.01	1.9	0	0.01	0.039	0	1	1	0	1	38.997	196.21400000000003	0	1	38.997	196.21400000000003	0.9227	1.7228	1	0.8998	0.9798	0.9390000000000001	1	0.9838	0.9919	0.8263	1.673	0.9312	0.041154	0.008456700000000001	0.0010432	0.0017233
289	TR1_2_W0001_P0169_T0001_R1_P2_K1_Ch2-Ch1.zen	20150715_gfpWAPLch3_G2G1\MitoSys2\LSM\gfpWAPLch3_G1\DE_W0001_P0025\DE_2_W0001_P0025_T0003\TR1_W0001_P0169\TR1_2_W0001_P0169_T0001_R1_P2_K1_Ch2-Ch1.zen	FA/ISS	20000	30.0	3		7	0	0	29.94	100000	2000	Scale	0	2.0	0	0.01	1.9	0	0.01	0.039	0	1	1	0	1	43.761	246.18	0	1	43.761	246.18	0.8722	2.2174	1	0.9107	0.9834	0.9463	1	0.9851	0.9925	0.7886	2.166	0.9392	0.040104	0.011051	0.0012288	0.001843
290	TR1_2_W0001_P0169_T0001_R1_P3_K1_Ch2-Ch1.zen	20150715_gfpWAPLch3_G2G1\MitoSys2\LSM\gfpWAPLch3_G1\DE_W0001_P0025\DE_2_W0001_P0025_T0003\TR1_W0001_P0169\TR1_2_W0001_P0169_T0001_R1_P3_K1_Ch2-Ch1.zen	FA/ISS	20000	30.0	3		7	0	0	29.94	100000	2000	Scale	0	2.0	0	0.01	1.9	0	0.01	0.039	0	1	1	0	1	44.512	376.085	0	1	44.512	376.085	1.0466	2.8277	1	0.9118	0.9888	0.9495	1	0.9898	0.9949	0.9561	2.7846	0.9446	0.031606999999999996	0.0090306	0.0011901	0.0014056
291	TR1_2_W0001_P0169_T0001_R1_P4_K1_Ch2-Ch1.zen	20150715_gfpWAPLch3_G2G1\MitoSys2\LSM\gfpWAPLch3_G1\DE_W0001_P0025\DE_2_W0001_P0025_T0003\TR1_W0001_P0169\TR1_2_W0001_P0169_T0001_R1_P4_K1_Ch2-Ch1.zen	FA/ISS	20000	30.000999999999998	3	x	7	0	0	29.94	100000	2000	Scale	0	2.0	0	0.01	1.9	0	0.01	0.039	0	1	1	0	1	1.751	4.0089999999999995	0	1	1.751	4.0089999999999995	1.1949	1.1159999999999999	1	0.0303	0.2701	-0.0824	1	0.9662	0.983	-0.0056	0.3082	-0.0796	0.12393	0.096327	0.029439	0.044423000000000004
292	TR1_2_W0001_P0169_T0001_R1_P5_K1_Ch2-Ch1.zen	20150715_gfpWAPLch3_G2G1\MitoSys2\LSM\gfpWAPLch3_G1\DE_W0001_P0025\DE_2_W0001_P0025_T0003\TR1_W0001_P0169\TR1_2_W0001_P0169_T0001_R1_P5_K1_Ch2-Ch1.zen	FA/ISS	20000	30.0	3	x	7	0	0	29.94	100000	2000	Scale	0	2.0	0	0.01	1.9	0	0.01	0.039	0	1	1	0	1	11.743	17.737000000000002	0	1	11.743	17.737000000000002	1.0144	2.2594	1	0.6874	0.7828	0.7332	1	0.9452	0.9722	0.6988	1.7968	0.7101	0.028429000000000003	0.044475	0.0063434	0.029876999999999997
293	TR1_2_W0001_P0111_T0001_R1_P1_K1_Ch2-Ch1.zen	20150715_gfpWAPLch3_G2G1\MitoSys2\LSM\gfpWAPLch3_G1\DE_W0001_P0026\DE_2_W0001_P0026_T0002\TR1_W0001_P0111\TR1_2_W0001_P0111_T0001_R1_P1_K1_Ch2-Ch1.zen	FA/ISS	20000	30.0	3		7	0	0	29.94	100000	2000	Scale	0	2.0	0	0.01	1.9	0	0.01	0.039	0	1	1	0	1	42.251000000000005	71.48100000000001	0	1	42.251000000000005	71.48100000000001	1.1182	1.9917	1	0.9069	0.9437	0.9251	1	0.9516	0.9755	1.0193	1.8278	0.9018	0.038314	0.0099399	0.0050333	0.0041962
294	TR1_2_W0001_P0111_T0001_R1_P2_K1_Ch2-Ch1.zen	20150715_gfpWAPLch3_G2G1\MitoSys2\LSM\gfpWAPLch3_G1\DE_W0001_P0026\DE_2_W0001_P0026_T0002\TR1_W0001_P0111\TR1_2_W0001_P0111_T0001_R1_P2_K1_Ch2-Ch1.zen	FA/ISS	20000	30.0	3		7	0	0	29.94	100000	2000	Scale	0	2.0	0	0.01	1.9	0	0.01	0.039	0	1	1	0	1	31.967	50.705	0	1	31.967	50.705	1.0165	2.2626	1	0.8783	0.9207	0.8992	1	0.9475	0.9734	0.8936	2.0406	0.8742	0.051179	0.012657	0.0080926	0.0083432
295	TR1_2_W0001_P0111_T0001_R1_P3_K1_Ch2-Ch1.zen	20150715_gfpWAPLch3_G2G1\MitoSys2\LSM\gfpWAPLch3_G1\DE_W0001_P0026\DE_2_W0001_P0026_T0002\TR1_W0001_P0111\TR1_2_W0001_P0111_T0001_R1_P3_K1_Ch2-Ch1.zen	FA/ISS	20000	30.0	3		7	0	0	29.94	100000	2000	Scale	0	2.0	0	0.01	1.9	0	0.01	0.039	0	1	1	0	1	42.995	78.53	0	1	42.995	78.53	1.2532	2.718	1	0.9085	0.9456	0.9268	1	0.9527	0.9761	1.1496	2.5117	0.904	0.036101999999999995	0.0095527	0.0059759999999999995	0.0058359
296	TR1_2_W0001_P0111_T0001_R1_P4_K1_Ch2-Ch1.zen	20150715_gfpWAPLch3_G2G1\MitoSys2\LSM\gfpWAPLch3_G1\DE_W0001_P0026\DE_2_W0001_P0026_T0002\TR1_W0001_P0111\TR1_2_W0001_P0111_T0001_R1_P4_K1_Ch2-Ch1.zen	FA/ISS	20000	30.0	3		7	0	0	29.94	100000	2000	Scale	0	2.0	0	0.01	1.9	0	0.01	0.039	0	1	1	0	1	2.129	3.64	0	1	2.129	3.64	1.2013	1.0952	1	0.0041	0.2312	0.0222	1	0.9558	0.9776	0.0102	0.2479	0.0212	0.085736	0.076485	0.046013	0.029381
297	TR1_2_W0001_P0111_T0001_R1_P5_K1_Ch2-Ch1.zen	20150715_gfpWAPLch3_G2G1\MitoSys2\LSM\gfpWAPLch3_G1\DE_W0001_P0026\DE_2_W0001_P0026_T0002\TR1_W0001_P0111\TR1_2_W0001_P0111_T0001_R1_P5_K1_Ch2-Ch1.zen	FA/ISS	20000	30.000999999999998	3	x	7	0	0	29.94	100000	2000	Scale	0	2.0	0	0.01	1.9	0	0.01	0.039	0	1	1	0	1	1.456	1.942	0	1	1.456	1.942	1.9882	1.5168	1	0.2452	0.0205	0.0198	1	0.9422	0.9707	-0.2605	-0.0261	0.0318	0.21195	0.27351	0.1012	0.22296
298	TR1_2_W0001_P0171_T0001_R1_P1_K1_Ch2-Ch1.zen	20150715_gfpWAPLch3_G2G1\MitoSys2\LSM\gfpWAPLch3_G1\DE_W0001_P0026\DE_2_W0001_P0026_T0003\TR1_W0001_P0171\TR1_2_W0001_P0171_T0001_R1_P1_K1_Ch2-Ch1.zen	FA/ISS	20000	30.0	3		7	0	0	29.94	100000	2000	Scale	0	2.0	0	0.01	1.9	0	0.01	0.039	0	1	1	0	1	14.543	228.09099999999998	0	1	14.543	228.09099999999998	1.5676	2.8397	1	0.7282	0.9816	0.8446	1	0.9948	0.9974	1.1962	2.7910000000000004	0.8424	0.091331	0.035487	0.0023815999999999998	0.0019180999999999998
299	TR1_2_W0001_P0171_T0001_R1_P2_K1_Ch2-Ch1.zen	20150715_gfpWAPLch3_G2G1\MitoSys2\LSM\gfpWAPLch3_G1\DE_W0001_P0026\DE_2_W0001_P0026_T0003\TR1_W0001_P0171\TR1_2_W0001_P0171_T0001_R1_P2_K1_Ch2-Ch1.zen	FA/ISS	20000	30.0	3		7	0	0	29.94	100000	2000	Scale	0	2.0	0	0.01	1.9	0	0.01	0.039	0	1	1	0	1	50.318999999999996	347.209	0	1	50.318999999999996	347.209	1.0952	2.6734	1	0.922	0.9879	0.9544	1	0.9875	0.9937	1.0133	2.6257	0.9483	0.030575	0.0070816	0.0020006	0.0023041
300	TR1_2_W0001_P0171_T0001_R1_P3_K1_Ch2-Ch1.zen	20150715_gfpWAPLch3_G2G1\MitoSys2\LSM\gfpWAPLch3_G1\DE_W0001_P0026\DE_2_W0001_P0026_T0003\TR1_W0001_P0171\TR1_2_W0001_P0171_T0001_R1_P3_K1_Ch2-Ch1.zen	FA/ISS	20000	30.0	3		7	0	0	29.94	100000	2000	Scale	0	2.0	0	0.01	1.9	0	0.01	0.039	0	1	1	0	1	45.82	371.286	0	1	45.82	371.286	1.0824	2.7659	1	0.9141	0.9887	0.9506	1	0.9894	0.9947	0.9926	2.7223	0.9456	0.034416	0.012258	0.00097104	0.0016171
301	TR1_2_W0001_P0171_T0001_R1_P4_K1_Ch2-Ch1.zen	20150715_gfpWAPLch3_G2G1\MitoSys2\LSM\gfpWAPLch3_G1\DE_W0001_P0026\DE_2_W0001_P0026_T0003\TR1_W0001_P0171\TR1_2_W0001_P0171_T0001_R1_P4_K1_Ch2-Ch1.zen	FA/ISS	20000	30.0	3		7	0	0	29.94	100000	2000	Scale	0	2.0	0	0.01	1.9	0	0.01	0.039	0	1	1	0	1	2.35	5.922000000000001	0	1	2.35	5.922000000000001	1.4061	1.183	1	0.0239	0.45799999999999996	0.0905	1	0.9694	0.9846	0.0675	0.5538	0.0884	0.041214	0.10213	0.082659	0.043167000000000004
302	TR1_2_W0001_P0171_T0001_R1_P5_K1_Ch2-Ch1.zen	20150715_gfpWAPLch3_G2G1\MitoSys2\LSM\gfpWAPLch3_G1\DE_W0001_P0026\DE_2_W0001_P0026_T0003\TR1_W0001_P0171\TR1_2_W0001_P0171_T0001_R1_P5_K1_Ch2-Ch1.zen	FA/ISS	20000	30.000999999999998	3		7	0	0	29.94	100000	2000	Scale	0	2.0	0	0.01	1.9	0	0.01	0.039	0	1	1	0	1	1.96	8.495	0	1	1.96	8.495	1.3454	1.3449	1	0.0083	0.5969	-0.0311	1	0.9821	0.991	-0.0145	0.8432	-0.0307	0.048539	0.14409	0.038333	0.026692
303	TR1_2_W0001_P0173_T0001_R1_P1_K1_Ch2-Ch1.zen	20150715_gfpWAPLch3_G2G1\MitoSys2\LSM\gfpWAPLch3_G1\DE_W0001_P0027\DE_2_W0001_P0027_T0003\TR1_W0001_P0173\TR1_2_W0001_P0173_T0001_R1_P1_K1_Ch2-Ch1.zen	FA/ISS	20000	30.0	3		7	0	0	29.94	100000	2000	Scale	0	2.0	0	0.01	1.9	0	0.01	0.039	0	1	1	0	1	45.891000000000005	155.153	0	1	45.891000000000005	155.153	1.1511	2.5285	1	0.9139	0.9718	0.9424	1	0.9739	0.9869	1.0581	2.4244	0.9299	0.041579000000000005	0.0086933	0.0028016	0.0027897
304	TR1_2_W0001_P0173_T0001_R1_P2_K1_Ch2-Ch1.zen	20150715_gfpWAPLch3_G2G1\MitoSys2\LSM\gfpWAPLch3_G1\DE_W0001_P0027\DE_2_W0001_P0027_T0003\TR1_W0001_P0173\TR1_2_W0001_P0173_T0001_R1_P2_K1_Ch2-Ch1.zen	FA/ISS	20000	30.0	3		7	0	0	29.94	100000	2000	Scale	0	2.0	0	0.01	1.9	0	0.01	0.039	0	1	1	0	1	15.134	99.68299999999999	0	1	15.134	99.68299999999999	1.0076	2.1239	1	0.7509	0.9583	0.8482	1	0.987	0.9935	0.7564	2.0342	0.8425	0.053242	0.020255000000000002	-5.5669e-05	0.0031030999999999997
305	TR1_2_W0001_P0173_T0001_R1_P3_K1_Ch2-Ch1.zen	20150715_gfpWAPLch3_G2G1\MitoSys2\LSM\gfpWAPLch3_G1\DE_W0001_P0027\DE_2_W0001_P0027_T0003\TR1_W0001_P0173\TR1_2_W0001_P0173_T0001_R1_P3_K1_Ch2-Ch1.zen	FA/ISS	20000	30.0	3		7	0	0	29.94	100000	2000	Scale	0	2.0	0	0.01	1.9	0	0.01	0.039	0	1	1	0	1	45.876999999999995	143.616	0	1	45.876999999999995	143.616	1.026	2.9157	1	0.9144	0.9705	0.9420000000000001	1	0.9723	0.986	0.9391	2.7981	0.9287	0.036414	0.0090158	0.0019456	0.0031432
306	TR1_2_W0001_P0173_T0001_R1_P4_K1_Ch2-Ch1.zen	20150715_gfpWAPLch3_G2G1\MitoSys2\LSM\gfpWAPLch3_G1\DE_W0001_P0027\DE_2_W0001_P0027_T0003\TR1_W0001_P0173\TR1_2_W0001_P0173_T0001_R1_P4_K1_Ch2-Ch1.zen	FA/ISS	20000	30.000999999999998	3		7	0	0	29.94	100000	2000	Scale	0	2.0	0	0.01	1.9	0	0.01	0.039	0	1	1	0	1	1.328	2.056	0	1	1.328	2.056	1.0904	1.1114	1	0.2707	0.0073	-0.0316	1	0.95	0.9747	0.2209	0.0053	-0.0185	0.18298	0.20643000000000003	0.33559	0.19397999999999999
307	TR1_2_W0001_P0173_T0001_R1_P5_K1_Ch2-Ch1.zen	20150715_gfpWAPLch3_G2G1\MitoSys2\LSM\gfpWAPLch3_G1\DE_W0001_P0027\DE_2_W0001_P0027_T0003\TR1_W0001_P0173\TR1_2_W0001_P0173_T0001_R1_P5_K1_Ch2-Ch1.zen	FA/ISS	20000	30.0	3		7	0	0	29.94	100000	2000	Scale	0	2.0	0	0.01	1.9	0	0.01	0.039	0	1	1	0	1	2.211	2.676	0	1	2.211	2.676	1.2092	1.3251	1	0.0112	0.0812	0.0265	1	0.9364	0.9677	0.0241	0.1388	0.0237	0.093598	0.10197	0.088382	0.081192
308	TR1_2_W0001_P0119_T0001_R1_P1_K1_Ch2-Ch1.zen	20150715_gfpWAPLch3_G2G1\MitoSys2\LSM\gfpWAPLch3_G1\DE_W0001_P0028\DE_2_W0001_P0028_T0002\TR1_W0001_P0119\TR1_2_W0001_P0119_T0001_R1_P1_K1_Ch2-Ch1.zen	FA/ISS	20000	30.0	3		7	0	0	29.94	100000	2000	Scale	0	2.0	0	0.01	1.9	0	0.01	0.039	0	1	1	0	1	46.955	158.66	0	1	46.955	158.66	1.0164	2.0617	1	0.9169	0.9731	0.9446	1	0.9741	0.987	0.9326	1.9778	0.9321	0.032848	0.0052471	0.0046213	0.004932
309	TR1_2_W0001_P0119_T0001_R1_P2_K1_Ch2-Ch1.zen	20150715_gfpWAPLch3_G2G1\MitoSys2\LSM\gfpWAPLch3_G1\DE_W0001_P0028\DE_2_W0001_P0028_T0002\TR1_W0001_P0119\TR1_2_W0001_P0119_T0001_R1_P2_K1_Ch2-Ch1.zen	FA/ISS	20000	30.0	3	n	7	0	0	29.94	100000	2000	Scale	0	2.0	0	0.01	1.9	0	0.01	0.039	0	1	1	0	1	20.476	157.829	0	1	20.476	157.829	1.0706	2.0847	1	0.8131	0.9736	0.8897	1	0.9890000000000001	0.9945	0.8765	2.0248	0.8848	0.037933999999999996	0.010565999999999999	0.0029358	0.0036707000000000003
310	TR1_2_W0001_P0119_T0001_R1_P3_K1_Ch2-Ch1.zen	20150715_gfpWAPLch3_G2G1\MitoSys2\LSM\gfpWAPLch3_G1\DE_W0001_P0028\DE_2_W0001_P0028_T0002\TR1_W0001_P0119\TR1_2_W0001_P0119_T0001_R1_P3_K1_Ch2-Ch1.zen	FA/ISS	20000	30.0	3		7	0	0	29.94	100000	2000	Scale	0	2.0	0	0.01	1.9	0	0.01	0.039	0	1	1	0	1	49.446999999999996	201.08599999999998	0	1	49.446999999999996	201.08599999999998	1.0971	3.389	1	0.9203	0.9783	0.9488	1	0.9782	0.9890000000000001	1.0131	3.2858	0.9383	0.034053	0.011689	0.0013995999999999998	0.0025326
311	TR1_2_W0001_P0119_T0001_R1_P4_K1_Ch2-Ch1.zen	20150715_gfpWAPLch3_G2G1\MitoSys2\LSM\gfpWAPLch3_G1\DE_W0001_P0028\DE_2_W0001_P0028_T0002\TR1_W0001_P0119\TR1_2_W0001_P0119_T0001_R1_P4_K1_Ch2-Ch1.zen	FA/ISS	20000	30.0	3		7	0	0	29.94	100000	2000	Scale	0	2.0	0	0.01	1.9	0	0.01	0.039	0	1	1	0	1	1.5390000000000001	2.276	0	1	1.5390000000000001	2.276	1.073	1.1424	1	0.0985	0.028999999999999998	-0.0451	1	0.9478	0.9736	0.0722	0.0349	-0.037000000000000005	0.08703	0.11168	0.16349	0.088142
312	TR1_2_W0001_P0119_T0001_R1_P5_K1_Ch2-Ch1.zen	20150715_gfpWAPLch3_G2G1\MitoSys2\LSM\gfpWAPLch3_G1\DE_W0001_P0028\DE_2_W0001_P0028_T0002\TR1_W0001_P0119\TR1_2_W0001_P0119_T0001_R1_P5_K1_Ch2-Ch1.zen	FA/ISS	20000	30.000999999999998	3	x	7	0	0	29.94	100000	2000	Scale	0	2.0	0	0.01	1.9	0	0.01	0.039	0	1	1	0	1	1.6130000000000002	2.397	0	1	1.6130000000000002	2.397	1.0851	1.1919	1	0.0759	0.0433	-0.0488	1	0.948	0.9736	0.0436	0.0632	-0.0425	0.15637	0.19283	0.14354	0.10849
313	TR1_2_W0001_P0179_T0001_R1_P1_K1_Ch2-Ch1.zen	20150715_gfpWAPLch3_G2G1\MitoSys2\LSM\gfpWAPLch3_G1\DE_W0001_P0028\DE_2_W0001_P0028_T0003\TR1_W0001_P0179\TR1_2_W0001_P0179_T0001_R1_P1_K1_Ch2-Ch1.zen	FA/ISS	20000	30.0	3		7	0	0	29.94	100000	2000	Scale	0	2.0	0	0.01	1.9	0	0.01	0.039	0	1	1	0	1	41.755	136.247	0	1	41.755	136.247	1.1016	2.3837	1	0.9059	0.9696	0.9372	1	0.9739	0.9869	1.0024	2.2827	0.9247	0.04022	0.009226700000000001	0.0018213	0.0025721999999999997
314	TR1_2_W0001_P0179_T0001_R1_P2_K1_Ch2-Ch1.zen	20150715_gfpWAPLch3_G2G1\MitoSys2\LSM\gfpWAPLch3_G1\DE_W0001_P0028\DE_2_W0001_P0028_T0003\TR1_W0001_P0179\TR1_2_W0001_P0179_T0001_R1_P2_K1_Ch2-Ch1.zen	FA/ISS	20000	30.0	3	n	7	0	0	29.94	100000	2000	Scale	0	2.0	0	0.01	1.9	0	0.01	0.039	0	1	1	0	1	21.133000000000003	139.14600000000002	0	1	21.133000000000003	139.14600000000002	1.0542	1.8144	1	0.8187	0.9707	0.8915	1	0.9874	0.9937	0.8675	1.7536	0.8857	0.0634	0.006400399999999999	0.0030518	0.0022570999999999997
315	TR1_2_W0001_P0179_T0001_R1_P3_K1_Ch2-Ch1.zen	20150715_gfpWAPLch3_G2G1\MitoSys2\LSM\gfpWAPLch3_G1\DE_W0001_P0028\DE_2_W0001_P0028_T0003\TR1_W0001_P0179\TR1_2_W0001_P0179_T0001_R1_P3_K1_Ch2-Ch1.zen	FA/ISS	20000	30.0	3		7	0	0	29.94	100000	2000	Scale	0	2.0	0	0.01	1.9	0	0.01	0.039	0	1	1	0	1	43.167	171.22799999999998	0	1	43.167	171.22799999999998	1.0748	3.2441	1	0.9092	0.9748	0.9414	1	0.9777	0.9888	0.9804	3.1362	0.9308	0.03782	0.008460200000000001	0.0019201	0.0027598
316	TR1_2_W0001_P0179_T0001_R1_P4_K1_Ch2-Ch1.zen	20150715_gfpWAPLch3_G2G1\MitoSys2\LSM\gfpWAPLch3_G1\DE_W0001_P0028\DE_2_W0001_P0028_T0003\TR1_W0001_P0179\TR1_2_W0001_P0179_T0001_R1_P4_K1_Ch2-Ch1.zen	FA/ISS	20000	30.000999999999998	3		7	0	0	29.94	100000	2000	Scale	0	2.0	0	0.01	1.9	0	0.01	0.039	0	1	1	0	1	1.666	2.148	0	1	1.666	2.148	1.1223	1.2169	1	0.0571	0.0202	-0.0134	1	0.9399	0.9695	0.02	0.0163	-0.006999999999999999	0.16745	0.22425	0.17471	0.13579000000000002
317	TR1_2_W0001_P0179_T0001_R1_P5_K1_Ch2-Ch1.zen	20150715_gfpWAPLch3_G2G1\MitoSys2\LSM\gfpWAPLch3_G1\DE_W0001_P0028\DE_2_W0001_P0028_T0003\TR1_W0001_P0179\TR1_2_W0001_P0179_T0001_R1_P5_K1_Ch2-Ch1.zen	FA/ISS	20000	30.0	3		7	0	0	29.94	100000	2000	Scale	0	2.0	0	0.01	1.9	0	0.01	0.039	0	1	1	0	1	2.26	4.0280000000000005	0	1	2.26	4.0280000000000005	1.3278	1.6437	1	0.023	0.2638	0.0577	1	0.9559	0.9777	0.0332	0.523	0.0557	0.12035	0.11294000000000001	0.067085	0.06944
318	TR1_2_W0001_P0117_T0001_R1_P1_K1_Ch2-Ch1.zen	20150715_gfpWAPLch3_G2G1\MitoSys2\LSM\gfpWAPLch3_G1\DE_W0001_P0029\DE_2_W0001_P0029_T0002\TR1_W0001_P0117\TR1_2_W0001_P0117_T0001_R1_P1_K1_Ch2-Ch1.zen	FA/ISS	20000	30.0	3		7	0	0	29.94	100000	2000	Scale	0	2.0	0	0.01	1.9	0	0.01	0.039	0	1	1	0	1	41.994	127.541	0	1	41.994	127.541	0.9992	2.3040000000000003	1	0.9065	0.9681	0.9368	1	0.9728	0.9863	0.9055	2.2029	0.9238	0.03141	0.011467	0.0020526999999999998	0.0036774999999999998
319	TR1_2_W0001_P0117_T0001_R1_P2_K1_Ch2-Ch1.zen	20150715_gfpWAPLch3_G2G1\MitoSys2\LSM\gfpWAPLch3_G1\DE_W0001_P0029\DE_2_W0001_P0029_T0002\TR1_W0001_P0117\TR1_2_W0001_P0117_T0001_R1_P2_K1_Ch2-Ch1.zen	FA/ISS	20000	30.0	3		7	0	0	29.94	100000	2000	Scale	0	2.0	0	0.01	1.9	0	0.01	0.039	0	1	1	0	1	37.74	96.21799999999999	0	1	37.74	96.21799999999999	1.2425	1.9643	1	0.8952	0.958	0.9261	1	0.9682	0.9840000000000001	1.1239	1.8489	0.9109	0.0401	0.0096185	0.0030445999999999997	0.0030231
320	TR1_2_W0001_P0117_T0001_R1_P3_K1_Ch2-Ch1.zen	20150715_gfpWAPLch3_G2G1\MitoSys2\LSM\gfpWAPLch3_G1\DE_W0001_P0029\DE_2_W0001_P0029_T0002\TR1_W0001_P0117\TR1_2_W0001_P0117_T0001_R1_P3_K1_Ch2-Ch1.zen	FA/ISS	20000	30.0	3	n	7	0	0	29.94	100000	2000	Scale	0	2.0	0	0.01	1.9	0	0.01	0.039	0	1	1	0	1	46.62	126.492	0	1	46.62	126.492	1.0306	2.8907	1	0.9158	0.9662	0.9407	1	0.9678	0.9838	0.945	2.7548	0.9251	0.03374	0.0064269999999999996	0.0030264	0.0033721
321	TR1_2_W0001_P0117_T0001_R1_P4_K1_Ch2-Ch1.zen	20150715_gfpWAPLch3_G2G1\MitoSys2\LSM\gfpWAPLch3_G1\DE_W0001_P0029\DE_2_W0001_P0029_T0002\TR1_W0001_P0117\TR1_2_W0001_P0117_T0001_R1_P4_K1_Ch2-Ch1.zen	FA/ISS	20000	30.0	3	x	7	0	0	29.94	100000	2000	Scale	0	2.0	0	0.01	1.9	0	0.01	0.039	0	1	1	0	1	3.9989999999999997	9.459	0	1	3.9989999999999997	9.459	3.1611	3.5455	1	0.2148	0.5996	0.3508	1	0.9668	0.9832	1.0782	2.4119	0.3434	0.014913999999999998	0.14022	0.017391	0.055835
322	TR1_2_W0001_P0117_T0001_R1_P5_K1_Ch2-Ch1.zen	20150715_gfpWAPLch3_G2G1\MitoSys2\LSM\gfpWAPLch3_G1\DE_W0001_P0029\DE_2_W0001_P0029_T0002\TR1_W0001_P0117\TR1_2_W0001_P0117_T0001_R1_P5_K1_Ch2-Ch1.zen	FA/ISS	20000	30.005	3	x	7	0	0	29.94	100000	2000	Scale	0	2.0	0	0.01	1.9	0	0.01	0.039	0	1	1	0	1	1.128	2.171	0	1	1.128	2.171	1.0368	1.0531	1	0.6036	0.0147	-0.0921	1	0.9596	0.9796	0.5729	0.015	-0.0763	0.1849	0.13252	0.11927	0.052976
323	TR1_2_W0001_P0177_T0001_R1_P1_K1_Ch2-Ch1.zen	20150715_gfpWAPLch3_G2G1\MitoSys2\LSM\gfpWAPLch3_G1\DE_W0001_P0029\DE_2_W0001_P0029_T0003\TR1_W0001_P0177\TR1_2_W0001_P0177_T0001_R1_P1_K1_Ch2-Ch1.zen	FA/ISS	20000	30.0	3		7	0	0	29.94	100000	2000	Scale	0	2.0	0	0.01	1.9	0	0.01	0.039	0	1	1	0	1	28.596	228.27200000000002	0	1	28.596	228.27200000000002	1.0366	2.5821	1	0.8647	0.9808	0.9209	1	0.9887	0.9943	0.8986	2.5237	0.9156	0.055302	0.0082251	0.0027774	0.0024463
324	TR1_2_W0001_P0177_T0001_R1_P2_K1_Ch2-Ch1.zen	20150715_gfpWAPLch3_G2G1\MitoSys2\LSM\gfpWAPLch3_G1\DE_W0001_P0029\DE_2_W0001_P0029_T0003\TR1_W0001_P0177\TR1_2_W0001_P0177_T0001_R1_P2_K1_Ch2-Ch1.zen	FA/ISS	20000	30.0	3		7	0	0	29.94	100000	2000	Scale	0	2.0	0	0.01	1.9	0	0.01	0.039	0	1	1	0	1	43.739	154.399	0	1	43.739	154.399	1.2277	2.3746	1	0.91	0.9732	0.9411	1	0.9762	0.988	1.1269	2.2833	0.9296	0.03898	0.0073863	0.0019989	0.0024414000000000003
325	TR1_2_W0001_P0177_T0001_R1_P3_K1_Ch2-Ch1.zen	20150715_gfpWAPLch3_G2G1\MitoSys2\LSM\gfpWAPLch3_G1\DE_W0001_P0029\DE_2_W0001_P0029_T0003\TR1_W0001_P0177\TR1_2_W0001_P0177_T0001_R1_P3_K1_Ch2-Ch1.zen	FA/ISS	20000	30.0	3	n	7	0	0	29.94	100000	2000	Scale	0	2.0	0	0.01	1.9	0	0.01	0.039	0	1	1	0	1	20.964000000000002	162.407	0	1	20.964000000000002	162.407	0.9143	2.4599	1	0.8171	0.9739	0.892	1	0.9886	0.9943	0.7391	2.3921	0.8868	0.05803099999999999	0.015119999999999998	0.0026228000000000002	0.0022787
326	TR1_2_W0001_P0177_T0001_R1_P4_K1_Ch2-Ch1.zen	20150715_gfpWAPLch3_G2G1\MitoSys2\LSM\gfpWAPLch3_G1\DE_W0001_P0029\DE_2_W0001_P0029_T0003\TR1_W0001_P0177\TR1_2_W0001_P0177_T0001_R1_P4_K1_Ch2-Ch1.zen	FA/ISS	20000	30.0	3		7	0	0	29.94	100000	2000	Scale	0	2.0	0	0.01	1.9	0	0.01	0.039	0	1	1	0	1	1.776	2.6	0	1	1.776	2.6	1.1237	1.3616	1	0.0276	0.0679	-0.0273	1	0.9463	0.9728	0.0015	0.1234	-0.0237	0.09003799999999999	0.13249	0.15419000000000002	0.060012
327	TR1_2_W0001_P0177_T0001_R1_P5_K1_Ch2-Ch1.zen	20150715_gfpWAPLch3_G2G1\MitoSys2\LSM\gfpWAPLch3_G1\DE_W0001_P0029\DE_2_W0001_P0029_T0003\TR1_W0001_P0177\TR1_2_W0001_P0177_T0001_R1_P5_K1_Ch2-Ch1.zen	FA/ISS	20000	30.000999999999998	3	x	7	0	0	29.94	100000	2000	Scale	0	2.0	0	0.01	1.9	0	0.01	0.039	0	1	1	0	1	1.6	3.4789999999999996	0	1	1.6	3.4789999999999996	1.3259999999999998	1.1244	1	0.0971	0.2033	-0.1195	1	0.9645	0.9821	-0.0151	0.2349	-0.1148	0.16810999999999998	0.22608000000000003	0.13677	0.06893400000000001
328	TR1_2_W0001_P0115_T0001_R1_P1_K1_Ch2-Ch1.zen	20150715_gfpWAPLch3_G2G1\MitoSys2\LSM\gfpWAPLch3_G1\DE_W0001_P0030\DE_2_W0001_P0030_T0002\TR1_W0001_P0115\TR1_2_W0001_P0115_T0001_R1_P1_K1_Ch2-Ch1.zen	FA/ISS	20000	30.0	3		7	0	0	29.94	100000	2000	Scale	0	2.0	0	0.01	1.9	0	0.01	0.039	0	1	1	0	1	48.521	171.475	0	1	48.521	171.475	1.057	2.6711	1	0.9189	0.9755	0.9468	1	0.9756	0.9877	0.9733	2.576	0.935	0.034326	0.0096161	0.0019396	0.0031092
329	TR1_2_W0001_P0115_T0001_R1_P2_K1_Ch2-Ch1.zen	20150715_gfpWAPLch3_G2G1\MitoSys2\LSM\gfpWAPLch3_G1\DE_W0001_P0030\DE_2_W0001_P0030_T0002\TR1_W0001_P0115\TR1_2_W0001_P0115_T0001_R1_P2_K1_Ch2-Ch1.zen	FA/ISS	20000	30.0	3	n	7	0	0	29.94	100000	2000	Scale	0	2.0	0	0.01	1.9	0	0.01	0.039	0	1	1	0	1	15.024000000000001	153.06799999999998	0	1	15.024000000000001	153.06799999999998	1.002	1.7988	1	0.7506	0.9740000000000001	0.855	1	0.9919	0.996	0.7517	1.75	0.8515	0.062346000000000006	0.027696	0.0024756	0.002651
330	TR1_2_W0001_P0115_T0001_R1_P3_K1_Ch2-Ch1.zen	20150715_gfpWAPLch3_G2G1\MitoSys2\LSM\gfpWAPLch3_G1\DE_W0001_P0030\DE_2_W0001_P0030_T0002\TR1_W0001_P0115\TR1_2_W0001_P0115_T0001_R1_P3_K1_Ch2-Ch1.zen	FA/ISS	20000	30.0	3	n	7	0	0	29.94	100000	2000	Scale	0	2.0	0	0.01	1.9	0	0.01	0.039	0	1	1	0	1	22.006999999999998	151.07299999999998	0	1	22.006999999999998	151.07299999999998	1.0563	1.9564	1	0.8256	0.973	0.8963	1	0.9878	0.9939	0.8766	1.8963	0.8907	0.049082	0.01339	0.0028989000000000003	0.002091
331	TR1_2_W0001_P0115_T0001_R1_P4_K1_Ch2-Ch1.zen	20150715_gfpWAPLch3_G2G1\MitoSys2\LSM\gfpWAPLch3_G1\DE_W0001_P0030\DE_2_W0001_P0030_T0002\TR1_W0001_P0115\TR1_2_W0001_P0115_T0001_R1_P4_K1_Ch2-Ch1.zen	FA/ISS	20000	30.0	3		7	0	0	29.94	100000	2000	Scale	0	2.0	0	0.01	1.9	0	0.01	0.039	0	1	1	0	1	2.841	6.08	0	1	2.841	6.08	1.7525	1.7719	1	0.0865	0.4546	0.18600000000000003	1	0.9635	0.9816	0.2514	0.9053	0.1811	0.0084353	0.16034	0.048342	0.059782
332	TR1_2_W0001_P0115_T0001_R1_P5_K1_Ch2-Ch1.zen	20150715_gfpWAPLch3_G2G1\MitoSys2\LSM\gfpWAPLch3_G1\DE_W0001_P0030\DE_2_W0001_P0030_T0002\TR1_W0001_P0115\TR1_2_W0001_P0115_T0001_R1_P5_K1_Ch2-Ch1.zen	FA/ISS	20000	30.000999999999998	3	x	7	0	0	29.94	100000	2000	Scale	0	2.0	0	0.01	1.9	0	0.01	0.039	0	1	1	0	1	1.337	2.144	0	1	1.337	2.144	1.0613	1.2101	1	0.273	0.015	-0.0366	1	0.951	0.9752	0.2325	0.015	-0.024	0.10620999999999998	0.16347	0.19981	0.12944
333	TR1_2_W0001_P0175_T0001_R1_P1_K1_Ch2-Ch1.zen	20150715_gfpWAPLch3_G2G1\MitoSys2\LSM\gfpWAPLch3_G1\DE_W0001_P0030\DE_2_W0001_P0030_T0003\TR1_W0001_P0175\TR1_2_W0001_P0175_T0001_R1_P1_K1_Ch2-Ch1.zen	FA/ISS	20000	30.0	3		7	0	0	29.94	100000	2000	Scale	0	2.0	0	0.01	1.9	0	0.01	0.039	0	1	1	0	1	48.218999999999994	250.196	0	1	48.218999999999994	250.196	1.1239	2.0131	1	0.9185	0.9839	0.9506	1	0.9841	0.992	1.0371	1.9625	0.943	0.034719	0.008672599999999999	0.0011860999999999998	0.0016065
334	TR1_2_W0001_P0175_T0001_R1_P2_K1_Ch2-Ch1.zen	20150715_gfpWAPLch3_G2G1\MitoSys2\LSM\gfpWAPLch3_G1\DE_W0001_P0030\DE_2_W0001_P0030_T0003\TR1_W0001_P0175\TR1_2_W0001_P0175_T0001_R1_P2_K1_Ch2-Ch1.zen	FA/ISS	20000	30.0	3		7	0	0	29.94	100000	2000	Scale	0	2.0	0	0.01	1.9	0	0.01	0.039	0	1	1	0	1	47.666000000000004	297.039	0	1	47.666000000000004	297.039	1.1035	2.7591	1	0.9174	0.9858	0.951	1	0.9862	0.9931	1.0164	2.7027	0.9444	0.037226999999999996	0.01075	0.0015588	0.0019882000000000003
335	TR1_2_W0001_P0175_T0001_R1_P3_K1_Ch2-Ch1.zen	20150715_gfpWAPLch3_G2G1\MitoSys2\LSM\gfpWAPLch3_G1\DE_W0001_P0030\DE_2_W0001_P0030_T0003\TR1_W0001_P0175\TR1_2_W0001_P0175_T0001_R1_P3_K1_Ch2-Ch1.zen	FA/ISS	20000	30.0	3		7	0	0	29.94	100000	2000	Scale	0	2.0	0	0.01	1.9	0	0.01	0.039	0	1	1	0	1	35.295	263.096	0	1	35.295	263.096	1.0959999999999999	2.1429	1	0.8892	0.9844	0.9356	1	0.9889	0.9944	0.9793	2.099	0.9303	0.038992	0.0097427	0.0012035	0.0013812000000000002
336	TR1_2_W0001_P0175_T0001_R1_P4_K1_Ch2-Ch1.zen	20150715_gfpWAPLch3_G2G1\MitoSys2\LSM\gfpWAPLch3_G1\DE_W0001_P0030\DE_2_W0001_P0030_T0003\TR1_W0001_P0175\TR1_2_W0001_P0175_T0001_R1_P4_K1_Ch2-Ch1.zen	FA/ISS	20000	30.0	3	x	7	0	0	29.94	100000	2000	Scale	0	2.0	0	0.01	1.9	0	0.01	0.039	0	1	1	0	1	1.347	3.5439999999999996	0	1	1.347	3.5439999999999996	1.1278	1.1158	1	0.2531	0.2129	-0.2268	1	0.9706	0.9852	0.1845	0.249	-0.2195	0.10480999999999999	0.13516	0.096927	0.04123
337	TR1_2_W0001_P0175_T0001_R1_P5_K1_Ch2-Ch1.zen	20150715_gfpWAPLch3_G2G1\MitoSys2\LSM\gfpWAPLch3_G1\DE_W0001_P0030\DE_2_W0001_P0030_T0003\TR1_W0001_P0175\TR1_2_W0001_P0175_T0001_R1_P5_K1_Ch2-Ch1.zen	FA/ISS	20000	30.000999999999998	3	x	7	0	0	29.94	100000	2000	Scale	0	2.0	0	0.01	1.9	0	0.01	0.039	0	1	1	0	1	1.963	6.028	0	1	1.963	6.028	1.1079999999999999	1.0923	1	0.0401	0.4624	-0.0261	1	0.9748	0.9873	-0.0049	0.499	-0.0255	0.068053	0.08419299999999999	0.066339	0.018768
338	TR1_2_W0001_P0001_T0001_R1_P1_K1_Ch2-Ch1.zen	20150715_gfpWAPLch3_G2G1\MitoSys2\LSM\gfpWAPLch3_G2\DE_W0001_P0001\DE_2_W0001_P0001_T0001\TR1_W0001_P0001\TR1_2_W0001_P0001_T0001_R1_P1_K1_Ch2-Ch1.zen	FA/ISS	20000	30.0	3		7	0	0	29.94	100000	2000	Scale	0	2.0	0	0.01	1.9	0	0.01	0.039	0	1	1	0	1	37.209	91.34299999999999	0	1	37.209	91.34299999999999	1.07	2.9191	1	0.8951	0.9532	0.9236	1	0.9644	0.982	0.961	2.7467	0.9066	0.050953	0.012451	0.0028304000000000003	0.0039141
339	TR1_2_W0001_P0001_T0001_R1_P2_K1_Ch2-Ch1.zen	20150715_gfpWAPLch3_G2G1\MitoSys2\LSM\gfpWAPLch3_G2\DE_W0001_P0001\DE_2_W0001_P0001_T0001\TR1_W0001_P0001\TR1_2_W0001_P0001_T0001_R1_P2_K1_Ch2-Ch1.zen	FA/ISS	20000	30.0	3		7	0	0	29.94	100000	2000	Scale	0	2.0	0	0.01	1.9	0	0.01	0.039	0	1	1	0	1	38.692	73.61	0	1	38.692	73.61	1.0948	2.9422	1	0.8989	0.9434	0.9209	1	0.9548	0.9771	0.9886	2.728	0.8992	0.045793	0.01462	0.0031699000000000002	0.0068479
340	TR1_2_W0001_P0001_T0001_R1_P3_K1_Ch2-Ch1.zen	20150715_gfpWAPLch3_G2G1\MitoSys2\LSM\gfpWAPLch3_G2\DE_W0001_P0001\DE_2_W0001_P0001_T0001\TR1_W0001_P0001\TR1_2_W0001_P0001_T0001_R1_P3_K1_Ch2-Ch1.zen	FA/ISS	20000	30.0	3		7	0	0	29.94	100000	2000	Scale	0	2.0	0	0.01	1.9	0	0.01	0.039	0	1	1	0	1	39.273	92.76100000000001	0	1	39.273	92.76100000000001	1.237	3.9112	1	0.8993	0.9503	0.9244	1	0.9606	0.9801	1.1234	3.6648	0.9055	0.059486000000000004	0.011869	0.0048595	0.0041271
341	TR1_2_W0001_P0001_T0001_R1_P4_K1_Ch2-Ch1.zen	20150715_gfpWAPLch3_G2G1\MitoSys2\LSM\gfpWAPLch3_G2\DE_W0001_P0001\DE_2_W0001_P0001_T0001\TR1_W0001_P0001\TR1_2_W0001_P0001_T0001_R1_P4_K1_Ch2-Ch1.zen	FA/ISS	20000	30.000999999999998	3		7	0	0	29.94	100000	2000	Scale	0	2.0	0	0.01	1.9	0	0.01	0.039	0	1	1	0	1	3.215	4.793	0	1	3.215	4.793	1.8536	2.7989	1	0.1373	0.3182	0.2077	1	0.9443	0.9717	0.413	1.0904	0.198	0.0056921	0.13451	0.069547	0.097365
342	TR1_2_W0001_P0001_T0001_R1_P5_K1_Ch2-Ch1.zen	20150715_gfpWAPLch3_G2G1\MitoSys2\LSM\gfpWAPLch3_G2\DE_W0001_P0001\DE_2_W0001_P0001_T0001\TR1_W0001_P0001\TR1_2_W0001_P0001_T0001_R1_P5_K1_Ch2-Ch1.zen	FA/ISS	20000	29.999000000000002	3		7	0	0	29.94	100000	2000	Scale	0	2.0	0	0.01	1.9	0	0.01	0.039	0	1	1	0	1	1.7930000000000001	1.965	0	1	1.7930000000000001	1.965	1.0335	1.1337	1	0.015	0.0027	-0.0023	1	0.9297	0.9642	0.0099	-0.0014	0.0019	0.065745	0.078206	0.1305	0.07924199999999999
343	TR1_2_W0001_P0021_T0001_R1_P1_K1_Ch2-Ch1.zen	20150715_gfpWAPLch3_G2G1\MitoSys2\LSM\gfpWAPLch3_G2\DE_W0001_P0001\DE_2_W0001_P0001_T0002\TR1_W0001_P0021\TR1_2_W0001_P0021_T0001_R1_P1_K1_Ch2-Ch1.zen	FA/ISS	20000	30.0	3		7	0	0	29.94	100000	2000	Scale	0	2.0	0	0.01	1.9	0	0.01	0.039	0	1	1	0	1	33.89	271.937	0	1	33.89	271.937	0.9711	2.1156	1	0.8855	0.9847	0.9338	1	0.9894	0.9947	0.8581	2.0743	0.9288	0.039579	0.0099101	0.0038681999999999996	0.0035267
344	TR1_2_W0001_P0021_T0001_R1_P2_K1_Ch2-Ch1.zen	20150715_gfpWAPLch3_G2G1\MitoSys2\LSM\gfpWAPLch3_G2\DE_W0001_P0001\DE_2_W0001_P0001_T0002\TR1_W0001_P0021\TR1_2_W0001_P0021_T0001_R1_P2_K1_Ch2-Ch1.zen	FA/ISS	20000	30.0	3		7	0	0	29.94	100000	2000	Scale	0	2.0	0	0.01	1.9	0	0.01	0.039	0	1	1	0	1	49.04	253.34799999999998	0	1	49.04	253.34799999999998	1.4065	3.8656	1	0.9195	0.9823	0.9503	1	0.9825	0.9912	1.3089	3.7693	0.9419	0.035948	0.011311	0.001379	0.0027601999999999995
345	TR1_2_W0001_P0021_T0001_R1_P3_K1_Ch2-Ch1.zen	20150715_gfpWAPLch3_G2G1\MitoSys2\LSM\gfpWAPLch3_G2\DE_W0001_P0001\DE_2_W0001_P0001_T0002\TR1_W0001_P0021\TR1_2_W0001_P0021_T0001_R1_P3_K1_Ch2-Ch1.zen	FA/ISS	20000	30.0	3		7	0	0	29.94	100000	2000	Scale	0	2.0	0	0.01	1.9	0	0.01	0.039	0	1	1	0	1	52.71	269.48	0	1	52.71	269.48	0.9854	3.1596	1	0.9254	0.9836	0.9540000000000001	1	0.9822	0.9911	0.9113	3.0833	0.9454	0.036682	0.0086225	0.0013954	0.0019585
346	TR1_2_W0001_P0021_T0001_R1_P4_K1_Ch2-Ch1.zen	20150715_gfpWAPLch3_G2G1\MitoSys2\LSM\gfpWAPLch3_G2\DE_W0001_P0001\DE_2_W0001_P0001_T0002\TR1_W0001_P0021\TR1_2_W0001_P0021_T0001_R1_P4_K1_Ch2-Ch1.zen	FA/ISS	20000	30.000999999999998	3		7	0	0	29.94	100000	2000	Scale	0	2.0	0	0.01	1.9	0	0.01	0.039	0	1	1	0	1	2.452	4.386	0	1	2.452	4.386	1.1225	1.2263	1	0.0336	0.3165	0.1014	1	0.9566	0.9781	0.0531	0.4071	0.0974	0.085017	0.062013	0.10145	0.04485
347	TR1_2_W0001_P0021_T0001_R1_P5_K1_Ch2-Ch1.zen	20150715_gfpWAPLch3_G2G1\MitoSys2\LSM\gfpWAPLch3_G2\DE_W0001_P0001\DE_2_W0001_P0001_T0002\TR1_W0001_P0021\TR1_2_W0001_P0021_T0001_R1_P5_K1_Ch2-Ch1.zen	FA/ISS	20000	30.0	3	x	7	0	0	29.94	100000	2000	Scale	0	2.0	0	0.01	1.9	0	0.01	0.039	0	1	1	0	1	1.9669999999999999	5.33	0	1	1.9669999999999999	5.33	1.2879	1.2793	1	0.0047	0.41	-0.015	1	0.9714	0.9856	-0.0077	0.5618	-0.0146	0.11017	0.14045	0.087649	0.067163
348	TR1_2_W0001_P0003_T0001_R1_P1_K1_Ch2-Ch1.zen	20150715_gfpWAPLch3_G2G1\MitoSys2\LSM\gfpWAPLch3_G2\DE_W0001_P0002\DE_2_W0001_P0002_T0001\TR1_W0001_P0003\TR1_2_W0001_P0003_T0001_R1_P1_K1_Ch2-Ch1.zen	FA/ISS	20000	30.0	3		7	0	0	29.94	100000	2000	Scale	0	2.0	0	0.01	1.9	0	0.01	0.039	0	1	1	0	1	37.284	156.255	0	1	37.284	156.255	0.9552	2.9732	1	0.8951	0.9724	0.9329	1	0.9790000000000001	0.9895	0.8524	2.8714	0.9229999999999999	0.047182	0.012979	0.0019000999999999998	0.0028954999999999996
349	TR1_2_W0001_P0003_T0001_R1_P2_K1_Ch2-Ch1.zen	20150715_gfpWAPLch3_G2G1\MitoSys2\LSM\gfpWAPLch3_G2\DE_W0001_P0002\DE_2_W0001_P0002_T0001\TR1_W0001_P0003\TR1_2_W0001_P0003_T0001_R1_P2_K1_Ch2-Ch1.zen	FA/ISS	20000	30.0	3		7	0	0	29.94	100000	2000	Scale	0	2.0	0	0.01	1.9	0	0.01	0.039	0	1	1	0	1	37.066	217.321	0	1	37.066	217.321	1.0284	3.0719	1	0.8945	0.9791	0.9358	1	0.9842	0.9921	0.9212	2.9904	0.9283	0.050515	0.011602	0.0015390999999999998	0.0022893
350	TR1_2_W0001_P0003_T0001_R1_P3_K1_Ch2-Ch1.zen	20150715_gfpWAPLch3_G2G1\MitoSys2\LSM\gfpWAPLch3_G2\DE_W0001_P0002\DE_2_W0001_P0002_T0001\TR1_W0001_P0003\TR1_2_W0001_P0003_T0001_R1_P3_K1_Ch2-Ch1.zen	FA/ISS	20000	30.0	3	n	7	0	0	29.94	100000	2000	Scale	0	2.0	0	0.01	1.9	0	0.01	0.039	0	1	1	0	1	10.722000000000001	151.784	0	1	10.722000000000001	151.784	1.0237	2.1904	1	0.659	0.9724	0.8004	1	0.9939	0.9969	0.6772	2.1341	0.7979	0.043538	0.023869	0.0028174	0.0020865
351	TR1_2_W0001_P0003_T0001_R1_P4_K1_Ch2-Ch1.zen	20150715_gfpWAPLch3_G2G1\MitoSys2\LSM\gfpWAPLch3_G2\DE_W0001_P0002\DE_2_W0001_P0002_T0001\TR1_W0001_P0003\TR1_2_W0001_P0003_T0001_R1_P4_K1_Ch2-Ch1.zen	FA/ISS	20000	30.0	3		7	0	0	29.94	100000	2000	Scale	0	2.0	0	0.01	1.9	0	0.01	0.039	0	1	1	0	1	3.303	5.033	0	1	3.303	5.033	1.1016	1.2098	1	0.1535	0.3851	0.2368	1	0.9493	0.9743	0.1777	0.4749	0.2267	0.015081	0.13702	0.12768	0.097479
352	TR1_2_W0001_P0003_T0001_R1_P5_K1_Ch2-Ch1.zen	20150715_gfpWAPLch3_G2G1\MitoSys2\LSM\gfpWAPLch3_G2\DE_W0001_P0002\DE_2_W0001_P0002_T0001\TR1_W0001_P0003\TR1_2_W0001_P0003_T0001_R1_P5_K1_Ch2-Ch1.zen	FA/ISS	20000	29.999000000000002	3		7	0	0	29.94	100000	2000	Scale	0	2.0	0	0.01	1.9	0	0.01	0.039	0	1	1	0	1	1.757	3.762	0	1	1.757	3.762	0.93	1.0986	1	0.0324	0.2444	-0.0709	1	0.9637	0.9817	0.0331	0.2737	-0.0685	0.093455	0.22033000000000003	0.19199000000000002	0.056589
353	TR1_2_W0001_P0007_T0001_R1_P1_K1_Ch2-Ch1.zen	20150715_gfpWAPLch3_G2G1\MitoSys2\LSM\gfpWAPLch3_G2\DE_W0001_P0003\DE_2_W0001_P0003_T0001\TR1_W0001_P0007\TR1_2_W0001_P0007_T0001_R1_P1_K1_Ch2-Ch1.zen	FA/ISS	20000	30.0	3		7	0	0	29.94	100000	2000	Scale	0	2.0	0	0.01	1.9	0	0.01	0.039	0	1	1	0	1	36.588	140.166	0	1	36.588	140.166	1.0105	2.7766	1	0.8934	0.9685	0.9302	1	0.9765	0.9882	0.9031	2.6662	0.919	0.054472	0.008307700000000001	0.0038568000000000005	0.0034113
354	TR1_2_W0001_P0007_T0001_R1_P2_K1_Ch2-Ch1.zen	20150715_gfpWAPLch3_G2G1\MitoSys2\LSM\gfpWAPLch3_G2\DE_W0001_P0003\DE_2_W0001_P0003_T0001\TR1_W0001_P0007\TR1_2_W0001_P0007_T0001_R1_P2_K1_Ch2-Ch1.zen	FA/ISS	20000	30.0	3		7	0	0	29.94	100000	2000	Scale	0	2.0	0	0.01	1.9	0	0.01	0.039	0	1	1	0	1	37.114000000000004	107.10700000000001	0	1	37.114000000000004	107.10700000000001	1.0957	2.963	1	0.8947	0.9590000000000001	0.9263	1	0.9689	0.9843	0.9852	2.8111	0.9115	0.051352999999999996	0.007723699999999999	0.006626999999999999	0.0048802
355	TR1_2_W0001_P0007_T0001_R1_P3_K1_Ch2-Ch1.zen	20150715_gfpWAPLch3_G2G1\MitoSys2\LSM\gfpWAPLch3_G2\DE_W0001_P0003\DE_2_W0001_P0003_T0001\TR1_W0001_P0007\TR1_2_W0001_P0007_T0001_R1_P3_K1_Ch2-Ch1.zen	FA/ISS	20000	30.0	3		7	0	0	29.94	100000	2000	Scale	0	2.0	0	0.01	1.9	0	0.01	0.039	0	1	1	0	1	39.217	137.358	0	1	39.217	137.358	1.0193	2.985	1	0.9002	0.9681	0.9335	1	0.9745	0.9872	0.9183	2.8636	0.9213	0.044414	0.0070059	0.0040371	0.0024460999999999997
356	TR1_2_W0001_P0007_T0001_R1_P4_K1_Ch2-Ch1.zen	20150715_gfpWAPLch3_G2G1\MitoSys2\LSM\gfpWAPLch3_G2\DE_W0001_P0003\DE_2_W0001_P0003_T0001\TR1_W0001_P0007\TR1_2_W0001_P0007_T0001_R1_P4_K1_Ch2-Ch1.zen	FA/ISS	20000	30.000999999999998	3		7	0	0	29.94	100000	2000	Scale	0	2.0	0	0.01	1.9	0	0.01	0.039	0	1	1	0	1	2.301	3.707	0	1	2.301	3.707	1.4018	1.8331	1	0.0275	0.22	0.055	1	0.951	0.9752	0.0423	0.5364	0.0523	0.082761	0.15657000000000001	0.18933	0.09087
357	TR1_2_W0001_P0007_T0001_R1_P5_K1_Ch2-Ch1.zen	20150715_gfpWAPLch3_G2G1\MitoSys2\LSM\gfpWAPLch3_G2\DE_W0001_P0003\DE_2_W0001_P0003_T0001\TR1_W0001_P0007\TR1_2_W0001_P0007_T0001_R1_P5_K1_Ch2-Ch1.zen	FA/ISS	20000	30.0	3		7	0	0	29.94	100000	2000	Scale	0	2.0	0	0.01	1.9	0	0.01	0.039	0	1	1	0	1	2.7310000000000003	7.377000000000001	0	1	2.7310000000000003	7.377000000000001	0.9883	1.0251	1	0.0713	0.5488	0.1949	1	0.9712	0.9855	0.0653	0.5451	0.1911	0.021869	0.09188400000000001	0.043495	0.064833
358	TR1_2_W0001_P0005_T0001_R1_P1_K1_Ch2-Ch1.zen	20150715_gfpWAPLch3_G2G1\MitoSys2\LSM\gfpWAPLch3_G2\DE_W0001_P0004\DE_2_W0001_P0004_T0001\TR1_W0001_P0005\TR1_2_W0001_P0005_T0001_R1_P1_K1_Ch2-Ch1.zen	FA/ISS	20000	30.0	3		7	0	0	29.94	100000	2000	Scale	0	2.0	0	0.01	1.9	0	0.01	0.039	0	1	1	0	1	42.405	98.185	0	1	42.405	98.185	1.0798	2.8926	1	0.9076	0.956	0.9315	1	0.9621	0.9808	0.9835	2.7218	0.9132	0.044915	0.010537000000000001	0.005430600000000001	0.005172100000000001
359	TR1_2_W0001_P0005_T0001_R1_P2_K1_Ch2-Ch1.zen	20150715_gfpWAPLch3_G2G1\MitoSys2\LSM\gfpWAPLch3_G2\DE_W0001_P0004\DE_2_W0001_P0004_T0001\TR1_W0001_P0005\TR1_2_W0001_P0005_T0001_R1_P2_K1_Ch2-Ch1.zen	FA/ISS	20000	30.0	3		7	0	0	29.94	100000	2000	Scale	0	2.0	0	0.01	1.9	0	0.01	0.039	0	1	1	0	1	40.43	139.741	0	1	40.43	139.741	1.1375	3.2655	1	0.9028	0.9678	0.9347	1	0.9738	0.9868	1.033	3.1298	0.9222	0.049651999999999995	0.010620000000000001	0.004297100000000001	0.0031233
360	TR1_2_W0001_P0005_T0001_R1_P3_K1_Ch2-Ch1.zen	20150715_gfpWAPLch3_G2G1\MitoSys2\LSM\gfpWAPLch3_G2\DE_W0001_P0004\DE_2_W0001_P0004_T0001\TR1_W0001_P0005\TR1_2_W0001_P0005_T0001_R1_P3_K1_Ch2-Ch1.zen	FA/ISS	20000	30.0	3		7	0	0	29.94	100000	2000	Scale	0	2.0	0	0.01	1.9	0	0.01	0.039	0	1	1	0	1	39.085	111.89200000000001	0	1	39.085	111.89200000000001	1.0016	2.7191	1	0.9002	0.9603	0.9297	1	0.9681	0.9839	0.9017	2.5789999999999997	0.9145	0.049496	0.0049042	0.006901699999999999	0.006279
361	TR1_2_W0001_P0005_T0001_R1_P4_K1_Ch2-Ch1.zen	20150715_gfpWAPLch3_G2G1\MitoSys2\LSM\gfpWAPLch3_G2\DE_W0001_P0004\DE_2_W0001_P0004_T0001\TR1_W0001_P0005\TR1_2_W0001_P0005_T0001_R1_P4_K1_Ch2-Ch1.zen	FA/ISS	20000	30.0	3		7	0	0	29.94	100000	2000	Scale	0	2.0	0	0.01	1.9	0	0.01	0.039	0	1	1	0	1	2.097	3.62	0	1	2.097	3.62	1.0573	1.2236	1	0.0065	0.2227	0.0163	1	0.9548	0.9771	0.0033	0.2966	0.0152	0.097663	0.08942	0.21574000000000002	0.069886
362	TR1_2_W0001_P0005_T0001_R1_P5_K1_Ch2-Ch1.zen	20150715_gfpWAPLch3_G2G1\MitoSys2\LSM\gfpWAPLch3_G2\DE_W0001_P0004\DE_2_W0001_P0004_T0001\TR1_W0001_P0005\TR1_2_W0001_P0005_T0001_R1_P5_K1_Ch2-Ch1.zen	FA/ISS	20000	30.0	3	x	7	0	0	29.94	100000	2000	Scale	0	2.0	0	0.01	1.9	0	0.01	0.039	0	1	1	0	1	2.55	5.657	0	1	2.55	5.657	0.9828	1.0392	1	0.0713	0.3376	0.0875	1	0.9615	0.9806	0.0022	0.2897	0.086	0.08731799999999999	0.25133	0.12944	0.12922
363	TR1_2_W0001_P0009_T0001_R1_P1_K1_Ch2-Ch1.zen	20150715_gfpWAPLch3_G2G1\MitoSys2\LSM\gfpWAPLch3_G2\DE_W0001_P0005\DE_2_W0001_P0005_T0001\TR1_W0001_P0009\TR1_2_W0001_P0009_T0001_R1_P1_K1_Ch2-Ch1.zen	FA/ISS	20000	30.0	3		7	0	0	29.94	100000	2000	Scale	0	2.0	0	0.01	1.9	0	0.01	0.039	0	1	1	0	1	48.282	234.446	0	1	48.282	234.446	1.1793	3.2522	1	0.9183	0.9814	0.9493	1	0.9817	0.9908	1.0899	3.1663	0.9405	0.03796	0.009561	0.0023605	0.0019904
364	TR1_2_W0001_P0009_T0001_R1_P2_K1_Ch2-Ch1.zen	20150715_gfpWAPLch3_G2G1\MitoSys2\LSM\gfpWAPLch3_G2\DE_W0001_P0005\DE_2_W0001_P0005_T0001\TR1_W0001_P0009\TR1_2_W0001_P0009_T0001_R1_P2_K1_Ch2-Ch1.zen	FA/ISS	20000	30.0	3		7	0	0	29.94	100000	2000	Scale	0	2.0	0	0.01	1.9	0	0.01	0.039	0	1	1	0	1	47.881	284.394	0	1	47.881	284.394	1.0183	3.1337	1	0.9179	0.9848	0.9508	1	0.985	0.9925	0.9353	3.0667	0.9435	0.034205	0.011895999999999999	0.0015389000000000002	0.001801
365	TR1_2_W0001_P0009_T0001_R1_P3_K1_Ch2-Ch1.zen	20150715_gfpWAPLch3_G2G1\MitoSys2\LSM\gfpWAPLch3_G2\DE_W0001_P0005\DE_2_W0001_P0005_T0001\TR1_W0001_P0009\TR1_2_W0001_P0009_T0001_R1_P3_K1_Ch2-Ch1.zen	FA/ISS	20000	30.0	3		7	0	0	29.94	100000	2000	Scale	0	2.0	0	0.01	1.9	0	0.01	0.039	0	1	1	0	1	38.085	211.88299999999998	0	1	38.085	211.88299999999998	1.1227	2.2251	1	0.8973	0.9805	0.9379	1	0.9849	0.9924	1.0133	2.166	0.9307	0.049575	0.008926	0.0015450999999999998	0.0016113
366	TR1_2_W0001_P0009_T0001_R1_P4_K1_Ch2-Ch1.zen	20150715_gfpWAPLch3_G2G1\MitoSys2\LSM\gfpWAPLch3_G2\DE_W0001_P0005\DE_2_W0001_P0005_T0001\TR1_W0001_P0009\TR1_2_W0001_P0009_T0001_R1_P4_K1_Ch2-Ch1.zen	FA/ISS	20000	30.0	3	x	7	0	0	29.94	100000	2000	Scale	0	2.0	0	0.01	1.9	0	0.01	0.039	0	1	1	0	1	4.143	8.763	0	1	4.143	8.763	1.2227	1.1327	1	0.1728	0.4673	0.2537	1	0.9609	0.9802	0.1273	0.4601	0.2475	0.07135599999999999	0.17639000000000002	0.082041	0.10635
367	TR1_2_W0001_P0009_T0001_R1_P5_K1_Ch2-Ch1.zen	20150715_gfpWAPLch3_G2G1\MitoSys2\LSM\gfpWAPLch3_G2\DE_W0001_P0005\DE_2_W0001_P0005_T0001\TR1_W0001_P0009\TR1_2_W0001_P0009_T0001_R1_P5_K1_Ch2-Ch1.zen	FA/ISS	20000	30.0	3	x	7	0	0	29.94	100000	2000	Scale	0	2.0	0	0.01	1.9	0	0.01	0.039	0	1	1	0	1	2.282	3.33	0	1	2.282	3.33	1.3438	1.2199	1	0.0172	0.1804	0.0492	1	0.9472	0.9732	0.0481	0.23600000000000002	0.0462	0.07482799999999999	0.12500999999999998	0.16129000000000002	0.06762
368	TR1_2_W0001_P0011_T0001_R1_P1_K1_Ch2-Ch1.zen	20150715_gfpWAPLch3_G2G1\MitoSys2\LSM\gfpWAPLch3_G2\DE_W0001_P0006\DE_2_W0001_P0006_T0001\TR1_W0001_P0011\TR1_2_W0001_P0011_T0001_R1_P1_K1_Ch2-Ch1.zen	FA/ISS	20000	30.0	3	n	7	0	0	29.94	100000	2000	Scale	0	2.0	0	0.01	1.9	0	0.01	0.039	0	1	1	0	1	27.914	51.891999999999996	0	1	27.914	51.891999999999996	0.961	2.5629	1	0.8618	0.9193	0.89	1	0.953	0.9762	0.8253	2.3243	0.8679	0.07113799999999999	0.013756	0.0087901	0.0062174
369	TR1_2_W0001_P0011_T0001_R1_P2_K1_Ch2-Ch1.zen	20150715_gfpWAPLch3_G2G1\MitoSys2\LSM\gfpWAPLch3_G2\DE_W0001_P0006\DE_2_W0001_P0006_T0001\TR1_W0001_P0011\TR1_2_W0001_P0011_T0001_R1_P2_K1_Ch2-Ch1.zen	FA/ISS	20000	30.0	3		7	0	0	29.94	100000	2000	Scale	0	2.0	0	0.01	1.9	0	0.01	0.039	0	1	1	0	1	47.336999999999996	49.446000000000005	0	1	47.336999999999996	49.446000000000005	1.0448	2.7177	1	0.9171	0.9143	0.9156	1	0.9171	0.9576	0.9599	2.3852	0.875	0.038364999999999996	0.008832799999999998	0.0060804	0.0058433999999999995
370	TR1_2_W0001_P0011_T0001_R1_P3_K1_Ch2-Ch1.zen	20150715_gfpWAPLch3_G2G1\MitoSys2\LSM\gfpWAPLch3_G2\DE_W0001_P0006\DE_2_W0001_P0006_T0001\TR1_W0001_P0011\TR1_2_W0001_P0011_T0001_R1_P3_K1_Ch2-Ch1.zen	FA/ISS	20000	30.0	3		7	0	0	29.94	100000	2000	Scale	0	2.0	0	0.01	1.9	0	0.01	0.039	0	1	1	0	1	42.861999999999995	45.005	0	1	42.861999999999995	45.005	1.048	2.1906	1	0.9087	0.9095	0.9091	1	0.9203	0.9593	0.9544	1.9099	0.8703	0.042105000000000004	0.0060691	0.006151	0.0046486
371	TR1_2_W0001_P0011_T0001_R1_P4_K1_Ch2-Ch1.zen	20150715_gfpWAPLch3_G2G1\MitoSys2\LSM\gfpWAPLch3_G2\DE_W0001_P0006\DE_2_W0001_P0006_T0001\TR1_W0001_P0011\TR1_2_W0001_P0011_T0001_R1_P4_K1_Ch2-Ch1.zen	FA/ISS	20000	30.0	3	x	7	0	0	29.94	100000	2000	Scale	0	2.0	0	0.01	1.9	0	0.01	0.039	0	1	1	0	1	6.2379999999999995	15.095999999999998	0	1	6.2379999999999995	15.095999999999998	1.0627	1.2528	1	0.3562	0.6359	0.4642	1	0.9638	0.9817	0.2658	0.6765	0.4548	0.07948	0.12102	0.063621	0.11574000000000001
372	TR1_2_W0001_P0011_T0001_R1_P5_K1_Ch2-Ch1.zen	20150715_gfpWAPLch3_G2G1\MitoSys2\LSM\gfpWAPLch3_G2\DE_W0001_P0006\DE_2_W0001_P0006_T0001\TR1_W0001_P0011\TR1_2_W0001_P0011_T0001_R1_P5_K1_Ch2-Ch1.zen	FA/ISS	20000	30.0	3	x	7	0	0	29.94	100000	2000	Scale	0	2.0	0	0.01	1.9	0	0.01	0.039	0	1	1	0	1	1.7409999999999999	1.966	0	1	1.7409999999999999	1.966	1.0901	1.0659999999999998	1	0.0263	0.0032	-0.0032	1	0.9323	0.9656	0.0098	-0.0002	0.002	0.056124	0.11945	0.14363	0.087845
373	TR1_2_W0001_P0013_T0001_R1_P1_K1_Ch2-Ch1.zen	20150715_gfpWAPLch3_G2G1\MitoSys2\LSM\gfpWAPLch3_G2\DE_W0001_P0008\DE_2_W0001_P0008_T0001\TR1_W0001_P0013\TR1_2_W0001_P0013_T0001_R1_P1_K1_Ch2-Ch1.zen	FA/ISS	20000	30.0	3		7	0	0	29.94	100000	2000	Scale	0	2.0	0	0.01	1.9	0	0.01	0.039	0	1	1	0	1	39.078	303.719	0	1	39.078	303.719	1.0252	2.4908	1	0.9	0.9859	0.9420000000000001	1	0.9887	0.9943	0.9238	2.443	0.9366	0.0429	0.014001	0.001469	0.0016907
374	TR1_2_W0001_P0013_T0001_R1_P2_K1_Ch2-Ch1.zen	20150715_gfpWAPLch3_G2G1\MitoSys2\LSM\gfpWAPLch3_G2\DE_W0001_P0008\DE_2_W0001_P0008_T0001\TR1_W0001_P0013\TR1_2_W0001_P0013_T0001_R1_P2_K1_Ch2-Ch1.zen	FA/ISS	20000	30.0	3		7	0	0	29.94	100000	2000	Scale	0	2.0	0	0.01	1.9	0	0.01	0.039	0	1	1	0	1	38.084	316.214	0	1	38.084	316.214	1.0808	2.9222	1	0.8974	0.9862	0.9407	1	0.9893	0.9946	0.9737	2.8703	0.9356	0.044543	0.016661000000000002	0.0025388999999999998	0.0021164
375	TR1_2_W0001_P0013_T0001_R1_P3_K1_Ch2-Ch1.zen	20150715_gfpWAPLch3_G2G1\MitoSys2\LSM\gfpWAPLch3_G2\DE_W0001_P0008\DE_2_W0001_P0008_T0001\TR1_W0001_P0013\TR1_2_W0001_P0013_T0001_R1_P3_K1_Ch2-Ch1.zen	FA/ISS	20000	30.0	3	n	7	0	0	29.94	100000	2000	Scale	0	2.0	0	0.01	1.9	0	0.01	0.039	0	1	1	0	1	23.25	251.231	0	1	23.25	251.231	1.1204	2.3261	1	0.8341	0.9839	0.9059	1	0.9923	0.9961	0.9433	2.285	0.9024	0.05324299999999999	0.021840000000000002	0.0017273	0.0019617000000000002
376	TR1_2_W0001_P0013_T0001_R1_P4_K1_Ch2-Ch1.zen	20150715_gfpWAPLch3_G2G1\MitoSys2\LSM\gfpWAPLch3_G2\DE_W0001_P0008\DE_2_W0001_P0008_T0001\TR1_W0001_P0013\TR1_2_W0001_P0013_T0001_R1_P4_K1_Ch2-Ch1.zen	FA/ISS	20000	30.0	3	x	7	0	0	29.94	100000	2000	Scale	0	2.0	0	0.01	1.9	0	0.01	0.039	0	1	1	0	1	2.334	3.5210000000000004	0	1	2.334	3.5210000000000004	0.8889	1.0772	1	0.0271	0.2101	0.0627	1	0.9488	0.9740000000000001	0.0027	0.217	0.0591	0.081136	0.19194	0.12749000000000002	0.10522999999999999
377	TR1_2_W0001_P0013_T0001_R1_P5_K1_Ch2-Ch1.zen	20150715_gfpWAPLch3_G2G1\MitoSys2\LSM\gfpWAPLch3_G2\DE_W0001_P0008\DE_2_W0001_P0008_T0001\TR1_W0001_P0013\TR1_2_W0001_P0013_T0001_R1_P5_K1_Ch2-Ch1.zen	FA/ISS	20000	30.0	3	x	7	0	0	29.94	100000	2000	Scale	0	2.0	0	0.01	1.9	0	0.01	0.039	0	1	1	0	1	3.585	7.539	0	1	3.585	7.539	1.3378	1.3342	1	0.1831	0.525	0.3034	1	0.9622	0.9809	0.281	0.6953	0.2958	-0.020499	0.09650299999999999	0.031747000000000004	0.055853999999999994
378	TR1_2_W0001_P0017_T0001_R1_P1_K1_Ch2-Ch1.zen	20150715_gfpWAPLch3_G2G1\MitoSys2\LSM\gfpWAPLch3_G2\DE_W0001_P0009\DE_2_W0001_P0009_T0001\TR1_W0001_P0017\TR1_2_W0001_P0017_T0001_R1_P1_K1_Ch2-Ch1.zen	FA/ISS	20000	30.0	3		7	0	0	29.94	100000	2000	Scale	0	2.0	0	0.01	1.9	0	0.01	0.039	0	1	1	0	1	30.011	85.73299999999999	0	1	30.011	85.73299999999999	1.0153	1.6796	1	0.8708	0.9543	0.9116	1	0.9716	0.9857	0.8849	1.5785	0.8982	0.050231	0.011915	0.0020241	0.0033180999999999996
379	TR1_2_W0001_P0017_T0001_R1_P2_K1_Ch2-Ch1.zen	20150715_gfpWAPLch3_G2G1\MitoSys2\LSM\gfpWAPLch3_G2\DE_W0001_P0009\DE_2_W0001_P0009_T0001\TR1_W0001_P0017\TR1_2_W0001_P0017_T0001_R1_P2_K1_Ch2-Ch1.zen	FA/ISS	20000	30.0	3		7	0	0	29.94	100000	2000	Scale	0	2.0	0	0.01	1.9	0	0.01	0.039	0	1	1	0	1	36.98	139.534	0	1	36.98	139.534	1.0259	2.7856	1	0.8946	0.968	0.9306	1	0.9758	0.9878	0.9189	2.6714	0.919	0.048362999999999996	0.0065404	0.0021334	0.0034326
380	TR1_2_W0001_P0017_T0001_R1_P3_K1_Ch2-Ch1.zen	20150715_gfpWAPLch3_G2G1\MitoSys2\LSM\gfpWAPLch3_G2\DE_W0001_P0009\DE_2_W0001_P0009_T0001\TR1_W0001_P0017\TR1_2_W0001_P0017_T0001_R1_P3_K1_Ch2-Ch1.zen	FA/ISS	20000	30.0	3		7	0	0	29.94	100000	2000	Scale	0	2.0	0	0.01	1.9	0	0.01	0.039	0	1	1	0	1	20.609	97.98	0	1	20.609	97.98	1.0126	2.41	1	0.8146	0.9576	0.8831	1	0.9819	0.9909	0.8256	2.3014	0.8749	0.07434500000000001	0.019391	0.0030988000000000005	0.0038164
381	TR1_2_W0001_P0017_T0001_R1_P4_K1_Ch2-Ch1.zen	20150715_gfpWAPLch3_G2G1\MitoSys2\LSM\gfpWAPLch3_G2\DE_W0001_P0009\DE_2_W0001_P0009_T0001\TR1_W0001_P0017\TR1_2_W0001_P0017_T0001_R1_P4_K1_Ch2-Ch1.zen	FA/ISS	20000	30.0	3	x	7	0	0	29.94	100000	2000	Scale	0	2.0	0	0.01	1.9	0	0.01	0.039	0	1	1	0	1	1.069	2.055	0	1	1.069	2.055	0.9925	0.9944	1	0.7646	0.0063	-0.0606	1	0.9596	0.9796	0.7689	0.0022	-0.0429	0.07184	0.23601999999999998	0.076817	0.12022999999999999
382	TR1_2_W0001_P0017_T0001_R1_P5_K1_Ch2-Ch1.zen	20150715_gfpWAPLch3_G2G1\MitoSys2\LSM\gfpWAPLch3_G2\DE_W0001_P0009\DE_2_W0001_P0009_T0001\TR1_W0001_P0017\TR1_2_W0001_P0017_T0001_R1_P5_K1_Ch2-Ch1.zen	FA/ISS	20000	30.0	3		7	0	0	29.94	100000	2000	Scale	0	2.0	0	0.01	1.9	0	0.01	0.039	0	1	1	0	1	1.85	2.427	0	1	1.85	2.427	1.1318	1.278	1	0.0109	0.043	-0.013999999999999999	1	0.9403	0.9697	-0.004	0.071	-0.0113	0.040016	0.08290700000000001	0.10238	0.058989
383	TR1_2_W0001_P0019_T0001_R1_P1_K1_Ch2-Ch1.zen	20150715_gfpWAPLch3_G2G1\MitoSys2\LSM\gfpWAPLch3_G2\DE_W0001_P0010\DE_2_W0001_P0010_T0001\TR1_W0001_P0019\TR1_2_W0001_P0019_T0001_R1_P1_K1_Ch2-Ch1.zen	FA/ISS	20000	30.0	3		7	0	0	29.94	100000	2000	Scale	0	2.0	0	0.01	1.9	0	0.01	0.039	0	1	1	0	1	30.58	103.18299999999999	0	1	30.58	103.18299999999999	1.3601	2.8082	1	0.8698	0.9597	0.9136	1	0.9756	0.9877	1.2032	2.6757	0.9022	0.049539	0.018966	0.0039846	0.0051329999999999995
384	TR1_2_W0001_P0019_T0001_R1_P2_K1_Ch2-Ch1.zen	20150715_gfpWAPLch3_G2G1\MitoSys2\LSM\gfpWAPLch3_G2\DE_W0001_P0010\DE_2_W0001_P0010_T0001\TR1_W0001_P0019\TR1_2_W0001_P0019_T0001_R1_P2_K1_Ch2-Ch1.zen	FA/ISS	20000	30.0	3		7	0	0	29.94	100000	2000	Scale	0	2.0	0	0.01	1.9	0	0.01	0.039	0	1	1	0	1	40.221	112.566	0	1	40.221	112.566	0.9923	3.2691	1	0.9024	0.961	0.9312	1	0.9677	0.9837	0.8947	3.1046	0.9157	0.042714	0.012464	0.0025566	0.0046008
385	TR1_2_W0001_P0019_T0001_R1_P3_K1_Ch2-Ch1.zen	20150715_gfpWAPLch3_G2G1\MitoSys2\LSM\gfpWAPLch3_G2\DE_W0001_P0010\DE_2_W0001_P0010_T0001\TR1_W0001_P0019\TR1_2_W0001_P0019_T0001_R1_P3_K1_Ch2-Ch1.zen	FA/ISS	20000	30.0	3		7	0	0	29.94	100000	2000	Scale	0	2.0	0	0.01	1.9	0	0.01	0.039	0	1	1	0	1	35.036	92.56299999999999	0	1	35.036	92.56299999999999	0.9946	3.8563	1	0.8884	0.9518	0.9195	1	0.9649	0.9823	0.8831	3.6374	0.9028	0.050461	0.011845999999999999	0.0039402000000000005	0.0046346
386	TR1_2_W0001_P0019_T0001_R1_P4_K1_Ch2-Ch1.zen	20150715_gfpWAPLch3_G2G1\MitoSys2\LSM\gfpWAPLch3_G2\DE_W0001_P0010\DE_2_W0001_P0010_T0001\TR1_W0001_P0019\TR1_2_W0001_P0019_T0001_R1_P4_K1_Ch2-Ch1.zen	FA/ISS	20000	30.0	3	x	7	0	0	29.94	100000	2000	Scale	0	2.0	0	0.01	1.9	0	0.01	0.039	0	1	1	0	1	3.207	5.405	0	1	3.207	5.405	1.6231	2.1119	1	0.1301	0.3441	0.20199999999999999	1	0.9507	0.975	0.2273	0.7608	0.1951	0.036584	0.17595	0.060297	0.12252
387	TR1_2_W0001_P0019_T0001_R1_P5_K1_Ch2-Ch1.zen	20150715_gfpWAPLch3_G2G1\MitoSys2\LSM\gfpWAPLch3_G2\DE_W0001_P0010\DE_2_W0001_P0010_T0001\TR1_W0001_P0019\TR1_2_W0001_P0019_T0001_R1_P5_K1_Ch2-Ch1.zen	FA/ISS	20000	30.0	3	x	7	0	0	29.94	100000	2000	Scale	0	2.0	0	0.01	1.9	0	0.01	0.039	0	1	1	0	1	1.8719999999999999	2.9219999999999997	0	1	1.8719999999999999	2.9219999999999997	1.1182	1.1782	1	0.05	0.1061	-0.0047	1	0.9487	0.9740000000000001	0.0003	0.0935	-0.0012	0.11662	0.24188	0.1293	0.166
[truncated: 101 more columns]
