# Supplementary material for: Absolute quantification of cohesin, CTCF and their regulators in human cells
Source: eLife. 2019 Jun 17;8:e46269. doi: 10.7554/eLife.46269 (PMC6606026; doi:10.7554/eLife.46269)
Supplement: Figure 2—source data 1. [file elife-46269-fig2-data1.zip › Figure 2 - source data 1/20150715_gfpWAPLch3_G2G1/2c_opt_time_col_cf_Ch1.txt]

tau_us	Ch1	Ch1_std	Ch1_fit	path
10	5.742545e-03	1.290343e-03	5.801500e-03	20150715_gfpWAPLch3_G2G1\MitoSys2\Calibration\mEGFPC1_G2\mEGFP_FCSset1_0_R1_P1_K1_Ch2-Ch1.zen
20	5.813031e-03	1.173437e-03	5.567800e-03	20150715_gfpWAPLch3_G2G1\MitoSys2\Calibration\mEGFPC1_G2\mEGFP_FCSset1_0_R1_P1_K1_Ch2-Ch1.zen
30	5.220334e-03	1.138000e-03	5.353000e-03	20150715_gfpWAPLch3_G2G1\MitoSys2\Calibration\mEGFPC1_G2\mEGFP_FCSset1_0_R1_P1_K1_Ch2-Ch1.zen
40	5.345245e-03	9.375997e-04	5.155300e-03	20150715_gfpWAPLch3_G2G1\MitoSys2\Calibration\mEGFPC1_G2\mEGFP_FCSset1_0_R1_P1_K1_Ch2-Ch1.zen
50	4.991017e-03	1.026641e-03	4.972900e-03	20150715_gfpWAPLch3_G2G1\MitoSys2\Calibration\mEGFPC1_G2\mEGFP_FCSset1_0_R1_P1_K1_Ch2-Ch1.zen
60	4.529117e-03	1.055458e-03	4.804400e-03	20150715_gfpWAPLch3_G2G1\MitoSys2\Calibration\mEGFPC1_G2\mEGFP_FCSset1_0_R1_P1_K1_Ch2-Ch1.zen
70	4.342248e-03	1.111573e-03	4.648300e-03	20150715_gfpWAPLch3_G2G1\MitoSys2\Calibration\mEGFPC1_G2\mEGFP_FCSset1_0_R1_P1_K1_Ch2-Ch1.zen
80	4.800609e-03	1.177345e-03	4.503400e-03	20150715_gfpWAPLch3_G2G1\MitoSys2\Calibration\mEGFPC1_G2\mEGFP_FCSset1_0_R1_P1_K1_Ch2-Ch1.zen
90	4.279403e-03	1.158177e-03	4.368600e-03	20150715_gfpWAPLch3_G2G1\MitoSys2\Calibration\mEGFPC1_G2\mEGFP_FCSset1_0_R1_P1_K1_Ch2-Ch1.zen
100	4.125751e-03	9.769977e-04	4.242900e-03	20150715_gfpWAPLch3_G2G1\MitoSys2\Calibration\mEGFPC1_G2\mEGFP_FCSset1_0_R1_P1_K1_Ch2-Ch1.zen
120	3.940273e-03	9.569324e-04	4.015300e-03	20150715_gfpWAPLch3_G2G1\MitoSys2\Calibration\mEGFPC1_G2\mEGFP_FCSset1_0_R1_P1_K1_Ch2-Ch1.zen
140	4.080001e-03	9.027881e-04	3.814800e-03	20150715_gfpWAPLch3_G2G1\MitoSys2\Calibration\mEGFPC1_G2\mEGFP_FCSset1_0_R1_P1_K1_Ch2-Ch1.zen
160	3.844857e-03	8.502024e-04	3.636800e-03	20150715_gfpWAPLch3_G2G1\MitoSys2\Calibration\mEGFPC1_G2\mEGFP_FCSset1_0_R1_P1_K1_Ch2-Ch1.zen
180	3.542954e-03	9.402968e-04	3.477500e-03	20150715_gfpWAPLch3_G2G1\MitoSys2\Calibration\mEGFPC1_G2\mEGFP_FCSset1_0_R1_P1_K1_Ch2-Ch1.zen
200	3.393149e-03	8.540737e-04	3.334000e-03	20150715_gfpWAPLch3_G2G1\MitoSys2\Calibration\mEGFPC1_G2\mEGFP_FCSset1_0_R1_P1_K1_Ch2-Ch1.zen
220	3.169854e-03	8.792103e-04	3.203800e-03	20150715_gfpWAPLch3_G2G1\MitoSys2\Calibration\mEGFPC1_G2\mEGFP_FCSset1_0_R1_P1_K1_Ch2-Ch1.zen
240	3.020257e-03	8.549358e-04	3.085000e-03	20150715_gfpWAPLch3_G2G1\MitoSys2\Calibration\mEGFPC1_G2\mEGFP_FCSset1_0_R1_P1_K1_Ch2-Ch1.zen
260	2.740736e-03	6.469374e-04	2.976000e-03	20150715_gfpWAPLch3_G2G1\MitoSys2\Calibration\mEGFPC1_G2\mEGFP_FCSset1_0_R1_P1_K1_Ch2-Ch1.zen
280	2.931776e-03	9.092949e-04	2.875600e-03	20150715_gfpWAPLch3_G2G1\MitoSys2\Calibration\mEGFPC1_G2\mEGFP_FCSset1_0_R1_P1_K1_Ch2-Ch1.zen
300	2.691921e-03	6.133166e-04	2.782500e-03	20150715_gfpWAPLch3_G2G1\MitoSys2\Calibration\mEGFPC1_G2\mEGFP_FCSset1_0_R1_P1_K1_Ch2-Ch1.zen
340	2.699700e-03	6.789614e-04	2.615200e-03	20150715_gfpWAPLch3_G2G1\MitoSys2\Calibration\mEGFPC1_G2\mEGFP_FCSset1_0_R1_P1_K1_Ch2-Ch1.zen
380	2.533549e-03	4.259631e-04	2.468500e-03	20150715_gfpWAPLch3_G2G1\MitoSys2\Calibration\mEGFPC1_G2\mEGFP_FCSset1_0_R1_P1_K1_Ch2-Ch1.zen
420	2.429443e-03	4.949410e-04	2.338400e-03	20150715_gfpWAPLch3_G2G1\MitoSys2\Calibration\mEGFPC1_G2\mEGFP_FCSset1_0_R1_P1_K1_Ch2-Ch1.zen
460	2.145986e-03	6.722175e-04	2.222000e-03	20150715_gfpWAPLch3_G2G1\MitoSys2\Calibration\mEGFPC1_G2\mEGFP_FCSset1_0_R1_P1_K1_Ch2-Ch1.zen
500	2.108531e-03	5.219272e-04	2.117000e-03	20150715_gfpWAPLch3_G2G1\MitoSys2\Calibration\mEGFPC1_G2\mEGFP_FCSset1_0_R1_P1_K1_Ch2-Ch1.zen
540	2.076632e-03	5.499325e-04	2.021600e-03	20150715_gfpWAPLch3_G2G1\MitoSys2\Calibration\mEGFPC1_G2\mEGFP_FCSset1_0_R1_P1_K1_Ch2-Ch1.zen
580	2.157171e-03	5.539958e-04	1.934500e-03	20150715_gfpWAPLch3_G2G1\MitoSys2\Calibration\mEGFPC1_G2\mEGFP_FCSset1_0_R1_P1_K1_Ch2-Ch1.zen
620	1.826080e-03	5.335665e-04	1.854700e-03	20150715_gfpWAPLch3_G2G1\MitoSys2\Calibration\mEGFPC1_G2\mEGFP_FCSset1_0_R1_P1_K1_Ch2-Ch1.zen
660	1.823198e-03	5.682946e-04	1.781100e-03	20150715_gfpWAPLch3_G2G1\MitoSys2\Calibration\mEGFPC1_G2\mEGFP_FCSset1_0_R1_P1_K1_Ch2-Ch1.zen
700	1.615001e-03	4.235836e-04	1.713100e-03	20150715_gfpWAPLch3_G2G1\MitoSys2\Calibration\mEGFPC1_G2\mEGFP_FCSset1_0_R1_P1_K1_Ch2-Ch1.zen
780	1.501169e-03	5.374132e-04	1.591400e-03	20150715_gfpWAPLch3_G2G1\MitoSys2\Calibration\mEGFPC1_G2\mEGFP_FCSset1_0_R1_P1_K1_Ch2-Ch1.zen
860	1.420693e-03	3.476931e-04	1.485500e-03	20150715_gfpWAPLch3_G2G1\MitoSys2\Calibration\mEGFPC1_G2\mEGFP_FCSset1_0_R1_P1_K1_Ch2-Ch1.zen
940	1.544199e-03	4.178576e-04	1.392600e-03	20150715_gfpWAPLch3_G2G1\MitoSys2\Calibration\mEGFPC1_G2\mEGFP_FCSset1_0_R1_P1_K1_Ch2-Ch1.zen
1020	1.018670e-03	4.170355e-04	1.310400e-03	20150715_gfpWAPLch3_G2G1\MitoSys2\Calibration\mEGFPC1_G2\mEGFP_FCSset1_0_R1_P1_K1_Ch2-Ch1.zen
1100	1.275199e-03	3.404285e-04	1.237100e-03	20150715_gfpWAPLch3_G2G1\MitoSys2\Calibration\mEGFPC1_G2\mEGFP_FCSset1_0_R1_P1_K1_Ch2-Ch1.zen
1180	1.063627e-03	5.056176e-04	1.171400e-03	20150715_gfpWAPLch3_G2G1\MitoSys2\Calibration\mEGFPC1_G2\mEGFP_FCSset1_0_R1_P1_K1_Ch2-Ch1.zen
1260	1.040553e-03	5.104505e-04	1.112100e-03	20150715_gfpWAPLch3_G2G1\MitoSys2\Calibration\mEGFPC1_G2\mEGFP_FCSset1_0_R1_P1_K1_Ch2-Ch1.zen
1340	1.118366e-03	4.556729e-04	1.058400e-03	20150715_gfpWAPLch3_G2G1\MitoSys2\Calibration\mEGFPC1_G2\mEGFP_FCSset1_0_R1_P1_K1_Ch2-Ch1.zen
1420	1.089118e-03	5.012702e-04	1.009500e-03	20150715_gfpWAPLch3_G2G1\MitoSys2\Calibration\mEGFPC1_G2\mEGFP_FCSset1_0_R1_P1_K1_Ch2-Ch1.zen
1500	9.043814e-04	4.277430e-04	9.647400e-04	20150715_gfpWAPLch3_G2G1\MitoSys2\Calibration\mEGFPC1_G2\mEGFP_FCSset1_0_R1_P1_K1_Ch2-Ch1.zen
1660	8.669630e-04	3.189864e-04	8.858400e-04	20150715_gfpWAPLch3_G2G1\MitoSys2\Calibration\mEGFPC1_G2\mEGFP_FCSset1_0_R1_P1_K1_Ch2-Ch1.zen
1820	8.302858e-04	3.059118e-04	8.184800e-04	20150715_gfpWAPLch3_G2G1\MitoSys2\Calibration\mEGFPC1_G2\mEGFP_FCSset1_0_R1_P1_K1_Ch2-Ch1.zen
1980	7.850885e-04	4.271498e-04	7.603000e-04	20150715_gfpWAPLch3_G2G1\MitoSys2\Calibration\mEGFPC1_G2\mEGFP_FCSset1_0_R1_P1_K1_Ch2-Ch1.zen
2140	6.270895e-04	3.834175e-04	7.095600e-04	20150715_gfpWAPLch3_G2G1\MitoSys2\Calibration\mEGFPC1_G2\mEGFP_FCSset1_0_R1_P1_K1_Ch2-Ch1.zen
2300	6.273212e-04	3.425594e-04	6.649100e-04	20150715_gfpWAPLch3_G2G1\MitoSys2\Calibration\mEGFPC1_G2\mEGFP_FCSset1_0_R1_P1_K1_Ch2-Ch1.zen
2460	5.920212e-04	4.092951e-04	6.253300e-04	20150715_gfpWAPLch3_G2G1\MitoSys2\Calibration\mEGFPC1_G2\mEGFP_FCSset1_0_R1_P1_K1_Ch2-Ch1.zen
2620	6.546036e-04	3.304546e-04	5.900000e-04	20150715_gfpWAPLch3_G2G1\MitoSys2\Calibration\mEGFPC1_G2\mEGFP_FCSset1_0_R1_P1_K1_Ch2-Ch1.zen
2780	6.609053e-04	3.379268e-04	5.582700e-04	20150715_gfpWAPLch3_G2G1\MitoSys2\Calibration\mEGFPC1_G2\mEGFP_FCSset1_0_R1_P1_K1_Ch2-Ch1.zen
2940	5.432517e-04	3.445575e-04	5.296300e-04	20150715_gfpWAPLch3_G2G1\MitoSys2\Calibration\mEGFPC1_G2\mEGFP_FCSset1_0_R1_P1_K1_Ch2-Ch1.zen
3100	5.415444e-04	3.301987e-04	5.036400e-04	20150715_gfpWAPLch3_G2G1\MitoSys2\Calibration\mEGFPC1_G2\mEGFP_FCSset1_0_R1_P1_K1_Ch2-Ch1.zen
3420	4.192856e-04	3.300819e-04	4.582900e-04	20150715_gfpWAPLch3_G2G1\MitoSys2\Calibration\mEGFPC1_G2\mEGFP_FCSset1_0_R1_P1_K1_Ch2-Ch1.zen
3740	4.482037e-04	3.459799e-04	4.200500e-04	20150715_gfpWAPLch3_G2G1\MitoSys2\Calibration\mEGFPC1_G2\mEGFP_FCSset1_0_R1_P1_K1_Ch2-Ch1.zen
4060	3.190986e-04	3.211475e-04	3.873900e-04	20150715_gfpWAPLch3_G2G1\MitoSys2\Calibration\mEGFPC1_G2\mEGFP_FCSset1_0_R1_P1_K1_Ch2-Ch1.zen
4380	4.387706e-04	2.414431e-04	3.591700e-04	20150715_gfpWAPLch3_G2G1\MitoSys2\Calibration\mEGFPC1_G2\mEGFP_FCSset1_0_R1_P1_K1_Ch2-Ch1.zen
4700	3.253545e-04	2.626367e-04	3.345600e-04	20150715_gfpWAPLch3_G2G1\MitoSys2\Calibration\mEGFPC1_G2\mEGFP_FCSset1_0_R1_P1_K1_Ch2-Ch1.zen
5020	3.808539e-04	2.219761e-04	3.129100e-04	20150715_gfpWAPLch3_G2G1\MitoSys2\Calibration\mEGFPC1_G2\mEGFP_FCSset1_0_R1_P1_K1_Ch2-Ch1.zen
5340	2.440016e-04	3.435163e-04	2.937200e-04	20150715_gfpWAPLch3_G2G1\MitoSys2\Calibration\mEGFPC1_G2\mEGFP_FCSset1_0_R1_P1_K1_Ch2-Ch1.zen
5660	3.663071e-04	2.425155e-04	2.766100e-04	20150715_gfpWAPLch3_G2G1\MitoSys2\Calibration\mEGFPC1_G2\mEGFP_FCSset1_0_R1_P1_K1_Ch2-Ch1.zen
5980	2.301636e-04	3.375319e-04	2.612500e-04	20150715_gfpWAPLch3_G2G1\MitoSys2\Calibration\mEGFPC1_G2\mEGFP_FCSset1_0_R1_P1_K1_Ch2-Ch1.zen
6300	2.138101e-04	2.689376e-04	2.474000e-04	20150715_gfpWAPLch3_G2G1\MitoSys2\Calibration\mEGFPC1_G2\mEGFP_FCSset1_0_R1_P1_K1_Ch2-Ch1.zen
6940	2.388640e-04	2.559222e-04	2.234100e-04	20150715_gfpWAPLch3_G2G1\MitoSys2\Calibration\mEGFPC1_G2\mEGFP_FCSset1_0_R1_P1_K1_Ch2-Ch1.zen
7580	2.091745e-04	2.108176e-04	2.033700e-04	20150715_gfpWAPLch3_G2G1\MitoSys2\Calibration\mEGFPC1_G2\mEGFP_FCSset1_0_R1_P1_K1_Ch2-Ch1.zen
8220	2.279080e-04	1.911375e-04	1.864100e-04	20150715_gfpWAPLch3_G2G1\MitoSys2\Calibration\mEGFPC1_G2\mEGFP_FCSset1_0_R1_P1_K1_Ch2-Ch1.zen
8860	2.263303e-04	1.994132e-04	1.718600e-04	20150715_gfpWAPLch3_G2G1\MitoSys2\Calibration\mEGFPC1_G2\mEGFP_FCSset1_0_R1_P1_K1_Ch2-Ch1.zen
9500	1.720699e-04	2.827385e-04	1.592700e-04	20150715_gfpWAPLch3_G2G1\MitoSys2\Calibration\mEGFPC1_G2\mEGFP_FCSset1_0_R1_P1_K1_Ch2-Ch1.zen
10140	1.398053e-04	2.120419e-04	1.482700e-04	20150715_gfpWAPLch3_G2G1\MitoSys2\Calibration\mEGFPC1_G2\mEGFP_FCSset1_0_R1_P1_K1_Ch2-Ch1.zen
10780	1.247198e-04	2.342722e-04	1.385800e-04	20150715_gfpWAPLch3_G2G1\MitoSys2\Calibration\mEGFPC1_G2\mEGFP_FCSset1_0_R1_P1_K1_Ch2-Ch1.zen
11420	1.104849e-04	1.921724e-04	1.299800e-04	20150715_gfpWAPLch3_G2G1\MitoSys2\Calibration\mEGFPC1_G2\mEGFP_FCSset1_0_R1_P1_K1_Ch2-Ch1.zen
12060	1.792596e-04	2.230871e-04	1.223100e-04	20150715_gfpWAPLch3_G2G1\MitoSys2\Calibration\mEGFPC1_G2\mEGFP_FCSset1_0_R1_P1_K1_Ch2-Ch1.zen
12700	1.160458e-04	1.876844e-04	1.154300e-04	20150715_gfpWAPLch3_G2G1\MitoSys2\Calibration\mEGFPC1_G2\mEGFP_FCSset1_0_R1_P1_K1_Ch2-Ch1.zen
13980	1.144906e-04	1.778062e-04	1.035900e-04	20150715_gfpWAPLch3_G2G1\MitoSys2\Calibration\mEGFPC1_G2\mEGFP_FCSset1_0_R1_P1_K1_Ch2-Ch1.zen
15260	1.289019e-04	2.130836e-04	9.379200e-05	20150715_gfpWAPLch3_G2G1\MitoSys2\Calibration\mEGFPC1_G2\mEGFP_FCSset1_0_R1_P1_K1_Ch2-Ch1.zen
16540	9.939865e-05	1.833547e-04	8.556100e-05	20150715_gfpWAPLch3_G2G1\MitoSys2\Calibration\mEGFPC1_G2\mEGFP_FCSset1_0_R1_P1_K1_Ch2-Ch1.zen
17820	8.091460e-05	1.705019e-04	7.855600e-05	20150715_gfpWAPLch3_G2G1\MitoSys2\Calibration\mEGFPC1_G2\mEGFP_FCSset1_0_R1_P1_K1_Ch2-Ch1.zen
19100	9.054962e-05	2.139895e-04	7.253100e-05	20150715_gfpWAPLch3_G2G1\MitoSys2\Calibration\mEGFPC1_G2\mEGFP_FCSset1_0_R1_P1_K1_Ch2-Ch1.zen
20380	1.019427e-04	2.291011e-04	6.729800e-05	20150715_gfpWAPLch3_G2G1\MitoSys2\Calibration\mEGFPC1_G2\mEGFP_FCSset1_0_R1_P1_K1_Ch2-Ch1.zen
21660	4.485263e-05	1.772921e-04	6.271500e-05	20150715_gfpWAPLch3_G2G1\MitoSys2\Calibration\mEGFPC1_G2\mEGFP_FCSset1_0_R1_P1_K1_Ch2-Ch1.zen
22940	6.245015e-05	1.531617e-04	5.867200e-05	20150715_gfpWAPLch3_G2G1\MitoSys2\Calibration\mEGFPC1_G2\mEGFP_FCSset1_0_R1_P1_K1_Ch2-Ch1.zen
24220	1.160408e-05	1.651931e-04	5.508000e-05	20150715_gfpWAPLch3_G2G1\MitoSys2\Calibration\mEGFPC1_G2\mEGFP_FCSset1_0_R1_P1_K1_Ch2-Ch1.zen
25500	1.610844e-05	1.182923e-04	5.187200e-05	20150715_gfpWAPLch3_G2G1\MitoSys2\Calibration\mEGFPC1_G2\mEGFP_FCSset1_0_R1_P1_K1_Ch2-Ch1.zen
28060	3.016413e-05	1.589015e-04	4.638800e-05	20150715_gfpWAPLch3_G2G1\MitoSys2\Calibration\mEGFPC1_G2\mEGFP_FCSset1_0_R1_P1_K1_Ch2-Ch1.zen
30620	4.759807e-05	1.193284e-04	4.188000e-05	20150715_gfpWAPLch3_G2G1\MitoSys2\Calibration\mEGFPC1_G2\mEGFP_FCSset1_0_R1_P1_K1_Ch2-Ch1.zen
33180	1.015791e-04	1.765007e-04	3.811600e-05	20150715_gfpWAPLch3_G2G1\MitoSys2\Calibration\mEGFPC1_G2\mEGFP_FCSset1_0_R1_P1_K1_Ch2-Ch1.zen
35740	4.739724e-05	1.749529e-04	3.493100e-05	20150715_gfpWAPLch3_G2G1\MitoSys2\Calibration\mEGFPC1_G2\mEGFP_FCSset1_0_R1_P1_K1_Ch2-Ch1.zen
38300	3.256370e-05	1.706548e-04	3.220400e-05	20150715_gfpWAPLch3_G2G1\MitoSys2\Calibration\mEGFPC1_G2\mEGFP_FCSset1_0_R1_P1_K1_Ch2-Ch1.zen
40860	7.159174e-05	1.707993e-04	2.984600e-05	20150715_gfpWAPLch3_G2G1\MitoSys2\Calibration\mEGFPC1_G2\mEGFP_FCSset1_0_R1_P1_K1_Ch2-Ch1.zen
43420	3.466460e-05	1.771772e-04	2.778700e-05	20150715_gfpWAPLch3_G2G1\MitoSys2\Calibration\mEGFPC1_G2\mEGFP_FCSset1_0_R1_P1_K1_Ch2-Ch1.zen
45980	1.986167e-05	2.283900e-04	2.597700e-05	20150715_gfpWAPLch3_G2G1\MitoSys2\Calibration\mEGFPC1_G2\mEGFP_FCSset1_0_R1_P1_K1_Ch2-Ch1.zen
48540	-2.532908e-05	2.349710e-04	2.437400e-05	20150715_gfpWAPLch3_G2G1\MitoSys2\Calibration\mEGFPC1_G2\mEGFP_FCSset1_0_R1_P1_K1_Ch2-Ch1.zen
51100	1.519702e-05	1.563190e-04	2.294600e-05	20150715_gfpWAPLch3_G2G1\MitoSys2\Calibration\mEGFPC1_G2\mEGFP_FCSset1_0_R1_P1_K1_Ch2-Ch1.zen
56220	2.397171e-05	1.144032e-04	2.051100e-05	20150715_gfpWAPLch3_G2G1\MitoSys2\Calibration\mEGFPC1_G2\mEGFP_FCSset1_0_R1_P1_K1_Ch2-Ch1.zen
61340	6.462866e-06	1.327536e-04	1.851700e-05	20150715_gfpWAPLch3_G2G1\MitoSys2\Calibration\mEGFPC1_G2\mEGFP_FCSset1_0_R1_P1_K1_Ch2-Ch1.zen
66460	-6.615732e-06	1.583776e-04	1.685600e-05	20150715_gfpWAPLch3_G2G1\MitoSys2\Calibration\mEGFPC1_G2\mEGFP_FCSset1_0_R1_P1_K1_Ch2-Ch1.zen
71580	-5.145954e-06	1.465170e-04	1.545400e-05	20150715_gfpWAPLch3_G2G1\MitoSys2\Calibration\mEGFPC1_G2\mEGFP_FCSset1_0_R1_P1_K1_Ch2-Ch1.zen
76700	-6.419178e-06	1.519199e-04	1.425500e-05	20150715_gfpWAPLch3_G2G1\MitoSys2\Calibration\mEGFPC1_G2\mEGFP_FCSset1_0_R1_P1_K1_Ch2-Ch1.zen
81820	-4.376261e-05	1.341860e-04	1.321900e-05	20150715_gfpWAPLch3_G2G1\MitoSys2\Calibration\mEGFPC1_G2\mEGFP_FCSset1_0_R1_P1_K1_Ch2-Ch1.zen
86940	1.415639e-05	1.198447e-04	1.231600e-05	20150715_gfpWAPLch3_G2G1\MitoSys2\Calibration\mEGFPC1_G2\mEGFP_FCSset1_0_R1_P1_K1_Ch2-Ch1.zen
92060	2.586889e-05	8.666830e-05	1.152200e-05	20150715_gfpWAPLch3_G2G1\MitoSys2\Calibration\mEGFPC1_G2\mEGFP_FCSset1_0_R1_P1_K1_Ch2-Ch1.zen
97180	4.054974e-06	1.262155e-04	1.081900e-05	20150715_gfpWAPLch3_G2G1\MitoSys2\Calibration\mEGFPC1_G2\mEGFP_FCSset1_0_R1_P1_K1_Ch2-Ch1.zen
102300	1.869298e-05	9.390508e-05	1.019300e-05	20150715_gfpWAPLch3_G2G1\MitoSys2\Calibration\mEGFPC1_G2\mEGFP_FCSset1_0_R1_P1_K1_Ch2-Ch1.zen
112540	5.252499e-05	1.190116e-04	9.125300e-06	20150715_gfpWAPLch3_G2G1\MitoSys2\Calibration\mEGFPC1_G2\mEGFP_FCSset1_0_R1_P1_K1_Ch2-Ch1.zen
122780	-8.325084e-06	1.181561e-04	8.250700e-06	20150715_gfpWAPLch3_G2G1\MitoSys2\Calibration\mEGFPC1_G2\mEGFP_FCSset1_0_R1_P1_K1_Ch2-Ch1.zen
133020	-2.759540e-05	1.154080e-04	7.521800e-06	20150715_gfpWAPLch3_G2G1\MitoSys2\Calibration\mEGFPC1_G2\mEGFP_FCSset1_0_R1_P1_K1_Ch2-Ch1.zen
143260	-1.171531e-05	1.242408e-04	6.905600e-06	20150715_gfpWAPLch3_G2G1\MitoSys2\Calibration\mEGFPC1_G2\mEGFP_FCSset1_0_R1_P1_K1_Ch2-Ch1.zen
153500	6.259203e-06	1.061791e-04	6.378200e-06	20150715_gfpWAPLch3_G2G1\MitoSys2\Calibration\mEGFPC1_G2\mEGFP_FCSset1_0_R1_P1_K1_Ch2-Ch1.zen
163740	-3.137807e-05	9.097136e-05	5.922200e-06	20150715_gfpWAPLch3_G2G1\MitoSys2\Calibration\mEGFPC1_G2\mEGFP_FCSset1_0_R1_P1_K1_Ch2-Ch1.zen
173980	-3.308768e-05	9.018979e-05	5.524000e-06	20150715_gfpWAPLch3_G2G1\MitoSys2\Calibration\mEGFPC1_G2\mEGFP_FCSset1_0_R1_P1_K1_Ch2-Ch1.zen
184220	-6.952766e-06	1.004446e-04	5.173600e-06	20150715_gfpWAPLch3_G2G1\MitoSys2\Calibration\mEGFPC1_G2\mEGFP_FCSset1_0_R1_P1_K1_Ch2-Ch1.zen
194460	-4.765197e-07	9.244892e-05	4.863000e-06	20150715_gfpWAPLch3_G2G1\MitoSys2\Calibration\mEGFPC1_G2\mEGFP_FCSset1_0_R1_P1_K1_Ch2-Ch1.zen
204700	-1.416002e-05	7.147236e-05	4.585900e-06	20150715_gfpWAPLch3_G2G1\MitoSys2\Calibration\mEGFPC1_G2\mEGFP_FCSset1_0_R1_P1_K1_Ch2-Ch1.zen
225180	-1.271916e-05	1.014648e-04	4.112800e-06	20150715_gfpWAPLch3_G2G1\MitoSys2\Calibration\mEGFPC1_G2\mEGFP_FCSset1_0_R1_P1_K1_Ch2-Ch1.zen
245660	7.936055e-06	8.617328e-05	3.724200e-06	20150715_gfpWAPLch3_G2G1\MitoSys2\Calibration\mEGFPC1_G2\mEGFP_FCSset1_0_R1_P1_K1_Ch2-Ch1.zen
266140	1.861721e-05	7.992054e-05	3.399700e-06	20150715_gfpWAPLch3_G2G1\MitoSys2\Calibration\mEGFPC1_G2\mEGFP_FCSset1_0_R1_P1_K1_Ch2-Ch1.zen
286620	5.978585e-06	8.935492e-05	3.124800e-06	20150715_gfpWAPLch3_G2G1\MitoSys2\Calibration\mEGFPC1_G2\mEGFP_FCSset1_0_R1_P1_K1_Ch2-Ch1.zen
307100	-7.388188e-06	7.100702e-05	2.889100e-06	20150715_gfpWAPLch3_G2G1\MitoSys2\Calibration\mEGFPC1_G2\mEGFP_FCSset1_0_R1_P1_K1_Ch2-Ch1.zen
327580	-2.778748e-05	9.682145e-05	2.684900e-06	20150715_gfpWAPLch3_G2G1\MitoSys2\Calibration\mEGFPC1_G2\mEGFP_FCSset1_0_R1_P1_K1_Ch2-Ch1.zen
348060	-3.214342e-05	7.128076e-05	2.506400e-06	20150715_gfpWAPLch3_G2G1\MitoSys2\Calibration\mEGFPC1_G2\mEGFP_FCSset1_0_R1_P1_K1_Ch2-Ch1.zen
368540	-2.883604e-06	7.880169e-05	2.349000e-06	20150715_gfpWAPLch3_G2G1\MitoSys2\Calibration\mEGFPC1_G2\mEGFP_FCSset1_0_R1_P1_K1_Ch2-Ch1.zen
389020	1.716917e-06	6.049191e-05	2.209300e-06	20150715_gfpWAPLch3_G2G1\MitoSys2\Calibration\mEGFPC1_G2\mEGFP_FCSset1_0_R1_P1_K1_Ch2-Ch1.zen
409500	-1.181225e-05	5.231078e-05	2.084500e-06	20150715_gfpWAPLch3_G2G1\MitoSys2\Calibration\mEGFPC1_G2\mEGFP_FCSset1_0_R1_P1_K1_Ch2-Ch1.zen
450460	-6.382145e-06	4.821003e-05	1.871100e-06	20150715_gfpWAPLch3_G2G1\MitoSys2\Calibration\mEGFPC1_G2\mEGFP_FCSset1_0_R1_P1_K1_Ch2-Ch1.zen
491420	3.122091e-06	7.079155e-05	1.695600e-06	20150715_gfpWAPLch3_G2G1\MitoSys2\Calibration\mEGFPC1_G2\mEGFP_FCSset1_0_R1_P1_K1_Ch2-Ch1.zen
532380	-2.520653e-05	7.719168e-05	1.548700e-06	20150715_gfpWAPLch3_G2G1\MitoSys2\Calibration\mEGFPC1_G2\mEGFP_FCSset1_0_R1_P1_K1_Ch2-Ch1.zen
573340	-2.374485e-05	8.132176e-05	1.424000e-06	20150715_gfpWAPLch3_G2G1\MitoSys2\Calibration\mEGFPC1_G2\mEGFP_FCSset1_0_R1_P1_K1_Ch2-Ch1.zen
614300	-5.863754e-06	7.140162e-05	1.317100e-06	20150715_gfpWAPLch3_G2G1\MitoSys2\Calibration\mEGFPC1_G2\mEGFP_FCSset1_0_R1_P1_K1_Ch2-Ch1.zen
655260	-1.815146e-05	6.686470e-05	1.224300e-06	20150715_gfpWAPLch3_G2G1\MitoSys2\Calibration\mEGFPC1_G2\mEGFP_FCSset1_0_R1_P1_K1_Ch2-Ch1.zen
696220	-2.984708e-05	8.104402e-05	1.143100e-06	20150715_gfpWAPLch3_G2G1\MitoSys2\Calibration\mEGFPC1_G2\mEGFP_FCSset1_0_R1_P1_K1_Ch2-Ch1.zen
737180	4.757621e-06	7.287634e-05	1.071500e-06	20150715_gfpWAPLch3_G2G1\MitoSys2\Calibration\mEGFPC1_G2\mEGFP_FCSset1_0_R1_P1_K1_Ch2-Ch1.zen
778140	-3.164972e-05	6.296796e-05	1.007900e-06	20150715_gfpWAPLch3_G2G1\MitoSys2\Calibration\mEGFPC1_G2\mEGFP_FCSset1_0_R1_P1_K1_Ch2-Ch1.zen
819100	-4.769310e-05	5.592595e-05	9.509900e-07	20150715_gfpWAPLch3_G2G1\MitoSys2\Calibration\mEGFPC1_G2\mEGFP_FCSset1_0_R1_P1_K1_Ch2-Ch1.zen
901020	-2.017754e-05	5.014419e-05	8.536900e-07	20150715_gfpWAPLch3_G2G1\MitoSys2\Calibration\mEGFPC1_G2\mEGFP_FCSset1_0_R1_P1_K1_Ch2-Ch1.zen
982940	-3.384785e-06	4.489787e-05	7.735600e-07	20150715_gfpWAPLch3_G2G1\MitoSys2\Calibration\mEGFPC1_G2\mEGFP_FCSset1_0_R1_P1_K1_Ch2-Ch1.zen
1064860	7.866317e-06	6.391431e-05	7.064900e-07	20150715_gfpWAPLch3_G2G1\MitoSys2\Calibration\mEGFPC1_G2\mEGFP_FCSset1_0_R1_P1_K1_Ch2-Ch1.zen
1146780	5.658836e-06	5.431471e-05	6.495700e-07	20150715_gfpWAPLch3_G2G1\MitoSys2\Calibration\mEGFPC1_G2\mEGFP_FCSset1_0_R1_P1_K1_Ch2-Ch1.zen
1228700	-9.139692e-07	4.957692e-05	6.006900e-07	20150715_gfpWAPLch3_G2G1\MitoSys2\Calibration\mEGFPC1_G2\mEGFP_FCSset1_0_R1_P1_K1_Ch2-Ch1.zen
1310620	-2.191155e-05	4.495686e-05	5.582900e-07	20150715_gfpWAPLch3_G2G1\MitoSys2\Calibration\mEGFPC1_G2\mEGFP_FCSset1_0_R1_P1_K1_Ch2-Ch1.zen
1392540	-7.339359e-07	4.690052e-05	5.211800e-07	20150715_gfpWAPLch3_G2G1\MitoSys2\Calibration\mEGFPC1_G2\mEGFP_FCSset1_0_R1_P1_K1_Ch2-Ch1.zen
1474460	2.054177e-06	5.070147e-05	4.884400e-07	20150715_gfpWAPLch3_G2G1\MitoSys2\Calibration\mEGFPC1_G2\mEGFP_FCSset1_0_R1_P1_K1_Ch2-Ch1.zen
1556380	3.043292e-06	6.327956e-05	4.593600e-07	20150715_gfpWAPLch3_G2G1\MitoSys2\Calibration\mEGFPC1_G2\mEGFP_FCSset1_0_R1_P1_K1_Ch2-Ch1.zen
10	6.070639e-03	1.309942e-03	5.905500e-03	20150715_gfpWAPLch3_G2G1\MitoSys2\Calibration\mEGFPC1_G2\mEGFP_FCSset1_0_R1_P2_K1_Ch2-Ch1.zen
20	5.412892e-03	1.128703e-03	5.676700e-03	20150715_gfpWAPLch3_G2G1\MitoSys2\Calibration\mEGFPC1_G2\mEGFP_FCSset1_0_R1_P2_K1_Ch2-Ch1.zen
30	5.181880e-03	1.072489e-03	5.463200e-03	20150715_gfpWAPLch3_G2G1\MitoSys2\Calibration\mEGFPC1_G2\mEGFP_FCSset1_0_R1_P2_K1_Ch2-Ch1.zen
40	5.354851e-03	1.347373e-03	5.264400e-03	20150715_gfpWAPLch3_G2G1\MitoSys2\Calibration\mEGFPC1_G2\mEGFP_FCSset1_0_R1_P2_K1_Ch2-Ch1.zen
50	4.873067e-03	1.254269e-03	5.079200e-03	20150715_gfpWAPLch3_G2G1\MitoSys2\Calibration\mEGFPC1_G2\mEGFP_FCSset1_0_R1_P2_K1_Ch2-Ch1.zen
60	4.893813e-03	1.432936e-03	4.906700e-03	20150715_gfpWAPLch3_G2G1\MitoSys2\Calibration\mEGFPC1_G2\mEGFP_FCSset1_0_R1_P2_K1_Ch2-Ch1.zen
70	5.103563e-03	8.055432e-04	4.745600e-03	20150715_gfpWAPLch3_G2G1\MitoSys2\Calibration\mEGFPC1_G2\mEGFP_FCSset1_0_R1_P2_K1_Ch2-Ch1.zen
80	5.298765e-03	1.334579e-03	4.595000e-03	20150715_gfpWAPLch3_G2G1\MitoSys2\Calibration\mEGFPC1_G2\mEGFP_FCSset1_0_R1_P2_K1_Ch2-Ch1.zen
90	4.146861e-03	1.351785e-03	4.454000e-03	20150715_gfpWAPLch3_G2G1\MitoSys2\Calibration\mEGFPC1_G2\mEGFP_FCSset1_0_R1_P2_K1_Ch2-Ch1.zen
100	4.212745e-03	7.827498e-04	4.321600e-03	20150715_gfpWAPLch3_G2G1\MitoSys2\Calibration\mEGFPC1_G2\mEGFP_FCSset1_0_R1_P2_K1_Ch2-Ch1.zen
120	3.952230e-03	6.902512e-04	4.080100e-03	20150715_gfpWAPLch3_G2G1\MitoSys2\Calibration\mEGFPC1_G2\mEGFP_FCSset1_0_R1_P2_K1_Ch2-Ch1.zen
140	3.902707e-03	6.395791e-04	3.865300e-03	20150715_gfpWAPLch3_G2G1\MitoSys2\Calibration\mEGFPC1_G2\mEGFP_FCSset1_0_R1_P2_K1_Ch2-Ch1.zen
160	3.564544e-03	9.205000e-04	3.673000e-03	20150715_gfpWAPLch3_G2G1\MitoSys2\Calibration\mEGFPC1_G2\mEGFP_FCSset1_0_R1_P2_K1_Ch2-Ch1.zen
180	3.868533e-03	7.932310e-04	3.499700e-03	20150715_gfpWAPLch3_G2G1\MitoSys2\Calibration\mEGFPC1_G2\mEGFP_FCSset1_0_R1_P2_K1_Ch2-Ch1.zen
200	3.398477e-03	1.286219e-03	3.342600e-03	20150715_gfpWAPLch3_G2G1\MitoSys2\Calibration\mEGFPC1_G2\mEGFP_FCSset1_0_R1_P2_K1_Ch2-Ch1.zen
220	3.343253e-03	8.105939e-04	3.199600e-03	20150715_gfpWAPLch3_G2G1\MitoSys2\Calibration\mEGFPC1_G2\mEGFP_FCSset1_0_R1_P2_K1_Ch2-Ch1.zen
240	3.234147e-03	7.090938e-04	3.068700e-03	20150715_gfpWAPLch3_G2G1\MitoSys2\Calibration\mEGFPC1_G2\mEGFP_FCSset1_0_R1_P2_K1_Ch2-Ch1.zen
260	2.850515e-03	9.457779e-04	2.948300e-03	20150715_gfpWAPLch3_G2G1\MitoSys2\Calibration\mEGFPC1_G2\mEGFP_FCSset1_0_R1_P2_K1_Ch2-Ch1.zen
280	2.786964e-03	6.819027e-04	2.837300e-03	20150715_gfpWAPLch3_G2G1\MitoSys2\Calibration\mEGFPC1_G2\mEGFP_FCSset1_0_R1_P2_K1_Ch2-Ch1.zen
300	2.823329e-03	5.849849e-04	2.734400e-03	20150715_gfpWAPLch3_G2G1\MitoSys2\Calibration\mEGFPC1_G2\mEGFP_FCSset1_0_R1_P2_K1_Ch2-Ch1.zen
340	2.603246e-03	6.101804e-04	2.549500e-03	20150715_gfpWAPLch3_G2G1\MitoSys2\Calibration\mEGFPC1_G2\mEGFP_FCSset1_0_R1_P2_K1_Ch2-Ch1.zen
380	2.467904e-03	6.104752e-04	2.388000e-03	20150715_gfpWAPLch3_G2G1\MitoSys2\Calibration\mEGFPC1_G2\mEGFP_FCSset1_0_R1_P2_K1_Ch2-Ch1.zen
420	2.457891e-03	5.518867e-04	2.245400e-03	20150715_gfpWAPLch3_G2G1\MitoSys2\Calibration\mEGFPC1_G2\mEGFP_FCSset1_0_R1_P2_K1_Ch2-Ch1.zen
460	1.920115e-03	7.568659e-04	2.118500e-03	20150715_gfpWAPLch3_G2G1\MitoSys2\Calibration\mEGFPC1_G2\mEGFP_FCSset1_0_R1_P2_K1_Ch2-Ch1.zen
500	1.995617e-03	7.326611e-04	2.004800e-03	20150715_gfpWAPLch3_G2G1\MitoSys2\Calibration\mEGFPC1_G2\mEGFP_FCSset1_0_R1_P2_K1_Ch2-Ch1.zen
540	1.597838e-03	7.093175e-04	1.902200e-03	20150715_gfpWAPLch3_G2G1\MitoSys2\Calibration\mEGFPC1_G2\mEGFP_FCSset1_0_R1_P2_K1_Ch2-Ch1.zen
580	1.868136e-03	4.715477e-04	1.809200e-03	20150715_gfpWAPLch3_G2G1\MitoSys2\Calibration\mEGFPC1_G2\mEGFP_FCSset1_0_R1_P2_K1_Ch2-Ch1.zen
620	1.768041e-03	7.226127e-04	1.724400e-03	20150715_gfpWAPLch3_G2G1\MitoSys2\Calibration\mEGFPC1_G2\mEGFP_FCSset1_0_R1_P2_K1_Ch2-Ch1.zen
660	1.645455e-03	6.679869e-04	1.646900e-03	20150715_gfpWAPLch3_G2G1\MitoSys2\Calibration\mEGFPC1_G2\mEGFP_FCSset1_0_R1_P2_K1_Ch2-Ch1.zen
700	1.467718e-03	4.703988e-04	1.575600e-03	20150715_gfpWAPLch3_G2G1\MitoSys2\Calibration\mEGFPC1_G2\mEGFP_FCSset1_0_R1_P2_K1_Ch2-Ch1.zen
780	1.341331e-03	5.171599e-04	1.449300e-03	20150715_gfpWAPLch3_G2G1\MitoSys2\Calibration\mEGFPC1_G2\mEGFP_FCSset1_0_R1_P2_K1_Ch2-Ch1.zen
860	1.336153e-03	6.666411e-04	1.340700e-03	20150715_gfpWAPLch3_G2G1\MitoSys2\Calibration\mEGFPC1_G2\mEGFP_FCSset1_0_R1_P2_K1_Ch2-Ch1.zen
940	1.186282e-03	5.012323e-04	1.246300e-03	20150715_gfpWAPLch3_G2G1\MitoSys2\Calibration\mEGFPC1_G2\mEGFP_FCSset1_0_R1_P2_K1_Ch2-Ch1.zen
1020	1.114287e-03	4.402539e-04	1.163600e-03	20150715_gfpWAPLch3_G2G1\MitoSys2\Calibration\mEGFPC1_G2\mEGFP_FCSset1_0_R1_P2_K1_Ch2-Ch1.zen
1100	1.177486e-03	5.085550e-04	1.090500e-03	20150715_gfpWAPLch3_G2G1\MitoSys2\Calibration\mEGFPC1_G2\mEGFP_FCSset1_0_R1_P2_K1_Ch2-Ch1.zen
1180	1.014862e-03	3.960552e-04	1.025500e-03	20150715_gfpWAPLch3_G2G1\MitoSys2\Calibration\mEGFPC1_G2\mEGFP_FCSset1_0_R1_P2_K1_Ch2-Ch1.zen
1260	8.532683e-04	3.410794e-04	9.673300e-04	20150715_gfpWAPLch3_G2G1\MitoSys2\Calibration\mEGFPC1_G2\mEGFP_FCSset1_0_R1_P2_K1_Ch2-Ch1.zen
1340	9.583216e-04	4.020588e-04	9.149500e-04	20150715_gfpWAPLch3_G2G1\MitoSys2\Calibration\mEGFPC1_G2\mEGFP_FCSset1_0_R1_P2_K1_Ch2-Ch1.zen
1420	8.371130e-04	4.457655e-04	8.675600e-04	20150715_gfpWAPLch3_G2G1\MitoSys2\Calibration\mEGFPC1_G2\mEGFP_FCSset1_0_R1_P2_K1_Ch2-Ch1.zen
1500	8.476601e-04	3.313984e-04	8.244900e-04	20150715_gfpWAPLch3_G2G1\MitoSys2\Calibration\mEGFPC1_G2\mEGFP_FCSset1_0_R1_P2_K1_Ch2-Ch1.zen
1660	8.160639e-04	4.142324e-04	7.491700e-04	20150715_gfpWAPLch3_G2G1\MitoSys2\Calibration\mEGFPC1_G2\mEGFP_FCSset1_0_R1_P2_K1_Ch2-Ch1.zen
1820	6.986322e-04	3.117050e-04	6.855200e-04	20150715_gfpWAPLch3_G2G1\MitoSys2\Calibration\mEGFPC1_G2\mEGFP_FCSset1_0_R1_P2_K1_Ch2-Ch1.zen
1980	6.866621e-04	3.830470e-04	6.310700e-04	20150715_gfpWAPLch3_G2G1\MitoSys2\Calibration\mEGFPC1_G2\mEGFP_FCSset1_0_R1_P2_K1_Ch2-Ch1.zen
2140	5.954945e-04	3.732144e-04	5.839700e-04	20150715_gfpWAPLch3_G2G1\MitoSys2\Calibration\mEGFPC1_G2\mEGFP_FCSset1_0_R1_P2_K1_Ch2-Ch1.zen
2300	5.763752e-04	3.052147e-04	5.428600e-04	20150715_gfpWAPLch3_G2G1\MitoSys2\Calibration\mEGFPC1_G2\mEGFP_FCSset1_0_R1_P2_K1_Ch2-Ch1.zen
2460	4.052593e-04	3.413947e-04	5.066800e-04	20150715_gfpWAPLch3_G2G1\MitoSys2\Calibration\mEGFPC1_G2\mEGFP_FCSset1_0_R1_P2_K1_Ch2-Ch1.zen
2620	5.368489e-04	2.851797e-04	4.746100e-04	20150715_gfpWAPLch3_G2G1\MitoSys2\Calibration\mEGFPC1_G2\mEGFP_FCSset1_0_R1_P2_K1_Ch2-Ch1.zen
2780	5.693682e-04	3.284048e-04	4.460000e-04	20150715_gfpWAPLch3_G2G1\MitoSys2\Calibration\mEGFPC1_G2\mEGFP_FCSset1_0_R1_P2_K1_Ch2-Ch1.zen
2940	4.193814e-04	3.593629e-04	4.203200e-04	20150715_gfpWAPLch3_G2G1\MitoSys2\Calibration\mEGFPC1_G2\mEGFP_FCSset1_0_R1_P2_K1_Ch2-Ch1.zen
3100	4.419161e-04	2.875311e-04	3.971600e-04	20150715_gfpWAPLch3_G2G1\MitoSys2\Calibration\mEGFPC1_G2\mEGFP_FCSset1_0_R1_P2_K1_Ch2-Ch1.zen
3420	3.062341e-04	2.746498e-04	3.570600e-04	20150715_gfpWAPLch3_G2G1\MitoSys2\Calibration\mEGFPC1_G2\mEGFP_FCSset1_0_R1_P2_K1_Ch2-Ch1.zen
3740	3.560630e-04	3.106965e-04	3.236000e-04	20150715_gfpWAPLch3_G2G1\MitoSys2\Calibration\mEGFPC1_G2\mEGFP_FCSset1_0_R1_P2_K1_Ch2-Ch1.zen
4060	3.498215e-04	3.052084e-04	2.952800e-04	20150715_gfpWAPLch3_G2G1\MitoSys2\Calibration\mEGFPC1_G2\mEGFP_FCSset1_0_R1_P2_K1_Ch2-Ch1.zen
4380	2.784336e-04	1.748609e-04	2.710300e-04	20150715_gfpWAPLch3_G2G1\MitoSys2\Calibration\mEGFPC1_G2\mEGFP_FCSset1_0_R1_P2_K1_Ch2-Ch1.zen
4700	3.815458e-04	2.395333e-04	2.500600e-04	20150715_gfpWAPLch3_G2G1\MitoSys2\Calibration\mEGFPC1_G2\mEGFP_FCSset1_0_R1_P2_K1_Ch2-Ch1.zen
5020	3.315440e-04	2.804499e-04	2.317500e-04	20150715_gfpWAPLch3_G2G1\MitoSys2\Calibration\mEGFPC1_G2\mEGFP_FCSset1_0_R1_P2_K1_Ch2-Ch1.zen
5340	2.458091e-04	3.322272e-04	2.156400e-04	20150715_gfpWAPLch3_G2G1\MitoSys2\Calibration\mEGFPC1_G2\mEGFP_FCSset1_0_R1_P2_K1_Ch2-Ch1.zen
5660	2.499728e-04	1.897168e-04	2.013800e-04	20150715_gfpWAPLch3_G2G1\MitoSys2\Calibration\mEGFPC1_G2\mEGFP_FCSset1_0_R1_P2_K1_Ch2-Ch1.zen
5980	2.935845e-04	2.851372e-04	1.886600e-04	20150715_gfpWAPLch3_G2G1\MitoSys2\Calibration\mEGFPC1_G2\mEGFP_FCSset1_0_R1_P2_K1_Ch2-Ch1.zen
6300	2.706408e-04	2.108326e-04	1.772700e-04	20150715_gfpWAPLch3_G2G1\MitoSys2\Calibration\mEGFPC1_G2\mEGFP_FCSset1_0_R1_P2_K1_Ch2-Ch1.zen
6940	3.061545e-04	2.252575e-04	1.577100e-04	20150715_gfpWAPLch3_G2G1\MitoSys2\Calibration\mEGFPC1_G2\mEGFP_FCSset1_0_R1_P2_K1_Ch2-Ch1.zen
7580	2.268064e-04	2.181944e-04	1.415700e-04	20150715_gfpWAPLch3_G2G1\MitoSys2\Calibration\mEGFPC1_G2\mEGFP_FCSset1_0_R1_P2_K1_Ch2-Ch1.zen
8220	1.661455e-04	2.474691e-04	1.280600e-04	20150715_gfpWAPLch3_G2G1\MitoSys2\Calibration\mEGFPC1_G2\mEGFP_FCSset1_0_R1_P2_K1_Ch2-Ch1.zen
8860	5.806135e-05	1.768186e-04	1.165900e-04	20150715_gfpWAPLch3_G2G1\MitoSys2\Calibration\mEGFPC1_G2\mEGFP_FCSset1_0_R1_P2_K1_Ch2-Ch1.zen
9500	8.028798e-05	2.621382e-04	1.067600e-04	20150715_gfpWAPLch3_G2G1\MitoSys2\Calibration\mEGFPC1_G2\mEGFP_FCSset1_0_R1_P2_K1_Ch2-Ch1.zen
10140	7.330328e-05	2.314285e-04	9.825100e-05	20150715_gfpWAPLch3_G2G1\MitoSys2\Calibration\mEGFPC1_G2\mEGFP_FCSset1_0_R1_P2_K1_Ch2-Ch1.zen
10780	1.288966e-04	2.399506e-04	9.082500e-05	20150715_gfpWAPLch3_G2G1\MitoSys2\Calibration\mEGFPC1_G2\mEGFP_FCSset1_0_R1_P2_K1_Ch2-Ch1.zen
11420	6.866173e-05	2.190154e-04	8.429500e-05	20150715_gfpWAPLch3_G2G1\MitoSys2\Calibration\mEGFPC1_G2\mEGFP_FCSset1_0_R1_P2_K1_Ch2-Ch1.zen
12060	6.255446e-05	1.833803e-04	7.851600e-05	20150715_gfpWAPLch3_G2G1\MitoSys2\Calibration\mEGFPC1_G2\mEGFP_FCSset1_0_R1_P2_K1_Ch2-Ch1.zen
12700	1.036524e-04	1.958488e-04	7.337200e-05	20150715_gfpWAPLch3_G2G1\MitoSys2\Calibration\mEGFPC1_G2\mEGFP_FCSset1_0_R1_P2_K1_Ch2-Ch1.zen
13980	9.706270e-05	2.159113e-04	6.462500e-05	20150715_gfpWAPLch3_G2G1\MitoSys2\Calibration\mEGFPC1_G2\mEGFP_FCSset1_0_R1_P2_K1_Ch2-Ch1.zen
15260	8.624530e-05	1.958375e-04	5.749000e-05	20150715_gfpWAPLch3_G2G1\MitoSys2\Calibration\mEGFPC1_G2\mEGFP_FCSset1_0_R1_P2_K1_Ch2-Ch1.zen
16540	6.880842e-05	2.132273e-04	5.157700e-05	20150715_gfpWAPLch3_G2G1\MitoSys2\Calibration\mEGFPC1_G2\mEGFP_FCSset1_0_R1_P2_K1_Ch2-Ch1.zen
17820	7.418881e-05	1.880485e-04	4.661100e-05	20150715_gfpWAPLch3_G2G1\MitoSys2\Calibration\mEGFPC1_G2\mEGFP_FCSset1_0_R1_P2_K1_Ch2-Ch1.zen
19100	4.723882e-05	1.813754e-04	4.239100e-05	20150715_gfpWAPLch3_G2G1\MitoSys2\Calibration\mEGFPC1_G2\mEGFP_FCSset1_0_R1_P2_K1_Ch2-Ch1.zen
20380	1.083429e-05	1.918101e-04	3.877000e-05	20150715_gfpWAPLch3_G2G1\MitoSys2\Calibration\mEGFPC1_G2\mEGFP_FCSset1_0_R1_P2_K1_Ch2-Ch1.zen
21660	1.950980e-05	2.123991e-04	3.563400e-05	20150715_gfpWAPLch3_G2G1\MitoSys2\Calibration\mEGFPC1_G2\mEGFP_FCSset1_0_R1_P2_K1_Ch2-Ch1.zen
22940	9.003364e-05	1.682722e-04	3.289600e-05	20150715_gfpWAPLch3_G2G1\MitoSys2\Calibration\mEGFPC1_G2\mEGFP_FCSset1_0_R1_P2_K1_Ch2-Ch1.zen
24220	5.428014e-05	1.581157e-04	3.049000e-05	20150715_gfpWAPLch3_G2G1\MitoSys2\Calibration\mEGFPC1_G2\mEGFP_FCSset1_0_R1_P2_K1_Ch2-Ch1.zen
25500	1.088863e-05	1.229102e-04	2.836200e-05	20150715_gfpWAPLch3_G2G1\MitoSys2\Calibration\mEGFPC1_G2\mEGFP_FCSset1_0_R1_P2_K1_Ch2-Ch1.zen
28060	-6.555503e-06	9.802910e-05	2.477500e-05	20150715_gfpWAPLch3_G2G1\MitoSys2\Calibration\mEGFPC1_G2\mEGFP_FCSset1_0_R1_P2_K1_Ch2-Ch1.zen
30620	6.311797e-06	1.409427e-04	2.188000e-05	20150715_gfpWAPLch3_G2G1\MitoSys2\Calibration\mEGFPC1_G2\mEGFP_FCSset1_0_R1_P2_K1_Ch2-Ch1.zen
33180	6.031882e-05	1.488448e-04	1.950400e-05	20150715_gfpWAPLch3_G2G1\MitoSys2\Calibration\mEGFPC1_G2\mEGFP_FCSset1_0_R1_P2_K1_Ch2-Ch1.zen
35740	6.770006e-05	1.539105e-04	1.752500e-05	20150715_gfpWAPLch3_G2G1\MitoSys2\Calibration\mEGFPC1_G2\mEGFP_FCSset1_0_R1_P2_K1_Ch2-Ch1.zen
38300	5.217879e-05	1.842082e-04	1.585700e-05	20150715_gfpWAPLch3_G2G1\MitoSys2\Calibration\mEGFPC1_G2\mEGFP_FCSset1_0_R1_P2_K1_Ch2-Ch1.zen
40860	9.528486e-05	1.883959e-04	1.443500e-05	20150715_gfpWAPLch3_G2G1\MitoSys2\Calibration\mEGFPC1_G2\mEGFP_FCSset1_0_R1_P2_K1_Ch2-Ch1.zen
43420	3.698103e-05	1.451256e-04	1.321200e-05	20150715_gfpWAPLch3_G2G1\MitoSys2\Calibration\mEGFPC1_G2\mEGFP_FCSset1_0_R1_P2_K1_Ch2-Ch1.zen
45980	4.104204e-05	1.307417e-04	1.215100e-05	20150715_gfpWAPLch3_G2G1\MitoSys2\Calibration\mEGFPC1_G2\mEGFP_FCSset1_0_R1_P2_K1_Ch2-Ch1.zen
48540	1.034132e-04	1.623017e-04	1.122300e-05	20150715_gfpWAPLch3_G2G1\MitoSys2\Calibration\mEGFPC1_G2\mEGFP_FCSset1_0_R1_P2_K1_Ch2-Ch1.zen
51100	5.938793e-05	1.432532e-04	1.040600e-05	20150715_gfpWAPLch3_G2G1\MitoSys2\Calibration\mEGFPC1_G2\mEGFP_FCSset1_0_R1_P2_K1_Ch2-Ch1.zen
56220	1.280828e-05	1.193200e-04	9.038400e-06	20150715_gfpWAPLch3_G2G1\MitoSys2\Calibration\mEGFPC1_G2\mEGFP_FCSset1_0_R1_P2_K1_Ch2-Ch1.zen
61340	2.160615e-05	1.303462e-04	7.943500e-06	20150715_gfpWAPLch3_G2G1\MitoSys2\Calibration\mEGFPC1_G2\mEGFP_FCSset1_0_R1_P2_K1_Ch2-Ch1.zen
66460	5.867472e-05	1.206592e-04	7.050900e-06	20150715_gfpWAPLch3_G2G1\MitoSys2\Calibration\mEGFPC1_G2\mEGFP_FCSset1_0_R1_P2_K1_Ch2-Ch1.zen
71580	1.846124e-05	1.245993e-04	6.312200e-06	20150715_gfpWAPLch3_G2G1\MitoSys2\Calibration\mEGFPC1_G2\mEGFP_FCSset1_0_R1_P2_K1_Ch2-Ch1.zen
76700	-1.268992e-05	1.625054e-04	5.692600e-06	20150715_gfpWAPLch3_G2G1\MitoSys2\Calibration\mEGFPC1_G2\mEGFP_FCSset1_0_R1_P2_K1_Ch2-Ch1.zen
81820	2.282954e-05	1.161612e-04	5.167200e-06	20150715_gfpWAPLch3_G2G1\MitoSys2\Calibration\mEGFPC1_G2\mEGFP_FCSset1_0_R1_P2_K1_Ch2-Ch1.zen
86940	2.619432e-05	1.342465e-04	4.717000e-06	20150715_gfpWAPLch3_G2G1\MitoSys2\Calibration\mEGFPC1_G2\mEGFP_FCSset1_0_R1_P2_K1_Ch2-Ch1.zen
92060	-4.630042e-05	1.431346e-04	4.327900e-06	20150715_gfpWAPLch3_G2G1\MitoSys2\Calibration\mEGFPC1_G2\mEGFP_FCSset1_0_R1_P2_K1_Ch2-Ch1.zen
97180	7.614008e-06	1.164399e-04	3.988900e-06	20150715_gfpWAPLch3_G2G1\MitoSys2\Calibration\mEGFPC1_G2\mEGFP_FCSset1_0_R1_P2_K1_Ch2-Ch1.zen
102300	2.586067e-05	1.089379e-04	3.691400e-06	20150715_gfpWAPLch3_G2G1\MitoSys2\Calibration\mEGFPC1_G2\mEGFP_FCSset1_0_R1_P2_K1_Ch2-Ch1.zen
112540	9.779244e-06	1.074121e-04	3.195500e-06	20150715_gfpWAPLch3_G2G1\MitoSys2\Calibration\mEGFPC1_G2\mEGFP_FCSset1_0_R1_P2_K1_Ch2-Ch1.zen
122780	-6.085629e-06	1.627600e-04	2.800400e-06	20150715_gfpWAPLch3_G2G1\MitoSys2\Calibration\mEGFPC1_G2\mEGFP_FCSset1_0_R1_P2_K1_Ch2-Ch1.zen
133020	-2.972666e-05	1.042198e-04	2.479600e-06	20150715_gfpWAPLch3_G2G1\MitoSys2\Calibration\mEGFPC1_G2\mEGFP_FCSset1_0_R1_P2_K1_Ch2-Ch1.zen
143260	2.170372e-07	1.106157e-04	2.215100e-06	20150715_gfpWAPLch3_G2G1\MitoSys2\Calibration\mEGFPC1_G2\mEGFP_FCSset1_0_R1_P2_K1_Ch2-Ch1.zen
153500	-3.764924e-07	1.114664e-04	1.994000e-06	20150715_gfpWAPLch3_G2G1\MitoSys2\Calibration\mEGFPC1_G2\mEGFP_FCSset1_0_R1_P2_K1_Ch2-Ch1.zen
163740	-6.552113e-06	1.027994e-04	1.807000e-06	20150715_gfpWAPLch3_G2G1\MitoSys2\Calibration\mEGFPC1_G2\mEGFP_FCSset1_0_R1_P2_K1_Ch2-Ch1.zen
173980	3.182366e-07	1.133801e-04	1.647200e-06	20150715_gfpWAPLch3_G2G1\MitoSys2\Calibration\mEGFPC1_G2\mEGFP_FCSset1_0_R1_P2_K1_Ch2-Ch1.zen
184220	4.565625e-06	1.349804e-04	1.509300e-06	20150715_gfpWAPLch3_G2G1\MitoSys2\Calibration\mEGFPC1_G2\mEGFP_FCSset1_0_R1_P2_K1_Ch2-Ch1.zen
194460	-1.737460e-06	1.178653e-04	1.389500e-06	20150715_gfpWAPLch3_G2G1\MitoSys2\Calibration\mEGFPC1_G2\mEGFP_FCSset1_0_R1_P2_K1_Ch2-Ch1.zen
204700	2.603079e-05	6.637944e-05	1.284500e-06	20150715_gfpWAPLch3_G2G1\MitoSys2\Calibration\mEGFPC1_G2\mEGFP_FCSset1_0_R1_P2_K1_Ch2-Ch1.zen
225180	-3.198539e-06	1.030459e-04	1.109900e-06	20150715_gfpWAPLch3_G2G1\MitoSys2\Calibration\mEGFPC1_G2\mEGFP_FCSset1_0_R1_P2_K1_Ch2-Ch1.zen
245660	3.281215e-05	8.879149e-05	9.712000e-07	20150715_gfpWAPLch3_G2G1\MitoSys2\Calibration\mEGFPC1_G2\mEGFP_FCSset1_0_R1_P2_K1_Ch2-Ch1.zen
266140	3.027989e-05	7.467474e-05	8.588400e-07	20150715_gfpWAPLch3_G2G1\MitoSys2\Calibration\mEGFPC1_G2\mEGFP_FCSset1_0_R1_P2_K1_Ch2-Ch1.zen
286620	3.617734e-06	8.214743e-05	7.663700e-07	20150715_gfpWAPLch3_G2G1\MitoSys2\Calibration\mEGFPC1_G2\mEGFP_FCSset1_0_R1_P2_K1_Ch2-Ch1.zen
307100	-2.526065e-06	9.067520e-05	6.892000e-07	20150715_gfpWAPLch3_G2G1\MitoSys2\Calibration\mEGFPC1_G2\mEGFP_FCSset1_0_R1_P2_K1_Ch2-Ch1.zen
327580	-1.112744e-05	1.010106e-04	6.240200e-07	20150715_gfpWAPLch3_G2G1\MitoSys2\Calibration\mEGFPC1_G2\mEGFP_FCSset1_0_R1_P2_K1_Ch2-Ch1.zen
348060	1.655869e-05	6.863222e-05	5.684000e-07	20150715_gfpWAPLch3_G2G1\MitoSys2\Calibration\mEGFPC1_G2\mEGFP_FCSset1_0_R1_P2_K1_Ch2-Ch1.zen
368540	2.130217e-05	6.819395e-05	5.204800e-07	20150715_gfpWAPLch3_G2G1\MitoSys2\Calibration\mEGFPC1_G2\mEGFP_FCSset1_0_R1_P2_K1_Ch2-Ch1.zen
389020	-1.132167e-05	9.690974e-05	4.788600e-07	20150715_gfpWAPLch3_G2G1\MitoSys2\Calibration\mEGFPC1_G2\mEGFP_FCSset1_0_R1_P2_K1_Ch2-Ch1.zen
409500	-2.008968e-05	7.763729e-05	4.424500e-07	20150715_gfpWAPLch3_G2G1\MitoSys2\Calibration\mEGFPC1_G2\mEGFP_FCSset1_0_R1_P2_K1_Ch2-Ch1.zen
450460	6.572165e-07	9.024439e-05	3.819500e-07	20150715_gfpWAPLch3_G2G1\MitoSys2\Calibration\mEGFPC1_G2\mEGFP_FCSset1_0_R1_P2_K1_Ch2-Ch1.zen
491420	-2.050826e-05	6.846436e-05	3.339400e-07	20150715_gfpWAPLch3_G2G1\MitoSys2\Calibration\mEGFPC1_G2\mEGFP_FCSset1_0_R1_P2_K1_Ch2-Ch1.zen
532380	9.360906e-06	6.145479e-05	2.951100e-07	20150715_gfpWAPLch3_G2G1\MitoSys2\Calibration\mEGFPC1_G2\mEGFP_FCSset1_0_R1_P2_K1_Ch2-Ch1.zen
573340	2.440046e-05	4.441627e-05	2.631900e-07	20150715_gfpWAPLch3_G2G1\MitoSys2\Calibration\mEGFPC1_G2\mEGFP_FCSset1_0_R1_P2_K1_Ch2-Ch1.zen
614300	3.583900e-06	5.678968e-05	2.365700e-07	20150715_gfpWAPLch3_G2G1\MitoSys2\Calibration\mEGFPC1_G2\mEGFP_FCSset1_0_R1_P2_K1_Ch2-Ch1.zen
655260	-1.390937e-05	6.697915e-05	2.141000e-07	20150715_gfpWAPLch3_G2G1\MitoSys2\Calibration\mEGFPC1_G2\mEGFP_FCSset1_0_R1_P2_K1_Ch2-Ch1.zen
696220	-1.337078e-05	7.983917e-05	1.949400e-07	20150715_gfpWAPLch3_G2G1\MitoSys2\Calibration\mEGFPC1_G2\mEGFP_FCSset1_0_R1_P2_K1_Ch2-Ch1.zen
737180	-2.526272e-05	5.559557e-05	1.784500e-07	20150715_gfpWAPLch3_G2G1\MitoSys2\Calibration\mEGFPC1_G2\mEGFP_FCSset1_0_R1_P2_K1_Ch2-Ch1.zen
778140	-3.116016e-05	7.309607e-05	1.641300e-07	20150715_gfpWAPLch3_G2G1\MitoSys2\Calibration\mEGFPC1_G2\mEGFP_FCSset1_0_R1_P2_K1_Ch2-Ch1.zen
819100	-2.442627e-05	5.100476e-05	1.516100e-07	20150715_gfpWAPLch3_G2G1\MitoSys2\Calibration\mEGFPC1_G2\mEGFP_FCSset1_0_R1_P2_K1_Ch2-Ch1.zen
901020	-1.653249e-05	5.581071e-05	1.308200e-07	20150715_gfpWAPLch3_G2G1\MitoSys2\Calibration\mEGFPC1_G2\mEGFP_FCSset1_0_R1_P2_K1_Ch2-Ch1.zen
982940	-1.514701e-05	6.969907e-05	1.143300e-07	20150715_gfpWAPLch3_G2G1\MitoSys2\Calibration\mEGFPC1_G2\mEGFP_FCSset1_0_R1_P2_K1_Ch2-Ch1.zen
1064860	-2.097524e-05	4.378971e-05	1.010000e-07	20150715_gfpWAPLch3_G2G1\MitoSys2\Calibration\mEGFPC1_G2\mEGFP_FCSset1_0_R1_P2_K1_Ch2-Ch1.zen
1146780	-3.420613e-07	5.976971e-05	9.004900e-08	20150715_gfpWAPLch3_G2G1\MitoSys2\Calibration\mEGFPC1_G2\mEGFP_FCSset1_0_R1_P2_K1_Ch2-Ch1.zen
1228700	-2.234609e-06	5.472538e-05	8.092200e-08	20150715_gfpWAPLch3_G2G1\MitoSys2\Calibration\mEGFPC1_G2\mEGFP_FCSset1_0_R1_P2_K1_Ch2-Ch1.zen
1310620	-1.635037e-05	5.089465e-05	7.322200e-08	20150715_gfpWAPLch3_G2G1\MitoSys2\Calibration\mEGFPC1_G2\mEGFP_FCSset1_0_R1_P2_K1_Ch2-Ch1.zen
1392540	-6.946163e-06	5.513058e-05	6.665700e-08	20150715_gfpWAPLch3_G2G1\MitoSys2\Calibration\mEGFPC1_G2\mEGFP_FCSset1_0_R1_P2_K1_Ch2-Ch1.zen
1474460	-1.483299e-05	5.344965e-05	6.100600e-08	20150715_gfpWAPLch3_G2G1\MitoSys2\Calibration\mEGFPC1_G2\mEGFP_FCSset1_0_R1_P2_K1_Ch2-Ch1.zen
1556380	8.215952e-06	5.082530e-05	5.610300e-08	20150715_gfpWAPLch3_G2G1\MitoSys2\Calibration\mEGFPC1_G2\mEGFP_FCSset1_0_R1_P2_K1_Ch2-Ch1.zen
10	7.466144e-03	1.199623e-03	7.348000e-03	20150715_gfpWAPLch3_G2G1\MitoSys2\Calibration\mEGFPC1_G2\mEGFP_FCSset1_0_R1_P7_K1_Ch2-Ch1.zen
20	7.203253e-03	1.300080e-03	7.086100e-03	20150715_gfpWAPLch3_G2G1\MitoSys2\Calibration\mEGFPC1_G2\mEGFP_FCSset1_0_R1_P7_K1_Ch2-Ch1.zen
30	6.470339e-03	1.589010e-03	6.841000e-03	20150715_gfpWAPLch3_G2G1\MitoSys2\Calibration\mEGFPC1_G2\mEGFP_FCSset1_0_R1_P7_K1_Ch2-Ch1.zen
40	6.782724e-03	1.388407e-03	6.612300e-03	20150715_gfpWAPLch3_G2G1\MitoSys2\Calibration\mEGFPC1_G2\mEGFP_FCSset1_0_R1_P7_K1_Ch2-Ch1.zen
50	6.457420e-03	1.705007e-03	6.399100e-03	20150715_gfpWAPLch3_G2G1\MitoSys2\Calibration\mEGFPC1_G2\mEGFP_FCSset1_0_R1_P7_K1_Ch2-Ch1.zen
60	5.986424e-03	1.288799e-03	6.200300e-03	20150715_gfpWAPLch3_G2G1\MitoSys2\Calibration\mEGFPC1_G2\mEGFP_FCSset1_0_R1_P7_K1_Ch2-Ch1.zen
70	5.673682e-03	1.516252e-03	6.014600e-03	20150715_gfpWAPLch3_G2G1\MitoSys2\Calibration\mEGFPC1_G2\mEGFP_FCSset1_0_R1_P7_K1_Ch2-Ch1.zen
80	6.079954e-03	1.265036e-03	5.840900e-03	20150715_gfpWAPLch3_G2G1\MitoSys2\Calibration\mEGFPC1_G2\mEGFP_FCSset1_0_R1_P7_K1_Ch2-Ch1.zen
90	5.658972e-03	1.451327e-03	5.678100e-03	20150715_gfpWAPLch3_G2G1\MitoSys2\Calibration\mEGFPC1_G2\mEGFP_FCSset1_0_R1_P7_K1_Ch2-Ch1.zen
100	5.599025e-03	9.621096e-04	5.525500e-03	20150715_gfpWAPLch3_G2G1\MitoSys2\Calibration\mEGFPC1_G2\mEGFP_FCSset1_0_R1_P7_K1_Ch2-Ch1.zen
120	5.369637e-03	1.234353e-03	5.246700e-03	20150715_gfpWAPLch3_G2G1\MitoSys2\Calibration\mEGFPC1_G2\mEGFP_FCSset1_0_R1_P7_K1_Ch2-Ch1.zen
140	4.920038e-03	8.060387e-04	4.998700e-03	20150715_gfpWAPLch3_G2G1\MitoSys2\Calibration\mEGFPC1_G2\mEGFP_FCSset1_0_R1_P7_K1_Ch2-Ch1.zen
160	4.929632e-03	1.209695e-03	4.776500e-03	20150715_gfpWAPLch3_G2G1\MitoSys2\Calibration\mEGFPC1_G2\mEGFP_FCSset1_0_R1_P7_K1_Ch2-Ch1.zen
180	4.809668e-03	8.730627e-04	4.575900e-03	20150715_gfpWAPLch3_G2G1\MitoSys2\Calibration\mEGFPC1_G2\mEGFP_FCSset1_0_R1_P7_K1_Ch2-Ch1.zen
200	4.181658e-03	9.685995e-04	4.393900e-03	20150715_gfpWAPLch3_G2G1\MitoSys2\Calibration\mEGFPC1_G2\mEGFP_FCSset1_0_R1_P7_K1_Ch2-Ch1.zen
220	3.817692e-03	1.181847e-03	4.227700e-03	20150715_gfpWAPLch3_G2G1\MitoSys2\Calibration\mEGFPC1_G2\mEGFP_FCSset1_0_R1_P7_K1_Ch2-Ch1.zen
240	4.505854e-03	8.528637e-04	4.075200e-03	20150715_gfpWAPLch3_G2G1\MitoSys2\Calibration\mEGFPC1_G2\mEGFP_FCSset1_0_R1_P7_K1_Ch2-Ch1.zen
260	3.954398e-03	8.234509e-04	3.934500e-03	20150715_gfpWAPLch3_G2G1\MitoSys2\Calibration\mEGFPC1_G2\mEGFP_FCSset1_0_R1_P7_K1_Ch2-Ch1.zen
280	4.002731e-03	8.317222e-04	3.804100e-03	20150715_gfpWAPLch3_G2G1\MitoSys2\Calibration\mEGFPC1_G2\mEGFP_FCSset1_0_R1_P7_K1_Ch2-Ch1.zen
300	3.577422e-03	5.809748e-04	3.682800e-03	20150715_gfpWAPLch3_G2G1\MitoSys2\Calibration\mEGFPC1_G2\mEGFP_FCSset1_0_R1_P7_K1_Ch2-Ch1.zen
340	3.563399e-03	8.125252e-04	3.463400e-03	20150715_gfpWAPLch3_G2G1\MitoSys2\Calibration\mEGFPC1_G2\mEGFP_FCSset1_0_R1_P7_K1_Ch2-Ch1.zen
380	3.432590e-03	8.077362e-04	3.269900e-03	20150715_gfpWAPLch3_G2G1\MitoSys2\Calibration\mEGFPC1_G2\mEGFP_FCSset1_0_R1_P7_K1_Ch2-Ch1.zen
420	2.963508e-03	7.399571e-04	3.097300e-03	20150715_gfpWAPLch3_G2G1\MitoSys2\Calibration\mEGFPC1_G2\mEGFP_FCSset1_0_R1_P7_K1_Ch2-Ch1.zen
460	2.936975e-03	6.909040e-04	2.942200e-03	20150715_gfpWAPLch3_G2G1\MitoSys2\Calibration\mEGFPC1_G2\mEGFP_FCSset1_0_R1_P7_K1_Ch2-Ch1.zen
500	2.617933e-03	5.624916e-04	2.801800e-03	20150715_gfpWAPLch3_G2G1\MitoSys2\Calibration\mEGFPC1_G2\mEGFP_FCSset1_0_R1_P7_K1_Ch2-Ch1.zen
540	2.517115e-03	8.640871e-04	2.674000e-03	20150715_gfpWAPLch3_G2G1\MitoSys2\Calibration\mEGFPC1_G2\mEGFP_FCSset1_0_R1_P7_K1_Ch2-Ch1.zen
580	2.698848e-03	8.635151e-04	2.557000e-03	20150715_gfpWAPLch3_G2G1\MitoSys2\Calibration\mEGFPC1_G2\mEGFP_FCSset1_0_R1_P7_K1_Ch2-Ch1.zen
620	2.421155e-03	7.219041e-04	2.449500e-03	20150715_gfpWAPLch3_G2G1\MitoSys2\Calibration\mEGFPC1_G2\mEGFP_FCSset1_0_R1_P7_K1_Ch2-Ch1.zen
660	2.641845e-03	6.127840e-04	2.350400e-03	20150715_gfpWAPLch3_G2G1\MitoSys2\Calibration\mEGFPC1_G2\mEGFP_FCSset1_0_R1_P7_K1_Ch2-Ch1.zen
700	2.339261e-03	4.365043e-04	2.258700e-03	20150715_gfpWAPLch3_G2G1\MitoSys2\Calibration\mEGFPC1_G2\mEGFP_FCSset1_0_R1_P7_K1_Ch2-Ch1.zen
780	2.121090e-03	4.025238e-04	2.094300e-03	20150715_gfpWAPLch3_G2G1\MitoSys2\Calibration\mEGFPC1_G2\mEGFP_FCSset1_0_R1_P7_K1_Ch2-Ch1.zen
860	1.926876e-03	5.451901e-04	1.951300e-03	20150715_gfpWAPLch3_G2G1\MitoSys2\Calibration\mEGFPC1_G2\mEGFP_FCSset1_0_R1_P7_K1_Ch2-Ch1.zen
940	1.672585e-03	4.786905e-04	1.825800e-03	20150715_gfpWAPLch3_G2G1\MitoSys2\Calibration\mEGFPC1_G2\mEGFP_FCSset1_0_R1_P7_K1_Ch2-Ch1.zen
1020	1.830791e-03	4.438437e-04	1.714700e-03	20150715_gfpWAPLch3_G2G1\MitoSys2\Calibration\mEGFPC1_G2\mEGFP_FCSset1_0_R1_P7_K1_Ch2-Ch1.zen
1100	1.541919e-03	4.935552e-04	1.615800e-03	20150715_gfpWAPLch3_G2G1\MitoSys2\Calibration\mEGFPC1_G2\mEGFP_FCSset1_0_R1_P7_K1_Ch2-Ch1.zen
1180	1.553674e-03	5.721867e-04	1.527100e-03	20150715_gfpWAPLch3_G2G1\MitoSys2\Calibration\mEGFPC1_G2\mEGFP_FCSset1_0_R1_P7_K1_Ch2-Ch1.zen
1260	1.479743e-03	5.635120e-04	1.447200e-03	20150715_gfpWAPLch3_G2G1\MitoSys2\Calibration\mEGFPC1_G2\mEGFP_FCSset1_0_R1_P7_K1_Ch2-Ch1.zen
1340	1.138389e-03	4.437894e-04	1.374800e-03	20150715_gfpWAPLch3_G2G1\MitoSys2\Calibration\mEGFPC1_G2\mEGFP_FCSset1_0_R1_P7_K1_Ch2-Ch1.zen
1420	1.281640e-03	6.429117e-04	1.309000e-03	20150715_gfpWAPLch3_G2G1\MitoSys2\Calibration\mEGFPC1_G2\mEGFP_FCSset1_0_R1_P7_K1_Ch2-Ch1.zen
1500	1.223824e-03	4.408549e-04	1.248900e-03	20150715_gfpWAPLch3_G2G1\MitoSys2\Calibration\mEGFPC1_G2\mEGFP_FCSset1_0_R1_P7_K1_Ch2-Ch1.zen
1660	8.793642e-04	4.705096e-04	1.143200e-03	20150715_gfpWAPLch3_G2G1\MitoSys2\Calibration\mEGFPC1_G2\mEGFP_FCSset1_0_R1_P7_K1_Ch2-Ch1.zen
1820	1.022619e-03	4.993112e-04	1.053100e-03	20150715_gfpWAPLch3_G2G1\MitoSys2\Calibration\mEGFPC1_G2\mEGFP_FCSset1_0_R1_P7_K1_Ch2-Ch1.zen
1980	7.999532e-04	4.774527e-04	9.755400e-04	20150715_gfpWAPLch3_G2G1\MitoSys2\Calibration\mEGFPC1_G2\mEGFP_FCSset1_0_R1_P7_K1_Ch2-Ch1.zen
2140	7.722651e-04	4.096568e-04	9.080600e-04	20150715_gfpWAPLch3_G2G1\MitoSys2\Calibration\mEGFPC1_G2\mEGFP_FCSset1_0_R1_P7_K1_Ch2-Ch1.zen
2300	7.273124e-04	3.734098e-04	8.488400e-04	20150715_gfpWAPLch3_G2G1\MitoSys2\Calibration\mEGFPC1_G2\mEGFP_FCSset1_0_R1_P7_K1_Ch2-Ch1.zen
2460	8.225789e-04	4.651102e-04	7.964800e-04	20150715_gfpWAPLch3_G2G1\MitoSys2\Calibration\mEGFPC1_G2\mEGFP_FCSset1_0_R1_P7_K1_Ch2-Ch1.zen
2620	7.500965e-04	3.520262e-04	7.498500e-04	20150715_gfpWAPLch3_G2G1\MitoSys2\Calibration\mEGFPC1_G2\mEGFP_FCSset1_0_R1_P7_K1_Ch2-Ch1.zen
2780	6.979885e-04	4.011109e-04	7.080900e-04	20150715_gfpWAPLch3_G2G1\MitoSys2\Calibration\mEGFPC1_G2\mEGFP_FCSset1_0_R1_P7_K1_Ch2-Ch1.zen
2940	5.861314e-04	5.022902e-04	6.704700e-04	20150715_gfpWAPLch3_G2G1\MitoSys2\Calibration\mEGFPC1_G2\mEGFP_FCSset1_0_R1_P7_K1_Ch2-Ch1.zen
3100	6.567055e-04	3.895777e-04	6.364200e-04	20150715_gfpWAPLch3_G2G1\MitoSys2\Calibration\mEGFPC1_G2\mEGFP_FCSset1_0_R1_P7_K1_Ch2-Ch1.zen
3420	5.959690e-04	3.797053e-04	5.771900e-04	20150715_gfpWAPLch3_G2G1\MitoSys2\Calibration\mEGFPC1_G2\mEGFP_FCSset1_0_R1_P7_K1_Ch2-Ch1.zen
3740	5.534862e-04	3.761482e-04	5.274600e-04	20150715_gfpWAPLch3_G2G1\MitoSys2\Calibration\mEGFPC1_G2\mEGFP_FCSset1_0_R1_P7_K1_Ch2-Ch1.zen
4060	5.545320e-04	3.876289e-04	4.851400e-04	20150715_gfpWAPLch3_G2G1\MitoSys2\Calibration\mEGFPC1_G2\mEGFP_FCSset1_0_R1_P7_K1_Ch2-Ch1.zen
4380	4.734166e-04	3.571137e-04	4.487200e-04	20150715_gfpWAPLch3_G2G1\MitoSys2\Calibration\mEGFPC1_G2\mEGFP_FCSset1_0_R1_P7_K1_Ch2-Ch1.zen
4700	5.503093e-04	3.104169e-04	4.170500e-04	20150715_gfpWAPLch3_G2G1\MitoSys2\Calibration\mEGFPC1_G2\mEGFP_FCSset1_0_R1_P7_K1_Ch2-Ch1.zen
5020	3.919806e-04	3.546573e-04	3.892900e-04	20150715_gfpWAPLch3_G2G1\MitoSys2\Calibration\mEGFPC1_G2\mEGFP_FCSset1_0_R1_P7_K1_Ch2-Ch1.zen
5340	4.334886e-04	3.799806e-04	3.647500e-04	20150715_gfpWAPLch3_G2G1\MitoSys2\Calibration\mEGFPC1_G2\mEGFP_FCSset1_0_R1_P7_K1_Ch2-Ch1.zen
5660	4.208359e-04	3.588400e-04	3.429300e-04	20150715_gfpWAPLch3_G2G1\MitoSys2\Calibration\mEGFPC1_G2\mEGFP_FCSset1_0_R1_P7_K1_Ch2-Ch1.zen
5980	3.372220e-04	3.897376e-04	3.233900e-04	20150715_gfpWAPLch3_G2G1\MitoSys2\Calibration\mEGFPC1_G2\mEGFP_FCSset1_0_R1_P7_K1_Ch2-Ch1.zen
6300	3.536633e-04	3.042648e-04	3.058100e-04	20150715_gfpWAPLch3_G2G1\MitoSys2\Calibration\mEGFPC1_G2\mEGFP_FCSset1_0_R1_P7_K1_Ch2-Ch1.zen
6940	3.066613e-04	2.396154e-04	2.754800e-04	20150715_gfpWAPLch3_G2G1\MitoSys2\Calibration\mEGFPC1_G2\mEGFP_FCSset1_0_R1_P7_K1_Ch2-Ch1.zen
7580	3.016249e-04	2.106946e-04	2.502500e-04	20150715_gfpWAPLch3_G2G1\MitoSys2\Calibration\mEGFPC1_G2\mEGFP_FCSset1_0_R1_P7_K1_Ch2-Ch1.zen
8220	2.286190e-04	2.076985e-04	2.289700e-04	20150715_gfpWAPLch3_G2G1\MitoSys2\Calibration\mEGFPC1_G2\mEGFP_FCSset1_0_R1_P7_K1_Ch2-Ch1.zen
8860	2.213412e-04	1.974209e-04	2.107900e-04	20150715_gfpWAPLch3_G2G1\MitoSys2\Calibration\mEGFPC1_G2\mEGFP_FCSset1_0_R1_P7_K1_Ch2-Ch1.zen
9500	2.113466e-04	2.784854e-04	1.950900e-04	20150715_gfpWAPLch3_G2G1\MitoSys2\Calibration\mEGFPC1_G2\mEGFP_FCSset1_0_R1_P7_K1_Ch2-Ch1.zen
10140	2.015487e-04	3.092931e-04	1.814200e-04	20150715_gfpWAPLch3_G2G1\MitoSys2\Calibration\mEGFPC1_G2\mEGFP_FCSset1_0_R1_P7_K1_Ch2-Ch1.zen
10780	1.989166e-04	2.848726e-04	1.694100e-04	20150715_gfpWAPLch3_G2G1\MitoSys2\Calibration\mEGFPC1_G2\mEGFP_FCSset1_0_R1_P7_K1_Ch2-Ch1.zen
11420	1.187517e-04	2.290104e-04	1.587800e-04	20150715_gfpWAPLch3_G2G1\MitoSys2\Calibration\mEGFPC1_G2\mEGFP_FCSset1_0_R1_P7_K1_Ch2-Ch1.zen
12060	1.454948e-04	2.452511e-04	1.493200e-04	20150715_gfpWAPLch3_G2G1\MitoSys2\Calibration\mEGFPC1_G2\mEGFP_FCSset1_0_R1_P7_K1_Ch2-Ch1.zen
12700	1.235559e-04	2.118142e-04	1.408400e-04	20150715_gfpWAPLch3_G2G1\MitoSys2\Calibration\mEGFPC1_G2\mEGFP_FCSset1_0_R1_P7_K1_Ch2-Ch1.zen
13980	9.749848e-05	2.528220e-04	1.263100e-04	20150715_gfpWAPLch3_G2G1\MitoSys2\Calibration\mEGFPC1_G2\mEGFP_FCSset1_0_R1_P7_K1_Ch2-Ch1.zen
15260	1.219478e-04	2.186088e-04	1.143200e-04	20150715_gfpWAPLch3_G2G1\MitoSys2\Calibration\mEGFPC1_G2\mEGFP_FCSset1_0_R1_P7_K1_Ch2-Ch1.zen
16540	9.756463e-05	2.252812e-04	1.042800e-04	20150715_gfpWAPLch3_G2G1\MitoSys2\Calibration\mEGFPC1_G2\mEGFP_FCSset1_0_R1_P7_K1_Ch2-Ch1.zen
17820	1.237485e-04	2.240245e-04	9.575400e-05	20150715_gfpWAPLch3_G2G1\MitoSys2\Calibration\mEGFPC1_G2\mEGFP_FCSset1_0_R1_P7_K1_Ch2-Ch1.zen
19100	1.211567e-04	2.262301e-04	8.843600e-05	20150715_gfpWAPLch3_G2G1\MitoSys2\Calibration\mEGFPC1_G2\mEGFP_FCSset1_0_R1_P7_K1_Ch2-Ch1.zen
20380	9.962160e-05	2.542536e-04	8.209200e-05	20150715_gfpWAPLch3_G2G1\MitoSys2\Calibration\mEGFPC1_G2\mEGFP_FCSset1_0_R1_P7_K1_Ch2-Ch1.zen
21660	6.140324e-05	2.680545e-04	7.654600e-05	20150715_gfpWAPLch3_G2G1\MitoSys2\Calibration\mEGFPC1_G2\mEGFP_FCSset1_0_R1_P7_K1_Ch2-Ch1.zen
22940	7.268869e-05	2.496213e-04	7.165900e-05	20150715_gfpWAPLch3_G2G1\MitoSys2\Calibration\mEGFPC1_G2\mEGFP_FCSset1_0_R1_P7_K1_Ch2-Ch1.zen
24220	6.989321e-05	3.180034e-04	6.732400e-05	20150715_gfpWAPLch3_G2G1\MitoSys2\Calibration\mEGFPC1_G2\mEGFP_FCSset1_0_R1_P7_K1_Ch2-Ch1.zen
25500	1.089078e-04	2.589054e-04	6.345500e-05	20150715_gfpWAPLch3_G2G1\MitoSys2\Calibration\mEGFPC1_G2\mEGFP_FCSset1_0_R1_P7_K1_Ch2-Ch1.zen
28060	1.226968e-04	1.861146e-04	5.685000e-05	20150715_gfpWAPLch3_G2G1\MitoSys2\Calibration\mEGFPC1_G2\mEGFP_FCSset1_0_R1_P7_K1_Ch2-Ch1.zen
30620	3.534414e-05	2.040665e-04	5.142900e-05	20150715_gfpWAPLch3_G2G1\MitoSys2\Calibration\mEGFPC1_G2\mEGFP_FCSset1_0_R1_P7_K1_Ch2-Ch1.zen
33180	4.331654e-05	2.136399e-04	4.690700e-05	20150715_gfpWAPLch3_G2G1\MitoSys2\Calibration\mEGFPC1_G2\mEGFP_FCSset1_0_R1_P7_K1_Ch2-Ch1.zen
35740	2.262726e-05	1.907885e-04	4.308200e-05	20150715_gfpWAPLch3_G2G1\MitoSys2\Calibration\mEGFPC1_G2\mEGFP_FCSset1_0_R1_P7_K1_Ch2-Ch1.zen
38300	-1.053734e-05	1.678258e-04	3.980800e-05	20150715_gfpWAPLch3_G2G1\MitoSys2\Calibration\mEGFPC1_G2\mEGFP_FCSset1_0_R1_P7_K1_Ch2-Ch1.zen
40860	3.297473e-05	1.468244e-04	3.697600e-05	20150715_gfpWAPLch3_G2G1\MitoSys2\Calibration\mEGFPC1_G2\mEGFP_FCSset1_0_R1_P7_K1_Ch2-Ch1.zen
43420	1.908426e-06	2.035483e-04	3.450500e-05	20150715_gfpWAPLch3_G2G1\MitoSys2\Calibration\mEGFPC1_G2\mEGFP_FCSset1_0_R1_P7_K1_Ch2-Ch1.zen
45980	2.828299e-06	2.212937e-04	3.233100e-05	20150715_gfpWAPLch3_G2G1\MitoSys2\Calibration\mEGFPC1_G2\mEGFP_FCSset1_0_R1_P7_K1_Ch2-Ch1.zen
48540	-1.765612e-05	2.007617e-04	3.040500e-05	20150715_gfpWAPLch3_G2G1\MitoSys2\Calibration\mEGFPC1_G2\mEGFP_FCSset1_0_R1_P7_K1_Ch2-Ch1.zen
51100	1.603583e-05	1.674235e-04	2.868800e-05	20150715_gfpWAPLch3_G2G1\MitoSys2\Calibration\mEGFPC1_G2\mEGFP_FCSset1_0_R1_P7_K1_Ch2-Ch1.zen
56220	-1.233497e-07	1.365432e-04	2.575800e-05	20150715_gfpWAPLch3_G2G1\MitoSys2\Calibration\mEGFPC1_G2\mEGFP_FCSset1_0_R1_P7_K1_Ch2-Ch1.zen
61340	-2.813758e-06	1.408442e-04	2.335400e-05	20150715_gfpWAPLch3_G2G1\MitoSys2\Calibration\mEGFPC1_G2\mEGFP_FCSset1_0_R1_P7_K1_Ch2-Ch1.zen
66460	3.082709e-05	1.841764e-04	2.134900e-05	20150715_gfpWAPLch3_G2G1\MitoSys2\Calibration\mEGFPC1_G2\mEGFP_FCSset1_0_R1_P7_K1_Ch2-Ch1.zen
71580	3.314107e-05	1.550553e-04	1.965200e-05	20150715_gfpWAPLch3_G2G1\MitoSys2\Calibration\mEGFPC1_G2\mEGFP_FCSset1_0_R1_P7_K1_Ch2-Ch1.zen
76700	5.215980e-05	1.738742e-04	1.819800e-05	20150715_gfpWAPLch3_G2G1\MitoSys2\Calibration\mEGFPC1_G2\mEGFP_FCSset1_0_R1_P7_K1_Ch2-Ch1.zen
81820	-3.185445e-06	2.071963e-04	1.693900e-05	20150715_gfpWAPLch3_G2G1\MitoSys2\Calibration\mEGFPC1_G2\mEGFP_FCSset1_0_R1_P7_K1_Ch2-Ch1.zen
86940	-2.443042e-05	1.719730e-04	1.583900e-05	20150715_gfpWAPLch3_G2G1\MitoSys2\Calibration\mEGFPC1_G2\mEGFP_FCSset1_0_R1_P7_K1_Ch2-Ch1.zen
92060	-3.304572e-06	2.108897e-04	1.487000e-05	20150715_gfpWAPLch3_G2G1\MitoSys2\Calibration\mEGFPC1_G2\mEGFP_FCSset1_0_R1_P7_K1_Ch2-Ch1.zen
97180	-3.517467e-05	1.756552e-04	1.401000e-05	20150715_gfpWAPLch3_G2G1\MitoSys2\Calibration\mEGFPC1_G2\mEGFP_FCSset1_0_R1_P7_K1_Ch2-Ch1.zen
102300	1.073771e-05	1.020495e-04	1.324200e-05	20150715_gfpWAPLch3_G2G1\MitoSys2\Calibration\mEGFPC1_G2\mEGFP_FCSset1_0_R1_P7_K1_Ch2-Ch1.zen
112540	1.605044e-05	1.208582e-04	1.192800e-05	20150715_gfpWAPLch3_G2G1\MitoSys2\Calibration\mEGFPC1_G2\mEGFP_FCSset1_0_R1_P7_K1_Ch2-Ch1.zen
122780	3.151970e-05	1.188318e-04	1.084600e-05	20150715_gfpWAPLch3_G2G1\MitoSys2\Calibration\mEGFPC1_G2\mEGFP_FCSset1_0_R1_P7_K1_Ch2-Ch1.zen
133020	-3.506930e-05	1.649427e-04	9.940900e-06	20150715_gfpWAPLch3_G2G1\MitoSys2\Calibration\mEGFPC1_G2\mEGFP_FCSset1_0_R1_P7_K1_Ch2-Ch1.zen
143260	5.125441e-05	2.246174e-04	9.171900e-06	20150715_gfpWAPLch3_G2G1\MitoSys2\Calibration\mEGFPC1_G2\mEGFP_FCSset1_0_R1_P7_K1_Ch2-Ch1.zen
153500	4.001805e-05	1.298659e-04	8.511000e-06	20150715_gfpWAPLch3_G2G1\MitoSys2\Calibration\mEGFPC1_G2\mEGFP_FCSset1_0_R1_P7_K1_Ch2-Ch1.zen
163740	-1.749461e-05	1.577725e-04	7.936900e-06	20150715_gfpWAPLch3_G2G1\MitoSys2\Calibration\mEGFPC1_G2\mEGFP_FCSset1_0_R1_P7_K1_Ch2-Ch1.zen
173980	1.087910e-05	1.623540e-04	7.433700e-06	20150715_gfpWAPLch3_G2G1\MitoSys2\Calibration\mEGFPC1_G2\mEGFP_FCSset1_0_R1_P7_K1_Ch2-Ch1.zen
184220	2.005836e-05	1.538888e-04	6.989100e-06	20150715_gfpWAPLch3_G2G1\MitoSys2\Calibration\mEGFPC1_G2\mEGFP_FCSset1_0_R1_P7_K1_Ch2-Ch1.zen
194460	5.619656e-05	1.368876e-04	6.593500e-06	20150715_gfpWAPLch3_G2G1\MitoSys2\Calibration\mEGFPC1_G2\mEGFP_FCSset1_0_R1_P7_K1_Ch2-Ch1.zen
204700	-1.818078e-05	1.123646e-04	6.239200e-06	20150715_gfpWAPLch3_G2G1\MitoSys2\Calibration\mEGFPC1_G2\mEGFP_FCSset1_0_R1_P7_K1_Ch2-Ch1.zen
225180	-4.091945e-05	1.308761e-04	5.631100e-06	20150715_gfpWAPLch3_G2G1\MitoSys2\Calibration\mEGFPC1_G2\mEGFP_FCSset1_0_R1_P7_K1_Ch2-Ch1.zen
245660	-1.003221e-05	1.219867e-04	5.128300e-06	20150715_gfpWAPLch3_G2G1\MitoSys2\Calibration\mEGFPC1_G2\mEGFP_FCSset1_0_R1_P7_K1_Ch2-Ch1.zen
266140	-2.945688e-05	1.091770e-04	4.705700e-06	20150715_gfpWAPLch3_G2G1\MitoSys2\Calibration\mEGFPC1_G2\mEGFP_FCSset1_0_R1_P7_K1_Ch2-Ch1.zen
286620	2.388398e-05	1.377242e-04	4.345600e-06	20150715_gfpWAPLch3_G2G1\MitoSys2\Calibration\mEGFPC1_G2\mEGFP_FCSset1_0_R1_P7_K1_Ch2-Ch1.zen
307100	4.321636e-05	1.413786e-04	4.035100e-06	20150715_gfpWAPLch3_G2G1\MitoSys2\Calibration\mEGFPC1_G2\mEGFP_FCSset1_0_R1_P7_K1_Ch2-Ch1.zen
327580	2.336663e-05	1.267964e-04	3.764700e-06	20150715_gfpWAPLch3_G2G1\MitoSys2\Calibration\mEGFPC1_G2\mEGFP_FCSset1_0_R1_P7_K1_Ch2-Ch1.zen
348060	1.392339e-05	1.274800e-04	3.527000e-06	20150715_gfpWAPLch3_G2G1\MitoSys2\Calibration\mEGFPC1_G2\mEGFP_FCSset1_0_R1_P7_K1_Ch2-Ch1.zen
368540	6.781266e-05	9.916777e-05	3.316600e-06	20150715_gfpWAPLch3_G2G1\MitoSys2\Calibration\mEGFPC1_G2\mEGFP_FCSset1_0_R1_P7_K1_Ch2-Ch1.zen
389020	9.510356e-06	1.288190e-04	3.129000e-06	20150715_gfpWAPLch3_G2G1\MitoSys2\Calibration\mEGFPC1_G2\mEGFP_FCSset1_0_R1_P7_K1_Ch2-Ch1.zen
409500	1.302314e-05	8.819311e-05	2.960700e-06	20150715_gfpWAPLch3_G2G1\MitoSys2\Calibration\mEGFPC1_G2\mEGFP_FCSset1_0_R1_P7_K1_Ch2-Ch1.zen
450460	-4.842042e-05	1.049101e-04	2.671200e-06	20150715_gfpWAPLch3_G2G1\MitoSys2\Calibration\mEGFPC1_G2\mEGFP_FCSset1_0_R1_P7_K1_Ch2-Ch1.zen
491420	-1.678336e-05	1.036285e-04	2.431300e-06	20150715_gfpWAPLch3_G2G1\MitoSys2\Calibration\mEGFPC1_G2\mEGFP_FCSset1_0_R1_P7_K1_Ch2-Ch1.zen
532380	6.970461e-06	1.141485e-04	2.229200e-06	20150715_gfpWAPLch3_G2G1\MitoSys2\Calibration\mEGFPC1_G2\mEGFP_FCSset1_0_R1_P7_K1_Ch2-Ch1.zen
573340	-2.595107e-05	9.126628e-05	2.056800e-06	20150715_gfpWAPLch3_G2G1\MitoSys2\Calibration\mEGFPC1_G2\mEGFP_FCSset1_0_R1_P7_K1_Ch2-Ch1.zen
614300	-3.085566e-05	7.688838e-05	1.908000e-06	20150715_gfpWAPLch3_G2G1\MitoSys2\Calibration\mEGFPC1_G2\mEGFP_FCSset1_0_R1_P7_K1_Ch2-Ch1.zen
655260	1.062325e-05	1.148196e-04	1.778300e-06	20150715_gfpWAPLch3_G2G1\MitoSys2\Calibration\mEGFPC1_G2\mEGFP_FCSset1_0_R1_P7_K1_Ch2-Ch1.zen
696220	1.501029e-05	8.879546e-05	1.664200e-06	20150715_gfpWAPLch3_G2G1\MitoSys2\Calibration\mEGFPC1_G2\mEGFP_FCSset1_0_R1_P7_K1_Ch2-Ch1.zen
737180	9.734399e-06	1.050377e-04	1.563200e-06	20150715_gfpWAPLch3_G2G1\MitoSys2\Calibration\mEGFPC1_G2\mEGFP_FCSset1_0_R1_P7_K1_Ch2-Ch1.zen
778140	-1.001829e-05	7.268493e-05	1.473100e-06	20150715_gfpWAPLch3_G2G1\MitoSys2\Calibration\mEGFPC1_G2\mEGFP_FCSset1_0_R1_P7_K1_Ch2-Ch1.zen
819100	-3.306873e-05	5.922644e-05	1.392300e-06	20150715_gfpWAPLch3_G2G1\MitoSys2\Calibration\mEGFPC1_G2\mEGFP_FCSset1_0_R1_P7_K1_Ch2-Ch1.zen
901020	-2.931583e-05	6.853500e-05	1.253400e-06	20150715_gfpWAPLch3_G2G1\MitoSys2\Calibration\mEGFPC1_G2\mEGFP_FCSset1_0_R1_P7_K1_Ch2-Ch1.zen
982940	-2.266065e-06	6.209703e-05	1.138300e-06	20150715_gfpWAPLch3_G2G1\MitoSys2\Calibration\mEGFPC1_G2\mEGFP_FCSset1_0_R1_P7_K1_Ch2-Ch1.zen
1064860	1.655606e-05	7.482488e-05	1.041500e-06	20150715_gfpWAPLch3_G2G1\MitoSys2\Calibration\mEGFPC1_G2\mEGFP_FCSset1_0_R1_P7_K1_Ch2-Ch1.zen
1146780	3.720734e-06	7.719767e-05	9.589100e-07	20150715_gfpWAPLch3_G2G1\MitoSys2\Calibration\mEGFPC1_G2\mEGFP_FCSset1_0_R1_P7_K1_Ch2-Ch1.zen
1228700	-2.358513e-05	8.547795e-05	8.877600e-07	20150715_gfpWAPLch3_G2G1\MitoSys2\Calibration\mEGFPC1_G2\mEGFP_FCSset1_0_R1_P7_K1_Ch2-Ch1.zen
1310620	-1.917098e-05	8.521577e-05	8.258100e-07	20150715_gfpWAPLch3_G2G1\MitoSys2\Calibration\mEGFPC1_G2\mEGFP_FCSset1_0_R1_P7_K1_Ch2-Ch1.zen
1392540	-3.360358e-06	7.832277e-05	7.714300e-07	20150715_gfpWAPLch3_G2G1\MitoSys2\Calibration\mEGFPC1_G2\mEGFP_FCSset1_0_R1_P7_K1_Ch2-Ch1.zen
1474460	-3.013526e-05	7.392053e-05	7.233300e-07	20150715_gfpWAPLch3_G2G1\MitoSys2\Calibration\mEGFPC1_G2\mEGFP_FCSset1_0_R1_P7_K1_Ch2-Ch1.zen
1556380	-2.808988e-05	9.530999e-05	6.805000e-07	20150715_gfpWAPLch3_G2G1\MitoSys2\Calibration\mEGFPC1_G2\mEGFP_FCSset1_0_R1_P7_K1_Ch2-Ch1.zen
10	7.300184e-03	1.160084e-03	7.171300e-03	20150715_gfpWAPLch3_G2G1\MitoSys2\Calibration\mEGFPC1_G2\mEGFP_FCSset1_0_R1_P8_K1_Ch2-Ch1.zen
20	6.712816e-03	1.120543e-03	6.877100e-03	20150715_gfpWAPLch3_G2G1\MitoSys2\Calibration\mEGFPC1_G2\mEGFP_FCSset1_0_R1_P8_K1_Ch2-Ch1.zen
30	6.738246e-03	1.174791e-03	6.604700e-03	20150715_gfpWAPLch3_G2G1\MitoSys2\Calibration\mEGFPC1_G2\mEGFP_FCSset1_0_R1_P8_K1_Ch2-Ch1.zen
40	6.518949e-03	1.605510e-03	6.352900e-03	20150715_gfpWAPLch3_G2G1\MitoSys2\Calibration\mEGFPC1_G2\mEGFP_FCSset1_0_R1_P8_K1_Ch2-Ch1.zen
50	6.298433e-03	1.179925e-03	6.119900e-03	20150715_gfpWAPLch3_G2G1\MitoSys2\Calibration\mEGFPC1_G2\mEGFP_FCSset1_0_R1_P8_K1_Ch2-Ch1.zen
60	5.689597e-03	9.969081e-04	5.904300e-03	20150715_gfpWAPLch3_G2G1\MitoSys2\Calibration\mEGFPC1_G2\mEGFP_FCSset1_0_R1_P8_K1_Ch2-Ch1.zen
70	5.541088e-03	1.267130e-03	5.704200e-03	20150715_gfpWAPLch3_G2G1\MitoSys2\Calibration\mEGFPC1_G2\mEGFP_FCSset1_0_R1_P8_K1_Ch2-Ch1.zen
80	5.206366e-03	9.656270e-04	5.518300e-03	20150715_gfpWAPLch3_G2G1\MitoSys2\Calibration\mEGFPC1_G2\mEGFP_FCSset1_0_R1_P8_K1_Ch2-Ch1.zen
90	5.426682e-03	1.056973e-03	5.345100e-03	20150715_gfpWAPLch3_G2G1\MitoSys2\Calibration\mEGFPC1_G2\mEGFP_FCSset1_0_R1_P8_K1_Ch2-Ch1.zen
100	5.192704e-03	7.317684e-04	5.183600e-03	20150715_gfpWAPLch3_G2G1\MitoSys2\Calibration\mEGFPC1_G2\mEGFP_FCSset1_0_R1_P8_K1_Ch2-Ch1.zen
120	5.155585e-03	9.768480e-04	4.891100e-03	20150715_gfpWAPLch3_G2G1\MitoSys2\Calibration\mEGFPC1_G2\mEGFP_FCSset1_0_R1_P8_K1_Ch2-Ch1.zen
140	4.503846e-03	7.367125e-04	4.633500e-03	20150715_gfpWAPLch3_G2G1\MitoSys2\Calibration\mEGFPC1_G2\mEGFP_FCSset1_0_R1_P8_K1_Ch2-Ch1.zen
160	4.173200e-03	7.353109e-04	4.404800e-03	20150715_gfpWAPLch3_G2G1\MitoSys2\Calibration\mEGFPC1_G2\mEGFP_FCSset1_0_R1_P8_K1_Ch2-Ch1.zen
180	4.182119e-03	7.202066e-04	4.200200e-03	20150715_gfpWAPLch3_G2G1\MitoSys2\Calibration\mEGFPC1_G2\mEGFP_FCSset1_0_R1_P8_K1_Ch2-Ch1.zen
200	4.031423e-03	9.229029e-04	4.016100e-03	20150715_gfpWAPLch3_G2G1\MitoSys2\Calibration\mEGFPC1_G2\mEGFP_FCSset1_0_R1_P8_K1_Ch2-Ch1.zen
220	4.198779e-03	6.353037e-04	3.849200e-03	20150715_gfpWAPLch3_G2G1\MitoSys2\Calibration\mEGFPC1_G2\mEGFP_FCSset1_0_R1_P8_K1_Ch2-Ch1.zen
240	3.772081e-03	7.907475e-04	3.697000e-03	20150715_gfpWAPLch3_G2G1\MitoSys2\Calibration\mEGFPC1_G2\mEGFP_FCSset1_0_R1_P8_K1_Ch2-Ch1.zen
260	3.729997e-03	8.419578e-04	3.557600e-03	20150715_gfpWAPLch3_G2G1\MitoSys2\Calibration\mEGFPC1_G2\mEGFP_FCSset1_0_R1_P8_K1_Ch2-Ch1.zen
280	3.325529e-03	8.684389e-04	3.429300e-03	20150715_gfpWAPLch3_G2G1\MitoSys2\Calibration\mEGFPC1_G2\mEGFP_FCSset1_0_R1_P8_K1_Ch2-Ch1.zen
300	3.504188e-03	6.503838e-04	3.310500e-03	20150715_gfpWAPLch3_G2G1\MitoSys2\Calibration\mEGFPC1_G2\mEGFP_FCSset1_0_R1_P8_K1_Ch2-Ch1.zen
340	3.000634e-03	5.744374e-04	3.097500e-03	20150715_gfpWAPLch3_G2G1\MitoSys2\Calibration\mEGFPC1_G2\mEGFP_FCSset1_0_R1_P8_K1_Ch2-Ch1.zen
380	2.860318e-03	4.522021e-04	2.911300e-03	20150715_gfpWAPLch3_G2G1\MitoSys2\Calibration\mEGFPC1_G2\mEGFP_FCSset1_0_R1_P8_K1_Ch2-Ch1.zen
420	2.567355e-03	5.235994e-04	2.746600e-03	20150715_gfpWAPLch3_G2G1\MitoSys2\Calibration\mEGFPC1_G2\mEGFP_FCSset1_0_R1_P8_K1_Ch2-Ch1.zen
460	2.508731e-03	5.358941e-04	2.599700e-03	20150715_gfpWAPLch3_G2G1\MitoSys2\Calibration\mEGFPC1_G2\mEGFP_FCSset1_0_R1_P8_K1_Ch2-Ch1.zen
500	2.369124e-03	4.304244e-04	2.467500e-03	20150715_gfpWAPLch3_G2G1\MitoSys2\Calibration\mEGFPC1_G2\mEGFP_FCSset1_0_R1_P8_K1_Ch2-Ch1.zen
540	2.633461e-03	4.765341e-04	2.347900e-03	20150715_gfpWAPLch3_G2G1\MitoSys2\Calibration\mEGFPC1_G2\mEGFP_FCSset1_0_R1_P8_K1_Ch2-Ch1.zen
580	2.192849e-03	5.806556e-04	2.239000e-03	20150715_gfpWAPLch3_G2G1\MitoSys2\Calibration\mEGFPC1_G2\mEGFP_FCSset1_0_R1_P8_K1_Ch2-Ch1.zen
620	2.003022e-03	4.588764e-04	2.139400e-03	20150715_gfpWAPLch3_G2G1\MitoSys2\Calibration\mEGFPC1_G2\mEGFP_FCSset1_0_R1_P8_K1_Ch2-Ch1.zen
660	1.896858e-03	6.055143e-04	2.047900e-03	20150715_gfpWAPLch3_G2G1\MitoSys2\Calibration\mEGFPC1_G2\mEGFP_FCSset1_0_R1_P8_K1_Ch2-Ch1.zen
700	1.834970e-03	4.898582e-04	1.963600e-03	20150715_gfpWAPLch3_G2G1\MitoSys2\Calibration\mEGFPC1_G2\mEGFP_FCSset1_0_R1_P8_K1_Ch2-Ch1.zen
780	1.769525e-03	5.696553e-04	1.813200e-03	20150715_gfpWAPLch3_G2G1\MitoSys2\Calibration\mEGFPC1_G2\mEGFP_FCSset1_0_R1_P8_K1_Ch2-Ch1.zen
860	1.681699e-03	4.864388e-04	1.683100e-03	20150715_gfpWAPLch3_G2G1\MitoSys2\Calibration\mEGFPC1_G2\mEGFP_FCSset1_0_R1_P8_K1_Ch2-Ch1.zen
940	1.584777e-03	5.042737e-04	1.569400e-03	20150715_gfpWAPLch3_G2G1\MitoSys2\Calibration\mEGFPC1_G2\mEGFP_FCSset1_0_R1_P8_K1_Ch2-Ch1.zen
1020	1.406208e-03	4.301362e-04	1.469300e-03	20150715_gfpWAPLch3_G2G1\MitoSys2\Calibration\mEGFPC1_G2\mEGFP_FCSset1_0_R1_P8_K1_Ch2-Ch1.zen
1100	1.549472e-03	4.223515e-04	1.380400e-03	20150715_gfpWAPLch3_G2G1\MitoSys2\Calibration\mEGFPC1_G2\mEGFP_FCSset1_0_R1_P8_K1_Ch2-Ch1.zen
1180	1.236044e-03	5.125083e-04	1.301000e-03	20150715_gfpWAPLch3_G2G1\MitoSys2\Calibration\mEGFPC1_G2\mEGFP_FCSset1_0_R1_P8_K1_Ch2-Ch1.zen
1260	1.309735e-03	4.557511e-04	1.229700e-03	20150715_gfpWAPLch3_G2G1\MitoSys2\Calibration\mEGFPC1_G2\mEGFP_FCSset1_0_R1_P8_K1_Ch2-Ch1.zen
1340	1.255272e-03	4.625028e-04	1.165300e-03	20150715_gfpWAPLch3_G2G1\MitoSys2\Calibration\mEGFPC1_G2\mEGFP_FCSset1_0_R1_P8_K1_Ch2-Ch1.zen
1420	1.073136e-03	5.075077e-04	1.106900e-03	20150715_gfpWAPLch3_G2G1\MitoSys2\Calibration\mEGFPC1_G2\mEGFP_FCSset1_0_R1_P8_K1_Ch2-Ch1.zen
1500	1.104465e-03	3.580619e-04	1.053600e-03	20150715_gfpWAPLch3_G2G1\MitoSys2\Calibration\mEGFPC1_G2\mEGFP_FCSset1_0_R1_P8_K1_Ch2-Ch1.zen
1660	1.027557e-03	3.900453e-04	9.601400e-04	20150715_gfpWAPLch3_G2G1\MitoSys2\Calibration\mEGFPC1_G2\mEGFP_FCSset1_0_R1_P8_K1_Ch2-Ch1.zen
1820	9.481668e-04	3.209579e-04	8.808100e-04	20150715_gfpWAPLch3_G2G1\MitoSys2\Calibration\mEGFPC1_G2\mEGFP_FCSset1_0_R1_P8_K1_Ch2-Ch1.zen
1980	8.311257e-04	3.994252e-04	8.126800e-04	20150715_gfpWAPLch3_G2G1\MitoSys2\Calibration\mEGFPC1_G2\mEGFP_FCSset1_0_R1_P8_K1_Ch2-Ch1.zen
2140	7.582485e-04	3.677487e-04	7.535700e-04	20150715_gfpWAPLch3_G2G1\MitoSys2\Calibration\mEGFPC1_G2\mEGFP_FCSset1_0_R1_P8_K1_Ch2-Ch1.zen
2300	7.500668e-04	3.642236e-04	7.018300e-04	20150715_gfpWAPLch3_G2G1\MitoSys2\Calibration\mEGFPC1_G2\mEGFP_FCSset1_0_R1_P8_K1_Ch2-Ch1.zen
2460	7.313266e-04	3.933909e-04	6.561700e-04	20150715_gfpWAPLch3_G2G1\MitoSys2\Calibration\mEGFPC1_G2\mEGFP_FCSset1_0_R1_P8_K1_Ch2-Ch1.zen
2620	6.102970e-04	3.791215e-04	6.156000e-04	20150715_gfpWAPLch3_G2G1\MitoSys2\Calibration\mEGFPC1_G2\mEGFP_FCSset1_0_R1_P8_K1_Ch2-Ch1.zen
2780	4.422012e-04	3.471052e-04	5.793300e-04	20150715_gfpWAPLch3_G2G1\MitoSys2\Calibration\mEGFPC1_G2\mEGFP_FCSset1_0_R1_P8_K1_Ch2-Ch1.zen
2940	6.062607e-04	3.794578e-04	5.467200e-04	20150715_gfpWAPLch3_G2G1\MitoSys2\Calibration\mEGFPC1_G2\mEGFP_FCSset1_0_R1_P8_K1_Ch2-Ch1.zen
3100	4.766757e-04	3.761064e-04	5.172500e-04	20150715_gfpWAPLch3_G2G1\MitoSys2\Calibration\mEGFPC1_G2\mEGFP_FCSset1_0_R1_P8_K1_Ch2-Ch1.zen
3420	4.877101e-04	3.186169e-04	4.661100e-04	20150715_gfpWAPLch3_G2G1\MitoSys2\Calibration\mEGFPC1_G2\mEGFP_FCSset1_0_R1_P8_K1_Ch2-Ch1.zen
3740	3.662418e-04	3.199738e-04	4.233100e-04	20150715_gfpWAPLch3_G2G1\MitoSys2\Calibration\mEGFPC1_G2\mEGFP_FCSset1_0_R1_P8_K1_Ch2-Ch1.zen
4060	3.138012e-04	2.989073e-04	3.870000e-04	20150715_gfpWAPLch3_G2G1\MitoSys2\Calibration\mEGFPC1_G2\mEGFP_FCSset1_0_R1_P8_K1_Ch2-Ch1.zen
4380	3.174272e-04	2.745758e-04	3.558300e-04	20150715_gfpWAPLch3_G2G1\MitoSys2\Calibration\mEGFPC1_G2\mEGFP_FCSset1_0_R1_P8_K1_Ch2-Ch1.zen
4700	2.758965e-04	2.382586e-04	3.288200e-04	20150715_gfpWAPLch3_G2G1\MitoSys2\Calibration\mEGFPC1_G2\mEGFP_FCSset1_0_R1_P8_K1_Ch2-Ch1.zen
5020	3.139190e-04	3.487179e-04	3.051900e-04	20150715_gfpWAPLch3_G2G1\MitoSys2\Calibration\mEGFPC1_G2\mEGFP_FCSset1_0_R1_P8_K1_Ch2-Ch1.zen
5340	2.649251e-04	3.803570e-04	2.843700e-04	20150715_gfpWAPLch3_G2G1\MitoSys2\Calibration\mEGFPC1_G2\mEGFP_FCSset1_0_R1_P8_K1_Ch2-Ch1.zen
5660	1.757577e-04	2.828328e-04	2.659000e-04	20150715_gfpWAPLch3_G2G1\MitoSys2\Calibration\mEGFPC1_G2\mEGFP_FCSset1_0_R1_P8_K1_Ch2-Ch1.zen
5980	6.882681e-05	3.805847e-04	2.494100e-04	20150715_gfpWAPLch3_G2G1\MitoSys2\Calibration\mEGFPC1_G2\mEGFP_FCSset1_0_R1_P8_K1_Ch2-Ch1.zen
6300	2.419669e-04	3.026882e-04	2.346100e-04	20150715_gfpWAPLch3_G2G1\MitoSys2\Calibration\mEGFPC1_G2\mEGFP_FCSset1_0_R1_P8_K1_Ch2-Ch1.zen
6940	1.926874e-04	3.107776e-04	2.091700e-04	20150715_gfpWAPLch3_G2G1\MitoSys2\Calibration\mEGFPC1_G2\mEGFP_FCSset1_0_R1_P8_K1_Ch2-Ch1.zen
7580	1.346706e-04	2.902073e-04	1.881200e-04	20150715_gfpWAPLch3_G2G1\MitoSys2\Calibration\mEGFPC1_G2\mEGFP_FCSset1_0_R1_P8_K1_Ch2-Ch1.zen
8220	1.044212e-04	2.789612e-04	1.704500e-04	20150715_gfpWAPLch3_G2G1\MitoSys2\Calibration\mEGFPC1_G2\mEGFP_FCSset1_0_R1_P8_K1_Ch2-Ch1.zen
8860	1.843767e-04	2.866915e-04	1.554300e-04	20150715_gfpWAPLch3_G2G1\MitoSys2\Calibration\mEGFPC1_G2\mEGFP_FCSset1_0_R1_P8_K1_Ch2-Ch1.zen
9500	1.360360e-04	3.046738e-04	1.425200e-04	20150715_gfpWAPLch3_G2G1\MitoSys2\Calibration\mEGFPC1_G2\mEGFP_FCSset1_0_R1_P8_K1_Ch2-Ch1.zen
10140	1.341534e-04	2.768210e-04	1.313300e-04	20150715_gfpWAPLch3_G2G1\MitoSys2\Calibration\mEGFPC1_G2\mEGFP_FCSset1_0_R1_P8_K1_Ch2-Ch1.zen
10780	1.360721e-04	2.744873e-04	1.215500e-04	20150715_gfpWAPLch3_G2G1\MitoSys2\Calibration\mEGFPC1_G2\mEGFP_FCSset1_0_R1_P8_K1_Ch2-Ch1.zen
11420	5.434169e-05	2.587489e-04	1.129400e-04	20150715_gfpWAPLch3_G2G1\MitoSys2\Calibration\mEGFPC1_G2\mEGFP_FCSset1_0_R1_P8_K1_Ch2-Ch1.zen
12060	-2.579248e-05	1.968426e-04	1.053100e-04	20150715_gfpWAPLch3_G2G1\MitoSys2\Calibration\mEGFPC1_G2\mEGFP_FCSset1_0_R1_P8_K1_Ch2-Ch1.zen
12700	-2.403657e-05	1.702403e-04	9.850000e-05	20150715_gfpWAPLch3_G2G1\MitoSys2\Calibration\mEGFPC1_G2\mEGFP_FCSset1_0_R1_P8_K1_Ch2-Ch1.zen
13980	-2.999975e-05	2.977971e-04	8.691000e-05	20150715_gfpWAPLch3_G2G1\MitoSys2\Calibration\mEGFPC1_G2\mEGFP_FCSset1_0_R1_P8_K1_Ch2-Ch1.zen
15260	1.927853e-05	1.806734e-04	7.743300e-05	20150715_gfpWAPLch3_G2G1\MitoSys2\Calibration\mEGFPC1_G2\mEGFP_FCSset1_0_R1_P8_K1_Ch2-Ch1.zen
16540	6.276312e-05	2.211720e-04	6.956300e-05	20150715_gfpWAPLch3_G2G1\MitoSys2\Calibration\mEGFPC1_G2\mEGFP_FCSset1_0_R1_P8_K1_Ch2-Ch1.zen
17820	3.845570e-05	2.514112e-04	6.294100e-05	20150715_gfpWAPLch3_G2G1\MitoSys2\Calibration\mEGFPC1_G2\mEGFP_FCSset1_0_R1_P8_K1_Ch2-Ch1.zen
19100	-3.284517e-05	2.739447e-04	5.730600e-05	20150715_gfpWAPLch3_G2G1\MitoSys2\Calibration\mEGFPC1_G2\mEGFP_FCSset1_0_R1_P8_K1_Ch2-Ch1.zen
20380	-3.214484e-05	2.406257e-04	5.246100e-05	20150715_gfpWAPLch3_G2G1\MitoSys2\Calibration\mEGFPC1_G2\mEGFP_FCSset1_0_R1_P8_K1_Ch2-Ch1.zen
21660	3.068997e-05	2.426484e-04	4.826000e-05	20150715_gfpWAPLch3_G2G1\MitoSys2\Calibration\mEGFPC1_G2\mEGFP_FCSset1_0_R1_P8_K1_Ch2-Ch1.zen
22940	3.113621e-05	2.159700e-04	4.458800e-05	20150715_gfpWAPLch3_G2G1\MitoSys2\Calibration\mEGFPC1_G2\mEGFP_FCSset1_0_R1_P8_K1_Ch2-Ch1.zen
24220	-4.815357e-05	2.340961e-04	4.135700e-05	20150715_gfpWAPLch3_G2G1\MitoSys2\Calibration\mEGFPC1_G2\mEGFP_FCSset1_0_R1_P8_K1_Ch2-Ch1.zen
25500	-3.167615e-05	1.731631e-04	3.849600e-05	20150715_gfpWAPLch3_G2G1\MitoSys2\Calibration\mEGFPC1_G2\mEGFP_FCSset1_0_R1_P8_K1_Ch2-Ch1.zen
28060	2.633581e-05	1.579019e-04	3.366700e-05	20150715_gfpWAPLch3_G2G1\MitoSys2\Calibration\mEGFPC1_G2\mEGFP_FCSset1_0_R1_P8_K1_Ch2-Ch1.zen
30620	-2.037892e-05	1.735067e-04	2.976300e-05	20150715_gfpWAPLch3_G2G1\MitoSys2\Calibration\mEGFPC1_G2\mEGFP_FCSset1_0_R1_P8_K1_Ch2-Ch1.zen
33180	-8.122531e-06	1.679647e-04	2.655400e-05	20150715_gfpWAPLch3_G2G1\MitoSys2\Calibration\mEGFPC1_G2\mEGFP_FCSset1_0_R1_P8_K1_Ch2-Ch1.zen
35740	4.516053e-05	1.763495e-04	2.387800e-05	20150715_gfpWAPLch3_G2G1\MitoSys2\Calibration\mEGFPC1_G2\mEGFP_FCSset1_0_R1_P8_K1_Ch2-Ch1.zen
38300	-3.722808e-05	2.323291e-04	2.161900e-05	20150715_gfpWAPLch3_G2G1\MitoSys2\Calibration\mEGFPC1_G2\mEGFP_FCSset1_0_R1_P8_K1_Ch2-Ch1.zen
40860	-4.834654e-06	1.677958e-04	1.969200e-05	20150715_gfpWAPLch3_G2G1\MitoSys2\Calibration\mEGFPC1_G2\mEGFP_FCSset1_0_R1_P8_K1_Ch2-Ch1.zen
43420	3.228527e-05	2.113010e-04	1.803200e-05	20150715_gfpWAPLch3_G2G1\MitoSys2\Calibration\mEGFPC1_G2\mEGFP_FCSset1_0_R1_P8_K1_Ch2-Ch1.zen
45980	4.306430e-06	2.006696e-04	1.659100e-05	20150715_gfpWAPLch3_G2G1\MitoSys2\Calibration\mEGFPC1_G2\mEGFP_FCSset1_0_R1_P8_K1_Ch2-Ch1.zen
48540	1.065909e-05	2.268062e-04	1.533000e-05	20150715_gfpWAPLch3_G2G1\MitoSys2\Calibration\mEGFPC1_G2\mEGFP_FCSset1_0_R1_P8_K1_Ch2-Ch1.zen
51100	-2.260032e-05	1.662210e-04	1.421900e-05	20150715_gfpWAPLch3_G2G1\MitoSys2\Calibration\mEGFPC1_G2\mEGFP_FCSset1_0_R1_P8_K1_Ch2-Ch1.zen
56220	-3.309329e-05	2.132275e-04	1.235800e-05	20150715_gfpWAPLch3_G2G1\MitoSys2\Calibration\mEGFPC1_G2\mEGFP_FCSset1_0_R1_P8_K1_Ch2-Ch1.zen
61340	4.876390e-06	1.617925e-04	1.086600e-05	20150715_gfpWAPLch3_G2G1\MitoSys2\Calibration\mEGFPC1_G2\mEGFP_FCSset1_0_R1_P8_K1_Ch2-Ch1.zen
66460	1.679702e-05	1.728848e-04	9.648800e-06	20150715_gfpWAPLch3_G2G1\MitoSys2\Calibration\mEGFPC1_G2\mEGFP_FCSset1_0_R1_P8_K1_Ch2-Ch1.zen
71580	6.664982e-06	1.460115e-04	8.640600e-06	20150715_gfpWAPLch3_G2G1\MitoSys2\Calibration\mEGFPC1_G2\mEGFP_FCSset1_0_R1_P8_K1_Ch2-Ch1.zen
76700	-4.074156e-05	1.390708e-04	7.794700e-06	20150715_gfpWAPLch3_G2G1\MitoSys2\Calibration\mEGFPC1_G2\mEGFP_FCSset1_0_R1_P8_K1_Ch2-Ch1.zen
81820	1.162500e-05	1.302876e-04	7.076800e-06	20150715_gfpWAPLch3_G2G1\MitoSys2\Calibration\mEGFPC1_G2\mEGFP_FCSset1_0_R1_P8_K1_Ch2-Ch1.zen
86940	-9.432939e-06	1.892760e-04	6.461500e-06	20150715_gfpWAPLch3_G2G1\MitoSys2\Calibration\mEGFPC1_G2\mEGFP_FCSset1_0_R1_P8_K1_Ch2-Ch1.zen
92060	3.101931e-05	1.887322e-04	5.929400e-06	20150715_gfpWAPLch3_G2G1\MitoSys2\Calibration\mEGFPC1_G2\mEGFP_FCSset1_0_R1_P8_K1_Ch2-Ch1.zen
97180	-4.584101e-06	1.438837e-04	5.465700e-06	20150715_gfpWAPLch3_G2G1\MitoSys2\Calibration\mEGFPC1_G2\mEGFP_FCSset1_0_R1_P8_K1_Ch2-Ch1.zen
102300	-5.323514e-05	1.241749e-04	5.058700e-06	20150715_gfpWAPLch3_G2G1\MitoSys2\Calibration\mEGFPC1_G2\mEGFP_FCSset1_0_R1_P8_K1_Ch2-Ch1.zen
112540	-1.849592e-06	1.423855e-04	4.379800e-06	20150715_gfpWAPLch3_G2G1\MitoSys2\Calibration\mEGFPC1_G2\mEGFP_FCSset1_0_R1_P8_K1_Ch2-Ch1.zen
122780	-4.583044e-05	1.017950e-04	3.838700e-06	20150715_gfpWAPLch3_G2G1\MitoSys2\Calibration\mEGFPC1_G2\mEGFP_FCSset1_0_R1_P8_K1_Ch2-Ch1.zen
133020	1.349006e-05	1.286848e-04	3.399300e-06	20150715_gfpWAPLch3_G2G1\MitoSys2\Calibration\mEGFPC1_G2\mEGFP_FCSset1_0_R1_P8_K1_Ch2-Ch1.zen
143260	-2.320613e-05	1.072627e-04	3.036900e-06	20150715_gfpWAPLch3_G2G1\MitoSys2\Calibration\mEGFPC1_G2\mEGFP_FCSset1_0_R1_P8_K1_Ch2-Ch1.zen
153500	1.430868e-05	1.209780e-04	2.733800e-06	20150715_gfpWAPLch3_G2G1\MitoSys2\Calibration\mEGFPC1_G2\mEGFP_FCSset1_0_R1_P8_K1_Ch2-Ch1.zen
163740	1.027713e-05	1.301337e-04	2.477400e-06	20150715_gfpWAPLch3_G2G1\MitoSys2\Calibration\mEGFPC1_G2\mEGFP_FCSset1_0_R1_P8_K1_Ch2-Ch1.zen
173980	1.300145e-05	1.218347e-04	2.258300e-06	20150715_gfpWAPLch3_G2G1\MitoSys2\Calibration\mEGFPC1_G2\mEGFP_FCSset1_0_R1_P8_K1_Ch2-Ch1.zen
184220	1.228842e-05	9.446560e-05	2.069300e-06	20150715_gfpWAPLch3_G2G1\MitoSys2\Calibration\mEGFPC1_G2\mEGFP_FCSset1_0_R1_P8_K1_Ch2-Ch1.zen
194460	2.418160e-05	9.588010e-05	1.904900e-06	20150715_gfpWAPLch3_G2G1\MitoSys2\Calibration\mEGFPC1_G2\mEGFP_FCSset1_0_R1_P8_K1_Ch2-Ch1.zen
204700	-1.430280e-05	1.163792e-04	1.761000e-06	20150715_gfpWAPLch3_G2G1\MitoSys2\Calibration\mEGFPC1_G2\mEGFP_FCSset1_0_R1_P8_K1_Ch2-Ch1.zen
225180	-4.211999e-05	1.069294e-04	1.521500e-06	20150715_gfpWAPLch3_G2G1\MitoSys2\Calibration\mEGFPC1_G2\mEGFP_FCSset1_0_R1_P8_K1_Ch2-Ch1.zen
245660	-1.175247e-05	7.797122e-05	1.331200e-06	20150715_gfpWAPLch3_G2G1\MitoSys2\Calibration\mEGFPC1_G2\mEGFP_FCSset1_0_R1_P8_K1_Ch2-Ch1.zen
266140	1.207695e-05	8.016872e-05	1.177100e-06	20150715_gfpWAPLch3_G2G1\MitoSys2\Calibration\mEGFPC1_G2\mEGFP_FCSset1_0_R1_P8_K1_Ch2-Ch1.zen
286620	2.630517e-06	6.056559e-05	1.050200e-06	20150715_gfpWAPLch3_G2G1\MitoSys2\Calibration\mEGFPC1_G2\mEGFP_FCSset1_0_R1_P8_K1_Ch2-Ch1.zen
307100	1.152302e-05	1.114398e-04	9.443800e-07	20150715_gfpWAPLch3_G2G1\MitoSys2\Calibration\mEGFPC1_G2\mEGFP_FCSset1_0_R1_P8_K1_Ch2-Ch1.zen
327580	4.910870e-06	7.041360e-05	8.549800e-07	20150715_gfpWAPLch3_G2G1\MitoSys2\Calibration\mEGFPC1_G2\mEGFP_FCSset1_0_R1_P8_K1_Ch2-Ch1.zen
348060	-2.931590e-05	8.506781e-05	7.786800e-07	20150715_gfpWAPLch3_G2G1\MitoSys2\Calibration\mEGFPC1_G2\mEGFP_FCSset1_0_R1_P8_K1_Ch2-Ch1.zen
368540	-3.799742e-05	1.071535e-04	7.129600e-07	20150715_gfpWAPLch3_G2G1\MitoSys2\Calibration\mEGFPC1_G2\mEGFP_FCSset1_0_R1_P8_K1_Ch2-Ch1.zen
389020	-2.701879e-05	1.031575e-04	6.558800e-07	20150715_gfpWAPLch3_G2G1\MitoSys2\Calibration\mEGFPC1_G2\mEGFP_FCSset1_0_R1_P8_K1_Ch2-Ch1.zen
409500	-3.126359e-05	7.243444e-05	6.059400e-07	20150715_gfpWAPLch3_G2G1\MitoSys2\Calibration\mEGFPC1_G2\mEGFP_FCSset1_0_R1_P8_K1_Ch2-Ch1.zen
450460	-1.539397e-05	6.869226e-05	5.229800e-07	20150715_gfpWAPLch3_G2G1\MitoSys2\Calibration\mEGFPC1_G2\mEGFP_FCSset1_0_R1_P8_K1_Ch2-Ch1.zen
491420	-1.613117e-05	8.255986e-05	4.571600e-07	20150715_gfpWAPLch3_G2G1\MitoSys2\Calibration\mEGFPC1_G2\mEGFP_FCSset1_0_R1_P8_K1_Ch2-Ch1.zen
532380	-6.990848e-06	7.945524e-05	4.039200e-07	20150715_gfpWAPLch3_G2G1\MitoSys2\Calibration\mEGFPC1_G2\mEGFP_FCSset1_0_R1_P8_K1_Ch2-Ch1.zen
573340	-1.788939e-05	5.239490e-05	3.601600e-07	20150715_gfpWAPLch3_G2G1\MitoSys2\Calibration\mEGFPC1_G2\mEGFP_FCSset1_0_R1_P8_K1_Ch2-Ch1.zen
614300	2.211417e-06	6.506854e-05	3.236800e-07	20150715_gfpWAPLch3_G2G1\MitoSys2\Calibration\mEGFPC1_G2\mEGFP_FCSset1_0_R1_P8_K1_Ch2-Ch1.zen
655260	-2.523628e-05	7.814904e-05	2.928900e-07	20150715_gfpWAPLch3_G2G1\MitoSys2\Calibration\mEGFPC1_G2\mEGFP_FCSset1_0_R1_P8_K1_Ch2-Ch1.zen
696220	2.545083e-05	6.556581e-05	2.666400e-07	20150715_gfpWAPLch3_G2G1\MitoSys2\Calibration\mEGFPC1_G2\mEGFP_FCSset1_0_R1_P8_K1_Ch2-Ch1.zen
737180	1.412227e-05	7.748941e-05	2.440400e-07	20150715_gfpWAPLch3_G2G1\MitoSys2\Calibration\mEGFPC1_G2\mEGFP_FCSset1_0_R1_P8_K1_Ch2-Ch1.zen
778140	2.282337e-05	7.687012e-05	2.244200e-07	20150715_gfpWAPLch3_G2G1\MitoSys2\Calibration\mEGFPC1_G2\mEGFP_FCSset1_0_R1_P8_K1_Ch2-Ch1.zen
819100	4.239678e-06	4.818680e-05	2.072700e-07	20150715_gfpWAPLch3_G2G1\MitoSys2\Calibration\mEGFPC1_G2\mEGFP_FCSset1_0_R1_P8_K1_Ch2-Ch1.zen
901020	-1.065278e-05	5.724646e-05	1.788000e-07	20150715_gfpWAPLch3_G2G1\MitoSys2\Calibration\mEGFPC1_G2\mEGFP_FCSset1_0_R1_P8_K1_Ch2-Ch1.zen
982940	1.130200e-05	5.833536e-05	1.562200e-07	20150715_gfpWAPLch3_G2G1\MitoSys2\Calibration\mEGFPC1_G2\mEGFP_FCSset1_0_R1_P8_K1_Ch2-Ch1.zen
1064860	-2.331627e-05	5.090534e-05	1.379800e-07	20150715_gfpWAPLch3_G2G1\MitoSys2\Calibration\mEGFPC1_G2\mEGFP_FCSset1_0_R1_P8_K1_Ch2-Ch1.zen
1146780	-2.861587e-05	5.545228e-05	1.229900e-07	20150715_gfpWAPLch3_G2G1\MitoSys2\Calibration\mEGFPC1_G2\mEGFP_FCSset1_0_R1_P8_K1_Ch2-Ch1.zen
1228700	-8.875022e-06	6.023855e-05	1.105000e-07	20150715_gfpWAPLch3_G2G1\MitoSys2\Calibration\mEGFPC1_G2\mEGFP_FCSset1_0_R1_P8_K1_Ch2-Ch1.zen
1310620	-1.172140e-05	6.473113e-05	9.996800e-08	20150715_gfpWAPLch3_G2G1\MitoSys2\Calibration\mEGFPC1_G2\mEGFP_FCSset1_0_R1_P8_K1_Ch2-Ch1.zen
1392540	9.262853e-06	4.157654e-05	9.098800e-08	20150715_gfpWAPLch3_G2G1\MitoSys2\Calibration\mEGFPC1_G2\mEGFP_FCSset1_0_R1_P8_K1_Ch2-Ch1.zen
1474460	1.501858e-05	4.897981e-05	8.326100e-08	20150715_gfpWAPLch3_G2G1\MitoSys2\Calibration\mEGFPC1_G2\mEGFP_FCSset1_0_R1_P8_K1_Ch2-Ch1.zen
1556380	8.129049e-06	4.034810e-05	7.655600e-08	20150715_gfpWAPLch3_G2G1\MitoSys2\Calibration\mEGFPC1_G2\mEGFP_FCSset1_0_R1_P8_K1_Ch2-Ch1.zen
10	3.834836e-03	4.861655e-04	3.812000e-03	20150715_gfpWAPLch3_G2G1\MitoSys2\Calibration\mEGFPC1_G2\mEGFP_FCSset1_1_R1_P10_K1_Ch2-Ch1.zen
20	3.828301e-03	6.748925e-04	3.643400e-03	20150715_gfpWAPLch3_G2G1\MitoSys2\Calibration\mEGFPC1_G2\mEGFP_FCSset1_1_R1_P10_K1_Ch2-Ch1.zen
30	3.405658e-03	5.658559e-04	3.489200e-03	20150715_gfpWAPLch3_G2G1\MitoSys2\Calibration\mEGFPC1_G2\mEGFP_FCSset1_1_R1_P10_K1_Ch2-Ch1.zen
40	3.408658e-03	5.177186e-04	3.348000e-03	20150715_gfpWAPLch3_G2G1\MitoSys2\Calibration\mEGFPC1_G2\mEGFP_FCSset1_1_R1_P10_K1_Ch2-Ch1.zen
50	3.124056e-03	3.106787e-04	3.218400e-03	20150715_gfpWAPLch3_G2G1\MitoSys2\Calibration\mEGFPC1_G2\mEGFP_FCSset1_1_R1_P10_K1_Ch2-Ch1.zen
60	3.013133e-03	4.935195e-04	3.099300e-03	20150715_gfpWAPLch3_G2G1\MitoSys2\Calibration\mEGFPC1_G2\mEGFP_FCSset1_1_R1_P10_K1_Ch2-Ch1.zen
70	2.918555e-03	5.153683e-04	2.989500e-03	20150715_gfpWAPLch3_G2G1\MitoSys2\Calibration\mEGFPC1_G2\mEGFP_FCSset1_1_R1_P10_K1_Ch2-Ch1.zen
80	3.099597e-03	6.307509e-04	2.888000e-03	20150715_gfpWAPLch3_G2G1\MitoSys2\Calibration\mEGFPC1_G2\mEGFP_FCSset1_1_R1_P10_K1_Ch2-Ch1.zen
90	2.642460e-03	5.173039e-04	2.794000e-03	20150715_gfpWAPLch3_G2G1\MitoSys2\Calibration\mEGFPC1_G2\mEGFP_FCSset1_1_R1_P10_K1_Ch2-Ch1.zen
100	2.593024e-03	3.499925e-04	2.706700e-03	20150715_gfpWAPLch3_G2G1\MitoSys2\Calibration\mEGFPC1_G2\mEGFP_FCSset1_1_R1_P10_K1_Ch2-Ch1.zen
120	2.465651e-03	4.585111e-04	2.549700e-03	20150715_gfpWAPLch3_G2G1\MitoSys2\Calibration\mEGFPC1_G2\mEGFP_FCSset1_1_R1_P10_K1_Ch2-Ch1.zen
140	2.471108e-03	4.671419e-04	2.412600e-03	20150715_gfpWAPLch3_G2G1\MitoSys2\Calibration\mEGFPC1_G2\mEGFP_FCSset1_1_R1_P10_K1_Ch2-Ch1.zen
160	2.449669e-03	3.862591e-04	2.291700e-03	20150715_gfpWAPLch3_G2G1\MitoSys2\Calibration\mEGFPC1_G2\mEGFP_FCSset1_1_R1_P10_K1_Ch2-Ch1.zen
180	2.141117e-03	4.341211e-04	2.184200e-03	20150715_gfpWAPLch3_G2G1\MitoSys2\Calibration\mEGFPC1_G2\mEGFP_FCSset1_1_R1_P10_K1_Ch2-Ch1.zen
200	1.990676e-03	3.229901e-04	2.088100e-03	20150715_gfpWAPLch3_G2G1\MitoSys2\Calibration\mEGFPC1_G2\mEGFP_FCSset1_1_R1_P10_K1_Ch2-Ch1.zen
220	1.900529e-03	4.218909e-04	2.001400e-03	20150715_gfpWAPLch3_G2G1\MitoSys2\Calibration\mEGFPC1_G2\mEGFP_FCSset1_1_R1_P10_K1_Ch2-Ch1.zen
240	1.918011e-03	4.068549e-04	1.922800e-03	20150715_gfpWAPLch3_G2G1\MitoSys2\Calibration\mEGFPC1_G2\mEGFP_FCSset1_1_R1_P10_K1_Ch2-Ch1.zen
260	2.017889e-03	3.599523e-04	1.851100e-03	20150715_gfpWAPLch3_G2G1\MitoSys2\Calibration\mEGFPC1_G2\mEGFP_FCSset1_1_R1_P10_K1_Ch2-Ch1.zen
280	1.815024e-03	3.523852e-04	1.785300e-03	20150715_gfpWAPLch3_G2G1\MitoSys2\Calibration\mEGFPC1_G2\mEGFP_FCSset1_1_R1_P10_K1_Ch2-Ch1.zen
300	1.757260e-03	2.208813e-04	1.724600e-03	20150715_gfpWAPLch3_G2G1\MitoSys2\Calibration\mEGFPC1_G2\mEGFP_FCSset1_1_R1_P10_K1_Ch2-Ch1.zen
340	1.639445e-03	3.518820e-04	1.616200e-03	20150715_gfpWAPLch3_G2G1\MitoSys2\Calibration\mEGFPC1_G2\mEGFP_FCSset1_1_R1_P10_K1_Ch2-Ch1.zen
380	1.568040e-03	3.943773e-04	1.521900e-03	20150715_gfpWAPLch3_G2G1\MitoSys2\Calibration\mEGFPC1_G2\mEGFP_FCSset1_1_R1_P10_K1_Ch2-Ch1.zen
420	1.525119e-03	3.596000e-04	1.438900e-03	20150715_gfpWAPLch3_G2G1\MitoSys2\Calibration\mEGFPC1_G2\mEGFP_FCSset1_1_R1_P10_K1_Ch2-Ch1.zen
460	1.363689e-03	3.476620e-04	1.364900e-03	20150715_gfpWAPLch3_G2G1\MitoSys2\Calibration\mEGFPC1_G2\mEGFP_FCSset1_1_R1_P10_K1_Ch2-Ch1.zen
500	1.330091e-03	2.720774e-04	1.298600e-03	20150715_gfpWAPLch3_G2G1\MitoSys2\Calibration\mEGFPC1_G2\mEGFP_FCSset1_1_R1_P10_K1_Ch2-Ch1.zen
540	1.226592e-03	2.572664e-04	1.238600e-03	20150715_gfpWAPLch3_G2G1\MitoSys2\Calibration\mEGFPC1_G2\mEGFP_FCSset1_1_R1_P10_K1_Ch2-Ch1.zen
580	1.101444e-03	3.655267e-04	1.184100e-03	20150715_gfpWAPLch3_G2G1\MitoSys2\Calibration\mEGFPC1_G2\mEGFP_FCSset1_1_R1_P10_K1_Ch2-Ch1.zen
620	1.172130e-03	2.489914e-04	1.134300e-03	20150715_gfpWAPLch3_G2G1\MitoSys2\Calibration\mEGFPC1_G2\mEGFP_FCSset1_1_R1_P10_K1_Ch2-Ch1.zen
660	1.039811e-03	2.755613e-04	1.088500e-03	20150715_gfpWAPLch3_G2G1\MitoSys2\Calibration\mEGFPC1_G2\mEGFP_FCSset1_1_R1_P10_K1_Ch2-Ch1.zen
700	1.023328e-03	2.474574e-04	1.046400e-03	20150715_gfpWAPLch3_G2G1\MitoSys2\Calibration\mEGFPC1_G2\mEGFP_FCSset1_1_R1_P10_K1_Ch2-Ch1.zen
780	9.594620e-04	1.668369e-04	9.712500e-04	20150715_gfpWAPLch3_G2G1\MitoSys2\Calibration\mEGFPC1_G2\mEGFP_FCSset1_1_R1_P10_K1_Ch2-Ch1.zen
860	8.689074e-04	2.935400e-04	9.062500e-04	20150715_gfpWAPLch3_G2G1\MitoSys2\Calibration\mEGFPC1_G2\mEGFP_FCSset1_1_R1_P10_K1_Ch2-Ch1.zen
940	8.085753e-04	2.597300e-04	8.494500e-04	20150715_gfpWAPLch3_G2G1\MitoSys2\Calibration\mEGFPC1_G2\mEGFP_FCSset1_1_R1_P10_K1_Ch2-Ch1.zen
1020	6.994167e-04	2.433207e-04	7.993800e-04	20150715_gfpWAPLch3_G2G1\MitoSys2\Calibration\mEGFPC1_G2\mEGFP_FCSset1_1_R1_P10_K1_Ch2-Ch1.zen
1100	7.933115e-04	2.270613e-04	7.549200e-04	20150715_gfpWAPLch3_G2G1\MitoSys2\Calibration\mEGFPC1_G2\mEGFP_FCSset1_1_R1_P10_K1_Ch2-Ch1.zen
1180	7.165781e-04	2.602778e-04	7.151800e-04	20150715_gfpWAPLch3_G2G1\MitoSys2\Calibration\mEGFPC1_G2\mEGFP_FCSset1_1_R1_P10_K1_Ch2-Ch1.zen
1260	6.725051e-04	3.345142e-04	6.794500e-04	20150715_gfpWAPLch3_G2G1\MitoSys2\Calibration\mEGFPC1_G2\mEGFP_FCSset1_1_R1_P10_K1_Ch2-Ch1.zen
1340	6.605680e-04	1.923433e-04	6.471500e-04	20150715_gfpWAPLch3_G2G1\MitoSys2\Calibration\mEGFPC1_G2\mEGFP_FCSset1_1_R1_P10_K1_Ch2-Ch1.zen
1420	5.800052e-04	1.989633e-04	6.178100e-04	20150715_gfpWAPLch3_G2G1\MitoSys2\Calibration\mEGFPC1_G2\mEGFP_FCSset1_1_R1_P10_K1_Ch2-Ch1.zen
1500	5.893300e-04	2.099000e-04	5.910600e-04	20150715_gfpWAPLch3_G2G1\MitoSys2\Calibration\mEGFPC1_G2\mEGFP_FCSset1_1_R1_P10_K1_Ch2-Ch1.zen
1660	5.442264e-04	1.271980e-04	5.440300e-04	20150715_gfpWAPLch3_G2G1\MitoSys2\Calibration\mEGFPC1_G2\mEGFP_FCSset1_1_R1_P10_K1_Ch2-Ch1.zen
1820	4.718783e-04	1.821007e-04	5.040500e-04	20150715_gfpWAPLch3_G2G1\MitoSys2\Calibration\mEGFPC1_G2\mEGFP_FCSset1_1_R1_P10_K1_Ch2-Ch1.zen
1980	4.985788e-04	1.429037e-04	4.696500e-04	20150715_gfpWAPLch3_G2G1\MitoSys2\Calibration\mEGFPC1_G2\mEGFP_FCSset1_1_R1_P10_K1_Ch2-Ch1.zen
2140	4.544211e-04	1.986749e-04	4.397500e-04	20150715_gfpWAPLch3_G2G1\MitoSys2\Calibration\mEGFPC1_G2\mEGFP_FCSset1_1_R1_P10_K1_Ch2-Ch1.zen
2300	3.868448e-04	1.679227e-04	4.135200e-04	20150715_gfpWAPLch3_G2G1\MitoSys2\Calibration\mEGFPC1_G2\mEGFP_FCSset1_1_R1_P10_K1_Ch2-Ch1.zen
2460	3.788572e-04	1.459734e-04	3.903400e-04	20150715_gfpWAPLch3_G2G1\MitoSys2\Calibration\mEGFPC1_G2\mEGFP_FCSset1_1_R1_P10_K1_Ch2-Ch1.zen
2620	3.086830e-04	1.733392e-04	3.697000e-04	20150715_gfpWAPLch3_G2G1\MitoSys2\Calibration\mEGFPC1_G2\mEGFP_FCSset1_1_R1_P10_K1_Ch2-Ch1.zen
2780	3.506354e-04	1.568479e-04	3.512100e-04	20150715_gfpWAPLch3_G2G1\MitoSys2\Calibration\mEGFPC1_G2\mEGFP_FCSset1_1_R1_P10_K1_Ch2-Ch1.zen
2940	3.251839e-04	1.541234e-04	3.345600e-04	20150715_gfpWAPLch3_G2G1\MitoSys2\Calibration\mEGFPC1_G2\mEGFP_FCSset1_1_R1_P10_K1_Ch2-Ch1.zen
3100	3.223564e-04	1.297161e-04	3.194900e-04	20150715_gfpWAPLch3_G2G1\MitoSys2\Calibration\mEGFPC1_G2\mEGFP_FCSset1_1_R1_P10_K1_Ch2-Ch1.zen
3420	2.271584e-04	1.445269e-04	2.932700e-04	20150715_gfpWAPLch3_G2G1\MitoSys2\Calibration\mEGFPC1_G2\mEGFP_FCSset1_1_R1_P10_K1_Ch2-Ch1.zen
3740	3.180862e-04	1.260170e-04	2.712400e-04	20150715_gfpWAPLch3_G2G1\MitoSys2\Calibration\mEGFPC1_G2\mEGFP_FCSset1_1_R1_P10_K1_Ch2-Ch1.zen
4060	2.150704e-04	1.537011e-04	2.524900e-04	20150715_gfpWAPLch3_G2G1\MitoSys2\Calibration\mEGFPC1_G2\mEGFP_FCSset1_1_R1_P10_K1_Ch2-Ch1.zen
4380	2.396070e-04	1.626266e-04	2.363400e-04	20150715_gfpWAPLch3_G2G1\MitoSys2\Calibration\mEGFPC1_G2\mEGFP_FCSset1_1_R1_P10_K1_Ch2-Ch1.zen
4700	2.290905e-04	1.638602e-04	2.222900e-04	20150715_gfpWAPLch3_G2G1\MitoSys2\Calibration\mEGFPC1_G2\mEGFP_FCSset1_1_R1_P10_K1_Ch2-Ch1.zen
5020	2.743563e-04	1.935720e-04	2.099600e-04	20150715_gfpWAPLch3_G2G1\MitoSys2\Calibration\mEGFPC1_G2\mEGFP_FCSset1_1_R1_P10_K1_Ch2-Ch1.zen
5340	2.352602e-04	1.472938e-04	1.990500e-04	20150715_gfpWAPLch3_G2G1\MitoSys2\Calibration\mEGFPC1_G2\mEGFP_FCSset1_1_R1_P10_K1_Ch2-Ch1.zen
5660	2.077331e-04	1.944771e-04	1.893500e-04	20150715_gfpWAPLch3_G2G1\MitoSys2\Calibration\mEGFPC1_G2\mEGFP_FCSset1_1_R1_P10_K1_Ch2-Ch1.zen
5980	1.334186e-04	1.449075e-04	1.806500e-04	20150715_gfpWAPLch3_G2G1\MitoSys2\Calibration\mEGFPC1_G2\mEGFP_FCSset1_1_R1_P10_K1_Ch2-Ch1.zen
6300	1.596941e-04	1.351080e-04	1.728200e-04	20150715_gfpWAPLch3_G2G1\MitoSys2\Calibration\mEGFPC1_G2\mEGFP_FCSset1_1_R1_P10_K1_Ch2-Ch1.zen
6940	1.518402e-04	1.032153e-04	1.592800e-04	20150715_gfpWAPLch3_G2G1\MitoSys2\Calibration\mEGFPC1_G2\mEGFP_FCSset1_1_R1_P10_K1_Ch2-Ch1.zen
7580	1.724979e-04	1.336359e-04	1.479900e-04	20150715_gfpWAPLch3_G2G1\MitoSys2\Calibration\mEGFPC1_G2\mEGFP_FCSset1_1_R1_P10_K1_Ch2-Ch1.zen
8220	1.720903e-04	1.111264e-04	1.384400e-04	20150715_gfpWAPLch3_G2G1\MitoSys2\Calibration\mEGFPC1_G2\mEGFP_FCSset1_1_R1_P10_K1_Ch2-Ch1.zen
8860	1.514396e-04	1.721361e-04	1.302600e-04	20150715_gfpWAPLch3_G2G1\MitoSys2\Calibration\mEGFPC1_G2\mEGFP_FCSset1_1_R1_P10_K1_Ch2-Ch1.zen
9500	1.757929e-04	1.170957e-04	1.231700e-04	20150715_gfpWAPLch3_G2G1\MitoSys2\Calibration\mEGFPC1_G2\mEGFP_FCSset1_1_R1_P10_K1_Ch2-Ch1.zen
10140	1.347434e-04	1.557567e-04	1.169700e-04	20150715_gfpWAPLch3_G2G1\MitoSys2\Calibration\mEGFPC1_G2\mEGFP_FCSset1_1_R1_P10_K1_Ch2-Ch1.zen
10780	8.280294e-05	1.396864e-04	1.115000e-04	20150715_gfpWAPLch3_G2G1\MitoSys2\Calibration\mEGFPC1_G2\mEGFP_FCSset1_1_R1_P10_K1_Ch2-Ch1.zen
11420	1.274611e-04	1.340516e-04	1.066500e-04	20150715_gfpWAPLch3_G2G1\MitoSys2\Calibration\mEGFPC1_G2\mEGFP_FCSset1_1_R1_P10_K1_Ch2-Ch1.zen
12060	7.421917e-05	1.236860e-04	1.023000e-04	20150715_gfpWAPLch3_G2G1\MitoSys2\Calibration\mEGFPC1_G2\mEGFP_FCSset1_1_R1_P10_K1_Ch2-Ch1.zen
12700	9.097025e-05	7.326706e-05	9.839000e-05	20150715_gfpWAPLch3_G2G1\MitoSys2\Calibration\mEGFPC1_G2\mEGFP_FCSset1_1_R1_P10_K1_Ch2-Ch1.zen
13980	1.025417e-04	1.144853e-04	9.162900e-05	20150715_gfpWAPLch3_G2G1\MitoSys2\Calibration\mEGFPC1_G2\mEGFP_FCSset1_1_R1_P10_K1_Ch2-Ch1.zen
15260	8.547210e-05	1.032162e-04	8.598300e-05	20150715_gfpWAPLch3_G2G1\MitoSys2\Calibration\mEGFPC1_G2\mEGFP_FCSset1_1_R1_P10_K1_Ch2-Ch1.zen
16540	6.644219e-05	9.902617e-05	8.119100e-05	20150715_gfpWAPLch3_G2G1\MitoSys2\Calibration\mEGFPC1_G2\mEGFP_FCSset1_1_R1_P10_K1_Ch2-Ch1.zen
17820	9.187197e-05	1.187296e-04	7.706500e-05	20150715_gfpWAPLch3_G2G1\MitoSys2\Calibration\mEGFPC1_G2\mEGFP_FCSset1_1_R1_P10_K1_Ch2-Ch1.zen
19100	1.271098e-04	1.020186e-04	7.346900e-05	20150715_gfpWAPLch3_G2G1\MitoSys2\Calibration\mEGFPC1_G2\mEGFP_FCSset1_1_R1_P10_K1_Ch2-Ch1.zen
20380	1.077538e-04	9.866146e-05	7.030100e-05	20150715_gfpWAPLch3_G2G1\MitoSys2\Calibration\mEGFPC1_G2\mEGFP_FCSset1_1_R1_P10_K1_Ch2-Ch1.zen
21660	6.539509e-05	1.224818e-04	6.748400e-05	20150715_gfpWAPLch3_G2G1\MitoSys2\Calibration\mEGFPC1_G2\mEGFP_FCSset1_1_R1_P10_K1_Ch2-Ch1.zen
22940	6.118939e-05	1.233922e-04	6.495800e-05	20150715_gfpWAPLch3_G2G1\MitoSys2\Calibration\mEGFPC1_G2\mEGFP_FCSset1_1_R1_P10_K1_Ch2-Ch1.zen
24220	5.591579e-05	9.794651e-05	6.267600e-05	20150715_gfpWAPLch3_G2G1\MitoSys2\Calibration\mEGFPC1_G2\mEGFP_FCSset1_1_R1_P10_K1_Ch2-Ch1.zen
25500	6.052072e-05	1.076533e-04	6.060100e-05	20150715_gfpWAPLch3_G2G1\MitoSys2\Calibration\mEGFPC1_G2\mEGFP_FCSset1_1_R1_P10_K1_Ch2-Ch1.zen
28060	7.980801e-05	8.066278e-05	5.695600e-05	20150715_gfpWAPLch3_G2G1\MitoSys2\Calibration\mEGFPC1_G2\mEGFP_FCSset1_1_R1_P10_K1_Ch2-Ch1.zen
30620	5.708857e-05	1.153751e-04	5.384300e-05	20150715_gfpWAPLch3_G2G1\MitoSys2\Calibration\mEGFPC1_G2\mEGFP_FCSset1_1_R1_P10_K1_Ch2-Ch1.zen
33180	2.859544e-05	1.070629e-04	5.114000e-05	20150715_gfpWAPLch3_G2G1\MitoSys2\Calibration\mEGFPC1_G2\mEGFP_FCSset1_1_R1_P10_K1_Ch2-Ch1.zen
35740	2.591036e-05	1.290516e-04	4.875800e-05	20150715_gfpWAPLch3_G2G1\MitoSys2\Calibration\mEGFPC1_G2\mEGFP_FCSset1_1_R1_P10_K1_Ch2-Ch1.zen
38300	1.037096e-05	1.053356e-04	4.663600e-05	20150715_gfpWAPLch3_G2G1\MitoSys2\Calibration\mEGFPC1_G2\mEGFP_FCSset1_1_R1_P10_K1_Ch2-Ch1.zen
40860	5.810710e-05	1.133213e-04	4.472600e-05	20150715_gfpWAPLch3_G2G1\MitoSys2\Calibration\mEGFPC1_G2\mEGFP_FCSset1_1_R1_P10_K1_Ch2-Ch1.zen
43420	3.591090e-05	8.517223e-05	4.299300e-05	20150715_gfpWAPLch3_G2G1\MitoSys2\Calibration\mEGFPC1_G2\mEGFP_FCSset1_1_R1_P10_K1_Ch2-Ch1.zen
45980	6.770613e-05	1.170456e-04	4.140800e-05	20150715_gfpWAPLch3_G2G1\MitoSys2\Calibration\mEGFPC1_G2\mEGFP_FCSset1_1_R1_P10_K1_Ch2-Ch1.zen
48540	4.079626e-05	1.174072e-04	3.995100e-05	20150715_gfpWAPLch3_G2G1\MitoSys2\Calibration\mEGFPC1_G2\mEGFP_FCSset1_1_R1_P10_K1_Ch2-Ch1.zen
51100	7.941345e-05	8.093844e-05	3.860300e-05	20150715_gfpWAPLch3_G2G1\MitoSys2\Calibration\mEGFPC1_G2\mEGFP_FCSset1_1_R1_P10_K1_Ch2-Ch1.zen
56220	4.529898e-05	1.143664e-04	3.618200e-05	20150715_gfpWAPLch3_G2G1\MitoSys2\Calibration\mEGFPC1_G2\mEGFP_FCSset1_1_R1_P10_K1_Ch2-Ch1.zen
61340	4.634189e-05	8.326207e-05	3.406200e-05	20150715_gfpWAPLch3_G2G1\MitoSys2\Calibration\mEGFPC1_G2\mEGFP_FCSset1_1_R1_P10_K1_Ch2-Ch1.zen
66460	5.275811e-05	8.825449e-05	3.218200e-05	20150715_gfpWAPLch3_G2G1\MitoSys2\Calibration\mEGFPC1_G2\mEGFP_FCSset1_1_R1_P10_K1_Ch2-Ch1.zen
71580	2.321872e-05	8.329422e-05	3.049800e-05	20150715_gfpWAPLch3_G2G1\MitoSys2\Calibration\mEGFPC1_G2\mEGFP_FCSset1_1_R1_P10_K1_Ch2-Ch1.zen
76700	5.512535e-05	8.860373e-05	2.897900e-05	20150715_gfpWAPLch3_G2G1\MitoSys2\Calibration\mEGFPC1_G2\mEGFP_FCSset1_1_R1_P10_K1_Ch2-Ch1.zen
81820	3.315129e-05	7.971084e-05	2.759900e-05	20150715_gfpWAPLch3_G2G1\MitoSys2\Calibration\mEGFPC1_G2\mEGFP_FCSset1_1_R1_P10_K1_Ch2-Ch1.zen
86940	3.720020e-05	9.800933e-05	2.633800e-05	20150715_gfpWAPLch3_G2G1\MitoSys2\Calibration\mEGFPC1_G2\mEGFP_FCSset1_1_R1_P10_K1_Ch2-Ch1.zen
92060	2.078620e-05	9.892608e-05	2.518100e-05	20150715_gfpWAPLch3_G2G1\MitoSys2\Calibration\mEGFPC1_G2\mEGFP_FCSset1_1_R1_P10_K1_Ch2-Ch1.zen
97180	1.850940e-05	1.001023e-04	2.411500e-05	20150715_gfpWAPLch3_G2G1\MitoSys2\Calibration\mEGFPC1_G2\mEGFP_FCSset1_1_R1_P10_K1_Ch2-Ch1.zen
102300	3.293573e-05	8.860588e-05	2.312800e-05	20150715_gfpWAPLch3_G2G1\MitoSys2\Calibration\mEGFPC1_G2\mEGFP_FCSset1_1_R1_P10_K1_Ch2-Ch1.zen
112540	2.740136e-05	7.116982e-05	2.136100e-05	20150715_gfpWAPLch3_G2G1\MitoSys2\Calibration\mEGFPC1_G2\mEGFP_FCSset1_1_R1_P10_K1_Ch2-Ch1.zen
122780	5.786878e-05	8.320494e-05	1.982300e-05	20150715_gfpWAPLch3_G2G1\MitoSys2\Calibration\mEGFPC1_G2\mEGFP_FCSset1_1_R1_P10_K1_Ch2-Ch1.zen
133020	4.714364e-05	8.922322e-05	1.847200e-05	20150715_gfpWAPLch3_G2G1\MitoSys2\Calibration\mEGFPC1_G2\mEGFP_FCSset1_1_R1_P10_K1_Ch2-Ch1.zen
143260	2.692465e-05	1.081790e-04	1.727500e-05	20150715_gfpWAPLch3_G2G1\MitoSys2\Calibration\mEGFPC1_G2\mEGFP_FCSset1_1_R1_P10_K1_Ch2-Ch1.zen
153500	3.091365e-05	9.542450e-05	1.620900e-05	20150715_gfpWAPLch3_G2G1\MitoSys2\Calibration\mEGFPC1_G2\mEGFP_FCSset1_1_R1_P10_K1_Ch2-Ch1.zen
163740	1.297635e-05	8.110166e-05	1.525300e-05	20150715_gfpWAPLch3_G2G1\MitoSys2\Calibration\mEGFPC1_G2\mEGFP_FCSset1_1_R1_P10_K1_Ch2-Ch1.zen
173980	2.385427e-06	7.456178e-05	1.439100e-05	20150715_gfpWAPLch3_G2G1\MitoSys2\Calibration\mEGFPC1_G2\mEGFP_FCSset1_1_R1_P10_K1_Ch2-Ch1.zen
184220	3.200333e-05	7.347167e-05	1.361100e-05	20150715_gfpWAPLch3_G2G1\MitoSys2\Calibration\mEGFPC1_G2\mEGFP_FCSset1_1_R1_P10_K1_Ch2-Ch1.zen
194460	1.937764e-05	8.731637e-05	1.290100e-05	20150715_gfpWAPLch3_G2G1\MitoSys2\Calibration\mEGFPC1_G2\mEGFP_FCSset1_1_R1_P10_K1_Ch2-Ch1.zen
204700	2.636960e-06	8.031699e-05	1.225300e-05	20150715_gfpWAPLch3_G2G1\MitoSys2\Calibration\mEGFPC1_G2\mEGFP_FCSset1_1_R1_P10_K1_Ch2-Ch1.zen
225180	3.424235e-07	7.557092e-05	1.111300e-05	20150715_gfpWAPLch3_G2G1\MitoSys2\Calibration\mEGFPC1_G2\mEGFP_FCSset1_1_R1_P10_K1_Ch2-Ch1.zen
245660	1.205264e-05	6.168114e-05	1.014400e-05	20150715_gfpWAPLch3_G2G1\MitoSys2\Calibration\mEGFPC1_G2\mEGFP_FCSset1_1_R1_P10_K1_Ch2-Ch1.zen
266140	1.013400e-05	7.979696e-05	9.312000e-06	20150715_gfpWAPLch3_G2G1\MitoSys2\Calibration\mEGFPC1_G2\mEGFP_FCSset1_1_R1_P10_K1_Ch2-Ch1.zen
286620	8.279219e-06	7.319479e-05	8.590000e-06	20150715_gfpWAPLch3_G2G1\MitoSys2\Calibration\mEGFPC1_G2\mEGFP_FCSset1_1_R1_P10_K1_Ch2-Ch1.zen
307100	6.500604e-06	5.971128e-05	7.958400e-06	20150715_gfpWAPLch3_G2G1\MitoSys2\Calibration\mEGFPC1_G2\mEGFP_FCSset1_1_R1_P10_K1_Ch2-Ch1.zen
327580	1.307176e-06	5.761144e-05	7.401900e-06	20150715_gfpWAPLch3_G2G1\MitoSys2\Calibration\mEGFPC1_G2\mEGFP_FCSset1_1_R1_P10_K1_Ch2-Ch1.zen
348060	-1.408725e-06	5.654275e-05	6.908300e-06	20150715_gfpWAPLch3_G2G1\MitoSys2\Calibration\mEGFPC1_G2\mEGFP_FCSset1_1_R1_P10_K1_Ch2-Ch1.zen
368540	4.320953e-06	5.111274e-05	6.468000e-06	20150715_gfpWAPLch3_G2G1\MitoSys2\Calibration\mEGFPC1_G2\mEGFP_FCSset1_1_R1_P10_K1_Ch2-Ch1.zen
389020	9.456140e-07	5.811627e-05	6.073000e-06	20150715_gfpWAPLch3_G2G1\MitoSys2\Calibration\mEGFPC1_G2\mEGFP_FCSset1_1_R1_P10_K1_Ch2-Ch1.zen
409500	5.938260e-06	3.867775e-05	5.717000e-06	20150715_gfpWAPLch3_G2G1\MitoSys2\Calibration\mEGFPC1_G2\mEGFP_FCSset1_1_R1_P10_K1_Ch2-Ch1.zen
450460	-1.177717e-05	3.845755e-05	5.101700e-06	20150715_gfpWAPLch3_G2G1\MitoSys2\Calibration\mEGFPC1_G2\mEGFP_FCSset1_1_R1_P10_K1_Ch2-Ch1.zen
491420	-7.521759e-06	4.247170e-05	4.589600e-06	20150715_gfpWAPLch3_G2G1\MitoSys2\Calibration\mEGFPC1_G2\mEGFP_FCSset1_1_R1_P10_K1_Ch2-Ch1.zen
532380	-1.089990e-05	5.142710e-05	4.157800e-06	20150715_gfpWAPLch3_G2G1\MitoSys2\Calibration\mEGFPC1_G2\mEGFP_FCSset1_1_R1_P10_K1_Ch2-Ch1.zen
573340	1.887042e-06	5.432970e-05	3.789400e-06	20150715_gfpWAPLch3_G2G1\MitoSys2\Calibration\mEGFPC1_G2\mEGFP_FCSset1_1_R1_P10_K1_Ch2-Ch1.zen
614300	-2.206772e-05	5.388285e-05	3.472100e-06	20150715_gfpWAPLch3_G2G1\MitoSys2\Calibration\mEGFPC1_G2\mEGFP_FCSset1_1_R1_P10_K1_Ch2-Ch1.zen
655260	-9.403735e-06	4.277053e-05	3.196200e-06	20150715_gfpWAPLch3_G2G1\MitoSys2\Calibration\mEGFPC1_G2\mEGFP_FCSset1_1_R1_P10_K1_Ch2-Ch1.zen
696220	-2.453552e-06	5.843576e-05	2.954600e-06	20150715_gfpWAPLch3_G2G1\MitoSys2\Calibration\mEGFPC1_G2\mEGFP_FCSset1_1_R1_P10_K1_Ch2-Ch1.zen
737180	-1.343533e-05	5.880165e-05	2.741500e-06	20150715_gfpWAPLch3_G2G1\MitoSys2\Calibration\mEGFPC1_G2\mEGFP_FCSset1_1_R1_P10_K1_Ch2-Ch1.zen
778140	1.854021e-06	5.260629e-05	2.552400e-06	20150715_gfpWAPLch3_G2G1\MitoSys2\Calibration\mEGFPC1_G2\mEGFP_FCSset1_1_R1_P10_K1_Ch2-Ch1.zen
819100	-2.274793e-05	4.763674e-05	2.383700e-06	20150715_gfpWAPLch3_G2G1\MitoSys2\Calibration\mEGFPC1_G2\mEGFP_FCSset1_1_R1_P10_K1_Ch2-Ch1.zen
901020	-2.704151e-05	5.164710e-05	2.096000e-06	20150715_gfpWAPLch3_G2G1\MitoSys2\Calibration\mEGFPC1_G2\mEGFP_FCSset1_1_R1_P10_K1_Ch2-Ch1.zen
982940	-2.261994e-05	5.305697e-05	1.860500e-06	20150715_gfpWAPLch3_G2G1\MitoSys2\Calibration\mEGFPC1_G2\mEGFP_FCSset1_1_R1_P10_K1_Ch2-Ch1.zen
1064860	-9.085278e-06	5.387548e-05	1.665000e-06	20150715_gfpWAPLch3_G2G1\MitoSys2\Calibration\mEGFPC1_G2\mEGFP_FCSset1_1_R1_P10_K1_Ch2-Ch1.zen
1146780	-9.825290e-07	5.332462e-05	1.500400e-06	20150715_gfpWAPLch3_G2G1\MitoSys2\Calibration\mEGFPC1_G2\mEGFP_FCSset1_1_R1_P10_K1_Ch2-Ch1.zen
1228700	-1.059918e-05	5.874083e-05	1.360400e-06	20150715_gfpWAPLch3_G2G1\MitoSys2\Calibration\mEGFPC1_G2\mEGFP_FCSset1_1_R1_P10_K1_Ch2-Ch1.zen
1310620	-2.641011e-05	4.439355e-05	1.240200e-06	20150715_gfpWAPLch3_G2G1\MitoSys2\Calibration\mEGFPC1_G2\mEGFP_FCSset1_1_R1_P10_K1_Ch2-Ch1.zen
1392540	-6.867550e-06	3.613938e-05	1.136000e-06	20150715_gfpWAPLch3_G2G1\MitoSys2\Calibration\mEGFPC1_G2\mEGFP_FCSset1_1_R1_P10_K1_Ch2-Ch1.zen
1474460	-3.647377e-06	3.783157e-05	1.045100e-06	20150715_gfpWAPLch3_G2G1\MitoSys2\Calibration\mEGFPC1_G2\mEGFP_FCSset1_1_R1_P10_K1_Ch2-Ch1.zen
1556380	-6.596899e-06	5.113656e-05	9.652200e-07	20150715_gfpWAPLch3_G2G1\MitoSys2\Calibration\mEGFPC1_G2\mEGFP_FCSset1_1_R1_P10_K1_Ch2-Ch1.zen
10	3.455845e-03	6.218214e-04	3.610900e-03	20150715_gfpWAPLch3_G2G1\MitoSys2\Calibration\mEGFPC1_G2\mEGFP_FCSset1_1_R1_P3_K1_Ch2-Ch1.zen
20	3.652776e-03	4.561256e-04	3.497000e-03	20150715_gfpWAPLch3_G2G1\MitoSys2\Calibration\mEGFPC1_G2\mEGFP_FCSset1_1_R1_P3_K1_Ch2-Ch1.zen
30	3.417710e-03	5.341300e-04	3.389000e-03	20150715_gfpWAPLch3_G2G1\MitoSys2\Calibration\mEGFPC1_G2\mEGFP_FCSset1_1_R1_P3_K1_Ch2-Ch1.zen
40	3.392501e-03	5.445059e-04	3.287400e-03	20150715_gfpWAPLch3_G2G1\MitoSys2\Calibration\mEGFPC1_G2\mEGFP_FCSset1_1_R1_P3_K1_Ch2-Ch1.zen
50	3.037512e-03	5.730421e-04	3.192000e-03	20150715_gfpWAPLch3_G2G1\MitoSys2\Calibration\mEGFPC1_G2\mEGFP_FCSset1_1_R1_P3_K1_Ch2-Ch1.zen
60	3.361514e-03	4.816616e-04	3.102400e-03	20150715_gfpWAPLch3_G2G1\MitoSys2\Calibration\mEGFPC1_G2\mEGFP_FCSset1_1_R1_P3_K1_Ch2-Ch1.zen
70	2.797893e-03	5.549137e-04	3.018400e-03	20150715_gfpWAPLch3_G2G1\MitoSys2\Calibration\mEGFPC1_G2\mEGFP_FCSset1_1_R1_P3_K1_Ch2-Ch1.zen
80	3.085931e-03	6.212970e-04	2.939300e-03	20150715_gfpWAPLch3_G2G1\MitoSys2\Calibration\mEGFPC1_G2\mEGFP_FCSset1_1_R1_P3_K1_Ch2-Ch1.zen
90	2.554253e-03	5.762982e-04	2.865000e-03	20150715_gfpWAPLch3_G2G1\MitoSys2\Calibration\mEGFPC1_G2\mEGFP_FCSset1_1_R1_P3_K1_Ch2-Ch1.zen
100	2.815875e-03	5.304212e-04	2.795000e-03	20150715_gfpWAPLch3_G2G1\MitoSys2\Calibration\mEGFPC1_G2\mEGFP_FCSset1_1_R1_P3_K1_Ch2-Ch1.zen
120	2.736907e-03	4.273007e-04	2.666400e-03	20150715_gfpWAPLch3_G2G1\MitoSys2\Calibration\mEGFPC1_G2\mEGFP_FCSset1_1_R1_P3_K1_Ch2-Ch1.zen
140	2.558150e-03	4.614718e-04	2.551300e-03	20150715_gfpWAPLch3_G2G1\MitoSys2\Calibration\mEGFPC1_G2\mEGFP_FCSset1_1_R1_P3_K1_Ch2-Ch1.zen
160	2.499623e-03	3.790439e-04	2.447500e-03	20150715_gfpWAPLch3_G2G1\MitoSys2\Calibration\mEGFPC1_G2\mEGFP_FCSset1_1_R1_P3_K1_Ch2-Ch1.zen
180	2.398328e-03	3.516941e-04	2.353300e-03	20150715_gfpWAPLch3_G2G1\MitoSys2\Calibration\mEGFPC1_G2\mEGFP_FCSset1_1_R1_P3_K1_Ch2-Ch1.zen
200	2.200723e-03	3.756566e-04	2.267300e-03	20150715_gfpWAPLch3_G2G1\MitoSys2\Calibration\mEGFPC1_G2\mEGFP_FCSset1_1_R1_P3_K1_Ch2-Ch1.zen
220	2.321650e-03	5.261031e-04	2.188300e-03	20150715_gfpWAPLch3_G2G1\MitoSys2\Calibration\mEGFPC1_G2\mEGFP_FCSset1_1_R1_P3_K1_Ch2-Ch1.zen
240	2.137671e-03	4.150878e-04	2.115400e-03	20150715_gfpWAPLch3_G2G1\MitoSys2\Calibration\mEGFPC1_G2\mEGFP_FCSset1_1_R1_P3_K1_Ch2-Ch1.zen
260	1.937800e-03	5.777306e-04	2.047800e-03	20150715_gfpWAPLch3_G2G1\MitoSys2\Calibration\mEGFPC1_G2\mEGFP_FCSset1_1_R1_P3_K1_Ch2-Ch1.zen
280	2.047638e-03	2.956643e-04	1.984900e-03	20150715_gfpWAPLch3_G2G1\MitoSys2\Calibration\mEGFPC1_G2\mEGFP_FCSset1_1_R1_P3_K1_Ch2-Ch1.zen
300	2.004245e-03	2.758690e-04	1.926000e-03	20150715_gfpWAPLch3_G2G1\MitoSys2\Calibration\mEGFPC1_G2\mEGFP_FCSset1_1_R1_P3_K1_Ch2-Ch1.zen
340	1.828191e-03	2.759433e-04	1.818900e-03	20150715_gfpWAPLch3_G2G1\MitoSys2\Calibration\mEGFPC1_G2\mEGFP_FCSset1_1_R1_P3_K1_Ch2-Ch1.zen
380	1.699757e-03	3.641375e-04	1.723400e-03	20150715_gfpWAPLch3_G2G1\MitoSys2\Calibration\mEGFPC1_G2\mEGFP_FCSset1_1_R1_P3_K1_Ch2-Ch1.zen
420	1.659692e-03	2.530386e-04	1.637600e-03	20150715_gfpWAPLch3_G2G1\MitoSys2\Calibration\mEGFPC1_G2\mEGFP_FCSset1_1_R1_P3_K1_Ch2-Ch1.zen
460	1.450142e-03	2.478245e-04	1.559900e-03	20150715_gfpWAPLch3_G2G1\MitoSys2\Calibration\mEGFPC1_G2\mEGFP_FCSset1_1_R1_P3_K1_Ch2-Ch1.zen
500	1.352094e-03	3.089499e-04	1.489000e-03	20150715_gfpWAPLch3_G2G1\MitoSys2\Calibration\mEGFPC1_G2\mEGFP_FCSset1_1_R1_P3_K1_Ch2-Ch1.zen
540	1.446947e-03	3.181662e-04	1.424100e-03	20150715_gfpWAPLch3_G2G1\MitoSys2\Calibration\mEGFPC1_G2\mEGFP_FCSset1_1_R1_P3_K1_Ch2-Ch1.zen
580	1.363581e-03	3.631938e-04	1.364400e-03	20150715_gfpWAPLch3_G2G1\MitoSys2\Calibration\mEGFPC1_G2\mEGFP_FCSset1_1_R1_P3_K1_Ch2-Ch1.zen
620	1.292221e-03	3.366988e-04	1.309200e-03	20150715_gfpWAPLch3_G2G1\MitoSys2\Calibration\mEGFPC1_G2\mEGFP_FCSset1_1_R1_P3_K1_Ch2-Ch1.zen
660	1.306168e-03	3.054661e-04	1.258100e-03	20150715_gfpWAPLch3_G2G1\MitoSys2\Calibration\mEGFPC1_G2\mEGFP_FCSset1_1_R1_P3_K1_Ch2-Ch1.zen
700	1.246547e-03	2.104790e-04	1.210600e-03	20150715_gfpWAPLch3_G2G1\MitoSys2\Calibration\mEGFPC1_G2\mEGFP_FCSset1_1_R1_P3_K1_Ch2-Ch1.zen
780	1.034001e-03	3.036760e-04	1.125100e-03	20150715_gfpWAPLch3_G2G1\MitoSys2\Calibration\mEGFPC1_G2\mEGFP_FCSset1_1_R1_P3_K1_Ch2-Ch1.zen
860	1.029467e-03	2.117518e-04	1.050300e-03	20150715_gfpWAPLch3_G2G1\MitoSys2\Calibration\mEGFPC1_G2\mEGFP_FCSset1_1_R1_P3_K1_Ch2-Ch1.zen
940	1.018957e-03	2.838363e-04	9.843100e-04	20150715_gfpWAPLch3_G2G1\MitoSys2\Calibration\mEGFPC1_G2\mEGFP_FCSset1_1_R1_P3_K1_Ch2-Ch1.zen
1020	9.324296e-04	2.424370e-04	9.257300e-04	20150715_gfpWAPLch3_G2G1\MitoSys2\Calibration\mEGFPC1_G2\mEGFP_FCSset1_1_R1_P3_K1_Ch2-Ch1.zen
1100	8.134454e-04	2.297246e-04	8.734200e-04	20150715_gfpWAPLch3_G2G1\MitoSys2\Calibration\mEGFPC1_G2\mEGFP_FCSset1_1_R1_P3_K1_Ch2-Ch1.zen
1180	8.650357e-04	2.188613e-04	8.264400e-04	20150715_gfpWAPLch3_G2G1\MitoSys2\Calibration\mEGFPC1_G2\mEGFP_FCSset1_1_R1_P3_K1_Ch2-Ch1.zen
1260	8.376222e-04	2.492945e-04	7.840500e-04	20150715_gfpWAPLch3_G2G1\MitoSys2\Calibration\mEGFPC1_G2\mEGFP_FCSset1_1_R1_P3_K1_Ch2-Ch1.zen
1340	7.846272e-04	2.472859e-04	7.456200e-04	20150715_gfpWAPLch3_G2G1\MitoSys2\Calibration\mEGFPC1_G2\mEGFP_FCSset1_1_R1_P3_K1_Ch2-Ch1.zen
1420	7.090891e-04	3.079623e-04	7.106500e-04	20150715_gfpWAPLch3_G2G1\MitoSys2\Calibration\mEGFPC1_G2\mEGFP_FCSset1_1_R1_P3_K1_Ch2-Ch1.zen
1500	6.620105e-04	1.737723e-04	6.786900e-04	20150715_gfpWAPLch3_G2G1\MitoSys2\Calibration\mEGFPC1_G2\mEGFP_FCSset1_1_R1_P3_K1_Ch2-Ch1.zen
1660	6.501471e-04	1.984890e-04	6.224200e-04	20150715_gfpWAPLch3_G2G1\MitoSys2\Calibration\mEGFPC1_G2\mEGFP_FCSset1_1_R1_P3_K1_Ch2-Ch1.zen
1820	5.256783e-04	2.337063e-04	5.745300e-04	20150715_gfpWAPLch3_G2G1\MitoSys2\Calibration\mEGFPC1_G2\mEGFP_FCSset1_1_R1_P3_K1_Ch2-Ch1.zen
1980	5.171971e-04	1.955135e-04	5.333000e-04	20150715_gfpWAPLch3_G2G1\MitoSys2\Calibration\mEGFPC1_G2\mEGFP_FCSset1_1_R1_P3_K1_Ch2-Ch1.zen
2140	5.842145e-04	2.075879e-04	4.974800e-04	20150715_gfpWAPLch3_G2G1\MitoSys2\Calibration\mEGFPC1_G2\mEGFP_FCSset1_1_R1_P3_K1_Ch2-Ch1.zen
2300	4.035988e-04	1.972905e-04	4.660900e-04	20150715_gfpWAPLch3_G2G1\MitoSys2\Calibration\mEGFPC1_G2\mEGFP_FCSset1_1_R1_P3_K1_Ch2-Ch1.zen
2460	4.309954e-04	1.952130e-04	4.383800e-04	20150715_gfpWAPLch3_G2G1\MitoSys2\Calibration\mEGFPC1_G2\mEGFP_FCSset1_1_R1_P3_K1_Ch2-Ch1.zen
2620	3.603355e-04	1.925214e-04	4.137400e-04	20150715_gfpWAPLch3_G2G1\MitoSys2\Calibration\mEGFPC1_G2\mEGFP_FCSset1_1_R1_P3_K1_Ch2-Ch1.zen
2780	3.900306e-04	2.318884e-04	3.917100e-04	20150715_gfpWAPLch3_G2G1\MitoSys2\Calibration\mEGFPC1_G2\mEGFP_FCSset1_1_R1_P3_K1_Ch2-Ch1.zen
2940	3.814047e-04	1.673917e-04	3.719000e-04	20150715_gfpWAPLch3_G2G1\MitoSys2\Calibration\mEGFPC1_G2\mEGFP_FCSset1_1_R1_P3_K1_Ch2-Ch1.zen
3100	3.396870e-04	1.329316e-04	3.540000e-04	20150715_gfpWAPLch3_G2G1\MitoSys2\Calibration\mEGFPC1_G2\mEGFP_FCSset1_1_R1_P3_K1_Ch2-Ch1.zen
3420	3.115670e-04	1.393483e-04	3.229600e-04	20150715_gfpWAPLch3_G2G1\MitoSys2\Calibration\mEGFPC1_G2\mEGFP_FCSset1_1_R1_P3_K1_Ch2-Ch1.zen
3740	3.216320e-04	1.315025e-04	2.969800e-04	20150715_gfpWAPLch3_G2G1\MitoSys2\Calibration\mEGFPC1_G2\mEGFP_FCSset1_1_R1_P3_K1_Ch2-Ch1.zen
4060	2.537516e-04	1.454197e-04	2.749500e-04	20150715_gfpWAPLch3_G2G1\MitoSys2\Calibration\mEGFPC1_G2\mEGFP_FCSset1_1_R1_P3_K1_Ch2-Ch1.zen
4380	2.368583e-04	1.808293e-04	2.560500e-04	20150715_gfpWAPLch3_G2G1\MitoSys2\Calibration\mEGFPC1_G2\mEGFP_FCSset1_1_R1_P3_K1_Ch2-Ch1.zen
4700	3.047849e-04	1.312028e-04	2.396700e-04	20150715_gfpWAPLch3_G2G1\MitoSys2\Calibration\mEGFPC1_G2\mEGFP_FCSset1_1_R1_P3_K1_Ch2-Ch1.zen
5020	2.305097e-04	1.611425e-04	2.253500e-04	20150715_gfpWAPLch3_G2G1\MitoSys2\Calibration\mEGFPC1_G2\mEGFP_FCSset1_1_R1_P3_K1_Ch2-Ch1.zen
5340	1.900196e-04	2.088064e-04	2.127400e-04	20150715_gfpWAPLch3_G2G1\MitoSys2\Calibration\mEGFPC1_G2\mEGFP_FCSset1_1_R1_P3_K1_Ch2-Ch1.zen
5660	1.947948e-04	2.038891e-04	2.015400e-04	20150715_gfpWAPLch3_G2G1\MitoSys2\Calibration\mEGFPC1_G2\mEGFP_FCSset1_1_R1_P3_K1_Ch2-Ch1.zen
5980	1.488610e-04	1.655191e-04	1.915500e-04	20150715_gfpWAPLch3_G2G1\MitoSys2\Calibration\mEGFPC1_G2\mEGFP_FCSset1_1_R1_P3_K1_Ch2-Ch1.zen
6300	1.785523e-04	1.569003e-04	1.825700e-04	20150715_gfpWAPLch3_G2G1\MitoSys2\Calibration\mEGFPC1_G2\mEGFP_FCSset1_1_R1_P3_K1_Ch2-Ch1.zen
6940	1.370064e-04	1.670754e-04	1.671300e-04	20150715_gfpWAPLch3_G2G1\MitoSys2\Calibration\mEGFPC1_G2\mEGFP_FCSset1_1_R1_P3_K1_Ch2-Ch1.zen
7580	1.662162e-04	1.764562e-04	1.543200e-04	20150715_gfpWAPLch3_G2G1\MitoSys2\Calibration\mEGFPC1_G2\mEGFP_FCSset1_1_R1_P3_K1_Ch2-Ch1.zen
8220	1.736614e-04	2.033235e-04	1.435500e-04	20150715_gfpWAPLch3_G2G1\MitoSys2\Calibration\mEGFPC1_G2\mEGFP_FCSset1_1_R1_P3_K1_Ch2-Ch1.zen
8860	1.455231e-04	1.532955e-04	1.343600e-04	20150715_gfpWAPLch3_G2G1\MitoSys2\Calibration\mEGFPC1_G2\mEGFP_FCSset1_1_R1_P3_K1_Ch2-Ch1.zen
9500	1.126854e-04	1.091873e-04	1.264400e-04	20150715_gfpWAPLch3_G2G1\MitoSys2\Calibration\mEGFPC1_G2\mEGFP_FCSset1_1_R1_P3_K1_Ch2-Ch1.zen
10140	1.371456e-04	1.184887e-04	1.195400e-04	20150715_gfpWAPLch3_G2G1\MitoSys2\Calibration\mEGFPC1_G2\mEGFP_FCSset1_1_R1_P3_K1_Ch2-Ch1.zen
10780	1.240987e-04	1.582505e-04	1.134800e-04	20150715_gfpWAPLch3_G2G1\MitoSys2\Calibration\mEGFPC1_G2\mEGFP_FCSset1_1_R1_P3_K1_Ch2-Ch1.zen
11420	1.502193e-04	1.253836e-04	1.081200e-04	20150715_gfpWAPLch3_G2G1\MitoSys2\Calibration\mEGFPC1_G2\mEGFP_FCSset1_1_R1_P3_K1_Ch2-Ch1.zen
12060	1.114179e-04	1.325088e-04	1.033400e-04	20150715_gfpWAPLch3_G2G1\MitoSys2\Calibration\mEGFPC1_G2\mEGFP_FCSset1_1_R1_P3_K1_Ch2-Ch1.zen
12700	1.162526e-04	9.979543e-05	9.904800e-05	20150715_gfpWAPLch3_G2G1\MitoSys2\Calibration\mEGFPC1_G2\mEGFP_FCSset1_1_R1_P3_K1_Ch2-Ch1.zen
13980	1.132402e-04	1.335860e-04	9.166700e-05	20150715_gfpWAPLch3_G2G1\MitoSys2\Calibration\mEGFPC1_G2\mEGFP_FCSset1_1_R1_P3_K1_Ch2-Ch1.zen
15260	5.519234e-05	9.684675e-05	8.554100e-05	20150715_gfpWAPLch3_G2G1\MitoSys2\Calibration\mEGFPC1_G2\mEGFP_FCSset1_1_R1_P3_K1_Ch2-Ch1.zen
16540	6.936499e-05	1.315763e-04	8.036900e-05	20150715_gfpWAPLch3_G2G1\MitoSys2\Calibration\mEGFPC1_G2\mEGFP_FCSset1_1_R1_P3_K1_Ch2-Ch1.zen
17820	1.074204e-04	1.135542e-04	7.593900e-05	20150715_gfpWAPLch3_G2G1\MitoSys2\Calibration\mEGFPC1_G2\mEGFP_FCSset1_1_R1_P3_K1_Ch2-Ch1.zen
19100	8.106254e-05	1.130457e-04	7.209800e-05	20150715_gfpWAPLch3_G2G1\MitoSys2\Calibration\mEGFPC1_G2\mEGFP_FCSset1_1_R1_P3_K1_Ch2-Ch1.zen
20380	7.187691e-05	1.047349e-04	6.873100e-05	20150715_gfpWAPLch3_G2G1\MitoSys2\Calibration\mEGFPC1_G2\mEGFP_FCSset1_1_R1_P3_K1_Ch2-Ch1.zen
21660	6.902557e-05	1.374635e-04	6.575100e-05	20150715_gfpWAPLch3_G2G1\MitoSys2\Calibration\mEGFPC1_G2\mEGFP_FCSset1_1_R1_P3_K1_Ch2-Ch1.zen
22940	3.162398e-05	1.021238e-04	6.309100e-05	20150715_gfpWAPLch3_G2G1\MitoSys2\Calibration\mEGFPC1_G2\mEGFP_FCSset1_1_R1_P3_K1_Ch2-Ch1.zen
24220	4.631262e-05	1.108996e-04	6.070000e-05	20150715_gfpWAPLch3_G2G1\MitoSys2\Calibration\mEGFPC1_G2\mEGFP_FCSset1_1_R1_P3_K1_Ch2-Ch1.zen
25500	5.715623e-05	1.086649e-04	5.853500e-05	20150715_gfpWAPLch3_G2G1\MitoSys2\Calibration\mEGFPC1_G2\mEGFP_FCSset1_1_R1_P3_K1_Ch2-Ch1.zen
28060	7.524043e-05	1.486212e-04	5.475800e-05	20150715_gfpWAPLch3_G2G1\MitoSys2\Calibration\mEGFPC1_G2\mEGFP_FCSset1_1_R1_P3_K1_Ch2-Ch1.zen
30620	7.261263e-05	1.043024e-04	5.156200e-05	20150715_gfpWAPLch3_G2G1\MitoSys2\Calibration\mEGFPC1_G2\mEGFP_FCSset1_1_R1_P3_K1_Ch2-Ch1.zen
33180	9.176329e-05	1.174622e-04	4.881000e-05	20150715_gfpWAPLch3_G2G1\MitoSys2\Calibration\mEGFPC1_G2\mEGFP_FCSset1_1_R1_P3_K1_Ch2-Ch1.zen
35740	8.925242e-05	1.412395e-04	4.640800e-05	20150715_gfpWAPLch3_G2G1\MitoSys2\Calibration\mEGFPC1_G2\mEGFP_FCSset1_1_R1_P3_K1_Ch2-Ch1.zen
38300	6.230293e-05	1.276825e-04	4.428600e-05	20150715_gfpWAPLch3_G2G1\MitoSys2\Calibration\mEGFPC1_G2\mEGFP_FCSset1_1_R1_P3_K1_Ch2-Ch1.zen
40860	3.472380e-05	1.262966e-04	4.239300e-05	20150715_gfpWAPLch3_G2G1\MitoSys2\Calibration\mEGFPC1_G2\mEGFP_FCSset1_1_R1_P3_K1_Ch2-Ch1.zen
43420	2.726350e-05	9.200326e-05	4.068800e-05	20150715_gfpWAPLch3_G2G1\MitoSys2\Calibration\mEGFPC1_G2\mEGFP_FCSset1_1_R1_P3_K1_Ch2-Ch1.zen
45980	4.267130e-05	1.100723e-04	3.914200e-05	20150715_gfpWAPLch3_G2G1\MitoSys2\Calibration\mEGFPC1_G2\mEGFP_FCSset1_1_R1_P3_K1_Ch2-Ch1.zen
48540	5.166767e-05	1.178899e-04	3.773100e-05	20150715_gfpWAPLch3_G2G1\MitoSys2\Calibration\mEGFPC1_G2\mEGFP_FCSset1_1_R1_P3_K1_Ch2-Ch1.zen
51100	7.933798e-05	9.162775e-05	3.643600e-05	20150715_gfpWAPLch3_G2G1\MitoSys2\Calibration\mEGFPC1_G2\mEGFP_FCSset1_1_R1_P3_K1_Ch2-Ch1.zen
56220	3.475036e-05	7.601471e-05	3.413300e-05	20150715_gfpWAPLch3_G2G1\MitoSys2\Calibration\mEGFPC1_G2\mEGFP_FCSset1_1_R1_P3_K1_Ch2-Ch1.zen
61340	2.141353e-05	9.807066e-05	3.214200e-05	20150715_gfpWAPLch3_G2G1\MitoSys2\Calibration\mEGFPC1_G2\mEGFP_FCSset1_1_R1_P3_K1_Ch2-Ch1.zen
66460	2.820909e-05	9.679605e-05	3.039500e-05	20150715_gfpWAPLch3_G2G1\MitoSys2\Calibration\mEGFPC1_G2\mEGFP_FCSset1_1_R1_P3_K1_Ch2-Ch1.zen
71580	4.365499e-05	9.063359e-05	2.884700e-05	20150715_gfpWAPLch3_G2G1\MitoSys2\Calibration\mEGFPC1_G2\mEGFP_FCSset1_1_R1_P3_K1_Ch2-Ch1.zen
76700	2.053977e-05	9.728101e-05	2.746200e-05	20150715_gfpWAPLch3_G2G1\MitoSys2\Calibration\mEGFPC1_G2\mEGFP_FCSset1_1_R1_P3_K1_Ch2-Ch1.zen
81820	3.900001e-05	1.012154e-04	2.621400e-05	20150715_gfpWAPLch3_G2G1\MitoSys2\Calibration\mEGFPC1_G2\mEGFP_FCSset1_1_R1_P3_K1_Ch2-Ch1.zen
86940	3.275901e-05	7.404718e-05	2.508100e-05	20150715_gfpWAPLch3_G2G1\MitoSys2\Calibration\mEGFPC1_G2\mEGFP_FCSset1_1_R1_P3_K1_Ch2-Ch1.zen
92060	2.685768e-05	9.241736e-05	2.404700e-05	20150715_gfpWAPLch3_G2G1\MitoSys2\Calibration\mEGFPC1_G2\mEGFP_FCSset1_1_R1_P3_K1_Ch2-Ch1.zen
97180	2.869313e-05	9.553539e-05	2.309800e-05	20150715_gfpWAPLch3_G2G1\MitoSys2\Calibration\mEGFPC1_G2\mEGFP_FCSset1_1_R1_P3_K1_Ch2-Ch1.zen
102300	3.129980e-05	7.595867e-05	2.222500e-05	20150715_gfpWAPLch3_G2G1\MitoSys2\Calibration\mEGFPC1_G2\mEGFP_FCSset1_1_R1_P3_K1_Ch2-Ch1.zen
112540	8.408726e-06	7.112456e-05	2.066700e-05	20150715_gfpWAPLch3_G2G1\MitoSys2\Calibration\mEGFPC1_G2\mEGFP_FCSset1_1_R1_P3_K1_Ch2-Ch1.zen
122780	3.166850e-05	6.719218e-05	1.931700e-05	20150715_gfpWAPLch3_G2G1\MitoSys2\Calibration\mEGFPC1_G2\mEGFP_FCSset1_1_R1_P3_K1_Ch2-Ch1.zen
133020	2.246474e-05	8.554336e-05	1.813400e-05	20150715_gfpWAPLch3_G2G1\MitoSys2\Calibration\mEGFPC1_G2\mEGFP_FCSset1_1_R1_P3_K1_Ch2-Ch1.zen
143260	2.613288e-05	6.394053e-05	1.708800e-05	20150715_gfpWAPLch3_G2G1\MitoSys2\Calibration\mEGFPC1_G2\mEGFP_FCSset1_1_R1_P3_K1_Ch2-Ch1.zen
153500	5.273944e-05	8.315248e-05	1.615600e-05	20150715_gfpWAPLch3_G2G1\MitoSys2\Calibration\mEGFPC1_G2\mEGFP_FCSset1_1_R1_P3_K1_Ch2-Ch1.zen
163740	2.263607e-05	9.147149e-05	1.532000e-05	20150715_gfpWAPLch3_G2G1\MitoSys2\Calibration\mEGFPC1_G2\mEGFP_FCSset1_1_R1_P3_K1_Ch2-Ch1.zen
173980	1.031020e-05	8.761821e-05	1.456400e-05	20150715_gfpWAPLch3_G2G1\MitoSys2\Calibration\mEGFPC1_G2\mEGFP_FCSset1_1_R1_P3_K1_Ch2-Ch1.zen
184220	-4.193025e-06	8.456335e-05	1.387900e-05	20150715_gfpWAPLch3_G2G1\MitoSys2\Calibration\mEGFPC1_G2\mEGFP_FCSset1_1_R1_P3_K1_Ch2-Ch1.zen
194460	1.732278e-05	6.924957e-05	1.325400e-05	20150715_gfpWAPLch3_G2G1\MitoSys2\Calibration\mEGFPC1_G2\mEGFP_FCSset1_1_R1_P3_K1_Ch2-Ch1.zen
204700	5.893822e-05	7.313861e-05	1.268100e-05	20150715_gfpWAPLch3_G2G1\MitoSys2\Calibration\mEGFPC1_G2\mEGFP_FCSset1_1_R1_P3_K1_Ch2-Ch1.zen
225180	2.577782e-05	6.079678e-05	1.166800e-05	20150715_gfpWAPLch3_G2G1\MitoSys2\Calibration\mEGFPC1_G2\mEGFP_FCSset1_1_R1_P3_K1_Ch2-Ch1.zen
245660	-6.152415e-06	6.240264e-05	1.080100e-05	20150715_gfpWAPLch3_G2G1\MitoSys2\Calibration\mEGFPC1_G2\mEGFP_FCSset1_1_R1_P3_K1_Ch2-Ch1.zen
266140	1.270588e-05	7.626452e-05	1.004900e-05	20150715_gfpWAPLch3_G2G1\MitoSys2\Calibration\mEGFPC1_G2\mEGFP_FCSset1_1_R1_P3_K1_Ch2-Ch1.zen
286620	-6.569860e-06	4.975766e-05	9.391300e-06	20150715_gfpWAPLch3_G2G1\MitoSys2\Calibration\mEGFPC1_G2\mEGFP_FCSset1_1_R1_P3_K1_Ch2-Ch1.zen
307100	1.315689e-05	8.334330e-05	8.810800e-06	20150715_gfpWAPLch3_G2G1\MitoSys2\Calibration\mEGFPC1_G2\mEGFP_FCSset1_1_R1_P3_K1_Ch2-Ch1.zen
327580	2.560965e-06	6.931623e-05	8.294600e-06	20150715_gfpWAPLch3_G2G1\MitoSys2\Calibration\mEGFPC1_G2\mEGFP_FCSset1_1_R1_P3_K1_Ch2-Ch1.zen
348060	2.557471e-05	8.528905e-05	7.832600e-06	20150715_gfpWAPLch3_G2G1\MitoSys2\Calibration\mEGFPC1_G2\mEGFP_FCSset1_1_R1_P3_K1_Ch2-Ch1.zen
368540	1.117337e-05	7.243408e-05	7.416800e-06	20150715_gfpWAPLch3_G2G1\MitoSys2\Calibration\mEGFPC1_G2\mEGFP_FCSset1_1_R1_P3_K1_Ch2-Ch1.zen
389020	5.930909e-07	6.850990e-05	7.040500e-06	20150715_gfpWAPLch3_G2G1\MitoSys2\Calibration\mEGFPC1_G2\mEGFP_FCSset1_1_R1_P3_K1_Ch2-Ch1.zen
409500	9.559395e-06	6.748585e-05	6.698400e-06	20150715_gfpWAPLch3_G2G1\MitoSys2\Calibration\mEGFPC1_G2\mEGFP_FCSset1_1_R1_P3_K1_Ch2-Ch1.zen
450460	5.675491e-06	5.558665e-05	6.099600e-06	20150715_gfpWAPLch3_G2G1\MitoSys2\Calibration\mEGFPC1_G2\mEGFP_FCSset1_1_R1_P3_K1_Ch2-Ch1.zen
491420	-2.265424e-07	5.387429e-05	5.593100e-06	20150715_gfpWAPLch3_G2G1\MitoSys2\Calibration\mEGFPC1_G2\mEGFP_FCSset1_1_R1_P3_K1_Ch2-Ch1.zen
532380	-2.635073e-06	6.179491e-05	5.159100e-06	20150715_gfpWAPLch3_G2G1\MitoSys2\Calibration\mEGFPC1_G2\mEGFP_FCSset1_1_R1_P3_K1_Ch2-Ch1.zen
573340	-4.451690e-06	6.652693e-05	4.783200e-06	20150715_gfpWAPLch3_G2G1\MitoSys2\Calibration\mEGFPC1_G2\mEGFP_FCSset1_1_R1_P3_K1_Ch2-Ch1.zen
614300	8.923195e-06	7.199353e-05	4.454600e-06	20150715_gfpWAPLch3_G2G1\MitoSys2\Calibration\mEGFPC1_G2\mEGFP_FCSset1_1_R1_P3_K1_Ch2-Ch1.zen
655260	-1.289855e-06	6.380563e-05	4.165000e-06	20150715_gfpWAPLch3_G2G1\MitoSys2\Calibration\mEGFPC1_G2\mEGFP_FCSset1_1_R1_P3_K1_Ch2-Ch1.zen
696220	1.007727e-05	6.484929e-05	3.907900e-06	20150715_gfpWAPLch3_G2G1\MitoSys2\Calibration\mEGFPC1_G2\mEGFP_FCSset1_1_R1_P3_K1_Ch2-Ch1.zen
737180	8.059333e-06	5.451374e-05	3.678100e-06	20150715_gfpWAPLch3_G2G1\MitoSys2\Calibration\mEGFPC1_G2\mEGFP_FCSset1_1_R1_P3_K1_Ch2-Ch1.zen
778140	-1.595397e-05	6.495328e-05	3.471700e-06	20150715_gfpWAPLch3_G2G1\MitoSys2\Calibration\mEGFPC1_G2\mEGFP_FCSset1_1_R1_P3_K1_Ch2-Ch1.zen
819100	-2.346333e-06	4.273592e-05	3.285200e-06	20150715_gfpWAPLch3_G2G1\MitoSys2\Calibration\mEGFPC1_G2\mEGFP_FCSset1_1_R1_P3_K1_Ch2-Ch1.zen
901020	7.675701e-06	4.734371e-05	2.961800e-06	20150715_gfpWAPLch3_G2G1\MitoSys2\Calibration\mEGFPC1_G2\mEGFP_FCSset1_1_R1_P3_K1_Ch2-Ch1.zen
982940	-1.071555e-05	3.617869e-05	2.691200e-06	20150715_gfpWAPLch3_G2G1\MitoSys2\Calibration\mEGFPC1_G2\mEGFP_FCSset1_1_R1_P3_K1_Ch2-Ch1.zen
1064860	-2.624119e-05	5.283114e-05	2.461700e-06	20150715_gfpWAPLch3_G2G1\MitoSys2\Calibration\mEGFPC1_G2\mEGFP_FCSset1_1_R1_P3_K1_Ch2-Ch1.zen
1146780	-2.742383e-05	6.381121e-05	2.264700e-06	20150715_gfpWAPLch3_G2G1\MitoSys2\Calibration\mEGFPC1_G2\mEGFP_FCSset1_1_R1_P3_K1_Ch2-Ch1.zen
1228700	-1.608388e-05	6.261580e-05	2.094000e-06	20150715_gfpWAPLch3_G2G1\MitoSys2\Calibration\mEGFPC1_G2\mEGFP_FCSset1_1_R1_P3_K1_Ch2-Ch1.zen
1310620	-9.132994e-06	5.862104e-05	1.944700e-06	20150715_gfpWAPLch3_G2G1\MitoSys2\Calibration\mEGFPC1_G2\mEGFP_FCSset1_1_R1_P3_K1_Ch2-Ch1.zen
1392540	-1.631073e-05	6.306839e-05	1.813100e-06	20150715_gfpWAPLch3_G2G1\MitoSys2\Calibration\mEGFPC1_G2\mEGFP_FCSset1_1_R1_P3_K1_Ch2-Ch1.zen
1474460	-1.421634e-05	5.215588e-05	1.696400e-06	20150715_gfpWAPLch3_G2G1\MitoSys2\Calibration\mEGFPC1_G2\mEGFP_FCSset1_1_R1_P3_K1_Ch2-Ch1.zen
1556380	-1.571583e-05	6.199985e-05	1.592200e-06	20150715_gfpWAPLch3_G2G1\MitoSys2\Calibration\mEGFPC1_G2\mEGFP_FCSset1_1_R1_P3_K1_Ch2-Ch1.zen
10	3.967713e-03	5.912615e-04	3.878600e-03	20150715_gfpWAPLch3_G2G1\MitoSys2\Calibration\mEGFPC1_G2\mEGFP_FCSset1_1_R1_P4_K1_Ch2-Ch1.zen
20	3.714611e-03	7.684390e-04	3.740700e-03	20150715_gfpWAPLch3_G2G1\MitoSys2\Calibration\mEGFPC1_G2\mEGFP_FCSset1_1_R1_P4_K1_Ch2-Ch1.zen
30	3.713632e-03	3.582407e-04	3.610700e-03	20150715_gfpWAPLch3_G2G1\MitoSys2\Calibration\mEGFPC1_G2\mEGFP_FCSset1_1_R1_P4_K1_Ch2-Ch1.zen
40	3.315246e-03	4.926992e-04	3.488800e-03	20150715_gfpWAPLch3_G2G1\MitoSys2\Calibration\mEGFPC1_G2\mEGFP_FCSset1_1_R1_P4_K1_Ch2-Ch1.zen
50	3.276660e-03	6.285020e-04	3.374900e-03	20150715_gfpWAPLch3_G2G1\MitoSys2\Calibration\mEGFPC1_G2\mEGFP_FCSset1_1_R1_P4_K1_Ch2-Ch1.zen
60	3.249270e-03	6.493974e-04	3.268300e-03	20150715_gfpWAPLch3_G2G1\MitoSys2\Calibration\mEGFPC1_G2\mEGFP_FCSset1_1_R1_P4_K1_Ch2-Ch1.zen
70	3.263741e-03	6.782345e-04	3.168700e-03	20150715_gfpWAPLch3_G2G1\MitoSys2\Calibration\mEGFPC1_G2\mEGFP_FCSset1_1_R1_P4_K1_Ch2-Ch1.zen
80	3.007349e-03	7.441347e-04	3.075400e-03	20150715_gfpWAPLch3_G2G1\MitoSys2\Calibration\mEGFPC1_G2\mEGFP_FCSset1_1_R1_P4_K1_Ch2-Ch1.zen
90	2.925463e-03	4.823876e-04	2.987800e-03	20150715_gfpWAPLch3_G2G1\MitoSys2\Calibration\mEGFPC1_G2\mEGFP_FCSset1_1_R1_P4_K1_Ch2-Ch1.zen
100	2.859741e-03	3.240553e-04	2.905700e-03	20150715_gfpWAPLch3_G2G1\MitoSys2\Calibration\mEGFPC1_G2\mEGFP_FCSset1_1_R1_P4_K1_Ch2-Ch1.zen
120	2.780858e-03	4.368200e-04	2.755600e-03	20150715_gfpWAPLch3_G2G1\MitoSys2\Calibration\mEGFPC1_G2\mEGFP_FCSset1_1_R1_P4_K1_Ch2-Ch1.zen
140	2.560222e-03	4.158168e-04	2.622100e-03	20150715_gfpWAPLch3_G2G1\MitoSys2\Calibration\mEGFPC1_G2\mEGFP_FCSset1_1_R1_P4_K1_Ch2-Ch1.zen
160	2.611493e-03	5.225666e-04	2.502400e-03	20150715_gfpWAPLch3_G2G1\MitoSys2\Calibration\mEGFPC1_G2\mEGFP_FCSset1_1_R1_P4_K1_Ch2-Ch1.zen
180	2.396576e-03	3.979917e-04	2.394600e-03	20150715_gfpWAPLch3_G2G1\MitoSys2\Calibration\mEGFPC1_G2\mEGFP_FCSset1_1_R1_P4_K1_Ch2-Ch1.zen
200	2.345257e-03	3.359043e-04	2.296800e-03	20150715_gfpWAPLch3_G2G1\MitoSys2\Calibration\mEGFPC1_G2\mEGFP_FCSset1_1_R1_P4_K1_Ch2-Ch1.zen
220	2.176654e-03	4.645164e-04	2.207600e-03	20150715_gfpWAPLch3_G2G1\MitoSys2\Calibration\mEGFPC1_G2\mEGFP_FCSset1_1_R1_P4_K1_Ch2-Ch1.zen
240	2.211686e-03	3.838964e-04	2.125800e-03	20150715_gfpWAPLch3_G2G1\MitoSys2\Calibration\mEGFPC1_G2\mEGFP_FCSset1_1_R1_P4_K1_Ch2-Ch1.zen
260	2.111751e-03	5.268737e-04	2.050500e-03	20150715_gfpWAPLch3_G2G1\MitoSys2\Calibration\mEGFPC1_G2\mEGFP_FCSset1_1_R1_P4_K1_Ch2-Ch1.zen
280	2.005602e-03	2.786809e-04	1.980900e-03	20150715_gfpWAPLch3_G2G1\MitoSys2\Calibration\mEGFPC1_G2\mEGFP_FCSset1_1_R1_P4_K1_Ch2-Ch1.zen
300	2.051700e-03	3.230698e-04	1.916200e-03	20150715_gfpWAPLch3_G2G1\MitoSys2\Calibration\mEGFPC1_G2\mEGFP_FCSset1_1_R1_P4_K1_Ch2-Ch1.zen
340	1.688065e-03	3.295729e-04	1.799500e-03	20150715_gfpWAPLch3_G2G1\MitoSys2\Calibration\mEGFPC1_G2\mEGFP_FCSset1_1_R1_P4_K1_Ch2-Ch1.zen
380	1.745758e-03	2.947491e-04	1.697000e-03	20150715_gfpWAPLch3_G2G1\MitoSys2\Calibration\mEGFPC1_G2\mEGFP_FCSset1_1_R1_P4_K1_Ch2-Ch1.zen
420	1.661236e-03	2.767919e-04	1.605900e-03	20150715_gfpWAPLch3_G2G1\MitoSys2\Calibration\mEGFPC1_G2\mEGFP_FCSset1_1_R1_P4_K1_Ch2-Ch1.zen
460	1.426189e-03	3.244341e-04	1.524300e-03	20150715_gfpWAPLch3_G2G1\MitoSys2\Calibration\mEGFPC1_G2\mEGFP_FCSset1_1_R1_P4_K1_Ch2-Ch1.zen
500	1.400409e-03	3.257137e-04	1.450800e-03	20150715_gfpWAPLch3_G2G1\MitoSys2\Calibration\mEGFPC1_G2\mEGFP_FCSset1_1_R1_P4_K1_Ch2-Ch1.zen
540	1.307437e-03	2.309941e-04	1.384000e-03	20150715_gfpWAPLch3_G2G1\MitoSys2\Calibration\mEGFPC1_G2\mEGFP_FCSset1_1_R1_P4_K1_Ch2-Ch1.zen
580	1.358950e-03	3.208097e-04	1.323100e-03	20150715_gfpWAPLch3_G2G1\MitoSys2\Calibration\mEGFPC1_G2\mEGFP_FCSset1_1_R1_P4_K1_Ch2-Ch1.zen
620	1.254909e-03	2.894067e-04	1.267400e-03	20150715_gfpWAPLch3_G2G1\MitoSys2\Calibration\mEGFPC1_G2\mEGFP_FCSset1_1_R1_P4_K1_Ch2-Ch1.zen
660	1.145453e-03	3.938465e-04	1.216100e-03	20150715_gfpWAPLch3_G2G1\MitoSys2\Calibration\mEGFPC1_G2\mEGFP_FCSset1_1_R1_P4_K1_Ch2-Ch1.zen
700	1.162595e-03	2.737942e-04	1.168800e-03	20150715_gfpWAPLch3_G2G1\MitoSys2\Calibration\mEGFPC1_G2\mEGFP_FCSset1_1_R1_P4_K1_Ch2-Ch1.zen
780	1.072468e-03	2.789550e-04	1.084400e-03	20150715_gfpWAPLch3_G2G1\MitoSys2\Calibration\mEGFPC1_G2\mEGFP_FCSset1_1_R1_P4_K1_Ch2-Ch1.zen
860	9.380318e-04	2.501655e-04	1.011300e-03	20150715_gfpWAPLch3_G2G1\MitoSys2\Calibration\mEGFPC1_G2\mEGFP_FCSset1_1_R1_P4_K1_Ch2-Ch1.zen
940	8.823113e-04	2.769283e-04	9.473600e-04	20150715_gfpWAPLch3_G2G1\MitoSys2\Calibration\mEGFPC1_G2\mEGFP_FCSset1_1_R1_P4_K1_Ch2-Ch1.zen
1020	9.135193e-04	2.170214e-04	8.910600e-04	20150715_gfpWAPLch3_G2G1\MitoSys2\Calibration\mEGFPC1_G2\mEGFP_FCSset1_1_R1_P4_K1_Ch2-Ch1.zen
1100	8.496995e-04	3.457358e-04	8.410900e-04	20150715_gfpWAPLch3_G2G1\MitoSys2\Calibration\mEGFPC1_G2\mEGFP_FCSset1_1_R1_P4_K1_Ch2-Ch1.zen
1180	7.327838e-04	2.496791e-04	7.964500e-04	20150715_gfpWAPLch3_G2G1\MitoSys2\Calibration\mEGFPC1_G2\mEGFP_FCSset1_1_R1_P4_K1_Ch2-Ch1.zen
1260	7.171520e-04	2.527599e-04	7.563600e-04	20150715_gfpWAPLch3_G2G1\MitoSys2\Calibration\mEGFPC1_G2\mEGFP_FCSset1_1_R1_P4_K1_Ch2-Ch1.zen
1340	7.540012e-04	2.510948e-04	7.201500e-04	20150715_gfpWAPLch3_G2G1\MitoSys2\Calibration\mEGFPC1_G2\mEGFP_FCSset1_1_R1_P4_K1_Ch2-Ch1.zen
1420	7.400802e-04	2.467518e-04	6.872900e-04	20150715_gfpWAPLch3_G2G1\MitoSys2\Calibration\mEGFPC1_G2\mEGFP_FCSset1_1_R1_P4_K1_Ch2-Ch1.zen
1500	6.726707e-04	1.788485e-04	6.573600e-04	20150715_gfpWAPLch3_G2G1\MitoSys2\Calibration\mEGFPC1_G2\mEGFP_FCSset1_1_R1_P4_K1_Ch2-Ch1.zen
1660	5.547104e-04	2.180961e-04	6.048100e-04	20150715_gfpWAPLch3_G2G1\MitoSys2\Calibration\mEGFPC1_G2\mEGFP_FCSset1_1_R1_P4_K1_Ch2-Ch1.zen
1820	4.986809e-04	2.585972e-04	5.602200e-04	20150715_gfpWAPLch3_G2G1\MitoSys2\Calibration\mEGFPC1_G2\mEGFP_FCSset1_1_R1_P4_K1_Ch2-Ch1.zen
1980	4.949240e-04	2.343030e-04	5.219100e-04	20150715_gfpWAPLch3_G2G1\MitoSys2\Calibration\mEGFPC1_G2\mEGFP_FCSset1_1_R1_P4_K1_Ch2-Ch1.zen
2140	4.499817e-04	1.765320e-04	4.886500e-04	20150715_gfpWAPLch3_G2G1\MitoSys2\Calibration\mEGFPC1_G2\mEGFP_FCSset1_1_R1_P4_K1_Ch2-Ch1.zen
2300	4.766668e-04	2.328872e-04	4.595100e-04	20150715_gfpWAPLch3_G2G1\MitoSys2\Calibration\mEGFPC1_G2\mEGFP_FCSset1_1_R1_P4_K1_Ch2-Ch1.zen
2460	4.552552e-04	1.331337e-04	4.337700e-04	20150715_gfpWAPLch3_G2G1\MitoSys2\Calibration\mEGFPC1_G2\mEGFP_FCSset1_1_R1_P4_K1_Ch2-Ch1.zen
2620	4.783755e-04	1.817622e-04	4.108700e-04	20150715_gfpWAPLch3_G2G1\MitoSys2\Calibration\mEGFPC1_G2\mEGFP_FCSset1_1_R1_P4_K1_Ch2-Ch1.zen
2780	3.982836e-04	1.935652e-04	3.903600e-04	20150715_gfpWAPLch3_G2G1\MitoSys2\Calibration\mEGFPC1_G2\mEGFP_FCSset1_1_R1_P4_K1_Ch2-Ch1.zen
2940	4.249103e-04	1.891067e-04	3.719000e-04	20150715_gfpWAPLch3_G2G1\MitoSys2\Calibration\mEGFPC1_G2\mEGFP_FCSset1_1_R1_P4_K1_Ch2-Ch1.zen
3100	3.716367e-04	1.484588e-04	3.551800e-04	20150715_gfpWAPLch3_G2G1\MitoSys2\Calibration\mEGFPC1_G2\mEGFP_FCSset1_1_R1_P4_K1_Ch2-Ch1.zen
3420	3.562820e-04	1.615684e-04	3.260700e-04	20150715_gfpWAPLch3_G2G1\MitoSys2\Calibration\mEGFPC1_G2\mEGFP_FCSset1_1_R1_P4_K1_Ch2-Ch1.zen
3740	3.274423e-04	1.477190e-04	3.015900e-04	20150715_gfpWAPLch3_G2G1\MitoSys2\Calibration\mEGFPC1_G2\mEGFP_FCSset1_1_R1_P4_K1_Ch2-Ch1.zen
4060	2.833582e-04	1.553490e-04	2.807000e-04	20150715_gfpWAPLch3_G2G1\MitoSys2\Calibration\mEGFPC1_G2\mEGFP_FCSset1_1_R1_P4_K1_Ch2-Ch1.zen
4380	2.642367e-04	2.164102e-04	2.626700e-04	20150715_gfpWAPLch3_G2G1\MitoSys2\Calibration\mEGFPC1_G2\mEGFP_FCSset1_1_R1_P4_K1_Ch2-Ch1.zen
4700	2.349110e-04	1.883696e-04	2.469400e-04	20150715_gfpWAPLch3_G2G1\MitoSys2\Calibration\mEGFPC1_G2\mEGFP_FCSset1_1_R1_P4_K1_Ch2-Ch1.zen
5020	1.874678e-04	1.525554e-04	2.330800e-04	20150715_gfpWAPLch3_G2G1\MitoSys2\Calibration\mEGFPC1_G2\mEGFP_FCSset1_1_R1_P4_K1_Ch2-Ch1.zen
5340	2.367521e-04	1.641102e-04	2.207900e-04	20150715_gfpWAPLch3_G2G1\MitoSys2\Calibration\mEGFPC1_G2\mEGFP_FCSset1_1_R1_P4_K1_Ch2-Ch1.zen
5660	2.278280e-04	1.079391e-04	2.098000e-04	20150715_gfpWAPLch3_G2G1\MitoSys2\Calibration\mEGFPC1_G2\mEGFP_FCSset1_1_R1_P4_K1_Ch2-Ch1.zen
5980	1.936560e-04	1.705122e-04	1.999100e-04	20150715_gfpWAPLch3_G2G1\MitoSys2\Calibration\mEGFPC1_G2\mEGFP_FCSset1_1_R1_P4_K1_Ch2-Ch1.zen
6300	1.769145e-04	1.114058e-04	1.909700e-04	20150715_gfpWAPLch3_G2G1\MitoSys2\Calibration\mEGFPC1_G2\mEGFP_FCSset1_1_R1_P4_K1_Ch2-Ch1.zen
6940	1.774609e-04	1.350989e-04	1.754100e-04	20150715_gfpWAPLch3_G2G1\MitoSys2\Calibration\mEGFPC1_G2\mEGFP_FCSset1_1_R1_P4_K1_Ch2-Ch1.zen
7580	1.469947e-04	1.149811e-04	1.623200e-04	20150715_gfpWAPLch3_G2G1\MitoSys2\Calibration\mEGFPC1_G2\mEGFP_FCSset1_1_R1_P4_K1_Ch2-Ch1.zen
8220	1.395829e-04	1.254916e-04	1.511400e-04	20150715_gfpWAPLch3_G2G1\MitoSys2\Calibration\mEGFPC1_G2\mEGFP_FCSset1_1_R1_P4_K1_Ch2-Ch1.zen
8860	1.441684e-04	1.001785e-04	1.414700e-04	20150715_gfpWAPLch3_G2G1\MitoSys2\Calibration\mEGFPC1_G2\mEGFP_FCSset1_1_R1_P4_K1_Ch2-Ch1.zen
9500	2.013439e-04	1.204004e-04	1.330100e-04	20150715_gfpWAPLch3_G2G1\MitoSys2\Calibration\mEGFPC1_G2\mEGFP_FCSset1_1_R1_P4_K1_Ch2-Ch1.zen
10140	1.655645e-04	1.484512e-04	1.255600e-04	20150715_gfpWAPLch3_G2G1\MitoSys2\Calibration\mEGFPC1_G2\mEGFP_FCSset1_1_R1_P4_K1_Ch2-Ch1.zen
10780	1.342133e-04	1.199023e-04	1.189200e-04	20150715_gfpWAPLch3_G2G1\MitoSys2\Calibration\mEGFPC1_G2\mEGFP_FCSset1_1_R1_P4_K1_Ch2-Ch1.zen
11420	1.043495e-04	1.241843e-04	1.129800e-04	20150715_gfpWAPLch3_G2G1\MitoSys2\Calibration\mEGFPC1_G2\mEGFP_FCSset1_1_R1_P4_K1_Ch2-Ch1.zen
12060	9.319526e-05	1.306322e-04	1.076200e-04	20150715_gfpWAPLch3_G2G1\MitoSys2\Calibration\mEGFPC1_G2\mEGFP_FCSset1_1_R1_P4_K1_Ch2-Ch1.zen
12700	1.035506e-04	1.494839e-04	1.027600e-04	20150715_gfpWAPLch3_G2G1\MitoSys2\Calibration\mEGFPC1_G2\mEGFP_FCSset1_1_R1_P4_K1_Ch2-Ch1.zen
13980	6.725060e-05	1.235539e-04	9.428500e-05	20150715_gfpWAPLch3_G2G1\MitoSys2\Calibration\mEGFPC1_G2\mEGFP_FCSset1_1_R1_P4_K1_Ch2-Ch1.zen
15260	1.011990e-04	1.152185e-04	8.712400e-05	20150715_gfpWAPLch3_G2G1\MitoSys2\Calibration\mEGFPC1_G2\mEGFP_FCSset1_1_R1_P4_K1_Ch2-Ch1.zen
16540	9.331589e-05	1.259563e-04	8.098900e-05	20150715_gfpWAPLch3_G2G1\MitoSys2\Calibration\mEGFPC1_G2\mEGFP_FCSset1_1_R1_P4_K1_Ch2-Ch1.zen
17820	1.024612e-04	1.057066e-04	7.566700e-05	20150715_gfpWAPLch3_G2G1\MitoSys2\Calibration\mEGFPC1_G2\mEGFP_FCSset1_1_R1_P4_K1_Ch2-Ch1.zen
19100	9.433400e-05	9.208055e-05	7.100500e-05	20150715_gfpWAPLch3_G2G1\MitoSys2\Calibration\mEGFPC1_G2\mEGFP_FCSset1_1_R1_P4_K1_Ch2-Ch1.zen
20380	5.093377e-05	8.188491e-05	6.688300e-05	20150715_gfpWAPLch3_G2G1\MitoSys2\Calibration\mEGFPC1_G2\mEGFP_FCSset1_1_R1_P4_K1_Ch2-Ch1.zen
21660	7.567976e-05	1.229955e-04	6.321100e-05	20150715_gfpWAPLch3_G2G1\MitoSys2\Calibration\mEGFPC1_G2\mEGFP_FCSset1_1_R1_P4_K1_Ch2-Ch1.zen
22940	4.549343e-05	1.137248e-04	5.991700e-05	20150715_gfpWAPLch3_G2G1\MitoSys2\Calibration\mEGFPC1_G2\mEGFP_FCSset1_1_R1_P4_K1_Ch2-Ch1.zen
24220	7.085209e-05	9.895460e-05	5.694600e-05	20150715_gfpWAPLch3_G2G1\MitoSys2\Calibration\mEGFPC1_G2\mEGFP_FCSset1_1_R1_P4_K1_Ch2-Ch1.zen
25500	8.099954e-05	9.491445e-05	5.425000e-05	20150715_gfpWAPLch3_G2G1\MitoSys2\Calibration\mEGFPC1_G2\mEGFP_FCSset1_1_R1_P4_K1_Ch2-Ch1.zen
28060	5.764690e-05	8.821093e-05	4.954400e-05	20150715_gfpWAPLch3_G2G1\MitoSys2\Calibration\mEGFPC1_G2\mEGFP_FCSset1_1_R1_P4_K1_Ch2-Ch1.zen
30620	8.599440e-05	1.141611e-04	4.557100e-05	20150715_gfpWAPLch3_G2G1\MitoSys2\Calibration\mEGFPC1_G2\mEGFP_FCSset1_1_R1_P4_K1_Ch2-Ch1.zen
33180	5.860243e-05	1.222583e-04	4.217100e-05	20150715_gfpWAPLch3_G2G1\MitoSys2\Calibration\mEGFPC1_G2\mEGFP_FCSset1_1_R1_P4_K1_Ch2-Ch1.zen
35740	8.873945e-05	9.931738e-05	3.922700e-05	20150715_gfpWAPLch3_G2G1\MitoSys2\Calibration\mEGFPC1_G2\mEGFP_FCSset1_1_R1_P4_K1_Ch2-Ch1.zen
38300	8.190898e-05	1.236306e-04	3.665200e-05	20150715_gfpWAPLch3_G2G1\MitoSys2\Calibration\mEGFPC1_G2\mEGFP_FCSset1_1_R1_P4_K1_Ch2-Ch1.zen
40860	5.644520e-05	1.114565e-04	3.438100e-05	20150715_gfpWAPLch3_G2G1\MitoSys2\Calibration\mEGFPC1_G2\mEGFP_FCSset1_1_R1_P4_K1_Ch2-Ch1.zen
43420	6.050550e-05	1.019722e-04	3.236300e-05	20150715_gfpWAPLch3_G2G1\MitoSys2\Calibration\mEGFPC1_G2\mEGFP_FCSset1_1_R1_P4_K1_Ch2-Ch1.zen
45980	7.060863e-05	1.076766e-04	3.055800e-05	20150715_gfpWAPLch3_G2G1\MitoSys2\Calibration\mEGFPC1_G2\mEGFP_FCSset1_1_R1_P4_K1_Ch2-Ch1.zen
48540	2.212133e-05	1.169340e-04	2.893400e-05	20150715_gfpWAPLch3_G2G1\MitoSys2\Calibration\mEGFPC1_G2\mEGFP_FCSset1_1_R1_P4_K1_Ch2-Ch1.zen
51100	3.140810e-05	1.143965e-04	2.746500e-05	20150715_gfpWAPLch3_G2G1\MitoSys2\Calibration\mEGFPC1_G2\mEGFP_FCSset1_1_R1_P4_K1_Ch2-Ch1.zen
56220	5.369979e-05	1.056011e-04	2.491100e-05	20150715_gfpWAPLch3_G2G1\MitoSys2\Calibration\mEGFPC1_G2\mEGFP_FCSset1_1_R1_P4_K1_Ch2-Ch1.zen
61340	8.323685e-05	1.106541e-04	2.276700e-05	20150715_gfpWAPLch3_G2G1\MitoSys2\Calibration\mEGFPC1_G2\mEGFP_FCSset1_1_R1_P4_K1_Ch2-Ch1.zen
66460	4.940526e-05	1.008400e-04	2.094200e-05	20150715_gfpWAPLch3_G2G1\MitoSys2\Calibration\mEGFPC1_G2\mEGFP_FCSset1_1_R1_P4_K1_Ch2-Ch1.zen
71580	5.013595e-05	8.109787e-05	1.937000e-05	20150715_gfpWAPLch3_G2G1\MitoSys2\Calibration\mEGFPC1_G2\mEGFP_FCSset1_1_R1_P4_K1_Ch2-Ch1.zen
76700	4.143880e-05	9.567302e-05	1.800300e-05	20150715_gfpWAPLch3_G2G1\MitoSys2\Calibration\mEGFPC1_G2\mEGFP_FCSset1_1_R1_P4_K1_Ch2-Ch1.zen
81820	2.918889e-05	8.435209e-05	1.680300e-05	20150715_gfpWAPLch3_G2G1\MitoSys2\Calibration\mEGFPC1_G2\mEGFP_FCSset1_1_R1_P4_K1_Ch2-Ch1.zen
86940	3.048301e-05	8.416939e-05	1.574200e-05	20150715_gfpWAPLch3_G2G1\MitoSys2\Calibration\mEGFPC1_G2\mEGFP_FCSset1_1_R1_P4_K1_Ch2-Ch1.zen
92060	2.671344e-05	9.632712e-05	1.479700e-05	20150715_gfpWAPLch3_G2G1\MitoSys2\Calibration\mEGFPC1_G2\mEGFP_FCSset1_1_R1_P4_K1_Ch2-Ch1.zen
97180	4.014902e-05	1.047702e-04	1.395000e-05	20150715_gfpWAPLch3_G2G1\MitoSys2\Calibration\mEGFPC1_G2\mEGFP_FCSset1_1_R1_P4_K1_Ch2-Ch1.zen
102300	3.409554e-05	7.649538e-05	1.318800e-05	20150715_gfpWAPLch3_G2G1\MitoSys2\Calibration\mEGFPC1_G2\mEGFP_FCSset1_1_R1_P4_K1_Ch2-Ch1.zen
112540	1.121214e-05	8.225259e-05	1.187000e-05	20150715_gfpWAPLch3_G2G1\MitoSys2\Calibration\mEGFPC1_G2\mEGFP_FCSset1_1_R1_P4_K1_Ch2-Ch1.zen
122780	1.085047e-05	1.130248e-04	1.077100e-05	20150715_gfpWAPLch3_G2G1\MitoSys2\Calibration\mEGFPC1_G2\mEGFP_FCSset1_1_R1_P4_K1_Ch2-Ch1.zen
133020	1.584426e-05	6.982804e-05	9.842400e-06	20150715_gfpWAPLch3_G2G1\MitoSys2\Calibration\mEGFPC1_G2\mEGFP_FCSset1_1_R1_P4_K1_Ch2-Ch1.zen
143260	3.315211e-05	9.158093e-05	9.047600e-06	20150715_gfpWAPLch3_G2G1\MitoSys2\Calibration\mEGFPC1_G2\mEGFP_FCSset1_1_R1_P4_K1_Ch2-Ch1.zen
153500	2.987632e-05	8.677435e-05	8.360300e-06	20150715_gfpWAPLch3_G2G1\MitoSys2\Calibration\mEGFPC1_G2\mEGFP_FCSset1_1_R1_P4_K1_Ch2-Ch1.zen
163740	2.157708e-05	8.930346e-05	7.760300e-06	20150715_gfpWAPLch3_G2G1\MitoSys2\Calibration\mEGFPC1_G2\mEGFP_FCSset1_1_R1_P4_K1_Ch2-Ch1.zen
173980	-7.934206e-06	6.009351e-05	7.232500e-06	20150715_gfpWAPLch3_G2G1\MitoSys2\Calibration\mEGFPC1_G2\mEGFP_FCSset1_1_R1_P4_K1_Ch2-Ch1.zen
184220	2.179284e-06	9.301850e-05	6.764800e-06	20150715_gfpWAPLch3_G2G1\MitoSys2\Calibration\mEGFPC1_G2\mEGFP_FCSset1_1_R1_P4_K1_Ch2-Ch1.zen
194460	2.740076e-05	8.222040e-05	6.347700e-06	20150715_gfpWAPLch3_G2G1\MitoSys2\Calibration\mEGFPC1_G2\mEGFP_FCSset1_1_R1_P4_K1_Ch2-Ch1.zen
204700	7.176154e-06	5.184914e-05	5.973600e-06	20150715_gfpWAPLch3_G2G1\MitoSys2\Calibration\mEGFPC1_G2\mEGFP_FCSset1_1_R1_P4_K1_Ch2-Ch1.zen
225180	9.643483e-06	5.658193e-05	5.331200e-06	20150715_gfpWAPLch3_G2G1\MitoSys2\Calibration\mEGFPC1_G2\mEGFP_FCSset1_1_R1_P4_K1_Ch2-Ch1.zen
245660	-1.176687e-06	4.787553e-05	4.800000e-06	20150715_gfpWAPLch3_G2G1\MitoSys2\Calibration\mEGFPC1_G2\mEGFP_FCSset1_1_R1_P4_K1_Ch2-Ch1.zen
266140	-2.336632e-05	8.273841e-05	4.354200e-06	20150715_gfpWAPLch3_G2G1\MitoSys2\Calibration\mEGFPC1_G2\mEGFP_FCSset1_1_R1_P4_K1_Ch2-Ch1.zen
286620	-1.350792e-05	7.365914e-05	3.975400e-06	20150715_gfpWAPLch3_G2G1\MitoSys2\Calibration\mEGFPC1_G2\mEGFP_FCSset1_1_R1_P4_K1_Ch2-Ch1.zen
307100	9.979698e-06	5.302681e-05	3.649900e-06	20150715_gfpWAPLch3_G2G1\MitoSys2\Calibration\mEGFPC1_G2\mEGFP_FCSset1_1_R1_P4_K1_Ch2-Ch1.zen
327580	-1.108355e-07	7.119096e-05	3.367500e-06	20150715_gfpWAPLch3_G2G1\MitoSys2\Calibration\mEGFPC1_G2\mEGFP_FCSset1_1_R1_P4_K1_Ch2-Ch1.zen
348060	-1.145597e-05	7.629058e-05	3.120600e-06	20150715_gfpWAPLch3_G2G1\MitoSys2\Calibration\mEGFPC1_G2\mEGFP_FCSset1_1_R1_P4_K1_Ch2-Ch1.zen
368540	-5.273707e-06	6.825715e-05	2.903000e-06	20150715_gfpWAPLch3_G2G1\MitoSys2\Calibration\mEGFPC1_G2\mEGFP_FCSset1_1_R1_P4_K1_Ch2-Ch1.zen
389020	1.299307e-06	5.982899e-05	2.710100e-06	20150715_gfpWAPLch3_G2G1\MitoSys2\Calibration\mEGFPC1_G2\mEGFP_FCSset1_1_R1_P4_K1_Ch2-Ch1.zen
409500	-9.745662e-06	4.737772e-05	2.537900e-06	20150715_gfpWAPLch3_G2G1\MitoSys2\Calibration\mEGFPC1_G2\mEGFP_FCSset1_1_R1_P4_K1_Ch2-Ch1.zen
450460	-9.329740e-06	6.407930e-05	2.244400e-06	20150715_gfpWAPLch3_G2G1\MitoSys2\Calibration\mEGFPC1_G2\mEGFP_FCSset1_1_R1_P4_K1_Ch2-Ch1.zen
491420	-2.295805e-05	5.024274e-05	2.004000e-06	20150715_gfpWAPLch3_G2G1\MitoSys2\Calibration\mEGFPC1_G2\mEGFP_FCSset1_1_R1_P4_K1_Ch2-Ch1.zen
532380	-7.839122e-06	3.942790e-05	1.804000e-06	20150715_gfpWAPLch3_G2G1\MitoSys2\Calibration\mEGFPC1_G2\mEGFP_FCSset1_1_R1_P4_K1_Ch2-Ch1.zen
573340	-2.216859e-05	3.288722e-05	1.635500e-06	20150715_gfpWAPLch3_G2G1\MitoSys2\Calibration\mEGFPC1_G2\mEGFP_FCSset1_1_R1_P4_K1_Ch2-Ch1.zen
614300	-1.939750e-05	4.720396e-05	1.491700e-06	20150715_gfpWAPLch3_G2G1\MitoSys2\Calibration\mEGFPC1_G2\mEGFP_FCSset1_1_R1_P4_K1_Ch2-Ch1.zen
655260	-1.984050e-05	4.430352e-05	1.368000e-06	20150715_gfpWAPLch3_G2G1\MitoSys2\Calibration\mEGFPC1_G2\mEGFP_FCSset1_1_R1_P4_K1_Ch2-Ch1.zen
696220	-8.721841e-06	5.450346e-05	1.260500e-06	20150715_gfpWAPLch3_G2G1\MitoSys2\Calibration\mEGFPC1_G2\mEGFP_FCSset1_1_R1_P4_K1_Ch2-Ch1.zen
737180	-1.272223e-05	4.478234e-05	1.166400e-06	20150715_gfpWAPLch3_G2G1\MitoSys2\Calibration\mEGFPC1_G2\mEGFP_FCSset1_1_R1_P4_K1_Ch2-Ch1.zen
778140	-4.884602e-06	4.298680e-05	1.083500e-06	20150715_gfpWAPLch3_G2G1\MitoSys2\Calibration\mEGFPC1_G2\mEGFP_FCSset1_1_R1_P4_K1_Ch2-Ch1.zen
819100	-9.788109e-06	5.639806e-05	1.009900e-06	20150715_gfpWAPLch3_G2G1\MitoSys2\Calibration\mEGFPC1_G2\mEGFP_FCSset1_1_R1_P4_K1_Ch2-Ch1.zen
901020	2.018842e-06	6.006891e-05	8.855400e-07	20150715_gfpWAPLch3_G2G1\MitoSys2\Calibration\mEGFPC1_G2\mEGFP_FCSset1_1_R1_P4_K1_Ch2-Ch1.zen
982940	2.387359e-06	4.682966e-05	7.846900e-07	20150715_gfpWAPLch3_G2G1\MitoSys2\Calibration\mEGFPC1_G2\mEGFP_FCSset1_1_R1_P4_K1_Ch2-Ch1.zen
1064860	5.038157e-06	4.454716e-05	7.015700e-07	20150715_gfpWAPLch3_G2G1\MitoSys2\Calibration\mEGFPC1_G2\mEGFP_FCSset1_1_R1_P4_K1_Ch2-Ch1.zen
1146780	-1.036818e-05	4.346218e-05	6.321100e-07	20150715_gfpWAPLch3_G2G1\MitoSys2\Calibration\mEGFPC1_G2\mEGFP_FCSset1_1_R1_P4_K1_Ch2-Ch1.zen
1228700	-1.410128e-05	4.545225e-05	5.733400e-07	20150715_gfpWAPLch3_G2G1\MitoSys2\Calibration\mEGFPC1_G2\mEGFP_FCSset1_1_R1_P4_K1_Ch2-Ch1.zen
1310620	-1.339640e-05	3.557983e-05	5.231000e-07	20150715_gfpWAPLch3_G2G1\MitoSys2\Calibration\mEGFPC1_G2\mEGFP_FCSset1_1_R1_P4_K1_Ch2-Ch1.zen
1392540	-1.227121e-05	5.864945e-05	4.797500e-07	20150715_gfpWAPLch3_G2G1\MitoSys2\Calibration\mEGFPC1_G2\mEGFP_FCSset1_1_R1_P4_K1_Ch2-Ch1.zen
1474460	-7.317669e-06	4.885687e-05	4.420400e-07	20150715_gfpWAPLch3_G2G1\MitoSys2\Calibration\mEGFPC1_G2\mEGFP_FCSset1_1_R1_P4_K1_Ch2-Ch1.zen
1556380	-1.665669e-05	5.276273e-05	4.089900e-07	20150715_gfpWAPLch3_G2G1\MitoSys2\Calibration\mEGFPC1_G2\mEGFP_FCSset1_1_R1_P4_K1_Ch2-Ch1.zen
10	3.788112e-03	4.704029e-04	3.690800e-03	20150715_gfpWAPLch3_G2G1\MitoSys2\Calibration\mEGFPC1_G2\mEGFP_FCSset1_1_R1_P5_K1_Ch2-Ch1.zen
20	3.550354e-03	4.873128e-04	3.541700e-03	20150715_gfpWAPLch3_G2G1\MitoSys2\Calibration\mEGFPC1_G2\mEGFP_FCSset1_1_R1_P5_K1_Ch2-Ch1.zen
30	3.116323e-03	6.269828e-04	3.406500e-03	20150715_gfpWAPLch3_G2G1\MitoSys2\Calibration\mEGFPC1_G2\mEGFP_FCSset1_1_R1_P5_K1_Ch2-Ch1.zen
40	3.343825e-03	3.958031e-04	3.283000e-03	20150715_gfpWAPLch3_G2G1\MitoSys2\Calibration\mEGFPC1_G2\mEGFP_FCSset1_1_R1_P5_K1_Ch2-Ch1.zen
50	3.268584e-03	5.685909e-04	3.169700e-03	20150715_gfpWAPLch3_G2G1\MitoSys2\Calibration\mEGFPC1_G2\mEGFP_FCSset1_1_R1_P5_K1_Ch2-Ch1.zen
60	3.128750e-03	5.163099e-04	3.065500e-03	20150715_gfpWAPLch3_G2G1\MitoSys2\Calibration\mEGFPC1_G2\mEGFP_FCSset1_1_R1_P5_K1_Ch2-Ch1.zen
70	2.898004e-03	4.946108e-04	2.969300e-03	20150715_gfpWAPLch3_G2G1\MitoSys2\Calibration\mEGFPC1_G2\mEGFP_FCSset1_1_R1_P5_K1_Ch2-Ch1.zen
80	2.868076e-03	5.435582e-04	2.880200e-03	20150715_gfpWAPLch3_G2G1\MitoSys2\Calibration\mEGFPC1_G2\mEGFP_FCSset1_1_R1_P5_K1_Ch2-Ch1.zen
90	2.798885e-03	4.908793e-04	2.797400e-03	20150715_gfpWAPLch3_G2G1\MitoSys2\Calibration\mEGFPC1_G2\mEGFP_FCSset1_1_R1_P5_K1_Ch2-Ch1.zen
100	2.726778e-03	3.031783e-04	2.720300e-03	20150715_gfpWAPLch3_G2G1\MitoSys2\Calibration\mEGFPC1_G2\mEGFP_FCSset1_1_R1_P5_K1_Ch2-Ch1.zen
120	2.622675e-03	4.252240e-04	2.581100e-03	20150715_gfpWAPLch3_G2G1\MitoSys2\Calibration\mEGFPC1_G2\mEGFP_FCSset1_1_R1_P5_K1_Ch2-Ch1.zen
140	2.465680e-03	3.890685e-04	2.458600e-03	20150715_gfpWAPLch3_G2G1\MitoSys2\Calibration\mEGFPC1_G2\mEGFP_FCSset1_1_R1_P5_K1_Ch2-Ch1.zen
160	2.356292e-03	4.837076e-04	2.349900e-03	20150715_gfpWAPLch3_G2G1\MitoSys2\Calibration\mEGFPC1_G2\mEGFP_FCSset1_1_R1_P5_K1_Ch2-Ch1.zen
180	2.361194e-03	4.433578e-04	2.252700e-03	20150715_gfpWAPLch3_G2G1\MitoSys2\Calibration\mEGFPC1_G2\mEGFP_FCSset1_1_R1_P5_K1_Ch2-Ch1.zen
200	1.950602e-03	5.457006e-04	2.165000e-03	20150715_gfpWAPLch3_G2G1\MitoSys2\Calibration\mEGFPC1_G2\mEGFP_FCSset1_1_R1_P5_K1_Ch2-Ch1.zen
220	2.167640e-03	3.910341e-04	2.085500e-03	20150715_gfpWAPLch3_G2G1\MitoSys2\Calibration\mEGFPC1_G2\mEGFP_FCSset1_1_R1_P5_K1_Ch2-Ch1.zen
240	2.183981e-03	4.613759e-04	2.012900e-03	20150715_gfpWAPLch3_G2G1\MitoSys2\Calibration\mEGFPC1_G2\mEGFP_FCSset1_1_R1_P5_K1_Ch2-Ch1.zen
260	1.928802e-03	4.350851e-04	1.946300e-03	20150715_gfpWAPLch3_G2G1\MitoSys2\Calibration\mEGFPC1_G2\mEGFP_FCSset1_1_R1_P5_K1_Ch2-Ch1.zen
280	1.921052e-03	3.871984e-04	1.884700e-03	20150715_gfpWAPLch3_G2G1\MitoSys2\Calibration\mEGFPC1_G2\mEGFP_FCSset1_1_R1_P5_K1_Ch2-Ch1.zen
300	1.782698e-03	3.291710e-04	1.827700e-03	20150715_gfpWAPLch3_G2G1\MitoSys2\Calibration\mEGFPC1_G2\mEGFP_FCSset1_1_R1_P5_K1_Ch2-Ch1.zen
340	1.690876e-03	3.474975e-04	1.724900e-03	20150715_gfpWAPLch3_G2G1\MitoSys2\Calibration\mEGFPC1_G2\mEGFP_FCSset1_1_R1_P5_K1_Ch2-Ch1.zen
380	1.632362e-03	3.620451e-04	1.634500e-03	20150715_gfpWAPLch3_G2G1\MitoSys2\Calibration\mEGFPC1_G2\mEGFP_FCSset1_1_R1_P5_K1_Ch2-Ch1.zen
420	1.537929e-03	2.843401e-04	1.554200e-03	20150715_gfpWAPLch3_G2G1\MitoSys2\Calibration\mEGFPC1_G2\mEGFP_FCSset1_1_R1_P5_K1_Ch2-Ch1.zen
460	1.542755e-03	4.057799e-04	1.482000e-03	20150715_gfpWAPLch3_G2G1\MitoSys2\Calibration\mEGFPC1_G2\mEGFP_FCSset1_1_R1_P5_K1_Ch2-Ch1.zen
500	1.478808e-03	2.520102e-04	1.416600e-03	20150715_gfpWAPLch3_G2G1\MitoSys2\Calibration\mEGFPC1_G2\mEGFP_FCSset1_1_R1_P5_K1_Ch2-Ch1.zen
540	1.303929e-03	3.083657e-04	1.357100e-03	20150715_gfpWAPLch3_G2G1\MitoSys2\Calibration\mEGFPC1_G2\mEGFP_FCSset1_1_R1_P5_K1_Ch2-Ch1.zen
580	1.189688e-03	2.430206e-04	1.302600e-03	20150715_gfpWAPLch3_G2G1\MitoSys2\Calibration\mEGFPC1_G2\mEGFP_FCSset1_1_R1_P5_K1_Ch2-Ch1.zen
620	1.214543e-03	3.723596e-04	1.252400e-03	20150715_gfpWAPLch3_G2G1\MitoSys2\Calibration\mEGFPC1_G2\mEGFP_FCSset1_1_R1_P5_K1_Ch2-Ch1.zen
660	1.220940e-03	2.890667e-04	1.206100e-03	20150715_gfpWAPLch3_G2G1\MitoSys2\Calibration\mEGFPC1_G2\mEGFP_FCSset1_1_R1_P5_K1_Ch2-Ch1.zen
700	1.190603e-03	1.879211e-04	1.163100e-03	20150715_gfpWAPLch3_G2G1\MitoSys2\Calibration\mEGFPC1_G2\mEGFP_FCSset1_1_R1_P5_K1_Ch2-Ch1.zen
780	1.082583e-03	2.657929e-04	1.085900e-03	20150715_gfpWAPLch3_G2G1\MitoSys2\Calibration\mEGFPC1_G2\mEGFP_FCSset1_1_R1_P5_K1_Ch2-Ch1.zen
860	9.879873e-04	1.786615e-04	1.018300e-03	20150715_gfpWAPLch3_G2G1\MitoSys2\Calibration\mEGFPC1_G2\mEGFP_FCSset1_1_R1_P5_K1_Ch2-Ch1.zen
940	9.096523e-04	2.495684e-04	9.586900e-04	20150715_gfpWAPLch3_G2G1\MitoSys2\Calibration\mEGFPC1_G2\mEGFP_FCSset1_1_R1_P5_K1_Ch2-Ch1.zen
1020	9.134222e-04	2.768093e-04	9.056700e-04	20150715_gfpWAPLch3_G2G1\MitoSys2\Calibration\mEGFPC1_G2\mEGFP_FCSset1_1_R1_P5_K1_Ch2-Ch1.zen
1100	8.518295e-04	2.093860e-04	8.582000e-04	20150715_gfpWAPLch3_G2G1\MitoSys2\Calibration\mEGFPC1_G2\mEGFP_FCSset1_1_R1_P5_K1_Ch2-Ch1.zen
1180	7.756931e-04	1.874191e-04	8.154400e-04	20150715_gfpWAPLch3_G2G1\MitoSys2\Calibration\mEGFPC1_G2\mEGFP_FCSset1_1_R1_P5_K1_Ch2-Ch1.zen
1260	8.249617e-04	2.361421e-04	7.767200e-04	20150715_gfpWAPLch3_G2G1\MitoSys2\Calibration\mEGFPC1_G2\mEGFP_FCSset1_1_R1_P5_K1_Ch2-Ch1.zen
1340	7.445600e-04	2.377168e-04	7.414800e-04	20150715_gfpWAPLch3_G2G1\MitoSys2\Calibration\mEGFPC1_G2\mEGFP_FCSset1_1_R1_P5_K1_Ch2-Ch1.zen
1420	7.057422e-04	2.952532e-04	7.092800e-04	20150715_gfpWAPLch3_G2G1\MitoSys2\Calibration\mEGFPC1_G2\mEGFP_FCSset1_1_R1_P5_K1_Ch2-Ch1.zen
1500	6.428643e-04	1.718371e-04	6.797300e-04	20150715_gfpWAPLch3_G2G1\MitoSys2\Calibration\mEGFPC1_G2\mEGFP_FCSset1_1_R1_P5_K1_Ch2-Ch1.zen
1660	6.462779e-04	1.954392e-04	6.273600e-04	20150715_gfpWAPLch3_G2G1\MitoSys2\Calibration\mEGFPC1_G2\mEGFP_FCSset1_1_R1_P5_K1_Ch2-Ch1.zen
1820	5.812095e-04	2.066019e-04	5.823900e-04	20150715_gfpWAPLch3_G2G1\MitoSys2\Calibration\mEGFPC1_G2\mEGFP_FCSset1_1_R1_P5_K1_Ch2-Ch1.zen
1980	5.272916e-04	1.924266e-04	5.433400e-04	20150715_gfpWAPLch3_G2G1\MitoSys2\Calibration\mEGFPC1_G2\mEGFP_FCSset1_1_R1_P5_K1_Ch2-Ch1.zen
2140	4.514223e-04	2.052801e-04	5.091000e-04	20150715_gfpWAPLch3_G2G1\MitoSys2\Calibration\mEGFPC1_G2\mEGFP_FCSset1_1_R1_P5_K1_Ch2-Ch1.zen
2300	4.287888e-04	1.904133e-04	4.788400e-04	20150715_gfpWAPLch3_G2G1\MitoSys2\Calibration\mEGFPC1_G2\mEGFP_FCSset1_1_R1_P5_K1_Ch2-Ch1.zen
2460	4.914256e-04	2.113414e-04	4.519000e-04	20150715_gfpWAPLch3_G2G1\MitoSys2\Calibration\mEGFPC1_G2\mEGFP_FCSset1_1_R1_P5_K1_Ch2-Ch1.zen
2620	4.721089e-04	2.315764e-04	4.277500e-04	20150715_gfpWAPLch3_G2G1\MitoSys2\Calibration\mEGFPC1_G2\mEGFP_FCSset1_1_R1_P5_K1_Ch2-Ch1.zen
2780	4.524432e-04	2.188824e-04	4.059900e-04	20150715_gfpWAPLch3_G2G1\MitoSys2\Calibration\mEGFPC1_G2\mEGFP_FCSset1_1_R1_P5_K1_Ch2-Ch1.zen
2940	3.933298e-04	1.722482e-04	3.862700e-04	20150715_gfpWAPLch3_G2G1\MitoSys2\Calibration\mEGFPC1_G2\mEGFP_FCSset1_1_R1_P5_K1_Ch2-Ch1.zen
3100	4.127271e-04	1.793977e-04	3.683200e-04	20150715_gfpWAPLch3_G2G1\MitoSys2\Calibration\mEGFPC1_G2\mEGFP_FCSset1_1_R1_P5_K1_Ch2-Ch1.zen
3420	3.814800e-04	1.676766e-04	3.368500e-04	20150715_gfpWAPLch3_G2G1\MitoSys2\Calibration\mEGFPC1_G2\mEGFP_FCSset1_1_R1_P5_K1_Ch2-Ch1.zen
3740	3.067633e-04	1.876958e-04	3.101600e-04	20150715_gfpWAPLch3_G2G1\MitoSys2\Calibration\mEGFPC1_G2\mEGFP_FCSset1_1_R1_P5_K1_Ch2-Ch1.zen
4060	2.937850e-04	1.782842e-04	2.872500e-04	20150715_gfpWAPLch3_G2G1\MitoSys2\Calibration\mEGFPC1_G2\mEGFP_FCSset1_1_R1_P5_K1_Ch2-Ch1.zen
4380	2.900680e-04	2.052594e-04	2.673600e-04	20150715_gfpWAPLch3_G2G1\MitoSys2\Calibration\mEGFPC1_G2\mEGFP_FCSset1_1_R1_P5_K1_Ch2-Ch1.zen
4700	2.582235e-04	1.962188e-04	2.499300e-04	20150715_gfpWAPLch3_G2G1\MitoSys2\Calibration\mEGFPC1_G2\mEGFP_FCSset1_1_R1_P5_K1_Ch2-Ch1.zen
5020	2.307751e-04	1.273736e-04	2.345400e-04	20150715_gfpWAPLch3_G2G1\MitoSys2\Calibration\mEGFPC1_G2\mEGFP_FCSset1_1_R1_P5_K1_Ch2-Ch1.zen
5340	1.900286e-04	1.936238e-04	2.208500e-04	20150715_gfpWAPLch3_G2G1\MitoSys2\Calibration\mEGFPC1_G2\mEGFP_FCSset1_1_R1_P5_K1_Ch2-Ch1.zen
5660	1.708855e-04	1.644556e-04	2.085800e-04	20150715_gfpWAPLch3_G2G1\MitoSys2\Calibration\mEGFPC1_G2\mEGFP_FCSset1_1_R1_P5_K1_Ch2-Ch1.zen
5980	1.632998e-04	1.694940e-04	1.975400e-04	20150715_gfpWAPLch3_G2G1\MitoSys2\Calibration\mEGFPC1_G2\mEGFP_FCSset1_1_R1_P5_K1_Ch2-Ch1.zen
6300	1.726893e-04	1.423574e-04	1.875500e-04	20150715_gfpWAPLch3_G2G1\MitoSys2\Calibration\mEGFPC1_G2\mEGFP_FCSset1_1_R1_P5_K1_Ch2-Ch1.zen
6940	1.866157e-04	1.695642e-04	1.701700e-04	20150715_gfpWAPLch3_G2G1\MitoSys2\Calibration\mEGFPC1_G2\mEGFP_FCSset1_1_R1_P5_K1_Ch2-Ch1.zen
7580	1.795488e-04	1.375938e-04	1.555700e-04	20150715_gfpWAPLch3_G2G1\MitoSys2\Calibration\mEGFPC1_G2\mEGFP_FCSset1_1_R1_P5_K1_Ch2-Ch1.zen
8220	1.564747e-04	1.462713e-04	1.431400e-04	20150715_gfpWAPLch3_G2G1\MitoSys2\Calibration\mEGFPC1_G2\mEGFP_FCSset1_1_R1_P5_K1_Ch2-Ch1.zen
8860	1.161399e-04	1.763163e-04	1.324300e-04	20150715_gfpWAPLch3_G2G1\MitoSys2\Calibration\mEGFPC1_G2\mEGFP_FCSset1_1_R1_P5_K1_Ch2-Ch1.zen
9500	1.330544e-04	1.566950e-04	1.231200e-04	20150715_gfpWAPLch3_G2G1\MitoSys2\Calibration\mEGFPC1_G2\mEGFP_FCSset1_1_R1_P5_K1_Ch2-Ch1.zen
10140	1.374590e-04	1.266287e-04	1.149500e-04	20150715_gfpWAPLch3_G2G1\MitoSys2\Calibration\mEGFPC1_G2\mEGFP_FCSset1_1_R1_P5_K1_Ch2-Ch1.zen
10780	1.186799e-04	1.777727e-04	1.077200e-04	20150715_gfpWAPLch3_G2G1\MitoSys2\Calibration\mEGFPC1_G2\mEGFP_FCSset1_1_R1_P5_K1_Ch2-Ch1.zen
11420	1.312296e-04	1.288123e-04	1.012900e-04	20150715_gfpWAPLch3_G2G1\MitoSys2\Calibration\mEGFPC1_G2\mEGFP_FCSset1_1_R1_P5_K1_Ch2-Ch1.zen
12060	8.580915e-05	1.602252e-04	9.552800e-05	20150715_gfpWAPLch3_G2G1\MitoSys2\Calibration\mEGFPC1_G2\mEGFP_FCSset1_1_R1_P5_K1_Ch2-Ch1.zen
12700	7.800959e-05	1.285167e-04	9.034000e-05	20150715_gfpWAPLch3_G2G1\MitoSys2\Calibration\mEGFPC1_G2\mEGFP_FCSset1_1_R1_P5_K1_Ch2-Ch1.zen
13980	6.733189e-05	1.369151e-04	8.137900e-05	20150715_gfpWAPLch3_G2G1\MitoSys2\Calibration\mEGFPC1_G2\mEGFP_FCSset1_1_R1_P5_K1_Ch2-Ch1.zen
15260	9.340574e-05	1.128670e-04	7.391900e-05	20150715_gfpWAPLch3_G2G1\MitoSys2\Calibration\mEGFPC1_G2\mEGFP_FCSset1_1_R1_P5_K1_Ch2-Ch1.zen
16540	6.754289e-06	1.415116e-04	6.761800e-05	20150715_gfpWAPLch3_G2G1\MitoSys2\Calibration\mEGFPC1_G2\mEGFP_FCSset1_1_R1_P5_K1_Ch2-Ch1.zen
17820	2.604019e-05	1.126234e-04	6.223100e-05	20150715_gfpWAPLch3_G2G1\MitoSys2\Calibration\mEGFPC1_G2\mEGFP_FCSset1_1_R1_P5_K1_Ch2-Ch1.zen
19100	7.366007e-05	1.389746e-04	5.757700e-05	20150715_gfpWAPLch3_G2G1\MitoSys2\Calibration\mEGFPC1_G2\mEGFP_FCSset1_1_R1_P5_K1_Ch2-Ch1.zen
20380	6.767977e-05	1.418124e-04	5.351900e-05	20150715_gfpWAPLch3_G2G1\MitoSys2\Calibration\mEGFPC1_G2\mEGFP_FCSset1_1_R1_P5_K1_Ch2-Ch1.zen
21660	7.052283e-05	1.096388e-04	4.995300e-05	20150715_gfpWAPLch3_G2G1\MitoSys2\Calibration\mEGFPC1_G2\mEGFP_FCSset1_1_R1_P5_K1_Ch2-Ch1.zen
22940	6.115021e-05	1.123353e-04	4.679500e-05	20150715_gfpWAPLch3_G2G1\MitoSys2\Calibration\mEGFPC1_G2\mEGFP_FCSset1_1_R1_P5_K1_Ch2-Ch1.zen
24220	8.190321e-05	1.346856e-04	4.398200e-05	20150715_gfpWAPLch3_G2G1\MitoSys2\Calibration\mEGFPC1_G2\mEGFP_FCSset1_1_R1_P5_K1_Ch2-Ch1.zen
25500	6.991361e-05	1.087511e-04	4.146200e-05	20150715_gfpWAPLch3_G2G1\MitoSys2\Calibration\mEGFPC1_G2\mEGFP_FCSset1_1_R1_P5_K1_Ch2-Ch1.zen
28060	4.585669e-05	1.035056e-04	3.713700e-05	20150715_gfpWAPLch3_G2G1\MitoSys2\Calibration\mEGFPC1_G2\mEGFP_FCSset1_1_R1_P5_K1_Ch2-Ch1.zen
30620	4.572174e-05	1.085927e-04	3.356600e-05	20150715_gfpWAPLch3_G2G1\MitoSys2\Calibration\mEGFPC1_G2\mEGFP_FCSset1_1_R1_P5_K1_Ch2-Ch1.zen
33180	3.145191e-05	1.448609e-04	3.057300e-05	20150715_gfpWAPLch3_G2G1\MitoSys2\Calibration\mEGFPC1_G2\mEGFP_FCSset1_1_R1_P5_K1_Ch2-Ch1.zen
35740	1.151810e-05	1.166040e-04	2.803000e-05	20150715_gfpWAPLch3_G2G1\MitoSys2\Calibration\mEGFPC1_G2\mEGFP_FCSset1_1_R1_P5_K1_Ch2-Ch1.zen
38300	2.995634e-07	1.154227e-04	2.584800e-05	20150715_gfpWAPLch3_G2G1\MitoSys2\Calibration\mEGFPC1_G2\mEGFP_FCSset1_1_R1_P5_K1_Ch2-Ch1.zen
40860	-1.119938e-05	1.173391e-04	2.395500e-05	20150715_gfpWAPLch3_G2G1\MitoSys2\Calibration\mEGFPC1_G2\mEGFP_FCSset1_1_R1_P5_K1_Ch2-Ch1.zen
43420	1.348404e-05	1.392317e-04	2.229900e-05	20150715_gfpWAPLch3_G2G1\MitoSys2\Calibration\mEGFPC1_G2\mEGFP_FCSset1_1_R1_P5_K1_Ch2-Ch1.zen
45980	4.022936e-06	1.208644e-04	2.084000e-05	20150715_gfpWAPLch3_G2G1\MitoSys2\Calibration\mEGFPC1_G2\mEGFP_FCSset1_1_R1_P5_K1_Ch2-Ch1.zen
48540	-4.183739e-06	1.308028e-04	1.954600e-05	20150715_gfpWAPLch3_G2G1\MitoSys2\Calibration\mEGFPC1_G2\mEGFP_FCSset1_1_R1_P5_K1_Ch2-Ch1.zen
51100	2.838250e-06	1.237373e-04	1.839100e-05	20150715_gfpWAPLch3_G2G1\MitoSys2\Calibration\mEGFPC1_G2\mEGFP_FCSset1_1_R1_P5_K1_Ch2-Ch1.zen
56220	2.374227e-05	1.129530e-04	1.641900e-05	20150715_gfpWAPLch3_G2G1\MitoSys2\Calibration\mEGFPC1_G2\mEGFP_FCSset1_1_R1_P5_K1_Ch2-Ch1.zen
61340	2.873190e-05	8.942060e-05	1.480100e-05	20150715_gfpWAPLch3_G2G1\MitoSys2\Calibration\mEGFPC1_G2\mEGFP_FCSset1_1_R1_P5_K1_Ch2-Ch1.zen
66460	2.616529e-05	1.133745e-04	1.345200e-05	20150715_gfpWAPLch3_G2G1\MitoSys2\Calibration\mEGFPC1_G2\mEGFP_FCSset1_1_R1_P5_K1_Ch2-Ch1.zen
71580	2.763754e-05	1.052028e-04	1.231100e-05	20150715_gfpWAPLch3_G2G1\MitoSys2\Calibration\mEGFPC1_G2\mEGFP_FCSset1_1_R1_P5_K1_Ch2-Ch1.zen
76700	1.595150e-05	1.111622e-04	1.133500e-05	20150715_gfpWAPLch3_G2G1\MitoSys2\Calibration\mEGFPC1_G2\mEGFP_FCSset1_1_R1_P5_K1_Ch2-Ch1.zen
81820	4.997580e-05	1.148913e-04	1.049100e-05	20150715_gfpWAPLch3_G2G1\MitoSys2\Calibration\mEGFPC1_G2\mEGFP_FCSset1_1_R1_P5_K1_Ch2-Ch1.zen
86940	3.102722e-05	9.703289e-05	9.756000e-06	20150715_gfpWAPLch3_G2G1\MitoSys2\Calibration\mEGFPC1_G2\mEGFP_FCSset1_1_R1_P5_K1_Ch2-Ch1.zen
92060	2.889082e-06	1.498250e-04	9.109700e-06	20150715_gfpWAPLch3_G2G1\MitoSys2\Calibration\mEGFPC1_G2\mEGFP_FCSset1_1_R1_P5_K1_Ch2-Ch1.zen
97180	3.229559e-05	1.175698e-04	8.537600e-06	20150715_gfpWAPLch3_G2G1\MitoSys2\Calibration\mEGFPC1_G2\mEGFP_FCSset1_1_R1_P5_K1_Ch2-Ch1.zen
102300	3.441005e-05	1.001143e-04	8.028000e-06	20150715_gfpWAPLch3_G2G1\MitoSys2\Calibration\mEGFPC1_G2\mEGFP_FCSset1_1_R1_P5_K1_Ch2-Ch1.zen
112540	1.161425e-05	9.383522e-05	7.160300e-06	20150715_gfpWAPLch3_G2G1\MitoSys2\Calibration\mEGFPC1_G2\mEGFP_FCSset1_1_R1_P5_K1_Ch2-Ch1.zen
122780	-6.236996e-07	8.238653e-05	6.450200e-06	20150715_gfpWAPLch3_G2G1\MitoSys2\Calibration\mEGFPC1_G2\mEGFP_FCSset1_1_R1_P5_K1_Ch2-Ch1.zen
133020	1.313879e-05	1.020845e-04	5.859300e-06	20150715_gfpWAPLch3_G2G1\MitoSys2\Calibration\mEGFPC1_G2\mEGFP_FCSset1_1_R1_P5_K1_Ch2-Ch1.zen
143260	-1.458986e-05	8.456397e-05	5.360600e-06	20150715_gfpWAPLch3_G2G1\MitoSys2\Calibration\mEGFPC1_G2\mEGFP_FCSset1_1_R1_P5_K1_Ch2-Ch1.zen
153500	-2.478290e-06	6.936627e-05	4.934700e-06	20150715_gfpWAPLch3_G2G1\MitoSys2\Calibration\mEGFPC1_G2\mEGFP_FCSset1_1_R1_P5_K1_Ch2-Ch1.zen
163740	-1.815135e-06	8.281264e-05	4.567000e-06	20150715_gfpWAPLch3_G2G1\MitoSys2\Calibration\mEGFPC1_G2\mEGFP_FCSset1_1_R1_P5_K1_Ch2-Ch1.zen
173980	-1.316665e-06	7.940092e-05	4.246600e-06	20150715_gfpWAPLch3_G2G1\MitoSys2\Calibration\mEGFPC1_G2\mEGFP_FCSset1_1_R1_P5_K1_Ch2-Ch1.zen
184220	3.277665e-05	7.307608e-05	3.965200e-06	20150715_gfpWAPLch3_G2G1\MitoSys2\Calibration\mEGFPC1_G2\mEGFP_FCSset1_1_R1_P5_K1_Ch2-Ch1.zen
194460	8.876382e-06	7.683430e-05	3.716300e-06	20150715_gfpWAPLch3_G2G1\MitoSys2\Calibration\mEGFPC1_G2\mEGFP_FCSset1_1_R1_P5_K1_Ch2-Ch1.zen
204700	1.485249e-05	8.737437e-05	3.494600e-06	20150715_gfpWAPLch3_G2G1\MitoSys2\Calibration\mEGFPC1_G2\mEGFP_FCSset1_1_R1_P5_K1_Ch2-Ch1.zen
225180	-5.318809e-06	7.770437e-05	3.117300e-06	20150715_gfpWAPLch3_G2G1\MitoSys2\Calibration\mEGFPC1_G2\mEGFP_FCSset1_1_R1_P5_K1_Ch2-Ch1.zen
245660	-3.135003e-05	9.103368e-05	2.808700e-06	20150715_gfpWAPLch3_G2G1\MitoSys2\Calibration\mEGFPC1_G2\mEGFP_FCSset1_1_R1_P5_K1_Ch2-Ch1.zen
266140	-1.620032e-05	6.585406e-05	2.551800e-06	20150715_gfpWAPLch3_G2G1\MitoSys2\Calibration\mEGFPC1_G2\mEGFP_FCSset1_1_R1_P5_K1_Ch2-Ch1.zen
286620	1.675177e-05	7.841183e-05	2.335100e-06	20150715_gfpWAPLch3_G2G1\MitoSys2\Calibration\mEGFPC1_G2\mEGFP_FCSset1_1_R1_P5_K1_Ch2-Ch1.zen
307100	1.347064e-06	7.522701e-05	2.149900e-06	20150715_gfpWAPLch3_G2G1\MitoSys2\Calibration\mEGFPC1_G2\mEGFP_FCSset1_1_R1_P5_K1_Ch2-Ch1.zen
327580	-1.122636e-05	5.376784e-05	1.990000e-06	20150715_gfpWAPLch3_G2G1\MitoSys2\Calibration\mEGFPC1_G2\mEGFP_FCSset1_1_R1_P5_K1_Ch2-Ch1.zen
348060	-9.501606e-06	6.566892e-05	1.850600e-06	20150715_gfpWAPLch3_G2G1\MitoSys2\Calibration\mEGFPC1_G2\mEGFP_FCSset1_1_R1_P5_K1_Ch2-Ch1.zen
368540	-1.794017e-05	6.710510e-05	1.728200e-06	20150715_gfpWAPLch3_G2G1\MitoSys2\Calibration\mEGFPC1_G2\mEGFP_FCSset1_1_R1_P5_K1_Ch2-Ch1.zen
389020	-1.111242e-05	7.379844e-05	1.619800e-06	20150715_gfpWAPLch3_G2G1\MitoSys2\Calibration\mEGFPC1_G2\mEGFP_FCSset1_1_R1_P5_K1_Ch2-Ch1.zen
409500	-1.050516e-05	5.318901e-05	1.523300e-06	20150715_gfpWAPLch3_G2G1\MitoSys2\Calibration\mEGFPC1_G2\mEGFP_FCSset1_1_R1_P5_K1_Ch2-Ch1.zen
450460	8.412741e-07	5.503541e-05	1.359000e-06	20150715_gfpWAPLch3_G2G1\MitoSys2\Calibration\mEGFPC1_G2\mEGFP_FCSset1_1_R1_P5_K1_Ch2-Ch1.zen
491420	-1.456735e-05	5.006298e-05	1.224500e-06	20150715_gfpWAPLch3_G2G1\MitoSys2\Calibration\mEGFPC1_G2\mEGFP_FCSset1_1_R1_P5_K1_Ch2-Ch1.zen
532380	-2.878261e-05	4.540284e-05	1.112500e-06	20150715_gfpWAPLch3_G2G1\MitoSys2\Calibration\mEGFPC1_G2\mEGFP_FCSset1_1_R1_P5_K1_Ch2-Ch1.zen
573340	-2.454484e-05	4.819194e-05	1.017900e-06	20150715_gfpWAPLch3_G2G1\MitoSys2\Calibration\mEGFPC1_G2\mEGFP_FCSset1_1_R1_P5_K1_Ch2-Ch1.zen
614300	-2.092697e-05	6.084149e-05	9.370800e-07	20150715_gfpWAPLch3_G2G1\MitoSys2\Calibration\mEGFPC1_G2\mEGFP_FCSset1_1_R1_P5_K1_Ch2-Ch1.zen
655260	-6.303769e-06	5.667609e-05	8.672600e-07	20150715_gfpWAPLch3_G2G1\MitoSys2\Calibration\mEGFPC1_G2\mEGFP_FCSset1_1_R1_P5_K1_Ch2-Ch1.zen
696220	-1.257701e-05	7.036697e-05	8.064100e-07	20150715_gfpWAPLch3_G2G1\MitoSys2\Calibration\mEGFPC1_G2\mEGFP_FCSset1_1_R1_P5_K1_Ch2-Ch1.zen
737180	-1.196316e-05	6.197793e-05	7.529300e-07	20150715_gfpWAPLch3_G2G1\MitoSys2\Calibration\mEGFPC1_G2\mEGFP_FCSset1_1_R1_P5_K1_Ch2-Ch1.zen
778140	-3.739546e-06	4.750339e-05	7.055900e-07	20150715_gfpWAPLch3_G2G1\MitoSys2\Calibration\mEGFPC1_G2\mEGFP_FCSset1_1_R1_P5_K1_Ch2-Ch1.zen
819100	-6.069169e-06	4.660093e-05	6.634200e-07	20150715_gfpWAPLch3_G2G1\MitoSys2\Calibration\mEGFPC1_G2\mEGFP_FCSset1_1_R1_P5_K1_Ch2-Ch1.zen
901020	-4.462250e-06	3.926088e-05	5.916000e-07	20150715_gfpWAPLch3_G2G1\MitoSys2\Calibration\mEGFPC1_G2\mEGFP_FCSset1_1_R1_P5_K1_Ch2-Ch1.zen
982940	-9.241813e-06	3.431872e-05	5.328000e-07	20150715_gfpWAPLch3_G2G1\MitoSys2\Calibration\mEGFPC1_G2\mEGFP_FCSset1_1_R1_P5_K1_Ch2-Ch1.zen
1064860	-1.548544e-06	4.670521e-05	4.838600e-07	20150715_gfpWAPLch3_G2G1\MitoSys2\Calibration\mEGFPC1_G2\mEGFP_FCSset1_1_R1_P5_K1_Ch2-Ch1.zen
1146780	-1.577476e-05	3.921525e-05	4.425300e-07	20150715_gfpWAPLch3_G2G1\MitoSys2\Calibration\mEGFPC1_G2\mEGFP_FCSset1_1_R1_P5_K1_Ch2-Ch1.zen
1228700	-1.814255e-05	4.490680e-05	4.072100e-07	20150715_gfpWAPLch3_G2G1\MitoSys2\Calibration\mEGFPC1_G2\mEGFP_FCSset1_1_R1_P5_K1_Ch2-Ch1.zen
1310620	-1.108588e-05	4.417747e-05	3.767100e-07	20150715_gfpWAPLch3_G2G1\MitoSys2\Calibration\mEGFPC1_G2\mEGFP_FCSset1_1_R1_P5_K1_Ch2-Ch1.zen
1392540	2.598540e-06	3.769776e-05	3.501300e-07	20150715_gfpWAPLch3_G2G1\MitoSys2\Calibration\mEGFPC1_G2\mEGFP_FCSset1_1_R1_P5_K1_Ch2-Ch1.zen
1474460	7.050608e-06	2.987886e-05	3.267800e-07	20150715_gfpWAPLch3_G2G1\MitoSys2\Calibration\mEGFPC1_G2\mEGFP_FCSset1_1_R1_P5_K1_Ch2-Ch1.zen
1556380	8.651811e-06	3.169467e-05	3.061100e-07	20150715_gfpWAPLch3_G2G1\MitoSys2\Calibration\mEGFPC1_G2\mEGFP_FCSset1_1_R1_P5_K1_Ch2-Ch1.zen
10	3.832407e-03	5.114032e-04	3.922200e-03	20150715_gfpWAPLch3_G2G1\MitoSys2\Calibration\mEGFPC1_G2\mEGFP_FCSset1_1_R1_P7_K1_Ch2-Ch1.zen
20	3.700071e-03	6.305085e-04	3.801200e-03	20150715_gfpWAPLch3_G2G1\MitoSys2\Calibration\mEGFPC1_G2\mEGFP_FCSset1_1_R1_P7_K1_Ch2-Ch1.zen
30	3.809613e-03	6.240565e-04	3.685100e-03	20150715_gfpWAPLch3_G2G1\MitoSys2\Calibration\mEGFPC1_G2\mEGFP_FCSset1_1_R1_P7_K1_Ch2-Ch1.zen
40	3.805112e-03	6.388071e-04	3.574900e-03	20150715_gfpWAPLch3_G2G1\MitoSys2\Calibration\mEGFPC1_G2\mEGFP_FCSset1_1_R1_P7_K1_Ch2-Ch1.zen
50	3.347270e-03	5.426588e-04	3.470700e-03	20150715_gfpWAPLch3_G2G1\MitoSys2\Calibration\mEGFPC1_G2\mEGFP_FCSset1_1_R1_P7_K1_Ch2-Ch1.zen
60	3.323610e-03	7.102753e-04	3.372400e-03	20150715_gfpWAPLch3_G2G1\MitoSys2\Calibration\mEGFPC1_G2\mEGFP_FCSset1_1_R1_P7_K1_Ch2-Ch1.zen
70	3.069880e-03	6.502358e-04	3.279600e-03	20150715_gfpWAPLch3_G2G1\MitoSys2\Calibration\mEGFPC1_G2\mEGFP_FCSset1_1_R1_P7_K1_Ch2-Ch1.zen
80	3.293901e-03	6.230606e-04	3.192000e-03	20150715_gfpWAPLch3_G2G1\MitoSys2\Calibration\mEGFPC1_G2\mEGFP_FCSset1_1_R1_P7_K1_Ch2-Ch1.zen
90	3.132493e-03	7.580135e-04	3.109300e-03	20150715_gfpWAPLch3_G2G1\MitoSys2\Calibration\mEGFPC1_G2\mEGFP_FCSset1_1_R1_P7_K1_Ch2-Ch1.zen
100	3.123230e-03	5.465814e-04	3.031100e-03	20150715_gfpWAPLch3_G2G1\MitoSys2\Calibration\mEGFPC1_G2\mEGFP_FCSset1_1_R1_P7_K1_Ch2-Ch1.zen
120	3.096065e-03	4.624683e-04	2.887100e-03	20150715_gfpWAPLch3_G2G1\MitoSys2\Calibration\mEGFPC1_G2\mEGFP_FCSset1_1_R1_P7_K1_Ch2-Ch1.zen
140	2.814833e-03	4.747571e-04	2.757500e-03	20150715_gfpWAPLch3_G2G1\MitoSys2\Calibration\mEGFPC1_G2\mEGFP_FCSset1_1_R1_P7_K1_Ch2-Ch1.zen
160	2.589369e-03	4.972848e-04	2.640300e-03	20150715_gfpWAPLch3_G2G1\MitoSys2\Calibration\mEGFPC1_G2\mEGFP_FCSset1_1_R1_P7_K1_Ch2-Ch1.zen
180	2.393957e-03	4.514358e-04	2.533800e-03	20150715_gfpWAPLch3_G2G1\MitoSys2\Calibration\mEGFPC1_G2\mEGFP_FCSset1_1_R1_P7_K1_Ch2-Ch1.zen
200	2.552355e-03	5.110814e-04	2.436500e-03	20150715_gfpWAPLch3_G2G1\MitoSys2\Calibration\mEGFPC1_G2\mEGFP_FCSset1_1_R1_P7_K1_Ch2-Ch1.zen
220	2.249859e-03	3.335188e-04	2.347200e-03	20150715_gfpWAPLch3_G2G1\MitoSys2\Calibration\mEGFPC1_G2\mEGFP_FCSset1_1_R1_P7_K1_Ch2-Ch1.zen
240	2.277027e-03	4.564151e-04	2.264800e-03	20150715_gfpWAPLch3_G2G1\MitoSys2\Calibration\mEGFPC1_G2\mEGFP_FCSset1_1_R1_P7_K1_Ch2-Ch1.zen
260	2.313104e-03	4.677974e-04	2.188600e-03	20150715_gfpWAPLch3_G2G1\MitoSys2\Calibration\mEGFPC1_G2\mEGFP_FCSset1_1_R1_P7_K1_Ch2-Ch1.zen
280	2.076856e-03	4.809036e-04	2.117700e-03	20150715_gfpWAPLch3_G2G1\MitoSys2\Calibration\mEGFPC1_G2\mEGFP_FCSset1_1_R1_P7_K1_Ch2-Ch1.zen
300	2.081940e-03	4.673797e-04	2.051700e-03	20150715_gfpWAPLch3_G2G1\MitoSys2\Calibration\mEGFPC1_G2\mEGFP_FCSset1_1_R1_P7_K1_Ch2-Ch1.zen
340	1.988264e-03	3.807931e-04	1.932000e-03	20150715_gfpWAPLch3_G2G1\MitoSys2\Calibration\mEGFPC1_G2\mEGFP_FCSset1_1_R1_P7_K1_Ch2-Ch1.zen
380	1.825598e-03	4.132532e-04	1.826200e-03	20150715_gfpWAPLch3_G2G1\MitoSys2\Calibration\mEGFPC1_G2\mEGFP_FCSset1_1_R1_P7_K1_Ch2-Ch1.zen
420	1.684460e-03	3.645846e-04	1.731900e-03	20150715_gfpWAPLch3_G2G1\MitoSys2\Calibration\mEGFPC1_G2\mEGFP_FCSset1_1_R1_P7_K1_Ch2-Ch1.zen
460	1.615521e-03	4.227755e-04	1.647200e-03	20150715_gfpWAPLch3_G2G1\MitoSys2\Calibration\mEGFPC1_G2\mEGFP_FCSset1_1_R1_P7_K1_Ch2-Ch1.zen
500	1.533101e-03	3.617917e-04	1.570600e-03	20150715_gfpWAPLch3_G2G1\MitoSys2\Calibration\mEGFPC1_G2\mEGFP_FCSset1_1_R1_P7_K1_Ch2-Ch1.zen
540	1.350712e-03	2.969224e-04	1.501000e-03	20150715_gfpWAPLch3_G2G1\MitoSys2\Calibration\mEGFPC1_G2\mEGFP_FCSset1_1_R1_P7_K1_Ch2-Ch1.zen
580	1.424043e-03	3.763021e-04	1.437400e-03	20150715_gfpWAPLch3_G2G1\MitoSys2\Calibration\mEGFPC1_G2\mEGFP_FCSset1_1_R1_P7_K1_Ch2-Ch1.zen
620	1.371970e-03	4.225838e-04	1.379200e-03	20150715_gfpWAPLch3_G2G1\MitoSys2\Calibration\mEGFPC1_G2\mEGFP_FCSset1_1_R1_P7_K1_Ch2-Ch1.zen
660	1.303649e-03	3.914847e-04	1.325700e-03	20150715_gfpWAPLch3_G2G1\MitoSys2\Calibration\mEGFPC1_G2\mEGFP_FCSset1_1_R1_P7_K1_Ch2-Ch1.zen
700	1.356696e-03	3.093159e-04	1.276200e-03	20150715_gfpWAPLch3_G2G1\MitoSys2\Calibration\mEGFPC1_G2\mEGFP_FCSset1_1_R1_P7_K1_Ch2-Ch1.zen
780	1.152714e-03	3.391227e-04	1.188100e-03	20150715_gfpWAPLch3_G2G1\MitoSys2\Calibration\mEGFPC1_G2\mEGFP_FCSset1_1_R1_P7_K1_Ch2-Ch1.zen
860	1.067220e-03	3.040293e-04	1.111800e-03	20150715_gfpWAPLch3_G2G1\MitoSys2\Calibration\mEGFPC1_G2\mEGFP_FCSset1_1_R1_P7_K1_Ch2-Ch1.zen
940	1.027322e-03	3.599848e-04	1.045200e-03	20150715_gfpWAPLch3_G2G1\MitoSys2\Calibration\mEGFPC1_G2\mEGFP_FCSset1_1_R1_P7_K1_Ch2-Ch1.zen
1020	9.649576e-04	2.635808e-04	9.866800e-04	20150715_gfpWAPLch3_G2G1\MitoSys2\Calibration\mEGFPC1_G2\mEGFP_FCSset1_1_R1_P7_K1_Ch2-Ch1.zen
1100	9.500254e-04	3.167880e-04	9.348000e-04	20150715_gfpWAPLch3_G2G1\MitoSys2\Calibration\mEGFPC1_G2\mEGFP_FCSset1_1_R1_P7_K1_Ch2-Ch1.zen
1180	9.277659e-04	3.012067e-04	8.885400e-04	20150715_gfpWAPLch3_G2G1\MitoSys2\Calibration\mEGFPC1_G2\mEGFP_FCSset1_1_R1_P7_K1_Ch2-Ch1.zen
1260	8.324416e-04	2.701706e-04	8.470700e-04	20150715_gfpWAPLch3_G2G1\MitoSys2\Calibration\mEGFPC1_G2\mEGFP_FCSset1_1_R1_P7_K1_Ch2-Ch1.zen
1340	8.380025e-04	2.606824e-04	8.096900e-04	20150715_gfpWAPLch3_G2G1\MitoSys2\Calibration\mEGFPC1_G2\mEGFP_FCSset1_1_R1_P7_K1_Ch2-Ch1.zen
1420	8.176475e-04	2.330903e-04	7.758500e-04	20150715_gfpWAPLch3_G2G1\MitoSys2\Calibration\mEGFPC1_G2\mEGFP_FCSset1_1_R1_P7_K1_Ch2-Ch1.zen
1500	7.647627e-04	2.451541e-04	7.450600e-04	20150715_gfpWAPLch3_G2G1\MitoSys2\Calibration\mEGFPC1_G2\mEGFP_FCSset1_1_R1_P7_K1_Ch2-Ch1.zen
1660	6.784341e-04	2.444114e-04	6.911800e-04	20150715_gfpWAPLch3_G2G1\MitoSys2\Calibration\mEGFPC1_G2\mEGFP_FCSset1_1_R1_P7_K1_Ch2-Ch1.zen
1820	7.061863e-04	1.820038e-04	6.456300e-04	20150715_gfpWAPLch3_G2G1\MitoSys2\Calibration\mEGFPC1_G2\mEGFP_FCSset1_1_R1_P7_K1_Ch2-Ch1.zen
1980	5.999442e-04	2.429594e-04	6.066200e-04	20150715_gfpWAPLch3_G2G1\MitoSys2\Calibration\mEGFPC1_G2\mEGFP_FCSset1_1_R1_P7_K1_Ch2-Ch1.zen
2140	6.150595e-04	2.460024e-04	5.728700e-04	20150715_gfpWAPLch3_G2G1\MitoSys2\Calibration\mEGFPC1_G2\mEGFP_FCSset1_1_R1_P7_K1_Ch2-Ch1.zen
2300	5.984692e-04	3.083143e-04	5.433900e-04	20150715_gfpWAPLch3_G2G1\MitoSys2\Calibration\mEGFPC1_G2\mEGFP_FCSset1_1_R1_P7_K1_Ch2-Ch1.zen
2460	5.345896e-04	2.593545e-04	5.174200e-04	20150715_gfpWAPLch3_G2G1\MitoSys2\Calibration\mEGFPC1_G2\mEGFP_FCSset1_1_R1_P7_K1_Ch2-Ch1.zen
2620	5.191332e-04	2.478658e-04	4.943700e-04	20150715_gfpWAPLch3_G2G1\MitoSys2\Calibration\mEGFPC1_G2\mEGFP_FCSset1_1_R1_P7_K1_Ch2-Ch1.zen
2780	4.451376e-04	2.197469e-04	4.737700e-04	20150715_gfpWAPLch3_G2G1\MitoSys2\Calibration\mEGFPC1_G2\mEGFP_FCSset1_1_R1_P7_K1_Ch2-Ch1.zen
2940	4.901158e-04	1.855509e-04	4.552600e-04	20150715_gfpWAPLch3_G2G1\MitoSys2\Calibration\mEGFPC1_G2\mEGFP_FCSset1_1_R1_P7_K1_Ch2-Ch1.zen
3100	3.851235e-04	1.850813e-04	4.385300e-04	20150715_gfpWAPLch3_G2G1\MitoSys2\Calibration\mEGFPC1_G2\mEGFP_FCSset1_1_R1_P7_K1_Ch2-Ch1.zen
3420	4.096733e-04	1.983307e-04	4.094700e-04	20150715_gfpWAPLch3_G2G1\MitoSys2\Calibration\mEGFPC1_G2\mEGFP_FCSset1_1_R1_P7_K1_Ch2-Ch1.zen
3740	4.001500e-04	2.177481e-04	3.850700e-04	20150715_gfpWAPLch3_G2G1\MitoSys2\Calibration\mEGFPC1_G2\mEGFP_FCSset1_1_R1_P7_K1_Ch2-Ch1.zen
4060	3.558575e-04	2.019222e-04	3.642900e-04	20150715_gfpWAPLch3_G2G1\MitoSys2\Calibration\mEGFPC1_G2\mEGFP_FCSset1_1_R1_P7_K1_Ch2-Ch1.zen
4380	2.921673e-04	2.174960e-04	3.463400e-04	20150715_gfpWAPLch3_G2G1\MitoSys2\Calibration\mEGFPC1_G2\mEGFP_FCSset1_1_R1_P7_K1_Ch2-Ch1.zen
4700	3.088219e-04	2.275870e-04	3.306800e-04	20150715_gfpWAPLch3_G2G1\MitoSys2\Calibration\mEGFPC1_G2\mEGFP_FCSset1_1_R1_P7_K1_Ch2-Ch1.zen
5020	2.889054e-04	2.108168e-04	3.168700e-04	20150715_gfpWAPLch3_G2G1\MitoSys2\Calibration\mEGFPC1_G2\mEGFP_FCSset1_1_R1_P7_K1_Ch2-Ch1.zen
5340	3.016094e-04	2.323687e-04	3.045900e-04	20150715_gfpWAPLch3_G2G1\MitoSys2\Calibration\mEGFPC1_G2\mEGFP_FCSset1_1_R1_P7_K1_Ch2-Ch1.zen
5660	2.762252e-04	2.109022e-04	2.935900e-04	20150715_gfpWAPLch3_G2G1\MitoSys2\Calibration\mEGFPC1_G2\mEGFP_FCSset1_1_R1_P7_K1_Ch2-Ch1.zen
5980	2.479819e-04	2.306303e-04	2.836600e-04	20150715_gfpWAPLch3_G2G1\MitoSys2\Calibration\mEGFPC1_G2\mEGFP_FCSset1_1_R1_P7_K1_Ch2-Ch1.zen
6300	2.581359e-04	1.531363e-04	2.746400e-04	20150715_gfpWAPLch3_G2G1\MitoSys2\Calibration\mEGFPC1_G2\mEGFP_FCSset1_1_R1_P7_K1_Ch2-Ch1.zen
6940	2.529186e-04	1.648971e-04	2.588400e-04	20150715_gfpWAPLch3_G2G1\MitoSys2\Calibration\mEGFPC1_G2\mEGFP_FCSset1_1_R1_P7_K1_Ch2-Ch1.zen
7580	2.043718e-04	1.951754e-04	2.454100e-04	20150715_gfpWAPLch3_G2G1\MitoSys2\Calibration\mEGFPC1_G2\mEGFP_FCSset1_1_R1_P7_K1_Ch2-Ch1.zen
8220	2.170873e-04	1.946534e-04	2.337900e-04	20150715_gfpWAPLch3_G2G1\MitoSys2\Calibration\mEGFPC1_G2\mEGFP_FCSset1_1_R1_P7_K1_Ch2-Ch1.zen
8860	1.967397e-04	1.487936e-04	2.236100e-04	20150715_gfpWAPLch3_G2G1\MitoSys2\Calibration\mEGFPC1_G2\mEGFP_FCSset1_1_R1_P7_K1_Ch2-Ch1.zen
9500	2.250043e-04	1.856565e-04	2.145800e-04	20150715_gfpWAPLch3_G2G1\MitoSys2\Calibration\mEGFPC1_G2\mEGFP_FCSset1_1_R1_P7_K1_Ch2-Ch1.zen
10140	2.615676e-04	1.560385e-04	2.064900e-04	20150715_gfpWAPLch3_G2G1\MitoSys2\Calibration\mEGFPC1_G2\mEGFP_FCSset1_1_R1_P7_K1_Ch2-Ch1.zen
10780	2.186032e-04	1.560238e-04	1.991700e-04	20150715_gfpWAPLch3_G2G1\MitoSys2\Calibration\mEGFPC1_G2\mEGFP_FCSset1_1_R1_P7_K1_Ch2-Ch1.zen
11420	2.090583e-04	1.515231e-04	1.925100e-04	20150715_gfpWAPLch3_G2G1\MitoSys2\Calibration\mEGFPC1_G2\mEGFP_FCSset1_1_R1_P7_K1_Ch2-Ch1.zen
12060	1.978264e-04	2.021906e-04	1.864000e-04	20150715_gfpWAPLch3_G2G1\MitoSys2\Calibration\mEGFPC1_G2\mEGFP_FCSset1_1_R1_P7_K1_Ch2-Ch1.zen
12700	1.553350e-04	1.731783e-04	1.807600e-04	20150715_gfpWAPLch3_G2G1\MitoSys2\Calibration\mEGFPC1_G2\mEGFP_FCSset1_1_R1_P7_K1_Ch2-Ch1.zen
13980	1.558920e-04	1.357501e-04	1.706800e-04	20150715_gfpWAPLch3_G2G1\MitoSys2\Calibration\mEGFPC1_G2\mEGFP_FCSset1_1_R1_P7_K1_Ch2-Ch1.zen
15260	1.822066e-04	1.219319e-04	1.618600e-04	20150715_gfpWAPLch3_G2G1\MitoSys2\Calibration\mEGFPC1_G2\mEGFP_FCSset1_1_R1_P7_K1_Ch2-Ch1.zen
16540	1.636315e-04	1.656062e-04	1.540500e-04	20150715_gfpWAPLch3_G2G1\MitoSys2\Calibration\mEGFPC1_G2\mEGFP_FCSset1_1_R1_P7_K1_Ch2-Ch1.zen
17820	1.123390e-04	1.339897e-04	1.470600e-04	20150715_gfpWAPLch3_G2G1\MitoSys2\Calibration\mEGFPC1_G2\mEGFP_FCSset1_1_R1_P7_K1_Ch2-Ch1.zen
19100	1.496271e-04	1.676995e-04	1.407400e-04	20150715_gfpWAPLch3_G2G1\MitoSys2\Calibration\mEGFPC1_G2\mEGFP_FCSset1_1_R1_P7_K1_Ch2-Ch1.zen
20380	1.473002e-04	1.707785e-04	1.349800e-04	20150715_gfpWAPLch3_G2G1\MitoSys2\Calibration\mEGFPC1_G2\mEGFP_FCSset1_1_R1_P7_K1_Ch2-Ch1.zen
21660	1.080477e-04	1.014483e-04	1.297000e-04	20150715_gfpWAPLch3_G2G1\MitoSys2\Calibration\mEGFPC1_G2\mEGFP_FCSset1_1_R1_P7_K1_Ch2-Ch1.zen
22940	1.287026e-04	1.425008e-04	1.248400e-04	20150715_gfpWAPLch3_G2G1\MitoSys2\Calibration\mEGFPC1_G2\mEGFP_FCSset1_1_R1_P7_K1_Ch2-Ch1.zen
24220	1.048954e-04	1.345771e-04	1.203300e-04	20150715_gfpWAPLch3_G2G1\MitoSys2\Calibration\mEGFPC1_G2\mEGFP_FCSset1_1_R1_P7_K1_Ch2-Ch1.zen
25500	1.199396e-04	1.270061e-04	1.161500e-04	20150715_gfpWAPLch3_G2G1\MitoSys2\Calibration\mEGFPC1_G2\mEGFP_FCSset1_1_R1_P7_K1_Ch2-Ch1.zen
28060	1.127606e-04	9.507364e-05	1.086000e-04	20150715_gfpWAPLch3_G2G1\MitoSys2\Calibration\mEGFPC1_G2\mEGFP_FCSset1_1_R1_P7_K1_Ch2-Ch1.zen
30620	9.459519e-05	1.331407e-04	1.019500e-04	20150715_gfpWAPLch3_G2G1\MitoSys2\Calibration\mEGFPC1_G2\mEGFP_FCSset1_1_R1_P7_K1_Ch2-Ch1.zen
33180	8.812382e-05	1.608672e-04	9.605100e-05	20150715_gfpWAPLch3_G2G1\MitoSys2\Calibration\mEGFPC1_G2\mEGFP_FCSset1_1_R1_P7_K1_Ch2-Ch1.zen
35740	7.992196e-05	1.272214e-04	9.076700e-05	20150715_gfpWAPLch3_G2G1\MitoSys2\Calibration\mEGFPC1_G2\mEGFP_FCSset1_1_R1_P7_K1_Ch2-Ch1.zen
38300	9.303791e-05	1.368124e-04	8.600500e-05	20150715_gfpWAPLch3_G2G1\MitoSys2\Calibration\mEGFPC1_G2\mEGFP_FCSset1_1_R1_P7_K1_Ch2-Ch1.zen
40860	4.824910e-05	1.505527e-04	8.168900e-05	20150715_gfpWAPLch3_G2G1\MitoSys2\Calibration\mEGFPC1_G2\mEGFP_FCSset1_1_R1_P7_K1_Ch2-Ch1.zen
43420	7.532161e-05	1.447101e-04	7.775800e-05	20150715_gfpWAPLch3_G2G1\MitoSys2\Calibration\mEGFPC1_G2\mEGFP_FCSset1_1_R1_P7_K1_Ch2-Ch1.zen
45980	4.837836e-05	1.366975e-04	7.416200e-05	20150715_gfpWAPLch3_G2G1\MitoSys2\Calibration\mEGFPC1_G2\mEGFP_FCSset1_1_R1_P7_K1_Ch2-Ch1.zen
48540	4.745047e-05	1.307122e-04	7.086000e-05	20150715_gfpWAPLch3_G2G1\MitoSys2\Calibration\mEGFPC1_G2\mEGFP_FCSset1_1_R1_P7_K1_Ch2-Ch1.zen
51100	6.397134e-05	1.305815e-04	6.781700e-05	20150715_gfpWAPLch3_G2G1\MitoSys2\Calibration\mEGFPC1_G2\mEGFP_FCSset1_1_R1_P7_K1_Ch2-Ch1.zen
56220	5.537628e-05	1.262404e-04	6.239400e-05	20150715_gfpWAPLch3_G2G1\MitoSys2\Calibration\mEGFPC1_G2\mEGFP_FCSset1_1_R1_P7_K1_Ch2-Ch1.zen
61340	5.209557e-05	9.662234e-05	5.770800e-05	20150715_gfpWAPLch3_G2G1\MitoSys2\Calibration\mEGFPC1_G2\mEGFP_FCSset1_1_R1_P7_K1_Ch2-Ch1.zen
66460	6.993843e-05	1.027443e-04	5.361900e-05	20150715_gfpWAPLch3_G2G1\MitoSys2\Calibration\mEGFPC1_G2\mEGFP_FCSset1_1_R1_P7_K1_Ch2-Ch1.zen
71580	7.237250e-05	1.000202e-04	5.002200e-05	20150715_gfpWAPLch3_G2G1\MitoSys2\Calibration\mEGFPC1_G2\mEGFP_FCSset1_1_R1_P7_K1_Ch2-Ch1.zen
76700	5.274162e-05	1.040829e-04	4.683400e-05	20150715_gfpWAPLch3_G2G1\MitoSys2\Calibration\mEGFPC1_G2\mEGFP_FCSset1_1_R1_P7_K1_Ch2-Ch1.zen
81820	8.194333e-05	1.279601e-04	4.399000e-05	20150715_gfpWAPLch3_G2G1\MitoSys2\Calibration\mEGFPC1_G2\mEGFP_FCSset1_1_R1_P7_K1_Ch2-Ch1.zen
86940	2.428158e-05	1.272071e-04	4.143900e-05	20150715_gfpWAPLch3_G2G1\MitoSys2\Calibration\mEGFPC1_G2\mEGFP_FCSset1_1_R1_P7_K1_Ch2-Ch1.zen
92060	3.940729e-05	1.079639e-04	3.913900e-05	20150715_gfpWAPLch3_G2G1\MitoSys2\Calibration\mEGFPC1_G2\mEGFP_FCSset1_1_R1_P7_K1_Ch2-Ch1.zen
97180	5.187201e-05	1.298746e-04	3.705500e-05	20150715_gfpWAPLch3_G2G1\MitoSys2\Calibration\mEGFPC1_G2\mEGFP_FCSset1_1_R1_P7_K1_Ch2-Ch1.zen
102300	3.944671e-05	9.639124e-05	3.515900e-05	20150715_gfpWAPLch3_G2G1\MitoSys2\Calibration\mEGFPC1_G2\mEGFP_FCSset1_1_R1_P7_K1_Ch2-Ch1.zen
112540	4.109131e-05	9.594243e-05	3.183900e-05	20150715_gfpWAPLch3_G2G1\MitoSys2\Calibration\mEGFPC1_G2\mEGFP_FCSset1_1_R1_P7_K1_Ch2-Ch1.zen
122780	3.085298e-05	9.785367e-05	2.903200e-05	20150715_gfpWAPLch3_G2G1\MitoSys2\Calibration\mEGFPC1_G2\mEGFP_FCSset1_1_R1_P7_K1_Ch2-Ch1.zen
133020	2.619863e-05	1.109345e-04	2.663000e-05	20150715_gfpWAPLch3_G2G1\MitoSys2\Calibration\mEGFPC1_G2\mEGFP_FCSset1_1_R1_P7_K1_Ch2-Ch1.zen
143260	2.743338e-05	1.188737e-04	2.455300e-05	20150715_gfpWAPLch3_G2G1\MitoSys2\Calibration\mEGFPC1_G2\mEGFP_FCSset1_1_R1_P7_K1_Ch2-Ch1.zen
153500	1.536699e-05	1.024759e-04	2.274200e-05	20150715_gfpWAPLch3_G2G1\MitoSys2\Calibration\mEGFPC1_G2\mEGFP_FCSset1_1_R1_P7_K1_Ch2-Ch1.zen
163740	2.582733e-05	9.858197e-05	2.114900e-05	20150715_gfpWAPLch3_G2G1\MitoSys2\Calibration\mEGFPC1_G2\mEGFP_FCSset1_1_R1_P7_K1_Ch2-Ch1.zen
173980	5.158278e-05	1.030533e-04	1.974000e-05	20150715_gfpWAPLch3_G2G1\MitoSys2\Calibration\mEGFPC1_G2\mEGFP_FCSset1_1_R1_P7_K1_Ch2-Ch1.zen
184220	3.625949e-05	9.073749e-05	1.848400e-05	20150715_gfpWAPLch3_G2G1\MitoSys2\Calibration\mEGFPC1_G2\mEGFP_FCSset1_1_R1_P7_K1_Ch2-Ch1.zen
194460	3.664181e-05	1.100894e-04	1.735900e-05	20150715_gfpWAPLch3_G2G1\MitoSys2\Calibration\mEGFPC1_G2\mEGFP_FCSset1_1_R1_P7_K1_Ch2-Ch1.zen
204700	3.006518e-05	8.317728e-05	1.634600e-05	20150715_gfpWAPLch3_G2G1\MitoSys2\Calibration\mEGFPC1_G2\mEGFP_FCSset1_1_R1_P7_K1_Ch2-Ch1.zen
225180	-3.479594e-06	6.807213e-05	1.459700e-05	20150715_gfpWAPLch3_G2G1\MitoSys2\Calibration\mEGFPC1_G2\mEGFP_FCSset1_1_R1_P7_K1_Ch2-Ch1.zen
245660	4.476094e-05	9.892091e-05	1.314300e-05	20150715_gfpWAPLch3_G2G1\MitoSys2\Calibration\mEGFPC1_G2\mEGFP_FCSset1_1_R1_P7_K1_Ch2-Ch1.zen
266140	-1.676148e-05	8.680196e-05	1.191800e-05	20150715_gfpWAPLch3_G2G1\MitoSys2\Calibration\mEGFPC1_G2\mEGFP_FCSset1_1_R1_P7_K1_Ch2-Ch1.zen
286620	-3.636093e-05	9.272617e-05	1.087300e-05	20150715_gfpWAPLch3_G2G1\MitoSys2\Calibration\mEGFPC1_G2\mEGFP_FCSset1_1_R1_P7_K1_Ch2-Ch1.zen
307100	1.689622e-05	9.104864e-05	9.972800e-06	20150715_gfpWAPLch3_G2G1\MitoSys2\Calibration\mEGFPC1_G2\mEGFP_FCSset1_1_R1_P7_K1_Ch2-Ch1.zen
327580	9.379983e-06	9.102234e-05	9.190400e-06	20150715_gfpWAPLch3_G2G1\MitoSys2\Calibration\mEGFPC1_G2\mEGFP_FCSset1_1_R1_P7_K1_Ch2-Ch1.zen
348060	1.691874e-05	8.829944e-05	8.505100e-06	20150715_gfpWAPLch3_G2G1\MitoSys2\Calibration\mEGFPC1_G2\mEGFP_FCSset1_1_R1_P7_K1_Ch2-Ch1.zen
368540	2.203402e-05	9.470763e-05	7.900400e-06	20150715_gfpWAPLch3_G2G1\MitoSys2\Calibration\mEGFPC1_G2\mEGFP_FCSset1_1_R1_P7_K1_Ch2-Ch1.zen
389020	1.971651e-06	9.818745e-05	7.363700e-06	20150715_gfpWAPLch3_G2G1\MitoSys2\Calibration\mEGFPC1_G2\mEGFP_FCSset1_1_R1_P7_K1_Ch2-Ch1.zen
409500	-1.455544e-06	7.803950e-05	6.884500e-06	20150715_gfpWAPLch3_G2G1\MitoSys2\Calibration\mEGFPC1_G2\mEGFP_FCSset1_1_R1_P7_K1_Ch2-Ch1.zen
450460	-1.552845e-06	6.562815e-05	6.067100e-06	20150715_gfpWAPLch3_G2G1\MitoSys2\Calibration\mEGFPC1_G2\mEGFP_FCSset1_1_R1_P7_K1_Ch2-Ch1.zen
491420	-1.477701e-05	7.737396e-05	5.397500e-06	20150715_gfpWAPLch3_G2G1\MitoSys2\Calibration\mEGFPC1_G2\mEGFP_FCSset1_1_R1_P7_K1_Ch2-Ch1.zen
532380	1.370170e-05	6.846701e-05	4.840600e-06	20150715_gfpWAPLch3_G2G1\MitoSys2\Calibration\mEGFPC1_G2\mEGFP_FCSset1_1_R1_P7_K1_Ch2-Ch1.zen
573340	1.096379e-06	7.111974e-05	4.371600e-06	20150715_gfpWAPLch3_G2G1\MitoSys2\Calibration\mEGFPC1_G2\mEGFP_FCSset1_1_R1_P7_K1_Ch2-Ch1.zen
614300	-1.484103e-05	7.030388e-05	3.972200e-06	20150715_gfpWAPLch3_G2G1\MitoSys2\Calibration\mEGFPC1_G2\mEGFP_FCSset1_1_R1_P7_K1_Ch2-Ch1.zen
655260	-1.072178e-05	4.809985e-05	3.628700e-06	20150715_gfpWAPLch3_G2G1\MitoSys2\Calibration\mEGFPC1_G2\mEGFP_FCSset1_1_R1_P7_K1_Ch2-Ch1.zen
696220	-1.208038e-05	7.960974e-05	3.330800e-06	20150715_gfpWAPLch3_G2G1\MitoSys2\Calibration\mEGFPC1_G2\mEGFP_FCSset1_1_R1_P7_K1_Ch2-Ch1.zen
737180	-6.588844e-07	5.264458e-05	3.070500e-06	20150715_gfpWAPLch3_G2G1\MitoSys2\Calibration\mEGFPC1_G2\mEGFP_FCSset1_1_R1_P7_K1_Ch2-Ch1.zen
778140	-3.157477e-06	6.987424e-05	2.841400e-06	20150715_gfpWAPLch3_G2G1\MitoSys2\Calibration\mEGFPC1_G2\mEGFP_FCSset1_1_R1_P7_K1_Ch2-Ch1.zen
819100	7.503030e-06	6.881969e-05	2.638700e-06	20150715_gfpWAPLch3_G2G1\MitoSys2\Calibration\mEGFPC1_G2\mEGFP_FCSset1_1_R1_P7_K1_Ch2-Ch1.zen
901020	-1.855612e-05	6.166433e-05	2.296900e-06	20150715_gfpWAPLch3_G2G1\MitoSys2\Calibration\mEGFPC1_G2\mEGFP_FCSset1_1_R1_P7_K1_Ch2-Ch1.zen
982940	2.849646e-06	6.868973e-05	2.020900e-06	20150715_gfpWAPLch3_G2G1\MitoSys2\Calibration\mEGFPC1_G2\mEGFP_FCSset1_1_R1_P7_K1_Ch2-Ch1.zen
1064860	-3.672834e-06	7.195987e-05	1.794400e-06	20150715_gfpWAPLch3_G2G1\MitoSys2\Calibration\mEGFPC1_G2\mEGFP_FCSset1_1_R1_P7_K1_Ch2-Ch1.zen
1146780	8.003813e-06	7.731699e-05	1.606000e-06	20150715_gfpWAPLch3_G2G1\MitoSys2\Calibration\mEGFPC1_G2\mEGFP_FCSset1_1_R1_P7_K1_Ch2-Ch1.zen
1228700	-5.630500e-06	7.591031e-05	1.447300e-06	20150715_gfpWAPLch3_G2G1\MitoSys2\Calibration\mEGFPC1_G2\mEGFP_FCSset1_1_R1_P7_K1_Ch2-Ch1.zen
1310620	7.770494e-06	6.622327e-05	1.312300e-06	20150715_gfpWAPLch3_G2G1\MitoSys2\Calibration\mEGFPC1_G2\mEGFP_FCSset1_1_R1_P7_K1_Ch2-Ch1.zen
1392540	-2.179216e-05	6.893839e-05	1.196300e-06	20150715_gfpWAPLch3_G2G1\MitoSys2\Calibration\mEGFPC1_G2\mEGFP_FCSset1_1_R1_P7_K1_Ch2-Ch1.zen
1474460	-2.949168e-05	6.873362e-05	1.095800e-06	20150715_gfpWAPLch3_G2G1\MitoSys2\Calibration\mEGFPC1_G2\mEGFP_FCSset1_1_R1_P7_K1_Ch2-Ch1.zen
1556380	-2.644112e-05	8.160436e-05	1.008100e-06	20150715_gfpWAPLch3_G2G1\MitoSys2\Calibration\mEGFPC1_G2\mEGFP_FCSset1_1_R1_P7_K1_Ch2-Ch1.zen
10	7.172661e-03	1.369634e-03	6.746500e-03	20150715_gfpWAPLch3_G2G1\MitoSys2\Calibration\mEGFPC1H2B_G2\DE_W0001_P0001\DE_2_W0001_P0001_T0002\TR1_W0001_P0011\TR1_2_W0001_P0011_T0001_R1_P2_K1_Ch2-Ch1.zen
20	6.409090e-03	9.580242e-04	6.422900e-03	20150715_gfpWAPLch3_G2G1\MitoSys2\Calibration\mEGFPC1H2B_G2\DE_W0001_P0001\DE_2_W0001_P0001_T0002\TR1_W0001_P0011\TR1_2_W0001_P0011_T0001_R1_P2_K1_Ch2-Ch1.zen
30	6.091507e-03	1.268586e-03	6.134000e-03	20150715_gfpWAPLch3_G2G1\MitoSys2\Calibration\mEGFPC1H2B_G2\DE_W0001_P0001\DE_2_W0001_P0001_T0002\TR1_W0001_P0011\TR1_2_W0001_P0011_T0001_R1_P2_K1_Ch2-Ch1.zen
40	5.733086e-03	1.232323e-03	5.873500e-03	20150715_gfpWAPLch3_G2G1\MitoSys2\Calibration\mEGFPC1H2B_G2\DE_W0001_P0001\DE_2_W0001_P0001_T0002\TR1_W0001_P0011\TR1_2_W0001_P0011_T0001_R1_P2_K1_Ch2-Ch1.zen
50	5.693840e-03	1.255322e-03	5.637200e-03	20150715_gfpWAPLch3_G2G1\MitoSys2\Calibration\mEGFPC1H2B_G2\DE_W0001_P0001\DE_2_W0001_P0001_T0002\TR1_W0001_P0011\TR1_2_W0001_P0011_T0001_R1_P2_K1_Ch2-Ch1.zen
60	4.654788e-03	1.405717e-03	5.421800e-03	20150715_gfpWAPLch3_G2G1\MitoSys2\Calibration\mEGFPC1H2B_G2\DE_W0001_P0001\DE_2_W0001_P0001_T0002\TR1_W0001_P0011\TR1_2_W0001_P0011_T0001_R1_P2_K1_Ch2-Ch1.zen
70	4.996842e-03	1.155074e-03	5.224600e-03	20150715_gfpWAPLch3_G2G1\MitoSys2\Calibration\mEGFPC1H2B_G2\DE_W0001_P0001\DE_2_W0001_P0001_T0002\TR1_W0001_P0011\TR1_2_W0001_P0011_T0001_R1_P2_K1_Ch2-Ch1.zen
80	5.411391e-03	1.136459e-03	5.043400e-03	20150715_gfpWAPLch3_G2G1\MitoSys2\Calibration\mEGFPC1H2B_G2\DE_W0001_P0001\DE_2_W0001_P0001_T0002\TR1_W0001_P0011\TR1_2_W0001_P0011_T0001_R1_P2_K1_Ch2-Ch1.zen
90	4.548227e-03	1.315453e-03	4.876300e-03	20150715_gfpWAPLch3_G2G1\MitoSys2\Calibration\mEGFPC1H2B_G2\DE_W0001_P0001\DE_2_W0001_P0001_T0002\TR1_W0001_P0011\TR1_2_W0001_P0011_T0001_R1_P2_K1_Ch2-Ch1.zen
100	4.578790e-03	8.672489e-04	4.721800e-03	20150715_gfpWAPLch3_G2G1\MitoSys2\Calibration\mEGFPC1H2B_G2\DE_W0001_P0001\DE_2_W0001_P0001_T0002\TR1_W0001_P0011\TR1_2_W0001_P0011_T0001_R1_P2_K1_Ch2-Ch1.zen
120	5.021970e-03	7.850266e-04	4.445200e-03	20150715_gfpWAPLch3_G2G1\MitoSys2\Calibration\mEGFPC1H2B_G2\DE_W0001_P0001\DE_2_W0001_P0001_T0002\TR1_W0001_P0011\TR1_2_W0001_P0011_T0001_R1_P2_K1_Ch2-Ch1.zen
140	4.481813e-03	8.761907e-04	4.204600e-03	20150715_gfpWAPLch3_G2G1\MitoSys2\Calibration\mEGFPC1H2B_G2\DE_W0001_P0001\DE_2_W0001_P0001_T0002\TR1_W0001_P0011\TR1_2_W0001_P0011_T0001_R1_P2_K1_Ch2-Ch1.zen
160	4.016560e-03	7.955258e-04	3.993400e-03	20150715_gfpWAPLch3_G2G1\MitoSys2\Calibration\mEGFPC1H2B_G2\DE_W0001_P0001\DE_2_W0001_P0001_T0002\TR1_W0001_P0011\TR1_2_W0001_P0011_T0001_R1_P2_K1_Ch2-Ch1.zen
180	3.913364e-03	7.613309e-04	3.806200e-03	20150715_gfpWAPLch3_G2G1\MitoSys2\Calibration\mEGFPC1H2B_G2\DE_W0001_P0001\DE_2_W0001_P0001_T0002\TR1_W0001_P0011\TR1_2_W0001_P0011_T0001_R1_P2_K1_Ch2-Ch1.zen
200	3.695225e-03	8.217052e-04	3.639000e-03	20150715_gfpWAPLch3_G2G1\MitoSys2\Calibration\mEGFPC1H2B_G2\DE_W0001_P0001\DE_2_W0001_P0001_T0002\TR1_W0001_P0011\TR1_2_W0001_P0011_T0001_R1_P2_K1_Ch2-Ch1.zen
220	3.277634e-03	8.626615e-04	3.488600e-03	20150715_gfpWAPLch3_G2G1\MitoSys2\Calibration\mEGFPC1H2B_G2\DE_W0001_P0001\DE_2_W0001_P0001_T0002\TR1_W0001_P0011\TR1_2_W0001_P0011_T0001_R1_P2_K1_Ch2-Ch1.zen
240	3.373001e-03	9.522502e-04	3.352300e-03	20150715_gfpWAPLch3_G2G1\MitoSys2\Calibration\mEGFPC1H2B_G2\DE_W0001_P0001\DE_2_W0001_P0001_T0002\TR1_W0001_P0011\TR1_2_W0001_P0011_T0001_R1_P2_K1_Ch2-Ch1.zen
260	3.392086e-03	8.496593e-04	3.228000e-03	20150715_gfpWAPLch3_G2G1\MitoSys2\Calibration\mEGFPC1H2B_G2\DE_W0001_P0001\DE_2_W0001_P0001_T0002\TR1_W0001_P0011\TR1_2_W0001_P0011_T0001_R1_P2_K1_Ch2-Ch1.zen
280	3.204843e-03	6.425987e-04	3.114100e-03	20150715_gfpWAPLch3_G2G1\MitoSys2\Calibration\mEGFPC1H2B_G2\DE_W0001_P0001\DE_2_W0001_P0001_T0002\TR1_W0001_P0011\TR1_2_W0001_P0011_T0001_R1_P2_K1_Ch2-Ch1.zen
300	2.849839e-03	7.632894e-04	3.009200e-03	20150715_gfpWAPLch3_G2G1\MitoSys2\Calibration\mEGFPC1H2B_G2\DE_W0001_P0001\DE_2_W0001_P0001_T0002\TR1_W0001_P0011\TR1_2_W0001_P0011_T0001_R1_P2_K1_Ch2-Ch1.zen
340	3.004881e-03	6.930436e-04	2.821800e-03	20150715_gfpWAPLch3_G2G1\MitoSys2\Calibration\mEGFPC1H2B_G2\DE_W0001_P0001\DE_2_W0001_P0001_T0002\TR1_W0001_P0011\TR1_2_W0001_P0011_T0001_R1_P2_K1_Ch2-Ch1.zen
380	2.606987e-03	6.616719e-04	2.658900e-03	20150715_gfpWAPLch3_G2G1\MitoSys2\Calibration\mEGFPC1H2B_G2\DE_W0001_P0001\DE_2_W0001_P0001_T0002\TR1_W0001_P0011\TR1_2_W0001_P0011_T0001_R1_P2_K1_Ch2-Ch1.zen
420	2.511667e-03	4.909259e-04	2.515300e-03	20150715_gfpWAPLch3_G2G1\MitoSys2\Calibration\mEGFPC1H2B_G2\DE_W0001_P0001\DE_2_W0001_P0001_T0002\TR1_W0001_P0011\TR1_2_W0001_P0011_T0001_R1_P2_K1_Ch2-Ch1.zen
460	2.283936e-03	6.829212e-04	2.387600e-03	20150715_gfpWAPLch3_G2G1\MitoSys2\Calibration\mEGFPC1H2B_G2\DE_W0001_P0001\DE_2_W0001_P0001_T0002\TR1_W0001_P0011\TR1_2_W0001_P0011_T0001_R1_P2_K1_Ch2-Ch1.zen
500	1.956114e-03	5.335054e-04	2.272900e-03	20150715_gfpWAPLch3_G2G1\MitoSys2\Calibration\mEGFPC1H2B_G2\DE_W0001_P0001\DE_2_W0001_P0001_T0002\TR1_W0001_P0011\TR1_2_W0001_P0011_T0001_R1_P2_K1_Ch2-Ch1.zen
540	2.128509e-03	4.901150e-04	2.169200e-03	20150715_gfpWAPLch3_G2G1\MitoSys2\Calibration\mEGFPC1H2B_G2\DE_W0001_P0001\DE_2_W0001_P0001_T0002\TR1_W0001_P0011\TR1_2_W0001_P0011_T0001_R1_P2_K1_Ch2-Ch1.zen
580	2.149485e-03	5.694564e-04	2.074800e-03	20150715_gfpWAPLch3_G2G1\MitoSys2\Calibration\mEGFPC1H2B_G2\DE_W0001_P0001\DE_2_W0001_P0001_T0002\TR1_W0001_P0011\TR1_2_W0001_P0011_T0001_R1_P2_K1_Ch2-Ch1.zen
620	1.984123e-03	5.562557e-04	1.988500e-03	20150715_gfpWAPLch3_G2G1\MitoSys2\Calibration\mEGFPC1H2B_G2\DE_W0001_P0001\DE_2_W0001_P0001_T0002\TR1_W0001_P0011\TR1_2_W0001_P0011_T0001_R1_P2_K1_Ch2-Ch1.zen
660	1.949489e-03	7.881158e-04	1.909200e-03	20150715_gfpWAPLch3_G2G1\MitoSys2\Calibration\mEGFPC1H2B_G2\DE_W0001_P0001\DE_2_W0001_P0001_T0002\TR1_W0001_P0011\TR1_2_W0001_P0011_T0001_R1_P2_K1_Ch2-Ch1.zen
700	1.866421e-03	4.270429e-04	1.836000e-03	20150715_gfpWAPLch3_G2G1\MitoSys2\Calibration\mEGFPC1H2B_G2\DE_W0001_P0001\DE_2_W0001_P0001_T0002\TR1_W0001_P0011\TR1_2_W0001_P0011_T0001_R1_P2_K1_Ch2-Ch1.zen
780	1.696054e-03	5.387662e-04	1.705300e-03	20150715_gfpWAPLch3_G2G1\MitoSys2\Calibration\mEGFPC1H2B_G2\DE_W0001_P0001\DE_2_W0001_P0001_T0002\TR1_W0001_P0011\TR1_2_W0001_P0011_T0001_R1_P2_K1_Ch2-Ch1.zen
860	1.583222e-03	5.398445e-04	1.592000e-03	20150715_gfpWAPLch3_G2G1\MitoSys2\Calibration\mEGFPC1H2B_G2\DE_W0001_P0001\DE_2_W0001_P0001_T0002\TR1_W0001_P0011\TR1_2_W0001_P0011_T0001_R1_P2_K1_Ch2-Ch1.zen
940	1.485416e-03	3.586941e-04	1.492700e-03	20150715_gfpWAPLch3_G2G1\MitoSys2\Calibration\mEGFPC1H2B_G2\DE_W0001_P0001\DE_2_W0001_P0001_T0002\TR1_W0001_P0011\TR1_2_W0001_P0011_T0001_R1_P2_K1_Ch2-Ch1.zen
1020	1.429194e-03	6.356087e-04	1.404900e-03	20150715_gfpWAPLch3_G2G1\MitoSys2\Calibration\mEGFPC1H2B_G2\DE_W0001_P0001\DE_2_W0001_P0001_T0002\TR1_W0001_P0011\TR1_2_W0001_P0011_T0001_R1_P2_K1_Ch2-Ch1.zen
1100	1.385631e-03	5.116719e-04	1.326800e-03	20150715_gfpWAPLch3_G2G1\MitoSys2\Calibration\mEGFPC1H2B_G2\DE_W0001_P0001\DE_2_W0001_P0001_T0002\TR1_W0001_P0011\TR1_2_W0001_P0011_T0001_R1_P2_K1_Ch2-Ch1.zen
1180	1.419554e-03	5.735072e-04	1.256700e-03	20150715_gfpWAPLch3_G2G1\MitoSys2\Calibration\mEGFPC1H2B_G2\DE_W0001_P0001\DE_2_W0001_P0001_T0002\TR1_W0001_P0011\TR1_2_W0001_P0011_T0001_R1_P2_K1_Ch2-Ch1.zen
1260	1.284830e-03	4.999919e-04	1.193600e-03	20150715_gfpWAPLch3_G2G1\MitoSys2\Calibration\mEGFPC1H2B_G2\DE_W0001_P0001\DE_2_W0001_P0001_T0002\TR1_W0001_P0011\TR1_2_W0001_P0011_T0001_R1_P2_K1_Ch2-Ch1.zen
1340	1.018111e-03	5.198855e-04	1.136300e-03	20150715_gfpWAPLch3_G2G1\MitoSys2\Calibration\mEGFPC1H2B_G2\DE_W0001_P0001\DE_2_W0001_P0001_T0002\TR1_W0001_P0011\TR1_2_W0001_P0011_T0001_R1_P2_K1_Ch2-Ch1.zen
1420	1.082610e-03	4.940627e-04	1.084200e-03	20150715_gfpWAPLch3_G2G1\MitoSys2\Calibration\mEGFPC1H2B_G2\DE_W0001_P0001\DE_2_W0001_P0001_T0002\TR1_W0001_P0011\TR1_2_W0001_P0011_T0001_R1_P2_K1_Ch2-Ch1.zen
1500	1.008457e-03	3.883611e-04	1.036500e-03	20150715_gfpWAPLch3_G2G1\MitoSys2\Calibration\mEGFPC1H2B_G2\DE_W0001_P0001\DE_2_W0001_P0001_T0002\TR1_W0001_P0011\TR1_2_W0001_P0011_T0001_R1_P2_K1_Ch2-Ch1.zen
1660	9.924577e-04	2.954304e-04	9.524200e-04	20150715_gfpWAPLch3_G2G1\MitoSys2\Calibration\mEGFPC1H2B_G2\DE_W0001_P0001\DE_2_W0001_P0001_T0002\TR1_W0001_P0011\TR1_2_W0001_P0011_T0001_R1_P2_K1_Ch2-Ch1.zen
1820	9.146925e-04	4.641121e-04	8.805800e-04	20150715_gfpWAPLch3_G2G1\MitoSys2\Calibration\mEGFPC1H2B_G2\DE_W0001_P0001\DE_2_W0001_P0001_T0002\TR1_W0001_P0011\TR1_2_W0001_P0011_T0001_R1_P2_K1_Ch2-Ch1.zen
1980	8.117338e-04	4.413688e-04	8.184800e-04	20150715_gfpWAPLch3_G2G1\MitoSys2\Calibration\mEGFPC1H2B_G2\DE_W0001_P0001\DE_2_W0001_P0001_T0002\TR1_W0001_P0011\TR1_2_W0001_P0011_T0001_R1_P2_K1_Ch2-Ch1.zen
2140	6.856689e-04	4.681776e-04	7.642700e-04	20150715_gfpWAPLch3_G2G1\MitoSys2\Calibration\mEGFPC1H2B_G2\DE_W0001_P0001\DE_2_W0001_P0001_T0002\TR1_W0001_P0011\TR1_2_W0001_P0011_T0001_R1_P2_K1_Ch2-Ch1.zen
2300	7.441494e-04	4.769671e-04	7.165200e-04	20150715_gfpWAPLch3_G2G1\MitoSys2\Calibration\mEGFPC1H2B_G2\DE_W0001_P0001\DE_2_W0001_P0001_T0002\TR1_W0001_P0011\TR1_2_W0001_P0011_T0001_R1_P2_K1_Ch2-Ch1.zen
2460	6.862354e-04	4.462536e-04	6.741600e-04	20150715_gfpWAPLch3_G2G1\MitoSys2\Calibration\mEGFPC1H2B_G2\DE_W0001_P0001\DE_2_W0001_P0001_T0002\TR1_W0001_P0011\TR1_2_W0001_P0011_T0001_R1_P2_K1_Ch2-Ch1.zen
2620	5.248909e-04	3.266003e-04	6.363000e-04	20150715_gfpWAPLch3_G2G1\MitoSys2\Calibration\mEGFPC1H2B_G2\DE_W0001_P0001\DE_2_W0001_P0001_T0002\TR1_W0001_P0011\TR1_2_W0001_P0011_T0001_R1_P2_K1_Ch2-Ch1.zen
2780	6.616211e-04	3.452586e-04	6.022800e-04	20150715_gfpWAPLch3_G2G1\MitoSys2\Calibration\mEGFPC1H2B_G2\DE_W0001_P0001\DE_2_W0001_P0001_T0002\TR1_W0001_P0011\TR1_2_W0001_P0011_T0001_R1_P2_K1_Ch2-Ch1.zen
2940	5.410396e-04	3.123457e-04	5.715400e-04	20150715_gfpWAPLch3_G2G1\MitoSys2\Calibration\mEGFPC1H2B_G2\DE_W0001_P0001\DE_2_W0001_P0001_T0002\TR1_W0001_P0011\TR1_2_W0001_P0011_T0001_R1_P2_K1_Ch2-Ch1.zen
3100	5.727990e-04	3.204195e-04	5.436300e-04	20150715_gfpWAPLch3_G2G1\MitoSys2\Calibration\mEGFPC1H2B_G2\DE_W0001_P0001\DE_2_W0001_P0001_T0002\TR1_W0001_P0011\TR1_2_W0001_P0011_T0001_R1_P2_K1_Ch2-Ch1.zen
3420	4.330129e-04	3.799196e-04	4.948500e-04	20150715_gfpWAPLch3_G2G1\MitoSys2\Calibration\mEGFPC1H2B_G2\DE_W0001_P0001\DE_2_W0001_P0001_T0002\TR1_W0001_P0011\TR1_2_W0001_P0011_T0001_R1_P2_K1_Ch2-Ch1.zen
3740	4.909097e-04	1.927942e-04	4.536600e-04	20150715_gfpWAPLch3_G2G1\MitoSys2\Calibration\mEGFPC1H2B_G2\DE_W0001_P0001\DE_2_W0001_P0001_T0002\TR1_W0001_P0011\TR1_2_W0001_P0011_T0001_R1_P2_K1_Ch2-Ch1.zen
4060	3.770710e-04	2.105362e-04	4.184200e-04	20150715_gfpWAPLch3_G2G1\MitoSys2\Calibration\mEGFPC1H2B_G2\DE_W0001_P0001\DE_2_W0001_P0001_T0002\TR1_W0001_P0011\TR1_2_W0001_P0011_T0001_R1_P2_K1_Ch2-Ch1.zen
4380	3.772519e-04	2.970566e-04	3.879400e-04	20150715_gfpWAPLch3_G2G1\MitoSys2\Calibration\mEGFPC1H2B_G2\DE_W0001_P0001\DE_2_W0001_P0001_T0002\TR1_W0001_P0011\TR1_2_W0001_P0011_T0001_R1_P2_K1_Ch2-Ch1.zen
4700	3.674801e-04	2.800191e-04	3.613200e-04	20150715_gfpWAPLch3_G2G1\MitoSys2\Calibration\mEGFPC1H2B_G2\DE_W0001_P0001\DE_2_W0001_P0001_T0002\TR1_W0001_P0011\TR1_2_W0001_P0011_T0001_R1_P2_K1_Ch2-Ch1.zen
5020	2.914577e-04	3.626183e-04	3.378800e-04	20150715_gfpWAPLch3_G2G1\MitoSys2\Calibration\mEGFPC1H2B_G2\DE_W0001_P0001\DE_2_W0001_P0001_T0002\TR1_W0001_P0011\TR1_2_W0001_P0011_T0001_R1_P2_K1_Ch2-Ch1.zen
5340	2.837450e-04	2.564317e-04	3.170800e-04	20150715_gfpWAPLch3_G2G1\MitoSys2\Calibration\mEGFPC1H2B_G2\DE_W0001_P0001\DE_2_W0001_P0001_T0002\TR1_W0001_P0011\TR1_2_W0001_P0011_T0001_R1_P2_K1_Ch2-Ch1.zen
5660	1.891660e-04	3.204715e-04	2.985100e-04	20150715_gfpWAPLch3_G2G1\MitoSys2\Calibration\mEGFPC1H2B_G2\DE_W0001_P0001\DE_2_W0001_P0001_T0002\TR1_W0001_P0011\TR1_2_W0001_P0011_T0001_R1_P2_K1_Ch2-Ch1.zen
5980	2.301148e-04	3.028511e-04	2.818300e-04	20150715_gfpWAPLch3_G2G1\MitoSys2\Calibration\mEGFPC1H2B_G2\DE_W0001_P0001\DE_2_W0001_P0001_T0002\TR1_W0001_P0011\TR1_2_W0001_P0011_T0001_R1_P2_K1_Ch2-Ch1.zen
6300	2.556024e-04	2.544304e-04	2.667700e-04	20150715_gfpWAPLch3_G2G1\MitoSys2\Calibration\mEGFPC1H2B_G2\DE_W0001_P0001\DE_2_W0001_P0001_T0002\TR1_W0001_P0011\TR1_2_W0001_P0011_T0001_R1_P2_K1_Ch2-Ch1.zen
6940	2.547346e-04	2.510568e-04	2.406600e-04	20150715_gfpWAPLch3_G2G1\MitoSys2\Calibration\mEGFPC1H2B_G2\DE_W0001_P0001\DE_2_W0001_P0001_T0002\TR1_W0001_P0011\TR1_2_W0001_P0011_T0001_R1_P2_K1_Ch2-Ch1.zen
7580	2.224522e-04	3.274856e-04	2.188200e-04	20150715_gfpWAPLch3_G2G1\MitoSys2\Calibration\mEGFPC1H2B_G2\DE_W0001_P0001\DE_2_W0001_P0001_T0002\TR1_W0001_P0011\TR1_2_W0001_P0011_T0001_R1_P2_K1_Ch2-Ch1.zen
8220	1.102248e-04	2.374205e-04	2.003100e-04	20150715_gfpWAPLch3_G2G1\MitoSys2\Calibration\mEGFPC1H2B_G2\DE_W0001_P0001\DE_2_W0001_P0001_T0002\TR1_W0001_P0011\TR1_2_W0001_P0011_T0001_R1_P2_K1_Ch2-Ch1.zen
8860	1.910310e-04	2.973586e-04	1.844200e-04	20150715_gfpWAPLch3_G2G1\MitoSys2\Calibration\mEGFPC1H2B_G2\DE_W0001_P0001\DE_2_W0001_P0001_T0002\TR1_W0001_P0011\TR1_2_W0001_P0011_T0001_R1_P2_K1_Ch2-Ch1.zen
9500	1.433971e-04	2.808023e-04	1.706500e-04	20150715_gfpWAPLch3_G2G1\MitoSys2\Calibration\mEGFPC1H2B_G2\DE_W0001_P0001\DE_2_W0001_P0001_T0002\TR1_W0001_P0011\TR1_2_W0001_P0011_T0001_R1_P2_K1_Ch2-Ch1.zen
10140	1.440129e-04	2.282256e-04	1.586100e-04	20150715_gfpWAPLch3_G2G1\MitoSys2\Calibration\mEGFPC1H2B_G2\DE_W0001_P0001\DE_2_W0001_P0001_T0002\TR1_W0001_P0011\TR1_2_W0001_P0011_T0001_R1_P2_K1_Ch2-Ch1.zen
10780	1.247770e-04	2.474084e-04	1.480000e-04	20150715_gfpWAPLch3_G2G1\MitoSys2\Calibration\mEGFPC1H2B_G2\DE_W0001_P0001\DE_2_W0001_P0001_T0002\TR1_W0001_P0011\TR1_2_W0001_P0011_T0001_R1_P2_K1_Ch2-Ch1.zen
11420	1.602974e-04	2.352378e-04	1.385800e-04	20150715_gfpWAPLch3_G2G1\MitoSys2\Calibration\mEGFPC1H2B_G2\DE_W0001_P0001\DE_2_W0001_P0001_T0002\TR1_W0001_P0011\TR1_2_W0001_P0011_T0001_R1_P2_K1_Ch2-Ch1.zen
12060	2.268703e-04	2.507986e-04	1.301800e-04	20150715_gfpWAPLch3_G2G1\MitoSys2\Calibration\mEGFPC1H2B_G2\DE_W0001_P0001\DE_2_W0001_P0001_T0002\TR1_W0001_P0011\TR1_2_W0001_P0011_T0001_R1_P2_K1_Ch2-Ch1.zen
12700	2.126081e-04	1.714609e-04	1.226300e-04	20150715_gfpWAPLch3_G2G1\MitoSys2\Calibration\mEGFPC1H2B_G2\DE_W0001_P0001\DE_2_W0001_P0001_T0002\TR1_W0001_P0011\TR1_2_W0001_P0011_T0001_R1_P2_K1_Ch2-Ch1.zen
13980	1.537436e-04	2.241813e-04	1.096500e-04	20150715_gfpWAPLch3_G2G1\MitoSys2\Calibration\mEGFPC1H2B_G2\DE_W0001_P0001\DE_2_W0001_P0001_T0002\TR1_W0001_P0011\TR1_2_W0001_P0011_T0001_R1_P2_K1_Ch2-Ch1.zen
15260	1.160210e-04	2.376817e-04	9.889600e-05	20150715_gfpWAPLch3_G2G1\MitoSys2\Calibration\mEGFPC1H2B_G2\DE_W0001_P0001\DE_2_W0001_P0001_T0002\TR1_W0001_P0011\TR1_2_W0001_P0011_T0001_R1_P2_K1_Ch2-Ch1.zen
16540	3.873614e-05	2.253717e-04	8.986300e-05	20150715_gfpWAPLch3_G2G1\MitoSys2\Calibration\mEGFPC1H2B_G2\DE_W0001_P0001\DE_2_W0001_P0001_T0002\TR1_W0001_P0011\TR1_2_W0001_P0011_T0001_R1_P2_K1_Ch2-Ch1.zen
17820	7.414660e-05	2.229207e-04	8.217800e-05	20150715_gfpWAPLch3_G2G1\MitoSys2\Calibration\mEGFPC1H2B_G2\DE_W0001_P0001\DE_2_W0001_P0001_T0002\TR1_W0001_P0011\TR1_2_W0001_P0011_T0001_R1_P2_K1_Ch2-Ch1.zen
19100	-7.975984e-06	2.359531e-04	7.556900e-05	20150715_gfpWAPLch3_G2G1\MitoSys2\Calibration\mEGFPC1H2B_G2\DE_W0001_P0001\DE_2_W0001_P0001_T0002\TR1_W0001_P0011\TR1_2_W0001_P0011_T0001_R1_P2_K1_Ch2-Ch1.zen
20380	9.071826e-05	2.682814e-04	6.983100e-05	20150715_gfpWAPLch3_G2G1\MitoSys2\Calibration\mEGFPC1H2B_G2\DE_W0001_P0001\DE_2_W0001_P0001_T0002\TR1_W0001_P0011\TR1_2_W0001_P0011_T0001_R1_P2_K1_Ch2-Ch1.zen
21660	7.239417e-05	2.099257e-04	6.481000e-05	20150715_gfpWAPLch3_G2G1\MitoSys2\Calibration\mEGFPC1H2B_G2\DE_W0001_P0001\DE_2_W0001_P0001_T0002\TR1_W0001_P0011\TR1_2_W0001_P0011_T0001_R1_P2_K1_Ch2-Ch1.zen
22940	7.356848e-05	1.942732e-04	6.038300e-05	20150715_gfpWAPLch3_G2G1\MitoSys2\Calibration\mEGFPC1H2B_G2\DE_W0001_P0001\DE_2_W0001_P0001_T0002\TR1_W0001_P0011\TR1_2_W0001_P0011_T0001_R1_P2_K1_Ch2-Ch1.zen
24220	1.090033e-04	2.186908e-04	5.645400e-05	20150715_gfpWAPLch3_G2G1\MitoSys2\Calibration\mEGFPC1H2B_G2\DE_W0001_P0001\DE_2_W0001_P0001_T0002\TR1_W0001_P0011\TR1_2_W0001_P0011_T0001_R1_P2_K1_Ch2-Ch1.zen
25500	6.663098e-05	1.914457e-04	5.294700e-05	20150715_gfpWAPLch3_G2G1\MitoSys2\Calibration\mEGFPC1H2B_G2\DE_W0001_P0001\DE_2_W0001_P0001_T0002\TR1_W0001_P0011\TR1_2_W0001_P0011_T0001_R1_P2_K1_Ch2-Ch1.zen
28060	5.512066e-05	2.051545e-04	4.696300e-05	20150715_gfpWAPLch3_G2G1\MitoSys2\Calibration\mEGFPC1H2B_G2\DE_W0001_P0001\DE_2_W0001_P0001_T0002\TR1_W0001_P0011\TR1_2_W0001_P0011_T0001_R1_P2_K1_Ch2-Ch1.zen
30620	3.738122e-05	2.000955e-04	4.205600e-05	20150715_gfpWAPLch3_G2G1\MitoSys2\Calibration\mEGFPC1H2B_G2\DE_W0001_P0001\DE_2_W0001_P0001_T0002\TR1_W0001_P0011\TR1_2_W0001_P0011_T0001_R1_P2_K1_Ch2-Ch1.zen
33180	-3.593121e-05	1.905865e-04	3.797000e-05	20150715_gfpWAPLch3_G2G1\MitoSys2\Calibration\mEGFPC1H2B_G2\DE_W0001_P0001\DE_2_W0001_P0001_T0002\TR1_W0001_P0011\TR1_2_W0001_P0011_T0001_R1_P2_K1_Ch2-Ch1.zen
35740	-2.650612e-05	1.749164e-04	3.452200e-05	20150715_gfpWAPLch3_G2G1\MitoSys2\Calibration\mEGFPC1H2B_G2\DE_W0001_P0001\DE_2_W0001_P0001_T0002\TR1_W0001_P0011\TR1_2_W0001_P0011_T0001_R1_P2_K1_Ch2-Ch1.zen
38300	7.273810e-06	1.994984e-04	3.157800e-05	20150715_gfpWAPLch3_G2G1\MitoSys2\Calibration\mEGFPC1H2B_G2\DE_W0001_P0001\DE_2_W0001_P0001_T0002\TR1_W0001_P0011\TR1_2_W0001_P0011_T0001_R1_P2_K1_Ch2-Ch1.zen
40860	1.390071e-05	1.932842e-04	2.904100e-05	20150715_gfpWAPLch3_G2G1\MitoSys2\Calibration\mEGFPC1H2B_G2\DE_W0001_P0001\DE_2_W0001_P0001_T0002\TR1_W0001_P0011\TR1_2_W0001_P0011_T0001_R1_P2_K1_Ch2-Ch1.zen
43420	-9.359347e-06	1.934405e-04	2.683400e-05	20150715_gfpWAPLch3_G2G1\MitoSys2\Calibration\mEGFPC1H2B_G2\DE_W0001_P0001\DE_2_W0001_P0001_T0002\TR1_W0001_P0011\TR1_2_W0001_P0011_T0001_R1_P2_K1_Ch2-Ch1.zen
45980	-6.024631e-05	1.737686e-04	2.490000e-05	20150715_gfpWAPLch3_G2G1\MitoSys2\Calibration\mEGFPC1H2B_G2\DE_W0001_P0001\DE_2_W0001_P0001_T0002\TR1_W0001_P0011\TR1_2_W0001_P0011_T0001_R1_P2_K1_Ch2-Ch1.zen
48540	-5.647445e-05	1.915915e-04	2.319300e-05	20150715_gfpWAPLch3_G2G1\MitoSys2\Calibration\mEGFPC1H2B_G2\DE_W0001_P0001\DE_2_W0001_P0001_T0002\TR1_W0001_P0011\TR1_2_W0001_P0011_T0001_R1_P2_K1_Ch2-Ch1.zen
51100	-4.037933e-05	1.496936e-04	2.167700e-05	20150715_gfpWAPLch3_G2G1\MitoSys2\Calibration\mEGFPC1H2B_G2\DE_W0001_P0001\DE_2_W0001_P0001_T0002\TR1_W0001_P0011\TR1_2_W0001_P0011_T0001_R1_P2_K1_Ch2-Ch1.zen
56220	-3.509403e-05	1.820332e-04	1.910700e-05	20150715_gfpWAPLch3_G2G1\MitoSys2\Calibration\mEGFPC1H2B_G2\DE_W0001_P0001\DE_2_W0001_P0001_T0002\TR1_W0001_P0011\TR1_2_W0001_P0011_T0001_R1_P2_K1_Ch2-Ch1.zen
61340	2.245454e-05	1.548058e-04	1.701800e-05	20150715_gfpWAPLch3_G2G1\MitoSys2\Calibration\mEGFPC1H2B_G2\DE_W0001_P0001\DE_2_W0001_P0001_T0002\TR1_W0001_P0011\TR1_2_W0001_P0011_T0001_R1_P2_K1_Ch2-Ch1.zen
66460	-2.078391e-05	1.568320e-04	1.529100e-05	20150715_gfpWAPLch3_G2G1\MitoSys2\Calibration\mEGFPC1H2B_G2\DE_W0001_P0001\DE_2_W0001_P0001_T0002\TR1_W0001_P0011\TR1_2_W0001_P0011_T0001_R1_P2_K1_Ch2-Ch1.zen
71580	4.516124e-05	1.252852e-04	1.384400e-05	20150715_gfpWAPLch3_G2G1\MitoSys2\Calibration\mEGFPC1H2B_G2\DE_W0001_P0001\DE_2_W0001_P0001_T0002\TR1_W0001_P0011\TR1_2_W0001_P0011_T0001_R1_P2_K1_Ch2-Ch1.zen
76700	-3.429220e-05	1.321601e-04	1.261500e-05	20150715_gfpWAPLch3_G2G1\MitoSys2\Calibration\mEGFPC1H2B_G2\DE_W0001_P0001\DE_2_W0001_P0001_T0002\TR1_W0001_P0011\TR1_2_W0001_P0011_T0001_R1_P2_K1_Ch2-Ch1.zen
81820	-8.214107e-07	1.676543e-04	1.156200e-05	20150715_gfpWAPLch3_G2G1\MitoSys2\Calibration\mEGFPC1H2B_G2\DE_W0001_P0001\DE_2_W0001_P0001_T0002\TR1_W0001_P0011\TR1_2_W0001_P0011_T0001_R1_P2_K1_Ch2-Ch1.zen
86940	1.137780e-05	1.224815e-04	1.065000e-05	20150715_gfpWAPLch3_G2G1\MitoSys2\Calibration\mEGFPC1H2B_G2\DE_W0001_P0001\DE_2_W0001_P0001_T0002\TR1_W0001_P0011\TR1_2_W0001_P0011_T0001_R1_P2_K1_Ch2-Ch1.zen
92060	-7.841526e-05	1.432270e-04	9.854800e-06	20150715_gfpWAPLch3_G2G1\MitoSys2\Calibration\mEGFPC1H2B_G2\DE_W0001_P0001\DE_2_W0001_P0001_T0002\TR1_W0001_P0011\TR1_2_W0001_P0011_T0001_R1_P2_K1_Ch2-Ch1.zen
97180	7.862923e-06	1.264492e-04	9.155600e-06	20150715_gfpWAPLch3_G2G1\MitoSys2\Calibration\mEGFPC1H2B_G2\DE_W0001_P0001\DE_2_W0001_P0001_T0002\TR1_W0001_P0011\TR1_2_W0001_P0011_T0001_R1_P2_K1_Ch2-Ch1.zen
102300	1.596897e-05	1.276612e-04	8.537000e-06	20150715_gfpWAPLch3_G2G1\MitoSys2\Calibration\mEGFPC1H2B_G2\DE_W0001_P0001\DE_2_W0001_P0001_T0002\TR1_W0001_P0011\TR1_2_W0001_P0011_T0001_R1_P2_K1_Ch2-Ch1.zen
112540	-3.058330e-05	1.163383e-04	7.493700e-06	20150715_gfpWAPLch3_G2G1\MitoSys2\Calibration\mEGFPC1H2B_G2\DE_W0001_P0001\DE_2_W0001_P0001_T0002\TR1_W0001_P0011\TR1_2_W0001_P0011_T0001_R1_P2_K1_Ch2-Ch1.zen
122780	5.080204e-06	1.415031e-04	6.650500e-06	20150715_gfpWAPLch3_G2G1\MitoSys2\Calibration\mEGFPC1H2B_G2\DE_W0001_P0001\DE_2_W0001_P0001_T0002\TR1_W0001_P0011\TR1_2_W0001_P0011_T0001_R1_P2_K1_Ch2-Ch1.zen
133020	5.423370e-06	1.401471e-04	5.957100e-06	20150715_gfpWAPLch3_G2G1\MitoSys2\Calibration\mEGFPC1H2B_G2\DE_W0001_P0001\DE_2_W0001_P0001_T0002\TR1_W0001_P0011\TR1_2_W0001_P0011_T0001_R1_P2_K1_Ch2-Ch1.zen
143260	-9.538767e-06	1.271281e-04	5.378400e-06	20150715_gfpWAPLch3_G2G1\MitoSys2\Calibration\mEGFPC1H2B_G2\DE_W0001_P0001\DE_2_W0001_P0001_T0002\TR1_W0001_P0011\TR1_2_W0001_P0011_T0001_R1_P2_K1_Ch2-Ch1.zen
153500	-3.458448e-06	1.528902e-04	4.889400e-06	20150715_gfpWAPLch3_G2G1\MitoSys2\Calibration\mEGFPC1H2B_G2\DE_W0001_P0001\DE_2_W0001_P0001_T0002\TR1_W0001_P0011\TR1_2_W0001_P0011_T0001_R1_P2_K1_Ch2-Ch1.zen
163740	-8.318863e-06	1.126600e-04	4.471500e-06	20150715_gfpWAPLch3_G2G1\MitoSys2\Calibration\mEGFPC1H2B_G2\DE_W0001_P0001\DE_2_W0001_P0001_T0002\TR1_W0001_P0011\TR1_2_W0001_P0011_T0001_R1_P2_K1_Ch2-Ch1.zen
173980	2.523439e-06	1.382823e-04	4.111100e-06	20150715_gfpWAPLch3_G2G1\MitoSys2\Calibration\mEGFPC1H2B_G2\DE_W0001_P0001\DE_2_W0001_P0001_T0002\TR1_W0001_P0011\TR1_2_W0001_P0011_T0001_R1_P2_K1_Ch2-Ch1.zen
184220	-3.732200e-05	1.194344e-04	3.797400e-06	20150715_gfpWAPLch3_G2G1\MitoSys2\Calibration\mEGFPC1H2B_G2\DE_W0001_P0001\DE_2_W0001_P0001_T0002\TR1_W0001_P0011\TR1_2_W0001_P0011_T0001_R1_P2_K1_Ch2-Ch1.zen
194460	-1.043750e-05	1.175231e-04	3.522500e-06	20150715_gfpWAPLch3_G2G1\MitoSys2\Calibration\mEGFPC1H2B_G2\DE_W0001_P0001\DE_2_W0001_P0001_T0002\TR1_W0001_P0011\TR1_2_W0001_P0011_T0001_R1_P2_K1_Ch2-Ch1.zen
204700	-3.783496e-05	9.673264e-05	3.279800e-06	20150715_gfpWAPLch3_G2G1\MitoSys2\Calibration\mEGFPC1H2B_G2\DE_W0001_P0001\DE_2_W0001_P0001_T0002\TR1_W0001_P0011\TR1_2_W0001_P0011_T0001_R1_P2_K1_Ch2-Ch1.zen
225180	5.205010e-06	1.144677e-04	2.871700e-06	20150715_gfpWAPLch3_G2G1\MitoSys2\Calibration\mEGFPC1H2B_G2\DE_W0001_P0001\DE_2_W0001_P0001_T0002\TR1_W0001_P0011\TR1_2_W0001_P0011_T0001_R1_P2_K1_Ch2-Ch1.zen
245660	1.676556e-05	1.052237e-04	2.543200e-06	20150715_gfpWAPLch3_G2G1\MitoSys2\Calibration\mEGFPC1H2B_G2\DE_W0001_P0001\DE_2_W0001_P0001_T0002\TR1_W0001_P0011\TR1_2_W0001_P0011_T0001_R1_P2_K1_Ch2-Ch1.zen
266140	1.725763e-05	7.209607e-05	2.273800e-06	20150715_gfpWAPLch3_G2G1\MitoSys2\Calibration\mEGFPC1H2B_G2\DE_W0001_P0001\DE_2_W0001_P0001_T0002\TR1_W0001_P0011\TR1_2_W0001_P0011_T0001_R1_P2_K1_Ch2-Ch1.zen
286620	-5.229611e-06	1.242304e-04	2.049700e-06	20150715_gfpWAPLch3_G2G1\MitoSys2\Calibration\mEGFPC1H2B_G2\DE_W0001_P0001\DE_2_W0001_P0001_T0002\TR1_W0001_P0011\TR1_2_W0001_P0011_T0001_R1_P2_K1_Ch2-Ch1.zen
307100	1.167870e-06	1.076104e-04	1.860700e-06	20150715_gfpWAPLch3_G2G1\MitoSys2\Calibration\mEGFPC1H2B_G2\DE_W0001_P0001\DE_2_W0001_P0001_T0002\TR1_W0001_P0011\TR1_2_W0001_P0011_T0001_R1_P2_K1_Ch2-Ch1.zen
327580	2.436952e-05	1.169747e-04	1.699600e-06	20150715_gfpWAPLch3_G2G1\MitoSys2\Calibration\mEGFPC1H2B_G2\DE_W0001_P0001\DE_2_W0001_P0001_T0002\TR1_W0001_P0011\TR1_2_W0001_P0011_T0001_R1_P2_K1_Ch2-Ch1.zen
348060	-2.433434e-06	8.616155e-05	1.560900e-06	20150715_gfpWAPLch3_G2G1\MitoSys2\Calibration\mEGFPC1H2B_G2\DE_W0001_P0001\DE_2_W0001_P0001_T0002\TR1_W0001_P0011\TR1_2_W0001_P0011_T0001_R1_P2_K1_Ch2-Ch1.zen
368540	-3.003291e-05	1.194464e-04	1.440400e-06	20150715_gfpWAPLch3_G2G1\MitoSys2\Calibration\mEGFPC1H2B_G2\DE_W0001_P0001\DE_2_W0001_P0001_T0002\TR1_W0001_P0011\TR1_2_W0001_P0011_T0001_R1_P2_K1_Ch2-Ch1.zen
389020	-5.334722e-05	1.238555e-04	1.334900e-06	20150715_gfpWAPLch3_G2G1\MitoSys2\Calibration\mEGFPC1H2B_G2\DE_W0001_P0001\DE_2_W0001_P0001_T0002\TR1_W0001_P0011\TR1_2_W0001_P0011_T0001_R1_P2_K1_Ch2-Ch1.zen
409500	-4.248698e-05	9.158997e-05	1.241900e-06	20150715_gfpWAPLch3_G2G1\MitoSys2\Calibration\mEGFPC1H2B_G2\DE_W0001_P0001\DE_2_W0001_P0001_T0002\TR1_W0001_P0011\TR1_2_W0001_P0011_T0001_R1_P2_K1_Ch2-Ch1.zen
450460	6.164353e-06	9.578927e-05	1.085900e-06	20150715_gfpWAPLch3_G2G1\MitoSys2\Calibration\mEGFPC1H2B_G2\DE_W0001_P0001\DE_2_W0001_P0001_T0002\TR1_W0001_P0011\TR1_2_W0001_P0011_T0001_R1_P2_K1_Ch2-Ch1.zen
491420	1.629823e-05	7.562239e-05	9.605200e-07	20150715_gfpWAPLch3_G2G1\MitoSys2\Calibration\mEGFPC1H2B_G2\DE_W0001_P0001\DE_2_W0001_P0001_T0002\TR1_W0001_P0011\TR1_2_W0001_P0011_T0001_R1_P2_K1_Ch2-Ch1.zen
532380	1.918317e-05	6.709212e-05	8.579300e-07	20150715_gfpWAPLch3_G2G1\MitoSys2\Calibration\mEGFPC1H2B_G2\DE_W0001_P0001\DE_2_W0001_P0001_T0002\TR1_W0001_P0011\TR1_2_W0001_P0011_T0001_R1_P2_K1_Ch2-Ch1.zen
573340	-7.658311e-06	8.401994e-05	7.726900e-07	20150715_gfpWAPLch3_G2G1\MitoSys2\Calibration\mEGFPC1H2B_G2\DE_W0001_P0001\DE_2_W0001_P0001_T0002\TR1_W0001_P0011\TR1_2_W0001_P0011_T0001_R1_P2_K1_Ch2-Ch1.zen
614300	6.581184e-06	8.565446e-05	7.009200e-07	20150715_gfpWAPLch3_G2G1\MitoSys2\Calibration\mEGFPC1H2B_G2\DE_W0001_P0001\DE_2_W0001_P0001_T0002\TR1_W0001_P0011\TR1_2_W0001_P0011_T0001_R1_P2_K1_Ch2-Ch1.zen
655260	-4.540161e-06	8.853830e-05	6.398000e-07	20150715_gfpWAPLch3_G2G1\MitoSys2\Calibration\mEGFPC1H2B_G2\DE_W0001_P0001\DE_2_W0001_P0001_T0002\TR1_W0001_P0011\TR1_2_W0001_P0011_T0001_R1_P2_K1_Ch2-Ch1.zen
696220	-9.302567e-06	7.210778e-05	5.872300e-07	20150715_gfpWAPLch3_G2G1\MitoSys2\Calibration\mEGFPC1H2B_G2\DE_W0001_P0001\DE_2_W0001_P0001_T0002\TR1_W0001_P0011\TR1_2_W0001_P0011_T0001_R1_P2_K1_Ch2-Ch1.zen
737180	-1.237831e-05	7.973390e-05	5.416000e-07	20150715_gfpWAPLch3_G2G1\MitoSys2\Calibration\mEGFPC1H2B_G2\DE_W0001_P0001\DE_2_W0001_P0001_T0002\TR1_W0001_P0011\TR1_2_W0001_P0011_T0001_R1_P2_K1_Ch2-Ch1.zen
778140	1.148289e-05	8.945706e-05	5.017000e-07	20150715_gfpWAPLch3_G2G1\MitoSys2\Calibration\mEGFPC1H2B_G2\DE_W0001_P0001\DE_2_W0001_P0001_T0002\TR1_W0001_P0011\TR1_2_W0001_P0011_T0001_R1_P2_K1_Ch2-Ch1.zen
819100	1.114783e-05	4.979258e-05	4.665600e-07	20150715_gfpWAPLch3_G2G1\MitoSys2\Calibration\mEGFPC1H2B_G2\DE_W0001_P0001\DE_2_W0001_P0001_T0002\TR1_W0001_P0011\TR1_2_W0001_P0011_T0001_R1_P2_K1_Ch2-Ch1.zen
901020	-8.457828e-06	6.036676e-05	4.076300e-07	20150715_gfpWAPLch3_G2G1\MitoSys2\Calibration\mEGFPC1H2B_G2\DE_W0001_P0001\DE_2_W0001_P0001_T0002\TR1_W0001_P0011\TR1_2_W0001_P0011_T0001_R1_P2_K1_Ch2-Ch1.zen
982940	-1.783254e-05	6.952944e-05	3.603400e-07	20150715_gfpWAPLch3_G2G1\MitoSys2\Calibration\mEGFPC1H2B_G2\DE_W0001_P0001\DE_2_W0001_P0001_T0002\TR1_W0001_P0011\TR1_2_W0001_P0011_T0001_R1_P2_K1_Ch2-Ch1.zen
1064860	-7.980518e-06	4.881742e-05	3.216800e-07	20150715_gfpWAPLch3_G2G1\MitoSys2\Calibration\mEGFPC1H2B_G2\DE_W0001_P0001\DE_2_W0001_P0001_T0002\TR1_W0001_P0011\TR1_2_W0001_P0011_T0001_R1_P2_K1_Ch2-Ch1.zen
1146780	-6.860401e-06	5.739359e-05	2.895900e-07	20150715_gfpWAPLch3_G2G1\MitoSys2\Calibration\mEGFPC1H2B_G2\DE_W0001_P0001\DE_2_W0001_P0001_T0002\TR1_W0001_P0011\TR1_2_W0001_P0011_T0001_R1_P2_K1_Ch2-Ch1.zen
1228700	-1.775700e-05	5.387192e-05	2.625800e-07	20150715_gfpWAPLch3_G2G1\MitoSys2\Calibration\mEGFPC1H2B_G2\DE_W0001_P0001\DE_2_W0001_P0001_T0002\TR1_W0001_P0011\TR1_2_W0001_P0011_T0001_R1_P2_K1_Ch2-Ch1.zen
1310620	-8.443199e-06	6.163201e-05	2.396000e-07	20150715_gfpWAPLch3_G2G1\MitoSys2\Calibration\mEGFPC1H2B_G2\DE_W0001_P0001\DE_2_W0001_P0001_T0002\TR1_W0001_P0011\TR1_2_W0001_P0011_T0001_R1_P2_K1_Ch2-Ch1.zen
1392540	7.513106e-06	4.856537e-05	2.198500e-07	20150715_gfpWAPLch3_G2G1\MitoSys2\Calibration\mEGFPC1H2B_G2\DE_W0001_P0001\DE_2_W0001_P0001_T0002\TR1_W0001_P0011\TR1_2_W0001_P0011_T0001_R1_P2_K1_Ch2-Ch1.zen
1474460	-9.160731e-06	4.157810e-05	2.027100e-07	20150715_gfpWAPLch3_G2G1\MitoSys2\Calibration\mEGFPC1H2B_G2\DE_W0001_P0001\DE_2_W0001_P0001_T0002\TR1_W0001_P0011\TR1_2_W0001_P0011_T0001_R1_P2_K1_Ch2-Ch1.zen
1556380	-2.040626e-06	4.061020e-05	1.877300e-07	20150715_gfpWAPLch3_G2G1\MitoSys2\Calibration\mEGFPC1H2B_G2\DE_W0001_P0001\DE_2_W0001_P0001_T0002\TR1_W0001_P0011\TR1_2_W0001_P0011_T0001_R1_P2_K1_Ch2-Ch1.zen
10	9.422196e-03	1.643348e-03	9.078400e-03	20150715_gfpWAPLch3_G2G1\MitoSys2\Calibration\mEGFPC1H2B_G2\DE_W0001_P0001\DE_2_W0001_P0001_T0002\TR1_W0001_P0011\TR1_2_W0001_P0011_T0001_R1_P3_K1_Ch2-Ch1.zen
20	9.211265e-03	1.954846e-03	8.829700e-03	20150715_gfpWAPLch3_G2G1\MitoSys2\Calibration\mEGFPC1H2B_G2\DE_W0001_P0001\DE_2_W0001_P0001_T0002\TR1_W0001_P0011\TR1_2_W0001_P0011_T0001_R1_P3_K1_Ch2-Ch1.zen
30	8.155326e-03	2.026045e-03	8.598600e-03	20150715_gfpWAPLch3_G2G1\MitoSys2\Calibration\mEGFPC1H2B_G2\DE_W0001_P0001\DE_2_W0001_P0001_T0002\TR1_W0001_P0011\TR1_2_W0001_P0011_T0001_R1_P3_K1_Ch2-Ch1.zen
40	8.467036e-03	1.737845e-03	8.384000e-03	20150715_gfpWAPLch3_G2G1\MitoSys2\Calibration\mEGFPC1H2B_G2\DE_W0001_P0001\DE_2_W0001_P0001_T0002\TR1_W0001_P0011\TR1_2_W0001_P0011_T0001_R1_P3_K1_Ch2-Ch1.zen
50	7.600447e-03	1.912352e-03	8.184600e-03	20150715_gfpWAPLch3_G2G1\MitoSys2\Calibration\mEGFPC1H2B_G2\DE_W0001_P0001\DE_2_W0001_P0001_T0002\TR1_W0001_P0011\TR1_2_W0001_P0011_T0001_R1_P3_K1_Ch2-Ch1.zen
60	8.383164e-03	1.603687e-03	7.999200e-03	20150715_gfpWAPLch3_G2G1\MitoSys2\Calibration\mEGFPC1H2B_G2\DE_W0001_P0001\DE_2_W0001_P0001_T0002\TR1_W0001_P0011\TR1_2_W0001_P0011_T0001_R1_P3_K1_Ch2-Ch1.zen
70	7.553489e-03	1.781395e-03	7.826500e-03	20150715_gfpWAPLch3_G2G1\MitoSys2\Calibration\mEGFPC1H2B_G2\DE_W0001_P0001\DE_2_W0001_P0001_T0002\TR1_W0001_P0011\TR1_2_W0001_P0011_T0001_R1_P3_K1_Ch2-Ch1.zen
80	7.557964e-03	2.151134e-03	7.665300e-03	20150715_gfpWAPLch3_G2G1\MitoSys2\Calibration\mEGFPC1H2B_G2\DE_W0001_P0001\DE_2_W0001_P0001_T0002\TR1_W0001_P0011\TR1_2_W0001_P0011_T0001_R1_P3_K1_Ch2-Ch1.zen
90	7.087669e-03	1.227951e-03	7.514600e-03	20150715_gfpWAPLch3_G2G1\MitoSys2\Calibration\mEGFPC1H2B_G2\DE_W0001_P0001\DE_2_W0001_P0001_T0002\TR1_W0001_P0011\TR1_2_W0001_P0011_T0001_R1_P3_K1_Ch2-Ch1.zen
100	7.312293e-03	1.003330e-03	7.373300e-03	20150715_gfpWAPLch3_G2G1\MitoSys2\Calibration\mEGFPC1H2B_G2\DE_W0001_P0001\DE_2_W0001_P0001_T0002\TR1_W0001_P0011\TR1_2_W0001_P0011_T0001_R1_P3_K1_Ch2-Ch1.zen
120	7.371586e-03	1.466146e-03	7.116000e-03	20150715_gfpWAPLch3_G2G1\MitoSys2\Calibration\mEGFPC1H2B_G2\DE_W0001_P0001\DE_2_W0001_P0001_T0002\TR1_W0001_P0011\TR1_2_W0001_P0011_T0001_R1_P3_K1_Ch2-Ch1.zen
140	7.146397e-03	1.041032e-03	6.887300e-03	20150715_gfpWAPLch3_G2G1\MitoSys2\Calibration\mEGFPC1H2B_G2\DE_W0001_P0001\DE_2_W0001_P0001_T0002\TR1_W0001_P0011\TR1_2_W0001_P0011_T0001_R1_P3_K1_Ch2-Ch1.zen
160	6.586520e-03	1.589676e-03	6.682200e-03	20150715_gfpWAPLch3_G2G1\MitoSys2\Calibration\mEGFPC1H2B_G2\DE_W0001_P0001\DE_2_W0001_P0001_T0002\TR1_W0001_P0011\TR1_2_W0001_P0011_T0001_R1_P3_K1_Ch2-Ch1.zen
180	6.957261e-03	1.261494e-03	6.496900e-03	20150715_gfpWAPLch3_G2G1\MitoSys2\Calibration\mEGFPC1H2B_G2\DE_W0001_P0001\DE_2_W0001_P0001_T0002\TR1_W0001_P0011\TR1_2_W0001_P0011_T0001_R1_P3_K1_Ch2-Ch1.zen
200	5.971601e-03	1.293458e-03	6.328000e-03	20150715_gfpWAPLch3_G2G1\MitoSys2\Calibration\mEGFPC1H2B_G2\DE_W0001_P0001\DE_2_W0001_P0001_T0002\TR1_W0001_P0011\TR1_2_W0001_P0011_T0001_R1_P3_K1_Ch2-Ch1.zen
220	6.261263e-03	1.154653e-03	6.173000e-03	20150715_gfpWAPLch3_G2G1\MitoSys2\Calibration\mEGFPC1H2B_G2\DE_W0001_P0001\DE_2_W0001_P0001_T0002\TR1_W0001_P0011\TR1_2_W0001_P0011_T0001_R1_P3_K1_Ch2-Ch1.zen
240	6.083934e-03	1.544002e-03	6.029700e-03	20150715_gfpWAPLch3_G2G1\MitoSys2\Calibration\mEGFPC1H2B_G2\DE_W0001_P0001\DE_2_W0001_P0001_T0002\TR1_W0001_P0011\TR1_2_W0001_P0011_T0001_R1_P3_K1_Ch2-Ch1.zen
260	5.856514e-03	1.560231e-03	5.896400e-03	20150715_gfpWAPLch3_G2G1\MitoSys2\Calibration\mEGFPC1H2B_G2\DE_W0001_P0001\DE_2_W0001_P0001_T0002\TR1_W0001_P0011\TR1_2_W0001_P0011_T0001_R1_P3_K1_Ch2-Ch1.zen
280	5.787579e-03	1.418208e-03	5.771700e-03	20150715_gfpWAPLch3_G2G1\MitoSys2\Calibration\mEGFPC1H2B_G2\DE_W0001_P0001\DE_2_W0001_P0001_T0002\TR1_W0001_P0011\TR1_2_W0001_P0011_T0001_R1_P3_K1_Ch2-Ch1.zen
300	5.498891e-03	7.262209e-04	5.654300e-03	20150715_gfpWAPLch3_G2G1\MitoSys2\Calibration\mEGFPC1H2B_G2\DE_W0001_P0001\DE_2_W0001_P0001_T0002\TR1_W0001_P0011\TR1_2_W0001_P0011_T0001_R1_P3_K1_Ch2-Ch1.zen
340	5.747265e-03	1.234486e-03	5.438300e-03	20150715_gfpWAPLch3_G2G1\MitoSys2\Calibration\mEGFPC1H2B_G2\DE_W0001_P0001\DE_2_W0001_P0001_T0002\TR1_W0001_P0011\TR1_2_W0001_P0011_T0001_R1_P3_K1_Ch2-Ch1.zen
380	5.442087e-03	1.071626e-03	5.242400e-03	20150715_gfpWAPLch3_G2G1\MitoSys2\Calibration\mEGFPC1H2B_G2\DE_W0001_P0001\DE_2_W0001_P0001_T0002\TR1_W0001_P0011\TR1_2_W0001_P0011_T0001_R1_P3_K1_Ch2-Ch1.zen
420	5.024335e-03	9.190403e-04	5.062700e-03	20150715_gfpWAPLch3_G2G1\MitoSys2\Calibration\mEGFPC1H2B_G2\DE_W0001_P0001\DE_2_W0001_P0001_T0002\TR1_W0001_P0011\TR1_2_W0001_P0011_T0001_R1_P3_K1_Ch2-Ch1.zen
460	4.625755e-03	8.617973e-04	4.896400e-03	20150715_gfpWAPLch3_G2G1\MitoSys2\Calibration\mEGFPC1H2B_G2\DE_W0001_P0001\DE_2_W0001_P0001_T0002\TR1_W0001_P0011\TR1_2_W0001_P0011_T0001_R1_P3_K1_Ch2-Ch1.zen
500	4.602171e-03	8.927924e-04	4.741500e-03	20150715_gfpWAPLch3_G2G1\MitoSys2\Calibration\mEGFPC1H2B_G2\DE_W0001_P0001\DE_2_W0001_P0001_T0002\TR1_W0001_P0011\TR1_2_W0001_P0011_T0001_R1_P3_K1_Ch2-Ch1.zen
540	4.597225e-03	1.028556e-03	4.596300e-03	20150715_gfpWAPLch3_G2G1\MitoSys2\Calibration\mEGFPC1H2B_G2\DE_W0001_P0001\DE_2_W0001_P0001_T0002\TR1_W0001_P0011\TR1_2_W0001_P0011_T0001_R1_P3_K1_Ch2-Ch1.zen
580	4.396939e-03	6.186035e-04	4.459800e-03	20150715_gfpWAPLch3_G2G1\MitoSys2\Calibration\mEGFPC1H2B_G2\DE_W0001_P0001\DE_2_W0001_P0001_T0002\TR1_W0001_P0011\TR1_2_W0001_P0011_T0001_R1_P3_K1_Ch2-Ch1.zen
620	4.547053e-03	9.878849e-04	4.331100e-03	20150715_gfpWAPLch3_G2G1\MitoSys2\Calibration\mEGFPC1H2B_G2\DE_W0001_P0001\DE_2_W0001_P0001_T0002\TR1_W0001_P0011\TR1_2_W0001_P0011_T0001_R1_P3_K1_Ch2-Ch1.zen
660	4.251831e-03	9.490391e-04	4.209300e-03	20150715_gfpWAPLch3_G2G1\MitoSys2\Calibration\mEGFPC1H2B_G2\DE_W0001_P0001\DE_2_W0001_P0001_T0002\TR1_W0001_P0011\TR1_2_W0001_P0011_T0001_R1_P3_K1_Ch2-Ch1.zen
700	4.214844e-03	6.956888e-04	4.093900e-03	20150715_gfpWAPLch3_G2G1\MitoSys2\Calibration\mEGFPC1H2B_G2\DE_W0001_P0001\DE_2_W0001_P0001_T0002\TR1_W0001_P0011\TR1_2_W0001_P0011_T0001_R1_P3_K1_Ch2-Ch1.zen
780	3.947333e-03	5.846515e-04	3.880300e-03	20150715_gfpWAPLch3_G2G1\MitoSys2\Calibration\mEGFPC1H2B_G2\DE_W0001_P0001\DE_2_W0001_P0001_T0002\TR1_W0001_P0011\TR1_2_W0001_P0011_T0001_R1_P3_K1_Ch2-Ch1.zen
860	3.862808e-03	7.200960e-04	3.686600e-03	20150715_gfpWAPLch3_G2G1\MitoSys2\Calibration\mEGFPC1H2B_G2\DE_W0001_P0001\DE_2_W0001_P0001_T0002\TR1_W0001_P0011\TR1_2_W0001_P0011_T0001_R1_P3_K1_Ch2-Ch1.zen
940	3.517050e-03	6.682789e-04	3.510300e-03	20150715_gfpWAPLch3_G2G1\MitoSys2\Calibration\mEGFPC1H2B_G2\DE_W0001_P0001\DE_2_W0001_P0001_T0002\TR1_W0001_P0011\TR1_2_W0001_P0011_T0001_R1_P3_K1_Ch2-Ch1.zen
1020	3.346851e-03	8.864723e-04	3.349100e-03	20150715_gfpWAPLch3_G2G1\MitoSys2\Calibration\mEGFPC1H2B_G2\DE_W0001_P0001\DE_2_W0001_P0001_T0002\TR1_W0001_P0011\TR1_2_W0001_P0011_T0001_R1_P3_K1_Ch2-Ch1.zen
1100	3.129601e-03	7.413407e-04	3.201200e-03	20150715_gfpWAPLch3_G2G1\MitoSys2\Calibration\mEGFPC1H2B_G2\DE_W0001_P0001\DE_2_W0001_P0001_T0002\TR1_W0001_P0011\TR1_2_W0001_P0011_T0001_R1_P3_K1_Ch2-Ch1.zen
1180	3.126964e-03	9.177736e-04	3.065000e-03	20150715_gfpWAPLch3_G2G1\MitoSys2\Calibration\mEGFPC1H2B_G2\DE_W0001_P0001\DE_2_W0001_P0001_T0002\TR1_W0001_P0011\TR1_2_W0001_P0011_T0001_R1_P3_K1_Ch2-Ch1.zen
1260	2.926314e-03	9.329985e-04	2.939300e-03	20150715_gfpWAPLch3_G2G1\MitoSys2\Calibration\mEGFPC1H2B_G2\DE_W0001_P0001\DE_2_W0001_P0001_T0002\TR1_W0001_P0011\TR1_2_W0001_P0011_T0001_R1_P3_K1_Ch2-Ch1.zen
1340	2.966658e-03	9.136156e-04	2.822900e-03	20150715_gfpWAPLch3_G2G1\MitoSys2\Calibration\mEGFPC1H2B_G2\DE_W0001_P0001\DE_2_W0001_P0001_T0002\TR1_W0001_P0011\TR1_2_W0001_P0011_T0001_R1_P3_K1_Ch2-Ch1.zen
1420	2.454086e-03	6.082663e-04	2.714700e-03	20150715_gfpWAPLch3_G2G1\MitoSys2\Calibration\mEGFPC1H2B_G2\DE_W0001_P0001\DE_2_W0001_P0001_T0002\TR1_W0001_P0011\TR1_2_W0001_P0011_T0001_R1_P3_K1_Ch2-Ch1.zen
1500	2.525163e-03	5.811077e-04	2.614100e-03	20150715_gfpWAPLch3_G2G1\MitoSys2\Calibration\mEGFPC1H2B_G2\DE_W0001_P0001\DE_2_W0001_P0001_T0002\TR1_W0001_P0011\TR1_2_W0001_P0011_T0001_R1_P3_K1_Ch2-Ch1.zen
1660	2.286525e-03	4.459193e-04	2.432400e-03	20150715_gfpWAPLch3_G2G1\MitoSys2\Calibration\mEGFPC1H2B_G2\DE_W0001_P0001\DE_2_W0001_P0001_T0002\TR1_W0001_P0011\TR1_2_W0001_P0011_T0001_R1_P3_K1_Ch2-Ch1.zen
1820	2.245599e-03	4.984205e-04	2.273000e-03	20150715_gfpWAPLch3_G2G1\MitoSys2\Calibration\mEGFPC1H2B_G2\DE_W0001_P0001\DE_2_W0001_P0001_T0002\TR1_W0001_P0011\TR1_2_W0001_P0011_T0001_R1_P3_K1_Ch2-Ch1.zen
1980	2.060247e-03	5.734957e-04	2.131900e-03	20150715_gfpWAPLch3_G2G1\MitoSys2\Calibration\mEGFPC1H2B_G2\DE_W0001_P0001\DE_2_W0001_P0001_T0002\TR1_W0001_P0011\TR1_2_W0001_P0011_T0001_R1_P3_K1_Ch2-Ch1.zen
2140	1.914086e-03	5.835288e-04	2.006400e-03	20150715_gfpWAPLch3_G2G1\MitoSys2\Calibration\mEGFPC1H2B_G2\DE_W0001_P0001\DE_2_W0001_P0001_T0002\TR1_W0001_P0011\TR1_2_W0001_P0011_T0001_R1_P3_K1_Ch2-Ch1.zen
2300	1.887195e-03	4.091330e-04	1.893900e-03	20150715_gfpWAPLch3_G2G1\MitoSys2\Calibration\mEGFPC1H2B_G2\DE_W0001_P0001\DE_2_W0001_P0001_T0002\TR1_W0001_P0011\TR1_2_W0001_P0011_T0001_R1_P3_K1_Ch2-Ch1.zen
2460	1.666108e-03	5.566236e-04	1.792600e-03	20150715_gfpWAPLch3_G2G1\MitoSys2\Calibration\mEGFPC1H2B_G2\DE_W0001_P0001\DE_2_W0001_P0001_T0002\TR1_W0001_P0011\TR1_2_W0001_P0011_T0001_R1_P3_K1_Ch2-Ch1.zen
2620	1.614813e-03	7.202800e-04	1.700900e-03	20150715_gfpWAPLch3_G2G1\MitoSys2\Calibration\mEGFPC1H2B_G2\DE_W0001_P0001\DE_2_W0001_P0001_T0002\TR1_W0001_P0011\TR1_2_W0001_P0011_T0001_R1_P3_K1_Ch2-Ch1.zen
2780	1.635904e-03	5.386880e-04	1.617600e-03	20150715_gfpWAPLch3_G2G1\MitoSys2\Calibration\mEGFPC1H2B_G2\DE_W0001_P0001\DE_2_W0001_P0001_T0002\TR1_W0001_P0011\TR1_2_W0001_P0011_T0001_R1_P3_K1_Ch2-Ch1.zen
2940	1.549070e-03	7.551439e-04	1.541500e-03	20150715_gfpWAPLch3_G2G1\MitoSys2\Calibration\mEGFPC1H2B_G2\DE_W0001_P0001\DE_2_W0001_P0001_T0002\TR1_W0001_P0011\TR1_2_W0001_P0011_T0001_R1_P3_K1_Ch2-Ch1.zen
3100	1.353975e-03	5.919605e-04	1.471800e-03	20150715_gfpWAPLch3_G2G1\MitoSys2\Calibration\mEGFPC1H2B_G2\DE_W0001_P0001\DE_2_W0001_P0001_T0002\TR1_W0001_P0011\TR1_2_W0001_P0011_T0001_R1_P3_K1_Ch2-Ch1.zen
3420	1.297733e-03	4.504806e-04	1.348500e-03	20150715_gfpWAPLch3_G2G1\MitoSys2\Calibration\mEGFPC1H2B_G2\DE_W0001_P0001\DE_2_W0001_P0001_T0002\TR1_W0001_P0011\TR1_2_W0001_P0011_T0001_R1_P3_K1_Ch2-Ch1.zen
3740	1.353068e-03	5.967402e-04	1.243000e-03	20150715_gfpWAPLch3_G2G1\MitoSys2\Calibration\mEGFPC1H2B_G2\DE_W0001_P0001\DE_2_W0001_P0001_T0002\TR1_W0001_P0011\TR1_2_W0001_P0011_T0001_R1_P3_K1_Ch2-Ch1.zen
4060	1.137050e-03	5.309251e-04	1.151700e-03	20150715_gfpWAPLch3_G2G1\MitoSys2\Calibration\mEGFPC1H2B_G2\DE_W0001_P0001\DE_2_W0001_P0001_T0002\TR1_W0001_P0011\TR1_2_W0001_P0011_T0001_R1_P3_K1_Ch2-Ch1.zen
4380	1.180366e-03	5.539091e-04	1.072000e-03	20150715_gfpWAPLch3_G2G1\MitoSys2\Calibration\mEGFPC1H2B_G2\DE_W0001_P0001\DE_2_W0001_P0001_T0002\TR1_W0001_P0011\TR1_2_W0001_P0011_T0001_R1_P3_K1_Ch2-Ch1.zen
4700	1.131623e-03	5.337834e-04	1.001800e-03	20150715_gfpWAPLch3_G2G1\MitoSys2\Calibration\mEGFPC1H2B_G2\DE_W0001_P0001\DE_2_W0001_P0001_T0002\TR1_W0001_P0011\TR1_2_W0001_P0011_T0001_R1_P3_K1_Ch2-Ch1.zen
5020	9.892247e-04	6.131529e-04	9.395900e-04	20150715_gfpWAPLch3_G2G1\MitoSys2\Calibration\mEGFPC1H2B_G2\DE_W0001_P0001\DE_2_W0001_P0001_T0002\TR1_W0001_P0011\TR1_2_W0001_P0011_T0001_R1_P3_K1_Ch2-Ch1.zen
5340	9.803191e-04	6.968960e-04	8.840400e-04	20150715_gfpWAPLch3_G2G1\MitoSys2\Calibration\mEGFPC1H2B_G2\DE_W0001_P0001\DE_2_W0001_P0001_T0002\TR1_W0001_P0011\TR1_2_W0001_P0011_T0001_R1_P3_K1_Ch2-Ch1.zen
5660	7.772922e-04	4.734255e-04	8.341800e-04	20150715_gfpWAPLch3_G2G1\MitoSys2\Calibration\mEGFPC1H2B_G2\DE_W0001_P0001\DE_2_W0001_P0001_T0002\TR1_W0001_P0011\TR1_2_W0001_P0011_T0001_R1_P3_K1_Ch2-Ch1.zen
5980	7.878881e-04	4.333388e-04	7.891900e-04	20150715_gfpWAPLch3_G2G1\MitoSys2\Calibration\mEGFPC1H2B_G2\DE_W0001_P0001\DE_2_W0001_P0001_T0002\TR1_W0001_P0011\TR1_2_W0001_P0011_T0001_R1_P3_K1_Ch2-Ch1.zen
6300	8.160302e-04	3.977619e-04	7.483900e-04	20150715_gfpWAPLch3_G2G1\MitoSys2\Calibration\mEGFPC1H2B_G2\DE_W0001_P0001\DE_2_W0001_P0001_T0002\TR1_W0001_P0011\TR1_2_W0001_P0011_T0001_R1_P3_K1_Ch2-Ch1.zen
6940	7.626384e-04	4.142491e-04	6.772800e-04	20150715_gfpWAPLch3_G2G1\MitoSys2\Calibration\mEGFPC1H2B_G2\DE_W0001_P0001\DE_2_W0001_P0001_T0002\TR1_W0001_P0011\TR1_2_W0001_P0011_T0001_R1_P3_K1_Ch2-Ch1.zen
7580	5.570890e-04	4.345959e-04	6.174500e-04	20150715_gfpWAPLch3_G2G1\MitoSys2\Calibration\mEGFPC1H2B_G2\DE_W0001_P0001\DE_2_W0001_P0001_T0002\TR1_W0001_P0011\TR1_2_W0001_P0011_T0001_R1_P3_K1_Ch2-Ch1.zen
8220	5.336295e-04	5.174520e-04	5.664500e-04	20150715_gfpWAPLch3_G2G1\MitoSys2\Calibration\mEGFPC1H2B_G2\DE_W0001_P0001\DE_2_W0001_P0001_T0002\TR1_W0001_P0011\TR1_2_W0001_P0011_T0001_R1_P3_K1_Ch2-Ch1.zen
8860	5.592262e-04	4.450596e-04	5.224900e-04	20150715_gfpWAPLch3_G2G1\MitoSys2\Calibration\mEGFPC1H2B_G2\DE_W0001_P0001\DE_2_W0001_P0001_T0002\TR1_W0001_P0011\TR1_2_W0001_P0011_T0001_R1_P3_K1_Ch2-Ch1.zen
9500	5.586668e-04	5.097639e-04	4.842500e-04	20150715_gfpWAPLch3_G2G1\MitoSys2\Calibration\mEGFPC1H2B_G2\DE_W0001_P0001\DE_2_W0001_P0001_T0002\TR1_W0001_P0011\TR1_2_W0001_P0011_T0001_R1_P3_K1_Ch2-Ch1.zen
10140	5.264985e-04	3.742122e-04	4.507000e-04	20150715_gfpWAPLch3_G2G1\MitoSys2\Calibration\mEGFPC1H2B_G2\DE_W0001_P0001\DE_2_W0001_P0001_T0002\TR1_W0001_P0011\TR1_2_W0001_P0011_T0001_R1_P3_K1_Ch2-Ch1.zen
10780	4.670148e-04	3.669941e-04	4.210400e-04	20150715_gfpWAPLch3_G2G1\MitoSys2\Calibration\mEGFPC1H2B_G2\DE_W0001_P0001\DE_2_W0001_P0001_T0002\TR1_W0001_P0011\TR1_2_W0001_P0011_T0001_R1_P3_K1_Ch2-Ch1.zen
11420	4.191844e-04	3.765398e-04	3.946600e-04	20150715_gfpWAPLch3_G2G1\MitoSys2\Calibration\mEGFPC1H2B_G2\DE_W0001_P0001\DE_2_W0001_P0001_T0002\TR1_W0001_P0011\TR1_2_W0001_P0011_T0001_R1_P3_K1_Ch2-Ch1.zen
12060	2.940184e-04	4.508972e-04	3.710500e-04	20150715_gfpWAPLch3_G2G1\MitoSys2\Calibration\mEGFPC1H2B_G2\DE_W0001_P0001\DE_2_W0001_P0001_T0002\TR1_W0001_P0011\TR1_2_W0001_P0011_T0001_R1_P3_K1_Ch2-Ch1.zen
12700	3.929626e-04	3.237228e-04	3.498000e-04	20150715_gfpWAPLch3_G2G1\MitoSys2\Calibration\mEGFPC1H2B_G2\DE_W0001_P0001\DE_2_W0001_P0001_T0002\TR1_W0001_P0011\TR1_2_W0001_P0011_T0001_R1_P3_K1_Ch2-Ch1.zen
13980	3.126386e-04	4.737210e-04	3.131600e-04	20150715_gfpWAPLch3_G2G1\MitoSys2\Calibration\mEGFPC1H2B_G2\DE_W0001_P0001\DE_2_W0001_P0001_T0002\TR1_W0001_P0011\TR1_2_W0001_P0011_T0001_R1_P3_K1_Ch2-Ch1.zen
15260	3.344596e-04	3.545014e-04	2.827200e-04	20150715_gfpWAPLch3_G2G1\MitoSys2\Calibration\mEGFPC1H2B_G2\DE_W0001_P0001\DE_2_W0001_P0001_T0002\TR1_W0001_P0011\TR1_2_W0001_P0011_T0001_R1_P3_K1_Ch2-Ch1.zen
16540	2.462189e-04	3.538985e-04	2.570800e-04	20150715_gfpWAPLch3_G2G1\MitoSys2\Calibration\mEGFPC1H2B_G2\DE_W0001_P0001\DE_2_W0001_P0001_T0002\TR1_W0001_P0011\TR1_2_W0001_P0011_T0001_R1_P3_K1_Ch2-Ch1.zen
17820	2.590474e-04	2.245331e-04	2.352000e-04	20150715_gfpWAPLch3_G2G1\MitoSys2\Calibration\mEGFPC1H2B_G2\DE_W0001_P0001\DE_2_W0001_P0001_T0002\TR1_W0001_P0011\TR1_2_W0001_P0011_T0001_R1_P3_K1_Ch2-Ch1.zen
19100	2.259822e-04	3.003765e-04	2.163600e-04	20150715_gfpWAPLch3_G2G1\MitoSys2\Calibration\mEGFPC1H2B_G2\DE_W0001_P0001\DE_2_W0001_P0001_T0002\TR1_W0001_P0011\TR1_2_W0001_P0011_T0001_R1_P3_K1_Ch2-Ch1.zen
20380	2.017128e-04	3.458089e-04	1.999700e-04	20150715_gfpWAPLch3_G2G1\MitoSys2\Calibration\mEGFPC1H2B_G2\DE_W0001_P0001\DE_2_W0001_P0001_T0002\TR1_W0001_P0011\TR1_2_W0001_P0011_T0001_R1_P3_K1_Ch2-Ch1.zen
21660	1.872150e-04	4.434425e-04	1.856100e-04	20150715_gfpWAPLch3_G2G1\MitoSys2\Calibration\mEGFPC1H2B_G2\DE_W0001_P0001\DE_2_W0001_P0001_T0002\TR1_W0001_P0011\TR1_2_W0001_P0011_T0001_R1_P3_K1_Ch2-Ch1.zen
22940	2.348079e-04	3.870152e-04	1.729300e-04	20150715_gfpWAPLch3_G2G1\MitoSys2\Calibration\mEGFPC1H2B_G2\DE_W0001_P0001\DE_2_W0001_P0001_T0002\TR1_W0001_P0011\TR1_2_W0001_P0011_T0001_R1_P3_K1_Ch2-Ch1.zen
24220	2.327521e-04	2.969129e-04	1.616700e-04	20150715_gfpWAPLch3_G2G1\MitoSys2\Calibration\mEGFPC1H2B_G2\DE_W0001_P0001\DE_2_W0001_P0001_T0002\TR1_W0001_P0011\TR1_2_W0001_P0011_T0001_R1_P3_K1_Ch2-Ch1.zen
25500	2.065970e-04	3.117006e-04	1.516000e-04	20150715_gfpWAPLch3_G2G1\MitoSys2\Calibration\mEGFPC1H2B_G2\DE_W0001_P0001\DE_2_W0001_P0001_T0002\TR1_W0001_P0011\TR1_2_W0001_P0011_T0001_R1_P3_K1_Ch2-Ch1.zen
28060	9.923808e-05	3.212666e-04	1.344100e-04	20150715_gfpWAPLch3_G2G1\MitoSys2\Calibration\mEGFPC1H2B_G2\DE_W0001_P0001\DE_2_W0001_P0001_T0002\TR1_W0001_P0011\TR1_2_W0001_P0011_T0001_R1_P3_K1_Ch2-Ch1.zen
30620	1.583869e-04	2.876111e-04	1.203000e-04	20150715_gfpWAPLch3_G2G1\MitoSys2\Calibration\mEGFPC1H2B_G2\DE_W0001_P0001\DE_2_W0001_P0001_T0002\TR1_W0001_P0011\TR1_2_W0001_P0011_T0001_R1_P3_K1_Ch2-Ch1.zen
33180	1.487200e-04	3.494320e-04	1.085400e-04	20150715_gfpWAPLch3_G2G1\MitoSys2\Calibration\mEGFPC1H2B_G2\DE_W0001_P0001\DE_2_W0001_P0001_T0002\TR1_W0001_P0011\TR1_2_W0001_P0011_T0001_R1_P3_K1_Ch2-Ch1.zen
35740	7.285385e-05	2.497835e-04	9.860700e-05	20150715_gfpWAPLch3_G2G1\MitoSys2\Calibration\mEGFPC1H2B_G2\DE_W0001_P0001\DE_2_W0001_P0001_T0002\TR1_W0001_P0011\TR1_2_W0001_P0011_T0001_R1_P3_K1_Ch2-Ch1.zen
38300	-4.569665e-05	3.521324e-04	9.012900e-05	20150715_gfpWAPLch3_G2G1\MitoSys2\Calibration\mEGFPC1H2B_G2\DE_W0001_P0001\DE_2_W0001_P0001_T0002\TR1_W0001_P0011\TR1_2_W0001_P0011_T0001_R1_P3_K1_Ch2-Ch1.zen
40860	1.040773e-05	3.714394e-04	8.281900e-05	20150715_gfpWAPLch3_G2G1\MitoSys2\Calibration\mEGFPC1H2B_G2\DE_W0001_P0001\DE_2_W0001_P0001_T0002\TR1_W0001_P0011\TR1_2_W0001_P0011_T0001_R1_P3_K1_Ch2-Ch1.zen
43420	5.930708e-05	2.795635e-04	7.646200e-05	20150715_gfpWAPLch3_G2G1\MitoSys2\Calibration\mEGFPC1H2B_G2\DE_W0001_P0001\DE_2_W0001_P0001_T0002\TR1_W0001_P0011\TR1_2_W0001_P0011_T0001_R1_P3_K1_Ch2-Ch1.zen
45980	-5.360344e-05	2.643532e-04	7.089200e-05	20150715_gfpWAPLch3_G2G1\MitoSys2\Calibration\mEGFPC1H2B_G2\DE_W0001_P0001\DE_2_W0001_P0001_T0002\TR1_W0001_P0011\TR1_2_W0001_P0011_T0001_R1_P3_K1_Ch2-Ch1.zen
48540	3.019199e-06	3.016903e-04	6.597700e-05	20150715_gfpWAPLch3_G2G1\MitoSys2\Calibration\mEGFPC1H2B_G2\DE_W0001_P0001\DE_2_W0001_P0001_T0002\TR1_W0001_P0011\TR1_2_W0001_P0011_T0001_R1_P3_K1_Ch2-Ch1.zen
51100	-2.254678e-05	2.785718e-04	6.161400e-05	20150715_gfpWAPLch3_G2G1\MitoSys2\Calibration\mEGFPC1H2B_G2\DE_W0001_P0001\DE_2_W0001_P0001_T0002\TR1_W0001_P0011\TR1_2_W0001_P0011_T0001_R1_P3_K1_Ch2-Ch1.zen
56220	-2.373249e-06	2.884073e-04	5.422500e-05	20150715_gfpWAPLch3_G2G1\MitoSys2\Calibration\mEGFPC1H2B_G2\DE_W0001_P0001\DE_2_W0001_P0001_T0002\TR1_W0001_P0011\TR1_2_W0001_P0011_T0001_R1_P3_K1_Ch2-Ch1.zen
61340	1.796522e-04	2.600105e-04	4.822400e-05	20150715_gfpWAPLch3_G2G1\MitoSys2\Calibration\mEGFPC1H2B_G2\DE_W0001_P0001\DE_2_W0001_P0001_T0002\TR1_W0001_P0011\TR1_2_W0001_P0011_T0001_R1_P3_K1_Ch2-Ch1.zen
66460	8.416248e-05	3.338134e-04	4.326900e-05	20150715_gfpWAPLch3_G2G1\MitoSys2\Calibration\mEGFPC1H2B_G2\DE_W0001_P0001\DE_2_W0001_P0001_T0002\TR1_W0001_P0011\TR1_2_W0001_P0011_T0001_R1_P3_K1_Ch2-Ch1.zen
71580	1.569215e-05	2.953654e-04	3.912100e-05	20150715_gfpWAPLch3_G2G1\MitoSys2\Calibration\mEGFPC1H2B_G2\DE_W0001_P0001\DE_2_W0001_P0001_T0002\TR1_W0001_P0011\TR1_2_W0001_P0011_T0001_R1_P3_K1_Ch2-Ch1.zen
76700	2.573400e-05	2.800638e-04	3.560700e-05	20150715_gfpWAPLch3_G2G1\MitoSys2\Calibration\mEGFPC1H2B_G2\DE_W0001_P0001\DE_2_W0001_P0001_T0002\TR1_W0001_P0011\TR1_2_W0001_P0011_T0001_R1_P3_K1_Ch2-Ch1.zen
81820	2.140418e-05	3.504262e-04	3.259700e-05	20150715_gfpWAPLch3_G2G1\MitoSys2\Calibration\mEGFPC1H2B_G2\DE_W0001_P0001\DE_2_W0001_P0001_T0002\TR1_W0001_P0011\TR1_2_W0001_P0011_T0001_R1_P3_K1_Ch2-Ch1.zen
86940	3.768469e-05	2.946983e-04	2.999600e-05	20150715_gfpWAPLch3_G2G1\MitoSys2\Calibration\mEGFPC1H2B_G2\DE_W0001_P0001\DE_2_W0001_P0001_T0002\TR1_W0001_P0011\TR1_2_W0001_P0011_T0001_R1_P3_K1_Ch2-Ch1.zen
92060	5.935639e-05	2.735364e-04	2.772900e-05	20150715_gfpWAPLch3_G2G1\MitoSys2\Calibration\mEGFPC1H2B_G2\DE_W0001_P0001\DE_2_W0001_P0001_T0002\TR1_W0001_P0011\TR1_2_W0001_P0011_T0001_R1_P3_K1_Ch2-Ch1.zen
97180	6.821274e-05	2.202769e-04	2.574000e-05	20150715_gfpWAPLch3_G2G1\MitoSys2\Calibration\mEGFPC1H2B_G2\DE_W0001_P0001\DE_2_W0001_P0001_T0002\TR1_W0001_P0011\TR1_2_W0001_P0011_T0001_R1_P3_K1_Ch2-Ch1.zen
102300	8.615610e-06	2.478254e-04	2.398200e-05	20150715_gfpWAPLch3_G2G1\MitoSys2\Calibration\mEGFPC1H2B_G2\DE_W0001_P0001\DE_2_W0001_P0001_T0002\TR1_W0001_P0011\TR1_2_W0001_P0011_T0001_R1_P3_K1_Ch2-Ch1.zen
112540	-2.231139e-05	3.063914e-04	2.102200e-05	20150715_gfpWAPLch3_G2G1\MitoSys2\Calibration\mEGFPC1H2B_G2\DE_W0001_P0001\DE_2_W0001_P0001_T0002\TR1_W0001_P0011\TR1_2_W0001_P0011_T0001_R1_P3_K1_Ch2-Ch1.zen
122780	2.769113e-06	2.606154e-04	1.863600e-05	20150715_gfpWAPLch3_G2G1\MitoSys2\Calibration\mEGFPC1H2B_G2\DE_W0001_P0001\DE_2_W0001_P0001_T0002\TR1_W0001_P0011\TR1_2_W0001_P0011_T0001_R1_P3_K1_Ch2-Ch1.zen
133020	-8.470153e-05	1.881840e-04	1.667800e-05	20150715_gfpWAPLch3_G2G1\MitoSys2\Calibration\mEGFPC1H2B_G2\DE_W0001_P0001\DE_2_W0001_P0001_T0002\TR1_W0001_P0011\TR1_2_W0001_P0011_T0001_R1_P3_K1_Ch2-Ch1.zen
143260	-1.669926e-05	2.751923e-04	1.504700e-05	20150715_gfpWAPLch3_G2G1\MitoSys2\Calibration\mEGFPC1H2B_G2\DE_W0001_P0001\DE_2_W0001_P0001_T0002\TR1_W0001_P0011\TR1_2_W0001_P0011_T0001_R1_P3_K1_Ch2-Ch1.zen
153500	-1.750876e-06	2.663093e-04	1.367100e-05	20150715_gfpWAPLch3_G2G1\MitoSys2\Calibration\mEGFPC1H2B_G2\DE_W0001_P0001\DE_2_W0001_P0001_T0002\TR1_W0001_P0011\TR1_2_W0001_P0011_T0001_R1_P3_K1_Ch2-Ch1.zen
163740	-1.637624e-05	1.780764e-04	1.249800e-05	20150715_gfpWAPLch3_G2G1\MitoSys2\Calibration\mEGFPC1H2B_G2\DE_W0001_P0001\DE_2_W0001_P0001_T0002\TR1_W0001_P0011\TR1_2_W0001_P0011_T0001_R1_P3_K1_Ch2-Ch1.zen
173980	-1.492870e-05	2.144872e-04	1.148700e-05	20150715_gfpWAPLch3_G2G1\MitoSys2\Calibration\mEGFPC1H2B_G2\DE_W0001_P0001\DE_2_W0001_P0001_T0002\TR1_W0001_P0011\TR1_2_W0001_P0011_T0001_R1_P3_K1_Ch2-Ch1.zen
184220	-7.936580e-06	3.035327e-04	1.060900e-05	20150715_gfpWAPLch3_G2G1\MitoSys2\Calibration\mEGFPC1H2B_G2\DE_W0001_P0001\DE_2_W0001_P0001_T0002\TR1_W0001_P0011\TR1_2_W0001_P0011_T0001_R1_P3_K1_Ch2-Ch1.zen
194460	-2.195316e-06	3.270884e-04	9.839900e-06	20150715_gfpWAPLch3_G2G1\MitoSys2\Calibration\mEGFPC1H2B_G2\DE_W0001_P0001\DE_2_W0001_P0001_T0002\TR1_W0001_P0011\TR1_2_W0001_P0011_T0001_R1_P3_K1_Ch2-Ch1.zen
204700	-5.941782e-05	2.230300e-04	9.162000e-06	20150715_gfpWAPLch3_G2G1\MitoSys2\Calibration\mEGFPC1H2B_G2\DE_W0001_P0001\DE_2_W0001_P0001_T0002\TR1_W0001_P0011\TR1_2_W0001_P0011_T0001_R1_P3_K1_Ch2-Ch1.zen
225180	-4.753213e-05	3.003302e-04	8.024100e-06	20150715_gfpWAPLch3_G2G1\MitoSys2\Calibration\mEGFPC1H2B_G2\DE_W0001_P0001\DE_2_W0001_P0001_T0002\TR1_W0001_P0011\TR1_2_W0001_P0011_T0001_R1_P3_K1_Ch2-Ch1.zen
245660	2.664357e-05	1.785602e-04	7.109400e-06	20150715_gfpWAPLch3_G2G1\MitoSys2\Calibration\mEGFPC1H2B_G2\DE_W0001_P0001\DE_2_W0001_P0001_T0002\TR1_W0001_P0011\TR1_2_W0001_P0011_T0001_R1_P3_K1_Ch2-Ch1.zen
266140	-9.434900e-05	2.028749e-04	6.360700e-06	20150715_gfpWAPLch3_G2G1\MitoSys2\Calibration\mEGFPC1H2B_G2\DE_W0001_P0001\DE_2_W0001_P0001_T0002\TR1_W0001_P0011\TR1_2_W0001_P0011_T0001_R1_P3_K1_Ch2-Ch1.zen
286620	-1.228067e-04	2.453478e-04	5.738400e-06	20150715_gfpWAPLch3_G2G1\MitoSys2\Calibration\mEGFPC1H2B_G2\DE_W0001_P0001\DE_2_W0001_P0001_T0002\TR1_W0001_P0011\TR1_2_W0001_P0011_T0001_R1_P3_K1_Ch2-Ch1.zen
307100	-2.084973e-05	2.130868e-04	5.214200e-06	20150715_gfpWAPLch3_G2G1\MitoSys2\Calibration\mEGFPC1H2B_G2\DE_W0001_P0001\DE_2_W0001_P0001_T0002\TR1_W0001_P0011\TR1_2_W0001_P0011_T0001_R1_P3_K1_Ch2-Ch1.zen
327580	-4.965464e-06	1.761883e-04	4.767600e-06	20150715_gfpWAPLch3_G2G1\MitoSys2\Calibration\mEGFPC1H2B_G2\DE_W0001_P0001\DE_2_W0001_P0001_T0002\TR1_W0001_P0011\TR1_2_W0001_P0011_T0001_R1_P3_K1_Ch2-Ch1.zen
348060	-2.539488e-05	2.305248e-04	4.383200e-06	20150715_gfpWAPLch3_G2G1\MitoSys2\Calibration\mEGFPC1H2B_G2\DE_W0001_P0001\DE_2_W0001_P0001_T0002\TR1_W0001_P0011\TR1_2_W0001_P0011_T0001_R1_P3_K1_Ch2-Ch1.zen
368540	7.312614e-05	2.626565e-04	4.049600e-06	20150715_gfpWAPLch3_G2G1\MitoSys2\Calibration\mEGFPC1H2B_G2\DE_W0001_P0001\DE_2_W0001_P0001_T0002\TR1_W0001_P0011\TR1_2_W0001_P0011_T0001_R1_P3_K1_Ch2-Ch1.zen
389020	8.953180e-05	2.272449e-04	3.757500e-06	20150715_gfpWAPLch3_G2G1\MitoSys2\Calibration\mEGFPC1H2B_G2\DE_W0001_P0001\DE_2_W0001_P0001_T0002\TR1_W0001_P0011\TR1_2_W0001_P0011_T0001_R1_P3_K1_Ch2-Ch1.zen
409500	3.582609e-05	1.749940e-04	3.500200e-06	20150715_gfpWAPLch3_G2G1\MitoSys2\Calibration\mEGFPC1H2B_G2\DE_W0001_P0001\DE_2_W0001_P0001_T0002\TR1_W0001_P0011\TR1_2_W0001_P0011_T0001_R1_P3_K1_Ch2-Ch1.zen
450460	2.994066e-05	1.884018e-04	3.068300e-06	20150715_gfpWAPLch3_G2G1\MitoSys2\Calibration\mEGFPC1H2B_G2\DE_W0001_P0001\DE_2_W0001_P0001_T0002\TR1_W0001_P0011\TR1_2_W0001_P0011_T0001_R1_P3_K1_Ch2-Ch1.zen
491420	-2.537501e-05	1.445222e-04	2.721300e-06	20150715_gfpWAPLch3_G2G1\MitoSys2\Calibration\mEGFPC1H2B_G2\DE_W0001_P0001\DE_2_W0001_P0001_T0002\TR1_W0001_P0011\TR1_2_W0001_P0011_T0001_R1_P3_K1_Ch2-Ch1.zen
532380	-4.734971e-05	1.667183e-04	2.437200e-06	20150715_gfpWAPLch3_G2G1\MitoSys2\Calibration\mEGFPC1H2B_G2\DE_W0001_P0001\DE_2_W0001_P0001_T0002\TR1_W0001_P0011\TR1_2_W0001_P0011_T0001_R1_P3_K1_Ch2-Ch1.zen
573340	2.724307e-05	1.904400e-04	2.201000e-06	20150715_gfpWAPLch3_G2G1\MitoSys2\Calibration\mEGFPC1H2B_G2\DE_W0001_P0001\DE_2_W0001_P0001_T0002\TR1_W0001_P0011\TR1_2_W0001_P0011_T0001_R1_P3_K1_Ch2-Ch1.zen
614300	6.525149e-05	1.138880e-04	2.002000e-06	20150715_gfpWAPLch3_G2G1\MitoSys2\Calibration\mEGFPC1H2B_G2\DE_W0001_P0001\DE_2_W0001_P0001_T0002\TR1_W0001_P0011\TR1_2_W0001_P0011_T0001_R1_P3_K1_Ch2-Ch1.zen
655260	-5.055739e-05	1.880513e-04	1.832300e-06	20150715_gfpWAPLch3_G2G1\MitoSys2\Calibration\mEGFPC1H2B_G2\DE_W0001_P0001\DE_2_W0001_P0001_T0002\TR1_W0001_P0011\TR1_2_W0001_P0011_T0001_R1_P3_K1_Ch2-Ch1.zen
696220	5.763780e-06	1.741760e-04	1.686300e-06	20150715_gfpWAPLch3_G2G1\MitoSys2\Calibration\mEGFPC1H2B_G2\DE_W0001_P0001\DE_2_W0001_P0001_T0002\TR1_W0001_P0011\TR1_2_W0001_P0011_T0001_R1_P3_K1_Ch2-Ch1.zen
737180	-5.754065e-05	1.745583e-04	1.559400e-06	20150715_gfpWAPLch3_G2G1\MitoSys2\Calibration\mEGFPC1H2B_G2\DE_W0001_P0001\DE_2_W0001_P0001_T0002\TR1_W0001_P0011\TR1_2_W0001_P0011_T0001_R1_P3_K1_Ch2-Ch1.zen
778140	-2.533460e-05	1.830905e-04	1.448300e-06	20150715_gfpWAPLch3_G2G1\MitoSys2\Calibration\mEGFPC1H2B_G2\DE_W0001_P0001\DE_2_W0001_P0001_T0002\TR1_W0001_P0011\TR1_2_W0001_P0011_T0001_R1_P3_K1_Ch2-Ch1.zen
819100	6.484788e-06	1.232355e-04	1.350300e-06	20150715_gfpWAPLch3_G2G1\MitoSys2\Calibration\mEGFPC1H2B_G2\DE_W0001_P0001\DE_2_W0001_P0001_T0002\TR1_W0001_P0011\TR1_2_W0001_P0011_T0001_R1_P3_K1_Ch2-Ch1.zen
901020	-4.268671e-05	1.190983e-04	1.185800e-06	20150715_gfpWAPLch3_G2G1\MitoSys2\Calibration\mEGFPC1H2B_G2\DE_W0001_P0001\DE_2_W0001_P0001_T0002\TR1_W0001_P0011\TR1_2_W0001_P0011_T0001_R1_P3_K1_Ch2-Ch1.zen
982940	-1.252655e-05	1.126604e-04	1.053400e-06	20150715_gfpWAPLch3_G2G1\MitoSys2\Calibration\mEGFPC1H2B_G2\DE_W0001_P0001\DE_2_W0001_P0001_T0002\TR1_W0001_P0011\TR1_2_W0001_P0011_T0001_R1_P3_K1_Ch2-Ch1.zen
1064860	3.991049e-06	1.474791e-04	9.448500e-07	20150715_gfpWAPLch3_G2G1\MitoSys2\Calibration\mEGFPC1H2B_G2\DE_W0001_P0001\DE_2_W0001_P0001_T0002\TR1_W0001_P0011\TR1_2_W0001_P0011_T0001_R1_P3_K1_Ch2-Ch1.zen
1146780	-3.603355e-05	1.261581e-04	8.545100e-07	20150715_gfpWAPLch3_G2G1\MitoSys2\Calibration\mEGFPC1H2B_G2\DE_W0001_P0001\DE_2_W0001_P0001_T0002\TR1_W0001_P0011\TR1_2_W0001_P0011_T0001_R1_P3_K1_Ch2-Ch1.zen
1228700	3.255410e-05	1.446912e-04	7.783100e-07	20150715_gfpWAPLch3_G2G1\MitoSys2\Calibration\mEGFPC1H2B_G2\DE_W0001_P0001\DE_2_W0001_P0001_T0002\TR1_W0001_P0011\TR1_2_W0001_P0011_T0001_R1_P3_K1_Ch2-Ch1.zen
1310620	3.177392e-06	1.261177e-04	7.132900e-07	20150715_gfpWAPLch3_G2G1\MitoSys2\Calibration\mEGFPC1H2B_G2\DE_W0001_P0001\DE_2_W0001_P0001_T0002\TR1_W0001_P0011\TR1_2_W0001_P0011_T0001_R1_P3_K1_Ch2-Ch1.zen
1392540	-3.883738e-05	1.713400e-04	6.572400e-07	20150715_gfpWAPLch3_G2G1\MitoSys2\Calibration\mEGFPC1H2B_G2\DE_W0001_P0001\DE_2_W0001_P0001_T0002\TR1_W0001_P0011\TR1_2_W0001_P0011_T0001_R1_P3_K1_Ch2-Ch1.zen
1474460	-9.810730e-06	1.677449e-04	6.085000e-07	20150715_gfpWAPLch3_G2G1\MitoSys2\Calibration\mEGFPC1H2B_G2\DE_W0001_P0001\DE_2_W0001_P0001_T0002\TR1_W0001_P0011\TR1_2_W0001_P0011_T0001_R1_P3_K1_Ch2-Ch1.zen
1556380	-6.930228e-05	1.259188e-04	5.657800e-07	20150715_gfpWAPLch3_G2G1\MitoSys2\Calibration\mEGFPC1H2B_G2\DE_W0001_P0001\DE_2_W0001_P0001_T0002\TR1_W0001_P0011\TR1_2_W0001_P0011_T0001_R1_P3_K1_Ch2-Ch1.zen
10	4.672378e-02	8.761312e-03	4.721900e-02	20150715_gfpWAPLch3_G2G1\MitoSys2\Calibration\mEGFPC1H2B_G2\DE_W0002_P0001\DE_2_W0002_P0001_T0002\TR1_W0001_P0012\TR1_2_W0001_P0012_T0001_R1_P1_K1_Ch2-Ch1.zen
20	4.366359e-02	8.790236e-03	4.555600e-02	20150715_gfpWAPLch3_G2G1\MitoSys2\Calibration\mEGFPC1H2B_G2\DE_W0002_P0001\DE_2_W0002_P0001_T0002\TR1_W0001_P0012\TR1_2_W0001_P0012_T0001_R1_P1_K1_Ch2-Ch1.zen
30	4.475564e-02	1.105710e-02	4.394600e-02	20150715_gfpWAPLch3_G2G1\MitoSys2\Calibration\mEGFPC1H2B_G2\DE_W0002_P0001\DE_2_W0002_P0001_T0002\TR1_W0001_P0012\TR1_2_W0001_P0012_T0001_R1_P1_K1_Ch2-Ch1.zen
40	4.655488e-02	1.054174e-02	4.241000e-02	20150715_gfpWAPLch3_G2G1\MitoSys2\Calibration\mEGFPC1H2B_G2\DE_W0002_P0001\DE_2_W0002_P0001_T0002\TR1_W0001_P0012\TR1_2_W0001_P0012_T0001_R1_P1_K1_Ch2-Ch1.zen
50	4.076353e-02	7.527477e-03	4.095500e-02	20150715_gfpWAPLch3_G2G1\MitoSys2\Calibration\mEGFPC1H2B_G2\DE_W0002_P0001\DE_2_W0002_P0001_T0002\TR1_W0001_P0012\TR1_2_W0001_P0012_T0001_R1_P1_K1_Ch2-Ch1.zen
60	3.691431e-02	1.357905e-02	3.958100e-02	20150715_gfpWAPLch3_G2G1\MitoSys2\Calibration\mEGFPC1H2B_G2\DE_W0002_P0001\DE_2_W0002_P0001_T0002\TR1_W0001_P0012\TR1_2_W0001_P0012_T0001_R1_P1_K1_Ch2-Ch1.zen
70	3.726887e-02	9.513750e-03	3.828800e-02	20150715_gfpWAPLch3_G2G1\MitoSys2\Calibration\mEGFPC1H2B_G2\DE_W0002_P0001\DE_2_W0002_P0001_T0002\TR1_W0001_P0012\TR1_2_W0001_P0012_T0001_R1_P1_K1_Ch2-Ch1.zen
80	3.740475e-02	1.034411e-02	3.707000e-02	20150715_gfpWAPLch3_G2G1\MitoSys2\Calibration\mEGFPC1H2B_G2\DE_W0002_P0001\DE_2_W0002_P0001_T0002\TR1_W0001_P0012\TR1_2_W0001_P0012_T0001_R1_P1_K1_Ch2-Ch1.zen
90	3.652192e-02	1.308456e-02	3.592300e-02	20150715_gfpWAPLch3_G2G1\MitoSys2\Calibration\mEGFPC1H2B_G2\DE_W0002_P0001\DE_2_W0002_P0001_T0002\TR1_W0001_P0012\TR1_2_W0001_P0012_T0001_R1_P1_K1_Ch2-Ch1.zen
100	3.536080e-02	8.645830e-03	3.484300e-02	20150715_gfpWAPLch3_G2G1\MitoSys2\Calibration\mEGFPC1H2B_G2\DE_W0002_P0001\DE_2_W0002_P0001_T0002\TR1_W0001_P0012\TR1_2_W0001_P0012_T0001_R1_P1_K1_Ch2-Ch1.zen
120	3.297552e-02	6.859492e-03	3.286400e-02	20150715_gfpWAPLch3_G2G1\MitoSys2\Calibration\mEGFPC1H2B_G2\DE_W0002_P0001\DE_2_W0002_P0001_T0002\TR1_W0001_P0012\TR1_2_W0001_P0012_T0001_R1_P1_K1_Ch2-Ch1.zen
140	3.121113e-02	7.161093e-03	3.110000e-02	20150715_gfpWAPLch3_G2G1\MitoSys2\Calibration\mEGFPC1H2B_G2\DE_W0002_P0001\DE_2_W0002_P0001_T0002\TR1_W0001_P0012\TR1_2_W0001_P0012_T0001_R1_P1_K1_Ch2-Ch1.zen
160	3.007200e-02	6.139383e-03	2.952000e-02	20150715_gfpWAPLch3_G2G1\MitoSys2\Calibration\mEGFPC1H2B_G2\DE_W0002_P0001\DE_2_W0002_P0001_T0002\TR1_W0001_P0012\TR1_2_W0001_P0012_T0001_R1_P1_K1_Ch2-Ch1.zen
180	3.050619e-02	6.583318e-03	2.809800e-02	20150715_gfpWAPLch3_G2G1\MitoSys2\Calibration\mEGFPC1H2B_G2\DE_W0002_P0001\DE_2_W0002_P0001_T0002\TR1_W0001_P0012\TR1_2_W0001_P0012_T0001_R1_P1_K1_Ch2-Ch1.zen
200	2.581197e-02	8.092896e-03	2.681100e-02	20150715_gfpWAPLch3_G2G1\MitoSys2\Calibration\mEGFPC1H2B_G2\DE_W0002_P0001\DE_2_W0002_P0001_T0002\TR1_W0001_P0012\TR1_2_W0001_P0012_T0001_R1_P1_K1_Ch2-Ch1.zen
220	2.551971e-02	9.823819e-03	2.564200e-02	20150715_gfpWAPLch3_G2G1\MitoSys2\Calibration\mEGFPC1H2B_G2\DE_W0002_P0001\DE_2_W0002_P0001_T0002\TR1_W0001_P0012\TR1_2_W0001_P0012_T0001_R1_P1_K1_Ch2-Ch1.zen
240	2.398486e-02	8.473550e-03	2.457300e-02	20150715_gfpWAPLch3_G2G1\MitoSys2\Calibration\mEGFPC1H2B_G2\DE_W0002_P0001\DE_2_W0002_P0001_T0002\TR1_W0001_P0012\TR1_2_W0001_P0012_T0001_R1_P1_K1_Ch2-Ch1.zen
260	2.365388e-02	5.908342e-03	2.359400e-02	20150715_gfpWAPLch3_G2G1\MitoSys2\Calibration\mEGFPC1H2B_G2\DE_W0002_P0001\DE_2_W0002_P0001_T0002\TR1_W0001_P0012\TR1_2_W0001_P0012_T0001_R1_P1_K1_Ch2-Ch1.zen
280	2.121750e-02	7.398782e-03	2.269100e-02	20150715_gfpWAPLch3_G2G1\MitoSys2\Calibration\mEGFPC1H2B_G2\DE_W0002_P0001\DE_2_W0002_P0001_T0002\TR1_W0001_P0012\TR1_2_W0001_P0012_T0001_R1_P1_K1_Ch2-Ch1.zen
300	2.083365e-02	5.348905e-03	2.185700e-02	20150715_gfpWAPLch3_G2G1\MitoSys2\Calibration\mEGFPC1H2B_G2\DE_W0002_P0001\DE_2_W0002_P0001_T0002\TR1_W0001_P0012\TR1_2_W0001_P0012_T0001_R1_P1_K1_Ch2-Ch1.zen
340	2.041062e-02	4.007678e-03	2.036300e-02	20150715_gfpWAPLch3_G2G1\MitoSys2\Calibration\mEGFPC1H2B_G2\DE_W0002_P0001\DE_2_W0002_P0001_T0002\TR1_W0001_P0012\TR1_2_W0001_P0012_T0001_R1_P1_K1_Ch2-Ch1.zen
380	1.877996e-02	5.167942e-03	1.906100e-02	20150715_gfpWAPLch3_G2G1\MitoSys2\Calibration\mEGFPC1H2B_G2\DE_W0002_P0001\DE_2_W0002_P0001_T0002\TR1_W0001_P0012\TR1_2_W0001_P0012_T0001_R1_P1_K1_Ch2-Ch1.zen
420	1.753905e-02	4.320027e-03	1.791500e-02	20150715_gfpWAPLch3_G2G1\MitoSys2\Calibration\mEGFPC1H2B_G2\DE_W0002_P0001\DE_2_W0002_P0001_T0002\TR1_W0001_P0012\TR1_2_W0001_P0012_T0001_R1_P1_K1_Ch2-Ch1.zen
460	1.670103e-02	4.399427e-03	1.689800e-02	20150715_gfpWAPLch3_G2G1\MitoSys2\Calibration\mEGFPC1H2B_G2\DE_W0002_P0001\DE_2_W0002_P0001_T0002\TR1_W0001_P0012\TR1_2_W0001_P0012_T0001_R1_P1_K1_Ch2-Ch1.zen
500	1.722287e-02	4.455231e-03	1.598700e-02	20150715_gfpWAPLch3_G2G1\MitoSys2\Calibration\mEGFPC1H2B_G2\DE_W0002_P0001\DE_2_W0002_P0001_T0002\TR1_W0001_P0012\TR1_2_W0001_P0012_T0001_R1_P1_K1_Ch2-Ch1.zen
540	1.503235e-02	4.981173e-03	1.516700e-02	20150715_gfpWAPLch3_G2G1\MitoSys2\Calibration\mEGFPC1H2B_G2\DE_W0002_P0001\DE_2_W0002_P0001_T0002\TR1_W0001_P0012\TR1_2_W0001_P0012_T0001_R1_P1_K1_Ch2-Ch1.zen
580	1.412306e-02	4.896840e-03	1.442400e-02	20150715_gfpWAPLch3_G2G1\MitoSys2\Calibration\mEGFPC1H2B_G2\DE_W0002_P0001\DE_2_W0002_P0001_T0002\TR1_W0001_P0012\TR1_2_W0001_P0012_T0001_R1_P1_K1_Ch2-Ch1.zen
620	1.487309e-02	5.355339e-03	1.374800e-02	20150715_gfpWAPLch3_G2G1\MitoSys2\Calibration\mEGFPC1H2B_G2\DE_W0002_P0001\DE_2_W0002_P0001_T0002\TR1_W0001_P0012\TR1_2_W0001_P0012_T0001_R1_P1_K1_Ch2-Ch1.zen
660	1.389013e-02	4.493459e-03	1.313000e-02	20150715_gfpWAPLch3_G2G1\MitoSys2\Calibration\mEGFPC1H2B_G2\DE_W0002_P0001\DE_2_W0002_P0001_T0002\TR1_W0001_P0012\TR1_2_W0001_P0012_T0001_R1_P1_K1_Ch2-Ch1.zen
700	1.218468e-02	2.576650e-03	1.256300e-02	20150715_gfpWAPLch3_G2G1\MitoSys2\Calibration\mEGFPC1H2B_G2\DE_W0002_P0001\DE_2_W0002_P0001_T0002\TR1_W0001_P0012\TR1_2_W0001_P0012_T0001_R1_P1_K1_Ch2-Ch1.zen
780	1.252974e-02	4.201961e-03	1.155600e-02	20150715_gfpWAPLch3_G2G1\MitoSys2\Calibration\mEGFPC1H2B_G2\DE_W0002_P0001\DE_2_W0002_P0001_T0002\TR1_W0001_P0012\TR1_2_W0001_P0012_T0001_R1_P1_K1_Ch2-Ch1.zen
860	1.151031e-02	5.475302e-03	1.069200e-02	20150715_gfpWAPLch3_G2G1\MitoSys2\Calibration\mEGFPC1H2B_G2\DE_W0002_P0001\DE_2_W0002_P0001_T0002\TR1_W0001_P0012\TR1_2_W0001_P0012_T0001_R1_P1_K1_Ch2-Ch1.zen
940	1.007015e-02	3.027530e-03	9.940000e-03	20150715_gfpWAPLch3_G2G1\MitoSys2\Calibration\mEGFPC1H2B_G2\DE_W0002_P0001\DE_2_W0002_P0001_T0002\TR1_W0001_P0012\TR1_2_W0001_P0012_T0001_R1_P1_K1_Ch2-Ch1.zen
1020	8.178164e-03	3.814019e-03	9.280700e-03	20150715_gfpWAPLch3_G2G1\MitoSys2\Calibration\mEGFPC1H2B_G2\DE_W0002_P0001\DE_2_W0002_P0001_T0002\TR1_W0001_P0012\TR1_2_W0001_P0012_T0001_R1_P1_K1_Ch2-Ch1.zen
1100	7.910801e-03	3.997162e-03	8.697400e-03	20150715_gfpWAPLch3_G2G1\MitoSys2\Calibration\mEGFPC1H2B_G2\DE_W0002_P0001\DE_2_W0002_P0001_T0002\TR1_W0001_P0012\TR1_2_W0001_P0012_T0001_R1_P1_K1_Ch2-Ch1.zen
1180	8.121871e-03	3.829238e-03	8.177700e-03	20150715_gfpWAPLch3_G2G1\MitoSys2\Calibration\mEGFPC1H2B_G2\DE_W0002_P0001\DE_2_W0002_P0001_T0002\TR1_W0001_P0012\TR1_2_W0001_P0012_T0001_R1_P1_K1_Ch2-Ch1.zen
1260	7.199996e-03	4.477976e-03	7.711500e-03	20150715_gfpWAPLch3_G2G1\MitoSys2\Calibration\mEGFPC1H2B_G2\DE_W0002_P0001\DE_2_W0002_P0001_T0002\TR1_W0001_P0012\TR1_2_W0001_P0012_T0001_R1_P1_K1_Ch2-Ch1.zen
1340	7.101039e-03	2.346130e-03	7.291000e-03	20150715_gfpWAPLch3_G2G1\MitoSys2\Calibration\mEGFPC1H2B_G2\DE_W0002_P0001\DE_2_W0002_P0001_T0002\TR1_W0001_P0012\TR1_2_W0001_P0012_T0001_R1_P1_K1_Ch2-Ch1.zen
1420	7.252513e-03	3.105971e-03	6.909600e-03	20150715_gfpWAPLch3_G2G1\MitoSys2\Calibration\mEGFPC1H2B_G2\DE_W0002_P0001\DE_2_W0002_P0001_T0002\TR1_W0001_P0012\TR1_2_W0001_P0012_T0001_R1_P1_K1_Ch2-Ch1.zen
1500	6.724749e-03	2.568374e-03	6.562200e-03	20150715_gfpWAPLch3_G2G1\MitoSys2\Calibration\mEGFPC1H2B_G2\DE_W0002_P0001\DE_2_W0002_P0001_T0002\TR1_W0001_P0012\TR1_2_W0001_P0012_T0001_R1_P1_K1_Ch2-Ch1.zen
1660	6.212088e-03	2.579613e-03	5.952400e-03	20150715_gfpWAPLch3_G2G1\MitoSys2\Calibration\mEGFPC1H2B_G2\DE_W0002_P0001\DE_2_W0002_P0001_T0002\TR1_W0001_P0012\TR1_2_W0001_P0012_T0001_R1_P1_K1_Ch2-Ch1.zen
1820	4.508110e-03	2.345483e-03	5.434600e-03	20150715_gfpWAPLch3_G2G1\MitoSys2\Calibration\mEGFPC1H2B_G2\DE_W0002_P0001\DE_2_W0002_P0001_T0002\TR1_W0001_P0012\TR1_2_W0001_P0012_T0001_R1_P1_K1_Ch2-Ch1.zen
1980	4.532768e-03	3.074900e-03	4.989400e-03	20150715_gfpWAPLch3_G2G1\MitoSys2\Calibration\mEGFPC1H2B_G2\DE_W0002_P0001\DE_2_W0002_P0001_T0002\TR1_W0001_P0012\TR1_2_W0001_P0012_T0001_R1_P1_K1_Ch2-Ch1.zen
2140	5.781413e-03	3.693794e-03	4.602700e-03	20150715_gfpWAPLch3_G2G1\MitoSys2\Calibration\mEGFPC1H2B_G2\DE_W0002_P0001\DE_2_W0002_P0001_T0002\TR1_W0001_P0012\TR1_2_W0001_P0012_T0001_R1_P1_K1_Ch2-Ch1.zen
2300	5.608866e-03	3.562117e-03	4.263900e-03	20150715_gfpWAPLch3_G2G1\MitoSys2\Calibration\mEGFPC1H2B_G2\DE_W0002_P0001\DE_2_W0002_P0001_T0002\TR1_W0001_P0012\TR1_2_W0001_P0012_T0001_R1_P1_K1_Ch2-Ch1.zen
2460	3.866293e-03	3.756776e-03	3.964700e-03	20150715_gfpWAPLch3_G2G1\MitoSys2\Calibration\mEGFPC1H2B_G2\DE_W0002_P0001\DE_2_W0002_P0001_T0002\TR1_W0001_P0012\TR1_2_W0001_P0012_T0001_R1_P1_K1_Ch2-Ch1.zen
2620	4.251253e-03	2.784177e-03	3.698700e-03	20150715_gfpWAPLch3_G2G1\MitoSys2\Calibration\mEGFPC1H2B_G2\DE_W0002_P0001\DE_2_W0002_P0001_T0002\TR1_W0001_P0012\TR1_2_W0001_P0012_T0001_R1_P1_K1_Ch2-Ch1.zen
2780	3.703309e-03	3.330177e-03	3.460900e-03	20150715_gfpWAPLch3_G2G1\MitoSys2\Calibration\mEGFPC1H2B_G2\DE_W0002_P0001\DE_2_W0002_P0001_T0002\TR1_W0001_P0012\TR1_2_W0001_P0012_T0001_R1_P1_K1_Ch2-Ch1.zen
2940	3.499250e-03	3.301932e-03	3.247100e-03	20150715_gfpWAPLch3_G2G1\MitoSys2\Calibration\mEGFPC1H2B_G2\DE_W0002_P0001\DE_2_W0002_P0001_T0002\TR1_W0001_P0012\TR1_2_W0001_P0012_T0001_R1_P1_K1_Ch2-Ch1.zen
3100	2.605280e-03	2.383488e-03	3.054000e-03	20150715_gfpWAPLch3_G2G1\MitoSys2\Calibration\mEGFPC1H2B_G2\DE_W0002_P0001\DE_2_W0002_P0001_T0002\TR1_W0001_P0012\TR1_2_W0001_P0012_T0001_R1_P1_K1_Ch2-Ch1.zen
3420	2.249130e-03	2.563718e-03	2.719500e-03	20150715_gfpWAPLch3_G2G1\MitoSys2\Calibration\mEGFPC1H2B_G2\DE_W0002_P0001\DE_2_W0002_P0001_T0002\TR1_W0001_P0012\TR1_2_W0001_P0012_T0001_R1_P1_K1_Ch2-Ch1.zen
3740	1.735241e-03	1.892369e-03	2.440300e-03	20150715_gfpWAPLch3_G2G1\MitoSys2\Calibration\mEGFPC1H2B_G2\DE_W0002_P0001\DE_2_W0002_P0001_T0002\TR1_W0001_P0012\TR1_2_W0001_P0012_T0001_R1_P1_K1_Ch2-Ch1.zen
4060	1.778161e-03	2.428780e-03	2.204400e-03	20150715_gfpWAPLch3_G2G1\MitoSys2\Calibration\mEGFPC1H2B_G2\DE_W0002_P0001\DE_2_W0002_P0001_T0002\TR1_W0001_P0012\TR1_2_W0001_P0012_T0001_R1_P1_K1_Ch2-Ch1.zen
4380	1.358711e-03	2.841804e-03	2.002900e-03	20150715_gfpWAPLch3_G2G1\MitoSys2\Calibration\mEGFPC1H2B_G2\DE_W0002_P0001\DE_2_W0002_P0001_T0002\TR1_W0001_P0012\TR1_2_W0001_P0012_T0001_R1_P1_K1_Ch2-Ch1.zen
4700	2.682035e-03	2.233526e-03	1.829200e-03	20150715_gfpWAPLch3_G2G1\MitoSys2\Calibration\mEGFPC1H2B_G2\DE_W0002_P0001\DE_2_W0002_P0001_T0002\TR1_W0001_P0012\TR1_2_W0001_P0012_T0001_R1_P1_K1_Ch2-Ch1.zen
5020	1.286444e-03	2.176285e-03	1.678200e-03	20150715_gfpWAPLch3_G2G1\MitoSys2\Calibration\mEGFPC1H2B_G2\DE_W0002_P0001\DE_2_W0002_P0001_T0002\TR1_W0001_P0012\TR1_2_W0001_P0012_T0001_R1_P1_K1_Ch2-Ch1.zen
5340	1.465419e-03	2.196480e-03	1.546000e-03	20150715_gfpWAPLch3_G2G1\MitoSys2\Calibration\mEGFPC1H2B_G2\DE_W0002_P0001\DE_2_W0002_P0001_T0002\TR1_W0001_P0012\TR1_2_W0001_P0012_T0001_R1_P1_K1_Ch2-Ch1.zen
5660	1.244128e-03	2.685061e-03	1.429600e-03	20150715_gfpWAPLch3_G2G1\MitoSys2\Calibration\mEGFPC1H2B_G2\DE_W0002_P0001\DE_2_W0002_P0001_T0002\TR1_W0001_P0012\TR1_2_W0001_P0012_T0001_R1_P1_K1_Ch2-Ch1.zen
5980	2.080846e-03	2.340861e-03	1.326300e-03	20150715_gfpWAPLch3_G2G1\MitoSys2\Calibration\mEGFPC1H2B_G2\DE_W0002_P0001\DE_2_W0002_P0001_T0002\TR1_W0001_P0012\TR1_2_W0001_P0012_T0001_R1_P1_K1_Ch2-Ch1.zen
6300	1.320587e-03	1.923918e-03	1.234400e-03	20150715_gfpWAPLch3_G2G1\MitoSys2\Calibration\mEGFPC1H2B_G2\DE_W0002_P0001\DE_2_W0002_P0001_T0002\TR1_W0001_P0012\TR1_2_W0001_P0012_T0001_R1_P1_K1_Ch2-Ch1.zen
6940	1.155679e-03	1.890348e-03	1.078000e-03	20150715_gfpWAPLch3_G2G1\MitoSys2\Calibration\mEGFPC1H2B_G2\DE_W0002_P0001\DE_2_W0002_P0001_T0002\TR1_W0001_P0012\TR1_2_W0001_P0012_T0001_R1_P1_K1_Ch2-Ch1.zen
7580	1.733816e-03	1.429247e-03	9.504600e-04	20150715_gfpWAPLch3_G2G1\MitoSys2\Calibration\mEGFPC1H2B_G2\DE_W0002_P0001\DE_2_W0002_P0001_T0002\TR1_W0001_P0012\TR1_2_W0001_P0012_T0001_R1_P1_K1_Ch2-Ch1.zen
8220	6.114964e-04	2.109837e-03	8.450200e-04	20150715_gfpWAPLch3_G2G1\MitoSys2\Calibration\mEGFPC1H2B_G2\DE_W0002_P0001\DE_2_W0002_P0001_T0002\TR1_W0001_P0012\TR1_2_W0001_P0012_T0001_R1_P1_K1_Ch2-Ch1.zen
8860	6.438718e-04	2.004541e-03	7.567100e-04	20150715_gfpWAPLch3_G2G1\MitoSys2\Calibration\mEGFPC1H2B_G2\DE_W0002_P0001\DE_2_W0002_P0001_T0002\TR1_W0001_P0012\TR1_2_W0001_P0012_T0001_R1_P1_K1_Ch2-Ch1.zen
9500	1.028210e-03	2.387856e-03	6.819400e-04	20150715_gfpWAPLch3_G2G1\MitoSys2\Calibration\mEGFPC1H2B_G2\DE_W0002_P0001\DE_2_W0002_P0001_T0002\TR1_W0001_P0012\TR1_2_W0001_P0012_T0001_R1_P1_K1_Ch2-Ch1.zen
10140	7.695530e-04	1.931018e-03	6.180200e-04	20150715_gfpWAPLch3_G2G1\MitoSys2\Calibration\mEGFPC1H2B_G2\DE_W0002_P0001\DE_2_W0002_P0001_T0002\TR1_W0001_P0012\TR1_2_W0001_P0012_T0001_R1_P1_K1_Ch2-Ch1.zen
10780	8.516945e-07	2.068188e-03	5.629100e-04	20150715_gfpWAPLch3_G2G1\MitoSys2\Calibration\mEGFPC1H2B_G2\DE_W0002_P0001\DE_2_W0002_P0001_T0002\TR1_W0001_P0012\TR1_2_W0001_P0012_T0001_R1_P1_K1_Ch2-Ch1.zen
11420	-2.052588e-04	1.803818e-03	5.150300e-04	20150715_gfpWAPLch3_G2G1\MitoSys2\Calibration\mEGFPC1H2B_G2\DE_W0002_P0001\DE_2_W0002_P0001_T0002\TR1_W0001_P0012\TR1_2_W0001_P0012_T0001_R1_P1_K1_Ch2-Ch1.zen
12060	4.175054e-04	2.187439e-03	4.731400e-04	20150715_gfpWAPLch3_G2G1\MitoSys2\Calibration\mEGFPC1H2B_G2\DE_W0002_P0001\DE_2_W0002_P0001_T0002\TR1_W0001_P0012\TR1_2_W0001_P0012_T0001_R1_P1_K1_Ch2-Ch1.zen
12700	8.473692e-04	1.400472e-03	4.362700e-04	20150715_gfpWAPLch3_G2G1\MitoSys2\Calibration\mEGFPC1H2B_G2\DE_W0002_P0001\DE_2_W0002_P0001_T0002\TR1_W0001_P0012\TR1_2_W0001_P0012_T0001_R1_P1_K1_Ch2-Ch1.zen
13980	2.456618e-04	1.154481e-03	3.746000e-04	20150715_gfpWAPLch3_G2G1\MitoSys2\Calibration\mEGFPC1H2B_G2\DE_W0002_P0001\DE_2_W0002_P0001_T0002\TR1_W0001_P0012\TR1_2_W0001_P0012_T0001_R1_P1_K1_Ch2-Ch1.zen
15260	8.307115e-04	1.554837e-03	3.253300e-04	20150715_gfpWAPLch3_G2G1\MitoSys2\Calibration\mEGFPC1H2B_G2\DE_W0002_P0001\DE_2_W0002_P0001_T0002\TR1_W0001_P0012\TR1_2_W0001_P0012_T0001_R1_P1_K1_Ch2-Ch1.zen
16540	3.701593e-05	1.873934e-03	2.853200e-04	20150715_gfpWAPLch3_G2G1\MitoSys2\Calibration\mEGFPC1H2B_G2\DE_W0002_P0001\DE_2_W0002_P0001_T0002\TR1_W0001_P0012\TR1_2_W0001_P0012_T0001_R1_P1_K1_Ch2-Ch1.zen
17820	4.075794e-04	1.514712e-03	2.523500e-04	20150715_gfpWAPLch3_G2G1\MitoSys2\Calibration\mEGFPC1H2B_G2\DE_W0002_P0001\DE_2_W0002_P0001_T0002\TR1_W0001_P0012\TR1_2_W0001_P0012_T0001_R1_P1_K1_Ch2-Ch1.zen
19100	1.733126e-04	1.634172e-03	2.248400e-04	20150715_gfpWAPLch3_G2G1\MitoSys2\Calibration\mEGFPC1H2B_G2\DE_W0002_P0001\DE_2_W0002_P0001_T0002\TR1_W0001_P0012\TR1_2_W0001_P0012_T0001_R1_P1_K1_Ch2-Ch1.zen
20380	-2.952339e-05	1.391471e-03	2.016400e-04	20150715_gfpWAPLch3_G2G1\MitoSys2\Calibration\mEGFPC1H2B_G2\DE_W0002_P0001\DE_2_W0002_P0001_T0002\TR1_W0001_P0012\TR1_2_W0001_P0012_T0001_R1_P1_K1_Ch2-Ch1.zen
21660	6.658638e-05	1.655771e-03	1.818900e-04	20150715_gfpWAPLch3_G2G1\MitoSys2\Calibration\mEGFPC1H2B_G2\DE_W0002_P0001\DE_2_W0002_P0001_T0002\TR1_W0001_P0012\TR1_2_W0001_P0012_T0001_R1_P1_K1_Ch2-Ch1.zen
22940	6.495945e-04	1.305977e-03	1.649300e-04	20150715_gfpWAPLch3_G2G1\MitoSys2\Calibration\mEGFPC1H2B_G2\DE_W0002_P0001\DE_2_W0002_P0001_T0002\TR1_W0001_P0012\TR1_2_W0001_P0012_T0001_R1_P1_K1_Ch2-Ch1.zen
24220	5.774274e-04	1.694023e-03	1.502500e-04	20150715_gfpWAPLch3_G2G1\MitoSys2\Calibration\mEGFPC1H2B_G2\DE_W0002_P0001\DE_2_W0002_P0001_T0002\TR1_W0001_P0012\TR1_2_W0001_P0012_T0001_R1_P1_K1_Ch2-Ch1.zen
25500	1.270919e-04	1.562757e-03	1.374600e-04	20150715_gfpWAPLch3_G2G1\MitoSys2\Calibration\mEGFPC1H2B_G2\DE_W0002_P0001\DE_2_W0002_P0001_T0002\TR1_W0001_P0012\TR1_2_W0001_P0012_T0001_R1_P1_K1_Ch2-Ch1.zen
28060	-1.036983e-04	1.079861e-03	1.163700e-04	20150715_gfpWAPLch3_G2G1\MitoSys2\Calibration\mEGFPC1H2B_G2\DE_W0002_P0001\DE_2_W0002_P0001_T0002\TR1_W0001_P0012\TR1_2_W0001_P0012_T0001_R1_P1_K1_Ch2-Ch1.zen
30620	-3.777271e-04	1.193854e-03	9.979800e-05	20150715_gfpWAPLch3_G2G1\MitoSys2\Calibration\mEGFPC1H2B_G2\DE_W0002_P0001\DE_2_W0002_P0001_T0002\TR1_W0001_P0012\TR1_2_W0001_P0012_T0001_R1_P1_K1_Ch2-Ch1.zen
33180	-9.545785e-05	1.342811e-03	8.654800e-05	20150715_gfpWAPLch3_G2G1\MitoSys2\Calibration\mEGFPC1H2B_G2\DE_W0002_P0001\DE_2_W0002_P0001_T0002\TR1_W0001_P0012\TR1_2_W0001_P0012_T0001_R1_P1_K1_Ch2-Ch1.zen
35740	6.558783e-04	1.143347e-03	7.578200e-05	20150715_gfpWAPLch3_G2G1\MitoSys2\Calibration\mEGFPC1H2B_G2\DE_W0002_P0001\DE_2_W0002_P0001_T0002\TR1_W0001_P0012\TR1_2_W0001_P0012_T0001_R1_P1_K1_Ch2-Ch1.zen
38300	5.190266e-04	1.341890e-03	6.691400e-05	20150715_gfpWAPLch3_G2G1\MitoSys2\Calibration\mEGFPC1H2B_G2\DE_W0002_P0001\DE_2_W0002_P0001_T0002\TR1_W0001_P0012\TR1_2_W0001_P0012_T0001_R1_P1_K1_Ch2-Ch1.zen
40860	4.120412e-04	1.309129e-03	5.952300e-05	20150715_gfpWAPLch3_G2G1\MitoSys2\Calibration\mEGFPC1H2B_G2\DE_W0002_P0001\DE_2_W0002_P0001_T0002\TR1_W0001_P0012\TR1_2_W0001_P0012_T0001_R1_P1_K1_Ch2-Ch1.zen
43420	2.594837e-04	1.333073e-03	5.329700e-05	20150715_gfpWAPLch3_G2G1\MitoSys2\Calibration\mEGFPC1H2B_G2\DE_W0002_P0001\DE_2_W0002_P0001_T0002\TR1_W0001_P0012\TR1_2_W0001_P0012_T0001_R1_P1_K1_Ch2-Ch1.zen
45980	-1.835434e-04	1.144172e-03	4.800300e-05	20150715_gfpWAPLch3_G2G1\MitoSys2\Calibration\mEGFPC1H2B_G2\DE_W0002_P0001\DE_2_W0002_P0001_T0002\TR1_W0001_P0012\TR1_2_W0001_P0012_T0001_R1_P1_K1_Ch2-Ch1.zen
48540	-1.457331e-04	1.022067e-03	4.346300e-05	20150715_gfpWAPLch3_G2G1\MitoSys2\Calibration\mEGFPC1H2B_G2\DE_W0002_P0001\DE_2_W0002_P0001_T0002\TR1_W0001_P0012\TR1_2_W0001_P0012_T0001_R1_P1_K1_Ch2-Ch1.zen
51100	2.435350e-04	7.893107e-04	3.954200e-05	20150715_gfpWAPLch3_G2G1\MitoSys2\Calibration\mEGFPC1H2B_G2\DE_W0002_P0001\DE_2_W0002_P0001_T0002\TR1_W0001_P0012\TR1_2_W0001_P0012_T0001_R1_P1_K1_Ch2-Ch1.zen
56220	1.944236e-04	1.189040e-03	3.314400e-05	20150715_gfpWAPLch3_G2G1\MitoSys2\Calibration\mEGFPC1H2B_G2\DE_W0002_P0001\DE_2_W0002_P0001_T0002\TR1_W0001_P0012\TR1_2_W0001_P0012_T0001_R1_P1_K1_Ch2-Ch1.zen
61340	-9.542751e-05	1.060936e-03	2.819000e-05	20150715_gfpWAPLch3_G2G1\MitoSys2\Calibration\mEGFPC1H2B_G2\DE_W0002_P0001\DE_2_W0002_P0001_T0002\TR1_W0001_P0012\TR1_2_W0001_P0012_T0001_R1_P1_K1_Ch2-Ch1.zen
66460	-1.692734e-04	1.431447e-03	2.427400e-05	20150715_gfpWAPLch3_G2G1\MitoSys2\Calibration\mEGFPC1H2B_G2\DE_W0002_P0001\DE_2_W0002_P0001_T0002\TR1_W0001_P0012\TR1_2_W0001_P0012_T0001_R1_P1_K1_Ch2-Ch1.zen
71580	5.536482e-04	1.008213e-03	2.112600e-05	20150715_gfpWAPLch3_G2G1\MitoSys2\Calibration\mEGFPC1H2B_G2\DE_W0002_P0001\DE_2_W0002_P0001_T0002\TR1_W0001_P0012\TR1_2_W0001_P0012_T0001_R1_P1_K1_Ch2-Ch1.zen
76700	1.984525e-04	8.782361e-04	1.855600e-05	20150715_gfpWAPLch3_G2G1\MitoSys2\Calibration\mEGFPC1H2B_G2\DE_W0002_P0001\DE_2_W0002_P0001_T0002\TR1_W0001_P0012\TR1_2_W0001_P0012_T0001_R1_P1_K1_Ch2-Ch1.zen
81820	3.491102e-04	1.169785e-03	1.643100e-05	20150715_gfpWAPLch3_G2G1\MitoSys2\Calibration\mEGFPC1H2B_G2\DE_W0002_P0001\DE_2_W0002_P0001_T0002\TR1_W0001_P0012\TR1_2_W0001_P0012_T0001_R1_P1_K1_Ch2-Ch1.zen
86940	-5.595906e-05	1.257821e-03	1.465500e-05	20150715_gfpWAPLch3_G2G1\MitoSys2\Calibration\mEGFPC1H2B_G2\DE_W0002_P0001\DE_2_W0002_P0001_T0002\TR1_W0001_P0012\TR1_2_W0001_P0012_T0001_R1_P1_K1_Ch2-Ch1.zen
92060	3.196211e-05	9.576572e-04	1.315400e-05	20150715_gfpWAPLch3_G2G1\MitoSys2\Calibration\mEGFPC1H2B_G2\DE_W0002_P0001\DE_2_W0002_P0001_T0002\TR1_W0001_P0012\TR1_2_W0001_P0012_T0001_R1_P1_K1_Ch2-Ch1.zen
97180	2.784967e-05	1.434155e-03	1.187400e-05	20150715_gfpWAPLch3_G2G1\MitoSys2\Calibration\mEGFPC1H2B_G2\DE_W0002_P0001\DE_2_W0002_P0001_T0002\TR1_W0001_P0012\TR1_2_W0001_P0012_T0001_R1_P1_K1_Ch2-Ch1.zen
102300	1.641549e-04	8.491134e-04	1.077400e-05	20150715_gfpWAPLch3_G2G1\MitoSys2\Calibration\mEGFPC1H2B_G2\DE_W0002_P0001\DE_2_W0002_P0001_T0002\TR1_W0001_P0012\TR1_2_W0001_P0012_T0001_R1_P1_K1_Ch2-Ch1.zen
112540	-3.919380e-05	8.742290e-04	8.990600e-06	20150715_gfpWAPLch3_G2G1\MitoSys2\Calibration\mEGFPC1H2B_G2\DE_W0002_P0001\DE_2_W0002_P0001_T0002\TR1_W0001_P0012\TR1_2_W0001_P0012_T0001_R1_P1_K1_Ch2-Ch1.zen
122780	1.033754e-04	8.029334e-04	7.620100e-06	20150715_gfpWAPLch3_G2G1\MitoSys2\Calibration\mEGFPC1H2B_G2\DE_W0002_P0001\DE_2_W0002_P0001_T0002\TR1_W0001_P0012\TR1_2_W0001_P0012_T0001_R1_P1_K1_Ch2-Ch1.zen
133020	-3.119512e-05	8.046941e-04	6.543600e-06	20150715_gfpWAPLch3_G2G1\MitoSys2\Calibration\mEGFPC1H2B_G2\DE_W0002_P0001\DE_2_W0002_P0001_T0002\TR1_W0001_P0012\TR1_2_W0001_P0012_T0001_R1_P1_K1_Ch2-Ch1.zen
143260	-3.162248e-04	7.982670e-04	5.682300e-06	20150715_gfpWAPLch3_G2G1\MitoSys2\Calibration\mEGFPC1H2B_G2\DE_W0002_P0001\DE_2_W0002_P0001_T0002\TR1_W0001_P0012\TR1_2_W0001_P0012_T0001_R1_P1_K1_Ch2-Ch1.zen
153500	7.143845e-06	9.997068e-04	4.982400e-06	20150715_gfpWAPLch3_G2G1\MitoSys2\Calibration\mEGFPC1H2B_G2\DE_W0002_P0001\DE_2_W0002_P0001_T0002\TR1_W0001_P0012\TR1_2_W0001_P0012_T0001_R1_P1_K1_Ch2-Ch1.zen
163740	-2.087725e-04	7.517769e-04	4.405700e-06	20150715_gfpWAPLch3_G2G1\MitoSys2\Calibration\mEGFPC1H2B_G2\DE_W0002_P0001\DE_2_W0002_P0001_T0002\TR1_W0001_P0012\TR1_2_W0001_P0012_T0001_R1_P1_K1_Ch2-Ch1.zen
173980	1.153723e-04	8.490408e-04	3.924900e-06	20150715_gfpWAPLch3_G2G1\MitoSys2\Calibration\mEGFPC1H2B_G2\DE_W0002_P0001\DE_2_W0002_P0001_T0002\TR1_W0001_P0012\TR1_2_W0001_P0012_T0001_R1_P1_K1_Ch2-Ch1.zen
184220	1.023846e-04	7.225690e-04	3.519700e-06	20150715_gfpWAPLch3_G2G1\MitoSys2\Calibration\mEGFPC1H2B_G2\DE_W0002_P0001\DE_2_W0002_P0001_T0002\TR1_W0001_P0012\TR1_2_W0001_P0012_T0001_R1_P1_K1_Ch2-Ch1.zen
194460	1.476233e-04	9.303991e-04	3.174900e-06	20150715_gfpWAPLch3_G2G1\MitoSys2\Calibration\mEGFPC1H2B_G2\DE_W0002_P0001\DE_2_W0002_P0001_T0002\TR1_W0001_P0012\TR1_2_W0001_P0012_T0001_R1_P1_K1_Ch2-Ch1.zen
204700	-3.896349e-05	8.422643e-04	2.879100e-06	20150715_gfpWAPLch3_G2G1\MitoSys2\Calibration\mEGFPC1H2B_G2\DE_W0002_P0001\DE_2_W0002_P0001_T0002\TR1_W0001_P0012\TR1_2_W0001_P0012_T0001_R1_P1_K1_Ch2-Ch1.zen
225180	-6.047986e-05	7.424515e-04	2.400700e-06	20150715_gfpWAPLch3_G2G1\MitoSys2\Calibration\mEGFPC1H2B_G2\DE_W0002_P0001\DE_2_W0002_P0001_T0002\TR1_W0001_P0012\TR1_2_W0001_P0012_T0001_R1_P1_K1_Ch2-Ch1.zen
245660	-2.210498e-04	7.274234e-04	2.033900e-06	20150715_gfpWAPLch3_G2G1\MitoSys2\Calibration\mEGFPC1H2B_G2\DE_W0002_P0001\DE_2_W0002_P0001_T0002\TR1_W0001_P0012\TR1_2_W0001_P0012_T0001_R1_P1_K1_Ch2-Ch1.zen
266140	-1.577159e-04	6.638833e-04	1.746200e-06	20150715_gfpWAPLch3_G2G1\MitoSys2\Calibration\mEGFPC1H2B_G2\DE_W0002_P0001\DE_2_W0002_P0001_T0002\TR1_W0001_P0012\TR1_2_W0001_P0012_T0001_R1_P1_K1_Ch2-Ch1.zen
286620	-1.597059e-04	6.815369e-04	1.516300e-06	20150715_gfpWAPLch3_G2G1\MitoSys2\Calibration\mEGFPC1H2B_G2\DE_W0002_P0001\DE_2_W0002_P0001_T0002\TR1_W0001_P0012\TR1_2_W0001_P0012_T0001_R1_P1_K1_Ch2-Ch1.zen
307100	-1.134802e-04	5.745934e-04	1.329700e-06	20150715_gfpWAPLch3_G2G1\MitoSys2\Calibration\mEGFPC1H2B_G2\DE_W0002_P0001\DE_2_W0002_P0001_T0002\TR1_W0001_P0012\TR1_2_W0001_P0012_T0001_R1_P1_K1_Ch2-Ch1.zen
327580	-1.892924e-04	6.853263e-04	1.176000e-06	20150715_gfpWAPLch3_G2G1\MitoSys2\Calibration\mEGFPC1H2B_G2\DE_W0002_P0001\DE_2_W0002_P0001_T0002\TR1_W0001_P0012\TR1_2_W0001_P0012_T0001_R1_P1_K1_Ch2-Ch1.zen
348060	-2.516209e-04	6.336284e-04	1.048000e-06	20150715_gfpWAPLch3_G2G1\MitoSys2\Calibration\mEGFPC1H2B_G2\DE_W0002_P0001\DE_2_W0002_P0001_T0002\TR1_W0001_P0012\TR1_2_W0001_P0012_T0001_R1_P1_K1_Ch2-Ch1.zen
368540	-1.483877e-04	7.141616e-04	9.400600e-07	20150715_gfpWAPLch3_G2G1\MitoSys2\Calibration\mEGFPC1H2B_G2\DE_W0002_P0001\DE_2_W0002_P0001_T0002\TR1_W0001_P0012\TR1_2_W0001_P0012_T0001_R1_P1_K1_Ch2-Ch1.zen
389020	1.102833e-04	5.197003e-04	8.482800e-07	20150715_gfpWAPLch3_G2G1\MitoSys2\Calibration\mEGFPC1H2B_G2\DE_W0002_P0001\DE_2_W0002_P0001_T0002\TR1_W0001_P0012\TR1_2_W0001_P0012_T0001_R1_P1_K1_Ch2-Ch1.zen
409500	2.431854e-04	4.240472e-04	7.695400e-07	20150715_gfpWAPLch3_G2G1\MitoSys2\Calibration\mEGFPC1H2B_G2\DE_W0002_P0001\DE_2_W0002_P0001_T0002\TR1_W0001_P0012\TR1_2_W0001_P0012_T0001_R1_P1_K1_Ch2-Ch1.zen
450460	6.967320e-05	6.112353e-04	6.421900e-07	20150715_gfpWAPLch3_G2G1\MitoSys2\Calibration\mEGFPC1H2B_G2\DE_W0002_P0001\DE_2_W0002_P0001_T0002\TR1_W0001_P0012\TR1_2_W0001_P0012_T0001_R1_P1_K1_Ch2-Ch1.zen
491420	-4.777787e-05	6.737400e-04	5.445100e-07	20150715_gfpWAPLch3_G2G1\MitoSys2\Calibration\mEGFPC1H2B_G2\DE_W0002_P0001\DE_2_W0002_P0001_T0002\TR1_W0001_P0012\TR1_2_W0001_P0012_T0001_R1_P1_K1_Ch2-Ch1.zen
532380	-5.667889e-05	4.852286e-04	4.678800e-07	20150715_gfpWAPLch3_G2G1\MitoSys2\Calibration\mEGFPC1H2B_G2\DE_W0002_P0001\DE_2_W0002_P0001_T0002\TR1_W0001_P0012\TR1_2_W0001_P0012_T0001_R1_P1_K1_Ch2-Ch1.zen
573340	-6.741899e-05	6.971234e-04	4.066300e-07	20150715_gfpWAPLch3_G2G1\MitoSys2\Calibration\mEGFPC1H2B_G2\DE_W0002_P0001\DE_2_W0002_P0001_T0002\TR1_W0001_P0012\TR1_2_W0001_P0012_T0001_R1_P1_K1_Ch2-Ch1.zen
614300	-1.242924e-05	6.153615e-04	3.568700e-07	20150715_gfpWAPLch3_G2G1\MitoSys2\Calibration\mEGFPC1H2B_G2\DE_W0002_P0001\DE_2_W0002_P0001_T0002\TR1_W0001_P0012\TR1_2_W0001_P0012_T0001_R1_P1_K1_Ch2-Ch1.zen
655260	-2.038789e-04	5.195813e-04	3.158700e-07	20150715_gfpWAPLch3_G2G1\MitoSys2\Calibration\mEGFPC1H2B_G2\DE_W0002_P0001\DE_2_W0002_P0001_T0002\TR1_W0001_P0012\TR1_2_W0001_P0012_T0001_R1_P1_K1_Ch2-Ch1.zen
696220	-1.150799e-04	5.787263e-04	2.816900e-07	20150715_gfpWAPLch3_G2G1\MitoSys2\Calibration\mEGFPC1H2B_G2\DE_W0002_P0001\DE_2_W0002_P0001_T0002\TR1_W0001_P0012\TR1_2_W0001_P0012_T0001_R1_P1_K1_Ch2-Ch1.zen
737180	3.348754e-05	4.613659e-04	2.528700e-07	20150715_gfpWAPLch3_G2G1\MitoSys2\Calibration\mEGFPC1H2B_G2\DE_W0002_P0001\DE_2_W0002_P0001_T0002\TR1_W0001_P0012\TR1_2_W0001_P0012_T0001_R1_P1_K1_Ch2-Ch1.zen
778140	5.831529e-05	5.745290e-04	2.283400e-07	20150715_gfpWAPLch3_G2G1\MitoSys2\Calibration\mEGFPC1H2B_G2\DE_W0002_P0001\DE_2_W0002_P0001_T0002\TR1_W0001_P0012\TR1_2_W0001_P0012_T0001_R1_P1_K1_Ch2-Ch1.zen
819100	-6.773200e-05	3.798919e-04	2.072800e-07	20150715_gfpWAPLch3_G2G1\MitoSys2\Calibration\mEGFPC1H2B_G2\DE_W0002_P0001\DE_2_W0002_P0001_T0002\TR1_W0001_P0012\TR1_2_W0001_P0012_T0001_R1_P1_K1_Ch2-Ch1.zen
901020	2.442644e-05	3.738176e-04	1.732100e-07	20150715_gfpWAPLch3_G2G1\MitoSys2\Calibration\mEGFPC1H2B_G2\DE_W0002_P0001\DE_2_W0002_P0001_T0002\TR1_W0001_P0012\TR1_2_W0001_P0012_T0001_R1_P1_K1_Ch2-Ch1.zen
982940	-1.167407e-04	3.792912e-04	1.470300e-07	20150715_gfpWAPLch3_G2G1\MitoSys2\Calibration\mEGFPC1H2B_G2\DE_W0002_P0001\DE_2_W0002_P0001_T0002\TR1_W0001_P0012\TR1_2_W0001_P0012_T0001_R1_P1_K1_Ch2-Ch1.zen
1064860	-1.642746e-04	4.416607e-04	1.264800e-07	20150715_gfpWAPLch3_G2G1\MitoSys2\Calibration\mEGFPC1H2B_G2\DE_W0002_P0001\DE_2_W0002_P0001_T0002\TR1_W0001_P0012\TR1_2_W0001_P0012_T0001_R1_P1_K1_Ch2-Ch1.zen
1146780	6.803008e-06	2.827254e-04	1.100400e-07	20150715_gfpWAPLch3_G2G1\MitoSys2\Calibration\mEGFPC1H2B_G2\DE_W0002_P0001\DE_2_W0002_P0001_T0002\TR1_W0001_P0012\TR1_2_W0001_P0012_T0001_R1_P1_K1_Ch2-Ch1.zen
1228700	2.778821e-05	4.833155e-04	9.666600e-08	20150715_gfpWAPLch3_G2G1\MitoSys2\Calibration\mEGFPC1H2B_G2\DE_W0002_P0001\DE_2_W0002_P0001_T0002\TR1_W0001_P0012\TR1_2_W0001_P0012_T0001_R1_P1_K1_Ch2-Ch1.zen
1310620	1.161967e-04	5.470251e-04	8.564000e-08	20150715_gfpWAPLch3_G2G1\MitoSys2\Calibration\mEGFPC1H2B_G2\DE_W0002_P0001\DE_2_W0002_P0001_T0002\TR1_W0001_P0012\TR1_2_W0001_P0012_T0001_R1_P1_K1_Ch2-Ch1.zen
1392540	-3.105056e-05	3.907059e-04	7.643600e-08	20150715_gfpWAPLch3_G2G1\MitoSys2\Calibration\mEGFPC1H2B_G2\DE_W0002_P0001\DE_2_W0002_P0001_T0002\TR1_W0001_P0012\TR1_2_W0001_P0012_T0001_R1_P1_K1_Ch2-Ch1.zen
1474460	-6.706637e-05	4.877166e-04	6.867100e-08	20150715_gfpWAPLch3_G2G1\MitoSys2\Calibration\mEGFPC1H2B_G2\DE_W0002_P0001\DE_2_W0002_P0001_T0002\TR1_W0001_P0012\TR1_2_W0001_P0012_T0001_R1_P1_K1_Ch2-Ch1.zen
1556380	-1.490713e-04	3.515507e-04	6.205700e-08	20150715_gfpWAPLch3_G2G1\MitoSys2\Calibration\mEGFPC1H2B_G2\DE_W0002_P0001\DE_2_W0002_P0001_T0002\TR1_W0001_P0012\TR1_2_W0001_P0012_T0001_R1_P1_K1_Ch2-Ch1.zen
10	4.793585e-02	1.168245e-02	4.684700e-02	20150715_gfpWAPLch3_G2G1\MitoSys2\Calibration\mEGFPC1H2B_G2\DE_W0002_P0001\DE_2_W0002_P0001_T0002\TR1_W0001_P0012\TR1_2_W0001_P0012_T0001_R1_P2_K1_Ch2-Ch1.zen
20	4.169051e-02	9.712045e-03	4.511700e-02	20150715_gfpWAPLch3_G2G1\MitoSys2\Calibration\mEGFPC1H2B_G2\DE_W0002_P0001\DE_2_W0002_P0001_T0002\TR1_W0001_P0012\TR1_2_W0001_P0012_T0001_R1_P2_K1_Ch2-Ch1.zen
30	4.215421e-02	1.140686e-02	4.346100e-02	20150715_gfpWAPLch3_G2G1\MitoSys2\Calibration\mEGFPC1H2B_G2\DE_W0002_P0001\DE_2_W0002_P0001_T0002\TR1_W0001_P0012\TR1_2_W0001_P0012_T0001_R1_P2_K1_Ch2-Ch1.zen
40	4.399389e-02	1.093516e-02	4.189400e-02	20150715_gfpWAPLch3_G2G1\MitoSys2\Calibration\mEGFPC1H2B_G2\DE_W0002_P0001\DE_2_W0002_P0001_T0002\TR1_W0001_P0012\TR1_2_W0001_P0012_T0001_R1_P2_K1_Ch2-Ch1.zen
50	4.494662e-02	9.389580e-03	4.042100e-02	20150715_gfpWAPLch3_G2G1\MitoSys2\Calibration\mEGFPC1H2B_G2\DE_W0002_P0001\DE_2_W0002_P0001_T0002\TR1_W0001_P0012\TR1_2_W0001_P0012_T0001_R1_P2_K1_Ch2-Ch1.zen
60	3.779249e-02	1.171980e-02	3.903800e-02	20150715_gfpWAPLch3_G2G1\MitoSys2\Calibration\mEGFPC1H2B_G2\DE_W0002_P0001\DE_2_W0002_P0001_T0002\TR1_W0001_P0012\TR1_2_W0001_P0012_T0001_R1_P2_K1_Ch2-Ch1.zen
70	3.927662e-02	1.132196e-02	3.774100e-02	20150715_gfpWAPLch3_G2G1\MitoSys2\Calibration\mEGFPC1H2B_G2\DE_W0002_P0001\DE_2_W0002_P0001_T0002\TR1_W0001_P0012\TR1_2_W0001_P0012_T0001_R1_P2_K1_Ch2-Ch1.zen
80	3.485421e-02	1.257892e-02	3.652400e-02	20150715_gfpWAPLch3_G2G1\MitoSys2\Calibration\mEGFPC1H2B_G2\DE_W0002_P0001\DE_2_W0002_P0001_T0002\TR1_W0001_P0012\TR1_2_W0001_P0012_T0001_R1_P2_K1_Ch2-Ch1.zen
90	3.659633e-02	1.013399e-02	3.538300e-02	20150715_gfpWAPLch3_G2G1\MitoSys2\Calibration\mEGFPC1H2B_G2\DE_W0002_P0001\DE_2_W0002_P0001_T0002\TR1_W0001_P0012\TR1_2_W0001_P0012_T0001_R1_P2_K1_Ch2-Ch1.zen
100	3.301100e-02	6.336657e-03	3.431200e-02	20150715_gfpWAPLch3_G2G1\MitoSys2\Calibration\mEGFPC1H2B_G2\DE_W0002_P0001\DE_2_W0002_P0001_T0002\TR1_W0001_P0012\TR1_2_W0001_P0012_T0001_R1_P2_K1_Ch2-Ch1.zen
120	3.020104e-02	6.385492e-03	3.235700e-02	20150715_gfpWAPLch3_G2G1\MitoSys2\Calibration\mEGFPC1H2B_G2\DE_W0002_P0001\DE_2_W0002_P0001_T0002\TR1_W0001_P0012\TR1_2_W0001_P0012_T0001_R1_P2_K1_Ch2-Ch1.zen
140	3.042062e-02	7.372024e-03	3.062200e-02	20150715_gfpWAPLch3_G2G1\MitoSys2\Calibration\mEGFPC1H2B_G2\DE_W0002_P0001\DE_2_W0002_P0001_T0002\TR1_W0001_P0012\TR1_2_W0001_P0012_T0001_R1_P2_K1_Ch2-Ch1.zen
160	2.716968e-02	9.415881e-03	2.907200e-02	20150715_gfpWAPLch3_G2G1\MitoSys2\Calibration\mEGFPC1H2B_G2\DE_W0002_P0001\DE_2_W0002_P0001_T0002\TR1_W0001_P0012\TR1_2_W0001_P0012_T0001_R1_P2_K1_Ch2-Ch1.zen
180	2.797812e-02	7.789872e-03	2.768100e-02	20150715_gfpWAPLch3_G2G1\MitoSys2\Calibration\mEGFPC1H2B_G2\DE_W0002_P0001\DE_2_W0002_P0001_T0002\TR1_W0001_P0012\TR1_2_W0001_P0012_T0001_R1_P2_K1_Ch2-Ch1.zen
200	2.734276e-02	6.507133e-03	2.642600e-02	20150715_gfpWAPLch3_G2G1\MitoSys2\Calibration\mEGFPC1H2B_G2\DE_W0002_P0001\DE_2_W0002_P0001_T0002\TR1_W0001_P0012\TR1_2_W0001_P0012_T0001_R1_P2_K1_Ch2-Ch1.zen
220	2.331739e-02	6.224282e-03	2.528600e-02	20150715_gfpWAPLch3_G2G1\MitoSys2\Calibration\mEGFPC1H2B_G2\DE_W0002_P0001\DE_2_W0002_P0001_T0002\TR1_W0001_P0012\TR1_2_W0001_P0012_T0001_R1_P2_K1_Ch2-Ch1.zen
240	2.548306e-02	6.313923e-03	2.424700e-02	20150715_gfpWAPLch3_G2G1\MitoSys2\Calibration\mEGFPC1H2B_G2\DE_W0002_P0001\DE_2_W0002_P0001_T0002\TR1_W0001_P0012\TR1_2_W0001_P0012_T0001_R1_P2_K1_Ch2-Ch1.zen
260	2.430075e-02	7.163334e-03	2.329400e-02	20150715_gfpWAPLch3_G2G1\MitoSys2\Calibration\mEGFPC1H2B_G2\DE_W0002_P0001\DE_2_W0002_P0001_T0002\TR1_W0001_P0012\TR1_2_W0001_P0012_T0001_R1_P2_K1_Ch2-Ch1.zen
280	2.503731e-02	6.345610e-03	2.241800e-02	20150715_gfpWAPLch3_G2G1\MitoSys2\Calibration\mEGFPC1H2B_G2\DE_W0002_P0001\DE_2_W0002_P0001_T0002\TR1_W0001_P0012\TR1_2_W0001_P0012_T0001_R1_P2_K1_Ch2-Ch1.zen
300	2.195973e-02	6.711876e-03	2.160800e-02	20150715_gfpWAPLch3_G2G1\MitoSys2\Calibration\mEGFPC1H2B_G2\DE_W0002_P0001\DE_2_W0002_P0001_T0002\TR1_W0001_P0012\TR1_2_W0001_P0012_T0001_R1_P2_K1_Ch2-Ch1.zen
340	2.042914e-02	5.273474e-03	2.015700e-02	20150715_gfpWAPLch3_G2G1\MitoSys2\Calibration\mEGFPC1H2B_G2\DE_W0002_P0001\DE_2_W0002_P0001_T0002\TR1_W0001_P0012\TR1_2_W0001_P0012_T0001_R1_P2_K1_Ch2-Ch1.zen
380	1.981898e-02	5.182749e-03	1.889400e-02	20150715_gfpWAPLch3_G2G1\MitoSys2\Calibration\mEGFPC1H2B_G2\DE_W0002_P0001\DE_2_W0002_P0001_T0002\TR1_W0001_P0012\TR1_2_W0001_P0012_T0001_R1_P2_K1_Ch2-Ch1.zen
420	1.583739e-02	5.094000e-03	1.778300e-02	20150715_gfpWAPLch3_G2G1\MitoSys2\Calibration\mEGFPC1H2B_G2\DE_W0002_P0001\DE_2_W0002_P0001_T0002\TR1_W0001_P0012\TR1_2_W0001_P0012_T0001_R1_P2_K1_Ch2-Ch1.zen
460	1.656951e-02	5.404383e-03	1.679600e-02	20150715_gfpWAPLch3_G2G1\MitoSys2\Calibration\mEGFPC1H2B_G2\DE_W0002_P0001\DE_2_W0002_P0001_T0002\TR1_W0001_P0012\TR1_2_W0001_P0012_T0001_R1_P2_K1_Ch2-Ch1.zen
500	1.540423e-02	7.183680e-03	1.591300e-02	20150715_gfpWAPLch3_G2G1\MitoSys2\Calibration\mEGFPC1H2B_G2\DE_W0002_P0001\DE_2_W0002_P0001_T0002\TR1_W0001_P0012\TR1_2_W0001_P0012_T0001_R1_P2_K1_Ch2-Ch1.zen
540	1.701130e-02	6.044779e-03	1.511800e-02	20150715_gfpWAPLch3_G2G1\MitoSys2\Calibration\mEGFPC1H2B_G2\DE_W0002_P0001\DE_2_W0002_P0001_T0002\TR1_W0001_P0012\TR1_2_W0001_P0012_T0001_R1_P2_K1_Ch2-Ch1.zen
580	1.315691e-02	6.145493e-03	1.439900e-02	20150715_gfpWAPLch3_G2G1\MitoSys2\Calibration\mEGFPC1H2B_G2\DE_W0002_P0001\DE_2_W0002_P0001_T0002\TR1_W0001_P0012\TR1_2_W0001_P0012_T0001_R1_P2_K1_Ch2-Ch1.zen
620	1.338701e-02	6.312727e-03	1.374500e-02	20150715_gfpWAPLch3_G2G1\MitoSys2\Calibration\mEGFPC1H2B_G2\DE_W0002_P0001\DE_2_W0002_P0001_T0002\TR1_W0001_P0012\TR1_2_W0001_P0012_T0001_R1_P2_K1_Ch2-Ch1.zen
660	1.353187e-02	5.751807e-03	1.314700e-02	20150715_gfpWAPLch3_G2G1\MitoSys2\Calibration\mEGFPC1H2B_G2\DE_W0002_P0001\DE_2_W0002_P0001_T0002\TR1_W0001_P0012\TR1_2_W0001_P0012_T0001_R1_P2_K1_Ch2-Ch1.zen
700	1.193903e-02	4.993471e-03	1.260000e-02	20150715_gfpWAPLch3_G2G1\MitoSys2\Calibration\mEGFPC1H2B_G2\DE_W0002_P0001\DE_2_W0002_P0001_T0002\TR1_W0001_P0012\TR1_2_W0001_P0012_T0001_R1_P2_K1_Ch2-Ch1.zen
780	1.127278e-02	4.522872e-03	1.163100e-02	20150715_gfpWAPLch3_G2G1\MitoSys2\Calibration\mEGFPC1H2B_G2\DE_W0002_P0001\DE_2_W0002_P0001_T0002\TR1_W0001_P0012\TR1_2_W0001_P0012_T0001_R1_P2_K1_Ch2-Ch1.zen
860	9.194667e-03	4.557602e-03	1.080300e-02	20150715_gfpWAPLch3_G2G1\MitoSys2\Calibration\mEGFPC1H2B_G2\DE_W0002_P0001\DE_2_W0002_P0001_T0002\TR1_W0001_P0012\TR1_2_W0001_P0012_T0001_R1_P2_K1_Ch2-Ch1.zen
940	8.958544e-03	3.353147e-03	1.008600e-02	20150715_gfpWAPLch3_G2G1\MitoSys2\Calibration\mEGFPC1H2B_G2\DE_W0002_P0001\DE_2_W0002_P0001_T0002\TR1_W0001_P0012\TR1_2_W0001_P0012_T0001_R1_P2_K1_Ch2-Ch1.zen
1020	9.444274e-03	4.204788e-03	9.460400e-03	20150715_gfpWAPLch3_G2G1\MitoSys2\Calibration\mEGFPC1H2B_G2\DE_W0002_P0001\DE_2_W0002_P0001_T0002\TR1_W0001_P0012\TR1_2_W0001_P0012_T0001_R1_P2_K1_Ch2-Ch1.zen
1100	9.673339e-03	3.853222e-03	8.910300e-03	20150715_gfpWAPLch3_G2G1\MitoSys2\Calibration\mEGFPC1H2B_G2\DE_W0002_P0001\DE_2_W0002_P0001_T0002\TR1_W0001_P0012\TR1_2_W0001_P0012_T0001_R1_P2_K1_Ch2-Ch1.zen
1180	8.966954e-03	3.969158e-03	8.423000e-03	20150715_gfpWAPLch3_G2G1\MitoSys2\Calibration\mEGFPC1H2B_G2\DE_W0002_P0001\DE_2_W0002_P0001_T0002\TR1_W0001_P0012\TR1_2_W0001_P0012_T0001_R1_P2_K1_Ch2-Ch1.zen
1260	8.920836e-03	4.723070e-03	7.988500e-03	20150715_gfpWAPLch3_G2G1\MitoSys2\Calibration\mEGFPC1H2B_G2\DE_W0002_P0001\DE_2_W0002_P0001_T0002\TR1_W0001_P0012\TR1_2_W0001_P0012_T0001_R1_P2_K1_Ch2-Ch1.zen
1340	7.335958e-03	4.524371e-03	7.598900e-03	20150715_gfpWAPLch3_G2G1\MitoSys2\Calibration\mEGFPC1H2B_G2\DE_W0002_P0001\DE_2_W0002_P0001_T0002\TR1_W0001_P0012\TR1_2_W0001_P0012_T0001_R1_P2_K1_Ch2-Ch1.zen
1420	7.168702e-03	3.695355e-03	7.247700e-03	20150715_gfpWAPLch3_G2G1\MitoSys2\Calibration\mEGFPC1H2B_G2\DE_W0002_P0001\DE_2_W0002_P0001_T0002\TR1_W0001_P0012\TR1_2_W0001_P0012_T0001_R1_P2_K1_Ch2-Ch1.zen
1500	7.018697e-03	2.509398e-03	6.929500e-03	20150715_gfpWAPLch3_G2G1\MitoSys2\Calibration\mEGFPC1H2B_G2\DE_W0002_P0001\DE_2_W0002_P0001_T0002\TR1_W0001_P0012\TR1_2_W0001_P0012_T0001_R1_P2_K1_Ch2-Ch1.zen
1660	6.410035e-03	2.451277e-03	6.375500e-03	20150715_gfpWAPLch3_G2G1\MitoSys2\Calibration\mEGFPC1H2B_G2\DE_W0002_P0001\DE_2_W0002_P0001_T0002\TR1_W0001_P0012\TR1_2_W0001_P0012_T0001_R1_P2_K1_Ch2-Ch1.zen
1820	7.160254e-03	3.037956e-03	5.909600e-03	20150715_gfpWAPLch3_G2G1\MitoSys2\Calibration\mEGFPC1H2B_G2\DE_W0002_P0001\DE_2_W0002_P0001_T0002\TR1_W0001_P0012\TR1_2_W0001_P0012_T0001_R1_P2_K1_Ch2-Ch1.zen
1980	6.098200e-03	4.292487e-03	5.512500e-03	20150715_gfpWAPLch3_G2G1\MitoSys2\Calibration\mEGFPC1H2B_G2\DE_W0002_P0001\DE_2_W0002_P0001_T0002\TR1_W0001_P0012\TR1_2_W0001_P0012_T0001_R1_P2_K1_Ch2-Ch1.zen
2140	5.106767e-03	2.789762e-03	5.170000e-03	20150715_gfpWAPLch3_G2G1\MitoSys2\Calibration\mEGFPC1H2B_G2\DE_W0002_P0001\DE_2_W0002_P0001_T0002\TR1_W0001_P0012\TR1_2_W0001_P0012_T0001_R1_P2_K1_Ch2-Ch1.zen
2300	3.571392e-03	3.623966e-03	4.871500e-03	20150715_gfpWAPLch3_G2G1\MitoSys2\Calibration\mEGFPC1H2B_G2\DE_W0002_P0001\DE_2_W0002_P0001_T0002\TR1_W0001_P0012\TR1_2_W0001_P0012_T0001_R1_P2_K1_Ch2-Ch1.zen
2460	3.856720e-03	3.930497e-03	4.609000e-03	20150715_gfpWAPLch3_G2G1\MitoSys2\Calibration\mEGFPC1H2B_G2\DE_W0002_P0001\DE_2_W0002_P0001_T0002\TR1_W0001_P0012\TR1_2_W0001_P0012_T0001_R1_P2_K1_Ch2-Ch1.zen
2620	5.324252e-03	3.919054e-03	4.376200e-03	20150715_gfpWAPLch3_G2G1\MitoSys2\Calibration\mEGFPC1H2B_G2\DE_W0002_P0001\DE_2_W0002_P0001_T0002\TR1_W0001_P0012\TR1_2_W0001_P0012_T0001_R1_P2_K1_Ch2-Ch1.zen
2780	4.260875e-03	4.270976e-03	4.168200e-03	20150715_gfpWAPLch3_G2G1\MitoSys2\Calibration\mEGFPC1H2B_G2\DE_W0002_P0001\DE_2_W0002_P0001_T0002\TR1_W0001_P0012\TR1_2_W0001_P0012_T0001_R1_P2_K1_Ch2-Ch1.zen
2940	3.829102e-03	3.569581e-03	3.981300e-03	20150715_gfpWAPLch3_G2G1\MitoSys2\Calibration\mEGFPC1H2B_G2\DE_W0002_P0001\DE_2_W0002_P0001_T0002\TR1_W0001_P0012\TR1_2_W0001_P0012_T0001_R1_P2_K1_Ch2-Ch1.zen
3100	4.061554e-03	3.437811e-03	3.812200e-03	20150715_gfpWAPLch3_G2G1\MitoSys2\Calibration\mEGFPC1H2B_G2\DE_W0002_P0001\DE_2_W0002_P0001_T0002\TR1_W0001_P0012\TR1_2_W0001_P0012_T0001_R1_P2_K1_Ch2-Ch1.zen
3420	3.822622e-03	2.611585e-03	3.518100e-03	20150715_gfpWAPLch3_G2G1\MitoSys2\Calibration\mEGFPC1H2B_G2\DE_W0002_P0001\DE_2_W0002_P0001_T0002\TR1_W0001_P0012\TR1_2_W0001_P0012_T0001_R1_P2_K1_Ch2-Ch1.zen
3740	4.014787e-03	2.452353e-03	3.270300e-03	20150715_gfpWAPLch3_G2G1\MitoSys2\Calibration\mEGFPC1H2B_G2\DE_W0002_P0001\DE_2_W0002_P0001_T0002\TR1_W0001_P0012\TR1_2_W0001_P0012_T0001_R1_P2_K1_Ch2-Ch1.zen
4060	2.611700e-03	2.869995e-03	3.058400e-03	20150715_gfpWAPLch3_G2G1\MitoSys2\Calibration\mEGFPC1H2B_G2\DE_W0002_P0001\DE_2_W0002_P0001_T0002\TR1_W0001_P0012\TR1_2_W0001_P0012_T0001_R1_P2_K1_Ch2-Ch1.zen
4380	2.810531e-03	2.506966e-03	2.874700e-03	20150715_gfpWAPLch3_G2G1\MitoSys2\Calibration\mEGFPC1H2B_G2\DE_W0002_P0001\DE_2_W0002_P0001_T0002\TR1_W0001_P0012\TR1_2_W0001_P0012_T0001_R1_P2_K1_Ch2-Ch1.zen
4700	3.013395e-03	2.996911e-03	2.713500e-03	20150715_gfpWAPLch3_G2G1\MitoSys2\Calibration\mEGFPC1H2B_G2\DE_W0002_P0001\DE_2_W0002_P0001_T0002\TR1_W0001_P0012\TR1_2_W0001_P0012_T0001_R1_P2_K1_Ch2-Ch1.zen
5020	2.974420e-03	2.658756e-03	2.570700e-03	20150715_gfpWAPLch3_G2G1\MitoSys2\Calibration\mEGFPC1H2B_G2\DE_W0002_P0001\DE_2_W0002_P0001_T0002\TR1_W0001_P0012\TR1_2_W0001_P0012_T0001_R1_P2_K1_Ch2-Ch1.zen
5340	2.343279e-03	2.813875e-03	2.443100e-03	20150715_gfpWAPLch3_G2G1\MitoSys2\Calibration\mEGFPC1H2B_G2\DE_W0002_P0001\DE_2_W0002_P0001_T0002\TR1_W0001_P0012\TR1_2_W0001_P0012_T0001_R1_P2_K1_Ch2-Ch1.zen
5660	1.411822e-03	3.032086e-03	2.328300e-03	20150715_gfpWAPLch3_G2G1\MitoSys2\Calibration\mEGFPC1H2B_G2\DE_W0002_P0001\DE_2_W0002_P0001_T0002\TR1_W0001_P0012\TR1_2_W0001_P0012_T0001_R1_P2_K1_Ch2-Ch1.zen
5980	2.232802e-03	2.898013e-03	2.224100e-03	20150715_gfpWAPLch3_G2G1\MitoSys2\Calibration\mEGFPC1H2B_G2\DE_W0002_P0001\DE_2_W0002_P0001_T0002\TR1_W0001_P0012\TR1_2_W0001_P0012_T0001_R1_P2_K1_Ch2-Ch1.zen
6300	2.338699e-03	2.306846e-03	2.129200e-03	20150715_gfpWAPLch3_G2G1\MitoSys2\Calibration\mEGFPC1H2B_G2\DE_W0002_P0001\DE_2_W0002_P0001_T0002\TR1_W0001_P0012\TR1_2_W0001_P0012_T0001_R1_P2_K1_Ch2-Ch1.zen
6940	2.252775e-03	2.375467e-03	1.962000e-03	20150715_gfpWAPLch3_G2G1\MitoSys2\Calibration\mEGFPC1H2B_G2\DE_W0002_P0001\DE_2_W0002_P0001_T0002\TR1_W0001_P0012\TR1_2_W0001_P0012_T0001_R1_P2_K1_Ch2-Ch1.zen
7580	1.315432e-03	2.054642e-03	1.819000e-03	20150715_gfpWAPLch3_G2G1\MitoSys2\Calibration\mEGFPC1H2B_G2\DE_W0002_P0001\DE_2_W0002_P0001_T0002\TR1_W0001_P0012\TR1_2_W0001_P0012_T0001_R1_P2_K1_Ch2-Ch1.zen
8220	1.869048e-03	2.342150e-03	1.695100e-03	20150715_gfpWAPLch3_G2G1\MitoSys2\Calibration\mEGFPC1H2B_G2\DE_W0002_P0001\DE_2_W0002_P0001_T0002\TR1_W0001_P0012\TR1_2_W0001_P0012_T0001_R1_P2_K1_Ch2-Ch1.zen
8860	1.738491e-03	1.717039e-03	1.586400e-03	20150715_gfpWAPLch3_G2G1\MitoSys2\Calibration\mEGFPC1H2B_G2\DE_W0002_P0001\DE_2_W0002_P0001_T0002\TR1_W0001_P0012\TR1_2_W0001_P0012_T0001_R1_P2_K1_Ch2-Ch1.zen
9500	1.219771e-03	2.287802e-03	1.490000e-03	20150715_gfpWAPLch3_G2G1\MitoSys2\Calibration\mEGFPC1H2B_G2\DE_W0002_P0001\DE_2_W0002_P0001_T0002\TR1_W0001_P0012\TR1_2_W0001_P0012_T0001_R1_P2_K1_Ch2-Ch1.zen
10140	1.315450e-03	2.026957e-03	1.403900e-03	20150715_gfpWAPLch3_G2G1\MitoSys2\Calibration\mEGFPC1H2B_G2\DE_W0002_P0001\DE_2_W0002_P0001_T0002\TR1_W0001_P0012\TR1_2_W0001_P0012_T0001_R1_P2_K1_Ch2-Ch1.zen
10780	1.468714e-03	2.416354e-03	1.326500e-03	20150715_gfpWAPLch3_G2G1\MitoSys2\Calibration\mEGFPC1H2B_G2\DE_W0002_P0001\DE_2_W0002_P0001_T0002\TR1_W0001_P0012\TR1_2_W0001_P0012_T0001_R1_P2_K1_Ch2-Ch1.zen
11420	1.325376e-03	2.097742e-03	1.256400e-03	20150715_gfpWAPLch3_G2G1\MitoSys2\Calibration\mEGFPC1H2B_G2\DE_W0002_P0001\DE_2_W0002_P0001_T0002\TR1_W0001_P0012\TR1_2_W0001_P0012_T0001_R1_P2_K1_Ch2-Ch1.zen
12060	5.993375e-04	2.575709e-03	1.192700e-03	20150715_gfpWAPLch3_G2G1\MitoSys2\Calibration\mEGFPC1H2B_G2\DE_W0002_P0001\DE_2_W0002_P0001_T0002\TR1_W0001_P0012\TR1_2_W0001_P0012_T0001_R1_P2_K1_Ch2-Ch1.zen
12700	6.870743e-04	1.872438e-03	1.134400e-03	20150715_gfpWAPLch3_G2G1\MitoSys2\Calibration\mEGFPC1H2B_G2\DE_W0002_P0001\DE_2_W0002_P0001_T0002\TR1_W0001_P0012\TR1_2_W0001_P0012_T0001_R1_P2_K1_Ch2-Ch1.zen
13980	1.012524e-03	2.044537e-03	1.031700e-03	20150715_gfpWAPLch3_G2G1\MitoSys2\Calibration\mEGFPC1H2B_G2\DE_W0002_P0001\DE_2_W0002_P0001_T0002\TR1_W0001_P0012\TR1_2_W0001_P0012_T0001_R1_P2_K1_Ch2-Ch1.zen
15260	3.523815e-04	1.929773e-03	9.440000e-04	20150715_gfpWAPLch3_G2G1\MitoSys2\Calibration\mEGFPC1H2B_G2\DE_W0002_P0001\DE_2_W0002_P0001_T0002\TR1_W0001_P0012\TR1_2_W0001_P0012_T0001_R1_P2_K1_Ch2-Ch1.zen
16540	7.000568e-04	1.907256e-03	8.683100e-04	20150715_gfpWAPLch3_G2G1\MitoSys2\Calibration\mEGFPC1H2B_G2\DE_W0002_P0001\DE_2_W0002_P0001_T0002\TR1_W0001_P0012\TR1_2_W0001_P0012_T0001_R1_P2_K1_Ch2-Ch1.zen
17820	1.031290e-03	1.734759e-03	8.023400e-04	20150715_gfpWAPLch3_G2G1\MitoSys2\Calibration\mEGFPC1H2B_G2\DE_W0002_P0001\DE_2_W0002_P0001_T0002\TR1_W0001_P0012\TR1_2_W0001_P0012_T0001_R1_P2_K1_Ch2-Ch1.zen
19100	1.038755e-03	1.407645e-03	7.443700e-04	20150715_gfpWAPLch3_G2G1\MitoSys2\Calibration\mEGFPC1H2B_G2\DE_W0002_P0001\DE_2_W0002_P0001_T0002\TR1_W0001_P0012\TR1_2_W0001_P0012_T0001_R1_P2_K1_Ch2-Ch1.zen
20380	3.647979e-04	1.025535e-03	6.930800e-04	20150715_gfpWAPLch3_G2G1\MitoSys2\Calibration\mEGFPC1H2B_G2\DE_W0002_P0001\DE_2_W0002_P0001_T0002\TR1_W0001_P0012\TR1_2_W0001_P0012_T0001_R1_P2_K1_Ch2-Ch1.zen
21660	1.529106e-03	1.858830e-03	6.474100e-04	20150715_gfpWAPLch3_G2G1\MitoSys2\Calibration\mEGFPC1H2B_G2\DE_W0002_P0001\DE_2_W0002_P0001_T0002\TR1_W0001_P0012\TR1_2_W0001_P0012_T0001_R1_P2_K1_Ch2-Ch1.zen
22940	1.113503e-03	1.854282e-03	6.065200e-04	20150715_gfpWAPLch3_G2G1\MitoSys2\Calibration\mEGFPC1H2B_G2\DE_W0002_P0001\DE_2_W0002_P0001_T0002\TR1_W0001_P0012\TR1_2_W0001_P0012_T0001_R1_P2_K1_Ch2-Ch1.zen
24220	8.484313e-04	2.035845e-03	5.697200e-04	20150715_gfpWAPLch3_G2G1\MitoSys2\Calibration\mEGFPC1H2B_G2\DE_W0002_P0001\DE_2_W0002_P0001_T0002\TR1_W0001_P0012\TR1_2_W0001_P0012_T0001_R1_P2_K1_Ch2-Ch1.zen
25500	9.057002e-04	1.388598e-03	5.364700e-04	20150715_gfpWAPLch3_G2G1\MitoSys2\Calibration\mEGFPC1H2B_G2\DE_W0002_P0001\DE_2_W0002_P0001_T0002\TR1_W0001_P0012\TR1_2_W0001_P0012_T0001_R1_P2_K1_Ch2-Ch1.zen
28060	4.003652e-04	1.501954e-03	4.787900e-04	20150715_gfpWAPLch3_G2G1\MitoSys2\Calibration\mEGFPC1H2B_G2\DE_W0002_P0001\DE_2_W0002_P0001_T0002\TR1_W0001_P0012\TR1_2_W0001_P0012_T0001_R1_P2_K1_Ch2-Ch1.zen
30620	7.606559e-04	1.012964e-03	4.306100e-04	20150715_gfpWAPLch3_G2G1\MitoSys2\Calibration\mEGFPC1H2B_G2\DE_W0002_P0001\DE_2_W0002_P0001_T0002\TR1_W0001_P0012\TR1_2_W0001_P0012_T0001_R1_P2_K1_Ch2-Ch1.zen
33180	4.728300e-04	1.688244e-03	3.898700e-04	20150715_gfpWAPLch3_G2G1\MitoSys2\Calibration\mEGFPC1H2B_G2\DE_W0002_P0001\DE_2_W0002_P0001_T0002\TR1_W0001_P0012\TR1_2_W0001_P0012_T0001_R1_P2_K1_Ch2-Ch1.zen
35740	7.003440e-04	1.426622e-03	3.550300e-04	20150715_gfpWAPLch3_G2G1\MitoSys2\Calibration\mEGFPC1H2B_G2\DE_W0002_P0001\DE_2_W0002_P0001_T0002\TR1_W0001_P0012\TR1_2_W0001_P0012_T0001_R1_P2_K1_Ch2-Ch1.zen
38300	2.732200e-04	1.374318e-03	3.249800e-04	20150715_gfpWAPLch3_G2G1\MitoSys2\Calibration\mEGFPC1H2B_G2\DE_W0002_P0001\DE_2_W0002_P0001_T0002\TR1_W0001_P0012\TR1_2_W0001_P0012_T0001_R1_P2_K1_Ch2-Ch1.zen
40860	2.637297e-04	1.515096e-03	2.988300e-04	20150715_gfpWAPLch3_G2G1\MitoSys2\Calibration\mEGFPC1H2B_G2\DE_W0002_P0001\DE_2_W0002_P0001_T0002\TR1_W0001_P0012\TR1_2_W0001_P0012_T0001_R1_P2_K1_Ch2-Ch1.zen
43420	2.174895e-04	1.338858e-03	2.759200e-04	20150715_gfpWAPLch3_G2G1\MitoSys2\Calibration\mEGFPC1H2B_G2\DE_W0002_P0001\DE_2_W0002_P0001_T0002\TR1_W0001_P0012\TR1_2_W0001_P0012_T0001_R1_P2_K1_Ch2-Ch1.zen
45980	3.412028e-04	1.388536e-03	2.557000e-04	20150715_gfpWAPLch3_G2G1\MitoSys2\Calibration\mEGFPC1H2B_G2\DE_W0002_P0001\DE_2_W0002_P0001_T0002\TR1_W0001_P0012\TR1_2_W0001_P0012_T0001_R1_P2_K1_Ch2-Ch1.zen
48540	8.766748e-05	1.628040e-03	2.377600e-04	20150715_gfpWAPLch3_G2G1\MitoSys2\Calibration\mEGFPC1H2B_G2\DE_W0002_P0001\DE_2_W0002_P0001_T0002\TR1_W0001_P0012\TR1_2_W0001_P0012_T0001_R1_P2_K1_Ch2-Ch1.zen
51100	2.393063e-04	1.284704e-03	2.217500e-04	20150715_gfpWAPLch3_G2G1\MitoSys2\Calibration\mEGFPC1H2B_G2\DE_W0002_P0001\DE_2_W0002_P0001_T0002\TR1_W0001_P0012\TR1_2_W0001_P0012_T0001_R1_P2_K1_Ch2-Ch1.zen
56220	1.221410e-05	1.288343e-03	1.944600e-04	20150715_gfpWAPLch3_G2G1\MitoSys2\Calibration\mEGFPC1H2B_G2\DE_W0002_P0001\DE_2_W0002_P0001_T0002\TR1_W0001_P0012\TR1_2_W0001_P0012_T0001_R1_P2_K1_Ch2-Ch1.zen
61340	-1.122562e-04	1.052619e-03	1.721500e-04	20150715_gfpWAPLch3_G2G1\MitoSys2\Calibration\mEGFPC1H2B_G2\DE_W0002_P0001\DE_2_W0002_P0001_T0002\TR1_W0001_P0012\TR1_2_W0001_P0012_T0001_R1_P2_K1_Ch2-Ch1.zen
66460	2.339190e-04	1.212543e-03	1.536400e-04	20150715_gfpWAPLch3_G2G1\MitoSys2\Calibration\mEGFPC1H2B_G2\DE_W0002_P0001\DE_2_W0002_P0001_T0002\TR1_W0001_P0012\TR1_2_W0001_P0012_T0001_R1_P2_K1_Ch2-Ch1.zen
71580	3.555316e-04	1.317407e-03	1.380800e-04	20150715_gfpWAPLch3_G2G1\MitoSys2\Calibration\mEGFPC1H2B_G2\DE_W0002_P0001\DE_2_W0002_P0001_T0002\TR1_W0001_P0012\TR1_2_W0001_P0012_T0001_R1_P2_K1_Ch2-Ch1.zen
76700	2.084415e-04	1.121800e-03	1.248600e-04	20150715_gfpWAPLch3_G2G1\MitoSys2\Calibration\mEGFPC1H2B_G2\DE_W0002_P0001\DE_2_W0002_P0001_T0002\TR1_W0001_P0012\TR1_2_W0001_P0012_T0001_R1_P2_K1_Ch2-Ch1.zen
81820	-7.756364e-06	1.159800e-03	1.135200e-04	20150715_gfpWAPLch3_G2G1\MitoSys2\Calibration\mEGFPC1H2B_G2\DE_W0002_P0001\DE_2_W0002_P0001_T0002\TR1_W0001_P0012\TR1_2_W0001_P0012_T0001_R1_P2_K1_Ch2-Ch1.zen
86940	3.144760e-05	1.545621e-03	1.037100e-04	20150715_gfpWAPLch3_G2G1\MitoSys2\Calibration\mEGFPC1H2B_G2\DE_W0002_P0001\DE_2_W0002_P0001_T0002\TR1_W0001_P0012\TR1_2_W0001_P0012_T0001_R1_P2_K1_Ch2-Ch1.zen
92060	1.055733e-04	8.471625e-04	9.515700e-05	20150715_gfpWAPLch3_G2G1\MitoSys2\Calibration\mEGFPC1H2B_G2\DE_W0002_P0001\DE_2_W0002_P0001_T0002\TR1_W0001_P0012\TR1_2_W0001_P0012_T0001_R1_P2_K1_Ch2-Ch1.zen
97180	1.578830e-04	9.278951e-04	8.765200e-05	20150715_gfpWAPLch3_G2G1\MitoSys2\Calibration\mEGFPC1H2B_G2\DE_W0002_P0001\DE_2_W0002_P0001_T0002\TR1_W0001_P0012\TR1_2_W0001_P0012_T0001_R1_P2_K1_Ch2-Ch1.zen
102300	2.802229e-04	8.447759e-04	8.102600e-05	20150715_gfpWAPLch3_G2G1\MitoSys2\Calibration\mEGFPC1H2B_G2\DE_W0002_P0001\DE_2_W0002_P0001_T0002\TR1_W0001_P0012\TR1_2_W0001_P0012_T0001_R1_P2_K1_Ch2-Ch1.zen
112540	-6.500308e-05	9.462635e-04	6.989300e-05	20150715_gfpWAPLch3_G2G1\MitoSys2\Calibration\mEGFPC1H2B_G2\DE_W0002_P0001\DE_2_W0002_P0001_T0002\TR1_W0001_P0012\TR1_2_W0001_P0012_T0001_R1_P2_K1_Ch2-Ch1.zen
122780	-3.769215e-04	7.251891e-04	6.095100e-05	20150715_gfpWAPLch3_G2G1\MitoSys2\Calibration\mEGFPC1H2B_G2\DE_W0002_P0001\DE_2_W0002_P0001_T0002\TR1_W0001_P0012\TR1_2_W0001_P0012_T0001_R1_P2_K1_Ch2-Ch1.zen
133020	-1.678607e-04	8.966110e-04	5.365100e-05	20150715_gfpWAPLch3_G2G1\MitoSys2\Calibration\mEGFPC1H2B_G2\DE_W0002_P0001\DE_2_W0002_P0001_T0002\TR1_W0001_P0012\TR1_2_W0001_P0012_T0001_R1_P2_K1_Ch2-Ch1.zen
143260	-8.828679e-05	1.256184e-03	4.760800e-05	20150715_gfpWAPLch3_G2G1\MitoSys2\Calibration\mEGFPC1H2B_G2\DE_W0002_P0001\DE_2_W0002_P0001_T0002\TR1_W0001_P0012\TR1_2_W0001_P0012_T0001_R1_P2_K1_Ch2-Ch1.zen
153500	-2.699727e-04	1.327740e-03	4.254500e-05	20150715_gfpWAPLch3_G2G1\MitoSys2\Calibration\mEGFPC1H2B_G2\DE_W0002_P0001\DE_2_W0002_P0001_T0002\TR1_W0001_P0012\TR1_2_W0001_P0012_T0001_R1_P2_K1_Ch2-Ch1.zen
163740	-3.995797e-04	9.936653e-04	3.825800e-05	20150715_gfpWAPLch3_G2G1\MitoSys2\Calibration\mEGFPC1H2B_G2\DE_W0002_P0001\DE_2_W0002_P0001_T0002\TR1_W0001_P0012\TR1_2_W0001_P0012_T0001_R1_P2_K1_Ch2-Ch1.zen
173980	1.281855e-05	7.578100e-04	3.459500e-05	20150715_gfpWAPLch3_G2G1\MitoSys2\Calibration\mEGFPC1H2B_G2\DE_W0002_P0001\DE_2_W0002_P0001_T0002\TR1_W0001_P0012\TR1_2_W0001_P0012_T0001_R1_P2_K1_Ch2-Ch1.zen
184220	-4.055068e-04	9.876377e-04	3.143800e-05	20150715_gfpWAPLch3_G2G1\MitoSys2\Calibration\mEGFPC1H2B_G2\DE_W0002_P0001\DE_2_W0002_P0001_T0002\TR1_W0001_P0012\TR1_2_W0001_P0012_T0001_R1_P2_K1_Ch2-Ch1.zen
194460	-4.697785e-04	8.937486e-04	2.869900e-05	20150715_gfpWAPLch3_G2G1\MitoSys2\Calibration\mEGFPC1H2B_G2\DE_W0002_P0001\DE_2_W0002_P0001_T0002\TR1_W0001_P0012\TR1_2_W0001_P0012_T0001_R1_P2_K1_Ch2-Ch1.zen
204700	-1.952542e-05	6.250409e-04	2.630500e-05	20150715_gfpWAPLch3_G2G1\MitoSys2\Calibration\mEGFPC1H2B_G2\DE_W0002_P0001\DE_2_W0002_P0001_T0002\TR1_W0001_P0012\TR1_2_W0001_P0012_T0001_R1_P2_K1_Ch2-Ch1.zen
225180	-2.445742e-04	5.930595e-04	2.234000e-05	20150715_gfpWAPLch3_G2G1\MitoSys2\Calibration\mEGFPC1H2B_G2\DE_W0002_P0001\DE_2_W0002_P0001_T0002\TR1_W0001_P0012\TR1_2_W0001_P0012_T0001_R1_P2_K1_Ch2-Ch1.zen
245660	-1.298299e-04	6.505903e-04	1.921300e-05	20150715_gfpWAPLch3_G2G1\MitoSys2\Calibration\mEGFPC1H2B_G2\DE_W0002_P0001\DE_2_W0002_P0001_T0002\TR1_W0001_P0012\TR1_2_W0001_P0012_T0001_R1_P2_K1_Ch2-Ch1.zen
266140	-1.966369e-04	9.360866e-04	1.670200e-05	20150715_gfpWAPLch3_G2G1\MitoSys2\Calibration\mEGFPC1H2B_G2\DE_W0002_P0001\DE_2_W0002_P0001_T0002\TR1_W0001_P0012\TR1_2_W0001_P0012_T0001_R1_P2_K1_Ch2-Ch1.zen
286620	-2.619664e-04	7.930610e-04	1.465500e-05	20150715_gfpWAPLch3_G2G1\MitoSys2\Calibration\mEGFPC1H2B_G2\DE_W0002_P0001\DE_2_W0002_P0001_T0002\TR1_W0001_P0012\TR1_2_W0001_P0012_T0001_R1_P2_K1_Ch2-Ch1.zen
307100	-2.332709e-04	5.771839e-04	1.296300e-05	20150715_gfpWAPLch3_G2G1\MitoSys2\Calibration\mEGFPC1H2B_G2\DE_W0002_P0001\DE_2_W0002_P0001_T0002\TR1_W0001_P0012\TR1_2_W0001_P0012_T0001_R1_P2_K1_Ch2-Ch1.zen
327580	-2.180821e-05	7.594451e-04	1.154900e-05	20150715_gfpWAPLch3_G2G1\MitoSys2\Calibration\mEGFPC1H2B_G2\DE_W0002_P0001\DE_2_W0002_P0001_T0002\TR1_W0001_P0012\TR1_2_W0001_P0012_T0001_R1_P2_K1_Ch2-Ch1.zen
348060	-4.295628e-05	9.687683e-04	1.035500e-05	20150715_gfpWAPLch3_G2G1\MitoSys2\Calibration\mEGFPC1H2B_G2\DE_W0002_P0001\DE_2_W0002_P0001_T0002\TR1_W0001_P0012\TR1_2_W0001_P0012_T0001_R1_P2_K1_Ch2-Ch1.zen
368540	-2.870178e-04	9.231043e-04	9.338000e-06	20150715_gfpWAPLch3_G2G1\MitoSys2\Calibration\mEGFPC1H2B_G2\DE_W0002_P0001\DE_2_W0002_P0001_T0002\TR1_W0001_P0012\TR1_2_W0001_P0012_T0001_R1_P2_K1_Ch2-Ch1.zen
389020	2.105696e-05	7.194864e-04	8.463800e-06	20150715_gfpWAPLch3_G2G1\MitoSys2\Calibration\mEGFPC1H2B_G2\DE_W0002_P0001\DE_2_W0002_P0001_T0002\TR1_W0001_P0012\TR1_2_W0001_P0012_T0001_R1_P2_K1_Ch2-Ch1.zen
409500	-9.787676e-05	5.842364e-04	7.707200e-06	20150715_gfpWAPLch3_G2G1\MitoSys2\Calibration\mEGFPC1H2B_G2\DE_W0002_P0001\DE_2_W0002_P0001_T0002\TR1_W0001_P0012\TR1_2_W0001_P0012_T0001_R1_P2_K1_Ch2-Ch1.zen
450460	-1.345585e-04	6.081459e-04	6.470100e-06	20150715_gfpWAPLch3_G2G1\MitoSys2\Calibration\mEGFPC1H2B_G2\DE_W0002_P0001\DE_2_W0002_P0001_T0002\TR1_W0001_P0012\TR1_2_W0001_P0012_T0001_R1_P2_K1_Ch2-Ch1.zen
491420	-4.358634e-04	6.356284e-04	5.509200e-06	20150715_gfpWAPLch3_G2G1\MitoSys2\Calibration\mEGFPC1H2B_G2\DE_W0002_P0001\DE_2_W0002_P0001_T0002\TR1_W0001_P0012\TR1_2_W0001_P0012_T0001_R1_P2_K1_Ch2-Ch1.zen
532380	3.542235e-05	7.229307e-04	4.748100e-06	20150715_gfpWAPLch3_G2G1\MitoSys2\Calibration\mEGFPC1H2B_G2\DE_W0002_P0001\DE_2_W0002_P0001_T0002\TR1_W0001_P0012\TR1_2_W0001_P0012_T0001_R1_P2_K1_Ch2-Ch1.zen
573340	1.223327e-04	7.690540e-04	4.134900e-06	20150715_gfpWAPLch3_G2G1\MitoSys2\Calibration\mEGFPC1H2B_G2\DE_W0002_P0001\DE_2_W0002_P0001_T0002\TR1_W0001_P0012\TR1_2_W0001_P0012_T0001_R1_P2_K1_Ch2-Ch1.zen
614300	-1.332165e-04	6.776264e-04	3.633600e-06	20150715_gfpWAPLch3_G2G1\MitoSys2\Calibration\mEGFPC1H2B_G2\DE_W0002_P0001\DE_2_W0002_P0001_T0002\TR1_W0001_P0012\TR1_2_W0001_P0012_T0001_R1_P2_K1_Ch2-Ch1.zen
655260	-2.205115e-04	6.726256e-04	3.218500e-06	20150715_gfpWAPLch3_G2G1\MitoSys2\Calibration\mEGFPC1H2B_G2\DE_W0002_P0001\DE_2_W0002_P0001_T0002\TR1_W0001_P0012\TR1_2_W0001_P0012_T0001_R1_P2_K1_Ch2-Ch1.zen
696220	-1.527387e-04	5.435091e-04	2.870900e-06	20150715_gfpWAPLch3_G2G1\MitoSys2\Calibration\mEGFPC1H2B_G2\DE_W0002_P0001\DE_2_W0002_P0001_T0002\TR1_W0001_P0012\TR1_2_W0001_P0012_T0001_R1_P2_K1_Ch2-Ch1.zen
737180	1.791834e-04	5.627542e-04	2.576900e-06	20150715_gfpWAPLch3_G2G1\MitoSys2\Calibration\mEGFPC1H2B_G2\DE_W0002_P0001\DE_2_W0002_P0001_T0002\TR1_W0001_P0012\TR1_2_W0001_P0012_T0001_R1_P2_K1_Ch2-Ch1.zen
778140	1.178232e-04	6.327888e-04	2.326100e-06	20150715_gfpWAPLch3_G2G1\MitoSys2\Calibration\mEGFPC1H2B_G2\DE_W0002_P0001\DE_2_W0002_P0001_T0002\TR1_W0001_P0012\TR1_2_W0001_P0012_T0001_R1_P2_K1_Ch2-Ch1.zen
819100	1.174050e-04	4.439755e-04	2.110300e-06	20150715_gfpWAPLch3_G2G1\MitoSys2\Calibration\mEGFPC1H2B_G2\DE_W0002_P0001\DE_2_W0002_P0001_T0002\TR1_W0001_P0012\TR1_2_W0001_P0012_T0001_R1_P2_K1_Ch2-Ch1.zen
901020	-7.385687e-05	4.583708e-04	1.760200e-06	20150715_gfpWAPLch3_G2G1\MitoSys2\Calibration\mEGFPC1H2B_G2\DE_W0002_P0001\DE_2_W0002_P0001_T0002\TR1_W0001_P0012\TR1_2_W0001_P0012_T0001_R1_P2_K1_Ch2-Ch1.zen
982940	-2.137529e-04	3.938000e-04	1.490900e-06	20150715_gfpWAPLch3_G2G1\MitoSys2\Calibration\mEGFPC1H2B_G2\DE_W0002_P0001\DE_2_W0002_P0001_T0002\TR1_W0001_P0012\TR1_2_W0001_P0012_T0001_R1_P2_K1_Ch2-Ch1.zen
1064860	-6.021304e-05	6.094389e-04	1.279300e-06	20150715_gfpWAPLch3_G2G1\MitoSys2\Calibration\mEGFPC1H2B_G2\DE_W0002_P0001\DE_2_W0002_P0001_T0002\TR1_W0001_P0012\TR1_2_W0001_P0012_T0001_R1_P2_K1_Ch2-Ch1.zen
1146780	1.682678e-05	5.728091e-04	1.109900e-06	20150715_gfpWAPLch3_G2G1\MitoSys2\Calibration\mEGFPC1H2B_G2\DE_W0002_P0001\DE_2_W0002_P0001_T0002\TR1_W0001_P0012\TR1_2_W0001_P0012_T0001_R1_P2_K1_Ch2-Ch1.zen
1228700	1.127360e-04	5.643498e-04	9.721900e-07	20150715_gfpWAPLch3_G2G1\MitoSys2\Calibration\mEGFPC1H2B_G2\DE_W0002_P0001\DE_2_W0002_P0001_T0002\TR1_W0001_P0012\TR1_2_W0001_P0012_T0001_R1_P2_K1_Ch2-Ch1.zen
1310620	8.105461e-05	4.208502e-04	8.587500e-07	20150715_gfpWAPLch3_G2G1\MitoSys2\Calibration\mEGFPC1H2B_G2\DE_W0002_P0001\DE_2_W0002_P0001_T0002\TR1_W0001_P0012\TR1_2_W0001_P0012_T0001_R1_P2_K1_Ch2-Ch1.zen
1392540	-4.861831e-05	4.221322e-04	7.641800e-07	20150715_gfpWAPLch3_G2G1\MitoSys2\Calibration\mEGFPC1H2B_G2\DE_W0002_P0001\DE_2_W0002_P0001_T0002\TR1_W0001_P0012\TR1_2_W0001_P0012_T0001_R1_P2_K1_Ch2-Ch1.zen
1474460	-6.469867e-05	5.964466e-04	6.845000e-07	20150715_gfpWAPLch3_G2G1\MitoSys2\Calibration\mEGFPC1H2B_G2\DE_W0002_P0001\DE_2_W0002_P0001_T0002\TR1_W0001_P0012\TR1_2_W0001_P0012_T0001_R1_P2_K1_Ch2-Ch1.zen
1556380	1.325199e-04	5.122373e-04	6.167300e-07	20150715_gfpWAPLch3_G2G1\MitoSys2\Calibration\mEGFPC1H2B_G2\DE_W0002_P0001\DE_2_W0002_P0001_T0002\TR1_W0001_P0012\TR1_2_W0001_P0012_T0001_R1_P2_K1_Ch2-Ch1.zen
10	5.175837e-02	1.110992e-02	5.037200e-02	20150715_gfpWAPLch3_G2G1\MitoSys2\Calibration\mEGFPC1H2B_G2\DE_W0002_P0001\DE_2_W0002_P0001_T0002\TR1_W0001_P0012\TR1_2_W0001_P0012_T0001_R1_P3_K1_Ch2-Ch1.zen
20	4.842014e-02	1.072876e-02	4.825800e-02	20150715_gfpWAPLch3_G2G1\MitoSys2\Calibration\mEGFPC1H2B_G2\DE_W0002_P0001\DE_2_W0002_P0001_T0002\TR1_W0001_P0012\TR1_2_W0001_P0012_T0001_R1_P3_K1_Ch2-Ch1.zen
30	4.659054e-02	7.196451e-03	4.629800e-02	20150715_gfpWAPLch3_G2G1\MitoSys2\Calibration\mEGFPC1H2B_G2\DE_W0002_P0001\DE_2_W0002_P0001_T0002\TR1_W0001_P0012\TR1_2_W0001_P0012_T0001_R1_P3_K1_Ch2-Ch1.zen
40	4.286286e-02	1.016270e-02	4.448600e-02	20150715_gfpWAPLch3_G2G1\MitoSys2\Calibration\mEGFPC1H2B_G2\DE_W0002_P0001\DE_2_W0002_P0001_T0002\TR1_W0001_P0012\TR1_2_W0001_P0012_T0001_R1_P3_K1_Ch2-Ch1.zen
50	4.251557e-02	1.025411e-02	4.281100e-02	20150715_gfpWAPLch3_G2G1\MitoSys2\Calibration\mEGFPC1H2B_G2\DE_W0002_P0001\DE_2_W0002_P0001_T0002\TR1_W0001_P0012\TR1_2_W0001_P0012_T0001_R1_P3_K1_Ch2-Ch1.zen
60	3.903414e-02	1.168329e-02	4.125900e-02	20150715_gfpWAPLch3_G2G1\MitoSys2\Calibration\mEGFPC1H2B_G2\DE_W0002_P0001\DE_2_W0002_P0001_T0002\TR1_W0001_P0012\TR1_2_W0001_P0012_T0001_R1_P3_K1_Ch2-Ch1.zen
70	4.047042e-02	9.673522e-03	3.982100e-02	20150715_gfpWAPLch3_G2G1\MitoSys2\Calibration\mEGFPC1H2B_G2\DE_W0002_P0001\DE_2_W0002_P0001_T0002\TR1_W0001_P0012\TR1_2_W0001_P0012_T0001_R1_P3_K1_Ch2-Ch1.zen
80	3.955512e-02	1.385370e-02	3.848400e-02	20150715_gfpWAPLch3_G2G1\MitoSys2\Calibration\mEGFPC1H2B_G2\DE_W0002_P0001\DE_2_W0002_P0001_T0002\TR1_W0001_P0012\TR1_2_W0001_P0012_T0001_R1_P3_K1_Ch2-Ch1.zen
90	3.567604e-02	1.038662e-02	3.724000e-02	20150715_gfpWAPLch3_G2G1\MitoSys2\Calibration\mEGFPC1H2B_G2\DE_W0002_P0001\DE_2_W0002_P0001_T0002\TR1_W0001_P0012\TR1_2_W0001_P0012_T0001_R1_P3_K1_Ch2-Ch1.zen
100	3.578069e-02	6.312148e-03	3.608000e-02	20150715_gfpWAPLch3_G2G1\MitoSys2\Calibration\mEGFPC1H2B_G2\DE_W0002_P0001\DE_2_W0002_P0001_T0002\TR1_W0001_P0012\TR1_2_W0001_P0012_T0001_R1_P3_K1_Ch2-Ch1.zen
120	3.600680e-02	7.987240e-03	3.398000e-02	20150715_gfpWAPLch3_G2G1\MitoSys2\Calibration\mEGFPC1H2B_G2\DE_W0002_P0001\DE_2_W0002_P0001_T0002\TR1_W0001_P0012\TR1_2_W0001_P0012_T0001_R1_P3_K1_Ch2-Ch1.zen
140	3.360606e-02	5.830527e-03	3.213200e-02	20150715_gfpWAPLch3_G2G1\MitoSys2\Calibration\mEGFPC1H2B_G2\DE_W0002_P0001\DE_2_W0002_P0001_T0002\TR1_W0001_P0012\TR1_2_W0001_P0012_T0001_R1_P3_K1_Ch2-Ch1.zen
160	3.004889e-02	8.959930e-03	3.049400e-02	20150715_gfpWAPLch3_G2G1\MitoSys2\Calibration\mEGFPC1H2B_G2\DE_W0002_P0001\DE_2_W0002_P0001_T0002\TR1_W0001_P0012\TR1_2_W0001_P0012_T0001_R1_P3_K1_Ch2-Ch1.zen
180	2.851135e-02	8.950346e-03	2.903000e-02	20150715_gfpWAPLch3_G2G1\MitoSys2\Calibration\mEGFPC1H2B_G2\DE_W0002_P0001\DE_2_W0002_P0001_T0002\TR1_W0001_P0012\TR1_2_W0001_P0012_T0001_R1_P3_K1_Ch2-Ch1.zen
200	2.708447e-02	6.402725e-03	2.771300e-02	20150715_gfpWAPLch3_G2G1\MitoSys2\Calibration\mEGFPC1H2B_G2\DE_W0002_P0001\DE_2_W0002_P0001_T0002\TR1_W0001_P0012\TR1_2_W0001_P0012_T0001_R1_P3_K1_Ch2-Ch1.zen
220	2.766620e-02	6.910593e-03	2.652200e-02	20150715_gfpWAPLch3_G2G1\MitoSys2\Calibration\mEGFPC1H2B_G2\DE_W0002_P0001\DE_2_W0002_P0001_T0002\TR1_W0001_P0012\TR1_2_W0001_P0012_T0001_R1_P3_K1_Ch2-Ch1.zen
240	2.428636e-02	6.740603e-03	2.543700e-02	20150715_gfpWAPLch3_G2G1\MitoSys2\Calibration\mEGFPC1H2B_G2\DE_W0002_P0001\DE_2_W0002_P0001_T0002\TR1_W0001_P0012\TR1_2_W0001_P0012_T0001_R1_P3_K1_Ch2-Ch1.zen
260	2.681113e-02	7.170916e-03	2.444500e-02	20150715_gfpWAPLch3_G2G1\MitoSys2\Calibration\mEGFPC1H2B_G2\DE_W0002_P0001\DE_2_W0002_P0001_T0002\TR1_W0001_P0012\TR1_2_W0001_P0012_T0001_R1_P3_K1_Ch2-Ch1.zen
280	2.428160e-02	8.576752e-03	2.353300e-02	20150715_gfpWAPLch3_G2G1\MitoSys2\Calibration\mEGFPC1H2B_G2\DE_W0002_P0001\DE_2_W0002_P0001_T0002\TR1_W0001_P0012\TR1_2_W0001_P0012_T0001_R1_P3_K1_Ch2-Ch1.zen
300	2.003530e-02	5.398762e-03	2.269100e-02	20150715_gfpWAPLch3_G2G1\MitoSys2\Calibration\mEGFPC1H2B_G2\DE_W0002_P0001\DE_2_W0002_P0001_T0002\TR1_W0001_P0012\TR1_2_W0001_P0012_T0001_R1_P3_K1_Ch2-Ch1.zen
340	2.300332e-02	6.397958e-03	2.118400e-02	20150715_gfpWAPLch3_G2G1\MitoSys2\Calibration\mEGFPC1H2B_G2\DE_W0002_P0001\DE_2_W0002_P0001_T0002\TR1_W0001_P0012\TR1_2_W0001_P0012_T0001_R1_P3_K1_Ch2-Ch1.zen
380	1.970889e-02	5.489124e-03	1.987100e-02	20150715_gfpWAPLch3_G2G1\MitoSys2\Calibration\mEGFPC1H2B_G2\DE_W0002_P0001\DE_2_W0002_P0001_T0002\TR1_W0001_P0012\TR1_2_W0001_P0012_T0001_R1_P3_K1_Ch2-Ch1.zen
420	1.945652e-02	4.928314e-03	1.871400e-02	20150715_gfpWAPLch3_G2G1\MitoSys2\Calibration\mEGFPC1H2B_G2\DE_W0002_P0001\DE_2_W0002_P0001_T0002\TR1_W0001_P0012\TR1_2_W0001_P0012_T0001_R1_P3_K1_Ch2-Ch1.zen
460	1.873688e-02	6.730894e-03	1.768600e-02	20150715_gfpWAPLch3_G2G1\MitoSys2\Calibration\mEGFPC1H2B_G2\DE_W0002_P0001\DE_2_W0002_P0001_T0002\TR1_W0001_P0012\TR1_2_W0001_P0012_T0001_R1_P3_K1_Ch2-Ch1.zen
500	1.484663e-02	5.036282e-03	1.676400e-02	20150715_gfpWAPLch3_G2G1\MitoSys2\Calibration\mEGFPC1H2B_G2\DE_W0002_P0001\DE_2_W0002_P0001_T0002\TR1_W0001_P0012\TR1_2_W0001_P0012_T0001_R1_P3_K1_Ch2-Ch1.zen
540	1.474358e-02	4.811711e-03	1.593200e-02	20150715_gfpWAPLch3_G2G1\MitoSys2\Calibration\mEGFPC1H2B_G2\DE_W0002_P0001\DE_2_W0002_P0001_T0002\TR1_W0001_P0012\TR1_2_W0001_P0012_T0001_R1_P3_K1_Ch2-Ch1.zen
580	1.448120e-02	5.198673e-03	1.517700e-02	20150715_gfpWAPLch3_G2G1\MitoSys2\Calibration\mEGFPC1H2B_G2\DE_W0002_P0001\DE_2_W0002_P0001_T0002\TR1_W0001_P0012\TR1_2_W0001_P0012_T0001_R1_P3_K1_Ch2-Ch1.zen
620	1.529218e-02	4.490204e-03	1.448900e-02	20150715_gfpWAPLch3_G2G1\MitoSys2\Calibration\mEGFPC1H2B_G2\DE_W0002_P0001\DE_2_W0002_P0001_T0002\TR1_W0001_P0012\TR1_2_W0001_P0012_T0001_R1_P3_K1_Ch2-Ch1.zen
660	1.526721e-02	5.691258e-03	1.385800e-02	20150715_gfpWAPLch3_G2G1\MitoSys2\Calibration\mEGFPC1H2B_G2\DE_W0002_P0001\DE_2_W0002_P0001_T0002\TR1_W0001_P0012\TR1_2_W0001_P0012_T0001_R1_P3_K1_Ch2-Ch1.zen
700	1.363489e-02	3.658362e-03	1.327800e-02	20150715_gfpWAPLch3_G2G1\MitoSys2\Calibration\mEGFPC1H2B_G2\DE_W0002_P0001\DE_2_W0002_P0001_T0002\TR1_W0001_P0012\TR1_2_W0001_P0012_T0001_R1_P3_K1_Ch2-Ch1.zen
780	1.175346e-02	4.148276e-03	1.224800e-02	20150715_gfpWAPLch3_G2G1\MitoSys2\Calibration\mEGFPC1H2B_G2\DE_W0002_P0001\DE_2_W0002_P0001_T0002\TR1_W0001_P0012\TR1_2_W0001_P0012_T0001_R1_P3_K1_Ch2-Ch1.zen
860	1.049370e-02	4.322524e-03	1.136100e-02	20150715_gfpWAPLch3_G2G1\MitoSys2\Calibration\mEGFPC1H2B_G2\DE_W0002_P0001\DE_2_W0002_P0001_T0002\TR1_W0001_P0012\TR1_2_W0001_P0012_T0001_R1_P3_K1_Ch2-Ch1.zen
940	9.523794e-03	3.801754e-03	1.058800e-02	20150715_gfpWAPLch3_G2G1\MitoSys2\Calibration\mEGFPC1H2B_G2\DE_W0002_P0001\DE_2_W0002_P0001_T0002\TR1_W0001_P0012\TR1_2_W0001_P0012_T0001_R1_P3_K1_Ch2-Ch1.zen
1020	9.831556e-03	4.075375e-03	9.910300e-03	20150715_gfpWAPLch3_G2G1\MitoSys2\Calibration\mEGFPC1H2B_G2\DE_W0002_P0001\DE_2_W0002_P0001_T0002\TR1_W0001_P0012\TR1_2_W0001_P0012_T0001_R1_P3_K1_Ch2-Ch1.zen
1100	8.002480e-03	3.380042e-03	9.310400e-03	20150715_gfpWAPLch3_G2G1\MitoSys2\Calibration\mEGFPC1H2B_G2\DE_W0002_P0001\DE_2_W0002_P0001_T0002\TR1_W0001_P0012\TR1_2_W0001_P0012_T0001_R1_P3_K1_Ch2-Ch1.zen
1180	8.502190e-03	4.254427e-03	8.776000e-03	20150715_gfpWAPLch3_G2G1\MitoSys2\Calibration\mEGFPC1H2B_G2\DE_W0002_P0001\DE_2_W0002_P0001_T0002\TR1_W0001_P0012\TR1_2_W0001_P0012_T0001_R1_P3_K1_Ch2-Ch1.zen
1260	9.358493e-03	3.245774e-03	8.297000e-03	20150715_gfpWAPLch3_G2G1\MitoSys2\Calibration\mEGFPC1H2B_G2\DE_W0002_P0001\DE_2_W0002_P0001_T0002\TR1_W0001_P0012\TR1_2_W0001_P0012_T0001_R1_P3_K1_Ch2-Ch1.zen
1340	8.364260e-03	4.122725e-03	7.865400e-03	20150715_gfpWAPLch3_G2G1\MitoSys2\Calibration\mEGFPC1H2B_G2\DE_W0002_P0001\DE_2_W0002_P0001_T0002\TR1_W0001_P0012\TR1_2_W0001_P0012_T0001_R1_P3_K1_Ch2-Ch1.zen
1420	7.489867e-03	3.378536e-03	7.474600e-03	20150715_gfpWAPLch3_G2G1\MitoSys2\Calibration\mEGFPC1H2B_G2\DE_W0002_P0001\DE_2_W0002_P0001_T0002\TR1_W0001_P0012\TR1_2_W0001_P0012_T0001_R1_P3_K1_Ch2-Ch1.zen
1500	7.573138e-03	2.590840e-03	7.119100e-03	20150715_gfpWAPLch3_G2G1\MitoSys2\Calibration\mEGFPC1H2B_G2\DE_W0002_P0001\DE_2_W0002_P0001_T0002\TR1_W0001_P0012\TR1_2_W0001_P0012_T0001_R1_P3_K1_Ch2-Ch1.zen
1660	7.047726e-03	2.698405e-03	6.496700e-03	20150715_gfpWAPLch3_G2G1\MitoSys2\Calibration\mEGFPC1H2B_G2\DE_W0002_P0001\DE_2_W0002_P0001_T0002\TR1_W0001_P0012\TR1_2_W0001_P0012_T0001_R1_P3_K1_Ch2-Ch1.zen
1820	6.203423e-03	2.845037e-03	5.970100e-03	20150715_gfpWAPLch3_G2G1\MitoSys2\Calibration\mEGFPC1H2B_G2\DE_W0002_P0001\DE_2_W0002_P0001_T0002\TR1_W0001_P0012\TR1_2_W0001_P0012_T0001_R1_P3_K1_Ch2-Ch1.zen
1980	5.598884e-03	2.987154e-03	5.519000e-03	20150715_gfpWAPLch3_G2G1\MitoSys2\Calibration\mEGFPC1H2B_G2\DE_W0002_P0001\DE_2_W0002_P0001_T0002\TR1_W0001_P0012\TR1_2_W0001_P0012_T0001_R1_P3_K1_Ch2-Ch1.zen
2140	4.429271e-03	2.732894e-03	5.128500e-03	20150715_gfpWAPLch3_G2G1\MitoSys2\Calibration\mEGFPC1H2B_G2\DE_W0002_P0001\DE_2_W0002_P0001_T0002\TR1_W0001_P0012\TR1_2_W0001_P0012_T0001_R1_P3_K1_Ch2-Ch1.zen
2300	4.868082e-03	2.142550e-03	4.787300e-03	20150715_gfpWAPLch3_G2G1\MitoSys2\Calibration\mEGFPC1H2B_G2\DE_W0002_P0001\DE_2_W0002_P0001_T0002\TR1_W0001_P0012\TR1_2_W0001_P0012_T0001_R1_P3_K1_Ch2-Ch1.zen
2460	4.448870e-03	2.993659e-03	4.486800e-03	20150715_gfpWAPLch3_G2G1\MitoSys2\Calibration\mEGFPC1H2B_G2\DE_W0002_P0001\DE_2_W0002_P0001_T0002\TR1_W0001_P0012\TR1_2_W0001_P0012_T0001_R1_P3_K1_Ch2-Ch1.zen
2620	5.042314e-03	2.504658e-03	4.220200e-03	20150715_gfpWAPLch3_G2G1\MitoSys2\Calibration\mEGFPC1H2B_G2\DE_W0002_P0001\DE_2_W0002_P0001_T0002\TR1_W0001_P0012\TR1_2_W0001_P0012_T0001_R1_P3_K1_Ch2-Ch1.zen
2780	4.045471e-03	2.969098e-03	3.982100e-03	20150715_gfpWAPLch3_G2G1\MitoSys2\Calibration\mEGFPC1H2B_G2\DE_W0002_P0001\DE_2_W0002_P0001_T0002\TR1_W0001_P0012\TR1_2_W0001_P0012_T0001_R1_P3_K1_Ch2-Ch1.zen
2940	3.647262e-03	3.370791e-03	3.768400e-03	20150715_gfpWAPLch3_G2G1\MitoSys2\Calibration\mEGFPC1H2B_G2\DE_W0002_P0001\DE_2_W0002_P0001_T0002\TR1_W0001_P0012\TR1_2_W0001_P0012_T0001_R1_P3_K1_Ch2-Ch1.zen
3100	3.254196e-03	3.086288e-03	3.575500e-03	20150715_gfpWAPLch3_G2G1\MitoSys2\Calibration\mEGFPC1H2B_G2\DE_W0002_P0001\DE_2_W0002_P0001_T0002\TR1_W0001_P0012\TR1_2_W0001_P0012_T0001_R1_P3_K1_Ch2-Ch1.zen
3420	3.003148e-03	2.543671e-03	3.241100e-03	20150715_gfpWAPLch3_G2G1\MitoSys2\Calibration\mEGFPC1H2B_G2\DE_W0002_P0001\DE_2_W0002_P0001_T0002\TR1_W0001_P0012\TR1_2_W0001_P0012_T0001_R1_P3_K1_Ch2-Ch1.zen
3740	3.003235e-03	2.005543e-03	2.961700e-03	20150715_gfpWAPLch3_G2G1\MitoSys2\Calibration\mEGFPC1H2B_G2\DE_W0002_P0001\DE_2_W0002_P0001_T0002\TR1_W0001_P0012\TR1_2_W0001_P0012_T0001_R1_P3_K1_Ch2-Ch1.zen
4060	2.654517e-03	2.561340e-03	2.724900e-03	20150715_gfpWAPLch3_G2G1\MitoSys2\Calibration\mEGFPC1H2B_G2\DE_W0002_P0001\DE_2_W0002_P0001_T0002\TR1_W0001_P0012\TR1_2_W0001_P0012_T0001_R1_P3_K1_Ch2-Ch1.zen
4380	2.217380e-03	2.696322e-03	2.521900e-03	20150715_gfpWAPLch3_G2G1\MitoSys2\Calibration\mEGFPC1H2B_G2\DE_W0002_P0001\DE_2_W0002_P0001_T0002\TR1_W0001_P0012\TR1_2_W0001_P0012_T0001_R1_P3_K1_Ch2-Ch1.zen
4700	2.135481e-03	3.029545e-03	2.345900e-03	20150715_gfpWAPLch3_G2G1\MitoSys2\Calibration\mEGFPC1H2B_G2\DE_W0002_P0001\DE_2_W0002_P0001_T0002\TR1_W0001_P0012\TR1_2_W0001_P0012_T0001_R1_P3_K1_Ch2-Ch1.zen
5020	1.881247e-03	2.783176e-03	2.192100e-03	20150715_gfpWAPLch3_G2G1\MitoSys2\Calibration\mEGFPC1H2B_G2\DE_W0002_P0001\DE_2_W0002_P0001_T0002\TR1_W0001_P0012\TR1_2_W0001_P0012_T0001_R1_P3_K1_Ch2-Ch1.zen
5340	1.470454e-03	2.541030e-03	2.056600e-03	20150715_gfpWAPLch3_G2G1\MitoSys2\Calibration\mEGFPC1H2B_G2\DE_W0002_P0001\DE_2_W0002_P0001_T0002\TR1_W0001_P0012\TR1_2_W0001_P0012_T0001_R1_P3_K1_Ch2-Ch1.zen
5660	2.462611e-03	2.486588e-03	1.936400e-03	20150715_gfpWAPLch3_G2G1\MitoSys2\Calibration\mEGFPC1H2B_G2\DE_W0002_P0001\DE_2_W0002_P0001_T0002\TR1_W0001_P0012\TR1_2_W0001_P0012_T0001_R1_P3_K1_Ch2-Ch1.zen
5980	3.061989e-03	2.462452e-03	1.829000e-03	20150715_gfpWAPLch3_G2G1\MitoSys2\Calibration\mEGFPC1H2B_G2\DE_W0002_P0001\DE_2_W0002_P0001_T0002\TR1_W0001_P0012\TR1_2_W0001_P0012_T0001_R1_P3_K1_Ch2-Ch1.zen
6300	2.220328e-03	1.587487e-03	1.732500e-03	20150715_gfpWAPLch3_G2G1\MitoSys2\Calibration\mEGFPC1H2B_G2\DE_W0002_P0001\DE_2_W0002_P0001_T0002\TR1_W0001_P0012\TR1_2_W0001_P0012_T0001_R1_P3_K1_Ch2-Ch1.zen
6940	1.891846e-03	2.129220e-03	1.566400e-03	20150715_gfpWAPLch3_G2G1\MitoSys2\Calibration\mEGFPC1H2B_G2\DE_W0002_P0001\DE_2_W0002_P0001_T0002\TR1_W0001_P0012\TR1_2_W0001_P0012_T0001_R1_P3_K1_Ch2-Ch1.zen
7580	9.061508e-04	2.116281e-03	1.428600e-03	20150715_gfpWAPLch3_G2G1\MitoSys2\Calibration\mEGFPC1H2B_G2\DE_W0002_P0001\DE_2_W0002_P0001_T0002\TR1_W0001_P0012\TR1_2_W0001_P0012_T0001_R1_P3_K1_Ch2-Ch1.zen
8220	8.697444e-04	2.501324e-03	1.312600e-03	20150715_gfpWAPLch3_G2G1\MitoSys2\Calibration\mEGFPC1H2B_G2\DE_W0002_P0001\DE_2_W0002_P0001_T0002\TR1_W0001_P0012\TR1_2_W0001_P0012_T0001_R1_P3_K1_Ch2-Ch1.zen
8860	8.936184e-04	2.237548e-03	1.213500e-03	20150715_gfpWAPLch3_G2G1\MitoSys2\Calibration\mEGFPC1H2B_G2\DE_W0002_P0001\DE_2_W0002_P0001_T0002\TR1_W0001_P0012\TR1_2_W0001_P0012_T0001_R1_P3_K1_Ch2-Ch1.zen
9500	1.380149e-03	2.143166e-03	1.127900e-03	20150715_gfpWAPLch3_G2G1\MitoSys2\Calibration\mEGFPC1H2B_G2\DE_W0002_P0001\DE_2_W0002_P0001_T0002\TR1_W0001_P0012\TR1_2_W0001_P0012_T0001_R1_P3_K1_Ch2-Ch1.zen
10140	1.462019e-03	2.393625e-03	1.053300e-03	20150715_gfpWAPLch3_G2G1\MitoSys2\Calibration\mEGFPC1H2B_G2\DE_W0002_P0001\DE_2_W0002_P0001_T0002\TR1_W0001_P0012\TR1_2_W0001_P0012_T0001_R1_P3_K1_Ch2-Ch1.zen
10780	1.403451e-04	1.774047e-03	9.876300e-04	20150715_gfpWAPLch3_G2G1\MitoSys2\Calibration\mEGFPC1H2B_G2\DE_W0002_P0001\DE_2_W0002_P0001_T0002\TR1_W0001_P0012\TR1_2_W0001_P0012_T0001_R1_P3_K1_Ch2-Ch1.zen
11420	1.130876e-03	2.229220e-03	9.294000e-04	20150715_gfpWAPLch3_G2G1\MitoSys2\Calibration\mEGFPC1H2B_G2\DE_W0002_P0001\DE_2_W0002_P0001_T0002\TR1_W0001_P0012\TR1_2_W0001_P0012_T0001_R1_P3_K1_Ch2-Ch1.zen
12060	1.201488e-03	2.025299e-03	8.773800e-04	20150715_gfpWAPLch3_G2G1\MitoSys2\Calibration\mEGFPC1H2B_G2\DE_W0002_P0001\DE_2_W0002_P0001_T0002\TR1_W0001_P0012\TR1_2_W0001_P0012_T0001_R1_P3_K1_Ch2-Ch1.zen
12700	8.163404e-04	1.631320e-03	8.306300e-04	20150715_gfpWAPLch3_G2G1\MitoSys2\Calibration\mEGFPC1H2B_G2\DE_W0002_P0001\DE_2_W0002_P0001_T0002\TR1_W0001_P0012\TR1_2_W0001_P0012_T0001_R1_P3_K1_Ch2-Ch1.zen
13980	9.174149e-04	1.623636e-03	7.499300e-04	20150715_gfpWAPLch3_G2G1\MitoSys2\Calibration\mEGFPC1H2B_G2\DE_W0002_P0001\DE_2_W0002_P0001_T0002\TR1_W0001_P0012\TR1_2_W0001_P0012_T0001_R1_P3_K1_Ch2-Ch1.zen
15260	1.971602e-04	1.718351e-03	6.826700e-04	20150715_gfpWAPLch3_G2G1\MitoSys2\Calibration\mEGFPC1H2B_G2\DE_W0002_P0001\DE_2_W0002_P0001_T0002\TR1_W0001_P0012\TR1_2_W0001_P0012_T0001_R1_P3_K1_Ch2-Ch1.zen
16540	5.090105e-04	1.334405e-03	6.256500e-04	20150715_gfpWAPLch3_G2G1\MitoSys2\Calibration\mEGFPC1H2B_G2\DE_W0002_P0001\DE_2_W0002_P0001_T0002\TR1_W0001_P0012\TR1_2_W0001_P0012_T0001_R1_P3_K1_Ch2-Ch1.zen
17820	4.058210e-04	2.050726e-03	5.766400e-04	20150715_gfpWAPLch3_G2G1\MitoSys2\Calibration\mEGFPC1H2B_G2\DE_W0002_P0001\DE_2_W0002_P0001_T0002\TR1_W0001_P0012\TR1_2_W0001_P0012_T0001_R1_P3_K1_Ch2-Ch1.zen
19100	8.404706e-04	1.651694e-03	5.340000e-04	20150715_gfpWAPLch3_G2G1\MitoSys2\Calibration\mEGFPC1H2B_G2\DE_W0002_P0001\DE_2_W0002_P0001_T0002\TR1_W0001_P0012\TR1_2_W0001_P0012_T0001_R1_P3_K1_Ch2-Ch1.zen
20380	8.594674e-04	1.820374e-03	4.965400e-04	20150715_gfpWAPLch3_G2G1\MitoSys2\Calibration\mEGFPC1H2B_G2\DE_W0002_P0001\DE_2_W0002_P0001_T0002\TR1_W0001_P0012\TR1_2_W0001_P0012_T0001_R1_P3_K1_Ch2-Ch1.zen
21660	4.535798e-04	1.556368e-03	4.633400e-04	20150715_gfpWAPLch3_G2G1\MitoSys2\Calibration\mEGFPC1H2B_G2\DE_W0002_P0001\DE_2_W0002_P0001_T0002\TR1_W0001_P0012\TR1_2_W0001_P0012_T0001_R1_P3_K1_Ch2-Ch1.zen
22940	6.508928e-04	1.637753e-03	4.337000e-04	20150715_gfpWAPLch3_G2G1\MitoSys2\Calibration\mEGFPC1H2B_G2\DE_W0002_P0001\DE_2_W0002_P0001_T0002\TR1_W0001_P0012\TR1_2_W0001_P0012_T0001_R1_P3_K1_Ch2-Ch1.zen
24220	6.880774e-04	1.481625e-03	4.070700e-04	20150715_gfpWAPLch3_G2G1\MitoSys2\Calibration\mEGFPC1H2B_G2\DE_W0002_P0001\DE_2_W0002_P0001_T0002\TR1_W0001_P0012\TR1_2_W0001_P0012_T0001_R1_P3_K1_Ch2-Ch1.zen
25500	8.474674e-04	1.503833e-03	3.830000e-04	20150715_gfpWAPLch3_G2G1\MitoSys2\Calibration\mEGFPC1H2B_G2\DE_W0002_P0001\DE_2_W0002_P0001_T0002\TR1_W0001_P0012\TR1_2_W0001_P0012_T0001_R1_P3_K1_Ch2-Ch1.zen
28060	7.245489e-04	1.439458e-03	3.412100e-04	20150715_gfpWAPLch3_G2G1\MitoSys2\Calibration\mEGFPC1H2B_G2\DE_W0002_P0001\DE_2_W0002_P0001_T0002\TR1_W0001_P0012\TR1_2_W0001_P0012_T0001_R1_P3_K1_Ch2-Ch1.zen
30620	3.815254e-04	1.515546e-03	3.062100e-04	20150715_gfpWAPLch3_G2G1\MitoSys2\Calibration\mEGFPC1H2B_G2\DE_W0002_P0001\DE_2_W0002_P0001_T0002\TR1_W0001_P0012\TR1_2_W0001_P0012_T0001_R1_P3_K1_Ch2-Ch1.zen
33180	1.229062e-04	1.552877e-03	2.765000e-04	20150715_gfpWAPLch3_G2G1\MitoSys2\Calibration\mEGFPC1H2B_G2\DE_W0002_P0001\DE_2_W0002_P0001_T0002\TR1_W0001_P0012\TR1_2_W0001_P0012_T0001_R1_P3_K1_Ch2-Ch1.zen
35740	1.351262e-04	1.276744e-03	2.510200e-04	20150715_gfpWAPLch3_G2G1\MitoSys2\Calibration\mEGFPC1H2B_G2\DE_W0002_P0001\DE_2_W0002_P0001_T0002\TR1_W0001_P0012\TR1_2_W0001_P0012_T0001_R1_P3_K1_Ch2-Ch1.zen
38300	-3.444979e-04	1.759301e-03	2.289600e-04	20150715_gfpWAPLch3_G2G1\MitoSys2\Calibration\mEGFPC1H2B_G2\DE_W0002_P0001\DE_2_W0002_P0001_T0002\TR1_W0001_P0012\TR1_2_W0001_P0012_T0001_R1_P3_K1_Ch2-Ch1.zen
40860	-2.943757e-04	1.462957e-03	2.097400e-04	20150715_gfpWAPLch3_G2G1\MitoSys2\Calibration\mEGFPC1H2B_G2\DE_W0002_P0001\DE_2_W0002_P0001_T0002\TR1_W0001_P0012\TR1_2_W0001_P0012_T0001_R1_P3_K1_Ch2-Ch1.zen
43420	4.147551e-04	1.596435e-03	1.928600e-04	20150715_gfpWAPLch3_G2G1\MitoSys2\Calibration\mEGFPC1H2B_G2\DE_W0002_P0001\DE_2_W0002_P0001_T0002\TR1_W0001_P0012\TR1_2_W0001_P0012_T0001_R1_P3_K1_Ch2-Ch1.zen
45980	3.588420e-04	1.598149e-03	1.779600e-04	20150715_gfpWAPLch3_G2G1\MitoSys2\Calibration\mEGFPC1H2B_G2\DE_W0002_P0001\DE_2_W0002_P0001_T0002\TR1_W0001_P0012\TR1_2_W0001_P0012_T0001_R1_P3_K1_Ch2-Ch1.zen
48540	4.255570e-04	1.118576e-03	1.647300e-04	20150715_gfpWAPLch3_G2G1\MitoSys2\Calibration\mEGFPC1H2B_G2\DE_W0002_P0001\DE_2_W0002_P0001_T0002\TR1_W0001_P0012\TR1_2_W0001_P0012_T0001_R1_P3_K1_Ch2-Ch1.zen
51100	4.495630e-04	8.220180e-04	1.529400e-04	20150715_gfpWAPLch3_G2G1\MitoSys2\Calibration\mEGFPC1H2B_G2\DE_W0002_P0001\DE_2_W0002_P0001_T0002\TR1_W0001_P0012\TR1_2_W0001_P0012_T0001_R1_P3_K1_Ch2-Ch1.zen
56220	9.726683e-05	1.118395e-03	1.328800e-04	20150715_gfpWAPLch3_G2G1\MitoSys2\Calibration\mEGFPC1H2B_G2\DE_W0002_P0001\DE_2_W0002_P0001_T0002\TR1_W0001_P0012\TR1_2_W0001_P0012_T0001_R1_P3_K1_Ch2-Ch1.zen
61340	-1.008272e-05	1.096475e-03	1.165500e-04	20150715_gfpWAPLch3_G2G1\MitoSys2\Calibration\mEGFPC1H2B_G2\DE_W0002_P0001\DE_2_W0002_P0001_T0002\TR1_W0001_P0012\TR1_2_W0001_P0012_T0001_R1_P3_K1_Ch2-Ch1.zen
66460	-1.985032e-04	8.230875e-04	1.030700e-04	20150715_gfpWAPLch3_G2G1\MitoSys2\Calibration\mEGFPC1H2B_G2\DE_W0002_P0001\DE_2_W0002_P0001_T0002\TR1_W0001_P0012\TR1_2_W0001_P0012_T0001_R1_P3_K1_Ch2-Ch1.zen
71580	8.640720e-06	1.043646e-03	9.182500e-05	20150715_gfpWAPLch3_G2G1\MitoSys2\Calibration\mEGFPC1H2B_G2\DE_W0002_P0001\DE_2_W0002_P0001_T0002\TR1_W0001_P0012\TR1_2_W0001_P0012_T0001_R1_P3_K1_Ch2-Ch1.zen
76700	6.808375e-05	1.421366e-03	8.233700e-05	20150715_gfpWAPLch3_G2G1\MitoSys2\Calibration\mEGFPC1H2B_G2\DE_W0002_P0001\DE_2_W0002_P0001_T0002\TR1_W0001_P0012\TR1_2_W0001_P0012_T0001_R1_P3_K1_Ch2-Ch1.zen
81820	-1.202522e-04	1.115443e-03	7.426000e-05	20150715_gfpWAPLch3_G2G1\MitoSys2\Calibration\mEGFPC1H2B_G2\DE_W0002_P0001\DE_2_W0002_P0001_T0002\TR1_W0001_P0012\TR1_2_W0001_P0012_T0001_R1_P3_K1_Ch2-Ch1.zen
86940	-1.269255e-04	1.283697e-03	6.732700e-05	20150715_gfpWAPLch3_G2G1\MitoSys2\Calibration\mEGFPC1H2B_G2\DE_W0002_P0001\DE_2_W0002_P0001_T0002\TR1_W0001_P0012\TR1_2_W0001_P0012_T0001_R1_P3_K1_Ch2-Ch1.zen
92060	-2.641396e-05	1.036406e-03	6.133100e-05	20150715_gfpWAPLch3_G2G1\MitoSys2\Calibration\mEGFPC1H2B_G2\DE_W0002_P0001\DE_2_W0002_P0001_T0002\TR1_W0001_P0012\TR1_2_W0001_P0012_T0001_R1_P3_K1_Ch2-Ch1.zen
97180	-2.034905e-05	1.049096e-03	5.611000e-05	20150715_gfpWAPLch3_G2G1\MitoSys2\Calibration\mEGFPC1H2B_G2\DE_W0002_P0001\DE_2_W0002_P0001_T0002\TR1_W0001_P0012\TR1_2_W0001_P0012_T0001_R1_P3_K1_Ch2-Ch1.zen
102300	-1.293186e-04	7.326521e-04	5.153600e-05	20150715_gfpWAPLch3_G2G1\MitoSys2\Calibration\mEGFPC1H2B_G2\DE_W0002_P0001\DE_2_W0002_P0001_T0002\TR1_W0001_P0012\TR1_2_W0001_P0012_T0001_R1_P3_K1_Ch2-Ch1.zen
112540	-9.104321e-05	1.140468e-03	4.393600e-05	20150715_gfpWAPLch3_G2G1\MitoSys2\Calibration\mEGFPC1H2B_G2\DE_W0002_P0001\DE_2_W0002_P0001_T0002\TR1_W0001_P0012\TR1_2_W0001_P0012_T0001_R1_P3_K1_Ch2-Ch1.zen
122780	-1.669872e-04	8.350711e-04	3.791900e-05	20150715_gfpWAPLch3_G2G1\MitoSys2\Calibration\mEGFPC1H2B_G2\DE_W0002_P0001\DE_2_W0002_P0001_T0002\TR1_W0001_P0012\TR1_2_W0001_P0012_T0001_R1_P3_K1_Ch2-Ch1.zen
133020	-1.468327e-04	8.355719e-04	3.307300e-05	20150715_gfpWAPLch3_G2G1\MitoSys2\Calibration\mEGFPC1H2B_G2\DE_W0002_P0001\DE_2_W0002_P0001_T0002\TR1_W0001_P0012\TR1_2_W0001_P0012_T0001_R1_P3_K1_Ch2-Ch1.zen
143260	-1.749041e-04	8.509366e-04	2.911200e-05	20150715_gfpWAPLch3_G2G1\MitoSys2\Calibration\mEGFPC1H2B_G2\DE_W0002_P0001\DE_2_W0002_P0001_T0002\TR1_W0001_P0012\TR1_2_W0001_P0012_T0001_R1_P3_K1_Ch2-Ch1.zen
153500	-2.572547e-04	8.651689e-04	2.583300e-05	20150715_gfpWAPLch3_G2G1\MitoSys2\Calibration\mEGFPC1H2B_G2\DE_W0002_P0001\DE_2_W0002_P0001_T0002\TR1_W0001_P0012\TR1_2_W0001_P0012_T0001_R1_P3_K1_Ch2-Ch1.zen
163740	-2.556531e-04	1.106212e-03	2.308700e-05	20150715_gfpWAPLch3_G2G1\MitoSys2\Calibration\mEGFPC1H2B_G2\DE_W0002_P0001\DE_2_W0002_P0001_T0002\TR1_W0001_P0012\TR1_2_W0001_P0012_T0001_R1_P3_K1_Ch2-Ch1.zen
173980	-2.249911e-04	8.099524e-04	2.076400e-05	20150715_gfpWAPLch3_G2G1\MitoSys2\Calibration\mEGFPC1H2B_G2\DE_W0002_P0001\DE_2_W0002_P0001_T0002\TR1_W0001_P0012\TR1_2_W0001_P0012_T0001_R1_P3_K1_Ch2-Ch1.zen
184220	-1.115711e-04	8.315402e-04	1.878200e-05	20150715_gfpWAPLch3_G2G1\MitoSys2\Calibration\mEGFPC1H2B_G2\DE_W0002_P0001\DE_2_W0002_P0001_T0002\TR1_W0001_P0012\TR1_2_W0001_P0012_T0001_R1_P3_K1_Ch2-Ch1.zen
194460	-2.049200e-04	8.117077e-04	1.707600e-05	20150715_gfpWAPLch3_G2G1\MitoSys2\Calibration\mEGFPC1H2B_G2\DE_W0002_P0001\DE_2_W0002_P0001_T0002\TR1_W0001_P0012\TR1_2_W0001_P0012_T0001_R1_P3_K1_Ch2-Ch1.zen
204700	-1.456688e-04	5.265147e-04	1.559900e-05	20150715_gfpWAPLch3_G2G1\MitoSys2\Calibration\mEGFPC1H2B_G2\DE_W0002_P0001\DE_2_W0002_P0001_T0002\TR1_W0001_P0012\TR1_2_W0001_P0012_T0001_R1_P3_K1_Ch2-Ch1.zen
225180	-1.718771e-04	6.159173e-04	1.317800e-05	20150715_gfpWAPLch3_G2G1\MitoSys2\Calibration\mEGFPC1H2B_G2\DE_W0002_P0001\DE_2_W0002_P0001_T0002\TR1_W0001_P0012\TR1_2_W0001_P0012_T0001_R1_P3_K1_Ch2-Ch1.zen
245660	-2.408630e-04	7.724534e-04	1.129500e-05	20150715_gfpWAPLch3_G2G1\MitoSys2\Calibration\mEGFPC1H2B_G2\DE_W0002_P0001\DE_2_W0002_P0001_T0002\TR1_W0001_P0012\TR1_2_W0001_P0012_T0001_R1_P3_K1_Ch2-Ch1.zen
266140	-1.442984e-04	7.997954e-04	9.799300e-06	20150715_gfpWAPLch3_G2G1\MitoSys2\Calibration\mEGFPC1H2B_G2\DE_W0002_P0001\DE_2_W0002_P0001_T0002\TR1_W0001_P0012\TR1_2_W0001_P0012_T0001_R1_P3_K1_Ch2-Ch1.zen
286620	-2.352589e-05	6.730522e-04	8.592300e-06	20150715_gfpWAPLch3_G2G1\MitoSys2\Calibration\mEGFPC1H2B_G2\DE_W0002_P0001\DE_2_W0002_P0001_T0002\TR1_W0001_P0012\TR1_2_W0001_P0012_T0001_R1_P3_K1_Ch2-Ch1.zen
307100	4.011699e-05	7.204058e-04	7.603400e-06	20150715_gfpWAPLch3_G2G1\MitoSys2\Calibration\mEGFPC1H2B_G2\DE_W0002_P0001\DE_2_W0002_P0001_T0002\TR1_W0001_P0012\TR1_2_W0001_P0012_T0001_R1_P3_K1_Ch2-Ch1.zen
327580	-1.135279e-04	6.552445e-04	6.782800e-06	20150715_gfpWAPLch3_G2G1\MitoSys2\Calibration\mEGFPC1H2B_G2\DE_W0002_P0001\DE_2_W0002_P0001_T0002\TR1_W0001_P0012\TR1_2_W0001_P0012_T0001_R1_P3_K1_Ch2-Ch1.zen
348060	-9.368994e-05	8.547600e-04	6.093900e-06	20150715_gfpWAPLch3_G2G1\MitoSys2\Calibration\mEGFPC1H2B_G2\DE_W0002_P0001\DE_2_W0002_P0001_T0002\TR1_W0001_P0012\TR1_2_W0001_P0012_T0001_R1_P3_K1_Ch2-Ch1.zen
368540	-1.093037e-04	5.936673e-04	5.509900e-06	20150715_gfpWAPLch3_G2G1\MitoSys2\Calibration\mEGFPC1H2B_G2\DE_W0002_P0001\DE_2_W0002_P0001_T0002\TR1_W0001_P0012\TR1_2_W0001_P0012_T0001_R1_P3_K1_Ch2-Ch1.zen
389020	-2.133960e-04	6.270958e-04	5.010100e-06	20150715_gfpWAPLch3_G2G1\MitoSys2\Calibration\mEGFPC1H2B_G2\DE_W0002_P0001\DE_2_W0002_P0001_T0002\TR1_W0001_P0012\TR1_2_W0001_P0012_T0001_R1_P3_K1_Ch2-Ch1.zen
409500	-3.434419e-04	6.130274e-04	4.579000e-06	20150715_gfpWAPLch3_G2G1\MitoSys2\Calibration\mEGFPC1H2B_G2\DE_W0002_P0001\DE_2_W0002_P0001_T0002\TR1_W0001_P0012\TR1_2_W0001_P0012_T0001_R1_P3_K1_Ch2-Ch1.zen
450460	-1.770996e-04	5.642693e-04	3.876500e-06	20150715_gfpWAPLch3_G2G1\MitoSys2\Calibration\mEGFPC1H2B_G2\DE_W0002_P0001\DE_2_W0002_P0001_T0002\TR1_W0001_P0012\TR1_2_W0001_P0012_T0001_R1_P3_K1_Ch2-Ch1.zen
491420	-1.200663e-04	5.726183e-04	3.332200e-06	20150715_gfpWAPLch3_G2G1\MitoSys2\Calibration\mEGFPC1H2B_G2\DE_W0002_P0001\DE_2_W0002_P0001_T0002\TR1_W0001_P0012\TR1_2_W0001_P0012_T0001_R1_P3_K1_Ch2-Ch1.zen
532380	-1.280339e-04	6.275772e-04	2.901400e-06	20150715_gfpWAPLch3_G2G1\MitoSys2\Calibration\mEGFPC1H2B_G2\DE_W0002_P0001\DE_2_W0002_P0001_T0002\TR1_W0001_P0012\TR1_2_W0001_P0012_T0001_R1_P3_K1_Ch2-Ch1.zen
573340	-1.003322e-06	4.493259e-04	2.553900e-06	20150715_gfpWAPLch3_G2G1\MitoSys2\Calibration\mEGFPC1H2B_G2\DE_W0002_P0001\DE_2_W0002_P0001_T0002\TR1_W0001_P0012\TR1_2_W0001_P0012_T0001_R1_P3_K1_Ch2-Ch1.zen
614300	7.979149e-05	3.480719e-04	2.269200e-06	20150715_gfpWAPLch3_G2G1\MitoSys2\Calibration\mEGFPC1H2B_G2\DE_W0002_P0001\DE_2_W0002_P0001_T0002\TR1_W0001_P0012\TR1_2_W0001_P0012_T0001_R1_P3_K1_Ch2-Ch1.zen
655260	1.818578e-04	4.282177e-04	2.032600e-06	20150715_gfpWAPLch3_G2G1\MitoSys2\Calibration\mEGFPC1H2B_G2\DE_W0002_P0001\DE_2_W0002_P0001_T0002\TR1_W0001_P0012\TR1_2_W0001_P0012_T0001_R1_P3_K1_Ch2-Ch1.zen
696220	-1.235358e-04	5.702026e-04	1.833700e-06	20150715_gfpWAPLch3_G2G1\MitoSys2\Calibration\mEGFPC1H2B_G2\DE_W0002_P0001\DE_2_W0002_P0001_T0002\TR1_W0001_P0012\TR1_2_W0001_P0012_T0001_R1_P3_K1_Ch2-Ch1.zen
737180	7.524548e-05	6.060790e-04	1.664600e-06	20150715_gfpWAPLch3_G2G1\MitoSys2\Calibration\mEGFPC1H2B_G2\DE_W0002_P0001\DE_2_W0002_P0001_T0002\TR1_W0001_P0012\TR1_2_W0001_P0012_T0001_R1_P3_K1_Ch2-Ch1.zen
778140	-4.533449e-05	5.124923e-04	1.519600e-06	20150715_gfpWAPLch3_G2G1\MitoSys2\Calibration\mEGFPC1H2B_G2\DE_W0002_P0001\DE_2_W0002_P0001_T0002\TR1_W0001_P0012\TR1_2_W0001_P0012_T0001_R1_P3_K1_Ch2-Ch1.zen
819100	-1.301785e-04	4.230637e-04	1.394100e-06	20150715_gfpWAPLch3_G2G1\MitoSys2\Calibration\mEGFPC1H2B_G2\DE_W0002_P0001\DE_2_W0002_P0001_T0002\TR1_W0001_P0012\TR1_2_W0001_P0012_T0001_R1_P3_K1_Ch2-Ch1.zen
901020	6.795774e-05	5.112257e-04	1.188600e-06	20150715_gfpWAPLch3_G2G1\MitoSys2\Calibration\mEGFPC1H2B_G2\DE_W0002_P0001\DE_2_W0002_P0001_T0002\TR1_W0001_P0012\TR1_2_W0001_P0012_T0001_R1_P3_K1_Ch2-Ch1.zen
982940	-7.415257e-05	4.362419e-04	1.028400e-06	20150715_gfpWAPLch3_G2G1\MitoSys2\Calibration\mEGFPC1H2B_G2\DE_W0002_P0001\DE_2_W0002_P0001_T0002\TR1_W0001_P0012\TR1_2_W0001_P0012_T0001_R1_P3_K1_Ch2-Ch1.zen
1064860	-2.303982e-04	4.879269e-04	9.007700e-07	20150715_gfpWAPLch3_G2G1\MitoSys2\Calibration\mEGFPC1H2B_G2\DE_W0002_P0001\DE_2_W0002_P0001_T0002\TR1_W0001_P0012\TR1_2_W0001_P0012_T0001_R1_P3_K1_Ch2-Ch1.zen
1146780	2.098942e-05	5.604364e-04	7.971600e-07	20150715_gfpWAPLch3_G2G1\MitoSys2\Calibration\mEGFPC1H2B_G2\DE_W0002_P0001\DE_2_W0002_P0001_T0002\TR1_W0001_P0012\TR1_2_W0001_P0012_T0001_R1_P3_K1_Ch2-Ch1.zen
1228700	4.133982e-05	4.389948e-04	7.117500e-07	20150715_gfpWAPLch3_G2G1\MitoSys2\Calibration\mEGFPC1H2B_G2\DE_W0002_P0001\DE_2_W0002_P0001_T0002\TR1_W0001_P0012\TR1_2_W0001_P0012_T0001_R1_P3_K1_Ch2-Ch1.zen
1310620	7.647911e-05	3.134526e-04	6.403800e-07	20150715_gfpWAPLch3_G2G1\MitoSys2\Calibration\mEGFPC1H2B_G2\DE_W0002_P0001\DE_2_W0002_P0001_T0002\TR1_W0001_P0012\TR1_2_W0001_P0012_T0001_R1_P3_K1_Ch2-Ch1.zen
1392540	-7.308357e-05	5.585204e-04	5.800400e-07	20150715_gfpWAPLch3_G2G1\MitoSys2\Calibration\mEGFPC1H2B_G2\DE_W0002_P0001\DE_2_W0002_P0001_T0002\TR1_W0001_P0012\TR1_2_W0001_P0012_T0001_R1_P3_K1_Ch2-Ch1.zen
1474460	1.931505e-04	6.184331e-04	5.285000e-07	20150715_gfpWAPLch3_G2G1\MitoSys2\Calibration\mEGFPC1H2B_G2\DE_W0002_P0001\DE_2_W0002_P0001_T0002\TR1_W0001_P0012\TR1_2_W0001_P0012_T0001_R1_P3_K1_Ch2-Ch1.zen
1556380	3.507623e-05	3.951555e-04	4.840600e-07	20150715_gfpWAPLch3_G2G1\MitoSys2\Calibration\mEGFPC1H2B_G2\DE_W0002_P0001\DE_2_W0002_P0001_T0002\TR1_W0001_P0012\TR1_2_W0001_P0012_T0001_R1_P3_K1_Ch2-Ch1.zen
10	2.701644e-02	5.304339e-03	2.735700e-02	20150715_gfpWAPLch3_G2G1\MitoSys2\Calibration\mEGFPC1H2B_G2\DE_W0003_P0001\DE_2_W0003_P0001_T0001\TR1_W0001_P0002\TR1_2_W0001_P0002_T0001_R1_P1_K1_Ch2-Ch1.zen
20	2.728357e-02	5.706677e-03	2.625200e-02	20150715_gfpWAPLch3_G2G1\MitoSys2\Calibration\mEGFPC1H2B_G2\DE_W0003_P0001\DE_2_W0003_P0001_T0001\TR1_W0001_P0002\TR1_2_W0001_P0002_T0001_R1_P1_K1_Ch2-Ch1.zen
30	2.541840e-02	3.709298e-03	2.520300e-02	20150715_gfpWAPLch3_G2G1\MitoSys2\Calibration\mEGFPC1H2B_G2\DE_W0003_P0001\DE_2_W0003_P0001_T0001\TR1_W0001_P0002\TR1_2_W0001_P0002_T0001_R1_P1_K1_Ch2-Ch1.zen
40	2.491495e-02	5.100397e-03	2.421700e-02	20150715_gfpWAPLch3_G2G1\MitoSys2\Calibration\mEGFPC1H2B_G2\DE_W0003_P0001\DE_2_W0003_P0001_T0001\TR1_W0001_P0002\TR1_2_W0001_P0002_T0001_R1_P1_K1_Ch2-Ch1.zen
50	2.131505e-02	3.972413e-03	2.329400e-02	20150715_gfpWAPLch3_G2G1\MitoSys2\Calibration\mEGFPC1H2B_G2\DE_W0003_P0001\DE_2_W0003_P0001_T0001\TR1_W0001_P0002\TR1_2_W0001_P0002_T0001_R1_P1_K1_Ch2-Ch1.zen
60	2.269712e-02	4.028344e-03	2.243200e-02	20150715_gfpWAPLch3_G2G1\MitoSys2\Calibration\mEGFPC1H2B_G2\DE_W0003_P0001\DE_2_W0003_P0001_T0001\TR1_W0001_P0002\TR1_2_W0001_P0002_T0001_R1_P1_K1_Ch2-Ch1.zen
70	1.987127e-02	5.811818e-03	2.162600e-02	20150715_gfpWAPLch3_G2G1\MitoSys2\Calibration\mEGFPC1H2B_G2\DE_W0003_P0001\DE_2_W0003_P0001_T0001\TR1_W0001_P0002\TR1_2_W0001_P0002_T0001_R1_P1_K1_Ch2-Ch1.zen
80	2.076494e-02	5.238293e-03	2.087400e-02	20150715_gfpWAPLch3_G2G1\MitoSys2\Calibration\mEGFPC1H2B_G2\DE_W0003_P0001\DE_2_W0003_P0001_T0001\TR1_W0001_P0002\TR1_2_W0001_P0002_T0001_R1_P1_K1_Ch2-Ch1.zen
90	2.120842e-02	4.715714e-03	2.017000e-02	20150715_gfpWAPLch3_G2G1\MitoSys2\Calibration\mEGFPC1H2B_G2\DE_W0003_P0001\DE_2_W0003_P0001_T0001\TR1_W0001_P0002\TR1_2_W0001_P0002_T0001_R1_P1_K1_Ch2-Ch1.zen
100	1.920628e-02	3.378059e-03	1.951200e-02	20150715_gfpWAPLch3_G2G1\MitoSys2\Calibration\mEGFPC1H2B_G2\DE_W0003_P0001\DE_2_W0003_P0001_T0001\TR1_W0001_P0002\TR1_2_W0001_P0002_T0001_R1_P1_K1_Ch2-Ch1.zen
120	2.026898e-02	3.682766e-03	1.831500e-02	20150715_gfpWAPLch3_G2G1\MitoSys2\Calibration\mEGFPC1H2B_G2\DE_W0003_P0001\DE_2_W0003_P0001_T0001\TR1_W0001_P0002\TR1_2_W0001_P0002_T0001_R1_P1_K1_Ch2-Ch1.zen
140	1.663781e-02	3.298531e-03	1.725800e-02	20150715_gfpWAPLch3_G2G1\MitoSys2\Calibration\mEGFPC1H2B_G2\DE_W0003_P0001\DE_2_W0003_P0001_T0001\TR1_W0001_P0002\TR1_2_W0001_P0002_T0001_R1_P1_K1_Ch2-Ch1.zen
160	1.581143e-02	3.267666e-03	1.631700e-02	20150715_gfpWAPLch3_G2G1\MitoSys2\Calibration\mEGFPC1H2B_G2\DE_W0003_P0001\DE_2_W0003_P0001_T0001\TR1_W0001_P0002\TR1_2_W0001_P0002_T0001_R1_P1_K1_Ch2-Ch1.zen
180	1.555470e-02	3.839742e-03	1.547700e-02	20150715_gfpWAPLch3_G2G1\MitoSys2\Calibration\mEGFPC1H2B_G2\DE_W0003_P0001\DE_2_W0003_P0001_T0001\TR1_W0001_P0002\TR1_2_W0001_P0002_T0001_R1_P1_K1_Ch2-Ch1.zen
200	1.531322e-02	3.731539e-03	1.472100e-02	20150715_gfpWAPLch3_G2G1\MitoSys2\Calibration\mEGFPC1H2B_G2\DE_W0003_P0001\DE_2_W0003_P0001_T0001\TR1_W0001_P0002\TR1_2_W0001_P0002_T0001_R1_P1_K1_Ch2-Ch1.zen
220	1.509596e-02	2.733447e-03	1.403700e-02	20150715_gfpWAPLch3_G2G1\MitoSys2\Calibration\mEGFPC1H2B_G2\DE_W0003_P0001\DE_2_W0003_P0001_T0001\TR1_W0001_P0002\TR1_2_W0001_P0002_T0001_R1_P1_K1_Ch2-Ch1.zen
240	1.286986e-02	3.419053e-03	1.341600e-02	20150715_gfpWAPLch3_G2G1\MitoSys2\Calibration\mEGFPC1H2B_G2\DE_W0003_P0001\DE_2_W0003_P0001_T0001\TR1_W0001_P0002\TR1_2_W0001_P0002_T0001_R1_P1_K1_Ch2-Ch1.zen
260	1.321927e-02	4.143374e-03	1.284800e-02	20150715_gfpWAPLch3_G2G1\MitoSys2\Calibration\mEGFPC1H2B_G2\DE_W0003_P0001\DE_2_W0003_P0001_T0001\TR1_W0001_P0002\TR1_2_W0001_P0002_T0001_R1_P1_K1_Ch2-Ch1.zen
280	1.266613e-02	3.503399e-03	1.232700e-02	20150715_gfpWAPLch3_G2G1\MitoSys2\Calibration\mEGFPC1H2B_G2\DE_W0003_P0001\DE_2_W0003_P0001_T0001\TR1_W0001_P0002\TR1_2_W0001_P0002_T0001_R1_P1_K1_Ch2-Ch1.zen
300	1.170945e-02	2.757569e-03	1.184700e-02	20150715_gfpWAPLch3_G2G1\MitoSys2\Calibration\mEGFPC1H2B_G2\DE_W0003_P0001\DE_2_W0003_P0001_T0001\TR1_W0001_P0002\TR1_2_W0001_P0002_T0001_R1_P1_K1_Ch2-Ch1.zen
340	1.127855e-02	2.915946e-03	1.099200e-02	20150715_gfpWAPLch3_G2G1\MitoSys2\Calibration\mEGFPC1H2B_G2\DE_W0003_P0001\DE_2_W0003_P0001_T0001\TR1_W0001_P0002\TR1_2_W0001_P0002_T0001_R1_P1_K1_Ch2-Ch1.zen
380	9.618206e-03	1.762461e-03	1.025200e-02	20150715_gfpWAPLch3_G2G1\MitoSys2\Calibration\mEGFPC1H2B_G2\DE_W0003_P0001\DE_2_W0003_P0001_T0001\TR1_W0001_P0002\TR1_2_W0001_P0002_T0001_R1_P1_K1_Ch2-Ch1.zen
420	9.783379e-03	2.158259e-03	9.604200e-03	20150715_gfpWAPLch3_G2G1\MitoSys2\Calibration\mEGFPC1H2B_G2\DE_W0003_P0001\DE_2_W0003_P0001_T0001\TR1_W0001_P0002\TR1_2_W0001_P0002_T0001_R1_P1_K1_Ch2-Ch1.zen
460	8.686713e-03	2.648402e-03	9.031700e-03	20150715_gfpWAPLch3_G2G1\MitoSys2\Calibration\mEGFPC1H2B_G2\DE_W0003_P0001\DE_2_W0003_P0001_T0001\TR1_W0001_P0002\TR1_2_W0001_P0002_T0001_R1_P1_K1_Ch2-Ch1.zen
500	8.862968e-03	2.933461e-03	8.521800e-03	20150715_gfpWAPLch3_G2G1\MitoSys2\Calibration\mEGFPC1H2B_G2\DE_W0003_P0001\DE_2_W0003_P0001_T0001\TR1_W0001_P0002\TR1_2_W0001_P0002_T0001_R1_P1_K1_Ch2-Ch1.zen
540	7.360207e-03	2.532262e-03	8.064500e-03	20150715_gfpWAPLch3_G2G1\MitoSys2\Calibration\mEGFPC1H2B_G2\DE_W0003_P0001\DE_2_W0003_P0001_T0001\TR1_W0001_P0002\TR1_2_W0001_P0002_T0001_R1_P1_K1_Ch2-Ch1.zen
580	7.174585e-03	2.054594e-03	7.652000e-03	20150715_gfpWAPLch3_G2G1\MitoSys2\Calibration\mEGFPC1H2B_G2\DE_W0003_P0001\DE_2_W0003_P0001_T0001\TR1_W0001_P0002\TR1_2_W0001_P0002_T0001_R1_P1_K1_Ch2-Ch1.zen
620	7.239824e-03	2.524529e-03	7.277900e-03	20150715_gfpWAPLch3_G2G1\MitoSys2\Calibration\mEGFPC1H2B_G2\DE_W0003_P0001\DE_2_W0003_P0001_T0001\TR1_W0001_P0002\TR1_2_W0001_P0002_T0001_R1_P1_K1_Ch2-Ch1.zen
660	6.074753e-03	2.382964e-03	6.937000e-03	20150715_gfpWAPLch3_G2G1\MitoSys2\Calibration\mEGFPC1H2B_G2\DE_W0003_P0001\DE_2_W0003_P0001_T0001\TR1_W0001_P0002\TR1_2_W0001_P0002_T0001_R1_P1_K1_Ch2-Ch1.zen
700	6.045697e-03	1.736638e-03	6.625200e-03	20150715_gfpWAPLch3_G2G1\MitoSys2\Calibration\mEGFPC1H2B_G2\DE_W0003_P0001\DE_2_W0003_P0001_T0001\TR1_W0001_P0002\TR1_2_W0001_P0002_T0001_R1_P1_K1_Ch2-Ch1.zen
780	5.754175e-03	2.159376e-03	6.075000e-03	20150715_gfpWAPLch3_G2G1\MitoSys2\Calibration\mEGFPC1H2B_G2\DE_W0003_P0001\DE_2_W0003_P0001_T0001\TR1_W0001_P0002\TR1_2_W0001_P0002_T0001_R1_P1_K1_Ch2-Ch1.zen
860	5.076253e-03	2.212290e-03	5.604900e-03	20150715_gfpWAPLch3_G2G1\MitoSys2\Calibration\mEGFPC1H2B_G2\DE_W0003_P0001\DE_2_W0003_P0001_T0001\TR1_W0001_P0002\TR1_2_W0001_P0002_T0001_R1_P1_K1_Ch2-Ch1.zen
940	4.944177e-03	2.527483e-03	5.198700e-03	20150715_gfpWAPLch3_G2G1\MitoSys2\Calibration\mEGFPC1H2B_G2\DE_W0003_P0001\DE_2_W0003_P0001_T0001\TR1_W0001_P0002\TR1_2_W0001_P0002_T0001_R1_P1_K1_Ch2-Ch1.zen
1020	4.754440e-03	2.521858e-03	4.844300e-03	20150715_gfpWAPLch3_G2G1\MitoSys2\Calibration\mEGFPC1H2B_G2\DE_W0003_P0001\DE_2_W0003_P0001_T0001\TR1_W0001_P0002\TR1_2_W0001_P0002_T0001_R1_P1_K1_Ch2-Ch1.zen
1100	5.155323e-03	2.651683e-03	4.532500e-03	20150715_gfpWAPLch3_G2G1\MitoSys2\Calibration\mEGFPC1H2B_G2\DE_W0003_P0001\DE_2_W0003_P0001_T0001\TR1_W0001_P0002\TR1_2_W0001_P0002_T0001_R1_P1_K1_Ch2-Ch1.zen
1180	3.871448e-03	2.622604e-03	4.256100e-03	20150715_gfpWAPLch3_G2G1\MitoSys2\Calibration\mEGFPC1H2B_G2\DE_W0003_P0001\DE_2_W0003_P0001_T0001\TR1_W0001_P0002\TR1_2_W0001_P0002_T0001_R1_P1_K1_Ch2-Ch1.zen
1260	4.296711e-03	1.705235e-03	4.009500e-03	20150715_gfpWAPLch3_G2G1\MitoSys2\Calibration\mEGFPC1H2B_G2\DE_W0003_P0001\DE_2_W0003_P0001_T0001\TR1_W0001_P0002\TR1_2_W0001_P0002_T0001_R1_P1_K1_Ch2-Ch1.zen
1340	4.491727e-03	1.746793e-03	3.788000e-03	20150715_gfpWAPLch3_G2G1\MitoSys2\Calibration\mEGFPC1H2B_G2\DE_W0003_P0001\DE_2_W0003_P0001_T0001\TR1_W0001_P0002\TR1_2_W0001_P0002_T0001_R1_P1_K1_Ch2-Ch1.zen
1420	3.990235e-03	1.893150e-03	3.588100e-03	20150715_gfpWAPLch3_G2G1\MitoSys2\Calibration\mEGFPC1H2B_G2\DE_W0003_P0001\DE_2_W0003_P0001_T0001\TR1_W0001_P0002\TR1_2_W0001_P0002_T0001_R1_P1_K1_Ch2-Ch1.zen
1500	3.998768e-03	1.416378e-03	3.406800e-03	20150715_gfpWAPLch3_G2G1\MitoSys2\Calibration\mEGFPC1H2B_G2\DE_W0003_P0001\DE_2_W0003_P0001_T0001\TR1_W0001_P0002\TR1_2_W0001_P0002_T0001_R1_P1_K1_Ch2-Ch1.zen
1660	3.799990e-03	1.657372e-03	3.090600e-03	20150715_gfpWAPLch3_G2G1\MitoSys2\Calibration\mEGFPC1H2B_G2\DE_W0003_P0001\DE_2_W0003_P0001_T0001\TR1_W0001_P0002\TR1_2_W0001_P0002_T0001_R1_P1_K1_Ch2-Ch1.zen
1820	3.200484e-03	1.508903e-03	2.824100e-03	20150715_gfpWAPLch3_G2G1\MitoSys2\Calibration\mEGFPC1H2B_G2\DE_W0003_P0001\DE_2_W0003_P0001_T0001\TR1_W0001_P0002\TR1_2_W0001_P0002_T0001_R1_P1_K1_Ch2-Ch1.zen
1980	2.281312e-03	1.555548e-03	2.596500e-03	20150715_gfpWAPLch3_G2G1\MitoSys2\Calibration\mEGFPC1H2B_G2\DE_W0003_P0001\DE_2_W0003_P0001_T0001\TR1_W0001_P0002\TR1_2_W0001_P0002_T0001_R1_P1_K1_Ch2-Ch1.zen
2140	2.677698e-03	1.131047e-03	2.400000e-03	20150715_gfpWAPLch3_G2G1\MitoSys2\Calibration\mEGFPC1H2B_G2\DE_W0003_P0001\DE_2_W0003_P0001_T0001\TR1_W0001_P0002\TR1_2_W0001_P0002_T0001_R1_P1_K1_Ch2-Ch1.zen
2300	2.438527e-03	1.587358e-03	2.228700e-03	20150715_gfpWAPLch3_G2G1\MitoSys2\Calibration\mEGFPC1H2B_G2\DE_W0003_P0001\DE_2_W0003_P0001_T0001\TR1_W0001_P0002\TR1_2_W0001_P0002_T0001_R1_P1_K1_Ch2-Ch1.zen
2460	2.095941e-03	1.127358e-03	2.078000e-03	20150715_gfpWAPLch3_G2G1\MitoSys2\Calibration\mEGFPC1H2B_G2\DE_W0003_P0001\DE_2_W0003_P0001_T0001\TR1_W0001_P0002\TR1_2_W0001_P0002_T0001_R1_P1_K1_Ch2-Ch1.zen
2620	2.119016e-03	1.764208e-03	1.944600e-03	20150715_gfpWAPLch3_G2G1\MitoSys2\Calibration\mEGFPC1H2B_G2\DE_W0003_P0001\DE_2_W0003_P0001_T0001\TR1_W0001_P0002\TR1_2_W0001_P0002_T0001_R1_P1_K1_Ch2-Ch1.zen
2780	1.802330e-03	1.781827e-03	1.825600e-03	20150715_gfpWAPLch3_G2G1\MitoSys2\Calibration\mEGFPC1H2B_G2\DE_W0003_P0001\DE_2_W0003_P0001_T0001\TR1_W0001_P0002\TR1_2_W0001_P0002_T0001_R1_P1_K1_Ch2-Ch1.zen
2940	2.168745e-03	1.671062e-03	1.718800e-03	20150715_gfpWAPLch3_G2G1\MitoSys2\Calibration\mEGFPC1H2B_G2\DE_W0003_P0001\DE_2_W0003_P0001_T0001\TR1_W0001_P0002\TR1_2_W0001_P0002_T0001_R1_P1_K1_Ch2-Ch1.zen
3100	1.895034e-03	1.361371e-03	1.622600e-03	20150715_gfpWAPLch3_G2G1\MitoSys2\Calibration\mEGFPC1H2B_G2\DE_W0003_P0001\DE_2_W0003_P0001_T0001\TR1_W0001_P0002\TR1_2_W0001_P0002_T0001_R1_P1_K1_Ch2-Ch1.zen
3420	1.799849e-03	1.051507e-03	1.456100e-03	20150715_gfpWAPLch3_G2G1\MitoSys2\Calibration\mEGFPC1H2B_G2\DE_W0003_P0001\DE_2_W0003_P0001_T0001\TR1_W0001_P0002\TR1_2_W0001_P0002_T0001_R1_P1_K1_Ch2-Ch1.zen
3740	1.377790e-03	9.025613e-04	1.317200e-03	20150715_gfpWAPLch3_G2G1\MitoSys2\Calibration\mEGFPC1H2B_G2\DE_W0003_P0001\DE_2_W0003_P0001_T0001\TR1_W0001_P0002\TR1_2_W0001_P0002_T0001_R1_P1_K1_Ch2-Ch1.zen
4060	1.048331e-03	1.335091e-03	1.199700e-03	20150715_gfpWAPLch3_G2G1\MitoSys2\Calibration\mEGFPC1H2B_G2\DE_W0003_P0001\DE_2_W0003_P0001_T0001\TR1_W0001_P0002\TR1_2_W0001_P0002_T0001_R1_P1_K1_Ch2-Ch1.zen
[truncated: 23,299 more rows]
