# Supplementary material for: Absolute quantification of cohesin, CTCF and their regulators in human cells
Source: eLife. 2019 Jun 17;8:e46269. doi: 10.7554/eLife.46269 (PMC6606026; doi:10.7554/eLife.46269)
Supplement: Figure 2—source data 1. [file elife-46269-fig2-data1.zip › Figure 2 - source data 1/20150715_gfpWAPLch3_G2G1/2c_opt_time_col_ic_Ch1.txt]

time_s	Ch1_kHz	path
0	2.771486e+02	20150715_gfpWAPLch3_G2G1\MitoSys2\Calibration\mEGFPC1_G2\mEGFP_FCSset1_0_R1_P1_K1_Ch2-Ch1.zen
6.000030e-02	2.711486e+02	20150715_gfpWAPLch3_G2G1\MitoSys2\Calibration\mEGFPC1_G2\mEGFP_FCSset1_0_R1_P1_K1_Ch2-Ch1.zen
1.200000e-01	2.760319e+02	20150715_gfpWAPLch3_G2G1\MitoSys2\Calibration\mEGFPC1_G2\mEGFP_FCSset1_0_R1_P1_K1_Ch2-Ch1.zen
1.800000e-01	2.723653e+02	20150715_gfpWAPLch3_G2G1\MitoSys2\Calibration\mEGFPC1_G2\mEGFP_FCSset1_0_R1_P1_K1_Ch2-Ch1.zen
2.400000e-01	2.767653e+02	20150715_gfpWAPLch3_G2G1\MitoSys2\Calibration\mEGFPC1_G2\mEGFP_FCSset1_0_R1_P1_K1_Ch2-Ch1.zen
3.000000e-01	2.803486e+02	20150715_gfpWAPLch3_G2G1\MitoSys2\Calibration\mEGFPC1_G2\mEGFP_FCSset1_0_R1_P1_K1_Ch2-Ch1.zen
3.600000e-01	2.739486e+02	20150715_gfpWAPLch3_G2G1\MitoSys2\Calibration\mEGFPC1_G2\mEGFP_FCSset1_0_R1_P1_K1_Ch2-Ch1.zen
4.200000e-01	2.807153e+02	20150715_gfpWAPLch3_G2G1\MitoSys2\Calibration\mEGFPC1_G2\mEGFP_FCSset1_0_R1_P1_K1_Ch2-Ch1.zen
4.800000e-01	2.802819e+02	20150715_gfpWAPLch3_G2G1\MitoSys2\Calibration\mEGFPC1_G2\mEGFP_FCSset1_0_R1_P1_K1_Ch2-Ch1.zen
5.400000e-01	2.797486e+02	20150715_gfpWAPLch3_G2G1\MitoSys2\Calibration\mEGFPC1_G2\mEGFP_FCSset1_0_R1_P1_K1_Ch2-Ch1.zen
6.000000e-01	2.813152e+02	20150715_gfpWAPLch3_G2G1\MitoSys2\Calibration\mEGFPC1_G2\mEGFP_FCSset1_0_R1_P1_K1_Ch2-Ch1.zen
6.600000e-01	2.792153e+02	20150715_gfpWAPLch3_G2G1\MitoSys2\Calibration\mEGFPC1_G2\mEGFP_FCSset1_0_R1_P1_K1_Ch2-Ch1.zen
7.200000e-01	2.760486e+02	20150715_gfpWAPLch3_G2G1\MitoSys2\Calibration\mEGFPC1_G2\mEGFP_FCSset1_0_R1_P1_K1_Ch2-Ch1.zen
7.800000e-01	2.735319e+02	20150715_gfpWAPLch3_G2G1\MitoSys2\Calibration\mEGFPC1_G2\mEGFP_FCSset1_0_R1_P1_K1_Ch2-Ch1.zen
8.400000e-01	2.706653e+02	20150715_gfpWAPLch3_G2G1\MitoSys2\Calibration\mEGFPC1_G2\mEGFP_FCSset1_0_R1_P1_K1_Ch2-Ch1.zen
9.000000e-01	2.852819e+02	20150715_gfpWAPLch3_G2G1\MitoSys2\Calibration\mEGFPC1_G2\mEGFP_FCSset1_0_R1_P1_K1_Ch2-Ch1.zen
9.600000e-01	2.744820e+02	20150715_gfpWAPLch3_G2G1\MitoSys2\Calibration\mEGFPC1_G2\mEGFP_FCSset1_0_R1_P1_K1_Ch2-Ch1.zen
1.020010e+00	2.717987e+02	20150715_gfpWAPLch3_G2G1\MitoSys2\Calibration\mEGFPC1_G2\mEGFP_FCSset1_0_R1_P1_K1_Ch2-Ch1.zen
1.080010e+00	2.845486e+02	20150715_gfpWAPLch3_G2G1\MitoSys2\Calibration\mEGFPC1_G2\mEGFP_FCSset1_0_R1_P1_K1_Ch2-Ch1.zen
1.140010e+00	2.790319e+02	20150715_gfpWAPLch3_G2G1\MitoSys2\Calibration\mEGFPC1_G2\mEGFP_FCSset1_0_R1_P1_K1_Ch2-Ch1.zen
1.200010e+00	2.688986e+02	20150715_gfpWAPLch3_G2G1\MitoSys2\Calibration\mEGFPC1_G2\mEGFP_FCSset1_0_R1_P1_K1_Ch2-Ch1.zen
1.260010e+00	2.809153e+02	20150715_gfpWAPLch3_G2G1\MitoSys2\Calibration\mEGFPC1_G2\mEGFP_FCSset1_0_R1_P1_K1_Ch2-Ch1.zen
1.320010e+00	2.670820e+02	20150715_gfpWAPLch3_G2G1\MitoSys2\Calibration\mEGFPC1_G2\mEGFP_FCSset1_0_R1_P1_K1_Ch2-Ch1.zen
1.380010e+00	2.732320e+02	20150715_gfpWAPLch3_G2G1\MitoSys2\Calibration\mEGFPC1_G2\mEGFP_FCSset1_0_R1_P1_K1_Ch2-Ch1.zen
1.440010e+00	2.769986e+02	20150715_gfpWAPLch3_G2G1\MitoSys2\Calibration\mEGFPC1_G2\mEGFP_FCSset1_0_R1_P1_K1_Ch2-Ch1.zen
1.500010e+00	2.745653e+02	20150715_gfpWAPLch3_G2G1\MitoSys2\Calibration\mEGFPC1_G2\mEGFP_FCSset1_0_R1_P1_K1_Ch2-Ch1.zen
1.560010e+00	2.733320e+02	20150715_gfpWAPLch3_G2G1\MitoSys2\Calibration\mEGFPC1_G2\mEGFP_FCSset1_0_R1_P1_K1_Ch2-Ch1.zen
1.620010e+00	2.851653e+02	20150715_gfpWAPLch3_G2G1\MitoSys2\Calibration\mEGFPC1_G2\mEGFP_FCSset1_0_R1_P1_K1_Ch2-Ch1.zen
1.680010e+00	2.757486e+02	20150715_gfpWAPLch3_G2G1\MitoSys2\Calibration\mEGFPC1_G2\mEGFP_FCSset1_0_R1_P1_K1_Ch2-Ch1.zen
1.740010e+00	2.641653e+02	20150715_gfpWAPLch3_G2G1\MitoSys2\Calibration\mEGFPC1_G2\mEGFP_FCSset1_0_R1_P1_K1_Ch2-Ch1.zen
1.800010e+00	2.690487e+02	20150715_gfpWAPLch3_G2G1\MitoSys2\Calibration\mEGFPC1_G2\mEGFP_FCSset1_0_R1_P1_K1_Ch2-Ch1.zen
1.860010e+00	2.711320e+02	20150715_gfpWAPLch3_G2G1\MitoSys2\Calibration\mEGFPC1_G2\mEGFP_FCSset1_0_R1_P1_K1_Ch2-Ch1.zen
1.920010e+00	2.804319e+02	20150715_gfpWAPLch3_G2G1\MitoSys2\Calibration\mEGFPC1_G2\mEGFP_FCSset1_0_R1_P1_K1_Ch2-Ch1.zen
1.980010e+00	2.807319e+02	20150715_gfpWAPLch3_G2G1\MitoSys2\Calibration\mEGFPC1_G2\mEGFP_FCSset1_0_R1_P1_K1_Ch2-Ch1.zen
2.040010e+00	2.728320e+02	20150715_gfpWAPLch3_G2G1\MitoSys2\Calibration\mEGFPC1_G2\mEGFP_FCSset1_0_R1_P1_K1_Ch2-Ch1.zen
2.100010e+00	2.774319e+02	20150715_gfpWAPLch3_G2G1\MitoSys2\Calibration\mEGFPC1_G2\mEGFP_FCSset1_0_R1_P1_K1_Ch2-Ch1.zen
2.160010e+00	2.807653e+02	20150715_gfpWAPLch3_G2G1\MitoSys2\Calibration\mEGFPC1_G2\mEGFP_FCSset1_0_R1_P1_K1_Ch2-Ch1.zen
2.220010e+00	2.766653e+02	20150715_gfpWAPLch3_G2G1\MitoSys2\Calibration\mEGFPC1_G2\mEGFP_FCSset1_0_R1_P1_K1_Ch2-Ch1.zen
2.280010e+00	2.680820e+02	20150715_gfpWAPLch3_G2G1\MitoSys2\Calibration\mEGFPC1_G2\mEGFP_FCSset1_0_R1_P1_K1_Ch2-Ch1.zen
2.340010e+00	2.687820e+02	20150715_gfpWAPLch3_G2G1\MitoSys2\Calibration\mEGFPC1_G2\mEGFP_FCSset1_0_R1_P1_K1_Ch2-Ch1.zen
2.400010e+00	2.683153e+02	20150715_gfpWAPLch3_G2G1\MitoSys2\Calibration\mEGFPC1_G2\mEGFP_FCSset1_0_R1_P1_K1_Ch2-Ch1.zen
2.460010e+00	2.744820e+02	20150715_gfpWAPLch3_G2G1\MitoSys2\Calibration\mEGFPC1_G2\mEGFP_FCSset1_0_R1_P1_K1_Ch2-Ch1.zen
2.520010e+00	2.766986e+02	20150715_gfpWAPLch3_G2G1\MitoSys2\Calibration\mEGFPC1_G2\mEGFP_FCSset1_0_R1_P1_K1_Ch2-Ch1.zen
2.580010e+00	2.819653e+02	20150715_gfpWAPLch3_G2G1\MitoSys2\Calibration\mEGFPC1_G2\mEGFP_FCSset1_0_R1_P1_K1_Ch2-Ch1.zen
2.640010e+00	2.754986e+02	20150715_gfpWAPLch3_G2G1\MitoSys2\Calibration\mEGFPC1_G2\mEGFP_FCSset1_0_R1_P1_K1_Ch2-Ch1.zen
2.700010e+00	2.749986e+02	20150715_gfpWAPLch3_G2G1\MitoSys2\Calibration\mEGFPC1_G2\mEGFP_FCSset1_0_R1_P1_K1_Ch2-Ch1.zen
2.760010e+00	2.744986e+02	20150715_gfpWAPLch3_G2G1\MitoSys2\Calibration\mEGFPC1_G2\mEGFP_FCSset1_0_R1_P1_K1_Ch2-Ch1.zen
2.820010e+00	2.789819e+02	20150715_gfpWAPLch3_G2G1\MitoSys2\Calibration\mEGFPC1_G2\mEGFP_FCSset1_0_R1_P1_K1_Ch2-Ch1.zen
2.880010e+00	2.660987e+02	20150715_gfpWAPLch3_G2G1\MitoSys2\Calibration\mEGFPC1_G2\mEGFP_FCSset1_0_R1_P1_K1_Ch2-Ch1.zen
2.940010e+00	2.700653e+02	20150715_gfpWAPLch3_G2G1\MitoSys2\Calibration\mEGFPC1_G2\mEGFP_FCSset1_0_R1_P1_K1_Ch2-Ch1.zen
3.000020e+00	2.689987e+02	20150715_gfpWAPLch3_G2G1\MitoSys2\Calibration\mEGFPC1_G2\mEGFP_FCSset1_0_R1_P1_K1_Ch2-Ch1.zen
3.060020e+00	2.676320e+02	20150715_gfpWAPLch3_G2G1\MitoSys2\Calibration\mEGFPC1_G2\mEGFP_FCSset1_0_R1_P1_K1_Ch2-Ch1.zen
3.120020e+00	2.719153e+02	20150715_gfpWAPLch3_G2G1\MitoSys2\Calibration\mEGFPC1_G2\mEGFP_FCSset1_0_R1_P1_K1_Ch2-Ch1.zen
3.180020e+00	2.688487e+02	20150715_gfpWAPLch3_G2G1\MitoSys2\Calibration\mEGFPC1_G2\mEGFP_FCSset1_0_R1_P1_K1_Ch2-Ch1.zen
3.240020e+00	2.705986e+02	20150715_gfpWAPLch3_G2G1\MitoSys2\Calibration\mEGFPC1_G2\mEGFP_FCSset1_0_R1_P1_K1_Ch2-Ch1.zen
3.300020e+00	2.748986e+02	20150715_gfpWAPLch3_G2G1\MitoSys2\Calibration\mEGFPC1_G2\mEGFP_FCSset1_0_R1_P1_K1_Ch2-Ch1.zen
3.360020e+00	2.652320e+02	20150715_gfpWAPLch3_G2G1\MitoSys2\Calibration\mEGFPC1_G2\mEGFP_FCSset1_0_R1_P1_K1_Ch2-Ch1.zen
3.420020e+00	2.743653e+02	20150715_gfpWAPLch3_G2G1\MitoSys2\Calibration\mEGFPC1_G2\mEGFP_FCSset1_0_R1_P1_K1_Ch2-Ch1.zen
3.480020e+00	2.717653e+02	20150715_gfpWAPLch3_G2G1\MitoSys2\Calibration\mEGFPC1_G2\mEGFP_FCSset1_0_R1_P1_K1_Ch2-Ch1.zen
3.540020e+00	2.752320e+02	20150715_gfpWAPLch3_G2G1\MitoSys2\Calibration\mEGFPC1_G2\mEGFP_FCSset1_0_R1_P1_K1_Ch2-Ch1.zen
3.600020e+00	2.726986e+02	20150715_gfpWAPLch3_G2G1\MitoSys2\Calibration\mEGFPC1_G2\mEGFP_FCSset1_0_R1_P1_K1_Ch2-Ch1.zen
3.660020e+00	2.723153e+02	20150715_gfpWAPLch3_G2G1\MitoSys2\Calibration\mEGFPC1_G2\mEGFP_FCSset1_0_R1_P1_K1_Ch2-Ch1.zen
3.720020e+00	2.721986e+02	20150715_gfpWAPLch3_G2G1\MitoSys2\Calibration\mEGFPC1_G2\mEGFP_FCSset1_0_R1_P1_K1_Ch2-Ch1.zen
3.780020e+00	2.703487e+02	20150715_gfpWAPLch3_G2G1\MitoSys2\Calibration\mEGFPC1_G2\mEGFP_FCSset1_0_R1_P1_K1_Ch2-Ch1.zen
3.840020e+00	2.605820e+02	20150715_gfpWAPLch3_G2G1\MitoSys2\Calibration\mEGFPC1_G2\mEGFP_FCSset1_0_R1_P1_K1_Ch2-Ch1.zen
3.900020e+00	2.720487e+02	20150715_gfpWAPLch3_G2G1\MitoSys2\Calibration\mEGFPC1_G2\mEGFP_FCSset1_0_R1_P1_K1_Ch2-Ch1.zen
3.960020e+00	2.652987e+02	20150715_gfpWAPLch3_G2G1\MitoSys2\Calibration\mEGFPC1_G2\mEGFP_FCSset1_0_R1_P1_K1_Ch2-Ch1.zen
4.020020e+00	2.647487e+02	20150715_gfpWAPLch3_G2G1\MitoSys2\Calibration\mEGFPC1_G2\mEGFP_FCSset1_0_R1_P1_K1_Ch2-Ch1.zen
4.080020e+00	2.686153e+02	20150715_gfpWAPLch3_G2G1\MitoSys2\Calibration\mEGFPC1_G2\mEGFP_FCSset1_0_R1_P1_K1_Ch2-Ch1.zen
4.140020e+00	2.579821e+02	20150715_gfpWAPLch3_G2G1\MitoSys2\Calibration\mEGFPC1_G2\mEGFP_FCSset1_0_R1_P1_K1_Ch2-Ch1.zen
4.200020e+00	2.646987e+02	20150715_gfpWAPLch3_G2G1\MitoSys2\Calibration\mEGFPC1_G2\mEGFP_FCSset1_0_R1_P1_K1_Ch2-Ch1.zen
4.260020e+00	2.789319e+02	20150715_gfpWAPLch3_G2G1\MitoSys2\Calibration\mEGFPC1_G2\mEGFP_FCSset1_0_R1_P1_K1_Ch2-Ch1.zen
4.320020e+00	2.660820e+02	20150715_gfpWAPLch3_G2G1\MitoSys2\Calibration\mEGFPC1_G2\mEGFP_FCSset1_0_R1_P1_K1_Ch2-Ch1.zen
4.380020e+00	2.723986e+02	20150715_gfpWAPLch3_G2G1\MitoSys2\Calibration\mEGFPC1_G2\mEGFP_FCSset1_0_R1_P1_K1_Ch2-Ch1.zen
4.440020e+00	2.623987e+02	20150715_gfpWAPLch3_G2G1\MitoSys2\Calibration\mEGFPC1_G2\mEGFP_FCSset1_0_R1_P1_K1_Ch2-Ch1.zen
4.500020e+00	2.765486e+02	20150715_gfpWAPLch3_G2G1\MitoSys2\Calibration\mEGFPC1_G2\mEGFP_FCSset1_0_R1_P1_K1_Ch2-Ch1.zen
4.560020e+00	2.719653e+02	20150715_gfpWAPLch3_G2G1\MitoSys2\Calibration\mEGFPC1_G2\mEGFP_FCSset1_0_R1_P1_K1_Ch2-Ch1.zen
4.620020e+00	2.699486e+02	20150715_gfpWAPLch3_G2G1\MitoSys2\Calibration\mEGFPC1_G2\mEGFP_FCSset1_0_R1_P1_K1_Ch2-Ch1.zen
4.680020e+00	2.727653e+02	20150715_gfpWAPLch3_G2G1\MitoSys2\Calibration\mEGFPC1_G2\mEGFP_FCSset1_0_R1_P1_K1_Ch2-Ch1.zen
4.740020e+00	2.760653e+02	20150715_gfpWAPLch3_G2G1\MitoSys2\Calibration\mEGFPC1_G2\mEGFP_FCSset1_0_R1_P1_K1_Ch2-Ch1.zen
4.800020e+00	2.678153e+02	20150715_gfpWAPLch3_G2G1\MitoSys2\Calibration\mEGFPC1_G2\mEGFP_FCSset1_0_R1_P1_K1_Ch2-Ch1.zen
4.860020e+00	2.548154e+02	20150715_gfpWAPLch3_G2G1\MitoSys2\Calibration\mEGFPC1_G2\mEGFP_FCSset1_0_R1_P1_K1_Ch2-Ch1.zen
4.920020e+00	2.694320e+02	20150715_gfpWAPLch3_G2G1\MitoSys2\Calibration\mEGFPC1_G2\mEGFP_FCSset1_0_R1_P1_K1_Ch2-Ch1.zen
4.980020e+00	2.751819e+02	20150715_gfpWAPLch3_G2G1\MitoSys2\Calibration\mEGFPC1_G2\mEGFP_FCSset1_0_R1_P1_K1_Ch2-Ch1.zen
5.040030e+00	2.668153e+02	20150715_gfpWAPLch3_G2G1\MitoSys2\Calibration\mEGFPC1_G2\mEGFP_FCSset1_0_R1_P1_K1_Ch2-Ch1.zen
5.100030e+00	2.705653e+02	20150715_gfpWAPLch3_G2G1\MitoSys2\Calibration\mEGFPC1_G2\mEGFP_FCSset1_0_R1_P1_K1_Ch2-Ch1.zen
5.160030e+00	2.713653e+02	20150715_gfpWAPLch3_G2G1\MitoSys2\Calibration\mEGFPC1_G2\mEGFP_FCSset1_0_R1_P1_K1_Ch2-Ch1.zen
5.220030e+00	2.697820e+02	20150715_gfpWAPLch3_G2G1\MitoSys2\Calibration\mEGFPC1_G2\mEGFP_FCSset1_0_R1_P1_K1_Ch2-Ch1.zen
5.280030e+00	2.650320e+02	20150715_gfpWAPLch3_G2G1\MitoSys2\Calibration\mEGFPC1_G2\mEGFP_FCSset1_0_R1_P1_K1_Ch2-Ch1.zen
5.340030e+00	2.732819e+02	20150715_gfpWAPLch3_G2G1\MitoSys2\Calibration\mEGFPC1_G2\mEGFP_FCSset1_0_R1_P1_K1_Ch2-Ch1.zen
5.400030e+00	2.814319e+02	20150715_gfpWAPLch3_G2G1\MitoSys2\Calibration\mEGFPC1_G2\mEGFP_FCSset1_0_R1_P1_K1_Ch2-Ch1.zen
5.460030e+00	2.742320e+02	20150715_gfpWAPLch3_G2G1\MitoSys2\Calibration\mEGFPC1_G2\mEGFP_FCSset1_0_R1_P1_K1_Ch2-Ch1.zen
5.520030e+00	2.725320e+02	20150715_gfpWAPLch3_G2G1\MitoSys2\Calibration\mEGFPC1_G2\mEGFP_FCSset1_0_R1_P1_K1_Ch2-Ch1.zen
5.580030e+00	2.732320e+02	20150715_gfpWAPLch3_G2G1\MitoSys2\Calibration\mEGFPC1_G2\mEGFP_FCSset1_0_R1_P1_K1_Ch2-Ch1.zen
5.640030e+00	2.678487e+02	20150715_gfpWAPLch3_G2G1\MitoSys2\Calibration\mEGFPC1_G2\mEGFP_FCSset1_0_R1_P1_K1_Ch2-Ch1.zen
5.700030e+00	2.733320e+02	20150715_gfpWAPLch3_G2G1\MitoSys2\Calibration\mEGFPC1_G2\mEGFP_FCSset1_0_R1_P1_K1_Ch2-Ch1.zen
5.760030e+00	2.646487e+02	20150715_gfpWAPLch3_G2G1\MitoSys2\Calibration\mEGFPC1_G2\mEGFP_FCSset1_0_R1_P1_K1_Ch2-Ch1.zen
5.820030e+00	2.706153e+02	20150715_gfpWAPLch3_G2G1\MitoSys2\Calibration\mEGFPC1_G2\mEGFP_FCSset1_0_R1_P1_K1_Ch2-Ch1.zen
5.880030e+00	2.723320e+02	20150715_gfpWAPLch3_G2G1\MitoSys2\Calibration\mEGFPC1_G2\mEGFP_FCSset1_0_R1_P1_K1_Ch2-Ch1.zen
5.940030e+00	2.649153e+02	20150715_gfpWAPLch3_G2G1\MitoSys2\Calibration\mEGFPC1_G2\mEGFP_FCSset1_0_R1_P1_K1_Ch2-Ch1.zen
6.000030e+00	2.638487e+02	20150715_gfpWAPLch3_G2G1\MitoSys2\Calibration\mEGFPC1_G2\mEGFP_FCSset1_0_R1_P1_K1_Ch2-Ch1.zen
6.060030e+00	2.572820e+02	20150715_gfpWAPLch3_G2G1\MitoSys2\Calibration\mEGFPC1_G2\mEGFP_FCSset1_0_R1_P1_K1_Ch2-Ch1.zen
6.120030e+00	2.741653e+02	20150715_gfpWAPLch3_G2G1\MitoSys2\Calibration\mEGFPC1_G2\mEGFP_FCSset1_0_R1_P1_K1_Ch2-Ch1.zen
6.180030e+00	2.713153e+02	20150715_gfpWAPLch3_G2G1\MitoSys2\Calibration\mEGFPC1_G2\mEGFP_FCSset1_0_R1_P1_K1_Ch2-Ch1.zen
6.240030e+00	2.781153e+02	20150715_gfpWAPLch3_G2G1\MitoSys2\Calibration\mEGFPC1_G2\mEGFP_FCSset1_0_R1_P1_K1_Ch2-Ch1.zen
6.300030e+00	2.712487e+02	20150715_gfpWAPLch3_G2G1\MitoSys2\Calibration\mEGFPC1_G2\mEGFP_FCSset1_0_R1_P1_K1_Ch2-Ch1.zen
6.360030e+00	2.682653e+02	20150715_gfpWAPLch3_G2G1\MitoSys2\Calibration\mEGFPC1_G2\mEGFP_FCSset1_0_R1_P1_K1_Ch2-Ch1.zen
6.420030e+00	2.720986e+02	20150715_gfpWAPLch3_G2G1\MitoSys2\Calibration\mEGFPC1_G2\mEGFP_FCSset1_0_R1_P1_K1_Ch2-Ch1.zen
6.480030e+00	2.718986e+02	20150715_gfpWAPLch3_G2G1\MitoSys2\Calibration\mEGFPC1_G2\mEGFP_FCSset1_0_R1_P1_K1_Ch2-Ch1.zen
6.540030e+00	2.733986e+02	20150715_gfpWAPLch3_G2G1\MitoSys2\Calibration\mEGFPC1_G2\mEGFP_FCSset1_0_R1_P1_K1_Ch2-Ch1.zen
6.600030e+00	2.761819e+02	20150715_gfpWAPLch3_G2G1\MitoSys2\Calibration\mEGFPC1_G2\mEGFP_FCSset1_0_R1_P1_K1_Ch2-Ch1.zen
6.660030e+00	2.697820e+02	20150715_gfpWAPLch3_G2G1\MitoSys2\Calibration\mEGFPC1_G2\mEGFP_FCSset1_0_R1_P1_K1_Ch2-Ch1.zen
6.720030e+00	2.624320e+02	20150715_gfpWAPLch3_G2G1\MitoSys2\Calibration\mEGFPC1_G2\mEGFP_FCSset1_0_R1_P1_K1_Ch2-Ch1.zen
6.780030e+00	2.677820e+02	20150715_gfpWAPLch3_G2G1\MitoSys2\Calibration\mEGFPC1_G2\mEGFP_FCSset1_0_R1_P1_K1_Ch2-Ch1.zen
6.840030e+00	2.715986e+02	20150715_gfpWAPLch3_G2G1\MitoSys2\Calibration\mEGFPC1_G2\mEGFP_FCSset1_0_R1_P1_K1_Ch2-Ch1.zen
6.900030e+00	2.741820e+02	20150715_gfpWAPLch3_G2G1\MitoSys2\Calibration\mEGFPC1_G2\mEGFP_FCSset1_0_R1_P1_K1_Ch2-Ch1.zen
6.960030e+00	2.650820e+02	20150715_gfpWAPLch3_G2G1\MitoSys2\Calibration\mEGFPC1_G2\mEGFP_FCSset1_0_R1_P1_K1_Ch2-Ch1.zen
7.020040e+00	2.695987e+02	20150715_gfpWAPLch3_G2G1\MitoSys2\Calibration\mEGFPC1_G2\mEGFP_FCSset1_0_R1_P1_K1_Ch2-Ch1.zen
7.080040e+00	2.768319e+02	20150715_gfpWAPLch3_G2G1\MitoSys2\Calibration\mEGFPC1_G2\mEGFP_FCSset1_0_R1_P1_K1_Ch2-Ch1.zen
7.140040e+00	2.721320e+02	20150715_gfpWAPLch3_G2G1\MitoSys2\Calibration\mEGFPC1_G2\mEGFP_FCSset1_0_R1_P1_K1_Ch2-Ch1.zen
7.200040e+00	2.654487e+02	20150715_gfpWAPLch3_G2G1\MitoSys2\Calibration\mEGFPC1_G2\mEGFP_FCSset1_0_R1_P1_K1_Ch2-Ch1.zen
7.260040e+00	2.698820e+02	20150715_gfpWAPLch3_G2G1\MitoSys2\Calibration\mEGFPC1_G2\mEGFP_FCSset1_0_R1_P1_K1_Ch2-Ch1.zen
7.320040e+00	2.691486e+02	20150715_gfpWAPLch3_G2G1\MitoSys2\Calibration\mEGFPC1_G2\mEGFP_FCSset1_0_R1_P1_K1_Ch2-Ch1.zen
7.380040e+00	2.767819e+02	20150715_gfpWAPLch3_G2G1\MitoSys2\Calibration\mEGFPC1_G2\mEGFP_FCSset1_0_R1_P1_K1_Ch2-Ch1.zen
7.440040e+00	2.656320e+02	20150715_gfpWAPLch3_G2G1\MitoSys2\Calibration\mEGFPC1_G2\mEGFP_FCSset1_0_R1_P1_K1_Ch2-Ch1.zen
7.500040e+00	2.734320e+02	20150715_gfpWAPLch3_G2G1\MitoSys2\Calibration\mEGFPC1_G2\mEGFP_FCSset1_0_R1_P1_K1_Ch2-Ch1.zen
7.560040e+00	2.742486e+02	20150715_gfpWAPLch3_G2G1\MitoSys2\Calibration\mEGFPC1_G2\mEGFP_FCSset1_0_R1_P1_K1_Ch2-Ch1.zen
7.620040e+00	2.714987e+02	20150715_gfpWAPLch3_G2G1\MitoSys2\Calibration\mEGFPC1_G2\mEGFP_FCSset1_0_R1_P1_K1_Ch2-Ch1.zen
7.680040e+00	2.701486e+02	20150715_gfpWAPLch3_G2G1\MitoSys2\Calibration\mEGFPC1_G2\mEGFP_FCSset1_0_R1_P1_K1_Ch2-Ch1.zen
7.740040e+00	2.676153e+02	20150715_gfpWAPLch3_G2G1\MitoSys2\Calibration\mEGFPC1_G2\mEGFP_FCSset1_0_R1_P1_K1_Ch2-Ch1.zen
7.800040e+00	2.643153e+02	20150715_gfpWAPLch3_G2G1\MitoSys2\Calibration\mEGFPC1_G2\mEGFP_FCSset1_0_R1_P1_K1_Ch2-Ch1.zen
7.860040e+00	2.689653e+02	20150715_gfpWAPLch3_G2G1\MitoSys2\Calibration\mEGFPC1_G2\mEGFP_FCSset1_0_R1_P1_K1_Ch2-Ch1.zen
7.920040e+00	2.654153e+02	20150715_gfpWAPLch3_G2G1\MitoSys2\Calibration\mEGFPC1_G2\mEGFP_FCSset1_0_R1_P1_K1_Ch2-Ch1.zen
7.980040e+00	2.724820e+02	20150715_gfpWAPLch3_G2G1\MitoSys2\Calibration\mEGFPC1_G2\mEGFP_FCSset1_0_R1_P1_K1_Ch2-Ch1.zen
8.040040e+00	2.689153e+02	20150715_gfpWAPLch3_G2G1\MitoSys2\Calibration\mEGFPC1_G2\mEGFP_FCSset1_0_R1_P1_K1_Ch2-Ch1.zen
8.100040e+00	2.623820e+02	20150715_gfpWAPLch3_G2G1\MitoSys2\Calibration\mEGFPC1_G2\mEGFP_FCSset1_0_R1_P1_K1_Ch2-Ch1.zen
8.160040e+00	2.702320e+02	20150715_gfpWAPLch3_G2G1\MitoSys2\Calibration\mEGFPC1_G2\mEGFP_FCSset1_0_R1_P1_K1_Ch2-Ch1.zen
8.220040e+00	2.679153e+02	20150715_gfpWAPLch3_G2G1\MitoSys2\Calibration\mEGFPC1_G2\mEGFP_FCSset1_0_R1_P1_K1_Ch2-Ch1.zen
8.280040e+00	2.721320e+02	20150715_gfpWAPLch3_G2G1\MitoSys2\Calibration\mEGFPC1_G2\mEGFP_FCSset1_0_R1_P1_K1_Ch2-Ch1.zen
8.340040e+00	2.740319e+02	20150715_gfpWAPLch3_G2G1\MitoSys2\Calibration\mEGFPC1_G2\mEGFP_FCSset1_0_R1_P1_K1_Ch2-Ch1.zen
8.400040e+00	2.659153e+02	20150715_gfpWAPLch3_G2G1\MitoSys2\Calibration\mEGFPC1_G2\mEGFP_FCSset1_0_R1_P1_K1_Ch2-Ch1.zen
8.460040e+00	2.688320e+02	20150715_gfpWAPLch3_G2G1\MitoSys2\Calibration\mEGFPC1_G2\mEGFP_FCSset1_0_R1_P1_K1_Ch2-Ch1.zen
8.520040e+00	2.622820e+02	20150715_gfpWAPLch3_G2G1\MitoSys2\Calibration\mEGFPC1_G2\mEGFP_FCSset1_0_R1_P1_K1_Ch2-Ch1.zen
8.580040e+00	2.712987e+02	20150715_gfpWAPLch3_G2G1\MitoSys2\Calibration\mEGFPC1_G2\mEGFP_FCSset1_0_R1_P1_K1_Ch2-Ch1.zen
8.640040e+00	2.701320e+02	20150715_gfpWAPLch3_G2G1\MitoSys2\Calibration\mEGFPC1_G2\mEGFP_FCSset1_0_R1_P1_K1_Ch2-Ch1.zen
8.700040e+00	2.748986e+02	20150715_gfpWAPLch3_G2G1\MitoSys2\Calibration\mEGFPC1_G2\mEGFP_FCSset1_0_R1_P1_K1_Ch2-Ch1.zen
8.760040e+00	2.659653e+02	20150715_gfpWAPLch3_G2G1\MitoSys2\Calibration\mEGFPC1_G2\mEGFP_FCSset1_0_R1_P1_K1_Ch2-Ch1.zen
8.820040e+00	2.753153e+02	20150715_gfpWAPLch3_G2G1\MitoSys2\Calibration\mEGFPC1_G2\mEGFP_FCSset1_0_R1_P1_K1_Ch2-Ch1.zen
8.880040e+00	2.764486e+02	20150715_gfpWAPLch3_G2G1\MitoSys2\Calibration\mEGFPC1_G2\mEGFP_FCSset1_0_R1_P1_K1_Ch2-Ch1.zen
8.940040e+00	2.736320e+02	20150715_gfpWAPLch3_G2G1\MitoSys2\Calibration\mEGFPC1_G2\mEGFP_FCSset1_0_R1_P1_K1_Ch2-Ch1.zen
9.000040e+00	2.759319e+02	20150715_gfpWAPLch3_G2G1\MitoSys2\Calibration\mEGFPC1_G2\mEGFP_FCSset1_0_R1_P1_K1_Ch2-Ch1.zen
9.060050e+00	2.671153e+02	20150715_gfpWAPLch3_G2G1\MitoSys2\Calibration\mEGFPC1_G2\mEGFP_FCSset1_0_R1_P1_K1_Ch2-Ch1.zen
9.120050e+00	2.774319e+02	20150715_gfpWAPLch3_G2G1\MitoSys2\Calibration\mEGFPC1_G2\mEGFP_FCSset1_0_R1_P1_K1_Ch2-Ch1.zen
9.180050e+00	2.834652e+02	20150715_gfpWAPLch3_G2G1\MitoSys2\Calibration\mEGFPC1_G2\mEGFP_FCSset1_0_R1_P1_K1_Ch2-Ch1.zen
9.240050e+00	2.747486e+02	20150715_gfpWAPLch3_G2G1\MitoSys2\Calibration\mEGFPC1_G2\mEGFP_FCSset1_0_R1_P1_K1_Ch2-Ch1.zen
9.300050e+00	2.711820e+02	20150715_gfpWAPLch3_G2G1\MitoSys2\Calibration\mEGFPC1_G2\mEGFP_FCSset1_0_R1_P1_K1_Ch2-Ch1.zen
9.360050e+00	2.740653e+02	20150715_gfpWAPLch3_G2G1\MitoSys2\Calibration\mEGFPC1_G2\mEGFP_FCSset1_0_R1_P1_K1_Ch2-Ch1.zen
9.420050e+00	2.704486e+02	20150715_gfpWAPLch3_G2G1\MitoSys2\Calibration\mEGFPC1_G2\mEGFP_FCSset1_0_R1_P1_K1_Ch2-Ch1.zen
9.480050e+00	2.752819e+02	20150715_gfpWAPLch3_G2G1\MitoSys2\Calibration\mEGFPC1_G2\mEGFP_FCSset1_0_R1_P1_K1_Ch2-Ch1.zen
9.540050e+00	2.741320e+02	20150715_gfpWAPLch3_G2G1\MitoSys2\Calibration\mEGFPC1_G2\mEGFP_FCSset1_0_R1_P1_K1_Ch2-Ch1.zen
9.600050e+00	2.785653e+02	20150715_gfpWAPLch3_G2G1\MitoSys2\Calibration\mEGFPC1_G2\mEGFP_FCSset1_0_R1_P1_K1_Ch2-Ch1.zen
9.660050e+00	2.688320e+02	20150715_gfpWAPLch3_G2G1\MitoSys2\Calibration\mEGFPC1_G2\mEGFP_FCSset1_0_R1_P1_K1_Ch2-Ch1.zen
9.720050e+00	2.763820e+02	20150715_gfpWAPLch3_G2G1\MitoSys2\Calibration\mEGFPC1_G2\mEGFP_FCSset1_0_R1_P1_K1_Ch2-Ch1.zen
9.780050e+00	2.683320e+02	20150715_gfpWAPLch3_G2G1\MitoSys2\Calibration\mEGFPC1_G2\mEGFP_FCSset1_0_R1_P1_K1_Ch2-Ch1.zen
9.840050e+00	2.731320e+02	20150715_gfpWAPLch3_G2G1\MitoSys2\Calibration\mEGFPC1_G2\mEGFP_FCSset1_0_R1_P1_K1_Ch2-Ch1.zen
9.900050e+00	2.740653e+02	20150715_gfpWAPLch3_G2G1\MitoSys2\Calibration\mEGFPC1_G2\mEGFP_FCSset1_0_R1_P1_K1_Ch2-Ch1.zen
9.960050e+00	2.667653e+02	20150715_gfpWAPLch3_G2G1\MitoSys2\Calibration\mEGFPC1_G2\mEGFP_FCSset1_0_R1_P1_K1_Ch2-Ch1.zen
1.002005e+01	2.709320e+02	20150715_gfpWAPLch3_G2G1\MitoSys2\Calibration\mEGFPC1_G2\mEGFP_FCSset1_0_R1_P1_K1_Ch2-Ch1.zen
1.008005e+01	2.661987e+02	20150715_gfpWAPLch3_G2G1\MitoSys2\Calibration\mEGFPC1_G2\mEGFP_FCSset1_0_R1_P1_K1_Ch2-Ch1.zen
1.014005e+01	2.665653e+02	20150715_gfpWAPLch3_G2G1\MitoSys2\Calibration\mEGFPC1_G2\mEGFP_FCSset1_0_R1_P1_K1_Ch2-Ch1.zen
1.020005e+01	2.682653e+02	20150715_gfpWAPLch3_G2G1\MitoSys2\Calibration\mEGFPC1_G2\mEGFP_FCSset1_0_R1_P1_K1_Ch2-Ch1.zen
1.026005e+01	2.674153e+02	20150715_gfpWAPLch3_G2G1\MitoSys2\Calibration\mEGFPC1_G2\mEGFP_FCSset1_0_R1_P1_K1_Ch2-Ch1.zen
1.032005e+01	2.771486e+02	20150715_gfpWAPLch3_G2G1\MitoSys2\Calibration\mEGFPC1_G2\mEGFP_FCSset1_0_R1_P1_K1_Ch2-Ch1.zen
1.038005e+01	2.709153e+02	20150715_gfpWAPLch3_G2G1\MitoSys2\Calibration\mEGFPC1_G2\mEGFP_FCSset1_0_R1_P1_K1_Ch2-Ch1.zen
1.044005e+01	2.758653e+02	20150715_gfpWAPLch3_G2G1\MitoSys2\Calibration\mEGFPC1_G2\mEGFP_FCSset1_0_R1_P1_K1_Ch2-Ch1.zen
1.050005e+01	2.718653e+02	20150715_gfpWAPLch3_G2G1\MitoSys2\Calibration\mEGFPC1_G2\mEGFP_FCSset1_0_R1_P1_K1_Ch2-Ch1.zen
1.056005e+01	2.719320e+02	20150715_gfpWAPLch3_G2G1\MitoSys2\Calibration\mEGFPC1_G2\mEGFP_FCSset1_0_R1_P1_K1_Ch2-Ch1.zen
1.062005e+01	2.732653e+02	20150715_gfpWAPLch3_G2G1\MitoSys2\Calibration\mEGFPC1_G2\mEGFP_FCSset1_0_R1_P1_K1_Ch2-Ch1.zen
1.068005e+01	2.763653e+02	20150715_gfpWAPLch3_G2G1\MitoSys2\Calibration\mEGFPC1_G2\mEGFP_FCSset1_0_R1_P1_K1_Ch2-Ch1.zen
1.074005e+01	2.764986e+02	20150715_gfpWAPLch3_G2G1\MitoSys2\Calibration\mEGFPC1_G2\mEGFP_FCSset1_0_R1_P1_K1_Ch2-Ch1.zen
1.080005e+01	2.673487e+02	20150715_gfpWAPLch3_G2G1\MitoSys2\Calibration\mEGFPC1_G2\mEGFP_FCSset1_0_R1_P1_K1_Ch2-Ch1.zen
1.086005e+01	2.713986e+02	20150715_gfpWAPLch3_G2G1\MitoSys2\Calibration\mEGFPC1_G2\mEGFP_FCSset1_0_R1_P1_K1_Ch2-Ch1.zen
1.092005e+01	2.758486e+02	20150715_gfpWAPLch3_G2G1\MitoSys2\Calibration\mEGFPC1_G2\mEGFP_FCSset1_0_R1_P1_K1_Ch2-Ch1.zen
1.098005e+01	2.736820e+02	20150715_gfpWAPLch3_G2G1\MitoSys2\Calibration\mEGFPC1_G2\mEGFP_FCSset1_0_R1_P1_K1_Ch2-Ch1.zen
1.104006e+01	2.674820e+02	20150715_gfpWAPLch3_G2G1\MitoSys2\Calibration\mEGFPC1_G2\mEGFP_FCSset1_0_R1_P1_K1_Ch2-Ch1.zen
1.110006e+01	2.702820e+02	20150715_gfpWAPLch3_G2G1\MitoSys2\Calibration\mEGFPC1_G2\mEGFP_FCSset1_0_R1_P1_K1_Ch2-Ch1.zen
1.116006e+01	2.807986e+02	20150715_gfpWAPLch3_G2G1\MitoSys2\Calibration\mEGFPC1_G2\mEGFP_FCSset1_0_R1_P1_K1_Ch2-Ch1.zen
1.122006e+01	2.750319e+02	20150715_gfpWAPLch3_G2G1\MitoSys2\Calibration\mEGFPC1_G2\mEGFP_FCSset1_0_R1_P1_K1_Ch2-Ch1.zen
1.128006e+01	2.825652e+02	20150715_gfpWAPLch3_G2G1\MitoSys2\Calibration\mEGFPC1_G2\mEGFP_FCSset1_0_R1_P1_K1_Ch2-Ch1.zen
1.134006e+01	2.706153e+02	20150715_gfpWAPLch3_G2G1\MitoSys2\Calibration\mEGFPC1_G2\mEGFP_FCSset1_0_R1_P1_K1_Ch2-Ch1.zen
1.140006e+01	2.729820e+02	20150715_gfpWAPLch3_G2G1\MitoSys2\Calibration\mEGFPC1_G2\mEGFP_FCSset1_0_R1_P1_K1_Ch2-Ch1.zen
1.146006e+01	2.638320e+02	20150715_gfpWAPLch3_G2G1\MitoSys2\Calibration\mEGFPC1_G2\mEGFP_FCSset1_0_R1_P1_K1_Ch2-Ch1.zen
1.152006e+01	2.644153e+02	20150715_gfpWAPLch3_G2G1\MitoSys2\Calibration\mEGFPC1_G2\mEGFP_FCSset1_0_R1_P1_K1_Ch2-Ch1.zen
1.158006e+01	2.656320e+02	20150715_gfpWAPLch3_G2G1\MitoSys2\Calibration\mEGFPC1_G2\mEGFP_FCSset1_0_R1_P1_K1_Ch2-Ch1.zen
1.164006e+01	2.659987e+02	20150715_gfpWAPLch3_G2G1\MitoSys2\Calibration\mEGFPC1_G2\mEGFP_FCSset1_0_R1_P1_K1_Ch2-Ch1.zen
1.170006e+01	2.701986e+02	20150715_gfpWAPLch3_G2G1\MitoSys2\Calibration\mEGFPC1_G2\mEGFP_FCSset1_0_R1_P1_K1_Ch2-Ch1.zen
1.176006e+01	2.626653e+02	20150715_gfpWAPLch3_G2G1\MitoSys2\Calibration\mEGFPC1_G2\mEGFP_FCSset1_0_R1_P1_K1_Ch2-Ch1.zen
1.182006e+01	2.752320e+02	20150715_gfpWAPLch3_G2G1\MitoSys2\Calibration\mEGFPC1_G2\mEGFP_FCSset1_0_R1_P1_K1_Ch2-Ch1.zen
1.188006e+01	2.726486e+02	20150715_gfpWAPLch3_G2G1\MitoSys2\Calibration\mEGFPC1_G2\mEGFP_FCSset1_0_R1_P1_K1_Ch2-Ch1.zen
1.194006e+01	2.759986e+02	20150715_gfpWAPLch3_G2G1\MitoSys2\Calibration\mEGFPC1_G2\mEGFP_FCSset1_0_R1_P1_K1_Ch2-Ch1.zen
1.200006e+01	2.687153e+02	20150715_gfpWAPLch3_G2G1\MitoSys2\Calibration\mEGFPC1_G2\mEGFP_FCSset1_0_R1_P1_K1_Ch2-Ch1.zen
1.206006e+01	2.705487e+02	20150715_gfpWAPLch3_G2G1\MitoSys2\Calibration\mEGFPC1_G2\mEGFP_FCSset1_0_R1_P1_K1_Ch2-Ch1.zen
1.212006e+01	2.777653e+02	20150715_gfpWAPLch3_G2G1\MitoSys2\Calibration\mEGFPC1_G2\mEGFP_FCSset1_0_R1_P1_K1_Ch2-Ch1.zen
1.218006e+01	2.742986e+02	20150715_gfpWAPLch3_G2G1\MitoSys2\Calibration\mEGFPC1_G2\mEGFP_FCSset1_0_R1_P1_K1_Ch2-Ch1.zen
1.224006e+01	2.718153e+02	20150715_gfpWAPLch3_G2G1\MitoSys2\Calibration\mEGFPC1_G2\mEGFP_FCSset1_0_R1_P1_K1_Ch2-Ch1.zen
1.230006e+01	2.678986e+02	20150715_gfpWAPLch3_G2G1\MitoSys2\Calibration\mEGFPC1_G2\mEGFP_FCSset1_0_R1_P1_K1_Ch2-Ch1.zen
1.236006e+01	2.811153e+02	20150715_gfpWAPLch3_G2G1\MitoSys2\Calibration\mEGFPC1_G2\mEGFP_FCSset1_0_R1_P1_K1_Ch2-Ch1.zen
1.242006e+01	2.761486e+02	20150715_gfpWAPLch3_G2G1\MitoSys2\Calibration\mEGFPC1_G2\mEGFP_FCSset1_0_R1_P1_K1_Ch2-Ch1.zen
1.248006e+01	2.694653e+02	20150715_gfpWAPLch3_G2G1\MitoSys2\Calibration\mEGFPC1_G2\mEGFP_FCSset1_0_R1_P1_K1_Ch2-Ch1.zen
1.254006e+01	2.742320e+02	20150715_gfpWAPLch3_G2G1\MitoSys2\Calibration\mEGFPC1_G2\mEGFP_FCSset1_0_R1_P1_K1_Ch2-Ch1.zen
1.260006e+01	2.677487e+02	20150715_gfpWAPLch3_G2G1\MitoSys2\Calibration\mEGFPC1_G2\mEGFP_FCSset1_0_R1_P1_K1_Ch2-Ch1.zen
1.266006e+01	2.680320e+02	20150715_gfpWAPLch3_G2G1\MitoSys2\Calibration\mEGFPC1_G2\mEGFP_FCSset1_0_R1_P1_K1_Ch2-Ch1.zen
1.272006e+01	2.761486e+02	20150715_gfpWAPLch3_G2G1\MitoSys2\Calibration\mEGFPC1_G2\mEGFP_FCSset1_0_R1_P1_K1_Ch2-Ch1.zen
1.278006e+01	2.783653e+02	20150715_gfpWAPLch3_G2G1\MitoSys2\Calibration\mEGFPC1_G2\mEGFP_FCSset1_0_R1_P1_K1_Ch2-Ch1.zen
1.284006e+01	2.768820e+02	20150715_gfpWAPLch3_G2G1\MitoSys2\Calibration\mEGFPC1_G2\mEGFP_FCSset1_0_R1_P1_K1_Ch2-Ch1.zen
1.290006e+01	2.662820e+02	20150715_gfpWAPLch3_G2G1\MitoSys2\Calibration\mEGFPC1_G2\mEGFP_FCSset1_0_R1_P1_K1_Ch2-Ch1.zen
1.296006e+01	2.675320e+02	20150715_gfpWAPLch3_G2G1\MitoSys2\Calibration\mEGFPC1_G2\mEGFP_FCSset1_0_R1_P1_K1_Ch2-Ch1.zen
1.302007e+01	2.745153e+02	20150715_gfpWAPLch3_G2G1\MitoSys2\Calibration\mEGFPC1_G2\mEGFP_FCSset1_0_R1_P1_K1_Ch2-Ch1.zen
1.308007e+01	2.758486e+02	20150715_gfpWAPLch3_G2G1\MitoSys2\Calibration\mEGFPC1_G2\mEGFP_FCSset1_0_R1_P1_K1_Ch2-Ch1.zen
1.314007e+01	2.743986e+02	20150715_gfpWAPLch3_G2G1\MitoSys2\Calibration\mEGFPC1_G2\mEGFP_FCSset1_0_R1_P1_K1_Ch2-Ch1.zen
1.320007e+01	2.735153e+02	20150715_gfpWAPLch3_G2G1\MitoSys2\Calibration\mEGFPC1_G2\mEGFP_FCSset1_0_R1_P1_K1_Ch2-Ch1.zen
1.326007e+01	2.645820e+02	20150715_gfpWAPLch3_G2G1\MitoSys2\Calibration\mEGFPC1_G2\mEGFP_FCSset1_0_R1_P1_K1_Ch2-Ch1.zen
1.332007e+01	2.715986e+02	20150715_gfpWAPLch3_G2G1\MitoSys2\Calibration\mEGFPC1_G2\mEGFP_FCSset1_0_R1_P1_K1_Ch2-Ch1.zen
1.338007e+01	2.697653e+02	20150715_gfpWAPLch3_G2G1\MitoSys2\Calibration\mEGFPC1_G2\mEGFP_FCSset1_0_R1_P1_K1_Ch2-Ch1.zen
1.344007e+01	2.720986e+02	20150715_gfpWAPLch3_G2G1\MitoSys2\Calibration\mEGFPC1_G2\mEGFP_FCSset1_0_R1_P1_K1_Ch2-Ch1.zen
1.350007e+01	2.754820e+02	20150715_gfpWAPLch3_G2G1\MitoSys2\Calibration\mEGFPC1_G2\mEGFP_FCSset1_0_R1_P1_K1_Ch2-Ch1.zen
1.356007e+01	2.715653e+02	20150715_gfpWAPLch3_G2G1\MitoSys2\Calibration\mEGFPC1_G2\mEGFP_FCSset1_0_R1_P1_K1_Ch2-Ch1.zen
1.362007e+01	2.680987e+02	20150715_gfpWAPLch3_G2G1\MitoSys2\Calibration\mEGFPC1_G2\mEGFP_FCSset1_0_R1_P1_K1_Ch2-Ch1.zen
1.368007e+01	2.740820e+02	20150715_gfpWAPLch3_G2G1\MitoSys2\Calibration\mEGFPC1_G2\mEGFP_FCSset1_0_R1_P1_K1_Ch2-Ch1.zen
1.374007e+01	2.722153e+02	20150715_gfpWAPLch3_G2G1\MitoSys2\Calibration\mEGFPC1_G2\mEGFP_FCSset1_0_R1_P1_K1_Ch2-Ch1.zen
1.380007e+01	2.728653e+02	20150715_gfpWAPLch3_G2G1\MitoSys2\Calibration\mEGFPC1_G2\mEGFP_FCSset1_0_R1_P1_K1_Ch2-Ch1.zen
1.386007e+01	2.721320e+02	20150715_gfpWAPLch3_G2G1\MitoSys2\Calibration\mEGFPC1_G2\mEGFP_FCSset1_0_R1_P1_K1_Ch2-Ch1.zen
1.392007e+01	2.628654e+02	20150715_gfpWAPLch3_G2G1\MitoSys2\Calibration\mEGFPC1_G2\mEGFP_FCSset1_0_R1_P1_K1_Ch2-Ch1.zen
1.398007e+01	2.695153e+02	20150715_gfpWAPLch3_G2G1\MitoSys2\Calibration\mEGFPC1_G2\mEGFP_FCSset1_0_R1_P1_K1_Ch2-Ch1.zen
1.404007e+01	2.719320e+02	20150715_gfpWAPLch3_G2G1\MitoSys2\Calibration\mEGFPC1_G2\mEGFP_FCSset1_0_R1_P1_K1_Ch2-Ch1.zen
1.410007e+01	2.773986e+02	20150715_gfpWAPLch3_G2G1\MitoSys2\Calibration\mEGFPC1_G2\mEGFP_FCSset1_0_R1_P1_K1_Ch2-Ch1.zen
1.416007e+01	2.720820e+02	20150715_gfpWAPLch3_G2G1\MitoSys2\Calibration\mEGFPC1_G2\mEGFP_FCSset1_0_R1_P1_K1_Ch2-Ch1.zen
1.422007e+01	2.785653e+02	20150715_gfpWAPLch3_G2G1\MitoSys2\Calibration\mEGFPC1_G2\mEGFP_FCSset1_0_R1_P1_K1_Ch2-Ch1.zen
1.428007e+01	2.651653e+02	20150715_gfpWAPLch3_G2G1\MitoSys2\Calibration\mEGFPC1_G2\mEGFP_FCSset1_0_R1_P1_K1_Ch2-Ch1.zen
1.434007e+01	2.655653e+02	20150715_gfpWAPLch3_G2G1\MitoSys2\Calibration\mEGFPC1_G2\mEGFP_FCSset1_0_R1_P1_K1_Ch2-Ch1.zen
1.440007e+01	2.757653e+02	20150715_gfpWAPLch3_G2G1\MitoSys2\Calibration\mEGFPC1_G2\mEGFP_FCSset1_0_R1_P1_K1_Ch2-Ch1.zen
1.446007e+01	2.779486e+02	20150715_gfpWAPLch3_G2G1\MitoSys2\Calibration\mEGFPC1_G2\mEGFP_FCSset1_0_R1_P1_K1_Ch2-Ch1.zen
1.452007e+01	2.718653e+02	20150715_gfpWAPLch3_G2G1\MitoSys2\Calibration\mEGFPC1_G2\mEGFP_FCSset1_0_R1_P1_K1_Ch2-Ch1.zen
1.458007e+01	2.717153e+02	20150715_gfpWAPLch3_G2G1\MitoSys2\Calibration\mEGFPC1_G2\mEGFP_FCSset1_0_R1_P1_K1_Ch2-Ch1.zen
1.464007e+01	2.740319e+02	20150715_gfpWAPLch3_G2G1\MitoSys2\Calibration\mEGFPC1_G2\mEGFP_FCSset1_0_R1_P1_K1_Ch2-Ch1.zen
1.470007e+01	2.738653e+02	20150715_gfpWAPLch3_G2G1\MitoSys2\Calibration\mEGFPC1_G2\mEGFP_FCSset1_0_R1_P1_K1_Ch2-Ch1.zen
1.476007e+01	2.781653e+02	20150715_gfpWAPLch3_G2G1\MitoSys2\Calibration\mEGFPC1_G2\mEGFP_FCSset1_0_R1_P1_K1_Ch2-Ch1.zen
1.482007e+01	2.711320e+02	20150715_gfpWAPLch3_G2G1\MitoSys2\Calibration\mEGFPC1_G2\mEGFP_FCSset1_0_R1_P1_K1_Ch2-Ch1.zen
1.488007e+01	2.676153e+02	20150715_gfpWAPLch3_G2G1\MitoSys2\Calibration\mEGFPC1_G2\mEGFP_FCSset1_0_R1_P1_K1_Ch2-Ch1.zen
1.494007e+01	2.688320e+02	20150715_gfpWAPLch3_G2G1\MitoSys2\Calibration\mEGFPC1_G2\mEGFP_FCSset1_0_R1_P1_K1_Ch2-Ch1.zen
1.500008e+01	2.671486e+02	20150715_gfpWAPLch3_G2G1\MitoSys2\Calibration\mEGFPC1_G2\mEGFP_FCSset1_0_R1_P1_K1_Ch2-Ch1.zen
1.506008e+01	2.690653e+02	20150715_gfpWAPLch3_G2G1\MitoSys2\Calibration\mEGFPC1_G2\mEGFP_FCSset1_0_R1_P1_K1_Ch2-Ch1.zen
1.512008e+01	2.694820e+02	20150715_gfpWAPLch3_G2G1\MitoSys2\Calibration\mEGFPC1_G2\mEGFP_FCSset1_0_R1_P1_K1_Ch2-Ch1.zen
1.518008e+01	2.757819e+02	20150715_gfpWAPLch3_G2G1\MitoSys2\Calibration\mEGFPC1_G2\mEGFP_FCSset1_0_R1_P1_K1_Ch2-Ch1.zen
1.524008e+01	2.715320e+02	20150715_gfpWAPLch3_G2G1\MitoSys2\Calibration\mEGFPC1_G2\mEGFP_FCSset1_0_R1_P1_K1_Ch2-Ch1.zen
1.530008e+01	2.671153e+02	20150715_gfpWAPLch3_G2G1\MitoSys2\Calibration\mEGFPC1_G2\mEGFP_FCSset1_0_R1_P1_K1_Ch2-Ch1.zen
1.536008e+01	2.655987e+02	20150715_gfpWAPLch3_G2G1\MitoSys2\Calibration\mEGFPC1_G2\mEGFP_FCSset1_0_R1_P1_K1_Ch2-Ch1.zen
1.542008e+01	2.700487e+02	20150715_gfpWAPLch3_G2G1\MitoSys2\Calibration\mEGFPC1_G2\mEGFP_FCSset1_0_R1_P1_K1_Ch2-Ch1.zen
1.548008e+01	2.701986e+02	20150715_gfpWAPLch3_G2G1\MitoSys2\Calibration\mEGFPC1_G2\mEGFP_FCSset1_0_R1_P1_K1_Ch2-Ch1.zen
1.554008e+01	2.713820e+02	20150715_gfpWAPLch3_G2G1\MitoSys2\Calibration\mEGFPC1_G2\mEGFP_FCSset1_0_R1_P1_K1_Ch2-Ch1.zen
1.560008e+01	2.717486e+02	20150715_gfpWAPLch3_G2G1\MitoSys2\Calibration\mEGFPC1_G2\mEGFP_FCSset1_0_R1_P1_K1_Ch2-Ch1.zen
1.566008e+01	2.774319e+02	20150715_gfpWAPLch3_G2G1\MitoSys2\Calibration\mEGFPC1_G2\mEGFP_FCSset1_0_R1_P1_K1_Ch2-Ch1.zen
1.572008e+01	2.825486e+02	20150715_gfpWAPLch3_G2G1\MitoSys2\Calibration\mEGFPC1_G2\mEGFP_FCSset1_0_R1_P1_K1_Ch2-Ch1.zen
1.578008e+01	2.749153e+02	20150715_gfpWAPLch3_G2G1\MitoSys2\Calibration\mEGFPC1_G2\mEGFP_FCSset1_0_R1_P1_K1_Ch2-Ch1.zen
1.584008e+01	2.764653e+02	20150715_gfpWAPLch3_G2G1\MitoSys2\Calibration\mEGFPC1_G2\mEGFP_FCSset1_0_R1_P1_K1_Ch2-Ch1.zen
1.590008e+01	2.729153e+02	20150715_gfpWAPLch3_G2G1\MitoSys2\Calibration\mEGFPC1_G2\mEGFP_FCSset1_0_R1_P1_K1_Ch2-Ch1.zen
1.596008e+01	2.737320e+02	20150715_gfpWAPLch3_G2G1\MitoSys2\Calibration\mEGFPC1_G2\mEGFP_FCSset1_0_R1_P1_K1_Ch2-Ch1.zen
1.602008e+01	2.740153e+02	20150715_gfpWAPLch3_G2G1\MitoSys2\Calibration\mEGFPC1_G2\mEGFP_FCSset1_0_R1_P1_K1_Ch2-Ch1.zen
1.608008e+01	2.734153e+02	20150715_gfpWAPLch3_G2G1\MitoSys2\Calibration\mEGFPC1_G2\mEGFP_FCSset1_0_R1_P1_K1_Ch2-Ch1.zen
1.614008e+01	2.747986e+02	20150715_gfpWAPLch3_G2G1\MitoSys2\Calibration\mEGFPC1_G2\mEGFP_FCSset1_0_R1_P1_K1_Ch2-Ch1.zen
1.620008e+01	2.777653e+02	20150715_gfpWAPLch3_G2G1\MitoSys2\Calibration\mEGFPC1_G2\mEGFP_FCSset1_0_R1_P1_K1_Ch2-Ch1.zen
1.626008e+01	2.784653e+02	20150715_gfpWAPLch3_G2G1\MitoSys2\Calibration\mEGFPC1_G2\mEGFP_FCSset1_0_R1_P1_K1_Ch2-Ch1.zen
1.632008e+01	2.752486e+02	20150715_gfpWAPLch3_G2G1\MitoSys2\Calibration\mEGFPC1_G2\mEGFP_FCSset1_0_R1_P1_K1_Ch2-Ch1.zen
1.638008e+01	2.676820e+02	20150715_gfpWAPLch3_G2G1\MitoSys2\Calibration\mEGFPC1_G2\mEGFP_FCSset1_0_R1_P1_K1_Ch2-Ch1.zen
1.644008e+01	2.795486e+02	20150715_gfpWAPLch3_G2G1\MitoSys2\Calibration\mEGFPC1_G2\mEGFP_FCSset1_0_R1_P1_K1_Ch2-Ch1.zen
1.650008e+01	2.699653e+02	20150715_gfpWAPLch3_G2G1\MitoSys2\Calibration\mEGFPC1_G2\mEGFP_FCSset1_0_R1_P1_K1_Ch2-Ch1.zen
1.656008e+01	2.801819e+02	20150715_gfpWAPLch3_G2G1\MitoSys2\Calibration\mEGFPC1_G2\mEGFP_FCSset1_0_R1_P1_K1_Ch2-Ch1.zen
1.662008e+01	2.697653e+02	20150715_gfpWAPLch3_G2G1\MitoSys2\Calibration\mEGFPC1_G2\mEGFP_FCSset1_0_R1_P1_K1_Ch2-Ch1.zen
1.668008e+01	2.765319e+02	20150715_gfpWAPLch3_G2G1\MitoSys2\Calibration\mEGFPC1_G2\mEGFP_FCSset1_0_R1_P1_K1_Ch2-Ch1.zen
1.674008e+01	2.735986e+02	20150715_gfpWAPLch3_G2G1\MitoSys2\Calibration\mEGFPC1_G2\mEGFP_FCSset1_0_R1_P1_K1_Ch2-Ch1.zen
1.680008e+01	2.784653e+02	20150715_gfpWAPLch3_G2G1\MitoSys2\Calibration\mEGFPC1_G2\mEGFP_FCSset1_0_R1_P1_K1_Ch2-Ch1.zen
1.686008e+01	2.663820e+02	20150715_gfpWAPLch3_G2G1\MitoSys2\Calibration\mEGFPC1_G2\mEGFP_FCSset1_0_R1_P1_K1_Ch2-Ch1.zen
1.692008e+01	2.701153e+02	20150715_gfpWAPLch3_G2G1\MitoSys2\Calibration\mEGFPC1_G2\mEGFP_FCSset1_0_R1_P1_K1_Ch2-Ch1.zen
1.698009e+01	2.813819e+02	20150715_gfpWAPLch3_G2G1\MitoSys2\Calibration\mEGFPC1_G2\mEGFP_FCSset1_0_R1_P1_K1_Ch2-Ch1.zen
1.704008e+01	2.820819e+02	20150715_gfpWAPLch3_G2G1\MitoSys2\Calibration\mEGFPC1_G2\mEGFP_FCSset1_0_R1_P1_K1_Ch2-Ch1.zen
1.710009e+01	2.744486e+02	20150715_gfpWAPLch3_G2G1\MitoSys2\Calibration\mEGFPC1_G2\mEGFP_FCSset1_0_R1_P1_K1_Ch2-Ch1.zen
1.716009e+01	2.736153e+02	20150715_gfpWAPLch3_G2G1\MitoSys2\Calibration\mEGFPC1_G2\mEGFP_FCSset1_0_R1_P1_K1_Ch2-Ch1.zen
1.722009e+01	2.730153e+02	20150715_gfpWAPLch3_G2G1\MitoSys2\Calibration\mEGFPC1_G2\mEGFP_FCSset1_0_R1_P1_K1_Ch2-Ch1.zen
1.728009e+01	2.785819e+02	20150715_gfpWAPLch3_G2G1\MitoSys2\Calibration\mEGFPC1_G2\mEGFP_FCSset1_0_R1_P1_K1_Ch2-Ch1.zen
1.734009e+01	2.801486e+02	20150715_gfpWAPLch3_G2G1\MitoSys2\Calibration\mEGFPC1_G2\mEGFP_FCSset1_0_R1_P1_K1_Ch2-Ch1.zen
1.740009e+01	2.709987e+02	20150715_gfpWAPLch3_G2G1\MitoSys2\Calibration\mEGFPC1_G2\mEGFP_FCSset1_0_R1_P1_K1_Ch2-Ch1.zen
1.746009e+01	2.777319e+02	20150715_gfpWAPLch3_G2G1\MitoSys2\Calibration\mEGFPC1_G2\mEGFP_FCSset1_0_R1_P1_K1_Ch2-Ch1.zen
1.752009e+01	2.655820e+02	20150715_gfpWAPLch3_G2G1\MitoSys2\Calibration\mEGFPC1_G2\mEGFP_FCSset1_0_R1_P1_K1_Ch2-Ch1.zen
1.758009e+01	2.726653e+02	20150715_gfpWAPLch3_G2G1\MitoSys2\Calibration\mEGFPC1_G2\mEGFP_FCSset1_0_R1_P1_K1_Ch2-Ch1.zen
1.764009e+01	2.644487e+02	20150715_gfpWAPLch3_G2G1\MitoSys2\Calibration\mEGFPC1_G2\mEGFP_FCSset1_0_R1_P1_K1_Ch2-Ch1.zen
1.770009e+01	2.615487e+02	20150715_gfpWAPLch3_G2G1\MitoSys2\Calibration\mEGFPC1_G2\mEGFP_FCSset1_0_R1_P1_K1_Ch2-Ch1.zen
1.776009e+01	2.697153e+02	20150715_gfpWAPLch3_G2G1\MitoSys2\Calibration\mEGFPC1_G2\mEGFP_FCSset1_0_R1_P1_K1_Ch2-Ch1.zen
1.782009e+01	2.707487e+02	20150715_gfpWAPLch3_G2G1\MitoSys2\Calibration\mEGFPC1_G2\mEGFP_FCSset1_0_R1_P1_K1_Ch2-Ch1.zen
1.788009e+01	2.752486e+02	20150715_gfpWAPLch3_G2G1\MitoSys2\Calibration\mEGFPC1_G2\mEGFP_FCSset1_0_R1_P1_K1_Ch2-Ch1.zen
1.794009e+01	2.711653e+02	20150715_gfpWAPLch3_G2G1\MitoSys2\Calibration\mEGFPC1_G2\mEGFP_FCSset1_0_R1_P1_K1_Ch2-Ch1.zen
1.800009e+01	2.709486e+02	20150715_gfpWAPLch3_G2G1\MitoSys2\Calibration\mEGFPC1_G2\mEGFP_FCSset1_0_R1_P1_K1_Ch2-Ch1.zen
1.806009e+01	2.651320e+02	20150715_gfpWAPLch3_G2G1\MitoSys2\Calibration\mEGFPC1_G2\mEGFP_FCSset1_0_R1_P1_K1_Ch2-Ch1.zen
1.812009e+01	2.760653e+02	20150715_gfpWAPLch3_G2G1\MitoSys2\Calibration\mEGFPC1_G2\mEGFP_FCSset1_0_R1_P1_K1_Ch2-Ch1.zen
1.818009e+01	2.636154e+02	20150715_gfpWAPLch3_G2G1\MitoSys2\Calibration\mEGFPC1_G2\mEGFP_FCSset1_0_R1_P1_K1_Ch2-Ch1.zen
1.824009e+01	2.643487e+02	20150715_gfpWAPLch3_G2G1\MitoSys2\Calibration\mEGFPC1_G2\mEGFP_FCSset1_0_R1_P1_K1_Ch2-Ch1.zen
1.830009e+01	2.778986e+02	20150715_gfpWAPLch3_G2G1\MitoSys2\Calibration\mEGFPC1_G2\mEGFP_FCSset1_0_R1_P1_K1_Ch2-Ch1.zen
1.836009e+01	2.731153e+02	20150715_gfpWAPLch3_G2G1\MitoSys2\Calibration\mEGFPC1_G2\mEGFP_FCSset1_0_R1_P1_K1_Ch2-Ch1.zen
1.842009e+01	2.744986e+02	20150715_gfpWAPLch3_G2G1\MitoSys2\Calibration\mEGFPC1_G2\mEGFP_FCSset1_0_R1_P1_K1_Ch2-Ch1.zen
1.848009e+01	2.702320e+02	20150715_gfpWAPLch3_G2G1\MitoSys2\Calibration\mEGFPC1_G2\mEGFP_FCSset1_0_R1_P1_K1_Ch2-Ch1.zen
1.854009e+01	2.752819e+02	20150715_gfpWAPLch3_G2G1\MitoSys2\Calibration\mEGFPC1_G2\mEGFP_FCSset1_0_R1_P1_K1_Ch2-Ch1.zen
1.860009e+01	2.670153e+02	20150715_gfpWAPLch3_G2G1\MitoSys2\Calibration\mEGFPC1_G2\mEGFP_FCSset1_0_R1_P1_K1_Ch2-Ch1.zen
1.866009e+01	2.694987e+02	20150715_gfpWAPLch3_G2G1\MitoSys2\Calibration\mEGFPC1_G2\mEGFP_FCSset1_0_R1_P1_K1_Ch2-Ch1.zen
1.872009e+01	2.726820e+02	20150715_gfpWAPLch3_G2G1\MitoSys2\Calibration\mEGFPC1_G2\mEGFP_FCSset1_0_R1_P1_K1_Ch2-Ch1.zen
1.878009e+01	2.702153e+02	20150715_gfpWAPLch3_G2G1\MitoSys2\Calibration\mEGFPC1_G2\mEGFP_FCSset1_0_R1_P1_K1_Ch2-Ch1.zen
1.884009e+01	2.721153e+02	20150715_gfpWAPLch3_G2G1\MitoSys2\Calibration\mEGFPC1_G2\mEGFP_FCSset1_0_R1_P1_K1_Ch2-Ch1.zen
1.890009e+01	2.665987e+02	20150715_gfpWAPLch3_G2G1\MitoSys2\Calibration\mEGFPC1_G2\mEGFP_FCSset1_0_R1_P1_K1_Ch2-Ch1.zen
1.896009e+01	2.785653e+02	20150715_gfpWAPLch3_G2G1\MitoSys2\Calibration\mEGFPC1_G2\mEGFP_FCSset1_0_R1_P1_K1_Ch2-Ch1.zen
1.902010e+01	2.798819e+02	20150715_gfpWAPLch3_G2G1\MitoSys2\Calibration\mEGFPC1_G2\mEGFP_FCSset1_0_R1_P1_K1_Ch2-Ch1.zen
1.908010e+01	2.794986e+02	20150715_gfpWAPLch3_G2G1\MitoSys2\Calibration\mEGFPC1_G2\mEGFP_FCSset1_0_R1_P1_K1_Ch2-Ch1.zen
1.914009e+01	2.668487e+02	20150715_gfpWAPLch3_G2G1\MitoSys2\Calibration\mEGFPC1_G2\mEGFP_FCSset1_0_R1_P1_K1_Ch2-Ch1.zen
1.920010e+01	2.705320e+02	20150715_gfpWAPLch3_G2G1\MitoSys2\Calibration\mEGFPC1_G2\mEGFP_FCSset1_0_R1_P1_K1_Ch2-Ch1.zen
1.926010e+01	2.763319e+02	20150715_gfpWAPLch3_G2G1\MitoSys2\Calibration\mEGFPC1_G2\mEGFP_FCSset1_0_R1_P1_K1_Ch2-Ch1.zen
1.932010e+01	2.804486e+02	20150715_gfpWAPLch3_G2G1\MitoSys2\Calibration\mEGFPC1_G2\mEGFP_FCSset1_0_R1_P1_K1_Ch2-Ch1.zen
1.938010e+01	2.731320e+02	20150715_gfpWAPLch3_G2G1\MitoSys2\Calibration\mEGFPC1_G2\mEGFP_FCSset1_0_R1_P1_K1_Ch2-Ch1.zen
1.944010e+01	2.803319e+02	20150715_gfpWAPLch3_G2G1\MitoSys2\Calibration\mEGFPC1_G2\mEGFP_FCSset1_0_R1_P1_K1_Ch2-Ch1.zen
1.950010e+01	2.769986e+02	20150715_gfpWAPLch3_G2G1\MitoSys2\Calibration\mEGFPC1_G2\mEGFP_FCSset1_0_R1_P1_K1_Ch2-Ch1.zen
1.956010e+01	2.810486e+02	20150715_gfpWAPLch3_G2G1\MitoSys2\Calibration\mEGFPC1_G2\mEGFP_FCSset1_0_R1_P1_K1_Ch2-Ch1.zen
1.962010e+01	2.786153e+02	20150715_gfpWAPLch3_G2G1\MitoSys2\Calibration\mEGFPC1_G2\mEGFP_FCSset1_0_R1_P1_K1_Ch2-Ch1.zen
1.968010e+01	2.750986e+02	20150715_gfpWAPLch3_G2G1\MitoSys2\Calibration\mEGFPC1_G2\mEGFP_FCSset1_0_R1_P1_K1_Ch2-Ch1.zen
1.974010e+01	2.707987e+02	20150715_gfpWAPLch3_G2G1\MitoSys2\Calibration\mEGFPC1_G2\mEGFP_FCSset1_0_R1_P1_K1_Ch2-Ch1.zen
1.980010e+01	2.874319e+02	20150715_gfpWAPLch3_G2G1\MitoSys2\Calibration\mEGFPC1_G2\mEGFP_FCSset1_0_R1_P1_K1_Ch2-Ch1.zen
1.986010e+01	2.715820e+02	20150715_gfpWAPLch3_G2G1\MitoSys2\Calibration\mEGFPC1_G2\mEGFP_FCSset1_0_R1_P1_K1_Ch2-Ch1.zen
1.992010e+01	2.735653e+02	20150715_gfpWAPLch3_G2G1\MitoSys2\Calibration\mEGFPC1_G2\mEGFP_FCSset1_0_R1_P1_K1_Ch2-Ch1.zen
1.998010e+01	2.798819e+02	20150715_gfpWAPLch3_G2G1\MitoSys2\Calibration\mEGFPC1_G2\mEGFP_FCSset1_0_R1_P1_K1_Ch2-Ch1.zen
2.004010e+01	2.709320e+02	20150715_gfpWAPLch3_G2G1\MitoSys2\Calibration\mEGFPC1_G2\mEGFP_FCSset1_0_R1_P1_K1_Ch2-Ch1.zen
2.010010e+01	2.781819e+02	20150715_gfpWAPLch3_G2G1\MitoSys2\Calibration\mEGFPC1_G2\mEGFP_FCSset1_0_R1_P1_K1_Ch2-Ch1.zen
2.016010e+01	2.830819e+02	20150715_gfpWAPLch3_G2G1\MitoSys2\Calibration\mEGFPC1_G2\mEGFP_FCSset1_0_R1_P1_K1_Ch2-Ch1.zen
2.022010e+01	2.792319e+02	20150715_gfpWAPLch3_G2G1\MitoSys2\Calibration\mEGFPC1_G2\mEGFP_FCSset1_0_R1_P1_K1_Ch2-Ch1.zen
2.028010e+01	2.783153e+02	20150715_gfpWAPLch3_G2G1\MitoSys2\Calibration\mEGFPC1_G2\mEGFP_FCSset1_0_R1_P1_K1_Ch2-Ch1.zen
2.034010e+01	2.706153e+02	20150715_gfpWAPLch3_G2G1\MitoSys2\Calibration\mEGFPC1_G2\mEGFP_FCSset1_0_R1_P1_K1_Ch2-Ch1.zen
2.040010e+01	2.743653e+02	20150715_gfpWAPLch3_G2G1\MitoSys2\Calibration\mEGFPC1_G2\mEGFP_FCSset1_0_R1_P1_K1_Ch2-Ch1.zen
2.046010e+01	2.770319e+02	20150715_gfpWAPLch3_G2G1\MitoSys2\Calibration\mEGFPC1_G2\mEGFP_FCSset1_0_R1_P1_K1_Ch2-Ch1.zen
2.052010e+01	2.715487e+02	20150715_gfpWAPLch3_G2G1\MitoSys2\Calibration\mEGFPC1_G2\mEGFP_FCSset1_0_R1_P1_K1_Ch2-Ch1.zen
2.058010e+01	2.737486e+02	20150715_gfpWAPLch3_G2G1\MitoSys2\Calibration\mEGFPC1_G2\mEGFP_FCSset1_0_R1_P1_K1_Ch2-Ch1.zen
2.064010e+01	2.703986e+02	20150715_gfpWAPLch3_G2G1\MitoSys2\Calibration\mEGFPC1_G2\mEGFP_FCSset1_0_R1_P1_K1_Ch2-Ch1.zen
2.070010e+01	2.746986e+02	20150715_gfpWAPLch3_G2G1\MitoSys2\Calibration\mEGFPC1_G2\mEGFP_FCSset1_0_R1_P1_K1_Ch2-Ch1.zen
2.076010e+01	2.624320e+02	20150715_gfpWAPLch3_G2G1\MitoSys2\Calibration\mEGFPC1_G2\mEGFP_FCSset1_0_R1_P1_K1_Ch2-Ch1.zen
2.082010e+01	2.819986e+02	20150715_gfpWAPLch3_G2G1\MitoSys2\Calibration\mEGFPC1_G2\mEGFP_FCSset1_0_R1_P1_K1_Ch2-Ch1.zen
2.088010e+01	2.655653e+02	20150715_gfpWAPLch3_G2G1\MitoSys2\Calibration\mEGFPC1_G2\mEGFP_FCSset1_0_R1_P1_K1_Ch2-Ch1.zen
2.094011e+01	2.764820e+02	20150715_gfpWAPLch3_G2G1\MitoSys2\Calibration\mEGFPC1_G2\mEGFP_FCSset1_0_R1_P1_K1_Ch2-Ch1.zen
2.100010e+01	2.744486e+02	20150715_gfpWAPLch3_G2G1\MitoSys2\Calibration\mEGFPC1_G2\mEGFP_FCSset1_0_R1_P1_K1_Ch2-Ch1.zen
2.106010e+01	2.738986e+02	20150715_gfpWAPLch3_G2G1\MitoSys2\Calibration\mEGFPC1_G2\mEGFP_FCSset1_0_R1_P1_K1_Ch2-Ch1.zen
2.112011e+01	2.677653e+02	20150715_gfpWAPLch3_G2G1\MitoSys2\Calibration\mEGFPC1_G2\mEGFP_FCSset1_0_R1_P1_K1_Ch2-Ch1.zen
2.118011e+01	2.765486e+02	20150715_gfpWAPLch3_G2G1\MitoSys2\Calibration\mEGFPC1_G2\mEGFP_FCSset1_0_R1_P1_K1_Ch2-Ch1.zen
2.124011e+01	2.702320e+02	20150715_gfpWAPLch3_G2G1\MitoSys2\Calibration\mEGFPC1_G2\mEGFP_FCSset1_0_R1_P1_K1_Ch2-Ch1.zen
2.130011e+01	2.691653e+02	20150715_gfpWAPLch3_G2G1\MitoSys2\Calibration\mEGFPC1_G2\mEGFP_FCSset1_0_R1_P1_K1_Ch2-Ch1.zen
2.136011e+01	2.626987e+02	20150715_gfpWAPLch3_G2G1\MitoSys2\Calibration\mEGFPC1_G2\mEGFP_FCSset1_0_R1_P1_K1_Ch2-Ch1.zen
2.142011e+01	2.687487e+02	20150715_gfpWAPLch3_G2G1\MitoSys2\Calibration\mEGFPC1_G2\mEGFP_FCSset1_0_R1_P1_K1_Ch2-Ch1.zen
2.148011e+01	2.661487e+02	20150715_gfpWAPLch3_G2G1\MitoSys2\Calibration\mEGFPC1_G2\mEGFP_FCSset1_0_R1_P1_K1_Ch2-Ch1.zen
2.154011e+01	2.721320e+02	20150715_gfpWAPLch3_G2G1\MitoSys2\Calibration\mEGFPC1_G2\mEGFP_FCSset1_0_R1_P1_K1_Ch2-Ch1.zen
2.160011e+01	2.687987e+02	20150715_gfpWAPLch3_G2G1\MitoSys2\Calibration\mEGFPC1_G2\mEGFP_FCSset1_0_R1_P1_K1_Ch2-Ch1.zen
2.166011e+01	2.732653e+02	20150715_gfpWAPLch3_G2G1\MitoSys2\Calibration\mEGFPC1_G2\mEGFP_FCSset1_0_R1_P1_K1_Ch2-Ch1.zen
2.172011e+01	2.722820e+02	20150715_gfpWAPLch3_G2G1\MitoSys2\Calibration\mEGFPC1_G2\mEGFP_FCSset1_0_R1_P1_K1_Ch2-Ch1.zen
2.178011e+01	2.787819e+02	20150715_gfpWAPLch3_G2G1\MitoSys2\Calibration\mEGFPC1_G2\mEGFP_FCSset1_0_R1_P1_K1_Ch2-Ch1.zen
2.184011e+01	2.635820e+02	20150715_gfpWAPLch3_G2G1\MitoSys2\Calibration\mEGFPC1_G2\mEGFP_FCSset1_0_R1_P1_K1_Ch2-Ch1.zen
2.190011e+01	2.707987e+02	20150715_gfpWAPLch3_G2G1\MitoSys2\Calibration\mEGFPC1_G2\mEGFP_FCSset1_0_R1_P1_K1_Ch2-Ch1.zen
2.196011e+01	2.730820e+02	20150715_gfpWAPLch3_G2G1\MitoSys2\Calibration\mEGFPC1_G2\mEGFP_FCSset1_0_R1_P1_K1_Ch2-Ch1.zen
2.202011e+01	2.784819e+02	20150715_gfpWAPLch3_G2G1\MitoSys2\Calibration\mEGFPC1_G2\mEGFP_FCSset1_0_R1_P1_K1_Ch2-Ch1.zen
2.208011e+01	2.779153e+02	20150715_gfpWAPLch3_G2G1\MitoSys2\Calibration\mEGFPC1_G2\mEGFP_FCSset1_0_R1_P1_K1_Ch2-Ch1.zen
2.214011e+01	2.738653e+02	20150715_gfpWAPLch3_G2G1\MitoSys2\Calibration\mEGFPC1_G2\mEGFP_FCSset1_0_R1_P1_K1_Ch2-Ch1.zen
2.220011e+01	2.772319e+02	20150715_gfpWAPLch3_G2G1\MitoSys2\Calibration\mEGFPC1_G2\mEGFP_FCSset1_0_R1_P1_K1_Ch2-Ch1.zen
2.226011e+01	2.724986e+02	20150715_gfpWAPLch3_G2G1\MitoSys2\Calibration\mEGFPC1_G2\mEGFP_FCSset1_0_R1_P1_K1_Ch2-Ch1.zen
2.232011e+01	2.667320e+02	20150715_gfpWAPLch3_G2G1\MitoSys2\Calibration\mEGFPC1_G2\mEGFP_FCSset1_0_R1_P1_K1_Ch2-Ch1.zen
2.238011e+01	2.760319e+02	20150715_gfpWAPLch3_G2G1\MitoSys2\Calibration\mEGFPC1_G2\mEGFP_FCSset1_0_R1_P1_K1_Ch2-Ch1.zen
2.244011e+01	2.777319e+02	20150715_gfpWAPLch3_G2G1\MitoSys2\Calibration\mEGFPC1_G2\mEGFP_FCSset1_0_R1_P1_K1_Ch2-Ch1.zen
2.250011e+01	2.766153e+02	20150715_gfpWAPLch3_G2G1\MitoSys2\Calibration\mEGFPC1_G2\mEGFP_FCSset1_0_R1_P1_K1_Ch2-Ch1.zen
2.256011e+01	2.692487e+02	20150715_gfpWAPLch3_G2G1\MitoSys2\Calibration\mEGFPC1_G2\mEGFP_FCSset1_0_R1_P1_K1_Ch2-Ch1.zen
2.262011e+01	2.738986e+02	20150715_gfpWAPLch3_G2G1\MitoSys2\Calibration\mEGFPC1_G2\mEGFP_FCSset1_0_R1_P1_K1_Ch2-Ch1.zen
2.268011e+01	2.704653e+02	20150715_gfpWAPLch3_G2G1\MitoSys2\Calibration\mEGFPC1_G2\mEGFP_FCSset1_0_R1_P1_K1_Ch2-Ch1.zen
2.274011e+01	2.732653e+02	20150715_gfpWAPLch3_G2G1\MitoSys2\Calibration\mEGFPC1_G2\mEGFP_FCSset1_0_R1_P1_K1_Ch2-Ch1.zen
2.280011e+01	2.651153e+02	20150715_gfpWAPLch3_G2G1\MitoSys2\Calibration\mEGFPC1_G2\mEGFP_FCSset1_0_R1_P1_K1_Ch2-Ch1.zen
2.286012e+01	2.702153e+02	20150715_gfpWAPLch3_G2G1\MitoSys2\Calibration\mEGFPC1_G2\mEGFP_FCSset1_0_R1_P1_K1_Ch2-Ch1.zen
2.292011e+01	2.680653e+02	20150715_gfpWAPLch3_G2G1\MitoSys2\Calibration\mEGFPC1_G2\mEGFP_FCSset1_0_R1_P1_K1_Ch2-Ch1.zen
2.298011e+01	2.725986e+02	20150715_gfpWAPLch3_G2G1\MitoSys2\Calibration\mEGFPC1_G2\mEGFP_FCSset1_0_R1_P1_K1_Ch2-Ch1.zen
2.304012e+01	2.803819e+02	20150715_gfpWAPLch3_G2G1\MitoSys2\Calibration\mEGFPC1_G2\mEGFP_FCSset1_0_R1_P1_K1_Ch2-Ch1.zen
2.310011e+01	2.778820e+02	20150715_gfpWAPLch3_G2G1\MitoSys2\Calibration\mEGFPC1_G2\mEGFP_FCSset1_0_R1_P1_K1_Ch2-Ch1.zen
2.316012e+01	2.782819e+02	20150715_gfpWAPLch3_G2G1\MitoSys2\Calibration\mEGFPC1_G2\mEGFP_FCSset1_0_R1_P1_K1_Ch2-Ch1.zen
2.322012e+01	2.685653e+02	20150715_gfpWAPLch3_G2G1\MitoSys2\Calibration\mEGFPC1_G2\mEGFP_FCSset1_0_R1_P1_K1_Ch2-Ch1.zen
2.328012e+01	2.665487e+02	20150715_gfpWAPLch3_G2G1\MitoSys2\Calibration\mEGFPC1_G2\mEGFP_FCSset1_0_R1_P1_K1_Ch2-Ch1.zen
2.334012e+01	2.704486e+02	20150715_gfpWAPLch3_G2G1\MitoSys2\Calibration\mEGFPC1_G2\mEGFP_FCSset1_0_R1_P1_K1_Ch2-Ch1.zen
2.340012e+01	2.697320e+02	20150715_gfpWAPLch3_G2G1\MitoSys2\Calibration\mEGFPC1_G2\mEGFP_FCSset1_0_R1_P1_K1_Ch2-Ch1.zen
2.346012e+01	2.791819e+02	20150715_gfpWAPLch3_G2G1\MitoSys2\Calibration\mEGFPC1_G2\mEGFP_FCSset1_0_R1_P1_K1_Ch2-Ch1.zen
2.352012e+01	2.692487e+02	20150715_gfpWAPLch3_G2G1\MitoSys2\Calibration\mEGFPC1_G2\mEGFP_FCSset1_0_R1_P1_K1_Ch2-Ch1.zen
2.358012e+01	2.689153e+02	20150715_gfpWAPLch3_G2G1\MitoSys2\Calibration\mEGFPC1_G2\mEGFP_FCSset1_0_R1_P1_K1_Ch2-Ch1.zen
2.364012e+01	2.719153e+02	20150715_gfpWAPLch3_G2G1\MitoSys2\Calibration\mEGFPC1_G2\mEGFP_FCSset1_0_R1_P1_K1_Ch2-Ch1.zen
2.370012e+01	2.676320e+02	20150715_gfpWAPLch3_G2G1\MitoSys2\Calibration\mEGFPC1_G2\mEGFP_FCSset1_0_R1_P1_K1_Ch2-Ch1.zen
2.376012e+01	2.614987e+02	20150715_gfpWAPLch3_G2G1\MitoSys2\Calibration\mEGFPC1_G2\mEGFP_FCSset1_0_R1_P1_K1_Ch2-Ch1.zen
2.382012e+01	2.644987e+02	20150715_gfpWAPLch3_G2G1\MitoSys2\Calibration\mEGFPC1_G2\mEGFP_FCSset1_0_R1_P1_K1_Ch2-Ch1.zen
2.388012e+01	2.744320e+02	20150715_gfpWAPLch3_G2G1\MitoSys2\Calibration\mEGFPC1_G2\mEGFP_FCSset1_0_R1_P1_K1_Ch2-Ch1.zen
2.394012e+01	2.731153e+02	20150715_gfpWAPLch3_G2G1\MitoSys2\Calibration\mEGFPC1_G2\mEGFP_FCSset1_0_R1_P1_K1_Ch2-Ch1.zen
2.400012e+01	2.638654e+02	20150715_gfpWAPLch3_G2G1\MitoSys2\Calibration\mEGFPC1_G2\mEGFP_FCSset1_0_R1_P1_K1_Ch2-Ch1.zen
2.406012e+01	2.705986e+02	20150715_gfpWAPLch3_G2G1\MitoSys2\Calibration\mEGFPC1_G2\mEGFP_FCSset1_0_R1_P1_K1_Ch2-Ch1.zen
2.412012e+01	2.647153e+02	20150715_gfpWAPLch3_G2G1\MitoSys2\Calibration\mEGFPC1_G2\mEGFP_FCSset1_0_R1_P1_K1_Ch2-Ch1.zen
2.418012e+01	2.685653e+02	20150715_gfpWAPLch3_G2G1\MitoSys2\Calibration\mEGFPC1_G2\mEGFP_FCSset1_0_R1_P1_K1_Ch2-Ch1.zen
2.424012e+01	2.714486e+02	20150715_gfpWAPLch3_G2G1\MitoSys2\Calibration\mEGFPC1_G2\mEGFP_FCSset1_0_R1_P1_K1_Ch2-Ch1.zen
2.430012e+01	2.679153e+02	20150715_gfpWAPLch3_G2G1\MitoSys2\Calibration\mEGFPC1_G2\mEGFP_FCSset1_0_R1_P1_K1_Ch2-Ch1.zen
2.436012e+01	2.620487e+02	20150715_gfpWAPLch3_G2G1\MitoSys2\Calibration\mEGFPC1_G2\mEGFP_FCSset1_0_R1_P1_K1_Ch2-Ch1.zen
2.442012e+01	2.631653e+02	20150715_gfpWAPLch3_G2G1\MitoSys2\Calibration\mEGFPC1_G2\mEGFP_FCSset1_0_R1_P1_K1_Ch2-Ch1.zen
2.448012e+01	2.674820e+02	20150715_gfpWAPLch3_G2G1\MitoSys2\Calibration\mEGFPC1_G2\mEGFP_FCSset1_0_R1_P1_K1_Ch2-Ch1.zen
2.454012e+01	2.695653e+02	20150715_gfpWAPLch3_G2G1\MitoSys2\Calibration\mEGFPC1_G2\mEGFP_FCSset1_0_R1_P1_K1_Ch2-Ch1.zen
2.460012e+01	2.789153e+02	20150715_gfpWAPLch3_G2G1\MitoSys2\Calibration\mEGFPC1_G2\mEGFP_FCSset1_0_R1_P1_K1_Ch2-Ch1.zen
2.466012e+01	2.736320e+02	20150715_gfpWAPLch3_G2G1\MitoSys2\Calibration\mEGFPC1_G2\mEGFP_FCSset1_0_R1_P1_K1_Ch2-Ch1.zen
2.472012e+01	2.727653e+02	20150715_gfpWAPLch3_G2G1\MitoSys2\Calibration\mEGFPC1_G2\mEGFP_FCSset1_0_R1_P1_K1_Ch2-Ch1.zen
2.478012e+01	2.714320e+02	20150715_gfpWAPLch3_G2G1\MitoSys2\Calibration\mEGFPC1_G2\mEGFP_FCSset1_0_R1_P1_K1_Ch2-Ch1.zen
2.484012e+01	2.817819e+02	20150715_gfpWAPLch3_G2G1\MitoSys2\Calibration\mEGFPC1_G2\mEGFP_FCSset1_0_R1_P1_K1_Ch2-Ch1.zen
2.490012e+01	2.770653e+02	20150715_gfpWAPLch3_G2G1\MitoSys2\Calibration\mEGFPC1_G2\mEGFP_FCSset1_0_R1_P1_K1_Ch2-Ch1.zen
2.496012e+01	2.716320e+02	20150715_gfpWAPLch3_G2G1\MitoSys2\Calibration\mEGFPC1_G2\mEGFP_FCSset1_0_R1_P1_K1_Ch2-Ch1.zen
2.502012e+01	2.730320e+02	20150715_gfpWAPLch3_G2G1\MitoSys2\Calibration\mEGFPC1_G2\mEGFP_FCSset1_0_R1_P1_K1_Ch2-Ch1.zen
2.508013e+01	2.721153e+02	20150715_gfpWAPLch3_G2G1\MitoSys2\Calibration\mEGFPC1_G2\mEGFP_FCSset1_0_R1_P1_K1_Ch2-Ch1.zen
2.514013e+01	2.693320e+02	20150715_gfpWAPLch3_G2G1\MitoSys2\Calibration\mEGFPC1_G2\mEGFP_FCSset1_0_R1_P1_K1_Ch2-Ch1.zen
2.520013e+01	2.735487e+02	20150715_gfpWAPLch3_G2G1\MitoSys2\Calibration\mEGFPC1_G2\mEGFP_FCSset1_0_R1_P1_K1_Ch2-Ch1.zen
2.526013e+01	2.756320e+02	20150715_gfpWAPLch3_G2G1\MitoSys2\Calibration\mEGFPC1_G2\mEGFP_FCSset1_0_R1_P1_K1_Ch2-Ch1.zen
2.532013e+01	2.758153e+02	20150715_gfpWAPLch3_G2G1\MitoSys2\Calibration\mEGFPC1_G2\mEGFP_FCSset1_0_R1_P1_K1_Ch2-Ch1.zen
2.538013e+01	2.618820e+02	20150715_gfpWAPLch3_G2G1\MitoSys2\Calibration\mEGFPC1_G2\mEGFP_FCSset1_0_R1_P1_K1_Ch2-Ch1.zen
2.544013e+01	2.684987e+02	20150715_gfpWAPLch3_G2G1\MitoSys2\Calibration\mEGFPC1_G2\mEGFP_FCSset1_0_R1_P1_K1_Ch2-Ch1.zen
2.550013e+01	2.682820e+02	20150715_gfpWAPLch3_G2G1\MitoSys2\Calibration\mEGFPC1_G2\mEGFP_FCSset1_0_R1_P1_K1_Ch2-Ch1.zen
2.556013e+01	2.593987e+02	20150715_gfpWAPLch3_G2G1\MitoSys2\Calibration\mEGFPC1_G2\mEGFP_FCSset1_0_R1_P1_K1_Ch2-Ch1.zen
2.562013e+01	2.698986e+02	20150715_gfpWAPLch3_G2G1\MitoSys2\Calibration\mEGFPC1_G2\mEGFP_FCSset1_0_R1_P1_K1_Ch2-Ch1.zen
2.568013e+01	2.657820e+02	20150715_gfpWAPLch3_G2G1\MitoSys2\Calibration\mEGFPC1_G2\mEGFP_FCSset1_0_R1_P1_K1_Ch2-Ch1.zen
2.574013e+01	2.730320e+02	20150715_gfpWAPLch3_G2G1\MitoSys2\Calibration\mEGFPC1_G2\mEGFP_FCSset1_0_R1_P1_K1_Ch2-Ch1.zen
2.580013e+01	2.624654e+02	20150715_gfpWAPLch3_G2G1\MitoSys2\Calibration\mEGFPC1_G2\mEGFP_FCSset1_0_R1_P1_K1_Ch2-Ch1.zen
2.586013e+01	2.780153e+02	20150715_gfpWAPLch3_G2G1\MitoSys2\Calibration\mEGFPC1_G2\mEGFP_FCSset1_0_R1_P1_K1_Ch2-Ch1.zen
2.592013e+01	2.738986e+02	20150715_gfpWAPLch3_G2G1\MitoSys2\Calibration\mEGFPC1_G2\mEGFP_FCSset1_0_R1_P1_K1_Ch2-Ch1.zen
2.598013e+01	2.711320e+02	20150715_gfpWAPLch3_G2G1\MitoSys2\Calibration\mEGFPC1_G2\mEGFP_FCSset1_0_R1_P1_K1_Ch2-Ch1.zen
2.604013e+01	2.669987e+02	20150715_gfpWAPLch3_G2G1\MitoSys2\Calibration\mEGFPC1_G2\mEGFP_FCSset1_0_R1_P1_K1_Ch2-Ch1.zen
2.610013e+01	2.693820e+02	20150715_gfpWAPLch3_G2G1\MitoSys2\Calibration\mEGFPC1_G2\mEGFP_FCSset1_0_R1_P1_K1_Ch2-Ch1.zen
2.616013e+01	2.644320e+02	20150715_gfpWAPLch3_G2G1\MitoSys2\Calibration\mEGFPC1_G2\mEGFP_FCSset1_0_R1_P1_K1_Ch2-Ch1.zen
2.622013e+01	2.673487e+02	20150715_gfpWAPLch3_G2G1\MitoSys2\Calibration\mEGFPC1_G2\mEGFP_FCSset1_0_R1_P1_K1_Ch2-Ch1.zen
2.628013e+01	2.714820e+02	20150715_gfpWAPLch3_G2G1\MitoSys2\Calibration\mEGFPC1_G2\mEGFP_FCSset1_0_R1_P1_K1_Ch2-Ch1.zen
2.634013e+01	2.649987e+02	20150715_gfpWAPLch3_G2G1\MitoSys2\Calibration\mEGFPC1_G2\mEGFP_FCSset1_0_R1_P1_K1_Ch2-Ch1.zen
2.640013e+01	2.695987e+02	20150715_gfpWAPLch3_G2G1\MitoSys2\Calibration\mEGFPC1_G2\mEGFP_FCSset1_0_R1_P1_K1_Ch2-Ch1.zen
2.646013e+01	2.772653e+02	20150715_gfpWAPLch3_G2G1\MitoSys2\Calibration\mEGFPC1_G2\mEGFP_FCSset1_0_R1_P1_K1_Ch2-Ch1.zen
2.652013e+01	2.633487e+02	20150715_gfpWAPLch3_G2G1\MitoSys2\Calibration\mEGFPC1_G2\mEGFP_FCSset1_0_R1_P1_K1_Ch2-Ch1.zen
2.658013e+01	2.749986e+02	20150715_gfpWAPLch3_G2G1\MitoSys2\Calibration\mEGFPC1_G2\mEGFP_FCSset1_0_R1_P1_K1_Ch2-Ch1.zen
2.664013e+01	2.570654e+02	20150715_gfpWAPLch3_G2G1\MitoSys2\Calibration\mEGFPC1_G2\mEGFP_FCSset1_0_R1_P1_K1_Ch2-Ch1.zen
2.670013e+01	2.757486e+02	20150715_gfpWAPLch3_G2G1\MitoSys2\Calibration\mEGFPC1_G2\mEGFP_FCSset1_0_R1_P1_K1_Ch2-Ch1.zen
2.676013e+01	2.647487e+02	20150715_gfpWAPLch3_G2G1\MitoSys2\Calibration\mEGFPC1_G2\mEGFP_FCSset1_0_R1_P1_K1_Ch2-Ch1.zen
2.682013e+01	2.681653e+02	20150715_gfpWAPLch3_G2G1\MitoSys2\Calibration\mEGFPC1_G2\mEGFP_FCSset1_0_R1_P1_K1_Ch2-Ch1.zen
2.688013e+01	2.683320e+02	20150715_gfpWAPLch3_G2G1\MitoSys2\Calibration\mEGFPC1_G2\mEGFP_FCSset1_0_R1_P1_K1_Ch2-Ch1.zen
2.694013e+01	2.711820e+02	20150715_gfpWAPLch3_G2G1\MitoSys2\Calibration\mEGFPC1_G2\mEGFP_FCSset1_0_R1_P1_K1_Ch2-Ch1.zen
2.700014e+01	2.737987e+02	20150715_gfpWAPLch3_G2G1\MitoSys2\Calibration\mEGFPC1_G2\mEGFP_FCSset1_0_R1_P1_K1_Ch2-Ch1.zen
2.706013e+01	2.693986e+02	20150715_gfpWAPLch3_G2G1\MitoSys2\Calibration\mEGFPC1_G2\mEGFP_FCSset1_0_R1_P1_K1_Ch2-Ch1.zen
2.712014e+01	2.646820e+02	20150715_gfpWAPLch3_G2G1\MitoSys2\Calibration\mEGFPC1_G2\mEGFP_FCSset1_0_R1_P1_K1_Ch2-Ch1.zen
2.718014e+01	2.716320e+02	20150715_gfpWAPLch3_G2G1\MitoSys2\Calibration\mEGFPC1_G2\mEGFP_FCSset1_0_R1_P1_K1_Ch2-Ch1.zen
2.724014e+01	2.698153e+02	20150715_gfpWAPLch3_G2G1\MitoSys2\Calibration\mEGFPC1_G2\mEGFP_FCSset1_0_R1_P1_K1_Ch2-Ch1.zen
2.730014e+01	2.690487e+02	20150715_gfpWAPLch3_G2G1\MitoSys2\Calibration\mEGFPC1_G2\mEGFP_FCSset1_0_R1_P1_K1_Ch2-Ch1.zen
2.736014e+01	2.753653e+02	20150715_gfpWAPLch3_G2G1\MitoSys2\Calibration\mEGFPC1_G2\mEGFP_FCSset1_0_R1_P1_K1_Ch2-Ch1.zen
2.742014e+01	2.831986e+02	20150715_gfpWAPLch3_G2G1\MitoSys2\Calibration\mEGFPC1_G2\mEGFP_FCSset1_0_R1_P1_K1_Ch2-Ch1.zen
2.748014e+01	2.691153e+02	20150715_gfpWAPLch3_G2G1\MitoSys2\Calibration\mEGFPC1_G2\mEGFP_FCSset1_0_R1_P1_K1_Ch2-Ch1.zen
2.754014e+01	2.702487e+02	20150715_gfpWAPLch3_G2G1\MitoSys2\Calibration\mEGFPC1_G2\mEGFP_FCSset1_0_R1_P1_K1_Ch2-Ch1.zen
2.760014e+01	2.732153e+02	20150715_gfpWAPLch3_G2G1\MitoSys2\Calibration\mEGFPC1_G2\mEGFP_FCSset1_0_R1_P1_K1_Ch2-Ch1.zen
2.766014e+01	2.777986e+02	20150715_gfpWAPLch3_G2G1\MitoSys2\Calibration\mEGFPC1_G2\mEGFP_FCSset1_0_R1_P1_K1_Ch2-Ch1.zen
2.772014e+01	2.725820e+02	20150715_gfpWAPLch3_G2G1\MitoSys2\Calibration\mEGFPC1_G2\mEGFP_FCSset1_0_R1_P1_K1_Ch2-Ch1.zen
2.778014e+01	2.716486e+02	20150715_gfpWAPLch3_G2G1\MitoSys2\Calibration\mEGFPC1_G2\mEGFP_FCSset1_0_R1_P1_K1_Ch2-Ch1.zen
2.784014e+01	2.691486e+02	20150715_gfpWAPLch3_G2G1\MitoSys2\Calibration\mEGFPC1_G2\mEGFP_FCSset1_0_R1_P1_K1_Ch2-Ch1.zen
2.790014e+01	2.641487e+02	20150715_gfpWAPLch3_G2G1\MitoSys2\Calibration\mEGFPC1_G2\mEGFP_FCSset1_0_R1_P1_K1_Ch2-Ch1.zen
2.796014e+01	2.648987e+02	20150715_gfpWAPLch3_G2G1\MitoSys2\Calibration\mEGFPC1_G2\mEGFP_FCSset1_0_R1_P1_K1_Ch2-Ch1.zen
2.802014e+01	2.641820e+02	20150715_gfpWAPLch3_G2G1\MitoSys2\Calibration\mEGFPC1_G2\mEGFP_FCSset1_0_R1_P1_K1_Ch2-Ch1.zen
2.808014e+01	2.685820e+02	20150715_gfpWAPLch3_G2G1\MitoSys2\Calibration\mEGFPC1_G2\mEGFP_FCSset1_0_R1_P1_K1_Ch2-Ch1.zen
2.814014e+01	2.689487e+02	20150715_gfpWAPLch3_G2G1\MitoSys2\Calibration\mEGFPC1_G2\mEGFP_FCSset1_0_R1_P1_K1_Ch2-Ch1.zen
2.820014e+01	2.629487e+02	20150715_gfpWAPLch3_G2G1\MitoSys2\Calibration\mEGFPC1_G2\mEGFP_FCSset1_0_R1_P1_K1_Ch2-Ch1.zen
2.826014e+01	2.718486e+02	20150715_gfpWAPLch3_G2G1\MitoSys2\Calibration\mEGFPC1_G2\mEGFP_FCSset1_0_R1_P1_K1_Ch2-Ch1.zen
2.832014e+01	2.720153e+02	20150715_gfpWAPLch3_G2G1\MitoSys2\Calibration\mEGFPC1_G2\mEGFP_FCSset1_0_R1_P1_K1_Ch2-Ch1.zen
2.838014e+01	2.705986e+02	20150715_gfpWAPLch3_G2G1\MitoSys2\Calibration\mEGFPC1_G2\mEGFP_FCSset1_0_R1_P1_K1_Ch2-Ch1.zen
2.844014e+01	2.765986e+02	20150715_gfpWAPLch3_G2G1\MitoSys2\Calibration\mEGFPC1_G2\mEGFP_FCSset1_0_R1_P1_K1_Ch2-Ch1.zen
2.850014e+01	2.672987e+02	20150715_gfpWAPLch3_G2G1\MitoSys2\Calibration\mEGFPC1_G2\mEGFP_FCSset1_0_R1_P1_K1_Ch2-Ch1.zen
2.856014e+01	2.701153e+02	20150715_gfpWAPLch3_G2G1\MitoSys2\Calibration\mEGFPC1_G2\mEGFP_FCSset1_0_R1_P1_K1_Ch2-Ch1.zen
2.862014e+01	2.671486e+02	20150715_gfpWAPLch3_G2G1\MitoSys2\Calibration\mEGFPC1_G2\mEGFP_FCSset1_0_R1_P1_K1_Ch2-Ch1.zen
2.868014e+01	2.707653e+02	20150715_gfpWAPLch3_G2G1\MitoSys2\Calibration\mEGFPC1_G2\mEGFP_FCSset1_0_R1_P1_K1_Ch2-Ch1.zen
2.874014e+01	2.758653e+02	20150715_gfpWAPLch3_G2G1\MitoSys2\Calibration\mEGFPC1_G2\mEGFP_FCSset1_0_R1_P1_K1_Ch2-Ch1.zen
2.880014e+01	2.662820e+02	20150715_gfpWAPLch3_G2G1\MitoSys2\Calibration\mEGFPC1_G2\mEGFP_FCSset1_0_R1_P1_K1_Ch2-Ch1.zen
2.886014e+01	2.685320e+02	20150715_gfpWAPLch3_G2G1\MitoSys2\Calibration\mEGFPC1_G2\mEGFP_FCSset1_0_R1_P1_K1_Ch2-Ch1.zen
2.892015e+01	2.742653e+02	20150715_gfpWAPLch3_G2G1\MitoSys2\Calibration\mEGFPC1_G2\mEGFP_FCSset1_0_R1_P1_K1_Ch2-Ch1.zen
2.898014e+01	2.768486e+02	20150715_gfpWAPLch3_G2G1\MitoSys2\Calibration\mEGFPC1_G2\mEGFP_FCSset1_0_R1_P1_K1_Ch2-Ch1.zen
2.904015e+01	2.631487e+02	20150715_gfpWAPLch3_G2G1\MitoSys2\Calibration\mEGFPC1_G2\mEGFP_FCSset1_0_R1_P1_K1_Ch2-Ch1.zen
2.910015e+01	2.714153e+02	20150715_gfpWAPLch3_G2G1\MitoSys2\Calibration\mEGFPC1_G2\mEGFP_FCSset1_0_R1_P1_K1_Ch2-Ch1.zen
2.916015e+01	2.657820e+02	20150715_gfpWAPLch3_G2G1\MitoSys2\Calibration\mEGFPC1_G2\mEGFP_FCSset1_0_R1_P1_K1_Ch2-Ch1.zen
2.922015e+01	2.652487e+02	20150715_gfpWAPLch3_G2G1\MitoSys2\Calibration\mEGFPC1_G2\mEGFP_FCSset1_0_R1_P1_K1_Ch2-Ch1.zen
2.928015e+01	2.664320e+02	20150715_gfpWAPLch3_G2G1\MitoSys2\Calibration\mEGFPC1_G2\mEGFP_FCSset1_0_R1_P1_K1_Ch2-Ch1.zen
2.934015e+01	2.625320e+02	20150715_gfpWAPLch3_G2G1\MitoSys2\Calibration\mEGFPC1_G2\mEGFP_FCSset1_0_R1_P1_K1_Ch2-Ch1.zen
2.940015e+01	2.669820e+02	20150715_gfpWAPLch3_G2G1\MitoSys2\Calibration\mEGFPC1_G2\mEGFP_FCSset1_0_R1_P1_K1_Ch2-Ch1.zen
2.946015e+01	2.740653e+02	20150715_gfpWAPLch3_G2G1\MitoSys2\Calibration\mEGFPC1_G2\mEGFP_FCSset1_0_R1_P1_K1_Ch2-Ch1.zen
2.952015e+01	2.691653e+02	20150715_gfpWAPLch3_G2G1\MitoSys2\Calibration\mEGFPC1_G2\mEGFP_FCSset1_0_R1_P1_K1_Ch2-Ch1.zen
2.958015e+01	2.681486e+02	20150715_gfpWAPLch3_G2G1\MitoSys2\Calibration\mEGFPC1_G2\mEGFP_FCSset1_0_R1_P1_K1_Ch2-Ch1.zen
2.964015e+01	2.757153e+02	20150715_gfpWAPLch3_G2G1\MitoSys2\Calibration\mEGFPC1_G2\mEGFP_FCSset1_0_R1_P1_K1_Ch2-Ch1.zen
2.970015e+01	2.754319e+02	20150715_gfpWAPLch3_G2G1\MitoSys2\Calibration\mEGFPC1_G2\mEGFP_FCSset1_0_R1_P1_K1_Ch2-Ch1.zen
2.976015e+01	2.802986e+02	20150715_gfpWAPLch3_G2G1\MitoSys2\Calibration\mEGFPC1_G2\mEGFP_FCSset1_0_R1_P1_K1_Ch2-Ch1.zen
2.982015e+01	2.695653e+02	20150715_gfpWAPLch3_G2G1\MitoSys2\Calibration\mEGFPC1_G2\mEGFP_FCSset1_0_R1_P1_K1_Ch2-Ch1.zen
2.988015e+01	2.766819e+02	20150715_gfpWAPLch3_G2G1\MitoSys2\Calibration\mEGFPC1_G2\mEGFP_FCSset1_0_R1_P1_K1_Ch2-Ch1.zen
2.994015e+01	2.638487e+02	20150715_gfpWAPLch3_G2G1\MitoSys2\Calibration\mEGFPC1_G2\mEGFP_FCSset1_0_R1_P1_K1_Ch2-Ch1.zen
0	2.744984e+02	20150715_gfpWAPLch3_G2G1\MitoSys2\Calibration\mEGFPC1_G2\mEGFP_FCSset1_0_R1_P2_K1_Ch2-Ch1.zen
6.000030e-02	2.688818e+02	20150715_gfpWAPLch3_G2G1\MitoSys2\Calibration\mEGFPC1_G2\mEGFP_FCSset1_0_R1_P2_K1_Ch2-Ch1.zen
1.200000e-01	2.720984e+02	20150715_gfpWAPLch3_G2G1\MitoSys2\Calibration\mEGFPC1_G2\mEGFP_FCSset1_0_R1_P2_K1_Ch2-Ch1.zen
1.800000e-01	2.737151e+02	20150715_gfpWAPLch3_G2G1\MitoSys2\Calibration\mEGFPC1_G2\mEGFP_FCSset1_0_R1_P2_K1_Ch2-Ch1.zen
2.400000e-01	2.729317e+02	20150715_gfpWAPLch3_G2G1\MitoSys2\Calibration\mEGFPC1_G2\mEGFP_FCSset1_0_R1_P2_K1_Ch2-Ch1.zen
3.000000e-01	2.748817e+02	20150715_gfpWAPLch3_G2G1\MitoSys2\Calibration\mEGFPC1_G2\mEGFP_FCSset1_0_R1_P2_K1_Ch2-Ch1.zen
3.600000e-01	2.768984e+02	20150715_gfpWAPLch3_G2G1\MitoSys2\Calibration\mEGFPC1_G2\mEGFP_FCSset1_0_R1_P2_K1_Ch2-Ch1.zen
4.200000e-01	2.641485e+02	20150715_gfpWAPLch3_G2G1\MitoSys2\Calibration\mEGFPC1_G2\mEGFP_FCSset1_0_R1_P2_K1_Ch2-Ch1.zen
4.800000e-01	2.777317e+02	20150715_gfpWAPLch3_G2G1\MitoSys2\Calibration\mEGFPC1_G2\mEGFP_FCSset1_0_R1_P2_K1_Ch2-Ch1.zen
5.400000e-01	2.766150e+02	20150715_gfpWAPLch3_G2G1\MitoSys2\Calibration\mEGFPC1_G2\mEGFP_FCSset1_0_R1_P2_K1_Ch2-Ch1.zen
6.000000e-01	2.737151e+02	20150715_gfpWAPLch3_G2G1\MitoSys2\Calibration\mEGFPC1_G2\mEGFP_FCSset1_0_R1_P2_K1_Ch2-Ch1.zen
6.600000e-01	2.731317e+02	20150715_gfpWAPLch3_G2G1\MitoSys2\Calibration\mEGFPC1_G2\mEGFP_FCSset1_0_R1_P2_K1_Ch2-Ch1.zen
7.200000e-01	2.637651e+02	20150715_gfpWAPLch3_G2G1\MitoSys2\Calibration\mEGFPC1_G2\mEGFP_FCSset1_0_R1_P2_K1_Ch2-Ch1.zen
7.800000e-01	2.706484e+02	20150715_gfpWAPLch3_G2G1\MitoSys2\Calibration\mEGFPC1_G2\mEGFP_FCSset1_0_R1_P2_K1_Ch2-Ch1.zen
8.400000e-01	2.797984e+02	20150715_gfpWAPLch3_G2G1\MitoSys2\Calibration\mEGFPC1_G2\mEGFP_FCSset1_0_R1_P2_K1_Ch2-Ch1.zen
9.000100e-01	2.803650e+02	20150715_gfpWAPLch3_G2G1\MitoSys2\Calibration\mEGFPC1_G2\mEGFP_FCSset1_0_R1_P2_K1_Ch2-Ch1.zen
9.600100e-01	2.680818e+02	20150715_gfpWAPLch3_G2G1\MitoSys2\Calibration\mEGFPC1_G2\mEGFP_FCSset1_0_R1_P2_K1_Ch2-Ch1.zen
1.020010e+00	2.716651e+02	20150715_gfpWAPLch3_G2G1\MitoSys2\Calibration\mEGFPC1_G2\mEGFP_FCSset1_0_R1_P2_K1_Ch2-Ch1.zen
1.080010e+00	2.739151e+02	20150715_gfpWAPLch3_G2G1\MitoSys2\Calibration\mEGFPC1_G2\mEGFP_FCSset1_0_R1_P2_K1_Ch2-Ch1.zen
1.140010e+00	2.738151e+02	20150715_gfpWAPLch3_G2G1\MitoSys2\Calibration\mEGFPC1_G2\mEGFP_FCSset1_0_R1_P2_K1_Ch2-Ch1.zen
1.200010e+00	2.723484e+02	20150715_gfpWAPLch3_G2G1\MitoSys2\Calibration\mEGFPC1_G2\mEGFP_FCSset1_0_R1_P2_K1_Ch2-Ch1.zen
1.260010e+00	2.724651e+02	20150715_gfpWAPLch3_G2G1\MitoSys2\Calibration\mEGFPC1_G2\mEGFP_FCSset1_0_R1_P2_K1_Ch2-Ch1.zen
1.320010e+00	2.673984e+02	20150715_gfpWAPLch3_G2G1\MitoSys2\Calibration\mEGFPC1_G2\mEGFP_FCSset1_0_R1_P2_K1_Ch2-Ch1.zen
1.380010e+00	2.771484e+02	20150715_gfpWAPLch3_G2G1\MitoSys2\Calibration\mEGFPC1_G2\mEGFP_FCSset1_0_R1_P2_K1_Ch2-Ch1.zen
1.440010e+00	2.728318e+02	20150715_gfpWAPLch3_G2G1\MitoSys2\Calibration\mEGFPC1_G2\mEGFP_FCSset1_0_R1_P2_K1_Ch2-Ch1.zen
1.500010e+00	2.685151e+02	20150715_gfpWAPLch3_G2G1\MitoSys2\Calibration\mEGFPC1_G2\mEGFP_FCSset1_0_R1_P2_K1_Ch2-Ch1.zen
1.560010e+00	2.758984e+02	20150715_gfpWAPLch3_G2G1\MitoSys2\Calibration\mEGFPC1_G2\mEGFP_FCSset1_0_R1_P2_K1_Ch2-Ch1.zen
1.620010e+00	2.625485e+02	20150715_gfpWAPLch3_G2G1\MitoSys2\Calibration\mEGFPC1_G2\mEGFP_FCSset1_0_R1_P2_K1_Ch2-Ch1.zen
1.680010e+00	2.674984e+02	20150715_gfpWAPLch3_G2G1\MitoSys2\Calibration\mEGFPC1_G2\mEGFP_FCSset1_0_R1_P2_K1_Ch2-Ch1.zen
1.740010e+00	2.812150e+02	20150715_gfpWAPLch3_G2G1\MitoSys2\Calibration\mEGFPC1_G2\mEGFP_FCSset1_0_R1_P2_K1_Ch2-Ch1.zen
1.800010e+00	2.777317e+02	20150715_gfpWAPLch3_G2G1\MitoSys2\Calibration\mEGFPC1_G2\mEGFP_FCSset1_0_R1_P2_K1_Ch2-Ch1.zen
1.860010e+00	2.688318e+02	20150715_gfpWAPLch3_G2G1\MitoSys2\Calibration\mEGFPC1_G2\mEGFP_FCSset1_0_R1_P2_K1_Ch2-Ch1.zen
1.920010e+00	2.681984e+02	20150715_gfpWAPLch3_G2G1\MitoSys2\Calibration\mEGFPC1_G2\mEGFP_FCSset1_0_R1_P2_K1_Ch2-Ch1.zen
1.980010e+00	2.757151e+02	20150715_gfpWAPLch3_G2G1\MitoSys2\Calibration\mEGFPC1_G2\mEGFP_FCSset1_0_R1_P2_K1_Ch2-Ch1.zen
2.040010e+00	2.654818e+02	20150715_gfpWAPLch3_G2G1\MitoSys2\Calibration\mEGFPC1_G2\mEGFP_FCSset1_0_R1_P2_K1_Ch2-Ch1.zen
2.100010e+00	2.707151e+02	20150715_gfpWAPLch3_G2G1\MitoSys2\Calibration\mEGFPC1_G2\mEGFP_FCSset1_0_R1_P2_K1_Ch2-Ch1.zen
2.160010e+00	2.672651e+02	20150715_gfpWAPLch3_G2G1\MitoSys2\Calibration\mEGFPC1_G2\mEGFP_FCSset1_0_R1_P2_K1_Ch2-Ch1.zen
2.220010e+00	2.712484e+02	20150715_gfpWAPLch3_G2G1\MitoSys2\Calibration\mEGFPC1_G2\mEGFP_FCSset1_0_R1_P2_K1_Ch2-Ch1.zen
2.280010e+00	2.755817e+02	20150715_gfpWAPLch3_G2G1\MitoSys2\Calibration\mEGFPC1_G2\mEGFP_FCSset1_0_R1_P2_K1_Ch2-Ch1.zen
2.340010e+00	2.809150e+02	20150715_gfpWAPLch3_G2G1\MitoSys2\Calibration\mEGFPC1_G2\mEGFP_FCSset1_0_R1_P2_K1_Ch2-Ch1.zen
2.400010e+00	2.776317e+02	20150715_gfpWAPLch3_G2G1\MitoSys2\Calibration\mEGFPC1_G2\mEGFP_FCSset1_0_R1_P2_K1_Ch2-Ch1.zen
2.460010e+00	2.706984e+02	20150715_gfpWAPLch3_G2G1\MitoSys2\Calibration\mEGFPC1_G2\mEGFP_FCSset1_0_R1_P2_K1_Ch2-Ch1.zen
2.520010e+00	2.616151e+02	20150715_gfpWAPLch3_G2G1\MitoSys2\Calibration\mEGFPC1_G2\mEGFP_FCSset1_0_R1_P2_K1_Ch2-Ch1.zen
2.580010e+00	2.681151e+02	20150715_gfpWAPLch3_G2G1\MitoSys2\Calibration\mEGFPC1_G2\mEGFP_FCSset1_0_R1_P2_K1_Ch2-Ch1.zen
2.640020e+00	2.739984e+02	20150715_gfpWAPLch3_G2G1\MitoSys2\Calibration\mEGFPC1_G2\mEGFP_FCSset1_0_R1_P2_K1_Ch2-Ch1.zen
2.700020e+00	2.700651e+02	20150715_gfpWAPLch3_G2G1\MitoSys2\Calibration\mEGFPC1_G2\mEGFP_FCSset1_0_R1_P2_K1_Ch2-Ch1.zen
2.760020e+00	2.749484e+02	20150715_gfpWAPLch3_G2G1\MitoSys2\Calibration\mEGFPC1_G2\mEGFP_FCSset1_0_R1_P2_K1_Ch2-Ch1.zen
2.820020e+00	2.669984e+02	20150715_gfpWAPLch3_G2G1\MitoSys2\Calibration\mEGFPC1_G2\mEGFP_FCSset1_0_R1_P2_K1_Ch2-Ch1.zen
2.880020e+00	2.746317e+02	20150715_gfpWAPLch3_G2G1\MitoSys2\Calibration\mEGFPC1_G2\mEGFP_FCSset1_0_R1_P2_K1_Ch2-Ch1.zen
2.940020e+00	2.764984e+02	20150715_gfpWAPLch3_G2G1\MitoSys2\Calibration\mEGFPC1_G2\mEGFP_FCSset1_0_R1_P2_K1_Ch2-Ch1.zen
3.000020e+00	2.698984e+02	20150715_gfpWAPLch3_G2G1\MitoSys2\Calibration\mEGFPC1_G2\mEGFP_FCSset1_0_R1_P2_K1_Ch2-Ch1.zen
3.060020e+00	2.764150e+02	20150715_gfpWAPLch3_G2G1\MitoSys2\Calibration\mEGFPC1_G2\mEGFP_FCSset1_0_R1_P2_K1_Ch2-Ch1.zen
3.120020e+00	2.710984e+02	20150715_gfpWAPLch3_G2G1\MitoSys2\Calibration\mEGFPC1_G2\mEGFP_FCSset1_0_R1_P2_K1_Ch2-Ch1.zen
3.180020e+00	2.722317e+02	20150715_gfpWAPLch3_G2G1\MitoSys2\Calibration\mEGFPC1_G2\mEGFP_FCSset1_0_R1_P2_K1_Ch2-Ch1.zen
3.240020e+00	2.680818e+02	20150715_gfpWAPLch3_G2G1\MitoSys2\Calibration\mEGFPC1_G2\mEGFP_FCSset1_0_R1_P2_K1_Ch2-Ch1.zen
3.300020e+00	2.727651e+02	20150715_gfpWAPLch3_G2G1\MitoSys2\Calibration\mEGFPC1_G2\mEGFP_FCSset1_0_R1_P2_K1_Ch2-Ch1.zen
3.360020e+00	2.707818e+02	20150715_gfpWAPLch3_G2G1\MitoSys2\Calibration\mEGFPC1_G2\mEGFP_FCSset1_0_R1_P2_K1_Ch2-Ch1.zen
3.420020e+00	2.673818e+02	20150715_gfpWAPLch3_G2G1\MitoSys2\Calibration\mEGFPC1_G2\mEGFP_FCSset1_0_R1_P2_K1_Ch2-Ch1.zen
3.480020e+00	2.738984e+02	20150715_gfpWAPLch3_G2G1\MitoSys2\Calibration\mEGFPC1_G2\mEGFP_FCSset1_0_R1_P2_K1_Ch2-Ch1.zen
3.540020e+00	2.689151e+02	20150715_gfpWAPLch3_G2G1\MitoSys2\Calibration\mEGFPC1_G2\mEGFP_FCSset1_0_R1_P2_K1_Ch2-Ch1.zen
3.600020e+00	2.771984e+02	20150715_gfpWAPLch3_G2G1\MitoSys2\Calibration\mEGFPC1_G2\mEGFP_FCSset1_0_R1_P2_K1_Ch2-Ch1.zen
3.660020e+00	2.696651e+02	20150715_gfpWAPLch3_G2G1\MitoSys2\Calibration\mEGFPC1_G2\mEGFP_FCSset1_0_R1_P2_K1_Ch2-Ch1.zen
3.720020e+00	2.711651e+02	20150715_gfpWAPLch3_G2G1\MitoSys2\Calibration\mEGFPC1_G2\mEGFP_FCSset1_0_R1_P2_K1_Ch2-Ch1.zen
3.780020e+00	2.726151e+02	20150715_gfpWAPLch3_G2G1\MitoSys2\Calibration\mEGFPC1_G2\mEGFP_FCSset1_0_R1_P2_K1_Ch2-Ch1.zen
3.840020e+00	2.671818e+02	20150715_gfpWAPLch3_G2G1\MitoSys2\Calibration\mEGFPC1_G2\mEGFP_FCSset1_0_R1_P2_K1_Ch2-Ch1.zen
3.900020e+00	2.721317e+02	20150715_gfpWAPLch3_G2G1\MitoSys2\Calibration\mEGFPC1_G2\mEGFP_FCSset1_0_R1_P2_K1_Ch2-Ch1.zen
3.960020e+00	2.674151e+02	20150715_gfpWAPLch3_G2G1\MitoSys2\Calibration\mEGFPC1_G2\mEGFP_FCSset1_0_R1_P2_K1_Ch2-Ch1.zen
4.020020e+00	2.677818e+02	20150715_gfpWAPLch3_G2G1\MitoSys2\Calibration\mEGFPC1_G2\mEGFP_FCSset1_0_R1_P2_K1_Ch2-Ch1.zen
4.080020e+00	2.696651e+02	20150715_gfpWAPLch3_G2G1\MitoSys2\Calibration\mEGFPC1_G2\mEGFP_FCSset1_0_R1_P2_K1_Ch2-Ch1.zen
4.140020e+00	2.696151e+02	20150715_gfpWAPLch3_G2G1\MitoSys2\Calibration\mEGFPC1_G2\mEGFP_FCSset1_0_R1_P2_K1_Ch2-Ch1.zen
4.200020e+00	2.703151e+02	20150715_gfpWAPLch3_G2G1\MitoSys2\Calibration\mEGFPC1_G2\mEGFP_FCSset1_0_R1_P2_K1_Ch2-Ch1.zen
4.260030e+00	2.715317e+02	20150715_gfpWAPLch3_G2G1\MitoSys2\Calibration\mEGFPC1_G2\mEGFP_FCSset1_0_R1_P2_K1_Ch2-Ch1.zen
4.320020e+00	2.700984e+02	20150715_gfpWAPLch3_G2G1\MitoSys2\Calibration\mEGFPC1_G2\mEGFP_FCSset1_0_R1_P2_K1_Ch2-Ch1.zen
4.380030e+00	2.710151e+02	20150715_gfpWAPLch3_G2G1\MitoSys2\Calibration\mEGFPC1_G2\mEGFP_FCSset1_0_R1_P2_K1_Ch2-Ch1.zen
4.440030e+00	2.674984e+02	20150715_gfpWAPLch3_G2G1\MitoSys2\Calibration\mEGFPC1_G2\mEGFP_FCSset1_0_R1_P2_K1_Ch2-Ch1.zen
4.500030e+00	2.756817e+02	20150715_gfpWAPLch3_G2G1\MitoSys2\Calibration\mEGFPC1_G2\mEGFP_FCSset1_0_R1_P2_K1_Ch2-Ch1.zen
4.560030e+00	2.770150e+02	20150715_gfpWAPLch3_G2G1\MitoSys2\Calibration\mEGFPC1_G2\mEGFP_FCSset1_0_R1_P2_K1_Ch2-Ch1.zen
4.620030e+00	2.717151e+02	20150715_gfpWAPLch3_G2G1\MitoSys2\Calibration\mEGFPC1_G2\mEGFP_FCSset1_0_R1_P2_K1_Ch2-Ch1.zen
4.680030e+00	2.710484e+02	20150715_gfpWAPLch3_G2G1\MitoSys2\Calibration\mEGFPC1_G2\mEGFP_FCSset1_0_R1_P2_K1_Ch2-Ch1.zen
4.740030e+00	2.700984e+02	20150715_gfpWAPLch3_G2G1\MitoSys2\Calibration\mEGFPC1_G2\mEGFP_FCSset1_0_R1_P2_K1_Ch2-Ch1.zen
4.800030e+00	2.719651e+02	20150715_gfpWAPLch3_G2G1\MitoSys2\Calibration\mEGFPC1_G2\mEGFP_FCSset1_0_R1_P2_K1_Ch2-Ch1.zen
4.860030e+00	2.723651e+02	20150715_gfpWAPLch3_G2G1\MitoSys2\Calibration\mEGFPC1_G2\mEGFP_FCSset1_0_R1_P2_K1_Ch2-Ch1.zen
4.920030e+00	2.757817e+02	20150715_gfpWAPLch3_G2G1\MitoSys2\Calibration\mEGFPC1_G2\mEGFP_FCSset1_0_R1_P2_K1_Ch2-Ch1.zen
4.980030e+00	2.679984e+02	20150715_gfpWAPLch3_G2G1\MitoSys2\Calibration\mEGFPC1_G2\mEGFP_FCSset1_0_R1_P2_K1_Ch2-Ch1.zen
5.040030e+00	2.668818e+02	20150715_gfpWAPLch3_G2G1\MitoSys2\Calibration\mEGFPC1_G2\mEGFP_FCSset1_0_R1_P2_K1_Ch2-Ch1.zen
5.100030e+00	2.735651e+02	20150715_gfpWAPLch3_G2G1\MitoSys2\Calibration\mEGFPC1_G2\mEGFP_FCSset1_0_R1_P2_K1_Ch2-Ch1.zen
5.160030e+00	2.730817e+02	20150715_gfpWAPLch3_G2G1\MitoSys2\Calibration\mEGFPC1_G2\mEGFP_FCSset1_0_R1_P2_K1_Ch2-Ch1.zen
5.220030e+00	2.754151e+02	20150715_gfpWAPLch3_G2G1\MitoSys2\Calibration\mEGFPC1_G2\mEGFP_FCSset1_0_R1_P2_K1_Ch2-Ch1.zen
5.280030e+00	2.735151e+02	20150715_gfpWAPLch3_G2G1\MitoSys2\Calibration\mEGFPC1_G2\mEGFP_FCSset1_0_R1_P2_K1_Ch2-Ch1.zen
5.340030e+00	2.666818e+02	20150715_gfpWAPLch3_G2G1\MitoSys2\Calibration\mEGFPC1_G2\mEGFP_FCSset1_0_R1_P2_K1_Ch2-Ch1.zen
5.400030e+00	2.676484e+02	20150715_gfpWAPLch3_G2G1\MitoSys2\Calibration\mEGFPC1_G2\mEGFP_FCSset1_0_R1_P2_K1_Ch2-Ch1.zen
5.460030e+00	2.720818e+02	20150715_gfpWAPLch3_G2G1\MitoSys2\Calibration\mEGFPC1_G2\mEGFP_FCSset1_0_R1_P2_K1_Ch2-Ch1.zen
5.520030e+00	2.610151e+02	20150715_gfpWAPLch3_G2G1\MitoSys2\Calibration\mEGFPC1_G2\mEGFP_FCSset1_0_R1_P2_K1_Ch2-Ch1.zen
5.580030e+00	2.656818e+02	20150715_gfpWAPLch3_G2G1\MitoSys2\Calibration\mEGFPC1_G2\mEGFP_FCSset1_0_R1_P2_K1_Ch2-Ch1.zen
5.640030e+00	2.675151e+02	20150715_gfpWAPLch3_G2G1\MitoSys2\Calibration\mEGFPC1_G2\mEGFP_FCSset1_0_R1_P2_K1_Ch2-Ch1.zen
5.700030e+00	2.758817e+02	20150715_gfpWAPLch3_G2G1\MitoSys2\Calibration\mEGFPC1_G2\mEGFP_FCSset1_0_R1_P2_K1_Ch2-Ch1.zen
5.760030e+00	2.658485e+02	20150715_gfpWAPLch3_G2G1\MitoSys2\Calibration\mEGFPC1_G2\mEGFP_FCSset1_0_R1_P2_K1_Ch2-Ch1.zen
5.820030e+00	2.715984e+02	20150715_gfpWAPLch3_G2G1\MitoSys2\Calibration\mEGFPC1_G2\mEGFP_FCSset1_0_R1_P2_K1_Ch2-Ch1.zen
5.880030e+00	2.659818e+02	20150715_gfpWAPLch3_G2G1\MitoSys2\Calibration\mEGFPC1_G2\mEGFP_FCSset1_0_R1_P2_K1_Ch2-Ch1.zen
5.940030e+00	2.673651e+02	20150715_gfpWAPLch3_G2G1\MitoSys2\Calibration\mEGFPC1_G2\mEGFP_FCSset1_0_R1_P2_K1_Ch2-Ch1.zen
6.000030e+00	2.732984e+02	20150715_gfpWAPLch3_G2G1\MitoSys2\Calibration\mEGFPC1_G2\mEGFP_FCSset1_0_R1_P2_K1_Ch2-Ch1.zen
6.060040e+00	2.634651e+02	20150715_gfpWAPLch3_G2G1\MitoSys2\Calibration\mEGFPC1_G2\mEGFP_FCSset1_0_R1_P2_K1_Ch2-Ch1.zen
6.120040e+00	2.796650e+02	20150715_gfpWAPLch3_G2G1\MitoSys2\Calibration\mEGFPC1_G2\mEGFP_FCSset1_0_R1_P2_K1_Ch2-Ch1.zen
6.180040e+00	2.695151e+02	20150715_gfpWAPLch3_G2G1\MitoSys2\Calibration\mEGFPC1_G2\mEGFP_FCSset1_0_R1_P2_K1_Ch2-Ch1.zen
6.240040e+00	2.808150e+02	20150715_gfpWAPLch3_G2G1\MitoSys2\Calibration\mEGFPC1_G2\mEGFP_FCSset1_0_R1_P2_K1_Ch2-Ch1.zen
6.300040e+00	2.750484e+02	20150715_gfpWAPLch3_G2G1\MitoSys2\Calibration\mEGFPC1_G2\mEGFP_FCSset1_0_R1_P2_K1_Ch2-Ch1.zen
6.360040e+00	2.682651e+02	20150715_gfpWAPLch3_G2G1\MitoSys2\Calibration\mEGFPC1_G2\mEGFP_FCSset1_0_R1_P2_K1_Ch2-Ch1.zen
6.420040e+00	2.783984e+02	20150715_gfpWAPLch3_G2G1\MitoSys2\Calibration\mEGFPC1_G2\mEGFP_FCSset1_0_R1_P2_K1_Ch2-Ch1.zen
6.480040e+00	2.765317e+02	20150715_gfpWAPLch3_G2G1\MitoSys2\Calibration\mEGFPC1_G2\mEGFP_FCSset1_0_R1_P2_K1_Ch2-Ch1.zen
6.540040e+00	2.800150e+02	20150715_gfpWAPLch3_G2G1\MitoSys2\Calibration\mEGFPC1_G2\mEGFP_FCSset1_0_R1_P2_K1_Ch2-Ch1.zen
6.600040e+00	2.786317e+02	20150715_gfpWAPLch3_G2G1\MitoSys2\Calibration\mEGFPC1_G2\mEGFP_FCSset1_0_R1_P2_K1_Ch2-Ch1.zen
6.660040e+00	2.846650e+02	20150715_gfpWAPLch3_G2G1\MitoSys2\Calibration\mEGFPC1_G2\mEGFP_FCSset1_0_R1_P2_K1_Ch2-Ch1.zen
6.720040e+00	2.804984e+02	20150715_gfpWAPLch3_G2G1\MitoSys2\Calibration\mEGFPC1_G2\mEGFP_FCSset1_0_R1_P2_K1_Ch2-Ch1.zen
6.780040e+00	2.764317e+02	20150715_gfpWAPLch3_G2G1\MitoSys2\Calibration\mEGFPC1_G2\mEGFP_FCSset1_0_R1_P2_K1_Ch2-Ch1.zen
6.840040e+00	2.742151e+02	20150715_gfpWAPLch3_G2G1\MitoSys2\Calibration\mEGFPC1_G2\mEGFP_FCSset1_0_R1_P2_K1_Ch2-Ch1.zen
6.900040e+00	2.620818e+02	20150715_gfpWAPLch3_G2G1\MitoSys2\Calibration\mEGFPC1_G2\mEGFP_FCSset1_0_R1_P2_K1_Ch2-Ch1.zen
6.960040e+00	2.742651e+02	20150715_gfpWAPLch3_G2G1\MitoSys2\Calibration\mEGFPC1_G2\mEGFP_FCSset1_0_R1_P2_K1_Ch2-Ch1.zen
7.020040e+00	2.794484e+02	20150715_gfpWAPLch3_G2G1\MitoSys2\Calibration\mEGFPC1_G2\mEGFP_FCSset1_0_R1_P2_K1_Ch2-Ch1.zen
7.080040e+00	2.777817e+02	20150715_gfpWAPLch3_G2G1\MitoSys2\Calibration\mEGFPC1_G2\mEGFP_FCSset1_0_R1_P2_K1_Ch2-Ch1.zen
7.140040e+00	2.695984e+02	20150715_gfpWAPLch3_G2G1\MitoSys2\Calibration\mEGFPC1_G2\mEGFP_FCSset1_0_R1_P2_K1_Ch2-Ch1.zen
7.200040e+00	2.662151e+02	20150715_gfpWAPLch3_G2G1\MitoSys2\Calibration\mEGFPC1_G2\mEGFP_FCSset1_0_R1_P2_K1_Ch2-Ch1.zen
7.260040e+00	2.724651e+02	20150715_gfpWAPLch3_G2G1\MitoSys2\Calibration\mEGFPC1_G2\mEGFP_FCSset1_0_R1_P2_K1_Ch2-Ch1.zen
7.320040e+00	2.697818e+02	20150715_gfpWAPLch3_G2G1\MitoSys2\Calibration\mEGFPC1_G2\mEGFP_FCSset1_0_R1_P2_K1_Ch2-Ch1.zen
7.380040e+00	2.804317e+02	20150715_gfpWAPLch3_G2G1\MitoSys2\Calibration\mEGFPC1_G2\mEGFP_FCSset1_0_R1_P2_K1_Ch2-Ch1.zen
7.440040e+00	2.675318e+02	20150715_gfpWAPLch3_G2G1\MitoSys2\Calibration\mEGFPC1_G2\mEGFP_FCSset1_0_R1_P2_K1_Ch2-Ch1.zen
7.500040e+00	2.733484e+02	20150715_gfpWAPLch3_G2G1\MitoSys2\Calibration\mEGFPC1_G2\mEGFP_FCSset1_0_R1_P2_K1_Ch2-Ch1.zen
7.560040e+00	2.703318e+02	20150715_gfpWAPLch3_G2G1\MitoSys2\Calibration\mEGFPC1_G2\mEGFP_FCSset1_0_R1_P2_K1_Ch2-Ch1.zen
7.620040e+00	2.746484e+02	20150715_gfpWAPLch3_G2G1\MitoSys2\Calibration\mEGFPC1_G2\mEGFP_FCSset1_0_R1_P2_K1_Ch2-Ch1.zen
7.680040e+00	2.860483e+02	20150715_gfpWAPLch3_G2G1\MitoSys2\Calibration\mEGFPC1_G2\mEGFP_FCSset1_0_R1_P2_K1_Ch2-Ch1.zen
7.740050e+00	2.761817e+02	20150715_gfpWAPLch3_G2G1\MitoSys2\Calibration\mEGFPC1_G2\mEGFP_FCSset1_0_R1_P2_K1_Ch2-Ch1.zen
7.800050e+00	2.736484e+02	20150715_gfpWAPLch3_G2G1\MitoSys2\Calibration\mEGFPC1_G2\mEGFP_FCSset1_0_R1_P2_K1_Ch2-Ch1.zen
7.860050e+00	2.795484e+02	20150715_gfpWAPLch3_G2G1\MitoSys2\Calibration\mEGFPC1_G2\mEGFP_FCSset1_0_R1_P2_K1_Ch2-Ch1.zen
7.920050e+00	2.807984e+02	20150715_gfpWAPLch3_G2G1\MitoSys2\Calibration\mEGFPC1_G2\mEGFP_FCSset1_0_R1_P2_K1_Ch2-Ch1.zen
7.980050e+00	2.772484e+02	20150715_gfpWAPLch3_G2G1\MitoSys2\Calibration\mEGFPC1_G2\mEGFP_FCSset1_0_R1_P2_K1_Ch2-Ch1.zen
8.040050e+00	2.727817e+02	20150715_gfpWAPLch3_G2G1\MitoSys2\Calibration\mEGFPC1_G2\mEGFP_FCSset1_0_R1_P2_K1_Ch2-Ch1.zen
8.100050e+00	2.758817e+02	20150715_gfpWAPLch3_G2G1\MitoSys2\Calibration\mEGFPC1_G2\mEGFP_FCSset1_0_R1_P2_K1_Ch2-Ch1.zen
8.160050e+00	2.680484e+02	20150715_gfpWAPLch3_G2G1\MitoSys2\Calibration\mEGFPC1_G2\mEGFP_FCSset1_0_R1_P2_K1_Ch2-Ch1.zen
8.220050e+00	2.742817e+02	20150715_gfpWAPLch3_G2G1\MitoSys2\Calibration\mEGFPC1_G2\mEGFP_FCSset1_0_R1_P2_K1_Ch2-Ch1.zen
8.280050e+00	2.811817e+02	20150715_gfpWAPLch3_G2G1\MitoSys2\Calibration\mEGFPC1_G2\mEGFP_FCSset1_0_R1_P2_K1_Ch2-Ch1.zen
8.340050e+00	2.705318e+02	20150715_gfpWAPLch3_G2G1\MitoSys2\Calibration\mEGFPC1_G2\mEGFP_FCSset1_0_R1_P2_K1_Ch2-Ch1.zen
8.400050e+00	2.715151e+02	20150715_gfpWAPLch3_G2G1\MitoSys2\Calibration\mEGFPC1_G2\mEGFP_FCSset1_0_R1_P2_K1_Ch2-Ch1.zen
8.460050e+00	2.755817e+02	20150715_gfpWAPLch3_G2G1\MitoSys2\Calibration\mEGFPC1_G2\mEGFP_FCSset1_0_R1_P2_K1_Ch2-Ch1.zen
8.520050e+00	2.730484e+02	20150715_gfpWAPLch3_G2G1\MitoSys2\Calibration\mEGFPC1_G2\mEGFP_FCSset1_0_R1_P2_K1_Ch2-Ch1.zen
8.580050e+00	2.782484e+02	20150715_gfpWAPLch3_G2G1\MitoSys2\Calibration\mEGFPC1_G2\mEGFP_FCSset1_0_R1_P2_K1_Ch2-Ch1.zen
8.640050e+00	2.719651e+02	20150715_gfpWAPLch3_G2G1\MitoSys2\Calibration\mEGFPC1_G2\mEGFP_FCSset1_0_R1_P2_K1_Ch2-Ch1.zen
8.700050e+00	2.725651e+02	20150715_gfpWAPLch3_G2G1\MitoSys2\Calibration\mEGFPC1_G2\mEGFP_FCSset1_0_R1_P2_K1_Ch2-Ch1.zen
8.760050e+00	2.723984e+02	20150715_gfpWAPLch3_G2G1\MitoSys2\Calibration\mEGFPC1_G2\mEGFP_FCSset1_0_R1_P2_K1_Ch2-Ch1.zen
8.820050e+00	2.821150e+02	20150715_gfpWAPLch3_G2G1\MitoSys2\Calibration\mEGFPC1_G2\mEGFP_FCSset1_0_R1_P2_K1_Ch2-Ch1.zen
8.880050e+00	2.741317e+02	20150715_gfpWAPLch3_G2G1\MitoSys2\Calibration\mEGFPC1_G2\mEGFP_FCSset1_0_R1_P2_K1_Ch2-Ch1.zen
8.940050e+00	2.777317e+02	20150715_gfpWAPLch3_G2G1\MitoSys2\Calibration\mEGFPC1_G2\mEGFP_FCSset1_0_R1_P2_K1_Ch2-Ch1.zen
9.000050e+00	2.718484e+02	20150715_gfpWAPLch3_G2G1\MitoSys2\Calibration\mEGFPC1_G2\mEGFP_FCSset1_0_R1_P2_K1_Ch2-Ch1.zen
9.060050e+00	2.679151e+02	20150715_gfpWAPLch3_G2G1\MitoSys2\Calibration\mEGFPC1_G2\mEGFP_FCSset1_0_R1_P2_K1_Ch2-Ch1.zen
9.120050e+00	2.665484e+02	20150715_gfpWAPLch3_G2G1\MitoSys2\Calibration\mEGFPC1_G2\mEGFP_FCSset1_0_R1_P2_K1_Ch2-Ch1.zen
9.180050e+00	2.748484e+02	20150715_gfpWAPLch3_G2G1\MitoSys2\Calibration\mEGFPC1_G2\mEGFP_FCSset1_0_R1_P2_K1_Ch2-Ch1.zen
9.240050e+00	2.671484e+02	20150715_gfpWAPLch3_G2G1\MitoSys2\Calibration\mEGFPC1_G2\mEGFP_FCSset1_0_R1_P2_K1_Ch2-Ch1.zen
9.300050e+00	2.717984e+02	20150715_gfpWAPLch3_G2G1\MitoSys2\Calibration\mEGFPC1_G2\mEGFP_FCSset1_0_R1_P2_K1_Ch2-Ch1.zen
9.360050e+00	2.737484e+02	20150715_gfpWAPLch3_G2G1\MitoSys2\Calibration\mEGFPC1_G2\mEGFP_FCSset1_0_R1_P2_K1_Ch2-Ch1.zen
9.420060e+00	2.747651e+02	20150715_gfpWAPLch3_G2G1\MitoSys2\Calibration\mEGFPC1_G2\mEGFP_FCSset1_0_R1_P2_K1_Ch2-Ch1.zen
9.480050e+00	2.722984e+02	20150715_gfpWAPLch3_G2G1\MitoSys2\Calibration\mEGFPC1_G2\mEGFP_FCSset1_0_R1_P2_K1_Ch2-Ch1.zen
9.540060e+00	2.733484e+02	20150715_gfpWAPLch3_G2G1\MitoSys2\Calibration\mEGFPC1_G2\mEGFP_FCSset1_0_R1_P2_K1_Ch2-Ch1.zen
9.600060e+00	2.778817e+02	20150715_gfpWAPLch3_G2G1\MitoSys2\Calibration\mEGFPC1_G2\mEGFP_FCSset1_0_R1_P2_K1_Ch2-Ch1.zen
9.660060e+00	2.725484e+02	20150715_gfpWAPLch3_G2G1\MitoSys2\Calibration\mEGFPC1_G2\mEGFP_FCSset1_0_R1_P2_K1_Ch2-Ch1.zen
9.720060e+00	2.729984e+02	20150715_gfpWAPLch3_G2G1\MitoSys2\Calibration\mEGFPC1_G2\mEGFP_FCSset1_0_R1_P2_K1_Ch2-Ch1.zen
9.780060e+00	2.734317e+02	20150715_gfpWAPLch3_G2G1\MitoSys2\Calibration\mEGFPC1_G2\mEGFP_FCSset1_0_R1_P2_K1_Ch2-Ch1.zen
9.840060e+00	2.764317e+02	20150715_gfpWAPLch3_G2G1\MitoSys2\Calibration\mEGFPC1_G2\mEGFP_FCSset1_0_R1_P2_K1_Ch2-Ch1.zen
9.900060e+00	2.691151e+02	20150715_gfpWAPLch3_G2G1\MitoSys2\Calibration\mEGFPC1_G2\mEGFP_FCSset1_0_R1_P2_K1_Ch2-Ch1.zen
9.960060e+00	2.699318e+02	20150715_gfpWAPLch3_G2G1\MitoSys2\Calibration\mEGFPC1_G2\mEGFP_FCSset1_0_R1_P2_K1_Ch2-Ch1.zen
1.002006e+01	2.727317e+02	20150715_gfpWAPLch3_G2G1\MitoSys2\Calibration\mEGFPC1_G2\mEGFP_FCSset1_0_R1_P2_K1_Ch2-Ch1.zen
1.008006e+01	2.780984e+02	20150715_gfpWAPLch3_G2G1\MitoSys2\Calibration\mEGFPC1_G2\mEGFP_FCSset1_0_R1_P2_K1_Ch2-Ch1.zen
1.014006e+01	2.749484e+02	20150715_gfpWAPLch3_G2G1\MitoSys2\Calibration\mEGFPC1_G2\mEGFP_FCSset1_0_R1_P2_K1_Ch2-Ch1.zen
1.020006e+01	2.712151e+02	20150715_gfpWAPLch3_G2G1\MitoSys2\Calibration\mEGFPC1_G2\mEGFP_FCSset1_0_R1_P2_K1_Ch2-Ch1.zen
1.026006e+01	2.694151e+02	20150715_gfpWAPLch3_G2G1\MitoSys2\Calibration\mEGFPC1_G2\mEGFP_FCSset1_0_R1_P2_K1_Ch2-Ch1.zen
1.032006e+01	2.711317e+02	20150715_gfpWAPLch3_G2G1\MitoSys2\Calibration\mEGFPC1_G2\mEGFP_FCSset1_0_R1_P2_K1_Ch2-Ch1.zen
1.038006e+01	2.694651e+02	20150715_gfpWAPLch3_G2G1\MitoSys2\Calibration\mEGFPC1_G2\mEGFP_FCSset1_0_R1_P2_K1_Ch2-Ch1.zen
1.044006e+01	2.762151e+02	20150715_gfpWAPLch3_G2G1\MitoSys2\Calibration\mEGFPC1_G2\mEGFP_FCSset1_0_R1_P2_K1_Ch2-Ch1.zen
1.050006e+01	2.805650e+02	20150715_gfpWAPLch3_G2G1\MitoSys2\Calibration\mEGFPC1_G2\mEGFP_FCSset1_0_R1_P2_K1_Ch2-Ch1.zen
1.056006e+01	2.694984e+02	20150715_gfpWAPLch3_G2G1\MitoSys2\Calibration\mEGFPC1_G2\mEGFP_FCSset1_0_R1_P2_K1_Ch2-Ch1.zen
1.062006e+01	2.739817e+02	20150715_gfpWAPLch3_G2G1\MitoSys2\Calibration\mEGFPC1_G2\mEGFP_FCSset1_0_R1_P2_K1_Ch2-Ch1.zen
1.068006e+01	2.802317e+02	20150715_gfpWAPLch3_G2G1\MitoSys2\Calibration\mEGFPC1_G2\mEGFP_FCSset1_0_R1_P2_K1_Ch2-Ch1.zen
1.074006e+01	2.754317e+02	20150715_gfpWAPLch3_G2G1\MitoSys2\Calibration\mEGFPC1_G2\mEGFP_FCSset1_0_R1_P2_K1_Ch2-Ch1.zen
1.080006e+01	2.782317e+02	20150715_gfpWAPLch3_G2G1\MitoSys2\Calibration\mEGFPC1_G2\mEGFP_FCSset1_0_R1_P2_K1_Ch2-Ch1.zen
1.086006e+01	2.736317e+02	20150715_gfpWAPLch3_G2G1\MitoSys2\Calibration\mEGFPC1_G2\mEGFP_FCSset1_0_R1_P2_K1_Ch2-Ch1.zen
1.092006e+01	2.649151e+02	20150715_gfpWAPLch3_G2G1\MitoSys2\Calibration\mEGFPC1_G2\mEGFP_FCSset1_0_R1_P2_K1_Ch2-Ch1.zen
1.098006e+01	2.816483e+02	20150715_gfpWAPLch3_G2G1\MitoSys2\Calibration\mEGFPC1_G2\mEGFP_FCSset1_0_R1_P2_K1_Ch2-Ch1.zen
1.104006e+01	2.756317e+02	20150715_gfpWAPLch3_G2G1\MitoSys2\Calibration\mEGFPC1_G2\mEGFP_FCSset1_0_R1_P2_K1_Ch2-Ch1.zen
1.110006e+01	2.722484e+02	20150715_gfpWAPLch3_G2G1\MitoSys2\Calibration\mEGFPC1_G2\mEGFP_FCSset1_0_R1_P2_K1_Ch2-Ch1.zen
1.116006e+01	2.677151e+02	20150715_gfpWAPLch3_G2G1\MitoSys2\Calibration\mEGFPC1_G2\mEGFP_FCSset1_0_R1_P2_K1_Ch2-Ch1.zen
1.122007e+01	2.711818e+02	20150715_gfpWAPLch3_G2G1\MitoSys2\Calibration\mEGFPC1_G2\mEGFP_FCSset1_0_R1_P2_K1_Ch2-Ch1.zen
1.128007e+01	2.634985e+02	20150715_gfpWAPLch3_G2G1\MitoSys2\Calibration\mEGFPC1_G2\mEGFP_FCSset1_0_R1_P2_K1_Ch2-Ch1.zen
1.134007e+01	2.763484e+02	20150715_gfpWAPLch3_G2G1\MitoSys2\Calibration\mEGFPC1_G2\mEGFP_FCSset1_0_R1_P2_K1_Ch2-Ch1.zen
1.140007e+01	2.761817e+02	20150715_gfpWAPLch3_G2G1\MitoSys2\Calibration\mEGFPC1_G2\mEGFP_FCSset1_0_R1_P2_K1_Ch2-Ch1.zen
1.146007e+01	2.781317e+02	20150715_gfpWAPLch3_G2G1\MitoSys2\Calibration\mEGFPC1_G2\mEGFP_FCSset1_0_R1_P2_K1_Ch2-Ch1.zen
1.152007e+01	2.771484e+02	20150715_gfpWAPLch3_G2G1\MitoSys2\Calibration\mEGFPC1_G2\mEGFP_FCSset1_0_R1_P2_K1_Ch2-Ch1.zen
1.158007e+01	2.738817e+02	20150715_gfpWAPLch3_G2G1\MitoSys2\Calibration\mEGFPC1_G2\mEGFP_FCSset1_0_R1_P2_K1_Ch2-Ch1.zen
1.164007e+01	2.702651e+02	20150715_gfpWAPLch3_G2G1\MitoSys2\Calibration\mEGFPC1_G2\mEGFP_FCSset1_0_R1_P2_K1_Ch2-Ch1.zen
1.170007e+01	2.791817e+02	20150715_gfpWAPLch3_G2G1\MitoSys2\Calibration\mEGFPC1_G2\mEGFP_FCSset1_0_R1_P2_K1_Ch2-Ch1.zen
1.176007e+01	2.818817e+02	20150715_gfpWAPLch3_G2G1\MitoSys2\Calibration\mEGFPC1_G2\mEGFP_FCSset1_0_R1_P2_K1_Ch2-Ch1.zen
1.182007e+01	2.713484e+02	20150715_gfpWAPLch3_G2G1\MitoSys2\Calibration\mEGFPC1_G2\mEGFP_FCSset1_0_R1_P2_K1_Ch2-Ch1.zen
1.188007e+01	2.701984e+02	20150715_gfpWAPLch3_G2G1\MitoSys2\Calibration\mEGFPC1_G2\mEGFP_FCSset1_0_R1_P2_K1_Ch2-Ch1.zen
1.194007e+01	2.783650e+02	20150715_gfpWAPLch3_G2G1\MitoSys2\Calibration\mEGFPC1_G2\mEGFP_FCSset1_0_R1_P2_K1_Ch2-Ch1.zen
1.200007e+01	2.762151e+02	20150715_gfpWAPLch3_G2G1\MitoSys2\Calibration\mEGFPC1_G2\mEGFP_FCSset1_0_R1_P2_K1_Ch2-Ch1.zen
1.206007e+01	2.786650e+02	20150715_gfpWAPLch3_G2G1\MitoSys2\Calibration\mEGFPC1_G2\mEGFP_FCSset1_0_R1_P2_K1_Ch2-Ch1.zen
1.212007e+01	2.729817e+02	20150715_gfpWAPLch3_G2G1\MitoSys2\Calibration\mEGFPC1_G2\mEGFP_FCSset1_0_R1_P2_K1_Ch2-Ch1.zen
1.218007e+01	2.840150e+02	20150715_gfpWAPLch3_G2G1\MitoSys2\Calibration\mEGFPC1_G2\mEGFP_FCSset1_0_R1_P2_K1_Ch2-Ch1.zen
1.224007e+01	2.797317e+02	20150715_gfpWAPLch3_G2G1\MitoSys2\Calibration\mEGFPC1_G2\mEGFP_FCSset1_0_R1_P2_K1_Ch2-Ch1.zen
1.230007e+01	2.764484e+02	20150715_gfpWAPLch3_G2G1\MitoSys2\Calibration\mEGFPC1_G2\mEGFP_FCSset1_0_R1_P2_K1_Ch2-Ch1.zen
1.236007e+01	2.740984e+02	20150715_gfpWAPLch3_G2G1\MitoSys2\Calibration\mEGFPC1_G2\mEGFP_FCSset1_0_R1_P2_K1_Ch2-Ch1.zen
1.242007e+01	2.727484e+02	20150715_gfpWAPLch3_G2G1\MitoSys2\Calibration\mEGFPC1_G2\mEGFP_FCSset1_0_R1_P2_K1_Ch2-Ch1.zen
1.248007e+01	2.782984e+02	20150715_gfpWAPLch3_G2G1\MitoSys2\Calibration\mEGFPC1_G2\mEGFP_FCSset1_0_R1_P2_K1_Ch2-Ch1.zen
1.254007e+01	2.857483e+02	20150715_gfpWAPLch3_G2G1\MitoSys2\Calibration\mEGFPC1_G2\mEGFP_FCSset1_0_R1_P2_K1_Ch2-Ch1.zen
1.260007e+01	2.773984e+02	20150715_gfpWAPLch3_G2G1\MitoSys2\Calibration\mEGFPC1_G2\mEGFP_FCSset1_0_R1_P2_K1_Ch2-Ch1.zen
1.266007e+01	2.775650e+02	20150715_gfpWAPLch3_G2G1\MitoSys2\Calibration\mEGFPC1_G2\mEGFP_FCSset1_0_R1_P2_K1_Ch2-Ch1.zen
1.272007e+01	2.759484e+02	20150715_gfpWAPLch3_G2G1\MitoSys2\Calibration\mEGFPC1_G2\mEGFP_FCSset1_0_R1_P2_K1_Ch2-Ch1.zen
1.278007e+01	2.701818e+02	20150715_gfpWAPLch3_G2G1\MitoSys2\Calibration\mEGFPC1_G2\mEGFP_FCSset1_0_R1_P2_K1_Ch2-Ch1.zen
1.284007e+01	2.800817e+02	20150715_gfpWAPLch3_G2G1\MitoSys2\Calibration\mEGFPC1_G2\mEGFP_FCSset1_0_R1_P2_K1_Ch2-Ch1.zen
1.290007e+01	2.761484e+02	20150715_gfpWAPLch3_G2G1\MitoSys2\Calibration\mEGFPC1_G2\mEGFP_FCSset1_0_R1_P2_K1_Ch2-Ch1.zen
1.296008e+01	2.720151e+02	20150715_gfpWAPLch3_G2G1\MitoSys2\Calibration\mEGFPC1_G2\mEGFP_FCSset1_0_R1_P2_K1_Ch2-Ch1.zen
1.302008e+01	2.673151e+02	20150715_gfpWAPLch3_G2G1\MitoSys2\Calibration\mEGFPC1_G2\mEGFP_FCSset1_0_R1_P2_K1_Ch2-Ch1.zen
1.308008e+01	2.782151e+02	20150715_gfpWAPLch3_G2G1\MitoSys2\Calibration\mEGFPC1_G2\mEGFP_FCSset1_0_R1_P2_K1_Ch2-Ch1.zen
1.314008e+01	2.706651e+02	20150715_gfpWAPLch3_G2G1\MitoSys2\Calibration\mEGFPC1_G2\mEGFP_FCSset1_0_R1_P2_K1_Ch2-Ch1.zen
1.320008e+01	2.674151e+02	20150715_gfpWAPLch3_G2G1\MitoSys2\Calibration\mEGFPC1_G2\mEGFP_FCSset1_0_R1_P2_K1_Ch2-Ch1.zen
1.326008e+01	2.714984e+02	20150715_gfpWAPLch3_G2G1\MitoSys2\Calibration\mEGFPC1_G2\mEGFP_FCSset1_0_R1_P2_K1_Ch2-Ch1.zen
1.332008e+01	2.833484e+02	20150715_gfpWAPLch3_G2G1\MitoSys2\Calibration\mEGFPC1_G2\mEGFP_FCSset1_0_R1_P2_K1_Ch2-Ch1.zen
1.338008e+01	2.734984e+02	20150715_gfpWAPLch3_G2G1\MitoSys2\Calibration\mEGFPC1_G2\mEGFP_FCSset1_0_R1_P2_K1_Ch2-Ch1.zen
1.344008e+01	2.684984e+02	20150715_gfpWAPLch3_G2G1\MitoSys2\Calibration\mEGFPC1_G2\mEGFP_FCSset1_0_R1_P2_K1_Ch2-Ch1.zen
1.350008e+01	2.729984e+02	20150715_gfpWAPLch3_G2G1\MitoSys2\Calibration\mEGFPC1_G2\mEGFP_FCSset1_0_R1_P2_K1_Ch2-Ch1.zen
1.356008e+01	2.741817e+02	20150715_gfpWAPLch3_G2G1\MitoSys2\Calibration\mEGFPC1_G2\mEGFP_FCSset1_0_R1_P2_K1_Ch2-Ch1.zen
1.362008e+01	2.699151e+02	20150715_gfpWAPLch3_G2G1\MitoSys2\Calibration\mEGFPC1_G2\mEGFP_FCSset1_0_R1_P2_K1_Ch2-Ch1.zen
1.368008e+01	2.677984e+02	20150715_gfpWAPLch3_G2G1\MitoSys2\Calibration\mEGFPC1_G2\mEGFP_FCSset1_0_R1_P2_K1_Ch2-Ch1.zen
1.374008e+01	2.788150e+02	20150715_gfpWAPLch3_G2G1\MitoSys2\Calibration\mEGFPC1_G2\mEGFP_FCSset1_0_R1_P2_K1_Ch2-Ch1.zen
1.380008e+01	2.714651e+02	20150715_gfpWAPLch3_G2G1\MitoSys2\Calibration\mEGFPC1_G2\mEGFP_FCSset1_0_R1_P2_K1_Ch2-Ch1.zen
1.386008e+01	2.788984e+02	20150715_gfpWAPLch3_G2G1\MitoSys2\Calibration\mEGFPC1_G2\mEGFP_FCSset1_0_R1_P2_K1_Ch2-Ch1.zen
1.392008e+01	2.769317e+02	20150715_gfpWAPLch3_G2G1\MitoSys2\Calibration\mEGFPC1_G2\mEGFP_FCSset1_0_R1_P2_K1_Ch2-Ch1.zen
1.398008e+01	2.722151e+02	20150715_gfpWAPLch3_G2G1\MitoSys2\Calibration\mEGFPC1_G2\mEGFP_FCSset1_0_R1_P2_K1_Ch2-Ch1.zen
1.404008e+01	2.739651e+02	20150715_gfpWAPLch3_G2G1\MitoSys2\Calibration\mEGFPC1_G2\mEGFP_FCSset1_0_R1_P2_K1_Ch2-Ch1.zen
1.410008e+01	2.755317e+02	20150715_gfpWAPLch3_G2G1\MitoSys2\Calibration\mEGFPC1_G2\mEGFP_FCSset1_0_R1_P2_K1_Ch2-Ch1.zen
1.416008e+01	2.703318e+02	20150715_gfpWAPLch3_G2G1\MitoSys2\Calibration\mEGFPC1_G2\mEGFP_FCSset1_0_R1_P2_K1_Ch2-Ch1.zen
1.422008e+01	2.681484e+02	20150715_gfpWAPLch3_G2G1\MitoSys2\Calibration\mEGFPC1_G2\mEGFP_FCSset1_0_R1_P2_K1_Ch2-Ch1.zen
1.428008e+01	2.752317e+02	20150715_gfpWAPLch3_G2G1\MitoSys2\Calibration\mEGFPC1_G2\mEGFP_FCSset1_0_R1_P2_K1_Ch2-Ch1.zen
1.434008e+01	2.719484e+02	20150715_gfpWAPLch3_G2G1\MitoSys2\Calibration\mEGFPC1_G2\mEGFP_FCSset1_0_R1_P2_K1_Ch2-Ch1.zen
1.440008e+01	2.731817e+02	20150715_gfpWAPLch3_G2G1\MitoSys2\Calibration\mEGFPC1_G2\mEGFP_FCSset1_0_R1_P2_K1_Ch2-Ch1.zen
1.446008e+01	2.727984e+02	20150715_gfpWAPLch3_G2G1\MitoSys2\Calibration\mEGFPC1_G2\mEGFP_FCSset1_0_R1_P2_K1_Ch2-Ch1.zen
1.452008e+01	2.795317e+02	20150715_gfpWAPLch3_G2G1\MitoSys2\Calibration\mEGFPC1_G2\mEGFP_FCSset1_0_R1_P2_K1_Ch2-Ch1.zen
1.458008e+01	2.701818e+02	20150715_gfpWAPLch3_G2G1\MitoSys2\Calibration\mEGFPC1_G2\mEGFP_FCSset1_0_R1_P2_K1_Ch2-Ch1.zen
1.464009e+01	2.737317e+02	20150715_gfpWAPLch3_G2G1\MitoSys2\Calibration\mEGFPC1_G2\mEGFP_FCSset1_0_R1_P2_K1_Ch2-Ch1.zen
1.470009e+01	2.716651e+02	20150715_gfpWAPLch3_G2G1\MitoSys2\Calibration\mEGFPC1_G2\mEGFP_FCSset1_0_R1_P2_K1_Ch2-Ch1.zen
1.476009e+01	2.735984e+02	20150715_gfpWAPLch3_G2G1\MitoSys2\Calibration\mEGFPC1_G2\mEGFP_FCSset1_0_R1_P2_K1_Ch2-Ch1.zen
1.482009e+01	2.718151e+02	20150715_gfpWAPLch3_G2G1\MitoSys2\Calibration\mEGFPC1_G2\mEGFP_FCSset1_0_R1_P2_K1_Ch2-Ch1.zen
1.488009e+01	2.812150e+02	20150715_gfpWAPLch3_G2G1\MitoSys2\Calibration\mEGFPC1_G2\mEGFP_FCSset1_0_R1_P2_K1_Ch2-Ch1.zen
1.494009e+01	2.826817e+02	20150715_gfpWAPLch3_G2G1\MitoSys2\Calibration\mEGFPC1_G2\mEGFP_FCSset1_0_R1_P2_K1_Ch2-Ch1.zen
1.500009e+01	2.807484e+02	20150715_gfpWAPLch3_G2G1\MitoSys2\Calibration\mEGFPC1_G2\mEGFP_FCSset1_0_R1_P2_K1_Ch2-Ch1.zen
1.506009e+01	2.773151e+02	20150715_gfpWAPLch3_G2G1\MitoSys2\Calibration\mEGFPC1_G2\mEGFP_FCSset1_0_R1_P2_K1_Ch2-Ch1.zen
1.512009e+01	2.778484e+02	20150715_gfpWAPLch3_G2G1\MitoSys2\Calibration\mEGFPC1_G2\mEGFP_FCSset1_0_R1_P2_K1_Ch2-Ch1.zen
1.518009e+01	2.659151e+02	20150715_gfpWAPLch3_G2G1\MitoSys2\Calibration\mEGFPC1_G2\mEGFP_FCSset1_0_R1_P2_K1_Ch2-Ch1.zen
1.524009e+01	2.745651e+02	20150715_gfpWAPLch3_G2G1\MitoSys2\Calibration\mEGFPC1_G2\mEGFP_FCSset1_0_R1_P2_K1_Ch2-Ch1.zen
1.530009e+01	2.759817e+02	20150715_gfpWAPLch3_G2G1\MitoSys2\Calibration\mEGFPC1_G2\mEGFP_FCSset1_0_R1_P2_K1_Ch2-Ch1.zen
1.536009e+01	2.739484e+02	20150715_gfpWAPLch3_G2G1\MitoSys2\Calibration\mEGFPC1_G2\mEGFP_FCSset1_0_R1_P2_K1_Ch2-Ch1.zen
1.542009e+01	2.757484e+02	20150715_gfpWAPLch3_G2G1\MitoSys2\Calibration\mEGFPC1_G2\mEGFP_FCSset1_0_R1_P2_K1_Ch2-Ch1.zen
1.548009e+01	2.824150e+02	20150715_gfpWAPLch3_G2G1\MitoSys2\Calibration\mEGFPC1_G2\mEGFP_FCSset1_0_R1_P2_K1_Ch2-Ch1.zen
1.554009e+01	2.736651e+02	20150715_gfpWAPLch3_G2G1\MitoSys2\Calibration\mEGFPC1_G2\mEGFP_FCSset1_0_R1_P2_K1_Ch2-Ch1.zen
1.560009e+01	2.726984e+02	20150715_gfpWAPLch3_G2G1\MitoSys2\Calibration\mEGFPC1_G2\mEGFP_FCSset1_0_R1_P2_K1_Ch2-Ch1.zen
1.566009e+01	2.642151e+02	20150715_gfpWAPLch3_G2G1\MitoSys2\Calibration\mEGFPC1_G2\mEGFP_FCSset1_0_R1_P2_K1_Ch2-Ch1.zen
1.572009e+01	2.732651e+02	20150715_gfpWAPLch3_G2G1\MitoSys2\Calibration\mEGFPC1_G2\mEGFP_FCSset1_0_R1_P2_K1_Ch2-Ch1.zen
1.578009e+01	2.693818e+02	20150715_gfpWAPLch3_G2G1\MitoSys2\Calibration\mEGFPC1_G2\mEGFP_FCSset1_0_R1_P2_K1_Ch2-Ch1.zen
1.584009e+01	2.733317e+02	20150715_gfpWAPLch3_G2G1\MitoSys2\Calibration\mEGFPC1_G2\mEGFP_FCSset1_0_R1_P2_K1_Ch2-Ch1.zen
1.590009e+01	2.648985e+02	20150715_gfpWAPLch3_G2G1\MitoSys2\Calibration\mEGFPC1_G2\mEGFP_FCSset1_0_R1_P2_K1_Ch2-Ch1.zen
1.596009e+01	2.772484e+02	20150715_gfpWAPLch3_G2G1\MitoSys2\Calibration\mEGFPC1_G2\mEGFP_FCSset1_0_R1_P2_K1_Ch2-Ch1.zen
1.602009e+01	2.736651e+02	20150715_gfpWAPLch3_G2G1\MitoSys2\Calibration\mEGFPC1_G2\mEGFP_FCSset1_0_R1_P2_K1_Ch2-Ch1.zen
1.608009e+01	2.746817e+02	20150715_gfpWAPLch3_G2G1\MitoSys2\Calibration\mEGFPC1_G2\mEGFP_FCSset1_0_R1_P2_K1_Ch2-Ch1.zen
1.614009e+01	2.702484e+02	20150715_gfpWAPLch3_G2G1\MitoSys2\Calibration\mEGFPC1_G2\mEGFP_FCSset1_0_R1_P2_K1_Ch2-Ch1.zen
1.620009e+01	2.660985e+02	20150715_gfpWAPLch3_G2G1\MitoSys2\Calibration\mEGFPC1_G2\mEGFP_FCSset1_0_R1_P2_K1_Ch2-Ch1.zen
1.626010e+01	2.811317e+02	20150715_gfpWAPLch3_G2G1\MitoSys2\Calibration\mEGFPC1_G2\mEGFP_FCSset1_0_R1_P2_K1_Ch2-Ch1.zen
1.632010e+01	2.709318e+02	20150715_gfpWAPLch3_G2G1\MitoSys2\Calibration\mEGFPC1_G2\mEGFP_FCSset1_0_R1_P2_K1_Ch2-Ch1.zen
1.638010e+01	2.667984e+02	20150715_gfpWAPLch3_G2G1\MitoSys2\Calibration\mEGFPC1_G2\mEGFP_FCSset1_0_R1_P2_K1_Ch2-Ch1.zen
1.644010e+01	2.742151e+02	20150715_gfpWAPLch3_G2G1\MitoSys2\Calibration\mEGFPC1_G2\mEGFP_FCSset1_0_R1_P2_K1_Ch2-Ch1.zen
1.650010e+01	2.736317e+02	20150715_gfpWAPLch3_G2G1\MitoSys2\Calibration\mEGFPC1_G2\mEGFP_FCSset1_0_R1_P2_K1_Ch2-Ch1.zen
1.656010e+01	2.799650e+02	20150715_gfpWAPLch3_G2G1\MitoSys2\Calibration\mEGFPC1_G2\mEGFP_FCSset1_0_R1_P2_K1_Ch2-Ch1.zen
1.662010e+01	2.765484e+02	20150715_gfpWAPLch3_G2G1\MitoSys2\Calibration\mEGFPC1_G2\mEGFP_FCSset1_0_R1_P2_K1_Ch2-Ch1.zen
1.668010e+01	2.709318e+02	20150715_gfpWAPLch3_G2G1\MitoSys2\Calibration\mEGFPC1_G2\mEGFP_FCSset1_0_R1_P2_K1_Ch2-Ch1.zen
1.674010e+01	2.672651e+02	20150715_gfpWAPLch3_G2G1\MitoSys2\Calibration\mEGFPC1_G2\mEGFP_FCSset1_0_R1_P2_K1_Ch2-Ch1.zen
1.680010e+01	2.717151e+02	20150715_gfpWAPLch3_G2G1\MitoSys2\Calibration\mEGFPC1_G2\mEGFP_FCSset1_0_R1_P2_K1_Ch2-Ch1.zen
1.686010e+01	2.788817e+02	20150715_gfpWAPLch3_G2G1\MitoSys2\Calibration\mEGFPC1_G2\mEGFP_FCSset1_0_R1_P2_K1_Ch2-Ch1.zen
1.692010e+01	2.741151e+02	20150715_gfpWAPLch3_G2G1\MitoSys2\Calibration\mEGFPC1_G2\mEGFP_FCSset1_0_R1_P2_K1_Ch2-Ch1.zen
1.698010e+01	2.686818e+02	20150715_gfpWAPLch3_G2G1\MitoSys2\Calibration\mEGFPC1_G2\mEGFP_FCSset1_0_R1_P2_K1_Ch2-Ch1.zen
1.704010e+01	2.694151e+02	20150715_gfpWAPLch3_G2G1\MitoSys2\Calibration\mEGFPC1_G2\mEGFP_FCSset1_0_R1_P2_K1_Ch2-Ch1.zen
1.710010e+01	2.783150e+02	20150715_gfpWAPLch3_G2G1\MitoSys2\Calibration\mEGFPC1_G2\mEGFP_FCSset1_0_R1_P2_K1_Ch2-Ch1.zen
1.716010e+01	2.744984e+02	20150715_gfpWAPLch3_G2G1\MitoSys2\Calibration\mEGFPC1_G2\mEGFP_FCSset1_0_R1_P2_K1_Ch2-Ch1.zen
1.722010e+01	2.797317e+02	20150715_gfpWAPLch3_G2G1\MitoSys2\Calibration\mEGFPC1_G2\mEGFP_FCSset1_0_R1_P2_K1_Ch2-Ch1.zen
1.728010e+01	2.775817e+02	20150715_gfpWAPLch3_G2G1\MitoSys2\Calibration\mEGFPC1_G2\mEGFP_FCSset1_0_R1_P2_K1_Ch2-Ch1.zen
1.734010e+01	2.739484e+02	20150715_gfpWAPLch3_G2G1\MitoSys2\Calibration\mEGFPC1_G2\mEGFP_FCSset1_0_R1_P2_K1_Ch2-Ch1.zen
1.740010e+01	2.689318e+02	20150715_gfpWAPLch3_G2G1\MitoSys2\Calibration\mEGFPC1_G2\mEGFP_FCSset1_0_R1_P2_K1_Ch2-Ch1.zen
1.746010e+01	2.690318e+02	20150715_gfpWAPLch3_G2G1\MitoSys2\Calibration\mEGFPC1_G2\mEGFP_FCSset1_0_R1_P2_K1_Ch2-Ch1.zen
1.752010e+01	2.787817e+02	20150715_gfpWAPLch3_G2G1\MitoSys2\Calibration\mEGFPC1_G2\mEGFP_FCSset1_0_R1_P2_K1_Ch2-Ch1.zen
1.758010e+01	2.665818e+02	20150715_gfpWAPLch3_G2G1\MitoSys2\Calibration\mEGFPC1_G2\mEGFP_FCSset1_0_R1_P2_K1_Ch2-Ch1.zen
1.764010e+01	2.738317e+02	20150715_gfpWAPLch3_G2G1\MitoSys2\Calibration\mEGFPC1_G2\mEGFP_FCSset1_0_R1_P2_K1_Ch2-Ch1.zen
1.770010e+01	2.805817e+02	20150715_gfpWAPLch3_G2G1\MitoSys2\Calibration\mEGFPC1_G2\mEGFP_FCSset1_0_R1_P2_K1_Ch2-Ch1.zen
1.776010e+01	2.778817e+02	20150715_gfpWAPLch3_G2G1\MitoSys2\Calibration\mEGFPC1_G2\mEGFP_FCSset1_0_R1_P2_K1_Ch2-Ch1.zen
1.782010e+01	2.702984e+02	20150715_gfpWAPLch3_G2G1\MitoSys2\Calibration\mEGFPC1_G2\mEGFP_FCSset1_0_R1_P2_K1_Ch2-Ch1.zen
1.788010e+01	2.737817e+02	20150715_gfpWAPLch3_G2G1\MitoSys2\Calibration\mEGFPC1_G2\mEGFP_FCSset1_0_R1_P2_K1_Ch2-Ch1.zen
1.794011e+01	2.714651e+02	20150715_gfpWAPLch3_G2G1\MitoSys2\Calibration\mEGFPC1_G2\mEGFP_FCSset1_0_R1_P2_K1_Ch2-Ch1.zen
1.800010e+01	2.737484e+02	20150715_gfpWAPLch3_G2G1\MitoSys2\Calibration\mEGFPC1_G2\mEGFP_FCSset1_0_R1_P2_K1_Ch2-Ch1.zen
1.806011e+01	2.691151e+02	20150715_gfpWAPLch3_G2G1\MitoSys2\Calibration\mEGFPC1_G2\mEGFP_FCSset1_0_R1_P2_K1_Ch2-Ch1.zen
1.812011e+01	2.790484e+02	20150715_gfpWAPLch3_G2G1\MitoSys2\Calibration\mEGFPC1_G2\mEGFP_FCSset1_0_R1_P2_K1_Ch2-Ch1.zen
1.818011e+01	2.788150e+02	20150715_gfpWAPLch3_G2G1\MitoSys2\Calibration\mEGFPC1_G2\mEGFP_FCSset1_0_R1_P2_K1_Ch2-Ch1.zen
1.824011e+01	2.701317e+02	20150715_gfpWAPLch3_G2G1\MitoSys2\Calibration\mEGFPC1_G2\mEGFP_FCSset1_0_R1_P2_K1_Ch2-Ch1.zen
1.830011e+01	2.769484e+02	20150715_gfpWAPLch3_G2G1\MitoSys2\Calibration\mEGFPC1_G2\mEGFP_FCSset1_0_R1_P2_K1_Ch2-Ch1.zen
1.836011e+01	2.800650e+02	20150715_gfpWAPLch3_G2G1\MitoSys2\Calibration\mEGFPC1_G2\mEGFP_FCSset1_0_R1_P2_K1_Ch2-Ch1.zen
1.842011e+01	2.781984e+02	20150715_gfpWAPLch3_G2G1\MitoSys2\Calibration\mEGFPC1_G2\mEGFP_FCSset1_0_R1_P2_K1_Ch2-Ch1.zen
1.848011e+01	2.683318e+02	20150715_gfpWAPLch3_G2G1\MitoSys2\Calibration\mEGFPC1_G2\mEGFP_FCSset1_0_R1_P2_K1_Ch2-Ch1.zen
1.854011e+01	2.722484e+02	20150715_gfpWAPLch3_G2G1\MitoSys2\Calibration\mEGFPC1_G2\mEGFP_FCSset1_0_R1_P2_K1_Ch2-Ch1.zen
1.860011e+01	2.774317e+02	20150715_gfpWAPLch3_G2G1\MitoSys2\Calibration\mEGFPC1_G2\mEGFP_FCSset1_0_R1_P2_K1_Ch2-Ch1.zen
1.866011e+01	2.915317e+02	20150715_gfpWAPLch3_G2G1\MitoSys2\Calibration\mEGFPC1_G2\mEGFP_FCSset1_0_R1_P2_K1_Ch2-Ch1.zen
1.872011e+01	2.752817e+02	20150715_gfpWAPLch3_G2G1\MitoSys2\Calibration\mEGFPC1_G2\mEGFP_FCSset1_0_R1_P2_K1_Ch2-Ch1.zen
1.878011e+01	2.702317e+02	20150715_gfpWAPLch3_G2G1\MitoSys2\Calibration\mEGFPC1_G2\mEGFP_FCSset1_0_R1_P2_K1_Ch2-Ch1.zen
1.884011e+01	2.763984e+02	20150715_gfpWAPLch3_G2G1\MitoSys2\Calibration\mEGFPC1_G2\mEGFP_FCSset1_0_R1_P2_K1_Ch2-Ch1.zen
1.890011e+01	2.700484e+02	20150715_gfpWAPLch3_G2G1\MitoSys2\Calibration\mEGFPC1_G2\mEGFP_FCSset1_0_R1_P2_K1_Ch2-Ch1.zen
1.896011e+01	2.764150e+02	20150715_gfpWAPLch3_G2G1\MitoSys2\Calibration\mEGFPC1_G2\mEGFP_FCSset1_0_R1_P2_K1_Ch2-Ch1.zen
1.902011e+01	2.667318e+02	20150715_gfpWAPLch3_G2G1\MitoSys2\Calibration\mEGFPC1_G2\mEGFP_FCSset1_0_R1_P2_K1_Ch2-Ch1.zen
1.908011e+01	2.780817e+02	20150715_gfpWAPLch3_G2G1\MitoSys2\Calibration\mEGFPC1_G2\mEGFP_FCSset1_0_R1_P2_K1_Ch2-Ch1.zen
1.914011e+01	2.751984e+02	20150715_gfpWAPLch3_G2G1\MitoSys2\Calibration\mEGFPC1_G2\mEGFP_FCSset1_0_R1_P2_K1_Ch2-Ch1.zen
1.920011e+01	2.809484e+02	20150715_gfpWAPLch3_G2G1\MitoSys2\Calibration\mEGFPC1_G2\mEGFP_FCSset1_0_R1_P2_K1_Ch2-Ch1.zen
1.926011e+01	2.705318e+02	20150715_gfpWAPLch3_G2G1\MitoSys2\Calibration\mEGFPC1_G2\mEGFP_FCSset1_0_R1_P2_K1_Ch2-Ch1.zen
1.932011e+01	2.820483e+02	20150715_gfpWAPLch3_G2G1\MitoSys2\Calibration\mEGFPC1_G2\mEGFP_FCSset1_0_R1_P2_K1_Ch2-Ch1.zen
1.938011e+01	2.764984e+02	20150715_gfpWAPLch3_G2G1\MitoSys2\Calibration\mEGFPC1_G2\mEGFP_FCSset1_0_R1_P2_K1_Ch2-Ch1.zen
1.944011e+01	2.782817e+02	20150715_gfpWAPLch3_G2G1\MitoSys2\Calibration\mEGFPC1_G2\mEGFP_FCSset1_0_R1_P2_K1_Ch2-Ch1.zen
1.950011e+01	2.783817e+02	20150715_gfpWAPLch3_G2G1\MitoSys2\Calibration\mEGFPC1_G2\mEGFP_FCSset1_0_R1_P2_K1_Ch2-Ch1.zen
1.956011e+01	2.735651e+02	20150715_gfpWAPLch3_G2G1\MitoSys2\Calibration\mEGFPC1_G2\mEGFP_FCSset1_0_R1_P2_K1_Ch2-Ch1.zen
1.962012e+01	2.757650e+02	20150715_gfpWAPLch3_G2G1\MitoSys2\Calibration\mEGFPC1_G2\mEGFP_FCSset1_0_R1_P2_K1_Ch2-Ch1.zen
1.968011e+01	2.745484e+02	20150715_gfpWAPLch3_G2G1\MitoSys2\Calibration\mEGFPC1_G2\mEGFP_FCSset1_0_R1_P2_K1_Ch2-Ch1.zen
1.974011e+01	2.741151e+02	20150715_gfpWAPLch3_G2G1\MitoSys2\Calibration\mEGFPC1_G2\mEGFP_FCSset1_0_R1_P2_K1_Ch2-Ch1.zen
1.980012e+01	2.742817e+02	20150715_gfpWAPLch3_G2G1\MitoSys2\Calibration\mEGFPC1_G2\mEGFP_FCSset1_0_R1_P2_K1_Ch2-Ch1.zen
1.986012e+01	2.722484e+02	20150715_gfpWAPLch3_G2G1\MitoSys2\Calibration\mEGFPC1_G2\mEGFP_FCSset1_0_R1_P2_K1_Ch2-Ch1.zen
1.992012e+01	2.706984e+02	20150715_gfpWAPLch3_G2G1\MitoSys2\Calibration\mEGFPC1_G2\mEGFP_FCSset1_0_R1_P2_K1_Ch2-Ch1.zen
1.998012e+01	2.727817e+02	20150715_gfpWAPLch3_G2G1\MitoSys2\Calibration\mEGFPC1_G2\mEGFP_FCSset1_0_R1_P2_K1_Ch2-Ch1.zen
2.004012e+01	2.712984e+02	20150715_gfpWAPLch3_G2G1\MitoSys2\Calibration\mEGFPC1_G2\mEGFP_FCSset1_0_R1_P2_K1_Ch2-Ch1.zen
2.010012e+01	2.768984e+02	20150715_gfpWAPLch3_G2G1\MitoSys2\Calibration\mEGFPC1_G2\mEGFP_FCSset1_0_R1_P2_K1_Ch2-Ch1.zen
2.016012e+01	2.766650e+02	20150715_gfpWAPLch3_G2G1\MitoSys2\Calibration\mEGFPC1_G2\mEGFP_FCSset1_0_R1_P2_K1_Ch2-Ch1.zen
2.022012e+01	2.707317e+02	20150715_gfpWAPLch3_G2G1\MitoSys2\Calibration\mEGFPC1_G2\mEGFP_FCSset1_0_R1_P2_K1_Ch2-Ch1.zen
2.028012e+01	2.762151e+02	20150715_gfpWAPLch3_G2G1\MitoSys2\Calibration\mEGFPC1_G2\mEGFP_FCSset1_0_R1_P2_K1_Ch2-Ch1.zen
2.034012e+01	2.711984e+02	20150715_gfpWAPLch3_G2G1\MitoSys2\Calibration\mEGFPC1_G2\mEGFP_FCSset1_0_R1_P2_K1_Ch2-Ch1.zen
2.040012e+01	2.836983e+02	20150715_gfpWAPLch3_G2G1\MitoSys2\Calibration\mEGFPC1_G2\mEGFP_FCSset1_0_R1_P2_K1_Ch2-Ch1.zen
2.046012e+01	2.671484e+02	20150715_gfpWAPLch3_G2G1\MitoSys2\Calibration\mEGFPC1_G2\mEGFP_FCSset1_0_R1_P2_K1_Ch2-Ch1.zen
2.052012e+01	2.697484e+02	20150715_gfpWAPLch3_G2G1\MitoSys2\Calibration\mEGFPC1_G2\mEGFP_FCSset1_0_R1_P2_K1_Ch2-Ch1.zen
2.058012e+01	2.767317e+02	20150715_gfpWAPLch3_G2G1\MitoSys2\Calibration\mEGFPC1_G2\mEGFP_FCSset1_0_R1_P2_K1_Ch2-Ch1.zen
2.064012e+01	2.732817e+02	20150715_gfpWAPLch3_G2G1\MitoSys2\Calibration\mEGFPC1_G2\mEGFP_FCSset1_0_R1_P2_K1_Ch2-Ch1.zen
2.070012e+01	2.711317e+02	20150715_gfpWAPLch3_G2G1\MitoSys2\Calibration\mEGFPC1_G2\mEGFP_FCSset1_0_R1_P2_K1_Ch2-Ch1.zen
2.076012e+01	2.720151e+02	20150715_gfpWAPLch3_G2G1\MitoSys2\Calibration\mEGFPC1_G2\mEGFP_FCSset1_0_R1_P2_K1_Ch2-Ch1.zen
2.082012e+01	2.724317e+02	20150715_gfpWAPLch3_G2G1\MitoSys2\Calibration\mEGFPC1_G2\mEGFP_FCSset1_0_R1_P2_K1_Ch2-Ch1.zen
2.088012e+01	2.785650e+02	20150715_gfpWAPLch3_G2G1\MitoSys2\Calibration\mEGFPC1_G2\mEGFP_FCSset1_0_R1_P2_K1_Ch2-Ch1.zen
2.094012e+01	2.663318e+02	20150715_gfpWAPLch3_G2G1\MitoSys2\Calibration\mEGFPC1_G2\mEGFP_FCSset1_0_R1_P2_K1_Ch2-Ch1.zen
2.100012e+01	2.741484e+02	20150715_gfpWAPLch3_G2G1\MitoSys2\Calibration\mEGFPC1_G2\mEGFP_FCSset1_0_R1_P2_K1_Ch2-Ch1.zen
2.106012e+01	2.802317e+02	20150715_gfpWAPLch3_G2G1\MitoSys2\Calibration\mEGFPC1_G2\mEGFP_FCSset1_0_R1_P2_K1_Ch2-Ch1.zen
2.112012e+01	2.735317e+02	20150715_gfpWAPLch3_G2G1\MitoSys2\Calibration\mEGFPC1_G2\mEGFP_FCSset1_0_R1_P2_K1_Ch2-Ch1.zen
2.118012e+01	2.675818e+02	20150715_gfpWAPLch3_G2G1\MitoSys2\Calibration\mEGFPC1_G2\mEGFP_FCSset1_0_R1_P2_K1_Ch2-Ch1.zen
2.124012e+01	2.767817e+02	20150715_gfpWAPLch3_G2G1\MitoSys2\Calibration\mEGFPC1_G2\mEGFP_FCSset1_0_R1_P2_K1_Ch2-Ch1.zen
2.130013e+01	2.706317e+02	20150715_gfpWAPLch3_G2G1\MitoSys2\Calibration\mEGFPC1_G2\mEGFP_FCSset1_0_R1_P2_K1_Ch2-Ch1.zen
2.136012e+01	2.765817e+02	20150715_gfpWAPLch3_G2G1\MitoSys2\Calibration\mEGFPC1_G2\mEGFP_FCSset1_0_R1_P2_K1_Ch2-Ch1.zen
2.142012e+01	2.817484e+02	20150715_gfpWAPLch3_G2G1\MitoSys2\Calibration\mEGFPC1_G2\mEGFP_FCSset1_0_R1_P2_K1_Ch2-Ch1.zen
2.148013e+01	2.707651e+02	20150715_gfpWAPLch3_G2G1\MitoSys2\Calibration\mEGFPC1_G2\mEGFP_FCSset1_0_R1_P2_K1_Ch2-Ch1.zen
2.154012e+01	2.782317e+02	20150715_gfpWAPLch3_G2G1\MitoSys2\Calibration\mEGFPC1_G2\mEGFP_FCSset1_0_R1_P2_K1_Ch2-Ch1.zen
2.160013e+01	2.838983e+02	20150715_gfpWAPLch3_G2G1\MitoSys2\Calibration\mEGFPC1_G2\mEGFP_FCSset1_0_R1_P2_K1_Ch2-Ch1.zen
2.166013e+01	2.776484e+02	20150715_gfpWAPLch3_G2G1\MitoSys2\Calibration\mEGFPC1_G2\mEGFP_FCSset1_0_R1_P2_K1_Ch2-Ch1.zen
2.172013e+01	2.716651e+02	20150715_gfpWAPLch3_G2G1\MitoSys2\Calibration\mEGFPC1_G2\mEGFP_FCSset1_0_R1_P2_K1_Ch2-Ch1.zen
2.178013e+01	2.767984e+02	20150715_gfpWAPLch3_G2G1\MitoSys2\Calibration\mEGFPC1_G2\mEGFP_FCSset1_0_R1_P2_K1_Ch2-Ch1.zen
2.184013e+01	2.782151e+02	20150715_gfpWAPLch3_G2G1\MitoSys2\Calibration\mEGFPC1_G2\mEGFP_FCSset1_0_R1_P2_K1_Ch2-Ch1.zen
2.190013e+01	2.719151e+02	20150715_gfpWAPLch3_G2G1\MitoSys2\Calibration\mEGFPC1_G2\mEGFP_FCSset1_0_R1_P2_K1_Ch2-Ch1.zen
2.196013e+01	2.742651e+02	20150715_gfpWAPLch3_G2G1\MitoSys2\Calibration\mEGFPC1_G2\mEGFP_FCSset1_0_R1_P2_K1_Ch2-Ch1.zen
2.202013e+01	2.783650e+02	20150715_gfpWAPLch3_G2G1\MitoSys2\Calibration\mEGFPC1_G2\mEGFP_FCSset1_0_R1_P2_K1_Ch2-Ch1.zen
2.208013e+01	2.781984e+02	20150715_gfpWAPLch3_G2G1\MitoSys2\Calibration\mEGFPC1_G2\mEGFP_FCSset1_0_R1_P2_K1_Ch2-Ch1.zen
2.214013e+01	2.727151e+02	20150715_gfpWAPLch3_G2G1\MitoSys2\Calibration\mEGFPC1_G2\mEGFP_FCSset1_0_R1_P2_K1_Ch2-Ch1.zen
2.220013e+01	2.807817e+02	20150715_gfpWAPLch3_G2G1\MitoSys2\Calibration\mEGFPC1_G2\mEGFP_FCSset1_0_R1_P2_K1_Ch2-Ch1.zen
2.226013e+01	2.790650e+02	20150715_gfpWAPLch3_G2G1\MitoSys2\Calibration\mEGFPC1_G2\mEGFP_FCSset1_0_R1_P2_K1_Ch2-Ch1.zen
2.232013e+01	2.681151e+02	20150715_gfpWAPLch3_G2G1\MitoSys2\Calibration\mEGFPC1_G2\mEGFP_FCSset1_0_R1_P2_K1_Ch2-Ch1.zen
2.238013e+01	2.751317e+02	20150715_gfpWAPLch3_G2G1\MitoSys2\Calibration\mEGFPC1_G2\mEGFP_FCSset1_0_R1_P2_K1_Ch2-Ch1.zen
2.244013e+01	2.722484e+02	20150715_gfpWAPLch3_G2G1\MitoSys2\Calibration\mEGFPC1_G2\mEGFP_FCSset1_0_R1_P2_K1_Ch2-Ch1.zen
2.250013e+01	2.793984e+02	20150715_gfpWAPLch3_G2G1\MitoSys2\Calibration\mEGFPC1_G2\mEGFP_FCSset1_0_R1_P2_K1_Ch2-Ch1.zen
2.256013e+01	2.751651e+02	20150715_gfpWAPLch3_G2G1\MitoSys2\Calibration\mEGFPC1_G2\mEGFP_FCSset1_0_R1_P2_K1_Ch2-Ch1.zen
2.262013e+01	2.691151e+02	20150715_gfpWAPLch3_G2G1\MitoSys2\Calibration\mEGFPC1_G2\mEGFP_FCSset1_0_R1_P2_K1_Ch2-Ch1.zen
2.268013e+01	2.749984e+02	20150715_gfpWAPLch3_G2G1\MitoSys2\Calibration\mEGFPC1_G2\mEGFP_FCSset1_0_R1_P2_K1_Ch2-Ch1.zen
2.274013e+01	2.761317e+02	20150715_gfpWAPLch3_G2G1\MitoSys2\Calibration\mEGFPC1_G2\mEGFP_FCSset1_0_R1_P2_K1_Ch2-Ch1.zen
2.280013e+01	2.705651e+02	20150715_gfpWAPLch3_G2G1\MitoSys2\Calibration\mEGFPC1_G2\mEGFP_FCSset1_0_R1_P2_K1_Ch2-Ch1.zen
2.286013e+01	2.668651e+02	20150715_gfpWAPLch3_G2G1\MitoSys2\Calibration\mEGFPC1_G2\mEGFP_FCSset1_0_R1_P2_K1_Ch2-Ch1.zen
2.292013e+01	2.709651e+02	20150715_gfpWAPLch3_G2G1\MitoSys2\Calibration\mEGFPC1_G2\mEGFP_FCSset1_0_R1_P2_K1_Ch2-Ch1.zen
2.298013e+01	2.670318e+02	20150715_gfpWAPLch3_G2G1\MitoSys2\Calibration\mEGFPC1_G2\mEGFP_FCSset1_0_R1_P2_K1_Ch2-Ch1.zen
2.304013e+01	2.735484e+02	20150715_gfpWAPLch3_G2G1\MitoSys2\Calibration\mEGFPC1_G2\mEGFP_FCSset1_0_R1_P2_K1_Ch2-Ch1.zen
2.310013e+01	2.812150e+02	20150715_gfpWAPLch3_G2G1\MitoSys2\Calibration\mEGFPC1_G2\mEGFP_FCSset1_0_R1_P2_K1_Ch2-Ch1.zen
2.316014e+01	2.748484e+02	20150715_gfpWAPLch3_G2G1\MitoSys2\Calibration\mEGFPC1_G2\mEGFP_FCSset1_0_R1_P2_K1_Ch2-Ch1.zen
2.322013e+01	2.757151e+02	20150715_gfpWAPLch3_G2G1\MitoSys2\Calibration\mEGFPC1_G2\mEGFP_FCSset1_0_R1_P2_K1_Ch2-Ch1.zen
2.328014e+01	2.783150e+02	20150715_gfpWAPLch3_G2G1\MitoSys2\Calibration\mEGFPC1_G2\mEGFP_FCSset1_0_R1_P2_K1_Ch2-Ch1.zen
2.334014e+01	2.818817e+02	20150715_gfpWAPLch3_G2G1\MitoSys2\Calibration\mEGFPC1_G2\mEGFP_FCSset1_0_R1_P2_K1_Ch2-Ch1.zen
2.340014e+01	2.866817e+02	20150715_gfpWAPLch3_G2G1\MitoSys2\Calibration\mEGFPC1_G2\mEGFP_FCSset1_0_R1_P2_K1_Ch2-Ch1.zen
2.346014e+01	2.776984e+02	20150715_gfpWAPLch3_G2G1\MitoSys2\Calibration\mEGFPC1_G2\mEGFP_FCSset1_0_R1_P2_K1_Ch2-Ch1.zen
2.352014e+01	2.720651e+02	20150715_gfpWAPLch3_G2G1\MitoSys2\Calibration\mEGFPC1_G2\mEGFP_FCSset1_0_R1_P2_K1_Ch2-Ch1.zen
2.358014e+01	2.778984e+02	20150715_gfpWAPLch3_G2G1\MitoSys2\Calibration\mEGFPC1_G2\mEGFP_FCSset1_0_R1_P2_K1_Ch2-Ch1.zen
2.364014e+01	2.708984e+02	20150715_gfpWAPLch3_G2G1\MitoSys2\Calibration\mEGFPC1_G2\mEGFP_FCSset1_0_R1_P2_K1_Ch2-Ch1.zen
2.370014e+01	2.786650e+02	20150715_gfpWAPLch3_G2G1\MitoSys2\Calibration\mEGFPC1_G2\mEGFP_FCSset1_0_R1_P2_K1_Ch2-Ch1.zen
2.376014e+01	2.833983e+02	20150715_gfpWAPLch3_G2G1\MitoSys2\Calibration\mEGFPC1_G2\mEGFP_FCSset1_0_R1_P2_K1_Ch2-Ch1.zen
2.382014e+01	2.728484e+02	20150715_gfpWAPLch3_G2G1\MitoSys2\Calibration\mEGFPC1_G2\mEGFP_FCSset1_0_R1_P2_K1_Ch2-Ch1.zen
2.388014e+01	2.777650e+02	20150715_gfpWAPLch3_G2G1\MitoSys2\Calibration\mEGFPC1_G2\mEGFP_FCSset1_0_R1_P2_K1_Ch2-Ch1.zen
2.394014e+01	2.803150e+02	20150715_gfpWAPLch3_G2G1\MitoSys2\Calibration\mEGFPC1_G2\mEGFP_FCSset1_0_R1_P2_K1_Ch2-Ch1.zen
2.400014e+01	2.792817e+02	20150715_gfpWAPLch3_G2G1\MitoSys2\Calibration\mEGFPC1_G2\mEGFP_FCSset1_0_R1_P2_K1_Ch2-Ch1.zen
2.406014e+01	2.790150e+02	20150715_gfpWAPLch3_G2G1\MitoSys2\Calibration\mEGFPC1_G2\mEGFP_FCSset1_0_R1_P2_K1_Ch2-Ch1.zen
2.412014e+01	2.750984e+02	20150715_gfpWAPLch3_G2G1\MitoSys2\Calibration\mEGFPC1_G2\mEGFP_FCSset1_0_R1_P2_K1_Ch2-Ch1.zen
2.418014e+01	2.738484e+02	20150715_gfpWAPLch3_G2G1\MitoSys2\Calibration\mEGFPC1_G2\mEGFP_FCSset1_0_R1_P2_K1_Ch2-Ch1.zen
2.424014e+01	2.671985e+02	20150715_gfpWAPLch3_G2G1\MitoSys2\Calibration\mEGFPC1_G2\mEGFP_FCSset1_0_R1_P2_K1_Ch2-Ch1.zen
2.430014e+01	2.770150e+02	20150715_gfpWAPLch3_G2G1\MitoSys2\Calibration\mEGFPC1_G2\mEGFP_FCSset1_0_R1_P2_K1_Ch2-Ch1.zen
2.436014e+01	2.752651e+02	20150715_gfpWAPLch3_G2G1\MitoSys2\Calibration\mEGFPC1_G2\mEGFP_FCSset1_0_R1_P2_K1_Ch2-Ch1.zen
2.442014e+01	2.727151e+02	20150715_gfpWAPLch3_G2G1\MitoSys2\Calibration\mEGFPC1_G2\mEGFP_FCSset1_0_R1_P2_K1_Ch2-Ch1.zen
2.448014e+01	2.721984e+02	20150715_gfpWAPLch3_G2G1\MitoSys2\Calibration\mEGFPC1_G2\mEGFP_FCSset1_0_R1_P2_K1_Ch2-Ch1.zen
2.454014e+01	2.810484e+02	20150715_gfpWAPLch3_G2G1\MitoSys2\Calibration\mEGFPC1_G2\mEGFP_FCSset1_0_R1_P2_K1_Ch2-Ch1.zen
2.460014e+01	2.776817e+02	20150715_gfpWAPLch3_G2G1\MitoSys2\Calibration\mEGFPC1_G2\mEGFP_FCSset1_0_R1_P2_K1_Ch2-Ch1.zen
2.466014e+01	2.807984e+02	20150715_gfpWAPLch3_G2G1\MitoSys2\Calibration\mEGFPC1_G2\mEGFP_FCSset1_0_R1_P2_K1_Ch2-Ch1.zen
2.472014e+01	2.758151e+02	20150715_gfpWAPLch3_G2G1\MitoSys2\Calibration\mEGFPC1_G2\mEGFP_FCSset1_0_R1_P2_K1_Ch2-Ch1.zen
2.478014e+01	2.732484e+02	20150715_gfpWAPLch3_G2G1\MitoSys2\Calibration\mEGFPC1_G2\mEGFP_FCSset1_0_R1_P2_K1_Ch2-Ch1.zen
2.484015e+01	2.760484e+02	20150715_gfpWAPLch3_G2G1\MitoSys2\Calibration\mEGFPC1_G2\mEGFP_FCSset1_0_R1_P2_K1_Ch2-Ch1.zen
2.490014e+01	2.759651e+02	20150715_gfpWAPLch3_G2G1\MitoSys2\Calibration\mEGFPC1_G2\mEGFP_FCSset1_0_R1_P2_K1_Ch2-Ch1.zen
2.496015e+01	2.775484e+02	20150715_gfpWAPLch3_G2G1\MitoSys2\Calibration\mEGFPC1_G2\mEGFP_FCSset1_0_R1_P2_K1_Ch2-Ch1.zen
2.502015e+01	2.800984e+02	20150715_gfpWAPLch3_G2G1\MitoSys2\Calibration\mEGFPC1_G2\mEGFP_FCSset1_0_R1_P2_K1_Ch2-Ch1.zen
2.508015e+01	2.791984e+02	20150715_gfpWAPLch3_G2G1\MitoSys2\Calibration\mEGFPC1_G2\mEGFP_FCSset1_0_R1_P2_K1_Ch2-Ch1.zen
2.514015e+01	2.741651e+02	20150715_gfpWAPLch3_G2G1\MitoSys2\Calibration\mEGFPC1_G2\mEGFP_FCSset1_0_R1_P2_K1_Ch2-Ch1.zen
2.520015e+01	2.813983e+02	20150715_gfpWAPLch3_G2G1\MitoSys2\Calibration\mEGFPC1_G2\mEGFP_FCSset1_0_R1_P2_K1_Ch2-Ch1.zen
2.526015e+01	2.801317e+02	20150715_gfpWAPLch3_G2G1\MitoSys2\Calibration\mEGFPC1_G2\mEGFP_FCSset1_0_R1_P2_K1_Ch2-Ch1.zen
2.532015e+01	2.747817e+02	20150715_gfpWAPLch3_G2G1\MitoSys2\Calibration\mEGFPC1_G2\mEGFP_FCSset1_0_R1_P2_K1_Ch2-Ch1.zen
2.538015e+01	2.785817e+02	20150715_gfpWAPLch3_G2G1\MitoSys2\Calibration\mEGFPC1_G2\mEGFP_FCSset1_0_R1_P2_K1_Ch2-Ch1.zen
2.544015e+01	2.857983e+02	20150715_gfpWAPLch3_G2G1\MitoSys2\Calibration\mEGFPC1_G2\mEGFP_FCSset1_0_R1_P2_K1_Ch2-Ch1.zen
2.550015e+01	2.763151e+02	20150715_gfpWAPLch3_G2G1\MitoSys2\Calibration\mEGFPC1_G2\mEGFP_FCSset1_0_R1_P2_K1_Ch2-Ch1.zen
2.556015e+01	2.842650e+02	20150715_gfpWAPLch3_G2G1\MitoSys2\Calibration\mEGFPC1_G2\mEGFP_FCSset1_0_R1_P2_K1_Ch2-Ch1.zen
2.562015e+01	2.862483e+02	20150715_gfpWAPLch3_G2G1\MitoSys2\Calibration\mEGFPC1_G2\mEGFP_FCSset1_0_R1_P2_K1_Ch2-Ch1.zen
2.568015e+01	2.815317e+02	20150715_gfpWAPLch3_G2G1\MitoSys2\Calibration\mEGFPC1_G2\mEGFP_FCSset1_0_R1_P2_K1_Ch2-Ch1.zen
2.574015e+01	2.864817e+02	20150715_gfpWAPLch3_G2G1\MitoSys2\Calibration\mEGFPC1_G2\mEGFP_FCSset1_0_R1_P2_K1_Ch2-Ch1.zen
2.580015e+01	2.834650e+02	20150715_gfpWAPLch3_G2G1\MitoSys2\Calibration\mEGFPC1_G2\mEGFP_FCSset1_0_R1_P2_K1_Ch2-Ch1.zen
2.586015e+01	2.810817e+02	20150715_gfpWAPLch3_G2G1\MitoSys2\Calibration\mEGFPC1_G2\mEGFP_FCSset1_0_R1_P2_K1_Ch2-Ch1.zen
2.592015e+01	2.788317e+02	20150715_gfpWAPLch3_G2G1\MitoSys2\Calibration\mEGFPC1_G2\mEGFP_FCSset1_0_R1_P2_K1_Ch2-Ch1.zen
2.598015e+01	2.802650e+02	20150715_gfpWAPLch3_G2G1\MitoSys2\Calibration\mEGFPC1_G2\mEGFP_FCSset1_0_R1_P2_K1_Ch2-Ch1.zen
2.604015e+01	2.729817e+02	20150715_gfpWAPLch3_G2G1\MitoSys2\Calibration\mEGFPC1_G2\mEGFP_FCSset1_0_R1_P2_K1_Ch2-Ch1.zen
2.610015e+01	2.728651e+02	20150715_gfpWAPLch3_G2G1\MitoSys2\Calibration\mEGFPC1_G2\mEGFP_FCSset1_0_R1_P2_K1_Ch2-Ch1.zen
2.616015e+01	2.679984e+02	20150715_gfpWAPLch3_G2G1\MitoSys2\Calibration\mEGFPC1_G2\mEGFP_FCSset1_0_R1_P2_K1_Ch2-Ch1.zen
2.622015e+01	2.749151e+02	20150715_gfpWAPLch3_G2G1\MitoSys2\Calibration\mEGFPC1_G2\mEGFP_FCSset1_0_R1_P2_K1_Ch2-Ch1.zen
2.628015e+01	2.740817e+02	20150715_gfpWAPLch3_G2G1\MitoSys2\Calibration\mEGFPC1_G2\mEGFP_FCSset1_0_R1_P2_K1_Ch2-Ch1.zen
2.634015e+01	2.733484e+02	20150715_gfpWAPLch3_G2G1\MitoSys2\Calibration\mEGFPC1_G2\mEGFP_FCSset1_0_R1_P2_K1_Ch2-Ch1.zen
2.640015e+01	2.733151e+02	20150715_gfpWAPLch3_G2G1\MitoSys2\Calibration\mEGFPC1_G2\mEGFP_FCSset1_0_R1_P2_K1_Ch2-Ch1.zen
2.646015e+01	2.786150e+02	20150715_gfpWAPLch3_G2G1\MitoSys2\Calibration\mEGFPC1_G2\mEGFP_FCSset1_0_R1_P2_K1_Ch2-Ch1.zen
2.652015e+01	2.803817e+02	20150715_gfpWAPLch3_G2G1\MitoSys2\Calibration\mEGFPC1_G2\mEGFP_FCSset1_0_R1_P2_K1_Ch2-Ch1.zen
2.658015e+01	2.760817e+02	20150715_gfpWAPLch3_G2G1\MitoSys2\Calibration\mEGFPC1_G2\mEGFP_FCSset1_0_R1_P2_K1_Ch2-Ch1.zen
2.664016e+01	2.694984e+02	20150715_gfpWAPLch3_G2G1\MitoSys2\Calibration\mEGFPC1_G2\mEGFP_FCSset1_0_R1_P2_K1_Ch2-Ch1.zen
2.670016e+01	2.758817e+02	20150715_gfpWAPLch3_G2G1\MitoSys2\Calibration\mEGFPC1_G2\mEGFP_FCSset1_0_R1_P2_K1_Ch2-Ch1.zen
2.676016e+01	2.701818e+02	20150715_gfpWAPLch3_G2G1\MitoSys2\Calibration\mEGFPC1_G2\mEGFP_FCSset1_0_R1_P2_K1_Ch2-Ch1.zen
2.682016e+01	2.784817e+02	20150715_gfpWAPLch3_G2G1\MitoSys2\Calibration\mEGFPC1_G2\mEGFP_FCSset1_0_R1_P2_K1_Ch2-Ch1.zen
2.688016e+01	2.764150e+02	20150715_gfpWAPLch3_G2G1\MitoSys2\Calibration\mEGFPC1_G2\mEGFP_FCSset1_0_R1_P2_K1_Ch2-Ch1.zen
2.694016e+01	2.799150e+02	20150715_gfpWAPLch3_G2G1\MitoSys2\Calibration\mEGFPC1_G2\mEGFP_FCSset1_0_R1_P2_K1_Ch2-Ch1.zen
2.700016e+01	2.784317e+02	20150715_gfpWAPLch3_G2G1\MitoSys2\Calibration\mEGFPC1_G2\mEGFP_FCSset1_0_R1_P2_K1_Ch2-Ch1.zen
2.706016e+01	2.792484e+02	20150715_gfpWAPLch3_G2G1\MitoSys2\Calibration\mEGFPC1_G2\mEGFP_FCSset1_0_R1_P2_K1_Ch2-Ch1.zen
2.712016e+01	2.732984e+02	20150715_gfpWAPLch3_G2G1\MitoSys2\Calibration\mEGFPC1_G2\mEGFP_FCSset1_0_R1_P2_K1_Ch2-Ch1.zen
2.718016e+01	2.847484e+02	20150715_gfpWAPLch3_G2G1\MitoSys2\Calibration\mEGFPC1_G2\mEGFP_FCSset1_0_R1_P2_K1_Ch2-Ch1.zen
2.724016e+01	2.772650e+02	20150715_gfpWAPLch3_G2G1\MitoSys2\Calibration\mEGFPC1_G2\mEGFP_FCSset1_0_R1_P2_K1_Ch2-Ch1.zen
2.730016e+01	2.796650e+02	20150715_gfpWAPLch3_G2G1\MitoSys2\Calibration\mEGFPC1_G2\mEGFP_FCSset1_0_R1_P2_K1_Ch2-Ch1.zen
2.736016e+01	2.798984e+02	20150715_gfpWAPLch3_G2G1\MitoSys2\Calibration\mEGFPC1_G2\mEGFP_FCSset1_0_R1_P2_K1_Ch2-Ch1.zen
2.742016e+01	2.713151e+02	20150715_gfpWAPLch3_G2G1\MitoSys2\Calibration\mEGFPC1_G2\mEGFP_FCSset1_0_R1_P2_K1_Ch2-Ch1.zen
2.748016e+01	2.743984e+02	20150715_gfpWAPLch3_G2G1\MitoSys2\Calibration\mEGFPC1_G2\mEGFP_FCSset1_0_R1_P2_K1_Ch2-Ch1.zen
2.754016e+01	2.677484e+02	20150715_gfpWAPLch3_G2G1\MitoSys2\Calibration\mEGFPC1_G2\mEGFP_FCSset1_0_R1_P2_K1_Ch2-Ch1.zen
2.760016e+01	2.657484e+02	20150715_gfpWAPLch3_G2G1\MitoSys2\Calibration\mEGFPC1_G2\mEGFP_FCSset1_0_R1_P2_K1_Ch2-Ch1.zen
2.766016e+01	2.763484e+02	20150715_gfpWAPLch3_G2G1\MitoSys2\Calibration\mEGFPC1_G2\mEGFP_FCSset1_0_R1_P2_K1_Ch2-Ch1.zen
2.772016e+01	2.708817e+02	20150715_gfpWAPLch3_G2G1\MitoSys2\Calibration\mEGFPC1_G2\mEGFP_FCSset1_0_R1_P2_K1_Ch2-Ch1.zen
2.778016e+01	2.791150e+02	20150715_gfpWAPLch3_G2G1\MitoSys2\Calibration\mEGFPC1_G2\mEGFP_FCSset1_0_R1_P2_K1_Ch2-Ch1.zen
2.784016e+01	2.746817e+02	20150715_gfpWAPLch3_G2G1\MitoSys2\Calibration\mEGFPC1_G2\mEGFP_FCSset1_0_R1_P2_K1_Ch2-Ch1.zen
2.790016e+01	2.743317e+02	20150715_gfpWAPLch3_G2G1\MitoSys2\Calibration\mEGFPC1_G2\mEGFP_FCSset1_0_R1_P2_K1_Ch2-Ch1.zen
2.796016e+01	2.767984e+02	20150715_gfpWAPLch3_G2G1\MitoSys2\Calibration\mEGFPC1_G2\mEGFP_FCSset1_0_R1_P2_K1_Ch2-Ch1.zen
2.802016e+01	2.715484e+02	20150715_gfpWAPLch3_G2G1\MitoSys2\Calibration\mEGFPC1_G2\mEGFP_FCSset1_0_R1_P2_K1_Ch2-Ch1.zen
2.808016e+01	2.693318e+02	20150715_gfpWAPLch3_G2G1\MitoSys2\Calibration\mEGFPC1_G2\mEGFP_FCSset1_0_R1_P2_K1_Ch2-Ch1.zen
2.814016e+01	2.735817e+02	20150715_gfpWAPLch3_G2G1\MitoSys2\Calibration\mEGFPC1_G2\mEGFP_FCSset1_0_R1_P2_K1_Ch2-Ch1.zen
2.820016e+01	2.714484e+02	20150715_gfpWAPLch3_G2G1\MitoSys2\Calibration\mEGFPC1_G2\mEGFP_FCSset1_0_R1_P2_K1_Ch2-Ch1.zen
2.826016e+01	2.775650e+02	20150715_gfpWAPLch3_G2G1\MitoSys2\Calibration\mEGFPC1_G2\mEGFP_FCSset1_0_R1_P2_K1_Ch2-Ch1.zen
2.832017e+01	2.755150e+02	20150715_gfpWAPLch3_G2G1\MitoSys2\Calibration\mEGFPC1_G2\mEGFP_FCSset1_0_R1_P2_K1_Ch2-Ch1.zen
2.838017e+01	2.750817e+02	20150715_gfpWAPLch3_G2G1\MitoSys2\Calibration\mEGFPC1_G2\mEGFP_FCSset1_0_R1_P2_K1_Ch2-Ch1.zen
2.844017e+01	2.828650e+02	20150715_gfpWAPLch3_G2G1\MitoSys2\Calibration\mEGFPC1_G2\mEGFP_FCSset1_0_R1_P2_K1_Ch2-Ch1.zen
2.850017e+01	2.752317e+02	20150715_gfpWAPLch3_G2G1\MitoSys2\Calibration\mEGFPC1_G2\mEGFP_FCSset1_0_R1_P2_K1_Ch2-Ch1.zen
2.856017e+01	2.807650e+02	20150715_gfpWAPLch3_G2G1\MitoSys2\Calibration\mEGFPC1_G2\mEGFP_FCSset1_0_R1_P2_K1_Ch2-Ch1.zen
2.862017e+01	2.789650e+02	20150715_gfpWAPLch3_G2G1\MitoSys2\Calibration\mEGFPC1_G2\mEGFP_FCSset1_0_R1_P2_K1_Ch2-Ch1.zen
2.868017e+01	2.810817e+02	20150715_gfpWAPLch3_G2G1\MitoSys2\Calibration\mEGFPC1_G2\mEGFP_FCSset1_0_R1_P2_K1_Ch2-Ch1.zen
2.874017e+01	2.762151e+02	20150715_gfpWAPLch3_G2G1\MitoSys2\Calibration\mEGFPC1_G2\mEGFP_FCSset1_0_R1_P2_K1_Ch2-Ch1.zen
2.880017e+01	2.687151e+02	20150715_gfpWAPLch3_G2G1\MitoSys2\Calibration\mEGFPC1_G2\mEGFP_FCSset1_0_R1_P2_K1_Ch2-Ch1.zen
2.886017e+01	2.794317e+02	20150715_gfpWAPLch3_G2G1\MitoSys2\Calibration\mEGFPC1_G2\mEGFP_FCSset1_0_R1_P2_K1_Ch2-Ch1.zen
2.892017e+01	2.744484e+02	20150715_gfpWAPLch3_G2G1\MitoSys2\Calibration\mEGFPC1_G2\mEGFP_FCSset1_0_R1_P2_K1_Ch2-Ch1.zen
2.898017e+01	2.768151e+02	20150715_gfpWAPLch3_G2G1\MitoSys2\Calibration\mEGFPC1_G2\mEGFP_FCSset1_0_R1_P2_K1_Ch2-Ch1.zen
2.904017e+01	2.772650e+02	20150715_gfpWAPLch3_G2G1\MitoSys2\Calibration\mEGFPC1_G2\mEGFP_FCSset1_0_R1_P2_K1_Ch2-Ch1.zen
2.910017e+01	2.770984e+02	20150715_gfpWAPLch3_G2G1\MitoSys2\Calibration\mEGFPC1_G2\mEGFP_FCSset1_0_R1_P2_K1_Ch2-Ch1.zen
2.916017e+01	2.681818e+02	20150715_gfpWAPLch3_G2G1\MitoSys2\Calibration\mEGFPC1_G2\mEGFP_FCSset1_0_R1_P2_K1_Ch2-Ch1.zen
2.922017e+01	2.703151e+02	20150715_gfpWAPLch3_G2G1\MitoSys2\Calibration\mEGFPC1_G2\mEGFP_FCSset1_0_R1_P2_K1_Ch2-Ch1.zen
2.928017e+01	2.726484e+02	20150715_gfpWAPLch3_G2G1\MitoSys2\Calibration\mEGFPC1_G2\mEGFP_FCSset1_0_R1_P2_K1_Ch2-Ch1.zen
2.934017e+01	2.660818e+02	20150715_gfpWAPLch3_G2G1\MitoSys2\Calibration\mEGFPC1_G2\mEGFP_FCSset1_0_R1_P2_K1_Ch2-Ch1.zen
2.940017e+01	2.853650e+02	20150715_gfpWAPLch3_G2G1\MitoSys2\Calibration\mEGFPC1_G2\mEGFP_FCSset1_0_R1_P2_K1_Ch2-Ch1.zen
2.946017e+01	2.800484e+02	20150715_gfpWAPLch3_G2G1\MitoSys2\Calibration\mEGFPC1_G2\mEGFP_FCSset1_0_R1_P2_K1_Ch2-Ch1.zen
2.952017e+01	2.755817e+02	20150715_gfpWAPLch3_G2G1\MitoSys2\Calibration\mEGFPC1_G2\mEGFP_FCSset1_0_R1_P2_K1_Ch2-Ch1.zen
2.958017e+01	2.639485e+02	20150715_gfpWAPLch3_G2G1\MitoSys2\Calibration\mEGFPC1_G2\mEGFP_FCSset1_0_R1_P2_K1_Ch2-Ch1.zen
2.964017e+01	2.731651e+02	20150715_gfpWAPLch3_G2G1\MitoSys2\Calibration\mEGFPC1_G2\mEGFP_FCSset1_0_R1_P2_K1_Ch2-Ch1.zen
2.970017e+01	2.681151e+02	20150715_gfpWAPLch3_G2G1\MitoSys2\Calibration\mEGFPC1_G2\mEGFP_FCSset1_0_R1_P2_K1_Ch2-Ch1.zen
2.976017e+01	2.795650e+02	20150715_gfpWAPLch3_G2G1\MitoSys2\Calibration\mEGFPC1_G2\mEGFP_FCSset1_0_R1_P2_K1_Ch2-Ch1.zen
2.982017e+01	2.742817e+02	20150715_gfpWAPLch3_G2G1\MitoSys2\Calibration\mEGFPC1_G2\mEGFP_FCSset1_0_R1_P2_K1_Ch2-Ch1.zen
2.988017e+01	2.773984e+02	20150715_gfpWAPLch3_G2G1\MitoSys2\Calibration\mEGFPC1_G2\mEGFP_FCSset1_0_R1_P2_K1_Ch2-Ch1.zen
2.994017e+01	2.683818e+02	20150715_gfpWAPLch3_G2G1\MitoSys2\Calibration\mEGFPC1_G2\mEGFP_FCSset1_0_R1_P2_K1_Ch2-Ch1.zen
0	2.435498e+02	20150715_gfpWAPLch3_G2G1\MitoSys2\Calibration\mEGFPC1_G2\mEGFP_FCSset1_0_R1_P7_K1_Ch2-Ch1.zen
6.000000e-02	2.477498e+02	20150715_gfpWAPLch3_G2G1\MitoSys2\Calibration\mEGFPC1_G2\mEGFP_FCSset1_0_R1_P7_K1_Ch2-Ch1.zen
1.200000e-01	2.360998e+02	20150715_gfpWAPLch3_G2G1\MitoSys2\Calibration\mEGFPC1_G2\mEGFP_FCSset1_0_R1_P7_K1_Ch2-Ch1.zen
1.800000e-01	2.454998e+02	20150715_gfpWAPLch3_G2G1\MitoSys2\Calibration\mEGFPC1_G2\mEGFP_FCSset1_0_R1_P7_K1_Ch2-Ch1.zen
2.400000e-01	2.439165e+02	20150715_gfpWAPLch3_G2G1\MitoSys2\Calibration\mEGFPC1_G2\mEGFP_FCSset1_0_R1_P7_K1_Ch2-Ch1.zen
3.000000e-01	2.351665e+02	20150715_gfpWAPLch3_G2G1\MitoSys2\Calibration\mEGFPC1_G2\mEGFP_FCSset1_0_R1_P7_K1_Ch2-Ch1.zen
3.600000e-01	2.418498e+02	20150715_gfpWAPLch3_G2G1\MitoSys2\Calibration\mEGFPC1_G2\mEGFP_FCSset1_0_R1_P7_K1_Ch2-Ch1.zen
4.200000e-01	2.431832e+02	20150715_gfpWAPLch3_G2G1\MitoSys2\Calibration\mEGFPC1_G2\mEGFP_FCSset1_0_R1_P7_K1_Ch2-Ch1.zen
4.800000e-01	2.470998e+02	20150715_gfpWAPLch3_G2G1\MitoSys2\Calibration\mEGFPC1_G2\mEGFP_FCSset1_0_R1_P7_K1_Ch2-Ch1.zen
5.400000e-01	2.334165e+02	20150715_gfpWAPLch3_G2G1\MitoSys2\Calibration\mEGFPC1_G2\mEGFP_FCSset1_0_R1_P7_K1_Ch2-Ch1.zen
6.000000e-01	2.345665e+02	20150715_gfpWAPLch3_G2G1\MitoSys2\Calibration\mEGFPC1_G2\mEGFP_FCSset1_0_R1_P7_K1_Ch2-Ch1.zen
6.600000e-01	2.394665e+02	20150715_gfpWAPLch3_G2G1\MitoSys2\Calibration\mEGFPC1_G2\mEGFP_FCSset1_0_R1_P7_K1_Ch2-Ch1.zen
7.200000e-01	2.467832e+02	20150715_gfpWAPLch3_G2G1\MitoSys2\Calibration\mEGFPC1_G2\mEGFP_FCSset1_0_R1_P7_K1_Ch2-Ch1.zen
7.800000e-01	2.357665e+02	20150715_gfpWAPLch3_G2G1\MitoSys2\Calibration\mEGFPC1_G2\mEGFP_FCSset1_0_R1_P7_K1_Ch2-Ch1.zen
8.400000e-01	2.442998e+02	20150715_gfpWAPLch3_G2G1\MitoSys2\Calibration\mEGFPC1_G2\mEGFP_FCSset1_0_R1_P7_K1_Ch2-Ch1.zen
9.000000e-01	2.445998e+02	20150715_gfpWAPLch3_G2G1\MitoSys2\Calibration\mEGFPC1_G2\mEGFP_FCSset1_0_R1_P7_K1_Ch2-Ch1.zen
9.600000e-01	2.356832e+02	20150715_gfpWAPLch3_G2G1\MitoSys2\Calibration\mEGFPC1_G2\mEGFP_FCSset1_0_R1_P7_K1_Ch2-Ch1.zen
1.020000e+00	2.242665e+02	20150715_gfpWAPLch3_G2G1\MitoSys2\Calibration\mEGFPC1_G2\mEGFP_FCSset1_0_R1_P7_K1_Ch2-Ch1.zen
1.080000e+00	2.397498e+02	20150715_gfpWAPLch3_G2G1\MitoSys2\Calibration\mEGFPC1_G2\mEGFP_FCSset1_0_R1_P7_K1_Ch2-Ch1.zen
1.140000e+00	2.419332e+02	20150715_gfpWAPLch3_G2G1\MitoSys2\Calibration\mEGFPC1_G2\mEGFP_FCSset1_0_R1_P7_K1_Ch2-Ch1.zen
1.200000e+00	2.406832e+02	20150715_gfpWAPLch3_G2G1\MitoSys2\Calibration\mEGFPC1_G2\mEGFP_FCSset1_0_R1_P7_K1_Ch2-Ch1.zen
1.260000e+00	2.340832e+02	20150715_gfpWAPLch3_G2G1\MitoSys2\Calibration\mEGFPC1_G2\mEGFP_FCSset1_0_R1_P7_K1_Ch2-Ch1.zen
1.320000e+00	2.406332e+02	20150715_gfpWAPLch3_G2G1\MitoSys2\Calibration\mEGFPC1_G2\mEGFP_FCSset1_0_R1_P7_K1_Ch2-Ch1.zen
1.380000e+00	2.393165e+02	20150715_gfpWAPLch3_G2G1\MitoSys2\Calibration\mEGFPC1_G2\mEGFP_FCSset1_0_R1_P7_K1_Ch2-Ch1.zen
1.440000e+00	2.384498e+02	20150715_gfpWAPLch3_G2G1\MitoSys2\Calibration\mEGFPC1_G2\mEGFP_FCSset1_0_R1_P7_K1_Ch2-Ch1.zen
1.500000e+00	2.487665e+02	20150715_gfpWAPLch3_G2G1\MitoSys2\Calibration\mEGFPC1_G2\mEGFP_FCSset1_0_R1_P7_K1_Ch2-Ch1.zen
1.560000e+00	2.378998e+02	20150715_gfpWAPLch3_G2G1\MitoSys2\Calibration\mEGFPC1_G2\mEGFP_FCSset1_0_R1_P7_K1_Ch2-Ch1.zen
1.620000e+00	2.399998e+02	20150715_gfpWAPLch3_G2G1\MitoSys2\Calibration\mEGFPC1_G2\mEGFP_FCSset1_0_R1_P7_K1_Ch2-Ch1.zen
1.680000e+00	2.461165e+02	20150715_gfpWAPLch3_G2G1\MitoSys2\Calibration\mEGFPC1_G2\mEGFP_FCSset1_0_R1_P7_K1_Ch2-Ch1.zen
1.740000e+00	2.384665e+02	20150715_gfpWAPLch3_G2G1\MitoSys2\Calibration\mEGFPC1_G2\mEGFP_FCSset1_0_R1_P7_K1_Ch2-Ch1.zen
1.800000e+00	2.404831e+02	20150715_gfpWAPLch3_G2G1\MitoSys2\Calibration\mEGFPC1_G2\mEGFP_FCSset1_0_R1_P7_K1_Ch2-Ch1.zen
1.860000e+00	2.424831e+02	20150715_gfpWAPLch3_G2G1\MitoSys2\Calibration\mEGFPC1_G2\mEGFP_FCSset1_0_R1_P7_K1_Ch2-Ch1.zen
1.920000e+00	2.442998e+02	20150715_gfpWAPLch3_G2G1\MitoSys2\Calibration\mEGFPC1_G2\mEGFP_FCSset1_0_R1_P7_K1_Ch2-Ch1.zen
1.980000e+00	2.377498e+02	20150715_gfpWAPLch3_G2G1\MitoSys2\Calibration\mEGFPC1_G2\mEGFP_FCSset1_0_R1_P7_K1_Ch2-Ch1.zen
2.040000e+00	2.460498e+02	20150715_gfpWAPLch3_G2G1\MitoSys2\Calibration\mEGFPC1_G2\mEGFP_FCSset1_0_R1_P7_K1_Ch2-Ch1.zen
2.100000e+00	2.447832e+02	20150715_gfpWAPLch3_G2G1\MitoSys2\Calibration\mEGFPC1_G2\mEGFP_FCSset1_0_R1_P7_K1_Ch2-Ch1.zen
2.160000e+00	2.430165e+02	20150715_gfpWAPLch3_G2G1\MitoSys2\Calibration\mEGFPC1_G2\mEGFP_FCSset1_0_R1_P7_K1_Ch2-Ch1.zen
2.220000e+00	2.380165e+02	20150715_gfpWAPLch3_G2G1\MitoSys2\Calibration\mEGFPC1_G2\mEGFP_FCSset1_0_R1_P7_K1_Ch2-Ch1.zen
2.280000e+00	2.416332e+02	20150715_gfpWAPLch3_G2G1\MitoSys2\Calibration\mEGFPC1_G2\mEGFP_FCSset1_0_R1_P7_K1_Ch2-Ch1.zen
2.340000e+00	2.405998e+02	20150715_gfpWAPLch3_G2G1\MitoSys2\Calibration\mEGFPC1_G2\mEGFP_FCSset1_0_R1_P7_K1_Ch2-Ch1.zen
2.400000e+00	2.435165e+02	20150715_gfpWAPLch3_G2G1\MitoSys2\Calibration\mEGFPC1_G2\mEGFP_FCSset1_0_R1_P7_K1_Ch2-Ch1.zen
2.460000e+00	2.466498e+02	20150715_gfpWAPLch3_G2G1\MitoSys2\Calibration\mEGFPC1_G2\mEGFP_FCSset1_0_R1_P7_K1_Ch2-Ch1.zen
2.520000e+00	2.385332e+02	20150715_gfpWAPLch3_G2G1\MitoSys2\Calibration\mEGFPC1_G2\mEGFP_FCSset1_0_R1_P7_K1_Ch2-Ch1.zen
2.580000e+00	2.496832e+02	20150715_gfpWAPLch3_G2G1\MitoSys2\Calibration\mEGFPC1_G2\mEGFP_FCSset1_0_R1_P7_K1_Ch2-Ch1.zen
2.640000e+00	2.488331e+02	20150715_gfpWAPLch3_G2G1\MitoSys2\Calibration\mEGFPC1_G2\mEGFP_FCSset1_0_R1_P7_K1_Ch2-Ch1.zen
2.700000e+00	2.423998e+02	20150715_gfpWAPLch3_G2G1\MitoSys2\Calibration\mEGFPC1_G2\mEGFP_FCSset1_0_R1_P7_K1_Ch2-Ch1.zen
2.760000e+00	2.469665e+02	20150715_gfpWAPLch3_G2G1\MitoSys2\Calibration\mEGFPC1_G2\mEGFP_FCSset1_0_R1_P7_K1_Ch2-Ch1.zen
2.820000e+00	2.492498e+02	20150715_gfpWAPLch3_G2G1\MitoSys2\Calibration\mEGFPC1_G2\mEGFP_FCSset1_0_R1_P7_K1_Ch2-Ch1.zen
2.880000e+00	2.443998e+02	20150715_gfpWAPLch3_G2G1\MitoSys2\Calibration\mEGFPC1_G2\mEGFP_FCSset1_0_R1_P7_K1_Ch2-Ch1.zen
2.940000e+00	2.368498e+02	20150715_gfpWAPLch3_G2G1\MitoSys2\Calibration\mEGFPC1_G2\mEGFP_FCSset1_0_R1_P7_K1_Ch2-Ch1.zen
3	2.449332e+02	20150715_gfpWAPLch3_G2G1\MitoSys2\Calibration\mEGFPC1_G2\mEGFP_FCSset1_0_R1_P7_K1_Ch2-Ch1.zen
3.060000e+00	2.388832e+02	20150715_gfpWAPLch3_G2G1\MitoSys2\Calibration\mEGFPC1_G2\mEGFP_FCSset1_0_R1_P7_K1_Ch2-Ch1.zen
3.120000e+00	2.429165e+02	20150715_gfpWAPLch3_G2G1\MitoSys2\Calibration\mEGFPC1_G2\mEGFP_FCSset1_0_R1_P7_K1_Ch2-Ch1.zen
3.180000e+00	2.431832e+02	20150715_gfpWAPLch3_G2G1\MitoSys2\Calibration\mEGFPC1_G2\mEGFP_FCSset1_0_R1_P7_K1_Ch2-Ch1.zen
3.240000e+00	2.450498e+02	20150715_gfpWAPLch3_G2G1\MitoSys2\Calibration\mEGFPC1_G2\mEGFP_FCSset1_0_R1_P7_K1_Ch2-Ch1.zen
3.300000e+00	2.487665e+02	20150715_gfpWAPLch3_G2G1\MitoSys2\Calibration\mEGFPC1_G2\mEGFP_FCSset1_0_R1_P7_K1_Ch2-Ch1.zen
3.360000e+00	2.434665e+02	20150715_gfpWAPLch3_G2G1\MitoSys2\Calibration\mEGFPC1_G2\mEGFP_FCSset1_0_R1_P7_K1_Ch2-Ch1.zen
3.420000e+00	2.515332e+02	20150715_gfpWAPLch3_G2G1\MitoSys2\Calibration\mEGFPC1_G2\mEGFP_FCSset1_0_R1_P7_K1_Ch2-Ch1.zen
3.480000e+00	2.389665e+02	20150715_gfpWAPLch3_G2G1\MitoSys2\Calibration\mEGFPC1_G2\mEGFP_FCSset1_0_R1_P7_K1_Ch2-Ch1.zen
3.540000e+00	2.418832e+02	20150715_gfpWAPLch3_G2G1\MitoSys2\Calibration\mEGFPC1_G2\mEGFP_FCSset1_0_R1_P7_K1_Ch2-Ch1.zen
3.600000e+00	2.473498e+02	20150715_gfpWAPLch3_G2G1\MitoSys2\Calibration\mEGFPC1_G2\mEGFP_FCSset1_0_R1_P7_K1_Ch2-Ch1.zen
3.660000e+00	2.433832e+02	20150715_gfpWAPLch3_G2G1\MitoSys2\Calibration\mEGFPC1_G2\mEGFP_FCSset1_0_R1_P7_K1_Ch2-Ch1.zen
3.720000e+00	2.443332e+02	20150715_gfpWAPLch3_G2G1\MitoSys2\Calibration\mEGFPC1_G2\mEGFP_FCSset1_0_R1_P7_K1_Ch2-Ch1.zen
3.780000e+00	2.366332e+02	20150715_gfpWAPLch3_G2G1\MitoSys2\Calibration\mEGFPC1_G2\mEGFP_FCSset1_0_R1_P7_K1_Ch2-Ch1.zen
3.840000e+00	2.445665e+02	20150715_gfpWAPLch3_G2G1\MitoSys2\Calibration\mEGFPC1_G2\mEGFP_FCSset1_0_R1_P7_K1_Ch2-Ch1.zen
3.900000e+00	2.378665e+02	20150715_gfpWAPLch3_G2G1\MitoSys2\Calibration\mEGFPC1_G2\mEGFP_FCSset1_0_R1_P7_K1_Ch2-Ch1.zen
3.960000e+00	2.441998e+02	20150715_gfpWAPLch3_G2G1\MitoSys2\Calibration\mEGFPC1_G2\mEGFP_FCSset1_0_R1_P7_K1_Ch2-Ch1.zen
4.020000e+00	2.430165e+02	20150715_gfpWAPLch3_G2G1\MitoSys2\Calibration\mEGFPC1_G2\mEGFP_FCSset1_0_R1_P7_K1_Ch2-Ch1.zen
4.080000e+00	2.422665e+02	20150715_gfpWAPLch3_G2G1\MitoSys2\Calibration\mEGFPC1_G2\mEGFP_FCSset1_0_R1_P7_K1_Ch2-Ch1.zen
4.140000e+00	2.450332e+02	20150715_gfpWAPLch3_G2G1\MitoSys2\Calibration\mEGFPC1_G2\mEGFP_FCSset1_0_R1_P7_K1_Ch2-Ch1.zen
4.200000e+00	2.389498e+02	20150715_gfpWAPLch3_G2G1\MitoSys2\Calibration\mEGFPC1_G2\mEGFP_FCSset1_0_R1_P7_K1_Ch2-Ch1.zen
4.260000e+00	2.418332e+02	20150715_gfpWAPLch3_G2G1\MitoSys2\Calibration\mEGFPC1_G2\mEGFP_FCSset1_0_R1_P7_K1_Ch2-Ch1.zen
4.320000e+00	2.371998e+02	20150715_gfpWAPLch3_G2G1\MitoSys2\Calibration\mEGFPC1_G2\mEGFP_FCSset1_0_R1_P7_K1_Ch2-Ch1.zen
4.380000e+00	2.457665e+02	20150715_gfpWAPLch3_G2G1\MitoSys2\Calibration\mEGFPC1_G2\mEGFP_FCSset1_0_R1_P7_K1_Ch2-Ch1.zen
4.440000e+00	2.392498e+02	20150715_gfpWAPLch3_G2G1\MitoSys2\Calibration\mEGFPC1_G2\mEGFP_FCSset1_0_R1_P7_K1_Ch2-Ch1.zen
4.500000e+00	2.430332e+02	20150715_gfpWAPLch3_G2G1\MitoSys2\Calibration\mEGFPC1_G2\mEGFP_FCSset1_0_R1_P7_K1_Ch2-Ch1.zen
4.560000e+00	2.479665e+02	20150715_gfpWAPLch3_G2G1\MitoSys2\Calibration\mEGFPC1_G2\mEGFP_FCSset1_0_R1_P7_K1_Ch2-Ch1.zen
4.620000e+00	2.455998e+02	20150715_gfpWAPLch3_G2G1\MitoSys2\Calibration\mEGFPC1_G2\mEGFP_FCSset1_0_R1_P7_K1_Ch2-Ch1.zen
4.680000e+00	2.446165e+02	20150715_gfpWAPLch3_G2G1\MitoSys2\Calibration\mEGFPC1_G2\mEGFP_FCSset1_0_R1_P7_K1_Ch2-Ch1.zen
4.740000e+00	2.372331e+02	20150715_gfpWAPLch3_G2G1\MitoSys2\Calibration\mEGFPC1_G2\mEGFP_FCSset1_0_R1_P7_K1_Ch2-Ch1.zen
4.800000e+00	2.411165e+02	20150715_gfpWAPLch3_G2G1\MitoSys2\Calibration\mEGFPC1_G2\mEGFP_FCSset1_0_R1_P7_K1_Ch2-Ch1.zen
4.860000e+00	2.432665e+02	20150715_gfpWAPLch3_G2G1\MitoSys2\Calibration\mEGFPC1_G2\mEGFP_FCSset1_0_R1_P7_K1_Ch2-Ch1.zen
4.920000e+00	2.433332e+02	20150715_gfpWAPLch3_G2G1\MitoSys2\Calibration\mEGFPC1_G2\mEGFP_FCSset1_0_R1_P7_K1_Ch2-Ch1.zen
4.980000e+00	2.355998e+02	20150715_gfpWAPLch3_G2G1\MitoSys2\Calibration\mEGFPC1_G2\mEGFP_FCSset1_0_R1_P7_K1_Ch2-Ch1.zen
5.040000e+00	2.407165e+02	20150715_gfpWAPLch3_G2G1\MitoSys2\Calibration\mEGFPC1_G2\mEGFP_FCSset1_0_R1_P7_K1_Ch2-Ch1.zen
5.100000e+00	2.402832e+02	20150715_gfpWAPLch3_G2G1\MitoSys2\Calibration\mEGFPC1_G2\mEGFP_FCSset1_0_R1_P7_K1_Ch2-Ch1.zen
5.160000e+00	2.424831e+02	20150715_gfpWAPLch3_G2G1\MitoSys2\Calibration\mEGFPC1_G2\mEGFP_FCSset1_0_R1_P7_K1_Ch2-Ch1.zen
5.220000e+00	2.458665e+02	20150715_gfpWAPLch3_G2G1\MitoSys2\Calibration\mEGFPC1_G2\mEGFP_FCSset1_0_R1_P7_K1_Ch2-Ch1.zen
5.280000e+00	2.437165e+02	20150715_gfpWAPLch3_G2G1\MitoSys2\Calibration\mEGFPC1_G2\mEGFP_FCSset1_0_R1_P7_K1_Ch2-Ch1.zen
5.340000e+00	2.328165e+02	20150715_gfpWAPLch3_G2G1\MitoSys2\Calibration\mEGFPC1_G2\mEGFP_FCSset1_0_R1_P7_K1_Ch2-Ch1.zen
5.400000e+00	2.420832e+02	20150715_gfpWAPLch3_G2G1\MitoSys2\Calibration\mEGFPC1_G2\mEGFP_FCSset1_0_R1_P7_K1_Ch2-Ch1.zen
5.460000e+00	2.351165e+02	20150715_gfpWAPLch3_G2G1\MitoSys2\Calibration\mEGFPC1_G2\mEGFP_FCSset1_0_R1_P7_K1_Ch2-Ch1.zen
5.520000e+00	2.418832e+02	20150715_gfpWAPLch3_G2G1\MitoSys2\Calibration\mEGFPC1_G2\mEGFP_FCSset1_0_R1_P7_K1_Ch2-Ch1.zen
5.580000e+00	2.448165e+02	20150715_gfpWAPLch3_G2G1\MitoSys2\Calibration\mEGFPC1_G2\mEGFP_FCSset1_0_R1_P7_K1_Ch2-Ch1.zen
5.640000e+00	2.461498e+02	20150715_gfpWAPLch3_G2G1\MitoSys2\Calibration\mEGFPC1_G2\mEGFP_FCSset1_0_R1_P7_K1_Ch2-Ch1.zen
5.700000e+00	2.331998e+02	20150715_gfpWAPLch3_G2G1\MitoSys2\Calibration\mEGFPC1_G2\mEGFP_FCSset1_0_R1_P7_K1_Ch2-Ch1.zen
5.760000e+00	2.413998e+02	20150715_gfpWAPLch3_G2G1\MitoSys2\Calibration\mEGFPC1_G2\mEGFP_FCSset1_0_R1_P7_K1_Ch2-Ch1.zen
5.820000e+00	2.340998e+02	20150715_gfpWAPLch3_G2G1\MitoSys2\Calibration\mEGFPC1_G2\mEGFP_FCSset1_0_R1_P7_K1_Ch2-Ch1.zen
5.880000e+00	2.368498e+02	20150715_gfpWAPLch3_G2G1\MitoSys2\Calibration\mEGFPC1_G2\mEGFP_FCSset1_0_R1_P7_K1_Ch2-Ch1.zen
5.940000e+00	2.398832e+02	20150715_gfpWAPLch3_G2G1\MitoSys2\Calibration\mEGFPC1_G2\mEGFP_FCSset1_0_R1_P7_K1_Ch2-Ch1.zen
6	2.370832e+02	20150715_gfpWAPLch3_G2G1\MitoSys2\Calibration\mEGFPC1_G2\mEGFP_FCSset1_0_R1_P7_K1_Ch2-Ch1.zen
6.060000e+00	2.335665e+02	20150715_gfpWAPLch3_G2G1\MitoSys2\Calibration\mEGFPC1_G2\mEGFP_FCSset1_0_R1_P7_K1_Ch2-Ch1.zen
6.120000e+00	2.393332e+02	20150715_gfpWAPLch3_G2G1\MitoSys2\Calibration\mEGFPC1_G2\mEGFP_FCSset1_0_R1_P7_K1_Ch2-Ch1.zen
6.180000e+00	2.361498e+02	20150715_gfpWAPLch3_G2G1\MitoSys2\Calibration\mEGFPC1_G2\mEGFP_FCSset1_0_R1_P7_K1_Ch2-Ch1.zen
6.240000e+00	2.405832e+02	20150715_gfpWAPLch3_G2G1\MitoSys2\Calibration\mEGFPC1_G2\mEGFP_FCSset1_0_R1_P7_K1_Ch2-Ch1.zen
6.300000e+00	2.321832e+02	20150715_gfpWAPLch3_G2G1\MitoSys2\Calibration\mEGFPC1_G2\mEGFP_FCSset1_0_R1_P7_K1_Ch2-Ch1.zen
6.360000e+00	2.418832e+02	20150715_gfpWAPLch3_G2G1\MitoSys2\Calibration\mEGFPC1_G2\mEGFP_FCSset1_0_R1_P7_K1_Ch2-Ch1.zen
6.420000e+00	2.432665e+02	20150715_gfpWAPLch3_G2G1\MitoSys2\Calibration\mEGFPC1_G2\mEGFP_FCSset1_0_R1_P7_K1_Ch2-Ch1.zen
6.480000e+00	2.426332e+02	20150715_gfpWAPLch3_G2G1\MitoSys2\Calibration\mEGFPC1_G2\mEGFP_FCSset1_0_R1_P7_K1_Ch2-Ch1.zen
6.540000e+00	2.428832e+02	20150715_gfpWAPLch3_G2G1\MitoSys2\Calibration\mEGFPC1_G2\mEGFP_FCSset1_0_R1_P7_K1_Ch2-Ch1.zen
6.600000e+00	2.450498e+02	20150715_gfpWAPLch3_G2G1\MitoSys2\Calibration\mEGFPC1_G2\mEGFP_FCSset1_0_R1_P7_K1_Ch2-Ch1.zen
6.660010e+00	2.447498e+02	20150715_gfpWAPLch3_G2G1\MitoSys2\Calibration\mEGFPC1_G2\mEGFP_FCSset1_0_R1_P7_K1_Ch2-Ch1.zen
6.720010e+00	2.443332e+02	20150715_gfpWAPLch3_G2G1\MitoSys2\Calibration\mEGFPC1_G2\mEGFP_FCSset1_0_R1_P7_K1_Ch2-Ch1.zen
6.780000e+00	2.422998e+02	20150715_gfpWAPLch3_G2G1\MitoSys2\Calibration\mEGFPC1_G2\mEGFP_FCSset1_0_R1_P7_K1_Ch2-Ch1.zen
6.840000e+00	2.365332e+02	20150715_gfpWAPLch3_G2G1\MitoSys2\Calibration\mEGFPC1_G2\mEGFP_FCSset1_0_R1_P7_K1_Ch2-Ch1.zen
6.900000e+00	2.479998e+02	20150715_gfpWAPLch3_G2G1\MitoSys2\Calibration\mEGFPC1_G2\mEGFP_FCSset1_0_R1_P7_K1_Ch2-Ch1.zen
6.960010e+00	2.442498e+02	20150715_gfpWAPLch3_G2G1\MitoSys2\Calibration\mEGFPC1_G2\mEGFP_FCSset1_0_R1_P7_K1_Ch2-Ch1.zen
7.020010e+00	2.405498e+02	20150715_gfpWAPLch3_G2G1\MitoSys2\Calibration\mEGFPC1_G2\mEGFP_FCSset1_0_R1_P7_K1_Ch2-Ch1.zen
7.080010e+00	2.402165e+02	20150715_gfpWAPLch3_G2G1\MitoSys2\Calibration\mEGFPC1_G2\mEGFP_FCSset1_0_R1_P7_K1_Ch2-Ch1.zen
7.140010e+00	2.410665e+02	20150715_gfpWAPLch3_G2G1\MitoSys2\Calibration\mEGFPC1_G2\mEGFP_FCSset1_0_R1_P7_K1_Ch2-Ch1.zen
7.200010e+00	2.355998e+02	20150715_gfpWAPLch3_G2G1\MitoSys2\Calibration\mEGFPC1_G2\mEGFP_FCSset1_0_R1_P7_K1_Ch2-Ch1.zen
7.260010e+00	2.366665e+02	20150715_gfpWAPLch3_G2G1\MitoSys2\Calibration\mEGFPC1_G2\mEGFP_FCSset1_0_R1_P7_K1_Ch2-Ch1.zen
7.320010e+00	2.398498e+02	20150715_gfpWAPLch3_G2G1\MitoSys2\Calibration\mEGFPC1_G2\mEGFP_FCSset1_0_R1_P7_K1_Ch2-Ch1.zen
7.380010e+00	2.479831e+02	20150715_gfpWAPLch3_G2G1\MitoSys2\Calibration\mEGFPC1_G2\mEGFP_FCSset1_0_R1_P7_K1_Ch2-Ch1.zen
7.440010e+00	2.404332e+02	20150715_gfpWAPLch3_G2G1\MitoSys2\Calibration\mEGFPC1_G2\mEGFP_FCSset1_0_R1_P7_K1_Ch2-Ch1.zen
7.500010e+00	2.440832e+02	20150715_gfpWAPLch3_G2G1\MitoSys2\Calibration\mEGFPC1_G2\mEGFP_FCSset1_0_R1_P7_K1_Ch2-Ch1.zen
7.560010e+00	2.368998e+02	20150715_gfpWAPLch3_G2G1\MitoSys2\Calibration\mEGFPC1_G2\mEGFP_FCSset1_0_R1_P7_K1_Ch2-Ch1.zen
7.620010e+00	2.414998e+02	20150715_gfpWAPLch3_G2G1\MitoSys2\Calibration\mEGFPC1_G2\mEGFP_FCSset1_0_R1_P7_K1_Ch2-Ch1.zen
7.680010e+00	2.397665e+02	20150715_gfpWAPLch3_G2G1\MitoSys2\Calibration\mEGFPC1_G2\mEGFP_FCSset1_0_R1_P7_K1_Ch2-Ch1.zen
7.740010e+00	2.348665e+02	20150715_gfpWAPLch3_G2G1\MitoSys2\Calibration\mEGFPC1_G2\mEGFP_FCSset1_0_R1_P7_K1_Ch2-Ch1.zen
7.800010e+00	2.419998e+02	20150715_gfpWAPLch3_G2G1\MitoSys2\Calibration\mEGFPC1_G2\mEGFP_FCSset1_0_R1_P7_K1_Ch2-Ch1.zen
7.860010e+00	2.375998e+02	20150715_gfpWAPLch3_G2G1\MitoSys2\Calibration\mEGFPC1_G2\mEGFP_FCSset1_0_R1_P7_K1_Ch2-Ch1.zen
7.920010e+00	2.397331e+02	20150715_gfpWAPLch3_G2G1\MitoSys2\Calibration\mEGFPC1_G2\mEGFP_FCSset1_0_R1_P7_K1_Ch2-Ch1.zen
7.980010e+00	2.404498e+02	20150715_gfpWAPLch3_G2G1\MitoSys2\Calibration\mEGFPC1_G2\mEGFP_FCSset1_0_R1_P7_K1_Ch2-Ch1.zen
8.040010e+00	2.418498e+02	20150715_gfpWAPLch3_G2G1\MitoSys2\Calibration\mEGFPC1_G2\mEGFP_FCSset1_0_R1_P7_K1_Ch2-Ch1.zen
8.100010e+00	2.501498e+02	20150715_gfpWAPLch3_G2G1\MitoSys2\Calibration\mEGFPC1_G2\mEGFP_FCSset1_0_R1_P7_K1_Ch2-Ch1.zen
8.160010e+00	2.431832e+02	20150715_gfpWAPLch3_G2G1\MitoSys2\Calibration\mEGFPC1_G2\mEGFP_FCSset1_0_R1_P7_K1_Ch2-Ch1.zen
8.220010e+00	2.418165e+02	20150715_gfpWAPLch3_G2G1\MitoSys2\Calibration\mEGFPC1_G2\mEGFP_FCSset1_0_R1_P7_K1_Ch2-Ch1.zen
8.280010e+00	2.421998e+02	20150715_gfpWAPLch3_G2G1\MitoSys2\Calibration\mEGFPC1_G2\mEGFP_FCSset1_0_R1_P7_K1_Ch2-Ch1.zen
8.340010e+00	2.355498e+02	20150715_gfpWAPLch3_G2G1\MitoSys2\Calibration\mEGFPC1_G2\mEGFP_FCSset1_0_R1_P7_K1_Ch2-Ch1.zen
8.400010e+00	2.365665e+02	20150715_gfpWAPLch3_G2G1\MitoSys2\Calibration\mEGFPC1_G2\mEGFP_FCSset1_0_R1_P7_K1_Ch2-Ch1.zen
8.460010e+00	2.466332e+02	20150715_gfpWAPLch3_G2G1\MitoSys2\Calibration\mEGFPC1_G2\mEGFP_FCSset1_0_R1_P7_K1_Ch2-Ch1.zen
8.520010e+00	2.429998e+02	20150715_gfpWAPLch3_G2G1\MitoSys2\Calibration\mEGFPC1_G2\mEGFP_FCSset1_0_R1_P7_K1_Ch2-Ch1.zen
8.580010e+00	2.415832e+02	20150715_gfpWAPLch3_G2G1\MitoSys2\Calibration\mEGFPC1_G2\mEGFP_FCSset1_0_R1_P7_K1_Ch2-Ch1.zen
8.640010e+00	2.440498e+02	20150715_gfpWAPLch3_G2G1\MitoSys2\Calibration\mEGFPC1_G2\mEGFP_FCSset1_0_R1_P7_K1_Ch2-Ch1.zen
8.700010e+00	2.449998e+02	20150715_gfpWAPLch3_G2G1\MitoSys2\Calibration\mEGFPC1_G2\mEGFP_FCSset1_0_R1_P7_K1_Ch2-Ch1.zen
8.760010e+00	2.443165e+02	20150715_gfpWAPLch3_G2G1\MitoSys2\Calibration\mEGFPC1_G2\mEGFP_FCSset1_0_R1_P7_K1_Ch2-Ch1.zen
8.820010e+00	2.382665e+02	20150715_gfpWAPLch3_G2G1\MitoSys2\Calibration\mEGFPC1_G2\mEGFP_FCSset1_0_R1_P7_K1_Ch2-Ch1.zen
8.880010e+00	2.373498e+02	20150715_gfpWAPLch3_G2G1\MitoSys2\Calibration\mEGFPC1_G2\mEGFP_FCSset1_0_R1_P7_K1_Ch2-Ch1.zen
8.940010e+00	2.361165e+02	20150715_gfpWAPLch3_G2G1\MitoSys2\Calibration\mEGFPC1_G2\mEGFP_FCSset1_0_R1_P7_K1_Ch2-Ch1.zen
9.000010e+00	2.446665e+02	20150715_gfpWAPLch3_G2G1\MitoSys2\Calibration\mEGFPC1_G2\mEGFP_FCSset1_0_R1_P7_K1_Ch2-Ch1.zen
9.060010e+00	2.311998e+02	20150715_gfpWAPLch3_G2G1\MitoSys2\Calibration\mEGFPC1_G2\mEGFP_FCSset1_0_R1_P7_K1_Ch2-Ch1.zen
9.120010e+00	2.445998e+02	20150715_gfpWAPLch3_G2G1\MitoSys2\Calibration\mEGFPC1_G2\mEGFP_FCSset1_0_R1_P7_K1_Ch2-Ch1.zen
9.180010e+00	2.450665e+02	20150715_gfpWAPLch3_G2G1\MitoSys2\Calibration\mEGFPC1_G2\mEGFP_FCSset1_0_R1_P7_K1_Ch2-Ch1.zen
9.240010e+00	2.411332e+02	20150715_gfpWAPLch3_G2G1\MitoSys2\Calibration\mEGFPC1_G2\mEGFP_FCSset1_0_R1_P7_K1_Ch2-Ch1.zen
9.300010e+00	2.415498e+02	20150715_gfpWAPLch3_G2G1\MitoSys2\Calibration\mEGFPC1_G2\mEGFP_FCSset1_0_R1_P7_K1_Ch2-Ch1.zen
9.360010e+00	2.424332e+02	20150715_gfpWAPLch3_G2G1\MitoSys2\Calibration\mEGFPC1_G2\mEGFP_FCSset1_0_R1_P7_K1_Ch2-Ch1.zen
9.420010e+00	2.459665e+02	20150715_gfpWAPLch3_G2G1\MitoSys2\Calibration\mEGFPC1_G2\mEGFP_FCSset1_0_R1_P7_K1_Ch2-Ch1.zen
9.480010e+00	2.506165e+02	20150715_gfpWAPLch3_G2G1\MitoSys2\Calibration\mEGFPC1_G2\mEGFP_FCSset1_0_R1_P7_K1_Ch2-Ch1.zen
9.540010e+00	2.440165e+02	20150715_gfpWAPLch3_G2G1\MitoSys2\Calibration\mEGFPC1_G2\mEGFP_FCSset1_0_R1_P7_K1_Ch2-Ch1.zen
9.600010e+00	2.360498e+02	20150715_gfpWAPLch3_G2G1\MitoSys2\Calibration\mEGFPC1_G2\mEGFP_FCSset1_0_R1_P7_K1_Ch2-Ch1.zen
9.660010e+00	2.409998e+02	20150715_gfpWAPLch3_G2G1\MitoSys2\Calibration\mEGFPC1_G2\mEGFP_FCSset1_0_R1_P7_K1_Ch2-Ch1.zen
9.720010e+00	2.428165e+02	20150715_gfpWAPLch3_G2G1\MitoSys2\Calibration\mEGFPC1_G2\mEGFP_FCSset1_0_R1_P7_K1_Ch2-Ch1.zen
9.780010e+00	2.488331e+02	20150715_gfpWAPLch3_G2G1\MitoSys2\Calibration\mEGFPC1_G2\mEGFP_FCSset1_0_R1_P7_K1_Ch2-Ch1.zen
9.840010e+00	2.495831e+02	20150715_gfpWAPLch3_G2G1\MitoSys2\Calibration\mEGFPC1_G2\mEGFP_FCSset1_0_R1_P7_K1_Ch2-Ch1.zen
9.900010e+00	2.427665e+02	20150715_gfpWAPLch3_G2G1\MitoSys2\Calibration\mEGFPC1_G2\mEGFP_FCSset1_0_R1_P7_K1_Ch2-Ch1.zen
9.960010e+00	2.387665e+02	20150715_gfpWAPLch3_G2G1\MitoSys2\Calibration\mEGFPC1_G2\mEGFP_FCSset1_0_R1_P7_K1_Ch2-Ch1.zen
1.002001e+01	2.416832e+02	20150715_gfpWAPLch3_G2G1\MitoSys2\Calibration\mEGFPC1_G2\mEGFP_FCSset1_0_R1_P7_K1_Ch2-Ch1.zen
1.008001e+01	2.429165e+02	20150715_gfpWAPLch3_G2G1\MitoSys2\Calibration\mEGFPC1_G2\mEGFP_FCSset1_0_R1_P7_K1_Ch2-Ch1.zen
1.014001e+01	2.484665e+02	20150715_gfpWAPLch3_G2G1\MitoSys2\Calibration\mEGFPC1_G2\mEGFP_FCSset1_0_R1_P7_K1_Ch2-Ch1.zen
1.020001e+01	2.418165e+02	20150715_gfpWAPLch3_G2G1\MitoSys2\Calibration\mEGFPC1_G2\mEGFP_FCSset1_0_R1_P7_K1_Ch2-Ch1.zen
1.026001e+01	2.421832e+02	20150715_gfpWAPLch3_G2G1\MitoSys2\Calibration\mEGFPC1_G2\mEGFP_FCSset1_0_R1_P7_K1_Ch2-Ch1.zen
1.032001e+01	2.412832e+02	20150715_gfpWAPLch3_G2G1\MitoSys2\Calibration\mEGFPC1_G2\mEGFP_FCSset1_0_R1_P7_K1_Ch2-Ch1.zen
1.038001e+01	2.371165e+02	20150715_gfpWAPLch3_G2G1\MitoSys2\Calibration\mEGFPC1_G2\mEGFP_FCSset1_0_R1_P7_K1_Ch2-Ch1.zen
1.044001e+01	2.415498e+02	20150715_gfpWAPLch3_G2G1\MitoSys2\Calibration\mEGFPC1_G2\mEGFP_FCSset1_0_R1_P7_K1_Ch2-Ch1.zen
1.050001e+01	2.509165e+02	20150715_gfpWAPLch3_G2G1\MitoSys2\Calibration\mEGFPC1_G2\mEGFP_FCSset1_0_R1_P7_K1_Ch2-Ch1.zen
1.056001e+01	2.457498e+02	20150715_gfpWAPLch3_G2G1\MitoSys2\Calibration\mEGFPC1_G2\mEGFP_FCSset1_0_R1_P7_K1_Ch2-Ch1.zen
1.062001e+01	2.387498e+02	20150715_gfpWAPLch3_G2G1\MitoSys2\Calibration\mEGFPC1_G2\mEGFP_FCSset1_0_R1_P7_K1_Ch2-Ch1.zen
1.068001e+01	2.491832e+02	20150715_gfpWAPLch3_G2G1\MitoSys2\Calibration\mEGFPC1_G2\mEGFP_FCSset1_0_R1_P7_K1_Ch2-Ch1.zen
1.074001e+01	2.383832e+02	20150715_gfpWAPLch3_G2G1\MitoSys2\Calibration\mEGFPC1_G2\mEGFP_FCSset1_0_R1_P7_K1_Ch2-Ch1.zen
1.080001e+01	2.454498e+02	20150715_gfpWAPLch3_G2G1\MitoSys2\Calibration\mEGFPC1_G2\mEGFP_FCSset1_0_R1_P7_K1_Ch2-Ch1.zen
1.086001e+01	2.495498e+02	20150715_gfpWAPLch3_G2G1\MitoSys2\Calibration\mEGFPC1_G2\mEGFP_FCSset1_0_R1_P7_K1_Ch2-Ch1.zen
1.092001e+01	2.439998e+02	20150715_gfpWAPLch3_G2G1\MitoSys2\Calibration\mEGFPC1_G2\mEGFP_FCSset1_0_R1_P7_K1_Ch2-Ch1.zen
1.098001e+01	2.442832e+02	20150715_gfpWAPLch3_G2G1\MitoSys2\Calibration\mEGFPC1_G2\mEGFP_FCSset1_0_R1_P7_K1_Ch2-Ch1.zen
1.104001e+01	2.388665e+02	20150715_gfpWAPLch3_G2G1\MitoSys2\Calibration\mEGFPC1_G2\mEGFP_FCSset1_0_R1_P7_K1_Ch2-Ch1.zen
1.110001e+01	2.462665e+02	20150715_gfpWAPLch3_G2G1\MitoSys2\Calibration\mEGFPC1_G2\mEGFP_FCSset1_0_R1_P7_K1_Ch2-Ch1.zen
1.116001e+01	2.485665e+02	20150715_gfpWAPLch3_G2G1\MitoSys2\Calibration\mEGFPC1_G2\mEGFP_FCSset1_0_R1_P7_K1_Ch2-Ch1.zen
1.122001e+01	2.507998e+02	20150715_gfpWAPLch3_G2G1\MitoSys2\Calibration\mEGFPC1_G2\mEGFP_FCSset1_0_R1_P7_K1_Ch2-Ch1.zen
1.128001e+01	2.514165e+02	20150715_gfpWAPLch3_G2G1\MitoSys2\Calibration\mEGFPC1_G2\mEGFP_FCSset1_0_R1_P7_K1_Ch2-Ch1.zen
1.134001e+01	2.366998e+02	20150715_gfpWAPLch3_G2G1\MitoSys2\Calibration\mEGFPC1_G2\mEGFP_FCSset1_0_R1_P7_K1_Ch2-Ch1.zen
1.140001e+01	2.393832e+02	20150715_gfpWAPLch3_G2G1\MitoSys2\Calibration\mEGFPC1_G2\mEGFP_FCSset1_0_R1_P7_K1_Ch2-Ch1.zen
1.146001e+01	2.502498e+02	20150715_gfpWAPLch3_G2G1\MitoSys2\Calibration\mEGFPC1_G2\mEGFP_FCSset1_0_R1_P7_K1_Ch2-Ch1.zen
1.152001e+01	2.541165e+02	20150715_gfpWAPLch3_G2G1\MitoSys2\Calibration\mEGFPC1_G2\mEGFP_FCSset1_0_R1_P7_K1_Ch2-Ch1.zen
1.158001e+01	2.378998e+02	20150715_gfpWAPLch3_G2G1\MitoSys2\Calibration\mEGFPC1_G2\mEGFP_FCSset1_0_R1_P7_K1_Ch2-Ch1.zen
1.164001e+01	2.499332e+02	20150715_gfpWAPLch3_G2G1\MitoSys2\Calibration\mEGFPC1_G2\mEGFP_FCSset1_0_R1_P7_K1_Ch2-Ch1.zen
1.170001e+01	2.433332e+02	20150715_gfpWAPLch3_G2G1\MitoSys2\Calibration\mEGFPC1_G2\mEGFP_FCSset1_0_R1_P7_K1_Ch2-Ch1.zen
1.176001e+01	2.440665e+02	20150715_gfpWAPLch3_G2G1\MitoSys2\Calibration\mEGFPC1_G2\mEGFP_FCSset1_0_R1_P7_K1_Ch2-Ch1.zen
1.182001e+01	2.406332e+02	20150715_gfpWAPLch3_G2G1\MitoSys2\Calibration\mEGFPC1_G2\mEGFP_FCSset1_0_R1_P7_K1_Ch2-Ch1.zen
1.188001e+01	2.449998e+02	20150715_gfpWAPLch3_G2G1\MitoSys2\Calibration\mEGFPC1_G2\mEGFP_FCSset1_0_R1_P7_K1_Ch2-Ch1.zen
1.194001e+01	2.398498e+02	20150715_gfpWAPLch3_G2G1\MitoSys2\Calibration\mEGFPC1_G2\mEGFP_FCSset1_0_R1_P7_K1_Ch2-Ch1.zen
1.200001e+01	2.400165e+02	20150715_gfpWAPLch3_G2G1\MitoSys2\Calibration\mEGFPC1_G2\mEGFP_FCSset1_0_R1_P7_K1_Ch2-Ch1.zen
1.206001e+01	2.468998e+02	20150715_gfpWAPLch3_G2G1\MitoSys2\Calibration\mEGFPC1_G2\mEGFP_FCSset1_0_R1_P7_K1_Ch2-Ch1.zen
1.212001e+01	2.482165e+02	20150715_gfpWAPLch3_G2G1\MitoSys2\Calibration\mEGFPC1_G2\mEGFP_FCSset1_0_R1_P7_K1_Ch2-Ch1.zen
1.218001e+01	2.422331e+02	20150715_gfpWAPLch3_G2G1\MitoSys2\Calibration\mEGFPC1_G2\mEGFP_FCSset1_0_R1_P7_K1_Ch2-Ch1.zen
1.224001e+01	2.408332e+02	20150715_gfpWAPLch3_G2G1\MitoSys2\Calibration\mEGFPC1_G2\mEGFP_FCSset1_0_R1_P7_K1_Ch2-Ch1.zen
1.230001e+01	2.426665e+02	20150715_gfpWAPLch3_G2G1\MitoSys2\Calibration\mEGFPC1_G2\mEGFP_FCSset1_0_R1_P7_K1_Ch2-Ch1.zen
1.236001e+01	2.476498e+02	20150715_gfpWAPLch3_G2G1\MitoSys2\Calibration\mEGFPC1_G2\mEGFP_FCSset1_0_R1_P7_K1_Ch2-Ch1.zen
1.242001e+01	2.539165e+02	20150715_gfpWAPLch3_G2G1\MitoSys2\Calibration\mEGFPC1_G2\mEGFP_FCSset1_0_R1_P7_K1_Ch2-Ch1.zen
1.248001e+01	2.534998e+02	20150715_gfpWAPLch3_G2G1\MitoSys2\Calibration\mEGFPC1_G2\mEGFP_FCSset1_0_R1_P7_K1_Ch2-Ch1.zen
1.254001e+01	2.431832e+02	20150715_gfpWAPLch3_G2G1\MitoSys2\Calibration\mEGFPC1_G2\mEGFP_FCSset1_0_R1_P7_K1_Ch2-Ch1.zen
1.260001e+01	2.457331e+02	20150715_gfpWAPLch3_G2G1\MitoSys2\Calibration\mEGFPC1_G2\mEGFP_FCSset1_0_R1_P7_K1_Ch2-Ch1.zen
1.266001e+01	2.502165e+02	20150715_gfpWAPLch3_G2G1\MitoSys2\Calibration\mEGFPC1_G2\mEGFP_FCSset1_0_R1_P7_K1_Ch2-Ch1.zen
1.272001e+01	2.444665e+02	20150715_gfpWAPLch3_G2G1\MitoSys2\Calibration\mEGFPC1_G2\mEGFP_FCSset1_0_R1_P7_K1_Ch2-Ch1.zen
1.278001e+01	2.431665e+02	20150715_gfpWAPLch3_G2G1\MitoSys2\Calibration\mEGFPC1_G2\mEGFP_FCSset1_0_R1_P7_K1_Ch2-Ch1.zen
1.284001e+01	2.474332e+02	20150715_gfpWAPLch3_G2G1\MitoSys2\Calibration\mEGFPC1_G2\mEGFP_FCSset1_0_R1_P7_K1_Ch2-Ch1.zen
1.290001e+01	2.346665e+02	20150715_gfpWAPLch3_G2G1\MitoSys2\Calibration\mEGFPC1_G2\mEGFP_FCSset1_0_R1_P7_K1_Ch2-Ch1.zen
1.296001e+01	2.420332e+02	20150715_gfpWAPLch3_G2G1\MitoSys2\Calibration\mEGFPC1_G2\mEGFP_FCSset1_0_R1_P7_K1_Ch2-Ch1.zen
1.302001e+01	2.368832e+02	20150715_gfpWAPLch3_G2G1\MitoSys2\Calibration\mEGFPC1_G2\mEGFP_FCSset1_0_R1_P7_K1_Ch2-Ch1.zen
1.308001e+01	2.314332e+02	20150715_gfpWAPLch3_G2G1\MitoSys2\Calibration\mEGFPC1_G2\mEGFP_FCSset1_0_R1_P7_K1_Ch2-Ch1.zen
1.314001e+01	2.472665e+02	20150715_gfpWAPLch3_G2G1\MitoSys2\Calibration\mEGFPC1_G2\mEGFP_FCSset1_0_R1_P7_K1_Ch2-Ch1.zen
1.320001e+01	2.454831e+02	20150715_gfpWAPLch3_G2G1\MitoSys2\Calibration\mEGFPC1_G2\mEGFP_FCSset1_0_R1_P7_K1_Ch2-Ch1.zen
1.326001e+01	2.423165e+02	20150715_gfpWAPLch3_G2G1\MitoSys2\Calibration\mEGFPC1_G2\mEGFP_FCSset1_0_R1_P7_K1_Ch2-Ch1.zen
1.332001e+01	2.447331e+02	20150715_gfpWAPLch3_G2G1\MitoSys2\Calibration\mEGFPC1_G2\mEGFP_FCSset1_0_R1_P7_K1_Ch2-Ch1.zen
1.338001e+01	2.466498e+02	20150715_gfpWAPLch3_G2G1\MitoSys2\Calibration\mEGFPC1_G2\mEGFP_FCSset1_0_R1_P7_K1_Ch2-Ch1.zen
1.344001e+01	2.391332e+02	20150715_gfpWAPLch3_G2G1\MitoSys2\Calibration\mEGFPC1_G2\mEGFP_FCSset1_0_R1_P7_K1_Ch2-Ch1.zen
1.350001e+01	2.446998e+02	20150715_gfpWAPLch3_G2G1\MitoSys2\Calibration\mEGFPC1_G2\mEGFP_FCSset1_0_R1_P7_K1_Ch2-Ch1.zen
1.356001e+01	2.441665e+02	20150715_gfpWAPLch3_G2G1\MitoSys2\Calibration\mEGFPC1_G2\mEGFP_FCSset1_0_R1_P7_K1_Ch2-Ch1.zen
1.362001e+01	2.375498e+02	20150715_gfpWAPLch3_G2G1\MitoSys2\Calibration\mEGFPC1_G2\mEGFP_FCSset1_0_R1_P7_K1_Ch2-Ch1.zen
1.368001e+01	2.488498e+02	20150715_gfpWAPLch3_G2G1\MitoSys2\Calibration\mEGFPC1_G2\mEGFP_FCSset1_0_R1_P7_K1_Ch2-Ch1.zen
1.374001e+01	2.480332e+02	20150715_gfpWAPLch3_G2G1\MitoSys2\Calibration\mEGFPC1_G2\mEGFP_FCSset1_0_R1_P7_K1_Ch2-Ch1.zen
1.380001e+01	2.475998e+02	20150715_gfpWAPLch3_G2G1\MitoSys2\Calibration\mEGFPC1_G2\mEGFP_FCSset1_0_R1_P7_K1_Ch2-Ch1.zen
1.386001e+01	2.379498e+02	20150715_gfpWAPLch3_G2G1\MitoSys2\Calibration\mEGFPC1_G2\mEGFP_FCSset1_0_R1_P7_K1_Ch2-Ch1.zen
1.392001e+01	2.412998e+02	20150715_gfpWAPLch3_G2G1\MitoSys2\Calibration\mEGFPC1_G2\mEGFP_FCSset1_0_R1_P7_K1_Ch2-Ch1.zen
1.398001e+01	2.475332e+02	20150715_gfpWAPLch3_G2G1\MitoSys2\Calibration\mEGFPC1_G2\mEGFP_FCSset1_0_R1_P7_K1_Ch2-Ch1.zen
1.404001e+01	2.488665e+02	20150715_gfpWAPLch3_G2G1\MitoSys2\Calibration\mEGFPC1_G2\mEGFP_FCSset1_0_R1_P7_K1_Ch2-Ch1.zen
1.410001e+01	2.484998e+02	20150715_gfpWAPLch3_G2G1\MitoSys2\Calibration\mEGFPC1_G2\mEGFP_FCSset1_0_R1_P7_K1_Ch2-Ch1.zen
1.416001e+01	2.408498e+02	20150715_gfpWAPLch3_G2G1\MitoSys2\Calibration\mEGFPC1_G2\mEGFP_FCSset1_0_R1_P7_K1_Ch2-Ch1.zen
1.422001e+01	2.414165e+02	20150715_gfpWAPLch3_G2G1\MitoSys2\Calibration\mEGFPC1_G2\mEGFP_FCSset1_0_R1_P7_K1_Ch2-Ch1.zen
1.428001e+01	2.445332e+02	20150715_gfpWAPLch3_G2G1\MitoSys2\Calibration\mEGFPC1_G2\mEGFP_FCSset1_0_R1_P7_K1_Ch2-Ch1.zen
1.434001e+01	2.403165e+02	20150715_gfpWAPLch3_G2G1\MitoSys2\Calibration\mEGFPC1_G2\mEGFP_FCSset1_0_R1_P7_K1_Ch2-Ch1.zen
1.440001e+01	2.492165e+02	20150715_gfpWAPLch3_G2G1\MitoSys2\Calibration\mEGFPC1_G2\mEGFP_FCSset1_0_R1_P7_K1_Ch2-Ch1.zen
1.446001e+01	2.495165e+02	20150715_gfpWAPLch3_G2G1\MitoSys2\Calibration\mEGFPC1_G2\mEGFP_FCSset1_0_R1_P7_K1_Ch2-Ch1.zen
1.452001e+01	2.499165e+02	20150715_gfpWAPLch3_G2G1\MitoSys2\Calibration\mEGFPC1_G2\mEGFP_FCSset1_0_R1_P7_K1_Ch2-Ch1.zen
1.458001e+01	2.525831e+02	20150715_gfpWAPLch3_G2G1\MitoSys2\Calibration\mEGFPC1_G2\mEGFP_FCSset1_0_R1_P7_K1_Ch2-Ch1.zen
1.464001e+01	2.501998e+02	20150715_gfpWAPLch3_G2G1\MitoSys2\Calibration\mEGFPC1_G2\mEGFP_FCSset1_0_R1_P7_K1_Ch2-Ch1.zen
1.470001e+01	2.519665e+02	20150715_gfpWAPLch3_G2G1\MitoSys2\Calibration\mEGFPC1_G2\mEGFP_FCSset1_0_R1_P7_K1_Ch2-Ch1.zen
1.476001e+01	2.489831e+02	20150715_gfpWAPLch3_G2G1\MitoSys2\Calibration\mEGFPC1_G2\mEGFP_FCSset1_0_R1_P7_K1_Ch2-Ch1.zen
1.482001e+01	2.519332e+02	20150715_gfpWAPLch3_G2G1\MitoSys2\Calibration\mEGFPC1_G2\mEGFP_FCSset1_0_R1_P7_K1_Ch2-Ch1.zen
1.488001e+01	2.403498e+02	20150715_gfpWAPLch3_G2G1\MitoSys2\Calibration\mEGFPC1_G2\mEGFP_FCSset1_0_R1_P7_K1_Ch2-Ch1.zen
1.494001e+01	2.427165e+02	20150715_gfpWAPLch3_G2G1\MitoSys2\Calibration\mEGFPC1_G2\mEGFP_FCSset1_0_R1_P7_K1_Ch2-Ch1.zen
1.500001e+01	2.460165e+02	20150715_gfpWAPLch3_G2G1\MitoSys2\Calibration\mEGFPC1_G2\mEGFP_FCSset1_0_R1_P7_K1_Ch2-Ch1.zen
1.506001e+01	2.440165e+02	20150715_gfpWAPLch3_G2G1\MitoSys2\Calibration\mEGFPC1_G2\mEGFP_FCSset1_0_R1_P7_K1_Ch2-Ch1.zen
1.512001e+01	2.533832e+02	20150715_gfpWAPLch3_G2G1\MitoSys2\Calibration\mEGFPC1_G2\mEGFP_FCSset1_0_R1_P7_K1_Ch2-Ch1.zen
1.518001e+01	2.503498e+02	20150715_gfpWAPLch3_G2G1\MitoSys2\Calibration\mEGFPC1_G2\mEGFP_FCSset1_0_R1_P7_K1_Ch2-Ch1.zen
1.524001e+01	2.369165e+02	20150715_gfpWAPLch3_G2G1\MitoSys2\Calibration\mEGFPC1_G2\mEGFP_FCSset1_0_R1_P7_K1_Ch2-Ch1.zen
1.530001e+01	2.439998e+02	20150715_gfpWAPLch3_G2G1\MitoSys2\Calibration\mEGFPC1_G2\mEGFP_FCSset1_0_R1_P7_K1_Ch2-Ch1.zen
1.536001e+01	2.447998e+02	20150715_gfpWAPLch3_G2G1\MitoSys2\Calibration\mEGFPC1_G2\mEGFP_FCSset1_0_R1_P7_K1_Ch2-Ch1.zen
1.542001e+01	2.412665e+02	20150715_gfpWAPLch3_G2G1\MitoSys2\Calibration\mEGFPC1_G2\mEGFP_FCSset1_0_R1_P7_K1_Ch2-Ch1.zen
1.548001e+01	2.435165e+02	20150715_gfpWAPLch3_G2G1\MitoSys2\Calibration\mEGFPC1_G2\mEGFP_FCSset1_0_R1_P7_K1_Ch2-Ch1.zen
1.554001e+01	2.424165e+02	20150715_gfpWAPLch3_G2G1\MitoSys2\Calibration\mEGFPC1_G2\mEGFP_FCSset1_0_R1_P7_K1_Ch2-Ch1.zen
1.560001e+01	2.385832e+02	20150715_gfpWAPLch3_G2G1\MitoSys2\Calibration\mEGFPC1_G2\mEGFP_FCSset1_0_R1_P7_K1_Ch2-Ch1.zen
1.566001e+01	2.459998e+02	20150715_gfpWAPLch3_G2G1\MitoSys2\Calibration\mEGFPC1_G2\mEGFP_FCSset1_0_R1_P7_K1_Ch2-Ch1.zen
1.572001e+01	2.394998e+02	20150715_gfpWAPLch3_G2G1\MitoSys2\Calibration\mEGFPC1_G2\mEGFP_FCSset1_0_R1_P7_K1_Ch2-Ch1.zen
1.578001e+01	2.446832e+02	20150715_gfpWAPLch3_G2G1\MitoSys2\Calibration\mEGFPC1_G2\mEGFP_FCSset1_0_R1_P7_K1_Ch2-Ch1.zen
1.584001e+01	2.442331e+02	20150715_gfpWAPLch3_G2G1\MitoSys2\Calibration\mEGFPC1_G2\mEGFP_FCSset1_0_R1_P7_K1_Ch2-Ch1.zen
1.590001e+01	2.435832e+02	20150715_gfpWAPLch3_G2G1\MitoSys2\Calibration\mEGFPC1_G2\mEGFP_FCSset1_0_R1_P7_K1_Ch2-Ch1.zen
1.596001e+01	2.378832e+02	20150715_gfpWAPLch3_G2G1\MitoSys2\Calibration\mEGFPC1_G2\mEGFP_FCSset1_0_R1_P7_K1_Ch2-Ch1.zen
1.602001e+01	2.428665e+02	20150715_gfpWAPLch3_G2G1\MitoSys2\Calibration\mEGFPC1_G2\mEGFP_FCSset1_0_R1_P7_K1_Ch2-Ch1.zen
1.608001e+01	2.393165e+02	20150715_gfpWAPLch3_G2G1\MitoSys2\Calibration\mEGFPC1_G2\mEGFP_FCSset1_0_R1_P7_K1_Ch2-Ch1.zen
1.614001e+01	2.430998e+02	20150715_gfpWAPLch3_G2G1\MitoSys2\Calibration\mEGFPC1_G2\mEGFP_FCSset1_0_R1_P7_K1_Ch2-Ch1.zen
1.620001e+01	2.449665e+02	20150715_gfpWAPLch3_G2G1\MitoSys2\Calibration\mEGFPC1_G2\mEGFP_FCSset1_0_R1_P7_K1_Ch2-Ch1.zen
1.626001e+01	2.403832e+02	20150715_gfpWAPLch3_G2G1\MitoSys2\Calibration\mEGFPC1_G2\mEGFP_FCSset1_0_R1_P7_K1_Ch2-Ch1.zen
1.632001e+01	2.408998e+02	20150715_gfpWAPLch3_G2G1\MitoSys2\Calibration\mEGFPC1_G2\mEGFP_FCSset1_0_R1_P7_K1_Ch2-Ch1.zen
1.638001e+01	2.469831e+02	20150715_gfpWAPLch3_G2G1\MitoSys2\Calibration\mEGFPC1_G2\mEGFP_FCSset1_0_R1_P7_K1_Ch2-Ch1.zen
1.644001e+01	2.361165e+02	20150715_gfpWAPLch3_G2G1\MitoSys2\Calibration\mEGFPC1_G2\mEGFP_FCSset1_0_R1_P7_K1_Ch2-Ch1.zen
1.650001e+01	2.543498e+02	20150715_gfpWAPLch3_G2G1\MitoSys2\Calibration\mEGFPC1_G2\mEGFP_FCSset1_0_R1_P7_K1_Ch2-Ch1.zen
1.656001e+01	2.436998e+02	20150715_gfpWAPLch3_G2G1\MitoSys2\Calibration\mEGFPC1_G2\mEGFP_FCSset1_0_R1_P7_K1_Ch2-Ch1.zen
1.662001e+01	2.444498e+02	20150715_gfpWAPLch3_G2G1\MitoSys2\Calibration\mEGFPC1_G2\mEGFP_FCSset1_0_R1_P7_K1_Ch2-Ch1.zen
1.668001e+01	2.431832e+02	20150715_gfpWAPLch3_G2G1\MitoSys2\Calibration\mEGFPC1_G2\mEGFP_FCSset1_0_R1_P7_K1_Ch2-Ch1.zen
1.674001e+01	2.425998e+02	20150715_gfpWAPLch3_G2G1\MitoSys2\Calibration\mEGFPC1_G2\mEGFP_FCSset1_0_R1_P7_K1_Ch2-Ch1.zen
1.680001e+01	2.429498e+02	20150715_gfpWAPLch3_G2G1\MitoSys2\Calibration\mEGFPC1_G2\mEGFP_FCSset1_0_R1_P7_K1_Ch2-Ch1.zen
1.686001e+01	2.451165e+02	20150715_gfpWAPLch3_G2G1\MitoSys2\Calibration\mEGFPC1_G2\mEGFP_FCSset1_0_R1_P7_K1_Ch2-Ch1.zen
1.692001e+01	2.414165e+02	20150715_gfpWAPLch3_G2G1\MitoSys2\Calibration\mEGFPC1_G2\mEGFP_FCSset1_0_R1_P7_K1_Ch2-Ch1.zen
1.698001e+01	2.457998e+02	20150715_gfpWAPLch3_G2G1\MitoSys2\Calibration\mEGFPC1_G2\mEGFP_FCSset1_0_R1_P7_K1_Ch2-Ch1.zen
1.704001e+01	2.509665e+02	20150715_gfpWAPLch3_G2G1\MitoSys2\Calibration\mEGFPC1_G2\mEGFP_FCSset1_0_R1_P7_K1_Ch2-Ch1.zen
1.710001e+01	2.429998e+02	20150715_gfpWAPLch3_G2G1\MitoSys2\Calibration\mEGFPC1_G2\mEGFP_FCSset1_0_R1_P7_K1_Ch2-Ch1.zen
1.716001e+01	2.503165e+02	20150715_gfpWAPLch3_G2G1\MitoSys2\Calibration\mEGFPC1_G2\mEGFP_FCSset1_0_R1_P7_K1_Ch2-Ch1.zen
1.722001e+01	2.458665e+02	20150715_gfpWAPLch3_G2G1\MitoSys2\Calibration\mEGFPC1_G2\mEGFP_FCSset1_0_R1_P7_K1_Ch2-Ch1.zen
1.728001e+01	2.430498e+02	20150715_gfpWAPLch3_G2G1\MitoSys2\Calibration\mEGFPC1_G2\mEGFP_FCSset1_0_R1_P7_K1_Ch2-Ch1.zen
1.734001e+01	2.401832e+02	20150715_gfpWAPLch3_G2G1\MitoSys2\Calibration\mEGFPC1_G2\mEGFP_FCSset1_0_R1_P7_K1_Ch2-Ch1.zen
1.740001e+01	2.507331e+02	20150715_gfpWAPLch3_G2G1\MitoSys2\Calibration\mEGFPC1_G2\mEGFP_FCSset1_0_R1_P7_K1_Ch2-Ch1.zen
1.746001e+01	2.404998e+02	20150715_gfpWAPLch3_G2G1\MitoSys2\Calibration\mEGFPC1_G2\mEGFP_FCSset1_0_R1_P7_K1_Ch2-Ch1.zen
1.752001e+01	2.467665e+02	20150715_gfpWAPLch3_G2G1\MitoSys2\Calibration\mEGFPC1_G2\mEGFP_FCSset1_0_R1_P7_K1_Ch2-Ch1.zen
1.758001e+01	2.464998e+02	20150715_gfpWAPLch3_G2G1\MitoSys2\Calibration\mEGFPC1_G2\mEGFP_FCSset1_0_R1_P7_K1_Ch2-Ch1.zen
1.764001e+01	2.458498e+02	20150715_gfpWAPLch3_G2G1\MitoSys2\Calibration\mEGFPC1_G2\mEGFP_FCSset1_0_R1_P7_K1_Ch2-Ch1.zen
1.770001e+01	2.462998e+02	20150715_gfpWAPLch3_G2G1\MitoSys2\Calibration\mEGFPC1_G2\mEGFP_FCSset1_0_R1_P7_K1_Ch2-Ch1.zen
1.776001e+01	2.523832e+02	20150715_gfpWAPLch3_G2G1\MitoSys2\Calibration\mEGFPC1_G2\mEGFP_FCSset1_0_R1_P7_K1_Ch2-Ch1.zen
1.782001e+01	2.444665e+02	20150715_gfpWAPLch3_G2G1\MitoSys2\Calibration\mEGFPC1_G2\mEGFP_FCSset1_0_R1_P7_K1_Ch2-Ch1.zen
1.788001e+01	2.347998e+02	20150715_gfpWAPLch3_G2G1\MitoSys2\Calibration\mEGFPC1_G2\mEGFP_FCSset1_0_R1_P7_K1_Ch2-Ch1.zen
1.794001e+01	2.496332e+02	20150715_gfpWAPLch3_G2G1\MitoSys2\Calibration\mEGFPC1_G2\mEGFP_FCSset1_0_R1_P7_K1_Ch2-Ch1.zen
1.800001e+01	2.422331e+02	20150715_gfpWAPLch3_G2G1\MitoSys2\Calibration\mEGFPC1_G2\mEGFP_FCSset1_0_R1_P7_K1_Ch2-Ch1.zen
1.806001e+01	2.489998e+02	20150715_gfpWAPLch3_G2G1\MitoSys2\Calibration\mEGFPC1_G2\mEGFP_FCSset1_0_R1_P7_K1_Ch2-Ch1.zen
1.812001e+01	2.479498e+02	20150715_gfpWAPLch3_G2G1\MitoSys2\Calibration\mEGFPC1_G2\mEGFP_FCSset1_0_R1_P7_K1_Ch2-Ch1.zen
1.818001e+01	2.418832e+02	20150715_gfpWAPLch3_G2G1\MitoSys2\Calibration\mEGFPC1_G2\mEGFP_FCSset1_0_R1_P7_K1_Ch2-Ch1.zen
1.824001e+01	2.481332e+02	20150715_gfpWAPLch3_G2G1\MitoSys2\Calibration\mEGFPC1_G2\mEGFP_FCSset1_0_R1_P7_K1_Ch2-Ch1.zen
1.830001e+01	2.402665e+02	20150715_gfpWAPLch3_G2G1\MitoSys2\Calibration\mEGFPC1_G2\mEGFP_FCSset1_0_R1_P7_K1_Ch2-Ch1.zen
1.836001e+01	2.399332e+02	20150715_gfpWAPLch3_G2G1\MitoSys2\Calibration\mEGFPC1_G2\mEGFP_FCSset1_0_R1_P7_K1_Ch2-Ch1.zen
1.842001e+01	2.463665e+02	20150715_gfpWAPLch3_G2G1\MitoSys2\Calibration\mEGFPC1_G2\mEGFP_FCSset1_0_R1_P7_K1_Ch2-Ch1.zen
1.848001e+01	2.375165e+02	20150715_gfpWAPLch3_G2G1\MitoSys2\Calibration\mEGFPC1_G2\mEGFP_FCSset1_0_R1_P7_K1_Ch2-Ch1.zen
1.854001e+01	2.426832e+02	20150715_gfpWAPLch3_G2G1\MitoSys2\Calibration\mEGFPC1_G2\mEGFP_FCSset1_0_R1_P7_K1_Ch2-Ch1.zen
1.860001e+01	2.362165e+02	20150715_gfpWAPLch3_G2G1\MitoSys2\Calibration\mEGFPC1_G2\mEGFP_FCSset1_0_R1_P7_K1_Ch2-Ch1.zen
1.866001e+01	2.452832e+02	20150715_gfpWAPLch3_G2G1\MitoSys2\Calibration\mEGFPC1_G2\mEGFP_FCSset1_0_R1_P7_K1_Ch2-Ch1.zen
1.872001e+01	2.398165e+02	20150715_gfpWAPLch3_G2G1\MitoSys2\Calibration\mEGFPC1_G2\mEGFP_FCSset1_0_R1_P7_K1_Ch2-Ch1.zen
1.878001e+01	2.474665e+02	20150715_gfpWAPLch3_G2G1\MitoSys2\Calibration\mEGFPC1_G2\mEGFP_FCSset1_0_R1_P7_K1_Ch2-Ch1.zen
1.884001e+01	2.502331e+02	20150715_gfpWAPLch3_G2G1\MitoSys2\Calibration\mEGFPC1_G2\mEGFP_FCSset1_0_R1_P7_K1_Ch2-Ch1.zen
1.890001e+01	2.464165e+02	20150715_gfpWAPLch3_G2G1\MitoSys2\Calibration\mEGFPC1_G2\mEGFP_FCSset1_0_R1_P7_K1_Ch2-Ch1.zen
1.896001e+01	2.511832e+02	20150715_gfpWAPLch3_G2G1\MitoSys2\Calibration\mEGFPC1_G2\mEGFP_FCSset1_0_R1_P7_K1_Ch2-Ch1.zen
1.902001e+01	2.396498e+02	20150715_gfpWAPLch3_G2G1\MitoSys2\Calibration\mEGFPC1_G2\mEGFP_FCSset1_0_R1_P7_K1_Ch2-Ch1.zen
1.908001e+01	2.417498e+02	20150715_gfpWAPLch3_G2G1\MitoSys2\Calibration\mEGFPC1_G2\mEGFP_FCSset1_0_R1_P7_K1_Ch2-Ch1.zen
1.914001e+01	2.508331e+02	20150715_gfpWAPLch3_G2G1\MitoSys2\Calibration\mEGFPC1_G2\mEGFP_FCSset1_0_R1_P7_K1_Ch2-Ch1.zen
1.920001e+01	2.399498e+02	20150715_gfpWAPLch3_G2G1\MitoSys2\Calibration\mEGFPC1_G2\mEGFP_FCSset1_0_R1_P7_K1_Ch2-Ch1.zen
1.926001e+01	2.402331e+02	20150715_gfpWAPLch3_G2G1\MitoSys2\Calibration\mEGFPC1_G2\mEGFP_FCSset1_0_R1_P7_K1_Ch2-Ch1.zen
1.932001e+01	2.476665e+02	20150715_gfpWAPLch3_G2G1\MitoSys2\Calibration\mEGFPC1_G2\mEGFP_FCSset1_0_R1_P7_K1_Ch2-Ch1.zen
1.938001e+01	2.413165e+02	20150715_gfpWAPLch3_G2G1\MitoSys2\Calibration\mEGFPC1_G2\mEGFP_FCSset1_0_R1_P7_K1_Ch2-Ch1.zen
1.944001e+01	2.484831e+02	20150715_gfpWAPLch3_G2G1\MitoSys2\Calibration\mEGFPC1_G2\mEGFP_FCSset1_0_R1_P7_K1_Ch2-Ch1.zen
1.950001e+01	2.331165e+02	20150715_gfpWAPLch3_G2G1\MitoSys2\Calibration\mEGFPC1_G2\mEGFP_FCSset1_0_R1_P7_K1_Ch2-Ch1.zen
1.956001e+01	2.420998e+02	20150715_gfpWAPLch3_G2G1\MitoSys2\Calibration\mEGFPC1_G2\mEGFP_FCSset1_0_R1_P7_K1_Ch2-Ch1.zen
1.962001e+01	2.426498e+02	20150715_gfpWAPLch3_G2G1\MitoSys2\Calibration\mEGFPC1_G2\mEGFP_FCSset1_0_R1_P7_K1_Ch2-Ch1.zen
1.968001e+01	2.427331e+02	20150715_gfpWAPLch3_G2G1\MitoSys2\Calibration\mEGFPC1_G2\mEGFP_FCSset1_0_R1_P7_K1_Ch2-Ch1.zen
1.974002e+01	2.512498e+02	20150715_gfpWAPLch3_G2G1\MitoSys2\Calibration\mEGFPC1_G2\mEGFP_FCSset1_0_R1_P7_K1_Ch2-Ch1.zen
1.980001e+01	2.457498e+02	20150715_gfpWAPLch3_G2G1\MitoSys2\Calibration\mEGFPC1_G2\mEGFP_FCSset1_0_R1_P7_K1_Ch2-Ch1.zen
1.986001e+01	2.464498e+02	20150715_gfpWAPLch3_G2G1\MitoSys2\Calibration\mEGFPC1_G2\mEGFP_FCSset1_0_R1_P7_K1_Ch2-Ch1.zen
1.992002e+01	2.382331e+02	20150715_gfpWAPLch3_G2G1\MitoSys2\Calibration\mEGFPC1_G2\mEGFP_FCSset1_0_R1_P7_K1_Ch2-Ch1.zen
1.998001e+01	2.322998e+02	20150715_gfpWAPLch3_G2G1\MitoSys2\Calibration\mEGFPC1_G2\mEGFP_FCSset1_0_R1_P7_K1_Ch2-Ch1.zen
2.004001e+01	2.435665e+02	20150715_gfpWAPLch3_G2G1\MitoSys2\Calibration\mEGFPC1_G2\mEGFP_FCSset1_0_R1_P7_K1_Ch2-Ch1.zen
2.010001e+01	2.461165e+02	20150715_gfpWAPLch3_G2G1\MitoSys2\Calibration\mEGFPC1_G2\mEGFP_FCSset1_0_R1_P7_K1_Ch2-Ch1.zen
2.016002e+01	2.522165e+02	20150715_gfpWAPLch3_G2G1\MitoSys2\Calibration\mEGFPC1_G2\mEGFP_FCSset1_0_R1_P7_K1_Ch2-Ch1.zen
2.022001e+01	2.354831e+02	20150715_gfpWAPLch3_G2G1\MitoSys2\Calibration\mEGFPC1_G2\mEGFP_FCSset1_0_R1_P7_K1_Ch2-Ch1.zen
2.028001e+01	2.404665e+02	20150715_gfpWAPLch3_G2G1\MitoSys2\Calibration\mEGFPC1_G2\mEGFP_FCSset1_0_R1_P7_K1_Ch2-Ch1.zen
2.034002e+01	2.392665e+02	20150715_gfpWAPLch3_G2G1\MitoSys2\Calibration\mEGFPC1_G2\mEGFP_FCSset1_0_R1_P7_K1_Ch2-Ch1.zen
2.040001e+01	2.452165e+02	20150715_gfpWAPLch3_G2G1\MitoSys2\Calibration\mEGFPC1_G2\mEGFP_FCSset1_0_R1_P7_K1_Ch2-Ch1.zen
2.046001e+01	2.480498e+02	20150715_gfpWAPLch3_G2G1\MitoSys2\Calibration\mEGFPC1_G2\mEGFP_FCSset1_0_R1_P7_K1_Ch2-Ch1.zen
2.052002e+01	2.376165e+02	20150715_gfpWAPLch3_G2G1\MitoSys2\Calibration\mEGFPC1_G2\mEGFP_FCSset1_0_R1_P7_K1_Ch2-Ch1.zen
2.058002e+01	2.452998e+02	20150715_gfpWAPLch3_G2G1\MitoSys2\Calibration\mEGFPC1_G2\mEGFP_FCSset1_0_R1_P7_K1_Ch2-Ch1.zen
2.064001e+01	2.384831e+02	20150715_gfpWAPLch3_G2G1\MitoSys2\Calibration\mEGFPC1_G2\mEGFP_FCSset1_0_R1_P7_K1_Ch2-Ch1.zen
2.070002e+01	2.532331e+02	20150715_gfpWAPLch3_G2G1\MitoSys2\Calibration\mEGFPC1_G2\mEGFP_FCSset1_0_R1_P7_K1_Ch2-Ch1.zen
2.076002e+01	2.462498e+02	20150715_gfpWAPLch3_G2G1\MitoSys2\Calibration\mEGFPC1_G2\mEGFP_FCSset1_0_R1_P7_K1_Ch2-Ch1.zen
2.082001e+01	2.538498e+02	20150715_gfpWAPLch3_G2G1\MitoSys2\Calibration\mEGFPC1_G2\mEGFP_FCSset1_0_R1_P7_K1_Ch2-Ch1.zen
2.088001e+01	2.523665e+02	20150715_gfpWAPLch3_G2G1\MitoSys2\Calibration\mEGFPC1_G2\mEGFP_FCSset1_0_R1_P7_K1_Ch2-Ch1.zen
2.094002e+01	2.518665e+02	20150715_gfpWAPLch3_G2G1\MitoSys2\Calibration\mEGFPC1_G2\mEGFP_FCSset1_0_R1_P7_K1_Ch2-Ch1.zen
2.100002e+01	2.505831e+02	20150715_gfpWAPLch3_G2G1\MitoSys2\Calibration\mEGFPC1_G2\mEGFP_FCSset1_0_R1_P7_K1_Ch2-Ch1.zen
2.106001e+01	2.482498e+02	20150715_gfpWAPLch3_G2G1\MitoSys2\Calibration\mEGFPC1_G2\mEGFP_FCSset1_0_R1_P7_K1_Ch2-Ch1.zen
2.112002e+01	2.505831e+02	20150715_gfpWAPLch3_G2G1\MitoSys2\Calibration\mEGFPC1_G2\mEGFP_FCSset1_0_R1_P7_K1_Ch2-Ch1.zen
2.118002e+01	2.453498e+02	20150715_gfpWAPLch3_G2G1\MitoSys2\Calibration\mEGFPC1_G2\mEGFP_FCSset1_0_R1_P7_K1_Ch2-Ch1.zen
2.124002e+01	2.436165e+02	20150715_gfpWAPLch3_G2G1\MitoSys2\Calibration\mEGFPC1_G2\mEGFP_FCSset1_0_R1_P7_K1_Ch2-Ch1.zen
2.130002e+01	2.378165e+02	20150715_gfpWAPLch3_G2G1\MitoSys2\Calibration\mEGFPC1_G2\mEGFP_FCSset1_0_R1_P7_K1_Ch2-Ch1.zen
2.136002e+01	2.429831e+02	20150715_gfpWAPLch3_G2G1\MitoSys2\Calibration\mEGFPC1_G2\mEGFP_FCSset1_0_R1_P7_K1_Ch2-Ch1.zen
2.142002e+01	2.363332e+02	20150715_gfpWAPLch3_G2G1\MitoSys2\Calibration\mEGFPC1_G2\mEGFP_FCSset1_0_R1_P7_K1_Ch2-Ch1.zen
2.148001e+01	2.542998e+02	20150715_gfpWAPLch3_G2G1\MitoSys2\Calibration\mEGFPC1_G2\mEGFP_FCSset1_0_R1_P7_K1_Ch2-Ch1.zen
2.154002e+01	2.385832e+02	20150715_gfpWAPLch3_G2G1\MitoSys2\Calibration\mEGFPC1_G2\mEGFP_FCSset1_0_R1_P7_K1_Ch2-Ch1.zen
2.160002e+01	2.420498e+02	20150715_gfpWAPLch3_G2G1\MitoSys2\Calibration\mEGFPC1_G2\mEGFP_FCSset1_0_R1_P7_K1_Ch2-Ch1.zen
2.166002e+01	2.424831e+02	20150715_gfpWAPLch3_G2G1\MitoSys2\Calibration\mEGFPC1_G2\mEGFP_FCSset1_0_R1_P7_K1_Ch2-Ch1.zen
2.172002e+01	2.461832e+02	20150715_gfpWAPLch3_G2G1\MitoSys2\Calibration\mEGFPC1_G2\mEGFP_FCSset1_0_R1_P7_K1_Ch2-Ch1.zen
2.178002e+01	2.442498e+02	20150715_gfpWAPLch3_G2G1\MitoSys2\Calibration\mEGFPC1_G2\mEGFP_FCSset1_0_R1_P7_K1_Ch2-Ch1.zen
2.184002e+01	2.447998e+02	20150715_gfpWAPLch3_G2G1\MitoSys2\Calibration\mEGFPC1_G2\mEGFP_FCSset1_0_R1_P7_K1_Ch2-Ch1.zen
2.190002e+01	2.534998e+02	20150715_gfpWAPLch3_G2G1\MitoSys2\Calibration\mEGFPC1_G2\mEGFP_FCSset1_0_R1_P7_K1_Ch2-Ch1.zen
2.196002e+01	2.446998e+02	20150715_gfpWAPLch3_G2G1\MitoSys2\Calibration\mEGFPC1_G2\mEGFP_FCSset1_0_R1_P7_K1_Ch2-Ch1.zen
2.202002e+01	2.383165e+02	20150715_gfpWAPLch3_G2G1\MitoSys2\Calibration\mEGFPC1_G2\mEGFP_FCSset1_0_R1_P7_K1_Ch2-Ch1.zen
2.208002e+01	2.477331e+02	20150715_gfpWAPLch3_G2G1\MitoSys2\Calibration\mEGFPC1_G2\mEGFP_FCSset1_0_R1_P7_K1_Ch2-Ch1.zen
2.214002e+01	2.481165e+02	20150715_gfpWAPLch3_G2G1\MitoSys2\Calibration\mEGFPC1_G2\mEGFP_FCSset1_0_R1_P7_K1_Ch2-Ch1.zen
2.220002e+01	2.435665e+02	20150715_gfpWAPLch3_G2G1\MitoSys2\Calibration\mEGFPC1_G2\mEGFP_FCSset1_0_R1_P7_K1_Ch2-Ch1.zen
2.226002e+01	2.474665e+02	20150715_gfpWAPLch3_G2G1\MitoSys2\Calibration\mEGFPC1_G2\mEGFP_FCSset1_0_R1_P7_K1_Ch2-Ch1.zen
2.232002e+01	2.398498e+02	20150715_gfpWAPLch3_G2G1\MitoSys2\Calibration\mEGFPC1_G2\mEGFP_FCSset1_0_R1_P7_K1_Ch2-Ch1.zen
2.238002e+01	2.352998e+02	20150715_gfpWAPLch3_G2G1\MitoSys2\Calibration\mEGFPC1_G2\mEGFP_FCSset1_0_R1_P7_K1_Ch2-Ch1.zen
2.244002e+01	2.380498e+02	20150715_gfpWAPLch3_G2G1\MitoSys2\Calibration\mEGFPC1_G2\mEGFP_FCSset1_0_R1_P7_K1_Ch2-Ch1.zen
2.250002e+01	2.450332e+02	20150715_gfpWAPLch3_G2G1\MitoSys2\Calibration\mEGFPC1_G2\mEGFP_FCSset1_0_R1_P7_K1_Ch2-Ch1.zen
2.256002e+01	2.524332e+02	20150715_gfpWAPLch3_G2G1\MitoSys2\Calibration\mEGFPC1_G2\mEGFP_FCSset1_0_R1_P7_K1_Ch2-Ch1.zen
2.262002e+01	2.452331e+02	20150715_gfpWAPLch3_G2G1\MitoSys2\Calibration\mEGFPC1_G2\mEGFP_FCSset1_0_R1_P7_K1_Ch2-Ch1.zen
2.268002e+01	2.498331e+02	20150715_gfpWAPLch3_G2G1\MitoSys2\Calibration\mEGFPC1_G2\mEGFP_FCSset1_0_R1_P7_K1_Ch2-Ch1.zen
2.274002e+01	2.416998e+02	20150715_gfpWAPLch3_G2G1\MitoSys2\Calibration\mEGFPC1_G2\mEGFP_FCSset1_0_R1_P7_K1_Ch2-Ch1.zen
2.280002e+01	2.420832e+02	20150715_gfpWAPLch3_G2G1\MitoSys2\Calibration\mEGFPC1_G2\mEGFP_FCSset1_0_R1_P7_K1_Ch2-Ch1.zen
2.286002e+01	2.459498e+02	20150715_gfpWAPLch3_G2G1\MitoSys2\Calibration\mEGFPC1_G2\mEGFP_FCSset1_0_R1_P7_K1_Ch2-Ch1.zen
2.292002e+01	2.391998e+02	20150715_gfpWAPLch3_G2G1\MitoSys2\Calibration\mEGFPC1_G2\mEGFP_FCSset1_0_R1_P7_K1_Ch2-Ch1.zen
2.298002e+01	2.466165e+02	20150715_gfpWAPLch3_G2G1\MitoSys2\Calibration\mEGFPC1_G2\mEGFP_FCSset1_0_R1_P7_K1_Ch2-Ch1.zen
2.304002e+01	2.476332e+02	20150715_gfpWAPLch3_G2G1\MitoSys2\Calibration\mEGFPC1_G2\mEGFP_FCSset1_0_R1_P7_K1_Ch2-Ch1.zen
2.310002e+01	2.408498e+02	20150715_gfpWAPLch3_G2G1\MitoSys2\Calibration\mEGFPC1_G2\mEGFP_FCSset1_0_R1_P7_K1_Ch2-Ch1.zen
2.316002e+01	2.451165e+02	20150715_gfpWAPLch3_G2G1\MitoSys2\Calibration\mEGFPC1_G2\mEGFP_FCSset1_0_R1_P7_K1_Ch2-Ch1.zen
2.322002e+01	2.547665e+02	20150715_gfpWAPLch3_G2G1\MitoSys2\Calibration\mEGFPC1_G2\mEGFP_FCSset1_0_R1_P7_K1_Ch2-Ch1.zen
2.328002e+01	2.525165e+02	20150715_gfpWAPLch3_G2G1\MitoSys2\Calibration\mEGFPC1_G2\mEGFP_FCSset1_0_R1_P7_K1_Ch2-Ch1.zen
2.334002e+01	2.442665e+02	20150715_gfpWAPLch3_G2G1\MitoSys2\Calibration\mEGFPC1_G2\mEGFP_FCSset1_0_R1_P7_K1_Ch2-Ch1.zen
2.340002e+01	2.403832e+02	20150715_gfpWAPLch3_G2G1\MitoSys2\Calibration\mEGFPC1_G2\mEGFP_FCSset1_0_R1_P7_K1_Ch2-Ch1.zen
2.346002e+01	2.396832e+02	20150715_gfpWAPLch3_G2G1\MitoSys2\Calibration\mEGFPC1_G2\mEGFP_FCSset1_0_R1_P7_K1_Ch2-Ch1.zen
2.352002e+01	2.441165e+02	20150715_gfpWAPLch3_G2G1\MitoSys2\Calibration\mEGFPC1_G2\mEGFP_FCSset1_0_R1_P7_K1_Ch2-Ch1.zen
2.358002e+01	2.384665e+02	20150715_gfpWAPLch3_G2G1\MitoSys2\Calibration\mEGFPC1_G2\mEGFP_FCSset1_0_R1_P7_K1_Ch2-Ch1.zen
2.364002e+01	2.507331e+02	20150715_gfpWAPLch3_G2G1\MitoSys2\Calibration\mEGFPC1_G2\mEGFP_FCSset1_0_R1_P7_K1_Ch2-Ch1.zen
2.370002e+01	2.441498e+02	20150715_gfpWAPLch3_G2G1\MitoSys2\Calibration\mEGFPC1_G2\mEGFP_FCSset1_0_R1_P7_K1_Ch2-Ch1.zen
2.376002e+01	2.482832e+02	20150715_gfpWAPLch3_G2G1\MitoSys2\Calibration\mEGFPC1_G2\mEGFP_FCSset1_0_R1_P7_K1_Ch2-Ch1.zen
2.382002e+01	2.471165e+02	20150715_gfpWAPLch3_G2G1\MitoSys2\Calibration\mEGFPC1_G2\mEGFP_FCSset1_0_R1_P7_K1_Ch2-Ch1.zen
2.388002e+01	2.413498e+02	20150715_gfpWAPLch3_G2G1\MitoSys2\Calibration\mEGFPC1_G2\mEGFP_FCSset1_0_R1_P7_K1_Ch2-Ch1.zen
2.394002e+01	2.421332e+02	20150715_gfpWAPLch3_G2G1\MitoSys2\Calibration\mEGFPC1_G2\mEGFP_FCSset1_0_R1_P7_K1_Ch2-Ch1.zen
2.400002e+01	2.429998e+02	20150715_gfpWAPLch3_G2G1\MitoSys2\Calibration\mEGFPC1_G2\mEGFP_FCSset1_0_R1_P7_K1_Ch2-Ch1.zen
2.406002e+01	2.443332e+02	20150715_gfpWAPLch3_G2G1\MitoSys2\Calibration\mEGFPC1_G2\mEGFP_FCSset1_0_R1_P7_K1_Ch2-Ch1.zen
2.412002e+01	2.457832e+02	20150715_gfpWAPLch3_G2G1\MitoSys2\Calibration\mEGFPC1_G2\mEGFP_FCSset1_0_R1_P7_K1_Ch2-Ch1.zen
2.418002e+01	2.484998e+02	20150715_gfpWAPLch3_G2G1\MitoSys2\Calibration\mEGFPC1_G2\mEGFP_FCSset1_0_R1_P7_K1_Ch2-Ch1.zen
2.424002e+01	2.450832e+02	20150715_gfpWAPLch3_G2G1\MitoSys2\Calibration\mEGFPC1_G2\mEGFP_FCSset1_0_R1_P7_K1_Ch2-Ch1.zen
2.430002e+01	2.464998e+02	20150715_gfpWAPLch3_G2G1\MitoSys2\Calibration\mEGFPC1_G2\mEGFP_FCSset1_0_R1_P7_K1_Ch2-Ch1.zen
2.436002e+01	2.386165e+02	20150715_gfpWAPLch3_G2G1\MitoSys2\Calibration\mEGFPC1_G2\mEGFP_FCSset1_0_R1_P7_K1_Ch2-Ch1.zen
2.442002e+01	2.384165e+02	20150715_gfpWAPLch3_G2G1\MitoSys2\Calibration\mEGFPC1_G2\mEGFP_FCSset1_0_R1_P7_K1_Ch2-Ch1.zen
2.448002e+01	2.503832e+02	20150715_gfpWAPLch3_G2G1\MitoSys2\Calibration\mEGFPC1_G2\mEGFP_FCSset1_0_R1_P7_K1_Ch2-Ch1.zen
2.454002e+01	2.490831e+02	20150715_gfpWAPLch3_G2G1\MitoSys2\Calibration\mEGFPC1_G2\mEGFP_FCSset1_0_R1_P7_K1_Ch2-Ch1.zen
2.460002e+01	2.462498e+02	20150715_gfpWAPLch3_G2G1\MitoSys2\Calibration\mEGFPC1_G2\mEGFP_FCSset1_0_R1_P7_K1_Ch2-Ch1.zen
2.466002e+01	2.523498e+02	20150715_gfpWAPLch3_G2G1\MitoSys2\Calibration\mEGFPC1_G2\mEGFP_FCSset1_0_R1_P7_K1_Ch2-Ch1.zen
2.472002e+01	2.490165e+02	20150715_gfpWAPLch3_G2G1\MitoSys2\Calibration\mEGFPC1_G2\mEGFP_FCSset1_0_R1_P7_K1_Ch2-Ch1.zen
2.478002e+01	2.515998e+02	20150715_gfpWAPLch3_G2G1\MitoSys2\Calibration\mEGFPC1_G2\mEGFP_FCSset1_0_R1_P7_K1_Ch2-Ch1.zen
2.484002e+01	2.449165e+02	20150715_gfpWAPLch3_G2G1\MitoSys2\Calibration\mEGFPC1_G2\mEGFP_FCSset1_0_R1_P7_K1_Ch2-Ch1.zen
2.490002e+01	2.533665e+02	20150715_gfpWAPLch3_G2G1\MitoSys2\Calibration\mEGFPC1_G2\mEGFP_FCSset1_0_R1_P7_K1_Ch2-Ch1.zen
2.496002e+01	2.470332e+02	20150715_gfpWAPLch3_G2G1\MitoSys2\Calibration\mEGFPC1_G2\mEGFP_FCSset1_0_R1_P7_K1_Ch2-Ch1.zen
2.502002e+01	2.458332e+02	20150715_gfpWAPLch3_G2G1\MitoSys2\Calibration\mEGFPC1_G2\mEGFP_FCSset1_0_R1_P7_K1_Ch2-Ch1.zen
2.508002e+01	2.491832e+02	20150715_gfpWAPLch3_G2G1\MitoSys2\Calibration\mEGFPC1_G2\mEGFP_FCSset1_0_R1_P7_K1_Ch2-Ch1.zen
2.514002e+01	2.507331e+02	20150715_gfpWAPLch3_G2G1\MitoSys2\Calibration\mEGFPC1_G2\mEGFP_FCSset1_0_R1_P7_K1_Ch2-Ch1.zen
2.520002e+01	2.546998e+02	20150715_gfpWAPLch3_G2G1\MitoSys2\Calibration\mEGFPC1_G2\mEGFP_FCSset1_0_R1_P7_K1_Ch2-Ch1.zen
2.526002e+01	2.537831e+02	20150715_gfpWAPLch3_G2G1\MitoSys2\Calibration\mEGFPC1_G2\mEGFP_FCSset1_0_R1_P7_K1_Ch2-Ch1.zen
2.532002e+01	2.519998e+02	20150715_gfpWAPLch3_G2G1\MitoSys2\Calibration\mEGFPC1_G2\mEGFP_FCSset1_0_R1_P7_K1_Ch2-Ch1.zen
2.538002e+01	2.458498e+02	20150715_gfpWAPLch3_G2G1\MitoSys2\Calibration\mEGFPC1_G2\mEGFP_FCSset1_0_R1_P7_K1_Ch2-Ch1.zen
2.544002e+01	2.443332e+02	20150715_gfpWAPLch3_G2G1\MitoSys2\Calibration\mEGFPC1_G2\mEGFP_FCSset1_0_R1_P7_K1_Ch2-Ch1.zen
2.550002e+01	2.517331e+02	20150715_gfpWAPLch3_G2G1\MitoSys2\Calibration\mEGFPC1_G2\mEGFP_FCSset1_0_R1_P7_K1_Ch2-Ch1.zen
2.556002e+01	2.421498e+02	20150715_gfpWAPLch3_G2G1\MitoSys2\Calibration\mEGFPC1_G2\mEGFP_FCSset1_0_R1_P7_K1_Ch2-Ch1.zen
2.562002e+01	2.371998e+02	20150715_gfpWAPLch3_G2G1\MitoSys2\Calibration\mEGFPC1_G2\mEGFP_FCSset1_0_R1_P7_K1_Ch2-Ch1.zen
2.568002e+01	2.463998e+02	20150715_gfpWAPLch3_G2G1\MitoSys2\Calibration\mEGFPC1_G2\mEGFP_FCSset1_0_R1_P7_K1_Ch2-Ch1.zen
2.574002e+01	2.374332e+02	20150715_gfpWAPLch3_G2G1\MitoSys2\Calibration\mEGFPC1_G2\mEGFP_FCSset1_0_R1_P7_K1_Ch2-Ch1.zen
2.580002e+01	2.506332e+02	20150715_gfpWAPLch3_G2G1\MitoSys2\Calibration\mEGFPC1_G2\mEGFP_FCSset1_0_R1_P7_K1_Ch2-Ch1.zen
2.586002e+01	2.445165e+02	20150715_gfpWAPLch3_G2G1\MitoSys2\Calibration\mEGFPC1_G2\mEGFP_FCSset1_0_R1_P7_K1_Ch2-Ch1.zen
2.592002e+01	2.422165e+02	20150715_gfpWAPLch3_G2G1\MitoSys2\Calibration\mEGFPC1_G2\mEGFP_FCSset1_0_R1_P7_K1_Ch2-Ch1.zen
2.598002e+01	2.542998e+02	20150715_gfpWAPLch3_G2G1\MitoSys2\Calibration\mEGFPC1_G2\mEGFP_FCSset1_0_R1_P7_K1_Ch2-Ch1.zen
2.604002e+01	2.459498e+02	20150715_gfpWAPLch3_G2G1\MitoSys2\Calibration\mEGFPC1_G2\mEGFP_FCSset1_0_R1_P7_K1_Ch2-Ch1.zen
2.610002e+01	2.453165e+02	20150715_gfpWAPLch3_G2G1\MitoSys2\Calibration\mEGFPC1_G2\mEGFP_FCSset1_0_R1_P7_K1_Ch2-Ch1.zen
2.616002e+01	2.486998e+02	20150715_gfpWAPLch3_G2G1\MitoSys2\Calibration\mEGFPC1_G2\mEGFP_FCSset1_0_R1_P7_K1_Ch2-Ch1.zen
2.622002e+01	2.527498e+02	20150715_gfpWAPLch3_G2G1\MitoSys2\Calibration\mEGFPC1_G2\mEGFP_FCSset1_0_R1_P7_K1_Ch2-Ch1.zen
2.628002e+01	2.428498e+02	20150715_gfpWAPLch3_G2G1\MitoSys2\Calibration\mEGFPC1_G2\mEGFP_FCSset1_0_R1_P7_K1_Ch2-Ch1.zen
2.634002e+01	2.545165e+02	20150715_gfpWAPLch3_G2G1\MitoSys2\Calibration\mEGFPC1_G2\mEGFP_FCSset1_0_R1_P7_K1_Ch2-Ch1.zen
2.640002e+01	2.468165e+02	20150715_gfpWAPLch3_G2G1\MitoSys2\Calibration\mEGFPC1_G2\mEGFP_FCSset1_0_R1_P7_K1_Ch2-Ch1.zen
2.646002e+01	2.542665e+02	20150715_gfpWAPLch3_G2G1\MitoSys2\Calibration\mEGFPC1_G2\mEGFP_FCSset1_0_R1_P7_K1_Ch2-Ch1.zen
2.652002e+01	2.434998e+02	20150715_gfpWAPLch3_G2G1\MitoSys2\Calibration\mEGFPC1_G2\mEGFP_FCSset1_0_R1_P7_K1_Ch2-Ch1.zen
2.658002e+01	2.465998e+02	20150715_gfpWAPLch3_G2G1\MitoSys2\Calibration\mEGFPC1_G2\mEGFP_FCSset1_0_R1_P7_K1_Ch2-Ch1.zen
2.664002e+01	2.473665e+02	20150715_gfpWAPLch3_G2G1\MitoSys2\Calibration\mEGFPC1_G2\mEGFP_FCSset1_0_R1_P7_K1_Ch2-Ch1.zen
2.670002e+01	2.408332e+02	20150715_gfpWAPLch3_G2G1\MitoSys2\Calibration\mEGFPC1_G2\mEGFP_FCSset1_0_R1_P7_K1_Ch2-Ch1.zen
2.676002e+01	2.393665e+02	20150715_gfpWAPLch3_G2G1\MitoSys2\Calibration\mEGFPC1_G2\mEGFP_FCSset1_0_R1_P7_K1_Ch2-Ch1.zen
2.682002e+01	2.497665e+02	20150715_gfpWAPLch3_G2G1\MitoSys2\Calibration\mEGFPC1_G2\mEGFP_FCSset1_0_R1_P7_K1_Ch2-Ch1.zen
2.688002e+01	2.522331e+02	20150715_gfpWAPLch3_G2G1\MitoSys2\Calibration\mEGFPC1_G2\mEGFP_FCSset1_0_R1_P7_K1_Ch2-Ch1.zen
2.694002e+01	2.458832e+02	20150715_gfpWAPLch3_G2G1\MitoSys2\Calibration\mEGFPC1_G2\mEGFP_FCSset1_0_R1_P7_K1_Ch2-Ch1.zen
2.700002e+01	2.500831e+02	20150715_gfpWAPLch3_G2G1\MitoSys2\Calibration\mEGFPC1_G2\mEGFP_FCSset1_0_R1_P7_K1_Ch2-Ch1.zen
2.706002e+01	2.447331e+02	20150715_gfpWAPLch3_G2G1\MitoSys2\Calibration\mEGFPC1_G2\mEGFP_FCSset1_0_R1_P7_K1_Ch2-Ch1.zen
2.712002e+01	2.513665e+02	20150715_gfpWAPLch3_G2G1\MitoSys2\Calibration\mEGFPC1_G2\mEGFP_FCSset1_0_R1_P7_K1_Ch2-Ch1.zen
2.718002e+01	2.441665e+02	20150715_gfpWAPLch3_G2G1\MitoSys2\Calibration\mEGFPC1_G2\mEGFP_FCSset1_0_R1_P7_K1_Ch2-Ch1.zen
2.724002e+01	2.529332e+02	20150715_gfpWAPLch3_G2G1\MitoSys2\Calibration\mEGFPC1_G2\mEGFP_FCSset1_0_R1_P7_K1_Ch2-Ch1.zen
2.730002e+01	2.485665e+02	20150715_gfpWAPLch3_G2G1\MitoSys2\Calibration\mEGFPC1_G2\mEGFP_FCSset1_0_R1_P7_K1_Ch2-Ch1.zen
2.736002e+01	2.473998e+02	20150715_gfpWAPLch3_G2G1\MitoSys2\Calibration\mEGFPC1_G2\mEGFP_FCSset1_0_R1_P7_K1_Ch2-Ch1.zen
2.742002e+01	2.469665e+02	20150715_gfpWAPLch3_G2G1\MitoSys2\Calibration\mEGFPC1_G2\mEGFP_FCSset1_0_R1_P7_K1_Ch2-Ch1.zen
2.748002e+01	2.493498e+02	20150715_gfpWAPLch3_G2G1\MitoSys2\Calibration\mEGFPC1_G2\mEGFP_FCSset1_0_R1_P7_K1_Ch2-Ch1.zen
2.754002e+01	2.476665e+02	20150715_gfpWAPLch3_G2G1\MitoSys2\Calibration\mEGFPC1_G2\mEGFP_FCSset1_0_R1_P7_K1_Ch2-Ch1.zen
2.760002e+01	2.476332e+02	20150715_gfpWAPLch3_G2G1\MitoSys2\Calibration\mEGFPC1_G2\mEGFP_FCSset1_0_R1_P7_K1_Ch2-Ch1.zen
2.766002e+01	2.401998e+02	20150715_gfpWAPLch3_G2G1\MitoSys2\Calibration\mEGFPC1_G2\mEGFP_FCSset1_0_R1_P7_K1_Ch2-Ch1.zen
2.772002e+01	2.467998e+02	20150715_gfpWAPLch3_G2G1\MitoSys2\Calibration\mEGFPC1_G2\mEGFP_FCSset1_0_R1_P7_K1_Ch2-Ch1.zen
2.778002e+01	2.449831e+02	20150715_gfpWAPLch3_G2G1\MitoSys2\Calibration\mEGFPC1_G2\mEGFP_FCSset1_0_R1_P7_K1_Ch2-Ch1.zen
2.784002e+01	2.411332e+02	20150715_gfpWAPLch3_G2G1\MitoSys2\Calibration\mEGFPC1_G2\mEGFP_FCSset1_0_R1_P7_K1_Ch2-Ch1.zen
2.790002e+01	2.465498e+02	20150715_gfpWAPLch3_G2G1\MitoSys2\Calibration\mEGFPC1_G2\mEGFP_FCSset1_0_R1_P7_K1_Ch2-Ch1.zen
2.796002e+01	2.485831e+02	20150715_gfpWAPLch3_G2G1\MitoSys2\Calibration\mEGFPC1_G2\mEGFP_FCSset1_0_R1_P7_K1_Ch2-Ch1.zen
2.802002e+01	2.487832e+02	20150715_gfpWAPLch3_G2G1\MitoSys2\Calibration\mEGFPC1_G2\mEGFP_FCSset1_0_R1_P7_K1_Ch2-Ch1.zen
2.808002e+01	2.564165e+02	20150715_gfpWAPLch3_G2G1\MitoSys2\Calibration\mEGFPC1_G2\mEGFP_FCSset1_0_R1_P7_K1_Ch2-Ch1.zen
2.814002e+01	2.402832e+02	20150715_gfpWAPLch3_G2G1\MitoSys2\Calibration\mEGFPC1_G2\mEGFP_FCSset1_0_R1_P7_K1_Ch2-Ch1.zen
2.820002e+01	2.420832e+02	20150715_gfpWAPLch3_G2G1\MitoSys2\Calibration\mEGFPC1_G2\mEGFP_FCSset1_0_R1_P7_K1_Ch2-Ch1.zen
2.826002e+01	2.452165e+02	20150715_gfpWAPLch3_G2G1\MitoSys2\Calibration\mEGFPC1_G2\mEGFP_FCSset1_0_R1_P7_K1_Ch2-Ch1.zen
2.832002e+01	2.442832e+02	20150715_gfpWAPLch3_G2G1\MitoSys2\Calibration\mEGFPC1_G2\mEGFP_FCSset1_0_R1_P7_K1_Ch2-Ch1.zen
2.838002e+01	2.530331e+02	20150715_gfpWAPLch3_G2G1\MitoSys2\Calibration\mEGFPC1_G2\mEGFP_FCSset1_0_R1_P7_K1_Ch2-Ch1.zen
2.844002e+01	2.464165e+02	20150715_gfpWAPLch3_G2G1\MitoSys2\Calibration\mEGFPC1_G2\mEGFP_FCSset1_0_R1_P7_K1_Ch2-Ch1.zen
2.850002e+01	2.456998e+02	20150715_gfpWAPLch3_G2G1\MitoSys2\Calibration\mEGFPC1_G2\mEGFP_FCSset1_0_R1_P7_K1_Ch2-Ch1.zen
2.856002e+01	2.492165e+02	20150715_gfpWAPLch3_G2G1\MitoSys2\Calibration\mEGFPC1_G2\mEGFP_FCSset1_0_R1_P7_K1_Ch2-Ch1.zen
2.862002e+01	2.451332e+02	20150715_gfpWAPLch3_G2G1\MitoSys2\Calibration\mEGFPC1_G2\mEGFP_FCSset1_0_R1_P7_K1_Ch2-Ch1.zen
2.868002e+01	2.424165e+02	20150715_gfpWAPLch3_G2G1\MitoSys2\Calibration\mEGFPC1_G2\mEGFP_FCSset1_0_R1_P7_K1_Ch2-Ch1.zen
2.874002e+01	2.529332e+02	20150715_gfpWAPLch3_G2G1\MitoSys2\Calibration\mEGFPC1_G2\mEGFP_FCSset1_0_R1_P7_K1_Ch2-Ch1.zen
2.880002e+01	2.489831e+02	20150715_gfpWAPLch3_G2G1\MitoSys2\Calibration\mEGFPC1_G2\mEGFP_FCSset1_0_R1_P7_K1_Ch2-Ch1.zen
2.886002e+01	2.416332e+02	20150715_gfpWAPLch3_G2G1\MitoSys2\Calibration\mEGFPC1_G2\mEGFP_FCSset1_0_R1_P7_K1_Ch2-Ch1.zen
2.892002e+01	2.449332e+02	20150715_gfpWAPLch3_G2G1\MitoSys2\Calibration\mEGFPC1_G2\mEGFP_FCSset1_0_R1_P7_K1_Ch2-Ch1.zen
2.898002e+01	2.415332e+02	20150715_gfpWAPLch3_G2G1\MitoSys2\Calibration\mEGFPC1_G2\mEGFP_FCSset1_0_R1_P7_K1_Ch2-Ch1.zen
2.904002e+01	2.439831e+02	20150715_gfpWAPLch3_G2G1\MitoSys2\Calibration\mEGFPC1_G2\mEGFP_FCSset1_0_R1_P7_K1_Ch2-Ch1.zen
2.910002e+01	2.487998e+02	20150715_gfpWAPLch3_G2G1\MitoSys2\Calibration\mEGFPC1_G2\mEGFP_FCSset1_0_R1_P7_K1_Ch2-Ch1.zen
2.916002e+01	2.457165e+02	20150715_gfpWAPLch3_G2G1\MitoSys2\Calibration\mEGFPC1_G2\mEGFP_FCSset1_0_R1_P7_K1_Ch2-Ch1.zen
2.922002e+01	2.508165e+02	20150715_gfpWAPLch3_G2G1\MitoSys2\Calibration\mEGFPC1_G2\mEGFP_FCSset1_0_R1_P7_K1_Ch2-Ch1.zen
2.928002e+01	2.423998e+02	20150715_gfpWAPLch3_G2G1\MitoSys2\Calibration\mEGFPC1_G2\mEGFP_FCSset1_0_R1_P7_K1_Ch2-Ch1.zen
2.934002e+01	2.455998e+02	20150715_gfpWAPLch3_G2G1\MitoSys2\Calibration\mEGFPC1_G2\mEGFP_FCSset1_0_R1_P7_K1_Ch2-Ch1.zen
2.940002e+01	2.419831e+02	20150715_gfpWAPLch3_G2G1\MitoSys2\Calibration\mEGFPC1_G2\mEGFP_FCSset1_0_R1_P7_K1_Ch2-Ch1.zen
2.946002e+01	2.460665e+02	20150715_gfpWAPLch3_G2G1\MitoSys2\Calibration\mEGFPC1_G2\mEGFP_FCSset1_0_R1_P7_K1_Ch2-Ch1.zen
2.952002e+01	2.525831e+02	20150715_gfpWAPLch3_G2G1\MitoSys2\Calibration\mEGFPC1_G2\mEGFP_FCSset1_0_R1_P7_K1_Ch2-Ch1.zen
2.958002e+01	2.425498e+02	20150715_gfpWAPLch3_G2G1\MitoSys2\Calibration\mEGFPC1_G2\mEGFP_FCSset1_0_R1_P7_K1_Ch2-Ch1.zen
2.964002e+01	2.431665e+02	20150715_gfpWAPLch3_G2G1\MitoSys2\Calibration\mEGFPC1_G2\mEGFP_FCSset1_0_R1_P7_K1_Ch2-Ch1.zen
2.970002e+01	2.489665e+02	20150715_gfpWAPLch3_G2G1\MitoSys2\Calibration\mEGFPC1_G2\mEGFP_FCSset1_0_R1_P7_K1_Ch2-Ch1.zen
2.976002e+01	2.442665e+02	20150715_gfpWAPLch3_G2G1\MitoSys2\Calibration\mEGFPC1_G2\mEGFP_FCSset1_0_R1_P7_K1_Ch2-Ch1.zen
2.982002e+01	2.411998e+02	20150715_gfpWAPLch3_G2G1\MitoSys2\Calibration\mEGFPC1_G2\mEGFP_FCSset1_0_R1_P7_K1_Ch2-Ch1.zen
2.988002e+01	2.482832e+02	20150715_gfpWAPLch3_G2G1\MitoSys2\Calibration\mEGFPC1_G2\mEGFP_FCSset1_0_R1_P7_K1_Ch2-Ch1.zen
2.994002e+01	2.449998e+02	20150715_gfpWAPLch3_G2G1\MitoSys2\Calibration\mEGFPC1_G2\mEGFP_FCSset1_0_R1_P7_K1_Ch2-Ch1.zen
0	2.563499e+02	20150715_gfpWAPLch3_G2G1\MitoSys2\Calibration\mEGFPC1_G2\mEGFP_FCSset1_0_R1_P8_K1_Ch2-Ch1.zen
6.000000e-02	2.494999e+02	20150715_gfpWAPLch3_G2G1\MitoSys2\Calibration\mEGFPC1_G2\mEGFP_FCSset1_0_R1_P8_K1_Ch2-Ch1.zen
1.200000e-01	2.591999e+02	20150715_gfpWAPLch3_G2G1\MitoSys2\Calibration\mEGFPC1_G2\mEGFP_FCSset1_0_R1_P8_K1_Ch2-Ch1.zen
1.800000e-01	2.596499e+02	20150715_gfpWAPLch3_G2G1\MitoSys2\Calibration\mEGFPC1_G2\mEGFP_FCSset1_0_R1_P8_K1_Ch2-Ch1.zen
2.400000e-01	2.565165e+02	20150715_gfpWAPLch3_G2G1\MitoSys2\Calibration\mEGFPC1_G2\mEGFP_FCSset1_0_R1_P8_K1_Ch2-Ch1.zen
3.000000e-01	2.569832e+02	20150715_gfpWAPLch3_G2G1\MitoSys2\Calibration\mEGFPC1_G2\mEGFP_FCSset1_0_R1_P8_K1_Ch2-Ch1.zen
3.600000e-01	2.578666e+02	20150715_gfpWAPLch3_G2G1\MitoSys2\Calibration\mEGFPC1_G2\mEGFP_FCSset1_0_R1_P8_K1_Ch2-Ch1.zen
4.200000e-01	2.544165e+02	20150715_gfpWAPLch3_G2G1\MitoSys2\Calibration\mEGFPC1_G2\mEGFP_FCSset1_0_R1_P8_K1_Ch2-Ch1.zen
4.800000e-01	2.609999e+02	20150715_gfpWAPLch3_G2G1\MitoSys2\Calibration\mEGFPC1_G2\mEGFP_FCSset1_0_R1_P8_K1_Ch2-Ch1.zen
5.400000e-01	2.573666e+02	20150715_gfpWAPLch3_G2G1\MitoSys2\Calibration\mEGFPC1_G2\mEGFP_FCSset1_0_R1_P8_K1_Ch2-Ch1.zen
6.000000e-01	2.559165e+02	20150715_gfpWAPLch3_G2G1\MitoSys2\Calibration\mEGFPC1_G2\mEGFP_FCSset1_0_R1_P8_K1_Ch2-Ch1.zen
6.600000e-01	2.529499e+02	20150715_gfpWAPLch3_G2G1\MitoSys2\Calibration\mEGFPC1_G2\mEGFP_FCSset1_0_R1_P8_K1_Ch2-Ch1.zen
7.200000e-01	2.576166e+02	20150715_gfpWAPLch3_G2G1\MitoSys2\Calibration\mEGFPC1_G2\mEGFP_FCSset1_0_R1_P8_K1_Ch2-Ch1.zen
7.800000e-01	2.559999e+02	20150715_gfpWAPLch3_G2G1\MitoSys2\Calibration\mEGFPC1_G2\mEGFP_FCSset1_0_R1_P8_K1_Ch2-Ch1.zen
8.400000e-01	2.618165e+02	20150715_gfpWAPLch3_G2G1\MitoSys2\Calibration\mEGFPC1_G2\mEGFP_FCSset1_0_R1_P8_K1_Ch2-Ch1.zen
9.000000e-01	2.569332e+02	20150715_gfpWAPLch3_G2G1\MitoSys2\Calibration\mEGFPC1_G2\mEGFP_FCSset1_0_R1_P8_K1_Ch2-Ch1.zen
9.600000e-01	2.488999e+02	20150715_gfpWAPLch3_G2G1\MitoSys2\Calibration\mEGFPC1_G2\mEGFP_FCSset1_0_R1_P8_K1_Ch2-Ch1.zen
1.020000e+00	2.559165e+02	20150715_gfpWAPLch3_G2G1\MitoSys2\Calibration\mEGFPC1_G2\mEGFP_FCSset1_0_R1_P8_K1_Ch2-Ch1.zen
1.080000e+00	2.480499e+02	20150715_gfpWAPLch3_G2G1\MitoSys2\Calibration\mEGFPC1_G2\mEGFP_FCSset1_0_R1_P8_K1_Ch2-Ch1.zen
1.140000e+00	2.544332e+02	20150715_gfpWAPLch3_G2G1\MitoSys2\Calibration\mEGFPC1_G2\mEGFP_FCSset1_0_R1_P8_K1_Ch2-Ch1.zen
1.200000e+00	2.535832e+02	20150715_gfpWAPLch3_G2G1\MitoSys2\Calibration\mEGFPC1_G2\mEGFP_FCSset1_0_R1_P8_K1_Ch2-Ch1.zen
1.260000e+00	2.574999e+02	20150715_gfpWAPLch3_G2G1\MitoSys2\Calibration\mEGFPC1_G2\mEGFP_FCSset1_0_R1_P8_K1_Ch2-Ch1.zen
1.320000e+00	2.643332e+02	20150715_gfpWAPLch3_G2G1\MitoSys2\Calibration\mEGFPC1_G2\mEGFP_FCSset1_0_R1_P8_K1_Ch2-Ch1.zen
1.380000e+00	2.582665e+02	20150715_gfpWAPLch3_G2G1\MitoSys2\Calibration\mEGFPC1_G2\mEGFP_FCSset1_0_R1_P8_K1_Ch2-Ch1.zen
1.440000e+00	2.548832e+02	20150715_gfpWAPLch3_G2G1\MitoSys2\Calibration\mEGFPC1_G2\mEGFP_FCSset1_0_R1_P8_K1_Ch2-Ch1.zen
1.500000e+00	2.571332e+02	20150715_gfpWAPLch3_G2G1\MitoSys2\Calibration\mEGFPC1_G2\mEGFP_FCSset1_0_R1_P8_K1_Ch2-Ch1.zen
1.560000e+00	2.598999e+02	20150715_gfpWAPLch3_G2G1\MitoSys2\Calibration\mEGFPC1_G2\mEGFP_FCSset1_0_R1_P8_K1_Ch2-Ch1.zen
1.620000e+00	2.527499e+02	20150715_gfpWAPLch3_G2G1\MitoSys2\Calibration\mEGFPC1_G2\mEGFP_FCSset1_0_R1_P8_K1_Ch2-Ch1.zen
1.680000e+00	2.499832e+02	20150715_gfpWAPLch3_G2G1\MitoSys2\Calibration\mEGFPC1_G2\mEGFP_FCSset1_0_R1_P8_K1_Ch2-Ch1.zen
1.740000e+00	2.561499e+02	20150715_gfpWAPLch3_G2G1\MitoSys2\Calibration\mEGFPC1_G2\mEGFP_FCSset1_0_R1_P8_K1_Ch2-Ch1.zen
1.800000e+00	2.497499e+02	20150715_gfpWAPLch3_G2G1\MitoSys2\Calibration\mEGFPC1_G2\mEGFP_FCSset1_0_R1_P8_K1_Ch2-Ch1.zen
1.860000e+00	2.545832e+02	20150715_gfpWAPLch3_G2G1\MitoSys2\Calibration\mEGFPC1_G2\mEGFP_FCSset1_0_R1_P8_K1_Ch2-Ch1.zen
1.920000e+00	2.494832e+02	20150715_gfpWAPLch3_G2G1\MitoSys2\Calibration\mEGFPC1_G2\mEGFP_FCSset1_0_R1_P8_K1_Ch2-Ch1.zen
1.980000e+00	2.573165e+02	20150715_gfpWAPLch3_G2G1\MitoSys2\Calibration\mEGFPC1_G2\mEGFP_FCSset1_0_R1_P8_K1_Ch2-Ch1.zen
2.040000e+00	2.533832e+02	20150715_gfpWAPLch3_G2G1\MitoSys2\Calibration\mEGFPC1_G2\mEGFP_FCSset1_0_R1_P8_K1_Ch2-Ch1.zen
2.100000e+00	2.558665e+02	20150715_gfpWAPLch3_G2G1\MitoSys2\Calibration\mEGFPC1_G2\mEGFP_FCSset1_0_R1_P8_K1_Ch2-Ch1.zen
2.160000e+00	2.550499e+02	20150715_gfpWAPLch3_G2G1\MitoSys2\Calibration\mEGFPC1_G2\mEGFP_FCSset1_0_R1_P8_K1_Ch2-Ch1.zen
2.220000e+00	2.585499e+02	20150715_gfpWAPLch3_G2G1\MitoSys2\Calibration\mEGFPC1_G2\mEGFP_FCSset1_0_R1_P8_K1_Ch2-Ch1.zen
2.280000e+00	2.553499e+02	20150715_gfpWAPLch3_G2G1\MitoSys2\Calibration\mEGFPC1_G2\mEGFP_FCSset1_0_R1_P8_K1_Ch2-Ch1.zen
2.340000e+00	2.576332e+02	20150715_gfpWAPLch3_G2G1\MitoSys2\Calibration\mEGFPC1_G2\mEGFP_FCSset1_0_R1_P8_K1_Ch2-Ch1.zen
2.400000e+00	2.513332e+02	20150715_gfpWAPLch3_G2G1\MitoSys2\Calibration\mEGFPC1_G2\mEGFP_FCSset1_0_R1_P8_K1_Ch2-Ch1.zen
2.460000e+00	2.588999e+02	20150715_gfpWAPLch3_G2G1\MitoSys2\Calibration\mEGFPC1_G2\mEGFP_FCSset1_0_R1_P8_K1_Ch2-Ch1.zen
2.520000e+00	2.600332e+02	20150715_gfpWAPLch3_G2G1\MitoSys2\Calibration\mEGFPC1_G2\mEGFP_FCSset1_0_R1_P8_K1_Ch2-Ch1.zen
2.580000e+00	2.419665e+02	20150715_gfpWAPLch3_G2G1\MitoSys2\Calibration\mEGFPC1_G2\mEGFP_FCSset1_0_R1_P8_K1_Ch2-Ch1.zen
2.640000e+00	2.543332e+02	20150715_gfpWAPLch3_G2G1\MitoSys2\Calibration\mEGFPC1_G2\mEGFP_FCSset1_0_R1_P8_K1_Ch2-Ch1.zen
2.700000e+00	2.532665e+02	20150715_gfpWAPLch3_G2G1\MitoSys2\Calibration\mEGFPC1_G2\mEGFP_FCSset1_0_R1_P8_K1_Ch2-Ch1.zen
2.760000e+00	2.595832e+02	20150715_gfpWAPLch3_G2G1\MitoSys2\Calibration\mEGFPC1_G2\mEGFP_FCSset1_0_R1_P8_K1_Ch2-Ch1.zen
2.820000e+00	2.588332e+02	20150715_gfpWAPLch3_G2G1\MitoSys2\Calibration\mEGFPC1_G2\mEGFP_FCSset1_0_R1_P8_K1_Ch2-Ch1.zen
2.880000e+00	2.593165e+02	20150715_gfpWAPLch3_G2G1\MitoSys2\Calibration\mEGFPC1_G2\mEGFP_FCSset1_0_R1_P8_K1_Ch2-Ch1.zen
2.940000e+00	2.640832e+02	20150715_gfpWAPLch3_G2G1\MitoSys2\Calibration\mEGFPC1_G2\mEGFP_FCSset1_0_R1_P8_K1_Ch2-Ch1.zen
3	2.510832e+02	20150715_gfpWAPLch3_G2G1\MitoSys2\Calibration\mEGFPC1_G2\mEGFP_FCSset1_0_R1_P8_K1_Ch2-Ch1.zen
3.060000e+00	2.592999e+02	20150715_gfpWAPLch3_G2G1\MitoSys2\Calibration\mEGFPC1_G2\mEGFP_FCSset1_0_R1_P8_K1_Ch2-Ch1.zen
3.120000e+00	2.503332e+02	20150715_gfpWAPLch3_G2G1\MitoSys2\Calibration\mEGFPC1_G2\mEGFP_FCSset1_0_R1_P8_K1_Ch2-Ch1.zen
3.180000e+00	2.550832e+02	20150715_gfpWAPLch3_G2G1\MitoSys2\Calibration\mEGFPC1_G2\mEGFP_FCSset1_0_R1_P8_K1_Ch2-Ch1.zen
3.240000e+00	2.600832e+02	20150715_gfpWAPLch3_G2G1\MitoSys2\Calibration\mEGFPC1_G2\mEGFP_FCSset1_0_R1_P8_K1_Ch2-Ch1.zen
3.300000e+00	2.589665e+02	20150715_gfpWAPLch3_G2G1\MitoSys2\Calibration\mEGFPC1_G2\mEGFP_FCSset1_0_R1_P8_K1_Ch2-Ch1.zen
3.360000e+00	2.528332e+02	20150715_gfpWAPLch3_G2G1\MitoSys2\Calibration\mEGFPC1_G2\mEGFP_FCSset1_0_R1_P8_K1_Ch2-Ch1.zen
3.420000e+00	2.556999e+02	20150715_gfpWAPLch3_G2G1\MitoSys2\Calibration\mEGFPC1_G2\mEGFP_FCSset1_0_R1_P8_K1_Ch2-Ch1.zen
3.480000e+00	2.558499e+02	20150715_gfpWAPLch3_G2G1\MitoSys2\Calibration\mEGFPC1_G2\mEGFP_FCSset1_0_R1_P8_K1_Ch2-Ch1.zen
3.540000e+00	2.583499e+02	20150715_gfpWAPLch3_G2G1\MitoSys2\Calibration\mEGFPC1_G2\mEGFP_FCSset1_0_R1_P8_K1_Ch2-Ch1.zen
3.600000e+00	2.567332e+02	20150715_gfpWAPLch3_G2G1\MitoSys2\Calibration\mEGFPC1_G2\mEGFP_FCSset1_0_R1_P8_K1_Ch2-Ch1.zen
3.660000e+00	2.604665e+02	20150715_gfpWAPLch3_G2G1\MitoSys2\Calibration\mEGFPC1_G2\mEGFP_FCSset1_0_R1_P8_K1_Ch2-Ch1.zen
3.720000e+00	2.565999e+02	20150715_gfpWAPLch3_G2G1\MitoSys2\Calibration\mEGFPC1_G2\mEGFP_FCSset1_0_R1_P8_K1_Ch2-Ch1.zen
3.780000e+00	2.600499e+02	20150715_gfpWAPLch3_G2G1\MitoSys2\Calibration\mEGFPC1_G2\mEGFP_FCSset1_0_R1_P8_K1_Ch2-Ch1.zen
3.840000e+00	2.586166e+02	20150715_gfpWAPLch3_G2G1\MitoSys2\Calibration\mEGFPC1_G2\mEGFP_FCSset1_0_R1_P8_K1_Ch2-Ch1.zen
3.900000e+00	2.599999e+02	20150715_gfpWAPLch3_G2G1\MitoSys2\Calibration\mEGFPC1_G2\mEGFP_FCSset1_0_R1_P8_K1_Ch2-Ch1.zen
3.960000e+00	2.509165e+02	20150715_gfpWAPLch3_G2G1\MitoSys2\Calibration\mEGFPC1_G2\mEGFP_FCSset1_0_R1_P8_K1_Ch2-Ch1.zen
4.020000e+00	2.593832e+02	20150715_gfpWAPLch3_G2G1\MitoSys2\Calibration\mEGFPC1_G2\mEGFP_FCSset1_0_R1_P8_K1_Ch2-Ch1.zen
4.080000e+00	2.542832e+02	20150715_gfpWAPLch3_G2G1\MitoSys2\Calibration\mEGFPC1_G2\mEGFP_FCSset1_0_R1_P8_K1_Ch2-Ch1.zen
4.140000e+00	2.519332e+02	20150715_gfpWAPLch3_G2G1\MitoSys2\Calibration\mEGFPC1_G2\mEGFP_FCSset1_0_R1_P8_K1_Ch2-Ch1.zen
4.200000e+00	2.546832e+02	20150715_gfpWAPLch3_G2G1\MitoSys2\Calibration\mEGFPC1_G2\mEGFP_FCSset1_0_R1_P8_K1_Ch2-Ch1.zen
4.260000e+00	2.607165e+02	20150715_gfpWAPLch3_G2G1\MitoSys2\Calibration\mEGFPC1_G2\mEGFP_FCSset1_0_R1_P8_K1_Ch2-Ch1.zen
4.320000e+00	2.488999e+02	20150715_gfpWAPLch3_G2G1\MitoSys2\Calibration\mEGFPC1_G2\mEGFP_FCSset1_0_R1_P8_K1_Ch2-Ch1.zen
4.380000e+00	2.553665e+02	20150715_gfpWAPLch3_G2G1\MitoSys2\Calibration\mEGFPC1_G2\mEGFP_FCSset1_0_R1_P8_K1_Ch2-Ch1.zen
4.440000e+00	2.541999e+02	20150715_gfpWAPLch3_G2G1\MitoSys2\Calibration\mEGFPC1_G2\mEGFP_FCSset1_0_R1_P8_K1_Ch2-Ch1.zen
4.500000e+00	2.622332e+02	20150715_gfpWAPLch3_G2G1\MitoSys2\Calibration\mEGFPC1_G2\mEGFP_FCSset1_0_R1_P8_K1_Ch2-Ch1.zen
4.560000e+00	2.615499e+02	20150715_gfpWAPLch3_G2G1\MitoSys2\Calibration\mEGFPC1_G2\mEGFP_FCSset1_0_R1_P8_K1_Ch2-Ch1.zen
4.620000e+00	2.538165e+02	20150715_gfpWAPLch3_G2G1\MitoSys2\Calibration\mEGFPC1_G2\mEGFP_FCSset1_0_R1_P8_K1_Ch2-Ch1.zen
4.680000e+00	2.580665e+02	20150715_gfpWAPLch3_G2G1\MitoSys2\Calibration\mEGFPC1_G2\mEGFP_FCSset1_0_R1_P8_K1_Ch2-Ch1.zen
4.740000e+00	2.628165e+02	20150715_gfpWAPLch3_G2G1\MitoSys2\Calibration\mEGFPC1_G2\mEGFP_FCSset1_0_R1_P8_K1_Ch2-Ch1.zen
4.800000e+00	2.557499e+02	20150715_gfpWAPLch3_G2G1\MitoSys2\Calibration\mEGFPC1_G2\mEGFP_FCSset1_0_R1_P8_K1_Ch2-Ch1.zen
4.860000e+00	2.457999e+02	20150715_gfpWAPLch3_G2G1\MitoSys2\Calibration\mEGFPC1_G2\mEGFP_FCSset1_0_R1_P8_K1_Ch2-Ch1.zen
4.920000e+00	2.502999e+02	20150715_gfpWAPLch3_G2G1\MitoSys2\Calibration\mEGFPC1_G2\mEGFP_FCSset1_0_R1_P8_K1_Ch2-Ch1.zen
4.980000e+00	2.586332e+02	20150715_gfpWAPLch3_G2G1\MitoSys2\Calibration\mEGFPC1_G2\mEGFP_FCSset1_0_R1_P8_K1_Ch2-Ch1.zen
5.040000e+00	2.570665e+02	20150715_gfpWAPLch3_G2G1\MitoSys2\Calibration\mEGFPC1_G2\mEGFP_FCSset1_0_R1_P8_K1_Ch2-Ch1.zen
5.100000e+00	2.503832e+02	20150715_gfpWAPLch3_G2G1\MitoSys2\Calibration\mEGFPC1_G2\mEGFP_FCSset1_0_R1_P8_K1_Ch2-Ch1.zen
5.160000e+00	2.550165e+02	20150715_gfpWAPLch3_G2G1\MitoSys2\Calibration\mEGFPC1_G2\mEGFP_FCSset1_0_R1_P8_K1_Ch2-Ch1.zen
5.220000e+00	2.562499e+02	20150715_gfpWAPLch3_G2G1\MitoSys2\Calibration\mEGFPC1_G2\mEGFP_FCSset1_0_R1_P8_K1_Ch2-Ch1.zen
5.280000e+00	2.599332e+02	20150715_gfpWAPLch3_G2G1\MitoSys2\Calibration\mEGFPC1_G2\mEGFP_FCSset1_0_R1_P8_K1_Ch2-Ch1.zen
5.340000e+00	2.576332e+02	20150715_gfpWAPLch3_G2G1\MitoSys2\Calibration\mEGFPC1_G2\mEGFP_FCSset1_0_R1_P8_K1_Ch2-Ch1.zen
5.400000e+00	2.500165e+02	20150715_gfpWAPLch3_G2G1\MitoSys2\Calibration\mEGFPC1_G2\mEGFP_FCSset1_0_R1_P8_K1_Ch2-Ch1.zen
5.460000e+00	2.592165e+02	20150715_gfpWAPLch3_G2G1\MitoSys2\Calibration\mEGFPC1_G2\mEGFP_FCSset1_0_R1_P8_K1_Ch2-Ch1.zen
5.520000e+00	2.580665e+02	20150715_gfpWAPLch3_G2G1\MitoSys2\Calibration\mEGFPC1_G2\mEGFP_FCSset1_0_R1_P8_K1_Ch2-Ch1.zen
5.580000e+00	2.498499e+02	20150715_gfpWAPLch3_G2G1\MitoSys2\Calibration\mEGFPC1_G2\mEGFP_FCSset1_0_R1_P8_K1_Ch2-Ch1.zen
5.640000e+00	2.541665e+02	20150715_gfpWAPLch3_G2G1\MitoSys2\Calibration\mEGFPC1_G2\mEGFP_FCSset1_0_R1_P8_K1_Ch2-Ch1.zen
5.700000e+00	2.493165e+02	20150715_gfpWAPLch3_G2G1\MitoSys2\Calibration\mEGFPC1_G2\mEGFP_FCSset1_0_R1_P8_K1_Ch2-Ch1.zen
5.760000e+00	2.601999e+02	20150715_gfpWAPLch3_G2G1\MitoSys2\Calibration\mEGFPC1_G2\mEGFP_FCSset1_0_R1_P8_K1_Ch2-Ch1.zen
5.820000e+00	2.489665e+02	20150715_gfpWAPLch3_G2G1\MitoSys2\Calibration\mEGFPC1_G2\mEGFP_FCSset1_0_R1_P8_K1_Ch2-Ch1.zen
5.880000e+00	2.458999e+02	20150715_gfpWAPLch3_G2G1\MitoSys2\Calibration\mEGFPC1_G2\mEGFP_FCSset1_0_R1_P8_K1_Ch2-Ch1.zen
5.940000e+00	2.583666e+02	20150715_gfpWAPLch3_G2G1\MitoSys2\Calibration\mEGFPC1_G2\mEGFP_FCSset1_0_R1_P8_K1_Ch2-Ch1.zen
6	2.582999e+02	20150715_gfpWAPLch3_G2G1\MitoSys2\Calibration\mEGFPC1_G2\mEGFP_FCSset1_0_R1_P8_K1_Ch2-Ch1.zen
6.060000e+00	2.578999e+02	20150715_gfpWAPLch3_G2G1\MitoSys2\Calibration\mEGFPC1_G2\mEGFP_FCSset1_0_R1_P8_K1_Ch2-Ch1.zen
6.120000e+00	2.516499e+02	20150715_gfpWAPLch3_G2G1\MitoSys2\Calibration\mEGFPC1_G2\mEGFP_FCSset1_0_R1_P8_K1_Ch2-Ch1.zen
6.180000e+00	2.562332e+02	20150715_gfpWAPLch3_G2G1\MitoSys2\Calibration\mEGFPC1_G2\mEGFP_FCSset1_0_R1_P8_K1_Ch2-Ch1.zen
6.240000e+00	2.556665e+02	20150715_gfpWAPLch3_G2G1\MitoSys2\Calibration\mEGFPC1_G2\mEGFP_FCSset1_0_R1_P8_K1_Ch2-Ch1.zen
6.300000e+00	2.562999e+02	20150715_gfpWAPLch3_G2G1\MitoSys2\Calibration\mEGFPC1_G2\mEGFP_FCSset1_0_R1_P8_K1_Ch2-Ch1.zen
6.360000e+00	2.631499e+02	20150715_gfpWAPLch3_G2G1\MitoSys2\Calibration\mEGFPC1_G2\mEGFP_FCSset1_0_R1_P8_K1_Ch2-Ch1.zen
6.420000e+00	2.554999e+02	20150715_gfpWAPLch3_G2G1\MitoSys2\Calibration\mEGFPC1_G2\mEGFP_FCSset1_0_R1_P8_K1_Ch2-Ch1.zen
6.480000e+00	2.512999e+02	20150715_gfpWAPLch3_G2G1\MitoSys2\Calibration\mEGFPC1_G2\mEGFP_FCSset1_0_R1_P8_K1_Ch2-Ch1.zen
6.540000e+00	2.480999e+02	20150715_gfpWAPLch3_G2G1\MitoSys2\Calibration\mEGFPC1_G2\mEGFP_FCSset1_0_R1_P8_K1_Ch2-Ch1.zen
6.600000e+00	2.538332e+02	20150715_gfpWAPLch3_G2G1\MitoSys2\Calibration\mEGFPC1_G2\mEGFP_FCSset1_0_R1_P8_K1_Ch2-Ch1.zen
6.660000e+00	2.521832e+02	20150715_gfpWAPLch3_G2G1\MitoSys2\Calibration\mEGFPC1_G2\mEGFP_FCSset1_0_R1_P8_K1_Ch2-Ch1.zen
6.720000e+00	2.558999e+02	20150715_gfpWAPLch3_G2G1\MitoSys2\Calibration\mEGFPC1_G2\mEGFP_FCSset1_0_R1_P8_K1_Ch2-Ch1.zen
6.780000e+00	2.516665e+02	20150715_gfpWAPLch3_G2G1\MitoSys2\Calibration\mEGFPC1_G2\mEGFP_FCSset1_0_R1_P8_K1_Ch2-Ch1.zen
6.840000e+00	2.497165e+02	20150715_gfpWAPLch3_G2G1\MitoSys2\Calibration\mEGFPC1_G2\mEGFP_FCSset1_0_R1_P8_K1_Ch2-Ch1.zen
6.900000e+00	2.649332e+02	20150715_gfpWAPLch3_G2G1\MitoSys2\Calibration\mEGFPC1_G2\mEGFP_FCSset1_0_R1_P8_K1_Ch2-Ch1.zen
6.960000e+00	2.680165e+02	20150715_gfpWAPLch3_G2G1\MitoSys2\Calibration\mEGFPC1_G2\mEGFP_FCSset1_0_R1_P8_K1_Ch2-Ch1.zen
7.020000e+00	2.579499e+02	20150715_gfpWAPLch3_G2G1\MitoSys2\Calibration\mEGFPC1_G2\mEGFP_FCSset1_0_R1_P8_K1_Ch2-Ch1.zen
7.080000e+00	2.487999e+02	20150715_gfpWAPLch3_G2G1\MitoSys2\Calibration\mEGFPC1_G2\mEGFP_FCSset1_0_R1_P8_K1_Ch2-Ch1.zen
7.140000e+00	2.502999e+02	20150715_gfpWAPLch3_G2G1\MitoSys2\Calibration\mEGFPC1_G2\mEGFP_FCSset1_0_R1_P8_K1_Ch2-Ch1.zen
7.200000e+00	2.582665e+02	20150715_gfpWAPLch3_G2G1\MitoSys2\Calibration\mEGFPC1_G2\mEGFP_FCSset1_0_R1_P8_K1_Ch2-Ch1.zen
7.260000e+00	2.452832e+02	20150715_gfpWAPLch3_G2G1\MitoSys2\Calibration\mEGFPC1_G2\mEGFP_FCSset1_0_R1_P8_K1_Ch2-Ch1.zen
7.320000e+00	2.550499e+02	20150715_gfpWAPLch3_G2G1\MitoSys2\Calibration\mEGFPC1_G2\mEGFP_FCSset1_0_R1_P8_K1_Ch2-Ch1.zen
7.380000e+00	2.592499e+02	20150715_gfpWAPLch3_G2G1\MitoSys2\Calibration\mEGFPC1_G2\mEGFP_FCSset1_0_R1_P8_K1_Ch2-Ch1.zen
7.440000e+00	2.567332e+02	20150715_gfpWAPLch3_G2G1\MitoSys2\Calibration\mEGFPC1_G2\mEGFP_FCSset1_0_R1_P8_K1_Ch2-Ch1.zen
7.500000e+00	2.555999e+02	20150715_gfpWAPLch3_G2G1\MitoSys2\Calibration\mEGFPC1_G2\mEGFP_FCSset1_0_R1_P8_K1_Ch2-Ch1.zen
7.560000e+00	2.524665e+02	20150715_gfpWAPLch3_G2G1\MitoSys2\Calibration\mEGFPC1_G2\mEGFP_FCSset1_0_R1_P8_K1_Ch2-Ch1.zen
7.620000e+00	2.581166e+02	20150715_gfpWAPLch3_G2G1\MitoSys2\Calibration\mEGFPC1_G2\mEGFP_FCSset1_0_R1_P8_K1_Ch2-Ch1.zen
7.680000e+00	2.596332e+02	20150715_gfpWAPLch3_G2G1\MitoSys2\Calibration\mEGFPC1_G2\mEGFP_FCSset1_0_R1_P8_K1_Ch2-Ch1.zen
7.740000e+00	2.470332e+02	20150715_gfpWAPLch3_G2G1\MitoSys2\Calibration\mEGFPC1_G2\mEGFP_FCSset1_0_R1_P8_K1_Ch2-Ch1.zen
7.800000e+00	2.554499e+02	20150715_gfpWAPLch3_G2G1\MitoSys2\Calibration\mEGFPC1_G2\mEGFP_FCSset1_0_R1_P8_K1_Ch2-Ch1.zen
7.860000e+00	2.624832e+02	20150715_gfpWAPLch3_G2G1\MitoSys2\Calibration\mEGFPC1_G2\mEGFP_FCSset1_0_R1_P8_K1_Ch2-Ch1.zen
7.920000e+00	2.567165e+02	20150715_gfpWAPLch3_G2G1\MitoSys2\Calibration\mEGFPC1_G2\mEGFP_FCSset1_0_R1_P8_K1_Ch2-Ch1.zen
7.980000e+00	2.497332e+02	20150715_gfpWAPLch3_G2G1\MitoSys2\Calibration\mEGFPC1_G2\mEGFP_FCSset1_0_R1_P8_K1_Ch2-Ch1.zen
8.040000e+00	2.436999e+02	20150715_gfpWAPLch3_G2G1\MitoSys2\Calibration\mEGFPC1_G2\mEGFP_FCSset1_0_R1_P8_K1_Ch2-Ch1.zen
8.100000e+00	2.555832e+02	20150715_gfpWAPLch3_G2G1\MitoSys2\Calibration\mEGFPC1_G2\mEGFP_FCSset1_0_R1_P8_K1_Ch2-Ch1.zen
8.160000e+00	2.522499e+02	20150715_gfpWAPLch3_G2G1\MitoSys2\Calibration\mEGFPC1_G2\mEGFP_FCSset1_0_R1_P8_K1_Ch2-Ch1.zen
8.220000e+00	2.512165e+02	20150715_gfpWAPLch3_G2G1\MitoSys2\Calibration\mEGFPC1_G2\mEGFP_FCSset1_0_R1_P8_K1_Ch2-Ch1.zen
8.280000e+00	2.611832e+02	20150715_gfpWAPLch3_G2G1\MitoSys2\Calibration\mEGFPC1_G2\mEGFP_FCSset1_0_R1_P8_K1_Ch2-Ch1.zen
8.340000e+00	2.505832e+02	20150715_gfpWAPLch3_G2G1\MitoSys2\Calibration\mEGFPC1_G2\mEGFP_FCSset1_0_R1_P8_K1_Ch2-Ch1.zen
8.400000e+00	2.543832e+02	20150715_gfpWAPLch3_G2G1\MitoSys2\Calibration\mEGFPC1_G2\mEGFP_FCSset1_0_R1_P8_K1_Ch2-Ch1.zen
8.460000e+00	2.595832e+02	20150715_gfpWAPLch3_G2G1\MitoSys2\Calibration\mEGFPC1_G2\mEGFP_FCSset1_0_R1_P8_K1_Ch2-Ch1.zen
8.520000e+00	2.506832e+02	20150715_gfpWAPLch3_G2G1\MitoSys2\Calibration\mEGFPC1_G2\mEGFP_FCSset1_0_R1_P8_K1_Ch2-Ch1.zen
8.580000e+00	2.612332e+02	20150715_gfpWAPLch3_G2G1\MitoSys2\Calibration\mEGFPC1_G2\mEGFP_FCSset1_0_R1_P8_K1_Ch2-Ch1.zen
8.640000e+00	2.552165e+02	20150715_gfpWAPLch3_G2G1\MitoSys2\Calibration\mEGFPC1_G2\mEGFP_FCSset1_0_R1_P8_K1_Ch2-Ch1.zen
8.700000e+00	2.502832e+02	20150715_gfpWAPLch3_G2G1\MitoSys2\Calibration\mEGFPC1_G2\mEGFP_FCSset1_0_R1_P8_K1_Ch2-Ch1.zen
8.760000e+00	2.581499e+02	20150715_gfpWAPLch3_G2G1\MitoSys2\Calibration\mEGFPC1_G2\mEGFP_FCSset1_0_R1_P8_K1_Ch2-Ch1.zen
8.820000e+00	2.542499e+02	20150715_gfpWAPLch3_G2G1\MitoSys2\Calibration\mEGFPC1_G2\mEGFP_FCSset1_0_R1_P8_K1_Ch2-Ch1.zen
8.880000e+00	2.518832e+02	20150715_gfpWAPLch3_G2G1\MitoSys2\Calibration\mEGFPC1_G2\mEGFP_FCSset1_0_R1_P8_K1_Ch2-Ch1.zen
8.940000e+00	2.514332e+02	20150715_gfpWAPLch3_G2G1\MitoSys2\Calibration\mEGFPC1_G2\mEGFP_FCSset1_0_R1_P8_K1_Ch2-Ch1.zen
9	2.513332e+02	20150715_gfpWAPLch3_G2G1\MitoSys2\Calibration\mEGFPC1_G2\mEGFP_FCSset1_0_R1_P8_K1_Ch2-Ch1.zen
9.060010e+00	2.576665e+02	20150715_gfpWAPLch3_G2G1\MitoSys2\Calibration\mEGFPC1_G2\mEGFP_FCSset1_0_R1_P8_K1_Ch2-Ch1.zen
9.120000e+00	2.649998e+02	20150715_gfpWAPLch3_G2G1\MitoSys2\Calibration\mEGFPC1_G2\mEGFP_FCSset1_0_R1_P8_K1_Ch2-Ch1.zen
9.180010e+00	2.518999e+02	20150715_gfpWAPLch3_G2G1\MitoSys2\Calibration\mEGFPC1_G2\mEGFP_FCSset1_0_R1_P8_K1_Ch2-Ch1.zen
9.240000e+00	2.579832e+02	20150715_gfpWAPLch3_G2G1\MitoSys2\Calibration\mEGFPC1_G2\mEGFP_FCSset1_0_R1_P8_K1_Ch2-Ch1.zen
9.300000e+00	2.621832e+02	20150715_gfpWAPLch3_G2G1\MitoSys2\Calibration\mEGFPC1_G2\mEGFP_FCSset1_0_R1_P8_K1_Ch2-Ch1.zen
9.360000e+00	2.541499e+02	20150715_gfpWAPLch3_G2G1\MitoSys2\Calibration\mEGFPC1_G2\mEGFP_FCSset1_0_R1_P8_K1_Ch2-Ch1.zen
9.420000e+00	2.563332e+02	20150715_gfpWAPLch3_G2G1\MitoSys2\Calibration\mEGFPC1_G2\mEGFP_FCSset1_0_R1_P8_K1_Ch2-Ch1.zen
9.480010e+00	2.561832e+02	20150715_gfpWAPLch3_G2G1\MitoSys2\Calibration\mEGFPC1_G2\mEGFP_FCSset1_0_R1_P8_K1_Ch2-Ch1.zen
9.540000e+00	2.524499e+02	20150715_gfpWAPLch3_G2G1\MitoSys2\Calibration\mEGFPC1_G2\mEGFP_FCSset1_0_R1_P8_K1_Ch2-Ch1.zen
9.600010e+00	2.461165e+02	20150715_gfpWAPLch3_G2G1\MitoSys2\Calibration\mEGFPC1_G2\mEGFP_FCSset1_0_R1_P8_K1_Ch2-Ch1.zen
9.660000e+00	2.557999e+02	20150715_gfpWAPLch3_G2G1\MitoSys2\Calibration\mEGFPC1_G2\mEGFP_FCSset1_0_R1_P8_K1_Ch2-Ch1.zen
9.720010e+00	2.521499e+02	20150715_gfpWAPLch3_G2G1\MitoSys2\Calibration\mEGFPC1_G2\mEGFP_FCSset1_0_R1_P8_K1_Ch2-Ch1.zen
9.780010e+00	2.544999e+02	20150715_gfpWAPLch3_G2G1\MitoSys2\Calibration\mEGFPC1_G2\mEGFP_FCSset1_0_R1_P8_K1_Ch2-Ch1.zen
9.840000e+00	2.548832e+02	20150715_gfpWAPLch3_G2G1\MitoSys2\Calibration\mEGFPC1_G2\mEGFP_FCSset1_0_R1_P8_K1_Ch2-Ch1.zen
9.900010e+00	2.499999e+02	20150715_gfpWAPLch3_G2G1\MitoSys2\Calibration\mEGFPC1_G2\mEGFP_FCSset1_0_R1_P8_K1_Ch2-Ch1.zen
9.960000e+00	2.479999e+02	20150715_gfpWAPLch3_G2G1\MitoSys2\Calibration\mEGFPC1_G2\mEGFP_FCSset1_0_R1_P8_K1_Ch2-Ch1.zen
1.002001e+01	2.527499e+02	20150715_gfpWAPLch3_G2G1\MitoSys2\Calibration\mEGFPC1_G2\mEGFP_FCSset1_0_R1_P8_K1_Ch2-Ch1.zen
1.008001e+01	2.568999e+02	20150715_gfpWAPLch3_G2G1\MitoSys2\Calibration\mEGFPC1_G2\mEGFP_FCSset1_0_R1_P8_K1_Ch2-Ch1.zen
1.014001e+01	2.534832e+02	20150715_gfpWAPLch3_G2G1\MitoSys2\Calibration\mEGFPC1_G2\mEGFP_FCSset1_0_R1_P8_K1_Ch2-Ch1.zen
1.020001e+01	2.508499e+02	20150715_gfpWAPLch3_G2G1\MitoSys2\Calibration\mEGFPC1_G2\mEGFP_FCSset1_0_R1_P8_K1_Ch2-Ch1.zen
1.026000e+01	2.526999e+02	20150715_gfpWAPLch3_G2G1\MitoSys2\Calibration\mEGFPC1_G2\mEGFP_FCSset1_0_R1_P8_K1_Ch2-Ch1.zen
1.032001e+01	2.492499e+02	20150715_gfpWAPLch3_G2G1\MitoSys2\Calibration\mEGFPC1_G2\mEGFP_FCSset1_0_R1_P8_K1_Ch2-Ch1.zen
1.038001e+01	2.518165e+02	20150715_gfpWAPLch3_G2G1\MitoSys2\Calibration\mEGFPC1_G2\mEGFP_FCSset1_0_R1_P8_K1_Ch2-Ch1.zen
1.044001e+01	2.566665e+02	20150715_gfpWAPLch3_G2G1\MitoSys2\Calibration\mEGFPC1_G2\mEGFP_FCSset1_0_R1_P8_K1_Ch2-Ch1.zen
1.050001e+01	2.549499e+02	20150715_gfpWAPLch3_G2G1\MitoSys2\Calibration\mEGFPC1_G2\mEGFP_FCSset1_0_R1_P8_K1_Ch2-Ch1.zen
1.056001e+01	2.461665e+02	20150715_gfpWAPLch3_G2G1\MitoSys2\Calibration\mEGFPC1_G2\mEGFP_FCSset1_0_R1_P8_K1_Ch2-Ch1.zen
1.062001e+01	2.528499e+02	20150715_gfpWAPLch3_G2G1\MitoSys2\Calibration\mEGFPC1_G2\mEGFP_FCSset1_0_R1_P8_K1_Ch2-Ch1.zen
1.068001e+01	2.477165e+02	20150715_gfpWAPLch3_G2G1\MitoSys2\Calibration\mEGFPC1_G2\mEGFP_FCSset1_0_R1_P8_K1_Ch2-Ch1.zen
1.074001e+01	2.561166e+02	20150715_gfpWAPLch3_G2G1\MitoSys2\Calibration\mEGFPC1_G2\mEGFP_FCSset1_0_R1_P8_K1_Ch2-Ch1.zen
1.080001e+01	2.611999e+02	20150715_gfpWAPLch3_G2G1\MitoSys2\Calibration\mEGFPC1_G2\mEGFP_FCSset1_0_R1_P8_K1_Ch2-Ch1.zen
1.086001e+01	2.537999e+02	20150715_gfpWAPLch3_G2G1\MitoSys2\Calibration\mEGFPC1_G2\mEGFP_FCSset1_0_R1_P8_K1_Ch2-Ch1.zen
1.092001e+01	2.615165e+02	20150715_gfpWAPLch3_G2G1\MitoSys2\Calibration\mEGFPC1_G2\mEGFP_FCSset1_0_R1_P8_K1_Ch2-Ch1.zen
1.098001e+01	2.484332e+02	20150715_gfpWAPLch3_G2G1\MitoSys2\Calibration\mEGFPC1_G2\mEGFP_FCSset1_0_R1_P8_K1_Ch2-Ch1.zen
1.104001e+01	2.620832e+02	20150715_gfpWAPLch3_G2G1\MitoSys2\Calibration\mEGFPC1_G2\mEGFP_FCSset1_0_R1_P8_K1_Ch2-Ch1.zen
1.110001e+01	2.460832e+02	20150715_gfpWAPLch3_G2G1\MitoSys2\Calibration\mEGFPC1_G2\mEGFP_FCSset1_0_R1_P8_K1_Ch2-Ch1.zen
1.116001e+01	2.535165e+02	20150715_gfpWAPLch3_G2G1\MitoSys2\Calibration\mEGFPC1_G2\mEGFP_FCSset1_0_R1_P8_K1_Ch2-Ch1.zen
1.122001e+01	2.626499e+02	20150715_gfpWAPLch3_G2G1\MitoSys2\Calibration\mEGFPC1_G2\mEGFP_FCSset1_0_R1_P8_K1_Ch2-Ch1.zen
1.128001e+01	2.593332e+02	20150715_gfpWAPLch3_G2G1\MitoSys2\Calibration\mEGFPC1_G2\mEGFP_FCSset1_0_R1_P8_K1_Ch2-Ch1.zen
1.134001e+01	2.577332e+02	20150715_gfpWAPLch3_G2G1\MitoSys2\Calibration\mEGFPC1_G2\mEGFP_FCSset1_0_R1_P8_K1_Ch2-Ch1.zen
1.140001e+01	2.513832e+02	20150715_gfpWAPLch3_G2G1\MitoSys2\Calibration\mEGFPC1_G2\mEGFP_FCSset1_0_R1_P8_K1_Ch2-Ch1.zen
1.146001e+01	2.592332e+02	20150715_gfpWAPLch3_G2G1\MitoSys2\Calibration\mEGFPC1_G2\mEGFP_FCSset1_0_R1_P8_K1_Ch2-Ch1.zen
1.152001e+01	2.512332e+02	20150715_gfpWAPLch3_G2G1\MitoSys2\Calibration\mEGFPC1_G2\mEGFP_FCSset1_0_R1_P8_K1_Ch2-Ch1.zen
1.158001e+01	2.505332e+02	20150715_gfpWAPLch3_G2G1\MitoSys2\Calibration\mEGFPC1_G2\mEGFP_FCSset1_0_R1_P8_K1_Ch2-Ch1.zen
1.164001e+01	2.504999e+02	20150715_gfpWAPLch3_G2G1\MitoSys2\Calibration\mEGFPC1_G2\mEGFP_FCSset1_0_R1_P8_K1_Ch2-Ch1.zen
1.170001e+01	2.563165e+02	20150715_gfpWAPLch3_G2G1\MitoSys2\Calibration\mEGFPC1_G2\mEGFP_FCSset1_0_R1_P8_K1_Ch2-Ch1.zen
1.176001e+01	2.640832e+02	20150715_gfpWAPLch3_G2G1\MitoSys2\Calibration\mEGFPC1_G2\mEGFP_FCSset1_0_R1_P8_K1_Ch2-Ch1.zen
1.182001e+01	2.574832e+02	20150715_gfpWAPLch3_G2G1\MitoSys2\Calibration\mEGFPC1_G2\mEGFP_FCSset1_0_R1_P8_K1_Ch2-Ch1.zen
1.188001e+01	2.575999e+02	20150715_gfpWAPLch3_G2G1\MitoSys2\Calibration\mEGFPC1_G2\mEGFP_FCSset1_0_R1_P8_K1_Ch2-Ch1.zen
1.194001e+01	2.549832e+02	20150715_gfpWAPLch3_G2G1\MitoSys2\Calibration\mEGFPC1_G2\mEGFP_FCSset1_0_R1_P8_K1_Ch2-Ch1.zen
1.200001e+01	2.559499e+02	20150715_gfpWAPLch3_G2G1\MitoSys2\Calibration\mEGFPC1_G2\mEGFP_FCSset1_0_R1_P8_K1_Ch2-Ch1.zen
1.206001e+01	2.574999e+02	20150715_gfpWAPLch3_G2G1\MitoSys2\Calibration\mEGFPC1_G2\mEGFP_FCSset1_0_R1_P8_K1_Ch2-Ch1.zen
1.212001e+01	2.603165e+02	20150715_gfpWAPLch3_G2G1\MitoSys2\Calibration\mEGFPC1_G2\mEGFP_FCSset1_0_R1_P8_K1_Ch2-Ch1.zen
1.218001e+01	2.546665e+02	20150715_gfpWAPLch3_G2G1\MitoSys2\Calibration\mEGFPC1_G2\mEGFP_FCSset1_0_R1_P8_K1_Ch2-Ch1.zen
1.224001e+01	2.563332e+02	20150715_gfpWAPLch3_G2G1\MitoSys2\Calibration\mEGFPC1_G2\mEGFP_FCSset1_0_R1_P8_K1_Ch2-Ch1.zen
1.230001e+01	2.553999e+02	20150715_gfpWAPLch3_G2G1\MitoSys2\Calibration\mEGFPC1_G2\mEGFP_FCSset1_0_R1_P8_K1_Ch2-Ch1.zen
1.236001e+01	2.459999e+02	20150715_gfpWAPLch3_G2G1\MitoSys2\Calibration\mEGFPC1_G2\mEGFP_FCSset1_0_R1_P8_K1_Ch2-Ch1.zen
1.242001e+01	2.523832e+02	20150715_gfpWAPLch3_G2G1\MitoSys2\Calibration\mEGFPC1_G2\mEGFP_FCSset1_0_R1_P8_K1_Ch2-Ch1.zen
1.248001e+01	2.600499e+02	20150715_gfpWAPLch3_G2G1\MitoSys2\Calibration\mEGFPC1_G2\mEGFP_FCSset1_0_R1_P8_K1_Ch2-Ch1.zen
1.254001e+01	2.556499e+02	20150715_gfpWAPLch3_G2G1\MitoSys2\Calibration\mEGFPC1_G2\mEGFP_FCSset1_0_R1_P8_K1_Ch2-Ch1.zen
1.260001e+01	2.616165e+02	20150715_gfpWAPLch3_G2G1\MitoSys2\Calibration\mEGFPC1_G2\mEGFP_FCSset1_0_R1_P8_K1_Ch2-Ch1.zen
1.266001e+01	2.552332e+02	20150715_gfpWAPLch3_G2G1\MitoSys2\Calibration\mEGFPC1_G2\mEGFP_FCSset1_0_R1_P8_K1_Ch2-Ch1.zen
1.272001e+01	2.588332e+02	20150715_gfpWAPLch3_G2G1\MitoSys2\Calibration\mEGFPC1_G2\mEGFP_FCSset1_0_R1_P8_K1_Ch2-Ch1.zen
1.278001e+01	2.613332e+02	20150715_gfpWAPLch3_G2G1\MitoSys2\Calibration\mEGFPC1_G2\mEGFP_FCSset1_0_R1_P8_K1_Ch2-Ch1.zen
1.284001e+01	2.599999e+02	20150715_gfpWAPLch3_G2G1\MitoSys2\Calibration\mEGFPC1_G2\mEGFP_FCSset1_0_R1_P8_K1_Ch2-Ch1.zen
1.290001e+01	2.500832e+02	20150715_gfpWAPLch3_G2G1\MitoSys2\Calibration\mEGFPC1_G2\mEGFP_FCSset1_0_R1_P8_K1_Ch2-Ch1.zen
1.296001e+01	2.470665e+02	20150715_gfpWAPLch3_G2G1\MitoSys2\Calibration\mEGFPC1_G2\mEGFP_FCSset1_0_R1_P8_K1_Ch2-Ch1.zen
1.302001e+01	2.519665e+02	20150715_gfpWAPLch3_G2G1\MitoSys2\Calibration\mEGFPC1_G2\mEGFP_FCSset1_0_R1_P8_K1_Ch2-Ch1.zen
1.308001e+01	2.534665e+02	20150715_gfpWAPLch3_G2G1\MitoSys2\Calibration\mEGFPC1_G2\mEGFP_FCSset1_0_R1_P8_K1_Ch2-Ch1.zen
1.314001e+01	2.498332e+02	20150715_gfpWAPLch3_G2G1\MitoSys2\Calibration\mEGFPC1_G2\mEGFP_FCSset1_0_R1_P8_K1_Ch2-Ch1.zen
1.320001e+01	2.577332e+02	20150715_gfpWAPLch3_G2G1\MitoSys2\Calibration\mEGFPC1_G2\mEGFP_FCSset1_0_R1_P8_K1_Ch2-Ch1.zen
1.326001e+01	2.622165e+02	20150715_gfpWAPLch3_G2G1\MitoSys2\Calibration\mEGFPC1_G2\mEGFP_FCSset1_0_R1_P8_K1_Ch2-Ch1.zen
1.332001e+01	2.557499e+02	20150715_gfpWAPLch3_G2G1\MitoSys2\Calibration\mEGFPC1_G2\mEGFP_FCSset1_0_R1_P8_K1_Ch2-Ch1.zen
1.338001e+01	2.543165e+02	20150715_gfpWAPLch3_G2G1\MitoSys2\Calibration\mEGFPC1_G2\mEGFP_FCSset1_0_R1_P8_K1_Ch2-Ch1.zen
1.344001e+01	2.493832e+02	20150715_gfpWAPLch3_G2G1\MitoSys2\Calibration\mEGFPC1_G2\mEGFP_FCSset1_0_R1_P8_K1_Ch2-Ch1.zen
1.350001e+01	2.531832e+02	20150715_gfpWAPLch3_G2G1\MitoSys2\Calibration\mEGFPC1_G2\mEGFP_FCSset1_0_R1_P8_K1_Ch2-Ch1.zen
1.356001e+01	2.562332e+02	20150715_gfpWAPLch3_G2G1\MitoSys2\Calibration\mEGFPC1_G2\mEGFP_FCSset1_0_R1_P8_K1_Ch2-Ch1.zen
1.362001e+01	2.538665e+02	20150715_gfpWAPLch3_G2G1\MitoSys2\Calibration\mEGFPC1_G2\mEGFP_FCSset1_0_R1_P8_K1_Ch2-Ch1.zen
1.368001e+01	2.470999e+02	20150715_gfpWAPLch3_G2G1\MitoSys2\Calibration\mEGFPC1_G2\mEGFP_FCSset1_0_R1_P8_K1_Ch2-Ch1.zen
1.374001e+01	2.506165e+02	20150715_gfpWAPLch3_G2G1\MitoSys2\Calibration\mEGFPC1_G2\mEGFP_FCSset1_0_R1_P8_K1_Ch2-Ch1.zen
1.380001e+01	2.509165e+02	20150715_gfpWAPLch3_G2G1\MitoSys2\Calibration\mEGFPC1_G2\mEGFP_FCSset1_0_R1_P8_K1_Ch2-Ch1.zen
1.386001e+01	2.479665e+02	20150715_gfpWAPLch3_G2G1\MitoSys2\Calibration\mEGFPC1_G2\mEGFP_FCSset1_0_R1_P8_K1_Ch2-Ch1.zen
1.392001e+01	2.558832e+02	20150715_gfpWAPLch3_G2G1\MitoSys2\Calibration\mEGFPC1_G2\mEGFP_FCSset1_0_R1_P8_K1_Ch2-Ch1.zen
1.398001e+01	2.465665e+02	20150715_gfpWAPLch3_G2G1\MitoSys2\Calibration\mEGFPC1_G2\mEGFP_FCSset1_0_R1_P8_K1_Ch2-Ch1.zen
1.404001e+01	2.525332e+02	20150715_gfpWAPLch3_G2G1\MitoSys2\Calibration\mEGFPC1_G2\mEGFP_FCSset1_0_R1_P8_K1_Ch2-Ch1.zen
1.410001e+01	2.561499e+02	20150715_gfpWAPLch3_G2G1\MitoSys2\Calibration\mEGFPC1_G2\mEGFP_FCSset1_0_R1_P8_K1_Ch2-Ch1.zen
1.416001e+01	2.462499e+02	20150715_gfpWAPLch3_G2G1\MitoSys2\Calibration\mEGFPC1_G2\mEGFP_FCSset1_0_R1_P8_K1_Ch2-Ch1.zen
1.422001e+01	2.547999e+02	20150715_gfpWAPLch3_G2G1\MitoSys2\Calibration\mEGFPC1_G2\mEGFP_FCSset1_0_R1_P8_K1_Ch2-Ch1.zen
1.428001e+01	2.529832e+02	20150715_gfpWAPLch3_G2G1\MitoSys2\Calibration\mEGFPC1_G2\mEGFP_FCSset1_0_R1_P8_K1_Ch2-Ch1.zen
1.434001e+01	2.519165e+02	20150715_gfpWAPLch3_G2G1\MitoSys2\Calibration\mEGFPC1_G2\mEGFP_FCSset1_0_R1_P8_K1_Ch2-Ch1.zen
1.440001e+01	2.518999e+02	20150715_gfpWAPLch3_G2G1\MitoSys2\Calibration\mEGFPC1_G2\mEGFP_FCSset1_0_R1_P8_K1_Ch2-Ch1.zen
1.446001e+01	2.567665e+02	20150715_gfpWAPLch3_G2G1\MitoSys2\Calibration\mEGFPC1_G2\mEGFP_FCSset1_0_R1_P8_K1_Ch2-Ch1.zen
1.452001e+01	2.548999e+02	20150715_gfpWAPLch3_G2G1\MitoSys2\Calibration\mEGFPC1_G2\mEGFP_FCSset1_0_R1_P8_K1_Ch2-Ch1.zen
1.458001e+01	2.607832e+02	20150715_gfpWAPLch3_G2G1\MitoSys2\Calibration\mEGFPC1_G2\mEGFP_FCSset1_0_R1_P8_K1_Ch2-Ch1.zen
1.464001e+01	2.562832e+02	20150715_gfpWAPLch3_G2G1\MitoSys2\Calibration\mEGFPC1_G2\mEGFP_FCSset1_0_R1_P8_K1_Ch2-Ch1.zen
1.470001e+01	2.594832e+02	20150715_gfpWAPLch3_G2G1\MitoSys2\Calibration\mEGFPC1_G2\mEGFP_FCSset1_0_R1_P8_K1_Ch2-Ch1.zen
1.476001e+01	2.521832e+02	20150715_gfpWAPLch3_G2G1\MitoSys2\Calibration\mEGFPC1_G2\mEGFP_FCSset1_0_R1_P8_K1_Ch2-Ch1.zen
1.482001e+01	2.576999e+02	20150715_gfpWAPLch3_G2G1\MitoSys2\Calibration\mEGFPC1_G2\mEGFP_FCSset1_0_R1_P8_K1_Ch2-Ch1.zen
1.488001e+01	2.472165e+02	20150715_gfpWAPLch3_G2G1\MitoSys2\Calibration\mEGFPC1_G2\mEGFP_FCSset1_0_R1_P8_K1_Ch2-Ch1.zen
1.494001e+01	2.568999e+02	20150715_gfpWAPLch3_G2G1\MitoSys2\Calibration\mEGFPC1_G2\mEGFP_FCSset1_0_R1_P8_K1_Ch2-Ch1.zen
1.500001e+01	2.514832e+02	20150715_gfpWAPLch3_G2G1\MitoSys2\Calibration\mEGFPC1_G2\mEGFP_FCSset1_0_R1_P8_K1_Ch2-Ch1.zen
1.506001e+01	2.479332e+02	20150715_gfpWAPLch3_G2G1\MitoSys2\Calibration\mEGFPC1_G2\mEGFP_FCSset1_0_R1_P8_K1_Ch2-Ch1.zen
1.512001e+01	2.550332e+02	20150715_gfpWAPLch3_G2G1\MitoSys2\Calibration\mEGFPC1_G2\mEGFP_FCSset1_0_R1_P8_K1_Ch2-Ch1.zen
1.518001e+01	2.480832e+02	20150715_gfpWAPLch3_G2G1\MitoSys2\Calibration\mEGFPC1_G2\mEGFP_FCSset1_0_R1_P8_K1_Ch2-Ch1.zen
1.524001e+01	2.498499e+02	20150715_gfpWAPLch3_G2G1\MitoSys2\Calibration\mEGFPC1_G2\mEGFP_FCSset1_0_R1_P8_K1_Ch2-Ch1.zen
1.530001e+01	2.531332e+02	20150715_gfpWAPLch3_G2G1\MitoSys2\Calibration\mEGFPC1_G2\mEGFP_FCSset1_0_R1_P8_K1_Ch2-Ch1.zen
1.536001e+01	2.527999e+02	20150715_gfpWAPLch3_G2G1\MitoSys2\Calibration\mEGFPC1_G2\mEGFP_FCSset1_0_R1_P8_K1_Ch2-Ch1.zen
1.542001e+01	2.522165e+02	20150715_gfpWAPLch3_G2G1\MitoSys2\Calibration\mEGFPC1_G2\mEGFP_FCSset1_0_R1_P8_K1_Ch2-Ch1.zen
1.548001e+01	2.566499e+02	20150715_gfpWAPLch3_G2G1\MitoSys2\Calibration\mEGFPC1_G2\mEGFP_FCSset1_0_R1_P8_K1_Ch2-Ch1.zen
1.554001e+01	2.480832e+02	20150715_gfpWAPLch3_G2G1\MitoSys2\Calibration\mEGFPC1_G2\mEGFP_FCSset1_0_R1_P8_K1_Ch2-Ch1.zen
1.560001e+01	2.495832e+02	20150715_gfpWAPLch3_G2G1\MitoSys2\Calibration\mEGFPC1_G2\mEGFP_FCSset1_0_R1_P8_K1_Ch2-Ch1.zen
1.566001e+01	2.549499e+02	20150715_gfpWAPLch3_G2G1\MitoSys2\Calibration\mEGFPC1_G2\mEGFP_FCSset1_0_R1_P8_K1_Ch2-Ch1.zen
1.572001e+01	2.535665e+02	20150715_gfpWAPLch3_G2G1\MitoSys2\Calibration\mEGFPC1_G2\mEGFP_FCSset1_0_R1_P8_K1_Ch2-Ch1.zen
1.578001e+01	2.535999e+02	20150715_gfpWAPLch3_G2G1\MitoSys2\Calibration\mEGFPC1_G2\mEGFP_FCSset1_0_R1_P8_K1_Ch2-Ch1.zen
1.584001e+01	2.458665e+02	20150715_gfpWAPLch3_G2G1\MitoSys2\Calibration\mEGFPC1_G2\mEGFP_FCSset1_0_R1_P8_K1_Ch2-Ch1.zen
1.590001e+01	2.549832e+02	20150715_gfpWAPLch3_G2G1\MitoSys2\Calibration\mEGFPC1_G2\mEGFP_FCSset1_0_R1_P8_K1_Ch2-Ch1.zen
1.596001e+01	2.487999e+02	20150715_gfpWAPLch3_G2G1\MitoSys2\Calibration\mEGFPC1_G2\mEGFP_FCSset1_0_R1_P8_K1_Ch2-Ch1.zen
1.602001e+01	2.509499e+02	20150715_gfpWAPLch3_G2G1\MitoSys2\Calibration\mEGFPC1_G2\mEGFP_FCSset1_0_R1_P8_K1_Ch2-Ch1.zen
1.608001e+01	2.551832e+02	20150715_gfpWAPLch3_G2G1\MitoSys2\Calibration\mEGFPC1_G2\mEGFP_FCSset1_0_R1_P8_K1_Ch2-Ch1.zen
1.614001e+01	2.510499e+02	20150715_gfpWAPLch3_G2G1\MitoSys2\Calibration\mEGFPC1_G2\mEGFP_FCSset1_0_R1_P8_K1_Ch2-Ch1.zen
1.620001e+01	2.518332e+02	20150715_gfpWAPLch3_G2G1\MitoSys2\Calibration\mEGFPC1_G2\mEGFP_FCSset1_0_R1_P8_K1_Ch2-Ch1.zen
1.626001e+01	2.604832e+02	20150715_gfpWAPLch3_G2G1\MitoSys2\Calibration\mEGFPC1_G2\mEGFP_FCSset1_0_R1_P8_K1_Ch2-Ch1.zen
1.632001e+01	2.562499e+02	20150715_gfpWAPLch3_G2G1\MitoSys2\Calibration\mEGFPC1_G2\mEGFP_FCSset1_0_R1_P8_K1_Ch2-Ch1.zen
1.638001e+01	2.537832e+02	20150715_gfpWAPLch3_G2G1\MitoSys2\Calibration\mEGFPC1_G2\mEGFP_FCSset1_0_R1_P8_K1_Ch2-Ch1.zen
1.644001e+01	2.530665e+02	20150715_gfpWAPLch3_G2G1\MitoSys2\Calibration\mEGFPC1_G2\mEGFP_FCSset1_0_R1_P8_K1_Ch2-Ch1.zen
1.650001e+01	2.498665e+02	20150715_gfpWAPLch3_G2G1\MitoSys2\Calibration\mEGFPC1_G2\mEGFP_FCSset1_0_R1_P8_K1_Ch2-Ch1.zen
1.656001e+01	2.597499e+02	20150715_gfpWAPLch3_G2G1\MitoSys2\Calibration\mEGFPC1_G2\mEGFP_FCSset1_0_R1_P8_K1_Ch2-Ch1.zen
1.662001e+01	2.501499e+02	20150715_gfpWAPLch3_G2G1\MitoSys2\Calibration\mEGFPC1_G2\mEGFP_FCSset1_0_R1_P8_K1_Ch2-Ch1.zen
1.668001e+01	2.508499e+02	20150715_gfpWAPLch3_G2G1\MitoSys2\Calibration\mEGFPC1_G2\mEGFP_FCSset1_0_R1_P8_K1_Ch2-Ch1.zen
1.674001e+01	2.571332e+02	20150715_gfpWAPLch3_G2G1\MitoSys2\Calibration\mEGFPC1_G2\mEGFP_FCSset1_0_R1_P8_K1_Ch2-Ch1.zen
1.680001e+01	2.565999e+02	20150715_gfpWAPLch3_G2G1\MitoSys2\Calibration\mEGFPC1_G2\mEGFP_FCSset1_0_R1_P8_K1_Ch2-Ch1.zen
1.686001e+01	2.505665e+02	20150715_gfpWAPLch3_G2G1\MitoSys2\Calibration\mEGFPC1_G2\mEGFP_FCSset1_0_R1_P8_K1_Ch2-Ch1.zen
1.692001e+01	2.527332e+02	20150715_gfpWAPLch3_G2G1\MitoSys2\Calibration\mEGFPC1_G2\mEGFP_FCSset1_0_R1_P8_K1_Ch2-Ch1.zen
1.698001e+01	2.529832e+02	20150715_gfpWAPLch3_G2G1\MitoSys2\Calibration\mEGFPC1_G2\mEGFP_FCSset1_0_R1_P8_K1_Ch2-Ch1.zen
1.704001e+01	2.542665e+02	20150715_gfpWAPLch3_G2G1\MitoSys2\Calibration\mEGFPC1_G2\mEGFP_FCSset1_0_R1_P8_K1_Ch2-Ch1.zen
1.710001e+01	2.520499e+02	20150715_gfpWAPLch3_G2G1\MitoSys2\Calibration\mEGFPC1_G2\mEGFP_FCSset1_0_R1_P8_K1_Ch2-Ch1.zen
1.716001e+01	2.548832e+02	20150715_gfpWAPLch3_G2G1\MitoSys2\Calibration\mEGFPC1_G2\mEGFP_FCSset1_0_R1_P8_K1_Ch2-Ch1.zen
1.722001e+01	2.469665e+02	20150715_gfpWAPLch3_G2G1\MitoSys2\Calibration\mEGFPC1_G2\mEGFP_FCSset1_0_R1_P8_K1_Ch2-Ch1.zen
1.728001e+01	2.556999e+02	20150715_gfpWAPLch3_G2G1\MitoSys2\Calibration\mEGFPC1_G2\mEGFP_FCSset1_0_R1_P8_K1_Ch2-Ch1.zen
1.734001e+01	2.505165e+02	20150715_gfpWAPLch3_G2G1\MitoSys2\Calibration\mEGFPC1_G2\mEGFP_FCSset1_0_R1_P8_K1_Ch2-Ch1.zen
1.740001e+01	2.542499e+02	20150715_gfpWAPLch3_G2G1\MitoSys2\Calibration\mEGFPC1_G2\mEGFP_FCSset1_0_R1_P8_K1_Ch2-Ch1.zen
1.746001e+01	2.591166e+02	20150715_gfpWAPLch3_G2G1\MitoSys2\Calibration\mEGFPC1_G2\mEGFP_FCSset1_0_R1_P8_K1_Ch2-Ch1.zen
1.752001e+01	2.508832e+02	20150715_gfpWAPLch3_G2G1\MitoSys2\Calibration\mEGFPC1_G2\mEGFP_FCSset1_0_R1_P8_K1_Ch2-Ch1.zen
1.758001e+01	2.529665e+02	20150715_gfpWAPLch3_G2G1\MitoSys2\Calibration\mEGFPC1_G2\mEGFP_FCSset1_0_R1_P8_K1_Ch2-Ch1.zen
1.764001e+01	2.562999e+02	20150715_gfpWAPLch3_G2G1\MitoSys2\Calibration\mEGFPC1_G2\mEGFP_FCSset1_0_R1_P8_K1_Ch2-Ch1.zen
1.770001e+01	2.547999e+02	20150715_gfpWAPLch3_G2G1\MitoSys2\Calibration\mEGFPC1_G2\mEGFP_FCSset1_0_R1_P8_K1_Ch2-Ch1.zen
1.776001e+01	2.540165e+02	20150715_gfpWAPLch3_G2G1\MitoSys2\Calibration\mEGFPC1_G2\mEGFP_FCSset1_0_R1_P8_K1_Ch2-Ch1.zen
1.782001e+01	2.567499e+02	20150715_gfpWAPLch3_G2G1\MitoSys2\Calibration\mEGFPC1_G2\mEGFP_FCSset1_0_R1_P8_K1_Ch2-Ch1.zen
1.788001e+01	2.537332e+02	20150715_gfpWAPLch3_G2G1\MitoSys2\Calibration\mEGFPC1_G2\mEGFP_FCSset1_0_R1_P8_K1_Ch2-Ch1.zen
1.794001e+01	2.570832e+02	20150715_gfpWAPLch3_G2G1\MitoSys2\Calibration\mEGFPC1_G2\mEGFP_FCSset1_0_R1_P8_K1_Ch2-Ch1.zen
1.800001e+01	2.599999e+02	20150715_gfpWAPLch3_G2G1\MitoSys2\Calibration\mEGFPC1_G2\mEGFP_FCSset1_0_R1_P8_K1_Ch2-Ch1.zen
1.806001e+01	2.575499e+02	20150715_gfpWAPLch3_G2G1\MitoSys2\Calibration\mEGFPC1_G2\mEGFP_FCSset1_0_R1_P8_K1_Ch2-Ch1.zen
1.812001e+01	2.527665e+02	20150715_gfpWAPLch3_G2G1\MitoSys2\Calibration\mEGFPC1_G2\mEGFP_FCSset1_0_R1_P8_K1_Ch2-Ch1.zen
1.818001e+01	2.498165e+02	20150715_gfpWAPLch3_G2G1\MitoSys2\Calibration\mEGFPC1_G2\mEGFP_FCSset1_0_R1_P8_K1_Ch2-Ch1.zen
1.824001e+01	2.601165e+02	20150715_gfpWAPLch3_G2G1\MitoSys2\Calibration\mEGFPC1_G2\mEGFP_FCSset1_0_R1_P8_K1_Ch2-Ch1.zen
1.830001e+01	2.526332e+02	20150715_gfpWAPLch3_G2G1\MitoSys2\Calibration\mEGFPC1_G2\mEGFP_FCSset1_0_R1_P8_K1_Ch2-Ch1.zen
1.836001e+01	2.618832e+02	20150715_gfpWAPLch3_G2G1\MitoSys2\Calibration\mEGFPC1_G2\mEGFP_FCSset1_0_R1_P8_K1_Ch2-Ch1.zen
1.842001e+01	2.498665e+02	20150715_gfpWAPLch3_G2G1\MitoSys2\Calibration\mEGFPC1_G2\mEGFP_FCSset1_0_R1_P8_K1_Ch2-Ch1.zen
1.848001e+01	2.509332e+02	20150715_gfpWAPLch3_G2G1\MitoSys2\Calibration\mEGFPC1_G2\mEGFP_FCSset1_0_R1_P8_K1_Ch2-Ch1.zen
1.854001e+01	2.521999e+02	20150715_gfpWAPLch3_G2G1\MitoSys2\Calibration\mEGFPC1_G2\mEGFP_FCSset1_0_R1_P8_K1_Ch2-Ch1.zen
1.860001e+01	2.592332e+02	20150715_gfpWAPLch3_G2G1\MitoSys2\Calibration\mEGFPC1_G2\mEGFP_FCSset1_0_R1_P8_K1_Ch2-Ch1.zen
1.866001e+01	2.495665e+02	20150715_gfpWAPLch3_G2G1\MitoSys2\Calibration\mEGFPC1_G2\mEGFP_FCSset1_0_R1_P8_K1_Ch2-Ch1.zen
1.872001e+01	2.497999e+02	20150715_gfpWAPLch3_G2G1\MitoSys2\Calibration\mEGFPC1_G2\mEGFP_FCSset1_0_R1_P8_K1_Ch2-Ch1.zen
1.878001e+01	2.518665e+02	20150715_gfpWAPLch3_G2G1\MitoSys2\Calibration\mEGFPC1_G2\mEGFP_FCSset1_0_R1_P8_K1_Ch2-Ch1.zen
1.884001e+01	2.509999e+02	20150715_gfpWAPLch3_G2G1\MitoSys2\Calibration\mEGFPC1_G2\mEGFP_FCSset1_0_R1_P8_K1_Ch2-Ch1.zen
1.890001e+01	2.663832e+02	20150715_gfpWAPLch3_G2G1\MitoSys2\Calibration\mEGFPC1_G2\mEGFP_FCSset1_0_R1_P8_K1_Ch2-Ch1.zen
1.896001e+01	2.606832e+02	20150715_gfpWAPLch3_G2G1\MitoSys2\Calibration\mEGFPC1_G2\mEGFP_FCSset1_0_R1_P8_K1_Ch2-Ch1.zen
1.902001e+01	2.529832e+02	20150715_gfpWAPLch3_G2G1\MitoSys2\Calibration\mEGFPC1_G2\mEGFP_FCSset1_0_R1_P8_K1_Ch2-Ch1.zen
1.908001e+01	2.533999e+02	20150715_gfpWAPLch3_G2G1\MitoSys2\Calibration\mEGFPC1_G2\mEGFP_FCSset1_0_R1_P8_K1_Ch2-Ch1.zen
1.914001e+01	2.572999e+02	20150715_gfpWAPLch3_G2G1\MitoSys2\Calibration\mEGFPC1_G2\mEGFP_FCSset1_0_R1_P8_K1_Ch2-Ch1.zen
1.920001e+01	2.632499e+02	20150715_gfpWAPLch3_G2G1\MitoSys2\Calibration\mEGFPC1_G2\mEGFP_FCSset1_0_R1_P8_K1_Ch2-Ch1.zen
1.926001e+01	2.566332e+02	20150715_gfpWAPLch3_G2G1\MitoSys2\Calibration\mEGFPC1_G2\mEGFP_FCSset1_0_R1_P8_K1_Ch2-Ch1.zen
1.932001e+01	2.573499e+02	20150715_gfpWAPLch3_G2G1\MitoSys2\Calibration\mEGFPC1_G2\mEGFP_FCSset1_0_R1_P8_K1_Ch2-Ch1.zen
1.938001e+01	2.508999e+02	20150715_gfpWAPLch3_G2G1\MitoSys2\Calibration\mEGFPC1_G2\mEGFP_FCSset1_0_R1_P8_K1_Ch2-Ch1.zen
1.944001e+01	2.525165e+02	20150715_gfpWAPLch3_G2G1\MitoSys2\Calibration\mEGFPC1_G2\mEGFP_FCSset1_0_R1_P8_K1_Ch2-Ch1.zen
1.950001e+01	2.513499e+02	20150715_gfpWAPLch3_G2G1\MitoSys2\Calibration\mEGFPC1_G2\mEGFP_FCSset1_0_R1_P8_K1_Ch2-Ch1.zen
1.956001e+01	2.549499e+02	20150715_gfpWAPLch3_G2G1\MitoSys2\Calibration\mEGFPC1_G2\mEGFP_FCSset1_0_R1_P8_K1_Ch2-Ch1.zen
1.962001e+01	2.637165e+02	20150715_gfpWAPLch3_G2G1\MitoSys2\Calibration\mEGFPC1_G2\mEGFP_FCSset1_0_R1_P8_K1_Ch2-Ch1.zen
1.968001e+01	2.443665e+02	20150715_gfpWAPLch3_G2G1\MitoSys2\Calibration\mEGFPC1_G2\mEGFP_FCSset1_0_R1_P8_K1_Ch2-Ch1.zen
1.974001e+01	2.577832e+02	20150715_gfpWAPLch3_G2G1\MitoSys2\Calibration\mEGFPC1_G2\mEGFP_FCSset1_0_R1_P8_K1_Ch2-Ch1.zen
1.980001e+01	2.521499e+02	20150715_gfpWAPLch3_G2G1\MitoSys2\Calibration\mEGFPC1_G2\mEGFP_FCSset1_0_R1_P8_K1_Ch2-Ch1.zen
1.986001e+01	2.528499e+02	20150715_gfpWAPLch3_G2G1\MitoSys2\Calibration\mEGFPC1_G2\mEGFP_FCSset1_0_R1_P8_K1_Ch2-Ch1.zen
1.992001e+01	2.619332e+02	20150715_gfpWAPLch3_G2G1\MitoSys2\Calibration\mEGFPC1_G2\mEGFP_FCSset1_0_R1_P8_K1_Ch2-Ch1.zen
1.998001e+01	2.569165e+02	20150715_gfpWAPLch3_G2G1\MitoSys2\Calibration\mEGFPC1_G2\mEGFP_FCSset1_0_R1_P8_K1_Ch2-Ch1.zen
2.004001e+01	2.522499e+02	20150715_gfpWAPLch3_G2G1\MitoSys2\Calibration\mEGFPC1_G2\mEGFP_FCSset1_0_R1_P8_K1_Ch2-Ch1.zen
2.010001e+01	2.577999e+02	20150715_gfpWAPLch3_G2G1\MitoSys2\Calibration\mEGFPC1_G2\mEGFP_FCSset1_0_R1_P8_K1_Ch2-Ch1.zen
2.016001e+01	2.511832e+02	20150715_gfpWAPLch3_G2G1\MitoSys2\Calibration\mEGFPC1_G2\mEGFP_FCSset1_0_R1_P8_K1_Ch2-Ch1.zen
2.022001e+01	2.586499e+02	20150715_gfpWAPLch3_G2G1\MitoSys2\Calibration\mEGFPC1_G2\mEGFP_FCSset1_0_R1_P8_K1_Ch2-Ch1.zen
2.028001e+01	2.524999e+02	20150715_gfpWAPLch3_G2G1\MitoSys2\Calibration\mEGFPC1_G2\mEGFP_FCSset1_0_R1_P8_K1_Ch2-Ch1.zen
2.034001e+01	2.534832e+02	20150715_gfpWAPLch3_G2G1\MitoSys2\Calibration\mEGFPC1_G2\mEGFP_FCSset1_0_R1_P8_K1_Ch2-Ch1.zen
2.040001e+01	2.469665e+02	20150715_gfpWAPLch3_G2G1\MitoSys2\Calibration\mEGFPC1_G2\mEGFP_FCSset1_0_R1_P8_K1_Ch2-Ch1.zen
2.046001e+01	2.522332e+02	20150715_gfpWAPLch3_G2G1\MitoSys2\Calibration\mEGFPC1_G2\mEGFP_FCSset1_0_R1_P8_K1_Ch2-Ch1.zen
2.052001e+01	2.567332e+02	20150715_gfpWAPLch3_G2G1\MitoSys2\Calibration\mEGFPC1_G2\mEGFP_FCSset1_0_R1_P8_K1_Ch2-Ch1.zen
2.058001e+01	2.498999e+02	20150715_gfpWAPLch3_G2G1\MitoSys2\Calibration\mEGFPC1_G2\mEGFP_FCSset1_0_R1_P8_K1_Ch2-Ch1.zen
2.064001e+01	2.593332e+02	20150715_gfpWAPLch3_G2G1\MitoSys2\Calibration\mEGFPC1_G2\mEGFP_FCSset1_0_R1_P8_K1_Ch2-Ch1.zen
2.070001e+01	2.584499e+02	20150715_gfpWAPLch3_G2G1\MitoSys2\Calibration\mEGFPC1_G2\mEGFP_FCSset1_0_R1_P8_K1_Ch2-Ch1.zen
2.076001e+01	2.558332e+02	20150715_gfpWAPLch3_G2G1\MitoSys2\Calibration\mEGFPC1_G2\mEGFP_FCSset1_0_R1_P8_K1_Ch2-Ch1.zen
2.082001e+01	2.560665e+02	20150715_gfpWAPLch3_G2G1\MitoSys2\Calibration\mEGFPC1_G2\mEGFP_FCSset1_0_R1_P8_K1_Ch2-Ch1.zen
2.088001e+01	2.482499e+02	20150715_gfpWAPLch3_G2G1\MitoSys2\Calibration\mEGFPC1_G2\mEGFP_FCSset1_0_R1_P8_K1_Ch2-Ch1.zen
2.094001e+01	2.527499e+02	20150715_gfpWAPLch3_G2G1\MitoSys2\Calibration\mEGFPC1_G2\mEGFP_FCSset1_0_R1_P8_K1_Ch2-Ch1.zen
2.100001e+01	2.600499e+02	20150715_gfpWAPLch3_G2G1\MitoSys2\Calibration\mEGFPC1_G2\mEGFP_FCSset1_0_R1_P8_K1_Ch2-Ch1.zen
2.106001e+01	2.515499e+02	20150715_gfpWAPLch3_G2G1\MitoSys2\Calibration\mEGFPC1_G2\mEGFP_FCSset1_0_R1_P8_K1_Ch2-Ch1.zen
2.112001e+01	2.529499e+02	20150715_gfpWAPLch3_G2G1\MitoSys2\Calibration\mEGFPC1_G2\mEGFP_FCSset1_0_R1_P8_K1_Ch2-Ch1.zen
2.118001e+01	2.520499e+02	20150715_gfpWAPLch3_G2G1\MitoSys2\Calibration\mEGFPC1_G2\mEGFP_FCSset1_0_R1_P8_K1_Ch2-Ch1.zen
2.124001e+01	2.500665e+02	20150715_gfpWAPLch3_G2G1\MitoSys2\Calibration\mEGFPC1_G2\mEGFP_FCSset1_0_R1_P8_K1_Ch2-Ch1.zen
2.130001e+01	2.527332e+02	20150715_gfpWAPLch3_G2G1\MitoSys2\Calibration\mEGFPC1_G2\mEGFP_FCSset1_0_R1_P8_K1_Ch2-Ch1.zen
2.136001e+01	2.524999e+02	20150715_gfpWAPLch3_G2G1\MitoSys2\Calibration\mEGFPC1_G2\mEGFP_FCSset1_0_R1_P8_K1_Ch2-Ch1.zen
2.142001e+01	2.558499e+02	20150715_gfpWAPLch3_G2G1\MitoSys2\Calibration\mEGFPC1_G2\mEGFP_FCSset1_0_R1_P8_K1_Ch2-Ch1.zen
2.148001e+01	2.551332e+02	20150715_gfpWAPLch3_G2G1\MitoSys2\Calibration\mEGFPC1_G2\mEGFP_FCSset1_0_R1_P8_K1_Ch2-Ch1.zen
2.154001e+01	2.510499e+02	20150715_gfpWAPLch3_G2G1\MitoSys2\Calibration\mEGFPC1_G2\mEGFP_FCSset1_0_R1_P8_K1_Ch2-Ch1.zen
2.160001e+01	2.512165e+02	20150715_gfpWAPLch3_G2G1\MitoSys2\Calibration\mEGFPC1_G2\mEGFP_FCSset1_0_R1_P8_K1_Ch2-Ch1.zen
2.166001e+01	2.469665e+02	20150715_gfpWAPLch3_G2G1\MitoSys2\Calibration\mEGFPC1_G2\mEGFP_FCSset1_0_R1_P8_K1_Ch2-Ch1.zen
2.172001e+01	2.539832e+02	20150715_gfpWAPLch3_G2G1\MitoSys2\Calibration\mEGFPC1_G2\mEGFP_FCSset1_0_R1_P8_K1_Ch2-Ch1.zen
2.178001e+01	2.475499e+02	20150715_gfpWAPLch3_G2G1\MitoSys2\Calibration\mEGFPC1_G2\mEGFP_FCSset1_0_R1_P8_K1_Ch2-Ch1.zen
2.184001e+01	2.562999e+02	20150715_gfpWAPLch3_G2G1\MitoSys2\Calibration\mEGFPC1_G2\mEGFP_FCSset1_0_R1_P8_K1_Ch2-Ch1.zen
2.190001e+01	2.457499e+02	20150715_gfpWAPLch3_G2G1\MitoSys2\Calibration\mEGFPC1_G2\mEGFP_FCSset1_0_R1_P8_K1_Ch2-Ch1.zen
2.196001e+01	2.568832e+02	20150715_gfpWAPLch3_G2G1\MitoSys2\Calibration\mEGFPC1_G2\mEGFP_FCSset1_0_R1_P8_K1_Ch2-Ch1.zen
2.202001e+01	2.596832e+02	20150715_gfpWAPLch3_G2G1\MitoSys2\Calibration\mEGFPC1_G2\mEGFP_FCSset1_0_R1_P8_K1_Ch2-Ch1.zen
2.208001e+01	2.525499e+02	20150715_gfpWAPLch3_G2G1\MitoSys2\Calibration\mEGFPC1_G2\mEGFP_FCSset1_0_R1_P8_K1_Ch2-Ch1.zen
2.214001e+01	2.532665e+02	20150715_gfpWAPLch3_G2G1\MitoSys2\Calibration\mEGFPC1_G2\mEGFP_FCSset1_0_R1_P8_K1_Ch2-Ch1.zen
2.220001e+01	2.577999e+02	20150715_gfpWAPLch3_G2G1\MitoSys2\Calibration\mEGFPC1_G2\mEGFP_FCSset1_0_R1_P8_K1_Ch2-Ch1.zen
2.226001e+01	2.589332e+02	20150715_gfpWAPLch3_G2G1\MitoSys2\Calibration\mEGFPC1_G2\mEGFP_FCSset1_0_R1_P8_K1_Ch2-Ch1.zen
2.232001e+01	2.535165e+02	20150715_gfpWAPLch3_G2G1\MitoSys2\Calibration\mEGFPC1_G2\mEGFP_FCSset1_0_R1_P8_K1_Ch2-Ch1.zen
2.238001e+01	2.557665e+02	20150715_gfpWAPLch3_G2G1\MitoSys2\Calibration\mEGFPC1_G2\mEGFP_FCSset1_0_R1_P8_K1_Ch2-Ch1.zen
2.244001e+01	2.544832e+02	20150715_gfpWAPLch3_G2G1\MitoSys2\Calibration\mEGFPC1_G2\mEGFP_FCSset1_0_R1_P8_K1_Ch2-Ch1.zen
2.250001e+01	2.487999e+02	20150715_gfpWAPLch3_G2G1\MitoSys2\Calibration\mEGFPC1_G2\mEGFP_FCSset1_0_R1_P8_K1_Ch2-Ch1.zen
2.256001e+01	2.524499e+02	20150715_gfpWAPLch3_G2G1\MitoSys2\Calibration\mEGFPC1_G2\mEGFP_FCSset1_0_R1_P8_K1_Ch2-Ch1.zen
2.262001e+01	2.516499e+02	20150715_gfpWAPLch3_G2G1\MitoSys2\Calibration\mEGFPC1_G2\mEGFP_FCSset1_0_R1_P8_K1_Ch2-Ch1.zen
2.268001e+01	2.482832e+02	20150715_gfpWAPLch3_G2G1\MitoSys2\Calibration\mEGFPC1_G2\mEGFP_FCSset1_0_R1_P8_K1_Ch2-Ch1.zen
2.274001e+01	2.510165e+02	20150715_gfpWAPLch3_G2G1\MitoSys2\Calibration\mEGFPC1_G2\mEGFP_FCSset1_0_R1_P8_K1_Ch2-Ch1.zen
2.280001e+01	2.466999e+02	20150715_gfpWAPLch3_G2G1\MitoSys2\Calibration\mEGFPC1_G2\mEGFP_FCSset1_0_R1_P8_K1_Ch2-Ch1.zen
2.286001e+01	2.535499e+02	20150715_gfpWAPLch3_G2G1\MitoSys2\Calibration\mEGFPC1_G2\mEGFP_FCSset1_0_R1_P8_K1_Ch2-Ch1.zen
2.292001e+01	2.516999e+02	20150715_gfpWAPLch3_G2G1\MitoSys2\Calibration\mEGFPC1_G2\mEGFP_FCSset1_0_R1_P8_K1_Ch2-Ch1.zen
2.298001e+01	2.570999e+02	20150715_gfpWAPLch3_G2G1\MitoSys2\Calibration\mEGFPC1_G2\mEGFP_FCSset1_0_R1_P8_K1_Ch2-Ch1.zen
2.304001e+01	2.471999e+02	20150715_gfpWAPLch3_G2G1\MitoSys2\Calibration\mEGFPC1_G2\mEGFP_FCSset1_0_R1_P8_K1_Ch2-Ch1.zen
2.310001e+01	2.513832e+02	20150715_gfpWAPLch3_G2G1\MitoSys2\Calibration\mEGFPC1_G2\mEGFP_FCSset1_0_R1_P8_K1_Ch2-Ch1.zen
2.316001e+01	2.487832e+02	20150715_gfpWAPLch3_G2G1\MitoSys2\Calibration\mEGFPC1_G2\mEGFP_FCSset1_0_R1_P8_K1_Ch2-Ch1.zen
2.322001e+01	2.511165e+02	20150715_gfpWAPLch3_G2G1\MitoSys2\Calibration\mEGFPC1_G2\mEGFP_FCSset1_0_R1_P8_K1_Ch2-Ch1.zen
2.328001e+01	2.590665e+02	20150715_gfpWAPLch3_G2G1\MitoSys2\Calibration\mEGFPC1_G2\mEGFP_FCSset1_0_R1_P8_K1_Ch2-Ch1.zen
2.334001e+01	2.494999e+02	20150715_gfpWAPLch3_G2G1\MitoSys2\Calibration\mEGFPC1_G2\mEGFP_FCSset1_0_R1_P8_K1_Ch2-Ch1.zen
2.340001e+01	2.598665e+02	20150715_gfpWAPLch3_G2G1\MitoSys2\Calibration\mEGFPC1_G2\mEGFP_FCSset1_0_R1_P8_K1_Ch2-Ch1.zen
2.346001e+01	2.575332e+02	20150715_gfpWAPLch3_G2G1\MitoSys2\Calibration\mEGFPC1_G2\mEGFP_FCSset1_0_R1_P8_K1_Ch2-Ch1.zen
2.352001e+01	2.549499e+02	20150715_gfpWAPLch3_G2G1\MitoSys2\Calibration\mEGFPC1_G2\mEGFP_FCSset1_0_R1_P8_K1_Ch2-Ch1.zen
2.358001e+01	2.518832e+02	20150715_gfpWAPLch3_G2G1\MitoSys2\Calibration\mEGFPC1_G2\mEGFP_FCSset1_0_R1_P8_K1_Ch2-Ch1.zen
2.364001e+01	2.500499e+02	20150715_gfpWAPLch3_G2G1\MitoSys2\Calibration\mEGFPC1_G2\mEGFP_FCSset1_0_R1_P8_K1_Ch2-Ch1.zen
2.370001e+01	2.547499e+02	20150715_gfpWAPLch3_G2G1\MitoSys2\Calibration\mEGFPC1_G2\mEGFP_FCSset1_0_R1_P8_K1_Ch2-Ch1.zen
2.376001e+01	2.499499e+02	20150715_gfpWAPLch3_G2G1\MitoSys2\Calibration\mEGFPC1_G2\mEGFP_FCSset1_0_R1_P8_K1_Ch2-Ch1.zen
2.382001e+01	2.517165e+02	20150715_gfpWAPLch3_G2G1\MitoSys2\Calibration\mEGFPC1_G2\mEGFP_FCSset1_0_R1_P8_K1_Ch2-Ch1.zen
2.388001e+01	2.540999e+02	20150715_gfpWAPLch3_G2G1\MitoSys2\Calibration\mEGFPC1_G2\mEGFP_FCSset1_0_R1_P8_K1_Ch2-Ch1.zen
2.394001e+01	2.500665e+02	20150715_gfpWAPLch3_G2G1\MitoSys2\Calibration\mEGFPC1_G2\mEGFP_FCSset1_0_R1_P8_K1_Ch2-Ch1.zen
2.400001e+01	2.482999e+02	20150715_gfpWAPLch3_G2G1\MitoSys2\Calibration\mEGFPC1_G2\mEGFP_FCSset1_0_R1_P8_K1_Ch2-Ch1.zen
2.406001e+01	2.493832e+02	20150715_gfpWAPLch3_G2G1\MitoSys2\Calibration\mEGFPC1_G2\mEGFP_FCSset1_0_R1_P8_K1_Ch2-Ch1.zen
2.412001e+01	2.496499e+02	20150715_gfpWAPLch3_G2G1\MitoSys2\Calibration\mEGFPC1_G2\mEGFP_FCSset1_0_R1_P8_K1_Ch2-Ch1.zen
2.418001e+01	2.512499e+02	20150715_gfpWAPLch3_G2G1\MitoSys2\Calibration\mEGFPC1_G2\mEGFP_FCSset1_0_R1_P8_K1_Ch2-Ch1.zen
2.424001e+01	2.589832e+02	20150715_gfpWAPLch3_G2G1\MitoSys2\Calibration\mEGFPC1_G2\mEGFP_FCSset1_0_R1_P8_K1_Ch2-Ch1.zen
2.430001e+01	2.514665e+02	20150715_gfpWAPLch3_G2G1\MitoSys2\Calibration\mEGFPC1_G2\mEGFP_FCSset1_0_R1_P8_K1_Ch2-Ch1.zen
2.436001e+01	2.527665e+02	20150715_gfpWAPLch3_G2G1\MitoSys2\Calibration\mEGFPC1_G2\mEGFP_FCSset1_0_R1_P8_K1_Ch2-Ch1.zen
2.442001e+01	2.572999e+02	20150715_gfpWAPLch3_G2G1\MitoSys2\Calibration\mEGFPC1_G2\mEGFP_FCSset1_0_R1_P8_K1_Ch2-Ch1.zen
2.448001e+01	2.472165e+02	20150715_gfpWAPLch3_G2G1\MitoSys2\Calibration\mEGFPC1_G2\mEGFP_FCSset1_0_R1_P8_K1_Ch2-Ch1.zen
2.454001e+01	2.551999e+02	20150715_gfpWAPLch3_G2G1\MitoSys2\Calibration\mEGFPC1_G2\mEGFP_FCSset1_0_R1_P8_K1_Ch2-Ch1.zen
2.460001e+01	2.558165e+02	20150715_gfpWAPLch3_G2G1\MitoSys2\Calibration\mEGFPC1_G2\mEGFP_FCSset1_0_R1_P8_K1_Ch2-Ch1.zen
2.466001e+01	2.649998e+02	20150715_gfpWAPLch3_G2G1\MitoSys2\Calibration\mEGFPC1_G2\mEGFP_FCSset1_0_R1_P8_K1_Ch2-Ch1.zen
2.472001e+01	2.507999e+02	20150715_gfpWAPLch3_G2G1\MitoSys2\Calibration\mEGFPC1_G2\mEGFP_FCSset1_0_R1_P8_K1_Ch2-Ch1.zen
2.478001e+01	2.618165e+02	20150715_gfpWAPLch3_G2G1\MitoSys2\Calibration\mEGFPC1_G2\mEGFP_FCSset1_0_R1_P8_K1_Ch2-Ch1.zen
2.484001e+01	2.477832e+02	20150715_gfpWAPLch3_G2G1\MitoSys2\Calibration\mEGFPC1_G2\mEGFP_FCSset1_0_R1_P8_K1_Ch2-Ch1.zen
2.490001e+01	2.477832e+02	20150715_gfpWAPLch3_G2G1\MitoSys2\Calibration\mEGFPC1_G2\mEGFP_FCSset1_0_R1_P8_K1_Ch2-Ch1.zen
2.496001e+01	2.552999e+02	20150715_gfpWAPLch3_G2G1\MitoSys2\Calibration\mEGFPC1_G2\mEGFP_FCSset1_0_R1_P8_K1_Ch2-Ch1.zen
2.502001e+01	2.516499e+02	20150715_gfpWAPLch3_G2G1\MitoSys2\Calibration\mEGFPC1_G2\mEGFP_FCSset1_0_R1_P8_K1_Ch2-Ch1.zen
2.508001e+01	2.496499e+02	20150715_gfpWAPLch3_G2G1\MitoSys2\Calibration\mEGFPC1_G2\mEGFP_FCSset1_0_R1_P8_K1_Ch2-Ch1.zen
2.514001e+01	2.530832e+02	20150715_gfpWAPLch3_G2G1\MitoSys2\Calibration\mEGFPC1_G2\mEGFP_FCSset1_0_R1_P8_K1_Ch2-Ch1.zen
2.520001e+01	2.539999e+02	20150715_gfpWAPLch3_G2G1\MitoSys2\Calibration\mEGFPC1_G2\mEGFP_FCSset1_0_R1_P8_K1_Ch2-Ch1.zen
2.526001e+01	2.525832e+02	20150715_gfpWAPLch3_G2G1\MitoSys2\Calibration\mEGFPC1_G2\mEGFP_FCSset1_0_R1_P8_K1_Ch2-Ch1.zen
2.532001e+01	2.519665e+02	20150715_gfpWAPLch3_G2G1\MitoSys2\Calibration\mEGFPC1_G2\mEGFP_FCSset1_0_R1_P8_K1_Ch2-Ch1.zen
2.538001e+01	2.522999e+02	20150715_gfpWAPLch3_G2G1\MitoSys2\Calibration\mEGFPC1_G2\mEGFP_FCSset1_0_R1_P8_K1_Ch2-Ch1.zen
2.544001e+01	2.550665e+02	20150715_gfpWAPLch3_G2G1\MitoSys2\Calibration\mEGFPC1_G2\mEGFP_FCSset1_0_R1_P8_K1_Ch2-Ch1.zen
2.550001e+01	2.504499e+02	20150715_gfpWAPLch3_G2G1\MitoSys2\Calibration\mEGFPC1_G2\mEGFP_FCSset1_0_R1_P8_K1_Ch2-Ch1.zen
2.556001e+01	2.491332e+02	20150715_gfpWAPLch3_G2G1\MitoSys2\Calibration\mEGFPC1_G2\mEGFP_FCSset1_0_R1_P8_K1_Ch2-Ch1.zen
2.562001e+01	2.514999e+02	20150715_gfpWAPLch3_G2G1\MitoSys2\Calibration\mEGFPC1_G2\mEGFP_FCSset1_0_R1_P8_K1_Ch2-Ch1.zen
2.568001e+01	2.497165e+02	20150715_gfpWAPLch3_G2G1\MitoSys2\Calibration\mEGFPC1_G2\mEGFP_FCSset1_0_R1_P8_K1_Ch2-Ch1.zen
2.574001e+01	2.540499e+02	20150715_gfpWAPLch3_G2G1\MitoSys2\Calibration\mEGFPC1_G2\mEGFP_FCSset1_0_R1_P8_K1_Ch2-Ch1.zen
2.580001e+01	2.500832e+02	20150715_gfpWAPLch3_G2G1\MitoSys2\Calibration\mEGFPC1_G2\mEGFP_FCSset1_0_R1_P8_K1_Ch2-Ch1.zen
2.586001e+01	2.525665e+02	20150715_gfpWAPLch3_G2G1\MitoSys2\Calibration\mEGFPC1_G2\mEGFP_FCSset1_0_R1_P8_K1_Ch2-Ch1.zen
2.592001e+01	2.468165e+02	20150715_gfpWAPLch3_G2G1\MitoSys2\Calibration\mEGFPC1_G2\mEGFP_FCSset1_0_R1_P8_K1_Ch2-Ch1.zen
2.598001e+01	2.546165e+02	20150715_gfpWAPLch3_G2G1\MitoSys2\Calibration\mEGFPC1_G2\mEGFP_FCSset1_0_R1_P8_K1_Ch2-Ch1.zen
2.604001e+01	2.535832e+02	20150715_gfpWAPLch3_G2G1\MitoSys2\Calibration\mEGFPC1_G2\mEGFP_FCSset1_0_R1_P8_K1_Ch2-Ch1.zen
2.610001e+01	2.553165e+02	20150715_gfpWAPLch3_G2G1\MitoSys2\Calibration\mEGFPC1_G2\mEGFP_FCSset1_0_R1_P8_K1_Ch2-Ch1.zen
2.616001e+01	2.538499e+02	20150715_gfpWAPLch3_G2G1\MitoSys2\Calibration\mEGFPC1_G2\mEGFP_FCSset1_0_R1_P8_K1_Ch2-Ch1.zen
2.622001e+01	2.490999e+02	20150715_gfpWAPLch3_G2G1\MitoSys2\Calibration\mEGFPC1_G2\mEGFP_FCSset1_0_R1_P8_K1_Ch2-Ch1.zen
2.628001e+01	2.457832e+02	20150715_gfpWAPLch3_G2G1\MitoSys2\Calibration\mEGFPC1_G2\mEGFP_FCSset1_0_R1_P8_K1_Ch2-Ch1.zen
2.634001e+01	2.587999e+02	20150715_gfpWAPLch3_G2G1\MitoSys2\Calibration\mEGFPC1_G2\mEGFP_FCSset1_0_R1_P8_K1_Ch2-Ch1.zen
2.640001e+01	2.573666e+02	20150715_gfpWAPLch3_G2G1\MitoSys2\Calibration\mEGFPC1_G2\mEGFP_FCSset1_0_R1_P8_K1_Ch2-Ch1.zen
2.646001e+01	2.543999e+02	20150715_gfpWAPLch3_G2G1\MitoSys2\Calibration\mEGFPC1_G2\mEGFP_FCSset1_0_R1_P8_K1_Ch2-Ch1.zen
2.652001e+01	2.481165e+02	20150715_gfpWAPLch3_G2G1\MitoSys2\Calibration\mEGFPC1_G2\mEGFP_FCSset1_0_R1_P8_K1_Ch2-Ch1.zen
2.658001e+01	2.544665e+02	20150715_gfpWAPLch3_G2G1\MitoSys2\Calibration\mEGFPC1_G2\mEGFP_FCSset1_0_R1_P8_K1_Ch2-Ch1.zen
2.664001e+01	2.539332e+02	20150715_gfpWAPLch3_G2G1\MitoSys2\Calibration\mEGFPC1_G2\mEGFP_FCSset1_0_R1_P8_K1_Ch2-Ch1.zen
2.670001e+01	2.536332e+02	20150715_gfpWAPLch3_G2G1\MitoSys2\Calibration\mEGFPC1_G2\mEGFP_FCSset1_0_R1_P8_K1_Ch2-Ch1.zen
2.676001e+01	2.571832e+02	20150715_gfpWAPLch3_G2G1\MitoSys2\Calibration\mEGFPC1_G2\mEGFP_FCSset1_0_R1_P8_K1_Ch2-Ch1.zen
2.682001e+01	2.575999e+02	20150715_gfpWAPLch3_G2G1\MitoSys2\Calibration\mEGFPC1_G2\mEGFP_FCSset1_0_R1_P8_K1_Ch2-Ch1.zen
2.688001e+01	2.415665e+02	20150715_gfpWAPLch3_G2G1\MitoSys2\Calibration\mEGFPC1_G2\mEGFP_FCSset1_0_R1_P8_K1_Ch2-Ch1.zen
2.694001e+01	2.566499e+02	20150715_gfpWAPLch3_G2G1\MitoSys2\Calibration\mEGFPC1_G2\mEGFP_FCSset1_0_R1_P8_K1_Ch2-Ch1.zen
2.700001e+01	2.594999e+02	20150715_gfpWAPLch3_G2G1\MitoSys2\Calibration\mEGFPC1_G2\mEGFP_FCSset1_0_R1_P8_K1_Ch2-Ch1.zen
2.706001e+01	2.481832e+02	20150715_gfpWAPLch3_G2G1\MitoSys2\Calibration\mEGFPC1_G2\mEGFP_FCSset1_0_R1_P8_K1_Ch2-Ch1.zen
2.712001e+01	2.584165e+02	20150715_gfpWAPLch3_G2G1\MitoSys2\Calibration\mEGFPC1_G2\mEGFP_FCSset1_0_R1_P8_K1_Ch2-Ch1.zen
2.718001e+01	2.539832e+02	20150715_gfpWAPLch3_G2G1\MitoSys2\Calibration\mEGFPC1_G2\mEGFP_FCSset1_0_R1_P8_K1_Ch2-Ch1.zen
2.724002e+01	2.498332e+02	20150715_gfpWAPLch3_G2G1\MitoSys2\Calibration\mEGFPC1_G2\mEGFP_FCSset1_0_R1_P8_K1_Ch2-Ch1.zen
2.730001e+01	2.527332e+02	20150715_gfpWAPLch3_G2G1\MitoSys2\Calibration\mEGFPC1_G2\mEGFP_FCSset1_0_R1_P8_K1_Ch2-Ch1.zen
2.736001e+01	2.537665e+02	20150715_gfpWAPLch3_G2G1\MitoSys2\Calibration\mEGFPC1_G2\mEGFP_FCSset1_0_R1_P8_K1_Ch2-Ch1.zen
2.742001e+01	2.535332e+02	20150715_gfpWAPLch3_G2G1\MitoSys2\Calibration\mEGFPC1_G2\mEGFP_FCSset1_0_R1_P8_K1_Ch2-Ch1.zen
2.748001e+01	2.510499e+02	20150715_gfpWAPLch3_G2G1\MitoSys2\Calibration\mEGFPC1_G2\mEGFP_FCSset1_0_R1_P8_K1_Ch2-Ch1.zen
2.754001e+01	2.559832e+02	20150715_gfpWAPLch3_G2G1\MitoSys2\Calibration\mEGFPC1_G2\mEGFP_FCSset1_0_R1_P8_K1_Ch2-Ch1.zen
2.760001e+01	2.606332e+02	20150715_gfpWAPLch3_G2G1\MitoSys2\Calibration\mEGFPC1_G2\mEGFP_FCSset1_0_R1_P8_K1_Ch2-Ch1.zen
2.766002e+01	2.493999e+02	20150715_gfpWAPLch3_G2G1\MitoSys2\Calibration\mEGFPC1_G2\mEGFP_FCSset1_0_R1_P8_K1_Ch2-Ch1.zen
2.772001e+01	2.470832e+02	20150715_gfpWAPLch3_G2G1\MitoSys2\Calibration\mEGFPC1_G2\mEGFP_FCSset1_0_R1_P8_K1_Ch2-Ch1.zen
2.778001e+01	2.562332e+02	20150715_gfpWAPLch3_G2G1\MitoSys2\Calibration\mEGFPC1_G2\mEGFP_FCSset1_0_R1_P8_K1_Ch2-Ch1.zen
2.784002e+01	2.524332e+02	20150715_gfpWAPLch3_G2G1\MitoSys2\Calibration\mEGFPC1_G2\mEGFP_FCSset1_0_R1_P8_K1_Ch2-Ch1.zen
2.790001e+01	2.529665e+02	20150715_gfpWAPLch3_G2G1\MitoSys2\Calibration\mEGFPC1_G2\mEGFP_FCSset1_0_R1_P8_K1_Ch2-Ch1.zen
2.796001e+01	2.589499e+02	20150715_gfpWAPLch3_G2G1\MitoSys2\Calibration\mEGFPC1_G2\mEGFP_FCSset1_0_R1_P8_K1_Ch2-Ch1.zen
2.802001e+01	2.485499e+02	20150715_gfpWAPLch3_G2G1\MitoSys2\Calibration\mEGFPC1_G2\mEGFP_FCSset1_0_R1_P8_K1_Ch2-Ch1.zen
2.808002e+01	2.614832e+02	20150715_gfpWAPLch3_G2G1\MitoSys2\Calibration\mEGFPC1_G2\mEGFP_FCSset1_0_R1_P8_K1_Ch2-Ch1.zen
2.814001e+01	2.512832e+02	20150715_gfpWAPLch3_G2G1\MitoSys2\Calibration\mEGFPC1_G2\mEGFP_FCSset1_0_R1_P8_K1_Ch2-Ch1.zen
2.820001e+01	2.511665e+02	20150715_gfpWAPLch3_G2G1\MitoSys2\Calibration\mEGFPC1_G2\mEGFP_FCSset1_0_R1_P8_K1_Ch2-Ch1.zen
2.826002e+01	2.550332e+02	20150715_gfpWAPLch3_G2G1\MitoSys2\Calibration\mEGFPC1_G2\mEGFP_FCSset1_0_R1_P8_K1_Ch2-Ch1.zen
2.832001e+01	2.456165e+02	20150715_gfpWAPLch3_G2G1\MitoSys2\Calibration\mEGFPC1_G2\mEGFP_FCSset1_0_R1_P8_K1_Ch2-Ch1.zen
2.838001e+01	2.529665e+02	20150715_gfpWAPLch3_G2G1\MitoSys2\Calibration\mEGFPC1_G2\mEGFP_FCSset1_0_R1_P8_K1_Ch2-Ch1.zen
2.844001e+01	2.511832e+02	20150715_gfpWAPLch3_G2G1\MitoSys2\Calibration\mEGFPC1_G2\mEGFP_FCSset1_0_R1_P8_K1_Ch2-Ch1.zen
2.850002e+01	2.545832e+02	20150715_gfpWAPLch3_G2G1\MitoSys2\Calibration\mEGFPC1_G2\mEGFP_FCSset1_0_R1_P8_K1_Ch2-Ch1.zen
2.856001e+01	2.524832e+02	20150715_gfpWAPLch3_G2G1\MitoSys2\Calibration\mEGFPC1_G2\mEGFP_FCSset1_0_R1_P8_K1_Ch2-Ch1.zen
2.862001e+01	2.557665e+02	20150715_gfpWAPLch3_G2G1\MitoSys2\Calibration\mEGFPC1_G2\mEGFP_FCSset1_0_R1_P8_K1_Ch2-Ch1.zen
2.868002e+01	2.533499e+02	20150715_gfpWAPLch3_G2G1\MitoSys2\Calibration\mEGFPC1_G2\mEGFP_FCSset1_0_R1_P8_K1_Ch2-Ch1.zen
2.874002e+01	2.587165e+02	20150715_gfpWAPLch3_G2G1\MitoSys2\Calibration\mEGFPC1_G2\mEGFP_FCSset1_0_R1_P8_K1_Ch2-Ch1.zen
2.880001e+01	2.534499e+02	20150715_gfpWAPLch3_G2G1\MitoSys2\Calibration\mEGFPC1_G2\mEGFP_FCSset1_0_R1_P8_K1_Ch2-Ch1.zen
2.886002e+01	2.595332e+02	20150715_gfpWAPLch3_G2G1\MitoSys2\Calibration\mEGFPC1_G2\mEGFP_FCSset1_0_R1_P8_K1_Ch2-Ch1.zen
2.892002e+01	2.503499e+02	20150715_gfpWAPLch3_G2G1\MitoSys2\Calibration\mEGFPC1_G2\mEGFP_FCSset1_0_R1_P8_K1_Ch2-Ch1.zen
2.898001e+01	2.538665e+02	20150715_gfpWAPLch3_G2G1\MitoSys2\Calibration\mEGFPC1_G2\mEGFP_FCSset1_0_R1_P8_K1_Ch2-Ch1.zen
2.904001e+01	2.564832e+02	20150715_gfpWAPLch3_G2G1\MitoSys2\Calibration\mEGFPC1_G2\mEGFP_FCSset1_0_R1_P8_K1_Ch2-Ch1.zen
2.910002e+01	2.486499e+02	20150715_gfpWAPLch3_G2G1\MitoSys2\Calibration\mEGFPC1_G2\mEGFP_FCSset1_0_R1_P8_K1_Ch2-Ch1.zen
2.916002e+01	2.532999e+02	20150715_gfpWAPLch3_G2G1\MitoSys2\Calibration\mEGFPC1_G2\mEGFP_FCSset1_0_R1_P8_K1_Ch2-Ch1.zen
2.922001e+01	2.562832e+02	20150715_gfpWAPLch3_G2G1\MitoSys2\Calibration\mEGFPC1_G2\mEGFP_FCSset1_0_R1_P8_K1_Ch2-Ch1.zen
2.928002e+01	2.552165e+02	20150715_gfpWAPLch3_G2G1\MitoSys2\Calibration\mEGFPC1_G2\mEGFP_FCSset1_0_R1_P8_K1_Ch2-Ch1.zen
2.934002e+01	2.570665e+02	20150715_gfpWAPLch3_G2G1\MitoSys2\Calibration\mEGFPC1_G2\mEGFP_FCSset1_0_R1_P8_K1_Ch2-Ch1.zen
2.940001e+01	2.526832e+02	20150715_gfpWAPLch3_G2G1\MitoSys2\Calibration\mEGFPC1_G2\mEGFP_FCSset1_0_R1_P8_K1_Ch2-Ch1.zen
2.946002e+01	2.512999e+02	20150715_gfpWAPLch3_G2G1\MitoSys2\Calibration\mEGFPC1_G2\mEGFP_FCSset1_0_R1_P8_K1_Ch2-Ch1.zen
2.952002e+01	2.594165e+02	20150715_gfpWAPLch3_G2G1\MitoSys2\Calibration\mEGFPC1_G2\mEGFP_FCSset1_0_R1_P8_K1_Ch2-Ch1.zen
2.958002e+01	2.518665e+02	20150715_gfpWAPLch3_G2G1\MitoSys2\Calibration\mEGFPC1_G2\mEGFP_FCSset1_0_R1_P8_K1_Ch2-Ch1.zen
2.964001e+01	2.592999e+02	20150715_gfpWAPLch3_G2G1\MitoSys2\Calibration\mEGFPC1_G2\mEGFP_FCSset1_0_R1_P8_K1_Ch2-Ch1.zen
2.970002e+01	2.520999e+02	20150715_gfpWAPLch3_G2G1\MitoSys2\Calibration\mEGFPC1_G2\mEGFP_FCSset1_0_R1_P8_K1_Ch2-Ch1.zen
2.976002e+01	2.485832e+02	20150715_gfpWAPLch3_G2G1\MitoSys2\Calibration\mEGFPC1_G2\mEGFP_FCSset1_0_R1_P8_K1_Ch2-Ch1.zen
2.982001e+01	2.534665e+02	20150715_gfpWAPLch3_G2G1\MitoSys2\Calibration\mEGFPC1_G2\mEGFP_FCSset1_0_R1_P8_K1_Ch2-Ch1.zen
2.988002e+01	2.567165e+02	20150715_gfpWAPLch3_G2G1\MitoSys2\Calibration\mEGFPC1_G2\mEGFP_FCSset1_0_R1_P8_K1_Ch2-Ch1.zen
[truncated: 89,001 more rows]
