# Supplementary material for: Absolute quantification of cohesin, CTCF and their regulators in human cells
Source: eLife. 2019 Jun 17;8:e46269. doi: 10.7554/eLife.46269 (PMC6606026; doi:10.7554/eLife.46269)
Supplement: Figure 2—source data 1. [file elife-46269-fig2-data1.zip › Figure 2 - source data 1/20150716_gfpSORORINcd3_Prometa/2c_opt_time_col.res]

General								Correlation								Corrections
No	File name	Full path	Format	Clock	Duration	Channel mode	Annotation	Channel mode.1	Selection	1st	2nd	Frequency	Eval frequency	Mode	Detrend frequency	Offset Ch1	Amplitude Ch1	Rate Ch1	Offset Ch2	Amplitude Ch2	Rate Ch2	Xtalk Ch1	Xtalk Ch2	Labels Ch1	Labels Ch2	Interval1 1st	Interval1 2nd	Interval1 Ch1	Interval1 Ch2	Interval2 1st	Interval2 2nd	Interval2 Ch1	Interval2 Ch2	Bleaching Ch1	Bleaching Ch2	Bleaching Cross	BG Ch1	BG Ch2	BG Cross	Xtalk Ch1.1	Xtalk Ch2.1	Xtalk Cross	Total Ch1	Total Ch2	Total Cross	G0ave Ch1	G0std Ch1	G0ave Ch2	G0std Ch2
0	TR1_2_W0001_P0070_T0001_R1_P1_K1_Ch2-Ch1.zen	20150716_gfpSORORINcd3_Prometa\MitoSys2\LSM\gfpSORORINc_Noc\DE_W0011_P0001\DE_2_W0011_P0001_T0004\TR1_W0001_P0070\TR1_2_W0001_P0070_T0001_R1_P1_K1_Ch2-Ch1.zen	FA/ISS	20000	30.0	3		7	0	0	29.94	100000	2000	Scale	0	1.8	0	0.01	1.62	0	0.01	0.04	0	1	1	0	1	17.913	223.872	0	1	17.913	223.872	1.1324	1.8361	1	0.8067	0.9834	0.8906	1	0.9928	0.9964	0.9239	1.7985	0.8874	0.061073	0.028301999999999997	0.0013369000000000002	0.0033678000000000007
1	TR1_2_W0001_P0070_T0001_R1_P2_K1_Ch2-Ch1.zen	20150716_gfpSORORINcd3_Prometa\MitoSys2\LSM\gfpSORORINc_Noc\DE_W0011_P0001\DE_2_W0011_P0001_T0004\TR1_W0001_P0070\TR1_2_W0001_P0070_T0001_R1_P2_K1_Ch2-Ch1.zen	FA/ISS	20000	30.0	3		7	0	0	29.94	100000	2000	Scale	0	1.8	0	0.01	1.62	0	0.01	0.04	0	1	1	0	1	14.713	117.59899999999999	0	1	14.713	117.59899999999999	0.9265	0.7435	1	0.7702	0.9713	0.8649	1	0.9896	0.9948	0.7053	0.7092	0.8603	0.053242	0.027487	0.0023392	0.0032446
2	TR1_2_W0001_P0070_T0001_R1_P3_K1_Ch2-Ch1.zen	20150716_gfpSORORINcd3_Prometa\MitoSys2\LSM\gfpSORORINc_Noc\DE_W0011_P0001\DE_2_W0011_P0001_T0004\TR1_W0001_P0070\TR1_2_W0001_P0070_T0001_R1_P3_K1_Ch2-Ch1.zen	FA/ISS	20000	30.0	3		7	0	0	29.94	100000	2000	Scale	0	1.8	0	0.01	1.62	0	0.01	0.04	0	1	1	0	1	16.485	189.673	0	1	16.485	189.673	1.0819	5.5296	1	0.7912	0.9790000000000001	0.88	1	0.9915	0.9958	0.8622	5.4229	0.8762	0.060795	0.033971	0.003708	0.0047091
3	TR1_2_W0001_P0070_T0001_R1_P4_K1_Ch2-Ch1.zen	20150716_gfpSORORINcd3_Prometa\MitoSys2\LSM\gfpSORORINc_Noc\DE_W0011_P0001\DE_2_W0011_P0001_T0004\TR1_W0001_P0070\TR1_2_W0001_P0070_T0001_R1_P4_K1_Ch2-Ch1.zen	FA/ISS	20000	30.0	3		7	0	0	29.94	100000	2000	Scale	0	1.8	0	0.01	1.62	0	0.01	0.04	0	1	1	0	1	14.772	109.27600000000001	0	1	14.772	109.27600000000001	1.109	2.6537	1	0.7702	0.9375	0.8496	1	0.9776	0.9887	0.8652	2.4457	0.8398	0.079847	0.017225999999999998	0.027458999999999997	0.024311000000000003
4	TR1_2_W0001_P0070_T0001_R1_P5_K1_Ch2-Ch1.zen	20150716_gfpSORORINcd3_Prometa\MitoSys2\LSM\gfpSORORINc_Noc\DE_W0011_P0001\DE_2_W0011_P0001_T0004\TR1_W0001_P0070\TR1_2_W0001_P0070_T0001_R1_P5_K1_Ch2-Ch1.zen	FA/ISS	20000	30.0	3		7	0	0	29.94	100000	2000	Scale	0	1.8	0	0.01	1.62	0	0.01	0.04	0	1	1	0	1	9.205	177.136	0	1	9.205	177.136	6.5486	36.6023	1	0.7512	0.8003	0.311	1	0.9895	0.9947	-3.9085	26.6323	0.3109	0.0097833	0.21614	0.049044	0.06625700000000001
5	TR1_2_W0001_P0130_T0001_R1_P1_K1_Ch2-Ch1.zen	20150716_gfpSORORINcd3_Prometa\MitoSys2\LSM\gfpSORORINc_Noc\DE_W0011_P0001\DE_2_W0011_P0001_T0007\TR1_W0001_P0130\TR1_2_W0001_P0130_T0001_R1_P1_K1_Ch2-Ch1.zen	FA/ISS	20000	30.0	3		7	0	0	29.94	100000	2000	Scale	0	1.8	0	0.01	1.62	0	0.01	0.04	0	1	1	0	1	8.69	3.9560000000000004	0	1	8.69	3.9560000000000004	5.5587	6.2783	1	0.5114	0.2055	0.2438	1	0.805	0.8946	-0.0309	-0.1216	0.1708	0.036496	0.14004	0.057791999999999996	0.22818000000000002
6	TR1_2_W0001_P0130_T0001_R1_P2_K1_Ch2-Ch1.zen	20150716_gfpSORORINcd3_Prometa\MitoSys2\LSM\gfpSORORINc_Noc\DE_W0011_P0001\DE_2_W0011_P0001_T0007\TR1_W0001_P0130\TR1_2_W0001_P0130_T0001_R1_P2_K1_Ch2-Ch1.zen	FA/ISS	20000	30.0	3		7	0	0	29.94	100000	2000	Scale	0	1.8	0	0.01	1.62	0	0.01	0.04	0	1	1	0	1	25.245	240.274	0	1	25.245	240.274	0.8316	1.8728	1	0.8613	0.9542	0.9063	1	0.9717	0.9856	0.7043	1.6982	0.893	0.020486	0.017241	0.0078441	0.011723
7	TR1_2_W0001_P0130_T0001_R1_P3_K1_Ch2-Ch1.zen	20150716_gfpSORORINcd3_Prometa\MitoSys2\LSM\gfpSORORINc_Noc\DE_W0011_P0001\DE_2_W0011_P0001_T0007\TR1_W0001_P0130\TR1_2_W0001_P0130_T0001_R1_P3_K1_Ch2-Ch1.zen	FA/ISS	20000	30.000999999999998	3		7	0	0	29.94	100000	2000	Scale	0	1.8	0	0.01	1.62	0	0.01	0.04	0	1	1	0	1	6.374	3.542	0	1	6.374	3.542	4.7429	9.1746	1	0.41100000000000003	0.1844	0.1829	1	0.8219	0.9053	1.9103	0.0824	0.1207	0.097106	0.10340999999999999	0.054533000000000005	0.15314
8	TR1_2_W0001_P0130_T0001_R1_P4_K1_Ch2-Ch1.zen	20150716_gfpSORORINcd3_Prometa\MitoSys2\LSM\gfpSORORINc_Noc\DE_W0011_P0001\DE_2_W0011_P0001_T0007\TR1_W0001_P0130\TR1_2_W0001_P0130_T0001_R1_P4_K1_Ch2-Ch1.zen	FA/ISS	20000	30.0	3		7	0	0	29.94	100000	2000	Scale	0	1.8	0	0.01	1.62	0	0.01	0.04	0	1	1	0	1	6.046	1.709	0	1	6.046	1.709	1.5249	0.8736	1	0.4385	0.0726	-0.0176	1	0.7219	0.8453	0.6406	0.0794	-0.1277	0.072134	0.054971000000000006	0.074374	0.19941
9	TR1_2_W0001_P0130_T0001_R1_P5_K1_Ch2-Ch1.zen	20150716_gfpSORORINcd3_Prometa\MitoSys2\LSM\gfpSORORINc_Noc\DE_W0011_P0001\DE_2_W0011_P0001_T0007\TR1_W0001_P0130\TR1_2_W0001_P0130_T0001_R1_P5_K1_Ch2-Ch1.zen	FA/ISS	20000	30.0	3		7	0	0	29.94	100000	2000	Scale	0	1.8	0	0.01	1.62	0	0.01	0.04	0	1	1	0	1	11.144	9.607000000000001	0	1	11.144	9.607000000000001	0.9236	0.5353	1	0.6678	0.6526	0.6568	1	0.8979	0.9469	0.5835	0.2132	0.6125	0.034098	0.031522	0.023055000000000003	0.044935
10	TR1_2_W0001_P0190_T0001_R1_P1_K1_Ch2-Ch1.zen	20150716_gfpSORORINcd3_Prometa\MitoSys2\LSM\gfpSORORINc_Noc\DE_W0011_P0001\DE_2_W0011_P0001_T0010\TR1_W0001_P0190\TR1_2_W0001_P0190_T0001_R1_P1_K1_Ch2-Ch1.zen	FA/ISS	20000	30.0	3		7	0	0	29.94	100000	2000	Scale	0	1.8	0	0.01	1.62	0	0.01	0.04	0	1	1	0	1	31.839000000000002	369.798	0	1	31.839000000000002	369.798	1.1488	3.8045	1	0.8865	0.9847	0.9343	1	0.9894	0.9947	1.0239	3.7125	0.9293	0.028538	0.015648	0.0038241	0.008098000000000001
11	TR1_2_W0001_P0190_T0001_R1_P2_K1_Ch2-Ch1.zen	20150716_gfpSORORINcd3_Prometa\MitoSys2\LSM\gfpSORORINc_Noc\DE_W0011_P0001\DE_2_W0011_P0001_T0010\TR1_W0001_P0190\TR1_2_W0001_P0190_T0001_R1_P2_K1_Ch2-Ch1.zen	FA/ISS	20000	30.0	3		7	0	0	29.94	100000	2000	Scale	0	1.8	0	0.01	1.62	0	0.01	0.04	0	1	1	0	1	4.9319999999999995	8.124	0	1	4.9319999999999995	8.124	2.5103	3.0267	1	0.2753	0.5628	0.3685	1	0.9514	0.9753	0.7218	1.8717	0.3552	0.063123	0.11385	0.028763	0.061767999999999997
12	TR1_2_W0001_P0190_T0001_R1_P3_K1_Ch2-Ch1.zen	20150716_gfpSORORINcd3_Prometa\MitoSys2\LSM\gfpSORORINc_Noc\DE_W0011_P0001\DE_2_W0011_P0001_T0010\TR1_W0001_P0190\TR1_2_W0001_P0190_T0001_R1_P3_K1_Ch2-Ch1.zen	FA/ISS	20000	30.0	3		7	0	0	29.94	100000	2000	Scale	0	1.8	0	0.01	1.62	0	0.01	0.04	0	1	1	0	1	3.202	4.709	0	1	3.202	4.709	0.8273	0.9896	1	0.094	0.3101	0.1275	1	0.9503	0.9748	-0.0	0.2395	0.1228	0.055554	0.15718	0.047935000000000005	0.10278
13	TR1_2_W0001_P0190_T0001_R1_P4_K1_Ch2-Ch1.zen	20150716_gfpSORORINcd3_Prometa\MitoSys2\LSM\gfpSORORINc_Noc\DE_W0011_P0001\DE_2_W0011_P0001_T0010\TR1_W0001_P0190\TR1_2_W0001_P0190_T0001_R1_P4_K1_Ch2-Ch1.zen	FA/ISS	20000	30.0	3		7	0	0	29.94	100000	2000	Scale	0	1.8	0	0.01	1.62	0	0.01	0.04	0	1	1	0	1	21.384	25.518	0	1	21.384	25.518	1.1104	0.9548	1	0.8377	0.8745	0.8559	1	0.9327	0.9657	0.9379	0.7669	0.8245	0.033721	0.0091964	0.009478299999999999	0.008500399999999998
14	TR1_2_W0001_P0190_T0001_R1_P5_K1_Ch2-Ch1.zen	20150716_gfpSORORINcd3_Prometa\MitoSys2\LSM\gfpSORORINc_Noc\DE_W0011_P0001\DE_2_W0011_P0001_T0010\TR1_W0001_P0190\TR1_2_W0001_P0190_T0001_R1_P5_K1_Ch2-Ch1.zen	FA/ISS	20000	30.000999999999998	3		7	0	0	29.94	100000	2000	Scale	0	1.8	0	0.01	1.62	0	0.01	0.04	0	1	1	0	1	20.844	7.984	0	1	20.844	7.984	0.9819	1.024	1	0.8334	0.6312	0.7251	1	0.8013	0.8951	0.8163	0.4909	0.6294	0.042554	0.015643999999999998	0.068229	0.043878
15	TR1_2_W0001_P0031_T0001_R1_P1_K1_Ch2-Ch1.zen	20150716_gfpSORORINcd3_Prometa\MitoSys2\LSM\gfpSORORINc_Noc\DE_W0012_P0001\DE_2_W0012_P0001_T0002\TR1_W0001_P0031\TR1_2_W0001_P0031_T0001_R1_P1_K1_Ch2-Ch1.zen	FA/ISS	20000	30.0	3		7	0	0	29.94	100000	2000	Scale	0	1.8	0	0.01	1.62	0	0.01	0.04	0	1	1	0	1	11.802	73.535	0	1	11.802	73.535	1.6183	4.562	1	0.6482	0.8631	0.745	1	0.9771	0.9884	0.9819	3.3849	0.7369	0.070649	0.061535	0.00012684	0.03145
16	TR1_2_W0001_P0031_T0001_R1_P2_K1_Ch2-Ch1.zen	20150716_gfpSORORINcd3_Prometa\MitoSys2\LSM\gfpSORORINc_Noc\DE_W0012_P0001\DE_2_W0012_P0001_T0002\TR1_W0001_P0031\TR1_2_W0001_P0031_T0001_R1_P2_K1_Ch2-Ch1.zen	FA/ISS	20000	30.0	3		7	0	0	29.94	100000	2000	Scale	0	1.8	0	0.01	1.62	0	0.01	0.04	0	1	1	0	1	8.547	7.627000000000001	0	1	8.547	7.627000000000001	0.3636	0.4472	1	0.6491	0.4599	0.4076	1	0.9264	0.9624	0.1876	0.0102	0.38799999999999996	0.07774500000000001	0.20325	0.071225	0.061439999999999995
17	TR1_2_W0001_P0031_T0001_R1_P3_K1_Ch2-Ch1.zen	20150716_gfpSORORINcd3_Prometa\MitoSys2\LSM\gfpSORORINc_Noc\DE_W0012_P0001\DE_2_W0012_P0001_T0002\TR1_W0001_P0031\TR1_2_W0001_P0031_T0001_R1_P3_K1_Ch2-Ch1.zen	FA/ISS	20000	30.0	3		7	0	0	29.94	100000	2000	Scale	0	1.8	0	0.01	1.62	0	0.01	0.04	0	1	1	0	1	14.445	14.755	0	1	14.445	14.755	1.0498	0.9942	1	0.7652	0.7716	0.7681	1	0.9156	0.9568	0.8082	0.6843	0.7304	0.051454	0.031798	0.043207	0.036248
18	TR1_2_W0001_P0031_T0001_R1_P4_K1_Ch2-Ch1.zen	20150716_gfpSORORINcd3_Prometa\MitoSys2\LSM\gfpSORORINc_Noc\DE_W0012_P0001\DE_2_W0012_P0001_T0002\TR1_W0001_P0031\TR1_2_W0001_P0031_T0001_R1_P4_K1_Ch2-Ch1.zen	FA/ISS	20000	30.0	3		7	0	0	29.94	100000	2000	Scale	0	1.8	0	0.01	1.62	0	0.01	0.04	0	1	1	0	1	10.137	20.776	0	1	10.137	20.776	1.5377	1.2223	1	0.6532	0.8169	0.7299	1	0.9576	0.9786	1.0541	0.9245	0.7128	0.12325	0.062088	0.025851999999999997	0.031118
19	TR1_2_W0001_P0031_T0001_R1_P5_K1_Ch2-Ch1.zen	20150716_gfpSORORINcd3_Prometa\MitoSys2\LSM\gfpSORORINc_Noc\DE_W0012_P0001\DE_2_W0012_P0001_T0002\TR1_W0001_P0031\TR1_2_W0001_P0031_T0001_R1_P5_K1_Ch2-Ch1.zen	FA/ISS	20000	30.0	3		7	0	0	29.94	100000	2000	Scale	0	1.8	0	0.01	1.62	0	0.01	0.04	0	1	1	0	1	12.112	10.777999999999999	0	1	12.112	10.777999999999999	0.2233	0.3355	1	0.6588	0.6843	0.6631	1	0.9158	0.9569	-0.0005	0.10300000000000001	0.6281	0.076558	0.05809400000000001	0.044577	0.043461
20	TR1_2_W0001_P0051_T0001_R1_P1_K1_Ch2-Ch1.zen	20150716_gfpSORORINcd3_Prometa\MitoSys2\LSM\gfpSORORINc_Noc\DE_W0012_P0001\DE_2_W0012_P0001_T0003\TR1_W0001_P0051\TR1_2_W0001_P0051_T0001_R1_P1_K1_Ch2-Ch1.zen	FA/ISS	20000	30.0	3		7	0	0	29.94	100000	2000	Scale	0	1.8	0	0.01	1.62	0	0.01	0.04	0	1	1	0	1	12.130999999999998	75.143	0	1	12.130999999999998	75.143	1.0908	1.188	1	0.7244	0.9558	0.8321	1	0.9866	0.9933	0.8014	1.1239	0.8263	0.06815	0.023925	0.0031923000000000003	0.0051513999999999996
21	TR1_2_W0001_P0051_T0001_R1_P2_K1_Ch2-Ch1.zen	20150716_gfpSORORINcd3_Prometa\MitoSys2\LSM\gfpSORORINc_Noc\DE_W0012_P0001\DE_2_W0012_P0001_T0003\TR1_W0001_P0051\TR1_2_W0001_P0051_T0001_R1_P2_K1_Ch2-Ch1.zen	FA/ISS	20000	30.0	3		7	0	0	29.94	100000	2000	Scale	0	1.8	0	0.01	1.62	0	0.01	0.04	0	1	1	0	1	11.249	204.783	0	1	11.249	204.783	0.9761	1.1929	1	0.7052	0.98	0.8313	1	0.9944	0.9972	0.6848	1.1614	0.8289	0.046343999999999996	0.038632	0.0025151	0.0052669
22	TR1_2_W0001_P0051_T0001_R1_P3_K1_Ch2-Ch1.zen	20150716_gfpSORORINcd3_Prometa\MitoSys2\LSM\gfpSORORINc_Noc\DE_W0012_P0001\DE_2_W0012_P0001_T0003\TR1_W0001_P0051\TR1_2_W0001_P0051_T0001_R1_P3_K1_Ch2-Ch1.zen	FA/ISS	20000	30.0	3		7	0	0	29.94	100000	2000	Scale	0	1.8	0	0.01	1.62	0	0.01	0.04	0	1	1	0	1	13.229000000000001	215.653	0	1	13.229000000000001	215.653	1.0232	1.2044	1	0.7452	0.9826	0.8557	1	0.9944	0.9972	0.7645	1.1773	0.8532	0.042392	0.035816	0.007220999999999999	0.008453200000000001
23	TR1_2_W0001_P0051_T0001_R1_P4_K1_Ch2-Ch1.zen	20150716_gfpSORORINcd3_Prometa\MitoSys2\LSM\gfpSORORINc_Noc\DE_W0012_P0001\DE_2_W0012_P0001_T0003\TR1_W0001_P0051\TR1_2_W0001_P0051_T0001_R1_P4_K1_Ch2-Ch1.zen	FA/ISS	20000	30.0	3		7	0	0	29.94	100000	2000	Scale	0	1.8	0	0.01	1.62	0	0.01	0.04	0	1	1	0	1	12.790999999999999	87.758	0	1	12.790999999999999	87.758	1.0352	0.7581	1	0.7382	0.961	0.8422	1	0.9875	0.9937	0.7683	0.7116	0.8369	0.052476999999999996	0.029501999999999997	0.0011785	0.005309899999999999
24	TR1_2_W0001_P0051_T0001_R1_P5_K1_Ch2-Ch1.zen	20150716_gfpSORORINcd3_Prometa\MitoSys2\LSM\gfpSORORINc_Noc\DE_W0012_P0001\DE_2_W0012_P0001_T0003\TR1_W0001_P0051\TR1_2_W0001_P0051_T0001_R1_P5_K1_Ch2-Ch1.zen	FA/ISS	20000	30.0	3		7	0	0	29.94	100000	2000	Scale	0	1.8	0	0.01	1.62	0	0.01	0.04	0	1	1	0	1	11.81	405.51099999999997	0	1	11.81	405.51099999999997	1.1189	4.436	1	0.7173	0.9899	0.8426	1	0.9971	0.9985	0.8174	4.3965	0.8414	0.032353	0.03895	0.0039902	0.0031796999999999997
25	TR1_2_W0001_P0071_T0001_R1_P1_K1_Ch2-Ch1.zen	20150716_gfpSORORINcd3_Prometa\MitoSys2\LSM\gfpSORORINc_Noc\DE_W0012_P0001\DE_2_W0012_P0001_T0004\TR1_W0001_P0071\TR1_2_W0001_P0071_T0001_R1_P1_K1_Ch2-Ch1.zen	FA/ISS	20000	30.0	3		7	0	0	29.94	100000	2000	Scale	0	1.8	0	0.01	1.62	0	0.01	0.04	0	1	1	0	1	10.794	144.584	0	1	10.794	144.584	1.1552	7.438	1	0.6925	0.9517	0.8118	1	0.9874	0.9937	0.8205	7.0864	0.8065	0.10729000000000001	0.039917	0.0055778	0.005968800000000001
26	TR1_2_W0001_P0071_T0001_R1_P2_K1_Ch2-Ch1.zen	20150716_gfpSORORINcd3_Prometa\MitoSys2\LSM\gfpSORORINc_Noc\DE_W0012_P0001\DE_2_W0012_P0001_T0004\TR1_W0001_P0071\TR1_2_W0001_P0071_T0001_R1_P2_K1_Ch2-Ch1.zen	FA/ISS	20000	30.0	3		7	0	0	29.94	100000	2000	Scale	0	1.8	0	0.01	1.62	0	0.01	0.04	0	1	1	0	1	12.81	346.70099999999996	0	1	12.81	346.70099999999996	1.1062	3.9838	1	0.7363	0.9882	0.8529	1	0.9964	0.9982	0.8259	3.9389	0.8514	0.095433	0.034297	0.0024892	0.0030781999999999997
27	TR1_2_W0001_P0071_T0001_R1_P3_K1_Ch2-Ch1.zen	20150716_gfpSORORINcd3_Prometa\MitoSys2\LSM\gfpSORORINc_Noc\DE_W0012_P0001\DE_2_W0012_P0001_T0004\TR1_W0001_P0071\TR1_2_W0001_P0071_T0001_R1_P3_K1_Ch2-Ch1.zen	FA/ISS	20000	30.0	3		7	0	0	29.94	100000	2000	Scale	0	1.8	0	0.01	1.62	0	0.01	0.04	0	1	1	0	1	11.204	294.339	0	1	11.204	294.339	0.9679	1.2274	1	0.7026	0.9874	0.8328	1	0.9966	0.9983	0.6748	1.2088	0.8314	0.087595	0.046642	0.0018524999999999998	0.0025705
28	TR1_2_W0001_P0071_T0001_R1_P4_K1_Ch2-Ch1.zen	20150716_gfpSORORINcd3_Prometa\MitoSys2\LSM\gfpSORORINc_Noc\DE_W0012_P0001\DE_2_W0012_P0001_T0004\TR1_W0001_P0071\TR1_2_W0001_P0071_T0001_R1_P4_K1_Ch2-Ch1.zen	FA/ISS	20000	30.000999999999998	3		7	0	0	29.94	100000	2000	Scale	0	1.8	0	0.01	1.62	0	0.01	0.04	0	1	1	0	1	8.242	59.743	0	1	8.242	59.743	1.9844	0.5857	1	0.5171	0.935	0.6272	1	0.9865	0.9932	0.5994	0.5184	0.6219	0.1149	0.072014	0.0037299	0.0074459999999999995
29	TR1_2_W0001_P0071_T0001_R1_P5_K1_Ch2-Ch1.zen	20150716_gfpSORORINcd3_Prometa\MitoSys2\LSM\gfpSORORINc_Noc\DE_W0012_P0001\DE_2_W0012_P0001_T0004\TR1_W0001_P0071\TR1_2_W0001_P0071_T0001_R1_P5_K1_Ch2-Ch1.zen	FA/ISS	20000	30.0	3		7	0	0	29.94	100000	2000	Scale	0	1.8	0	0.01	1.62	0	0.01	0.04	0	1	1	0	1	11.722000000000001	122.335	0	1	11.722000000000001	122.335	0.9514	0.9437	1	0.7124	0.9719	0.8320000000000001	1	0.992	0.996	0.6701	0.9081	0.8286	0.10132999999999999	0.022451	0.00056983	0.0029026
30	TR1_2_W0001_P0091_T0001_R1_P1_K1_Ch2-Ch1.zen	20150716_gfpSORORINcd3_Prometa\MitoSys2\LSM\gfpSORORINc_Noc\DE_W0012_P0001\DE_2_W0012_P0001_T0005\TR1_W0001_P0091\TR1_2_W0001_P0091_T0001_R1_P1_K1_Ch2-Ch1.zen	FA/ISS	20000	30.0	3		7	0	0	29.94	100000	2000	Scale	0	1.8	0	0.01	1.62	0	0.01	0.04	0	1	1	0	1	12.754000000000001	358.031	0	1	12.754000000000001	358.031	1.1753	3.5718	1	0.7315	0.9829	0.8477	1	0.995	0.9975	0.8764	3.5099	0.8456	0.088999	0.033115	0.0035819000000000003	0.0061463
31	TR1_2_W0001_P0091_T0001_R1_P2_K1_Ch2-Ch1.zen	20150716_gfpSORORINcd3_Prometa\MitoSys2\LSM\gfpSORORINc_Noc\DE_W0012_P0001\DE_2_W0012_P0001_T0005\TR1_W0001_P0091\TR1_2_W0001_P0091_T0001_R1_P2_K1_Ch2-Ch1.zen	FA/ISS	20000	30.0	3		7	0	0	29.94	100000	2000	Scale	0	1.8	0	0.01	1.62	0	0.01	0.04	0	1	1	0	1	11.83	271.041	0	1	11.83	271.041	0.9961	2.3292	1	0.7159	0.9855	0.8398	1	0.9958	0.9979	0.7111	2.2947	0.838	0.09334500000000001	0.035058	0.015517	0.028919
32	TR1_2_W0001_P0091_T0001_R1_P3_K1_Ch2-Ch1.zen	20150716_gfpSORORINcd3_Prometa\MitoSys2\LSM\gfpSORORINc_Noc\DE_W0012_P0001\DE_2_W0012_P0001_T0005\TR1_W0001_P0091\TR1_2_W0001_P0091_T0001_R1_P3_K1_Ch2-Ch1.zen	FA/ISS	20000	30.0	3		7	0	0	29.94	100000	2000	Scale	0	1.8	0	0.01	1.62	0	0.01	0.04	0	1	1	0	1	14.523	457.936	0	1	14.523	457.936	0.9231	0.9145	1	0.7641	0.9879	0.8687	1	0.9959	0.998	0.6952	0.8962	0.867	0.077971	0.030886	0.005896800000000001	0.0054482
33	TR1_2_W0001_P0091_T0001_R1_P4_K1_Ch2-Ch1.zen	20150716_gfpSORORINcd3_Prometa\MitoSys2\LSM\gfpSORORINc_Noc\DE_W0012_P0001\DE_2_W0012_P0001_T0005\TR1_W0001_P0091\TR1_2_W0001_P0091_T0001_R1_P4_K1_Ch2-Ch1.zen	FA/ISS	20000	30.0	3		7	0	0	29.94	100000	2000	Scale	0	1.8	0	0.01	1.62	0	0.01	0.04	0	1	1	0	1	5.912999999999999	67.89699999999999	0	1	5.912999999999999	67.89699999999999	0.7227	0.5114	1	0.5614	0.6674	0.0448	1	0.9791	0.9895	0.1879	0.2254	0.0429	0.092524	0.38832	0.056870000000000004	0.11632999999999999
34	TR1_2_W0001_P0091_T0001_R1_P5_K1_Ch2-Ch1.zen	20150716_gfpSORORINcd3_Prometa\MitoSys2\LSM\gfpSORORINc_Noc\DE_W0012_P0001\DE_2_W0012_P0001_T0005\TR1_W0001_P0091\TR1_2_W0001_P0091_T0001_R1_P5_K1_Ch2-Ch1.zen	FA/ISS	20000	30.0	3		7	0	0	29.94	100000	2000	Scale	0	1.8	0	0.01	1.62	0	0.01	0.04	0	1	1	0	1	12.107000000000001	177.04	0	1	12.107000000000001	177.04	1.0118	0.2463	1	0.7221	0.9687	0.8361	1	0.9907	0.9953	0.7298	0.2166	0.8321	0.089951	0.043828	0.007525199999999999	0.011573
35	TR1_2_W0001_P0111_T0001_R1_P1_K1_Ch2-Ch1.zen	20150716_gfpSORORINcd3_Prometa\MitoSys2\LSM\gfpSORORINc_Noc\DE_W0012_P0001\DE_2_W0012_P0001_T0006\TR1_W0001_P0111\TR1_2_W0001_P0111_T0001_R1_P1_K1_Ch2-Ch1.zen	FA/ISS	20000	30.0	3		7	0	0	29.94	100000	2000	Scale	0	1.8	0	0.01	1.62	0	0.01	0.04	0	1	1	0	1	12.109000000000002	178.22099999999998	0	1	12.109000000000002	178.22099999999998	1.0139	2.8431	1	0.7189	0.9786	0.8384	1	0.9938	0.9969	0.7263	2.7843	0.8358	0.085676	0.046494	0.0021913	0.0026246999999999998
36	TR1_2_W0001_P0111_T0001_R1_P2_K1_Ch2-Ch1.zen	20150716_gfpSORORINcd3_Prometa\MitoSys2\LSM\gfpSORORINc_Noc\DE_W0012_P0001\DE_2_W0012_P0001_T0006\TR1_W0001_P0111\TR1_2_W0001_P0111_T0001_R1_P2_K1_Ch2-Ch1.zen	FA/ISS	20000	30.0	3		7	0	0	29.94	100000	2000	Scale	0	1.8	0	0.01	1.62	0	0.01	0.04	0	1	1	0	1	9.002	33.635	0	1	9.002	33.635	1.0139	1.2227	1	0.6395	0.9044	0.7605	1	0.9784	0.9891	0.6504	1.0921	0.7518	0.13489	0.035648	0.00405	0.010459
37	TR1_2_W0001_P0111_T0001_R1_P3_K1_Ch2-Ch1.zen	20150716_gfpSORORINcd3_Prometa\MitoSys2\LSM\gfpSORORINc_Noc\DE_W0012_P0001\DE_2_W0012_P0001_T0006\TR1_W0001_P0111\TR1_2_W0001_P0111_T0001_R1_P3_K1_Ch2-Ch1.zen	FA/ISS	20000	30.0	3		7	0	0	29.94	100000	2000	Scale	0	1.8	0	0.01	1.62	0	0.01	0.04	0	1	1	0	1	9.44	108.12799999999999	0	1	9.44	108.12799999999999	1.0546	0.8943	1	0.6533	0.9686	0.7953	1	0.9927	0.9963	0.6962	0.8566	0.7923	0.12235	0.057231	0.0024566999999999996	0.0051753
38	TR1_2_W0001_P0111_T0001_R1_P4_K1_Ch2-Ch1.zen	20150716_gfpSORORINcd3_Prometa\MitoSys2\LSM\gfpSORORINc_Noc\DE_W0012_P0001\DE_2_W0012_P0001_T0006\TR1_W0001_P0111\TR1_2_W0001_P0111_T0001_R1_P4_K1_Ch2-Ch1.zen	FA/ISS	20000	30.002	3		7	0	0	29.94	100000	2000	Scale	0	1.8	0	0.01	1.62	0	0.01	0.04	0	1	1	0	1	4.915	3.947	0	1	4.915	3.947	0.6094	1.1686	1	0.3727	0.3262	0.3464	1	0.9026	0.95	0.1062	0.3292	0.3161	0.10972	0.098091	0.062813	0.10007
39	TR1_2_W0001_P0111_T0001_R1_P5_K1_Ch2-Ch1.zen	20150716_gfpSORORINcd3_Prometa\MitoSys2\LSM\gfpSORORINc_Noc\DE_W0012_P0001\DE_2_W0012_P0001_T0006\TR1_W0001_P0111\TR1_2_W0001_P0111_T0001_R1_P5_K1_Ch2-Ch1.zen	FA/ISS	20000	30.0	3		7	0	0	29.94	100000	2000	Scale	0	1.8	0	0.01	1.62	0	0.01	0.04	0	1	1	0	1	8.265	68.469	0	1	8.265	68.469	1.0282	0.6004	1	0.6053	0.9427	0.755	1	0.9888	0.9944	0.6222	0.542	0.7506	0.096978	0.046558999999999996	0.0057533	0.009769400000000001
40	TR1_2_W0001_P0131_T0001_R1_P1_K1_Ch2-Ch1.zen	20150716_gfpSORORINcd3_Prometa\MitoSys2\LSM\gfpSORORINc_Noc\DE_W0012_P0001\DE_2_W0012_P0001_T0007\TR1_W0001_P0131\TR1_2_W0001_P0131_T0001_R1_P1_K1_Ch2-Ch1.zen	FA/ISS	20000	30.000999999999998	3		7	0	0	29.94	100000	2000	Scale	0	1.8	0	0.01	1.62	0	0.01	0.04	0	1	1	0	1	5.406000000000001	15.434000000000001	0	1	5.406000000000001	15.434000000000001	1.4402	3.5459	1	0.4085	0.4322	0.4134	1	0.9186	0.9583	0.6141	1.4214	0.3884	0.16654000000000002	0.091188	0.086582	0.2237
41	TR1_2_W0001_P0131_T0001_R1_P2_K1_Ch2-Ch1.zen	20150716_gfpSORORINcd3_Prometa\MitoSys2\LSM\gfpSORORINc_Noc\DE_W0012_P0001\DE_2_W0012_P0001_T0007\TR1_W0001_P0131\TR1_2_W0001_P0131_T0001_R1_P2_K1_Ch2-Ch1.zen	FA/ISS	20000	30.0	3		7	0	0	29.94	100000	2000	Scale	0	1.8	0	0.01	1.62	0	0.01	0.04	0	1	1	0	1	6.229	9.749	0	1	6.229	9.749	0.3893	0.8231	1	0.4947	0.6541	0.5622	1	0.9414	0.9702	0.0555	0.4665	0.541	0.16885	0.082335	0.037989999999999996	0.043956999999999996
42	TR1_2_W0001_P0131_T0001_R1_P3_K1_Ch2-Ch1.zen	20150716_gfpSORORINcd3_Prometa\MitoSys2\LSM\gfpSORORINc_Noc\DE_W0012_P0001\DE_2_W0012_P0001_T0007\TR1_W0001_P0131\TR1_2_W0001_P0131_T0001_R1_P3_K1_Ch2-Ch1.zen	FA/ISS	20000	30.0	3		7	0	0	29.94	100000	2000	Scale	0	1.8	0	0.01	1.62	0	0.01	0.04	0	1	1	0	1	6.9639999999999995	74.309	0	1	6.9639999999999995	74.309	1.0355	1.4338	1	0.5383	0.7032	0.6126	1	0.9485	0.9738	0.5583	0.8926	0.5939	0.14223	0.07060599999999999	0.077805	0.11367999999999999
43	TR1_2_W0001_P0131_T0001_R1_P4_K1_Ch2-Ch1.zen	20150716_gfpSORORINcd3_Prometa\MitoSys2\LSM\gfpSORORINc_Noc\DE_W0012_P0001\DE_2_W0012_P0001_T0007\TR1_W0001_P0131\TR1_2_W0001_P0131_T0001_R1_P4_K1_Ch2-Ch1.zen	FA/ISS	20000	30.0	3		7	0	0	29.94	100000	2000	Scale	0	1.8	0	0.01	1.62	0	0.01	0.04	0	1	1	0	1	3.438	9.271	0	1	3.438	9.271	3.7788	26.2122	1	0.4071	0.3943	0.1244	1	0.9564	0.9779	-1.1247	12.0883	0.1204	0.16410999999999998	0.24839	0.080773	0.086768
44	TR1_2_W0001_P0131_T0001_R1_P5_K1_Ch2-Ch1.zen	20150716_gfpSORORINcd3_Prometa\MitoSys2\LSM\gfpSORORINc_Noc\DE_W0012_P0001\DE_2_W0012_P0001_T0007\TR1_W0001_P0131\TR1_2_W0001_P0131_T0001_R1_P5_K1_Ch2-Ch1.zen	FA/ISS	20000	30.000999999999998	3		7	0	0	29.94	100000	2000	Scale	0	1.8	0	0.01	1.62	0	0.01	0.04	0	1	1	0	1	0.895	1.643	0	1	0.895	1.643	1.0929	1.1377	1	1.0512	0.0028	-0.0013	1	0.9567	0.9781	0.9542	-0.0025	0.0211	0.21618	0.2054	0.11281	0.14081
45	TR1_2_W0001_P0171_T0001_R1_P1_K1_Ch2-Ch1.zen	20150716_gfpSORORINcd3_Prometa\MitoSys2\LSM\gfpSORORINc_Noc\DE_W0012_P0001\DE_2_W0012_P0001_T0009\TR1_W0001_P0171\TR1_2_W0001_P0171_T0001_R1_P1_K1_Ch2-Ch1.zen	FA/ISS	20000	30.0	3		7	0	0	29.94	100000	2000	Scale	0	1.8	0	0.01	1.62	0	0.01	0.04	0	1	1	0	1	5.822	17.855999999999998	0	1	5.822	17.855999999999998	1.0624	1.0558	1	0.4736	0.6523	0.5525	1	0.945	0.972	0.5136	0.5999	0.5333	0.11455	0.046501999999999995	0.039333	0.056085
46	TR1_2_W0001_P0171_T0001_R1_P2_K1_Ch2-Ch1.zen	20150716_gfpSORORINcd3_Prometa\MitoSys2\LSM\gfpSORORINc_Noc\DE_W0012_P0001\DE_2_W0012_P0001_T0009\TR1_W0001_P0171\TR1_2_W0001_P0171_T0001_R1_P2_K1_Ch2-Ch1.zen	FA/ISS	20000	30.000999999999998	3		7	0	0	29.94	100000	2000	Scale	0	1.8	0	0.01	1.62	0	0.01	0.04	0	1	1	0	1	6.08	7.309	0	1	6.08	7.309	1.0451	0.977	1	0.494	0.5953	0.5417	1	0.9326	0.9657	0.5249	0.5186	0.5176	0.075391	0.050657	0.027647	0.044085
47	TR1_2_W0001_P0171_T0001_R1_P3_K1_Ch2-Ch1.zen	20150716_gfpSORORINcd3_Prometa\MitoSys2\LSM\gfpSORORINc_Noc\DE_W0012_P0001\DE_2_W0012_P0001_T0009\TR1_W0001_P0171\TR1_2_W0001_P0171_T0001_R1_P3_K1_Ch2-Ch1.zen	FA/ISS	20000	30.0	3		7	0	0	29.94	100000	2000	Scale	0	1.8	0	0.01	1.62	0	0.01	0.04	0	1	1	0	1	3.612	11.15	0	1	3.612	11.15	1.7078	0.9440000000000001	1	0.2299	0.5679	0.3102	1	0.9541	0.9767	0.3453	0.3763	0.2987	0.10173	0.13729	0.029332	0.085975
48	TR1_2_W0001_P0171_T0001_R1_P4_K1_Ch2-Ch1.zen	20150716_gfpSORORINcd3_Prometa\MitoSys2\LSM\gfpSORORINc_Noc\DE_W0012_P0001\DE_2_W0012_P0001_T0009\TR1_W0001_P0171\TR1_2_W0001_P0171_T0001_R1_P4_K1_Ch2-Ch1.zen	FA/ISS	20000	30.0	3		7	0	0	29.94	100000	2000	Scale	0	1.8	0	0.01	1.62	0	0.01	0.04	0	1	1	0	1	4.563	6.355	0	1	4.563	6.355	1.2946	2.3416	1	0.4456	0.4753	0.3573	1	0.9420000000000001	0.9705	-0.0845	0.9243	0.3434	0.12205999999999999	0.17844000000000002	0.043354000000000004	0.105
49	TR1_2_W0001_P0171_T0001_R1_P5_K1_Ch2-Ch1.zen	20150716_gfpSORORINcd3_Prometa\MitoSys2\LSM\gfpSORORINc_Noc\DE_W0012_P0001\DE_2_W0012_P0001_T0009\TR1_W0001_P0171\TR1_2_W0001_P0171_T0001_R1_P5_K1_Ch2-Ch1.zen	FA/ISS	20000	30.0	3		7	0	0	29.94	100000	2000	Scale	0	1.8	0	0.01	1.62	0	0.01	0.04	0	1	1	0	1	7.147	57.571000000000005	0	1	7.147	57.571000000000005	0.3817	0.1301	1	0.5479999999999999	0.8448	0.6757	1	0.9766	0.9882	0.0564	0.0174	0.6681	0.10632	0.10887000000000001	0.051777	0.16852999999999999
50	TR1_2_W0001_P0192_T0001_R1_P1_K1_Ch2-Ch1.zen	20150716_gfpSORORINcd3_Prometa\MitoSys2\LSM\gfpSORORINc_Noc\DE_W0013_P0001\DE_2_W0013_P0001_T0010\TR1_W0001_P0192\TR1_2_W0001_P0192_T0001_R1_P1_K1_Ch2-Ch1.zen	FA/ISS	20000	30.0	3		7	0	0	29.94	100000	2000	Scale	0	1.8	0	0.01	1.62	0	0.01	0.04	0	1	1	0	1	11.623	121.684	0	1	11.623	121.684	1.1735	1.6799	1	0.7066	0.9476	0.8175	1	0.9851	0.9925	0.8434	1.5789	0.8112	0.10504000000000001	0.055873	0.028704	0.1045
51	TR1_2_W0001_P0192_T0001_R1_P2_K1_Ch2-Ch1.zen	20150716_gfpSORORINcd3_Prometa\MitoSys2\LSM\gfpSORORINc_Noc\DE_W0013_P0001\DE_2_W0013_P0001_T0010\TR1_W0001_P0192\TR1_2_W0001_P0192_T0001_R1_P2_K1_Ch2-Ch1.zen	FA/ISS	20000	30.0	3		7	0	0	29.94	100000	2000	Scale	0	1.8	0	0.01	1.62	0	0.01	0.04	0	1	1	0	1	8.035	100.99600000000001	0	1	8.035	100.99600000000001	1.124	1.9909999999999999	1	0.5841	0.9582	0.746	1	0.992	0.996	0.6614	1.9097	0.7429	0.11897	0.068578	0.0037963000000000003	0.008893
52	TR1_2_W0001_P0192_T0001_R1_P3_K1_Ch2-Ch1.zen	20150716_gfpSORORINcd3_Prometa\MitoSys2\LSM\gfpSORORINc_Noc\DE_W0013_P0001\DE_2_W0013_P0001_T0010\TR1_W0001_P0192\TR1_2_W0001_P0192_T0001_R1_P3_K1_Ch2-Ch1.zen	FA/ISS	20000	30.0	3		7	0	0	29.94	100000	2000	Scale	0	1.8	0	0.01	1.62	0	0.01	0.04	0	1	1	0	1	11.309000000000001	181.076	0	1	11.309000000000001	181.076	1.2867	34.1452	1	0.7048	0.9379	0.8129	1	0.9826	0.9913	0.9442	32.3042	0.8055	0.098347	0.034315	0.015951	0.01124
53	TR1_2_W0001_P0192_T0001_R1_P4_K1_Ch2-Ch1.zen	20150716_gfpSORORINcd3_Prometa\MitoSys2\LSM\gfpSORORINc_Noc\DE_W0013_P0001\DE_2_W0013_P0001_T0010\TR1_W0001_P0192\TR1_2_W0001_P0192_T0001_R1_P4_K1_Ch2-Ch1.zen	FA/ISS	20000	30.0	3		7	0	0	29.94	100000	2000	Scale	0	1.8	0	0.01	1.62	0	0.01	0.04	0	1	1	0	1	13.644	188.065	0	1	13.644	188.065	0.9908	0.6488	1	0.7527	0.9639	0.8517	1	0.988	0.9940000000000001	0.7440000000000001	0.6035	0.8465	0.096637	0.038493	0.033304	0.035658999999999996
54	TR1_2_W0001_P0192_T0001_R1_P5_K1_Ch2-Ch1.zen	20150716_gfpSORORINcd3_Prometa\MitoSys2\LSM\gfpSORORINc_Noc\DE_W0013_P0001\DE_2_W0013_P0001_T0010\TR1_W0001_P0192\TR1_2_W0001_P0192_T0001_R1_P5_K1_Ch2-Ch1.zen	FA/ISS	20000	30.0	3		7	0	0	29.94	100000	2000	Scale	0	1.8	0	0.01	1.62	0	0.01	0.04	0	1	1	0	1	2.61	5.005	0	1	2.61	5.005	0.9551	1.2883	1	0.0976	0.4523	0.1909	1	0.9577	0.9786	0.0647	0.6077	0.1841	0.085622	0.12201	0.014247	0.059114
55	TR1_2_W0001_P0053_T0001_R1_P1_K1_Ch2-Ch1.zen	20150716_gfpSORORINcd3_Prometa\MitoSys2\LSM\gfpSORORINc_Noc\DE_W0014_P0001\DE_2_W0014_P0001_T0003\TR1_W0001_P0053\TR1_2_W0001_P0053_T0001_R1_P1_K1_Ch2-Ch1.zen	FA/ISS	20000	30.0	3		7	0	0	29.94	100000	2000	Scale	0	1.8	0	0.01	1.62	0	0.01	0.04	0	1	1	0	1	12.572000000000001	151.865	0	1	12.572000000000001	151.865	1.0439	1.0893	1	0.7335	0.9787	0.8473	1	0.9934	0.9967	0.7708	1.06	0.8444	0.09068899999999999	0.040576	0.0013414000000000002	0.0026444000000000003
56	TR1_2_W0001_P0053_T0001_R1_P2_K1_Ch2-Ch1.zen	20150716_gfpSORORINcd3_Prometa\MitoSys2\LSM\gfpSORORINc_Noc\DE_W0014_P0001\DE_2_W0014_P0001_T0003\TR1_W0001_P0053\TR1_2_W0001_P0053_T0001_R1_P2_K1_Ch2-Ch1.zen	FA/ISS	20000	30.0	3		7	0	0	29.94	100000	2000	Scale	0	1.8	0	0.01	1.62	0	0.01	0.04	0	1	1	0	1	13.407	208.467	0	1	13.407	208.467	1.081	3.5014	1	0.7490000000000001	0.9818	0.8575	1	0.9940000000000001	0.997	0.8189	3.4428	0.8549	0.10761	0.029287	0.0027841	0.0043874
57	TR1_2_W0001_P0053_T0001_R1_P3_K1_Ch2-Ch1.zen	20150716_gfpSORORINcd3_Prometa\MitoSys2\LSM\gfpSORORINc_Noc\DE_W0014_P0001\DE_2_W0014_P0001_T0003\TR1_W0001_P0053\TR1_2_W0001_P0053_T0001_R1_P3_K1_Ch2-Ch1.zen	FA/ISS	20000	30.0	3		7	0	0	29.94	100000	2000	Scale	0	1.8	0	0.01	1.62	0	0.01	0.04	0	1	1	0	1	13.460999999999999	289.672	0	1	13.460999999999999	289.672	0.9837	1.824	1	0.7506	0.9881	0.8612	1	0.996	0.998	0.7364	1.8008	0.8595	0.079362	0.026309	0.0025309	0.0019760000000000003
58	TR1_2_W0001_P0053_T0001_R1_P4_K1_Ch2-Ch1.zen	20150716_gfpSORORINcd3_Prometa\MitoSys2\LSM\gfpSORORINc_Noc\DE_W0014_P0001\DE_2_W0014_P0001_T0003\TR1_W0001_P0053\TR1_2_W0001_P0053_T0001_R1_P4_K1_Ch2-Ch1.zen	FA/ISS	20000	30.0	3		7	0	0	29.94	100000	2000	Scale	0	1.8	0	0.01	1.62	0	0.01	0.04	0	1	1	0	1	7.621	13.315	0	1	7.621	13.315	1.0127	1.0463	1	0.5778	0.77	0.6668	1	0.955	0.9772	0.5856	0.7698	0.6495	0.14643	0.029638	0.028729	0.018152
59	TR1_2_W0001_P0053_T0001_R1_P5_K1_Ch2-Ch1.zen	20150716_gfpSORORINcd3_Prometa\MitoSys2\LSM\gfpSORORINc_Noc\DE_W0014_P0001\DE_2_W0014_P0001_T0003\TR1_W0001_P0053\TR1_2_W0001_P0053_T0001_R1_P5_K1_Ch2-Ch1.zen	FA/ISS	20000	30.0	3		7	0	0	29.94	100000	2000	Scale	0	1.8	0	0.01	1.62	0	0.01	0.04	0	1	1	0	1	12.308	40.118	0	1	12.308	40.118	1.0252	0.998	1	0.7282	0.9204	0.8187	1	0.9755	0.9877	0.7496	0.8947	0.8082	0.10987000000000001	0.017838999999999997	0.0077266	0.0044667000000000005
60	TR1_2_W0001_P0153_T0001_R1_P1_K1_Ch2-Ch1.zen	20150716_gfpSORORINcd3_Prometa\MitoSys2\LSM\gfpSORORINc_Noc\DE_W0014_P0001\DE_2_W0014_P0001_T0008\TR1_W0001_P0153\TR1_2_W0001_P0153_T0001_R1_P1_K1_Ch2-Ch1.zen	FA/ISS	20000	30.0	3		7	0	0	29.94	100000	2000	Scale	0	1.8	0	0.01	1.62	0	0.01	0.04	0	1	1	0	1	11.302	220.394	0	1	11.302	220.394	0.9523	1.3115	1	0.7011	0.9575	0.8192	1	0.9892	0.9946	0.6577	1.217	0.8147	0.070632	0.041908	0.0077801	0.010884999999999999
61	TR1_2_W0001_P0153_T0001_R1_P2_K1_Ch2-Ch1.zen	20150716_gfpSORORINcd3_Prometa\MitoSys2\LSM\gfpSORORINc_Noc\DE_W0014_P0001\DE_2_W0014_P0001_T0008\TR1_W0001_P0153\TR1_2_W0001_P0153_T0001_R1_P2_K1_Ch2-Ch1.zen	FA/ISS	20000	30.0	3		7	0	0	29.94	100000	2000	Scale	0	1.8	0	0.01	1.62	0	0.01	0.04	0	1	1	0	1	9.248	167.37099999999998	0	1	9.248	167.37099999999998	1.3556	4.3995	1	0.6457	0.9748	0.7932	1	0.9943	0.9971	0.9295	4.2934	0.7909	0.09439199999999999	0.054162	0.006770100000000001	0.013471
62	TR1_2_W0001_P0153_T0001_R1_P3_K1_Ch2-Ch1.zen	20150716_gfpSORORINcd3_Prometa\MitoSys2\LSM\gfpSORORINc_Noc\DE_W0014_P0001\DE_2_W0014_P0001_T0008\TR1_W0001_P0153\TR1_2_W0001_P0153_T0001_R1_P3_K1_Ch2-Ch1.zen	FA/ISS	20000	30.0	3		7	0	0	29.94	100000	2000	Scale	0	1.8	0	0.01	1.62	0	0.01	0.04	0	1	1	0	1	9.117	78.175	0	1	9.117	78.175	1.0148	4.6447	1	0.6435	0.948	0.7809	1	0.9881	0.9940000000000001	0.6549	4.4379	0.7762	0.10769000000000001	0.039494	0.0044769	0.0072051
63	TR1_2_W0001_P0153_T0001_R1_P4_K1_Ch2-Ch1.zen	20150716_gfpSORORINcd3_Prometa\MitoSys2\LSM\gfpSORORINc_Noc\DE_W0014_P0001\DE_2_W0014_P0001_T0008\TR1_W0001_P0153\TR1_2_W0001_P0153_T0001_R1_P4_K1_Ch2-Ch1.zen	FA/ISS	20000	30.0	3		7	0	0	29.94	100000	2000	Scale	0	1.8	0	0.01	1.62	0	0.01	0.04	0	1	1	0	1	8.487	71.184	0	1	8.487	71.184	1.0989	0.6658	1	0.6182	0.8606	0.7278	1	0.9701	0.9848	0.6941	0.484	0.716	0.097498	0.057594000000000006	0.022491	0.039405
64	TR1_2_W0001_P0153_T0001_R1_P5_K1_Ch2-Ch1.zen	20150716_gfpSORORINcd3_Prometa\MitoSys2\LSM\gfpSORORINc_Noc\DE_W0014_P0001\DE_2_W0014_P0001_T0008\TR1_W0001_P0153\TR1_2_W0001_P0153_T0001_R1_P5_K1_Ch2-Ch1.zen	FA/ISS	20000	30.0	3		7	0	0	29.94	100000	2000	Scale	0	1.8	0	0.01	1.62	0	0.01	0.04	0	1	1	0	1	11.874	327.792	0	1	11.874	327.792	0.8855	1.2798	1	0.7105	0.9875	0.8372	1	0.9965	0.9983	0.6099	1.2594	0.8357	0.058453	0.042222	0.0050828	0.009405799999999999
65	TR1_2_W0001_P0173_T0001_R1_P1_K1_Ch2-Ch1.zen	20150716_gfpSORORINcd3_Prometa\MitoSys2\LSM\gfpSORORINc_Noc\DE_W0014_P0001\DE_2_W0014_P0001_T0009\TR1_W0001_P0173\TR1_2_W0001_P0173_T0001_R1_P1_K1_Ch2-Ch1.zen	FA/ISS	20000	30.0	3		7	0	0	29.94	100000	2000	Scale	0	1.8	0	0.01	1.62	0	0.01	0.04	0	1	1	0	1	11.025	320.24	0	1	11.025	320.24	0.9377	1.5521	1	0.6978	0.9888	0.8305	1	0.9969	0.9985	0.6446	1.5331	0.8292	0.09555599999999999	0.044535000000000005	0.0034178000000000004	0.0042421
66	TR1_2_W0001_P0173_T0001_R1_P2_K1_Ch2-Ch1.zen	20150716_gfpSORORINcd3_Prometa\MitoSys2\LSM\gfpSORORINc_Noc\DE_W0014_P0001\DE_2_W0014_P0001_T0009\TR1_W0001_P0173\TR1_2_W0001_P0173_T0001_R1_P2_K1_Ch2-Ch1.zen	FA/ISS	20000	30.0	3		7	0	0	29.94	100000	2000	Scale	0	1.8	0	0.01	1.62	0	0.01	0.04	0	1	1	0	1	8.69	67.42699999999999	0	1	8.69	67.42699999999999	1.0527	6.4738	1	0.6278	0.9385	0.7675	1	0.9867	0.9933	0.669	6.1551	0.7623	0.1013	0.058254999999999994	0.010808	0.012877000000000001
67	TR1_2_W0001_P0173_T0001_R1_P3_K1_Ch2-Ch1.zen	20150716_gfpSORORINcd3_Prometa\MitoSys2\LSM\gfpSORORINc_Noc\DE_W0014_P0001\DE_2_W0014_P0001_T0009\TR1_W0001_P0173\TR1_2_W0001_P0173_T0001_R1_P3_K1_Ch2-Ch1.zen	FA/ISS	20000	30.0	3		7	0	0	29.94	100000	2000	Scale	0	1.8	0	0.01	1.62	0	0.01	0.04	0	1	1	0	1	9.898	330.707	0	1	9.898	330.707	1.0125	1.8939	1	0.6689	0.9881	0.8129	1	0.9971	0.9985	0.6786	1.8697	0.8117	0.10675	0.045665	0.0097559	0.021866
68	TR1_2_W0001_P0173_T0001_R1_P4_K1_Ch2-Ch1.zen	20150716_gfpSORORINcd3_Prometa\MitoSys2\LSM\gfpSORORINc_Noc\DE_W0014_P0001\DE_2_W0014_P0001_T0009\TR1_W0001_P0173\TR1_2_W0001_P0173_T0001_R1_P4_K1_Ch2-Ch1.zen	FA/ISS	20000	30.0	3		7	0	0	29.94	100000	2000	Scale	0	1.8	0	0.01	1.62	0	0.01	0.04	0	1	1	0	1	9.724	10.655999999999999	0	1	9.724	10.655999999999999	0.9083	1.1033	1	0.6669	0.715	0.6905	1	0.9265	0.9625	0.5917	0.7390000000000001	0.6599	0.10859	0.019659	0.063025	0.025829
69	TR1_2_W0001_P0173_T0001_R1_P5_K1_Ch2-Ch1.zen	20150716_gfpSORORINcd3_Prometa\MitoSys2\LSM\gfpSORORINc_Noc\DE_W0014_P0001\DE_2_W0014_P0001_T0009\TR1_W0001_P0173\TR1_2_W0001_P0173_T0001_R1_P5_K1_Ch2-Ch1.zen	FA/ISS	20000	30.0	3		7	0	0	29.94	100000	2000	Scale	0	1.8	0	0.01	1.62	0	0.01	0.04	0	1	1	0	1	8.798	189.097	0	1	8.798	189.097	0.9911	0.3801	1	0.6298	0.9458	0.7717	1	0.9888	0.9944	0.6211	0.3246	0.7673	0.094653	0.062609	0.0051966	0.013971
70	TR1_2_W0001_P0054_T0001_R1_P1_K1_Ch2-Ch1.zen	20150716_gfpSORORINcd3_Prometa\MitoSys2\LSM\gfpSORORINc_Noc\DE_W0015_P0001\DE_2_W0015_P0001_T0003\TR1_W0001_P0054\TR1_2_W0001_P0054_T0001_R1_P1_K1_Ch2-Ch1.zen	FA/ISS	20000	30.0	3		7	0	0	29.94	100000	2000	Scale	0	1.8	0	0.01	1.62	0	0.01	0.04	0	1	1	0	1	0.935	8.627	0	1	0.935	8.627	1.1052	1.848	1	0.8825	0.6381	-0.7461	1	0.9908	0.9954	0.7817	1.2896	-0.7417	0.083849	0.17792	0.010636	0.029183999999999998
71	TR1_2_W0001_P0054_T0001_R1_P2_K1_Ch2-Ch1.zen	20150716_gfpSORORINcd3_Prometa\MitoSys2\LSM\gfpSORORINc_Noc\DE_W0015_P0001\DE_2_W0015_P0001_T0003\TR1_W0001_P0054\TR1_2_W0001_P0054_T0001_R1_P2_K1_Ch2-Ch1.zen	FA/ISS	20000	30.0	3		7	0	0	29.94	100000	2000	Scale	0	1.8	0	0.01	1.62	0	0.01	0.04	0	1	1	0	1	0.8220000000000001	7.734	0	1	0.8220000000000001	7.734	1.0946	2.1019	1	1.4411	0.5964	-0.9176	1	0.9908	0.9954	1.3232	1.4058	-0.912	0.028870999999999997	0.30507	0.01702	0.029195999999999996
72	TR1_2_W0001_P0054_T0001_R1_P3_K1_Ch2-Ch1.zen	20150716_gfpSORORINcd3_Prometa\MitoSys2\LSM\gfpSORORINc_Noc\DE_W0015_P0001\DE_2_W0015_P0001_T0003\TR1_W0001_P0054\TR1_2_W0001_P0054_T0001_R1_P3_K1_Ch2-Ch1.zen	FA/ISS	20000	30.0	3		7	0	0	29.94	100000	2000	Scale	0	1.8	0	0.01	1.62	0	0.01	0.04	0	1	1	0	1	0.8420000000000001	8.606	0	1	0.8420000000000001	8.606	1.0815	3.2724	1	1.3294	0.6149	-0.8919	1	0.991	0.9955	1.2292	2.2995	-0.8867	0.16849	0.33985	0.012674	0.043811
73	TR1_2_W0001_P0054_T0001_R1_P4_K1_Ch2-Ch1.zen	20150716_gfpSORORINcd3_Prometa\MitoSys2\LSM\gfpSORORINc_Noc\DE_W0015_P0001\DE_2_W0015_P0001_T0003\TR1_W0001_P0054\TR1_2_W0001_P0054_T0001_R1_P4_K1_Ch2-Ch1.zen	FA/ISS	20000	30.000999999999998	3		7	0	0	29.94	100000	2000	Scale	0	1.8	0	0.01	1.62	0	0.01	0.04	0	1	1	0	1	2.552	4.711	0	1	2.552	4.711	1.1601	1.3736	1	0.0853	0.4161	0.1842	1	0.9565	0.978	0.1201	0.6109	0.1781	0.013944999999999999	0.06389600000000001	0.012723	0.031945
74	TR1_2_W0001_P0054_T0001_R1_P5_K1_Ch2-Ch1.zen	20150716_gfpSORORINcd3_Prometa\MitoSys2\LSM\gfpSORORINc_Noc\DE_W0015_P0001\DE_2_W0015_P0001_T0003\TR1_W0001_P0054\TR1_2_W0001_P0054_T0001_R1_P5_K1_Ch2-Ch1.zen	FA/ISS	20000	30.0	3		7	0	0	29.94	100000	2000	Scale	0	1.8	0	0.01	1.62	0	0.01	0.04	0	1	1	0	1	1.3780000000000001	4.83	0	1	1.3780000000000001	4.83	1.1637	1.8807	1	0.1062	0.4183	-0.2019	1	0.976	0.9879	0.0485	0.9309999999999999	-0.1981	0.12937	0.20235999999999998	0.023234	0.053145000000000005
75	TR1_2_W0001_P0074_T0001_R1_P1_K1_Ch2-Ch1.zen	20150716_gfpSORORINcd3_Prometa\MitoSys2\LSM\gfpSORORINc_Noc\DE_W0015_P0001\DE_2_W0015_P0001_T0004\TR1_W0001_P0074\TR1_2_W0001_P0074_T0001_R1_P1_K1_Ch2-Ch1.zen	FA/ISS	20000	30.0	3		7	0	0	29.94	100000	2000	Scale	0	1.8	0	0.01	1.62	0	0.01	0.04	0	1	1	0	1	3.748	18.684	0	1	3.748	18.684	6.5473	51.0391	1	0.2429	0.2861	0.0889	1	0.9491	0.9741	-1.3201	18.5501	0.0858	0.077231	0.21763000000000002	0.046297000000000005	0.11287
76	TR1_2_W0001_P0074_T0001_R1_P2_K1_Ch2-Ch1.zen	20150716_gfpSORORINcd3_Prometa\MitoSys2\LSM\gfpSORORINc_Noc\DE_W0015_P0001\DE_2_W0015_P0001_T0004\TR1_W0001_P0074\TR1_2_W0001_P0074_T0001_R1_P2_K1_Ch2-Ch1.zen	FA/ISS	20000	30.0	3		7	0	0	29.94	100000	2000	Scale	0	1.8	0	0.01	1.62	0	0.01	0.04	0	1	1	0	1	4.912	22.386	0	1	4.912	22.386	0.4386	0.4343	1	0.5013	0.5737	0.2823	1	0.9677	0.9837	0.1239	0.068	0.2786	0.083985	0.22250999999999999	0.033061	0.10102
77	TR1_2_W0001_P0074_T0001_R1_P3_K1_Ch2-Ch1.zen	20150716_gfpSORORINcd3_Prometa\MitoSys2\LSM\gfpSORORINc_Noc\DE_W0015_P0001\DE_2_W0015_P0001_T0004\TR1_W0001_P0074\TR1_2_W0001_P0074_T0001_R1_P3_K1_Ch2-Ch1.zen	FA/ISS	20000	30.0	3		7	0	0	29.94	100000	2000	Scale	0	1.8	0	0.01	1.62	0	0.01	0.04	0	1	1	0	1	11.064	31.127	0	1	11.064	31.127	0.9963	2.0159	1	0.7009	0.8777	0.7839	1	0.9654	0.9825	0.6973	1.7529	0.7692	0.074202	0.039219	0.01784	0.034106
78	TR1_2_W0001_P0074_T0001_R1_P4_K1_Ch2-Ch1.zen	20150716_gfpSORORINcd3_Prometa\MitoSys2\LSM\gfpSORORINc_Noc\DE_W0015_P0001\DE_2_W0015_P0001_T0004\TR1_W0001_P0074\TR1_2_W0001_P0074_T0001_R1_P4_K1_Ch2-Ch1.zen	FA/ISS	20000	30.0	3		7	0	0	29.94	100000	2000	Scale	0	1.8	0	0.01	1.62	0	0.01	0.04	0	1	1	0	1	10.985	31.095	0	1	10.985	31.095	1.083	10.1116	1	0.6923	0.7963	0.7402	1	0.9424	0.9706	0.7576	8.0951	0.7157	0.071358	0.051576	0.042700999999999996	0.10582000000000001
79	TR1_2_W0001_P0074_T0001_R1_P5_K1_Ch2-Ch1.zen	20150716_gfpSORORINcd3_Prometa\MitoSys2\LSM\gfpSORORINc_Noc\DE_W0015_P0001\DE_2_W0015_P0001_T0004\TR1_W0001_P0074\TR1_2_W0001_P0074_T0001_R1_P5_K1_Ch2-Ch1.zen	FA/ISS	20000	30.0	3		7	0	0	29.94	100000	2000	Scale	0	1.8	0	0.01	1.62	0	0.01	0.04	0	1	1	0	1	11.457	227.453	0	1	11.457	227.453	1.0028	0.4287	1	0.7013	0.9412	0.8122	1	0.9847	0.9923	0.6989	0.3672	0.8058	0.05898099999999999	0.049493	0.0086437	0.026733999999999997
80	TR1_2_W0001_P0154_T0001_R1_P1_K1_Ch2-Ch1.zen	20150716_gfpSORORINcd3_Prometa\MitoSys2\LSM\gfpSORORINc_Noc\DE_W0015_P0001\DE_2_W0015_P0001_T0008\TR1_W0001_P0154\TR1_2_W0001_P0154_T0001_R1_P1_K1_Ch2-Ch1.zen	FA/ISS	20000	30.0	3		7	0	0	29.94	100000	2000	Scale	0	1.8	0	0.01	1.62	0	0.01	0.04	0	1	1	0	1	12.664000000000001	123.104	0	1	12.664000000000001	123.104	1.0556	2.4754	1	0.7357	0.9695	0.8445	1	0.9904	0.9952	0.7833	2.3993	0.8404	0.08152000000000001	0.01971	0.0074362	0.010162000000000001
81	TR1_2_W0001_P0154_T0001_R1_P2_K1_Ch2-Ch1.zen	20150716_gfpSORORINcd3_Prometa\MitoSys2\LSM\gfpSORORINc_Noc\DE_W0015_P0001\DE_2_W0015_P0001_T0008\TR1_W0001_P0154\TR1_2_W0001_P0154_T0001_R1_P2_K1_Ch2-Ch1.zen	FA/ISS	20000	30.0	3		7	0	0	29.94	100000	2000	Scale	0	1.8	0	0.01	1.62	0	0.01	0.04	0	1	1	0	1	13.14	175.08599999999998	0	1	13.14	175.08599999999998	0.9627	4.2286	1	0.7447	0.9728	0.8511	1	0.9911	0.9955	0.7124	4.1082	0.8472	0.077569	0.028415	0.010849	0.008715899999999999
82	TR1_2_W0001_P0154_T0001_R1_P3_K1_Ch2-Ch1.zen	20150716_gfpSORORINcd3_Prometa\MitoSys2\LSM\gfpSORORINc_Noc\DE_W0015_P0001\DE_2_W0015_P0001_T0008\TR1_W0001_P0154\TR1_2_W0001_P0154_T0001_R1_P3_K1_Ch2-Ch1.zen	FA/ISS	20000	30.0	3		7	0	0	29.94	100000	2000	Scale	0	1.8	0	0.01	1.62	0	0.01	0.04	0	1	1	0	1	11.242	71.994	0	1	11.242	71.994	1.1087	2.7378	1	0.7029	0.9473	0.816	1	0.9856	0.9928	0.7927	2.5992	0.8099	0.091741	0.024926	0.0054642	0.0063804
83	TR1_2_W0001_P0154_T0001_R1_P4_K1_Ch2-Ch1.zen	20150716_gfpSORORINcd3_Prometa\MitoSys2\LSM\gfpSORORINc_Noc\DE_W0015_P0001\DE_2_W0015_P0001_T0008\TR1_W0001_P0154\TR1_2_W0001_P0154_T0001_R1_P4_K1_Ch2-Ch1.zen	FA/ISS	20000	30.0	3		7	0	0	29.94	100000	2000	Scale	0	1.8	0	0.01	1.62	0	0.01	0.04	0	1	1	0	1	12.167	16.758	0	1	12.167	16.758	0.9774	0.9277	1	0.7268	0.8162	0.7702	1	0.9426	0.9709	0.7075	0.7015	0.7453	0.09718099999999999	0.012124	0.017251	0.011099
84	TR1_2_W0001_P0154_T0001_R1_P5_K1_Ch2-Ch1.zen	20150716_gfpSORORINcd3_Prometa\MitoSys2\LSM\gfpSORORINc_Noc\DE_W0015_P0001\DE_2_W0015_P0001_T0008\TR1_W0001_P0154\TR1_2_W0001_P0154_T0001_R1_P5_K1_Ch2-Ch1.zen	FA/ISS	20000	30.0	3		7	0	0	29.94	100000	2000	Scale	0	1.8	0	0.01	1.62	0	0.01	0.04	0	1	1	0	1	12.075999999999999	101.57	0	1	12.075999999999999	101.57	0.9496	1.0608	1	0.7232	0.9629	0.8344	1	0.9888	0.9944	0.6797	1.0076	0.8296	0.095081	0.034083999999999996	0.010105	0.012529
85	TR1_2_W0001_P0194_T0001_R1_P1_K1_Ch2-Ch1.zen	20150716_gfpSORORINcd3_Prometa\MitoSys2\LSM\gfpSORORINc_Noc\DE_W0015_P0001\DE_2_W0015_P0001_T0010\TR1_W0001_P0194\TR1_2_W0001_P0194_T0001_R1_P1_K1_Ch2-Ch1.zen	FA/ISS	20000	30.0	3		7	0	0	29.94	100000	2000	Scale	0	1.8	0	0.01	1.62	0	0.01	0.04	0	1	1	0	1	8.244	69.649	0	1	8.244	69.649	1.0773	3.6581	1	0.6023	0.8932	0.7323	1	0.9793	0.9895	0.6566	3.0277	0.7244	0.16266	0.07371	0.012277	0.03469
86	TR1_2_W0001_P0194_T0001_R1_P2_K1_Ch2-Ch1.zen	20150716_gfpSORORINcd3_Prometa\MitoSys2\LSM\gfpSORORINc_Noc\DE_W0015_P0001\DE_2_W0015_P0001_T0010\TR1_W0001_P0194\TR1_2_W0001_P0194_T0001_R1_P2_K1_Ch2-Ch1.zen	FA/ISS	20000	30.0	3		7	0	0	29.94	100000	2000	Scale	0	1.8	0	0.01	1.62	0	0.01	0.04	0	1	1	0	1	6.732	47.371	0	1	6.732	47.371	1.2147	5.4581	1	0.5285	0.8109	0.6528	1	0.9692	0.9844	0.6774	4.1645	0.6419	0.16772	0.08502699999999999	0.0060768	0.050241
87	TR1_2_W0001_P0194_T0001_R1_P3_K1_Ch2-Ch1.zen	20150716_gfpSORORINcd3_Prometa\MitoSys2\LSM\gfpSORORINc_Noc\DE_W0015_P0001\DE_2_W0015_P0001_T0010\TR1_W0001_P0194\TR1_2_W0001_P0194_T0001_R1_P3_K1_Ch2-Ch1.zen	FA/ISS	20000	30.0	3		7	0	0	29.94	100000	2000	Scale	0	1.8	0	0.01	1.62	0	0.01	0.04	0	1	1	0	1	5.247000000000001	27.693	0	1	5.247000000000001	27.693	1.3126	0.7344	1	0.4143	0.8665	0.5953	1	0.9829	0.9914	0.591	0.5975	0.5898	0.11813	0.078207	0.046342	0.18377000000000002
88	TR1_2_W0001_P0194_T0001_R1_P4_K1_Ch2-Ch1.zen	20150716_gfpSORORINcd3_Prometa\MitoSys2\LSM\gfpSORORINc_Noc\DE_W0015_P0001\DE_2_W0015_P0001_T0010\TR1_W0001_P0194\TR1_2_W0001_P0194_T0001_R1_P4_K1_Ch2-Ch1.zen	FA/ISS	20000	30.000999999999998	3		7	0	0	29.94	100000	2000	Scale	0	1.8	0	0.01	1.62	0	0.01	0.04	0	1	1	0	1	6.0360000000000005	1.974	0	1	6.0360000000000005	1.974	0.2782	0.8378	1	0.6143	0.0363	0.1214	1	0.7757	0.8794	0.0844	-0.0003	0.0374	0.14263	0.13145	0.20839000000000002	0.13455999999999999
89	TR1_2_W0001_P0194_T0001_R1_P5_K1_Ch2-Ch1.zen	20150716_gfpSORORINcd3_Prometa\MitoSys2\LSM\gfpSORORINc_Noc\DE_W0015_P0001\DE_2_W0015_P0001_T0010\TR1_W0001_P0194\TR1_2_W0001_P0194_T0001_R1_P5_K1_Ch2-Ch1.zen	FA/ISS	20000	30.0	3		7	0	0	29.94	100000	2000	Scale	0	1.8	0	0.01	1.62	0	0.01	0.04	0	1	1	0	1	6.638999999999999	4.133	0	1	6.638999999999999	4.133	1.0941	0.8348	1	0.5299	0.3624	0.4359	1	0.8732	0.9344	0.5978	0.1893	0.3881	0.14598	0.039844	0.05234	0.072122
90	TR1_2_W0001_P0155_T0001_R1_P1_K1_Ch2-Ch1.zen	20150716_gfpSORORINcd3_Prometa\MitoSys2\LSM\gfpSORORINc_Noc\DE_W0016_P0001\DE_2_W0016_P0001_T0008\TR1_W0001_P0155\TR1_2_W0001_P0155_T0001_R1_P1_K1_Ch2-Ch1.zen	FA/ISS	20000	30.0	3		7	0	0	29.94	100000	2000	Scale	0	1.8	0	0.01	1.62	0	0.01	0.04	0	1	1	0	1	7.4270000000000005	101.383	0	1	7.4270000000000005	101.383	2.3617	7.4679	1	0.4852	0.8761	0.5947	1	0.9824	0.9911	0.7273	6.1122	0.5888	0.11900000000000001	0.13606	0.059823	0.11104000000000001
91	TR1_2_W0001_P0155_T0001_R1_P2_K1_Ch2-Ch1.zen	20150716_gfpSORORINcd3_Prometa\MitoSys2\LSM\gfpSORORINc_Noc\DE_W0016_P0001\DE_2_W0016_P0001_T0008\TR1_W0001_P0155\TR1_2_W0001_P0155_T0001_R1_P2_K1_Ch2-Ch1.zen	FA/ISS	20000	30.0	3		7	0	0	29.94	100000	2000	Scale	0	1.8	0	0.01	1.62	0	0.01	0.04	0	1	1	0	1	12.977	52.472	0	1	12.977	52.472	1.0488	39.650999999999996	1	0.7414	0.8412	0.7894	1	0.9476	0.9734	0.7832	34.7651	0.7665	0.11114	0.041363	-0.0063466	0.048083
92	TR1_2_W0001_P0155_T0001_R1_P3_K1_Ch2-Ch1.zen	20150716_gfpSORORINcd3_Prometa\MitoSys2\LSM\gfpSORORINc_Noc\DE_W0016_P0001\DE_2_W0016_P0001_T0008\TR1_W0001_P0155\TR1_2_W0001_P0155_T0001_R1_P3_K1_Ch2-Ch1.zen	FA/ISS	20000	30.0	3		7	0	0	29.94	100000	2000	Scale	0	1.8	0	0.01	1.62	0	0.01	0.04	0	1	1	0	1	4.34	3.6910000000000003	0	1	4.34	3.6910000000000003	0.4296	0.7093	1	0.3306	0.3097	0.313	1	0.909	0.9534	-0.0125	0.1178	0.2864	0.12896	0.10875	0.089403	0.09843099999999999
93	TR1_2_W0001_P0155_T0001_R1_P4_K1_Ch2-Ch1.zen	20150716_gfpSORORINcd3_Prometa\MitoSys2\LSM\gfpSORORINc_Noc\DE_W0016_P0001\DE_2_W0016_P0001_T0008\TR1_W0001_P0155\TR1_2_W0001_P0155_T0001_R1_P4_K1_Ch2-Ch1.zen	FA/ISS	20000	30.000999999999998	3		7	0	0	29.94	100000	2000	Scale	0	1.8	0	0.01	1.62	0	0.01	0.04	0	1	1	0	1	2.05	11.082	0	1	2.05	11.082	0.5606	0.3179	1	0.1152	0.6393	0.0811	1	0.982	0.991	0.0356	0.0555	0.0819	0.06689400000000001	0.2147	0.010655	0.07736900000000001
94	TR1_2_W0001_P0155_T0001_R1_P5_K1_Ch2-Ch1.zen	20150716_gfpSORORINcd3_Prometa\MitoSys2\LSM\gfpSORORINc_Noc\DE_W0016_P0001\DE_2_W0016_P0001_T0008\TR1_W0001_P0155\TR1_2_W0001_P0155_T0001_R1_P5_K1_Ch2-Ch1.zen	FA/ISS	20000	30.0	3		7	0	0	29.94	100000	2000	Scale	0	1.8	0	0.01	1.62	0	0.01	0.04	0	1	1	0	1	10.208	110.79799999999999	0	1	10.208	110.79799999999999	1.099	0.4596	1	0.6736	0.9011	0.7788	1	0.9763	0.988	0.7507	0.3537	0.7691	0.076575	0.028624	0.018356	0.03893
95	TR1_2_W0001_P0096_T0001_R1_P1_K1_Ch2-Ch1.zen	20150716_gfpSORORINcd3_Prometa\MitoSys2\LSM\gfpSORORINc_Noc\DE_W0017_P0001\DE_2_W0017_P0001_T0005\TR1_W0001_P0096\TR1_2_W0001_P0096_T0001_R1_P1_K1_Ch2-Ch1.zen	FA/ISS	20000	30.0	3		7	0	0	29.94	100000	2000	Scale	0	1.8	0	0.01	1.62	0	0.01	0.04	0	1	1	0	1	11.328	88.03399999999999	0	1	11.328	88.03399999999999	1.1394	0.8561	1	0.7033	0.9008	0.7957	1	0.9734	0.9866	0.8172	0.7128	0.7846	0.050527999999999997	0.038645	0.016055	0.030806
96	TR1_2_W0001_P0096_T0001_R1_P2_K1_Ch2-Ch1.zen	20150716_gfpSORORINcd3_Prometa\MitoSys2\LSM\gfpSORORINc_Noc\DE_W0017_P0001\DE_2_W0017_P0001_T0005\TR1_W0001_P0096\TR1_2_W0001_P0096_T0001_R1_P2_K1_Ch2-Ch1.zen	FA/ISS	20000	30.0	3		7	0	0	29.94	100000	2000	Scale	0	1.8	0	0.01	1.62	0	0.01	0.04	0	1	1	0	1	11.606	94.21600000000001	0	1	11.606	94.21600000000001	0.8846	2.7632	1	0.7133	0.9466	0.8213	1	0.9842	0.9921	0.6152	2.5683	0.8146	0.057274	0.037011	0.016877	0.037177999999999996
97	TR1_2_W0001_P0096_T0001_R1_P3_K1_Ch2-Ch1.zen	20150716_gfpSORORINcd3_Prometa\MitoSys2\LSM\gfpSORORINc_Noc\DE_W0017_P0001\DE_2_W0017_P0001_T0005\TR1_W0001_P0096\TR1_2_W0001_P0096_T0001_R1_P3_K1_Ch2-Ch1.zen	FA/ISS	20000	30.0	3		7	0	0	29.94	100000	2000	Scale	0	1.8	0	0.01	1.62	0	0.01	0.04	0	1	1	0	1	15.362	371.12199999999996	0	1	15.362	371.12199999999996	0.8882	2.6075	1	0.7747	0.9894	0.8753	1	0.9961	0.9981	0.6739	2.5758	0.8736	0.048365	0.030666000000000002	0.0071089	0.012574
98	TR1_2_W0001_P0096_T0001_R1_P4_K1_Ch2-Ch1.zen	20150716_gfpSORORINcd3_Prometa\MitoSys2\LSM\gfpSORORINc_Noc\DE_W0017_P0001\DE_2_W0017_P0001_T0005\TR1_W0001_P0096\TR1_2_W0001_P0096_T0001_R1_P4_K1_Ch2-Ch1.zen	FA/ISS	20000	30.0	3		7	0	0	29.94	100000	2000	Scale	0	1.8	0	0.01	1.62	0	0.01	0.04	0	1	1	0	1	11.890999999999998	115.179	0	1	11.890999999999998	115.179	1.0490000000000002	1.6717	1	0.7118	0.879	0.7899	1	0.9664	0.983	0.7487	1.3532	0.7757	0.05605	0.04584	0.011415	0.025496
99	TR1_2_W0001_P0096_T0001_R1_P5_K1_Ch2-Ch1.zen	20150716_gfpSORORINcd3_Prometa\MitoSys2\LSM\gfpSORORINc_Noc\DE_W0017_P0001\DE_2_W0017_P0001_T0005\TR1_W0001_P0096\TR1_2_W0001_P0096_T0001_R1_P5_K1_Ch2-Ch1.zen	FA/ISS	20000	30.0	3		7	0	0	29.94	100000	2000	Scale	0	1.8	0	0.01	1.62	0	0.01	0.04	0	1	1	0	1	0.879	1.692	0	1	0.879	1.692	1.1154	1.1029	1	1.1413	0.004	-0.027000000000000003	1	0.9585	0.9790000000000001	1.0122	0.0005	-0.0047	0.11492000000000001	0.17076	0.13068	0.12464000000000001
100	TR1_2_W0001_P0116_T0001_R1_P1_K1_Ch2-Ch1.zen	20150716_gfpSORORINcd3_Prometa\MitoSys2\LSM\gfpSORORINc_Noc\DE_W0017_P0001\DE_2_W0017_P0001_T0006\TR1_W0001_P0116\TR1_2_W0001_P0116_T0001_R1_P1_K1_Ch2-Ch1.zen	FA/ISS	20000	30.0	3		7	0	0	29.94	100000	2000	Scale	0	1.8	0	0.01	1.62	0	0.01	0.04	0	1	1	0	1	14.204	246.838	0	1	14.204	246.838	1.2055	1.5298	1	0.7589	0.9856	0.8647	1	0.9951	0.9975	0.9355	1.5035	0.8626	0.076449	0.032535	0.0025875	0.0024467
101	TR1_2_W0001_P0116_T0001_R1_P2_K1_Ch2-Ch1.zen	20150716_gfpSORORINcd3_Prometa\MitoSys2\LSM\gfpSORORINc_Noc\DE_W0017_P0001\DE_2_W0017_P0001_T0006\TR1_W0001_P0116\TR1_2_W0001_P0116_T0001_R1_P2_K1_Ch2-Ch1.zen	FA/ISS	20000	30.0	3		7	0	0	29.94	100000	2000	Scale	0	1.8	0	0.01	1.62	0	0.01	0.04	0	1	1	0	1	10.92	65.101	0	1	10.92	65.101	0.9853	1.3063	1	0.6966	0.9493	0.8132	1	0.9863	0.9931	0.6843	1.2318	0.8074	0.077437	0.022693	0.0078117	0.008982799999999999
102	TR1_2_W0001_P0116_T0001_R1_P3_K1_Ch2-Ch1.zen	20150716_gfpSORORINcd3_Prometa\MitoSys2\LSM\gfpSORORINc_Noc\DE_W0017_P0001\DE_2_W0017_P0001_T0006\TR1_W0001_P0116\TR1_2_W0001_P0116_T0001_R1_P3_K1_Ch2-Ch1.zen	FA/ISS	20000	30.0	3		7	0	0	29.94	100000	2000	Scale	0	1.8	0	0.01	1.62	0	0.01	0.04	0	1	1	0	1	11.964	136.511	0	1	11.964	136.511	0.9795	2.6031	1	0.7197	0.9729	0.8367	1	0.992	0.996	0.7012	2.5358	0.8333	0.067901	0.039869999999999996	0.0028807	0.005735100000000001
103	TR1_2_W0001_P0116_T0001_R1_P4_K1_Ch2-Ch1.zen	20150716_gfpSORORINcd3_Prometa\MitoSys2\LSM\gfpSORORINc_Noc\DE_W0017_P0001\DE_2_W0017_P0001_T0006\TR1_W0001_P0116\TR1_2_W0001_P0116_T0001_R1_P4_K1_Ch2-Ch1.zen	FA/ISS	20000	30.0	3		7	0	0	29.94	100000	2000	Scale	0	1.8	0	0.01	1.62	0	0.01	0.04	0	1	1	0	1	10.354000000000001	11.526	0	1	10.354000000000001	11.526	1.0995	1.3878	1	0.6805	0.7293	0.7043	1	0.9272	0.9629	0.7619	0.9773	0.6737	0.12445	0.014913	0.024447999999999998	0.017994
104	TR1_2_W0001_P0116_T0001_R1_P5_K1_Ch2-Ch1.zen	20150716_gfpSORORINcd3_Prometa\MitoSys2\LSM\gfpSORORINc_Noc\DE_W0017_P0001\DE_2_W0017_P0001_T0006\TR1_W0001_P0116\TR1_2_W0001_P0116_T0001_R1_P5_K1_Ch2-Ch1.zen	FA/ISS	20000	30.0	3		7	0	0	29.94	100000	2000	Scale	0	1.8	0	0.01	1.62	0	0.01	0.04	0	1	1	0	1	9.212	11.585	0	1	9.212	11.585	1.0878	1.7380000000000002	1	0.6458	0.7276	0.6851	1	0.9343	0.9666	0.715	1.2644	0.6582	0.12479000000000001	0.040611	0.017457	0.029663
105	TR1_2_W0001_P0136_T0001_R1_P1_K1_Ch2-Ch1.zen	20150716_gfpSORORINcd3_Prometa\MitoSys2\LSM\gfpSORORINc_Noc\DE_W0017_P0001\DE_2_W0017_P0001_T0007\TR1_W0001_P0136\TR1_2_W0001_P0136_T0001_R1_P1_K1_Ch2-Ch1.zen	FA/ISS	20000	30.0	3		7	0	0	29.94	100000	2000	Scale	0	1.8	0	0.01	1.62	0	0.01	0.04	0	1	1	0	1	9.187999999999999	43.138999999999996	0	1	9.187999999999999	43.138999999999996	1.0838	5.6675	1	0.6457	0.8791	0.7526	1	0.9715	0.9856	0.7124	4.9671	0.741	0.12532000000000001	0.057873	0.013937	0.020987000000000002
106	TR1_2_W0001_P0136_T0001_R1_P2_K1_Ch2-Ch1.zen	20150716_gfpSORORINcd3_Prometa\MitoSys2\LSM\gfpSORORINc_Noc\DE_W0017_P0001\DE_2_W0017_P0001_T0007\TR1_W0001_P0136\TR1_2_W0001_P0136_T0001_R1_P2_K1_Ch2-Ch1.zen	FA/ISS	20000	30.0	3		7	0	0	29.94	100000	2000	Scale	0	1.8	0	0.01	1.62	0	0.01	0.04	0	1	1	0	1	10.578	128.02100000000002	0	1	10.578	128.02100000000002	1.0271	4.3336	1	0.6867	0.9612	0.8124	1	0.9901	0.995	0.7078	4.1681	0.8083	0.12025999999999999	0.035318	0.031835	0.051596
107	TR1_2_W0001_P0136_T0001_R1_P3_K1_Ch2-Ch1.zen	20150716_gfpSORORINcd3_Prometa\MitoSys2\LSM\gfpSORORINc_Noc\DE_W0017_P0001\DE_2_W0017_P0001_T0007\TR1_W0001_P0136\TR1_2_W0001_P0136_T0001_R1_P3_K1_Ch2-Ch1.zen	FA/ISS	20000	30.0	3		7	0	0	29.94	100000	2000	Scale	0	1.8	0	0.01	1.62	0	0.01	0.04	0	1	1	0	1	6.445	5.189	0	1	6.445	5.189	0.8664	0.7095	1	0.4967	0.3883	0.4272	1	0.8799	0.9378	0.3692	0.1344	0.3823	0.15531	0.05772000000000001	0.10547000000000001	0.096109
108	TR1_2_W0001_P0136_T0001_R1_P4_K1_Ch2-Ch1.zen	20150716_gfpSORORINcd3_Prometa\MitoSys2\LSM\gfpSORORINc_Noc\DE_W0017_P0001\DE_2_W0017_P0001_T0007\TR1_W0001_P0136\TR1_2_W0001_P0136_T0001_R1_P4_K1_Ch2-Ch1.zen	FA/ISS	20000	30.0	3		7	0	0	29.94	100000	2000	Scale	0	1.8	0	0.01	1.62	0	0.01	0.04	0	1	1	0	1	6.902	3.3739999999999997	0	1	6.902	3.3739999999999997	1.4436	1.1375	1	0.5034	0.2685	0.3669	1	0.8477	0.9206	0.6083	0.1936	0.3101	0.091865	0.053751	0.15689	0.056188
109	TR1_2_W0001_P0136_T0001_R1_P5_K1_Ch2-Ch1.zen	20150716_gfpSORORINcd3_Prometa\MitoSys2\LSM\gfpSORORINc_Noc\DE_W0017_P0001\DE_2_W0017_P0001_T0007\TR1_W0001_P0136\TR1_2_W0001_P0136_T0001_R1_P5_K1_Ch2-Ch1.zen	FA/ISS	20000	30.0	3		7	0	0	29.94	100000	2000	Scale	0	1.8	0	0.01	1.62	0	0.01	0.04	0	1	1	0	1	8.619	4.655	0	1	8.619	4.655	1.0913	1.0634	1	0.6236	0.41100000000000003	0.5025	1	0.8529	0.9234	0.6936	0.32899999999999996	0.4422	0.13485999999999998	0.042738	0.11647	0.069553
110	TR1_2_W0001_P0156_T0001_R1_P1_K1_Ch2-Ch1.zen	20150716_gfpSORORINcd3_Prometa\MitoSys2\LSM\gfpSORORINc_Noc\DE_W0017_P0001\DE_2_W0017_P0001_T0008\TR1_W0001_P0156\TR1_2_W0001_P0156_T0001_R1_P1_K1_Ch2-Ch1.zen	FA/ISS	20000	30.0	3		7	0	0	29.94	100000	2000	Scale	0	1.8	0	0.01	1.62	0	0.01	0.04	0	1	1	0	1	7.415	24.165	0	1	7.415	24.165	1.0077	4.4723	1	0.5663	0.8137	0.6764	1	0.9632	0.9814	0.5672	3.7119999999999997	0.6622	0.1118	0.051105000000000005	0.017977	0.026128
111	TR1_2_W0001_P0156_T0001_R1_P2_K1_Ch2-Ch1.zen	20150716_gfpSORORINcd3_Prometa\MitoSys2\LSM\gfpSORORINc_Noc\DE_W0017_P0001\DE_2_W0017_P0001_T0008\TR1_W0001_P0156\TR1_2_W0001_P0156_T0001_R1_P2_K1_Ch2-Ch1.zen	FA/ISS	20000	30.0	3		7	0	0	29.94	100000	2000	Scale	0	1.8	0	0.01	1.62	0	0.01	0.04	0	1	1	0	1	8.942	16.28	0	1	8.942	16.28	0.9714	0.6681	1	0.6367	0.8085	0.7174	1	0.9561	0.9778	0.6135	0.4767	0.6997	0.10995	0.032311	0.010376	0.01554
112	TR1_2_W0001_P0156_T0001_R1_P3_K1_Ch2-Ch1.zen	20150716_gfpSORORINcd3_Prometa\MitoSys2\LSM\gfpSORORINc_Noc\DE_W0017_P0001\DE_2_W0017_P0001_T0008\TR1_W0001_P0156\TR1_2_W0001_P0156_T0001_R1_P3_K1_Ch2-Ch1.zen	FA/ISS	20000	30.0	3		7	0	0	29.94	100000	2000	Scale	0	1.8	0	0.01	1.62	0	0.01	0.04	0	1	1	0	1	8.215	14.18	0	1	8.215	14.18	0.9544	1.3872	1	0.6066	0.7741	0.6847	1	0.9518	0.9756	0.5686	1.0564	0.6656	0.12883	0.042066	0.01705	0.021138999999999998
113	TR1_2_W0001_P0156_T0001_R1_P4_K1_Ch2-Ch1.zen	20150716_gfpSORORINcd3_Prometa\MitoSys2\LSM\gfpSORORINc_Noc\DE_W0017_P0001\DE_2_W0017_P0001_T0008\TR1_W0001_P0156\TR1_2_W0001_P0156_T0001_R1_P4_K1_Ch2-Ch1.zen	FA/ISS	20000	30.0	3		7	0	0	29.94	100000	2000	Scale	0	1.8	0	0.01	1.62	0	0.01	0.04	0	1	1	0	1	8.201	34.434	0	1	8.201	34.434	1.3054	4.0582	1	0.6041	0.8845	0.7307	1	0.9767	0.9883	0.8375	3.6654	0.7216	0.15419000000000002	0.048734	0.011883	0.014837999999999999
114	TR1_2_W0001_P0156_T0001_R1_P5_K1_Ch2-Ch1.zen	20150716_gfpSORORINcd3_Prometa\MitoSys2\LSM\gfpSORORINc_Noc\DE_W0017_P0001\DE_2_W0017_P0001_T0008\TR1_W0001_P0156\TR1_2_W0001_P0156_T0001_R1_P5_K1_Ch2-Ch1.zen	FA/ISS	20000	30.0	3		7	0	0	29.94	100000	2000	Scale	0	1.8	0	0.01	1.62	0	0.01	0.04	0	1	1	0	1	7.733	8.184	0	1	7.733	8.184	0.9688	0.7311	1	0.5892	0.6349	0.6104	1	0.9232	0.9608	0.5651	0.3632	0.5803	0.12644	0.031987	0.043302999999999994	0.026064999999999998
115	TR1_2_W0001_P0196_T0001_R1_P1_K1_Ch2-Ch1.zen	20150716_gfpSORORINcd3_Prometa\MitoSys2\LSM\gfpSORORINc_Noc\DE_W0017_P0001\DE_2_W0017_P0001_T0010\TR1_W0001_P0196\TR1_2_W0001_P0196_T0001_R1_P1_K1_Ch2-Ch1.zen	FA/ISS	20000	30.0	3		7	0	0	29.94	100000	2000	Scale	0	1.8	0	0.01	1.62	0	0.01	0.04	0	1	1	0	1	10.457	229.238	0	1	10.457	229.238	1.0814	1.7738	1	0.684	0.9805	0.8189	1	0.995	0.9975	0.7507	1.7299	0.8168	0.096973	0.045148	0.0075658	0.009560899999999999
116	TR1_2_W0001_P0196_T0001_R1_P2_K1_Ch2-Ch1.zen	20150716_gfpSORORINcd3_Prometa\MitoSys2\LSM\gfpSORORINc_Noc\DE_W0017_P0001\DE_2_W0017_P0001_T0010\TR1_W0001_P0196\TR1_2_W0001_P0196_T0001_R1_P2_K1_Ch2-Ch1.zen	FA/ISS	20000	30.0	3		7	0	0	29.94	100000	2000	Scale	0	1.8	0	0.01	1.62	0	0.01	0.04	0	1	1	0	1	7.777	40.205999999999996	0	1	7.777	40.205999999999996	1.0608	0.9608	1	0.5843	0.9152	0.7307	1	0.9838	0.9919	0.6249	0.8592	0.7244	0.1258	0.066479	0.010519	0.017723
117	TR1_2_W0001_P0196_T0001_R1_P3_K1_Ch2-Ch1.zen	20150716_gfpSORORINcd3_Prometa\MitoSys2\LSM\gfpSORORINc_Noc\DE_W0017_P0001\DE_2_W0017_P0001_T0010\TR1_W0001_P0196\TR1_2_W0001_P0196_T0001_R1_P3_K1_Ch2-Ch1.zen	FA/ISS	20000	30.0	3		7	0	0	29.94	100000	2000	Scale	0	1.8	0	0.01	1.62	0	0.01	0.04	0	1	1	0	1	0.882	1.858	0	1	0.882	1.858	1.0157	1.0946	1	1.0949	0.0174	-0.1305	1	0.9623	0.981	1.0779	0.0208	-0.1106	0.061404999999999994	0.20494	0.12855	0.08943
118	TR1_2_W0001_P0196_T0001_R1_P4_K1_Ch2-Ch1.zen	20150716_gfpSORORINcd3_Prometa\MitoSys2\LSM\gfpSORORINc_Noc\DE_W0017_P0001\DE_2_W0017_P0001_T0010\TR1_W0001_P0196\TR1_2_W0001_P0196_T0001_R1_P4_K1_Ch2-Ch1.zen	FA/ISS	20000	30.002	3		7	0	0	29.94	100000	2000	Scale	0	1.8	0	0.01	1.62	0	0.01	0.04	0	1	1	0	1	0.8959999999999999	2.0469999999999997	0	1	0.8959999999999999	2.0469999999999997	0.9845	0.9629	1	1.0383	0.0402	-0.1988	1	0.9649	0.9823	1.0535	0.025	-0.1808	-0.027822000000000003	0.14451	0.1624	0.050924000000000004
119	TR1_2_W0001_P0196_T0001_R1_P5_K1_Ch2-Ch1.zen	20150716_gfpSORORINcd3_Prometa\MitoSys2\LSM\gfpSORORINc_Noc\DE_W0017_P0001\DE_2_W0017_P0001_T0010\TR1_W0001_P0196\TR1_2_W0001_P0196_T0001_R1_P5_K1_Ch2-Ch1.zen	FA/ISS	20000	30.0	3		7	0	0	29.94	100000	2000	Scale	0	1.8	0	0.01	1.62	0	0.01	0.04	0	1	1	0	1	7.7989999999999995	4.388999999999999	0	1	7.7989999999999995	4.388999999999999	1.0896	1.1643	1	0.5899	0.3945	0.4822	1	0.8625	0.9287	0.6577	0.3955	0.4275	0.11592999999999999	0.034047	0.12504	0.055679
120	TR1_2_W0001_P0077_T0001_R1_P1_K1_Ch2-Ch1.zen	20150716_gfpSORORINcd3_Prometa\MitoSys2\LSM\gfpSORORINc_Noc\DE_W0018_P0001\DE_2_W0018_P0001_T0004\TR1_W0001_P0077\TR1_2_W0001_P0077_T0001_R1_P1_K1_Ch2-Ch1.zen	FA/ISS	20000	30.0	3		7	0	0	29.94	100000	2000	Scale	0	1.8	0	0.01	1.62	0	0.01	0.04	0	1	1	0	1	10.94	93.391	0	1	10.94	93.391	0.8625	1.845	1	0.6952	0.9336	0.8053	1	0.9824	0.9911	0.5791	1.6746	0.7979	0.08886799999999999	0.053727	0.0062272	0.019946000000000002
121	TR1_2_W0001_P0077_T0001_R1_P2_K1_Ch2-Ch1.zen	20150716_gfpSORORINcd3_Prometa\MitoSys2\LSM\gfpSORORINc_Noc\DE_W0018_P0001\DE_2_W0018_P0001_T0004\TR1_W0001_P0077\TR1_2_W0001_P0077_T0001_R1_P2_K1_Ch2-Ch1.zen	FA/ISS	20000	30.0	3		7	0	0	29.94	100000	2000	Scale	0	1.8	0	0.01	1.62	0	0.01	0.04	0	1	1	0	1	12.305	105.885	0	1	12.305	105.885	1.0696	3.8388	1	0.7265	0.9616	0.8358	1	0.9885	0.9942	0.7848	3.6977	0.8309	0.059409000000000003	0.037587	0.0086041	0.011064000000000001
122	TR1_2_W0001_P0077_T0001_R1_P3_K1_Ch2-Ch1.zen	20150716_gfpSORORINcd3_Prometa\MitoSys2\LSM\gfpSORORINc_Noc\DE_W0018_P0001\DE_2_W0018_P0001_T0004\TR1_W0001_P0077\TR1_2_W0001_P0077_T0001_R1_P3_K1_Ch2-Ch1.zen	FA/ISS	20000	30.0	3		7	0	0	29.94	100000	2000	Scale	0	1.8	0	0.01	1.62	0	0.01	0.04	0	1	1	0	1	11.267999999999999	29.994	0	1	11.267999999999999	29.994	0.9438	1.7884	1	0.7052	0.7657	0.7313	1	0.9297	0.9639	0.6574	1.2447	0.7009	0.07850700000000001	0.049993	0.031258	0.088486
123	TR1_2_W0001_P0077_T0001_R1_P4_K1_Ch2-Ch1.zen	20150716_gfpSORORINcd3_Prometa\MitoSys2\LSM\gfpSORORINc_Noc\DE_W0018_P0001\DE_2_W0018_P0001_T0004\TR1_W0001_P0077\TR1_2_W0001_P0077_T0001_R1_P4_K1_Ch2-Ch1.zen	FA/ISS	20000	30.000999999999998	3		7	0	0	29.94	100000	2000	Scale	0	1.8	0	0.01	1.62	0	0.01	0.04	0	1	1	0	1	11.446	3.878	0	1	11.446	3.878	1.1041	1.1975	1	0.7096	0.3338	0.4862	1	0.7757	0.8807	0.7968	0.2927	0.3857	0.095682	0.028086	0.099496	0.075795
124	TR1_2_W0001_P0077_T0001_R1_P5_K1_Ch2-Ch1.zen	20150716_gfpSORORINcd3_Prometa\MitoSys2\LSM\gfpSORORINc_Noc\DE_W0018_P0001\DE_2_W0018_P0001_T0004\TR1_W0001_P0077\TR1_2_W0001_P0077_T0001_R1_P5_K1_Ch2-Ch1.zen	FA/ISS	20000	30.000999999999998	3		7	0	0	29.94	100000	2000	Scale	0	1.8	0	0.01	1.62	0	0.01	0.04	0	1	1	0	1	1.205	3.278	0	1	1.205	3.278	8.5987	31.9278	1	0.9625	0.0485	0.0225	1	0.9572	0.9784	-6.564	-0.2339	0.0426	0.18320999999999998	0.47085	0.092409	0.23154
125	TR1_2_W0001_P0098_T0001_R1_P1_K1_Ch2-Ch1.zen	20150716_gfpSORORINcd3_Prometa\MitoSys2\LSM\gfpSORORINc_Noc\DE_W0019_P0001\DE_2_W0019_P0001_T0005\TR1_W0001_P0098\TR1_2_W0001_P0098_T0001_R1_P1_K1_Ch2-Ch1.zen	FA/ISS	20000	30.0	3		7	0	0	29.94	100000	2000	Scale	0	1.8	0	0.01	1.62	0	0.01	0.04	0	1	1	0	1	11.700999999999999	458.65	0	1	11.700999999999999	458.65	0.9956	4.0272	1	0.71	0.9719	0.8305	1	0.9929	0.9964	0.7022	3.8663	0.8276	0.0777	0.040667	0.015931	0.032572000000000004
126	TR1_2_W0001_P0098_T0001_R1_P2_K1_Ch2-Ch1.zen	20150716_gfpSORORINcd3_Prometa\MitoSys2\LSM\gfpSORORINc_Noc\DE_W0019_P0001\DE_2_W0019_P0001_T0005\TR1_W0001_P0098\TR1_2_W0001_P0098_T0001_R1_P2_K1_Ch2-Ch1.zen	FA/ISS	20000	30.0	3		7	0	0	29.94	100000	2000	Scale	0	1.8	0	0.01	1.62	0	0.01	0.04	0	1	1	0	1	8.276	24.59	0	1	8.276	24.59	0.8119	0.8666	1	0.6073	0.8719	0.7272	1	0.9732	0.9865	0.4579	0.7263	0.7167	0.15904000000000001	0.039179000000000005	0.012291	0.008849
127	TR1_2_W0001_P0098_T0001_R1_P3_K1_Ch2-Ch1.zen	20150716_gfpSORORINcd3_Prometa\MitoSys2\LSM\gfpSORORINc_Noc\DE_W0019_P0001\DE_2_W0019_P0001_T0005\TR1_W0001_P0098\TR1_2_W0001_P0098_T0001_R1_P3_K1_Ch2-Ch1.zen	FA/ISS	20000	30.0	3		7	0	0	29.94	100000	2000	Scale	0	1.8	0	0.01	1.62	0	0.01	0.04	0	1	1	0	1	9.781	264.96299999999997	0	1	9.781	264.96299999999997	1.0172	3.4534	1	0.6643	0.976	0.8051	1	0.9943	0.9971	0.6774	3.3559	0.8028	0.09133	0.052972000000000005	0.009559	0.016452
128	TR1_2_W0001_P0098_T0001_R1_P4_K1_Ch2-Ch1.zen	20150716_gfpSORORINcd3_Prometa\MitoSys2\LSM\gfpSORORINc_Noc\DE_W0019_P0001\DE_2_W0019_P0001_T0005\TR1_W0001_P0098\TR1_2_W0001_P0098_T0001_R1_P4_K1_Ch2-Ch1.zen	FA/ISS	20000	30.0	3		7	0	0	29.94	100000	2000	Scale	0	1.8	0	0.01	1.62	0	0.01	0.04	0	1	1	0	1	9.212	321.185	0	1	9.212	321.185	0.9375	0.8376	1	0.6454	0.9803	0.7953	1	0.9956	0.9978	0.5941	0.8119	0.7935	0.075188	0.04609	0.006653399999999999	0.015896
129	TR1_2_W0001_P0098_T0001_R1_P5_K1_Ch2-Ch1.zen	20150716_gfpSORORINcd3_Prometa\MitoSys2\LSM\gfpSORORINc_Noc\DE_W0019_P0001\DE_2_W0019_P0001_T0005\TR1_W0001_P0098\TR1_2_W0001_P0098_T0001_R1_P5_K1_Ch2-Ch1.zen	FA/ISS	20000	30.0	3		7	0	0	29.94	100000	2000	Scale	0	1.8	0	0.01	1.62	0	0.01	0.04	0	1	1	0	1	10.029	455.319	0	1	10.029	455.319	1.2007	8.0246	1	0.6662	0.9868	0.8104	1	0.997	0.9985	0.8249	7.9255	0.8092	0.089283	0.045216	0.0033483000000000002	0.0033765
130	TR1_2_W0001_P0019_T0001_R1_P1_K1_Ch2-Ch1.zen	20150716_gfpSORORINcd3_Prometa\MitoSys2\LSM\gfpSORORINc_Noc\DE_W0020_P0001\DE_2_W0020_P0001_T0001\TR1_W0001_P0019\TR1_2_W0001_P0019_T0001_R1_P1_K1_Ch2-Ch1.zen	FA/ISS	20000	30.0	3		7	0	0	29.94	100000	2000	Scale	0	1.8	0	0.01	1.62	0	0.01	0.04	0	1	1	0	1	16.847	38.192	0	1	16.847	38.192	1.0524	1.5647	1	0.7974	0.9142	0.8538	1	0.9639	0.9818	0.8441	1.4061	0.8375	0.076684	0.021755	0.0042146	0.010190000000000001
131	TR1_2_W0001_P0019_T0001_R1_P2_K1_Ch2-Ch1.zen	20150716_gfpSORORINcd3_Prometa\MitoSys2\LSM\gfpSORORINc_Noc\DE_W0020_P0001\DE_2_W0020_P0001_T0001\TR1_W0001_P0019\TR1_2_W0001_P0019_T0001_R1_P2_K1_Ch2-Ch1.zen	FA/ISS	20000	30.0	3		7	0	0	29.94	100000	2000	Scale	0	1.8	0	0.01	1.62	0	0.01	0.04	0	1	1	0	1	17.309	76.538	0	1	17.309	76.538	1.1698	2.9958	1	0.8017	0.9538	0.8744	1	0.9803	0.9901	0.9534	2.8563	0.8656	0.062578	0.029436	0.0058525	0.0080405
132	TR1_2_W0001_P0019_T0001_R1_P3_K1_Ch2-Ch1.zen	20150716_gfpSORORINcd3_Prometa\MitoSys2\LSM\gfpSORORINc_Noc\DE_W0020_P0001\DE_2_W0020_P0001_T0001\TR1_W0001_P0019\TR1_2_W0001_P0019_T0001_R1_P3_K1_Ch2-Ch1.zen	FA/ISS	20000	30.0	3		7	0	0	29.94	100000	2000	Scale	0	1.8	0	0.01	1.62	0	0.01	0.04	0	1	1	0	1	19.869	76.199	0	1	19.869	76.199	1.42	6.291	1	0.8242	0.9437	0.8819	1	0.9732	0.9865	1.2034	5.9402	0.8697	0.041069	0.024458	0.0038740000000000003	0.0080655
133	TR1_2_W0001_P0019_T0001_R1_P4_K1_Ch2-Ch1.zen	20150716_gfpSORORINcd3_Prometa\MitoSys2\LSM\gfpSORORINc_Noc\DE_W0020_P0001\DE_2_W0020_P0001_T0001\TR1_W0001_P0019\TR1_2_W0001_P0019_T0001_R1_P4_K1_Ch2-Ch1.zen	FA/ISS	20000	30.0	3		7	0	0	29.94	100000	2000	Scale	0	1.8	0	0.01	1.62	0	0.01	0.04	0	1	1	0	1	15.376	22.861	0	1	15.376	22.861	0.9555	0.5576	1	0.7791	0.8338	0.8052	1	0.9355	0.9671	0.7396	0.373	0.7762	0.076915	0.025559000000000002	0.0062731	0.020381
134	TR1_2_W0001_P0019_T0001_R1_P5_K1_Ch2-Ch1.zen	20150716_gfpSORORINcd3_Prometa\MitoSys2\LSM\gfpSORORINc_Noc\DE_W0020_P0001\DE_2_W0020_P0001_T0001\TR1_W0001_P0019\TR1_2_W0001_P0019_T0001_R1_P5_K1_Ch2-Ch1.zen	FA/ISS	20000	30.0	3		7	0	0	29.94	100000	2000	Scale	0	1.8	0	0.01	1.62	0	0.01	0.04	0	1	1	0	1	13.052	4.937	0	1	13.052	4.937	1.0181	1.0703	1	0.7429	0.4422	0.5718	1	0.7951	0.8916	0.7582	0.3411	0.4784	0.061538999999999996	0.040111	0.052834000000000006	0.10335
135	TR1_2_W0001_P0099_T0001_R1_P1_K1_Ch2-Ch1.zen	20150716_gfpSORORINcd3_Prometa\MitoSys2\LSM\gfpSORORINc_Noc\DE_W0020_P0001\DE_2_W0020_P0001_T0005\TR1_W0001_P0099\TR1_2_W0001_P0099_T0001_R1_P1_K1_Ch2-Ch1.zen	FA/ISS	20000	30.0	3		7	0	0	29.94	100000	2000	Scale	0	1.8	0	0.01	1.62	0	0.01	0.04	0	1	1	0	1	15.645	306.038	0	1	15.645	306.038	0.9890000000000001	1.3244	1	0.7799	0.9836	0.8758	1	0.9940000000000001	0.997	0.7683	1.2938	0.8732	0.077798	0.022562	0.0067243	0.013498
136	TR1_2_W0001_P0099_T0001_R1_P2_K1_Ch2-Ch1.zen	20150716_gfpSORORINcd3_Prometa\MitoSys2\LSM\gfpSORORINc_Noc\DE_W0020_P0001\DE_2_W0020_P0001_T0005\TR1_W0001_P0099\TR1_2_W0001_P0099_T0001_R1_P2_K1_Ch2-Ch1.zen	FA/ISS	20000	30.0	3		7	0	0	29.94	100000	2000	Scale	0	1.8	0	0.01	1.62	0	0.01	0.04	0	1	1	0	1	13.005999999999998	108.74	0	1	13.005999999999998	108.74	1.1065	2.7721	1	0.7414	0.9648	0.8457	1	0.9887	0.9943	0.8325	2.6703	0.8408	0.06553300000000001	0.041289	0.0041838	0.006463600000000001
137	TR1_2_W0001_P0099_T0001_R1_P3_K1_Ch2-Ch1.zen	20150716_gfpSORORINcd3_Prometa\MitoSys2\LSM\gfpSORORINc_Noc\DE_W0020_P0001\DE_2_W0020_P0001_T0005\TR1_W0001_P0099\TR1_2_W0001_P0099_T0001_R1_P3_K1_Ch2-Ch1.zen	FA/ISS	20000	30.0	3		7	0	0	29.94	100000	2000	Scale	0	1.8	0	0.01	1.62	0	0.01	0.04	0	1	1	0	1	2.847	3.068	0	1	2.847	3.068	1.235	0.8793	1	0.1253	0.1766	0.1265	1	0.9301	0.9644	0.0384	0.0567	0.1189	0.16901	0.096738	0.050983	0.034609
138	TR1_2_W0001_P0099_T0001_R1_P4_K1_Ch2-Ch1.zen	20150716_gfpSORORINcd3_Prometa\MitoSys2\LSM\gfpSORORINc_Noc\DE_W0020_P0001\DE_2_W0020_P0001_T0005\TR1_W0001_P0099\TR1_2_W0001_P0099_T0001_R1_P4_K1_Ch2-Ch1.zen	FA/ISS	20000	30.000999999999998	3		7	0	0	29.94	100000	2000	Scale	0	1.8	0	0.01	1.62	0	0.01	0.04	0	1	1	0	1	1.844	3.174	0	1	1.844	3.174	0.9868	1.0185	1	0.0381	0.2399	0.0035	1	0.9543	0.9769	0.0009	0.2239	0.0031	0.033382999999999996	0.20651999999999998	0.050098000000000004	0.09488200000000001
139	TR1_2_W0001_P0099_T0001_R1_P5_K1_Ch2-Ch1.zen	20150716_gfpSORORINcd3_Prometa\MitoSys2\LSM\gfpSORORINc_Noc\DE_W0020_P0001\DE_2_W0020_P0001_T0005\TR1_W0001_P0099\TR1_2_W0001_P0099_T0001_R1_P5_K1_Ch2-Ch1.zen	FA/ISS	20000	30.0	3		7	0	0	29.94	100000	2000	Scale	0	1.8	0	0.01	1.62	0	0.01	0.04	0	1	1	0	1	11.447000000000001	6.568	0	1	11.447000000000001	6.568	1.0781	1.1007	1	0.7091	0.5659	0.6334	1	0.8653	0.9302	0.7745	0.5302	0.5747	0.066789	0.022026	0.084851	0.035371
140	TR1_2_W0001_P0199_T0001_R1_P1_K1_Ch2-Ch1.zen	20150716_gfpSORORINcd3_Prometa\MitoSys2\LSM\gfpSORORINc_Noc\DE_W0020_P0001\DE_2_W0020_P0001_T0010\TR1_W0001_P0199\TR1_2_W0001_P0199_T0001_R1_P1_K1_Ch2-Ch1.zen	FA/ISS	20000	30.0	3		7	0	0	29.94	100000	2000	Scale	0	1.8	0	0.01	1.62	0	0.01	0.04	0	1	1	0	1	12.876	133.743	0	1	12.876	133.743	1.0533	1.5192	1	0.7394	0.9749	0.8490000000000001	1	0.992	0.996	0.7851	1.4765	0.8456	0.10194	0.025127	0.0018348	0.002421
141	TR1_2_W0001_P0199_T0001_R1_P2_K1_Ch2-Ch1.zen	20150716_gfpSORORINcd3_Prometa\MitoSys2\LSM\gfpSORORINc_Noc\DE_W0020_P0001\DE_2_W0020_P0001_T0010\TR1_W0001_P0199\TR1_2_W0001_P0199_T0001_R1_P2_K1_Ch2-Ch1.zen	FA/ISS	20000	30.0	3		7	0	0	29.94	100000	2000	Scale	0	1.8	0	0.01	1.62	0	0.01	0.04	0	1	1	0	1	12.481	190.172	0	1	12.481	190.172	0.934	1.0667	1	0.7294	0.9515	0.8329	1	0.986	0.9929	0.6707	0.9555	0.8269	0.086469	0.031372000000000004	0.012539	0.01956
142	TR1_2_W0001_P0199_T0001_R1_P3_K1_Ch2-Ch1.zen	20150716_gfpSORORINcd3_Prometa\MitoSys2\LSM\gfpSORORINc_Noc\DE_W0020_P0001\DE_2_W0020_P0001_T0010\TR1_W0001_P0199\TR1_2_W0001_P0199_T0001_R1_P3_K1_Ch2-Ch1.zen	FA/ISS	20000	30.0	3		7	0	0	29.94	100000	2000	Scale	0	1.8	0	0.01	1.62	0	0.01	0.04	0	1	1	0	1	9.783	13.47	0	1	9.783	13.47	1.3392	1.5735	1	0.6452	0.759	0.6991	1	0.9417	0.9704	0.9003	1.1765	0.6752	0.10682	0.023427	0.057415999999999995	0.014806999999999999
143	TR1_2_W0001_P0199_T0001_R1_P4_K1_Ch2-Ch1.zen	20150716_gfpSORORINcd3_Prometa\MitoSys2\LSM\gfpSORORINc_Noc\DE_W0020_P0001\DE_2_W0020_P0001_T0010\TR1_W0001_P0199\TR1_2_W0001_P0199_T0001_R1_P4_K1_Ch2-Ch1.zen	FA/ISS	20000	30.0	3		7	0	0	29.94	100000	2000	Scale	0	1.8	0	0.01	1.62	0	0.01	0.04	0	1	1	0	1	12.843	17.798	0	1	12.843	17.798	1.0256	1.057	1	0.7388	0.8251	0.7808	1	0.9428	0.971	0.7607	0.8225	0.7559	0.081488	0.024075	0.034931	0.016648
144	TR1_2_W0001_P0199_T0001_R1_P5_K1_Ch2-Ch1.zen	20150716_gfpSORORINcd3_Prometa\MitoSys2\LSM\gfpSORORINc_Noc\DE_W0020_P0001\DE_2_W0020_P0001_T0010\TR1_W0001_P0199\TR1_2_W0001_P0199_T0001_R1_P5_K1_Ch2-Ch1.zen	FA/ISS	20000	30.0	3		7	0	0	29.94	100000	2000	Scale	0	1.8	0	0.01	1.62	0	0.01	0.04	0	1	1	0	1	0.877	1.635	0	1	0.877	1.635	0.9939	1.0758	1	1.1124	0.0014	-0.0042	1	0.9574	0.9785	1.1177	-0.0011	0.0185	0.11905999999999999	0.14662	0.1874	0.1487
[truncated: 101 more columns]
