# Supplementary material for: Absolute quantification of cohesin, CTCF and their regulators in human cells
Source: eLife. 2019 Jun 17;8:e46269. doi: 10.7554/eLife.46269 (PMC6606026; doi:10.7554/eLife.46269)
Supplement: Figure 2—source data 1. [file elife-46269-fig2-data1.zip › Figure 2 - source data 1/20150716_gfpSORORINcd3_Prometa/2c_opt_time_col_cf_Ch1.txt]

tau_us	Ch1	Ch1_std	Ch1_fit	path
10	6.074045e-02	1.653935e-02	5.359100e-02	20150716_gfpSORORINcd3_Prometa\MitoSys2\LSM\gfpSORORINc_Noc\DE_W0011_P0001\DE_2_W0011_P0001_T0004\TR1_W0001_P0070\TR1_2_W0001_P0070_T0001_R1_P1_K1_Ch2-Ch1.zen
20	5.346351e-02	2.045222e-02	5.192900e-02	20150716_gfpSORORINcd3_Prometa\MitoSys2\LSM\gfpSORORINc_Noc\DE_W0011_P0001\DE_2_W0011_P0001_T0004\TR1_W0001_P0070\TR1_2_W0001_P0070_T0001_R1_P1_K1_Ch2-Ch1.zen
30	4.808729e-02	1.528438e-02	5.041900e-02	20150716_gfpSORORINcd3_Prometa\MitoSys2\LSM\gfpSORORINc_Noc\DE_W0011_P0001\DE_2_W0011_P0001_T0004\TR1_W0001_P0070\TR1_2_W0001_P0070_T0001_R1_P1_K1_Ch2-Ch1.zen
40	4.553898e-02	1.971819e-02	4.903600e-02	20150716_gfpSORORINcd3_Prometa\MitoSys2\LSM\gfpSORORINc_Noc\DE_W0011_P0001\DE_2_W0011_P0001_T0004\TR1_W0001_P0070\TR1_2_W0001_P0070_T0001_R1_P1_K1_Ch2-Ch1.zen
50	4.147549e-02	2.209777e-02	4.776200e-02	20150716_gfpSORORINcd3_Prometa\MitoSys2\LSM\gfpSORORINc_Noc\DE_W0011_P0001\DE_2_W0011_P0001_T0004\TR1_W0001_P0070\TR1_2_W0001_P0070_T0001_R1_P1_K1_Ch2-Ch1.zen
60	4.430390e-02	1.996955e-02	4.658500e-02	20150716_gfpSORORINcd3_Prometa\MitoSys2\LSM\gfpSORORINc_Noc\DE_W0011_P0001\DE_2_W0011_P0001_T0004\TR1_W0001_P0070\TR1_2_W0001_P0070_T0001_R1_P1_K1_Ch2-Ch1.zen
70	4.719188e-02	1.710781e-02	4.549400e-02	20150716_gfpSORORINcd3_Prometa\MitoSys2\LSM\gfpSORORINc_Noc\DE_W0011_P0001\DE_2_W0011_P0001_T0004\TR1_W0001_P0070\TR1_2_W0001_P0070_T0001_R1_P1_K1_Ch2-Ch1.zen
80	4.270731e-02	2.277929e-02	4.448000e-02	20150716_gfpSORORINcd3_Prometa\MitoSys2\LSM\gfpSORORINc_Noc\DE_W0011_P0001\DE_2_W0011_P0001_T0004\TR1_W0001_P0070\TR1_2_W0001_P0070_T0001_R1_P1_K1_Ch2-Ch1.zen
90	4.160015e-02	1.977050e-02	4.353400e-02	20150716_gfpSORORINcd3_Prometa\MitoSys2\LSM\gfpSORORINc_Noc\DE_W0011_P0001\DE_2_W0011_P0001_T0004\TR1_W0001_P0070\TR1_2_W0001_P0070_T0001_R1_P1_K1_Ch2-Ch1.zen
100	4.163831e-02	1.499333e-02	4.265000e-02	20150716_gfpSORORINcd3_Prometa\MitoSys2\LSM\gfpSORORINc_Noc\DE_W0011_P0001\DE_2_W0011_P0001_T0004\TR1_W0001_P0070\TR1_2_W0001_P0070_T0001_R1_P1_K1_Ch2-Ch1.zen
120	4.484708e-02	1.495427e-02	4.104400e-02	20150716_gfpSORORINcd3_Prometa\MitoSys2\LSM\gfpSORORINc_Noc\DE_W0011_P0001\DE_2_W0011_P0001_T0004\TR1_W0001_P0070\TR1_2_W0001_P0070_T0001_R1_P1_K1_Ch2-Ch1.zen
140	4.172443e-02	1.598081e-02	3.962000e-02	20150716_gfpSORORINcd3_Prometa\MitoSys2\LSM\gfpSORORINc_Noc\DE_W0011_P0001\DE_2_W0011_P0001_T0004\TR1_W0001_P0070\TR1_2_W0001_P0070_T0001_R1_P1_K1_Ch2-Ch1.zen
160	4.111866e-02	1.072708e-02	3.834600e-02	20150716_gfpSORORINcd3_Prometa\MitoSys2\LSM\gfpSORORINc_Noc\DE_W0011_P0001\DE_2_W0011_P0001_T0004\TR1_W0001_P0070\TR1_2_W0001_P0070_T0001_R1_P1_K1_Ch2-Ch1.zen
180	3.758797e-02	1.512313e-02	3.719800e-02	20150716_gfpSORORINcd3_Prometa\MitoSys2\LSM\gfpSORORINc_Noc\DE_W0011_P0001\DE_2_W0011_P0001_T0004\TR1_W0001_P0070\TR1_2_W0001_P0070_T0001_R1_P1_K1_Ch2-Ch1.zen
200	4.070623e-02	1.352998e-02	3.615500e-02	20150716_gfpSORORINcd3_Prometa\MitoSys2\LSM\gfpSORORINc_Noc\DE_W0011_P0001\DE_2_W0011_P0001_T0004\TR1_W0001_P0070\TR1_2_W0001_P0070_T0001_R1_P1_K1_Ch2-Ch1.zen
220	3.575127e-02	1.082091e-02	3.520100e-02	20150716_gfpSORORINcd3_Prometa\MitoSys2\LSM\gfpSORORINc_Noc\DE_W0011_P0001\DE_2_W0011_P0001_T0004\TR1_W0001_P0070\TR1_2_W0001_P0070_T0001_R1_P1_K1_Ch2-Ch1.zen
240	3.627499e-02	1.361286e-02	3.432200e-02	20150716_gfpSORORINcd3_Prometa\MitoSys2\LSM\gfpSORORINc_Noc\DE_W0011_P0001\DE_2_W0011_P0001_T0004\TR1_W0001_P0070\TR1_2_W0001_P0070_T0001_R1_P1_K1_Ch2-Ch1.zen
260	2.987743e-02	1.109227e-02	3.350700e-02	20150716_gfpSORORINcd3_Prometa\MitoSys2\LSM\gfpSORORINc_Noc\DE_W0011_P0001\DE_2_W0011_P0001_T0004\TR1_W0001_P0070\TR1_2_W0001_P0070_T0001_R1_P1_K1_Ch2-Ch1.zen
280	3.014506e-02	1.445949e-02	3.274900e-02	20150716_gfpSORORINcd3_Prometa\MitoSys2\LSM\gfpSORORINc_Noc\DE_W0011_P0001\DE_2_W0011_P0001_T0004\TR1_W0001_P0070\TR1_2_W0001_P0070_T0001_R1_P1_K1_Ch2-Ch1.zen
300	3.054411e-02	1.051751e-02	3.203900e-02	20150716_gfpSORORINcd3_Prometa\MitoSys2\LSM\gfpSORORINc_Noc\DE_W0011_P0001\DE_2_W0011_P0001_T0004\TR1_W0001_P0070\TR1_2_W0001_P0070_T0001_R1_P1_K1_Ch2-Ch1.zen
340	3.062664e-02	1.222508e-02	3.074200e-02	20150716_gfpSORORINcd3_Prometa\MitoSys2\LSM\gfpSORORINc_Noc\DE_W0011_P0001\DE_2_W0011_P0001_T0004\TR1_W0001_P0070\TR1_2_W0001_P0070_T0001_R1_P1_K1_Ch2-Ch1.zen
380	2.959471e-02	7.098114e-03	2.958000e-02	20150716_gfpSORORINcd3_Prometa\MitoSys2\LSM\gfpSORORINc_Noc\DE_W0011_P0001\DE_2_W0011_P0001_T0004\TR1_W0001_P0070\TR1_2_W0001_P0070_T0001_R1_P1_K1_Ch2-Ch1.zen
420	3.083853e-02	1.183608e-02	2.852700e-02	20150716_gfpSORORINcd3_Prometa\MitoSys2\LSM\gfpSORORINc_Noc\DE_W0011_P0001\DE_2_W0011_P0001_T0004\TR1_W0001_P0070\TR1_2_W0001_P0070_T0001_R1_P1_K1_Ch2-Ch1.zen
460	2.308706e-02	8.442925e-03	2.756400e-02	20150716_gfpSORORINcd3_Prometa\MitoSys2\LSM\gfpSORORINc_Noc\DE_W0011_P0001\DE_2_W0011_P0001_T0004\TR1_W0001_P0070\TR1_2_W0001_P0070_T0001_R1_P1_K1_Ch2-Ch1.zen
500	2.801874e-02	9.647551e-03	2.667600e-02	20150716_gfpSORORINcd3_Prometa\MitoSys2\LSM\gfpSORORINc_Noc\DE_W0011_P0001\DE_2_W0011_P0001_T0004\TR1_W0001_P0070\TR1_2_W0001_P0070_T0001_R1_P1_K1_Ch2-Ch1.zen
540	2.766266e-02	8.665566e-03	2.585400e-02	20150716_gfpSORORINcd3_Prometa\MitoSys2\LSM\gfpSORORINc_Noc\DE_W0011_P0001\DE_2_W0011_P0001_T0004\TR1_W0001_P0070\TR1_2_W0001_P0070_T0001_R1_P1_K1_Ch2-Ch1.zen
580	2.735713e-02	1.049672e-02	2.508800e-02	20150716_gfpSORORINcd3_Prometa\MitoSys2\LSM\gfpSORORINc_Noc\DE_W0011_P0001\DE_2_W0011_P0001_T0004\TR1_W0001_P0070\TR1_2_W0001_P0070_T0001_R1_P1_K1_Ch2-Ch1.zen
620	2.589232e-02	1.113484e-02	2.437300e-02	20150716_gfpSORORINcd3_Prometa\MitoSys2\LSM\gfpSORORINc_Noc\DE_W0011_P0001\DE_2_W0011_P0001_T0004\TR1_W0001_P0070\TR1_2_W0001_P0070_T0001_R1_P1_K1_Ch2-Ch1.zen
660	2.461743e-02	1.264679e-02	2.370200e-02	20150716_gfpSORORINcd3_Prometa\MitoSys2\LSM\gfpSORORINc_Noc\DE_W0011_P0001\DE_2_W0011_P0001_T0004\TR1_W0001_P0070\TR1_2_W0001_P0070_T0001_R1_P1_K1_Ch2-Ch1.zen
700	2.199436e-02	8.833950e-03	2.307100e-02	20150716_gfpSORORINcd3_Prometa\MitoSys2\LSM\gfpSORORINc_Noc\DE_W0011_P0001\DE_2_W0011_P0001_T0004\TR1_W0001_P0070\TR1_2_W0001_P0070_T0001_R1_P1_K1_Ch2-Ch1.zen
780	2.081826e-02	5.854799e-03	2.191500e-02	20150716_gfpSORORINcd3_Prometa\MitoSys2\LSM\gfpSORORINc_Noc\DE_W0011_P0001\DE_2_W0011_P0001_T0004\TR1_W0001_P0070\TR1_2_W0001_P0070_T0001_R1_P1_K1_Ch2-Ch1.zen
860	2.039961e-02	6.439481e-03	2.087900e-02	20150716_gfpSORORINcd3_Prometa\MitoSys2\LSM\gfpSORORINc_Noc\DE_W0011_P0001\DE_2_W0011_P0001_T0004\TR1_W0001_P0070\TR1_2_W0001_P0070_T0001_R1_P1_K1_Ch2-Ch1.zen
940	1.836575e-02	8.673045e-03	1.994600e-02	20150716_gfpSORORINcd3_Prometa\MitoSys2\LSM\gfpSORORINc_Noc\DE_W0011_P0001\DE_2_W0011_P0001_T0004\TR1_W0001_P0070\TR1_2_W0001_P0070_T0001_R1_P1_K1_Ch2-Ch1.zen
1020	1.810008e-02	6.273049e-03	1.909900e-02	20150716_gfpSORORINcd3_Prometa\MitoSys2\LSM\gfpSORORINc_Noc\DE_W0011_P0001\DE_2_W0011_P0001_T0004\TR1_W0001_P0070\TR1_2_W0001_P0070_T0001_R1_P1_K1_Ch2-Ch1.zen
1100	2.026414e-02	5.316233e-03	1.832800e-02	20150716_gfpSORORINcd3_Prometa\MitoSys2\LSM\gfpSORORINc_Noc\DE_W0011_P0001\DE_2_W0011_P0001_T0004\TR1_W0001_P0070\TR1_2_W0001_P0070_T0001_R1_P1_K1_Ch2-Ch1.zen
1180	1.898901e-02	6.938587e-03	1.762200e-02	20150716_gfpSORORINcd3_Prometa\MitoSys2\LSM\gfpSORORINc_Noc\DE_W0011_P0001\DE_2_W0011_P0001_T0004\TR1_W0001_P0070\TR1_2_W0001_P0070_T0001_R1_P1_K1_Ch2-Ch1.zen
1260	1.810152e-02	7.170267e-03	1.697300e-02	20150716_gfpSORORINcd3_Prometa\MitoSys2\LSM\gfpSORORINc_Noc\DE_W0011_P0001\DE_2_W0011_P0001_T0004\TR1_W0001_P0070\TR1_2_W0001_P0070_T0001_R1_P1_K1_Ch2-Ch1.zen
1340	1.548804e-02	7.985012e-03	1.637500e-02	20150716_gfpSORORINcd3_Prometa\MitoSys2\LSM\gfpSORORINc_Noc\DE_W0011_P0001\DE_2_W0011_P0001_T0004\TR1_W0001_P0070\TR1_2_W0001_P0070_T0001_R1_P1_K1_Ch2-Ch1.zen
1420	1.440773e-02	8.227111e-03	1.582100e-02	20150716_gfpSORORINcd3_Prometa\MitoSys2\LSM\gfpSORORINc_Noc\DE_W0011_P0001\DE_2_W0011_P0001_T0004\TR1_W0001_P0070\TR1_2_W0001_P0070_T0001_R1_P1_K1_Ch2-Ch1.zen
1500	1.466116e-02	6.766075e-03	1.530600e-02	20150716_gfpSORORINcd3_Prometa\MitoSys2\LSM\gfpSORORINc_Noc\DE_W0011_P0001\DE_2_W0011_P0001_T0004\TR1_W0001_P0070\TR1_2_W0001_P0070_T0001_R1_P1_K1_Ch2-Ch1.zen
1660	1.296592e-02	6.118312e-03	1.438100e-02	20150716_gfpSORORINcd3_Prometa\MitoSys2\LSM\gfpSORORINc_Noc\DE_W0011_P0001\DE_2_W0011_P0001_T0004\TR1_W0001_P0070\TR1_2_W0001_P0070_T0001_R1_P1_K1_Ch2-Ch1.zen
1820	1.202965e-02	3.937593e-03	1.357000e-02	20150716_gfpSORORINcd3_Prometa\MitoSys2\LSM\gfpSORORINc_Noc\DE_W0011_P0001\DE_2_W0011_P0001_T0004\TR1_W0001_P0070\TR1_2_W0001_P0070_T0001_R1_P1_K1_Ch2-Ch1.zen
1980	1.314677e-02	4.574739e-03	1.285500e-02	20150716_gfpSORORINcd3_Prometa\MitoSys2\LSM\gfpSORORINc_Noc\DE_W0011_P0001\DE_2_W0011_P0001_T0004\TR1_W0001_P0070\TR1_2_W0001_P0070_T0001_R1_P1_K1_Ch2-Ch1.zen
2140	1.392363e-02	5.836805e-03	1.221900e-02	20150716_gfpSORORINcd3_Prometa\MitoSys2\LSM\gfpSORORINc_Noc\DE_W0011_P0001\DE_2_W0011_P0001_T0004\TR1_W0001_P0070\TR1_2_W0001_P0070_T0001_R1_P1_K1_Ch2-Ch1.zen
2300	1.117542e-02	5.281806e-03	1.164800e-02	20150716_gfpSORORINcd3_Prometa\MitoSys2\LSM\gfpSORORINc_Noc\DE_W0011_P0001\DE_2_W0011_P0001_T0004\TR1_W0001_P0070\TR1_2_W0001_P0070_T0001_R1_P1_K1_Ch2-Ch1.zen
2460	1.169603e-02	4.892691e-03	1.113500e-02	20150716_gfpSORORINcd3_Prometa\MitoSys2\LSM\gfpSORORINc_Noc\DE_W0011_P0001\DE_2_W0011_P0001_T0004\TR1_W0001_P0070\TR1_2_W0001_P0070_T0001_R1_P1_K1_Ch2-Ch1.zen
2620	1.045463e-02	5.078916e-03	1.066900e-02	20150716_gfpSORORINcd3_Prometa\MitoSys2\LSM\gfpSORORINc_Noc\DE_W0011_P0001\DE_2_W0011_P0001_T0004\TR1_W0001_P0070\TR1_2_W0001_P0070_T0001_R1_P1_K1_Ch2-Ch1.zen
2780	1.016156e-02	5.110918e-03	1.024600e-02	20150716_gfpSORORINcd3_Prometa\MitoSys2\LSM\gfpSORORINc_Noc\DE_W0011_P0001\DE_2_W0011_P0001_T0004\TR1_W0001_P0070\TR1_2_W0001_P0070_T0001_R1_P1_K1_Ch2-Ch1.zen
2940	9.385200e-03	4.412103e-03	9.858100e-03	20150716_gfpSORORINcd3_Prometa\MitoSys2\LSM\gfpSORORINc_Noc\DE_W0011_P0001\DE_2_W0011_P0001_T0004\TR1_W0001_P0070\TR1_2_W0001_P0070_T0001_R1_P1_K1_Ch2-Ch1.zen
3100	9.140069e-03	5.130574e-03	9.502400e-03	20150716_gfpSORORINcd3_Prometa\MitoSys2\LSM\gfpSORORINc_Noc\DE_W0011_P0001\DE_2_W0011_P0001_T0004\TR1_W0001_P0070\TR1_2_W0001_P0070_T0001_R1_P1_K1_Ch2-Ch1.zen
3420	8.545564e-03	4.457898e-03	8.871600e-03	20150716_gfpSORORINcd3_Prometa\MitoSys2\LSM\gfpSORORINc_Noc\DE_W0011_P0001\DE_2_W0011_P0001_T0004\TR1_W0001_P0070\TR1_2_W0001_P0070_T0001_R1_P1_K1_Ch2-Ch1.zen
3740	8.708805e-03	4.960300e-03	8.329400e-03	20150716_gfpSORORINcd3_Prometa\MitoSys2\LSM\gfpSORORINc_Noc\DE_W0011_P0001\DE_2_W0011_P0001_T0004\TR1_W0001_P0070\TR1_2_W0001_P0070_T0001_R1_P1_K1_Ch2-Ch1.zen
4060	7.183998e-03	5.108762e-03	7.858000e-03	20150716_gfpSORORINcd3_Prometa\MitoSys2\LSM\gfpSORORINc_Noc\DE_W0011_P0001\DE_2_W0011_P0001_T0004\TR1_W0001_P0070\TR1_2_W0001_P0070_T0001_R1_P1_K1_Ch2-Ch1.zen
4380	6.791867e-03	5.275917e-03	7.444200e-03	20150716_gfpSORORINcd3_Prometa\MitoSys2\LSM\gfpSORORINc_Noc\DE_W0011_P0001\DE_2_W0011_P0001_T0004\TR1_W0001_P0070\TR1_2_W0001_P0070_T0001_R1_P1_K1_Ch2-Ch1.zen
4700	7.346937e-03	5.079873e-03	7.078000e-03	20150716_gfpSORORINcd3_Prometa\MitoSys2\LSM\gfpSORORINc_Noc\DE_W0011_P0001\DE_2_W0011_P0001_T0004\TR1_W0001_P0070\TR1_2_W0001_P0070_T0001_R1_P1_K1_Ch2-Ch1.zen
5020	7.468826e-03	3.729803e-03	6.751500e-03	20150716_gfpSORORINcd3_Prometa\MitoSys2\LSM\gfpSORORINc_Noc\DE_W0011_P0001\DE_2_W0011_P0001_T0004\TR1_W0001_P0070\TR1_2_W0001_P0070_T0001_R1_P1_K1_Ch2-Ch1.zen
5340	6.024283e-03	5.027934e-03	6.458500e-03	20150716_gfpSORORINcd3_Prometa\MitoSys2\LSM\gfpSORORINc_Noc\DE_W0011_P0001\DE_2_W0011_P0001_T0004\TR1_W0001_P0070\TR1_2_W0001_P0070_T0001_R1_P1_K1_Ch2-Ch1.zen
5660	6.312135e-03	4.236281e-03	6.194000e-03	20150716_gfpSORORINcd3_Prometa\MitoSys2\LSM\gfpSORORINc_Noc\DE_W0011_P0001\DE_2_W0011_P0001_T0004\TR1_W0001_P0070\TR1_2_W0001_P0070_T0001_R1_P1_K1_Ch2-Ch1.zen
5980	7.368975e-03	4.855201e-03	5.953900e-03	20150716_gfpSORORINcd3_Prometa\MitoSys2\LSM\gfpSORORINc_Noc\DE_W0011_P0001\DE_2_W0011_P0001_T0004\TR1_W0001_P0070\TR1_2_W0001_P0070_T0001_R1_P1_K1_Ch2-Ch1.zen
6300	5.870295e-03	3.077223e-03	5.735000e-03	20150716_gfpSORORINcd3_Prometa\MitoSys2\LSM\gfpSORORINc_Noc\DE_W0011_P0001\DE_2_W0011_P0001_T0004\TR1_W0001_P0070\TR1_2_W0001_P0070_T0001_R1_P1_K1_Ch2-Ch1.zen
6940	5.309157e-03	4.617327e-03	5.350100e-03	20150716_gfpSORORINcd3_Prometa\MitoSys2\LSM\gfpSORORINc_Noc\DE_W0011_P0001\DE_2_W0011_P0001_T0004\TR1_W0001_P0070\TR1_2_W0001_P0070_T0001_R1_P1_K1_Ch2-Ch1.zen
7580	5.602544e-03	4.059608e-03	5.022300e-03	20150716_gfpSORORINcd3_Prometa\MitoSys2\LSM\gfpSORORINc_Noc\DE_W0011_P0001\DE_2_W0011_P0001_T0004\TR1_W0001_P0070\TR1_2_W0001_P0070_T0001_R1_P1_K1_Ch2-Ch1.zen
8220	5.758301e-03	4.251547e-03	4.739400e-03	20150716_gfpSORORINcd3_Prometa\MitoSys2\LSM\gfpSORORINc_Noc\DE_W0011_P0001\DE_2_W0011_P0001_T0004\TR1_W0001_P0070\TR1_2_W0001_P0070_T0001_R1_P1_K1_Ch2-Ch1.zen
8860	5.079569e-03	3.766017e-03	4.492400e-03	20150716_gfpSORORINcd3_Prometa\MitoSys2\LSM\gfpSORORINc_Noc\DE_W0011_P0001\DE_2_W0011_P0001_T0004\TR1_W0001_P0070\TR1_2_W0001_P0070_T0001_R1_P1_K1_Ch2-Ch1.zen
9500	4.018706e-03	3.705125e-03	4.274700e-03	20150716_gfpSORORINcd3_Prometa\MitoSys2\LSM\gfpSORORINc_Noc\DE_W0011_P0001\DE_2_W0011_P0001_T0004\TR1_W0001_P0070\TR1_2_W0001_P0070_T0001_R1_P1_K1_Ch2-Ch1.zen
10140	3.296873e-03	4.071402e-03	4.081100e-03	20150716_gfpSORORINcd3_Prometa\MitoSys2\LSM\gfpSORORINc_Noc\DE_W0011_P0001\DE_2_W0011_P0001_T0004\TR1_W0001_P0070\TR1_2_W0001_P0070_T0001_R1_P1_K1_Ch2-Ch1.zen
10780	2.828256e-03	3.660816e-03	3.907600e-03	20150716_gfpSORORINcd3_Prometa\MitoSys2\LSM\gfpSORORINc_Noc\DE_W0011_P0001\DE_2_W0011_P0001_T0004\TR1_W0001_P0070\TR1_2_W0001_P0070_T0001_R1_P1_K1_Ch2-Ch1.zen
11420	2.944681e-03	4.337450e-03	3.750900e-03	20150716_gfpSORORINcd3_Prometa\MitoSys2\LSM\gfpSORORINc_Noc\DE_W0011_P0001\DE_2_W0011_P0001_T0004\TR1_W0001_P0070\TR1_2_W0001_P0070_T0001_R1_P1_K1_Ch2-Ch1.zen
12060	4.169567e-03	3.642399e-03	3.608600e-03	20150716_gfpSORORINcd3_Prometa\MitoSys2\LSM\gfpSORORINc_Noc\DE_W0011_P0001\DE_2_W0011_P0001_T0004\TR1_W0001_P0070\TR1_2_W0001_P0070_T0001_R1_P1_K1_Ch2-Ch1.zen
12700	3.798789e-03	2.945264e-03	3.478500e-03	20150716_gfpSORORINcd3_Prometa\MitoSys2\LSM\gfpSORORINc_Noc\DE_W0011_P0001\DE_2_W0011_P0001_T0004\TR1_W0001_P0070\TR1_2_W0001_P0070_T0001_R1_P1_K1_Ch2-Ch1.zen
13980	4.152438e-03	2.788335e-03	3.248900e-03	20150716_gfpSORORINcd3_Prometa\MitoSys2\LSM\gfpSORORINc_Noc\DE_W0011_P0001\DE_2_W0011_P0001_T0004\TR1_W0001_P0070\TR1_2_W0001_P0070_T0001_R1_P1_K1_Ch2-Ch1.zen
15260	2.900748e-03	3.443938e-03	3.051600e-03	20150716_gfpSORORINcd3_Prometa\MitoSys2\LSM\gfpSORORINc_Noc\DE_W0011_P0001\DE_2_W0011_P0001_T0004\TR1_W0001_P0070\TR1_2_W0001_P0070_T0001_R1_P1_K1_Ch2-Ch1.zen
16540	3.242271e-03	3.343200e-03	2.879500e-03	20150716_gfpSORORINcd3_Prometa\MitoSys2\LSM\gfpSORORINc_Noc\DE_W0011_P0001\DE_2_W0011_P0001_T0004\TR1_W0001_P0070\TR1_2_W0001_P0070_T0001_R1_P1_K1_Ch2-Ch1.zen
17820	3.064212e-03	3.804184e-03	2.727400e-03	20150716_gfpSORORINcd3_Prometa\MitoSys2\LSM\gfpSORORINc_Noc\DE_W0011_P0001\DE_2_W0011_P0001_T0004\TR1_W0001_P0070\TR1_2_W0001_P0070_T0001_R1_P1_K1_Ch2-Ch1.zen
19100	2.659712e-03	3.844132e-03	2.591400e-03	20150716_gfpSORORINcd3_Prometa\MitoSys2\LSM\gfpSORORINc_Noc\DE_W0011_P0001\DE_2_W0011_P0001_T0004\TR1_W0001_P0070\TR1_2_W0001_P0070_T0001_R1_P1_K1_Ch2-Ch1.zen
20380	3.007928e-03	3.425411e-03	2.468700e-03	20150716_gfpSORORINcd3_Prometa\MitoSys2\LSM\gfpSORORINc_Noc\DE_W0011_P0001\DE_2_W0011_P0001_T0004\TR1_W0001_P0070\TR1_2_W0001_P0070_T0001_R1_P1_K1_Ch2-Ch1.zen
21660	1.883192e-03	3.315469e-03	2.357000e-03	20150716_gfpSORORINcd3_Prometa\MitoSys2\LSM\gfpSORORINc_Noc\DE_W0011_P0001\DE_2_W0011_P0001_T0004\TR1_W0001_P0070\TR1_2_W0001_P0070_T0001_R1_P1_K1_Ch2-Ch1.zen
22940	1.682595e-03	3.087117e-03	2.254500e-03	20150716_gfpSORORINcd3_Prometa\MitoSys2\LSM\gfpSORORINc_Noc\DE_W0011_P0001\DE_2_W0011_P0001_T0004\TR1_W0001_P0070\TR1_2_W0001_P0070_T0001_R1_P1_K1_Ch2-Ch1.zen
24220	1.958969e-03	3.289940e-03	2.160000e-03	20150716_gfpSORORINcd3_Prometa\MitoSys2\LSM\gfpSORORINc_Noc\DE_W0011_P0001\DE_2_W0011_P0001_T0004\TR1_W0001_P0070\TR1_2_W0001_P0070_T0001_R1_P1_K1_Ch2-Ch1.zen
25500	2.089641e-03	2.539193e-03	2.072400e-03	20150716_gfpSORORINcd3_Prometa\MitoSys2\LSM\gfpSORORINc_Noc\DE_W0011_P0001\DE_2_W0011_P0001_T0004\TR1_W0001_P0070\TR1_2_W0001_P0070_T0001_R1_P1_K1_Ch2-Ch1.zen
28060	1.429852e-03	2.452172e-03	1.914500e-03	20150716_gfpSORORINcd3_Prometa\MitoSys2\LSM\gfpSORORINc_Noc\DE_W0011_P0001\DE_2_W0011_P0001_T0004\TR1_W0001_P0070\TR1_2_W0001_P0070_T0001_R1_P1_K1_Ch2-Ch1.zen
30620	1.551977e-03	2.685014e-03	1.775400e-03	20150716_gfpSORORINcd3_Prometa\MitoSys2\LSM\gfpSORORINc_Noc\DE_W0011_P0001\DE_2_W0011_P0001_T0004\TR1_W0001_P0070\TR1_2_W0001_P0070_T0001_R1_P1_K1_Ch2-Ch1.zen
33180	1.569389e-03	3.092966e-03	1.651700e-03	20150716_gfpSORORINcd3_Prometa\MitoSys2\LSM\gfpSORORINc_Noc\DE_W0011_P0001\DE_2_W0011_P0001_T0004\TR1_W0001_P0070\TR1_2_W0001_P0070_T0001_R1_P1_K1_Ch2-Ch1.zen
35740	1.789358e-03	2.830905e-03	1.540600e-03	20150716_gfpSORORINcd3_Prometa\MitoSys2\LSM\gfpSORORINc_Noc\DE_W0011_P0001\DE_2_W0011_P0001_T0004\TR1_W0001_P0070\TR1_2_W0001_P0070_T0001_R1_P1_K1_Ch2-Ch1.zen
38300	1.729310e-03	2.202923e-03	1.440300e-03	20150716_gfpSORORINcd3_Prometa\MitoSys2\LSM\gfpSORORINc_Noc\DE_W0011_P0001\DE_2_W0011_P0001_T0004\TR1_W0001_P0070\TR1_2_W0001_P0070_T0001_R1_P1_K1_Ch2-Ch1.zen
40860	1.555969e-03	3.046174e-03	1.349200e-03	20150716_gfpSORORINcd3_Prometa\MitoSys2\LSM\gfpSORORINc_Noc\DE_W0011_P0001\DE_2_W0011_P0001_T0004\TR1_W0001_P0070\TR1_2_W0001_P0070_T0001_R1_P1_K1_Ch2-Ch1.zen
43420	7.446421e-04	3.215658e-03	1.266200e-03	20150716_gfpSORORINcd3_Prometa\MitoSys2\LSM\gfpSORORINc_Noc\DE_W0011_P0001\DE_2_W0011_P0001_T0004\TR1_W0001_P0070\TR1_2_W0001_P0070_T0001_R1_P1_K1_Ch2-Ch1.zen
45980	6.615784e-04	2.492519e-03	1.190300e-03	20150716_gfpSORORINcd3_Prometa\MitoSys2\LSM\gfpSORORINc_Noc\DE_W0011_P0001\DE_2_W0011_P0001_T0004\TR1_W0001_P0070\TR1_2_W0001_P0070_T0001_R1_P1_K1_Ch2-Ch1.zen
48540	7.395685e-04	2.720154e-03	1.120700e-03	20150716_gfpSORORINcd3_Prometa\MitoSys2\LSM\gfpSORORINc_Noc\DE_W0011_P0001\DE_2_W0011_P0001_T0004\TR1_W0001_P0070\TR1_2_W0001_P0070_T0001_R1_P1_K1_Ch2-Ch1.zen
51100	9.735007e-04	2.428342e-03	1.056700e-03	20150716_gfpSORORINcd3_Prometa\MitoSys2\LSM\gfpSORORINc_Noc\DE_W0011_P0001\DE_2_W0011_P0001_T0004\TR1_W0001_P0070\TR1_2_W0001_P0070_T0001_R1_P1_K1_Ch2-Ch1.zen
56220	8.140181e-04	2.351560e-03	9.434400e-04	20150716_gfpSORORINcd3_Prometa\MitoSys2\LSM\gfpSORORINc_Noc\DE_W0011_P0001\DE_2_W0011_P0001_T0004\TR1_W0001_P0070\TR1_2_W0001_P0070_T0001_R1_P1_K1_Ch2-Ch1.zen
61340	7.862933e-04	1.805679e-03	8.466800e-04	20150716_gfpSORORINcd3_Prometa\MitoSys2\LSM\gfpSORORINc_Noc\DE_W0011_P0001\DE_2_W0011_P0001_T0004\TR1_W0001_P0070\TR1_2_W0001_P0070_T0001_R1_P1_K1_Ch2-Ch1.zen
66460	1.585548e-03	1.605192e-03	7.634900e-04	20150716_gfpSORORINcd3_Prometa\MitoSys2\LSM\gfpSORORINc_Noc\DE_W0011_P0001\DE_2_W0011_P0001_T0004\TR1_W0001_P0070\TR1_2_W0001_P0070_T0001_R1_P1_K1_Ch2-Ch1.zen
71580	1.411554e-03	1.916710e-03	6.915600e-04	20150716_gfpSORORINcd3_Prometa\MitoSys2\LSM\gfpSORORINc_Noc\DE_W0011_P0001\DE_2_W0011_P0001_T0004\TR1_W0001_P0070\TR1_2_W0001_P0070_T0001_R1_P1_K1_Ch2-Ch1.zen
76700	1.792805e-03	2.409759e-03	6.290300e-04	20150716_gfpSORORINcd3_Prometa\MitoSys2\LSM\gfpSORORINc_Noc\DE_W0011_P0001\DE_2_W0011_P0001_T0004\TR1_W0001_P0070\TR1_2_W0001_P0070_T0001_R1_P1_K1_Ch2-Ch1.zen
81820	8.735821e-04	2.822787e-03	5.743900e-04	20150716_gfpSORORINcd3_Prometa\MitoSys2\LSM\gfpSORORINc_Noc\DE_W0011_P0001\DE_2_W0011_P0001_T0004\TR1_W0001_P0070\TR1_2_W0001_P0070_T0001_R1_P1_K1_Ch2-Ch1.zen
86940	9.001965e-04	3.258563e-03	5.264200e-04	20150716_gfpSORORINcd3_Prometa\MitoSys2\LSM\gfpSORORINc_Noc\DE_W0011_P0001\DE_2_W0011_P0001_T0004\TR1_W0001_P0070\TR1_2_W0001_P0070_T0001_R1_P1_K1_Ch2-Ch1.zen
92060	4.732927e-04	3.042683e-03	4.841000e-04	20150716_gfpSORORINcd3_Prometa\MitoSys2\LSM\gfpSORORINc_Noc\DE_W0011_P0001\DE_2_W0011_P0001_T0004\TR1_W0001_P0070\TR1_2_W0001_P0070_T0001_R1_P1_K1_Ch2-Ch1.zen
97180	-5.282588e-05	2.673657e-03	4.466100e-04	20150716_gfpSORORINcd3_Prometa\MitoSys2\LSM\gfpSORORINc_Noc\DE_W0011_P0001\DE_2_W0011_P0001_T0004\TR1_W0001_P0070\TR1_2_W0001_P0070_T0001_R1_P1_K1_Ch2-Ch1.zen
102300	-2.497918e-04	2.283143e-03	4.132600e-04	20150716_gfpSORORINcd3_Prometa\MitoSys2\LSM\gfpSORORINc_Noc\DE_W0011_P0001\DE_2_W0011_P0001_T0004\TR1_W0001_P0070\TR1_2_W0001_P0070_T0001_R1_P1_K1_Ch2-Ch1.zen
112540	7.404149e-04	1.669172e-03	3.567700e-04	20150716_gfpSORORINcd3_Prometa\MitoSys2\LSM\gfpSORORINc_Noc\DE_W0011_P0001\DE_2_W0011_P0001_T0004\TR1_W0001_P0070\TR1_2_W0001_P0070_T0001_R1_P1_K1_Ch2-Ch1.zen
122780	2.425001e-04	1.951311e-03	3.110700e-04	20150716_gfpSORORINcd3_Prometa\MitoSys2\LSM\gfpSORORINc_Noc\DE_W0011_P0001\DE_2_W0011_P0001_T0004\TR1_W0001_P0070\TR1_2_W0001_P0070_T0001_R1_P1_K1_Ch2-Ch1.zen
133020	3.942918e-04	1.809622e-03	2.736100e-04	20150716_gfpSORORINcd3_Prometa\MitoSys2\LSM\gfpSORORINc_Noc\DE_W0011_P0001\DE_2_W0011_P0001_T0004\TR1_W0001_P0070\TR1_2_W0001_P0070_T0001_R1_P1_K1_Ch2-Ch1.zen
143260	9.326088e-05	1.920330e-03	2.425500e-04	20150716_gfpSORORINcd3_Prometa\MitoSys2\LSM\gfpSORORINc_Noc\DE_W0011_P0001\DE_2_W0011_P0001_T0004\TR1_W0001_P0070\TR1_2_W0001_P0070_T0001_R1_P1_K1_Ch2-Ch1.zen
153500	7.547383e-04	1.833397e-03	2.165100e-04	20150716_gfpSORORINcd3_Prometa\MitoSys2\LSM\gfpSORORINc_Noc\DE_W0011_P0001\DE_2_W0011_P0001_T0004\TR1_W0001_P0070\TR1_2_W0001_P0070_T0001_R1_P1_K1_Ch2-Ch1.zen
163740	-3.544439e-06	1.524645e-03	1.944800e-04	20150716_gfpSORORINcd3_Prometa\MitoSys2\LSM\gfpSORORINc_Noc\DE_W0011_P0001\DE_2_W0011_P0001_T0004\TR1_W0001_P0070\TR1_2_W0001_P0070_T0001_R1_P1_K1_Ch2-Ch1.zen
173980	2.525400e-04	1.871919e-03	1.756800e-04	20150716_gfpSORORINcd3_Prometa\MitoSys2\LSM\gfpSORORINc_Noc\DE_W0011_P0001\DE_2_W0011_P0001_T0004\TR1_W0001_P0070\TR1_2_W0001_P0070_T0001_R1_P1_K1_Ch2-Ch1.zen
184220	4.112906e-04	2.066030e-03	1.595100e-04	20150716_gfpSORORINcd3_Prometa\MitoSys2\LSM\gfpSORORINc_Noc\DE_W0011_P0001\DE_2_W0011_P0001_T0004\TR1_W0001_P0070\TR1_2_W0001_P0070_T0001_R1_P1_K1_Ch2-Ch1.zen
194460	-5.952175e-05	1.833459e-03	1.455000e-04	20150716_gfpSORORINcd3_Prometa\MitoSys2\LSM\gfpSORORINc_Noc\DE_W0011_P0001\DE_2_W0011_P0001_T0004\TR1_W0001_P0070\TR1_2_W0001_P0070_T0001_R1_P1_K1_Ch2-Ch1.zen
204700	6.012897e-04	1.509269e-03	1.332900e-04	20150716_gfpSORORINcd3_Prometa\MitoSys2\LSM\gfpSORORINc_Noc\DE_W0011_P0001\DE_2_W0011_P0001_T0004\TR1_W0001_P0070\TR1_2_W0001_P0070_T0001_R1_P1_K1_Ch2-Ch1.zen
225180	-2.035337e-04	1.227133e-03	1.131500e-04	20150716_gfpSORORINcd3_Prometa\MitoSys2\LSM\gfpSORORINc_Noc\DE_W0011_P0001\DE_2_W0011_P0001_T0004\TR1_W0001_P0070\TR1_2_W0001_P0070_T0001_R1_P1_K1_Ch2-Ch1.zen
245660	-3.759344e-04	1.080235e-03	9.733800e-05	20150716_gfpSORORINcd3_Prometa\MitoSys2\LSM\gfpSORORINc_Noc\DE_W0011_P0001\DE_2_W0011_P0001_T0004\TR1_W0001_P0070\TR1_2_W0001_P0070_T0001_R1_P1_K1_Ch2-Ch1.zen
266140	-4.347199e-04	1.530818e-03	8.470700e-05	20150716_gfpSORORINcd3_Prometa\MitoSys2\LSM\gfpSORORINc_Noc\DE_W0011_P0001\DE_2_W0011_P0001_T0004\TR1_W0001_P0070\TR1_2_W0001_P0070_T0001_R1_P1_K1_Ch2-Ch1.zen
286620	-1.839476e-04	1.444336e-03	7.445900e-05	20150716_gfpSORORINcd3_Prometa\MitoSys2\LSM\gfpSORORINc_Noc\DE_W0011_P0001\DE_2_W0011_P0001_T0004\TR1_W0001_P0070\TR1_2_W0001_P0070_T0001_R1_P1_K1_Ch2-Ch1.zen
307100	9.037642e-06	1.367284e-03	6.602900e-05	20150716_gfpSORORINcd3_Prometa\MitoSys2\LSM\gfpSORORINc_Noc\DE_W0011_P0001\DE_2_W0011_P0001_T0004\TR1_W0001_P0070\TR1_2_W0001_P0070_T0001_R1_P1_K1_Ch2-Ch1.zen
327580	-4.787541e-04	1.583371e-03	5.901100e-05	20150716_gfpSORORINcd3_Prometa\MitoSys2\LSM\gfpSORORINc_Noc\DE_W0011_P0001\DE_2_W0011_P0001_T0004\TR1_W0001_P0070\TR1_2_W0001_P0070_T0001_R1_P1_K1_Ch2-Ch1.zen
348060	-3.931440e-04	1.130315e-03	5.310700e-05	20150716_gfpSORORINcd3_Prometa\MitoSys2\LSM\gfpSORORINc_Noc\DE_W0011_P0001\DE_2_W0011_P0001_T0004\TR1_W0001_P0070\TR1_2_W0001_P0070_T0001_R1_P1_K1_Ch2-Ch1.zen
368540	-4.451384e-04	1.601210e-03	4.809100e-05	20150716_gfpSORORINcd3_Prometa\MitoSys2\LSM\gfpSORORINc_Noc\DE_W0011_P0001\DE_2_W0011_P0001_T0004\TR1_W0001_P0070\TR1_2_W0001_P0070_T0001_R1_P1_K1_Ch2-Ch1.zen
389020	-7.196742e-04	1.366020e-03	4.379400e-05	20150716_gfpSORORINcd3_Prometa\MitoSys2\LSM\gfpSORORINc_Noc\DE_W0011_P0001\DE_2_W0011_P0001_T0004\TR1_W0001_P0070\TR1_2_W0001_P0070_T0001_R1_P1_K1_Ch2-Ch1.zen
409500	-5.170509e-04	1.513622e-03	4.008300e-05	20150716_gfpSORORINcd3_Prometa\MitoSys2\LSM\gfpSORORINc_Noc\DE_W0011_P0001\DE_2_W0011_P0001_T0004\TR1_W0001_P0070\TR1_2_W0001_P0070_T0001_R1_P1_K1_Ch2-Ch1.zen
450460	-3.509360e-04	1.551301e-03	3.402900e-05	20150716_gfpSORORINcd3_Prometa\MitoSys2\LSM\gfpSORORINc_Noc\DE_W0011_P0001\DE_2_W0011_P0001_T0004\TR1_W0001_P0070\TR1_2_W0001_P0070_T0001_R1_P1_K1_Ch2-Ch1.zen
491420	-2.085389e-04	1.163585e-03	2.933600e-05	20150716_gfpSORORINcd3_Prometa\MitoSys2\LSM\gfpSORORINc_Noc\DE_W0011_P0001\DE_2_W0011_P0001_T0004\TR1_W0001_P0070\TR1_2_W0001_P0070_T0001_R1_P1_K1_Ch2-Ch1.zen
532380	-2.234346e-04	1.157975e-03	2.562000e-05	20150716_gfpSORORINcd3_Prometa\MitoSys2\LSM\gfpSORORINc_Noc\DE_W0011_P0001\DE_2_W0011_P0001_T0004\TR1_W0001_P0070\TR1_2_W0001_P0070_T0001_R1_P1_K1_Ch2-Ch1.zen
573340	-7.451868e-04	1.816950e-03	2.262300e-05	20150716_gfpSORORINcd3_Prometa\MitoSys2\LSM\gfpSORORINc_Noc\DE_W0011_P0001\DE_2_W0011_P0001_T0004\TR1_W0001_P0070\TR1_2_W0001_P0070_T0001_R1_P1_K1_Ch2-Ch1.zen
614300	-5.077746e-04	1.716727e-03	2.016600e-05	20150716_gfpSORORINcd3_Prometa\MitoSys2\LSM\gfpSORORINc_Noc\DE_W0011_P0001\DE_2_W0011_P0001_T0004\TR1_W0001_P0070\TR1_2_W0001_P0070_T0001_R1_P1_K1_Ch2-Ch1.zen
655260	-1.300362e-04	1.516468e-03	1.812500e-05	20150716_gfpSORORINcd3_Prometa\MitoSys2\LSM\gfpSORORINc_Noc\DE_W0011_P0001\DE_2_W0011_P0001_T0004\TR1_W0001_P0070\TR1_2_W0001_P0070_T0001_R1_P1_K1_Ch2-Ch1.zen
696220	-1.155717e-05	1.484124e-03	1.640800e-05	20150716_gfpSORORINcd3_Prometa\MitoSys2\LSM\gfpSORORINc_Noc\DE_W0011_P0001\DE_2_W0011_P0001_T0004\TR1_W0001_P0070\TR1_2_W0001_P0070_T0001_R1_P1_K1_Ch2-Ch1.zen
737180	3.016830e-04	1.393414e-03	1.494800e-05	20150716_gfpSORORINcd3_Prometa\MitoSys2\LSM\gfpSORORINc_Noc\DE_W0011_P0001\DE_2_W0011_P0001_T0004\TR1_W0001_P0070\TR1_2_W0001_P0070_T0001_R1_P1_K1_Ch2-Ch1.zen
778140	-5.539006e-05	1.418536e-03	1.369500e-05	20150716_gfpSORORINcd3_Prometa\MitoSys2\LSM\gfpSORORINc_Noc\DE_W0011_P0001\DE_2_W0011_P0001_T0004\TR1_W0001_P0070\TR1_2_W0001_P0070_T0001_R1_P1_K1_Ch2-Ch1.zen
819100	-3.063654e-04	9.592949e-04	1.261000e-05	20150716_gfpSORORINcd3_Prometa\MitoSys2\LSM\gfpSORORINc_Noc\DE_W0011_P0001\DE_2_W0011_P0001_T0004\TR1_W0001_P0070\TR1_2_W0001_P0070_T0001_R1_P1_K1_Ch2-Ch1.zen
901020	-5.685865e-04	1.005529e-03	1.083100e-05	20150716_gfpSORORINcd3_Prometa\MitoSys2\LSM\gfpSORORINc_Noc\DE_W0011_P0001\DE_2_W0011_P0001_T0004\TR1_W0001_P0070\TR1_2_W0001_P0070_T0001_R1_P1_K1_Ch2-Ch1.zen
982940	-5.975035e-04	1.018507e-03	9.440000e-06	20150716_gfpSORORINcd3_Prometa\MitoSys2\LSM\gfpSORORINc_Noc\DE_W0011_P0001\DE_2_W0011_P0001_T0004\TR1_W0001_P0070\TR1_2_W0001_P0070_T0001_R1_P1_K1_Ch2-Ch1.zen
1064860	-1.887703e-04	1.146629e-03	8.328500e-06	20150716_gfpSORORINcd3_Prometa\MitoSys2\LSM\gfpSORORINc_Noc\DE_W0011_P0001\DE_2_W0011_P0001_T0004\TR1_W0001_P0070\TR1_2_W0001_P0070_T0001_R1_P1_K1_Ch2-Ch1.zen
1146780	-2.282973e-04	1.344545e-03	7.423400e-06	20150716_gfpSORORINcd3_Prometa\MitoSys2\LSM\gfpSORORINc_Noc\DE_W0011_P0001\DE_2_W0011_P0001_T0004\TR1_W0001_P0070\TR1_2_W0001_P0070_T0001_R1_P1_K1_Ch2-Ch1.zen
1228700	3.152385e-04	1.348306e-03	6.674500e-06	20150716_gfpSORORINcd3_Prometa\MitoSys2\LSM\gfpSORORINc_Noc\DE_W0011_P0001\DE_2_W0011_P0001_T0004\TR1_W0001_P0070\TR1_2_W0001_P0070_T0001_R1_P1_K1_Ch2-Ch1.zen
1310620	3.746291e-04	1.227127e-03	6.046300e-06	20150716_gfpSORORINcd3_Prometa\MitoSys2\LSM\gfpSORORINc_Noc\DE_W0011_P0001\DE_2_W0011_P0001_T0004\TR1_W0001_P0070\TR1_2_W0001_P0070_T0001_R1_P1_K1_Ch2-Ch1.zen
1392540	2.691420e-04	1.073958e-03	5.513100e-06	20150716_gfpSORORINcd3_Prometa\MitoSys2\LSM\gfpSORORINc_Noc\DE_W0011_P0001\DE_2_W0011_P0001_T0004\TR1_W0001_P0070\TR1_2_W0001_P0070_T0001_R1_P1_K1_Ch2-Ch1.zen
1474460	3.335404e-04	1.686915e-03	5.055700e-06	20150716_gfpSORORINcd3_Prometa\MitoSys2\LSM\gfpSORORINc_Noc\DE_W0011_P0001\DE_2_W0011_P0001_T0004\TR1_W0001_P0070\TR1_2_W0001_P0070_T0001_R1_P1_K1_Ch2-Ch1.zen
1556380	2.944352e-04	1.102786e-03	4.659700e-06	20150716_gfpSORORINcd3_Prometa\MitoSys2\LSM\gfpSORORINc_Noc\DE_W0011_P0001\DE_2_W0011_P0001_T0004\TR1_W0001_P0070\TR1_2_W0001_P0070_T0001_R1_P1_K1_Ch2-Ch1.zen
10	5.245244e-02	2.625196e-02	5.338000e-02	20150716_gfpSORORINcd3_Prometa\MitoSys2\LSM\gfpSORORINc_Noc\DE_W0011_P0001\DE_2_W0011_P0001_T0004\TR1_W0001_P0070\TR1_2_W0001_P0070_T0001_R1_P2_K1_Ch2-Ch1.zen
20	5.393356e-02	2.036901e-02	5.181700e-02	20150716_gfpSORORINcd3_Prometa\MitoSys2\LSM\gfpSORORINc_Noc\DE_W0011_P0001\DE_2_W0011_P0001_T0004\TR1_W0001_P0070\TR1_2_W0001_P0070_T0001_R1_P2_K1_Ch2-Ch1.zen
30	5.152653e-02	2.178310e-02	5.035500e-02	20150716_gfpSORORINcd3_Prometa\MitoSys2\LSM\gfpSORORINc_Noc\DE_W0011_P0001\DE_2_W0011_P0001_T0004\TR1_W0001_P0070\TR1_2_W0001_P0070_T0001_R1_P2_K1_Ch2-Ch1.zen
40	4.305982e-02	1.779455e-02	4.899100e-02	20150716_gfpSORORINcd3_Prometa\MitoSys2\LSM\gfpSORORINc_Noc\DE_W0011_P0001\DE_2_W0011_P0001_T0004\TR1_W0001_P0070\TR1_2_W0001_P0070_T0001_R1_P2_K1_Ch2-Ch1.zen
50	4.897412e-02	2.955704e-02	4.772000e-02	20150716_gfpSORORINcd3_Prometa\MitoSys2\LSM\gfpSORORINc_Noc\DE_W0011_P0001\DE_2_W0011_P0001_T0004\TR1_W0001_P0070\TR1_2_W0001_P0070_T0001_R1_P2_K1_Ch2-Ch1.zen
60	4.422735e-02	1.852394e-02	4.653500e-02	20150716_gfpSORORINcd3_Prometa\MitoSys2\LSM\gfpSORORINc_Noc\DE_W0011_P0001\DE_2_W0011_P0001_T0004\TR1_W0001_P0070\TR1_2_W0001_P0070_T0001_R1_P2_K1_Ch2-Ch1.zen
70	5.121111e-02	2.198067e-02	4.542900e-02	20150716_gfpSORORINcd3_Prometa\MitoSys2\LSM\gfpSORORINc_Noc\DE_W0011_P0001\DE_2_W0011_P0001_T0004\TR1_W0001_P0070\TR1_2_W0001_P0070_T0001_R1_P2_K1_Ch2-Ch1.zen
80	4.831555e-02	2.685681e-02	4.439600e-02	20150716_gfpSORORINcd3_Prometa\MitoSys2\LSM\gfpSORORINc_Noc\DE_W0011_P0001\DE_2_W0011_P0001_T0004\TR1_W0001_P0070\TR1_2_W0001_P0070_T0001_R1_P2_K1_Ch2-Ch1.zen
90	4.564114e-02	1.755304e-02	4.342900e-02	20150716_gfpSORORINcd3_Prometa\MitoSys2\LSM\gfpSORORINc_Noc\DE_W0011_P0001\DE_2_W0011_P0001_T0004\TR1_W0001_P0070\TR1_2_W0001_P0070_T0001_R1_P2_K1_Ch2-Ch1.zen
100	3.902608e-02	1.733920e-02	4.252300e-02	20150716_gfpSORORINcd3_Prometa\MitoSys2\LSM\gfpSORORINc_Noc\DE_W0011_P0001\DE_2_W0011_P0001_T0004\TR1_W0001_P0070\TR1_2_W0001_P0070_T0001_R1_P2_K1_Ch2-Ch1.zen
120	4.037183e-02	1.060064e-02	4.087000e-02	20150716_gfpSORORINcd3_Prometa\MitoSys2\LSM\gfpSORORINc_Noc\DE_W0011_P0001\DE_2_W0011_P0001_T0004\TR1_W0001_P0070\TR1_2_W0001_P0070_T0001_R1_P2_K1_Ch2-Ch1.zen
140	3.826427e-02	1.321591e-02	3.940000e-02	20150716_gfpSORORINcd3_Prometa\MitoSys2\LSM\gfpSORORINc_Noc\DE_W0011_P0001\DE_2_W0011_P0001_T0004\TR1_W0001_P0070\TR1_2_W0001_P0070_T0001_R1_P2_K1_Ch2-Ch1.zen
160	3.532203e-02	1.164170e-02	3.808300e-02	20150716_gfpSORORINcd3_Prometa\MitoSys2\LSM\gfpSORORINc_Noc\DE_W0011_P0001\DE_2_W0011_P0001_T0004\TR1_W0001_P0070\TR1_2_W0001_P0070_T0001_R1_P2_K1_Ch2-Ch1.zen
180	3.379185e-02	1.453792e-02	3.689400e-02	20150716_gfpSORORINcd3_Prometa\MitoSys2\LSM\gfpSORORINc_Noc\DE_W0011_P0001\DE_2_W0011_P0001_T0004\TR1_W0001_P0070\TR1_2_W0001_P0070_T0001_R1_P2_K1_Ch2-Ch1.zen
200	3.726168e-02	1.285736e-02	3.581200e-02	20150716_gfpSORORINcd3_Prometa\MitoSys2\LSM\gfpSORORINc_Noc\DE_W0011_P0001\DE_2_W0011_P0001_T0004\TR1_W0001_P0070\TR1_2_W0001_P0070_T0001_R1_P2_K1_Ch2-Ch1.zen
220	3.504344e-02	1.494728e-02	3.482000e-02	20150716_gfpSORORINcd3_Prometa\MitoSys2\LSM\gfpSORORINc_Noc\DE_W0011_P0001\DE_2_W0011_P0001_T0004\TR1_W0001_P0070\TR1_2_W0001_P0070_T0001_R1_P2_K1_Ch2-Ch1.zen
240	3.518953e-02	1.146966e-02	3.390400e-02	20150716_gfpSORORINcd3_Prometa\MitoSys2\LSM\gfpSORORINc_Noc\DE_W0011_P0001\DE_2_W0011_P0001_T0004\TR1_W0001_P0070\TR1_2_W0001_P0070_T0001_R1_P2_K1_Ch2-Ch1.zen
260	3.228223e-02	1.721295e-02	3.305500e-02	20150716_gfpSORORINcd3_Prometa\MitoSys2\LSM\gfpSORORINc_Noc\DE_W0011_P0001\DE_2_W0011_P0001_T0004\TR1_W0001_P0070\TR1_2_W0001_P0070_T0001_R1_P2_K1_Ch2-Ch1.zen
280	3.018110e-02	1.494887e-02	3.226100e-02	20150716_gfpSORORINcd3_Prometa\MitoSys2\LSM\gfpSORORINc_Noc\DE_W0011_P0001\DE_2_W0011_P0001_T0004\TR1_W0001_P0070\TR1_2_W0001_P0070_T0001_R1_P2_K1_Ch2-Ch1.zen
300	3.258680e-02	1.202131e-02	3.151700e-02	20150716_gfpSORORINcd3_Prometa\MitoSys2\LSM\gfpSORORINc_Noc\DE_W0011_P0001\DE_2_W0011_P0001_T0004\TR1_W0001_P0070\TR1_2_W0001_P0070_T0001_R1_P2_K1_Ch2-Ch1.zen
340	3.329762e-02	9.264967e-03	3.015300e-02	20150716_gfpSORORINcd3_Prometa\MitoSys2\LSM\gfpSORORINc_Noc\DE_W0011_P0001\DE_2_W0011_P0001_T0004\TR1_W0001_P0070\TR1_2_W0001_P0070_T0001_R1_P2_K1_Ch2-Ch1.zen
380	2.781521e-02	1.718103e-02	2.892300e-02	20150716_gfpSORORINcd3_Prometa\MitoSys2\LSM\gfpSORORINc_Noc\DE_W0011_P0001\DE_2_W0011_P0001_T0004\TR1_W0001_P0070\TR1_2_W0001_P0070_T0001_R1_P2_K1_Ch2-Ch1.zen
420	2.912163e-02	1.305746e-02	2.780300e-02	20150716_gfpSORORINcd3_Prometa\MitoSys2\LSM\gfpSORORINc_Noc\DE_W0011_P0001\DE_2_W0011_P0001_T0004\TR1_W0001_P0070\TR1_2_W0001_P0070_T0001_R1_P2_K1_Ch2-Ch1.zen
460	2.922832e-02	1.154717e-02	2.677300e-02	20150716_gfpSORORINcd3_Prometa\MitoSys2\LSM\gfpSORORINc_Noc\DE_W0011_P0001\DE_2_W0011_P0001_T0004\TR1_W0001_P0070\TR1_2_W0001_P0070_T0001_R1_P2_K1_Ch2-Ch1.zen
500	2.603474e-02	8.711352e-03	2.582000e-02	20150716_gfpSORORINcd3_Prometa\MitoSys2\LSM\gfpSORORINc_Noc\DE_W0011_P0001\DE_2_W0011_P0001_T0004\TR1_W0001_P0070\TR1_2_W0001_P0070_T0001_R1_P2_K1_Ch2-Ch1.zen
540	2.439208e-02	1.242841e-02	2.493300e-02	20150716_gfpSORORINcd3_Prometa\MitoSys2\LSM\gfpSORORINc_Noc\DE_W0011_P0001\DE_2_W0011_P0001_T0004\TR1_W0001_P0070\TR1_2_W0001_P0070_T0001_R1_P2_K1_Ch2-Ch1.zen
580	2.255984e-02	1.235346e-02	2.410500e-02	20150716_gfpSORORINcd3_Prometa\MitoSys2\LSM\gfpSORORINc_Noc\DE_W0011_P0001\DE_2_W0011_P0001_T0004\TR1_W0001_P0070\TR1_2_W0001_P0070_T0001_R1_P2_K1_Ch2-Ch1.zen
620	2.518729e-02	1.043293e-02	2.332900e-02	20150716_gfpSORORINcd3_Prometa\MitoSys2\LSM\gfpSORORINc_Noc\DE_W0011_P0001\DE_2_W0011_P0001_T0004\TR1_W0001_P0070\TR1_2_W0001_P0070_T0001_R1_P2_K1_Ch2-Ch1.zen
660	1.949263e-02	1.214156e-02	2.260000e-02	20150716_gfpSORORINcd3_Prometa\MitoSys2\LSM\gfpSORORINc_Noc\DE_W0011_P0001\DE_2_W0011_P0001_T0004\TR1_W0001_P0070\TR1_2_W0001_P0070_T0001_R1_P2_K1_Ch2-Ch1.zen
700	1.983480e-02	7.175150e-03	2.191300e-02	20150716_gfpSORORINcd3_Prometa\MitoSys2\LSM\gfpSORORINc_Noc\DE_W0011_P0001\DE_2_W0011_P0001_T0004\TR1_W0001_P0070\TR1_2_W0001_P0070_T0001_R1_P2_K1_Ch2-Ch1.zen
780	2.134845e-02	8.222189e-03	2.065300e-02	20150716_gfpSORORINcd3_Prometa\MitoSys2\LSM\gfpSORORINc_Noc\DE_W0011_P0001\DE_2_W0011_P0001_T0004\TR1_W0001_P0070\TR1_2_W0001_P0070_T0001_R1_P2_K1_Ch2-Ch1.zen
860	2.161424e-02	6.419972e-03	1.952500e-02	20150716_gfpSORORINcd3_Prometa\MitoSys2\LSM\gfpSORORINc_Noc\DE_W0011_P0001\DE_2_W0011_P0001_T0004\TR1_W0001_P0070\TR1_2_W0001_P0070_T0001_R1_P2_K1_Ch2-Ch1.zen
940	2.149539e-02	7.969469e-03	1.850900e-02	20150716_gfpSORORINcd3_Prometa\MitoSys2\LSM\gfpSORORINc_Noc\DE_W0011_P0001\DE_2_W0011_P0001_T0004\TR1_W0001_P0070\TR1_2_W0001_P0070_T0001_R1_P2_K1_Ch2-Ch1.zen
1020	1.611035e-02	5.314524e-03	1.758900e-02	20150716_gfpSORORINcd3_Prometa\MitoSys2\LSM\gfpSORORINc_Noc\DE_W0011_P0001\DE_2_W0011_P0001_T0004\TR1_W0001_P0070\TR1_2_W0001_P0070_T0001_R1_P2_K1_Ch2-Ch1.zen
1100	1.533347e-02	9.754121e-03	1.675300e-02	20150716_gfpSORORINcd3_Prometa\MitoSys2\LSM\gfpSORORINc_Noc\DE_W0011_P0001\DE_2_W0011_P0001_T0004\TR1_W0001_P0070\TR1_2_W0001_P0070_T0001_R1_P2_K1_Ch2-Ch1.zen
1180	1.736639e-02	7.375910e-03	1.599000e-02	20150716_gfpSORORINcd3_Prometa\MitoSys2\LSM\gfpSORORINc_Noc\DE_W0011_P0001\DE_2_W0011_P0001_T0004\TR1_W0001_P0070\TR1_2_W0001_P0070_T0001_R1_P2_K1_Ch2-Ch1.zen
1260	1.555549e-02	8.001876e-03	1.529100e-02	20150716_gfpSORORINcd3_Prometa\MitoSys2\LSM\gfpSORORINc_Noc\DE_W0011_P0001\DE_2_W0011_P0001_T0004\TR1_W0001_P0070\TR1_2_W0001_P0070_T0001_R1_P2_K1_Ch2-Ch1.zen
1340	1.225070e-02	7.709924e-03	1.464900e-02	20150716_gfpSORORINcd3_Prometa\MitoSys2\LSM\gfpSORORINc_Noc\DE_W0011_P0001\DE_2_W0011_P0001_T0004\TR1_W0001_P0070\TR1_2_W0001_P0070_T0001_R1_P2_K1_Ch2-Ch1.zen
1420	1.520444e-02	9.608753e-03	1.405700e-02	20150716_gfpSORORINcd3_Prometa\MitoSys2\LSM\gfpSORORINc_Noc\DE_W0011_P0001\DE_2_W0011_P0001_T0004\TR1_W0001_P0070\TR1_2_W0001_P0070_T0001_R1_P2_K1_Ch2-Ch1.zen
1500	1.367990e-02	7.428323e-03	1.350900e-02	20150716_gfpSORORINcd3_Prometa\MitoSys2\LSM\gfpSORORINc_Noc\DE_W0011_P0001\DE_2_W0011_P0001_T0004\TR1_W0001_P0070\TR1_2_W0001_P0070_T0001_R1_P2_K1_Ch2-Ch1.zen
1660	1.253901e-02	7.394538e-03	1.252900e-02	20150716_gfpSORORINcd3_Prometa\MitoSys2\LSM\gfpSORORINc_Noc\DE_W0011_P0001\DE_2_W0011_P0001_T0004\TR1_W0001_P0070\TR1_2_W0001_P0070_T0001_R1_P2_K1_Ch2-Ch1.zen
1820	1.270779e-02	5.261317e-03	1.167800e-02	20150716_gfpSORORINcd3_Prometa\MitoSys2\LSM\gfpSORORINc_Noc\DE_W0011_P0001\DE_2_W0011_P0001_T0004\TR1_W0001_P0070\TR1_2_W0001_P0070_T0001_R1_P2_K1_Ch2-Ch1.zen
1980	9.737477e-03	7.793284e-03	1.093200e-02	20150716_gfpSORORINcd3_Prometa\MitoSys2\LSM\gfpSORORINc_Noc\DE_W0011_P0001\DE_2_W0011_P0001_T0004\TR1_W0001_P0070\TR1_2_W0001_P0070_T0001_R1_P2_K1_Ch2-Ch1.zen
2140	1.026855e-02	7.628237e-03	1.027200e-02	20150716_gfpSORORINcd3_Prometa\MitoSys2\LSM\gfpSORORINc_Noc\DE_W0011_P0001\DE_2_W0011_P0001_T0004\TR1_W0001_P0070\TR1_2_W0001_P0070_T0001_R1_P2_K1_Ch2-Ch1.zen
2300	1.015100e-02	7.246294e-03	9.684600e-03	20150716_gfpSORORINcd3_Prometa\MitoSys2\LSM\gfpSORORINc_Noc\DE_W0011_P0001\DE_2_W0011_P0001_T0004\TR1_W0001_P0070\TR1_2_W0001_P0070_T0001_R1_P2_K1_Ch2-Ch1.zen
2460	9.049350e-03	7.579807e-03	9.158300e-03	20150716_gfpSORORINcd3_Prometa\MitoSys2\LSM\gfpSORORINc_Noc\DE_W0011_P0001\DE_2_W0011_P0001_T0004\TR1_W0001_P0070\TR1_2_W0001_P0070_T0001_R1_P2_K1_Ch2-Ch1.zen
2620	5.236009e-03	6.596244e-03	8.683800e-03	20150716_gfpSORORINcd3_Prometa\MitoSys2\LSM\gfpSORORINc_Noc\DE_W0011_P0001\DE_2_W0011_P0001_T0004\TR1_W0001_P0070\TR1_2_W0001_P0070_T0001_R1_P2_K1_Ch2-Ch1.zen
2780	9.162491e-03	6.057218e-03	8.253800e-03	20150716_gfpSORORINcd3_Prometa\MitoSys2\LSM\gfpSORORINc_Noc\DE_W0011_P0001\DE_2_W0011_P0001_T0004\TR1_W0001_P0070\TR1_2_W0001_P0070_T0001_R1_P2_K1_Ch2-Ch1.zen
2940	7.706601e-03	3.804999e-03	7.862100e-03	20150716_gfpSORORINcd3_Prometa\MitoSys2\LSM\gfpSORORINc_Noc\DE_W0011_P0001\DE_2_W0011_P0001_T0004\TR1_W0001_P0070\TR1_2_W0001_P0070_T0001_R1_P2_K1_Ch2-Ch1.zen
3100	8.554512e-03	4.246206e-03	7.503800e-03	20150716_gfpSORORINcd3_Prometa\MitoSys2\LSM\gfpSORORINc_Noc\DE_W0011_P0001\DE_2_W0011_P0001_T0004\TR1_W0001_P0070\TR1_2_W0001_P0070_T0001_R1_P2_K1_Ch2-Ch1.zen
3420	7.922231e-03	3.853946e-03	6.871100e-03	20150716_gfpSORORINcd3_Prometa\MitoSys2\LSM\gfpSORORINc_Noc\DE_W0011_P0001\DE_2_W0011_P0001_T0004\TR1_W0001_P0070\TR1_2_W0001_P0070_T0001_R1_P2_K1_Ch2-Ch1.zen
3740	6.511219e-03	5.748772e-03	6.329600e-03	20150716_gfpSORORINcd3_Prometa\MitoSys2\LSM\gfpSORORINc_Noc\DE_W0011_P0001\DE_2_W0011_P0001_T0004\TR1_W0001_P0070\TR1_2_W0001_P0070_T0001_R1_P2_K1_Ch2-Ch1.zen
4060	5.237239e-03	4.115476e-03	5.860400e-03	20150716_gfpSORORINcd3_Prometa\MitoSys2\LSM\gfpSORORINc_Noc\DE_W0011_P0001\DE_2_W0011_P0001_T0004\TR1_W0001_P0070\TR1_2_W0001_P0070_T0001_R1_P2_K1_Ch2-Ch1.zen
4380	5.414436e-03	6.499120e-03	5.449600e-03	20150716_gfpSORORINcd3_Prometa\MitoSys2\LSM\gfpSORORINc_Noc\DE_W0011_P0001\DE_2_W0011_P0001_T0004\TR1_W0001_P0070\TR1_2_W0001_P0070_T0001_R1_P2_K1_Ch2-Ch1.zen
4700	5.969300e-03	4.715519e-03	5.086700e-03	20150716_gfpSORORINcd3_Prometa\MitoSys2\LSM\gfpSORORINc_Noc\DE_W0011_P0001\DE_2_W0011_P0001_T0004\TR1_W0001_P0070\TR1_2_W0001_P0070_T0001_R1_P2_K1_Ch2-Ch1.zen
5020	4.538005e-03	4.541123e-03	4.763700e-03	20150716_gfpSORORINcd3_Prometa\MitoSys2\LSM\gfpSORORINc_Noc\DE_W0011_P0001\DE_2_W0011_P0001_T0004\TR1_W0001_P0070\TR1_2_W0001_P0070_T0001_R1_P2_K1_Ch2-Ch1.zen
5340	3.993823e-03	5.014383e-03	4.474100e-03	20150716_gfpSORORINcd3_Prometa\MitoSys2\LSM\gfpSORORINc_Noc\DE_W0011_P0001\DE_2_W0011_P0001_T0004\TR1_W0001_P0070\TR1_2_W0001_P0070_T0001_R1_P2_K1_Ch2-Ch1.zen
5660	3.476501e-03	4.508501e-03	4.213100e-03	20150716_gfpSORORINcd3_Prometa\MitoSys2\LSM\gfpSORORINc_Noc\DE_W0011_P0001\DE_2_W0011_P0001_T0004\TR1_W0001_P0070\TR1_2_W0001_P0070_T0001_R1_P2_K1_Ch2-Ch1.zen
5980	4.860394e-03	5.871059e-03	3.976500e-03	20150716_gfpSORORINcd3_Prometa\MitoSys2\LSM\gfpSORORINc_Noc\DE_W0011_P0001\DE_2_W0011_P0001_T0004\TR1_W0001_P0070\TR1_2_W0001_P0070_T0001_R1_P2_K1_Ch2-Ch1.zen
6300	3.388515e-03	3.670981e-03	3.761100e-03	20150716_gfpSORORINcd3_Prometa\MitoSys2\LSM\gfpSORORINc_Noc\DE_W0011_P0001\DE_2_W0011_P0001_T0004\TR1_W0001_P0070\TR1_2_W0001_P0070_T0001_R1_P2_K1_Ch2-Ch1.zen
6940	4.141405e-03	4.052186e-03	3.383600e-03	20150716_gfpSORORINcd3_Prometa\MitoSys2\LSM\gfpSORORINc_Noc\DE_W0011_P0001\DE_2_W0011_P0001_T0004\TR1_W0001_P0070\TR1_2_W0001_P0070_T0001_R1_P2_K1_Ch2-Ch1.zen
7580	2.856638e-03	3.505841e-03	3.063800e-03	20150716_gfpSORORINcd3_Prometa\MitoSys2\LSM\gfpSORORINc_Noc\DE_W0011_P0001\DE_2_W0011_P0001_T0004\TR1_W0001_P0070\TR1_2_W0001_P0070_T0001_R1_P2_K1_Ch2-Ch1.zen
8220	2.237511e-03	5.294636e-03	2.789900e-03	20150716_gfpSORORINcd3_Prometa\MitoSys2\LSM\gfpSORORINc_Noc\DE_W0011_P0001\DE_2_W0011_P0001_T0004\TR1_W0001_P0070\TR1_2_W0001_P0070_T0001_R1_P2_K1_Ch2-Ch1.zen
8860	3.543408e-03	3.898066e-03	2.552900e-03	20150716_gfpSORORINcd3_Prometa\MitoSys2\LSM\gfpSORORINc_Noc\DE_W0011_P0001\DE_2_W0011_P0001_T0004\TR1_W0001_P0070\TR1_2_W0001_P0070_T0001_R1_P2_K1_Ch2-Ch1.zen
9500	2.518931e-03	4.039119e-03	2.346300e-03	20150716_gfpSORORINcd3_Prometa\MitoSys2\LSM\gfpSORORINc_Noc\DE_W0011_P0001\DE_2_W0011_P0001_T0004\TR1_W0001_P0070\TR1_2_W0001_P0070_T0001_R1_P2_K1_Ch2-Ch1.zen
10140	2.233574e-03	2.953094e-03	2.164800e-03	20150716_gfpSORORINcd3_Prometa\MitoSys2\LSM\gfpSORORINc_Noc\DE_W0011_P0001\DE_2_W0011_P0001_T0004\TR1_W0001_P0070\TR1_2_W0001_P0070_T0001_R1_P2_K1_Ch2-Ch1.zen
10780	1.605245e-03	2.859492e-03	2.004500e-03	20150716_gfpSORORINcd3_Prometa\MitoSys2\LSM\gfpSORORINc_Noc\DE_W0011_P0001\DE_2_W0011_P0001_T0004\TR1_W0001_P0070\TR1_2_W0001_P0070_T0001_R1_P2_K1_Ch2-Ch1.zen
11420	9.881799e-04	2.562507e-03	1.862000e-03	20150716_gfpSORORINcd3_Prometa\MitoSys2\LSM\gfpSORORINc_Noc\DE_W0011_P0001\DE_2_W0011_P0001_T0004\TR1_W0001_P0070\TR1_2_W0001_P0070_T0001_R1_P2_K1_Ch2-Ch1.zen
12060	2.347842e-03	3.632470e-03	1.734700e-03	20150716_gfpSORORINcd3_Prometa\MitoSys2\LSM\gfpSORORINc_Noc\DE_W0011_P0001\DE_2_W0011_P0001_T0004\TR1_W0001_P0070\TR1_2_W0001_P0070_T0001_R1_P2_K1_Ch2-Ch1.zen
12700	2.026787e-03	2.996844e-03	1.620600e-03	20150716_gfpSORORINcd3_Prometa\MitoSys2\LSM\gfpSORORINc_Noc\DE_W0011_P0001\DE_2_W0011_P0001_T0004\TR1_W0001_P0070\TR1_2_W0001_P0070_T0001_R1_P2_K1_Ch2-Ch1.zen
13980	1.342493e-03	3.064289e-03	1.424700e-03	20150716_gfpSORORINcd3_Prometa\MitoSys2\LSM\gfpSORORINc_Noc\DE_W0011_P0001\DE_2_W0011_P0001_T0004\TR1_W0001_P0070\TR1_2_W0001_P0070_T0001_R1_P2_K1_Ch2-Ch1.zen
15260	1.021672e-03	2.883967e-03	1.263500e-03	20150716_gfpSORORINcd3_Prometa\MitoSys2\LSM\gfpSORORINc_Noc\DE_W0011_P0001\DE_2_W0011_P0001_T0004\TR1_W0001_P0070\TR1_2_W0001_P0070_T0001_R1_P2_K1_Ch2-Ch1.zen
16540	1.429000e-03	2.826303e-03	1.129100e-03	20150716_gfpSORORINcd3_Prometa\MitoSys2\LSM\gfpSORORINc_Noc\DE_W0011_P0001\DE_2_W0011_P0001_T0004\TR1_W0001_P0070\TR1_2_W0001_P0070_T0001_R1_P2_K1_Ch2-Ch1.zen
17820	-2.491446e-06	2.706650e-03	1.015700e-03	20150716_gfpSORORINcd3_Prometa\MitoSys2\LSM\gfpSORORINc_Noc\DE_W0011_P0001\DE_2_W0011_P0001_T0004\TR1_W0001_P0070\TR1_2_W0001_P0070_T0001_R1_P2_K1_Ch2-Ch1.zen
19100	7.669301e-04	2.036158e-03	9.191100e-04	20150716_gfpSORORINcd3_Prometa\MitoSys2\LSM\gfpSORORINc_Noc\DE_W0011_P0001\DE_2_W0011_P0001_T0004\TR1_W0001_P0070\TR1_2_W0001_P0070_T0001_R1_P2_K1_Ch2-Ch1.zen
20380	1.214669e-03	3.813892e-03	8.361500e-04	20150716_gfpSORORINcd3_Prometa\MitoSys2\LSM\gfpSORORINc_Noc\DE_W0011_P0001\DE_2_W0011_P0001_T0004\TR1_W0001_P0070\TR1_2_W0001_P0070_T0001_R1_P2_K1_Ch2-Ch1.zen
21660	8.687985e-04	3.146573e-03	7.643100e-04	20150716_gfpSORORINcd3_Prometa\MitoSys2\LSM\gfpSORORINc_Noc\DE_W0011_P0001\DE_2_W0011_P0001_T0004\TR1_W0001_P0070\TR1_2_W0001_P0070_T0001_R1_P2_K1_Ch2-Ch1.zen
22940	1.092277e-03	3.516499e-03	7.016500e-04	20150716_gfpSORORINcd3_Prometa\MitoSys2\LSM\gfpSORORINc_Noc\DE_W0011_P0001\DE_2_W0011_P0001_T0004\TR1_W0001_P0070\TR1_2_W0001_P0070_T0001_R1_P2_K1_Ch2-Ch1.zen
24220	9.877402e-04	3.216595e-03	6.466700e-04	20150716_gfpSORORINcd3_Prometa\MitoSys2\LSM\gfpSORORINc_Noc\DE_W0011_P0001\DE_2_W0011_P0001_T0004\TR1_W0001_P0070\TR1_2_W0001_P0070_T0001_R1_P2_K1_Ch2-Ch1.zen
25500	2.518587e-04	2.398017e-03	5.981200e-04	20150716_gfpSORORINcd3_Prometa\MitoSys2\LSM\gfpSORORINc_Noc\DE_W0011_P0001\DE_2_W0011_P0001_T0004\TR1_W0001_P0070\TR1_2_W0001_P0070_T0001_R1_P2_K1_Ch2-Ch1.zen
28060	1.111817e-03	2.391087e-03	5.165900e-04	20150716_gfpSORORINcd3_Prometa\MitoSys2\LSM\gfpSORORINc_Noc\DE_W0011_P0001\DE_2_W0011_P0001_T0004\TR1_W0001_P0070\TR1_2_W0001_P0070_T0001_R1_P2_K1_Ch2-Ch1.zen
30620	2.102838e-04	2.458673e-03	4.511700e-04	20150716_gfpSORORINcd3_Prometa\MitoSys2\LSM\gfpSORORINc_Noc\DE_W0011_P0001\DE_2_W0011_P0001_T0004\TR1_W0001_P0070\TR1_2_W0001_P0070_T0001_R1_P2_K1_Ch2-Ch1.zen
33180	-6.200892e-05	2.233911e-03	3.978200e-04	20150716_gfpSORORINcd3_Prometa\MitoSys2\LSM\gfpSORORINc_Noc\DE_W0011_P0001\DE_2_W0011_P0001_T0004\TR1_W0001_P0070\TR1_2_W0001_P0070_T0001_R1_P2_K1_Ch2-Ch1.zen
35740	2.108510e-04	1.869493e-03	3.537100e-04	20150716_gfpSORORINcd3_Prometa\MitoSys2\LSM\gfpSORORINc_Noc\DE_W0011_P0001\DE_2_W0011_P0001_T0004\TR1_W0001_P0070\TR1_2_W0001_P0070_T0001_R1_P2_K1_Ch2-Ch1.zen
38300	-4.610985e-04	2.947016e-03	3.167800e-04	20150716_gfpSORORINcd3_Prometa\MitoSys2\LSM\gfpSORORINc_Noc\DE_W0011_P0001\DE_2_W0011_P0001_T0004\TR1_W0001_P0070\TR1_2_W0001_P0070_T0001_R1_P2_K1_Ch2-Ch1.zen
40860	-7.287527e-05	2.603553e-03	2.855500e-04	20150716_gfpSORORINcd3_Prometa\MitoSys2\LSM\gfpSORORINc_Noc\DE_W0011_P0001\DE_2_W0011_P0001_T0004\TR1_W0001_P0070\TR1_2_W0001_P0070_T0001_R1_P2_K1_Ch2-Ch1.zen
43420	-8.435414e-05	2.077526e-03	2.588800e-04	20150716_gfpSORORINcd3_Prometa\MitoSys2\LSM\gfpSORORINc_Noc\DE_W0011_P0001\DE_2_W0011_P0001_T0004\TR1_W0001_P0070\TR1_2_W0001_P0070_T0001_R1_P2_K1_Ch2-Ch1.zen
45980	4.669545e-04	1.822884e-03	2.359100e-04	20150716_gfpSORORINcd3_Prometa\MitoSys2\LSM\gfpSORORINc_Noc\DE_W0011_P0001\DE_2_W0011_P0001_T0004\TR1_W0001_P0070\TR1_2_W0001_P0070_T0001_R1_P2_K1_Ch2-Ch1.zen
48540	2.627094e-04	2.108871e-03	2.159800e-04	20150716_gfpSORORINcd3_Prometa\MitoSys2\LSM\gfpSORORINc_Noc\DE_W0011_P0001\DE_2_W0011_P0001_T0004\TR1_W0001_P0070\TR1_2_W0001_P0070_T0001_R1_P2_K1_Ch2-Ch1.zen
51100	-4.748618e-04	1.714046e-03	1.985700e-04	20150716_gfpSORORINcd3_Prometa\MitoSys2\LSM\gfpSORORINc_Noc\DE_W0011_P0001\DE_2_W0011_P0001_T0004\TR1_W0001_P0070\TR1_2_W0001_P0070_T0001_R1_P2_K1_Ch2-Ch1.zen
56220	-6.518689e-04	2.094999e-03	1.697300e-04	20150716_gfpSORORINcd3_Prometa\MitoSys2\LSM\gfpSORORINc_Noc\DE_W0011_P0001\DE_2_W0011_P0001_T0004\TR1_W0001_P0070\TR1_2_W0001_P0070_T0001_R1_P2_K1_Ch2-Ch1.zen
61340	-1.491287e-04	2.290218e-03	1.469700e-04	20150716_gfpSORORINcd3_Prometa\MitoSys2\LSM\gfpSORORINc_Noc\DE_W0011_P0001\DE_2_W0011_P0001_T0004\TR1_W0001_P0070\TR1_2_W0001_P0070_T0001_R1_P2_K1_Ch2-Ch1.zen
66460	-3.870902e-04	1.717476e-03	1.286700e-04	20150716_gfpSORORINcd3_Prometa\MitoSys2\LSM\gfpSORORINc_Noc\DE_W0011_P0001\DE_2_W0011_P0001_T0004\TR1_W0001_P0070\TR1_2_W0001_P0070_T0001_R1_P2_K1_Ch2-Ch1.zen
71580	8.689379e-05	1.576859e-03	1.137200e-04	20150716_gfpSORORINcd3_Prometa\MitoSys2\LSM\gfpSORORINc_Noc\DE_W0011_P0001\DE_2_W0011_P0001_T0004\TR1_W0001_P0070\TR1_2_W0001_P0070_T0001_R1_P2_K1_Ch2-Ch1.zen
76700	1.311683e-04	2.303064e-03	1.013400e-04	20150716_gfpSORORINcd3_Prometa\MitoSys2\LSM\gfpSORORINc_Noc\DE_W0011_P0001\DE_2_W0011_P0001_T0004\TR1_W0001_P0070\TR1_2_W0001_P0070_T0001_R1_P2_K1_Ch2-Ch1.zen
81820	7.474199e-04	1.812880e-03	9.097000e-05	20150716_gfpSORORINcd3_Prometa\MitoSys2\LSM\gfpSORORINc_Noc\DE_W0011_P0001\DE_2_W0011_P0001_T0004\TR1_W0001_P0070\TR1_2_W0001_P0070_T0001_R1_P2_K1_Ch2-Ch1.zen
86940	2.387344e-04	2.073421e-03	8.218300e-05	20150716_gfpSORORINcd3_Prometa\MitoSys2\LSM\gfpSORORINc_Noc\DE_W0011_P0001\DE_2_W0011_P0001_T0004\TR1_W0001_P0070\TR1_2_W0001_P0070_T0001_R1_P2_K1_Ch2-Ch1.zen
92060	4.536163e-04	2.004830e-03	7.467000e-05	20150716_gfpSORORINcd3_Prometa\MitoSys2\LSM\gfpSORORINc_Noc\DE_W0011_P0001\DE_2_W0011_P0001_T0004\TR1_W0001_P0070\TR1_2_W0001_P0070_T0001_R1_P2_K1_Ch2-Ch1.zen
97180	-3.688666e-04	2.249680e-03	6.819100e-05	20150716_gfpSORORINcd3_Prometa\MitoSys2\LSM\gfpSORORINc_Noc\DE_W0011_P0001\DE_2_W0011_P0001_T0004\TR1_W0001_P0070\TR1_2_W0001_P0070_T0001_R1_P2_K1_Ch2-Ch1.zen
102300	3.972179e-06	1.740275e-03	6.256200e-05	20150716_gfpSORORINcd3_Prometa\MitoSys2\LSM\gfpSORORINc_Noc\DE_W0011_P0001\DE_2_W0011_P0001_T0004\TR1_W0001_P0070\TR1_2_W0001_P0070_T0001_R1_P2_K1_Ch2-Ch1.zen
112540	1.272932e-05	2.138617e-03	5.330300e-05	20150716_gfpSORORINcd3_Prometa\MitoSys2\LSM\gfpSORORINc_Noc\DE_W0011_P0001\DE_2_W0011_P0001_T0004\TR1_W0001_P0070\TR1_2_W0001_P0070_T0001_R1_P2_K1_Ch2-Ch1.zen
122780	-2.225828e-04	1.062450e-03	4.605000e-05	20150716_gfpSORORINcd3_Prometa\MitoSys2\LSM\gfpSORORINc_Noc\DE_W0011_P0001\DE_2_W0011_P0001_T0004\TR1_W0001_P0070\TR1_2_W0001_P0070_T0001_R1_P2_K1_Ch2-Ch1.zen
133020	3.886346e-04	1.672575e-03	4.025200e-05	20150716_gfpSORORINcd3_Prometa\MitoSys2\LSM\gfpSORORINc_Noc\DE_W0011_P0001\DE_2_W0011_P0001_T0004\TR1_W0001_P0070\TR1_2_W0001_P0070_T0001_R1_P2_K1_Ch2-Ch1.zen
143260	-6.088739e-04	1.355082e-03	3.553700e-05	20150716_gfpSORORINcd3_Prometa\MitoSys2\LSM\gfpSORORINc_Noc\DE_W0011_P0001\DE_2_W0011_P0001_T0004\TR1_W0001_P0070\TR1_2_W0001_P0070_T0001_R1_P2_K1_Ch2-Ch1.zen
153500	8.285629e-05	1.770915e-03	3.164700e-05	20150716_gfpSORORINcd3_Prometa\MitoSys2\LSM\gfpSORORINc_Noc\DE_W0011_P0001\DE_2_W0011_P0001_T0004\TR1_W0001_P0070\TR1_2_W0001_P0070_T0001_R1_P2_K1_Ch2-Ch1.zen
163740	-1.104403e-04	1.824263e-03	2.839500e-05	20150716_gfpSORORINcd3_Prometa\MitoSys2\LSM\gfpSORORINc_Noc\DE_W0011_P0001\DE_2_W0011_P0001_T0004\TR1_W0001_P0070\TR1_2_W0001_P0070_T0001_R1_P2_K1_Ch2-Ch1.zen
173980	-5.626470e-04	1.986270e-03	2.564700e-05	20150716_gfpSORORINcd3_Prometa\MitoSys2\LSM\gfpSORORINc_Noc\DE_W0011_P0001\DE_2_W0011_P0001_T0004\TR1_W0001_P0070\TR1_2_W0001_P0070_T0001_R1_P2_K1_Ch2-Ch1.zen
184220	-3.675695e-04	1.945864e-03	2.330000e-05	20150716_gfpSORORINcd3_Prometa\MitoSys2\LSM\gfpSORORINc_Noc\DE_W0011_P0001\DE_2_W0011_P0001_T0004\TR1_W0001_P0070\TR1_2_W0001_P0070_T0001_R1_P2_K1_Ch2-Ch1.zen
194460	9.645615e-05	1.510635e-03	2.128000e-05	20150716_gfpSORORINcd3_Prometa\MitoSys2\LSM\gfpSORORINc_Noc\DE_W0011_P0001\DE_2_W0011_P0001_T0004\TR1_W0001_P0070\TR1_2_W0001_P0070_T0001_R1_P2_K1_Ch2-Ch1.zen
204700	-1.674066e-04	9.526597e-04	1.952500e-05	20150716_gfpSORORINcd3_Prometa\MitoSys2\LSM\gfpSORORINc_Noc\DE_W0011_P0001\DE_2_W0011_P0001_T0004\TR1_W0001_P0070\TR1_2_W0001_P0070_T0001_R1_P2_K1_Ch2-Ch1.zen
225180	-6.898531e-05	1.543952e-03	1.664200e-05	20150716_gfpSORORINcd3_Prometa\MitoSys2\LSM\gfpSORORINc_Noc\DE_W0011_P0001\DE_2_W0011_P0001_T0004\TR1_W0001_P0070\TR1_2_W0001_P0070_T0001_R1_P2_K1_Ch2-Ch1.zen
245660	3.135610e-04	1.157342e-03	1.438500e-05	20150716_gfpSORORINcd3_Prometa\MitoSys2\LSM\gfpSORORINc_Noc\DE_W0011_P0001\DE_2_W0011_P0001_T0004\TR1_W0001_P0070\TR1_2_W0001_P0070_T0001_R1_P2_K1_Ch2-Ch1.zen
266140	-1.012276e-04	1.708808e-03	1.258100e-05	20150716_gfpSORORINcd3_Prometa\MitoSys2\LSM\gfpSORORINc_Noc\DE_W0011_P0001\DE_2_W0011_P0001_T0004\TR1_W0001_P0070\TR1_2_W0001_P0070_T0001_R1_P2_K1_Ch2-Ch1.zen
286620	4.517704e-05	1.350306e-03	1.111400e-05	20150716_gfpSORORINcd3_Prometa\MitoSys2\LSM\gfpSORORINc_Noc\DE_W0011_P0001\DE_2_W0011_P0001_T0004\TR1_W0001_P0070\TR1_2_W0001_P0070_T0001_R1_P2_K1_Ch2-Ch1.zen
307100	-2.693145e-04	1.499451e-03	9.903400e-06	20150716_gfpSORORINcd3_Prometa\MitoSys2\LSM\gfpSORORINc_Noc\DE_W0011_P0001\DE_2_W0011_P0001_T0004\TR1_W0001_P0070\TR1_2_W0001_P0070_T0001_R1_P2_K1_Ch2-Ch1.zen
327580	8.691543e-05	1.075346e-03	8.890900e-06	20150716_gfpSORORINcd3_Prometa\MitoSys2\LSM\gfpSORORINc_Noc\DE_W0011_P0001\DE_2_W0011_P0001_T0004\TR1_W0001_P0070\TR1_2_W0001_P0070_T0001_R1_P2_K1_Ch2-Ch1.zen
348060	-4.590797e-04	1.175114e-03	8.034600e-06	20150716_gfpSORORINcd3_Prometa\MitoSys2\LSM\gfpSORORINc_Noc\DE_W0011_P0001\DE_2_W0011_P0001_T0004\TR1_W0001_P0070\TR1_2_W0001_P0070_T0001_R1_P2_K1_Ch2-Ch1.zen
368540	-5.216092e-05	1.605873e-03	7.303300e-06	20150716_gfpSORORINcd3_Prometa\MitoSys2\LSM\gfpSORORINc_Noc\DE_W0011_P0001\DE_2_W0011_P0001_T0004\TR1_W0001_P0070\TR1_2_W0001_P0070_T0001_R1_P2_K1_Ch2-Ch1.zen
389020	-1.411350e-04	1.323403e-03	6.673100e-06	20150716_gfpSORORINcd3_Prometa\MitoSys2\LSM\gfpSORORINc_Noc\DE_W0011_P0001\DE_2_W0011_P0001_T0004\TR1_W0001_P0070\TR1_2_W0001_P0070_T0001_R1_P2_K1_Ch2-Ch1.zen
409500	-3.244010e-04	1.254106e-03	6.125800e-06	20150716_gfpSORORINcd3_Prometa\MitoSys2\LSM\gfpSORORINc_Noc\DE_W0011_P0001\DE_2_W0011_P0001_T0004\TR1_W0001_P0070\TR1_2_W0001_P0070_T0001_R1_P2_K1_Ch2-Ch1.zen
450460	-1.793681e-05	1.224273e-03	5.225600e-06	20150716_gfpSORORINcd3_Prometa\MitoSys2\LSM\gfpSORORINc_Noc\DE_W0011_P0001\DE_2_W0011_P0001_T0004\TR1_W0001_P0070\TR1_2_W0001_P0070_T0001_R1_P2_K1_Ch2-Ch1.zen
491420	-3.782852e-04	9.594397e-04	4.520100e-06	20150716_gfpSORORINcd3_Prometa\MitoSys2\LSM\gfpSORORINc_Noc\DE_W0011_P0001\DE_2_W0011_P0001_T0004\TR1_W0001_P0070\TR1_2_W0001_P0070_T0001_R1_P2_K1_Ch2-Ch1.zen
532380	-2.963855e-04	8.343525e-04	3.955800e-06	20150716_gfpSORORINcd3_Prometa\MitoSys2\LSM\gfpSORORINc_Noc\DE_W0011_P0001\DE_2_W0011_P0001_T0004\TR1_W0001_P0070\TR1_2_W0001_P0070_T0001_R1_P2_K1_Ch2-Ch1.zen
573340	-1.381178e-04	1.262342e-03	3.496600e-06	20150716_gfpSORORINcd3_Prometa\MitoSys2\LSM\gfpSORORINc_Noc\DE_W0011_P0001\DE_2_W0011_P0001_T0004\TR1_W0001_P0070\TR1_2_W0001_P0070_T0001_R1_P2_K1_Ch2-Ch1.zen
614300	-1.196835e-04	1.120041e-03	3.117200e-06	20150716_gfpSORORINcd3_Prometa\MitoSys2\LSM\gfpSORORINc_Noc\DE_W0011_P0001\DE_2_W0011_P0001_T0004\TR1_W0001_P0070\TR1_2_W0001_P0070_T0001_R1_P2_K1_Ch2-Ch1.zen
655260	-2.879918e-04	1.294878e-03	2.799700e-06	20150716_gfpSORORINcd3_Prometa\MitoSys2\LSM\gfpSORORINc_Noc\DE_W0011_P0001\DE_2_W0011_P0001_T0004\TR1_W0001_P0070\TR1_2_W0001_P0070_T0001_R1_P2_K1_Ch2-Ch1.zen
696220	-2.162495e-04	1.357430e-03	2.531100e-06	20150716_gfpSORORINcd3_Prometa\MitoSys2\LSM\gfpSORORINc_Noc\DE_W0011_P0001\DE_2_W0011_P0001_T0004\TR1_W0001_P0070\TR1_2_W0001_P0070_T0001_R1_P2_K1_Ch2-Ch1.zen
737180	-7.431583e-04	1.150873e-03	2.301600e-06	20150716_gfpSORORINcd3_Prometa\MitoSys2\LSM\gfpSORORINc_Noc\DE_W0011_P0001\DE_2_W0011_P0001_T0004\TR1_W0001_P0070\TR1_2_W0001_P0070_T0001_R1_P2_K1_Ch2-Ch1.zen
778140	-4.353739e-05	1.169037e-03	2.103700e-06	20150716_gfpSORORINcd3_Prometa\MitoSys2\LSM\gfpSORORINc_Noc\DE_W0011_P0001\DE_2_W0011_P0001_T0004\TR1_W0001_P0070\TR1_2_W0001_P0070_T0001_R1_P2_K1_Ch2-Ch1.zen
819100	9.738035e-05	8.501262e-04	1.931700e-06	20150716_gfpSORORINcd3_Prometa\MitoSys2\LSM\gfpSORORINc_Noc\DE_W0011_P0001\DE_2_W0011_P0001_T0004\TR1_W0001_P0070\TR1_2_W0001_P0070_T0001_R1_P2_K1_Ch2-Ch1.zen
901020	1.165498e-04	8.471556e-04	1.648700e-06	20150716_gfpSORORINcd3_Prometa\MitoSys2\LSM\gfpSORORINc_Noc\DE_W0011_P0001\DE_2_W0011_P0001_T0004\TR1_W0001_P0070\TR1_2_W0001_P0070_T0001_R1_P2_K1_Ch2-Ch1.zen
982940	-1.316782e-04	1.071672e-03	1.426700e-06	20150716_gfpSORORINcd3_Prometa\MitoSys2\LSM\gfpSORORINc_Noc\DE_W0011_P0001\DE_2_W0011_P0001_T0004\TR1_W0001_P0070\TR1_2_W0001_P0070_T0001_R1_P2_K1_Ch2-Ch1.zen
1064860	3.871709e-05	5.981356e-04	1.249100e-06	20150716_gfpSORORINcd3_Prometa\MitoSys2\LSM\gfpSORORINc_Noc\DE_W0011_P0001\DE_2_W0011_P0001_T0004\TR1_W0001_P0070\TR1_2_W0001_P0070_T0001_R1_P2_K1_Ch2-Ch1.zen
1146780	-5.966335e-05	6.353107e-04	1.104400e-06	20150716_gfpSORORINcd3_Prometa\MitoSys2\LSM\gfpSORORINc_Noc\DE_W0011_P0001\DE_2_W0011_P0001_T0004\TR1_W0001_P0070\TR1_2_W0001_P0070_T0001_R1_P2_K1_Ch2-Ch1.zen
1228700	-5.607691e-05	9.542568e-04	9.848800e-07	20150716_gfpSORORINcd3_Prometa\MitoSys2\LSM\gfpSORORINc_Noc\DE_W0011_P0001\DE_2_W0011_P0001_T0004\TR1_W0001_P0070\TR1_2_W0001_P0070_T0001_R1_P2_K1_Ch2-Ch1.zen
1310620	-1.028531e-04	7.818388e-04	8.848000e-07	20150716_gfpSORORINcd3_Prometa\MitoSys2\LSM\gfpSORORINc_Noc\DE_W0011_P0001\DE_2_W0011_P0001_T0004\TR1_W0001_P0070\TR1_2_W0001_P0070_T0001_R1_P2_K1_Ch2-Ch1.zen
1392540	-2.306233e-04	9.219603e-04	8.000900e-07	20150716_gfpSORORINcd3_Prometa\MitoSys2\LSM\gfpSORORINc_Noc\DE_W0011_P0001\DE_2_W0011_P0001_T0004\TR1_W0001_P0070\TR1_2_W0001_P0070_T0001_R1_P2_K1_Ch2-Ch1.zen
1474460	4.033463e-05	7.191840e-04	7.276700e-07	20150716_gfpSORORINcd3_Prometa\MitoSys2\LSM\gfpSORORINc_Noc\DE_W0011_P0001\DE_2_W0011_P0001_T0004\TR1_W0001_P0070\TR1_2_W0001_P0070_T0001_R1_P2_K1_Ch2-Ch1.zen
1556380	-1.416337e-05	6.546775e-04	6.652200e-07	20150716_gfpSORORINcd3_Prometa\MitoSys2\LSM\gfpSORORINc_Noc\DE_W0011_P0001\DE_2_W0011_P0001_T0004\TR1_W0001_P0070\TR1_2_W0001_P0070_T0001_R1_P2_K1_Ch2-Ch1.zen
10	6.774645e-02	1.967460e-02	6.677500e-02	20150716_gfpSORORINcd3_Prometa\MitoSys2\LSM\gfpSORORINc_Noc\DE_W0011_P0001\DE_2_W0011_P0001_T0004\TR1_W0001_P0070\TR1_2_W0001_P0070_T0001_R1_P3_K1_Ch2-Ch1.zen
20	6.416620e-02	1.669080e-02	6.464300e-02	20150716_gfpSORORINcd3_Prometa\MitoSys2\LSM\gfpSORORINc_Noc\DE_W0011_P0001\DE_2_W0011_P0001_T0004\TR1_W0001_P0070\TR1_2_W0001_P0070_T0001_R1_P3_K1_Ch2-Ch1.zen
30	6.649110e-02	2.724692e-02	6.270600e-02	20150716_gfpSORORINcd3_Prometa\MitoSys2\LSM\gfpSORORINc_Noc\DE_W0011_P0001\DE_2_W0011_P0001_T0004\TR1_W0001_P0070\TR1_2_W0001_P0070_T0001_R1_P3_K1_Ch2-Ch1.zen
40	6.850592e-02	2.361407e-02	6.093300e-02	20150716_gfpSORORINcd3_Prometa\MitoSys2\LSM\gfpSORORINc_Noc\DE_W0011_P0001\DE_2_W0011_P0001_T0004\TR1_W0001_P0070\TR1_2_W0001_P0070_T0001_R1_P3_K1_Ch2-Ch1.zen
50	5.190118e-02	2.200193e-02	5.930100e-02	20150716_gfpSORORINcd3_Prometa\MitoSys2\LSM\gfpSORORINc_Noc\DE_W0011_P0001\DE_2_W0011_P0001_T0004\TR1_W0001_P0070\TR1_2_W0001_P0070_T0001_R1_P3_K1_Ch2-Ch1.zen
60	5.068696e-02	1.939598e-02	5.779500e-02	20150716_gfpSORORINcd3_Prometa\MitoSys2\LSM\gfpSORORINc_Noc\DE_W0011_P0001\DE_2_W0011_P0001_T0004\TR1_W0001_P0070\TR1_2_W0001_P0070_T0001_R1_P3_K1_Ch2-Ch1.zen
70	5.224799e-02	1.963209e-02	5.639900e-02	20150716_gfpSORORINcd3_Prometa\MitoSys2\LSM\gfpSORORINc_Noc\DE_W0011_P0001\DE_2_W0011_P0001_T0004\TR1_W0001_P0070\TR1_2_W0001_P0070_T0001_R1_P3_K1_Ch2-Ch1.zen
80	5.156930e-02	2.462646e-02	5.510200e-02	20150716_gfpSORORINcd3_Prometa\MitoSys2\LSM\gfpSORORINc_Noc\DE_W0011_P0001\DE_2_W0011_P0001_T0004\TR1_W0001_P0070\TR1_2_W0001_P0070_T0001_R1_P3_K1_Ch2-Ch1.zen
90	5.518575e-02	1.833514e-02	5.389300e-02	20150716_gfpSORORINcd3_Prometa\MitoSys2\LSM\gfpSORORINc_Noc\DE_W0011_P0001\DE_2_W0011_P0001_T0004\TR1_W0001_P0070\TR1_2_W0001_P0070_T0001_R1_P3_K1_Ch2-Ch1.zen
100	5.712437e-02	1.026680e-02	5.276400e-02	20150716_gfpSORORINcd3_Prometa\MitoSys2\LSM\gfpSORORINc_Noc\DE_W0011_P0001\DE_2_W0011_P0001_T0004\TR1_W0001_P0070\TR1_2_W0001_P0070_T0001_R1_P3_K1_Ch2-Ch1.zen
120	5.735534e-02	1.323785e-02	5.071400e-02	20150716_gfpSORORINcd3_Prometa\MitoSys2\LSM\gfpSORORINc_Noc\DE_W0011_P0001\DE_2_W0011_P0001_T0004\TR1_W0001_P0070\TR1_2_W0001_P0070_T0001_R1_P3_K1_Ch2-Ch1.zen
140	4.873574e-02	1.769134e-02	4.889800e-02	20150716_gfpSORORINcd3_Prometa\MitoSys2\LSM\gfpSORORINc_Noc\DE_W0011_P0001\DE_2_W0011_P0001_T0004\TR1_W0001_P0070\TR1_2_W0001_P0070_T0001_R1_P3_K1_Ch2-Ch1.zen
160	4.940800e-02	1.848702e-02	4.727700e-02	20150716_gfpSORORINcd3_Prometa\MitoSys2\LSM\gfpSORORINc_Noc\DE_W0011_P0001\DE_2_W0011_P0001_T0004\TR1_W0001_P0070\TR1_2_W0001_P0070_T0001_R1_P3_K1_Ch2-Ch1.zen
180	4.273952e-02	1.929459e-02	4.581600e-02	20150716_gfpSORORINcd3_Prometa\MitoSys2\LSM\gfpSORORINc_Noc\DE_W0011_P0001\DE_2_W0011_P0001_T0004\TR1_W0001_P0070\TR1_2_W0001_P0070_T0001_R1_P3_K1_Ch2-Ch1.zen
200	4.058307e-02	1.820682e-02	4.449100e-02	20150716_gfpSORORINcd3_Prometa\MitoSys2\LSM\gfpSORORINc_Noc\DE_W0011_P0001\DE_2_W0011_P0001_T0004\TR1_W0001_P0070\TR1_2_W0001_P0070_T0001_R1_P3_K1_Ch2-Ch1.zen
220	4.196136e-02	1.637431e-02	4.327900e-02	20150716_gfpSORORINcd3_Prometa\MitoSys2\LSM\gfpSORORINc_Noc\DE_W0011_P0001\DE_2_W0011_P0001_T0004\TR1_W0001_P0070\TR1_2_W0001_P0070_T0001_R1_P3_K1_Ch2-Ch1.zen
240	4.298273e-02	1.974842e-02	4.216500e-02	20150716_gfpSORORINcd3_Prometa\MitoSys2\LSM\gfpSORORINc_Noc\DE_W0011_P0001\DE_2_W0011_P0001_T0004\TR1_W0001_P0070\TR1_2_W0001_P0070_T0001_R1_P3_K1_Ch2-Ch1.zen
260	4.301660e-02	1.391202e-02	4.113400e-02	20150716_gfpSORORINcd3_Prometa\MitoSys2\LSM\gfpSORORINc_Noc\DE_W0011_P0001\DE_2_W0011_P0001_T0004\TR1_W0001_P0070\TR1_2_W0001_P0070_T0001_R1_P3_K1_Ch2-Ch1.zen
280	4.122472e-02	1.342358e-02	4.017400e-02	20150716_gfpSORORINcd3_Prometa\MitoSys2\LSM\gfpSORORINc_Noc\DE_W0011_P0001\DE_2_W0011_P0001_T0004\TR1_W0001_P0070\TR1_2_W0001_P0070_T0001_R1_P3_K1_Ch2-Ch1.zen
300	4.041331e-02	1.005709e-02	3.927800e-02	20150716_gfpSORORINcd3_Prometa\MitoSys2\LSM\gfpSORORINc_Noc\DE_W0011_P0001\DE_2_W0011_P0001_T0004\TR1_W0001_P0070\TR1_2_W0001_P0070_T0001_R1_P3_K1_Ch2-Ch1.zen
340	3.920584e-02	1.127509e-02	3.764200e-02	20150716_gfpSORORINcd3_Prometa\MitoSys2\LSM\gfpSORORINc_Noc\DE_W0011_P0001\DE_2_W0011_P0001_T0004\TR1_W0001_P0070\TR1_2_W0001_P0070_T0001_R1_P3_K1_Ch2-Ch1.zen
380	3.924649e-02	1.244430e-02	3.618000e-02	20150716_gfpSORORINcd3_Prometa\MitoSys2\LSM\gfpSORORINc_Noc\DE_W0011_P0001\DE_2_W0011_P0001_T0004\TR1_W0001_P0070\TR1_2_W0001_P0070_T0001_R1_P3_K1_Ch2-Ch1.zen
420	3.438828e-02	8.655816e-03	3.485700e-02	20150716_gfpSORORINcd3_Prometa\MitoSys2\LSM\gfpSORORINc_Noc\DE_W0011_P0001\DE_2_W0011_P0001_T0004\TR1_W0001_P0070\TR1_2_W0001_P0070_T0001_R1_P3_K1_Ch2-Ch1.zen
460	3.290147e-02	1.097164e-02	3.365000e-02	20150716_gfpSORORINcd3_Prometa\MitoSys2\LSM\gfpSORORINc_Noc\DE_W0011_P0001\DE_2_W0011_P0001_T0004\TR1_W0001_P0070\TR1_2_W0001_P0070_T0001_R1_P3_K1_Ch2-Ch1.zen
500	3.172708e-02	9.782723e-03	3.254000e-02	20150716_gfpSORORINcd3_Prometa\MitoSys2\LSM\gfpSORORINc_Noc\DE_W0011_P0001\DE_2_W0011_P0001_T0004\TR1_W0001_P0070\TR1_2_W0001_P0070_T0001_R1_P3_K1_Ch2-Ch1.zen
540	3.067017e-02	1.020328e-02	3.151200e-02	20150716_gfpSORORINcd3_Prometa\MitoSys2\LSM\gfpSORORINc_Noc\DE_W0011_P0001\DE_2_W0011_P0001_T0004\TR1_W0001_P0070\TR1_2_W0001_P0070_T0001_R1_P3_K1_Ch2-Ch1.zen
580	3.116038e-02	8.280976e-03	3.055800e-02	20150716_gfpSORORINcd3_Prometa\MitoSys2\LSM\gfpSORORINc_Noc\DE_W0011_P0001\DE_2_W0011_P0001_T0004\TR1_W0001_P0070\TR1_2_W0001_P0070_T0001_R1_P3_K1_Ch2-Ch1.zen
620	3.017555e-02	1.009383e-02	2.966700e-02	20150716_gfpSORORINcd3_Prometa\MitoSys2\LSM\gfpSORORINc_Noc\DE_W0011_P0001\DE_2_W0011_P0001_T0004\TR1_W0001_P0070\TR1_2_W0001_P0070_T0001_R1_P3_K1_Ch2-Ch1.zen
660	2.541001e-02	8.297330e-03	2.883200e-02	20150716_gfpSORORINcd3_Prometa\MitoSys2\LSM\gfpSORORINc_Noc\DE_W0011_P0001\DE_2_W0011_P0001_T0004\TR1_W0001_P0070\TR1_2_W0001_P0070_T0001_R1_P3_K1_Ch2-Ch1.zen
700	2.848514e-02	7.996966e-03	2.804900e-02	20150716_gfpSORORINcd3_Prometa\MitoSys2\LSM\gfpSORORINc_Noc\DE_W0011_P0001\DE_2_W0011_P0001_T0004\TR1_W0001_P0070\TR1_2_W0001_P0070_T0001_R1_P3_K1_Ch2-Ch1.zen
780	2.968207e-02	7.275535e-03	2.661500e-02	20150716_gfpSORORINcd3_Prometa\MitoSys2\LSM\gfpSORORINc_Noc\DE_W0011_P0001\DE_2_W0011_P0001_T0004\TR1_W0001_P0070\TR1_2_W0001_P0070_T0001_R1_P3_K1_Ch2-Ch1.zen
860	2.384928e-02	6.653076e-03	2.533300e-02	20150716_gfpSORORINcd3_Prometa\MitoSys2\LSM\gfpSORORINc_Noc\DE_W0011_P0001\DE_2_W0011_P0001_T0004\TR1_W0001_P0070\TR1_2_W0001_P0070_T0001_R1_P3_K1_Ch2-Ch1.zen
940	2.317415e-02	1.052547e-02	2.417900e-02	20150716_gfpSORORINcd3_Prometa\MitoSys2\LSM\gfpSORORINc_Noc\DE_W0011_P0001\DE_2_W0011_P0001_T0004\TR1_W0001_P0070\TR1_2_W0001_P0070_T0001_R1_P3_K1_Ch2-Ch1.zen
1020	2.283098e-02	8.969751e-03	2.313400e-02	20150716_gfpSORORINcd3_Prometa\MitoSys2\LSM\gfpSORORINc_Noc\DE_W0011_P0001\DE_2_W0011_P0001_T0004\TR1_W0001_P0070\TR1_2_W0001_P0070_T0001_R1_P3_K1_Ch2-Ch1.zen
1100	2.263921e-02	7.663605e-03	2.218300e-02	20150716_gfpSORORINcd3_Prometa\MitoSys2\LSM\gfpSORORINc_Noc\DE_W0011_P0001\DE_2_W0011_P0001_T0004\TR1_W0001_P0070\TR1_2_W0001_P0070_T0001_R1_P3_K1_Ch2-Ch1.zen
1180	2.210531e-02	7.758614e-03	2.131300e-02	20150716_gfpSORORINcd3_Prometa\MitoSys2\LSM\gfpSORORINc_Noc\DE_W0011_P0001\DE_2_W0011_P0001_T0004\TR1_W0001_P0070\TR1_2_W0001_P0070_T0001_R1_P3_K1_Ch2-Ch1.zen
1260	1.711699e-02	6.470424e-03	2.051400e-02	20150716_gfpSORORINcd3_Prometa\MitoSys2\LSM\gfpSORORINc_Noc\DE_W0011_P0001\DE_2_W0011_P0001_T0004\TR1_W0001_P0070\TR1_2_W0001_P0070_T0001_R1_P3_K1_Ch2-Ch1.zen
1340	1.922871e-02	6.986398e-03	1.977700e-02	20150716_gfpSORORINcd3_Prometa\MitoSys2\LSM\gfpSORORINc_Noc\DE_W0011_P0001\DE_2_W0011_P0001_T0004\TR1_W0001_P0070\TR1_2_W0001_P0070_T0001_R1_P3_K1_Ch2-Ch1.zen
1420	1.852488e-02	9.096822e-03	1.909500e-02	20150716_gfpSORORINcd3_Prometa\MitoSys2\LSM\gfpSORORINc_Noc\DE_W0011_P0001\DE_2_W0011_P0001_T0004\TR1_W0001_P0070\TR1_2_W0001_P0070_T0001_R1_P3_K1_Ch2-Ch1.zen
1500	1.935070e-02	5.757237e-03	1.846200e-02	20150716_gfpSORORINcd3_Prometa\MitoSys2\LSM\gfpSORORINc_Noc\DE_W0011_P0001\DE_2_W0011_P0001_T0004\TR1_W0001_P0070\TR1_2_W0001_P0070_T0001_R1_P3_K1_Ch2-Ch1.zen
1660	1.706412e-02	7.229879e-03	1.732200e-02	20150716_gfpSORORINcd3_Prometa\MitoSys2\LSM\gfpSORORINc_Noc\DE_W0011_P0001\DE_2_W0011_P0001_T0004\TR1_W0001_P0070\TR1_2_W0001_P0070_T0001_R1_P3_K1_Ch2-Ch1.zen
1820	1.741482e-02	5.223523e-03	1.632500e-02	20150716_gfpSORORINcd3_Prometa\MitoSys2\LSM\gfpSORORINc_Noc\DE_W0011_P0001\DE_2_W0011_P0001_T0004\TR1_W0001_P0070\TR1_2_W0001_P0070_T0001_R1_P3_K1_Ch2-Ch1.zen
1980	1.590766e-02	4.720944e-03	1.544400e-02	20150716_gfpSORORINcd3_Prometa\MitoSys2\LSM\gfpSORORINc_Noc\DE_W0011_P0001\DE_2_W0011_P0001_T0004\TR1_W0001_P0070\TR1_2_W0001_P0070_T0001_R1_P3_K1_Ch2-Ch1.zen
2140	1.429719e-02	5.049393e-03	1.465900e-02	20150716_gfpSORORINcd3_Prometa\MitoSys2\LSM\gfpSORORINc_Noc\DE_W0011_P0001\DE_2_W0011_P0001_T0004\TR1_W0001_P0070\TR1_2_W0001_P0070_T0001_R1_P3_K1_Ch2-Ch1.zen
2300	1.355700e-02	5.102225e-03	1.395500e-02	20150716_gfpSORORINcd3_Prometa\MitoSys2\LSM\gfpSORORINc_Noc\DE_W0011_P0001\DE_2_W0011_P0001_T0004\TR1_W0001_P0070\TR1_2_W0001_P0070_T0001_R1_P3_K1_Ch2-Ch1.zen
2460	1.250914e-02	6.169846e-03	1.332100e-02	20150716_gfpSORORINcd3_Prometa\MitoSys2\LSM\gfpSORORINc_Noc\DE_W0011_P0001\DE_2_W0011_P0001_T0004\TR1_W0001_P0070\TR1_2_W0001_P0070_T0001_R1_P3_K1_Ch2-Ch1.zen
2620	1.408640e-02	7.385363e-03	1.274500e-02	20150716_gfpSORORINcd3_Prometa\MitoSys2\LSM\gfpSORORINc_Noc\DE_W0011_P0001\DE_2_W0011_P0001_T0004\TR1_W0001_P0070\TR1_2_W0001_P0070_T0001_R1_P3_K1_Ch2-Ch1.zen
2780	1.329172e-02	5.274364e-03	1.222000e-02	20150716_gfpSORORINcd3_Prometa\MitoSys2\LSM\gfpSORORINc_Noc\DE_W0011_P0001\DE_2_W0011_P0001_T0004\TR1_W0001_P0070\TR1_2_W0001_P0070_T0001_R1_P3_K1_Ch2-Ch1.zen
2940	1.195047e-02	4.420065e-03	1.173900e-02	20150716_gfpSORORINcd3_Prometa\MitoSys2\LSM\gfpSORORINc_Noc\DE_W0011_P0001\DE_2_W0011_P0001_T0004\TR1_W0001_P0070\TR1_2_W0001_P0070_T0001_R1_P3_K1_Ch2-Ch1.zen
3100	1.032145e-02	3.495118e-03	1.129700e-02	20150716_gfpSORORINcd3_Prometa\MitoSys2\LSM\gfpSORORINc_Noc\DE_W0011_P0001\DE_2_W0011_P0001_T0004\TR1_W0001_P0070\TR1_2_W0001_P0070_T0001_R1_P3_K1_Ch2-Ch1.zen
3420	9.460318e-03	4.822967e-03	1.051100e-02	20150716_gfpSORORINcd3_Prometa\MitoSys2\LSM\gfpSORORINc_Noc\DE_W0011_P0001\DE_2_W0011_P0001_T0004\TR1_W0001_P0070\TR1_2_W0001_P0070_T0001_R1_P3_K1_Ch2-Ch1.zen
3740	8.843703e-03	4.343089e-03	9.833700e-03	20150716_gfpSORORINcd3_Prometa\MitoSys2\LSM\gfpSORORINc_Noc\DE_W0011_P0001\DE_2_W0011_P0001_T0004\TR1_W0001_P0070\TR1_2_W0001_P0070_T0001_R1_P3_K1_Ch2-Ch1.zen
4060	9.818510e-03	5.409029e-03	9.242700e-03	20150716_gfpSORORINcd3_Prometa\MitoSys2\LSM\gfpSORORINc_Noc\DE_W0011_P0001\DE_2_W0011_P0001_T0004\TR1_W0001_P0070\TR1_2_W0001_P0070_T0001_R1_P3_K1_Ch2-Ch1.zen
4380	1.079436e-02	4.157324e-03	8.722400e-03	20150716_gfpSORORINcd3_Prometa\MitoSys2\LSM\gfpSORORINc_Noc\DE_W0011_P0001\DE_2_W0011_P0001_T0004\TR1_W0001_P0070\TR1_2_W0001_P0070_T0001_R1_P3_K1_Ch2-Ch1.zen
4700	8.952605e-03	4.123251e-03	8.260400e-03	20150716_gfpSORORINcd3_Prometa\MitoSys2\LSM\gfpSORORINc_Noc\DE_W0011_P0001\DE_2_W0011_P0001_T0004\TR1_W0001_P0070\TR1_2_W0001_P0070_T0001_R1_P3_K1_Ch2-Ch1.zen
5020	8.545983e-03	4.385844e-03	7.847300e-03	20150716_gfpSORORINcd3_Prometa\MitoSys2\LSM\gfpSORORINc_Noc\DE_W0011_P0001\DE_2_W0011_P0001_T0004\TR1_W0001_P0070\TR1_2_W0001_P0070_T0001_R1_P3_K1_Ch2-Ch1.zen
5340	7.357878e-03	3.669506e-03	7.475400e-03	20150716_gfpSORORINcd3_Prometa\MitoSys2\LSM\gfpSORORINc_Noc\DE_W0011_P0001\DE_2_W0011_P0001_T0004\TR1_W0001_P0070\TR1_2_W0001_P0070_T0001_R1_P3_K1_Ch2-Ch1.zen
5660	7.590423e-03	4.203643e-03	7.138900e-03	20150716_gfpSORORINcd3_Prometa\MitoSys2\LSM\gfpSORORINc_Noc\DE_W0011_P0001\DE_2_W0011_P0001_T0004\TR1_W0001_P0070\TR1_2_W0001_P0070_T0001_R1_P3_K1_Ch2-Ch1.zen
5980	7.515471e-03	3.547057e-03	6.832600e-03	20150716_gfpSORORINcd3_Prometa\MitoSys2\LSM\gfpSORORINc_Noc\DE_W0011_P0001\DE_2_W0011_P0001_T0004\TR1_W0001_P0070\TR1_2_W0001_P0070_T0001_R1_P3_K1_Ch2-Ch1.zen
6300	7.544571e-03	3.808567e-03	6.552700e-03	20150716_gfpSORORINcd3_Prometa\MitoSys2\LSM\gfpSORORINc_Noc\DE_W0011_P0001\DE_2_W0011_P0001_T0004\TR1_W0001_P0070\TR1_2_W0001_P0070_T0001_R1_P3_K1_Ch2-Ch1.zen
6940	5.271110e-03	4.530034e-03	6.059000e-03	20150716_gfpSORORINcd3_Prometa\MitoSys2\LSM\gfpSORORINc_Noc\DE_W0011_P0001\DE_2_W0011_P0001_T0004\TR1_W0001_P0070\TR1_2_W0001_P0070_T0001_R1_P3_K1_Ch2-Ch1.zen
7580	5.570413e-03	4.740226e-03	5.637100e-03	20150716_gfpSORORINcd3_Prometa\MitoSys2\LSM\gfpSORORINc_Noc\DE_W0011_P0001\DE_2_W0011_P0001_T0004\TR1_W0001_P0070\TR1_2_W0001_P0070_T0001_R1_P3_K1_Ch2-Ch1.zen
8220	5.037914e-03	3.679514e-03	5.272100e-03	20150716_gfpSORORINcd3_Prometa\MitoSys2\LSM\gfpSORORINc_Noc\DE_W0011_P0001\DE_2_W0011_P0001_T0004\TR1_W0001_P0070\TR1_2_W0001_P0070_T0001_R1_P3_K1_Ch2-Ch1.zen
8860	3.817435e-03	3.945807e-03	4.952900e-03	20150716_gfpSORORINcd3_Prometa\MitoSys2\LSM\gfpSORORINc_Noc\DE_W0011_P0001\DE_2_W0011_P0001_T0004\TR1_W0001_P0070\TR1_2_W0001_P0070_T0001_R1_P3_K1_Ch2-Ch1.zen
9500	4.579496e-03	3.205274e-03	4.671400e-03	20150716_gfpSORORINcd3_Prometa\MitoSys2\LSM\gfpSORORINc_Noc\DE_W0011_P0001\DE_2_W0011_P0001_T0004\TR1_W0001_P0070\TR1_2_W0001_P0070_T0001_R1_P3_K1_Ch2-Ch1.zen
10140	4.560147e-03	3.256193e-03	4.420900e-03	20150716_gfpSORORINcd3_Prometa\MitoSys2\LSM\gfpSORORINc_Noc\DE_W0011_P0001\DE_2_W0011_P0001_T0004\TR1_W0001_P0070\TR1_2_W0001_P0070_T0001_R1_P3_K1_Ch2-Ch1.zen
10780	4.759976e-03	2.967547e-03	4.196700e-03	20150716_gfpSORORINcd3_Prometa\MitoSys2\LSM\gfpSORORINc_Noc\DE_W0011_P0001\DE_2_W0011_P0001_T0004\TR1_W0001_P0070\TR1_2_W0001_P0070_T0001_R1_P3_K1_Ch2-Ch1.zen
11420	3.526272e-03	3.261798e-03	3.994700e-03	20150716_gfpSORORINcd3_Prometa\MitoSys2\LSM\gfpSORORINc_Noc\DE_W0011_P0001\DE_2_W0011_P0001_T0004\TR1_W0001_P0070\TR1_2_W0001_P0070_T0001_R1_P3_K1_Ch2-Ch1.zen
12060	2.352941e-03	3.271638e-03	3.811700e-03	20150716_gfpSORORINcd3_Prometa\MitoSys2\LSM\gfpSORORINc_Noc\DE_W0011_P0001\DE_2_W0011_P0001_T0004\TR1_W0001_P0070\TR1_2_W0001_P0070_T0001_R1_P3_K1_Ch2-Ch1.zen
12700	2.803154e-03	3.435891e-03	3.645000e-03	20150716_gfpSORORINcd3_Prometa\MitoSys2\LSM\gfpSORORINc_Noc\DE_W0011_P0001\DE_2_W0011_P0001_T0004\TR1_W0001_P0070\TR1_2_W0001_P0070_T0001_R1_P3_K1_Ch2-Ch1.zen
13980	2.867791e-03	4.306133e-03	3.352800e-03	20150716_gfpSORORINcd3_Prometa\MitoSys2\LSM\gfpSORORINc_Noc\DE_W0011_P0001\DE_2_W0011_P0001_T0004\TR1_W0001_P0070\TR1_2_W0001_P0070_T0001_R1_P3_K1_Ch2-Ch1.zen
15260	3.537002e-03	3.224421e-03	3.104700e-03	20150716_gfpSORORINcd3_Prometa\MitoSys2\LSM\gfpSORORINc_Noc\DE_W0011_P0001\DE_2_W0011_P0001_T0004\TR1_W0001_P0070\TR1_2_W0001_P0070_T0001_R1_P3_K1_Ch2-Ch1.zen
16540	2.386030e-03	3.468785e-03	2.891300e-03	20150716_gfpSORORINcd3_Prometa\MitoSys2\LSM\gfpSORORINc_Noc\DE_W0011_P0001\DE_2_W0011_P0001_T0004\TR1_W0001_P0070\TR1_2_W0001_P0070_T0001_R1_P3_K1_Ch2-Ch1.zen
17820	2.256463e-03	3.473379e-03	2.705700e-03	20150716_gfpSORORINcd3_Prometa\MitoSys2\LSM\gfpSORORINc_Noc\DE_W0011_P0001\DE_2_W0011_P0001_T0004\TR1_W0001_P0070\TR1_2_W0001_P0070_T0001_R1_P3_K1_Ch2-Ch1.zen
19100	2.330692e-03	3.778633e-03	2.542800e-03	20150716_gfpSORORINcd3_Prometa\MitoSys2\LSM\gfpSORORINc_Noc\DE_W0011_P0001\DE_2_W0011_P0001_T0004\TR1_W0001_P0070\TR1_2_W0001_P0070_T0001_R1_P3_K1_Ch2-Ch1.zen
20380	2.319728e-03	3.475714e-03	2.398700e-03	20150716_gfpSORORINcd3_Prometa\MitoSys2\LSM\gfpSORORINc_Noc\DE_W0011_P0001\DE_2_W0011_P0001_T0004\TR1_W0001_P0070\TR1_2_W0001_P0070_T0001_R1_P3_K1_Ch2-Ch1.zen
21660	2.100614e-03	3.690077e-03	2.270100e-03	20150716_gfpSORORINcd3_Prometa\MitoSys2\LSM\gfpSORORINc_Noc\DE_W0011_P0001\DE_2_W0011_P0001_T0004\TR1_W0001_P0070\TR1_2_W0001_P0070_T0001_R1_P3_K1_Ch2-Ch1.zen
22940	1.675717e-03	2.437231e-03	2.154700e-03	20150716_gfpSORORINcd3_Prometa\MitoSys2\LSM\gfpSORORINc_Noc\DE_W0011_P0001\DE_2_W0011_P0001_T0004\TR1_W0001_P0070\TR1_2_W0001_P0070_T0001_R1_P3_K1_Ch2-Ch1.zen
24220	2.025097e-03	2.859683e-03	2.050600e-03	20150716_gfpSORORINcd3_Prometa\MitoSys2\LSM\gfpSORORINc_Noc\DE_W0011_P0001\DE_2_W0011_P0001_T0004\TR1_W0001_P0070\TR1_2_W0001_P0070_T0001_R1_P3_K1_Ch2-Ch1.zen
25500	1.564299e-03	3.361680e-03	1.956200e-03	20150716_gfpSORORINcd3_Prometa\MitoSys2\LSM\gfpSORORINc_Noc\DE_W0011_P0001\DE_2_W0011_P0001_T0004\TR1_W0001_P0070\TR1_2_W0001_P0070_T0001_R1_P3_K1_Ch2-Ch1.zen
28060	2.405744e-03	2.852322e-03	1.791400e-03	20150716_gfpSORORINcd3_Prometa\MitoSys2\LSM\gfpSORORINc_Noc\DE_W0011_P0001\DE_2_W0011_P0001_T0004\TR1_W0001_P0070\TR1_2_W0001_P0070_T0001_R1_P3_K1_Ch2-Ch1.zen
30620	2.439959e-03	3.525659e-03	1.652300e-03	20150716_gfpSORORINcd3_Prometa\MitoSys2\LSM\gfpSORORINc_Noc\DE_W0011_P0001\DE_2_W0011_P0001_T0004\TR1_W0001_P0070\TR1_2_W0001_P0070_T0001_R1_P3_K1_Ch2-Ch1.zen
33180	2.671396e-03	3.197119e-03	1.533300e-03	20150716_gfpSORORINcd3_Prometa\MitoSys2\LSM\gfpSORORINc_Noc\DE_W0011_P0001\DE_2_W0011_P0001_T0004\TR1_W0001_P0070\TR1_2_W0001_P0070_T0001_R1_P3_K1_Ch2-Ch1.zen
35740	2.378155e-03	3.122445e-03	1.430400e-03	20150716_gfpSORORINcd3_Prometa\MitoSys2\LSM\gfpSORORINc_Noc\DE_W0011_P0001\DE_2_W0011_P0001_T0004\TR1_W0001_P0070\TR1_2_W0001_P0070_T0001_R1_P3_K1_Ch2-Ch1.zen
38300	1.717340e-03	2.267099e-03	1.340500e-03	20150716_gfpSORORINcd3_Prometa\MitoSys2\LSM\gfpSORORINc_Noc\DE_W0011_P0001\DE_2_W0011_P0001_T0004\TR1_W0001_P0070\TR1_2_W0001_P0070_T0001_R1_P3_K1_Ch2-Ch1.zen
40860	1.489161e-03	2.507505e-03	1.261200e-03	20150716_gfpSORORINcd3_Prometa\MitoSys2\LSM\gfpSORORINc_Noc\DE_W0011_P0001\DE_2_W0011_P0001_T0004\TR1_W0001_P0070\TR1_2_W0001_P0070_T0001_R1_P3_K1_Ch2-Ch1.zen
43420	1.295825e-03	3.112888e-03	1.190800e-03	20150716_gfpSORORINcd3_Prometa\MitoSys2\LSM\gfpSORORINc_Noc\DE_W0011_P0001\DE_2_W0011_P0001_T0004\TR1_W0001_P0070\TR1_2_W0001_P0070_T0001_R1_P3_K1_Ch2-Ch1.zen
45980	5.674605e-04	2.872488e-03	1.127800e-03	20150716_gfpSORORINcd3_Prometa\MitoSys2\LSM\gfpSORORINc_Noc\DE_W0011_P0001\DE_2_W0011_P0001_T0004\TR1_W0001_P0070\TR1_2_W0001_P0070_T0001_R1_P3_K1_Ch2-Ch1.zen
48540	9.787386e-04	2.546760e-03	1.071200e-03	20150716_gfpSORORINcd3_Prometa\MitoSys2\LSM\gfpSORORINc_Noc\DE_W0011_P0001\DE_2_W0011_P0001_T0004\TR1_W0001_P0070\TR1_2_W0001_P0070_T0001_R1_P3_K1_Ch2-Ch1.zen
51100	7.886628e-04	2.040920e-03	1.020000e-03	20150716_gfpSORORINcd3_Prometa\MitoSys2\LSM\gfpSORORINc_Noc\DE_W0011_P0001\DE_2_W0011_P0001_T0004\TR1_W0001_P0070\TR1_2_W0001_P0070_T0001_R1_P3_K1_Ch2-Ch1.zen
56220	8.992883e-04	3.026445e-03	9.310200e-04	20150716_gfpSORORINcd3_Prometa\MitoSys2\LSM\gfpSORORINc_Noc\DE_W0011_P0001\DE_2_W0011_P0001_T0004\TR1_W0001_P0070\TR1_2_W0001_P0070_T0001_R1_P3_K1_Ch2-Ch1.zen
61340	1.144766e-03	3.206452e-03	8.563000e-04	20150716_gfpSORORINcd3_Prometa\MitoSys2\LSM\gfpSORORINc_Noc\DE_W0011_P0001\DE_2_W0011_P0001_T0004\TR1_W0001_P0070\TR1_2_W0001_P0070_T0001_R1_P3_K1_Ch2-Ch1.zen
66460	6.666427e-04	2.991456e-03	7.926800e-04	20150716_gfpSORORINcd3_Prometa\MitoSys2\LSM\gfpSORORINc_Noc\DE_W0011_P0001\DE_2_W0011_P0001_T0004\TR1_W0001_P0070\TR1_2_W0001_P0070_T0001_R1_P3_K1_Ch2-Ch1.zen
71580	6.133233e-04	2.379503e-03	7.378500e-04	20150716_gfpSORORINcd3_Prometa\MitoSys2\LSM\gfpSORORINc_Noc\DE_W0011_P0001\DE_2_W0011_P0001_T0004\TR1_W0001_P0070\TR1_2_W0001_P0070_T0001_R1_P3_K1_Ch2-Ch1.zen
76700	8.064019e-04	2.879589e-03	6.901000e-04	20150716_gfpSORORINcd3_Prometa\MitoSys2\LSM\gfpSORORINc_Noc\DE_W0011_P0001\DE_2_W0011_P0001_T0004\TR1_W0001_P0070\TR1_2_W0001_P0070_T0001_R1_P3_K1_Ch2-Ch1.zen
81820	4.087447e-04	2.153470e-03	6.481400e-04	20150716_gfpSORORINcd3_Prometa\MitoSys2\LSM\gfpSORORINc_Noc\DE_W0011_P0001\DE_2_W0011_P0001_T0004\TR1_W0001_P0070\TR1_2_W0001_P0070_T0001_R1_P3_K1_Ch2-Ch1.zen
86940	-8.675989e-04	2.204472e-03	6.109700e-04	20150716_gfpSORORINcd3_Prometa\MitoSys2\LSM\gfpSORORINc_Noc\DE_W0011_P0001\DE_2_W0011_P0001_T0004\TR1_W0001_P0070\TR1_2_W0001_P0070_T0001_R1_P3_K1_Ch2-Ch1.zen
92060	-4.757146e-05	2.669760e-03	5.778300e-04	20150716_gfpSORORINcd3_Prometa\MitoSys2\LSM\gfpSORORINc_Noc\DE_W0011_P0001\DE_2_W0011_P0001_T0004\TR1_W0001_P0070\TR1_2_W0001_P0070_T0001_R1_P3_K1_Ch2-Ch1.zen
97180	1.221823e-04	2.617784e-03	5.480800e-04	20150716_gfpSORORINcd3_Prometa\MitoSys2\LSM\gfpSORORINc_Noc\DE_W0011_P0001\DE_2_W0011_P0001_T0004\TR1_W0001_P0070\TR1_2_W0001_P0070_T0001_R1_P3_K1_Ch2-Ch1.zen
102300	-7.411050e-05	2.615961e-03	5.212300e-04	20150716_gfpSORORINcd3_Prometa\MitoSys2\LSM\gfpSORORINc_Noc\DE_W0011_P0001\DE_2_W0011_P0001_T0004\TR1_W0001_P0070\TR1_2_W0001_P0070_T0001_R1_P3_K1_Ch2-Ch1.zen
112540	8.333377e-04	1.505497e-03	4.746800e-04	20150716_gfpSORORINcd3_Prometa\MitoSys2\LSM\gfpSORORINc_Noc\DE_W0011_P0001\DE_2_W0011_P0001_T0004\TR1_W0001_P0070\TR1_2_W0001_P0070_T0001_R1_P3_K1_Ch2-Ch1.zen
122780	9.328596e-04	1.917886e-03	4.357200e-04	20150716_gfpSORORINcd3_Prometa\MitoSys2\LSM\gfpSORORINc_Noc\DE_W0011_P0001\DE_2_W0011_P0001_T0004\TR1_W0001_P0070\TR1_2_W0001_P0070_T0001_R1_P3_K1_Ch2-Ch1.zen
133020	5.385798e-04	2.377383e-03	4.026200e-04	20150716_gfpSORORINcd3_Prometa\MitoSys2\LSM\gfpSORORINc_Noc\DE_W0011_P0001\DE_2_W0011_P0001_T0004\TR1_W0001_P0070\TR1_2_W0001_P0070_T0001_R1_P3_K1_Ch2-Ch1.zen
143260	1.041019e-03	1.985817e-03	3.741700e-04	20150716_gfpSORORINcd3_Prometa\MitoSys2\LSM\gfpSORORINc_Noc\DE_W0011_P0001\DE_2_W0011_P0001_T0004\TR1_W0001_P0070\TR1_2_W0001_P0070_T0001_R1_P3_K1_Ch2-Ch1.zen
153500	6.807550e-04	2.551721e-03	3.494300e-04	20150716_gfpSORORINcd3_Prometa\MitoSys2\LSM\gfpSORORINc_Noc\DE_W0011_P0001\DE_2_W0011_P0001_T0004\TR1_W0001_P0070\TR1_2_W0001_P0070_T0001_R1_P3_K1_Ch2-Ch1.zen
163740	2.186266e-04	2.900400e-03	3.277300e-04	20150716_gfpSORORINcd3_Prometa\MitoSys2\LSM\gfpSORORINc_Noc\DE_W0011_P0001\DE_2_W0011_P0001_T0004\TR1_W0001_P0070\TR1_2_W0001_P0070_T0001_R1_P3_K1_Ch2-Ch1.zen
173980	5.520651e-04	2.508479e-03	3.085300e-04	20150716_gfpSORORINcd3_Prometa\MitoSys2\LSM\gfpSORORINc_Noc\DE_W0011_P0001\DE_2_W0011_P0001_T0004\TR1_W0001_P0070\TR1_2_W0001_P0070_T0001_R1_P3_K1_Ch2-Ch1.zen
184220	8.239799e-04	2.462229e-03	2.914300e-04	20150716_gfpSORORINcd3_Prometa\MitoSys2\LSM\gfpSORORINc_Noc\DE_W0011_P0001\DE_2_W0011_P0001_T0004\TR1_W0001_P0070\TR1_2_W0001_P0070_T0001_R1_P3_K1_Ch2-Ch1.zen
194460	2.511667e-04	1.789437e-03	2.761000e-04	20150716_gfpSORORINcd3_Prometa\MitoSys2\LSM\gfpSORORINc_Noc\DE_W0011_P0001\DE_2_W0011_P0001_T0004\TR1_W0001_P0070\TR1_2_W0001_P0070_T0001_R1_P3_K1_Ch2-Ch1.zen
204700	3.698612e-04	1.939629e-03	2.622800e-04	20150716_gfpSORORINcd3_Prometa\MitoSys2\LSM\gfpSORORINc_Noc\DE_W0011_P0001\DE_2_W0011_P0001_T0004\TR1_W0001_P0070\TR1_2_W0001_P0070_T0001_R1_P3_K1_Ch2-Ch1.zen
225180	5.706873e-04	2.488638e-03	2.383600e-04	20150716_gfpSORORINcd3_Prometa\MitoSys2\LSM\gfpSORORINc_Noc\DE_W0011_P0001\DE_2_W0011_P0001_T0004\TR1_W0001_P0070\TR1_2_W0001_P0070_T0001_R1_P3_K1_Ch2-Ch1.zen
245660	5.185783e-04	2.167637e-03	2.183600e-04	20150716_gfpSORORINcd3_Prometa\MitoSys2\LSM\gfpSORORINc_Noc\DE_W0011_P0001\DE_2_W0011_P0001_T0004\TR1_W0001_P0070\TR1_2_W0001_P0070_T0001_R1_P3_K1_Ch2-Ch1.zen
266140	4.160465e-04	2.011463e-03	2.014000e-04	20150716_gfpSORORINcd3_Prometa\MitoSys2\LSM\gfpSORORINc_Noc\DE_W0011_P0001\DE_2_W0011_P0001_T0004\TR1_W0001_P0070\TR1_2_W0001_P0070_T0001_R1_P3_K1_Ch2-Ch1.zen
286620	9.775609e-05	1.907976e-03	1.868300e-04	20150716_gfpSORORINcd3_Prometa\MitoSys2\LSM\gfpSORORINc_Noc\DE_W0011_P0001\DE_2_W0011_P0001_T0004\TR1_W0001_P0070\TR1_2_W0001_P0070_T0001_R1_P3_K1_Ch2-Ch1.zen
307100	9.697163e-05	1.674626e-03	1.741900e-04	20150716_gfpSORORINcd3_Prometa\MitoSys2\LSM\gfpSORORINc_Noc\DE_W0011_P0001\DE_2_W0011_P0001_T0004\TR1_W0001_P0070\TR1_2_W0001_P0070_T0001_R1_P3_K1_Ch2-Ch1.zen
327580	6.710384e-04	1.993784e-03	1.631000e-04	20150716_gfpSORORINcd3_Prometa\MitoSys2\LSM\gfpSORORINc_Noc\DE_W0011_P0001\DE_2_W0011_P0001_T0004\TR1_W0001_P0070\TR1_2_W0001_P0070_T0001_R1_P3_K1_Ch2-Ch1.zen
348060	2.529253e-04	1.700248e-03	1.533100e-04	20150716_gfpSORORINcd3_Prometa\MitoSys2\LSM\gfpSORORINc_Noc\DE_W0011_P0001\DE_2_W0011_P0001_T0004\TR1_W0001_P0070\TR1_2_W0001_P0070_T0001_R1_P3_K1_Ch2-Ch1.zen
368540	9.751911e-04	1.854477e-03	1.446000e-04	20150716_gfpSORORINcd3_Prometa\MitoSys2\LSM\gfpSORORINc_Noc\DE_W0011_P0001\DE_2_W0011_P0001_T0004\TR1_W0001_P0070\TR1_2_W0001_P0070_T0001_R1_P3_K1_Ch2-Ch1.zen
389020	-8.554001e-05	2.259843e-03	1.367900e-04	20150716_gfpSORORINcd3_Prometa\MitoSys2\LSM\gfpSORORINc_Noc\DE_W0011_P0001\DE_2_W0011_P0001_T0004\TR1_W0001_P0070\TR1_2_W0001_P0070_T0001_R1_P3_K1_Ch2-Ch1.zen
409500	-7.981371e-05	1.572024e-03	1.297600e-04	20150716_gfpSORORINcd3_Prometa\MitoSys2\LSM\gfpSORORINc_Noc\DE_W0011_P0001\DE_2_W0011_P0001_T0004\TR1_W0001_P0070\TR1_2_W0001_P0070_T0001_R1_P3_K1_Ch2-Ch1.zen
450460	3.398811e-04	1.483517e-03	1.176000e-04	20150716_gfpSORORINcd3_Prometa\MitoSys2\LSM\gfpSORORINc_Noc\DE_W0011_P0001\DE_2_W0011_P0001_T0004\TR1_W0001_P0070\TR1_2_W0001_P0070_T0001_R1_P3_K1_Ch2-Ch1.zen
491420	3.915704e-04	1.695712e-03	1.074600e-04	20150716_gfpSORORINcd3_Prometa\MitoSys2\LSM\gfpSORORINc_Noc\DE_W0011_P0001\DE_2_W0011_P0001_T0004\TR1_W0001_P0070\TR1_2_W0001_P0070_T0001_R1_P3_K1_Ch2-Ch1.zen
532380	-3.631041e-05	1.996533e-03	9.887700e-05	20150716_gfpSORORINcd3_Prometa\MitoSys2\LSM\gfpSORORINc_Noc\DE_W0011_P0001\DE_2_W0011_P0001_T0004\TR1_W0001_P0070\TR1_2_W0001_P0070_T0001_R1_P3_K1_Ch2-Ch1.zen
573340	-3.958891e-04	2.280655e-03	9.151400e-05	20150716_gfpSORORINcd3_Prometa\MitoSys2\LSM\gfpSORORINc_Noc\DE_W0011_P0001\DE_2_W0011_P0001_T0004\TR1_W0001_P0070\TR1_2_W0001_P0070_T0001_R1_P3_K1_Ch2-Ch1.zen
614300	-2.557612e-04	1.867515e-03	8.513300e-05	20150716_gfpSORORINcd3_Prometa\MitoSys2\LSM\gfpSORORINc_Noc\DE_W0011_P0001\DE_2_W0011_P0001_T0004\TR1_W0001_P0070\TR1_2_W0001_P0070_T0001_R1_P3_K1_Ch2-Ch1.zen
655260	-1.419575e-04	1.595964e-03	7.954900e-05	20150716_gfpSORORINcd3_Prometa\MitoSys2\LSM\gfpSORORINc_Noc\DE_W0011_P0001\DE_2_W0011_P0001_T0004\TR1_W0001_P0070\TR1_2_W0001_P0070_T0001_R1_P3_K1_Ch2-Ch1.zen
696220	1.958428e-04	1.467966e-03	7.462400e-05	20150716_gfpSORORINcd3_Prometa\MitoSys2\LSM\gfpSORORINc_Noc\DE_W0011_P0001\DE_2_W0011_P0001_T0004\TR1_W0001_P0070\TR1_2_W0001_P0070_T0001_R1_P3_K1_Ch2-Ch1.zen
737180	3.864864e-04	1.831579e-03	7.024800e-05	20150716_gfpSORORINcd3_Prometa\MitoSys2\LSM\gfpSORORINc_Noc\DE_W0011_P0001\DE_2_W0011_P0001_T0004\TR1_W0001_P0070\TR1_2_W0001_P0070_T0001_R1_P3_K1_Ch2-Ch1.zen
778140	5.098425e-05	1.691257e-03	6.633400e-05	20150716_gfpSORORINcd3_Prometa\MitoSys2\LSM\gfpSORORINc_Noc\DE_W0011_P0001\DE_2_W0011_P0001_T0004\TR1_W0001_P0070\TR1_2_W0001_P0070_T0001_R1_P3_K1_Ch2-Ch1.zen
819100	-4.233939e-04	1.696534e-03	6.281500e-05	20150716_gfpSORORINcd3_Prometa\MitoSys2\LSM\gfpSORORINc_Noc\DE_W0011_P0001\DE_2_W0011_P0001_T0004\TR1_W0001_P0070\TR1_2_W0001_P0070_T0001_R1_P3_K1_Ch2-Ch1.zen
901020	8.216625e-05	1.446636e-03	5.674200e-05	20150716_gfpSORORINcd3_Prometa\MitoSys2\LSM\gfpSORORINc_Noc\DE_W0011_P0001\DE_2_W0011_P0001_T0004\TR1_W0001_P0070\TR1_2_W0001_P0070_T0001_R1_P3_K1_Ch2-Ch1.zen
982940	3.183933e-04	1.229237e-03	5.169100e-05	20150716_gfpSORORINcd3_Prometa\MitoSys2\LSM\gfpSORORINc_Noc\DE_W0011_P0001\DE_2_W0011_P0001_T0004\TR1_W0001_P0070\TR1_2_W0001_P0070_T0001_R1_P3_K1_Ch2-Ch1.zen
1064860	-7.212792e-04	1.482423e-03	4.742600e-05	20150716_gfpSORORINcd3_Prometa\MitoSys2\LSM\gfpSORORINc_Noc\DE_W0011_P0001\DE_2_W0011_P0001_T0004\TR1_W0001_P0070\TR1_2_W0001_P0070_T0001_R1_P3_K1_Ch2-Ch1.zen
1146780	-1.663700e-04	1.279009e-03	4.377800e-05	20150716_gfpSORORINcd3_Prometa\MitoSys2\LSM\gfpSORORINc_Noc\DE_W0011_P0001\DE_2_W0011_P0001_T0004\TR1_W0001_P0070\TR1_2_W0001_P0070_T0001_R1_P3_K1_Ch2-Ch1.zen
1228700	3.727987e-05	1.622108e-03	4.062500e-05	20150716_gfpSORORINcd3_Prometa\MitoSys2\LSM\gfpSORORINc_Noc\DE_W0011_P0001\DE_2_W0011_P0001_T0004\TR1_W0001_P0070\TR1_2_W0001_P0070_T0001_R1_P3_K1_Ch2-Ch1.zen
1310620	-4.689691e-04	1.335394e-03	3.787200e-05	20150716_gfpSORORINcd3_Prometa\MitoSys2\LSM\gfpSORORINc_Noc\DE_W0011_P0001\DE_2_W0011_P0001_T0004\TR1_W0001_P0070\TR1_2_W0001_P0070_T0001_R1_P3_K1_Ch2-Ch1.zen
1392540	1.102051e-05	1.101377e-03	3.545000e-05	20150716_gfpSORORINcd3_Prometa\MitoSys2\LSM\gfpSORORINc_Noc\DE_W0011_P0001\DE_2_W0011_P0001_T0004\TR1_W0001_P0070\TR1_2_W0001_P0070_T0001_R1_P3_K1_Ch2-Ch1.zen
1474460	1.321139e-04	1.354975e-03	3.330300e-05	20150716_gfpSORORINcd3_Prometa\MitoSys2\LSM\gfpSORORINc_Noc\DE_W0011_P0001\DE_2_W0011_P0001_T0004\TR1_W0001_P0070\TR1_2_W0001_P0070_T0001_R1_P3_K1_Ch2-Ch1.zen
1556380	-1.396761e-04	1.129456e-03	3.138700e-05	20150716_gfpSORORINcd3_Prometa\MitoSys2\LSM\gfpSORORINc_Noc\DE_W0011_P0001\DE_2_W0011_P0001_T0004\TR1_W0001_P0070\TR1_2_W0001_P0070_T0001_R1_P3_K1_Ch2-Ch1.zen
10	8.341778e-02	1.870061e-02	7.678200e-02	20150716_gfpSORORINcd3_Prometa\MitoSys2\LSM\gfpSORORINc_Noc\DE_W0011_P0001\DE_2_W0011_P0001_T0004\TR1_W0001_P0070\TR1_2_W0001_P0070_T0001_R1_P4_K1_Ch2-Ch1.zen
20	6.784626e-02	2.053398e-02	7.491300e-02	20150716_gfpSORORINcd3_Prometa\MitoSys2\LSM\gfpSORORINc_Noc\DE_W0011_P0001\DE_2_W0011_P0001_T0004\TR1_W0001_P0070\TR1_2_W0001_P0070_T0001_R1_P4_K1_Ch2-Ch1.zen
30	7.839081e-02	1.840634e-02	7.312100e-02	20150716_gfpSORORINcd3_Prometa\MitoSys2\LSM\gfpSORORINc_Noc\DE_W0011_P0001\DE_2_W0011_P0001_T0004\TR1_W0001_P0070\TR1_2_W0001_P0070_T0001_R1_P4_K1_Ch2-Ch1.zen
40	7.168012e-02	2.038264e-02	7.141800e-02	20150716_gfpSORORINcd3_Prometa\MitoSys2\LSM\gfpSORORINc_Noc\DE_W0011_P0001\DE_2_W0011_P0001_T0004\TR1_W0001_P0070\TR1_2_W0001_P0070_T0001_R1_P4_K1_Ch2-Ch1.zen
50	6.589568e-02	2.554281e-02	6.980500e-02	20150716_gfpSORORINcd3_Prometa\MitoSys2\LSM\gfpSORORINc_Noc\DE_W0011_P0001\DE_2_W0011_P0001_T0004\TR1_W0001_P0070\TR1_2_W0001_P0070_T0001_R1_P4_K1_Ch2-Ch1.zen
60	6.427913e-02	1.830404e-02	6.827800e-02	20150716_gfpSORORINcd3_Prometa\MitoSys2\LSM\gfpSORORINc_Noc\DE_W0011_P0001\DE_2_W0011_P0001_T0004\TR1_W0001_P0070\TR1_2_W0001_P0070_T0001_R1_P4_K1_Ch2-Ch1.zen
70	7.056884e-02	1.972050e-02	6.683500e-02	20150716_gfpSORORINcd3_Prometa\MitoSys2\LSM\gfpSORORINc_Noc\DE_W0011_P0001\DE_2_W0011_P0001_T0004\TR1_W0001_P0070\TR1_2_W0001_P0070_T0001_R1_P4_K1_Ch2-Ch1.zen
80	6.178740e-02	1.878794e-02	6.546900e-02	20150716_gfpSORORINcd3_Prometa\MitoSys2\LSM\gfpSORORINc_Noc\DE_W0011_P0001\DE_2_W0011_P0001_T0004\TR1_W0001_P0070\TR1_2_W0001_P0070_T0001_R1_P4_K1_Ch2-Ch1.zen
90	6.282647e-02	1.868636e-02	6.417500e-02	20150716_gfpSORORINcd3_Prometa\MitoSys2\LSM\gfpSORORINc_Noc\DE_W0011_P0001\DE_2_W0011_P0001_T0004\TR1_W0001_P0070\TR1_2_W0001_P0070_T0001_R1_P4_K1_Ch2-Ch1.zen
100	6.447926e-02	1.758748e-02	6.294800e-02	20150716_gfpSORORINcd3_Prometa\MitoSys2\LSM\gfpSORORINc_Noc\DE_W0011_P0001\DE_2_W0011_P0001_T0004\TR1_W0001_P0070\TR1_2_W0001_P0070_T0001_R1_P4_K1_Ch2-Ch1.zen
120	5.793069e-02	1.378171e-02	6.067500e-02	20150716_gfpSORORINcd3_Prometa\MitoSys2\LSM\gfpSORORINc_Noc\DE_W0011_P0001\DE_2_W0011_P0001_T0004\TR1_W0001_P0070\TR1_2_W0001_P0070_T0001_R1_P4_K1_Ch2-Ch1.zen
140	6.130687e-02	1.470063e-02	5.861300e-02	20150716_gfpSORORINcd3_Prometa\MitoSys2\LSM\gfpSORORINc_Noc\DE_W0011_P0001\DE_2_W0011_P0001_T0004\TR1_W0001_P0070\TR1_2_W0001_P0070_T0001_R1_P4_K1_Ch2-Ch1.zen
160	5.371356e-02	1.289381e-02	5.673300e-02	20150716_gfpSORORINcd3_Prometa\MitoSys2\LSM\gfpSORORINc_Noc\DE_W0011_P0001\DE_2_W0011_P0001_T0004\TR1_W0001_P0070\TR1_2_W0001_P0070_T0001_R1_P4_K1_Ch2-Ch1.zen
180	5.588393e-02	1.481630e-02	5.500800e-02	20150716_gfpSORORINcd3_Prometa\MitoSys2\LSM\gfpSORORINc_Noc\DE_W0011_P0001\DE_2_W0011_P0001_T0004\TR1_W0001_P0070\TR1_2_W0001_P0070_T0001_R1_P4_K1_Ch2-Ch1.zen
200	5.555100e-02	1.559228e-02	5.341700e-02	20150716_gfpSORORINcd3_Prometa\MitoSys2\LSM\gfpSORORINc_Noc\DE_W0011_P0001\DE_2_W0011_P0001_T0004\TR1_W0001_P0070\TR1_2_W0001_P0070_T0001_R1_P4_K1_Ch2-Ch1.zen
220	4.749903e-02	1.470045e-02	5.194000e-02	20150716_gfpSORORINcd3_Prometa\MitoSys2\LSM\gfpSORORINc_Noc\DE_W0011_P0001\DE_2_W0011_P0001_T0004\TR1_W0001_P0070\TR1_2_W0001_P0070_T0001_R1_P4_K1_Ch2-Ch1.zen
240	5.726865e-02	1.755759e-02	5.056300e-02	20150716_gfpSORORINcd3_Prometa\MitoSys2\LSM\gfpSORORINc_Noc\DE_W0011_P0001\DE_2_W0011_P0001_T0004\TR1_W0001_P0070\TR1_2_W0001_P0070_T0001_R1_P4_K1_Ch2-Ch1.zen
260	4.761992e-02	1.400852e-02	4.927400e-02	20150716_gfpSORORINcd3_Prometa\MitoSys2\LSM\gfpSORORINc_Noc\DE_W0011_P0001\DE_2_W0011_P0001_T0004\TR1_W0001_P0070\TR1_2_W0001_P0070_T0001_R1_P4_K1_Ch2-Ch1.zen
280	5.137881e-02	1.736711e-02	4.806200e-02	20150716_gfpSORORINcd3_Prometa\MitoSys2\LSM\gfpSORORINc_Noc\DE_W0011_P0001\DE_2_W0011_P0001_T0004\TR1_W0001_P0070\TR1_2_W0001_P0070_T0001_R1_P4_K1_Ch2-Ch1.zen
300	5.034722e-02	1.261365e-02	4.691900e-02	20150716_gfpSORORINcd3_Prometa\MitoSys2\LSM\gfpSORORINc_Noc\DE_W0011_P0001\DE_2_W0011_P0001_T0004\TR1_W0001_P0070\TR1_2_W0001_P0070_T0001_R1_P4_K1_Ch2-Ch1.zen
340	4.597900e-02	1.358856e-02	4.481100e-02	20150716_gfpSORORINcd3_Prometa\MitoSys2\LSM\gfpSORORINc_Noc\DE_W0011_P0001\DE_2_W0011_P0001_T0004\TR1_W0001_P0070\TR1_2_W0001_P0070_T0001_R1_P4_K1_Ch2-Ch1.zen
380	3.999721e-02	1.205239e-02	4.290400e-02	20150716_gfpSORORINcd3_Prometa\MitoSys2\LSM\gfpSORORINc_Noc\DE_W0011_P0001\DE_2_W0011_P0001_T0004\TR1_W0001_P0070\TR1_2_W0001_P0070_T0001_R1_P4_K1_Ch2-Ch1.zen
420	3.951115e-02	8.518829e-03	4.116400e-02	20150716_gfpSORORINcd3_Prometa\MitoSys2\LSM\gfpSORORINc_Noc\DE_W0011_P0001\DE_2_W0011_P0001_T0004\TR1_W0001_P0070\TR1_2_W0001_P0070_T0001_R1_P4_K1_Ch2-Ch1.zen
460	4.222609e-02	1.137188e-02	3.956700e-02	20150716_gfpSORORINcd3_Prometa\MitoSys2\LSM\gfpSORORINc_Noc\DE_W0011_P0001\DE_2_W0011_P0001_T0004\TR1_W0001_P0070\TR1_2_W0001_P0070_T0001_R1_P4_K1_Ch2-Ch1.zen
500	3.722623e-02	1.243000e-02	3.809500e-02	20150716_gfpSORORINcd3_Prometa\MitoSys2\LSM\gfpSORORINc_Noc\DE_W0011_P0001\DE_2_W0011_P0001_T0004\TR1_W0001_P0070\TR1_2_W0001_P0070_T0001_R1_P4_K1_Ch2-Ch1.zen
540	3.980433e-02	9.906475e-03	3.673100e-02	20150716_gfpSORORINcd3_Prometa\MitoSys2\LSM\gfpSORORINc_Noc\DE_W0011_P0001\DE_2_W0011_P0001_T0004\TR1_W0001_P0070\TR1_2_W0001_P0070_T0001_R1_P4_K1_Ch2-Ch1.zen
580	3.205885e-02	1.214629e-02	3.546400e-02	20150716_gfpSORORINcd3_Prometa\MitoSys2\LSM\gfpSORORINc_Noc\DE_W0011_P0001\DE_2_W0011_P0001_T0004\TR1_W0001_P0070\TR1_2_W0001_P0070_T0001_R1_P4_K1_Ch2-Ch1.zen
620	3.410193e-02	1.240512e-02	3.428400e-02	20150716_gfpSORORINcd3_Prometa\MitoSys2\LSM\gfpSORORINc_Noc\DE_W0011_P0001\DE_2_W0011_P0001_T0004\TR1_W0001_P0070\TR1_2_W0001_P0070_T0001_R1_P4_K1_Ch2-Ch1.zen
660	3.534513e-02	1.074069e-02	3.318100e-02	20150716_gfpSORORINcd3_Prometa\MitoSys2\LSM\gfpSORORINc_Noc\DE_W0011_P0001\DE_2_W0011_P0001_T0004\TR1_W0001_P0070\TR1_2_W0001_P0070_T0001_R1_P4_K1_Ch2-Ch1.zen
700	3.005719e-02	7.365258e-03	3.214900e-02	20150716_gfpSORORINcd3_Prometa\MitoSys2\LSM\gfpSORORINc_Noc\DE_W0011_P0001\DE_2_W0011_P0001_T0004\TR1_W0001_P0070\TR1_2_W0001_P0070_T0001_R1_P4_K1_Ch2-Ch1.zen
780	3.008452e-02	9.732719e-03	3.027200e-02	20150716_gfpSORORINcd3_Prometa\MitoSys2\LSM\gfpSORORINc_Noc\DE_W0011_P0001\DE_2_W0011_P0001_T0004\TR1_W0001_P0070\TR1_2_W0001_P0070_T0001_R1_P4_K1_Ch2-Ch1.zen
860	2.718227e-02	8.926987e-03	2.861000e-02	20150716_gfpSORORINcd3_Prometa\MitoSys2\LSM\gfpSORORINc_Noc\DE_W0011_P0001\DE_2_W0011_P0001_T0004\TR1_W0001_P0070\TR1_2_W0001_P0070_T0001_R1_P4_K1_Ch2-Ch1.zen
940	2.820638e-02	8.137425e-03	2.712900e-02	20150716_gfpSORORINcd3_Prometa\MitoSys2\LSM\gfpSORORINc_Noc\DE_W0011_P0001\DE_2_W0011_P0001_T0004\TR1_W0001_P0070\TR1_2_W0001_P0070_T0001_R1_P4_K1_Ch2-Ch1.zen
1020	2.549898e-02	7.680916e-03	2.580200e-02	20150716_gfpSORORINcd3_Prometa\MitoSys2\LSM\gfpSORORINc_Noc\DE_W0011_P0001\DE_2_W0011_P0001_T0004\TR1_W0001_P0070\TR1_2_W0001_P0070_T0001_R1_P4_K1_Ch2-Ch1.zen
1100	2.394331e-02	1.028037e-02	2.460700e-02	20150716_gfpSORORINcd3_Prometa\MitoSys2\LSM\gfpSORORINc_Noc\DE_W0011_P0001\DE_2_W0011_P0001_T0004\TR1_W0001_P0070\TR1_2_W0001_P0070_T0001_R1_P4_K1_Ch2-Ch1.zen
1180	2.185794e-02	1.141089e-02	2.352500e-02	20150716_gfpSORORINcd3_Prometa\MitoSys2\LSM\gfpSORORINc_Noc\DE_W0011_P0001\DE_2_W0011_P0001_T0004\TR1_W0001_P0070\TR1_2_W0001_P0070_T0001_R1_P4_K1_Ch2-Ch1.zen
1260	2.054728e-02	9.706186e-03	2.254200e-02	20150716_gfpSORORINcd3_Prometa\MitoSys2\LSM\gfpSORORINc_Noc\DE_W0011_P0001\DE_2_W0011_P0001_T0004\TR1_W0001_P0070\TR1_2_W0001_P0070_T0001_R1_P4_K1_Ch2-Ch1.zen
1340	2.297491e-02	7.739306e-03	2.164400e-02	20150716_gfpSORORINcd3_Prometa\MitoSys2\LSM\gfpSORORINc_Noc\DE_W0011_P0001\DE_2_W0011_P0001_T0004\TR1_W0001_P0070\TR1_2_W0001_P0070_T0001_R1_P4_K1_Ch2-Ch1.zen
1420	1.959339e-02	7.752474e-03	2.082200e-02	20150716_gfpSORORINcd3_Prometa\MitoSys2\LSM\gfpSORORINc_Noc\DE_W0011_P0001\DE_2_W0011_P0001_T0004\TR1_W0001_P0070\TR1_2_W0001_P0070_T0001_R1_P4_K1_Ch2-Ch1.zen
1500	1.890205e-02	5.419575e-03	2.006500e-02	20150716_gfpSORORINcd3_Prometa\MitoSys2\LSM\gfpSORORINc_Noc\DE_W0011_P0001\DE_2_W0011_P0001_T0004\TR1_W0001_P0070\TR1_2_W0001_P0070_T0001_R1_P4_K1_Ch2-Ch1.zen
1660	1.839851e-02	8.607680e-03	1.872000e-02	20150716_gfpSORORINcd3_Prometa\MitoSys2\LSM\gfpSORORINc_Noc\DE_W0011_P0001\DE_2_W0011_P0001_T0004\TR1_W0001_P0070\TR1_2_W0001_P0070_T0001_R1_P4_K1_Ch2-Ch1.zen
1820	1.824991e-02	5.192053e-03	1.756100e-02	20150716_gfpSORORINcd3_Prometa\MitoSys2\LSM\gfpSORORINc_Noc\DE_W0011_P0001\DE_2_W0011_P0001_T0004\TR1_W0001_P0070\TR1_2_W0001_P0070_T0001_R1_P4_K1_Ch2-Ch1.zen
1980	1.627482e-02	6.956202e-03	1.655100e-02	20150716_gfpSORORINcd3_Prometa\MitoSys2\LSM\gfpSORORINc_Noc\DE_W0011_P0001\DE_2_W0011_P0001_T0004\TR1_W0001_P0070\TR1_2_W0001_P0070_T0001_R1_P4_K1_Ch2-Ch1.zen
2140	1.441977e-02	6.324531e-03	1.566200e-02	20150716_gfpSORORINcd3_Prometa\MitoSys2\LSM\gfpSORORINc_Noc\DE_W0011_P0001\DE_2_W0011_P0001_T0004\TR1_W0001_P0070\TR1_2_W0001_P0070_T0001_R1_P4_K1_Ch2-Ch1.zen
2300	1.490780e-02	7.603456e-03	1.487400e-02	20150716_gfpSORORINcd3_Prometa\MitoSys2\LSM\gfpSORORINc_Noc\DE_W0011_P0001\DE_2_W0011_P0001_T0004\TR1_W0001_P0070\TR1_2_W0001_P0070_T0001_R1_P4_K1_Ch2-Ch1.zen
2460	1.620889e-02	6.777502e-03	1.416900e-02	20150716_gfpSORORINcd3_Prometa\MitoSys2\LSM\gfpSORORINc_Noc\DE_W0011_P0001\DE_2_W0011_P0001_T0004\TR1_W0001_P0070\TR1_2_W0001_P0070_T0001_R1_P4_K1_Ch2-Ch1.zen
2620	1.360091e-02	7.795171e-03	1.353500e-02	20150716_gfpSORORINcd3_Prometa\MitoSys2\LSM\gfpSORORINc_Noc\DE_W0011_P0001\DE_2_W0011_P0001_T0004\TR1_W0001_P0070\TR1_2_W0001_P0070_T0001_R1_P4_K1_Ch2-Ch1.zen
2780	1.412833e-02	7.508882e-03	1.296100e-02	20150716_gfpSORORINcd3_Prometa\MitoSys2\LSM\gfpSORORINc_Noc\DE_W0011_P0001\DE_2_W0011_P0001_T0004\TR1_W0001_P0070\TR1_2_W0001_P0070_T0001_R1_P4_K1_Ch2-Ch1.zen
2940	1.498681e-02	5.999215e-03	1.243800e-02	20150716_gfpSORORINcd3_Prometa\MitoSys2\LSM\gfpSORORINc_Noc\DE_W0011_P0001\DE_2_W0011_P0001_T0004\TR1_W0001_P0070\TR1_2_W0001_P0070_T0001_R1_P4_K1_Ch2-Ch1.zen
3100	1.334791e-02	4.893164e-03	1.196000e-02	20150716_gfpSORORINcd3_Prometa\MitoSys2\LSM\gfpSORORINc_Noc\DE_W0011_P0001\DE_2_W0011_P0001_T0004\TR1_W0001_P0070\TR1_2_W0001_P0070_T0001_R1_P4_K1_Ch2-Ch1.zen
3420	1.118126e-02	5.164108e-03	1.111400e-02	20150716_gfpSORORINcd3_Prometa\MitoSys2\LSM\gfpSORORINc_Noc\DE_W0011_P0001\DE_2_W0011_P0001_T0004\TR1_W0001_P0070\TR1_2_W0001_P0070_T0001_R1_P4_K1_Ch2-Ch1.zen
3740	1.104117e-02	5.065301e-03	1.039000e-02	20150716_gfpSORORINcd3_Prometa\MitoSys2\LSM\gfpSORORINc_Noc\DE_W0011_P0001\DE_2_W0011_P0001_T0004\TR1_W0001_P0070\TR1_2_W0001_P0070_T0001_R1_P4_K1_Ch2-Ch1.zen
4060	1.043253e-02	4.830387e-03	9.760100e-03	20150716_gfpSORORINcd3_Prometa\MitoSys2\LSM\gfpSORORINc_Noc\DE_W0011_P0001\DE_2_W0011_P0001_T0004\TR1_W0001_P0070\TR1_2_W0001_P0070_T0001_R1_P4_K1_Ch2-Ch1.zen
4380	9.993803e-03	3.952096e-03	9.206900e-03	20150716_gfpSORORINcd3_Prometa\MitoSys2\LSM\gfpSORORINc_Noc\DE_W0011_P0001\DE_2_W0011_P0001_T0004\TR1_W0001_P0070\TR1_2_W0001_P0070_T0001_R1_P4_K1_Ch2-Ch1.zen
4700	8.710364e-03	5.428751e-03	8.716300e-03	20150716_gfpSORORINcd3_Prometa\MitoSys2\LSM\gfpSORORINc_Noc\DE_W0011_P0001\DE_2_W0011_P0001_T0004\TR1_W0001_P0070\TR1_2_W0001_P0070_T0001_R1_P4_K1_Ch2-Ch1.zen
5020	7.602076e-03	5.669016e-03	8.277600e-03	20150716_gfpSORORINcd3_Prometa\MitoSys2\LSM\gfpSORORINc_Noc\DE_W0011_P0001\DE_2_W0011_P0001_T0004\TR1_W0001_P0070\TR1_2_W0001_P0070_T0001_R1_P4_K1_Ch2-Ch1.zen
5340	7.754211e-03	4.419573e-03	7.882600e-03	20150716_gfpSORORINcd3_Prometa\MitoSys2\LSM\gfpSORORINc_Noc\DE_W0011_P0001\DE_2_W0011_P0001_T0004\TR1_W0001_P0070\TR1_2_W0001_P0070_T0001_R1_P4_K1_Ch2-Ch1.zen
5660	6.984528e-03	5.954807e-03	7.524500e-03	20150716_gfpSORORINcd3_Prometa\MitoSys2\LSM\gfpSORORINc_Noc\DE_W0011_P0001\DE_2_W0011_P0001_T0004\TR1_W0001_P0070\TR1_2_W0001_P0070_T0001_R1_P4_K1_Ch2-Ch1.zen
5980	7.314189e-03	6.823247e-03	7.198300e-03	20150716_gfpSORORINcd3_Prometa\MitoSys2\LSM\gfpSORORINc_Noc\DE_W0011_P0001\DE_2_W0011_P0001_T0004\TR1_W0001_P0070\TR1_2_W0001_P0070_T0001_R1_P4_K1_Ch2-Ch1.zen
6300	7.324833e-03	4.294196e-03	6.899500e-03	20150716_gfpSORORINcd3_Prometa\MitoSys2\LSM\gfpSORORINc_Noc\DE_W0011_P0001\DE_2_W0011_P0001_T0004\TR1_W0001_P0070\TR1_2_W0001_P0070_T0001_R1_P4_K1_Ch2-Ch1.zen
6940	6.162790e-03	3.971419e-03	6.371000e-03	20150716_gfpSORORINcd3_Prometa\MitoSys2\LSM\gfpSORORINc_Noc\DE_W0011_P0001\DE_2_W0011_P0001_T0004\TR1_W0001_P0070\TR1_2_W0001_P0070_T0001_R1_P4_K1_Ch2-Ch1.zen
7580	6.514317e-03	5.136615e-03	5.917400e-03	20150716_gfpSORORINcd3_Prometa\MitoSys2\LSM\gfpSORORINc_Noc\DE_W0011_P0001\DE_2_W0011_P0001_T0004\TR1_W0001_P0070\TR1_2_W0001_P0070_T0001_R1_P4_K1_Ch2-Ch1.zen
8220	5.602473e-03	3.427030e-03	5.523200e-03	20150716_gfpSORORINcd3_Prometa\MitoSys2\LSM\gfpSORORINc_Noc\DE_W0011_P0001\DE_2_W0011_P0001_T0004\TR1_W0001_P0070\TR1_2_W0001_P0070_T0001_R1_P4_K1_Ch2-Ch1.zen
8860	4.893097e-03	3.925095e-03	5.177200e-03	20150716_gfpSORORINcd3_Prometa\MitoSys2\LSM\gfpSORORINc_Noc\DE_W0011_P0001\DE_2_W0011_P0001_T0004\TR1_W0001_P0070\TR1_2_W0001_P0070_T0001_R1_P4_K1_Ch2-Ch1.zen
9500	4.940668e-03	3.195691e-03	4.870600e-03	20150716_gfpSORORINcd3_Prometa\MitoSys2\LSM\gfpSORORINc_Noc\DE_W0011_P0001\DE_2_W0011_P0001_T0004\TR1_W0001_P0070\TR1_2_W0001_P0070_T0001_R1_P4_K1_Ch2-Ch1.zen
10140	4.873304e-03	4.499915e-03	4.597100e-03	20150716_gfpSORORINcd3_Prometa\MitoSys2\LSM\gfpSORORINc_Noc\DE_W0011_P0001\DE_2_W0011_P0001_T0004\TR1_W0001_P0070\TR1_2_W0001_P0070_T0001_R1_P4_K1_Ch2-Ch1.zen
10780	4.330852e-03	3.287252e-03	4.351400e-03	20150716_gfpSORORINcd3_Prometa\MitoSys2\LSM\gfpSORORINc_Noc\DE_W0011_P0001\DE_2_W0011_P0001_T0004\TR1_W0001_P0070\TR1_2_W0001_P0070_T0001_R1_P4_K1_Ch2-Ch1.zen
11420	2.758924e-03	3.223215e-03	4.129400e-03	20150716_gfpSORORINcd3_Prometa\MitoSys2\LSM\gfpSORORINc_Noc\DE_W0011_P0001\DE_2_W0011_P0001_T0004\TR1_W0001_P0070\TR1_2_W0001_P0070_T0001_R1_P4_K1_Ch2-Ch1.zen
12060	3.040824e-03	3.909935e-03	3.927700e-03	20150716_gfpSORORINcd3_Prometa\MitoSys2\LSM\gfpSORORINc_Noc\DE_W0011_P0001\DE_2_W0011_P0001_T0004\TR1_W0001_P0070\TR1_2_W0001_P0070_T0001_R1_P4_K1_Ch2-Ch1.zen
12700	2.517409e-03	3.496360e-03	3.743800e-03	20150716_gfpSORORINcd3_Prometa\MitoSys2\LSM\gfpSORORINc_Noc\DE_W0011_P0001\DE_2_W0011_P0001_T0004\TR1_W0001_P0070\TR1_2_W0001_P0070_T0001_R1_P4_K1_Ch2-Ch1.zen
13980	2.706582e-03	3.227613e-03	3.420400e-03	20150716_gfpSORORINcd3_Prometa\MitoSys2\LSM\gfpSORORINc_Noc\DE_W0011_P0001\DE_2_W0011_P0001_T0004\TR1_W0001_P0070\TR1_2_W0001_P0070_T0001_R1_P4_K1_Ch2-Ch1.zen
15260	2.639054e-03	4.034916e-03	3.145200e-03	20150716_gfpSORORINcd3_Prometa\MitoSys2\LSM\gfpSORORINc_Noc\DE_W0011_P0001\DE_2_W0011_P0001_T0004\TR1_W0001_P0070\TR1_2_W0001_P0070_T0001_R1_P4_K1_Ch2-Ch1.zen
16540	3.633909e-03	3.890531e-03	2.908200e-03	20150716_gfpSORORINcd3_Prometa\MitoSys2\LSM\gfpSORORINc_Noc\DE_W0011_P0001\DE_2_W0011_P0001_T0004\TR1_W0001_P0070\TR1_2_W0001_P0070_T0001_R1_P4_K1_Ch2-Ch1.zen
17820	2.450954e-03	3.977631e-03	2.701900e-03	20150716_gfpSORORINcd3_Prometa\MitoSys2\LSM\gfpSORORINc_Noc\DE_W0011_P0001\DE_2_W0011_P0001_T0004\TR1_W0001_P0070\TR1_2_W0001_P0070_T0001_R1_P4_K1_Ch2-Ch1.zen
19100	2.202766e-03	4.223173e-03	2.520900e-03	20150716_gfpSORORINcd3_Prometa\MitoSys2\LSM\gfpSORORINc_Noc\DE_W0011_P0001\DE_2_W0011_P0001_T0004\TR1_W0001_P0070\TR1_2_W0001_P0070_T0001_R1_P4_K1_Ch2-Ch1.zen
20380	2.648828e-03	3.662538e-03	2.360800e-03	20150716_gfpSORORINcd3_Prometa\MitoSys2\LSM\gfpSORORINc_Noc\DE_W0011_P0001\DE_2_W0011_P0001_T0004\TR1_W0001_P0070\TR1_2_W0001_P0070_T0001_R1_P4_K1_Ch2-Ch1.zen
21660	3.331439e-03	4.358979e-03	2.218200e-03	20150716_gfpSORORINcd3_Prometa\MitoSys2\LSM\gfpSORORINc_Noc\DE_W0011_P0001\DE_2_W0011_P0001_T0004\TR1_W0001_P0070\TR1_2_W0001_P0070_T0001_R1_P4_K1_Ch2-Ch1.zen
22940	1.906153e-03	3.929300e-03	2.090400e-03	20150716_gfpSORORINcd3_Prometa\MitoSys2\LSM\gfpSORORINc_Noc\DE_W0011_P0001\DE_2_W0011_P0001_T0004\TR1_W0001_P0070\TR1_2_W0001_P0070_T0001_R1_P4_K1_Ch2-Ch1.zen
24220	1.796448e-03	3.400939e-03	1.975300e-03	20150716_gfpSORORINcd3_Prometa\MitoSys2\LSM\gfpSORORINc_Noc\DE_W0011_P0001\DE_2_W0011_P0001_T0004\TR1_W0001_P0070\TR1_2_W0001_P0070_T0001_R1_P4_K1_Ch2-Ch1.zen
25500	1.744698e-03	3.078276e-03	1.871100e-03	20150716_gfpSORORINcd3_Prometa\MitoSys2\LSM\gfpSORORINc_Noc\DE_W0011_P0001\DE_2_W0011_P0001_T0004\TR1_W0001_P0070\TR1_2_W0001_P0070_T0001_R1_P4_K1_Ch2-Ch1.zen
28060	2.021098e-03	3.273820e-03	1.689900e-03	20150716_gfpSORORINcd3_Prometa\MitoSys2\LSM\gfpSORORINc_Noc\DE_W0011_P0001\DE_2_W0011_P0001_T0004\TR1_W0001_P0070\TR1_2_W0001_P0070_T0001_R1_P4_K1_Ch2-Ch1.zen
30620	1.437085e-03	3.462823e-03	1.537700e-03	20150716_gfpSORORINcd3_Prometa\MitoSys2\LSM\gfpSORORINc_Noc\DE_W0011_P0001\DE_2_W0011_P0001_T0004\TR1_W0001_P0070\TR1_2_W0001_P0070_T0001_R1_P4_K1_Ch2-Ch1.zen
33180	1.767518e-03	3.285720e-03	1.408300e-03	20150716_gfpSORORINcd3_Prometa\MitoSys2\LSM\gfpSORORINc_Noc\DE_W0011_P0001\DE_2_W0011_P0001_T0004\TR1_W0001_P0070\TR1_2_W0001_P0070_T0001_R1_P4_K1_Ch2-Ch1.zen
35740	1.893356e-03	2.468359e-03	1.297000e-03	20150716_gfpSORORINcd3_Prometa\MitoSys2\LSM\gfpSORORINc_Noc\DE_W0011_P0001\DE_2_W0011_P0001_T0004\TR1_W0001_P0070\TR1_2_W0001_P0070_T0001_R1_P4_K1_Ch2-Ch1.zen
38300	8.745514e-04	3.276287e-03	1.200300e-03	20150716_gfpSORORINcd3_Prometa\MitoSys2\LSM\gfpSORORINc_Noc\DE_W0011_P0001\DE_2_W0011_P0001_T0004\TR1_W0001_P0070\TR1_2_W0001_P0070_T0001_R1_P4_K1_Ch2-Ch1.zen
40860	5.402168e-04	3.474327e-03	1.115600e-03	20150716_gfpSORORINcd3_Prometa\MitoSys2\LSM\gfpSORORINc_Noc\DE_W0011_P0001\DE_2_W0011_P0001_T0004\TR1_W0001_P0070\TR1_2_W0001_P0070_T0001_R1_P4_K1_Ch2-Ch1.zen
43420	5.609258e-04	3.143583e-03	1.040800e-03	20150716_gfpSORORINcd3_Prometa\MitoSys2\LSM\gfpSORORINc_Noc\DE_W0011_P0001\DE_2_W0011_P0001_T0004\TR1_W0001_P0070\TR1_2_W0001_P0070_T0001_R1_P4_K1_Ch2-Ch1.zen
45980	2.898804e-04	3.117404e-03	9.744000e-04	20150716_gfpSORORINcd3_Prometa\MitoSys2\LSM\gfpSORORINc_Noc\DE_W0011_P0001\DE_2_W0011_P0001_T0004\TR1_W0001_P0070\TR1_2_W0001_P0070_T0001_R1_P4_K1_Ch2-Ch1.zen
48540	-2.686587e-04	3.916302e-03	9.150200e-04	20150716_gfpSORORINcd3_Prometa\MitoSys2\LSM\gfpSORORINc_Noc\DE_W0011_P0001\DE_2_W0011_P0001_T0004\TR1_W0001_P0070\TR1_2_W0001_P0070_T0001_R1_P4_K1_Ch2-Ch1.zen
51100	6.733063e-04	4.086976e-03	8.616500e-04	20150716_gfpSORORINcd3_Prometa\MitoSys2\LSM\gfpSORORINc_Noc\DE_W0011_P0001\DE_2_W0011_P0001_T0004\TR1_W0001_P0070\TR1_2_W0001_P0070_T0001_R1_P4_K1_Ch2-Ch1.zen
56220	6.167022e-04	3.489618e-03	7.697400e-04	20150716_gfpSORORINcd3_Prometa\MitoSys2\LSM\gfpSORORINc_Noc\DE_W0011_P0001\DE_2_W0011_P0001_T0004\TR1_W0001_P0070\TR1_2_W0001_P0070_T0001_R1_P4_K1_Ch2-Ch1.zen
61340	1.231881e-03	2.985439e-03	6.935200e-04	20150716_gfpSORORINcd3_Prometa\MitoSys2\LSM\gfpSORORINc_Noc\DE_W0011_P0001\DE_2_W0011_P0001_T0004\TR1_W0001_P0070\TR1_2_W0001_P0070_T0001_R1_P4_K1_Ch2-Ch1.zen
66460	6.052978e-04	2.805737e-03	6.293900e-04	20150716_gfpSORORINcd3_Prometa\MitoSys2\LSM\gfpSORORINc_Noc\DE_W0011_P0001\DE_2_W0011_P0001_T0004\TR1_W0001_P0070\TR1_2_W0001_P0070_T0001_R1_P4_K1_Ch2-Ch1.zen
71580	4.065089e-04	2.941458e-03	5.747700e-04	20150716_gfpSORORINcd3_Prometa\MitoSys2\LSM\gfpSORORINc_Noc\DE_W0011_P0001\DE_2_W0011_P0001_T0004\TR1_W0001_P0070\TR1_2_W0001_P0070_T0001_R1_P4_K1_Ch2-Ch1.zen
76700	4.288580e-04	3.197606e-03	5.277600e-04	20150716_gfpSORORINcd3_Prometa\MitoSys2\LSM\gfpSORORINc_Noc\DE_W0011_P0001\DE_2_W0011_P0001_T0004\TR1_W0001_P0070\TR1_2_W0001_P0070_T0001_R1_P4_K1_Ch2-Ch1.zen
81820	3.786198e-04	4.433671e-03	4.869200e-04	20150716_gfpSORORINcd3_Prometa\MitoSys2\LSM\gfpSORORINc_Noc\DE_W0011_P0001\DE_2_W0011_P0001_T0004\TR1_W0001_P0070\TR1_2_W0001_P0070_T0001_R1_P4_K1_Ch2-Ch1.zen
86940	6.046151e-04	3.260100e-03	4.511500e-04	20150716_gfpSORORINcd3_Prometa\MitoSys2\LSM\gfpSORORINc_Noc\DE_W0011_P0001\DE_2_W0011_P0001_T0004\TR1_W0001_P0070\TR1_2_W0001_P0070_T0001_R1_P4_K1_Ch2-Ch1.zen
92060	1.201765e-03	3.745210e-03	4.196000e-04	20150716_gfpSORORINcd3_Prometa\MitoSys2\LSM\gfpSORORINc_Noc\DE_W0011_P0001\DE_2_W0011_P0001_T0004\TR1_W0001_P0070\TR1_2_W0001_P0070_T0001_R1_P4_K1_Ch2-Ch1.zen
97180	1.310051e-03	3.252286e-03	3.915900e-04	20150716_gfpSORORINcd3_Prometa\MitoSys2\LSM\gfpSORORINc_Noc\DE_W0011_P0001\DE_2_W0011_P0001_T0004\TR1_W0001_P0070\TR1_2_W0001_P0070_T0001_R1_P4_K1_Ch2-Ch1.zen
102300	9.400025e-04	3.967425e-03	3.665900e-04	20150716_gfpSORORINcd3_Prometa\MitoSys2\LSM\gfpSORORINc_Noc\DE_W0011_P0001\DE_2_W0011_P0001_T0004\TR1_W0001_P0070\TR1_2_W0001_P0070_T0001_R1_P4_K1_Ch2-Ch1.zen
112540	1.026539e-03	3.237773e-03	3.239000e-04	20150716_gfpSORORINcd3_Prometa\MitoSys2\LSM\gfpSORORINc_Noc\DE_W0011_P0001\DE_2_W0011_P0001_T0004\TR1_W0001_P0070\TR1_2_W0001_P0070_T0001_R1_P4_K1_Ch2-Ch1.zen
122780	1.297619e-03	2.612443e-03	2.889000e-04	20150716_gfpSORORINcd3_Prometa\MitoSys2\LSM\gfpSORORINc_Noc\DE_W0011_P0001\DE_2_W0011_P0001_T0004\TR1_W0001_P0070\TR1_2_W0001_P0070_T0001_R1_P4_K1_Ch2-Ch1.zen
133020	1.113710e-03	2.512331e-03	2.597500e-04	20150716_gfpSORORINcd3_Prometa\MitoSys2\LSM\gfpSORORINc_Noc\DE_W0011_P0001\DE_2_W0011_P0001_T0004\TR1_W0001_P0070\TR1_2_W0001_P0070_T0001_R1_P4_K1_Ch2-Ch1.zen
143260	1.003422e-03	1.969553e-03	2.351700e-04	20150716_gfpSORORINcd3_Prometa\MitoSys2\LSM\gfpSORORINc_Noc\DE_W0011_P0001\DE_2_W0011_P0001_T0004\TR1_W0001_P0070\TR1_2_W0001_P0070_T0001_R1_P4_K1_Ch2-Ch1.zen
153500	7.338231e-04	2.547229e-03	2.142100e-04	20150716_gfpSORORINcd3_Prometa\MitoSys2\LSM\gfpSORORINc_Noc\DE_W0011_P0001\DE_2_W0011_P0001_T0004\TR1_W0001_P0070\TR1_2_W0001_P0070_T0001_R1_P4_K1_Ch2-Ch1.zen
163740	1.160785e-03	3.103578e-03	1.961500e-04	20150716_gfpSORORINcd3_Prometa\MitoSys2\LSM\gfpSORORINc_Noc\DE_W0011_P0001\DE_2_W0011_P0001_T0004\TR1_W0001_P0070\TR1_2_W0001_P0070_T0001_R1_P4_K1_Ch2-Ch1.zen
173980	1.116954e-03	2.292024e-03	1.804600e-04	20150716_gfpSORORINcd3_Prometa\MitoSys2\LSM\gfpSORORINc_Noc\DE_W0011_P0001\DE_2_W0011_P0001_T0004\TR1_W0001_P0070\TR1_2_W0001_P0070_T0001_R1_P4_K1_Ch2-Ch1.zen
184220	1.322645e-03	1.922686e-03	1.667300e-04	20150716_gfpSORORINcd3_Prometa\MitoSys2\LSM\gfpSORORINc_Noc\DE_W0011_P0001\DE_2_W0011_P0001_T0004\TR1_W0001_P0070\TR1_2_W0001_P0070_T0001_R1_P4_K1_Ch2-Ch1.zen
194460	1.040076e-03	1.978240e-03	1.546300e-04	20150716_gfpSORORINcd3_Prometa\MitoSys2\LSM\gfpSORORINc_Noc\DE_W0011_P0001\DE_2_W0011_P0001_T0004\TR1_W0001_P0070\TR1_2_W0001_P0070_T0001_R1_P4_K1_Ch2-Ch1.zen
204700	8.953210e-04	1.815201e-03	1.439000e-04	20150716_gfpSORORINcd3_Prometa\MitoSys2\LSM\gfpSORORINc_Noc\DE_W0011_P0001\DE_2_W0011_P0001_T0004\TR1_W0001_P0070\TR1_2_W0001_P0070_T0001_R1_P4_K1_Ch2-Ch1.zen
225180	7.977863e-04	1.692083e-03	1.257600e-04	20150716_gfpSORORINcd3_Prometa\MitoSys2\LSM\gfpSORORINc_Noc\DE_W0011_P0001\DE_2_W0011_P0001_T0004\TR1_W0001_P0070\TR1_2_W0001_P0070_T0001_R1_P4_K1_Ch2-Ch1.zen
245660	2.590614e-04	1.564986e-03	1.110700e-04	20150716_gfpSORORINcd3_Prometa\MitoSys2\LSM\gfpSORORINc_Noc\DE_W0011_P0001\DE_2_W0011_P0001_T0004\TR1_W0001_P0070\TR1_2_W0001_P0070_T0001_R1_P4_K1_Ch2-Ch1.zen
266140	6.408061e-04	2.298241e-03	9.897400e-05	20150716_gfpSORORINcd3_Prometa\MitoSys2\LSM\gfpSORORINc_Noc\DE_W0011_P0001\DE_2_W0011_P0001_T0004\TR1_W0001_P0070\TR1_2_W0001_P0070_T0001_R1_P4_K1_Ch2-Ch1.zen
286620	2.837211e-04	1.988466e-03	8.887800e-05	20150716_gfpSORORINcd3_Prometa\MitoSys2\LSM\gfpSORORINc_Noc\DE_W0011_P0001\DE_2_W0011_P0001_T0004\TR1_W0001_P0070\TR1_2_W0001_P0070_T0001_R1_P4_K1_Ch2-Ch1.zen
307100	-4.540686e-04	1.717491e-03	8.035000e-05	20150716_gfpSORORINcd3_Prometa\MitoSys2\LSM\gfpSORORINc_Noc\DE_W0011_P0001\DE_2_W0011_P0001_T0004\TR1_W0001_P0070\TR1_2_W0001_P0070_T0001_R1_P4_K1_Ch2-Ch1.zen
327580	7.973869e-05	1.947471e-03	7.307200e-05	20150716_gfpSORORINcd3_Prometa\MitoSys2\LSM\gfpSORORINc_Noc\DE_W0011_P0001\DE_2_W0011_P0001_T0004\TR1_W0001_P0070\TR1_2_W0001_P0070_T0001_R1_P4_K1_Ch2-Ch1.zen
348060	2.420851e-04	2.737563e-03	6.680200e-05	20150716_gfpSORORINcd3_Prometa\MitoSys2\LSM\gfpSORORINc_Noc\DE_W0011_P0001\DE_2_W0011_P0001_T0004\TR1_W0001_P0070\TR1_2_W0001_P0070_T0001_R1_P4_K1_Ch2-Ch1.zen
368540	2.067505e-04	2.060287e-03	6.135700e-05	20150716_gfpSORORINcd3_Prometa\MitoSys2\LSM\gfpSORORINc_Noc\DE_W0011_P0001\DE_2_W0011_P0001_T0004\TR1_W0001_P0070\TR1_2_W0001_P0070_T0001_R1_P4_K1_Ch2-Ch1.zen
389020	-5.305497e-04	1.921900e-03	5.659400e-05	20150716_gfpSORORINcd3_Prometa\MitoSys2\LSM\gfpSORORINc_Noc\DE_W0011_P0001\DE_2_W0011_P0001_T0004\TR1_W0001_P0070\TR1_2_W0001_P0070_T0001_R1_P4_K1_Ch2-Ch1.zen
409500	2.181943e-04	1.655812e-03	5.239900e-05	20150716_gfpSORORINcd3_Prometa\MitoSys2\LSM\gfpSORORINc_Noc\DE_W0011_P0001\DE_2_W0011_P0001_T0004\TR1_W0001_P0070\TR1_2_W0001_P0070_T0001_R1_P4_K1_Ch2-Ch1.zen
450460	-6.632181e-05	2.017217e-03	4.537600e-05	20150716_gfpSORORINcd3_Prometa\MitoSys2\LSM\gfpSORORINc_Noc\DE_W0011_P0001\DE_2_W0011_P0001_T0004\TR1_W0001_P0070\TR1_2_W0001_P0070_T0001_R1_P4_K1_Ch2-Ch1.zen
491420	2.158826e-04	1.929226e-03	3.975300e-05	20150716_gfpSORORINcd3_Prometa\MitoSys2\LSM\gfpSORORINc_Noc\DE_W0011_P0001\DE_2_W0011_P0001_T0004\TR1_W0001_P0070\TR1_2_W0001_P0070_T0001_R1_P4_K1_Ch2-Ch1.zen
532380	-5.233845e-04	1.647101e-03	3.517200e-05	20150716_gfpSORORINcd3_Prometa\MitoSys2\LSM\gfpSORORINc_Noc\DE_W0011_P0001\DE_2_W0011_P0001_T0004\TR1_W0001_P0070\TR1_2_W0001_P0070_T0001_R1_P4_K1_Ch2-Ch1.zen
573340	-1.927037e-04	1.634572e-03	3.138500e-05	20150716_gfpSORORINcd3_Prometa\MitoSys2\LSM\gfpSORORINc_Noc\DE_W0011_P0001\DE_2_W0011_P0001_T0004\TR1_W0001_P0070\TR1_2_W0001_P0070_T0001_R1_P4_K1_Ch2-Ch1.zen
614300	4.608939e-04	1.352957e-03	2.821300e-05	20150716_gfpSORORINcd3_Prometa\MitoSys2\LSM\gfpSORORINc_Noc\DE_W0011_P0001\DE_2_W0011_P0001_T0004\TR1_W0001_P0070\TR1_2_W0001_P0070_T0001_R1_P4_K1_Ch2-Ch1.zen
655260	4.889858e-05	1.747773e-03	2.552600e-05	20150716_gfpSORORINcd3_Prometa\MitoSys2\LSM\gfpSORORINc_Noc\DE_W0011_P0001\DE_2_W0011_P0001_T0004\TR1_W0001_P0070\TR1_2_W0001_P0070_T0001_R1_P4_K1_Ch2-Ch1.zen
696220	-2.759927e-06	1.693052e-03	2.322700e-05	20150716_gfpSORORINcd3_Prometa\MitoSys2\LSM\gfpSORORINc_Noc\DE_W0011_P0001\DE_2_W0011_P0001_T0004\TR1_W0001_P0070\TR1_2_W0001_P0070_T0001_R1_P4_K1_Ch2-Ch1.zen
737180	-7.158868e-04	1.412061e-03	2.124400e-05	20150716_gfpSORORINcd3_Prometa\MitoSys2\LSM\gfpSORORINc_Noc\DE_W0011_P0001\DE_2_W0011_P0001_T0004\TR1_W0001_P0070\TR1_2_W0001_P0070_T0001_R1_P4_K1_Ch2-Ch1.zen
778140	-7.094786e-05	1.245495e-03	1.952000e-05	20150716_gfpSORORINcd3_Prometa\MitoSys2\LSM\gfpSORORINc_Noc\DE_W0011_P0001\DE_2_W0011_P0001_T0004\TR1_W0001_P0070\TR1_2_W0001_P0070_T0001_R1_P4_K1_Ch2-Ch1.zen
819100	2.078846e-04	1.407260e-03	1.800900e-05	20150716_gfpSORORINcd3_Prometa\MitoSys2\LSM\gfpSORORINc_Noc\DE_W0011_P0001\DE_2_W0011_P0001_T0004\TR1_W0001_P0070\TR1_2_W0001_P0070_T0001_R1_P4_K1_Ch2-Ch1.zen
901020	-7.881963e-04	1.694973e-03	1.549800e-05	20150716_gfpSORORINcd3_Prometa\MitoSys2\LSM\gfpSORORINc_Noc\DE_W0011_P0001\DE_2_W0011_P0001_T0004\TR1_W0001_P0070\TR1_2_W0001_P0070_T0001_R1_P4_K1_Ch2-Ch1.zen
982940	-3.474251e-04	1.098546e-03	1.350500e-05	20150716_gfpSORORINcd3_Prometa\MitoSys2\LSM\gfpSORORINc_Noc\DE_W0011_P0001\DE_2_W0011_P0001_T0004\TR1_W0001_P0070\TR1_2_W0001_P0070_T0001_R1_P4_K1_Ch2-Ch1.zen
1064860	-2.020088e-04	1.233177e-03	1.189400e-05	20150716_gfpSORORINcd3_Prometa\MitoSys2\LSM\gfpSORORINc_Noc\DE_W0011_P0001\DE_2_W0011_P0001_T0004\TR1_W0001_P0070\TR1_2_W0001_P0070_T0001_R1_P4_K1_Ch2-Ch1.zen
1146780	-6.863563e-04	1.278730e-03	1.057000e-05	20150716_gfpSORORINcd3_Prometa\MitoSys2\LSM\gfpSORORINc_Noc\DE_W0011_P0001\DE_2_W0011_P0001_T0004\TR1_W0001_P0070\TR1_2_W0001_P0070_T0001_R1_P4_K1_Ch2-Ch1.zen
1228700	-5.207725e-04	1.526662e-03	9.468300e-06	20150716_gfpSORORINcd3_Prometa\MitoSys2\LSM\gfpSORORINc_Noc\DE_W0011_P0001\DE_2_W0011_P0001_T0004\TR1_W0001_P0070\TR1_2_W0001_P0070_T0001_R1_P4_K1_Ch2-Ch1.zen
1310620	-1.024944e-03	1.565132e-03	8.539600e-06	20150716_gfpSORORINcd3_Prometa\MitoSys2\LSM\gfpSORORINc_Noc\DE_W0011_P0001\DE_2_W0011_P0001_T0004\TR1_W0001_P0070\TR1_2_W0001_P0070_T0001_R1_P4_K1_Ch2-Ch1.zen
1392540	-1.824943e-04	1.333918e-03	7.748900e-06	20150716_gfpSORORINcd3_Prometa\MitoSys2\LSM\gfpSORORINc_Noc\DE_W0011_P0001\DE_2_W0011_P0001_T0004\TR1_W0001_P0070\TR1_2_W0001_P0070_T0001_R1_P4_K1_Ch2-Ch1.zen
1474460	-6.836251e-04	1.612111e-03	7.069400e-06	20150716_gfpSORORINcd3_Prometa\MitoSys2\LSM\gfpSORORINc_Noc\DE_W0011_P0001\DE_2_W0011_P0001_T0004\TR1_W0001_P0070\TR1_2_W0001_P0070_T0001_R1_P4_K1_Ch2-Ch1.zen
1556380	-5.626613e-04	1.646509e-03	6.480800e-06	20150716_gfpSORORINcd3_Prometa\MitoSys2\LSM\gfpSORORINc_Noc\DE_W0011_P0001\DE_2_W0011_P0001_T0004\TR1_W0001_P0070\TR1_2_W0001_P0070_T0001_R1_P4_K1_Ch2-Ch1.zen
10	7.746013e-02	4.999883e-02	6.716400e-02	20150716_gfpSORORINcd3_Prometa\MitoSys2\LSM\gfpSORORINc_Noc\DE_W0011_P0001\DE_2_W0011_P0001_T0007\TR1_W0001_P0130\TR1_2_W0001_P0130_T0001_R1_P4_K1_Ch2-Ch1.zen
20	6.932232e-02	7.988596e-02	6.624900e-02	20150716_gfpSORORINcd3_Prometa\MitoSys2\LSM\gfpSORORINc_Noc\DE_W0011_P0001\DE_2_W0011_P0001_T0007\TR1_W0001_P0130\TR1_2_W0001_P0130_T0001_R1_P4_K1_Ch2-Ch1.zen
30	5.979687e-02	7.261402e-02	6.533300e-02	20150716_gfpSORORINcd3_Prometa\MitoSys2\LSM\gfpSORORINc_Noc\DE_W0011_P0001\DE_2_W0011_P0001_T0007\TR1_W0001_P0130\TR1_2_W0001_P0130_T0001_R1_P4_K1_Ch2-Ch1.zen
40	4.121840e-02	1.108295e-01	6.443100e-02	20150716_gfpSORORINcd3_Prometa\MitoSys2\LSM\gfpSORORINc_Noc\DE_W0011_P0001\DE_2_W0011_P0001_T0007\TR1_W0001_P0130\TR1_2_W0001_P0130_T0001_R1_P4_K1_Ch2-Ch1.zen
50	5.815009e-02	7.409261e-02	6.354900e-02	20150716_gfpSORORINcd3_Prometa\MitoSys2\LSM\gfpSORORINc_Noc\DE_W0011_P0001\DE_2_W0011_P0001_T0007\TR1_W0001_P0130\TR1_2_W0001_P0130_T0001_R1_P4_K1_Ch2-Ch1.zen
60	8.667082e-02	7.404609e-02	6.268700e-02	20150716_gfpSORORINcd3_Prometa\MitoSys2\LSM\gfpSORORINc_Noc\DE_W0011_P0001\DE_2_W0011_P0001_T0007\TR1_W0001_P0130\TR1_2_W0001_P0130_T0001_R1_P4_K1_Ch2-Ch1.zen
70	5.774879e-02	6.746853e-02	6.184800e-02	20150716_gfpSORORINcd3_Prometa\MitoSys2\LSM\gfpSORORINc_Noc\DE_W0011_P0001\DE_2_W0011_P0001_T0007\TR1_W0001_P0130\TR1_2_W0001_P0130_T0001_R1_P4_K1_Ch2-Ch1.zen
80	5.621518e-02	8.736666e-02	6.103100e-02	20150716_gfpSORORINcd3_Prometa\MitoSys2\LSM\gfpSORORINc_Noc\DE_W0011_P0001\DE_2_W0011_P0001_T0007\TR1_W0001_P0130\TR1_2_W0001_P0130_T0001_R1_P4_K1_Ch2-Ch1.zen
90	5.689864e-02	8.516944e-02	6.023600e-02	20150716_gfpSORORINcd3_Prometa\MitoSys2\LSM\gfpSORORINc_Noc\DE_W0011_P0001\DE_2_W0011_P0001_T0007\TR1_W0001_P0130\TR1_2_W0001_P0130_T0001_R1_P4_K1_Ch2-Ch1.zen
100	5.196268e-02	6.091418e-02	5.946200e-02	20150716_gfpSORORINcd3_Prometa\MitoSys2\LSM\gfpSORORINc_Noc\DE_W0011_P0001\DE_2_W0011_P0001_T0007\TR1_W0001_P0130\TR1_2_W0001_P0130_T0001_R1_P4_K1_Ch2-Ch1.zen
120	7.182779e-02	4.230470e-02	5.797600e-02	20150716_gfpSORORINcd3_Prometa\MitoSys2\LSM\gfpSORORINc_Noc\DE_W0011_P0001\DE_2_W0011_P0001_T0007\TR1_W0001_P0130\TR1_2_W0001_P0130_T0001_R1_P4_K1_Ch2-Ch1.zen
140	7.268255e-02	5.929992e-02	5.656500e-02	20150716_gfpSORORINcd3_Prometa\MitoSys2\LSM\gfpSORORINc_Noc\DE_W0011_P0001\DE_2_W0011_P0001_T0007\TR1_W0001_P0130\TR1_2_W0001_P0130_T0001_R1_P4_K1_Ch2-Ch1.zen
160	4.138601e-02	7.829485e-02	5.522200e-02	20150716_gfpSORORINcd3_Prometa\MitoSys2\LSM\gfpSORORINc_Noc\DE_W0011_P0001\DE_2_W0011_P0001_T0007\TR1_W0001_P0130\TR1_2_W0001_P0130_T0001_R1_P4_K1_Ch2-Ch1.zen
180	7.207436e-02	5.464125e-02	5.394300e-02	20150716_gfpSORORINcd3_Prometa\MitoSys2\LSM\gfpSORORINc_Noc\DE_W0011_P0001\DE_2_W0011_P0001_T0007\TR1_W0001_P0130\TR1_2_W0001_P0130_T0001_R1_P4_K1_Ch2-Ch1.zen
200	4.854022e-02	4.903712e-02	5.272100e-02	20150716_gfpSORORINcd3_Prometa\MitoSys2\LSM\gfpSORORINc_Noc\DE_W0011_P0001\DE_2_W0011_P0001_T0007\TR1_W0001_P0130\TR1_2_W0001_P0130_T0001_R1_P4_K1_Ch2-Ch1.zen
220	4.888400e-02	4.548372e-02	5.155200e-02	20150716_gfpSORORINcd3_Prometa\MitoSys2\LSM\gfpSORORINc_Noc\DE_W0011_P0001\DE_2_W0011_P0001_T0007\TR1_W0001_P0130\TR1_2_W0001_P0130_T0001_R1_P4_K1_Ch2-Ch1.zen
240	4.863234e-02	5.088995e-02	5.043100e-02	20150716_gfpSORORINcd3_Prometa\MitoSys2\LSM\gfpSORORINc_Noc\DE_W0011_P0001\DE_2_W0011_P0001_T0007\TR1_W0001_P0130\TR1_2_W0001_P0130_T0001_R1_P4_K1_Ch2-Ch1.zen
260	2.923939e-02	4.312101e-02	4.935500e-02	20150716_gfpSORORINcd3_Prometa\MitoSys2\LSM\gfpSORORINc_Noc\DE_W0011_P0001\DE_2_W0011_P0001_T0007\TR1_W0001_P0130\TR1_2_W0001_P0130_T0001_R1_P4_K1_Ch2-Ch1.zen
280	5.480512e-02	3.609847e-02	4.832100e-02	20150716_gfpSORORINcd3_Prometa\MitoSys2\LSM\gfpSORORINc_Noc\DE_W0011_P0001\DE_2_W0011_P0001_T0007\TR1_W0001_P0130\TR1_2_W0001_P0130_T0001_R1_P4_K1_Ch2-Ch1.zen
300	5.229065e-02	3.481822e-02	4.732700e-02	20150716_gfpSORORINcd3_Prometa\MitoSys2\LSM\gfpSORORINc_Noc\DE_W0011_P0001\DE_2_W0011_P0001_T0007\TR1_W0001_P0130\TR1_2_W0001_P0130_T0001_R1_P4_K1_Ch2-Ch1.zen
340	3.300907e-02	4.938066e-02	4.544500e-02	20150716_gfpSORORINcd3_Prometa\MitoSys2\LSM\gfpSORORINc_Noc\DE_W0011_P0001\DE_2_W0011_P0001_T0007\TR1_W0001_P0130\TR1_2_W0001_P0130_T0001_R1_P4_K1_Ch2-Ch1.zen
380	4.212434e-02	3.647108e-02	4.369400e-02	20150716_gfpSORORINcd3_Prometa\MitoSys2\LSM\gfpSORORINc_Noc\DE_W0011_P0001\DE_2_W0011_P0001_T0007\TR1_W0001_P0130\TR1_2_W0001_P0130_T0001_R1_P4_K1_Ch2-Ch1.zen
420	5.300388e-02	3.827636e-02	4.206100e-02	20150716_gfpSORORINcd3_Prometa\MitoSys2\LSM\gfpSORORINc_Noc\DE_W0011_P0001\DE_2_W0011_P0001_T0007\TR1_W0001_P0130\TR1_2_W0001_P0130_T0001_R1_P4_K1_Ch2-Ch1.zen
460	5.059660e-02	4.245319e-02	4.053400e-02	20150716_gfpSORORINcd3_Prometa\MitoSys2\LSM\gfpSORORINc_Noc\DE_W0011_P0001\DE_2_W0011_P0001_T0007\TR1_W0001_P0130\TR1_2_W0001_P0130_T0001_R1_P4_K1_Ch2-Ch1.zen
500	2.673939e-02	3.966755e-02	3.910500e-02	20150716_gfpSORORINcd3_Prometa\MitoSys2\LSM\gfpSORORINc_Noc\DE_W0011_P0001\DE_2_W0011_P0001_T0007\TR1_W0001_P0130\TR1_2_W0001_P0130_T0001_R1_P4_K1_Ch2-Ch1.zen
540	3.699177e-02	4.023919e-02	3.776500e-02	20150716_gfpSORORINcd3_Prometa\MitoSys2\LSM\gfpSORORINc_Noc\DE_W0011_P0001\DE_2_W0011_P0001_T0007\TR1_W0001_P0130\TR1_2_W0001_P0130_T0001_R1_P4_K1_Ch2-Ch1.zen
580	4.100088e-02	3.635045e-02	3.650600e-02	20150716_gfpSORORINcd3_Prometa\MitoSys2\LSM\gfpSORORINc_Noc\DE_W0011_P0001\DE_2_W0011_P0001_T0007\TR1_W0001_P0130\TR1_2_W0001_P0130_T0001_R1_P4_K1_Ch2-Ch1.zen
620	2.978055e-02	3.564196e-02	3.532300e-02	20150716_gfpSORORINcd3_Prometa\MitoSys2\LSM\gfpSORORINc_Noc\DE_W0011_P0001\DE_2_W0011_P0001_T0007\TR1_W0001_P0130\TR1_2_W0001_P0130_T0001_R1_P4_K1_Ch2-Ch1.zen
660	4.033772e-02	4.058607e-02	3.420900e-02	20150716_gfpSORORINcd3_Prometa\MitoSys2\LSM\gfpSORORINc_Noc\DE_W0011_P0001\DE_2_W0011_P0001_T0007\TR1_W0001_P0130\TR1_2_W0001_P0130_T0001_R1_P4_K1_Ch2-Ch1.zen
700	3.391912e-02	3.413812e-02	3.316000e-02	20150716_gfpSORORINcd3_Prometa\MitoSys2\LSM\gfpSORORINc_Noc\DE_W0011_P0001\DE_2_W0011_P0001_T0007\TR1_W0001_P0130\TR1_2_W0001_P0130_T0001_R1_P4_K1_Ch2-Ch1.zen
780	2.876364e-02	2.592517e-02	3.123500e-02	20150716_gfpSORORINcd3_Prometa\MitoSys2\LSM\gfpSORORINc_Noc\DE_W0011_P0001\DE_2_W0011_P0001_T0007\TR1_W0001_P0130\TR1_2_W0001_P0130_T0001_R1_P4_K1_Ch2-Ch1.zen
860	2.940653e-02	2.723340e-02	2.951400e-02	20150716_gfpSORORINcd3_Prometa\MitoSys2\LSM\gfpSORORINc_Noc\DE_W0011_P0001\DE_2_W0011_P0001_T0007\TR1_W0001_P0130\TR1_2_W0001_P0130_T0001_R1_P4_K1_Ch2-Ch1.zen
940	3.981928e-02	2.455772e-02	2.797000e-02	20150716_gfpSORORINcd3_Prometa\MitoSys2\LSM\gfpSORORINc_Noc\DE_W0011_P0001\DE_2_W0011_P0001_T0007\TR1_W0001_P0130\TR1_2_W0001_P0130_T0001_R1_P4_K1_Ch2-Ch1.zen
1020	1.465809e-02	3.583984e-02	2.657900e-02	20150716_gfpSORORINcd3_Prometa\MitoSys2\LSM\gfpSORORINc_Noc\DE_W0011_P0001\DE_2_W0011_P0001_T0007\TR1_W0001_P0130\TR1_2_W0001_P0130_T0001_R1_P4_K1_Ch2-Ch1.zen
1100	3.135843e-02	3.540741e-02	2.532100e-02	20150716_gfpSORORINcd3_Prometa\MitoSys2\LSM\gfpSORORINc_Noc\DE_W0011_P0001\DE_2_W0011_P0001_T0007\TR1_W0001_P0130\TR1_2_W0001_P0130_T0001_R1_P4_K1_Ch2-Ch1.zen
1180	2.224994e-02	2.881216e-02	2.418000e-02	20150716_gfpSORORINcd3_Prometa\MitoSys2\LSM\gfpSORORINc_Noc\DE_W0011_P0001\DE_2_W0011_P0001_T0007\TR1_W0001_P0130\TR1_2_W0001_P0130_T0001_R1_P4_K1_Ch2-Ch1.zen
1260	3.006810e-02	3.000561e-02	2.314000e-02	20150716_gfpSORORINcd3_Prometa\MitoSys2\LSM\gfpSORORINc_Noc\DE_W0011_P0001\DE_2_W0011_P0001_T0007\TR1_W0001_P0130\TR1_2_W0001_P0130_T0001_R1_P4_K1_Ch2-Ch1.zen
1340	2.131976e-02	2.719486e-02	2.219000e-02	20150716_gfpSORORINcd3_Prometa\MitoSys2\LSM\gfpSORORINc_Noc\DE_W0011_P0001\DE_2_W0011_P0001_T0007\TR1_W0001_P0130\TR1_2_W0001_P0130_T0001_R1_P4_K1_Ch2-Ch1.zen
1420	2.167188e-02	2.172938e-02	2.131900e-02	20150716_gfpSORORINcd3_Prometa\MitoSys2\LSM\gfpSORORINc_Noc\DE_W0011_P0001\DE_2_W0011_P0001_T0007\TR1_W0001_P0130\TR1_2_W0001_P0130_T0001_R1_P4_K1_Ch2-Ch1.zen
1500	2.439676e-02	2.002268e-02	2.051900e-02	20150716_gfpSORORINcd3_Prometa\MitoSys2\LSM\gfpSORORINc_Noc\DE_W0011_P0001\DE_2_W0011_P0001_T0007\TR1_W0001_P0130\TR1_2_W0001_P0130_T0001_R1_P4_K1_Ch2-Ch1.zen
1660	1.758209e-02	2.349692e-02	1.909900e-02	20150716_gfpSORORINcd3_Prometa\MitoSys2\LSM\gfpSORORINc_Noc\DE_W0011_P0001\DE_2_W0011_P0001_T0007\TR1_W0001_P0130\TR1_2_W0001_P0130_T0001_R1_P4_K1_Ch2-Ch1.zen
1820	2.159641e-02	1.888522e-02	1.788100e-02	20150716_gfpSORORINcd3_Prometa\MitoSys2\LSM\gfpSORORINc_Noc\DE_W0011_P0001\DE_2_W0011_P0001_T0007\TR1_W0001_P0130\TR1_2_W0001_P0130_T0001_R1_P4_K1_Ch2-Ch1.zen
1980	1.973732e-02	1.678749e-02	1.682600e-02	20150716_gfpSORORINcd3_Prometa\MitoSys2\LSM\gfpSORORINc_Noc\DE_W0011_P0001\DE_2_W0011_P0001_T0007\TR1_W0001_P0130\TR1_2_W0001_P0130_T0001_R1_P4_K1_Ch2-Ch1.zen
2140	1.339791e-02	2.307772e-02	1.590600e-02	20150716_gfpSORORINcd3_Prometa\MitoSys2\LSM\gfpSORORINc_Noc\DE_W0011_P0001\DE_2_W0011_P0001_T0007\TR1_W0001_P0130\TR1_2_W0001_P0130_T0001_R1_P4_K1_Ch2-Ch1.zen
2300	1.046095e-02	1.765452e-02	1.509600e-02	20150716_gfpSORORINcd3_Prometa\MitoSys2\LSM\gfpSORORINc_Noc\DE_W0011_P0001\DE_2_W0011_P0001_T0007\TR1_W0001_P0130\TR1_2_W0001_P0130_T0001_R1_P4_K1_Ch2-Ch1.zen
2460	1.330251e-02	1.789788e-02	1.437900e-02	20150716_gfpSORORINcd3_Prometa\MitoSys2\LSM\gfpSORORINc_Noc\DE_W0011_P0001\DE_2_W0011_P0001_T0007\TR1_W0001_P0130\TR1_2_W0001_P0130_T0001_R1_P4_K1_Ch2-Ch1.zen
2620	1.010501e-02	1.525101e-02	1.374100e-02	20150716_gfpSORORINcd3_Prometa\MitoSys2\LSM\gfpSORORINc_Noc\DE_W0011_P0001\DE_2_W0011_P0001_T0007\TR1_W0001_P0130\TR1_2_W0001_P0130_T0001_R1_P4_K1_Ch2-Ch1.zen
2780	8.591343e-03	1.775156e-02	1.317000e-02	20150716_gfpSORORINcd3_Prometa\MitoSys2\LSM\gfpSORORINc_Noc\DE_W0011_P0001\DE_2_W0011_P0001_T0007\TR1_W0001_P0130\TR1_2_W0001_P0130_T0001_R1_P4_K1_Ch2-Ch1.zen
2940	8.806182e-03	1.854144e-02	1.265600e-02	20150716_gfpSORORINcd3_Prometa\MitoSys2\LSM\gfpSORORINc_Noc\DE_W0011_P0001\DE_2_W0011_P0001_T0007\TR1_W0001_P0130\TR1_2_W0001_P0130_T0001_R1_P4_K1_Ch2-Ch1.zen
3100	6.517722e-03	1.720652e-02	1.219100e-02	20150716_gfpSORORINcd3_Prometa\MitoSys2\LSM\gfpSORORINc_Noc\DE_W0011_P0001\DE_2_W0011_P0001_T0007\TR1_W0001_P0130\TR1_2_W0001_P0130_T0001_R1_P4_K1_Ch2-Ch1.zen
3420	1.196934e-02	1.485155e-02	1.138400e-02	20150716_gfpSORORINcd3_Prometa\MitoSys2\LSM\gfpSORORINc_Noc\DE_W0011_P0001\DE_2_W0011_P0001_T0007\TR1_W0001_P0130\TR1_2_W0001_P0130_T0001_R1_P4_K1_Ch2-Ch1.zen
3740	8.760905e-03	1.457220e-02	1.071000e-02	20150716_gfpSORORINcd3_Prometa\MitoSys2\LSM\gfpSORORINc_Noc\DE_W0011_P0001\DE_2_W0011_P0001_T0007\TR1_W0001_P0130\TR1_2_W0001_P0130_T0001_R1_P4_K1_Ch2-Ch1.zen
4060	9.135987e-03	1.407552e-02	1.013800e-02	20150716_gfpSORORINcd3_Prometa\MitoSys2\LSM\gfpSORORINc_Noc\DE_W0011_P0001\DE_2_W0011_P0001_T0007\TR1_W0001_P0130\TR1_2_W0001_P0130_T0001_R1_P4_K1_Ch2-Ch1.zen
4380	8.388811e-03	1.283867e-02	9.648700e-03	20150716_gfpSORORINcd3_Prometa\MitoSys2\LSM\gfpSORORINc_Noc\DE_W0011_P0001\DE_2_W0011_P0001_T0007\TR1_W0001_P0130\TR1_2_W0001_P0130_T0001_R1_P4_K1_Ch2-Ch1.zen
4700	4.310785e-03	1.824124e-02	9.225200e-03	20150716_gfpSORORINcd3_Prometa\MitoSys2\LSM\gfpSORORINc_Noc\DE_W0011_P0001\DE_2_W0011_P0001_T0007\TR1_W0001_P0130\TR1_2_W0001_P0130_T0001_R1_P4_K1_Ch2-Ch1.zen
5020	7.182716e-03	1.301562e-02	8.855500e-03	20150716_gfpSORORINcd3_Prometa\MitoSys2\LSM\gfpSORORINc_Noc\DE_W0011_P0001\DE_2_W0011_P0001_T0007\TR1_W0001_P0130\TR1_2_W0001_P0130_T0001_R1_P4_K1_Ch2-Ch1.zen
5340	1.223533e-02	1.179959e-02	8.530400e-03	20150716_gfpSORORINcd3_Prometa\MitoSys2\LSM\gfpSORORINc_Noc\DE_W0011_P0001\DE_2_W0011_P0001_T0007\TR1_W0001_P0130\TR1_2_W0001_P0130_T0001_R1_P4_K1_Ch2-Ch1.zen
5660	5.771062e-03	1.588101e-02	8.242400e-03	20150716_gfpSORORINcd3_Prometa\MitoSys2\LSM\gfpSORORINc_Noc\DE_W0011_P0001\DE_2_W0011_P0001_T0007\TR1_W0001_P0130\TR1_2_W0001_P0130_T0001_R1_P4_K1_Ch2-Ch1.zen
5980	1.258239e-02	1.143774e-02	7.985700e-03	20150716_gfpSORORINcd3_Prometa\MitoSys2\LSM\gfpSORORINc_Noc\DE_W0011_P0001\DE_2_W0011_P0001_T0007\TR1_W0001_P0130\TR1_2_W0001_P0130_T0001_R1_P4_K1_Ch2-Ch1.zen
6300	8.480341e-03	1.186300e-02	7.755600e-03	20150716_gfpSORORINcd3_Prometa\MitoSys2\LSM\gfpSORORINc_Noc\DE_W0011_P0001\DE_2_W0011_P0001_T0007\TR1_W0001_P0130\TR1_2_W0001_P0130_T0001_R1_P4_K1_Ch2-Ch1.zen
6940	8.024710e-03	9.688348e-03	7.360400e-03	20150716_gfpSORORINcd3_Prometa\MitoSys2\LSM\gfpSORORINc_Noc\DE_W0011_P0001\DE_2_W0011_P0001_T0007\TR1_W0001_P0130\TR1_2_W0001_P0130_T0001_R1_P4_K1_Ch2-Ch1.zen
7580	9.151008e-03	1.114511e-02	7.033600e-03	20150716_gfpSORORINcd3_Prometa\MitoSys2\LSM\gfpSORORINc_Noc\DE_W0011_P0001\DE_2_W0011_P0001_T0007\TR1_W0001_P0130\TR1_2_W0001_P0130_T0001_R1_P4_K1_Ch2-Ch1.zen
8220	4.240190e-03	1.509182e-02	6.759000e-03	20150716_gfpSORORINcd3_Prometa\MitoSys2\LSM\gfpSORORINc_Noc\DE_W0011_P0001\DE_2_W0011_P0001_T0007\TR1_W0001_P0130\TR1_2_W0001_P0130_T0001_R1_P4_K1_Ch2-Ch1.zen
8860	7.914882e-03	8.772010e-03	6.525000e-03	20150716_gfpSORORINcd3_Prometa\MitoSys2\LSM\gfpSORORINc_Noc\DE_W0011_P0001\DE_2_W0011_P0001_T0007\TR1_W0001_P0130\TR1_2_W0001_P0130_T0001_R1_P4_K1_Ch2-Ch1.zen
9500	5.217517e-03	9.251676e-03	6.323200e-03	20150716_gfpSORORINcd3_Prometa\MitoSys2\LSM\gfpSORORINc_Noc\DE_W0011_P0001\DE_2_W0011_P0001_T0007\TR1_W0001_P0130\TR1_2_W0001_P0130_T0001_R1_P4_K1_Ch2-Ch1.zen
10140	8.138874e-03	1.121460e-02	6.147400e-03	20150716_gfpSORORINcd3_Prometa\MitoSys2\LSM\gfpSORORINc_Noc\DE_W0011_P0001\DE_2_W0011_P0001_T0007\TR1_W0001_P0130\TR1_2_W0001_P0130_T0001_R1_P4_K1_Ch2-Ch1.zen
10780	5.950411e-03	1.081064e-02	5.992500e-03	20150716_gfpSORORINcd3_Prometa\MitoSys2\LSM\gfpSORORINc_Noc\DE_W0011_P0001\DE_2_W0011_P0001_T0007\TR1_W0001_P0130\TR1_2_W0001_P0130_T0001_R1_P4_K1_Ch2-Ch1.zen
11420	1.010049e-02	1.179325e-02	5.855100e-03	20150716_gfpSORORINcd3_Prometa\MitoSys2\LSM\gfpSORORINc_Noc\DE_W0011_P0001\DE_2_W0011_P0001_T0007\TR1_W0001_P0130\TR1_2_W0001_P0130_T0001_R1_P4_K1_Ch2-Ch1.zen
12060	6.849216e-03	9.488381e-03	5.732100e-03	20150716_gfpSORORINcd3_Prometa\MitoSys2\LSM\gfpSORORINc_Noc\DE_W0011_P0001\DE_2_W0011_P0001_T0007\TR1_W0001_P0130\TR1_2_W0001_P0130_T0001_R1_P4_K1_Ch2-Ch1.zen
12700	6.382112e-03	9.833838e-03	5.621200e-03	20150716_gfpSORORINcd3_Prometa\MitoSys2\LSM\gfpSORORINc_Noc\DE_W0011_P0001\DE_2_W0011_P0001_T0007\TR1_W0001_P0130\TR1_2_W0001_P0130_T0001_R1_P4_K1_Ch2-Ch1.zen
13980	6.559697e-03	1.136775e-02	5.428600e-03	20150716_gfpSORORINcd3_Prometa\MitoSys2\LSM\gfpSORORINc_Noc\DE_W0011_P0001\DE_2_W0011_P0001_T0007\TR1_W0001_P0130\TR1_2_W0001_P0130_T0001_R1_P4_K1_Ch2-Ch1.zen
15260	5.317769e-03	6.634574e-03	5.266300e-03	20150716_gfpSORORINcd3_Prometa\MitoSys2\LSM\gfpSORORINc_Noc\DE_W0011_P0001\DE_2_W0011_P0001_T0007\TR1_W0001_P0130\TR1_2_W0001_P0130_T0001_R1_P4_K1_Ch2-Ch1.zen
16540	7.358253e-03	7.562300e-03	5.126700e-03	20150716_gfpSORORINcd3_Prometa\MitoSys2\LSM\gfpSORORINc_Noc\DE_W0011_P0001\DE_2_W0011_P0001_T0007\TR1_W0001_P0130\TR1_2_W0001_P0130_T0001_R1_P4_K1_Ch2-Ch1.zen
17820	7.449344e-03	6.698568e-03	5.004400e-03	20150716_gfpSORORINcd3_Prometa\MitoSys2\LSM\gfpSORORINc_Noc\DE_W0011_P0001\DE_2_W0011_P0001_T0007\TR1_W0001_P0130\TR1_2_W0001_P0130_T0001_R1_P4_K1_Ch2-Ch1.zen
19100	7.020536e-03	9.416152e-03	4.895700e-03	20150716_gfpSORORINcd3_Prometa\MitoSys2\LSM\gfpSORORINc_Noc\DE_W0011_P0001\DE_2_W0011_P0001_T0007\TR1_W0001_P0130\TR1_2_W0001_P0130_T0001_R1_P4_K1_Ch2-Ch1.zen
20380	5.526750e-03	9.123212e-03	4.797800e-03	20150716_gfpSORORINcd3_Prometa\MitoSys2\LSM\gfpSORORINc_Noc\DE_W0011_P0001\DE_2_W0011_P0001_T0007\TR1_W0001_P0130\TR1_2_W0001_P0130_T0001_R1_P4_K1_Ch2-Ch1.zen
21660	4.554031e-03	9.491708e-03	4.708500e-03	20150716_gfpSORORINcd3_Prometa\MitoSys2\LSM\gfpSORORINc_Noc\DE_W0011_P0001\DE_2_W0011_P0001_T0007\TR1_W0001_P0130\TR1_2_W0001_P0130_T0001_R1_P4_K1_Ch2-Ch1.zen
22940	6.665857e-03	8.390062e-03	4.626300e-03	20150716_gfpSORORINcd3_Prometa\MitoSys2\LSM\gfpSORORINc_Noc\DE_W0011_P0001\DE_2_W0011_P0001_T0007\TR1_W0001_P0130\TR1_2_W0001_P0130_T0001_R1_P4_K1_Ch2-Ch1.zen
24220	5.423942e-03	8.208577e-03	4.550000e-03	20150716_gfpSORORINcd3_Prometa\MitoSys2\LSM\gfpSORORINc_Noc\DE_W0011_P0001\DE_2_W0011_P0001_T0007\TR1_W0001_P0130\TR1_2_W0001_P0130_T0001_R1_P4_K1_Ch2-Ch1.zen
25500	4.553982e-03	5.931360e-03	4.478600e-03	20150716_gfpSORORINcd3_Prometa\MitoSys2\LSM\gfpSORORINc_Noc\DE_W0011_P0001\DE_2_W0011_P0001_T0007\TR1_W0001_P0130\TR1_2_W0001_P0130_T0001_R1_P4_K1_Ch2-Ch1.zen
28060	4.626604e-03	7.401722e-03	4.347700e-03	20150716_gfpSORORINcd3_Prometa\MitoSys2\LSM\gfpSORORINc_Noc\DE_W0011_P0001\DE_2_W0011_P0001_T0007\TR1_W0001_P0130\TR1_2_W0001_P0130_T0001_R1_P4_K1_Ch2-Ch1.zen
30620	3.788733e-03	8.891564e-03	4.229000e-03	20150716_gfpSORORINcd3_Prometa\MitoSys2\LSM\gfpSORORINc_Noc\DE_W0011_P0001\DE_2_W0011_P0001_T0007\TR1_W0001_P0130\TR1_2_W0001_P0130_T0001_R1_P4_K1_Ch2-Ch1.zen
33180	4.142144e-03	5.903284e-03	4.119600e-03	20150716_gfpSORORINcd3_Prometa\MitoSys2\LSM\gfpSORORINc_Noc\DE_W0011_P0001\DE_2_W0011_P0001_T0007\TR1_W0001_P0130\TR1_2_W0001_P0130_T0001_R1_P4_K1_Ch2-Ch1.zen
35740	2.409657e-03	5.712088e-03	4.017700e-03	20150716_gfpSORORINcd3_Prometa\MitoSys2\LSM\gfpSORORINc_Noc\DE_W0011_P0001\DE_2_W0011_P0001_T0007\TR1_W0001_P0130\TR1_2_W0001_P0130_T0001_R1_P4_K1_Ch2-Ch1.zen
38300	2.058562e-03	6.184372e-03	3.921700e-03	20150716_gfpSORORINcd3_Prometa\MitoSys2\LSM\gfpSORORINc_Noc\DE_W0011_P0001\DE_2_W0011_P0001_T0007\TR1_W0001_P0130\TR1_2_W0001_P0130_T0001_R1_P4_K1_Ch2-Ch1.zen
40860	2.016180e-03	5.004260e-03	3.830700e-03	20150716_gfpSORORINcd3_Prometa\MitoSys2\LSM\gfpSORORINc_Noc\DE_W0011_P0001\DE_2_W0011_P0001_T0007\TR1_W0001_P0130\TR1_2_W0001_P0130_T0001_R1_P4_K1_Ch2-Ch1.zen
43420	4.217184e-03	6.756323e-03	3.744000e-03	20150716_gfpSORORINcd3_Prometa\MitoSys2\LSM\gfpSORORINc_Noc\DE_W0011_P0001\DE_2_W0011_P0001_T0007\TR1_W0001_P0130\TR1_2_W0001_P0130_T0001_R1_P4_K1_Ch2-Ch1.zen
45980	3.072076e-03	7.609896e-03	3.660900e-03	20150716_gfpSORORINcd3_Prometa\MitoSys2\LSM\gfpSORORINc_Noc\DE_W0011_P0001\DE_2_W0011_P0001_T0007\TR1_W0001_P0130\TR1_2_W0001_P0130_T0001_R1_P4_K1_Ch2-Ch1.zen
48540	3.825812e-03	7.203345e-03	3.581200e-03	20150716_gfpSORORINcd3_Prometa\MitoSys2\LSM\gfpSORORINc_Noc\DE_W0011_P0001\DE_2_W0011_P0001_T0007\TR1_W0001_P0130\TR1_2_W0001_P0130_T0001_R1_P4_K1_Ch2-Ch1.zen
51100	3.276206e-03	5.948171e-03	3.504400e-03	20150716_gfpSORORINcd3_Prometa\MitoSys2\LSM\gfpSORORINc_Noc\DE_W0011_P0001\DE_2_W0011_P0001_T0007\TR1_W0001_P0130\TR1_2_W0001_P0130_T0001_R1_P4_K1_Ch2-Ch1.zen
56220	3.845804e-03	5.037883e-03	3.358800e-03	20150716_gfpSORORINcd3_Prometa\MitoSys2\LSM\gfpSORORINc_Noc\DE_W0011_P0001\DE_2_W0011_P0001_T0007\TR1_W0001_P0130\TR1_2_W0001_P0130_T0001_R1_P4_K1_Ch2-Ch1.zen
61340	3.420398e-03	5.498622e-03	3.222500e-03	20150716_gfpSORORINcd3_Prometa\MitoSys2\LSM\gfpSORORINc_Noc\DE_W0011_P0001\DE_2_W0011_P0001_T0007\TR1_W0001_P0130\TR1_2_W0001_P0130_T0001_R1_P4_K1_Ch2-Ch1.zen
66460	1.472962e-03	6.497280e-03	3.094500e-03	20150716_gfpSORORINcd3_Prometa\MitoSys2\LSM\gfpSORORINc_Noc\DE_W0011_P0001\DE_2_W0011_P0001_T0007\TR1_W0001_P0130\TR1_2_W0001_P0130_T0001_R1_P4_K1_Ch2-Ch1.zen
71580	1.563771e-03	4.154639e-03	2.973900e-03	20150716_gfpSORORINcd3_Prometa\MitoSys2\LSM\gfpSORORINc_Noc\DE_W0011_P0001\DE_2_W0011_P0001_T0007\TR1_W0001_P0130\TR1_2_W0001_P0130_T0001_R1_P4_K1_Ch2-Ch1.zen
76700	1.816025e-03	5.100492e-03	2.860200e-03	20150716_gfpSORORINcd3_Prometa\MitoSys2\LSM\gfpSORORINc_Noc\DE_W0011_P0001\DE_2_W0011_P0001_T0007\TR1_W0001_P0130\TR1_2_W0001_P0130_T0001_R1_P4_K1_Ch2-Ch1.zen
81820	3.015907e-03	6.463032e-03	2.752700e-03	20150716_gfpSORORINcd3_Prometa\MitoSys2\LSM\gfpSORORINc_Noc\DE_W0011_P0001\DE_2_W0011_P0001_T0007\TR1_W0001_P0130\TR1_2_W0001_P0130_T0001_R1_P4_K1_Ch2-Ch1.zen
86940	2.093313e-03	6.417796e-03	2.651100e-03	20150716_gfpSORORINcd3_Prometa\MitoSys2\LSM\gfpSORORINc_Noc\DE_W0011_P0001\DE_2_W0011_P0001_T0007\TR1_W0001_P0130\TR1_2_W0001_P0130_T0001_R1_P4_K1_Ch2-Ch1.zen
92060	2.755603e-03	5.933477e-03	2.554900e-03	20150716_gfpSORORINcd3_Prometa\MitoSys2\LSM\gfpSORORINc_Noc\DE_W0011_P0001\DE_2_W0011_P0001_T0007\TR1_W0001_P0130\TR1_2_W0001_P0130_T0001_R1_P4_K1_Ch2-Ch1.zen
97180	2.417138e-03	7.026962e-03	2.463800e-03	20150716_gfpSORORINcd3_Prometa\MitoSys2\LSM\gfpSORORINc_Noc\DE_W0011_P0001\DE_2_W0011_P0001_T0007\TR1_W0001_P0130\TR1_2_W0001_P0130_T0001_R1_P4_K1_Ch2-Ch1.zen
102300	1.494022e-03	5.524793e-03	2.377500e-03	20150716_gfpSORORINcd3_Prometa\MitoSys2\LSM\gfpSORORINc_Noc\DE_W0011_P0001\DE_2_W0011_P0001_T0007\TR1_W0001_P0130\TR1_2_W0001_P0130_T0001_R1_P4_K1_Ch2-Ch1.zen
112540	2.126770e-03	5.993749e-03	2.217700e-03	20150716_gfpSORORINcd3_Prometa\MitoSys2\LSM\gfpSORORINc_Noc\DE_W0011_P0001\DE_2_W0011_P0001_T0007\TR1_W0001_P0130\TR1_2_W0001_P0130_T0001_R1_P4_K1_Ch2-Ch1.zen
122780	2.803509e-03	7.022197e-03	2.073600e-03	20150716_gfpSORORINcd3_Prometa\MitoSys2\LSM\gfpSORORINc_Noc\DE_W0011_P0001\DE_2_W0011_P0001_T0007\TR1_W0001_P0130\TR1_2_W0001_P0130_T0001_R1_P4_K1_Ch2-Ch1.zen
133020	2.488618e-03	6.032199e-03	1.943100e-03	20150716_gfpSORORINcd3_Prometa\MitoSys2\LSM\gfpSORORINc_Noc\DE_W0011_P0001\DE_2_W0011_P0001_T0007\TR1_W0001_P0130\TR1_2_W0001_P0130_T0001_R1_P4_K1_Ch2-Ch1.zen
143260	1.358091e-03	6.054635e-03	1.824800e-03	20150716_gfpSORORINcd3_Prometa\MitoSys2\LSM\gfpSORORINc_Noc\DE_W0011_P0001\DE_2_W0011_P0001_T0007\TR1_W0001_P0130\TR1_2_W0001_P0130_T0001_R1_P4_K1_Ch2-Ch1.zen
153500	1.518102e-03	5.754875e-03	1.717200e-03	20150716_gfpSORORINcd3_Prometa\MitoSys2\LSM\gfpSORORINc_Noc\DE_W0011_P0001\DE_2_W0011_P0001_T0007\TR1_W0001_P0130\TR1_2_W0001_P0130_T0001_R1_P4_K1_Ch2-Ch1.zen
163740	1.345400e-03	4.304877e-03	1.619000e-03	20150716_gfpSORORINcd3_Prometa\MitoSys2\LSM\gfpSORORINc_Noc\DE_W0011_P0001\DE_2_W0011_P0001_T0007\TR1_W0001_P0130\TR1_2_W0001_P0130_T0001_R1_P4_K1_Ch2-Ch1.zen
173980	3.096890e-04	4.406451e-03	1.529200e-03	20150716_gfpSORORINcd3_Prometa\MitoSys2\LSM\gfpSORORINc_Noc\DE_W0011_P0001\DE_2_W0011_P0001_T0007\TR1_W0001_P0130\TR1_2_W0001_P0130_T0001_R1_P4_K1_Ch2-Ch1.zen
184220	8.391515e-04	4.577613e-03	1.447000e-03	20150716_gfpSORORINcd3_Prometa\MitoSys2\LSM\gfpSORORINc_Noc\DE_W0011_P0001\DE_2_W0011_P0001_T0007\TR1_W0001_P0130\TR1_2_W0001_P0130_T0001_R1_P4_K1_Ch2-Ch1.zen
194460	1.196486e-03	4.054288e-03	1.371400e-03	20150716_gfpSORORINcd3_Prometa\MitoSys2\LSM\gfpSORORINc_Noc\DE_W0011_P0001\DE_2_W0011_P0001_T0007\TR1_W0001_P0130\TR1_2_W0001_P0130_T0001_R1_P4_K1_Ch2-Ch1.zen
204700	9.841488e-04	3.818475e-03	1.301800e-03	20150716_gfpSORORINcd3_Prometa\MitoSys2\LSM\gfpSORORINc_Noc\DE_W0011_P0001\DE_2_W0011_P0001_T0007\TR1_W0001_P0130\TR1_2_W0001_P0130_T0001_R1_P4_K1_Ch2-Ch1.zen
225180	2.655003e-03	4.797018e-03	1.178200e-03	20150716_gfpSORORINcd3_Prometa\MitoSys2\LSM\gfpSORORINc_Noc\DE_W0011_P0001\DE_2_W0011_P0001_T0007\TR1_W0001_P0130\TR1_2_W0001_P0130_T0001_R1_P4_K1_Ch2-Ch1.zen
245660	2.261623e-03	4.174880e-03	1.072100e-03	20150716_gfpSORORINcd3_Prometa\MitoSys2\LSM\gfpSORORINc_Noc\DE_W0011_P0001\DE_2_W0011_P0001_T0007\TR1_W0001_P0130\TR1_2_W0001_P0130_T0001_R1_P4_K1_Ch2-Ch1.zen
266140	1.416256e-03	3.207444e-03	9.802900e-04	20150716_gfpSORORINcd3_Prometa\MitoSys2\LSM\gfpSORORINc_Noc\DE_W0011_P0001\DE_2_W0011_P0001_T0007\TR1_W0001_P0130\TR1_2_W0001_P0130_T0001_R1_P4_K1_Ch2-Ch1.zen
286620	4.432180e-04	3.552115e-03	9.002700e-04	20150716_gfpSORORINcd3_Prometa\MitoSys2\LSM\gfpSORORINc_Noc\DE_W0011_P0001\DE_2_W0011_P0001_T0007\TR1_W0001_P0130\TR1_2_W0001_P0130_T0001_R1_P4_K1_Ch2-Ch1.zen
307100	1.320576e-03	3.103360e-03	8.300800e-04	20150716_gfpSORORINcd3_Prometa\MitoSys2\LSM\gfpSORORINc_Noc\DE_W0011_P0001\DE_2_W0011_P0001_T0007\TR1_W0001_P0130\TR1_2_W0001_P0130_T0001_R1_P4_K1_Ch2-Ch1.zen
327580	1.863829e-03	3.648082e-03	7.681400e-04	20150716_gfpSORORINcd3_Prometa\MitoSys2\LSM\gfpSORORINc_Noc\DE_W0011_P0001\DE_2_W0011_P0001_T0007\TR1_W0001_P0130\TR1_2_W0001_P0130_T0001_R1_P4_K1_Ch2-Ch1.zen
348060	2.058629e-03	3.493032e-03	7.131800e-04	20150716_gfpSORORINcd3_Prometa\MitoSys2\LSM\gfpSORORINc_Noc\DE_W0011_P0001\DE_2_W0011_P0001_T0007\TR1_W0001_P0130\TR1_2_W0001_P0130_T0001_R1_P4_K1_Ch2-Ch1.zen
368540	2.366982e-03	3.090797e-03	6.641600e-04	20150716_gfpSORORINcd3_Prometa\MitoSys2\LSM\gfpSORORINc_Noc\DE_W0011_P0001\DE_2_W0011_P0001_T0007\TR1_W0001_P0130\TR1_2_W0001_P0130_T0001_R1_P4_K1_Ch2-Ch1.zen
389020	1.191232e-03	3.625917e-03	6.202500e-04	20150716_gfpSORORINcd3_Prometa\MitoSys2\LSM\gfpSORORINc_Noc\DE_W0011_P0001\DE_2_W0011_P0001_T0007\TR1_W0001_P0130\TR1_2_W0001_P0130_T0001_R1_P4_K1_Ch2-Ch1.zen
409500	1.478743e-03	3.993479e-03	5.807200e-04	20150716_gfpSORORINcd3_Prometa\MitoSys2\LSM\gfpSORORINc_Noc\DE_W0011_P0001\DE_2_W0011_P0001_T0007\TR1_W0001_P0130\TR1_2_W0001_P0130_T0001_R1_P4_K1_Ch2-Ch1.zen
450460	6.904684e-04	4.004502e-03	5.126300e-04	20150716_gfpSORORINcd3_Prometa\MitoSys2\LSM\gfpSORORINc_Noc\DE_W0011_P0001\DE_2_W0011_P0001_T0007\TR1_W0001_P0130\TR1_2_W0001_P0130_T0001_R1_P4_K1_Ch2-Ch1.zen
491420	6.979132e-05	2.997247e-03	4.562500e-04	20150716_gfpSORORINcd3_Prometa\MitoSys2\LSM\gfpSORORINc_Noc\DE_W0011_P0001\DE_2_W0011_P0001_T0007\TR1_W0001_P0130\TR1_2_W0001_P0130_T0001_R1_P4_K1_Ch2-Ch1.zen
532380	3.917046e-04	2.842895e-03	4.089800e-04	20150716_gfpSORORINcd3_Prometa\MitoSys2\LSM\gfpSORORINc_Noc\DE_W0011_P0001\DE_2_W0011_P0001_T0007\TR1_W0001_P0130\TR1_2_W0001_P0130_T0001_R1_P4_K1_Ch2-Ch1.zen
573340	9.882923e-04	3.347670e-03	3.689100e-04	20150716_gfpSORORINcd3_Prometa\MitoSys2\LSM\gfpSORORINc_Noc\DE_W0011_P0001\DE_2_W0011_P0001_T0007\TR1_W0001_P0130\TR1_2_W0001_P0130_T0001_R1_P4_K1_Ch2-Ch1.zen
614300	-1.538118e-04	2.672788e-03	3.346200e-04	20150716_gfpSORORINcd3_Prometa\MitoSys2\LSM\gfpSORORINc_Noc\DE_W0011_P0001\DE_2_W0011_P0001_T0007\TR1_W0001_P0130\TR1_2_W0001_P0130_T0001_R1_P4_K1_Ch2-Ch1.zen
655260	6.308373e-04	3.313171e-03	3.050100e-04	20150716_gfpSORORINcd3_Prometa\MitoSys2\LSM\gfpSORORINc_Noc\DE_W0011_P0001\DE_2_W0011_P0001_T0007\TR1_W0001_P0130\TR1_2_W0001_P0130_T0001_R1_P4_K1_Ch2-Ch1.zen
696220	-3.266013e-04	3.562543e-03	2.792600e-04	20150716_gfpSORORINcd3_Prometa\MitoSys2\LSM\gfpSORORINc_Noc\DE_W0011_P0001\DE_2_W0011_P0001_T0007\TR1_W0001_P0130\TR1_2_W0001_P0130_T0001_R1_P4_K1_Ch2-Ch1.zen
737180	-7.183787e-04	2.769889e-03	2.567100e-04	20150716_gfpSORORINcd3_Prometa\MitoSys2\LSM\gfpSORORINc_Noc\DE_W0011_P0001\DE_2_W0011_P0001_T0007\TR1_W0001_P0130\TR1_2_W0001_P0130_T0001_R1_P4_K1_Ch2-Ch1.zen
778140	1.807810e-05	3.204237e-03	2.368400e-04	20150716_gfpSORORINcd3_Prometa\MitoSys2\LSM\gfpSORORINc_Noc\DE_W0011_P0001\DE_2_W0011_P0001_T0007\TR1_W0001_P0130\TR1_2_W0001_P0130_T0001_R1_P4_K1_Ch2-Ch1.zen
819100	5.392252e-04	2.840666e-03	2.192200e-04	20150716_gfpSORORINcd3_Prometa\MitoSys2\LSM\gfpSORORINc_Noc\DE_W0011_P0001\DE_2_W0011_P0001_T0007\TR1_W0001_P0130\TR1_2_W0001_P0130_T0001_R1_P4_K1_Ch2-Ch1.zen
901020	-4.062389e-04	2.597383e-03	1.895000e-04	20150716_gfpSORORINcd3_Prometa\MitoSys2\LSM\gfpSORORINc_Noc\DE_W0011_P0001\DE_2_W0011_P0001_T0007\TR1_W0001_P0130\TR1_2_W0001_P0130_T0001_R1_P4_K1_Ch2-Ch1.zen
982940	-7.238037e-04	2.877113e-03	1.654900e-04	20150716_gfpSORORINcd3_Prometa\MitoSys2\LSM\gfpSORORINc_Noc\DE_W0011_P0001\DE_2_W0011_P0001_T0007\TR1_W0001_P0130\TR1_2_W0001_P0130_T0001_R1_P4_K1_Ch2-Ch1.zen
1064860	-4.183059e-05	2.865802e-03	1.458100e-04	20150716_gfpSORORINcd3_Prometa\MitoSys2\LSM\gfpSORORINc_Noc\DE_W0011_P0001\DE_2_W0011_P0001_T0007\TR1_W0001_P0130\TR1_2_W0001_P0130_T0001_R1_P4_K1_Ch2-Ch1.zen
1146780	3.573693e-04	3.566595e-03	1.294600e-04	20150716_gfpSORORINcd3_Prometa\MitoSys2\LSM\gfpSORORINc_Noc\DE_W0011_P0001\DE_2_W0011_P0001_T0007\TR1_W0001_P0130\TR1_2_W0001_P0130_T0001_R1_P4_K1_Ch2-Ch1.zen
1228700	-3.475227e-04	3.765718e-03	1.157300e-04	20150716_gfpSORORINcd3_Prometa\MitoSys2\LSM\gfpSORORINc_Noc\DE_W0011_P0001\DE_2_W0011_P0001_T0007\TR1_W0001_P0130\TR1_2_W0001_P0130_T0001_R1_P4_K1_Ch2-Ch1.zen
1310620	-1.269942e-04	3.196811e-03	1.040700e-04	20150716_gfpSORORINcd3_Prometa\MitoSys2\LSM\gfpSORORINc_Noc\DE_W0011_P0001\DE_2_W0011_P0001_T0007\TR1_W0001_P0130\TR1_2_W0001_P0130_T0001_R1_P4_K1_Ch2-Ch1.zen
1392540	4.128362e-04	2.664335e-03	9.409400e-05	20150716_gfpSORORINcd3_Prometa\MitoSys2\LSM\gfpSORORINc_Noc\DE_W0011_P0001\DE_2_W0011_P0001_T0007\TR1_W0001_P0130\TR1_2_W0001_P0130_T0001_R1_P4_K1_Ch2-Ch1.zen
1474460	1.649849e-04	3.109934e-03	8.548200e-05	20150716_gfpSORORINcd3_Prometa\MitoSys2\LSM\gfpSORORINc_Noc\DE_W0011_P0001\DE_2_W0011_P0001_T0007\TR1_W0001_P0130\TR1_2_W0001_P0130_T0001_R1_P4_K1_Ch2-Ch1.zen
1556380	4.215928e-04	3.275277e-03	7.799800e-05	20150716_gfpSORORINcd3_Prometa\MitoSys2\LSM\gfpSORORINc_Noc\DE_W0011_P0001\DE_2_W0011_P0001_T0007\TR1_W0001_P0130\TR1_2_W0001_P0130_T0001_R1_P4_K1_Ch2-Ch1.zen
10	2.905571e-02	9.433285e-03	2.914300e-02	20150716_gfpSORORINcd3_Prometa\MitoSys2\LSM\gfpSORORINc_Noc\DE_W0011_P0001\DE_2_W0011_P0001_T0010\TR1_W0001_P0190\TR1_2_W0001_P0190_T0001_R1_P1_K1_Ch2-Ch1.zen
20	2.805853e-02	1.223384e-02	2.839300e-02	20150716_gfpSORORINcd3_Prometa\MitoSys2\LSM\gfpSORORINc_Noc\DE_W0011_P0001\DE_2_W0011_P0001_T0010\TR1_W0001_P0190\TR1_2_W0001_P0190_T0001_R1_P1_K1_Ch2-Ch1.zen
30	2.964994e-02	1.452328e-02	2.769700e-02	20150716_gfpSORORINcd3_Prometa\MitoSys2\LSM\gfpSORORINc_Noc\DE_W0011_P0001\DE_2_W0011_P0001_T0010\TR1_W0001_P0190\TR1_2_W0001_P0190_T0001_R1_P1_K1_Ch2-Ch1.zen
40	2.606804e-02	8.956799e-03	2.705300e-02	20150716_gfpSORORINcd3_Prometa\MitoSys2\LSM\gfpSORORINc_Noc\DE_W0011_P0001\DE_2_W0011_P0001_T0010\TR1_W0001_P0190\TR1_2_W0001_P0190_T0001_R1_P1_K1_Ch2-Ch1.zen
50	2.925095e-02	9.689619e-03	2.645700e-02	20150716_gfpSORORINcd3_Prometa\MitoSys2\LSM\gfpSORORINc_Noc\DE_W0011_P0001\DE_2_W0011_P0001_T0010\TR1_W0001_P0190\TR1_2_W0001_P0190_T0001_R1_P1_K1_Ch2-Ch1.zen
60	2.547658e-02	1.549397e-02	2.590500e-02	20150716_gfpSORORINcd3_Prometa\MitoSys2\LSM\gfpSORORINc_Noc\DE_W0011_P0001\DE_2_W0011_P0001_T0010\TR1_W0001_P0190\TR1_2_W0001_P0190_T0001_R1_P1_K1_Ch2-Ch1.zen
70	2.352835e-02	1.005146e-02	2.539300e-02	20150716_gfpSORORINcd3_Prometa\MitoSys2\LSM\gfpSORORINc_Noc\DE_W0011_P0001\DE_2_W0011_P0001_T0010\TR1_W0001_P0190\TR1_2_W0001_P0190_T0001_R1_P1_K1_Ch2-Ch1.zen
80	2.394326e-02	9.935995e-03	2.491800e-02	20150716_gfpSORORINcd3_Prometa\MitoSys2\LSM\gfpSORORINc_Noc\DE_W0011_P0001\DE_2_W0011_P0001_T0010\TR1_W0001_P0190\TR1_2_W0001_P0190_T0001_R1_P1_K1_Ch2-Ch1.zen
90	2.226100e-02	8.970784e-03	2.447700e-02	20150716_gfpSORORINcd3_Prometa\MitoSys2\LSM\gfpSORORINc_Noc\DE_W0011_P0001\DE_2_W0011_P0001_T0010\TR1_W0001_P0190\TR1_2_W0001_P0190_T0001_R1_P1_K1_Ch2-Ch1.zen
100	2.460679e-02	7.716665e-03	2.406500e-02	20150716_gfpSORORINcd3_Prometa\MitoSys2\LSM\gfpSORORINc_Noc\DE_W0011_P0001\DE_2_W0011_P0001_T0010\TR1_W0001_P0190\TR1_2_W0001_P0190_T0001_R1_P1_K1_Ch2-Ch1.zen
120	2.322195e-02	6.747591e-03	2.332300e-02	20150716_gfpSORORINcd3_Prometa\MitoSys2\LSM\gfpSORORINc_Noc\DE_W0011_P0001\DE_2_W0011_P0001_T0010\TR1_W0001_P0190\TR1_2_W0001_P0190_T0001_R1_P1_K1_Ch2-Ch1.zen
140	2.115975e-02	6.267715e-03	2.267100e-02	20150716_gfpSORORINcd3_Prometa\MitoSys2\LSM\gfpSORORINc_Noc\DE_W0011_P0001\DE_2_W0011_P0001_T0010\TR1_W0001_P0190\TR1_2_W0001_P0190_T0001_R1_P1_K1_Ch2-Ch1.zen
160	2.256159e-02	4.719960e-03	2.209500e-02	20150716_gfpSORORINcd3_Prometa\MitoSys2\LSM\gfpSORORINc_Noc\DE_W0011_P0001\DE_2_W0011_P0001_T0010\TR1_W0001_P0190\TR1_2_W0001_P0190_T0001_R1_P1_K1_Ch2-Ch1.zen
180	2.123964e-02	6.507882e-03	2.157900e-02	20150716_gfpSORORINcd3_Prometa\MitoSys2\LSM\gfpSORORINc_Noc\DE_W0011_P0001\DE_2_W0011_P0001_T0010\TR1_W0001_P0190\TR1_2_W0001_P0190_T0001_R1_P1_K1_Ch2-Ch1.zen
200	2.582102e-02	8.219094e-03	2.111400e-02	20150716_gfpSORORINcd3_Prometa\MitoSys2\LSM\gfpSORORINc_Noc\DE_W0011_P0001\DE_2_W0011_P0001_T0010\TR1_W0001_P0190\TR1_2_W0001_P0190_T0001_R1_P1_K1_Ch2-Ch1.zen
220	2.052330e-02	5.902813e-03	2.069100e-02	20150716_gfpSORORINcd3_Prometa\MitoSys2\LSM\gfpSORORINc_Noc\DE_W0011_P0001\DE_2_W0011_P0001_T0010\TR1_W0001_P0190\TR1_2_W0001_P0190_T0001_R1_P1_K1_Ch2-Ch1.zen
240	1.830178e-02	8.922063e-03	2.030300e-02	20150716_gfpSORORINcd3_Prometa\MitoSys2\LSM\gfpSORORINc_Noc\DE_W0011_P0001\DE_2_W0011_P0001_T0010\TR1_W0001_P0190\TR1_2_W0001_P0190_T0001_R1_P1_K1_Ch2-Ch1.zen
260	2.120468e-02	4.970844e-03	1.994500e-02	20150716_gfpSORORINcd3_Prometa\MitoSys2\LSM\gfpSORORINc_Noc\DE_W0011_P0001\DE_2_W0011_P0001_T0010\TR1_W0001_P0190\TR1_2_W0001_P0190_T0001_R1_P1_K1_Ch2-Ch1.zen
280	2.036483e-02	6.863809e-03	1.961000e-02	20150716_gfpSORORINcd3_Prometa\MitoSys2\LSM\gfpSORORINc_Noc\DE_W0011_P0001\DE_2_W0011_P0001_T0010\TR1_W0001_P0190\TR1_2_W0001_P0190_T0001_R1_P1_K1_Ch2-Ch1.zen
300	2.023524e-02	5.370145e-03	1.929600e-02	20150716_gfpSORORINcd3_Prometa\MitoSys2\LSM\gfpSORORINc_Noc\DE_W0011_P0001\DE_2_W0011_P0001_T0010\TR1_W0001_P0190\TR1_2_W0001_P0190_T0001_R1_P1_K1_Ch2-Ch1.zen
340	1.778984e-02	5.542055e-03	1.871800e-02	20150716_gfpSORORINcd3_Prometa\MitoSys2\LSM\gfpSORORINc_Noc\DE_W0011_P0001\DE_2_W0011_P0001_T0010\TR1_W0001_P0190\TR1_2_W0001_P0190_T0001_R1_P1_K1_Ch2-Ch1.zen
380	1.649545e-02	5.378823e-03	1.819200e-02	20150716_gfpSORORINcd3_Prometa\MitoSys2\LSM\gfpSORORINc_Noc\DE_W0011_P0001\DE_2_W0011_P0001_T0010\TR1_W0001_P0190\TR1_2_W0001_P0190_T0001_R1_P1_K1_Ch2-Ch1.zen
420	1.821012e-02	6.042067e-03	1.770600e-02	20150716_gfpSORORINcd3_Prometa\MitoSys2\LSM\gfpSORORINc_Noc\DE_W0011_P0001\DE_2_W0011_P0001_T0010\TR1_W0001_P0190\TR1_2_W0001_P0190_T0001_R1_P1_K1_Ch2-Ch1.zen
460	1.712310e-02	4.926844e-03	1.725100e-02	20150716_gfpSORORINcd3_Prometa\MitoSys2\LSM\gfpSORORINc_Noc\DE_W0011_P0001\DE_2_W0011_P0001_T0010\TR1_W0001_P0190\TR1_2_W0001_P0190_T0001_R1_P1_K1_Ch2-Ch1.zen
500	1.757815e-02	5.153998e-03	1.682300e-02	20150716_gfpSORORINcd3_Prometa\MitoSys2\LSM\gfpSORORINc_Noc\DE_W0011_P0001\DE_2_W0011_P0001_T0010\TR1_W0001_P0190\TR1_2_W0001_P0190_T0001_R1_P1_K1_Ch2-Ch1.zen
540	1.691185e-02	5.765584e-03	1.641600e-02	20150716_gfpSORORINcd3_Prometa\MitoSys2\LSM\gfpSORORINc_Noc\DE_W0011_P0001\DE_2_W0011_P0001_T0010\TR1_W0001_P0190\TR1_2_W0001_P0190_T0001_R1_P1_K1_Ch2-Ch1.zen
580	1.496708e-02	3.693538e-03	1.602900e-02	20150716_gfpSORORINcd3_Prometa\MitoSys2\LSM\gfpSORORINc_Noc\DE_W0011_P0001\DE_2_W0011_P0001_T0010\TR1_W0001_P0190\TR1_2_W0001_P0190_T0001_R1_P1_K1_Ch2-Ch1.zen
620	1.479013e-02	4.314714e-03	1.565900e-02	20150716_gfpSORORINcd3_Prometa\MitoSys2\LSM\gfpSORORINc_Noc\DE_W0011_P0001\DE_2_W0011_P0001_T0010\TR1_W0001_P0190\TR1_2_W0001_P0190_T0001_R1_P1_K1_Ch2-Ch1.zen
660	1.568771e-02	5.586330e-03	1.530500e-02	20150716_gfpSORORINcd3_Prometa\MitoSys2\LSM\gfpSORORINc_Noc\DE_W0011_P0001\DE_2_W0011_P0001_T0010\TR1_W0001_P0190\TR1_2_W0001_P0190_T0001_R1_P1_K1_Ch2-Ch1.zen
700	1.457646e-02	4.496511e-03	1.496600e-02	20150716_gfpSORORINcd3_Prometa\MitoSys2\LSM\gfpSORORINc_Noc\DE_W0011_P0001\DE_2_W0011_P0001_T0010\TR1_W0001_P0190\TR1_2_W0001_P0190_T0001_R1_P1_K1_Ch2-Ch1.zen
780	1.448959e-02	4.334334e-03	1.432700e-02	20150716_gfpSORORINcd3_Prometa\MitoSys2\LSM\gfpSORORINc_Noc\DE_W0011_P0001\DE_2_W0011_P0001_T0010\TR1_W0001_P0190\TR1_2_W0001_P0190_T0001_R1_P1_K1_Ch2-Ch1.zen
860	1.333158e-02	3.258464e-03	1.373600e-02	20150716_gfpSORORINcd3_Prometa\MitoSys2\LSM\gfpSORORINc_Noc\DE_W0011_P0001\DE_2_W0011_P0001_T0010\TR1_W0001_P0190\TR1_2_W0001_P0190_T0001_R1_P1_K1_Ch2-Ch1.zen
940	1.375104e-02	4.139628e-03	1.318900e-02	20150716_gfpSORORINcd3_Prometa\MitoSys2\LSM\gfpSORORINc_Noc\DE_W0011_P0001\DE_2_W0011_P0001_T0010\TR1_W0001_P0190\TR1_2_W0001_P0190_T0001_R1_P1_K1_Ch2-Ch1.zen
1020	1.184152e-02	3.995781e-03	1.268100e-02	20150716_gfpSORORINcd3_Prometa\MitoSys2\LSM\gfpSORORINc_Noc\DE_W0011_P0001\DE_2_W0011_P0001_T0010\TR1_W0001_P0190\TR1_2_W0001_P0190_T0001_R1_P1_K1_Ch2-Ch1.zen
1100	1.226031e-02	3.355532e-03	1.220800e-02	20150716_gfpSORORINcd3_Prometa\MitoSys2\LSM\gfpSORORINc_Noc\DE_W0011_P0001\DE_2_W0011_P0001_T0010\TR1_W0001_P0190\TR1_2_W0001_P0190_T0001_R1_P1_K1_Ch2-Ch1.zen
1180	1.053047e-02	3.572561e-03	1.176800e-02	20150716_gfpSORORINcd3_Prometa\MitoSys2\LSM\gfpSORORINc_Noc\DE_W0011_P0001\DE_2_W0011_P0001_T0010\TR1_W0001_P0190\TR1_2_W0001_P0190_T0001_R1_P1_K1_Ch2-Ch1.zen
1260	1.231603e-02	2.904775e-03	1.135700e-02	20150716_gfpSORORINcd3_Prometa\MitoSys2\LSM\gfpSORORINc_Noc\DE_W0011_P0001\DE_2_W0011_P0001_T0010\TR1_W0001_P0190\TR1_2_W0001_P0190_T0001_R1_P1_K1_Ch2-Ch1.zen
1340	1.188939e-02	2.905472e-03	1.097300e-02	20150716_gfpSORORINcd3_Prometa\MitoSys2\LSM\gfpSORORINc_Noc\DE_W0011_P0001\DE_2_W0011_P0001_T0010\TR1_W0001_P0190\TR1_2_W0001_P0190_T0001_R1_P1_K1_Ch2-Ch1.zen
1420	1.210299e-02	4.048881e-03	1.061300e-02	20150716_gfpSORORINcd3_Prometa\MitoSys2\LSM\gfpSORORINc_Noc\DE_W0011_P0001\DE_2_W0011_P0001_T0010\TR1_W0001_P0190\TR1_2_W0001_P0190_T0001_R1_P1_K1_Ch2-Ch1.zen
1500	1.076713e-02	2.992599e-03	1.027600e-02	20150716_gfpSORORINcd3_Prometa\MitoSys2\LSM\gfpSORORINc_Noc\DE_W0011_P0001\DE_2_W0011_P0001_T0010\TR1_W0001_P0190\TR1_2_W0001_P0190_T0001_R1_P1_K1_Ch2-Ch1.zen
1660	9.495942e-03	3.363940e-03	9.660500e-03	20150716_gfpSORORINcd3_Prometa\MitoSys2\LSM\gfpSORORINc_Noc\DE_W0011_P0001\DE_2_W0011_P0001_T0010\TR1_W0001_P0190\TR1_2_W0001_P0190_T0001_R1_P1_K1_Ch2-Ch1.zen
1820	9.261013e-03	2.550519e-03	9.114700e-03	20150716_gfpSORORINcd3_Prometa\MitoSys2\LSM\gfpSORORINc_Noc\DE_W0011_P0001\DE_2_W0011_P0001_T0010\TR1_W0001_P0190\TR1_2_W0001_P0190_T0001_R1_P1_K1_Ch2-Ch1.zen
1980	8.143643e-03	2.810403e-03	8.627800e-03	20150716_gfpSORORINcd3_Prometa\MitoSys2\LSM\gfpSORORINc_Noc\DE_W0011_P0001\DE_2_W0011_P0001_T0010\TR1_W0001_P0190\TR1_2_W0001_P0190_T0001_R1_P1_K1_Ch2-Ch1.zen
2140	8.201216e-03	2.769741e-03	8.191200e-03	20150716_gfpSORORINcd3_Prometa\MitoSys2\LSM\gfpSORORINc_Noc\DE_W0011_P0001\DE_2_W0011_P0001_T0010\TR1_W0001_P0190\TR1_2_W0001_P0190_T0001_R1_P1_K1_Ch2-Ch1.zen
2300	7.294847e-03	2.758479e-03	7.798000e-03	20150716_gfpSORORINcd3_Prometa\MitoSys2\LSM\gfpSORORINc_Noc\DE_W0011_P0001\DE_2_W0011_P0001_T0010\TR1_W0001_P0190\TR1_2_W0001_P0190_T0001_R1_P1_K1_Ch2-Ch1.zen
2460	6.594509e-03	2.712849e-03	7.442100e-03	20150716_gfpSORORINcd3_Prometa\MitoSys2\LSM\gfpSORORINc_Noc\DE_W0011_P0001\DE_2_W0011_P0001_T0010\TR1_W0001_P0190\TR1_2_W0001_P0190_T0001_R1_P1_K1_Ch2-Ch1.zen
2620	7.463971e-03	3.233733e-03	7.118800e-03	20150716_gfpSORORINcd3_Prometa\MitoSys2\LSM\gfpSORORINc_Noc\DE_W0011_P0001\DE_2_W0011_P0001_T0010\TR1_W0001_P0190\TR1_2_W0001_P0190_T0001_R1_P1_K1_Ch2-Ch1.zen
2780	6.719024e-03	2.707520e-03	6.824000e-03	20150716_gfpSORORINcd3_Prometa\MitoSys2\LSM\gfpSORORINc_Noc\DE_W0011_P0001\DE_2_W0011_P0001_T0010\TR1_W0001_P0190\TR1_2_W0001_P0190_T0001_R1_P1_K1_Ch2-Ch1.zen
2940	6.739548e-03	3.035197e-03	6.554200e-03	20150716_gfpSORORINcd3_Prometa\MitoSys2\LSM\gfpSORORINc_Noc\DE_W0011_P0001\DE_2_W0011_P0001_T0010\TR1_W0001_P0190\TR1_2_W0001_P0190_T0001_R1_P1_K1_Ch2-Ch1.zen
3100	6.287637e-03	2.383086e-03	6.306500e-03	20150716_gfpSORORINcd3_Prometa\MitoSys2\LSM\gfpSORORINc_Noc\DE_W0011_P0001\DE_2_W0011_P0001_T0010\TR1_W0001_P0190\TR1_2_W0001_P0190_T0001_R1_P1_K1_Ch2-Ch1.zen
3420	6.041591e-03	2.530004e-03	5.867800e-03	20150716_gfpSORORINcd3_Prometa\MitoSys2\LSM\gfpSORORINc_Noc\DE_W0011_P0001\DE_2_W0011_P0001_T0010\TR1_W0001_P0190\TR1_2_W0001_P0190_T0001_R1_P1_K1_Ch2-Ch1.zen
3740	5.712504e-03	1.265652e-03	5.491500e-03	20150716_gfpSORORINcd3_Prometa\MitoSys2\LSM\gfpSORORINc_Noc\DE_W0011_P0001\DE_2_W0011_P0001_T0010\TR1_W0001_P0190\TR1_2_W0001_P0190_T0001_R1_P1_K1_Ch2-Ch1.zen
4060	5.030302e-03	1.896348e-03	5.165800e-03	20150716_gfpSORORINcd3_Prometa\MitoSys2\LSM\gfpSORORINc_Noc\DE_W0011_P0001\DE_2_W0011_P0001_T0010\TR1_W0001_P0190\TR1_2_W0001_P0190_T0001_R1_P1_K1_Ch2-Ch1.zen
4380	4.472306e-03	2.584723e-03	4.881300e-03	20150716_gfpSORORINcd3_Prometa\MitoSys2\LSM\gfpSORORINc_Noc\DE_W0011_P0001\DE_2_W0011_P0001_T0010\TR1_W0001_P0190\TR1_2_W0001_P0190_T0001_R1_P1_K1_Ch2-Ch1.zen
4700	4.665531e-03	2.648588e-03	4.630800e-03	20150716_gfpSORORINcd3_Prometa\MitoSys2\LSM\gfpSORORINc_Noc\DE_W0011_P0001\DE_2_W0011_P0001_T0010\TR1_W0001_P0190\TR1_2_W0001_P0190_T0001_R1_P1_K1_Ch2-Ch1.zen
5020	3.794418e-03	1.940306e-03	4.408800e-03	20150716_gfpSORORINcd3_Prometa\MitoSys2\LSM\gfpSORORINc_Noc\DE_W0011_P0001\DE_2_W0011_P0001_T0010\TR1_W0001_P0190\TR1_2_W0001_P0190_T0001_R1_P1_K1_Ch2-Ch1.zen
5340	3.499205e-03	2.351781e-03	4.210800e-03	20150716_gfpSORORINcd3_Prometa\MitoSys2\LSM\gfpSORORINc_Noc\DE_W0011_P0001\DE_2_W0011_P0001_T0010\TR1_W0001_P0190\TR1_2_W0001_P0190_T0001_R1_P1_K1_Ch2-Ch1.zen
5660	4.876197e-03	1.482149e-03	4.033200e-03	20150716_gfpSORORINcd3_Prometa\MitoSys2\LSM\gfpSORORINc_Noc\DE_W0011_P0001\DE_2_W0011_P0001_T0010\TR1_W0001_P0190\TR1_2_W0001_P0190_T0001_R1_P1_K1_Ch2-Ch1.zen
5980	3.836332e-03	2.089500e-03	3.873000e-03	20150716_gfpSORORINcd3_Prometa\MitoSys2\LSM\gfpSORORINc_Noc\DE_W0011_P0001\DE_2_W0011_P0001_T0010\TR1_W0001_P0190\TR1_2_W0001_P0190_T0001_R1_P1_K1_Ch2-Ch1.zen
6300	3.487702e-03	1.629927e-03	3.727800e-03	20150716_gfpSORORINcd3_Prometa\MitoSys2\LSM\gfpSORORINc_Noc\DE_W0011_P0001\DE_2_W0011_P0001_T0010\TR1_W0001_P0190\TR1_2_W0001_P0190_T0001_R1_P1_K1_Ch2-Ch1.zen
6940	4.206239e-03	2.174493e-03	3.475000e-03	20150716_gfpSORORINcd3_Prometa\MitoSys2\LSM\gfpSORORINc_Noc\DE_W0011_P0001\DE_2_W0011_P0001_T0010\TR1_W0001_P0190\TR1_2_W0001_P0190_T0001_R1_P1_K1_Ch2-Ch1.zen
7580	3.396783e-03	1.815335e-03	3.262300e-03	20150716_gfpSORORINcd3_Prometa\MitoSys2\LSM\gfpSORORINc_Noc\DE_W0011_P0001\DE_2_W0011_P0001_T0010\TR1_W0001_P0190\TR1_2_W0001_P0190_T0001_R1_P1_K1_Ch2-Ch1.zen
8220	2.939918e-03	1.628741e-03	3.081000e-03	20150716_gfpSORORINcd3_Prometa\MitoSys2\LSM\gfpSORORINc_Noc\DE_W0011_P0001\DE_2_W0011_P0001_T0010\TR1_W0001_P0190\TR1_2_W0001_P0190_T0001_R1_P1_K1_Ch2-Ch1.zen
8860	3.164497e-03	1.615459e-03	2.924500e-03	20150716_gfpSORORINcd3_Prometa\MitoSys2\LSM\gfpSORORINc_Noc\DE_W0011_P0001\DE_2_W0011_P0001_T0010\TR1_W0001_P0190\TR1_2_W0001_P0190_T0001_R1_P1_K1_Ch2-Ch1.zen
9500	3.106699e-03	1.188496e-03	2.788100e-03	20150716_gfpSORORINcd3_Prometa\MitoSys2\LSM\gfpSORORINc_Noc\DE_W0011_P0001\DE_2_W0011_P0001_T0010\TR1_W0001_P0190\TR1_2_W0001_P0190_T0001_R1_P1_K1_Ch2-Ch1.zen
10140	2.434466e-03	1.577667e-03	2.667900e-03	20150716_gfpSORORINcd3_Prometa\MitoSys2\LSM\gfpSORORINc_Noc\DE_W0011_P0001\DE_2_W0011_P0001_T0010\TR1_W0001_P0190\TR1_2_W0001_P0190_T0001_R1_P1_K1_Ch2-Ch1.zen
10780	2.292738e-03	1.988156e-03	2.561300e-03	20150716_gfpSORORINcd3_Prometa\MitoSys2\LSM\gfpSORORINc_Noc\DE_W0011_P0001\DE_2_W0011_P0001_T0010\TR1_W0001_P0190\TR1_2_W0001_P0190_T0001_R1_P1_K1_Ch2-Ch1.zen
11420	1.638225e-03	2.063962e-03	2.465800e-03	20150716_gfpSORORINcd3_Prometa\MitoSys2\LSM\gfpSORORINc_Noc\DE_W0011_P0001\DE_2_W0011_P0001_T0010\TR1_W0001_P0190\TR1_2_W0001_P0190_T0001_R1_P1_K1_Ch2-Ch1.zen
12060	2.382006e-03	1.943549e-03	2.379800e-03	20150716_gfpSORORINcd3_Prometa\MitoSys2\LSM\gfpSORORINc_Noc\DE_W0011_P0001\DE_2_W0011_P0001_T0010\TR1_W0001_P0190\TR1_2_W0001_P0190_T0001_R1_P1_K1_Ch2-Ch1.zen
12700	2.134337e-03	1.616665e-03	2.301800e-03	20150716_gfpSORORINcd3_Prometa\MitoSys2\LSM\gfpSORORINc_Noc\DE_W0011_P0001\DE_2_W0011_P0001_T0010\TR1_W0001_P0190\TR1_2_W0001_P0190_T0001_R1_P1_K1_Ch2-Ch1.zen
13980	1.821297e-03	1.646618e-03	2.165200e-03	20150716_gfpSORORINcd3_Prometa\MitoSys2\LSM\gfpSORORINc_Noc\DE_W0011_P0001\DE_2_W0011_P0001_T0010\TR1_W0001_P0190\TR1_2_W0001_P0190_T0001_R1_P1_K1_Ch2-Ch1.zen
15260	2.107015e-03	1.934357e-03	2.049100e-03	20150716_gfpSORORINcd3_Prometa\MitoSys2\LSM\gfpSORORINc_Noc\DE_W0011_P0001\DE_2_W0011_P0001_T0010\TR1_W0001_P0190\TR1_2_W0001_P0190_T0001_R1_P1_K1_Ch2-Ch1.zen
16540	2.032426e-03	1.914233e-03	1.948500e-03	20150716_gfpSORORINcd3_Prometa\MitoSys2\LSM\gfpSORORINc_Noc\DE_W0011_P0001\DE_2_W0011_P0001_T0010\TR1_W0001_P0190\TR1_2_W0001_P0190_T0001_R1_P1_K1_Ch2-Ch1.zen
17820	2.011009e-03	2.265865e-03	1.860000e-03	20150716_gfpSORORINcd3_Prometa\MitoSys2\LSM\gfpSORORINc_Noc\DE_W0011_P0001\DE_2_W0011_P0001_T0010\TR1_W0001_P0190\TR1_2_W0001_P0190_T0001_R1_P1_K1_Ch2-Ch1.zen
19100	2.156758e-03	1.648970e-03	1.780900e-03	20150716_gfpSORORINcd3_Prometa\MitoSys2\LSM\gfpSORORINc_Noc\DE_W0011_P0001\DE_2_W0011_P0001_T0010\TR1_W0001_P0190\TR1_2_W0001_P0190_T0001_R1_P1_K1_Ch2-Ch1.zen
20380	2.265638e-03	1.584603e-03	1.709400e-03	20150716_gfpSORORINcd3_Prometa\MitoSys2\LSM\gfpSORORINc_Noc\DE_W0011_P0001\DE_2_W0011_P0001_T0010\TR1_W0001_P0190\TR1_2_W0001_P0190_T0001_R1_P1_K1_Ch2-Ch1.zen
21660	1.931011e-03	1.498221e-03	1.644100e-03	20150716_gfpSORORINcd3_Prometa\MitoSys2\LSM\gfpSORORINc_Noc\DE_W0011_P0001\DE_2_W0011_P0001_T0010\TR1_W0001_P0190\TR1_2_W0001_P0190_T0001_R1_P1_K1_Ch2-Ch1.zen
22940	1.342508e-03	1.374259e-03	1.583900e-03	20150716_gfpSORORINcd3_Prometa\MitoSys2\LSM\gfpSORORINc_Noc\DE_W0011_P0001\DE_2_W0011_P0001_T0010\TR1_W0001_P0190\TR1_2_W0001_P0190_T0001_R1_P1_K1_Ch2-Ch1.zen
24220	1.851394e-03	2.036891e-03	1.528000e-03	20150716_gfpSORORINcd3_Prometa\MitoSys2\LSM\gfpSORORINc_Noc\DE_W0011_P0001\DE_2_W0011_P0001_T0010\TR1_W0001_P0190\TR1_2_W0001_P0190_T0001_R1_P1_K1_Ch2-Ch1.zen
25500	2.122268e-03	1.360291e-03	1.475800e-03	20150716_gfpSORORINcd3_Prometa\MitoSys2\LSM\gfpSORORINc_Noc\DE_W0011_P0001\DE_2_W0011_P0001_T0010\TR1_W0001_P0190\TR1_2_W0001_P0190_T0001_R1_P1_K1_Ch2-Ch1.zen
28060	1.482303e-03	1.627427e-03	1.380200e-03	20150716_gfpSORORINcd3_Prometa\MitoSys2\LSM\gfpSORORINc_Noc\DE_W0011_P0001\DE_2_W0011_P0001_T0010\TR1_W0001_P0190\TR1_2_W0001_P0190_T0001_R1_P1_K1_Ch2-Ch1.zen
30620	8.551762e-04	1.288618e-03	1.294200e-03	20150716_gfpSORORINcd3_Prometa\MitoSys2\LSM\gfpSORORINc_Noc\DE_W0011_P0001\DE_2_W0011_P0001_T0010\TR1_W0001_P0190\TR1_2_W0001_P0190_T0001_R1_P1_K1_Ch2-Ch1.zen
33180	9.289634e-04	1.897768e-03	1.215900e-03	20150716_gfpSORORINcd3_Prometa\MitoSys2\LSM\gfpSORORINc_Noc\DE_W0011_P0001\DE_2_W0011_P0001_T0010\TR1_W0001_P0190\TR1_2_W0001_P0190_T0001_R1_P1_K1_Ch2-Ch1.zen
35740	9.388728e-04	1.527104e-03	1.144000e-03	20150716_gfpSORORINcd3_Prometa\MitoSys2\LSM\gfpSORORINc_Noc\DE_W0011_P0001\DE_2_W0011_P0001_T0010\TR1_W0001_P0190\TR1_2_W0001_P0190_T0001_R1_P1_K1_Ch2-Ch1.zen
38300	1.038148e-03	1.160508e-03	1.077500e-03	20150716_gfpSORORINcd3_Prometa\MitoSys2\LSM\gfpSORORINc_Noc\DE_W0011_P0001\DE_2_W0011_P0001_T0010\TR1_W0001_P0190\TR1_2_W0001_P0190_T0001_R1_P1_K1_Ch2-Ch1.zen
40860	1.248114e-03	1.346999e-03	1.015700e-03	20150716_gfpSORORINcd3_Prometa\MitoSys2\LSM\gfpSORORINc_Noc\DE_W0011_P0001\DE_2_W0011_P0001_T0010\TR1_W0001_P0190\TR1_2_W0001_P0190_T0001_R1_P1_K1_Ch2-Ch1.zen
43420	9.651570e-04	1.630592e-03	9.583200e-04	20150716_gfpSORORINcd3_Prometa\MitoSys2\LSM\gfpSORORINc_Noc\DE_W0011_P0001\DE_2_W0011_P0001_T0010\TR1_W0001_P0190\TR1_2_W0001_P0190_T0001_R1_P1_K1_Ch2-Ch1.zen
45980	4.718608e-04	1.516557e-03	9.048000e-04	20150716_gfpSORORINcd3_Prometa\MitoSys2\LSM\gfpSORORINc_Noc\DE_W0011_P0001\DE_2_W0011_P0001_T0010\TR1_W0001_P0190\TR1_2_W0001_P0190_T0001_R1_P1_K1_Ch2-Ch1.zen
48540	9.772518e-04	1.372121e-03	8.548400e-04	20150716_gfpSORORINcd3_Prometa\MitoSys2\LSM\gfpSORORINc_Noc\DE_W0011_P0001\DE_2_W0011_P0001_T0010\TR1_W0001_P0190\TR1_2_W0001_P0190_T0001_R1_P1_K1_Ch2-Ch1.zen
51100	8.349459e-04	1.166851e-03	8.081900e-04	20150716_gfpSORORINcd3_Prometa\MitoSys2\LSM\gfpSORORINc_Noc\DE_W0011_P0001\DE_2_W0011_P0001_T0010\TR1_W0001_P0190\TR1_2_W0001_P0190_T0001_R1_P1_K1_Ch2-Ch1.zen
56220	9.219102e-04	1.537221e-03	7.238100e-04	20150716_gfpSORORINcd3_Prometa\MitoSys2\LSM\gfpSORORINc_Noc\DE_W0011_P0001\DE_2_W0011_P0001_T0010\TR1_W0001_P0190\TR1_2_W0001_P0190_T0001_R1_P1_K1_Ch2-Ch1.zen
61340	7.850149e-04	1.380436e-03	6.500000e-04	20150716_gfpSORORINcd3_Prometa\MitoSys2\LSM\gfpSORORINc_Noc\DE_W0011_P0001\DE_2_W0011_P0001_T0010\TR1_W0001_P0190\TR1_2_W0001_P0190_T0001_R1_P1_K1_Ch2-Ch1.zen
66460	2.691652e-04	1.448218e-03	5.853300e-04	20150716_gfpSORORINcd3_Prometa\MitoSys2\LSM\gfpSORORINc_Noc\DE_W0011_P0001\DE_2_W0011_P0001_T0010\TR1_W0001_P0190\TR1_2_W0001_P0190_T0001_R1_P1_K1_Ch2-Ch1.zen
71580	7.500837e-04	1.108777e-03	5.285800e-04	20150716_gfpSORORINcd3_Prometa\MitoSys2\LSM\gfpSORORINc_Noc\DE_W0011_P0001\DE_2_W0011_P0001_T0010\TR1_W0001_P0190\TR1_2_W0001_P0190_T0001_R1_P1_K1_Ch2-Ch1.zen
76700	6.675528e-04	8.602289e-04	4.786800e-04	20150716_gfpSORORINcd3_Prometa\MitoSys2\LSM\gfpSORORINc_Noc\DE_W0011_P0001\DE_2_W0011_P0001_T0010\TR1_W0001_P0190\TR1_2_W0001_P0190_T0001_R1_P1_K1_Ch2-Ch1.zen
81820	3.159989e-04	1.174715e-03	4.347100e-04	20150716_gfpSORORINcd3_Prometa\MitoSys2\LSM\gfpSORORINc_Noc\DE_W0011_P0001\DE_2_W0011_P0001_T0010\TR1_W0001_P0190\TR1_2_W0001_P0190_T0001_R1_P1_K1_Ch2-Ch1.zen
86940	2.760132e-04	1.217923e-03	3.958700e-04	20150716_gfpSORORINcd3_Prometa\MitoSys2\LSM\gfpSORORINc_Noc\DE_W0011_P0001\DE_2_W0011_P0001_T0010\TR1_W0001_P0190\TR1_2_W0001_P0190_T0001_R1_P1_K1_Ch2-Ch1.zen
92060	-3.333932e-04	9.715642e-04	3.614700e-04	20150716_gfpSORORINcd3_Prometa\MitoSys2\LSM\gfpSORORINc_Noc\DE_W0011_P0001\DE_2_W0011_P0001_T0010\TR1_W0001_P0190\TR1_2_W0001_P0190_T0001_R1_P1_K1_Ch2-Ch1.zen
97180	6.439962e-04	1.143931e-03	3.309300e-04	20150716_gfpSORORINcd3_Prometa\MitoSys2\LSM\gfpSORORINc_Noc\DE_W0011_P0001\DE_2_W0011_P0001_T0010\TR1_W0001_P0190\TR1_2_W0001_P0190_T0001_R1_P1_K1_Ch2-Ch1.zen
102300	4.954217e-04	8.298742e-04	3.037300e-04	20150716_gfpSORORINcd3_Prometa\MitoSys2\LSM\gfpSORORINc_Noc\DE_W0011_P0001\DE_2_W0011_P0001_T0010\TR1_W0001_P0190\TR1_2_W0001_P0190_T0001_R1_P1_K1_Ch2-Ch1.zen
112540	1.043385e-04	9.920151e-04	2.577000e-04	20150716_gfpSORORINcd3_Prometa\MitoSys2\LSM\gfpSORORINc_Noc\DE_W0011_P0001\DE_2_W0011_P0001_T0010\TR1_W0001_P0190\TR1_2_W0001_P0190_T0001_R1_P1_K1_Ch2-Ch1.zen
122780	2.199940e-06	1.119070e-03	2.206000e-04	20150716_gfpSORORINcd3_Prometa\MitoSys2\LSM\gfpSORORINc_Noc\DE_W0011_P0001\DE_2_W0011_P0001_T0010\TR1_W0001_P0190\TR1_2_W0001_P0190_T0001_R1_P1_K1_Ch2-Ch1.zen
133020	2.395615e-04	1.360473e-03	1.903800e-04	20150716_gfpSORORINcd3_Prometa\MitoSys2\LSM\gfpSORORINc_Noc\DE_W0011_P0001\DE_2_W0011_P0001_T0010\TR1_W0001_P0190\TR1_2_W0001_P0190_T0001_R1_P1_K1_Ch2-Ch1.zen
143260	-4.505046e-05	1.442999e-03	1.655100e-04	20150716_gfpSORORINcd3_Prometa\MitoSys2\LSM\gfpSORORINc_Noc\DE_W0011_P0001\DE_2_W0011_P0001_T0010\TR1_W0001_P0190\TR1_2_W0001_P0190_T0001_R1_P1_K1_Ch2-Ch1.zen
153500	1.311877e-04	1.173363e-03	1.448600e-04	20150716_gfpSORORINcd3_Prometa\MitoSys2\LSM\gfpSORORINc_Noc\DE_W0011_P0001\DE_2_W0011_P0001_T0010\TR1_W0001_P0190\TR1_2_W0001_P0190_T0001_R1_P1_K1_Ch2-Ch1.zen
163740	5.735966e-04	1.185655e-03	1.275700e-04	20150716_gfpSORORINcd3_Prometa\MitoSys2\LSM\gfpSORORINc_Noc\DE_W0011_P0001\DE_2_W0011_P0001_T0010\TR1_W0001_P0190\TR1_2_W0001_P0190_T0001_R1_P1_K1_Ch2-Ch1.zen
173980	1.464774e-04	1.155964e-03	1.129700e-04	20150716_gfpSORORINcd3_Prometa\MitoSys2\LSM\gfpSORORINc_Noc\DE_W0011_P0001\DE_2_W0011_P0001_T0010\TR1_W0001_P0190\TR1_2_W0001_P0190_T0001_R1_P1_K1_Ch2-Ch1.zen
184220	2.950910e-04	1.231353e-03	1.005500e-04	20150716_gfpSORORINcd3_Prometa\MitoSys2\LSM\gfpSORORINc_Noc\DE_W0011_P0001\DE_2_W0011_P0001_T0010\TR1_W0001_P0190\TR1_2_W0001_P0190_T0001_R1_P1_K1_Ch2-Ch1.zen
194460	-6.683432e-05	1.021256e-03	8.991500e-05	20150716_gfpSORORINcd3_Prometa\MitoSys2\LSM\gfpSORORINc_Noc\DE_W0011_P0001\DE_2_W0011_P0001_T0010\TR1_W0001_P0190\TR1_2_W0001_P0190_T0001_R1_P1_K1_Ch2-Ch1.zen
204700	-4.445557e-05	8.010160e-04	8.075600e-05	20150716_gfpSORORINcd3_Prometa\MitoSys2\LSM\gfpSORORINc_Noc\DE_W0011_P0001\DE_2_W0011_P0001_T0010\TR1_W0001_P0190\TR1_2_W0001_P0190_T0001_R1_P1_K1_Ch2-Ch1.zen
225180	-1.582167e-04	1.162124e-03	6.591100e-05	20150716_gfpSORORINcd3_Prometa\MitoSys2\LSM\gfpSORORINc_Noc\DE_W0011_P0001\DE_2_W0011_P0001_T0010\TR1_W0001_P0190\TR1_2_W0001_P0190_T0001_R1_P1_K1_Ch2-Ch1.zen
245660	1.038828e-04	1.164404e-03	5.454500e-05	20150716_gfpSORORINcd3_Prometa\MitoSys2\LSM\gfpSORORINc_Noc\DE_W0011_P0001\DE_2_W0011_P0001_T0010\TR1_W0001_P0190\TR1_2_W0001_P0190_T0001_R1_P1_K1_Ch2-Ch1.zen
266140	4.671007e-04	1.063647e-03	4.569000e-05	20150716_gfpSORORINcd3_Prometa\MitoSys2\LSM\gfpSORORINc_Noc\DE_W0011_P0001\DE_2_W0011_P0001_T0010\TR1_W0001_P0190\TR1_2_W0001_P0190_T0001_R1_P1_K1_Ch2-Ch1.zen
286620	1.879032e-04	1.112672e-03	3.868400e-05	20150716_gfpSORORINcd3_Prometa\MitoSys2\LSM\gfpSORORINc_Noc\DE_W0011_P0001\DE_2_W0011_P0001_T0010\TR1_W0001_P0190\TR1_2_W0001_P0190_T0001_R1_P1_K1_Ch2-Ch1.zen
307100	3.394002e-04	1.046592e-03	3.306600e-05	20150716_gfpSORORINcd3_Prometa\MitoSys2\LSM\gfpSORORINc_Noc\DE_W0011_P0001\DE_2_W0011_P0001_T0010\TR1_W0001_P0190\TR1_2_W0001_P0190_T0001_R1_P1_K1_Ch2-Ch1.zen
327580	2.438523e-04	1.054870e-03	2.850700e-05	20150716_gfpSORORINcd3_Prometa\MitoSys2\LSM\gfpSORORINc_Noc\DE_W0011_P0001\DE_2_W0011_P0001_T0010\TR1_W0001_P0190\TR1_2_W0001_P0190_T0001_R1_P1_K1_Ch2-Ch1.zen
348060	4.854618e-05	9.902969e-04	2.476700e-05	20150716_gfpSORORINcd3_Prometa\MitoSys2\LSM\gfpSORORINc_Noc\DE_W0011_P0001\DE_2_W0011_P0001_T0010\TR1_W0001_P0190\TR1_2_W0001_P0190_T0001_R1_P1_K1_Ch2-Ch1.zen
368540	1.916562e-04	8.761134e-04	2.167000e-05	20150716_gfpSORORINcd3_Prometa\MitoSys2\LSM\gfpSORORINc_Noc\DE_W0011_P0001\DE_2_W0011_P0001_T0010\TR1_W0001_P0190\TR1_2_W0001_P0190_T0001_R1_P1_K1_Ch2-Ch1.zen
389020	7.683228e-05	8.737262e-04	1.908200e-05	20150716_gfpSORORINcd3_Prometa\MitoSys2\LSM\gfpSORORINc_Noc\DE_W0011_P0001\DE_2_W0011_P0001_T0010\TR1_W0001_P0190\TR1_2_W0001_P0190_T0001_R1_P1_K1_Ch2-Ch1.zen
409500	-2.077436e-04	7.855228e-04	1.690300e-05	20150716_gfpSORORINcd3_Prometa\MitoSys2\LSM\gfpSORORINc_Noc\DE_W0011_P0001\DE_2_W0011_P0001_T0010\TR1_W0001_P0190\TR1_2_W0001_P0190_T0001_R1_P1_K1_Ch2-Ch1.zen
450460	-2.519429e-04	9.237746e-04	1.347500e-05	20150716_gfpSORORINcd3_Prometa\MitoSys2\LSM\gfpSORORINc_Noc\DE_W0011_P0001\DE_2_W0011_P0001_T0010\TR1_W0001_P0190\TR1_2_W0001_P0190_T0001_R1_P1_K1_Ch2-Ch1.zen
491420	-1.381031e-04	9.559535e-04	1.094400e-05	20150716_gfpSORORINcd3_Prometa\MitoSys2\LSM\gfpSORORINc_Noc\DE_W0011_P0001\DE_2_W0011_P0001_T0010\TR1_W0001_P0190\TR1_2_W0001_P0190_T0001_R1_P1_K1_Ch2-Ch1.zen
532380	-1.282939e-04	9.808713e-04	9.032800e-06	20150716_gfpSORORINcd3_Prometa\MitoSys2\LSM\gfpSORORINc_Noc\DE_W0011_P0001\DE_2_W0011_P0001_T0010\TR1_W0001_P0190\TR1_2_W0001_P0190_T0001_R1_P1_K1_Ch2-Ch1.zen
573340	-4.009785e-04	1.190477e-03	7.561000e-06	20150716_gfpSORORINcd3_Prometa\MitoSys2\LSM\gfpSORORINc_Noc\DE_W0011_P0001\DE_2_W0011_P0001_T0010\TR1_W0001_P0190\TR1_2_W0001_P0190_T0001_R1_P1_K1_Ch2-Ch1.zen
614300	-3.301176e-04	1.008973e-03	6.407800e-06	20150716_gfpSORORINcd3_Prometa\MitoSys2\LSM\gfpSORORINc_Noc\DE_W0011_P0001\DE_2_W0011_P0001_T0010\TR1_W0001_P0190\TR1_2_W0001_P0190_T0001_R1_P1_K1_Ch2-Ch1.zen
655260	-9.468185e-05	8.782778e-04	5.490100e-06	20150716_gfpSORORINcd3_Prometa\MitoSys2\LSM\gfpSORORINc_Noc\DE_W0011_P0001\DE_2_W0011_P0001_T0010\TR1_W0001_P0190\TR1_2_W0001_P0190_T0001_R1_P1_K1_Ch2-Ch1.zen
696220	1.348065e-04	7.686223e-04	4.750000e-06	20150716_gfpSORORINcd3_Prometa\MitoSys2\LSM\gfpSORORINc_Noc\DE_W0011_P0001\DE_2_W0011_P0001_T0010\TR1_W0001_P0190\TR1_2_W0001_P0190_T0001_R1_P1_K1_Ch2-Ch1.zen
737180	-1.997775e-04	1.108701e-03	4.145600e-06	20150716_gfpSORORINcd3_Prometa\MitoSys2\LSM\gfpSORORINc_Noc\DE_W0011_P0001\DE_2_W0011_P0001_T0010\TR1_W0001_P0190\TR1_2_W0001_P0190_T0001_R1_P1_K1_Ch2-Ch1.zen
778140	-2.923005e-04	8.614147e-04	3.646500e-06	20150716_gfpSORORINcd3_Prometa\MitoSys2\LSM\gfpSORORINc_Noc\DE_W0011_P0001\DE_2_W0011_P0001_T0010\TR1_W0001_P0190\TR1_2_W0001_P0190_T0001_R1_P1_K1_Ch2-Ch1.zen
819100	-2.012502e-04	7.667044e-04	3.230300e-06	20150716_gfpSORORINcd3_Prometa\MitoSys2\LSM\gfpSORORINc_Noc\DE_W0011_P0001\DE_2_W0011_P0001_T0010\TR1_W0001_P0190\TR1_2_W0001_P0190_T0001_R1_P1_K1_Ch2-Ch1.zen
901020	-2.911764e-04	7.524846e-04	2.582800e-06	20150716_gfpSORORINcd3_Prometa\MitoSys2\LSM\gfpSORORINc_Noc\DE_W0011_P0001\DE_2_W0011_P0001_T0010\TR1_W0001_P0190\TR1_2_W0001_P0190_T0001_R1_P1_K1_Ch2-Ch1.zen
982940	5.999798e-05	1.002818e-03	2.109700e-06	20150716_gfpSORORINcd3_Prometa\MitoSys2\LSM\gfpSORORINc_Noc\DE_W0011_P0001\DE_2_W0011_P0001_T0010\TR1_W0001_P0190\TR1_2_W0001_P0190_T0001_R1_P1_K1_Ch2-Ch1.zen
1064860	1.500841e-04	6.126497e-04	1.754600e-06	20150716_gfpSORORINcd3_Prometa\MitoSys2\LSM\gfpSORORINc_Noc\DE_W0011_P0001\DE_2_W0011_P0001_T0010\TR1_W0001_P0190\TR1_2_W0001_P0190_T0001_R1_P1_K1_Ch2-Ch1.zen
1146780	-2.244157e-04	7.930497e-04	1.481700e-06	20150716_gfpSORORINcd3_Prometa\MitoSys2\LSM\gfpSORORINc_Noc\DE_W0011_P0001\DE_2_W0011_P0001_T0010\TR1_W0001_P0190\TR1_2_W0001_P0190_T0001_R1_P1_K1_Ch2-Ch1.zen
1228700	1.596125e-04	6.565598e-04	1.267900e-06	20150716_gfpSORORINcd3_Prometa\MitoSys2\LSM\gfpSORORINc_Noc\DE_W0011_P0001\DE_2_W0011_P0001_T0010\TR1_W0001_P0190\TR1_2_W0001_P0190_T0001_R1_P1_K1_Ch2-Ch1.zen
1310620	-5.166228e-05	7.963990e-04	1.097300e-06	20150716_gfpSORORINcd3_Prometa\MitoSys2\LSM\gfpSORORINc_Noc\DE_W0011_P0001\DE_2_W0011_P0001_T0010\TR1_W0001_P0190\TR1_2_W0001_P0190_T0001_R1_P1_K1_Ch2-Ch1.zen
1392540	4.756786e-05	1.054855e-03	9.592300e-07	20150716_gfpSORORINcd3_Prometa\MitoSys2\LSM\gfpSORORINc_Noc\DE_W0011_P0001\DE_2_W0011_P0001_T0010\TR1_W0001_P0190\TR1_2_W0001_P0190_T0001_R1_P1_K1_Ch2-Ch1.zen
1474460	-7.698640e-05	9.974119e-04	8.459100e-07	20150716_gfpSORORINcd3_Prometa\MitoSys2\LSM\gfpSORORINc_Noc\DE_W0011_P0001\DE_2_W0011_P0001_T0010\TR1_W0001_P0190\TR1_2_W0001_P0190_T0001_R1_P1_K1_Ch2-Ch1.zen
1556380	6.235146e-05	8.589186e-04	7.518000e-07	20150716_gfpSORORINcd3_Prometa\MitoSys2\LSM\gfpSORORINc_Noc\DE_W0011_P0001\DE_2_W0011_P0001_T0010\TR1_W0001_P0190\TR1_2_W0001_P0190_T0001_R1_P1_K1_Ch2-Ch1.zen
10	3.324574e-02	1.673632e-02	3.661300e-02	20150716_gfpSORORINcd3_Prometa\MitoSys2\LSM\gfpSORORINc_Noc\DE_W0011_P0001\DE_2_W0011_P0001_T0010\TR1_W0001_P0190\TR1_2_W0001_P0190_T0001_R1_P4_K1_Ch2-Ch1.zen
20	3.819343e-02	1.313778e-02	3.610600e-02	20150716_gfpSORORINcd3_Prometa\MitoSys2\LSM\gfpSORORINc_Noc\DE_W0011_P0001\DE_2_W0011_P0001_T0010\TR1_W0001_P0190\TR1_2_W0001_P0190_T0001_R1_P4_K1_Ch2-Ch1.zen
30	3.686685e-02	1.477311e-02	3.559700e-02	20150716_gfpSORORINcd3_Prometa\MitoSys2\LSM\gfpSORORINc_Noc\DE_W0011_P0001\DE_2_W0011_P0001_T0010\TR1_W0001_P0190\TR1_2_W0001_P0190_T0001_R1_P4_K1_Ch2-Ch1.zen
40	3.953982e-02	1.491960e-02	3.509400e-02	20150716_gfpSORORINcd3_Prometa\MitoSys2\LSM\gfpSORORINc_Noc\DE_W0011_P0001\DE_2_W0011_P0001_T0010\TR1_W0001_P0190\TR1_2_W0001_P0190_T0001_R1_P4_K1_Ch2-Ch1.zen
50	3.161206e-02	1.748503e-02	3.459900e-02	20150716_gfpSORORINcd3_Prometa\MitoSys2\LSM\gfpSORORINc_Noc\DE_W0011_P0001\DE_2_W0011_P0001_T0010\TR1_W0001_P0190\TR1_2_W0001_P0190_T0001_R1_P4_K1_Ch2-Ch1.zen
60	3.006580e-02	1.900767e-02	3.411500e-02	20150716_gfpSORORINcd3_Prometa\MitoSys2\LSM\gfpSORORINc_Noc\DE_W0011_P0001\DE_2_W0011_P0001_T0010\TR1_W0001_P0190\TR1_2_W0001_P0190_T0001_R1_P4_K1_Ch2-Ch1.zen
70	3.532772e-02	1.484922e-02	3.364300e-02	20150716_gfpSORORINcd3_Prometa\MitoSys2\LSM\gfpSORORINc_Noc\DE_W0011_P0001\DE_2_W0011_P0001_T0010\TR1_W0001_P0190\TR1_2_W0001_P0190_T0001_R1_P4_K1_Ch2-Ch1.zen
80	3.382226e-02	1.507456e-02	3.318100e-02	20150716_gfpSORORINcd3_Prometa\MitoSys2\LSM\gfpSORORINc_Noc\DE_W0011_P0001\DE_2_W0011_P0001_T0010\TR1_W0001_P0190\TR1_2_W0001_P0190_T0001_R1_P4_K1_Ch2-Ch1.zen
90	3.400650e-02	1.414784e-02	3.273200e-02	20150716_gfpSORORINcd3_Prometa\MitoSys2\LSM\gfpSORORINc_Noc\DE_W0011_P0001\DE_2_W0011_P0001_T0010\TR1_W0001_P0190\TR1_2_W0001_P0190_T0001_R1_P4_K1_Ch2-Ch1.zen
100	3.173881e-02	1.151895e-02	3.229400e-02	20150716_gfpSORORINcd3_Prometa\MitoSys2\LSM\gfpSORORINc_Noc\DE_W0011_P0001\DE_2_W0011_P0001_T0010\TR1_W0001_P0190\TR1_2_W0001_P0190_T0001_R1_P4_K1_Ch2-Ch1.zen
120	3.169771e-02	1.188901e-02	3.145300e-02	20150716_gfpSORORINcd3_Prometa\MitoSys2\LSM\gfpSORORINc_Noc\DE_W0011_P0001\DE_2_W0011_P0001_T0010\TR1_W0001_P0190\TR1_2_W0001_P0190_T0001_R1_P4_K1_Ch2-Ch1.zen
140	3.006376e-02	1.054312e-02	3.065400e-02	20150716_gfpSORORINcd3_Prometa\MitoSys2\LSM\gfpSORORINc_Noc\DE_W0011_P0001\DE_2_W0011_P0001_T0010\TR1_W0001_P0190\TR1_2_W0001_P0190_T0001_R1_P4_K1_Ch2-Ch1.zen
160	3.169388e-02	8.107823e-03	2.989500e-02	20150716_gfpSORORINcd3_Prometa\MitoSys2\LSM\gfpSORORINc_Noc\DE_W0011_P0001\DE_2_W0011_P0001_T0010\TR1_W0001_P0190\TR1_2_W0001_P0190_T0001_R1_P4_K1_Ch2-Ch1.zen
180	2.499898e-02	7.174211e-03	2.917300e-02	20150716_gfpSORORINcd3_Prometa\MitoSys2\LSM\gfpSORORINc_Noc\DE_W0011_P0001\DE_2_W0011_P0001_T0010\TR1_W0001_P0190\TR1_2_W0001_P0190_T0001_R1_P4_K1_Ch2-Ch1.zen
200	2.857743e-02	1.016255e-02	2.848600e-02	20150716_gfpSORORINcd3_Prometa\MitoSys2\LSM\gfpSORORINc_Noc\DE_W0011_P0001\DE_2_W0011_P0001_T0010\TR1_W0001_P0190\TR1_2_W0001_P0190_T0001_R1_P4_K1_Ch2-Ch1.zen
220	2.830287e-02	1.155283e-02	2.783100e-02	20150716_gfpSORORINcd3_Prometa\MitoSys2\LSM\gfpSORORINc_Noc\DE_W0011_P0001\DE_2_W0011_P0001_T0010\TR1_W0001_P0190\TR1_2_W0001_P0190_T0001_R1_P4_K1_Ch2-Ch1.zen
240	2.759730e-02	1.026088e-02	2.720600e-02	20150716_gfpSORORINcd3_Prometa\MitoSys2\LSM\gfpSORORINc_Noc\DE_W0011_P0001\DE_2_W0011_P0001_T0010\TR1_W0001_P0190\TR1_2_W0001_P0190_T0001_R1_P4_K1_Ch2-Ch1.zen
260	2.541422e-02	1.353039e-02	2.660800e-02	20150716_gfpSORORINcd3_Prometa\MitoSys2\LSM\gfpSORORINc_Noc\DE_W0011_P0001\DE_2_W0011_P0001_T0010\TR1_W0001_P0190\TR1_2_W0001_P0190_T0001_R1_P4_K1_Ch2-Ch1.zen
280	2.998236e-02	6.781420e-03	2.603700e-02	20150716_gfpSORORINcd3_Prometa\MitoSys2\LSM\gfpSORORINc_Noc\DE_W0011_P0001\DE_2_W0011_P0001_T0010\TR1_W0001_P0190\TR1_2_W0001_P0190_T0001_R1_P4_K1_Ch2-Ch1.zen
300	2.664745e-02	7.437255e-03	2.549000e-02	20150716_gfpSORORINcd3_Prometa\MitoSys2\LSM\gfpSORORINc_Noc\DE_W0011_P0001\DE_2_W0011_P0001_T0010\TR1_W0001_P0190\TR1_2_W0001_P0190_T0001_R1_P4_K1_Ch2-Ch1.zen
340	2.221257e-02	6.441758e-03	2.446300e-02	20150716_gfpSORORINcd3_Prometa\MitoSys2\LSM\gfpSORORINc_Noc\DE_W0011_P0001\DE_2_W0011_P0001_T0010\TR1_W0001_P0190\TR1_2_W0001_P0190_T0001_R1_P4_K1_Ch2-Ch1.zen
380	2.716962e-02	7.736262e-03	2.351700e-02	20150716_gfpSORORINcd3_Prometa\MitoSys2\LSM\gfpSORORINc_Noc\DE_W0011_P0001\DE_2_W0011_P0001_T0010\TR1_W0001_P0190\TR1_2_W0001_P0190_T0001_R1_P4_K1_Ch2-Ch1.zen
420	1.945520e-02	8.973322e-03	2.264300e-02	20150716_gfpSORORINcd3_Prometa\MitoSys2\LSM\gfpSORORINc_Noc\DE_W0011_P0001\DE_2_W0011_P0001_T0010\TR1_W0001_P0190\TR1_2_W0001_P0190_T0001_R1_P4_K1_Ch2-Ch1.zen
460	2.370181e-02	6.923951e-03	2.183400e-02	20150716_gfpSORORINcd3_Prometa\MitoSys2\LSM\gfpSORORINc_Noc\DE_W0011_P0001\DE_2_W0011_P0001_T0010\TR1_W0001_P0190\TR1_2_W0001_P0190_T0001_R1_P4_K1_Ch2-Ch1.zen
500	2.106753e-02	7.349186e-03	2.108200e-02	20150716_gfpSORORINcd3_Prometa\MitoSys2\LSM\gfpSORORINc_Noc\DE_W0011_P0001\DE_2_W0011_P0001_T0010\TR1_W0001_P0190\TR1_2_W0001_P0190_T0001_R1_P4_K1_Ch2-Ch1.zen
540	1.803333e-02	5.692504e-03	2.038400e-02	20150716_gfpSORORINcd3_Prometa\MitoSys2\LSM\gfpSORORINc_Noc\DE_W0011_P0001\DE_2_W0011_P0001_T0010\TR1_W0001_P0190\TR1_2_W0001_P0190_T0001_R1_P4_K1_Ch2-Ch1.zen
580	2.141830e-02	6.651380e-03	1.973300e-02	20150716_gfpSORORINcd3_Prometa\MitoSys2\LSM\gfpSORORINc_Noc\DE_W0011_P0001\DE_2_W0011_P0001_T0010\TR1_W0001_P0190\TR1_2_W0001_P0190_T0001_R1_P4_K1_Ch2-Ch1.zen
620	1.781523e-02	6.968227e-03	1.912500e-02	20150716_gfpSORORINcd3_Prometa\MitoSys2\LSM\gfpSORORINc_Noc\DE_W0011_P0001\DE_2_W0011_P0001_T0010\TR1_W0001_P0190\TR1_2_W0001_P0190_T0001_R1_P4_K1_Ch2-Ch1.zen
660	1.812742e-02	8.755276e-03	1.855600e-02	20150716_gfpSORORINcd3_Prometa\MitoSys2\LSM\gfpSORORINc_Noc\DE_W0011_P0001\DE_2_W0011_P0001_T0010\TR1_W0001_P0190\TR1_2_W0001_P0190_T0001_R1_P4_K1_Ch2-Ch1.zen
700	1.911225e-02	4.683783e-03	1.802400e-02	20150716_gfpSORORINcd3_Prometa\MitoSys2\LSM\gfpSORORINc_Noc\DE_W0011_P0001\DE_2_W0011_P0001_T0010\TR1_W0001_P0190\TR1_2_W0001_P0190_T0001_R1_P4_K1_Ch2-Ch1.zen
780	1.731944e-02	7.655232e-03	1.705400e-02	20150716_gfpSORORINcd3_Prometa\MitoSys2\LSM\gfpSORORINc_Noc\DE_W0011_P0001\DE_2_W0011_P0001_T0010\TR1_W0001_P0190\TR1_2_W0001_P0190_T0001_R1_P4_K1_Ch2-Ch1.zen
860	1.531377e-02	6.257171e-03	1.619500e-02	20150716_gfpSORORINcd3_Prometa\MitoSys2\LSM\gfpSORORINc_Noc\DE_W0011_P0001\DE_2_W0011_P0001_T0010\TR1_W0001_P0190\TR1_2_W0001_P0190_T0001_R1_P4_K1_Ch2-Ch1.zen
940	1.388317e-02	5.372677e-03	1.543000e-02	20150716_gfpSORORINcd3_Prometa\MitoSys2\LSM\gfpSORORINc_Noc\DE_W0011_P0001\DE_2_W0011_P0001_T0010\TR1_W0001_P0190\TR1_2_W0001_P0190_T0001_R1_P4_K1_Ch2-Ch1.zen
1020	1.507221e-02	6.939258e-03	1.474500e-02	20150716_gfpSORORINcd3_Prometa\MitoSys2\LSM\gfpSORORINc_Noc\DE_W0011_P0001\DE_2_W0011_P0001_T0010\TR1_W0001_P0190\TR1_2_W0001_P0190_T0001_R1_P4_K1_Ch2-Ch1.zen
1100	1.324825e-02	6.730786e-03	1.412700e-02	20150716_gfpSORORINcd3_Prometa\MitoSys2\LSM\gfpSORORINc_Noc\DE_W0011_P0001\DE_2_W0011_P0001_T0010\TR1_W0001_P0190\TR1_2_W0001_P0190_T0001_R1_P4_K1_Ch2-Ch1.zen
1180	1.444433e-02	5.509602e-03	1.356900e-02	20150716_gfpSORORINcd3_Prometa\MitoSys2\LSM\gfpSORORINc_Noc\DE_W0011_P0001\DE_2_W0011_P0001_T0010\TR1_W0001_P0190\TR1_2_W0001_P0190_T0001_R1_P4_K1_Ch2-Ch1.zen
1260	1.300712e-02	5.826398e-03	1.306200e-02	20150716_gfpSORORINcd3_Prometa\MitoSys2\LSM\gfpSORORINc_Noc\DE_W0011_P0001\DE_2_W0011_P0001_T0010\TR1_W0001_P0190\TR1_2_W0001_P0190_T0001_R1_P4_K1_Ch2-Ch1.zen
1340	1.264169e-02	6.800569e-03	1.259900e-02	20150716_gfpSORORINcd3_Prometa\MitoSys2\LSM\gfpSORORINc_Noc\DE_W0011_P0001\DE_2_W0011_P0001_T0010\TR1_W0001_P0190\TR1_2_W0001_P0190_T0001_R1_P4_K1_Ch2-Ch1.zen
1420	1.196226e-02	7.747874e-03	1.217500e-02	20150716_gfpSORORINcd3_Prometa\MitoSys2\LSM\gfpSORORINc_Noc\DE_W0011_P0001\DE_2_W0011_P0001_T0010\TR1_W0001_P0190\TR1_2_W0001_P0190_T0001_R1_P4_K1_Ch2-Ch1.zen
1500	1.297606e-02	5.088584e-03	1.178500e-02	20150716_gfpSORORINcd3_Prometa\MitoSys2\LSM\gfpSORORINc_Noc\DE_W0011_P0001\DE_2_W0011_P0001_T0010\TR1_W0001_P0190\TR1_2_W0001_P0190_T0001_R1_P4_K1_Ch2-Ch1.zen
1660	1.135664e-02	5.172192e-03	1.109400e-02	20150716_gfpSORORINcd3_Prometa\MitoSys2\LSM\gfpSORORINc_Noc\DE_W0011_P0001\DE_2_W0011_P0001_T0010\TR1_W0001_P0190\TR1_2_W0001_P0190_T0001_R1_P4_K1_Ch2-Ch1.zen
1820	1.185537e-02	3.586485e-03	1.049800e-02	20150716_gfpSORORINcd3_Prometa\MitoSys2\LSM\gfpSORORINc_Noc\DE_W0011_P0001\DE_2_W0011_P0001_T0010\TR1_W0001_P0190\TR1_2_W0001_P0190_T0001_R1_P4_K1_Ch2-Ch1.zen
1980	9.713693e-03	3.163217e-03	9.980700e-03	20150716_gfpSORORINcd3_Prometa\MitoSys2\LSM\gfpSORORINc_Noc\DE_W0011_P0001\DE_2_W0011_P0001_T0010\TR1_W0001_P0190\TR1_2_W0001_P0190_T0001_R1_P4_K1_Ch2-Ch1.zen
2140	1.058626e-02	3.846119e-03	9.526100e-03	20150716_gfpSORORINcd3_Prometa\MitoSys2\LSM\gfpSORORINc_Noc\DE_W0011_P0001\DE_2_W0011_P0001_T0010\TR1_W0001_P0190\TR1_2_W0001_P0190_T0001_R1_P4_K1_Ch2-Ch1.zen
2300	9.560963e-03	4.821296e-03	9.123500e-03	20150716_gfpSORORINcd3_Prometa\MitoSys2\LSM\gfpSORORINc_Noc\DE_W0011_P0001\DE_2_W0011_P0001_T0010\TR1_W0001_P0190\TR1_2_W0001_P0190_T0001_R1_P4_K1_Ch2-Ch1.zen
2460	8.620025e-03	4.016940e-03	8.764400e-03	20150716_gfpSORORINcd3_Prometa\MitoSys2\LSM\gfpSORORINc_Noc\DE_W0011_P0001\DE_2_W0011_P0001_T0010\TR1_W0001_P0190\TR1_2_W0001_P0190_T0001_R1_P4_K1_Ch2-Ch1.zen
2620	7.824305e-03	4.509186e-03	8.441800e-03	20150716_gfpSORORINcd3_Prometa\MitoSys2\LSM\gfpSORORINc_Noc\DE_W0011_P0001\DE_2_W0011_P0001_T0010\TR1_W0001_P0190\TR1_2_W0001_P0190_T0001_R1_P4_K1_Ch2-Ch1.zen
2780	8.073556e-03	4.352535e-03	8.150300e-03	20150716_gfpSORORINcd3_Prometa\MitoSys2\LSM\gfpSORORINc_Noc\DE_W0011_P0001\DE_2_W0011_P0001_T0010\TR1_W0001_P0190\TR1_2_W0001_P0190_T0001_R1_P4_K1_Ch2-Ch1.zen
2940	7.846363e-03	4.288033e-03	7.885400e-03	20150716_gfpSORORINcd3_Prometa\MitoSys2\LSM\gfpSORORINc_Noc\DE_W0011_P0001\DE_2_W0011_P0001_T0010\TR1_W0001_P0190\TR1_2_W0001_P0190_T0001_R1_P4_K1_Ch2-Ch1.zen
3100	7.667160e-03	3.853829e-03	7.643500e-03	20150716_gfpSORORINcd3_Prometa\MitoSys2\LSM\gfpSORORINc_Noc\DE_W0011_P0001\DE_2_W0011_P0001_T0010\TR1_W0001_P0190\TR1_2_W0001_P0190_T0001_R1_P4_K1_Ch2-Ch1.zen
3420	7.276870e-03	3.675922e-03	7.217200e-03	20150716_gfpSORORINcd3_Prometa\MitoSys2\LSM\gfpSORORINc_Noc\DE_W0011_P0001\DE_2_W0011_P0001_T0010\TR1_W0001_P0190\TR1_2_W0001_P0190_T0001_R1_P4_K1_Ch2-Ch1.zen
3740	5.707864e-03	3.040805e-03	6.852800e-03	20150716_gfpSORORINcd3_Prometa\MitoSys2\LSM\gfpSORORINc_Noc\DE_W0011_P0001\DE_2_W0011_P0001_T0010\TR1_W0001_P0190\TR1_2_W0001_P0190_T0001_R1_P4_K1_Ch2-Ch1.zen
4060	5.905956e-03	3.693704e-03	6.537000e-03	20150716_gfpSORORINcd3_Prometa\MitoSys2\LSM\gfpSORORINc_Noc\DE_W0011_P0001\DE_2_W0011_P0001_T0010\TR1_W0001_P0190\TR1_2_W0001_P0190_T0001_R1_P4_K1_Ch2-Ch1.zen
4380	5.678703e-03	2.898287e-03	6.260100e-03	20150716_gfpSORORINcd3_Prometa\MitoSys2\LSM\gfpSORORINc_Noc\DE_W0011_P0001\DE_2_W0011_P0001_T0010\TR1_W0001_P0190\TR1_2_W0001_P0190_T0001_R1_P4_K1_Ch2-Ch1.zen
4700	6.442011e-03	3.761832e-03	6.014900e-03	20150716_gfpSORORINcd3_Prometa\MitoSys2\LSM\gfpSORORINc_Noc\DE_W0011_P0001\DE_2_W0011_P0001_T0010\TR1_W0001_P0190\TR1_2_W0001_P0190_T0001_R1_P4_K1_Ch2-Ch1.zen
5020	6.595802e-03	3.637419e-03	5.795900e-03	20150716_gfpSORORINcd3_Prometa\MitoSys2\LSM\gfpSORORINc_Noc\DE_W0011_P0001\DE_2_W0011_P0001_T0010\TR1_W0001_P0190\TR1_2_W0001_P0190_T0001_R1_P4_K1_Ch2-Ch1.zen
5340	6.563242e-03	4.561236e-03	5.598700e-03	20150716_gfpSORORINcd3_Prometa\MitoSys2\LSM\gfpSORORINc_Noc\DE_W0011_P0001\DE_2_W0011_P0001_T0010\TR1_W0001_P0190\TR1_2_W0001_P0190_T0001_R1_P4_K1_Ch2-Ch1.zen
5660	5.364924e-03	4.042519e-03	5.420000e-03	20150716_gfpSORORINcd3_Prometa\MitoSys2\LSM\gfpSORORINc_Noc\DE_W0011_P0001\DE_2_W0011_P0001_T0010\TR1_W0001_P0190\TR1_2_W0001_P0190_T0001_R1_P4_K1_Ch2-Ch1.zen
5980	5.583909e-03	3.091822e-03	5.257100e-03	20150716_gfpSORORINcd3_Prometa\MitoSys2\LSM\gfpSORORINc_Noc\DE_W0011_P0001\DE_2_W0011_P0001_T0010\TR1_W0001_P0190\TR1_2_W0001_P0190_T0001_R1_P4_K1_Ch2-Ch1.zen
6300	4.743826e-03	3.009954e-03	5.107700e-03	20150716_gfpSORORINcd3_Prometa\MitoSys2\LSM\gfpSORORINc_Noc\DE_W0011_P0001\DE_2_W0011_P0001_T0010\TR1_W0001_P0190\TR1_2_W0001_P0190_T0001_R1_P4_K1_Ch2-Ch1.zen
6940	5.203092e-03	3.266218e-03	4.842800e-03	20150716_gfpSORORINcd3_Prometa\MitoSys2\LSM\gfpSORORINc_Noc\DE_W0011_P0001\DE_2_W0011_P0001_T0010\TR1_W0001_P0190\TR1_2_W0001_P0190_T0001_R1_P4_K1_Ch2-Ch1.zen
7580	4.659618e-03	2.937652e-03	4.614300e-03	20150716_gfpSORORINcd3_Prometa\MitoSys2\LSM\gfpSORORINc_Noc\DE_W0011_P0001\DE_2_W0011_P0001_T0010\TR1_W0001_P0190\TR1_2_W0001_P0190_T0001_R1_P4_K1_Ch2-Ch1.zen
8220	4.493438e-03	2.605369e-03	4.414600e-03	20150716_gfpSORORINcd3_Prometa\MitoSys2\LSM\gfpSORORINc_Noc\DE_W0011_P0001\DE_2_W0011_P0001_T0010\TR1_W0001_P0190\TR1_2_W0001_P0190_T0001_R1_P4_K1_Ch2-Ch1.zen
8860	4.272856e-03	2.904112e-03	4.237800e-03	20150716_gfpSORORINcd3_Prometa\MitoSys2\LSM\gfpSORORINc_Noc\DE_W0011_P0001\DE_2_W0011_P0001_T0010\TR1_W0001_P0190\TR1_2_W0001_P0190_T0001_R1_P4_K1_Ch2-Ch1.zen
9500	3.356886e-03	2.445852e-03	4.080000e-03	20150716_gfpSORORINcd3_Prometa\MitoSys2\LSM\gfpSORORINc_Noc\DE_W0011_P0001\DE_2_W0011_P0001_T0010\TR1_W0001_P0190\TR1_2_W0001_P0190_T0001_R1_P4_K1_Ch2-Ch1.zen
10140	4.178724e-03	2.852133e-03	3.937800e-03	20150716_gfpSORORINcd3_Prometa\MitoSys2\LSM\gfpSORORINc_Noc\DE_W0011_P0001\DE_2_W0011_P0001_T0010\TR1_W0001_P0190\TR1_2_W0001_P0190_T0001_R1_P4_K1_Ch2-Ch1.zen
10780	2.788182e-03	2.903997e-03	3.808700e-03	20150716_gfpSORORINcd3_Prometa\MitoSys2\LSM\gfpSORORINc_Noc\DE_W0011_P0001\DE_2_W0011_P0001_T0010\TR1_W0001_P0190\TR1_2_W0001_P0190_T0001_R1_P4_K1_Ch2-Ch1.zen
11420	4.185469e-03	2.883790e-03	3.690900e-03	20150716_gfpSORORINcd3_Prometa\MitoSys2\LSM\gfpSORORINc_Noc\DE_W0011_P0001\DE_2_W0011_P0001_T0010\TR1_W0001_P0190\TR1_2_W0001_P0190_T0001_R1_P4_K1_Ch2-Ch1.zen
12060	3.840202e-03	3.660522e-03	3.582700e-03	20150716_gfpSORORINcd3_Prometa\MitoSys2\LSM\gfpSORORINc_Noc\DE_W0011_P0001\DE_2_W0011_P0001_T0010\TR1_W0001_P0190\TR1_2_W0001_P0190_T0001_R1_P4_K1_Ch2-Ch1.zen
12700	4.047272e-03	2.231551e-03	3.482900e-03	20150716_gfpSORORINcd3_Prometa\MitoSys2\LSM\gfpSORORINc_Noc\DE_W0011_P0001\DE_2_W0011_P0001_T0010\TR1_W0001_P0190\TR1_2_W0001_P0190_T0001_R1_P4_K1_Ch2-Ch1.zen
13980	3.755955e-03	2.803778e-03	3.304200e-03	20150716_gfpSORORINcd3_Prometa\MitoSys2\LSM\gfpSORORINc_Noc\DE_W0011_P0001\DE_2_W0011_P0001_T0010\TR1_W0001_P0190\TR1_2_W0001_P0190_T0001_R1_P4_K1_Ch2-Ch1.zen
15260	2.978100e-03	2.907205e-03	3.148500e-03	20150716_gfpSORORINcd3_Prometa\MitoSys2\LSM\gfpSORORINc_Noc\DE_W0011_P0001\DE_2_W0011_P0001_T0010\TR1_W0001_P0190\TR1_2_W0001_P0190_T0001_R1_P4_K1_Ch2-Ch1.zen
16540	3.100175e-03	2.520182e-03	3.011000e-03	20150716_gfpSORORINcd3_Prometa\MitoSys2\LSM\gfpSORORINc_Noc\DE_W0011_P0001\DE_2_W0011_P0001_T0010\TR1_W0001_P0190\TR1_2_W0001_P0190_T0001_R1_P4_K1_Ch2-Ch1.zen
17820	3.513395e-03	2.397892e-03	2.888500e-03	20150716_gfpSORORINcd3_Prometa\MitoSys2\LSM\gfpSORORINc_Noc\DE_W0011_P0001\DE_2_W0011_P0001_T0010\TR1_W0001_P0190\TR1_2_W0001_P0190_T0001_R1_P4_K1_Ch2-Ch1.zen
19100	3.219149e-03	2.184084e-03	2.778200e-03	20150716_gfpSORORINcd3_Prometa\MitoSys2\LSM\gfpSORORINc_Noc\DE_W0011_P0001\DE_2_W0011_P0001_T0010\TR1_W0001_P0190\TR1_2_W0001_P0190_T0001_R1_P4_K1_Ch2-Ch1.zen
20380	2.919082e-03	2.916345e-03	2.678300e-03	20150716_gfpSORORINcd3_Prometa\MitoSys2\LSM\gfpSORORINc_Noc\DE_W0011_P0001\DE_2_W0011_P0001_T0010\TR1_W0001_P0190\TR1_2_W0001_P0190_T0001_R1_P4_K1_Ch2-Ch1.zen
21660	2.702434e-03	2.675155e-03	2.587200e-03	20150716_gfpSORORINcd3_Prometa\MitoSys2\LSM\gfpSORORINc_Noc\DE_W0011_P0001\DE_2_W0011_P0001_T0010\TR1_W0001_P0190\TR1_2_W0001_P0190_T0001_R1_P4_K1_Ch2-Ch1.zen
22940	3.176192e-03	2.272061e-03	2.503700e-03	20150716_gfpSORORINcd3_Prometa\MitoSys2\LSM\gfpSORORINc_Noc\DE_W0011_P0001\DE_2_W0011_P0001_T0010\TR1_W0001_P0190\TR1_2_W0001_P0190_T0001_R1_P4_K1_Ch2-Ch1.zen
24220	2.239005e-03	2.613800e-03	2.426700e-03	20150716_gfpSORORINcd3_Prometa\MitoSys2\LSM\gfpSORORINc_Noc\DE_W0011_P0001\DE_2_W0011_P0001_T0010\TR1_W0001_P0190\TR1_2_W0001_P0190_T0001_R1_P4_K1_Ch2-Ch1.zen
25500	1.624441e-03	1.999948e-03	2.355400e-03	20150716_gfpSORORINcd3_Prometa\MitoSys2\LSM\gfpSORORINc_Noc\DE_W0011_P0001\DE_2_W0011_P0001_T0010\TR1_W0001_P0190\TR1_2_W0001_P0190_T0001_R1_P4_K1_Ch2-Ch1.zen
28060	1.853272e-03	2.037373e-03	2.227400e-03	20150716_gfpSORORINcd3_Prometa\MitoSys2\LSM\gfpSORORINc_Noc\DE_W0011_P0001\DE_2_W0011_P0001_T0010\TR1_W0001_P0190\TR1_2_W0001_P0190_T0001_R1_P4_K1_Ch2-Ch1.zen
30620	2.350448e-03	1.680393e-03	2.115400e-03	20150716_gfpSORORINcd3_Prometa\MitoSys2\LSM\gfpSORORINc_Noc\DE_W0011_P0001\DE_2_W0011_P0001_T0010\TR1_W0001_P0190\TR1_2_W0001_P0190_T0001_R1_P4_K1_Ch2-Ch1.zen
33180	1.934857e-03	1.965265e-03	2.016400e-03	20150716_gfpSORORINcd3_Prometa\MitoSys2\LSM\gfpSORORINc_Noc\DE_W0011_P0001\DE_2_W0011_P0001_T0010\TR1_W0001_P0190\TR1_2_W0001_P0190_T0001_R1_P4_K1_Ch2-Ch1.zen
35740	1.574019e-03	2.564262e-03	1.928000e-03	20150716_gfpSORORINcd3_Prometa\MitoSys2\LSM\gfpSORORINc_Noc\DE_W0011_P0001\DE_2_W0011_P0001_T0010\TR1_W0001_P0190\TR1_2_W0001_P0190_T0001_R1_P4_K1_Ch2-Ch1.zen
38300	1.635245e-03	2.045820e-03	1.848400e-03	20150716_gfpSORORINcd3_Prometa\MitoSys2\LSM\gfpSORORINc_Noc\DE_W0011_P0001\DE_2_W0011_P0001_T0010\TR1_W0001_P0190\TR1_2_W0001_P0190_T0001_R1_P4_K1_Ch2-Ch1.zen
40860	1.491354e-03	1.915555e-03	1.776300e-03	20150716_gfpSORORINcd3_Prometa\MitoSys2\LSM\gfpSORORINc_Noc\DE_W0011_P0001\DE_2_W0011_P0001_T0010\TR1_W0001_P0190\TR1_2_W0001_P0190_T0001_R1_P4_K1_Ch2-Ch1.zen
43420	1.701931e-03	2.591229e-03	1.710600e-03	20150716_gfpSORORINcd3_Prometa\MitoSys2\LSM\gfpSORORINc_Noc\DE_W0011_P0001\DE_2_W0011_P0001_T0010\TR1_W0001_P0190\TR1_2_W0001_P0190_T0001_R1_P4_K1_Ch2-Ch1.zen
45980	1.218104e-03	2.396169e-03	1.650300e-03	20150716_gfpSORORINcd3_Prometa\MitoSys2\LSM\gfpSORORINc_Noc\DE_W0011_P0001\DE_2_W0011_P0001_T0010\TR1_W0001_P0190\TR1_2_W0001_P0190_T0001_R1_P4_K1_Ch2-Ch1.zen
48540	1.767422e-03	2.665165e-03	1.594900e-03	20150716_gfpSORORINcd3_Prometa\MitoSys2\LSM\gfpSORORINc_Noc\DE_W0011_P0001\DE_2_W0011_P0001_T0010\TR1_W0001_P0190\TR1_2_W0001_P0190_T0001_R1_P4_K1_Ch2-Ch1.zen
51100	1.239836e-03	2.234535e-03	1.543700e-03	20150716_gfpSORORINcd3_Prometa\MitoSys2\LSM\gfpSORORINc_Noc\DE_W0011_P0001\DE_2_W0011_P0001_T0010\TR1_W0001_P0190\TR1_2_W0001_P0190_T0001_R1_P4_K1_Ch2-Ch1.zen
56220	9.645657e-04	2.361487e-03	1.451900e-03	20150716_gfpSORORINcd3_Prometa\MitoSys2\LSM\gfpSORORINc_Noc\DE_W0011_P0001\DE_2_W0011_P0001_T0010\TR1_W0001_P0190\TR1_2_W0001_P0190_T0001_R1_P4_K1_Ch2-Ch1.zen
61340	1.543225e-03	2.434036e-03	1.371900e-03	20150716_gfpSORORINcd3_Prometa\MitoSys2\LSM\gfpSORORINc_Noc\DE_W0011_P0001\DE_2_W0011_P0001_T0010\TR1_W0001_P0190\TR1_2_W0001_P0190_T0001_R1_P4_K1_Ch2-Ch1.zen
66460	1.257400e-03	2.243172e-03	1.301500e-03	20150716_gfpSORORINcd3_Prometa\MitoSys2\LSM\gfpSORORINc_Noc\DE_W0011_P0001\DE_2_W0011_P0001_T0010\TR1_W0001_P0190\TR1_2_W0001_P0190_T0001_R1_P4_K1_Ch2-Ch1.zen
71580	5.610640e-04	2.138588e-03	1.238800e-03	20150716_gfpSORORINcd3_Prometa\MitoSys2\LSM\gfpSORORINc_Noc\DE_W0011_P0001\DE_2_W0011_P0001_T0010\TR1_W0001_P0190\TR1_2_W0001_P0190_T0001_R1_P4_K1_Ch2-Ch1.zen
76700	4.600691e-04	2.057917e-03	1.182600e-03	20150716_gfpSORORINcd3_Prometa\MitoSys2\LSM\gfpSORORINc_Noc\DE_W0011_P0001\DE_2_W0011_P0001_T0010\TR1_W0001_P0190\TR1_2_W0001_P0190_T0001_R1_P4_K1_Ch2-Ch1.zen
81820	8.544860e-04	2.124524e-03	1.131900e-03	20150716_gfpSORORINcd3_Prometa\MitoSys2\LSM\gfpSORORINc_Noc\DE_W0011_P0001\DE_2_W0011_P0001_T0010\TR1_W0001_P0190\TR1_2_W0001_P0190_T0001_R1_P4_K1_Ch2-Ch1.zen
86940	1.249160e-03	1.881770e-03	1.085900e-03	20150716_gfpSORORINcd3_Prometa\MitoSys2\LSM\gfpSORORINc_Noc\DE_W0011_P0001\DE_2_W0011_P0001_T0010\TR1_W0001_P0190\TR1_2_W0001_P0190_T0001_R1_P4_K1_Ch2-Ch1.zen
92060	8.480604e-04	2.123536e-03	1.043900e-03	20150716_gfpSORORINcd3_Prometa\MitoSys2\LSM\gfpSORORINc_Noc\DE_W0011_P0001\DE_2_W0011_P0001_T0010\TR1_W0001_P0190\TR1_2_W0001_P0190_T0001_R1_P4_K1_Ch2-Ch1.zen
97180	1.156345e-03	2.496626e-03	1.005400e-03	20150716_gfpSORORINcd3_Prometa\MitoSys2\LSM\gfpSORORINc_Noc\DE_W0011_P0001\DE_2_W0011_P0001_T0010\TR1_W0001_P0190\TR1_2_W0001_P0190_T0001_R1_P4_K1_Ch2-Ch1.zen
102300	5.111188e-04	1.934436e-03	9.699200e-04	20150716_gfpSORORINcd3_Prometa\MitoSys2\LSM\gfpSORORINc_Noc\DE_W0011_P0001\DE_2_W0011_P0001_T0010\TR1_W0001_P0190\TR1_2_W0001_P0190_T0001_R1_P4_K1_Ch2-Ch1.zen
112540	6.241995e-04	2.155188e-03	9.067100e-04	20150716_gfpSORORINcd3_Prometa\MitoSys2\LSM\gfpSORORINc_Noc\DE_W0011_P0001\DE_2_W0011_P0001_T0010\TR1_W0001_P0190\TR1_2_W0001_P0190_T0001_R1_P4_K1_Ch2-Ch1.zen
122780	1.414547e-03	1.812978e-03	8.519800e-04	20150716_gfpSORORINcd3_Prometa\MitoSys2\LSM\gfpSORORINc_Noc\DE_W0011_P0001\DE_2_W0011_P0001_T0010\TR1_W0001_P0190\TR1_2_W0001_P0190_T0001_R1_P4_K1_Ch2-Ch1.zen
133020	1.413064e-03	1.571895e-03	8.040600e-04	20150716_gfpSORORINcd3_Prometa\MitoSys2\LSM\gfpSORORINc_Noc\DE_W0011_P0001\DE_2_W0011_P0001_T0010\TR1_W0001_P0190\TR1_2_W0001_P0190_T0001_R1_P4_K1_Ch2-Ch1.zen
143260	1.514216e-03	1.455571e-03	7.617000e-04	20150716_gfpSORORINcd3_Prometa\MitoSys2\LSM\gfpSORORINc_Noc\DE_W0011_P0001\DE_2_W0011_P0001_T0010\TR1_W0001_P0190\TR1_2_W0001_P0190_T0001_R1_P4_K1_Ch2-Ch1.zen
153500	1.677059e-03	1.655351e-03	7.239300e-04	20150716_gfpSORORINcd3_Prometa\MitoSys2\LSM\gfpSORORINc_Noc\DE_W0011_P0001\DE_2_W0011_P0001_T0010\TR1_W0001_P0190\TR1_2_W0001_P0190_T0001_R1_P4_K1_Ch2-Ch1.zen
163740	1.286054e-03	1.326529e-03	6.900200e-04	20150716_gfpSORORINcd3_Prometa\MitoSys2\LSM\gfpSORORINc_Noc\DE_W0011_P0001\DE_2_W0011_P0001_T0010\TR1_W0001_P0190\TR1_2_W0001_P0190_T0001_R1_P4_K1_Ch2-Ch1.zen
173980	1.374394e-03	1.616542e-03	6.593900e-04	20150716_gfpSORORINcd3_Prometa\MitoSys2\LSM\gfpSORORINc_Noc\DE_W0011_P0001\DE_2_W0011_P0001_T0010\TR1_W0001_P0190\TR1_2_W0001_P0190_T0001_R1_P4_K1_Ch2-Ch1.zen
184220	1.109131e-03	1.716178e-03	6.315600e-04	20150716_gfpSORORINcd3_Prometa\MitoSys2\LSM\gfpSORORINc_Noc\DE_W0011_P0001\DE_2_W0011_P0001_T0010\TR1_W0001_P0190\TR1_2_W0001_P0190_T0001_R1_P4_K1_Ch2-Ch1.zen
194460	1.053280e-03	1.445225e-03	6.061500e-04	20150716_gfpSORORINcd3_Prometa\MitoSys2\LSM\gfpSORORINc_Noc\DE_W0011_P0001\DE_2_W0011_P0001_T0010\TR1_W0001_P0190\TR1_2_W0001_P0190_T0001_R1_P4_K1_Ch2-Ch1.zen
204700	6.939568e-04	1.675653e-03	5.828400e-04	20150716_gfpSORORINcd3_Prometa\MitoSys2\LSM\gfpSORORINc_Noc\DE_W0011_P0001\DE_2_W0011_P0001_T0010\TR1_W0001_P0190\TR1_2_W0001_P0190_T0001_R1_P4_K1_Ch2-Ch1.zen
225180	6.184822e-04	1.967665e-03	5.415400e-04	20150716_gfpSORORINcd3_Prometa\MitoSys2\LSM\gfpSORORINc_Noc\DE_W0011_P0001\DE_2_W0011_P0001_T0010\TR1_W0001_P0190\TR1_2_W0001_P0190_T0001_R1_P4_K1_Ch2-Ch1.zen
245660	6.661555e-04	1.273991e-03	5.060200e-04	20150716_gfpSORORINcd3_Prometa\MitoSys2\LSM\gfpSORORINc_Noc\DE_W0011_P0001\DE_2_W0011_P0001_T0010\TR1_W0001_P0190\TR1_2_W0001_P0190_T0001_R1_P4_K1_Ch2-Ch1.zen
266140	7.759460e-04	1.251967e-03	4.751200e-04	20150716_gfpSORORINcd3_Prometa\MitoSys2\LSM\gfpSORORINc_Noc\DE_W0011_P0001\DE_2_W0011_P0001_T0010\TR1_W0001_P0190\TR1_2_W0001_P0190_T0001_R1_P4_K1_Ch2-Ch1.zen
286620	9.200867e-04	1.574141e-03	4.479500e-04	20150716_gfpSORORINcd3_Prometa\MitoSys2\LSM\gfpSORORINc_Noc\DE_W0011_P0001\DE_2_W0011_P0001_T0010\TR1_W0001_P0190\TR1_2_W0001_P0190_T0001_R1_P4_K1_Ch2-Ch1.zen
307100	8.201365e-04	1.144334e-03	4.238700e-04	20150716_gfpSORORINcd3_Prometa\MitoSys2\LSM\gfpSORORINc_Noc\DE_W0011_P0001\DE_2_W0011_P0001_T0010\TR1_W0001_P0190\TR1_2_W0001_P0190_T0001_R1_P4_K1_Ch2-Ch1.zen
327580	4.667768e-04	1.210580e-03	4.023600e-04	20150716_gfpSORORINcd3_Prometa\MitoSys2\LSM\gfpSORORINc_Noc\DE_W0011_P0001\DE_2_W0011_P0001_T0010\TR1_W0001_P0190\TR1_2_W0001_P0190_T0001_R1_P4_K1_Ch2-Ch1.zen
348060	3.460599e-04	1.629075e-03	3.830100e-04	20150716_gfpSORORINcd3_Prometa\MitoSys2\LSM\gfpSORORINc_Noc\DE_W0011_P0001\DE_2_W0011_P0001_T0010\TR1_W0001_P0190\TR1_2_W0001_P0190_T0001_R1_P4_K1_Ch2-Ch1.zen
368540	6.313555e-04	1.306157e-03	3.655200e-04	20150716_gfpSORORINcd3_Prometa\MitoSys2\LSM\gfpSORORINc_Noc\DE_W0011_P0001\DE_2_W0011_P0001_T0010\TR1_W0001_P0190\TR1_2_W0001_P0190_T0001_R1_P4_K1_Ch2-Ch1.zen
389020	5.909772e-04	1.692775e-03	3.496000e-04	20150716_gfpSORORINcd3_Prometa\MitoSys2\LSM\gfpSORORINc_Noc\DE_W0011_P0001\DE_2_W0011_P0001_T0010\TR1_W0001_P0190\TR1_2_W0001_P0190_T0001_R1_P4_K1_Ch2-Ch1.zen
409500	6.685984e-04	1.159819e-03	3.350600e-04	20150716_gfpSORORINcd3_Prometa\MitoSys2\LSM\gfpSORORINc_Noc\DE_W0011_P0001\DE_2_W0011_P0001_T0010\TR1_W0001_P0190\TR1_2_W0001_P0190_T0001_R1_P4_K1_Ch2-Ch1.zen
450460	3.268576e-04	1.052313e-03	3.094400e-04	20150716_gfpSORORINcd3_Prometa\MitoSys2\LSM\gfpSORORINc_Noc\DE_W0011_P0001\DE_2_W0011_P0001_T0010\TR1_W0001_P0190\TR1_2_W0001_P0190_T0001_R1_P4_K1_Ch2-Ch1.zen
491420	-8.472392e-06	8.341253e-04	2.875500e-04	20150716_gfpSORORINcd3_Prometa\MitoSys2\LSM\gfpSORORINc_Noc\DE_W0011_P0001\DE_2_W0011_P0001_T0010\TR1_W0001_P0190\TR1_2_W0001_P0190_T0001_R1_P4_K1_Ch2-Ch1.zen
532380	1.298785e-04	1.311348e-03	2.686200e-04	20150716_gfpSORORINcd3_Prometa\MitoSys2\LSM\gfpSORORINc_Noc\DE_W0011_P0001\DE_2_W0011_P0001_T0010\TR1_W0001_P0190\TR1_2_W0001_P0190_T0001_R1_P4_K1_Ch2-Ch1.zen
573340	3.794415e-04	1.524518e-03	2.520800e-04	20150716_gfpSORORINcd3_Prometa\MitoSys2\LSM\gfpSORORINc_Noc\DE_W0011_P0001\DE_2_W0011_P0001_T0010\TR1_W0001_P0190\TR1_2_W0001_P0190_T0001_R1_P4_K1_Ch2-Ch1.zen
614300	1.472806e-04	1.374114e-03	2.374900e-04	20150716_gfpSORORINcd3_Prometa\MitoSys2\LSM\gfpSORORINc_Noc\DE_W0011_P0001\DE_2_W0011_P0001_T0010\TR1_W0001_P0190\TR1_2_W0001_P0190_T0001_R1_P4_K1_Ch2-Ch1.zen
655260	-1.390105e-04	1.228318e-03	2.245200e-04	20150716_gfpSORORINcd3_Prometa\MitoSys2\LSM\gfpSORORINc_Noc\DE_W0011_P0001\DE_2_W0011_P0001_T0010\TR1_W0001_P0190\TR1_2_W0001_P0190_T0001_R1_P4_K1_Ch2-Ch1.zen
696220	6.831087e-05	1.490798e-03	2.129100e-04	20150716_gfpSORORINcd3_Prometa\MitoSys2\LSM\gfpSORORINc_Noc\DE_W0011_P0001\DE_2_W0011_P0001_T0010\TR1_W0001_P0190\TR1_2_W0001_P0190_T0001_R1_P4_K1_Ch2-Ch1.zen
737180	3.025157e-05	1.657290e-03	2.024500e-04	20150716_gfpSORORINcd3_Prometa\MitoSys2\LSM\gfpSORORINc_Noc\DE_W0011_P0001\DE_2_W0011_P0001_T0010\TR1_W0001_P0190\TR1_2_W0001_P0190_T0001_R1_P4_K1_Ch2-Ch1.zen
778140	1.699740e-04	1.145828e-03	1.929800e-04	20150716_gfpSORORINcd3_Prometa\MitoSys2\LSM\gfpSORORINc_Noc\DE_W0011_P0001\DE_2_W0011_P0001_T0010\TR1_W0001_P0190\TR1_2_W0001_P0190_T0001_R1_P4_K1_Ch2-Ch1.zen
819100	-1.639092e-05	1.283161e-03	1.843600e-04	20150716_gfpSORORINcd3_Prometa\MitoSys2\LSM\gfpSORORINc_Noc\DE_W0011_P0001\DE_2_W0011_P0001_T0010\TR1_W0001_P0190\TR1_2_W0001_P0190_T0001_R1_P4_K1_Ch2-Ch1.zen
901020	-3.404512e-04	1.366483e-03	1.692500e-04	20150716_gfpSORORINcd3_Prometa\MitoSys2\LSM\gfpSORORINc_Noc\DE_W0011_P0001\DE_2_W0011_P0001_T0010\TR1_W0001_P0190\TR1_2_W0001_P0190_T0001_R1_P4_K1_Ch2-Ch1.zen
982940	-4.557013e-04	1.290875e-03	1.564200e-04	20150716_gfpSORORINcd3_Prometa\MitoSys2\LSM\gfpSORORINc_Noc\DE_W0011_P0001\DE_2_W0011_P0001_T0010\TR1_W0001_P0190\TR1_2_W0001_P0190_T0001_R1_P4_K1_Ch2-Ch1.zen
1064860	-3.968843e-04	1.334422e-03	1.454000e-04	20150716_gfpSORORINcd3_Prometa\MitoSys2\LSM\gfpSORORINc_Noc\DE_W0011_P0001\DE_2_W0011_P0001_T0010\TR1_W0001_P0190\TR1_2_W0001_P0190_T0001_R1_P4_K1_Ch2-Ch1.zen
1146780	-1.558719e-04	1.413103e-03	1.358300e-04	20150716_gfpSORORINcd3_Prometa\MitoSys2\LSM\gfpSORORINc_Noc\DE_W0011_P0001\DE_2_W0011_P0001_T0010\TR1_W0001_P0190\TR1_2_W0001_P0190_T0001_R1_P4_K1_Ch2-Ch1.zen
1228700	-3.092760e-04	1.474333e-03	1.274200e-04	20150716_gfpSORORINcd3_Prometa\MitoSys2\LSM\gfpSORORINc_Noc\DE_W0011_P0001\DE_2_W0011_P0001_T0010\TR1_W0001_P0190\TR1_2_W0001_P0190_T0001_R1_P4_K1_Ch2-Ch1.zen
1310620	-6.788073e-04	1.118139e-03	1.199900e-04	20150716_gfpSORORINcd3_Prometa\MitoSys2\LSM\gfpSORORINc_Noc\DE_W0011_P0001\DE_2_W0011_P0001_T0010\TR1_W0001_P0190\TR1_2_W0001_P0190_T0001_R1_P4_K1_Ch2-Ch1.zen
1392540	-6.351537e-05	1.274787e-03	1.133700e-04	20150716_gfpSORORINcd3_Prometa\MitoSys2\LSM\gfpSORORINc_Noc\DE_W0011_P0001\DE_2_W0011_P0001_T0010\TR1_W0001_P0190\TR1_2_W0001_P0190_T0001_R1_P4_K1_Ch2-Ch1.zen
1474460	-2.299330e-04	1.080911e-03	1.074300e-04	20150716_gfpSORORINcd3_Prometa\MitoSys2\LSM\gfpSORORINc_Noc\DE_W0011_P0001\DE_2_W0011_P0001_T0010\TR1_W0001_P0190\TR1_2_W0001_P0190_T0001_R1_P4_K1_Ch2-Ch1.zen
1556380	-3.506560e-04	1.192421e-03	1.020700e-04	20150716_gfpSORORINcd3_Prometa\MitoSys2\LSM\gfpSORORINc_Noc\DE_W0011_P0001\DE_2_W0011_P0001_T0010\TR1_W0001_P0190\TR1_2_W0001_P0190_T0001_R1_P4_K1_Ch2-Ch1.zen
10	4.211081e-02	1.595187e-02	4.233900e-02	20150716_gfpSORORINcd3_Prometa\MitoSys2\LSM\gfpSORORINc_Noc\DE_W0011_P0001\DE_2_W0011_P0001_T0010\TR1_W0001_P0190\TR1_2_W0001_P0190_T0001_R1_P5_K1_Ch2-Ch1.zen
20	4.379074e-02	9.034837e-03	4.123900e-02	20150716_gfpSORORINcd3_Prometa\MitoSys2\LSM\gfpSORORINc_Noc\DE_W0011_P0001\DE_2_W0011_P0001_T0010\TR1_W0001_P0190\TR1_2_W0001_P0190_T0001_R1_P5_K1_Ch2-Ch1.zen
30	3.874790e-02	1.465739e-02	4.020000e-02	20150716_gfpSORORINcd3_Prometa\MitoSys2\LSM\gfpSORORINc_Noc\DE_W0011_P0001\DE_2_W0011_P0001_T0010\TR1_W0001_P0190\TR1_2_W0001_P0190_T0001_R1_P5_K1_Ch2-Ch1.zen
40	3.907381e-02	1.820816e-02	3.922400e-02	20150716_gfpSORORINcd3_Prometa\MitoSys2\LSM\gfpSORORINc_Noc\DE_W0011_P0001\DE_2_W0011_P0001_T0010\TR1_W0001_P0190\TR1_2_W0001_P0190_T0001_R1_P5_K1_Ch2-Ch1.zen
50	3.790661e-02	1.603874e-02	3.830900e-02	20150716_gfpSORORINcd3_Prometa\MitoSys2\LSM\gfpSORORINc_Noc\DE_W0011_P0001\DE_2_W0011_P0001_T0010\TR1_W0001_P0190\TR1_2_W0001_P0190_T0001_R1_P5_K1_Ch2-Ch1.zen
60	3.739489e-02	1.199262e-02	3.745100e-02	20150716_gfpSORORINcd3_Prometa\MitoSys2\LSM\gfpSORORINc_Noc\DE_W0011_P0001\DE_2_W0011_P0001_T0010\TR1_W0001_P0190\TR1_2_W0001_P0190_T0001_R1_P5_K1_Ch2-Ch1.zen
70	3.618561e-02	1.676040e-02	3.664600e-02	20150716_gfpSORORINcd3_Prometa\MitoSys2\LSM\gfpSORORINc_Noc\DE_W0011_P0001\DE_2_W0011_P0001_T0010\TR1_W0001_P0190\TR1_2_W0001_P0190_T0001_R1_P5_K1_Ch2-Ch1.zen
80	3.709503e-02	1.461453e-02	3.589100e-02	20150716_gfpSORORINcd3_Prometa\MitoSys2\LSM\gfpSORORINc_Noc\DE_W0011_P0001\DE_2_W0011_P0001_T0010\TR1_W0001_P0190\TR1_2_W0001_P0190_T0001_R1_P5_K1_Ch2-Ch1.zen
90	3.628749e-02	1.678640e-02	3.518000e-02	20150716_gfpSORORINcd3_Prometa\MitoSys2\LSM\gfpSORORINc_Noc\DE_W0011_P0001\DE_2_W0011_P0001_T0010\TR1_W0001_P0190\TR1_2_W0001_P0190_T0001_R1_P5_K1_Ch2-Ch1.zen
100	3.097827e-02	9.319421e-03	3.451100e-02	20150716_gfpSORORINcd3_Prometa\MitoSys2\LSM\gfpSORORINc_Noc\DE_W0011_P0001\DE_2_W0011_P0001_T0010\TR1_W0001_P0190\TR1_2_W0001_P0190_T0001_R1_P5_K1_Ch2-Ch1.zen
120	3.343560e-02	1.143356e-02	3.328200e-02	20150716_gfpSORORINcd3_Prometa\MitoSys2\LSM\gfpSORORINc_Noc\DE_W0011_P0001\DE_2_W0011_P0001_T0010\TR1_W0001_P0190\TR1_2_W0001_P0190_T0001_R1_P5_K1_Ch2-Ch1.zen
140	3.012809e-02	8.289402e-03	3.218000e-02	20150716_gfpSORORINcd3_Prometa\MitoSys2\LSM\gfpSORORINc_Noc\DE_W0011_P0001\DE_2_W0011_P0001_T0010\TR1_W0001_P0190\TR1_2_W0001_P0190_T0001_R1_P5_K1_Ch2-Ch1.zen
160	3.115699e-02	9.922947e-03	3.118600e-02	20150716_gfpSORORINcd3_Prometa\MitoSys2\LSM\gfpSORORINc_Noc\DE_W0011_P0001\DE_2_W0011_P0001_T0010\TR1_W0001_P0190\TR1_2_W0001_P0190_T0001_R1_P5_K1_Ch2-Ch1.zen
180	3.214897e-02	1.195584e-02	3.028100e-02	20150716_gfpSORORINcd3_Prometa\MitoSys2\LSM\gfpSORORINc_Noc\DE_W0011_P0001\DE_2_W0011_P0001_T0010\TR1_W0001_P0190\TR1_2_W0001_P0190_T0001_R1_P5_K1_Ch2-Ch1.zen
200	2.817770e-02	1.154380e-02	2.945100e-02	20150716_gfpSORORINcd3_Prometa\MitoSys2\LSM\gfpSORORINc_Noc\DE_W0011_P0001\DE_2_W0011_P0001_T0010\TR1_W0001_P0190\TR1_2_W0001_P0190_T0001_R1_P5_K1_Ch2-Ch1.zen
220	2.790364e-02	1.393937e-02	2.868700e-02	20150716_gfpSORORINcd3_Prometa\MitoSys2\LSM\gfpSORORINc_Noc\DE_W0011_P0001\DE_2_W0011_P0001_T0010\TR1_W0001_P0190\TR1_2_W0001_P0190_T0001_R1_P5_K1_Ch2-Ch1.zen
240	3.150641e-02	1.035572e-02	2.797700e-02	20150716_gfpSORORINcd3_Prometa\MitoSys2\LSM\gfpSORORINc_Noc\DE_W0011_P0001\DE_2_W0011_P0001_T0010\TR1_W0001_P0190\TR1_2_W0001_P0190_T0001_R1_P5_K1_Ch2-Ch1.zen
260	2.655440e-02	9.868530e-03	2.731600e-02	20150716_gfpSORORINcd3_Prometa\MitoSys2\LSM\gfpSORORINc_Noc\DE_W0011_P0001\DE_2_W0011_P0001_T0010\TR1_W0001_P0190\TR1_2_W0001_P0190_T0001_R1_P5_K1_Ch2-Ch1.zen
280	2.671262e-02	1.141575e-02	2.669500e-02	20150716_gfpSORORINcd3_Prometa\MitoSys2\LSM\gfpSORORINc_Noc\DE_W0011_P0001\DE_2_W0011_P0001_T0010\TR1_W0001_P0190\TR1_2_W0001_P0190_T0001_R1_P5_K1_Ch2-Ch1.zen
300	2.772136e-02	7.438673e-03	2.611100e-02	20150716_gfpSORORINcd3_Prometa\MitoSys2\LSM\gfpSORORINc_Noc\DE_W0011_P0001\DE_2_W0011_P0001_T0010\TR1_W0001_P0190\TR1_2_W0001_P0190_T0001_R1_P5_K1_Ch2-Ch1.zen
340	2.606591e-02	6.755953e-03	2.503400e-02	20150716_gfpSORORINcd3_Prometa\MitoSys2\LSM\gfpSORORINc_Noc\DE_W0011_P0001\DE_2_W0011_P0001_T0010\TR1_W0001_P0190\TR1_2_W0001_P0190_T0001_R1_P5_K1_Ch2-Ch1.zen
380	2.716911e-02	6.594032e-03	2.405900e-02	20150716_gfpSORORINcd3_Prometa\MitoSys2\LSM\gfpSORORINc_Noc\DE_W0011_P0001\DE_2_W0011_P0001_T0010\TR1_W0001_P0190\TR1_2_W0001_P0190_T0001_R1_P5_K1_Ch2-Ch1.zen
420	2.076848e-02	6.526063e-03	2.316800e-02	20150716_gfpSORORINcd3_Prometa\MitoSys2\LSM\gfpSORORINc_Noc\DE_W0011_P0001\DE_2_W0011_P0001_T0010\TR1_W0001_P0190\TR1_2_W0001_P0190_T0001_R1_P5_K1_Ch2-Ch1.zen
460	2.054030e-02	7.340634e-03	2.234700e-02	20150716_gfpSORORINcd3_Prometa\MitoSys2\LSM\gfpSORORINc_Noc\DE_W0011_P0001\DE_2_W0011_P0001_T0010\TR1_W0001_P0190\TR1_2_W0001_P0190_T0001_R1_P5_K1_Ch2-Ch1.zen
500	2.013421e-02	8.189233e-03	2.158600e-02	20150716_gfpSORORINcd3_Prometa\MitoSys2\LSM\gfpSORORINc_Noc\DE_W0011_P0001\DE_2_W0011_P0001_T0010\TR1_W0001_P0190\TR1_2_W0001_P0190_T0001_R1_P5_K1_Ch2-Ch1.zen
540	2.298305e-02	8.258699e-03	2.087700e-02	20150716_gfpSORORINcd3_Prometa\MitoSys2\LSM\gfpSORORINc_Noc\DE_W0011_P0001\DE_2_W0011_P0001_T0010\TR1_W0001_P0190\TR1_2_W0001_P0190_T0001_R1_P5_K1_Ch2-Ch1.zen
580	2.213391e-02	8.937663e-03	2.021500e-02	20150716_gfpSORORINcd3_Prometa\MitoSys2\LSM\gfpSORORINc_Noc\DE_W0011_P0001\DE_2_W0011_P0001_T0010\TR1_W0001_P0190\TR1_2_W0001_P0190_T0001_R1_P5_K1_Ch2-Ch1.zen
620	1.732059e-02	9.343026e-03	1.959400e-02	20150716_gfpSORORINcd3_Prometa\MitoSys2\LSM\gfpSORORINc_Noc\DE_W0011_P0001\DE_2_W0011_P0001_T0010\TR1_W0001_P0190\TR1_2_W0001_P0190_T0001_R1_P5_K1_Ch2-Ch1.zen
660	1.791137e-02	8.576317e-03	1.901100e-02	20150716_gfpSORORINcd3_Prometa\MitoSys2\LSM\gfpSORORINc_Noc\DE_W0011_P0001\DE_2_W0011_P0001_T0010\TR1_W0001_P0190\TR1_2_W0001_P0190_T0001_R1_P5_K1_Ch2-Ch1.zen
700	1.774938e-02	5.609234e-03	1.846300e-02	20150716_gfpSORORINcd3_Prometa\MitoSys2\LSM\gfpSORORINc_Noc\DE_W0011_P0001\DE_2_W0011_P0001_T0010\TR1_W0001_P0190\TR1_2_W0001_P0190_T0001_R1_P5_K1_Ch2-Ch1.zen
780	1.858462e-02	5.738251e-03	1.745700e-02	20150716_gfpSORORINcd3_Prometa\MitoSys2\LSM\gfpSORORINc_Noc\DE_W0011_P0001\DE_2_W0011_P0001_T0010\TR1_W0001_P0190\TR1_2_W0001_P0190_T0001_R1_P5_K1_Ch2-Ch1.zen
860	1.584812e-02	6.374732e-03	1.655700e-02	20150716_gfpSORORINcd3_Prometa\MitoSys2\LSM\gfpSORORINc_Noc\DE_W0011_P0001\DE_2_W0011_P0001_T0010\TR1_W0001_P0190\TR1_2_W0001_P0190_T0001_R1_P5_K1_Ch2-Ch1.zen
940	1.690897e-02	4.610645e-03	1.574800e-02	20150716_gfpSORORINcd3_Prometa\MitoSys2\LSM\gfpSORORINc_Noc\DE_W0011_P0001\DE_2_W0011_P0001_T0010\TR1_W0001_P0190\TR1_2_W0001_P0190_T0001_R1_P5_K1_Ch2-Ch1.zen
1020	1.437893e-02	5.715037e-03	1.501800e-02	20150716_gfpSORORINcd3_Prometa\MitoSys2\LSM\gfpSORORINc_Noc\DE_W0011_P0001\DE_2_W0011_P0001_T0010\TR1_W0001_P0190\TR1_2_W0001_P0190_T0001_R1_P5_K1_Ch2-Ch1.zen
1100	1.480770e-02	5.497894e-03	1.435500e-02	20150716_gfpSORORINcd3_Prometa\MitoSys2\LSM\gfpSORORINc_Noc\DE_W0011_P0001\DE_2_W0011_P0001_T0010\TR1_W0001_P0190\TR1_2_W0001_P0190_T0001_R1_P5_K1_Ch2-Ch1.zen
1180	1.326942e-02	5.247594e-03	1.375000e-02	20150716_gfpSORORINcd3_Prometa\MitoSys2\LSM\gfpSORORINc_Noc\DE_W0011_P0001\DE_2_W0011_P0001_T0010\TR1_W0001_P0190\TR1_2_W0001_P0190_T0001_R1_P5_K1_Ch2-Ch1.zen
1260	1.486294e-02	6.128133e-03	1.319800e-02	20150716_gfpSORORINcd3_Prometa\MitoSys2\LSM\gfpSORORINc_Noc\DE_W0011_P0001\DE_2_W0011_P0001_T0010\TR1_W0001_P0190\TR1_2_W0001_P0190_T0001_R1_P5_K1_Ch2-Ch1.zen
1340	1.074823e-02	3.719445e-03	1.269100e-02	20150716_gfpSORORINcd3_Prometa\MitoSys2\LSM\gfpSORORINc_Noc\DE_W0011_P0001\DE_2_W0011_P0001_T0010\TR1_W0001_P0190\TR1_2_W0001_P0190_T0001_R1_P5_K1_Ch2-Ch1.zen
1420	1.097676e-02	5.638864e-03	1.222400e-02	20150716_gfpSORORINcd3_Prometa\MitoSys2\LSM\gfpSORORINc_Noc\DE_W0011_P0001\DE_2_W0011_P0001_T0010\TR1_W0001_P0190\TR1_2_W0001_P0190_T0001_R1_P5_K1_Ch2-Ch1.zen
1500	1.141957e-02	5.437192e-03	1.179200e-02	20150716_gfpSORORINcd3_Prometa\MitoSys2\LSM\gfpSORORINc_Noc\DE_W0011_P0001\DE_2_W0011_P0001_T0010\TR1_W0001_P0190\TR1_2_W0001_P0190_T0001_R1_P5_K1_Ch2-Ch1.zen
1660	1.168742e-02	4.229349e-03	1.102100e-02	20150716_gfpSORORINcd3_Prometa\MitoSys2\LSM\gfpSORORINc_Noc\DE_W0011_P0001\DE_2_W0011_P0001_T0010\TR1_W0001_P0190\TR1_2_W0001_P0190_T0001_R1_P5_K1_Ch2-Ch1.zen
1820	9.842088e-03	4.984413e-03	1.035200e-02	20150716_gfpSORORINcd3_Prometa\MitoSys2\LSM\gfpSORORINc_Noc\DE_W0011_P0001\DE_2_W0011_P0001_T0010\TR1_W0001_P0190\TR1_2_W0001_P0190_T0001_R1_P5_K1_Ch2-Ch1.zen
1980	1.002680e-02	4.486908e-03	9.764900e-03	20150716_gfpSORORINcd3_Prometa\MitoSys2\LSM\gfpSORORINc_Noc\DE_W0011_P0001\DE_2_W0011_P0001_T0010\TR1_W0001_P0190\TR1_2_W0001_P0190_T0001_R1_P5_K1_Ch2-Ch1.zen
2140	7.604558e-03	4.620467e-03	9.246200e-03	20150716_gfpSORORINcd3_Prometa\MitoSys2\LSM\gfpSORORINc_Noc\DE_W0011_P0001\DE_2_W0011_P0001_T0010\TR1_W0001_P0190\TR1_2_W0001_P0190_T0001_R1_P5_K1_Ch2-Ch1.zen
2300	9.578713e-03	2.997507e-03	8.783800e-03	20150716_gfpSORORINcd3_Prometa\MitoSys2\LSM\gfpSORORINc_Noc\DE_W0011_P0001\DE_2_W0011_P0001_T0010\TR1_W0001_P0190\TR1_2_W0001_P0190_T0001_R1_P5_K1_Ch2-Ch1.zen
2460	8.829018e-03	4.671834e-03	8.368600e-03	20150716_gfpSORORINcd3_Prometa\MitoSys2\LSM\gfpSORORINc_Noc\DE_W0011_P0001\DE_2_W0011_P0001_T0010\TR1_W0001_P0190\TR1_2_W0001_P0190_T0001_R1_P5_K1_Ch2-Ch1.zen
2620	8.302863e-03	3.896679e-03	7.993500e-03	20150716_gfpSORORINcd3_Prometa\MitoSys2\LSM\gfpSORORINc_Noc\DE_W0011_P0001\DE_2_W0011_P0001_T0010\TR1_W0001_P0190\TR1_2_W0001_P0190_T0001_R1_P5_K1_Ch2-Ch1.zen
2780	8.984696e-03	4.089636e-03	7.652300e-03	20150716_gfpSORORINcd3_Prometa\MitoSys2\LSM\gfpSORORINc_Noc\DE_W0011_P0001\DE_2_W0011_P0001_T0010\TR1_W0001_P0190\TR1_2_W0001_P0190_T0001_R1_P5_K1_Ch2-Ch1.zen
2940	7.442003e-03	3.595683e-03	7.340500e-03	20150716_gfpSORORINcd3_Prometa\MitoSys2\LSM\gfpSORORINc_Noc\DE_W0011_P0001\DE_2_W0011_P0001_T0010\TR1_W0001_P0190\TR1_2_W0001_P0190_T0001_R1_P5_K1_Ch2-Ch1.zen
3100	7.672326e-03	2.854663e-03	7.054000e-03	20150716_gfpSORORINcd3_Prometa\MitoSys2\LSM\gfpSORORINc_Noc\DE_W0011_P0001\DE_2_W0011_P0001_T0010\TR1_W0001_P0190\TR1_2_W0001_P0190_T0001_R1_P5_K1_Ch2-Ch1.zen
3420	7.294115e-03	3.224692e-03	6.544400e-03	20150716_gfpSORORINcd3_Prometa\MitoSys2\LSM\gfpSORORINc_Noc\DE_W0011_P0001\DE_2_W0011_P0001_T0010\TR1_W0001_P0190\TR1_2_W0001_P0190_T0001_R1_P5_K1_Ch2-Ch1.zen
3740	6.820020e-03	3.770126e-03	6.103300e-03	20150716_gfpSORORINcd3_Prometa\MitoSys2\LSM\gfpSORORINc_Noc\DE_W0011_P0001\DE_2_W0011_P0001_T0010\TR1_W0001_P0190\TR1_2_W0001_P0190_T0001_R1_P5_K1_Ch2-Ch1.zen
4060	5.756681e-03	3.152811e-03	5.716400e-03	20150716_gfpSORORINcd3_Prometa\MitoSys2\LSM\gfpSORORINc_Noc\DE_W0011_P0001\DE_2_W0011_P0001_T0010\TR1_W0001_P0190\TR1_2_W0001_P0190_T0001_R1_P5_K1_Ch2-Ch1.zen
4380	3.914248e-03	3.526360e-03	5.372900e-03	20150716_gfpSORORINcd3_Prometa\MitoSys2\LSM\gfpSORORINc_Noc\DE_W0011_P0001\DE_2_W0011_P0001_T0010\TR1_W0001_P0190\TR1_2_W0001_P0190_T0001_R1_P5_K1_Ch2-Ch1.zen
4700	5.059426e-03	4.083871e-03	5.065100e-03	20150716_gfpSORORINcd3_Prometa\MitoSys2\LSM\gfpSORORINc_Noc\DE_W0011_P0001\DE_2_W0011_P0001_T0010\TR1_W0001_P0190\TR1_2_W0001_P0190_T0001_R1_P5_K1_Ch2-Ch1.zen
5020	4.557595e-03	4.122755e-03	4.787100e-03	20150716_gfpSORORINcd3_Prometa\MitoSys2\LSM\gfpSORORINc_Noc\DE_W0011_P0001\DE_2_W0011_P0001_T0010\TR1_W0001_P0190\TR1_2_W0001_P0190_T0001_R1_P5_K1_Ch2-Ch1.zen
5340	4.515295e-03	3.279537e-03	4.534100e-03	20150716_gfpSORORINcd3_Prometa\MitoSys2\LSM\gfpSORORINc_Noc\DE_W0011_P0001\DE_2_W0011_P0001_T0010\TR1_W0001_P0190\TR1_2_W0001_P0190_T0001_R1_P5_K1_Ch2-Ch1.zen
5660	4.614065e-03	3.420466e-03	4.302600e-03	20150716_gfpSORORINcd3_Prometa\MitoSys2\LSM\gfpSORORINc_Noc\DE_W0011_P0001\DE_2_W0011_P0001_T0010\TR1_W0001_P0190\TR1_2_W0001_P0190_T0001_R1_P5_K1_Ch2-Ch1.zen
5980	3.317588e-03	3.818280e-03	4.089700e-03	20150716_gfpSORORINcd3_Prometa\MitoSys2\LSM\gfpSORORINc_Noc\DE_W0011_P0001\DE_2_W0011_P0001_T0010\TR1_W0001_P0190\TR1_2_W0001_P0190_T0001_R1_P5_K1_Ch2-Ch1.zen
6300	4.098627e-03	2.885623e-03	3.893000e-03	20150716_gfpSORORINcd3_Prometa\MitoSys2\LSM\gfpSORORINc_Noc\DE_W0011_P0001\DE_2_W0011_P0001_T0010\TR1_W0001_P0190\TR1_2_W0001_P0190_T0001_R1_P5_K1_Ch2-Ch1.zen
6940	3.231567e-03	2.470534e-03	3.541300e-03	20150716_gfpSORORINcd3_Prometa\MitoSys2\LSM\gfpSORORINc_Noc\DE_W0011_P0001\DE_2_W0011_P0001_T0010\TR1_W0001_P0190\TR1_2_W0001_P0190_T0001_R1_P5_K1_Ch2-Ch1.zen
7580	2.928567e-03	2.701550e-03	3.235500e-03	20150716_gfpSORORINcd3_Prometa\MitoSys2\LSM\gfpSORORINc_Noc\DE_W0011_P0001\DE_2_W0011_P0001_T0010\TR1_W0001_P0190\TR1_2_W0001_P0190_T0001_R1_P5_K1_Ch2-Ch1.zen
8220	3.157199e-03	3.358885e-03	2.967300e-03	20150716_gfpSORORINcd3_Prometa\MitoSys2\LSM\gfpSORORINc_Noc\DE_W0011_P0001\DE_2_W0011_P0001_T0010\TR1_W0001_P0190\TR1_2_W0001_P0190_T0001_R1_P5_K1_Ch2-Ch1.zen
8860	2.972796e-03	3.544137e-03	2.730300e-03	20150716_gfpSORORINcd3_Prometa\MitoSys2\LSM\gfpSORORINc_Noc\DE_W0011_P0001\DE_2_W0011_P0001_T0010\TR1_W0001_P0190\TR1_2_W0001_P0190_T0001_R1_P5_K1_Ch2-Ch1.zen
9500	2.553558e-03	2.324621e-03	2.519900e-03	20150716_gfpSORORINcd3_Prometa\MitoSys2\LSM\gfpSORORINc_Noc\DE_W0011_P0001\DE_2_W0011_P0001_T0010\TR1_W0001_P0190\TR1_2_W0001_P0190_T0001_R1_P5_K1_Ch2-Ch1.zen
10140	2.484729e-03	2.286631e-03	2.332000e-03	20150716_gfpSORORINcd3_Prometa\MitoSys2\LSM\gfpSORORINc_Noc\DE_W0011_P0001\DE_2_W0011_P0001_T0010\TR1_W0001_P0190\TR1_2_W0001_P0190_T0001_R1_P5_K1_Ch2-Ch1.zen
10780	1.471158e-03	2.278256e-03	2.163600e-03	20150716_gfpSORORINcd3_Prometa\MitoSys2\LSM\gfpSORORINc_Noc\DE_W0011_P0001\DE_2_W0011_P0001_T0010\TR1_W0001_P0190\TR1_2_W0001_P0190_T0001_R1_P5_K1_Ch2-Ch1.zen
11420	1.732068e-03	3.513602e-03	2.012000e-03	20150716_gfpSORORINcd3_Prometa\MitoSys2\LSM\gfpSORORINc_Noc\DE_W0011_P0001\DE_2_W0011_P0001_T0010\TR1_W0001_P0190\TR1_2_W0001_P0190_T0001_R1_P5_K1_Ch2-Ch1.zen
12060	1.715814e-03	2.922351e-03	1.875300e-03	20150716_gfpSORORINcd3_Prometa\MitoSys2\LSM\gfpSORORINc_Noc\DE_W0011_P0001\DE_2_W0011_P0001_T0010\TR1_W0001_P0190\TR1_2_W0001_P0190_T0001_R1_P5_K1_Ch2-Ch1.zen
12700	1.804267e-03	2.849299e-03	1.751500e-03	20150716_gfpSORORINcd3_Prometa\MitoSys2\LSM\gfpSORORINc_Noc\DE_W0011_P0001\DE_2_W0011_P0001_T0010\TR1_W0001_P0190\TR1_2_W0001_P0190_T0001_R1_P5_K1_Ch2-Ch1.zen
13980	2.223661e-03	3.074125e-03	1.536700e-03	20150716_gfpSORORINcd3_Prometa\MitoSys2\LSM\gfpSORORINc_Noc\DE_W0011_P0001\DE_2_W0011_P0001_T0010\TR1_W0001_P0190\TR1_2_W0001_P0190_T0001_R1_P5_K1_Ch2-Ch1.zen
15260	1.300143e-03	2.277301e-03	1.358000e-03	20150716_gfpSORORINcd3_Prometa\MitoSys2\LSM\gfpSORORINc_Noc\DE_W0011_P0001\DE_2_W0011_P0001_T0010\TR1_W0001_P0190\TR1_2_W0001_P0190_T0001_R1_P5_K1_Ch2-Ch1.zen
16540	1.254162e-03	1.507635e-03	1.207800e-03	20150716_gfpSORORINcd3_Prometa\MitoSys2\LSM\gfpSORORINc_Noc\DE_W0011_P0001\DE_2_W0011_P0001_T0010\TR1_W0001_P0190\TR1_2_W0001_P0190_T0001_R1_P5_K1_Ch2-Ch1.zen
17820	1.327812e-03	2.475806e-03	1.080500e-03	20150716_gfpSORORINcd3_Prometa\MitoSys2\LSM\gfpSORORINc_Noc\DE_W0011_P0001\DE_2_W0011_P0001_T0010\TR1_W0001_P0190\TR1_2_W0001_P0190_T0001_R1_P5_K1_Ch2-Ch1.zen
19100	1.349002e-03	2.428131e-03	9.717500e-04	20150716_gfpSORORINcd3_Prometa\MitoSys2\LSM\gfpSORORINc_Noc\DE_W0011_P0001\DE_2_W0011_P0001_T0010\TR1_W0001_P0190\TR1_2_W0001_P0190_T0001_R1_P5_K1_Ch2-Ch1.zen
20380	1.607978e-03	2.605356e-03	8.782500e-04	20150716_gfpSORORINcd3_Prometa\MitoSys2\LSM\gfpSORORINc_Noc\DE_W0011_P0001\DE_2_W0011_P0001_T0010\TR1_W0001_P0190\TR1_2_W0001_P0190_T0001_R1_P5_K1_Ch2-Ch1.zen
21660	9.007773e-04	2.756887e-03	7.973100e-04	20150716_gfpSORORINcd3_Prometa\MitoSys2\LSM\gfpSORORINc_Noc\DE_W0011_P0001\DE_2_W0011_P0001_T0010\TR1_W0001_P0190\TR1_2_W0001_P0190_T0001_R1_P5_K1_Ch2-Ch1.zen
22940	9.179846e-05	1.578968e-03	7.268000e-04	20150716_gfpSORORINcd3_Prometa\MitoSys2\LSM\gfpSORORINc_Noc\DE_W0011_P0001\DE_2_W0011_P0001_T0010\TR1_W0001_P0190\TR1_2_W0001_P0190_T0001_R1_P5_K1_Ch2-Ch1.zen
24220	7.902687e-04	1.906808e-03	6.650400e-04	20150716_gfpSORORINcd3_Prometa\MitoSys2\LSM\gfpSORORINc_Noc\DE_W0011_P0001\DE_2_W0011_P0001_T0010\TR1_W0001_P0190\TR1_2_W0001_P0190_T0001_R1_P5_K1_Ch2-Ch1.zen
25500	1.346322e-03	2.084375e-03	6.106500e-04	20150716_gfpSORORINcd3_Prometa\MitoSys2\LSM\gfpSORORINc_Noc\DE_W0011_P0001\DE_2_W0011_P0001_T0010\TR1_W0001_P0190\TR1_2_W0001_P0190_T0001_R1_P5_K1_Ch2-Ch1.zen
28060	7.212799e-04	2.181573e-03	5.197600e-04	20150716_gfpSORORINcd3_Prometa\MitoSys2\LSM\gfpSORORINc_Noc\DE_W0011_P0001\DE_2_W0011_P0001_T0010\TR1_W0001_P0190\TR1_2_W0001_P0190_T0001_R1_P5_K1_Ch2-Ch1.zen
30620	6.618916e-04	1.964369e-03	4.473700e-04	20150716_gfpSORORINcd3_Prometa\MitoSys2\LSM\gfpSORORINc_Noc\DE_W0011_P0001\DE_2_W0011_P0001_T0010\TR1_W0001_P0190\TR1_2_W0001_P0190_T0001_R1_P5_K1_Ch2-Ch1.zen
33180	-2.005510e-04	2.176296e-03	3.888400e-04	20150716_gfpSORORINcd3_Prometa\MitoSys2\LSM\gfpSORORINc_Noc\DE_W0011_P0001\DE_2_W0011_P0001_T0010\TR1_W0001_P0190\TR1_2_W0001_P0190_T0001_R1_P5_K1_Ch2-Ch1.zen
35740	-3.165084e-04	2.052042e-03	3.408700e-04	20150716_gfpSORORINcd3_Prometa\MitoSys2\LSM\gfpSORORINc_Noc\DE_W0011_P0001\DE_2_W0011_P0001_T0010\TR1_W0001_P0190\TR1_2_W0001_P0190_T0001_R1_P5_K1_Ch2-Ch1.zen
38300	-4.982795e-04	1.861666e-03	3.011000e-04	20150716_gfpSORORINcd3_Prometa\MitoSys2\LSM\gfpSORORINc_Noc\DE_W0011_P0001\DE_2_W0011_P0001_T0010\TR1_W0001_P0190\TR1_2_W0001_P0190_T0001_R1_P5_K1_Ch2-Ch1.zen
40860	2.047966e-04	1.984938e-03	2.677700e-04	20150716_gfpSORORINcd3_Prometa\MitoSys2\LSM\gfpSORORINc_Noc\DE_W0011_P0001\DE_2_W0011_P0001_T0010\TR1_W0001_P0190\TR1_2_W0001_P0190_T0001_R1_P5_K1_Ch2-Ch1.zen
43420	4.284144e-04	1.906243e-03	2.395900e-04	20150716_gfpSORORINcd3_Prometa\MitoSys2\LSM\gfpSORORINc_Noc\DE_W0011_P0001\DE_2_W0011_P0001_T0010\TR1_W0001_P0190\TR1_2_W0001_P0190_T0001_R1_P5_K1_Ch2-Ch1.zen
45980	6.859172e-05	2.136137e-03	2.155500e-04	20150716_gfpSORORINcd3_Prometa\MitoSys2\LSM\gfpSORORINc_Noc\DE_W0011_P0001\DE_2_W0011_P0001_T0010\TR1_W0001_P0190\TR1_2_W0001_P0190_T0001_R1_P5_K1_Ch2-Ch1.zen
48540	-1.518805e-04	2.107663e-03	1.949000e-04	20150716_gfpSORORINcd3_Prometa\MitoSys2\LSM\gfpSORORINc_Noc\DE_W0011_P0001\DE_2_W0011_P0001_T0010\TR1_W0001_P0190\TR1_2_W0001_P0190_T0001_R1_P5_K1_Ch2-Ch1.zen
51100	-3.339175e-04	2.114356e-03	1.770300e-04	20150716_gfpSORORINcd3_Prometa\MitoSys2\LSM\gfpSORORINc_Noc\DE_W0011_P0001\DE_2_W0011_P0001_T0010\TR1_W0001_P0190\TR1_2_W0001_P0190_T0001_R1_P5_K1_Ch2-Ch1.zen
56220	1.412499e-05	1.681108e-03	1.478400e-04	20150716_gfpSORORINcd3_Prometa\MitoSys2\LSM\gfpSORORINc_Noc\DE_W0011_P0001\DE_2_W0011_P0001_T0010\TR1_W0001_P0190\TR1_2_W0001_P0190_T0001_R1_P5_K1_Ch2-Ch1.zen
61340	2.716835e-04	1.738061e-03	1.252400e-04	20150716_gfpSORORINcd3_Prometa\MitoSys2\LSM\gfpSORORINc_Noc\DE_W0011_P0001\DE_2_W0011_P0001_T0010\TR1_W0001_P0190\TR1_2_W0001_P0190_T0001_R1_P5_K1_Ch2-Ch1.zen
66460	4.392604e-04	1.541061e-03	1.074100e-04	20150716_gfpSORORINcd3_Prometa\MitoSys2\LSM\gfpSORORINc_Noc\DE_W0011_P0001\DE_2_W0011_P0001_T0010\TR1_W0001_P0190\TR1_2_W0001_P0190_T0001_R1_P5_K1_Ch2-Ch1.zen
71580	1.241157e-04	1.730708e-03	9.309700e-05	20150716_gfpSORORINcd3_Prometa\MitoSys2\LSM\gfpSORORINc_Noc\DE_W0011_P0001\DE_2_W0011_P0001_T0010\TR1_W0001_P0190\TR1_2_W0001_P0190_T0001_R1_P5_K1_Ch2-Ch1.zen
76700	3.552609e-04	1.596477e-03	8.145400e-05	20150716_gfpSORORINcd3_Prometa\MitoSys2\LSM\gfpSORORINc_Noc\DE_W0011_P0001\DE_2_W0011_P0001_T0010\TR1_W0001_P0190\TR1_2_W0001_P0190_T0001_R1_P5_K1_Ch2-Ch1.zen
81820	3.600223e-04	2.267302e-03	7.186000e-05	20150716_gfpSORORINcd3_Prometa\MitoSys2\LSM\gfpSORORINc_Noc\DE_W0011_P0001\DE_2_W0011_P0001_T0010\TR1_W0001_P0190\TR1_2_W0001_P0190_T0001_R1_P5_K1_Ch2-Ch1.zen
86940	2.580186e-04	1.513822e-03	6.386600e-05	20150716_gfpSORORINcd3_Prometa\MitoSys2\LSM\gfpSORORINc_Noc\DE_W0011_P0001\DE_2_W0011_P0001_T0010\TR1_W0001_P0190\TR1_2_W0001_P0190_T0001_R1_P5_K1_Ch2-Ch1.zen
92060	-3.640113e-04	1.761087e-03	5.713900e-05	20150716_gfpSORORINcd3_Prometa\MitoSys2\LSM\gfpSORORINc_Noc\DE_W0011_P0001\DE_2_W0011_P0001_T0010\TR1_W0001_P0190\TR1_2_W0001_P0190_T0001_R1_P5_K1_Ch2-Ch1.zen
97180	-1.020871e-04	1.632886e-03	5.142600e-05	20150716_gfpSORORINcd3_Prometa\MitoSys2\LSM\gfpSORORINc_Noc\DE_W0011_P0001\DE_2_W0011_P0001_T0010\TR1_W0001_P0190\TR1_2_W0001_P0190_T0001_R1_P5_K1_Ch2-Ch1.zen
102300	9.608036e-04	1.297196e-03	4.653400e-05	20150716_gfpSORORINcd3_Prometa\MitoSys2\LSM\gfpSORORINc_Noc\DE_W0011_P0001\DE_2_W0011_P0001_T0010\TR1_W0001_P0190\TR1_2_W0001_P0190_T0001_R1_P5_K1_Ch2-Ch1.zen
112540	1.889337e-04	1.407664e-03	3.865200e-05	20150716_gfpSORORINcd3_Prometa\MitoSys2\LSM\gfpSORORINc_Noc\DE_W0011_P0001\DE_2_W0011_P0001_T0010\TR1_W0001_P0190\TR1_2_W0001_P0190_T0001_R1_P5_K1_Ch2-Ch1.zen
122780	1.376486e-04	1.278571e-03	3.263600e-05	20150716_gfpSORORINcd3_Prometa\MitoSys2\LSM\gfpSORORINc_Noc\DE_W0011_P0001\DE_2_W0011_P0001_T0010\TR1_W0001_P0190\TR1_2_W0001_P0190_T0001_R1_P5_K1_Ch2-Ch1.zen
133020	-3.469355e-04	1.090209e-03	2.794400e-05	20150716_gfpSORORINcd3_Prometa\MitoSys2\LSM\gfpSORORINc_Noc\DE_W0011_P0001\DE_2_W0011_P0001_T0010\TR1_W0001_P0190\TR1_2_W0001_P0190_T0001_R1_P5_K1_Ch2-Ch1.zen
143260	-7.535607e-05	1.173501e-03	2.421200e-05	20150716_gfpSORORINcd3_Prometa\MitoSys2\LSM\gfpSORORINc_Noc\DE_W0011_P0001\DE_2_W0011_P0001_T0010\TR1_W0001_P0190\TR1_2_W0001_P0190_T0001_R1_P5_K1_Ch2-Ch1.zen
153500	2.202446e-04	1.467326e-03	2.119700e-05	20150716_gfpSORORINcd3_Prometa\MitoSys2\LSM\gfpSORORINc_Noc\DE_W0011_P0001\DE_2_W0011_P0001_T0010\TR1_W0001_P0190\TR1_2_W0001_P0190_T0001_R1_P5_K1_Ch2-Ch1.zen
163740	-1.818367e-04	1.509232e-03	1.872400e-05	20150716_gfpSORORINcd3_Prometa\MitoSys2\LSM\gfpSORORINc_Noc\DE_W0011_P0001\DE_2_W0011_P0001_T0010\TR1_W0001_P0190\TR1_2_W0001_P0190_T0001_R1_P5_K1_Ch2-Ch1.zen
173980	2.916824e-04	1.419612e-03	1.667000e-05	20150716_gfpSORORINcd3_Prometa\MitoSys2\LSM\gfpSORORINc_Noc\DE_W0011_P0001\DE_2_W0011_P0001_T0010\TR1_W0001_P0190\TR1_2_W0001_P0190_T0001_R1_P5_K1_Ch2-Ch1.zen
184220	-2.750546e-04	1.587851e-03	1.494600e-05	20150716_gfpSORORINcd3_Prometa\MitoSys2\LSM\gfpSORORINc_Noc\DE_W0011_P0001\DE_2_W0011_P0001_T0010\TR1_W0001_P0190\TR1_2_W0001_P0190_T0001_R1_P5_K1_Ch2-Ch1.zen
194460	-3.462274e-04	1.227456e-03	1.348400e-05	20150716_gfpSORORINcd3_Prometa\MitoSys2\LSM\gfpSORORINc_Noc\DE_W0011_P0001\DE_2_W0011_P0001_T0010\TR1_W0001_P0190\TR1_2_W0001_P0190_T0001_R1_P5_K1_Ch2-Ch1.zen
204700	-2.652429e-04	1.129032e-03	1.223300e-05	20150716_gfpSORORINcd3_Prometa\MitoSys2\LSM\gfpSORORINc_Noc\DE_W0011_P0001\DE_2_W0011_P0001_T0010\TR1_W0001_P0190\TR1_2_W0001_P0190_T0001_R1_P5_K1_Ch2-Ch1.zen
225180	-4.864816e-04	1.323283e-03	1.021700e-05	20150716_gfpSORORINcd3_Prometa\MitoSys2\LSM\gfpSORORINc_Noc\DE_W0011_P0001\DE_2_W0011_P0001_T0010\TR1_W0001_P0190\TR1_2_W0001_P0190_T0001_R1_P5_K1_Ch2-Ch1.zen
245660	-4.569797e-04	1.349500e-03	8.675400e-06	20150716_gfpSORORINcd3_Prometa\MitoSys2\LSM\gfpSORORINc_Noc\DE_W0011_P0001\DE_2_W0011_P0001_T0010\TR1_W0001_P0190\TR1_2_W0001_P0190_T0001_R1_P5_K1_Ch2-Ch1.zen
266140	-4.078333e-04	9.775167e-04	7.469100e-06	20150716_gfpSORORINcd3_Prometa\MitoSys2\LSM\gfpSORORINc_Noc\DE_W0011_P0001\DE_2_W0011_P0001_T0010\TR1_W0001_P0190\TR1_2_W0001_P0190_T0001_R1_P5_K1_Ch2-Ch1.zen
286620	-1.825658e-04	1.278915e-03	6.506500e-06	20150716_gfpSORORINcd3_Prometa\MitoSys2\LSM\gfpSORORINc_Noc\DE_W0011_P0001\DE_2_W0011_P0001_T0010\TR1_W0001_P0190\TR1_2_W0001_P0190_T0001_R1_P5_K1_Ch2-Ch1.zen
307100	-1.325559e-04	1.270024e-03	5.725200e-06	20150716_gfpSORORINcd3_Prometa\MitoSys2\LSM\gfpSORORINc_Noc\DE_W0011_P0001\DE_2_W0011_P0001_T0010\TR1_W0001_P0190\TR1_2_W0001_P0190_T0001_R1_P5_K1_Ch2-Ch1.zen
327580	-3.542937e-04	1.045136e-03	5.081900e-06	20150716_gfpSORORINcd3_Prometa\MitoSys2\LSM\gfpSORORINc_Noc\DE_W0011_P0001\DE_2_W0011_P0001_T0010\TR1_W0001_P0190\TR1_2_W0001_P0190_T0001_R1_P5_K1_Ch2-Ch1.zen
348060	-1.479033e-05	1.639070e-03	4.545300e-06	20150716_gfpSORORINcd3_Prometa\MitoSys2\LSM\gfpSORORINc_Noc\DE_W0011_P0001\DE_2_W0011_P0001_T0010\TR1_W0001_P0190\TR1_2_W0001_P0190_T0001_R1_P5_K1_Ch2-Ch1.zen
368540	-6.907338e-05	1.377856e-03	4.092800e-06	20150716_gfpSORORINcd3_Prometa\MitoSys2\LSM\gfpSORORINc_Noc\DE_W0011_P0001\DE_2_W0011_P0001_T0010\TR1_W0001_P0190\TR1_2_W0001_P0190_T0001_R1_P5_K1_Ch2-Ch1.zen
389020	5.286453e-05	1.448858e-03	3.707400e-06	20150716_gfpSORORINcd3_Prometa\MitoSys2\LSM\gfpSORORINc_Noc\DE_W0011_P0001\DE_2_W0011_P0001_T0010\TR1_W0001_P0190\TR1_2_W0001_P0190_T0001_R1_P5_K1_Ch2-Ch1.zen
409500	-4.508821e-04	9.103199e-04	3.376200e-06	20150716_gfpSORORINcd3_Prometa\MitoSys2\LSM\gfpSORORINc_Noc\DE_W0011_P0001\DE_2_W0011_P0001_T0010\TR1_W0001_P0190\TR1_2_W0001_P0190_T0001_R1_P5_K1_Ch2-Ch1.zen
450460	-3.309670e-05	1.187244e-03	2.839100e-06	20150716_gfpSORORINcd3_Prometa\MitoSys2\LSM\gfpSORORINc_Noc\DE_W0011_P0001\DE_2_W0011_P0001_T0010\TR1_W0001_P0190\TR1_2_W0001_P0190_T0001_R1_P5_K1_Ch2-Ch1.zen
491420	-1.512218e-04	8.450707e-04	2.425500e-06	20150716_gfpSORORINcd3_Prometa\MitoSys2\LSM\gfpSORORINc_Noc\DE_W0011_P0001\DE_2_W0011_P0001_T0010\TR1_W0001_P0190\TR1_2_W0001_P0190_T0001_R1_P5_K1_Ch2-Ch1.zen
532380	-5.744601e-04	1.314943e-03	2.099500e-06	20150716_gfpSORORINcd3_Prometa\MitoSys2\LSM\gfpSORORINc_Noc\DE_W0011_P0001\DE_2_W0011_P0001_T0010\TR1_W0001_P0190\TR1_2_W0001_P0190_T0001_R1_P5_K1_Ch2-Ch1.zen
573340	-2.841291e-04	9.043272e-04	1.837700e-06	20150716_gfpSORORINcd3_Prometa\MitoSys2\LSM\gfpSORORINc_Noc\DE_W0011_P0001\DE_2_W0011_P0001_T0010\TR1_W0001_P0190\TR1_2_W0001_P0190_T0001_R1_P5_K1_Ch2-Ch1.zen
614300	-1.260885e-04	1.151914e-03	1.624000e-06	20150716_gfpSORORINcd3_Prometa\MitoSys2\LSM\gfpSORORINc_Noc\DE_W0011_P0001\DE_2_W0011_P0001_T0010\TR1_W0001_P0190\TR1_2_W0001_P0190_T0001_R1_P5_K1_Ch2-Ch1.zen
655260	-1.043581e-04	1.028844e-03	1.447000e-06	20150716_gfpSORORINcd3_Prometa\MitoSys2\LSM\gfpSORORINc_Noc\DE_W0011_P0001\DE_2_W0011_P0001_T0010\TR1_W0001_P0190\TR1_2_W0001_P0190_T0001_R1_P5_K1_Ch2-Ch1.zen
696220	-3.745702e-04	1.295219e-03	1.298700e-06	20150716_gfpSORORINcd3_Prometa\MitoSys2\LSM\gfpSORORINc_Noc\DE_W0011_P0001\DE_2_W0011_P0001_T0010\TR1_W0001_P0190\TR1_2_W0001_P0190_T0001_R1_P5_K1_Ch2-Ch1.zen
737180	4.156753e-04	1.052240e-03	1.173100e-06	20150716_gfpSORORINcd3_Prometa\MitoSys2\LSM\gfpSORORINc_Noc\DE_W0011_P0001\DE_2_W0011_P0001_T0010\TR1_W0001_P0190\TR1_2_W0001_P0190_T0001_R1_P5_K1_Ch2-Ch1.zen
778140	-3.204556e-04	1.015496e-03	1.065700e-06	20150716_gfpSORORINcd3_Prometa\MitoSys2\LSM\gfpSORORINc_Noc\DE_W0011_P0001\DE_2_W0011_P0001_T0010\TR1_W0001_P0190\TR1_2_W0001_P0190_T0001_R1_P5_K1_Ch2-Ch1.zen
819100	-3.762759e-04	5.914041e-04	9.730000e-07	20150716_gfpSORORINcd3_Prometa\MitoSys2\LSM\gfpSORORINc_Noc\DE_W0011_P0001\DE_2_W0011_P0001_T0010\TR1_W0001_P0190\TR1_2_W0001_P0190_T0001_R1_P5_K1_Ch2-Ch1.zen
901020	5.218620e-05	6.662461e-04	8.219800e-07	20150716_gfpSORORINcd3_Prometa\MitoSys2\LSM\gfpSORORINc_Noc\DE_W0011_P0001\DE_2_W0011_P0001_T0010\TR1_W0001_P0190\TR1_2_W0001_P0190_T0001_R1_P5_K1_Ch2-Ch1.zen
982940	3.710040e-05	6.439538e-04	7.049500e-07	20150716_gfpSORORINcd3_Prometa\MitoSys2\LSM\gfpSORORINc_Noc\DE_W0011_P0001\DE_2_W0011_P0001_T0010\TR1_W0001_P0190\TR1_2_W0001_P0190_T0001_R1_P5_K1_Ch2-Ch1.zen
1064860	1.870416e-04	6.509931e-04	6.122500e-07	20150716_gfpSORORINcd3_Prometa\MitoSys2\LSM\gfpSORORINc_Noc\DE_W0011_P0001\DE_2_W0011_P0001_T0010\TR1_W0001_P0190\TR1_2_W0001_P0190_T0001_R1_P5_K1_Ch2-Ch1.zen
1146780	-9.055363e-05	7.739234e-04	5.374500e-07	20150716_gfpSORORINcd3_Prometa\MitoSys2\LSM\gfpSORORINc_Noc\DE_W0011_P0001\DE_2_W0011_P0001_T0010\TR1_W0001_P0190\TR1_2_W0001_P0190_T0001_R1_P5_K1_Ch2-Ch1.zen
1228700	2.311264e-05	7.108312e-04	4.761500e-07	20150716_gfpSORORINcd3_Prometa\MitoSys2\LSM\gfpSORORINc_Noc\DE_W0011_P0001\DE_2_W0011_P0001_T0010\TR1_W0001_P0190\TR1_2_W0001_P0190_T0001_R1_P5_K1_Ch2-Ch1.zen
1310620	2.258157e-04	8.118743e-04	4.252200e-07	20150716_gfpSORORINcd3_Prometa\MitoSys2\LSM\gfpSORORINc_Noc\DE_W0011_P0001\DE_2_W0011_P0001_T0010\TR1_W0001_P0190\TR1_2_W0001_P0190_T0001_R1_P5_K1_Ch2-Ch1.zen
1392540	-3.441533e-07	6.038993e-04	3.824100e-07	20150716_gfpSORORINcd3_Prometa\MitoSys2\LSM\gfpSORORINc_Noc\DE_W0011_P0001\DE_2_W0011_P0001_T0010\TR1_W0001_P0190\TR1_2_W0001_P0190_T0001_R1_P5_K1_Ch2-Ch1.zen
1474460	-2.010079e-04	5.703986e-04	3.460300e-07	20150716_gfpSORORINcd3_Prometa\MitoSys2\LSM\gfpSORORINc_Noc\DE_W0011_P0001\DE_2_W0011_P0001_T0010\TR1_W0001_P0190\TR1_2_W0001_P0190_T0001_R1_P5_K1_Ch2-Ch1.zen
1556380	-7.820949e-05	7.548472e-04	3.148400e-07	20150716_gfpSORORINcd3_Prometa\MitoSys2\LSM\gfpSORORINc_Noc\DE_W0011_P0001\DE_2_W0011_P0001_T0010\TR1_W0001_P0190\TR1_2_W0001_P0190_T0001_R1_P5_K1_Ch2-Ch1.zen
10	6.092983e-02	3.263593e-02	6.372700e-02	20150716_gfpSORORINcd3_Prometa\MitoSys2\LSM\gfpSORORINc_Noc\DE_W0012_P0001\DE_2_W0012_P0001_T0002\TR1_W0001_P0031\TR1_2_W0001_P0031_T0001_R1_P1_K1_Ch2-Ch1.zen
20	4.596242e-02	5.730580e-02	6.229800e-02	20150716_gfpSORORINcd3_Prometa\MitoSys2\LSM\gfpSORORINc_Noc\DE_W0012_P0001\DE_2_W0012_P0001_T0002\TR1_W0001_P0031\TR1_2_W0001_P0031_T0001_R1_P1_K1_Ch2-Ch1.zen
30	6.481543e-02	3.133050e-02	6.093200e-02	20150716_gfpSORORINcd3_Prometa\MitoSys2\LSM\gfpSORORINc_Noc\DE_W0012_P0001\DE_2_W0012_P0001_T0002\TR1_W0001_P0031\TR1_2_W0001_P0031_T0001_R1_P1_K1_Ch2-Ch1.zen
40	6.274308e-02	3.835794e-02	5.963600e-02	20150716_gfpSORORINcd3_Prometa\MitoSys2\LSM\gfpSORORINc_Noc\DE_W0012_P0001\DE_2_W0012_P0001_T0002\TR1_W0001_P0031\TR1_2_W0001_P0031_T0001_R1_P1_K1_Ch2-Ch1.zen
50	7.110767e-02	2.745803e-02	5.840900e-02	20150716_gfpSORORINcd3_Prometa\MitoSys2\LSM\gfpSORORINc_Noc\DE_W0012_P0001\DE_2_W0012_P0001_T0002\TR1_W0001_P0031\TR1_2_W0001_P0031_T0001_R1_P1_K1_Ch2-Ch1.zen
60	5.827987e-02	4.212110e-02	5.724900e-02	20150716_gfpSORORINcd3_Prometa\MitoSys2\LSM\gfpSORORINc_Noc\DE_W0012_P0001\DE_2_W0012_P0001_T0002\TR1_W0001_P0031\TR1_2_W0001_P0031_T0001_R1_P1_K1_Ch2-Ch1.zen
70	5.420611e-02	4.083683e-02	5.615200e-02	20150716_gfpSORORINcd3_Prometa\MitoSys2\LSM\gfpSORORINc_Noc\DE_W0012_P0001\DE_2_W0012_P0001_T0002\TR1_W0001_P0031\TR1_2_W0001_P0031_T0001_R1_P1_K1_Ch2-Ch1.zen
80	6.725935e-02	3.769725e-02	5.511400e-02	20150716_gfpSORORINcd3_Prometa\MitoSys2\LSM\gfpSORORINc_Noc\DE_W0012_P0001\DE_2_W0012_P0001_T0002\TR1_W0001_P0031\TR1_2_W0001_P0031_T0001_R1_P1_K1_Ch2-Ch1.zen
90	4.855924e-02	3.492450e-02	5.413100e-02	20150716_gfpSORORINcd3_Prometa\MitoSys2\LSM\gfpSORORINc_Noc\DE_W0012_P0001\DE_2_W0012_P0001_T0002\TR1_W0001_P0031\TR1_2_W0001_P0031_T0001_R1_P1_K1_Ch2-Ch1.zen
100	4.840312e-02	2.496094e-02	5.319800e-02	20150716_gfpSORORINcd3_Prometa\MitoSys2\LSM\gfpSORORINc_Noc\DE_W0012_P0001\DE_2_W0012_P0001_T0002\TR1_W0001_P0031\TR1_2_W0001_P0031_T0001_R1_P1_K1_Ch2-Ch1.zen
120	5.130919e-02	2.567616e-02	5.146900e-02	20150716_gfpSORORINcd3_Prometa\MitoSys2\LSM\gfpSORORINc_Noc\DE_W0012_P0001\DE_2_W0012_P0001_T0002\TR1_W0001_P0031\TR1_2_W0001_P0031_T0001_R1_P1_K1_Ch2-Ch1.zen
140	5.189978e-02	1.685364e-02	4.989800e-02	20150716_gfpSORORINcd3_Prometa\MitoSys2\LSM\gfpSORORINc_Noc\DE_W0012_P0001\DE_2_W0012_P0001_T0002\TR1_W0001_P0031\TR1_2_W0001_P0031_T0001_R1_P1_K1_Ch2-Ch1.zen
160	4.749607e-02	3.843823e-02	4.846300e-02	20150716_gfpSORORINcd3_Prometa\MitoSys2\LSM\gfpSORORINc_Noc\DE_W0012_P0001\DE_2_W0012_P0001_T0002\TR1_W0001_P0031\TR1_2_W0001_P0031_T0001_R1_P1_K1_Ch2-Ch1.zen
180	5.244458e-02	2.906271e-02	4.714300e-02	20150716_gfpSORORINcd3_Prometa\MitoSys2\LSM\gfpSORORINc_Noc\DE_W0012_P0001\DE_2_W0012_P0001_T0002\TR1_W0001_P0031\TR1_2_W0001_P0031_T0001_R1_P1_K1_Ch2-Ch1.zen
200	4.533899e-02	3.176238e-02	4.592200e-02	20150716_gfpSORORINcd3_Prometa\MitoSys2\LSM\gfpSORORINc_Noc\DE_W0012_P0001\DE_2_W0012_P0001_T0002\TR1_W0001_P0031\TR1_2_W0001_P0031_T0001_R1_P1_K1_Ch2-Ch1.zen
220	5.154793e-02	3.094649e-02	4.478600e-02	20150716_gfpSORORINcd3_Prometa\MitoSys2\LSM\gfpSORORINc_Noc\DE_W0012_P0001\DE_2_W0012_P0001_T0002\TR1_W0001_P0031\TR1_2_W0001_P0031_T0001_R1_P1_K1_Ch2-Ch1.zen
240	3.618474e-02	2.787461e-02	4.372300e-02	20150716_gfpSORORINcd3_Prometa\MitoSys2\LSM\gfpSORORINc_Noc\DE_W0012_P0001\DE_2_W0012_P0001_T0002\TR1_W0001_P0031\TR1_2_W0001_P0031_T0001_R1_P1_K1_Ch2-Ch1.zen
260	3.944957e-02	3.398729e-02	4.272400e-02	20150716_gfpSORORINcd3_Prometa\MitoSys2\LSM\gfpSORORINc_Noc\DE_W0012_P0001\DE_2_W0012_P0001_T0002\TR1_W0001_P0031\TR1_2_W0001_P0031_T0001_R1_P1_K1_Ch2-Ch1.zen
280	3.589758e-02	2.748754e-02	4.178200e-02	20150716_gfpSORORINcd3_Prometa\MitoSys2\LSM\gfpSORORINc_Noc\DE_W0012_P0001\DE_2_W0012_P0001_T0002\TR1_W0001_P0031\TR1_2_W0001_P0031_T0001_R1_P1_K1_Ch2-Ch1.zen
300	4.302880e-02	2.751781e-02	4.089000e-02	20150716_gfpSORORINcd3_Prometa\MitoSys2\LSM\gfpSORORINc_Noc\DE_W0012_P0001\DE_2_W0012_P0001_T0002\TR1_W0001_P0031\TR1_2_W0001_P0031_T0001_R1_P1_K1_Ch2-Ch1.zen
340	3.625006e-02	3.110667e-02	3.923600e-02	20150716_gfpSORORINcd3_Prometa\MitoSys2\LSM\gfpSORORINc_Noc\DE_W0012_P0001\DE_2_W0012_P0001_T0002\TR1_W0001_P0031\TR1_2_W0001_P0031_T0001_R1_P1_K1_Ch2-Ch1.zen
380	3.636501e-02	1.783506e-02	3.772800e-02	20150716_gfpSORORINcd3_Prometa\MitoSys2\LSM\gfpSORORINc_Noc\DE_W0012_P0001\DE_2_W0012_P0001_T0002\TR1_W0001_P0031\TR1_2_W0001_P0031_T0001_R1_P1_K1_Ch2-Ch1.zen
420	4.183005e-02	2.128537e-02	3.634300e-02	20150716_gfpSORORINcd3_Prometa\MitoSys2\LSM\gfpSORORINc_Noc\DE_W0012_P0001\DE_2_W0012_P0001_T0002\TR1_W0001_P0031\TR1_2_W0001_P0031_T0001_R1_P1_K1_Ch2-Ch1.zen
460	3.163244e-02	2.325642e-02	3.506300e-02	20150716_gfpSORORINcd3_Prometa\MitoSys2\LSM\gfpSORORINc_Noc\DE_W0012_P0001\DE_2_W0012_P0001_T0002\TR1_W0001_P0031\TR1_2_W0001_P0031_T0001_R1_P1_K1_Ch2-Ch1.zen
500	3.287920e-02	1.861147e-02	3.387400e-02	20150716_gfpSORORINcd3_Prometa\MitoSys2\LSM\gfpSORORINc_Noc\DE_W0012_P0001\DE_2_W0012_P0001_T0002\TR1_W0001_P0031\TR1_2_W0001_P0031_T0001_R1_P1_K1_Ch2-Ch1.zen
540	3.518819e-02	1.806112e-02	3.276600e-02	20150716_gfpSORORINcd3_Prometa\MitoSys2\LSM\gfpSORORINc_Noc\DE_W0012_P0001\DE_2_W0012_P0001_T0002\TR1_W0001_P0031\TR1_2_W0001_P0031_T0001_R1_P1_K1_Ch2-Ch1.zen
580	3.724560e-02	1.403980e-02	3.173100e-02	20150716_gfpSORORINcd3_Prometa\MitoSys2\LSM\gfpSORORINc_Noc\DE_W0012_P0001\DE_2_W0012_P0001_T0002\TR1_W0001_P0031\TR1_2_W0001_P0031_T0001_R1_P1_K1_Ch2-Ch1.zen
620	3.294664e-02	2.911126e-02	3.076100e-02	20150716_gfpSORORINcd3_Prometa\MitoSys2\LSM\gfpSORORINc_Noc\DE_W0012_P0001\DE_2_W0012_P0001_T0002\TR1_W0001_P0031\TR1_2_W0001_P0031_T0001_R1_P1_K1_Ch2-Ch1.zen
660	2.515428e-02	1.542947e-02	2.985000e-02	20150716_gfpSORORINcd3_Prometa\MitoSys2\LSM\gfpSORORINc_Noc\DE_W0012_P0001\DE_2_W0012_P0001_T0002\TR1_W0001_P0031\TR1_2_W0001_P0031_T0001_R1_P1_K1_Ch2-Ch1.zen
700	3.117280e-02	1.475817e-02	2.899300e-02	20150716_gfpSORORINcd3_Prometa\MitoSys2\LSM\gfpSORORINc_Noc\DE_W0012_P0001\DE_2_W0012_P0001_T0002\TR1_W0001_P0031\TR1_2_W0001_P0031_T0001_R1_P1_K1_Ch2-Ch1.zen
780	2.675280e-02	9.642316e-03	2.742500e-02	20150716_gfpSORORINcd3_Prometa\MitoSys2\LSM\gfpSORORINc_Noc\DE_W0012_P0001\DE_2_W0012_P0001_T0002\TR1_W0001_P0031\TR1_2_W0001_P0031_T0001_R1_P1_K1_Ch2-Ch1.zen
860	2.653335e-02	1.743756e-02	2.602600e-02	20150716_gfpSORORINcd3_Prometa\MitoSys2\LSM\gfpSORORINc_Noc\DE_W0012_P0001\DE_2_W0012_P0001_T0002\TR1_W0001_P0031\TR1_2_W0001_P0031_T0001_R1_P1_K1_Ch2-Ch1.zen
940	2.390631e-02	1.417348e-02	2.477000e-02	20150716_gfpSORORINcd3_Prometa\MitoSys2\LSM\gfpSORORINc_Noc\DE_W0012_P0001\DE_2_W0012_P0001_T0002\TR1_W0001_P0031\TR1_2_W0001_P0031_T0001_R1_P1_K1_Ch2-Ch1.zen
1020	2.305767e-02	7.290081e-03	2.363700e-02	20150716_gfpSORORINcd3_Prometa\MitoSys2\LSM\gfpSORORINc_Noc\DE_W0012_P0001\DE_2_W0012_P0001_T0002\TR1_W0001_P0031\TR1_2_W0001_P0031_T0001_R1_P1_K1_Ch2-Ch1.zen
1100	2.374768e-02	1.490698e-02	2.261200e-02	20150716_gfpSORORINcd3_Prometa\MitoSys2\LSM\gfpSORORINc_Noc\DE_W0012_P0001\DE_2_W0012_P0001_T0002\TR1_W0001_P0031\TR1_2_W0001_P0031_T0001_R1_P1_K1_Ch2-Ch1.zen
1180	2.170005e-02	1.273202e-02	2.167900e-02	20150716_gfpSORORINcd3_Prometa\MitoSys2\LSM\gfpSORORINc_Noc\DE_W0012_P0001\DE_2_W0012_P0001_T0002\TR1_W0001_P0031\TR1_2_W0001_P0031_T0001_R1_P1_K1_Ch2-Ch1.zen
1260	1.900972e-02	1.860085e-02	2.082600e-02	20150716_gfpSORORINcd3_Prometa\MitoSys2\LSM\gfpSORORINc_Noc\DE_W0012_P0001\DE_2_W0012_P0001_T0002\TR1_W0001_P0031\TR1_2_W0001_P0031_T0001_R1_P1_K1_Ch2-Ch1.zen
1340	1.766357e-02	2.192038e-02	2.004500e-02	20150716_gfpSORORINcd3_Prometa\MitoSys2\LSM\gfpSORORINc_Noc\DE_W0012_P0001\DE_2_W0012_P0001_T0002\TR1_W0001_P0031\TR1_2_W0001_P0031_T0001_R1_P1_K1_Ch2-Ch1.zen
1420	1.478162e-02	1.634051e-02	1.932600e-02	20150716_gfpSORORINcd3_Prometa\MitoSys2\LSM\gfpSORORINc_Noc\DE_W0012_P0001\DE_2_W0012_P0001_T0002\TR1_W0001_P0031\TR1_2_W0001_P0031_T0001_R1_P1_K1_Ch2-Ch1.zen
1500	1.728781e-02	1.060289e-02	1.866100e-02	20150716_gfpSORORINcd3_Prometa\MitoSys2\LSM\gfpSORORINc_Noc\DE_W0012_P0001\DE_2_W0012_P0001_T0002\TR1_W0001_P0031\TR1_2_W0001_P0031_T0001_R1_P1_K1_Ch2-Ch1.zen
1660	1.841623e-02	9.701346e-03	1.747400e-02	20150716_gfpSORORINcd3_Prometa\MitoSys2\LSM\gfpSORORINc_Noc\DE_W0012_P0001\DE_2_W0012_P0001_T0002\TR1_W0001_P0031\TR1_2_W0001_P0031_T0001_R1_P1_K1_Ch2-Ch1.zen
1820	1.655165e-02	9.753265e-03	1.644100e-02	20150716_gfpSORORINcd3_Prometa\MitoSys2\LSM\gfpSORORINc_Noc\DE_W0012_P0001\DE_2_W0012_P0001_T0002\TR1_W0001_P0031\TR1_2_W0001_P0031_T0001_R1_P1_K1_Ch2-Ch1.zen
1980	1.629581e-02	9.114207e-03	1.553500e-02	20150716_gfpSORORINcd3_Prometa\MitoSys2\LSM\gfpSORORINc_Noc\DE_W0012_P0001\DE_2_W0012_P0001_T0002\TR1_W0001_P0031\TR1_2_W0001_P0031_T0001_R1_P1_K1_Ch2-Ch1.zen
2140	1.755057e-02	7.793429e-03	1.473000e-02	20150716_gfpSORORINcd3_Prometa\MitoSys2\LSM\gfpSORORINc_Noc\DE_W0012_P0001\DE_2_W0012_P0001_T0002\TR1_W0001_P0031\TR1_2_W0001_P0031_T0001_R1_P1_K1_Ch2-Ch1.zen
2300	1.531215e-02	9.010197e-03	1.401000e-02	20150716_gfpSORORINcd3_Prometa\MitoSys2\LSM\gfpSORORINc_Noc\DE_W0012_P0001\DE_2_W0012_P0001_T0002\TR1_W0001_P0031\TR1_2_W0001_P0031_T0001_R1_P1_K1_Ch2-Ch1.zen
2460	1.579908e-02	1.168086e-02	1.336000e-02	20150716_gfpSORORINcd3_Prometa\MitoSys2\LSM\gfpSORORINc_Noc\DE_W0012_P0001\DE_2_W0012_P0001_T0002\TR1_W0001_P0031\TR1_2_W0001_P0031_T0001_R1_P1_K1_Ch2-Ch1.zen
2620	1.196852e-02	1.048741e-02	1.277000e-02	20150716_gfpSORORINcd3_Prometa\MitoSys2\LSM\gfpSORORINc_Noc\DE_W0012_P0001\DE_2_W0012_P0001_T0002\TR1_W0001_P0031\TR1_2_W0001_P0031_T0001_R1_P1_K1_Ch2-Ch1.zen
2780	1.366516e-02	6.634447e-03	1.223000e-02	20150716_gfpSORORINcd3_Prometa\MitoSys2\LSM\gfpSORORINc_Noc\DE_W0012_P0001\DE_2_W0012_P0001_T0002\TR1_W0001_P0031\TR1_2_W0001_P0031_T0001_R1_P1_K1_Ch2-Ch1.zen
2940	1.337919e-02	1.179098e-02	1.173400e-02	20150716_gfpSORORINcd3_Prometa\MitoSys2\LSM\gfpSORORINc_Noc\DE_W0012_P0001\DE_2_W0012_P0001_T0002\TR1_W0001_P0031\TR1_2_W0001_P0031_T0001_R1_P1_K1_Ch2-Ch1.zen
3100	1.194238e-02	1.155523e-02	1.127500e-02	20150716_gfpSORORINcd3_Prometa\MitoSys2\LSM\gfpSORORINc_Noc\DE_W0012_P0001\DE_2_W0012_P0001_T0002\TR1_W0001_P0031\TR1_2_W0001_P0031_T0001_R1_P1_K1_Ch2-Ch1.zen
3420	1.137954e-02	7.915048e-03	1.045200e-02	20150716_gfpSORORINcd3_Prometa\MitoSys2\LSM\gfpSORORINc_Noc\DE_W0012_P0001\DE_2_W0012_P0001_T0002\TR1_W0001_P0031\TR1_2_W0001_P0031_T0001_R1_P1_K1_Ch2-Ch1.zen
3740	9.870432e-03	1.042875e-02	9.731000e-03	20150716_gfpSORORINcd3_Prometa\MitoSys2\LSM\gfpSORORINc_Noc\DE_W0012_P0001\DE_2_W0012_P0001_T0002\TR1_W0001_P0031\TR1_2_W0001_P0031_T0001_R1_P1_K1_Ch2-Ch1.zen
4060	8.180117e-03	1.010470e-02	9.092200e-03	20150716_gfpSORORINcd3_Prometa\MitoSys2\LSM\gfpSORORINc_Noc\DE_W0012_P0001\DE_2_W0012_P0001_T0002\TR1_W0001_P0031\TR1_2_W0001_P0031_T0001_R1_P1_K1_Ch2-Ch1.zen
4380	6.219953e-03	6.821359e-03	8.520200e-03	20150716_gfpSORORINcd3_Prometa\MitoSys2\LSM\gfpSORORINc_Noc\DE_W0012_P0001\DE_2_W0012_P0001_T0002\TR1_W0001_P0031\TR1_2_W0001_P0031_T0001_R1_P1_K1_Ch2-Ch1.zen
4700	7.366637e-03	1.019419e-02	8.003900e-03	20150716_gfpSORORINcd3_Prometa\MitoSys2\LSM\gfpSORORINc_Noc\DE_W0012_P0001\DE_2_W0012_P0001_T0002\TR1_W0001_P0031\TR1_2_W0001_P0031_T0001_R1_P1_K1_Ch2-Ch1.zen
5020	5.190989e-03	6.552679e-03	7.534900e-03	20150716_gfpSORORINcd3_Prometa\MitoSys2\LSM\gfpSORORINc_Noc\DE_W0012_P0001\DE_2_W0012_P0001_T0002\TR1_W0001_P0031\TR1_2_W0001_P0031_T0001_R1_P1_K1_Ch2-Ch1.zen
5340	7.230955e-03	9.191110e-03	7.106500e-03	20150716_gfpSORORINcd3_Prometa\MitoSys2\LSM\gfpSORORINc_Noc\DE_W0012_P0001\DE_2_W0012_P0001_T0002\TR1_W0001_P0031\TR1_2_W0001_P0031_T0001_R1_P1_K1_Ch2-Ch1.zen
5660	7.697782e-03	8.226808e-03	6.713500e-03	20150716_gfpSORORINcd3_Prometa\MitoSys2\LSM\gfpSORORINc_Noc\DE_W0012_P0001\DE_2_W0012_P0001_T0002\TR1_W0001_P0031\TR1_2_W0001_P0031_T0001_R1_P1_K1_Ch2-Ch1.zen
5980	4.841221e-03	9.006913e-03	6.351600e-03	20150716_gfpSORORINcd3_Prometa\MitoSys2\LSM\gfpSORORINc_Noc\DE_W0012_P0001\DE_2_W0012_P0001_T0002\TR1_W0001_P0031\TR1_2_W0001_P0031_T0001_R1_P1_K1_Ch2-Ch1.zen
6300	5.974420e-03	4.833611e-03	6.017500e-03	20150716_gfpSORORINcd3_Prometa\MitoSys2\LSM\gfpSORORINc_Noc\DE_W0012_P0001\DE_2_W0012_P0001_T0002\TR1_W0001_P0031\TR1_2_W0001_P0031_T0001_R1_P1_K1_Ch2-Ch1.zen
6940	3.884087e-03	9.013293e-03	5.420900e-03	20150716_gfpSORORINcd3_Prometa\MitoSys2\LSM\gfpSORORINc_Noc\DE_W0012_P0001\DE_2_W0012_P0001_T0002\TR1_W0001_P0031\TR1_2_W0001_P0031_T0001_R1_P1_K1_Ch2-Ch1.zen
7580	2.865738e-03	5.993697e-03	4.905100e-03	20150716_gfpSORORINcd3_Prometa\MitoSys2\LSM\gfpSORORINc_Noc\DE_W0012_P0001\DE_2_W0012_P0001_T0002\TR1_W0001_P0031\TR1_2_W0001_P0031_T0001_R1_P1_K1_Ch2-Ch1.zen
8220	5.085187e-03	6.497096e-03	4.456100e-03	20150716_gfpSORORINcd3_Prometa\MitoSys2\LSM\gfpSORORINc_Noc\DE_W0012_P0001\DE_2_W0012_P0001_T0002\TR1_W0001_P0031\TR1_2_W0001_P0031_T0001_R1_P1_K1_Ch2-Ch1.zen
8860	6.671653e-03	9.388536e-03	4.063000e-03	20150716_gfpSORORINcd3_Prometa\MitoSys2\LSM\gfpSORORINc_Noc\DE_W0012_P0001\DE_2_W0012_P0001_T0002\TR1_W0001_P0031\TR1_2_W0001_P0031_T0001_R1_P1_K1_Ch2-Ch1.zen
9500	3.764053e-03	6.658996e-03	3.717200e-03	20150716_gfpSORORINcd3_Prometa\MitoSys2\LSM\gfpSORORINc_Noc\DE_W0012_P0001\DE_2_W0012_P0001_T0002\TR1_W0001_P0031\TR1_2_W0001_P0031_T0001_R1_P1_K1_Ch2-Ch1.zen
10140	5.834125e-03	7.203146e-03	3.411500e-03	20150716_gfpSORORINcd3_Prometa\MitoSys2\LSM\gfpSORORINc_Noc\DE_W0012_P0001\DE_2_W0012_P0001_T0002\TR1_W0001_P0031\TR1_2_W0001_P0031_T0001_R1_P1_K1_Ch2-Ch1.zen
10780	3.401060e-03	5.561632e-03	3.140300e-03	20150716_gfpSORORINcd3_Prometa\MitoSys2\LSM\gfpSORORINc_Noc\DE_W0012_P0001\DE_2_W0012_P0001_T0002\TR1_W0001_P0031\TR1_2_W0001_P0031_T0001_R1_P1_K1_Ch2-Ch1.zen
11420	3.566186e-03	6.456440e-03	2.898600e-03	20150716_gfpSORORINcd3_Prometa\MitoSys2\LSM\gfpSORORINc_Noc\DE_W0012_P0001\DE_2_W0012_P0001_T0002\TR1_W0001_P0031\TR1_2_W0001_P0031_T0001_R1_P1_K1_Ch2-Ch1.zen
12060	2.617368e-03	8.326585e-03	2.682600e-03	20150716_gfpSORORINcd3_Prometa\MitoSys2\LSM\gfpSORORINc_Noc\DE_W0012_P0001\DE_2_W0012_P0001_T0002\TR1_W0001_P0031\TR1_2_W0001_P0031_T0001_R1_P1_K1_Ch2-Ch1.zen
12700	2.257538e-03	5.988938e-03	2.488800e-03	20150716_gfpSORORINcd3_Prometa\MitoSys2\LSM\gfpSORORINc_Noc\DE_W0012_P0001\DE_2_W0012_P0001_T0002\TR1_W0001_P0031\TR1_2_W0001_P0031_T0001_R1_P1_K1_Ch2-Ch1.zen
13980	2.889036e-03	4.027563e-03	2.156900e-03	20150716_gfpSORORINcd3_Prometa\MitoSys2\LSM\gfpSORORINc_Noc\DE_W0012_P0001\DE_2_W0012_P0001_T0002\TR1_W0001_P0031\TR1_2_W0001_P0031_T0001_R1_P1_K1_Ch2-Ch1.zen
15260	2.329804e-03	4.752431e-03	1.884900e-03	20150716_gfpSORORINcd3_Prometa\MitoSys2\LSM\gfpSORORINc_Noc\DE_W0012_P0001\DE_2_W0012_P0001_T0002\TR1_W0001_P0031\TR1_2_W0001_P0031_T0001_R1_P1_K1_Ch2-Ch1.zen
16540	1.402630e-03	5.948172e-03	1.659500e-03	20150716_gfpSORORINcd3_Prometa\MitoSys2\LSM\gfpSORORINc_Noc\DE_W0012_P0001\DE_2_W0012_P0001_T0002\TR1_W0001_P0031\TR1_2_W0001_P0031_T0001_R1_P1_K1_Ch2-Ch1.zen
17820	1.930266e-03	5.717649e-03	1.470900e-03	20150716_gfpSORORINcd3_Prometa\MitoSys2\LSM\gfpSORORINc_Noc\DE_W0012_P0001\DE_2_W0012_P0001_T0002\TR1_W0001_P0031\TR1_2_W0001_P0031_T0001_R1_P1_K1_Ch2-Ch1.zen
19100	6.458745e-04	3.999729e-03	1.311600e-03	20150716_gfpSORORINcd3_Prometa\MitoSys2\LSM\gfpSORORINc_Noc\DE_W0012_P0001\DE_2_W0012_P0001_T0002\TR1_W0001_P0031\TR1_2_W0001_P0031_T0001_R1_P1_K1_Ch2-Ch1.zen
20380	6.938282e-04	6.133674e-03	1.176000e-03	20150716_gfpSORORINcd3_Prometa\MitoSys2\LSM\gfpSORORINc_Noc\DE_W0012_P0001\DE_2_W0012_P0001_T0002\TR1_W0001_P0031\TR1_2_W0001_P0031_T0001_R1_P1_K1_Ch2-Ch1.zen
21660	5.192293e-04	3.275179e-03	1.059700e-03	20150716_gfpSORORINcd3_Prometa\MitoSys2\LSM\gfpSORORINc_Noc\DE_W0012_P0001\DE_2_W0012_P0001_T0002\TR1_W0001_P0031\TR1_2_W0001_P0031_T0001_R1_P1_K1_Ch2-Ch1.zen
22940	1.418947e-03	3.760030e-03	9.592700e-04	20150716_gfpSORORINcd3_Prometa\MitoSys2\LSM\gfpSORORINc_Noc\DE_W0012_P0001\DE_2_W0012_P0001_T0002\TR1_W0001_P0031\TR1_2_W0001_P0031_T0001_R1_P1_K1_Ch2-Ch1.zen
24220	2.411435e-04	4.628264e-03	8.719500e-04	20150716_gfpSORORINcd3_Prometa\MitoSys2\LSM\gfpSORORINc_Noc\DE_W0012_P0001\DE_2_W0012_P0001_T0002\TR1_W0001_P0031\TR1_2_W0001_P0031_T0001_R1_P1_K1_Ch2-Ch1.zen
25500	1.556701e-03	3.088131e-03	7.956100e-04	20150716_gfpSORORINcd3_Prometa\MitoSys2\LSM\gfpSORORINc_Noc\DE_W0012_P0001\DE_2_W0012_P0001_T0002\TR1_W0001_P0031\TR1_2_W0001_P0031_T0001_R1_P1_K1_Ch2-Ch1.zen
28060	-3.973630e-04	4.035873e-03	6.692600e-04	20150716_gfpSORORINcd3_Prometa\MitoSys2\LSM\gfpSORORINc_Noc\DE_W0012_P0001\DE_2_W0012_P0001_T0002\TR1_W0001_P0031\TR1_2_W0001_P0031_T0001_R1_P1_K1_Ch2-Ch1.zen
30620	3.247534e-04	2.809222e-03	5.698300e-04	20150716_gfpSORORINcd3_Prometa\MitoSys2\LSM\gfpSORORINc_Noc\DE_W0012_P0001\DE_2_W0012_P0001_T0002\TR1_W0001_P0031\TR1_2_W0001_P0031_T0001_R1_P1_K1_Ch2-Ch1.zen
33180	1.303211e-04	3.387543e-03	4.902900e-04	20150716_gfpSORORINcd3_Prometa\MitoSys2\LSM\gfpSORORINc_Noc\DE_W0012_P0001\DE_2_W0012_P0001_T0002\TR1_W0001_P0031\TR1_2_W0001_P0031_T0001_R1_P1_K1_Ch2-Ch1.zen
35740	2.586366e-04	2.938429e-03	4.257500e-04	20150716_gfpSORORINcd3_Prometa\MitoSys2\LSM\gfpSORORINc_Noc\DE_W0012_P0001\DE_2_W0012_P0001_T0002\TR1_W0001_P0031\TR1_2_W0001_P0031_T0001_R1_P1_K1_Ch2-Ch1.zen
38300	1.396055e-03	3.010961e-03	3.727200e-04	20150716_gfpSORORINcd3_Prometa\MitoSys2\LSM\gfpSORORINc_Noc\DE_W0012_P0001\DE_2_W0012_P0001_T0002\TR1_W0001_P0031\TR1_2_W0001_P0031_T0001_R1_P1_K1_Ch2-Ch1.zen
40860	6.360137e-04	3.969084e-03	3.286800e-04	20150716_gfpSORORINcd3_Prometa\MitoSys2\LSM\gfpSORORINc_Noc\DE_W0012_P0001\DE_2_W0012_P0001_T0002\TR1_W0001_P0031\TR1_2_W0001_P0031_T0001_R1_P1_K1_Ch2-Ch1.zen
43420	-5.064891e-05	3.353954e-03	2.917300e-04	20150716_gfpSORORINcd3_Prometa\MitoSys2\LSM\gfpSORORINc_Noc\DE_W0012_P0001\DE_2_W0012_P0001_T0002\TR1_W0001_P0031\TR1_2_W0001_P0031_T0001_R1_P1_K1_Ch2-Ch1.zen
45980	6.133508e-05	3.003889e-03	2.604600e-04	20150716_gfpSORORINcd3_Prometa\MitoSys2\LSM\gfpSORORINc_Noc\DE_W0012_P0001\DE_2_W0012_P0001_T0002\TR1_W0001_P0031\TR1_2_W0001_P0031_T0001_R1_P1_K1_Ch2-Ch1.zen
48540	9.296593e-04	5.626874e-03	2.337900e-04	20150716_gfpSORORINcd3_Prometa\MitoSys2\LSM\gfpSORORINc_Noc\DE_W0012_P0001\DE_2_W0012_P0001_T0002\TR1_W0001_P0031\TR1_2_W0001_P0031_T0001_R1_P1_K1_Ch2-Ch1.zen
51100	3.589345e-04	4.447818e-03	2.108700e-04	20150716_gfpSORORINcd3_Prometa\MitoSys2\LSM\gfpSORORINc_Noc\DE_W0012_P0001\DE_2_W0012_P0001_T0002\TR1_W0001_P0031\TR1_2_W0001_P0031_T0001_R1_P1_K1_Ch2-Ch1.zen
56220	3.455376e-04	2.682934e-03	1.738200e-04	20150716_gfpSORORINcd3_Prometa\MitoSys2\LSM\gfpSORORINc_Noc\DE_W0012_P0001\DE_2_W0012_P0001_T0002\TR1_W0001_P0031\TR1_2_W0001_P0031_T0001_R1_P1_K1_Ch2-Ch1.zen
61340	-1.054504e-04	3.889603e-03	1.454800e-04	20150716_gfpSORORINcd3_Prometa\MitoSys2\LSM\gfpSORORINc_Noc\DE_W0012_P0001\DE_2_W0012_P0001_T0002\TR1_W0001_P0031\TR1_2_W0001_P0031_T0001_R1_P1_K1_Ch2-Ch1.zen
66460	-6.035376e-04	3.575970e-03	1.233600e-04	20150716_gfpSORORINcd3_Prometa\MitoSys2\LSM\gfpSORORINc_Noc\DE_W0012_P0001\DE_2_W0012_P0001_T0002\TR1_W0001_P0031\TR1_2_W0001_P0031_T0001_R1_P1_K1_Ch2-Ch1.zen
71580	-1.129322e-03	3.156592e-03	1.058100e-04	20150716_gfpSORORINcd3_Prometa\MitoSys2\LSM\gfpSORORINc_Noc\DE_W0012_P0001\DE_2_W0012_P0001_T0002\TR1_W0001_P0031\TR1_2_W0001_P0031_T0001_R1_P1_K1_Ch2-Ch1.zen
76700	-1.580176e-03	2.423441e-03	9.167400e-05	20150716_gfpSORORINcd3_Prometa\MitoSys2\LSM\gfpSORORINc_Noc\DE_W0012_P0001\DE_2_W0012_P0001_T0002\TR1_W0001_P0031\TR1_2_W0001_P0031_T0001_R1_P1_K1_Ch2-Ch1.zen
81820	-1.410340e-03	3.380731e-03	8.013300e-05	20150716_gfpSORORINcd3_Prometa\MitoSys2\LSM\gfpSORORINc_Noc\DE_W0012_P0001\DE_2_W0012_P0001_T0002\TR1_W0001_P0031\TR1_2_W0001_P0031_T0001_R1_P1_K1_Ch2-Ch1.zen
86940	-1.413870e-04	3.012634e-03	7.060100e-05	20150716_gfpSORORINcd3_Prometa\MitoSys2\LSM\gfpSORORINc_Noc\DE_W0012_P0001\DE_2_W0012_P0001_T0002\TR1_W0001_P0031\TR1_2_W0001_P0031_T0001_R1_P1_K1_Ch2-Ch1.zen
92060	-2.718867e-04	2.620297e-03	6.264400e-05	20150716_gfpSORORINcd3_Prometa\MitoSys2\LSM\gfpSORORINc_Noc\DE_W0012_P0001\DE_2_W0012_P0001_T0002\TR1_W0001_P0031\TR1_2_W0001_P0031_T0001_R1_P1_K1_Ch2-Ch1.zen
97180	-1.596904e-03	3.417551e-03	5.594000e-05	20150716_gfpSORORINcd3_Prometa\MitoSys2\LSM\gfpSORORINc_Noc\DE_W0012_P0001\DE_2_W0012_P0001_T0002\TR1_W0001_P0031\TR1_2_W0001_P0031_T0001_R1_P1_K1_Ch2-Ch1.zen
102300	-1.108981e-03	2.665560e-03	5.024300e-05	20150716_gfpSORORINcd3_Prometa\MitoSys2\LSM\gfpSORORINc_Noc\DE_W0012_P0001\DE_2_W0012_P0001_T0002\TR1_W0001_P0031\TR1_2_W0001_P0031_T0001_R1_P1_K1_Ch2-Ch1.zen
112540	-1.898400e-03	3.008973e-03	4.115500e-05	20150716_gfpSORORINcd3_Prometa\MitoSys2\LSM\gfpSORORINc_Noc\DE_W0012_P0001\DE_2_W0012_P0001_T0002\TR1_W0001_P0031\TR1_2_W0001_P0031_T0001_R1_P1_K1_Ch2-Ch1.zen
122780	-1.294031e-03	2.529890e-03	3.430800e-05	20150716_gfpSORORINcd3_Prometa\MitoSys2\LSM\gfpSORORINc_Noc\DE_W0012_P0001\DE_2_W0012_P0001_T0002\TR1_W0001_P0031\TR1_2_W0001_P0031_T0001_R1_P1_K1_Ch2-Ch1.zen
133020	-1.389381e-03	2.667386e-03	2.903000e-05	20150716_gfpSORORINcd3_Prometa\MitoSys2\LSM\gfpSORORINc_Noc\DE_W0012_P0001\DE_2_W0012_P0001_T0002\TR1_W0001_P0031\TR1_2_W0001_P0031_T0001_R1_P1_K1_Ch2-Ch1.zen
143260	-1.339241e-03	2.169816e-03	2.487900e-05	20150716_gfpSORORINcd3_Prometa\MitoSys2\LSM\gfpSORORINc_Noc\DE_W0012_P0001\DE_2_W0012_P0001_T0002\TR1_W0001_P0031\TR1_2_W0001_P0031_T0001_R1_P1_K1_Ch2-Ch1.zen
153500	-8.819991e-04	2.437311e-03	2.155800e-05	20150716_gfpSORORINcd3_Prometa\MitoSys2\LSM\gfpSORORINc_Noc\DE_W0012_P0001\DE_2_W0012_P0001_T0002\TR1_W0001_P0031\TR1_2_W0001_P0031_T0001_R1_P1_K1_Ch2-Ch1.zen
163740	-1.082315e-03	2.161279e-03	1.886100e-05	20150716_gfpSORORINcd3_Prometa\MitoSys2\LSM\gfpSORORINc_Noc\DE_W0012_P0001\DE_2_W0012_P0001_T0002\TR1_W0001_P0031\TR1_2_W0001_P0031_T0001_R1_P1_K1_Ch2-Ch1.zen
173980	-1.443719e-03	2.483212e-03	1.664100e-05	20150716_gfpSORORINcd3_Prometa\MitoSys2\LSM\gfpSORORINc_Noc\DE_W0012_P0001\DE_2_W0012_P0001_T0002\TR1_W0001_P0031\TR1_2_W0001_P0031_T0001_R1_P1_K1_Ch2-Ch1.zen
184220	-1.059312e-03	2.428368e-03	1.479400e-05	20150716_gfpSORORINcd3_Prometa\MitoSys2\LSM\gfpSORORINc_Noc\DE_W0012_P0001\DE_2_W0012_P0001_T0002\TR1_W0001_P0031\TR1_2_W0001_P0031_T0001_R1_P1_K1_Ch2-Ch1.zen
194460	-1.094096e-03	2.532244e-03	1.324000e-05	20150716_gfpSORORINcd3_Prometa\MitoSys2\LSM\gfpSORORINc_Noc\DE_W0012_P0001\DE_2_W0012_P0001_T0002\TR1_W0001_P0031\TR1_2_W0001_P0031_T0001_R1_P1_K1_Ch2-Ch1.zen
204700	-1.456951e-03	2.197754e-03	1.192000e-05	20150716_gfpSORORINcd3_Prometa\MitoSys2\LSM\gfpSORORINc_Noc\DE_W0012_P0001\DE_2_W0012_P0001_T0002\TR1_W0001_P0031\TR1_2_W0001_P0031_T0001_R1_P1_K1_Ch2-Ch1.zen
225180	-5.424291e-04	2.222980e-03	9.815000e-06	20150716_gfpSORORINcd3_Prometa\MitoSys2\LSM\gfpSORORINc_Noc\DE_W0012_P0001\DE_2_W0012_P0001_T0002\TR1_W0001_P0031\TR1_2_W0001_P0031_T0001_R1_P1_K1_Ch2-Ch1.zen
245660	-6.638993e-04	2.444145e-03	8.227300e-06	20150716_gfpSORORINcd3_Prometa\MitoSys2\LSM\gfpSORORINc_Noc\DE_W0012_P0001\DE_2_W0012_P0001_T0002\TR1_W0001_P0031\TR1_2_W0001_P0031_T0001_R1_P1_K1_Ch2-Ch1.zen
266140	-1.021532e-04	2.008788e-03	7.000300e-06	20150716_gfpSORORINcd3_Prometa\MitoSys2\LSM\gfpSORORINc_Noc\DE_W0012_P0001\DE_2_W0012_P0001_T0002\TR1_W0001_P0031\TR1_2_W0001_P0031_T0001_R1_P1_K1_Ch2-Ch1.zen
286620	6.934446e-05	2.599312e-03	6.032200e-06	20150716_gfpSORORINcd3_Prometa\MitoSys2\LSM\gfpSORORINc_Noc\DE_W0012_P0001\DE_2_W0012_P0001_T0002\TR1_W0001_P0031\TR1_2_W0001_P0031_T0001_R1_P1_K1_Ch2-Ch1.zen
307100	-3.205333e-04	1.781409e-03	5.254700e-06	20150716_gfpSORORINcd3_Prometa\MitoSys2\LSM\gfpSORORINc_Noc\DE_W0012_P0001\DE_2_W0012_P0001_T0002\TR1_W0001_P0031\TR1_2_W0001_P0031_T0001_R1_P1_K1_Ch2-Ch1.zen
327580	-9.495287e-04	2.640037e-03	4.620900e-06	20150716_gfpSORORINcd3_Prometa\MitoSys2\LSM\gfpSORORINc_Noc\DE_W0012_P0001\DE_2_W0012_P0001_T0002\TR1_W0001_P0031\TR1_2_W0001_P0031_T0001_R1_P1_K1_Ch2-Ch1.zen
348060	-3.092485e-04	1.616308e-03	4.097100e-06	20150716_gfpSORORINcd3_Prometa\MitoSys2\LSM\gfpSORORINc_Noc\DE_W0012_P0001\DE_2_W0012_P0001_T0002\TR1_W0001_P0031\TR1_2_W0001_P0031_T0001_R1_P1_K1_Ch2-Ch1.zen
368540	4.274840e-04	2.075761e-03	3.659200e-06	20150716_gfpSORORINcd3_Prometa\MitoSys2\LSM\gfpSORORINc_Noc\DE_W0012_P0001\DE_2_W0012_P0001_T0002\TR1_W0001_P0031\TR1_2_W0001_P0031_T0001_R1_P1_K1_Ch2-Ch1.zen
389020	1.249911e-04	2.701311e-03	3.289300e-06	20150716_gfpSORORINcd3_Prometa\MitoSys2\LSM\gfpSORORINc_Noc\DE_W0012_P0001\DE_2_W0012_P0001_T0002\TR1_W0001_P0031\TR1_2_W0001_P0031_T0001_R1_P1_K1_Ch2-Ch1.zen
409500	-8.126505e-06	1.639533e-03	2.973900e-06	20150716_gfpSORORINcd3_Prometa\MitoSys2\LSM\gfpSORORINc_Noc\DE_W0012_P0001\DE_2_W0012_P0001_T0002\TR1_W0001_P0031\TR1_2_W0001_P0031_T0001_R1_P1_K1_Ch2-Ch1.zen
450460	-1.429766e-04	1.566031e-03	2.467800e-06	20150716_gfpSORORINcd3_Prometa\MitoSys2\LSM\gfpSORORINc_Noc\DE_W0012_P0001\DE_2_W0012_P0001_T0002\TR1_W0001_P0031\TR1_2_W0001_P0031_T0001_R1_P1_K1_Ch2-Ch1.zen
491420	2.616278e-04	1.803677e-03	2.083200e-06	20150716_gfpSORORINcd3_Prometa\MitoSys2\LSM\gfpSORORINc_Noc\DE_W0012_P0001\DE_2_W0012_P0001_T0002\TR1_W0001_P0031\TR1_2_W0001_P0031_T0001_R1_P1_K1_Ch2-Ch1.zen
532380	6.848337e-05	1.600877e-03	1.783700e-06	20150716_gfpSORORINcd3_Prometa\MitoSys2\LSM\gfpSORORINc_Noc\DE_W0012_P0001\DE_2_W0012_P0001_T0002\TR1_W0001_P0031\TR1_2_W0001_P0031_T0001_R1_P1_K1_Ch2-Ch1.zen
573340	4.904338e-04	1.616683e-03	1.545900e-06	20150716_gfpSORORINcd3_Prometa\MitoSys2\LSM\gfpSORORINc_Noc\DE_W0012_P0001\DE_2_W0012_P0001_T0002\TR1_W0001_P0031\TR1_2_W0001_P0031_T0001_R1_P1_K1_Ch2-Ch1.zen
614300	3.180390e-05	1.055900e-03	1.353700e-06	20150716_gfpSORORINcd3_Prometa\MitoSys2\LSM\gfpSORORINc_Noc\DE_W0012_P0001\DE_2_W0012_P0001_T0002\TR1_W0001_P0031\TR1_2_W0001_P0031_T0001_R1_P1_K1_Ch2-Ch1.zen
655260	1.281570e-04	1.193075e-03	1.196100e-06	20150716_gfpSORORINcd3_Prometa\MitoSys2\LSM\gfpSORORINc_Noc\DE_W0012_P0001\DE_2_W0012_P0001_T0002\TR1_W0001_P0031\TR1_2_W0001_P0031_T0001_R1_P1_K1_Ch2-Ch1.zen
696220	2.653681e-04	1.699755e-03	1.065100e-06	20150716_gfpSORORINcd3_Prometa\MitoSys2\LSM\gfpSORORINc_Noc\DE_W0012_P0001\DE_2_W0012_P0001_T0002\TR1_W0001_P0031\TR1_2_W0001_P0031_T0001_R1_P1_K1_Ch2-Ch1.zen
737180	2.791982e-04	1.422050e-03	9.550700e-07	20150716_gfpSORORINcd3_Prometa\MitoSys2\LSM\gfpSORORINc_Noc\DE_W0012_P0001\DE_2_W0012_P0001_T0002\TR1_W0001_P0031\TR1_2_W0001_P0031_T0001_R1_P1_K1_Ch2-Ch1.zen
778140	3.859729e-04	1.557028e-03	8.616800e-07	20150716_gfpSORORINcd3_Prometa\MitoSys2\LSM\gfpSORORINc_Noc\DE_W0012_P0001\DE_2_W0012_P0001_T0002\TR1_W0001_P0031\TR1_2_W0001_P0031_T0001_R1_P1_K1_Ch2-Ch1.zen
819100	-2.420785e-04	1.292028e-03	7.817000e-07	20150716_gfpSORORINcd3_Prometa\MitoSys2\LSM\gfpSORORINc_Noc\DE_W0012_P0001\DE_2_W0012_P0001_T0002\TR1_W0001_P0031\TR1_2_W0001_P0031_T0001_R1_P1_K1_Ch2-Ch1.zen
901020	-5.046287e-04	1.839138e-03	6.526300e-07	20150716_gfpSORORINcd3_Prometa\MitoSys2\LSM\gfpSORORINc_Noc\DE_W0012_P0001\DE_2_W0012_P0001_T0002\TR1_W0001_P0031\TR1_2_W0001_P0031_T0001_R1_P1_K1_Ch2-Ch1.zen
982940	-4.551486e-05	1.148771e-03	5.538100e-07	20150716_gfpSORORINcd3_Prometa\MitoSys2\LSM\gfpSORORINc_Noc\DE_W0012_P0001\DE_2_W0012_P0001_T0002\TR1_W0001_P0031\TR1_2_W0001_P0031_T0001_R1_P1_K1_Ch2-Ch1.zen
1064860	3.800713e-04	7.828167e-04	4.764000e-07	20150716_gfpSORORINcd3_Prometa\MitoSys2\LSM\gfpSORORINc_Noc\DE_W0012_P0001\DE_2_W0012_P0001_T0002\TR1_W0001_P0031\TR1_2_W0001_P0031_T0001_R1_P1_K1_Ch2-Ch1.zen
1146780	-1.974081e-04	1.003377e-03	4.145500e-07	20150716_gfpSORORINcd3_Prometa\MitoSys2\LSM\gfpSORORINc_Noc\DE_W0012_P0001\DE_2_W0012_P0001_T0002\TR1_W0001_P0031\TR1_2_W0001_P0031_T0001_R1_P1_K1_Ch2-Ch1.zen
1228700	4.731393e-04	1.094404e-03	3.643300e-07	20150716_gfpSORORINcd3_Prometa\MitoSys2\LSM\gfpSORORINc_Noc\DE_W0012_P0001\DE_2_W0012_P0001_T0002\TR1_W0001_P0031\TR1_2_W0001_P0031_T0001_R1_P1_K1_Ch2-Ch1.zen
1310620	1.318899e-04	1.662889e-03	3.229500e-07	20150716_gfpSORORINcd3_Prometa\MitoSys2\LSM\gfpSORORINc_Noc\DE_W0012_P0001\DE_2_W0012_P0001_T0002\TR1_W0001_P0031\TR1_2_W0001_P0031_T0001_R1_P1_K1_Ch2-Ch1.zen
1392540	-4.742247e-05	1.288753e-03	2.884300e-07	20150716_gfpSORORINcd3_Prometa\MitoSys2\LSM\gfpSORORINc_Noc\DE_W0012_P0001\DE_2_W0012_P0001_T0002\TR1_W0001_P0031\TR1_2_W0001_P0031_T0001_R1_P1_K1_Ch2-Ch1.zen
1474460	-2.258088e-05	1.455178e-03	2.593100e-07	20150716_gfpSORORINcd3_Prometa\MitoSys2\LSM\gfpSORORINc_Noc\DE_W0012_P0001\DE_2_W0012_P0001_T0002\TR1_W0001_P0031\TR1_2_W0001_P0031_T0001_R1_P1_K1_Ch2-Ch1.zen
1556380	-4.029525e-04	1.281839e-03	2.345200e-07	20150716_gfpSORORINcd3_Prometa\MitoSys2\LSM\gfpSORORINc_Noc\DE_W0012_P0001\DE_2_W0012_P0001_T0002\TR1_W0001_P0031\TR1_2_W0001_P0031_T0001_R1_P1_K1_Ch2-Ch1.zen
10	5.235914e-02	2.023882e-02	5.241600e-02	20150716_gfpSORORINcd3_Prometa\MitoSys2\LSM\gfpSORORINc_Noc\DE_W0012_P0001\DE_2_W0012_P0001_T0002\TR1_W0001_P0031\TR1_2_W0001_P0031_T0001_R1_P3_K1_Ch2-Ch1.zen
20	5.521283e-02	1.908980e-02	5.113400e-02	20150716_gfpSORORINcd3_Prometa\MitoSys2\LSM\gfpSORORINc_Noc\DE_W0012_P0001\DE_2_W0012_P0001_T0002\TR1_W0001_P0031\TR1_2_W0001_P0031_T0001_R1_P3_K1_Ch2-Ch1.zen
30	5.047777e-02	1.785299e-02	4.990500e-02	20150716_gfpSORORINcd3_Prometa\MitoSys2\LSM\gfpSORORINc_Noc\DE_W0012_P0001\DE_2_W0012_P0001_T0002\TR1_W0001_P0031\TR1_2_W0001_P0031_T0001_R1_P3_K1_Ch2-Ch1.zen
40	4.103684e-02	1.942545e-02	4.873800e-02	20150716_gfpSORORINcd3_Prometa\MitoSys2\LSM\gfpSORORINc_Noc\DE_W0012_P0001\DE_2_W0012_P0001_T0002\TR1_W0001_P0031\TR1_2_W0001_P0031_T0001_R1_P3_K1_Ch2-Ch1.zen
50	4.350212e-02	2.289720e-02	4.763400e-02	20150716_gfpSORORINcd3_Prometa\MitoSys2\LSM\gfpSORORINc_Noc\DE_W0012_P0001\DE_2_W0012_P0001_T0002\TR1_W0001_P0031\TR1_2_W0001_P0031_T0001_R1_P3_K1_Ch2-Ch1.zen
60	5.078648e-02	2.125484e-02	4.659000e-02	20150716_gfpSORORINcd3_Prometa\MitoSys2\LSM\gfpSORORINc_Noc\DE_W0012_P0001\DE_2_W0012_P0001_T0002\TR1_W0001_P0031\TR1_2_W0001_P0031_T0001_R1_P3_K1_Ch2-Ch1.zen
70	5.300453e-02	1.878451e-02	4.560300e-02	20150716_gfpSORORINcd3_Prometa\MitoSys2\LSM\gfpSORORINc_Noc\DE_W0012_P0001\DE_2_W0012_P0001_T0002\TR1_W0001_P0031\TR1_2_W0001_P0031_T0001_R1_P3_K1_Ch2-Ch1.zen
80	4.308473e-02	1.777225e-02	4.467000e-02	20150716_gfpSORORINcd3_Prometa\MitoSys2\LSM\gfpSORORINc_Noc\DE_W0012_P0001\DE_2_W0012_P0001_T0002\TR1_W0001_P0031\TR1_2_W0001_P0031_T0001_R1_P3_K1_Ch2-Ch1.zen
90	3.888440e-02	2.557512e-02	4.378600e-02	20150716_gfpSORORINcd3_Prometa\MitoSys2\LSM\gfpSORORINc_Noc\DE_W0012_P0001\DE_2_W0012_P0001_T0002\TR1_W0001_P0031\TR1_2_W0001_P0031_T0001_R1_P3_K1_Ch2-Ch1.zen
100	4.367469e-02	1.271127e-02	4.294900e-02	20150716_gfpSORORINcd3_Prometa\MitoSys2\LSM\gfpSORORINc_Noc\DE_W0012_P0001\DE_2_W0012_P0001_T0002\TR1_W0001_P0031\TR1_2_W0001_P0031_T0001_R1_P3_K1_Ch2-Ch1.zen
120	4.140484e-02	1.714920e-02	4.139800e-02	20150716_gfpSORORINcd3_Prometa\MitoSys2\LSM\gfpSORORINc_Noc\DE_W0012_P0001\DE_2_W0012_P0001_T0002\TR1_W0001_P0031\TR1_2_W0001_P0031_T0001_R1_P3_K1_Ch2-Ch1.zen
140	4.190494e-02	9.053177e-03	3.999400e-02	20150716_gfpSORORINcd3_Prometa\MitoSys2\LSM\gfpSORORINc_Noc\DE_W0012_P0001\DE_2_W0012_P0001_T0002\TR1_W0001_P0031\TR1_2_W0001_P0031_T0001_R1_P3_K1_Ch2-Ch1.zen
160	3.885725e-02	1.557930e-02	3.871300e-02	20150716_gfpSORORINcd3_Prometa\MitoSys2\LSM\gfpSORORINc_Noc\DE_W0012_P0001\DE_2_W0012_P0001_T0002\TR1_W0001_P0031\TR1_2_W0001_P0031_T0001_R1_P3_K1_Ch2-Ch1.zen
180	3.314978e-02	1.164479e-02	3.753900e-02	20150716_gfpSORORINcd3_Prometa\MitoSys2\LSM\gfpSORORINc_Noc\DE_W0012_P0001\DE_2_W0012_P0001_T0002\TR1_W0001_P0031\TR1_2_W0001_P0031_T0001_R1_P3_K1_Ch2-Ch1.zen
200	3.980173e-02	1.023378e-02	3.645600e-02	20150716_gfpSORORINcd3_Prometa\MitoSys2\LSM\gfpSORORINc_Noc\DE_W0012_P0001\DE_2_W0012_P0001_T0002\TR1_W0001_P0031\TR1_2_W0001_P0031_T0001_R1_P3_K1_Ch2-Ch1.zen
220	3.903641e-02	1.421234e-02	3.545200e-02	20150716_gfpSORORINcd3_Prometa\MitoSys2\LSM\gfpSORORINc_Noc\DE_W0012_P0001\DE_2_W0012_P0001_T0002\TR1_W0001_P0031\TR1_2_W0001_P0031_T0001_R1_P3_K1_Ch2-Ch1.zen
240	3.620403e-02	1.207711e-02	3.451700e-02	20150716_gfpSORORINcd3_Prometa\MitoSys2\LSM\gfpSORORINc_Noc\DE_W0012_P0001\DE_2_W0012_P0001_T0002\TR1_W0001_P0031\TR1_2_W0001_P0031_T0001_R1_P3_K1_Ch2-Ch1.zen
260	3.088963e-02	1.386212e-02	3.364100e-02	20150716_gfpSORORINcd3_Prometa\MitoSys2\LSM\gfpSORORINc_Noc\DE_W0012_P0001\DE_2_W0012_P0001_T0002\TR1_W0001_P0031\TR1_2_W0001_P0031_T0001_R1_P3_K1_Ch2-Ch1.zen
280	2.995676e-02	1.404718e-02	3.281800e-02	20150716_gfpSORORINcd3_Prometa\MitoSys2\LSM\gfpSORORINc_Noc\DE_W0012_P0001\DE_2_W0012_P0001_T0002\TR1_W0001_P0031\TR1_2_W0001_P0031_T0001_R1_P3_K1_Ch2-Ch1.zen
300	3.084750e-02	1.241937e-02	3.204100e-02	20150716_gfpSORORINcd3_Prometa\MitoSys2\LSM\gfpSORORINc_Noc\DE_W0012_P0001\DE_2_W0012_P0001_T0002\TR1_W0001_P0031\TR1_2_W0001_P0031_T0001_R1_P3_K1_Ch2-Ch1.zen
340	3.128233e-02	1.102812e-02	3.061000e-02	20150716_gfpSORORINcd3_Prometa\MitoSys2\LSM\gfpSORORINc_Noc\DE_W0012_P0001\DE_2_W0012_P0001_T0002\TR1_W0001_P0031\TR1_2_W0001_P0031_T0001_R1_P3_K1_Ch2-Ch1.zen
380	3.020754e-02	9.823830e-03	2.931500e-02	20150716_gfpSORORINcd3_Prometa\MitoSys2\LSM\gfpSORORINc_Noc\DE_W0012_P0001\DE_2_W0012_P0001_T0002\TR1_W0001_P0031\TR1_2_W0001_P0031_T0001_R1_P3_K1_Ch2-Ch1.zen
420	2.759234e-02	1.135752e-02	2.813500e-02	20150716_gfpSORORINcd3_Prometa\MitoSys2\LSM\gfpSORORINc_Noc\DE_W0012_P0001\DE_2_W0012_P0001_T0002\TR1_W0001_P0031\TR1_2_W0001_P0031_T0001_R1_P3_K1_Ch2-Ch1.zen
460	2.790080e-02	1.465888e-02	2.705200e-02	20150716_gfpSORORINcd3_Prometa\MitoSys2\LSM\gfpSORORINc_Noc\DE_W0012_P0001\DE_2_W0012_P0001_T0002\TR1_W0001_P0031\TR1_2_W0001_P0031_T0001_R1_P3_K1_Ch2-Ch1.zen
500	2.702765e-02	1.151431e-02	2.605300e-02	20150716_gfpSORORINcd3_Prometa\MitoSys2\LSM\gfpSORORINc_Noc\DE_W0012_P0001\DE_2_W0012_P0001_T0002\TR1_W0001_P0031\TR1_2_W0001_P0031_T0001_R1_P3_K1_Ch2-Ch1.zen
540	2.417609e-02	7.676287e-03	2.512900e-02	20150716_gfpSORORINcd3_Prometa\MitoSys2\LSM\gfpSORORINc_Noc\DE_W0012_P0001\DE_2_W0012_P0001_T0002\TR1_W0001_P0031\TR1_2_W0001_P0031_T0001_R1_P3_K1_Ch2-Ch1.zen
580	2.581572e-02	9.742561e-03	2.427100e-02	20150716_gfpSORORINcd3_Prometa\MitoSys2\LSM\gfpSORORINc_Noc\DE_W0012_P0001\DE_2_W0012_P0001_T0002\TR1_W0001_P0031\TR1_2_W0001_P0031_T0001_R1_P3_K1_Ch2-Ch1.zen
620	2.491701e-02	1.081444e-02	2.347200e-02	20150716_gfpSORORINcd3_Prometa\MitoSys2\LSM\gfpSORORINc_Noc\DE_W0012_P0001\DE_2_W0012_P0001_T0002\TR1_W0001_P0031\TR1_2_W0001_P0031_T0001_R1_P3_K1_Ch2-Ch1.zen
660	2.147639e-02	1.067077e-02	2.272700e-02	20150716_gfpSORORINcd3_Prometa\MitoSys2\LSM\gfpSORORINc_Noc\DE_W0012_P0001\DE_2_W0012_P0001_T0002\TR1_W0001_P0031\TR1_2_W0001_P0031_T0001_R1_P3_K1_Ch2-Ch1.zen
700	2.094087e-02	6.438561e-03	2.203000e-02	20150716_gfpSORORINcd3_Prometa\MitoSys2\LSM\gfpSORORINc_Noc\DE_W0012_P0001\DE_2_W0012_P0001_T0002\TR1_W0001_P0031\TR1_2_W0001_P0031_T0001_R1_P3_K1_Ch2-Ch1.zen
780	2.088487e-02	8.159100e-03	2.076400e-02	20150716_gfpSORORINcd3_Prometa\MitoSys2\LSM\gfpSORORINc_Noc\DE_W0012_P0001\DE_2_W0012_P0001_T0002\TR1_W0001_P0031\TR1_2_W0001_P0031_T0001_R1_P3_K1_Ch2-Ch1.zen
860	1.817139e-02	9.196331e-03	1.964500e-02	20150716_gfpSORORINcd3_Prometa\MitoSys2\LSM\gfpSORORINc_Noc\DE_W0012_P0001\DE_2_W0012_P0001_T0002\TR1_W0001_P0031\TR1_2_W0001_P0031_T0001_R1_P3_K1_Ch2-Ch1.zen
940	1.781577e-02	8.551914e-03	1.865200e-02	20150716_gfpSORORINcd3_Prometa\MitoSys2\LSM\gfpSORORINc_Noc\DE_W0012_P0001\DE_2_W0012_P0001_T0002\TR1_W0001_P0031\TR1_2_W0001_P0031_T0001_R1_P3_K1_Ch2-Ch1.zen
1020	2.066526e-02	8.454000e-03	1.776400e-02	20150716_gfpSORORINcd3_Prometa\MitoSys2\LSM\gfpSORORINc_Noc\DE_W0012_P0001\DE_2_W0012_P0001_T0002\TR1_W0001_P0031\TR1_2_W0001_P0031_T0001_R1_P3_K1_Ch2-Ch1.zen
1100	1.696991e-02	1.013325e-02	1.696700e-02	20150716_gfpSORORINcd3_Prometa\MitoSys2\LSM\gfpSORORINc_Noc\DE_W0012_P0001\DE_2_W0012_P0001_T0002\TR1_W0001_P0031\TR1_2_W0001_P0031_T0001_R1_P3_K1_Ch2-Ch1.zen
1180	1.701635e-02	9.069596e-03	1.624800e-02	20150716_gfpSORORINcd3_Prometa\MitoSys2\LSM\gfpSORORINc_Noc\DE_W0012_P0001\DE_2_W0012_P0001_T0002\TR1_W0001_P0031\TR1_2_W0001_P0031_T0001_R1_P3_K1_Ch2-Ch1.zen
1260	1.483315e-02	8.102075e-03	1.559700e-02	20150716_gfpSORORINcd3_Prometa\MitoSys2\LSM\gfpSORORINc_Noc\DE_W0012_P0001\DE_2_W0012_P0001_T0002\TR1_W0001_P0031\TR1_2_W0001_P0031_T0001_R1_P3_K1_Ch2-Ch1.zen
1340	1.456450e-02	5.515574e-03	1.500500e-02	20150716_gfpSORORINcd3_Prometa\MitoSys2\LSM\gfpSORORINc_Noc\DE_W0012_P0001\DE_2_W0012_P0001_T0002\TR1_W0001_P0031\TR1_2_W0001_P0031_T0001_R1_P3_K1_Ch2-Ch1.zen
1420	1.300037e-02	8.594275e-03	1.446400e-02	20150716_gfpSORORINcd3_Prometa\MitoSys2\LSM\gfpSORORINc_Noc\DE_W0012_P0001\DE_2_W0012_P0001_T0002\TR1_W0001_P0031\TR1_2_W0001_P0031_T0001_R1_P3_K1_Ch2-Ch1.zen
1500	1.333736e-02	5.434838e-03	1.396900e-02	20150716_gfpSORORINcd3_Prometa\MitoSys2\LSM\gfpSORORINc_Noc\DE_W0012_P0001\DE_2_W0012_P0001_T0002\TR1_W0001_P0031\TR1_2_W0001_P0031_T0001_R1_P3_K1_Ch2-Ch1.zen
1660	1.234256e-02	5.191239e-03	1.309300e-02	20150716_gfpSORORINcd3_Prometa\MitoSys2\LSM\gfpSORORINc_Noc\DE_W0012_P0001\DE_2_W0012_P0001_T0002\TR1_W0001_P0031\TR1_2_W0001_P0031_T0001_R1_P3_K1_Ch2-Ch1.zen
1820	1.182980e-02	6.226531e-03	1.234500e-02	20150716_gfpSORORINcd3_Prometa\MitoSys2\LSM\gfpSORORINc_Noc\DE_W0012_P0001\DE_2_W0012_P0001_T0002\TR1_W0001_P0031\TR1_2_W0001_P0031_T0001_R1_P3_K1_Ch2-Ch1.zen
1980	1.274145e-02	6.144724e-03	1.169800e-02	20150716_gfpSORORINcd3_Prometa\MitoSys2\LSM\gfpSORORINc_Noc\DE_W0012_P0001\DE_2_W0012_P0001_T0002\TR1_W0001_P0031\TR1_2_W0001_P0031_T0001_R1_P3_K1_Ch2-Ch1.zen
2140	1.131803e-02	4.044499e-03	1.113200e-02	20150716_gfpSORORINcd3_Prometa\MitoSys2\LSM\gfpSORORINc_Noc\DE_W0012_P0001\DE_2_W0012_P0001_T0002\TR1_W0001_P0031\TR1_2_W0001_P0031_T0001_R1_P3_K1_Ch2-Ch1.zen
2300	9.616506e-03	5.396132e-03	1.063400e-02	20150716_gfpSORORINcd3_Prometa\MitoSys2\LSM\gfpSORORINc_Noc\DE_W0012_P0001\DE_2_W0012_P0001_T0002\TR1_W0001_P0031\TR1_2_W0001_P0031_T0001_R1_P3_K1_Ch2-Ch1.zen
2460	9.446487e-03	3.834062e-03	1.019200e-02	20150716_gfpSORORINcd3_Prometa\MitoSys2\LSM\gfpSORORINc_Noc\DE_W0012_P0001\DE_2_W0012_P0001_T0002\TR1_W0001_P0031\TR1_2_W0001_P0031_T0001_R1_P3_K1_Ch2-Ch1.zen
2620	9.950208e-03	4.607941e-03	9.795600e-03	20150716_gfpSORORINcd3_Prometa\MitoSys2\LSM\gfpSORORINc_Noc\DE_W0012_P0001\DE_2_W0012_P0001_T0002\TR1_W0001_P0031\TR1_2_W0001_P0031_T0001_R1_P3_K1_Ch2-Ch1.zen
2780	1.294062e-02	5.297320e-03	9.438900e-03	20150716_gfpSORORINcd3_Prometa\MitoSys2\LSM\gfpSORORINc_Noc\DE_W0012_P0001\DE_2_W0012_P0001_T0002\TR1_W0001_P0031\TR1_2_W0001_P0031_T0001_R1_P3_K1_Ch2-Ch1.zen
2940	9.016025e-03	4.708505e-03	9.115600e-03	20150716_gfpSORORINcd3_Prometa\MitoSys2\LSM\gfpSORORINc_Noc\DE_W0012_P0001\DE_2_W0012_P0001_T0002\TR1_W0001_P0031\TR1_2_W0001_P0031_T0001_R1_P3_K1_Ch2-Ch1.zen
3100	8.800909e-03	3.450996e-03	8.820800e-03	20150716_gfpSORORINcd3_Prometa\MitoSys2\LSM\gfpSORORINc_Noc\DE_W0012_P0001\DE_2_W0012_P0001_T0002\TR1_W0001_P0031\TR1_2_W0001_P0031_T0001_R1_P3_K1_Ch2-Ch1.zen
3420	9.440499e-03	5.054783e-03	8.301800e-03	20150716_gfpSORORINcd3_Prometa\MitoSys2\LSM\gfpSORORINc_Noc\DE_W0012_P0001\DE_2_W0012_P0001_T0002\TR1_W0001_P0031\TR1_2_W0001_P0031_T0001_R1_P3_K1_Ch2-Ch1.zen
3740	8.729035e-03	4.763533e-03	7.857600e-03	20150716_gfpSORORINcd3_Prometa\MitoSys2\LSM\gfpSORORINc_Noc\DE_W0012_P0001\DE_2_W0012_P0001_T0002\TR1_W0001_P0031\TR1_2_W0001_P0031_T0001_R1_P3_K1_Ch2-Ch1.zen
4060	7.547993e-03	3.774291e-03	7.471200e-03	20150716_gfpSORORINcd3_Prometa\MitoSys2\LSM\gfpSORORINc_Noc\DE_W0012_P0001\DE_2_W0012_P0001_T0002\TR1_W0001_P0031\TR1_2_W0001_P0031_T0001_R1_P3_K1_Ch2-Ch1.zen
4380	5.606732e-03	4.922451e-03	7.130200e-03	20150716_gfpSORORINcd3_Prometa\MitoSys2\LSM\gfpSORORINc_Noc\DE_W0012_P0001\DE_2_W0012_P0001_T0002\TR1_W0001_P0031\TR1_2_W0001_P0031_T0001_R1_P3_K1_Ch2-Ch1.zen
4700	6.612742e-03	4.262513e-03	6.825600e-03	20150716_gfpSORORINcd3_Prometa\MitoSys2\LSM\gfpSORORINc_Noc\DE_W0012_P0001\DE_2_W0012_P0001_T0002\TR1_W0001_P0031\TR1_2_W0001_P0031_T0001_R1_P3_K1_Ch2-Ch1.zen
5020	6.731811e-03	3.511773e-03	6.550500e-03	20150716_gfpSORORINcd3_Prometa\MitoSys2\LSM\gfpSORORINc_Noc\DE_W0012_P0001\DE_2_W0012_P0001_T0002\TR1_W0001_P0031\TR1_2_W0001_P0031_T0001_R1_P3_K1_Ch2-Ch1.zen
5340	5.823144e-03	5.775580e-03	6.299700e-03	20150716_gfpSORORINcd3_Prometa\MitoSys2\LSM\gfpSORORINc_Noc\DE_W0012_P0001\DE_2_W0012_P0001_T0002\TR1_W0001_P0031\TR1_2_W0001_P0031_T0001_R1_P3_K1_Ch2-Ch1.zen
5660	6.790193e-03	4.815021e-03	6.069200e-03	20150716_gfpSORORINcd3_Prometa\MitoSys2\LSM\gfpSORORINc_Noc\DE_W0012_P0001\DE_2_W0012_P0001_T0002\TR1_W0001_P0031\TR1_2_W0001_P0031_T0001_R1_P3_K1_Ch2-Ch1.zen
5980	6.267638e-03	5.640597e-03	5.855900e-03	20150716_gfpSORORINcd3_Prometa\MitoSys2\LSM\gfpSORORINc_Noc\DE_W0012_P0001\DE_2_W0012_P0001_T0002\TR1_W0001_P0031\TR1_2_W0001_P0031_T0001_R1_P3_K1_Ch2-Ch1.zen
6300	5.101446e-03	4.096258e-03	5.657300e-03	20150716_gfpSORORINcd3_Prometa\MitoSys2\LSM\gfpSORORINc_Noc\DE_W0012_P0001\DE_2_W0012_P0001_T0002\TR1_W0001_P0031\TR1_2_W0001_P0031_T0001_R1_P3_K1_Ch2-Ch1.zen
6940	5.498801e-03	4.884134e-03	5.296400e-03	20150716_gfpSORORINcd3_Prometa\MitoSys2\LSM\gfpSORORINc_Noc\DE_W0012_P0001\DE_2_W0012_P0001_T0002\TR1_W0001_P0031\TR1_2_W0001_P0031_T0001_R1_P3_K1_Ch2-Ch1.zen
7580	4.136458e-03	4.317095e-03	4.974800e-03	20150716_gfpSORORINcd3_Prometa\MitoSys2\LSM\gfpSORORINc_Noc\DE_W0012_P0001\DE_2_W0012_P0001_T0002\TR1_W0001_P0031\TR1_2_W0001_P0031_T0001_R1_P3_K1_Ch2-Ch1.zen
8220	3.863995e-03	3.558948e-03	4.684500e-03	20150716_gfpSORORINcd3_Prometa\MitoSys2\LSM\gfpSORORINc_Noc\DE_W0012_P0001\DE_2_W0012_P0001_T0002\TR1_W0001_P0031\TR1_2_W0001_P0031_T0001_R1_P3_K1_Ch2-Ch1.zen
8860	4.255461e-03	3.380403e-03	4.420000e-03	20150716_gfpSORORINcd3_Prometa\MitoSys2\LSM\gfpSORORINc_Noc\DE_W0012_P0001\DE_2_W0012_P0001_T0002\TR1_W0001_P0031\TR1_2_W0001_P0031_T0001_R1_P3_K1_Ch2-Ch1.zen
9500	3.154500e-03	3.709374e-03	4.177200e-03	20150716_gfpSORORINcd3_Prometa\MitoSys2\LSM\gfpSORORINc_Noc\DE_W0012_P0001\DE_2_W0012_P0001_T0002\TR1_W0001_P0031\TR1_2_W0001_P0031_T0001_R1_P3_K1_Ch2-Ch1.zen
10140	3.380293e-03	3.109391e-03	3.953200e-03	20150716_gfpSORORINcd3_Prometa\MitoSys2\LSM\gfpSORORINc_Noc\DE_W0012_P0001\DE_2_W0012_P0001_T0002\TR1_W0001_P0031\TR1_2_W0001_P0031_T0001_R1_P3_K1_Ch2-Ch1.zen
10780	3.951675e-03	3.257526e-03	3.745700e-03	20150716_gfpSORORINcd3_Prometa\MitoSys2\LSM\gfpSORORINc_Noc\DE_W0012_P0001\DE_2_W0012_P0001_T0002\TR1_W0001_P0031\TR1_2_W0001_P0031_T0001_R1_P3_K1_Ch2-Ch1.zen
11420	3.790574e-03	4.611275e-03	3.552900e-03	20150716_gfpSORORINcd3_Prometa\MitoSys2\LSM\gfpSORORINc_Noc\DE_W0012_P0001\DE_2_W0012_P0001_T0002\TR1_W0001_P0031\TR1_2_W0001_P0031_T0001_R1_P3_K1_Ch2-Ch1.zen
12060	4.239706e-03	4.164314e-03	3.373300e-03	20150716_gfpSORORINcd3_Prometa\MitoSys2\LSM\gfpSORORINc_Noc\DE_W0012_P0001\DE_2_W0012_P0001_T0002\TR1_W0001_P0031\TR1_2_W0001_P0031_T0001_R1_P3_K1_Ch2-Ch1.zen
12700	3.782529e-03	3.314012e-03	3.205700e-03	20150716_gfpSORORINcd3_Prometa\MitoSys2\LSM\gfpSORORINc_Noc\DE_W0012_P0001\DE_2_W0012_P0001_T0002\TR1_W0001_P0031\TR1_2_W0001_P0031_T0001_R1_P3_K1_Ch2-Ch1.zen
13980	3.112602e-03	3.630489e-03	2.902400e-03	20150716_gfpSORORINcd3_Prometa\MitoSys2\LSM\gfpSORORINc_Noc\DE_W0012_P0001\DE_2_W0012_P0001_T0002\TR1_W0001_P0031\TR1_2_W0001_P0031_T0001_R1_P3_K1_Ch2-Ch1.zen
15260	2.551068e-03	2.849128e-03	2.636200e-03	20150716_gfpSORORINcd3_Prometa\MitoSys2\LSM\gfpSORORINc_Noc\DE_W0012_P0001\DE_2_W0012_P0001_T0002\TR1_W0001_P0031\TR1_2_W0001_P0031_T0001_R1_P3_K1_Ch2-Ch1.zen
16540	1.408049e-03	2.714609e-03	2.401600e-03	20150716_gfpSORORINcd3_Prometa\MitoSys2\LSM\gfpSORORINc_Noc\DE_W0012_P0001\DE_2_W0012_P0001_T0002\TR1_W0001_P0031\TR1_2_W0001_P0031_T0001_R1_P3_K1_Ch2-Ch1.zen
17820	2.751331e-03	3.420913e-03	2.194100e-03	20150716_gfpSORORINcd3_Prometa\MitoSys2\LSM\gfpSORORINc_Noc\DE_W0012_P0001\DE_2_W0012_P0001_T0002\TR1_W0001_P0031\TR1_2_W0001_P0031_T0001_R1_P3_K1_Ch2-Ch1.zen
19100	2.388339e-03	2.782684e-03	2.010200e-03	20150716_gfpSORORINcd3_Prometa\MitoSys2\LSM\gfpSORORINc_Noc\DE_W0012_P0001\DE_2_W0012_P0001_T0002\TR1_W0001_P0031\TR1_2_W0001_P0031_T0001_R1_P3_K1_Ch2-Ch1.zen
20380	1.865942e-03	2.795394e-03	1.846500e-03	20150716_gfpSORORINcd3_Prometa\MitoSys2\LSM\gfpSORORINc_Noc\DE_W0012_P0001\DE_2_W0012_P0001_T0002\TR1_W0001_P0031\TR1_2_W0001_P0031_T0001_R1_P3_K1_Ch2-Ch1.zen
21660	1.248668e-03	2.729151e-03	1.700500e-03	20150716_gfpSORORINcd3_Prometa\MitoSys2\LSM\gfpSORORINc_Noc\DE_W0012_P0001\DE_2_W0012_P0001_T0002\TR1_W0001_P0031\TR1_2_W0001_P0031_T0001_R1_P3_K1_Ch2-Ch1.zen
22940	1.572588e-03	3.219393e-03	1.569900e-03	20150716_gfpSORORINcd3_Prometa\MitoSys2\LSM\gfpSORORINc_Noc\DE_W0012_P0001\DE_2_W0012_P0001_T0002\TR1_W0001_P0031\TR1_2_W0001_P0031_T0001_R1_P3_K1_Ch2-Ch1.zen
24220	2.606269e-03	2.987484e-03	1.452700e-03	20150716_gfpSORORINcd3_Prometa\MitoSys2\LSM\gfpSORORINc_Noc\DE_W0012_P0001\DE_2_W0012_P0001_T0002\TR1_W0001_P0031\TR1_2_W0001_P0031_T0001_R1_P3_K1_Ch2-Ch1.zen
25500	1.435611e-03	2.371204e-03	1.347200e-03	20150716_gfpSORORINcd3_Prometa\MitoSys2\LSM\gfpSORORINc_Noc\DE_W0012_P0001\DE_2_W0012_P0001_T0002\TR1_W0001_P0031\TR1_2_W0001_P0031_T0001_R1_P3_K1_Ch2-Ch1.zen
28060	1.487008e-03	2.340674e-03	1.166100e-03	20150716_gfpSORORINcd3_Prometa\MitoSys2\LSM\gfpSORORINc_Noc\DE_W0012_P0001\DE_2_W0012_P0001_T0002\TR1_W0001_P0031\TR1_2_W0001_P0031_T0001_R1_P3_K1_Ch2-Ch1.zen
30620	9.181098e-04	3.295126e-03	1.017200e-03	20150716_gfpSORORINcd3_Prometa\MitoSys2\LSM\gfpSORORINc_Noc\DE_W0012_P0001\DE_2_W0012_P0001_T0002\TR1_W0001_P0031\TR1_2_W0001_P0031_T0001_R1_P3_K1_Ch2-Ch1.zen
33180	1.025053e-03	2.847663e-03	8.935500e-04	20150716_gfpSORORINcd3_Prometa\MitoSys2\LSM\gfpSORORINc_Noc\DE_W0012_P0001\DE_2_W0012_P0001_T0002\TR1_W0001_P0031\TR1_2_W0001_P0031_T0001_R1_P3_K1_Ch2-Ch1.zen
35740	1.301407e-03	2.289957e-03	7.900000e-04	20150716_gfpSORORINcd3_Prometa\MitoSys2\LSM\gfpSORORINc_Noc\DE_W0012_P0001\DE_2_W0012_P0001_T0002\TR1_W0001_P0031\TR1_2_W0001_P0031_T0001_R1_P3_K1_Ch2-Ch1.zen
38300	9.930155e-04	2.721081e-03	7.025300e-04	20150716_gfpSORORINcd3_Prometa\MitoSys2\LSM\gfpSORORINc_Noc\DE_W0012_P0001\DE_2_W0012_P0001_T0002\TR1_W0001_P0031\TR1_2_W0001_P0031_T0001_R1_P3_K1_Ch2-Ch1.zen
40860	9.781237e-04	2.544856e-03	6.280700e-04	20150716_gfpSORORINcd3_Prometa\MitoSys2\LSM\gfpSORORINc_Noc\DE_W0012_P0001\DE_2_W0012_P0001_T0002\TR1_W0001_P0031\TR1_2_W0001_P0031_T0001_R1_P3_K1_Ch2-Ch1.zen
43420	2.217955e-04	3.082152e-03	5.642300e-04	20150716_gfpSORORINcd3_Prometa\MitoSys2\LSM\gfpSORORINc_Noc\DE_W0012_P0001\DE_2_W0012_P0001_T0002\TR1_W0001_P0031\TR1_2_W0001_P0031_T0001_R1_P3_K1_Ch2-Ch1.zen
45980	8.442486e-04	2.274170e-03	5.091300e-04	20150716_gfpSORORINcd3_Prometa\MitoSys2\LSM\gfpSORORINc_Noc\DE_W0012_P0001\DE_2_W0012_P0001_T0002\TR1_W0001_P0031\TR1_2_W0001_P0031_T0001_R1_P3_K1_Ch2-Ch1.zen
48540	3.656439e-04	2.001372e-03	4.612800e-04	20150716_gfpSORORINcd3_Prometa\MitoSys2\LSM\gfpSORORINc_Noc\DE_W0012_P0001\DE_2_W0012_P0001_T0002\TR1_W0001_P0031\TR1_2_W0001_P0031_T0001_R1_P3_K1_Ch2-Ch1.zen
51100	2.966122e-04	1.605108e-03	4.195000e-04	20150716_gfpSORORINcd3_Prometa\MitoSys2\LSM\gfpSORORINc_Noc\DE_W0012_P0001\DE_2_W0012_P0001_T0002\TR1_W0001_P0031\TR1_2_W0001_P0031_T0001_R1_P3_K1_Ch2-Ch1.zen
56220	2.900727e-04	1.911090e-03	3.504800e-04	20150716_gfpSORORINcd3_Prometa\MitoSys2\LSM\gfpSORORINc_Noc\DE_W0012_P0001\DE_2_W0012_P0001_T0002\TR1_W0001_P0031\TR1_2_W0001_P0031_T0001_R1_P3_K1_Ch2-Ch1.zen
61340	3.474465e-04	2.288632e-03	2.963300e-04	20150716_gfpSORORINcd3_Prometa\MitoSys2\LSM\gfpSORORINc_Noc\DE_W0012_P0001\DE_2_W0012_P0001_T0002\TR1_W0001_P0031\TR1_2_W0001_P0031_T0001_R1_P3_K1_Ch2-Ch1.zen
66460	5.250521e-05	2.587937e-03	2.531600e-04	20150716_gfpSORORINcd3_Prometa\MitoSys2\LSM\gfpSORORINc_Noc\DE_W0012_P0001\DE_2_W0012_P0001_T0002\TR1_W0001_P0031\TR1_2_W0001_P0031_T0001_R1_P3_K1_Ch2-Ch1.zen
71580	-1.478499e-04	1.762711e-03	2.182600e-04	20150716_gfpSORORINcd3_Prometa\MitoSys2\LSM\gfpSORORINc_Noc\DE_W0012_P0001\DE_2_W0012_P0001_T0002\TR1_W0001_P0031\TR1_2_W0001_P0031_T0001_R1_P3_K1_Ch2-Ch1.zen
76700	-4.006117e-04	1.812742e-03	1.897000e-04	20150716_gfpSORORINcd3_Prometa\MitoSys2\LSM\gfpSORORINc_Noc\DE_W0012_P0001\DE_2_W0012_P0001_T0002\TR1_W0001_P0031\TR1_2_W0001_P0031_T0001_R1_P3_K1_Ch2-Ch1.zen
81820	-1.078667e-03	1.793477e-03	1.660700e-04	20150716_gfpSORORINcd3_Prometa\MitoSys2\LSM\gfpSORORINc_Noc\DE_W0012_P0001\DE_2_W0012_P0001_T0002\TR1_W0001_P0031\TR1_2_W0001_P0031_T0001_R1_P3_K1_Ch2-Ch1.zen
86940	-1.149228e-03	1.967304e-03	1.463300e-04	20150716_gfpSORORINcd3_Prometa\MitoSys2\LSM\gfpSORORINc_Noc\DE_W0012_P0001\DE_2_W0012_P0001_T0002\TR1_W0001_P0031\TR1_2_W0001_P0031_T0001_R1_P3_K1_Ch2-Ch1.zen
92060	-7.268979e-04	1.886230e-03	1.297000e-04	20150716_gfpSORORINcd3_Prometa\MitoSys2\LSM\gfpSORORINc_Noc\DE_W0012_P0001\DE_2_W0012_P0001_T0002\TR1_W0001_P0031\TR1_2_W0001_P0031_T0001_R1_P3_K1_Ch2-Ch1.zen
97180	-6.720338e-04	1.891904e-03	1.155800e-04	20150716_gfpSORORINcd3_Prometa\MitoSys2\LSM\gfpSORORINc_Noc\DE_W0012_P0001\DE_2_W0012_P0001_T0002\TR1_W0001_P0031\TR1_2_W0001_P0031_T0001_R1_P3_K1_Ch2-Ch1.zen
102300	-3.635989e-04	1.768147e-03	1.035000e-04	20150716_gfpSORORINcd3_Prometa\MitoSys2\LSM\gfpSORORINc_Noc\DE_W0012_P0001\DE_2_W0012_P0001_T0002\TR1_W0001_P0031\TR1_2_W0001_P0031_T0001_R1_P3_K1_Ch2-Ch1.zen
112540	-9.583891e-05	1.874039e-03	8.409500e-05	20150716_gfpSORORINcd3_Prometa\MitoSys2\LSM\gfpSORORINc_Noc\DE_W0012_P0001\DE_2_W0012_P0001_T0002\TR1_W0001_P0031\TR1_2_W0001_P0031_T0001_R1_P3_K1_Ch2-Ch1.zen
122780	-4.100909e-04	1.976247e-03	6.939300e-05	20150716_gfpSORORINcd3_Prometa\MitoSys2\LSM\gfpSORORINc_Noc\DE_W0012_P0001\DE_2_W0012_P0001_T0002\TR1_W0001_P0031\TR1_2_W0001_P0031_T0001_R1_P3_K1_Ch2-Ch1.zen
133020	-3.658277e-04	2.362798e-03	5.803200e-05	20150716_gfpSORORINcd3_Prometa\MitoSys2\LSM\gfpSORORINc_Noc\DE_W0012_P0001\DE_2_W0012_P0001_T0002\TR1_W0001_P0031\TR1_2_W0001_P0031_T0001_R1_P3_K1_Ch2-Ch1.zen
143260	-1.488007e-05	2.919225e-03	4.910200e-05	20150716_gfpSORORINcd3_Prometa\MitoSys2\LSM\gfpSORORINc_Noc\DE_W0012_P0001\DE_2_W0012_P0001_T0002\TR1_W0001_P0031\TR1_2_W0001_P0031_T0001_R1_P3_K1_Ch2-Ch1.zen
153500	3.677742e-05	1.939493e-03	4.197800e-05	20150716_gfpSORORINcd3_Prometa\MitoSys2\LSM\gfpSORORINc_Noc\DE_W0012_P0001\DE_2_W0012_P0001_T0002\TR1_W0001_P0031\TR1_2_W0001_P0031_T0001_R1_P3_K1_Ch2-Ch1.zen
163740	-1.432485e-04	1.670429e-03	3.621900e-05	20150716_gfpSORORINcd3_Prometa\MitoSys2\LSM\gfpSORORINc_Noc\DE_W0012_P0001\DE_2_W0012_P0001_T0002\TR1_W0001_P0031\TR1_2_W0001_P0031_T0001_R1_P3_K1_Ch2-Ch1.zen
173980	-4.321515e-04	1.581620e-03	3.150800e-05	20150716_gfpSORORINcd3_Prometa\MitoSys2\LSM\gfpSORORINc_Noc\DE_W0012_P0001\DE_2_W0012_P0001_T0002\TR1_W0001_P0031\TR1_2_W0001_P0031_T0001_R1_P3_K1_Ch2-Ch1.zen
184220	-5.672133e-04	2.390761e-03	2.761400e-05	20150716_gfpSORORINcd3_Prometa\MitoSys2\LSM\gfpSORORINc_Noc\DE_W0012_P0001\DE_2_W0012_P0001_T0002\TR1_W0001_P0031\TR1_2_W0001_P0031_T0001_R1_P3_K1_Ch2-Ch1.zen
194460	-3.955856e-04	2.212939e-03	2.436300e-05	20150716_gfpSORORINcd3_Prometa\MitoSys2\LSM\gfpSORORINc_Noc\DE_W0012_P0001\DE_2_W0012_P0001_T0002\TR1_W0001_P0031\TR1_2_W0001_P0031_T0001_R1_P3_K1_Ch2-Ch1.zen
204700	-1.703200e-04	1.909662e-03	2.162700e-05	20150716_gfpSORORINcd3_Prometa\MitoSys2\LSM\gfpSORORINc_Noc\DE_W0012_P0001\DE_2_W0012_P0001_T0002\TR1_W0001_P0031\TR1_2_W0001_P0031_T0001_R1_P3_K1_Ch2-Ch1.zen
225180	2.436453e-04	1.460132e-03	1.732100e-05	20150716_gfpSORORINcd3_Prometa\MitoSys2\LSM\gfpSORORINc_Noc\DE_W0012_P0001\DE_2_W0012_P0001_T0002\TR1_W0001_P0031\TR1_2_W0001_P0031_T0001_R1_P3_K1_Ch2-Ch1.zen
245660	1.428454e-04	1.472953e-03	1.413600e-05	20150716_gfpSORORINcd3_Prometa\MitoSys2\LSM\gfpSORORINc_Noc\DE_W0012_P0001\DE_2_W0012_P0001_T0002\TR1_W0001_P0031\TR1_2_W0001_P0031_T0001_R1_P3_K1_Ch2-Ch1.zen
266140	-2.374251e-04	1.826168e-03	1.172300e-05	20150716_gfpSORORINcd3_Prometa\MitoSys2\LSM\gfpSORORINc_Noc\DE_W0012_P0001\DE_2_W0012_P0001_T0002\TR1_W0001_P0031\TR1_2_W0001_P0031_T0001_R1_P3_K1_Ch2-Ch1.zen
286620	-7.025621e-05	1.396359e-03	9.857700e-06	20150716_gfpSORORINcd3_Prometa\MitoSys2\LSM\gfpSORORINc_Noc\DE_W0012_P0001\DE_2_W0012_P0001_T0002\TR1_W0001_P0031\TR1_2_W0001_P0031_T0001_R1_P3_K1_Ch2-Ch1.zen
307100	-5.250059e-04	1.828177e-03	8.389300e-06	20150716_gfpSORORINcd3_Prometa\MitoSys2\LSM\gfpSORORINc_Noc\DE_W0012_P0001\DE_2_W0012_P0001_T0002\TR1_W0001_P0031\TR1_2_W0001_P0031_T0001_R1_P3_K1_Ch2-Ch1.zen
327580	-7.861901e-04	1.306228e-03	7.215500e-06	20150716_gfpSORORINcd3_Prometa\MitoSys2\LSM\gfpSORORINc_Noc\DE_W0012_P0001\DE_2_W0012_P0001_T0002\TR1_W0001_P0031\TR1_2_W0001_P0031_T0001_R1_P3_K1_Ch2-Ch1.zen
348060	-4.940199e-04	1.480052e-03	6.264200e-06	20150716_gfpSORORINcd3_Prometa\MitoSys2\LSM\gfpSORORINc_Noc\DE_W0012_P0001\DE_2_W0012_P0001_T0002\TR1_W0001_P0031\TR1_2_W0001_P0031_T0001_R1_P3_K1_Ch2-Ch1.zen
368540	-1.001777e-04	1.697208e-03	5.483700e-06	20150716_gfpSORORINcd3_Prometa\MitoSys2\LSM\gfpSORORINc_Noc\DE_W0012_P0001\DE_2_W0012_P0001_T0002\TR1_W0001_P0031\TR1_2_W0001_P0031_T0001_R1_P3_K1_Ch2-Ch1.zen
389020	-1.793287e-04	1.191597e-03	4.836300e-06	20150716_gfpSORORINcd3_Prometa\MitoSys2\LSM\gfpSORORINc_Noc\DE_W0012_P0001\DE_2_W0012_P0001_T0002\TR1_W0001_P0031\TR1_2_W0001_P0031_T0001_R1_P3_K1_Ch2-Ch1.zen
409500	-6.577682e-05	1.028433e-03	4.294000e-06	20150716_gfpSORORINcd3_Prometa\MitoSys2\LSM\gfpSORORINc_Noc\DE_W0012_P0001\DE_2_W0012_P0001_T0002\TR1_W0001_P0031\TR1_2_W0001_P0031_T0001_R1_P3_K1_Ch2-Ch1.zen
450460	-3.388069e-06	9.314579e-04	3.445200e-06	20150716_gfpSORORINcd3_Prometa\MitoSys2\LSM\gfpSORORINc_Noc\DE_W0012_P0001\DE_2_W0012_P0001_T0002\TR1_W0001_P0031\TR1_2_W0001_P0031_T0001_R1_P3_K1_Ch2-Ch1.zen
491420	2.247822e-04	1.394268e-03	2.820400e-06	20150716_gfpSORORINcd3_Prometa\MitoSys2\LSM\gfpSORORINc_Noc\DE_W0012_P0001\DE_2_W0012_P0001_T0002\TR1_W0001_P0031\TR1_2_W0001_P0031_T0001_R1_P3_K1_Ch2-Ch1.zen
532380	1.587723e-04	9.763557e-04	2.348300e-06	20150716_gfpSORORINcd3_Prometa\MitoSys2\LSM\gfpSORORINc_Noc\DE_W0012_P0001\DE_2_W0012_P0001_T0002\TR1_W0001_P0031\TR1_2_W0001_P0031_T0001_R1_P3_K1_Ch2-Ch1.zen
573340	-6.491104e-04	1.365632e-03	1.983600e-06	20150716_gfpSORORINcd3_Prometa\MitoSys2\LSM\gfpSORORINc_Noc\DE_W0012_P0001\DE_2_W0012_P0001_T0002\TR1_W0001_P0031\TR1_2_W0001_P0031_T0001_R1_P3_K1_Ch2-Ch1.zen
614300	-4.157180e-04	1.389462e-03	1.696400e-06	20150716_gfpSORORINcd3_Prometa\MitoSys2\LSM\gfpSORORINc_Noc\DE_W0012_P0001\DE_2_W0012_P0001_T0002\TR1_W0001_P0031\TR1_2_W0001_P0031_T0001_R1_P3_K1_Ch2-Ch1.zen
655260	-2.386361e-04	1.424743e-03	1.466600e-06	20150716_gfpSORORINcd3_Prometa\MitoSys2\LSM\gfpSORORINc_Noc\DE_W0012_P0001\DE_2_W0012_P0001_T0002\TR1_W0001_P0031\TR1_2_W0001_P0031_T0001_R1_P3_K1_Ch2-Ch1.zen
696220	-2.270412e-04	1.021225e-03	1.279900e-06	20150716_gfpSORORINcd3_Prometa\MitoSys2\LSM\gfpSORORINc_Noc\DE_W0012_P0001\DE_2_W0012_P0001_T0002\TR1_W0001_P0031\TR1_2_W0001_P0031_T0001_R1_P3_K1_Ch2-Ch1.zen
737180	3.060600e-04	1.297617e-03	1.126400e-06	20150716_gfpSORORINcd3_Prometa\MitoSys2\LSM\gfpSORORINc_Noc\DE_W0012_P0001\DE_2_W0012_P0001_T0002\TR1_W0001_P0031\TR1_2_W0001_P0031_T0001_R1_P3_K1_Ch2-Ch1.zen
778140	1.937176e-04	1.710173e-03	9.986900e-07	20150716_gfpSORORINcd3_Prometa\MitoSys2\LSM\gfpSORORINc_Noc\DE_W0012_P0001\DE_2_W0012_P0001_T0002\TR1_W0001_P0031\TR1_2_W0001_P0031_T0001_R1_P3_K1_Ch2-Ch1.zen
819100	1.185883e-04	1.455302e-03	8.913600e-07	20150716_gfpSORORINcd3_Prometa\MitoSys2\LSM\gfpSORORINc_Noc\DE_W0012_P0001\DE_2_W0012_P0001_T0002\TR1_W0001_P0031\TR1_2_W0001_P0031_T0001_R1_P3_K1_Ch2-Ch1.zen
901020	-7.935525e-04	1.208718e-03	7.225200e-07	20150716_gfpSORORINcd3_Prometa\MitoSys2\LSM\gfpSORORINc_Noc\DE_W0012_P0001\DE_2_W0012_P0001_T0002\TR1_W0001_P0031\TR1_2_W0001_P0031_T0001_R1_P3_K1_Ch2-Ch1.zen
982940	-6.974199e-05	1.497275e-03	5.973300e-07	20150716_gfpSORORINcd3_Prometa\MitoSys2\LSM\gfpSORORINc_Noc\DE_W0012_P0001\DE_2_W0012_P0001_T0002\TR1_W0001_P0031\TR1_2_W0001_P0031_T0001_R1_P3_K1_Ch2-Ch1.zen
1064860	-2.800786e-04	9.891947e-04	5.020200e-07	20150716_gfpSORORINcd3_Prometa\MitoSys2\LSM\gfpSORORINc_Noc\DE_W0012_P0001\DE_2_W0012_P0001_T0002\TR1_W0001_P0031\TR1_2_W0001_P0031_T0001_R1_P3_K1_Ch2-Ch1.zen
1146780	-1.215361e-04	7.483956e-04	4.278400e-07	20150716_gfpSORORINcd3_Prometa\MitoSys2\LSM\gfpSORORINc_Noc\DE_W0012_P0001\DE_2_W0012_P0001_T0002\TR1_W0001_P0031\TR1_2_W0001_P0031_T0001_R1_P3_K1_Ch2-Ch1.zen
1228700	-3.951806e-06	1.438778e-03	3.689900e-07	20150716_gfpSORORINcd3_Prometa\MitoSys2\LSM\gfpSORORINc_Noc\DE_W0012_P0001\DE_2_W0012_P0001_T0002\TR1_W0001_P0031\TR1_2_W0001_P0031_T0001_R1_P3_K1_Ch2-Ch1.zen
1310620	-1.387374e-04	9.032064e-04	3.215500e-07	20150716_gfpSORORINcd3_Prometa\MitoSys2\LSM\gfpSORORINc_Noc\DE_W0012_P0001\DE_2_W0012_P0001_T0002\TR1_W0001_P0031\TR1_2_W0001_P0031_T0001_R1_P3_K1_Ch2-Ch1.zen
1392540	-4.167808e-04	1.166215e-03	2.827500e-07	20150716_gfpSORORINcd3_Prometa\MitoSys2\LSM\gfpSORORINc_Noc\DE_W0012_P0001\DE_2_W0012_P0001_T0002\TR1_W0001_P0031\TR1_2_W0001_P0031_T0001_R1_P3_K1_Ch2-Ch1.zen
1474460	1.338539e-04	9.992427e-04	2.506100e-07	20150716_gfpSORORINcd3_Prometa\MitoSys2\LSM\gfpSORORINc_Noc\DE_W0012_P0001\DE_2_W0012_P0001_T0002\TR1_W0001_P0031\TR1_2_W0001_P0031_T0001_R1_P3_K1_Ch2-Ch1.zen
1556380	1.385641e-04	1.105592e-03	2.237000e-07	20150716_gfpSORORINcd3_Prometa\MitoSys2\LSM\gfpSORORINc_Noc\DE_W0012_P0001\DE_2_W0012_P0001_T0002\TR1_W0001_P0031\TR1_2_W0001_P0031_T0001_R1_P3_K1_Ch2-Ch1.zen
10	7.186869e-02	2.458776e-02	6.404400e-02	20150716_gfpSORORINcd3_Prometa\MitoSys2\LSM\gfpSORORINc_Noc\DE_W0012_P0001\DE_2_W0012_P0001_T0003\TR1_W0001_P0051\TR1_2_W0001_P0051_T0001_R1_P1_K1_Ch2-Ch1.zen
20	5.339649e-02	2.320316e-02	6.208900e-02	20150716_gfpSORORINcd3_Prometa\MitoSys2\LSM\gfpSORORINc_Noc\DE_W0012_P0001\DE_2_W0012_P0001_T0003\TR1_W0001_P0051\TR1_2_W0001_P0051_T0001_R1_P1_K1_Ch2-Ch1.zen
30	6.713305e-02	2.939622e-02	6.028000e-02	20150716_gfpSORORINcd3_Prometa\MitoSys2\LSM\gfpSORORINc_Noc\DE_W0012_P0001\DE_2_W0012_P0001_T0003\TR1_W0001_P0051\TR1_2_W0001_P0051_T0001_R1_P1_K1_Ch2-Ch1.zen
40	4.846001e-02	2.566334e-02	5.860900e-02	20150716_gfpSORORINcd3_Prometa\MitoSys2\LSM\gfpSORORINc_Noc\DE_W0012_P0001\DE_2_W0012_P0001_T0003\TR1_W0001_P0051\TR1_2_W0001_P0051_T0001_R1_P1_K1_Ch2-Ch1.zen
50	5.596549e-02	2.309793e-02	5.706700e-02	20150716_gfpSORORINcd3_Prometa\MitoSys2\LSM\gfpSORORINc_Noc\DE_W0012_P0001\DE_2_W0012_P0001_T0003\TR1_W0001_P0051\TR1_2_W0001_P0051_T0001_R1_P1_K1_Ch2-Ch1.zen
60	6.334790e-02	2.326957e-02	5.564100e-02	20150716_gfpSORORINcd3_Prometa\MitoSys2\LSM\gfpSORORINc_Noc\DE_W0012_P0001\DE_2_W0012_P0001_T0003\TR1_W0001_P0051\TR1_2_W0001_P0051_T0001_R1_P1_K1_Ch2-Ch1.zen
70	5.122332e-02	3.335416e-02	5.432200e-02	20150716_gfpSORORINcd3_Prometa\MitoSys2\LSM\gfpSORORINc_Noc\DE_W0012_P0001\DE_2_W0012_P0001_T0003\TR1_W0001_P0051\TR1_2_W0001_P0051_T0001_R1_P1_K1_Ch2-Ch1.zen
80	4.684358e-02	3.213709e-02	5.310000e-02	20150716_gfpSORORINcd3_Prometa\MitoSys2\LSM\gfpSORORINc_Noc\DE_W0012_P0001\DE_2_W0012_P0001_T0003\TR1_W0001_P0051\TR1_2_W0001_P0051_T0001_R1_P1_K1_Ch2-Ch1.zen
90	5.677788e-02	2.492178e-02	5.196600e-02	20150716_gfpSORORINcd3_Prometa\MitoSys2\LSM\gfpSORORINc_Noc\DE_W0012_P0001\DE_2_W0012_P0001_T0003\TR1_W0001_P0051\TR1_2_W0001_P0051_T0001_R1_P1_K1_Ch2-Ch1.zen
100	4.931271e-02	1.958614e-02	5.091200e-02	20150716_gfpSORORINcd3_Prometa\MitoSys2\LSM\gfpSORORINc_Noc\DE_W0012_P0001\DE_2_W0012_P0001_T0003\TR1_W0001_P0051\TR1_2_W0001_P0051_T0001_R1_P1_K1_Ch2-Ch1.zen
120	5.149938e-02	1.795940e-02	4.901400e-02	20150716_gfpSORORINcd3_Prometa\MitoSys2\LSM\gfpSORORINc_Noc\DE_W0012_P0001\DE_2_W0012_P0001_T0003\TR1_W0001_P0051\TR1_2_W0001_P0051_T0001_R1_P1_K1_Ch2-Ch1.zen
140	4.606355e-02	1.947887e-02	4.735300e-02	20150716_gfpSORORINcd3_Prometa\MitoSys2\LSM\gfpSORORINc_Noc\DE_W0012_P0001\DE_2_W0012_P0001_T0003\TR1_W0001_P0051\TR1_2_W0001_P0051_T0001_R1_P1_K1_Ch2-Ch1.zen
160	5.107151e-02	1.172421e-02	4.588900e-02	20150716_gfpSORORINcd3_Prometa\MitoSys2\LSM\gfpSORORINc_Noc\DE_W0012_P0001\DE_2_W0012_P0001_T0003\TR1_W0001_P0051\TR1_2_W0001_P0051_T0001_R1_P1_K1_Ch2-Ch1.zen
180	4.837613e-02	2.105337e-02	4.458500e-02	20150716_gfpSORORINcd3_Prometa\MitoSys2\LSM\gfpSORORINc_Noc\DE_W0012_P0001\DE_2_W0012_P0001_T0003\TR1_W0001_P0051\TR1_2_W0001_P0051_T0001_R1_P1_K1_Ch2-Ch1.zen
200	3.847716e-02	1.756474e-02	4.341500e-02	20150716_gfpSORORINcd3_Prometa\MitoSys2\LSM\gfpSORORINc_Noc\DE_W0012_P0001\DE_2_W0012_P0001_T0003\TR1_W0001_P0051\TR1_2_W0001_P0051_T0001_R1_P1_K1_Ch2-Ch1.zen
220	4.587845e-02	1.421958e-02	4.235500e-02	20150716_gfpSORORINcd3_Prometa\MitoSys2\LSM\gfpSORORINc_Noc\DE_W0012_P0001\DE_2_W0012_P0001_T0003\TR1_W0001_P0051\TR1_2_W0001_P0051_T0001_R1_P1_K1_Ch2-Ch1.zen
240	3.867386e-02	2.072107e-02	4.138700e-02	20150716_gfpSORORINcd3_Prometa\MitoSys2\LSM\gfpSORORINc_Noc\DE_W0012_P0001\DE_2_W0012_P0001_T0003\TR1_W0001_P0051\TR1_2_W0001_P0051_T0001_R1_P1_K1_Ch2-Ch1.zen
260	3.899445e-02	1.341972e-02	4.049700e-02	20150716_gfpSORORINcd3_Prometa\MitoSys2\LSM\gfpSORORINc_Noc\DE_W0012_P0001\DE_2_W0012_P0001_T0003\TR1_W0001_P0051\TR1_2_W0001_P0051_T0001_R1_P1_K1_Ch2-Ch1.zen
280	4.002355e-02	1.898705e-02	3.967200e-02	20150716_gfpSORORINcd3_Prometa\MitoSys2\LSM\gfpSORORINc_Noc\DE_W0012_P0001\DE_2_W0012_P0001_T0003\TR1_W0001_P0051\TR1_2_W0001_P0051_T0001_R1_P1_K1_Ch2-Ch1.zen
300	3.751690e-02	1.443178e-02	3.890200e-02	20150716_gfpSORORINcd3_Prometa\MitoSys2\LSM\gfpSORORINc_Noc\DE_W0012_P0001\DE_2_W0012_P0001_T0003\TR1_W0001_P0051\TR1_2_W0001_P0051_T0001_R1_P1_K1_Ch2-Ch1.zen
340	3.762301e-02	1.223579e-02	3.749700e-02	20150716_gfpSORORINcd3_Prometa\MitoSys2\LSM\gfpSORORINc_Noc\DE_W0012_P0001\DE_2_W0012_P0001_T0003\TR1_W0001_P0051\TR1_2_W0001_P0051_T0001_R1_P1_K1_Ch2-Ch1.zen
380	3.519042e-02	1.375869e-02	3.623400e-02	20150716_gfpSORORINcd3_Prometa\MitoSys2\LSM\gfpSORORINc_Noc\DE_W0012_P0001\DE_2_W0012_P0001_T0003\TR1_W0001_P0051\TR1_2_W0001_P0051_T0001_R1_P1_K1_Ch2-Ch1.zen
420	3.258879e-02	1.514584e-02	3.508100e-02	20150716_gfpSORORINcd3_Prometa\MitoSys2\LSM\gfpSORORINc_Noc\DE_W0012_P0001\DE_2_W0012_P0001_T0003\TR1_W0001_P0051\TR1_2_W0001_P0051_T0001_R1_P1_K1_Ch2-Ch1.zen
460	3.668925e-02	1.898408e-02	3.401500e-02	20150716_gfpSORORINcd3_Prometa\MitoSys2\LSM\gfpSORORINc_Noc\DE_W0012_P0001\DE_2_W0012_P0001_T0003\TR1_W0001_P0051\TR1_2_W0001_P0051_T0001_R1_P1_K1_Ch2-Ch1.zen
500	3.291029e-02	1.246742e-02	3.302200e-02	20150716_gfpSORORINcd3_Prometa\MitoSys2\LSM\gfpSORORINc_Noc\DE_W0012_P0001\DE_2_W0012_P0001_T0003\TR1_W0001_P0051\TR1_2_W0001_P0051_T0001_R1_P1_K1_Ch2-Ch1.zen
540	3.222096e-02	1.339461e-02	3.209000e-02	20150716_gfpSORORINcd3_Prometa\MitoSys2\LSM\gfpSORORINc_Noc\DE_W0012_P0001\DE_2_W0012_P0001_T0003\TR1_W0001_P0051\TR1_2_W0001_P0051_T0001_R1_P1_K1_Ch2-Ch1.zen
580	3.041398e-02	1.446209e-02	3.121200e-02	20150716_gfpSORORINcd3_Prometa\MitoSys2\LSM\gfpSORORINc_Noc\DE_W0012_P0001\DE_2_W0012_P0001_T0003\TR1_W0001_P0051\TR1_2_W0001_P0051_T0001_R1_P1_K1_Ch2-Ch1.zen
620	3.046702e-02	1.176865e-02	3.038100e-02	20150716_gfpSORORINcd3_Prometa\MitoSys2\LSM\gfpSORORINc_Noc\DE_W0012_P0001\DE_2_W0012_P0001_T0003\TR1_W0001_P0051\TR1_2_W0001_P0051_T0001_R1_P1_K1_Ch2-Ch1.zen
660	3.331712e-02	1.201184e-02	2.959200e-02	20150716_gfpSORORINcd3_Prometa\MitoSys2\LSM\gfpSORORINc_Noc\DE_W0012_P0001\DE_2_W0012_P0001_T0003\TR1_W0001_P0051\TR1_2_W0001_P0051_T0001_R1_P1_K1_Ch2-Ch1.zen
700	3.048752e-02	1.313827e-02	2.884200e-02	20150716_gfpSORORINcd3_Prometa\MitoSys2\LSM\gfpSORORINc_Noc\DE_W0012_P0001\DE_2_W0012_P0001_T0003\TR1_W0001_P0051\TR1_2_W0001_P0051_T0001_R1_P1_K1_Ch2-Ch1.zen
780	2.625171e-02	9.192008e-03	2.744600e-02	20150716_gfpSORORINcd3_Prometa\MitoSys2\LSM\gfpSORORINc_Noc\DE_W0012_P0001\DE_2_W0012_P0001_T0003\TR1_W0001_P0051\TR1_2_W0001_P0051_T0001_R1_P1_K1_Ch2-Ch1.zen
860	2.566890e-02	9.839782e-03	2.617400e-02	20150716_gfpSORORINcd3_Prometa\MitoSys2\LSM\gfpSORORINc_Noc\DE_W0012_P0001\DE_2_W0012_P0001_T0003\TR1_W0001_P0051\TR1_2_W0001_P0051_T0001_R1_P1_K1_Ch2-Ch1.zen
940	2.554825e-02	1.042992e-02	2.500900e-02	20150716_gfpSORORINcd3_Prometa\MitoSys2\LSM\gfpSORORINc_Noc\DE_W0012_P0001\DE_2_W0012_P0001_T0003\TR1_W0001_P0051\TR1_2_W0001_P0051_T0001_R1_P1_K1_Ch2-Ch1.zen
1020	2.488196e-02	1.236441e-02	2.393800e-02	20150716_gfpSORORINcd3_Prometa\MitoSys2\LSM\gfpSORORINc_Noc\DE_W0012_P0001\DE_2_W0012_P0001_T0003\TR1_W0001_P0051\TR1_2_W0001_P0051_T0001_R1_P1_K1_Ch2-Ch1.zen
1100	2.319737e-02	1.016267e-02	2.295200e-02	20150716_gfpSORORINcd3_Prometa\MitoSys2\LSM\gfpSORORINc_Noc\DE_W0012_P0001\DE_2_W0012_P0001_T0003\TR1_W0001_P0051\TR1_2_W0001_P0051_T0001_R1_P1_K1_Ch2-Ch1.zen
1180	2.127755e-02	9.480222e-03	2.204100e-02	20150716_gfpSORORINcd3_Prometa\MitoSys2\LSM\gfpSORORINc_Noc\DE_W0012_P0001\DE_2_W0012_P0001_T0003\TR1_W0001_P0051\TR1_2_W0001_P0051_T0001_R1_P1_K1_Ch2-Ch1.zen
1260	2.201757e-02	1.373918e-02	2.119600e-02	20150716_gfpSORORINcd3_Prometa\MitoSys2\LSM\gfpSORORINc_Noc\DE_W0012_P0001\DE_2_W0012_P0001_T0003\TR1_W0001_P0051\TR1_2_W0001_P0051_T0001_R1_P1_K1_Ch2-Ch1.zen
1340	2.011288e-02	8.991349e-03	2.041200e-02	20150716_gfpSORORINcd3_Prometa\MitoSys2\LSM\gfpSORORINc_Noc\DE_W0012_P0001\DE_2_W0012_P0001_T0003\TR1_W0001_P0051\TR1_2_W0001_P0051_T0001_R1_P1_K1_Ch2-Ch1.zen
1420	1.565644e-02	1.246285e-02	1.968300e-02	20150716_gfpSORORINcd3_Prometa\MitoSys2\LSM\gfpSORORINc_Noc\DE_W0012_P0001\DE_2_W0012_P0001_T0003\TR1_W0001_P0051\TR1_2_W0001_P0051_T0001_R1_P1_K1_Ch2-Ch1.zen
1500	1.852456e-02	8.640331e-03	1.900200e-02	20150716_gfpSORORINcd3_Prometa\MitoSys2\LSM\gfpSORORINc_Noc\DE_W0012_P0001\DE_2_W0012_P0001_T0003\TR1_W0001_P0051\TR1_2_W0001_P0051_T0001_R1_P1_K1_Ch2-Ch1.zen
1660	1.752522e-02	7.882697e-03	1.777000e-02	20150716_gfpSORORINcd3_Prometa\MitoSys2\LSM\gfpSORORINc_Noc\DE_W0012_P0001\DE_2_W0012_P0001_T0003\TR1_W0001_P0051\TR1_2_W0001_P0051_T0001_R1_P1_K1_Ch2-Ch1.zen
1820	1.641032e-02	9.672382e-03	1.668600e-02	20150716_gfpSORORINcd3_Prometa\MitoSys2\LSM\gfpSORORINc_Noc\DE_W0012_P0001\DE_2_W0012_P0001_T0003\TR1_W0001_P0051\TR1_2_W0001_P0051_T0001_R1_P1_K1_Ch2-Ch1.zen
1980	1.731586e-02	8.226682e-03	1.572600e-02	20150716_gfpSORORINcd3_Prometa\MitoSys2\LSM\gfpSORORINc_Noc\DE_W0012_P0001\DE_2_W0012_P0001_T0003\TR1_W0001_P0051\TR1_2_W0001_P0051_T0001_R1_P1_K1_Ch2-Ch1.zen
2140	1.565470e-02	8.445676e-03	1.486900e-02	20150716_gfpSORORINcd3_Prometa\MitoSys2\LSM\gfpSORORINc_Noc\DE_W0012_P0001\DE_2_W0012_P0001_T0003\TR1_W0001_P0051\TR1_2_W0001_P0051_T0001_R1_P1_K1_Ch2-Ch1.zen
2300	1.272958e-02	6.928678e-03	1.410200e-02	20150716_gfpSORORINcd3_Prometa\MitoSys2\LSM\gfpSORORINc_Noc\DE_W0012_P0001\DE_2_W0012_P0001_T0003\TR1_W0001_P0051\TR1_2_W0001_P0051_T0001_R1_P1_K1_Ch2-Ch1.zen
2460	1.739403e-02	9.251081e-03	1.340900e-02	20150716_gfpSORORINcd3_Prometa\MitoSys2\LSM\gfpSORORINc_Noc\DE_W0012_P0001\DE_2_W0012_P0001_T0003\TR1_W0001_P0051\TR1_2_W0001_P0051_T0001_R1_P1_K1_Ch2-Ch1.zen
2620	1.358923e-02	8.985412e-03	1.278300e-02	20150716_gfpSORORINcd3_Prometa\MitoSys2\LSM\gfpSORORINc_Noc\DE_W0012_P0001\DE_2_W0012_P0001_T0003\TR1_W0001_P0051\TR1_2_W0001_P0051_T0001_R1_P1_K1_Ch2-Ch1.zen
2780	1.027913e-02	6.316469e-03	1.221300e-02	20150716_gfpSORORINcd3_Prometa\MitoSys2\LSM\gfpSORORINc_Noc\DE_W0012_P0001\DE_2_W0012_P0001_T0003\TR1_W0001_P0051\TR1_2_W0001_P0051_T0001_R1_P1_K1_Ch2-Ch1.zen
2940	1.067165e-02	9.040457e-03	1.169200e-02	20150716_gfpSORORINcd3_Prometa\MitoSys2\LSM\gfpSORORINc_Noc\DE_W0012_P0001\DE_2_W0012_P0001_T0003\TR1_W0001_P0051\TR1_2_W0001_P0051_T0001_R1_P1_K1_Ch2-Ch1.zen
3100	1.218439e-02	6.763263e-03	1.121600e-02	20150716_gfpSORORINcd3_Prometa\MitoSys2\LSM\gfpSORORINc_Noc\DE_W0012_P0001\DE_2_W0012_P0001_T0003\TR1_W0001_P0051\TR1_2_W0001_P0051_T0001_R1_P1_K1_Ch2-Ch1.zen
3420	8.657754e-03	7.766136e-03	1.037300e-02	20150716_gfpSORORINcd3_Prometa\MitoSys2\LSM\gfpSORORINc_Noc\DE_W0012_P0001\DE_2_W0012_P0001_T0003\TR1_W0001_P0051\TR1_2_W0001_P0051_T0001_R1_P1_K1_Ch2-Ch1.zen
3740	9.461006e-03	5.319734e-03	9.651900e-03	20150716_gfpSORORINcd3_Prometa\MitoSys2\LSM\gfpSORORINc_Noc\DE_W0012_P0001\DE_2_W0012_P0001_T0003\TR1_W0001_P0051\TR1_2_W0001_P0051_T0001_R1_P1_K1_Ch2-Ch1.zen
4060	8.948155e-03	5.443278e-03	9.028500e-03	20150716_gfpSORORINcd3_Prometa\MitoSys2\LSM\gfpSORORINc_Noc\DE_W0012_P0001\DE_2_W0012_P0001_T0003\TR1_W0001_P0051\TR1_2_W0001_P0051_T0001_R1_P1_K1_Ch2-Ch1.zen
4380	7.616468e-03	6.169534e-03	8.484600e-03	20150716_gfpSORORINcd3_Prometa\MitoSys2\LSM\gfpSORORINc_Noc\DE_W0012_P0001\DE_2_W0012_P0001_T0003\TR1_W0001_P0051\TR1_2_W0001_P0051_T0001_R1_P1_K1_Ch2-Ch1.zen
4700	8.511456e-03	5.885103e-03	8.006000e-03	20150716_gfpSORORINcd3_Prometa\MitoSys2\LSM\gfpSORORINc_Noc\DE_W0012_P0001\DE_2_W0012_P0001_T0003\TR1_W0001_P0051\TR1_2_W0001_P0051_T0001_R1_P1_K1_Ch2-Ch1.zen
5020	8.168339e-03	5.816725e-03	7.581900e-03	20150716_gfpSORORINcd3_Prometa\MitoSys2\LSM\gfpSORORINc_Noc\DE_W0012_P0001\DE_2_W0012_P0001_T0003\TR1_W0001_P0051\TR1_2_W0001_P0051_T0001_R1_P1_K1_Ch2-Ch1.zen
5340	6.569743e-03	5.181922e-03	7.203500e-03	20150716_gfpSORORINcd3_Prometa\MitoSys2\LSM\gfpSORORINc_Noc\DE_W0012_P0001\DE_2_W0012_P0001_T0003\TR1_W0001_P0051\TR1_2_W0001_P0051_T0001_R1_P1_K1_Ch2-Ch1.zen
5660	6.198241e-03	5.054605e-03	6.863900e-03	20150716_gfpSORORINcd3_Prometa\MitoSys2\LSM\gfpSORORINc_Noc\DE_W0012_P0001\DE_2_W0012_P0001_T0003\TR1_W0001_P0051\TR1_2_W0001_P0051_T0001_R1_P1_K1_Ch2-Ch1.zen
5980	5.488758e-03	4.059236e-03	6.557500e-03	20150716_gfpSORORINcd3_Prometa\MitoSys2\LSM\gfpSORORINc_Noc\DE_W0012_P0001\DE_2_W0012_P0001_T0003\TR1_W0001_P0051\TR1_2_W0001_P0051_T0001_R1_P1_K1_Ch2-Ch1.zen
6300	6.598282e-03	4.421901e-03	6.279700e-03	20150716_gfpSORORINcd3_Prometa\MitoSys2\LSM\gfpSORORINc_Noc\DE_W0012_P0001\DE_2_W0012_P0001_T0003\TR1_W0001_P0051\TR1_2_W0001_P0051_T0001_R1_P1_K1_Ch2-Ch1.zen
6940	7.112031e-03	4.237350e-03	5.795300e-03	20150716_gfpSORORINcd3_Prometa\MitoSys2\LSM\gfpSORORINc_Noc\DE_W0012_P0001\DE_2_W0012_P0001_T0003\TR1_W0001_P0051\TR1_2_W0001_P0051_T0001_R1_P1_K1_Ch2-Ch1.zen
7580	5.263852e-03	5.322767e-03	5.387100e-03	20150716_gfpSORORINcd3_Prometa\MitoSys2\LSM\gfpSORORINc_Noc\DE_W0012_P0001\DE_2_W0012_P0001_T0003\TR1_W0001_P0051\TR1_2_W0001_P0051_T0001_R1_P1_K1_Ch2-Ch1.zen
8220	5.713310e-03	5.836138e-03	5.038400e-03	20150716_gfpSORORINcd3_Prometa\MitoSys2\LSM\gfpSORORINc_Noc\DE_W0012_P0001\DE_2_W0012_P0001_T0003\TR1_W0001_P0051\TR1_2_W0001_P0051_T0001_R1_P1_K1_Ch2-Ch1.zen
8860	3.890297e-03	4.693920e-03	4.736900e-03	20150716_gfpSORORINcd3_Prometa\MitoSys2\LSM\gfpSORORINc_Noc\DE_W0012_P0001\DE_2_W0012_P0001_T0003\TR1_W0001_P0051\TR1_2_W0001_P0051_T0001_R1_P1_K1_Ch2-Ch1.zen
9500	5.750120e-03	6.531938e-03	4.473400e-03	20150716_gfpSORORINcd3_Prometa\MitoSys2\LSM\gfpSORORINc_Noc\DE_W0012_P0001\DE_2_W0012_P0001_T0003\TR1_W0001_P0051\TR1_2_W0001_P0051_T0001_R1_P1_K1_Ch2-Ch1.zen
10140	6.132349e-03	4.276950e-03	4.241000e-03	20150716_gfpSORORINcd3_Prometa\MitoSys2\LSM\gfpSORORINc_Noc\DE_W0012_P0001\DE_2_W0012_P0001_T0003\TR1_W0001_P0051\TR1_2_W0001_P0051_T0001_R1_P1_K1_Ch2-Ch1.zen
10780	4.496989e-03	5.534106e-03	4.034300e-03	20150716_gfpSORORINcd3_Prometa\MitoSys2\LSM\gfpSORORINc_Noc\DE_W0012_P0001\DE_2_W0012_P0001_T0003\TR1_W0001_P0051\TR1_2_W0001_P0051_T0001_R1_P1_K1_Ch2-Ch1.zen
11420	3.398775e-03	5.127445e-03	3.849100e-03	20150716_gfpSORORINcd3_Prometa\MitoSys2\LSM\gfpSORORINc_Noc\DE_W0012_P0001\DE_2_W0012_P0001_T0003\TR1_W0001_P0051\TR1_2_W0001_P0051_T0001_R1_P1_K1_Ch2-Ch1.zen
12060	3.855376e-03	6.102025e-03	3.681900e-03	20150716_gfpSORORINcd3_Prometa\MitoSys2\LSM\gfpSORORINc_Noc\DE_W0012_P0001\DE_2_W0012_P0001_T0003\TR1_W0001_P0051\TR1_2_W0001_P0051_T0001_R1_P1_K1_Ch2-Ch1.zen
12700	2.532347e-03	5.562891e-03	3.530100e-03	20150716_gfpSORORINcd3_Prometa\MitoSys2\LSM\gfpSORORINc_Noc\DE_W0012_P0001\DE_2_W0012_P0001_T0003\TR1_W0001_P0051\TR1_2_W0001_P0051_T0001_R1_P1_K1_Ch2-Ch1.zen
13980	1.596190e-03	4.355266e-03	3.264100e-03	20150716_gfpSORORINcd3_Prometa\MitoSys2\LSM\gfpSORORINc_Noc\DE_W0012_P0001\DE_2_W0012_P0001_T0003\TR1_W0001_P0051\TR1_2_W0001_P0051_T0001_R1_P1_K1_Ch2-Ch1.zen
15260	1.785440e-03	4.596108e-03	3.037800e-03	20150716_gfpSORORINcd3_Prometa\MitoSys2\LSM\gfpSORORINc_Noc\DE_W0012_P0001\DE_2_W0012_P0001_T0003\TR1_W0001_P0051\TR1_2_W0001_P0051_T0001_R1_P1_K1_Ch2-Ch1.zen
16540	2.498126e-03	5.860008e-03	2.842000e-03	20150716_gfpSORORINcd3_Prometa\MitoSys2\LSM\gfpSORORINc_Noc\DE_W0012_P0001\DE_2_W0012_P0001_T0003\TR1_W0001_P0051\TR1_2_W0001_P0051_T0001_R1_P1_K1_Ch2-Ch1.zen
17820	3.394480e-03	5.525212e-03	2.670100e-03	20150716_gfpSORORINcd3_Prometa\MitoSys2\LSM\gfpSORORINc_Noc\DE_W0012_P0001\DE_2_W0012_P0001_T0003\TR1_W0001_P0051\TR1_2_W0001_P0051_T0001_R1_P1_K1_Ch2-Ch1.zen
19100	2.245791e-03	5.617361e-03	2.517300e-03	20150716_gfpSORORINcd3_Prometa\MitoSys2\LSM\gfpSORORINc_Noc\DE_W0012_P0001\DE_2_W0012_P0001_T0003\TR1_W0001_P0051\TR1_2_W0001_P0051_T0001_R1_P1_K1_Ch2-Ch1.zen
20380	3.170261e-03	4.563957e-03	2.380100e-03	20150716_gfpSORORINcd3_Prometa\MitoSys2\LSM\gfpSORORINc_Noc\DE_W0012_P0001\DE_2_W0012_P0001_T0003\TR1_W0001_P0051\TR1_2_W0001_P0051_T0001_R1_P1_K1_Ch2-Ch1.zen
21660	2.511083e-03	4.970981e-03	2.255800e-03	20150716_gfpSORORINcd3_Prometa\MitoSys2\LSM\gfpSORORINc_Noc\DE_W0012_P0001\DE_2_W0012_P0001_T0003\TR1_W0001_P0051\TR1_2_W0001_P0051_T0001_R1_P1_K1_Ch2-Ch1.zen
22940	1.966123e-03	4.884815e-03	2.142300e-03	20150716_gfpSORORINcd3_Prometa\MitoSys2\LSM\gfpSORORINc_Noc\DE_W0012_P0001\DE_2_W0012_P0001_T0003\TR1_W0001_P0051\TR1_2_W0001_P0051_T0001_R1_P1_K1_Ch2-Ch1.zen
24220	2.225844e-03	4.913861e-03	2.038100e-03	20150716_gfpSORORINcd3_Prometa\MitoSys2\LSM\gfpSORORINc_Noc\DE_W0012_P0001\DE_2_W0012_P0001_T0003\TR1_W0001_P0051\TR1_2_W0001_P0051_T0001_R1_P1_K1_Ch2-Ch1.zen
25500	2.112888e-03	4.441003e-03	1.941800e-03	20150716_gfpSORORINcd3_Prometa\MitoSys2\LSM\gfpSORORINc_Noc\DE_W0012_P0001\DE_2_W0012_P0001_T0003\TR1_W0001_P0051\TR1_2_W0001_P0051_T0001_R1_P1_K1_Ch2-Ch1.zen
28060	2.314884e-03	4.467812e-03	1.769300e-03	20150716_gfpSORORINcd3_Prometa\MitoSys2\LSM\gfpSORORINc_Noc\DE_W0012_P0001\DE_2_W0012_P0001_T0003\TR1_W0001_P0051\TR1_2_W0001_P0051_T0001_R1_P1_K1_Ch2-Ch1.zen
30620	1.885495e-03	4.683185e-03	1.618700e-03	20150716_gfpSORORINcd3_Prometa\MitoSys2\LSM\gfpSORORINc_Noc\DE_W0012_P0001\DE_2_W0012_P0001_T0003\TR1_W0001_P0051\TR1_2_W0001_P0051_T0001_R1_P1_K1_Ch2-Ch1.zen
33180	2.255829e-03	3.301464e-03	1.486000e-03	20150716_gfpSORORINcd3_Prometa\MitoSys2\LSM\gfpSORORINc_Noc\DE_W0012_P0001\DE_2_W0012_P0001_T0003\TR1_W0001_P0051\TR1_2_W0001_P0051_T0001_R1_P1_K1_Ch2-Ch1.zen
35740	3.105776e-03	3.461882e-03	1.368000e-03	20150716_gfpSORORINcd3_Prometa\MitoSys2\LSM\gfpSORORINc_Noc\DE_W0012_P0001\DE_2_W0012_P0001_T0003\TR1_W0001_P0051\TR1_2_W0001_P0051_T0001_R1_P1_K1_Ch2-Ch1.zen
38300	1.349216e-03	2.959082e-03	1.262600e-03	20150716_gfpSORORINcd3_Prometa\MitoSys2\LSM\gfpSORORINc_Noc\DE_W0012_P0001\DE_2_W0012_P0001_T0003\TR1_W0001_P0051\TR1_2_W0001_P0051_T0001_R1_P1_K1_Ch2-Ch1.zen
40860	1.261134e-03	3.227789e-03	1.168000e-03	20150716_gfpSORORINcd3_Prometa\MitoSys2\LSM\gfpSORORINc_Noc\DE_W0012_P0001\DE_2_W0012_P0001_T0003\TR1_W0001_P0051\TR1_2_W0001_P0051_T0001_R1_P1_K1_Ch2-Ch1.zen
43420	1.367855e-03	3.748518e-03	1.082800e-03	20150716_gfpSORORINcd3_Prometa\MitoSys2\LSM\gfpSORORINc_Noc\DE_W0012_P0001\DE_2_W0012_P0001_T0003\TR1_W0001_P0051\TR1_2_W0001_P0051_T0001_R1_P1_K1_Ch2-Ch1.zen
45980	2.404384e-04	3.484267e-03	1.005800e-03	20150716_gfpSORORINcd3_Prometa\MitoSys2\LSM\gfpSORORINc_Noc\DE_W0012_P0001\DE_2_W0012_P0001_T0003\TR1_W0001_P0051\TR1_2_W0001_P0051_T0001_R1_P1_K1_Ch2-Ch1.zen
48540	4.497824e-04	4.222429e-03	9.360600e-04	20150716_gfpSORORINcd3_Prometa\MitoSys2\LSM\gfpSORORINc_Noc\DE_W0012_P0001\DE_2_W0012_P0001_T0003\TR1_W0001_P0051\TR1_2_W0001_P0051_T0001_R1_P1_K1_Ch2-Ch1.zen
51100	6.750313e-04	4.457930e-03	8.727200e-04	20150716_gfpSORORINcd3_Prometa\MitoSys2\LSM\gfpSORORINc_Noc\DE_W0012_P0001\DE_2_W0012_P0001_T0003\TR1_W0001_P0051\TR1_2_W0001_P0051_T0001_R1_P1_K1_Ch2-Ch1.zen
56220	7.096526e-04	2.977415e-03	7.625300e-04	20150716_gfpSORORINcd3_Prometa\MitoSys2\LSM\gfpSORORINc_Noc\DE_W0012_P0001\DE_2_W0012_P0001_T0003\TR1_W0001_P0051\TR1_2_W0001_P0051_T0001_R1_P1_K1_Ch2-Ch1.zen
61340	5.051647e-04	3.525363e-03	6.705700e-04	20150716_gfpSORORINcd3_Prometa\MitoSys2\LSM\gfpSORORINc_Noc\DE_W0012_P0001\DE_2_W0012_P0001_T0003\TR1_W0001_P0051\TR1_2_W0001_P0051_T0001_R1_P1_K1_Ch2-Ch1.zen
66460	3.553764e-04	2.863389e-03	5.932300e-04	20150716_gfpSORORINcd3_Prometa\MitoSys2\LSM\gfpSORORINc_Noc\DE_W0012_P0001\DE_2_W0012_P0001_T0003\TR1_W0001_P0051\TR1_2_W0001_P0051_T0001_R1_P1_K1_Ch2-Ch1.zen
71580	4.889026e-04	2.622324e-03	5.277500e-04	20150716_gfpSORORINcd3_Prometa\MitoSys2\LSM\gfpSORORINc_Noc\DE_W0012_P0001\DE_2_W0012_P0001_T0003\TR1_W0001_P0051\TR1_2_W0001_P0051_T0001_R1_P1_K1_Ch2-Ch1.zen
76700	8.582781e-04	3.046495e-03	4.719300e-04	20150716_gfpSORORINcd3_Prometa\MitoSys2\LSM\gfpSORORINc_Noc\DE_W0012_P0001\DE_2_W0012_P0001_T0003\TR1_W0001_P0051\TR1_2_W0001_P0051_T0001_R1_P1_K1_Ch2-Ch1.zen
81820	6.430865e-04	3.187757e-03	4.240500e-04	20150716_gfpSORORINcd3_Prometa\MitoSys2\LSM\gfpSORORINc_Noc\DE_W0012_P0001\DE_2_W0012_P0001_T0003\TR1_W0001_P0051\TR1_2_W0001_P0051_T0001_R1_P1_K1_Ch2-Ch1.zen
86940	1.159707e-03	2.391957e-03	3.827400e-04	20150716_gfpSORORINcd3_Prometa\MitoSys2\LSM\gfpSORORINc_Noc\DE_W0012_P0001\DE_2_W0012_P0001_T0003\TR1_W0001_P0051\TR1_2_W0001_P0051_T0001_R1_P1_K1_Ch2-Ch1.zen
92060	-1.404301e-04	1.899800e-03	3.468800e-04	20150716_gfpSORORINcd3_Prometa\MitoSys2\LSM\gfpSORORINc_Noc\DE_W0012_P0001\DE_2_W0012_P0001_T0003\TR1_W0001_P0051\TR1_2_W0001_P0051_T0001_R1_P1_K1_Ch2-Ch1.zen
97180	3.396362e-05	2.314851e-03	3.156000e-04	20150716_gfpSORORINcd3_Prometa\MitoSys2\LSM\gfpSORORINc_Noc\DE_W0012_P0001\DE_2_W0012_P0001_T0003\TR1_W0001_P0051\TR1_2_W0001_P0051_T0001_R1_P1_K1_Ch2-Ch1.zen
102300	7.054373e-05	2.061318e-03	2.881800e-04	20150716_gfpSORORINcd3_Prometa\MitoSys2\LSM\gfpSORORINc_Noc\DE_W0012_P0001\DE_2_W0012_P0001_T0003\TR1_W0001_P0051\TR1_2_W0001_P0051_T0001_R1_P1_K1_Ch2-Ch1.zen
112540	6.693128e-04	1.958993e-03	2.426400e-04	20150716_gfpSORORINcd3_Prometa\MitoSys2\LSM\gfpSORORINc_Noc\DE_W0012_P0001\DE_2_W0012_P0001_T0003\TR1_W0001_P0051\TR1_2_W0001_P0051_T0001_R1_P1_K1_Ch2-Ch1.zen
122780	-2.223838e-04	2.705591e-03	2.067100e-04	20150716_gfpSORORINcd3_Prometa\MitoSys2\LSM\gfpSORORINc_Noc\DE_W0012_P0001\DE_2_W0012_P0001_T0003\TR1_W0001_P0051\TR1_2_W0001_P0051_T0001_R1_P1_K1_Ch2-Ch1.zen
133020	1.584020e-04	3.326470e-03	1.779100e-04	20150716_gfpSORORINcd3_Prometa\MitoSys2\LSM\gfpSORORINc_Noc\DE_W0012_P0001\DE_2_W0012_P0001_T0003\TR1_W0001_P0051\TR1_2_W0001_P0051_T0001_R1_P1_K1_Ch2-Ch1.zen
143260	-6.324265e-04	2.291284e-03	1.545300e-04	20150716_gfpSORORINcd3_Prometa\MitoSys2\LSM\gfpSORORINc_Noc\DE_W0012_P0001\DE_2_W0012_P0001_T0003\TR1_W0001_P0051\TR1_2_W0001_P0051_T0001_R1_P1_K1_Ch2-Ch1.zen
153500	6.741171e-04	2.336245e-03	1.353100e-04	20150716_gfpSORORINcd3_Prometa\MitoSys2\LSM\gfpSORORINc_Noc\DE_W0012_P0001\DE_2_W0012_P0001_T0003\TR1_W0001_P0051\TR1_2_W0001_P0051_T0001_R1_P1_K1_Ch2-Ch1.zen
163740	9.703615e-05	2.793845e-03	1.193500e-04	20150716_gfpSORORINcd3_Prometa\MitoSys2\LSM\gfpSORORINc_Noc\DE_W0012_P0001\DE_2_W0012_P0001_T0003\TR1_W0001_P0051\TR1_2_W0001_P0051_T0001_R1_P1_K1_Ch2-Ch1.zen
173980	1.659074e-04	2.151286e-03	1.059600e-04	20150716_gfpSORORINcd3_Prometa\MitoSys2\LSM\gfpSORORINc_Noc\DE_W0012_P0001\DE_2_W0012_P0001_T0003\TR1_W0001_P0051\TR1_2_W0001_P0051_T0001_R1_P1_K1_Ch2-Ch1.zen
184220	-6.571708e-04	2.486172e-03	9.463200e-05	20150716_gfpSORORINcd3_Prometa\MitoSys2\LSM\gfpSORORINc_Noc\DE_W0012_P0001\DE_2_W0012_P0001_T0003\TR1_W0001_P0051\TR1_2_W0001_P0051_T0001_R1_P1_K1_Ch2-Ch1.zen
194460	4.094755e-04	2.512210e-03	8.497600e-05	20150716_gfpSORORINcd3_Prometa\MitoSys2\LSM\gfpSORORINc_Noc\DE_W0012_P0001\DE_2_W0012_P0001_T0003\TR1_W0001_P0051\TR1_2_W0001_P0051_T0001_R1_P1_K1_Ch2-Ch1.zen
204700	1.010023e-04	1.809456e-03	7.668400e-05	20150716_gfpSORORINcd3_Prometa\MitoSys2\LSM\gfpSORORINc_Noc\DE_W0012_P0001\DE_2_W0012_P0001_T0003\TR1_W0001_P0051\TR1_2_W0001_P0051_T0001_R1_P1_K1_Ch2-Ch1.zen
225180	-4.607101e-04	1.821929e-03	6.328600e-05	20150716_gfpSORORINcd3_Prometa\MitoSys2\LSM\gfpSORORINc_Noc\DE_W0012_P0001\DE_2_W0012_P0001_T0003\TR1_W0001_P0051\TR1_2_W0001_P0051_T0001_R1_P1_K1_Ch2-Ch1.zen
245660	-4.516425e-04	1.702346e-03	5.305100e-05	20150716_gfpSORORINcd3_Prometa\MitoSys2\LSM\gfpSORORINc_Noc\DE_W0012_P0001\DE_2_W0012_P0001_T0003\TR1_W0001_P0051\TR1_2_W0001_P0051_T0001_R1_P1_K1_Ch2-Ch1.zen
266140	-3.542139e-04	1.435027e-03	4.507600e-05	20150716_gfpSORORINcd3_Prometa\MitoSys2\LSM\gfpSORORINc_Noc\DE_W0012_P0001\DE_2_W0012_P0001_T0003\TR1_W0001_P0051\TR1_2_W0001_P0051_T0001_R1_P1_K1_Ch2-Ch1.zen
286620	-2.915268e-04	1.959822e-03	3.875300e-05	20150716_gfpSORORINcd3_Prometa\MitoSys2\LSM\gfpSORORINc_Noc\DE_W0012_P0001\DE_2_W0012_P0001_T0003\TR1_W0001_P0051\TR1_2_W0001_P0051_T0001_R1_P1_K1_Ch2-Ch1.zen
307100	4.727026e-05	2.000934e-03	3.366300e-05	20150716_gfpSORORINcd3_Prometa\MitoSys2\LSM\gfpSORORINc_Noc\DE_W0012_P0001\DE_2_W0012_P0001_T0003\TR1_W0001_P0051\TR1_2_W0001_P0051_T0001_R1_P1_K1_Ch2-Ch1.zen
327580	1.679340e-04	2.069903e-03	2.951200e-05	20150716_gfpSORORINcd3_Prometa\MitoSys2\LSM\gfpSORORINc_Noc\DE_W0012_P0001\DE_2_W0012_P0001_T0003\TR1_W0001_P0051\TR1_2_W0001_P0051_T0001_R1_P1_K1_Ch2-Ch1.zen
348060	5.113291e-04	1.883818e-03	2.608500e-05	20150716_gfpSORORINcd3_Prometa\MitoSys2\LSM\gfpSORORINc_Noc\DE_W0012_P0001\DE_2_W0012_P0001_T0003\TR1_W0001_P0051\TR1_2_W0001_P0051_T0001_R1_P1_K1_Ch2-Ch1.zen
368540	-2.464300e-04	1.467406e-03	2.322600e-05	20150716_gfpSORORINcd3_Prometa\MitoSys2\LSM\gfpSORORINc_Noc\DE_W0012_P0001\DE_2_W0012_P0001_T0003\TR1_W0001_P0051\TR1_2_W0001_P0051_T0001_R1_P1_K1_Ch2-Ch1.zen
389020	-2.308440e-04	1.758535e-03	2.081700e-05	20150716_gfpSORORINcd3_Prometa\MitoSys2\LSM\gfpSORORINc_Noc\DE_W0012_P0001\DE_2_W0012_P0001_T0003\TR1_W0001_P0051\TR1_2_W0001_P0051_T0001_R1_P1_K1_Ch2-Ch1.zen
409500	-7.477749e-04	1.831283e-03	1.876900e-05	20150716_gfpSORORINcd3_Prometa\MitoSys2\LSM\gfpSORORINc_Noc\DE_W0012_P0001\DE_2_W0012_P0001_T0003\TR1_W0001_P0051\TR1_2_W0001_P0051_T0001_R1_P1_K1_Ch2-Ch1.zen
450460	-3.613039e-04	1.948819e-03	1.550000e-05	20150716_gfpSORORINcd3_Prometa\MitoSys2\LSM\gfpSORORINc_Noc\DE_W0012_P0001\DE_2_W0012_P0001_T0003\TR1_W0001_P0051\TR1_2_W0001_P0051_T0001_R1_P1_K1_Ch2-Ch1.zen
491420	-3.791769e-04	1.699660e-03	1.303300e-05	20150716_gfpSORORINcd3_Prometa\MitoSys2\LSM\gfpSORORINc_Noc\DE_W0012_P0001\DE_2_W0012_P0001_T0003\TR1_W0001_P0051\TR1_2_W0001_P0051_T0001_R1_P1_K1_Ch2-Ch1.zen
532380	1.528655e-04	1.710643e-03	1.112600e-05	20150716_gfpSORORINcd3_Prometa\MitoSys2\LSM\gfpSORORINc_Noc\DE_W0012_P0001\DE_2_W0012_P0001_T0003\TR1_W0001_P0051\TR1_2_W0001_P0051_T0001_R1_P1_K1_Ch2-Ch1.zen
573340	-5.471431e-04	1.405178e-03	9.622100e-06	20150716_gfpSORORINcd3_Prometa\MitoSys2\LSM\gfpSORORINc_Noc\DE_W0012_P0001\DE_2_W0012_P0001_T0003\TR1_W0001_P0051\TR1_2_W0001_P0051_T0001_R1_P1_K1_Ch2-Ch1.zen
614300	-7.342273e-04	1.584528e-03	8.414100e-06	20150716_gfpSORORINcd3_Prometa\MitoSys2\LSM\gfpSORORINc_Noc\DE_W0012_P0001\DE_2_W0012_P0001_T0003\TR1_W0001_P0051\TR1_2_W0001_P0051_T0001_R1_P1_K1_Ch2-Ch1.zen
655260	-5.721124e-04	1.597945e-03	7.428900e-06	20150716_gfpSORORINcd3_Prometa\MitoSys2\LSM\gfpSORORINc_Noc\DE_W0012_P0001\DE_2_W0012_P0001_T0003\TR1_W0001_P0051\TR1_2_W0001_P0051_T0001_R1_P1_K1_Ch2-Ch1.zen
696220	-2.623099e-04	1.800508e-03	6.614400e-06	20150716_gfpSORORINcd3_Prometa\MitoSys2\LSM\gfpSORORINc_Noc\DE_W0012_P0001\DE_2_W0012_P0001_T0003\TR1_W0001_P0051\TR1_2_W0001_P0051_T0001_R1_P1_K1_Ch2-Ch1.zen
737180	-3.747733e-04	2.095119e-03	5.932900e-06	20150716_gfpSORORINcd3_Prometa\MitoSys2\LSM\gfpSORORINc_Noc\DE_W0012_P0001\DE_2_W0012_P0001_T0003\TR1_W0001_P0051\TR1_2_W0001_P0051_T0001_R1_P1_K1_Ch2-Ch1.zen
778140	-4.607016e-04	1.902189e-03	5.356600e-06	20150716_gfpSORORINcd3_Prometa\MitoSys2\LSM\gfpSORORINc_Noc\DE_W0012_P0001\DE_2_W0012_P0001_T0003\TR1_W0001_P0051\TR1_2_W0001_P0051_T0001_R1_P1_K1_Ch2-Ch1.zen
819100	-3.243078e-04	1.396690e-03	4.864600e-06	20150716_gfpSORORINcd3_Prometa\MitoSys2\LSM\gfpSORORINc_Noc\DE_W0012_P0001\DE_2_W0012_P0001_T0003\TR1_W0001_P0051\TR1_2_W0001_P0051_T0001_R1_P1_K1_Ch2-Ch1.zen
901020	-1.667860e-04	9.353538e-04	4.073400e-06	20150716_gfpSORORINcd3_Prometa\MitoSys2\LSM\gfpSORORINc_Noc\DE_W0012_P0001\DE_2_W0012_P0001_T0003\TR1_W0001_P0051\TR1_2_W0001_P0051_T0001_R1_P1_K1_Ch2-Ch1.zen
982940	-1.726784e-04	1.392025e-03	3.469700e-06	20150716_gfpSORORINcd3_Prometa\MitoSys2\LSM\gfpSORORINc_Noc\DE_W0012_P0001\DE_2_W0012_P0001_T0003\TR1_W0001_P0051\TR1_2_W0001_P0051_T0001_R1_P1_K1_Ch2-Ch1.zen
1064860	-1.940268e-04	1.394790e-03	2.997600e-06	20150716_gfpSORORINcd3_Prometa\MitoSys2\LSM\gfpSORORINc_Noc\DE_W0012_P0001\DE_2_W0012_P0001_T0003\TR1_W0001_P0051\TR1_2_W0001_P0051_T0001_R1_P1_K1_Ch2-Ch1.zen
1146780	2.031434e-04	1.606476e-03	2.620800e-06	20150716_gfpSORORINcd3_Prometa\MitoSys2\LSM\gfpSORORINc_Noc\DE_W0012_P0001\DE_2_W0012_P0001_T0003\TR1_W0001_P0051\TR1_2_W0001_P0051_T0001_R1_P1_K1_Ch2-Ch1.zen
1228700	-7.488451e-05	1.108640e-03	2.314800e-06	20150716_gfpSORORINcd3_Prometa\MitoSys2\LSM\gfpSORORINc_Noc\DE_W0012_P0001\DE_2_W0012_P0001_T0003\TR1_W0001_P0051\TR1_2_W0001_P0051_T0001_R1_P1_K1_Ch2-Ch1.zen
1310620	-3.944513e-04	1.229848e-03	2.062500e-06	20150716_gfpSORORINcd3_Prometa\MitoSys2\LSM\gfpSORORINc_Noc\DE_W0012_P0001\DE_2_W0012_P0001_T0003\TR1_W0001_P0051\TR1_2_W0001_P0051_T0001_R1_P1_K1_Ch2-Ch1.zen
1392540	-3.563806e-04	1.155786e-03	1.851600e-06	20150716_gfpSORORINcd3_Prometa\MitoSys2\LSM\gfpSORORINc_Noc\DE_W0012_P0001\DE_2_W0012_P0001_T0003\TR1_W0001_P0051\TR1_2_W0001_P0051_T0001_R1_P1_K1_Ch2-Ch1.zen
1474460	-9.069751e-05	1.361373e-03	1.673500e-06	20150716_gfpSORORINcd3_Prometa\MitoSys2\LSM\gfpSORORINc_Noc\DE_W0012_P0001\DE_2_W0012_P0001_T0003\TR1_W0001_P0051\TR1_2_W0001_P0051_T0001_R1_P1_K1_Ch2-Ch1.zen
1556380	-1.976291e-04	1.127199e-03	1.521500e-06	20150716_gfpSORORINcd3_Prometa\MitoSys2\LSM\gfpSORORINc_Noc\DE_W0012_P0001\DE_2_W0012_P0001_T0003\TR1_W0001_P0051\TR1_2_W0001_P0051_T0001_R1_P1_K1_Ch2-Ch1.zen
10	4.515314e-02	2.883361e-02	4.807300e-02	20150716_gfpSORORINcd3_Prometa\MitoSys2\LSM\gfpSORORINc_Noc\DE_W0012_P0001\DE_2_W0012_P0001_T0003\TR1_W0001_P0051\TR1_2_W0001_P0051_T0001_R1_P2_K1_Ch2-Ch1.zen
20	3.776136e-02	2.600869e-02	4.760900e-02	20150716_gfpSORORINcd3_Prometa\MitoSys2\LSM\gfpSORORINc_Noc\DE_W0012_P0001\DE_2_W0012_P0001_T0003\TR1_W0001_P0051\TR1_2_W0001_P0051_T0001_R1_P2_K1_Ch2-Ch1.zen
30	4.622757e-02	2.764923e-02	4.710700e-02	20150716_gfpSORORINcd3_Prometa\MitoSys2\LSM\gfpSORORINc_Noc\DE_W0012_P0001\DE_2_W0012_P0001_T0003\TR1_W0001_P0051\TR1_2_W0001_P0051_T0001_R1_P2_K1_Ch2-Ch1.zen
40	5.055886e-02	2.554722e-02	4.658400e-02	20150716_gfpSORORINcd3_Prometa\MitoSys2\LSM\gfpSORORINc_Noc\DE_W0012_P0001\DE_2_W0012_P0001_T0003\TR1_W0001_P0051\TR1_2_W0001_P0051_T0001_R1_P2_K1_Ch2-Ch1.zen
50	4.203156e-02	2.792918e-02	4.604900e-02	20150716_gfpSORORINcd3_Prometa\MitoSys2\LSM\gfpSORORINc_Noc\DE_W0012_P0001\DE_2_W0012_P0001_T0003\TR1_W0001_P0051\TR1_2_W0001_P0051_T0001_R1_P2_K1_Ch2-Ch1.zen
60	4.992021e-02	3.397689e-02	4.550800e-02	20150716_gfpSORORINcd3_Prometa\MitoSys2\LSM\gfpSORORINc_Noc\DE_W0012_P0001\DE_2_W0012_P0001_T0003\TR1_W0001_P0051\TR1_2_W0001_P0051_T0001_R1_P2_K1_Ch2-Ch1.zen
70	5.737465e-02	2.371688e-02	4.496400e-02	20150716_gfpSORORINcd3_Prometa\MitoSys2\LSM\gfpSORORINc_Noc\DE_W0012_P0001\DE_2_W0012_P0001_T0003\TR1_W0001_P0051\TR1_2_W0001_P0051_T0001_R1_P2_K1_Ch2-Ch1.zen
80	5.330644e-02	3.355309e-02	4.442000e-02	20150716_gfpSORORINcd3_Prometa\MitoSys2\LSM\gfpSORORINc_Noc\DE_W0012_P0001\DE_2_W0012_P0001_T0003\TR1_W0001_P0051\TR1_2_W0001_P0051_T0001_R1_P2_K1_Ch2-Ch1.zen
90	4.069082e-02	2.661530e-02	4.387900e-02	20150716_gfpSORORINcd3_Prometa\MitoSys2\LSM\gfpSORORINc_Noc\DE_W0012_P0001\DE_2_W0012_P0001_T0003\TR1_W0001_P0051\TR1_2_W0001_P0051_T0001_R1_P2_K1_Ch2-Ch1.zen
100	3.957615e-02	2.691582e-02	4.334100e-02	20150716_gfpSORORINcd3_Prometa\MitoSys2\LSM\gfpSORORINc_Noc\DE_W0012_P0001\DE_2_W0012_P0001_T0003\TR1_W0001_P0051\TR1_2_W0001_P0051_T0001_R1_P2_K1_Ch2-Ch1.zen
120	3.909061e-02	1.970444e-02	4.228300e-02	20150716_gfpSORORINcd3_Prometa\MitoSys2\LSM\gfpSORORINc_Noc\DE_W0012_P0001\DE_2_W0012_P0001_T0003\TR1_W0001_P0051\TR1_2_W0001_P0051_T0001_R1_P2_K1_Ch2-Ch1.zen
140	4.048084e-02	2.089642e-02	4.125300e-02	20150716_gfpSORORINcd3_Prometa\MitoSys2\LSM\gfpSORORINc_Noc\DE_W0012_P0001\DE_2_W0012_P0001_T0003\TR1_W0001_P0051\TR1_2_W0001_P0051_T0001_R1_P2_K1_Ch2-Ch1.zen
160	3.991240e-02	1.884932e-02	4.025400e-02	20150716_gfpSORORINcd3_Prometa\MitoSys2\LSM\gfpSORORINc_Noc\DE_W0012_P0001\DE_2_W0012_P0001_T0003\TR1_W0001_P0051\TR1_2_W0001_P0051_T0001_R1_P2_K1_Ch2-Ch1.zen
180	3.854709e-02	1.804691e-02	3.928900e-02	20150716_gfpSORORINcd3_Prometa\MitoSys2\LSM\gfpSORORINc_Noc\DE_W0012_P0001\DE_2_W0012_P0001_T0003\TR1_W0001_P0051\TR1_2_W0001_P0051_T0001_R1_P2_K1_Ch2-Ch1.zen
200	4.270544e-02	1.749032e-02	3.835900e-02	20150716_gfpSORORINcd3_Prometa\MitoSys2\LSM\gfpSORORINc_Noc\DE_W0012_P0001\DE_2_W0012_P0001_T0003\TR1_W0001_P0051\TR1_2_W0001_P0051_T0001_R1_P2_K1_Ch2-Ch1.zen
220	4.812024e-02	1.865660e-02	3.746400e-02	20150716_gfpSORORINcd3_Prometa\MitoSys2\LSM\gfpSORORINc_Noc\DE_W0012_P0001\DE_2_W0012_P0001_T0003\TR1_W0001_P0051\TR1_2_W0001_P0051_T0001_R1_P2_K1_Ch2-Ch1.zen
240	3.496444e-02	1.938305e-02	3.660300e-02	20150716_gfpSORORINcd3_Prometa\MitoSys2\LSM\gfpSORORINc_Noc\DE_W0012_P0001\DE_2_W0012_P0001_T0003\TR1_W0001_P0051\TR1_2_W0001_P0051_T0001_R1_P2_K1_Ch2-Ch1.zen
260	2.882343e-02	1.821531e-02	3.577700e-02	20150716_gfpSORORINcd3_Prometa\MitoSys2\LSM\gfpSORORINc_Noc\DE_W0012_P0001\DE_2_W0012_P0001_T0003\TR1_W0001_P0051\TR1_2_W0001_P0051_T0001_R1_P2_K1_Ch2-Ch1.zen
280	3.180162e-02	1.653164e-02	3.498400e-02	20150716_gfpSORORINcd3_Prometa\MitoSys2\LSM\gfpSORORINc_Noc\DE_W0012_P0001\DE_2_W0012_P0001_T0003\TR1_W0001_P0051\TR1_2_W0001_P0051_T0001_R1_P2_K1_Ch2-Ch1.zen
300	3.264589e-02	1.362647e-02	3.422400e-02	20150716_gfpSORORINcd3_Prometa\MitoSys2\LSM\gfpSORORINc_Noc\DE_W0012_P0001\DE_2_W0012_P0001_T0003\TR1_W0001_P0051\TR1_2_W0001_P0051_T0001_R1_P2_K1_Ch2-Ch1.zen
340	2.705806e-02	1.211963e-02	3.279400e-02	20150716_gfpSORORINcd3_Prometa\MitoSys2\LSM\gfpSORORINc_Noc\DE_W0012_P0001\DE_2_W0012_P0001_T0003\TR1_W0001_P0051\TR1_2_W0001_P0051_T0001_R1_P2_K1_Ch2-Ch1.zen
380	3.065211e-02	1.289383e-02	3.147700e-02	20150716_gfpSORORINcd3_Prometa\MitoSys2\LSM\gfpSORORINc_Noc\DE_W0012_P0001\DE_2_W0012_P0001_T0003\TR1_W0001_P0051\TR1_2_W0001_P0051_T0001_R1_P2_K1_Ch2-Ch1.zen
420	3.173707e-02	1.743775e-02	3.026400e-02	20150716_gfpSORORINcd3_Prometa\MitoSys2\LSM\gfpSORORINc_Noc\DE_W0012_P0001\DE_2_W0012_P0001_T0003\TR1_W0001_P0051\TR1_2_W0001_P0051_T0001_R1_P2_K1_Ch2-Ch1.zen
460	3.227449e-02	9.423373e-03	2.914500e-02	20150716_gfpSORORINcd3_Prometa\MitoSys2\LSM\gfpSORORINc_Noc\DE_W0012_P0001\DE_2_W0012_P0001_T0003\TR1_W0001_P0051\TR1_2_W0001_P0051_T0001_R1_P2_K1_Ch2-Ch1.zen
500	2.320306e-02	1.089627e-02	2.811100e-02	20150716_gfpSORORINcd3_Prometa\MitoSys2\LSM\gfpSORORINc_Noc\DE_W0012_P0001\DE_2_W0012_P0001_T0003\TR1_W0001_P0051\TR1_2_W0001_P0051_T0001_R1_P2_K1_Ch2-Ch1.zen
540	2.689977e-02	1.285744e-02	2.715500e-02	20150716_gfpSORORINcd3_Prometa\MitoSys2\LSM\gfpSORORINc_Noc\DE_W0012_P0001\DE_2_W0012_P0001_T0003\TR1_W0001_P0051\TR1_2_W0001_P0051_T0001_R1_P2_K1_Ch2-Ch1.zen
580	2.576759e-02	1.346958e-02	2.626700e-02	20150716_gfpSORORINcd3_Prometa\MitoSys2\LSM\gfpSORORINc_Noc\DE_W0012_P0001\DE_2_W0012_P0001_T0003\TR1_W0001_P0051\TR1_2_W0001_P0051_T0001_R1_P2_K1_Ch2-Ch1.zen
620	3.151813e-02	1.327037e-02	2.544300e-02	20150716_gfpSORORINcd3_Prometa\MitoSys2\LSM\gfpSORORINc_Noc\DE_W0012_P0001\DE_2_W0012_P0001_T0003\TR1_W0001_P0051\TR1_2_W0001_P0051_T0001_R1_P2_K1_Ch2-Ch1.zen
660	2.494193e-02	1.465866e-02	2.467600e-02	20150716_gfpSORORINcd3_Prometa\MitoSys2\LSM\gfpSORORINc_Noc\DE_W0012_P0001\DE_2_W0012_P0001_T0003\TR1_W0001_P0051\TR1_2_W0001_P0051_T0001_R1_P2_K1_Ch2-Ch1.zen
700	2.365958e-02	1.091701e-02	2.396100e-02	20150716_gfpSORORINcd3_Prometa\MitoSys2\LSM\gfpSORORINc_Noc\DE_W0012_P0001\DE_2_W0012_P0001_T0003\TR1_W0001_P0051\TR1_2_W0001_P0051_T0001_R1_P2_K1_Ch2-Ch1.zen
780	2.078661e-02	1.128121e-02	2.266800e-02	20150716_gfpSORORINcd3_Prometa\MitoSys2\LSM\gfpSORORINc_Noc\DE_W0012_P0001\DE_2_W0012_P0001_T0003\TR1_W0001_P0051\TR1_2_W0001_P0051_T0001_R1_P2_K1_Ch2-Ch1.zen
860	2.396994e-02	9.441779e-03	2.153100e-02	20150716_gfpSORORINcd3_Prometa\MitoSys2\LSM\gfpSORORINc_Noc\DE_W0012_P0001\DE_2_W0012_P0001_T0003\TR1_W0001_P0051\TR1_2_W0001_P0051_T0001_R1_P2_K1_Ch2-Ch1.zen
940	1.927644e-02	1.159640e-02	2.052600e-02	20150716_gfpSORORINcd3_Prometa\MitoSys2\LSM\gfpSORORINc_Noc\DE_W0012_P0001\DE_2_W0012_P0001_T0003\TR1_W0001_P0051\TR1_2_W0001_P0051_T0001_R1_P2_K1_Ch2-Ch1.zen
1020	1.991556e-02	1.067373e-02	1.963100e-02	20150716_gfpSORORINcd3_Prometa\MitoSys2\LSM\gfpSORORINc_Noc\DE_W0012_P0001\DE_2_W0012_P0001_T0003\TR1_W0001_P0051\TR1_2_W0001_P0051_T0001_R1_P2_K1_Ch2-Ch1.zen
1100	2.081952e-02	8.711694e-03	1.882900e-02	20150716_gfpSORORINcd3_Prometa\MitoSys2\LSM\gfpSORORINc_Noc\DE_W0012_P0001\DE_2_W0012_P0001_T0003\TR1_W0001_P0051\TR1_2_W0001_P0051_T0001_R1_P2_K1_Ch2-Ch1.zen
1180	1.840224e-02	1.182010e-02	1.810700e-02	20150716_gfpSORORINcd3_Prometa\MitoSys2\LSM\gfpSORORINc_Noc\DE_W0012_P0001\DE_2_W0012_P0001_T0003\TR1_W0001_P0051\TR1_2_W0001_P0051_T0001_R1_P2_K1_Ch2-Ch1.zen
1260	1.845578e-02	1.097050e-02	1.745400e-02	20150716_gfpSORORINcd3_Prometa\MitoSys2\LSM\gfpSORORINc_Noc\DE_W0012_P0001\DE_2_W0012_P0001_T0003\TR1_W0001_P0051\TR1_2_W0001_P0051_T0001_R1_P2_K1_Ch2-Ch1.zen
1340	1.597909e-02	6.097079e-03	1.685900e-02	20150716_gfpSORORINcd3_Prometa\MitoSys2\LSM\gfpSORORINc_Noc\DE_W0012_P0001\DE_2_W0012_P0001_T0003\TR1_W0001_P0051\TR1_2_W0001_P0051_T0001_R1_P2_K1_Ch2-Ch1.zen
1420	1.415422e-02	8.482224e-03	1.631600e-02	20150716_gfpSORORINcd3_Prometa\MitoSys2\LSM\gfpSORORINc_Noc\DE_W0012_P0001\DE_2_W0012_P0001_T0003\TR1_W0001_P0051\TR1_2_W0001_P0051_T0001_R1_P2_K1_Ch2-Ch1.zen
1500	1.529597e-02	6.332270e-03	1.581800e-02	20150716_gfpSORORINcd3_Prometa\MitoSys2\LSM\gfpSORORINc_Noc\DE_W0012_P0001\DE_2_W0012_P0001_T0003\TR1_W0001_P0051\TR1_2_W0001_P0051_T0001_R1_P2_K1_Ch2-Ch1.zen
1660	1.641847e-02	5.349915e-03	1.493500e-02	20150716_gfpSORORINcd3_Prometa\MitoSys2\LSM\gfpSORORINc_Noc\DE_W0012_P0001\DE_2_W0012_P0001_T0003\TR1_W0001_P0051\TR1_2_W0001_P0051_T0001_R1_P2_K1_Ch2-Ch1.zen
1820	1.607010e-02	8.769293e-03	1.417600e-02	20150716_gfpSORORINcd3_Prometa\MitoSys2\LSM\gfpSORORINc_Noc\DE_W0012_P0001\DE_2_W0012_P0001_T0003\TR1_W0001_P0051\TR1_2_W0001_P0051_T0001_R1_P2_K1_Ch2-Ch1.zen
1980	1.218854e-02	9.130533e-03	1.351400e-02	20150716_gfpSORORINcd3_Prometa\MitoSys2\LSM\gfpSORORINc_Noc\DE_W0012_P0001\DE_2_W0012_P0001_T0003\TR1_W0001_P0051\TR1_2_W0001_P0051_T0001_R1_P2_K1_Ch2-Ch1.zen
2140	1.111984e-02	7.272691e-03	1.293100e-02	20150716_gfpSORORINcd3_Prometa\MitoSys2\LSM\gfpSORORINc_Noc\DE_W0012_P0001\DE_2_W0012_P0001_T0003\TR1_W0001_P0051\TR1_2_W0001_P0051_T0001_R1_P2_K1_Ch2-Ch1.zen
2300	9.654859e-03	7.156427e-03	1.241200e-02	20150716_gfpSORORINcd3_Prometa\MitoSys2\LSM\gfpSORORINc_Noc\DE_W0012_P0001\DE_2_W0012_P0001_T0003\TR1_W0001_P0051\TR1_2_W0001_P0051_T0001_R1_P2_K1_Ch2-Ch1.zen
2460	1.395093e-02	5.718887e-03	1.194600e-02	20150716_gfpSORORINcd3_Prometa\MitoSys2\LSM\gfpSORORINc_Noc\DE_W0012_P0001\DE_2_W0012_P0001_T0003\TR1_W0001_P0051\TR1_2_W0001_P0051_T0001_R1_P2_K1_Ch2-Ch1.zen
2620	1.180282e-02	6.198958e-03	1.152400e-02	20150716_gfpSORORINcd3_Prometa\MitoSys2\LSM\gfpSORORINc_Noc\DE_W0012_P0001\DE_2_W0012_P0001_T0003\TR1_W0001_P0051\TR1_2_W0001_P0051_T0001_R1_P2_K1_Ch2-Ch1.zen
2780	1.086004e-02	5.066389e-03	1.114000e-02	20150716_gfpSORORINcd3_Prometa\MitoSys2\LSM\gfpSORORINc_Noc\DE_W0012_P0001\DE_2_W0012_P0001_T0003\TR1_W0001_P0051\TR1_2_W0001_P0051_T0001_R1_P2_K1_Ch2-Ch1.zen
2940	1.197401e-02	7.541893e-03	1.078800e-02	20150716_gfpSORORINcd3_Prometa\MitoSys2\LSM\gfpSORORINc_Noc\DE_W0012_P0001\DE_2_W0012_P0001_T0003\TR1_W0001_P0051\TR1_2_W0001_P0051_T0001_R1_P2_K1_Ch2-Ch1.zen
3100	1.007582e-02	3.645367e-03	1.046200e-02	20150716_gfpSORORINcd3_Prometa\MitoSys2\LSM\gfpSORORINc_Noc\DE_W0012_P0001\DE_2_W0012_P0001_T0003\TR1_W0001_P0051\TR1_2_W0001_P0051_T0001_R1_P2_K1_Ch2-Ch1.zen
3420	8.508264e-03	5.621459e-03	9.879900e-03	20150716_gfpSORORINcd3_Prometa\MitoSys2\LSM\gfpSORORINc_Noc\DE_W0012_P0001\DE_2_W0012_P0001_T0003\TR1_W0001_P0051\TR1_2_W0001_P0051_T0001_R1_P2_K1_Ch2-Ch1.zen
3740	9.719868e-03	4.358778e-03	9.370100e-03	20150716_gfpSORORINcd3_Prometa\MitoSys2\LSM\gfpSORORINc_Noc\DE_W0012_P0001\DE_2_W0012_P0001_T0003\TR1_W0001_P0051\TR1_2_W0001_P0051_T0001_R1_P2_K1_Ch2-Ch1.zen
4060	7.646056e-03	6.362556e-03	8.917300e-03	20150716_gfpSORORINcd3_Prometa\MitoSys2\LSM\gfpSORORINc_Noc\DE_W0012_P0001\DE_2_W0012_P0001_T0003\TR1_W0001_P0051\TR1_2_W0001_P0051_T0001_R1_P2_K1_Ch2-Ch1.zen
4380	1.129765e-02	5.900814e-03	8.510300e-03	20150716_gfpSORORINcd3_Prometa\MitoSys2\LSM\gfpSORORINc_Noc\DE_W0012_P0001\DE_2_W0012_P0001_T0003\TR1_W0001_P0051\TR1_2_W0001_P0051_T0001_R1_P2_K1_Ch2-Ch1.zen
4700	8.667793e-03	6.781458e-03	8.140700e-03	20150716_gfpSORORINcd3_Prometa\MitoSys2\LSM\gfpSORORINc_Noc\DE_W0012_P0001\DE_2_W0012_P0001_T0003\TR1_W0001_P0051\TR1_2_W0001_P0051_T0001_R1_P2_K1_Ch2-Ch1.zen
5020	7.311225e-03	3.363590e-03	7.802500e-03	20150716_gfpSORORINcd3_Prometa\MitoSys2\LSM\gfpSORORINc_Noc\DE_W0012_P0001\DE_2_W0012_P0001_T0003\TR1_W0001_P0051\TR1_2_W0001_P0051_T0001_R1_P2_K1_Ch2-Ch1.zen
5340	7.058736e-03	5.627116e-03	7.490800e-03	20150716_gfpSORORINcd3_Prometa\MitoSys2\LSM\gfpSORORINc_Noc\DE_W0012_P0001\DE_2_W0012_P0001_T0003\TR1_W0001_P0051\TR1_2_W0001_P0051_T0001_R1_P2_K1_Ch2-Ch1.zen
5660	6.394156e-03	5.155009e-03	7.201900e-03	20150716_gfpSORORINcd3_Prometa\MitoSys2\LSM\gfpSORORINc_Noc\DE_W0012_P0001\DE_2_W0012_P0001_T0003\TR1_W0001_P0051\TR1_2_W0001_P0051_T0001_R1_P2_K1_Ch2-Ch1.zen
5980	7.362890e-03	5.247424e-03	6.932800e-03	20150716_gfpSORORINcd3_Prometa\MitoSys2\LSM\gfpSORORINc_Noc\DE_W0012_P0001\DE_2_W0012_P0001_T0003\TR1_W0001_P0051\TR1_2_W0001_P0051_T0001_R1_P2_K1_Ch2-Ch1.zen
6300	7.686643e-03	4.393726e-03	6.681200e-03	20150716_gfpSORORINcd3_Prometa\MitoSys2\LSM\gfpSORORINc_Noc\DE_W0012_P0001\DE_2_W0012_P0001_T0003\TR1_W0001_P0051\TR1_2_W0001_P0051_T0001_R1_P2_K1_Ch2-Ch1.zen
6940	6.852088e-03	4.293679e-03	6.223000e-03	20150716_gfpSORORINcd3_Prometa\MitoSys2\LSM\gfpSORORINc_Noc\DE_W0012_P0001\DE_2_W0012_P0001_T0003\TR1_W0001_P0051\TR1_2_W0001_P0051_T0001_R1_P2_K1_Ch2-Ch1.zen
7580	4.766307e-03	4.716929e-03	5.815200e-03	20150716_gfpSORORINcd3_Prometa\MitoSys2\LSM\gfpSORORINc_Noc\DE_W0012_P0001\DE_2_W0012_P0001_T0003\TR1_W0001_P0051\TR1_2_W0001_P0051_T0001_R1_P2_K1_Ch2-Ch1.zen
8220	5.461026e-03	4.960422e-03	5.449300e-03	20150716_gfpSORORINcd3_Prometa\MitoSys2\LSM\gfpSORORINc_Noc\DE_W0012_P0001\DE_2_W0012_P0001_T0003\TR1_W0001_P0051\TR1_2_W0001_P0051_T0001_R1_P2_K1_Ch2-Ch1.zen
8860	5.406706e-03	4.977289e-03	5.118800e-03	20150716_gfpSORORINcd3_Prometa\MitoSys2\LSM\gfpSORORINc_Noc\DE_W0012_P0001\DE_2_W0012_P0001_T0003\TR1_W0001_P0051\TR1_2_W0001_P0051_T0001_R1_P2_K1_Ch2-Ch1.zen
9500	6.727630e-03	4.518840e-03	4.818700e-03	20150716_gfpSORORINcd3_Prometa\MitoSys2\LSM\gfpSORORINc_Noc\DE_W0012_P0001\DE_2_W0012_P0001_T0003\TR1_W0001_P0051\TR1_2_W0001_P0051_T0001_R1_P2_K1_Ch2-Ch1.zen
10140	4.107757e-03	4.913921e-03	4.545200e-03	20150716_gfpSORORINcd3_Prometa\MitoSys2\LSM\gfpSORORINc_Noc\DE_W0012_P0001\DE_2_W0012_P0001_T0003\TR1_W0001_P0051\TR1_2_W0001_P0051_T0001_R1_P2_K1_Ch2-Ch1.zen
10780	4.898885e-03	3.897639e-03	4.294800e-03	20150716_gfpSORORINcd3_Prometa\MitoSys2\LSM\gfpSORORINc_Noc\DE_W0012_P0001\DE_2_W0012_P0001_T0003\TR1_W0001_P0051\TR1_2_W0001_P0051_T0001_R1_P2_K1_Ch2-Ch1.zen
11420	4.830031e-03	3.870012e-03	4.065000e-03	20150716_gfpSORORINcd3_Prometa\MitoSys2\LSM\gfpSORORINc_Noc\DE_W0012_P0001\DE_2_W0012_P0001_T0003\TR1_W0001_P0051\TR1_2_W0001_P0051_T0001_R1_P2_K1_Ch2-Ch1.zen
12060	3.001794e-03	4.901409e-03	3.853400e-03	20150716_gfpSORORINcd3_Prometa\MitoSys2\LSM\gfpSORORINc_Noc\DE_W0012_P0001\DE_2_W0012_P0001_T0003\TR1_W0001_P0051\TR1_2_W0001_P0051_T0001_R1_P2_K1_Ch2-Ch1.zen
12700	2.448462e-03	4.061049e-03	3.658100e-03	20150716_gfpSORORINcd3_Prometa\MitoSys2\LSM\gfpSORORINc_Noc\DE_W0012_P0001\DE_2_W0012_P0001_T0003\TR1_W0001_P0051\TR1_2_W0001_P0051_T0001_R1_P2_K1_Ch2-Ch1.zen
13980	2.864186e-03	3.328436e-03	3.310100e-03	20150716_gfpSORORINcd3_Prometa\MitoSys2\LSM\gfpSORORINc_Noc\DE_W0012_P0001\DE_2_W0012_P0001_T0003\TR1_W0001_P0051\TR1_2_W0001_P0051_T0001_R1_P2_K1_Ch2-Ch1.zen
15260	2.066348e-03	3.345349e-03	3.010000e-03	20150716_gfpSORORINcd3_Prometa\MitoSys2\LSM\gfpSORORINc_Noc\DE_W0012_P0001\DE_2_W0012_P0001_T0003\TR1_W0001_P0051\TR1_2_W0001_P0051_T0001_R1_P2_K1_Ch2-Ch1.zen
16540	2.655978e-03	3.606811e-03	2.749400e-03	20150716_gfpSORORINcd3_Prometa\MitoSys2\LSM\gfpSORORINc_Noc\DE_W0012_P0001\DE_2_W0012_P0001_T0003\TR1_W0001_P0051\TR1_2_W0001_P0051_T0001_R1_P2_K1_Ch2-Ch1.zen
17820	2.162287e-03	2.918083e-03	2.521500e-03	20150716_gfpSORORINcd3_Prometa\MitoSys2\LSM\gfpSORORINc_Noc\DE_W0012_P0001\DE_2_W0012_P0001_T0003\TR1_W0001_P0051\TR1_2_W0001_P0051_T0001_R1_P2_K1_Ch2-Ch1.zen
19100	2.757213e-03	3.900442e-03	2.321100e-03	20150716_gfpSORORINcd3_Prometa\MitoSys2\LSM\gfpSORORINc_Noc\DE_W0012_P0001\DE_2_W0012_P0001_T0003\TR1_W0001_P0051\TR1_2_W0001_P0051_T0001_R1_P2_K1_Ch2-Ch1.zen
20380	2.176414e-03	3.198551e-03	2.144000e-03	20150716_gfpSORORINcd3_Prometa\MitoSys2\LSM\gfpSORORINc_Noc\DE_W0012_P0001\DE_2_W0012_P0001_T0003\TR1_W0001_P0051\TR1_2_W0001_P0051_T0001_R1_P2_K1_Ch2-Ch1.zen
21660	1.439465e-03	3.817526e-03	1.986600e-03	20150716_gfpSORORINcd3_Prometa\MitoSys2\LSM\gfpSORORINc_Noc\DE_W0012_P0001\DE_2_W0012_P0001_T0003\TR1_W0001_P0051\TR1_2_W0001_P0051_T0001_R1_P2_K1_Ch2-Ch1.zen
22940	1.063326e-03	3.304151e-03	1.846100e-03	20150716_gfpSORORINcd3_Prometa\MitoSys2\LSM\gfpSORORINc_Noc\DE_W0012_P0001\DE_2_W0012_P0001_T0003\TR1_W0001_P0051\TR1_2_W0001_P0051_T0001_R1_P2_K1_Ch2-Ch1.zen
24220	1.617278e-03	2.155885e-03	1.720200e-03	20150716_gfpSORORINcd3_Prometa\MitoSys2\LSM\gfpSORORINc_Noc\DE_W0012_P0001\DE_2_W0012_P0001_T0003\TR1_W0001_P0051\TR1_2_W0001_P0051_T0001_R1_P2_K1_Ch2-Ch1.zen
25500	1.814195e-03	2.519836e-03	1.606900e-03	20150716_gfpSORORINcd3_Prometa\MitoSys2\LSM\gfpSORORINc_Noc\DE_W0012_P0001\DE_2_W0012_P0001_T0003\TR1_W0001_P0051\TR1_2_W0001_P0051_T0001_R1_P2_K1_Ch2-Ch1.zen
28060	1.318281e-03	2.728630e-03	1.411800e-03	20150716_gfpSORORINcd3_Prometa\MitoSys2\LSM\gfpSORORINc_Noc\DE_W0012_P0001\DE_2_W0012_P0001_T0003\TR1_W0001_P0051\TR1_2_W0001_P0051_T0001_R1_P2_K1_Ch2-Ch1.zen
30620	1.123436e-03	3.133196e-03	1.250500e-03	20150716_gfpSORORINcd3_Prometa\MitoSys2\LSM\gfpSORORINc_Noc\DE_W0012_P0001\DE_2_W0012_P0001_T0003\TR1_W0001_P0051\TR1_2_W0001_P0051_T0001_R1_P2_K1_Ch2-Ch1.zen
33180	-8.993122e-05	2.703467e-03	1.115500e-03	20150716_gfpSORORINcd3_Prometa\MitoSys2\LSM\gfpSORORINc_Noc\DE_W0012_P0001\DE_2_W0012_P0001_T0003\TR1_W0001_P0051\TR1_2_W0001_P0051_T0001_R1_P2_K1_Ch2-Ch1.zen
35740	1.181794e-03	3.377474e-03	1.001500e-03	20150716_gfpSORORINcd3_Prometa\MitoSys2\LSM\gfpSORORINc_Noc\DE_W0012_P0001\DE_2_W0012_P0001_T0003\TR1_W0001_P0051\TR1_2_W0001_P0051_T0001_R1_P2_K1_Ch2-Ch1.zen
38300	1.002743e-03	2.993158e-03	9.041600e-04	20150716_gfpSORORINcd3_Prometa\MitoSys2\LSM\gfpSORORINc_Noc\DE_W0012_P0001\DE_2_W0012_P0001_T0003\TR1_W0001_P0051\TR1_2_W0001_P0051_T0001_R1_P2_K1_Ch2-Ch1.zen
40860	1.127823e-03	2.257885e-03	8.204000e-04	20150716_gfpSORORINcd3_Prometa\MitoSys2\LSM\gfpSORORINc_Noc\DE_W0012_P0001\DE_2_W0012_P0001_T0003\TR1_W0001_P0051\TR1_2_W0001_P0051_T0001_R1_P2_K1_Ch2-Ch1.zen
43420	1.244760e-03	2.297221e-03	7.477900e-04	20150716_gfpSORORINcd3_Prometa\MitoSys2\LSM\gfpSORORINc_Noc\DE_W0012_P0001\DE_2_W0012_P0001_T0003\TR1_W0001_P0051\TR1_2_W0001_P0051_T0001_R1_P2_K1_Ch2-Ch1.zen
45980	2.156744e-03	2.271208e-03	6.844100e-04	20150716_gfpSORORINcd3_Prometa\MitoSys2\LSM\gfpSORORINc_Noc\DE_W0012_P0001\DE_2_W0012_P0001_T0003\TR1_W0001_P0051\TR1_2_W0001_P0051_T0001_R1_P2_K1_Ch2-Ch1.zen
48540	5.854259e-04	2.955902e-03	6.287400e-04	20150716_gfpSORORINcd3_Prometa\MitoSys2\LSM\gfpSORORINc_Noc\DE_W0012_P0001\DE_2_W0012_P0001_T0003\TR1_W0001_P0051\TR1_2_W0001_P0051_T0001_R1_P2_K1_Ch2-Ch1.zen
51100	7.204005e-04	2.473783e-03	5.795700e-04	20150716_gfpSORORINcd3_Prometa\MitoSys2\LSM\gfpSORORINc_Noc\DE_W0012_P0001\DE_2_W0012_P0001_T0003\TR1_W0001_P0051\TR1_2_W0001_P0051_T0001_R1_P2_K1_Ch2-Ch1.zen
56220	1.166757e-03	2.290545e-03	4.969900e-04	20150716_gfpSORORINcd3_Prometa\MitoSys2\LSM\gfpSORORINc_Noc\DE_W0012_P0001\DE_2_W0012_P0001_T0003\TR1_W0001_P0051\TR1_2_W0001_P0051_T0001_R1_P2_K1_Ch2-Ch1.zen
61340	7.048078e-04	2.325939e-03	4.307400e-04	20150716_gfpSORORINcd3_Prometa\MitoSys2\LSM\gfpSORORINc_Noc\DE_W0012_P0001\DE_2_W0012_P0001_T0003\TR1_W0001_P0051\TR1_2_W0001_P0051_T0001_R1_P2_K1_Ch2-Ch1.zen
66460	5.502398e-04	2.157448e-03	3.767600e-04	20150716_gfpSORORINcd3_Prometa\MitoSys2\LSM\gfpSORORINc_Noc\DE_W0012_P0001\DE_2_W0012_P0001_T0003\TR1_W0001_P0051\TR1_2_W0001_P0051_T0001_R1_P2_K1_Ch2-Ch1.zen
71580	1.116166e-03	3.010035e-03	3.321900e-04	20150716_gfpSORORINcd3_Prometa\MitoSys2\LSM\gfpSORORINc_Noc\DE_W0012_P0001\DE_2_W0012_P0001_T0003\TR1_W0001_P0051\TR1_2_W0001_P0051_T0001_R1_P2_K1_Ch2-Ch1.zen
76700	-4.648302e-04	3.081322e-03	2.949700e-04	20150716_gfpSORORINcd3_Prometa\MitoSys2\LSM\gfpSORORINc_Noc\DE_W0012_P0001\DE_2_W0012_P0001_T0003\TR1_W0001_P0051\TR1_2_W0001_P0051_T0001_R1_P2_K1_Ch2-Ch1.zen
81820	-6.247898e-05	2.745565e-03	2.635600e-04	20150716_gfpSORORINcd3_Prometa\MitoSys2\LSM\gfpSORORINc_Noc\DE_W0012_P0001\DE_2_W0012_P0001_T0003\TR1_W0001_P0051\TR1_2_W0001_P0051_T0001_R1_P2_K1_Ch2-Ch1.zen
86940	6.850752e-04	2.934565e-03	2.368100e-04	20150716_gfpSORORINcd3_Prometa\MitoSys2\LSM\gfpSORORINc_Noc\DE_W0012_P0001\DE_2_W0012_P0001_T0003\TR1_W0001_P0051\TR1_2_W0001_P0051_T0001_R1_P2_K1_Ch2-Ch1.zen
92060	1.069556e-03	3.379616e-03	2.138500e-04	20150716_gfpSORORINcd3_Prometa\MitoSys2\LSM\gfpSORORINc_Noc\DE_W0012_P0001\DE_2_W0012_P0001_T0003\TR1_W0001_P0051\TR1_2_W0001_P0051_T0001_R1_P2_K1_Ch2-Ch1.zen
97180	6.089515e-04	2.278693e-03	1.939900e-04	20150716_gfpSORORINcd3_Prometa\MitoSys2\LSM\gfpSORORINc_Noc\DE_W0012_P0001\DE_2_W0012_P0001_T0003\TR1_W0001_P0051\TR1_2_W0001_P0051_T0001_R1_P2_K1_Ch2-Ch1.zen
102300	7.342767e-04	2.500527e-03	1.767100e-04	20150716_gfpSORORINcd3_Prometa\MitoSys2\LSM\gfpSORORINc_Noc\DE_W0012_P0001\DE_2_W0012_P0001_T0003\TR1_W0001_P0051\TR1_2_W0001_P0051_T0001_R1_P2_K1_Ch2-Ch1.zen
112540	5.317324e-04	2.255605e-03	1.482700e-04	20150716_gfpSORORINcd3_Prometa\MitoSys2\LSM\gfpSORORINc_Noc\DE_W0012_P0001\DE_2_W0012_P0001_T0003\TR1_W0001_P0051\TR1_2_W0001_P0051_T0001_R1_P2_K1_Ch2-Ch1.zen
122780	5.875225e-04	2.097368e-03	1.260200e-04	20150716_gfpSORORINcd3_Prometa\MitoSys2\LSM\gfpSORORINc_Noc\DE_W0012_P0001\DE_2_W0012_P0001_T0003\TR1_W0001_P0051\TR1_2_W0001_P0051_T0001_R1_P2_K1_Ch2-Ch1.zen
133020	1.761593e-04	2.457385e-03	1.083100e-04	20150716_gfpSORORINcd3_Prometa\MitoSys2\LSM\gfpSORORINc_Noc\DE_W0012_P0001\DE_2_W0012_P0001_T0003\TR1_W0001_P0051\TR1_2_W0001_P0051_T0001_R1_P2_K1_Ch2-Ch1.zen
143260	1.362087e-04	2.889958e-03	9.398500e-05	20150716_gfpSORORINcd3_Prometa\MitoSys2\LSM\gfpSORORINc_Noc\DE_W0012_P0001\DE_2_W0012_P0001_T0003\TR1_W0001_P0051\TR1_2_W0001_P0051_T0001_R1_P2_K1_Ch2-Ch1.zen
153500	-3.548810e-04	2.098933e-03	8.225100e-05	20150716_gfpSORORINcd3_Prometa\MitoSys2\LSM\gfpSORORINc_Noc\DE_W0012_P0001\DE_2_W0012_P0001_T0003\TR1_W0001_P0051\TR1_2_W0001_P0051_T0001_R1_P2_K1_Ch2-Ch1.zen
163740	1.597046e-04	2.523854e-03	7.252500e-05	20150716_gfpSORORINcd3_Prometa\MitoSys2\LSM\gfpSORORINc_Noc\DE_W0012_P0001\DE_2_W0012_P0001_T0003\TR1_W0001_P0051\TR1_2_W0001_P0051_T0001_R1_P2_K1_Ch2-Ch1.zen
173980	5.511953e-04	2.810948e-03	6.437900e-05	20150716_gfpSORORINcd3_Prometa\MitoSys2\LSM\gfpSORORINc_Noc\DE_W0012_P0001\DE_2_W0012_P0001_T0003\TR1_W0001_P0051\TR1_2_W0001_P0051_T0001_R1_P2_K1_Ch2-Ch1.zen
184220	-4.101234e-04	3.222621e-03	5.749400e-05	20150716_gfpSORORINcd3_Prometa\MitoSys2\LSM\gfpSORORINc_Noc\DE_W0012_P0001\DE_2_W0012_P0001_T0003\TR1_W0001_P0051\TR1_2_W0001_P0051_T0001_R1_P2_K1_Ch2-Ch1.zen
194460	-7.991661e-04	2.420315e-03	5.162600e-05	20150716_gfpSORORINcd3_Prometa\MitoSys2\LSM\gfpSORORINc_Noc\DE_W0012_P0001\DE_2_W0012_P0001_T0003\TR1_W0001_P0051\TR1_2_W0001_P0051_T0001_R1_P2_K1_Ch2-Ch1.zen
204700	-1.517592e-04	1.575317e-03	4.658700e-05	20150716_gfpSORORINcd3_Prometa\MitoSys2\LSM\gfpSORORINc_Noc\DE_W0012_P0001\DE_2_W0012_P0001_T0003\TR1_W0001_P0051\TR1_2_W0001_P0051_T0001_R1_P2_K1_Ch2-Ch1.zen
225180	1.305238e-04	1.992985e-03	3.843900e-05	20150716_gfpSORORINcd3_Prometa\MitoSys2\LSM\gfpSORORINc_Noc\DE_W0012_P0001\DE_2_W0012_P0001_T0003\TR1_W0001_P0051\TR1_2_W0001_P0051_T0001_R1_P2_K1_Ch2-Ch1.zen
245660	-1.727236e-04	2.120248e-03	3.220400e-05	20150716_gfpSORORINcd3_Prometa\MitoSys2\LSM\gfpSORORINc_Noc\DE_W0012_P0001\DE_2_W0012_P0001_T0003\TR1_W0001_P0051\TR1_2_W0001_P0051_T0001_R1_P2_K1_Ch2-Ch1.zen
266140	-8.795574e-05	1.712610e-03	2.733500e-05	20150716_gfpSORORINcd3_Prometa\MitoSys2\LSM\gfpSORORINc_Noc\DE_W0012_P0001\DE_2_W0012_P0001_T0003\TR1_W0001_P0051\TR1_2_W0001_P0051_T0001_R1_P2_K1_Ch2-Ch1.zen
286620	3.952645e-04	1.603010e-03	2.346500e-05	20150716_gfpSORORINcd3_Prometa\MitoSys2\LSM\gfpSORORINc_Noc\DE_W0012_P0001\DE_2_W0012_P0001_T0003\TR1_W0001_P0051\TR1_2_W0001_P0051_T0001_R1_P2_K1_Ch2-Ch1.zen
307100	4.895668e-04	1.681516e-03	2.034200e-05	20150716_gfpSORORINcd3_Prometa\MitoSys2\LSM\gfpSORORINc_Noc\DE_W0012_P0001\DE_2_W0012_P0001_T0003\TR1_W0001_P0051\TR1_2_W0001_P0051_T0001_R1_P2_K1_Ch2-Ch1.zen
327580	3.093676e-04	1.795795e-03	1.778800e-05	20150716_gfpSORORINcd3_Prometa\MitoSys2\LSM\gfpSORORINc_Noc\DE_W0012_P0001\DE_2_W0012_P0001_T0003\TR1_W0001_P0051\TR1_2_W0001_P0051_T0001_R1_P2_K1_Ch2-Ch1.zen
348060	3.440319e-04	2.088577e-03	1.567500e-05	20150716_gfpSORORINcd3_Prometa\MitoSys2\LSM\gfpSORORINc_Noc\DE_W0012_P0001\DE_2_W0012_P0001_T0003\TR1_W0001_P0051\TR1_2_W0001_P0051_T0001_R1_P2_K1_Ch2-Ch1.zen
368540	6.666951e-04	2.039327e-03	1.390800e-05	20150716_gfpSORORINcd3_Prometa\MitoSys2\LSM\gfpSORORINc_Noc\DE_W0012_P0001\DE_2_W0012_P0001_T0003\TR1_W0001_P0051\TR1_2_W0001_P0051_T0001_R1_P2_K1_Ch2-Ch1.zen
389020	7.985931e-04	1.601302e-03	1.241600e-05	20150716_gfpSORORINcd3_Prometa\MitoSys2\LSM\gfpSORORINc_Noc\DE_W0012_P0001\DE_2_W0012_P0001_T0003\TR1_W0001_P0051\TR1_2_W0001_P0051_T0001_R1_P2_K1_Ch2-Ch1.zen
409500	4.399910e-04	1.271013e-03	1.114600e-05	20150716_gfpSORORINcd3_Prometa\MitoSys2\LSM\gfpSORORINc_Noc\DE_W0012_P0001\DE_2_W0012_P0001_T0003\TR1_W0001_P0051\TR1_2_W0001_P0051_T0001_R1_P2_K1_Ch2-Ch1.zen
450460	4.396505e-05	1.408891e-03	9.116100e-06	20150716_gfpSORORINcd3_Prometa\MitoSys2\LSM\gfpSORORINc_Noc\DE_W0012_P0001\DE_2_W0012_P0001_T0003\TR1_W0001_P0051\TR1_2_W0001_P0051_T0001_R1_P2_K1_Ch2-Ch1.zen
491420	-5.725021e-04	1.463430e-03	7.582900e-06	20150716_gfpSORORINcd3_Prometa\MitoSys2\LSM\gfpSORORINc_Noc\DE_W0012_P0001\DE_2_W0012_P0001_T0003\TR1_W0001_P0051\TR1_2_W0001_P0051_T0001_R1_P2_K1_Ch2-Ch1.zen
532380	-4.951266e-04	1.178580e-03	6.398600e-06	20150716_gfpSORORINcd3_Prometa\MitoSys2\LSM\gfpSORORINc_Noc\DE_W0012_P0001\DE_2_W0012_P0001_T0003\TR1_W0001_P0051\TR1_2_W0001_P0051_T0001_R1_P2_K1_Ch2-Ch1.zen
573340	-7.692851e-04	1.143838e-03	5.465900e-06	20150716_gfpSORORINcd3_Prometa\MitoSys2\LSM\gfpSORORINc_Noc\DE_W0012_P0001\DE_2_W0012_P0001_T0003\TR1_W0001_P0051\TR1_2_W0001_P0051_T0001_R1_P2_K1_Ch2-Ch1.zen
614300	-1.102027e-04	1.813601e-03	4.719100e-06	20150716_gfpSORORINcd3_Prometa\MitoSys2\LSM\gfpSORORINc_Noc\DE_W0012_P0001\DE_2_W0012_P0001_T0003\TR1_W0001_P0051\TR1_2_W0001_P0051_T0001_R1_P2_K1_Ch2-Ch1.zen
655260	5.345412e-05	1.338763e-03	4.112500e-06	20150716_gfpSORORINcd3_Prometa\MitoSys2\LSM\gfpSORORINc_Noc\DE_W0012_P0001\DE_2_W0012_P0001_T0003\TR1_W0001_P0051\TR1_2_W0001_P0051_T0001_R1_P2_K1_Ch2-Ch1.zen
696220	5.170568e-05	1.863910e-03	3.613400e-06	20150716_gfpSORORINcd3_Prometa\MitoSys2\LSM\gfpSORORINc_Noc\DE_W0012_P0001\DE_2_W0012_P0001_T0003\TR1_W0001_P0051\TR1_2_W0001_P0051_T0001_R1_P2_K1_Ch2-Ch1.zen
737180	2.391203e-04	1.574945e-03	3.198100e-06	20150716_gfpSORORINcd3_Prometa\MitoSys2\LSM\gfpSORORINc_Noc\DE_W0012_P0001\DE_2_W0012_P0001_T0003\TR1_W0001_P0051\TR1_2_W0001_P0051_T0001_R1_P2_K1_Ch2-Ch1.zen
778140	-4.155239e-04	1.501261e-03	2.849000e-06	20150716_gfpSORORINcd3_Prometa\MitoSys2\LSM\gfpSORORINc_Noc\DE_W0012_P0001\DE_2_W0012_P0001_T0003\TR1_W0001_P0051\TR1_2_W0001_P0051_T0001_R1_P2_K1_Ch2-Ch1.zen
819100	-4.265455e-04	1.543168e-03	2.553000e-06	20150716_gfpSORORINcd3_Prometa\MitoSys2\LSM\gfpSORORINc_Noc\DE_W0012_P0001\DE_2_W0012_P0001_T0003\TR1_W0001_P0051\TR1_2_W0001_P0051_T0001_R1_P2_K1_Ch2-Ch1.zen
901020	-4.561347e-04	1.492911e-03	2.082000e-06	20150716_gfpSORORINcd3_Prometa\MitoSys2\LSM\gfpSORORINc_Noc\DE_W0012_P0001\DE_2_W0012_P0001_T0003\TR1_W0001_P0051\TR1_2_W0001_P0051_T0001_R1_P2_K1_Ch2-Ch1.zen
982940	-8.422375e-05	1.117844e-03	1.728100e-06	20150716_gfpSORORINcd3_Prometa\MitoSys2\LSM\gfpSORORINc_Noc\DE_W0012_P0001\DE_2_W0012_P0001_T0003\TR1_W0001_P0051\TR1_2_W0001_P0051_T0001_R1_P2_K1_Ch2-Ch1.zen
1064860	2.685080e-04	1.293700e-03	1.455900e-06	20150716_gfpSORORINcd3_Prometa\MitoSys2\LSM\gfpSORORINc_Noc\DE_W0012_P0001\DE_2_W0012_P0001_T0003\TR1_W0001_P0051\TR1_2_W0001_P0051_T0001_R1_P2_K1_Ch2-Ch1.zen
1146780	-1.241400e-04	1.568041e-03	1.242200e-06	20150716_gfpSORORINcd3_Prometa\MitoSys2\LSM\gfpSORORINc_Noc\DE_W0012_P0001\DE_2_W0012_P0001_T0003\TR1_W0001_P0051\TR1_2_W0001_P0051_T0001_R1_P2_K1_Ch2-Ch1.zen
1228700	-5.280532e-04	1.052759e-03	1.071500e-06	20150716_gfpSORORINcd3_Prometa\MitoSys2\LSM\gfpSORORINc_Noc\DE_W0012_P0001\DE_2_W0012_P0001_T0003\TR1_W0001_P0051\TR1_2_W0001_P0051_T0001_R1_P2_K1_Ch2-Ch1.zen
1310620	1.134770e-04	9.064895e-04	9.332000e-07	20150716_gfpSORORINcd3_Prometa\MitoSys2\LSM\gfpSORORINc_Noc\DE_W0012_P0001\DE_2_W0012_P0001_T0003\TR1_W0001_P0051\TR1_2_W0001_P0051_T0001_R1_P2_K1_Ch2-Ch1.zen
1392540	1.056290e-04	1.513350e-03	8.195900e-07	20150716_gfpSORORINcd3_Prometa\MitoSys2\LSM\gfpSORORINc_Noc\DE_W0012_P0001\DE_2_W0012_P0001_T0003\TR1_W0001_P0051\TR1_2_W0001_P0051_T0001_R1_P2_K1_Ch2-Ch1.zen
1474460	5.632292e-05	1.357987e-03	7.251900e-07	20150716_gfpSORORINcd3_Prometa\MitoSys2\LSM\gfpSORORINc_Noc\DE_W0012_P0001\DE_2_W0012_P0001_T0003\TR1_W0001_P0051\TR1_2_W0001_P0051_T0001_R1_P2_K1_Ch2-Ch1.zen
1556380	-1.487001e-04	1.358204e-03	6.459400e-07	20150716_gfpSORORINcd3_Prometa\MitoSys2\LSM\gfpSORORINc_Noc\DE_W0012_P0001\DE_2_W0012_P0001_T0003\TR1_W0001_P0051\TR1_2_W0001_P0051_T0001_R1_P2_K1_Ch2-Ch1.zen
10	4.158765e-02	1.743886e-02	4.704100e-02	20150716_gfpSORORINcd3_Prometa\MitoSys2\LSM\gfpSORORINc_Noc\DE_W0012_P0001\DE_2_W0012_P0001_T0003\TR1_W0001_P0051\TR1_2_W0001_P0051_T0001_R1_P3_K1_Ch2-Ch1.zen
20	4.875314e-02	2.502713e-02	4.580500e-02	20150716_gfpSORORINcd3_Prometa\MitoSys2\LSM\gfpSORORINc_Noc\DE_W0012_P0001\DE_2_W0012_P0001_T0003\TR1_W0001_P0051\TR1_2_W0001_P0051_T0001_R1_P3_K1_Ch2-Ch1.zen
30	4.752685e-02	2.351728e-02	4.465400e-02	20150716_gfpSORORINcd3_Prometa\MitoSys2\LSM\gfpSORORINc_Noc\DE_W0012_P0001\DE_2_W0012_P0001_T0003\TR1_W0001_P0051\TR1_2_W0001_P0051_T0001_R1_P3_K1_Ch2-Ch1.zen
40	4.383494e-02	1.827767e-02	4.358600e-02	20150716_gfpSORORINcd3_Prometa\MitoSys2\LSM\gfpSORORINc_Noc\DE_W0012_P0001\DE_2_W0012_P0001_T0003\TR1_W0001_P0051\TR1_2_W0001_P0051_T0001_R1_P3_K1_Ch2-Ch1.zen
50	4.482133e-02	1.813127e-02	4.259400e-02	20150716_gfpSORORINcd3_Prometa\MitoSys2\LSM\gfpSORORINc_Noc\DE_W0012_P0001\DE_2_W0012_P0001_T0003\TR1_W0001_P0051\TR1_2_W0001_P0051_T0001_R1_P3_K1_Ch2-Ch1.zen
60	4.449745e-02	1.875354e-02	4.167200e-02	20150716_gfpSORORINcd3_Prometa\MitoSys2\LSM\gfpSORORINc_Noc\DE_W0012_P0001\DE_2_W0012_P0001_T0003\TR1_W0001_P0051\TR1_2_W0001_P0051_T0001_R1_P3_K1_Ch2-Ch1.zen
70	3.858099e-02	2.476225e-02	4.081500e-02	20150716_gfpSORORINcd3_Prometa\MitoSys2\LSM\gfpSORORINc_Noc\DE_W0012_P0001\DE_2_W0012_P0001_T0003\TR1_W0001_P0051\TR1_2_W0001_P0051_T0001_R1_P3_K1_Ch2-Ch1.zen
80	3.416685e-02	2.062063e-02	4.001700e-02	20150716_gfpSORORINcd3_Prometa\MitoSys2\LSM\gfpSORORINc_Noc\DE_W0012_P0001\DE_2_W0012_P0001_T0003\TR1_W0001_P0051\TR1_2_W0001_P0051_T0001_R1_P3_K1_Ch2-Ch1.zen
90	3.874416e-02	2.708003e-02	3.927200e-02	20150716_gfpSORORINcd3_Prometa\MitoSys2\LSM\gfpSORORINc_Noc\DE_W0012_P0001\DE_2_W0012_P0001_T0003\TR1_W0001_P0051\TR1_2_W0001_P0051_T0001_R1_P3_K1_Ch2-Ch1.zen
100	4.243034e-02	1.786679e-02	3.857600e-02	20150716_gfpSORORINcd3_Prometa\MitoSys2\LSM\gfpSORORINc_Noc\DE_W0012_P0001\DE_2_W0012_P0001_T0003\TR1_W0001_P0051\TR1_2_W0001_P0051_T0001_R1_P3_K1_Ch2-Ch1.zen
120	3.893037e-02	1.693432e-02	3.731200e-02	20150716_gfpSORORINcd3_Prometa\MitoSys2\LSM\gfpSORORINc_Noc\DE_W0012_P0001\DE_2_W0012_P0001_T0003\TR1_W0001_P0051\TR1_2_W0001_P0051_T0001_R1_P3_K1_Ch2-Ch1.zen
140	3.535613e-02	1.476474e-02	3.619600e-02	20150716_gfpSORORINcd3_Prometa\MitoSys2\LSM\gfpSORORINc_Noc\DE_W0012_P0001\DE_2_W0012_P0001_T0003\TR1_W0001_P0051\TR1_2_W0001_P0051_T0001_R1_P3_K1_Ch2-Ch1.zen
160	3.362089e-02	1.748429e-02	3.520100e-02	20150716_gfpSORORINcd3_Prometa\MitoSys2\LSM\gfpSORORINc_Noc\DE_W0012_P0001\DE_2_W0012_P0001_T0003\TR1_W0001_P0051\TR1_2_W0001_P0051_T0001_R1_P3_K1_Ch2-Ch1.zen
180	3.400585e-02	1.624350e-02	3.430800e-02	20150716_gfpSORORINcd3_Prometa\MitoSys2\LSM\gfpSORORINc_Noc\DE_W0012_P0001\DE_2_W0012_P0001_T0003\TR1_W0001_P0051\TR1_2_W0001_P0051_T0001_R1_P3_K1_Ch2-Ch1.zen
200	3.243055e-02	1.539129e-02	3.349900e-02	20150716_gfpSORORINcd3_Prometa\MitoSys2\LSM\gfpSORORINc_Noc\DE_W0012_P0001\DE_2_W0012_P0001_T0003\TR1_W0001_P0051\TR1_2_W0001_P0051_T0001_R1_P3_K1_Ch2-Ch1.zen
220	3.228741e-02	1.992026e-02	3.276000e-02	20150716_gfpSORORINcd3_Prometa\MitoSys2\LSM\gfpSORORINc_Noc\DE_W0012_P0001\DE_2_W0012_P0001_T0003\TR1_W0001_P0051\TR1_2_W0001_P0051_T0001_R1_P3_K1_Ch2-Ch1.zen
240	3.115232e-02	9.143370e-03	3.208100e-02	20150716_gfpSORORINcd3_Prometa\MitoSys2\LSM\gfpSORORINc_Noc\DE_W0012_P0001\DE_2_W0012_P0001_T0003\TR1_W0001_P0051\TR1_2_W0001_P0051_T0001_R1_P3_K1_Ch2-Ch1.zen
260	3.174947e-02	1.380496e-02	3.145200e-02	20150716_gfpSORORINcd3_Prometa\MitoSys2\LSM\gfpSORORINc_Noc\DE_W0012_P0001\DE_2_W0012_P0001_T0003\TR1_W0001_P0051\TR1_2_W0001_P0051_T0001_R1_P3_K1_Ch2-Ch1.zen
280	3.011067e-02	1.143156e-02	3.086600e-02	20150716_gfpSORORINcd3_Prometa\MitoSys2\LSM\gfpSORORINc_Noc\DE_W0012_P0001\DE_2_W0012_P0001_T0003\TR1_W0001_P0051\TR1_2_W0001_P0051_T0001_R1_P3_K1_Ch2-Ch1.zen
300	3.402748e-02	1.037002e-02	3.031700e-02	20150716_gfpSORORINcd3_Prometa\MitoSys2\LSM\gfpSORORINc_Noc\DE_W0012_P0001\DE_2_W0012_P0001_T0003\TR1_W0001_P0051\TR1_2_W0001_P0051_T0001_R1_P3_K1_Ch2-Ch1.zen
340	3.165366e-02	1.032753e-02	2.931100e-02	20150716_gfpSORORINcd3_Prometa\MitoSys2\LSM\gfpSORORINc_Noc\DE_W0012_P0001\DE_2_W0012_P0001_T0003\TR1_W0001_P0051\TR1_2_W0001_P0051_T0001_R1_P3_K1_Ch2-Ch1.zen
380	2.736809e-02	1.354301e-02	2.840300e-02	20150716_gfpSORORINcd3_Prometa\MitoSys2\LSM\gfpSORORINc_Noc\DE_W0012_P0001\DE_2_W0012_P0001_T0003\TR1_W0001_P0051\TR1_2_W0001_P0051_T0001_R1_P3_K1_Ch2-Ch1.zen
420	2.850895e-02	1.205685e-02	2.757200e-02	20150716_gfpSORORINcd3_Prometa\MitoSys2\LSM\gfpSORORINc_Noc\DE_W0012_P0001\DE_2_W0012_P0001_T0003\TR1_W0001_P0051\TR1_2_W0001_P0051_T0001_R1_P3_K1_Ch2-Ch1.zen
460	2.698271e-02	1.053630e-02	2.680500e-02	20150716_gfpSORORINcd3_Prometa\MitoSys2\LSM\gfpSORORINc_Noc\DE_W0012_P0001\DE_2_W0012_P0001_T0003\TR1_W0001_P0051\TR1_2_W0001_P0051_T0001_R1_P3_K1_Ch2-Ch1.zen
500	2.465774e-02	1.257379e-02	2.609100e-02	20150716_gfpSORORINcd3_Prometa\MitoSys2\LSM\gfpSORORINc_Noc\DE_W0012_P0001\DE_2_W0012_P0001_T0003\TR1_W0001_P0051\TR1_2_W0001_P0051_T0001_R1_P3_K1_Ch2-Ch1.zen
540	2.153661e-02	1.490363e-02	2.542200e-02	20150716_gfpSORORINcd3_Prometa\MitoSys2\LSM\gfpSORORINc_Noc\DE_W0012_P0001\DE_2_W0012_P0001_T0003\TR1_W0001_P0051\TR1_2_W0001_P0051_T0001_R1_P3_K1_Ch2-Ch1.zen
580	2.104104e-02	9.530799e-03	2.479200e-02	20150716_gfpSORORINcd3_Prometa\MitoSys2\LSM\gfpSORORINc_Noc\DE_W0012_P0001\DE_2_W0012_P0001_T0003\TR1_W0001_P0051\TR1_2_W0001_P0051_T0001_R1_P3_K1_Ch2-Ch1.zen
620	2.661050e-02	1.013883e-02	2.419700e-02	20150716_gfpSORORINcd3_Prometa\MitoSys2\LSM\gfpSORORINc_Noc\DE_W0012_P0001\DE_2_W0012_P0001_T0003\TR1_W0001_P0051\TR1_2_W0001_P0051_T0001_R1_P3_K1_Ch2-Ch1.zen
660	2.441118e-02	1.309579e-02	2.363400e-02	20150716_gfpSORORINcd3_Prometa\MitoSys2\LSM\gfpSORORINc_Noc\DE_W0012_P0001\DE_2_W0012_P0001_T0003\TR1_W0001_P0051\TR1_2_W0001_P0051_T0001_R1_P3_K1_Ch2-Ch1.zen
700	2.364516e-02	6.396089e-03	2.310000e-02	20150716_gfpSORORINcd3_Prometa\MitoSys2\LSM\gfpSORORINc_Noc\DE_W0012_P0001\DE_2_W0012_P0001_T0003\TR1_W0001_P0051\TR1_2_W0001_P0051_T0001_R1_P3_K1_Ch2-Ch1.zen
780	2.128674e-02	9.857942e-03	2.210700e-02	20150716_gfpSORORINcd3_Prometa\MitoSys2\LSM\gfpSORORINc_Noc\DE_W0012_P0001\DE_2_W0012_P0001_T0003\TR1_W0001_P0051\TR1_2_W0001_P0051_T0001_R1_P3_K1_Ch2-Ch1.zen
860	2.264944e-02	8.656822e-03	2.120300e-02	20150716_gfpSORORINcd3_Prometa\MitoSys2\LSM\gfpSORORINc_Noc\DE_W0012_P0001\DE_2_W0012_P0001_T0003\TR1_W0001_P0051\TR1_2_W0001_P0051_T0001_R1_P3_K1_Ch2-Ch1.zen
940	2.190100e-02	8.900375e-03	2.037600e-02	20150716_gfpSORORINcd3_Prometa\MitoSys2\LSM\gfpSORORINc_Noc\DE_W0012_P0001\DE_2_W0012_P0001_T0003\TR1_W0001_P0051\TR1_2_W0001_P0051_T0001_R1_P3_K1_Ch2-Ch1.zen
1020	2.316203e-02	7.255013e-03	1.961700e-02	20150716_gfpSORORINcd3_Prometa\MitoSys2\LSM\gfpSORORINc_Noc\DE_W0012_P0001\DE_2_W0012_P0001_T0003\TR1_W0001_P0051\TR1_2_W0001_P0051_T0001_R1_P3_K1_Ch2-Ch1.zen
1100	1.654793e-02	8.679821e-03	1.891600e-02	20150716_gfpSORORINcd3_Prometa\MitoSys2\LSM\gfpSORORINc_Noc\DE_W0012_P0001\DE_2_W0012_P0001_T0003\TR1_W0001_P0051\TR1_2_W0001_P0051_T0001_R1_P3_K1_Ch2-Ch1.zen
1180	1.851750e-02	6.445527e-03	1.826700e-02	20150716_gfpSORORINcd3_Prometa\MitoSys2\LSM\gfpSORORINc_Noc\DE_W0012_P0001\DE_2_W0012_P0001_T0003\TR1_W0001_P0051\TR1_2_W0001_P0051_T0001_R1_P3_K1_Ch2-Ch1.zen
1260	1.728670e-02	1.049785e-02	1.766500e-02	20150716_gfpSORORINcd3_Prometa\MitoSys2\LSM\gfpSORORINc_Noc\DE_W0012_P0001\DE_2_W0012_P0001_T0003\TR1_W0001_P0051\TR1_2_W0001_P0051_T0001_R1_P3_K1_Ch2-Ch1.zen
1340	1.778864e-02	7.930231e-03	1.710400e-02	20150716_gfpSORORINcd3_Prometa\MitoSys2\LSM\gfpSORORINc_Noc\DE_W0012_P0001\DE_2_W0012_P0001_T0003\TR1_W0001_P0051\TR1_2_W0001_P0051_T0001_R1_P3_K1_Ch2-Ch1.zen
1420	1.598765e-02	8.029821e-03	1.657900e-02	20150716_gfpSORORINcd3_Prometa\MitoSys2\LSM\gfpSORORINc_Noc\DE_W0012_P0001\DE_2_W0012_P0001_T0003\TR1_W0001_P0051\TR1_2_W0001_P0051_T0001_R1_P3_K1_Ch2-Ch1.zen
1500	1.551860e-02	8.749772e-03	1.608900e-02	20150716_gfpSORORINcd3_Prometa\MitoSys2\LSM\gfpSORORINc_Noc\DE_W0012_P0001\DE_2_W0012_P0001_T0003\TR1_W0001_P0051\TR1_2_W0001_P0051_T0001_R1_P3_K1_Ch2-Ch1.zen
1660	1.486674e-02	6.470505e-03	1.519400e-02	20150716_gfpSORORINcd3_Prometa\MitoSys2\LSM\gfpSORORINc_Noc\DE_W0012_P0001\DE_2_W0012_P0001_T0003\TR1_W0001_P0051\TR1_2_W0001_P0051_T0001_R1_P3_K1_Ch2-Ch1.zen
1820	1.371260e-02	6.516188e-03	1.439800e-02	20150716_gfpSORORINcd3_Prometa\MitoSys2\LSM\gfpSORORINc_Noc\DE_W0012_P0001\DE_2_W0012_P0001_T0003\TR1_W0001_P0051\TR1_2_W0001_P0051_T0001_R1_P3_K1_Ch2-Ch1.zen
1980	1.537125e-02	6.961141e-03	1.368600e-02	20150716_gfpSORORINcd3_Prometa\MitoSys2\LSM\gfpSORORINc_Noc\DE_W0012_P0001\DE_2_W0012_P0001_T0003\TR1_W0001_P0051\TR1_2_W0001_P0051_T0001_R1_P3_K1_Ch2-Ch1.zen
2140	1.150825e-02	8.661163e-03	1.304300e-02	20150716_gfpSORORINcd3_Prometa\MitoSys2\LSM\gfpSORORINc_Noc\DE_W0012_P0001\DE_2_W0012_P0001_T0003\TR1_W0001_P0051\TR1_2_W0001_P0051_T0001_R1_P3_K1_Ch2-Ch1.zen
2300	1.178847e-02	9.356500e-03	1.246000e-02	20150716_gfpSORORINcd3_Prometa\MitoSys2\LSM\gfpSORORINc_Noc\DE_W0012_P0001\DE_2_W0012_P0001_T0003\TR1_W0001_P0051\TR1_2_W0001_P0051_T0001_R1_P3_K1_Ch2-Ch1.zen
2460	1.269298e-02	6.759722e-03	1.192800e-02	20150716_gfpSORORINcd3_Prometa\MitoSys2\LSM\gfpSORORINc_Noc\DE_W0012_P0001\DE_2_W0012_P0001_T0003\TR1_W0001_P0051\TR1_2_W0001_P0051_T0001_R1_P3_K1_Ch2-Ch1.zen
2620	1.132968e-02	6.269912e-03	1.144000e-02	20150716_gfpSORORINcd3_Prometa\MitoSys2\LSM\gfpSORORINc_Noc\DE_W0012_P0001\DE_2_W0012_P0001_T0003\TR1_W0001_P0051\TR1_2_W0001_P0051_T0001_R1_P3_K1_Ch2-Ch1.zen
2780	1.099875e-02	9.820304e-03	1.099000e-02	20150716_gfpSORORINcd3_Prometa\MitoSys2\LSM\gfpSORORINc_Noc\DE_W0012_P0001\DE_2_W0012_P0001_T0003\TR1_W0001_P0051\TR1_2_W0001_P0051_T0001_R1_P3_K1_Ch2-Ch1.zen
2940	1.085604e-02	7.325774e-03	1.057500e-02	20150716_gfpSORORINcd3_Prometa\MitoSys2\LSM\gfpSORORINc_Noc\DE_W0012_P0001\DE_2_W0012_P0001_T0003\TR1_W0001_P0051\TR1_2_W0001_P0051_T0001_R1_P3_K1_Ch2-Ch1.zen
3100	9.890063e-03	4.954132e-03	1.019000e-02	20150716_gfpSORORINcd3_Prometa\MitoSys2\LSM\gfpSORORINc_Noc\DE_W0012_P0001\DE_2_W0012_P0001_T0003\TR1_W0001_P0051\TR1_2_W0001_P0051_T0001_R1_P3_K1_Ch2-Ch1.zen
3420	9.650162e-03	6.736367e-03	9.497600e-03	20150716_gfpSORORINcd3_Prometa\MitoSys2\LSM\gfpSORORINc_Noc\DE_W0012_P0001\DE_2_W0012_P0001_T0003\TR1_W0001_P0051\TR1_2_W0001_P0051_T0001_R1_P3_K1_Ch2-Ch1.zen
3740	9.328497e-03	5.263425e-03	8.891400e-03	20150716_gfpSORORINcd3_Prometa\MitoSys2\LSM\gfpSORORINc_Noc\DE_W0012_P0001\DE_2_W0012_P0001_T0003\TR1_W0001_P0051\TR1_2_W0001_P0051_T0001_R1_P3_K1_Ch2-Ch1.zen
4060	9.529926e-03	3.706054e-03	8.355800e-03	20150716_gfpSORORINcd3_Prometa\MitoSys2\LSM\gfpSORORINc_Noc\DE_W0012_P0001\DE_2_W0012_P0001_T0003\TR1_W0001_P0051\TR1_2_W0001_P0051_T0001_R1_P3_K1_Ch2-Ch1.zen
4380	8.847326e-03	5.309694e-03	7.878700e-03	20150716_gfpSORORINcd3_Prometa\MitoSys2\LSM\gfpSORORINc_Noc\DE_W0012_P0001\DE_2_W0012_P0001_T0003\TR1_W0001_P0051\TR1_2_W0001_P0051_T0001_R1_P3_K1_Ch2-Ch1.zen
4700	6.871745e-03	5.553537e-03	7.450800e-03	20150716_gfpSORORINcd3_Prometa\MitoSys2\LSM\gfpSORORINc_Noc\DE_W0012_P0001\DE_2_W0012_P0001_T0003\TR1_W0001_P0051\TR1_2_W0001_P0051_T0001_R1_P3_K1_Ch2-Ch1.zen
5020	6.271537e-03	5.354040e-03	7.064600e-03	20150716_gfpSORORINcd3_Prometa\MitoSys2\LSM\gfpSORORINc_Noc\DE_W0012_P0001\DE_2_W0012_P0001_T0003\TR1_W0001_P0051\TR1_2_W0001_P0051_T0001_R1_P3_K1_Ch2-Ch1.zen
5340	5.326297e-03	6.477166e-03	6.714200e-03	20150716_gfpSORORINcd3_Prometa\MitoSys2\LSM\gfpSORORINc_Noc\DE_W0012_P0001\DE_2_W0012_P0001_T0003\TR1_W0001_P0051\TR1_2_W0001_P0051_T0001_R1_P3_K1_Ch2-Ch1.zen
5660	5.388732e-03	3.811982e-03	6.394800e-03	20150716_gfpSORORINcd3_Prometa\MitoSys2\LSM\gfpSORORINc_Noc\DE_W0012_P0001\DE_2_W0012_P0001_T0003\TR1_W0001_P0051\TR1_2_W0001_P0051_T0001_R1_P3_K1_Ch2-Ch1.zen
5980	6.700868e-03	4.807233e-03	6.102400e-03	20150716_gfpSORORINcd3_Prometa\MitoSys2\LSM\gfpSORORINc_Noc\DE_W0012_P0001\DE_2_W0012_P0001_T0003\TR1_W0001_P0051\TR1_2_W0001_P0051_T0001_R1_P3_K1_Ch2-Ch1.zen
6300	6.111950e-03	3.952136e-03	5.833600e-03	20150716_gfpSORORINcd3_Prometa\MitoSys2\LSM\gfpSORORINc_Noc\DE_W0012_P0001\DE_2_W0012_P0001_T0003\TR1_W0001_P0051\TR1_2_W0001_P0051_T0001_R1_P3_K1_Ch2-Ch1.zen
6940	5.348498e-03	5.451356e-03	5.356400e-03	20150716_gfpSORORINcd3_Prometa\MitoSys2\LSM\gfpSORORINc_Noc\DE_W0012_P0001\DE_2_W0012_P0001_T0003\TR1_W0001_P0051\TR1_2_W0001_P0051_T0001_R1_P3_K1_Ch2-Ch1.zen
7580	4.100385e-03	5.233869e-03	4.945600e-03	20150716_gfpSORORINcd3_Prometa\MitoSys2\LSM\gfpSORORINc_Noc\DE_W0012_P0001\DE_2_W0012_P0001_T0003\TR1_W0001_P0051\TR1_2_W0001_P0051_T0001_R1_P3_K1_Ch2-Ch1.zen
8220	4.689641e-03	4.796478e-03	4.588300e-03	20150716_gfpSORORINcd3_Prometa\MitoSys2\LSM\gfpSORORINc_Noc\DE_W0012_P0001\DE_2_W0012_P0001_T0003\TR1_W0001_P0051\TR1_2_W0001_P0051_T0001_R1_P3_K1_Ch2-Ch1.zen
8860	5.387932e-03	5.155868e-03	4.274800e-03	20150716_gfpSORORINcd3_Prometa\MitoSys2\LSM\gfpSORORINc_Noc\DE_W0012_P0001\DE_2_W0012_P0001_T0003\TR1_W0001_P0051\TR1_2_W0001_P0051_T0001_R1_P3_K1_Ch2-Ch1.zen
9500	4.266785e-03	4.269529e-03	3.997600e-03	20150716_gfpSORORINcd3_Prometa\MitoSys2\LSM\gfpSORORINc_Noc\DE_W0012_P0001\DE_2_W0012_P0001_T0003\TR1_W0001_P0051\TR1_2_W0001_P0051_T0001_R1_P3_K1_Ch2-Ch1.zen
10140	2.969918e-03	5.426852e-03	3.750800e-03	20150716_gfpSORORINcd3_Prometa\MitoSys2\LSM\gfpSORORINc_Noc\DE_W0012_P0001\DE_2_W0012_P0001_T0003\TR1_W0001_P0051\TR1_2_W0001_P0051_T0001_R1_P3_K1_Ch2-Ch1.zen
10780	3.465122e-03	4.970667e-03	3.529700e-03	20150716_gfpSORORINcd3_Prometa\MitoSys2\LSM\gfpSORORINc_Noc\DE_W0012_P0001\DE_2_W0012_P0001_T0003\TR1_W0001_P0051\TR1_2_W0001_P0051_T0001_R1_P3_K1_Ch2-Ch1.zen
11420	2.785128e-03	4.467663e-03	3.330700e-03	20150716_gfpSORORINcd3_Prometa\MitoSys2\LSM\gfpSORORINc_Noc\DE_W0012_P0001\DE_2_W0012_P0001_T0003\TR1_W0001_P0051\TR1_2_W0001_P0051_T0001_R1_P3_K1_Ch2-Ch1.zen
12060	2.433544e-03	3.849002e-03	3.150500e-03	20150716_gfpSORORINcd3_Prometa\MitoSys2\LSM\gfpSORORINc_Noc\DE_W0012_P0001\DE_2_W0012_P0001_T0003\TR1_W0001_P0051\TR1_2_W0001_P0051_T0001_R1_P3_K1_Ch2-Ch1.zen
12700	2.747937e-03	3.163308e-03	2.986900e-03	20150716_gfpSORORINcd3_Prometa\MitoSys2\LSM\gfpSORORINc_Noc\DE_W0012_P0001\DE_2_W0012_P0001_T0003\TR1_W0001_P0051\TR1_2_W0001_P0051_T0001_R1_P3_K1_Ch2-Ch1.zen
13980	2.437928e-03	3.247923e-03	2.700700e-03	20150716_gfpSORORINcd3_Prometa\MitoSys2\LSM\gfpSORORINc_Noc\DE_W0012_P0001\DE_2_W0012_P0001_T0003\TR1_W0001_P0051\TR1_2_W0001_P0051_T0001_R1_P3_K1_Ch2-Ch1.zen
15260	3.584734e-03	2.527055e-03	2.459200e-03	20150716_gfpSORORINcd3_Prometa\MitoSys2\LSM\gfpSORORINc_Noc\DE_W0012_P0001\DE_2_W0012_P0001_T0003\TR1_W0001_P0051\TR1_2_W0001_P0051_T0001_R1_P3_K1_Ch2-Ch1.zen
16540	2.667006e-03	3.402953e-03	2.252800e-03	20150716_gfpSORORINcd3_Prometa\MitoSys2\LSM\gfpSORORINc_Noc\DE_W0012_P0001\DE_2_W0012_P0001_T0003\TR1_W0001_P0051\TR1_2_W0001_P0051_T0001_R1_P3_K1_Ch2-Ch1.zen
17820	2.766303e-03	3.247047e-03	2.074700e-03	20150716_gfpSORORINcd3_Prometa\MitoSys2\LSM\gfpSORORINc_Noc\DE_W0012_P0001\DE_2_W0012_P0001_T0003\TR1_W0001_P0051\TR1_2_W0001_P0051_T0001_R1_P3_K1_Ch2-Ch1.zen
19100	2.144708e-03	3.425818e-03	1.919600e-03	20150716_gfpSORORINcd3_Prometa\MitoSys2\LSM\gfpSORORINc_Noc\DE_W0012_P0001\DE_2_W0012_P0001_T0003\TR1_W0001_P0051\TR1_2_W0001_P0051_T0001_R1_P3_K1_Ch2-Ch1.zen
20380	1.475964e-03	3.340237e-03	1.783400e-03	20150716_gfpSORORINcd3_Prometa\MitoSys2\LSM\gfpSORORINc_Noc\DE_W0012_P0001\DE_2_W0012_P0001_T0003\TR1_W0001_P0051\TR1_2_W0001_P0051_T0001_R1_P3_K1_Ch2-Ch1.zen
21660	2.167472e-03	3.518302e-03	1.663000e-03	20150716_gfpSORORINcd3_Prometa\MitoSys2\LSM\gfpSORORINc_Noc\DE_W0012_P0001\DE_2_W0012_P0001_T0003\TR1_W0001_P0051\TR1_2_W0001_P0051_T0001_R1_P3_K1_Ch2-Ch1.zen
22940	1.741338e-03	3.326814e-03	1.555900e-03	20150716_gfpSORORINcd3_Prometa\MitoSys2\LSM\gfpSORORINc_Noc\DE_W0012_P0001\DE_2_W0012_P0001_T0003\TR1_W0001_P0051\TR1_2_W0001_P0051_T0001_R1_P3_K1_Ch2-Ch1.zen
24220	2.583073e-03	3.894572e-03	1.460000e-03	20150716_gfpSORORINcd3_Prometa\MitoSys2\LSM\gfpSORORINc_Noc\DE_W0012_P0001\DE_2_W0012_P0001_T0003\TR1_W0001_P0051\TR1_2_W0001_P0051_T0001_R1_P3_K1_Ch2-Ch1.zen
25500	2.365548e-03	3.518091e-03	1.373800e-03	20150716_gfpSORORINcd3_Prometa\MitoSys2\LSM\gfpSORORINc_Noc\DE_W0012_P0001\DE_2_W0012_P0001_T0003\TR1_W0001_P0051\TR1_2_W0001_P0051_T0001_R1_P3_K1_Ch2-Ch1.zen
28060	2.158923e-03	2.821848e-03	1.225200e-03	20150716_gfpSORORINcd3_Prometa\MitoSys2\LSM\gfpSORORINc_Noc\DE_W0012_P0001\DE_2_W0012_P0001_T0003\TR1_W0001_P0051\TR1_2_W0001_P0051_T0001_R1_P3_K1_Ch2-Ch1.zen
30620	1.364869e-03	3.003242e-03	1.102000e-03	20150716_gfpSORORINcd3_Prometa\MitoSys2\LSM\gfpSORORINc_Noc\DE_W0012_P0001\DE_2_W0012_P0001_T0003\TR1_W0001_P0051\TR1_2_W0001_P0051_T0001_R1_P3_K1_Ch2-Ch1.zen
33180	1.148979e-03	2.562924e-03	9.983200e-04	20150716_gfpSORORINcd3_Prometa\MitoSys2\LSM\gfpSORORINc_Noc\DE_W0012_P0001\DE_2_W0012_P0001_T0003\TR1_W0001_P0051\TR1_2_W0001_P0051_T0001_R1_P3_K1_Ch2-Ch1.zen
35740	4.249817e-04	2.680474e-03	9.100800e-04	20150716_gfpSORORINcd3_Prometa\MitoSys2\LSM\gfpSORORINc_Noc\DE_W0012_P0001\DE_2_W0012_P0001_T0003\TR1_W0001_P0051\TR1_2_W0001_P0051_T0001_R1_P3_K1_Ch2-Ch1.zen
38300	4.977877e-04	2.422475e-03	8.341800e-04	20150716_gfpSORORINcd3_Prometa\MitoSys2\LSM\gfpSORORINc_Noc\DE_W0012_P0001\DE_2_W0012_P0001_T0003\TR1_W0001_P0051\TR1_2_W0001_P0051_T0001_R1_P3_K1_Ch2-Ch1.zen
40860	4.161920e-04	2.776301e-03	7.683200e-04	20150716_gfpSORORINcd3_Prometa\MitoSys2\LSM\gfpSORORINc_Noc\DE_W0012_P0001\DE_2_W0012_P0001_T0003\TR1_W0001_P0051\TR1_2_W0001_P0051_T0001_R1_P3_K1_Ch2-Ch1.zen
43420	-4.259909e-04	3.165886e-03	7.107000e-04	20150716_gfpSORORINcd3_Prometa\MitoSys2\LSM\gfpSORORINc_Noc\DE_W0012_P0001\DE_2_W0012_P0001_T0003\TR1_W0001_P0051\TR1_2_W0001_P0051_T0001_R1_P3_K1_Ch2-Ch1.zen
45980	-3.086492e-05	2.823074e-03	6.599300e-04	20150716_gfpSORORINcd3_Prometa\MitoSys2\LSM\gfpSORORINc_Noc\DE_W0012_P0001\DE_2_W0012_P0001_T0003\TR1_W0001_P0051\TR1_2_W0001_P0051_T0001_R1_P3_K1_Ch2-Ch1.zen
48540	-1.542582e-04	2.753696e-03	6.149200e-04	20150716_gfpSORORINcd3_Prometa\MitoSys2\LSM\gfpSORORINc_Noc\DE_W0012_P0001\DE_2_W0012_P0001_T0003\TR1_W0001_P0051\TR1_2_W0001_P0051_T0001_R1_P3_K1_Ch2-Ch1.zen
51100	5.210364e-04	2.382795e-03	5.747700e-04	20150716_gfpSORORINcd3_Prometa\MitoSys2\LSM\gfpSORORINc_Noc\DE_W0012_P0001\DE_2_W0012_P0001_T0003\TR1_W0001_P0051\TR1_2_W0001_P0051_T0001_R1_P3_K1_Ch2-Ch1.zen
56220	1.723372e-03	2.657234e-03	5.063800e-04	20150716_gfpSORORINcd3_Prometa\MitoSys2\LSM\gfpSORORINc_Noc\DE_W0012_P0001\DE_2_W0012_P0001_T0003\TR1_W0001_P0051\TR1_2_W0001_P0051_T0001_R1_P3_K1_Ch2-Ch1.zen
61340	2.924972e-04	2.642803e-03	4.504400e-04	20150716_gfpSORORINcd3_Prometa\MitoSys2\LSM\gfpSORORINc_Noc\DE_W0012_P0001\DE_2_W0012_P0001_T0003\TR1_W0001_P0051\TR1_2_W0001_P0051_T0001_R1_P3_K1_Ch2-Ch1.zen
66460	8.367727e-04	2.104332e-03	4.039700e-04	20150716_gfpSORORINcd3_Prometa\MitoSys2\LSM\gfpSORORINc_Noc\DE_W0012_P0001\DE_2_W0012_P0001_T0003\TR1_W0001_P0051\TR1_2_W0001_P0051_T0001_R1_P3_K1_Ch2-Ch1.zen
71580	1.041086e-03	2.454425e-03	3.648800e-04	20150716_gfpSORORINcd3_Prometa\MitoSys2\LSM\gfpSORORINc_Noc\DE_W0012_P0001\DE_2_W0012_P0001_T0003\TR1_W0001_P0051\TR1_2_W0001_P0051_T0001_R1_P3_K1_Ch2-Ch1.zen
76700	-6.111754e-05	2.075834e-03	3.316000e-04	20150716_gfpSORORINcd3_Prometa\MitoSys2\LSM\gfpSORORINc_Noc\DE_W0012_P0001\DE_2_W0012_P0001_T0003\TR1_W0001_P0051\TR1_2_W0001_P0051_T0001_R1_P3_K1_Ch2-Ch1.zen
81820	1.110054e-04	2.288594e-03	3.030100e-04	20150716_gfpSORORINcd3_Prometa\MitoSys2\LSM\gfpSORORINc_Noc\DE_W0012_P0001\DE_2_W0012_P0001_T0003\TR1_W0001_P0051\TR1_2_W0001_P0051_T0001_R1_P3_K1_Ch2-Ch1.zen
86940	1.325284e-04	1.982384e-03	2.782200e-04	20150716_gfpSORORINcd3_Prometa\MitoSys2\LSM\gfpSORORINc_Noc\DE_W0012_P0001\DE_2_W0012_P0001_T0003\TR1_W0001_P0051\TR1_2_W0001_P0051_T0001_R1_P3_K1_Ch2-Ch1.zen
92060	-3.884974e-04	2.312321e-03	2.565600e-04	20150716_gfpSORORINcd3_Prometa\MitoSys2\LSM\gfpSORORINc_Noc\DE_W0012_P0001\DE_2_W0012_P0001_T0003\TR1_W0001_P0051\TR1_2_W0001_P0051_T0001_R1_P3_K1_Ch2-Ch1.zen
97180	-6.811697e-04	1.994512e-03	2.375100e-04	20150716_gfpSORORINcd3_Prometa\MitoSys2\LSM\gfpSORORINc_Noc\DE_W0012_P0001\DE_2_W0012_P0001_T0003\TR1_W0001_P0051\TR1_2_W0001_P0051_T0001_R1_P3_K1_Ch2-Ch1.zen
102300	-7.137257e-04	2.105835e-03	2.206500e-04	20150716_gfpSORORINcd3_Prometa\MitoSys2\LSM\gfpSORORINc_Noc\DE_W0012_P0001\DE_2_W0012_P0001_T0003\TR1_W0001_P0051\TR1_2_W0001_P0051_T0001_R1_P3_K1_Ch2-Ch1.zen
112540	-1.828598e-04	2.187328e-03	1.922100e-04	20150716_gfpSORORINcd3_Prometa\MitoSys2\LSM\gfpSORORINc_Noc\DE_W0012_P0001\DE_2_W0012_P0001_T0003\TR1_W0001_P0051\TR1_2_W0001_P0051_T0001_R1_P3_K1_Ch2-Ch1.zen
122780	2.897819e-04	1.776764e-03	1.692500e-04	20150716_gfpSORORINcd3_Prometa\MitoSys2\LSM\gfpSORORINc_Noc\DE_W0012_P0001\DE_2_W0012_P0001_T0003\TR1_W0001_P0051\TR1_2_W0001_P0051_T0001_R1_P3_K1_Ch2-Ch1.zen
133020	-1.438832e-04	2.145620e-03	1.504000e-04	20150716_gfpSORORINcd3_Prometa\MitoSys2\LSM\gfpSORORINc_Noc\DE_W0012_P0001\DE_2_W0012_P0001_T0003\TR1_W0001_P0051\TR1_2_W0001_P0051_T0001_R1_P3_K1_Ch2-Ch1.zen
143260	-1.879604e-04	2.567229e-03	1.347100e-04	20150716_gfpSORORINcd3_Prometa\MitoSys2\LSM\gfpSORORINc_Noc\DE_W0012_P0001\DE_2_W0012_P0001_T0003\TR1_W0001_P0051\TR1_2_W0001_P0051_T0001_R1_P3_K1_Ch2-Ch1.zen
153500	-2.110798e-04	1.961157e-03	1.214900e-04	20150716_gfpSORORINcd3_Prometa\MitoSys2\LSM\gfpSORORINc_Noc\DE_W0012_P0001\DE_2_W0012_P0001_T0003\TR1_W0001_P0051\TR1_2_W0001_P0051_T0001_R1_P3_K1_Ch2-Ch1.zen
163740	-1.405430e-04	2.064793e-03	1.102400e-04	20150716_gfpSORORINcd3_Prometa\MitoSys2\LSM\gfpSORORINc_Noc\DE_W0012_P0001\DE_2_W0012_P0001_T0003\TR1_W0001_P0051\TR1_2_W0001_P0051_T0001_R1_P3_K1_Ch2-Ch1.zen
173980	2.045125e-04	2.107909e-03	1.005600e-04	20150716_gfpSORORINcd3_Prometa\MitoSys2\LSM\gfpSORORINc_Noc\DE_W0012_P0001\DE_2_W0012_P0001_T0003\TR1_W0001_P0051\TR1_2_W0001_P0051_T0001_R1_P3_K1_Ch2-Ch1.zen
184220	1.144113e-04	2.384967e-03	9.217600e-05	20150716_gfpSORORINcd3_Prometa\MitoSys2\LSM\gfpSORORINc_Noc\DE_W0012_P0001\DE_2_W0012_P0001_T0003\TR1_W0001_P0051\TR1_2_W0001_P0051_T0001_R1_P3_K1_Ch2-Ch1.zen
194460	3.280372e-04	2.540319e-03	8.485500e-05	20150716_gfpSORORINcd3_Prometa\MitoSys2\LSM\gfpSORORINc_Noc\DE_W0012_P0001\DE_2_W0012_P0001_T0003\TR1_W0001_P0051\TR1_2_W0001_P0051_T0001_R1_P3_K1_Ch2-Ch1.zen
204700	-7.702618e-05	2.082465e-03	7.842000e-05	20150716_gfpSORORINcd3_Prometa\MitoSys2\LSM\gfpSORORINc_Noc\DE_W0012_P0001\DE_2_W0012_P0001_T0003\TR1_W0001_P0051\TR1_2_W0001_P0051_T0001_R1_P3_K1_Ch2-Ch1.zen
225180	-2.318709e-04	1.629850e-03	6.767300e-05	20150716_gfpSORORINcd3_Prometa\MitoSys2\LSM\gfpSORORINc_Noc\DE_W0012_P0001\DE_2_W0012_P0001_T0003\TR1_W0001_P0051\TR1_2_W0001_P0051_T0001_R1_P3_K1_Ch2-Ch1.zen
245660	-6.101308e-05	1.467766e-03	5.909800e-05	20150716_gfpSORORINcd3_Prometa\MitoSys2\LSM\gfpSORORINc_Noc\DE_W0012_P0001\DE_2_W0012_P0001_T0003\TR1_W0001_P0051\TR1_2_W0001_P0051_T0001_R1_P3_K1_Ch2-Ch1.zen
266140	-1.701234e-04	1.552562e-03	5.213200e-05	20150716_gfpSORORINcd3_Prometa\MitoSys2\LSM\gfpSORORINc_Noc\DE_W0012_P0001\DE_2_W0012_P0001_T0003\TR1_W0001_P0051\TR1_2_W0001_P0051_T0001_R1_P3_K1_Ch2-Ch1.zen
286620	-1.031105e-04	1.645581e-03	4.639000e-05	20150716_gfpSORORINcd3_Prometa\MitoSys2\LSM\gfpSORORINc_Noc\DE_W0012_P0001\DE_2_W0012_P0001_T0003\TR1_W0001_P0051\TR1_2_W0001_P0051_T0001_R1_P3_K1_Ch2-Ch1.zen
307100	-7.105132e-05	1.524539e-03	4.159200e-05	20150716_gfpSORORINcd3_Prometa\MitoSys2\LSM\gfpSORORINc_Noc\DE_W0012_P0001\DE_2_W0012_P0001_T0003\TR1_W0001_P0051\TR1_2_W0001_P0051_T0001_R1_P3_K1_Ch2-Ch1.zen
327580	-2.653219e-04	1.340158e-03	3.753900e-05	20150716_gfpSORORINcd3_Prometa\MitoSys2\LSM\gfpSORORINc_Noc\DE_W0012_P0001\DE_2_W0012_P0001_T0003\TR1_W0001_P0051\TR1_2_W0001_P0051_T0001_R1_P3_K1_Ch2-Ch1.zen
348060	-3.830318e-04	1.320271e-03	3.408000e-05	20150716_gfpSORORINcd3_Prometa\MitoSys2\LSM\gfpSORORINc_Noc\DE_W0012_P0001\DE_2_W0012_P0001_T0003\TR1_W0001_P0051\TR1_2_W0001_P0051_T0001_R1_P3_K1_Ch2-Ch1.zen
368540	2.476365e-04	1.383900e-03	3.110200e-05	20150716_gfpSORORINcd3_Prometa\MitoSys2\LSM\gfpSORORINc_Noc\DE_W0012_P0001\DE_2_W0012_P0001_T0003\TR1_W0001_P0051\TR1_2_W0001_P0051_T0001_R1_P3_K1_Ch2-Ch1.zen
389020	1.224800e-05	1.772289e-03	2.851800e-05	20150716_gfpSORORINcd3_Prometa\MitoSys2\LSM\gfpSORORINc_Noc\DE_W0012_P0001\DE_2_W0012_P0001_T0003\TR1_W0001_P0051\TR1_2_W0001_P0051_T0001_R1_P3_K1_Ch2-Ch1.zen
409500	-2.281244e-04	1.201218e-03	2.625900e-05	20150716_gfpSORORINcd3_Prometa\MitoSys2\LSM\gfpSORORINc_Noc\DE_W0012_P0001\DE_2_W0012_P0001_T0003\TR1_W0001_P0051\TR1_2_W0001_P0051_T0001_R1_P3_K1_Ch2-Ch1.zen
450460	-5.901221e-04	1.649992e-03	2.251400e-05	20150716_gfpSORORINcd3_Prometa\MitoSys2\LSM\gfpSORORINc_Noc\DE_W0012_P0001\DE_2_W0012_P0001_T0003\TR1_W0001_P0051\TR1_2_W0001_P0051_T0001_R1_P3_K1_Ch2-Ch1.zen
491420	-2.994401e-04	1.171237e-03	1.955200e-05	20150716_gfpSORORINcd3_Prometa\MitoSys2\LSM\gfpSORORINc_Noc\DE_W0012_P0001\DE_2_W0012_P0001_T0003\TR1_W0001_P0051\TR1_2_W0001_P0051_T0001_R1_P3_K1_Ch2-Ch1.zen
532380	-2.153549e-05	1.125669e-03	1.716500e-05	20150716_gfpSORORINcd3_Prometa\MitoSys2\LSM\gfpSORORINc_Noc\DE_W0012_P0001\DE_2_W0012_P0001_T0003\TR1_W0001_P0051\TR1_2_W0001_P0051_T0001_R1_P3_K1_Ch2-Ch1.zen
573340	-1.411629e-04	1.540687e-03	1.521100e-05	20150716_gfpSORORINcd3_Prometa\MitoSys2\LSM\gfpSORORINc_Noc\DE_W0012_P0001\DE_2_W0012_P0001_T0003\TR1_W0001_P0051\TR1_2_W0001_P0051_T0001_R1_P3_K1_Ch2-Ch1.zen
614300	2.301712e-04	1.181798e-03	1.358700e-05	20150716_gfpSORORINcd3_Prometa\MitoSys2\LSM\gfpSORORINc_Noc\DE_W0012_P0001\DE_2_W0012_P0001_T0003\TR1_W0001_P0051\TR1_2_W0001_P0051_T0001_R1_P3_K1_Ch2-Ch1.zen
655260	-7.788897e-05	1.112388e-03	1.222300e-05	20150716_gfpSORORINcd3_Prometa\MitoSys2\LSM\gfpSORORINc_Noc\DE_W0012_P0001\DE_2_W0012_P0001_T0003\TR1_W0001_P0051\TR1_2_W0001_P0051_T0001_R1_P3_K1_Ch2-Ch1.zen
696220	-1.440886e-04	1.090158e-03	1.106500e-05	20150716_gfpSORORINcd3_Prometa\MitoSys2\LSM\gfpSORORINc_Noc\DE_W0012_P0001\DE_2_W0012_P0001_T0003\TR1_W0001_P0051\TR1_2_W0001_P0051_T0001_R1_P3_K1_Ch2-Ch1.zen
737180	1.482615e-04	1.194227e-03	1.007200e-05	20150716_gfpSORORINcd3_Prometa\MitoSys2\LSM\gfpSORORINc_Noc\DE_W0012_P0001\DE_2_W0012_P0001_T0003\TR1_W0001_P0051\TR1_2_W0001_P0051_T0001_R1_P3_K1_Ch2-Ch1.zen
778140	-5.031532e-05	1.513339e-03	9.213000e-06	20150716_gfpSORORINcd3_Prometa\MitoSys2\LSM\gfpSORORINc_Noc\DE_W0012_P0001\DE_2_W0012_P0001_T0003\TR1_W0001_P0051\TR1_2_W0001_P0051_T0001_R1_P3_K1_Ch2-Ch1.zen
819100	-1.659260e-04	1.235332e-03	8.465200e-06	20150716_gfpSORORINcd3_Prometa\MitoSys2\LSM\gfpSORORINc_Noc\DE_W0012_P0001\DE_2_W0012_P0001_T0003\TR1_W0001_P0051\TR1_2_W0001_P0051_T0001_R1_P3_K1_Ch2-Ch1.zen
901020	1.013174e-04	1.078448e-03	7.231100e-06	20150716_gfpSORORINcd3_Prometa\MitoSys2\LSM\gfpSORORINc_Noc\DE_W0012_P0001\DE_2_W0012_P0001_T0003\TR1_W0001_P0051\TR1_2_W0001_P0051_T0001_R1_P3_K1_Ch2-Ch1.zen
982940	-3.517651e-04	1.205860e-03	6.260300e-06	20150716_gfpSORORINcd3_Prometa\MitoSys2\LSM\gfpSORORINc_Noc\DE_W0012_P0001\DE_2_W0012_P0001_T0003\TR1_W0001_P0051\TR1_2_W0001_P0051_T0001_R1_P3_K1_Ch2-Ch1.zen
1064860	-3.031338e-04	1.134758e-03	5.481500e-06	20150716_gfpSORORINcd3_Prometa\MitoSys2\LSM\gfpSORORINc_Noc\DE_W0012_P0001\DE_2_W0012_P0001_T0003\TR1_W0001_P0051\TR1_2_W0001_P0051_T0001_R1_P3_K1_Ch2-Ch1.zen
1146780	-4.526406e-05	1.250426e-03	4.846200e-06	20150716_gfpSORORINcd3_Prometa\MitoSys2\LSM\gfpSORORINc_Noc\DE_W0012_P0001\DE_2_W0012_P0001_T0003\TR1_W0001_P0051\TR1_2_W0001_P0051_T0001_R1_P3_K1_Ch2-Ch1.zen
1228700	-1.415398e-04	1.018019e-03	4.320500e-06	20150716_gfpSORORINcd3_Prometa\MitoSys2\LSM\gfpSORORINc_Noc\DE_W0012_P0001\DE_2_W0012_P0001_T0003\TR1_W0001_P0051\TR1_2_W0001_P0051_T0001_R1_P3_K1_Ch2-Ch1.zen
1310620	-5.952657e-04	1.236006e-03	3.880000e-06	20150716_gfpSORORINcd3_Prometa\MitoSys2\LSM\gfpSORORINc_Noc\DE_W0012_P0001\DE_2_W0012_P0001_T0003\TR1_W0001_P0051\TR1_2_W0001_P0051_T0001_R1_P3_K1_Ch2-Ch1.zen
1392540	-4.975281e-04	1.405629e-03	3.506900e-06	20150716_gfpSORORINcd3_Prometa\MitoSys2\LSM\gfpSORORINc_Noc\DE_W0012_P0001\DE_2_W0012_P0001_T0003\TR1_W0001_P0051\TR1_2_W0001_P0051_T0001_R1_P3_K1_Ch2-Ch1.zen
1474460	-1.814131e-05	1.253132e-03	3.187800e-06	20150716_gfpSORORINcd3_Prometa\MitoSys2\LSM\gfpSORORINc_Noc\DE_W0012_P0001\DE_2_W0012_P0001_T0003\TR1_W0001_P0051\TR1_2_W0001_P0051_T0001_R1_P3_K1_Ch2-Ch1.zen
1556380	3.342947e-04	1.384460e-03	2.912500e-06	20150716_gfpSORORINcd3_Prometa\MitoSys2\LSM\gfpSORORINc_Noc\DE_W0012_P0001\DE_2_W0012_P0001_T0003\TR1_W0001_P0051\TR1_2_W0001_P0051_T0001_R1_P3_K1_Ch2-Ch1.zen
10	5.059043e-02	2.126585e-02	4.967700e-02	20150716_gfpSORORINcd3_Prometa\MitoSys2\LSM\gfpSORORINc_Noc\DE_W0012_P0001\DE_2_W0012_P0001_T0003\TR1_W0001_P0051\TR1_2_W0001_P0051_T0001_R1_P4_K1_Ch2-Ch1.zen
20	4.783373e-02	2.194278e-02	4.893500e-02	20150716_gfpSORORINcd3_Prometa\MitoSys2\LSM\gfpSORORINc_Noc\DE_W0012_P0001\DE_2_W0012_P0001_T0003\TR1_W0001_P0051\TR1_2_W0001_P0051_T0001_R1_P4_K1_Ch2-Ch1.zen
30	4.924912e-02	2.517480e-02	4.820300e-02	20150716_gfpSORORINcd3_Prometa\MitoSys2\LSM\gfpSORORINc_Noc\DE_W0012_P0001\DE_2_W0012_P0001_T0003\TR1_W0001_P0051\TR1_2_W0001_P0051_T0001_R1_P4_K1_Ch2-Ch1.zen
40	4.385224e-02	2.641266e-02	4.748600e-02	20150716_gfpSORORINcd3_Prometa\MitoSys2\LSM\gfpSORORINc_Noc\DE_W0012_P0001\DE_2_W0012_P0001_T0003\TR1_W0001_P0051\TR1_2_W0001_P0051_T0001_R1_P4_K1_Ch2-Ch1.zen
50	4.102732e-02	2.461947e-02	4.678700e-02	20150716_gfpSORORINcd3_Prometa\MitoSys2\LSM\gfpSORORINc_Noc\DE_W0012_P0001\DE_2_W0012_P0001_T0003\TR1_W0001_P0051\TR1_2_W0001_P0051_T0001_R1_P4_K1_Ch2-Ch1.zen
60	4.388101e-02	1.925803e-02	4.610600e-02	20150716_gfpSORORINcd3_Prometa\MitoSys2\LSM\gfpSORORINc_Noc\DE_W0012_P0001\DE_2_W0012_P0001_T0003\TR1_W0001_P0051\TR1_2_W0001_P0051_T0001_R1_P4_K1_Ch2-Ch1.zen
70	4.788597e-02	1.944918e-02	4.544500e-02	20150716_gfpSORORINcd3_Prometa\MitoSys2\LSM\gfpSORORINc_Noc\DE_W0012_P0001\DE_2_W0012_P0001_T0003\TR1_W0001_P0051\TR1_2_W0001_P0051_T0001_R1_P4_K1_Ch2-Ch1.zen
80	5.101487e-02	2.012521e-02	4.480200e-02	20150716_gfpSORORINcd3_Prometa\MitoSys2\LSM\gfpSORORINc_Noc\DE_W0012_P0001\DE_2_W0012_P0001_T0003\TR1_W0001_P0051\TR1_2_W0001_P0051_T0001_R1_P4_K1_Ch2-Ch1.zen
90	4.520735e-02	2.508387e-02	4.417600e-02	20150716_gfpSORORINcd3_Prometa\MitoSys2\LSM\gfpSORORINc_Noc\DE_W0012_P0001\DE_2_W0012_P0001_T0003\TR1_W0001_P0051\TR1_2_W0001_P0051_T0001_R1_P4_K1_Ch2-Ch1.zen
100	4.095472e-02	1.459968e-02	4.356900e-02	20150716_gfpSORORINcd3_Prometa\MitoSys2\LSM\gfpSORORINc_Noc\DE_W0012_P0001\DE_2_W0012_P0001_T0003\TR1_W0001_P0051\TR1_2_W0001_P0051_T0001_R1_P4_K1_Ch2-Ch1.zen
120	4.964335e-02	2.019877e-02	4.240300e-02	20150716_gfpSORORINcd3_Prometa\MitoSys2\LSM\gfpSORORINc_Noc\DE_W0012_P0001\DE_2_W0012_P0001_T0003\TR1_W0001_P0051\TR1_2_W0001_P0051_T0001_R1_P4_K1_Ch2-Ch1.zen
140	4.143082e-02	1.617858e-02	4.129900e-02	20150716_gfpSORORINcd3_Prometa\MitoSys2\LSM\gfpSORORINc_Noc\DE_W0012_P0001\DE_2_W0012_P0001_T0003\TR1_W0001_P0051\TR1_2_W0001_P0051_T0001_R1_P4_K1_Ch2-Ch1.zen
160	3.958572e-02	2.335421e-02	4.025200e-02	20150716_gfpSORORINcd3_Prometa\MitoSys2\LSM\gfpSORORINc_Noc\DE_W0012_P0001\DE_2_W0012_P0001_T0003\TR1_W0001_P0051\TR1_2_W0001_P0051_T0001_R1_P4_K1_Ch2-Ch1.zen
180	3.840525e-02	2.094457e-02	3.925800e-02	20150716_gfpSORORINcd3_Prometa\MitoSys2\LSM\gfpSORORINc_Noc\DE_W0012_P0001\DE_2_W0012_P0001_T0003\TR1_W0001_P0051\TR1_2_W0001_P0051_T0001_R1_P4_K1_Ch2-Ch1.zen
200	4.295750e-02	1.332734e-02	3.831200e-02	20150716_gfpSORORINcd3_Prometa\MitoSys2\LSM\gfpSORORINc_Noc\DE_W0012_P0001\DE_2_W0012_P0001_T0003\TR1_W0001_P0051\TR1_2_W0001_P0051_T0001_R1_P4_K1_Ch2-Ch1.zen
220	4.154797e-02	1.413575e-02	3.741100e-02	20150716_gfpSORORINcd3_Prometa\MitoSys2\LSM\gfpSORORINc_Noc\DE_W0012_P0001\DE_2_W0012_P0001_T0003\TR1_W0001_P0051\TR1_2_W0001_P0051_T0001_R1_P4_K1_Ch2-Ch1.zen
240	2.890326e-02	1.312236e-02	3.655100e-02	20150716_gfpSORORINcd3_Prometa\MitoSys2\LSM\gfpSORORINc_Noc\DE_W0012_P0001\DE_2_W0012_P0001_T0003\TR1_W0001_P0051\TR1_2_W0001_P0051_T0001_R1_P4_K1_Ch2-Ch1.zen
260	3.446940e-02	2.182808e-02	3.573100e-02	20150716_gfpSORORINcd3_Prometa\MitoSys2\LSM\gfpSORORINc_Noc\DE_W0012_P0001\DE_2_W0012_P0001_T0003\TR1_W0001_P0051\TR1_2_W0001_P0051_T0001_R1_P4_K1_Ch2-Ch1.zen
280	3.693426e-02	1.727970e-02	3.494500e-02	20150716_gfpSORORINcd3_Prometa\MitoSys2\LSM\gfpSORORINc_Noc\DE_W0012_P0001\DE_2_W0012_P0001_T0003\TR1_W0001_P0051\TR1_2_W0001_P0051_T0001_R1_P4_K1_Ch2-Ch1.zen
300	3.417433e-02	1.509693e-02	3.419400e-02	20150716_gfpSORORINcd3_Prometa\MitoSys2\LSM\gfpSORORINc_Noc\DE_W0012_P0001\DE_2_W0012_P0001_T0003\TR1_W0001_P0051\TR1_2_W0001_P0051_T0001_R1_P4_K1_Ch2-Ch1.zen
340	3.370471e-02	9.048002e-03	3.278200e-02	20150716_gfpSORORINcd3_Prometa\MitoSys2\LSM\gfpSORORINc_Noc\DE_W0012_P0001\DE_2_W0012_P0001_T0003\TR1_W0001_P0051\TR1_2_W0001_P0051_T0001_R1_P4_K1_Ch2-Ch1.zen
380	2.910305e-02	1.319347e-02	3.148100e-02	20150716_gfpSORORINcd3_Prometa\MitoSys2\LSM\gfpSORORINc_Noc\DE_W0012_P0001\DE_2_W0012_P0001_T0003\TR1_W0001_P0051\TR1_2_W0001_P0051_T0001_R1_P4_K1_Ch2-Ch1.zen
420	2.975112e-02	1.177209e-02	3.027700e-02	20150716_gfpSORORINcd3_Prometa\MitoSys2\LSM\gfpSORORINc_Noc\DE_W0012_P0001\DE_2_W0012_P0001_T0003\TR1_W0001_P0051\TR1_2_W0001_P0051_T0001_R1_P4_K1_Ch2-Ch1.zen
460	2.653199e-02	1.272024e-02	2.916000e-02	20150716_gfpSORORINcd3_Prometa\MitoSys2\LSM\gfpSORORINc_Noc\DE_W0012_P0001\DE_2_W0012_P0001_T0003\TR1_W0001_P0051\TR1_2_W0001_P0051_T0001_R1_P4_K1_Ch2-Ch1.zen
500	2.794468e-02	1.236420e-02	2.812100e-02	20150716_gfpSORORINcd3_Prometa\MitoSys2\LSM\gfpSORORINc_Noc\DE_W0012_P0001\DE_2_W0012_P0001_T0003\TR1_W0001_P0051\TR1_2_W0001_P0051_T0001_R1_P4_K1_Ch2-Ch1.zen
540	2.910996e-02	1.293019e-02	2.715200e-02	20150716_gfpSORORINcd3_Prometa\MitoSys2\LSM\gfpSORORINc_Noc\DE_W0012_P0001\DE_2_W0012_P0001_T0003\TR1_W0001_P0051\TR1_2_W0001_P0051_T0001_R1_P4_K1_Ch2-Ch1.zen
580	2.429379e-02	1.285566e-02	2.624700e-02	20150716_gfpSORORINcd3_Prometa\MitoSys2\LSM\gfpSORORINc_Noc\DE_W0012_P0001\DE_2_W0012_P0001_T0003\TR1_W0001_P0051\TR1_2_W0001_P0051_T0001_R1_P4_K1_Ch2-Ch1.zen
620	2.446483e-02	1.139408e-02	2.539900e-02	20150716_gfpSORORINcd3_Prometa\MitoSys2\LSM\gfpSORORINc_Noc\DE_W0012_P0001\DE_2_W0012_P0001_T0003\TR1_W0001_P0051\TR1_2_W0001_P0051_T0001_R1_P4_K1_Ch2-Ch1.zen
660	2.164929e-02	1.209065e-02	2.460300e-02	20150716_gfpSORORINcd3_Prometa\MitoSys2\LSM\gfpSORORINc_Noc\DE_W0012_P0001\DE_2_W0012_P0001_T0003\TR1_W0001_P0051\TR1_2_W0001_P0051_T0001_R1_P4_K1_Ch2-Ch1.zen
700	2.167181e-02	8.318271e-03	2.385500e-02	20150716_gfpSORORINcd3_Prometa\MitoSys2\LSM\gfpSORORINc_Noc\DE_W0012_P0001\DE_2_W0012_P0001_T0003\TR1_W0001_P0051\TR1_2_W0001_P0051_T0001_R1_P4_K1_Ch2-Ch1.zen
780	2.186467e-02	1.066227e-02	2.248600e-02	20150716_gfpSORORINcd3_Prometa\MitoSys2\LSM\gfpSORORINc_Noc\DE_W0012_P0001\DE_2_W0012_P0001_T0003\TR1_W0001_P0051\TR1_2_W0001_P0051_T0001_R1_P4_K1_Ch2-Ch1.zen
860	2.092352e-02	1.163070e-02	2.126500e-02	20150716_gfpSORORINcd3_Prometa\MitoSys2\LSM\gfpSORORINc_Noc\DE_W0012_P0001\DE_2_W0012_P0001_T0003\TR1_W0001_P0051\TR1_2_W0001_P0051_T0001_R1_P4_K1_Ch2-Ch1.zen
940	1.939754e-02	9.007208e-03	2.016800e-02	20150716_gfpSORORINcd3_Prometa\MitoSys2\LSM\gfpSORORINc_Noc\DE_W0012_P0001\DE_2_W0012_P0001_T0003\TR1_W0001_P0051\TR1_2_W0001_P0051_T0001_R1_P4_K1_Ch2-Ch1.zen
1020	2.176500e-02	9.202742e-03	1.917900e-02	20150716_gfpSORORINcd3_Prometa\MitoSys2\LSM\gfpSORORINc_Noc\DE_W0012_P0001\DE_2_W0012_P0001_T0003\TR1_W0001_P0051\TR1_2_W0001_P0051_T0001_R1_P4_K1_Ch2-Ch1.zen
1100	1.913499e-02	9.391118e-03	1.828300e-02	20150716_gfpSORORINcd3_Prometa\MitoSys2\LSM\gfpSORORINc_Noc\DE_W0012_P0001\DE_2_W0012_P0001_T0003\TR1_W0001_P0051\TR1_2_W0001_P0051_T0001_R1_P4_K1_Ch2-Ch1.zen
1180	1.687505e-02	8.268329e-03	1.746600e-02	20150716_gfpSORORINcd3_Prometa\MitoSys2\LSM\gfpSORORINc_Noc\DE_W0012_P0001\DE_2_W0012_P0001_T0003\TR1_W0001_P0051\TR1_2_W0001_P0051_T0001_R1_P4_K1_Ch2-Ch1.zen
1260	1.637972e-02	9.629630e-03	1.672000e-02	20150716_gfpSORORINcd3_Prometa\MitoSys2\LSM\gfpSORORINc_Noc\DE_W0012_P0001\DE_2_W0012_P0001_T0003\TR1_W0001_P0051\TR1_2_W0001_P0051_T0001_R1_P4_K1_Ch2-Ch1.zen
1340	2.018242e-02	8.537048e-03	1.603500e-02	20150716_gfpSORORINcd3_Prometa\MitoSys2\LSM\gfpSORORINc_Noc\DE_W0012_P0001\DE_2_W0012_P0001_T0003\TR1_W0001_P0051\TR1_2_W0001_P0051_T0001_R1_P4_K1_Ch2-Ch1.zen
1420	1.785171e-02	9.701846e-03	1.540500e-02	20150716_gfpSORORINcd3_Prometa\MitoSys2\LSM\gfpSORORINc_Noc\DE_W0012_P0001\DE_2_W0012_P0001_T0003\TR1_W0001_P0051\TR1_2_W0001_P0051_T0001_R1_P4_K1_Ch2-Ch1.zen
1500	1.492497e-02	8.776895e-03	1.482200e-02	20150716_gfpSORORINcd3_Prometa\MitoSys2\LSM\gfpSORORINc_Noc\DE_W0012_P0001\DE_2_W0012_P0001_T0003\TR1_W0001_P0051\TR1_2_W0001_P0051_T0001_R1_P4_K1_Ch2-Ch1.zen
1660	1.527332e-02	6.258741e-03	1.378000e-02	20150716_gfpSORORINcd3_Prometa\MitoSys2\LSM\gfpSORORINc_Noc\DE_W0012_P0001\DE_2_W0012_P0001_T0003\TR1_W0001_P0051\TR1_2_W0001_P0051_T0001_R1_P4_K1_Ch2-Ch1.zen
1820	1.381114e-02	7.460089e-03	1.287700e-02	20150716_gfpSORORINcd3_Prometa\MitoSys2\LSM\gfpSORORINc_Noc\DE_W0012_P0001\DE_2_W0012_P0001_T0003\TR1_W0001_P0051\TR1_2_W0001_P0051_T0001_R1_P4_K1_Ch2-Ch1.zen
1980	1.424255e-02	6.786947e-03	1.208500e-02	20150716_gfpSORORINcd3_Prometa\MitoSys2\LSM\gfpSORORINc_Noc\DE_W0012_P0001\DE_2_W0012_P0001_T0003\TR1_W0001_P0051\TR1_2_W0001_P0051_T0001_R1_P4_K1_Ch2-Ch1.zen
2140	1.107587e-02	6.013618e-03	1.138600e-02	20150716_gfpSORORINcd3_Prometa\MitoSys2\LSM\gfpSORORINc_Noc\DE_W0012_P0001\DE_2_W0012_P0001_T0003\TR1_W0001_P0051\TR1_2_W0001_P0051_T0001_R1_P4_K1_Ch2-Ch1.zen
2300	1.288059e-02	8.625520e-03	1.076400e-02	20150716_gfpSORORINcd3_Prometa\MitoSys2\LSM\gfpSORORINc_Noc\DE_W0012_P0001\DE_2_W0012_P0001_T0003\TR1_W0001_P0051\TR1_2_W0001_P0051_T0001_R1_P4_K1_Ch2-Ch1.zen
2460	9.082935e-03	6.209654e-03	1.020600e-02	20150716_gfpSORORINcd3_Prometa\MitoSys2\LSM\gfpSORORINc_Noc\DE_W0012_P0001\DE_2_W0012_P0001_T0003\TR1_W0001_P0051\TR1_2_W0001_P0051_T0001_R1_P4_K1_Ch2-Ch1.zen
2620	9.923439e-03	6.534813e-03	9.703800e-03	20150716_gfpSORORINcd3_Prometa\MitoSys2\LSM\gfpSORORINc_Noc\DE_W0012_P0001\DE_2_W0012_P0001_T0003\TR1_W0001_P0051\TR1_2_W0001_P0051_T0001_R1_P4_K1_Ch2-Ch1.zen
2780	7.863223e-03	6.970393e-03	9.248500e-03	20150716_gfpSORORINcd3_Prometa\MitoSys2\LSM\gfpSORORINc_Noc\DE_W0012_P0001\DE_2_W0012_P0001_T0003\TR1_W0001_P0051\TR1_2_W0001_P0051_T0001_R1_P4_K1_Ch2-Ch1.zen
2940	4.512326e-03	6.947732e-03	8.834100e-03	20150716_gfpSORORINcd3_Prometa\MitoSys2\LSM\gfpSORORINc_Noc\DE_W0012_P0001\DE_2_W0012_P0001_T0003\TR1_W0001_P0051\TR1_2_W0001_P0051_T0001_R1_P4_K1_Ch2-Ch1.zen
3100	8.257105e-03	5.896935e-03	8.455000e-03	20150716_gfpSORORINcd3_Prometa\MitoSys2\LSM\gfpSORORINc_Noc\DE_W0012_P0001\DE_2_W0012_P0001_T0003\TR1_W0001_P0051\TR1_2_W0001_P0051_T0001_R1_P4_K1_Ch2-Ch1.zen
3420	7.061436e-03	4.192839e-03	7.786000e-03	20150716_gfpSORORINcd3_Prometa\MitoSys2\LSM\gfpSORORINc_Noc\DE_W0012_P0001\DE_2_W0012_P0001_T0003\TR1_W0001_P0051\TR1_2_W0001_P0051_T0001_R1_P4_K1_Ch2-Ch1.zen
3740	9.044938e-03	3.349656e-03	7.214000e-03	20150716_gfpSORORINcd3_Prometa\MitoSys2\LSM\gfpSORORINc_Noc\DE_W0012_P0001\DE_2_W0012_P0001_T0003\TR1_W0001_P0051\TR1_2_W0001_P0051_T0001_R1_P4_K1_Ch2-Ch1.zen
4060	7.571752e-03	4.626194e-03	6.718800e-03	20150716_gfpSORORINcd3_Prometa\MitoSys2\LSM\gfpSORORINc_Noc\DE_W0012_P0001\DE_2_W0012_P0001_T0003\TR1_W0001_P0051\TR1_2_W0001_P0051_T0001_R1_P4_K1_Ch2-Ch1.zen
4380	4.828064e-03	3.738848e-03	6.285600e-03	20150716_gfpSORORINcd3_Prometa\MitoSys2\LSM\gfpSORORINc_Noc\DE_W0012_P0001\DE_2_W0012_P0001_T0003\TR1_W0001_P0051\TR1_2_W0001_P0051_T0001_R1_P4_K1_Ch2-Ch1.zen
4700	6.617843e-03	4.643778e-03	5.903300e-03	20150716_gfpSORORINcd3_Prometa\MitoSys2\LSM\gfpSORORINc_Noc\DE_W0012_P0001\DE_2_W0012_P0001_T0003\TR1_W0001_P0051\TR1_2_W0001_P0051_T0001_R1_P4_K1_Ch2-Ch1.zen
5020	5.464023e-03	5.402968e-03	5.563100e-03	20150716_gfpSORORINcd3_Prometa\MitoSys2\LSM\gfpSORORINc_Noc\DE_W0012_P0001\DE_2_W0012_P0001_T0003\TR1_W0001_P0051\TR1_2_W0001_P0051_T0001_R1_P4_K1_Ch2-Ch1.zen
5340	6.883590e-03	5.316150e-03	5.258400e-03	20150716_gfpSORORINcd3_Prometa\MitoSys2\LSM\gfpSORORINc_Noc\DE_W0012_P0001\DE_2_W0012_P0001_T0003\TR1_W0001_P0051\TR1_2_W0001_P0051_T0001_R1_P4_K1_Ch2-Ch1.zen
5660	3.983785e-03	4.623797e-03	4.983600e-03	20150716_gfpSORORINcd3_Prometa\MitoSys2\LSM\gfpSORORINc_Noc\DE_W0012_P0001\DE_2_W0012_P0001_T0003\TR1_W0001_P0051\TR1_2_W0001_P0051_T0001_R1_P4_K1_Ch2-Ch1.zen
5980	3.129699e-03	5.492402e-03	4.734700e-03	20150716_gfpSORORINcd3_Prometa\MitoSys2\LSM\gfpSORORINc_Noc\DE_W0012_P0001\DE_2_W0012_P0001_T0003\TR1_W0001_P0051\TR1_2_W0001_P0051_T0001_R1_P4_K1_Ch2-Ch1.zen
6300	3.056706e-03	5.301227e-03	4.507900e-03	20150716_gfpSORORINcd3_Prometa\MitoSys2\LSM\gfpSORORINc_Noc\DE_W0012_P0001\DE_2_W0012_P0001_T0003\TR1_W0001_P0051\TR1_2_W0001_P0051_T0001_R1_P4_K1_Ch2-Ch1.zen
6940	4.124854e-03	4.666157e-03	4.109800e-03	20150716_gfpSORORINcd3_Prometa\MitoSys2\LSM\gfpSORORINc_Noc\DE_W0012_P0001\DE_2_W0012_P0001_T0003\TR1_W0001_P0051\TR1_2_W0001_P0051_T0001_R1_P4_K1_Ch2-Ch1.zen
7580	3.633127e-03	3.059969e-03	3.771600e-03	20150716_gfpSORORINcd3_Prometa\MitoSys2\LSM\gfpSORORINc_Noc\DE_W0012_P0001\DE_2_W0012_P0001_T0003\TR1_W0001_P0051\TR1_2_W0001_P0051_T0001_R1_P4_K1_Ch2-Ch1.zen
8220	2.889286e-03	4.328023e-03	3.480600e-03	20150716_gfpSORORINcd3_Prometa\MitoSys2\LSM\gfpSORORINc_Noc\DE_W0012_P0001\DE_2_W0012_P0001_T0003\TR1_W0001_P0051\TR1_2_W0001_P0051_T0001_R1_P4_K1_Ch2-Ch1.zen
8860	3.469923e-03	3.964147e-03	3.227500e-03	20150716_gfpSORORINcd3_Prometa\MitoSys2\LSM\gfpSORORINc_Noc\DE_W0012_P0001\DE_2_W0012_P0001_T0003\TR1_W0001_P0051\TR1_2_W0001_P0051_T0001_R1_P4_K1_Ch2-Ch1.zen
9500	3.192769e-03	4.654621e-03	3.005400e-03	20150716_gfpSORORINcd3_Prometa\MitoSys2\LSM\gfpSORORINc_Noc\DE_W0012_P0001\DE_2_W0012_P0001_T0003\TR1_W0001_P0051\TR1_2_W0001_P0051_T0001_R1_P4_K1_Ch2-Ch1.zen
10140	2.608130e-03	4.941737e-03	2.808800e-03	20150716_gfpSORORINcd3_Prometa\MitoSys2\LSM\gfpSORORINc_Noc\DE_W0012_P0001\DE_2_W0012_P0001_T0003\TR1_W0001_P0051\TR1_2_W0001_P0051_T0001_R1_P4_K1_Ch2-Ch1.zen
10780	2.650402e-03	4.188462e-03	2.633700e-03	20150716_gfpSORORINcd3_Prometa\MitoSys2\LSM\gfpSORORINc_Noc\DE_W0012_P0001\DE_2_W0012_P0001_T0003\TR1_W0001_P0051\TR1_2_W0001_P0051_T0001_R1_P4_K1_Ch2-Ch1.zen
11420	1.732277e-03	4.064070e-03	2.476800e-03	20150716_gfpSORORINcd3_Prometa\MitoSys2\LSM\gfpSORORINc_Noc\DE_W0012_P0001\DE_2_W0012_P0001_T0003\TR1_W0001_P0051\TR1_2_W0001_P0051_T0001_R1_P4_K1_Ch2-Ch1.zen
12060	3.075561e-03	4.063004e-03	2.335400e-03	20150716_gfpSORORINcd3_Prometa\MitoSys2\LSM\gfpSORORINc_Noc\DE_W0012_P0001\DE_2_W0012_P0001_T0003\TR1_W0001_P0051\TR1_2_W0001_P0051_T0001_R1_P4_K1_Ch2-Ch1.zen
12700	3.649178e-03	3.906582e-03	2.207400e-03	20150716_gfpSORORINcd3_Prometa\MitoSys2\LSM\gfpSORORINc_Noc\DE_W0012_P0001\DE_2_W0012_P0001_T0003\TR1_W0001_P0051\TR1_2_W0001_P0051_T0001_R1_P4_K1_Ch2-Ch1.zen
13980	3.191111e-03	3.765561e-03	1.984600e-03	20150716_gfpSORORINcd3_Prometa\MitoSys2\LSM\gfpSORORINc_Noc\DE_W0012_P0001\DE_2_W0012_P0001_T0003\TR1_W0001_P0051\TR1_2_W0001_P0051_T0001_R1_P4_K1_Ch2-Ch1.zen
15260	2.111860e-03	4.374560e-03	1.797600e-03	20150716_gfpSORORINcd3_Prometa\MitoSys2\LSM\gfpSORORINc_Noc\DE_W0012_P0001\DE_2_W0012_P0001_T0003\TR1_W0001_P0051\TR1_2_W0001_P0051_T0001_R1_P4_K1_Ch2-Ch1.zen
16540	2.330224e-03	3.051259e-03	1.638600e-03	20150716_gfpSORORINcd3_Prometa\MitoSys2\LSM\gfpSORORINc_Noc\DE_W0012_P0001\DE_2_W0012_P0001_T0003\TR1_W0001_P0051\TR1_2_W0001_P0051_T0001_R1_P4_K1_Ch2-Ch1.zen
17820	1.495595e-03	3.131769e-03	1.502000e-03	20150716_gfpSORORINcd3_Prometa\MitoSys2\LSM\gfpSORORINc_Noc\DE_W0012_P0001\DE_2_W0012_P0001_T0003\TR1_W0001_P0051\TR1_2_W0001_P0051_T0001_R1_P4_K1_Ch2-Ch1.zen
19100	1.135152e-03	4.210960e-03	1.383500e-03	20150716_gfpSORORINcd3_Prometa\MitoSys2\LSM\gfpSORORINc_Noc\DE_W0012_P0001\DE_2_W0012_P0001_T0003\TR1_W0001_P0051\TR1_2_W0001_P0051_T0001_R1_P4_K1_Ch2-Ch1.zen
20380	8.538545e-04	3.882888e-03	1.279800e-03	20150716_gfpSORORINcd3_Prometa\MitoSys2\LSM\gfpSORORINc_Noc\DE_W0012_P0001\DE_2_W0012_P0001_T0003\TR1_W0001_P0051\TR1_2_W0001_P0051_T0001_R1_P4_K1_Ch2-Ch1.zen
21660	1.278776e-03	4.171062e-03	1.188500e-03	20150716_gfpSORORINcd3_Prometa\MitoSys2\LSM\gfpSORORINc_Noc\DE_W0012_P0001\DE_2_W0012_P0001_T0003\TR1_W0001_P0051\TR1_2_W0001_P0051_T0001_R1_P4_K1_Ch2-Ch1.zen
22940	8.847067e-04	3.149296e-03	1.107500e-03	20150716_gfpSORORINcd3_Prometa\MitoSys2\LSM\gfpSORORINc_Noc\DE_W0012_P0001\DE_2_W0012_P0001_T0003\TR1_W0001_P0051\TR1_2_W0001_P0051_T0001_R1_P4_K1_Ch2-Ch1.zen
24220	8.608884e-04	3.392044e-03	1.035300e-03	20150716_gfpSORORINcd3_Prometa\MitoSys2\LSM\gfpSORORINc_Noc\DE_W0012_P0001\DE_2_W0012_P0001_T0003\TR1_W0001_P0051\TR1_2_W0001_P0051_T0001_R1_P4_K1_Ch2-Ch1.zen
25500	1.826529e-03	2.728413e-03	9.706000e-04	20150716_gfpSORORINcd3_Prometa\MitoSys2\LSM\gfpSORORINc_Noc\DE_W0012_P0001\DE_2_W0012_P0001_T0003\TR1_W0001_P0051\TR1_2_W0001_P0051_T0001_R1_P4_K1_Ch2-Ch1.zen
28060	1.625218e-03	2.906338e-03	8.595700e-04	20150716_gfpSORORINcd3_Prometa\MitoSys2\LSM\gfpSORORINc_Noc\DE_W0012_P0001\DE_2_W0012_P0001_T0003\TR1_W0001_P0051\TR1_2_W0001_P0051_T0001_R1_P4_K1_Ch2-Ch1.zen
30620	3.847400e-04	2.558650e-03	7.680200e-04	20150716_gfpSORORINcd3_Prometa\MitoSys2\LSM\gfpSORORINc_Noc\DE_W0012_P0001\DE_2_W0012_P0001_T0003\TR1_W0001_P0051\TR1_2_W0001_P0051_T0001_R1_P4_K1_Ch2-Ch1.zen
33180	2.499045e-04	3.267742e-03	6.914600e-04	20150716_gfpSORORINcd3_Prometa\MitoSys2\LSM\gfpSORORINc_Noc\DE_W0012_P0001\DE_2_W0012_P0001_T0003\TR1_W0001_P0051\TR1_2_W0001_P0051_T0001_R1_P4_K1_Ch2-Ch1.zen
35740	8.589017e-04	2.804236e-03	6.266500e-04	20150716_gfpSORORINcd3_Prometa\MitoSys2\LSM\gfpSORORINc_Noc\DE_W0012_P0001\DE_2_W0012_P0001_T0003\TR1_W0001_P0051\TR1_2_W0001_P0051_T0001_R1_P4_K1_Ch2-Ch1.zen
38300	-4.559540e-04	2.746690e-03	5.712200e-04	20150716_gfpSORORINcd3_Prometa\MitoSys2\LSM\gfpSORORINc_Noc\DE_W0012_P0001\DE_2_W0012_P0001_T0003\TR1_W0001_P0051\TR1_2_W0001_P0051_T0001_R1_P4_K1_Ch2-Ch1.zen
40860	9.510081e-04	2.455236e-03	5.233600e-04	20150716_gfpSORORINcd3_Prometa\MitoSys2\LSM\gfpSORORINc_Noc\DE_W0012_P0001\DE_2_W0012_P0001_T0003\TR1_W0001_P0051\TR1_2_W0001_P0051_T0001_R1_P4_K1_Ch2-Ch1.zen
43420	8.586022e-04	2.315172e-03	4.816900e-04	20150716_gfpSORORINcd3_Prometa\MitoSys2\LSM\gfpSORORINc_Noc\DE_W0012_P0001\DE_2_W0012_P0001_T0003\TR1_W0001_P0051\TR1_2_W0001_P0051_T0001_R1_P4_K1_Ch2-Ch1.zen
45980	1.003406e-03	2.781481e-03	4.451600e-04	20150716_gfpSORORINcd3_Prometa\MitoSys2\LSM\gfpSORORINc_Noc\DE_W0012_P0001\DE_2_W0012_P0001_T0003\TR1_W0001_P0051\TR1_2_W0001_P0051_T0001_R1_P4_K1_Ch2-Ch1.zen
48540	3.832119e-04	2.814378e-03	4.129200e-04	20150716_gfpSORORINcd3_Prometa\MitoSys2\LSM\gfpSORORINc_Noc\DE_W0012_P0001\DE_2_W0012_P0001_T0003\TR1_W0001_P0051\TR1_2_W0001_P0051_T0001_R1_P4_K1_Ch2-Ch1.zen
51100	-1.423843e-04	3.056793e-03	3.843000e-04	20150716_gfpSORORINcd3_Prometa\MitoSys2\LSM\gfpSORORINc_Noc\DE_W0012_P0001\DE_2_W0012_P0001_T0003\TR1_W0001_P0051\TR1_2_W0001_P0051_T0001_R1_P4_K1_Ch2-Ch1.zen
56220	3.128586e-04	2.323978e-03	3.358300e-04	20150716_gfpSORORINcd3_Prometa\MitoSys2\LSM\gfpSORORINc_Noc\DE_W0012_P0001\DE_2_W0012_P0001_T0003\TR1_W0001_P0051\TR1_2_W0001_P0051_T0001_R1_P4_K1_Ch2-Ch1.zen
61340	3.363183e-04	2.199963e-03	2.965100e-04	20150716_gfpSORORINcd3_Prometa\MitoSys2\LSM\gfpSORORINc_Noc\DE_W0012_P0001\DE_2_W0012_P0001_T0003\TR1_W0001_P0051\TR1_2_W0001_P0051_T0001_R1_P4_K1_Ch2-Ch1.zen
66460	-3.871672e-05	3.007260e-03	2.640900e-04	20150716_gfpSORORINcd3_Prometa\MitoSys2\LSM\gfpSORORINc_Noc\DE_W0012_P0001\DE_2_W0012_P0001_T0003\TR1_W0001_P0051\TR1_2_W0001_P0051_T0001_R1_P4_K1_Ch2-Ch1.zen
71580	4.274127e-04	2.304505e-03	2.370000e-04	20150716_gfpSORORINcd3_Prometa\MitoSys2\LSM\gfpSORORINc_Noc\DE_W0012_P0001\DE_2_W0012_P0001_T0003\TR1_W0001_P0051\TR1_2_W0001_P0051_T0001_R1_P4_K1_Ch2-Ch1.zen
76700	1.386676e-04	2.058309e-03	2.141000e-04	20150716_gfpSORORINcd3_Prometa\MitoSys2\LSM\gfpSORORINc_Noc\DE_W0012_P0001\DE_2_W0012_P0001_T0003\TR1_W0001_P0051\TR1_2_W0001_P0051_T0001_R1_P4_K1_Ch2-Ch1.zen
81820	2.947484e-04	2.731797e-03	1.945300e-04	20150716_gfpSORORINcd3_Prometa\MitoSys2\LSM\gfpSORORINc_Noc\DE_W0012_P0001\DE_2_W0012_P0001_T0003\TR1_W0001_P0051\TR1_2_W0001_P0051_T0001_R1_P4_K1_Ch2-Ch1.zen
86940	3.255202e-05	1.871408e-03	1.776700e-04	20150716_gfpSORORINcd3_Prometa\MitoSys2\LSM\gfpSORORINc_Noc\DE_W0012_P0001\DE_2_W0012_P0001_T0003\TR1_W0001_P0051\TR1_2_W0001_P0051_T0001_R1_P4_K1_Ch2-Ch1.zen
92060	3.029622e-04	2.471494e-03	1.630200e-04	20150716_gfpSORORINcd3_Prometa\MitoSys2\LSM\gfpSORORINc_Noc\DE_W0012_P0001\DE_2_W0012_P0001_T0003\TR1_W0001_P0051\TR1_2_W0001_P0051_T0001_R1_P4_K1_Ch2-Ch1.zen
97180	2.239681e-04	2.206820e-03	1.502000e-04	20150716_gfpSORORINcd3_Prometa\MitoSys2\LSM\gfpSORORINc_Noc\DE_W0012_P0001\DE_2_W0012_P0001_T0003\TR1_W0001_P0051\TR1_2_W0001_P0051_T0001_R1_P4_K1_Ch2-Ch1.zen
102300	3.878648e-04	2.540675e-03	1.389100e-04	20150716_gfpSORORINcd3_Prometa\MitoSys2\LSM\gfpSORORINc_Noc\DE_W0012_P0001\DE_2_W0012_P0001_T0003\TR1_W0001_P0051\TR1_2_W0001_P0051_T0001_R1_P4_K1_Ch2-Ch1.zen
112540	-4.324372e-05	2.321415e-03	1.199900e-04	20150716_gfpSORORINcd3_Prometa\MitoSys2\LSM\gfpSORORINc_Noc\DE_W0012_P0001\DE_2_W0012_P0001_T0003\TR1_W0001_P0051\TR1_2_W0001_P0051_T0001_R1_P4_K1_Ch2-Ch1.zen
122780	3.495531e-05	2.270285e-03	1.048500e-04	20150716_gfpSORORINcd3_Prometa\MitoSys2\LSM\gfpSORORINc_Noc\DE_W0012_P0001\DE_2_W0012_P0001_T0003\TR1_W0001_P0051\TR1_2_W0001_P0051_T0001_R1_P4_K1_Ch2-Ch1.zen
133020	-8.336809e-04	1.953924e-03	9.251700e-05	20150716_gfpSORORINcd3_Prometa\MitoSys2\LSM\gfpSORORINc_Noc\DE_W0012_P0001\DE_2_W0012_P0001_T0003\TR1_W0001_P0051\TR1_2_W0001_P0051_T0001_R1_P4_K1_Ch2-Ch1.zen
143260	-1.963519e-04	2.292961e-03	8.232600e-05	20150716_gfpSORORINcd3_Prometa\MitoSys2\LSM\gfpSORORINc_Noc\DE_W0012_P0001\DE_2_W0012_P0001_T0003\TR1_W0001_P0051\TR1_2_W0001_P0051_T0001_R1_P4_K1_Ch2-Ch1.zen
153500	-3.438898e-04	1.759131e-03	7.379700e-05	20150716_gfpSORORINcd3_Prometa\MitoSys2\LSM\gfpSORORINc_Noc\DE_W0012_P0001\DE_2_W0012_P0001_T0003\TR1_W0001_P0051\TR1_2_W0001_P0051_T0001_R1_P4_K1_Ch2-Ch1.zen
163740	1.227383e-04	2.066103e-03	6.658000e-05	20150716_gfpSORORINcd3_Prometa\MitoSys2\LSM\gfpSORORINc_Noc\DE_W0012_P0001\DE_2_W0012_P0001_T0003\TR1_W0001_P0051\TR1_2_W0001_P0051_T0001_R1_P4_K1_Ch2-Ch1.zen
173980	-5.062468e-04	2.381982e-03	6.041400e-05	20150716_gfpSORORINcd3_Prometa\MitoSys2\LSM\gfpSORORINc_Noc\DE_W0012_P0001\DE_2_W0012_P0001_T0003\TR1_W0001_P0051\TR1_2_W0001_P0051_T0001_R1_P4_K1_Ch2-Ch1.zen
184220	-5.581625e-04	2.706590e-03	5.510000e-05	20150716_gfpSORORINcd3_Prometa\MitoSys2\LSM\gfpSORORINc_Noc\DE_W0012_P0001\DE_2_W0012_P0001_T0003\TR1_W0001_P0051\TR1_2_W0001_P0051_T0001_R1_P4_K1_Ch2-Ch1.zen
194460	-9.009537e-04	2.416313e-03	5.048600e-05	20150716_gfpSORORINcd3_Prometa\MitoSys2\LSM\gfpSORORINc_Noc\DE_W0012_P0001\DE_2_W0012_P0001_T0003\TR1_W0001_P0051\TR1_2_W0001_P0051_T0001_R1_P4_K1_Ch2-Ch1.zen
204700	-3.150704e-04	1.860636e-03	4.645000e-05	20150716_gfpSORORINcd3_Prometa\MitoSys2\LSM\gfpSORORINc_Noc\DE_W0012_P0001\DE_2_W0012_P0001_T0003\TR1_W0001_P0051\TR1_2_W0001_P0051_T0001_R1_P4_K1_Ch2-Ch1.zen
225180	-3.039060e-04	1.689337e-03	3.975600e-05	20150716_gfpSORORINcd3_Prometa\MitoSys2\LSM\gfpSORORINc_Noc\DE_W0012_P0001\DE_2_W0012_P0001_T0003\TR1_W0001_P0051\TR1_2_W0001_P0051_T0001_R1_P4_K1_Ch2-Ch1.zen
245660	-1.305860e-04	1.921303e-03	3.446100e-05	20150716_gfpSORORINcd3_Prometa\MitoSys2\LSM\gfpSORORINc_Noc\DE_W0012_P0001\DE_2_W0012_P0001_T0003\TR1_W0001_P0051\TR1_2_W0001_P0051_T0001_R1_P4_K1_Ch2-Ch1.zen
266140	-4.031366e-04	1.601032e-03	3.019400e-05	20150716_gfpSORORINcd3_Prometa\MitoSys2\LSM\gfpSORORINc_Noc\DE_W0012_P0001\DE_2_W0012_P0001_T0003\TR1_W0001_P0051\TR1_2_W0001_P0051_T0001_R1_P4_K1_Ch2-Ch1.zen
286620	3.288052e-04	1.462335e-03	2.670200e-05	20150716_gfpSORORINcd3_Prometa\MitoSys2\LSM\gfpSORORINc_Noc\DE_W0012_P0001\DE_2_W0012_P0001_T0003\TR1_W0001_P0051\TR1_2_W0001_P0051_T0001_R1_P4_K1_Ch2-Ch1.zen
307100	4.143285e-04	1.872515e-03	2.380500e-05	20150716_gfpSORORINcd3_Prometa\MitoSys2\LSM\gfpSORORINc_Noc\DE_W0012_P0001\DE_2_W0012_P0001_T0003\TR1_W0001_P0051\TR1_2_W0001_P0051_T0001_R1_P4_K1_Ch2-Ch1.zen
327580	-3.389890e-04	2.118460e-03	2.137300e-05	20150716_gfpSORORINcd3_Prometa\MitoSys2\LSM\gfpSORORINc_Noc\DE_W0012_P0001\DE_2_W0012_P0001_T0003\TR1_W0001_P0051\TR1_2_W0001_P0051_T0001_R1_P4_K1_Ch2-Ch1.zen
348060	4.837960e-04	1.743252e-03	1.930900e-05	20150716_gfpSORORINcd3_Prometa\MitoSys2\LSM\gfpSORORINc_Noc\DE_W0012_P0001\DE_2_W0012_P0001_T0003\TR1_W0001_P0051\TR1_2_W0001_P0051_T0001_R1_P4_K1_Ch2-Ch1.zen
368540	1.130525e-04	1.754134e-03	1.754200e-05	20150716_gfpSORORINcd3_Prometa\MitoSys2\LSM\gfpSORORINc_Noc\DE_W0012_P0001\DE_2_W0012_P0001_T0003\TR1_W0001_P0051\TR1_2_W0001_P0051_T0001_R1_P4_K1_Ch2-Ch1.zen
389020	1.342054e-04	1.751077e-03	1.601700e-05	20150716_gfpSORORINcd3_Prometa\MitoSys2\LSM\gfpSORORINc_Noc\DE_W0012_P0001\DE_2_W0012_P0001_T0003\TR1_W0001_P0051\TR1_2_W0001_P0051_T0001_R1_P4_K1_Ch2-Ch1.zen
409500	3.699114e-06	1.681356e-03	1.469000e-05	20150716_gfpSORORINcd3_Prometa\MitoSys2\LSM\gfpSORORINc_Noc\DE_W0012_P0001\DE_2_W0012_P0001_T0003\TR1_W0001_P0051\TR1_2_W0001_P0051_T0001_R1_P4_K1_Ch2-Ch1.zen
450460	-5.569370e-04	1.196531e-03	1.250500e-05	20150716_gfpSORORINcd3_Prometa\MitoSys2\LSM\gfpSORORINc_Noc\DE_W0012_P0001\DE_2_W0012_P0001_T0003\TR1_W0001_P0051\TR1_2_W0001_P0051_T0001_R1_P4_K1_Ch2-Ch1.zen
491420	-1.410594e-04	1.276305e-03	1.079100e-05	20150716_gfpSORORINcd3_Prometa\MitoSys2\LSM\gfpSORORINc_Noc\DE_W0012_P0001\DE_2_W0012_P0001_T0003\TR1_W0001_P0051\TR1_2_W0001_P0051_T0001_R1_P4_K1_Ch2-Ch1.zen
532380	-1.527763e-04	1.073669e-03	9.419700e-06	20150716_gfpSORORINcd3_Prometa\MitoSys2\LSM\gfpSORORINc_Noc\DE_W0012_P0001\DE_2_W0012_P0001_T0003\TR1_W0001_P0051\TR1_2_W0001_P0051_T0001_R1_P4_K1_Ch2-Ch1.zen
573340	-3.369545e-04	1.289045e-03	8.304300e-06	20150716_gfpSORORINcd3_Prometa\MitoSys2\LSM\gfpSORORINc_Noc\DE_W0012_P0001\DE_2_W0012_P0001_T0003\TR1_W0001_P0051\TR1_2_W0001_P0051_T0001_R1_P4_K1_Ch2-Ch1.zen
614300	2.857363e-04	1.011856e-03	7.383800e-06	20150716_gfpSORORINcd3_Prometa\MitoSys2\LSM\gfpSORORINc_Noc\DE_W0012_P0001\DE_2_W0012_P0001_T0003\TR1_W0001_P0051\TR1_2_W0001_P0051_T0001_R1_P4_K1_Ch2-Ch1.zen
655260	-1.550620e-04	1.357999e-03	6.614500e-06	20150716_gfpSORORINcd3_Prometa\MitoSys2\LSM\gfpSORORINc_Noc\DE_W0012_P0001\DE_2_W0012_P0001_T0003\TR1_W0001_P0051\TR1_2_W0001_P0051_T0001_R1_P4_K1_Ch2-Ch1.zen
696220	1.400070e-04	1.016561e-03	5.964500e-06	20150716_gfpSORORINcd3_Prometa\MitoSys2\LSM\gfpSORORINc_Noc\DE_W0012_P0001\DE_2_W0012_P0001_T0003\TR1_W0001_P0051\TR1_2_W0001_P0051_T0001_R1_P4_K1_Ch2-Ch1.zen
737180	-5.249094e-05	1.175635e-03	5.409900e-06	20150716_gfpSORORINcd3_Prometa\MitoSys2\LSM\gfpSORORINc_Noc\DE_W0012_P0001\DE_2_W0012_P0001_T0003\TR1_W0001_P0051\TR1_2_W0001_P0051_T0001_R1_P4_K1_Ch2-Ch1.zen
778140	4.702226e-04	1.511284e-03	4.932600e-06	20150716_gfpSORORINcd3_Prometa\MitoSys2\LSM\gfpSORORINc_Noc\DE_W0012_P0001\DE_2_W0012_P0001_T0003\TR1_W0001_P0051\TR1_2_W0001_P0051_T0001_R1_P4_K1_Ch2-Ch1.zen
819100	1.316231e-04	1.189148e-03	4.518600e-06	20150716_gfpSORORINcd3_Prometa\MitoSys2\LSM\gfpSORORINc_Noc\DE_W0012_P0001\DE_2_W0012_P0001_T0003\TR1_W0001_P0051\TR1_2_W0001_P0051_T0001_R1_P4_K1_Ch2-Ch1.zen
901020	-2.552629e-04	1.104726e-03	3.839100e-06	20150716_gfpSORORINcd3_Prometa\MitoSys2\LSM\gfpSORORINc_Noc\DE_W0012_P0001\DE_2_W0012_P0001_T0003\TR1_W0001_P0051\TR1_2_W0001_P0051_T0001_R1_P4_K1_Ch2-Ch1.zen
982940	-1.167162e-04	9.731972e-04	3.308200e-06	20150716_gfpSORORINcd3_Prometa\MitoSys2\LSM\gfpSORORINc_Noc\DE_W0012_P0001\DE_2_W0012_P0001_T0003\TR1_W0001_P0051\TR1_2_W0001_P0051_T0001_R1_P4_K1_Ch2-Ch1.zen
1064860	-1.689628e-04	1.090011e-03	2.884800e-06	20150716_gfpSORORINcd3_Prometa\MitoSys2\LSM\gfpSORORINc_Noc\DE_W0012_P0001\DE_2_W0012_P0001_T0003\TR1_W0001_P0051\TR1_2_W0001_P0051_T0001_R1_P4_K1_Ch2-Ch1.zen
1146780	1.154669e-04	9.619797e-04	2.541200e-06	20150716_gfpSORORINcd3_Prometa\MitoSys2\LSM\gfpSORORINc_Noc\DE_W0012_P0001\DE_2_W0012_P0001_T0003\TR1_W0001_P0051\TR1_2_W0001_P0051_T0001_R1_P4_K1_Ch2-Ch1.zen
1228700	-4.785194e-05	9.372957e-04	2.258200e-06	20150716_gfpSORORINcd3_Prometa\MitoSys2\LSM\gfpSORORINc_Noc\DE_W0012_P0001\DE_2_W0012_P0001_T0003\TR1_W0001_P0051\TR1_2_W0001_P0051_T0001_R1_P4_K1_Ch2-Ch1.zen
[truncated: 10,151 more rows]
