# Supplementary material for: Absolute quantification of cohesin, CTCF and their regulators in human cells
Source: eLife. 2019 Jun 17;8:e46269. doi: 10.7554/eLife.46269 (PMC6606026; doi:10.7554/eLife.46269)
Supplement: Figure 2—source data 1. [file elife-46269-fig2-data1.zip › Figure 2 - source data 1/20150716_gfpSORORINcd3_Prometa/2c_opt_time_col_ic_Ch1.txt]

time_s	Ch1_kHz	path
0	2.134998e+01	20150716_gfpSORORINcd3_Prometa\MitoSys2\LSM\gfpSORORINc_Noc\DE_W0011_P0001\DE_2_W0011_P0001_T0004\TR1_W0001_P0070\TR1_2_W0001_P0070_T0001_R1_P1_K1_Ch2-Ch1.zen
6.000010e-02	2.221665e+01	20150716_gfpSORORINcd3_Prometa\MitoSys2\LSM\gfpSORORINc_Noc\DE_W0011_P0001\DE_2_W0011_P0001_T0004\TR1_W0001_P0070\TR1_2_W0001_P0070_T0001_R1_P1_K1_Ch2-Ch1.zen
1.200000e-01	1.893332e+01	20150716_gfpSORORINcd3_Prometa\MitoSys2\LSM\gfpSORORINc_Noc\DE_W0011_P0001\DE_2_W0011_P0001_T0004\TR1_W0001_P0070\TR1_2_W0001_P0070_T0001_R1_P1_K1_Ch2-Ch1.zen
1.800000e-01	1.904998e+01	20150716_gfpSORORINcd3_Prometa\MitoSys2\LSM\gfpSORORINc_Noc\DE_W0011_P0001\DE_2_W0011_P0001_T0004\TR1_W0001_P0070\TR1_2_W0001_P0070_T0001_R1_P1_K1_Ch2-Ch1.zen
2.400000e-01	1.876665e+01	20150716_gfpSORORINcd3_Prometa\MitoSys2\LSM\gfpSORORINc_Noc\DE_W0011_P0001\DE_2_W0011_P0001_T0004\TR1_W0001_P0070\TR1_2_W0001_P0070_T0001_R1_P1_K1_Ch2-Ch1.zen
3.000000e-01	2.029998e+01	20150716_gfpSORORINcd3_Prometa\MitoSys2\LSM\gfpSORORINc_Noc\DE_W0011_P0001\DE_2_W0011_P0001_T0004\TR1_W0001_P0070\TR1_2_W0001_P0070_T0001_R1_P1_K1_Ch2-Ch1.zen
3.600000e-01	2.063331e+01	20150716_gfpSORORINcd3_Prometa\MitoSys2\LSM\gfpSORORINc_Noc\DE_W0011_P0001\DE_2_W0011_P0001_T0004\TR1_W0001_P0070\TR1_2_W0001_P0070_T0001_R1_P1_K1_Ch2-Ch1.zen
4.200000e-01	2.064998e+01	20150716_gfpSORORINcd3_Prometa\MitoSys2\LSM\gfpSORORINc_Noc\DE_W0011_P0001\DE_2_W0011_P0001_T0004\TR1_W0001_P0070\TR1_2_W0001_P0070_T0001_R1_P1_K1_Ch2-Ch1.zen
4.800000e-01	1.881665e+01	20150716_gfpSORORINcd3_Prometa\MitoSys2\LSM\gfpSORORINc_Noc\DE_W0011_P0001\DE_2_W0011_P0001_T0004\TR1_W0001_P0070\TR1_2_W0001_P0070_T0001_R1_P1_K1_Ch2-Ch1.zen
5.400000e-01	2.118331e+01	20150716_gfpSORORINcd3_Prometa\MitoSys2\LSM\gfpSORORINc_Noc\DE_W0011_P0001\DE_2_W0011_P0001_T0004\TR1_W0001_P0070\TR1_2_W0001_P0070_T0001_R1_P1_K1_Ch2-Ch1.zen
6.000000e-01	1.973331e+01	20150716_gfpSORORINcd3_Prometa\MitoSys2\LSM\gfpSORORINc_Noc\DE_W0011_P0001\DE_2_W0011_P0001_T0004\TR1_W0001_P0070\TR1_2_W0001_P0070_T0001_R1_P1_K1_Ch2-Ch1.zen
6.600000e-01	1.951665e+01	20150716_gfpSORORINcd3_Prometa\MitoSys2\LSM\gfpSORORINc_Noc\DE_W0011_P0001\DE_2_W0011_P0001_T0004\TR1_W0001_P0070\TR1_2_W0001_P0070_T0001_R1_P1_K1_Ch2-Ch1.zen
7.200000e-01	1.708332e+01	20150716_gfpSORORINcd3_Prometa\MitoSys2\LSM\gfpSORORINc_Noc\DE_W0011_P0001\DE_2_W0011_P0001_T0004\TR1_W0001_P0070\TR1_2_W0001_P0070_T0001_R1_P1_K1_Ch2-Ch1.zen
7.800000e-01	1.916665e+01	20150716_gfpSORORINcd3_Prometa\MitoSys2\LSM\gfpSORORINc_Noc\DE_W0011_P0001\DE_2_W0011_P0001_T0004\TR1_W0001_P0070\TR1_2_W0001_P0070_T0001_R1_P1_K1_Ch2-Ch1.zen
8.400000e-01	2.011665e+01	20150716_gfpSORORINcd3_Prometa\MitoSys2\LSM\gfpSORORINc_Noc\DE_W0011_P0001\DE_2_W0011_P0001_T0004\TR1_W0001_P0070\TR1_2_W0001_P0070_T0001_R1_P1_K1_Ch2-Ch1.zen
9.000000e-01	1.928332e+01	20150716_gfpSORORINcd3_Prometa\MitoSys2\LSM\gfpSORORINc_Noc\DE_W0011_P0001\DE_2_W0011_P0001_T0004\TR1_W0001_P0070\TR1_2_W0001_P0070_T0001_R1_P1_K1_Ch2-Ch1.zen
9.600000e-01	2.018332e+01	20150716_gfpSORORINcd3_Prometa\MitoSys2\LSM\gfpSORORINc_Noc\DE_W0011_P0001\DE_2_W0011_P0001_T0004\TR1_W0001_P0070\TR1_2_W0001_P0070_T0001_R1_P1_K1_Ch2-Ch1.zen
1.020000e+00	1.861665e+01	20150716_gfpSORORINcd3_Prometa\MitoSys2\LSM\gfpSORORINc_Noc\DE_W0011_P0001\DE_2_W0011_P0001_T0004\TR1_W0001_P0070\TR1_2_W0001_P0070_T0001_R1_P1_K1_Ch2-Ch1.zen
1.080000e+00	1.961665e+01	20150716_gfpSORORINcd3_Prometa\MitoSys2\LSM\gfpSORORINc_Noc\DE_W0011_P0001\DE_2_W0011_P0001_T0004\TR1_W0001_P0070\TR1_2_W0001_P0070_T0001_R1_P1_K1_Ch2-Ch1.zen
1.140000e+00	1.758332e+01	20150716_gfpSORORINcd3_Prometa\MitoSys2\LSM\gfpSORORINc_Noc\DE_W0011_P0001\DE_2_W0011_P0001_T0004\TR1_W0001_P0070\TR1_2_W0001_P0070_T0001_R1_P1_K1_Ch2-Ch1.zen
1.200000e+00	1.789998e+01	20150716_gfpSORORINcd3_Prometa\MitoSys2\LSM\gfpSORORINc_Noc\DE_W0011_P0001\DE_2_W0011_P0001_T0004\TR1_W0001_P0070\TR1_2_W0001_P0070_T0001_R1_P1_K1_Ch2-Ch1.zen
1.260000e+00	1.974998e+01	20150716_gfpSORORINcd3_Prometa\MitoSys2\LSM\gfpSORORINc_Noc\DE_W0011_P0001\DE_2_W0011_P0001_T0004\TR1_W0001_P0070\TR1_2_W0001_P0070_T0001_R1_P1_K1_Ch2-Ch1.zen
1.320000e+00	1.746665e+01	20150716_gfpSORORINcd3_Prometa\MitoSys2\LSM\gfpSORORINc_Noc\DE_W0011_P0001\DE_2_W0011_P0001_T0004\TR1_W0001_P0070\TR1_2_W0001_P0070_T0001_R1_P1_K1_Ch2-Ch1.zen
1.380000e+00	2.098331e+01	20150716_gfpSORORINcd3_Prometa\MitoSys2\LSM\gfpSORORINc_Noc\DE_W0011_P0001\DE_2_W0011_P0001_T0004\TR1_W0001_P0070\TR1_2_W0001_P0070_T0001_R1_P1_K1_Ch2-Ch1.zen
1.440000e+00	2.109998e+01	20150716_gfpSORORINcd3_Prometa\MitoSys2\LSM\gfpSORORINc_Noc\DE_W0011_P0001\DE_2_W0011_P0001_T0004\TR1_W0001_P0070\TR1_2_W0001_P0070_T0001_R1_P1_K1_Ch2-Ch1.zen
1.500000e+00	1.948331e+01	20150716_gfpSORORINcd3_Prometa\MitoSys2\LSM\gfpSORORINc_Noc\DE_W0011_P0001\DE_2_W0011_P0001_T0004\TR1_W0001_P0070\TR1_2_W0001_P0070_T0001_R1_P1_K1_Ch2-Ch1.zen
1.560000e+00	1.963331e+01	20150716_gfpSORORINcd3_Prometa\MitoSys2\LSM\gfpSORORINc_Noc\DE_W0011_P0001\DE_2_W0011_P0001_T0004\TR1_W0001_P0070\TR1_2_W0001_P0070_T0001_R1_P1_K1_Ch2-Ch1.zen
1.620000e+00	1.846665e+01	20150716_gfpSORORINcd3_Prometa\MitoSys2\LSM\gfpSORORINc_Noc\DE_W0011_P0001\DE_2_W0011_P0001_T0004\TR1_W0001_P0070\TR1_2_W0001_P0070_T0001_R1_P1_K1_Ch2-Ch1.zen
1.680000e+00	1.826665e+01	20150716_gfpSORORINcd3_Prometa\MitoSys2\LSM\gfpSORORINc_Noc\DE_W0011_P0001\DE_2_W0011_P0001_T0004\TR1_W0001_P0070\TR1_2_W0001_P0070_T0001_R1_P1_K1_Ch2-Ch1.zen
1.740000e+00	1.708332e+01	20150716_gfpSORORINcd3_Prometa\MitoSys2\LSM\gfpSORORINc_Noc\DE_W0011_P0001\DE_2_W0011_P0001_T0004\TR1_W0001_P0070\TR1_2_W0001_P0070_T0001_R1_P1_K1_Ch2-Ch1.zen
1.800000e+00	1.744998e+01	20150716_gfpSORORINcd3_Prometa\MitoSys2\LSM\gfpSORORINc_Noc\DE_W0011_P0001\DE_2_W0011_P0001_T0004\TR1_W0001_P0070\TR1_2_W0001_P0070_T0001_R1_P1_K1_Ch2-Ch1.zen
1.860000e+00	2.054998e+01	20150716_gfpSORORINcd3_Prometa\MitoSys2\LSM\gfpSORORINc_Noc\DE_W0011_P0001\DE_2_W0011_P0001_T0004\TR1_W0001_P0070\TR1_2_W0001_P0070_T0001_R1_P1_K1_Ch2-Ch1.zen
1.920000e+00	1.998331e+01	20150716_gfpSORORINcd3_Prometa\MitoSys2\LSM\gfpSORORINc_Noc\DE_W0011_P0001\DE_2_W0011_P0001_T0004\TR1_W0001_P0070\TR1_2_W0001_P0070_T0001_R1_P1_K1_Ch2-Ch1.zen
1.980000e+00	1.911665e+01	20150716_gfpSORORINcd3_Prometa\MitoSys2\LSM\gfpSORORINc_Noc\DE_W0011_P0001\DE_2_W0011_P0001_T0004\TR1_W0001_P0070\TR1_2_W0001_P0070_T0001_R1_P1_K1_Ch2-Ch1.zen
2.040000e+00	1.824998e+01	20150716_gfpSORORINcd3_Prometa\MitoSys2\LSM\gfpSORORINc_Noc\DE_W0011_P0001\DE_2_W0011_P0001_T0004\TR1_W0001_P0070\TR1_2_W0001_P0070_T0001_R1_P1_K1_Ch2-Ch1.zen
2.100000e+00	2.038331e+01	20150716_gfpSORORINcd3_Prometa\MitoSys2\LSM\gfpSORORINc_Noc\DE_W0011_P0001\DE_2_W0011_P0001_T0004\TR1_W0001_P0070\TR1_2_W0001_P0070_T0001_R1_P1_K1_Ch2-Ch1.zen
2.160000e+00	1.929998e+01	20150716_gfpSORORINcd3_Prometa\MitoSys2\LSM\gfpSORORINc_Noc\DE_W0011_P0001\DE_2_W0011_P0001_T0004\TR1_W0001_P0070\TR1_2_W0001_P0070_T0001_R1_P1_K1_Ch2-Ch1.zen
2.220000e+00	1.766665e+01	20150716_gfpSORORINcd3_Prometa\MitoSys2\LSM\gfpSORORINc_Noc\DE_W0011_P0001\DE_2_W0011_P0001_T0004\TR1_W0001_P0070\TR1_2_W0001_P0070_T0001_R1_P1_K1_Ch2-Ch1.zen
2.280000e+00	1.749998e+01	20150716_gfpSORORINcd3_Prometa\MitoSys2\LSM\gfpSORORINc_Noc\DE_W0011_P0001\DE_2_W0011_P0001_T0004\TR1_W0001_P0070\TR1_2_W0001_P0070_T0001_R1_P1_K1_Ch2-Ch1.zen
2.340000e+00	1.906665e+01	20150716_gfpSORORINcd3_Prometa\MitoSys2\LSM\gfpSORORINc_Noc\DE_W0011_P0001\DE_2_W0011_P0001_T0004\TR1_W0001_P0070\TR1_2_W0001_P0070_T0001_R1_P1_K1_Ch2-Ch1.zen
2.400000e+00	1.841665e+01	20150716_gfpSORORINcd3_Prometa\MitoSys2\LSM\gfpSORORINc_Noc\DE_W0011_P0001\DE_2_W0011_P0001_T0004\TR1_W0001_P0070\TR1_2_W0001_P0070_T0001_R1_P1_K1_Ch2-Ch1.zen
2.460000e+00	1.719998e+01	20150716_gfpSORORINcd3_Prometa\MitoSys2\LSM\gfpSORORINc_Noc\DE_W0011_P0001\DE_2_W0011_P0001_T0004\TR1_W0001_P0070\TR1_2_W0001_P0070_T0001_R1_P1_K1_Ch2-Ch1.zen
2.520000e+00	1.738332e+01	20150716_gfpSORORINcd3_Prometa\MitoSys2\LSM\gfpSORORINc_Noc\DE_W0011_P0001\DE_2_W0011_P0001_T0004\TR1_W0001_P0070\TR1_2_W0001_P0070_T0001_R1_P1_K1_Ch2-Ch1.zen
2.580000e+00	1.724998e+01	20150716_gfpSORORINcd3_Prometa\MitoSys2\LSM\gfpSORORINc_Noc\DE_W0011_P0001\DE_2_W0011_P0001_T0004\TR1_W0001_P0070\TR1_2_W0001_P0070_T0001_R1_P1_K1_Ch2-Ch1.zen
2.640000e+00	1.594999e+01	20150716_gfpSORORINcd3_Prometa\MitoSys2\LSM\gfpSORORINc_Noc\DE_W0011_P0001\DE_2_W0011_P0001_T0004\TR1_W0001_P0070\TR1_2_W0001_P0070_T0001_R1_P1_K1_Ch2-Ch1.zen
2.700000e+00	1.829998e+01	20150716_gfpSORORINcd3_Prometa\MitoSys2\LSM\gfpSORORINc_Noc\DE_W0011_P0001\DE_2_W0011_P0001_T0004\TR1_W0001_P0070\TR1_2_W0001_P0070_T0001_R1_P1_K1_Ch2-Ch1.zen
2.760000e+00	2.151665e+01	20150716_gfpSORORINcd3_Prometa\MitoSys2\LSM\gfpSORORINc_Noc\DE_W0011_P0001\DE_2_W0011_P0001_T0004\TR1_W0001_P0070\TR1_2_W0001_P0070_T0001_R1_P1_K1_Ch2-Ch1.zen
2.820000e+00	1.763332e+01	20150716_gfpSORORINcd3_Prometa\MitoSys2\LSM\gfpSORORINc_Noc\DE_W0011_P0001\DE_2_W0011_P0001_T0004\TR1_W0001_P0070\TR1_2_W0001_P0070_T0001_R1_P1_K1_Ch2-Ch1.zen
2.880000e+00	1.859998e+01	20150716_gfpSORORINcd3_Prometa\MitoSys2\LSM\gfpSORORINc_Noc\DE_W0011_P0001\DE_2_W0011_P0001_T0004\TR1_W0001_P0070\TR1_2_W0001_P0070_T0001_R1_P1_K1_Ch2-Ch1.zen
2.940000e+00	2.033331e+01	20150716_gfpSORORINcd3_Prometa\MitoSys2\LSM\gfpSORORINc_Noc\DE_W0011_P0001\DE_2_W0011_P0001_T0004\TR1_W0001_P0070\TR1_2_W0001_P0070_T0001_R1_P1_K1_Ch2-Ch1.zen
3	2.223331e+01	20150716_gfpSORORINcd3_Prometa\MitoSys2\LSM\gfpSORORINc_Noc\DE_W0011_P0001\DE_2_W0011_P0001_T0004\TR1_W0001_P0070\TR1_2_W0001_P0070_T0001_R1_P1_K1_Ch2-Ch1.zen
3.060000e+00	2.053331e+01	20150716_gfpSORORINcd3_Prometa\MitoSys2\LSM\gfpSORORINc_Noc\DE_W0011_P0001\DE_2_W0011_P0001_T0004\TR1_W0001_P0070\TR1_2_W0001_P0070_T0001_R1_P1_K1_Ch2-Ch1.zen
3.120000e+00	1.966665e+01	20150716_gfpSORORINcd3_Prometa\MitoSys2\LSM\gfpSORORINc_Noc\DE_W0011_P0001\DE_2_W0011_P0001_T0004\TR1_W0001_P0070\TR1_2_W0001_P0070_T0001_R1_P1_K1_Ch2-Ch1.zen
3.180000e+00	2.181665e+01	20150716_gfpSORORINcd3_Prometa\MitoSys2\LSM\gfpSORORINc_Noc\DE_W0011_P0001\DE_2_W0011_P0001_T0004\TR1_W0001_P0070\TR1_2_W0001_P0070_T0001_R1_P1_K1_Ch2-Ch1.zen
3.240000e+00	1.859998e+01	20150716_gfpSORORINcd3_Prometa\MitoSys2\LSM\gfpSORORINc_Noc\DE_W0011_P0001\DE_2_W0011_P0001_T0004\TR1_W0001_P0070\TR1_2_W0001_P0070_T0001_R1_P1_K1_Ch2-Ch1.zen
3.300000e+00	1.733332e+01	20150716_gfpSORORINcd3_Prometa\MitoSys2\LSM\gfpSORORINc_Noc\DE_W0011_P0001\DE_2_W0011_P0001_T0004\TR1_W0001_P0070\TR1_2_W0001_P0070_T0001_R1_P1_K1_Ch2-Ch1.zen
3.360000e+00	1.843332e+01	20150716_gfpSORORINcd3_Prometa\MitoSys2\LSM\gfpSORORINc_Noc\DE_W0011_P0001\DE_2_W0011_P0001_T0004\TR1_W0001_P0070\TR1_2_W0001_P0070_T0001_R1_P1_K1_Ch2-Ch1.zen
3.420000e+00	2.141665e+01	20150716_gfpSORORINcd3_Prometa\MitoSys2\LSM\gfpSORORINc_Noc\DE_W0011_P0001\DE_2_W0011_P0001_T0004\TR1_W0001_P0070\TR1_2_W0001_P0070_T0001_R1_P1_K1_Ch2-Ch1.zen
3.480000e+00	1.908331e+01	20150716_gfpSORORINcd3_Prometa\MitoSys2\LSM\gfpSORORINc_Noc\DE_W0011_P0001\DE_2_W0011_P0001_T0004\TR1_W0001_P0070\TR1_2_W0001_P0070_T0001_R1_P1_K1_Ch2-Ch1.zen
3.540000e+00	1.966665e+01	20150716_gfpSORORINcd3_Prometa\MitoSys2\LSM\gfpSORORINc_Noc\DE_W0011_P0001\DE_2_W0011_P0001_T0004\TR1_W0001_P0070\TR1_2_W0001_P0070_T0001_R1_P1_K1_Ch2-Ch1.zen
3.600000e+00	1.724998e+01	20150716_gfpSORORINcd3_Prometa\MitoSys2\LSM\gfpSORORINc_Noc\DE_W0011_P0001\DE_2_W0011_P0001_T0004\TR1_W0001_P0070\TR1_2_W0001_P0070_T0001_R1_P1_K1_Ch2-Ch1.zen
3.660000e+00	1.996665e+01	20150716_gfpSORORINcd3_Prometa\MitoSys2\LSM\gfpSORORINc_Noc\DE_W0011_P0001\DE_2_W0011_P0001_T0004\TR1_W0001_P0070\TR1_2_W0001_P0070_T0001_R1_P1_K1_Ch2-Ch1.zen
3.720000e+00	2.111665e+01	20150716_gfpSORORINcd3_Prometa\MitoSys2\LSM\gfpSORORINc_Noc\DE_W0011_P0001\DE_2_W0011_P0001_T0004\TR1_W0001_P0070\TR1_2_W0001_P0070_T0001_R1_P1_K1_Ch2-Ch1.zen
3.780000e+00	2.081665e+01	20150716_gfpSORORINcd3_Prometa\MitoSys2\LSM\gfpSORORINc_Noc\DE_W0011_P0001\DE_2_W0011_P0001_T0004\TR1_W0001_P0070\TR1_2_W0001_P0070_T0001_R1_P1_K1_Ch2-Ch1.zen
3.840000e+00	1.736665e+01	20150716_gfpSORORINcd3_Prometa\MitoSys2\LSM\gfpSORORINc_Noc\DE_W0011_P0001\DE_2_W0011_P0001_T0004\TR1_W0001_P0070\TR1_2_W0001_P0070_T0001_R1_P1_K1_Ch2-Ch1.zen
3.900000e+00	2.128331e+01	20150716_gfpSORORINcd3_Prometa\MitoSys2\LSM\gfpSORORINc_Noc\DE_W0011_P0001\DE_2_W0011_P0001_T0004\TR1_W0001_P0070\TR1_2_W0001_P0070_T0001_R1_P1_K1_Ch2-Ch1.zen
3.960000e+00	2.074998e+01	20150716_gfpSORORINcd3_Prometa\MitoSys2\LSM\gfpSORORINc_Noc\DE_W0011_P0001\DE_2_W0011_P0001_T0004\TR1_W0001_P0070\TR1_2_W0001_P0070_T0001_R1_P1_K1_Ch2-Ch1.zen
4.020000e+00	1.844998e+01	20150716_gfpSORORINcd3_Prometa\MitoSys2\LSM\gfpSORORINc_Noc\DE_W0011_P0001\DE_2_W0011_P0001_T0004\TR1_W0001_P0070\TR1_2_W0001_P0070_T0001_R1_P1_K1_Ch2-Ch1.zen
4.080000e+00	1.948331e+01	20150716_gfpSORORINcd3_Prometa\MitoSys2\LSM\gfpSORORINc_Noc\DE_W0011_P0001\DE_2_W0011_P0001_T0004\TR1_W0001_P0070\TR1_2_W0001_P0070_T0001_R1_P1_K1_Ch2-Ch1.zen
4.140000e+00	2.153331e+01	20150716_gfpSORORINcd3_Prometa\MitoSys2\LSM\gfpSORORINc_Noc\DE_W0011_P0001\DE_2_W0011_P0001_T0004\TR1_W0001_P0070\TR1_2_W0001_P0070_T0001_R1_P1_K1_Ch2-Ch1.zen
4.200000e+00	2.056665e+01	20150716_gfpSORORINcd3_Prometa\MitoSys2\LSM\gfpSORORINc_Noc\DE_W0011_P0001\DE_2_W0011_P0001_T0004\TR1_W0001_P0070\TR1_2_W0001_P0070_T0001_R1_P1_K1_Ch2-Ch1.zen
4.260000e+00	1.994998e+01	20150716_gfpSORORINcd3_Prometa\MitoSys2\LSM\gfpSORORINc_Noc\DE_W0011_P0001\DE_2_W0011_P0001_T0004\TR1_W0001_P0070\TR1_2_W0001_P0070_T0001_R1_P1_K1_Ch2-Ch1.zen
4.320000e+00	2.013331e+01	20150716_gfpSORORINcd3_Prometa\MitoSys2\LSM\gfpSORORINc_Noc\DE_W0011_P0001\DE_2_W0011_P0001_T0004\TR1_W0001_P0070\TR1_2_W0001_P0070_T0001_R1_P1_K1_Ch2-Ch1.zen
4.380000e+00	1.879998e+01	20150716_gfpSORORINcd3_Prometa\MitoSys2\LSM\gfpSORORINc_Noc\DE_W0011_P0001\DE_2_W0011_P0001_T0004\TR1_W0001_P0070\TR1_2_W0001_P0070_T0001_R1_P1_K1_Ch2-Ch1.zen
4.440000e+00	1.954998e+01	20150716_gfpSORORINcd3_Prometa\MitoSys2\LSM\gfpSORORINc_Noc\DE_W0011_P0001\DE_2_W0011_P0001_T0004\TR1_W0001_P0070\TR1_2_W0001_P0070_T0001_R1_P1_K1_Ch2-Ch1.zen
4.500000e+00	2.074998e+01	20150716_gfpSORORINcd3_Prometa\MitoSys2\LSM\gfpSORORINc_Noc\DE_W0011_P0001\DE_2_W0011_P0001_T0004\TR1_W0001_P0070\TR1_2_W0001_P0070_T0001_R1_P1_K1_Ch2-Ch1.zen
4.560000e+00	2.031665e+01	20150716_gfpSORORINcd3_Prometa\MitoSys2\LSM\gfpSORORINc_Noc\DE_W0011_P0001\DE_2_W0011_P0001_T0004\TR1_W0001_P0070\TR1_2_W0001_P0070_T0001_R1_P1_K1_Ch2-Ch1.zen
4.620000e+00	1.954998e+01	20150716_gfpSORORINcd3_Prometa\MitoSys2\LSM\gfpSORORINc_Noc\DE_W0011_P0001\DE_2_W0011_P0001_T0004\TR1_W0001_P0070\TR1_2_W0001_P0070_T0001_R1_P1_K1_Ch2-Ch1.zen
4.680000e+00	2.306664e+01	20150716_gfpSORORINcd3_Prometa\MitoSys2\LSM\gfpSORORINc_Noc\DE_W0011_P0001\DE_2_W0011_P0001_T0004\TR1_W0001_P0070\TR1_2_W0001_P0070_T0001_R1_P1_K1_Ch2-Ch1.zen
4.740000e+00	1.936665e+01	20150716_gfpSORORINcd3_Prometa\MitoSys2\LSM\gfpSORORINc_Noc\DE_W0011_P0001\DE_2_W0011_P0001_T0004\TR1_W0001_P0070\TR1_2_W0001_P0070_T0001_R1_P1_K1_Ch2-Ch1.zen
4.800000e+00	2.048331e+01	20150716_gfpSORORINcd3_Prometa\MitoSys2\LSM\gfpSORORINc_Noc\DE_W0011_P0001\DE_2_W0011_P0001_T0004\TR1_W0001_P0070\TR1_2_W0001_P0070_T0001_R1_P1_K1_Ch2-Ch1.zen
4.860000e+00	1.979998e+01	20150716_gfpSORORINcd3_Prometa\MitoSys2\LSM\gfpSORORINc_Noc\DE_W0011_P0001\DE_2_W0011_P0001_T0004\TR1_W0001_P0070\TR1_2_W0001_P0070_T0001_R1_P1_K1_Ch2-Ch1.zen
4.920000e+00	1.876665e+01	20150716_gfpSORORINcd3_Prometa\MitoSys2\LSM\gfpSORORINc_Noc\DE_W0011_P0001\DE_2_W0011_P0001_T0004\TR1_W0001_P0070\TR1_2_W0001_P0070_T0001_R1_P1_K1_Ch2-Ch1.zen
4.980000e+00	2.026665e+01	20150716_gfpSORORINcd3_Prometa\MitoSys2\LSM\gfpSORORINc_Noc\DE_W0011_P0001\DE_2_W0011_P0001_T0004\TR1_W0001_P0070\TR1_2_W0001_P0070_T0001_R1_P1_K1_Ch2-Ch1.zen
5.040000e+00	2.451664e+01	20150716_gfpSORORINcd3_Prometa\MitoSys2\LSM\gfpSORORINc_Noc\DE_W0011_P0001\DE_2_W0011_P0001_T0004\TR1_W0001_P0070\TR1_2_W0001_P0070_T0001_R1_P1_K1_Ch2-Ch1.zen
5.100000e+00	2.058331e+01	20150716_gfpSORORINcd3_Prometa\MitoSys2\LSM\gfpSORORINc_Noc\DE_W0011_P0001\DE_2_W0011_P0001_T0004\TR1_W0001_P0070\TR1_2_W0001_P0070_T0001_R1_P1_K1_Ch2-Ch1.zen
5.160000e+00	1.924998e+01	20150716_gfpSORORINcd3_Prometa\MitoSys2\LSM\gfpSORORINc_Noc\DE_W0011_P0001\DE_2_W0011_P0001_T0004\TR1_W0001_P0070\TR1_2_W0001_P0070_T0001_R1_P1_K1_Ch2-Ch1.zen
5.220010e+00	2.116665e+01	20150716_gfpSORORINcd3_Prometa\MitoSys2\LSM\gfpSORORINc_Noc\DE_W0011_P0001\DE_2_W0011_P0001_T0004\TR1_W0001_P0070\TR1_2_W0001_P0070_T0001_R1_P1_K1_Ch2-Ch1.zen
5.280000e+00	2.241665e+01	20150716_gfpSORORINcd3_Prometa\MitoSys2\LSM\gfpSORORINc_Noc\DE_W0011_P0001\DE_2_W0011_P0001_T0004\TR1_W0001_P0070\TR1_2_W0001_P0070_T0001_R1_P1_K1_Ch2-Ch1.zen
5.340000e+00	2.083331e+01	20150716_gfpSORORINcd3_Prometa\MitoSys2\LSM\gfpSORORINc_Noc\DE_W0011_P0001\DE_2_W0011_P0001_T0004\TR1_W0001_P0070\TR1_2_W0001_P0070_T0001_R1_P1_K1_Ch2-Ch1.zen
5.400000e+00	2.069998e+01	20150716_gfpSORORINcd3_Prometa\MitoSys2\LSM\gfpSORORINc_Noc\DE_W0011_P0001\DE_2_W0011_P0001_T0004\TR1_W0001_P0070\TR1_2_W0001_P0070_T0001_R1_P1_K1_Ch2-Ch1.zen
5.460010e+00	2.418331e+01	20150716_gfpSORORINcd3_Prometa\MitoSys2\LSM\gfpSORORINc_Noc\DE_W0011_P0001\DE_2_W0011_P0001_T0004\TR1_W0001_P0070\TR1_2_W0001_P0070_T0001_R1_P1_K1_Ch2-Ch1.zen
5.520010e+00	2.241665e+01	20150716_gfpSORORINcd3_Prometa\MitoSys2\LSM\gfpSORORINc_Noc\DE_W0011_P0001\DE_2_W0011_P0001_T0004\TR1_W0001_P0070\TR1_2_W0001_P0070_T0001_R1_P1_K1_Ch2-Ch1.zen
5.580010e+00	2.133331e+01	20150716_gfpSORORINcd3_Prometa\MitoSys2\LSM\gfpSORORINc_Noc\DE_W0011_P0001\DE_2_W0011_P0001_T0004\TR1_W0001_P0070\TR1_2_W0001_P0070_T0001_R1_P1_K1_Ch2-Ch1.zen
5.640010e+00	2.078331e+01	20150716_gfpSORORINcd3_Prometa\MitoSys2\LSM\gfpSORORINc_Noc\DE_W0011_P0001\DE_2_W0011_P0001_T0004\TR1_W0001_P0070\TR1_2_W0001_P0070_T0001_R1_P1_K1_Ch2-Ch1.zen
5.700010e+00	2.156665e+01	20150716_gfpSORORINcd3_Prometa\MitoSys2\LSM\gfpSORORINc_Noc\DE_W0011_P0001\DE_2_W0011_P0001_T0004\TR1_W0001_P0070\TR1_2_W0001_P0070_T0001_R1_P1_K1_Ch2-Ch1.zen
5.760010e+00	2.318331e+01	20150716_gfpSORORINcd3_Prometa\MitoSys2\LSM\gfpSORORINc_Noc\DE_W0011_P0001\DE_2_W0011_P0001_T0004\TR1_W0001_P0070\TR1_2_W0001_P0070_T0001_R1_P1_K1_Ch2-Ch1.zen
5.820010e+00	1.874998e+01	20150716_gfpSORORINcd3_Prometa\MitoSys2\LSM\gfpSORORINc_Noc\DE_W0011_P0001\DE_2_W0011_P0001_T0004\TR1_W0001_P0070\TR1_2_W0001_P0070_T0001_R1_P1_K1_Ch2-Ch1.zen
5.880010e+00	2.118331e+01	20150716_gfpSORORINcd3_Prometa\MitoSys2\LSM\gfpSORORINc_Noc\DE_W0011_P0001\DE_2_W0011_P0001_T0004\TR1_W0001_P0070\TR1_2_W0001_P0070_T0001_R1_P1_K1_Ch2-Ch1.zen
5.940010e+00	1.921665e+01	20150716_gfpSORORINcd3_Prometa\MitoSys2\LSM\gfpSORORINc_Noc\DE_W0011_P0001\DE_2_W0011_P0001_T0004\TR1_W0001_P0070\TR1_2_W0001_P0070_T0001_R1_P1_K1_Ch2-Ch1.zen
6.000010e+00	1.838332e+01	20150716_gfpSORORINcd3_Prometa\MitoSys2\LSM\gfpSORORINc_Noc\DE_W0011_P0001\DE_2_W0011_P0001_T0004\TR1_W0001_P0070\TR1_2_W0001_P0070_T0001_R1_P1_K1_Ch2-Ch1.zen
6.060010e+00	1.889998e+01	20150716_gfpSORORINcd3_Prometa\MitoSys2\LSM\gfpSORORINc_Noc\DE_W0011_P0001\DE_2_W0011_P0001_T0004\TR1_W0001_P0070\TR1_2_W0001_P0070_T0001_R1_P1_K1_Ch2-Ch1.zen
6.120010e+00	1.916665e+01	20150716_gfpSORORINcd3_Prometa\MitoSys2\LSM\gfpSORORINc_Noc\DE_W0011_P0001\DE_2_W0011_P0001_T0004\TR1_W0001_P0070\TR1_2_W0001_P0070_T0001_R1_P1_K1_Ch2-Ch1.zen
6.180010e+00	2.074998e+01	20150716_gfpSORORINcd3_Prometa\MitoSys2\LSM\gfpSORORINc_Noc\DE_W0011_P0001\DE_2_W0011_P0001_T0004\TR1_W0001_P0070\TR1_2_W0001_P0070_T0001_R1_P1_K1_Ch2-Ch1.zen
6.240010e+00	1.988331e+01	20150716_gfpSORORINcd3_Prometa\MitoSys2\LSM\gfpSORORINc_Noc\DE_W0011_P0001\DE_2_W0011_P0001_T0004\TR1_W0001_P0070\TR1_2_W0001_P0070_T0001_R1_P1_K1_Ch2-Ch1.zen
6.300010e+00	2.124998e+01	20150716_gfpSORORINcd3_Prometa\MitoSys2\LSM\gfpSORORINc_Noc\DE_W0011_P0001\DE_2_W0011_P0001_T0004\TR1_W0001_P0070\TR1_2_W0001_P0070_T0001_R1_P1_K1_Ch2-Ch1.zen
6.360010e+00	1.938332e+01	20150716_gfpSORORINcd3_Prometa\MitoSys2\LSM\gfpSORORINc_Noc\DE_W0011_P0001\DE_2_W0011_P0001_T0004\TR1_W0001_P0070\TR1_2_W0001_P0070_T0001_R1_P1_K1_Ch2-Ch1.zen
6.420010e+00	2.103331e+01	20150716_gfpSORORINcd3_Prometa\MitoSys2\LSM\gfpSORORINc_Noc\DE_W0011_P0001\DE_2_W0011_P0001_T0004\TR1_W0001_P0070\TR1_2_W0001_P0070_T0001_R1_P1_K1_Ch2-Ch1.zen
6.480010e+00	2.189998e+01	20150716_gfpSORORINcd3_Prometa\MitoSys2\LSM\gfpSORORINc_Noc\DE_W0011_P0001\DE_2_W0011_P0001_T0004\TR1_W0001_P0070\TR1_2_W0001_P0070_T0001_R1_P1_K1_Ch2-Ch1.zen
6.540010e+00	2.106665e+01	20150716_gfpSORORINcd3_Prometa\MitoSys2\LSM\gfpSORORINc_Noc\DE_W0011_P0001\DE_2_W0011_P0001_T0004\TR1_W0001_P0070\TR1_2_W0001_P0070_T0001_R1_P1_K1_Ch2-Ch1.zen
6.600010e+00	1.946665e+01	20150716_gfpSORORINcd3_Prometa\MitoSys2\LSM\gfpSORORINc_Noc\DE_W0011_P0001\DE_2_W0011_P0001_T0004\TR1_W0001_P0070\TR1_2_W0001_P0070_T0001_R1_P1_K1_Ch2-Ch1.zen
6.660010e+00	1.864998e+01	20150716_gfpSORORINcd3_Prometa\MitoSys2\LSM\gfpSORORINc_Noc\DE_W0011_P0001\DE_2_W0011_P0001_T0004\TR1_W0001_P0070\TR1_2_W0001_P0070_T0001_R1_P1_K1_Ch2-Ch1.zen
6.720010e+00	2.091665e+01	20150716_gfpSORORINcd3_Prometa\MitoSys2\LSM\gfpSORORINc_Noc\DE_W0011_P0001\DE_2_W0011_P0001_T0004\TR1_W0001_P0070\TR1_2_W0001_P0070_T0001_R1_P1_K1_Ch2-Ch1.zen
6.780010e+00	2.058331e+01	20150716_gfpSORORINcd3_Prometa\MitoSys2\LSM\gfpSORORINc_Noc\DE_W0011_P0001\DE_2_W0011_P0001_T0004\TR1_W0001_P0070\TR1_2_W0001_P0070_T0001_R1_P1_K1_Ch2-Ch1.zen
6.840010e+00	2.093331e+01	20150716_gfpSORORINcd3_Prometa\MitoSys2\LSM\gfpSORORINc_Noc\DE_W0011_P0001\DE_2_W0011_P0001_T0004\TR1_W0001_P0070\TR1_2_W0001_P0070_T0001_R1_P1_K1_Ch2-Ch1.zen
6.900010e+00	1.939998e+01	20150716_gfpSORORINcd3_Prometa\MitoSys2\LSM\gfpSORORINc_Noc\DE_W0011_P0001\DE_2_W0011_P0001_T0004\TR1_W0001_P0070\TR1_2_W0001_P0070_T0001_R1_P1_K1_Ch2-Ch1.zen
6.960010e+00	2.001665e+01	20150716_gfpSORORINcd3_Prometa\MitoSys2\LSM\gfpSORORINc_Noc\DE_W0011_P0001\DE_2_W0011_P0001_T0004\TR1_W0001_P0070\TR1_2_W0001_P0070_T0001_R1_P1_K1_Ch2-Ch1.zen
7.020010e+00	2.224998e+01	20150716_gfpSORORINcd3_Prometa\MitoSys2\LSM\gfpSORORINc_Noc\DE_W0011_P0001\DE_2_W0011_P0001_T0004\TR1_W0001_P0070\TR1_2_W0001_P0070_T0001_R1_P1_K1_Ch2-Ch1.zen
7.080010e+00	1.874998e+01	20150716_gfpSORORINcd3_Prometa\MitoSys2\LSM\gfpSORORINc_Noc\DE_W0011_P0001\DE_2_W0011_P0001_T0004\TR1_W0001_P0070\TR1_2_W0001_P0070_T0001_R1_P1_K1_Ch2-Ch1.zen
7.140010e+00	1.886665e+01	20150716_gfpSORORINcd3_Prometa\MitoSys2\LSM\gfpSORORINc_Noc\DE_W0011_P0001\DE_2_W0011_P0001_T0004\TR1_W0001_P0070\TR1_2_W0001_P0070_T0001_R1_P1_K1_Ch2-Ch1.zen
7.200010e+00	2.039998e+01	20150716_gfpSORORINcd3_Prometa\MitoSys2\LSM\gfpSORORINc_Noc\DE_W0011_P0001\DE_2_W0011_P0001_T0004\TR1_W0001_P0070\TR1_2_W0001_P0070_T0001_R1_P1_K1_Ch2-Ch1.zen
7.260010e+00	1.943332e+01	20150716_gfpSORORINcd3_Prometa\MitoSys2\LSM\gfpSORORINc_Noc\DE_W0011_P0001\DE_2_W0011_P0001_T0004\TR1_W0001_P0070\TR1_2_W0001_P0070_T0001_R1_P1_K1_Ch2-Ch1.zen
7.320010e+00	1.841665e+01	20150716_gfpSORORINcd3_Prometa\MitoSys2\LSM\gfpSORORINc_Noc\DE_W0011_P0001\DE_2_W0011_P0001_T0004\TR1_W0001_P0070\TR1_2_W0001_P0070_T0001_R1_P1_K1_Ch2-Ch1.zen
7.380010e+00	2.103331e+01	20150716_gfpSORORINcd3_Prometa\MitoSys2\LSM\gfpSORORINc_Noc\DE_W0011_P0001\DE_2_W0011_P0001_T0004\TR1_W0001_P0070\TR1_2_W0001_P0070_T0001_R1_P1_K1_Ch2-Ch1.zen
7.440010e+00	1.893332e+01	20150716_gfpSORORINcd3_Prometa\MitoSys2\LSM\gfpSORORINc_Noc\DE_W0011_P0001\DE_2_W0011_P0001_T0004\TR1_W0001_P0070\TR1_2_W0001_P0070_T0001_R1_P1_K1_Ch2-Ch1.zen
7.500010e+00	1.786665e+01	20150716_gfpSORORINcd3_Prometa\MitoSys2\LSM\gfpSORORINc_Noc\DE_W0011_P0001\DE_2_W0011_P0001_T0004\TR1_W0001_P0070\TR1_2_W0001_P0070_T0001_R1_P1_K1_Ch2-Ch1.zen
7.560010e+00	1.903332e+01	20150716_gfpSORORINcd3_Prometa\MitoSys2\LSM\gfpSORORINc_Noc\DE_W0011_P0001\DE_2_W0011_P0001_T0004\TR1_W0001_P0070\TR1_2_W0001_P0070_T0001_R1_P1_K1_Ch2-Ch1.zen
7.620010e+00	1.824998e+01	20150716_gfpSORORINcd3_Prometa\MitoSys2\LSM\gfpSORORINc_Noc\DE_W0011_P0001\DE_2_W0011_P0001_T0004\TR1_W0001_P0070\TR1_2_W0001_P0070_T0001_R1_P1_K1_Ch2-Ch1.zen
7.680010e+00	1.819998e+01	20150716_gfpSORORINcd3_Prometa\MitoSys2\LSM\gfpSORORINc_Noc\DE_W0011_P0001\DE_2_W0011_P0001_T0004\TR1_W0001_P0070\TR1_2_W0001_P0070_T0001_R1_P1_K1_Ch2-Ch1.zen
7.740010e+00	1.678332e+01	20150716_gfpSORORINcd3_Prometa\MitoSys2\LSM\gfpSORORINc_Noc\DE_W0011_P0001\DE_2_W0011_P0001_T0004\TR1_W0001_P0070\TR1_2_W0001_P0070_T0001_R1_P1_K1_Ch2-Ch1.zen
7.800010e+00	1.959998e+01	20150716_gfpSORORINcd3_Prometa\MitoSys2\LSM\gfpSORORINc_Noc\DE_W0011_P0001\DE_2_W0011_P0001_T0004\TR1_W0001_P0070\TR1_2_W0001_P0070_T0001_R1_P1_K1_Ch2-Ch1.zen
7.860010e+00	2.023331e+01	20150716_gfpSORORINcd3_Prometa\MitoSys2\LSM\gfpSORORINc_Noc\DE_W0011_P0001\DE_2_W0011_P0001_T0004\TR1_W0001_P0070\TR1_2_W0001_P0070_T0001_R1_P1_K1_Ch2-Ch1.zen
7.920010e+00	1.646665e+01	20150716_gfpSORORINcd3_Prometa\MitoSys2\LSM\gfpSORORINc_Noc\DE_W0011_P0001\DE_2_W0011_P0001_T0004\TR1_W0001_P0070\TR1_2_W0001_P0070_T0001_R1_P1_K1_Ch2-Ch1.zen
7.980010e+00	1.781665e+01	20150716_gfpSORORINcd3_Prometa\MitoSys2\LSM\gfpSORORINc_Noc\DE_W0011_P0001\DE_2_W0011_P0001_T0004\TR1_W0001_P0070\TR1_2_W0001_P0070_T0001_R1_P1_K1_Ch2-Ch1.zen
8.040010e+00	1.826665e+01	20150716_gfpSORORINcd3_Prometa\MitoSys2\LSM\gfpSORORINc_Noc\DE_W0011_P0001\DE_2_W0011_P0001_T0004\TR1_W0001_P0070\TR1_2_W0001_P0070_T0001_R1_P1_K1_Ch2-Ch1.zen
8.100010e+00	1.619999e+01	20150716_gfpSORORINcd3_Prometa\MitoSys2\LSM\gfpSORORINc_Noc\DE_W0011_P0001\DE_2_W0011_P0001_T0004\TR1_W0001_P0070\TR1_2_W0001_P0070_T0001_R1_P1_K1_Ch2-Ch1.zen
8.160010e+00	1.738332e+01	20150716_gfpSORORINcd3_Prometa\MitoSys2\LSM\gfpSORORINc_Noc\DE_W0011_P0001\DE_2_W0011_P0001_T0004\TR1_W0001_P0070\TR1_2_W0001_P0070_T0001_R1_P1_K1_Ch2-Ch1.zen
8.220010e+00	1.779998e+01	20150716_gfpSORORINcd3_Prometa\MitoSys2\LSM\gfpSORORINc_Noc\DE_W0011_P0001\DE_2_W0011_P0001_T0004\TR1_W0001_P0070\TR1_2_W0001_P0070_T0001_R1_P1_K1_Ch2-Ch1.zen
8.280010e+00	1.888332e+01	20150716_gfpSORORINcd3_Prometa\MitoSys2\LSM\gfpSORORINc_Noc\DE_W0011_P0001\DE_2_W0011_P0001_T0004\TR1_W0001_P0070\TR1_2_W0001_P0070_T0001_R1_P1_K1_Ch2-Ch1.zen
8.340010e+00	1.714998e+01	20150716_gfpSORORINcd3_Prometa\MitoSys2\LSM\gfpSORORINc_Noc\DE_W0011_P0001\DE_2_W0011_P0001_T0004\TR1_W0001_P0070\TR1_2_W0001_P0070_T0001_R1_P1_K1_Ch2-Ch1.zen
8.400010e+00	1.698332e+01	20150716_gfpSORORINcd3_Prometa\MitoSys2\LSM\gfpSORORINc_Noc\DE_W0011_P0001\DE_2_W0011_P0001_T0004\TR1_W0001_P0070\TR1_2_W0001_P0070_T0001_R1_P1_K1_Ch2-Ch1.zen
8.460010e+00	1.833332e+01	20150716_gfpSORORINcd3_Prometa\MitoSys2\LSM\gfpSORORINc_Noc\DE_W0011_P0001\DE_2_W0011_P0001_T0004\TR1_W0001_P0070\TR1_2_W0001_P0070_T0001_R1_P1_K1_Ch2-Ch1.zen
8.520010e+00	1.929998e+01	20150716_gfpSORORINcd3_Prometa\MitoSys2\LSM\gfpSORORINc_Noc\DE_W0011_P0001\DE_2_W0011_P0001_T0004\TR1_W0001_P0070\TR1_2_W0001_P0070_T0001_R1_P1_K1_Ch2-Ch1.zen
8.580010e+00	1.676665e+01	20150716_gfpSORORINcd3_Prometa\MitoSys2\LSM\gfpSORORINc_Noc\DE_W0011_P0001\DE_2_W0011_P0001_T0004\TR1_W0001_P0070\TR1_2_W0001_P0070_T0001_R1_P1_K1_Ch2-Ch1.zen
8.640010e+00	1.618332e+01	20150716_gfpSORORINcd3_Prometa\MitoSys2\LSM\gfpSORORINc_Noc\DE_W0011_P0001\DE_2_W0011_P0001_T0004\TR1_W0001_P0070\TR1_2_W0001_P0070_T0001_R1_P1_K1_Ch2-Ch1.zen
8.700010e+00	1.834998e+01	20150716_gfpSORORINcd3_Prometa\MitoSys2\LSM\gfpSORORINc_Noc\DE_W0011_P0001\DE_2_W0011_P0001_T0004\TR1_W0001_P0070\TR1_2_W0001_P0070_T0001_R1_P1_K1_Ch2-Ch1.zen
8.760010e+00	1.569999e+01	20150716_gfpSORORINcd3_Prometa\MitoSys2\LSM\gfpSORORINc_Noc\DE_W0011_P0001\DE_2_W0011_P0001_T0004\TR1_W0001_P0070\TR1_2_W0001_P0070_T0001_R1_P1_K1_Ch2-Ch1.zen
8.820010e+00	1.589999e+01	20150716_gfpSORORINcd3_Prometa\MitoSys2\LSM\gfpSORORINc_Noc\DE_W0011_P0001\DE_2_W0011_P0001_T0004\TR1_W0001_P0070\TR1_2_W0001_P0070_T0001_R1_P1_K1_Ch2-Ch1.zen
8.880010e+00	1.559999e+01	20150716_gfpSORORINcd3_Prometa\MitoSys2\LSM\gfpSORORINc_Noc\DE_W0011_P0001\DE_2_W0011_P0001_T0004\TR1_W0001_P0070\TR1_2_W0001_P0070_T0001_R1_P1_K1_Ch2-Ch1.zen
8.940010e+00	1.549999e+01	20150716_gfpSORORINcd3_Prometa\MitoSys2\LSM\gfpSORORINc_Noc\DE_W0011_P0001\DE_2_W0011_P0001_T0004\TR1_W0001_P0070\TR1_2_W0001_P0070_T0001_R1_P1_K1_Ch2-Ch1.zen
9.000010e+00	1.538332e+01	20150716_gfpSORORINcd3_Prometa\MitoSys2\LSM\gfpSORORINc_Noc\DE_W0011_P0001\DE_2_W0011_P0001_T0004\TR1_W0001_P0070\TR1_2_W0001_P0070_T0001_R1_P1_K1_Ch2-Ch1.zen
9.060010e+00	1.693332e+01	20150716_gfpSORORINcd3_Prometa\MitoSys2\LSM\gfpSORORINc_Noc\DE_W0011_P0001\DE_2_W0011_P0001_T0004\TR1_W0001_P0070\TR1_2_W0001_P0070_T0001_R1_P1_K1_Ch2-Ch1.zen
9.120010e+00	1.644999e+01	20150716_gfpSORORINcd3_Prometa\MitoSys2\LSM\gfpSORORINc_Noc\DE_W0011_P0001\DE_2_W0011_P0001_T0004\TR1_W0001_P0070\TR1_2_W0001_P0070_T0001_R1_P1_K1_Ch2-Ch1.zen
9.180010e+00	1.716665e+01	20150716_gfpSORORINcd3_Prometa\MitoSys2\LSM\gfpSORORINc_Noc\DE_W0011_P0001\DE_2_W0011_P0001_T0004\TR1_W0001_P0070\TR1_2_W0001_P0070_T0001_R1_P1_K1_Ch2-Ch1.zen
9.240010e+00	1.559999e+01	20150716_gfpSORORINcd3_Prometa\MitoSys2\LSM\gfpSORORINc_Noc\DE_W0011_P0001\DE_2_W0011_P0001_T0004\TR1_W0001_P0070\TR1_2_W0001_P0070_T0001_R1_P1_K1_Ch2-Ch1.zen
9.300010e+00	1.633332e+01	20150716_gfpSORORINcd3_Prometa\MitoSys2\LSM\gfpSORORINc_Noc\DE_W0011_P0001\DE_2_W0011_P0001_T0004\TR1_W0001_P0070\TR1_2_W0001_P0070_T0001_R1_P1_K1_Ch2-Ch1.zen
9.360010e+00	1.433332e+01	20150716_gfpSORORINcd3_Prometa\MitoSys2\LSM\gfpSORORINc_Noc\DE_W0011_P0001\DE_2_W0011_P0001_T0004\TR1_W0001_P0070\TR1_2_W0001_P0070_T0001_R1_P1_K1_Ch2-Ch1.zen
9.420010e+00	1.638332e+01	20150716_gfpSORORINcd3_Prometa\MitoSys2\LSM\gfpSORORINc_Noc\DE_W0011_P0001\DE_2_W0011_P0001_T0004\TR1_W0001_P0070\TR1_2_W0001_P0070_T0001_R1_P1_K1_Ch2-Ch1.zen
9.480010e+00	1.714998e+01	20150716_gfpSORORINcd3_Prometa\MitoSys2\LSM\gfpSORORINc_Noc\DE_W0011_P0001\DE_2_W0011_P0001_T0004\TR1_W0001_P0070\TR1_2_W0001_P0070_T0001_R1_P1_K1_Ch2-Ch1.zen
9.540010e+00	1.633332e+01	20150716_gfpSORORINcd3_Prometa\MitoSys2\LSM\gfpSORORINc_Noc\DE_W0011_P0001\DE_2_W0011_P0001_T0004\TR1_W0001_P0070\TR1_2_W0001_P0070_T0001_R1_P1_K1_Ch2-Ch1.zen
9.600010e+00	1.691665e+01	20150716_gfpSORORINcd3_Prometa\MitoSys2\LSM\gfpSORORINc_Noc\DE_W0011_P0001\DE_2_W0011_P0001_T0004\TR1_W0001_P0070\TR1_2_W0001_P0070_T0001_R1_P1_K1_Ch2-Ch1.zen
9.660010e+00	1.614998e+01	20150716_gfpSORORINcd3_Prometa\MitoSys2\LSM\gfpSORORINc_Noc\DE_W0011_P0001\DE_2_W0011_P0001_T0004\TR1_W0001_P0070\TR1_2_W0001_P0070_T0001_R1_P1_K1_Ch2-Ch1.zen
9.720010e+00	1.608332e+01	20150716_gfpSORORINcd3_Prometa\MitoSys2\LSM\gfpSORORINc_Noc\DE_W0011_P0001\DE_2_W0011_P0001_T0004\TR1_W0001_P0070\TR1_2_W0001_P0070_T0001_R1_P1_K1_Ch2-Ch1.zen
9.780010e+00	1.559999e+01	20150716_gfpSORORINcd3_Prometa\MitoSys2\LSM\gfpSORORINc_Noc\DE_W0011_P0001\DE_2_W0011_P0001_T0004\TR1_W0001_P0070\TR1_2_W0001_P0070_T0001_R1_P1_K1_Ch2-Ch1.zen
9.840010e+00	1.559999e+01	20150716_gfpSORORINcd3_Prometa\MitoSys2\LSM\gfpSORORINc_Noc\DE_W0011_P0001\DE_2_W0011_P0001_T0004\TR1_W0001_P0070\TR1_2_W0001_P0070_T0001_R1_P1_K1_Ch2-Ch1.zen
9.900010e+00	1.769998e+01	20150716_gfpSORORINcd3_Prometa\MitoSys2\LSM\gfpSORORINc_Noc\DE_W0011_P0001\DE_2_W0011_P0001_T0004\TR1_W0001_P0070\TR1_2_W0001_P0070_T0001_R1_P1_K1_Ch2-Ch1.zen
9.960010e+00	1.786665e+01	20150716_gfpSORORINcd3_Prometa\MitoSys2\LSM\gfpSORORINc_Noc\DE_W0011_P0001\DE_2_W0011_P0001_T0004\TR1_W0001_P0070\TR1_2_W0001_P0070_T0001_R1_P1_K1_Ch2-Ch1.zen
1.002001e+01	1.498332e+01	20150716_gfpSORORINcd3_Prometa\MitoSys2\LSM\gfpSORORINc_Noc\DE_W0011_P0001\DE_2_W0011_P0001_T0004\TR1_W0001_P0070\TR1_2_W0001_P0070_T0001_R1_P1_K1_Ch2-Ch1.zen
1.008001e+01	1.491665e+01	20150716_gfpSORORINcd3_Prometa\MitoSys2\LSM\gfpSORORINc_Noc\DE_W0011_P0001\DE_2_W0011_P0001_T0004\TR1_W0001_P0070\TR1_2_W0001_P0070_T0001_R1_P1_K1_Ch2-Ch1.zen
1.014001e+01	1.668332e+01	20150716_gfpSORORINcd3_Prometa\MitoSys2\LSM\gfpSORORINc_Noc\DE_W0011_P0001\DE_2_W0011_P0001_T0004\TR1_W0001_P0070\TR1_2_W0001_P0070_T0001_R1_P1_K1_Ch2-Ch1.zen
1.020001e+01	1.664998e+01	20150716_gfpSORORINcd3_Prometa\MitoSys2\LSM\gfpSORORINc_Noc\DE_W0011_P0001\DE_2_W0011_P0001_T0004\TR1_W0001_P0070\TR1_2_W0001_P0070_T0001_R1_P1_K1_Ch2-Ch1.zen
1.026001e+01	1.746665e+01	20150716_gfpSORORINcd3_Prometa\MitoSys2\LSM\gfpSORORINc_Noc\DE_W0011_P0001\DE_2_W0011_P0001_T0004\TR1_W0001_P0070\TR1_2_W0001_P0070_T0001_R1_P1_K1_Ch2-Ch1.zen
1.032001e+01	1.728332e+01	20150716_gfpSORORINcd3_Prometa\MitoSys2\LSM\gfpSORORINc_Noc\DE_W0011_P0001\DE_2_W0011_P0001_T0004\TR1_W0001_P0070\TR1_2_W0001_P0070_T0001_R1_P1_K1_Ch2-Ch1.zen
1.038001e+01	1.774998e+01	20150716_gfpSORORINcd3_Prometa\MitoSys2\LSM\gfpSORORINc_Noc\DE_W0011_P0001\DE_2_W0011_P0001_T0004\TR1_W0001_P0070\TR1_2_W0001_P0070_T0001_R1_P1_K1_Ch2-Ch1.zen
1.044001e+01	1.649998e+01	20150716_gfpSORORINcd3_Prometa\MitoSys2\LSM\gfpSORORINc_Noc\DE_W0011_P0001\DE_2_W0011_P0001_T0004\TR1_W0001_P0070\TR1_2_W0001_P0070_T0001_R1_P1_K1_Ch2-Ch1.zen
1.050001e+01	1.719998e+01	20150716_gfpSORORINcd3_Prometa\MitoSys2\LSM\gfpSORORINc_Noc\DE_W0011_P0001\DE_2_W0011_P0001_T0004\TR1_W0001_P0070\TR1_2_W0001_P0070_T0001_R1_P1_K1_Ch2-Ch1.zen
1.056001e+01	1.646665e+01	20150716_gfpSORORINcd3_Prometa\MitoSys2\LSM\gfpSORORINc_Noc\DE_W0011_P0001\DE_2_W0011_P0001_T0004\TR1_W0001_P0070\TR1_2_W0001_P0070_T0001_R1_P1_K1_Ch2-Ch1.zen
1.062001e+01	1.814998e+01	20150716_gfpSORORINcd3_Prometa\MitoSys2\LSM\gfpSORORINc_Noc\DE_W0011_P0001\DE_2_W0011_P0001_T0004\TR1_W0001_P0070\TR1_2_W0001_P0070_T0001_R1_P1_K1_Ch2-Ch1.zen
1.068001e+01	1.771665e+01	20150716_gfpSORORINcd3_Prometa\MitoSys2\LSM\gfpSORORINc_Noc\DE_W0011_P0001\DE_2_W0011_P0001_T0004\TR1_W0001_P0070\TR1_2_W0001_P0070_T0001_R1_P1_K1_Ch2-Ch1.zen
1.074001e+01	1.814998e+01	20150716_gfpSORORINcd3_Prometa\MitoSys2\LSM\gfpSORORINc_Noc\DE_W0011_P0001\DE_2_W0011_P0001_T0004\TR1_W0001_P0070\TR1_2_W0001_P0070_T0001_R1_P1_K1_Ch2-Ch1.zen
1.080001e+01	1.816665e+01	20150716_gfpSORORINcd3_Prometa\MitoSys2\LSM\gfpSORORINc_Noc\DE_W0011_P0001\DE_2_W0011_P0001_T0004\TR1_W0001_P0070\TR1_2_W0001_P0070_T0001_R1_P1_K1_Ch2-Ch1.zen
1.086001e+01	1.663332e+01	20150716_gfpSORORINcd3_Prometa\MitoSys2\LSM\gfpSORORINc_Noc\DE_W0011_P0001\DE_2_W0011_P0001_T0004\TR1_W0001_P0070\TR1_2_W0001_P0070_T0001_R1_P1_K1_Ch2-Ch1.zen
1.092001e+01	1.613332e+01	20150716_gfpSORORINcd3_Prometa\MitoSys2\LSM\gfpSORORINc_Noc\DE_W0011_P0001\DE_2_W0011_P0001_T0004\TR1_W0001_P0070\TR1_2_W0001_P0070_T0001_R1_P1_K1_Ch2-Ch1.zen
1.098001e+01	1.616665e+01	20150716_gfpSORORINcd3_Prometa\MitoSys2\LSM\gfpSORORINc_Noc\DE_W0011_P0001\DE_2_W0011_P0001_T0004\TR1_W0001_P0070\TR1_2_W0001_P0070_T0001_R1_P1_K1_Ch2-Ch1.zen
1.104001e+01	1.754998e+01	20150716_gfpSORORINcd3_Prometa\MitoSys2\LSM\gfpSORORINc_Noc\DE_W0011_P0001\DE_2_W0011_P0001_T0004\TR1_W0001_P0070\TR1_2_W0001_P0070_T0001_R1_P1_K1_Ch2-Ch1.zen
1.110001e+01	1.758332e+01	20150716_gfpSORORINcd3_Prometa\MitoSys2\LSM\gfpSORORINc_Noc\DE_W0011_P0001\DE_2_W0011_P0001_T0004\TR1_W0001_P0070\TR1_2_W0001_P0070_T0001_R1_P1_K1_Ch2-Ch1.zen
1.116001e+01	1.726665e+01	20150716_gfpSORORINcd3_Prometa\MitoSys2\LSM\gfpSORORINc_Noc\DE_W0011_P0001\DE_2_W0011_P0001_T0004\TR1_W0001_P0070\TR1_2_W0001_P0070_T0001_R1_P1_K1_Ch2-Ch1.zen
1.122001e+01	1.598332e+01	20150716_gfpSORORINcd3_Prometa\MitoSys2\LSM\gfpSORORINc_Noc\DE_W0011_P0001\DE_2_W0011_P0001_T0004\TR1_W0001_P0070\TR1_2_W0001_P0070_T0001_R1_P1_K1_Ch2-Ch1.zen
1.128001e+01	1.413332e+01	20150716_gfpSORORINcd3_Prometa\MitoSys2\LSM\gfpSORORINc_Noc\DE_W0011_P0001\DE_2_W0011_P0001_T0004\TR1_W0001_P0070\TR1_2_W0001_P0070_T0001_R1_P1_K1_Ch2-Ch1.zen
1.134001e+01	1.553332e+01	20150716_gfpSORORINcd3_Prometa\MitoSys2\LSM\gfpSORORINc_Noc\DE_W0011_P0001\DE_2_W0011_P0001_T0004\TR1_W0001_P0070\TR1_2_W0001_P0070_T0001_R1_P1_K1_Ch2-Ch1.zen
1.140001e+01	1.594999e+01	20150716_gfpSORORINcd3_Prometa\MitoSys2\LSM\gfpSORORINc_Noc\DE_W0011_P0001\DE_2_W0011_P0001_T0004\TR1_W0001_P0070\TR1_2_W0001_P0070_T0001_R1_P1_K1_Ch2-Ch1.zen
1.146001e+01	1.646665e+01	20150716_gfpSORORINcd3_Prometa\MitoSys2\LSM\gfpSORORINc_Noc\DE_W0011_P0001\DE_2_W0011_P0001_T0004\TR1_W0001_P0070\TR1_2_W0001_P0070_T0001_R1_P1_K1_Ch2-Ch1.zen
1.152001e+01	1.778332e+01	20150716_gfpSORORINcd3_Prometa\MitoSys2\LSM\gfpSORORINc_Noc\DE_W0011_P0001\DE_2_W0011_P0001_T0004\TR1_W0001_P0070\TR1_2_W0001_P0070_T0001_R1_P1_K1_Ch2-Ch1.zen
1.158001e+01	1.609999e+01	20150716_gfpSORORINcd3_Prometa\MitoSys2\LSM\gfpSORORINc_Noc\DE_W0011_P0001\DE_2_W0011_P0001_T0004\TR1_W0001_P0070\TR1_2_W0001_P0070_T0001_R1_P1_K1_Ch2-Ch1.zen
1.164001e+01	1.516665e+01	20150716_gfpSORORINcd3_Prometa\MitoSys2\LSM\gfpSORORINc_Noc\DE_W0011_P0001\DE_2_W0011_P0001_T0004\TR1_W0001_P0070\TR1_2_W0001_P0070_T0001_R1_P1_K1_Ch2-Ch1.zen
1.170001e+01	1.566665e+01	20150716_gfpSORORINcd3_Prometa\MitoSys2\LSM\gfpSORORINc_Noc\DE_W0011_P0001\DE_2_W0011_P0001_T0004\TR1_W0001_P0070\TR1_2_W0001_P0070_T0001_R1_P1_K1_Ch2-Ch1.zen
1.176001e+01	1.673332e+01	20150716_gfpSORORINcd3_Prometa\MitoSys2\LSM\gfpSORORINc_Noc\DE_W0011_P0001\DE_2_W0011_P0001_T0004\TR1_W0001_P0070\TR1_2_W0001_P0070_T0001_R1_P1_K1_Ch2-Ch1.zen
1.182001e+01	1.723332e+01	20150716_gfpSORORINcd3_Prometa\MitoSys2\LSM\gfpSORORINc_Noc\DE_W0011_P0001\DE_2_W0011_P0001_T0004\TR1_W0001_P0070\TR1_2_W0001_P0070_T0001_R1_P1_K1_Ch2-Ch1.zen
1.188001e+01	1.701665e+01	20150716_gfpSORORINcd3_Prometa\MitoSys2\LSM\gfpSORORINc_Noc\DE_W0011_P0001\DE_2_W0011_P0001_T0004\TR1_W0001_P0070\TR1_2_W0001_P0070_T0001_R1_P1_K1_Ch2-Ch1.zen
1.194001e+01	1.436665e+01	20150716_gfpSORORINcd3_Prometa\MitoSys2\LSM\gfpSORORINc_Noc\DE_W0011_P0001\DE_2_W0011_P0001_T0004\TR1_W0001_P0070\TR1_2_W0001_P0070_T0001_R1_P1_K1_Ch2-Ch1.zen
1.200001e+01	1.583332e+01	20150716_gfpSORORINcd3_Prometa\MitoSys2\LSM\gfpSORORINc_Noc\DE_W0011_P0001\DE_2_W0011_P0001_T0004\TR1_W0001_P0070\TR1_2_W0001_P0070_T0001_R1_P1_K1_Ch2-Ch1.zen
1.206001e+01	1.458332e+01	20150716_gfpSORORINcd3_Prometa\MitoSys2\LSM\gfpSORORINc_Noc\DE_W0011_P0001\DE_2_W0011_P0001_T0004\TR1_W0001_P0070\TR1_2_W0001_P0070_T0001_R1_P1_K1_Ch2-Ch1.zen
1.212001e+01	1.526665e+01	20150716_gfpSORORINcd3_Prometa\MitoSys2\LSM\gfpSORORINc_Noc\DE_W0011_P0001\DE_2_W0011_P0001_T0004\TR1_W0001_P0070\TR1_2_W0001_P0070_T0001_R1_P1_K1_Ch2-Ch1.zen
1.218001e+01	1.569999e+01	20150716_gfpSORORINcd3_Prometa\MitoSys2\LSM\gfpSORORINc_Noc\DE_W0011_P0001\DE_2_W0011_P0001_T0004\TR1_W0001_P0070\TR1_2_W0001_P0070_T0001_R1_P1_K1_Ch2-Ch1.zen
1.224001e+01	1.479999e+01	20150716_gfpSORORINcd3_Prometa\MitoSys2\LSM\gfpSORORINc_Noc\DE_W0011_P0001\DE_2_W0011_P0001_T0004\TR1_W0001_P0070\TR1_2_W0001_P0070_T0001_R1_P1_K1_Ch2-Ch1.zen
1.230001e+01	1.821665e+01	20150716_gfpSORORINcd3_Prometa\MitoSys2\LSM\gfpSORORINc_Noc\DE_W0011_P0001\DE_2_W0011_P0001_T0004\TR1_W0001_P0070\TR1_2_W0001_P0070_T0001_R1_P1_K1_Ch2-Ch1.zen
1.236001e+01	1.628332e+01	20150716_gfpSORORINcd3_Prometa\MitoSys2\LSM\gfpSORORINc_Noc\DE_W0011_P0001\DE_2_W0011_P0001_T0004\TR1_W0001_P0070\TR1_2_W0001_P0070_T0001_R1_P1_K1_Ch2-Ch1.zen
1.242001e+01	1.618332e+01	20150716_gfpSORORINcd3_Prometa\MitoSys2\LSM\gfpSORORINc_Noc\DE_W0011_P0001\DE_2_W0011_P0001_T0004\TR1_W0001_P0070\TR1_2_W0001_P0070_T0001_R1_P1_K1_Ch2-Ch1.zen
1.248001e+01	1.668332e+01	20150716_gfpSORORINcd3_Prometa\MitoSys2\LSM\gfpSORORINc_Noc\DE_W0011_P0001\DE_2_W0011_P0001_T0004\TR1_W0001_P0070\TR1_2_W0001_P0070_T0001_R1_P1_K1_Ch2-Ch1.zen
1.254001e+01	1.676665e+01	20150716_gfpSORORINcd3_Prometa\MitoSys2\LSM\gfpSORORINc_Noc\DE_W0011_P0001\DE_2_W0011_P0001_T0004\TR1_W0001_P0070\TR1_2_W0001_P0070_T0001_R1_P1_K1_Ch2-Ch1.zen
1.260001e+01	1.696665e+01	20150716_gfpSORORINcd3_Prometa\MitoSys2\LSM\gfpSORORINc_Noc\DE_W0011_P0001\DE_2_W0011_P0001_T0004\TR1_W0001_P0070\TR1_2_W0001_P0070_T0001_R1_P1_K1_Ch2-Ch1.zen
1.266001e+01	1.494999e+01	20150716_gfpSORORINcd3_Prometa\MitoSys2\LSM\gfpSORORINc_Noc\DE_W0011_P0001\DE_2_W0011_P0001_T0004\TR1_W0001_P0070\TR1_2_W0001_P0070_T0001_R1_P1_K1_Ch2-Ch1.zen
1.272001e+01	1.551665e+01	20150716_gfpSORORINcd3_Prometa\MitoSys2\LSM\gfpSORORINc_Noc\DE_W0011_P0001\DE_2_W0011_P0001_T0004\TR1_W0001_P0070\TR1_2_W0001_P0070_T0001_R1_P1_K1_Ch2-Ch1.zen
1.278001e+01	1.506665e+01	20150716_gfpSORORINcd3_Prometa\MitoSys2\LSM\gfpSORORINc_Noc\DE_W0011_P0001\DE_2_W0011_P0001_T0004\TR1_W0001_P0070\TR1_2_W0001_P0070_T0001_R1_P1_K1_Ch2-Ch1.zen
1.284001e+01	1.751665e+01	20150716_gfpSORORINcd3_Prometa\MitoSys2\LSM\gfpSORORINc_Noc\DE_W0011_P0001\DE_2_W0011_P0001_T0004\TR1_W0001_P0070\TR1_2_W0001_P0070_T0001_R1_P1_K1_Ch2-Ch1.zen
1.290001e+01	1.491665e+01	20150716_gfpSORORINcd3_Prometa\MitoSys2\LSM\gfpSORORINc_Noc\DE_W0011_P0001\DE_2_W0011_P0001_T0004\TR1_W0001_P0070\TR1_2_W0001_P0070_T0001_R1_P1_K1_Ch2-Ch1.zen
1.296001e+01	1.683332e+01	20150716_gfpSORORINcd3_Prometa\MitoSys2\LSM\gfpSORORINc_Noc\DE_W0011_P0001\DE_2_W0011_P0001_T0004\TR1_W0001_P0070\TR1_2_W0001_P0070_T0001_R1_P1_K1_Ch2-Ch1.zen
1.302001e+01	1.804998e+01	20150716_gfpSORORINcd3_Prometa\MitoSys2\LSM\gfpSORORINc_Noc\DE_W0011_P0001\DE_2_W0011_P0001_T0004\TR1_W0001_P0070\TR1_2_W0001_P0070_T0001_R1_P1_K1_Ch2-Ch1.zen
1.308001e+01	1.549999e+01	20150716_gfpSORORINcd3_Prometa\MitoSys2\LSM\gfpSORORINc_Noc\DE_W0011_P0001\DE_2_W0011_P0001_T0004\TR1_W0001_P0070\TR1_2_W0001_P0070_T0001_R1_P1_K1_Ch2-Ch1.zen
1.314001e+01	1.588332e+01	20150716_gfpSORORINcd3_Prometa\MitoSys2\LSM\gfpSORORINc_Noc\DE_W0011_P0001\DE_2_W0011_P0001_T0004\TR1_W0001_P0070\TR1_2_W0001_P0070_T0001_R1_P1_K1_Ch2-Ch1.zen
1.320001e+01	1.548332e+01	20150716_gfpSORORINcd3_Prometa\MitoSys2\LSM\gfpSORORINc_Noc\DE_W0011_P0001\DE_2_W0011_P0001_T0004\TR1_W0001_P0070\TR1_2_W0001_P0070_T0001_R1_P1_K1_Ch2-Ch1.zen
1.326001e+01	1.506665e+01	20150716_gfpSORORINcd3_Prometa\MitoSys2\LSM\gfpSORORINc_Noc\DE_W0011_P0001\DE_2_W0011_P0001_T0004\TR1_W0001_P0070\TR1_2_W0001_P0070_T0001_R1_P1_K1_Ch2-Ch1.zen
1.332001e+01	1.674998e+01	20150716_gfpSORORINcd3_Prometa\MitoSys2\LSM\gfpSORORINc_Noc\DE_W0011_P0001\DE_2_W0011_P0001_T0004\TR1_W0001_P0070\TR1_2_W0001_P0070_T0001_R1_P1_K1_Ch2-Ch1.zen
1.338001e+01	1.521665e+01	20150716_gfpSORORINcd3_Prometa\MitoSys2\LSM\gfpSORORINc_Noc\DE_W0011_P0001\DE_2_W0011_P0001_T0004\TR1_W0001_P0070\TR1_2_W0001_P0070_T0001_R1_P1_K1_Ch2-Ch1.zen
1.344001e+01	1.546665e+01	20150716_gfpSORORINcd3_Prometa\MitoSys2\LSM\gfpSORORINc_Noc\DE_W0011_P0001\DE_2_W0011_P0001_T0004\TR1_W0001_P0070\TR1_2_W0001_P0070_T0001_R1_P1_K1_Ch2-Ch1.zen
1.350001e+01	1.584999e+01	20150716_gfpSORORINcd3_Prometa\MitoSys2\LSM\gfpSORORINc_Noc\DE_W0011_P0001\DE_2_W0011_P0001_T0004\TR1_W0001_P0070\TR1_2_W0001_P0070_T0001_R1_P1_K1_Ch2-Ch1.zen
1.356001e+01	1.543332e+01	20150716_gfpSORORINcd3_Prometa\MitoSys2\LSM\gfpSORORINc_Noc\DE_W0011_P0001\DE_2_W0011_P0001_T0004\TR1_W0001_P0070\TR1_2_W0001_P0070_T0001_R1_P1_K1_Ch2-Ch1.zen
1.362001e+01	1.574999e+01	20150716_gfpSORORINcd3_Prometa\MitoSys2\LSM\gfpSORORINc_Noc\DE_W0011_P0001\DE_2_W0011_P0001_T0004\TR1_W0001_P0070\TR1_2_W0001_P0070_T0001_R1_P1_K1_Ch2-Ch1.zen
1.368001e+01	1.563332e+01	20150716_gfpSORORINcd3_Prometa\MitoSys2\LSM\gfpSORORINc_Noc\DE_W0011_P0001\DE_2_W0011_P0001_T0004\TR1_W0001_P0070\TR1_2_W0001_P0070_T0001_R1_P1_K1_Ch2-Ch1.zen
1.374001e+01	1.499999e+01	20150716_gfpSORORINcd3_Prometa\MitoSys2\LSM\gfpSORORINc_Noc\DE_W0011_P0001\DE_2_W0011_P0001_T0004\TR1_W0001_P0070\TR1_2_W0001_P0070_T0001_R1_P1_K1_Ch2-Ch1.zen
1.380001e+01	1.311665e+01	20150716_gfpSORORINcd3_Prometa\MitoSys2\LSM\gfpSORORINc_Noc\DE_W0011_P0001\DE_2_W0011_P0001_T0004\TR1_W0001_P0070\TR1_2_W0001_P0070_T0001_R1_P1_K1_Ch2-Ch1.zen
1.386001e+01	1.503332e+01	20150716_gfpSORORINcd3_Prometa\MitoSys2\LSM\gfpSORORINc_Noc\DE_W0011_P0001\DE_2_W0011_P0001_T0004\TR1_W0001_P0070\TR1_2_W0001_P0070_T0001_R1_P1_K1_Ch2-Ch1.zen
1.392001e+01	1.636665e+01	20150716_gfpSORORINcd3_Prometa\MitoSys2\LSM\gfpSORORINc_Noc\DE_W0011_P0001\DE_2_W0011_P0001_T0004\TR1_W0001_P0070\TR1_2_W0001_P0070_T0001_R1_P1_K1_Ch2-Ch1.zen
1.398001e+01	1.441665e+01	20150716_gfpSORORINcd3_Prometa\MitoSys2\LSM\gfpSORORINc_Noc\DE_W0011_P0001\DE_2_W0011_P0001_T0004\TR1_W0001_P0070\TR1_2_W0001_P0070_T0001_R1_P1_K1_Ch2-Ch1.zen
1.404001e+01	1.426665e+01	20150716_gfpSORORINcd3_Prometa\MitoSys2\LSM\gfpSORORINc_Noc\DE_W0011_P0001\DE_2_W0011_P0001_T0004\TR1_W0001_P0070\TR1_2_W0001_P0070_T0001_R1_P1_K1_Ch2-Ch1.zen
1.410001e+01	1.273332e+01	20150716_gfpSORORINcd3_Prometa\MitoSys2\LSM\gfpSORORINc_Noc\DE_W0011_P0001\DE_2_W0011_P0001_T0004\TR1_W0001_P0070\TR1_2_W0001_P0070_T0001_R1_P1_K1_Ch2-Ch1.zen
1.416001e+01	1.463332e+01	20150716_gfpSORORINcd3_Prometa\MitoSys2\LSM\gfpSORORINc_Noc\DE_W0011_P0001\DE_2_W0011_P0001_T0004\TR1_W0001_P0070\TR1_2_W0001_P0070_T0001_R1_P1_K1_Ch2-Ch1.zen
1.422001e+01	1.358332e+01	20150716_gfpSORORINcd3_Prometa\MitoSys2\LSM\gfpSORORINc_Noc\DE_W0011_P0001\DE_2_W0011_P0001_T0004\TR1_W0001_P0070\TR1_2_W0001_P0070_T0001_R1_P1_K1_Ch2-Ch1.zen
1.428001e+01	1.464999e+01	20150716_gfpSORORINcd3_Prometa\MitoSys2\LSM\gfpSORORINc_Noc\DE_W0011_P0001\DE_2_W0011_P0001_T0004\TR1_W0001_P0070\TR1_2_W0001_P0070_T0001_R1_P1_K1_Ch2-Ch1.zen
1.434001e+01	1.523332e+01	20150716_gfpSORORINcd3_Prometa\MitoSys2\LSM\gfpSORORINc_Noc\DE_W0011_P0001\DE_2_W0011_P0001_T0004\TR1_W0001_P0070\TR1_2_W0001_P0070_T0001_R1_P1_K1_Ch2-Ch1.zen
1.440001e+01	1.509999e+01	20150716_gfpSORORINcd3_Prometa\MitoSys2\LSM\gfpSORORINc_Noc\DE_W0011_P0001\DE_2_W0011_P0001_T0004\TR1_W0001_P0070\TR1_2_W0001_P0070_T0001_R1_P1_K1_Ch2-Ch1.zen
1.446001e+01	1.721665e+01	20150716_gfpSORORINcd3_Prometa\MitoSys2\LSM\gfpSORORINc_Noc\DE_W0011_P0001\DE_2_W0011_P0001_T0004\TR1_W0001_P0070\TR1_2_W0001_P0070_T0001_R1_P1_K1_Ch2-Ch1.zen
1.452001e+01	1.661665e+01	20150716_gfpSORORINcd3_Prometa\MitoSys2\LSM\gfpSORORINc_Noc\DE_W0011_P0001\DE_2_W0011_P0001_T0004\TR1_W0001_P0070\TR1_2_W0001_P0070_T0001_R1_P1_K1_Ch2-Ch1.zen
1.458001e+01	1.508332e+01	20150716_gfpSORORINcd3_Prometa\MitoSys2\LSM\gfpSORORINc_Noc\DE_W0011_P0001\DE_2_W0011_P0001_T0004\TR1_W0001_P0070\TR1_2_W0001_P0070_T0001_R1_P1_K1_Ch2-Ch1.zen
1.464001e+01	1.464999e+01	20150716_gfpSORORINcd3_Prometa\MitoSys2\LSM\gfpSORORINc_Noc\DE_W0011_P0001\DE_2_W0011_P0001_T0004\TR1_W0001_P0070\TR1_2_W0001_P0070_T0001_R1_P1_K1_Ch2-Ch1.zen
1.470001e+01	1.456665e+01	20150716_gfpSORORINcd3_Prometa\MitoSys2\LSM\gfpSORORINc_Noc\DE_W0011_P0001\DE_2_W0011_P0001_T0004\TR1_W0001_P0070\TR1_2_W0001_P0070_T0001_R1_P1_K1_Ch2-Ch1.zen
1.476001e+01	1.368332e+01	20150716_gfpSORORINcd3_Prometa\MitoSys2\LSM\gfpSORORINc_Noc\DE_W0011_P0001\DE_2_W0011_P0001_T0004\TR1_W0001_P0070\TR1_2_W0001_P0070_T0001_R1_P1_K1_Ch2-Ch1.zen
1.482001e+01	1.656665e+01	20150716_gfpSORORINcd3_Prometa\MitoSys2\LSM\gfpSORORINc_Noc\DE_W0011_P0001\DE_2_W0011_P0001_T0004\TR1_W0001_P0070\TR1_2_W0001_P0070_T0001_R1_P1_K1_Ch2-Ch1.zen
1.488001e+01	1.508332e+01	20150716_gfpSORORINcd3_Prometa\MitoSys2\LSM\gfpSORORINc_Noc\DE_W0011_P0001\DE_2_W0011_P0001_T0004\TR1_W0001_P0070\TR1_2_W0001_P0070_T0001_R1_P1_K1_Ch2-Ch1.zen
1.494001e+01	1.498332e+01	20150716_gfpSORORINcd3_Prometa\MitoSys2\LSM\gfpSORORINc_Noc\DE_W0011_P0001\DE_2_W0011_P0001_T0004\TR1_W0001_P0070\TR1_2_W0001_P0070_T0001_R1_P1_K1_Ch2-Ch1.zen
1.500001e+01	1.611665e+01	20150716_gfpSORORINcd3_Prometa\MitoSys2\LSM\gfpSORORINc_Noc\DE_W0011_P0001\DE_2_W0011_P0001_T0004\TR1_W0001_P0070\TR1_2_W0001_P0070_T0001_R1_P1_K1_Ch2-Ch1.zen
1.506001e+01	1.579998e+01	20150716_gfpSORORINcd3_Prometa\MitoSys2\LSM\gfpSORORINc_Noc\DE_W0011_P0001\DE_2_W0011_P0001_T0004\TR1_W0001_P0070\TR1_2_W0001_P0070_T0001_R1_P1_K1_Ch2-Ch1.zen
1.512001e+01	1.649998e+01	20150716_gfpSORORINcd3_Prometa\MitoSys2\LSM\gfpSORORINc_Noc\DE_W0011_P0001\DE_2_W0011_P0001_T0004\TR1_W0001_P0070\TR1_2_W0001_P0070_T0001_R1_P1_K1_Ch2-Ch1.zen
1.518001e+01	1.598332e+01	20150716_gfpSORORINcd3_Prometa\MitoSys2\LSM\gfpSORORINc_Noc\DE_W0011_P0001\DE_2_W0011_P0001_T0004\TR1_W0001_P0070\TR1_2_W0001_P0070_T0001_R1_P1_K1_Ch2-Ch1.zen
1.524001e+01	1.584999e+01	20150716_gfpSORORINcd3_Prometa\MitoSys2\LSM\gfpSORORINc_Noc\DE_W0011_P0001\DE_2_W0011_P0001_T0004\TR1_W0001_P0070\TR1_2_W0001_P0070_T0001_R1_P1_K1_Ch2-Ch1.zen
1.530001e+01	1.578332e+01	20150716_gfpSORORINcd3_Prometa\MitoSys2\LSM\gfpSORORINc_Noc\DE_W0011_P0001\DE_2_W0011_P0001_T0004\TR1_W0001_P0070\TR1_2_W0001_P0070_T0001_R1_P1_K1_Ch2-Ch1.zen
1.536001e+01	1.554999e+01	20150716_gfpSORORINcd3_Prometa\MitoSys2\LSM\gfpSORORINc_Noc\DE_W0011_P0001\DE_2_W0011_P0001_T0004\TR1_W0001_P0070\TR1_2_W0001_P0070_T0001_R1_P1_K1_Ch2-Ch1.zen
1.542001e+01	1.533332e+01	20150716_gfpSORORINcd3_Prometa\MitoSys2\LSM\gfpSORORINc_Noc\DE_W0011_P0001\DE_2_W0011_P0001_T0004\TR1_W0001_P0070\TR1_2_W0001_P0070_T0001_R1_P1_K1_Ch2-Ch1.zen
1.548001e+01	1.463332e+01	20150716_gfpSORORINcd3_Prometa\MitoSys2\LSM\gfpSORORINc_Noc\DE_W0011_P0001\DE_2_W0011_P0001_T0004\TR1_W0001_P0070\TR1_2_W0001_P0070_T0001_R1_P1_K1_Ch2-Ch1.zen
1.554001e+01	1.548332e+01	20150716_gfpSORORINcd3_Prometa\MitoSys2\LSM\gfpSORORINc_Noc\DE_W0011_P0001\DE_2_W0011_P0001_T0004\TR1_W0001_P0070\TR1_2_W0001_P0070_T0001_R1_P1_K1_Ch2-Ch1.zen
1.560001e+01	1.494999e+01	20150716_gfpSORORINcd3_Prometa\MitoSys2\LSM\gfpSORORINc_Noc\DE_W0011_P0001\DE_2_W0011_P0001_T0004\TR1_W0001_P0070\TR1_2_W0001_P0070_T0001_R1_P1_K1_Ch2-Ch1.zen
1.566002e+01	1.546665e+01	20150716_gfpSORORINcd3_Prometa\MitoSys2\LSM\gfpSORORINc_Noc\DE_W0011_P0001\DE_2_W0011_P0001_T0004\TR1_W0001_P0070\TR1_2_W0001_P0070_T0001_R1_P1_K1_Ch2-Ch1.zen
1.572001e+01	1.949998e+01	20150716_gfpSORORINcd3_Prometa\MitoSys2\LSM\gfpSORORINc_Noc\DE_W0011_P0001\DE_2_W0011_P0001_T0004\TR1_W0001_P0070\TR1_2_W0001_P0070_T0001_R1_P1_K1_Ch2-Ch1.zen
1.578001e+01	1.581665e+01	20150716_gfpSORORINcd3_Prometa\MitoSys2\LSM\gfpSORORINc_Noc\DE_W0011_P0001\DE_2_W0011_P0001_T0004\TR1_W0001_P0070\TR1_2_W0001_P0070_T0001_R1_P1_K1_Ch2-Ch1.zen
1.584001e+01	1.739998e+01	20150716_gfpSORORINcd3_Prometa\MitoSys2\LSM\gfpSORORINc_Noc\DE_W0011_P0001\DE_2_W0011_P0001_T0004\TR1_W0001_P0070\TR1_2_W0001_P0070_T0001_R1_P1_K1_Ch2-Ch1.zen
1.590001e+01	1.764998e+01	20150716_gfpSORORINcd3_Prometa\MitoSys2\LSM\gfpSORORINc_Noc\DE_W0011_P0001\DE_2_W0011_P0001_T0004\TR1_W0001_P0070\TR1_2_W0001_P0070_T0001_R1_P1_K1_Ch2-Ch1.zen
1.596002e+01	1.776665e+01	20150716_gfpSORORINcd3_Prometa\MitoSys2\LSM\gfpSORORINc_Noc\DE_W0011_P0001\DE_2_W0011_P0001_T0004\TR1_W0001_P0070\TR1_2_W0001_P0070_T0001_R1_P1_K1_Ch2-Ch1.zen
1.602002e+01	1.828332e+01	20150716_gfpSORORINcd3_Prometa\MitoSys2\LSM\gfpSORORINc_Noc\DE_W0011_P0001\DE_2_W0011_P0001_T0004\TR1_W0001_P0070\TR1_2_W0001_P0070_T0001_R1_P1_K1_Ch2-Ch1.zen
1.608002e+01	1.678332e+01	20150716_gfpSORORINcd3_Prometa\MitoSys2\LSM\gfpSORORINc_Noc\DE_W0011_P0001\DE_2_W0011_P0001_T0004\TR1_W0001_P0070\TR1_2_W0001_P0070_T0001_R1_P1_K1_Ch2-Ch1.zen
1.614001e+01	1.658332e+01	20150716_gfpSORORINcd3_Prometa\MitoSys2\LSM\gfpSORORINc_Noc\DE_W0011_P0001\DE_2_W0011_P0001_T0004\TR1_W0001_P0070\TR1_2_W0001_P0070_T0001_R1_P1_K1_Ch2-Ch1.zen
1.620002e+01	1.744998e+01	20150716_gfpSORORINcd3_Prometa\MitoSys2\LSM\gfpSORORINc_Noc\DE_W0011_P0001\DE_2_W0011_P0001_T0004\TR1_W0001_P0070\TR1_2_W0001_P0070_T0001_R1_P1_K1_Ch2-Ch1.zen
1.626002e+01	1.994998e+01	20150716_gfpSORORINcd3_Prometa\MitoSys2\LSM\gfpSORORINc_Noc\DE_W0011_P0001\DE_2_W0011_P0001_T0004\TR1_W0001_P0070\TR1_2_W0001_P0070_T0001_R1_P1_K1_Ch2-Ch1.zen
1.632001e+01	1.793332e+01	20150716_gfpSORORINcd3_Prometa\MitoSys2\LSM\gfpSORORINc_Noc\DE_W0011_P0001\DE_2_W0011_P0001_T0004\TR1_W0001_P0070\TR1_2_W0001_P0070_T0001_R1_P1_K1_Ch2-Ch1.zen
1.638001e+01	1.646665e+01	20150716_gfpSORORINcd3_Prometa\MitoSys2\LSM\gfpSORORINc_Noc\DE_W0011_P0001\DE_2_W0011_P0001_T0004\TR1_W0001_P0070\TR1_2_W0001_P0070_T0001_R1_P1_K1_Ch2-Ch1.zen
1.644002e+01	1.744998e+01	20150716_gfpSORORINcd3_Prometa\MitoSys2\LSM\gfpSORORINc_Noc\DE_W0011_P0001\DE_2_W0011_P0001_T0004\TR1_W0001_P0070\TR1_2_W0001_P0070_T0001_R1_P1_K1_Ch2-Ch1.zen
1.650002e+01	1.841665e+01	20150716_gfpSORORINcd3_Prometa\MitoSys2\LSM\gfpSORORINc_Noc\DE_W0011_P0001\DE_2_W0011_P0001_T0004\TR1_W0001_P0070\TR1_2_W0001_P0070_T0001_R1_P1_K1_Ch2-Ch1.zen
1.656001e+01	1.586665e+01	20150716_gfpSORORINcd3_Prometa\MitoSys2\LSM\gfpSORORINc_Noc\DE_W0011_P0001\DE_2_W0011_P0001_T0004\TR1_W0001_P0070\TR1_2_W0001_P0070_T0001_R1_P1_K1_Ch2-Ch1.zen
1.662002e+01	1.751665e+01	20150716_gfpSORORINcd3_Prometa\MitoSys2\LSM\gfpSORORINc_Noc\DE_W0011_P0001\DE_2_W0011_P0001_T0004\TR1_W0001_P0070\TR1_2_W0001_P0070_T0001_R1_P1_K1_Ch2-Ch1.zen
1.668002e+01	1.848332e+01	20150716_gfpSORORINcd3_Prometa\MitoSys2\LSM\gfpSORORINc_Noc\DE_W0011_P0001\DE_2_W0011_P0001_T0004\TR1_W0001_P0070\TR1_2_W0001_P0070_T0001_R1_P1_K1_Ch2-Ch1.zen
1.674002e+01	1.671665e+01	20150716_gfpSORORINcd3_Prometa\MitoSys2\LSM\gfpSORORINc_Noc\DE_W0011_P0001\DE_2_W0011_P0001_T0004\TR1_W0001_P0070\TR1_2_W0001_P0070_T0001_R1_P1_K1_Ch2-Ch1.zen
1.680002e+01	1.654998e+01	20150716_gfpSORORINcd3_Prometa\MitoSys2\LSM\gfpSORORINc_Noc\DE_W0011_P0001\DE_2_W0011_P0001_T0004\TR1_W0001_P0070\TR1_2_W0001_P0070_T0001_R1_P1_K1_Ch2-Ch1.zen
1.686002e+01	1.851665e+01	20150716_gfpSORORINcd3_Prometa\MitoSys2\LSM\gfpSORORINc_Noc\DE_W0011_P0001\DE_2_W0011_P0001_T0004\TR1_W0001_P0070\TR1_2_W0001_P0070_T0001_R1_P1_K1_Ch2-Ch1.zen
1.692002e+01	1.921665e+01	20150716_gfpSORORINcd3_Prometa\MitoSys2\LSM\gfpSORORINc_Noc\DE_W0011_P0001\DE_2_W0011_P0001_T0004\TR1_W0001_P0070\TR1_2_W0001_P0070_T0001_R1_P1_K1_Ch2-Ch1.zen
1.698002e+01	2.269998e+01	20150716_gfpSORORINcd3_Prometa\MitoSys2\LSM\gfpSORORINc_Noc\DE_W0011_P0001\DE_2_W0011_P0001_T0004\TR1_W0001_P0070\TR1_2_W0001_P0070_T0001_R1_P1_K1_Ch2-Ch1.zen
1.704002e+01	2.169998e+01	20150716_gfpSORORINcd3_Prometa\MitoSys2\LSM\gfpSORORINc_Noc\DE_W0011_P0001\DE_2_W0011_P0001_T0004\TR1_W0001_P0070\TR1_2_W0001_P0070_T0001_R1_P1_K1_Ch2-Ch1.zen
1.710002e+01	2.031665e+01	20150716_gfpSORORINcd3_Prometa\MitoSys2\LSM\gfpSORORINc_Noc\DE_W0011_P0001\DE_2_W0011_P0001_T0004\TR1_W0001_P0070\TR1_2_W0001_P0070_T0001_R1_P1_K1_Ch2-Ch1.zen
1.716002e+01	2.136665e+01	20150716_gfpSORORINcd3_Prometa\MitoSys2\LSM\gfpSORORINc_Noc\DE_W0011_P0001\DE_2_W0011_P0001_T0004\TR1_W0001_P0070\TR1_2_W0001_P0070_T0001_R1_P1_K1_Ch2-Ch1.zen
1.722002e+01	2.193331e+01	20150716_gfpSORORINcd3_Prometa\MitoSys2\LSM\gfpSORORINc_Noc\DE_W0011_P0001\DE_2_W0011_P0001_T0004\TR1_W0001_P0070\TR1_2_W0001_P0070_T0001_R1_P1_K1_Ch2-Ch1.zen
1.728002e+01	2.321664e+01	20150716_gfpSORORINcd3_Prometa\MitoSys2\LSM\gfpSORORINc_Noc\DE_W0011_P0001\DE_2_W0011_P0001_T0004\TR1_W0001_P0070\TR1_2_W0001_P0070_T0001_R1_P1_K1_Ch2-Ch1.zen
1.734002e+01	1.699998e+01	20150716_gfpSORORINcd3_Prometa\MitoSys2\LSM\gfpSORORINc_Noc\DE_W0011_P0001\DE_2_W0011_P0001_T0004\TR1_W0001_P0070\TR1_2_W0001_P0070_T0001_R1_P1_K1_Ch2-Ch1.zen
1.740002e+01	1.988331e+01	20150716_gfpSORORINcd3_Prometa\MitoSys2\LSM\gfpSORORINc_Noc\DE_W0011_P0001\DE_2_W0011_P0001_T0004\TR1_W0001_P0070\TR1_2_W0001_P0070_T0001_R1_P1_K1_Ch2-Ch1.zen
1.746002e+01	1.918332e+01	20150716_gfpSORORINcd3_Prometa\MitoSys2\LSM\gfpSORORINc_Noc\DE_W0011_P0001\DE_2_W0011_P0001_T0004\TR1_W0001_P0070\TR1_2_W0001_P0070_T0001_R1_P1_K1_Ch2-Ch1.zen
1.752002e+01	1.754998e+01	20150716_gfpSORORINcd3_Prometa\MitoSys2\LSM\gfpSORORINc_Noc\DE_W0011_P0001\DE_2_W0011_P0001_T0004\TR1_W0001_P0070\TR1_2_W0001_P0070_T0001_R1_P1_K1_Ch2-Ch1.zen
1.758002e+01	2.121665e+01	20150716_gfpSORORINcd3_Prometa\MitoSys2\LSM\gfpSORORINc_Noc\DE_W0011_P0001\DE_2_W0011_P0001_T0004\TR1_W0001_P0070\TR1_2_W0001_P0070_T0001_R1_P1_K1_Ch2-Ch1.zen
1.764002e+01	1.738332e+01	20150716_gfpSORORINcd3_Prometa\MitoSys2\LSM\gfpSORORINc_Noc\DE_W0011_P0001\DE_2_W0011_P0001_T0004\TR1_W0001_P0070\TR1_2_W0001_P0070_T0001_R1_P1_K1_Ch2-Ch1.zen
1.770002e+01	1.909998e+01	20150716_gfpSORORINcd3_Prometa\MitoSys2\LSM\gfpSORORINc_Noc\DE_W0011_P0001\DE_2_W0011_P0001_T0004\TR1_W0001_P0070\TR1_2_W0001_P0070_T0001_R1_P1_K1_Ch2-Ch1.zen
1.776002e+01	1.899998e+01	20150716_gfpSORORINcd3_Prometa\MitoSys2\LSM\gfpSORORINc_Noc\DE_W0011_P0001\DE_2_W0011_P0001_T0004\TR1_W0001_P0070\TR1_2_W0001_P0070_T0001_R1_P1_K1_Ch2-Ch1.zen
1.782002e+01	2.016665e+01	20150716_gfpSORORINcd3_Prometa\MitoSys2\LSM\gfpSORORINc_Noc\DE_W0011_P0001\DE_2_W0011_P0001_T0004\TR1_W0001_P0070\TR1_2_W0001_P0070_T0001_R1_P1_K1_Ch2-Ch1.zen
1.788002e+01	1.941665e+01	20150716_gfpSORORINcd3_Prometa\MitoSys2\LSM\gfpSORORINc_Noc\DE_W0011_P0001\DE_2_W0011_P0001_T0004\TR1_W0001_P0070\TR1_2_W0001_P0070_T0001_R1_P1_K1_Ch2-Ch1.zen
1.794002e+01	1.944998e+01	20150716_gfpSORORINcd3_Prometa\MitoSys2\LSM\gfpSORORINc_Noc\DE_W0011_P0001\DE_2_W0011_P0001_T0004\TR1_W0001_P0070\TR1_2_W0001_P0070_T0001_R1_P1_K1_Ch2-Ch1.zen
1.800002e+01	1.621665e+01	20150716_gfpSORORINcd3_Prometa\MitoSys2\LSM\gfpSORORINc_Noc\DE_W0011_P0001\DE_2_W0011_P0001_T0004\TR1_W0001_P0070\TR1_2_W0001_P0070_T0001_R1_P1_K1_Ch2-Ch1.zen
1.806002e+01	1.851665e+01	20150716_gfpSORORINcd3_Prometa\MitoSys2\LSM\gfpSORORINc_Noc\DE_W0011_P0001\DE_2_W0011_P0001_T0004\TR1_W0001_P0070\TR1_2_W0001_P0070_T0001_R1_P1_K1_Ch2-Ch1.zen
1.812002e+01	1.789998e+01	20150716_gfpSORORINcd3_Prometa\MitoSys2\LSM\gfpSORORINc_Noc\DE_W0011_P0001\DE_2_W0011_P0001_T0004\TR1_W0001_P0070\TR1_2_W0001_P0070_T0001_R1_P1_K1_Ch2-Ch1.zen
1.818002e+01	1.824998e+01	20150716_gfpSORORINcd3_Prometa\MitoSys2\LSM\gfpSORORINc_Noc\DE_W0011_P0001\DE_2_W0011_P0001_T0004\TR1_W0001_P0070\TR1_2_W0001_P0070_T0001_R1_P1_K1_Ch2-Ch1.zen
1.824002e+01	1.921665e+01	20150716_gfpSORORINcd3_Prometa\MitoSys2\LSM\gfpSORORINc_Noc\DE_W0011_P0001\DE_2_W0011_P0001_T0004\TR1_W0001_P0070\TR1_2_W0001_P0070_T0001_R1_P1_K1_Ch2-Ch1.zen
1.830002e+01	1.836665e+01	20150716_gfpSORORINcd3_Prometa\MitoSys2\LSM\gfpSORORINc_Noc\DE_W0011_P0001\DE_2_W0011_P0001_T0004\TR1_W0001_P0070\TR1_2_W0001_P0070_T0001_R1_P1_K1_Ch2-Ch1.zen
1.836002e+01	1.996665e+01	20150716_gfpSORORINcd3_Prometa\MitoSys2\LSM\gfpSORORINc_Noc\DE_W0011_P0001\DE_2_W0011_P0001_T0004\TR1_W0001_P0070\TR1_2_W0001_P0070_T0001_R1_P1_K1_Ch2-Ch1.zen
1.842002e+01	1.831665e+01	20150716_gfpSORORINcd3_Prometa\MitoSys2\LSM\gfpSORORINc_Noc\DE_W0011_P0001\DE_2_W0011_P0001_T0004\TR1_W0001_P0070\TR1_2_W0001_P0070_T0001_R1_P1_K1_Ch2-Ch1.zen
1.848002e+01	2.009998e+01	20150716_gfpSORORINcd3_Prometa\MitoSys2\LSM\gfpSORORINc_Noc\DE_W0011_P0001\DE_2_W0011_P0001_T0004\TR1_W0001_P0070\TR1_2_W0001_P0070_T0001_R1_P1_K1_Ch2-Ch1.zen
1.854002e+01	2.014998e+01	20150716_gfpSORORINcd3_Prometa\MitoSys2\LSM\gfpSORORINc_Noc\DE_W0011_P0001\DE_2_W0011_P0001_T0004\TR1_W0001_P0070\TR1_2_W0001_P0070_T0001_R1_P1_K1_Ch2-Ch1.zen
1.860002e+01	1.916665e+01	20150716_gfpSORORINcd3_Prometa\MitoSys2\LSM\gfpSORORINc_Noc\DE_W0011_P0001\DE_2_W0011_P0001_T0004\TR1_W0001_P0070\TR1_2_W0001_P0070_T0001_R1_P1_K1_Ch2-Ch1.zen
1.866002e+01	1.634999e+01	20150716_gfpSORORINcd3_Prometa\MitoSys2\LSM\gfpSORORINc_Noc\DE_W0011_P0001\DE_2_W0011_P0001_T0004\TR1_W0001_P0070\TR1_2_W0001_P0070_T0001_R1_P1_K1_Ch2-Ch1.zen
1.872002e+01	1.803332e+01	20150716_gfpSORORINcd3_Prometa\MitoSys2\LSM\gfpSORORINc_Noc\DE_W0011_P0001\DE_2_W0011_P0001_T0004\TR1_W0001_P0070\TR1_2_W0001_P0070_T0001_R1_P1_K1_Ch2-Ch1.zen
1.878002e+01	1.863332e+01	20150716_gfpSORORINcd3_Prometa\MitoSys2\LSM\gfpSORORINc_Noc\DE_W0011_P0001\DE_2_W0011_P0001_T0004\TR1_W0001_P0070\TR1_2_W0001_P0070_T0001_R1_P1_K1_Ch2-Ch1.zen
1.884002e+01	1.931665e+01	20150716_gfpSORORINcd3_Prometa\MitoSys2\LSM\gfpSORORINc_Noc\DE_W0011_P0001\DE_2_W0011_P0001_T0004\TR1_W0001_P0070\TR1_2_W0001_P0070_T0001_R1_P1_K1_Ch2-Ch1.zen
1.890002e+01	1.928332e+01	20150716_gfpSORORINcd3_Prometa\MitoSys2\LSM\gfpSORORINc_Noc\DE_W0011_P0001\DE_2_W0011_P0001_T0004\TR1_W0001_P0070\TR1_2_W0001_P0070_T0001_R1_P1_K1_Ch2-Ch1.zen
1.896002e+01	1.949998e+01	20150716_gfpSORORINcd3_Prometa\MitoSys2\LSM\gfpSORORINc_Noc\DE_W0011_P0001\DE_2_W0011_P0001_T0004\TR1_W0001_P0070\TR1_2_W0001_P0070_T0001_R1_P1_K1_Ch2-Ch1.zen
1.902002e+01	1.886665e+01	20150716_gfpSORORINcd3_Prometa\MitoSys2\LSM\gfpSORORINc_Noc\DE_W0011_P0001\DE_2_W0011_P0001_T0004\TR1_W0001_P0070\TR1_2_W0001_P0070_T0001_R1_P1_K1_Ch2-Ch1.zen
1.908002e+01	2.146665e+01	20150716_gfpSORORINcd3_Prometa\MitoSys2\LSM\gfpSORORINc_Noc\DE_W0011_P0001\DE_2_W0011_P0001_T0004\TR1_W0001_P0070\TR1_2_W0001_P0070_T0001_R1_P1_K1_Ch2-Ch1.zen
1.914002e+01	1.879998e+01	20150716_gfpSORORINcd3_Prometa\MitoSys2\LSM\gfpSORORINc_Noc\DE_W0011_P0001\DE_2_W0011_P0001_T0004\TR1_W0001_P0070\TR1_2_W0001_P0070_T0001_R1_P1_K1_Ch2-Ch1.zen
1.920002e+01	1.928332e+01	20150716_gfpSORORINcd3_Prometa\MitoSys2\LSM\gfpSORORINc_Noc\DE_W0011_P0001\DE_2_W0011_P0001_T0004\TR1_W0001_P0070\TR1_2_W0001_P0070_T0001_R1_P1_K1_Ch2-Ch1.zen
1.926002e+01	2.208331e+01	20150716_gfpSORORINcd3_Prometa\MitoSys2\LSM\gfpSORORINc_Noc\DE_W0011_P0001\DE_2_W0011_P0001_T0004\TR1_W0001_P0070\TR1_2_W0001_P0070_T0001_R1_P1_K1_Ch2-Ch1.zen
1.932002e+01	2.051665e+01	20150716_gfpSORORINcd3_Prometa\MitoSys2\LSM\gfpSORORINc_Noc\DE_W0011_P0001\DE_2_W0011_P0001_T0004\TR1_W0001_P0070\TR1_2_W0001_P0070_T0001_R1_P1_K1_Ch2-Ch1.zen
1.938002e+01	1.824998e+01	20150716_gfpSORORINcd3_Prometa\MitoSys2\LSM\gfpSORORINc_Noc\DE_W0011_P0001\DE_2_W0011_P0001_T0004\TR1_W0001_P0070\TR1_2_W0001_P0070_T0001_R1_P1_K1_Ch2-Ch1.zen
1.944002e+01	1.889998e+01	20150716_gfpSORORINcd3_Prometa\MitoSys2\LSM\gfpSORORINc_Noc\DE_W0011_P0001\DE_2_W0011_P0001_T0004\TR1_W0001_P0070\TR1_2_W0001_P0070_T0001_R1_P1_K1_Ch2-Ch1.zen
1.950002e+01	1.849998e+01	20150716_gfpSORORINcd3_Prometa\MitoSys2\LSM\gfpSORORINc_Noc\DE_W0011_P0001\DE_2_W0011_P0001_T0004\TR1_W0001_P0070\TR1_2_W0001_P0070_T0001_R1_P1_K1_Ch2-Ch1.zen
1.956002e+01	1.756665e+01	20150716_gfpSORORINcd3_Prometa\MitoSys2\LSM\gfpSORORINc_Noc\DE_W0011_P0001\DE_2_W0011_P0001_T0004\TR1_W0001_P0070\TR1_2_W0001_P0070_T0001_R1_P1_K1_Ch2-Ch1.zen
1.962002e+01	1.839998e+01	20150716_gfpSORORINcd3_Prometa\MitoSys2\LSM\gfpSORORINc_Noc\DE_W0011_P0001\DE_2_W0011_P0001_T0004\TR1_W0001_P0070\TR1_2_W0001_P0070_T0001_R1_P1_K1_Ch2-Ch1.zen
1.968002e+01	1.719998e+01	20150716_gfpSORORINcd3_Prometa\MitoSys2\LSM\gfpSORORINc_Noc\DE_W0011_P0001\DE_2_W0011_P0001_T0004\TR1_W0001_P0070\TR1_2_W0001_P0070_T0001_R1_P1_K1_Ch2-Ch1.zen
1.974002e+01	1.883331e+01	20150716_gfpSORORINcd3_Prometa\MitoSys2\LSM\gfpSORORINc_Noc\DE_W0011_P0001\DE_2_W0011_P0001_T0004\TR1_W0001_P0070\TR1_2_W0001_P0070_T0001_R1_P1_K1_Ch2-Ch1.zen
1.980002e+01	2.119998e+01	20150716_gfpSORORINcd3_Prometa\MitoSys2\LSM\gfpSORORINc_Noc\DE_W0011_P0001\DE_2_W0011_P0001_T0004\TR1_W0001_P0070\TR1_2_W0001_P0070_T0001_R1_P1_K1_Ch2-Ch1.zen
1.986002e+01	1.978332e+01	20150716_gfpSORORINcd3_Prometa\MitoSys2\LSM\gfpSORORINc_Noc\DE_W0011_P0001\DE_2_W0011_P0001_T0004\TR1_W0001_P0070\TR1_2_W0001_P0070_T0001_R1_P1_K1_Ch2-Ch1.zen
1.992002e+01	2.123331e+01	20150716_gfpSORORINcd3_Prometa\MitoSys2\LSM\gfpSORORINc_Noc\DE_W0011_P0001\DE_2_W0011_P0001_T0004\TR1_W0001_P0070\TR1_2_W0001_P0070_T0001_R1_P1_K1_Ch2-Ch1.zen
1.998002e+01	2.063331e+01	20150716_gfpSORORINcd3_Prometa\MitoSys2\LSM\gfpSORORINc_Noc\DE_W0011_P0001\DE_2_W0011_P0001_T0004\TR1_W0001_P0070\TR1_2_W0001_P0070_T0001_R1_P1_K1_Ch2-Ch1.zen
2.004002e+01	2.143331e+01	20150716_gfpSORORINcd3_Prometa\MitoSys2\LSM\gfpSORORINc_Noc\DE_W0011_P0001\DE_2_W0011_P0001_T0004\TR1_W0001_P0070\TR1_2_W0001_P0070_T0001_R1_P1_K1_Ch2-Ch1.zen
2.010002e+01	2.214998e+01	20150716_gfpSORORINcd3_Prometa\MitoSys2\LSM\gfpSORORINc_Noc\DE_W0011_P0001\DE_2_W0011_P0001_T0004\TR1_W0001_P0070\TR1_2_W0001_P0070_T0001_R1_P1_K1_Ch2-Ch1.zen
2.016002e+01	2.061665e+01	20150716_gfpSORORINcd3_Prometa\MitoSys2\LSM\gfpSORORINc_Noc\DE_W0011_P0001\DE_2_W0011_P0001_T0004\TR1_W0001_P0070\TR1_2_W0001_P0070_T0001_R1_P1_K1_Ch2-Ch1.zen
2.022002e+01	1.781665e+01	20150716_gfpSORORINcd3_Prometa\MitoSys2\LSM\gfpSORORINc_Noc\DE_W0011_P0001\DE_2_W0011_P0001_T0004\TR1_W0001_P0070\TR1_2_W0001_P0070_T0001_R1_P1_K1_Ch2-Ch1.zen
2.028002e+01	2.229998e+01	20150716_gfpSORORINcd3_Prometa\MitoSys2\LSM\gfpSORORINc_Noc\DE_W0011_P0001\DE_2_W0011_P0001_T0004\TR1_W0001_P0070\TR1_2_W0001_P0070_T0001_R1_P1_K1_Ch2-Ch1.zen
2.034002e+01	2.114998e+01	20150716_gfpSORORINcd3_Prometa\MitoSys2\LSM\gfpSORORINc_Noc\DE_W0011_P0001\DE_2_W0011_P0001_T0004\TR1_W0001_P0070\TR1_2_W0001_P0070_T0001_R1_P1_K1_Ch2-Ch1.zen
2.040002e+01	1.973331e+01	20150716_gfpSORORINcd3_Prometa\MitoSys2\LSM\gfpSORORINc_Noc\DE_W0011_P0001\DE_2_W0011_P0001_T0004\TR1_W0001_P0070\TR1_2_W0001_P0070_T0001_R1_P1_K1_Ch2-Ch1.zen
2.046002e+01	2.296664e+01	20150716_gfpSORORINcd3_Prometa\MitoSys2\LSM\gfpSORORINc_Noc\DE_W0011_P0001\DE_2_W0011_P0001_T0004\TR1_W0001_P0070\TR1_2_W0001_P0070_T0001_R1_P1_K1_Ch2-Ch1.zen
2.052002e+01	2.368331e+01	20150716_gfpSORORINcd3_Prometa\MitoSys2\LSM\gfpSORORINc_Noc\DE_W0011_P0001\DE_2_W0011_P0001_T0004\TR1_W0001_P0070\TR1_2_W0001_P0070_T0001_R1_P1_K1_Ch2-Ch1.zen
2.058002e+01	2.191665e+01	20150716_gfpSORORINcd3_Prometa\MitoSys2\LSM\gfpSORORINc_Noc\DE_W0011_P0001\DE_2_W0011_P0001_T0004\TR1_W0001_P0070\TR1_2_W0001_P0070_T0001_R1_P1_K1_Ch2-Ch1.zen
2.064002e+01	2.373331e+01	20150716_gfpSORORINcd3_Prometa\MitoSys2\LSM\gfpSORORINc_Noc\DE_W0011_P0001\DE_2_W0011_P0001_T0004\TR1_W0001_P0070\TR1_2_W0001_P0070_T0001_R1_P1_K1_Ch2-Ch1.zen
2.070002e+01	2.443331e+01	20150716_gfpSORORINcd3_Prometa\MitoSys2\LSM\gfpSORORINc_Noc\DE_W0011_P0001\DE_2_W0011_P0001_T0004\TR1_W0001_P0070\TR1_2_W0001_P0070_T0001_R1_P1_K1_Ch2-Ch1.zen
2.076002e+01	3.046664e+01	20150716_gfpSORORINcd3_Prometa\MitoSys2\LSM\gfpSORORINc_Noc\DE_W0011_P0001\DE_2_W0011_P0001_T0004\TR1_W0001_P0070\TR1_2_W0001_P0070_T0001_R1_P1_K1_Ch2-Ch1.zen
2.082002e+01	2.328331e+01	20150716_gfpSORORINcd3_Prometa\MitoSys2\LSM\gfpSORORINc_Noc\DE_W0011_P0001\DE_2_W0011_P0001_T0004\TR1_W0001_P0070\TR1_2_W0001_P0070_T0001_R1_P1_K1_Ch2-Ch1.zen
2.088002e+01	2.293331e+01	20150716_gfpSORORINcd3_Prometa\MitoSys2\LSM\gfpSORORINc_Noc\DE_W0011_P0001\DE_2_W0011_P0001_T0004\TR1_W0001_P0070\TR1_2_W0001_P0070_T0001_R1_P1_K1_Ch2-Ch1.zen
2.094002e+01	1.956665e+01	20150716_gfpSORORINcd3_Prometa\MitoSys2\LSM\gfpSORORINc_Noc\DE_W0011_P0001\DE_2_W0011_P0001_T0004\TR1_W0001_P0070\TR1_2_W0001_P0070_T0001_R1_P1_K1_Ch2-Ch1.zen
2.100002e+01	2.304998e+01	20150716_gfpSORORINcd3_Prometa\MitoSys2\LSM\gfpSORORINc_Noc\DE_W0011_P0001\DE_2_W0011_P0001_T0004\TR1_W0001_P0070\TR1_2_W0001_P0070_T0001_R1_P1_K1_Ch2-Ch1.zen
2.106002e+01	2.093331e+01	20150716_gfpSORORINcd3_Prometa\MitoSys2\LSM\gfpSORORINc_Noc\DE_W0011_P0001\DE_2_W0011_P0001_T0004\TR1_W0001_P0070\TR1_2_W0001_P0070_T0001_R1_P1_K1_Ch2-Ch1.zen
2.112002e+01	2.171665e+01	20150716_gfpSORORINcd3_Prometa\MitoSys2\LSM\gfpSORORINc_Noc\DE_W0011_P0001\DE_2_W0011_P0001_T0004\TR1_W0001_P0070\TR1_2_W0001_P0070_T0001_R1_P1_K1_Ch2-Ch1.zen
2.118002e+01	1.998331e+01	20150716_gfpSORORINcd3_Prometa\MitoSys2\LSM\gfpSORORINc_Noc\DE_W0011_P0001\DE_2_W0011_P0001_T0004\TR1_W0001_P0070\TR1_2_W0001_P0070_T0001_R1_P1_K1_Ch2-Ch1.zen
2.124002e+01	2.098331e+01	20150716_gfpSORORINcd3_Prometa\MitoSys2\LSM\gfpSORORINc_Noc\DE_W0011_P0001\DE_2_W0011_P0001_T0004\TR1_W0001_P0070\TR1_2_W0001_P0070_T0001_R1_P1_K1_Ch2-Ch1.zen
2.130002e+01	2.201665e+01	20150716_gfpSORORINcd3_Prometa\MitoSys2\LSM\gfpSORORINc_Noc\DE_W0011_P0001\DE_2_W0011_P0001_T0004\TR1_W0001_P0070\TR1_2_W0001_P0070_T0001_R1_P1_K1_Ch2-Ch1.zen
2.136002e+01	2.343331e+01	20150716_gfpSORORINcd3_Prometa\MitoSys2\LSM\gfpSORORINc_Noc\DE_W0011_P0001\DE_2_W0011_P0001_T0004\TR1_W0001_P0070\TR1_2_W0001_P0070_T0001_R1_P1_K1_Ch2-Ch1.zen
2.142002e+01	2.459998e+01	20150716_gfpSORORINcd3_Prometa\MitoSys2\LSM\gfpSORORINc_Noc\DE_W0011_P0001\DE_2_W0011_P0001_T0004\TR1_W0001_P0070\TR1_2_W0001_P0070_T0001_R1_P1_K1_Ch2-Ch1.zen
2.148002e+01	2.551664e+01	20150716_gfpSORORINcd3_Prometa\MitoSys2\LSM\gfpSORORINc_Noc\DE_W0011_P0001\DE_2_W0011_P0001_T0004\TR1_W0001_P0070\TR1_2_W0001_P0070_T0001_R1_P1_K1_Ch2-Ch1.zen
2.154002e+01	2.203331e+01	20150716_gfpSORORINcd3_Prometa\MitoSys2\LSM\gfpSORORINc_Noc\DE_W0011_P0001\DE_2_W0011_P0001_T0004\TR1_W0001_P0070\TR1_2_W0001_P0070_T0001_R1_P1_K1_Ch2-Ch1.zen
2.160002e+01	2.069998e+01	20150716_gfpSORORINcd3_Prometa\MitoSys2\LSM\gfpSORORINc_Noc\DE_W0011_P0001\DE_2_W0011_P0001_T0004\TR1_W0001_P0070\TR1_2_W0001_P0070_T0001_R1_P1_K1_Ch2-Ch1.zen
2.166002e+01	1.871665e+01	20150716_gfpSORORINcd3_Prometa\MitoSys2\LSM\gfpSORORINc_Noc\DE_W0011_P0001\DE_2_W0011_P0001_T0004\TR1_W0001_P0070\TR1_2_W0001_P0070_T0001_R1_P1_K1_Ch2-Ch1.zen
2.172002e+01	1.961665e+01	20150716_gfpSORORINcd3_Prometa\MitoSys2\LSM\gfpSORORINc_Noc\DE_W0011_P0001\DE_2_W0011_P0001_T0004\TR1_W0001_P0070\TR1_2_W0001_P0070_T0001_R1_P1_K1_Ch2-Ch1.zen
2.178002e+01	2.159998e+01	20150716_gfpSORORINcd3_Prometa\MitoSys2\LSM\gfpSORORINc_Noc\DE_W0011_P0001\DE_2_W0011_P0001_T0004\TR1_W0001_P0070\TR1_2_W0001_P0070_T0001_R1_P1_K1_Ch2-Ch1.zen
2.184002e+01	2.211665e+01	20150716_gfpSORORINcd3_Prometa\MitoSys2\LSM\gfpSORORINc_Noc\DE_W0011_P0001\DE_2_W0011_P0001_T0004\TR1_W0001_P0070\TR1_2_W0001_P0070_T0001_R1_P1_K1_Ch2-Ch1.zen
2.190002e+01	1.966665e+01	20150716_gfpSORORINcd3_Prometa\MitoSys2\LSM\gfpSORORINc_Noc\DE_W0011_P0001\DE_2_W0011_P0001_T0004\TR1_W0001_P0070\TR1_2_W0001_P0070_T0001_R1_P1_K1_Ch2-Ch1.zen
2.196002e+01	2.203331e+01	20150716_gfpSORORINcd3_Prometa\MitoSys2\LSM\gfpSORORINc_Noc\DE_W0011_P0001\DE_2_W0011_P0001_T0004\TR1_W0001_P0070\TR1_2_W0001_P0070_T0001_R1_P1_K1_Ch2-Ch1.zen
2.202002e+01	2.289998e+01	20150716_gfpSORORINcd3_Prometa\MitoSys2\LSM\gfpSORORINc_Noc\DE_W0011_P0001\DE_2_W0011_P0001_T0004\TR1_W0001_P0070\TR1_2_W0001_P0070_T0001_R1_P1_K1_Ch2-Ch1.zen
2.208002e+01	2.113331e+01	20150716_gfpSORORINcd3_Prometa\MitoSys2\LSM\gfpSORORINc_Noc\DE_W0011_P0001\DE_2_W0011_P0001_T0004\TR1_W0001_P0070\TR1_2_W0001_P0070_T0001_R1_P1_K1_Ch2-Ch1.zen
2.214002e+01	1.924998e+01	20150716_gfpSORORINcd3_Prometa\MitoSys2\LSM\gfpSORORINc_Noc\DE_W0011_P0001\DE_2_W0011_P0001_T0004\TR1_W0001_P0070\TR1_2_W0001_P0070_T0001_R1_P1_K1_Ch2-Ch1.zen
2.220002e+01	1.764998e+01	20150716_gfpSORORINcd3_Prometa\MitoSys2\LSM\gfpSORORINc_Noc\DE_W0011_P0001\DE_2_W0011_P0001_T0004\TR1_W0001_P0070\TR1_2_W0001_P0070_T0001_R1_P1_K1_Ch2-Ch1.zen
2.226002e+01	1.664998e+01	20150716_gfpSORORINcd3_Prometa\MitoSys2\LSM\gfpSORORINc_Noc\DE_W0011_P0001\DE_2_W0011_P0001_T0004\TR1_W0001_P0070\TR1_2_W0001_P0070_T0001_R1_P1_K1_Ch2-Ch1.zen
2.232002e+01	1.871665e+01	20150716_gfpSORORINcd3_Prometa\MitoSys2\LSM\gfpSORORINc_Noc\DE_W0011_P0001\DE_2_W0011_P0001_T0004\TR1_W0001_P0070\TR1_2_W0001_P0070_T0001_R1_P1_K1_Ch2-Ch1.zen
2.238002e+01	1.856665e+01	20150716_gfpSORORINcd3_Prometa\MitoSys2\LSM\gfpSORORINc_Noc\DE_W0011_P0001\DE_2_W0011_P0001_T0004\TR1_W0001_P0070\TR1_2_W0001_P0070_T0001_R1_P1_K1_Ch2-Ch1.zen
2.244002e+01	1.761665e+01	20150716_gfpSORORINcd3_Prometa\MitoSys2\LSM\gfpSORORINc_Noc\DE_W0011_P0001\DE_2_W0011_P0001_T0004\TR1_W0001_P0070\TR1_2_W0001_P0070_T0001_R1_P1_K1_Ch2-Ch1.zen
2.250002e+01	1.794998e+01	20150716_gfpSORORINcd3_Prometa\MitoSys2\LSM\gfpSORORINc_Noc\DE_W0011_P0001\DE_2_W0011_P0001_T0004\TR1_W0001_P0070\TR1_2_W0001_P0070_T0001_R1_P1_K1_Ch2-Ch1.zen
2.256002e+01	1.949998e+01	20150716_gfpSORORINcd3_Prometa\MitoSys2\LSM\gfpSORORINc_Noc\DE_W0011_P0001\DE_2_W0011_P0001_T0004\TR1_W0001_P0070\TR1_2_W0001_P0070_T0001_R1_P1_K1_Ch2-Ch1.zen
2.262002e+01	1.619999e+01	20150716_gfpSORORINcd3_Prometa\MitoSys2\LSM\gfpSORORINc_Noc\DE_W0011_P0001\DE_2_W0011_P0001_T0004\TR1_W0001_P0070\TR1_2_W0001_P0070_T0001_R1_P1_K1_Ch2-Ch1.zen
2.268002e+01	1.696665e+01	20150716_gfpSORORINcd3_Prometa\MitoSys2\LSM\gfpSORORINc_Noc\DE_W0011_P0001\DE_2_W0011_P0001_T0004\TR1_W0001_P0070\TR1_2_W0001_P0070_T0001_R1_P1_K1_Ch2-Ch1.zen
2.274002e+01	1.811665e+01	20150716_gfpSORORINcd3_Prometa\MitoSys2\LSM\gfpSORORINc_Noc\DE_W0011_P0001\DE_2_W0011_P0001_T0004\TR1_W0001_P0070\TR1_2_W0001_P0070_T0001_R1_P1_K1_Ch2-Ch1.zen
2.280002e+01	1.864998e+01	20150716_gfpSORORINcd3_Prometa\MitoSys2\LSM\gfpSORORINc_Noc\DE_W0011_P0001\DE_2_W0011_P0001_T0004\TR1_W0001_P0070\TR1_2_W0001_P0070_T0001_R1_P1_K1_Ch2-Ch1.zen
2.286002e+01	1.981665e+01	20150716_gfpSORORINcd3_Prometa\MitoSys2\LSM\gfpSORORINc_Noc\DE_W0011_P0001\DE_2_W0011_P0001_T0004\TR1_W0001_P0070\TR1_2_W0001_P0070_T0001_R1_P1_K1_Ch2-Ch1.zen
2.292002e+01	1.758332e+01	20150716_gfpSORORINcd3_Prometa\MitoSys2\LSM\gfpSORORINc_Noc\DE_W0011_P0001\DE_2_W0011_P0001_T0004\TR1_W0001_P0070\TR1_2_W0001_P0070_T0001_R1_P1_K1_Ch2-Ch1.zen
2.298002e+01	1.908331e+01	20150716_gfpSORORINcd3_Prometa\MitoSys2\LSM\gfpSORORINc_Noc\DE_W0011_P0001\DE_2_W0011_P0001_T0004\TR1_W0001_P0070\TR1_2_W0001_P0070_T0001_R1_P1_K1_Ch2-Ch1.zen
2.304002e+01	1.854998e+01	20150716_gfpSORORINcd3_Prometa\MitoSys2\LSM\gfpSORORINc_Noc\DE_W0011_P0001\DE_2_W0011_P0001_T0004\TR1_W0001_P0070\TR1_2_W0001_P0070_T0001_R1_P1_K1_Ch2-Ch1.zen
2.310002e+01	1.828332e+01	20150716_gfpSORORINcd3_Prometa\MitoSys2\LSM\gfpSORORINc_Noc\DE_W0011_P0001\DE_2_W0011_P0001_T0004\TR1_W0001_P0070\TR1_2_W0001_P0070_T0001_R1_P1_K1_Ch2-Ch1.zen
2.316002e+01	2.081665e+01	20150716_gfpSORORINcd3_Prometa\MitoSys2\LSM\gfpSORORINc_Noc\DE_W0011_P0001\DE_2_W0011_P0001_T0004\TR1_W0001_P0070\TR1_2_W0001_P0070_T0001_R1_P1_K1_Ch2-Ch1.zen
2.322002e+01	2.104998e+01	20150716_gfpSORORINcd3_Prometa\MitoSys2\LSM\gfpSORORINc_Noc\DE_W0011_P0001\DE_2_W0011_P0001_T0004\TR1_W0001_P0070\TR1_2_W0001_P0070_T0001_R1_P1_K1_Ch2-Ch1.zen
2.328002e+01	2.071665e+01	20150716_gfpSORORINcd3_Prometa\MitoSys2\LSM\gfpSORORINc_Noc\DE_W0011_P0001\DE_2_W0011_P0001_T0004\TR1_W0001_P0070\TR1_2_W0001_P0070_T0001_R1_P1_K1_Ch2-Ch1.zen
2.334002e+01	1.843332e+01	20150716_gfpSORORINcd3_Prometa\MitoSys2\LSM\gfpSORORINc_Noc\DE_W0011_P0001\DE_2_W0011_P0001_T0004\TR1_W0001_P0070\TR1_2_W0001_P0070_T0001_R1_P1_K1_Ch2-Ch1.zen
2.340002e+01	1.924998e+01	20150716_gfpSORORINcd3_Prometa\MitoSys2\LSM\gfpSORORINc_Noc\DE_W0011_P0001\DE_2_W0011_P0001_T0004\TR1_W0001_P0070\TR1_2_W0001_P0070_T0001_R1_P1_K1_Ch2-Ch1.zen
2.346002e+01	1.546665e+01	20150716_gfpSORORINcd3_Prometa\MitoSys2\LSM\gfpSORORINc_Noc\DE_W0011_P0001\DE_2_W0011_P0001_T0004\TR1_W0001_P0070\TR1_2_W0001_P0070_T0001_R1_P1_K1_Ch2-Ch1.zen
2.352002e+01	1.759998e+01	20150716_gfpSORORINcd3_Prometa\MitoSys2\LSM\gfpSORORINc_Noc\DE_W0011_P0001\DE_2_W0011_P0001_T0004\TR1_W0001_P0070\TR1_2_W0001_P0070_T0001_R1_P1_K1_Ch2-Ch1.zen
2.358002e+01	1.816665e+01	20150716_gfpSORORINcd3_Prometa\MitoSys2\LSM\gfpSORORINc_Noc\DE_W0011_P0001\DE_2_W0011_P0001_T0004\TR1_W0001_P0070\TR1_2_W0001_P0070_T0001_R1_P1_K1_Ch2-Ch1.zen
2.364002e+01	1.741665e+01	20150716_gfpSORORINcd3_Prometa\MitoSys2\LSM\gfpSORORINc_Noc\DE_W0011_P0001\DE_2_W0011_P0001_T0004\TR1_W0001_P0070\TR1_2_W0001_P0070_T0001_R1_P1_K1_Ch2-Ch1.zen
2.370002e+01	1.771665e+01	20150716_gfpSORORINcd3_Prometa\MitoSys2\LSM\gfpSORORINc_Noc\DE_W0011_P0001\DE_2_W0011_P0001_T0004\TR1_W0001_P0070\TR1_2_W0001_P0070_T0001_R1_P1_K1_Ch2-Ch1.zen
2.376002e+01	1.921665e+01	20150716_gfpSORORINcd3_Prometa\MitoSys2\LSM\gfpSORORINc_Noc\DE_W0011_P0001\DE_2_W0011_P0001_T0004\TR1_W0001_P0070\TR1_2_W0001_P0070_T0001_R1_P1_K1_Ch2-Ch1.zen
2.382002e+01	1.833332e+01	20150716_gfpSORORINcd3_Prometa\MitoSys2\LSM\gfpSORORINc_Noc\DE_W0011_P0001\DE_2_W0011_P0001_T0004\TR1_W0001_P0070\TR1_2_W0001_P0070_T0001_R1_P1_K1_Ch2-Ch1.zen
2.388002e+01	1.758332e+01	20150716_gfpSORORINcd3_Prometa\MitoSys2\LSM\gfpSORORINc_Noc\DE_W0011_P0001\DE_2_W0011_P0001_T0004\TR1_W0001_P0070\TR1_2_W0001_P0070_T0001_R1_P1_K1_Ch2-Ch1.zen
2.394002e+01	1.983331e+01	20150716_gfpSORORINcd3_Prometa\MitoSys2\LSM\gfpSORORINc_Noc\DE_W0011_P0001\DE_2_W0011_P0001_T0004\TR1_W0001_P0070\TR1_2_W0001_P0070_T0001_R1_P1_K1_Ch2-Ch1.zen
2.400002e+01	1.781665e+01	20150716_gfpSORORINcd3_Prometa\MitoSys2\LSM\gfpSORORINc_Noc\DE_W0011_P0001\DE_2_W0011_P0001_T0004\TR1_W0001_P0070\TR1_2_W0001_P0070_T0001_R1_P1_K1_Ch2-Ch1.zen
2.406002e+01	1.898332e+01	20150716_gfpSORORINcd3_Prometa\MitoSys2\LSM\gfpSORORINc_Noc\DE_W0011_P0001\DE_2_W0011_P0001_T0004\TR1_W0001_P0070\TR1_2_W0001_P0070_T0001_R1_P1_K1_Ch2-Ch1.zen
2.412002e+01	1.829998e+01	20150716_gfpSORORINcd3_Prometa\MitoSys2\LSM\gfpSORORINc_Noc\DE_W0011_P0001\DE_2_W0011_P0001_T0004\TR1_W0001_P0070\TR1_2_W0001_P0070_T0001_R1_P1_K1_Ch2-Ch1.zen
2.418002e+01	1.628332e+01	20150716_gfpSORORINcd3_Prometa\MitoSys2\LSM\gfpSORORINc_Noc\DE_W0011_P0001\DE_2_W0011_P0001_T0004\TR1_W0001_P0070\TR1_2_W0001_P0070_T0001_R1_P1_K1_Ch2-Ch1.zen
2.424002e+01	1.546665e+01	20150716_gfpSORORINcd3_Prometa\MitoSys2\LSM\gfpSORORINc_Noc\DE_W0011_P0001\DE_2_W0011_P0001_T0004\TR1_W0001_P0070\TR1_2_W0001_P0070_T0001_R1_P1_K1_Ch2-Ch1.zen
2.430002e+01	1.781665e+01	20150716_gfpSORORINcd3_Prometa\MitoSys2\LSM\gfpSORORINc_Noc\DE_W0011_P0001\DE_2_W0011_P0001_T0004\TR1_W0001_P0070\TR1_2_W0001_P0070_T0001_R1_P1_K1_Ch2-Ch1.zen
2.436002e+01	1.653332e+01	20150716_gfpSORORINcd3_Prometa\MitoSys2\LSM\gfpSORORINc_Noc\DE_W0011_P0001\DE_2_W0011_P0001_T0004\TR1_W0001_P0070\TR1_2_W0001_P0070_T0001_R1_P1_K1_Ch2-Ch1.zen
2.442002e+01	1.916665e+01	20150716_gfpSORORINcd3_Prometa\MitoSys2\LSM\gfpSORORINc_Noc\DE_W0011_P0001\DE_2_W0011_P0001_T0004\TR1_W0001_P0070\TR1_2_W0001_P0070_T0001_R1_P1_K1_Ch2-Ch1.zen
2.448002e+01	1.889998e+01	20150716_gfpSORORINcd3_Prometa\MitoSys2\LSM\gfpSORORINc_Noc\DE_W0011_P0001\DE_2_W0011_P0001_T0004\TR1_W0001_P0070\TR1_2_W0001_P0070_T0001_R1_P1_K1_Ch2-Ch1.zen
2.454002e+01	1.606665e+01	20150716_gfpSORORINcd3_Prometa\MitoSys2\LSM\gfpSORORINc_Noc\DE_W0011_P0001\DE_2_W0011_P0001_T0004\TR1_W0001_P0070\TR1_2_W0001_P0070_T0001_R1_P1_K1_Ch2-Ch1.zen
2.460002e+01	2.041665e+01	20150716_gfpSORORINcd3_Prometa\MitoSys2\LSM\gfpSORORINc_Noc\DE_W0011_P0001\DE_2_W0011_P0001_T0004\TR1_W0001_P0070\TR1_2_W0001_P0070_T0001_R1_P1_K1_Ch2-Ch1.zen
2.466002e+01	1.556665e+01	20150716_gfpSORORINcd3_Prometa\MitoSys2\LSM\gfpSORORINc_Noc\DE_W0011_P0001\DE_2_W0011_P0001_T0004\TR1_W0001_P0070\TR1_2_W0001_P0070_T0001_R1_P1_K1_Ch2-Ch1.zen
2.472002e+01	1.699998e+01	20150716_gfpSORORINcd3_Prometa\MitoSys2\LSM\gfpSORORINc_Noc\DE_W0011_P0001\DE_2_W0011_P0001_T0004\TR1_W0001_P0070\TR1_2_W0001_P0070_T0001_R1_P1_K1_Ch2-Ch1.zen
2.478002e+01	1.699998e+01	20150716_gfpSORORINcd3_Prometa\MitoSys2\LSM\gfpSORORINc_Noc\DE_W0011_P0001\DE_2_W0011_P0001_T0004\TR1_W0001_P0070\TR1_2_W0001_P0070_T0001_R1_P1_K1_Ch2-Ch1.zen
2.484002e+01	1.516665e+01	20150716_gfpSORORINcd3_Prometa\MitoSys2\LSM\gfpSORORINc_Noc\DE_W0011_P0001\DE_2_W0011_P0001_T0004\TR1_W0001_P0070\TR1_2_W0001_P0070_T0001_R1_P1_K1_Ch2-Ch1.zen
2.490002e+01	1.718332e+01	20150716_gfpSORORINcd3_Prometa\MitoSys2\LSM\gfpSORORINc_Noc\DE_W0011_P0001\DE_2_W0011_P0001_T0004\TR1_W0001_P0070\TR1_2_W0001_P0070_T0001_R1_P1_K1_Ch2-Ch1.zen
2.496002e+01	1.588332e+01	20150716_gfpSORORINcd3_Prometa\MitoSys2\LSM\gfpSORORINc_Noc\DE_W0011_P0001\DE_2_W0011_P0001_T0004\TR1_W0001_P0070\TR1_2_W0001_P0070_T0001_R1_P1_K1_Ch2-Ch1.zen
2.502002e+01	1.548332e+01	20150716_gfpSORORINcd3_Prometa\MitoSys2\LSM\gfpSORORINc_Noc\DE_W0011_P0001\DE_2_W0011_P0001_T0004\TR1_W0001_P0070\TR1_2_W0001_P0070_T0001_R1_P1_K1_Ch2-Ch1.zen
2.508002e+01	1.616665e+01	20150716_gfpSORORINcd3_Prometa\MitoSys2\LSM\gfpSORORINc_Noc\DE_W0011_P0001\DE_2_W0011_P0001_T0004\TR1_W0001_P0070\TR1_2_W0001_P0070_T0001_R1_P1_K1_Ch2-Ch1.zen
2.514002e+01	1.476665e+01	20150716_gfpSORORINcd3_Prometa\MitoSys2\LSM\gfpSORORINc_Noc\DE_W0011_P0001\DE_2_W0011_P0001_T0004\TR1_W0001_P0070\TR1_2_W0001_P0070_T0001_R1_P1_K1_Ch2-Ch1.zen
2.520002e+01	1.771665e+01	20150716_gfpSORORINcd3_Prometa\MitoSys2\LSM\gfpSORORINc_Noc\DE_W0011_P0001\DE_2_W0011_P0001_T0004\TR1_W0001_P0070\TR1_2_W0001_P0070_T0001_R1_P1_K1_Ch2-Ch1.zen
2.526002e+01	1.579998e+01	20150716_gfpSORORINcd3_Prometa\MitoSys2\LSM\gfpSORORINc_Noc\DE_W0011_P0001\DE_2_W0011_P0001_T0004\TR1_W0001_P0070\TR1_2_W0001_P0070_T0001_R1_P1_K1_Ch2-Ch1.zen
2.532002e+01	1.746665e+01	20150716_gfpSORORINcd3_Prometa\MitoSys2\LSM\gfpSORORINc_Noc\DE_W0011_P0001\DE_2_W0011_P0001_T0004\TR1_W0001_P0070\TR1_2_W0001_P0070_T0001_R1_P1_K1_Ch2-Ch1.zen
2.538002e+01	1.578332e+01	20150716_gfpSORORINcd3_Prometa\MitoSys2\LSM\gfpSORORINc_Noc\DE_W0011_P0001\DE_2_W0011_P0001_T0004\TR1_W0001_P0070\TR1_2_W0001_P0070_T0001_R1_P1_K1_Ch2-Ch1.zen
2.544002e+01	1.766665e+01	20150716_gfpSORORINcd3_Prometa\MitoSys2\LSM\gfpSORORINc_Noc\DE_W0011_P0001\DE_2_W0011_P0001_T0004\TR1_W0001_P0070\TR1_2_W0001_P0070_T0001_R1_P1_K1_Ch2-Ch1.zen
2.550002e+01	1.826665e+01	20150716_gfpSORORINcd3_Prometa\MitoSys2\LSM\gfpSORORINc_Noc\DE_W0011_P0001\DE_2_W0011_P0001_T0004\TR1_W0001_P0070\TR1_2_W0001_P0070_T0001_R1_P1_K1_Ch2-Ch1.zen
2.556002e+01	1.706665e+01	20150716_gfpSORORINcd3_Prometa\MitoSys2\LSM\gfpSORORINc_Noc\DE_W0011_P0001\DE_2_W0011_P0001_T0004\TR1_W0001_P0070\TR1_2_W0001_P0070_T0001_R1_P1_K1_Ch2-Ch1.zen
2.562002e+01	1.386665e+01	20150716_gfpSORORINcd3_Prometa\MitoSys2\LSM\gfpSORORINc_Noc\DE_W0011_P0001\DE_2_W0011_P0001_T0004\TR1_W0001_P0070\TR1_2_W0001_P0070_T0001_R1_P1_K1_Ch2-Ch1.zen
2.568002e+01	1.528332e+01	20150716_gfpSORORINcd3_Prometa\MitoSys2\LSM\gfpSORORINc_Noc\DE_W0011_P0001\DE_2_W0011_P0001_T0004\TR1_W0001_P0070\TR1_2_W0001_P0070_T0001_R1_P1_K1_Ch2-Ch1.zen
2.574002e+01	1.716665e+01	20150716_gfpSORORINcd3_Prometa\MitoSys2\LSM\gfpSORORINc_Noc\DE_W0011_P0001\DE_2_W0011_P0001_T0004\TR1_W0001_P0070\TR1_2_W0001_P0070_T0001_R1_P1_K1_Ch2-Ch1.zen
2.580002e+01	1.446665e+01	20150716_gfpSORORINcd3_Prometa\MitoSys2\LSM\gfpSORORINc_Noc\DE_W0011_P0001\DE_2_W0011_P0001_T0004\TR1_W0001_P0070\TR1_2_W0001_P0070_T0001_R1_P1_K1_Ch2-Ch1.zen
2.586002e+01	1.711665e+01	20150716_gfpSORORINcd3_Prometa\MitoSys2\LSM\gfpSORORINc_Noc\DE_W0011_P0001\DE_2_W0011_P0001_T0004\TR1_W0001_P0070\TR1_2_W0001_P0070_T0001_R1_P1_K1_Ch2-Ch1.zen
2.592002e+01	1.859998e+01	20150716_gfpSORORINcd3_Prometa\MitoSys2\LSM\gfpSORORINc_Noc\DE_W0011_P0001\DE_2_W0011_P0001_T0004\TR1_W0001_P0070\TR1_2_W0001_P0070_T0001_R1_P1_K1_Ch2-Ch1.zen
2.598002e+01	1.739998e+01	20150716_gfpSORORINcd3_Prometa\MitoSys2\LSM\gfpSORORINc_Noc\DE_W0011_P0001\DE_2_W0011_P0001_T0004\TR1_W0001_P0070\TR1_2_W0001_P0070_T0001_R1_P1_K1_Ch2-Ch1.zen
2.604002e+01	1.489999e+01	20150716_gfpSORORINcd3_Prometa\MitoSys2\LSM\gfpSORORINc_Noc\DE_W0011_P0001\DE_2_W0011_P0001_T0004\TR1_W0001_P0070\TR1_2_W0001_P0070_T0001_R1_P1_K1_Ch2-Ch1.zen
2.610003e+01	1.661665e+01	20150716_gfpSORORINcd3_Prometa\MitoSys2\LSM\gfpSORORINc_Noc\DE_W0011_P0001\DE_2_W0011_P0001_T0004\TR1_W0001_P0070\TR1_2_W0001_P0070_T0001_R1_P1_K1_Ch2-Ch1.zen
2.616002e+01	1.489999e+01	20150716_gfpSORORINcd3_Prometa\MitoSys2\LSM\gfpSORORINc_Noc\DE_W0011_P0001\DE_2_W0011_P0001_T0004\TR1_W0001_P0070\TR1_2_W0001_P0070_T0001_R1_P1_K1_Ch2-Ch1.zen
2.622002e+01	1.493332e+01	20150716_gfpSORORINcd3_Prometa\MitoSys2\LSM\gfpSORORINc_Noc\DE_W0011_P0001\DE_2_W0011_P0001_T0004\TR1_W0001_P0070\TR1_2_W0001_P0070_T0001_R1_P1_K1_Ch2-Ch1.zen
2.628003e+01	1.611665e+01	20150716_gfpSORORINcd3_Prometa\MitoSys2\LSM\gfpSORORINc_Noc\DE_W0011_P0001\DE_2_W0011_P0001_T0004\TR1_W0001_P0070\TR1_2_W0001_P0070_T0001_R1_P1_K1_Ch2-Ch1.zen
2.634002e+01	1.488332e+01	20150716_gfpSORORINcd3_Prometa\MitoSys2\LSM\gfpSORORINc_Noc\DE_W0011_P0001\DE_2_W0011_P0001_T0004\TR1_W0001_P0070\TR1_2_W0001_P0070_T0001_R1_P1_K1_Ch2-Ch1.zen
2.640002e+01	1.443332e+01	20150716_gfpSORORINcd3_Prometa\MitoSys2\LSM\gfpSORORINc_Noc\DE_W0011_P0001\DE_2_W0011_P0001_T0004\TR1_W0001_P0070\TR1_2_W0001_P0070_T0001_R1_P1_K1_Ch2-Ch1.zen
2.646002e+01	1.476665e+01	20150716_gfpSORORINcd3_Prometa\MitoSys2\LSM\gfpSORORINc_Noc\DE_W0011_P0001\DE_2_W0011_P0001_T0004\TR1_W0001_P0070\TR1_2_W0001_P0070_T0001_R1_P1_K1_Ch2-Ch1.zen
2.652003e+01	1.498332e+01	20150716_gfpSORORINcd3_Prometa\MitoSys2\LSM\gfpSORORINc_Noc\DE_W0011_P0001\DE_2_W0011_P0001_T0004\TR1_W0001_P0070\TR1_2_W0001_P0070_T0001_R1_P1_K1_Ch2-Ch1.zen
2.658002e+01	1.676665e+01	20150716_gfpSORORINcd3_Prometa\MitoSys2\LSM\gfpSORORINc_Noc\DE_W0011_P0001\DE_2_W0011_P0001_T0004\TR1_W0001_P0070\TR1_2_W0001_P0070_T0001_R1_P1_K1_Ch2-Ch1.zen
2.664002e+01	1.496665e+01	20150716_gfpSORORINcd3_Prometa\MitoSys2\LSM\gfpSORORINc_Noc\DE_W0011_P0001\DE_2_W0011_P0001_T0004\TR1_W0001_P0070\TR1_2_W0001_P0070_T0001_R1_P1_K1_Ch2-Ch1.zen
2.670003e+01	1.441665e+01	20150716_gfpSORORINcd3_Prometa\MitoSys2\LSM\gfpSORORINc_Noc\DE_W0011_P0001\DE_2_W0011_P0001_T0004\TR1_W0001_P0070\TR1_2_W0001_P0070_T0001_R1_P1_K1_Ch2-Ch1.zen
2.676003e+01	1.609999e+01	20150716_gfpSORORINcd3_Prometa\MitoSys2\LSM\gfpSORORINc_Noc\DE_W0011_P0001\DE_2_W0011_P0001_T0004\TR1_W0001_P0070\TR1_2_W0001_P0070_T0001_R1_P1_K1_Ch2-Ch1.zen
2.682002e+01	1.573332e+01	20150716_gfpSORORINcd3_Prometa\MitoSys2\LSM\gfpSORORINc_Noc\DE_W0011_P0001\DE_2_W0011_P0001_T0004\TR1_W0001_P0070\TR1_2_W0001_P0070_T0001_R1_P1_K1_Ch2-Ch1.zen
2.688003e+01	1.453332e+01	20150716_gfpSORORINcd3_Prometa\MitoSys2\LSM\gfpSORORINc_Noc\DE_W0011_P0001\DE_2_W0011_P0001_T0004\TR1_W0001_P0070\TR1_2_W0001_P0070_T0001_R1_P1_K1_Ch2-Ch1.zen
2.694003e+01	1.511665e+01	20150716_gfpSORORINcd3_Prometa\MitoSys2\LSM\gfpSORORINc_Noc\DE_W0011_P0001\DE_2_W0011_P0001_T0004\TR1_W0001_P0070\TR1_2_W0001_P0070_T0001_R1_P1_K1_Ch2-Ch1.zen
2.700002e+01	1.641665e+01	20150716_gfpSORORINcd3_Prometa\MitoSys2\LSM\gfpSORORINc_Noc\DE_W0011_P0001\DE_2_W0011_P0001_T0004\TR1_W0001_P0070\TR1_2_W0001_P0070_T0001_R1_P1_K1_Ch2-Ch1.zen
2.706003e+01	1.546665e+01	20150716_gfpSORORINcd3_Prometa\MitoSys2\LSM\gfpSORORINc_Noc\DE_W0011_P0001\DE_2_W0011_P0001_T0004\TR1_W0001_P0070\TR1_2_W0001_P0070_T0001_R1_P1_K1_Ch2-Ch1.zen
2.712003e+01	1.736665e+01	20150716_gfpSORORINcd3_Prometa\MitoSys2\LSM\gfpSORORINc_Noc\DE_W0011_P0001\DE_2_W0011_P0001_T0004\TR1_W0001_P0070\TR1_2_W0001_P0070_T0001_R1_P1_K1_Ch2-Ch1.zen
2.718003e+01	1.524999e+01	20150716_gfpSORORINcd3_Prometa\MitoSys2\LSM\gfpSORORINc_Noc\DE_W0011_P0001\DE_2_W0011_P0001_T0004\TR1_W0001_P0070\TR1_2_W0001_P0070_T0001_R1_P1_K1_Ch2-Ch1.zen
2.724003e+01	1.529999e+01	20150716_gfpSORORINcd3_Prometa\MitoSys2\LSM\gfpSORORINc_Noc\DE_W0011_P0001\DE_2_W0011_P0001_T0004\TR1_W0001_P0070\TR1_2_W0001_P0070_T0001_R1_P1_K1_Ch2-Ch1.zen
2.730003e+01	1.346665e+01	20150716_gfpSORORINcd3_Prometa\MitoSys2\LSM\gfpSORORINc_Noc\DE_W0011_P0001\DE_2_W0011_P0001_T0004\TR1_W0001_P0070\TR1_2_W0001_P0070_T0001_R1_P1_K1_Ch2-Ch1.zen
2.736003e+01	1.504999e+01	20150716_gfpSORORINcd3_Prometa\MitoSys2\LSM\gfpSORORINc_Noc\DE_W0011_P0001\DE_2_W0011_P0001_T0004\TR1_W0001_P0070\TR1_2_W0001_P0070_T0001_R1_P1_K1_Ch2-Ch1.zen
2.742002e+01	1.559999e+01	20150716_gfpSORORINcd3_Prometa\MitoSys2\LSM\gfpSORORINc_Noc\DE_W0011_P0001\DE_2_W0011_P0001_T0004\TR1_W0001_P0070\TR1_2_W0001_P0070_T0001_R1_P1_K1_Ch2-Ch1.zen
2.748003e+01	1.578332e+01	20150716_gfpSORORINcd3_Prometa\MitoSys2\LSM\gfpSORORINc_Noc\DE_W0011_P0001\DE_2_W0011_P0001_T0004\TR1_W0001_P0070\TR1_2_W0001_P0070_T0001_R1_P1_K1_Ch2-Ch1.zen
2.754003e+01	1.644999e+01	20150716_gfpSORORINcd3_Prometa\MitoSys2\LSM\gfpSORORINc_Noc\DE_W0011_P0001\DE_2_W0011_P0001_T0004\TR1_W0001_P0070\TR1_2_W0001_P0070_T0001_R1_P1_K1_Ch2-Ch1.zen
2.760003e+01	1.568332e+01	20150716_gfpSORORINcd3_Prometa\MitoSys2\LSM\gfpSORORINc_Noc\DE_W0011_P0001\DE_2_W0011_P0001_T0004\TR1_W0001_P0070\TR1_2_W0001_P0070_T0001_R1_P1_K1_Ch2-Ch1.zen
2.766003e+01	1.531665e+01	20150716_gfpSORORINcd3_Prometa\MitoSys2\LSM\gfpSORORINc_Noc\DE_W0011_P0001\DE_2_W0011_P0001_T0004\TR1_W0001_P0070\TR1_2_W0001_P0070_T0001_R1_P1_K1_Ch2-Ch1.zen
2.772003e+01	1.626665e+01	20150716_gfpSORORINcd3_Prometa\MitoSys2\LSM\gfpSORORINc_Noc\DE_W0011_P0001\DE_2_W0011_P0001_T0004\TR1_W0001_P0070\TR1_2_W0001_P0070_T0001_R1_P1_K1_Ch2-Ch1.zen
2.778003e+01	1.639998e+01	20150716_gfpSORORINcd3_Prometa\MitoSys2\LSM\gfpSORORINc_Noc\DE_W0011_P0001\DE_2_W0011_P0001_T0004\TR1_W0001_P0070\TR1_2_W0001_P0070_T0001_R1_P1_K1_Ch2-Ch1.zen
2.784003e+01	1.478332e+01	20150716_gfpSORORINcd3_Prometa\MitoSys2\LSM\gfpSORORINc_Noc\DE_W0011_P0001\DE_2_W0011_P0001_T0004\TR1_W0001_P0070\TR1_2_W0001_P0070_T0001_R1_P1_K1_Ch2-Ch1.zen
2.790003e+01	1.296665e+01	20150716_gfpSORORINcd3_Prometa\MitoSys2\LSM\gfpSORORINc_Noc\DE_W0011_P0001\DE_2_W0011_P0001_T0004\TR1_W0001_P0070\TR1_2_W0001_P0070_T0001_R1_P1_K1_Ch2-Ch1.zen
2.796003e+01	1.439999e+01	20150716_gfpSORORINcd3_Prometa\MitoSys2\LSM\gfpSORORINc_Noc\DE_W0011_P0001\DE_2_W0011_P0001_T0004\TR1_W0001_P0070\TR1_2_W0001_P0070_T0001_R1_P1_K1_Ch2-Ch1.zen
2.802003e+01	1.554999e+01	20150716_gfpSORORINcd3_Prometa\MitoSys2\LSM\gfpSORORINc_Noc\DE_W0011_P0001\DE_2_W0011_P0001_T0004\TR1_W0001_P0070\TR1_2_W0001_P0070_T0001_R1_P1_K1_Ch2-Ch1.zen
2.808003e+01	1.688332e+01	20150716_gfpSORORINcd3_Prometa\MitoSys2\LSM\gfpSORORINc_Noc\DE_W0011_P0001\DE_2_W0011_P0001_T0004\TR1_W0001_P0070\TR1_2_W0001_P0070_T0001_R1_P1_K1_Ch2-Ch1.zen
2.814003e+01	1.353332e+01	20150716_gfpSORORINcd3_Prometa\MitoSys2\LSM\gfpSORORINc_Noc\DE_W0011_P0001\DE_2_W0011_P0001_T0004\TR1_W0001_P0070\TR1_2_W0001_P0070_T0001_R1_P1_K1_Ch2-Ch1.zen
2.820003e+01	1.589999e+01	20150716_gfpSORORINcd3_Prometa\MitoSys2\LSM\gfpSORORINc_Noc\DE_W0011_P0001\DE_2_W0011_P0001_T0004\TR1_W0001_P0070\TR1_2_W0001_P0070_T0001_R1_P1_K1_Ch2-Ch1.zen
2.826003e+01	1.478332e+01	20150716_gfpSORORINcd3_Prometa\MitoSys2\LSM\gfpSORORINc_Noc\DE_W0011_P0001\DE_2_W0011_P0001_T0004\TR1_W0001_P0070\TR1_2_W0001_P0070_T0001_R1_P1_K1_Ch2-Ch1.zen
2.832003e+01	1.443332e+01	20150716_gfpSORORINcd3_Prometa\MitoSys2\LSM\gfpSORORINc_Noc\DE_W0011_P0001\DE_2_W0011_P0001_T0004\TR1_W0001_P0070\TR1_2_W0001_P0070_T0001_R1_P1_K1_Ch2-Ch1.zen
2.838003e+01	1.454999e+01	20150716_gfpSORORINcd3_Prometa\MitoSys2\LSM\gfpSORORINc_Noc\DE_W0011_P0001\DE_2_W0011_P0001_T0004\TR1_W0001_P0070\TR1_2_W0001_P0070_T0001_R1_P1_K1_Ch2-Ch1.zen
2.844003e+01	1.548332e+01	20150716_gfpSORORINcd3_Prometa\MitoSys2\LSM\gfpSORORINc_Noc\DE_W0011_P0001\DE_2_W0011_P0001_T0004\TR1_W0001_P0070\TR1_2_W0001_P0070_T0001_R1_P1_K1_Ch2-Ch1.zen
2.850003e+01	1.716665e+01	20150716_gfpSORORINcd3_Prometa\MitoSys2\LSM\gfpSORORINc_Noc\DE_W0011_P0001\DE_2_W0011_P0001_T0004\TR1_W0001_P0070\TR1_2_W0001_P0070_T0001_R1_P1_K1_Ch2-Ch1.zen
2.856003e+01	1.549999e+01	20150716_gfpSORORINcd3_Prometa\MitoSys2\LSM\gfpSORORINc_Noc\DE_W0011_P0001\DE_2_W0011_P0001_T0004\TR1_W0001_P0070\TR1_2_W0001_P0070_T0001_R1_P1_K1_Ch2-Ch1.zen
2.862003e+01	1.388332e+01	20150716_gfpSORORINcd3_Prometa\MitoSys2\LSM\gfpSORORINc_Noc\DE_W0011_P0001\DE_2_W0011_P0001_T0004\TR1_W0001_P0070\TR1_2_W0001_P0070_T0001_R1_P1_K1_Ch2-Ch1.zen
2.868003e+01	1.368332e+01	20150716_gfpSORORINcd3_Prometa\MitoSys2\LSM\gfpSORORINc_Noc\DE_W0011_P0001\DE_2_W0011_P0001_T0004\TR1_W0001_P0070\TR1_2_W0001_P0070_T0001_R1_P1_K1_Ch2-Ch1.zen
2.874003e+01	1.584999e+01	20150716_gfpSORORINcd3_Prometa\MitoSys2\LSM\gfpSORORINc_Noc\DE_W0011_P0001\DE_2_W0011_P0001_T0004\TR1_W0001_P0070\TR1_2_W0001_P0070_T0001_R1_P1_K1_Ch2-Ch1.zen
2.880003e+01	1.413332e+01	20150716_gfpSORORINcd3_Prometa\MitoSys2\LSM\gfpSORORINc_Noc\DE_W0011_P0001\DE_2_W0011_P0001_T0004\TR1_W0001_P0070\TR1_2_W0001_P0070_T0001_R1_P1_K1_Ch2-Ch1.zen
2.886003e+01	1.324999e+01	20150716_gfpSORORINcd3_Prometa\MitoSys2\LSM\gfpSORORINc_Noc\DE_W0011_P0001\DE_2_W0011_P0001_T0004\TR1_W0001_P0070\TR1_2_W0001_P0070_T0001_R1_P1_K1_Ch2-Ch1.zen
2.892003e+01	1.599998e+01	20150716_gfpSORORINcd3_Prometa\MitoSys2\LSM\gfpSORORINc_Noc\DE_W0011_P0001\DE_2_W0011_P0001_T0004\TR1_W0001_P0070\TR1_2_W0001_P0070_T0001_R1_P1_K1_Ch2-Ch1.zen
2.898003e+01	1.391665e+01	20150716_gfpSORORINcd3_Prometa\MitoSys2\LSM\gfpSORORINc_Noc\DE_W0011_P0001\DE_2_W0011_P0001_T0004\TR1_W0001_P0070\TR1_2_W0001_P0070_T0001_R1_P1_K1_Ch2-Ch1.zen
2.904003e+01	1.496665e+01	20150716_gfpSORORINcd3_Prometa\MitoSys2\LSM\gfpSORORINc_Noc\DE_W0011_P0001\DE_2_W0011_P0001_T0004\TR1_W0001_P0070\TR1_2_W0001_P0070_T0001_R1_P1_K1_Ch2-Ch1.zen
2.910003e+01	1.751665e+01	20150716_gfpSORORINcd3_Prometa\MitoSys2\LSM\gfpSORORINc_Noc\DE_W0011_P0001\DE_2_W0011_P0001_T0004\TR1_W0001_P0070\TR1_2_W0001_P0070_T0001_R1_P1_K1_Ch2-Ch1.zen
2.916003e+01	1.353332e+01	20150716_gfpSORORINcd3_Prometa\MitoSys2\LSM\gfpSORORINc_Noc\DE_W0011_P0001\DE_2_W0011_P0001_T0004\TR1_W0001_P0070\TR1_2_W0001_P0070_T0001_R1_P1_K1_Ch2-Ch1.zen
2.922003e+01	1.369999e+01	20150716_gfpSORORINcd3_Prometa\MitoSys2\LSM\gfpSORORINc_Noc\DE_W0011_P0001\DE_2_W0011_P0001_T0004\TR1_W0001_P0070\TR1_2_W0001_P0070_T0001_R1_P1_K1_Ch2-Ch1.zen
2.928003e+01	1.324999e+01	20150716_gfpSORORINcd3_Prometa\MitoSys2\LSM\gfpSORORINc_Noc\DE_W0011_P0001\DE_2_W0011_P0001_T0004\TR1_W0001_P0070\TR1_2_W0001_P0070_T0001_R1_P1_K1_Ch2-Ch1.zen
2.934003e+01	1.399999e+01	20150716_gfpSORORINcd3_Prometa\MitoSys2\LSM\gfpSORORINc_Noc\DE_W0011_P0001\DE_2_W0011_P0001_T0004\TR1_W0001_P0070\TR1_2_W0001_P0070_T0001_R1_P1_K1_Ch2-Ch1.zen
2.940003e+01	1.249999e+01	20150716_gfpSORORINcd3_Prometa\MitoSys2\LSM\gfpSORORINc_Noc\DE_W0011_P0001\DE_2_W0011_P0001_T0004\TR1_W0001_P0070\TR1_2_W0001_P0070_T0001_R1_P1_K1_Ch2-Ch1.zen
2.946003e+01	1.464999e+01	20150716_gfpSORORINcd3_Prometa\MitoSys2\LSM\gfpSORORINc_Noc\DE_W0011_P0001\DE_2_W0011_P0001_T0004\TR1_W0001_P0070\TR1_2_W0001_P0070_T0001_R1_P1_K1_Ch2-Ch1.zen
2.952003e+01	1.416665e+01	20150716_gfpSORORINcd3_Prometa\MitoSys2\LSM\gfpSORORINc_Noc\DE_W0011_P0001\DE_2_W0011_P0001_T0004\TR1_W0001_P0070\TR1_2_W0001_P0070_T0001_R1_P1_K1_Ch2-Ch1.zen
2.958003e+01	1.178332e+01	20150716_gfpSORORINcd3_Prometa\MitoSys2\LSM\gfpSORORINc_Noc\DE_W0011_P0001\DE_2_W0011_P0001_T0004\TR1_W0001_P0070\TR1_2_W0001_P0070_T0001_R1_P1_K1_Ch2-Ch1.zen
2.964003e+01	1.238332e+01	20150716_gfpSORORINcd3_Prometa\MitoSys2\LSM\gfpSORORINc_Noc\DE_W0011_P0001\DE_2_W0011_P0001_T0004\TR1_W0001_P0070\TR1_2_W0001_P0070_T0001_R1_P1_K1_Ch2-Ch1.zen
2.970003e+01	1.311665e+01	20150716_gfpSORORINcd3_Prometa\MitoSys2\LSM\gfpSORORINc_Noc\DE_W0011_P0001\DE_2_W0011_P0001_T0004\TR1_W0001_P0070\TR1_2_W0001_P0070_T0001_R1_P1_K1_Ch2-Ch1.zen
2.976003e+01	1.404999e+01	20150716_gfpSORORINcd3_Prometa\MitoSys2\LSM\gfpSORORINc_Noc\DE_W0011_P0001\DE_2_W0011_P0001_T0004\TR1_W0001_P0070\TR1_2_W0001_P0070_T0001_R1_P1_K1_Ch2-Ch1.zen
2.982003e+01	1.274999e+01	20150716_gfpSORORINcd3_Prometa\MitoSys2\LSM\gfpSORORINc_Noc\DE_W0011_P0001\DE_2_W0011_P0001_T0004\TR1_W0001_P0070\TR1_2_W0001_P0070_T0001_R1_P1_K1_Ch2-Ch1.zen
2.988003e+01	1.343332e+01	20150716_gfpSORORINcd3_Prometa\MitoSys2\LSM\gfpSORORINc_Noc\DE_W0011_P0001\DE_2_W0011_P0001_T0004\TR1_W0001_P0070\TR1_2_W0001_P0070_T0001_R1_P1_K1_Ch2-Ch1.zen
2.994003e+01	1.396665e+01	20150716_gfpSORORINcd3_Prometa\MitoSys2\LSM\gfpSORORINc_Noc\DE_W0011_P0001\DE_2_W0011_P0001_T0004\TR1_W0001_P0070\TR1_2_W0001_P0070_T0001_R1_P1_K1_Ch2-Ch1.zen
0	1.288332e+01	20150716_gfpSORORINcd3_Prometa\MitoSys2\LSM\gfpSORORINc_Noc\DE_W0011_P0001\DE_2_W0011_P0001_T0004\TR1_W0001_P0070\TR1_2_W0001_P0070_T0001_R1_P2_K1_Ch2-Ch1.zen
6.000000e-02	1.241666e+01	20150716_gfpSORORINcd3_Prometa\MitoSys2\LSM\gfpSORORINc_Noc\DE_W0011_P0001\DE_2_W0011_P0001_T0004\TR1_W0001_P0070\TR1_2_W0001_P0070_T0001_R1_P2_K1_Ch2-Ch1.zen
1.200000e-01	1.303332e+01	20150716_gfpSORORINcd3_Prometa\MitoSys2\LSM\gfpSORORINc_Noc\DE_W0011_P0001\DE_2_W0011_P0001_T0004\TR1_W0001_P0070\TR1_2_W0001_P0070_T0001_R1_P2_K1_Ch2-Ch1.zen
1.800000e-01	1.321666e+01	20150716_gfpSORORINcd3_Prometa\MitoSys2\LSM\gfpSORORINc_Noc\DE_W0011_P0001\DE_2_W0011_P0001_T0004\TR1_W0001_P0070\TR1_2_W0001_P0070_T0001_R1_P2_K1_Ch2-Ch1.zen
2.400000e-01	1.409999e+01	20150716_gfpSORORINcd3_Prometa\MitoSys2\LSM\gfpSORORINc_Noc\DE_W0011_P0001\DE_2_W0011_P0001_T0004\TR1_W0001_P0070\TR1_2_W0001_P0070_T0001_R1_P2_K1_Ch2-Ch1.zen
3.000000e-01	1.333332e+01	20150716_gfpSORORINcd3_Prometa\MitoSys2\LSM\gfpSORORINc_Noc\DE_W0011_P0001\DE_2_W0011_P0001_T0004\TR1_W0001_P0070\TR1_2_W0001_P0070_T0001_R1_P2_K1_Ch2-Ch1.zen
3.600000e-01	1.433332e+01	20150716_gfpSORORINcd3_Prometa\MitoSys2\LSM\gfpSORORINc_Noc\DE_W0011_P0001\DE_2_W0011_P0001_T0004\TR1_W0001_P0070\TR1_2_W0001_P0070_T0001_R1_P2_K1_Ch2-Ch1.zen
4.200000e-01	1.314999e+01	20150716_gfpSORORINcd3_Prometa\MitoSys2\LSM\gfpSORORINc_Noc\DE_W0011_P0001\DE_2_W0011_P0001_T0004\TR1_W0001_P0070\TR1_2_W0001_P0070_T0001_R1_P2_K1_Ch2-Ch1.zen
4.800000e-01	1.283332e+01	20150716_gfpSORORINcd3_Prometa\MitoSys2\LSM\gfpSORORINc_Noc\DE_W0011_P0001\DE_2_W0011_P0001_T0004\TR1_W0001_P0070\TR1_2_W0001_P0070_T0001_R1_P2_K1_Ch2-Ch1.zen
5.400000e-01	1.363332e+01	20150716_gfpSORORINcd3_Prometa\MitoSys2\LSM\gfpSORORINc_Noc\DE_W0011_P0001\DE_2_W0011_P0001_T0004\TR1_W0001_P0070\TR1_2_W0001_P0070_T0001_R1_P2_K1_Ch2-Ch1.zen
6.000000e-01	1.483332e+01	20150716_gfpSORORINcd3_Prometa\MitoSys2\LSM\gfpSORORINc_Noc\DE_W0011_P0001\DE_2_W0011_P0001_T0004\TR1_W0001_P0070\TR1_2_W0001_P0070_T0001_R1_P2_K1_Ch2-Ch1.zen
6.600000e-01	1.381666e+01	20150716_gfpSORORINcd3_Prometa\MitoSys2\LSM\gfpSORORINc_Noc\DE_W0011_P0001\DE_2_W0011_P0001_T0004\TR1_W0001_P0070\TR1_2_W0001_P0070_T0001_R1_P2_K1_Ch2-Ch1.zen
7.200000e-01	1.236666e+01	20150716_gfpSORORINcd3_Prometa\MitoSys2\LSM\gfpSORORINc_Noc\DE_W0011_P0001\DE_2_W0011_P0001_T0004\TR1_W0001_P0070\TR1_2_W0001_P0070_T0001_R1_P2_K1_Ch2-Ch1.zen
7.800000e-01	1.349999e+01	20150716_gfpSORORINcd3_Prometa\MitoSys2\LSM\gfpSORORINc_Noc\DE_W0011_P0001\DE_2_W0011_P0001_T0004\TR1_W0001_P0070\TR1_2_W0001_P0070_T0001_R1_P2_K1_Ch2-Ch1.zen
8.400000e-01	1.509999e+01	20150716_gfpSORORINcd3_Prometa\MitoSys2\LSM\gfpSORORINc_Noc\DE_W0011_P0001\DE_2_W0011_P0001_T0004\TR1_W0001_P0070\TR1_2_W0001_P0070_T0001_R1_P2_K1_Ch2-Ch1.zen
9.000000e-01	1.413332e+01	20150716_gfpSORORINcd3_Prometa\MitoSys2\LSM\gfpSORORINc_Noc\DE_W0011_P0001\DE_2_W0011_P0001_T0004\TR1_W0001_P0070\TR1_2_W0001_P0070_T0001_R1_P2_K1_Ch2-Ch1.zen
9.600000e-01	1.468332e+01	20150716_gfpSORORINcd3_Prometa\MitoSys2\LSM\gfpSORORINc_Noc\DE_W0011_P0001\DE_2_W0011_P0001_T0004\TR1_W0001_P0070\TR1_2_W0001_P0070_T0001_R1_P2_K1_Ch2-Ch1.zen
1.020000e+00	1.291666e+01	20150716_gfpSORORINcd3_Prometa\MitoSys2\LSM\gfpSORORINc_Noc\DE_W0011_P0001\DE_2_W0011_P0001_T0004\TR1_W0001_P0070\TR1_2_W0001_P0070_T0001_R1_P2_K1_Ch2-Ch1.zen
1.080000e+00	1.518332e+01	20150716_gfpSORORINcd3_Prometa\MitoSys2\LSM\gfpSORORINc_Noc\DE_W0011_P0001\DE_2_W0011_P0001_T0004\TR1_W0001_P0070\TR1_2_W0001_P0070_T0001_R1_P2_K1_Ch2-Ch1.zen
1.140000e+00	1.528332e+01	20150716_gfpSORORINcd3_Prometa\MitoSys2\LSM\gfpSORORINc_Noc\DE_W0011_P0001\DE_2_W0011_P0001_T0004\TR1_W0001_P0070\TR1_2_W0001_P0070_T0001_R1_P2_K1_Ch2-Ch1.zen
1.200000e+00	1.484999e+01	20150716_gfpSORORINcd3_Prometa\MitoSys2\LSM\gfpSORORINc_Noc\DE_W0011_P0001\DE_2_W0011_P0001_T0004\TR1_W0001_P0070\TR1_2_W0001_P0070_T0001_R1_P2_K1_Ch2-Ch1.zen
1.260000e+00	1.311666e+01	20150716_gfpSORORINcd3_Prometa\MitoSys2\LSM\gfpSORORINc_Noc\DE_W0011_P0001\DE_2_W0011_P0001_T0004\TR1_W0001_P0070\TR1_2_W0001_P0070_T0001_R1_P2_K1_Ch2-Ch1.zen
1.320000e+00	1.294999e+01	20150716_gfpSORORINcd3_Prometa\MitoSys2\LSM\gfpSORORINc_Noc\DE_W0011_P0001\DE_2_W0011_P0001_T0004\TR1_W0001_P0070\TR1_2_W0001_P0070_T0001_R1_P2_K1_Ch2-Ch1.zen
1.380000e+00	1.576665e+01	20150716_gfpSORORINcd3_Prometa\MitoSys2\LSM\gfpSORORINc_Noc\DE_W0011_P0001\DE_2_W0011_P0001_T0004\TR1_W0001_P0070\TR1_2_W0001_P0070_T0001_R1_P2_K1_Ch2-Ch1.zen
1.440000e+00	1.306666e+01	20150716_gfpSORORINcd3_Prometa\MitoSys2\LSM\gfpSORORINc_Noc\DE_W0011_P0001\DE_2_W0011_P0001_T0004\TR1_W0001_P0070\TR1_2_W0001_P0070_T0001_R1_P2_K1_Ch2-Ch1.zen
1.500000e+00	1.588332e+01	20150716_gfpSORORINcd3_Prometa\MitoSys2\LSM\gfpSORORINc_Noc\DE_W0011_P0001\DE_2_W0011_P0001_T0004\TR1_W0001_P0070\TR1_2_W0001_P0070_T0001_R1_P2_K1_Ch2-Ch1.zen
1.560000e+00	1.231666e+01	20150716_gfpSORORINcd3_Prometa\MitoSys2\LSM\gfpSORORINc_Noc\DE_W0011_P0001\DE_2_W0011_P0001_T0004\TR1_W0001_P0070\TR1_2_W0001_P0070_T0001_R1_P2_K1_Ch2-Ch1.zen
1.620000e+00	1.221666e+01	20150716_gfpSORORINcd3_Prometa\MitoSys2\LSM\gfpSORORINc_Noc\DE_W0011_P0001\DE_2_W0011_P0001_T0004\TR1_W0001_P0070\TR1_2_W0001_P0070_T0001_R1_P2_K1_Ch2-Ch1.zen
1.680000e+00	1.333332e+01	20150716_gfpSORORINcd3_Prometa\MitoSys2\LSM\gfpSORORINc_Noc\DE_W0011_P0001\DE_2_W0011_P0001_T0004\TR1_W0001_P0070\TR1_2_W0001_P0070_T0001_R1_P2_K1_Ch2-Ch1.zen
1.740000e+00	1.498332e+01	20150716_gfpSORORINcd3_Prometa\MitoSys2\LSM\gfpSORORINc_Noc\DE_W0011_P0001\DE_2_W0011_P0001_T0004\TR1_W0001_P0070\TR1_2_W0001_P0070_T0001_R1_P2_K1_Ch2-Ch1.zen
1.800000e+00	1.524999e+01	20150716_gfpSORORINcd3_Prometa\MitoSys2\LSM\gfpSORORINc_Noc\DE_W0011_P0001\DE_2_W0011_P0001_T0004\TR1_W0001_P0070\TR1_2_W0001_P0070_T0001_R1_P2_K1_Ch2-Ch1.zen
1.860000e+00	1.328332e+01	20150716_gfpSORORINcd3_Prometa\MitoSys2\LSM\gfpSORORINc_Noc\DE_W0011_P0001\DE_2_W0011_P0001_T0004\TR1_W0001_P0070\TR1_2_W0001_P0070_T0001_R1_P2_K1_Ch2-Ch1.zen
1.920000e+00	1.386666e+01	20150716_gfpSORORINcd3_Prometa\MitoSys2\LSM\gfpSORORINc_Noc\DE_W0011_P0001\DE_2_W0011_P0001_T0004\TR1_W0001_P0070\TR1_2_W0001_P0070_T0001_R1_P2_K1_Ch2-Ch1.zen
1.980000e+00	1.353332e+01	20150716_gfpSORORINcd3_Prometa\MitoSys2\LSM\gfpSORORINc_Noc\DE_W0011_P0001\DE_2_W0011_P0001_T0004\TR1_W0001_P0070\TR1_2_W0001_P0070_T0001_R1_P2_K1_Ch2-Ch1.zen
2.040000e+00	1.324999e+01	20150716_gfpSORORINcd3_Prometa\MitoSys2\LSM\gfpSORORINc_Noc\DE_W0011_P0001\DE_2_W0011_P0001_T0004\TR1_W0001_P0070\TR1_2_W0001_P0070_T0001_R1_P2_K1_Ch2-Ch1.zen
2.100000e+00	1.393332e+01	20150716_gfpSORORINcd3_Prometa\MitoSys2\LSM\gfpSORORINc_Noc\DE_W0011_P0001\DE_2_W0011_P0001_T0004\TR1_W0001_P0070\TR1_2_W0001_P0070_T0001_R1_P2_K1_Ch2-Ch1.zen
2.160000e+00	1.283332e+01	20150716_gfpSORORINcd3_Prometa\MitoSys2\LSM\gfpSORORINc_Noc\DE_W0011_P0001\DE_2_W0011_P0001_T0004\TR1_W0001_P0070\TR1_2_W0001_P0070_T0001_R1_P2_K1_Ch2-Ch1.zen
2.220000e+00	1.379999e+01	20150716_gfpSORORINcd3_Prometa\MitoSys2\LSM\gfpSORORINc_Noc\DE_W0011_P0001\DE_2_W0011_P0001_T0004\TR1_W0001_P0070\TR1_2_W0001_P0070_T0001_R1_P2_K1_Ch2-Ch1.zen
2.280000e+00	1.374999e+01	20150716_gfpSORORINcd3_Prometa\MitoSys2\LSM\gfpSORORINc_Noc\DE_W0011_P0001\DE_2_W0011_P0001_T0004\TR1_W0001_P0070\TR1_2_W0001_P0070_T0001_R1_P2_K1_Ch2-Ch1.zen
2.340000e+00	1.399999e+01	20150716_gfpSORORINcd3_Prometa\MitoSys2\LSM\gfpSORORINc_Noc\DE_W0011_P0001\DE_2_W0011_P0001_T0004\TR1_W0001_P0070\TR1_2_W0001_P0070_T0001_R1_P2_K1_Ch2-Ch1.zen
2.400000e+00	1.236666e+01	20150716_gfpSORORINcd3_Prometa\MitoSys2\LSM\gfpSORORINc_Noc\DE_W0011_P0001\DE_2_W0011_P0001_T0004\TR1_W0001_P0070\TR1_2_W0001_P0070_T0001_R1_P2_K1_Ch2-Ch1.zen
2.460000e+00	1.343332e+01	20150716_gfpSORORINcd3_Prometa\MitoSys2\LSM\gfpSORORINc_Noc\DE_W0011_P0001\DE_2_W0011_P0001_T0004\TR1_W0001_P0070\TR1_2_W0001_P0070_T0001_R1_P2_K1_Ch2-Ch1.zen
2.520000e+00	1.391666e+01	20150716_gfpSORORINcd3_Prometa\MitoSys2\LSM\gfpSORORINc_Noc\DE_W0011_P0001\DE_2_W0011_P0001_T0004\TR1_W0001_P0070\TR1_2_W0001_P0070_T0001_R1_P2_K1_Ch2-Ch1.zen
2.580000e+00	1.399999e+01	20150716_gfpSORORINcd3_Prometa\MitoSys2\LSM\gfpSORORINc_Noc\DE_W0011_P0001\DE_2_W0011_P0001_T0004\TR1_W0001_P0070\TR1_2_W0001_P0070_T0001_R1_P2_K1_Ch2-Ch1.zen
2.640000e+00	1.426666e+01	20150716_gfpSORORINcd3_Prometa\MitoSys2\LSM\gfpSORORINc_Noc\DE_W0011_P0001\DE_2_W0011_P0001_T0004\TR1_W0001_P0070\TR1_2_W0001_P0070_T0001_R1_P2_K1_Ch2-Ch1.zen
2.700000e+00	1.304999e+01	20150716_gfpSORORINcd3_Prometa\MitoSys2\LSM\gfpSORORINc_Noc\DE_W0011_P0001\DE_2_W0011_P0001_T0004\TR1_W0001_P0070\TR1_2_W0001_P0070_T0001_R1_P2_K1_Ch2-Ch1.zen
2.760000e+00	1.354999e+01	20150716_gfpSORORINcd3_Prometa\MitoSys2\LSM\gfpSORORINc_Noc\DE_W0011_P0001\DE_2_W0011_P0001_T0004\TR1_W0001_P0070\TR1_2_W0001_P0070_T0001_R1_P2_K1_Ch2-Ch1.zen
2.820000e+00	1.383332e+01	20150716_gfpSORORINcd3_Prometa\MitoSys2\LSM\gfpSORORINc_Noc\DE_W0011_P0001\DE_2_W0011_P0001_T0004\TR1_W0001_P0070\TR1_2_W0001_P0070_T0001_R1_P2_K1_Ch2-Ch1.zen
2.880000e+00	1.308332e+01	20150716_gfpSORORINcd3_Prometa\MitoSys2\LSM\gfpSORORINc_Noc\DE_W0011_P0001\DE_2_W0011_P0001_T0004\TR1_W0001_P0070\TR1_2_W0001_P0070_T0001_R1_P2_K1_Ch2-Ch1.zen
2.940000e+00	1.301666e+01	20150716_gfpSORORINcd3_Prometa\MitoSys2\LSM\gfpSORORINc_Noc\DE_W0011_P0001\DE_2_W0011_P0001_T0004\TR1_W0001_P0070\TR1_2_W0001_P0070_T0001_R1_P2_K1_Ch2-Ch1.zen
3	1.248332e+01	20150716_gfpSORORINcd3_Prometa\MitoSys2\LSM\gfpSORORINc_Noc\DE_W0011_P0001\DE_2_W0011_P0001_T0004\TR1_W0001_P0070\TR1_2_W0001_P0070_T0001_R1_P2_K1_Ch2-Ch1.zen
3.060000e+00	1.453332e+01	20150716_gfpSORORINcd3_Prometa\MitoSys2\LSM\gfpSORORINc_Noc\DE_W0011_P0001\DE_2_W0011_P0001_T0004\TR1_W0001_P0070\TR1_2_W0001_P0070_T0001_R1_P2_K1_Ch2-Ch1.zen
3.120000e+00	1.483332e+01	20150716_gfpSORORINcd3_Prometa\MitoSys2\LSM\gfpSORORINc_Noc\DE_W0011_P0001\DE_2_W0011_P0001_T0004\TR1_W0001_P0070\TR1_2_W0001_P0070_T0001_R1_P2_K1_Ch2-Ch1.zen
3.180000e+00	1.423332e+01	20150716_gfpSORORINcd3_Prometa\MitoSys2\LSM\gfpSORORINc_Noc\DE_W0011_P0001\DE_2_W0011_P0001_T0004\TR1_W0001_P0070\TR1_2_W0001_P0070_T0001_R1_P2_K1_Ch2-Ch1.zen
3.240000e+00	1.161666e+01	20150716_gfpSORORINcd3_Prometa\MitoSys2\LSM\gfpSORORINc_Noc\DE_W0011_P0001\DE_2_W0011_P0001_T0004\TR1_W0001_P0070\TR1_2_W0001_P0070_T0001_R1_P2_K1_Ch2-Ch1.zen
3.300000e+00	1.511666e+01	20150716_gfpSORORINcd3_Prometa\MitoSys2\LSM\gfpSORORINc_Noc\DE_W0011_P0001\DE_2_W0011_P0001_T0004\TR1_W0001_P0070\TR1_2_W0001_P0070_T0001_R1_P2_K1_Ch2-Ch1.zen
3.360000e+00	1.559999e+01	20150716_gfpSORORINcd3_Prometa\MitoSys2\LSM\gfpSORORINc_Noc\DE_W0011_P0001\DE_2_W0011_P0001_T0004\TR1_W0001_P0070\TR1_2_W0001_P0070_T0001_R1_P2_K1_Ch2-Ch1.zen
3.420000e+00	1.459999e+01	20150716_gfpSORORINcd3_Prometa\MitoSys2\LSM\gfpSORORINc_Noc\DE_W0011_P0001\DE_2_W0011_P0001_T0004\TR1_W0001_P0070\TR1_2_W0001_P0070_T0001_R1_P2_K1_Ch2-Ch1.zen
3.480000e+00	1.363332e+01	20150716_gfpSORORINcd3_Prometa\MitoSys2\LSM\gfpSORORINc_Noc\DE_W0011_P0001\DE_2_W0011_P0001_T0004\TR1_W0001_P0070\TR1_2_W0001_P0070_T0001_R1_P2_K1_Ch2-Ch1.zen
3.540000e+00	1.276666e+01	20150716_gfpSORORINcd3_Prometa\MitoSys2\LSM\gfpSORORINc_Noc\DE_W0011_P0001\DE_2_W0011_P0001_T0004\TR1_W0001_P0070\TR1_2_W0001_P0070_T0001_R1_P2_K1_Ch2-Ch1.zen
3.600000e+00	1.583332e+01	20150716_gfpSORORINcd3_Prometa\MitoSys2\LSM\gfpSORORINc_Noc\DE_W0011_P0001\DE_2_W0011_P0001_T0004\TR1_W0001_P0070\TR1_2_W0001_P0070_T0001_R1_P2_K1_Ch2-Ch1.zen
3.660000e+00	1.416666e+01	20150716_gfpSORORINcd3_Prometa\MitoSys2\LSM\gfpSORORINc_Noc\DE_W0011_P0001\DE_2_W0011_P0001_T0004\TR1_W0001_P0070\TR1_2_W0001_P0070_T0001_R1_P2_K1_Ch2-Ch1.zen
3.720000e+00	1.493332e+01	20150716_gfpSORORINcd3_Prometa\MitoSys2\LSM\gfpSORORINc_Noc\DE_W0011_P0001\DE_2_W0011_P0001_T0004\TR1_W0001_P0070\TR1_2_W0001_P0070_T0001_R1_P2_K1_Ch2-Ch1.zen
3.780000e+00	1.466666e+01	20150716_gfpSORORINcd3_Prometa\MitoSys2\LSM\gfpSORORINc_Noc\DE_W0011_P0001\DE_2_W0011_P0001_T0004\TR1_W0001_P0070\TR1_2_W0001_P0070_T0001_R1_P2_K1_Ch2-Ch1.zen
3.840000e+00	1.564999e+01	20150716_gfpSORORINcd3_Prometa\MitoSys2\LSM\gfpSORORINc_Noc\DE_W0011_P0001\DE_2_W0011_P0001_T0004\TR1_W0001_P0070\TR1_2_W0001_P0070_T0001_R1_P2_K1_Ch2-Ch1.zen
3.900000e+00	1.459999e+01	20150716_gfpSORORINcd3_Prometa\MitoSys2\LSM\gfpSORORINc_Noc\DE_W0011_P0001\DE_2_W0011_P0001_T0004\TR1_W0001_P0070\TR1_2_W0001_P0070_T0001_R1_P2_K1_Ch2-Ch1.zen
3.960000e+00	1.586666e+01	20150716_gfpSORORINcd3_Prometa\MitoSys2\LSM\gfpSORORINc_Noc\DE_W0011_P0001\DE_2_W0011_P0001_T0004\TR1_W0001_P0070\TR1_2_W0001_P0070_T0001_R1_P2_K1_Ch2-Ch1.zen
4.020000e+00	1.484999e+01	20150716_gfpSORORINcd3_Prometa\MitoSys2\LSM\gfpSORORINc_Noc\DE_W0011_P0001\DE_2_W0011_P0001_T0004\TR1_W0001_P0070\TR1_2_W0001_P0070_T0001_R1_P2_K1_Ch2-Ch1.zen
4.080000e+00	1.489999e+01	20150716_gfpSORORINcd3_Prometa\MitoSys2\LSM\gfpSORORINc_Noc\DE_W0011_P0001\DE_2_W0011_P0001_T0004\TR1_W0001_P0070\TR1_2_W0001_P0070_T0001_R1_P2_K1_Ch2-Ch1.zen
4.140000e+00	1.469999e+01	20150716_gfpSORORINcd3_Prometa\MitoSys2\LSM\gfpSORORINc_Noc\DE_W0011_P0001\DE_2_W0011_P0001_T0004\TR1_W0001_P0070\TR1_2_W0001_P0070_T0001_R1_P2_K1_Ch2-Ch1.zen
4.200000e+00	1.473332e+01	20150716_gfpSORORINcd3_Prometa\MitoSys2\LSM\gfpSORORINc_Noc\DE_W0011_P0001\DE_2_W0011_P0001_T0004\TR1_W0001_P0070\TR1_2_W0001_P0070_T0001_R1_P2_K1_Ch2-Ch1.zen
4.260000e+00	1.491666e+01	20150716_gfpSORORINcd3_Prometa\MitoSys2\LSM\gfpSORORINc_Noc\DE_W0011_P0001\DE_2_W0011_P0001_T0004\TR1_W0001_P0070\TR1_2_W0001_P0070_T0001_R1_P2_K1_Ch2-Ch1.zen
4.320000e+00	1.421666e+01	20150716_gfpSORORINcd3_Prometa\MitoSys2\LSM\gfpSORORINc_Noc\DE_W0011_P0001\DE_2_W0011_P0001_T0004\TR1_W0001_P0070\TR1_2_W0001_P0070_T0001_R1_P2_K1_Ch2-Ch1.zen
4.380000e+00	1.443332e+01	20150716_gfpSORORINcd3_Prometa\MitoSys2\LSM\gfpSORORINc_Noc\DE_W0011_P0001\DE_2_W0011_P0001_T0004\TR1_W0001_P0070\TR1_2_W0001_P0070_T0001_R1_P2_K1_Ch2-Ch1.zen
4.440000e+00	1.559999e+01	20150716_gfpSORORINcd3_Prometa\MitoSys2\LSM\gfpSORORINc_Noc\DE_W0011_P0001\DE_2_W0011_P0001_T0004\TR1_W0001_P0070\TR1_2_W0001_P0070_T0001_R1_P2_K1_Ch2-Ch1.zen
4.500000e+00	1.441666e+01	20150716_gfpSORORINcd3_Prometa\MitoSys2\LSM\gfpSORORINc_Noc\DE_W0011_P0001\DE_2_W0011_P0001_T0004\TR1_W0001_P0070\TR1_2_W0001_P0070_T0001_R1_P2_K1_Ch2-Ch1.zen
4.560000e+00	1.294999e+01	20150716_gfpSORORINcd3_Prometa\MitoSys2\LSM\gfpSORORINc_Noc\DE_W0011_P0001\DE_2_W0011_P0001_T0004\TR1_W0001_P0070\TR1_2_W0001_P0070_T0001_R1_P2_K1_Ch2-Ch1.zen
4.620000e+00	1.408332e+01	20150716_gfpSORORINcd3_Prometa\MitoSys2\LSM\gfpSORORINc_Noc\DE_W0011_P0001\DE_2_W0011_P0001_T0004\TR1_W0001_P0070\TR1_2_W0001_P0070_T0001_R1_P2_K1_Ch2-Ch1.zen
4.680000e+00	1.494999e+01	20150716_gfpSORORINcd3_Prometa\MitoSys2\LSM\gfpSORORINc_Noc\DE_W0011_P0001\DE_2_W0011_P0001_T0004\TR1_W0001_P0070\TR1_2_W0001_P0070_T0001_R1_P2_K1_Ch2-Ch1.zen
4.740000e+00	1.221666e+01	20150716_gfpSORORINcd3_Prometa\MitoSys2\LSM\gfpSORORINc_Noc\DE_W0011_P0001\DE_2_W0011_P0001_T0004\TR1_W0001_P0070\TR1_2_W0001_P0070_T0001_R1_P2_K1_Ch2-Ch1.zen
4.800000e+00	1.339999e+01	20150716_gfpSORORINcd3_Prometa\MitoSys2\LSM\gfpSORORINc_Noc\DE_W0011_P0001\DE_2_W0011_P0001_T0004\TR1_W0001_P0070\TR1_2_W0001_P0070_T0001_R1_P2_K1_Ch2-Ch1.zen
4.860000e+00	1.324999e+01	20150716_gfpSORORINcd3_Prometa\MitoSys2\LSM\gfpSORORINc_Noc\DE_W0011_P0001\DE_2_W0011_P0001_T0004\TR1_W0001_P0070\TR1_2_W0001_P0070_T0001_R1_P2_K1_Ch2-Ch1.zen
4.920000e+00	1.346666e+01	20150716_gfpSORORINcd3_Prometa\MitoSys2\LSM\gfpSORORINc_Noc\DE_W0011_P0001\DE_2_W0011_P0001_T0004\TR1_W0001_P0070\TR1_2_W0001_P0070_T0001_R1_P2_K1_Ch2-Ch1.zen
4.980000e+00	1.308332e+01	20150716_gfpSORORINcd3_Prometa\MitoSys2\LSM\gfpSORORINc_Noc\DE_W0011_P0001\DE_2_W0011_P0001_T0004\TR1_W0001_P0070\TR1_2_W0001_P0070_T0001_R1_P2_K1_Ch2-Ch1.zen
5.040000e+00	1.286666e+01	20150716_gfpSORORINcd3_Prometa\MitoSys2\LSM\gfpSORORINc_Noc\DE_W0011_P0001\DE_2_W0011_P0001_T0004\TR1_W0001_P0070\TR1_2_W0001_P0070_T0001_R1_P2_K1_Ch2-Ch1.zen
5.100000e+00	1.374999e+01	20150716_gfpSORORINcd3_Prometa\MitoSys2\LSM\gfpSORORINc_Noc\DE_W0011_P0001\DE_2_W0011_P0001_T0004\TR1_W0001_P0070\TR1_2_W0001_P0070_T0001_R1_P2_K1_Ch2-Ch1.zen
5.160000e+00	1.351666e+01	20150716_gfpSORORINcd3_Prometa\MitoSys2\LSM\gfpSORORINc_Noc\DE_W0011_P0001\DE_2_W0011_P0001_T0004\TR1_W0001_P0070\TR1_2_W0001_P0070_T0001_R1_P2_K1_Ch2-Ch1.zen
5.220000e+00	1.329999e+01	20150716_gfpSORORINcd3_Prometa\MitoSys2\LSM\gfpSORORINc_Noc\DE_W0011_P0001\DE_2_W0011_P0001_T0004\TR1_W0001_P0070\TR1_2_W0001_P0070_T0001_R1_P2_K1_Ch2-Ch1.zen
5.280000e+00	1.644999e+01	20150716_gfpSORORINcd3_Prometa\MitoSys2\LSM\gfpSORORINc_Noc\DE_W0011_P0001\DE_2_W0011_P0001_T0004\TR1_W0001_P0070\TR1_2_W0001_P0070_T0001_R1_P2_K1_Ch2-Ch1.zen
5.340000e+00	1.449999e+01	20150716_gfpSORORINcd3_Prometa\MitoSys2\LSM\gfpSORORINc_Noc\DE_W0011_P0001\DE_2_W0011_P0001_T0004\TR1_W0001_P0070\TR1_2_W0001_P0070_T0001_R1_P2_K1_Ch2-Ch1.zen
5.400000e+00	1.713332e+01	20150716_gfpSORORINcd3_Prometa\MitoSys2\LSM\gfpSORORINc_Noc\DE_W0011_P0001\DE_2_W0011_P0001_T0004\TR1_W0001_P0070\TR1_2_W0001_P0070_T0001_R1_P2_K1_Ch2-Ch1.zen
5.460000e+00	1.419999e+01	20150716_gfpSORORINcd3_Prometa\MitoSys2\LSM\gfpSORORINc_Noc\DE_W0011_P0001\DE_2_W0011_P0001_T0004\TR1_W0001_P0070\TR1_2_W0001_P0070_T0001_R1_P2_K1_Ch2-Ch1.zen
5.520000e+00	1.443332e+01	20150716_gfpSORORINcd3_Prometa\MitoSys2\LSM\gfpSORORINc_Noc\DE_W0011_P0001\DE_2_W0011_P0001_T0004\TR1_W0001_P0070\TR1_2_W0001_P0070_T0001_R1_P2_K1_Ch2-Ch1.zen
5.580000e+00	1.376666e+01	20150716_gfpSORORINcd3_Prometa\MitoSys2\LSM\gfpSORORINc_Noc\DE_W0011_P0001\DE_2_W0011_P0001_T0004\TR1_W0001_P0070\TR1_2_W0001_P0070_T0001_R1_P2_K1_Ch2-Ch1.zen
5.640000e+00	1.473332e+01	20150716_gfpSORORINcd3_Prometa\MitoSys2\LSM\gfpSORORINc_Noc\DE_W0011_P0001\DE_2_W0011_P0001_T0004\TR1_W0001_P0070\TR1_2_W0001_P0070_T0001_R1_P2_K1_Ch2-Ch1.zen
5.700000e+00	1.409999e+01	20150716_gfpSORORINcd3_Prometa\MitoSys2\LSM\gfpSORORINc_Noc\DE_W0011_P0001\DE_2_W0011_P0001_T0004\TR1_W0001_P0070\TR1_2_W0001_P0070_T0001_R1_P2_K1_Ch2-Ch1.zen
5.760000e+00	1.469999e+01	20150716_gfpSORORINcd3_Prometa\MitoSys2\LSM\gfpSORORINc_Noc\DE_W0011_P0001\DE_2_W0011_P0001_T0004\TR1_W0001_P0070\TR1_2_W0001_P0070_T0001_R1_P2_K1_Ch2-Ch1.zen
5.820000e+00	1.394999e+01	20150716_gfpSORORINcd3_Prometa\MitoSys2\LSM\gfpSORORINc_Noc\DE_W0011_P0001\DE_2_W0011_P0001_T0004\TR1_W0001_P0070\TR1_2_W0001_P0070_T0001_R1_P2_K1_Ch2-Ch1.zen
5.880000e+00	1.408332e+01	20150716_gfpSORORINcd3_Prometa\MitoSys2\LSM\gfpSORORINc_Noc\DE_W0011_P0001\DE_2_W0011_P0001_T0004\TR1_W0001_P0070\TR1_2_W0001_P0070_T0001_R1_P2_K1_Ch2-Ch1.zen
5.940000e+00	1.241666e+01	20150716_gfpSORORINcd3_Prometa\MitoSys2\LSM\gfpSORORINc_Noc\DE_W0011_P0001\DE_2_W0011_P0001_T0004\TR1_W0001_P0070\TR1_2_W0001_P0070_T0001_R1_P2_K1_Ch2-Ch1.zen
6	1.318332e+01	20150716_gfpSORORINcd3_Prometa\MitoSys2\LSM\gfpSORORINc_Noc\DE_W0011_P0001\DE_2_W0011_P0001_T0004\TR1_W0001_P0070\TR1_2_W0001_P0070_T0001_R1_P2_K1_Ch2-Ch1.zen
6.060000e+00	1.423332e+01	20150716_gfpSORORINcd3_Prometa\MitoSys2\LSM\gfpSORORINc_Noc\DE_W0011_P0001\DE_2_W0011_P0001_T0004\TR1_W0001_P0070\TR1_2_W0001_P0070_T0001_R1_P2_K1_Ch2-Ch1.zen
6.120000e+00	1.328332e+01	20150716_gfpSORORINcd3_Prometa\MitoSys2\LSM\gfpSORORINc_Noc\DE_W0011_P0001\DE_2_W0011_P0001_T0004\TR1_W0001_P0070\TR1_2_W0001_P0070_T0001_R1_P2_K1_Ch2-Ch1.zen
6.180000e+00	1.464999e+01	20150716_gfpSORORINcd3_Prometa\MitoSys2\LSM\gfpSORORINc_Noc\DE_W0011_P0001\DE_2_W0011_P0001_T0004\TR1_W0001_P0070\TR1_2_W0001_P0070_T0001_R1_P2_K1_Ch2-Ch1.zen
6.240000e+00	1.543332e+01	20150716_gfpSORORINcd3_Prometa\MitoSys2\LSM\gfpSORORINc_Noc\DE_W0011_P0001\DE_2_W0011_P0001_T0004\TR1_W0001_P0070\TR1_2_W0001_P0070_T0001_R1_P2_K1_Ch2-Ch1.zen
6.300000e+00	1.391666e+01	20150716_gfpSORORINcd3_Prometa\MitoSys2\LSM\gfpSORORINc_Noc\DE_W0011_P0001\DE_2_W0011_P0001_T0004\TR1_W0001_P0070\TR1_2_W0001_P0070_T0001_R1_P2_K1_Ch2-Ch1.zen
6.360000e+00	1.481666e+01	20150716_gfpSORORINcd3_Prometa\MitoSys2\LSM\gfpSORORINc_Noc\DE_W0011_P0001\DE_2_W0011_P0001_T0004\TR1_W0001_P0070\TR1_2_W0001_P0070_T0001_R1_P2_K1_Ch2-Ch1.zen
6.420000e+00	1.229999e+01	20150716_gfpSORORINcd3_Prometa\MitoSys2\LSM\gfpSORORINc_Noc\DE_W0011_P0001\DE_2_W0011_P0001_T0004\TR1_W0001_P0070\TR1_2_W0001_P0070_T0001_R1_P2_K1_Ch2-Ch1.zen
6.480000e+00	1.464999e+01	20150716_gfpSORORINcd3_Prometa\MitoSys2\LSM\gfpSORORINc_Noc\DE_W0011_P0001\DE_2_W0011_P0001_T0004\TR1_W0001_P0070\TR1_2_W0001_P0070_T0001_R1_P2_K1_Ch2-Ch1.zen
6.540000e+00	1.438332e+01	20150716_gfpSORORINcd3_Prometa\MitoSys2\LSM\gfpSORORINc_Noc\DE_W0011_P0001\DE_2_W0011_P0001_T0004\TR1_W0001_P0070\TR1_2_W0001_P0070_T0001_R1_P2_K1_Ch2-Ch1.zen
6.600000e+00	1.454999e+01	20150716_gfpSORORINcd3_Prometa\MitoSys2\LSM\gfpSORORINc_Noc\DE_W0011_P0001\DE_2_W0011_P0001_T0004\TR1_W0001_P0070\TR1_2_W0001_P0070_T0001_R1_P2_K1_Ch2-Ch1.zen
6.660010e+00	1.464999e+01	20150716_gfpSORORINcd3_Prometa\MitoSys2\LSM\gfpSORORINc_Noc\DE_W0011_P0001\DE_2_W0011_P0001_T0004\TR1_W0001_P0070\TR1_2_W0001_P0070_T0001_R1_P2_K1_Ch2-Ch1.zen
6.720010e+00	1.501666e+01	20150716_gfpSORORINcd3_Prometa\MitoSys2\LSM\gfpSORORINc_Noc\DE_W0011_P0001\DE_2_W0011_P0001_T0004\TR1_W0001_P0070\TR1_2_W0001_P0070_T0001_R1_P2_K1_Ch2-Ch1.zen
6.780000e+00	1.386666e+01	20150716_gfpSORORINcd3_Prometa\MitoSys2\LSM\gfpSORORINc_Noc\DE_W0011_P0001\DE_2_W0011_P0001_T0004\TR1_W0001_P0070\TR1_2_W0001_P0070_T0001_R1_P2_K1_Ch2-Ch1.zen
6.840000e+00	1.433332e+01	20150716_gfpSORORINcd3_Prometa\MitoSys2\LSM\gfpSORORINc_Noc\DE_W0011_P0001\DE_2_W0011_P0001_T0004\TR1_W0001_P0070\TR1_2_W0001_P0070_T0001_R1_P2_K1_Ch2-Ch1.zen
6.900000e+00	1.551665e+01	20150716_gfpSORORINcd3_Prometa\MitoSys2\LSM\gfpSORORINc_Noc\DE_W0011_P0001\DE_2_W0011_P0001_T0004\TR1_W0001_P0070\TR1_2_W0001_P0070_T0001_R1_P2_K1_Ch2-Ch1.zen
6.960010e+00	1.323332e+01	20150716_gfpSORORINcd3_Prometa\MitoSys2\LSM\gfpSORORINc_Noc\DE_W0011_P0001\DE_2_W0011_P0001_T0004\TR1_W0001_P0070\TR1_2_W0001_P0070_T0001_R1_P2_K1_Ch2-Ch1.zen
7.020010e+00	1.488332e+01	20150716_gfpSORORINcd3_Prometa\MitoSys2\LSM\gfpSORORINc_Noc\DE_W0011_P0001\DE_2_W0011_P0001_T0004\TR1_W0001_P0070\TR1_2_W0001_P0070_T0001_R1_P2_K1_Ch2-Ch1.zen
7.080010e+00	1.484999e+01	20150716_gfpSORORINcd3_Prometa\MitoSys2\LSM\gfpSORORINc_Noc\DE_W0011_P0001\DE_2_W0011_P0001_T0004\TR1_W0001_P0070\TR1_2_W0001_P0070_T0001_R1_P2_K1_Ch2-Ch1.zen
7.140010e+00	1.563332e+01	20150716_gfpSORORINcd3_Prometa\MitoSys2\LSM\gfpSORORINc_Noc\DE_W0011_P0001\DE_2_W0011_P0001_T0004\TR1_W0001_P0070\TR1_2_W0001_P0070_T0001_R1_P2_K1_Ch2-Ch1.zen
7.200010e+00	1.439999e+01	20150716_gfpSORORINcd3_Prometa\MitoSys2\LSM\gfpSORORINc_Noc\DE_W0011_P0001\DE_2_W0011_P0001_T0004\TR1_W0001_P0070\TR1_2_W0001_P0070_T0001_R1_P2_K1_Ch2-Ch1.zen
7.260010e+00	1.481666e+01	20150716_gfpSORORINcd3_Prometa\MitoSys2\LSM\gfpSORORINc_Noc\DE_W0011_P0001\DE_2_W0011_P0001_T0004\TR1_W0001_P0070\TR1_2_W0001_P0070_T0001_R1_P2_K1_Ch2-Ch1.zen
7.320010e+00	1.328332e+01	20150716_gfpSORORINcd3_Prometa\MitoSys2\LSM\gfpSORORINc_Noc\DE_W0011_P0001\DE_2_W0011_P0001_T0004\TR1_W0001_P0070\TR1_2_W0001_P0070_T0001_R1_P2_K1_Ch2-Ch1.zen
7.380010e+00	1.306666e+01	20150716_gfpSORORINcd3_Prometa\MitoSys2\LSM\gfpSORORINc_Noc\DE_W0011_P0001\DE_2_W0011_P0001_T0004\TR1_W0001_P0070\TR1_2_W0001_P0070_T0001_R1_P2_K1_Ch2-Ch1.zen
7.440010e+00	1.583332e+01	20150716_gfpSORORINcd3_Prometa\MitoSys2\LSM\gfpSORORINc_Noc\DE_W0011_P0001\DE_2_W0011_P0001_T0004\TR1_W0001_P0070\TR1_2_W0001_P0070_T0001_R1_P2_K1_Ch2-Ch1.zen
7.500010e+00	1.559999e+01	20150716_gfpSORORINcd3_Prometa\MitoSys2\LSM\gfpSORORINc_Noc\DE_W0011_P0001\DE_2_W0011_P0001_T0004\TR1_W0001_P0070\TR1_2_W0001_P0070_T0001_R1_P2_K1_Ch2-Ch1.zen
7.560010e+00	1.334999e+01	20150716_gfpSORORINcd3_Prometa\MitoSys2\LSM\gfpSORORINc_Noc\DE_W0011_P0001\DE_2_W0011_P0001_T0004\TR1_W0001_P0070\TR1_2_W0001_P0070_T0001_R1_P2_K1_Ch2-Ch1.zen
7.620010e+00	1.403332e+01	20150716_gfpSORORINcd3_Prometa\MitoSys2\LSM\gfpSORORINc_Noc\DE_W0011_P0001\DE_2_W0011_P0001_T0004\TR1_W0001_P0070\TR1_2_W0001_P0070_T0001_R1_P2_K1_Ch2-Ch1.zen
7.680010e+00	1.473332e+01	20150716_gfpSORORINcd3_Prometa\MitoSys2\LSM\gfpSORORINc_Noc\DE_W0011_P0001\DE_2_W0011_P0001_T0004\TR1_W0001_P0070\TR1_2_W0001_P0070_T0001_R1_P2_K1_Ch2-Ch1.zen
7.740010e+00	1.586666e+01	20150716_gfpSORORINcd3_Prometa\MitoSys2\LSM\gfpSORORINc_Noc\DE_W0011_P0001\DE_2_W0011_P0001_T0004\TR1_W0001_P0070\TR1_2_W0001_P0070_T0001_R1_P2_K1_Ch2-Ch1.zen
7.800010e+00	1.576665e+01	20150716_gfpSORORINcd3_Prometa\MitoSys2\LSM\gfpSORORINc_Noc\DE_W0011_P0001\DE_2_W0011_P0001_T0004\TR1_W0001_P0070\TR1_2_W0001_P0070_T0001_R1_P2_K1_Ch2-Ch1.zen
7.860010e+00	1.554999e+01	20150716_gfpSORORINcd3_Prometa\MitoSys2\LSM\gfpSORORINc_Noc\DE_W0011_P0001\DE_2_W0011_P0001_T0004\TR1_W0001_P0070\TR1_2_W0001_P0070_T0001_R1_P2_K1_Ch2-Ch1.zen
7.920010e+00	1.466666e+01	20150716_gfpSORORINcd3_Prometa\MitoSys2\LSM\gfpSORORINc_Noc\DE_W0011_P0001\DE_2_W0011_P0001_T0004\TR1_W0001_P0070\TR1_2_W0001_P0070_T0001_R1_P2_K1_Ch2-Ch1.zen
7.980010e+00	1.571665e+01	20150716_gfpSORORINcd3_Prometa\MitoSys2\LSM\gfpSORORINc_Noc\DE_W0011_P0001\DE_2_W0011_P0001_T0004\TR1_W0001_P0070\TR1_2_W0001_P0070_T0001_R1_P2_K1_Ch2-Ch1.zen
8.040010e+00	1.219999e+01	20150716_gfpSORORINcd3_Prometa\MitoSys2\LSM\gfpSORORINc_Noc\DE_W0011_P0001\DE_2_W0011_P0001_T0004\TR1_W0001_P0070\TR1_2_W0001_P0070_T0001_R1_P2_K1_Ch2-Ch1.zen
8.100010e+00	1.234999e+01	20150716_gfpSORORINcd3_Prometa\MitoSys2\LSM\gfpSORORINc_Noc\DE_W0011_P0001\DE_2_W0011_P0001_T0004\TR1_W0001_P0070\TR1_2_W0001_P0070_T0001_R1_P2_K1_Ch2-Ch1.zen
8.160010e+00	1.468332e+01	20150716_gfpSORORINcd3_Prometa\MitoSys2\LSM\gfpSORORINc_Noc\DE_W0011_P0001\DE_2_W0011_P0001_T0004\TR1_W0001_P0070\TR1_2_W0001_P0070_T0001_R1_P2_K1_Ch2-Ch1.zen
8.220010e+00	1.474999e+01	20150716_gfpSORORINcd3_Prometa\MitoSys2\LSM\gfpSORORINc_Noc\DE_W0011_P0001\DE_2_W0011_P0001_T0004\TR1_W0001_P0070\TR1_2_W0001_P0070_T0001_R1_P2_K1_Ch2-Ch1.zen
8.280010e+00	1.476666e+01	20150716_gfpSORORINcd3_Prometa\MitoSys2\LSM\gfpSORORINc_Noc\DE_W0011_P0001\DE_2_W0011_P0001_T0004\TR1_W0001_P0070\TR1_2_W0001_P0070_T0001_R1_P2_K1_Ch2-Ch1.zen
8.340010e+00	1.403332e+01	20150716_gfpSORORINcd3_Prometa\MitoSys2\LSM\gfpSORORINc_Noc\DE_W0011_P0001\DE_2_W0011_P0001_T0004\TR1_W0001_P0070\TR1_2_W0001_P0070_T0001_R1_P2_K1_Ch2-Ch1.zen
8.400010e+00	1.403332e+01	20150716_gfpSORORINcd3_Prometa\MitoSys2\LSM\gfpSORORINc_Noc\DE_W0011_P0001\DE_2_W0011_P0001_T0004\TR1_W0001_P0070\TR1_2_W0001_P0070_T0001_R1_P2_K1_Ch2-Ch1.zen
8.460010e+00	1.554999e+01	20150716_gfpSORORINcd3_Prometa\MitoSys2\LSM\gfpSORORINc_Noc\DE_W0011_P0001\DE_2_W0011_P0001_T0004\TR1_W0001_P0070\TR1_2_W0001_P0070_T0001_R1_P2_K1_Ch2-Ch1.zen
8.520010e+00	1.319999e+01	20150716_gfpSORORINcd3_Prometa\MitoSys2\LSM\gfpSORORINc_Noc\DE_W0011_P0001\DE_2_W0011_P0001_T0004\TR1_W0001_P0070\TR1_2_W0001_P0070_T0001_R1_P2_K1_Ch2-Ch1.zen
8.580010e+00	1.579999e+01	20150716_gfpSORORINcd3_Prometa\MitoSys2\LSM\gfpSORORINc_Noc\DE_W0011_P0001\DE_2_W0011_P0001_T0004\TR1_W0001_P0070\TR1_2_W0001_P0070_T0001_R1_P2_K1_Ch2-Ch1.zen
8.640010e+00	1.518332e+01	20150716_gfpSORORINcd3_Prometa\MitoSys2\LSM\gfpSORORINc_Noc\DE_W0011_P0001\DE_2_W0011_P0001_T0004\TR1_W0001_P0070\TR1_2_W0001_P0070_T0001_R1_P2_K1_Ch2-Ch1.zen
8.700010e+00	1.808332e+01	20150716_gfpSORORINcd3_Prometa\MitoSys2\LSM\gfpSORORINc_Noc\DE_W0011_P0001\DE_2_W0011_P0001_T0004\TR1_W0001_P0070\TR1_2_W0001_P0070_T0001_R1_P2_K1_Ch2-Ch1.zen
8.760010e+00	1.679999e+01	20150716_gfpSORORINcd3_Prometa\MitoSys2\LSM\gfpSORORINc_Noc\DE_W0011_P0001\DE_2_W0011_P0001_T0004\TR1_W0001_P0070\TR1_2_W0001_P0070_T0001_R1_P2_K1_Ch2-Ch1.zen
8.820010e+00	1.433332e+01	20150716_gfpSORORINcd3_Prometa\MitoSys2\LSM\gfpSORORINc_Noc\DE_W0011_P0001\DE_2_W0011_P0001_T0004\TR1_W0001_P0070\TR1_2_W0001_P0070_T0001_R1_P2_K1_Ch2-Ch1.zen
8.880010e+00	1.534999e+01	20150716_gfpSORORINcd3_Prometa\MitoSys2\LSM\gfpSORORINc_Noc\DE_W0011_P0001\DE_2_W0011_P0001_T0004\TR1_W0001_P0070\TR1_2_W0001_P0070_T0001_R1_P2_K1_Ch2-Ch1.zen
8.940010e+00	1.398332e+01	20150716_gfpSORORINcd3_Prometa\MitoSys2\LSM\gfpSORORINc_Noc\DE_W0011_P0001\DE_2_W0011_P0001_T0004\TR1_W0001_P0070\TR1_2_W0001_P0070_T0001_R1_P2_K1_Ch2-Ch1.zen
9.000010e+00	1.479999e+01	20150716_gfpSORORINcd3_Prometa\MitoSys2\LSM\gfpSORORINc_Noc\DE_W0011_P0001\DE_2_W0011_P0001_T0004\TR1_W0001_P0070\TR1_2_W0001_P0070_T0001_R1_P2_K1_Ch2-Ch1.zen
9.060010e+00	1.471666e+01	20150716_gfpSORORINcd3_Prometa\MitoSys2\LSM\gfpSORORINc_Noc\DE_W0011_P0001\DE_2_W0011_P0001_T0004\TR1_W0001_P0070\TR1_2_W0001_P0070_T0001_R1_P2_K1_Ch2-Ch1.zen
9.120010e+00	1.299999e+01	20150716_gfpSORORINcd3_Prometa\MitoSys2\LSM\gfpSORORINc_Noc\DE_W0011_P0001\DE_2_W0011_P0001_T0004\TR1_W0001_P0070\TR1_2_W0001_P0070_T0001_R1_P2_K1_Ch2-Ch1.zen
9.180010e+00	1.423332e+01	20150716_gfpSORORINcd3_Prometa\MitoSys2\LSM\gfpSORORINc_Noc\DE_W0011_P0001\DE_2_W0011_P0001_T0004\TR1_W0001_P0070\TR1_2_W0001_P0070_T0001_R1_P2_K1_Ch2-Ch1.zen
9.240010e+00	1.693332e+01	20150716_gfpSORORINcd3_Prometa\MitoSys2\LSM\gfpSORORINc_Noc\DE_W0011_P0001\DE_2_W0011_P0001_T0004\TR1_W0001_P0070\TR1_2_W0001_P0070_T0001_R1_P2_K1_Ch2-Ch1.zen
9.300010e+00	1.636666e+01	20150716_gfpSORORINcd3_Prometa\MitoSys2\LSM\gfpSORORINc_Noc\DE_W0011_P0001\DE_2_W0011_P0001_T0004\TR1_W0001_P0070\TR1_2_W0001_P0070_T0001_R1_P2_K1_Ch2-Ch1.zen
9.360010e+00	1.391666e+01	20150716_gfpSORORINcd3_Prometa\MitoSys2\LSM\gfpSORORINc_Noc\DE_W0011_P0001\DE_2_W0011_P0001_T0004\TR1_W0001_P0070\TR1_2_W0001_P0070_T0001_R1_P2_K1_Ch2-Ch1.zen
9.420010e+00	1.554999e+01	20150716_gfpSORORINcd3_Prometa\MitoSys2\LSM\gfpSORORINc_Noc\DE_W0011_P0001\DE_2_W0011_P0001_T0004\TR1_W0001_P0070\TR1_2_W0001_P0070_T0001_R1_P2_K1_Ch2-Ch1.zen
9.480010e+00	1.499999e+01	20150716_gfpSORORINcd3_Prometa\MitoSys2\LSM\gfpSORORINc_Noc\DE_W0011_P0001\DE_2_W0011_P0001_T0004\TR1_W0001_P0070\TR1_2_W0001_P0070_T0001_R1_P2_K1_Ch2-Ch1.zen
9.540010e+00	1.796665e+01	20150716_gfpSORORINcd3_Prometa\MitoSys2\LSM\gfpSORORINc_Noc\DE_W0011_P0001\DE_2_W0011_P0001_T0004\TR1_W0001_P0070\TR1_2_W0001_P0070_T0001_R1_P2_K1_Ch2-Ch1.zen
9.600010e+00	1.589999e+01	20150716_gfpSORORINcd3_Prometa\MitoSys2\LSM\gfpSORORINc_Noc\DE_W0011_P0001\DE_2_W0011_P0001_T0004\TR1_W0001_P0070\TR1_2_W0001_P0070_T0001_R1_P2_K1_Ch2-Ch1.zen
9.660010e+00	1.533332e+01	20150716_gfpSORORINcd3_Prometa\MitoSys2\LSM\gfpSORORINc_Noc\DE_W0011_P0001\DE_2_W0011_P0001_T0004\TR1_W0001_P0070\TR1_2_W0001_P0070_T0001_R1_P2_K1_Ch2-Ch1.zen
9.720010e+00	1.423332e+01	20150716_gfpSORORINcd3_Prometa\MitoSys2\LSM\gfpSORORINc_Noc\DE_W0011_P0001\DE_2_W0011_P0001_T0004\TR1_W0001_P0070\TR1_2_W0001_P0070_T0001_R1_P2_K1_Ch2-Ch1.zen
9.780010e+00	1.499999e+01	20150716_gfpSORORINcd3_Prometa\MitoSys2\LSM\gfpSORORINc_Noc\DE_W0011_P0001\DE_2_W0011_P0001_T0004\TR1_W0001_P0070\TR1_2_W0001_P0070_T0001_R1_P2_K1_Ch2-Ch1.zen
9.840010e+00	1.671665e+01	20150716_gfpSORORINcd3_Prometa\MitoSys2\LSM\gfpSORORINc_Noc\DE_W0011_P0001\DE_2_W0011_P0001_T0004\TR1_W0001_P0070\TR1_2_W0001_P0070_T0001_R1_P2_K1_Ch2-Ch1.zen
9.900010e+00	1.419999e+01	20150716_gfpSORORINcd3_Prometa\MitoSys2\LSM\gfpSORORINc_Noc\DE_W0011_P0001\DE_2_W0011_P0001_T0004\TR1_W0001_P0070\TR1_2_W0001_P0070_T0001_R1_P2_K1_Ch2-Ch1.zen
9.960010e+00	1.648332e+01	20150716_gfpSORORINcd3_Prometa\MitoSys2\LSM\gfpSORORINc_Noc\DE_W0011_P0001\DE_2_W0011_P0001_T0004\TR1_W0001_P0070\TR1_2_W0001_P0070_T0001_R1_P2_K1_Ch2-Ch1.zen
1.002001e+01	1.573332e+01	20150716_gfpSORORINcd3_Prometa\MitoSys2\LSM\gfpSORORINc_Noc\DE_W0011_P0001\DE_2_W0011_P0001_T0004\TR1_W0001_P0070\TR1_2_W0001_P0070_T0001_R1_P2_K1_Ch2-Ch1.zen
1.008001e+01	1.591665e+01	20150716_gfpSORORINcd3_Prometa\MitoSys2\LSM\gfpSORORINc_Noc\DE_W0011_P0001\DE_2_W0011_P0001_T0004\TR1_W0001_P0070\TR1_2_W0001_P0070_T0001_R1_P2_K1_Ch2-Ch1.zen
1.014001e+01	1.438332e+01	20150716_gfpSORORINcd3_Prometa\MitoSys2\LSM\gfpSORORINc_Noc\DE_W0011_P0001\DE_2_W0011_P0001_T0004\TR1_W0001_P0070\TR1_2_W0001_P0070_T0001_R1_P2_K1_Ch2-Ch1.zen
1.020001e+01	1.671665e+01	20150716_gfpSORORINcd3_Prometa\MitoSys2\LSM\gfpSORORINc_Noc\DE_W0011_P0001\DE_2_W0011_P0001_T0004\TR1_W0001_P0070\TR1_2_W0001_P0070_T0001_R1_P2_K1_Ch2-Ch1.zen
1.026001e+01	1.603332e+01	20150716_gfpSORORINcd3_Prometa\MitoSys2\LSM\gfpSORORINc_Noc\DE_W0011_P0001\DE_2_W0011_P0001_T0004\TR1_W0001_P0070\TR1_2_W0001_P0070_T0001_R1_P2_K1_Ch2-Ch1.zen
1.032001e+01	1.496666e+01	20150716_gfpSORORINcd3_Prometa\MitoSys2\LSM\gfpSORORINc_Noc\DE_W0011_P0001\DE_2_W0011_P0001_T0004\TR1_W0001_P0070\TR1_2_W0001_P0070_T0001_R1_P2_K1_Ch2-Ch1.zen
1.038001e+01	1.563332e+01	20150716_gfpSORORINcd3_Prometa\MitoSys2\LSM\gfpSORORINc_Noc\DE_W0011_P0001\DE_2_W0011_P0001_T0004\TR1_W0001_P0070\TR1_2_W0001_P0070_T0001_R1_P2_K1_Ch2-Ch1.zen
1.044001e+01	1.553332e+01	20150716_gfpSORORINcd3_Prometa\MitoSys2\LSM\gfpSORORINc_Noc\DE_W0011_P0001\DE_2_W0011_P0001_T0004\TR1_W0001_P0070\TR1_2_W0001_P0070_T0001_R1_P2_K1_Ch2-Ch1.zen
1.050001e+01	1.448332e+01	20150716_gfpSORORINcd3_Prometa\MitoSys2\LSM\gfpSORORINc_Noc\DE_W0011_P0001\DE_2_W0011_P0001_T0004\TR1_W0001_P0070\TR1_2_W0001_P0070_T0001_R1_P2_K1_Ch2-Ch1.zen
1.056001e+01	1.671665e+01	20150716_gfpSORORINcd3_Prometa\MitoSys2\LSM\gfpSORORINc_Noc\DE_W0011_P0001\DE_2_W0011_P0001_T0004\TR1_W0001_P0070\TR1_2_W0001_P0070_T0001_R1_P2_K1_Ch2-Ch1.zen
1.062001e+01	1.463332e+01	20150716_gfpSORORINcd3_Prometa\MitoSys2\LSM\gfpSORORINc_Noc\DE_W0011_P0001\DE_2_W0011_P0001_T0004\TR1_W0001_P0070\TR1_2_W0001_P0070_T0001_R1_P2_K1_Ch2-Ch1.zen
1.068001e+01	1.526666e+01	20150716_gfpSORORINcd3_Prometa\MitoSys2\LSM\gfpSORORINc_Noc\DE_W0011_P0001\DE_2_W0011_P0001_T0004\TR1_W0001_P0070\TR1_2_W0001_P0070_T0001_R1_P2_K1_Ch2-Ch1.zen
1.074001e+01	1.399999e+01	20150716_gfpSORORINcd3_Prometa\MitoSys2\LSM\gfpSORORINc_Noc\DE_W0011_P0001\DE_2_W0011_P0001_T0004\TR1_W0001_P0070\TR1_2_W0001_P0070_T0001_R1_P2_K1_Ch2-Ch1.zen
1.080001e+01	1.409999e+01	20150716_gfpSORORINcd3_Prometa\MitoSys2\LSM\gfpSORORINc_Noc\DE_W0011_P0001\DE_2_W0011_P0001_T0004\TR1_W0001_P0070\TR1_2_W0001_P0070_T0001_R1_P2_K1_Ch2-Ch1.zen
1.086001e+01	1.629999e+01	20150716_gfpSORORINcd3_Prometa\MitoSys2\LSM\gfpSORORINc_Noc\DE_W0011_P0001\DE_2_W0011_P0001_T0004\TR1_W0001_P0070\TR1_2_W0001_P0070_T0001_R1_P2_K1_Ch2-Ch1.zen
1.092001e+01	1.446666e+01	20150716_gfpSORORINcd3_Prometa\MitoSys2\LSM\gfpSORORINc_Noc\DE_W0011_P0001\DE_2_W0011_P0001_T0004\TR1_W0001_P0070\TR1_2_W0001_P0070_T0001_R1_P2_K1_Ch2-Ch1.zen
1.098001e+01	1.501666e+01	20150716_gfpSORORINcd3_Prometa\MitoSys2\LSM\gfpSORORINc_Noc\DE_W0011_P0001\DE_2_W0011_P0001_T0004\TR1_W0001_P0070\TR1_2_W0001_P0070_T0001_R1_P2_K1_Ch2-Ch1.zen
1.104001e+01	1.574999e+01	20150716_gfpSORORINcd3_Prometa\MitoSys2\LSM\gfpSORORINc_Noc\DE_W0011_P0001\DE_2_W0011_P0001_T0004\TR1_W0001_P0070\TR1_2_W0001_P0070_T0001_R1_P2_K1_Ch2-Ch1.zen
1.110001e+01	1.573332e+01	20150716_gfpSORORINcd3_Prometa\MitoSys2\LSM\gfpSORORINc_Noc\DE_W0011_P0001\DE_2_W0011_P0001_T0004\TR1_W0001_P0070\TR1_2_W0001_P0070_T0001_R1_P2_K1_Ch2-Ch1.zen
1.116001e+01	1.533332e+01	20150716_gfpSORORINcd3_Prometa\MitoSys2\LSM\gfpSORORINc_Noc\DE_W0011_P0001\DE_2_W0011_P0001_T0004\TR1_W0001_P0070\TR1_2_W0001_P0070_T0001_R1_P2_K1_Ch2-Ch1.zen
1.122001e+01	1.591665e+01	20150716_gfpSORORINcd3_Prometa\MitoSys2\LSM\gfpSORORINc_Noc\DE_W0011_P0001\DE_2_W0011_P0001_T0004\TR1_W0001_P0070\TR1_2_W0001_P0070_T0001_R1_P2_K1_Ch2-Ch1.zen
1.128001e+01	1.426666e+01	20150716_gfpSORORINcd3_Prometa\MitoSys2\LSM\gfpSORORINc_Noc\DE_W0011_P0001\DE_2_W0011_P0001_T0004\TR1_W0001_P0070\TR1_2_W0001_P0070_T0001_R1_P2_K1_Ch2-Ch1.zen
1.134001e+01	1.598332e+01	20150716_gfpSORORINcd3_Prometa\MitoSys2\LSM\gfpSORORINc_Noc\DE_W0011_P0001\DE_2_W0011_P0001_T0004\TR1_W0001_P0070\TR1_2_W0001_P0070_T0001_R1_P2_K1_Ch2-Ch1.zen
1.140001e+01	1.478332e+01	20150716_gfpSORORINcd3_Prometa\MitoSys2\LSM\gfpSORORINc_Noc\DE_W0011_P0001\DE_2_W0011_P0001_T0004\TR1_W0001_P0070\TR1_2_W0001_P0070_T0001_R1_P2_K1_Ch2-Ch1.zen
1.146001e+01	1.568332e+01	20150716_gfpSORORINcd3_Prometa\MitoSys2\LSM\gfpSORORINc_Noc\DE_W0011_P0001\DE_2_W0011_P0001_T0004\TR1_W0001_P0070\TR1_2_W0001_P0070_T0001_R1_P2_K1_Ch2-Ch1.zen
1.152001e+01	1.391666e+01	20150716_gfpSORORINcd3_Prometa\MitoSys2\LSM\gfpSORORINc_Noc\DE_W0011_P0001\DE_2_W0011_P0001_T0004\TR1_W0001_P0070\TR1_2_W0001_P0070_T0001_R1_P2_K1_Ch2-Ch1.zen
1.158001e+01	1.429999e+01	20150716_gfpSORORINcd3_Prometa\MitoSys2\LSM\gfpSORORINc_Noc\DE_W0011_P0001\DE_2_W0011_P0001_T0004\TR1_W0001_P0070\TR1_2_W0001_P0070_T0001_R1_P2_K1_Ch2-Ch1.zen
1.164001e+01	1.736665e+01	20150716_gfpSORORINcd3_Prometa\MitoSys2\LSM\gfpSORORINc_Noc\DE_W0011_P0001\DE_2_W0011_P0001_T0004\TR1_W0001_P0070\TR1_2_W0001_P0070_T0001_R1_P2_K1_Ch2-Ch1.zen
1.170001e+01	1.596665e+01	20150716_gfpSORORINcd3_Prometa\MitoSys2\LSM\gfpSORORINc_Noc\DE_W0011_P0001\DE_2_W0011_P0001_T0004\TR1_W0001_P0070\TR1_2_W0001_P0070_T0001_R1_P2_K1_Ch2-Ch1.zen
1.176001e+01	1.769999e+01	20150716_gfpSORORINcd3_Prometa\MitoSys2\LSM\gfpSORORINc_Noc\DE_W0011_P0001\DE_2_W0011_P0001_T0004\TR1_W0001_P0070\TR1_2_W0001_P0070_T0001_R1_P2_K1_Ch2-Ch1.zen
1.182001e+01	1.736665e+01	20150716_gfpSORORINcd3_Prometa\MitoSys2\LSM\gfpSORORINc_Noc\DE_W0011_P0001\DE_2_W0011_P0001_T0004\TR1_W0001_P0070\TR1_2_W0001_P0070_T0001_R1_P2_K1_Ch2-Ch1.zen
1.188001e+01	1.541666e+01	20150716_gfpSORORINcd3_Prometa\MitoSys2\LSM\gfpSORORINc_Noc\DE_W0011_P0001\DE_2_W0011_P0001_T0004\TR1_W0001_P0070\TR1_2_W0001_P0070_T0001_R1_P2_K1_Ch2-Ch1.zen
1.194001e+01	1.613332e+01	20150716_gfpSORORINcd3_Prometa\MitoSys2\LSM\gfpSORORINc_Noc\DE_W0011_P0001\DE_2_W0011_P0001_T0004\TR1_W0001_P0070\TR1_2_W0001_P0070_T0001_R1_P2_K1_Ch2-Ch1.zen
1.200001e+01	1.631665e+01	20150716_gfpSORORINcd3_Prometa\MitoSys2\LSM\gfpSORORINc_Noc\DE_W0011_P0001\DE_2_W0011_P0001_T0004\TR1_W0001_P0070\TR1_2_W0001_P0070_T0001_R1_P2_K1_Ch2-Ch1.zen
1.206001e+01	1.543332e+01	20150716_gfpSORORINcd3_Prometa\MitoSys2\LSM\gfpSORORINc_Noc\DE_W0011_P0001\DE_2_W0011_P0001_T0004\TR1_W0001_P0070\TR1_2_W0001_P0070_T0001_R1_P2_K1_Ch2-Ch1.zen
1.212001e+01	1.519999e+01	20150716_gfpSORORINcd3_Prometa\MitoSys2\LSM\gfpSORORINc_Noc\DE_W0011_P0001\DE_2_W0011_P0001_T0004\TR1_W0001_P0070\TR1_2_W0001_P0070_T0001_R1_P2_K1_Ch2-Ch1.zen
1.218001e+01	1.491666e+01	20150716_gfpSORORINcd3_Prometa\MitoSys2\LSM\gfpSORORINc_Noc\DE_W0011_P0001\DE_2_W0011_P0001_T0004\TR1_W0001_P0070\TR1_2_W0001_P0070_T0001_R1_P2_K1_Ch2-Ch1.zen
1.224001e+01	1.599999e+01	20150716_gfpSORORINcd3_Prometa\MitoSys2\LSM\gfpSORORINc_Noc\DE_W0011_P0001\DE_2_W0011_P0001_T0004\TR1_W0001_P0070\TR1_2_W0001_P0070_T0001_R1_P2_K1_Ch2-Ch1.zen
1.230001e+01	1.673332e+01	20150716_gfpSORORINcd3_Prometa\MitoSys2\LSM\gfpSORORINc_Noc\DE_W0011_P0001\DE_2_W0011_P0001_T0004\TR1_W0001_P0070\TR1_2_W0001_P0070_T0001_R1_P2_K1_Ch2-Ch1.zen
1.236001e+01	1.583332e+01	20150716_gfpSORORINcd3_Prometa\MitoSys2\LSM\gfpSORORINc_Noc\DE_W0011_P0001\DE_2_W0011_P0001_T0004\TR1_W0001_P0070\TR1_2_W0001_P0070_T0001_R1_P2_K1_Ch2-Ch1.zen
1.242001e+01	1.679999e+01	20150716_gfpSORORINcd3_Prometa\MitoSys2\LSM\gfpSORORINc_Noc\DE_W0011_P0001\DE_2_W0011_P0001_T0004\TR1_W0001_P0070\TR1_2_W0001_P0070_T0001_R1_P2_K1_Ch2-Ch1.zen
1.248001e+01	1.501666e+01	20150716_gfpSORORINcd3_Prometa\MitoSys2\LSM\gfpSORORINc_Noc\DE_W0011_P0001\DE_2_W0011_P0001_T0004\TR1_W0001_P0070\TR1_2_W0001_P0070_T0001_R1_P2_K1_Ch2-Ch1.zen
1.254001e+01	1.623332e+01	20150716_gfpSORORINcd3_Prometa\MitoSys2\LSM\gfpSORORINc_Noc\DE_W0011_P0001\DE_2_W0011_P0001_T0004\TR1_W0001_P0070\TR1_2_W0001_P0070_T0001_R1_P2_K1_Ch2-Ch1.zen
1.260001e+01	1.659999e+01	20150716_gfpSORORINcd3_Prometa\MitoSys2\LSM\gfpSORORINc_Noc\DE_W0011_P0001\DE_2_W0011_P0001_T0004\TR1_W0001_P0070\TR1_2_W0001_P0070_T0001_R1_P2_K1_Ch2-Ch1.zen
1.266001e+01	1.706665e+01	20150716_gfpSORORINcd3_Prometa\MitoSys2\LSM\gfpSORORINc_Noc\DE_W0011_P0001\DE_2_W0011_P0001_T0004\TR1_W0001_P0070\TR1_2_W0001_P0070_T0001_R1_P2_K1_Ch2-Ch1.zen
1.272001e+01	1.819999e+01	20150716_gfpSORORINcd3_Prometa\MitoSys2\LSM\gfpSORORINc_Noc\DE_W0011_P0001\DE_2_W0011_P0001_T0004\TR1_W0001_P0070\TR1_2_W0001_P0070_T0001_R1_P2_K1_Ch2-Ch1.zen
1.278001e+01	1.541666e+01	20150716_gfpSORORINcd3_Prometa\MitoSys2\LSM\gfpSORORINc_Noc\DE_W0011_P0001\DE_2_W0011_P0001_T0004\TR1_W0001_P0070\TR1_2_W0001_P0070_T0001_R1_P2_K1_Ch2-Ch1.zen
1.284001e+01	1.648332e+01	20150716_gfpSORORINcd3_Prometa\MitoSys2\LSM\gfpSORORINc_Noc\DE_W0011_P0001\DE_2_W0011_P0001_T0004\TR1_W0001_P0070\TR1_2_W0001_P0070_T0001_R1_P2_K1_Ch2-Ch1.zen
1.290001e+01	1.606665e+01	20150716_gfpSORORINcd3_Prometa\MitoSys2\LSM\gfpSORORINc_Noc\DE_W0011_P0001\DE_2_W0011_P0001_T0004\TR1_W0001_P0070\TR1_2_W0001_P0070_T0001_R1_P2_K1_Ch2-Ch1.zen
1.296001e+01	1.778332e+01	20150716_gfpSORORINcd3_Prometa\MitoSys2\LSM\gfpSORORINc_Noc\DE_W0011_P0001\DE_2_W0011_P0001_T0004\TR1_W0001_P0070\TR1_2_W0001_P0070_T0001_R1_P2_K1_Ch2-Ch1.zen
1.302001e+01	1.396666e+01	20150716_gfpSORORINcd3_Prometa\MitoSys2\LSM\gfpSORORINc_Noc\DE_W0011_P0001\DE_2_W0011_P0001_T0004\TR1_W0001_P0070\TR1_2_W0001_P0070_T0001_R1_P2_K1_Ch2-Ch1.zen
1.308001e+01	1.599999e+01	20150716_gfpSORORINcd3_Prometa\MitoSys2\LSM\gfpSORORINc_Noc\DE_W0011_P0001\DE_2_W0011_P0001_T0004\TR1_W0001_P0070\TR1_2_W0001_P0070_T0001_R1_P2_K1_Ch2-Ch1.zen
1.314001e+01	1.479999e+01	20150716_gfpSORORINcd3_Prometa\MitoSys2\LSM\gfpSORORINc_Noc\DE_W0011_P0001\DE_2_W0011_P0001_T0004\TR1_W0001_P0070\TR1_2_W0001_P0070_T0001_R1_P2_K1_Ch2-Ch1.zen
1.320001e+01	1.491666e+01	20150716_gfpSORORINcd3_Prometa\MitoSys2\LSM\gfpSORORINc_Noc\DE_W0011_P0001\DE_2_W0011_P0001_T0004\TR1_W0001_P0070\TR1_2_W0001_P0070_T0001_R1_P2_K1_Ch2-Ch1.zen
1.326001e+01	1.728332e+01	20150716_gfpSORORINcd3_Prometa\MitoSys2\LSM\gfpSORORINc_Noc\DE_W0011_P0001\DE_2_W0011_P0001_T0004\TR1_W0001_P0070\TR1_2_W0001_P0070_T0001_R1_P2_K1_Ch2-Ch1.zen
1.332001e+01	1.451666e+01	20150716_gfpSORORINcd3_Prometa\MitoSys2\LSM\gfpSORORINc_Noc\DE_W0011_P0001\DE_2_W0011_P0001_T0004\TR1_W0001_P0070\TR1_2_W0001_P0070_T0001_R1_P2_K1_Ch2-Ch1.zen
1.338001e+01	1.551665e+01	20150716_gfpSORORINcd3_Prometa\MitoSys2\LSM\gfpSORORINc_Noc\DE_W0011_P0001\DE_2_W0011_P0001_T0004\TR1_W0001_P0070\TR1_2_W0001_P0070_T0001_R1_P2_K1_Ch2-Ch1.zen
1.344001e+01	1.501666e+01	20150716_gfpSORORINcd3_Prometa\MitoSys2\LSM\gfpSORORINc_Noc\DE_W0011_P0001\DE_2_W0011_P0001_T0004\TR1_W0001_P0070\TR1_2_W0001_P0070_T0001_R1_P2_K1_Ch2-Ch1.zen
1.350001e+01	1.521666e+01	20150716_gfpSORORINcd3_Prometa\MitoSys2\LSM\gfpSORORINc_Noc\DE_W0011_P0001\DE_2_W0011_P0001_T0004\TR1_W0001_P0070\TR1_2_W0001_P0070_T0001_R1_P2_K1_Ch2-Ch1.zen
1.356001e+01	1.693332e+01	20150716_gfpSORORINcd3_Prometa\MitoSys2\LSM\gfpSORORINc_Noc\DE_W0011_P0001\DE_2_W0011_P0001_T0004\TR1_W0001_P0070\TR1_2_W0001_P0070_T0001_R1_P2_K1_Ch2-Ch1.zen
1.362001e+01	1.676665e+01	20150716_gfpSORORINcd3_Prometa\MitoSys2\LSM\gfpSORORINc_Noc\DE_W0011_P0001\DE_2_W0011_P0001_T0004\TR1_W0001_P0070\TR1_2_W0001_P0070_T0001_R1_P2_K1_Ch2-Ch1.zen
1.368001e+01	1.489999e+01	20150716_gfpSORORINcd3_Prometa\MitoSys2\LSM\gfpSORORINc_Noc\DE_W0011_P0001\DE_2_W0011_P0001_T0004\TR1_W0001_P0070\TR1_2_W0001_P0070_T0001_R1_P2_K1_Ch2-Ch1.zen
1.374001e+01	1.596665e+01	20150716_gfpSORORINcd3_Prometa\MitoSys2\LSM\gfpSORORINc_Noc\DE_W0011_P0001\DE_2_W0011_P0001_T0004\TR1_W0001_P0070\TR1_2_W0001_P0070_T0001_R1_P2_K1_Ch2-Ch1.zen
1.380001e+01	1.681665e+01	20150716_gfpSORORINcd3_Prometa\MitoSys2\LSM\gfpSORORINc_Noc\DE_W0011_P0001\DE_2_W0011_P0001_T0004\TR1_W0001_P0070\TR1_2_W0001_P0070_T0001_R1_P2_K1_Ch2-Ch1.zen
1.386001e+01	1.588332e+01	20150716_gfpSORORINcd3_Prometa\MitoSys2\LSM\gfpSORORINc_Noc\DE_W0011_P0001\DE_2_W0011_P0001_T0004\TR1_W0001_P0070\TR1_2_W0001_P0070_T0001_R1_P2_K1_Ch2-Ch1.zen
1.392001e+01	1.529999e+01	20150716_gfpSORORINcd3_Prometa\MitoSys2\LSM\gfpSORORINc_Noc\DE_W0011_P0001\DE_2_W0011_P0001_T0004\TR1_W0001_P0070\TR1_2_W0001_P0070_T0001_R1_P2_K1_Ch2-Ch1.zen
1.398001e+01	1.718332e+01	20150716_gfpSORORINcd3_Prometa\MitoSys2\LSM\gfpSORORINc_Noc\DE_W0011_P0001\DE_2_W0011_P0001_T0004\TR1_W0001_P0070\TR1_2_W0001_P0070_T0001_R1_P2_K1_Ch2-Ch1.zen
1.404001e+01	1.596665e+01	20150716_gfpSORORINcd3_Prometa\MitoSys2\LSM\gfpSORORINc_Noc\DE_W0011_P0001\DE_2_W0011_P0001_T0004\TR1_W0001_P0070\TR1_2_W0001_P0070_T0001_R1_P2_K1_Ch2-Ch1.zen
1.410001e+01	1.568332e+01	20150716_gfpSORORINcd3_Prometa\MitoSys2\LSM\gfpSORORINc_Noc\DE_W0011_P0001\DE_2_W0011_P0001_T0004\TR1_W0001_P0070\TR1_2_W0001_P0070_T0001_R1_P2_K1_Ch2-Ch1.zen
1.416001e+01	1.446666e+01	20150716_gfpSORORINcd3_Prometa\MitoSys2\LSM\gfpSORORINc_Noc\DE_W0011_P0001\DE_2_W0011_P0001_T0004\TR1_W0001_P0070\TR1_2_W0001_P0070_T0001_R1_P2_K1_Ch2-Ch1.zen
1.422001e+01	1.361666e+01	20150716_gfpSORORINcd3_Prometa\MitoSys2\LSM\gfpSORORINc_Noc\DE_W0011_P0001\DE_2_W0011_P0001_T0004\TR1_W0001_P0070\TR1_2_W0001_P0070_T0001_R1_P2_K1_Ch2-Ch1.zen
1.428001e+01	1.604999e+01	20150716_gfpSORORINcd3_Prometa\MitoSys2\LSM\gfpSORORINc_Noc\DE_W0011_P0001\DE_2_W0011_P0001_T0004\TR1_W0001_P0070\TR1_2_W0001_P0070_T0001_R1_P2_K1_Ch2-Ch1.zen
1.434001e+01	1.553332e+01	20150716_gfpSORORINcd3_Prometa\MitoSys2\LSM\gfpSORORINc_Noc\DE_W0011_P0001\DE_2_W0011_P0001_T0004\TR1_W0001_P0070\TR1_2_W0001_P0070_T0001_R1_P2_K1_Ch2-Ch1.zen
1.440001e+01	1.369999e+01	20150716_gfpSORORINcd3_Prometa\MitoSys2\LSM\gfpSORORINc_Noc\DE_W0011_P0001\DE_2_W0011_P0001_T0004\TR1_W0001_P0070\TR1_2_W0001_P0070_T0001_R1_P2_K1_Ch2-Ch1.zen
1.446001e+01	1.614999e+01	20150716_gfpSORORINcd3_Prometa\MitoSys2\LSM\gfpSORORINc_Noc\DE_W0011_P0001\DE_2_W0011_P0001_T0004\TR1_W0001_P0070\TR1_2_W0001_P0070_T0001_R1_P2_K1_Ch2-Ch1.zen
1.452001e+01	1.429999e+01	20150716_gfpSORORINcd3_Prometa\MitoSys2\LSM\gfpSORORINc_Noc\DE_W0011_P0001\DE_2_W0011_P0001_T0004\TR1_W0001_P0070\TR1_2_W0001_P0070_T0001_R1_P2_K1_Ch2-Ch1.zen
1.458001e+01	1.504999e+01	20150716_gfpSORORINcd3_Prometa\MitoSys2\LSM\gfpSORORINc_Noc\DE_W0011_P0001\DE_2_W0011_P0001_T0004\TR1_W0001_P0070\TR1_2_W0001_P0070_T0001_R1_P2_K1_Ch2-Ch1.zen
1.464001e+01	1.738332e+01	20150716_gfpSORORINcd3_Prometa\MitoSys2\LSM\gfpSORORINc_Noc\DE_W0011_P0001\DE_2_W0011_P0001_T0004\TR1_W0001_P0070\TR1_2_W0001_P0070_T0001_R1_P2_K1_Ch2-Ch1.zen
1.470001e+01	1.486666e+01	20150716_gfpSORORINcd3_Prometa\MitoSys2\LSM\gfpSORORINc_Noc\DE_W0011_P0001\DE_2_W0011_P0001_T0004\TR1_W0001_P0070\TR1_2_W0001_P0070_T0001_R1_P2_K1_Ch2-Ch1.zen
1.476001e+01	1.609999e+01	20150716_gfpSORORINcd3_Prometa\MitoSys2\LSM\gfpSORORINc_Noc\DE_W0011_P0001\DE_2_W0011_P0001_T0004\TR1_W0001_P0070\TR1_2_W0001_P0070_T0001_R1_P2_K1_Ch2-Ch1.zen
1.482001e+01	1.331666e+01	20150716_gfpSORORINcd3_Prometa\MitoSys2\LSM\gfpSORORINc_Noc\DE_W0011_P0001\DE_2_W0011_P0001_T0004\TR1_W0001_P0070\TR1_2_W0001_P0070_T0001_R1_P2_K1_Ch2-Ch1.zen
1.488001e+01	1.514999e+01	20150716_gfpSORORINcd3_Prometa\MitoSys2\LSM\gfpSORORINc_Noc\DE_W0011_P0001\DE_2_W0011_P0001_T0004\TR1_W0001_P0070\TR1_2_W0001_P0070_T0001_R1_P2_K1_Ch2-Ch1.zen
1.494001e+01	1.706665e+01	20150716_gfpSORORINcd3_Prometa\MitoSys2\LSM\gfpSORORINc_Noc\DE_W0011_P0001\DE_2_W0011_P0001_T0004\TR1_W0001_P0070\TR1_2_W0001_P0070_T0001_R1_P2_K1_Ch2-Ch1.zen
1.500001e+01	1.471666e+01	20150716_gfpSORORINcd3_Prometa\MitoSys2\LSM\gfpSORORINc_Noc\DE_W0011_P0001\DE_2_W0011_P0001_T0004\TR1_W0001_P0070\TR1_2_W0001_P0070_T0001_R1_P2_K1_Ch2-Ch1.zen
1.506001e+01	1.724999e+01	20150716_gfpSORORINcd3_Prometa\MitoSys2\LSM\gfpSORORINc_Noc\DE_W0011_P0001\DE_2_W0011_P0001_T0004\TR1_W0001_P0070\TR1_2_W0001_P0070_T0001_R1_P2_K1_Ch2-Ch1.zen
1.512001e+01	1.554999e+01	20150716_gfpSORORINcd3_Prometa\MitoSys2\LSM\gfpSORORINc_Noc\DE_W0011_P0001\DE_2_W0011_P0001_T0004\TR1_W0001_P0070\TR1_2_W0001_P0070_T0001_R1_P2_K1_Ch2-Ch1.zen
1.518001e+01	1.519999e+01	20150716_gfpSORORINcd3_Prometa\MitoSys2\LSM\gfpSORORINc_Noc\DE_W0011_P0001\DE_2_W0011_P0001_T0004\TR1_W0001_P0070\TR1_2_W0001_P0070_T0001_R1_P2_K1_Ch2-Ch1.zen
1.524001e+01	1.521666e+01	20150716_gfpSORORINcd3_Prometa\MitoSys2\LSM\gfpSORORINc_Noc\DE_W0011_P0001\DE_2_W0011_P0001_T0004\TR1_W0001_P0070\TR1_2_W0001_P0070_T0001_R1_P2_K1_Ch2-Ch1.zen
1.530001e+01	1.374999e+01	20150716_gfpSORORINcd3_Prometa\MitoSys2\LSM\gfpSORORINc_Noc\DE_W0011_P0001\DE_2_W0011_P0001_T0004\TR1_W0001_P0070\TR1_2_W0001_P0070_T0001_R1_P2_K1_Ch2-Ch1.zen
1.536001e+01	1.533332e+01	20150716_gfpSORORINcd3_Prometa\MitoSys2\LSM\gfpSORORINc_Noc\DE_W0011_P0001\DE_2_W0011_P0001_T0004\TR1_W0001_P0070\TR1_2_W0001_P0070_T0001_R1_P2_K1_Ch2-Ch1.zen
1.542001e+01	1.559999e+01	20150716_gfpSORORINcd3_Prometa\MitoSys2\LSM\gfpSORORINc_Noc\DE_W0011_P0001\DE_2_W0011_P0001_T0004\TR1_W0001_P0070\TR1_2_W0001_P0070_T0001_R1_P2_K1_Ch2-Ch1.zen
1.548001e+01	1.518332e+01	20150716_gfpSORORINcd3_Prometa\MitoSys2\LSM\gfpSORORINc_Noc\DE_W0011_P0001\DE_2_W0011_P0001_T0004\TR1_W0001_P0070\TR1_2_W0001_P0070_T0001_R1_P2_K1_Ch2-Ch1.zen
1.554001e+01	1.461666e+01	20150716_gfpSORORINcd3_Prometa\MitoSys2\LSM\gfpSORORINc_Noc\DE_W0011_P0001\DE_2_W0011_P0001_T0004\TR1_W0001_P0070\TR1_2_W0001_P0070_T0001_R1_P2_K1_Ch2-Ch1.zen
1.560001e+01	1.718332e+01	20150716_gfpSORORINcd3_Prometa\MitoSys2\LSM\gfpSORORINc_Noc\DE_W0011_P0001\DE_2_W0011_P0001_T0004\TR1_W0001_P0070\TR1_2_W0001_P0070_T0001_R1_P2_K1_Ch2-Ch1.zen
1.566001e+01	1.591665e+01	20150716_gfpSORORINcd3_Prometa\MitoSys2\LSM\gfpSORORINc_Noc\DE_W0011_P0001\DE_2_W0011_P0001_T0004\TR1_W0001_P0070\TR1_2_W0001_P0070_T0001_R1_P2_K1_Ch2-Ch1.zen
1.572001e+01	1.578332e+01	20150716_gfpSORORINcd3_Prometa\MitoSys2\LSM\gfpSORORINc_Noc\DE_W0011_P0001\DE_2_W0011_P0001_T0004\TR1_W0001_P0070\TR1_2_W0001_P0070_T0001_R1_P2_K1_Ch2-Ch1.zen
1.578001e+01	1.544999e+01	20150716_gfpSORORINcd3_Prometa\MitoSys2\LSM\gfpSORORINc_Noc\DE_W0011_P0001\DE_2_W0011_P0001_T0004\TR1_W0001_P0070\TR1_2_W0001_P0070_T0001_R1_P2_K1_Ch2-Ch1.zen
1.584001e+01	1.653332e+01	20150716_gfpSORORINcd3_Prometa\MitoSys2\LSM\gfpSORORINc_Noc\DE_W0011_P0001\DE_2_W0011_P0001_T0004\TR1_W0001_P0070\TR1_2_W0001_P0070_T0001_R1_P2_K1_Ch2-Ch1.zen
1.590001e+01	1.766665e+01	20150716_gfpSORORINcd3_Prometa\MitoSys2\LSM\gfpSORORINc_Noc\DE_W0011_P0001\DE_2_W0011_P0001_T0004\TR1_W0001_P0070\TR1_2_W0001_P0070_T0001_R1_P2_K1_Ch2-Ch1.zen
1.596001e+01	1.553332e+01	20150716_gfpSORORINcd3_Prometa\MitoSys2\LSM\gfpSORORINc_Noc\DE_W0011_P0001\DE_2_W0011_P0001_T0004\TR1_W0001_P0070\TR1_2_W0001_P0070_T0001_R1_P2_K1_Ch2-Ch1.zen
1.602001e+01	1.446666e+01	20150716_gfpSORORINcd3_Prometa\MitoSys2\LSM\gfpSORORINc_Noc\DE_W0011_P0001\DE_2_W0011_P0001_T0004\TR1_W0001_P0070\TR1_2_W0001_P0070_T0001_R1_P2_K1_Ch2-Ch1.zen
1.608001e+01	1.641665e+01	20150716_gfpSORORINcd3_Prometa\MitoSys2\LSM\gfpSORORINc_Noc\DE_W0011_P0001\DE_2_W0011_P0001_T0004\TR1_W0001_P0070\TR1_2_W0001_P0070_T0001_R1_P2_K1_Ch2-Ch1.zen
1.614001e+01	1.671665e+01	20150716_gfpSORORINcd3_Prometa\MitoSys2\LSM\gfpSORORINc_Noc\DE_W0011_P0001\DE_2_W0011_P0001_T0004\TR1_W0001_P0070\TR1_2_W0001_P0070_T0001_R1_P2_K1_Ch2-Ch1.zen
1.620001e+01	1.663332e+01	20150716_gfpSORORINcd3_Prometa\MitoSys2\LSM\gfpSORORINc_Noc\DE_W0011_P0001\DE_2_W0011_P0001_T0004\TR1_W0001_P0070\TR1_2_W0001_P0070_T0001_R1_P2_K1_Ch2-Ch1.zen
1.626001e+01	1.629999e+01	20150716_gfpSORORINcd3_Prometa\MitoSys2\LSM\gfpSORORINc_Noc\DE_W0011_P0001\DE_2_W0011_P0001_T0004\TR1_W0001_P0070\TR1_2_W0001_P0070_T0001_R1_P2_K1_Ch2-Ch1.zen
1.632001e+01	1.553332e+01	20150716_gfpSORORINcd3_Prometa\MitoSys2\LSM\gfpSORORINc_Noc\DE_W0011_P0001\DE_2_W0011_P0001_T0004\TR1_W0001_P0070\TR1_2_W0001_P0070_T0001_R1_P2_K1_Ch2-Ch1.zen
1.638001e+01	1.659999e+01	20150716_gfpSORORINcd3_Prometa\MitoSys2\LSM\gfpSORORINc_Noc\DE_W0011_P0001\DE_2_W0011_P0001_T0004\TR1_W0001_P0070\TR1_2_W0001_P0070_T0001_R1_P2_K1_Ch2-Ch1.zen
1.644001e+01	1.471666e+01	20150716_gfpSORORINcd3_Prometa\MitoSys2\LSM\gfpSORORINc_Noc\DE_W0011_P0001\DE_2_W0011_P0001_T0004\TR1_W0001_P0070\TR1_2_W0001_P0070_T0001_R1_P2_K1_Ch2-Ch1.zen
1.650001e+01	1.533332e+01	20150716_gfpSORORINcd3_Prometa\MitoSys2\LSM\gfpSORORINc_Noc\DE_W0011_P0001\DE_2_W0011_P0001_T0004\TR1_W0001_P0070\TR1_2_W0001_P0070_T0001_R1_P2_K1_Ch2-Ch1.zen
1.656001e+01	1.488332e+01	20150716_gfpSORORINcd3_Prometa\MitoSys2\LSM\gfpSORORINc_Noc\DE_W0011_P0001\DE_2_W0011_P0001_T0004\TR1_W0001_P0070\TR1_2_W0001_P0070_T0001_R1_P2_K1_Ch2-Ch1.zen
1.662001e+01	1.458332e+01	20150716_gfpSORORINcd3_Prometa\MitoSys2\LSM\gfpSORORINc_Noc\DE_W0011_P0001\DE_2_W0011_P0001_T0004\TR1_W0001_P0070\TR1_2_W0001_P0070_T0001_R1_P2_K1_Ch2-Ch1.zen
1.668001e+01	1.503332e+01	20150716_gfpSORORINcd3_Prometa\MitoSys2\LSM\gfpSORORINc_Noc\DE_W0011_P0001\DE_2_W0011_P0001_T0004\TR1_W0001_P0070\TR1_2_W0001_P0070_T0001_R1_P2_K1_Ch2-Ch1.zen
1.674001e+01	1.694999e+01	20150716_gfpSORORINcd3_Prometa\MitoSys2\LSM\gfpSORORINc_Noc\DE_W0011_P0001\DE_2_W0011_P0001_T0004\TR1_W0001_P0070\TR1_2_W0001_P0070_T0001_R1_P2_K1_Ch2-Ch1.zen
1.680001e+01	1.623332e+01	20150716_gfpSORORINcd3_Prometa\MitoSys2\LSM\gfpSORORINc_Noc\DE_W0011_P0001\DE_2_W0011_P0001_T0004\TR1_W0001_P0070\TR1_2_W0001_P0070_T0001_R1_P2_K1_Ch2-Ch1.zen
1.686001e+01	1.529999e+01	20150716_gfpSORORINcd3_Prometa\MitoSys2\LSM\gfpSORORINc_Noc\DE_W0011_P0001\DE_2_W0011_P0001_T0004\TR1_W0001_P0070\TR1_2_W0001_P0070_T0001_R1_P2_K1_Ch2-Ch1.zen
1.692001e+01	1.558332e+01	20150716_gfpSORORINcd3_Prometa\MitoSys2\LSM\gfpSORORINc_Noc\DE_W0011_P0001\DE_2_W0011_P0001_T0004\TR1_W0001_P0070\TR1_2_W0001_P0070_T0001_R1_P2_K1_Ch2-Ch1.zen
1.698001e+01	1.683332e+01	20150716_gfpSORORINcd3_Prometa\MitoSys2\LSM\gfpSORORINc_Noc\DE_W0011_P0001\DE_2_W0011_P0001_T0004\TR1_W0001_P0070\TR1_2_W0001_P0070_T0001_R1_P2_K1_Ch2-Ch1.zen
1.704001e+01	1.628332e+01	20150716_gfpSORORINcd3_Prometa\MitoSys2\LSM\gfpSORORINc_Noc\DE_W0011_P0001\DE_2_W0011_P0001_T0004\TR1_W0001_P0070\TR1_2_W0001_P0070_T0001_R1_P2_K1_Ch2-Ch1.zen
1.710001e+01	1.533332e+01	20150716_gfpSORORINcd3_Prometa\MitoSys2\LSM\gfpSORORINc_Noc\DE_W0011_P0001\DE_2_W0011_P0001_T0004\TR1_W0001_P0070\TR1_2_W0001_P0070_T0001_R1_P2_K1_Ch2-Ch1.zen
1.716001e+01	1.444999e+01	20150716_gfpSORORINcd3_Prometa\MitoSys2\LSM\gfpSORORINc_Noc\DE_W0011_P0001\DE_2_W0011_P0001_T0004\TR1_W0001_P0070\TR1_2_W0001_P0070_T0001_R1_P2_K1_Ch2-Ch1.zen
1.722001e+01	1.436666e+01	20150716_gfpSORORINcd3_Prometa\MitoSys2\LSM\gfpSORORINc_Noc\DE_W0011_P0001\DE_2_W0011_P0001_T0004\TR1_W0001_P0070\TR1_2_W0001_P0070_T0001_R1_P2_K1_Ch2-Ch1.zen
1.728001e+01	1.488332e+01	20150716_gfpSORORINcd3_Prometa\MitoSys2\LSM\gfpSORORINc_Noc\DE_W0011_P0001\DE_2_W0011_P0001_T0004\TR1_W0001_P0070\TR1_2_W0001_P0070_T0001_R1_P2_K1_Ch2-Ch1.zen
1.734001e+01	1.516666e+01	20150716_gfpSORORINcd3_Prometa\MitoSys2\LSM\gfpSORORINc_Noc\DE_W0011_P0001\DE_2_W0011_P0001_T0004\TR1_W0001_P0070\TR1_2_W0001_P0070_T0001_R1_P2_K1_Ch2-Ch1.zen
1.740001e+01	1.504999e+01	20150716_gfpSORORINcd3_Prometa\MitoSys2\LSM\gfpSORORINc_Noc\DE_W0011_P0001\DE_2_W0011_P0001_T0004\TR1_W0001_P0070\TR1_2_W0001_P0070_T0001_R1_P2_K1_Ch2-Ch1.zen
1.746001e+01	1.506666e+01	20150716_gfpSORORINcd3_Prometa\MitoSys2\LSM\gfpSORORINc_Noc\DE_W0011_P0001\DE_2_W0011_P0001_T0004\TR1_W0001_P0070\TR1_2_W0001_P0070_T0001_R1_P2_K1_Ch2-Ch1.zen
1.752001e+01	1.569999e+01	20150716_gfpSORORINcd3_Prometa\MitoSys2\LSM\gfpSORORINc_Noc\DE_W0011_P0001\DE_2_W0011_P0001_T0004\TR1_W0001_P0070\TR1_2_W0001_P0070_T0001_R1_P2_K1_Ch2-Ch1.zen
1.758001e+01	1.504999e+01	20150716_gfpSORORINcd3_Prometa\MitoSys2\LSM\gfpSORORINc_Noc\DE_W0011_P0001\DE_2_W0011_P0001_T0004\TR1_W0001_P0070\TR1_2_W0001_P0070_T0001_R1_P2_K1_Ch2-Ch1.zen
1.764001e+01	1.541666e+01	20150716_gfpSORORINcd3_Prometa\MitoSys2\LSM\gfpSORORINc_Noc\DE_W0011_P0001\DE_2_W0011_P0001_T0004\TR1_W0001_P0070\TR1_2_W0001_P0070_T0001_R1_P2_K1_Ch2-Ch1.zen
1.770001e+01	1.744999e+01	20150716_gfpSORORINcd3_Prometa\MitoSys2\LSM\gfpSORORINc_Noc\DE_W0011_P0001\DE_2_W0011_P0001_T0004\TR1_W0001_P0070\TR1_2_W0001_P0070_T0001_R1_P2_K1_Ch2-Ch1.zen
1.776001e+01	1.631665e+01	20150716_gfpSORORINcd3_Prometa\MitoSys2\LSM\gfpSORORINc_Noc\DE_W0011_P0001\DE_2_W0011_P0001_T0004\TR1_W0001_P0070\TR1_2_W0001_P0070_T0001_R1_P2_K1_Ch2-Ch1.zen
1.782001e+01	1.598332e+01	20150716_gfpSORORINcd3_Prometa\MitoSys2\LSM\gfpSORORINc_Noc\DE_W0011_P0001\DE_2_W0011_P0001_T0004\TR1_W0001_P0070\TR1_2_W0001_P0070_T0001_R1_P2_K1_Ch2-Ch1.zen
1.788001e+01	1.483332e+01	20150716_gfpSORORINcd3_Prometa\MitoSys2\LSM\gfpSORORINc_Noc\DE_W0011_P0001\DE_2_W0011_P0001_T0004\TR1_W0001_P0070\TR1_2_W0001_P0070_T0001_R1_P2_K1_Ch2-Ch1.zen
1.794001e+01	1.579999e+01	20150716_gfpSORORINcd3_Prometa\MitoSys2\LSM\gfpSORORINc_Noc\DE_W0011_P0001\DE_2_W0011_P0001_T0004\TR1_W0001_P0070\TR1_2_W0001_P0070_T0001_R1_P2_K1_Ch2-Ch1.zen
1.800001e+01	1.394999e+01	20150716_gfpSORORINcd3_Prometa\MitoSys2\LSM\gfpSORORINc_Noc\DE_W0011_P0001\DE_2_W0011_P0001_T0004\TR1_W0001_P0070\TR1_2_W0001_P0070_T0001_R1_P2_K1_Ch2-Ch1.zen
1.806001e+01	1.564999e+01	20150716_gfpSORORINcd3_Prometa\MitoSys2\LSM\gfpSORORINc_Noc\DE_W0011_P0001\DE_2_W0011_P0001_T0004\TR1_W0001_P0070\TR1_2_W0001_P0070_T0001_R1_P2_K1_Ch2-Ch1.zen
1.812001e+01	1.523332e+01	20150716_gfpSORORINcd3_Prometa\MitoSys2\LSM\gfpSORORINc_Noc\DE_W0011_P0001\DE_2_W0011_P0001_T0004\TR1_W0001_P0070\TR1_2_W0001_P0070_T0001_R1_P2_K1_Ch2-Ch1.zen
1.818001e+01	1.576665e+01	20150716_gfpSORORINcd3_Prometa\MitoSys2\LSM\gfpSORORINc_Noc\DE_W0011_P0001\DE_2_W0011_P0001_T0004\TR1_W0001_P0070\TR1_2_W0001_P0070_T0001_R1_P2_K1_Ch2-Ch1.zen
1.824001e+01	1.508332e+01	20150716_gfpSORORINcd3_Prometa\MitoSys2\LSM\gfpSORORINc_Noc\DE_W0011_P0001\DE_2_W0011_P0001_T0004\TR1_W0001_P0070\TR1_2_W0001_P0070_T0001_R1_P2_K1_Ch2-Ch1.zen
1.830001e+01	1.673332e+01	20150716_gfpSORORINcd3_Prometa\MitoSys2\LSM\gfpSORORINc_Noc\DE_W0011_P0001\DE_2_W0011_P0001_T0004\TR1_W0001_P0070\TR1_2_W0001_P0070_T0001_R1_P2_K1_Ch2-Ch1.zen
1.836001e+01	1.514999e+01	20150716_gfpSORORINcd3_Prometa\MitoSys2\LSM\gfpSORORINc_Noc\DE_W0011_P0001\DE_2_W0011_P0001_T0004\TR1_W0001_P0070\TR1_2_W0001_P0070_T0001_R1_P2_K1_Ch2-Ch1.zen
1.842001e+01	1.499999e+01	20150716_gfpSORORINcd3_Prometa\MitoSys2\LSM\gfpSORORINc_Noc\DE_W0011_P0001\DE_2_W0011_P0001_T0004\TR1_W0001_P0070\TR1_2_W0001_P0070_T0001_R1_P2_K1_Ch2-Ch1.zen
1.848001e+01	1.583332e+01	20150716_gfpSORORINcd3_Prometa\MitoSys2\LSM\gfpSORORINc_Noc\DE_W0011_P0001\DE_2_W0011_P0001_T0004\TR1_W0001_P0070\TR1_2_W0001_P0070_T0001_R1_P2_K1_Ch2-Ch1.zen
1.854001e+01	1.519999e+01	20150716_gfpSORORINcd3_Prometa\MitoSys2\LSM\gfpSORORINc_Noc\DE_W0011_P0001\DE_2_W0011_P0001_T0004\TR1_W0001_P0070\TR1_2_W0001_P0070_T0001_R1_P2_K1_Ch2-Ch1.zen
1.860001e+01	1.534999e+01	20150716_gfpSORORINcd3_Prometa\MitoSys2\LSM\gfpSORORINc_Noc\DE_W0011_P0001\DE_2_W0011_P0001_T0004\TR1_W0001_P0070\TR1_2_W0001_P0070_T0001_R1_P2_K1_Ch2-Ch1.zen
1.866001e+01	1.686665e+01	20150716_gfpSORORINcd3_Prometa\MitoSys2\LSM\gfpSORORINc_Noc\DE_W0011_P0001\DE_2_W0011_P0001_T0004\TR1_W0001_P0070\TR1_2_W0001_P0070_T0001_R1_P2_K1_Ch2-Ch1.zen
1.872001e+01	1.503332e+01	20150716_gfpSORORINcd3_Prometa\MitoSys2\LSM\gfpSORORINc_Noc\DE_W0011_P0001\DE_2_W0011_P0001_T0004\TR1_W0001_P0070\TR1_2_W0001_P0070_T0001_R1_P2_K1_Ch2-Ch1.zen
1.878001e+01	1.553332e+01	20150716_gfpSORORINcd3_Prometa\MitoSys2\LSM\gfpSORORINc_Noc\DE_W0011_P0001\DE_2_W0011_P0001_T0004\TR1_W0001_P0070\TR1_2_W0001_P0070_T0001_R1_P2_K1_Ch2-Ch1.zen
1.884001e+01	1.631665e+01	20150716_gfpSORORINcd3_Prometa\MitoSys2\LSM\gfpSORORINc_Noc\DE_W0011_P0001\DE_2_W0011_P0001_T0004\TR1_W0001_P0070\TR1_2_W0001_P0070_T0001_R1_P2_K1_Ch2-Ch1.zen
1.890001e+01	1.608332e+01	20150716_gfpSORORINcd3_Prometa\MitoSys2\LSM\gfpSORORINc_Noc\DE_W0011_P0001\DE_2_W0011_P0001_T0004\TR1_W0001_P0070\TR1_2_W0001_P0070_T0001_R1_P2_K1_Ch2-Ch1.zen
1.896001e+01	1.393332e+01	20150716_gfpSORORINcd3_Prometa\MitoSys2\LSM\gfpSORORINc_Noc\DE_W0011_P0001\DE_2_W0011_P0001_T0004\TR1_W0001_P0070\TR1_2_W0001_P0070_T0001_R1_P2_K1_Ch2-Ch1.zen
1.902001e+01	1.504999e+01	20150716_gfpSORORINcd3_Prometa\MitoSys2\LSM\gfpSORORINc_Noc\DE_W0011_P0001\DE_2_W0011_P0001_T0004\TR1_W0001_P0070\TR1_2_W0001_P0070_T0001_R1_P2_K1_Ch2-Ch1.zen
1.908001e+01	1.563332e+01	20150716_gfpSORORINcd3_Prometa\MitoSys2\LSM\gfpSORORINc_Noc\DE_W0011_P0001\DE_2_W0011_P0001_T0004\TR1_W0001_P0070\TR1_2_W0001_P0070_T0001_R1_P2_K1_Ch2-Ch1.zen
1.914001e+01	1.473332e+01	20150716_gfpSORORINcd3_Prometa\MitoSys2\LSM\gfpSORORINc_Noc\DE_W0011_P0001\DE_2_W0011_P0001_T0004\TR1_W0001_P0070\TR1_2_W0001_P0070_T0001_R1_P2_K1_Ch2-Ch1.zen
1.920001e+01	1.408332e+01	20150716_gfpSORORINcd3_Prometa\MitoSys2\LSM\gfpSORORINc_Noc\DE_W0011_P0001\DE_2_W0011_P0001_T0004\TR1_W0001_P0070\TR1_2_W0001_P0070_T0001_R1_P2_K1_Ch2-Ch1.zen
1.926001e+01	1.529999e+01	20150716_gfpSORORINcd3_Prometa\MitoSys2\LSM\gfpSORORINc_Noc\DE_W0011_P0001\DE_2_W0011_P0001_T0004\TR1_W0001_P0070\TR1_2_W0001_P0070_T0001_R1_P2_K1_Ch2-Ch1.zen
1.932001e+01	1.424999e+01	20150716_gfpSORORINcd3_Prometa\MitoSys2\LSM\gfpSORORINc_Noc\DE_W0011_P0001\DE_2_W0011_P0001_T0004\TR1_W0001_P0070\TR1_2_W0001_P0070_T0001_R1_P2_K1_Ch2-Ch1.zen
1.938001e+01	1.428332e+01	20150716_gfpSORORINcd3_Prometa\MitoSys2\LSM\gfpSORORINc_Noc\DE_W0011_P0001\DE_2_W0011_P0001_T0004\TR1_W0001_P0070\TR1_2_W0001_P0070_T0001_R1_P2_K1_Ch2-Ch1.zen
1.944001e+01	1.463332e+01	20150716_gfpSORORINcd3_Prometa\MitoSys2\LSM\gfpSORORINc_Noc\DE_W0011_P0001\DE_2_W0011_P0001_T0004\TR1_W0001_P0070\TR1_2_W0001_P0070_T0001_R1_P2_K1_Ch2-Ch1.zen
1.950001e+01	1.448332e+01	20150716_gfpSORORINcd3_Prometa\MitoSys2\LSM\gfpSORORINc_Noc\DE_W0011_P0001\DE_2_W0011_P0001_T0004\TR1_W0001_P0070\TR1_2_W0001_P0070_T0001_R1_P2_K1_Ch2-Ch1.zen
1.956001e+01	1.488332e+01	20150716_gfpSORORINcd3_Prometa\MitoSys2\LSM\gfpSORORINc_Noc\DE_W0011_P0001\DE_2_W0011_P0001_T0004\TR1_W0001_P0070\TR1_2_W0001_P0070_T0001_R1_P2_K1_Ch2-Ch1.zen
1.962001e+01	1.421666e+01	20150716_gfpSORORINcd3_Prometa\MitoSys2\LSM\gfpSORORINc_Noc\DE_W0011_P0001\DE_2_W0011_P0001_T0004\TR1_W0001_P0070\TR1_2_W0001_P0070_T0001_R1_P2_K1_Ch2-Ch1.zen
1.968001e+01	1.446666e+01	20150716_gfpSORORINcd3_Prometa\MitoSys2\LSM\gfpSORORINc_Noc\DE_W0011_P0001\DE_2_W0011_P0001_T0004\TR1_W0001_P0070\TR1_2_W0001_P0070_T0001_R1_P2_K1_Ch2-Ch1.zen
1.974002e+01	1.509999e+01	20150716_gfpSORORINcd3_Prometa\MitoSys2\LSM\gfpSORORINc_Noc\DE_W0011_P0001\DE_2_W0011_P0001_T0004\TR1_W0001_P0070\TR1_2_W0001_P0070_T0001_R1_P2_K1_Ch2-Ch1.zen
1.980001e+01	1.324999e+01	20150716_gfpSORORINcd3_Prometa\MitoSys2\LSM\gfpSORORINc_Noc\DE_W0011_P0001\DE_2_W0011_P0001_T0004\TR1_W0001_P0070\TR1_2_W0001_P0070_T0001_R1_P2_K1_Ch2-Ch1.zen
1.986001e+01	1.484999e+01	20150716_gfpSORORINcd3_Prometa\MitoSys2\LSM\gfpSORORINc_Noc\DE_W0011_P0001\DE_2_W0011_P0001_T0004\TR1_W0001_P0070\TR1_2_W0001_P0070_T0001_R1_P2_K1_Ch2-Ch1.zen
1.992002e+01	1.394999e+01	20150716_gfpSORORINcd3_Prometa\MitoSys2\LSM\gfpSORORINc_Noc\DE_W0011_P0001\DE_2_W0011_P0001_T0004\TR1_W0001_P0070\TR1_2_W0001_P0070_T0001_R1_P2_K1_Ch2-Ch1.zen
1.998001e+01	1.484999e+01	20150716_gfpSORORINcd3_Prometa\MitoSys2\LSM\gfpSORORINc_Noc\DE_W0011_P0001\DE_2_W0011_P0001_T0004\TR1_W0001_P0070\TR1_2_W0001_P0070_T0001_R1_P2_K1_Ch2-Ch1.zen
2.004001e+01	1.324999e+01	20150716_gfpSORORINcd3_Prometa\MitoSys2\LSM\gfpSORORINc_Noc\DE_W0011_P0001\DE_2_W0011_P0001_T0004\TR1_W0001_P0070\TR1_2_W0001_P0070_T0001_R1_P2_K1_Ch2-Ch1.zen
2.010001e+01	1.643332e+01	20150716_gfpSORORINcd3_Prometa\MitoSys2\LSM\gfpSORORINc_Noc\DE_W0011_P0001\DE_2_W0011_P0001_T0004\TR1_W0001_P0070\TR1_2_W0001_P0070_T0001_R1_P2_K1_Ch2-Ch1.zen
2.016002e+01	1.419999e+01	20150716_gfpSORORINcd3_Prometa\MitoSys2\LSM\gfpSORORINc_Noc\DE_W0011_P0001\DE_2_W0011_P0001_T0004\TR1_W0001_P0070\TR1_2_W0001_P0070_T0001_R1_P2_K1_Ch2-Ch1.zen
2.022001e+01	1.634999e+01	20150716_gfpSORORINcd3_Prometa\MitoSys2\LSM\gfpSORORINc_Noc\DE_W0011_P0001\DE_2_W0011_P0001_T0004\TR1_W0001_P0070\TR1_2_W0001_P0070_T0001_R1_P2_K1_Ch2-Ch1.zen
2.028001e+01	1.481666e+01	20150716_gfpSORORINcd3_Prometa\MitoSys2\LSM\gfpSORORINc_Noc\DE_W0011_P0001\DE_2_W0011_P0001_T0004\TR1_W0001_P0070\TR1_2_W0001_P0070_T0001_R1_P2_K1_Ch2-Ch1.zen
2.034002e+01	1.553332e+01	20150716_gfpSORORINcd3_Prometa\MitoSys2\LSM\gfpSORORINc_Noc\DE_W0011_P0001\DE_2_W0011_P0001_T0004\TR1_W0001_P0070\TR1_2_W0001_P0070_T0001_R1_P2_K1_Ch2-Ch1.zen
2.040001e+01	1.469999e+01	20150716_gfpSORORINcd3_Prometa\MitoSys2\LSM\gfpSORORINc_Noc\DE_W0011_P0001\DE_2_W0011_P0001_T0004\TR1_W0001_P0070\TR1_2_W0001_P0070_T0001_R1_P2_K1_Ch2-Ch1.zen
2.046001e+01	1.426666e+01	20150716_gfpSORORINcd3_Prometa\MitoSys2\LSM\gfpSORORINc_Noc\DE_W0011_P0001\DE_2_W0011_P0001_T0004\TR1_W0001_P0070\TR1_2_W0001_P0070_T0001_R1_P2_K1_Ch2-Ch1.zen
2.052002e+01	1.448332e+01	20150716_gfpSORORINcd3_Prometa\MitoSys2\LSM\gfpSORORINc_Noc\DE_W0011_P0001\DE_2_W0011_P0001_T0004\TR1_W0001_P0070\TR1_2_W0001_P0070_T0001_R1_P2_K1_Ch2-Ch1.zen
2.058002e+01	1.648332e+01	20150716_gfpSORORINcd3_Prometa\MitoSys2\LSM\gfpSORORINc_Noc\DE_W0011_P0001\DE_2_W0011_P0001_T0004\TR1_W0001_P0070\TR1_2_W0001_P0070_T0001_R1_P2_K1_Ch2-Ch1.zen
2.064001e+01	1.439999e+01	20150716_gfpSORORINcd3_Prometa\MitoSys2\LSM\gfpSORORINc_Noc\DE_W0011_P0001\DE_2_W0011_P0001_T0004\TR1_W0001_P0070\TR1_2_W0001_P0070_T0001_R1_P2_K1_Ch2-Ch1.zen
2.070002e+01	1.426666e+01	20150716_gfpSORORINcd3_Prometa\MitoSys2\LSM\gfpSORORINc_Noc\DE_W0011_P0001\DE_2_W0011_P0001_T0004\TR1_W0001_P0070\TR1_2_W0001_P0070_T0001_R1_P2_K1_Ch2-Ch1.zen
2.076002e+01	1.643332e+01	20150716_gfpSORORINcd3_Prometa\MitoSys2\LSM\gfpSORORINc_Noc\DE_W0011_P0001\DE_2_W0011_P0001_T0004\TR1_W0001_P0070\TR1_2_W0001_P0070_T0001_R1_P2_K1_Ch2-Ch1.zen
2.082001e+01	1.506666e+01	20150716_gfpSORORINcd3_Prometa\MitoSys2\LSM\gfpSORORINc_Noc\DE_W0011_P0001\DE_2_W0011_P0001_T0004\TR1_W0001_P0070\TR1_2_W0001_P0070_T0001_R1_P2_K1_Ch2-Ch1.zen
2.088001e+01	1.463332e+01	20150716_gfpSORORINcd3_Prometa\MitoSys2\LSM\gfpSORORINc_Noc\DE_W0011_P0001\DE_2_W0011_P0001_T0004\TR1_W0001_P0070\TR1_2_W0001_P0070_T0001_R1_P2_K1_Ch2-Ch1.zen
2.094002e+01	1.438332e+01	20150716_gfpSORORINcd3_Prometa\MitoSys2\LSM\gfpSORORINc_Noc\DE_W0011_P0001\DE_2_W0011_P0001_T0004\TR1_W0001_P0070\TR1_2_W0001_P0070_T0001_R1_P2_K1_Ch2-Ch1.zen
2.100002e+01	1.513332e+01	20150716_gfpSORORINcd3_Prometa\MitoSys2\LSM\gfpSORORINc_Noc\DE_W0011_P0001\DE_2_W0011_P0001_T0004\TR1_W0001_P0070\TR1_2_W0001_P0070_T0001_R1_P2_K1_Ch2-Ch1.zen
2.106001e+01	1.559999e+01	20150716_gfpSORORINcd3_Prometa\MitoSys2\LSM\gfpSORORINc_Noc\DE_W0011_P0001\DE_2_W0011_P0001_T0004\TR1_W0001_P0070\TR1_2_W0001_P0070_T0001_R1_P2_K1_Ch2-Ch1.zen
2.112002e+01	1.619999e+01	20150716_gfpSORORINcd3_Prometa\MitoSys2\LSM\gfpSORORINc_Noc\DE_W0011_P0001\DE_2_W0011_P0001_T0004\TR1_W0001_P0070\TR1_2_W0001_P0070_T0001_R1_P2_K1_Ch2-Ch1.zen
2.118002e+01	1.478332e+01	20150716_gfpSORORINcd3_Prometa\MitoSys2\LSM\gfpSORORINc_Noc\DE_W0011_P0001\DE_2_W0011_P0001_T0004\TR1_W0001_P0070\TR1_2_W0001_P0070_T0001_R1_P2_K1_Ch2-Ch1.zen
2.124002e+01	1.591665e+01	20150716_gfpSORORINcd3_Prometa\MitoSys2\LSM\gfpSORORINc_Noc\DE_W0011_P0001\DE_2_W0011_P0001_T0004\TR1_W0001_P0070\TR1_2_W0001_P0070_T0001_R1_P2_K1_Ch2-Ch1.zen
2.130002e+01	1.609999e+01	20150716_gfpSORORINcd3_Prometa\MitoSys2\LSM\gfpSORORINc_Noc\DE_W0011_P0001\DE_2_W0011_P0001_T0004\TR1_W0001_P0070\TR1_2_W0001_P0070_T0001_R1_P2_K1_Ch2-Ch1.zen
2.136002e+01	1.479999e+01	20150716_gfpSORORINcd3_Prometa\MitoSys2\LSM\gfpSORORINc_Noc\DE_W0011_P0001\DE_2_W0011_P0001_T0004\TR1_W0001_P0070\TR1_2_W0001_P0070_T0001_R1_P2_K1_Ch2-Ch1.zen
2.142002e+01	1.453332e+01	20150716_gfpSORORINcd3_Prometa\MitoSys2\LSM\gfpSORORINc_Noc\DE_W0011_P0001\DE_2_W0011_P0001_T0004\TR1_W0001_P0070\TR1_2_W0001_P0070_T0001_R1_P2_K1_Ch2-Ch1.zen
2.148001e+01	1.616665e+01	20150716_gfpSORORINcd3_Prometa\MitoSys2\LSM\gfpSORORINc_Noc\DE_W0011_P0001\DE_2_W0011_P0001_T0004\TR1_W0001_P0070\TR1_2_W0001_P0070_T0001_R1_P2_K1_Ch2-Ch1.zen
2.154002e+01	1.343332e+01	20150716_gfpSORORINcd3_Prometa\MitoSys2\LSM\gfpSORORINc_Noc\DE_W0011_P0001\DE_2_W0011_P0001_T0004\TR1_W0001_P0070\TR1_2_W0001_P0070_T0001_R1_P2_K1_Ch2-Ch1.zen
2.160002e+01	1.618332e+01	20150716_gfpSORORINcd3_Prometa\MitoSys2\LSM\gfpSORORINc_Noc\DE_W0011_P0001\DE_2_W0011_P0001_T0004\TR1_W0001_P0070\TR1_2_W0001_P0070_T0001_R1_P2_K1_Ch2-Ch1.zen
2.166002e+01	1.413332e+01	20150716_gfpSORORINcd3_Prometa\MitoSys2\LSM\gfpSORORINc_Noc\DE_W0011_P0001\DE_2_W0011_P0001_T0004\TR1_W0001_P0070\TR1_2_W0001_P0070_T0001_R1_P2_K1_Ch2-Ch1.zen
2.172002e+01	1.596665e+01	20150716_gfpSORORINcd3_Prometa\MitoSys2\LSM\gfpSORORINc_Noc\DE_W0011_P0001\DE_2_W0011_P0001_T0004\TR1_W0001_P0070\TR1_2_W0001_P0070_T0001_R1_P2_K1_Ch2-Ch1.zen
2.178002e+01	1.331666e+01	20150716_gfpSORORINcd3_Prometa\MitoSys2\LSM\gfpSORORINc_Noc\DE_W0011_P0001\DE_2_W0011_P0001_T0004\TR1_W0001_P0070\TR1_2_W0001_P0070_T0001_R1_P2_K1_Ch2-Ch1.zen
2.184002e+01	1.478332e+01	20150716_gfpSORORINcd3_Prometa\MitoSys2\LSM\gfpSORORINc_Noc\DE_W0011_P0001\DE_2_W0011_P0001_T0004\TR1_W0001_P0070\TR1_2_W0001_P0070_T0001_R1_P2_K1_Ch2-Ch1.zen
2.190002e+01	1.473332e+01	20150716_gfpSORORINcd3_Prometa\MitoSys2\LSM\gfpSORORINc_Noc\DE_W0011_P0001\DE_2_W0011_P0001_T0004\TR1_W0001_P0070\TR1_2_W0001_P0070_T0001_R1_P2_K1_Ch2-Ch1.zen
2.196002e+01	1.454999e+01	20150716_gfpSORORINcd3_Prometa\MitoSys2\LSM\gfpSORORINc_Noc\DE_W0011_P0001\DE_2_W0011_P0001_T0004\TR1_W0001_P0070\TR1_2_W0001_P0070_T0001_R1_P2_K1_Ch2-Ch1.zen
2.202002e+01	1.523332e+01	20150716_gfpSORORINcd3_Prometa\MitoSys2\LSM\gfpSORORINc_Noc\DE_W0011_P0001\DE_2_W0011_P0001_T0004\TR1_W0001_P0070\TR1_2_W0001_P0070_T0001_R1_P2_K1_Ch2-Ch1.zen
2.208002e+01	1.593332e+01	20150716_gfpSORORINcd3_Prometa\MitoSys2\LSM\gfpSORORINc_Noc\DE_W0011_P0001\DE_2_W0011_P0001_T0004\TR1_W0001_P0070\TR1_2_W0001_P0070_T0001_R1_P2_K1_Ch2-Ch1.zen
2.214002e+01	1.374999e+01	20150716_gfpSORORINcd3_Prometa\MitoSys2\LSM\gfpSORORINc_Noc\DE_W0011_P0001\DE_2_W0011_P0001_T0004\TR1_W0001_P0070\TR1_2_W0001_P0070_T0001_R1_P2_K1_Ch2-Ch1.zen
2.220002e+01	1.463332e+01	20150716_gfpSORORINcd3_Prometa\MitoSys2\LSM\gfpSORORINc_Noc\DE_W0011_P0001\DE_2_W0011_P0001_T0004\TR1_W0001_P0070\TR1_2_W0001_P0070_T0001_R1_P2_K1_Ch2-Ch1.zen
2.226002e+01	1.581666e+01	20150716_gfpSORORINcd3_Prometa\MitoSys2\LSM\gfpSORORINc_Noc\DE_W0011_P0001\DE_2_W0011_P0001_T0004\TR1_W0001_P0070\TR1_2_W0001_P0070_T0001_R1_P2_K1_Ch2-Ch1.zen
2.232002e+01	1.454999e+01	20150716_gfpSORORINcd3_Prometa\MitoSys2\LSM\gfpSORORINc_Noc\DE_W0011_P0001\DE_2_W0011_P0001_T0004\TR1_W0001_P0070\TR1_2_W0001_P0070_T0001_R1_P2_K1_Ch2-Ch1.zen
2.238002e+01	1.348332e+01	20150716_gfpSORORINcd3_Prometa\MitoSys2\LSM\gfpSORORINc_Noc\DE_W0011_P0001\DE_2_W0011_P0001_T0004\TR1_W0001_P0070\TR1_2_W0001_P0070_T0001_R1_P2_K1_Ch2-Ch1.zen
2.244002e+01	1.344999e+01	20150716_gfpSORORINcd3_Prometa\MitoSys2\LSM\gfpSORORINc_Noc\DE_W0011_P0001\DE_2_W0011_P0001_T0004\TR1_W0001_P0070\TR1_2_W0001_P0070_T0001_R1_P2_K1_Ch2-Ch1.zen
2.250002e+01	1.429999e+01	20150716_gfpSORORINcd3_Prometa\MitoSys2\LSM\gfpSORORINc_Noc\DE_W0011_P0001\DE_2_W0011_P0001_T0004\TR1_W0001_P0070\TR1_2_W0001_P0070_T0001_R1_P2_K1_Ch2-Ch1.zen
2.256002e+01	1.591665e+01	20150716_gfpSORORINcd3_Prometa\MitoSys2\LSM\gfpSORORINc_Noc\DE_W0011_P0001\DE_2_W0011_P0001_T0004\TR1_W0001_P0070\TR1_2_W0001_P0070_T0001_R1_P2_K1_Ch2-Ch1.zen
2.262002e+01	1.523332e+01	20150716_gfpSORORINcd3_Prometa\MitoSys2\LSM\gfpSORORINc_Noc\DE_W0011_P0001\DE_2_W0011_P0001_T0004\TR1_W0001_P0070\TR1_2_W0001_P0070_T0001_R1_P2_K1_Ch2-Ch1.zen
2.268002e+01	1.471666e+01	20150716_gfpSORORINcd3_Prometa\MitoSys2\LSM\gfpSORORINc_Noc\DE_W0011_P0001\DE_2_W0011_P0001_T0004\TR1_W0001_P0070\TR1_2_W0001_P0070_T0001_R1_P2_K1_Ch2-Ch1.zen
2.274002e+01	1.361666e+01	20150716_gfpSORORINcd3_Prometa\MitoSys2\LSM\gfpSORORINc_Noc\DE_W0011_P0001\DE_2_W0011_P0001_T0004\TR1_W0001_P0070\TR1_2_W0001_P0070_T0001_R1_P2_K1_Ch2-Ch1.zen
2.280002e+01	1.423332e+01	20150716_gfpSORORINcd3_Prometa\MitoSys2\LSM\gfpSORORINc_Noc\DE_W0011_P0001\DE_2_W0011_P0001_T0004\TR1_W0001_P0070\TR1_2_W0001_P0070_T0001_R1_P2_K1_Ch2-Ch1.zen
2.286002e+01	1.533332e+01	20150716_gfpSORORINcd3_Prometa\MitoSys2\LSM\gfpSORORINc_Noc\DE_W0011_P0001\DE_2_W0011_P0001_T0004\TR1_W0001_P0070\TR1_2_W0001_P0070_T0001_R1_P2_K1_Ch2-Ch1.zen
2.292002e+01	1.438332e+01	20150716_gfpSORORINcd3_Prometa\MitoSys2\LSM\gfpSORORINc_Noc\DE_W0011_P0001\DE_2_W0011_P0001_T0004\TR1_W0001_P0070\TR1_2_W0001_P0070_T0001_R1_P2_K1_Ch2-Ch1.zen
2.298002e+01	1.424999e+01	20150716_gfpSORORINcd3_Prometa\MitoSys2\LSM\gfpSORORINc_Noc\DE_W0011_P0001\DE_2_W0011_P0001_T0004\TR1_W0001_P0070\TR1_2_W0001_P0070_T0001_R1_P2_K1_Ch2-Ch1.zen
2.304002e+01	1.488332e+01	20150716_gfpSORORINcd3_Prometa\MitoSys2\LSM\gfpSORORINc_Noc\DE_W0011_P0001\DE_2_W0011_P0001_T0004\TR1_W0001_P0070\TR1_2_W0001_P0070_T0001_R1_P2_K1_Ch2-Ch1.zen
2.310002e+01	1.421666e+01	20150716_gfpSORORINcd3_Prometa\MitoSys2\LSM\gfpSORORINc_Noc\DE_W0011_P0001\DE_2_W0011_P0001_T0004\TR1_W0001_P0070\TR1_2_W0001_P0070_T0001_R1_P2_K1_Ch2-Ch1.zen
2.316002e+01	1.349999e+01	20150716_gfpSORORINcd3_Prometa\MitoSys2\LSM\gfpSORORINc_Noc\DE_W0011_P0001\DE_2_W0011_P0001_T0004\TR1_W0001_P0070\TR1_2_W0001_P0070_T0001_R1_P2_K1_Ch2-Ch1.zen
2.322002e+01	1.453332e+01	20150716_gfpSORORINcd3_Prometa\MitoSys2\LSM\gfpSORORINc_Noc\DE_W0011_P0001\DE_2_W0011_P0001_T0004\TR1_W0001_P0070\TR1_2_W0001_P0070_T0001_R1_P2_K1_Ch2-Ch1.zen
2.328002e+01	1.501666e+01	20150716_gfpSORORINcd3_Prometa\MitoSys2\LSM\gfpSORORINc_Noc\DE_W0011_P0001\DE_2_W0011_P0001_T0004\TR1_W0001_P0070\TR1_2_W0001_P0070_T0001_R1_P2_K1_Ch2-Ch1.zen
2.334002e+01	1.458332e+01	20150716_gfpSORORINcd3_Prometa\MitoSys2\LSM\gfpSORORINc_Noc\DE_W0011_P0001\DE_2_W0011_P0001_T0004\TR1_W0001_P0070\TR1_2_W0001_P0070_T0001_R1_P2_K1_Ch2-Ch1.zen
2.340002e+01	1.431666e+01	20150716_gfpSORORINcd3_Prometa\MitoSys2\LSM\gfpSORORINc_Noc\DE_W0011_P0001\DE_2_W0011_P0001_T0004\TR1_W0001_P0070\TR1_2_W0001_P0070_T0001_R1_P2_K1_Ch2-Ch1.zen
2.346002e+01	1.669999e+01	20150716_gfpSORORINcd3_Prometa\MitoSys2\LSM\gfpSORORINc_Noc\DE_W0011_P0001\DE_2_W0011_P0001_T0004\TR1_W0001_P0070\TR1_2_W0001_P0070_T0001_R1_P2_K1_Ch2-Ch1.zen
2.352002e+01	1.396666e+01	20150716_gfpSORORINcd3_Prometa\MitoSys2\LSM\gfpSORORINc_Noc\DE_W0011_P0001\DE_2_W0011_P0001_T0004\TR1_W0001_P0070\TR1_2_W0001_P0070_T0001_R1_P2_K1_Ch2-Ch1.zen
2.358002e+01	1.303332e+01	20150716_gfpSORORINcd3_Prometa\MitoSys2\LSM\gfpSORORINc_Noc\DE_W0011_P0001\DE_2_W0011_P0001_T0004\TR1_W0001_P0070\TR1_2_W0001_P0070_T0001_R1_P2_K1_Ch2-Ch1.zen
2.364002e+01	1.273332e+01	20150716_gfpSORORINcd3_Prometa\MitoSys2\LSM\gfpSORORINc_Noc\DE_W0011_P0001\DE_2_W0011_P0001_T0004\TR1_W0001_P0070\TR1_2_W0001_P0070_T0001_R1_P2_K1_Ch2-Ch1.zen
2.370002e+01	1.433332e+01	20150716_gfpSORORINcd3_Prometa\MitoSys2\LSM\gfpSORORINc_Noc\DE_W0011_P0001\DE_2_W0011_P0001_T0004\TR1_W0001_P0070\TR1_2_W0001_P0070_T0001_R1_P2_K1_Ch2-Ch1.zen
2.376002e+01	1.488332e+01	20150716_gfpSORORINcd3_Prometa\MitoSys2\LSM\gfpSORORINc_Noc\DE_W0011_P0001\DE_2_W0011_P0001_T0004\TR1_W0001_P0070\TR1_2_W0001_P0070_T0001_R1_P2_K1_Ch2-Ch1.zen
2.382002e+01	1.416666e+01	20150716_gfpSORORINcd3_Prometa\MitoSys2\LSM\gfpSORORINc_Noc\DE_W0011_P0001\DE_2_W0011_P0001_T0004\TR1_W0001_P0070\TR1_2_W0001_P0070_T0001_R1_P2_K1_Ch2-Ch1.zen
2.388002e+01	1.323332e+01	20150716_gfpSORORINcd3_Prometa\MitoSys2\LSM\gfpSORORINc_Noc\DE_W0011_P0001\DE_2_W0011_P0001_T0004\TR1_W0001_P0070\TR1_2_W0001_P0070_T0001_R1_P2_K1_Ch2-Ch1.zen
2.394002e+01	1.279999e+01	20150716_gfpSORORINcd3_Prometa\MitoSys2\LSM\gfpSORORINc_Noc\DE_W0011_P0001\DE_2_W0011_P0001_T0004\TR1_W0001_P0070\TR1_2_W0001_P0070_T0001_R1_P2_K1_Ch2-Ch1.zen
2.400002e+01	1.439999e+01	20150716_gfpSORORINcd3_Prometa\MitoSys2\LSM\gfpSORORINc_Noc\DE_W0011_P0001\DE_2_W0011_P0001_T0004\TR1_W0001_P0070\TR1_2_W0001_P0070_T0001_R1_P2_K1_Ch2-Ch1.zen
2.406002e+01	1.458332e+01	20150716_gfpSORORINcd3_Prometa\MitoSys2\LSM\gfpSORORINc_Noc\DE_W0011_P0001\DE_2_W0011_P0001_T0004\TR1_W0001_P0070\TR1_2_W0001_P0070_T0001_R1_P2_K1_Ch2-Ch1.zen
2.412002e+01	1.446666e+01	20150716_gfpSORORINcd3_Prometa\MitoSys2\LSM\gfpSORORINc_Noc\DE_W0011_P0001\DE_2_W0011_P0001_T0004\TR1_W0001_P0070\TR1_2_W0001_P0070_T0001_R1_P2_K1_Ch2-Ch1.zen
2.418002e+01	1.266666e+01	20150716_gfpSORORINcd3_Prometa\MitoSys2\LSM\gfpSORORINc_Noc\DE_W0011_P0001\DE_2_W0011_P0001_T0004\TR1_W0001_P0070\TR1_2_W0001_P0070_T0001_R1_P2_K1_Ch2-Ch1.zen
2.424002e+01	1.354999e+01	20150716_gfpSORORINcd3_Prometa\MitoSys2\LSM\gfpSORORINc_Noc\DE_W0011_P0001\DE_2_W0011_P0001_T0004\TR1_W0001_P0070\TR1_2_W0001_P0070_T0001_R1_P2_K1_Ch2-Ch1.zen
2.430002e+01	1.424999e+01	20150716_gfpSORORINcd3_Prometa\MitoSys2\LSM\gfpSORORINc_Noc\DE_W0011_P0001\DE_2_W0011_P0001_T0004\TR1_W0001_P0070\TR1_2_W0001_P0070_T0001_R1_P2_K1_Ch2-Ch1.zen
2.436002e+01	1.449999e+01	20150716_gfpSORORINcd3_Prometa\MitoSys2\LSM\gfpSORORINc_Noc\DE_W0011_P0001\DE_2_W0011_P0001_T0004\TR1_W0001_P0070\TR1_2_W0001_P0070_T0001_R1_P2_K1_Ch2-Ch1.zen
2.442002e+01	1.229999e+01	20150716_gfpSORORINcd3_Prometa\MitoSys2\LSM\gfpSORORINc_Noc\DE_W0011_P0001\DE_2_W0011_P0001_T0004\TR1_W0001_P0070\TR1_2_W0001_P0070_T0001_R1_P2_K1_Ch2-Ch1.zen
2.448002e+01	1.349999e+01	20150716_gfpSORORINcd3_Prometa\MitoSys2\LSM\gfpSORORINc_Noc\DE_W0011_P0001\DE_2_W0011_P0001_T0004\TR1_W0001_P0070\TR1_2_W0001_P0070_T0001_R1_P2_K1_Ch2-Ch1.zen
2.454002e+01	1.323332e+01	20150716_gfpSORORINcd3_Prometa\MitoSys2\LSM\gfpSORORINc_Noc\DE_W0011_P0001\DE_2_W0011_P0001_T0004\TR1_W0001_P0070\TR1_2_W0001_P0070_T0001_R1_P2_K1_Ch2-Ch1.zen
2.460002e+01	1.313332e+01	20150716_gfpSORORINcd3_Prometa\MitoSys2\LSM\gfpSORORINc_Noc\DE_W0011_P0001\DE_2_W0011_P0001_T0004\TR1_W0001_P0070\TR1_2_W0001_P0070_T0001_R1_P2_K1_Ch2-Ch1.zen
2.466002e+01	1.251666e+01	20150716_gfpSORORINcd3_Prometa\MitoSys2\LSM\gfpSORORINc_Noc\DE_W0011_P0001\DE_2_W0011_P0001_T0004\TR1_W0001_P0070\TR1_2_W0001_P0070_T0001_R1_P2_K1_Ch2-Ch1.zen
2.472002e+01	1.426666e+01	20150716_gfpSORORINcd3_Prometa\MitoSys2\LSM\gfpSORORINc_Noc\DE_W0011_P0001\DE_2_W0011_P0001_T0004\TR1_W0001_P0070\TR1_2_W0001_P0070_T0001_R1_P2_K1_Ch2-Ch1.zen
2.478002e+01	1.514999e+01	20150716_gfpSORORINcd3_Prometa\MitoSys2\LSM\gfpSORORINc_Noc\DE_W0011_P0001\DE_2_W0011_P0001_T0004\TR1_W0001_P0070\TR1_2_W0001_P0070_T0001_R1_P2_K1_Ch2-Ch1.zen
2.484002e+01	1.329999e+01	20150716_gfpSORORINcd3_Prometa\MitoSys2\LSM\gfpSORORINc_Noc\DE_W0011_P0001\DE_2_W0011_P0001_T0004\TR1_W0001_P0070\TR1_2_W0001_P0070_T0001_R1_P2_K1_Ch2-Ch1.zen
2.490002e+01	1.381666e+01	20150716_gfpSORORINcd3_Prometa\MitoSys2\LSM\gfpSORORINc_Noc\DE_W0011_P0001\DE_2_W0011_P0001_T0004\TR1_W0001_P0070\TR1_2_W0001_P0070_T0001_R1_P2_K1_Ch2-Ch1.zen
2.496002e+01	1.383332e+01	20150716_gfpSORORINcd3_Prometa\MitoSys2\LSM\gfpSORORINc_Noc\DE_W0011_P0001\DE_2_W0011_P0001_T0004\TR1_W0001_P0070\TR1_2_W0001_P0070_T0001_R1_P2_K1_Ch2-Ch1.zen
2.502002e+01	1.348332e+01	20150716_gfpSORORINcd3_Prometa\MitoSys2\LSM\gfpSORORINc_Noc\DE_W0011_P0001\DE_2_W0011_P0001_T0004\TR1_W0001_P0070\TR1_2_W0001_P0070_T0001_R1_P2_K1_Ch2-Ch1.zen
2.508002e+01	1.458332e+01	20150716_gfpSORORINcd3_Prometa\MitoSys2\LSM\gfpSORORINc_Noc\DE_W0011_P0001\DE_2_W0011_P0001_T0004\TR1_W0001_P0070\TR1_2_W0001_P0070_T0001_R1_P2_K1_Ch2-Ch1.zen
2.514002e+01	1.446666e+01	20150716_gfpSORORINcd3_Prometa\MitoSys2\LSM\gfpSORORINc_Noc\DE_W0011_P0001\DE_2_W0011_P0001_T0004\TR1_W0001_P0070\TR1_2_W0001_P0070_T0001_R1_P2_K1_Ch2-Ch1.zen
2.520002e+01	1.528332e+01	20150716_gfpSORORINcd3_Prometa\MitoSys2\LSM\gfpSORORINc_Noc\DE_W0011_P0001\DE_2_W0011_P0001_T0004\TR1_W0001_P0070\TR1_2_W0001_P0070_T0001_R1_P2_K1_Ch2-Ch1.zen
2.526002e+01	1.433332e+01	20150716_gfpSORORINcd3_Prometa\MitoSys2\LSM\gfpSORORINc_Noc\DE_W0011_P0001\DE_2_W0011_P0001_T0004\TR1_W0001_P0070\TR1_2_W0001_P0070_T0001_R1_P2_K1_Ch2-Ch1.zen
2.532002e+01	1.344999e+01	20150716_gfpSORORINcd3_Prometa\MitoSys2\LSM\gfpSORORINc_Noc\DE_W0011_P0001\DE_2_W0011_P0001_T0004\TR1_W0001_P0070\TR1_2_W0001_P0070_T0001_R1_P2_K1_Ch2-Ch1.zen
2.538002e+01	1.309999e+01	20150716_gfpSORORINcd3_Prometa\MitoSys2\LSM\gfpSORORINc_Noc\DE_W0011_P0001\DE_2_W0011_P0001_T0004\TR1_W0001_P0070\TR1_2_W0001_P0070_T0001_R1_P2_K1_Ch2-Ch1.zen
2.544002e+01	1.416666e+01	20150716_gfpSORORINcd3_Prometa\MitoSys2\LSM\gfpSORORINc_Noc\DE_W0011_P0001\DE_2_W0011_P0001_T0004\TR1_W0001_P0070\TR1_2_W0001_P0070_T0001_R1_P2_K1_Ch2-Ch1.zen
2.550002e+01	1.446666e+01	20150716_gfpSORORINcd3_Prometa\MitoSys2\LSM\gfpSORORINc_Noc\DE_W0011_P0001\DE_2_W0011_P0001_T0004\TR1_W0001_P0070\TR1_2_W0001_P0070_T0001_R1_P2_K1_Ch2-Ch1.zen
2.556002e+01	1.268332e+01	20150716_gfpSORORINcd3_Prometa\MitoSys2\LSM\gfpSORORINc_Noc\DE_W0011_P0001\DE_2_W0011_P0001_T0004\TR1_W0001_P0070\TR1_2_W0001_P0070_T0001_R1_P2_K1_Ch2-Ch1.zen
2.562002e+01	1.409999e+01	20150716_gfpSORORINcd3_Prometa\MitoSys2\LSM\gfpSORORINc_Noc\DE_W0011_P0001\DE_2_W0011_P0001_T0004\TR1_W0001_P0070\TR1_2_W0001_P0070_T0001_R1_P2_K1_Ch2-Ch1.zen
2.568002e+01	1.434999e+01	20150716_gfpSORORINcd3_Prometa\MitoSys2\LSM\gfpSORORINc_Noc\DE_W0011_P0001\DE_2_W0011_P0001_T0004\TR1_W0001_P0070\TR1_2_W0001_P0070_T0001_R1_P2_K1_Ch2-Ch1.zen
2.574002e+01	1.249999e+01	20150716_gfpSORORINcd3_Prometa\MitoSys2\LSM\gfpSORORINc_Noc\DE_W0011_P0001\DE_2_W0011_P0001_T0004\TR1_W0001_P0070\TR1_2_W0001_P0070_T0001_R1_P2_K1_Ch2-Ch1.zen
2.580002e+01	1.291666e+01	20150716_gfpSORORINcd3_Prometa\MitoSys2\LSM\gfpSORORINc_Noc\DE_W0011_P0001\DE_2_W0011_P0001_T0004\TR1_W0001_P0070\TR1_2_W0001_P0070_T0001_R1_P2_K1_Ch2-Ch1.zen
2.586002e+01	1.284999e+01	20150716_gfpSORORINcd3_Prometa\MitoSys2\LSM\gfpSORORINc_Noc\DE_W0011_P0001\DE_2_W0011_P0001_T0004\TR1_W0001_P0070\TR1_2_W0001_P0070_T0001_R1_P2_K1_Ch2-Ch1.zen
2.592002e+01	1.381666e+01	20150716_gfpSORORINcd3_Prometa\MitoSys2\LSM\gfpSORORINc_Noc\DE_W0011_P0001\DE_2_W0011_P0001_T0004\TR1_W0001_P0070\TR1_2_W0001_P0070_T0001_R1_P2_K1_Ch2-Ch1.zen
2.598002e+01	1.484999e+01	20150716_gfpSORORINcd3_Prometa\MitoSys2\LSM\gfpSORORINc_Noc\DE_W0011_P0001\DE_2_W0011_P0001_T0004\TR1_W0001_P0070\TR1_2_W0001_P0070_T0001_R1_P2_K1_Ch2-Ch1.zen
2.604002e+01	1.403332e+01	20150716_gfpSORORINcd3_Prometa\MitoSys2\LSM\gfpSORORINc_Noc\DE_W0011_P0001\DE_2_W0011_P0001_T0004\TR1_W0001_P0070\TR1_2_W0001_P0070_T0001_R1_P2_K1_Ch2-Ch1.zen
2.610002e+01	1.569999e+01	20150716_gfpSORORINcd3_Prometa\MitoSys2\LSM\gfpSORORINc_Noc\DE_W0011_P0001\DE_2_W0011_P0001_T0004\TR1_W0001_P0070\TR1_2_W0001_P0070_T0001_R1_P2_K1_Ch2-Ch1.zen
2.616002e+01	1.444999e+01	20150716_gfpSORORINcd3_Prometa\MitoSys2\LSM\gfpSORORINc_Noc\DE_W0011_P0001\DE_2_W0011_P0001_T0004\TR1_W0001_P0070\TR1_2_W0001_P0070_T0001_R1_P2_K1_Ch2-Ch1.zen
2.622002e+01	1.251666e+01	20150716_gfpSORORINcd3_Prometa\MitoSys2\LSM\gfpSORORINc_Noc\DE_W0011_P0001\DE_2_W0011_P0001_T0004\TR1_W0001_P0070\TR1_2_W0001_P0070_T0001_R1_P2_K1_Ch2-Ch1.zen
2.628002e+01	1.439999e+01	20150716_gfpSORORINcd3_Prometa\MitoSys2\LSM\gfpSORORINc_Noc\DE_W0011_P0001\DE_2_W0011_P0001_T0004\TR1_W0001_P0070\TR1_2_W0001_P0070_T0001_R1_P2_K1_Ch2-Ch1.zen
2.634002e+01	1.311666e+01	20150716_gfpSORORINcd3_Prometa\MitoSys2\LSM\gfpSORORINc_Noc\DE_W0011_P0001\DE_2_W0011_P0001_T0004\TR1_W0001_P0070\TR1_2_W0001_P0070_T0001_R1_P2_K1_Ch2-Ch1.zen
2.640002e+01	1.278332e+01	20150716_gfpSORORINcd3_Prometa\MitoSys2\LSM\gfpSORORINc_Noc\DE_W0011_P0001\DE_2_W0011_P0001_T0004\TR1_W0001_P0070\TR1_2_W0001_P0070_T0001_R1_P2_K1_Ch2-Ch1.zen
2.646002e+01	1.271666e+01	20150716_gfpSORORINcd3_Prometa\MitoSys2\LSM\gfpSORORINc_Noc\DE_W0011_P0001\DE_2_W0011_P0001_T0004\TR1_W0001_P0070\TR1_2_W0001_P0070_T0001_R1_P2_K1_Ch2-Ch1.zen
2.652002e+01	1.616665e+01	20150716_gfpSORORINcd3_Prometa\MitoSys2\LSM\gfpSORORINc_Noc\DE_W0011_P0001\DE_2_W0011_P0001_T0004\TR1_W0001_P0070\TR1_2_W0001_P0070_T0001_R1_P2_K1_Ch2-Ch1.zen
2.658002e+01	1.499999e+01	20150716_gfpSORORINcd3_Prometa\MitoSys2\LSM\gfpSORORINc_Noc\DE_W0011_P0001\DE_2_W0011_P0001_T0004\TR1_W0001_P0070\TR1_2_W0001_P0070_T0001_R1_P2_K1_Ch2-Ch1.zen
2.664002e+01	1.698332e+01	20150716_gfpSORORINcd3_Prometa\MitoSys2\LSM\gfpSORORINc_Noc\DE_W0011_P0001\DE_2_W0011_P0001_T0004\TR1_W0001_P0070\TR1_2_W0001_P0070_T0001_R1_P2_K1_Ch2-Ch1.zen
2.670002e+01	1.453332e+01	20150716_gfpSORORINcd3_Prometa\MitoSys2\LSM\gfpSORORINc_Noc\DE_W0011_P0001\DE_2_W0011_P0001_T0004\TR1_W0001_P0070\TR1_2_W0001_P0070_T0001_R1_P2_K1_Ch2-Ch1.zen
2.676002e+01	1.499999e+01	20150716_gfpSORORINcd3_Prometa\MitoSys2\LSM\gfpSORORINc_Noc\DE_W0011_P0001\DE_2_W0011_P0001_T0004\TR1_W0001_P0070\TR1_2_W0001_P0070_T0001_R1_P2_K1_Ch2-Ch1.zen
2.682002e+01	1.319999e+01	20150716_gfpSORORINcd3_Prometa\MitoSys2\LSM\gfpSORORINc_Noc\DE_W0011_P0001\DE_2_W0011_P0001_T0004\TR1_W0001_P0070\TR1_2_W0001_P0070_T0001_R1_P2_K1_Ch2-Ch1.zen
2.688002e+01	1.539999e+01	20150716_gfpSORORINcd3_Prometa\MitoSys2\LSM\gfpSORORINc_Noc\DE_W0011_P0001\DE_2_W0011_P0001_T0004\TR1_W0001_P0070\TR1_2_W0001_P0070_T0001_R1_P2_K1_Ch2-Ch1.zen
2.694002e+01	1.514999e+01	20150716_gfpSORORINcd3_Prometa\MitoSys2\LSM\gfpSORORINc_Noc\DE_W0011_P0001\DE_2_W0011_P0001_T0004\TR1_W0001_P0070\TR1_2_W0001_P0070_T0001_R1_P2_K1_Ch2-Ch1.zen
2.700002e+01	1.264999e+01	20150716_gfpSORORINcd3_Prometa\MitoSys2\LSM\gfpSORORINc_Noc\DE_W0011_P0001\DE_2_W0011_P0001_T0004\TR1_W0001_P0070\TR1_2_W0001_P0070_T0001_R1_P2_K1_Ch2-Ch1.zen
2.706002e+01	1.536666e+01	20150716_gfpSORORINcd3_Prometa\MitoSys2\LSM\gfpSORORINc_Noc\DE_W0011_P0001\DE_2_W0011_P0001_T0004\TR1_W0001_P0070\TR1_2_W0001_P0070_T0001_R1_P2_K1_Ch2-Ch1.zen
2.712002e+01	1.609999e+01	20150716_gfpSORORINcd3_Prometa\MitoSys2\LSM\gfpSORORINc_Noc\DE_W0011_P0001\DE_2_W0011_P0001_T0004\TR1_W0001_P0070\TR1_2_W0001_P0070_T0001_R1_P2_K1_Ch2-Ch1.zen
2.718002e+01	1.488332e+01	20150716_gfpSORORINcd3_Prometa\MitoSys2\LSM\gfpSORORINc_Noc\DE_W0011_P0001\DE_2_W0011_P0001_T0004\TR1_W0001_P0070\TR1_2_W0001_P0070_T0001_R1_P2_K1_Ch2-Ch1.zen
2.724002e+01	1.214999e+01	20150716_gfpSORORINcd3_Prometa\MitoSys2\LSM\gfpSORORINc_Noc\DE_W0011_P0001\DE_2_W0011_P0001_T0004\TR1_W0001_P0070\TR1_2_W0001_P0070_T0001_R1_P2_K1_Ch2-Ch1.zen
2.730002e+01	1.379999e+01	20150716_gfpSORORINcd3_Prometa\MitoSys2\LSM\gfpSORORINc_Noc\DE_W0011_P0001\DE_2_W0011_P0001_T0004\TR1_W0001_P0070\TR1_2_W0001_P0070_T0001_R1_P2_K1_Ch2-Ch1.zen
2.736002e+01	1.476666e+01	20150716_gfpSORORINcd3_Prometa\MitoSys2\LSM\gfpSORORINc_Noc\DE_W0011_P0001\DE_2_W0011_P0001_T0004\TR1_W0001_P0070\TR1_2_W0001_P0070_T0001_R1_P2_K1_Ch2-Ch1.zen
2.742002e+01	1.386666e+01	20150716_gfpSORORINcd3_Prometa\MitoSys2\LSM\gfpSORORINc_Noc\DE_W0011_P0001\DE_2_W0011_P0001_T0004\TR1_W0001_P0070\TR1_2_W0001_P0070_T0001_R1_P2_K1_Ch2-Ch1.zen
2.748002e+01	1.411666e+01	20150716_gfpSORORINcd3_Prometa\MitoSys2\LSM\gfpSORORINc_Noc\DE_W0011_P0001\DE_2_W0011_P0001_T0004\TR1_W0001_P0070\TR1_2_W0001_P0070_T0001_R1_P2_K1_Ch2-Ch1.zen
2.754002e+01	1.693332e+01	20150716_gfpSORORINcd3_Prometa\MitoSys2\LSM\gfpSORORINc_Noc\DE_W0011_P0001\DE_2_W0011_P0001_T0004\TR1_W0001_P0070\TR1_2_W0001_P0070_T0001_R1_P2_K1_Ch2-Ch1.zen
2.760002e+01	1.579999e+01	20150716_gfpSORORINcd3_Prometa\MitoSys2\LSM\gfpSORORINc_Noc\DE_W0011_P0001\DE_2_W0011_P0001_T0004\TR1_W0001_P0070\TR1_2_W0001_P0070_T0001_R1_P2_K1_Ch2-Ch1.zen
2.766002e+01	1.394999e+01	20150716_gfpSORORINcd3_Prometa\MitoSys2\LSM\gfpSORORINc_Noc\DE_W0011_P0001\DE_2_W0011_P0001_T0004\TR1_W0001_P0070\TR1_2_W0001_P0070_T0001_R1_P2_K1_Ch2-Ch1.zen
2.772002e+01	1.364999e+01	20150716_gfpSORORINcd3_Prometa\MitoSys2\LSM\gfpSORORINc_Noc\DE_W0011_P0001\DE_2_W0011_P0001_T0004\TR1_W0001_P0070\TR1_2_W0001_P0070_T0001_R1_P2_K1_Ch2-Ch1.zen
2.778002e+01	1.583332e+01	20150716_gfpSORORINcd3_Prometa\MitoSys2\LSM\gfpSORORINc_Noc\DE_W0011_P0001\DE_2_W0011_P0001_T0004\TR1_W0001_P0070\TR1_2_W0001_P0070_T0001_R1_P2_K1_Ch2-Ch1.zen
2.784002e+01	1.346666e+01	20150716_gfpSORORINcd3_Prometa\MitoSys2\LSM\gfpSORORINc_Noc\DE_W0011_P0001\DE_2_W0011_P0001_T0004\TR1_W0001_P0070\TR1_2_W0001_P0070_T0001_R1_P2_K1_Ch2-Ch1.zen
2.790002e+01	1.336666e+01	20150716_gfpSORORINcd3_Prometa\MitoSys2\LSM\gfpSORORINc_Noc\DE_W0011_P0001\DE_2_W0011_P0001_T0004\TR1_W0001_P0070\TR1_2_W0001_P0070_T0001_R1_P2_K1_Ch2-Ch1.zen
2.796002e+01	1.334999e+01	20150716_gfpSORORINcd3_Prometa\MitoSys2\LSM\gfpSORORINc_Noc\DE_W0011_P0001\DE_2_W0011_P0001_T0004\TR1_W0001_P0070\TR1_2_W0001_P0070_T0001_R1_P2_K1_Ch2-Ch1.zen
2.802002e+01	1.356666e+01	20150716_gfpSORORINcd3_Prometa\MitoSys2\LSM\gfpSORORINc_Noc\DE_W0011_P0001\DE_2_W0011_P0001_T0004\TR1_W0001_P0070\TR1_2_W0001_P0070_T0001_R1_P2_K1_Ch2-Ch1.zen
2.808002e+01	1.351666e+01	20150716_gfpSORORINcd3_Prometa\MitoSys2\LSM\gfpSORORINc_Noc\DE_W0011_P0001\DE_2_W0011_P0001_T0004\TR1_W0001_P0070\TR1_2_W0001_P0070_T0001_R1_P2_K1_Ch2-Ch1.zen
2.814002e+01	1.331666e+01	20150716_gfpSORORINcd3_Prometa\MitoSys2\LSM\gfpSORORINc_Noc\DE_W0011_P0001\DE_2_W0011_P0001_T0004\TR1_W0001_P0070\TR1_2_W0001_P0070_T0001_R1_P2_K1_Ch2-Ch1.zen
2.820002e+01	1.536666e+01	20150716_gfpSORORINcd3_Prometa\MitoSys2\LSM\gfpSORORINc_Noc\DE_W0011_P0001\DE_2_W0011_P0001_T0004\TR1_W0001_P0070\TR1_2_W0001_P0070_T0001_R1_P2_K1_Ch2-Ch1.zen
2.826002e+01	1.451666e+01	20150716_gfpSORORINcd3_Prometa\MitoSys2\LSM\gfpSORORINc_Noc\DE_W0011_P0001\DE_2_W0011_P0001_T0004\TR1_W0001_P0070\TR1_2_W0001_P0070_T0001_R1_P2_K1_Ch2-Ch1.zen
2.832002e+01	1.393332e+01	20150716_gfpSORORINcd3_Prometa\MitoSys2\LSM\gfpSORORINc_Noc\DE_W0011_P0001\DE_2_W0011_P0001_T0004\TR1_W0001_P0070\TR1_2_W0001_P0070_T0001_R1_P2_K1_Ch2-Ch1.zen
2.838002e+01	1.336666e+01	20150716_gfpSORORINcd3_Prometa\MitoSys2\LSM\gfpSORORINc_Noc\DE_W0011_P0001\DE_2_W0011_P0001_T0004\TR1_W0001_P0070\TR1_2_W0001_P0070_T0001_R1_P2_K1_Ch2-Ch1.zen
2.844002e+01	1.271666e+01	20150716_gfpSORORINcd3_Prometa\MitoSys2\LSM\gfpSORORINc_Noc\DE_W0011_P0001\DE_2_W0011_P0001_T0004\TR1_W0001_P0070\TR1_2_W0001_P0070_T0001_R1_P2_K1_Ch2-Ch1.zen
2.850002e+01	1.296666e+01	20150716_gfpSORORINcd3_Prometa\MitoSys2\LSM\gfpSORORINc_Noc\DE_W0011_P0001\DE_2_W0011_P0001_T0004\TR1_W0001_P0070\TR1_2_W0001_P0070_T0001_R1_P2_K1_Ch2-Ch1.zen
2.856002e+01	1.389999e+01	20150716_gfpSORORINcd3_Prometa\MitoSys2\LSM\gfpSORORINc_Noc\DE_W0011_P0001\DE_2_W0011_P0001_T0004\TR1_W0001_P0070\TR1_2_W0001_P0070_T0001_R1_P2_K1_Ch2-Ch1.zen
2.862002e+01	1.499999e+01	20150716_gfpSORORINcd3_Prometa\MitoSys2\LSM\gfpSORORINc_Noc\DE_W0011_P0001\DE_2_W0011_P0001_T0004\TR1_W0001_P0070\TR1_2_W0001_P0070_T0001_R1_P2_K1_Ch2-Ch1.zen
2.868002e+01	1.399999e+01	20150716_gfpSORORINcd3_Prometa\MitoSys2\LSM\gfpSORORINc_Noc\DE_W0011_P0001\DE_2_W0011_P0001_T0004\TR1_W0001_P0070\TR1_2_W0001_P0070_T0001_R1_P2_K1_Ch2-Ch1.zen
2.874002e+01	1.269999e+01	20150716_gfpSORORINcd3_Prometa\MitoSys2\LSM\gfpSORORINc_Noc\DE_W0011_P0001\DE_2_W0011_P0001_T0004\TR1_W0001_P0070\TR1_2_W0001_P0070_T0001_R1_P2_K1_Ch2-Ch1.zen
2.880002e+01	1.203332e+01	20150716_gfpSORORINcd3_Prometa\MitoSys2\LSM\gfpSORORINc_Noc\DE_W0011_P0001\DE_2_W0011_P0001_T0004\TR1_W0001_P0070\TR1_2_W0001_P0070_T0001_R1_P2_K1_Ch2-Ch1.zen
2.886002e+01	1.284999e+01	20150716_gfpSORORINcd3_Prometa\MitoSys2\LSM\gfpSORORINc_Noc\DE_W0011_P0001\DE_2_W0011_P0001_T0004\TR1_W0001_P0070\TR1_2_W0001_P0070_T0001_R1_P2_K1_Ch2-Ch1.zen
2.892002e+01	1.391666e+01	20150716_gfpSORORINcd3_Prometa\MitoSys2\LSM\gfpSORORINc_Noc\DE_W0011_P0001\DE_2_W0011_P0001_T0004\TR1_W0001_P0070\TR1_2_W0001_P0070_T0001_R1_P2_K1_Ch2-Ch1.zen
2.898002e+01	1.411666e+01	20150716_gfpSORORINcd3_Prometa\MitoSys2\LSM\gfpSORORINc_Noc\DE_W0011_P0001\DE_2_W0011_P0001_T0004\TR1_W0001_P0070\TR1_2_W0001_P0070_T0001_R1_P2_K1_Ch2-Ch1.zen
2.904002e+01	1.403332e+01	20150716_gfpSORORINcd3_Prometa\MitoSys2\LSM\gfpSORORINc_Noc\DE_W0011_P0001\DE_2_W0011_P0001_T0004\TR1_W0001_P0070\TR1_2_W0001_P0070_T0001_R1_P2_K1_Ch2-Ch1.zen
2.910002e+01	1.443332e+01	20150716_gfpSORORINcd3_Prometa\MitoSys2\LSM\gfpSORORINc_Noc\DE_W0011_P0001\DE_2_W0011_P0001_T0004\TR1_W0001_P0070\TR1_2_W0001_P0070_T0001_R1_P2_K1_Ch2-Ch1.zen
2.916002e+01	1.351666e+01	20150716_gfpSORORINcd3_Prometa\MitoSys2\LSM\gfpSORORINc_Noc\DE_W0011_P0001\DE_2_W0011_P0001_T0004\TR1_W0001_P0070\TR1_2_W0001_P0070_T0001_R1_P2_K1_Ch2-Ch1.zen
2.922002e+01	1.494999e+01	20150716_gfpSORORINcd3_Prometa\MitoSys2\LSM\gfpSORORINc_Noc\DE_W0011_P0001\DE_2_W0011_P0001_T0004\TR1_W0001_P0070\TR1_2_W0001_P0070_T0001_R1_P2_K1_Ch2-Ch1.zen
2.928002e+01	1.368332e+01	20150716_gfpSORORINcd3_Prometa\MitoSys2\LSM\gfpSORORINc_Noc\DE_W0011_P0001\DE_2_W0011_P0001_T0004\TR1_W0001_P0070\TR1_2_W0001_P0070_T0001_R1_P2_K1_Ch2-Ch1.zen
2.934002e+01	1.459999e+01	20150716_gfpSORORINcd3_Prometa\MitoSys2\LSM\gfpSORORINc_Noc\DE_W0011_P0001\DE_2_W0011_P0001_T0004\TR1_W0001_P0070\TR1_2_W0001_P0070_T0001_R1_P2_K1_Ch2-Ch1.zen
2.940002e+01	1.158332e+01	20150716_gfpSORORINcd3_Prometa\MitoSys2\LSM\gfpSORORINc_Noc\DE_W0011_P0001\DE_2_W0011_P0001_T0004\TR1_W0001_P0070\TR1_2_W0001_P0070_T0001_R1_P2_K1_Ch2-Ch1.zen
2.946002e+01	1.259999e+01	20150716_gfpSORORINcd3_Prometa\MitoSys2\LSM\gfpSORORINc_Noc\DE_W0011_P0001\DE_2_W0011_P0001_T0004\TR1_W0001_P0070\TR1_2_W0001_P0070_T0001_R1_P2_K1_Ch2-Ch1.zen
2.952002e+01	1.418332e+01	20150716_gfpSORORINcd3_Prometa\MitoSys2\LSM\gfpSORORINc_Noc\DE_W0011_P0001\DE_2_W0011_P0001_T0004\TR1_W0001_P0070\TR1_2_W0001_P0070_T0001_R1_P2_K1_Ch2-Ch1.zen
2.958002e+01	1.478332e+01	20150716_gfpSORORINcd3_Prometa\MitoSys2\LSM\gfpSORORINc_Noc\DE_W0011_P0001\DE_2_W0011_P0001_T0004\TR1_W0001_P0070\TR1_2_W0001_P0070_T0001_R1_P2_K1_Ch2-Ch1.zen
2.964002e+01	1.638332e+01	20150716_gfpSORORINcd3_Prometa\MitoSys2\LSM\gfpSORORINc_Noc\DE_W0011_P0001\DE_2_W0011_P0001_T0004\TR1_W0001_P0070\TR1_2_W0001_P0070_T0001_R1_P2_K1_Ch2-Ch1.zen
2.970002e+01	1.418332e+01	20150716_gfpSORORINcd3_Prometa\MitoSys2\LSM\gfpSORORINc_Noc\DE_W0011_P0001\DE_2_W0011_P0001_T0004\TR1_W0001_P0070\TR1_2_W0001_P0070_T0001_R1_P2_K1_Ch2-Ch1.zen
2.976002e+01	1.503332e+01	20150716_gfpSORORINcd3_Prometa\MitoSys2\LSM\gfpSORORINc_Noc\DE_W0011_P0001\DE_2_W0011_P0001_T0004\TR1_W0001_P0070\TR1_2_W0001_P0070_T0001_R1_P2_K1_Ch2-Ch1.zen
2.982002e+01	1.498332e+01	20150716_gfpSORORINcd3_Prometa\MitoSys2\LSM\gfpSORORINc_Noc\DE_W0011_P0001\DE_2_W0011_P0001_T0004\TR1_W0001_P0070\TR1_2_W0001_P0070_T0001_R1_P2_K1_Ch2-Ch1.zen
2.988002e+01	1.608332e+01	20150716_gfpSORORINcd3_Prometa\MitoSys2\LSM\gfpSORORINc_Noc\DE_W0011_P0001\DE_2_W0011_P0001_T0004\TR1_W0001_P0070\TR1_2_W0001_P0070_T0001_R1_P2_K1_Ch2-Ch1.zen
2.994002e+01	1.434999e+01	20150716_gfpSORORINcd3_Prometa\MitoSys2\LSM\gfpSORORINc_Noc\DE_W0011_P0001\DE_2_W0011_P0001_T0004\TR1_W0001_P0070\TR1_2_W0001_P0070_T0001_R1_P2_K1_Ch2-Ch1.zen
0	1.739999e+01	20150716_gfpSORORINcd3_Prometa\MitoSys2\LSM\gfpSORORINc_Noc\DE_W0011_P0001\DE_2_W0011_P0001_T0004\TR1_W0001_P0070\TR1_2_W0001_P0070_T0001_R1_P3_K1_Ch2-Ch1.zen
6.000000e-02	1.786666e+01	20150716_gfpSORORINcd3_Prometa\MitoSys2\LSM\gfpSORORINc_Noc\DE_W0011_P0001\DE_2_W0011_P0001_T0004\TR1_W0001_P0070\TR1_2_W0001_P0070_T0001_R1_P3_K1_Ch2-Ch1.zen
1.200000e-01	1.776665e+01	20150716_gfpSORORINcd3_Prometa\MitoSys2\LSM\gfpSORORINc_Noc\DE_W0011_P0001\DE_2_W0011_P0001_T0004\TR1_W0001_P0070\TR1_2_W0001_P0070_T0001_R1_P3_K1_Ch2-Ch1.zen
1.800000e-01	1.759999e+01	20150716_gfpSORORINcd3_Prometa\MitoSys2\LSM\gfpSORORINc_Noc\DE_W0011_P0001\DE_2_W0011_P0001_T0004\TR1_W0001_P0070\TR1_2_W0001_P0070_T0001_R1_P3_K1_Ch2-Ch1.zen
2.400000e-01	1.788332e+01	20150716_gfpSORORINcd3_Prometa\MitoSys2\LSM\gfpSORORINc_Noc\DE_W0011_P0001\DE_2_W0011_P0001_T0004\TR1_W0001_P0070\TR1_2_W0001_P0070_T0001_R1_P3_K1_Ch2-Ch1.zen
3.000000e-01	1.713332e+01	20150716_gfpSORORINcd3_Prometa\MitoSys2\LSM\gfpSORORINc_Noc\DE_W0011_P0001\DE_2_W0011_P0001_T0004\TR1_W0001_P0070\TR1_2_W0001_P0070_T0001_R1_P3_K1_Ch2-Ch1.zen
3.600000e-01	1.666666e+01	20150716_gfpSORORINcd3_Prometa\MitoSys2\LSM\gfpSORORINc_Noc\DE_W0011_P0001\DE_2_W0011_P0001_T0004\TR1_W0001_P0070\TR1_2_W0001_P0070_T0001_R1_P3_K1_Ch2-Ch1.zen
4.200000e-01	1.888332e+01	20150716_gfpSORORINcd3_Prometa\MitoSys2\LSM\gfpSORORINc_Noc\DE_W0011_P0001\DE_2_W0011_P0001_T0004\TR1_W0001_P0070\TR1_2_W0001_P0070_T0001_R1_P3_K1_Ch2-Ch1.zen
4.800000e-01	1.768332e+01	20150716_gfpSORORINcd3_Prometa\MitoSys2\LSM\gfpSORORINc_Noc\DE_W0011_P0001\DE_2_W0011_P0001_T0004\TR1_W0001_P0070\TR1_2_W0001_P0070_T0001_R1_P3_K1_Ch2-Ch1.zen
5.400000e-01	1.518332e+01	20150716_gfpSORORINcd3_Prometa\MitoSys2\LSM\gfpSORORINc_Noc\DE_W0011_P0001\DE_2_W0011_P0001_T0004\TR1_W0001_P0070\TR1_2_W0001_P0070_T0001_R1_P3_K1_Ch2-Ch1.zen
6.000000e-01	1.511666e+01	20150716_gfpSORORINcd3_Prometa\MitoSys2\LSM\gfpSORORINc_Noc\DE_W0011_P0001\DE_2_W0011_P0001_T0004\TR1_W0001_P0070\TR1_2_W0001_P0070_T0001_R1_P3_K1_Ch2-Ch1.zen
6.600000e-01	1.539999e+01	20150716_gfpSORORINcd3_Prometa\MitoSys2\LSM\gfpSORORINc_Noc\DE_W0011_P0001\DE_2_W0011_P0001_T0004\TR1_W0001_P0070\TR1_2_W0001_P0070_T0001_R1_P3_K1_Ch2-Ch1.zen
7.200000e-01	1.779999e+01	20150716_gfpSORORINcd3_Prometa\MitoSys2\LSM\gfpSORORINc_Noc\DE_W0011_P0001\DE_2_W0011_P0001_T0004\TR1_W0001_P0070\TR1_2_W0001_P0070_T0001_R1_P3_K1_Ch2-Ch1.zen
7.800000e-01	1.906665e+01	20150716_gfpSORORINcd3_Prometa\MitoSys2\LSM\gfpSORORINc_Noc\DE_W0011_P0001\DE_2_W0011_P0001_T0004\TR1_W0001_P0070\TR1_2_W0001_P0070_T0001_R1_P3_K1_Ch2-Ch1.zen
8.400000e-01	1.923332e+01	20150716_gfpSORORINcd3_Prometa\MitoSys2\LSM\gfpSORORINc_Noc\DE_W0011_P0001\DE_2_W0011_P0001_T0004\TR1_W0001_P0070\TR1_2_W0001_P0070_T0001_R1_P3_K1_Ch2-Ch1.zen
9.000000e-01	1.549999e+01	20150716_gfpSORORINcd3_Prometa\MitoSys2\LSM\gfpSORORINc_Noc\DE_W0011_P0001\DE_2_W0011_P0001_T0004\TR1_W0001_P0070\TR1_2_W0001_P0070_T0001_R1_P3_K1_Ch2-Ch1.zen
9.600000e-01	1.611666e+01	20150716_gfpSORORINcd3_Prometa\MitoSys2\LSM\gfpSORORINc_Noc\DE_W0011_P0001\DE_2_W0011_P0001_T0004\TR1_W0001_P0070\TR1_2_W0001_P0070_T0001_R1_P3_K1_Ch2-Ch1.zen
1.020000e+00	1.989999e+01	20150716_gfpSORORINcd3_Prometa\MitoSys2\LSM\gfpSORORINc_Noc\DE_W0011_P0001\DE_2_W0011_P0001_T0004\TR1_W0001_P0070\TR1_2_W0001_P0070_T0001_R1_P3_K1_Ch2-Ch1.zen
1.080000e+00	1.934999e+01	20150716_gfpSORORINcd3_Prometa\MitoSys2\LSM\gfpSORORINc_Noc\DE_W0011_P0001\DE_2_W0011_P0001_T0004\TR1_W0001_P0070\TR1_2_W0001_P0070_T0001_R1_P3_K1_Ch2-Ch1.zen
1.140000e+00	1.753332e+01	20150716_gfpSORORINcd3_Prometa\MitoSys2\LSM\gfpSORORINc_Noc\DE_W0011_P0001\DE_2_W0011_P0001_T0004\TR1_W0001_P0070\TR1_2_W0001_P0070_T0001_R1_P3_K1_Ch2-Ch1.zen
1.200000e+00	1.939999e+01	20150716_gfpSORORINcd3_Prometa\MitoSys2\LSM\gfpSORORINc_Noc\DE_W0011_P0001\DE_2_W0011_P0001_T0004\TR1_W0001_P0070\TR1_2_W0001_P0070_T0001_R1_P3_K1_Ch2-Ch1.zen
1.260000e+00	1.964999e+01	20150716_gfpSORORINcd3_Prometa\MitoSys2\LSM\gfpSORORINc_Noc\DE_W0011_P0001\DE_2_W0011_P0001_T0004\TR1_W0001_P0070\TR1_2_W0001_P0070_T0001_R1_P3_K1_Ch2-Ch1.zen
1.320000e+00	1.978332e+01	20150716_gfpSORORINcd3_Prometa\MitoSys2\LSM\gfpSORORINc_Noc\DE_W0011_P0001\DE_2_W0011_P0001_T0004\TR1_W0001_P0070\TR1_2_W0001_P0070_T0001_R1_P3_K1_Ch2-Ch1.zen
1.380000e+00	1.666666e+01	20150716_gfpSORORINcd3_Prometa\MitoSys2\LSM\gfpSORORINc_Noc\DE_W0011_P0001\DE_2_W0011_P0001_T0004\TR1_W0001_P0070\TR1_2_W0001_P0070_T0001_R1_P3_K1_Ch2-Ch1.zen
1.440000e+00	1.636666e+01	20150716_gfpSORORINcd3_Prometa\MitoSys2\LSM\gfpSORORINc_Noc\DE_W0011_P0001\DE_2_W0011_P0001_T0004\TR1_W0001_P0070\TR1_2_W0001_P0070_T0001_R1_P3_K1_Ch2-Ch1.zen
1.500000e+00	1.726665e+01	20150716_gfpSORORINcd3_Prometa\MitoSys2\LSM\gfpSORORINc_Noc\DE_W0011_P0001\DE_2_W0011_P0001_T0004\TR1_W0001_P0070\TR1_2_W0001_P0070_T0001_R1_P3_K1_Ch2-Ch1.zen
1.560000e+00	1.876665e+01	20150716_gfpSORORINcd3_Prometa\MitoSys2\LSM\gfpSORORINc_Noc\DE_W0011_P0001\DE_2_W0011_P0001_T0004\TR1_W0001_P0070\TR1_2_W0001_P0070_T0001_R1_P3_K1_Ch2-Ch1.zen
1.620000e+00	1.761666e+01	20150716_gfpSORORINcd3_Prometa\MitoSys2\LSM\gfpSORORINc_Noc\DE_W0011_P0001\DE_2_W0011_P0001_T0004\TR1_W0001_P0070\TR1_2_W0001_P0070_T0001_R1_P3_K1_Ch2-Ch1.zen
1.680000e+00	1.761666e+01	20150716_gfpSORORINcd3_Prometa\MitoSys2\LSM\gfpSORORINc_Noc\DE_W0011_P0001\DE_2_W0011_P0001_T0004\TR1_W0001_P0070\TR1_2_W0001_P0070_T0001_R1_P3_K1_Ch2-Ch1.zen
1.740000e+00	1.831666e+01	20150716_gfpSORORINcd3_Prometa\MitoSys2\LSM\gfpSORORINc_Noc\DE_W0011_P0001\DE_2_W0011_P0001_T0004\TR1_W0001_P0070\TR1_2_W0001_P0070_T0001_R1_P3_K1_Ch2-Ch1.zen
1.800000e+00	1.844999e+01	20150716_gfpSORORINcd3_Prometa\MitoSys2\LSM\gfpSORORINc_Noc\DE_W0011_P0001\DE_2_W0011_P0001_T0004\TR1_W0001_P0070\TR1_2_W0001_P0070_T0001_R1_P3_K1_Ch2-Ch1.zen
1.860000e+00	1.976665e+01	20150716_gfpSORORINcd3_Prometa\MitoSys2\LSM\gfpSORORINc_Noc\DE_W0011_P0001\DE_2_W0011_P0001_T0004\TR1_W0001_P0070\TR1_2_W0001_P0070_T0001_R1_P3_K1_Ch2-Ch1.zen
1.920000e+00	1.986665e+01	20150716_gfpSORORINcd3_Prometa\MitoSys2\LSM\gfpSORORINc_Noc\DE_W0011_P0001\DE_2_W0011_P0001_T0004\TR1_W0001_P0070\TR1_2_W0001_P0070_T0001_R1_P3_K1_Ch2-Ch1.zen
1.980000e+00	1.726665e+01	20150716_gfpSORORINcd3_Prometa\MitoSys2\LSM\gfpSORORINc_Noc\DE_W0011_P0001\DE_2_W0011_P0001_T0004\TR1_W0001_P0070\TR1_2_W0001_P0070_T0001_R1_P3_K1_Ch2-Ch1.zen
2.040000e+00	1.911666e+01	20150716_gfpSORORINcd3_Prometa\MitoSys2\LSM\gfpSORORINc_Noc\DE_W0011_P0001\DE_2_W0011_P0001_T0004\TR1_W0001_P0070\TR1_2_W0001_P0070_T0001_R1_P3_K1_Ch2-Ch1.zen
2.100000e+00	1.696666e+01	20150716_gfpSORORINcd3_Prometa\MitoSys2\LSM\gfpSORORINc_Noc\DE_W0011_P0001\DE_2_W0011_P0001_T0004\TR1_W0001_P0070\TR1_2_W0001_P0070_T0001_R1_P3_K1_Ch2-Ch1.zen
2.160000e+00	1.888332e+01	20150716_gfpSORORINcd3_Prometa\MitoSys2\LSM\gfpSORORINc_Noc\DE_W0011_P0001\DE_2_W0011_P0001_T0004\TR1_W0001_P0070\TR1_2_W0001_P0070_T0001_R1_P3_K1_Ch2-Ch1.zen
2.220000e+00	1.911666e+01	20150716_gfpSORORINcd3_Prometa\MitoSys2\LSM\gfpSORORINc_Noc\DE_W0011_P0001\DE_2_W0011_P0001_T0004\TR1_W0001_P0070\TR1_2_W0001_P0070_T0001_R1_P3_K1_Ch2-Ch1.zen
2.280000e+00	1.718332e+01	20150716_gfpSORORINcd3_Prometa\MitoSys2\LSM\gfpSORORINc_Noc\DE_W0011_P0001\DE_2_W0011_P0001_T0004\TR1_W0001_P0070\TR1_2_W0001_P0070_T0001_R1_P3_K1_Ch2-Ch1.zen
2.340000e+00	1.783332e+01	20150716_gfpSORORINcd3_Prometa\MitoSys2\LSM\gfpSORORINc_Noc\DE_W0011_P0001\DE_2_W0011_P0001_T0004\TR1_W0001_P0070\TR1_2_W0001_P0070_T0001_R1_P3_K1_Ch2-Ch1.zen
2.400000e+00	1.851665e+01	20150716_gfpSORORINcd3_Prometa\MitoSys2\LSM\gfpSORORINc_Noc\DE_W0011_P0001\DE_2_W0011_P0001_T0004\TR1_W0001_P0070\TR1_2_W0001_P0070_T0001_R1_P3_K1_Ch2-Ch1.zen
2.460000e+00	1.496666e+01	20150716_gfpSORORINcd3_Prometa\MitoSys2\LSM\gfpSORORINc_Noc\DE_W0011_P0001\DE_2_W0011_P0001_T0004\TR1_W0001_P0070\TR1_2_W0001_P0070_T0001_R1_P3_K1_Ch2-Ch1.zen
2.520000e+00	1.736666e+01	20150716_gfpSORORINcd3_Prometa\MitoSys2\LSM\gfpSORORINc_Noc\DE_W0011_P0001\DE_2_W0011_P0001_T0004\TR1_W0001_P0070\TR1_2_W0001_P0070_T0001_R1_P3_K1_Ch2-Ch1.zen
2.580000e+00	1.561666e+01	20150716_gfpSORORINcd3_Prometa\MitoSys2\LSM\gfpSORORINc_Noc\DE_W0011_P0001\DE_2_W0011_P0001_T0004\TR1_W0001_P0070\TR1_2_W0001_P0070_T0001_R1_P3_K1_Ch2-Ch1.zen
2.640000e+00	1.848332e+01	20150716_gfpSORORINcd3_Prometa\MitoSys2\LSM\gfpSORORINc_Noc\DE_W0011_P0001\DE_2_W0011_P0001_T0004\TR1_W0001_P0070\TR1_2_W0001_P0070_T0001_R1_P3_K1_Ch2-Ch1.zen
2.700000e+00	1.743332e+01	20150716_gfpSORORINcd3_Prometa\MitoSys2\LSM\gfpSORORINc_Noc\DE_W0011_P0001\DE_2_W0011_P0001_T0004\TR1_W0001_P0070\TR1_2_W0001_P0070_T0001_R1_P3_K1_Ch2-Ch1.zen
2.760000e+00	1.643332e+01	20150716_gfpSORORINcd3_Prometa\MitoSys2\LSM\gfpSORORINc_Noc\DE_W0011_P0001\DE_2_W0011_P0001_T0004\TR1_W0001_P0070\TR1_2_W0001_P0070_T0001_R1_P3_K1_Ch2-Ch1.zen
2.820000e+00	1.639999e+01	20150716_gfpSORORINcd3_Prometa\MitoSys2\LSM\gfpSORORINc_Noc\DE_W0011_P0001\DE_2_W0011_P0001_T0004\TR1_W0001_P0070\TR1_2_W0001_P0070_T0001_R1_P3_K1_Ch2-Ch1.zen
2.880000e+00	1.789999e+01	20150716_gfpSORORINcd3_Prometa\MitoSys2\LSM\gfpSORORINc_Noc\DE_W0011_P0001\DE_2_W0011_P0001_T0004\TR1_W0001_P0070\TR1_2_W0001_P0070_T0001_R1_P3_K1_Ch2-Ch1.zen
2.940000e+00	1.989999e+01	20150716_gfpSORORINcd3_Prometa\MitoSys2\LSM\gfpSORORINc_Noc\DE_W0011_P0001\DE_2_W0011_P0001_T0004\TR1_W0001_P0070\TR1_2_W0001_P0070_T0001_R1_P3_K1_Ch2-Ch1.zen
3	1.778332e+01	20150716_gfpSORORINcd3_Prometa\MitoSys2\LSM\gfpSORORINc_Noc\DE_W0011_P0001\DE_2_W0011_P0001_T0004\TR1_W0001_P0070\TR1_2_W0001_P0070_T0001_R1_P3_K1_Ch2-Ch1.zen
3.060000e+00	1.868332e+01	20150716_gfpSORORINcd3_Prometa\MitoSys2\LSM\gfpSORORINc_Noc\DE_W0011_P0001\DE_2_W0011_P0001_T0004\TR1_W0001_P0070\TR1_2_W0001_P0070_T0001_R1_P3_K1_Ch2-Ch1.zen
3.120000e+00	1.984999e+01	20150716_gfpSORORINcd3_Prometa\MitoSys2\LSM\gfpSORORINc_Noc\DE_W0011_P0001\DE_2_W0011_P0001_T0004\TR1_W0001_P0070\TR1_2_W0001_P0070_T0001_R1_P3_K1_Ch2-Ch1.zen
3.180000e+00	1.921665e+01	20150716_gfpSORORINcd3_Prometa\MitoSys2\LSM\gfpSORORINc_Noc\DE_W0011_P0001\DE_2_W0011_P0001_T0004\TR1_W0001_P0070\TR1_2_W0001_P0070_T0001_R1_P3_K1_Ch2-Ch1.zen
3.240000e+00	1.826665e+01	20150716_gfpSORORINcd3_Prometa\MitoSys2\LSM\gfpSORORINc_Noc\DE_W0011_P0001\DE_2_W0011_P0001_T0004\TR1_W0001_P0070\TR1_2_W0001_P0070_T0001_R1_P3_K1_Ch2-Ch1.zen
3.300000e+00	1.726665e+01	20150716_gfpSORORINcd3_Prometa\MitoSys2\LSM\gfpSORORINc_Noc\DE_W0011_P0001\DE_2_W0011_P0001_T0004\TR1_W0001_P0070\TR1_2_W0001_P0070_T0001_R1_P3_K1_Ch2-Ch1.zen
3.360000e+00	1.969999e+01	20150716_gfpSORORINcd3_Prometa\MitoSys2\LSM\gfpSORORINc_Noc\DE_W0011_P0001\DE_2_W0011_P0001_T0004\TR1_W0001_P0070\TR1_2_W0001_P0070_T0001_R1_P3_K1_Ch2-Ch1.zen
3.420000e+00	2.111665e+01	20150716_gfpSORORINcd3_Prometa\MitoSys2\LSM\gfpSORORINc_Noc\DE_W0011_P0001\DE_2_W0011_P0001_T0004\TR1_W0001_P0070\TR1_2_W0001_P0070_T0001_R1_P3_K1_Ch2-Ch1.zen
3.480000e+00	1.911666e+01	20150716_gfpSORORINcd3_Prometa\MitoSys2\LSM\gfpSORORINc_Noc\DE_W0011_P0001\DE_2_W0011_P0001_T0004\TR1_W0001_P0070\TR1_2_W0001_P0070_T0001_R1_P3_K1_Ch2-Ch1.zen
3.540000e+00	1.631666e+01	20150716_gfpSORORINcd3_Prometa\MitoSys2\LSM\gfpSORORINc_Noc\DE_W0011_P0001\DE_2_W0011_P0001_T0004\TR1_W0001_P0070\TR1_2_W0001_P0070_T0001_R1_P3_K1_Ch2-Ch1.zen
3.600000e+00	1.638332e+01	20150716_gfpSORORINcd3_Prometa\MitoSys2\LSM\gfpSORORINc_Noc\DE_W0011_P0001\DE_2_W0011_P0001_T0004\TR1_W0001_P0070\TR1_2_W0001_P0070_T0001_R1_P3_K1_Ch2-Ch1.zen
3.660000e+00	2.038332e+01	20150716_gfpSORORINcd3_Prometa\MitoSys2\LSM\gfpSORORINc_Noc\DE_W0011_P0001\DE_2_W0011_P0001_T0004\TR1_W0001_P0070\TR1_2_W0001_P0070_T0001_R1_P3_K1_Ch2-Ch1.zen
3.720000e+00	1.853332e+01	20150716_gfpSORORINcd3_Prometa\MitoSys2\LSM\gfpSORORINc_Noc\DE_W0011_P0001\DE_2_W0011_P0001_T0004\TR1_W0001_P0070\TR1_2_W0001_P0070_T0001_R1_P3_K1_Ch2-Ch1.zen
3.780000e+00	1.729999e+01	20150716_gfpSORORINcd3_Prometa\MitoSys2\LSM\gfpSORORINc_Noc\DE_W0011_P0001\DE_2_W0011_P0001_T0004\TR1_W0001_P0070\TR1_2_W0001_P0070_T0001_R1_P3_K1_Ch2-Ch1.zen
3.840000e+00	1.699999e+01	20150716_gfpSORORINcd3_Prometa\MitoSys2\LSM\gfpSORORINc_Noc\DE_W0011_P0001\DE_2_W0011_P0001_T0004\TR1_W0001_P0070\TR1_2_W0001_P0070_T0001_R1_P3_K1_Ch2-Ch1.zen
3.900000e+00	1.833332e+01	20150716_gfpSORORINcd3_Prometa\MitoSys2\LSM\gfpSORORINc_Noc\DE_W0011_P0001\DE_2_W0011_P0001_T0004\TR1_W0001_P0070\TR1_2_W0001_P0070_T0001_R1_P3_K1_Ch2-Ch1.zen
3.960000e+00	1.703332e+01	20150716_gfpSORORINcd3_Prometa\MitoSys2\LSM\gfpSORORINc_Noc\DE_W0011_P0001\DE_2_W0011_P0001_T0004\TR1_W0001_P0070\TR1_2_W0001_P0070_T0001_R1_P3_K1_Ch2-Ch1.zen
4.020000e+00	1.763332e+01	20150716_gfpSORORINcd3_Prometa\MitoSys2\LSM\gfpSORORINc_Noc\DE_W0011_P0001\DE_2_W0011_P0001_T0004\TR1_W0001_P0070\TR1_2_W0001_P0070_T0001_R1_P3_K1_Ch2-Ch1.zen
4.080000e+00	1.949999e+01	20150716_gfpSORORINcd3_Prometa\MitoSys2\LSM\gfpSORORINc_Noc\DE_W0011_P0001\DE_2_W0011_P0001_T0004\TR1_W0001_P0070\TR1_2_W0001_P0070_T0001_R1_P3_K1_Ch2-Ch1.zen
4.140000e+00	2.003332e+01	20150716_gfpSORORINcd3_Prometa\MitoSys2\LSM\gfpSORORINc_Noc\DE_W0011_P0001\DE_2_W0011_P0001_T0004\TR1_W0001_P0070\TR1_2_W0001_P0070_T0001_R1_P3_K1_Ch2-Ch1.zen
4.200000e+00	1.559999e+01	20150716_gfpSORORINcd3_Prometa\MitoSys2\LSM\gfpSORORINc_Noc\DE_W0011_P0001\DE_2_W0011_P0001_T0004\TR1_W0001_P0070\TR1_2_W0001_P0070_T0001_R1_P3_K1_Ch2-Ch1.zen
4.260000e+00	1.754999e+01	20150716_gfpSORORINcd3_Prometa\MitoSys2\LSM\gfpSORORINc_Noc\DE_W0011_P0001\DE_2_W0011_P0001_T0004\TR1_W0001_P0070\TR1_2_W0001_P0070_T0001_R1_P3_K1_Ch2-Ch1.zen
4.320000e+00	1.643332e+01	20150716_gfpSORORINcd3_Prometa\MitoSys2\LSM\gfpSORORINc_Noc\DE_W0011_P0001\DE_2_W0011_P0001_T0004\TR1_W0001_P0070\TR1_2_W0001_P0070_T0001_R1_P3_K1_Ch2-Ch1.zen
4.380000e+00	1.791665e+01	20150716_gfpSORORINcd3_Prometa\MitoSys2\LSM\gfpSORORINc_Noc\DE_W0011_P0001\DE_2_W0011_P0001_T0004\TR1_W0001_P0070\TR1_2_W0001_P0070_T0001_R1_P3_K1_Ch2-Ch1.zen
4.440000e+00	1.908332e+01	20150716_gfpSORORINcd3_Prometa\MitoSys2\LSM\gfpSORORINc_Noc\DE_W0011_P0001\DE_2_W0011_P0001_T0004\TR1_W0001_P0070\TR1_2_W0001_P0070_T0001_R1_P3_K1_Ch2-Ch1.zen
4.500000e+00	1.991665e+01	20150716_gfpSORORINcd3_Prometa\MitoSys2\LSM\gfpSORORINc_Noc\DE_W0011_P0001\DE_2_W0011_P0001_T0004\TR1_W0001_P0070\TR1_2_W0001_P0070_T0001_R1_P3_K1_Ch2-Ch1.zen
4.560000e+00	1.988332e+01	20150716_gfpSORORINcd3_Prometa\MitoSys2\LSM\gfpSORORINc_Noc\DE_W0011_P0001\DE_2_W0011_P0001_T0004\TR1_W0001_P0070\TR1_2_W0001_P0070_T0001_R1_P3_K1_Ch2-Ch1.zen
4.620000e+00	1.976665e+01	20150716_gfpSORORINcd3_Prometa\MitoSys2\LSM\gfpSORORINc_Noc\DE_W0011_P0001\DE_2_W0011_P0001_T0004\TR1_W0001_P0070\TR1_2_W0001_P0070_T0001_R1_P3_K1_Ch2-Ch1.zen
4.680000e+00	2.011665e+01	20150716_gfpSORORINcd3_Prometa\MitoSys2\LSM\gfpSORORINc_Noc\DE_W0011_P0001\DE_2_W0011_P0001_T0004\TR1_W0001_P0070\TR1_2_W0001_P0070_T0001_R1_P3_K1_Ch2-Ch1.zen
4.740000e+00	1.671666e+01	20150716_gfpSORORINcd3_Prometa\MitoSys2\LSM\gfpSORORINc_Noc\DE_W0011_P0001\DE_2_W0011_P0001_T0004\TR1_W0001_P0070\TR1_2_W0001_P0070_T0001_R1_P3_K1_Ch2-Ch1.zen
4.800000e+00	1.893332e+01	20150716_gfpSORORINcd3_Prometa\MitoSys2\LSM\gfpSORORINc_Noc\DE_W0011_P0001\DE_2_W0011_P0001_T0004\TR1_W0001_P0070\TR1_2_W0001_P0070_T0001_R1_P3_K1_Ch2-Ch1.zen
4.860000e+00	1.911666e+01	20150716_gfpSORORINcd3_Prometa\MitoSys2\LSM\gfpSORORINc_Noc\DE_W0011_P0001\DE_2_W0011_P0001_T0004\TR1_W0001_P0070\TR1_2_W0001_P0070_T0001_R1_P3_K1_Ch2-Ch1.zen
4.920000e+00	1.746666e+01	20150716_gfpSORORINcd3_Prometa\MitoSys2\LSM\gfpSORORINc_Noc\DE_W0011_P0001\DE_2_W0011_P0001_T0004\TR1_W0001_P0070\TR1_2_W0001_P0070_T0001_R1_P3_K1_Ch2-Ch1.zen
4.980000e+00	1.874999e+01	20150716_gfpSORORINcd3_Prometa\MitoSys2\LSM\gfpSORORINc_Noc\DE_W0011_P0001\DE_2_W0011_P0001_T0004\TR1_W0001_P0070\TR1_2_W0001_P0070_T0001_R1_P3_K1_Ch2-Ch1.zen
5.040000e+00	1.781666e+01	20150716_gfpSORORINcd3_Prometa\MitoSys2\LSM\gfpSORORINc_Noc\DE_W0011_P0001\DE_2_W0011_P0001_T0004\TR1_W0001_P0070\TR1_2_W0001_P0070_T0001_R1_P3_K1_Ch2-Ch1.zen
5.100000e+00	1.849999e+01	20150716_gfpSORORINcd3_Prometa\MitoSys2\LSM\gfpSORORINc_Noc\DE_W0011_P0001\DE_2_W0011_P0001_T0004\TR1_W0001_P0070\TR1_2_W0001_P0070_T0001_R1_P3_K1_Ch2-Ch1.zen
5.160000e+00	1.676666e+01	20150716_gfpSORORINcd3_Prometa\MitoSys2\LSM\gfpSORORINc_Noc\DE_W0011_P0001\DE_2_W0011_P0001_T0004\TR1_W0001_P0070\TR1_2_W0001_P0070_T0001_R1_P3_K1_Ch2-Ch1.zen
5.220000e+00	1.673332e+01	20150716_gfpSORORINcd3_Prometa\MitoSys2\LSM\gfpSORORINc_Noc\DE_W0011_P0001\DE_2_W0011_P0001_T0004\TR1_W0001_P0070\TR1_2_W0001_P0070_T0001_R1_P3_K1_Ch2-Ch1.zen
5.280000e+00	2.031665e+01	20150716_gfpSORORINcd3_Prometa\MitoSys2\LSM\gfpSORORINc_Noc\DE_W0011_P0001\DE_2_W0011_P0001_T0004\TR1_W0001_P0070\TR1_2_W0001_P0070_T0001_R1_P3_K1_Ch2-Ch1.zen
5.340000e+00	1.793332e+01	20150716_gfpSORORINcd3_Prometa\MitoSys2\LSM\gfpSORORINc_Noc\DE_W0011_P0001\DE_2_W0011_P0001_T0004\TR1_W0001_P0070\TR1_2_W0001_P0070_T0001_R1_P3_K1_Ch2-Ch1.zen
5.400000e+00	2.139999e+01	20150716_gfpSORORINcd3_Prometa\MitoSys2\LSM\gfpSORORINc_Noc\DE_W0011_P0001\DE_2_W0011_P0001_T0004\TR1_W0001_P0070\TR1_2_W0001_P0070_T0001_R1_P3_K1_Ch2-Ch1.zen
5.460000e+00	1.894999e+01	20150716_gfpSORORINcd3_Prometa\MitoSys2\LSM\gfpSORORINc_Noc\DE_W0011_P0001\DE_2_W0011_P0001_T0004\TR1_W0001_P0070\TR1_2_W0001_P0070_T0001_R1_P3_K1_Ch2-Ch1.zen
5.520000e+00	1.758332e+01	20150716_gfpSORORINcd3_Prometa\MitoSys2\LSM\gfpSORORINc_Noc\DE_W0011_P0001\DE_2_W0011_P0001_T0004\TR1_W0001_P0070\TR1_2_W0001_P0070_T0001_R1_P3_K1_Ch2-Ch1.zen
5.580000e+00	1.891665e+01	20150716_gfpSORORINcd3_Prometa\MitoSys2\LSM\gfpSORORINc_Noc\DE_W0011_P0001\DE_2_W0011_P0001_T0004\TR1_W0001_P0070\TR1_2_W0001_P0070_T0001_R1_P3_K1_Ch2-Ch1.zen
5.640000e+00	1.821666e+01	20150716_gfpSORORINcd3_Prometa\MitoSys2\LSM\gfpSORORINc_Noc\DE_W0011_P0001\DE_2_W0011_P0001_T0004\TR1_W0001_P0070\TR1_2_W0001_P0070_T0001_R1_P3_K1_Ch2-Ch1.zen
5.700000e+00	1.694999e+01	20150716_gfpSORORINcd3_Prometa\MitoSys2\LSM\gfpSORORINc_Noc\DE_W0011_P0001\DE_2_W0011_P0001_T0004\TR1_W0001_P0070\TR1_2_W0001_P0070_T0001_R1_P3_K1_Ch2-Ch1.zen
5.760000e+00	2.046665e+01	20150716_gfpSORORINcd3_Prometa\MitoSys2\LSM\gfpSORORINc_Noc\DE_W0011_P0001\DE_2_W0011_P0001_T0004\TR1_W0001_P0070\TR1_2_W0001_P0070_T0001_R1_P3_K1_Ch2-Ch1.zen
5.820000e+00	2.004999e+01	20150716_gfpSORORINcd3_Prometa\MitoSys2\LSM\gfpSORORINc_Noc\DE_W0011_P0001\DE_2_W0011_P0001_T0004\TR1_W0001_P0070\TR1_2_W0001_P0070_T0001_R1_P3_K1_Ch2-Ch1.zen
5.880000e+00	1.763332e+01	20150716_gfpSORORINcd3_Prometa\MitoSys2\LSM\gfpSORORINc_Noc\DE_W0011_P0001\DE_2_W0011_P0001_T0004\TR1_W0001_P0070\TR1_2_W0001_P0070_T0001_R1_P3_K1_Ch2-Ch1.zen
5.940000e+00	1.888332e+01	20150716_gfpSORORINcd3_Prometa\MitoSys2\LSM\gfpSORORINc_Noc\DE_W0011_P0001\DE_2_W0011_P0001_T0004\TR1_W0001_P0070\TR1_2_W0001_P0070_T0001_R1_P3_K1_Ch2-Ch1.zen
6	1.899999e+01	20150716_gfpSORORINcd3_Prometa\MitoSys2\LSM\gfpSORORINc_Noc\DE_W0011_P0001\DE_2_W0011_P0001_T0004\TR1_W0001_P0070\TR1_2_W0001_P0070_T0001_R1_P3_K1_Ch2-Ch1.zen
6.060000e+00	1.569999e+01	20150716_gfpSORORINcd3_Prometa\MitoSys2\LSM\gfpSORORINc_Noc\DE_W0011_P0001\DE_2_W0011_P0001_T0004\TR1_W0001_P0070\TR1_2_W0001_P0070_T0001_R1_P3_K1_Ch2-Ch1.zen
6.120000e+00	1.799999e+01	20150716_gfpSORORINcd3_Prometa\MitoSys2\LSM\gfpSORORINc_Noc\DE_W0011_P0001\DE_2_W0011_P0001_T0004\TR1_W0001_P0070\TR1_2_W0001_P0070_T0001_R1_P3_K1_Ch2-Ch1.zen
6.180000e+00	1.964999e+01	20150716_gfpSORORINcd3_Prometa\MitoSys2\LSM\gfpSORORINc_Noc\DE_W0011_P0001\DE_2_W0011_P0001_T0004\TR1_W0001_P0070\TR1_2_W0001_P0070_T0001_R1_P3_K1_Ch2-Ch1.zen
6.240000e+00	1.758332e+01	20150716_gfpSORORINcd3_Prometa\MitoSys2\LSM\gfpSORORINc_Noc\DE_W0011_P0001\DE_2_W0011_P0001_T0004\TR1_W0001_P0070\TR1_2_W0001_P0070_T0001_R1_P3_K1_Ch2-Ch1.zen
6.300000e+00	1.868332e+01	20150716_gfpSORORINcd3_Prometa\MitoSys2\LSM\gfpSORORINc_Noc\DE_W0011_P0001\DE_2_W0011_P0001_T0004\TR1_W0001_P0070\TR1_2_W0001_P0070_T0001_R1_P3_K1_Ch2-Ch1.zen
6.360000e+00	1.758332e+01	20150716_gfpSORORINcd3_Prometa\MitoSys2\LSM\gfpSORORINc_Noc\DE_W0011_P0001\DE_2_W0011_P0001_T0004\TR1_W0001_P0070\TR1_2_W0001_P0070_T0001_R1_P3_K1_Ch2-Ch1.zen
6.420000e+00	2.021665e+01	20150716_gfpSORORINcd3_Prometa\MitoSys2\LSM\gfpSORORINc_Noc\DE_W0011_P0001\DE_2_W0011_P0001_T0004\TR1_W0001_P0070\TR1_2_W0001_P0070_T0001_R1_P3_K1_Ch2-Ch1.zen
6.480000e+00	1.783332e+01	20150716_gfpSORORINcd3_Prometa\MitoSys2\LSM\gfpSORORINc_Noc\DE_W0011_P0001\DE_2_W0011_P0001_T0004\TR1_W0001_P0070\TR1_2_W0001_P0070_T0001_R1_P3_K1_Ch2-Ch1.zen
6.540000e+00	1.761666e+01	20150716_gfpSORORINcd3_Prometa\MitoSys2\LSM\gfpSORORINc_Noc\DE_W0011_P0001\DE_2_W0011_P0001_T0004\TR1_W0001_P0070\TR1_2_W0001_P0070_T0001_R1_P3_K1_Ch2-Ch1.zen
6.600000e+00	1.709999e+01	20150716_gfpSORORINcd3_Prometa\MitoSys2\LSM\gfpSORORINc_Noc\DE_W0011_P0001\DE_2_W0011_P0001_T0004\TR1_W0001_P0070\TR1_2_W0001_P0070_T0001_R1_P3_K1_Ch2-Ch1.zen
6.660000e+00	1.649999e+01	20150716_gfpSORORINcd3_Prometa\MitoSys2\LSM\gfpSORORINc_Noc\DE_W0011_P0001\DE_2_W0011_P0001_T0004\TR1_W0001_P0070\TR1_2_W0001_P0070_T0001_R1_P3_K1_Ch2-Ch1.zen
6.720000e+00	1.816665e+01	20150716_gfpSORORINcd3_Prometa\MitoSys2\LSM\gfpSORORINc_Noc\DE_W0011_P0001\DE_2_W0011_P0001_T0004\TR1_W0001_P0070\TR1_2_W0001_P0070_T0001_R1_P3_K1_Ch2-Ch1.zen
6.780000e+00	1.893332e+01	20150716_gfpSORORINcd3_Prometa\MitoSys2\LSM\gfpSORORINc_Noc\DE_W0011_P0001\DE_2_W0011_P0001_T0004\TR1_W0001_P0070\TR1_2_W0001_P0070_T0001_R1_P3_K1_Ch2-Ch1.zen
6.840000e+00	1.881665e+01	20150716_gfpSORORINcd3_Prometa\MitoSys2\LSM\gfpSORORINc_Noc\DE_W0011_P0001\DE_2_W0011_P0001_T0004\TR1_W0001_P0070\TR1_2_W0001_P0070_T0001_R1_P3_K1_Ch2-Ch1.zen
6.900000e+00	1.616666e+01	20150716_gfpSORORINcd3_Prometa\MitoSys2\LSM\gfpSORORINc_Noc\DE_W0011_P0001\DE_2_W0011_P0001_T0004\TR1_W0001_P0070\TR1_2_W0001_P0070_T0001_R1_P3_K1_Ch2-Ch1.zen
6.960000e+00	1.641666e+01	20150716_gfpSORORINcd3_Prometa\MitoSys2\LSM\gfpSORORINc_Noc\DE_W0011_P0001\DE_2_W0011_P0001_T0004\TR1_W0001_P0070\TR1_2_W0001_P0070_T0001_R1_P3_K1_Ch2-Ch1.zen
7.020000e+00	2.066665e+01	20150716_gfpSORORINcd3_Prometa\MitoSys2\LSM\gfpSORORINc_Noc\DE_W0011_P0001\DE_2_W0011_P0001_T0004\TR1_W0001_P0070\TR1_2_W0001_P0070_T0001_R1_P3_K1_Ch2-Ch1.zen
7.080000e+00	1.888332e+01	20150716_gfpSORORINcd3_Prometa\MitoSys2\LSM\gfpSORORINc_Noc\DE_W0011_P0001\DE_2_W0011_P0001_T0004\TR1_W0001_P0070\TR1_2_W0001_P0070_T0001_R1_P3_K1_Ch2-Ch1.zen
7.140000e+00	1.936666e+01	20150716_gfpSORORINcd3_Prometa\MitoSys2\LSM\gfpSORORINc_Noc\DE_W0011_P0001\DE_2_W0011_P0001_T0004\TR1_W0001_P0070\TR1_2_W0001_P0070_T0001_R1_P3_K1_Ch2-Ch1.zen
7.200000e+00	1.799999e+01	20150716_gfpSORORINcd3_Prometa\MitoSys2\LSM\gfpSORORINc_Noc\DE_W0011_P0001\DE_2_W0011_P0001_T0004\TR1_W0001_P0070\TR1_2_W0001_P0070_T0001_R1_P3_K1_Ch2-Ch1.zen
7.260000e+00	1.496666e+01	20150716_gfpSORORINcd3_Prometa\MitoSys2\LSM\gfpSORORINc_Noc\DE_W0011_P0001\DE_2_W0011_P0001_T0004\TR1_W0001_P0070\TR1_2_W0001_P0070_T0001_R1_P3_K1_Ch2-Ch1.zen
7.320000e+00	1.594999e+01	20150716_gfpSORORINcd3_Prometa\MitoSys2\LSM\gfpSORORINc_Noc\DE_W0011_P0001\DE_2_W0011_P0001_T0004\TR1_W0001_P0070\TR1_2_W0001_P0070_T0001_R1_P3_K1_Ch2-Ch1.zen
7.380000e+00	1.679999e+01	20150716_gfpSORORINcd3_Prometa\MitoSys2\LSM\gfpSORORINc_Noc\DE_W0011_P0001\DE_2_W0011_P0001_T0004\TR1_W0001_P0070\TR1_2_W0001_P0070_T0001_R1_P3_K1_Ch2-Ch1.zen
7.440000e+00	1.791665e+01	20150716_gfpSORORINcd3_Prometa\MitoSys2\LSM\gfpSORORINc_Noc\DE_W0011_P0001\DE_2_W0011_P0001_T0004\TR1_W0001_P0070\TR1_2_W0001_P0070_T0001_R1_P3_K1_Ch2-Ch1.zen
7.500000e+00	1.969999e+01	20150716_gfpSORORINcd3_Prometa\MitoSys2\LSM\gfpSORORINc_Noc\DE_W0011_P0001\DE_2_W0011_P0001_T0004\TR1_W0001_P0070\TR1_2_W0001_P0070_T0001_R1_P3_K1_Ch2-Ch1.zen
7.560000e+00	1.823332e+01	20150716_gfpSORORINcd3_Prometa\MitoSys2\LSM\gfpSORORINc_Noc\DE_W0011_P0001\DE_2_W0011_P0001_T0004\TR1_W0001_P0070\TR1_2_W0001_P0070_T0001_R1_P3_K1_Ch2-Ch1.zen
7.620000e+00	1.684999e+01	20150716_gfpSORORINcd3_Prometa\MitoSys2\LSM\gfpSORORINc_Noc\DE_W0011_P0001\DE_2_W0011_P0001_T0004\TR1_W0001_P0070\TR1_2_W0001_P0070_T0001_R1_P3_K1_Ch2-Ch1.zen
7.680000e+00	1.788332e+01	20150716_gfpSORORINcd3_Prometa\MitoSys2\LSM\gfpSORORINc_Noc\DE_W0011_P0001\DE_2_W0011_P0001_T0004\TR1_W0001_P0070\TR1_2_W0001_P0070_T0001_R1_P3_K1_Ch2-Ch1.zen
7.740010e+00	1.676666e+01	20150716_gfpSORORINcd3_Prometa\MitoSys2\LSM\gfpSORORINc_Noc\DE_W0011_P0001\DE_2_W0011_P0001_T0004\TR1_W0001_P0070\TR1_2_W0001_P0070_T0001_R1_P3_K1_Ch2-Ch1.zen
7.800000e+00	1.856665e+01	20150716_gfpSORORINcd3_Prometa\MitoSys2\LSM\gfpSORORINc_Noc\DE_W0011_P0001\DE_2_W0011_P0001_T0004\TR1_W0001_P0070\TR1_2_W0001_P0070_T0001_R1_P3_K1_Ch2-Ch1.zen
7.860000e+00	1.623332e+01	20150716_gfpSORORINcd3_Prometa\MitoSys2\LSM\gfpSORORINc_Noc\DE_W0011_P0001\DE_2_W0011_P0001_T0004\TR1_W0001_P0070\TR1_2_W0001_P0070_T0001_R1_P3_K1_Ch2-Ch1.zen
7.920000e+00	1.691666e+01	20150716_gfpSORORINcd3_Prometa\MitoSys2\LSM\gfpSORORINc_Noc\DE_W0011_P0001\DE_2_W0011_P0001_T0004\TR1_W0001_P0070\TR1_2_W0001_P0070_T0001_R1_P3_K1_Ch2-Ch1.zen
7.980000e+00	1.559999e+01	20150716_gfpSORORINcd3_Prometa\MitoSys2\LSM\gfpSORORINc_Noc\DE_W0011_P0001\DE_2_W0011_P0001_T0004\TR1_W0001_P0070\TR1_2_W0001_P0070_T0001_R1_P3_K1_Ch2-Ch1.zen
8.040000e+00	1.786666e+01	20150716_gfpSORORINcd3_Prometa\MitoSys2\LSM\gfpSORORINc_Noc\DE_W0011_P0001\DE_2_W0011_P0001_T0004\TR1_W0001_P0070\TR1_2_W0001_P0070_T0001_R1_P3_K1_Ch2-Ch1.zen
8.100010e+00	1.541666e+01	20150716_gfpSORORINcd3_Prometa\MitoSys2\LSM\gfpSORORINc_Noc\DE_W0011_P0001\DE_2_W0011_P0001_T0004\TR1_W0001_P0070\TR1_2_W0001_P0070_T0001_R1_P3_K1_Ch2-Ch1.zen
8.160010e+00	1.636666e+01	20150716_gfpSORORINcd3_Prometa\MitoSys2\LSM\gfpSORORINc_Noc\DE_W0011_P0001\DE_2_W0011_P0001_T0004\TR1_W0001_P0070\TR1_2_W0001_P0070_T0001_R1_P3_K1_Ch2-Ch1.zen
8.220010e+00	1.589999e+01	20150716_gfpSORORINcd3_Prometa\MitoSys2\LSM\gfpSORORINc_Noc\DE_W0011_P0001\DE_2_W0011_P0001_T0004\TR1_W0001_P0070\TR1_2_W0001_P0070_T0001_R1_P3_K1_Ch2-Ch1.zen
8.280010e+00	1.726665e+01	20150716_gfpSORORINcd3_Prometa\MitoSys2\LSM\gfpSORORINc_Noc\DE_W0011_P0001\DE_2_W0011_P0001_T0004\TR1_W0001_P0070\TR1_2_W0001_P0070_T0001_R1_P3_K1_Ch2-Ch1.zen
8.340000e+00	1.608332e+01	20150716_gfpSORORINcd3_Prometa\MitoSys2\LSM\gfpSORORINc_Noc\DE_W0011_P0001\DE_2_W0011_P0001_T0004\TR1_W0001_P0070\TR1_2_W0001_P0070_T0001_R1_P3_K1_Ch2-Ch1.zen
8.400010e+00	1.716666e+01	20150716_gfpSORORINcd3_Prometa\MitoSys2\LSM\gfpSORORINc_Noc\DE_W0011_P0001\DE_2_W0011_P0001_T0004\TR1_W0001_P0070\TR1_2_W0001_P0070_T0001_R1_P3_K1_Ch2-Ch1.zen
8.460010e+00	1.753332e+01	20150716_gfpSORORINcd3_Prometa\MitoSys2\LSM\gfpSORORINc_Noc\DE_W0011_P0001\DE_2_W0011_P0001_T0004\TR1_W0001_P0070\TR1_2_W0001_P0070_T0001_R1_P3_K1_Ch2-Ch1.zen
8.520010e+00	1.623332e+01	20150716_gfpSORORINcd3_Prometa\MitoSys2\LSM\gfpSORORINc_Noc\DE_W0011_P0001\DE_2_W0011_P0001_T0004\TR1_W0001_P0070\TR1_2_W0001_P0070_T0001_R1_P3_K1_Ch2-Ch1.zen
8.580010e+00	1.601666e+01	20150716_gfpSORORINcd3_Prometa\MitoSys2\LSM\gfpSORORINc_Noc\DE_W0011_P0001\DE_2_W0011_P0001_T0004\TR1_W0001_P0070\TR1_2_W0001_P0070_T0001_R1_P3_K1_Ch2-Ch1.zen
8.640010e+00	1.839999e+01	20150716_gfpSORORINcd3_Prometa\MitoSys2\LSM\gfpSORORINc_Noc\DE_W0011_P0001\DE_2_W0011_P0001_T0004\TR1_W0001_P0070\TR1_2_W0001_P0070_T0001_R1_P3_K1_Ch2-Ch1.zen
8.700010e+00	1.621666e+01	20150716_gfpSORORINcd3_Prometa\MitoSys2\LSM\gfpSORORINc_Noc\DE_W0011_P0001\DE_2_W0011_P0001_T0004\TR1_W0001_P0070\TR1_2_W0001_P0070_T0001_R1_P3_K1_Ch2-Ch1.zen
8.760010e+00	1.964999e+01	20150716_gfpSORORINcd3_Prometa\MitoSys2\LSM\gfpSORORINc_Noc\DE_W0011_P0001\DE_2_W0011_P0001_T0004\TR1_W0001_P0070\TR1_2_W0001_P0070_T0001_R1_P3_K1_Ch2-Ch1.zen
8.820010e+00	1.784999e+01	20150716_gfpSORORINcd3_Prometa\MitoSys2\LSM\gfpSORORINc_Noc\DE_W0011_P0001\DE_2_W0011_P0001_T0004\TR1_W0001_P0070\TR1_2_W0001_P0070_T0001_R1_P3_K1_Ch2-Ch1.zen
8.880010e+00	1.708332e+01	20150716_gfpSORORINcd3_Prometa\MitoSys2\LSM\gfpSORORINc_Noc\DE_W0011_P0001\DE_2_W0011_P0001_T0004\TR1_W0001_P0070\TR1_2_W0001_P0070_T0001_R1_P3_K1_Ch2-Ch1.zen
8.940010e+00	1.911666e+01	20150716_gfpSORORINcd3_Prometa\MitoSys2\LSM\gfpSORORINc_Noc\DE_W0011_P0001\DE_2_W0011_P0001_T0004\TR1_W0001_P0070\TR1_2_W0001_P0070_T0001_R1_P3_K1_Ch2-Ch1.zen
9.000010e+00	2.039999e+01	20150716_gfpSORORINcd3_Prometa\MitoSys2\LSM\gfpSORORINc_Noc\DE_W0011_P0001\DE_2_W0011_P0001_T0004\TR1_W0001_P0070\TR1_2_W0001_P0070_T0001_R1_P3_K1_Ch2-Ch1.zen
9.060010e+00	1.836666e+01	20150716_gfpSORORINcd3_Prometa\MitoSys2\LSM\gfpSORORINc_Noc\DE_W0011_P0001\DE_2_W0011_P0001_T0004\TR1_W0001_P0070\TR1_2_W0001_P0070_T0001_R1_P3_K1_Ch2-Ch1.zen
9.120010e+00	1.691666e+01	20150716_gfpSORORINcd3_Prometa\MitoSys2\LSM\gfpSORORINc_Noc\DE_W0011_P0001\DE_2_W0011_P0001_T0004\TR1_W0001_P0070\TR1_2_W0001_P0070_T0001_R1_P3_K1_Ch2-Ch1.zen
9.180010e+00	1.996665e+01	20150716_gfpSORORINcd3_Prometa\MitoSys2\LSM\gfpSORORINc_Noc\DE_W0011_P0001\DE_2_W0011_P0001_T0004\TR1_W0001_P0070\TR1_2_W0001_P0070_T0001_R1_P3_K1_Ch2-Ch1.zen
9.240010e+00	1.661666e+01	20150716_gfpSORORINcd3_Prometa\MitoSys2\LSM\gfpSORORINc_Noc\DE_W0011_P0001\DE_2_W0011_P0001_T0004\TR1_W0001_P0070\TR1_2_W0001_P0070_T0001_R1_P3_K1_Ch2-Ch1.zen
9.300010e+00	1.606666e+01	20150716_gfpSORORINcd3_Prometa\MitoSys2\LSM\gfpSORORINc_Noc\DE_W0011_P0001\DE_2_W0011_P0001_T0004\TR1_W0001_P0070\TR1_2_W0001_P0070_T0001_R1_P3_K1_Ch2-Ch1.zen
9.360010e+00	1.501666e+01	20150716_gfpSORORINcd3_Prometa\MitoSys2\LSM\gfpSORORINc_Noc\DE_W0011_P0001\DE_2_W0011_P0001_T0004\TR1_W0001_P0070\TR1_2_W0001_P0070_T0001_R1_P3_K1_Ch2-Ch1.zen
9.420010e+00	1.724999e+01	20150716_gfpSORORINcd3_Prometa\MitoSys2\LSM\gfpSORORINc_Noc\DE_W0011_P0001\DE_2_W0011_P0001_T0004\TR1_W0001_P0070\TR1_2_W0001_P0070_T0001_R1_P3_K1_Ch2-Ch1.zen
9.480010e+00	1.474999e+01	20150716_gfpSORORINcd3_Prometa\MitoSys2\LSM\gfpSORORINc_Noc\DE_W0011_P0001\DE_2_W0011_P0001_T0004\TR1_W0001_P0070\TR1_2_W0001_P0070_T0001_R1_P3_K1_Ch2-Ch1.zen
9.540010e+00	1.671666e+01	20150716_gfpSORORINcd3_Prometa\MitoSys2\LSM\gfpSORORINc_Noc\DE_W0011_P0001\DE_2_W0011_P0001_T0004\TR1_W0001_P0070\TR1_2_W0001_P0070_T0001_R1_P3_K1_Ch2-Ch1.zen
9.600010e+00	2.088332e+01	20150716_gfpSORORINcd3_Prometa\MitoSys2\LSM\gfpSORORINc_Noc\DE_W0011_P0001\DE_2_W0011_P0001_T0004\TR1_W0001_P0070\TR1_2_W0001_P0070_T0001_R1_P3_K1_Ch2-Ch1.zen
9.660010e+00	1.659999e+01	20150716_gfpSORORINcd3_Prometa\MitoSys2\LSM\gfpSORORINc_Noc\DE_W0011_P0001\DE_2_W0011_P0001_T0004\TR1_W0001_P0070\TR1_2_W0001_P0070_T0001_R1_P3_K1_Ch2-Ch1.zen
9.720010e+00	1.894999e+01	20150716_gfpSORORINcd3_Prometa\MitoSys2\LSM\gfpSORORINc_Noc\DE_W0011_P0001\DE_2_W0011_P0001_T0004\TR1_W0001_P0070\TR1_2_W0001_P0070_T0001_R1_P3_K1_Ch2-Ch1.zen
9.780010e+00	1.576666e+01	20150716_gfpSORORINcd3_Prometa\MitoSys2\LSM\gfpSORORINc_Noc\DE_W0011_P0001\DE_2_W0011_P0001_T0004\TR1_W0001_P0070\TR1_2_W0001_P0070_T0001_R1_P3_K1_Ch2-Ch1.zen
9.840010e+00	1.821666e+01	20150716_gfpSORORINcd3_Prometa\MitoSys2\LSM\gfpSORORINc_Noc\DE_W0011_P0001\DE_2_W0011_P0001_T0004\TR1_W0001_P0070\TR1_2_W0001_P0070_T0001_R1_P3_K1_Ch2-Ch1.zen
9.900010e+00	1.726665e+01	20150716_gfpSORORINcd3_Prometa\MitoSys2\LSM\gfpSORORINc_Noc\DE_W0011_P0001\DE_2_W0011_P0001_T0004\TR1_W0001_P0070\TR1_2_W0001_P0070_T0001_R1_P3_K1_Ch2-Ch1.zen
9.960010e+00	1.548332e+01	20150716_gfpSORORINcd3_Prometa\MitoSys2\LSM\gfpSORORINc_Noc\DE_W0011_P0001\DE_2_W0011_P0001_T0004\TR1_W0001_P0070\TR1_2_W0001_P0070_T0001_R1_P3_K1_Ch2-Ch1.zen
1.002001e+01	1.651666e+01	20150716_gfpSORORINcd3_Prometa\MitoSys2\LSM\gfpSORORINc_Noc\DE_W0011_P0001\DE_2_W0011_P0001_T0004\TR1_W0001_P0070\TR1_2_W0001_P0070_T0001_R1_P3_K1_Ch2-Ch1.zen
1.008001e+01	1.763332e+01	20150716_gfpSORORINcd3_Prometa\MitoSys2\LSM\gfpSORORINc_Noc\DE_W0011_P0001\DE_2_W0011_P0001_T0004\TR1_W0001_P0070\TR1_2_W0001_P0070_T0001_R1_P3_K1_Ch2-Ch1.zen
1.014001e+01	1.744999e+01	20150716_gfpSORORINcd3_Prometa\MitoSys2\LSM\gfpSORORINc_Noc\DE_W0011_P0001\DE_2_W0011_P0001_T0004\TR1_W0001_P0070\TR1_2_W0001_P0070_T0001_R1_P3_K1_Ch2-Ch1.zen
1.020001e+01	1.538332e+01	20150716_gfpSORORINcd3_Prometa\MitoSys2\LSM\gfpSORORINc_Noc\DE_W0011_P0001\DE_2_W0011_P0001_T0004\TR1_W0001_P0070\TR1_2_W0001_P0070_T0001_R1_P3_K1_Ch2-Ch1.zen
1.026001e+01	1.409999e+01	20150716_gfpSORORINcd3_Prometa\MitoSys2\LSM\gfpSORORINc_Noc\DE_W0011_P0001\DE_2_W0011_P0001_T0004\TR1_W0001_P0070\TR1_2_W0001_P0070_T0001_R1_P3_K1_Ch2-Ch1.zen
1.032001e+01	1.496666e+01	20150716_gfpSORORINcd3_Prometa\MitoSys2\LSM\gfpSORORINc_Noc\DE_W0011_P0001\DE_2_W0011_P0001_T0004\TR1_W0001_P0070\TR1_2_W0001_P0070_T0001_R1_P3_K1_Ch2-Ch1.zen
1.038001e+01	1.501666e+01	20150716_gfpSORORINcd3_Prometa\MitoSys2\LSM\gfpSORORINc_Noc\DE_W0011_P0001\DE_2_W0011_P0001_T0004\TR1_W0001_P0070\TR1_2_W0001_P0070_T0001_R1_P3_K1_Ch2-Ch1.zen
1.044001e+01	1.829999e+01	20150716_gfpSORORINcd3_Prometa\MitoSys2\LSM\gfpSORORINc_Noc\DE_W0011_P0001\DE_2_W0011_P0001_T0004\TR1_W0001_P0070\TR1_2_W0001_P0070_T0001_R1_P3_K1_Ch2-Ch1.zen
1.050001e+01	1.501666e+01	20150716_gfpSORORINcd3_Prometa\MitoSys2\LSM\gfpSORORINc_Noc\DE_W0011_P0001\DE_2_W0011_P0001_T0004\TR1_W0001_P0070\TR1_2_W0001_P0070_T0001_R1_P3_K1_Ch2-Ch1.zen
1.056001e+01	1.618332e+01	20150716_gfpSORORINcd3_Prometa\MitoSys2\LSM\gfpSORORINc_Noc\DE_W0011_P0001\DE_2_W0011_P0001_T0004\TR1_W0001_P0070\TR1_2_W0001_P0070_T0001_R1_P3_K1_Ch2-Ch1.zen
1.062001e+01	1.566666e+01	20150716_gfpSORORINcd3_Prometa\MitoSys2\LSM\gfpSORORINc_Noc\DE_W0011_P0001\DE_2_W0011_P0001_T0004\TR1_W0001_P0070\TR1_2_W0001_P0070_T0001_R1_P3_K1_Ch2-Ch1.zen
1.068001e+01	1.673332e+01	20150716_gfpSORORINcd3_Prometa\MitoSys2\LSM\gfpSORORINc_Noc\DE_W0011_P0001\DE_2_W0011_P0001_T0004\TR1_W0001_P0070\TR1_2_W0001_P0070_T0001_R1_P3_K1_Ch2-Ch1.zen
1.074001e+01	1.723332e+01	20150716_gfpSORORINcd3_Prometa\MitoSys2\LSM\gfpSORORINc_Noc\DE_W0011_P0001\DE_2_W0011_P0001_T0004\TR1_W0001_P0070\TR1_2_W0001_P0070_T0001_R1_P3_K1_Ch2-Ch1.zen
1.080001e+01	1.744999e+01	20150716_gfpSORORINcd3_Prometa\MitoSys2\LSM\gfpSORORINc_Noc\DE_W0011_P0001\DE_2_W0011_P0001_T0004\TR1_W0001_P0070\TR1_2_W0001_P0070_T0001_R1_P3_K1_Ch2-Ch1.zen
1.086001e+01	1.433332e+01	20150716_gfpSORORINcd3_Prometa\MitoSys2\LSM\gfpSORORINc_Noc\DE_W0011_P0001\DE_2_W0011_P0001_T0004\TR1_W0001_P0070\TR1_2_W0001_P0070_T0001_R1_P3_K1_Ch2-Ch1.zen
1.092001e+01	1.534999e+01	20150716_gfpSORORINcd3_Prometa\MitoSys2\LSM\gfpSORORINc_Noc\DE_W0011_P0001\DE_2_W0011_P0001_T0004\TR1_W0001_P0070\TR1_2_W0001_P0070_T0001_R1_P3_K1_Ch2-Ch1.zen
1.098001e+01	1.576666e+01	20150716_gfpSORORINcd3_Prometa\MitoSys2\LSM\gfpSORORINc_Noc\DE_W0011_P0001\DE_2_W0011_P0001_T0004\TR1_W0001_P0070\TR1_2_W0001_P0070_T0001_R1_P3_K1_Ch2-Ch1.zen
1.104001e+01	1.671666e+01	20150716_gfpSORORINcd3_Prometa\MitoSys2\LSM\gfpSORORINc_Noc\DE_W0011_P0001\DE_2_W0011_P0001_T0004\TR1_W0001_P0070\TR1_2_W0001_P0070_T0001_R1_P3_K1_Ch2-Ch1.zen
1.110001e+01	1.783332e+01	20150716_gfpSORORINcd3_Prometa\MitoSys2\LSM\gfpSORORINc_Noc\DE_W0011_P0001\DE_2_W0011_P0001_T0004\TR1_W0001_P0070\TR1_2_W0001_P0070_T0001_R1_P3_K1_Ch2-Ch1.zen
1.116001e+01	1.721666e+01	20150716_gfpSORORINcd3_Prometa\MitoSys2\LSM\gfpSORORINc_Noc\DE_W0011_P0001\DE_2_W0011_P0001_T0004\TR1_W0001_P0070\TR1_2_W0001_P0070_T0001_R1_P3_K1_Ch2-Ch1.zen
1.122001e+01	1.541666e+01	20150716_gfpSORORINcd3_Prometa\MitoSys2\LSM\gfpSORORINc_Noc\DE_W0011_P0001\DE_2_W0011_P0001_T0004\TR1_W0001_P0070\TR1_2_W0001_P0070_T0001_R1_P3_K1_Ch2-Ch1.zen
1.128001e+01	1.661666e+01	20150716_gfpSORORINcd3_Prometa\MitoSys2\LSM\gfpSORORINc_Noc\DE_W0011_P0001\DE_2_W0011_P0001_T0004\TR1_W0001_P0070\TR1_2_W0001_P0070_T0001_R1_P3_K1_Ch2-Ch1.zen
1.134001e+01	1.501666e+01	20150716_gfpSORORINcd3_Prometa\MitoSys2\LSM\gfpSORORINc_Noc\DE_W0011_P0001\DE_2_W0011_P0001_T0004\TR1_W0001_P0070\TR1_2_W0001_P0070_T0001_R1_P3_K1_Ch2-Ch1.zen
1.140001e+01	1.471666e+01	20150716_gfpSORORINcd3_Prometa\MitoSys2\LSM\gfpSORORINc_Noc\DE_W0011_P0001\DE_2_W0011_P0001_T0004\TR1_W0001_P0070\TR1_2_W0001_P0070_T0001_R1_P3_K1_Ch2-Ch1.zen
1.146001e+01	1.304999e+01	20150716_gfpSORORINcd3_Prometa\MitoSys2\LSM\gfpSORORINc_Noc\DE_W0011_P0001\DE_2_W0011_P0001_T0004\TR1_W0001_P0070\TR1_2_W0001_P0070_T0001_R1_P3_K1_Ch2-Ch1.zen
1.152001e+01	1.423332e+01	20150716_gfpSORORINcd3_Prometa\MitoSys2\LSM\gfpSORORINc_Noc\DE_W0011_P0001\DE_2_W0011_P0001_T0004\TR1_W0001_P0070\TR1_2_W0001_P0070_T0001_R1_P3_K1_Ch2-Ch1.zen
1.158001e+01	1.581666e+01	20150716_gfpSORORINcd3_Prometa\MitoSys2\LSM\gfpSORORINc_Noc\DE_W0011_P0001\DE_2_W0011_P0001_T0004\TR1_W0001_P0070\TR1_2_W0001_P0070_T0001_R1_P3_K1_Ch2-Ch1.zen
1.164001e+01	1.539999e+01	20150716_gfpSORORINcd3_Prometa\MitoSys2\LSM\gfpSORORINc_Noc\DE_W0011_P0001\DE_2_W0011_P0001_T0004\TR1_W0001_P0070\TR1_2_W0001_P0070_T0001_R1_P3_K1_Ch2-Ch1.zen
1.170001e+01	1.543332e+01	20150716_gfpSORORINcd3_Prometa\MitoSys2\LSM\gfpSORORINc_Noc\DE_W0011_P0001\DE_2_W0011_P0001_T0004\TR1_W0001_P0070\TR1_2_W0001_P0070_T0001_R1_P3_K1_Ch2-Ch1.zen
1.176001e+01	1.876665e+01	20150716_gfpSORORINcd3_Prometa\MitoSys2\LSM\gfpSORORINc_Noc\DE_W0011_P0001\DE_2_W0011_P0001_T0004\TR1_W0001_P0070\TR1_2_W0001_P0070_T0001_R1_P3_K1_Ch2-Ch1.zen
1.182001e+01	1.458332e+01	20150716_gfpSORORINcd3_Prometa\MitoSys2\LSM\gfpSORORINc_Noc\DE_W0011_P0001\DE_2_W0011_P0001_T0004\TR1_W0001_P0070\TR1_2_W0001_P0070_T0001_R1_P3_K1_Ch2-Ch1.zen
1.188001e+01	1.619999e+01	20150716_gfpSORORINcd3_Prometa\MitoSys2\LSM\gfpSORORINc_Noc\DE_W0011_P0001\DE_2_W0011_P0001_T0004\TR1_W0001_P0070\TR1_2_W0001_P0070_T0001_R1_P3_K1_Ch2-Ch1.zen
1.194001e+01	1.603332e+01	20150716_gfpSORORINcd3_Prometa\MitoSys2\LSM\gfpSORORINc_Noc\DE_W0011_P0001\DE_2_W0011_P0001_T0004\TR1_W0001_P0070\TR1_2_W0001_P0070_T0001_R1_P3_K1_Ch2-Ch1.zen
1.200001e+01	1.568332e+01	20150716_gfpSORORINcd3_Prometa\MitoSys2\LSM\gfpSORORINc_Noc\DE_W0011_P0001\DE_2_W0011_P0001_T0004\TR1_W0001_P0070\TR1_2_W0001_P0070_T0001_R1_P3_K1_Ch2-Ch1.zen
1.206001e+01	1.516666e+01	20150716_gfpSORORINcd3_Prometa\MitoSys2\LSM\gfpSORORINc_Noc\DE_W0011_P0001\DE_2_W0011_P0001_T0004\TR1_W0001_P0070\TR1_2_W0001_P0070_T0001_R1_P3_K1_Ch2-Ch1.zen
1.212001e+01	1.573332e+01	20150716_gfpSORORINcd3_Prometa\MitoSys2\LSM\gfpSORORINc_Noc\DE_W0011_P0001\DE_2_W0011_P0001_T0004\TR1_W0001_P0070\TR1_2_W0001_P0070_T0001_R1_P3_K1_Ch2-Ch1.zen
1.218001e+01	1.646666e+01	20150716_gfpSORORINcd3_Prometa\MitoSys2\LSM\gfpSORORINc_Noc\DE_W0011_P0001\DE_2_W0011_P0001_T0004\TR1_W0001_P0070\TR1_2_W0001_P0070_T0001_R1_P3_K1_Ch2-Ch1.zen
1.224001e+01	1.538332e+01	20150716_gfpSORORINcd3_Prometa\MitoSys2\LSM\gfpSORORINc_Noc\DE_W0011_P0001\DE_2_W0011_P0001_T0004\TR1_W0001_P0070\TR1_2_W0001_P0070_T0001_R1_P3_K1_Ch2-Ch1.zen
1.230001e+01	1.556666e+01	20150716_gfpSORORINcd3_Prometa\MitoSys2\LSM\gfpSORORINc_Noc\DE_W0011_P0001\DE_2_W0011_P0001_T0004\TR1_W0001_P0070\TR1_2_W0001_P0070_T0001_R1_P3_K1_Ch2-Ch1.zen
1.236001e+01	1.524999e+01	20150716_gfpSORORINcd3_Prometa\MitoSys2\LSM\gfpSORORINc_Noc\DE_W0011_P0001\DE_2_W0011_P0001_T0004\TR1_W0001_P0070\TR1_2_W0001_P0070_T0001_R1_P3_K1_Ch2-Ch1.zen
1.242001e+01	1.539999e+01	20150716_gfpSORORINcd3_Prometa\MitoSys2\LSM\gfpSORORINc_Noc\DE_W0011_P0001\DE_2_W0011_P0001_T0004\TR1_W0001_P0070\TR1_2_W0001_P0070_T0001_R1_P3_K1_Ch2-Ch1.zen
1.248001e+01	1.659999e+01	20150716_gfpSORORINcd3_Prometa\MitoSys2\LSM\gfpSORORINc_Noc\DE_W0011_P0001\DE_2_W0011_P0001_T0004\TR1_W0001_P0070\TR1_2_W0001_P0070_T0001_R1_P3_K1_Ch2-Ch1.zen
1.254001e+01	1.468332e+01	20150716_gfpSORORINcd3_Prometa\MitoSys2\LSM\gfpSORORINc_Noc\DE_W0011_P0001\DE_2_W0011_P0001_T0004\TR1_W0001_P0070\TR1_2_W0001_P0070_T0001_R1_P3_K1_Ch2-Ch1.zen
1.260001e+01	1.561666e+01	20150716_gfpSORORINcd3_Prometa\MitoSys2\LSM\gfpSORORINc_Noc\DE_W0011_P0001\DE_2_W0011_P0001_T0004\TR1_W0001_P0070\TR1_2_W0001_P0070_T0001_R1_P3_K1_Ch2-Ch1.zen
1.266001e+01	1.539999e+01	20150716_gfpSORORINcd3_Prometa\MitoSys2\LSM\gfpSORORINc_Noc\DE_W0011_P0001\DE_2_W0011_P0001_T0004\TR1_W0001_P0070\TR1_2_W0001_P0070_T0001_R1_P3_K1_Ch2-Ch1.zen
1.272001e+01	1.439999e+01	20150716_gfpSORORINcd3_Prometa\MitoSys2\LSM\gfpSORORINc_Noc\DE_W0011_P0001\DE_2_W0011_P0001_T0004\TR1_W0001_P0070\TR1_2_W0001_P0070_T0001_R1_P3_K1_Ch2-Ch1.zen
1.278001e+01	1.638332e+01	20150716_gfpSORORINcd3_Prometa\MitoSys2\LSM\gfpSORORINc_Noc\DE_W0011_P0001\DE_2_W0011_P0001_T0004\TR1_W0001_P0070\TR1_2_W0001_P0070_T0001_R1_P3_K1_Ch2-Ch1.zen
1.284001e+01	1.588332e+01	20150716_gfpSORORINcd3_Prometa\MitoSys2\LSM\gfpSORORINc_Noc\DE_W0011_P0001\DE_2_W0011_P0001_T0004\TR1_W0001_P0070\TR1_2_W0001_P0070_T0001_R1_P3_K1_Ch2-Ch1.zen
1.290001e+01	1.404999e+01	20150716_gfpSORORINcd3_Prometa\MitoSys2\LSM\gfpSORORINc_Noc\DE_W0011_P0001\DE_2_W0011_P0001_T0004\TR1_W0001_P0070\TR1_2_W0001_P0070_T0001_R1_P3_K1_Ch2-Ch1.zen
1.296001e+01	1.583332e+01	20150716_gfpSORORINcd3_Prometa\MitoSys2\LSM\gfpSORORINc_Noc\DE_W0011_P0001\DE_2_W0011_P0001_T0004\TR1_W0001_P0070\TR1_2_W0001_P0070_T0001_R1_P3_K1_Ch2-Ch1.zen
1.302001e+01	1.436666e+01	20150716_gfpSORORINcd3_Prometa\MitoSys2\LSM\gfpSORORINc_Noc\DE_W0011_P0001\DE_2_W0011_P0001_T0004\TR1_W0001_P0070\TR1_2_W0001_P0070_T0001_R1_P3_K1_Ch2-Ch1.zen
1.308001e+01	1.499999e+01	20150716_gfpSORORINcd3_Prometa\MitoSys2\LSM\gfpSORORINc_Noc\DE_W0011_P0001\DE_2_W0011_P0001_T0004\TR1_W0001_P0070\TR1_2_W0001_P0070_T0001_R1_P3_K1_Ch2-Ch1.zen
1.314001e+01	1.611666e+01	20150716_gfpSORORINcd3_Prometa\MitoSys2\LSM\gfpSORORINc_Noc\DE_W0011_P0001\DE_2_W0011_P0001_T0004\TR1_W0001_P0070\TR1_2_W0001_P0070_T0001_R1_P3_K1_Ch2-Ch1.zen
1.320001e+01	1.439999e+01	20150716_gfpSORORINcd3_Prometa\MitoSys2\LSM\gfpSORORINc_Noc\DE_W0011_P0001\DE_2_W0011_P0001_T0004\TR1_W0001_P0070\TR1_2_W0001_P0070_T0001_R1_P3_K1_Ch2-Ch1.zen
1.326001e+01	1.438332e+01	20150716_gfpSORORINcd3_Prometa\MitoSys2\LSM\gfpSORORINc_Noc\DE_W0011_P0001\DE_2_W0011_P0001_T0004\TR1_W0001_P0070\TR1_2_W0001_P0070_T0001_R1_P3_K1_Ch2-Ch1.zen
1.332001e+01	1.596666e+01	20150716_gfpSORORINcd3_Prometa\MitoSys2\LSM\gfpSORORINc_Noc\DE_W0011_P0001\DE_2_W0011_P0001_T0004\TR1_W0001_P0070\TR1_2_W0001_P0070_T0001_R1_P3_K1_Ch2-Ch1.zen
1.338001e+01	1.451666e+01	20150716_gfpSORORINcd3_Prometa\MitoSys2\LSM\gfpSORORINc_Noc\DE_W0011_P0001\DE_2_W0011_P0001_T0004\TR1_W0001_P0070\TR1_2_W0001_P0070_T0001_R1_P3_K1_Ch2-Ch1.zen
1.344001e+01	1.573332e+01	20150716_gfpSORORINcd3_Prometa\MitoSys2\LSM\gfpSORORINc_Noc\DE_W0011_P0001\DE_2_W0011_P0001_T0004\TR1_W0001_P0070\TR1_2_W0001_P0070_T0001_R1_P3_K1_Ch2-Ch1.zen
1.350001e+01	1.718332e+01	20150716_gfpSORORINcd3_Prometa\MitoSys2\LSM\gfpSORORINc_Noc\DE_W0011_P0001\DE_2_W0011_P0001_T0004\TR1_W0001_P0070\TR1_2_W0001_P0070_T0001_R1_P3_K1_Ch2-Ch1.zen
1.356001e+01	1.699999e+01	20150716_gfpSORORINcd3_Prometa\MitoSys2\LSM\gfpSORORINc_Noc\DE_W0011_P0001\DE_2_W0011_P0001_T0004\TR1_W0001_P0070\TR1_2_W0001_P0070_T0001_R1_P3_K1_Ch2-Ch1.zen
1.362001e+01	1.629999e+01	20150716_gfpSORORINcd3_Prometa\MitoSys2\LSM\gfpSORORINc_Noc\DE_W0011_P0001\DE_2_W0011_P0001_T0004\TR1_W0001_P0070\TR1_2_W0001_P0070_T0001_R1_P3_K1_Ch2-Ch1.zen
1.368001e+01	1.633332e+01	20150716_gfpSORORINcd3_Prometa\MitoSys2\LSM\gfpSORORINc_Noc\DE_W0011_P0001\DE_2_W0011_P0001_T0004\TR1_W0001_P0070\TR1_2_W0001_P0070_T0001_R1_P3_K1_Ch2-Ch1.zen
1.374001e+01	1.671666e+01	20150716_gfpSORORINcd3_Prometa\MitoSys2\LSM\gfpSORORINc_Noc\DE_W0011_P0001\DE_2_W0011_P0001_T0004\TR1_W0001_P0070\TR1_2_W0001_P0070_T0001_R1_P3_K1_Ch2-Ch1.zen
1.380001e+01	1.686666e+01	20150716_gfpSORORINcd3_Prometa\MitoSys2\LSM\gfpSORORINc_Noc\DE_W0011_P0001\DE_2_W0011_P0001_T0004\TR1_W0001_P0070\TR1_2_W0001_P0070_T0001_R1_P3_K1_Ch2-Ch1.zen
1.386001e+01	1.668332e+01	20150716_gfpSORORINcd3_Prometa\MitoSys2\LSM\gfpSORORINc_Noc\DE_W0011_P0001\DE_2_W0011_P0001_T0004\TR1_W0001_P0070\TR1_2_W0001_P0070_T0001_R1_P3_K1_Ch2-Ch1.zen
1.392001e+01	1.514999e+01	20150716_gfpSORORINcd3_Prometa\MitoSys2\LSM\gfpSORORINc_Noc\DE_W0011_P0001\DE_2_W0011_P0001_T0004\TR1_W0001_P0070\TR1_2_W0001_P0070_T0001_R1_P3_K1_Ch2-Ch1.zen
1.398001e+01	1.356666e+01	20150716_gfpSORORINcd3_Prometa\MitoSys2\LSM\gfpSORORINc_Noc\DE_W0011_P0001\DE_2_W0011_P0001_T0004\TR1_W0001_P0070\TR1_2_W0001_P0070_T0001_R1_P3_K1_Ch2-Ch1.zen
1.404001e+01	1.668332e+01	20150716_gfpSORORINcd3_Prometa\MitoSys2\LSM\gfpSORORINc_Noc\DE_W0011_P0001\DE_2_W0011_P0001_T0004\TR1_W0001_P0070\TR1_2_W0001_P0070_T0001_R1_P3_K1_Ch2-Ch1.zen
1.410001e+01	1.461666e+01	20150716_gfpSORORINcd3_Prometa\MitoSys2\LSM\gfpSORORINc_Noc\DE_W0011_P0001\DE_2_W0011_P0001_T0004\TR1_W0001_P0070\TR1_2_W0001_P0070_T0001_R1_P3_K1_Ch2-Ch1.zen
1.416001e+01	1.714999e+01	20150716_gfpSORORINcd3_Prometa\MitoSys2\LSM\gfpSORORINc_Noc\DE_W0011_P0001\DE_2_W0011_P0001_T0004\TR1_W0001_P0070\TR1_2_W0001_P0070_T0001_R1_P3_K1_Ch2-Ch1.zen
1.422001e+01	1.691666e+01	20150716_gfpSORORINcd3_Prometa\MitoSys2\LSM\gfpSORORINc_Noc\DE_W0011_P0001\DE_2_W0011_P0001_T0004\TR1_W0001_P0070\TR1_2_W0001_P0070_T0001_R1_P3_K1_Ch2-Ch1.zen
1.428001e+01	1.591666e+01	20150716_gfpSORORINcd3_Prometa\MitoSys2\LSM\gfpSORORINc_Noc\DE_W0011_P0001\DE_2_W0011_P0001_T0004\TR1_W0001_P0070\TR1_2_W0001_P0070_T0001_R1_P3_K1_Ch2-Ch1.zen
1.434001e+01	1.451666e+01	20150716_gfpSORORINcd3_Prometa\MitoSys2\LSM\gfpSORORINc_Noc\DE_W0011_P0001\DE_2_W0011_P0001_T0004\TR1_W0001_P0070\TR1_2_W0001_P0070_T0001_R1_P3_K1_Ch2-Ch1.zen
1.440001e+01	1.486666e+01	20150716_gfpSORORINcd3_Prometa\MitoSys2\LSM\gfpSORORINc_Noc\DE_W0011_P0001\DE_2_W0011_P0001_T0004\TR1_W0001_P0070\TR1_2_W0001_P0070_T0001_R1_P3_K1_Ch2-Ch1.zen
1.446001e+01	1.539999e+01	20150716_gfpSORORINcd3_Prometa\MitoSys2\LSM\gfpSORORINc_Noc\DE_W0011_P0001\DE_2_W0011_P0001_T0004\TR1_W0001_P0070\TR1_2_W0001_P0070_T0001_R1_P3_K1_Ch2-Ch1.zen
1.452001e+01	1.526666e+01	20150716_gfpSORORINcd3_Prometa\MitoSys2\LSM\gfpSORORINc_Noc\DE_W0011_P0001\DE_2_W0011_P0001_T0004\TR1_W0001_P0070\TR1_2_W0001_P0070_T0001_R1_P3_K1_Ch2-Ch1.zen
1.458001e+01	1.484999e+01	20150716_gfpSORORINcd3_Prometa\MitoSys2\LSM\gfpSORORINc_Noc\DE_W0011_P0001\DE_2_W0011_P0001_T0004\TR1_W0001_P0070\TR1_2_W0001_P0070_T0001_R1_P3_K1_Ch2-Ch1.zen
1.464001e+01	1.541666e+01	20150716_gfpSORORINcd3_Prometa\MitoSys2\LSM\gfpSORORINc_Noc\DE_W0011_P0001\DE_2_W0011_P0001_T0004\TR1_W0001_P0070\TR1_2_W0001_P0070_T0001_R1_P3_K1_Ch2-Ch1.zen
1.470001e+01	1.679999e+01	20150716_gfpSORORINcd3_Prometa\MitoSys2\LSM\gfpSORORINc_Noc\DE_W0011_P0001\DE_2_W0011_P0001_T0004\TR1_W0001_P0070\TR1_2_W0001_P0070_T0001_R1_P3_K1_Ch2-Ch1.zen
1.476001e+01	1.413332e+01	20150716_gfpSORORINcd3_Prometa\MitoSys2\LSM\gfpSORORINc_Noc\DE_W0011_P0001\DE_2_W0011_P0001_T0004\TR1_W0001_P0070\TR1_2_W0001_P0070_T0001_R1_P3_K1_Ch2-Ch1.zen
1.482001e+01	1.584999e+01	20150716_gfpSORORINcd3_Prometa\MitoSys2\LSM\gfpSORORINc_Noc\DE_W0011_P0001\DE_2_W0011_P0001_T0004\TR1_W0001_P0070\TR1_2_W0001_P0070_T0001_R1_P3_K1_Ch2-Ch1.zen
1.488001e+01	1.501666e+01	20150716_gfpSORORINcd3_Prometa\MitoSys2\LSM\gfpSORORINc_Noc\DE_W0011_P0001\DE_2_W0011_P0001_T0004\TR1_W0001_P0070\TR1_2_W0001_P0070_T0001_R1_P3_K1_Ch2-Ch1.zen
1.494001e+01	1.506666e+01	20150716_gfpSORORINcd3_Prometa\MitoSys2\LSM\gfpSORORINc_Noc\DE_W0011_P0001\DE_2_W0011_P0001_T0004\TR1_W0001_P0070\TR1_2_W0001_P0070_T0001_R1_P3_K1_Ch2-Ch1.zen
1.500001e+01	1.718332e+01	20150716_gfpSORORINcd3_Prometa\MitoSys2\LSM\gfpSORORINc_Noc\DE_W0011_P0001\DE_2_W0011_P0001_T0004\TR1_W0001_P0070\TR1_2_W0001_P0070_T0001_R1_P3_K1_Ch2-Ch1.zen
1.506001e+01	1.633332e+01	20150716_gfpSORORINcd3_Prometa\MitoSys2\LSM\gfpSORORINc_Noc\DE_W0011_P0001\DE_2_W0011_P0001_T0004\TR1_W0001_P0070\TR1_2_W0001_P0070_T0001_R1_P3_K1_Ch2-Ch1.zen
1.512001e+01	1.539999e+01	20150716_gfpSORORINcd3_Prometa\MitoSys2\LSM\gfpSORORINc_Noc\DE_W0011_P0001\DE_2_W0011_P0001_T0004\TR1_W0001_P0070\TR1_2_W0001_P0070_T0001_R1_P3_K1_Ch2-Ch1.zen
1.518001e+01	1.811666e+01	20150716_gfpSORORINcd3_Prometa\MitoSys2\LSM\gfpSORORINc_Noc\DE_W0011_P0001\DE_2_W0011_P0001_T0004\TR1_W0001_P0070\TR1_2_W0001_P0070_T0001_R1_P3_K1_Ch2-Ch1.zen
1.524001e+01	1.599999e+01	20150716_gfpSORORINcd3_Prometa\MitoSys2\LSM\gfpSORORINc_Noc\DE_W0011_P0001\DE_2_W0011_P0001_T0004\TR1_W0001_P0070\TR1_2_W0001_P0070_T0001_R1_P3_K1_Ch2-Ch1.zen
1.530001e+01	1.328333e+01	20150716_gfpSORORINcd3_Prometa\MitoSys2\LSM\gfpSORORINc_Noc\DE_W0011_P0001\DE_2_W0011_P0001_T0004\TR1_W0001_P0070\TR1_2_W0001_P0070_T0001_R1_P3_K1_Ch2-Ch1.zen
1.536001e+01	1.624999e+01	20150716_gfpSORORINcd3_Prometa\MitoSys2\LSM\gfpSORORINc_Noc\DE_W0011_P0001\DE_2_W0011_P0001_T0004\TR1_W0001_P0070\TR1_2_W0001_P0070_T0001_R1_P3_K1_Ch2-Ch1.zen
1.542001e+01	1.421666e+01	20150716_gfpSORORINcd3_Prometa\MitoSys2\LSM\gfpSORORINc_Noc\DE_W0011_P0001\DE_2_W0011_P0001_T0004\TR1_W0001_P0070\TR1_2_W0001_P0070_T0001_R1_P3_K1_Ch2-Ch1.zen
1.548001e+01	1.569999e+01	20150716_gfpSORORINcd3_Prometa\MitoSys2\LSM\gfpSORORINc_Noc\DE_W0011_P0001\DE_2_W0011_P0001_T0004\TR1_W0001_P0070\TR1_2_W0001_P0070_T0001_R1_P3_K1_Ch2-Ch1.zen
1.554001e+01	1.551666e+01	20150716_gfpSORORINcd3_Prometa\MitoSys2\LSM\gfpSORORINc_Noc\DE_W0011_P0001\DE_2_W0011_P0001_T0004\TR1_W0001_P0070\TR1_2_W0001_P0070_T0001_R1_P3_K1_Ch2-Ch1.zen
1.560001e+01	1.581666e+01	20150716_gfpSORORINcd3_Prometa\MitoSys2\LSM\gfpSORORINc_Noc\DE_W0011_P0001\DE_2_W0011_P0001_T0004\TR1_W0001_P0070\TR1_2_W0001_P0070_T0001_R1_P3_K1_Ch2-Ch1.zen
1.566001e+01	1.259999e+01	20150716_gfpSORORINcd3_Prometa\MitoSys2\LSM\gfpSORORINc_Noc\DE_W0011_P0001\DE_2_W0011_P0001_T0004\TR1_W0001_P0070\TR1_2_W0001_P0070_T0001_R1_P3_K1_Ch2-Ch1.zen
1.572001e+01	1.559999e+01	20150716_gfpSORORINcd3_Prometa\MitoSys2\LSM\gfpSORORINc_Noc\DE_W0011_P0001\DE_2_W0011_P0001_T0004\TR1_W0001_P0070\TR1_2_W0001_P0070_T0001_R1_P3_K1_Ch2-Ch1.zen
1.578001e+01	1.448332e+01	20150716_gfpSORORINcd3_Prometa\MitoSys2\LSM\gfpSORORINc_Noc\DE_W0011_P0001\DE_2_W0011_P0001_T0004\TR1_W0001_P0070\TR1_2_W0001_P0070_T0001_R1_P3_K1_Ch2-Ch1.zen
1.584001e+01	1.501666e+01	20150716_gfpSORORINcd3_Prometa\MitoSys2\LSM\gfpSORORINc_Noc\DE_W0011_P0001\DE_2_W0011_P0001_T0004\TR1_W0001_P0070\TR1_2_W0001_P0070_T0001_R1_P3_K1_Ch2-Ch1.zen
1.590001e+01	1.544999e+01	20150716_gfpSORORINcd3_Prometa\MitoSys2\LSM\gfpSORORINc_Noc\DE_W0011_P0001\DE_2_W0011_P0001_T0004\TR1_W0001_P0070\TR1_2_W0001_P0070_T0001_R1_P3_K1_Ch2-Ch1.zen
1.596001e+01	1.428332e+01	20150716_gfpSORORINcd3_Prometa\MitoSys2\LSM\gfpSORORINc_Noc\DE_W0011_P0001\DE_2_W0011_P0001_T0004\TR1_W0001_P0070\TR1_2_W0001_P0070_T0001_R1_P3_K1_Ch2-Ch1.zen
1.602001e+01	1.678332e+01	20150716_gfpSORORINcd3_Prometa\MitoSys2\LSM\gfpSORORINc_Noc\DE_W0011_P0001\DE_2_W0011_P0001_T0004\TR1_W0001_P0070\TR1_2_W0001_P0070_T0001_R1_P3_K1_Ch2-Ch1.zen
1.608001e+01	1.748332e+01	20150716_gfpSORORINcd3_Prometa\MitoSys2\LSM\gfpSORORINc_Noc\DE_W0011_P0001\DE_2_W0011_P0001_T0004\TR1_W0001_P0070\TR1_2_W0001_P0070_T0001_R1_P3_K1_Ch2-Ch1.zen
1.614001e+01	1.508332e+01	20150716_gfpSORORINcd3_Prometa\MitoSys2\LSM\gfpSORORINc_Noc\DE_W0011_P0001\DE_2_W0011_P0001_T0004\TR1_W0001_P0070\TR1_2_W0001_P0070_T0001_R1_P3_K1_Ch2-Ch1.zen
1.620001e+01	1.541666e+01	20150716_gfpSORORINcd3_Prometa\MitoSys2\LSM\gfpSORORINc_Noc\DE_W0011_P0001\DE_2_W0011_P0001_T0004\TR1_W0001_P0070\TR1_2_W0001_P0070_T0001_R1_P3_K1_Ch2-Ch1.zen
1.626001e+01	1.589999e+01	20150716_gfpSORORINcd3_Prometa\MitoSys2\LSM\gfpSORORINc_Noc\DE_W0011_P0001\DE_2_W0011_P0001_T0004\TR1_W0001_P0070\TR1_2_W0001_P0070_T0001_R1_P3_K1_Ch2-Ch1.zen
1.632001e+01	1.458332e+01	20150716_gfpSORORINcd3_Prometa\MitoSys2\LSM\gfpSORORINc_Noc\DE_W0011_P0001\DE_2_W0011_P0001_T0004\TR1_W0001_P0070\TR1_2_W0001_P0070_T0001_R1_P3_K1_Ch2-Ch1.zen
1.638001e+01	1.566666e+01	20150716_gfpSORORINcd3_Prometa\MitoSys2\LSM\gfpSORORINc_Noc\DE_W0011_P0001\DE_2_W0011_P0001_T0004\TR1_W0001_P0070\TR1_2_W0001_P0070_T0001_R1_P3_K1_Ch2-Ch1.zen
1.644001e+01	1.531666e+01	20150716_gfpSORORINcd3_Prometa\MitoSys2\LSM\gfpSORORINc_Noc\DE_W0011_P0001\DE_2_W0011_P0001_T0004\TR1_W0001_P0070\TR1_2_W0001_P0070_T0001_R1_P3_K1_Ch2-Ch1.zen
1.650001e+01	1.719999e+01	20150716_gfpSORORINcd3_Prometa\MitoSys2\LSM\gfpSORORINc_Noc\DE_W0011_P0001\DE_2_W0011_P0001_T0004\TR1_W0001_P0070\TR1_2_W0001_P0070_T0001_R1_P3_K1_Ch2-Ch1.zen
1.656001e+01	1.571666e+01	20150716_gfpSORORINcd3_Prometa\MitoSys2\LSM\gfpSORORINc_Noc\DE_W0011_P0001\DE_2_W0011_P0001_T0004\TR1_W0001_P0070\TR1_2_W0001_P0070_T0001_R1_P3_K1_Ch2-Ch1.zen
1.662001e+01	1.648332e+01	20150716_gfpSORORINcd3_Prometa\MitoSys2\LSM\gfpSORORINc_Noc\DE_W0011_P0001\DE_2_W0011_P0001_T0004\TR1_W0001_P0070\TR1_2_W0001_P0070_T0001_R1_P3_K1_Ch2-Ch1.zen
1.668001e+01	1.468332e+01	20150716_gfpSORORINcd3_Prometa\MitoSys2\LSM\gfpSORORINc_Noc\DE_W0011_P0001\DE_2_W0011_P0001_T0004\TR1_W0001_P0070\TR1_2_W0001_P0070_T0001_R1_P3_K1_Ch2-Ch1.zen
1.674001e+01	1.769999e+01	20150716_gfpSORORINcd3_Prometa\MitoSys2\LSM\gfpSORORINc_Noc\DE_W0011_P0001\DE_2_W0011_P0001_T0004\TR1_W0001_P0070\TR1_2_W0001_P0070_T0001_R1_P3_K1_Ch2-Ch1.zen
1.680001e+01	1.629999e+01	20150716_gfpSORORINcd3_Prometa\MitoSys2\LSM\gfpSORORINc_Noc\DE_W0011_P0001\DE_2_W0011_P0001_T0004\TR1_W0001_P0070\TR1_2_W0001_P0070_T0001_R1_P3_K1_Ch2-Ch1.zen
1.686001e+01	1.844999e+01	20150716_gfpSORORINcd3_Prometa\MitoSys2\LSM\gfpSORORINc_Noc\DE_W0011_P0001\DE_2_W0011_P0001_T0004\TR1_W0001_P0070\TR1_2_W0001_P0070_T0001_R1_P3_K1_Ch2-Ch1.zen
1.692001e+01	1.744999e+01	20150716_gfpSORORINcd3_Prometa\MitoSys2\LSM\gfpSORORINc_Noc\DE_W0011_P0001\DE_2_W0011_P0001_T0004\TR1_W0001_P0070\TR1_2_W0001_P0070_T0001_R1_P3_K1_Ch2-Ch1.zen
1.698001e+01	1.779999e+01	20150716_gfpSORORINcd3_Prometa\MitoSys2\LSM\gfpSORORINc_Noc\DE_W0011_P0001\DE_2_W0011_P0001_T0004\TR1_W0001_P0070\TR1_2_W0001_P0070_T0001_R1_P3_K1_Ch2-Ch1.zen
1.704001e+01	1.631666e+01	20150716_gfpSORORINcd3_Prometa\MitoSys2\LSM\gfpSORORINc_Noc\DE_W0011_P0001\DE_2_W0011_P0001_T0004\TR1_W0001_P0070\TR1_2_W0001_P0070_T0001_R1_P3_K1_Ch2-Ch1.zen
1.710001e+01	1.608332e+01	20150716_gfpSORORINcd3_Prometa\MitoSys2\LSM\gfpSORORINc_Noc\DE_W0011_P0001\DE_2_W0011_P0001_T0004\TR1_W0001_P0070\TR1_2_W0001_P0070_T0001_R1_P3_K1_Ch2-Ch1.zen
1.716001e+01	1.583332e+01	20150716_gfpSORORINcd3_Prometa\MitoSys2\LSM\gfpSORORINc_Noc\DE_W0011_P0001\DE_2_W0011_P0001_T0004\TR1_W0001_P0070\TR1_2_W0001_P0070_T0001_R1_P3_K1_Ch2-Ch1.zen
1.722001e+01	1.669999e+01	20150716_gfpSORORINcd3_Prometa\MitoSys2\LSM\gfpSORORINc_Noc\DE_W0011_P0001\DE_2_W0011_P0001_T0004\TR1_W0001_P0070\TR1_2_W0001_P0070_T0001_R1_P3_K1_Ch2-Ch1.zen
1.728001e+01	1.528332e+01	20150716_gfpSORORINcd3_Prometa\MitoSys2\LSM\gfpSORORINc_Noc\DE_W0011_P0001\DE_2_W0011_P0001_T0004\TR1_W0001_P0070\TR1_2_W0001_P0070_T0001_R1_P3_K1_Ch2-Ch1.zen
1.734001e+01	1.784999e+01	20150716_gfpSORORINcd3_Prometa\MitoSys2\LSM\gfpSORORINc_Noc\DE_W0011_P0001\DE_2_W0011_P0001_T0004\TR1_W0001_P0070\TR1_2_W0001_P0070_T0001_R1_P3_K1_Ch2-Ch1.zen
1.740001e+01	1.549999e+01	20150716_gfpSORORINcd3_Prometa\MitoSys2\LSM\gfpSORORINc_Noc\DE_W0011_P0001\DE_2_W0011_P0001_T0004\TR1_W0001_P0070\TR1_2_W0001_P0070_T0001_R1_P3_K1_Ch2-Ch1.zen
1.746001e+01	1.566666e+01	20150716_gfpSORORINcd3_Prometa\MitoSys2\LSM\gfpSORORINc_Noc\DE_W0011_P0001\DE_2_W0011_P0001_T0004\TR1_W0001_P0070\TR1_2_W0001_P0070_T0001_R1_P3_K1_Ch2-Ch1.zen
1.752001e+01	1.529999e+01	20150716_gfpSORORINcd3_Prometa\MitoSys2\LSM\gfpSORORINc_Noc\DE_W0011_P0001\DE_2_W0011_P0001_T0004\TR1_W0001_P0070\TR1_2_W0001_P0070_T0001_R1_P3_K1_Ch2-Ch1.zen
1.758001e+01	1.183333e+01	20150716_gfpSORORINcd3_Prometa\MitoSys2\LSM\gfpSORORINc_Noc\DE_W0011_P0001\DE_2_W0011_P0001_T0004\TR1_W0001_P0070\TR1_2_W0001_P0070_T0001_R1_P3_K1_Ch2-Ch1.zen
1.764001e+01	1.521666e+01	20150716_gfpSORORINcd3_Prometa\MitoSys2\LSM\gfpSORORINc_Noc\DE_W0011_P0001\DE_2_W0011_P0001_T0004\TR1_W0001_P0070\TR1_2_W0001_P0070_T0001_R1_P3_K1_Ch2-Ch1.zen
1.770001e+01	1.738332e+01	20150716_gfpSORORINcd3_Prometa\MitoSys2\LSM\gfpSORORINc_Noc\DE_W0011_P0001\DE_2_W0011_P0001_T0004\TR1_W0001_P0070\TR1_2_W0001_P0070_T0001_R1_P3_K1_Ch2-Ch1.zen
1.776001e+01	1.699999e+01	20150716_gfpSORORINcd3_Prometa\MitoSys2\LSM\gfpSORORINc_Noc\DE_W0011_P0001\DE_2_W0011_P0001_T0004\TR1_W0001_P0070\TR1_2_W0001_P0070_T0001_R1_P3_K1_Ch2-Ch1.zen
1.782001e+01	1.408332e+01	20150716_gfpSORORINcd3_Prometa\MitoSys2\LSM\gfpSORORINc_Noc\DE_W0011_P0001\DE_2_W0011_P0001_T0004\TR1_W0001_P0070\TR1_2_W0001_P0070_T0001_R1_P3_K1_Ch2-Ch1.zen
1.788001e+01	1.524999e+01	20150716_gfpSORORINcd3_Prometa\MitoSys2\LSM\gfpSORORINc_Noc\DE_W0011_P0001\DE_2_W0011_P0001_T0004\TR1_W0001_P0070\TR1_2_W0001_P0070_T0001_R1_P3_K1_Ch2-Ch1.zen
1.794001e+01	1.643332e+01	20150716_gfpSORORINcd3_Prometa\MitoSys2\LSM\gfpSORORINc_Noc\DE_W0011_P0001\DE_2_W0011_P0001_T0004\TR1_W0001_P0070\TR1_2_W0001_P0070_T0001_R1_P3_K1_Ch2-Ch1.zen
1.800001e+01	1.829999e+01	20150716_gfpSORORINcd3_Prometa\MitoSys2\LSM\gfpSORORINc_Noc\DE_W0011_P0001\DE_2_W0011_P0001_T0004\TR1_W0001_P0070\TR1_2_W0001_P0070_T0001_R1_P3_K1_Ch2-Ch1.zen
1.806001e+01	1.564999e+01	20150716_gfpSORORINcd3_Prometa\MitoSys2\LSM\gfpSORORINc_Noc\DE_W0011_P0001\DE_2_W0011_P0001_T0004\TR1_W0001_P0070\TR1_2_W0001_P0070_T0001_R1_P3_K1_Ch2-Ch1.zen
1.812001e+01	1.834999e+01	20150716_gfpSORORINcd3_Prometa\MitoSys2\LSM\gfpSORORINc_Noc\DE_W0011_P0001\DE_2_W0011_P0001_T0004\TR1_W0001_P0070\TR1_2_W0001_P0070_T0001_R1_P3_K1_Ch2-Ch1.zen
1.818001e+01	1.758332e+01	20150716_gfpSORORINcd3_Prometa\MitoSys2\LSM\gfpSORORINc_Noc\DE_W0011_P0001\DE_2_W0011_P0001_T0004\TR1_W0001_P0070\TR1_2_W0001_P0070_T0001_R1_P3_K1_Ch2-Ch1.zen
1.824001e+01	1.494999e+01	20150716_gfpSORORINcd3_Prometa\MitoSys2\LSM\gfpSORORINc_Noc\DE_W0011_P0001\DE_2_W0011_P0001_T0004\TR1_W0001_P0070\TR1_2_W0001_P0070_T0001_R1_P3_K1_Ch2-Ch1.zen
1.830001e+01	1.529999e+01	20150716_gfpSORORINcd3_Prometa\MitoSys2\LSM\gfpSORORINc_Noc\DE_W0011_P0001\DE_2_W0011_P0001_T0004\TR1_W0001_P0070\TR1_2_W0001_P0070_T0001_R1_P3_K1_Ch2-Ch1.zen
1.836001e+01	1.426666e+01	20150716_gfpSORORINcd3_Prometa\MitoSys2\LSM\gfpSORORINc_Noc\DE_W0011_P0001\DE_2_W0011_P0001_T0004\TR1_W0001_P0070\TR1_2_W0001_P0070_T0001_R1_P3_K1_Ch2-Ch1.zen
1.842001e+01	1.879999e+01	20150716_gfpSORORINcd3_Prometa\MitoSys2\LSM\gfpSORORINc_Noc\DE_W0011_P0001\DE_2_W0011_P0001_T0004\TR1_W0001_P0070\TR1_2_W0001_P0070_T0001_R1_P3_K1_Ch2-Ch1.zen
1.848001e+01	1.631666e+01	20150716_gfpSORORINcd3_Prometa\MitoSys2\LSM\gfpSORORINc_Noc\DE_W0011_P0001\DE_2_W0011_P0001_T0004\TR1_W0001_P0070\TR1_2_W0001_P0070_T0001_R1_P3_K1_Ch2-Ch1.zen
1.854001e+01	1.603332e+01	20150716_gfpSORORINcd3_Prometa\MitoSys2\LSM\gfpSORORINc_Noc\DE_W0011_P0001\DE_2_W0011_P0001_T0004\TR1_W0001_P0070\TR1_2_W0001_P0070_T0001_R1_P3_K1_Ch2-Ch1.zen
1.860001e+01	1.798332e+01	20150716_gfpSORORINcd3_Prometa\MitoSys2\LSM\gfpSORORINc_Noc\DE_W0011_P0001\DE_2_W0011_P0001_T0004\TR1_W0001_P0070\TR1_2_W0001_P0070_T0001_R1_P3_K1_Ch2-Ch1.zen
1.866001e+01	1.598332e+01	20150716_gfpSORORINcd3_Prometa\MitoSys2\LSM\gfpSORORINc_Noc\DE_W0011_P0001\DE_2_W0011_P0001_T0004\TR1_W0001_P0070\TR1_2_W0001_P0070_T0001_R1_P3_K1_Ch2-Ch1.zen
1.872001e+01	1.744999e+01	20150716_gfpSORORINcd3_Prometa\MitoSys2\LSM\gfpSORORINc_Noc\DE_W0011_P0001\DE_2_W0011_P0001_T0004\TR1_W0001_P0070\TR1_2_W0001_P0070_T0001_R1_P3_K1_Ch2-Ch1.zen
1.878001e+01	1.489999e+01	20150716_gfpSORORINcd3_Prometa\MitoSys2\LSM\gfpSORORINc_Noc\DE_W0011_P0001\DE_2_W0011_P0001_T0004\TR1_W0001_P0070\TR1_2_W0001_P0070_T0001_R1_P3_K1_Ch2-Ch1.zen
1.884001e+01	1.401666e+01	20150716_gfpSORORINcd3_Prometa\MitoSys2\LSM\gfpSORORINc_Noc\DE_W0011_P0001\DE_2_W0011_P0001_T0004\TR1_W0001_P0070\TR1_2_W0001_P0070_T0001_R1_P3_K1_Ch2-Ch1.zen
1.890001e+01	1.576666e+01	20150716_gfpSORORINcd3_Prometa\MitoSys2\LSM\gfpSORORINc_Noc\DE_W0011_P0001\DE_2_W0011_P0001_T0004\TR1_W0001_P0070\TR1_2_W0001_P0070_T0001_R1_P3_K1_Ch2-Ch1.zen
1.896001e+01	1.841665e+01	20150716_gfpSORORINcd3_Prometa\MitoSys2\LSM\gfpSORORINc_Noc\DE_W0011_P0001\DE_2_W0011_P0001_T0004\TR1_W0001_P0070\TR1_2_W0001_P0070_T0001_R1_P3_K1_Ch2-Ch1.zen
1.902001e+01	1.436666e+01	20150716_gfpSORORINcd3_Prometa\MitoSys2\LSM\gfpSORORINc_Noc\DE_W0011_P0001\DE_2_W0011_P0001_T0004\TR1_W0001_P0070\TR1_2_W0001_P0070_T0001_R1_P3_K1_Ch2-Ch1.zen
1.908001e+01	1.726665e+01	20150716_gfpSORORINcd3_Prometa\MitoSys2\LSM\gfpSORORINc_Noc\DE_W0011_P0001\DE_2_W0011_P0001_T0004\TR1_W0001_P0070\TR1_2_W0001_P0070_T0001_R1_P3_K1_Ch2-Ch1.zen
1.914001e+01	1.491666e+01	20150716_gfpSORORINcd3_Prometa\MitoSys2\LSM\gfpSORORINc_Noc\DE_W0011_P0001\DE_2_W0011_P0001_T0004\TR1_W0001_P0070\TR1_2_W0001_P0070_T0001_R1_P3_K1_Ch2-Ch1.zen
1.920001e+01	2.054999e+01	20150716_gfpSORORINcd3_Prometa\MitoSys2\LSM\gfpSORORINc_Noc\DE_W0011_P0001\DE_2_W0011_P0001_T0004\TR1_W0001_P0070\TR1_2_W0001_P0070_T0001_R1_P3_K1_Ch2-Ch1.zen
1.926001e+01	1.708332e+01	20150716_gfpSORORINcd3_Prometa\MitoSys2\LSM\gfpSORORINc_Noc\DE_W0011_P0001\DE_2_W0011_P0001_T0004\TR1_W0001_P0070\TR1_2_W0001_P0070_T0001_R1_P3_K1_Ch2-Ch1.zen
1.932001e+01	1.626666e+01	20150716_gfpSORORINcd3_Prometa\MitoSys2\LSM\gfpSORORINc_Noc\DE_W0011_P0001\DE_2_W0011_P0001_T0004\TR1_W0001_P0070\TR1_2_W0001_P0070_T0001_R1_P3_K1_Ch2-Ch1.zen
1.938001e+01	1.638332e+01	20150716_gfpSORORINcd3_Prometa\MitoSys2\LSM\gfpSORORINc_Noc\DE_W0011_P0001\DE_2_W0011_P0001_T0004\TR1_W0001_P0070\TR1_2_W0001_P0070_T0001_R1_P3_K1_Ch2-Ch1.zen
1.944001e+01	1.698332e+01	20150716_gfpSORORINcd3_Prometa\MitoSys2\LSM\gfpSORORINc_Noc\DE_W0011_P0001\DE_2_W0011_P0001_T0004\TR1_W0001_P0070\TR1_2_W0001_P0070_T0001_R1_P3_K1_Ch2-Ch1.zen
1.950001e+01	1.743332e+01	20150716_gfpSORORINcd3_Prometa\MitoSys2\LSM\gfpSORORINc_Noc\DE_W0011_P0001\DE_2_W0011_P0001_T0004\TR1_W0001_P0070\TR1_2_W0001_P0070_T0001_R1_P3_K1_Ch2-Ch1.zen
1.956001e+01	1.908332e+01	20150716_gfpSORORINcd3_Prometa\MitoSys2\LSM\gfpSORORINc_Noc\DE_W0011_P0001\DE_2_W0011_P0001_T0004\TR1_W0001_P0070\TR1_2_W0001_P0070_T0001_R1_P3_K1_Ch2-Ch1.zen
1.962001e+01	1.734999e+01	20150716_gfpSORORINcd3_Prometa\MitoSys2\LSM\gfpSORORINc_Noc\DE_W0011_P0001\DE_2_W0011_P0001_T0004\TR1_W0001_P0070\TR1_2_W0001_P0070_T0001_R1_P3_K1_Ch2-Ch1.zen
1.968001e+01	1.823332e+01	20150716_gfpSORORINcd3_Prometa\MitoSys2\LSM\gfpSORORINc_Noc\DE_W0011_P0001\DE_2_W0011_P0001_T0004\TR1_W0001_P0070\TR1_2_W0001_P0070_T0001_R1_P3_K1_Ch2-Ch1.zen
1.974001e+01	1.773332e+01	20150716_gfpSORORINcd3_Prometa\MitoSys2\LSM\gfpSORORINc_Noc\DE_W0011_P0001\DE_2_W0011_P0001_T0004\TR1_W0001_P0070\TR1_2_W0001_P0070_T0001_R1_P3_K1_Ch2-Ch1.zen
1.980001e+01	1.459999e+01	20150716_gfpSORORINcd3_Prometa\MitoSys2\LSM\gfpSORORINc_Noc\DE_W0011_P0001\DE_2_W0011_P0001_T0004\TR1_W0001_P0070\TR1_2_W0001_P0070_T0001_R1_P3_K1_Ch2-Ch1.zen
1.986001e+01	1.688332e+01	20150716_gfpSORORINcd3_Prometa\MitoSys2\LSM\gfpSORORINc_Noc\DE_W0011_P0001\DE_2_W0011_P0001_T0004\TR1_W0001_P0070\TR1_2_W0001_P0070_T0001_R1_P3_K1_Ch2-Ch1.zen
1.992001e+01	1.914999e+01	20150716_gfpSORORINcd3_Prometa\MitoSys2\LSM\gfpSORORINc_Noc\DE_W0011_P0001\DE_2_W0011_P0001_T0004\TR1_W0001_P0070\TR1_2_W0001_P0070_T0001_R1_P3_K1_Ch2-Ch1.zen
1.998001e+01	1.333333e+01	20150716_gfpSORORINcd3_Prometa\MitoSys2\LSM\gfpSORORINc_Noc\DE_W0011_P0001\DE_2_W0011_P0001_T0004\TR1_W0001_P0070\TR1_2_W0001_P0070_T0001_R1_P3_K1_Ch2-Ch1.zen
2.004001e+01	1.823332e+01	20150716_gfpSORORINcd3_Prometa\MitoSys2\LSM\gfpSORORINc_Noc\DE_W0011_P0001\DE_2_W0011_P0001_T0004\TR1_W0001_P0070\TR1_2_W0001_P0070_T0001_R1_P3_K1_Ch2-Ch1.zen
2.010001e+01	1.889999e+01	20150716_gfpSORORINcd3_Prometa\MitoSys2\LSM\gfpSORORINc_Noc\DE_W0011_P0001\DE_2_W0011_P0001_T0004\TR1_W0001_P0070\TR1_2_W0001_P0070_T0001_R1_P3_K1_Ch2-Ch1.zen
2.016001e+01	1.576666e+01	20150716_gfpSORORINcd3_Prometa\MitoSys2\LSM\gfpSORORINc_Noc\DE_W0011_P0001\DE_2_W0011_P0001_T0004\TR1_W0001_P0070\TR1_2_W0001_P0070_T0001_R1_P3_K1_Ch2-Ch1.zen
2.022001e+01	1.688332e+01	20150716_gfpSORORINcd3_Prometa\MitoSys2\LSM\gfpSORORINc_Noc\DE_W0011_P0001\DE_2_W0011_P0001_T0004\TR1_W0001_P0070\TR1_2_W0001_P0070_T0001_R1_P3_K1_Ch2-Ch1.zen
2.028001e+01	1.684999e+01	20150716_gfpSORORINcd3_Prometa\MitoSys2\LSM\gfpSORORINc_Noc\DE_W0011_P0001\DE_2_W0011_P0001_T0004\TR1_W0001_P0070\TR1_2_W0001_P0070_T0001_R1_P3_K1_Ch2-Ch1.zen
2.034001e+01	1.758332e+01	20150716_gfpSORORINcd3_Prometa\MitoSys2\LSM\gfpSORORINc_Noc\DE_W0011_P0001\DE_2_W0011_P0001_T0004\TR1_W0001_P0070\TR1_2_W0001_P0070_T0001_R1_P3_K1_Ch2-Ch1.zen
2.040001e+01	1.758332e+01	20150716_gfpSORORINcd3_Prometa\MitoSys2\LSM\gfpSORORINc_Noc\DE_W0011_P0001\DE_2_W0011_P0001_T0004\TR1_W0001_P0070\TR1_2_W0001_P0070_T0001_R1_P3_K1_Ch2-Ch1.zen
2.046001e+01	1.713332e+01	20150716_gfpSORORINcd3_Prometa\MitoSys2\LSM\gfpSORORINc_Noc\DE_W0011_P0001\DE_2_W0011_P0001_T0004\TR1_W0001_P0070\TR1_2_W0001_P0070_T0001_R1_P3_K1_Ch2-Ch1.zen
2.052001e+01	1.728332e+01	20150716_gfpSORORINcd3_Prometa\MitoSys2\LSM\gfpSORORINc_Noc\DE_W0011_P0001\DE_2_W0011_P0001_T0004\TR1_W0001_P0070\TR1_2_W0001_P0070_T0001_R1_P3_K1_Ch2-Ch1.zen
2.058001e+01	1.874999e+01	20150716_gfpSORORINcd3_Prometa\MitoSys2\LSM\gfpSORORINc_Noc\DE_W0011_P0001\DE_2_W0011_P0001_T0004\TR1_W0001_P0070\TR1_2_W0001_P0070_T0001_R1_P3_K1_Ch2-Ch1.zen
2.064001e+01	1.784999e+01	20150716_gfpSORORINcd3_Prometa\MitoSys2\LSM\gfpSORORINc_Noc\DE_W0011_P0001\DE_2_W0011_P0001_T0004\TR1_W0001_P0070\TR1_2_W0001_P0070_T0001_R1_P3_K1_Ch2-Ch1.zen
2.070001e+01	1.753332e+01	20150716_gfpSORORINcd3_Prometa\MitoSys2\LSM\gfpSORORINc_Noc\DE_W0011_P0001\DE_2_W0011_P0001_T0004\TR1_W0001_P0070\TR1_2_W0001_P0070_T0001_R1_P3_K1_Ch2-Ch1.zen
2.076001e+01	1.623332e+01	20150716_gfpSORORINcd3_Prometa\MitoSys2\LSM\gfpSORORINc_Noc\DE_W0011_P0001\DE_2_W0011_P0001_T0004\TR1_W0001_P0070\TR1_2_W0001_P0070_T0001_R1_P3_K1_Ch2-Ch1.zen
2.082001e+01	1.643332e+01	20150716_gfpSORORINcd3_Prometa\MitoSys2\LSM\gfpSORORINc_Noc\DE_W0011_P0001\DE_2_W0011_P0001_T0004\TR1_W0001_P0070\TR1_2_W0001_P0070_T0001_R1_P3_K1_Ch2-Ch1.zen
2.088001e+01	1.551666e+01	20150716_gfpSORORINcd3_Prometa\MitoSys2\LSM\gfpSORORINc_Noc\DE_W0011_P0001\DE_2_W0011_P0001_T0004\TR1_W0001_P0070\TR1_2_W0001_P0070_T0001_R1_P3_K1_Ch2-Ch1.zen
2.094001e+01	1.524999e+01	20150716_gfpSORORINcd3_Prometa\MitoSys2\LSM\gfpSORORINc_Noc\DE_W0011_P0001\DE_2_W0011_P0001_T0004\TR1_W0001_P0070\TR1_2_W0001_P0070_T0001_R1_P3_K1_Ch2-Ch1.zen
2.100001e+01	1.841665e+01	20150716_gfpSORORINcd3_Prometa\MitoSys2\LSM\gfpSORORINc_Noc\DE_W0011_P0001\DE_2_W0011_P0001_T0004\TR1_W0001_P0070\TR1_2_W0001_P0070_T0001_R1_P3_K1_Ch2-Ch1.zen
2.106001e+01	1.793332e+01	20150716_gfpSORORINcd3_Prometa\MitoSys2\LSM\gfpSORORINc_Noc\DE_W0011_P0001\DE_2_W0011_P0001_T0004\TR1_W0001_P0070\TR1_2_W0001_P0070_T0001_R1_P3_K1_Ch2-Ch1.zen
2.112001e+01	1.721666e+01	20150716_gfpSORORINcd3_Prometa\MitoSys2\LSM\gfpSORORINc_Noc\DE_W0011_P0001\DE_2_W0011_P0001_T0004\TR1_W0001_P0070\TR1_2_W0001_P0070_T0001_R1_P3_K1_Ch2-Ch1.zen
2.118001e+01	1.633332e+01	20150716_gfpSORORINcd3_Prometa\MitoSys2\LSM\gfpSORORINc_Noc\DE_W0011_P0001\DE_2_W0011_P0001_T0004\TR1_W0001_P0070\TR1_2_W0001_P0070_T0001_R1_P3_K1_Ch2-Ch1.zen
2.124001e+01	1.521666e+01	20150716_gfpSORORINcd3_Prometa\MitoSys2\LSM\gfpSORORINc_Noc\DE_W0011_P0001\DE_2_W0011_P0001_T0004\TR1_W0001_P0070\TR1_2_W0001_P0070_T0001_R1_P3_K1_Ch2-Ch1.zen
2.130001e+01	1.746666e+01	20150716_gfpSORORINcd3_Prometa\MitoSys2\LSM\gfpSORORINc_Noc\DE_W0011_P0001\DE_2_W0011_P0001_T0004\TR1_W0001_P0070\TR1_2_W0001_P0070_T0001_R1_P3_K1_Ch2-Ch1.zen
2.136001e+01	1.723332e+01	20150716_gfpSORORINcd3_Prometa\MitoSys2\LSM\gfpSORORINc_Noc\DE_W0011_P0001\DE_2_W0011_P0001_T0004\TR1_W0001_P0070\TR1_2_W0001_P0070_T0001_R1_P3_K1_Ch2-Ch1.zen
2.142001e+01	1.791665e+01	20150716_gfpSORORINcd3_Prometa\MitoSys2\LSM\gfpSORORINc_Noc\DE_W0011_P0001\DE_2_W0011_P0001_T0004\TR1_W0001_P0070\TR1_2_W0001_P0070_T0001_R1_P3_K1_Ch2-Ch1.zen
2.148001e+01	1.768332e+01	20150716_gfpSORORINcd3_Prometa\MitoSys2\LSM\gfpSORORINc_Noc\DE_W0011_P0001\DE_2_W0011_P0001_T0004\TR1_W0001_P0070\TR1_2_W0001_P0070_T0001_R1_P3_K1_Ch2-Ch1.zen
2.154001e+01	1.696666e+01	20150716_gfpSORORINcd3_Prometa\MitoSys2\LSM\gfpSORORINc_Noc\DE_W0011_P0001\DE_2_W0011_P0001_T0004\TR1_W0001_P0070\TR1_2_W0001_P0070_T0001_R1_P3_K1_Ch2-Ch1.zen
2.160001e+01	1.606666e+01	20150716_gfpSORORINcd3_Prometa\MitoSys2\LSM\gfpSORORINc_Noc\DE_W0011_P0001\DE_2_W0011_P0001_T0004\TR1_W0001_P0070\TR1_2_W0001_P0070_T0001_R1_P3_K1_Ch2-Ch1.zen
2.166001e+01	1.524999e+01	20150716_gfpSORORINcd3_Prometa\MitoSys2\LSM\gfpSORORINc_Noc\DE_W0011_P0001\DE_2_W0011_P0001_T0004\TR1_W0001_P0070\TR1_2_W0001_P0070_T0001_R1_P3_K1_Ch2-Ch1.zen
2.172001e+01	1.611666e+01	20150716_gfpSORORINcd3_Prometa\MitoSys2\LSM\gfpSORORINc_Noc\DE_W0011_P0001\DE_2_W0011_P0001_T0004\TR1_W0001_P0070\TR1_2_W0001_P0070_T0001_R1_P3_K1_Ch2-Ch1.zen
2.178001e+01	1.828332e+01	20150716_gfpSORORINcd3_Prometa\MitoSys2\LSM\gfpSORORINc_Noc\DE_W0011_P0001\DE_2_W0011_P0001_T0004\TR1_W0001_P0070\TR1_2_W0001_P0070_T0001_R1_P3_K1_Ch2-Ch1.zen
2.184001e+01	1.703332e+01	20150716_gfpSORORINcd3_Prometa\MitoSys2\LSM\gfpSORORINc_Noc\DE_W0011_P0001\DE_2_W0011_P0001_T0004\TR1_W0001_P0070\TR1_2_W0001_P0070_T0001_R1_P3_K1_Ch2-Ch1.zen
2.190001e+01	1.776665e+01	20150716_gfpSORORINcd3_Prometa\MitoSys2\LSM\gfpSORORINc_Noc\DE_W0011_P0001\DE_2_W0011_P0001_T0004\TR1_W0001_P0070\TR1_2_W0001_P0070_T0001_R1_P3_K1_Ch2-Ch1.zen
2.196001e+01	1.778332e+01	20150716_gfpSORORINcd3_Prometa\MitoSys2\LSM\gfpSORORINc_Noc\DE_W0011_P0001\DE_2_W0011_P0001_T0004\TR1_W0001_P0070\TR1_2_W0001_P0070_T0001_R1_P3_K1_Ch2-Ch1.zen
2.202001e+01	1.654999e+01	20150716_gfpSORORINcd3_Prometa\MitoSys2\LSM\gfpSORORINc_Noc\DE_W0011_P0001\DE_2_W0011_P0001_T0004\TR1_W0001_P0070\TR1_2_W0001_P0070_T0001_R1_P3_K1_Ch2-Ch1.zen
2.208001e+01	1.701666e+01	20150716_gfpSORORINcd3_Prometa\MitoSys2\LSM\gfpSORORINc_Noc\DE_W0011_P0001\DE_2_W0011_P0001_T0004\TR1_W0001_P0070\TR1_2_W0001_P0070_T0001_R1_P3_K1_Ch2-Ch1.zen
2.214001e+01	1.703332e+01	20150716_gfpSORORINcd3_Prometa\MitoSys2\LSM\gfpSORORINc_Noc\DE_W0011_P0001\DE_2_W0011_P0001_T0004\TR1_W0001_P0070\TR1_2_W0001_P0070_T0001_R1_P3_K1_Ch2-Ch1.zen
2.220001e+01	1.661666e+01	20150716_gfpSORORINcd3_Prometa\MitoSys2\LSM\gfpSORORINc_Noc\DE_W0011_P0001\DE_2_W0011_P0001_T0004\TR1_W0001_P0070\TR1_2_W0001_P0070_T0001_R1_P3_K1_Ch2-Ch1.zen
2.226001e+01	1.829999e+01	20150716_gfpSORORINcd3_Prometa\MitoSys2\LSM\gfpSORORINc_Noc\DE_W0011_P0001\DE_2_W0011_P0001_T0004\TR1_W0001_P0070\TR1_2_W0001_P0070_T0001_R1_P3_K1_Ch2-Ch1.zen
2.232001e+01	1.799999e+01	20150716_gfpSORORINcd3_Prometa\MitoSys2\LSM\gfpSORORINc_Noc\DE_W0011_P0001\DE_2_W0011_P0001_T0004\TR1_W0001_P0070\TR1_2_W0001_P0070_T0001_R1_P3_K1_Ch2-Ch1.zen
2.238001e+01	1.579999e+01	20150716_gfpSORORINcd3_Prometa\MitoSys2\LSM\gfpSORORINc_Noc\DE_W0011_P0001\DE_2_W0011_P0001_T0004\TR1_W0001_P0070\TR1_2_W0001_P0070_T0001_R1_P3_K1_Ch2-Ch1.zen
2.244001e+01	1.546666e+01	20150716_gfpSORORINcd3_Prometa\MitoSys2\LSM\gfpSORORINc_Noc\DE_W0011_P0001\DE_2_W0011_P0001_T0004\TR1_W0001_P0070\TR1_2_W0001_P0070_T0001_R1_P3_K1_Ch2-Ch1.zen
2.250001e+01	1.578332e+01	20150716_gfpSORORINcd3_Prometa\MitoSys2\LSM\gfpSORORINc_Noc\DE_W0011_P0001\DE_2_W0011_P0001_T0004\TR1_W0001_P0070\TR1_2_W0001_P0070_T0001_R1_P3_K1_Ch2-Ch1.zen
2.256001e+01	1.538332e+01	20150716_gfpSORORINcd3_Prometa\MitoSys2\LSM\gfpSORORINc_Noc\DE_W0011_P0001\DE_2_W0011_P0001_T0004\TR1_W0001_P0070\TR1_2_W0001_P0070_T0001_R1_P3_K1_Ch2-Ch1.zen
2.262001e+01	1.713332e+01	20150716_gfpSORORINcd3_Prometa\MitoSys2\LSM\gfpSORORINc_Noc\DE_W0011_P0001\DE_2_W0011_P0001_T0004\TR1_W0001_P0070\TR1_2_W0001_P0070_T0001_R1_P3_K1_Ch2-Ch1.zen
2.268001e+01	1.808332e+01	20150716_gfpSORORINcd3_Prometa\MitoSys2\LSM\gfpSORORINc_Noc\DE_W0011_P0001\DE_2_W0011_P0001_T0004\TR1_W0001_P0070\TR1_2_W0001_P0070_T0001_R1_P3_K1_Ch2-Ch1.zen
2.274002e+01	1.828332e+01	20150716_gfpSORORINcd3_Prometa\MitoSys2\LSM\gfpSORORINc_Noc\DE_W0011_P0001\DE_2_W0011_P0001_T0004\TR1_W0001_P0070\TR1_2_W0001_P0070_T0001_R1_P3_K1_Ch2-Ch1.zen
2.280001e+01	1.806666e+01	20150716_gfpSORORINcd3_Prometa\MitoSys2\LSM\gfpSORORINc_Noc\DE_W0011_P0001\DE_2_W0011_P0001_T0004\TR1_W0001_P0070\TR1_2_W0001_P0070_T0001_R1_P3_K1_Ch2-Ch1.zen
2.286001e+01	1.848332e+01	20150716_gfpSORORINcd3_Prometa\MitoSys2\LSM\gfpSORORINc_Noc\DE_W0011_P0001\DE_2_W0011_P0001_T0004\TR1_W0001_P0070\TR1_2_W0001_P0070_T0001_R1_P3_K1_Ch2-Ch1.zen
2.292001e+01	1.984999e+01	20150716_gfpSORORINcd3_Prometa\MitoSys2\LSM\gfpSORORINc_Noc\DE_W0011_P0001\DE_2_W0011_P0001_T0004\TR1_W0001_P0070\TR1_2_W0001_P0070_T0001_R1_P3_K1_Ch2-Ch1.zen
2.298001e+01	1.724999e+01	20150716_gfpSORORINcd3_Prometa\MitoSys2\LSM\gfpSORORINc_Noc\DE_W0011_P0001\DE_2_W0011_P0001_T0004\TR1_W0001_P0070\TR1_2_W0001_P0070_T0001_R1_P3_K1_Ch2-Ch1.zen
2.304001e+01	1.924999e+01	20150716_gfpSORORINcd3_Prometa\MitoSys2\LSM\gfpSORORINc_Noc\DE_W0011_P0001\DE_2_W0011_P0001_T0004\TR1_W0001_P0070\TR1_2_W0001_P0070_T0001_R1_P3_K1_Ch2-Ch1.zen
2.310001e+01	1.863332e+01	20150716_gfpSORORINcd3_Prometa\MitoSys2\LSM\gfpSORORINc_Noc\DE_W0011_P0001\DE_2_W0011_P0001_T0004\TR1_W0001_P0070\TR1_2_W0001_P0070_T0001_R1_P3_K1_Ch2-Ch1.zen
2.316002e+01	1.749999e+01	20150716_gfpSORORINcd3_Prometa\MitoSys2\LSM\gfpSORORINc_Noc\DE_W0011_P0001\DE_2_W0011_P0001_T0004\TR1_W0001_P0070\TR1_2_W0001_P0070_T0001_R1_P3_K1_Ch2-Ch1.zen
2.322001e+01	1.679999e+01	20150716_gfpSORORINcd3_Prometa\MitoSys2\LSM\gfpSORORINc_Noc\DE_W0011_P0001\DE_2_W0011_P0001_T0004\TR1_W0001_P0070\TR1_2_W0001_P0070_T0001_R1_P3_K1_Ch2-Ch1.zen
2.328001e+01	1.771666e+01	20150716_gfpSORORINcd3_Prometa\MitoSys2\LSM\gfpSORORINc_Noc\DE_W0011_P0001\DE_2_W0011_P0001_T0004\TR1_W0001_P0070\TR1_2_W0001_P0070_T0001_R1_P3_K1_Ch2-Ch1.zen
2.334002e+01	2.019999e+01	20150716_gfpSORORINcd3_Prometa\MitoSys2\LSM\gfpSORORINc_Noc\DE_W0011_P0001\DE_2_W0011_P0001_T0004\TR1_W0001_P0070\TR1_2_W0001_P0070_T0001_R1_P3_K1_Ch2-Ch1.zen
2.340001e+01	1.934999e+01	20150716_gfpSORORINcd3_Prometa\MitoSys2\LSM\gfpSORORINc_Noc\DE_W0011_P0001\DE_2_W0011_P0001_T0004\TR1_W0001_P0070\TR1_2_W0001_P0070_T0001_R1_P3_K1_Ch2-Ch1.zen
2.346001e+01	2.081665e+01	20150716_gfpSORORINcd3_Prometa\MitoSys2\LSM\gfpSORORINc_Noc\DE_W0011_P0001\DE_2_W0011_P0001_T0004\TR1_W0001_P0070\TR1_2_W0001_P0070_T0001_R1_P3_K1_Ch2-Ch1.zen
2.352001e+01	1.856665e+01	20150716_gfpSORORINcd3_Prometa\MitoSys2\LSM\gfpSORORINc_Noc\DE_W0011_P0001\DE_2_W0011_P0001_T0004\TR1_W0001_P0070\TR1_2_W0001_P0070_T0001_R1_P3_K1_Ch2-Ch1.zen
2.358002e+01	1.929999e+01	20150716_gfpSORORINcd3_Prometa\MitoSys2\LSM\gfpSORORINc_Noc\DE_W0011_P0001\DE_2_W0011_P0001_T0004\TR1_W0001_P0070\TR1_2_W0001_P0070_T0001_R1_P3_K1_Ch2-Ch1.zen
2.364001e+01	2.238332e+01	20150716_gfpSORORINcd3_Prometa\MitoSys2\LSM\gfpSORORINc_Noc\DE_W0011_P0001\DE_2_W0011_P0001_T0004\TR1_W0001_P0070\TR1_2_W0001_P0070_T0001_R1_P3_K1_Ch2-Ch1.zen
2.370001e+01	1.794999e+01	20150716_gfpSORORINcd3_Prometa\MitoSys2\LSM\gfpSORORINc_Noc\DE_W0011_P0001\DE_2_W0011_P0001_T0004\TR1_W0001_P0070\TR1_2_W0001_P0070_T0001_R1_P3_K1_Ch2-Ch1.zen
2.376002e+01	2.034999e+01	20150716_gfpSORORINcd3_Prometa\MitoSys2\LSM\gfpSORORINc_Noc\DE_W0011_P0001\DE_2_W0011_P0001_T0004\TR1_W0001_P0070\TR1_2_W0001_P0070_T0001_R1_P3_K1_Ch2-Ch1.zen
2.382001e+01	2.103332e+01	20150716_gfpSORORINcd3_Prometa\MitoSys2\LSM\gfpSORORINc_Noc\DE_W0011_P0001\DE_2_W0011_P0001_T0004\TR1_W0001_P0070\TR1_2_W0001_P0070_T0001_R1_P3_K1_Ch2-Ch1.zen
2.388001e+01	1.898332e+01	20150716_gfpSORORINcd3_Prometa\MitoSys2\LSM\gfpSORORINc_Noc\DE_W0011_P0001\DE_2_W0011_P0001_T0004\TR1_W0001_P0070\TR1_2_W0001_P0070_T0001_R1_P3_K1_Ch2-Ch1.zen
2.394002e+01	1.896666e+01	20150716_gfpSORORINcd3_Prometa\MitoSys2\LSM\gfpSORORINc_Noc\DE_W0011_P0001\DE_2_W0011_P0001_T0004\TR1_W0001_P0070\TR1_2_W0001_P0070_T0001_R1_P3_K1_Ch2-Ch1.zen
2.400002e+01	2.004999e+01	20150716_gfpSORORINcd3_Prometa\MitoSys2\LSM\gfpSORORINc_Noc\DE_W0011_P0001\DE_2_W0011_P0001_T0004\TR1_W0001_P0070\TR1_2_W0001_P0070_T0001_R1_P3_K1_Ch2-Ch1.zen
2.406001e+01	2.033332e+01	20150716_gfpSORORINcd3_Prometa\MitoSys2\LSM\gfpSORORINc_Noc\DE_W0011_P0001\DE_2_W0011_P0001_T0004\TR1_W0001_P0070\TR1_2_W0001_P0070_T0001_R1_P3_K1_Ch2-Ch1.zen
2.412001e+01	1.913332e+01	20150716_gfpSORORINcd3_Prometa\MitoSys2\LSM\gfpSORORINc_Noc\DE_W0011_P0001\DE_2_W0011_P0001_T0004\TR1_W0001_P0070\TR1_2_W0001_P0070_T0001_R1_P3_K1_Ch2-Ch1.zen
2.418002e+01	2.083332e+01	20150716_gfpSORORINcd3_Prometa\MitoSys2\LSM\gfpSORORINc_Noc\DE_W0011_P0001\DE_2_W0011_P0001_T0004\TR1_W0001_P0070\TR1_2_W0001_P0070_T0001_R1_P3_K1_Ch2-Ch1.zen
2.424002e+01	2.098332e+01	20150716_gfpSORORINcd3_Prometa\MitoSys2\LSM\gfpSORORINc_Noc\DE_W0011_P0001\DE_2_W0011_P0001_T0004\TR1_W0001_P0070\TR1_2_W0001_P0070_T0001_R1_P3_K1_Ch2-Ch1.zen
2.430001e+01	2.186665e+01	20150716_gfpSORORINcd3_Prometa\MitoSys2\LSM\gfpSORORINc_Noc\DE_W0011_P0001\DE_2_W0011_P0001_T0004\TR1_W0001_P0070\TR1_2_W0001_P0070_T0001_R1_P3_K1_Ch2-Ch1.zen
2.436002e+01	1.943332e+01	20150716_gfpSORORINcd3_Prometa\MitoSys2\LSM\gfpSORORINc_Noc\DE_W0011_P0001\DE_2_W0011_P0001_T0004\TR1_W0001_P0070\TR1_2_W0001_P0070_T0001_R1_P3_K1_Ch2-Ch1.zen
2.442002e+01	2.198332e+01	20150716_gfpSORORINcd3_Prometa\MitoSys2\LSM\gfpSORORINc_Noc\DE_W0011_P0001\DE_2_W0011_P0001_T0004\TR1_W0001_P0070\TR1_2_W0001_P0070_T0001_R1_P3_K1_Ch2-Ch1.zen
2.448001e+01	2.049999e+01	20150716_gfpSORORINcd3_Prometa\MitoSys2\LSM\gfpSORORINc_Noc\DE_W0011_P0001\DE_2_W0011_P0001_T0004\TR1_W0001_P0070\TR1_2_W0001_P0070_T0001_R1_P3_K1_Ch2-Ch1.zen
2.454002e+01	1.959999e+01	20150716_gfpSORORINcd3_Prometa\MitoSys2\LSM\gfpSORORINc_Noc\DE_W0011_P0001\DE_2_W0011_P0001_T0004\TR1_W0001_P0070\TR1_2_W0001_P0070_T0001_R1_P3_K1_Ch2-Ch1.zen
2.460002e+01	2.003332e+01	20150716_gfpSORORINcd3_Prometa\MitoSys2\LSM\gfpSORORINc_Noc\DE_W0011_P0001\DE_2_W0011_P0001_T0004\TR1_W0001_P0070\TR1_2_W0001_P0070_T0001_R1_P3_K1_Ch2-Ch1.zen
2.466002e+01	1.709999e+01	20150716_gfpSORORINcd3_Prometa\MitoSys2\LSM\gfpSORORINc_Noc\DE_W0011_P0001\DE_2_W0011_P0001_T0004\TR1_W0001_P0070\TR1_2_W0001_P0070_T0001_R1_P3_K1_Ch2-Ch1.zen
2.472001e+01	1.424999e+01	20150716_gfpSORORINcd3_Prometa\MitoSys2\LSM\gfpSORORINc_Noc\DE_W0011_P0001\DE_2_W0011_P0001_T0004\TR1_W0001_P0070\TR1_2_W0001_P0070_T0001_R1_P3_K1_Ch2-Ch1.zen
2.478002e+01	1.683332e+01	20150716_gfpSORORINcd3_Prometa\MitoSys2\LSM\gfpSORORINc_Noc\DE_W0011_P0001\DE_2_W0011_P0001_T0004\TR1_W0001_P0070\TR1_2_W0001_P0070_T0001_R1_P3_K1_Ch2-Ch1.zen
2.484002e+01	1.761666e+01	20150716_gfpSORORINcd3_Prometa\MitoSys2\LSM\gfpSORORINc_Noc\DE_W0011_P0001\DE_2_W0011_P0001_T0004\TR1_W0001_P0070\TR1_2_W0001_P0070_T0001_R1_P3_K1_Ch2-Ch1.zen
2.490001e+01	1.556666e+01	20150716_gfpSORORINcd3_Prometa\MitoSys2\LSM\gfpSORORINc_Noc\DE_W0011_P0001\DE_2_W0011_P0001_T0004\TR1_W0001_P0070\TR1_2_W0001_P0070_T0001_R1_P3_K1_Ch2-Ch1.zen
2.496002e+01	1.619999e+01	20150716_gfpSORORINcd3_Prometa\MitoSys2\LSM\gfpSORORINc_Noc\DE_W0011_P0001\DE_2_W0011_P0001_T0004\TR1_W0001_P0070\TR1_2_W0001_P0070_T0001_R1_P3_K1_Ch2-Ch1.zen
2.502002e+01	1.843332e+01	20150716_gfpSORORINcd3_Prometa\MitoSys2\LSM\gfpSORORINc_Noc\DE_W0011_P0001\DE_2_W0011_P0001_T0004\TR1_W0001_P0070\TR1_2_W0001_P0070_T0001_R1_P3_K1_Ch2-Ch1.zen
2.508002e+01	1.633332e+01	20150716_gfpSORORINcd3_Prometa\MitoSys2\LSM\gfpSORORINc_Noc\DE_W0011_P0001\DE_2_W0011_P0001_T0004\TR1_W0001_P0070\TR1_2_W0001_P0070_T0001_R1_P3_K1_Ch2-Ch1.zen
2.514002e+01	1.569999e+01	20150716_gfpSORORINcd3_Prometa\MitoSys2\LSM\gfpSORORINc_Noc\DE_W0011_P0001\DE_2_W0011_P0001_T0004\TR1_W0001_P0070\TR1_2_W0001_P0070_T0001_R1_P3_K1_Ch2-Ch1.zen
2.520002e+01	1.614999e+01	20150716_gfpSORORINcd3_Prometa\MitoSys2\LSM\gfpSORORINc_Noc\DE_W0011_P0001\DE_2_W0011_P0001_T0004\TR1_W0001_P0070\TR1_2_W0001_P0070_T0001_R1_P3_K1_Ch2-Ch1.zen
2.526002e+01	1.496666e+01	20150716_gfpSORORINcd3_Prometa\MitoSys2\LSM\gfpSORORINc_Noc\DE_W0011_P0001\DE_2_W0011_P0001_T0004\TR1_W0001_P0070\TR1_2_W0001_P0070_T0001_R1_P3_K1_Ch2-Ch1.zen
2.532001e+01	1.674999e+01	20150716_gfpSORORINcd3_Prometa\MitoSys2\LSM\gfpSORORINc_Noc\DE_W0011_P0001\DE_2_W0011_P0001_T0004\TR1_W0001_P0070\TR1_2_W0001_P0070_T0001_R1_P3_K1_Ch2-Ch1.zen
2.538002e+01	1.469999e+01	20150716_gfpSORORINcd3_Prometa\MitoSys2\LSM\gfpSORORINc_Noc\DE_W0011_P0001\DE_2_W0011_P0001_T0004\TR1_W0001_P0070\TR1_2_W0001_P0070_T0001_R1_P3_K1_Ch2-Ch1.zen
2.544002e+01	1.381666e+01	20150716_gfpSORORINcd3_Prometa\MitoSys2\LSM\gfpSORORINc_Noc\DE_W0011_P0001\DE_2_W0011_P0001_T0004\TR1_W0001_P0070\TR1_2_W0001_P0070_T0001_R1_P3_K1_Ch2-Ch1.zen
2.550002e+01	1.564999e+01	20150716_gfpSORORINcd3_Prometa\MitoSys2\LSM\gfpSORORINc_Noc\DE_W0011_P0001\DE_2_W0011_P0001_T0004\TR1_W0001_P0070\TR1_2_W0001_P0070_T0001_R1_P3_K1_Ch2-Ch1.zen
2.556002e+01	1.536666e+01	20150716_gfpSORORINcd3_Prometa\MitoSys2\LSM\gfpSORORINc_Noc\DE_W0011_P0001\DE_2_W0011_P0001_T0004\TR1_W0001_P0070\TR1_2_W0001_P0070_T0001_R1_P3_K1_Ch2-Ch1.zen
2.562002e+01	1.394999e+01	20150716_gfpSORORINcd3_Prometa\MitoSys2\LSM\gfpSORORINc_Noc\DE_W0011_P0001\DE_2_W0011_P0001_T0004\TR1_W0001_P0070\TR1_2_W0001_P0070_T0001_R1_P3_K1_Ch2-Ch1.zen
2.568002e+01	1.359999e+01	20150716_gfpSORORINcd3_Prometa\MitoSys2\LSM\gfpSORORINc_Noc\DE_W0011_P0001\DE_2_W0011_P0001_T0004\TR1_W0001_P0070\TR1_2_W0001_P0070_T0001_R1_P3_K1_Ch2-Ch1.zen
2.574002e+01	1.326666e+01	20150716_gfpSORORINcd3_Prometa\MitoSys2\LSM\gfpSORORINc_Noc\DE_W0011_P0001\DE_2_W0011_P0001_T0004\TR1_W0001_P0070\TR1_2_W0001_P0070_T0001_R1_P3_K1_Ch2-Ch1.zen
2.580002e+01	1.434999e+01	20150716_gfpSORORINcd3_Prometa\MitoSys2\LSM\gfpSORORINc_Noc\DE_W0011_P0001\DE_2_W0011_P0001_T0004\TR1_W0001_P0070\TR1_2_W0001_P0070_T0001_R1_P3_K1_Ch2-Ch1.zen
2.586002e+01	1.389999e+01	20150716_gfpSORORINcd3_Prometa\MitoSys2\LSM\gfpSORORINc_Noc\DE_W0011_P0001\DE_2_W0011_P0001_T0004\TR1_W0001_P0070\TR1_2_W0001_P0070_T0001_R1_P3_K1_Ch2-Ch1.zen
2.592002e+01	1.373333e+01	20150716_gfpSORORINcd3_Prometa\MitoSys2\LSM\gfpSORORINc_Noc\DE_W0011_P0001\DE_2_W0011_P0001_T0004\TR1_W0001_P0070\TR1_2_W0001_P0070_T0001_R1_P3_K1_Ch2-Ch1.zen
2.598002e+01	1.351666e+01	20150716_gfpSORORINcd3_Prometa\MitoSys2\LSM\gfpSORORINc_Noc\DE_W0011_P0001\DE_2_W0011_P0001_T0004\TR1_W0001_P0070\TR1_2_W0001_P0070_T0001_R1_P3_K1_Ch2-Ch1.zen
2.604002e+01	1.331666e+01	20150716_gfpSORORINcd3_Prometa\MitoSys2\LSM\gfpSORORINc_Noc\DE_W0011_P0001\DE_2_W0011_P0001_T0004\TR1_W0001_P0070\TR1_2_W0001_P0070_T0001_R1_P3_K1_Ch2-Ch1.zen
2.610002e+01	1.323333e+01	20150716_gfpSORORINcd3_Prometa\MitoSys2\LSM\gfpSORORINc_Noc\DE_W0011_P0001\DE_2_W0011_P0001_T0004\TR1_W0001_P0070\TR1_2_W0001_P0070_T0001_R1_P3_K1_Ch2-Ch1.zen
2.616002e+01	1.176666e+01	20150716_gfpSORORINcd3_Prometa\MitoSys2\LSM\gfpSORORINc_Noc\DE_W0011_P0001\DE_2_W0011_P0001_T0004\TR1_W0001_P0070\TR1_2_W0001_P0070_T0001_R1_P3_K1_Ch2-Ch1.zen
2.622002e+01	1.238333e+01	20150716_gfpSORORINcd3_Prometa\MitoSys2\LSM\gfpSORORINc_Noc\DE_W0011_P0001\DE_2_W0011_P0001_T0004\TR1_W0001_P0070\TR1_2_W0001_P0070_T0001_R1_P3_K1_Ch2-Ch1.zen
2.628002e+01	1.323333e+01	20150716_gfpSORORINcd3_Prometa\MitoSys2\LSM\gfpSORORINc_Noc\DE_W0011_P0001\DE_2_W0011_P0001_T0004\TR1_W0001_P0070\TR1_2_W0001_P0070_T0001_R1_P3_K1_Ch2-Ch1.zen
2.634002e+01	1.251666e+01	20150716_gfpSORORINcd3_Prometa\MitoSys2\LSM\gfpSORORINc_Noc\DE_W0011_P0001\DE_2_W0011_P0001_T0004\TR1_W0001_P0070\TR1_2_W0001_P0070_T0001_R1_P3_K1_Ch2-Ch1.zen
2.640002e+01	1.291666e+01	20150716_gfpSORORINcd3_Prometa\MitoSys2\LSM\gfpSORORINc_Noc\DE_W0011_P0001\DE_2_W0011_P0001_T0004\TR1_W0001_P0070\TR1_2_W0001_P0070_T0001_R1_P3_K1_Ch2-Ch1.zen
2.646002e+01	1.368332e+01	20150716_gfpSORORINcd3_Prometa\MitoSys2\LSM\gfpSORORINc_Noc\DE_W0011_P0001\DE_2_W0011_P0001_T0004\TR1_W0001_P0070\TR1_2_W0001_P0070_T0001_R1_P3_K1_Ch2-Ch1.zen
2.652002e+01	1.296666e+01	20150716_gfpSORORINcd3_Prometa\MitoSys2\LSM\gfpSORORINc_Noc\DE_W0011_P0001\DE_2_W0011_P0001_T0004\TR1_W0001_P0070\TR1_2_W0001_P0070_T0001_R1_P3_K1_Ch2-Ch1.zen
2.658002e+01	1.248333e+01	20150716_gfpSORORINcd3_Prometa\MitoSys2\LSM\gfpSORORINc_Noc\DE_W0011_P0001\DE_2_W0011_P0001_T0004\TR1_W0001_P0070\TR1_2_W0001_P0070_T0001_R1_P3_K1_Ch2-Ch1.zen
2.664002e+01	1.183333e+01	20150716_gfpSORORINcd3_Prometa\MitoSys2\LSM\gfpSORORINc_Noc\DE_W0011_P0001\DE_2_W0011_P0001_T0004\TR1_W0001_P0070\TR1_2_W0001_P0070_T0001_R1_P3_K1_Ch2-Ch1.zen
2.670002e+01	1.301666e+01	20150716_gfpSORORINcd3_Prometa\MitoSys2\LSM\gfpSORORINc_Noc\DE_W0011_P0001\DE_2_W0011_P0001_T0004\TR1_W0001_P0070\TR1_2_W0001_P0070_T0001_R1_P3_K1_Ch2-Ch1.zen
2.676002e+01	1.133333e+01	20150716_gfpSORORINcd3_Prometa\MitoSys2\LSM\gfpSORORINc_Noc\DE_W0011_P0001\DE_2_W0011_P0001_T0004\TR1_W0001_P0070\TR1_2_W0001_P0070_T0001_R1_P3_K1_Ch2-Ch1.zen
2.682002e+01	1.373333e+01	20150716_gfpSORORINcd3_Prometa\MitoSys2\LSM\gfpSORORINc_Noc\DE_W0011_P0001\DE_2_W0011_P0001_T0004\TR1_W0001_P0070\TR1_2_W0001_P0070_T0001_R1_P3_K1_Ch2-Ch1.zen
2.688002e+01	1.053333e+01	20150716_gfpSORORINcd3_Prometa\MitoSys2\LSM\gfpSORORINc_Noc\DE_W0011_P0001\DE_2_W0011_P0001_T0004\TR1_W0001_P0070\TR1_2_W0001_P0070_T0001_R1_P3_K1_Ch2-Ch1.zen
2.694002e+01	1.241666e+01	20150716_gfpSORORINcd3_Prometa\MitoSys2\LSM\gfpSORORINc_Noc\DE_W0011_P0001\DE_2_W0011_P0001_T0004\TR1_W0001_P0070\TR1_2_W0001_P0070_T0001_R1_P3_K1_Ch2-Ch1.zen
2.700002e+01	1.228333e+01	20150716_gfpSORORINcd3_Prometa\MitoSys2\LSM\gfpSORORINc_Noc\DE_W0011_P0001\DE_2_W0011_P0001_T0004\TR1_W0001_P0070\TR1_2_W0001_P0070_T0001_R1_P3_K1_Ch2-Ch1.zen
2.706002e+01	1.178333e+01	20150716_gfpSORORINcd3_Prometa\MitoSys2\LSM\gfpSORORINc_Noc\DE_W0011_P0001\DE_2_W0011_P0001_T0004\TR1_W0001_P0070\TR1_2_W0001_P0070_T0001_R1_P3_K1_Ch2-Ch1.zen
2.712002e+01	1.176666e+01	20150716_gfpSORORINcd3_Prometa\MitoSys2\LSM\gfpSORORINc_Noc\DE_W0011_P0001\DE_2_W0011_P0001_T0004\TR1_W0001_P0070\TR1_2_W0001_P0070_T0001_R1_P3_K1_Ch2-Ch1.zen
2.718002e+01	1.408332e+01	20150716_gfpSORORINcd3_Prometa\MitoSys2\LSM\gfpSORORINc_Noc\DE_W0011_P0001\DE_2_W0011_P0001_T0004\TR1_W0001_P0070\TR1_2_W0001_P0070_T0001_R1_P3_K1_Ch2-Ch1.zen
2.724002e+01	1.271666e+01	20150716_gfpSORORINcd3_Prometa\MitoSys2\LSM\gfpSORORINc_Noc\DE_W0011_P0001\DE_2_W0011_P0001_T0004\TR1_W0001_P0070\TR1_2_W0001_P0070_T0001_R1_P3_K1_Ch2-Ch1.zen
2.730002e+01	1.323333e+01	20150716_gfpSORORINcd3_Prometa\MitoSys2\LSM\gfpSORORINc_Noc\DE_W0011_P0001\DE_2_W0011_P0001_T0004\TR1_W0001_P0070\TR1_2_W0001_P0070_T0001_R1_P3_K1_Ch2-Ch1.zen
2.736002e+01	1.141666e+01	20150716_gfpSORORINcd3_Prometa\MitoSys2\LSM\gfpSORORINc_Noc\DE_W0011_P0001\DE_2_W0011_P0001_T0004\TR1_W0001_P0070\TR1_2_W0001_P0070_T0001_R1_P3_K1_Ch2-Ch1.zen
2.742002e+01	1.173333e+01	20150716_gfpSORORINcd3_Prometa\MitoSys2\LSM\gfpSORORINc_Noc\DE_W0011_P0001\DE_2_W0011_P0001_T0004\TR1_W0001_P0070\TR1_2_W0001_P0070_T0001_R1_P3_K1_Ch2-Ch1.zen
2.748002e+01	1.444999e+01	20150716_gfpSORORINcd3_Prometa\MitoSys2\LSM\gfpSORORINc_Noc\DE_W0011_P0001\DE_2_W0011_P0001_T0004\TR1_W0001_P0070\TR1_2_W0001_P0070_T0001_R1_P3_K1_Ch2-Ch1.zen
2.754002e+01	1.371666e+01	20150716_gfpSORORINcd3_Prometa\MitoSys2\LSM\gfpSORORINc_Noc\DE_W0011_P0001\DE_2_W0011_P0001_T0004\TR1_W0001_P0070\TR1_2_W0001_P0070_T0001_R1_P3_K1_Ch2-Ch1.zen
2.760002e+01	1.296666e+01	20150716_gfpSORORINcd3_Prometa\MitoSys2\LSM\gfpSORORINc_Noc\DE_W0011_P0001\DE_2_W0011_P0001_T0004\TR1_W0001_P0070\TR1_2_W0001_P0070_T0001_R1_P3_K1_Ch2-Ch1.zen
2.766002e+01	1.268333e+01	20150716_gfpSORORINcd3_Prometa\MitoSys2\LSM\gfpSORORINc_Noc\DE_W0011_P0001\DE_2_W0011_P0001_T0004\TR1_W0001_P0070\TR1_2_W0001_P0070_T0001_R1_P3_K1_Ch2-Ch1.zen
2.772002e+01	1.273333e+01	20150716_gfpSORORINcd3_Prometa\MitoSys2\LSM\gfpSORORINc_Noc\DE_W0011_P0001\DE_2_W0011_P0001_T0004\TR1_W0001_P0070\TR1_2_W0001_P0070_T0001_R1_P3_K1_Ch2-Ch1.zen
2.778002e+01	1.216666e+01	20150716_gfpSORORINcd3_Prometa\MitoSys2\LSM\gfpSORORINc_Noc\DE_W0011_P0001\DE_2_W0011_P0001_T0004\TR1_W0001_P0070\TR1_2_W0001_P0070_T0001_R1_P3_K1_Ch2-Ch1.zen
2.784002e+01	1.239999e+01	20150716_gfpSORORINcd3_Prometa\MitoSys2\LSM\gfpSORORINc_Noc\DE_W0011_P0001\DE_2_W0011_P0001_T0004\TR1_W0001_P0070\TR1_2_W0001_P0070_T0001_R1_P3_K1_Ch2-Ch1.zen
2.790002e+01	1.216666e+01	20150716_gfpSORORINcd3_Prometa\MitoSys2\LSM\gfpSORORINc_Noc\DE_W0011_P0001\DE_2_W0011_P0001_T0004\TR1_W0001_P0070\TR1_2_W0001_P0070_T0001_R1_P3_K1_Ch2-Ch1.zen
2.796002e+01	1.306666e+01	20150716_gfpSORORINcd3_Prometa\MitoSys2\LSM\gfpSORORINc_Noc\DE_W0011_P0001\DE_2_W0011_P0001_T0004\TR1_W0001_P0070\TR1_2_W0001_P0070_T0001_R1_P3_K1_Ch2-Ch1.zen
2.802002e+01	1.371666e+01	20150716_gfpSORORINcd3_Prometa\MitoSys2\LSM\gfpSORORINc_Noc\DE_W0011_P0001\DE_2_W0011_P0001_T0004\TR1_W0001_P0070\TR1_2_W0001_P0070_T0001_R1_P3_K1_Ch2-Ch1.zen
2.808002e+01	1.333333e+01	20150716_gfpSORORINcd3_Prometa\MitoSys2\LSM\gfpSORORINc_Noc\DE_W0011_P0001\DE_2_W0011_P0001_T0004\TR1_W0001_P0070\TR1_2_W0001_P0070_T0001_R1_P3_K1_Ch2-Ch1.zen
2.814002e+01	1.173333e+01	20150716_gfpSORORINcd3_Prometa\MitoSys2\LSM\gfpSORORINc_Noc\DE_W0011_P0001\DE_2_W0011_P0001_T0004\TR1_W0001_P0070\TR1_2_W0001_P0070_T0001_R1_P3_K1_Ch2-Ch1.zen
2.820002e+01	1.319999e+01	20150716_gfpSORORINcd3_Prometa\MitoSys2\LSM\gfpSORORINc_Noc\DE_W0011_P0001\DE_2_W0011_P0001_T0004\TR1_W0001_P0070\TR1_2_W0001_P0070_T0001_R1_P3_K1_Ch2-Ch1.zen
2.826002e+01	1.228333e+01	20150716_gfpSORORINcd3_Prometa\MitoSys2\LSM\gfpSORORINc_Noc\DE_W0011_P0001\DE_2_W0011_P0001_T0004\TR1_W0001_P0070\TR1_2_W0001_P0070_T0001_R1_P3_K1_Ch2-Ch1.zen
2.832002e+01	1.223333e+01	20150716_gfpSORORINcd3_Prometa\MitoSys2\LSM\gfpSORORINc_Noc\DE_W0011_P0001\DE_2_W0011_P0001_T0004\TR1_W0001_P0070\TR1_2_W0001_P0070_T0001_R1_P3_K1_Ch2-Ch1.zen
2.838002e+01	1.254999e+01	20150716_gfpSORORINcd3_Prometa\MitoSys2\LSM\gfpSORORINc_Noc\DE_W0011_P0001\DE_2_W0011_P0001_T0004\TR1_W0001_P0070\TR1_2_W0001_P0070_T0001_R1_P3_K1_Ch2-Ch1.zen
2.844002e+01	1.241666e+01	20150716_gfpSORORINcd3_Prometa\MitoSys2\LSM\gfpSORORINc_Noc\DE_W0011_P0001\DE_2_W0011_P0001_T0004\TR1_W0001_P0070\TR1_2_W0001_P0070_T0001_R1_P3_K1_Ch2-Ch1.zen
2.850002e+01	1.244999e+01	20150716_gfpSORORINcd3_Prometa\MitoSys2\LSM\gfpSORORINc_Noc\DE_W0011_P0001\DE_2_W0011_P0001_T0004\TR1_W0001_P0070\TR1_2_W0001_P0070_T0001_R1_P3_K1_Ch2-Ch1.zen
2.856002e+01	1.221666e+01	20150716_gfpSORORINcd3_Prometa\MitoSys2\LSM\gfpSORORINc_Noc\DE_W0011_P0001\DE_2_W0011_P0001_T0004\TR1_W0001_P0070\TR1_2_W0001_P0070_T0001_R1_P3_K1_Ch2-Ch1.zen
2.862002e+01	1.371666e+01	20150716_gfpSORORINcd3_Prometa\MitoSys2\LSM\gfpSORORINc_Noc\DE_W0011_P0001\DE_2_W0011_P0001_T0004\TR1_W0001_P0070\TR1_2_W0001_P0070_T0001_R1_P3_K1_Ch2-Ch1.zen
2.868002e+01	1.363332e+01	20150716_gfpSORORINcd3_Prometa\MitoSys2\LSM\gfpSORORINc_Noc\DE_W0011_P0001\DE_2_W0011_P0001_T0004\TR1_W0001_P0070\TR1_2_W0001_P0070_T0001_R1_P3_K1_Ch2-Ch1.zen
2.874002e+01	1.473332e+01	20150716_gfpSORORINcd3_Prometa\MitoSys2\LSM\gfpSORORINc_Noc\DE_W0011_P0001\DE_2_W0011_P0001_T0004\TR1_W0001_P0070\TR1_2_W0001_P0070_T0001_R1_P3_K1_Ch2-Ch1.zen
2.880002e+01	1.424999e+01	20150716_gfpSORORINcd3_Prometa\MitoSys2\LSM\gfpSORORINc_Noc\DE_W0011_P0001\DE_2_W0011_P0001_T0004\TR1_W0001_P0070\TR1_2_W0001_P0070_T0001_R1_P3_K1_Ch2-Ch1.zen
2.886002e+01	1.508332e+01	20150716_gfpSORORINcd3_Prometa\MitoSys2\LSM\gfpSORORINc_Noc\DE_W0011_P0001\DE_2_W0011_P0001_T0004\TR1_W0001_P0070\TR1_2_W0001_P0070_T0001_R1_P3_K1_Ch2-Ch1.zen
2.892002e+01	1.286666e+01	20150716_gfpSORORINcd3_Prometa\MitoSys2\LSM\gfpSORORINc_Noc\DE_W0011_P0001\DE_2_W0011_P0001_T0004\TR1_W0001_P0070\TR1_2_W0001_P0070_T0001_R1_P3_K1_Ch2-Ch1.zen
2.898002e+01	1.453332e+01	20150716_gfpSORORINcd3_Prometa\MitoSys2\LSM\gfpSORORINc_Noc\DE_W0011_P0001\DE_2_W0011_P0001_T0004\TR1_W0001_P0070\TR1_2_W0001_P0070_T0001_R1_P3_K1_Ch2-Ch1.zen
2.904002e+01	1.413332e+01	20150716_gfpSORORINcd3_Prometa\MitoSys2\LSM\gfpSORORINc_Noc\DE_W0011_P0001\DE_2_W0011_P0001_T0004\TR1_W0001_P0070\TR1_2_W0001_P0070_T0001_R1_P3_K1_Ch2-Ch1.zen
2.910002e+01	1.361666e+01	20150716_gfpSORORINcd3_Prometa\MitoSys2\LSM\gfpSORORINc_Noc\DE_W0011_P0001\DE_2_W0011_P0001_T0004\TR1_W0001_P0070\TR1_2_W0001_P0070_T0001_R1_P3_K1_Ch2-Ch1.zen
2.916002e+01	1.309999e+01	20150716_gfpSORORINcd3_Prometa\MitoSys2\LSM\gfpSORORINc_Noc\DE_W0011_P0001\DE_2_W0011_P0001_T0004\TR1_W0001_P0070\TR1_2_W0001_P0070_T0001_R1_P3_K1_Ch2-Ch1.zen
2.922002e+01	1.281666e+01	20150716_gfpSORORINcd3_Prometa\MitoSys2\LSM\gfpSORORINc_Noc\DE_W0011_P0001\DE_2_W0011_P0001_T0004\TR1_W0001_P0070\TR1_2_W0001_P0070_T0001_R1_P3_K1_Ch2-Ch1.zen
2.928002e+01	1.243333e+01	20150716_gfpSORORINcd3_Prometa\MitoSys2\LSM\gfpSORORINc_Noc\DE_W0011_P0001\DE_2_W0011_P0001_T0004\TR1_W0001_P0070\TR1_2_W0001_P0070_T0001_R1_P3_K1_Ch2-Ch1.zen
2.934002e+01	1.379999e+01	20150716_gfpSORORINcd3_Prometa\MitoSys2\LSM\gfpSORORINc_Noc\DE_W0011_P0001\DE_2_W0011_P0001_T0004\TR1_W0001_P0070\TR1_2_W0001_P0070_T0001_R1_P3_K1_Ch2-Ch1.zen
2.940002e+01	1.271666e+01	20150716_gfpSORORINcd3_Prometa\MitoSys2\LSM\gfpSORORINc_Noc\DE_W0011_P0001\DE_2_W0011_P0001_T0004\TR1_W0001_P0070\TR1_2_W0001_P0070_T0001_R1_P3_K1_Ch2-Ch1.zen
2.946002e+01	1.279999e+01	20150716_gfpSORORINcd3_Prometa\MitoSys2\LSM\gfpSORORINc_Noc\DE_W0011_P0001\DE_2_W0011_P0001_T0004\TR1_W0001_P0070\TR1_2_W0001_P0070_T0001_R1_P3_K1_Ch2-Ch1.zen
2.952002e+01	1.196666e+01	20150716_gfpSORORINcd3_Prometa\MitoSys2\LSM\gfpSORORINc_Noc\DE_W0011_P0001\DE_2_W0011_P0001_T0004\TR1_W0001_P0070\TR1_2_W0001_P0070_T0001_R1_P3_K1_Ch2-Ch1.zen
2.958002e+01	1.343332e+01	20150716_gfpSORORINcd3_Prometa\MitoSys2\LSM\gfpSORORINc_Noc\DE_W0011_P0001\DE_2_W0011_P0001_T0004\TR1_W0001_P0070\TR1_2_W0001_P0070_T0001_R1_P3_K1_Ch2-Ch1.zen
2.964002e+01	1.241666e+01	20150716_gfpSORORINcd3_Prometa\MitoSys2\LSM\gfpSORORINc_Noc\DE_W0011_P0001\DE_2_W0011_P0001_T0004\TR1_W0001_P0070\TR1_2_W0001_P0070_T0001_R1_P3_K1_Ch2-Ch1.zen
2.970002e+01	1.249999e+01	20150716_gfpSORORINcd3_Prometa\MitoSys2\LSM\gfpSORORINc_Noc\DE_W0011_P0001\DE_2_W0011_P0001_T0004\TR1_W0001_P0070\TR1_2_W0001_P0070_T0001_R1_P3_K1_Ch2-Ch1.zen
2.976002e+01	1.448332e+01	20150716_gfpSORORINcd3_Prometa\MitoSys2\LSM\gfpSORORINc_Noc\DE_W0011_P0001\DE_2_W0011_P0001_T0004\TR1_W0001_P0070\TR1_2_W0001_P0070_T0001_R1_P3_K1_Ch2-Ch1.zen
2.982002e+01	1.276666e+01	20150716_gfpSORORINcd3_Prometa\MitoSys2\LSM\gfpSORORINc_Noc\DE_W0011_P0001\DE_2_W0011_P0001_T0004\TR1_W0001_P0070\TR1_2_W0001_P0070_T0001_R1_P3_K1_Ch2-Ch1.zen
2.988002e+01	1.394999e+01	20150716_gfpSORORINcd3_Prometa\MitoSys2\LSM\gfpSORORINc_Noc\DE_W0011_P0001\DE_2_W0011_P0001_T0004\TR1_W0001_P0070\TR1_2_W0001_P0070_T0001_R1_P3_K1_Ch2-Ch1.zen
2.994002e+01	1.446666e+01	20150716_gfpSORORINcd3_Prometa\MitoSys2\LSM\gfpSORORINc_Noc\DE_W0011_P0001\DE_2_W0011_P0001_T0004\TR1_W0001_P0070\TR1_2_W0001_P0070_T0001_R1_P3_K1_Ch2-Ch1.zen
0	1.586667e+01	20150716_gfpSORORINcd3_Prometa\MitoSys2\LSM\gfpSORORINc_Noc\DE_W0011_P0001\DE_2_W0011_P0001_T0004\TR1_W0001_P0070\TR1_2_W0001_P0070_T0001_R1_P4_K1_Ch2-Ch1.zen
6.000000e-02	1.668333e+01	20150716_gfpSORORINcd3_Prometa\MitoSys2\LSM\gfpSORORINc_Noc\DE_W0011_P0001\DE_2_W0011_P0001_T0004\TR1_W0001_P0070\TR1_2_W0001_P0070_T0001_R1_P4_K1_Ch2-Ch1.zen
1.200000e-01	1.636667e+01	20150716_gfpSORORINcd3_Prometa\MitoSys2\LSM\gfpSORORINc_Noc\DE_W0011_P0001\DE_2_W0011_P0001_T0004\TR1_W0001_P0070\TR1_2_W0001_P0070_T0001_R1_P4_K1_Ch2-Ch1.zen
1.800000e-01	1.685000e+01	20150716_gfpSORORINcd3_Prometa\MitoSys2\LSM\gfpSORORINc_Noc\DE_W0011_P0001\DE_2_W0011_P0001_T0004\TR1_W0001_P0070\TR1_2_W0001_P0070_T0001_R1_P4_K1_Ch2-Ch1.zen
2.400000e-01	1.668333e+01	20150716_gfpSORORINcd3_Prometa\MitoSys2\LSM\gfpSORORINc_Noc\DE_W0011_P0001\DE_2_W0011_P0001_T0004\TR1_W0001_P0070\TR1_2_W0001_P0070_T0001_R1_P4_K1_Ch2-Ch1.zen
3.000000e-01	1.655000e+01	20150716_gfpSORORINcd3_Prometa\MitoSys2\LSM\gfpSORORINc_Noc\DE_W0011_P0001\DE_2_W0011_P0001_T0004\TR1_W0001_P0070\TR1_2_W0001_P0070_T0001_R1_P4_K1_Ch2-Ch1.zen
3.600000e-01	1.690000e+01	20150716_gfpSORORINcd3_Prometa\MitoSys2\LSM\gfpSORORINc_Noc\DE_W0011_P0001\DE_2_W0011_P0001_T0004\TR1_W0001_P0070\TR1_2_W0001_P0070_T0001_R1_P4_K1_Ch2-Ch1.zen
4.200000e-01	1.600000e+01	20150716_gfpSORORINcd3_Prometa\MitoSys2\LSM\gfpSORORINc_Noc\DE_W0011_P0001\DE_2_W0011_P0001_T0004\TR1_W0001_P0070\TR1_2_W0001_P0070_T0001_R1_P4_K1_Ch2-Ch1.zen
4.800000e-01	1.681667e+01	20150716_gfpSORORINcd3_Prometa\MitoSys2\LSM\gfpSORORINc_Noc\DE_W0011_P0001\DE_2_W0011_P0001_T0004\TR1_W0001_P0070\TR1_2_W0001_P0070_T0001_R1_P4_K1_Ch2-Ch1.zen
5.400000e-01	1.701667e+01	20150716_gfpSORORINcd3_Prometa\MitoSys2\LSM\gfpSORORINc_Noc\DE_W0011_P0001\DE_2_W0011_P0001_T0004\TR1_W0001_P0070\TR1_2_W0001_P0070_T0001_R1_P4_K1_Ch2-Ch1.zen
6.000000e-01	1.595000e+01	20150716_gfpSORORINcd3_Prometa\MitoSys2\LSM\gfpSORORINc_Noc\DE_W0011_P0001\DE_2_W0011_P0001_T0004\TR1_W0001_P0070\TR1_2_W0001_P0070_T0001_R1_P4_K1_Ch2-Ch1.zen
6.600000e-01	1.501667e+01	20150716_gfpSORORINcd3_Prometa\MitoSys2\LSM\gfpSORORINc_Noc\DE_W0011_P0001\DE_2_W0011_P0001_T0004\TR1_W0001_P0070\TR1_2_W0001_P0070_T0001_R1_P4_K1_Ch2-Ch1.zen
7.200000e-01	1.520000e+01	20150716_gfpSORORINcd3_Prometa\MitoSys2\LSM\gfpSORORINc_Noc\DE_W0011_P0001\DE_2_W0011_P0001_T0004\TR1_W0001_P0070\TR1_2_W0001_P0070_T0001_R1_P4_K1_Ch2-Ch1.zen
7.800000e-01	1.620000e+01	20150716_gfpSORORINcd3_Prometa\MitoSys2\LSM\gfpSORORINc_Noc\DE_W0011_P0001\DE_2_W0011_P0001_T0004\TR1_W0001_P0070\TR1_2_W0001_P0070_T0001_R1_P4_K1_Ch2-Ch1.zen
8.400000e-01	1.698333e+01	20150716_gfpSORORINcd3_Prometa\MitoSys2\LSM\gfpSORORINc_Noc\DE_W0011_P0001\DE_2_W0011_P0001_T0004\TR1_W0001_P0070\TR1_2_W0001_P0070_T0001_R1_P4_K1_Ch2-Ch1.zen
9.000000e-01	1.643333e+01	20150716_gfpSORORINcd3_Prometa\MitoSys2\LSM\gfpSORORINc_Noc\DE_W0011_P0001\DE_2_W0011_P0001_T0004\TR1_W0001_P0070\TR1_2_W0001_P0070_T0001_R1_P4_K1_Ch2-Ch1.zen
9.600000e-01	1.590000e+01	20150716_gfpSORORINcd3_Prometa\MitoSys2\LSM\gfpSORORINc_Noc\DE_W0011_P0001\DE_2_W0011_P0001_T0004\TR1_W0001_P0070\TR1_2_W0001_P0070_T0001_R1_P4_K1_Ch2-Ch1.zen
1.020000e+00	1.683333e+01	20150716_gfpSORORINcd3_Prometa\MitoSys2\LSM\gfpSORORINc_Noc\DE_W0011_P0001\DE_2_W0011_P0001_T0004\TR1_W0001_P0070\TR1_2_W0001_P0070_T0001_R1_P4_K1_Ch2-Ch1.zen
1.080000e+00	1.570000e+01	20150716_gfpSORORINcd3_Prometa\MitoSys2\LSM\gfpSORORINc_Noc\DE_W0011_P0001\DE_2_W0011_P0001_T0004\TR1_W0001_P0070\TR1_2_W0001_P0070_T0001_R1_P4_K1_Ch2-Ch1.zen
1.140000e+00	1.633333e+01	20150716_gfpSORORINcd3_Prometa\MitoSys2\LSM\gfpSORORINc_Noc\DE_W0011_P0001\DE_2_W0011_P0001_T0004\TR1_W0001_P0070\TR1_2_W0001_P0070_T0001_R1_P4_K1_Ch2-Ch1.zen
1.200000e+00	1.646667e+01	20150716_gfpSORORINcd3_Prometa\MitoSys2\LSM\gfpSORORINc_Noc\DE_W0011_P0001\DE_2_W0011_P0001_T0004\TR1_W0001_P0070\TR1_2_W0001_P0070_T0001_R1_P4_K1_Ch2-Ch1.zen
1.260000e+00	1.453333e+01	20150716_gfpSORORINcd3_Prometa\MitoSys2\LSM\gfpSORORINc_Noc\DE_W0011_P0001\DE_2_W0011_P0001_T0004\TR1_W0001_P0070\TR1_2_W0001_P0070_T0001_R1_P4_K1_Ch2-Ch1.zen
1.320000e+00	1.753333e+01	20150716_gfpSORORINcd3_Prometa\MitoSys2\LSM\gfpSORORINc_Noc\DE_W0011_P0001\DE_2_W0011_P0001_T0004\TR1_W0001_P0070\TR1_2_W0001_P0070_T0001_R1_P4_K1_Ch2-Ch1.zen
1.380000e+00	1.591667e+01	20150716_gfpSORORINcd3_Prometa\MitoSys2\LSM\gfpSORORINc_Noc\DE_W0011_P0001\DE_2_W0011_P0001_T0004\TR1_W0001_P0070\TR1_2_W0001_P0070_T0001_R1_P4_K1_Ch2-Ch1.zen
1.440000e+00	1.771667e+01	20150716_gfpSORORINcd3_Prometa\MitoSys2\LSM\gfpSORORINc_Noc\DE_W0011_P0001\DE_2_W0011_P0001_T0004\TR1_W0001_P0070\TR1_2_W0001_P0070_T0001_R1_P4_K1_Ch2-Ch1.zen
1.500000e+00	1.876667e+01	20150716_gfpSORORINcd3_Prometa\MitoSys2\LSM\gfpSORORINc_Noc\DE_W0011_P0001\DE_2_W0011_P0001_T0004\TR1_W0001_P0070\TR1_2_W0001_P0070_T0001_R1_P4_K1_Ch2-Ch1.zen
1.560000e+00	1.501667e+01	20150716_gfpSORORINcd3_Prometa\MitoSys2\LSM\gfpSORORINc_Noc\DE_W0011_P0001\DE_2_W0011_P0001_T0004\TR1_W0001_P0070\TR1_2_W0001_P0070_T0001_R1_P4_K1_Ch2-Ch1.zen
1.620000e+00	1.636667e+01	20150716_gfpSORORINcd3_Prometa\MitoSys2\LSM\gfpSORORINc_Noc\DE_W0011_P0001\DE_2_W0011_P0001_T0004\TR1_W0001_P0070\TR1_2_W0001_P0070_T0001_R1_P4_K1_Ch2-Ch1.zen
1.680000e+00	1.456667e+01	20150716_gfpSORORINcd3_Prometa\MitoSys2\LSM\gfpSORORINc_Noc\DE_W0011_P0001\DE_2_W0011_P0001_T0004\TR1_W0001_P0070\TR1_2_W0001_P0070_T0001_R1_P4_K1_Ch2-Ch1.zen
1.740000e+00	1.568333e+01	20150716_gfpSORORINcd3_Prometa\MitoSys2\LSM\gfpSORORINc_Noc\DE_W0011_P0001\DE_2_W0011_P0001_T0004\TR1_W0001_P0070\TR1_2_W0001_P0070_T0001_R1_P4_K1_Ch2-Ch1.zen
1.800000e+00	1.448333e+01	20150716_gfpSORORINcd3_Prometa\MitoSys2\LSM\gfpSORORINc_Noc\DE_W0011_P0001\DE_2_W0011_P0001_T0004\TR1_W0001_P0070\TR1_2_W0001_P0070_T0001_R1_P4_K1_Ch2-Ch1.zen
1.860000e+00	1.570000e+01	20150716_gfpSORORINcd3_Prometa\MitoSys2\LSM\gfpSORORINc_Noc\DE_W0011_P0001\DE_2_W0011_P0001_T0004\TR1_W0001_P0070\TR1_2_W0001_P0070_T0001_R1_P4_K1_Ch2-Ch1.zen
1.920000e+00	1.733333e+01	20150716_gfpSORORINcd3_Prometa\MitoSys2\LSM\gfpSORORINc_Noc\DE_W0011_P0001\DE_2_W0011_P0001_T0004\TR1_W0001_P0070\TR1_2_W0001_P0070_T0001_R1_P4_K1_Ch2-Ch1.zen
1.980000e+00	1.630000e+01	20150716_gfpSORORINcd3_Prometa\MitoSys2\LSM\gfpSORORINc_Noc\DE_W0011_P0001\DE_2_W0011_P0001_T0004\TR1_W0001_P0070\TR1_2_W0001_P0070_T0001_R1_P4_K1_Ch2-Ch1.zen
2.040000e+00	1.596667e+01	20150716_gfpSORORINcd3_Prometa\MitoSys2\LSM\gfpSORORINc_Noc\DE_W0011_P0001\DE_2_W0011_P0001_T0004\TR1_W0001_P0070\TR1_2_W0001_P0070_T0001_R1_P4_K1_Ch2-Ch1.zen
2.100000e+00	1.363333e+01	20150716_gfpSORORINcd3_Prometa\MitoSys2\LSM\gfpSORORINc_Noc\DE_W0011_P0001\DE_2_W0011_P0001_T0004\TR1_W0001_P0070\TR1_2_W0001_P0070_T0001_R1_P4_K1_Ch2-Ch1.zen
2.160000e+00	1.701667e+01	20150716_gfpSORORINcd3_Prometa\MitoSys2\LSM\gfpSORORINc_Noc\DE_W0011_P0001\DE_2_W0011_P0001_T0004\TR1_W0001_P0070\TR1_2_W0001_P0070_T0001_R1_P4_K1_Ch2-Ch1.zen
2.220000e+00	1.546667e+01	20150716_gfpSORORINcd3_Prometa\MitoSys2\LSM\gfpSORORINc_Noc\DE_W0011_P0001\DE_2_W0011_P0001_T0004\TR1_W0001_P0070\TR1_2_W0001_P0070_T0001_R1_P4_K1_Ch2-Ch1.zen
2.280000e+00	1.633333e+01	20150716_gfpSORORINcd3_Prometa\MitoSys2\LSM\gfpSORORINc_Noc\DE_W0011_P0001\DE_2_W0011_P0001_T0004\TR1_W0001_P0070\TR1_2_W0001_P0070_T0001_R1_P4_K1_Ch2-Ch1.zen
2.340000e+00	1.645000e+01	20150716_gfpSORORINcd3_Prometa\MitoSys2\LSM\gfpSORORINc_Noc\DE_W0011_P0001\DE_2_W0011_P0001_T0004\TR1_W0001_P0070\TR1_2_W0001_P0070_T0001_R1_P4_K1_Ch2-Ch1.zen
2.400000e+00	1.526667e+01	20150716_gfpSORORINcd3_Prometa\MitoSys2\LSM\gfpSORORINc_Noc\DE_W0011_P0001\DE_2_W0011_P0001_T0004\TR1_W0001_P0070\TR1_2_W0001_P0070_T0001_R1_P4_K1_Ch2-Ch1.zen
2.460000e+00	1.835000e+01	20150716_gfpSORORINcd3_Prometa\MitoSys2\LSM\gfpSORORINc_Noc\DE_W0011_P0001\DE_2_W0011_P0001_T0004\TR1_W0001_P0070\TR1_2_W0001_P0070_T0001_R1_P4_K1_Ch2-Ch1.zen
2.520000e+00	1.558333e+01	20150716_gfpSORORINcd3_Prometa\MitoSys2\LSM\gfpSORORINc_Noc\DE_W0011_P0001\DE_2_W0011_P0001_T0004\TR1_W0001_P0070\TR1_2_W0001_P0070_T0001_R1_P4_K1_Ch2-Ch1.zen
2.580000e+00	1.778333e+01	20150716_gfpSORORINcd3_Prometa\MitoSys2\LSM\gfpSORORINc_Noc\DE_W0011_P0001\DE_2_W0011_P0001_T0004\TR1_W0001_P0070\TR1_2_W0001_P0070_T0001_R1_P4_K1_Ch2-Ch1.zen
2.640000e+00	1.868333e+01	20150716_gfpSORORINcd3_Prometa\MitoSys2\LSM\gfpSORORINc_Noc\DE_W0011_P0001\DE_2_W0011_P0001_T0004\TR1_W0001_P0070\TR1_2_W0001_P0070_T0001_R1_P4_K1_Ch2-Ch1.zen
2.700000e+00	1.473333e+01	20150716_gfpSORORINcd3_Prometa\MitoSys2\LSM\gfpSORORINc_Noc\DE_W0011_P0001\DE_2_W0011_P0001_T0004\TR1_W0001_P0070\TR1_2_W0001_P0070_T0001_R1_P4_K1_Ch2-Ch1.zen
2.760000e+00	1.643333e+01	20150716_gfpSORORINcd3_Prometa\MitoSys2\LSM\gfpSORORINc_Noc\DE_W0011_P0001\DE_2_W0011_P0001_T0004\TR1_W0001_P0070\TR1_2_W0001_P0070_T0001_R1_P4_K1_Ch2-Ch1.zen
2.820000e+00	1.583333e+01	20150716_gfpSORORINcd3_Prometa\MitoSys2\LSM\gfpSORORINc_Noc\DE_W0011_P0001\DE_2_W0011_P0001_T0004\TR1_W0001_P0070\TR1_2_W0001_P0070_T0001_R1_P4_K1_Ch2-Ch1.zen
2.880000e+00	1.738333e+01	20150716_gfpSORORINcd3_Prometa\MitoSys2\LSM\gfpSORORINc_Noc\DE_W0011_P0001\DE_2_W0011_P0001_T0004\TR1_W0001_P0070\TR1_2_W0001_P0070_T0001_R1_P4_K1_Ch2-Ch1.zen
2.940000e+00	1.700000e+01	20150716_gfpSORORINcd3_Prometa\MitoSys2\LSM\gfpSORORINc_Noc\DE_W0011_P0001\DE_2_W0011_P0001_T0004\TR1_W0001_P0070\TR1_2_W0001_P0070_T0001_R1_P4_K1_Ch2-Ch1.zen
3	1.450000e+01	20150716_gfpSORORINcd3_Prometa\MitoSys2\LSM\gfpSORORINc_Noc\DE_W0011_P0001\DE_2_W0011_P0001_T0004\TR1_W0001_P0070\TR1_2_W0001_P0070_T0001_R1_P4_K1_Ch2-Ch1.zen
3.060000e+00	1.626667e+01	20150716_gfpSORORINcd3_Prometa\MitoSys2\LSM\gfpSORORINc_Noc\DE_W0011_P0001\DE_2_W0011_P0001_T0004\TR1_W0001_P0070\TR1_2_W0001_P0070_T0001_R1_P4_K1_Ch2-Ch1.zen
3.120000e+00	1.820000e+01	20150716_gfpSORORINcd3_Prometa\MitoSys2\LSM\gfpSORORINc_Noc\DE_W0011_P0001\DE_2_W0011_P0001_T0004\TR1_W0001_P0070\TR1_2_W0001_P0070_T0001_R1_P4_K1_Ch2-Ch1.zen
3.180000e+00	1.406667e+01	20150716_gfpSORORINcd3_Prometa\MitoSys2\LSM\gfpSORORINc_Noc\DE_W0011_P0001\DE_2_W0011_P0001_T0004\TR1_W0001_P0070\TR1_2_W0001_P0070_T0001_R1_P4_K1_Ch2-Ch1.zen
3.240000e+00	1.851667e+01	20150716_gfpSORORINcd3_Prometa\MitoSys2\LSM\gfpSORORINc_Noc\DE_W0011_P0001\DE_2_W0011_P0001_T0004\TR1_W0001_P0070\TR1_2_W0001_P0070_T0001_R1_P4_K1_Ch2-Ch1.zen
3.300000e+00	1.603333e+01	20150716_gfpSORORINcd3_Prometa\MitoSys2\LSM\gfpSORORINc_Noc\DE_W0011_P0001\DE_2_W0011_P0001_T0004\TR1_W0001_P0070\TR1_2_W0001_P0070_T0001_R1_P4_K1_Ch2-Ch1.zen
3.360000e+00	1.690000e+01	20150716_gfpSORORINcd3_Prometa\MitoSys2\LSM\gfpSORORINc_Noc\DE_W0011_P0001\DE_2_W0011_P0001_T0004\TR1_W0001_P0070\TR1_2_W0001_P0070_T0001_R1_P4_K1_Ch2-Ch1.zen
3.420000e+00	1.656667e+01	20150716_gfpSORORINcd3_Prometa\MitoSys2\LSM\gfpSORORINc_Noc\DE_W0011_P0001\DE_2_W0011_P0001_T0004\TR1_W0001_P0070\TR1_2_W0001_P0070_T0001_R1_P4_K1_Ch2-Ch1.zen
3.480000e+00	1.490000e+01	20150716_gfpSORORINcd3_Prometa\MitoSys2\LSM\gfpSORORINc_Noc\DE_W0011_P0001\DE_2_W0011_P0001_T0004\TR1_W0001_P0070\TR1_2_W0001_P0070_T0001_R1_P4_K1_Ch2-Ch1.zen
3.540000e+00	1.435000e+01	20150716_gfpSORORINcd3_Prometa\MitoSys2\LSM\gfpSORORINc_Noc\DE_W0011_P0001\DE_2_W0011_P0001_T0004\TR1_W0001_P0070\TR1_2_W0001_P0070_T0001_R1_P4_K1_Ch2-Ch1.zen
3.600000e+00	1.701667e+01	20150716_gfpSORORINcd3_Prometa\MitoSys2\LSM\gfpSORORINc_Noc\DE_W0011_P0001\DE_2_W0011_P0001_T0004\TR1_W0001_P0070\TR1_2_W0001_P0070_T0001_R1_P4_K1_Ch2-Ch1.zen
3.660000e+00	1.603333e+01	20150716_gfpSORORINcd3_Prometa\MitoSys2\LSM\gfpSORORINc_Noc\DE_W0011_P0001\DE_2_W0011_P0001_T0004\TR1_W0001_P0070\TR1_2_W0001_P0070_T0001_R1_P4_K1_Ch2-Ch1.zen
3.720000e+00	1.708333e+01	20150716_gfpSORORINcd3_Prometa\MitoSys2\LSM\gfpSORORINc_Noc\DE_W0011_P0001\DE_2_W0011_P0001_T0004\TR1_W0001_P0070\TR1_2_W0001_P0070_T0001_R1_P4_K1_Ch2-Ch1.zen
3.780000e+00	1.691667e+01	20150716_gfpSORORINcd3_Prometa\MitoSys2\LSM\gfpSORORINc_Noc\DE_W0011_P0001\DE_2_W0011_P0001_T0004\TR1_W0001_P0070\TR1_2_W0001_P0070_T0001_R1_P4_K1_Ch2-Ch1.zen
3.840000e+00	1.768333e+01	20150716_gfpSORORINcd3_Prometa\MitoSys2\LSM\gfpSORORINc_Noc\DE_W0011_P0001\DE_2_W0011_P0001_T0004\TR1_W0001_P0070\TR1_2_W0001_P0070_T0001_R1_P4_K1_Ch2-Ch1.zen
3.900000e+00	1.786667e+01	20150716_gfpSORORINcd3_Prometa\MitoSys2\LSM\gfpSORORINc_Noc\DE_W0011_P0001\DE_2_W0011_P0001_T0004\TR1_W0001_P0070\TR1_2_W0001_P0070_T0001_R1_P4_K1_Ch2-Ch1.zen
3.960000e+00	1.668333e+01	20150716_gfpSORORINcd3_Prometa\MitoSys2\LSM\gfpSORORINc_Noc\DE_W0011_P0001\DE_2_W0011_P0001_T0004\TR1_W0001_P0070\TR1_2_W0001_P0070_T0001_R1_P4_K1_Ch2-Ch1.zen
4.020000e+00	1.596667e+01	20150716_gfpSORORINcd3_Prometa\MitoSys2\LSM\gfpSORORINc_Noc\DE_W0011_P0001\DE_2_W0011_P0001_T0004\TR1_W0001_P0070\TR1_2_W0001_P0070_T0001_R1_P4_K1_Ch2-Ch1.zen
4.080000e+00	1.948333e+01	20150716_gfpSORORINcd3_Prometa\MitoSys2\LSM\gfpSORORINc_Noc\DE_W0011_P0001\DE_2_W0011_P0001_T0004\TR1_W0001_P0070\TR1_2_W0001_P0070_T0001_R1_P4_K1_Ch2-Ch1.zen
4.140000e+00	1.473333e+01	20150716_gfpSORORINcd3_Prometa\MitoSys2\LSM\gfpSORORINc_Noc\DE_W0011_P0001\DE_2_W0011_P0001_T0004\TR1_W0001_P0070\TR1_2_W0001_P0070_T0001_R1_P4_K1_Ch2-Ch1.zen
4.200000e+00	1.706667e+01	20150716_gfpSORORINcd3_Prometa\MitoSys2\LSM\gfpSORORINc_Noc\DE_W0011_P0001\DE_2_W0011_P0001_T0004\TR1_W0001_P0070\TR1_2_W0001_P0070_T0001_R1_P4_K1_Ch2-Ch1.zen
4.260000e+00	1.525000e+01	20150716_gfpSORORINcd3_Prometa\MitoSys2\LSM\gfpSORORINc_Noc\DE_W0011_P0001\DE_2_W0011_P0001_T0004\TR1_W0001_P0070\TR1_2_W0001_P0070_T0001_R1_P4_K1_Ch2-Ch1.zen
4.320000e+00	1.768333e+01	20150716_gfpSORORINcd3_Prometa\MitoSys2\LSM\gfpSORORINc_Noc\DE_W0011_P0001\DE_2_W0011_P0001_T0004\TR1_W0001_P0070\TR1_2_W0001_P0070_T0001_R1_P4_K1_Ch2-Ch1.zen
4.380000e+00	1.671667e+01	20150716_gfpSORORINcd3_Prometa\MitoSys2\LSM\gfpSORORINc_Noc\DE_W0011_P0001\DE_2_W0011_P0001_T0004\TR1_W0001_P0070\TR1_2_W0001_P0070_T0001_R1_P4_K1_Ch2-Ch1.zen
4.440000e+00	1.655000e+01	20150716_gfpSORORINcd3_Prometa\MitoSys2\LSM\gfpSORORINc_Noc\DE_W0011_P0001\DE_2_W0011_P0001_T0004\TR1_W0001_P0070\TR1_2_W0001_P0070_T0001_R1_P4_K1_Ch2-Ch1.zen
4.500000e+00	1.576667e+01	20150716_gfpSORORINcd3_Prometa\MitoSys2\LSM\gfpSORORINc_Noc\DE_W0011_P0001\DE_2_W0011_P0001_T0004\TR1_W0001_P0070\TR1_2_W0001_P0070_T0001_R1_P4_K1_Ch2-Ch1.zen
4.560000e+00	1.856667e+01	20150716_gfpSORORINcd3_Prometa\MitoSys2\LSM\gfpSORORINc_Noc\DE_W0011_P0001\DE_2_W0011_P0001_T0004\TR1_W0001_P0070\TR1_2_W0001_P0070_T0001_R1_P4_K1_Ch2-Ch1.zen
4.620000e+00	1.681667e+01	20150716_gfpSORORINcd3_Prometa\MitoSys2\LSM\gfpSORORINc_Noc\DE_W0011_P0001\DE_2_W0011_P0001_T0004\TR1_W0001_P0070\TR1_2_W0001_P0070_T0001_R1_P4_K1_Ch2-Ch1.zen
4.680000e+00	1.705000e+01	20150716_gfpSORORINcd3_Prometa\MitoSys2\LSM\gfpSORORINc_Noc\DE_W0011_P0001\DE_2_W0011_P0001_T0004\TR1_W0001_P0070\TR1_2_W0001_P0070_T0001_R1_P4_K1_Ch2-Ch1.zen
4.740000e+00	1.575000e+01	20150716_gfpSORORINcd3_Prometa\MitoSys2\LSM\gfpSORORINc_Noc\DE_W0011_P0001\DE_2_W0011_P0001_T0004\TR1_W0001_P0070\TR1_2_W0001_P0070_T0001_R1_P4_K1_Ch2-Ch1.zen
4.800000e+00	1.603333e+01	20150716_gfpSORORINcd3_Prometa\MitoSys2\LSM\gfpSORORINc_Noc\DE_W0011_P0001\DE_2_W0011_P0001_T0004\TR1_W0001_P0070\TR1_2_W0001_P0070_T0001_R1_P4_K1_Ch2-Ch1.zen
4.860000e+00	1.478333e+01	20150716_gfpSORORINcd3_Prometa\MitoSys2\LSM\gfpSORORINc_Noc\DE_W0011_P0001\DE_2_W0011_P0001_T0004\TR1_W0001_P0070\TR1_2_W0001_P0070_T0001_R1_P4_K1_Ch2-Ch1.zen
4.920000e+00	1.848333e+01	20150716_gfpSORORINcd3_Prometa\MitoSys2\LSM\gfpSORORINc_Noc\DE_W0011_P0001\DE_2_W0011_P0001_T0004\TR1_W0001_P0070\TR1_2_W0001_P0070_T0001_R1_P4_K1_Ch2-Ch1.zen
4.980000e+00	1.633333e+01	20150716_gfpSORORINcd3_Prometa\MitoSys2\LSM\gfpSORORINc_Noc\DE_W0011_P0001\DE_2_W0011_P0001_T0004\TR1_W0001_P0070\TR1_2_W0001_P0070_T0001_R1_P4_K1_Ch2-Ch1.zen
5.040000e+00	1.716667e+01	20150716_gfpSORORINcd3_Prometa\MitoSys2\LSM\gfpSORORINc_Noc\DE_W0011_P0001\DE_2_W0011_P0001_T0004\TR1_W0001_P0070\TR1_2_W0001_P0070_T0001_R1_P4_K1_Ch2-Ch1.zen
5.100000e+00	1.813333e+01	20150716_gfpSORORINcd3_Prometa\MitoSys2\LSM\gfpSORORINc_Noc\DE_W0011_P0001\DE_2_W0011_P0001_T0004\TR1_W0001_P0070\TR1_2_W0001_P0070_T0001_R1_P4_K1_Ch2-Ch1.zen
5.160000e+00	1.593333e+01	20150716_gfpSORORINcd3_Prometa\MitoSys2\LSM\gfpSORORINc_Noc\DE_W0011_P0001\DE_2_W0011_P0001_T0004\TR1_W0001_P0070\TR1_2_W0001_P0070_T0001_R1_P4_K1_Ch2-Ch1.zen
5.220000e+00	1.598333e+01	20150716_gfpSORORINcd3_Prometa\MitoSys2\LSM\gfpSORORINc_Noc\DE_W0011_P0001\DE_2_W0011_P0001_T0004\TR1_W0001_P0070\TR1_2_W0001_P0070_T0001_R1_P4_K1_Ch2-Ch1.zen
5.280000e+00	1.858333e+01	20150716_gfpSORORINcd3_Prometa\MitoSys2\LSM\gfpSORORINc_Noc\DE_W0011_P0001\DE_2_W0011_P0001_T0004\TR1_W0001_P0070\TR1_2_W0001_P0070_T0001_R1_P4_K1_Ch2-Ch1.zen
5.340000e+00	1.788333e+01	20150716_gfpSORORINcd3_Prometa\MitoSys2\LSM\gfpSORORINc_Noc\DE_W0011_P0001\DE_2_W0011_P0001_T0004\TR1_W0001_P0070\TR1_2_W0001_P0070_T0001_R1_P4_K1_Ch2-Ch1.zen
5.400000e+00	1.620000e+01	20150716_gfpSORORINcd3_Prometa\MitoSys2\LSM\gfpSORORINc_Noc\DE_W0011_P0001\DE_2_W0011_P0001_T0004\TR1_W0001_P0070\TR1_2_W0001_P0070_T0001_R1_P4_K1_Ch2-Ch1.zen
5.460000e+00	1.691667e+01	20150716_gfpSORORINcd3_Prometa\MitoSys2\LSM\gfpSORORINc_Noc\DE_W0011_P0001\DE_2_W0011_P0001_T0004\TR1_W0001_P0070\TR1_2_W0001_P0070_T0001_R1_P4_K1_Ch2-Ch1.zen
5.520000e+00	1.865000e+01	20150716_gfpSORORINcd3_Prometa\MitoSys2\LSM\gfpSORORINc_Noc\DE_W0011_P0001\DE_2_W0011_P0001_T0004\TR1_W0001_P0070\TR1_2_W0001_P0070_T0001_R1_P4_K1_Ch2-Ch1.zen
5.580000e+00	1.638333e+01	20150716_gfpSORORINcd3_Prometa\MitoSys2\LSM\gfpSORORINc_Noc\DE_W0011_P0001\DE_2_W0011_P0001_T0004\TR1_W0001_P0070\TR1_2_W0001_P0070_T0001_R1_P4_K1_Ch2-Ch1.zen
5.640000e+00	1.828333e+01	20150716_gfpSORORINcd3_Prometa\MitoSys2\LSM\gfpSORORINc_Noc\DE_W0011_P0001\DE_2_W0011_P0001_T0004\TR1_W0001_P0070\TR1_2_W0001_P0070_T0001_R1_P4_K1_Ch2-Ch1.zen
5.700000e+00	1.703333e+01	20150716_gfpSORORINcd3_Prometa\MitoSys2\LSM\gfpSORORINc_Noc\DE_W0011_P0001\DE_2_W0011_P0001_T0004\TR1_W0001_P0070\TR1_2_W0001_P0070_T0001_R1_P4_K1_Ch2-Ch1.zen
5.760000e+00	1.858333e+01	20150716_gfpSORORINcd3_Prometa\MitoSys2\LSM\gfpSORORINc_Noc\DE_W0011_P0001\DE_2_W0011_P0001_T0004\TR1_W0001_P0070\TR1_2_W0001_P0070_T0001_R1_P4_K1_Ch2-Ch1.zen
5.820000e+00	1.591667e+01	20150716_gfpSORORINcd3_Prometa\MitoSys2\LSM\gfpSORORINc_Noc\DE_W0011_P0001\DE_2_W0011_P0001_T0004\TR1_W0001_P0070\TR1_2_W0001_P0070_T0001_R1_P4_K1_Ch2-Ch1.zen
5.880000e+00	1.710000e+01	20150716_gfpSORORINcd3_Prometa\MitoSys2\LSM\gfpSORORINc_Noc\DE_W0011_P0001\DE_2_W0011_P0001_T0004\TR1_W0001_P0070\TR1_2_W0001_P0070_T0001_R1_P4_K1_Ch2-Ch1.zen
5.940000e+00	1.683333e+01	20150716_gfpSORORINcd3_Prometa\MitoSys2\LSM\gfpSORORINc_Noc\DE_W0011_P0001\DE_2_W0011_P0001_T0004\TR1_W0001_P0070\TR1_2_W0001_P0070_T0001_R1_P4_K1_Ch2-Ch1.zen
6	1.755000e+01	20150716_gfpSORORINcd3_Prometa\MitoSys2\LSM\gfpSORORINc_Noc\DE_W0011_P0001\DE_2_W0011_P0001_T0004\TR1_W0001_P0070\TR1_2_W0001_P0070_T0001_R1_P4_K1_Ch2-Ch1.zen
6.060000e+00	1.768333e+01	20150716_gfpSORORINcd3_Prometa\MitoSys2\LSM\gfpSORORINc_Noc\DE_W0011_P0001\DE_2_W0011_P0001_T0004\TR1_W0001_P0070\TR1_2_W0001_P0070_T0001_R1_P4_K1_Ch2-Ch1.zen
6.120000e+00	1.758333e+01	20150716_gfpSORORINcd3_Prometa\MitoSys2\LSM\gfpSORORINc_Noc\DE_W0011_P0001\DE_2_W0011_P0001_T0004\TR1_W0001_P0070\TR1_2_W0001_P0070_T0001_R1_P4_K1_Ch2-Ch1.zen
6.180000e+00	1.451667e+01	20150716_gfpSORORINcd3_Prometa\MitoSys2\LSM\gfpSORORINc_Noc\DE_W0011_P0001\DE_2_W0011_P0001_T0004\TR1_W0001_P0070\TR1_2_W0001_P0070_T0001_R1_P4_K1_Ch2-Ch1.zen
6.240000e+00	1.725000e+01	20150716_gfpSORORINcd3_Prometa\MitoSys2\LSM\gfpSORORINc_Noc\DE_W0011_P0001\DE_2_W0011_P0001_T0004\TR1_W0001_P0070\TR1_2_W0001_P0070_T0001_R1_P4_K1_Ch2-Ch1.zen
6.300000e+00	1.616667e+01	20150716_gfpSORORINcd3_Prometa\MitoSys2\LSM\gfpSORORINc_Noc\DE_W0011_P0001\DE_2_W0011_P0001_T0004\TR1_W0001_P0070\TR1_2_W0001_P0070_T0001_R1_P4_K1_Ch2-Ch1.zen
6.360000e+00	1.645000e+01	20150716_gfpSORORINcd3_Prometa\MitoSys2\LSM\gfpSORORINc_Noc\DE_W0011_P0001\DE_2_W0011_P0001_T0004\TR1_W0001_P0070\TR1_2_W0001_P0070_T0001_R1_P4_K1_Ch2-Ch1.zen
6.420000e+00	1.505000e+01	20150716_gfpSORORINcd3_Prometa\MitoSys2\LSM\gfpSORORINc_Noc\DE_W0011_P0001\DE_2_W0011_P0001_T0004\TR1_W0001_P0070\TR1_2_W0001_P0070_T0001_R1_P4_K1_Ch2-Ch1.zen
6.480000e+00	1.813333e+01	20150716_gfpSORORINcd3_Prometa\MitoSys2\LSM\gfpSORORINc_Noc\DE_W0011_P0001\DE_2_W0011_P0001_T0004\TR1_W0001_P0070\TR1_2_W0001_P0070_T0001_R1_P4_K1_Ch2-Ch1.zen
6.540000e+00	1.738333e+01	20150716_gfpSORORINcd3_Prometa\MitoSys2\LSM\gfpSORORINc_Noc\DE_W0011_P0001\DE_2_W0011_P0001_T0004\TR1_W0001_P0070\TR1_2_W0001_P0070_T0001_R1_P4_K1_Ch2-Ch1.zen
6.600000e+00	1.790000e+01	20150716_gfpSORORINcd3_Prometa\MitoSys2\LSM\gfpSORORINc_Noc\DE_W0011_P0001\DE_2_W0011_P0001_T0004\TR1_W0001_P0070\TR1_2_W0001_P0070_T0001_R1_P4_K1_Ch2-Ch1.zen
6.660000e+00	1.606667e+01	20150716_gfpSORORINcd3_Prometa\MitoSys2\LSM\gfpSORORINc_Noc\DE_W0011_P0001\DE_2_W0011_P0001_T0004\TR1_W0001_P0070\TR1_2_W0001_P0070_T0001_R1_P4_K1_Ch2-Ch1.zen
6.720000e+00	1.855000e+01	20150716_gfpSORORINcd3_Prometa\MitoSys2\LSM\gfpSORORINc_Noc\DE_W0011_P0001\DE_2_W0011_P0001_T0004\TR1_W0001_P0070\TR1_2_W0001_P0070_T0001_R1_P4_K1_Ch2-Ch1.zen
6.780000e+00	1.741667e+01	20150716_gfpSORORINcd3_Prometa\MitoSys2\LSM\gfpSORORINc_Noc\DE_W0011_P0001\DE_2_W0011_P0001_T0004\TR1_W0001_P0070\TR1_2_W0001_P0070_T0001_R1_P4_K1_Ch2-Ch1.zen
6.840000e+00	1.413333e+01	20150716_gfpSORORINcd3_Prometa\MitoSys2\LSM\gfpSORORINc_Noc\DE_W0011_P0001\DE_2_W0011_P0001_T0004\TR1_W0001_P0070\TR1_2_W0001_P0070_T0001_R1_P4_K1_Ch2-Ch1.zen
6.900000e+00	1.605000e+01	20150716_gfpSORORINcd3_Prometa\MitoSys2\LSM\gfpSORORINc_Noc\DE_W0011_P0001\DE_2_W0011_P0001_T0004\TR1_W0001_P0070\TR1_2_W0001_P0070_T0001_R1_P4_K1_Ch2-Ch1.zen
6.960000e+00	1.443333e+01	20150716_gfpSORORINcd3_Prometa\MitoSys2\LSM\gfpSORORINc_Noc\DE_W0011_P0001\DE_2_W0011_P0001_T0004\TR1_W0001_P0070\TR1_2_W0001_P0070_T0001_R1_P4_K1_Ch2-Ch1.zen
7.020000e+00	1.503333e+01	20150716_gfpSORORINcd3_Prometa\MitoSys2\LSM\gfpSORORINc_Noc\DE_W0011_P0001\DE_2_W0011_P0001_T0004\TR1_W0001_P0070\TR1_2_W0001_P0070_T0001_R1_P4_K1_Ch2-Ch1.zen
7.080000e+00	1.653333e+01	20150716_gfpSORORINcd3_Prometa\MitoSys2\LSM\gfpSORORINc_Noc\DE_W0011_P0001\DE_2_W0011_P0001_T0004\TR1_W0001_P0070\TR1_2_W0001_P0070_T0001_R1_P4_K1_Ch2-Ch1.zen
7.140000e+00	1.470000e+01	20150716_gfpSORORINcd3_Prometa\MitoSys2\LSM\gfpSORORINc_Noc\DE_W0011_P0001\DE_2_W0011_P0001_T0004\TR1_W0001_P0070\TR1_2_W0001_P0070_T0001_R1_P4_K1_Ch2-Ch1.zen
7.200000e+00	1.455000e+01	20150716_gfpSORORINcd3_Prometa\MitoSys2\LSM\gfpSORORINc_Noc\DE_W0011_P0001\DE_2_W0011_P0001_T0004\TR1_W0001_P0070\TR1_2_W0001_P0070_T0001_R1_P4_K1_Ch2-Ch1.zen
7.260000e+00	1.461667e+01	20150716_gfpSORORINcd3_Prometa\MitoSys2\LSM\gfpSORORINc_Noc\DE_W0011_P0001\DE_2_W0011_P0001_T0004\TR1_W0001_P0070\TR1_2_W0001_P0070_T0001_R1_P4_K1_Ch2-Ch1.zen
7.320000e+00	1.468333e+01	20150716_gfpSORORINcd3_Prometa\MitoSys2\LSM\gfpSORORINc_Noc\DE_W0011_P0001\DE_2_W0011_P0001_T0004\TR1_W0001_P0070\TR1_2_W0001_P0070_T0001_R1_P4_K1_Ch2-Ch1.zen
7.380000e+00	1.391667e+01	20150716_gfpSORORINcd3_Prometa\MitoSys2\LSM\gfpSORORINc_Noc\DE_W0011_P0001\DE_2_W0011_P0001_T0004\TR1_W0001_P0070\TR1_2_W0001_P0070_T0001_R1_P4_K1_Ch2-Ch1.zen
7.440000e+00	1.425000e+01	20150716_gfpSORORINcd3_Prometa\MitoSys2\LSM\gfpSORORINc_Noc\DE_W0011_P0001\DE_2_W0011_P0001_T0004\TR1_W0001_P0070\TR1_2_W0001_P0070_T0001_R1_P4_K1_Ch2-Ch1.zen
7.500000e+00	1.420000e+01	20150716_gfpSORORINcd3_Prometa\MitoSys2\LSM\gfpSORORINc_Noc\DE_W0011_P0001\DE_2_W0011_P0001_T0004\TR1_W0001_P0070\TR1_2_W0001_P0070_T0001_R1_P4_K1_Ch2-Ch1.zen
7.560000e+00	1.373333e+01	20150716_gfpSORORINcd3_Prometa\MitoSys2\LSM\gfpSORORINc_Noc\DE_W0011_P0001\DE_2_W0011_P0001_T0004\TR1_W0001_P0070\TR1_2_W0001_P0070_T0001_R1_P4_K1_Ch2-Ch1.zen
7.620000e+00	1.485000e+01	20150716_gfpSORORINcd3_Prometa\MitoSys2\LSM\gfpSORORINc_Noc\DE_W0011_P0001\DE_2_W0011_P0001_T0004\TR1_W0001_P0070\TR1_2_W0001_P0070_T0001_R1_P4_K1_Ch2-Ch1.zen
7.680000e+00	1.448333e+01	20150716_gfpSORORINcd3_Prometa\MitoSys2\LSM\gfpSORORINc_Noc\DE_W0011_P0001\DE_2_W0011_P0001_T0004\TR1_W0001_P0070\TR1_2_W0001_P0070_T0001_R1_P4_K1_Ch2-Ch1.zen
7.740000e+00	1.501667e+01	20150716_gfpSORORINcd3_Prometa\MitoSys2\LSM\gfpSORORINc_Noc\DE_W0011_P0001\DE_2_W0011_P0001_T0004\TR1_W0001_P0070\TR1_2_W0001_P0070_T0001_R1_P4_K1_Ch2-Ch1.zen
7.800000e+00	1.600000e+01	20150716_gfpSORORINcd3_Prometa\MitoSys2\LSM\gfpSORORINc_Noc\DE_W0011_P0001\DE_2_W0011_P0001_T0004\TR1_W0001_P0070\TR1_2_W0001_P0070_T0001_R1_P4_K1_Ch2-Ch1.zen
7.860000e+00	1.356667e+01	20150716_gfpSORORINcd3_Prometa\MitoSys2\LSM\gfpSORORINc_Noc\DE_W0011_P0001\DE_2_W0011_P0001_T0004\TR1_W0001_P0070\TR1_2_W0001_P0070_T0001_R1_P4_K1_Ch2-Ch1.zen
7.920000e+00	1.513333e+01	20150716_gfpSORORINcd3_Prometa\MitoSys2\LSM\gfpSORORINc_Noc\DE_W0011_P0001\DE_2_W0011_P0001_T0004\TR1_W0001_P0070\TR1_2_W0001_P0070_T0001_R1_P4_K1_Ch2-Ch1.zen
7.980000e+00	1.375000e+01	20150716_gfpSORORINcd3_Prometa\MitoSys2\LSM\gfpSORORINc_Noc\DE_W0011_P0001\DE_2_W0011_P0001_T0004\TR1_W0001_P0070\TR1_2_W0001_P0070_T0001_R1_P4_K1_Ch2-Ch1.zen
8.040000e+00	1.590000e+01	20150716_gfpSORORINcd3_Prometa\MitoSys2\LSM\gfpSORORINc_Noc\DE_W0011_P0001\DE_2_W0011_P0001_T0004\TR1_W0001_P0070\TR1_2_W0001_P0070_T0001_R1_P4_K1_Ch2-Ch1.zen
8.100000e+00	1.618333e+01	20150716_gfpSORORINcd3_Prometa\MitoSys2\LSM\gfpSORORINc_Noc\DE_W0011_P0001\DE_2_W0011_P0001_T0004\TR1_W0001_P0070\TR1_2_W0001_P0070_T0001_R1_P4_K1_Ch2-Ch1.zen
8.160000e+00	1.343333e+01	20150716_gfpSORORINcd3_Prometa\MitoSys2\LSM\gfpSORORINc_Noc\DE_W0011_P0001\DE_2_W0011_P0001_T0004\TR1_W0001_P0070\TR1_2_W0001_P0070_T0001_R1_P4_K1_Ch2-Ch1.zen
8.220000e+00	1.461667e+01	20150716_gfpSORORINcd3_Prometa\MitoSys2\LSM\gfpSORORINc_Noc\DE_W0011_P0001\DE_2_W0011_P0001_T0004\TR1_W0001_P0070\TR1_2_W0001_P0070_T0001_R1_P4_K1_Ch2-Ch1.zen
8.280000e+00	1.505000e+01	20150716_gfpSORORINcd3_Prometa\MitoSys2\LSM\gfpSORORINc_Noc\DE_W0011_P0001\DE_2_W0011_P0001_T0004\TR1_W0001_P0070\TR1_2_W0001_P0070_T0001_R1_P4_K1_Ch2-Ch1.zen
8.340000e+00	1.418333e+01	20150716_gfpSORORINcd3_Prometa\MitoSys2\LSM\gfpSORORINc_Noc\DE_W0011_P0001\DE_2_W0011_P0001_T0004\TR1_W0001_P0070\TR1_2_W0001_P0070_T0001_R1_P4_K1_Ch2-Ch1.zen
8.400000e+00	1.448333e+01	20150716_gfpSORORINcd3_Prometa\MitoSys2\LSM\gfpSORORINc_Noc\DE_W0011_P0001\DE_2_W0011_P0001_T0004\TR1_W0001_P0070\TR1_2_W0001_P0070_T0001_R1_P4_K1_Ch2-Ch1.zen
8.460000e+00	1.420000e+01	20150716_gfpSORORINcd3_Prometa\MitoSys2\LSM\gfpSORORINc_Noc\DE_W0011_P0001\DE_2_W0011_P0001_T0004\TR1_W0001_P0070\TR1_2_W0001_P0070_T0001_R1_P4_K1_Ch2-Ch1.zen
8.520000e+00	1.555000e+01	20150716_gfpSORORINcd3_Prometa\MitoSys2\LSM\gfpSORORINc_Noc\DE_W0011_P0001\DE_2_W0011_P0001_T0004\TR1_W0001_P0070\TR1_2_W0001_P0070_T0001_R1_P4_K1_Ch2-Ch1.zen
8.580000e+00	1.595000e+01	20150716_gfpSORORINcd3_Prometa\MitoSys2\LSM\gfpSORORINc_Noc\DE_W0011_P0001\DE_2_W0011_P0001_T0004\TR1_W0001_P0070\TR1_2_W0001_P0070_T0001_R1_P4_K1_Ch2-Ch1.zen
8.640000e+00	1.655000e+01	20150716_gfpSORORINcd3_Prometa\MitoSys2\LSM\gfpSORORINc_Noc\DE_W0011_P0001\DE_2_W0011_P0001_T0004\TR1_W0001_P0070\TR1_2_W0001_P0070_T0001_R1_P4_K1_Ch2-Ch1.zen
8.700000e+00	1.690000e+01	20150716_gfpSORORINcd3_Prometa\MitoSys2\LSM\gfpSORORINc_Noc\DE_W0011_P0001\DE_2_W0011_P0001_T0004\TR1_W0001_P0070\TR1_2_W0001_P0070_T0001_R1_P4_K1_Ch2-Ch1.zen
8.760000e+00	1.538333e+01	20150716_gfpSORORINcd3_Prometa\MitoSys2\LSM\gfpSORORINc_Noc\DE_W0011_P0001\DE_2_W0011_P0001_T0004\TR1_W0001_P0070\TR1_2_W0001_P0070_T0001_R1_P4_K1_Ch2-Ch1.zen
8.820000e+00	1.646667e+01	20150716_gfpSORORINcd3_Prometa\MitoSys2\LSM\gfpSORORINc_Noc\DE_W0011_P0001\DE_2_W0011_P0001_T0004\TR1_W0001_P0070\TR1_2_W0001_P0070_T0001_R1_P4_K1_Ch2-Ch1.zen
8.880000e+00	1.555000e+01	20150716_gfpSORORINcd3_Prometa\MitoSys2\LSM\gfpSORORINc_Noc\DE_W0011_P0001\DE_2_W0011_P0001_T0004\TR1_W0001_P0070\TR1_2_W0001_P0070_T0001_R1_P4_K1_Ch2-Ch1.zen
8.940000e+00	1.436667e+01	20150716_gfpSORORINcd3_Prometa\MitoSys2\LSM\gfpSORORINc_Noc\DE_W0011_P0001\DE_2_W0011_P0001_T0004\TR1_W0001_P0070\TR1_2_W0001_P0070_T0001_R1_P4_K1_Ch2-Ch1.zen
9	1.400000e+01	20150716_gfpSORORINcd3_Prometa\MitoSys2\LSM\gfpSORORINc_Noc\DE_W0011_P0001\DE_2_W0011_P0001_T0004\TR1_W0001_P0070\TR1_2_W0001_P0070_T0001_R1_P4_K1_Ch2-Ch1.zen
9.060000e+00	1.446667e+01	20150716_gfpSORORINcd3_Prometa\MitoSys2\LSM\gfpSORORINc_Noc\DE_W0011_P0001\DE_2_W0011_P0001_T0004\TR1_W0001_P0070\TR1_2_W0001_P0070_T0001_R1_P4_K1_Ch2-Ch1.zen
9.120000e+00	1.675000e+01	20150716_gfpSORORINcd3_Prometa\MitoSys2\LSM\gfpSORORINc_Noc\DE_W0011_P0001\DE_2_W0011_P0001_T0004\TR1_W0001_P0070\TR1_2_W0001_P0070_T0001_R1_P4_K1_Ch2-Ch1.zen
9.180000e+00	1.465000e+01	20150716_gfpSORORINcd3_Prometa\MitoSys2\LSM\gfpSORORINc_Noc\DE_W0011_P0001\DE_2_W0011_P0001_T0004\TR1_W0001_P0070\TR1_2_W0001_P0070_T0001_R1_P4_K1_Ch2-Ch1.zen
9.240000e+00	1.226667e+01	20150716_gfpSORORINcd3_Prometa\MitoSys2\LSM\gfpSORORINc_Noc\DE_W0011_P0001\DE_2_W0011_P0001_T0004\TR1_W0001_P0070\TR1_2_W0001_P0070_T0001_R1_P4_K1_Ch2-Ch1.zen
9.300000e+00	1.483333e+01	20150716_gfpSORORINcd3_Prometa\MitoSys2\LSM\gfpSORORINc_Noc\DE_W0011_P0001\DE_2_W0011_P0001_T0004\TR1_W0001_P0070\TR1_2_W0001_P0070_T0001_R1_P4_K1_Ch2-Ch1.zen
9.360000e+00	1.365000e+01	20150716_gfpSORORINcd3_Prometa\MitoSys2\LSM\gfpSORORINc_Noc\DE_W0011_P0001\DE_2_W0011_P0001_T0004\TR1_W0001_P0070\TR1_2_W0001_P0070_T0001_R1_P4_K1_Ch2-Ch1.zen
9.420000e+00	1.640000e+01	20150716_gfpSORORINcd3_Prometa\MitoSys2\LSM\gfpSORORINc_Noc\DE_W0011_P0001\DE_2_W0011_P0001_T0004\TR1_W0001_P0070\TR1_2_W0001_P0070_T0001_R1_P4_K1_Ch2-Ch1.zen
9.480000e+00	1.590000e+01	20150716_gfpSORORINcd3_Prometa\MitoSys2\LSM\gfpSORORINc_Noc\DE_W0011_P0001\DE_2_W0011_P0001_T0004\TR1_W0001_P0070\TR1_2_W0001_P0070_T0001_R1_P4_K1_Ch2-Ch1.zen
9.540000e+00	1.360000e+01	20150716_gfpSORORINcd3_Prometa\MitoSys2\LSM\gfpSORORINc_Noc\DE_W0011_P0001\DE_2_W0011_P0001_T0004\TR1_W0001_P0070\TR1_2_W0001_P0070_T0001_R1_P4_K1_Ch2-Ch1.zen
9.600000e+00	1.503333e+01	20150716_gfpSORORINcd3_Prometa\MitoSys2\LSM\gfpSORORINc_Noc\DE_W0011_P0001\DE_2_W0011_P0001_T0004\TR1_W0001_P0070\TR1_2_W0001_P0070_T0001_R1_P4_K1_Ch2-Ch1.zen
9.660000e+00	1.446667e+01	20150716_gfpSORORINcd3_Prometa\MitoSys2\LSM\gfpSORORINc_Noc\DE_W0011_P0001\DE_2_W0011_P0001_T0004\TR1_W0001_P0070\TR1_2_W0001_P0070_T0001_R1_P4_K1_Ch2-Ch1.zen
9.720000e+00	1.433333e+01	20150716_gfpSORORINcd3_Prometa\MitoSys2\LSM\gfpSORORINc_Noc\DE_W0011_P0001\DE_2_W0011_P0001_T0004\TR1_W0001_P0070\TR1_2_W0001_P0070_T0001_R1_P4_K1_Ch2-Ch1.zen
9.780000e+00	1.408333e+01	20150716_gfpSORORINcd3_Prometa\MitoSys2\LSM\gfpSORORINc_Noc\DE_W0011_P0001\DE_2_W0011_P0001_T0004\TR1_W0001_P0070\TR1_2_W0001_P0070_T0001_R1_P4_K1_Ch2-Ch1.zen
9.840000e+00	1.530000e+01	20150716_gfpSORORINcd3_Prometa\MitoSys2\LSM\gfpSORORINc_Noc\DE_W0011_P0001\DE_2_W0011_P0001_T0004\TR1_W0001_P0070\TR1_2_W0001_P0070_T0001_R1_P4_K1_Ch2-Ch1.zen
9.900000e+00	1.533333e+01	20150716_gfpSORORINcd3_Prometa\MitoSys2\LSM\gfpSORORINc_Noc\DE_W0011_P0001\DE_2_W0011_P0001_T0004\TR1_W0001_P0070\TR1_2_W0001_P0070_T0001_R1_P4_K1_Ch2-Ch1.zen
9.960000e+00	1.505000e+01	20150716_gfpSORORINcd3_Prometa\MitoSys2\LSM\gfpSORORINc_Noc\DE_W0011_P0001\DE_2_W0011_P0001_T0004\TR1_W0001_P0070\TR1_2_W0001_P0070_T0001_R1_P4_K1_Ch2-Ch1.zen
1.002000e+01	1.401667e+01	20150716_gfpSORORINcd3_Prometa\MitoSys2\LSM\gfpSORORINc_Noc\DE_W0011_P0001\DE_2_W0011_P0001_T0004\TR1_W0001_P0070\TR1_2_W0001_P0070_T0001_R1_P4_K1_Ch2-Ch1.zen
1.008000e+01	1.543333e+01	20150716_gfpSORORINcd3_Prometa\MitoSys2\LSM\gfpSORORINc_Noc\DE_W0011_P0001\DE_2_W0011_P0001_T0004\TR1_W0001_P0070\TR1_2_W0001_P0070_T0001_R1_P4_K1_Ch2-Ch1.zen
1.014000e+01	1.381667e+01	20150716_gfpSORORINcd3_Prometa\MitoSys2\LSM\gfpSORORINc_Noc\DE_W0011_P0001\DE_2_W0011_P0001_T0004\TR1_W0001_P0070\TR1_2_W0001_P0070_T0001_R1_P4_K1_Ch2-Ch1.zen
1.020000e+01	1.640000e+01	20150716_gfpSORORINcd3_Prometa\MitoSys2\LSM\gfpSORORINc_Noc\DE_W0011_P0001\DE_2_W0011_P0001_T0004\TR1_W0001_P0070\TR1_2_W0001_P0070_T0001_R1_P4_K1_Ch2-Ch1.zen
1.026000e+01	1.621667e+01	20150716_gfpSORORINcd3_Prometa\MitoSys2\LSM\gfpSORORINc_Noc\DE_W0011_P0001\DE_2_W0011_P0001_T0004\TR1_W0001_P0070\TR1_2_W0001_P0070_T0001_R1_P4_K1_Ch2-Ch1.zen
1.032000e+01	1.428333e+01	20150716_gfpSORORINcd3_Prometa\MitoSys2\LSM\gfpSORORINc_Noc\DE_W0011_P0001\DE_2_W0011_P0001_T0004\TR1_W0001_P0070\TR1_2_W0001_P0070_T0001_R1_P4_K1_Ch2-Ch1.zen
1.038000e+01	1.398333e+01	20150716_gfpSORORINcd3_Prometa\MitoSys2\LSM\gfpSORORINc_Noc\DE_W0011_P0001\DE_2_W0011_P0001_T0004\TR1_W0001_P0070\TR1_2_W0001_P0070_T0001_R1_P4_K1_Ch2-Ch1.zen
1.044000e+01	1.383333e+01	20150716_gfpSORORINcd3_Prometa\MitoSys2\LSM\gfpSORORINc_Noc\DE_W0011_P0001\DE_2_W0011_P0001_T0004\TR1_W0001_P0070\TR1_2_W0001_P0070_T0001_R1_P4_K1_Ch2-Ch1.zen
1.050000e+01	1.448333e+01	20150716_gfpSORORINcd3_Prometa\MitoSys2\LSM\gfpSORORINc_Noc\DE_W0011_P0001\DE_2_W0011_P0001_T0004\TR1_W0001_P0070\TR1_2_W0001_P0070_T0001_R1_P4_K1_Ch2-Ch1.zen
1.056000e+01	1.396667e+01	20150716_gfpSORORINcd3_Prometa\MitoSys2\LSM\gfpSORORINc_Noc\DE_W0011_P0001\DE_2_W0011_P0001_T0004\TR1_W0001_P0070\TR1_2_W0001_P0070_T0001_R1_P4_K1_Ch2-Ch1.zen
1.062000e+01	1.353333e+01	20150716_gfpSORORINcd3_Prometa\MitoSys2\LSM\gfpSORORINc_Noc\DE_W0011_P0001\DE_2_W0011_P0001_T0004\TR1_W0001_P0070\TR1_2_W0001_P0070_T0001_R1_P4_K1_Ch2-Ch1.zen
1.068000e+01	1.463333e+01	20150716_gfpSORORINcd3_Prometa\MitoSys2\LSM\gfpSORORINc_Noc\DE_W0011_P0001\DE_2_W0011_P0001_T0004\TR1_W0001_P0070\TR1_2_W0001_P0070_T0001_R1_P4_K1_Ch2-Ch1.zen
1.074000e+01	1.571667e+01	20150716_gfpSORORINcd3_Prometa\MitoSys2\LSM\gfpSORORINc_Noc\DE_W0011_P0001\DE_2_W0011_P0001_T0004\TR1_W0001_P0070\TR1_2_W0001_P0070_T0001_R1_P4_K1_Ch2-Ch1.zen
1.080000e+01	1.470000e+01	20150716_gfpSORORINcd3_Prometa\MitoSys2\LSM\gfpSORORINc_Noc\DE_W0011_P0001\DE_2_W0011_P0001_T0004\TR1_W0001_P0070\TR1_2_W0001_P0070_T0001_R1_P4_K1_Ch2-Ch1.zen
1.086000e+01	1.366667e+01	20150716_gfpSORORINcd3_Prometa\MitoSys2\LSM\gfpSORORINc_Noc\DE_W0011_P0001\DE_2_W0011_P0001_T0004\TR1_W0001_P0070\TR1_2_W0001_P0070_T0001_R1_P4_K1_Ch2-Ch1.zen
1.092000e+01	1.416667e+01	20150716_gfpSORORINcd3_Prometa\MitoSys2\LSM\gfpSORORINc_Noc\DE_W0011_P0001\DE_2_W0011_P0001_T0004\TR1_W0001_P0070\TR1_2_W0001_P0070_T0001_R1_P4_K1_Ch2-Ch1.zen
1.098000e+01	1.325000e+01	20150716_gfpSORORINcd3_Prometa\MitoSys2\LSM\gfpSORORINc_Noc\DE_W0011_P0001\DE_2_W0011_P0001_T0004\TR1_W0001_P0070\TR1_2_W0001_P0070_T0001_R1_P4_K1_Ch2-Ch1.zen
1.104000e+01	1.488333e+01	20150716_gfpSORORINcd3_Prometa\MitoSys2\LSM\gfpSORORINc_Noc\DE_W0011_P0001\DE_2_W0011_P0001_T0004\TR1_W0001_P0070\TR1_2_W0001_P0070_T0001_R1_P4_K1_Ch2-Ch1.zen
1.110000e+01	1.320000e+01	20150716_gfpSORORINcd3_Prometa\MitoSys2\LSM\gfpSORORINc_Noc\DE_W0011_P0001\DE_2_W0011_P0001_T0004\TR1_W0001_P0070\TR1_2_W0001_P0070_T0001_R1_P4_K1_Ch2-Ch1.zen
1.116000e+01	1.376667e+01	20150716_gfpSORORINcd3_Prometa\MitoSys2\LSM\gfpSORORINc_Noc\DE_W0011_P0001\DE_2_W0011_P0001_T0004\TR1_W0001_P0070\TR1_2_W0001_P0070_T0001_R1_P4_K1_Ch2-Ch1.zen
1.122000e+01	1.290000e+01	20150716_gfpSORORINcd3_Prometa\MitoSys2\LSM\gfpSORORINc_Noc\DE_W0011_P0001\DE_2_W0011_P0001_T0004\TR1_W0001_P0070\TR1_2_W0001_P0070_T0001_R1_P4_K1_Ch2-Ch1.zen
1.128000e+01	1.308333e+01	20150716_gfpSORORINcd3_Prometa\MitoSys2\LSM\gfpSORORINc_Noc\DE_W0011_P0001\DE_2_W0011_P0001_T0004\TR1_W0001_P0070\TR1_2_W0001_P0070_T0001_R1_P4_K1_Ch2-Ch1.zen
1.134000e+01	1.435000e+01	20150716_gfpSORORINcd3_Prometa\MitoSys2\LSM\gfpSORORINc_Noc\DE_W0011_P0001\DE_2_W0011_P0001_T0004\TR1_W0001_P0070\TR1_2_W0001_P0070_T0001_R1_P4_K1_Ch2-Ch1.zen
1.140000e+01	1.336667e+01	20150716_gfpSORORINcd3_Prometa\MitoSys2\LSM\gfpSORORINc_Noc\DE_W0011_P0001\DE_2_W0011_P0001_T0004\TR1_W0001_P0070\TR1_2_W0001_P0070_T0001_R1_P4_K1_Ch2-Ch1.zen
1.146000e+01	1.540000e+01	20150716_gfpSORORINcd3_Prometa\MitoSys2\LSM\gfpSORORINc_Noc\DE_W0011_P0001\DE_2_W0011_P0001_T0004\TR1_W0001_P0070\TR1_2_W0001_P0070_T0001_R1_P4_K1_Ch2-Ch1.zen
1.152000e+01	1.655000e+01	20150716_gfpSORORINcd3_Prometa\MitoSys2\LSM\gfpSORORINc_Noc\DE_W0011_P0001\DE_2_W0011_P0001_T0004\TR1_W0001_P0070\TR1_2_W0001_P0070_T0001_R1_P4_K1_Ch2-Ch1.zen
1.158000e+01	1.595000e+01	20150716_gfpSORORINcd3_Prometa\MitoSys2\LSM\gfpSORORINc_Noc\DE_W0011_P0001\DE_2_W0011_P0001_T0004\TR1_W0001_P0070\TR1_2_W0001_P0070_T0001_R1_P4_K1_Ch2-Ch1.zen
1.164000e+01	1.505000e+01	20150716_gfpSORORINcd3_Prometa\MitoSys2\LSM\gfpSORORINc_Noc\DE_W0011_P0001\DE_2_W0011_P0001_T0004\TR1_W0001_P0070\TR1_2_W0001_P0070_T0001_R1_P4_K1_Ch2-Ch1.zen
1.170000e+01	1.520000e+01	20150716_gfpSORORINcd3_Prometa\MitoSys2\LSM\gfpSORORINc_Noc\DE_W0011_P0001\DE_2_W0011_P0001_T0004\TR1_W0001_P0070\TR1_2_W0001_P0070_T0001_R1_P4_K1_Ch2-Ch1.zen
1.176000e+01	1.775000e+01	20150716_gfpSORORINcd3_Prometa\MitoSys2\LSM\gfpSORORINc_Noc\DE_W0011_P0001\DE_2_W0011_P0001_T0004\TR1_W0001_P0070\TR1_2_W0001_P0070_T0001_R1_P4_K1_Ch2-Ch1.zen
1.182000e+01	1.561667e+01	20150716_gfpSORORINcd3_Prometa\MitoSys2\LSM\gfpSORORINc_Noc\DE_W0011_P0001\DE_2_W0011_P0001_T0004\TR1_W0001_P0070\TR1_2_W0001_P0070_T0001_R1_P4_K1_Ch2-Ch1.zen
1.188000e+01	1.646667e+01	20150716_gfpSORORINcd3_Prometa\MitoSys2\LSM\gfpSORORINc_Noc\DE_W0011_P0001\DE_2_W0011_P0001_T0004\TR1_W0001_P0070\TR1_2_W0001_P0070_T0001_R1_P4_K1_Ch2-Ch1.zen
1.194000e+01	1.471667e+01	20150716_gfpSORORINcd3_Prometa\MitoSys2\LSM\gfpSORORINc_Noc\DE_W0011_P0001\DE_2_W0011_P0001_T0004\TR1_W0001_P0070\TR1_2_W0001_P0070_T0001_R1_P4_K1_Ch2-Ch1.zen
12	1.330000e+01	20150716_gfpSORORINcd3_Prometa\MitoSys2\LSM\gfpSORORINc_Noc\DE_W0011_P0001\DE_2_W0011_P0001_T0004\TR1_W0001_P0070\TR1_2_W0001_P0070_T0001_R1_P4_K1_Ch2-Ch1.zen
1.206000e+01	1.356667e+01	20150716_gfpSORORINcd3_Prometa\MitoSys2\LSM\gfpSORORINc_Noc\DE_W0011_P0001\DE_2_W0011_P0001_T0004\TR1_W0001_P0070\TR1_2_W0001_P0070_T0001_R1_P4_K1_Ch2-Ch1.zen
1.212000e+01	1.490000e+01	20150716_gfpSORORINcd3_Prometa\MitoSys2\LSM\gfpSORORINc_Noc\DE_W0011_P0001\DE_2_W0011_P0001_T0004\TR1_W0001_P0070\TR1_2_W0001_P0070_T0001_R1_P4_K1_Ch2-Ch1.zen
1.218000e+01	1.321667e+01	20150716_gfpSORORINcd3_Prometa\MitoSys2\LSM\gfpSORORINc_Noc\DE_W0011_P0001\DE_2_W0011_P0001_T0004\TR1_W0001_P0070\TR1_2_W0001_P0070_T0001_R1_P4_K1_Ch2-Ch1.zen
1.224000e+01	1.375000e+01	20150716_gfpSORORINcd3_Prometa\MitoSys2\LSM\gfpSORORINc_Noc\DE_W0011_P0001\DE_2_W0011_P0001_T0004\TR1_W0001_P0070\TR1_2_W0001_P0070_T0001_R1_P4_K1_Ch2-Ch1.zen
1.230000e+01	1.331667e+01	20150716_gfpSORORINcd3_Prometa\MitoSys2\LSM\gfpSORORINc_Noc\DE_W0011_P0001\DE_2_W0011_P0001_T0004\TR1_W0001_P0070\TR1_2_W0001_P0070_T0001_R1_P4_K1_Ch2-Ch1.zen
1.236000e+01	1.521667e+01	20150716_gfpSORORINcd3_Prometa\MitoSys2\LSM\gfpSORORINc_Noc\DE_W0011_P0001\DE_2_W0011_P0001_T0004\TR1_W0001_P0070\TR1_2_W0001_P0070_T0001_R1_P4_K1_Ch2-Ch1.zen
1.242000e+01	1.283333e+01	20150716_gfpSORORINcd3_Prometa\MitoSys2\LSM\gfpSORORINc_Noc\DE_W0011_P0001\DE_2_W0011_P0001_T0004\TR1_W0001_P0070\TR1_2_W0001_P0070_T0001_R1_P4_K1_Ch2-Ch1.zen
1.248000e+01	1.391667e+01	20150716_gfpSORORINcd3_Prometa\MitoSys2\LSM\gfpSORORINc_Noc\DE_W0011_P0001\DE_2_W0011_P0001_T0004\TR1_W0001_P0070\TR1_2_W0001_P0070_T0001_R1_P4_K1_Ch2-Ch1.zen
1.254000e+01	1.645000e+01	20150716_gfpSORORINcd3_Prometa\MitoSys2\LSM\gfpSORORINc_Noc\DE_W0011_P0001\DE_2_W0011_P0001_T0004\TR1_W0001_P0070\TR1_2_W0001_P0070_T0001_R1_P4_K1_Ch2-Ch1.zen
1.260000e+01	1.443333e+01	20150716_gfpSORORINcd3_Prometa\MitoSys2\LSM\gfpSORORINc_Noc\DE_W0011_P0001\DE_2_W0011_P0001_T0004\TR1_W0001_P0070\TR1_2_W0001_P0070_T0001_R1_P4_K1_Ch2-Ch1.zen
1.266000e+01	1.236667e+01	20150716_gfpSORORINcd3_Prometa\MitoSys2\LSM\gfpSORORINc_Noc\DE_W0011_P0001\DE_2_W0011_P0001_T0004\TR1_W0001_P0070\TR1_2_W0001_P0070_T0001_R1_P4_K1_Ch2-Ch1.zen
1.272000e+01	1.403333e+01	20150716_gfpSORORINcd3_Prometa\MitoSys2\LSM\gfpSORORINc_Noc\DE_W0011_P0001\DE_2_W0011_P0001_T0004\TR1_W0001_P0070\TR1_2_W0001_P0070_T0001_R1_P4_K1_Ch2-Ch1.zen
1.278000e+01	1.418333e+01	20150716_gfpSORORINcd3_Prometa\MitoSys2\LSM\gfpSORORINc_Noc\DE_W0011_P0001\DE_2_W0011_P0001_T0004\TR1_W0001_P0070\TR1_2_W0001_P0070_T0001_R1_P4_K1_Ch2-Ch1.zen
1.284000e+01	1.441667e+01	20150716_gfpSORORINcd3_Prometa\MitoSys2\LSM\gfpSORORINc_Noc\DE_W0011_P0001\DE_2_W0011_P0001_T0004\TR1_W0001_P0070\TR1_2_W0001_P0070_T0001_R1_P4_K1_Ch2-Ch1.zen
1.290000e+01	1.705000e+01	20150716_gfpSORORINcd3_Prometa\MitoSys2\LSM\gfpSORORINc_Noc\DE_W0011_P0001\DE_2_W0011_P0001_T0004\TR1_W0001_P0070\TR1_2_W0001_P0070_T0001_R1_P4_K1_Ch2-Ch1.zen
1.296000e+01	1.456667e+01	20150716_gfpSORORINcd3_Prometa\MitoSys2\LSM\gfpSORORINc_Noc\DE_W0011_P0001\DE_2_W0011_P0001_T0004\TR1_W0001_P0070\TR1_2_W0001_P0070_T0001_R1_P4_K1_Ch2-Ch1.zen
1.302000e+01	1.386667e+01	20150716_gfpSORORINcd3_Prometa\MitoSys2\LSM\gfpSORORINc_Noc\DE_W0011_P0001\DE_2_W0011_P0001_T0004\TR1_W0001_P0070\TR1_2_W0001_P0070_T0001_R1_P4_K1_Ch2-Ch1.zen
1.308000e+01	1.388333e+01	20150716_gfpSORORINcd3_Prometa\MitoSys2\LSM\gfpSORORINc_Noc\DE_W0011_P0001\DE_2_W0011_P0001_T0004\TR1_W0001_P0070\TR1_2_W0001_P0070_T0001_R1_P4_K1_Ch2-Ch1.zen
1.314000e+01	1.510000e+01	20150716_gfpSORORINcd3_Prometa\MitoSys2\LSM\gfpSORORINc_Noc\DE_W0011_P0001\DE_2_W0011_P0001_T0004\TR1_W0001_P0070\TR1_2_W0001_P0070_T0001_R1_P4_K1_Ch2-Ch1.zen
1.320000e+01	1.323333e+01	20150716_gfpSORORINcd3_Prometa\MitoSys2\LSM\gfpSORORINc_Noc\DE_W0011_P0001\DE_2_W0011_P0001_T0004\TR1_W0001_P0070\TR1_2_W0001_P0070_T0001_R1_P4_K1_Ch2-Ch1.zen
1.326000e+01	1.380000e+01	20150716_gfpSORORINcd3_Prometa\MitoSys2\LSM\gfpSORORINc_Noc\DE_W0011_P0001\DE_2_W0011_P0001_T0004\TR1_W0001_P0070\TR1_2_W0001_P0070_T0001_R1_P4_K1_Ch2-Ch1.zen
1.332000e+01	1.348333e+01	20150716_gfpSORORINcd3_Prometa\MitoSys2\LSM\gfpSORORINc_Noc\DE_W0011_P0001\DE_2_W0011_P0001_T0004\TR1_W0001_P0070\TR1_2_W0001_P0070_T0001_R1_P4_K1_Ch2-Ch1.zen
1.338000e+01	1.500000e+01	20150716_gfpSORORINcd3_Prometa\MitoSys2\LSM\gfpSORORINc_Noc\DE_W0011_P0001\DE_2_W0011_P0001_T0004\TR1_W0001_P0070\TR1_2_W0001_P0070_T0001_R1_P4_K1_Ch2-Ch1.zen
1.344000e+01	1.548333e+01	20150716_gfpSORORINcd3_Prometa\MitoSys2\LSM\gfpSORORINc_Noc\DE_W0011_P0001\DE_2_W0011_P0001_T0004\TR1_W0001_P0070\TR1_2_W0001_P0070_T0001_R1_P4_K1_Ch2-Ch1.zen
1.350000e+01	1.585000e+01	20150716_gfpSORORINcd3_Prometa\MitoSys2\LSM\gfpSORORINc_Noc\DE_W0011_P0001\DE_2_W0011_P0001_T0004\TR1_W0001_P0070\TR1_2_W0001_P0070_T0001_R1_P4_K1_Ch2-Ch1.zen
1.356000e+01	1.438333e+01	20150716_gfpSORORINcd3_Prometa\MitoSys2\LSM\gfpSORORINc_Noc\DE_W0011_P0001\DE_2_W0011_P0001_T0004\TR1_W0001_P0070\TR1_2_W0001_P0070_T0001_R1_P4_K1_Ch2-Ch1.zen
1.362000e+01	1.430000e+01	20150716_gfpSORORINcd3_Prometa\MitoSys2\LSM\gfpSORORINc_Noc\DE_W0011_P0001\DE_2_W0011_P0001_T0004\TR1_W0001_P0070\TR1_2_W0001_P0070_T0001_R1_P4_K1_Ch2-Ch1.zen
1.368000e+01	1.431667e+01	20150716_gfpSORORINcd3_Prometa\MitoSys2\LSM\gfpSORORINc_Noc\DE_W0011_P0001\DE_2_W0011_P0001_T0004\TR1_W0001_P0070\TR1_2_W0001_P0070_T0001_R1_P4_K1_Ch2-Ch1.zen
1.374000e+01	1.343333e+01	20150716_gfpSORORINcd3_Prometa\MitoSys2\LSM\gfpSORORINc_Noc\DE_W0011_P0001\DE_2_W0011_P0001_T0004\TR1_W0001_P0070\TR1_2_W0001_P0070_T0001_R1_P4_K1_Ch2-Ch1.zen
1.380000e+01	1.295000e+01	20150716_gfpSORORINcd3_Prometa\MitoSys2\LSM\gfpSORORINc_Noc\DE_W0011_P0001\DE_2_W0011_P0001_T0004\TR1_W0001_P0070\TR1_2_W0001_P0070_T0001_R1_P4_K1_Ch2-Ch1.zen
1.386000e+01	1.488333e+01	20150716_gfpSORORINcd3_Prometa\MitoSys2\LSM\gfpSORORINc_Noc\DE_W0011_P0001\DE_2_W0011_P0001_T0004\TR1_W0001_P0070\TR1_2_W0001_P0070_T0001_R1_P4_K1_Ch2-Ch1.zen
1.392000e+01	1.348333e+01	20150716_gfpSORORINcd3_Prometa\MitoSys2\LSM\gfpSORORINc_Noc\DE_W0011_P0001\DE_2_W0011_P0001_T0004\TR1_W0001_P0070\TR1_2_W0001_P0070_T0001_R1_P4_K1_Ch2-Ch1.zen
1.398000e+01	1.483333e+01	20150716_gfpSORORINcd3_Prometa\MitoSys2\LSM\gfpSORORINc_Noc\DE_W0011_P0001\DE_2_W0011_P0001_T0004\TR1_W0001_P0070\TR1_2_W0001_P0070_T0001_R1_P4_K1_Ch2-Ch1.zen
1.404000e+01	1.360000e+01	20150716_gfpSORORINcd3_Prometa\MitoSys2\LSM\gfpSORORINc_Noc\DE_W0011_P0001\DE_2_W0011_P0001_T0004\TR1_W0001_P0070\TR1_2_W0001_P0070_T0001_R1_P4_K1_Ch2-Ch1.zen
1.410000e+01	1.518333e+01	20150716_gfpSORORINcd3_Prometa\MitoSys2\LSM\gfpSORORINc_Noc\DE_W0011_P0001\DE_2_W0011_P0001_T0004\TR1_W0001_P0070\TR1_2_W0001_P0070_T0001_R1_P4_K1_Ch2-Ch1.zen
1.416000e+01	1.208333e+01	20150716_gfpSORORINcd3_Prometa\MitoSys2\LSM\gfpSORORINc_Noc\DE_W0011_P0001\DE_2_W0011_P0001_T0004\TR1_W0001_P0070\TR1_2_W0001_P0070_T0001_R1_P4_K1_Ch2-Ch1.zen
1.422000e+01	1.400000e+01	20150716_gfpSORORINcd3_Prometa\MitoSys2\LSM\gfpSORORINc_Noc\DE_W0011_P0001\DE_2_W0011_P0001_T0004\TR1_W0001_P0070\TR1_2_W0001_P0070_T0001_R1_P4_K1_Ch2-Ch1.zen
1.428000e+01	1.458333e+01	20150716_gfpSORORINcd3_Prometa\MitoSys2\LSM\gfpSORORINc_Noc\DE_W0011_P0001\DE_2_W0011_P0001_T0004\TR1_W0001_P0070\TR1_2_W0001_P0070_T0001_R1_P4_K1_Ch2-Ch1.zen
1.434000e+01	1.286667e+01	20150716_gfpSORORINcd3_Prometa\MitoSys2\LSM\gfpSORORINc_Noc\DE_W0011_P0001\DE_2_W0011_P0001_T0004\TR1_W0001_P0070\TR1_2_W0001_P0070_T0001_R1_P4_K1_Ch2-Ch1.zen
1.440000e+01	1.426667e+01	20150716_gfpSORORINcd3_Prometa\MitoSys2\LSM\gfpSORORINc_Noc\DE_W0011_P0001\DE_2_W0011_P0001_T0004\TR1_W0001_P0070\TR1_2_W0001_P0070_T0001_R1_P4_K1_Ch2-Ch1.zen
1.446000e+01	1.575000e+01	20150716_gfpSORORINcd3_Prometa\MitoSys2\LSM\gfpSORORINc_Noc\DE_W0011_P0001\DE_2_W0011_P0001_T0004\TR1_W0001_P0070\TR1_2_W0001_P0070_T0001_R1_P4_K1_Ch2-Ch1.zen
1.452000e+01	1.275000e+01	20150716_gfpSORORINcd3_Prometa\MitoSys2\LSM\gfpSORORINc_Noc\DE_W0011_P0001\DE_2_W0011_P0001_T0004\TR1_W0001_P0070\TR1_2_W0001_P0070_T0001_R1_P4_K1_Ch2-Ch1.zen
1.458000e+01	1.675000e+01	20150716_gfpSORORINcd3_Prometa\MitoSys2\LSM\gfpSORORINc_Noc\DE_W0011_P0001\DE_2_W0011_P0001_T0004\TR1_W0001_P0070\TR1_2_W0001_P0070_T0001_R1_P4_K1_Ch2-Ch1.zen
1.464000e+01	1.476667e+01	20150716_gfpSORORINcd3_Prometa\MitoSys2\LSM\gfpSORORINc_Noc\DE_W0011_P0001\DE_2_W0011_P0001_T0004\TR1_W0001_P0070\TR1_2_W0001_P0070_T0001_R1_P4_K1_Ch2-Ch1.zen
1.470000e+01	1.433333e+01	20150716_gfpSORORINcd3_Prometa\MitoSys2\LSM\gfpSORORINc_Noc\DE_W0011_P0001\DE_2_W0011_P0001_T0004\TR1_W0001_P0070\TR1_2_W0001_P0070_T0001_R1_P4_K1_Ch2-Ch1.zen
1.476000e+01	1.746667e+01	20150716_gfpSORORINcd3_Prometa\MitoSys2\LSM\gfpSORORINc_Noc\DE_W0011_P0001\DE_2_W0011_P0001_T0004\TR1_W0001_P0070\TR1_2_W0001_P0070_T0001_R1_P4_K1_Ch2-Ch1.zen
1.482000e+01	1.565000e+01	20150716_gfpSORORINcd3_Prometa\MitoSys2\LSM\gfpSORORINc_Noc\DE_W0011_P0001\DE_2_W0011_P0001_T0004\TR1_W0001_P0070\TR1_2_W0001_P0070_T0001_R1_P4_K1_Ch2-Ch1.zen
1.488000e+01	1.486667e+01	20150716_gfpSORORINcd3_Prometa\MitoSys2\LSM\gfpSORORINc_Noc\DE_W0011_P0001\DE_2_W0011_P0001_T0004\TR1_W0001_P0070\TR1_2_W0001_P0070_T0001_R1_P4_K1_Ch2-Ch1.zen
1.494000e+01	1.323333e+01	20150716_gfpSORORINcd3_Prometa\MitoSys2\LSM\gfpSORORINc_Noc\DE_W0011_P0001\DE_2_W0011_P0001_T0004\TR1_W0001_P0070\TR1_2_W0001_P0070_T0001_R1_P4_K1_Ch2-Ch1.zen
15	1.645000e+01	20150716_gfpSORORINcd3_Prometa\MitoSys2\LSM\gfpSORORINc_Noc\DE_W0011_P0001\DE_2_W0011_P0001_T0004\TR1_W0001_P0070\TR1_2_W0001_P0070_T0001_R1_P4_K1_Ch2-Ch1.zen
1.506000e+01	1.415000e+01	20150716_gfpSORORINcd3_Prometa\MitoSys2\LSM\gfpSORORINc_Noc\DE_W0011_P0001\DE_2_W0011_P0001_T0004\TR1_W0001_P0070\TR1_2_W0001_P0070_T0001_R1_P4_K1_Ch2-Ch1.zen
1.512000e+01	1.293333e+01	20150716_gfpSORORINcd3_Prometa\MitoSys2\LSM\gfpSORORINc_Noc\DE_W0011_P0001\DE_2_W0011_P0001_T0004\TR1_W0001_P0070\TR1_2_W0001_P0070_T0001_R1_P4_K1_Ch2-Ch1.zen
1.518000e+01	1.441667e+01	20150716_gfpSORORINcd3_Prometa\MitoSys2\LSM\gfpSORORINc_Noc\DE_W0011_P0001\DE_2_W0011_P0001_T0004\TR1_W0001_P0070\TR1_2_W0001_P0070_T0001_R1_P4_K1_Ch2-Ch1.zen
1.524000e+01	1.581667e+01	20150716_gfpSORORINcd3_Prometa\MitoSys2\LSM\gfpSORORINc_Noc\DE_W0011_P0001\DE_2_W0011_P0001_T0004\TR1_W0001_P0070\TR1_2_W0001_P0070_T0001_R1_P4_K1_Ch2-Ch1.zen
1.530000e+01	1.506667e+01	20150716_gfpSORORINcd3_Prometa\MitoSys2\LSM\gfpSORORINc_Noc\DE_W0011_P0001\DE_2_W0011_P0001_T0004\TR1_W0001_P0070\TR1_2_W0001_P0070_T0001_R1_P4_K1_Ch2-Ch1.zen
1.536000e+01	1.476667e+01	20150716_gfpSORORINcd3_Prometa\MitoSys2\LSM\gfpSORORINc_Noc\DE_W0011_P0001\DE_2_W0011_P0001_T0004\TR1_W0001_P0070\TR1_2_W0001_P0070_T0001_R1_P4_K1_Ch2-Ch1.zen
1.542000e+01	1.363333e+01	20150716_gfpSORORINcd3_Prometa\MitoSys2\LSM\gfpSORORINc_Noc\DE_W0011_P0001\DE_2_W0011_P0001_T0004\TR1_W0001_P0070\TR1_2_W0001_P0070_T0001_R1_P4_K1_Ch2-Ch1.zen
1.548000e+01	1.285000e+01	20150716_gfpSORORINcd3_Prometa\MitoSys2\LSM\gfpSORORINc_Noc\DE_W0011_P0001\DE_2_W0011_P0001_T0004\TR1_W0001_P0070\TR1_2_W0001_P0070_T0001_R1_P4_K1_Ch2-Ch1.zen
1.554000e+01	1.420000e+01	20150716_gfpSORORINcd3_Prometa\MitoSys2\LSM\gfpSORORINc_Noc\DE_W0011_P0001\DE_2_W0011_P0001_T0004\TR1_W0001_P0070\TR1_2_W0001_P0070_T0001_R1_P4_K1_Ch2-Ch1.zen
1.560000e+01	1.611667e+01	20150716_gfpSORORINcd3_Prometa\MitoSys2\LSM\gfpSORORINc_Noc\DE_W0011_P0001\DE_2_W0011_P0001_T0004\TR1_W0001_P0070\TR1_2_W0001_P0070_T0001_R1_P4_K1_Ch2-Ch1.zen
1.566000e+01	1.363333e+01	20150716_gfpSORORINcd3_Prometa\MitoSys2\LSM\gfpSORORINc_Noc\DE_W0011_P0001\DE_2_W0011_P0001_T0004\TR1_W0001_P0070\TR1_2_W0001_P0070_T0001_R1_P4_K1_Ch2-Ch1.zen
1.572000e+01	1.403333e+01	20150716_gfpSORORINcd3_Prometa\MitoSys2\LSM\gfpSORORINc_Noc\DE_W0011_P0001\DE_2_W0011_P0001_T0004\TR1_W0001_P0070\TR1_2_W0001_P0070_T0001_R1_P4_K1_Ch2-Ch1.zen
1.578000e+01	1.393333e+01	20150716_gfpSORORINcd3_Prometa\MitoSys2\LSM\gfpSORORINc_Noc\DE_W0011_P0001\DE_2_W0011_P0001_T0004\TR1_W0001_P0070\TR1_2_W0001_P0070_T0001_R1_P4_K1_Ch2-Ch1.zen
1.584000e+01	1.481667e+01	20150716_gfpSORORINcd3_Prometa\MitoSys2\LSM\gfpSORORINc_Noc\DE_W0011_P0001\DE_2_W0011_P0001_T0004\TR1_W0001_P0070\TR1_2_W0001_P0070_T0001_R1_P4_K1_Ch2-Ch1.zen
1.590000e+01	1.351667e+01	20150716_gfpSORORINcd3_Prometa\MitoSys2\LSM\gfpSORORINc_Noc\DE_W0011_P0001\DE_2_W0011_P0001_T0004\TR1_W0001_P0070\TR1_2_W0001_P0070_T0001_R1_P4_K1_Ch2-Ch1.zen
1.596000e+01	1.293333e+01	20150716_gfpSORORINcd3_Prometa\MitoSys2\LSM\gfpSORORINc_Noc\DE_W0011_P0001\DE_2_W0011_P0001_T0004\TR1_W0001_P0070\TR1_2_W0001_P0070_T0001_R1_P4_K1_Ch2-Ch1.zen
1.602000e+01	1.553333e+01	20150716_gfpSORORINcd3_Prometa\MitoSys2\LSM\gfpSORORINc_Noc\DE_W0011_P0001\DE_2_W0011_P0001_T0004\TR1_W0001_P0070\TR1_2_W0001_P0070_T0001_R1_P4_K1_Ch2-Ch1.zen
1.608000e+01	1.383333e+01	20150716_gfpSORORINcd3_Prometa\MitoSys2\LSM\gfpSORORINc_Noc\DE_W0011_P0001\DE_2_W0011_P0001_T0004\TR1_W0001_P0070\TR1_2_W0001_P0070_T0001_R1_P4_K1_Ch2-Ch1.zen
1.614000e+01	1.598333e+01	20150716_gfpSORORINcd3_Prometa\MitoSys2\LSM\gfpSORORINc_Noc\DE_W0011_P0001\DE_2_W0011_P0001_T0004\TR1_W0001_P0070\TR1_2_W0001_P0070_T0001_R1_P4_K1_Ch2-Ch1.zen
1.620000e+01	1.496667e+01	20150716_gfpSORORINcd3_Prometa\MitoSys2\LSM\gfpSORORINc_Noc\DE_W0011_P0001\DE_2_W0011_P0001_T0004\TR1_W0001_P0070\TR1_2_W0001_P0070_T0001_R1_P4_K1_Ch2-Ch1.zen
1.626000e+01	1.375000e+01	20150716_gfpSORORINcd3_Prometa\MitoSys2\LSM\gfpSORORINc_Noc\DE_W0011_P0001\DE_2_W0011_P0001_T0004\TR1_W0001_P0070\TR1_2_W0001_P0070_T0001_R1_P4_K1_Ch2-Ch1.zen
1.632000e+01	1.396667e+01	20150716_gfpSORORINcd3_Prometa\MitoSys2\LSM\gfpSORORINc_Noc\DE_W0011_P0001\DE_2_W0011_P0001_T0004\TR1_W0001_P0070\TR1_2_W0001_P0070_T0001_R1_P4_K1_Ch2-Ch1.zen
1.638000e+01	1.446667e+01	20150716_gfpSORORINcd3_Prometa\MitoSys2\LSM\gfpSORORINc_Noc\DE_W0011_P0001\DE_2_W0011_P0001_T0004\TR1_W0001_P0070\TR1_2_W0001_P0070_T0001_R1_P4_K1_Ch2-Ch1.zen
1.644000e+01	1.411667e+01	20150716_gfpSORORINcd3_Prometa\MitoSys2\LSM\gfpSORORINc_Noc\DE_W0011_P0001\DE_2_W0011_P0001_T0004\TR1_W0001_P0070\TR1_2_W0001_P0070_T0001_R1_P4_K1_Ch2-Ch1.zen
1.650000e+01	1.401667e+01	20150716_gfpSORORINcd3_Prometa\MitoSys2\LSM\gfpSORORINc_Noc\DE_W0011_P0001\DE_2_W0011_P0001_T0004\TR1_W0001_P0070\TR1_2_W0001_P0070_T0001_R1_P4_K1_Ch2-Ch1.zen
1.656000e+01	1.431667e+01	20150716_gfpSORORINcd3_Prometa\MitoSys2\LSM\gfpSORORINc_Noc\DE_W0011_P0001\DE_2_W0011_P0001_T0004\TR1_W0001_P0070\TR1_2_W0001_P0070_T0001_R1_P4_K1_Ch2-Ch1.zen
1.662000e+01	1.568333e+01	20150716_gfpSORORINcd3_Prometa\MitoSys2\LSM\gfpSORORINc_Noc\DE_W0011_P0001\DE_2_W0011_P0001_T0004\TR1_W0001_P0070\TR1_2_W0001_P0070_T0001_R1_P4_K1_Ch2-Ch1.zen
1.668000e+01	1.518333e+01	20150716_gfpSORORINcd3_Prometa\MitoSys2\LSM\gfpSORORINc_Noc\DE_W0011_P0001\DE_2_W0011_P0001_T0004\TR1_W0001_P0070\TR1_2_W0001_P0070_T0001_R1_P4_K1_Ch2-Ch1.zen
1.674000e+01	1.395000e+01	20150716_gfpSORORINcd3_Prometa\MitoSys2\LSM\gfpSORORINc_Noc\DE_W0011_P0001\DE_2_W0011_P0001_T0004\TR1_W0001_P0070\TR1_2_W0001_P0070_T0001_R1_P4_K1_Ch2-Ch1.zen
1.680000e+01	1.518333e+01	20150716_gfpSORORINcd3_Prometa\MitoSys2\LSM\gfpSORORINc_Noc\DE_W0011_P0001\DE_2_W0011_P0001_T0004\TR1_W0001_P0070\TR1_2_W0001_P0070_T0001_R1_P4_K1_Ch2-Ch1.zen
1.686000e+01	1.570000e+01	20150716_gfpSORORINcd3_Prometa\MitoSys2\LSM\gfpSORORINc_Noc\DE_W0011_P0001\DE_2_W0011_P0001_T0004\TR1_W0001_P0070\TR1_2_W0001_P0070_T0001_R1_P4_K1_Ch2-Ch1.zen
1.692000e+01	1.406667e+01	20150716_gfpSORORINcd3_Prometa\MitoSys2\LSM\gfpSORORINc_Noc\DE_W0011_P0001\DE_2_W0011_P0001_T0004\TR1_W0001_P0070\TR1_2_W0001_P0070_T0001_R1_P4_K1_Ch2-Ch1.zen
1.698000e+01	1.371667e+01	20150716_gfpSORORINcd3_Prometa\MitoSys2\LSM\gfpSORORINc_Noc\DE_W0011_P0001\DE_2_W0011_P0001_T0004\TR1_W0001_P0070\TR1_2_W0001_P0070_T0001_R1_P4_K1_Ch2-Ch1.zen
1.704000e+01	1.728333e+01	20150716_gfpSORORINcd3_Prometa\MitoSys2\LSM\gfpSORORINc_Noc\DE_W0011_P0001\DE_2_W0011_P0001_T0004\TR1_W0001_P0070\TR1_2_W0001_P0070_T0001_R1_P4_K1_Ch2-Ch1.zen
1.710000e+01	1.486667e+01	20150716_gfpSORORINcd3_Prometa\MitoSys2\LSM\gfpSORORINc_Noc\DE_W0011_P0001\DE_2_W0011_P0001_T0004\TR1_W0001_P0070\TR1_2_W0001_P0070_T0001_R1_P4_K1_Ch2-Ch1.zen
1.716000e+01	1.453333e+01	20150716_gfpSORORINcd3_Prometa\MitoSys2\LSM\gfpSORORINc_Noc\DE_W0011_P0001\DE_2_W0011_P0001_T0004\TR1_W0001_P0070\TR1_2_W0001_P0070_T0001_R1_P4_K1_Ch2-Ch1.zen
1.722000e+01	1.730000e+01	20150716_gfpSORORINcd3_Prometa\MitoSys2\LSM\gfpSORORINc_Noc\DE_W0011_P0001\DE_2_W0011_P0001_T0004\TR1_W0001_P0070\TR1_2_W0001_P0070_T0001_R1_P4_K1_Ch2-Ch1.zen
1.728000e+01	1.263333e+01	20150716_gfpSORORINcd3_Prometa\MitoSys2\LSM\gfpSORORINc_Noc\DE_W0011_P0001\DE_2_W0011_P0001_T0004\TR1_W0001_P0070\TR1_2_W0001_P0070_T0001_R1_P4_K1_Ch2-Ch1.zen
1.734000e+01	1.525000e+01	20150716_gfpSORORINcd3_Prometa\MitoSys2\LSM\gfpSORORINc_Noc\DE_W0011_P0001\DE_2_W0011_P0001_T0004\TR1_W0001_P0070\TR1_2_W0001_P0070_T0001_R1_P4_K1_Ch2-Ch1.zen
1.740000e+01	1.620000e+01	20150716_gfpSORORINcd3_Prometa\MitoSys2\LSM\gfpSORORINc_Noc\DE_W0011_P0001\DE_2_W0011_P0001_T0004\TR1_W0001_P0070\TR1_2_W0001_P0070_T0001_R1_P4_K1_Ch2-Ch1.zen
1.746000e+01	1.471667e+01	20150716_gfpSORORINcd3_Prometa\MitoSys2\LSM\gfpSORORINc_Noc\DE_W0011_P0001\DE_2_W0011_P0001_T0004\TR1_W0001_P0070\TR1_2_W0001_P0070_T0001_R1_P4_K1_Ch2-Ch1.zen
1.752000e+01	1.420000e+01	20150716_gfpSORORINcd3_Prometa\MitoSys2\LSM\gfpSORORINc_Noc\DE_W0011_P0001\DE_2_W0011_P0001_T0004\TR1_W0001_P0070\TR1_2_W0001_P0070_T0001_R1_P4_K1_Ch2-Ch1.zen
1.758000e+01	1.548333e+01	20150716_gfpSORORINcd3_Prometa\MitoSys2\LSM\gfpSORORINc_Noc\DE_W0011_P0001\DE_2_W0011_P0001_T0004\TR1_W0001_P0070\TR1_2_W0001_P0070_T0001_R1_P4_K1_Ch2-Ch1.zen
1.764000e+01	1.541667e+01	20150716_gfpSORORINcd3_Prometa\MitoSys2\LSM\gfpSORORINc_Noc\DE_W0011_P0001\DE_2_W0011_P0001_T0004\TR1_W0001_P0070\TR1_2_W0001_P0070_T0001_R1_P4_K1_Ch2-Ch1.zen
1.770000e+01	1.665000e+01	20150716_gfpSORORINcd3_Prometa\MitoSys2\LSM\gfpSORORINc_Noc\DE_W0011_P0001\DE_2_W0011_P0001_T0004\TR1_W0001_P0070\TR1_2_W0001_P0070_T0001_R1_P4_K1_Ch2-Ch1.zen
1.776000e+01	1.696667e+01	20150716_gfpSORORINcd3_Prometa\MitoSys2\LSM\gfpSORORINc_Noc\DE_W0011_P0001\DE_2_W0011_P0001_T0004\TR1_W0001_P0070\TR1_2_W0001_P0070_T0001_R1_P4_K1_Ch2-Ch1.zen
1.782000e+01	1.770000e+01	20150716_gfpSORORINcd3_Prometa\MitoSys2\LSM\gfpSORORINc_Noc\DE_W0011_P0001\DE_2_W0011_P0001_T0004\TR1_W0001_P0070\TR1_2_W0001_P0070_T0001_R1_P4_K1_Ch2-Ch1.zen
1.788000e+01	1.733333e+01	20150716_gfpSORORINcd3_Prometa\MitoSys2\LSM\gfpSORORINc_Noc\DE_W0011_P0001\DE_2_W0011_P0001_T0004\TR1_W0001_P0070\TR1_2_W0001_P0070_T0001_R1_P4_K1_Ch2-Ch1.zen
1.794000e+01	1.528333e+01	20150716_gfpSORORINcd3_Prometa\MitoSys2\LSM\gfpSORORINc_Noc\DE_W0011_P0001\DE_2_W0011_P0001_T0004\TR1_W0001_P0070\TR1_2_W0001_P0070_T0001_R1_P4_K1_Ch2-Ch1.zen
18	1.351667e+01	20150716_gfpSORORINcd3_Prometa\MitoSys2\LSM\gfpSORORINc_Noc\DE_W0011_P0001\DE_2_W0011_P0001_T0004\TR1_W0001_P0070\TR1_2_W0001_P0070_T0001_R1_P4_K1_Ch2-Ch1.zen
1.806000e+01	1.505000e+01	20150716_gfpSORORINcd3_Prometa\MitoSys2\LSM\gfpSORORINc_Noc\DE_W0011_P0001\DE_2_W0011_P0001_T0004\TR1_W0001_P0070\TR1_2_W0001_P0070_T0001_R1_P4_K1_Ch2-Ch1.zen
1.812000e+01	1.216667e+01	20150716_gfpSORORINcd3_Prometa\MitoSys2\LSM\gfpSORORINc_Noc\DE_W0011_P0001\DE_2_W0011_P0001_T0004\TR1_W0001_P0070\TR1_2_W0001_P0070_T0001_R1_P4_K1_Ch2-Ch1.zen
1.818000e+01	1.206667e+01	20150716_gfpSORORINcd3_Prometa\MitoSys2\LSM\gfpSORORINc_Noc\DE_W0011_P0001\DE_2_W0011_P0001_T0004\TR1_W0001_P0070\TR1_2_W0001_P0070_T0001_R1_P4_K1_Ch2-Ch1.zen
1.824000e+01	1.341667e+01	20150716_gfpSORORINcd3_Prometa\MitoSys2\LSM\gfpSORORINc_Noc\DE_W0011_P0001\DE_2_W0011_P0001_T0004\TR1_W0001_P0070\TR1_2_W0001_P0070_T0001_R1_P4_K1_Ch2-Ch1.zen
1.830000e+01	1.336667e+01	20150716_gfpSORORINcd3_Prometa\MitoSys2\LSM\gfpSORORINc_Noc\DE_W0011_P0001\DE_2_W0011_P0001_T0004\TR1_W0001_P0070\TR1_2_W0001_P0070_T0001_R1_P4_K1_Ch2-Ch1.zen
1.836000e+01	1.433333e+01	20150716_gfpSORORINcd3_Prometa\MitoSys2\LSM\gfpSORORINc_Noc\DE_W0011_P0001\DE_2_W0011_P0001_T0004\TR1_W0001_P0070\TR1_2_W0001_P0070_T0001_R1_P4_K1_Ch2-Ch1.zen
1.842000e+01	1.273333e+01	20150716_gfpSORORINcd3_Prometa\MitoSys2\LSM\gfpSORORINc_Noc\DE_W0011_P0001\DE_2_W0011_P0001_T0004\TR1_W0001_P0070\TR1_2_W0001_P0070_T0001_R1_P4_K1_Ch2-Ch1.zen
1.848000e+01	1.573333e+01	20150716_gfpSORORINcd3_Prometa\MitoSys2\LSM\gfpSORORINc_Noc\DE_W0011_P0001\DE_2_W0011_P0001_T0004\TR1_W0001_P0070\TR1_2_W0001_P0070_T0001_R1_P4_K1_Ch2-Ch1.zen
1.854000e+01	1.311667e+01	20150716_gfpSORORINcd3_Prometa\MitoSys2\LSM\gfpSORORINc_Noc\DE_W0011_P0001\DE_2_W0011_P0001_T0004\TR1_W0001_P0070\TR1_2_W0001_P0070_T0001_R1_P4_K1_Ch2-Ch1.zen
1.860000e+01	1.413333e+01	20150716_gfpSORORINcd3_Prometa\MitoSys2\LSM\gfpSORORINc_Noc\DE_W0011_P0001\DE_2_W0011_P0001_T0004\TR1_W0001_P0070\TR1_2_W0001_P0070_T0001_R1_P4_K1_Ch2-Ch1.zen
1.866000e+01	1.310000e+01	20150716_gfpSORORINcd3_Prometa\MitoSys2\LSM\gfpSORORINc_Noc\DE_W0011_P0001\DE_2_W0011_P0001_T0004\TR1_W0001_P0070\TR1_2_W0001_P0070_T0001_R1_P4_K1_Ch2-Ch1.zen
1.872000e+01	1.396667e+01	20150716_gfpSORORINcd3_Prometa\MitoSys2\LSM\gfpSORORINc_Noc\DE_W0011_P0001\DE_2_W0011_P0001_T0004\TR1_W0001_P0070\TR1_2_W0001_P0070_T0001_R1_P4_K1_Ch2-Ch1.zen
1.878000e+01	1.460000e+01	20150716_gfpSORORINcd3_Prometa\MitoSys2\LSM\gfpSORORINc_Noc\DE_W0011_P0001\DE_2_W0011_P0001_T0004\TR1_W0001_P0070\TR1_2_W0001_P0070_T0001_R1_P4_K1_Ch2-Ch1.zen
1.884000e+01	1.265000e+01	20150716_gfpSORORINcd3_Prometa\MitoSys2\LSM\gfpSORORINc_Noc\DE_W0011_P0001\DE_2_W0011_P0001_T0004\TR1_W0001_P0070\TR1_2_W0001_P0070_T0001_R1_P4_K1_Ch2-Ch1.zen
1.890000e+01	1.486667e+01	20150716_gfpSORORINcd3_Prometa\MitoSys2\LSM\gfpSORORINc_Noc\DE_W0011_P0001\DE_2_W0011_P0001_T0004\TR1_W0001_P0070\TR1_2_W0001_P0070_T0001_R1_P4_K1_Ch2-Ch1.zen
1.896000e+01	1.481667e+01	20150716_gfpSORORINcd3_Prometa\MitoSys2\LSM\gfpSORORINc_Noc\DE_W0011_P0001\DE_2_W0011_P0001_T0004\TR1_W0001_P0070\TR1_2_W0001_P0070_T0001_R1_P4_K1_Ch2-Ch1.zen
1.902000e+01	1.455000e+01	20150716_gfpSORORINcd3_Prometa\MitoSys2\LSM\gfpSORORINc_Noc\DE_W0011_P0001\DE_2_W0011_P0001_T0004\TR1_W0001_P0070\TR1_2_W0001_P0070_T0001_R1_P4_K1_Ch2-Ch1.zen
1.908000e+01	1.438333e+01	20150716_gfpSORORINcd3_Prometa\MitoSys2\LSM\gfpSORORINc_Noc\DE_W0011_P0001\DE_2_W0011_P0001_T0004\TR1_W0001_P0070\TR1_2_W0001_P0070_T0001_R1_P4_K1_Ch2-Ch1.zen
1.914000e+01	1.338333e+01	20150716_gfpSORORINcd3_Prometa\MitoSys2\LSM\gfpSORORINc_Noc\DE_W0011_P0001\DE_2_W0011_P0001_T0004\TR1_W0001_P0070\TR1_2_W0001_P0070_T0001_R1_P4_K1_Ch2-Ch1.zen
1.920000e+01	1.531667e+01	20150716_gfpSORORINcd3_Prometa\MitoSys2\LSM\gfpSORORINc_Noc\DE_W0011_P0001\DE_2_W0011_P0001_T0004\TR1_W0001_P0070\TR1_2_W0001_P0070_T0001_R1_P4_K1_Ch2-Ch1.zen
1.926000e+01	1.383333e+01	20150716_gfpSORORINcd3_Prometa\MitoSys2\LSM\gfpSORORINc_Noc\DE_W0011_P0001\DE_2_W0011_P0001_T0004\TR1_W0001_P0070\TR1_2_W0001_P0070_T0001_R1_P4_K1_Ch2-Ch1.zen
1.932000e+01	1.483333e+01	20150716_gfpSORORINcd3_Prometa\MitoSys2\LSM\gfpSORORINc_Noc\DE_W0011_P0001\DE_2_W0011_P0001_T0004\TR1_W0001_P0070\TR1_2_W0001_P0070_T0001_R1_P4_K1_Ch2-Ch1.zen
1.938000e+01	1.616667e+01	20150716_gfpSORORINcd3_Prometa\MitoSys2\LSM\gfpSORORINc_Noc\DE_W0011_P0001\DE_2_W0011_P0001_T0004\TR1_W0001_P0070\TR1_2_W0001_P0070_T0001_R1_P4_K1_Ch2-Ch1.zen
1.944000e+01	1.461667e+01	20150716_gfpSORORINcd3_Prometa\MitoSys2\LSM\gfpSORORINc_Noc\DE_W0011_P0001\DE_2_W0011_P0001_T0004\TR1_W0001_P0070\TR1_2_W0001_P0070_T0001_R1_P4_K1_Ch2-Ch1.zen
1.950000e+01	1.476667e+01	20150716_gfpSORORINcd3_Prometa\MitoSys2\LSM\gfpSORORINc_Noc\DE_W0011_P0001\DE_2_W0011_P0001_T0004\TR1_W0001_P0070\TR1_2_W0001_P0070_T0001_R1_P4_K1_Ch2-Ch1.zen
1.956000e+01	1.660000e+01	20150716_gfpSORORINcd3_Prometa\MitoSys2\LSM\gfpSORORINc_Noc\DE_W0011_P0001\DE_2_W0011_P0001_T0004\TR1_W0001_P0070\TR1_2_W0001_P0070_T0001_R1_P4_K1_Ch2-Ch1.zen
1.962000e+01	1.686667e+01	20150716_gfpSORORINcd3_Prometa\MitoSys2\LSM\gfpSORORINc_Noc\DE_W0011_P0001\DE_2_W0011_P0001_T0004\TR1_W0001_P0070\TR1_2_W0001_P0070_T0001_R1_P4_K1_Ch2-Ch1.zen
1.968000e+01	1.631667e+01	20150716_gfpSORORINcd3_Prometa\MitoSys2\LSM\gfpSORORINc_Noc\DE_W0011_P0001\DE_2_W0011_P0001_T0004\TR1_W0001_P0070\TR1_2_W0001_P0070_T0001_R1_P4_K1_Ch2-Ch1.zen
1.974000e+01	1.366667e+01	20150716_gfpSORORINcd3_Prometa\MitoSys2\LSM\gfpSORORINc_Noc\DE_W0011_P0001\DE_2_W0011_P0001_T0004\TR1_W0001_P0070\TR1_2_W0001_P0070_T0001_R1_P4_K1_Ch2-Ch1.zen
1.980000e+01	1.286667e+01	20150716_gfpSORORINcd3_Prometa\MitoSys2\LSM\gfpSORORINc_Noc\DE_W0011_P0001\DE_2_W0011_P0001_T0004\TR1_W0001_P0070\TR1_2_W0001_P0070_T0001_R1_P4_K1_Ch2-Ch1.zen
1.986000e+01	1.396667e+01	20150716_gfpSORORINcd3_Prometa\MitoSys2\LSM\gfpSORORINc_Noc\DE_W0011_P0001\DE_2_W0011_P0001_T0004\TR1_W0001_P0070\TR1_2_W0001_P0070_T0001_R1_P4_K1_Ch2-Ch1.zen
1.992000e+01	1.220000e+01	20150716_gfpSORORINcd3_Prometa\MitoSys2\LSM\gfpSORORINc_Noc\DE_W0011_P0001\DE_2_W0011_P0001_T0004\TR1_W0001_P0070\TR1_2_W0001_P0070_T0001_R1_P4_K1_Ch2-Ch1.zen
1.998000e+01	1.401667e+01	20150716_gfpSORORINcd3_Prometa\MitoSys2\LSM\gfpSORORINc_Noc\DE_W0011_P0001\DE_2_W0011_P0001_T0004\TR1_W0001_P0070\TR1_2_W0001_P0070_T0001_R1_P4_K1_Ch2-Ch1.zen
2.004000e+01	1.326667e+01	20150716_gfpSORORINcd3_Prometa\MitoSys2\LSM\gfpSORORINc_Noc\DE_W0011_P0001\DE_2_W0011_P0001_T0004\TR1_W0001_P0070\TR1_2_W0001_P0070_T0001_R1_P4_K1_Ch2-Ch1.zen
2.010000e+01	1.473333e+01	20150716_gfpSORORINcd3_Prometa\MitoSys2\LSM\gfpSORORINc_Noc\DE_W0011_P0001\DE_2_W0011_P0001_T0004\TR1_W0001_P0070\TR1_2_W0001_P0070_T0001_R1_P4_K1_Ch2-Ch1.zen
2.016000e+01	1.718333e+01	20150716_gfpSORORINcd3_Prometa\MitoSys2\LSM\gfpSORORINc_Noc\DE_W0011_P0001\DE_2_W0011_P0001_T0004\TR1_W0001_P0070\TR1_2_W0001_P0070_T0001_R1_P4_K1_Ch2-Ch1.zen
2.022000e+01	1.413333e+01	20150716_gfpSORORINcd3_Prometa\MitoSys2\LSM\gfpSORORINc_Noc\DE_W0011_P0001\DE_2_W0011_P0001_T0004\TR1_W0001_P0070\TR1_2_W0001_P0070_T0001_R1_P4_K1_Ch2-Ch1.zen
2.028000e+01	1.475000e+01	20150716_gfpSORORINcd3_Prometa\MitoSys2\LSM\gfpSORORINc_Noc\DE_W0011_P0001\DE_2_W0011_P0001_T0004\TR1_W0001_P0070\TR1_2_W0001_P0070_T0001_R1_P4_K1_Ch2-Ch1.zen
2.034000e+01	1.261667e+01	20150716_gfpSORORINcd3_Prometa\MitoSys2\LSM\gfpSORORINc_Noc\DE_W0011_P0001\DE_2_W0011_P0001_T0004\TR1_W0001_P0070\TR1_2_W0001_P0070_T0001_R1_P4_K1_Ch2-Ch1.zen
2.040000e+01	1.656667e+01	20150716_gfpSORORINcd3_Prometa\MitoSys2\LSM\gfpSORORINc_Noc\DE_W0011_P0001\DE_2_W0011_P0001_T0004\TR1_W0001_P0070\TR1_2_W0001_P0070_T0001_R1_P4_K1_Ch2-Ch1.zen
2.046000e+01	1.485000e+01	20150716_gfpSORORINcd3_Prometa\MitoSys2\LSM\gfpSORORINc_Noc\DE_W0011_P0001\DE_2_W0011_P0001_T0004\TR1_W0001_P0070\TR1_2_W0001_P0070_T0001_R1_P4_K1_Ch2-Ch1.zen
2.052000e+01	1.395000e+01	20150716_gfpSORORINcd3_Prometa\MitoSys2\LSM\gfpSORORINc_Noc\DE_W0011_P0001\DE_2_W0011_P0001_T0004\TR1_W0001_P0070\TR1_2_W0001_P0070_T0001_R1_P4_K1_Ch2-Ch1.zen
2.058000e+01	1.261667e+01	20150716_gfpSORORINcd3_Prometa\MitoSys2\LSM\gfpSORORINc_Noc\DE_W0011_P0001\DE_2_W0011_P0001_T0004\TR1_W0001_P0070\TR1_2_W0001_P0070_T0001_R1_P4_K1_Ch2-Ch1.zen
2.064000e+01	1.523333e+01	20150716_gfpSORORINcd3_Prometa\MitoSys2\LSM\gfpSORORINc_Noc\DE_W0011_P0001\DE_2_W0011_P0001_T0004\TR1_W0001_P0070\TR1_2_W0001_P0070_T0001_R1_P4_K1_Ch2-Ch1.zen
2.070000e+01	1.571667e+01	20150716_gfpSORORINcd3_Prometa\MitoSys2\LSM\gfpSORORINc_Noc\DE_W0011_P0001\DE_2_W0011_P0001_T0004\TR1_W0001_P0070\TR1_2_W0001_P0070_T0001_R1_P4_K1_Ch2-Ch1.zen
2.076000e+01	1.243333e+01	20150716_gfpSORORINcd3_Prometa\MitoSys2\LSM\gfpSORORINc_Noc\DE_W0011_P0001\DE_2_W0011_P0001_T0004\TR1_W0001_P0070\TR1_2_W0001_P0070_T0001_R1_P4_K1_Ch2-Ch1.zen
2.082000e+01	1.451667e+01	20150716_gfpSORORINcd3_Prometa\MitoSys2\LSM\gfpSORORINc_Noc\DE_W0011_P0001\DE_2_W0011_P0001_T0004\TR1_W0001_P0070\TR1_2_W0001_P0070_T0001_R1_P4_K1_Ch2-Ch1.zen
2.088000e+01	1.343333e+01	20150716_gfpSORORINcd3_Prometa\MitoSys2\LSM\gfpSORORINc_Noc\DE_W0011_P0001\DE_2_W0011_P0001_T0004\TR1_W0001_P0070\TR1_2_W0001_P0070_T0001_R1_P4_K1_Ch2-Ch1.zen
2.094000e+01	1.383333e+01	20150716_gfpSORORINcd3_Prometa\MitoSys2\LSM\gfpSORORINc_Noc\DE_W0011_P0001\DE_2_W0011_P0001_T0004\TR1_W0001_P0070\TR1_2_W0001_P0070_T0001_R1_P4_K1_Ch2-Ch1.zen
21	1.521667e+01	20150716_gfpSORORINcd3_Prometa\MitoSys2\LSM\gfpSORORINc_Noc\DE_W0011_P0001\DE_2_W0011_P0001_T0004\TR1_W0001_P0070\TR1_2_W0001_P0070_T0001_R1_P4_K1_Ch2-Ch1.zen
2.106000e+01	1.430000e+01	20150716_gfpSORORINcd3_Prometa\MitoSys2\LSM\gfpSORORINc_Noc\DE_W0011_P0001\DE_2_W0011_P0001_T0004\TR1_W0001_P0070\TR1_2_W0001_P0070_T0001_R1_P4_K1_Ch2-Ch1.zen
2.112000e+01	1.536667e+01	20150716_gfpSORORINcd3_Prometa\MitoSys2\LSM\gfpSORORINc_Noc\DE_W0011_P0001\DE_2_W0011_P0001_T0004\TR1_W0001_P0070\TR1_2_W0001_P0070_T0001_R1_P4_K1_Ch2-Ch1.zen
2.118000e+01	1.430000e+01	20150716_gfpSORORINcd3_Prometa\MitoSys2\LSM\gfpSORORINc_Noc\DE_W0011_P0001\DE_2_W0011_P0001_T0004\TR1_W0001_P0070\TR1_2_W0001_P0070_T0001_R1_P4_K1_Ch2-Ch1.zen
2.124000e+01	1.340000e+01	20150716_gfpSORORINcd3_Prometa\MitoSys2\LSM\gfpSORORINc_Noc\DE_W0011_P0001\DE_2_W0011_P0001_T0004\TR1_W0001_P0070\TR1_2_W0001_P0070_T0001_R1_P4_K1_Ch2-Ch1.zen
2.130000e+01	1.428333e+01	20150716_gfpSORORINcd3_Prometa\MitoSys2\LSM\gfpSORORINc_Noc\DE_W0011_P0001\DE_2_W0011_P0001_T0004\TR1_W0001_P0070\TR1_2_W0001_P0070_T0001_R1_P4_K1_Ch2-Ch1.zen
2.136000e+01	1.453333e+01	20150716_gfpSORORINcd3_Prometa\MitoSys2\LSM\gfpSORORINc_Noc\DE_W0011_P0001\DE_2_W0011_P0001_T0004\TR1_W0001_P0070\TR1_2_W0001_P0070_T0001_R1_P4_K1_Ch2-Ch1.zen
2.142000e+01	1.251667e+01	20150716_gfpSORORINcd3_Prometa\MitoSys2\LSM\gfpSORORINc_Noc\DE_W0011_P0001\DE_2_W0011_P0001_T0004\TR1_W0001_P0070\TR1_2_W0001_P0070_T0001_R1_P4_K1_Ch2-Ch1.zen
2.148000e+01	1.526667e+01	20150716_gfpSORORINcd3_Prometa\MitoSys2\LSM\gfpSORORINc_Noc\DE_W0011_P0001\DE_2_W0011_P0001_T0004\TR1_W0001_P0070\TR1_2_W0001_P0070_T0001_R1_P4_K1_Ch2-Ch1.zen
2.154000e+01	1.436667e+01	20150716_gfpSORORINcd3_Prometa\MitoSys2\LSM\gfpSORORINc_Noc\DE_W0011_P0001\DE_2_W0011_P0001_T0004\TR1_W0001_P0070\TR1_2_W0001_P0070_T0001_R1_P4_K1_Ch2-Ch1.zen
2.160000e+01	1.475000e+01	20150716_gfpSORORINcd3_Prometa\MitoSys2\LSM\gfpSORORINc_Noc\DE_W0011_P0001\DE_2_W0011_P0001_T0004\TR1_W0001_P0070\TR1_2_W0001_P0070_T0001_R1_P4_K1_Ch2-Ch1.zen
2.166000e+01	1.265000e+01	20150716_gfpSORORINcd3_Prometa\MitoSys2\LSM\gfpSORORINc_Noc\DE_W0011_P0001\DE_2_W0011_P0001_T0004\TR1_W0001_P0070\TR1_2_W0001_P0070_T0001_R1_P4_K1_Ch2-Ch1.zen
2.172000e+01	1.381667e+01	20150716_gfpSORORINcd3_Prometa\MitoSys2\LSM\gfpSORORINc_Noc\DE_W0011_P0001\DE_2_W0011_P0001_T0004\TR1_W0001_P0070\TR1_2_W0001_P0070_T0001_R1_P4_K1_Ch2-Ch1.zen
2.178000e+01	1.195000e+01	20150716_gfpSORORINcd3_Prometa\MitoSys2\LSM\gfpSORORINc_Noc\DE_W0011_P0001\DE_2_W0011_P0001_T0004\TR1_W0001_P0070\TR1_2_W0001_P0070_T0001_R1_P4_K1_Ch2-Ch1.zen
2.184000e+01	1.365000e+01	20150716_gfpSORORINcd3_Prometa\MitoSys2\LSM\gfpSORORINc_Noc\DE_W0011_P0001\DE_2_W0011_P0001_T0004\TR1_W0001_P0070\TR1_2_W0001_P0070_T0001_R1_P4_K1_Ch2-Ch1.zen
2.190000e+01	1.378333e+01	20150716_gfpSORORINcd3_Prometa\MitoSys2\LSM\gfpSORORINc_Noc\DE_W0011_P0001\DE_2_W0011_P0001_T0004\TR1_W0001_P0070\TR1_2_W0001_P0070_T0001_R1_P4_K1_Ch2-Ch1.zen
2.196000e+01	1.295000e+01	20150716_gfpSORORINcd3_Prometa\MitoSys2\LSM\gfpSORORINc_Noc\DE_W0011_P0001\DE_2_W0011_P0001_T0004\TR1_W0001_P0070\TR1_2_W0001_P0070_T0001_R1_P4_K1_Ch2-Ch1.zen
2.202000e+01	1.501667e+01	20150716_gfpSORORINcd3_Prometa\MitoSys2\LSM\gfpSORORINc_Noc\DE_W0011_P0001\DE_2_W0011_P0001_T0004\TR1_W0001_P0070\TR1_2_W0001_P0070_T0001_R1_P4_K1_Ch2-Ch1.zen
2.208000e+01	1.496667e+01	20150716_gfpSORORINcd3_Prometa\MitoSys2\LSM\gfpSORORINc_Noc\DE_W0011_P0001\DE_2_W0011_P0001_T0004\TR1_W0001_P0070\TR1_2_W0001_P0070_T0001_R1_P4_K1_Ch2-Ch1.zen
2.214000e+01	1.533333e+01	20150716_gfpSORORINcd3_Prometa\MitoSys2\LSM\gfpSORORINc_Noc\DE_W0011_P0001\DE_2_W0011_P0001_T0004\TR1_W0001_P0070\TR1_2_W0001_P0070_T0001_R1_P4_K1_Ch2-Ch1.zen
2.220000e+01	1.518333e+01	20150716_gfpSORORINcd3_Prometa\MitoSys2\LSM\gfpSORORINc_Noc\DE_W0011_P0001\DE_2_W0011_P0001_T0004\TR1_W0001_P0070\TR1_2_W0001_P0070_T0001_R1_P4_K1_Ch2-Ch1.zen
2.226000e+01	1.400000e+01	20150716_gfpSORORINcd3_Prometa\MitoSys2\LSM\gfpSORORINc_Noc\DE_W0011_P0001\DE_2_W0011_P0001_T0004\TR1_W0001_P0070\TR1_2_W0001_P0070_T0001_R1_P4_K1_Ch2-Ch1.zen
2.232000e+01	1.395000e+01	20150716_gfpSORORINcd3_Prometa\MitoSys2\LSM\gfpSORORINc_Noc\DE_W0011_P0001\DE_2_W0011_P0001_T0004\TR1_W0001_P0070\TR1_2_W0001_P0070_T0001_R1_P4_K1_Ch2-Ch1.zen
2.238000e+01	1.435000e+01	20150716_gfpSORORINcd3_Prometa\MitoSys2\LSM\gfpSORORINc_Noc\DE_W0011_P0001\DE_2_W0011_P0001_T0004\TR1_W0001_P0070\TR1_2_W0001_P0070_T0001_R1_P4_K1_Ch2-Ch1.zen
2.244000e+01	1.371667e+01	20150716_gfpSORORINcd3_Prometa\MitoSys2\LSM\gfpSORORINc_Noc\DE_W0011_P0001\DE_2_W0011_P0001_T0004\TR1_W0001_P0070\TR1_2_W0001_P0070_T0001_R1_P4_K1_Ch2-Ch1.zen
2.250000e+01	1.468333e+01	20150716_gfpSORORINcd3_Prometa\MitoSys2\LSM\gfpSORORINc_Noc\DE_W0011_P0001\DE_2_W0011_P0001_T0004\TR1_W0001_P0070\TR1_2_W0001_P0070_T0001_R1_P4_K1_Ch2-Ch1.zen
2.256000e+01	1.286667e+01	20150716_gfpSORORINcd3_Prometa\MitoSys2\LSM\gfpSORORINc_Noc\DE_W0011_P0001\DE_2_W0011_P0001_T0004\TR1_W0001_P0070\TR1_2_W0001_P0070_T0001_R1_P4_K1_Ch2-Ch1.zen
2.262000e+01	1.575000e+01	20150716_gfpSORORINcd3_Prometa\MitoSys2\LSM\gfpSORORINc_Noc\DE_W0011_P0001\DE_2_W0011_P0001_T0004\TR1_W0001_P0070\TR1_2_W0001_P0070_T0001_R1_P4_K1_Ch2-Ch1.zen
2.268000e+01	1.431667e+01	20150716_gfpSORORINcd3_Prometa\MitoSys2\LSM\gfpSORORINc_Noc\DE_W0011_P0001\DE_2_W0011_P0001_T0004\TR1_W0001_P0070\TR1_2_W0001_P0070_T0001_R1_P4_K1_Ch2-Ch1.zen
2.274000e+01	1.426667e+01	20150716_gfpSORORINcd3_Prometa\MitoSys2\LSM\gfpSORORINc_Noc\DE_W0011_P0001\DE_2_W0011_P0001_T0004\TR1_W0001_P0070\TR1_2_W0001_P0070_T0001_R1_P4_K1_Ch2-Ch1.zen
2.280000e+01	1.321667e+01	20150716_gfpSORORINcd3_Prometa\MitoSys2\LSM\gfpSORORINc_Noc\DE_W0011_P0001\DE_2_W0011_P0001_T0004\TR1_W0001_P0070\TR1_2_W0001_P0070_T0001_R1_P4_K1_Ch2-Ch1.zen
2.286000e+01	1.418333e+01	20150716_gfpSORORINcd3_Prometa\MitoSys2\LSM\gfpSORORINc_Noc\DE_W0011_P0001\DE_2_W0011_P0001_T0004\TR1_W0001_P0070\TR1_2_W0001_P0070_T0001_R1_P4_K1_Ch2-Ch1.zen
2.292000e+01	1.478333e+01	20150716_gfpSORORINcd3_Prometa\MitoSys2\LSM\gfpSORORINc_Noc\DE_W0011_P0001\DE_2_W0011_P0001_T0004\TR1_W0001_P0070\TR1_2_W0001_P0070_T0001_R1_P4_K1_Ch2-Ch1.zen
2.298000e+01	1.355000e+01	20150716_gfpSORORINcd3_Prometa\MitoSys2\LSM\gfpSORORINc_Noc\DE_W0011_P0001\DE_2_W0011_P0001_T0004\TR1_W0001_P0070\TR1_2_W0001_P0070_T0001_R1_P4_K1_Ch2-Ch1.zen
2.304000e+01	1.601667e+01	20150716_gfpSORORINcd3_Prometa\MitoSys2\LSM\gfpSORORINc_Noc\DE_W0011_P0001\DE_2_W0011_P0001_T0004\TR1_W0001_P0070\TR1_2_W0001_P0070_T0001_R1_P4_K1_Ch2-Ch1.zen
2.310000e+01	1.695000e+01	20150716_gfpSORORINcd3_Prometa\MitoSys2\LSM\gfpSORORINc_Noc\DE_W0011_P0001\DE_2_W0011_P0001_T0004\TR1_W0001_P0070\TR1_2_W0001_P0070_T0001_R1_P4_K1_Ch2-Ch1.zen
2.316000e+01	1.395000e+01	20150716_gfpSORORINcd3_Prometa\MitoSys2\LSM\gfpSORORINc_Noc\DE_W0011_P0001\DE_2_W0011_P0001_T0004\TR1_W0001_P0070\TR1_2_W0001_P0070_T0001_R1_P4_K1_Ch2-Ch1.zen
2.322000e+01	1.385000e+01	20150716_gfpSORORINcd3_Prometa\MitoSys2\LSM\gfpSORORINc_Noc\DE_W0011_P0001\DE_2_W0011_P0001_T0004\TR1_W0001_P0070\TR1_2_W0001_P0070_T0001_R1_P4_K1_Ch2-Ch1.zen
2.328000e+01	1.555000e+01	20150716_gfpSORORINcd3_Prometa\MitoSys2\LSM\gfpSORORINc_Noc\DE_W0011_P0001\DE_2_W0011_P0001_T0004\TR1_W0001_P0070\TR1_2_W0001_P0070_T0001_R1_P4_K1_Ch2-Ch1.zen
2.334000e+01	1.545000e+01	20150716_gfpSORORINcd3_Prometa\MitoSys2\LSM\gfpSORORINc_Noc\DE_W0011_P0001\DE_2_W0011_P0001_T0004\TR1_W0001_P0070\TR1_2_W0001_P0070_T0001_R1_P4_K1_Ch2-Ch1.zen
2.340000e+01	1.431667e+01	20150716_gfpSORORINcd3_Prometa\MitoSys2\LSM\gfpSORORINc_Noc\DE_W0011_P0001\DE_2_W0011_P0001_T0004\TR1_W0001_P0070\TR1_2_W0001_P0070_T0001_R1_P4_K1_Ch2-Ch1.zen
2.346000e+01	1.408333e+01	20150716_gfpSORORINcd3_Prometa\MitoSys2\LSM\gfpSORORINc_Noc\DE_W0011_P0001\DE_2_W0011_P0001_T0004\TR1_W0001_P0070\TR1_2_W0001_P0070_T0001_R1_P4_K1_Ch2-Ch1.zen
2.352000e+01	1.576667e+01	20150716_gfpSORORINcd3_Prometa\MitoSys2\LSM\gfpSORORINc_Noc\DE_W0011_P0001\DE_2_W0011_P0001_T0004\TR1_W0001_P0070\TR1_2_W0001_P0070_T0001_R1_P4_K1_Ch2-Ch1.zen
2.358000e+01	1.180000e+01	20150716_gfpSORORINcd3_Prometa\MitoSys2\LSM\gfpSORORINc_Noc\DE_W0011_P0001\DE_2_W0011_P0001_T0004\TR1_W0001_P0070\TR1_2_W0001_P0070_T0001_R1_P4_K1_Ch2-Ch1.zen
2.364000e+01	1.421667e+01	20150716_gfpSORORINcd3_Prometa\MitoSys2\LSM\gfpSORORINc_Noc\DE_W0011_P0001\DE_2_W0011_P0001_T0004\TR1_W0001_P0070\TR1_2_W0001_P0070_T0001_R1_P4_K1_Ch2-Ch1.zen
2.370000e+01	1.658333e+01	20150716_gfpSORORINcd3_Prometa\MitoSys2\LSM\gfpSORORINc_Noc\DE_W0011_P0001\DE_2_W0011_P0001_T0004\TR1_W0001_P0070\TR1_2_W0001_P0070_T0001_R1_P4_K1_Ch2-Ch1.zen
2.376000e+01	1.353333e+01	20150716_gfpSORORINcd3_Prometa\MitoSys2\LSM\gfpSORORINc_Noc\DE_W0011_P0001\DE_2_W0011_P0001_T0004\TR1_W0001_P0070\TR1_2_W0001_P0070_T0001_R1_P4_K1_Ch2-Ch1.zen
2.382000e+01	1.228333e+01	20150716_gfpSORORINcd3_Prometa\MitoSys2\LSM\gfpSORORINc_Noc\DE_W0011_P0001\DE_2_W0011_P0001_T0004\TR1_W0001_P0070\TR1_2_W0001_P0070_T0001_R1_P4_K1_Ch2-Ch1.zen
2.388000e+01	1.286667e+01	20150716_gfpSORORINcd3_Prometa\MitoSys2\LSM\gfpSORORINc_Noc\DE_W0011_P0001\DE_2_W0011_P0001_T0004\TR1_W0001_P0070\TR1_2_W0001_P0070_T0001_R1_P4_K1_Ch2-Ch1.zen
2.394000e+01	1.301667e+01	20150716_gfpSORORINcd3_Prometa\MitoSys2\LSM\gfpSORORINc_Noc\DE_W0011_P0001\DE_2_W0011_P0001_T0004\TR1_W0001_P0070\TR1_2_W0001_P0070_T0001_R1_P4_K1_Ch2-Ch1.zen
24	1.425000e+01	20150716_gfpSORORINcd3_Prometa\MitoSys2\LSM\gfpSORORINc_Noc\DE_W0011_P0001\DE_2_W0011_P0001_T0004\TR1_W0001_P0070\TR1_2_W0001_P0070_T0001_R1_P4_K1_Ch2-Ch1.zen
2.406000e+01	1.325000e+01	20150716_gfpSORORINcd3_Prometa\MitoSys2\LSM\gfpSORORINc_Noc\DE_W0011_P0001\DE_2_W0011_P0001_T0004\TR1_W0001_P0070\TR1_2_W0001_P0070_T0001_R1_P4_K1_Ch2-Ch1.zen
2.412000e+01	1.503333e+01	20150716_gfpSORORINcd3_Prometa\MitoSys2\LSM\gfpSORORINc_Noc\DE_W0011_P0001\DE_2_W0011_P0001_T0004\TR1_W0001_P0070\TR1_2_W0001_P0070_T0001_R1_P4_K1_Ch2-Ch1.zen
2.418000e+01	1.218333e+01	20150716_gfpSORORINcd3_Prometa\MitoSys2\LSM\gfpSORORINc_Noc\DE_W0011_P0001\DE_2_W0011_P0001_T0004\TR1_W0001_P0070\TR1_2_W0001_P0070_T0001_R1_P4_K1_Ch2-Ch1.zen
2.424000e+01	1.238333e+01	20150716_gfpSORORINcd3_Prometa\MitoSys2\LSM\gfpSORORINc_Noc\DE_W0011_P0001\DE_2_W0011_P0001_T0004\TR1_W0001_P0070\TR1_2_W0001_P0070_T0001_R1_P4_K1_Ch2-Ch1.zen
2.430000e+01	1.383333e+01	20150716_gfpSORORINcd3_Prometa\MitoSys2\LSM\gfpSORORINc_Noc\DE_W0011_P0001\DE_2_W0011_P0001_T0004\TR1_W0001_P0070\TR1_2_W0001_P0070_T0001_R1_P4_K1_Ch2-Ch1.zen
2.436000e+01	1.341667e+01	20150716_gfpSORORINcd3_Prometa\MitoSys2\LSM\gfpSORORINc_Noc\DE_W0011_P0001\DE_2_W0011_P0001_T0004\TR1_W0001_P0070\TR1_2_W0001_P0070_T0001_R1_P4_K1_Ch2-Ch1.zen
2.442000e+01	1.481667e+01	20150716_gfpSORORINcd3_Prometa\MitoSys2\LSM\gfpSORORINc_Noc\DE_W0011_P0001\DE_2_W0011_P0001_T0004\TR1_W0001_P0070\TR1_2_W0001_P0070_T0001_R1_P4_K1_Ch2-Ch1.zen
2.448000e+01	1.200000e+01	20150716_gfpSORORINcd3_Prometa\MitoSys2\LSM\gfpSORORINc_Noc\DE_W0011_P0001\DE_2_W0011_P0001_T0004\TR1_W0001_P0070\TR1_2_W0001_P0070_T0001_R1_P4_K1_Ch2-Ch1.zen
2.454000e+01	1.335000e+01	20150716_gfpSORORINcd3_Prometa\MitoSys2\LSM\gfpSORORINc_Noc\DE_W0011_P0001\DE_2_W0011_P0001_T0004\TR1_W0001_P0070\TR1_2_W0001_P0070_T0001_R1_P4_K1_Ch2-Ch1.zen
2.460000e+01	1.260000e+01	20150716_gfpSORORINcd3_Prometa\MitoSys2\LSM\gfpSORORINc_Noc\DE_W0011_P0001\DE_2_W0011_P0001_T0004\TR1_W0001_P0070\TR1_2_W0001_P0070_T0001_R1_P4_K1_Ch2-Ch1.zen
2.466000e+01	1.163333e+01	20150716_gfpSORORINcd3_Prometa\MitoSys2\LSM\gfpSORORINc_Noc\DE_W0011_P0001\DE_2_W0011_P0001_T0004\TR1_W0001_P0070\TR1_2_W0001_P0070_T0001_R1_P4_K1_Ch2-Ch1.zen
2.472000e+01	1.255000e+01	20150716_gfpSORORINcd3_Prometa\MitoSys2\LSM\gfpSORORINc_Noc\DE_W0011_P0001\DE_2_W0011_P0001_T0004\TR1_W0001_P0070\TR1_2_W0001_P0070_T0001_R1_P4_K1_Ch2-Ch1.zen
2.478000e+01	1.336667e+01	20150716_gfpSORORINcd3_Prometa\MitoSys2\LSM\gfpSORORINc_Noc\DE_W0011_P0001\DE_2_W0011_P0001_T0004\TR1_W0001_P0070\TR1_2_W0001_P0070_T0001_R1_P4_K1_Ch2-Ch1.zen
2.484000e+01	1.575000e+01	20150716_gfpSORORINcd3_Prometa\MitoSys2\LSM\gfpSORORINc_Noc\DE_W0011_P0001\DE_2_W0011_P0001_T0004\TR1_W0001_P0070\TR1_2_W0001_P0070_T0001_R1_P4_K1_Ch2-Ch1.zen
2.490000e+01	1.328333e+01	20150716_gfpSORORINcd3_Prometa\MitoSys2\LSM\gfpSORORINc_Noc\DE_W0011_P0001\DE_2_W0011_P0001_T0004\TR1_W0001_P0070\TR1_2_W0001_P0070_T0001_R1_P4_K1_Ch2-Ch1.zen
2.496000e+01	1.668333e+01	20150716_gfpSORORINcd3_Prometa\MitoSys2\LSM\gfpSORORINc_Noc\DE_W0011_P0001\DE_2_W0011_P0001_T0004\TR1_W0001_P0070\TR1_2_W0001_P0070_T0001_R1_P4_K1_Ch2-Ch1.zen
2.502000e+01	1.440000e+01	20150716_gfpSORORINcd3_Prometa\MitoSys2\LSM\gfpSORORINc_Noc\DE_W0011_P0001\DE_2_W0011_P0001_T0004\TR1_W0001_P0070\TR1_2_W0001_P0070_T0001_R1_P4_K1_Ch2-Ch1.zen
2.508000e+01	1.448333e+01	20150716_gfpSORORINcd3_Prometa\MitoSys2\LSM\gfpSORORINc_Noc\DE_W0011_P0001\DE_2_W0011_P0001_T0004\TR1_W0001_P0070\TR1_2_W0001_P0070_T0001_R1_P4_K1_Ch2-Ch1.zen
2.514000e+01	1.855000e+01	20150716_gfpSORORINcd3_Prometa\MitoSys2\LSM\gfpSORORINc_Noc\DE_W0011_P0001\DE_2_W0011_P0001_T0004\TR1_W0001_P0070\TR1_2_W0001_P0070_T0001_R1_P4_K1_Ch2-Ch1.zen
2.520000e+01	1.388333e+01	20150716_gfpSORORINcd3_Prometa\MitoSys2\LSM\gfpSORORINc_Noc\DE_W0011_P0001\DE_2_W0011_P0001_T0004\TR1_W0001_P0070\TR1_2_W0001_P0070_T0001_R1_P4_K1_Ch2-Ch1.zen
2.526000e+01	1.203333e+01	20150716_gfpSORORINcd3_Prometa\MitoSys2\LSM\gfpSORORINc_Noc\DE_W0011_P0001\DE_2_W0011_P0001_T0004\TR1_W0001_P0070\TR1_2_W0001_P0070_T0001_R1_P4_K1_Ch2-Ch1.zen
2.532000e+01	1.493333e+01	20150716_gfpSORORINcd3_Prometa\MitoSys2\LSM\gfpSORORINc_Noc\DE_W0011_P0001\DE_2_W0011_P0001_T0004\TR1_W0001_P0070\TR1_2_W0001_P0070_T0001_R1_P4_K1_Ch2-Ch1.zen
2.538000e+01	1.541667e+01	20150716_gfpSORORINcd3_Prometa\MitoSys2\LSM\gfpSORORINc_Noc\DE_W0011_P0001\DE_2_W0011_P0001_T0004\TR1_W0001_P0070\TR1_2_W0001_P0070_T0001_R1_P4_K1_Ch2-Ch1.zen
2.544000e+01	1.515000e+01	20150716_gfpSORORINcd3_Prometa\MitoSys2\LSM\gfpSORORINc_Noc\DE_W0011_P0001\DE_2_W0011_P0001_T0004\TR1_W0001_P0070\TR1_2_W0001_P0070_T0001_R1_P4_K1_Ch2-Ch1.zen
2.550000e+01	1.306667e+01	20150716_gfpSORORINcd3_Prometa\MitoSys2\LSM\gfpSORORINc_Noc\DE_W0011_P0001\DE_2_W0011_P0001_T0004\TR1_W0001_P0070\TR1_2_W0001_P0070_T0001_R1_P4_K1_Ch2-Ch1.zen
2.556000e+01	1.421667e+01	20150716_gfpSORORINcd3_Prometa\MitoSys2\LSM\gfpSORORINc_Noc\DE_W0011_P0001\DE_2_W0011_P0001_T0004\TR1_W0001_P0070\TR1_2_W0001_P0070_T0001_R1_P4_K1_Ch2-Ch1.zen
2.562000e+01	1.453333e+01	20150716_gfpSORORINcd3_Prometa\MitoSys2\LSM\gfpSORORINc_Noc\DE_W0011_P0001\DE_2_W0011_P0001_T0004\TR1_W0001_P0070\TR1_2_W0001_P0070_T0001_R1_P4_K1_Ch2-Ch1.zen
2.568000e+01	1.305000e+01	20150716_gfpSORORINcd3_Prometa\MitoSys2\LSM\gfpSORORINc_Noc\DE_W0011_P0001\DE_2_W0011_P0001_T0004\TR1_W0001_P0070\TR1_2_W0001_P0070_T0001_R1_P4_K1_Ch2-Ch1.zen
2.574000e+01	1.243333e+01	20150716_gfpSORORINcd3_Prometa\MitoSys2\LSM\gfpSORORINc_Noc\DE_W0011_P0001\DE_2_W0011_P0001_T0004\TR1_W0001_P0070\TR1_2_W0001_P0070_T0001_R1_P4_K1_Ch2-Ch1.zen
2.580000e+01	1.598333e+01	20150716_gfpSORORINcd3_Prometa\MitoSys2\LSM\gfpSORORINc_Noc\DE_W0011_P0001\DE_2_W0011_P0001_T0004\TR1_W0001_P0070\TR1_2_W0001_P0070_T0001_R1_P4_K1_Ch2-Ch1.zen
2.586000e+01	1.516667e+01	20150716_gfpSORORINcd3_Prometa\MitoSys2\LSM\gfpSORORINc_Noc\DE_W0011_P0001\DE_2_W0011_P0001_T0004\TR1_W0001_P0070\TR1_2_W0001_P0070_T0001_R1_P4_K1_Ch2-Ch1.zen
2.592000e+01	1.185000e+01	20150716_gfpSORORINcd3_Prometa\MitoSys2\LSM\gfpSORORINc_Noc\DE_W0011_P0001\DE_2_W0011_P0001_T0004\TR1_W0001_P0070\TR1_2_W0001_P0070_T0001_R1_P4_K1_Ch2-Ch1.zen
2.598000e+01	1.340000e+01	20150716_gfpSORORINcd3_Prometa\MitoSys2\LSM\gfpSORORINc_Noc\DE_W0011_P0001\DE_2_W0011_P0001_T0004\TR1_W0001_P0070\TR1_2_W0001_P0070_T0001_R1_P4_K1_Ch2-Ch1.zen
2.604000e+01	1.493333e+01	20150716_gfpSORORINcd3_Prometa\MitoSys2\LSM\gfpSORORINc_Noc\DE_W0011_P0001\DE_2_W0011_P0001_T0004\TR1_W0001_P0070\TR1_2_W0001_P0070_T0001_R1_P4_K1_Ch2-Ch1.zen
2.610000e+01	1.466667e+01	20150716_gfpSORORINcd3_Prometa\MitoSys2\LSM\gfpSORORINc_Noc\DE_W0011_P0001\DE_2_W0011_P0001_T0004\TR1_W0001_P0070\TR1_2_W0001_P0070_T0001_R1_P4_K1_Ch2-Ch1.zen
2.616000e+01	1.541667e+01	20150716_gfpSORORINcd3_Prometa\MitoSys2\LSM\gfpSORORINc_Noc\DE_W0011_P0001\DE_2_W0011_P0001_T0004\TR1_W0001_P0070\TR1_2_W0001_P0070_T0001_R1_P4_K1_Ch2-Ch1.zen
2.622000e+01	1.515000e+01	20150716_gfpSORORINcd3_Prometa\MitoSys2\LSM\gfpSORORINc_Noc\DE_W0011_P0001\DE_2_W0011_P0001_T0004\TR1_W0001_P0070\TR1_2_W0001_P0070_T0001_R1_P4_K1_Ch2-Ch1.zen
2.628000e+01	1.451667e+01	20150716_gfpSORORINcd3_Prometa\MitoSys2\LSM\gfpSORORINc_Noc\DE_W0011_P0001\DE_2_W0011_P0001_T0004\TR1_W0001_P0070\TR1_2_W0001_P0070_T0001_R1_P4_K1_Ch2-Ch1.zen
2.634000e+01	1.608333e+01	20150716_gfpSORORINcd3_Prometa\MitoSys2\LSM\gfpSORORINc_Noc\DE_W0011_P0001\DE_2_W0011_P0001_T0004\TR1_W0001_P0070\TR1_2_W0001_P0070_T0001_R1_P4_K1_Ch2-Ch1.zen
2.640000e+01	1.390000e+01	20150716_gfpSORORINcd3_Prometa\MitoSys2\LSM\gfpSORORINc_Noc\DE_W0011_P0001\DE_2_W0011_P0001_T0004\TR1_W0001_P0070\TR1_2_W0001_P0070_T0001_R1_P4_K1_Ch2-Ch1.zen
2.646000e+01	1.513333e+01	20150716_gfpSORORINcd3_Prometa\MitoSys2\LSM\gfpSORORINc_Noc\DE_W0011_P0001\DE_2_W0011_P0001_T0004\TR1_W0001_P0070\TR1_2_W0001_P0070_T0001_R1_P4_K1_Ch2-Ch1.zen
2.652000e+01	1.378333e+01	20150716_gfpSORORINcd3_Prometa\MitoSys2\LSM\gfpSORORINc_Noc\DE_W0011_P0001\DE_2_W0011_P0001_T0004\TR1_W0001_P0070\TR1_2_W0001_P0070_T0001_R1_P4_K1_Ch2-Ch1.zen
2.658000e+01	1.481667e+01	20150716_gfpSORORINcd3_Prometa\MitoSys2\LSM\gfpSORORINc_Noc\DE_W0011_P0001\DE_2_W0011_P0001_T0004\TR1_W0001_P0070\TR1_2_W0001_P0070_T0001_R1_P4_K1_Ch2-Ch1.zen
2.664000e+01	1.528333e+01	20150716_gfpSORORINcd3_Prometa\MitoSys2\LSM\gfpSORORINc_Noc\DE_W0011_P0001\DE_2_W0011_P0001_T0004\TR1_W0001_P0070\TR1_2_W0001_P0070_T0001_R1_P4_K1_Ch2-Ch1.zen
2.670000e+01	1.388333e+01	20150716_gfpSORORINcd3_Prometa\MitoSys2\LSM\gfpSORORINc_Noc\DE_W0011_P0001\DE_2_W0011_P0001_T0004\TR1_W0001_P0070\TR1_2_W0001_P0070_T0001_R1_P4_K1_Ch2-Ch1.zen
2.676000e+01	1.308333e+01	20150716_gfpSORORINcd3_Prometa\MitoSys2\LSM\gfpSORORINc_Noc\DE_W0011_P0001\DE_2_W0011_P0001_T0004\TR1_W0001_P0070\TR1_2_W0001_P0070_T0001_R1_P4_K1_Ch2-Ch1.zen
2.682000e+01	1.416667e+01	20150716_gfpSORORINcd3_Prometa\MitoSys2\LSM\gfpSORORINc_Noc\DE_W0011_P0001\DE_2_W0011_P0001_T0004\TR1_W0001_P0070\TR1_2_W0001_P0070_T0001_R1_P4_K1_Ch2-Ch1.zen
2.688000e+01	1.431667e+01	20150716_gfpSORORINcd3_Prometa\MitoSys2\LSM\gfpSORORINc_Noc\DE_W0011_P0001\DE_2_W0011_P0001_T0004\TR1_W0001_P0070\TR1_2_W0001_P0070_T0001_R1_P4_K1_Ch2-Ch1.zen
2.694000e+01	1.505000e+01	20150716_gfpSORORINcd3_Prometa\MitoSys2\LSM\gfpSORORINc_Noc\DE_W0011_P0001\DE_2_W0011_P0001_T0004\TR1_W0001_P0070\TR1_2_W0001_P0070_T0001_R1_P4_K1_Ch2-Ch1.zen
27	1.193333e+01	20150716_gfpSORORINcd3_Prometa\MitoSys2\LSM\gfpSORORINc_Noc\DE_W0011_P0001\DE_2_W0011_P0001_T0004\TR1_W0001_P0070\TR1_2_W0001_P0070_T0001_R1_P4_K1_Ch2-Ch1.zen
2.706000e+01	1.185000e+01	20150716_gfpSORORINcd3_Prometa\MitoSys2\LSM\gfpSORORINc_Noc\DE_W0011_P0001\DE_2_W0011_P0001_T0004\TR1_W0001_P0070\TR1_2_W0001_P0070_T0001_R1_P4_K1_Ch2-Ch1.zen
2.712000e+01	1.095000e+01	20150716_gfpSORORINcd3_Prometa\MitoSys2\LSM\gfpSORORINc_Noc\DE_W0011_P0001\DE_2_W0011_P0001_T0004\TR1_W0001_P0070\TR1_2_W0001_P0070_T0001_R1_P4_K1_Ch2-Ch1.zen
2.718000e+01	1.350000e+01	20150716_gfpSORORINcd3_Prometa\MitoSys2\LSM\gfpSORORINc_Noc\DE_W0011_P0001\DE_2_W0011_P0001_T0004\TR1_W0001_P0070\TR1_2_W0001_P0070_T0001_R1_P4_K1_Ch2-Ch1.zen
2.724000e+01	1.273333e+01	20150716_gfpSORORINcd3_Prometa\MitoSys2\LSM\gfpSORORINc_Noc\DE_W0011_P0001\DE_2_W0011_P0001_T0004\TR1_W0001_P0070\TR1_2_W0001_P0070_T0001_R1_P4_K1_Ch2-Ch1.zen
2.730000e+01	1.353333e+01	20150716_gfpSORORINcd3_Prometa\MitoSys2\LSM\gfpSORORINc_Noc\DE_W0011_P0001\DE_2_W0011_P0001_T0004\TR1_W0001_P0070\TR1_2_W0001_P0070_T0001_R1_P4_K1_Ch2-Ch1.zen
2.736000e+01	1.313333e+01	20150716_gfpSORORINcd3_Prometa\MitoSys2\LSM\gfpSORORINc_Noc\DE_W0011_P0001\DE_2_W0011_P0001_T0004\TR1_W0001_P0070\TR1_2_W0001_P0070_T0001_R1_P4_K1_Ch2-Ch1.zen
2.742000e+01	1.161667e+01	20150716_gfpSORORINcd3_Prometa\MitoSys2\LSM\gfpSORORINc_Noc\DE_W0011_P0001\DE_2_W0011_P0001_T0004\TR1_W0001_P0070\TR1_2_W0001_P0070_T0001_R1_P4_K1_Ch2-Ch1.zen
2.748000e+01	1.281667e+01	20150716_gfpSORORINcd3_Prometa\MitoSys2\LSM\gfpSORORINc_Noc\DE_W0011_P0001\DE_2_W0011_P0001_T0004\TR1_W0001_P0070\TR1_2_W0001_P0070_T0001_R1_P4_K1_Ch2-Ch1.zen
2.754000e+01	1.321667e+01	20150716_gfpSORORINcd3_Prometa\MitoSys2\LSM\gfpSORORINc_Noc\DE_W0011_P0001\DE_2_W0011_P0001_T0004\TR1_W0001_P0070\TR1_2_W0001_P0070_T0001_R1_P4_K1_Ch2-Ch1.zen
2.760000e+01	1.376667e+01	20150716_gfpSORORINcd3_Prometa\MitoSys2\LSM\gfpSORORINc_Noc\DE_W0011_P0001\DE_2_W0011_P0001_T0004\TR1_W0001_P0070\TR1_2_W0001_P0070_T0001_R1_P4_K1_Ch2-Ch1.zen
2.766000e+01	1.198333e+01	20150716_gfpSORORINcd3_Prometa\MitoSys2\LSM\gfpSORORINc_Noc\DE_W0011_P0001\DE_2_W0011_P0001_T0004\TR1_W0001_P0070\TR1_2_W0001_P0070_T0001_R1_P4_K1_Ch2-Ch1.zen
2.772000e+01	1.218333e+01	20150716_gfpSORORINcd3_Prometa\MitoSys2\LSM\gfpSORORINc_Noc\DE_W0011_P0001\DE_2_W0011_P0001_T0004\TR1_W0001_P0070\TR1_2_W0001_P0070_T0001_R1_P4_K1_Ch2-Ch1.zen
2.778000e+01	1.315000e+01	20150716_gfpSORORINcd3_Prometa\MitoSys2\LSM\gfpSORORINc_Noc\DE_W0011_P0001\DE_2_W0011_P0001_T0004\TR1_W0001_P0070\TR1_2_W0001_P0070_T0001_R1_P4_K1_Ch2-Ch1.zen
2.784000e+01	1.180000e+01	20150716_gfpSORORINcd3_Prometa\MitoSys2\LSM\gfpSORORINc_Noc\DE_W0011_P0001\DE_2_W0011_P0001_T0004\TR1_W0001_P0070\TR1_2_W0001_P0070_T0001_R1_P4_K1_Ch2-Ch1.zen
2.790000e+01	1.273333e+01	20150716_gfpSORORINcd3_Prometa\MitoSys2\LSM\gfpSORORINc_Noc\DE_W0011_P0001\DE_2_W0011_P0001_T0004\TR1_W0001_P0070\TR1_2_W0001_P0070_T0001_R1_P4_K1_Ch2-Ch1.zen
2.796000e+01	1.121667e+01	20150716_gfpSORORINcd3_Prometa\MitoSys2\LSM\gfpSORORINc_Noc\DE_W0011_P0001\DE_2_W0011_P0001_T0004\TR1_W0001_P0070\TR1_2_W0001_P0070_T0001_R1_P4_K1_Ch2-Ch1.zen
2.802000e+01	1.230000e+01	20150716_gfpSORORINcd3_Prometa\MitoSys2\LSM\gfpSORORINc_Noc\DE_W0011_P0001\DE_2_W0011_P0001_T0004\TR1_W0001_P0070\TR1_2_W0001_P0070_T0001_R1_P4_K1_Ch2-Ch1.zen
2.808000e+01	1.388333e+01	20150716_gfpSORORINcd3_Prometa\MitoSys2\LSM\gfpSORORINc_Noc\DE_W0011_P0001\DE_2_W0011_P0001_T0004\TR1_W0001_P0070\TR1_2_W0001_P0070_T0001_R1_P4_K1_Ch2-Ch1.zen
2.814000e+01	1.158333e+01	20150716_gfpSORORINcd3_Prometa\MitoSys2\LSM\gfpSORORINc_Noc\DE_W0011_P0001\DE_2_W0011_P0001_T0004\TR1_W0001_P0070\TR1_2_W0001_P0070_T0001_R1_P4_K1_Ch2-Ch1.zen
2.820000e+01	1.176667e+01	20150716_gfpSORORINcd3_Prometa\MitoSys2\LSM\gfpSORORINc_Noc\DE_W0011_P0001\DE_2_W0011_P0001_T0004\TR1_W0001_P0070\TR1_2_W0001_P0070_T0001_R1_P4_K1_Ch2-Ch1.zen
2.826000e+01	1.466667e+01	20150716_gfpSORORINcd3_Prometa\MitoSys2\LSM\gfpSORORINc_Noc\DE_W0011_P0001\DE_2_W0011_P0001_T0004\TR1_W0001_P0070\TR1_2_W0001_P0070_T0001_R1_P4_K1_Ch2-Ch1.zen
2.832000e+01	1.328333e+01	20150716_gfpSORORINcd3_Prometa\MitoSys2\LSM\gfpSORORINc_Noc\DE_W0011_P0001\DE_2_W0011_P0001_T0004\TR1_W0001_P0070\TR1_2_W0001_P0070_T0001_R1_P4_K1_Ch2-Ch1.zen
2.838000e+01	1.356667e+01	20150716_gfpSORORINcd3_Prometa\MitoSys2\LSM\gfpSORORINc_Noc\DE_W0011_P0001\DE_2_W0011_P0001_T0004\TR1_W0001_P0070\TR1_2_W0001_P0070_T0001_R1_P4_K1_Ch2-Ch1.zen
2.844000e+01	1.180000e+01	20150716_gfpSORORINcd3_Prometa\MitoSys2\LSM\gfpSORORINc_Noc\DE_W0011_P0001\DE_2_W0011_P0001_T0004\TR1_W0001_P0070\TR1_2_W0001_P0070_T0001_R1_P4_K1_Ch2-Ch1.zen
2.850000e+01	1.361667e+01	20150716_gfpSORORINcd3_Prometa\MitoSys2\LSM\gfpSORORINc_Noc\DE_W0011_P0001\DE_2_W0011_P0001_T0004\TR1_W0001_P0070\TR1_2_W0001_P0070_T0001_R1_P4_K1_Ch2-Ch1.zen
2.856000e+01	1.260000e+01	20150716_gfpSORORINcd3_Prometa\MitoSys2\LSM\gfpSORORINc_Noc\DE_W0011_P0001\DE_2_W0011_P0001_T0004\TR1_W0001_P0070\TR1_2_W0001_P0070_T0001_R1_P4_K1_Ch2-Ch1.zen
2.862000e+01	1.056667e+01	20150716_gfpSORORINcd3_Prometa\MitoSys2\LSM\gfpSORORINc_Noc\DE_W0011_P0001\DE_2_W0011_P0001_T0004\TR1_W0001_P0070\TR1_2_W0001_P0070_T0001_R1_P4_K1_Ch2-Ch1.zen
2.868000e+01	1.330000e+01	20150716_gfpSORORINcd3_Prometa\MitoSys2\LSM\gfpSORORINc_Noc\DE_W0011_P0001\DE_2_W0011_P0001_T0004\TR1_W0001_P0070\TR1_2_W0001_P0070_T0001_R1_P4_K1_Ch2-Ch1.zen
2.874000e+01	1.235000e+01	20150716_gfpSORORINcd3_Prometa\MitoSys2\LSM\gfpSORORINc_Noc\DE_W0011_P0001\DE_2_W0011_P0001_T0004\TR1_W0001_P0070\TR1_2_W0001_P0070_T0001_R1_P4_K1_Ch2-Ch1.zen
2.880000e+01	1.318333e+01	20150716_gfpSORORINcd3_Prometa\MitoSys2\LSM\gfpSORORINc_Noc\DE_W0011_P0001\DE_2_W0011_P0001_T0004\TR1_W0001_P0070\TR1_2_W0001_P0070_T0001_R1_P4_K1_Ch2-Ch1.zen
2.886000e+01	1.300000e+01	20150716_gfpSORORINcd3_Prometa\MitoSys2\LSM\gfpSORORINc_Noc\DE_W0011_P0001\DE_2_W0011_P0001_T0004\TR1_W0001_P0070\TR1_2_W0001_P0070_T0001_R1_P4_K1_Ch2-Ch1.zen
2.892000e+01	1.241667e+01	20150716_gfpSORORINcd3_Prometa\MitoSys2\LSM\gfpSORORINc_Noc\DE_W0011_P0001\DE_2_W0011_P0001_T0004\TR1_W0001_P0070\TR1_2_W0001_P0070_T0001_R1_P4_K1_Ch2-Ch1.zen
2.898000e+01	1.221667e+01	20150716_gfpSORORINcd3_Prometa\MitoSys2\LSM\gfpSORORINc_Noc\DE_W0011_P0001\DE_2_W0011_P0001_T0004\TR1_W0001_P0070\TR1_2_W0001_P0070_T0001_R1_P4_K1_Ch2-Ch1.zen
2.904000e+01	1.381667e+01	20150716_gfpSORORINcd3_Prometa\MitoSys2\LSM\gfpSORORINc_Noc\DE_W0011_P0001\DE_2_W0011_P0001_T0004\TR1_W0001_P0070\TR1_2_W0001_P0070_T0001_R1_P4_K1_Ch2-Ch1.zen
2.910000e+01	1.221667e+01	20150716_gfpSORORINcd3_Prometa\MitoSys2\LSM\gfpSORORINc_Noc\DE_W0011_P0001\DE_2_W0011_P0001_T0004\TR1_W0001_P0070\TR1_2_W0001_P0070_T0001_R1_P4_K1_Ch2-Ch1.zen
2.916000e+01	1.301667e+01	20150716_gfpSORORINcd3_Prometa\MitoSys2\LSM\gfpSORORINc_Noc\DE_W0011_P0001\DE_2_W0011_P0001_T0004\TR1_W0001_P0070\TR1_2_W0001_P0070_T0001_R1_P4_K1_Ch2-Ch1.zen
2.922000e+01	1.180000e+01	20150716_gfpSORORINcd3_Prometa\MitoSys2\LSM\gfpSORORINc_Noc\DE_W0011_P0001\DE_2_W0011_P0001_T0004\TR1_W0001_P0070\TR1_2_W0001_P0070_T0001_R1_P4_K1_Ch2-Ch1.zen
2.928000e+01	1.288333e+01	20150716_gfpSORORINcd3_Prometa\MitoSys2\LSM\gfpSORORINc_Noc\DE_W0011_P0001\DE_2_W0011_P0001_T0004\TR1_W0001_P0070\TR1_2_W0001_P0070_T0001_R1_P4_K1_Ch2-Ch1.zen
2.934000e+01	1.338333e+01	20150716_gfpSORORINcd3_Prometa\MitoSys2\LSM\gfpSORORINc_Noc\DE_W0011_P0001\DE_2_W0011_P0001_T0004\TR1_W0001_P0070\TR1_2_W0001_P0070_T0001_R1_P4_K1_Ch2-Ch1.zen
2.940000e+01	1.250000e+01	20150716_gfpSORORINcd3_Prometa\MitoSys2\LSM\gfpSORORINc_Noc\DE_W0011_P0001\DE_2_W0011_P0001_T0004\TR1_W0001_P0070\TR1_2_W0001_P0070_T0001_R1_P4_K1_Ch2-Ch1.zen
2.946000e+01	1.340000e+01	20150716_gfpSORORINcd3_Prometa\MitoSys2\LSM\gfpSORORINc_Noc\DE_W0011_P0001\DE_2_W0011_P0001_T0004\TR1_W0001_P0070\TR1_2_W0001_P0070_T0001_R1_P4_K1_Ch2-Ch1.zen
2.952000e+01	1.088333e+01	20150716_gfpSORORINcd3_Prometa\MitoSys2\LSM\gfpSORORINc_Noc\DE_W0011_P0001\DE_2_W0011_P0001_T0004\TR1_W0001_P0070\TR1_2_W0001_P0070_T0001_R1_P4_K1_Ch2-Ch1.zen
2.958000e+01	1.193333e+01	20150716_gfpSORORINcd3_Prometa\MitoSys2\LSM\gfpSORORINc_Noc\DE_W0011_P0001\DE_2_W0011_P0001_T0004\TR1_W0001_P0070\TR1_2_W0001_P0070_T0001_R1_P4_K1_Ch2-Ch1.zen
2.964000e+01	1.296667e+01	20150716_gfpSORORINcd3_Prometa\MitoSys2\LSM\gfpSORORINc_Noc\DE_W0011_P0001\DE_2_W0011_P0001_T0004\TR1_W0001_P0070\TR1_2_W0001_P0070_T0001_R1_P4_K1_Ch2-Ch1.zen
2.970000e+01	1.251667e+01	20150716_gfpSORORINcd3_Prometa\MitoSys2\LSM\gfpSORORINc_Noc\DE_W0011_P0001\DE_2_W0011_P0001_T0004\TR1_W0001_P0070\TR1_2_W0001_P0070_T0001_R1_P4_K1_Ch2-Ch1.zen
2.976000e+01	1.250000e+01	20150716_gfpSORORINcd3_Prometa\MitoSys2\LSM\gfpSORORINc_Noc\DE_W0011_P0001\DE_2_W0011_P0001_T0004\TR1_W0001_P0070\TR1_2_W0001_P0070_T0001_R1_P4_K1_Ch2-Ch1.zen
2.982000e+01	1.325000e+01	20150716_gfpSORORINcd3_Prometa\MitoSys2\LSM\gfpSORORINc_Noc\DE_W0011_P0001\DE_2_W0011_P0001_T0004\TR1_W0001_P0070\TR1_2_W0001_P0070_T0001_R1_P4_K1_Ch2-Ch1.zen
2.988000e+01	1.376667e+01	20150716_gfpSORORINcd3_Prometa\MitoSys2\LSM\gfpSORORINc_Noc\DE_W0011_P0001\DE_2_W0011_P0001_T0004\TR1_W0001_P0070\TR1_2_W0001_P0070_T0001_R1_P4_K1_Ch2-Ch1.zen
[truncated: 41,501 more rows]
