# Supplementary material for: Absolute quantification of cohesin, CTCF and their regulators in human cells
Source: eLife. 2019 Jun 17;8:e46269. doi: 10.7554/eLife.46269 (PMC6606026; doi:10.7554/eLife.46269)
Supplement: Figure 2—source data 1. [file elife-46269-fig2-data1.zip › Figure 2 - source data 1/20150716_gfpWAPLch3_Prometa/2c_opt_time_col.res]

General								Correlation								Corrections
No	File name	Full path	Format	Clock	Duration	Channel mode	Annotation	Channel mode.1	Selection	1st	2nd	Frequency	Eval frequency	Mode	Detrend frequency	Offset Ch1	Amplitude Ch1	Rate Ch1	Offset Ch2	Amplitude Ch2	Rate Ch2	Xtalk Ch1	Xtalk Ch2	Labels Ch1	Labels Ch2	Interval1 1st	Interval1 2nd	Interval1 Ch1	Interval1 Ch2	Interval2 1st	Interval2 2nd	Interval2 Ch1	Interval2 Ch2	Bleaching Ch1	Bleaching Ch2	Bleaching Cross	BG Ch1	BG Ch2	BG Cross	Xtalk Ch1.1	Xtalk Ch2.1	Xtalk Cross	Total Ch1	Total Ch2	Total Cross	G0ave Ch1	G0std Ch1	G0ave Ch2	G0std Ch2
0	mEGFP_setmEGFP_1_R1_P10_K1_Ch2-Ch1.zen	20150716_gfpWAPLch3_Prometa\MitoSys2\Calibration\mEGFPC1_Noc\mEGFP_setmEGFP_1_R1_P10_K1_Ch2-Ch1.zen	FA/ISS	20000	30.0	3		7	0	0	29.94	100000	2000	Scale	0	1.239	0	0.01	1.08	0	0.01	0.04	0	1	1	0	1	105.694	5.273	0	1	105.694	5.273	0.9783	1.0189	1	0.9767	0.6319	0.7856	1	0.0392	0.1971	0.9553	-0.0002	-0.0079	0.014322	0.0028059	0.012728	0.047299
1	mEGFP_setmEGFP_1_R1_P1_K1_Ch2-Ch1.zen	20150716_gfpWAPLch3_Prometa\MitoSys2\Calibration\mEGFPC1_Noc\mEGFP_setmEGFP_1_R1_P1_K1_Ch2-Ch1.zen	FA/ISS	20000	30.0	3		7	0	0	29.94	100000	2000	Scale	0	1.239	0	0.01	1.08	0	0.01	0.04	0	1	1	0	1	206.815	9.05	0	1	206.815	9.05	1.0067	1.02	1	0.9881	0.7754	0.8753	1	0.0073	0.0854	0.9947	0.0007	-0.0338	0.006041899999999999	0.00089095	0.011647	0.019058000000000002
2	mEGFP_setmEGFP_1_R1_P2_K1_Ch2-Ch1.zen	20150716_gfpWAPLch3_Prometa\MitoSys2\Calibration\mEGFPC1_Noc\mEGFP_setmEGFP_1_R1_P2_K1_Ch2-Ch1.zen	FA/ISS	20000	30.0	3		7	0	0	29.94	100000	2000	Scale	0	1.239	0	0.01	1.08	0	0.01	0.04	0	1	1	0	1	306.998	13.273	0	1	306.998	13.273	1.0011	1.0018	1	0.9919	0.8439	0.9149	1	0.0056	0.0749	0.993	0.0	-0.0065	0.0048328	0.00061113	0.00090101	0.012068
3	mEGFP_setmEGFP_1_R1_P3_K1_Ch2-Ch1.zen	20150716_gfpWAPLch3_Prometa\MitoSys2\Calibration\mEGFPC1_Noc\mEGFP_setmEGFP_1_R1_P3_K1_Ch2-Ch1.zen	FA/ISS	20000	30.0	3		7	0	0	29.94	100000	2000	Scale	0	1.239	0	0.01	1.08	0	0.01	0.04	0	1	1	0	1	313.703	13.605	0	1	313.703	13.605	1.0045	1.0096	1	0.9921	0.8474	0.9169	1	0.0061	0.0776	0.9966	-0.0	-0.0018	0.0045446	0.0006277	0.007108800000000001	0.012157
4	mEGFP_setmEGFP_1_R1_P4_K1_Ch2-Ch1.zen	20150716_gfpWAPLch3_Prometa\MitoSys2\Calibration\mEGFPC1_Noc\mEGFP_setmEGFP_1_R1_P4_K1_Ch2-Ch1.zen	FA/ISS	20000	30.0	3		7	0	0	29.94	100000	2000	Scale	0	1.239	0	0.01	1.08	0	0.01	0.04	0	1	1	0	1	224.00900000000001	12.198	0	1	224.00900000000001	12.198	1.0637	1.3197	1	0.9889	0.8290000000000001	0.9054	1	0.0714	0.2604	1.0522	0.0739	0.1698	0.005672600000000001	0.0020596	0.0025889	0.032291
5	mEGFP_setmEGFP_1_R1_P5_K1_Ch2-Ch1.zen	20150716_gfpWAPLch3_Prometa\MitoSys2\Calibration\mEGFPC1_Noc\mEGFP_setmEGFP_1_R1_P5_K1_Ch2-Ch1.zen	FA/ISS	20000	30.0	3		7	0	0	29.94	100000	2000	Scale	0	1.239	0	0.01	1.08	0	0.01	0.04	0	1	1	0	1	297.77	12.98	0	1	297.77	12.98	0.9916	1.0084	1	0.9917	0.8405	0.9129999999999999	1	0.0067	0.0815	0.9833	-0.0	-0.0018	0.00514	0.00057575	0.012558	0.012171
6	mEGFP_setmEGFP_1_R1_P6_K1_Ch2-Ch1.zen	20150716_gfpWAPLch3_Prometa\MitoSys2\Calibration\mEGFPC1_Noc\mEGFP_setmEGFP_1_R1_P6_K1_Ch2-Ch1.zen	FA/ISS	20000	30.0	3		7	0	0	29.94	100000	2000	Scale	0	1.239	0	0.01	1.08	0	0.01	0.04	0	1	1	0	1	108.15899999999999	5.107	0	1	108.15899999999999	5.107	1.0126	1.0105	1	0.9772	0.6217	0.7794	1	0.0235	0.153	0.9897	0.0034	-0.0579	0.017212	0.0018697	0.020315	0.052061
7	mEGFP_setmEGFP_1_R1_P7_K1_Ch2-Ch1.zen	20150716_gfpWAPLch3_Prometa\MitoSys2\Calibration\mEGFPC1_Noc\mEGFP_setmEGFP_1_R1_P7_K1_Ch2-Ch1.zen	FA/ISS	20000	30.0	3		7	0	0	29.94	100000	2000	Scale	0	1.239	0	0.01	1.08	0	0.01	0.04	0	1	1	0	1	107.215	5.131	0	1	107.215	5.131	1.0113	1.0379	1	0.977	0.6228	0.78	1	0.0267	0.1632	0.9882	0.0009	-0.0471	0.017271	0.0021825	0.0015397	0.037856
8	mEGFP_setmEGFP_1_R1_P8_K1_Ch2-Ch1.zen	20150716_gfpWAPLch3_Prometa\MitoSys2\Calibration\mEGFPC1_Noc\mEGFP_setmEGFP_1_R1_P8_K1_Ch2-Ch1.zen	FA/ISS	20000	30.0	3		7	0	0	29.94	100000	2000	Scale	0	1.239	0	0.01	1.08	0	0.01	0.04	0	1	1	0	1	106.476	5.11	0	1	106.476	5.11	1.0104	1.0274	1	0.9769	0.6214	0.7791	1	0.0274	0.1653	0.9872	0.0013	-0.0459	0.016929	0.0011288000000000001	0.0080572	0.028987
9	mEGFP_setmEGFP_1_R1_P9_K1_Ch2-Ch1.zen	20150716_gfpWAPLch3_Prometa\MitoSys2\Calibration\mEGFPC1_Noc\mEGFP_setmEGFP_1_R1_P9_K1_Ch2-Ch1.zen	FA/ISS	20000	30.0	3		7	0	0	29.94	100000	2000	Scale	0	1.239	0	0.01	1.08	0	0.01	0.04	0	1	1	0	1	101.178	5.176	0	1	101.178	5.176	1.012	1.0244	1	0.9757	0.6259	0.7815	1	0.0472	0.217	0.9875	0.0002	0.008	0.017965000000000002	0.0033715000000000004	0.012754000000000001	0.053655999999999995
10	mEGFP_setmEGFP_2_R1_P1_K1_Ch2-Ch1.zen	20150716_gfpWAPLch3_Prometa\MitoSys2\Calibration\mEGFPC1_Noc\mEGFP_setmEGFP_2_R1_P1_K1_Ch2-Ch1.zen	FA/ISS	20000	30.0	3		7	0	0	29.94	100000	2000	Scale	0	1.239	0	0.01	1.08	0	0.01	0.04	0	1	1	0	1	263.795	11.56	0	1	263.795	11.56	0.935	0.9582	1	0.9906	0.8215	0.9021	1	0.0078	0.0872	0.9259	-0.0001	-0.0064	0.0071021999999999995	0.003582	0.0043716	0.042816
11	mEGFP_setmEGFP_2_R1_P2_K1_Ch2-Ch1.zen	20150716_gfpWAPLch3_Prometa\MitoSys2\Calibration\mEGFPC1_Noc\mEGFP_setmEGFP_2_R1_P2_K1_Ch2-Ch1.zen	FA/ISS	20000	30.0	3		7	0	0	29.94	100000	2000	Scale	0	1.239	0	0.01	1.08	0	0.01	0.04	0	1	1	0	1	242.373	10.904000000000002	0	1	242.373	10.904000000000002	0.924	1.0194	1	0.9898	0.8116	0.8963	1	0.0127	0.1103	0.9142	0.0011	0.0112	0.007826600000000001	0.0022182	0.010634999999999999	0.041156
12	mEGFP_setmEGFP_2_R1_P3_K1_Ch2-Ch1.zen	20150716_gfpWAPLch3_Prometa\MitoSys2\Calibration\mEGFPC1_Noc\mEGFP_setmEGFP_2_R1_P3_K1_Ch2-Ch1.zen	FA/ISS	20000	10.148	3		7	0	0	10.148	100000	2000	Scale	0	1.239	0	0.01	1.08	0	0.01	0.04	0	1	1	0	1	198.303	9.276	0	1	198.303	9.276	0.9424	0.9771	1	0.9875	0.7808	0.8781	1	0.0215	0.1446	0.9303	0.0016	0.0281	0.007247	0.0025651	0.0077619	0.054907000000000004
13	mEGFP_setSor_0_R1_P10_K1_Ch2-Ch1.zen	20150716_gfpWAPLch3_Prometa\MitoSys2\Calibration\mEGFPC1_Noc\mEGFP_setSor_0_R1_P10_K1_Ch2-Ch1.zen	FA/ISS	20000	30.0	3		7	0	0	29.94	100000	2000	Scale	0	1.8	0	0.01	1.62	0	0.01	0.04	0	1	1	0	1	121.63600000000001	7.172999999999999	0	1	121.63600000000001	7.172999999999999	0.9852	1.3279	1	0.9704	0.5963	0.7605	1	0.1044	0.3152	0.9558	0.0357	0.0859	0.011495	0.0035821999999999994	0.011734999999999999	0.053482
14	mEGFP_setSor_0_R1_P11_K1_Ch2-Ch1.zen	20150716_gfpWAPLch3_Prometa\MitoSys2\Calibration\mEGFPC1_Noc\mEGFP_setSor_0_R1_P11_K1_Ch2-Ch1.zen	FA/ISS	20000	30.0	3		7	0	0	29.94	100000	2000	Scale	0	1.8	0	0.01	1.62	0	0.01	0.04	0	1	1	0	1	386.515	16.567	0	1	386.515	16.567	0.9951	1.0261	1	0.9907	0.8139	0.898	1	0.0044	0.0659	0.9859	0.0	-0.0318	0.0042	0.00051446	0.0040496	0.015234000000000001
15	mEGFP_setSor_0_R1_P12_K1_Ch2-Ch1.zen	20150716_gfpWAPLch3_Prometa\MitoSys2\Calibration\mEGFPC1_Noc\mEGFP_setSor_0_R1_P12_K1_Ch2-Ch1.zen	FA/ISS	20000	30.0	3		7	0	0	29.94	100000	2000	Scale	0	1.8	0	0.01	1.62	0	0.01	0.04	0	1	1	0	1	451.98900000000003	19.219	0	1	451.98900000000003	19.219	0.9912	1.0008	1	0.9921	0.8386	0.9121	1	0.0035	0.0591	0.9833	0.0004	-0.025	0.0043212	0.00048123	0.0067601	0.0099668
16	mEGFP_setSor_0_R1_P13_K1_Ch2-Ch1.zen	20150716_gfpWAPLch3_Prometa\MitoSys2\Calibration\mEGFPC1_Noc\mEGFP_setSor_0_R1_P13_K1_Ch2-Ch1.zen	FA/ISS	20000	30.0	3		7	0	0	29.94	100000	2000	Scale	0	1.8	0	0.01	1.62	0	0.01	0.04	0	1	1	0	1	362.909	16.177	0	1	362.909	16.177	1.0245	1.0744	1	0.9901	0.8088	0.8949	1	0.0102	0.1	1.0144	-0.0001	-0.0007	0.0045104	0.00035098	0.0082075	0.012109
17	mEGFP_setSor_0_R1_P14_K1_Ch2-Ch1.zen	20150716_gfpWAPLch3_Prometa\MitoSys2\Calibration\mEGFPC1_Noc\mEGFP_setSor_0_R1_P14_K1_Ch2-Ch1.zen	FA/ISS	20000	30.0	3		7	0	0	29.94	100000	2000	Scale	0	1.8	0	0.01	1.62	0	0.01	0.04	0	1	1	0	1	360.619	16.255	0	1	360.619	16.255	1.0024	1.0666	1	0.99	0.8103	0.8957	1	0.0128	0.1116	0.9924	0.0009	0.0117	0.0054856	0.00078911	0.007756	0.018009
18	mEGFP_setSor_0_R1_P15_K1_Ch2-Ch1.zen	20150716_gfpWAPLch3_Prometa\MitoSys2\Calibration\mEGFPC1_Noc\mEGFP_setSor_0_R1_P15_K1_Ch2-Ch1.zen	FA/ISS	20000	30.0	3		7	0	0	29.94	100000	2000	Scale	0	1.8	0	0.01	1.62	0	0.01	0.04	0	1	1	0	1	297.64599999999996	13.821	0	1	297.64599999999996	13.821	0.9361	1.0574	1	0.9879	0.7788	0.8772	1	0.0197	0.1372	0.9244	0.0026	0.0196	0.007477500000000001	0.0013292	0.009165799999999998	0.024603
19	mEGFP_setSor_0_R1_P16_K1_Ch2-Ch1.zen	20150716_gfpWAPLch3_Prometa\MitoSys2\Calibration\mEGFPC1_Noc\mEGFP_setSor_0_R1_P16_K1_Ch2-Ch1.zen	FA/ISS	20000	30.0	3		7	0	0	29.94	100000	2000	Scale	0	1.8	0	0.01	1.62	0	0.01	0.04	0	1	1	0	1	362.564	15.78	0	1	362.564	15.78	1.0213	1.0258	1	0.9901	0.8049	0.8927	1	0.0065	0.0803	1.0112	0.0004	-0.0224	0.005257100000000001	0.00033702	0.008349200000000001	0.005487
20	mEGFP_setSor_0_R1_P17_K1_Ch2-Ch1.zen	20150716_gfpWAPLch3_Prometa\MitoSys2\Calibration\mEGFPC1_Noc\mEGFP_setSor_0_R1_P17_K1_Ch2-Ch1.zen	FA/ISS	20000	30.0	3		7	0	0	29.94	100000	2000	Scale	0	1.8	0	0.01	1.62	0	0.01	0.04	0	1	1	0	1	383.63800000000003	16.465999999999998	0	1	383.63800000000003	16.465999999999998	0.9921	1.012	1	0.9906	0.8128	0.8973	1	0.0046	0.0672	0.9828	0.0004	-0.0311	0.0047117	0.00052061	0.0084951	0.013236000000000001
21	mEGFP_setSor_0_R1_P18_K1_Ch2-Ch1.zen	20150716_gfpWAPLch3_Prometa\MitoSys2\Calibration\mEGFPC1_Noc\mEGFP_setSor_0_R1_P18_K1_Ch2-Ch1.zen	FA/ISS	20000	30.0	3		7	0	0	29.94	100000	2000	Scale	0	1.8	0	0.01	1.62	0	0.01	0.04	0	1	1	0	1	356.162	15.474	0	1	356.162	15.474	0.9968	1.0078	1	0.9899	0.8015	0.8907	1	0.0063	0.0791	0.9868	0.0004	-0.0255	0.0049924	0.00047796	0.00070672	0.0079738
22	mEGFP_setSor_0_R1_P19_K1_Ch2-Ch1.zen	20150716_gfpWAPLch3_Prometa\MitoSys2\Calibration\mEGFPC1_Noc\mEGFP_setSor_0_R1_P19_K1_Ch2-Ch1.zen	FA/ISS	20000	30.0	3		7	0	0	29.94	100000	2000	Scale	0	1.8	0	0.01	1.62	0	0.01	0.04	0	1	1	0	1	299.07	13.283	0	1	299.07	13.283	0.9840000000000001	1.0099	1	0.988	0.7709	0.8727	1	0.0098	0.0987	0.9721	-0.0	-0.0231	0.0067753	0.00070899	0.0083046	0.011491
23	mEGFP_setSor_0_R1_P1_K1_Ch2-Ch1.zen	20150716_gfpWAPLch3_Prometa\MitoSys2\Calibration\mEGFPC1_Noc\mEGFP_setSor_0_R1_P1_K1_Ch2-Ch1.zen	FA/ISS	20000	30.0	3		7	0	0	29.94	100000	2000	Scale	0	1.8	0	0.01	1.62	0	0.01	0.04	0	1	1	0	1	165.951	8.095	0	1	165.951	8.095	1.0076	1.0236	1	0.9784	0.639	0.7907	1	0.032	0.1787	0.986	0.0001	-0.0217	0.0083446	0.00093587	0.0079748	0.017237
24	mEGFP_setSor_0_R1_P20_K1_Ch2-Ch1.zen	20150716_gfpWAPLch3_Prometa\MitoSys2\Calibration\mEGFPC1_Noc\mEGFP_setSor_0_R1_P20_K1_Ch2-Ch1.zen	FA/ISS	20000	30.0	3		7	0	0	29.94	100000	2000	Scale	0	1.8	0	0.01	1.62	0	0.01	0.04	0	1	1	0	1	332.452	14.365	0	1	332.452	14.365	1.0027	1.0154	1	0.9892	0.7871	0.8824	1	0.0055	0.0738	0.9919	0.001	-0.0388	0.0061881	0.00052324	0.009556499999999999	0.010188
25	mEGFP_setSor_0_R1_P2_K1_Ch2-Ch1.zen	20150716_gfpWAPLch3_Prometa\MitoSys2\Calibration\mEGFPC1_Noc\mEGFP_setSor_0_R1_P2_K1_Ch2-Ch1.zen	FA/ISS	20000	30.0	3		7	0	0	29.94	100000	2000	Scale	0	1.8	0	0.01	1.62	0	0.01	0.04	0	1	1	0	1	229.27900000000002	10.243	0	1	229.27900000000002	10.243	0.9979	1.0198	1	0.9844	0.7082	0.835	1	0.0107	0.1034	0.9823	0.0018	-0.0546	0.0068284999999999995	0.00093664	0.010606	0.010678
26	mEGFP_setSor_0_R1_P3_K1_Ch2-Ch1.zen	20150716_gfpWAPLch3_Prometa\MitoSys2\Calibration\mEGFPC1_Noc\mEGFP_setSor_0_R1_P3_K1_Ch2-Ch1.zen	FA/ISS	20000	30.0	3		7	0	0	29.94	100000	2000	Scale	0	1.8	0	0.01	1.62	0	0.01	0.04	0	1	1	0	1	221.76	10.25	0	1	221.76	10.25	0.9813	1.0475	1	0.9838	0.7081	0.8347	1	0.0176	0.1318	0.9653	-0.001	-0.0265	0.007578199999999999	0.00099801	0.0125	0.022355
27	mEGFP_setSor_0_R1_P4_K1_Ch2-Ch1.zen	20150716_gfpWAPLch3_Prometa\MitoSys2\Calibration\mEGFPC1_Noc\mEGFP_setSor_0_R1_P4_K1_Ch2-Ch1.zen	FA/ISS	20000	30.0	3		7	0	0	29.94	100000	2000	Scale	0	1.8	0	0.01	1.62	0	0.01	0.04	0	1	1	0	1	133.484	7.45	0	1	133.484	7.45	1.085	1.3962	1	0.9731	0.6076	0.7689	1	0.0761	0.2751	1.057	0.0206	0.0538	0.010695999999999999	0.0019348	0.0051915	0.02431
28	mEGFP_setSor_0_R1_P5_K1_Ch2-Ch1.zen	20150716_gfpWAPLch3_Prometa\MitoSys2\Calibration\mEGFPC1_Noc\mEGFP_setSor_0_R1_P5_K1_Ch2-Ch1.zen	FA/ISS	20000	30.0	3		7	0	0	29.94	100000	2000	Scale	0	1.8	0	0.01	1.62	0	0.01	0.04	0	1	1	0	1	212.25099999999998	9.609	0	1	212.25099999999998	9.609	1.0023	1.0286	1	0.9831	0.691	0.8242	1	0.0134	0.1157	0.9854	0.0014	-0.0526	0.007554899999999999	0.0010603	0.0062672	0.031221
29	mEGFP_setSor_0_R1_P6_K1_Ch2-Ch1.zen	20150716_gfpWAPLch3_Prometa\MitoSys2\Calibration\mEGFPC1_Noc\mEGFP_setSor_0_R1_P6_K1_Ch2-Ch1.zen	FA/ISS	20000	30.0	3		7	0	0	29.94	100000	2000	Scale	0	1.8	0	0.01	1.62	0	0.01	0.04	0	1	1	0	1	192.063	9.136000000000001	0	1	192.063	9.136000000000001	1.0021	1.0664	1	0.9813	0.6761	0.8146	1	0.0251	0.1573	0.9834	-0.0009	-0.0203	0.0089554	0.00099998	0.008613299999999999	0.018657
30	mEGFP_setSor_0_R1_P7_K1_Ch2-Ch1.zen	20150716_gfpWAPLch3_Prometa\MitoSys2\Calibration\mEGFPC1_Noc\mEGFP_setSor_0_R1_P7_K1_Ch2-Ch1.zen	FA/ISS	20000	30.0	3		7	0	0	29.94	100000	2000	Scale	0	1.8	0	0.01	1.62	0	0.01	0.04	0	1	1	0	1	194.69	9.106	0	1	194.69	9.106	1.0019	1.0407	1	0.9816	0.6752	0.8141	1	0.0205	0.1426	0.9835	-0.0001	-0.0354	0.0082825	0.000981	0.0021481	0.011081
31	mEGFP_setSor_0_R1_P8_K1_Ch2-Ch1.zen	20150716_gfpWAPLch3_Prometa\MitoSys2\Calibration\mEGFPC1_Noc\mEGFP_setSor_0_R1_P8_K1_Ch2-Ch1.zen	FA/ISS	20000	30.0	3		7	0	0	29.94	100000	2000	Scale	0	1.8	0	0.01	1.62	0	0.01	0.04	0	1	1	0	1	184.157	8.53	0	1	184.157	8.53	1.0105	1.0206	1	0.9806	0.6559999999999999	0.802	1	0.0183	0.1352	0.9909	0.0024	-0.0543	0.0091925	0.00087078	0.0038058	0.012004
32	mEGFP_setSor_0_R1_P9_K1_Ch2-Ch1.zen	20150716_gfpWAPLch3_Prometa\MitoSys2\Calibration\mEGFPC1_Noc\mEGFP_setSor_0_R1_P9_K1_Ch2-Ch1.zen	FA/ISS	20000	30.0	3		7	0	0	29.94	100000	2000	Scale	0	1.8	0	0.01	1.62	0	0.01	0.04	0	1	1	0	1	198.75400000000002	9.062999999999999	0	1	198.75400000000002	9.062999999999999	1.0044	1.0368	1	0.982	0.674	0.8135	1	0.0148	0.1215	0.9864	0.0014	-0.057	0.0086655	0.00082978	0.0091024	0.019298
33	TR1_2_W0001_P0001_T0001_R1_P1_K1_Ch2-Ch1.zen	20150716_gfpWAPLch3_Prometa\MitoSys2\Calibration\mEGFPH2B_Noc\DE_W0001_P0001\DE_2_W0001_P0001_T0001\TR1_W0001_P0001\TR1_2_W0001_P0001_T0001_R1_P1_K1_Ch2-Ch1.zen	FA/ISS	20000	30.0	3		7	0	0	29.94	100000	2000	Scale	0	1.239	0	0.01	1.083	0	0.01	0.04	0	1	1	0	1	97.448	170.26	0	1	97.448	170.26	1.0025	1.9704	1	0.9747	0.9862	0.9805	1	0.9509	0.9751	0.9772	1.8742	0.9559	0.017238	0.001745	0.0026625	0.0037159
34	TR1_2_W0001_P0001_T0001_R1_P2_K1_Ch2-Ch1.zen	20150716_gfpWAPLch3_Prometa\MitoSys2\Calibration\mEGFPH2B_Noc\DE_W0001_P0001\DE_2_W0001_P0001_T0001\TR1_W0001_P0001\TR1_2_W0001_P0001_T0001_R1_P2_K1_Ch2-Ch1.zen	FA/ISS	20000	30.0	3		7	0	0	29.94	100000	2000	Scale	0	1.239	0	0.01	1.083	0	0.01	0.04	0	1	1	0	1	94.515	198.275	0	1	94.515	198.275	0.9862	2.786	1	0.9740000000000001	0.9878	0.9809	1	0.9578	0.9787	0.9603	2.6778	0.9598	0.017176	0.0051427	0.0016464000000000001	0.0027876999999999997
35	TR1_2_W0001_P0001_T0001_R1_P3_K1_Ch2-Ch1.zen	20150716_gfpWAPLch3_Prometa\MitoSys2\Calibration\mEGFPH2B_Noc\DE_W0001_P0001\DE_2_W0001_P0001_T0001\TR1_W0001_P0001\TR1_2_W0001_P0001_T0001_R1_P3_K1_Ch2-Ch1.zen	FA/ISS	20000	30.0	3		7	0	0	29.94	100000	2000	Scale	0	1.239	0	0.01	1.083	0	0.01	0.04	0	1	1	0	1	90.294	143.11	0	1	90.294	143.11	0.9983	3.508	1	0.9727	0.9822	0.9775	1	0.9414	0.9702	0.9711	3.3207	0.9481	0.020058000000000003	0.0046905	0.0022767	0.0044464
36	TR1_2_W0001_P0002_T0001_R1_P1_K1_Ch2-Ch1.zen	20150716_gfpWAPLch3_Prometa\MitoSys2\Calibration\mEGFPH2B_Noc\DE_W0002_P0001\DE_2_W0002_P0001_T0001\TR1_W0001_P0002\TR1_2_W0001_P0002_T0001_R1_P1_K1_Ch2-Ch1.zen	FA/ISS	20000	30.0	3		7	0	0	29.94	100000	2000	Scale	0	1.239	0	0.01	1.083	0	0.01	0.04	0	1	1	0	1	34.144	206.139	0	1	34.144	206.139	1.0193	2.3872	1	0.9287	0.9885	0.9581	1	0.9855	0.9927	0.9473	2.3409999999999997	0.9511	0.046702	0.013716999999999998	0.0012491	0.0022628
37	TR1_2_W0001_P0002_T0001_R1_P2_K1_Ch2-Ch1.zen	20150716_gfpWAPLch3_Prometa\MitoSys2\Calibration\mEGFPH2B_Noc\DE_W0002_P0001\DE_2_W0002_P0001_T0001\TR1_W0001_P0002\TR1_2_W0001_P0002_T0001_R1_P2_K1_Ch2-Ch1.zen	FA/ISS	20000	30.0	3		7	0	0	29.94	100000	2000	Scale	0	1.239	0	0.01	1.083	0	0.01	0.04	0	1	1	0	1	32.995	79.491	0	1	32.995	79.491	0.9539	1.1961	1	0.9263	0.9725	0.9491	1	0.9665	0.9831	0.882	1.1296	0.9328	0.04691	0.007665899999999999	0.0013407999999999998	0.0035054
38	TR1_2_W0001_P0002_T0001_R1_P3_K1_Ch2-Ch1.zen	20150716_gfpWAPLch3_Prometa\MitoSys2\Calibration\mEGFPH2B_Noc\DE_W0002_P0001\DE_2_W0002_P0001_T0001\TR1_W0001_P0002\TR1_2_W0001_P0002_T0001_R1_P3_K1_Ch2-Ch1.zen	FA/ISS	20000	30.0	3		7	0	0	29.94	100000	2000	Scale	0	1.239	0	0.01	1.083	0	0.01	0.04	0	1	1	0	1	34.395	172.52599999999998	0	1	34.395	172.52599999999998	1.0422	2.0738	1	0.9292	0.9867	0.9575	1	0.9831	0.9915	0.9698	2.0256	0.9493	0.044385	0.014188999999999998	0.00050799	0.0030046
39	TR1_2_W0001_P0003_T0001_R1_P1_K1_Ch2-Ch1.zen	20150716_gfpWAPLch3_Prometa\MitoSys2\Calibration\mEGFPH2B_Noc\DE_W0003_P0001\DE_2_W0003_P0001_T0001\TR1_W0001_P0003\TR1_2_W0001_P0003_T0001_R1_P1_K1_Ch2-Ch1.zen	FA/ISS	20000	30.0	3		7	0	0	29.94	100000	2000	Scale	0	1.239	0	0.01	1.083	0	0.01	0.04	0	1	1	0	1	206.748	351.977	0	1	206.748	351.977	1.0131	2.0025	1	0.988	0.9934	0.9907	1	0.9504	0.9749	1.0011	1.9146	0.9657	0.006791500000000001	0.0021176	0.00067782	0.0013317000000000001
40	TR1_2_W0001_P0003_T0001_R1_P2_K1_Ch2-Ch1.zen	20150716_gfpWAPLch3_Prometa\MitoSys2\Calibration\mEGFPH2B_Noc\DE_W0003_P0001\DE_2_W0003_P0001_T0001\TR1_W0001_P0003\TR1_2_W0001_P0003_T0001_R1_P2_K1_Ch2-Ch1.zen	FA/ISS	20000	30.0	3		7	0	0	29.94	100000	2000	Scale	0	1.239	0	0.01	1.083	0	0.01	0.04	0	1	1	0	1	206.018	284.566	0	1	206.018	284.566	0.9853	1.6015	1	0.988	0.9921	0.99	1	0.9406	0.9698	0.9734	1.5124	0.96	0.0079105	0.0018227999999999999	0.00034966	0.0014221
41	TR1_2_W0001_P0003_T0001_R1_P3_K1_Ch2-Ch1.zen	20150716_gfpWAPLch3_Prometa\MitoSys2\Calibration\mEGFPH2B_Noc\DE_W0003_P0001\DE_2_W0003_P0001_T0001\TR1_W0001_P0003\TR1_2_W0001_P0003_T0001_R1_P3_K1_Ch2-Ch1.zen	FA/ISS	20000	30.0	3	n	7	0	0	29.94	100000	2000	Scale	0	1.239	0	0.01	1.083	0	0.01	0.04	0	1	1	0	1	144.556	256.195	0	1	144.556	256.195	1.0102	1.5366	1	0.9829	0.9911	0.987	1	0.9532	0.9763	0.993	1.4649	0.9635	0.009709299999999999	0.00067755	0.0015884	0.0022703000000000003
42	TR1_2_W0001_P0005_T0001_R1_P1_K1_Ch2-Ch1.zen	20150716_gfpWAPLch3_Prometa\MitoSys2\Calibration\mEGFPH2B_Noc\DE_W0005_P0001\DE_2_W0005_P0001_T0001\TR1_W0001_P0005\TR1_2_W0001_P0005_T0001_R1_P1_K1_Ch2-Ch1.zen	FA/ISS	20000	30.0	3		7	0	0	29.94	100000	2000	Scale	0	1.239	0	0.01	1.083	0	0.01	0.04	0	1	1	0	1	65.416	264.21299999999997	0	1	65.416	264.21299999999997	1.0792	2.2119	1	0.9624	0.9912	0.9767	1	0.9790000000000001	0.9894	1.04	2.1617	0.9663	0.022999000000000002	0.0073322000000000005	0.0018605999999999998	0.0020167
43	TR1_2_W0001_P0005_T0001_R1_P2_K1_Ch2-Ch1.zen	20150716_gfpWAPLch3_Prometa\MitoSys2\Calibration\mEGFPH2B_Noc\DE_W0005_P0001\DE_2_W0005_P0001_T0001\TR1_W0001_P0005\TR1_2_W0001_P0005_T0001_R1_P2_K1_Ch2-Ch1.zen	FA/ISS	20000	30.0	3		7	0	0	29.94	100000	2000	Scale	0	1.239	0	0.01	1.083	0	0.01	0.04	0	1	1	0	1	66.145	227.287	0	1	66.145	227.287	1.0189	2.6962	1	0.9629	0.9891	0.9759	1	0.9735	0.9866	0.9814	2.6214	0.9628	0.021758	0.0061589	0.00016925	0.0023511
44	TR1_2_W0001_P0005_T0001_R1_P3_K1_Ch2-Ch1.zen	20150716_gfpWAPLch3_Prometa\MitoSys2\Calibration\mEGFPH2B_Noc\DE_W0005_P0001\DE_2_W0005_P0001_T0001\TR1_W0001_P0005\TR1_2_W0001_P0005_T0001_R1_P3_K1_Ch2-Ch1.zen	FA/ISS	20000	30.0	3		7	0	0	29.94	100000	2000	Scale	0	1.239	0	0.01	1.083	0	0.01	0.04	0	1	1	0	1	67.292	316.56	0	1	67.292	316.56	1.0084	1.9387	1	0.9635	0.9926	0.9779	1	0.9816	0.9907	0.9718	1.8991	0.9688	0.022558	0.0034107	0.0011202999999999999	0.0012947000000000002
45	TR1_2_W0001_P0009_T0001_R1_P1_K1_Ch2-Ch1.zen	20150716_gfpWAPLch3_Prometa\MitoSys2\Calibration\mEGFPH2B_Noc\DE_W0009_P0001\DE_2_W0009_P0001_T0001\TR1_W0001_P0009\TR1_2_W0001_P0009_T0001_R1_P1_K1_Ch2-Ch1.zen	FA/ISS	20000	30.0	3		7	0	0	29.94	100000	2000	Scale	0	1.239	0	0.01	1.083	0	0.01	0.04	0	1	1	0	1	185.43900000000002	363.691	0	1	185.43900000000002	363.691	0.9937	2.0452	1	0.9867	0.9936	0.9902	1	0.9568	0.9782	0.9805	1.9672	0.9685	0.0084149	0.0019089999999999999	0.00090629	0.0011738
46	TR1_2_W0001_P0009_T0001_R1_P2_K1_Ch2-Ch1.zen	20150716_gfpWAPLch3_Prometa\MitoSys2\Calibration\mEGFPH2B_Noc\DE_W0009_P0001\DE_2_W0009_P0001_T0001\TR1_W0001_P0009\TR1_2_W0001_P0009_T0001_R1_P2_K1_Ch2-Ch1.zen	FA/ISS	20000	30.0	3		7	0	0	29.94	100000	2000	Scale	0	1.239	0	0.01	1.083	0	0.01	0.04	0	1	1	0	1	181.428	363.61	0	1	181.428	363.61	0.9989	1.6132	1	0.9864	0.9937	0.9901	1	0.9584	0.9790000000000001	0.9853	1.5492	0.9692	0.008378100000000001	0.0012239	0.0011803	0.00084394
47	TR1_2_W0001_P0009_T0001_R1_P3_K1_Ch2-Ch1.zen	20150716_gfpWAPLch3_Prometa\MitoSys2\Calibration\mEGFPH2B_Noc\DE_W0009_P0001\DE_2_W0009_P0001_T0001\TR1_W0001_P0009\TR1_2_W0001_P0009_T0001_R1_P3_K1_Ch2-Ch1.zen	FA/ISS	20000	30.0	3	n	7	0	0	29.94	100000	2000	Scale	0	1.239	0	0.01	1.083	0	0.01	0.04	0	1	1	0	1	115.065	118.508	0	1	115.065	118.508	0.9882	1.0833	1	0.9786	0.9818	0.9802	1	0.9236	0.9611	0.9669	0.9857	0.9416	0.012276	0.0014904999999999999	0.00042673	0.0013430999999999998
48	TR1_2_W0001_P0010_T0001_R1_P1_K1_Ch2-Ch1.zen	20150716_gfpWAPLch3_Prometa\MitoSys2\Calibration\mEGFPH2B_Noc\DE_W0010_P0001\DE_2_W0010_P0001_T0001\TR1_W0001_P0010\TR1_2_W0001_P0010_T0001_R1_P1_K1_Ch2-Ch1.zen	FA/ISS	20000	30.0	3	x	7	0	0	29.94	100000	2000	Scale	0	1.239	0	0.01	1.083	0	0.01	0.04	0	1	1	0	1	70.825	18.682000000000002	0	1	70.825	18.682000000000002	1.0509	1.7456	1	0.965	0.8839	0.9235	1	0.7116	0.8431	1.0148	1.1852	0.7694	0.018716	0.0068373999999999996	0.0095917	0.024107
49	TR1_2_W0001_P0010_T0001_R1_P2_K1_Ch2-Ch1.zen	20150716_gfpWAPLch3_Prometa\MitoSys2\Calibration\mEGFPH2B_Noc\DE_W0010_P0001\DE_2_W0010_P0001_T0001\TR1_W0001_P0010\TR1_2_W0001_P0010_T0001_R1_P2_K1_Ch2-Ch1.zen	FA/ISS	20000	30.0	3		7	0	0	29.94	100000	2000	Scale	0	1.239	0	0.01	1.083	0	0.01	0.04	0	1	1	0	1	87.505	286.639	0	1	87.505	286.639	1.0053	3.1139	1	0.9719	0.991	0.9814	1	0.9711	0.9854	0.9771	3.0277	0.9670000000000001	0.017003	0.0058225	0.0015616	0.0020885
50	TR1_2_W0001_P0010_T0001_R1_P3_K1_Ch2-Ch1.zen	20150716_gfpWAPLch3_Prometa\MitoSys2\Calibration\mEGFPH2B_Noc\DE_W0010_P0001\DE_2_W0010_P0001_T0001\TR1_W0001_P0010\TR1_2_W0001_P0010_T0001_R1_P3_K1_Ch2-Ch1.zen	FA/ISS	20000	30.0	3		7	0	0	29.94	100000	2000	Scale	0	1.239	0	0.01	1.083	0	0.01	0.04	0	1	1	0	1	92.31700000000001	186.62099999999998	0	1	92.31700000000001	186.62099999999998	1.0066	1.9517	1	0.9733	0.9876	0.9804	1	0.958	0.9788	0.9798	1.8683	0.9595	0.016753	0.0052640000000000004	0.0025605	0.0030386
51	WT_setmEGFP_0_R1_P10_K1_Ch2-Ch1.zen	20150716_gfpWAPLch3_Prometa\MitoSys2\Calibration\WT\WT_setmEGFP_0_R1_P10_K1_Ch2-Ch1.zen	FA/ISS	20000	30.0	3		7	0	0	29.94	100000	2000	Scale	0	0.0	0	0.01	0.0	0	0.01	0.0	0	1	1	0	1	1.206	1.1840000000000002	0	1	1.206	1.1840000000000002	2.0597	2.5538	1	1.0	1.0	1.0	1	1.0	1.0	2.0597	2.5538	1.0	0.0067834	0.43278999999999995	0.009779099999999999	0.41011000000000003
52	WT_setmEGFP_0_R1_P11_K1_Ch2-Ch1.zen	20150716_gfpWAPLch3_Prometa\MitoSys2\Calibration\WT\WT_setmEGFP_0_R1_P11_K1_Ch2-Ch1.zen	FA/ISS	20000	30.000999999999998	3		7	0	0	29.94	100000	2000	Scale	0	0.0	0	0.01	0.0	0	0.01	0.0	0	1	1	0	1	1.001	0.9640000000000001	0	1	1.001	0.9640000000000001	3.5177	4.0163	1	1.0	1.0	1.0	1	1.0	1.0	3.5177	4.0163	1.0	0.11990999999999999	0.51772	-0.013503	0.5927600000000001
53	WT_setmEGFP_0_R1_P12_K1_Ch2-Ch1.zen	20150716_gfpWAPLch3_Prometa\MitoSys2\Calibration\WT\WT_setmEGFP_0_R1_P12_K1_Ch2-Ch1.zen	FA/ISS	20000	30.002	3		7	0	0	29.94	100000	2000	Scale	0	0.0	0	0.01	0.0	0	0.01	0.0	0	1	1	0	1	0.91	0.847	0	1	0.91	0.847	1.2929	1.6609	1	1.0	1.0	1.0	1	1.0	1.0	1.2929	1.6609	1.0	0.061534000000000005	0.46845	-0.038206	0.50562
54	WT_setmEGFP_0_R1_P13_K1_Ch2-Ch1.zen	20150716_gfpWAPLch3_Prometa\MitoSys2\Calibration\WT\WT_setmEGFP_0_R1_P13_K1_Ch2-Ch1.zen	FA/ISS	20000	30.0	3		7	0	0	29.94	100000	2000	Scale	0	0.0	0	0.01	0.0	0	0.01	0.0	0	1	1	0	1	0.794	0.7240000000000001	0	1	0.794	0.7240000000000001	1.263	1.8675	1	1.0	1.0	1.0	1	1.0	1.0	1.263	1.8675	1.0	0.11141	0.5614899999999999	0.14257	0.66888
55	WT_setmEGFP_0_R1_P14_K1_Ch2-Ch1.zen	20150716_gfpWAPLch3_Prometa\MitoSys2\Calibration\WT\WT_setmEGFP_0_R1_P14_K1_Ch2-Ch1.zen	FA/ISS	20000	30.003	3		7	0	0	29.94	100000	2000	Scale	0	0.0	0	0.01	0.0	0	0.01	0.0	0	1	1	0	1	1.048	0.9059999999999999	0	1	1.048	0.9059999999999999	2.3792	2.171	1	1.0	1.0	1.0	1	1.0	1.0	2.3792	2.171	1.0	0.075705	0.5262100000000001	0.097063	0.60326
56	WT_setmEGFP_0_R1_P15_K1_Ch2-Ch1.zen	20150716_gfpWAPLch3_Prometa\MitoSys2\Calibration\WT\WT_setmEGFP_0_R1_P15_K1_Ch2-Ch1.zen	FA/ISS	20000	30.0	3		7	0	0	29.94	100000	2000	Scale	0	0.0	0	0.01	0.0	0	0.01	0.0	0	1	1	0	1	1.886	2.949	0	1	1.886	2.949	3.1985	3.3817	1	1.0	1.0	1.0	1	1.0	1.0	3.1985	3.3817	1.0	-0.0047827	0.24276999999999999	0.021638	0.19649
57	WT_setmEGFP_0_R1_P16_K1_Ch2-Ch1.zen	20150716_gfpWAPLch3_Prometa\MitoSys2\Calibration\WT\WT_setmEGFP_0_R1_P16_K1_Ch2-Ch1.zen	FA/ISS	20000	30.000999999999998	3		7	0	0	29.94	100000	2000	Scale	0	0.0	0	0.01	0.0	0	0.01	0.0	0	1	1	0	1	0.687	0.685	0	1	0.687	0.685	1.3752	1.77	1	1.0	1.0	1.0	1	1.0	1.0	1.3752	1.77	1.0	0.14468	0.67257	0.20933000000000002	0.76648
58	WT_setmEGFP_0_R1_P17_K1_Ch2-Ch1.zen	20150716_gfpWAPLch3_Prometa\MitoSys2\Calibration\WT\WT_setmEGFP_0_R1_P17_K1_Ch2-Ch1.zen	FA/ISS	20000	30.0	3		7	0	0	29.94	100000	2000	Scale	0	0.0	0	0.01	0.0	0	0.01	0.0	0	1	1	0	1	0.634	0.68	0	1	0.634	0.68	1.3863	1.6717	1	1.0	1.0	1.0	1	1.0	1.0	1.3863	1.6717	1.0	0.052266	0.68947	0.12168	0.78719
59	WT_setmEGFP_0_R1_P18_K1_Ch2-Ch1.zen	20150716_gfpWAPLch3_Prometa\MitoSys2\Calibration\WT\WT_setmEGFP_0_R1_P18_K1_Ch2-Ch1.zen	FA/ISS	20000	30.0	3		7	0	0	29.94	100000	2000	Scale	0	0.0	0	0.01	0.0	0	0.01	0.0	0	1	1	0	1	0.498	0.644	0	1	0.498	0.644	2.1032	2.95	1	1.0	1.0	1.0	1	1.0	1.0	2.1032	2.95	1.0	0.19526	0.98561	-0.11585	0.77665
60	WT_setmEGFP_0_R1_P19_K1_Ch2-Ch1.zen	20150716_gfpWAPLch3_Prometa\MitoSys2\Calibration\WT\WT_setmEGFP_0_R1_P19_K1_Ch2-Ch1.zen	FA/ISS	20000	30.0	3		7	0	0	29.94	100000	2000	Scale	0	0.0	0	0.01	0.0	0	0.01	0.0	0	1	1	0	1	0.63	0.7140000000000001	0	1	0.63	0.7140000000000001	1.5406	1.7312	1	1.0	1.0	1.0	1	1.0	1.0	1.5406	1.7312	1.0	-0.020353	0.74057	0.14340999999999998	0.6409199999999999
61	WT_setmEGFP_0_R1_P1_K1_Ch2-Ch1.zen	20150716_gfpWAPLch3_Prometa\MitoSys2\Calibration\WT\WT_setmEGFP_0_R1_P1_K1_Ch2-Ch1.zen	FA/ISS	20000	30.0	3		7	0	0	29.94	100000	2000	Scale	0	0.0	0	0.01	0.0	0	0.01	0.0	0	1	1	0	1	1.5659999999999998	0.978	0	1	1.5659999999999998	0.978	1.0535	1.3074	1	1.0	1.0	1.0	1	1.0	1.0	1.0535	1.3074	1.0	0.037652	0.31764000000000003	0.030097000000000002	0.48283999999999994
62	WT_setmEGFP_0_R1_P20_K1_Ch2-Ch1.zen	20150716_gfpWAPLch3_Prometa\MitoSys2\Calibration\WT\WT_setmEGFP_0_R1_P20_K1_Ch2-Ch1.zen	FA/ISS	20000	30.000999999999998	3		7	0	0	29.94	100000	2000	Scale	0	0.0	0	0.01	0.0	0	0.01	0.0	0	1	1	0	1	0.789	1.001	0	1	0.789	1.001	1.4386	1.5327	1	1.0	1.0	1.0	1	1.0	1.0	1.4386	1.5327	1.0	0.016652	0.57652	-0.030562	0.48272
63	WT_setmEGFP_0_R1_P2_K1_Ch2-Ch1.zen	20150716_gfpWAPLch3_Prometa\MitoSys2\Calibration\WT\WT_setmEGFP_0_R1_P2_K1_Ch2-Ch1.zen	FA/ISS	20000	29.999000000000002	3		7	0	0	29.94	100000	2000	Scale	0	0.0	0	0.01	0.0	0	0.01	0.0	0	1	1	0	1	1.365	0.925	0	1	1.365	0.925	1.0945	1.4801	1	1.0	1.0	1.0	1	1.0	1.0	1.0945	1.4801	1.0	0.097094	0.3236	-0.023569	0.50425
64	WT_setmEGFP_0_R1_P3_K1_Ch2-Ch1.zen	20150716_gfpWAPLch3_Prometa\MitoSys2\Calibration\WT\WT_setmEGFP_0_R1_P3_K1_Ch2-Ch1.zen	FA/ISS	20000	30.000999999999998	3		7	0	0	29.94	100000	2000	Scale	0	0.0	0	0.01	0.0	0	0.01	0.0	0	1	1	0	1	1.341	0.9440000000000001	0	1	1.341	0.9440000000000001	1.1988	1.7085	1	1.0	1.0	1.0	1	1.0	1.0	1.1988	1.7085	1.0	0.08073999999999999	0.35633000000000004	0.11366	0.49478999999999995
65	WT_setmEGFP_0_R1_P4_K1_Ch2-Ch1.zen	20150716_gfpWAPLch3_Prometa\MitoSys2\Calibration\WT\WT_setmEGFP_0_R1_P4_K1_Ch2-Ch1.zen	FA/ISS	20000	29.999000000000002	3		7	0	0	29.94	100000	2000	Scale	0	0.0	0	0.01	0.0	0	0.01	0.0	0	1	1	0	1	1.943	1.635	0	1	1.943	1.635	1.3686	1.617	1	1.0	1.0	1.0	1	1.0	1.0	1.3686	1.617	1.0	0.02955	0.22315	0.059516	0.27894
66	WT_setmEGFP_0_R1_P5_K1_Ch2-Ch1.zen	20150716_gfpWAPLch3_Prometa\MitoSys2\Calibration\WT\WT_setmEGFP_0_R1_P5_K1_Ch2-Ch1.zen	FA/ISS	20000	30.0	3		7	0	0	29.94	100000	2000	Scale	0	0.0	0	0.01	0.0	0	0.01	0.0	0	1	1	0	1	2.202	1.506	0	1	2.202	1.506	1.21	1.5993	1	1.0	1.0	1.0	1	1.0	1.0	1.21	1.5993	1.0	0.014159999999999999	0.2113	0.0044093000000000005	0.31895
67	WT_setmEGFP_0_R1_P6_K1_Ch2-Ch1.zen	20150716_gfpWAPLch3_Prometa\MitoSys2\Calibration\WT\WT_setmEGFP_0_R1_P6_K1_Ch2-Ch1.zen	FA/ISS	20000	30.0	3		7	0	0	29.94	100000	2000	Scale	0	0.0	0	0.01	0.0	0	0.01	0.0	0	1	1	0	1	1.411	0.996	0	1	1.411	0.996	1.4017	1.7413	1	1.0	1.0	1.0	1	1.0	1.0	1.4017	1.7413	1.0	0.030335	0.31394	0.029693	0.44936000000000004
68	WT_setmEGFP_0_R1_P7_K1_Ch2-Ch1.zen	20150716_gfpWAPLch3_Prometa\MitoSys2\Calibration\WT\WT_setmEGFP_0_R1_P7_K1_Ch2-Ch1.zen	FA/ISS	20000	30.0	3		7	0	0	29.94	100000	2000	Scale	0	0.0	0	0.01	0.0	0	0.01	0.0	0	1	1	0	1	1.169	0.8959999999999999	0	1	1.169	0.8959999999999999	1.4033	1.7615	1	1.0	1.0	1.0	1	1.0	1.0	1.4033	1.7615	1.0	0.015434999999999999	0.40394	-0.026893	0.48553999999999997
69	WT_setmEGFP_0_R1_P8_K1_Ch2-Ch1.zen	20150716_gfpWAPLch3_Prometa\MitoSys2\Calibration\WT\WT_setmEGFP_0_R1_P8_K1_Ch2-Ch1.zen	FA/ISS	20000	30.000999999999998	3		7	0	0	29.94	100000	2000	Scale	0	0.0	0	0.01	0.0	0	0.01	0.0	0	1	1	0	1	2.0909999999999997	1.339	0	1	2.0909999999999997	1.339	1.3768	1.6612	1	1.0	1.0	1.0	1	1.0	1.0	1.3768	1.6612	1.0	-0.02281	0.19463	0.052522000000000006	0.35112
70	WT_setmEGFP_0_R1_P9_K1_Ch2-Ch1.zen	20150716_gfpWAPLch3_Prometa\MitoSys2\Calibration\WT\WT_setmEGFP_0_R1_P9_K1_Ch2-Ch1.zen	FA/ISS	20000	30.0	3		7	0	0	29.94	100000	2000	Scale	0	0.0	0	0.01	0.0	0	0.01	0.0	0	1	1	0	1	1.609	1.1540000000000001	0	1	1.609	1.1540000000000001	1.5342	1.7373	1	1.0	1.0	1.0	1	1.0	1.0	1.5342	1.7373	1.0	0.07488	0.30134	0.16313	0.40253
71	WT_setSor_0_R1_P10_K1_Ch2-Ch1.zen	20150716_gfpWAPLch3_Prometa\MitoSys2\Calibration\WT\WT_setSor_0_R1_P10_K1_Ch2-Ch1.zen	FA/ISS	20000	30.0	3		7	0	0	29.94	100000	2000	Scale	0	0.0	0	0.01	0.0	0	0.01	0.0	0	1	1	0	1	2.8	2.053	0	1	2.8	2.053	2.5173	2.2751	1	1.0	1.0	1.0	1	1.0	1.0	2.5173	2.2751	1.0	0.028444999999999998	0.18615	0.084262	0.25240999999999997
72	WT_setSor_0_R1_P11_K1_Ch2-Ch1.zen	20150716_gfpWAPLch3_Prometa\MitoSys2\Calibration\WT\WT_setSor_0_R1_P11_K1_Ch2-Ch1.zen	FA/ISS	20000	30.000999999999998	3		7	0	0	29.94	100000	2000	Scale	0	0.0	0	0.01	0.0	0	0.01	0.0	0	1	1	0	1	1.3769999999999998	1.4680000000000002	0	1	1.3769999999999998	1.4680000000000002	1.4984	2.4794	1	1.0	1.0	1.0	1	1.0	1.0	1.4984	2.4794	1.0	0.041928	0.37981	-0.007341899999999999	0.36467
73	WT_setSor_0_R1_P12_K1_Ch2-Ch1.zen	20150716_gfpWAPLch3_Prometa\MitoSys2\Calibration\WT\WT_setSor_0_R1_P12_K1_Ch2-Ch1.zen	FA/ISS	20000	30.0	3		7	0	0	29.94	100000	2000	Scale	0	0.0	0	0.01	0.0	0	0.01	0.0	0	1	1	0	1	1.641	2.2119999999999997	0	1	1.641	2.2119999999999997	2.4787	6.1807	1	1.0	1.0	1.0	1	1.0	1.0	2.4787	6.1807	1.0	0.022463	0.28636999999999996	0.16935	0.38528
74	WT_setSor_0_R1_P13_K1_Ch2-Ch1.zen	20150716_gfpWAPLch3_Prometa\MitoSys2\Calibration\WT\WT_setSor_0_R1_P13_K1_Ch2-Ch1.zen	FA/ISS	20000	30.0	3		7	0	0	29.94	100000	2000	Scale	0	0.0	0	0.01	0.0	0	0.01	0.0	0	1	1	0	1	1.305	1.173	0	1	1.305	1.173	1.2158	1.6215	1	1.0	1.0	1.0	1	1.0	1.0	1.2158	1.6215	1.0	0.059305	0.52867	0.14736	0.5725600000000001
75	WT_setSor_0_R1_P14_K1_Ch2-Ch1.zen	20150716_gfpWAPLch3_Prometa\MitoSys2\Calibration\WT\WT_setSor_0_R1_P14_K1_Ch2-Ch1.zen	FA/ISS	20000	30.003	3		7	0	0	29.94	100000	2000	Scale	0	0.0	0	0.01	0.0	0	0.01	0.0	0	1	1	0	1	1.659	1.8090000000000002	0	1	1.659	1.8090000000000002	2.8572	7.9218	1	1.0	1.0	1.0	1	1.0	1.0	2.8572	7.9218	1.0	0.093463	0.33607	0.14784	0.33965
76	WT_setSor_0_R1_P15_K1_Ch2-Ch1.zen	20150716_gfpWAPLch3_Prometa\MitoSys2\Calibration\WT\WT_setSor_0_R1_P15_K1_Ch2-Ch1.zen	FA/ISS	20000	30.003	3		7	0	0	29.94	100000	2000	Scale	0	0.0	0	0.01	0.0	0	0.01	0.0	0	1	1	0	1	1.46	1.374	0	1	1.46	1.374	1.415	2.173	1	1.0	1.0	1.0	1	1.0	1.0	1.415	2.173	1.0	0.08006100000000001	0.33168000000000003	0.12432	0.41849
77	WT_setSor_0_R1_P16_K1_Ch2-Ch1.zen	20150716_gfpWAPLch3_Prometa\MitoSys2\Calibration\WT\WT_setSor_0_R1_P16_K1_Ch2-Ch1.zen	FA/ISS	20000	30.0	3		7	0	0	29.94	100000	2000	Scale	0	0.0	0	0.01	0.0	0	0.01	0.0	0	1	1	0	1	1.376	1.308	0	1	1.376	1.308	1.1801	2.2135	1	1.0	1.0	1.0	1	1.0	1.0	1.1801	2.2135	1.0	0.028051	0.27775	0.10315	0.51381
78	WT_setSor_0_R1_P17_K1_Ch2-Ch1.zen	20150716_gfpWAPLch3_Prometa\MitoSys2\Calibration\WT\WT_setSor_0_R1_P17_K1_Ch2-Ch1.zen	FA/ISS	20000	30.0	3		7	0	0	29.94	100000	2000	Scale	0	0.0	0	0.01	0.0	0	0.01	0.0	0	1	1	0	1	1.337	1.2670000000000001	0	1	1.337	1.2670000000000001	1.1168	2.0173	1	1.0	1.0	1.0	1	1.0	1.0	1.1168	2.0173	1.0	0.033033	0.35696	0.1815	0.40958
79	WT_setSor_0_R1_P18_K1_Ch2-Ch1.zen	20150716_gfpWAPLch3_Prometa\MitoSys2\Calibration\WT\WT_setSor_0_R1_P18_K1_Ch2-Ch1.zen	FA/ISS	20000	30.0	3		7	0	0	29.94	100000	2000	Scale	0	0.0	0	0.01	0.0	0	0.01	0.0	0	1	1	0	1	1.306	1.1840000000000002	0	1	1.306	1.1840000000000002	1.1648	2.4362	1	1.0	1.0	1.0	1	1.0	1.0	1.1648	2.4362	1.0	0.045699000000000004	0.3451	0.19727	0.45366999999999996
80	WT_setSor_0_R1_P19_K1_Ch2-Ch1.zen	20150716_gfpWAPLch3_Prometa\MitoSys2\Calibration\WT\WT_setSor_0_R1_P19_K1_Ch2-Ch1.zen	FA/ISS	20000	30.0	3		7	0	0	29.94	100000	2000	Scale	0	0.0	0	0.01	0.0	0	0.01	0.0	0	1	1	0	1	1.785	1.577	0	1	1.785	1.577	1.4696	1.6644	1	1.0	1.0	1.0	1	1.0	1.0	1.4696	1.6644	1.0	0.06630499999999999	0.27713000000000004	0.11288	0.34326999999999996
81	WT_setSor_0_R1_P1_K1_Ch2-Ch1.zen	20150716_gfpWAPLch3_Prometa\MitoSys2\Calibration\WT\WT_setSor_0_R1_P1_K1_Ch2-Ch1.zen	FA/ISS	20000	30.0	3		7	0	0	29.94	100000	2000	Scale	0	0.0	0	0.01	0.0	0	0.01	0.0	0	1	1	0	1	2.204	1.514	0	1	2.204	1.514	1.0946	1.2587	1	1.0	1.0	1.0	1	1.0	1.0	1.0946	1.2587	1.0	0.011847	0.20651999999999998	0.1301	0.32492
82	WT_setSor_0_R1_P20_K1_Ch2-Ch1.zen	20150716_gfpWAPLch3_Prometa\MitoSys2\Calibration\WT\WT_setSor_0_R1_P20_K1_Ch2-Ch1.zen	FA/ISS	20000	30.0	3		7	0	0	29.94	100000	2000	Scale	0	0.0	0	0.01	0.0	0	0.01	0.0	0	1	1	0	1	1.4369999999999998	1.36	0	1	1.4369999999999998	1.36	1.7662	2.0482	1	1.0	1.0	1.0	1	1.0	1.0	1.7662	2.0482	1.0	0.032856	0.3351	0.077763	0.39236
83	WT_setSor_0_R1_P2_K1_Ch2-Ch1.zen	20150716_gfpWAPLch3_Prometa\MitoSys2\Calibration\WT\WT_setSor_0_R1_P2_K1_Ch2-Ch1.zen	FA/ISS	20000	30.000999999999998	3		7	0	0	29.94	100000	2000	Scale	0	0.0	0	0.01	0.0	0	0.01	0.0	0	1	1	0	1	2.161	1.53	0	1	2.161	1.53	1.0153	1.3089	1	1.0	1.0	1.0	1	1.0	1.0	1.0153	1.3089	1.0	0.034587	0.2146	0.062217999999999996	0.30301999999999996
84	WT_setSor_0_R1_P3_K1_Ch2-Ch1.zen	20150716_gfpWAPLch3_Prometa\MitoSys2\Calibration\WT\WT_setSor_0_R1_P3_K1_Ch2-Ch1.zen	FA/ISS	20000	30.000999999999998	3		7	0	0	29.94	100000	2000	Scale	0	0.0	0	0.01	0.0	0	0.01	0.0	0	1	1	0	1	2.248	1.993	0	1	2.248	1.993	1.1777	1.604	1	1.0	1.0	1.0	1	1.0	1.0	1.1777	1.604	1.0	0.011902	0.21968000000000001	0.10234	0.23585
85	WT_setSor_0_R1_P4_K1_Ch2-Ch1.zen	20150716_gfpWAPLch3_Prometa\MitoSys2\Calibration\WT\WT_setSor_0_R1_P4_K1_Ch2-Ch1.zen	FA/ISS	20000	30.0	3		7	0	0	29.94	100000	2000	Scale	0	0.0	0	0.01	0.0	0	0.01	0.0	0	1	1	0	1	2.1	1.681	0	1	2.1	1.681	1.1439	1.2617	1	1.0	1.0	1.0	1	1.0	1.0	1.1439	1.2617	1.0	0.016066	0.22954000000000002	0.039751999999999996	0.29084
86	WT_setSor_0_R1_P5_K1_Ch2-Ch1.zen	20150716_gfpWAPLch3_Prometa\MitoSys2\Calibration\WT\WT_setSor_0_R1_P5_K1_Ch2-Ch1.zen	FA/ISS	20000	30.000999999999998	3		7	0	0	29.94	100000	2000	Scale	0	0.0	0	0.01	0.0	0	0.01	0.0	0	1	1	0	1	2.12	1.761	0	1	2.12	1.761	1.1139	1.6269999999999998	1	1.0	1.0	1.0	1	1.0	1.0	1.1139	1.6269999999999998	1.0	0.028745	0.23065	0.1418	0.27712
87	WT_setSor_0_R1_P6_K1_Ch2-Ch1.zen	20150716_gfpWAPLch3_Prometa\MitoSys2\Calibration\WT\WT_setSor_0_R1_P6_K1_Ch2-Ch1.zen	FA/ISS	20000	30.0	3		7	0	0	29.94	100000	2000	Scale	0	0.0	0	0.01	0.0	0	0.01	0.0	0	1	1	0	1	1.729	1.2570000000000001	0	1	1.729	1.2570000000000001	1.1559	1.6825	1	1.0	1.0	1.0	1	1.0	1.0	1.1559	1.6825	1.0	-0.030220999999999998	0.25114000000000003	0.11209000000000001	0.35873
88	WT_setSor_0_R1_P7_K1_Ch2-Ch1.zen	20150716_gfpWAPLch3_Prometa\MitoSys2\Calibration\WT\WT_setSor_0_R1_P7_K1_Ch2-Ch1.zen	FA/ISS	20000	30.000999999999998	3		7	0	0	29.94	100000	2000	Scale	0	0.0	0	0.01	0.0	0	0.01	0.0	0	1	1	0	1	2.114	2.031	0	1	2.114	2.031	1.3212	2.0793	1	1.0	1.0	1.0	1	1.0	1.0	1.3212	2.0793	1.0	0.017231	0.20331	0.096014	0.3017
89	WT_setSor_0_R1_P8_K1_Ch2-Ch1.zen	20150716_gfpWAPLch3_Prometa\MitoSys2\Calibration\WT\WT_setSor_0_R1_P8_K1_Ch2-Ch1.zen	FA/ISS	20000	30.0	3		7	0	0	29.94	100000	2000	Scale	0	0.0	0	0.01	0.0	0	0.01	0.0	0	1	1	0	1	1.7480000000000002	1.531	0	1	1.7480000000000002	1.531	1.236	1.854	1	1.0	1.0	1.0	1	1.0	1.0	1.236	1.854	1.0	0.024578	0.26918000000000003	0.09836	0.30073
90	WT_setSor_0_R1_P9_K1_Ch2-Ch1.zen	20150716_gfpWAPLch3_Prometa\MitoSys2\Calibration\WT\WT_setSor_0_R1_P9_K1_Ch2-Ch1.zen	FA/ISS	20000	30.0	3		7	0	0	29.94	100000	2000	Scale	0	0.0	0	0.01	0.0	0	0.01	0.0	0	1	1	0	1	2.258	2.441	0	1	2.258	2.441	1.1862	1.5619999999999998	1	1.0	1.0	1.0	1	1.0	1.0	1.1862	1.5619999999999998	1.0	0.08014600000000001	0.20878000000000002	0.095166	0.18268
91	TR1_2_W0001_P0020_T0001_R1_P1_K1_Ch2-Ch1.zen	20150716_gfpWAPLch3_Prometa\MitoSys2\LSM\gfpWAPLch3_Noc\DE_W0001_P0001\DE_2_W0001_P0001_T0002\TR1_W0001_P0020\TR1_2_W0001_P0020_T0001_R1_P1_K1_Ch2-Ch1.zen	FA/ISS	20000	30.0	3		7	0	0	29.94	100000	2000	Scale	0	1.8	0	0.01	1.62	0	0.01	0.04	0	1	1	0	1	10.959000000000001	526.169	0	1	10.959000000000001	526.169	0.8995	2.8075	1	0.6962	0.9931	0.8313	1	0.9981	0.9991	0.6107	2.7898	0.8305	0.097278	0.04963	0.00093832	0.001372
92	TR1_2_W0001_P0020_T0001_R1_P2_K1_Ch2-Ch1.zen	20150716_gfpWAPLch3_Prometa\MitoSys2\LSM\gfpWAPLch3_Noc\DE_W0001_P0001\DE_2_W0001_P0001_T0002\TR1_W0001_P0020\TR1_2_W0001_P0020_T0001_R1_P2_K1_Ch2-Ch1.zen	FA/ISS	20000	30.0	3		7	0	0	29.94	100000	2000	Scale	0	1.8	0	0.01	1.62	0	0.01	0.04	0	1	1	0	1	13.435	318.596	0	1	13.435	318.596	0.8413	4.3745	1	0.7459	0.9874	0.8579	1	0.9956	0.9978	0.6065	4.3245	0.856	0.082617	0.039525	0.0012678	0.0022011999999999995
93	TR1_2_W0001_P0020_T0001_R1_P3_K1_Ch2-Ch1.zen	20150716_gfpWAPLch3_Prometa\MitoSys2\LSM\gfpWAPLch3_Noc\DE_W0001_P0001\DE_2_W0001_P0001_T0002\TR1_W0001_P0020\TR1_2_W0001_P0020_T0001_R1_P3_K1_Ch2-Ch1.zen	FA/ISS	20000	30.0	3		7	0	0	29.94	100000	2000	Scale	0	1.8	0	0.01	1.62	0	0.01	0.04	0	1	1	0	1	11.419	456.225	0	1	11.419	456.225	1.0278	3.1082	1	0.7075	0.9916	0.8375	1	0.9977	0.9988	0.7294	3.0841	0.8365	0.10121000000000001	0.04542	0.00049258	0.0011767000000000001
94	TR1_2_W0001_P0020_T0001_R1_P4_K1_Ch2-Ch1.zen	20150716_gfpWAPLch3_Prometa\MitoSys2\LSM\gfpWAPLch3_Noc\DE_W0001_P0001\DE_2_W0001_P0001_T0002\TR1_W0001_P0020\TR1_2_W0001_P0020_T0001_R1_P4_K1_Ch2-Ch1.zen	FA/ISS	20000	30.0	3		7	0	0	29.94	100000	2000	Scale	0	1.8	0	0.01	1.62	0	0.01	0.04	0	1	1	0	1	12.720999999999998	20.709	0	1	12.720999999999998	20.709	1.0655	1.0646	1	0.7357	0.8490000000000001	0.7903	1	0.9515	0.9754	0.7916	0.8607	0.7693	0.091304	0.022422	0.040935	0.012539
95	TR1_2_W0001_P0020_T0001_R1_P5_K1_Ch2-Ch1.zen	20150716_gfpWAPLch3_Prometa\MitoSys2\LSM\gfpWAPLch3_Noc\DE_W0001_P0001\DE_2_W0001_P0001_T0002\TR1_W0001_P0020\TR1_2_W0001_P0020_T0001_R1_P5_K1_Ch2-Ch1.zen	FA/ISS	20000	30.0	3		7	0	0	29.94	100000	2000	Scale	0	1.8	0	0.01	1.62	0	0.01	0.04	0	1	1	0	1	15.785	39.667	0	1	15.785	39.667	1.0035	1.254	1	0.7849	0.9184	0.8490000000000001	1	0.9678	0.9838	0.7878	1.1259	0.8346	0.086883	0.014763	0.01811	0.0079731
96	TR1_2_W0001_P0001_T0001_R1_P1_K1_Ch2-Ch1.zen	20150716_gfpWAPLch3_Prometa\MitoSys2\LSM\gfpWAPLch3_Noc\DE_W0002_P0001\DE_2_W0002_P0001_T0001\TR1_W0001_P0001\TR1_2_W0001_P0001_T0001_R1_P1_K1_Ch2-Ch1.zen	FA/ISS	20000	30.0	3		7	0	0	29.94	100000	2000	Scale	0	1.8	0	0.01	1.62	0	0.01	0.04	0	1	1	0	1	14.405999999999999	194.52700000000002	0	1	14.405999999999999	194.52700000000002	1.1161	1.4866	1	0.7647	0.9827	0.8668	1	0.9939	0.9969	0.8659	1.4566	0.8642	0.08177999999999999	0.016733	0.0013422	0.0016826
97	TR1_2_W0001_P0001_T0001_R1_P2_K1_Ch2-Ch1.zen	20150716_gfpWAPLch3_Prometa\MitoSys2\LSM\gfpWAPLch3_Noc\DE_W0002_P0001\DE_2_W0002_P0001_T0001\TR1_W0001_P0001\TR1_2_W0001_P0001_T0001_R1_P2_K1_Ch2-Ch1.zen	FA/ISS	20000	30.0	3		7	0	0	29.94	100000	2000	Scale	0	1.8	0	0.01	1.62	0	0.01	0.04	0	1	1	0	1	13.863	165.66099999999997	0	1	13.863	165.66099999999997	1.0476	1.7255	1	0.7561	0.9794	0.8605	1	0.993	0.9965	0.7968	1.6867	0.8574	0.08835499999999999	0.029419999999999998	0.0036747	0.0050764
98	TR1_2_W0001_P0001_T0001_R1_P3_K1_Ch2-Ch1.zen	20150716_gfpWAPLch3_Prometa\MitoSys2\LSM\gfpWAPLch3_Noc\DE_W0002_P0001\DE_2_W0002_P0001_T0001\TR1_W0001_P0001\TR1_2_W0001_P0001_T0001_R1_P3_K1_Ch2-Ch1.zen	FA/ISS	20000	30.0	3	x	7	0	0	29.94	100000	2000	Scale	0	1.8	0	0.01	1.62	0	0.01	0.04	0	1	1	0	1	13.379000000000001	94.882	0	1	13.379000000000001	94.882	1.0896	1.3355	1	0.7477	0.965	0.8494	1	0.9885	0.9942	0.8246	1.28	0.8444	0.095185	0.026458999999999996	0.0015129000000000002	0.0038570999999999996
99	TR1_2_W0001_P0001_T0001_R1_P4_K1_Ch2-Ch1.zen	20150716_gfpWAPLch3_Prometa\MitoSys2\LSM\gfpWAPLch3_Noc\DE_W0002_P0001\DE_2_W0002_P0001_T0001\TR1_W0001_P0001\TR1_2_W0001_P0001_T0001_R1_P4_K1_Ch2-Ch1.zen	FA/ISS	20000	30.0	3		7	0	0	29.94	100000	2000	Scale	0	1.8	0	0.01	1.62	0	0.01	0.04	0	1	1	0	1	15.116	15.136	0	1	15.116	15.136	0.9819	0.9991	1	0.7763	0.7962	0.7862	1	0.9211	0.9597	0.7603	0.7254	0.7507	0.10627	0.016965	0.019198	0.013425999999999999
100	TR1_2_W0001_P0001_T0001_R1_P5_K1_Ch2-Ch1.zen	20150716_gfpWAPLch3_Prometa\MitoSys2\LSM\gfpWAPLch3_Noc\DE_W0002_P0001\DE_2_W0002_P0001_T0001\TR1_W0001_P0001\TR1_2_W0001_P0001_T0001_R1_P5_K1_Ch2-Ch1.zen	FA/ISS	20000	30.0	3	x	7	0	0	29.94	100000	2000	Scale	0	1.8	0	0.01	1.62	0	0.01	0.04	0	1	1	0	1	12.127	12.699000000000002	0	1	12.127	12.699000000000002	1.5613	3.0761	1	0.713	0.7151	0.7137	1	0.9146	0.9563	1.1849	2.2508	0.6769	0.08693300000000001	0.034306	0.064321	0.028429000000000003
101	TR1_2_W0001_P0141_T0001_R1_P1_K1_Ch2-Ch1.zen	20150716_gfpWAPLch3_Prometa\MitoSys2\LSM\gfpWAPLch3_Noc\DE_W0002_P0001\DE_2_W0002_P0001_T0008\TR1_W0001_P0141\TR1_2_W0001_P0141_T0001_R1_P1_K1_Ch2-Ch1.zen	FA/ISS	20000	30.0	3		7	0	0	29.94	100000	2000	Scale	0	1.808	0	0.01	1.626	0	0.01	0.0	0	1	1	0	1	10.965	390.67199999999997	0	1	10.965	390.67199999999997	1.1506	2.2374	1	0.6929	0.991	0.8284	1	1.0	1.0	0.8147	2.2221	0.8284	0.088779	0.035910000000000004	0.007711	0.006302
102	TR1_2_W0001_P0141_T0001_R1_P2_K1_Ch2-Ch1.zen	20150716_gfpWAPLch3_Prometa\MitoSys2\LSM\gfpWAPLch3_Noc\DE_W0002_P0001\DE_2_W0002_P0001_T0008\TR1_W0001_P0141\TR1_2_W0001_P0141_T0001_R1_P2_K1_Ch2-Ch1.zen	FA/ISS	20000	30.0	3		7	0	0	29.94	100000	2000	Scale	0	1.808	0	0.01	1.626	0	0.01	0.0	0	1	1	0	1	11.988	366.559	0	1	11.988	366.559	1.1467	1.0579	1	0.7188	0.9907	0.8438	1	1.0	1.0	0.8416	1.0481	0.8438	0.078061	0.032919	0.004287399999999999	0.0038853
103	TR1_2_W0001_P0141_T0001_R1_P3_K1_Ch2-Ch1.zen	20150716_gfpWAPLch3_Prometa\MitoSys2\LSM\gfpWAPLch3_Noc\DE_W0002_P0001\DE_2_W0002_P0001_T0008\TR1_W0001_P0141\TR1_2_W0001_P0141_T0001_R1_P3_K1_Ch2-Ch1.zen	FA/ISS	20000	30.0	3		7	0	0	29.94	100000	2000	Scale	0	1.808	0	0.01	1.626	0	0.01	0.0	0	1	1	0	1	9.251	491.255	0	1	9.251	491.255	1.0781	3.5651	1	0.6458	0.9925	0.8005	1	1.0	1.0	0.7074	3.5469	0.8005	0.081712	0.058591	0.0039965	0.0043947
104	TR1_2_W0001_P0141_T0001_R1_P4_K1_Ch2-Ch1.zen	20150716_gfpWAPLch3_Prometa\MitoSys2\LSM\gfpWAPLch3_Noc\DE_W0002_P0001\DE_2_W0002_P0001_T0008\TR1_W0001_P0141\TR1_2_W0001_P0141_T0001_R1_P4_K1_Ch2-Ch1.zen	FA/ISS	20000	30.0	3		7	0	0	29.94	100000	2000	Scale	0	1.808	0	0.01	1.626	0	0.01	0.0	0	1	1	0	1	13.6	43.583999999999996	0	1	13.6	43.583999999999996	0.9909	1.1022	1	0.7514	0.9266	0.8344	1	1.0	1.0	0.7432	1.0248	0.8344	0.094001	0.020833	0.0048588	0.0061852
105	TR1_2_W0001_P0141_T0001_R1_P5_K1_Ch2-Ch1.zen	20150716_gfpWAPLch3_Prometa\MitoSys2\LSM\gfpWAPLch3_Noc\DE_W0002_P0001\DE_2_W0002_P0001_T0008\TR1_W0001_P0141\TR1_2_W0001_P0141_T0001_R1_P5_K1_Ch2-Ch1.zen	FA/ISS	20000	30.0	3	x	7	0	0	29.94	100000	2000	Scale	0	1.808	0	0.01	1.626	0	0.01	0.0	0	1	1	0	1	2.167	102.875	0	1	2.167	102.875	1.2788	1.2692	1	0.0302	0.968	0.1515	1	1.0	1.0	0.0632	1.2325	0.1515	0.08139199999999999	0.10196000000000001	0.00045439	0.0024504
106	TR1_2_W0001_P0002_T0001_R1_P1_K1_Ch2-Ch1.zen	20150716_gfpWAPLch3_Prometa\MitoSys2\LSM\gfpWAPLch3_Noc\DE_W0003_P0001\DE_2_W0003_P0001_T0001\TR1_W0001_P0002\TR1_2_W0001_P0002_T0001_R1_P1_K1_Ch2-Ch1.zen	FA/ISS	20000	30.0	3		7	0	0	29.94	100000	2000	Scale	0	1.8	0	0.01	1.62	0	0.01	0.04	0	1	1	0	1	9.945	438.465	0	1	9.945	438.465	1.462	2.1224	1	0.6633	0.9922	0.8107	1	0.9981	0.9991	1.032	2.1064	0.8099	0.092805	0.052278	0.00078948	0.0012447
107	TR1_2_W0001_P0002_T0001_R1_P2_K1_Ch2-Ch1.zen	20150716_gfpWAPLch3_Prometa\MitoSys2\LSM\gfpWAPLch3_Noc\DE_W0003_P0001\DE_2_W0003_P0001_T0001\TR1_W0001_P0002\TR1_2_W0001_P0002_T0001_R1_P2_K1_Ch2-Ch1.zen	FA/ISS	20000	30.0	3		7	0	0	29.94	100000	2000	Scale	0	1.8	0	0.01	1.62	0	0.01	0.04	0	1	1	0	1	12.693	522.425	0	1	12.693	522.425	0.8595	2.8954	1	0.7345	0.9931	0.8540000000000001	1	0.9978	0.9989	0.6133	2.8771	0.8531	0.11037999999999999	0.038504000000000004	0.00024325	0.0011982000000000002
108	TR1_2_W0001_P0002_T0001_R1_P3_K1_Ch2-Ch1.zen	20150716_gfpWAPLch3_Prometa\MitoSys2\LSM\gfpWAPLch3_Noc\DE_W0003_P0001\DE_2_W0003_P0001_T0001\TR1_W0001_P0002\TR1_2_W0001_P0002_T0001_R1_P3_K1_Ch2-Ch1.zen	FA/ISS	20000	30.0	3		7	0	0	29.94	100000	2000	Scale	0	1.8	0	0.01	1.62	0	0.01	0.04	0	1	1	0	1	9.935	598.827	0	1	9.935	598.827	1.2731	2.9118	1	0.667	0.9939	0.8140000000000001	1	0.9985	0.9993	0.8869	2.8961	0.8134	0.12177	0.048376999999999996	0.00093485	0.0013474000000000001
109	TR1_2_W0001_P0002_T0001_R1_P4_K1_Ch2-Ch1.zen	20150716_gfpWAPLch3_Prometa\MitoSys2\LSM\gfpWAPLch3_Noc\DE_W0003_P0001\DE_2_W0003_P0001_T0001\TR1_W0001_P0002\TR1_2_W0001_P0002_T0001_R1_P4_K1_Ch2-Ch1.zen	FA/ISS	20000	30.0	3		7	0	0	29.94	100000	2000	Scale	0	1.8	0	0.01	1.62	0	0.01	0.04	0	1	1	0	1	13.225	12.882	0	1	13.225	12.882	1.0244	1.046	1	0.7465	0.7637	0.755	1	0.9191	0.9587	0.7674	0.7307	0.7194	0.097354	0.011219	0.060071000000000006	0.013027
110	TR1_2_W0001_P0002_T0001_R1_P5_K1_Ch2-Ch1.zen	20150716_gfpWAPLch3_Prometa\MitoSys2\LSM\gfpWAPLch3_Noc\DE_W0003_P0001\DE_2_W0003_P0001_T0001\TR1_W0001_P0002\TR1_2_W0001_P0002_T0001_R1_P5_K1_Ch2-Ch1.zen	FA/ISS	20000	30.0	3	x	7	0	0	29.94	100000	2000	Scale	0	1.8	0	0.01	1.62	0	0.01	0.04	0	1	1	0	1	12.522	90.125	0	1	12.522	90.125	1.0594	4.3352	1	0.7325	0.9515	0.8348	1	0.9848	0.9924	0.7827	4.1398	0.8282	0.09536599999999999	0.040713	0.008512299999999999	0.012314
111	TR1_2_W0001_P0022_T0001_R1_P1_K1_Ch2-Ch1.zen	20150716_gfpWAPLch3_Prometa\MitoSys2\LSM\gfpWAPLch3_Noc\DE_W0003_P0001\DE_2_W0003_P0001_T0002\TR1_W0001_P0022\TR1_2_W0001_P0022_T0001_R1_P1_K1_Ch2-Ch1.zen	FA/ISS	20000	30.0	3		7	0	0	29.94	100000	2000	Scale	0	1.8	0	0.01	1.62	0	0.01	0.04	0	1	1	0	1	12.43	195.96	0	1	12.43	195.96	0.8942	2.1912	1	0.73	0.981	0.8461	1	0.9940000000000001	0.997	0.6387	2.1479	0.8436	0.084247	0.038691	0.0021216	0.0035141
112	TR1_2_W0001_P0022_T0001_R1_P2_K1_Ch2-Ch1.zen	20150716_gfpWAPLch3_Prometa\MitoSys2\LSM\gfpWAPLch3_Noc\DE_W0003_P0001\DE_2_W0003_P0001_T0002\TR1_W0001_P0022\TR1_2_W0001_P0022_T0001_R1_P2_K1_Ch2-Ch1.zen	FA/ISS	20000	30.0	3		7	0	0	29.94	100000	2000	Scale	0	1.8	0	0.01	1.62	0	0.01	0.04	0	1	1	0	1	12.012	220.465	0	1	12.012	220.465	0.9423	2.5861	1	0.7212	0.9839	0.8423	1	0.9952	0.9976	0.6711	2.5467	0.8402	0.084071	0.044759	0.0054841	0.0057350000000000005
113	TR1_2_W0001_P0022_T0001_R1_P3_K1_Ch2-Ch1.zen	20150716_gfpWAPLch3_Prometa\MitoSys2\LSM\gfpWAPLch3_Noc\DE_W0003_P0001\DE_2_W0003_P0001_T0002\TR1_W0001_P0022\TR1_2_W0001_P0022_T0001_R1_P3_K1_Ch2-Ch1.zen	FA/ISS	20000	30.0	3		7	0	0	29.94	100000	2000	Scale	0	1.8	0	0.01	1.62	0	0.01	0.04	0	1	1	0	1	11.602	149.235	0	1	11.602	149.235	0.9308	3.3847	1	0.7128	0.9731	0.8327	1	0.9921	0.996	0.6534	3.3004	0.8294	0.084607	0.021293	0.020835	0.024151
114	TR1_2_W0001_P0022_T0001_R1_P4_K1_Ch2-Ch1.zen	20150716_gfpWAPLch3_Prometa\MitoSys2\LSM\gfpWAPLch3_Noc\DE_W0003_P0001\DE_2_W0003_P0001_T0002\TR1_W0001_P0022\TR1_2_W0001_P0022_T0001_R1_P4_K1_Ch2-Ch1.zen	FA/ISS	20000	30.0	3		7	0	0	29.94	100000	2000	Scale	0	1.8	0	0.01	1.62	0	0.01	0.04	0	1	1	0	1	11.225	13.925999999999998	0	1	11.225	13.925999999999998	0.9353	1.4816	1	0.7046	0.7745	0.7386	1	0.9343	0.9666	0.6497	1.1247	0.7105	0.08877	0.013374	0.018047	0.017793
115	TR1_2_W0001_P0022_T0001_R1_P5_K1_Ch2-Ch1.zen	20150716_gfpWAPLch3_Prometa\MitoSys2\LSM\gfpWAPLch3_Noc\DE_W0003_P0001\DE_2_W0003_P0001_T0002\TR1_W0001_P0022\TR1_2_W0001_P0022_T0001_R1_P5_K1_Ch2-Ch1.zen	FA/ISS	20000	30.0	3		7	0	0	29.94	100000	2000	Scale	0	1.8	0	0.01	1.62	0	0.01	0.04	0	1	1	0	1	10.71	9.984	0	1	10.71	9.984	0.9159999999999999	0.9381	1	0.6927	0.7024	0.6974	1	0.9158	0.9570000000000001	0.6223	0.585	0.6616	0.11519000000000001	0.019409	0.051727999999999996	0.019273
116	TR1_2_W0001_P0003_T0001_R1_P1_K1_Ch2-Ch1.zen	20150716_gfpWAPLch3_Prometa\MitoSys2\LSM\gfpWAPLch3_Noc\DE_W0004_P0001\DE_2_W0004_P0001_T0001\TR1_W0001_P0003\TR1_2_W0001_P0003_T0001_R1_P1_K1_Ch2-Ch1.zen	FA/ISS	20000	30.0	3		7	0	0	29.94	100000	2000	Scale	0	1.8	0	0.01	1.62	0	0.01	0.04	0	1	1	0	1	15.200999999999999	118.48100000000001	0	1	15.200999999999999	118.48100000000001	0.8784	2.7518	1	0.7768	0.9689	0.8675	1	0.9881	0.9941	0.6692	2.6656	0.8623	0.076741	0.032487	0.0024000999999999996	0.0056606
117	TR1_2_W0001_P0003_T0001_R1_P2_K1_Ch2-Ch1.zen	20150716_gfpWAPLch3_Prometa\MitoSys2\LSM\gfpWAPLch3_Noc\DE_W0004_P0001\DE_2_W0004_P0001_T0001\TR1_W0001_P0003\TR1_2_W0001_P0003_T0001_R1_P2_K1_Ch2-Ch1.zen	FA/ISS	20000	30.0	3		7	0	0	29.94	100000	2000	Scale	0	1.8	0	0.01	1.62	0	0.01	0.04	0	1	1	0	1	13.963	183.878	0	1	13.963	183.878	1.0208	1.5748	1	0.7581	0.9817	0.8626	1	0.9937	0.9968	0.7756	1.5423	0.8598	0.07069600000000001	0.03847	0.0004383	0.0024890999999999997
118	TR1_2_W0001_P0003_T0001_R1_P3_K1_Ch2-Ch1.zen	20150716_gfpWAPLch3_Prometa\MitoSys2\LSM\gfpWAPLch3_Noc\DE_W0004_P0001\DE_2_W0004_P0001_T0001\TR1_W0001_P0003\TR1_2_W0001_P0003_T0001_R1_P3_K1_Ch2-Ch1.zen	FA/ISS	20000	30.0	3		7	0	0	29.94	100000	2000	Scale	0	1.8	0	0.01	1.62	0	0.01	0.04	0	1	1	0	1	11.687000000000001	229.33	0	1	11.687000000000001	229.33	1.168	2.1951	1	0.7131	0.9849	0.8379	1	0.9956	0.9978	0.8532	2.1626	0.8361	0.099223	0.042408	0.0012023	0.0019178
119	TR1_2_W0001_P0003_T0001_R1_P4_K1_Ch2-Ch1.zen	20150716_gfpWAPLch3_Prometa\MitoSys2\LSM\gfpWAPLch3_Noc\DE_W0004_P0001\DE_2_W0004_P0001_T0001\TR1_W0001_P0003\TR1_2_W0001_P0003_T0001_R1_P4_K1_Ch2-Ch1.zen	FA/ISS	20000	30.0	3		7	0	0	29.94	100000	2000	Scale	0	1.8	0	0.01	1.62	0	0.01	0.04	0	1	1	0	1	9.889	6.636	0	1	9.889	6.636	1.0456	1.1295	1	0.6641	0.5676	0.6138	1	0.8843	0.9404	0.6993	0.5689	0.5652	0.10311	0.030064999999999998	0.067597	0.04313
120	TR1_2_W0001_P0003_T0001_R1_P5_K1_Ch2-Ch1.zen	20150716_gfpWAPLch3_Prometa\MitoSys2\LSM\gfpWAPLch3_Noc\DE_W0004_P0001\DE_2_W0004_P0001_T0001\TR1_W0001_P0003\TR1_2_W0001_P0003_T0001_R1_P5_K1_Ch2-Ch1.zen	FA/ISS	20000	30.0	3		7	0	0	29.94	100000	2000	Scale	0	1.8	0	0.01	1.62	0	0.01	0.04	0	1	1	0	1	14.795	38.348	0	1	14.795	38.348	0.9529	1.2638	1	0.7707	0.9114	0.838	1	0.9672	0.9834	0.7289	1.1232	0.8234	0.075543	0.03639	0.011145	0.012784
121	TR1_2_W0001_P0004_T0001_R1_P1_K1_Ch2-Ch1.zen	20150716_gfpWAPLch3_Prometa\MitoSys2\LSM\gfpWAPLch3_Noc\DE_W0005_P0001\DE_2_W0005_P0001_T0001\TR1_W0001_P0004\TR1_2_W0001_P0004_T0001_R1_P1_K1_Ch2-Ch1.zen	FA/ISS	20000	30.0	3		7	0	0	29.94	100000	2000	Scale	0	1.8	0	0.01	1.62	0	0.01	0.04	0	1	1	0	1	16.301	231.02599999999998	0	1	16.301	231.02599999999998	0.9811	1.6073	1	0.7909999999999999	0.9855	0.8829	1	0.9941	0.9971	0.7739	1.5804	0.8802	0.08565199999999999	0.019282	0.0010513	0.0015130999999999999
122	TR1_2_W0001_P0004_T0001_R1_P2_K1_Ch2-Ch1.zen	20150716_gfpWAPLch3_Prometa\MitoSys2\LSM\gfpWAPLch3_Noc\DE_W0005_P0001\DE_2_W0005_P0001_T0001\TR1_W0001_P0004\TR1_2_W0001_P0004_T0001_R1_P2_K1_Ch2-Ch1.zen	FA/ISS	20000	30.0	3		7	0	0	29.94	100000	2000	Scale	0	1.8	0	0.01	1.62	0	0.01	0.04	0	1	1	0	1	17.174	200.65200000000002	0	1	17.174	200.65200000000002	1.1857	1.3873	1	0.8006	0.9835	0.8873	1	0.993	0.9965	0.9663	1.3583	0.8842	0.08211900000000001	0.02385	0.00045127	0.0017529
123	TR1_2_W0001_P0004_T0001_R1_P3_K1_Ch2-Ch1.zen	20150716_gfpWAPLch3_Prometa\MitoSys2\LSM\gfpWAPLch3_Noc\DE_W0005_P0001\DE_2_W0005_P0001_T0001\TR1_W0001_P0004\TR1_2_W0001_P0004_T0001_R1_P3_K1_Ch2-Ch1.zen	FA/ISS	20000	30.0	3		7	0	0	29.94	100000	2000	Scale	0	1.8	0	0.01	1.62	0	0.01	0.04	0	1	1	0	1	11.708	308.335	0	1	11.708	308.335	1.3603	3.1057	1	0.7057	0.9881	0.8344	1	0.9965	0.9982	0.9992	3.0715	0.8329	0.10730999999999999	0.054444000000000006	0.00099105	0.0019500999999999998
124	TR1_2_W0001_P0004_T0001_R1_P4_K1_Ch2-Ch1.zen	20150716_gfpWAPLch3_Prometa\MitoSys2\LSM\gfpWAPLch3_Noc\DE_W0005_P0001\DE_2_W0005_P0001_T0001\TR1_W0001_P0004\TR1_2_W0001_P0004_T0001_R1_P4_K1_Ch2-Ch1.zen	FA/ISS	20000	30.0	3		7	0	0	29.94	100000	2000	Scale	0	1.8	0	0.01	1.62	0	0.01	0.04	0	1	1	0	1	16.658	18.721	0	1	16.658	18.721	1.0129	1.0305	1	0.795	0.8337	0.8141	1	0.9299	0.9643	0.8064	0.7955	0.7823	0.06343	0.020826	0.031735	0.016105
125	TR1_2_W0001_P0004_T0001_R1_P5_K1_Ch2-Ch1.zen	20150716_gfpWAPLch3_Prometa\MitoSys2\LSM\gfpWAPLch3_Noc\DE_W0005_P0001\DE_2_W0005_P0001_T0001\TR1_W0001_P0004\TR1_2_W0001_P0004_T0001_R1_P5_K1_Ch2-Ch1.zen	FA/ISS	20000	30.0	3		7	0	0	29.94	100000	2000	Scale	0	1.8	0	0.01	1.62	0	0.01	0.04	0	1	1	0	1	15.277999999999999	17.412	0	1	15.277999999999999	17.412	1.0231	1.0614	1	0.7783	0.8222	0.8	1	0.9308	0.9648	0.7986	0.8123	0.7689	0.08784299999999999	0.021811	0.03782	0.015099000000000001
126	TR1_2_W0001_P0044_T0001_R1_P1_K1_Ch2-Ch1.zen	20150716_gfpWAPLch3_Prometa\MitoSys2\LSM\gfpWAPLch3_Noc\DE_W0005_P0001\DE_2_W0005_P0001_T0003\TR1_W0001_P0044\TR1_2_W0001_P0044_T0001_R1_P1_K1_Ch2-Ch1.zen	FA/ISS	20000	30.0	3		7	0	0	29.94	100000	2000	Scale	0	1.8	0	0.01	1.62	0	0.01	0.04	0	1	1	0	1	13.155999999999999	317.098	0	1	13.155999999999999	317.098	0.8858	2.0677	1	0.7443	0.9893	0.858	1	0.9965	0.9982	0.645	2.0455	0.8565	0.10492	0.041368	0.0014865	0.0019814
127	TR1_2_W0001_P0044_T0001_R1_P2_K1_Ch2-Ch1.zen	20150716_gfpWAPLch3_Prometa\MitoSys2\LSM\gfpWAPLch3_Noc\DE_W0005_P0001\DE_2_W0005_P0001_T0003\TR1_W0001_P0044\TR1_2_W0001_P0044_T0001_R1_P2_K1_Ch2-Ch1.zen	FA/ISS	20000	30.0	3		7	0	0	29.94	100000	2000	Scale	0	1.8	0	0.01	1.62	0	0.01	0.04	0	1	1	0	1	10.43	437.289	0	1	10.43	437.289	0.8835	2.9004	1	0.6779999999999999	0.9915	0.8194	1	0.9977	0.9989	0.5777	2.8779	0.8184	0.093203	0.051872	0.00079516	0.001274
128	TR1_2_W0001_P0044_T0001_R1_P3_K1_Ch2-Ch1.zen	20150716_gfpWAPLch3_Prometa\MitoSys2\LSM\gfpWAPLch3_Noc\DE_W0005_P0001\DE_2_W0005_P0001_T0003\TR1_W0001_P0044\TR1_2_W0001_P0044_T0001_R1_P3_K1_Ch2-Ch1.zen	FA/ISS	20000	30.0	3		7	0	0	29.94	100000	2000	Scale	0	1.8	0	0.01	1.62	0	0.01	0.04	0	1	1	0	1	13.755	339.93199999999996	0	1	13.755	339.93199999999996	0.9857	1.7444	1	0.7545	0.99	0.8642	1	0.9966	0.9983	0.7413	1.7257	0.8628	0.10568	0.033384	0.0016979	0.0018125999999999997
129	TR1_2_W0001_P0044_T0001_R1_P4_K1_Ch2-Ch1.zen	20150716_gfpWAPLch3_Prometa\MitoSys2\LSM\gfpWAPLch3_Noc\DE_W0005_P0001\DE_2_W0005_P0001_T0003\TR1_W0001_P0044\TR1_2_W0001_P0044_T0001_R1_P4_K1_Ch2-Ch1.zen	FA/ISS	20000	30.0	3		7	0	0	29.94	100000	2000	Scale	0	1.8	0	0.01	1.62	0	0.01	0.04	0	1	1	0	1	14.833	27.693	0	1	14.833	27.693	1.0632	0.9874	1	0.7715	0.8861	0.8268	1	0.9575	0.9785	0.8268	0.8333	0.8079999999999999	0.1106	0.019448	0.025796	0.010303
130	TR1_2_W0001_P0044_T0001_R1_P5_K1_Ch2-Ch1.zen	20150716_gfpWAPLch3_Prometa\MitoSys2\LSM\gfpWAPLch3_Noc\DE_W0005_P0001\DE_2_W0005_P0001_T0003\TR1_W0001_P0044\TR1_2_W0001_P0044_T0001_R1_P5_K1_Ch2-Ch1.zen	FA/ISS	20000	30.0	3		7	0	0	29.94	100000	2000	Scale	0	1.8	0	0.01	1.62	0	0.01	0.04	0	1	1	0	1	14.235999999999999	27.756	0	1	14.235999999999999	27.756	1.0451	1.0225	1	0.7625	0.8861	0.8220000000000001	1	0.9592	0.9794	0.8017	0.8674	0.804	0.10632	0.019247	0.02155	0.009289200000000001
131	TR1_2_W0001_P0025_T0001_R1_P1_K1_Ch2-Ch1.zen	20150716_gfpWAPLch3_Prometa\MitoSys2\LSM\gfpWAPLch3_Noc\DE_W0006_P0001\DE_2_W0006_P0001_T0002\TR1_W0001_P0025\TR1_2_W0001_P0025_T0001_R1_P1_K1_Ch2-Ch1.zen	FA/ISS	20000	30.0	3		7	0	0	29.94	100000	2000	Scale	0	1.8	0	0.01	1.62	0	0.01	0.04	0	1	1	0	1	12.485999999999999	408.202	0	1	12.485999999999999	408.202	1.0628	1.9349	1	0.7301	0.9912	0.8506	1	0.9973	0.9986	0.7822	1.9168	0.8494	0.090624	0.038252	0.0022541999999999996	0.0036033000000000003
132	TR1_2_W0001_P0025_T0001_R1_P2_K1_Ch2-Ch1.zen	20150716_gfpWAPLch3_Prometa\MitoSys2\LSM\gfpWAPLch3_Noc\DE_W0006_P0001\DE_2_W0006_P0001_T0002\TR1_W0001_P0025\TR1_2_W0001_P0025_T0001_R1_P2_K1_Ch2-Ch1.zen	FA/ISS	20000	30.0	3		7	0	0	29.94	100000	2000	Scale	0	1.8	0	0.01	1.62	0	0.01	0.04	0	1	1	0	1	12.449000000000002	402.31800000000004	0	1	12.449000000000002	402.31800000000004	0.925	2.3809	1	0.7283	0.9912	0.8494	1	0.9972	0.9986	0.6624	2.3604	0.8483	0.098353	0.045096	0.0022546	0.0021759
133	TR1_2_W0001_P0025_T0001_R1_P3_K1_Ch2-Ch1.zen	20150716_gfpWAPLch3_Prometa\MitoSys2\LSM\gfpWAPLch3_Noc\DE_W0006_P0001\DE_2_W0006_P0001_T0002\TR1_W0001_P0025\TR1_2_W0001_P0025_T0001_R1_P3_K1_Ch2-Ch1.zen	FA/ISS	20000	30.0	3		7	0	0	29.94	100000	2000	Scale	0	1.8	0	0.01	1.62	0	0.01	0.04	0	1	1	0	1	8.434	570.226	0	1	8.434	570.226	1.0504	2.5512	1	0.6147	0.9938	0.7813	1	0.9987	0.9994	0.652	2.5374	0.7808	0.065063	0.048208	0.0029953000000000002	0.0026937
134	TR1_2_W0001_P0025_T0001_R1_P4_K1_Ch2-Ch1.zen	20150716_gfpWAPLch3_Prometa\MitoSys2\LSM\gfpWAPLch3_Noc\DE_W0006_P0001\DE_2_W0006_P0001_T0002\TR1_W0001_P0025\TR1_2_W0001_P0025_T0001_R1_P4_K1_Ch2-Ch1.zen	FA/ISS	20000	30.0	3		7	0	0	29.94	100000	2000	Scale	0	1.8	0	0.01	1.62	0	0.01	0.04	0	1	1	0	1	12.147	11.034	0	1	12.147	11.034	1.0674	1.0661	1	0.7236	0.7266	0.7251	1	0.914	0.9561	0.7803	0.7041	0.6877	0.11523	0.016182	0.060454999999999995	0.01824
135	TR1_2_W0001_P0025_T0001_R1_P5_K1_Ch2-Ch1.zen	20150716_gfpWAPLch3_Prometa\MitoSys2\LSM\gfpWAPLch3_Noc\DE_W0006_P0001\DE_2_W0006_P0001_T0002\TR1_W0001_P0025\TR1_2_W0001_P0025_T0001_R1_P5_K1_Ch2-Ch1.zen	FA/ISS	20000	30.0	3		7	0	0	29.94	100000	2000	Scale	0	1.8	0	0.01	1.62	0	0.01	0.04	0	1	1	0	1	10.265	50.68600000000001	0	1	10.265	50.68600000000001	1.0704	2.694	1	0.6764	0.9276	0.7917	1	0.9811	0.9905	0.7321	2.5136	0.7838	0.074779	0.051896000000000005	0.007538899999999999	0.0098468
136	TR1_2_W0001_P0045_T0001_R1_P1_K1_Ch2-Ch1.zen	20150716_gfpWAPLch3_Prometa\MitoSys2\LSM\gfpWAPLch3_Noc\DE_W0006_P0001\DE_2_W0006_P0001_T0003\TR1_W0001_P0045\TR1_2_W0001_P0045_T0001_R1_P1_K1_Ch2-Ch1.zen	FA/ISS	20000	30.0	3		7	0	0	29.94	100000	2000	Scale	0	1.8	0	0.01	1.62	0	0.01	0.04	0	1	1	0	1	13.978	288.15	0	1	13.978	288.15	0.9317	2.4293	1	0.7582	0.9875	0.8652	1	0.9957	0.9978	0.6982	2.3992	0.8634	0.07498099999999999	0.034577	0.00038785	0.0017445
137	TR1_2_W0001_P0045_T0001_R1_P2_K1_Ch2-Ch1.zen	20150716_gfpWAPLch3_Prometa\MitoSys2\LSM\gfpWAPLch3_Noc\DE_W0006_P0001\DE_2_W0006_P0001_T0003\TR1_W0001_P0045\TR1_2_W0001_P0045_T0001_R1_P2_K1_Ch2-Ch1.zen	FA/ISS	20000	30.0	3		7	0	0	29.94	100000	2000	Scale	0	1.8	0	0.01	1.62	0	0.01	0.04	0	1	1	0	1	9.199	406.06699999999995	0	1	9.199	406.06699999999995	1.485	2.1919	1	0.6379	0.9913	0.7945	1	0.9981	0.9991	1.0165	2.1736	0.7938	0.07352	0.059061	0.0023585	0.0022316
138	TR1_2_W0001_P0045_T0001_R1_P3_K1_Ch2-Ch1.zen	20150716_gfpWAPLch3_Prometa\MitoSys2\LSM\gfpWAPLch3_Noc\DE_W0006_P0001\DE_2_W0006_P0001_T0003\TR1_W0001_P0045\TR1_2_W0001_P0045_T0001_R1_P3_K1_Ch2-Ch1.zen	FA/ISS	20000	30.0	3		7	0	0	29.94	100000	2000	Scale	0	1.8	0	0.01	1.62	0	0.01	0.04	0	1	1	0	1	14.78	192.02	0	1	14.78	192.02	1.0664	1.2778	1	0.7701	0.9828	0.8699	1	0.9937	0.9968	0.8278	1.2507	0.8672	0.092819	0.032010000000000004	0.002388	0.0047585
139	TR1_2_W0001_P0045_T0001_R1_P4_K1_Ch2-Ch1.zen	20150716_gfpWAPLch3_Prometa\MitoSys2\LSM\gfpWAPLch3_Noc\DE_W0006_P0001\DE_2_W0006_P0001_T0003\TR1_W0001_P0045\TR1_2_W0001_P0045_T0001_R1_P4_K1_Ch2-Ch1.zen	FA/ISS	20000	30.0	3		7	0	0	29.94	100000	2000	Scale	0	1.8	0	0.01	1.62	0	0.01	0.04	0	1	1	0	1	11.265999999999998	18.679000000000002	0	1	11.265999999999998	18.679000000000002	1.1757	1.0516	1	0.7020000000000001	0.8317	0.7639	1	0.9519	0.9756	0.8471	0.8287	0.7435	0.072685	0.039775	0.022428	0.016947
140	TR1_2_W0001_P0045_T0001_R1_P5_K1_Ch2-Ch1.zen	20150716_gfpWAPLch3_Prometa\MitoSys2\LSM\gfpWAPLch3_Noc\DE_W0006_P0001\DE_2_W0006_P0001_T0003\TR1_W0001_P0045\TR1_2_W0001_P0045_T0001_R1_P5_K1_Ch2-Ch1.zen	FA/ISS	20000	30.0	3		7	0	0	29.94	100000	2000	Scale	0	1.8	0	0.01	1.62	0	0.01	0.04	0	1	1	0	1	13.372	12.81	0	1	13.372	12.81	0.9483	1.006	1	0.7493	0.763	0.7561	1	0.9179999999999999	0.9581	0.7044	0.6984	0.7199	0.091323	0.016475999999999998	0.055573000000000004	0.020250999999999998
141	TR1_2_W0001_P0006_T0001_R1_P1_K1_Ch2-Ch1.zen	20150716_gfpWAPLch3_Prometa\MitoSys2\LSM\gfpWAPLch3_Noc\DE_W0007_P0001\DE_2_W0007_P0001_T0001\TR1_W0001_P0006\TR1_2_W0001_P0006_T0001_R1_P1_K1_Ch2-Ch1.zen	FA/ISS	20000	30.0	3		7	0	0	29.94	100000	2000	Scale	0	1.8	0	0.01	1.62	0	0.01	0.04	0	1	1	0	1	8.01	837.038	0	1	8.01	837.038	1.1194	3.0367	1	0.5983	0.9956	0.7715	1	0.9991	0.9996	0.6888	3.0252	0.7712	0.067255	0.063425	0.00046877	0.00075107
142	TR1_2_W0001_P0006_T0001_R1_P2_K1_Ch2-Ch1.zen	20150716_gfpWAPLch3_Prometa\MitoSys2\LSM\gfpWAPLch3_Noc\DE_W0007_P0001\DE_2_W0007_P0001_T0001\TR1_W0001_P0006\TR1_2_W0001_P0006_T0001_R1_P2_K1_Ch2-Ch1.zen	FA/ISS	20000	30.0	3		7	0	0	29.94	100000	2000	Scale	0	1.8	0	0.01	1.62	0	0.01	0.04	0	1	1	0	1	10.520999999999999	855.0310000000001	0	1	10.520999999999999	855.0310000000001	1.2832	2.2728	1	0.6819	0.9959	0.8237	1	0.9990000000000001	0.9995	0.9106	2.2640000000000002	0.8232	0.10375999999999999	0.044531	0.00017937	0.00056875
143	TR1_2_W0001_P0006_T0001_R1_P3_K1_Ch2-Ch1.zen	20150716_gfpWAPLch3_Prometa\MitoSys2\LSM\gfpWAPLch3_Noc\DE_W0007_P0001\DE_2_W0007_P0001_T0001\TR1_W0001_P0006\TR1_2_W0001_P0006_T0001_R1_P3_K1_Ch2-Ch1.zen	FA/ISS	20000	30.0	3		7	0	0	29.94	100000	2000	Scale	0	1.8	0	0.01	1.62	0	0.01	0.04	0	1	1	0	1	10.935	818.284	0	1	10.935	818.284	0.9941	2.2495	1	0.695	0.9957	0.8316	1	0.9988	0.9994	0.6879	2.2403	0.8311	0.10962000000000001	0.042664	0.00040643	0.00064794
144	TR1_2_W0001_P0006_T0001_R1_P4_K1_Ch2-Ch1.zen	20150716_gfpWAPLch3_Prometa\MitoSys2\LSM\gfpWAPLch3_Noc\DE_W0007_P0001\DE_2_W0007_P0001_T0001\TR1_W0001_P0006\TR1_2_W0001_P0006_T0001_R1_P4_K1_Ch2-Ch1.zen	FA/ISS	20000	30.0	3		7	0	0	29.94	100000	2000	Scale	0	1.8	0	0.01	1.62	0	0.01	0.04	0	1	1	0	1	13.225	28.785999999999998	0	1	13.225	28.785999999999998	0.9824	0.9605	1	0.7445	0.8904	0.8142	1	0.9636	0.9817	0.7281	0.8198	0.7983	0.097612	0.027675	0.030027999999999996	0.013103
145	TR1_2_W0001_P0006_T0001_R1_P5_K1_Ch2-Ch1.zen	20150716_gfpWAPLch3_Prometa\MitoSys2\LSM\gfpWAPLch3_Noc\DE_W0007_P0001\DE_2_W0007_P0001_T0001\TR1_W0001_P0006\TR1_2_W0001_P0006_T0001_R1_P5_K1_Ch2-Ch1.zen	FA/ISS	20000	30.0	3		7	0	0	29.94	100000	2000	Scale	0	1.8	0	0.01	1.62	0	0.01	0.04	0	1	1	0	1	13.919	86.742	0	1	13.919	86.742	1.0649	0.9583	1	0.757	0.961	0.8529	1	0.9865	0.9932	0.8129	0.9055	0.847	0.10579000000000001	0.039172000000000005	0.0062169	0.0062683
146	TR1_2_W0001_P0086_T0001_R1_P1_K1_Ch2-Ch1.zen	20150716_gfpWAPLch3_Prometa\MitoSys2\LSM\gfpWAPLch3_Noc\DE_W0007_P0001\DE_2_W0007_P0001_T0005\TR1_W0001_P0086\TR1_2_W0001_P0086_T0001_R1_P1_K1_Ch2-Ch1.zen	FA/ISS	20000	30.0	3		7	0	0	29.94	100000	2000	Scale	0	1.8	0	0.01	1.62	0	0.01	0.04	0	1	1	0	1	14.72	67.13	0	1	14.72	67.13	1.0915	1.8183	1	0.7695	0.9495	0.8548	1	0.9815	0.9907	0.8494	1.7177	0.8466	0.08989	0.033066000000000005	0.0005147999999999999	0.0071307
147	TR1_2_W0001_P0086_T0001_R1_P2_K1_Ch2-Ch1.zen	20150716_gfpWAPLch3_Prometa\MitoSys2\LSM\gfpWAPLch3_Noc\DE_W0007_P0001\DE_2_W0007_P0001_T0005\TR1_W0001_P0086\TR1_2_W0001_P0086_T0001_R1_P2_K1_Ch2-Ch1.zen	FA/ISS	20000	30.0	3	x	7	0	0	29.94	100000	2000	Scale	0	1.8	0	0.01	1.62	0	0.01	0.04	0	1	1	0	1	14.982999999999999	56.94	0	1	14.982999999999999	56.94	0.9817	1.286	1	0.7738	0.943	0.8542	1	0.9787	0.9893	0.7573	1.1966	0.8448	0.076583	0.026806	0.0016088	0.0071266
148	TR1_2_W0001_P0086_T0001_R1_P3_K1_Ch2-Ch1.zen	20150716_gfpWAPLch3_Prometa\MitoSys2\LSM\gfpWAPLch3_Noc\DE_W0007_P0001\DE_2_W0007_P0001_T0005\TR1_W0001_P0086\TR1_2_W0001_P0086_T0001_R1_P3_K1_Ch2-Ch1.zen	FA/ISS	20000	30.0	3		7	0	0	29.94	100000	2000	Scale	0	1.8	0	0.01	1.62	0	0.01	0.04	0	1	1	0	1	12.644	97.98200000000001	0	1	12.644	97.98200000000001	0.7272	5.1536	1	0.7311	0.9578	0.8363	1	0.9861	0.993	0.4952	4.9621	0.8302	0.078287	0.042557	0.0012659000000000001	0.006896600000000001
149	TR1_2_W0001_P0086_T0001_R1_P4_K1_Ch2-Ch1.zen	20150716_gfpWAPLch3_Prometa\MitoSys2\LSM\gfpWAPLch3_Noc\DE_W0007_P0001\DE_2_W0007_P0001_T0005\TR1_W0001_P0086\TR1_2_W0001_P0086_T0001_R1_P4_K1_Ch2-Ch1.zen	FA/ISS	20000	30.0	3		7	0	0	29.94	100000	2000	Scale	0	1.8	0	0.01	1.62	0	0.01	0.04	0	1	1	0	1	11.86	11.095	0	1	11.86	11.095	1.04	0.9433	1	0.7185	0.7297	0.7240000000000001	1	0.9167	0.9574	0.7517	0.6104	0.6879	0.09284400000000001	0.020128999999999998	0.022713	0.016206
150	TR1_2_W0001_P0086_T0001_R1_P5_K1_Ch2-Ch1.zen	20150716_gfpWAPLch3_Prometa\MitoSys2\LSM\gfpWAPLch3_Noc\DE_W0007_P0001\DE_2_W0007_P0001_T0005\TR1_W0001_P0086\TR1_2_W0001_P0086_T0001_R1_P5_K1_Ch2-Ch1.zen	FA/ISS	20000	30.0	3		7	0	0	29.94	100000	2000	Scale	0	1.8	0	0.01	1.62	0	0.01	0.04	0	1	1	0	1	10.817	10.946	0	1	10.817	10.946	1.0699	0.8099	1	0.6939	0.7253	0.7093	1	0.9223	0.9604	0.7515	0.5022	0.6763	0.096317	0.027249000000000002	0.017498	0.029657
151	TR1_2_W0001_P0007_T0001_R1_P1_K1_Ch2-Ch1.zen	20150716_gfpWAPLch3_Prometa\MitoSys2\LSM\gfpWAPLch3_Noc\DE_W0008_P0001\DE_2_W0008_P0001_T0001\TR1_W0001_P0007\TR1_2_W0001_P0007_T0001_R1_P1_K1_Ch2-Ch1.zen	FA/ISS	20000	30.0	3	x	7	0	0	29.94	100000	2000	Scale	0	1.8	0	0.01	1.62	0	0.01	0.04	0	1	1	0	1	11.735	481.077	0	1	11.735	481.077	1.1442	1.0792	1	0.7120000000000001	0.9931	0.8405	1	0.998	0.9990000000000001	0.8297	1.0696	0.8397	0.094298	0.045755000000000004	0.0033875	0.0029302
152	TR1_2_W0001_P0007_T0001_R1_P2_K1_Ch2-Ch1.zen	20150716_gfpWAPLch3_Prometa\MitoSys2\LSM\gfpWAPLch3_Noc\DE_W0008_P0001\DE_2_W0008_P0001_T0001\TR1_W0001_P0007\TR1_2_W0001_P0007_T0001_R1_P2_K1_Ch2-Ch1.zen	FA/ISS	20000	30.0	3		7	0	0	29.94	100000	2000	Scale	0	1.8	0	0.01	1.62	0	0.01	0.04	0	1	1	0	1	11.931	415.404	0	1	11.931	415.404	1.1109	2.4909	1	0.7072	0.9907	0.8361	1	0.997	0.9985	0.7906	2.4667	0.8348	0.08382	0.046245999999999995	0.0062653	0.0048999
153	TR1_2_W0001_P0007_T0001_R1_P3_K1_Ch2-Ch1.zen	20150716_gfpWAPLch3_Prometa\MitoSys2\LSM\gfpWAPLch3_Noc\DE_W0008_P0001\DE_2_W0008_P0001_T0001\TR1_W0001_P0007\TR1_2_W0001_P0007_T0001_R1_P3_K1_Ch2-Ch1.zen	FA/ISS	20000	30.0	3		7	0	0	29.94	100000	2000	Scale	0	1.8	0	0.01	1.62	0	0.01	0.04	0	1	1	0	1	10.01	462.30699999999996	0	1	10.01	462.30699999999996	0.8428	3.3731	1	0.6698	0.992	0.8148	1	0.998	0.9990000000000001	0.5392	3.35	0.8140000000000001	0.12393	0.060891999999999995	0.0023965999999999996	0.0020517
154	TR1_2_W0001_P0007_T0001_R1_P4_K1_Ch2-Ch1.zen	20150716_gfpWAPLch3_Prometa\MitoSys2\LSM\gfpWAPLch3_Noc\DE_W0008_P0001\DE_2_W0008_P0001_T0001\TR1_W0001_P0007\TR1_2_W0001_P0007_T0001_R1_P4_K1_Ch2-Ch1.zen	FA/ISS	20000	30.0	3		7	0	0	29.94	100000	2000	Scale	0	1.8	0	0.01	1.62	0	0.01	0.04	0	1	1	0	1	13.864	24.444000000000003	0	1	13.864	24.444000000000003	1.0291	0.8436	1	0.7565	0.8711	0.8117	1	0.9549	0.9772	0.7814	0.6857	0.7919	0.09072999999999999	0.025333	0.013907	0.016858
155	TR1_2_W0001_P0007_T0001_R1_P5_K1_Ch2-Ch1.zen	20150716_gfpWAPLch3_Prometa\MitoSys2\LSM\gfpWAPLch3_Noc\DE_W0008_P0001\DE_2_W0008_P0001_T0001\TR1_W0001_P0007\TR1_2_W0001_P0007_T0001_R1_P5_K1_Ch2-Ch1.zen	FA/ISS	20000	30.0	3		7	0	0	29.94	100000	2000	Scale	0	1.8	0	0.01	1.62	0	0.01	0.04	0	1	1	0	1	13.798	11.251	0	1	13.798	11.251	0.9395	1.0097	1	0.7556	0.733	0.7442	1	0.9044	0.951	0.7026	0.6617	0.7015	0.091403	0.024355	0.06304900000000001	0.016390000000000002
156	TR1_2_W0001_P0008_T0001_R1_P1_K1_Ch2-Ch1.zen	20150716_gfpWAPLch3_Prometa\MitoSys2\LSM\gfpWAPLch3_Noc\DE_W0009_P0001\DE_2_W0009_P0001_T0001\TR1_W0001_P0008\TR1_2_W0001_P0008_T0001_R1_P1_K1_Ch2-Ch1.zen	FA/ISS	20000	30.0	3		7	0	0	29.94	100000	2000	Scale	0	1.8	0	0.01	1.62	0	0.01	0.04	0	1	1	0	1	12.992	159.19	0	1	12.992	159.19	1.1023	1.94	1	0.741	0.9787	0.8516	1	0.9932	0.9966	0.8284	1.8974	0.8486	0.091811	0.039422000000000006	0.0014841	0.0030941
157	TR1_2_W0001_P0008_T0001_R1_P2_K1_Ch2-Ch1.zen	20150716_gfpWAPLch3_Prometa\MitoSys2\LSM\gfpWAPLch3_Noc\DE_W0009_P0001\DE_2_W0009_P0001_T0001\TR1_W0001_P0008\TR1_2_W0001_P0008_T0001_R1_P2_K1_Ch2-Ch1.zen	FA/ISS	20000	30.0	3		7	0	0	29.94	100000	2000	Scale	0	1.8	0	0.01	1.62	0	0.01	0.04	0	1	1	0	1	12.366	241.364	0	1	12.366	241.364	1.0367	1.85	1	0.728	0.9858	0.847	1	0.9957	0.9978	0.7575	1.8227	0.8451	0.09476699999999999	0.039902999999999994	0.0016047000000000001	0.0023525
158	TR1_2_W0001_P0008_T0001_R1_P3_K1_Ch2-Ch1.zen	20150716_gfpWAPLch3_Prometa\MitoSys2\LSM\gfpWAPLch3_Noc\DE_W0009_P0001\DE_2_W0009_P0001_T0001\TR1_W0001_P0008\TR1_2_W0001_P0008_T0001_R1_P3_K1_Ch2-Ch1.zen	FA/ISS	20000	30.0	3		7	0	0	29.94	100000	2000	Scale	0	1.8	0	0.01	1.62	0	0.01	0.04	0	1	1	0	1	12.449000000000002	259.871	0	1	12.449000000000002	259.871	1.0501	2.1449	1	0.7299	0.9867	0.8486	1	0.9959	0.998	0.7716	2.1167	0.8468	0.094999	0.03937	0.0021201	0.0028881
159	TR1_2_W0001_P0008_T0001_R1_P4_K1_Ch2-Ch1.zen	20150716_gfpWAPLch3_Prometa\MitoSys2\LSM\gfpWAPLch3_Noc\DE_W0009_P0001\DE_2_W0009_P0001_T0001\TR1_W0001_P0008\TR1_2_W0001_P0008_T0001_R1_P4_K1_Ch2-Ch1.zen	FA/ISS	20000	30.0	3		7	0	0	29.94	100000	2000	Scale	0	1.8	0	0.01	1.62	0	0.01	0.04	0	1	1	0	1	11.498	9.829	0	1	11.498	9.829	1.0888	1.3264	1	0.7108	0.6939	0.7023	1	0.9076	0.9527	0.7853	0.8691	0.6624	0.066651	0.019955	0.048888	0.022357
160	TR1_2_W0001_P0008_T0001_R1_P5_K1_Ch2-Ch1.zen	20150716_gfpWAPLch3_Prometa\MitoSys2\LSM\gfpWAPLch3_Noc\DE_W0009_P0001\DE_2_W0009_P0001_T0001\TR1_W0001_P0008\TR1_2_W0001_P0008_T0001_R1_P5_K1_Ch2-Ch1.zen	FA/ISS	20000	30.0	3	x	7	0	0	29.94	100000	2000	Scale	0	1.8	0	0.01	1.62	0	0.01	0.04	0	1	1	0	1	12.309000000000001	35.023	0	1	12.309000000000001	35.023	1.0549	0.9217	1	0.7271	0.9056	0.8114	1	0.9708	0.9853	0.7731	0.8017	0.7988	0.09122100000000001	0.02818	0.013411000000000001	0.014625999999999998
161	TR1_2_W0001_P0009_T0001_R1_P1_K1_Ch2-Ch1.zen	20150716_gfpWAPLch3_Prometa\MitoSys2\LSM\gfpWAPLch3_Noc\DE_W0010_P0001\DE_2_W0010_P0001_T0001\TR1_W0001_P0009\TR1_2_W0001_P0009_T0001_R1_P1_K1_Ch2-Ch1.zen	FA/ISS	20000	30.0	3		7	0	0	29.94	100000	2000	Scale	0	1.8	0	0.01	1.62	0	0.01	0.04	0	1	1	0	1	9.687999999999999	342.74300000000005	0	1	9.687999999999999	342.74300000000005	0.9590000000000001	3.0712	1	0.66	0.9890000000000001	0.8077	1	0.9973	0.9987	0.6251	3.0410000000000004	0.8066	0.10519	0.04552	0.00065875	0.0015762
162	TR1_2_W0001_P0009_T0001_R1_P2_K1_Ch2-Ch1.zen	20150716_gfpWAPLch3_Prometa\MitoSys2\LSM\gfpWAPLch3_Noc\DE_W0010_P0001\DE_2_W0010_P0001_T0001\TR1_W0001_P0009\TR1_2_W0001_P0009_T0001_R1_P2_K1_Ch2-Ch1.zen	FA/ISS	20000	30.0	3		7	0	0	29.94	100000	2000	Scale	0	1.8	0	0.01	1.62	0	0.01	0.04	0	1	1	0	1	12.081	314.26099999999997	0	1	12.081	314.26099999999997	1.0943	2.3804	1	0.7216	0.9888	0.8446	1	0.9967	0.9983	0.8002	2.3546	0.8432	0.12384	0.034947000000000006	0.0019142	0.0018254
163	TR1_2_W0001_P0009_T0001_R1_P3_K1_Ch2-Ch1.zen	20150716_gfpWAPLch3_Prometa\MitoSys2\LSM\gfpWAPLch3_Noc\DE_W0010_P0001\DE_2_W0010_P0001_T0001\TR1_W0001_P0009\TR1_2_W0001_P0009_T0001_R1_P3_K1_Ch2-Ch1.zen	FA/ISS	20000	30.0	3		7	0	0	29.94	100000	2000	Scale	0	1.8	0	0.01	1.62	0	0.01	0.04	0	1	1	0	1	10.138	350.54900000000004	0	1	10.138	350.54900000000004	1.031	2.9549	1	0.6662	0.9898	0.8112	1	0.9974	0.9987	0.6842	2.9282	0.8102	0.08479500000000001	0.06679700000000001	0.0033608000000000006	0.0024300999999999997
164	TR1_2_W0001_P0009_T0001_R1_P4_K1_Ch2-Ch1.zen	20150716_gfpWAPLch3_Prometa\MitoSys2\LSM\gfpWAPLch3_Noc\DE_W0010_P0001\DE_2_W0010_P0001_T0001\TR1_W0001_P0009\TR1_2_W0001_P0009_T0001_R1_P4_K1_Ch2-Ch1.zen	FA/ISS	20000	30.0	3		7	0	0	29.94	100000	2000	Scale	0	1.8	0	0.01	1.62	0	0.01	0.04	0	1	1	0	1	11.453	14.289000000000001	0	1	11.453	14.289000000000001	1.1019	1.1056	1	0.7095	0.7853	0.7464	1	0.9368	0.9679	0.7949	0.8167	0.7193	0.076114	0.023209	0.034973000000000004	0.018352
165	TR1_2_W0001_P0009_T0001_R1_P5_K1_Ch2-Ch1.zen	20150716_gfpWAPLch3_Prometa\MitoSys2\LSM\gfpWAPLch3_Noc\DE_W0010_P0001\DE_2_W0010_P0001_T0001\TR1_W0001_P0009\TR1_2_W0001_P0009_T0001_R1_P5_K1_Ch2-Ch1.zen	FA/ISS	20000	30.0	3		7	0	0	29.94	100000	2000	Scale	0	1.8	0	0.01	1.62	0	0.01	0.04	0	1	1	0	1	15.238	31.908	0	1	15.238	31.908	0.9487	1.0222	1	0.7788	0.9008	0.8376	1	0.9619	0.9808	0.7333	0.8861	0.8206	0.099968	0.013472999999999999	0.017130000000000003	0.0054614
166	TR1_2_W0001_P0029_T0001_R1_P1_K1_Ch2-Ch1.zen	20150716_gfpWAPLch3_Prometa\MitoSys2\LSM\gfpWAPLch3_Noc\DE_W0010_P0001\DE_2_W0010_P0001_T0002\TR1_W0001_P0029\TR1_2_W0001_P0029_T0001_R1_P1_K1_Ch2-Ch1.zen	FA/ISS	20000	30.0	3		7	0	0	29.94	100000	2000	Scale	0	1.8	0	0.01	1.62	0	0.01	0.04	0	1	1	0	1	12.455	422.876	0	1	12.455	422.876	1.1662	2.1442	1	0.7297	0.9916	0.8506	1	0.9974	0.9987	0.8706	2.126	0.8495	0.11369000000000001	0.042138	0.0029206999999999996	0.0027142
167	TR1_2_W0001_P0029_T0001_R1_P2_K1_Ch2-Ch1.zen	20150716_gfpWAPLch3_Prometa\MitoSys2\LSM\gfpWAPLch3_Noc\DE_W0010_P0001\DE_2_W0010_P0001_T0002\TR1_W0001_P0029\TR1_2_W0001_P0029_T0001_R1_P2_K1_Ch2-Ch1.zen	FA/ISS	20000	30.0	3		7	0	0	29.94	100000	2000	Scale	0	1.8	0	0.01	1.62	0	0.01	0.04	0	1	1	0	1	12.456	427.49199999999996	0	1	12.456	427.49199999999996	0.8365	4.7385	1	0.7311	0.9890000000000001	0.8503	1	0.9966	0.9983	0.5907	4.6882	0.8488	0.11047	0.040628	0.004877899999999999	0.004335100000000001
168	TR1_2_W0001_P0029_T0001_R1_P3_K1_Ch2-Ch1.zen	20150716_gfpWAPLch3_Prometa\MitoSys2\LSM\gfpWAPLch3_Noc\DE_W0010_P0001\DE_2_W0010_P0001_T0002\TR1_W0001_P0029\TR1_2_W0001_P0029_T0001_R1_P3_K1_Ch2-Ch1.zen	FA/ISS	20000	30.0	3		7	0	0	29.94	100000	2000	Scale	0	1.8	0	0.01	1.62	0	0.01	0.04	0	1	1	0	1	13.42	248.266	0	1	13.42	248.266	0.86	2.5357	1	0.7493	0.9859	0.8595	1	0.9953	0.9976	0.6278	2.5017	0.8574	0.10182999999999999	0.039545	0.0061995	0.0061871
169	TR1_2_W0001_P0029_T0001_R1_P4_K1_Ch2-Ch1.zen	20150716_gfpWAPLch3_Prometa\MitoSys2\LSM\gfpWAPLch3_Noc\DE_W0010_P0001\DE_2_W0010_P0001_T0002\TR1_W0001_P0029\TR1_2_W0001_P0029_T0001_R1_P4_K1_Ch2-Ch1.zen	FA/ISS	20000	30.0	3		7	0	0	29.94	100000	2000	Scale	0	1.8	0	0.01	1.62	0	0.01	0.04	0	1	1	0	1	12.732999999999999	80.824	0	1	12.732999999999999	80.824	1.04	0.877	1	0.7362	0.9547	0.8383	1	0.9857	0.9928	0.7699	0.8168	0.8322	0.13105999999999998	0.048764	0.0044247	0.0077271
170	TR1_2_W0001_P0029_T0001_R1_P5_K1_Ch2-Ch1.zen	20150716_gfpWAPLch3_Prometa\MitoSys2\LSM\gfpWAPLch3_Noc\DE_W0010_P0001\DE_2_W0010_P0001_T0002\TR1_W0001_P0029\TR1_2_W0001_P0029_T0001_R1_P5_K1_Ch2-Ch1.zen	FA/ISS	20000	30.0	3		7	0	0	29.94	100000	2000	Scale	0	1.8	0	0.01	1.62	0	0.01	0.04	0	1	1	0	1	10.819	9.915	0	1	10.819	9.915	0.9244	0.9572	1	0.6949	0.6999	0.6974	1	0.9146	0.9564	0.6316	0.5972	0.6609999999999999	0.07849	0.011447	0.058214	0.019145
[truncated: 101 more columns]
