# Supplementary material for: Absolute quantification of cohesin, CTCF and their regulators in human cells
Source: eLife. 2019 Jun 17;8:e46269. doi: 10.7554/eLife.46269 (PMC6606026; doi:10.7554/eLife.46269)
Supplement: Figure 2—source data 1. [file elife-46269-fig2-data1.zip › Figure 2 - source data 1/20150716_gfpWAPLch3_Prometa/2c_opt_time_col_cf_Ch1.txt]

tau_us	Ch1	Ch1_std	Ch1_fit	path
10	1.408557e-02	2.908131e-03	1.494400e-02	20150716_gfpWAPLch3_Prometa\MitoSys2\Calibration\mEGFPC1_Noc\mEGFP_setmEGFP_1_R1_P10_K1_Ch2-Ch1.zen
20	1.417021e-02	3.115886e-03	1.439800e-02	20150716_gfpWAPLch3_Prometa\MitoSys2\Calibration\mEGFPC1_Noc\mEGFP_setmEGFP_1_R1_P10_K1_Ch2-Ch1.zen
30	1.437852e-02	3.040787e-03	1.387000e-02	20150716_gfpWAPLch3_Prometa\MitoSys2\Calibration\mEGFPC1_Noc\mEGFP_setmEGFP_1_R1_P10_K1_Ch2-Ch1.zen
40	1.417039e-02	2.572071e-03	1.336800e-02	20150716_gfpWAPLch3_Prometa\MitoSys2\Calibration\mEGFPC1_Noc\mEGFP_setmEGFP_1_R1_P10_K1_Ch2-Ch1.zen
50	1.319644e-02	2.627751e-03	1.289300e-02	20150716_gfpWAPLch3_Prometa\MitoSys2\Calibration\mEGFPC1_Noc\mEGFP_setmEGFP_1_R1_P10_K1_Ch2-Ch1.zen
60	1.215892e-02	3.179697e-03	1.244600e-02	20150716_gfpWAPLch3_Prometa\MitoSys2\Calibration\mEGFPC1_Noc\mEGFP_setmEGFP_1_R1_P10_K1_Ch2-Ch1.zen
70	1.263155e-02	2.619520e-03	1.202500e-02	20150716_gfpWAPLch3_Prometa\MitoSys2\Calibration\mEGFPC1_Noc\mEGFP_setmEGFP_1_R1_P10_K1_Ch2-Ch1.zen
80	1.164264e-02	3.471186e-03	1.163000e-02	20150716_gfpWAPLch3_Prometa\MitoSys2\Calibration\mEGFPC1_Noc\mEGFP_setmEGFP_1_R1_P10_K1_Ch2-Ch1.zen
90	1.024619e-02	2.825998e-03	1.125800e-02	20150716_gfpWAPLch3_Prometa\MitoSys2\Calibration\mEGFPC1_Noc\mEGFP_setmEGFP_1_R1_P10_K1_Ch2-Ch1.zen
100	1.132003e-02	2.450075e-03	1.090900e-02	20150716_gfpWAPLch3_Prometa\MitoSys2\Calibration\mEGFPC1_Noc\mEGFP_setmEGFP_1_R1_P10_K1_Ch2-Ch1.zen
120	1.029640e-02	2.354247e-03	1.027200e-02	20150716_gfpWAPLch3_Prometa\MitoSys2\Calibration\mEGFPC1_Noc\mEGFP_setmEGFP_1_R1_P10_K1_Ch2-Ch1.zen
140	1.011153e-02	1.977719e-03	9.706200e-03	20150716_gfpWAPLch3_Prometa\MitoSys2\Calibration\mEGFPC1_Noc\mEGFP_setmEGFP_1_R1_P10_K1_Ch2-Ch1.zen
160	9.489407e-03	1.822804e-03	9.201300e-03	20150716_gfpWAPLch3_Prometa\MitoSys2\Calibration\mEGFPC1_Noc\mEGFP_setmEGFP_1_R1_P10_K1_Ch2-Ch1.zen
180	8.648331e-03	1.815297e-03	8.748500e-03	20150716_gfpWAPLch3_Prometa\MitoSys2\Calibration\mEGFPC1_Noc\mEGFP_setmEGFP_1_R1_P10_K1_Ch2-Ch1.zen
200	8.479976e-03	2.124309e-03	8.340400e-03	20150716_gfpWAPLch3_Prometa\MitoSys2\Calibration\mEGFPC1_Noc\mEGFP_setmEGFP_1_R1_P10_K1_Ch2-Ch1.zen
220	7.608521e-03	2.352464e-03	7.970800e-03	20150716_gfpWAPLch3_Prometa\MitoSys2\Calibration\mEGFPC1_Noc\mEGFP_setmEGFP_1_R1_P10_K1_Ch2-Ch1.zen
240	7.286202e-03	1.934202e-03	7.634400e-03	20150716_gfpWAPLch3_Prometa\MitoSys2\Calibration\mEGFPC1_Noc\mEGFP_setmEGFP_1_R1_P10_K1_Ch2-Ch1.zen
260	7.149728e-03	2.297262e-03	7.327000e-03	20150716_gfpWAPLch3_Prometa\MitoSys2\Calibration\mEGFPC1_Noc\mEGFP_setmEGFP_1_R1_P10_K1_Ch2-Ch1.zen
280	6.574662e-03	2.224634e-03	7.044700e-03	20150716_gfpWAPLch3_Prometa\MitoSys2\Calibration\mEGFPC1_Noc\mEGFP_setmEGFP_1_R1_P10_K1_Ch2-Ch1.zen
300	6.142982e-03	1.257383e-03	6.784700e-03	20150716_gfpWAPLch3_Prometa\MitoSys2\Calibration\mEGFPC1_Noc\mEGFP_setmEGFP_1_R1_P10_K1_Ch2-Ch1.zen
340	6.416212e-03	1.352426e-03	6.321100e-03	20150716_gfpWAPLch3_Prometa\MitoSys2\Calibration\mEGFPC1_Noc\mEGFP_setmEGFP_1_R1_P10_K1_Ch2-Ch1.zen
380	6.099726e-03	1.369313e-03	5.919700e-03	20150716_gfpWAPLch3_Prometa\MitoSys2\Calibration\mEGFPC1_Noc\mEGFP_setmEGFP_1_R1_P10_K1_Ch2-Ch1.zen
420	5.537673e-03	1.327830e-03	5.568400e-03	20150716_gfpWAPLch3_Prometa\MitoSys2\Calibration\mEGFPC1_Noc\mEGFP_setmEGFP_1_R1_P10_K1_Ch2-Ch1.zen
460	4.992210e-03	1.893585e-03	5.258200e-03	20150716_gfpWAPLch3_Prometa\MitoSys2\Calibration\mEGFPC1_Noc\mEGFP_setmEGFP_1_R1_P10_K1_Ch2-Ch1.zen
500	4.817265e-03	2.053683e-03	4.982100e-03	20150716_gfpWAPLch3_Prometa\MitoSys2\Calibration\mEGFPC1_Noc\mEGFP_setmEGFP_1_R1_P10_K1_Ch2-Ch1.zen
540	4.620630e-03	1.585871e-03	4.734800e-03	20150716_gfpWAPLch3_Prometa\MitoSys2\Calibration\mEGFPC1_Noc\mEGFP_setmEGFP_1_R1_P10_K1_Ch2-Ch1.zen
580	4.749064e-03	1.810104e-03	4.512000e-03	20150716_gfpWAPLch3_Prometa\MitoSys2\Calibration\mEGFPC1_Noc\mEGFP_setmEGFP_1_R1_P10_K1_Ch2-Ch1.zen
620	4.842201e-03	1.538096e-03	4.310200e-03	20150716_gfpWAPLch3_Prometa\MitoSys2\Calibration\mEGFPC1_Noc\mEGFP_setmEGFP_1_R1_P10_K1_Ch2-Ch1.zen
660	4.257408e-03	1.469696e-03	4.126600e-03	20150716_gfpWAPLch3_Prometa\MitoSys2\Calibration\mEGFPC1_Noc\mEGFP_setmEGFP_1_R1_P10_K1_Ch2-Ch1.zen
700	3.878327e-03	1.014062e-03	3.958900e-03	20150716_gfpWAPLch3_Prometa\MitoSys2\Calibration\mEGFPC1_Noc\mEGFP_setmEGFP_1_R1_P10_K1_Ch2-Ch1.zen
780	4.119420e-03	1.082207e-03	3.663700e-03	20150716_gfpWAPLch3_Prometa\MitoSys2\Calibration\mEGFPC1_Noc\mEGFP_setmEGFP_1_R1_P10_K1_Ch2-Ch1.zen
860	3.490943e-03	1.217274e-03	3.412300e-03	20150716_gfpWAPLch3_Prometa\MitoSys2\Calibration\mEGFPC1_Noc\mEGFP_setmEGFP_1_R1_P10_K1_Ch2-Ch1.zen
940	3.315992e-03	1.019793e-03	3.195900e-03	20150716_gfpWAPLch3_Prometa\MitoSys2\Calibration\mEGFPC1_Noc\mEGFP_setmEGFP_1_R1_P10_K1_Ch2-Ch1.zen
1020	2.822702e-03	1.021598e-03	3.007600e-03	20150716_gfpWAPLch3_Prometa\MitoSys2\Calibration\mEGFPC1_Noc\mEGFP_setmEGFP_1_R1_P10_K1_Ch2-Ch1.zen
1100	3.043280e-03	9.768234e-04	2.842500e-03	20150716_gfpWAPLch3_Prometa\MitoSys2\Calibration\mEGFPC1_Noc\mEGFP_setmEGFP_1_R1_P10_K1_Ch2-Ch1.zen
1180	2.731160e-03	1.030216e-03	2.696500e-03	20150716_gfpWAPLch3_Prometa\MitoSys2\Calibration\mEGFPC1_Noc\mEGFP_setmEGFP_1_R1_P10_K1_Ch2-Ch1.zen
1260	2.660486e-03	9.516976e-04	2.566500e-03	20150716_gfpWAPLch3_Prometa\MitoSys2\Calibration\mEGFPC1_Noc\mEGFP_setmEGFP_1_R1_P10_K1_Ch2-Ch1.zen
1340	2.610813e-03	1.418866e-03	2.450000e-03	20150716_gfpWAPLch3_Prometa\MitoSys2\Calibration\mEGFPC1_Noc\mEGFP_setmEGFP_1_R1_P10_K1_Ch2-Ch1.zen
1420	2.345859e-03	1.221552e-03	2.345000e-03	20150716_gfpWAPLch3_Prometa\MitoSys2\Calibration\mEGFPC1_Noc\mEGFP_setmEGFP_1_R1_P10_K1_Ch2-Ch1.zen
1500	2.036753e-03	8.470666e-04	2.249900e-03	20150716_gfpWAPLch3_Prometa\MitoSys2\Calibration\mEGFPC1_Noc\mEGFP_setmEGFP_1_R1_P10_K1_Ch2-Ch1.zen
1660	1.930315e-03	9.953445e-04	2.084200e-03	20150716_gfpWAPLch3_Prometa\MitoSys2\Calibration\mEGFPC1_Noc\mEGFP_setmEGFP_1_R1_P10_K1_Ch2-Ch1.zen
1820	1.724660e-03	7.723312e-04	1.944600e-03	20150716_gfpWAPLch3_Prometa\MitoSys2\Calibration\mEGFPC1_Noc\mEGFP_setmEGFP_1_R1_P10_K1_Ch2-Ch1.zen
1980	1.818413e-03	6.779787e-04	1.825200e-03	20150716_gfpWAPLch3_Prometa\MitoSys2\Calibration\mEGFPC1_Noc\mEGFP_setmEGFP_1_R1_P10_K1_Ch2-Ch1.zen
2140	1.754071e-03	1.025676e-03	1.721900e-03	20150716_gfpWAPLch3_Prometa\MitoSys2\Calibration\mEGFPC1_Noc\mEGFP_setmEGFP_1_R1_P10_K1_Ch2-Ch1.zen
2300	1.577776e-03	1.324354e-03	1.631500e-03	20150716_gfpWAPLch3_Prometa\MitoSys2\Calibration\mEGFPC1_Noc\mEGFP_setmEGFP_1_R1_P10_K1_Ch2-Ch1.zen
2460	1.611126e-03	8.187724e-04	1.551500e-03	20150716_gfpWAPLch3_Prometa\MitoSys2\Calibration\mEGFPC1_Noc\mEGFP_setmEGFP_1_R1_P10_K1_Ch2-Ch1.zen
2620	1.480402e-03	7.875967e-04	1.480300e-03	20150716_gfpWAPLch3_Prometa\MitoSys2\Calibration\mEGFPC1_Noc\mEGFP_setmEGFP_1_R1_P10_K1_Ch2-Ch1.zen
2780	1.389284e-03	8.854129e-04	1.416400e-03	20150716_gfpWAPLch3_Prometa\MitoSys2\Calibration\mEGFPC1_Noc\mEGFP_setmEGFP_1_R1_P10_K1_Ch2-Ch1.zen
2940	1.348245e-03	8.128791e-04	1.358600e-03	20150716_gfpWAPLch3_Prometa\MitoSys2\Calibration\mEGFPC1_Noc\mEGFP_setmEGFP_1_R1_P10_K1_Ch2-Ch1.zen
3100	1.071642e-03	6.943294e-04	1.306000e-03	20150716_gfpWAPLch3_Prometa\MitoSys2\Calibration\mEGFPC1_Noc\mEGFP_setmEGFP_1_R1_P10_K1_Ch2-Ch1.zen
3420	1.157992e-03	9.926222e-04	1.213800e-03	20150716_gfpWAPLch3_Prometa\MitoSys2\Calibration\mEGFPC1_Noc\mEGFP_setmEGFP_1_R1_P10_K1_Ch2-Ch1.zen
3740	1.026386e-03	8.444373e-04	1.135400e-03	20150716_gfpWAPLch3_Prometa\MitoSys2\Calibration\mEGFPC1_Noc\mEGFP_setmEGFP_1_R1_P10_K1_Ch2-Ch1.zen
4060	1.024027e-03	6.628999e-04	1.067700e-03	20150716_gfpWAPLch3_Prometa\MitoSys2\Calibration\mEGFPC1_Noc\mEGFP_setmEGFP_1_R1_P10_K1_Ch2-Ch1.zen
4380	9.275098e-04	5.521595e-04	1.008400e-03	20150716_gfpWAPLch3_Prometa\MitoSys2\Calibration\mEGFPC1_Noc\mEGFP_setmEGFP_1_R1_P10_K1_Ch2-Ch1.zen
4700	9.569381e-04	8.562967e-04	9.559400e-04	20150716_gfpWAPLch3_Prometa\MitoSys2\Calibration\mEGFPC1_Noc\mEGFP_setmEGFP_1_R1_P10_K1_Ch2-Ch1.zen
5020	8.477748e-04	6.195712e-04	9.091200e-04	20150716_gfpWAPLch3_Prometa\MitoSys2\Calibration\mEGFPC1_Noc\mEGFP_setmEGFP_1_R1_P10_K1_Ch2-Ch1.zen
5340	7.760574e-04	7.176894e-04	8.669900e-04	20150716_gfpWAPLch3_Prometa\MitoSys2\Calibration\mEGFPC1_Noc\mEGFP_setmEGFP_1_R1_P10_K1_Ch2-Ch1.zen
5660	8.089991e-04	7.767760e-04	8.288300e-04	20150716_gfpWAPLch3_Prometa\MitoSys2\Calibration\mEGFPC1_Noc\mEGFP_setmEGFP_1_R1_P10_K1_Ch2-Ch1.zen
5980	9.725107e-04	6.197101e-04	7.940400e-04	20150716_gfpWAPLch3_Prometa\MitoSys2\Calibration\mEGFPC1_Noc\mEGFP_setmEGFP_1_R1_P10_K1_Ch2-Ch1.zen
6300	1.067217e-03	5.370529e-04	7.621600e-04	20150716_gfpWAPLch3_Prometa\MitoSys2\Calibration\mEGFPC1_Noc\mEGFP_setmEGFP_1_R1_P10_K1_Ch2-Ch1.zen
6940	8.623682e-04	7.103223e-04	7.057000e-04	20150716_gfpWAPLch3_Prometa\MitoSys2\Calibration\mEGFPC1_Noc\mEGFP_setmEGFP_1_R1_P10_K1_Ch2-Ch1.zen
7580	6.018080e-04	6.182817e-04	6.571200e-04	20150716_gfpWAPLch3_Prometa\MitoSys2\Calibration\mEGFPC1_Noc\mEGFP_setmEGFP_1_R1_P10_K1_Ch2-Ch1.zen
8220	6.732144e-04	5.407195e-04	6.147800e-04	20150716_gfpWAPLch3_Prometa\MitoSys2\Calibration\mEGFPC1_Noc\mEGFP_setmEGFP_1_R1_P10_K1_Ch2-Ch1.zen
8860	4.936066e-04	6.286500e-04	5.774900e-04	20150716_gfpWAPLch3_Prometa\MitoSys2\Calibration\mEGFPC1_Noc\mEGFP_setmEGFP_1_R1_P10_K1_Ch2-Ch1.zen
9500	6.784939e-04	6.853710e-04	5.443500e-04	20150716_gfpWAPLch3_Prometa\MitoSys2\Calibration\mEGFPC1_Noc\mEGFP_setmEGFP_1_R1_P10_K1_Ch2-Ch1.zen
10140	5.488128e-04	6.502475e-04	5.146800e-04	20150716_gfpWAPLch3_Prometa\MitoSys2\Calibration\mEGFPC1_Noc\mEGFP_setmEGFP_1_R1_P10_K1_Ch2-Ch1.zen
10780	6.586867e-04	4.683934e-04	4.879400e-04	20150716_gfpWAPLch3_Prometa\MitoSys2\Calibration\mEGFPC1_Noc\mEGFP_setmEGFP_1_R1_P10_K1_Ch2-Ch1.zen
11420	5.246074e-04	6.073424e-04	4.637100e-04	20150716_gfpWAPLch3_Prometa\MitoSys2\Calibration\mEGFPC1_Noc\mEGFP_setmEGFP_1_R1_P10_K1_Ch2-Ch1.zen
12060	8.412830e-04	5.484749e-04	4.416400e-04	20150716_gfpWAPLch3_Prometa\MitoSys2\Calibration\mEGFPC1_Noc\mEGFP_setmEGFP_1_R1_P10_K1_Ch2-Ch1.zen
12700	4.470534e-04	5.699566e-04	4.214500e-04	20150716_gfpWAPLch3_Prometa\MitoSys2\Calibration\mEGFPC1_Noc\mEGFP_setmEGFP_1_R1_P10_K1_Ch2-Ch1.zen
13980	4.356358e-04	3.995387e-04	3.858200e-04	20150716_gfpWAPLch3_Prometa\MitoSys2\Calibration\mEGFPC1_Noc\mEGFP_setmEGFP_1_R1_P10_K1_Ch2-Ch1.zen
15260	3.132332e-04	3.387080e-04	3.553500e-04	20150716_gfpWAPLch3_Prometa\MitoSys2\Calibration\mEGFPC1_Noc\mEGFP_setmEGFP_1_R1_P10_K1_Ch2-Ch1.zen
16540	2.351607e-04	5.010504e-04	3.289900e-04	20150716_gfpWAPLch3_Prometa\MitoSys2\Calibration\mEGFPC1_Noc\mEGFP_setmEGFP_1_R1_P10_K1_Ch2-Ch1.zen
17820	2.627957e-04	3.872452e-04	3.059800e-04	20150716_gfpWAPLch3_Prometa\MitoSys2\Calibration\mEGFPC1_Noc\mEGFP_setmEGFP_1_R1_P10_K1_Ch2-Ch1.zen
19100	1.083390e-04	4.426655e-04	2.857100e-04	20150716_gfpWAPLch3_Prometa\MitoSys2\Calibration\mEGFPC1_Noc\mEGFP_setmEGFP_1_R1_P10_K1_Ch2-Ch1.zen
20380	2.531845e-04	4.992124e-04	2.677200e-04	20150716_gfpWAPLch3_Prometa\MitoSys2\Calibration\mEGFPC1_Noc\mEGFP_setmEGFP_1_R1_P10_K1_Ch2-Ch1.zen
21660	2.744551e-04	4.280175e-04	2.516700e-04	20150716_gfpWAPLch3_Prometa\MitoSys2\Calibration\mEGFPC1_Noc\mEGFP_setmEGFP_1_R1_P10_K1_Ch2-Ch1.zen
22940	8.084264e-05	3.471840e-04	2.372500e-04	20150716_gfpWAPLch3_Prometa\MitoSys2\Calibration\mEGFPC1_Noc\mEGFP_setmEGFP_1_R1_P10_K1_Ch2-Ch1.zen
24220	1.166971e-04	6.154256e-04	2.242300e-04	20150716_gfpWAPLch3_Prometa\MitoSys2\Calibration\mEGFPC1_Noc\mEGFP_setmEGFP_1_R1_P10_K1_Ch2-Ch1.zen
25500	1.020494e-04	3.950266e-04	2.124200e-04	20150716_gfpWAPLch3_Prometa\MitoSys2\Calibration\mEGFPC1_Noc\mEGFP_setmEGFP_1_R1_P10_K1_Ch2-Ch1.zen
28060	2.638801e-04	5.303711e-04	1.918400e-04	20150716_gfpWAPLch3_Prometa\MitoSys2\Calibration\mEGFPC1_Noc\mEGFP_setmEGFP_1_R1_P10_K1_Ch2-Ch1.zen
30620	1.690530e-04	4.928575e-04	1.745100e-04	20150716_gfpWAPLch3_Prometa\MitoSys2\Calibration\mEGFPC1_Noc\mEGFP_setmEGFP_1_R1_P10_K1_Ch2-Ch1.zen
33180	1.362825e-04	4.145269e-04	1.597500e-04	20150716_gfpWAPLch3_Prometa\MitoSys2\Calibration\mEGFPC1_Noc\mEGFP_setmEGFP_1_R1_P10_K1_Ch2-Ch1.zen
35740	2.281373e-04	3.711232e-04	1.470300e-04	20150716_gfpWAPLch3_Prometa\MitoSys2\Calibration\mEGFPC1_Noc\mEGFP_setmEGFP_1_R1_P10_K1_Ch2-Ch1.zen
38300	1.133991e-04	4.032636e-04	1.359700e-04	20150716_gfpWAPLch3_Prometa\MitoSys2\Calibration\mEGFPC1_Noc\mEGFP_setmEGFP_1_R1_P10_K1_Ch2-Ch1.zen
40860	7.727337e-05	4.730533e-04	1.262700e-04	20150716_gfpWAPLch3_Prometa\MitoSys2\Calibration\mEGFPC1_Noc\mEGFP_setmEGFP_1_R1_P10_K1_Ch2-Ch1.zen
43420	8.419659e-05	5.262955e-04	1.177000e-04	20150716_gfpWAPLch3_Prometa\MitoSys2\Calibration\mEGFPC1_Noc\mEGFP_setmEGFP_1_R1_P10_K1_Ch2-Ch1.zen
45980	9.188792e-05	4.365916e-04	1.100800e-04	20150716_gfpWAPLch3_Prometa\MitoSys2\Calibration\mEGFPC1_Noc\mEGFP_setmEGFP_1_R1_P10_K1_Ch2-Ch1.zen
48540	1.312803e-04	5.850423e-04	1.032700e-04	20150716_gfpWAPLch3_Prometa\MitoSys2\Calibration\mEGFPC1_Noc\mEGFP_setmEGFP_1_R1_P10_K1_Ch2-Ch1.zen
51100	2.277280e-04	4.693526e-04	9.714700e-05	20150716_gfpWAPLch3_Prometa\MitoSys2\Calibration\mEGFPC1_Noc\mEGFP_setmEGFP_1_R1_P10_K1_Ch2-Ch1.zen
56220	1.776289e-04	3.065275e-04	8.660100e-05	20150716_gfpWAPLch3_Prometa\MitoSys2\Calibration\mEGFPC1_Noc\mEGFP_setmEGFP_1_R1_P10_K1_Ch2-Ch1.zen
61340	7.693576e-05	3.320737e-04	7.785700e-05	20150716_gfpWAPLch3_Prometa\MitoSys2\Calibration\mEGFPC1_Noc\mEGFP_setmEGFP_1_R1_P10_K1_Ch2-Ch1.zen
66460	-1.131388e-05	3.292514e-04	7.050300e-05	20150716_gfpWAPLch3_Prometa\MitoSys2\Calibration\mEGFPC1_Noc\mEGFP_setmEGFP_1_R1_P10_K1_Ch2-Ch1.zen
71580	-4.292928e-06	2.748376e-04	6.424400e-05	20150716_gfpWAPLch3_Prometa\MitoSys2\Calibration\mEGFPC1_Noc\mEGFP_setmEGFP_1_R1_P10_K1_Ch2-Ch1.zen
76700	-7.348411e-05	3.575384e-04	5.886200e-05	20150716_gfpWAPLch3_Prometa\MitoSys2\Calibration\mEGFPC1_Noc\mEGFP_setmEGFP_1_R1_P10_K1_Ch2-Ch1.zen
81820	9.706492e-05	2.845821e-04	5.419000e-05	20150716_gfpWAPLch3_Prometa\MitoSys2\Calibration\mEGFPC1_Noc\mEGFP_setmEGFP_1_R1_P10_K1_Ch2-Ch1.zen
86940	1.373512e-04	4.489726e-04	5.010400e-05	20150716_gfpWAPLch3_Prometa\MitoSys2\Calibration\mEGFPC1_Noc\mEGFP_setmEGFP_1_R1_P10_K1_Ch2-Ch1.zen
92060	1.628081e-04	2.779557e-04	4.650300e-05	20150716_gfpWAPLch3_Prometa\MitoSys2\Calibration\mEGFPC1_Noc\mEGFP_setmEGFP_1_R1_P10_K1_Ch2-Ch1.zen
97180	2.076797e-04	3.376151e-04	4.331000e-05	20150716_gfpWAPLch3_Prometa\MitoSys2\Calibration\mEGFPC1_Noc\mEGFP_setmEGFP_1_R1_P10_K1_Ch2-Ch1.zen
102300	2.013320e-04	2.641402e-04	4.046200e-05	20150716_gfpWAPLch3_Prometa\MitoSys2\Calibration\mEGFPC1_Noc\mEGFP_setmEGFP_1_R1_P10_K1_Ch2-Ch1.zen
112540	8.536834e-05	2.529522e-04	3.561100e-05	20150716_gfpWAPLch3_Prometa\MitoSys2\Calibration\mEGFPC1_Noc\mEGFP_setmEGFP_1_R1_P10_K1_Ch2-Ch1.zen
122780	2.843006e-05	3.297869e-04	3.164300e-05	20150716_gfpWAPLch3_Prometa\MitoSys2\Calibration\mEGFPC1_Noc\mEGFP_setmEGFP_1_R1_P10_K1_Ch2-Ch1.zen
133020	5.888084e-05	2.636590e-04	2.834800e-05	20150716_gfpWAPLch3_Prometa\MitoSys2\Calibration\mEGFPC1_Noc\mEGFP_setmEGFP_1_R1_P10_K1_Ch2-Ch1.zen
143260	7.807214e-05	3.393700e-04	2.557600e-05	20150716_gfpWAPLch3_Prometa\MitoSys2\Calibration\mEGFPC1_Noc\mEGFP_setmEGFP_1_R1_P10_K1_Ch2-Ch1.zen
153500	1.774219e-04	3.327327e-04	2.321800e-05	20150716_gfpWAPLch3_Prometa\MitoSys2\Calibration\mEGFPC1_Noc\mEGFP_setmEGFP_1_R1_P10_K1_Ch2-Ch1.zen
163740	1.592864e-05	3.050675e-04	2.119300e-05	20150716_gfpWAPLch3_Prometa\MitoSys2\Calibration\mEGFPC1_Noc\mEGFP_setmEGFP_1_R1_P10_K1_Ch2-Ch1.zen
173980	3.575092e-05	2.644530e-04	1.943700e-05	20150716_gfpWAPLch3_Prometa\MitoSys2\Calibration\mEGFPC1_Noc\mEGFP_setmEGFP_1_R1_P10_K1_Ch2-Ch1.zen
184220	-1.280298e-06	2.109410e-04	1.790500e-05	20150716_gfpWAPLch3_Prometa\MitoSys2\Calibration\mEGFPC1_Noc\mEGFP_setmEGFP_1_R1_P10_K1_Ch2-Ch1.zen
194460	-9.933193e-05	2.681270e-04	1.655800e-05	20150716_gfpWAPLch3_Prometa\MitoSys2\Calibration\mEGFPC1_Noc\mEGFP_setmEGFP_1_R1_P10_K1_Ch2-Ch1.zen
204700	3.549914e-05	2.315773e-04	1.536600e-05	20150716_gfpWAPLch3_Prometa\MitoSys2\Calibration\mEGFPC1_Noc\mEGFP_setmEGFP_1_R1_P10_K1_Ch2-Ch1.zen
225180	6.857466e-05	2.130914e-04	1.335800e-05	20150716_gfpWAPLch3_Prometa\MitoSys2\Calibration\mEGFPC1_Noc\mEGFP_setmEGFP_1_R1_P10_K1_Ch2-Ch1.zen
245660	-5.097169e-05	2.958373e-04	1.174000e-05	20150716_gfpWAPLch3_Prometa\MitoSys2\Calibration\mEGFPC1_Noc\mEGFP_setmEGFP_1_R1_P10_K1_Ch2-Ch1.zen
266140	4.041146e-05	3.135621e-04	1.041300e-05	20150716_gfpWAPLch3_Prometa\MitoSys2\Calibration\mEGFPC1_Noc\mEGFP_setmEGFP_1_R1_P10_K1_Ch2-Ch1.zen
286620	3.099985e-05	2.572178e-04	9.310000e-06	20150716_gfpWAPLch3_Prometa\MitoSys2\Calibration\mEGFPC1_Noc\mEGFP_setmEGFP_1_R1_P10_K1_Ch2-Ch1.zen
307100	1.524895e-04	1.816144e-04	8.382200e-06	20150716_gfpWAPLch3_Prometa\MitoSys2\Calibration\mEGFPC1_Noc\mEGFP_setmEGFP_1_R1_P10_K1_Ch2-Ch1.zen
327580	-6.997203e-06	2.144075e-04	7.593200e-06	20150716_gfpWAPLch3_Prometa\MitoSys2\Calibration\mEGFPC1_Noc\mEGFP_setmEGFP_1_R1_P10_K1_Ch2-Ch1.zen
348060	9.477570e-06	2.196032e-04	6.916000e-06	20150716_gfpWAPLch3_Prometa\MitoSys2\Calibration\mEGFPC1_Noc\mEGFP_setmEGFP_1_R1_P10_K1_Ch2-Ch1.zen
368540	-2.057813e-05	2.289625e-04	6.330000e-06	20150716_gfpWAPLch3_Prometa\MitoSys2\Calibration\mEGFPC1_Noc\mEGFP_setmEGFP_1_R1_P10_K1_Ch2-Ch1.zen
389020	1.238944e-05	3.174759e-04	5.819100e-06	20150716_gfpWAPLch3_Prometa\MitoSys2\Calibration\mEGFPC1_Noc\mEGFP_setmEGFP_1_R1_P10_K1_Ch2-Ch1.zen
409500	1.519331e-05	2.153192e-04	5.370600e-06	20150716_gfpWAPLch3_Prometa\MitoSys2\Calibration\mEGFPC1_Noc\mEGFP_setmEGFP_1_R1_P10_K1_Ch2-Ch1.zen
450460	-7.303981e-05	1.859247e-04	4.623000e-06	20150716_gfpWAPLch3_Prometa\MitoSys2\Calibration\mEGFPC1_Noc\mEGFP_setmEGFP_1_R1_P10_K1_Ch2-Ch1.zen
491420	-5.871658e-05	1.886417e-04	4.027900e-06	20150716_gfpWAPLch3_Prometa\MitoSys2\Calibration\mEGFPC1_Noc\mEGFP_setmEGFP_1_R1_P10_K1_Ch2-Ch1.zen
532380	-5.118218e-05	1.706272e-04	3.545700e-06	20150716_gfpWAPLch3_Prometa\MitoSys2\Calibration\mEGFPC1_Noc\mEGFP_setmEGFP_1_R1_P10_K1_Ch2-Ch1.zen
573340	-7.631890e-05	1.743614e-04	3.148900e-06	20150716_gfpWAPLch3_Prometa\MitoSys2\Calibration\mEGFPC1_Noc\mEGFP_setmEGFP_1_R1_P10_K1_Ch2-Ch1.zen
614300	-8.199629e-05	2.163371e-04	2.818100e-06	20150716_gfpWAPLch3_Prometa\MitoSys2\Calibration\mEGFPC1_Noc\mEGFP_setmEGFP_1_R1_P10_K1_Ch2-Ch1.zen
655260	-5.711610e-05	2.226478e-04	2.539100e-06	20150716_gfpWAPLch3_Prometa\MitoSys2\Calibration\mEGFPC1_Noc\mEGFP_setmEGFP_1_R1_P10_K1_Ch2-Ch1.zen
696220	-7.360399e-06	2.264836e-04	2.301500e-06	20150716_gfpWAPLch3_Prometa\MitoSys2\Calibration\mEGFPC1_Noc\mEGFP_setmEGFP_1_R1_P10_K1_Ch2-Ch1.zen
737180	-7.156775e-05	2.454055e-04	2.097300e-06	20150716_gfpWAPLch3_Prometa\MitoSys2\Calibration\mEGFPC1_Noc\mEGFP_setmEGFP_1_R1_P10_K1_Ch2-Ch1.zen
778140	-9.347255e-05	1.843311e-04	1.920300e-06	20150716_gfpWAPLch3_Prometa\MitoSys2\Calibration\mEGFPC1_Noc\mEGFP_setmEGFP_1_R1_P10_K1_Ch2-Ch1.zen
819100	-8.221515e-05	1.484745e-04	1.765800e-06	20150716_gfpWAPLch3_Prometa\MitoSys2\Calibration\mEGFPC1_Noc\mEGFP_setmEGFP_1_R1_P10_K1_Ch2-Ch1.zen
901020	6.131390e-06	1.127610e-04	1.510300e-06	20150716_gfpWAPLch3_Prometa\MitoSys2\Calibration\mEGFPC1_Noc\mEGFP_setmEGFP_1_R1_P10_K1_Ch2-Ch1.zen
982940	-1.237101e-05	1.524659e-04	1.308700e-06	20150716_gfpWAPLch3_Prometa\MitoSys2\Calibration\mEGFPC1_Noc\mEGFP_setmEGFP_1_R1_P10_K1_Ch2-Ch1.zen
1064860	4.558336e-05	1.350389e-04	1.146600e-06	20150716_gfpWAPLch3_Prometa\MitoSys2\Calibration\mEGFPC1_Noc\mEGFP_setmEGFP_1_R1_P10_K1_Ch2-Ch1.zen
1146780	1.110565e-05	1.443222e-04	1.014200e-06	20150716_gfpWAPLch3_Prometa\MitoSys2\Calibration\mEGFPC1_Noc\mEGFP_setmEGFP_1_R1_P10_K1_Ch2-Ch1.zen
1228700	-1.623327e-05	1.777350e-04	9.043800e-07	20150716_gfpWAPLch3_Prometa\MitoSys2\Calibration\mEGFPC1_Noc\mEGFP_setmEGFP_1_R1_P10_K1_Ch2-Ch1.zen
1310620	-4.061235e-05	1.605748e-04	8.122900e-07	20150716_gfpWAPLch3_Prometa\MitoSys2\Calibration\mEGFPC1_Noc\mEGFP_setmEGFP_1_R1_P10_K1_Ch2-Ch1.zen
1392540	-6.483863e-05	1.738061e-04	7.342100e-07	20150716_gfpWAPLch3_Prometa\MitoSys2\Calibration\mEGFPC1_Noc\mEGFP_setmEGFP_1_R1_P10_K1_Ch2-Ch1.zen
1474460	-7.592698e-06	1.485150e-04	6.673700e-07	20150716_gfpWAPLch3_Prometa\MitoSys2\Calibration\mEGFPC1_Noc\mEGFP_setmEGFP_1_R1_P10_K1_Ch2-Ch1.zen
1556380	-6.898713e-05	1.515383e-04	6.096800e-07	20150716_gfpWAPLch3_Prometa\MitoSys2\Calibration\mEGFPC1_Noc\mEGFP_setmEGFP_1_R1_P10_K1_Ch2-Ch1.zen
10	6.075413e-03	1.246161e-03	6.529300e-03	20150716_gfpWAPLch3_Prometa\MitoSys2\Calibration\mEGFPC1_Noc\mEGFP_setmEGFP_1_R1_P1_K1_Ch2-Ch1.zen
20	6.553440e-03	1.369939e-03	6.364700e-03	20150716_gfpWAPLch3_Prometa\MitoSys2\Calibration\mEGFPC1_Noc\mEGFP_setmEGFP_1_R1_P1_K1_Ch2-Ch1.zen
30	6.111976e-03	1.405462e-03	6.210400e-03	20150716_gfpWAPLch3_Prometa\MitoSys2\Calibration\mEGFPC1_Noc\mEGFP_setmEGFP_1_R1_P1_K1_Ch2-Ch1.zen
40	6.011713e-03	9.781990e-04	6.066200e-03	20150716_gfpWAPLch3_Prometa\MitoSys2\Calibration\mEGFPC1_Noc\mEGFP_setmEGFP_1_R1_P1_K1_Ch2-Ch1.zen
50	5.787924e-03	1.557945e-03	5.931400e-03	20150716_gfpWAPLch3_Prometa\MitoSys2\Calibration\mEGFPC1_Noc\mEGFP_setmEGFP_1_R1_P1_K1_Ch2-Ch1.zen
60	5.829919e-03	1.767442e-03	5.805300e-03	20150716_gfpWAPLch3_Prometa\MitoSys2\Calibration\mEGFPC1_Noc\mEGFP_setmEGFP_1_R1_P1_K1_Ch2-Ch1.zen
70	5.561263e-03	1.093992e-03	5.687200e-03	20150716_gfpWAPLch3_Prometa\MitoSys2\Calibration\mEGFPC1_Noc\mEGFP_setmEGFP_1_R1_P1_K1_Ch2-Ch1.zen
80	5.759991e-03	1.777362e-03	5.576400e-03	20150716_gfpWAPLch3_Prometa\MitoSys2\Calibration\mEGFPC1_Noc\mEGFP_setmEGFP_1_R1_P1_K1_Ch2-Ch1.zen
90	5.477933e-03	1.590042e-03	5.472200e-03	20150716_gfpWAPLch3_Prometa\MitoSys2\Calibration\mEGFPC1_Noc\mEGFP_setmEGFP_1_R1_P1_K1_Ch2-Ch1.zen
100	5.203333e-03	9.174286e-04	5.374100e-03	20150716_gfpWAPLch3_Prometa\MitoSys2\Calibration\mEGFPC1_Noc\mEGFP_setmEGFP_1_R1_P1_K1_Ch2-Ch1.zen
120	5.771818e-03	1.103957e-03	5.193900e-03	20150716_gfpWAPLch3_Prometa\MitoSys2\Calibration\mEGFPC1_Noc\mEGFP_setmEGFP_1_R1_P1_K1_Ch2-Ch1.zen
140	4.886055e-03	9.464109e-04	5.032300e-03	20150716_gfpWAPLch3_Prometa\MitoSys2\Calibration\mEGFPC1_Noc\mEGFP_setmEGFP_1_R1_P1_K1_Ch2-Ch1.zen
160	4.967245e-03	1.233553e-03	4.886000e-03	20150716_gfpWAPLch3_Prometa\MitoSys2\Calibration\mEGFPC1_Noc\mEGFP_setmEGFP_1_R1_P1_K1_Ch2-Ch1.zen
180	4.961303e-03	9.132709e-04	4.752600e-03	20150716_gfpWAPLch3_Prometa\MitoSys2\Calibration\mEGFPC1_Noc\mEGFP_setmEGFP_1_R1_P1_K1_Ch2-Ch1.zen
200	4.518581e-03	1.079378e-03	4.630100e-03	20150716_gfpWAPLch3_Prometa\MitoSys2\Calibration\mEGFPC1_Noc\mEGFP_setmEGFP_1_R1_P1_K1_Ch2-Ch1.zen
220	4.542552e-03	9.893204e-04	4.516800e-03	20150716_gfpWAPLch3_Prometa\MitoSys2\Calibration\mEGFPC1_Noc\mEGFP_setmEGFP_1_R1_P1_K1_Ch2-Ch1.zen
240	4.489434e-03	1.145566e-03	4.411500e-03	20150716_gfpWAPLch3_Prometa\MitoSys2\Calibration\mEGFPC1_Noc\mEGFP_setmEGFP_1_R1_P1_K1_Ch2-Ch1.zen
260	4.467580e-03	1.159705e-03	4.312900e-03	20150716_gfpWAPLch3_Prometa\MitoSys2\Calibration\mEGFPC1_Noc\mEGFP_setmEGFP_1_R1_P1_K1_Ch2-Ch1.zen
280	4.241582e-03	9.669455e-04	4.220100e-03	20150716_gfpWAPLch3_Prometa\MitoSys2\Calibration\mEGFPC1_Noc\mEGFP_setmEGFP_1_R1_P1_K1_Ch2-Ch1.zen
300	3.899274e-03	9.658297e-04	4.132500e-03	20150716_gfpWAPLch3_Prometa\MitoSys2\Calibration\mEGFPC1_Noc\mEGFP_setmEGFP_1_R1_P1_K1_Ch2-Ch1.zen
340	4.026890e-03	8.678397e-04	3.970300e-03	20150716_gfpWAPLch3_Prometa\MitoSys2\Calibration\mEGFPC1_Noc\mEGFP_setmEGFP_1_R1_P1_K1_Ch2-Ch1.zen
380	3.781204e-03	7.487977e-04	3.822500e-03	20150716_gfpWAPLch3_Prometa\MitoSys2\Calibration\mEGFPC1_Noc\mEGFP_setmEGFP_1_R1_P1_K1_Ch2-Ch1.zen
420	3.751639e-03	8.976549e-04	3.686500e-03	20150716_gfpWAPLch3_Prometa\MitoSys2\Calibration\mEGFPC1_Noc\mEGFP_setmEGFP_1_R1_P1_K1_Ch2-Ch1.zen
460	3.610630e-03	8.699786e-04	3.560300e-03	20150716_gfpWAPLch3_Prometa\MitoSys2\Calibration\mEGFPC1_Noc\mEGFP_setmEGFP_1_R1_P1_K1_Ch2-Ch1.zen
500	3.265793e-03	6.785182e-04	3.442700e-03	20150716_gfpWAPLch3_Prometa\MitoSys2\Calibration\mEGFPC1_Noc\mEGFP_setmEGFP_1_R1_P1_K1_Ch2-Ch1.zen
540	3.295990e-03	8.546315e-04	3.332400e-03	20150716_gfpWAPLch3_Prometa\MitoSys2\Calibration\mEGFPC1_Noc\mEGFP_setmEGFP_1_R1_P1_K1_Ch2-Ch1.zen
580	3.293862e-03	6.938818e-04	3.228700e-03	20150716_gfpWAPLch3_Prometa\MitoSys2\Calibration\mEGFPC1_Noc\mEGFP_setmEGFP_1_R1_P1_K1_Ch2-Ch1.zen
620	3.017948e-03	6.350175e-04	3.131000e-03	20150716_gfpWAPLch3_Prometa\MitoSys2\Calibration\mEGFPC1_Noc\mEGFP_setmEGFP_1_R1_P1_K1_Ch2-Ch1.zen
660	2.788749e-03	8.342808e-04	3.038700e-03	20150716_gfpWAPLch3_Prometa\MitoSys2\Calibration\mEGFPC1_Noc\mEGFP_setmEGFP_1_R1_P1_K1_Ch2-Ch1.zen
700	2.934511e-03	5.678134e-04	2.951300e-03	20150716_gfpWAPLch3_Prometa\MitoSys2\Calibration\mEGFPC1_Noc\mEGFP_setmEGFP_1_R1_P1_K1_Ch2-Ch1.zen
780	2.957970e-03	6.522502e-04	2.789700e-03	20150716_gfpWAPLch3_Prometa\MitoSys2\Calibration\mEGFPC1_Noc\mEGFP_setmEGFP_1_R1_P1_K1_Ch2-Ch1.zen
860	2.741478e-03	5.505222e-04	2.643600e-03	20150716_gfpWAPLch3_Prometa\MitoSys2\Calibration\mEGFPC1_Noc\mEGFP_setmEGFP_1_R1_P1_K1_Ch2-Ch1.zen
940	2.610369e-03	5.255202e-04	2.511000e-03	20150716_gfpWAPLch3_Prometa\MitoSys2\Calibration\mEGFPC1_Noc\mEGFP_setmEGFP_1_R1_P1_K1_Ch2-Ch1.zen
1020	2.364484e-03	5.949452e-04	2.390000e-03	20150716_gfpWAPLch3_Prometa\MitoSys2\Calibration\mEGFPC1_Noc\mEGFP_setmEGFP_1_R1_P1_K1_Ch2-Ch1.zen
1100	2.333322e-03	7.245758e-04	2.279300e-03	20150716_gfpWAPLch3_Prometa\MitoSys2\Calibration\mEGFPC1_Noc\mEGFP_setmEGFP_1_R1_P1_K1_Ch2-Ch1.zen
1180	2.134010e-03	6.894057e-04	2.177700e-03	20150716_gfpWAPLch3_Prometa\MitoSys2\Calibration\mEGFPC1_Noc\mEGFP_setmEGFP_1_R1_P1_K1_Ch2-Ch1.zen
1260	2.005433e-03	6.765932e-04	2.084000e-03	20150716_gfpWAPLch3_Prometa\MitoSys2\Calibration\mEGFPC1_Noc\mEGFP_setmEGFP_1_R1_P1_K1_Ch2-Ch1.zen
1340	2.106088e-03	5.625871e-04	1.997500e-03	20150716_gfpWAPLch3_Prometa\MitoSys2\Calibration\mEGFPC1_Noc\mEGFP_setmEGFP_1_R1_P1_K1_Ch2-Ch1.zen
1420	1.820592e-03	3.479163e-04	1.917400e-03	20150716_gfpWAPLch3_Prometa\MitoSys2\Calibration\mEGFPC1_Noc\mEGFP_setmEGFP_1_R1_P1_K1_Ch2-Ch1.zen
1500	1.841215e-03	4.010459e-04	1.842900e-03	20150716_gfpWAPLch3_Prometa\MitoSys2\Calibration\mEGFPC1_Noc\mEGFP_setmEGFP_1_R1_P1_K1_Ch2-Ch1.zen
1660	1.588235e-03	4.242536e-04	1.709000e-03	20150716_gfpWAPLch3_Prometa\MitoSys2\Calibration\mEGFPC1_Noc\mEGFP_setmEGFP_1_R1_P1_K1_Ch2-Ch1.zen
1820	1.631510e-03	4.732615e-04	1.591800e-03	20150716_gfpWAPLch3_Prometa\MitoSys2\Calibration\mEGFPC1_Noc\mEGFP_setmEGFP_1_R1_P1_K1_Ch2-Ch1.zen
1980	1.594689e-03	4.505541e-04	1.488600e-03	20150716_gfpWAPLch3_Prometa\MitoSys2\Calibration\mEGFPC1_Noc\mEGFP_setmEGFP_1_R1_P1_K1_Ch2-Ch1.zen
2140	1.337717e-03	5.110480e-04	1.397100e-03	20150716_gfpWAPLch3_Prometa\MitoSys2\Calibration\mEGFPC1_Noc\mEGFP_setmEGFP_1_R1_P1_K1_Ch2-Ch1.zen
2300	1.085400e-03	5.088816e-04	1.315300e-03	20150716_gfpWAPLch3_Prometa\MitoSys2\Calibration\mEGFPC1_Noc\mEGFP_setmEGFP_1_R1_P1_K1_Ch2-Ch1.zen
2460	1.514422e-03	4.708856e-04	1.241900e-03	20150716_gfpWAPLch3_Prometa\MitoSys2\Calibration\mEGFPC1_Noc\mEGFP_setmEGFP_1_R1_P1_K1_Ch2-Ch1.zen
2620	1.359356e-03	6.205782e-04	1.175600e-03	20150716_gfpWAPLch3_Prometa\MitoSys2\Calibration\mEGFPC1_Noc\mEGFP_setmEGFP_1_R1_P1_K1_Ch2-Ch1.zen
2780	1.234766e-03	4.622617e-04	1.115500e-03	20150716_gfpWAPLch3_Prometa\MitoSys2\Calibration\mEGFPC1_Noc\mEGFP_setmEGFP_1_R1_P1_K1_Ch2-Ch1.zen
2940	1.104541e-03	3.081262e-04	1.060800e-03	20150716_gfpWAPLch3_Prometa\MitoSys2\Calibration\mEGFPC1_Noc\mEGFP_setmEGFP_1_R1_P1_K1_Ch2-Ch1.zen
3100	1.021010e-03	4.203720e-04	1.010800e-03	20150716_gfpWAPLch3_Prometa\MitoSys2\Calibration\mEGFPC1_Noc\mEGFP_setmEGFP_1_R1_P1_K1_Ch2-Ch1.zen
3420	1.045564e-03	4.736625e-04	9.226800e-04	20150716_gfpWAPLch3_Prometa\MitoSys2\Calibration\mEGFPC1_Noc\mEGFP_setmEGFP_1_R1_P1_K1_Ch2-Ch1.zen
3740	7.929124e-04	5.826955e-04	8.475700e-04	20150716_gfpWAPLch3_Prometa\MitoSys2\Calibration\mEGFPC1_Noc\mEGFP_setmEGFP_1_R1_P1_K1_Ch2-Ch1.zen
4060	7.625131e-04	4.737001e-04	7.828300e-04	20150716_gfpWAPLch3_Prometa\MitoSys2\Calibration\mEGFPC1_Noc\mEGFP_setmEGFP_1_R1_P1_K1_Ch2-Ch1.zen
4380	8.396907e-04	4.388115e-04	7.265000e-04	20150716_gfpWAPLch3_Prometa\MitoSys2\Calibration\mEGFPC1_Noc\mEGFP_setmEGFP_1_R1_P1_K1_Ch2-Ch1.zen
4700	7.211404e-04	3.726544e-04	6.770800e-04	20150716_gfpWAPLch3_Prometa\MitoSys2\Calibration\mEGFPC1_Noc\mEGFP_setmEGFP_1_R1_P1_K1_Ch2-Ch1.zen
5020	6.392908e-04	3.488508e-04	6.333800e-04	20150716_gfpWAPLch3_Prometa\MitoSys2\Calibration\mEGFPC1_Noc\mEGFP_setmEGFP_1_R1_P1_K1_Ch2-Ch1.zen
5340	5.835543e-04	3.231659e-04	5.944900e-04	20150716_gfpWAPLch3_Prometa\MitoSys2\Calibration\mEGFPC1_Noc\mEGFP_setmEGFP_1_R1_P1_K1_Ch2-Ch1.zen
5660	7.172319e-04	2.793882e-04	5.596700e-04	20150716_gfpWAPLch3_Prometa\MitoSys2\Calibration\mEGFPC1_Noc\mEGFP_setmEGFP_1_R1_P1_K1_Ch2-Ch1.zen
5980	5.041539e-04	3.563974e-04	5.283300e-04	20150716_gfpWAPLch3_Prometa\MitoSys2\Calibration\mEGFPC1_Noc\mEGFP_setmEGFP_1_R1_P1_K1_Ch2-Ch1.zen
6300	5.165895e-04	2.717685e-04	4.999800e-04	20150716_gfpWAPLch3_Prometa\MitoSys2\Calibration\mEGFPC1_Noc\mEGFP_setmEGFP_1_R1_P1_K1_Ch2-Ch1.zen
6940	4.844285e-04	2.808468e-04	4.507400e-04	20150716_gfpWAPLch3_Prometa\MitoSys2\Calibration\mEGFPC1_Noc\mEGFP_setmEGFP_1_R1_P1_K1_Ch2-Ch1.zen
7580	4.747786e-04	3.580356e-04	4.094800e-04	20150716_gfpWAPLch3_Prometa\MitoSys2\Calibration\mEGFPC1_Noc\mEGFP_setmEGFP_1_R1_P1_K1_Ch2-Ch1.zen
8220	4.511362e-04	2.993466e-04	3.744400e-04	20150716_gfpWAPLch3_Prometa\MitoSys2\Calibration\mEGFPC1_Noc\mEGFP_setmEGFP_1_R1_P1_K1_Ch2-Ch1.zen
8860	4.247273e-04	4.074945e-04	3.443600e-04	20150716_gfpWAPLch3_Prometa\MitoSys2\Calibration\mEGFPC1_Noc\mEGFP_setmEGFP_1_R1_P1_K1_Ch2-Ch1.zen
9500	2.102524e-04	3.859016e-04	3.182700e-04	20150716_gfpWAPLch3_Prometa\MitoSys2\Calibration\mEGFPC1_Noc\mEGFP_setmEGFP_1_R1_P1_K1_Ch2-Ch1.zen
10140	2.007160e-04	3.240040e-04	2.954400e-04	20150716_gfpWAPLch3_Prometa\MitoSys2\Calibration\mEGFPC1_Noc\mEGFP_setmEGFP_1_R1_P1_K1_Ch2-Ch1.zen
10780	2.852994e-04	3.222131e-04	2.753300e-04	20150716_gfpWAPLch3_Prometa\MitoSys2\Calibration\mEGFPC1_Noc\mEGFP_setmEGFP_1_R1_P1_K1_Ch2-Ch1.zen
11420	3.230710e-04	3.466680e-04	2.574900e-04	20150716_gfpWAPLch3_Prometa\MitoSys2\Calibration\mEGFPC1_Noc\mEGFP_setmEGFP_1_R1_P1_K1_Ch2-Ch1.zen
12060	2.234451e-04	3.080276e-04	2.415600e-04	20150716_gfpWAPLch3_Prometa\MitoSys2\Calibration\mEGFPC1_Noc\mEGFP_setmEGFP_1_R1_P1_K1_Ch2-Ch1.zen
12700	1.398969e-04	3.361535e-04	2.272600e-04	20150716_gfpWAPLch3_Prometa\MitoSys2\Calibration\mEGFPC1_Noc\mEGFP_setmEGFP_1_R1_P1_K1_Ch2-Ch1.zen
13980	2.311437e-04	2.645528e-04	2.026800e-04	20150716_gfpWAPLch3_Prometa\MitoSys2\Calibration\mEGFPC1_Noc\mEGFP_setmEGFP_1_R1_P1_K1_Ch2-Ch1.zen
15260	1.809952e-04	2.443985e-04	1.823500e-04	20150716_gfpWAPLch3_Prometa\MitoSys2\Calibration\mEGFPC1_Noc\mEGFP_setmEGFP_1_R1_P1_K1_Ch2-Ch1.zen
16540	1.208373e-04	2.364312e-04	1.652900e-04	20150716_gfpWAPLch3_Prometa\MitoSys2\Calibration\mEGFPC1_Noc\mEGFP_setmEGFP_1_R1_P1_K1_Ch2-Ch1.zen
17820	1.134069e-04	3.087917e-04	1.507900e-04	20150716_gfpWAPLch3_Prometa\MitoSys2\Calibration\mEGFPC1_Noc\mEGFP_setmEGFP_1_R1_P1_K1_Ch2-Ch1.zen
19100	6.089758e-06	2.945141e-04	1.383300e-04	20150716_gfpWAPLch3_Prometa\MitoSys2\Calibration\mEGFPC1_Noc\mEGFP_setmEGFP_1_R1_P1_K1_Ch2-Ch1.zen
20380	6.646763e-05	3.086140e-04	1.275400e-04	20150716_gfpWAPLch3_Prometa\MitoSys2\Calibration\mEGFPC1_Noc\mEGFP_setmEGFP_1_R1_P1_K1_Ch2-Ch1.zen
21660	1.299974e-04	2.541534e-04	1.181000e-04	20150716_gfpWAPLch3_Prometa\MitoSys2\Calibration\mEGFPC1_Noc\mEGFP_setmEGFP_1_R1_P1_K1_Ch2-Ch1.zen
22940	4.835089e-05	2.213754e-04	1.098000e-04	20150716_gfpWAPLch3_Prometa\MitoSys2\Calibration\mEGFPC1_Noc\mEGFP_setmEGFP_1_R1_P1_K1_Ch2-Ch1.zen
24220	-1.817579e-05	2.566918e-04	1.024400e-04	20150716_gfpWAPLch3_Prometa\MitoSys2\Calibration\mEGFPC1_Noc\mEGFP_setmEGFP_1_R1_P1_K1_Ch2-Ch1.zen
25500	1.229514e-05	2.496664e-04	9.587700e-05	20150716_gfpWAPLch3_Prometa\MitoSys2\Calibration\mEGFPC1_Noc\mEGFP_setmEGFP_1_R1_P1_K1_Ch2-Ch1.zen
28060	1.898382e-05	2.148880e-04	8.470500e-05	20150716_gfpWAPLch3_Prometa\MitoSys2\Calibration\mEGFPC1_Noc\mEGFP_setmEGFP_1_R1_P1_K1_Ch2-Ch1.zen
30620	7.140542e-05	2.583812e-04	7.557100e-05	20150716_gfpWAPLch3_Prometa\MitoSys2\Calibration\mEGFPC1_Noc\mEGFP_setmEGFP_1_R1_P1_K1_Ch2-Ch1.zen
33180	3.460390e-05	2.692593e-04	6.798600e-05	20150716_gfpWAPLch3_Prometa\MitoSys2\Calibration\mEGFPC1_Noc\mEGFP_setmEGFP_1_R1_P1_K1_Ch2-Ch1.zen
35740	4.685567e-05	2.785960e-04	6.160300e-05	20150716_gfpWAPLch3_Prometa\MitoSys2\Calibration\mEGFPC1_Noc\mEGFP_setmEGFP_1_R1_P1_K1_Ch2-Ch1.zen
38300	-1.510045e-05	2.532284e-04	5.616900e-05	20150716_gfpWAPLch3_Prometa\MitoSys2\Calibration\mEGFPC1_Noc\mEGFP_setmEGFP_1_R1_P1_K1_Ch2-Ch1.zen
40860	-2.921401e-05	2.286288e-04	5.149800e-05	20150716_gfpWAPLch3_Prometa\MitoSys2\Calibration\mEGFPC1_Noc\mEGFP_setmEGFP_1_R1_P1_K1_Ch2-Ch1.zen
43420	-4.434703e-05	2.986320e-04	4.744500e-05	20150716_gfpWAPLch3_Prometa\MitoSys2\Calibration\mEGFPC1_Noc\mEGFP_setmEGFP_1_R1_P1_K1_Ch2-Ch1.zen
45980	1.754883e-05	2.533560e-04	4.390300e-05	20150716_gfpWAPLch3_Prometa\MitoSys2\Calibration\mEGFPC1_Noc\mEGFP_setmEGFP_1_R1_P1_K1_Ch2-Ch1.zen
48540	5.625771e-05	2.310698e-04	4.078400e-05	20150716_gfpWAPLch3_Prometa\MitoSys2\Calibration\mEGFPC1_Noc\mEGFP_setmEGFP_1_R1_P1_K1_Ch2-Ch1.zen
51100	-4.512875e-05	2.165799e-04	3.802100e-05	20150716_gfpWAPLch3_Prometa\MitoSys2\Calibration\mEGFPC1_Noc\mEGFP_setmEGFP_1_R1_P1_K1_Ch2-Ch1.zen
56220	7.407140e-05	2.135969e-04	3.335400e-05	20150716_gfpWAPLch3_Prometa\MitoSys2\Calibration\mEGFPC1_Noc\mEGFP_setmEGFP_1_R1_P1_K1_Ch2-Ch1.zen
61340	1.028583e-04	1.917115e-04	2.957600e-05	20150716_gfpWAPLch3_Prometa\MitoSys2\Calibration\mEGFPC1_Noc\mEGFP_setmEGFP_1_R1_P1_K1_Ch2-Ch1.zen
66460	8.546293e-05	1.637638e-04	2.646600e-05	20150716_gfpWAPLch3_Prometa\MitoSys2\Calibration\mEGFPC1_Noc\mEGFP_setmEGFP_1_R1_P1_K1_Ch2-Ch1.zen
71580	1.274558e-04	1.896787e-04	2.387000e-05	20150716_gfpWAPLch3_Prometa\MitoSys2\Calibration\mEGFPC1_Noc\mEGFP_setmEGFP_1_R1_P1_K1_Ch2-Ch1.zen
76700	1.015628e-04	1.786749e-04	2.167500e-05	20150716_gfpWAPLch3_Prometa\MitoSys2\Calibration\mEGFPC1_Noc\mEGFP_setmEGFP_1_R1_P1_K1_Ch2-Ch1.zen
81820	4.832708e-05	2.328239e-04	1.980000e-05	20150716_gfpWAPLch3_Prometa\MitoSys2\Calibration\mEGFPC1_Noc\mEGFP_setmEGFP_1_R1_P1_K1_Ch2-Ch1.zen
86940	6.085498e-05	2.145551e-04	1.818200e-05	20150716_gfpWAPLch3_Prometa\MitoSys2\Calibration\mEGFPC1_Noc\mEGFP_setmEGFP_1_R1_P1_K1_Ch2-Ch1.zen
92060	-3.508621e-05	1.468119e-04	1.677500e-05	20150716_gfpWAPLch3_Prometa\MitoSys2\Calibration\mEGFPC1_Noc\mEGFP_setmEGFP_1_R1_P1_K1_Ch2-Ch1.zen
97180	5.539234e-05	1.535876e-04	1.554200e-05	20150716_gfpWAPLch3_Prometa\MitoSys2\Calibration\mEGFPC1_Noc\mEGFP_setmEGFP_1_R1_P1_K1_Ch2-Ch1.zen
102300	3.204906e-05	1.748245e-04	1.445500e-05	20150716_gfpWAPLch3_Prometa\MitoSys2\Calibration\mEGFPC1_Noc\mEGFP_setmEGFP_1_R1_P1_K1_Ch2-Ch1.zen
112540	9.293472e-05	1.448958e-04	1.262800e-05	20150716_gfpWAPLch3_Prometa\MitoSys2\Calibration\mEGFPC1_Noc\mEGFP_setmEGFP_1_R1_P1_K1_Ch2-Ch1.zen
122780	5.418193e-05	1.465389e-04	1.115800e-05	20150716_gfpWAPLch3_Prometa\MitoSys2\Calibration\mEGFPC1_Noc\mEGFP_setmEGFP_1_R1_P1_K1_Ch2-Ch1.zen
133020	-1.068694e-06	1.735618e-04	9.955600e-06	20150716_gfpWAPLch3_Prometa\MitoSys2\Calibration\mEGFPC1_Noc\mEGFP_setmEGFP_1_R1_P1_K1_Ch2-Ch1.zen
143260	1.900265e-05	2.479741e-04	8.956100e-06	20150716_gfpWAPLch3_Prometa\MitoSys2\Calibration\mEGFPC1_Noc\mEGFP_setmEGFP_1_R1_P1_K1_Ch2-Ch1.zen
153500	2.630435e-05	1.962386e-04	8.114600e-06	20150716_gfpWAPLch3_Prometa\MitoSys2\Calibration\mEGFPC1_Noc\mEGFP_setmEGFP_1_R1_P1_K1_Ch2-Ch1.zen
163740	-1.873665e-05	2.542826e-04	7.398100e-06	20150716_gfpWAPLch3_Prometa\MitoSys2\Calibration\mEGFPC1_Noc\mEGFP_setmEGFP_1_R1_P1_K1_Ch2-Ch1.zen
173980	-2.654683e-06	1.403642e-04	6.782100e-06	20150716_gfpWAPLch3_Prometa\MitoSys2\Calibration\mEGFPC1_Noc\mEGFP_setmEGFP_1_R1_P1_K1_Ch2-Ch1.zen
184220	-2.497638e-05	1.932480e-04	6.247700e-06	20150716_gfpWAPLch3_Prometa\MitoSys2\Calibration\mEGFPC1_Noc\mEGFP_setmEGFP_1_R1_P1_K1_Ch2-Ch1.zen
194460	-7.659935e-05	1.616385e-04	5.780500e-06	20150716_gfpWAPLch3_Prometa\MitoSys2\Calibration\mEGFPC1_Noc\mEGFP_setmEGFP_1_R1_P1_K1_Ch2-Ch1.zen
204700	-2.966229e-06	1.388742e-04	5.369300e-06	20150716_gfpWAPLch3_Prometa\MitoSys2\Calibration\mEGFPC1_Noc\mEGFP_setmEGFP_1_R1_P1_K1_Ch2-Ch1.zen
225180	-2.337168e-05	1.289463e-04	4.680300e-06	20150716_gfpWAPLch3_Prometa\MitoSys2\Calibration\mEGFPC1_Noc\mEGFP_setmEGFP_1_R1_P1_K1_Ch2-Ch1.zen
245660	-4.917389e-06	1.549066e-04	4.128000e-06	20150716_gfpWAPLch3_Prometa\MitoSys2\Calibration\mEGFPC1_Noc\mEGFP_setmEGFP_1_R1_P1_K1_Ch2-Ch1.zen
266140	3.087079e-05	1.716415e-04	3.677000e-06	20150716_gfpWAPLch3_Prometa\MitoSys2\Calibration\mEGFPC1_Noc\mEGFP_setmEGFP_1_R1_P1_K1_Ch2-Ch1.zen
286620	2.958106e-05	1.007319e-04	3.303000e-06	20150716_gfpWAPLch3_Prometa\MitoSys2\Calibration\mEGFPC1_Noc\mEGFP_setmEGFP_1_R1_P1_K1_Ch2-Ch1.zen
307100	1.065457e-05	1.476157e-04	2.988800e-06	20150716_gfpWAPLch3_Prometa\MitoSys2\Calibration\mEGFPC1_Noc\mEGFP_setmEGFP_1_R1_P1_K1_Ch2-Ch1.zen
327580	4.391240e-05	1.507758e-04	2.721600e-06	20150716_gfpWAPLch3_Prometa\MitoSys2\Calibration\mEGFPC1_Noc\mEGFP_setmEGFP_1_R1_P1_K1_Ch2-Ch1.zen
348060	-1.106548e-06	2.184907e-04	2.492100e-06	20150716_gfpWAPLch3_Prometa\MitoSys2\Calibration\mEGFPC1_Noc\mEGFP_setmEGFP_1_R1_P1_K1_Ch2-Ch1.zen
368540	3.303053e-06	1.521441e-04	2.293300e-06	20150716_gfpWAPLch3_Prometa\MitoSys2\Calibration\mEGFPC1_Noc\mEGFP_setmEGFP_1_R1_P1_K1_Ch2-Ch1.zen
389020	1.501114e-06	1.762377e-04	2.119700e-06	20150716_gfpWAPLch3_Prometa\MitoSys2\Calibration\mEGFPC1_Noc\mEGFP_setmEGFP_1_R1_P1_K1_Ch2-Ch1.zen
409500	-7.609015e-06	1.000967e-04	1.967000e-06	20150716_gfpWAPLch3_Prometa\MitoSys2\Calibration\mEGFPC1_Noc\mEGFP_setmEGFP_1_R1_P1_K1_Ch2-Ch1.zen
450460	-1.389077e-05	1.241803e-04	1.711600e-06	20150716_gfpWAPLch3_Prometa\MitoSys2\Calibration\mEGFPC1_Noc\mEGFP_setmEGFP_1_R1_P1_K1_Ch2-Ch1.zen
491420	3.581277e-05	1.027600e-04	1.507000e-06	20150716_gfpWAPLch3_Prometa\MitoSys2\Calibration\mEGFPC1_Noc\mEGFP_setmEGFP_1_R1_P1_K1_Ch2-Ch1.zen
532380	-3.191950e-05	1.406574e-04	1.340300e-06	20150716_gfpWAPLch3_Prometa\MitoSys2\Calibration\mEGFPC1_Noc\mEGFP_setmEGFP_1_R1_P1_K1_Ch2-Ch1.zen
573340	-1.484369e-05	1.419443e-04	1.202100e-06	20150716_gfpWAPLch3_Prometa\MitoSys2\Calibration\mEGFPC1_Noc\mEGFP_setmEGFP_1_R1_P1_K1_Ch2-Ch1.zen
614300	2.155945e-05	1.059765e-04	1.086100e-06	20150716_gfpWAPLch3_Prometa\MitoSys2\Calibration\mEGFPC1_Noc\mEGFP_setmEGFP_1_R1_P1_K1_Ch2-Ch1.zen
655260	-1.528341e-05	1.010991e-04	9.876700e-07	20150716_gfpWAPLch3_Prometa\MitoSys2\Calibration\mEGFPC1_Noc\mEGFP_setmEGFP_1_R1_P1_K1_Ch2-Ch1.zen
696220	-5.391172e-05	1.366158e-04	9.031800e-07	20150716_gfpWAPLch3_Prometa\MitoSys2\Calibration\mEGFPC1_Noc\mEGFP_setmEGFP_1_R1_P1_K1_Ch2-Ch1.zen
737180	1.715032e-05	1.269210e-04	8.300500e-07	20150716_gfpWAPLch3_Prometa\MitoSys2\Calibration\mEGFPC1_Noc\mEGFP_setmEGFP_1_R1_P1_K1_Ch2-Ch1.zen
778140	-6.637449e-05	1.185757e-04	7.662400e-07	20150716_gfpWAPLch3_Prometa\MitoSys2\Calibration\mEGFPC1_Noc\mEGFP_setmEGFP_1_R1_P1_K1_Ch2-Ch1.zen
819100	-9.304794e-06	7.606300e-05	7.101800e-07	20150716_gfpWAPLch3_Prometa\MitoSys2\Calibration\mEGFPC1_Noc\mEGFP_setmEGFP_1_R1_P1_K1_Ch2-Ch1.zen
901020	-3.703574e-05	7.986675e-05	6.165000e-07	20150716_gfpWAPLch3_Prometa\MitoSys2\Calibration\mEGFPC1_Noc\mEGFP_setmEGFP_1_R1_P1_K1_Ch2-Ch1.zen
982940	3.424283e-06	8.192620e-05	5.416300e-07	20150716_gfpWAPLch3_Prometa\MitoSys2\Calibration\mEGFPC1_Noc\mEGFP_setmEGFP_1_R1_P1_K1_Ch2-Ch1.zen
1064860	1.132892e-05	1.262691e-04	4.806900e-07	20150716_gfpWAPLch3_Prometa\MitoSys2\Calibration\mEGFPC1_Noc\mEGFP_setmEGFP_1_R1_P1_K1_Ch2-Ch1.zen
1146780	-3.344509e-05	7.095621e-05	4.303000e-07	20150716_gfpWAPLch3_Prometa\MitoSys2\Calibration\mEGFPC1_Noc\mEGFP_setmEGFP_1_R1_P1_K1_Ch2-Ch1.zen
1228700	2.722945e-06	1.281854e-04	3.880700e-07	20150716_gfpWAPLch3_Prometa\MitoSys2\Calibration\mEGFPC1_Noc\mEGFP_setmEGFP_1_R1_P1_K1_Ch2-Ch1.zen
1310620	-2.551078e-05	1.031196e-04	3.522700e-07	20150716_gfpWAPLch3_Prometa\MitoSys2\Calibration\mEGFPC1_Noc\mEGFP_setmEGFP_1_R1_P1_K1_Ch2-Ch1.zen
1392540	-2.594596e-05	1.254962e-04	3.216000e-07	20150716_gfpWAPLch3_Prometa\MitoSys2\Calibration\mEGFPC1_Noc\mEGFP_setmEGFP_1_R1_P1_K1_Ch2-Ch1.zen
1474460	-4.019300e-06	1.330343e-04	2.951000e-07	20150716_gfpWAPLch3_Prometa\MitoSys2\Calibration\mEGFPC1_Noc\mEGFP_setmEGFP_1_R1_P1_K1_Ch2-Ch1.zen
1556380	-2.486186e-05	1.098596e-04	2.720100e-07	20150716_gfpWAPLch3_Prometa\MitoSys2\Calibration\mEGFPC1_Noc\mEGFP_setmEGFP_1_R1_P1_K1_Ch2-Ch1.zen
10	4.931878e-03	8.648144e-04	4.782100e-03	20150716_gfpWAPLch3_Prometa\MitoSys2\Calibration\mEGFPC1_Noc\mEGFP_setmEGFP_1_R1_P2_K1_Ch2-Ch1.zen
20	4.617864e-03	8.622481e-04	4.580700e-03	20150716_gfpWAPLch3_Prometa\MitoSys2\Calibration\mEGFPC1_Noc\mEGFP_setmEGFP_1_R1_P2_K1_Ch2-Ch1.zen
30	4.350670e-03	9.178289e-04	4.393500e-03	20150716_gfpWAPLch3_Prometa\MitoSys2\Calibration\mEGFPC1_Noc\mEGFP_setmEGFP_1_R1_P2_K1_Ch2-Ch1.zen
40	3.956147e-03	1.236155e-03	4.220300e-03	20150716_gfpWAPLch3_Prometa\MitoSys2\Calibration\mEGFPC1_Noc\mEGFP_setmEGFP_1_R1_P2_K1_Ch2-Ch1.zen
50	4.073658e-03	1.114507e-03	4.060200e-03	20150716_gfpWAPLch3_Prometa\MitoSys2\Calibration\mEGFPC1_Noc\mEGFP_setmEGFP_1_R1_P2_K1_Ch2-Ch1.zen
60	3.988101e-03	7.734506e-04	3.911900e-03	20150716_gfpWAPLch3_Prometa\MitoSys2\Calibration\mEGFPC1_Noc\mEGFP_setmEGFP_1_R1_P2_K1_Ch2-Ch1.zen
70	3.528095e-03	9.733564e-04	3.774500e-03	20150716_gfpWAPLch3_Prometa\MitoSys2\Calibration\mEGFPC1_Noc\mEGFP_setmEGFP_1_R1_P2_K1_Ch2-Ch1.zen
80	3.688615e-03	8.761545e-04	3.646900e-03	20150716_gfpWAPLch3_Prometa\MitoSys2\Calibration\mEGFPC1_Noc\mEGFP_setmEGFP_1_R1_P2_K1_Ch2-Ch1.zen
90	3.713631e-03	9.776113e-04	3.528300e-03	20150716_gfpWAPLch3_Prometa\MitoSys2\Calibration\mEGFPC1_Noc\mEGFP_setmEGFP_1_R1_P2_K1_Ch2-Ch1.zen
100	3.642632e-03	7.111491e-04	3.417800e-03	20150716_gfpWAPLch3_Prometa\MitoSys2\Calibration\mEGFPC1_Noc\mEGFP_setmEGFP_1_R1_P2_K1_Ch2-Ch1.zen
120	3.007457e-03	8.567659e-04	3.218200e-03	20150716_gfpWAPLch3_Prometa\MitoSys2\Calibration\mEGFPC1_Noc\mEGFP_setmEGFP_1_R1_P2_K1_Ch2-Ch1.zen
140	2.914958e-03	7.877793e-04	3.043000e-03	20150716_gfpWAPLch3_Prometa\MitoSys2\Calibration\mEGFPC1_Noc\mEGFP_setmEGFP_1_R1_P2_K1_Ch2-Ch1.zen
160	2.971417e-03	6.726689e-04	2.888000e-03	20150716_gfpWAPLch3_Prometa\MitoSys2\Calibration\mEGFPC1_Noc\mEGFP_setmEGFP_1_R1_P2_K1_Ch2-Ch1.zen
180	3.040208e-03	5.367696e-04	2.749900e-03	20150716_gfpWAPLch3_Prometa\MitoSys2\Calibration\mEGFPC1_Noc\mEGFP_setmEGFP_1_R1_P2_K1_Ch2-Ch1.zen
200	2.597479e-03	8.603815e-04	2.626100e-03	20150716_gfpWAPLch3_Prometa\MitoSys2\Calibration\mEGFPC1_Noc\mEGFP_setmEGFP_1_R1_P2_K1_Ch2-Ch1.zen
220	2.392671e-03	6.052403e-04	2.514300e-03	20150716_gfpWAPLch3_Prometa\MitoSys2\Calibration\mEGFPC1_Noc\mEGFP_setmEGFP_1_R1_P2_K1_Ch2-Ch1.zen
240	2.378174e-03	5.326272e-04	2.412900e-03	20150716_gfpWAPLch3_Prometa\MitoSys2\Calibration\mEGFPC1_Noc\mEGFP_setmEGFP_1_R1_P2_K1_Ch2-Ch1.zen
260	2.398805e-03	6.024496e-04	2.320300e-03	20150716_gfpWAPLch3_Prometa\MitoSys2\Calibration\mEGFPC1_Noc\mEGFP_setmEGFP_1_R1_P2_K1_Ch2-Ch1.zen
280	2.172954e-03	7.274141e-04	2.235400e-03	20150716_gfpWAPLch3_Prometa\MitoSys2\Calibration\mEGFPC1_Noc\mEGFP_setmEGFP_1_R1_P2_K1_Ch2-Ch1.zen
300	2.193080e-03	4.945752e-04	2.157200e-03	20150716_gfpWAPLch3_Prometa\MitoSys2\Calibration\mEGFPC1_Noc\mEGFP_setmEGFP_1_R1_P2_K1_Ch2-Ch1.zen
340	2.166965e-03	5.837502e-04	2.017700e-03	20150716_gfpWAPLch3_Prometa\MitoSys2\Calibration\mEGFPC1_Noc\mEGFP_setmEGFP_1_R1_P2_K1_Ch2-Ch1.zen
380	1.900400e-03	5.630346e-04	1.896700e-03	20150716_gfpWAPLch3_Prometa\MitoSys2\Calibration\mEGFPC1_Noc\mEGFP_setmEGFP_1_R1_P2_K1_Ch2-Ch1.zen
420	1.770569e-03	3.983839e-04	1.790500e-03	20150716_gfpWAPLch3_Prometa\MitoSys2\Calibration\mEGFPC1_Noc\mEGFP_setmEGFP_1_R1_P2_K1_Ch2-Ch1.zen
460	1.604602e-03	4.706606e-04	1.696400e-03	20150716_gfpWAPLch3_Prometa\MitoSys2\Calibration\mEGFPC1_Noc\mEGFP_setmEGFP_1_R1_P2_K1_Ch2-Ch1.zen
500	1.743698e-03	5.573467e-04	1.612300e-03	20150716_gfpWAPLch3_Prometa\MitoSys2\Calibration\mEGFPC1_Noc\mEGFP_setmEGFP_1_R1_P2_K1_Ch2-Ch1.zen
540	1.456517e-03	5.903413e-04	1.536600e-03	20150716_gfpWAPLch3_Prometa\MitoSys2\Calibration\mEGFPC1_Noc\mEGFP_setmEGFP_1_R1_P2_K1_Ch2-Ch1.zen
580	1.367987e-03	5.752507e-04	1.468000e-03	20150716_gfpWAPLch3_Prometa\MitoSys2\Calibration\mEGFPC1_Noc\mEGFP_setmEGFP_1_R1_P2_K1_Ch2-Ch1.zen
620	1.394495e-03	4.791469e-04	1.405700e-03	20150716_gfpWAPLch3_Prometa\MitoSys2\Calibration\mEGFPC1_Noc\mEGFP_setmEGFP_1_R1_P2_K1_Ch2-Ch1.zen
660	1.416337e-03	5.531922e-04	1.348600e-03	20150716_gfpWAPLch3_Prometa\MitoSys2\Calibration\mEGFPC1_Noc\mEGFP_setmEGFP_1_R1_P2_K1_Ch2-Ch1.zen
700	1.309072e-03	2.407734e-04	1.296300e-03	20150716_gfpWAPLch3_Prometa\MitoSys2\Calibration\mEGFPC1_Noc\mEGFP_setmEGFP_1_R1_P2_K1_Ch2-Ch1.zen
780	1.163197e-03	3.291426e-04	1.203400e-03	20150716_gfpWAPLch3_Prometa\MitoSys2\Calibration\mEGFPC1_Noc\mEGFP_setmEGFP_1_R1_P2_K1_Ch2-Ch1.zen
860	1.042137e-03	3.415746e-04	1.123600e-03	20150716_gfpWAPLch3_Prometa\MitoSys2\Calibration\mEGFPC1_Noc\mEGFP_setmEGFP_1_R1_P2_K1_Ch2-Ch1.zen
940	1.052894e-03	3.022348e-04	1.054200e-03	20150716_gfpWAPLch3_Prometa\MitoSys2\Calibration\mEGFPC1_Noc\mEGFP_setmEGFP_1_R1_P2_K1_Ch2-Ch1.zen
1020	1.097531e-03	4.659404e-04	9.933100e-04	20150716_gfpWAPLch3_Prometa\MitoSys2\Calibration\mEGFPC1_Noc\mEGFP_setmEGFP_1_R1_P2_K1_Ch2-Ch1.zen
1100	9.683356e-04	3.670206e-04	9.394600e-04	20150716_gfpWAPLch3_Prometa\MitoSys2\Calibration\mEGFPC1_Noc\mEGFP_setmEGFP_1_R1_P2_K1_Ch2-Ch1.zen
1180	9.596566e-04	3.530698e-04	8.914700e-04	20150716_gfpWAPLch3_Prometa\MitoSys2\Calibration\mEGFPC1_Noc\mEGFP_setmEGFP_1_R1_P2_K1_Ch2-Ch1.zen
1260	7.469909e-04	2.658802e-04	8.484500e-04	20150716_gfpWAPLch3_Prometa\MitoSys2\Calibration\mEGFPC1_Noc\mEGFP_setmEGFP_1_R1_P2_K1_Ch2-Ch1.zen
1340	9.775142e-04	3.960956e-04	8.096400e-04	20150716_gfpWAPLch3_Prometa\MitoSys2\Calibration\mEGFPC1_Noc\mEGFP_setmEGFP_1_R1_P2_K1_Ch2-Ch1.zen
1420	7.599897e-04	4.132083e-04	7.744500e-04	20150716_gfpWAPLch3_Prometa\MitoSys2\Calibration\mEGFPC1_Noc\mEGFP_setmEGFP_1_R1_P2_K1_Ch2-Ch1.zen
1500	7.515080e-04	3.815351e-04	7.423800e-04	20150716_gfpWAPLch3_Prometa\MitoSys2\Calibration\mEGFPC1_Noc\mEGFP_setmEGFP_1_R1_P2_K1_Ch2-Ch1.zen
1660	7.217937e-04	2.592251e-04	6.860900e-04	20150716_gfpWAPLch3_Prometa\MitoSys2\Calibration\mEGFPC1_Noc\mEGFP_setmEGFP_1_R1_P2_K1_Ch2-Ch1.zen
1820	5.415694e-04	2.829792e-04	6.382300e-04	20150716_gfpWAPLch3_Prometa\MitoSys2\Calibration\mEGFPC1_Noc\mEGFP_setmEGFP_1_R1_P2_K1_Ch2-Ch1.zen
1980	5.708784e-04	2.776327e-04	5.970000e-04	20150716_gfpWAPLch3_Prometa\MitoSys2\Calibration\mEGFPC1_Noc\mEGFP_setmEGFP_1_R1_P2_K1_Ch2-Ch1.zen
2140	5.848496e-04	2.028962e-04	5.610700e-04	20150716_gfpWAPLch3_Prometa\MitoSys2\Calibration\mEGFPC1_Noc\mEGFP_setmEGFP_1_R1_P2_K1_Ch2-Ch1.zen
2300	6.119429e-04	3.260591e-04	5.294700e-04	20150716_gfpWAPLch3_Prometa\MitoSys2\Calibration\mEGFPC1_Noc\mEGFP_setmEGFP_1_R1_P2_K1_Ch2-Ch1.zen
2460	5.683308e-04	3.181650e-04	5.014100e-04	20150716_gfpWAPLch3_Prometa\MitoSys2\Calibration\mEGFPC1_Noc\mEGFP_setmEGFP_1_R1_P2_K1_Ch2-Ch1.zen
2620	4.274728e-04	3.050962e-04	4.763200e-04	20150716_gfpWAPLch3_Prometa\MitoSys2\Calibration\mEGFPC1_Noc\mEGFP_setmEGFP_1_R1_P2_K1_Ch2-Ch1.zen
2780	4.969828e-04	2.775986e-04	4.537200e-04	20150716_gfpWAPLch3_Prometa\MitoSys2\Calibration\mEGFPC1_Noc\mEGFP_setmEGFP_1_R1_P2_K1_Ch2-Ch1.zen
2940	3.662325e-04	3.542947e-04	4.332500e-04	20150716_gfpWAPLch3_Prometa\MitoSys2\Calibration\mEGFPC1_Noc\mEGFP_setmEGFP_1_R1_P2_K1_Ch2-Ch1.zen
3100	3.495106e-04	2.574227e-04	4.146000e-04	20150716_gfpWAPLch3_Prometa\MitoSys2\Calibration\mEGFPC1_Noc\mEGFP_setmEGFP_1_R1_P2_K1_Ch2-Ch1.zen
3420	4.260482e-04	2.536718e-04	3.818400e-04	20150716_gfpWAPLch3_Prometa\MitoSys2\Calibration\mEGFPC1_Noc\mEGFP_setmEGFP_1_R1_P2_K1_Ch2-Ch1.zen
3740	3.228979e-04	2.200670e-04	3.539200e-04	20150716_gfpWAPLch3_Prometa\MitoSys2\Calibration\mEGFPC1_Noc\mEGFP_setmEGFP_1_R1_P2_K1_Ch2-Ch1.zen
4060	3.749361e-04	2.458787e-04	3.298000e-04	20150716_gfpWAPLch3_Prometa\MitoSys2\Calibration\mEGFPC1_Noc\mEGFP_setmEGFP_1_R1_P2_K1_Ch2-Ch1.zen
4380	3.399351e-04	2.110532e-04	3.087100e-04	20150716_gfpWAPLch3_Prometa\MitoSys2\Calibration\mEGFPC1_Noc\mEGFP_setmEGFP_1_R1_P2_K1_Ch2-Ch1.zen
4700	3.000237e-04	2.537286e-04	2.900800e-04	20150716_gfpWAPLch3_Prometa\MitoSys2\Calibration\mEGFPC1_Noc\mEGFP_setmEGFP_1_R1_P2_K1_Ch2-Ch1.zen
5020	3.530936e-04	2.427515e-04	2.734900e-04	20150716_gfpWAPLch3_Prometa\MitoSys2\Calibration\mEGFPC1_Noc\mEGFP_setmEGFP_1_R1_P2_K1_Ch2-Ch1.zen
5340	2.668402e-04	2.196799e-04	2.586000e-04	20150716_gfpWAPLch3_Prometa\MitoSys2\Calibration\mEGFPC1_Noc\mEGFP_setmEGFP_1_R1_P2_K1_Ch2-Ch1.zen
5660	2.049476e-04	2.350486e-04	2.451400e-04	20150716_gfpWAPLch3_Prometa\MitoSys2\Calibration\mEGFPC1_Noc\mEGFP_setmEGFP_1_R1_P2_K1_Ch2-Ch1.zen
5980	1.348330e-04	2.115122e-04	2.329300e-04	20150716_gfpWAPLch3_Prometa\MitoSys2\Calibration\mEGFPC1_Noc\mEGFP_setmEGFP_1_R1_P2_K1_Ch2-Ch1.zen
6300	2.168599e-04	1.695529e-04	2.217700e-04	20150716_gfpWAPLch3_Prometa\MitoSys2\Calibration\mEGFPC1_Noc\mEGFP_setmEGFP_1_R1_P2_K1_Ch2-Ch1.zen
6940	2.061644e-04	1.799994e-04	2.021300e-04	20150716_gfpWAPLch3_Prometa\MitoSys2\Calibration\mEGFPC1_Noc\mEGFP_setmEGFP_1_R1_P2_K1_Ch2-Ch1.zen
7580	1.797390e-04	1.985485e-04	1.853700e-04	20150716_gfpWAPLch3_Prometa\MitoSys2\Calibration\mEGFPC1_Noc\mEGFP_setmEGFP_1_R1_P2_K1_Ch2-Ch1.zen
8220	1.755272e-04	2.151895e-04	1.709000e-04	20150716_gfpWAPLch3_Prometa\MitoSys2\Calibration\mEGFPC1_Noc\mEGFP_setmEGFP_1_R1_P2_K1_Ch2-Ch1.zen
8860	1.109789e-04	2.443976e-04	1.582700e-04	20150716_gfpWAPLch3_Prometa\MitoSys2\Calibration\mEGFPC1_Noc\mEGFP_setmEGFP_1_R1_P2_K1_Ch2-Ch1.zen
9500	1.595189e-04	1.953400e-04	1.471600e-04	20150716_gfpWAPLch3_Prometa\MitoSys2\Calibration\mEGFPC1_Noc\mEGFP_setmEGFP_1_R1_P2_K1_Ch2-Ch1.zen
10140	1.268220e-04	1.950159e-04	1.373000e-04	20150716_gfpWAPLch3_Prometa\MitoSys2\Calibration\mEGFPC1_Noc\mEGFP_setmEGFP_1_R1_P2_K1_Ch2-Ch1.zen
10780	1.621270e-04	2.447964e-04	1.285100e-04	20150716_gfpWAPLch3_Prometa\MitoSys2\Calibration\mEGFPC1_Noc\mEGFP_setmEGFP_1_R1_P2_K1_Ch2-Ch1.zen
11420	1.370465e-04	1.926655e-04	1.206200e-04	20150716_gfpWAPLch3_Prometa\MitoSys2\Calibration\mEGFPC1_Noc\mEGFP_setmEGFP_1_R1_P2_K1_Ch2-Ch1.zen
12060	1.716374e-04	2.312448e-04	1.135100e-04	20150716_gfpWAPLch3_Prometa\MitoSys2\Calibration\mEGFPC1_Noc\mEGFP_setmEGFP_1_R1_P2_K1_Ch2-Ch1.zen
12700	1.581206e-04	1.398230e-04	1.070600e-04	20150716_gfpWAPLch3_Prometa\MitoSys2\Calibration\mEGFPC1_Noc\mEGFP_setmEGFP_1_R1_P2_K1_Ch2-Ch1.zen
13980	1.350808e-04	1.471053e-04	9.584900e-05	20150716_gfpWAPLch3_Prometa\MitoSys2\Calibration\mEGFPC1_Noc\mEGFP_setmEGFP_1_R1_P2_K1_Ch2-Ch1.zen
15260	1.186494e-04	1.483900e-04	8.644300e-05	20150716_gfpWAPLch3_Prometa\MitoSys2\Calibration\mEGFPC1_Noc\mEGFP_setmEGFP_1_R1_P2_K1_Ch2-Ch1.zen
16540	1.316012e-04	1.745451e-04	7.845800e-05	20150716_gfpWAPLch3_Prometa\MitoSys2\Calibration\mEGFPC1_Noc\mEGFP_setmEGFP_1_R1_P2_K1_Ch2-Ch1.zen
17820	1.018911e-04	1.897501e-04	7.160800e-05	20150716_gfpWAPLch3_Prometa\MitoSys2\Calibration\mEGFPC1_Noc\mEGFP_setmEGFP_1_R1_P2_K1_Ch2-Ch1.zen
19100	6.757318e-05	1.670588e-04	6.568000e-05	20150716_gfpWAPLch3_Prometa\MitoSys2\Calibration\mEGFPC1_Noc\mEGFP_setmEGFP_1_R1_P2_K1_Ch2-Ch1.zen
20380	1.046794e-04	1.316174e-04	6.050800e-05	20150716_gfpWAPLch3_Prometa\MitoSys2\Calibration\mEGFPC1_Noc\mEGFP_setmEGFP_1_R1_P2_K1_Ch2-Ch1.zen
21660	3.305998e-05	1.197455e-04	5.596400e-05	20150716_gfpWAPLch3_Prometa\MitoSys2\Calibration\mEGFPC1_Noc\mEGFP_setmEGFP_1_R1_P2_K1_Ch2-Ch1.zen
22940	1.077124e-05	1.619061e-04	5.194600e-05	20150716_gfpWAPLch3_Prometa\MitoSys2\Calibration\mEGFPC1_Noc\mEGFP_setmEGFP_1_R1_P2_K1_Ch2-Ch1.zen
24220	2.489207e-05	1.224884e-04	4.837300e-05	20150716_gfpWAPLch3_Prometa\MitoSys2\Calibration\mEGFPC1_Noc\mEGFP_setmEGFP_1_R1_P2_K1_Ch2-Ch1.zen
25500	2.489421e-06	1.098262e-04	4.517900e-05	20150716_gfpWAPLch3_Prometa\MitoSys2\Calibration\mEGFPC1_Noc\mEGFP_setmEGFP_1_R1_P2_K1_Ch2-Ch1.zen
28060	2.380184e-05	8.683551e-05	3.972300e-05	20150716_gfpWAPLch3_Prometa\MitoSys2\Calibration\mEGFPC1_Noc\mEGFP_setmEGFP_1_R1_P2_K1_Ch2-Ch1.zen
30620	-9.830617e-06	1.369975e-04	3.524900e-05	20150716_gfpWAPLch3_Prometa\MitoSys2\Calibration\mEGFPC1_Noc\mEGFP_setmEGFP_1_R1_P2_K1_Ch2-Ch1.zen
33180	-9.829106e-06	1.170611e-04	3.152900e-05	20150716_gfpWAPLch3_Prometa\MitoSys2\Calibration\mEGFPC1_Noc\mEGFP_setmEGFP_1_R1_P2_K1_Ch2-Ch1.zen
35740	-4.071890e-05	1.173146e-04	2.839600e-05	20150716_gfpWAPLch3_Prometa\MitoSys2\Calibration\mEGFPC1_Noc\mEGFP_setmEGFP_1_R1_P2_K1_Ch2-Ch1.zen
38300	6.346709e-05	1.244575e-04	2.573000e-05	20150716_gfpWAPLch3_Prometa\MitoSys2\Calibration\mEGFPC1_Noc\mEGFP_setmEGFP_1_R1_P2_K1_Ch2-Ch1.zen
40860	3.530587e-05	1.386800e-04	2.343900e-05	20150716_gfpWAPLch3_Prometa\MitoSys2\Calibration\mEGFPC1_Noc\mEGFP_setmEGFP_1_R1_P2_K1_Ch2-Ch1.zen
43420	-2.018711e-06	1.263170e-04	2.145500e-05	20150716_gfpWAPLch3_Prometa\MitoSys2\Calibration\mEGFPC1_Noc\mEGFP_setmEGFP_1_R1_P2_K1_Ch2-Ch1.zen
45980	2.220177e-05	7.564143e-05	1.972300e-05	20150716_gfpWAPLch3_Prometa\MitoSys2\Calibration\mEGFPC1_Noc\mEGFP_setmEGFP_1_R1_P2_K1_Ch2-Ch1.zen
48540	-2.864708e-06	7.632469e-05	1.820100e-05	20150716_gfpWAPLch3_Prometa\MitoSys2\Calibration\mEGFPC1_Noc\mEGFP_setmEGFP_1_R1_P2_K1_Ch2-Ch1.zen
51100	2.341372e-05	8.892233e-05	1.685600e-05	20150716_gfpWAPLch3_Prometa\MitoSys2\Calibration\mEGFPC1_Noc\mEGFP_setmEGFP_1_R1_P2_K1_Ch2-Ch1.zen
56220	-8.421837e-06	9.966496e-05	1.459200e-05	20150716_gfpWAPLch3_Prometa\MitoSys2\Calibration\mEGFPC1_Noc\mEGFP_setmEGFP_1_R1_P2_K1_Ch2-Ch1.zen
61340	-7.920456e-06	1.077313e-04	1.276900e-05	20150716_gfpWAPLch3_Prometa\MitoSys2\Calibration\mEGFPC1_Noc\mEGFP_setmEGFP_1_R1_P2_K1_Ch2-Ch1.zen
66460	-1.039262e-05	1.292961e-04	1.127800e-05	20150716_gfpWAPLch3_Prometa\MitoSys2\Calibration\mEGFPC1_Noc\mEGFP_setmEGFP_1_R1_P2_K1_Ch2-Ch1.zen
71580	1.521495e-06	8.948140e-05	1.004100e-05	20150716_gfpWAPLch3_Prometa\MitoSys2\Calibration\mEGFPC1_Noc\mEGFP_setmEGFP_1_R1_P2_K1_Ch2-Ch1.zen
76700	1.743457e-05	1.077767e-04	9.002700e-06	20150716_gfpWAPLch3_Prometa\MitoSys2\Calibration\mEGFPC1_Noc\mEGFP_setmEGFP_1_R1_P2_K1_Ch2-Ch1.zen
81820	-8.723780e-06	1.384293e-04	8.121500e-06	20150716_gfpWAPLch3_Prometa\MitoSys2\Calibration\mEGFPC1_Noc\mEGFP_setmEGFP_1_R1_P2_K1_Ch2-Ch1.zen
86940	-1.023245e-05	9.663623e-05	7.367000e-06	20150716_gfpWAPLch3_Prometa\MitoSys2\Calibration\mEGFPC1_Noc\mEGFP_setmEGFP_1_R1_P2_K1_Ch2-Ch1.zen
92060	4.517589e-05	1.382613e-04	6.715500e-06	20150716_gfpWAPLch3_Prometa\MitoSys2\Calibration\mEGFPC1_Noc\mEGFP_setmEGFP_1_R1_P2_K1_Ch2-Ch1.zen
97180	-2.190988e-05	1.300364e-04	6.148800e-06	20150716_gfpWAPLch3_Prometa\MitoSys2\Calibration\mEGFPC1_Noc\mEGFP_setmEGFP_1_R1_P2_K1_Ch2-Ch1.zen
102300	-3.390446e-06	1.200219e-04	5.652600e-06	20150716_gfpWAPLch3_Prometa\MitoSys2\Calibration\mEGFPC1_Noc\mEGFP_setmEGFP_1_R1_P2_K1_Ch2-Ch1.zen
112540	-2.476421e-05	1.349943e-04	4.828500e-06	20150716_gfpWAPLch3_Prometa\MitoSys2\Calibration\mEGFPC1_Noc\mEGFP_setmEGFP_1_R1_P2_K1_Ch2-Ch1.zen
122780	2.645452e-06	8.148410e-05	4.175800e-06	20150716_gfpWAPLch3_Prometa\MitoSys2\Calibration\mEGFPC1_Noc\mEGFP_setmEGFP_1_R1_P2_K1_Ch2-Ch1.zen
133020	-2.831055e-05	9.695993e-05	3.649600e-06	20150716_gfpWAPLch3_Prometa\MitoSys2\Calibration\mEGFPC1_Noc\mEGFP_setmEGFP_1_R1_P2_K1_Ch2-Ch1.zen
143260	-3.125700e-05	6.987815e-05	3.218900e-06	20150716_gfpWAPLch3_Prometa\MitoSys2\Calibration\mEGFPC1_Noc\mEGFP_setmEGFP_1_R1_P2_K1_Ch2-Ch1.zen
153500	-1.592266e-05	1.133422e-04	2.861800e-06	20150716_gfpWAPLch3_Prometa\MitoSys2\Calibration\mEGFPC1_Noc\mEGFP_setmEGFP_1_R1_P2_K1_Ch2-Ch1.zen
163740	-4.565963e-05	8.423584e-05	2.562200e-06	20150716_gfpWAPLch3_Prometa\MitoSys2\Calibration\mEGFPC1_Noc\mEGFP_setmEGFP_1_R1_P2_K1_Ch2-Ch1.zen
173980	-1.721423e-05	7.031390e-05	2.308300e-06	20150716_gfpWAPLch3_Prometa\MitoSys2\Calibration\mEGFPC1_Noc\mEGFP_setmEGFP_1_R1_P2_K1_Ch2-Ch1.zen
184220	-2.050661e-06	8.734248e-05	2.091100e-06	20150716_gfpWAPLch3_Prometa\MitoSys2\Calibration\mEGFPC1_Noc\mEGFP_setmEGFP_1_R1_P2_K1_Ch2-Ch1.zen
194460	-1.756618e-06	9.281448e-05	1.903900e-06	20150716_gfpWAPLch3_Prometa\MitoSys2\Calibration\mEGFPC1_Noc\mEGFP_setmEGFP_1_R1_P2_K1_Ch2-Ch1.zen
204700	3.895360e-06	8.263647e-05	1.741400e-06	20150716_gfpWAPLch3_Prometa\MitoSys2\Calibration\mEGFPC1_Noc\mEGFP_setmEGFP_1_R1_P2_K1_Ch2-Ch1.zen
225180	-7.325296e-06	5.460957e-05	1.474300e-06	20150716_gfpWAPLch3_Prometa\MitoSys2\Calibration\mEGFPC1_Noc\mEGFP_setmEGFP_1_R1_P2_K1_Ch2-Ch1.zen
245660	-6.647058e-06	8.442541e-05	1.265600e-06	20150716_gfpWAPLch3_Prometa\MitoSys2\Calibration\mEGFPC1_Noc\mEGFP_setmEGFP_1_R1_P2_K1_Ch2-Ch1.zen
266140	-1.328375e-05	8.580750e-05	1.099300e-06	20150716_gfpWAPLch3_Prometa\MitoSys2\Calibration\mEGFPC1_Noc\mEGFP_setmEGFP_1_R1_P2_K1_Ch2-Ch1.zen
286620	3.497313e-06	7.181760e-05	9.645100e-07	20150716_gfpWAPLch3_Prometa\MitoSys2\Calibration\mEGFPC1_Noc\mEGFP_setmEGFP_1_R1_P2_K1_Ch2-Ch1.zen
307100	1.089071e-05	6.260551e-05	8.537100e-07	20150716_gfpWAPLch3_Prometa\MitoSys2\Calibration\mEGFPC1_Noc\mEGFP_setmEGFP_1_R1_P2_K1_Ch2-Ch1.zen
327580	-1.216416e-05	6.194859e-05	7.614700e-07	20150716_gfpWAPLch3_Prometa\MitoSys2\Calibration\mEGFPC1_Noc\mEGFP_setmEGFP_1_R1_P2_K1_Ch2-Ch1.zen
348060	-3.899437e-06	5.669288e-05	6.838200e-07	20150716_gfpWAPLch3_Prometa\MitoSys2\Calibration\mEGFPC1_Noc\mEGFP_setmEGFP_1_R1_P2_K1_Ch2-Ch1.zen
368540	1.828295e-05	9.735408e-05	6.178200e-07	20150716_gfpWAPLch3_Prometa\MitoSys2\Calibration\mEGFPC1_Noc\mEGFP_setmEGFP_1_R1_P2_K1_Ch2-Ch1.zen
389020	1.119079e-05	6.262883e-05	5.612200e-07	20150716_gfpWAPLch3_Prometa\MitoSys2\Calibration\mEGFPC1_Noc\mEGFP_setmEGFP_1_R1_P2_K1_Ch2-Ch1.zen
409500	-1.114095e-06	6.233307e-05	5.123000e-07	20150716_gfpWAPLch3_Prometa\MitoSys2\Calibration\mEGFPC1_Noc\mEGFP_setmEGFP_1_R1_P2_K1_Ch2-Ch1.zen
450460	-2.269622e-05	5.278793e-05	4.323900e-07	20150716_gfpWAPLch3_Prometa\MitoSys2\Calibration\mEGFPC1_Noc\mEGFP_setmEGFP_1_R1_P2_K1_Ch2-Ch1.zen
491420	-2.016423e-05	3.843703e-05	3.703600e-07	20150716_gfpWAPLch3_Prometa\MitoSys2\Calibration\mEGFPC1_Noc\mEGFP_setmEGFP_1_R1_P2_K1_Ch2-Ch1.zen
532380	-1.459932e-05	5.182860e-05	3.211900e-07	20150716_gfpWAPLch3_Prometa\MitoSys2\Calibration\mEGFPC1_Noc\mEGFP_setmEGFP_1_R1_P2_K1_Ch2-Ch1.zen
573340	-1.080489e-05	5.395077e-05	2.815100e-07	20150716_gfpWAPLch3_Prometa\MitoSys2\Calibration\mEGFPC1_Noc\mEGFP_setmEGFP_1_R1_P2_K1_Ch2-Ch1.zen
614300	-8.825854e-06	5.790157e-05	2.490000e-07	20150716_gfpWAPLch3_Prometa\MitoSys2\Calibration\mEGFPC1_Noc\mEGFP_setmEGFP_1_R1_P2_K1_Ch2-Ch1.zen
655260	8.183309e-06	6.118865e-05	2.220200e-07	20150716_gfpWAPLch3_Prometa\MitoSys2\Calibration\mEGFPC1_Noc\mEGFP_setmEGFP_1_R1_P2_K1_Ch2-Ch1.zen
696220	3.984338e-06	5.659025e-05	1.993500e-07	20150716_gfpWAPLch3_Prometa\MitoSys2\Calibration\mEGFPC1_Noc\mEGFP_setmEGFP_1_R1_P2_K1_Ch2-Ch1.zen
737180	-7.127702e-06	6.744637e-05	1.801200e-07	20150716_gfpWAPLch3_Prometa\MitoSys2\Calibration\mEGFPC1_Noc\mEGFP_setmEGFP_1_R1_P2_K1_Ch2-Ch1.zen
778140	-2.812006e-05	4.826482e-05	1.636500e-07	20150716_gfpWAPLch3_Prometa\MitoSys2\Calibration\mEGFPC1_Noc\mEGFP_setmEGFP_1_R1_P2_K1_Ch2-Ch1.zen
819100	-2.191477e-06	5.776107e-05	1.494300e-07	20150716_gfpWAPLch3_Prometa\MitoSys2\Calibration\mEGFPC1_Noc\mEGFP_setmEGFP_1_R1_P2_K1_Ch2-Ch1.zen
901020	-2.552894e-06	5.306921e-05	1.262300e-07	20150716_gfpWAPLch3_Prometa\MitoSys2\Calibration\mEGFPC1_Noc\mEGFP_setmEGFP_1_R1_P2_K1_Ch2-Ch1.zen
982940	-1.344880e-05	4.201876e-05	1.082400e-07	20150716_gfpWAPLch3_Prometa\MitoSys2\Calibration\mEGFPC1_Noc\mEGFP_setmEGFP_1_R1_P2_K1_Ch2-Ch1.zen
1064860	-1.071597e-05	5.964381e-05	9.398400e-08	20150716_gfpWAPLch3_Prometa\MitoSys2\Calibration\mEGFPC1_Noc\mEGFP_setmEGFP_1_R1_P2_K1_Ch2-Ch1.zen
1146780	-1.309432e-05	5.758735e-05	8.248300e-08	20150716_gfpWAPLch3_Prometa\MitoSys2\Calibration\mEGFPC1_Noc\mEGFP_setmEGFP_1_R1_P2_K1_Ch2-Ch1.zen
1228700	-4.469576e-06	3.797919e-05	7.305800e-08	20150716_gfpWAPLch3_Prometa\MitoSys2\Calibration\mEGFPC1_Noc\mEGFP_setmEGFP_1_R1_P2_K1_Ch2-Ch1.zen
1310620	1.147533e-05	4.649034e-05	6.523000e-08	20150716_gfpWAPLch3_Prometa\MitoSys2\Calibration\mEGFPC1_Noc\mEGFP_setmEGFP_1_R1_P2_K1_Ch2-Ch1.zen
1392540	-1.082300e-05	5.004818e-05	5.865200e-08	20150716_gfpWAPLch3_Prometa\MitoSys2\Calibration\mEGFPC1_Noc\mEGFP_setmEGFP_1_R1_P2_K1_Ch2-Ch1.zen
1474460	2.824650e-05	3.971538e-05	5.306600e-08	20150716_gfpWAPLch3_Prometa\MitoSys2\Calibration\mEGFPC1_Noc\mEGFP_setmEGFP_1_R1_P2_K1_Ch2-Ch1.zen
1556380	-1.564073e-05	5.267888e-05	4.827900e-08	20150716_gfpWAPLch3_Prometa\MitoSys2\Calibration\mEGFPC1_Noc\mEGFP_setmEGFP_1_R1_P2_K1_Ch2-Ch1.zen
10	4.553475e-03	1.022730e-03	4.539200e-03	20150716_gfpWAPLch3_Prometa\MitoSys2\Calibration\mEGFPC1_Noc\mEGFP_setmEGFP_1_R1_P3_K1_Ch2-Ch1.zen
20	4.644439e-03	6.378948e-04	4.352200e-03	20150716_gfpWAPLch3_Prometa\MitoSys2\Calibration\mEGFPC1_Noc\mEGFP_setmEGFP_1_R1_P3_K1_Ch2-Ch1.zen
30	4.021378e-03	9.232427e-04	4.178300e-03	20150716_gfpWAPLch3_Prometa\MitoSys2\Calibration\mEGFPC1_Noc\mEGFP_setmEGFP_1_R1_P3_K1_Ch2-Ch1.zen
40	3.860969e-03	7.313140e-04	4.017100e-03	20150716_gfpWAPLch3_Prometa\MitoSys2\Calibration\mEGFPC1_Noc\mEGFP_setmEGFP_1_R1_P3_K1_Ch2-Ch1.zen
50	4.074601e-03	1.089606e-03	3.867700e-03	20150716_gfpWAPLch3_Prometa\MitoSys2\Calibration\mEGFPC1_Noc\mEGFP_setmEGFP_1_R1_P3_K1_Ch2-Ch1.zen
60	3.414398e-03	8.425135e-04	3.729000e-03	20150716_gfpWAPLch3_Prometa\MitoSys2\Calibration\mEGFPC1_Noc\mEGFP_setmEGFP_1_R1_P3_K1_Ch2-Ch1.zen
70	3.688687e-03	9.451143e-04	3.600100e-03	20150716_gfpWAPLch3_Prometa\MitoSys2\Calibration\mEGFPC1_Noc\mEGFP_setmEGFP_1_R1_P3_K1_Ch2-Ch1.zen
80	3.303075e-03	9.703929e-04	3.480200e-03	20150716_gfpWAPLch3_Prometa\MitoSys2\Calibration\mEGFPC1_Noc\mEGFP_setmEGFP_1_R1_P3_K1_Ch2-Ch1.zen
90	3.298048e-03	1.204667e-03	3.368300e-03	20150716_gfpWAPLch3_Prometa\MitoSys2\Calibration\mEGFPC1_Noc\mEGFP_setmEGFP_1_R1_P3_K1_Ch2-Ch1.zen
100	3.143594e-03	7.646993e-04	3.263700e-03	20150716_gfpWAPLch3_Prometa\MitoSys2\Calibration\mEGFPC1_Noc\mEGFP_setmEGFP_1_R1_P3_K1_Ch2-Ch1.zen
120	3.187326e-03	7.664925e-04	3.074100e-03	20150716_gfpWAPLch3_Prometa\MitoSys2\Calibration\mEGFPC1_Noc\mEGFP_setmEGFP_1_R1_P3_K1_Ch2-Ch1.zen
140	3.084262e-03	9.244835e-04	2.906600e-03	20150716_gfpWAPLch3_Prometa\MitoSys2\Calibration\mEGFPC1_Noc\mEGFP_setmEGFP_1_R1_P3_K1_Ch2-Ch1.zen
160	2.809358e-03	7.138577e-04	2.757700e-03	20150716_gfpWAPLch3_Prometa\MitoSys2\Calibration\mEGFPC1_Noc\mEGFP_setmEGFP_1_R1_P3_K1_Ch2-Ch1.zen
180	2.737764e-03	6.808098e-04	2.624300e-03	20150716_gfpWAPLch3_Prometa\MitoSys2\Calibration\mEGFPC1_Noc\mEGFP_setmEGFP_1_R1_P3_K1_Ch2-Ch1.zen
200	2.477035e-03	6.146303e-04	2.504100e-03	20150716_gfpWAPLch3_Prometa\MitoSys2\Calibration\mEGFPC1_Noc\mEGFP_setmEGFP_1_R1_P3_K1_Ch2-Ch1.zen
220	2.354677e-03	7.766219e-04	2.395100e-03	20150716_gfpWAPLch3_Prometa\MitoSys2\Calibration\mEGFPC1_Noc\mEGFP_setmEGFP_1_R1_P3_K1_Ch2-Ch1.zen
240	2.225330e-03	7.661893e-04	2.295700e-03	20150716_gfpWAPLch3_Prometa\MitoSys2\Calibration\mEGFPC1_Noc\mEGFP_setmEGFP_1_R1_P3_K1_Ch2-Ch1.zen
260	2.356813e-03	7.359071e-04	2.204700e-03	20150716_gfpWAPLch3_Prometa\MitoSys2\Calibration\mEGFPC1_Noc\mEGFP_setmEGFP_1_R1_P3_K1_Ch2-Ch1.zen
280	2.253795e-03	5.439131e-04	2.120900e-03	20150716_gfpWAPLch3_Prometa\MitoSys2\Calibration\mEGFPC1_Noc\mEGFP_setmEGFP_1_R1_P3_K1_Ch2-Ch1.zen
300	1.824566e-03	4.645302e-04	2.043400e-03	20150716_gfpWAPLch3_Prometa\MitoSys2\Calibration\mEGFPC1_Noc\mEGFP_setmEGFP_1_R1_P3_K1_Ch2-Ch1.zen
340	1.891682e-03	4.133317e-04	1.904700e-03	20150716_gfpWAPLch3_Prometa\MitoSys2\Calibration\mEGFPC1_Noc\mEGFP_setmEGFP_1_R1_P3_K1_Ch2-Ch1.zen
380	1.852898e-03	5.088111e-04	1.783800e-03	20150716_gfpWAPLch3_Prometa\MitoSys2\Calibration\mEGFPC1_Noc\mEGFP_setmEGFP_1_R1_P3_K1_Ch2-Ch1.zen
420	1.758894e-03	3.821132e-04	1.677300e-03	20150716_gfpWAPLch3_Prometa\MitoSys2\Calibration\mEGFPC1_Noc\mEGFP_setmEGFP_1_R1_P3_K1_Ch2-Ch1.zen
460	1.541077e-03	5.579507e-04	1.582600e-03	20150716_gfpWAPLch3_Prometa\MitoSys2\Calibration\mEGFPC1_Noc\mEGFP_setmEGFP_1_R1_P3_K1_Ch2-Ch1.zen
500	1.588416e-03	5.766200e-04	1.497700e-03	20150716_gfpWAPLch3_Prometa\MitoSys2\Calibration\mEGFPC1_Noc\mEGFP_setmEGFP_1_R1_P3_K1_Ch2-Ch1.zen
540	1.560039e-03	4.490463e-04	1.421200e-03	20150716_gfpWAPLch3_Prometa\MitoSys2\Calibration\mEGFPC1_Noc\mEGFP_setmEGFP_1_R1_P3_K1_Ch2-Ch1.zen
580	1.312840e-03	4.383159e-04	1.351800e-03	20150716_gfpWAPLch3_Prometa\MitoSys2\Calibration\mEGFPC1_Noc\mEGFP_setmEGFP_1_R1_P3_K1_Ch2-Ch1.zen
620	1.209012e-03	5.683317e-04	1.288500e-03	20150716_gfpWAPLch3_Prometa\MitoSys2\Calibration\mEGFPC1_Noc\mEGFP_setmEGFP_1_R1_P3_K1_Ch2-Ch1.zen
660	1.090092e-03	4.127704e-04	1.230600e-03	20150716_gfpWAPLch3_Prometa\MitoSys2\Calibration\mEGFPC1_Noc\mEGFP_setmEGFP_1_R1_P3_K1_Ch2-Ch1.zen
700	1.245353e-03	4.276332e-04	1.177400e-03	20150716_gfpWAPLch3_Prometa\MitoSys2\Calibration\mEGFPC1_Noc\mEGFP_setmEGFP_1_R1_P3_K1_Ch2-Ch1.zen
780	1.038227e-03	3.365694e-04	1.082900e-03	20150716_gfpWAPLch3_Prometa\MitoSys2\Calibration\mEGFPC1_Noc\mEGFP_setmEGFP_1_R1_P3_K1_Ch2-Ch1.zen
860	1.025433e-03	3.075576e-04	1.001700e-03	20150716_gfpWAPLch3_Prometa\MitoSys2\Calibration\mEGFPC1_Noc\mEGFP_setmEGFP_1_R1_P3_K1_Ch2-Ch1.zen
940	9.489128e-04	4.580457e-04	9.310300e-04	20150716_gfpWAPLch3_Prometa\MitoSys2\Calibration\mEGFPC1_Noc\mEGFP_setmEGFP_1_R1_P3_K1_Ch2-Ch1.zen
1020	8.400755e-04	4.580979e-04	8.690800e-04	20150716_gfpWAPLch3_Prometa\MitoSys2\Calibration\mEGFPC1_Noc\mEGFP_setmEGFP_1_R1_P3_K1_Ch2-Ch1.zen
1100	7.301449e-04	3.341553e-04	8.143300e-04	20150716_gfpWAPLch3_Prometa\MitoSys2\Calibration\mEGFPC1_Noc\mEGFP_setmEGFP_1_R1_P3_K1_Ch2-Ch1.zen
1180	8.133528e-04	4.183837e-04	7.656100e-04	20150716_gfpWAPLch3_Prometa\MitoSys2\Calibration\mEGFPC1_Noc\mEGFP_setmEGFP_1_R1_P3_K1_Ch2-Ch1.zen
1260	6.910215e-04	3.395498e-04	7.219800e-04	20150716_gfpWAPLch3_Prometa\MitoSys2\Calibration\mEGFPC1_Noc\mEGFP_setmEGFP_1_R1_P3_K1_Ch2-Ch1.zen
1340	5.025063e-04	3.966133e-04	6.827000e-04	20150716_gfpWAPLch3_Prometa\MitoSys2\Calibration\mEGFPC1_Noc\mEGFP_setmEGFP_1_R1_P3_K1_Ch2-Ch1.zen
1420	6.056070e-04	2.516911e-04	6.471500e-04	20150716_gfpWAPLch3_Prometa\MitoSys2\Calibration\mEGFPC1_Noc\mEGFP_setmEGFP_1_R1_P3_K1_Ch2-Ch1.zen
1500	6.313384e-04	2.902764e-04	6.148400e-04	20150716_gfpWAPLch3_Prometa\MitoSys2\Calibration\mEGFPC1_Noc\mEGFP_setmEGFP_1_R1_P3_K1_Ch2-Ch1.zen
1660	4.703465e-04	3.268844e-04	5.583400e-04	20150716_gfpWAPLch3_Prometa\MitoSys2\Calibration\mEGFPC1_Noc\mEGFP_setmEGFP_1_R1_P3_K1_Ch2-Ch1.zen
1820	5.244548e-04	3.377004e-04	5.106000e-04	20150716_gfpWAPLch3_Prometa\MitoSys2\Calibration\mEGFPC1_Noc\mEGFP_setmEGFP_1_R1_P3_K1_Ch2-Ch1.zen
1980	5.110116e-04	2.312820e-04	4.697500e-04	20150716_gfpWAPLch3_Prometa\MitoSys2\Calibration\mEGFPC1_Noc\mEGFP_setmEGFP_1_R1_P3_K1_Ch2-Ch1.zen
2140	4.593727e-04	3.501782e-04	4.344300e-04	20150716_gfpWAPLch3_Prometa\MitoSys2\Calibration\mEGFPC1_Noc\mEGFP_setmEGFP_1_R1_P3_K1_Ch2-Ch1.zen
2300	3.854314e-04	2.294994e-04	4.036000e-04	20150716_gfpWAPLch3_Prometa\MitoSys2\Calibration\mEGFPC1_Noc\mEGFP_setmEGFP_1_R1_P3_K1_Ch2-Ch1.zen
2460	3.336487e-04	2.668131e-04	3.764800e-04	20150716_gfpWAPLch3_Prometa\MitoSys2\Calibration\mEGFPC1_Noc\mEGFP_setmEGFP_1_R1_P3_K1_Ch2-Ch1.zen
2620	4.128439e-04	2.652735e-04	3.524400e-04	20150716_gfpWAPLch3_Prometa\MitoSys2\Calibration\mEGFPC1_Noc\mEGFP_setmEGFP_1_R1_P3_K1_Ch2-Ch1.zen
2780	2.769055e-04	3.147083e-04	3.310000e-04	20150716_gfpWAPLch3_Prometa\MitoSys2\Calibration\mEGFPC1_Noc\mEGFP_setmEGFP_1_R1_P3_K1_Ch2-Ch1.zen
2940	2.418421e-04	2.581433e-04	3.117700e-04	20150716_gfpWAPLch3_Prometa\MitoSys2\Calibration\mEGFPC1_Noc\mEGFP_setmEGFP_1_R1_P3_K1_Ch2-Ch1.zen
3100	2.906161e-04	2.563604e-04	2.944300e-04	20150716_gfpWAPLch3_Prometa\MitoSys2\Calibration\mEGFPC1_Noc\mEGFP_setmEGFP_1_R1_P3_K1_Ch2-Ch1.zen
3420	3.097402e-04	1.721908e-04	2.644200e-04	20150716_gfpWAPLch3_Prometa\MitoSys2\Calibration\mEGFPC1_Noc\mEGFP_setmEGFP_1_R1_P3_K1_Ch2-Ch1.zen
3740	2.186016e-04	2.596847e-04	2.393900e-04	20150716_gfpWAPLch3_Prometa\MitoSys2\Calibration\mEGFPC1_Noc\mEGFP_setmEGFP_1_R1_P3_K1_Ch2-Ch1.zen
4060	2.271776e-04	1.847550e-04	2.182300e-04	20150716_gfpWAPLch3_Prometa\MitoSys2\Calibration\mEGFPC1_Noc\mEGFP_setmEGFP_1_R1_P3_K1_Ch2-Ch1.zen
4380	3.074062e-04	1.984095e-04	2.001200e-04	20150716_gfpWAPLch3_Prometa\MitoSys2\Calibration\mEGFPC1_Noc\mEGFP_setmEGFP_1_R1_P3_K1_Ch2-Ch1.zen
4700	2.033336e-04	2.212377e-04	1.844600e-04	20150716_gfpWAPLch3_Prometa\MitoSys2\Calibration\mEGFPC1_Noc\mEGFP_setmEGFP_1_R1_P3_K1_Ch2-Ch1.zen
5020	1.798465e-04	2.408578e-04	1.708100e-04	20150716_gfpWAPLch3_Prometa\MitoSys2\Calibration\mEGFPC1_Noc\mEGFP_setmEGFP_1_R1_P3_K1_Ch2-Ch1.zen
5340	1.621566e-04	2.317293e-04	1.588000e-04	20150716_gfpWAPLch3_Prometa\MitoSys2\Calibration\mEGFPC1_Noc\mEGFP_setmEGFP_1_R1_P3_K1_Ch2-Ch1.zen
5660	1.808074e-04	1.933828e-04	1.481800e-04	20150716_gfpWAPLch3_Prometa\MitoSys2\Calibration\mEGFPC1_Noc\mEGFP_setmEGFP_1_R1_P3_K1_Ch2-Ch1.zen
5980	1.822726e-04	2.240585e-04	1.387200e-04	20150716_gfpWAPLch3_Prometa\MitoSys2\Calibration\mEGFPC1_Noc\mEGFP_setmEGFP_1_R1_P3_K1_Ch2-Ch1.zen
6300	1.605237e-04	1.879236e-04	1.302400e-04	20150716_gfpWAPLch3_Prometa\MitoSys2\Calibration\mEGFPC1_Noc\mEGFP_setmEGFP_1_R1_P3_K1_Ch2-Ch1.zen
6940	1.372050e-04	2.036427e-04	1.157100e-04	20150716_gfpWAPLch3_Prometa\MitoSys2\Calibration\mEGFPC1_Noc\mEGFP_setmEGFP_1_R1_P3_K1_Ch2-Ch1.zen
7580	1.426713e-04	1.685987e-04	1.037300e-04	20150716_gfpWAPLch3_Prometa\MitoSys2\Calibration\mEGFPC1_Noc\mEGFP_setmEGFP_1_R1_P3_K1_Ch2-Ch1.zen
8220	9.486477e-05	1.721929e-04	9.371400e-05	20150716_gfpWAPLch3_Prometa\MitoSys2\Calibration\mEGFPC1_Noc\mEGFP_setmEGFP_1_R1_P3_K1_Ch2-Ch1.zen
8860	1.545764e-04	1.657283e-04	8.522500e-05	20150716_gfpWAPLch3_Prometa\MitoSys2\Calibration\mEGFPC1_Noc\mEGFP_setmEGFP_1_R1_P3_K1_Ch2-Ch1.zen
9500	7.173606e-05	1.749693e-04	7.795500e-05	20150716_gfpWAPLch3_Prometa\MitoSys2\Calibration\mEGFPC1_Noc\mEGFP_setmEGFP_1_R1_P3_K1_Ch2-Ch1.zen
10140	1.121674e-04	2.217382e-04	7.166800e-05	20150716_gfpWAPLch3_Prometa\MitoSys2\Calibration\mEGFPC1_Noc\mEGFP_setmEGFP_1_R1_P3_K1_Ch2-Ch1.zen
10780	1.105623e-04	1.751490e-04	6.618700e-05	20150716_gfpWAPLch3_Prometa\MitoSys2\Calibration\mEGFPC1_Noc\mEGFP_setmEGFP_1_R1_P3_K1_Ch2-Ch1.zen
11420	1.014658e-04	1.714086e-04	6.137300e-05	20150716_gfpWAPLch3_Prometa\MitoSys2\Calibration\mEGFPC1_Noc\mEGFP_setmEGFP_1_R1_P3_K1_Ch2-Ch1.zen
12060	7.673684e-05	1.738421e-04	5.711600e-05	20150716_gfpWAPLch3_Prometa\MitoSys2\Calibration\mEGFPC1_Noc\mEGFP_setmEGFP_1_R1_P3_K1_Ch2-Ch1.zen
12700	6.619343e-05	1.541247e-04	5.332900e-05	20150716_gfpWAPLch3_Prometa\MitoSys2\Calibration\mEGFPC1_Noc\mEGFP_setmEGFP_1_R1_P3_K1_Ch2-Ch1.zen
13980	6.618828e-05	1.353788e-04	4.690100e-05	20150716_gfpWAPLch3_Prometa\MitoSys2\Calibration\mEGFPC1_Noc\mEGFP_setmEGFP_1_R1_P3_K1_Ch2-Ch1.zen
15260	4.448619e-05	1.609179e-04	4.166400e-05	20150716_gfpWAPLch3_Prometa\MitoSys2\Calibration\mEGFPC1_Noc\mEGFP_setmEGFP_1_R1_P3_K1_Ch2-Ch1.zen
16540	4.956045e-05	1.569099e-04	3.733100e-05	20150716_gfpWAPLch3_Prometa\MitoSys2\Calibration\mEGFPC1_Noc\mEGFP_setmEGFP_1_R1_P3_K1_Ch2-Ch1.zen
17820	1.424363e-05	1.899062e-04	3.369700e-05	20150716_gfpWAPLch3_Prometa\MitoSys2\Calibration\mEGFPC1_Noc\mEGFP_setmEGFP_1_R1_P3_K1_Ch2-Ch1.zen
19100	1.142786e-05	1.143211e-04	3.061300e-05	20150716_gfpWAPLch3_Prometa\MitoSys2\Calibration\mEGFPC1_Noc\mEGFP_setmEGFP_1_R1_P3_K1_Ch2-Ch1.zen
20380	3.987968e-05	1.383522e-04	2.796900e-05	20150716_gfpWAPLch3_Prometa\MitoSys2\Calibration\mEGFPC1_Noc\mEGFP_setmEGFP_1_R1_P3_K1_Ch2-Ch1.zen
21660	6.203889e-05	1.569967e-04	2.568300e-05	20150716_gfpWAPLch3_Prometa\MitoSys2\Calibration\mEGFPC1_Noc\mEGFP_setmEGFP_1_R1_P3_K1_Ch2-Ch1.zen
22940	5.864197e-05	1.263279e-04	2.368900e-05	20150716_gfpWAPLch3_Prometa\MitoSys2\Calibration\mEGFPC1_Noc\mEGFP_setmEGFP_1_R1_P3_K1_Ch2-Ch1.zen
24220	-1.301212e-06	1.493525e-04	2.193800e-05	20150716_gfpWAPLch3_Prometa\MitoSys2\Calibration\mEGFPC1_Noc\mEGFP_setmEGFP_1_R1_P3_K1_Ch2-Ch1.zen
25500	6.257951e-05	1.154439e-04	2.039100e-05	20150716_gfpWAPLch3_Prometa\MitoSys2\Calibration\mEGFPC1_Noc\mEGFP_setmEGFP_1_R1_P3_K1_Ch2-Ch1.zen
28060	3.130029e-05	1.123594e-04	1.778700e-05	20150716_gfpWAPLch3_Prometa\MitoSys2\Calibration\mEGFPC1_Noc\mEGFP_setmEGFP_1_R1_P3_K1_Ch2-Ch1.zen
30620	5.088096e-05	1.221961e-04	1.568800e-05	20150716_gfpWAPLch3_Prometa\MitoSys2\Calibration\mEGFPC1_Noc\mEGFP_setmEGFP_1_R1_P3_K1_Ch2-Ch1.zen
33180	2.673780e-05	1.154722e-04	1.396800e-05	20150716_gfpWAPLch3_Prometa\MitoSys2\Calibration\mEGFPC1_Noc\mEGFP_setmEGFP_1_R1_P3_K1_Ch2-Ch1.zen
35740	3.476217e-05	1.139009e-04	1.253800e-05	20150716_gfpWAPLch3_Prometa\MitoSys2\Calibration\mEGFPC1_Noc\mEGFP_setmEGFP_1_R1_P3_K1_Ch2-Ch1.zen
38300	-3.906917e-05	1.054547e-04	1.133300e-05	20150716_gfpWAPLch3_Prometa\MitoSys2\Calibration\mEGFPC1_Noc\mEGFP_setmEGFP_1_R1_P3_K1_Ch2-Ch1.zen
40860	-6.748665e-06	1.125663e-04	1.030800e-05	20150716_gfpWAPLch3_Prometa\MitoSys2\Calibration\mEGFPC1_Noc\mEGFP_setmEGFP_1_R1_P3_K1_Ch2-Ch1.zen
43420	-1.409745e-05	9.023691e-05	9.426400e-06	20150716_gfpWAPLch3_Prometa\MitoSys2\Calibration\mEGFPC1_Noc\mEGFP_setmEGFP_1_R1_P3_K1_Ch2-Ch1.zen
45980	-1.791757e-06	9.848833e-05	8.662400e-06	20150716_gfpWAPLch3_Prometa\MitoSys2\Calibration\mEGFPC1_Noc\mEGFP_setmEGFP_1_R1_P3_K1_Ch2-Ch1.zen
48540	-9.486277e-06	1.011725e-04	7.995000e-06	20150716_gfpWAPLch3_Prometa\MitoSys2\Calibration\mEGFPC1_Noc\mEGFP_setmEGFP_1_R1_P3_K1_Ch2-Ch1.zen
51100	-5.993891e-06	8.209128e-05	7.408100e-06	20150716_gfpWAPLch3_Prometa\MitoSys2\Calibration\mEGFPC1_Noc\mEGFP_setmEGFP_1_R1_P3_K1_Ch2-Ch1.zen
56220	4.317508e-05	1.228880e-04	6.426600e-06	20150716_gfpWAPLch3_Prometa\MitoSys2\Calibration\mEGFPC1_Noc\mEGFP_setmEGFP_1_R1_P3_K1_Ch2-Ch1.zen
61340	1.369139e-05	6.696157e-05	5.641800e-06	20150716_gfpWAPLch3_Prometa\MitoSys2\Calibration\mEGFPC1_Noc\mEGFP_setmEGFP_1_R1_P3_K1_Ch2-Ch1.zen
66460	1.538033e-05	9.543476e-05	5.002800e-06	20150716_gfpWAPLch3_Prometa\MitoSys2\Calibration\mEGFPC1_Noc\mEGFP_setmEGFP_1_R1_P3_K1_Ch2-Ch1.zen
71580	1.658569e-05	1.130997e-04	4.474600e-06	20150716_gfpWAPLch3_Prometa\MitoSys2\Calibration\mEGFPC1_Noc\mEGFP_setmEGFP_1_R1_P3_K1_Ch2-Ch1.zen
76700	5.818881e-06	1.073164e-04	4.032000e-06	20150716_gfpWAPLch3_Prometa\MitoSys2\Calibration\mEGFPC1_Noc\mEGFP_setmEGFP_1_R1_P3_K1_Ch2-Ch1.zen
81820	-4.341430e-05	8.929464e-05	3.657000e-06	20150716_gfpWAPLch3_Prometa\MitoSys2\Calibration\mEGFPC1_Noc\mEGFP_setmEGFP_1_R1_P3_K1_Ch2-Ch1.zen
86940	-1.618973e-05	1.177721e-04	3.336000e-06	20150716_gfpWAPLch3_Prometa\MitoSys2\Calibration\mEGFPC1_Noc\mEGFP_setmEGFP_1_R1_P3_K1_Ch2-Ch1.zen
92060	2.034044e-05	1.110282e-04	3.058800e-06	20150716_gfpWAPLch3_Prometa\MitoSys2\Calibration\mEGFPC1_Noc\mEGFP_setmEGFP_1_R1_P3_K1_Ch2-Ch1.zen
97180	1.041264e-05	9.061159e-05	2.817400e-06	20150716_gfpWAPLch3_Prometa\MitoSys2\Calibration\mEGFPC1_Noc\mEGFP_setmEGFP_1_R1_P3_K1_Ch2-Ch1.zen
102300	-1.134713e-05	7.965931e-05	2.605800e-06	20150716_gfpWAPLch3_Prometa\MitoSys2\Calibration\mEGFPC1_Noc\mEGFP_setmEGFP_1_R1_P3_K1_Ch2-Ch1.zen
112540	-1.112320e-05	8.385115e-05	2.253300e-06	20150716_gfpWAPLch3_Prometa\MitoSys2\Calibration\mEGFPC1_Noc\mEGFP_setmEGFP_1_R1_P3_K1_Ch2-Ch1.zen
122780	1.141226e-06	6.328772e-05	1.972800e-06	20150716_gfpWAPLch3_Prometa\MitoSys2\Calibration\mEGFPC1_Noc\mEGFP_setmEGFP_1_R1_P3_K1_Ch2-Ch1.zen
133020	-3.831768e-05	8.956217e-05	1.745300e-06	20150716_gfpWAPLch3_Prometa\MitoSys2\Calibration\mEGFPC1_Noc\mEGFP_setmEGFP_1_R1_P3_K1_Ch2-Ch1.zen
143260	2.213749e-05	5.475501e-05	1.557900e-06	20150716_gfpWAPLch3_Prometa\MitoSys2\Calibration\mEGFPC1_Noc\mEGFP_setmEGFP_1_R1_P3_K1_Ch2-Ch1.zen
153500	-6.138430e-06	8.209068e-05	1.401400e-06	20150716_gfpWAPLch3_Prometa\MitoSys2\Calibration\mEGFPC1_Noc\mEGFP_setmEGFP_1_R1_P3_K1_Ch2-Ch1.zen
163740	1.013204e-05	6.048474e-05	1.269100e-06	20150716_gfpWAPLch3_Prometa\MitoSys2\Calibration\mEGFPC1_Noc\mEGFP_setmEGFP_1_R1_P3_K1_Ch2-Ch1.zen
173980	1.897400e-05	7.399676e-05	1.156100e-06	20150716_gfpWAPLch3_Prometa\MitoSys2\Calibration\mEGFPC1_Noc\mEGFP_setmEGFP_1_R1_P3_K1_Ch2-Ch1.zen
184220	1.182980e-05	7.918495e-05	1.058700e-06	20150716_gfpWAPLch3_Prometa\MitoSys2\Calibration\mEGFPC1_Noc\mEGFP_setmEGFP_1_R1_P3_K1_Ch2-Ch1.zen
194460	1.048578e-05	9.633513e-05	9.741300e-07	20150716_gfpWAPLch3_Prometa\MitoSys2\Calibration\mEGFPC1_Noc\mEGFP_setmEGFP_1_R1_P3_K1_Ch2-Ch1.zen
204700	-3.722573e-07	6.139520e-05	9.000700e-07	20150716_gfpWAPLch3_Prometa\MitoSys2\Calibration\mEGFPC1_Noc\mEGFP_setmEGFP_1_R1_P3_K1_Ch2-Ch1.zen
225180	-4.272134e-06	6.996292e-05	7.769900e-07	20150716_gfpWAPLch3_Prometa\MitoSys2\Calibration\mEGFPC1_Noc\mEGFP_setmEGFP_1_R1_P3_K1_Ch2-Ch1.zen
245660	4.862238e-06	6.152244e-05	6.792800e-07	20150716_gfpWAPLch3_Prometa\MitoSys2\Calibration\mEGFPC1_Noc\mEGFP_setmEGFP_1_R1_P3_K1_Ch2-Ch1.zen
266140	7.334932e-06	5.312957e-05	6.002300e-07	20150716_gfpWAPLch3_Prometa\MitoSys2\Calibration\mEGFPC1_Noc\mEGFP_setmEGFP_1_R1_P3_K1_Ch2-Ch1.zen
286620	-1.913548e-05	6.454606e-05	5.352200e-07	20150716_gfpWAPLch3_Prometa\MitoSys2\Calibration\mEGFPC1_Noc\mEGFP_setmEGFP_1_R1_P3_K1_Ch2-Ch1.zen
307100	8.923824e-06	7.355289e-05	4.810100e-07	20150716_gfpWAPLch3_Prometa\MitoSys2\Calibration\mEGFPC1_Noc\mEGFP_setmEGFP_1_R1_P3_K1_Ch2-Ch1.zen
327580	-2.511940e-05	5.667970e-05	4.352500e-07	20150716_gfpWAPLch3_Prometa\MitoSys2\Calibration\mEGFPC1_Noc\mEGFP_setmEGFP_1_R1_P3_K1_Ch2-Ch1.zen
348060	-1.506846e-05	8.136701e-05	3.962300e-07	20150716_gfpWAPLch3_Prometa\MitoSys2\Calibration\mEGFPC1_Noc\mEGFP_setmEGFP_1_R1_P3_K1_Ch2-Ch1.zen
368540	-1.869523e-05	6.620793e-05	3.626300e-07	20150716_gfpWAPLch3_Prometa\MitoSys2\Calibration\mEGFPC1_Noc\mEGFP_setmEGFP_1_R1_P3_K1_Ch2-Ch1.zen
389020	-3.401704e-06	5.694787e-05	3.334700e-07	20150716_gfpWAPLch3_Prometa\MitoSys2\Calibration\mEGFPC1_Noc\mEGFP_setmEGFP_1_R1_P3_K1_Ch2-Ch1.zen
409500	-1.132646e-05	3.581202e-05	3.079600e-07	20150716_gfpWAPLch3_Prometa\MitoSys2\Calibration\mEGFPC1_Noc\mEGFP_setmEGFP_1_R1_P3_K1_Ch2-Ch1.zen
450460	-1.690754e-06	7.180341e-05	2.656200e-07	20150716_gfpWAPLch3_Prometa\MitoSys2\Calibration\mEGFPC1_Noc\mEGFP_setmEGFP_1_R1_P3_K1_Ch2-Ch1.zen
491420	-5.700985e-06	2.631454e-05	2.320500e-07	20150716_gfpWAPLch3_Prometa\MitoSys2\Calibration\mEGFPC1_Noc\mEGFP_setmEGFP_1_R1_P3_K1_Ch2-Ch1.zen
532380	-1.445319e-05	5.250051e-05	2.049200e-07	20150716_gfpWAPLch3_Prometa\MitoSys2\Calibration\mEGFPC1_Noc\mEGFP_setmEGFP_1_R1_P3_K1_Ch2-Ch1.zen
573340	-1.553340e-05	5.085630e-05	1.826300e-07	20150716_gfpWAPLch3_Prometa\MitoSys2\Calibration\mEGFPC1_Noc\mEGFP_setmEGFP_1_R1_P3_K1_Ch2-Ch1.zen
614300	-1.473323e-06	5.021587e-05	1.640600e-07	20150716_gfpWAPLch3_Prometa\MitoSys2\Calibration\mEGFPC1_Noc\mEGFP_setmEGFP_1_R1_P3_K1_Ch2-Ch1.zen
655260	-9.084461e-06	6.874631e-05	1.484000e-07	20150716_gfpWAPLch3_Prometa\MitoSys2\Calibration\mEGFPC1_Noc\mEGFP_setmEGFP_1_R1_P3_K1_Ch2-Ch1.zen
696220	-9.064974e-06	5.350848e-05	1.350500e-07	20150716_gfpWAPLch3_Prometa\MitoSys2\Calibration\mEGFPC1_Noc\mEGFP_setmEGFP_1_R1_P3_K1_Ch2-Ch1.zen
737180	4.050598e-06	4.184057e-05	1.235600e-07	20150716_gfpWAPLch3_Prometa\MitoSys2\Calibration\mEGFPC1_Noc\mEGFP_setmEGFP_1_R1_P3_K1_Ch2-Ch1.zen
778140	-2.274828e-07	5.611014e-05	1.135900e-07	20150716_gfpWAPLch3_Prometa\MitoSys2\Calibration\mEGFPC1_Noc\mEGFP_setmEGFP_1_R1_P3_K1_Ch2-Ch1.zen
819100	5.903162e-06	4.823226e-05	1.048800e-07	20150716_gfpWAPLch3_Prometa\MitoSys2\Calibration\mEGFPC1_Noc\mEGFP_setmEGFP_1_R1_P3_K1_Ch2-Ch1.zen
901020	-1.169078e-05	4.134313e-05	9.042200e-08	20150716_gfpWAPLch3_Prometa\MitoSys2\Calibration\mEGFPC1_Noc\mEGFP_setmEGFP_1_R1_P3_K1_Ch2-Ch1.zen
982940	-2.030508e-05	4.908209e-05	7.896900e-08	20150716_gfpWAPLch3_Prometa\MitoSys2\Calibration\mEGFPC1_Noc\mEGFP_setmEGFP_1_R1_P3_K1_Ch2-Ch1.zen
1064860	-4.257254e-06	4.100873e-05	6.971700e-08	20150716_gfpWAPLch3_Prometa\MitoSys2\Calibration\mEGFPC1_Noc\mEGFP_setmEGFP_1_R1_P3_K1_Ch2-Ch1.zen
1146780	-1.475049e-05	3.862427e-05	6.211900e-08	20150716_gfpWAPLch3_Prometa\MitoSys2\Calibration\mEGFPC1_Noc\mEGFP_setmEGFP_1_R1_P3_K1_Ch2-Ch1.zen
1228700	-3.561560e-06	2.862423e-05	5.579100e-08	20150716_gfpWAPLch3_Prometa\MitoSys2\Calibration\mEGFPC1_Noc\mEGFP_setmEGFP_1_R1_P3_K1_Ch2-Ch1.zen
1310620	7.067265e-06	3.672461e-05	5.045600e-08	20150716_gfpWAPLch3_Prometa\MitoSys2\Calibration\mEGFPC1_Noc\mEGFP_setmEGFP_1_R1_P3_K1_Ch2-Ch1.zen
1392540	-3.515574e-06	4.777509e-05	4.590900e-08	20150716_gfpWAPLch3_Prometa\MitoSys2\Calibration\mEGFPC1_Noc\mEGFP_setmEGFP_1_R1_P3_K1_Ch2-Ch1.zen
1474460	1.148055e-06	2.893729e-05	4.199800e-08	20150716_gfpWAPLch3_Prometa\MitoSys2\Calibration\mEGFPC1_Noc\mEGFP_setmEGFP_1_R1_P3_K1_Ch2-Ch1.zen
1556380	7.186257e-06	5.654696e-05	3.860600e-08	20150716_gfpWAPLch3_Prometa\MitoSys2\Calibration\mEGFPC1_Noc\mEGFP_setmEGFP_1_R1_P3_K1_Ch2-Ch1.zen
10	5.207564e-03	8.612216e-04	5.230200e-03	20150716_gfpWAPLch3_Prometa\MitoSys2\Calibration\mEGFPC1_Noc\mEGFP_setmEGFP_1_R1_P5_K1_Ch2-Ch1.zen
20	4.893778e-03	9.684771e-04	5.029800e-03	20150716_gfpWAPLch3_Prometa\MitoSys2\Calibration\mEGFPC1_Noc\mEGFP_setmEGFP_1_R1_P5_K1_Ch2-Ch1.zen
30	4.867467e-03	1.114132e-03	4.838900e-03	20150716_gfpWAPLch3_Prometa\MitoSys2\Calibration\mEGFPC1_Noc\mEGFP_setmEGFP_1_R1_P5_K1_Ch2-Ch1.zen
40	4.650696e-03	1.080095e-03	4.659100e-03	20150716_gfpWAPLch3_Prometa\MitoSys2\Calibration\mEGFPC1_Noc\mEGFP_setmEGFP_1_R1_P5_K1_Ch2-Ch1.zen
50	4.353347e-03	1.064094e-03	4.490800e-03	20150716_gfpWAPLch3_Prometa\MitoSys2\Calibration\mEGFPC1_Noc\mEGFP_setmEGFP_1_R1_P5_K1_Ch2-Ch1.zen
60	4.500821e-03	7.272167e-04	4.333400e-03	20150716_gfpWAPLch3_Prometa\MitoSys2\Calibration\mEGFPC1_Noc\mEGFP_setmEGFP_1_R1_P5_K1_Ch2-Ch1.zen
70	4.354887e-03	1.063497e-03	4.186400e-03	20150716_gfpWAPLch3_Prometa\MitoSys2\Calibration\mEGFPC1_Noc\mEGFP_setmEGFP_1_R1_P5_K1_Ch2-Ch1.zen
80	4.104910e-03	1.345554e-03	4.049200e-03	20150716_gfpWAPLch3_Prometa\MitoSys2\Calibration\mEGFPC1_Noc\mEGFP_setmEGFP_1_R1_P5_K1_Ch2-Ch1.zen
90	3.824058e-03	1.080178e-03	3.920900e-03	20150716_gfpWAPLch3_Prometa\MitoSys2\Calibration\mEGFPC1_Noc\mEGFP_setmEGFP_1_R1_P5_K1_Ch2-Ch1.zen
100	4.065803e-03	5.779387e-04	3.800800e-03	20150716_gfpWAPLch3_Prometa\MitoSys2\Calibration\mEGFPC1_Noc\mEGFP_setmEGFP_1_R1_P5_K1_Ch2-Ch1.zen
120	3.563420e-03	7.296961e-04	3.583100e-03	20150716_gfpWAPLch3_Prometa\MitoSys2\Calibration\mEGFPC1_Noc\mEGFP_setmEGFP_1_R1_P5_K1_Ch2-Ch1.zen
140	3.467463e-03	7.484889e-04	3.391100e-03	20150716_gfpWAPLch3_Prometa\MitoSys2\Calibration\mEGFPC1_Noc\mEGFP_setmEGFP_1_R1_P5_K1_Ch2-Ch1.zen
160	3.158347e-03	7.103162e-04	3.220800e-03	20150716_gfpWAPLch3_Prometa\MitoSys2\Calibration\mEGFPC1_Noc\mEGFP_setmEGFP_1_R1_P5_K1_Ch2-Ch1.zen
180	3.002330e-03	4.977410e-04	3.068900e-03	20150716_gfpWAPLch3_Prometa\MitoSys2\Calibration\mEGFPC1_Noc\mEGFP_setmEGFP_1_R1_P5_K1_Ch2-Ch1.zen
200	3.069373e-03	5.060601e-04	2.932600e-03	20150716_gfpWAPLch3_Prometa\MitoSys2\Calibration\mEGFPC1_Noc\mEGFP_setmEGFP_1_R1_P5_K1_Ch2-Ch1.zen
220	2.777577e-03	8.166217e-04	2.809700e-03	20150716_gfpWAPLch3_Prometa\MitoSys2\Calibration\mEGFPC1_Noc\mEGFP_setmEGFP_1_R1_P5_K1_Ch2-Ch1.zen
240	2.598065e-03	7.089080e-04	2.698100e-03	20150716_gfpWAPLch3_Prometa\MitoSys2\Calibration\mEGFPC1_Noc\mEGFP_setmEGFP_1_R1_P5_K1_Ch2-Ch1.zen
260	2.469745e-03	7.588011e-04	2.596400e-03	20150716_gfpWAPLch3_Prometa\MitoSys2\Calibration\mEGFPC1_Noc\mEGFP_setmEGFP_1_R1_P5_K1_Ch2-Ch1.zen
280	2.393672e-03	8.321691e-04	2.503300e-03	20150716_gfpWAPLch3_Prometa\MitoSys2\Calibration\mEGFPC1_Noc\mEGFP_setmEGFP_1_R1_P5_K1_Ch2-Ch1.zen
300	2.511943e-03	5.619375e-04	2.417700e-03	20150716_gfpWAPLch3_Prometa\MitoSys2\Calibration\mEGFPC1_Noc\mEGFP_setmEGFP_1_R1_P5_K1_Ch2-Ch1.zen
340	2.122964e-03	6.392243e-04	2.265400e-03	20150716_gfpWAPLch3_Prometa\MitoSys2\Calibration\mEGFPC1_Noc\mEGFP_setmEGFP_1_R1_P5_K1_Ch2-Ch1.zen
380	1.978861e-03	5.707431e-04	2.133700e-03	20150716_gfpWAPLch3_Prometa\MitoSys2\Calibration\mEGFPC1_Noc\mEGFP_setmEGFP_1_R1_P5_K1_Ch2-Ch1.zen
420	2.035795e-03	6.931533e-04	2.018600e-03	20150716_gfpWAPLch3_Prometa\MitoSys2\Calibration\mEGFPC1_Noc\mEGFP_setmEGFP_1_R1_P5_K1_Ch2-Ch1.zen
460	1.927840e-03	5.354147e-04	1.917000e-03	20150716_gfpWAPLch3_Prometa\MitoSys2\Calibration\mEGFPC1_Noc\mEGFP_setmEGFP_1_R1_P5_K1_Ch2-Ch1.zen
500	1.782405e-03	5.590319e-04	1.826500e-03	20150716_gfpWAPLch3_Prometa\MitoSys2\Calibration\mEGFPC1_Noc\mEGFP_setmEGFP_1_R1_P5_K1_Ch2-Ch1.zen
540	1.551222e-03	5.692045e-04	1.745400e-03	20150716_gfpWAPLch3_Prometa\MitoSys2\Calibration\mEGFPC1_Noc\mEGFP_setmEGFP_1_R1_P5_K1_Ch2-Ch1.zen
580	1.786776e-03	4.665271e-04	1.672100e-03	20150716_gfpWAPLch3_Prometa\MitoSys2\Calibration\mEGFPC1_Noc\mEGFP_setmEGFP_1_R1_P5_K1_Ch2-Ch1.zen
620	1.654955e-03	5.468385e-04	1.605700e-03	20150716_gfpWAPLch3_Prometa\MitoSys2\Calibration\mEGFPC1_Noc\mEGFP_setmEGFP_1_R1_P5_K1_Ch2-Ch1.zen
660	1.691666e-03	5.435066e-04	1.545100e-03	20150716_gfpWAPLch3_Prometa\MitoSys2\Calibration\mEGFPC1_Noc\mEGFP_setmEGFP_1_R1_P5_K1_Ch2-Ch1.zen
700	1.567019e-03	4.204874e-04	1.489600e-03	20150716_gfpWAPLch3_Prometa\MitoSys2\Calibration\mEGFPC1_Noc\mEGFP_setmEGFP_1_R1_P5_K1_Ch2-Ch1.zen
780	1.353887e-03	3.713893e-04	1.391600e-03	20150716_gfpWAPLch3_Prometa\MitoSys2\Calibration\mEGFPC1_Noc\mEGFP_setmEGFP_1_R1_P5_K1_Ch2-Ch1.zen
860	1.482935e-03	2.659095e-04	1.307700e-03	20150716_gfpWAPLch3_Prometa\MitoSys2\Calibration\mEGFPC1_Noc\mEGFP_setmEGFP_1_R1_P5_K1_Ch2-Ch1.zen
940	1.191085e-03	4.147629e-04	1.235000e-03	20150716_gfpWAPLch3_Prometa\MitoSys2\Calibration\mEGFPC1_Noc\mEGFP_setmEGFP_1_R1_P5_K1_Ch2-Ch1.zen
1020	1.282538e-03	4.977287e-04	1.171400e-03	20150716_gfpWAPLch3_Prometa\MitoSys2\Calibration\mEGFPC1_Noc\mEGFP_setmEGFP_1_R1_P5_K1_Ch2-Ch1.zen
1100	1.108889e-03	4.325927e-04	1.115300e-03	20150716_gfpWAPLch3_Prometa\MitoSys2\Calibration\mEGFPC1_Noc\mEGFP_setmEGFP_1_R1_P5_K1_Ch2-Ch1.zen
1180	1.036316e-03	4.941259e-04	1.065300e-03	20150716_gfpWAPLch3_Prometa\MitoSys2\Calibration\mEGFPC1_Noc\mEGFP_setmEGFP_1_R1_P5_K1_Ch2-Ch1.zen
1260	9.381472e-04	5.248043e-04	1.020600e-03	20150716_gfpWAPLch3_Prometa\MitoSys2\Calibration\mEGFPC1_Noc\mEGFP_setmEGFP_1_R1_P5_K1_Ch2-Ch1.zen
1340	8.935142e-04	4.926683e-04	9.802600e-04	20150716_gfpWAPLch3_Prometa\MitoSys2\Calibration\mEGFPC1_Noc\mEGFP_setmEGFP_1_R1_P5_K1_Ch2-Ch1.zen
1420	8.059520e-04	4.144867e-04	9.437000e-04	20150716_gfpWAPLch3_Prometa\MitoSys2\Calibration\mEGFPC1_Noc\mEGFP_setmEGFP_1_R1_P5_K1_Ch2-Ch1.zen
1500	8.730440e-04	3.971306e-04	9.103800e-04	20150716_gfpWAPLch3_Prometa\MitoSys2\Calibration\mEGFPC1_Noc\mEGFP_setmEGFP_1_R1_P5_K1_Ch2-Ch1.zen
1660	8.276979e-04	4.925150e-04	8.518100e-04	20150716_gfpWAPLch3_Prometa\MitoSys2\Calibration\mEGFPC1_Noc\mEGFP_setmEGFP_1_R1_P5_K1_Ch2-Ch1.zen
1820	8.232804e-04	4.144423e-04	8.019100e-04	20150716_gfpWAPLch3_Prometa\MitoSys2\Calibration\mEGFPC1_Noc\mEGFP_setmEGFP_1_R1_P5_K1_Ch2-Ch1.zen
1980	8.309404e-04	3.797885e-04	7.587900e-04	20150716_gfpWAPLch3_Prometa\MitoSys2\Calibration\mEGFPC1_Noc\mEGFP_setmEGFP_1_R1_P5_K1_Ch2-Ch1.zen
2140	7.387512e-04	3.527936e-04	7.210800e-04	20150716_gfpWAPLch3_Prometa\MitoSys2\Calibration\mEGFPC1_Noc\mEGFP_setmEGFP_1_R1_P5_K1_Ch2-Ch1.zen
2300	7.080951e-04	4.509696e-04	6.877400e-04	20150716_gfpWAPLch3_Prometa\MitoSys2\Calibration\mEGFPC1_Noc\mEGFP_setmEGFP_1_R1_P5_K1_Ch2-Ch1.zen
2460	7.627164e-04	4.041308e-04	6.580100e-04	20150716_gfpWAPLch3_Prometa\MitoSys2\Calibration\mEGFPC1_Noc\mEGFP_setmEGFP_1_R1_P5_K1_Ch2-Ch1.zen
2620	7.153089e-04	3.423551e-04	6.312900e-04	20150716_gfpWAPLch3_Prometa\MitoSys2\Calibration\mEGFPC1_Noc\mEGFP_setmEGFP_1_R1_P5_K1_Ch2-Ch1.zen
2780	6.892957e-04	4.419968e-04	6.071000e-04	20150716_gfpWAPLch3_Prometa\MitoSys2\Calibration\mEGFPC1_Noc\mEGFP_setmEGFP_1_R1_P5_K1_Ch2-Ch1.zen
2940	5.576326e-04	3.380469e-04	5.850700e-04	20150716_gfpWAPLch3_Prometa\MitoSys2\Calibration\mEGFPC1_Noc\mEGFP_setmEGFP_1_R1_P5_K1_Ch2-Ch1.zen
3100	5.675188e-04	3.611069e-04	5.648800e-04	20150716_gfpWAPLch3_Prometa\MitoSys2\Calibration\mEGFPC1_Noc\mEGFP_setmEGFP_1_R1_P5_K1_Ch2-Ch1.zen
3420	5.442810e-04	3.896733e-04	5.291300e-04	20150716_gfpWAPLch3_Prometa\MitoSys2\Calibration\mEGFPC1_Noc\mEGFP_setmEGFP_1_R1_P5_K1_Ch2-Ch1.zen
3740	4.710071e-04	2.658025e-04	4.983300e-04	20150716_gfpWAPLch3_Prometa\MitoSys2\Calibration\mEGFPC1_Noc\mEGFP_setmEGFP_1_R1_P5_K1_Ch2-Ch1.zen
4060	4.361051e-04	3.534267e-04	4.714300e-04	20150716_gfpWAPLch3_Prometa\MitoSys2\Calibration\mEGFPC1_Noc\mEGFP_setmEGFP_1_R1_P5_K1_Ch2-Ch1.zen
4380	4.702193e-04	3.669872e-04	4.476600e-04	20150716_gfpWAPLch3_Prometa\MitoSys2\Calibration\mEGFPC1_Noc\mEGFP_setmEGFP_1_R1_P5_K1_Ch2-Ch1.zen
4700	4.729840e-04	3.176163e-04	4.264500e-04	20150716_gfpWAPLch3_Prometa\MitoSys2\Calibration\mEGFPC1_Noc\mEGFP_setmEGFP_1_R1_P5_K1_Ch2-Ch1.zen
5020	3.711976e-04	3.252875e-04	4.073700e-04	20150716_gfpWAPLch3_Prometa\MitoSys2\Calibration\mEGFPC1_Noc\mEGFP_setmEGFP_1_R1_P5_K1_Ch2-Ch1.zen
5340	4.092628e-04	2.845195e-04	3.900800e-04	20150716_gfpWAPLch3_Prometa\MitoSys2\Calibration\mEGFPC1_Noc\mEGFP_setmEGFP_1_R1_P5_K1_Ch2-Ch1.zen
5660	2.798966e-04	2.138068e-04	3.743200e-04	20150716_gfpWAPLch3_Prometa\MitoSys2\Calibration\mEGFPC1_Noc\mEGFP_setmEGFP_1_R1_P5_K1_Ch2-Ch1.zen
5980	3.652403e-04	3.402735e-04	3.598700e-04	20150716_gfpWAPLch3_Prometa\MitoSys2\Calibration\mEGFPC1_Noc\mEGFP_setmEGFP_1_R1_P5_K1_Ch2-Ch1.zen
6300	3.150002e-04	2.712940e-04	3.465600e-04	20150716_gfpWAPLch3_Prometa\MitoSys2\Calibration\mEGFPC1_Noc\mEGFP_setmEGFP_1_R1_P5_K1_Ch2-Ch1.zen
6940	2.910686e-04	3.044978e-04	3.228200e-04	20150716_gfpWAPLch3_Prometa\MitoSys2\Calibration\mEGFPC1_Noc\mEGFP_setmEGFP_1_R1_P5_K1_Ch2-Ch1.zen
7580	3.122890e-04	2.787173e-04	3.022400e-04	20150716_gfpWAPLch3_Prometa\MitoSys2\Calibration\mEGFPC1_Noc\mEGFP_setmEGFP_1_R1_P5_K1_Ch2-Ch1.zen
8220	2.610356e-04	2.484503e-04	2.841800e-04	20150716_gfpWAPLch3_Prometa\MitoSys2\Calibration\mEGFPC1_Noc\mEGFP_setmEGFP_1_R1_P5_K1_Ch2-Ch1.zen
8860	2.238044e-04	2.736787e-04	2.681700e-04	20150716_gfpWAPLch3_Prometa\MitoSys2\Calibration\mEGFPC1_Noc\mEGFP_setmEGFP_1_R1_P5_K1_Ch2-Ch1.zen
9500	2.047657e-04	2.943557e-04	2.538800e-04	20150716_gfpWAPLch3_Prometa\MitoSys2\Calibration\mEGFPC1_Noc\mEGFP_setmEGFP_1_R1_P5_K1_Ch2-Ch1.zen
10140	1.814090e-04	2.690900e-04	2.410200e-04	20150716_gfpWAPLch3_Prometa\MitoSys2\Calibration\mEGFPC1_Noc\mEGFP_setmEGFP_1_R1_P5_K1_Ch2-Ch1.zen
10780	1.696315e-04	1.950559e-04	2.293800e-04	20150716_gfpWAPLch3_Prometa\MitoSys2\Calibration\mEGFPC1_Noc\mEGFP_setmEGFP_1_R1_P5_K1_Ch2-Ch1.zen
11420	1.959957e-04	2.844175e-04	2.187900e-04	20150716_gfpWAPLch3_Prometa\MitoSys2\Calibration\mEGFPC1_Noc\mEGFP_setmEGFP_1_R1_P5_K1_Ch2-Ch1.zen
12060	2.197185e-04	2.694017e-04	2.091100e-04	20150716_gfpWAPLch3_Prometa\MitoSys2\Calibration\mEGFPC1_Noc\mEGFP_setmEGFP_1_R1_P5_K1_Ch2-Ch1.zen
12700	1.687341e-04	1.971218e-04	2.002200e-04	20150716_gfpWAPLch3_Prometa\MitoSys2\Calibration\mEGFPC1_Noc\mEGFP_setmEGFP_1_R1_P5_K1_Ch2-Ch1.zen
13980	1.784811e-04	1.825185e-04	1.844700e-04	20150716_gfpWAPLch3_Prometa\MitoSys2\Calibration\mEGFPC1_Noc\mEGFP_setmEGFP_1_R1_P5_K1_Ch2-Ch1.zen
15260	1.282389e-04	2.110425e-04	1.709100e-04	20150716_gfpWAPLch3_Prometa\MitoSys2\Calibration\mEGFPC1_Noc\mEGFP_setmEGFP_1_R1_P5_K1_Ch2-Ch1.zen
16540	1.378742e-04	1.979833e-04	1.591300e-04	20150716_gfpWAPLch3_Prometa\MitoSys2\Calibration\mEGFPC1_Noc\mEGFP_setmEGFP_1_R1_P5_K1_Ch2-Ch1.zen
17820	1.253484e-04	2.123446e-04	1.487800e-04	20150716_gfpWAPLch3_Prometa\MitoSys2\Calibration\mEGFPC1_Noc\mEGFP_setmEGFP_1_R1_P5_K1_Ch2-Ch1.zen
19100	1.270276e-04	2.138918e-04	1.396300e-04	20150716_gfpWAPLch3_Prometa\MitoSys2\Calibration\mEGFPC1_Noc\mEGFP_setmEGFP_1_R1_P5_K1_Ch2-Ch1.zen
20380	1.239406e-04	1.953824e-04	1.314700e-04	20150716_gfpWAPLch3_Prometa\MitoSys2\Calibration\mEGFPC1_Noc\mEGFP_setmEGFP_1_R1_P5_K1_Ch2-Ch1.zen
21660	5.710259e-05	2.687193e-04	1.241600e-04	20150716_gfpWAPLch3_Prometa\MitoSys2\Calibration\mEGFPC1_Noc\mEGFP_setmEGFP_1_R1_P5_K1_Ch2-Ch1.zen
22940	1.215027e-04	2.679649e-04	1.175600e-04	20150716_gfpWAPLch3_Prometa\MitoSys2\Calibration\mEGFPC1_Noc\mEGFP_setmEGFP_1_R1_P5_K1_Ch2-Ch1.zen
24220	9.411373e-05	2.130604e-04	1.115800e-04	20150716_gfpWAPLch3_Prometa\MitoSys2\Calibration\mEGFPC1_Noc\mEGFP_setmEGFP_1_R1_P5_K1_Ch2-Ch1.zen
25500	1.267828e-04	1.747910e-04	1.061400e-04	20150716_gfpWAPLch3_Prometa\MitoSys2\Calibration\mEGFPC1_Noc\mEGFP_setmEGFP_1_R1_P5_K1_Ch2-Ch1.zen
28060	1.058595e-04	1.600122e-04	9.660300e-05	20150716_gfpWAPLch3_Prometa\MitoSys2\Calibration\mEGFPC1_Noc\mEGFP_setmEGFP_1_R1_P5_K1_Ch2-Ch1.zen
30620	6.338628e-05	1.922202e-04	8.851900e-05	20150716_gfpWAPLch3_Prometa\MitoSys2\Calibration\mEGFPC1_Noc\mEGFP_setmEGFP_1_R1_P5_K1_Ch2-Ch1.zen
33180	6.369073e-05	1.636053e-04	8.158400e-05	20150716_gfpWAPLch3_Prometa\MitoSys2\Calibration\mEGFPC1_Noc\mEGFP_setmEGFP_1_R1_P5_K1_Ch2-Ch1.zen
35740	1.245269e-04	1.631076e-04	7.557400e-05	20150716_gfpWAPLch3_Prometa\MitoSys2\Calibration\mEGFPC1_Noc\mEGFP_setmEGFP_1_R1_P5_K1_Ch2-Ch1.zen
38300	1.262431e-04	2.059674e-04	7.031600e-05	20150716_gfpWAPLch3_Prometa\MitoSys2\Calibration\mEGFPC1_Noc\mEGFP_setmEGFP_1_R1_P5_K1_Ch2-Ch1.zen
40860	1.560328e-04	1.632533e-04	6.568000e-05	20150716_gfpWAPLch3_Prometa\MitoSys2\Calibration\mEGFPC1_Noc\mEGFP_setmEGFP_1_R1_P5_K1_Ch2-Ch1.zen
43420	1.294063e-04	1.670971e-04	6.156400e-05	20150716_gfpWAPLch3_Prometa\MitoSys2\Calibration\mEGFPC1_Noc\mEGFP_setmEGFP_1_R1_P5_K1_Ch2-Ch1.zen
45980	1.356793e-04	1.816734e-04	5.788600e-05	20150716_gfpWAPLch3_Prometa\MitoSys2\Calibration\mEGFPC1_Noc\mEGFP_setmEGFP_1_R1_P5_K1_Ch2-Ch1.zen
48540	9.762464e-05	1.476830e-04	5.458200e-05	20150716_gfpWAPLch3_Prometa\MitoSys2\Calibration\mEGFPC1_Noc\mEGFP_setmEGFP_1_R1_P5_K1_Ch2-Ch1.zen
51100	6.537332e-05	1.230070e-04	5.159800e-05	20150716_gfpWAPLch3_Prometa\MitoSys2\Calibration\mEGFPC1_Noc\mEGFP_setmEGFP_1_R1_P5_K1_Ch2-Ch1.zen
56220	5.741356e-05	1.526663e-04	4.642400e-05	20150716_gfpWAPLch3_Prometa\MitoSys2\Calibration\mEGFPC1_Noc\mEGFP_setmEGFP_1_R1_P5_K1_Ch2-Ch1.zen
61340	7.356405e-05	1.281537e-04	4.209800e-05	20150716_gfpWAPLch3_Prometa\MitoSys2\Calibration\mEGFPC1_Noc\mEGFP_setmEGFP_1_R1_P5_K1_Ch2-Ch1.zen
66460	6.096650e-05	1.631466e-04	3.843200e-05	20150716_gfpWAPLch3_Prometa\MitoSys2\Calibration\mEGFPC1_Noc\mEGFP_setmEGFP_1_R1_P5_K1_Ch2-Ch1.zen
71580	6.489889e-05	1.366607e-04	3.528900e-05	20150716_gfpWAPLch3_Prometa\MitoSys2\Calibration\mEGFPC1_Noc\mEGFP_setmEGFP_1_R1_P5_K1_Ch2-Ch1.zen
76700	6.347741e-05	1.356747e-04	3.256600e-05	20150716_gfpWAPLch3_Prometa\MitoSys2\Calibration\mEGFPC1_Noc\mEGFP_setmEGFP_1_R1_P5_K1_Ch2-Ch1.zen
81820	2.620046e-05	1.313057e-04	3.018900e-05	20150716_gfpWAPLch3_Prometa\MitoSys2\Calibration\mEGFPC1_Noc\mEGFP_setmEGFP_1_R1_P5_K1_Ch2-Ch1.zen
86940	7.134006e-05	1.776122e-04	2.809500e-05	20150716_gfpWAPLch3_Prometa\MitoSys2\Calibration\mEGFPC1_Noc\mEGFP_setmEGFP_1_R1_P5_K1_Ch2-Ch1.zen
92060	3.469607e-05	1.561140e-04	2.623900e-05	20150716_gfpWAPLch3_Prometa\MitoSys2\Calibration\mEGFPC1_Noc\mEGFP_setmEGFP_1_R1_P5_K1_Ch2-Ch1.zen
97180	-1.048162e-05	1.407741e-04	2.458400e-05	20150716_gfpWAPLch3_Prometa\MitoSys2\Calibration\mEGFPC1_Noc\mEGFP_setmEGFP_1_R1_P5_K1_Ch2-Ch1.zen
102300	4.354452e-06	1.360822e-04	2.310000e-05	20150716_gfpWAPLch3_Prometa\MitoSys2\Calibration\mEGFPC1_Noc\mEGFP_setmEGFP_1_R1_P5_K1_Ch2-Ch1.zen
112540	4.353758e-05	1.184539e-04	2.055200e-05	20150716_gfpWAPLch3_Prometa\MitoSys2\Calibration\mEGFPC1_Noc\mEGFP_setmEGFP_1_R1_P5_K1_Ch2-Ch1.zen
122780	3.332626e-05	1.596005e-04	1.844700e-05	20150716_gfpWAPLch3_Prometa\MitoSys2\Calibration\mEGFPC1_Noc\mEGFP_setmEGFP_1_R1_P5_K1_Ch2-Ch1.zen
133020	-3.810303e-06	1.747429e-04	1.668300e-05	20150716_gfpWAPLch3_Prometa\MitoSys2\Calibration\mEGFPC1_Noc\mEGFP_setmEGFP_1_R1_P5_K1_Ch2-Ch1.zen
143260	2.344846e-05	8.804171e-05	1.518600e-05	20150716_gfpWAPLch3_Prometa\MitoSys2\Calibration\mEGFPC1_Noc\mEGFP_setmEGFP_1_R1_P5_K1_Ch2-Ch1.zen
153500	9.074592e-06	1.107084e-04	1.390100e-05	20150716_gfpWAPLch3_Prometa\MitoSys2\Calibration\mEGFPC1_Noc\mEGFP_setmEGFP_1_R1_P5_K1_Ch2-Ch1.zen
163740	1.960654e-05	1.439946e-04	1.278900e-05	20150716_gfpWAPLch3_Prometa\MitoSys2\Calibration\mEGFPC1_Noc\mEGFP_setmEGFP_1_R1_P5_K1_Ch2-Ch1.zen
173980	3.204113e-05	1.302040e-04	1.181800e-05	20150716_gfpWAPLch3_Prometa\MitoSys2\Calibration\mEGFPC1_Noc\mEGFP_setmEGFP_1_R1_P5_K1_Ch2-Ch1.zen
184220	2.099392e-05	1.291521e-04	1.096400e-05	20150716_gfpWAPLch3_Prometa\MitoSys2\Calibration\mEGFPC1_Noc\mEGFP_setmEGFP_1_R1_P5_K1_Ch2-Ch1.zen
194460	-1.830627e-05	1.402073e-04	1.020900e-05	20150716_gfpWAPLch3_Prometa\MitoSys2\Calibration\mEGFPC1_Noc\mEGFP_setmEGFP_1_R1_P5_K1_Ch2-Ch1.zen
204700	-1.007396e-05	1.247651e-04	9.535600e-06	20150716_gfpWAPLch3_Prometa\MitoSys2\Calibration\mEGFPC1_Noc\mEGFP_setmEGFP_1_R1_P5_K1_Ch2-Ch1.zen
225180	-8.890556e-07	1.101301e-04	8.391400e-06	20150716_gfpWAPLch3_Prometa\MitoSys2\Calibration\mEGFPC1_Noc\mEGFP_setmEGFP_1_R1_P5_K1_Ch2-Ch1.zen
245660	-3.899232e-06	1.140537e-04	7.457900e-06	20150716_gfpWAPLch3_Prometa\MitoSys2\Calibration\mEGFPC1_Noc\mEGFP_setmEGFP_1_R1_P5_K1_Ch2-Ch1.zen
266140	2.963544e-05	1.226384e-04	6.684400e-06	20150716_gfpWAPLch3_Prometa\MitoSys2\Calibration\mEGFPC1_Noc\mEGFP_setmEGFP_1_R1_P5_K1_Ch2-Ch1.zen
286620	3.424805e-06	7.561637e-05	6.034800e-06	20150716_gfpWAPLch3_Prometa\MitoSys2\Calibration\mEGFPC1_Noc\mEGFP_setmEGFP_1_R1_P5_K1_Ch2-Ch1.zen
307100	-1.347843e-05	7.789024e-05	5.482900e-06	20150716_gfpWAPLch3_Prometa\MitoSys2\Calibration\mEGFPC1_Noc\mEGFP_setmEGFP_1_R1_P5_K1_Ch2-Ch1.zen
327580	-5.666886e-05	8.863401e-05	5.009400e-06	20150716_gfpWAPLch3_Prometa\MitoSys2\Calibration\mEGFPC1_Noc\mEGFP_setmEGFP_1_R1_P5_K1_Ch2-Ch1.zen
348060	1.061847e-05	6.986958e-05	4.599500e-06	20150716_gfpWAPLch3_Prometa\MitoSys2\Calibration\mEGFPC1_Noc\mEGFP_setmEGFP_1_R1_P5_K1_Ch2-Ch1.zen
368540	-5.367918e-06	9.790677e-05	4.241900e-06	20150716_gfpWAPLch3_Prometa\MitoSys2\Calibration\mEGFPC1_Noc\mEGFP_setmEGFP_1_R1_P5_K1_Ch2-Ch1.zen
389020	2.542920e-05	5.748500e-05	3.927700e-06	20150716_gfpWAPLch3_Prometa\MitoSys2\Calibration\mEGFPC1_Noc\mEGFP_setmEGFP_1_R1_P5_K1_Ch2-Ch1.zen
409500	-9.364636e-06	5.844504e-05	3.649900e-06	20150716_gfpWAPLch3_Prometa\MitoSys2\Calibration\mEGFPC1_Noc\mEGFP_setmEGFP_1_R1_P5_K1_Ch2-Ch1.zen
450460	-1.052643e-05	7.743283e-05	3.182100e-06	20150716_gfpWAPLch3_Prometa\MitoSys2\Calibration\mEGFPC1_Noc\mEGFP_setmEGFP_1_R1_P5_K1_Ch2-Ch1.zen
491420	-1.098905e-05	7.363589e-05	2.804900e-06	20150716_gfpWAPLch3_Prometa\MitoSys2\Calibration\mEGFPC1_Noc\mEGFP_setmEGFP_1_R1_P5_K1_Ch2-Ch1.zen
532380	-2.613179e-06	1.008705e-04	2.495700e-06	20150716_gfpWAPLch3_Prometa\MitoSys2\Calibration\mEGFPC1_Noc\mEGFP_setmEGFP_1_R1_P5_K1_Ch2-Ch1.zen
573340	-2.185723e-05	9.769914e-05	2.238400e-06	20150716_gfpWAPLch3_Prometa\MitoSys2\Calibration\mEGFPC1_Noc\mEGFP_setmEGFP_1_R1_P5_K1_Ch2-Ch1.zen
614300	-5.935283e-06	6.599282e-05	2.021800e-06	20150716_gfpWAPLch3_Prometa\MitoSys2\Calibration\mEGFPC1_Noc\mEGFP_setmEGFP_1_R1_P5_K1_Ch2-Ch1.zen
655260	-3.480047e-05	8.468208e-05	1.837400e-06	20150716_gfpWAPLch3_Prometa\MitoSys2\Calibration\mEGFPC1_Noc\mEGFP_setmEGFP_1_R1_P5_K1_Ch2-Ch1.zen
696220	-1.029289e-05	1.031909e-04	1.678900e-06	20150716_gfpWAPLch3_Prometa\MitoSys2\Calibration\mEGFPC1_Noc\mEGFP_setmEGFP_1_R1_P5_K1_Ch2-Ch1.zen
737180	-2.137391e-05	9.600092e-05	1.541600e-06	20150716_gfpWAPLch3_Prometa\MitoSys2\Calibration\mEGFPC1_Noc\mEGFP_setmEGFP_1_R1_P5_K1_Ch2-Ch1.zen
778140	-3.448684e-05	1.101548e-04	1.421600e-06	20150716_gfpWAPLch3_Prometa\MitoSys2\Calibration\mEGFPC1_Noc\mEGFP_setmEGFP_1_R1_P5_K1_Ch2-Ch1.zen
819100	-4.311100e-05	1.070373e-04	1.316200e-06	20150716_gfpWAPLch3_Prometa\MitoSys2\Calibration\mEGFPC1_Noc\mEGFP_setmEGFP_1_R1_P5_K1_Ch2-Ch1.zen
901020	-3.386420e-05	9.974898e-05	1.139900e-06	20150716_gfpWAPLch3_Prometa\MitoSys2\Calibration\mEGFPC1_Noc\mEGFP_setmEGFP_1_R1_P5_K1_Ch2-Ch1.zen
982940	-1.200002e-05	8.292406e-05	9.991400e-07	20150716_gfpWAPLch3_Prometa\MitoSys2\Calibration\mEGFPC1_Noc\mEGFP_setmEGFP_1_R1_P5_K1_Ch2-Ch1.zen
1064860	-2.199600e-05	8.386575e-05	8.846000e-07	20150716_gfpWAPLch3_Prometa\MitoSys2\Calibration\mEGFPC1_Noc\mEGFP_setmEGFP_1_R1_P5_K1_Ch2-Ch1.zen
1146780	-5.782738e-06	7.203208e-05	7.899900e-07	20150716_gfpWAPLch3_Prometa\MitoSys2\Calibration\mEGFPC1_Noc\mEGFP_setmEGFP_1_R1_P5_K1_Ch2-Ch1.zen
1228700	-2.828527e-06	7.677832e-05	7.108100e-07	20150716_gfpWAPLch3_Prometa\MitoSys2\Calibration\mEGFPC1_Noc\mEGFP_setmEGFP_1_R1_P5_K1_Ch2-Ch1.zen
1310620	-9.931086e-06	8.152699e-05	6.437800e-07	20150716_gfpWAPLch3_Prometa\MitoSys2\Calibration\mEGFPC1_Noc\mEGFP_setmEGFP_1_R1_P5_K1_Ch2-Ch1.zen
1392540	1.391661e-06	1.056880e-04	5.864600e-07	20150716_gfpWAPLch3_Prometa\MitoSys2\Calibration\mEGFPC1_Noc\mEGFP_setmEGFP_1_R1_P5_K1_Ch2-Ch1.zen
1474460	3.821055e-06	8.775779e-05	5.370000e-07	20150716_gfpWAPLch3_Prometa\MitoSys2\Calibration\mEGFPC1_Noc\mEGFP_setmEGFP_1_R1_P5_K1_Ch2-Ch1.zen
1556380	-3.318402e-05	1.028036e-04	4.939900e-07	20150716_gfpWAPLch3_Prometa\MitoSys2\Calibration\mEGFPC1_Noc\mEGFP_setmEGFP_1_R1_P5_K1_Ch2-Ch1.zen
10	1.773618e-02	2.633167e-03	1.700100e-02	20150716_gfpWAPLch3_Prometa\MitoSys2\Calibration\mEGFPC1_Noc\mEGFP_setmEGFP_1_R1_P7_K1_Ch2-Ch1.zen
20	1.662660e-02	2.263011e-03	1.604200e-02	20150716_gfpWAPLch3_Prometa\MitoSys2\Calibration\mEGFPC1_Noc\mEGFP_setmEGFP_1_R1_P7_K1_Ch2-Ch1.zen
30	1.491260e-02	2.616334e-03	1.520600e-02	20150716_gfpWAPLch3_Prometa\MitoSys2\Calibration\mEGFPC1_Noc\mEGFP_setmEGFP_1_R1_P7_K1_Ch2-Ch1.zen
40	1.380119e-02	2.679116e-03	1.446400e-02	20150716_gfpWAPLch3_Prometa\MitoSys2\Calibration\mEGFPC1_Noc\mEGFP_setmEGFP_1_R1_P7_K1_Ch2-Ch1.zen
50	1.355080e-02	2.050049e-03	1.380100e-02	20150716_gfpWAPLch3_Prometa\MitoSys2\Calibration\mEGFPC1_Noc\mEGFP_setmEGFP_1_R1_P7_K1_Ch2-Ch1.zen
60	1.333073e-02	2.990622e-03	1.320300e-02	20150716_gfpWAPLch3_Prometa\MitoSys2\Calibration\mEGFPC1_Noc\mEGFP_setmEGFP_1_R1_P7_K1_Ch2-Ch1.zen
70	1.182276e-02	2.621051e-03	1.266200e-02	20150716_gfpWAPLch3_Prometa\MitoSys2\Calibration\mEGFPC1_Noc\mEGFP_setmEGFP_1_R1_P7_K1_Ch2-Ch1.zen
80	1.254300e-02	3.132335e-03	1.217000e-02	20150716_gfpWAPLch3_Prometa\MitoSys2\Calibration\mEGFPC1_Noc\mEGFP_setmEGFP_1_R1_P7_K1_Ch2-Ch1.zen
90	1.123122e-02	2.546035e-03	1.172000e-02	20150716_gfpWAPLch3_Prometa\MitoSys2\Calibration\mEGFPC1_Noc\mEGFP_setmEGFP_1_R1_P7_K1_Ch2-Ch1.zen
100	1.081732e-02	1.937936e-03	1.130600e-02	20150716_gfpWAPLch3_Prometa\MitoSys2\Calibration\mEGFPC1_Noc\mEGFP_setmEGFP_1_R1_P7_K1_Ch2-Ch1.zen
120	1.031045e-02	1.945433e-03	1.057400e-02	20150716_gfpWAPLch3_Prometa\MitoSys2\Calibration\mEGFPC1_Noc\mEGFP_setmEGFP_1_R1_P7_K1_Ch2-Ch1.zen
140	1.018571e-02	1.838046e-03	9.944800e-03	20150716_gfpWAPLch3_Prometa\MitoSys2\Calibration\mEGFPC1_Noc\mEGFP_setmEGFP_1_R1_P7_K1_Ch2-Ch1.zen
160	9.760887e-03	2.385715e-03	9.398100e-03	20150716_gfpWAPLch3_Prometa\MitoSys2\Calibration\mEGFPC1_Noc\mEGFP_setmEGFP_1_R1_P7_K1_Ch2-Ch1.zen
180	9.205876e-03	2.149016e-03	8.918200e-03	20150716_gfpWAPLch3_Prometa\MitoSys2\Calibration\mEGFPC1_Noc\mEGFP_setmEGFP_1_R1_P7_K1_Ch2-Ch1.zen
200	9.045823e-03	2.216917e-03	8.493100e-03	20150716_gfpWAPLch3_Prometa\MitoSys2\Calibration\mEGFPC1_Noc\mEGFP_setmEGFP_1_R1_P7_K1_Ch2-Ch1.zen
220	8.004066e-03	2.210798e-03	8.113300e-03	20150716_gfpWAPLch3_Prometa\MitoSys2\Calibration\mEGFPC1_Noc\mEGFP_setmEGFP_1_R1_P7_K1_Ch2-Ch1.zen
240	8.301812e-03	1.817485e-03	7.771600e-03	20150716_gfpWAPLch3_Prometa\MitoSys2\Calibration\mEGFPC1_Noc\mEGFP_setmEGFP_1_R1_P7_K1_Ch2-Ch1.zen
260	7.872863e-03	2.169147e-03	7.462100e-03	20150716_gfpWAPLch3_Prometa\MitoSys2\Calibration\mEGFPC1_Noc\mEGFP_setmEGFP_1_R1_P7_K1_Ch2-Ch1.zen
280	6.998376e-03	1.876448e-03	7.180000e-03	20150716_gfpWAPLch3_Prometa\MitoSys2\Calibration\mEGFPC1_Noc\mEGFP_setmEGFP_1_R1_P7_K1_Ch2-Ch1.zen
300	6.910570e-03	1.445506e-03	6.921400e-03	20150716_gfpWAPLch3_Prometa\MitoSys2\Calibration\mEGFPC1_Noc\mEGFP_setmEGFP_1_R1_P7_K1_Ch2-Ch1.zen
340	6.430519e-03	1.634882e-03	6.463000e-03	20150716_gfpWAPLch3_Prometa\MitoSys2\Calibration\mEGFPC1_Noc\mEGFP_setmEGFP_1_R1_P7_K1_Ch2-Ch1.zen
380	6.536296e-03	1.318663e-03	6.067600e-03	20150716_gfpWAPLch3_Prometa\MitoSys2\Calibration\mEGFPC1_Noc\mEGFP_setmEGFP_1_R1_P7_K1_Ch2-Ch1.zen
420	5.914526e-03	1.274854e-03	5.721900e-03	20150716_gfpWAPLch3_Prometa\MitoSys2\Calibration\mEGFPC1_Noc\mEGFP_setmEGFP_1_R1_P7_K1_Ch2-Ch1.zen
460	6.065824e-03	1.710909e-03	5.415900e-03	20150716_gfpWAPLch3_Prometa\MitoSys2\Calibration\mEGFPC1_Noc\mEGFP_setmEGFP_1_R1_P7_K1_Ch2-Ch1.zen
500	5.266536e-03	1.635372e-03	5.142700e-03	20150716_gfpWAPLch3_Prometa\MitoSys2\Calibration\mEGFPC1_Noc\mEGFP_setmEGFP_1_R1_P7_K1_Ch2-Ch1.zen
540	4.515096e-03	1.274924e-03	4.896600e-03	20150716_gfpWAPLch3_Prometa\MitoSys2\Calibration\mEGFPC1_Noc\mEGFP_setmEGFP_1_R1_P7_K1_Ch2-Ch1.zen
580	4.678068e-03	1.289423e-03	4.673600e-03	20150716_gfpWAPLch3_Prometa\MitoSys2\Calibration\mEGFPC1_Noc\mEGFP_setmEGFP_1_R1_P7_K1_Ch2-Ch1.zen
620	4.303562e-03	1.473311e-03	4.470200e-03	20150716_gfpWAPLch3_Prometa\MitoSys2\Calibration\mEGFPC1_Noc\mEGFP_setmEGFP_1_R1_P7_K1_Ch2-Ch1.zen
660	4.039641e-03	1.704360e-03	4.283900e-03	20150716_gfpWAPLch3_Prometa\MitoSys2\Calibration\mEGFPC1_Noc\mEGFP_setmEGFP_1_R1_P7_K1_Ch2-Ch1.zen
700	3.883581e-03	1.006534e-03	4.112400e-03	20150716_gfpWAPLch3_Prometa\MitoSys2\Calibration\mEGFPC1_Noc\mEGFP_setmEGFP_1_R1_P7_K1_Ch2-Ch1.zen
780	3.859721e-03	1.423650e-03	3.807100e-03	20150716_gfpWAPLch3_Prometa\MitoSys2\Calibration\mEGFPC1_Noc\mEGFP_setmEGFP_1_R1_P7_K1_Ch2-Ch1.zen
860	3.544666e-03	1.010952e-03	3.543200e-03	20150716_gfpWAPLch3_Prometa\MitoSys2\Calibration\mEGFPC1_Noc\mEGFP_setmEGFP_1_R1_P7_K1_Ch2-Ch1.zen
940	3.204282e-03	1.500025e-03	3.312700e-03	20150716_gfpWAPLch3_Prometa\MitoSys2\Calibration\mEGFPC1_Noc\mEGFP_setmEGFP_1_R1_P7_K1_Ch2-Ch1.zen
1020	2.988928e-03	1.638748e-03	3.109300e-03	20150716_gfpWAPLch3_Prometa\MitoSys2\Calibration\mEGFPC1_Noc\mEGFP_setmEGFP_1_R1_P7_K1_Ch2-Ch1.zen
1100	2.889549e-03	1.236932e-03	2.928700e-03	20150716_gfpWAPLch3_Prometa\MitoSys2\Calibration\mEGFPC1_Noc\mEGFP_setmEGFP_1_R1_P7_K1_Ch2-Ch1.zen
1180	2.846904e-03	1.168877e-03	2.767100e-03	20150716_gfpWAPLch3_Prometa\MitoSys2\Calibration\mEGFPC1_Noc\mEGFP_setmEGFP_1_R1_P7_K1_Ch2-Ch1.zen
1260	2.215286e-03	1.156858e-03	2.621700e-03	20150716_gfpWAPLch3_Prometa\MitoSys2\Calibration\mEGFPC1_Noc\mEGFP_setmEGFP_1_R1_P7_K1_Ch2-Ch1.zen
1340	2.530041e-03	9.176737e-04	2.490100e-03	20150716_gfpWAPLch3_Prometa\MitoSys2\Calibration\mEGFPC1_Noc\mEGFP_setmEGFP_1_R1_P7_K1_Ch2-Ch1.zen
1420	2.026367e-03	1.028926e-03	2.370500e-03	20150716_gfpWAPLch3_Prometa\MitoSys2\Calibration\mEGFPC1_Noc\mEGFP_setmEGFP_1_R1_P7_K1_Ch2-Ch1.zen
1500	2.089038e-03	1.357709e-03	2.261300e-03	20150716_gfpWAPLch3_Prometa\MitoSys2\Calibration\mEGFPC1_Noc\mEGFP_setmEGFP_1_R1_P7_K1_Ch2-Ch1.zen
1660	1.938322e-03	9.302866e-04	2.069300e-03	20150716_gfpWAPLch3_Prometa\MitoSys2\Calibration\mEGFPC1_Noc\mEGFP_setmEGFP_1_R1_P7_K1_Ch2-Ch1.zen
1820	1.960534e-03	6.413651e-04	1.905800e-03	20150716_gfpWAPLch3_Prometa\MitoSys2\Calibration\mEGFPC1_Noc\mEGFP_setmEGFP_1_R1_P7_K1_Ch2-Ch1.zen
1980	1.710837e-03	8.699923e-04	1.765000e-03	20150716_gfpWAPLch3_Prometa\MitoSys2\Calibration\mEGFPC1_Noc\mEGFP_setmEGFP_1_R1_P7_K1_Ch2-Ch1.zen
2140	1.740527e-03	6.760362e-04	1.642500e-03	20150716_gfpWAPLch3_Prometa\MitoSys2\Calibration\mEGFPC1_Noc\mEGFP_setmEGFP_1_R1_P7_K1_Ch2-Ch1.zen
2300	1.430252e-03	1.031162e-03	1.535000e-03	20150716_gfpWAPLch3_Prometa\MitoSys2\Calibration\mEGFPC1_Noc\mEGFP_setmEGFP_1_R1_P7_K1_Ch2-Ch1.zen
2460	1.267911e-03	6.818132e-04	1.439900e-03	20150716_gfpWAPLch3_Prometa\MitoSys2\Calibration\mEGFPC1_Noc\mEGFP_setmEGFP_1_R1_P7_K1_Ch2-Ch1.zen
2620	1.491692e-03	6.463319e-04	1.355200e-03	20150716_gfpWAPLch3_Prometa\MitoSys2\Calibration\mEGFPC1_Noc\mEGFP_setmEGFP_1_R1_P7_K1_Ch2-Ch1.zen
2780	1.275091e-03	9.064323e-04	1.279400e-03	20150716_gfpWAPLch3_Prometa\MitoSys2\Calibration\mEGFPC1_Noc\mEGFP_setmEGFP_1_R1_P7_K1_Ch2-Ch1.zen
2940	1.042688e-03	6.038965e-04	1.211000e-03	20150716_gfpWAPLch3_Prometa\MitoSys2\Calibration\mEGFPC1_Noc\mEGFP_setmEGFP_1_R1_P7_K1_Ch2-Ch1.zen
3100	1.017760e-03	6.832226e-04	1.149100e-03	20150716_gfpWAPLch3_Prometa\MitoSys2\Calibration\mEGFPC1_Noc\mEGFP_setmEGFP_1_R1_P7_K1_Ch2-Ch1.zen
3420	1.010160e-03	8.401996e-04	1.041400e-03	20150716_gfpWAPLch3_Prometa\MitoSys2\Calibration\mEGFPC1_Noc\mEGFP_setmEGFP_1_R1_P7_K1_Ch2-Ch1.zen
3740	9.182596e-04	7.145853e-04	9.510000e-04	20150716_gfpWAPLch3_Prometa\MitoSys2\Calibration\mEGFPC1_Noc\mEGFP_setmEGFP_1_R1_P7_K1_Ch2-Ch1.zen
4060	8.430919e-04	7.559273e-04	8.739900e-04	20150716_gfpWAPLch3_Prometa\MitoSys2\Calibration\mEGFPC1_Noc\mEGFP_setmEGFP_1_R1_P7_K1_Ch2-Ch1.zen
4380	8.669236e-04	6.476938e-04	8.076800e-04	20150716_gfpWAPLch3_Prometa\MitoSys2\Calibration\mEGFPC1_Noc\mEGFP_setmEGFP_1_R1_P7_K1_Ch2-Ch1.zen
4700	7.144475e-04	6.926179e-04	7.500200e-04	20150716_gfpWAPLch3_Prometa\MitoSys2\Calibration\mEGFPC1_Noc\mEGFP_setmEGFP_1_R1_P7_K1_Ch2-Ch1.zen
5020	7.748415e-04	6.128396e-04	6.994300e-04	20150716_gfpWAPLch3_Prometa\MitoSys2\Calibration\mEGFPC1_Noc\mEGFP_setmEGFP_1_R1_P7_K1_Ch2-Ch1.zen
5340	7.628599e-04	5.189851e-04	6.547100e-04	20150716_gfpWAPLch3_Prometa\MitoSys2\Calibration\mEGFPC1_Noc\mEGFP_setmEGFP_1_R1_P7_K1_Ch2-Ch1.zen
5660	7.524316e-04	8.704915e-04	6.149200e-04	20150716_gfpWAPLch3_Prometa\MitoSys2\Calibration\mEGFPC1_Noc\mEGFP_setmEGFP_1_R1_P7_K1_Ch2-Ch1.zen
5980	5.165067e-04	6.212288e-04	5.793000e-04	20150716_gfpWAPLch3_Prometa\MitoSys2\Calibration\mEGFPC1_Noc\mEGFP_setmEGFP_1_R1_P7_K1_Ch2-Ch1.zen
6300	5.266204e-04	5.509233e-04	5.472300e-04	20150716_gfpWAPLch3_Prometa\MitoSys2\Calibration\mEGFPC1_Noc\mEGFP_setmEGFP_1_R1_P7_K1_Ch2-Ch1.zen
6940	5.121053e-04	5.163800e-04	4.918700e-04	20150716_gfpWAPLch3_Prometa\MitoSys2\Calibration\mEGFPC1_Noc\mEGFP_setmEGFP_1_R1_P7_K1_Ch2-Ch1.zen
7580	4.260002e-04	4.912980e-04	4.458100e-04	20150716_gfpWAPLch3_Prometa\MitoSys2\Calibration\mEGFPC1_Noc\mEGFP_setmEGFP_1_R1_P7_K1_Ch2-Ch1.zen
8220	1.555730e-04	4.318822e-04	4.069400e-04	20150716_gfpWAPLch3_Prometa\MitoSys2\Calibration\mEGFPC1_Noc\mEGFP_setmEGFP_1_R1_P7_K1_Ch2-Ch1.zen
8860	2.530245e-04	4.588102e-04	3.737300e-04	20150716_gfpWAPLch3_Prometa\MitoSys2\Calibration\mEGFPC1_Noc\mEGFP_setmEGFP_1_R1_P7_K1_Ch2-Ch1.zen
9500	5.178657e-04	6.046414e-04	3.450500e-04	20150716_gfpWAPLch3_Prometa\MitoSys2\Calibration\mEGFPC1_Noc\mEGFP_setmEGFP_1_R1_P7_K1_Ch2-Ch1.zen
10140	2.651671e-04	6.541331e-04	3.200700e-04	20150716_gfpWAPLch3_Prometa\MitoSys2\Calibration\mEGFPC1_Noc\mEGFP_setmEGFP_1_R1_P7_K1_Ch2-Ch1.zen
10780	2.149932e-04	5.589534e-04	2.981200e-04	20150716_gfpWAPLch3_Prometa\MitoSys2\Calibration\mEGFPC1_Noc\mEGFP_setmEGFP_1_R1_P7_K1_Ch2-Ch1.zen
11420	3.707355e-04	3.856600e-04	2.787000e-04	20150716_gfpWAPLch3_Prometa\MitoSys2\Calibration\mEGFPC1_Noc\mEGFP_setmEGFP_1_R1_P7_K1_Ch2-Ch1.zen
12060	4.175536e-04	5.174085e-04	2.614100e-04	20150716_gfpWAPLch3_Prometa\MitoSys2\Calibration\mEGFPC1_Noc\mEGFP_setmEGFP_1_R1_P7_K1_Ch2-Ch1.zen
12700	2.706562e-04	3.759794e-04	2.459200e-04	20150716_gfpWAPLch3_Prometa\MitoSys2\Calibration\mEGFPC1_Noc\mEGFP_setmEGFP_1_R1_P7_K1_Ch2-Ch1.zen
13980	5.876650e-05	4.555136e-04	2.193800e-04	20150716_gfpWAPLch3_Prometa\MitoSys2\Calibration\mEGFPC1_Noc\mEGFP_setmEGFP_1_R1_P7_K1_Ch2-Ch1.zen
15260	2.724015e-04	6.024228e-04	1.975000e-04	20150716_gfpWAPLch3_Prometa\MitoSys2\Calibration\mEGFPC1_Noc\mEGFP_setmEGFP_1_R1_P7_K1_Ch2-Ch1.zen
16540	1.299693e-04	5.305784e-04	1.791700e-04	20150716_gfpWAPLch3_Prometa\MitoSys2\Calibration\mEGFPC1_Noc\mEGFP_setmEGFP_1_R1_P7_K1_Ch2-Ch1.zen
17820	3.485425e-04	3.893524e-04	1.636300e-04	20150716_gfpWAPLch3_Prometa\MitoSys2\Calibration\mEGFPC1_Noc\mEGFP_setmEGFP_1_R1_P7_K1_Ch2-Ch1.zen
19100	1.489503e-04	4.531993e-04	1.503100e-04	20150716_gfpWAPLch3_Prometa\MitoSys2\Calibration\mEGFPC1_Noc\mEGFP_setmEGFP_1_R1_P7_K1_Ch2-Ch1.zen
20380	2.411265e-04	4.102542e-04	1.387700e-04	20150716_gfpWAPLch3_Prometa\MitoSys2\Calibration\mEGFPC1_Noc\mEGFP_setmEGFP_1_R1_P7_K1_Ch2-Ch1.zen
21660	1.526974e-04	4.653896e-04	1.286900e-04	20150716_gfpWAPLch3_Prometa\MitoSys2\Calibration\mEGFPC1_Noc\mEGFP_setmEGFP_1_R1_P7_K1_Ch2-Ch1.zen
22940	9.937387e-05	4.655332e-04	1.198200e-04	20150716_gfpWAPLch3_Prometa\MitoSys2\Calibration\mEGFPC1_Noc\mEGFP_setmEGFP_1_R1_P7_K1_Ch2-Ch1.zen
24220	4.025794e-05	4.753869e-04	1.119700e-04	20150716_gfpWAPLch3_Prometa\MitoSys2\Calibration\mEGFPC1_Noc\mEGFP_setmEGFP_1_R1_P7_K1_Ch2-Ch1.zen
25500	1.299886e-04	3.978287e-04	1.049700e-04	20150716_gfpWAPLch3_Prometa\MitoSys2\Calibration\mEGFPC1_Noc\mEGFP_setmEGFP_1_R1_P7_K1_Ch2-Ch1.zen
28060	7.176924e-05	3.970084e-04	9.304500e-05	20150716_gfpWAPLch3_Prometa\MitoSys2\Calibration\mEGFPC1_Noc\mEGFP_setmEGFP_1_R1_P7_K1_Ch2-Ch1.zen
30620	2.990829e-05	4.380834e-04	8.329300e-05	20150716_gfpWAPLch3_Prometa\MitoSys2\Calibration\mEGFPC1_Noc\mEGFP_setmEGFP_1_R1_P7_K1_Ch2-Ch1.zen
33180	5.175685e-05	4.340104e-04	7.518600e-05	20150716_gfpWAPLch3_Prometa\MitoSys2\Calibration\mEGFPC1_Noc\mEGFP_setmEGFP_1_R1_P7_K1_Ch2-Ch1.zen
35740	-1.360370e-04	3.840864e-04	6.835600e-05	20150716_gfpWAPLch3_Prometa\MitoSys2\Calibration\mEGFPC1_Noc\mEGFP_setmEGFP_1_R1_P7_K1_Ch2-Ch1.zen
38300	2.479897e-05	3.732188e-04	6.253300e-05	20150716_gfpWAPLch3_Prometa\MitoSys2\Calibration\mEGFPC1_Noc\mEGFP_setmEGFP_1_R1_P7_K1_Ch2-Ch1.zen
40860	1.078011e-04	3.348688e-04	5.751800e-05	20150716_gfpWAPLch3_Prometa\MitoSys2\Calibration\mEGFPC1_Noc\mEGFP_setmEGFP_1_R1_P7_K1_Ch2-Ch1.zen
43420	1.125070e-04	3.332915e-04	5.316000e-05	20150716_gfpWAPLch3_Prometa\MitoSys2\Calibration\mEGFPC1_Noc\mEGFP_setmEGFP_1_R1_P7_K1_Ch2-Ch1.zen
45980	7.785694e-05	3.477431e-04	4.934300e-05	20150716_gfpWAPLch3_Prometa\MitoSys2\Calibration\mEGFPC1_Noc\mEGFP_setmEGFP_1_R1_P7_K1_Ch2-Ch1.zen
48540	6.959030e-05	3.673427e-04	4.597600e-05	20150716_gfpWAPLch3_Prometa\MitoSys2\Calibration\mEGFPC1_Noc\mEGFP_setmEGFP_1_R1_P7_K1_Ch2-Ch1.zen
51100	5.891608e-05	3.462835e-04	4.298700e-05	20150716_gfpWAPLch3_Prometa\MitoSys2\Calibration\mEGFPC1_Noc\mEGFP_setmEGFP_1_R1_P7_K1_Ch2-Ch1.zen
56220	4.685811e-05	2.828359e-04	3.792300e-05	20150716_gfpWAPLch3_Prometa\MitoSys2\Calibration\mEGFPC1_Noc\mEGFP_setmEGFP_1_R1_P7_K1_Ch2-Ch1.zen
61340	-1.796149e-05	2.556540e-04	3.380800e-05	20150716_gfpWAPLch3_Prometa\MitoSys2\Calibration\mEGFPC1_Noc\mEGFP_setmEGFP_1_R1_P7_K1_Ch2-Ch1.zen
66460	1.103491e-04	3.771690e-04	3.040600e-05	20150716_gfpWAPLch3_Prometa\MitoSys2\Calibration\mEGFPC1_Noc\mEGFP_setmEGFP_1_R1_P7_K1_Ch2-Ch1.zen
71580	-4.460969e-05	3.443655e-04	2.755500e-05	20150716_gfpWAPLch3_Prometa\MitoSys2\Calibration\mEGFPC1_Noc\mEGFP_setmEGFP_1_R1_P7_K1_Ch2-Ch1.zen
76700	8.530063e-05	2.175166e-04	2.513500e-05	20150716_gfpWAPLch3_Prometa\MitoSys2\Calibration\mEGFPC1_Noc\mEGFP_setmEGFP_1_R1_P7_K1_Ch2-Ch1.zen
81820	6.837793e-05	4.230472e-04	2.305900e-05	20150716_gfpWAPLch3_Prometa\MitoSys2\Calibration\mEGFPC1_Noc\mEGFP_setmEGFP_1_R1_P7_K1_Ch2-Ch1.zen
86940	-4.752027e-05	3.259303e-04	2.126200e-05	20150716_gfpWAPLch3_Prometa\MitoSys2\Calibration\mEGFPC1_Noc\mEGFP_setmEGFP_1_R1_P7_K1_Ch2-Ch1.zen
92060	-1.694535e-05	3.524015e-04	1.969300e-05	20150716_gfpWAPLch3_Prometa\MitoSys2\Calibration\mEGFPC1_Noc\mEGFP_setmEGFP_1_R1_P7_K1_Ch2-Ch1.zen
97180	-4.288659e-05	3.452964e-04	1.831300e-05	20150716_gfpWAPLch3_Prometa\MitoSys2\Calibration\mEGFPC1_Noc\mEGFP_setmEGFP_1_R1_P7_K1_Ch2-Ch1.zen
102300	8.043665e-05	1.989268e-04	1.709200e-05	20150716_gfpWAPLch3_Prometa\MitoSys2\Calibration\mEGFPC1_Noc\mEGFP_setmEGFP_1_R1_P7_K1_Ch2-Ch1.zen
112540	9.258841e-05	2.535658e-04	1.503100e-05	20150716_gfpWAPLch3_Prometa\MitoSys2\Calibration\mEGFPC1_Noc\mEGFP_setmEGFP_1_R1_P7_K1_Ch2-Ch1.zen
122780	-7.822793e-06	1.688832e-04	1.336300e-05	20150716_gfpWAPLch3_Prometa\MitoSys2\Calibration\mEGFPC1_Noc\mEGFP_setmEGFP_1_R1_P7_K1_Ch2-Ch1.zen
133020	4.919821e-05	2.227736e-04	1.199100e-05	20150716_gfpWAPLch3_Prometa\MitoSys2\Calibration\mEGFPC1_Noc\mEGFP_setmEGFP_1_R1_P7_K1_Ch2-Ch1.zen
143260	-8.376539e-05	2.617420e-04	1.084300e-05	20150716_gfpWAPLch3_Prometa\MitoSys2\Calibration\mEGFPC1_Noc\mEGFP_setmEGFP_1_R1_P7_K1_Ch2-Ch1.zen
153500	-9.763481e-06	2.055365e-04	9.873000e-06	20150716_gfpWAPLch3_Prometa\MitoSys2\Calibration\mEGFPC1_Noc\mEGFP_setmEGFP_1_R1_P7_K1_Ch2-Ch1.zen
163740	-2.848524e-05	2.264032e-04	9.042900e-06	20150716_gfpWAPLch3_Prometa\MitoSys2\Calibration\mEGFPC1_Noc\mEGFP_setmEGFP_1_R1_P7_K1_Ch2-Ch1.zen
173980	-3.141327e-05	3.015106e-04	8.325900e-06	20150716_gfpWAPLch3_Prometa\MitoSys2\Calibration\mEGFPC1_Noc\mEGFP_setmEGFP_1_R1_P7_K1_Ch2-Ch1.zen
184220	2.204755e-05	3.121071e-04	7.701400e-06	20150716_gfpWAPLch3_Prometa\MitoSys2\Calibration\mEGFPC1_Noc\mEGFP_setmEGFP_1_R1_P7_K1_Ch2-Ch1.zen
194460	-3.759003e-05	2.450437e-04	7.153300e-06	20150716_gfpWAPLch3_Prometa\MitoSys2\Calibration\mEGFPC1_Noc\mEGFP_setmEGFP_1_R1_P7_K1_Ch2-Ch1.zen
204700	-1.762071e-05	1.837350e-04	6.669000e-06	20150716_gfpWAPLch3_Prometa\MitoSys2\Calibration\mEGFPC1_Noc\mEGFP_setmEGFP_1_R1_P7_K1_Ch2-Ch1.zen
225180	-7.754109e-05	1.957309e-04	5.853600e-06	20150716_gfpWAPLch3_Prometa\MitoSys2\Calibration\mEGFPC1_Noc\mEGFP_setmEGFP_1_R1_P7_K1_Ch2-Ch1.zen
245660	-7.849154e-05	2.371298e-04	5.195600e-06	20150716_gfpWAPLch3_Prometa\MitoSys2\Calibration\mEGFPC1_Noc\mEGFP_setmEGFP_1_R1_P7_K1_Ch2-Ch1.zen
266140	7.758504e-05	2.082215e-04	4.655300e-06	20150716_gfpWAPLch3_Prometa\MitoSys2\Calibration\mEGFPC1_Noc\mEGFP_setmEGFP_1_R1_P7_K1_Ch2-Ch1.zen
286620	3.815168e-05	1.952338e-04	4.204800e-06	20150716_gfpWAPLch3_Prometa\MitoSys2\Calibration\mEGFPC1_Noc\mEGFP_setmEGFP_1_R1_P7_K1_Ch2-Ch1.zen
307100	1.035858e-05	2.696350e-04	3.824400e-06	20150716_gfpWAPLch3_Prometa\MitoSys2\Calibration\mEGFPC1_Noc\mEGFP_setmEGFP_1_R1_P7_K1_Ch2-Ch1.zen
327580	6.830629e-07	2.885697e-04	3.499500e-06	20150716_gfpWAPLch3_Prometa\MitoSys2\Calibration\mEGFPC1_Noc\mEGFP_setmEGFP_1_R1_P7_K1_Ch2-Ch1.zen
348060	-1.241320e-05	1.694590e-04	3.219300e-06	20150716_gfpWAPLch3_Prometa\MitoSys2\Calibration\mEGFPC1_Noc\mEGFP_setmEGFP_1_R1_P7_K1_Ch2-Ch1.zen
368540	-6.837824e-05	2.220182e-04	2.975500e-06	20150716_gfpWAPLch3_Prometa\MitoSys2\Calibration\mEGFPC1_Noc\mEGFP_setmEGFP_1_R1_P7_K1_Ch2-Ch1.zen
389020	-6.649970e-05	2.273292e-04	2.761900e-06	20150716_gfpWAPLch3_Prometa\MitoSys2\Calibration\mEGFPC1_Noc\mEGFP_setmEGFP_1_R1_P7_K1_Ch2-Ch1.zen
409500	-2.176385e-06	2.175514e-04	2.573300e-06	20150716_gfpWAPLch3_Prometa\MitoSys2\Calibration\mEGFPC1_Noc\mEGFP_setmEGFP_1_R1_P7_K1_Ch2-Ch1.zen
450460	-2.101850e-05	1.387786e-04	2.256200e-06	20150716_gfpWAPLch3_Prometa\MitoSys2\Calibration\mEGFPC1_Noc\mEGFP_setmEGFP_1_R1_P7_K1_Ch2-Ch1.zen
491420	-1.099364e-04	2.403682e-04	2.000700e-06	20150716_gfpWAPLch3_Prometa\MitoSys2\Calibration\mEGFPC1_Noc\mEGFP_setmEGFP_1_R1_P7_K1_Ch2-Ch1.zen
532380	-4.581869e-05	1.925451e-04	1.791200e-06	20150716_gfpWAPLch3_Prometa\MitoSys2\Calibration\mEGFPC1_Noc\mEGFP_setmEGFP_1_R1_P7_K1_Ch2-Ch1.zen
573340	-2.408211e-05	1.677922e-04	1.616800e-06	20150716_gfpWAPLch3_Prometa\MitoSys2\Calibration\mEGFPC1_Noc\mEGFP_setmEGFP_1_R1_P7_K1_Ch2-Ch1.zen
614300	-1.785557e-05	2.002601e-04	1.469600e-06	20150716_gfpWAPLch3_Prometa\MitoSys2\Calibration\mEGFPC1_Noc\mEGFP_setmEGFP_1_R1_P7_K1_Ch2-Ch1.zen
655260	-2.861996e-05	1.427483e-04	1.344100e-06	20150716_gfpWAPLch3_Prometa\MitoSys2\Calibration\mEGFPC1_Noc\mEGFP_setmEGFP_1_R1_P7_K1_Ch2-Ch1.zen
696220	-2.593902e-05	1.814719e-04	1.235900e-06	20150716_gfpWAPLch3_Prometa\MitoSys2\Calibration\mEGFPC1_Noc\mEGFP_setmEGFP_1_R1_P7_K1_Ch2-Ch1.zen
737180	-7.183783e-05	1.615638e-04	1.141800e-06	20150716_gfpWAPLch3_Prometa\MitoSys2\Calibration\mEGFPC1_Noc\mEGFP_setmEGFP_1_R1_P7_K1_Ch2-Ch1.zen
778140	-3.705525e-05	1.893469e-04	1.059400e-06	20150716_gfpWAPLch3_Prometa\MitoSys2\Calibration\mEGFPC1_Noc\mEGFP_setmEGFP_1_R1_P7_K1_Ch2-Ch1.zen
819100	-1.890163e-05	1.331525e-04	9.867400e-07	20150716_gfpWAPLch3_Prometa\MitoSys2\Calibration\mEGFPC1_Noc\mEGFP_setmEGFP_1_R1_P7_K1_Ch2-Ch1.zen
901020	-1.748623e-05	1.294393e-04	8.646200e-07	20150716_gfpWAPLch3_Prometa\MitoSys2\Calibration\mEGFPC1_Noc\mEGFP_setmEGFP_1_R1_P7_K1_Ch2-Ch1.zen
982940	-4.528672e-05	1.549538e-04	7.663400e-07	20150716_gfpWAPLch3_Prometa\MitoSys2\Calibration\mEGFPC1_Noc\mEGFP_setmEGFP_1_R1_P7_K1_Ch2-Ch1.zen
1064860	-3.980876e-05	1.151582e-04	6.858100e-07	20150716_gfpWAPLch3_Prometa\MitoSys2\Calibration\mEGFPC1_Noc\mEGFP_setmEGFP_1_R1_P7_K1_Ch2-Ch1.zen
1146780	-2.795127e-05	1.441738e-04	6.187900e-07	20150716_gfpWAPLch3_Prometa\MitoSys2\Calibration\mEGFPC1_Noc\mEGFP_setmEGFP_1_R1_P7_K1_Ch2-Ch1.zen
1228700	2.726630e-05	1.230659e-04	5.622800e-07	20150716_gfpWAPLch3_Prometa\MitoSys2\Calibration\mEGFPC1_Noc\mEGFP_setmEGFP_1_R1_P7_K1_Ch2-Ch1.zen
1310620	2.913584e-05	1.562302e-04	5.140900e-07	20150716_gfpWAPLch3_Prometa\MitoSys2\Calibration\mEGFPC1_Noc\mEGFP_setmEGFP_1_R1_P7_K1_Ch2-Ch1.zen
1392540	3.861180e-05	1.526167e-04	4.725900e-07	20150716_gfpWAPLch3_Prometa\MitoSys2\Calibration\mEGFPC1_Noc\mEGFP_setmEGFP_1_R1_P7_K1_Ch2-Ch1.zen
1474460	-3.038155e-05	1.685429e-04	4.365200e-07	20150716_gfpWAPLch3_Prometa\MitoSys2\Calibration\mEGFPC1_Noc\mEGFP_setmEGFP_1_R1_P7_K1_Ch2-Ch1.zen
1556380	-1.835461e-05	1.230888e-04	4.049400e-07	20150716_gfpWAPLch3_Prometa\MitoSys2\Calibration\mEGFPC1_Noc\mEGFP_setmEGFP_1_R1_P7_K1_Ch2-Ch1.zen
10	1.691744e-02	2.275584e-03	1.636400e-02	20150716_gfpWAPLch3_Prometa\MitoSys2\Calibration\mEGFPC1_Noc\mEGFP_setmEGFP_1_R1_P8_K1_Ch2-Ch1.zen
20	1.475050e-02	2.940119e-03	1.540500e-02	20150716_gfpWAPLch3_Prometa\MitoSys2\Calibration\mEGFPC1_Noc\mEGFP_setmEGFP_1_R1_P8_K1_Ch2-Ch1.zen
30	1.490011e-02	2.685073e-03	1.456800e-02	20150716_gfpWAPLch3_Prometa\MitoSys2\Calibration\mEGFPC1_Noc\mEGFP_setmEGFP_1_R1_P8_K1_Ch2-Ch1.zen
40	1.455132e-02	3.081773e-03	1.382900e-02	20150716_gfpWAPLch3_Prometa\MitoSys2\Calibration\mEGFPC1_Noc\mEGFP_setmEGFP_1_R1_P8_K1_Ch2-Ch1.zen
50	1.247371e-02	2.395466e-03	1.316800e-02	20150716_gfpWAPLch3_Prometa\MitoSys2\Calibration\mEGFPC1_Noc\mEGFP_setmEGFP_1_R1_P8_K1_Ch2-Ch1.zen
60	1.270206e-02	2.363272e-03	1.257400e-02	20150716_gfpWAPLch3_Prometa\MitoSys2\Calibration\mEGFPC1_Noc\mEGFP_setmEGFP_1_R1_P8_K1_Ch2-Ch1.zen
70	1.173780e-02	3.067446e-03	1.203700e-02	20150716_gfpWAPLch3_Prometa\MitoSys2\Calibration\mEGFPC1_Noc\mEGFP_setmEGFP_1_R1_P8_K1_Ch2-Ch1.zen
80	1.043300e-02	2.328353e-03	1.155000e-02	20150716_gfpWAPLch3_Prometa\MitoSys2\Calibration\mEGFPC1_Noc\mEGFP_setmEGFP_1_R1_P8_K1_Ch2-Ch1.zen
90	1.095077e-02	3.222223e-03	1.110400e-02	20150716_gfpWAPLch3_Prometa\MitoSys2\Calibration\mEGFPC1_Noc\mEGFP_setmEGFP_1_R1_P8_K1_Ch2-Ch1.zen
100	1.094694e-02	1.933775e-03	1.069700e-02	20150716_gfpWAPLch3_Prometa\MitoSys2\Calibration\mEGFPC1_Noc\mEGFP_setmEGFP_1_R1_P8_K1_Ch2-Ch1.zen
120	1.057609e-02	1.885100e-03	9.975500e-03	20150716_gfpWAPLch3_Prometa\MitoSys2\Calibration\mEGFPC1_Noc\mEGFP_setmEGFP_1_R1_P8_K1_Ch2-Ch1.zen
140	9.403485e-03	2.210462e-03	9.358200e-03	20150716_gfpWAPLch3_Prometa\MitoSys2\Calibration\mEGFPC1_Noc\mEGFP_setmEGFP_1_R1_P8_K1_Ch2-Ch1.zen
160	8.395653e-03	1.860822e-03	8.823500e-03	20150716_gfpWAPLch3_Prometa\MitoSys2\Calibration\mEGFPC1_Noc\mEGFP_setmEGFP_1_R1_P8_K1_Ch2-Ch1.zen
180	8.817344e-03	2.025080e-03	8.355500e-03	20150716_gfpWAPLch3_Prometa\MitoSys2\Calibration\mEGFPC1_Noc\mEGFP_setmEGFP_1_R1_P8_K1_Ch2-Ch1.zen
200	8.340930e-03	2.220224e-03	7.942300e-03	20150716_gfpWAPLch3_Prometa\MitoSys2\Calibration\mEGFPC1_Noc\mEGFP_setmEGFP_1_R1_P8_K1_Ch2-Ch1.zen
220	7.670503e-03	1.850312e-03	7.574300e-03	20150716_gfpWAPLch3_Prometa\MitoSys2\Calibration\mEGFPC1_Noc\mEGFP_setmEGFP_1_R1_P8_K1_Ch2-Ch1.zen
240	7.259852e-03	1.853055e-03	7.244100e-03	20150716_gfpWAPLch3_Prometa\MitoSys2\Calibration\mEGFPC1_Noc\mEGFP_setmEGFP_1_R1_P8_K1_Ch2-Ch1.zen
260	6.456747e-03	1.466533e-03	6.945900e-03	20150716_gfpWAPLch3_Prometa\MitoSys2\Calibration\mEGFPC1_Noc\mEGFP_setmEGFP_1_R1_P8_K1_Ch2-Ch1.zen
280	6.624079e-03	2.001190e-03	6.674900e-03	20150716_gfpWAPLch3_Prometa\MitoSys2\Calibration\mEGFPC1_Noc\mEGFP_setmEGFP_1_R1_P8_K1_Ch2-Ch1.zen
300	6.831204e-03	1.465796e-03	6.427300e-03	20150716_gfpWAPLch3_Prometa\MitoSys2\Calibration\mEGFPC1_Noc\mEGFP_setmEGFP_1_R1_P8_K1_Ch2-Ch1.zen
340	5.666158e-03	1.655375e-03	5.990000e-03	20150716_gfpWAPLch3_Prometa\MitoSys2\Calibration\mEGFPC1_Noc\mEGFP_setmEGFP_1_R1_P8_K1_Ch2-Ch1.zen
380	6.006065e-03	1.556416e-03	5.615000e-03	20150716_gfpWAPLch3_Prometa\MitoSys2\Calibration\mEGFPC1_Noc\mEGFP_setmEGFP_1_R1_P8_K1_Ch2-Ch1.zen
420	5.846294e-03	1.208093e-03	5.288600e-03	20150716_gfpWAPLch3_Prometa\MitoSys2\Calibration\mEGFPC1_Noc\mEGFP_setmEGFP_1_R1_P8_K1_Ch2-Ch1.zen
460	5.148995e-03	1.837288e-03	5.001400e-03	20150716_gfpWAPLch3_Prometa\MitoSys2\Calibration\mEGFPC1_Noc\mEGFP_setmEGFP_1_R1_P8_K1_Ch2-Ch1.zen
500	4.539216e-03	1.531846e-03	4.746000e-03	20150716_gfpWAPLch3_Prometa\MitoSys2\Calibration\mEGFPC1_Noc\mEGFP_setmEGFP_1_R1_P8_K1_Ch2-Ch1.zen
540	4.397868e-03	1.293581e-03	4.517100e-03	20150716_gfpWAPLch3_Prometa\MitoSys2\Calibration\mEGFPC1_Noc\mEGFP_setmEGFP_1_R1_P8_K1_Ch2-Ch1.zen
580	4.242001e-03	2.041914e-03	4.310500e-03	20150716_gfpWAPLch3_Prometa\MitoSys2\Calibration\mEGFPC1_Noc\mEGFP_setmEGFP_1_R1_P8_K1_Ch2-Ch1.zen
620	4.132336e-03	1.400333e-03	4.122800e-03	20150716_gfpWAPLch3_Prometa\MitoSys2\Calibration\mEGFPC1_Noc\mEGFP_setmEGFP_1_R1_P8_K1_Ch2-Ch1.zen
660	4.065810e-03	1.492632e-03	3.951600e-03	20150716_gfpWAPLch3_Prometa\MitoSys2\Calibration\mEGFPC1_Noc\mEGFP_setmEGFP_1_R1_P8_K1_Ch2-Ch1.zen
700	3.757869e-03	9.324234e-04	3.794500e-03	20150716_gfpWAPLch3_Prometa\MitoSys2\Calibration\mEGFPC1_Noc\mEGFP_setmEGFP_1_R1_P8_K1_Ch2-Ch1.zen
780	3.315726e-03	9.930751e-04	3.516100e-03	20150716_gfpWAPLch3_Prometa\MitoSys2\Calibration\mEGFPC1_Noc\mEGFP_setmEGFP_1_R1_P8_K1_Ch2-Ch1.zen
860	3.281572e-03	9.502237e-04	3.276800e-03	20150716_gfpWAPLch3_Prometa\MitoSys2\Calibration\mEGFPC1_Noc\mEGFP_setmEGFP_1_R1_P8_K1_Ch2-Ch1.zen
940	2.823018e-03	1.150610e-03	3.068700e-03	20150716_gfpWAPLch3_Prometa\MitoSys2\Calibration\mEGFPC1_Noc\mEGFP_setmEGFP_1_R1_P8_K1_Ch2-Ch1.zen
1020	2.849123e-03	1.221133e-03	2.885800e-03	20150716_gfpWAPLch3_Prometa\MitoSys2\Calibration\mEGFPC1_Noc\mEGFP_setmEGFP_1_R1_P8_K1_Ch2-Ch1.zen
1100	2.812291e-03	1.256577e-03	2.723800e-03	20150716_gfpWAPLch3_Prometa\MitoSys2\Calibration\mEGFPC1_Noc\mEGFP_setmEGFP_1_R1_P8_K1_Ch2-Ch1.zen
1180	2.953237e-03	1.088061e-03	2.579300e-03	20150716_gfpWAPLch3_Prometa\MitoSys2\Calibration\mEGFPC1_Noc\mEGFP_setmEGFP_1_R1_P8_K1_Ch2-Ch1.zen
1260	2.314201e-03	1.157939e-03	2.449400e-03	20150716_gfpWAPLch3_Prometa\MitoSys2\Calibration\mEGFPC1_Noc\mEGFP_setmEGFP_1_R1_P8_K1_Ch2-Ch1.zen
1340	2.359041e-03	1.015847e-03	2.332100e-03	20150716_gfpWAPLch3_Prometa\MitoSys2\Calibration\mEGFPC1_Noc\mEGFP_setmEGFP_1_R1_P8_K1_Ch2-Ch1.zen
1420	2.145807e-03	1.130317e-03	2.225600e-03	20150716_gfpWAPLch3_Prometa\MitoSys2\Calibration\mEGFPC1_Noc\mEGFP_setmEGFP_1_R1_P8_K1_Ch2-Ch1.zen
1500	2.180935e-03	9.574088e-04	2.128400e-03	20150716_gfpWAPLch3_Prometa\MitoSys2\Calibration\mEGFPC1_Noc\mEGFP_setmEGFP_1_R1_P8_K1_Ch2-Ch1.zen
1660	1.694379e-03	9.446218e-04	1.957400e-03	20150716_gfpWAPLch3_Prometa\MitoSys2\Calibration\mEGFPC1_Noc\mEGFP_setmEGFP_1_R1_P8_K1_Ch2-Ch1.zen
1820	1.858368e-03	8.638379e-04	1.811800e-03	20150716_gfpWAPLch3_Prometa\MitoSys2\Calibration\mEGFPC1_Noc\mEGFP_setmEGFP_1_R1_P8_K1_Ch2-Ch1.zen
1980	1.475878e-03	1.247968e-03	1.686200e-03	20150716_gfpWAPLch3_Prometa\MitoSys2\Calibration\mEGFPC1_Noc\mEGFP_setmEGFP_1_R1_P8_K1_Ch2-Ch1.zen
2140	1.705864e-03	5.693460e-04	1.576800e-03	20150716_gfpWAPLch3_Prometa\MitoSys2\Calibration\mEGFPC1_Noc\mEGFP_setmEGFP_1_R1_P8_K1_Ch2-Ch1.zen
2300	1.214987e-03	1.034646e-03	1.480500e-03	20150716_gfpWAPLch3_Prometa\MitoSys2\Calibration\mEGFPC1_Noc\mEGFP_setmEGFP_1_R1_P8_K1_Ch2-Ch1.zen
2460	1.684480e-03	7.417907e-04	1.395200e-03	20150716_gfpWAPLch3_Prometa\MitoSys2\Calibration\mEGFPC1_Noc\mEGFP_setmEGFP_1_R1_P8_K1_Ch2-Ch1.zen
2620	1.005570e-03	1.165113e-03	1.319000e-03	20150716_gfpWAPLch3_Prometa\MitoSys2\Calibration\mEGFPC1_Noc\mEGFP_setmEGFP_1_R1_P8_K1_Ch2-Ch1.zen
2780	9.471939e-04	1.123932e-03	1.250500e-03	20150716_gfpWAPLch3_Prometa\MitoSys2\Calibration\mEGFPC1_Noc\mEGFP_setmEGFP_1_R1_P8_K1_Ch2-Ch1.zen
2940	1.022480e-03	8.192629e-04	1.188600e-03	20150716_gfpWAPLch3_Prometa\MitoSys2\Calibration\mEGFPC1_Noc\mEGFP_setmEGFP_1_R1_P8_K1_Ch2-Ch1.zen
3100	1.024397e-03	6.789768e-04	1.132400e-03	20150716_gfpWAPLch3_Prometa\MitoSys2\Calibration\mEGFPC1_Noc\mEGFP_setmEGFP_1_R1_P8_K1_Ch2-Ch1.zen
3420	1.000559e-03	6.359544e-04	1.034300e-03	20150716_gfpWAPLch3_Prometa\MitoSys2\Calibration\mEGFPC1_Noc\mEGFP_setmEGFP_1_R1_P8_K1_Ch2-Ch1.zen
3740	8.843396e-04	8.776713e-04	9.513000e-04	20150716_gfpWAPLch3_Prometa\MitoSys2\Calibration\mEGFPC1_Noc\mEGFP_setmEGFP_1_R1_P8_K1_Ch2-Ch1.zen
4060	9.104789e-04	5.366738e-04	8.802700e-04	20150716_gfpWAPLch3_Prometa\MitoSys2\Calibration\mEGFPC1_Noc\mEGFP_setmEGFP_1_R1_P8_K1_Ch2-Ch1.zen
4380	8.638762e-04	7.449096e-04	8.187800e-04	20150716_gfpWAPLch3_Prometa\MitoSys2\Calibration\mEGFPC1_Noc\mEGFP_setmEGFP_1_R1_P8_K1_Ch2-Ch1.zen
4700	1.015105e-03	6.598945e-04	7.650100e-04	20150716_gfpWAPLch3_Prometa\MitoSys2\Calibration\mEGFPC1_Noc\mEGFP_setmEGFP_1_R1_P8_K1_Ch2-Ch1.zen
5020	4.511689e-04	9.024814e-04	7.176000e-04	20150716_gfpWAPLch3_Prometa\MitoSys2\Calibration\mEGFPC1_Noc\mEGFP_setmEGFP_1_R1_P8_K1_Ch2-Ch1.zen
5340	6.420252e-04	9.858818e-04	6.755000e-04	20150716_gfpWAPLch3_Prometa\MitoSys2\Calibration\mEGFPC1_Noc\mEGFP_setmEGFP_1_R1_P8_K1_Ch2-Ch1.zen
5660	5.686470e-04	7.216749e-04	6.378500e-04	20150716_gfpWAPLch3_Prometa\MitoSys2\Calibration\mEGFPC1_Noc\mEGFP_setmEGFP_1_R1_P8_K1_Ch2-Ch1.zen
5980	5.059937e-04	8.003905e-04	6.040000e-04	20150716_gfpWAPLch3_Prometa\MitoSys2\Calibration\mEGFPC1_Noc\mEGFP_setmEGFP_1_R1_P8_K1_Ch2-Ch1.zen
6300	6.575648e-04	6.749053e-04	5.733900e-04	20150716_gfpWAPLch3_Prometa\MitoSys2\Calibration\mEGFPC1_Noc\mEGFP_setmEGFP_1_R1_P8_K1_Ch2-Ch1.zen
6940	5.825338e-04	3.337475e-04	5.202300e-04	20150716_gfpWAPLch3_Prometa\MitoSys2\Calibration\mEGFPC1_Noc\mEGFP_setmEGFP_1_R1_P8_K1_Ch2-Ch1.zen
7580	3.445862e-04	4.313091e-04	4.756500e-04	20150716_gfpWAPLch3_Prometa\MitoSys2\Calibration\mEGFPC1_Noc\mEGFP_setmEGFP_1_R1_P8_K1_Ch2-Ch1.zen
8220	5.923559e-04	3.450300e-04	4.377500e-04	20150716_gfpWAPLch3_Prometa\MitoSys2\Calibration\mEGFPC1_Noc\mEGFP_setmEGFP_1_R1_P8_K1_Ch2-Ch1.zen
8860	4.841640e-04	7.447982e-04	4.051500e-04	20150716_gfpWAPLch3_Prometa\MitoSys2\Calibration\mEGFPC1_Noc\mEGFP_setmEGFP_1_R1_P8_K1_Ch2-Ch1.zen
9500	4.472925e-04	5.723948e-04	3.768200e-04	20150716_gfpWAPLch3_Prometa\MitoSys2\Calibration\mEGFPC1_Noc\mEGFP_setmEGFP_1_R1_P8_K1_Ch2-Ch1.zen
10140	3.597798e-04	5.890410e-04	3.519800e-04	20150716_gfpWAPLch3_Prometa\MitoSys2\Calibration\mEGFPC1_Noc\mEGFP_setmEGFP_1_R1_P8_K1_Ch2-Ch1.zen
10780	2.359881e-04	4.398027e-04	3.300400e-04	20150716_gfpWAPLch3_Prometa\MitoSys2\Calibration\mEGFPC1_Noc\mEGFP_setmEGFP_1_R1_P8_K1_Ch2-Ch1.zen
11420	3.663666e-04	5.165633e-04	3.105100e-04	20150716_gfpWAPLch3_Prometa\MitoSys2\Calibration\mEGFPC1_Noc\mEGFP_setmEGFP_1_R1_P8_K1_Ch2-Ch1.zen
12060	5.838508e-04	5.379122e-04	2.930400e-04	20150716_gfpWAPLch3_Prometa\MitoSys2\Calibration\mEGFPC1_Noc\mEGFP_setmEGFP_1_R1_P8_K1_Ch2-Ch1.zen
12700	5.628458e-04	4.099121e-04	2.773100e-04	20150716_gfpWAPLch3_Prometa\MitoSys2\Calibration\mEGFPC1_Noc\mEGFP_setmEGFP_1_R1_P8_K1_Ch2-Ch1.zen
13980	1.715784e-04	4.505047e-04	2.501600e-04	20150716_gfpWAPLch3_Prometa\MitoSys2\Calibration\mEGFPC1_Noc\mEGFP_setmEGFP_1_R1_P8_K1_Ch2-Ch1.zen
15260	9.477403e-05	5.029468e-04	2.275600e-04	20150716_gfpWAPLch3_Prometa\MitoSys2\Calibration\mEGFPC1_Noc\mEGFP_setmEGFP_1_R1_P8_K1_Ch2-Ch1.zen
16540	8.709082e-05	4.691731e-04	2.084900e-04	20150716_gfpWAPLch3_Prometa\MitoSys2\Calibration\mEGFPC1_Noc\mEGFP_setmEGFP_1_R1_P8_K1_Ch2-Ch1.zen
17820	3.308093e-04	3.981114e-04	1.921800e-04	20150716_gfpWAPLch3_Prometa\MitoSys2\Calibration\mEGFPC1_Noc\mEGFP_setmEGFP_1_R1_P8_K1_Ch2-Ch1.zen
19100	2.957174e-04	6.000432e-04	1.780900e-04	20150716_gfpWAPLch3_Prometa\MitoSys2\Calibration\mEGFPC1_Noc\mEGFP_setmEGFP_1_R1_P8_K1_Ch2-Ch1.zen
20380	3.393564e-04	4.401284e-04	1.658000e-04	20150716_gfpWAPLch3_Prometa\MitoSys2\Calibration\mEGFPC1_Noc\mEGFP_setmEGFP_1_R1_P8_K1_Ch2-Ch1.zen
21660	3.653567e-04	4.464018e-04	1.549900e-04	20150716_gfpWAPLch3_Prometa\MitoSys2\Calibration\mEGFPC1_Noc\mEGFP_setmEGFP_1_R1_P8_K1_Ch2-Ch1.zen
22940	8.273419e-05	4.884039e-04	1.454200e-04	20150716_gfpWAPLch3_Prometa\MitoSys2\Calibration\mEGFPC1_Noc\mEGFP_setmEGFP_1_R1_P8_K1_Ch2-Ch1.zen
24220	2.488017e-04	4.959201e-04	1.368900e-04	20150716_gfpWAPLch3_Prometa\MitoSys2\Calibration\mEGFPC1_Noc\mEGFP_setmEGFP_1_R1_P8_K1_Ch2-Ch1.zen
25500	3.081011e-04	4.577257e-04	1.292400e-04	20150716_gfpWAPLch3_Prometa\MitoSys2\Calibration\mEGFPC1_Noc\mEGFP_setmEGFP_1_R1_P8_K1_Ch2-Ch1.zen
28060	2.291073e-04	4.441895e-04	1.161100e-04	20150716_gfpWAPLch3_Prometa\MitoSys2\Calibration\mEGFPC1_Noc\mEGFP_setmEGFP_1_R1_P8_K1_Ch2-Ch1.zen
30620	1.309324e-04	3.866353e-04	1.052400e-04	20150716_gfpWAPLch3_Prometa\MitoSys2\Calibration\mEGFPC1_Noc\mEGFP_setmEGFP_1_R1_P8_K1_Ch2-Ch1.zen
33180	-1.946181e-07	3.504418e-04	9.612300e-05	20150716_gfpWAPLch3_Prometa\MitoSys2\Calibration\mEGFPC1_Noc\mEGFP_setmEGFP_1_R1_P8_K1_Ch2-Ch1.zen
35740	1.031033e-04	2.094597e-04	8.836300e-05	20150716_gfpWAPLch3_Prometa\MitoSys2\Calibration\mEGFPC1_Noc\mEGFP_setmEGFP_1_R1_P8_K1_Ch2-Ch1.zen
38300	2.623119e-05	3.658011e-04	8.168700e-05	20150716_gfpWAPLch3_Prometa\MitoSys2\Calibration\mEGFPC1_Noc\mEGFP_setmEGFP_1_R1_P8_K1_Ch2-Ch1.zen
40860	5.526253e-05	3.590976e-04	7.588700e-05	20150716_gfpWAPLch3_Prometa\MitoSys2\Calibration\mEGFPC1_Noc\mEGFP_setmEGFP_1_R1_P8_K1_Ch2-Ch1.zen
43420	3.801505e-05	3.870270e-04	7.080600e-05	20150716_gfpWAPLch3_Prometa\MitoSys2\Calibration\mEGFPC1_Noc\mEGFP_setmEGFP_1_R1_P8_K1_Ch2-Ch1.zen
45980	8.036118e-05	2.698292e-04	6.631900e-05	20150716_gfpWAPLch3_Prometa\MitoSys2\Calibration\mEGFPC1_Noc\mEGFP_setmEGFP_1_R1_P8_K1_Ch2-Ch1.zen
48540	1.911508e-04	5.425782e-04	6.233100e-05	20150716_gfpWAPLch3_Prometa\MitoSys2\Calibration\mEGFPC1_Noc\mEGFP_setmEGFP_1_R1_P8_K1_Ch2-Ch1.zen
51100	1.021927e-04	3.126799e-04	5.876400e-05	20150716_gfpWAPLch3_Prometa\MitoSys2\Calibration\mEGFPC1_Noc\mEGFP_setmEGFP_1_R1_P8_K1_Ch2-Ch1.zen
56220	-6.780718e-05	3.784851e-04	5.265900e-05	20150716_gfpWAPLch3_Prometa\MitoSys2\Calibration\mEGFPC1_Noc\mEGFP_setmEGFP_1_R1_P8_K1_Ch2-Ch1.zen
61340	4.789297e-05	2.539080e-04	4.763100e-05	20150716_gfpWAPLch3_Prometa\MitoSys2\Calibration\mEGFPC1_Noc\mEGFP_setmEGFP_1_R1_P8_K1_Ch2-Ch1.zen
66460	1.498871e-04	4.034378e-04	4.342200e-05	20150716_gfpWAPLch3_Prometa\MitoSys2\Calibration\mEGFPC1_Noc\mEGFP_setmEGFP_1_R1_P8_K1_Ch2-Ch1.zen
71580	2.511937e-05	3.483861e-04	3.985200e-05	20150716_gfpWAPLch3_Prometa\MitoSys2\Calibration\mEGFPC1_Noc\mEGFP_setmEGFP_1_R1_P8_K1_Ch2-Ch1.zen
76700	3.004232e-05	3.594791e-04	3.678900e-05	20150716_gfpWAPLch3_Prometa\MitoSys2\Calibration\mEGFPC1_Noc\mEGFP_setmEGFP_1_R1_P8_K1_Ch2-Ch1.zen
81820	-5.447151e-05	4.009279e-04	3.413300e-05	20150716_gfpWAPLch3_Prometa\MitoSys2\Calibration\mEGFPC1_Noc\mEGFP_setmEGFP_1_R1_P8_K1_Ch2-Ch1.zen
86940	1.074727e-04	3.258131e-04	3.181100e-05	20150716_gfpWAPLch3_Prometa\MitoSys2\Calibration\mEGFPC1_Noc\mEGFP_setmEGFP_1_R1_P8_K1_Ch2-Ch1.zen
92060	2.935008e-06	3.382323e-04	2.976400e-05	20150716_gfpWAPLch3_Prometa\MitoSys2\Calibration\mEGFPC1_Noc\mEGFP_setmEGFP_1_R1_P8_K1_Ch2-Ch1.zen
97180	4.082547e-05	4.017139e-04	2.794800e-05	20150716_gfpWAPLch3_Prometa\MitoSys2\Calibration\mEGFPC1_Noc\mEGFP_setmEGFP_1_R1_P8_K1_Ch2-Ch1.zen
102300	1.384309e-04	3.442082e-04	2.632500e-05	20150716_gfpWAPLch3_Prometa\MitoSys2\Calibration\mEGFPC1_Noc\mEGFP_setmEGFP_1_R1_P8_K1_Ch2-Ch1.zen
112540	-1.834884e-05	2.895274e-04	2.355300e-05	20150716_gfpWAPLch3_Prometa\MitoSys2\Calibration\mEGFPC1_Noc\mEGFP_setmEGFP_1_R1_P8_K1_Ch2-Ch1.zen
122780	-1.141384e-04	2.532828e-04	2.127500e-05	20150716_gfpWAPLch3_Prometa\MitoSys2\Calibration\mEGFPC1_Noc\mEGFP_setmEGFP_1_R1_P8_K1_Ch2-Ch1.zen
133020	2.197096e-05	2.529425e-04	1.937100e-05	20150716_gfpWAPLch3_Prometa\MitoSys2\Calibration\mEGFPC1_Noc\mEGFP_setmEGFP_1_R1_P8_K1_Ch2-Ch1.zen
143260	-5.066995e-05	2.905171e-04	1.775900e-05	20150716_gfpWAPLch3_Prometa\MitoSys2\Calibration\mEGFPC1_Noc\mEGFP_setmEGFP_1_R1_P8_K1_Ch2-Ch1.zen
153500	3.399317e-06	3.237416e-04	1.637800e-05	20150716_gfpWAPLch3_Prometa\MitoSys2\Calibration\mEGFPC1_Noc\mEGFP_setmEGFP_1_R1_P8_K1_Ch2-Ch1.zen
163740	-2.040503e-06	2.772341e-04	1.518200e-05	20150716_gfpWAPLch3_Prometa\MitoSys2\Calibration\mEGFPC1_Noc\mEGFP_setmEGFP_1_R1_P8_K1_Ch2-Ch1.zen
173980	-1.326129e-04	2.448562e-04	1.413700e-05	20150716_gfpWAPLch3_Prometa\MitoSys2\Calibration\mEGFPC1_Noc\mEGFP_setmEGFP_1_R1_P8_K1_Ch2-Ch1.zen
184220	-1.372912e-04	3.748972e-04	1.321700e-05	20150716_gfpWAPLch3_Prometa\MitoSys2\Calibration\mEGFPC1_Noc\mEGFP_setmEGFP_1_R1_P8_K1_Ch2-Ch1.zen
194460	-9.599642e-06	2.597225e-04	1.240100e-05	20150716_gfpWAPLch3_Prometa\MitoSys2\Calibration\mEGFPC1_Noc\mEGFP_setmEGFP_1_R1_P8_K1_Ch2-Ch1.zen
204700	1.223098e-05	2.090168e-04	1.167300e-05	20150716_gfpWAPLch3_Prometa\MitoSys2\Calibration\mEGFPC1_Noc\mEGFP_setmEGFP_1_R1_P8_K1_Ch2-Ch1.zen
225180	-2.233871e-05	1.455793e-04	1.043000e-05	20150716_gfpWAPLch3_Prometa\MitoSys2\Calibration\mEGFPC1_Noc\mEGFP_setmEGFP_1_R1_P8_K1_Ch2-Ch1.zen
245660	-4.364748e-05	2.249064e-04	9.410500e-06	20150716_gfpWAPLch3_Prometa\MitoSys2\Calibration\mEGFPC1_Noc\mEGFP_setmEGFP_1_R1_P8_K1_Ch2-Ch1.zen
266140	1.412829e-05	2.758165e-04	8.559600e-06	20150716_gfpWAPLch3_Prometa\MitoSys2\Calibration\mEGFPC1_Noc\mEGFP_setmEGFP_1_R1_P8_K1_Ch2-Ch1.zen
286620	5.500150e-05	2.668014e-04	7.839800e-06	20150716_gfpWAPLch3_Prometa\MitoSys2\Calibration\mEGFPC1_Noc\mEGFP_setmEGFP_1_R1_P8_K1_Ch2-Ch1.zen
307100	-3.418918e-05	2.129698e-04	7.223500e-06	20150716_gfpWAPLch3_Prometa\MitoSys2\Calibration\mEGFPC1_Noc\mEGFP_setmEGFP_1_R1_P8_K1_Ch2-Ch1.zen
327580	-1.008486e-04	2.286478e-04	6.690400e-06	20150716_gfpWAPLch3_Prometa\MitoSys2\Calibration\mEGFPC1_Noc\mEGFP_setmEGFP_1_R1_P8_K1_Ch2-Ch1.zen
348060	-3.876994e-05	2.519974e-04	6.225200e-06	20150716_gfpWAPLch3_Prometa\MitoSys2\Calibration\mEGFPC1_Noc\mEGFP_setmEGFP_1_R1_P8_K1_Ch2-Ch1.zen
368540	-5.533554e-05	2.138016e-04	5.815900e-06	20150716_gfpWAPLch3_Prometa\MitoSys2\Calibration\mEGFPC1_Noc\mEGFP_setmEGFP_1_R1_P8_K1_Ch2-Ch1.zen
389020	-6.225868e-05	2.135124e-04	5.453200e-06	20150716_gfpWAPLch3_Prometa\MitoSys2\Calibration\mEGFPC1_Noc\mEGFP_setmEGFP_1_R1_P8_K1_Ch2-Ch1.zen
409500	-1.162792e-04	2.289541e-04	5.129900e-06	20150716_gfpWAPLch3_Prometa\MitoSys2\Calibration\mEGFPC1_Noc\mEGFP_setmEGFP_1_R1_P8_K1_Ch2-Ch1.zen
450460	-7.806081e-05	1.771645e-04	4.578600e-06	20150716_gfpWAPLch3_Prometa\MitoSys2\Calibration\mEGFPC1_Noc\mEGFP_setmEGFP_1_R1_P8_K1_Ch2-Ch1.zen
491420	-3.184978e-05	1.686113e-04	4.126700e-06	20150716_gfpWAPLch3_Prometa\MitoSys2\Calibration\mEGFPC1_Noc\mEGFP_setmEGFP_1_R1_P8_K1_Ch2-Ch1.zen
532380	-1.869138e-05	1.965406e-04	3.750100e-06	20150716_gfpWAPLch3_Prometa\MitoSys2\Calibration\mEGFPC1_Noc\mEGFP_setmEGFP_1_R1_P8_K1_Ch2-Ch1.zen
573340	3.172210e-05	2.026977e-04	3.431800e-06	20150716_gfpWAPLch3_Prometa\MitoSys2\Calibration\mEGFPC1_Noc\mEGFP_setmEGFP_1_R1_P8_K1_Ch2-Ch1.zen
614300	-1.419489e-06	1.701486e-04	3.159600e-06	20150716_gfpWAPLch3_Prometa\MitoSys2\Calibration\mEGFPC1_Noc\mEGFP_setmEGFP_1_R1_P8_K1_Ch2-Ch1.zen
655260	-7.874458e-05	1.698120e-04	2.924400e-06	20150716_gfpWAPLch3_Prometa\MitoSys2\Calibration\mEGFPC1_Noc\mEGFP_setmEGFP_1_R1_P8_K1_Ch2-Ch1.zen
696220	-3.735485e-05	1.682897e-04	2.719300e-06	20150716_gfpWAPLch3_Prometa\MitoSys2\Calibration\mEGFPC1_Noc\mEGFP_setmEGFP_1_R1_P8_K1_Ch2-Ch1.zen
737180	-4.590413e-05	1.495089e-04	2.539000e-06	20150716_gfpWAPLch3_Prometa\MitoSys2\Calibration\mEGFPC1_Noc\mEGFP_setmEGFP_1_R1_P8_K1_Ch2-Ch1.zen
778140	-2.566457e-07	2.107590e-04	2.379400e-06	20150716_gfpWAPLch3_Prometa\MitoSys2\Calibration\mEGFPC1_Noc\mEGFP_setmEGFP_1_R1_P8_K1_Ch2-Ch1.zen
819100	1.330684e-05	1.641515e-04	2.237100e-06	20150716_gfpWAPLch3_Prometa\MitoSys2\Calibration\mEGFPC1_Noc\mEGFP_setmEGFP_1_R1_P8_K1_Ch2-Ch1.zen
901020	-4.576384e-05	1.793281e-04	1.994900e-06	20150716_gfpWAPLch3_Prometa\MitoSys2\Calibration\mEGFPC1_Noc\mEGFP_setmEGFP_1_R1_P8_K1_Ch2-Ch1.zen
982940	4.453674e-07	1.310667e-04	1.796600e-06	20150716_gfpWAPLch3_Prometa\MitoSys2\Calibration\mEGFPC1_Noc\mEGFP_setmEGFP_1_R1_P8_K1_Ch2-Ch1.zen
1064860	3.391107e-05	1.228589e-04	1.631500e-06	20150716_gfpWAPLch3_Prometa\MitoSys2\Calibration\mEGFPC1_Noc\mEGFP_setmEGFP_1_R1_P8_K1_Ch2-Ch1.zen
1146780	4.319202e-05	1.437172e-04	1.492100e-06	20150716_gfpWAPLch3_Prometa\MitoSys2\Calibration\mEGFPC1_Noc\mEGFP_setmEGFP_1_R1_P8_K1_Ch2-Ch1.zen
1228700	1.832048e-06	1.552809e-04	1.373000e-06	20150716_gfpWAPLch3_Prometa\MitoSys2\Calibration\mEGFPC1_Noc\mEGFP_setmEGFP_1_R1_P8_K1_Ch2-Ch1.zen
1310620	-3.297943e-05	1.710003e-04	1.270100e-06	20150716_gfpWAPLch3_Prometa\MitoSys2\Calibration\mEGFPC1_Noc\mEGFP_setmEGFP_1_R1_P8_K1_Ch2-Ch1.zen
1392540	1.811980e-05	1.458190e-04	1.180500e-06	20150716_gfpWAPLch3_Prometa\MitoSys2\Calibration\mEGFPC1_Noc\mEGFP_setmEGFP_1_R1_P8_K1_Ch2-Ch1.zen
1474460	-3.181107e-05	1.330872e-04	1.101800e-06	20150716_gfpWAPLch3_Prometa\MitoSys2\Calibration\mEGFPC1_Noc\mEGFP_setmEGFP_1_R1_P8_K1_Ch2-Ch1.zen
1556380	-1.980718e-05	1.749341e-04	1.032200e-06	20150716_gfpWAPLch3_Prometa\MitoSys2\Calibration\mEGFPC1_Noc\mEGFP_setmEGFP_1_R1_P8_K1_Ch2-Ch1.zen
10	1.809166e-02	4.037215e-03	1.765500e-02	20150716_gfpWAPLch3_Prometa\MitoSys2\Calibration\mEGFPC1_Noc\mEGFP_setmEGFP_1_R1_P9_K1_Ch2-Ch1.zen
20	1.642929e-02	2.362641e-03	1.671700e-02	20150716_gfpWAPLch3_Prometa\MitoSys2\Calibration\mEGFPC1_Noc\mEGFP_setmEGFP_1_R1_P9_K1_Ch2-Ch1.zen
30	1.537686e-02	2.560189e-03	1.587700e-02	20150716_gfpWAPLch3_Prometa\MitoSys2\Calibration\mEGFPC1_Noc\mEGFP_setmEGFP_1_R1_P9_K1_Ch2-Ch1.zen
40	1.502907e-02	2.973676e-03	1.512200e-02	20150716_gfpWAPLch3_Prometa\MitoSys2\Calibration\mEGFPC1_Noc\mEGFP_setmEGFP_1_R1_P9_K1_Ch2-Ch1.zen
50	1.465963e-02	3.330260e-03	1.444000e-02	20150716_gfpWAPLch3_Prometa\MitoSys2\Calibration\mEGFPC1_Noc\mEGFP_setmEGFP_1_R1_P9_K1_Ch2-Ch1.zen
60	1.318869e-02	3.810811e-03	1.382100e-02	20150716_gfpWAPLch3_Prometa\MitoSys2\Calibration\mEGFPC1_Noc\mEGFP_setmEGFP_1_R1_P9_K1_Ch2-Ch1.zen
70	1.335881e-02	2.492364e-03	1.325700e-02	20150716_gfpWAPLch3_Prometa\MitoSys2\Calibration\mEGFPC1_Noc\mEGFP_setmEGFP_1_R1_P9_K1_Ch2-Ch1.zen
80	1.349788e-02	2.166846e-03	1.274200e-02	20150716_gfpWAPLch3_Prometa\MitoSys2\Calibration\mEGFPC1_Noc\mEGFP_setmEGFP_1_R1_P9_K1_Ch2-Ch1.zen
90	1.257354e-02	2.272975e-03	1.227000e-02	20150716_gfpWAPLch3_Prometa\MitoSys2\Calibration\mEGFPC1_Noc\mEGFP_setmEGFP_1_R1_P9_K1_Ch2-Ch1.zen
100	1.187935e-02	2.199707e-03	1.183500e-02	20150716_gfpWAPLch3_Prometa\MitoSys2\Calibration\mEGFPC1_Noc\mEGFP_setmEGFP_1_R1_P9_K1_Ch2-Ch1.zen
120	1.112131e-02	1.950542e-03	1.106300e-02	20150716_gfpWAPLch3_Prometa\MitoSys2\Calibration\mEGFPC1_Noc\mEGFP_setmEGFP_1_R1_P9_K1_Ch2-Ch1.zen
140	1.053599e-02	2.415403e-03	1.039900e-02	20150716_gfpWAPLch3_Prometa\MitoSys2\Calibration\mEGFPC1_Noc\mEGFP_setmEGFP_1_R1_P9_K1_Ch2-Ch1.zen
160	9.747215e-03	1.839880e-03	9.822300e-03	20150716_gfpWAPLch3_Prometa\MitoSys2\Calibration\mEGFPC1_Noc\mEGFP_setmEGFP_1_R1_P9_K1_Ch2-Ch1.zen
180	8.936569e-03	1.660971e-03	9.315900e-03	20150716_gfpWAPLch3_Prometa\MitoSys2\Calibration\mEGFPC1_Noc\mEGFP_setmEGFP_1_R1_P9_K1_Ch2-Ch1.zen
200	8.288627e-03	2.947830e-03	8.867700e-03	20150716_gfpWAPLch3_Prometa\MitoSys2\Calibration\mEGFPC1_Noc\mEGFP_setmEGFP_1_R1_P9_K1_Ch2-Ch1.zen
220	8.598265e-03	2.214967e-03	8.467900e-03	20150716_gfpWAPLch3_Prometa\MitoSys2\Calibration\mEGFPC1_Noc\mEGFP_setmEGFP_1_R1_P9_K1_Ch2-Ch1.zen
240	8.881348e-03	1.936706e-03	8.108700e-03	20150716_gfpWAPLch3_Prometa\MitoSys2\Calibration\mEGFPC1_Noc\mEGFP_setmEGFP_1_R1_P9_K1_Ch2-Ch1.zen
260	7.484252e-03	1.859018e-03	7.783700e-03	20150716_gfpWAPLch3_Prometa\MitoSys2\Calibration\mEGFPC1_Noc\mEGFP_setmEGFP_1_R1_P9_K1_Ch2-Ch1.zen
280	7.090254e-03	1.640769e-03	7.488100e-03	20150716_gfpWAPLch3_Prometa\MitoSys2\Calibration\mEGFPC1_Noc\mEGFP_setmEGFP_1_R1_P9_K1_Ch2-Ch1.zen
300	7.638523e-03	2.007444e-03	7.217500e-03	20150716_gfpWAPLch3_Prometa\MitoSys2\Calibration\mEGFPC1_Noc\mEGFP_setmEGFP_1_R1_P9_K1_Ch2-Ch1.zen
340	6.975252e-03	1.333205e-03	6.738900e-03	20150716_gfpWAPLch3_Prometa\MitoSys2\Calibration\mEGFPC1_Noc\mEGFP_setmEGFP_1_R1_P9_K1_Ch2-Ch1.zen
380	6.357065e-03	1.690997e-03	6.327100e-03	20150716_gfpWAPLch3_Prometa\MitoSys2\Calibration\mEGFPC1_Noc\mEGFP_setmEGFP_1_R1_P9_K1_Ch2-Ch1.zen
420	5.455644e-03	1.725628e-03	5.967700e-03	20150716_gfpWAPLch3_Prometa\MitoSys2\Calibration\mEGFPC1_Noc\mEGFP_setmEGFP_1_R1_P9_K1_Ch2-Ch1.zen
460	6.129861e-03	1.734588e-03	5.650300e-03	20150716_gfpWAPLch3_Prometa\MitoSys2\Calibration\mEGFPC1_Noc\mEGFP_setmEGFP_1_R1_P9_K1_Ch2-Ch1.zen
500	4.987155e-03	1.703694e-03	5.367000e-03	20150716_gfpWAPLch3_Prometa\MitoSys2\Calibration\mEGFPC1_Noc\mEGFP_setmEGFP_1_R1_P9_K1_Ch2-Ch1.zen
540	4.919768e-03	1.717018e-03	5.112000e-03	20150716_gfpWAPLch3_Prometa\MitoSys2\Calibration\mEGFPC1_Noc\mEGFP_setmEGFP_1_R1_P9_K1_Ch2-Ch1.zen
580	4.318940e-03	1.295642e-03	4.880900e-03	20150716_gfpWAPLch3_Prometa\MitoSys2\Calibration\mEGFPC1_Noc\mEGFP_setmEGFP_1_R1_P9_K1_Ch2-Ch1.zen
620	4.574867e-03	1.340111e-03	4.670200e-03	20150716_gfpWAPLch3_Prometa\MitoSys2\Calibration\mEGFPC1_Noc\mEGFP_setmEGFP_1_R1_P9_K1_Ch2-Ch1.zen
660	4.573402e-03	1.894289e-03	4.477000e-03	20150716_gfpWAPLch3_Prometa\MitoSys2\Calibration\mEGFPC1_Noc\mEGFP_setmEGFP_1_R1_P9_K1_Ch2-Ch1.zen
700	4.440337e-03	1.160419e-03	4.298900e-03	20150716_gfpWAPLch3_Prometa\MitoSys2\Calibration\mEGFPC1_Noc\mEGFP_setmEGFP_1_R1_P9_K1_Ch2-Ch1.zen
780	4.387271e-03	1.336709e-03	3.981400e-03	20150716_gfpWAPLch3_Prometa\MitoSys2\Calibration\mEGFPC1_Noc\mEGFP_setmEGFP_1_R1_P9_K1_Ch2-Ch1.zen
860	3.570016e-03	7.337438e-04	3.705900e-03	20150716_gfpWAPLch3_Prometa\MitoSys2\Calibration\mEGFPC1_Noc\mEGFP_setmEGFP_1_R1_P9_K1_Ch2-Ch1.zen
940	3.536734e-03	1.036161e-03	3.464100e-03	20150716_gfpWAPLch3_Prometa\MitoSys2\Calibration\mEGFPC1_Noc\mEGFP_setmEGFP_1_R1_P9_K1_Ch2-Ch1.zen
1020	3.238953e-03	1.144480e-03	3.250000e-03	20150716_gfpWAPLch3_Prometa\MitoSys2\Calibration\mEGFPC1_Noc\mEGFP_setmEGFP_1_R1_P9_K1_Ch2-Ch1.zen
1100	3.213973e-03	1.095392e-03	3.058900e-03	20150716_gfpWAPLch3_Prometa\MitoSys2\Calibration\mEGFPC1_Noc\mEGFP_setmEGFP_1_R1_P9_K1_Ch2-Ch1.zen
1180	3.118162e-03	9.536187e-04	2.887100e-03	20150716_gfpWAPLch3_Prometa\MitoSys2\Calibration\mEGFPC1_Noc\mEGFP_setmEGFP_1_R1_P9_K1_Ch2-Ch1.zen
1260	3.272177e-03	9.093756e-04	2.731700e-03	20150716_gfpWAPLch3_Prometa\MitoSys2\Calibration\mEGFPC1_Noc\mEGFP_setmEGFP_1_R1_P9_K1_Ch2-Ch1.zen
1340	2.649784e-03	1.038513e-03	2.590600e-03	20150716_gfpWAPLch3_Prometa\MitoSys2\Calibration\mEGFPC1_Noc\mEGFP_setmEGFP_1_R1_P9_K1_Ch2-Ch1.zen
1420	2.548072e-03	1.402935e-03	2.461800e-03	20150716_gfpWAPLch3_Prometa\MitoSys2\Calibration\mEGFPC1_Noc\mEGFP_setmEGFP_1_R1_P9_K1_Ch2-Ch1.zen
1500	2.028311e-03	1.072249e-03	2.343800e-03	20150716_gfpWAPLch3_Prometa\MitoSys2\Calibration\mEGFPC1_Noc\mEGFP_setmEGFP_1_R1_P9_K1_Ch2-Ch1.zen
1660	2.111781e-03	8.147299e-04	2.135100e-03	20150716_gfpWAPLch3_Prometa\MitoSys2\Calibration\mEGFPC1_Noc\mEGFP_setmEGFP_1_R1_P9_K1_Ch2-Ch1.zen
1820	1.872337e-03	6.888258e-04	1.956500e-03	20150716_gfpWAPLch3_Prometa\MitoSys2\Calibration\mEGFPC1_Noc\mEGFP_setmEGFP_1_R1_P9_K1_Ch2-Ch1.zen
1980	1.910148e-03	6.975779e-04	1.802200e-03	20150716_gfpWAPLch3_Prometa\MitoSys2\Calibration\mEGFPC1_Noc\mEGFP_setmEGFP_1_R1_P9_K1_Ch2-Ch1.zen
2140	1.574471e-03	8.036451e-04	1.667600e-03	20150716_gfpWAPLch3_Prometa\MitoSys2\Calibration\mEGFPC1_Noc\mEGFP_setmEGFP_1_R1_P9_K1_Ch2-Ch1.zen
2300	1.371981e-03	7.635289e-04	1.549300e-03	20150716_gfpWAPLch3_Prometa\MitoSys2\Calibration\mEGFPC1_Noc\mEGFP_setmEGFP_1_R1_P9_K1_Ch2-Ch1.zen
2460	1.413779e-03	9.541592e-04	1.444600e-03	20150716_gfpWAPLch3_Prometa\MitoSys2\Calibration\mEGFPC1_Noc\mEGFP_setmEGFP_1_R1_P9_K1_Ch2-Ch1.zen
2620	1.129175e-03	7.382359e-04	1.351500e-03	20150716_gfpWAPLch3_Prometa\MitoSys2\Calibration\mEGFPC1_Noc\mEGFP_setmEGFP_1_R1_P9_K1_Ch2-Ch1.zen
2780	1.101152e-03	9.525365e-04	1.268200e-03	20150716_gfpWAPLch3_Prometa\MitoSys2\Calibration\mEGFPC1_Noc\mEGFP_setmEGFP_1_R1_P9_K1_Ch2-Ch1.zen
2940	1.171281e-03	9.098204e-04	1.193300e-03	20150716_gfpWAPLch3_Prometa\MitoSys2\Calibration\mEGFPC1_Noc\mEGFP_setmEGFP_1_R1_P9_K1_Ch2-Ch1.zen
3100	1.142079e-03	5.782917e-04	1.125700e-03	20150716_gfpWAPLch3_Prometa\MitoSys2\Calibration\mEGFPC1_Noc\mEGFP_setmEGFP_1_R1_P9_K1_Ch2-Ch1.zen
3420	1.197523e-03	7.344908e-04	1.008500e-03	20150716_gfpWAPLch3_Prometa\MitoSys2\Calibration\mEGFPC1_Noc\mEGFP_setmEGFP_1_R1_P9_K1_Ch2-Ch1.zen
3740	8.375389e-04	8.944757e-04	9.107400e-04	20150716_gfpWAPLch3_Prometa\MitoSys2\Calibration\mEGFPC1_Noc\mEGFP_setmEGFP_1_R1_P9_K1_Ch2-Ch1.zen
4060	9.269785e-04	6.198495e-04	8.281500e-04	20150716_gfpWAPLch3_Prometa\MitoSys2\Calibration\mEGFPC1_Noc\mEGFP_setmEGFP_1_R1_P9_K1_Ch2-Ch1.zen
4380	6.723755e-04	7.368580e-04	7.576000e-04	20150716_gfpWAPLch3_Prometa\MitoSys2\Calibration\mEGFPC1_Noc\mEGFP_setmEGFP_1_R1_P9_K1_Ch2-Ch1.zen
4700	6.243950e-04	6.041635e-04	6.967400e-04	20150716_gfpWAPLch3_Prometa\MitoSys2\Calibration\mEGFPC1_Noc\mEGFP_setmEGFP_1_R1_P9_K1_Ch2-Ch1.zen
5020	6.219142e-04	7.814725e-04	6.437800e-04	20150716_gfpWAPLch3_Prometa\MitoSys2\Calibration\mEGFPC1_Noc\mEGFP_setmEGFP_1_R1_P9_K1_Ch2-Ch1.zen
5340	5.773683e-04	7.050133e-04	5.973500e-04	20150716_gfpWAPLch3_Prometa\MitoSys2\Calibration\mEGFPC1_Noc\mEGFP_setmEGFP_1_R1_P9_K1_Ch2-Ch1.zen
5660	4.150422e-04	7.646672e-04	5.563600e-04	20150716_gfpWAPLch3_Prometa\MitoSys2\Calibration\mEGFPC1_Noc\mEGFP_setmEGFP_1_R1_P9_K1_Ch2-Ch1.zen
5980	2.665426e-04	7.941295e-04	5.199500e-04	20150716_gfpWAPLch3_Prometa\MitoSys2\Calibration\mEGFPC1_Noc\mEGFP_setmEGFP_1_R1_P9_K1_Ch2-Ch1.zen
6300	2.534920e-04	5.610549e-04	4.874300e-04	20150716_gfpWAPLch3_Prometa\MitoSys2\Calibration\mEGFPC1_Noc\mEGFP_setmEGFP_1_R1_P9_K1_Ch2-Ch1.zen
6940	4.527007e-04	8.403624e-04	4.318800e-04	20150716_gfpWAPLch3_Prometa\MitoSys2\Calibration\mEGFPC1_Noc\mEGFP_setmEGFP_1_R1_P9_K1_Ch2-Ch1.zen
7580	5.999942e-04	6.244729e-04	3.863200e-04	20150716_gfpWAPLch3_Prometa\MitoSys2\Calibration\mEGFPC1_Noc\mEGFP_setmEGFP_1_R1_P9_K1_Ch2-Ch1.zen
8220	3.288872e-04	6.081655e-04	3.483600e-04	20150716_gfpWAPLch3_Prometa\MitoSys2\Calibration\mEGFPC1_Noc\mEGFP_setmEGFP_1_R1_P9_K1_Ch2-Ch1.zen
8860	3.417545e-04	7.606569e-04	3.163400e-04	20150716_gfpWAPLch3_Prometa\MitoSys2\Calibration\mEGFPC1_Noc\mEGFP_setmEGFP_1_R1_P9_K1_Ch2-Ch1.zen
9500	3.125348e-04	6.765316e-04	2.890100e-04	20150716_gfpWAPLch3_Prometa\MitoSys2\Calibration\mEGFPC1_Noc\mEGFP_setmEGFP_1_R1_P9_K1_Ch2-Ch1.zen
10140	3.658385e-04	6.737472e-04	2.654700e-04	20150716_gfpWAPLch3_Prometa\MitoSys2\Calibration\mEGFPC1_Noc\mEGFP_setmEGFP_1_R1_P9_K1_Ch2-Ch1.zen
10780	3.456986e-04	5.495606e-04	2.450000e-04	20150716_gfpWAPLch3_Prometa\MitoSys2\Calibration\mEGFPC1_Noc\mEGFP_setmEGFP_1_R1_P9_K1_Ch2-Ch1.zen
11420	3.459001e-04	5.912730e-04	2.270700e-04	20150716_gfpWAPLch3_Prometa\MitoSys2\Calibration\mEGFPC1_Noc\mEGFP_setmEGFP_1_R1_P9_K1_Ch2-Ch1.zen
12060	2.324376e-04	5.300690e-04	2.112600e-04	20150716_gfpWAPLch3_Prometa\MitoSys2\Calibration\mEGFPC1_Noc\mEGFP_setmEGFP_1_R1_P9_K1_Ch2-Ch1.zen
12700	2.203154e-04	4.475583e-04	1.972300e-04	20150716_gfpWAPLch3_Prometa\MitoSys2\Calibration\mEGFPC1_Noc\mEGFP_setmEGFP_1_R1_P9_K1_Ch2-Ch1.zen
13980	3.047213e-04	3.973508e-04	1.734700e-04	20150716_gfpWAPLch3_Prometa\MitoSys2\Calibration\mEGFPC1_Noc\mEGFP_setmEGFP_1_R1_P9_K1_Ch2-Ch1.zen
15260	2.752704e-04	4.860052e-04	1.541800e-04	20150716_gfpWAPLch3_Prometa\MitoSys2\Calibration\mEGFPC1_Noc\mEGFP_setmEGFP_1_R1_P9_K1_Ch2-Ch1.zen
16540	-1.305673e-05	5.483832e-04	1.382700e-04	20150716_gfpWAPLch3_Prometa\MitoSys2\Calibration\mEGFPC1_Noc\mEGFP_setmEGFP_1_R1_P9_K1_Ch2-Ch1.zen
17820	2.071805e-04	5.882928e-04	1.249500e-04	20150716_gfpWAPLch3_Prometa\MitoSys2\Calibration\mEGFPC1_Noc\mEGFP_setmEGFP_1_R1_P9_K1_Ch2-Ch1.zen
19100	2.041213e-04	5.191503e-04	1.136600e-04	20150716_gfpWAPLch3_Prometa\MitoSys2\Calibration\mEGFPC1_Noc\mEGFP_setmEGFP_1_R1_P9_K1_Ch2-Ch1.zen
20380	1.266673e-04	4.786958e-04	1.040000e-04	20150716_gfpWAPLch3_Prometa\MitoSys2\Calibration\mEGFPC1_Noc\mEGFP_setmEGFP_1_R1_P9_K1_Ch2-Ch1.zen
21660	-8.119097e-05	6.434695e-04	9.564400e-05	20150716_gfpWAPLch3_Prometa\MitoSys2\Calibration\mEGFPC1_Noc\mEGFP_setmEGFP_1_R1_P9_K1_Ch2-Ch1.zen
22940	1.476944e-04	5.393852e-04	8.836600e-05	20150716_gfpWAPLch3_Prometa\MitoSys2\Calibration\mEGFPC1_Noc\mEGFP_setmEGFP_1_R1_P9_K1_Ch2-Ch1.zen
24220	2.642477e-04	4.575415e-04	8.197700e-05	20150716_gfpWAPLch3_Prometa\MitoSys2\Calibration\mEGFPC1_Noc\mEGFP_setmEGFP_1_R1_P9_K1_Ch2-Ch1.zen
25500	2.477668e-04	4.234362e-04	7.633100e-05	20150716_gfpWAPLch3_Prometa\MitoSys2\Calibration\mEGFPC1_Noc\mEGFP_setmEGFP_1_R1_P9_K1_Ch2-Ch1.zen
28060	9.356091e-05	3.929687e-04	6.682700e-05	20150716_gfpWAPLch3_Prometa\MitoSys2\Calibration\mEGFPC1_Noc\mEGFP_setmEGFP_1_R1_P9_K1_Ch2-Ch1.zen
30620	1.190770e-04	3.730211e-04	5.916200e-05	20150716_gfpWAPLch3_Prometa\MitoSys2\Calibration\mEGFPC1_Noc\mEGFP_setmEGFP_1_R1_P9_K1_Ch2-Ch1.zen
33180	9.690887e-05	3.647386e-04	5.287100e-05	20150716_gfpWAPLch3_Prometa\MitoSys2\Calibration\mEGFPC1_Noc\mEGFP_setmEGFP_1_R1_P9_K1_Ch2-Ch1.zen
35740	2.788350e-04	4.720430e-04	4.763200e-05	20150716_gfpWAPLch3_Prometa\MitoSys2\Calibration\mEGFPC1_Noc\mEGFP_setmEGFP_1_R1_P9_K1_Ch2-Ch1.zen
38300	4.729308e-05	4.783527e-04	4.321200e-05	20150716_gfpWAPLch3_Prometa\MitoSys2\Calibration\mEGFPC1_Noc\mEGFP_setmEGFP_1_R1_P9_K1_Ch2-Ch1.zen
40860	1.125364e-04	5.199571e-04	3.944200e-05	20150716_gfpWAPLch3_Prometa\MitoSys2\Calibration\mEGFPC1_Noc\mEGFP_setmEGFP_1_R1_P9_K1_Ch2-Ch1.zen
43420	6.146761e-05	3.923882e-04	3.619500e-05	20150716_gfpWAPLch3_Prometa\MitoSys2\Calibration\mEGFPC1_Noc\mEGFP_setmEGFP_1_R1_P9_K1_Ch2-Ch1.zen
45980	1.002984e-04	3.587551e-04	3.337400e-05	20150716_gfpWAPLch3_Prometa\MitoSys2\Calibration\mEGFPC1_Noc\mEGFP_setmEGFP_1_R1_P9_K1_Ch2-Ch1.zen
48540	-1.750112e-05	4.123786e-04	3.090400e-05	20150716_gfpWAPLch3_Prometa\MitoSys2\Calibration\mEGFPC1_Noc\mEGFP_setmEGFP_1_R1_P9_K1_Ch2-Ch1.zen
51100	3.398192e-05	4.223735e-04	2.872700e-05	20150716_gfpWAPLch3_Prometa\MitoSys2\Calibration\mEGFPC1_Noc\mEGFP_setmEGFP_1_R1_P9_K1_Ch2-Ch1.zen
56220	-6.717048e-06	3.534765e-04	2.507500e-05	20150716_gfpWAPLch3_Prometa\MitoSys2\Calibration\mEGFPC1_Noc\mEGFP_setmEGFP_1_R1_P9_K1_Ch2-Ch1.zen
61340	-3.187482e-06	4.211921e-04	2.214100e-05	20150716_gfpWAPLch3_Prometa\MitoSys2\Calibration\mEGFPC1_Noc\mEGFP_setmEGFP_1_R1_P9_K1_Ch2-Ch1.zen
66460	-1.398616e-04	3.354818e-04	1.974200e-05	20150716_gfpWAPLch3_Prometa\MitoSys2\Calibration\mEGFPC1_Noc\mEGFP_setmEGFP_1_R1_P9_K1_Ch2-Ch1.zen
71580	1.284475e-04	3.362560e-04	1.774900e-05	20150716_gfpWAPLch3_Prometa\MitoSys2\Calibration\mEGFPC1_Noc\mEGFP_setmEGFP_1_R1_P9_K1_Ch2-Ch1.zen
76700	3.427043e-05	3.176733e-04	1.607300e-05	20150716_gfpWAPLch3_Prometa\MitoSys2\Calibration\mEGFPC1_Noc\mEGFP_setmEGFP_1_R1_P9_K1_Ch2-Ch1.zen
81820	-8.514755e-05	3.029118e-04	1.464700e-05	20150716_gfpWAPLch3_Prometa\MitoSys2\Calibration\mEGFPC1_Noc\mEGFP_setmEGFP_1_R1_P9_K1_Ch2-Ch1.zen
86940	4.823704e-05	2.975038e-04	1.342200e-05	20150716_gfpWAPLch3_Prometa\MitoSys2\Calibration\mEGFPC1_Noc\mEGFP_setmEGFP_1_R1_P9_K1_Ch2-Ch1.zen
92060	1.878405e-05	3.676704e-04	1.235900e-05	20150716_gfpWAPLch3_Prometa\MitoSys2\Calibration\mEGFPC1_Noc\mEGFP_setmEGFP_1_R1_P9_K1_Ch2-Ch1.zen
97180	3.264830e-05	3.543610e-04	1.143100e-05	20150716_gfpWAPLch3_Prometa\MitoSys2\Calibration\mEGFPC1_Noc\mEGFP_setmEGFP_1_R1_P9_K1_Ch2-Ch1.zen
102300	-4.071410e-05	3.229931e-04	1.061300e-05	20150716_gfpWAPLch3_Prometa\MitoSys2\Calibration\mEGFPC1_Noc\mEGFP_setmEGFP_1_R1_P9_K1_Ch2-Ch1.zen
112540	8.615129e-05	3.008086e-04	9.245600e-06	20150716_gfpWAPLch3_Prometa\MitoSys2\Calibration\mEGFPC1_Noc\mEGFP_setmEGFP_1_R1_P9_K1_Ch2-Ch1.zen
122780	6.059420e-05	2.378005e-04	8.149900e-06	20150716_gfpWAPLch3_Prometa\MitoSys2\Calibration\mEGFPC1_Noc\mEGFP_setmEGFP_1_R1_P9_K1_Ch2-Ch1.zen
133020	8.186003e-05	2.588824e-04	7.255900e-06	20150716_gfpWAPLch3_Prometa\MitoSys2\Calibration\mEGFPC1_Noc\mEGFP_setmEGFP_1_R1_P9_K1_Ch2-Ch1.zen
143260	2.838715e-05	2.489657e-04	6.515200e-06	20150716_gfpWAPLch3_Prometa\MitoSys2\Calibration\mEGFPC1_Noc\mEGFP_setmEGFP_1_R1_P9_K1_Ch2-Ch1.zen
153500	5.901064e-05	2.329600e-04	5.893100e-06	20150716_gfpWAPLch3_Prometa\MitoSys2\Calibration\mEGFPC1_Noc\mEGFP_setmEGFP_1_R1_P9_K1_Ch2-Ch1.zen
163740	1.659062e-05	2.987072e-04	5.364700e-06	20150716_gfpWAPLch3_Prometa\MitoSys2\Calibration\mEGFPC1_Noc\mEGFP_setmEGFP_1_R1_P9_K1_Ch2-Ch1.zen
173980	5.553445e-05	2.543040e-04	4.911200e-06	20150716_gfpWAPLch3_Prometa\MitoSys2\Calibration\mEGFPC1_Noc\mEGFP_setmEGFP_1_R1_P9_K1_Ch2-Ch1.zen
184220	-1.526369e-06	3.262928e-04	4.518600e-06	20150716_gfpWAPLch3_Prometa\MitoSys2\Calibration\mEGFPC1_Noc\mEGFP_setmEGFP_1_R1_P9_K1_Ch2-Ch1.zen
194460	-3.948670e-05	3.414528e-04	4.175900e-06	20150716_gfpWAPLch3_Prometa\MitoSys2\Calibration\mEGFPC1_Noc\mEGFP_setmEGFP_1_R1_P9_K1_Ch2-Ch1.zen
204700	-3.561108e-06	2.684549e-04	3.874700e-06	20150716_gfpWAPLch3_Prometa\MitoSys2\Calibration\mEGFPC1_Noc\mEGFP_setmEGFP_1_R1_P9_K1_Ch2-Ch1.zen
225180	7.603684e-05	2.290062e-04	3.371300e-06	20150716_gfpWAPLch3_Prometa\MitoSys2\Calibration\mEGFPC1_Noc\mEGFP_setmEGFP_1_R1_P9_K1_Ch2-Ch1.zen
245660	2.836911e-05	1.564517e-04	2.968600e-06	20150716_gfpWAPLch3_Prometa\MitoSys2\Calibration\mEGFPC1_Noc\mEGFP_setmEGFP_1_R1_P9_K1_Ch2-Ch1.zen
266140	1.011884e-06	2.004882e-04	2.640700e-06	20150716_gfpWAPLch3_Prometa\MitoSys2\Calibration\mEGFPC1_Noc\mEGFP_setmEGFP_1_R1_P9_K1_Ch2-Ch1.zen
286620	-2.406230e-05	2.639276e-04	2.369200e-06	20150716_gfpWAPLch3_Prometa\MitoSys2\Calibration\mEGFPC1_Noc\mEGFP_setmEGFP_1_R1_P9_K1_Ch2-Ch1.zen
307100	5.743839e-05	1.827876e-04	2.141500e-06	20150716_gfpWAPLch3_Prometa\MitoSys2\Calibration\mEGFPC1_Noc\mEGFP_setmEGFP_1_R1_P9_K1_Ch2-Ch1.zen
327580	5.447305e-05	2.014935e-04	1.948300e-06	20150716_gfpWAPLch3_Prometa\MitoSys2\Calibration\mEGFPC1_Noc\mEGFP_setmEGFP_1_R1_P9_K1_Ch2-Ch1.zen
348060	-1.353544e-05	1.400808e-04	1.782700e-06	20150716_gfpWAPLch3_Prometa\MitoSys2\Calibration\mEGFPC1_Noc\mEGFP_setmEGFP_1_R1_P9_K1_Ch2-Ch1.zen
368540	-3.653181e-05	2.129684e-04	1.639400e-06	20150716_gfpWAPLch3_Prometa\MitoSys2\Calibration\mEGFPC1_Noc\mEGFP_setmEGFP_1_R1_P9_K1_Ch2-Ch1.zen
389020	-8.088886e-05	2.227790e-04	1.514400e-06	20150716_gfpWAPLch3_Prometa\MitoSys2\Calibration\mEGFPC1_Noc\mEGFP_setmEGFP_1_R1_P9_K1_Ch2-Ch1.zen
409500	-6.689293e-05	1.843196e-04	1.404600e-06	20150716_gfpWAPLch3_Prometa\MitoSys2\Calibration\mEGFPC1_Noc\mEGFP_setmEGFP_1_R1_P9_K1_Ch2-Ch1.zen
450460	2.110855e-06	1.555837e-04	1.221200e-06	20150716_gfpWAPLch3_Prometa\MitoSys2\Calibration\mEGFPC1_Noc\mEGFP_setmEGFP_1_R1_P9_K1_Ch2-Ch1.zen
491420	-3.351450e-05	1.637407e-04	1.074800e-06	20150716_gfpWAPLch3_Prometa\MitoSys2\Calibration\mEGFPC1_Noc\mEGFP_setmEGFP_1_R1_P9_K1_Ch2-Ch1.zen
532380	2.994551e-05	1.483036e-04	9.555400e-07	20150716_gfpWAPLch3_Prometa\MitoSys2\Calibration\mEGFPC1_Noc\mEGFP_setmEGFP_1_R1_P9_K1_Ch2-Ch1.zen
573340	-4.196575e-05	1.756642e-04	8.569500e-07	20150716_gfpWAPLch3_Prometa\MitoSys2\Calibration\mEGFPC1_Noc\mEGFP_setmEGFP_1_R1_P9_K1_Ch2-Ch1.zen
614300	-8.285954e-05	1.997505e-04	7.743000e-07	20150716_gfpWAPLch3_Prometa\MitoSys2\Calibration\mEGFPC1_Noc\mEGFP_setmEGFP_1_R1_P9_K1_Ch2-Ch1.zen
655260	-4.792395e-05	1.809124e-04	7.042100e-07	20150716_gfpWAPLch3_Prometa\MitoSys2\Calibration\mEGFPC1_Noc\mEGFP_setmEGFP_1_R1_P9_K1_Ch2-Ch1.zen
696220	-6.878278e-05	1.789808e-04	6.441500e-07	20150716_gfpWAPLch3_Prometa\MitoSys2\Calibration\mEGFPC1_Noc\mEGFP_setmEGFP_1_R1_P9_K1_Ch2-Ch1.zen
737180	-6.931551e-05	1.974358e-04	5.922000e-07	20150716_gfpWAPLch3_Prometa\MitoSys2\Calibration\mEGFPC1_Noc\mEGFP_setmEGFP_1_R1_P9_K1_Ch2-Ch1.zen
778140	1.752207e-05	1.529631e-04	5.469200e-07	20150716_gfpWAPLch3_Prometa\MitoSys2\Calibration\mEGFPC1_Noc\mEGFP_setmEGFP_1_R1_P9_K1_Ch2-Ch1.zen
819100	-5.325228e-05	1.332252e-04	5.071700e-07	20150716_gfpWAPLch3_Prometa\MitoSys2\Calibration\mEGFPC1_Noc\mEGFP_setmEGFP_1_R1_P9_K1_Ch2-Ch1.zen
901020	-6.717763e-05	1.357718e-04	4.407900e-07	20150716_gfpWAPLch3_Prometa\MitoSys2\Calibration\mEGFPC1_Noc\mEGFP_setmEGFP_1_R1_P9_K1_Ch2-Ch1.zen
982940	-2.669293e-05	1.300128e-04	3.878000e-07	20150716_gfpWAPLch3_Prometa\MitoSys2\Calibration\mEGFPC1_Noc\mEGFP_setmEGFP_1_R1_P9_K1_Ch2-Ch1.zen
1064860	-3.929326e-05	1.195024e-04	3.446900e-07	20150716_gfpWAPLch3_Prometa\MitoSys2\Calibration\mEGFPC1_Noc\mEGFP_setmEGFP_1_R1_P9_K1_Ch2-Ch1.zen
1146780	-3.155223e-05	1.079316e-04	3.090500e-07	20150716_gfpWAPLch3_Prometa\MitoSys2\Calibration\mEGFPC1_Noc\mEGFP_setmEGFP_1_R1_P9_K1_Ch2-Ch1.zen
1228700	-3.355667e-05	1.296003e-04	2.791900e-07	20150716_gfpWAPLch3_Prometa\MitoSys2\Calibration\mEGFPC1_Noc\mEGFP_setmEGFP_1_R1_P9_K1_Ch2-Ch1.zen
1310620	2.084554e-05	1.864778e-04	2.538700e-07	20150716_gfpWAPLch3_Prometa\MitoSys2\Calibration\mEGFPC1_Noc\mEGFP_setmEGFP_1_R1_P9_K1_Ch2-Ch1.zen
1392540	-3.150420e-05	1.158920e-04	2.321800e-07	20150716_gfpWAPLch3_Prometa\MitoSys2\Calibration\mEGFPC1_Noc\mEGFP_setmEGFP_1_R1_P9_K1_Ch2-Ch1.zen
1474460	-5.938347e-06	1.264780e-04	2.134300e-07	20150716_gfpWAPLch3_Prometa\MitoSys2\Calibration\mEGFPC1_Noc\mEGFP_setmEGFP_1_R1_P9_K1_Ch2-Ch1.zen
1556380	-9.113116e-06	9.517181e-05	1.970800e-07	20150716_gfpWAPLch3_Prometa\MitoSys2\Calibration\mEGFPC1_Noc\mEGFP_setmEGFP_1_R1_P9_K1_Ch2-Ch1.zen
10	6.699232e-03	1.350995e-03	6.824500e-03	20150716_gfpWAPLch3_Prometa\MitoSys2\Calibration\mEGFPC1_Noc\mEGFP_setmEGFP_2_R1_P1_K1_Ch2-Ch1.zen
20	6.642428e-03	1.375731e-03	6.539900e-03	20150716_gfpWAPLch3_Prometa\MitoSys2\Calibration\mEGFPC1_Noc\mEGFP_setmEGFP_2_R1_P1_K1_Ch2-Ch1.zen
30	6.121901e-03	1.521198e-03	6.274700e-03	20150716_gfpWAPLch3_Prometa\MitoSys2\Calibration\mEGFPC1_Noc\mEGFP_setmEGFP_2_R1_P1_K1_Ch2-Ch1.zen
40	6.247096e-03	1.466335e-03	6.028800e-03	20150716_gfpWAPLch3_Prometa\MitoSys2\Calibration\mEGFPC1_Noc\mEGFP_setmEGFP_2_R1_P1_K1_Ch2-Ch1.zen
50	5.831661e-03	1.868304e-03	5.801200e-03	20150716_gfpWAPLch3_Prometa\MitoSys2\Calibration\mEGFPC1_Noc\mEGFP_setmEGFP_2_R1_P1_K1_Ch2-Ch1.zen
60	5.447019e-03	1.369852e-03	5.590300e-03	20150716_gfpWAPLch3_Prometa\MitoSys2\Calibration\mEGFPC1_Noc\mEGFP_setmEGFP_2_R1_P1_K1_Ch2-Ch1.zen
70	5.219714e-03	1.679123e-03	5.394800e-03	20150716_gfpWAPLch3_Prometa\MitoSys2\Calibration\mEGFPC1_Noc\mEGFP_setmEGFP_2_R1_P1_K1_Ch2-Ch1.zen
80	5.399657e-03	9.137658e-04	5.213400e-03	20150716_gfpWAPLch3_Prometa\MitoSys2\Calibration\mEGFPC1_Noc\mEGFP_setmEGFP_2_R1_P1_K1_Ch2-Ch1.zen
90	5.295575e-03	1.536332e-03	5.044700e-03	20150716_gfpWAPLch3_Prometa\MitoSys2\Calibration\mEGFPC1_Noc\mEGFP_setmEGFP_2_R1_P1_K1_Ch2-Ch1.zen
100	4.969210e-03	1.640357e-03	4.887700e-03	20150716_gfpWAPLch3_Prometa\MitoSys2\Calibration\mEGFPC1_Noc\mEGFP_setmEGFP_2_R1_P1_K1_Ch2-Ch1.zen
120	4.567457e-03	1.173522e-03	4.604200e-03	20150716_gfpWAPLch3_Prometa\MitoSys2\Calibration\mEGFPC1_Noc\mEGFP_setmEGFP_2_R1_P1_K1_Ch2-Ch1.zen
140	4.402966e-03	1.082818e-03	4.355700e-03	20150716_gfpWAPLch3_Prometa\MitoSys2\Calibration\mEGFPC1_Noc\mEGFP_setmEGFP_2_R1_P1_K1_Ch2-Ch1.zen
160	4.117065e-03	1.174225e-03	4.136200e-03	20150716_gfpWAPLch3_Prometa\MitoSys2\Calibration\mEGFPC1_Noc\mEGFP_setmEGFP_2_R1_P1_K1_Ch2-Ch1.zen
180	3.791446e-03	1.172630e-03	3.940900e-03	20150716_gfpWAPLch3_Prometa\MitoSys2\Calibration\mEGFPC1_Noc\mEGFP_setmEGFP_2_R1_P1_K1_Ch2-Ch1.zen
200	3.810626e-03	1.216676e-03	3.766100e-03	20150716_gfpWAPLch3_Prometa\MitoSys2\Calibration\mEGFPC1_Noc\mEGFP_setmEGFP_2_R1_P1_K1_Ch2-Ch1.zen
220	3.354780e-03	1.322498e-03	3.608500e-03	20150716_gfpWAPLch3_Prometa\MitoSys2\Calibration\mEGFPC1_Noc\mEGFP_setmEGFP_2_R1_P1_K1_Ch2-Ch1.zen
240	3.314277e-03	1.029838e-03	3.465500e-03	20150716_gfpWAPLch3_Prometa\MitoSys2\Calibration\mEGFPC1_Noc\mEGFP_setmEGFP_2_R1_P1_K1_Ch2-Ch1.zen
260	3.453456e-03	1.247178e-03	3.335200e-03	20150716_gfpWAPLch3_Prometa\MitoSys2\Calibration\mEGFPC1_Noc\mEGFP_setmEGFP_2_R1_P1_K1_Ch2-Ch1.zen
280	3.222858e-03	1.156894e-03	3.215800e-03	20150716_gfpWAPLch3_Prometa\MitoSys2\Calibration\mEGFPC1_Noc\mEGFP_setmEGFP_2_R1_P1_K1_Ch2-Ch1.zen
300	3.090660e-03	1.037223e-03	3.105800e-03	20150716_gfpWAPLch3_Prometa\MitoSys2\Calibration\mEGFPC1_Noc\mEGFP_setmEGFP_2_R1_P1_K1_Ch2-Ch1.zen
340	3.092160e-03	1.009719e-03	2.909800e-03	20150716_gfpWAPLch3_Prometa\MitoSys2\Calibration\mEGFPC1_Noc\mEGFP_setmEGFP_2_R1_P1_K1_Ch2-Ch1.zen
380	2.709228e-03	1.052679e-03	2.739700e-03	20150716_gfpWAPLch3_Prometa\MitoSys2\Calibration\mEGFPC1_Noc\mEGFP_setmEGFP_2_R1_P1_K1_Ch2-Ch1.zen
420	2.685508e-03	1.030017e-03	2.590500e-03	20150716_gfpWAPLch3_Prometa\MitoSys2\Calibration\mEGFPC1_Noc\mEGFP_setmEGFP_2_R1_P1_K1_Ch2-Ch1.zen
460	2.496200e-03	9.574501e-04	2.458100e-03	20150716_gfpWAPLch3_Prometa\MitoSys2\Calibration\mEGFPC1_Noc\mEGFP_setmEGFP_2_R1_P1_K1_Ch2-Ch1.zen
500	2.279147e-03	1.043365e-03	2.339800e-03	20150716_gfpWAPLch3_Prometa\MitoSys2\Calibration\mEGFPC1_Noc\mEGFP_setmEGFP_2_R1_P1_K1_Ch2-Ch1.zen
540	2.216837e-03	8.399877e-04	2.233200e-03	20150716_gfpWAPLch3_Prometa\MitoSys2\Calibration\mEGFPC1_Noc\mEGFP_setmEGFP_2_R1_P1_K1_Ch2-Ch1.zen
580	1.809895e-03	8.645733e-04	2.136600e-03	20150716_gfpWAPLch3_Prometa\MitoSys2\Calibration\mEGFPC1_Noc\mEGFP_setmEGFP_2_R1_P1_K1_Ch2-Ch1.zen
620	2.252301e-03	1.258990e-03	2.048700e-03	20150716_gfpWAPLch3_Prometa\MitoSys2\Calibration\mEGFPC1_Noc\mEGFP_setmEGFP_2_R1_P1_K1_Ch2-Ch1.zen
660	1.967939e-03	8.176372e-04	1.968300e-03	20150716_gfpWAPLch3_Prometa\MitoSys2\Calibration\mEGFPC1_Noc\mEGFP_setmEGFP_2_R1_P1_K1_Ch2-Ch1.zen
700	1.884888e-03	9.220472e-04	1.894400e-03	20150716_gfpWAPLch3_Prometa\MitoSys2\Calibration\mEGFPC1_Noc\mEGFP_setmEGFP_2_R1_P1_K1_Ch2-Ch1.zen
780	1.771273e-03	7.623101e-04	1.763400e-03	20150716_gfpWAPLch3_Prometa\MitoSys2\Calibration\mEGFPC1_Noc\mEGFP_setmEGFP_2_R1_P1_K1_Ch2-Ch1.zen
860	1.647334e-03	9.733890e-04	1.650700e-03	20150716_gfpWAPLch3_Prometa\MitoSys2\Calibration\mEGFPC1_Noc\mEGFP_setmEGFP_2_R1_P1_K1_Ch2-Ch1.zen
940	1.590918e-03	8.222792e-04	1.552700e-03	20150716_gfpWAPLch3_Prometa\MitoSys2\Calibration\mEGFPC1_Noc\mEGFP_setmEGFP_2_R1_P1_K1_Ch2-Ch1.zen
1020	1.402030e-03	7.531403e-04	1.466800e-03	20150716_gfpWAPLch3_Prometa\MitoSys2\Calibration\mEGFPC1_Noc\mEGFP_setmEGFP_2_R1_P1_K1_Ch2-Ch1.zen
1100	1.387304e-03	9.701042e-04	1.390900e-03	20150716_gfpWAPLch3_Prometa\MitoSys2\Calibration\mEGFPC1_Noc\mEGFP_setmEGFP_2_R1_P1_K1_Ch2-Ch1.zen
1180	1.463892e-03	7.347688e-04	1.323300e-03	20150716_gfpWAPLch3_Prometa\MitoSys2\Calibration\mEGFPC1_Noc\mEGFP_setmEGFP_2_R1_P1_K1_Ch2-Ch1.zen
1260	1.401521e-03	9.187853e-04	1.262800e-03	20150716_gfpWAPLch3_Prometa\MitoSys2\Calibration\mEGFPC1_Noc\mEGFP_setmEGFP_2_R1_P1_K1_Ch2-Ch1.zen
1340	1.214926e-03	8.001501e-04	1.208200e-03	20150716_gfpWAPLch3_Prometa\MitoSys2\Calibration\mEGFPC1_Noc\mEGFP_setmEGFP_2_R1_P1_K1_Ch2-Ch1.zen
1420	1.203935e-03	7.909215e-04	1.158900e-03	20150716_gfpWAPLch3_Prometa\MitoSys2\Calibration\mEGFPC1_Noc\mEGFP_setmEGFP_2_R1_P1_K1_Ch2-Ch1.zen
1500	1.192981e-03	6.766776e-04	1.114000e-03	20150716_gfpWAPLch3_Prometa\MitoSys2\Calibration\mEGFPC1_Noc\mEGFP_setmEGFP_2_R1_P1_K1_Ch2-Ch1.zen
1660	1.049378e-03	7.880558e-04	1.035300e-03	20150716_gfpWAPLch3_Prometa\MitoSys2\Calibration\mEGFPC1_Noc\mEGFP_setmEGFP_2_R1_P1_K1_Ch2-Ch1.zen
1820	9.982799e-04	6.929996e-04	9.687500e-04	20150716_gfpWAPLch3_Prometa\MitoSys2\Calibration\mEGFPC1_Noc\mEGFP_setmEGFP_2_R1_P1_K1_Ch2-Ch1.zen
1980	9.147290e-04	7.858923e-04	9.116300e-04	20150716_gfpWAPLch3_Prometa\MitoSys2\Calibration\mEGFPC1_Noc\mEGFP_setmEGFP_2_R1_P1_K1_Ch2-Ch1.zen
2140	9.053638e-04	8.730471e-04	8.620800e-04	20150716_gfpWAPLch3_Prometa\MitoSys2\Calibration\mEGFPC1_Noc\mEGFP_setmEGFP_2_R1_P1_K1_Ch2-Ch1.zen
2300	7.708420e-04	6.716520e-04	8.186700e-04	20150716_gfpWAPLch3_Prometa\MitoSys2\Calibration\mEGFPC1_Noc\mEGFP_setmEGFP_2_R1_P1_K1_Ch2-Ch1.zen
2460	7.961666e-04	8.933956e-04	7.803200e-04	20150716_gfpWAPLch3_Prometa\MitoSys2\Calibration\mEGFPC1_Noc\mEGFP_setmEGFP_2_R1_P1_K1_Ch2-Ch1.zen
2620	9.139232e-04	5.865209e-04	7.461900e-04	20150716_gfpWAPLch3_Prometa\MitoSys2\Calibration\mEGFPC1_Noc\mEGFP_setmEGFP_2_R1_P1_K1_Ch2-Ch1.zen
2780	7.106935e-04	7.612054e-04	7.155800e-04	20150716_gfpWAPLch3_Prometa\MitoSys2\Calibration\mEGFPC1_Noc\mEGFP_setmEGFP_2_R1_P1_K1_Ch2-Ch1.zen
2940	6.112915e-04	7.455380e-04	6.879900e-04	20150716_gfpWAPLch3_Prometa\MitoSys2\Calibration\mEGFPC1_Noc\mEGFP_setmEGFP_2_R1_P1_K1_Ch2-Ch1.zen
3100	6.785653e-04	7.046383e-04	6.629600e-04	20150716_gfpWAPLch3_Prometa\MitoSys2\Calibration\mEGFPC1_Noc\mEGFP_setmEGFP_2_R1_P1_K1_Ch2-Ch1.zen
3420	5.687404e-04	7.159178e-04	6.192600e-04	20150716_gfpWAPLch3_Prometa\MitoSys2\Calibration\mEGFPC1_Noc\mEGFP_setmEGFP_2_R1_P1_K1_Ch2-Ch1.zen
3740	5.530147e-04	7.118754e-04	5.823200e-04	20150716_gfpWAPLch3_Prometa\MitoSys2\Calibration\mEGFPC1_Noc\mEGFP_setmEGFP_2_R1_P1_K1_Ch2-Ch1.zen
4060	4.811569e-04	6.453594e-04	5.506200e-04	20150716_gfpWAPLch3_Prometa\MitoSys2\Calibration\mEGFPC1_Noc\mEGFP_setmEGFP_2_R1_P1_K1_Ch2-Ch1.zen
4380	5.320720e-04	7.492910e-04	5.230800e-04	20150716_gfpWAPLch3_Prometa\MitoSys2\Calibration\mEGFPC1_Noc\mEGFP_setmEGFP_2_R1_P1_K1_Ch2-Ch1.zen
4700	4.797178e-04	6.482904e-04	4.988700e-04	20150716_gfpWAPLch3_Prometa\MitoSys2\Calibration\mEGFPC1_Noc\mEGFP_setmEGFP_2_R1_P1_K1_Ch2-Ch1.zen
5020	5.092386e-04	7.178606e-04	4.774000e-04	20150716_gfpWAPLch3_Prometa\MitoSys2\Calibration\mEGFPC1_Noc\mEGFP_setmEGFP_2_R1_P1_K1_Ch2-Ch1.zen
5340	4.094102e-04	6.595109e-04	4.581800e-04	20150716_gfpWAPLch3_Prometa\MitoSys2\Calibration\mEGFPC1_Noc\mEGFP_setmEGFP_2_R1_P1_K1_Ch2-Ch1.zen
5660	3.430606e-04	7.230120e-04	4.408600e-04	20150716_gfpWAPLch3_Prometa\MitoSys2\Calibration\mEGFPC1_Noc\mEGFP_setmEGFP_2_R1_P1_K1_Ch2-Ch1.zen
5980	3.060334e-04	7.396565e-04	4.251400e-04	20150716_gfpWAPLch3_Prometa\MitoSys2\Calibration\mEGFPC1_Noc\mEGFP_setmEGFP_2_R1_P1_K1_Ch2-Ch1.zen
6300	3.528411e-04	6.565434e-04	4.107800e-04	20150716_gfpWAPLch3_Prometa\MitoSys2\Calibration\mEGFPC1_Noc\mEGFP_setmEGFP_2_R1_P1_K1_Ch2-Ch1.zen
6940	3.196112e-04	6.158840e-04	3.854500e-04	20150716_gfpWAPLch3_Prometa\MitoSys2\Calibration\mEGFPC1_Noc\mEGFP_setmEGFP_2_R1_P1_K1_Ch2-Ch1.zen
7580	3.830681e-04	7.432227e-04	3.637300e-04	20150716_gfpWAPLch3_Prometa\MitoSys2\Calibration\mEGFPC1_Noc\mEGFP_setmEGFP_2_R1_P1_K1_Ch2-Ch1.zen
8220	3.629752e-04	6.292620e-04	3.448000e-04	20150716_gfpWAPLch3_Prometa\MitoSys2\Calibration\mEGFPC1_Noc\mEGFP_setmEGFP_2_R1_P1_K1_Ch2-Ch1.zen
8860	3.565537e-04	6.411251e-04	3.281100e-04	20150716_gfpWAPLch3_Prometa\MitoSys2\Calibration\mEGFPC1_Noc\mEGFP_setmEGFP_2_R1_P1_K1_Ch2-Ch1.zen
9500	2.594675e-04	7.112520e-04	3.132300e-04	20150716_gfpWAPLch3_Prometa\MitoSys2\Calibration\mEGFPC1_Noc\mEGFP_setmEGFP_2_R1_P1_K1_Ch2-Ch1.zen
10140	3.482004e-04	7.521343e-04	2.998400e-04	20150716_gfpWAPLch3_Prometa\MitoSys2\Calibration\mEGFPC1_Noc\mEGFP_setmEGFP_2_R1_P1_K1_Ch2-Ch1.zen
10780	2.518594e-04	7.477929e-04	2.877000e-04	20150716_gfpWAPLch3_Prometa\MitoSys2\Calibration\mEGFPC1_Noc\mEGFP_setmEGFP_2_R1_P1_K1_Ch2-Ch1.zen
11420	3.012843e-04	7.679538e-04	2.766200e-04	20150716_gfpWAPLch3_Prometa\MitoSys2\Calibration\mEGFPC1_Noc\mEGFP_setmEGFP_2_R1_P1_K1_Ch2-Ch1.zen
12060	2.416572e-04	7.557204e-04	2.664500e-04	20150716_gfpWAPLch3_Prometa\MitoSys2\Calibration\mEGFPC1_Noc\mEGFP_setmEGFP_2_R1_P1_K1_Ch2-Ch1.zen
12700	2.636305e-04	7.277984e-04	2.570600e-04	20150716_gfpWAPLch3_Prometa\MitoSys2\Calibration\mEGFPC1_Noc\mEGFP_setmEGFP_2_R1_P1_K1_Ch2-Ch1.zen
13980	2.069305e-04	7.256609e-04	2.402800e-04	20150716_gfpWAPLch3_Prometa\MitoSys2\Calibration\mEGFPC1_Noc\mEGFP_setmEGFP_2_R1_P1_K1_Ch2-Ch1.zen
15260	2.194822e-04	7.371502e-04	2.256400e-04	20150716_gfpWAPLch3_Prometa\MitoSys2\Calibration\mEGFPC1_Noc\mEGFP_setmEGFP_2_R1_P1_K1_Ch2-Ch1.zen
16540	2.074976e-04	7.109874e-04	2.127300e-04	20150716_gfpWAPLch3_Prometa\MitoSys2\Calibration\mEGFPC1_Noc\mEGFP_setmEGFP_2_R1_P1_K1_Ch2-Ch1.zen
17820	2.001635e-04	6.790988e-04	2.012300e-04	20150716_gfpWAPLch3_Prometa\MitoSys2\Calibration\mEGFPC1_Noc\mEGFP_setmEGFP_2_R1_P1_K1_Ch2-Ch1.zen
19100	2.285670e-04	7.178987e-04	1.909000e-04	20150716_gfpWAPLch3_Prometa\MitoSys2\Calibration\mEGFPC1_Noc\mEGFP_setmEGFP_2_R1_P1_K1_Ch2-Ch1.zen
20380	2.731201e-04	6.716061e-04	1.815600e-04	20150716_gfpWAPLch3_Prometa\MitoSys2\Calibration\mEGFPC1_Noc\mEGFP_setmEGFP_2_R1_P1_K1_Ch2-Ch1.zen
21660	2.438709e-04	7.344520e-04	1.730700e-04	20150716_gfpWAPLch3_Prometa\MitoSys2\Calibration\mEGFPC1_Noc\mEGFP_setmEGFP_2_R1_P1_K1_Ch2-Ch1.zen
22940	2.083652e-04	6.849397e-04	1.653000e-04	20150716_gfpWAPLch3_Prometa\MitoSys2\Calibration\mEGFPC1_Noc\mEGFP_setmEGFP_2_R1_P1_K1_Ch2-Ch1.zen
24220	1.780261e-04	7.037847e-04	1.581700e-04	20150716_gfpWAPLch3_Prometa\MitoSys2\Calibration\mEGFPC1_Noc\mEGFP_setmEGFP_2_R1_P1_K1_Ch2-Ch1.zen
25500	2.080263e-04	6.897296e-04	1.515900e-04	20150716_gfpWAPLch3_Prometa\MitoSys2\Calibration\mEGFPC1_Noc\mEGFP_setmEGFP_2_R1_P1_K1_Ch2-Ch1.zen
28060	2.108202e-04	6.828456e-04	1.398600e-04	20150716_gfpWAPLch3_Prometa\MitoSys2\Calibration\mEGFPC1_Noc\mEGFP_setmEGFP_2_R1_P1_K1_Ch2-Ch1.zen
30620	1.229308e-04	6.352301e-04	1.297000e-04	20150716_gfpWAPLch3_Prometa\MitoSys2\Calibration\mEGFPC1_Noc\mEGFP_setmEGFP_2_R1_P1_K1_Ch2-Ch1.zen
33180	1.423202e-04	6.457028e-04	1.208100e-04	20150716_gfpWAPLch3_Prometa\MitoSys2\Calibration\mEGFPC1_Noc\mEGFP_setmEGFP_2_R1_P1_K1_Ch2-Ch1.zen
35740	1.270453e-04	6.607780e-04	1.129700e-04	20150716_gfpWAPLch3_Prometa\MitoSys2\Calibration\mEGFPC1_Noc\mEGFP_setmEGFP_2_R1_P1_K1_Ch2-Ch1.zen
38300	1.519823e-04	6.940038e-04	1.060000e-04	20150716_gfpWAPLch3_Prometa\MitoSys2\Calibration\mEGFPC1_Noc\mEGFP_setmEGFP_2_R1_P1_K1_Ch2-Ch1.zen
40860	1.532438e-04	5.778540e-04	9.976300e-05	20150716_gfpWAPLch3_Prometa\MitoSys2\Calibration\mEGFPC1_Noc\mEGFP_setmEGFP_2_R1_P1_K1_Ch2-Ch1.zen
43420	1.689248e-04	5.502961e-04	9.415300e-05	20150716_gfpWAPLch3_Prometa\MitoSys2\Calibration\mEGFPC1_Noc\mEGFP_setmEGFP_2_R1_P1_K1_Ch2-Ch1.zen
45980	8.849058e-05	6.139792e-04	8.908100e-05	20150716_gfpWAPLch3_Prometa\MitoSys2\Calibration\mEGFPC1_Noc\mEGFP_setmEGFP_2_R1_P1_K1_Ch2-Ch1.zen
48540	1.429060e-04	6.393730e-04	8.447400e-05	20150716_gfpWAPLch3_Prometa\MitoSys2\Calibration\mEGFPC1_Noc\mEGFP_setmEGFP_2_R1_P1_K1_Ch2-Ch1.zen
51100	1.102250e-04	6.047012e-04	8.027200e-05	20150716_gfpWAPLch3_Prometa\MitoSys2\Calibration\mEGFPC1_Noc\mEGFP_setmEGFP_2_R1_P1_K1_Ch2-Ch1.zen
56220	1.408072e-04	5.239801e-04	7.289000e-05	20150716_gfpWAPLch3_Prometa\MitoSys2\Calibration\mEGFPC1_Noc\mEGFP_setmEGFP_2_R1_P1_K1_Ch2-Ch1.zen
61340	1.225910e-04	5.335111e-04	6.662200e-05	20150716_gfpWAPLch3_Prometa\MitoSys2\Calibration\mEGFPC1_Noc\mEGFP_setmEGFP_2_R1_P1_K1_Ch2-Ch1.zen
66460	1.155541e-04	5.494435e-04	6.123900e-05	20150716_gfpWAPLch3_Prometa\MitoSys2\Calibration\mEGFPC1_Noc\mEGFP_setmEGFP_2_R1_P1_K1_Ch2-Ch1.zen
71580	7.777589e-05	5.119373e-04	5.657000e-05	20150716_gfpWAPLch3_Prometa\MitoSys2\Calibration\mEGFPC1_Noc\mEGFP_setmEGFP_2_R1_P1_K1_Ch2-Ch1.zen
76700	4.643734e-05	4.450989e-04	5.248600e-05	20150716_gfpWAPLch3_Prometa\MitoSys2\Calibration\mEGFPC1_Noc\mEGFP_setmEGFP_2_R1_P1_K1_Ch2-Ch1.zen
81820	7.662995e-05	4.739389e-04	4.888600e-05	20150716_gfpWAPLch3_Prometa\MitoSys2\Calibration\mEGFPC1_Noc\mEGFP_setmEGFP_2_R1_P1_K1_Ch2-Ch1.zen
86940	4.179813e-05	4.572541e-04	4.569200e-05	20150716_gfpWAPLch3_Prometa\MitoSys2\Calibration\mEGFPC1_Noc\mEGFP_setmEGFP_2_R1_P1_K1_Ch2-Ch1.zen
92060	2.185311e-05	3.618132e-04	4.284000e-05	20150716_gfpWAPLch3_Prometa\MitoSys2\Calibration\mEGFPC1_Noc\mEGFP_setmEGFP_2_R1_P1_K1_Ch2-Ch1.zen
97180	-8.781829e-06	3.929501e-04	4.028100e-05	20150716_gfpWAPLch3_Prometa\MitoSys2\Calibration\mEGFPC1_Noc\mEGFP_setmEGFP_2_R1_P1_K1_Ch2-Ch1.zen
102300	-2.854122e-06	3.160479e-04	3.797200e-05	20150716_gfpWAPLch3_Prometa\MitoSys2\Calibration\mEGFPC1_Noc\mEGFP_setmEGFP_2_R1_P1_K1_Ch2-Ch1.zen
112540	-8.688187e-06	2.333870e-04	3.397700e-05	20150716_gfpWAPLch3_Prometa\MitoSys2\Calibration\mEGFPC1_Noc\mEGFP_setmEGFP_2_R1_P1_K1_Ch2-Ch1.zen
122780	-2.936242e-05	1.496933e-04	3.064800e-05	20150716_gfpWAPLch3_Prometa\MitoSys2\Calibration\mEGFPC1_Noc\mEGFP_setmEGFP_2_R1_P1_K1_Ch2-Ch1.zen
133020	2.253100e-05	1.632439e-04	2.783400e-05	20150716_gfpWAPLch3_Prometa\MitoSys2\Calibration\mEGFPC1_Noc\mEGFP_setmEGFP_2_R1_P1_K1_Ch2-Ch1.zen
143260	-7.190863e-06	1.444364e-04	2.543000e-05	20150716_gfpWAPLch3_Prometa\MitoSys2\Calibration\mEGFPC1_Noc\mEGFP_setmEGFP_2_R1_P1_K1_Ch2-Ch1.zen
153500	-4.494804e-05	1.355579e-04	2.335500e-05	20150716_gfpWAPLch3_Prometa\MitoSys2\Calibration\mEGFPC1_Noc\mEGFP_setmEGFP_2_R1_P1_K1_Ch2-Ch1.zen
163740	-5.760275e-05	8.404272e-05	2.154900e-05	20150716_gfpWAPLch3_Prometa\MitoSys2\Calibration\mEGFPC1_Noc\mEGFP_setmEGFP_2_R1_P1_K1_Ch2-Ch1.zen
173980	-8.000445e-05	1.052066e-04	1.996300e-05	20150716_gfpWAPLch3_Prometa\MitoSys2\Calibration\mEGFPC1_Noc\mEGFP_setmEGFP_2_R1_P1_K1_Ch2-Ch1.zen
184220	-8.501488e-05	1.520481e-04	1.856300e-05	20150716_gfpWAPLch3_Prometa\MitoSys2\Calibration\mEGFPC1_Noc\mEGFP_setmEGFP_2_R1_P1_K1_Ch2-Ch1.zen
194460	-1.096746e-04	1.889942e-04	1.731800e-05	20150716_gfpWAPLch3_Prometa\MitoSys2\Calibration\mEGFPC1_Noc\mEGFP_setmEGFP_2_R1_P1_K1_Ch2-Ch1.zen
204700	-1.335487e-04	2.147265e-04	1.620500e-05	20150716_gfpWAPLch3_Prometa\MitoSys2\Calibration\mEGFPC1_Noc\mEGFP_setmEGFP_2_R1_P1_K1_Ch2-Ch1.zen
225180	-1.303603e-04	2.640165e-04	1.430400e-05	20150716_gfpWAPLch3_Prometa\MitoSys2\Calibration\mEGFPC1_Noc\mEGFP_setmEGFP_2_R1_P1_K1_Ch2-Ch1.zen
245660	-8.233577e-05	2.956762e-04	1.274300e-05	20150716_gfpWAPLch3_Prometa\MitoSys2\Calibration\mEGFPC1_Noc\mEGFP_setmEGFP_2_R1_P1_K1_Ch2-Ch1.zen
266140	-8.320228e-05	3.039266e-04	1.144200e-05	20150716_gfpWAPLch3_Prometa\MitoSys2\Calibration\mEGFPC1_Noc\mEGFP_setmEGFP_2_R1_P1_K1_Ch2-Ch1.zen
286620	-7.513119e-05	3.119195e-04	1.034500e-05	20150716_gfpWAPLch3_Prometa\MitoSys2\Calibration\mEGFPC1_Noc\mEGFP_setmEGFP_2_R1_P1_K1_Ch2-Ch1.zen
307100	-5.835297e-05	2.717706e-04	9.408300e-06	20150716_gfpWAPLch3_Prometa\MitoSys2\Calibration\mEGFPC1_Noc\mEGFP_setmEGFP_2_R1_P1_K1_Ch2-Ch1.zen
327580	-3.197695e-05	2.081613e-04	8.602100e-06	20150716_gfpWAPLch3_Prometa\MitoSys2\Calibration\mEGFPC1_Noc\mEGFP_setmEGFP_2_R1_P1_K1_Ch2-Ch1.zen
348060	-4.984721e-05	1.714991e-04	7.901800e-06	20150716_gfpWAPLch3_Prometa\MitoSys2\Calibration\mEGFPC1_Noc\mEGFP_setmEGFP_2_R1_P1_K1_Ch2-Ch1.zen
368540	-2.802309e-05	1.428242e-04	7.289100e-06	20150716_gfpWAPLch3_Prometa\MitoSys2\Calibration\mEGFPC1_Noc\mEGFP_setmEGFP_2_R1_P1_K1_Ch2-Ch1.zen
389020	2.449652e-05	1.248123e-04	6.749400e-06	20150716_gfpWAPLch3_Prometa\MitoSys2\Calibration\mEGFPC1_Noc\mEGFP_setmEGFP_2_R1_P1_K1_Ch2-Ch1.zen
409500	1.190940e-05	1.001195e-04	6.271100e-06	20150716_gfpWAPLch3_Prometa\MitoSys2\Calibration\mEGFPC1_Noc\mEGFP_setmEGFP_2_R1_P1_K1_Ch2-Ch1.zen
450460	-5.899939e-06	8.857371e-05	5.463400e-06	20150716_gfpWAPLch3_Prometa\MitoSys2\Calibration\mEGFPC1_Noc\mEGFP_setmEGFP_2_R1_P1_K1_Ch2-Ch1.zen
491420	-1.399134e-05	7.567912e-05	4.810200e-06	20150716_gfpWAPLch3_Prometa\MitoSys2\Calibration\mEGFPC1_Noc\mEGFP_setmEGFP_2_R1_P1_K1_Ch2-Ch1.zen
532380	-1.175684e-05	6.999857e-05	4.273300e-06	20150716_gfpWAPLch3_Prometa\MitoSys2\Calibration\mEGFPC1_Noc\mEGFP_setmEGFP_2_R1_P1_K1_Ch2-Ch1.zen
573340	5.715634e-06	8.930992e-05	3.826000e-06	20150716_gfpWAPLch3_Prometa\MitoSys2\Calibration\mEGFPC1_Noc\mEGFP_setmEGFP_2_R1_P1_K1_Ch2-Ch1.zen
614300	-2.462585e-05	1.219062e-04	3.448800e-06	20150716_gfpWAPLch3_Prometa\MitoSys2\Calibration\mEGFPC1_Noc\mEGFP_setmEGFP_2_R1_P1_K1_Ch2-Ch1.zen
655260	5.723264e-06	1.478180e-04	3.127500e-06	20150716_gfpWAPLch3_Prometa\MitoSys2\Calibration\mEGFPC1_Noc\mEGFP_setmEGFP_2_R1_P1_K1_Ch2-Ch1.zen
696220	-8.036070e-06	8.568545e-05	2.851300e-06	20150716_gfpWAPLch3_Prometa\MitoSys2\Calibration\mEGFPC1_Noc\mEGFP_setmEGFP_2_R1_P1_K1_Ch2-Ch1.zen
737180	-4.567763e-05	6.156728e-05	2.611800e-06	20150716_gfpWAPLch3_Prometa\MitoSys2\Calibration\mEGFPC1_Noc\mEGFP_setmEGFP_2_R1_P1_K1_Ch2-Ch1.zen
778140	5.253068e-06	7.234816e-05	2.402800e-06	20150716_gfpWAPLch3_Prometa\MitoSys2\Calibration\mEGFPC1_Noc\mEGFP_setmEGFP_2_R1_P1_K1_Ch2-Ch1.zen
819100	8.435092e-06	5.336934e-05	2.219100e-06	20150716_gfpWAPLch3_Prometa\MitoSys2\Calibration\mEGFPC1_Noc\mEGFP_setmEGFP_2_R1_P1_K1_Ch2-Ch1.zen
901020	-9.565212e-06	9.057127e-05	1.912300e-06	20150716_gfpWAPLch3_Prometa\MitoSys2\Calibration\mEGFPC1_Noc\mEGFP_setmEGFP_2_R1_P1_K1_Ch2-Ch1.zen
982940	-1.485957e-05	5.285707e-05	1.667600e-06	20150716_gfpWAPLch3_Prometa\MitoSys2\Calibration\mEGFPC1_Noc\mEGFP_setmEGFP_2_R1_P1_K1_Ch2-Ch1.zen
1064860	1.154113e-05	4.798288e-05	1.469000e-06	20150716_gfpWAPLch3_Prometa\MitoSys2\Calibration\mEGFPC1_Noc\mEGFP_setmEGFP_2_R1_P1_K1_Ch2-Ch1.zen
1146780	2.249182e-05	8.340161e-05	1.305300e-06	20150716_gfpWAPLch3_Prometa\MitoSys2\Calibration\mEGFPC1_Noc\mEGFP_setmEGFP_2_R1_P1_K1_Ch2-Ch1.zen
1228700	2.095965e-05	6.514519e-05	1.168700e-06	20150716_gfpWAPLch3_Prometa\MitoSys2\Calibration\mEGFPC1_Noc\mEGFP_setmEGFP_2_R1_P1_K1_Ch2-Ch1.zen
1310620	-1.623366e-05	4.472772e-05	1.053400e-06	20150716_gfpWAPLch3_Prometa\MitoSys2\Calibration\mEGFPC1_Noc\mEGFP_setmEGFP_2_R1_P1_K1_Ch2-Ch1.zen
1392540	-1.534575e-05	1.028861e-04	9.551200e-07	20150716_gfpWAPLch3_Prometa\MitoSys2\Calibration\mEGFPC1_Noc\mEGFP_setmEGFP_2_R1_P1_K1_Ch2-Ch1.zen
1474460	-6.988631e-06	9.017382e-05	8.705600e-07	20150716_gfpWAPLch3_Prometa\MitoSys2\Calibration\mEGFPC1_Noc\mEGFP_setmEGFP_2_R1_P1_K1_Ch2-Ch1.zen
1556380	-9.780459e-06	4.276890e-05	7.972400e-07	20150716_gfpWAPLch3_Prometa\MitoSys2\Calibration\mEGFPC1_Noc\mEGFP_setmEGFP_2_R1_P1_K1_Ch2-Ch1.zen
10	7.095524e-03	3.809067e-03	7.043000e-03	20150716_gfpWAPLch3_Prometa\MitoSys2\Calibration\mEGFPC1_Noc\mEGFP_setmEGFP_2_R1_P3_K1_Ch2-Ch1.zen
20	6.860701e-03	2.900478e-03	6.768400e-03	20150716_gfpWAPLch3_Prometa\MitoSys2\Calibration\mEGFPC1_Noc\mEGFP_setmEGFP_2_R1_P3_K1_Ch2-Ch1.zen
30	6.386502e-03	3.255860e-03	6.513200e-03	20150716_gfpWAPLch3_Prometa\MitoSys2\Calibration\mEGFPC1_Noc\mEGFP_setmEGFP_2_R1_P3_K1_Ch2-Ch1.zen
40	6.893075e-03	3.499084e-03	6.276900e-03	20150716_gfpWAPLch3_Prometa\MitoSys2\Calibration\mEGFPC1_Noc\mEGFP_setmEGFP_2_R1_P3_K1_Ch2-Ch1.zen
50	5.323186e-03	2.936758e-03	6.058200e-03	20150716_gfpWAPLch3_Prometa\MitoSys2\Calibration\mEGFPC1_Noc\mEGFP_setmEGFP_2_R1_P3_K1_Ch2-Ch1.zen
60	5.785128e-03	3.063265e-03	5.855800e-03	20150716_gfpWAPLch3_Prometa\MitoSys2\Calibration\mEGFPC1_Noc\mEGFP_setmEGFP_2_R1_P3_K1_Ch2-Ch1.zen
70	6.045640e-03	2.526768e-03	5.668000e-03	20150716_gfpWAPLch3_Prometa\MitoSys2\Calibration\mEGFPC1_Noc\mEGFP_setmEGFP_2_R1_P3_K1_Ch2-Ch1.zen
80	5.193954e-03	2.704119e-03	5.493700e-03	20150716_gfpWAPLch3_Prometa\MitoSys2\Calibration\mEGFPC1_Noc\mEGFP_setmEGFP_2_R1_P3_K1_Ch2-Ch1.zen
90	5.816830e-03	3.504727e-03	5.331600e-03	20150716_gfpWAPLch3_Prometa\MitoSys2\Calibration\mEGFPC1_Noc\mEGFP_setmEGFP_2_R1_P3_K1_Ch2-Ch1.zen
100	4.714995e-03	2.292769e-03	5.180500e-03	20150716_gfpWAPLch3_Prometa\MitoSys2\Calibration\mEGFPC1_Noc\mEGFP_setmEGFP_2_R1_P3_K1_Ch2-Ch1.zen
120	4.760826e-03	2.337892e-03	4.907700e-03	20150716_gfpWAPLch3_Prometa\MitoSys2\Calibration\mEGFPC1_Noc\mEGFP_setmEGFP_2_R1_P3_K1_Ch2-Ch1.zen
140	4.468316e-03	2.316720e-03	4.668100e-03	20150716_gfpWAPLch3_Prometa\MitoSys2\Calibration\mEGFPC1_Noc\mEGFP_setmEGFP_2_R1_P3_K1_Ch2-Ch1.zen
160	4.775977e-03	1.927108e-03	4.456100e-03	20150716_gfpWAPLch3_Prometa\MitoSys2\Calibration\mEGFPC1_Noc\mEGFP_setmEGFP_2_R1_P3_K1_Ch2-Ch1.zen
180	4.812564e-03	2.391920e-03	4.267200e-03	20150716_gfpWAPLch3_Prometa\MitoSys2\Calibration\mEGFPC1_Noc\mEGFP_setmEGFP_2_R1_P3_K1_Ch2-Ch1.zen
200	3.355239e-03	1.558309e-03	4.097700e-03	20150716_gfpWAPLch3_Prometa\MitoSys2\Calibration\mEGFPC1_Noc\mEGFP_setmEGFP_2_R1_P3_K1_Ch2-Ch1.zen
220	3.562284e-03	2.168414e-03	3.944500e-03	20150716_gfpWAPLch3_Prometa\MitoSys2\Calibration\mEGFPC1_Noc\mEGFP_setmEGFP_2_R1_P3_K1_Ch2-Ch1.zen
240	4.179767e-03	1.909922e-03	3.805200e-03	20150716_gfpWAPLch3_Prometa\MitoSys2\Calibration\mEGFPC1_Noc\mEGFP_setmEGFP_2_R1_P3_K1_Ch2-Ch1.zen
260	3.492412e-03	2.055732e-03	3.677900e-03	20150716_gfpWAPLch3_Prometa\MitoSys2\Calibration\mEGFPC1_Noc\mEGFP_setmEGFP_2_R1_P3_K1_Ch2-Ch1.zen
280	3.651830e-03	2.037887e-03	3.560900e-03	20150716_gfpWAPLch3_Prometa\MitoSys2\Calibration\mEGFPC1_Noc\mEGFP_setmEGFP_2_R1_P3_K1_Ch2-Ch1.zen
300	3.739375e-03	1.713854e-03	3.452800e-03	20150716_gfpWAPLch3_Prometa\MitoSys2\Calibration\mEGFPC1_Noc\mEGFP_setmEGFP_2_R1_P3_K1_Ch2-Ch1.zen
340	3.695310e-03	1.371859e-03	3.259200e-03	20150716_gfpWAPLch3_Prometa\MitoSys2\Calibration\mEGFPC1_Noc\mEGFP_setmEGFP_2_R1_P3_K1_Ch2-Ch1.zen
380	3.123211e-03	1.595564e-03	3.090100e-03	20150716_gfpWAPLch3_Prometa\MitoSys2\Calibration\mEGFPC1_Noc\mEGFP_setmEGFP_2_R1_P3_K1_Ch2-Ch1.zen
420	2.789758e-03	1.813605e-03	2.940700e-03	20150716_gfpWAPLch3_Prometa\MitoSys2\Calibration\mEGFPC1_Noc\mEGFP_setmEGFP_2_R1_P3_K1_Ch2-Ch1.zen
460	2.834764e-03	1.276937e-03	2.807300e-03	20150716_gfpWAPLch3_Prometa\MitoSys2\Calibration\mEGFPC1_Noc\mEGFP_setmEGFP_2_R1_P3_K1_Ch2-Ch1.zen
500	2.865473e-03	1.697766e-03	2.687300e-03	20150716_gfpWAPLch3_Prometa\MitoSys2\Calibration\mEGFPC1_Noc\mEGFP_setmEGFP_2_R1_P3_K1_Ch2-Ch1.zen
540	3.058099e-03	1.453459e-03	2.578400e-03	20150716_gfpWAPLch3_Prometa\MitoSys2\Calibration\mEGFPC1_Noc\mEGFP_setmEGFP_2_R1_P3_K1_Ch2-Ch1.zen
580	2.343919e-03	2.217283e-03	2.479200e-03	20150716_gfpWAPLch3_Prometa\MitoSys2\Calibration\mEGFPC1_Noc\mEGFP_setmEGFP_2_R1_P3_K1_Ch2-Ch1.zen
620	2.486192e-03	1.718740e-03	2.388300e-03	20150716_gfpWAPLch3_Prometa\MitoSys2\Calibration\mEGFPC1_Noc\mEGFP_setmEGFP_2_R1_P3_K1_Ch2-Ch1.zen
660	2.341423e-03	1.670150e-03	2.304700e-03	20150716_gfpWAPLch3_Prometa\MitoSys2\Calibration\mEGFPC1_Noc\mEGFP_setmEGFP_2_R1_P3_K1_Ch2-Ch1.zen
700	1.989153e-03	1.339299e-03	2.227400e-03	20150716_gfpWAPLch3_Prometa\MitoSys2\Calibration\mEGFPC1_Noc\mEGFP_setmEGFP_2_R1_P3_K1_Ch2-Ch1.zen
780	2.143957e-03	1.149179e-03	2.089400e-03	20150716_gfpWAPLch3_Prometa\MitoSys2\Calibration\mEGFPC1_Noc\mEGFP_setmEGFP_2_R1_P3_K1_Ch2-Ch1.zen
860	1.886931e-03	1.586780e-03	1.969700e-03	20150716_gfpWAPLch3_Prometa\MitoSys2\Calibration\mEGFPC1_Noc\mEGFP_setmEGFP_2_R1_P3_K1_Ch2-Ch1.zen
940	1.464077e-03	1.514364e-03	1.864700e-03	20150716_gfpWAPLch3_Prometa\MitoSys2\Calibration\mEGFPC1_Noc\mEGFP_setmEGFP_2_R1_P3_K1_Ch2-Ch1.zen
1020	1.688497e-03	1.309745e-03	1.772000e-03	20150716_gfpWAPLch3_Prometa\MitoSys2\Calibration\mEGFPC1_Noc\mEGFP_setmEGFP_2_R1_P3_K1_Ch2-Ch1.zen
1100	1.307910e-03	1.478525e-03	1.689400e-03	20150716_gfpWAPLch3_Prometa\MitoSys2\Calibration\mEGFPC1_Noc\mEGFP_setmEGFP_2_R1_P3_K1_Ch2-Ch1.zen
1180	1.425500e-03	1.106658e-03	1.615500e-03	20150716_gfpWAPLch3_Prometa\MitoSys2\Calibration\mEGFPC1_Noc\mEGFP_setmEGFP_2_R1_P3_K1_Ch2-Ch1.zen
1260	1.622371e-03	1.301293e-03	1.548900e-03	20150716_gfpWAPLch3_Prometa\MitoSys2\Calibration\mEGFPC1_Noc\mEGFP_setmEGFP_2_R1_P3_K1_Ch2-Ch1.zen
1340	1.851788e-03	1.295007e-03	1.488600e-03	20150716_gfpWAPLch3_Prometa\MitoSys2\Calibration\mEGFPC1_Noc\mEGFP_setmEGFP_2_R1_P3_K1_Ch2-Ch1.zen
1420	1.159913e-03	1.189666e-03	1.433700e-03	20150716_gfpWAPLch3_Prometa\MitoSys2\Calibration\mEGFPC1_Noc\mEGFP_setmEGFP_2_R1_P3_K1_Ch2-Ch1.zen
1500	1.453606e-03	8.006488e-04	1.383600e-03	20150716_gfpWAPLch3_Prometa\MitoSys2\Calibration\mEGFPC1_Noc\mEGFP_setmEGFP_2_R1_P3_K1_Ch2-Ch1.zen
1660	1.296403e-03	9.356505e-04	1.295100e-03	20150716_gfpWAPLch3_Prometa\MitoSys2\Calibration\mEGFPC1_Noc\mEGFP_setmEGFP_2_R1_P3_K1_Ch2-Ch1.zen
1820	1.125227e-03	1.067725e-03	1.219600e-03	20150716_gfpWAPLch3_Prometa\MitoSys2\Calibration\mEGFPC1_Noc\mEGFP_setmEGFP_2_R1_P3_K1_Ch2-Ch1.zen
1980	1.445679e-03	8.476233e-04	1.154300e-03	20150716_gfpWAPLch3_Prometa\MitoSys2\Calibration\mEGFPC1_Noc\mEGFP_setmEGFP_2_R1_P3_K1_Ch2-Ch1.zen
2140	1.256172e-03	8.430933e-04	1.097200e-03	20150716_gfpWAPLch3_Prometa\MitoSys2\Calibration\mEGFPC1_Noc\mEGFP_setmEGFP_2_R1_P3_K1_Ch2-Ch1.zen
2300	1.112034e-03	1.048114e-03	1.046800e-03	20150716_gfpWAPLch3_Prometa\MitoSys2\Calibration\mEGFPC1_Noc\mEGFP_setmEGFP_2_R1_P3_K1_Ch2-Ch1.zen
2460	8.290141e-04	9.798207e-04	1.002000e-03	20150716_gfpWAPLch3_Prometa\MitoSys2\Calibration\mEGFPC1_Noc\mEGFP_setmEGFP_2_R1_P3_K1_Ch2-Ch1.zen
2620	1.381803e-03	1.194178e-03	9.617600e-04	20150716_gfpWAPLch3_Prometa\MitoSys2\Calibration\mEGFPC1_Noc\mEGFP_setmEGFP_2_R1_P3_K1_Ch2-Ch1.zen
2780	7.161073e-04	9.024049e-04	9.254700e-04	20150716_gfpWAPLch3_Prometa\MitoSys2\Calibration\mEGFPC1_Noc\mEGFP_setmEGFP_2_R1_P3_K1_Ch2-Ch1.zen
2940	8.904097e-04	1.052856e-03	8.925200e-04	20150716_gfpWAPLch3_Prometa\MitoSys2\Calibration\mEGFPC1_Noc\mEGFP_setmEGFP_2_R1_P3_K1_Ch2-Ch1.zen
3100	9.188336e-04	8.289892e-04	8.624400e-04	20150716_gfpWAPLch3_Prometa\MitoSys2\Calibration\mEGFPC1_Noc\mEGFP_setmEGFP_2_R1_P3_K1_Ch2-Ch1.zen
3420	8.656854e-04	8.685817e-04	8.093700e-04	20150716_gfpWAPLch3_Prometa\MitoSys2\Calibration\mEGFPC1_Noc\mEGFP_setmEGFP_2_R1_P3_K1_Ch2-Ch1.zen
3740	7.763637e-04	6.997393e-04	7.638900e-04	20150716_gfpWAPLch3_Prometa\MitoSys2\Calibration\mEGFPC1_Noc\mEGFP_setmEGFP_2_R1_P3_K1_Ch2-Ch1.zen
4060	8.642356e-04	6.715963e-04	7.243400e-04	20150716_gfpWAPLch3_Prometa\MitoSys2\Calibration\mEGFPC1_Noc\mEGFP_setmEGFP_2_R1_P3_K1_Ch2-Ch1.zen
4380	1.044613e-03	5.533035e-04	6.895100e-04	20150716_gfpWAPLch3_Prometa\MitoSys2\Calibration\mEGFPC1_Noc\mEGFP_setmEGFP_2_R1_P3_K1_Ch2-Ch1.zen
4700	6.910898e-04	8.495668e-04	6.584900e-04	20150716_gfpWAPLch3_Prometa\MitoSys2\Calibration\mEGFPC1_Noc\mEGFP_setmEGFP_2_R1_P3_K1_Ch2-Ch1.zen
5020	7.478308e-04	7.841419e-04	6.306100e-04	20150716_gfpWAPLch3_Prometa\MitoSys2\Calibration\mEGFPC1_Noc\mEGFP_setmEGFP_2_R1_P3_K1_Ch2-Ch1.zen
5340	2.960939e-04	6.371581e-04	6.053400e-04	20150716_gfpWAPLch3_Prometa\MitoSys2\Calibration\mEGFPC1_Noc\mEGFP_setmEGFP_2_R1_P3_K1_Ch2-Ch1.zen
5660	5.129882e-04	7.651907e-04	5.822800e-04	20150716_gfpWAPLch3_Prometa\MitoSys2\Calibration\mEGFPC1_Noc\mEGFP_setmEGFP_2_R1_P3_K1_Ch2-Ch1.zen
5980	5.215885e-04	5.782672e-04	5.611000e-04	20150716_gfpWAPLch3_Prometa\MitoSys2\Calibration\mEGFPC1_Noc\mEGFP_setmEGFP_2_R1_P3_K1_Ch2-Ch1.zen
6300	5.139544e-04	5.398597e-04	5.415500e-04	20150716_gfpWAPLch3_Prometa\MitoSys2\Calibration\mEGFPC1_Noc\mEGFP_setmEGFP_2_R1_P3_K1_Ch2-Ch1.zen
6940	2.921870e-04	4.928484e-04	5.064900e-04	20150716_gfpWAPLch3_Prometa\MitoSys2\Calibration\mEGFPC1_Noc\mEGFP_setmEGFP_2_R1_P3_K1_Ch2-Ch1.zen
7580	3.997023e-04	5.917855e-04	4.758200e-04	20150716_gfpWAPLch3_Prometa\MitoSys2\Calibration\mEGFPC1_Noc\mEGFP_setmEGFP_2_R1_P3_K1_Ch2-Ch1.zen
8220	3.369713e-04	5.129648e-04	4.486400e-04	20150716_gfpWAPLch3_Prometa\MitoSys2\Calibration\mEGFPC1_Noc\mEGFP_setmEGFP_2_R1_P3_K1_Ch2-Ch1.zen
8860	3.901559e-04	5.260489e-04	4.243000e-04	20150716_gfpWAPLch3_Prometa\MitoSys2\Calibration\mEGFPC1_Noc\mEGFP_setmEGFP_2_R1_P3_K1_Ch2-Ch1.zen
9500	5.681241e-04	7.025250e-04	4.023200e-04	20150716_gfpWAPLch3_Prometa\MitoSys2\Calibration\mEGFPC1_Noc\mEGFP_setmEGFP_2_R1_P3_K1_Ch2-Ch1.zen
10140	3.641503e-04	6.446082e-04	3.823300e-04	20150716_gfpWAPLch3_Prometa\MitoSys2\Calibration\mEGFPC1_Noc\mEGFP_setmEGFP_2_R1_P3_K1_Ch2-Ch1.zen
10780	5.162319e-04	6.746176e-04	3.640500e-04	20150716_gfpWAPLch3_Prometa\MitoSys2\Calibration\mEGFPC1_Noc\mEGFP_setmEGFP_2_R1_P3_K1_Ch2-Ch1.zen
11420	5.946187e-04	6.302790e-04	3.472400e-04	20150716_gfpWAPLch3_Prometa\MitoSys2\Calibration\mEGFPC1_Noc\mEGFP_setmEGFP_2_R1_P3_K1_Ch2-Ch1.zen
12060	2.584732e-04	5.758769e-04	3.317300e-04	20150716_gfpWAPLch3_Prometa\MitoSys2\Calibration\mEGFPC1_Noc\mEGFP_setmEGFP_2_R1_P3_K1_Ch2-Ch1.zen
12700	2.266869e-04	5.509228e-04	3.173600e-04	20150716_gfpWAPLch3_Prometa\MitoSys2\Calibration\mEGFPC1_Noc\mEGFP_setmEGFP_2_R1_P3_K1_Ch2-Ch1.zen
13980	2.503835e-04	5.540748e-04	2.915600e-04	20150716_gfpWAPLch3_Prometa\MitoSys2\Calibration\mEGFPC1_Noc\mEGFP_setmEGFP_2_R1_P3_K1_Ch2-Ch1.zen
15260	2.854426e-04	6.817852e-04	2.690600e-04	20150716_gfpWAPLch3_Prometa\MitoSys2\Calibration\mEGFPC1_Noc\mEGFP_setmEGFP_2_R1_P3_K1_Ch2-Ch1.zen
16540	2.556171e-04	3.895574e-04	2.492500e-04	20150716_gfpWAPLch3_Prometa\MitoSys2\Calibration\mEGFPC1_Noc\mEGFP_setmEGFP_2_R1_P3_K1_Ch2-Ch1.zen
17820	1.116294e-04	4.813628e-04	2.316900e-04	20150716_gfpWAPLch3_Prometa\MitoSys2\Calibration\mEGFPC1_Noc\mEGFP_setmEGFP_2_R1_P3_K1_Ch2-Ch1.zen
19100	2.502522e-04	5.360240e-04	2.160400e-04	20150716_gfpWAPLch3_Prometa\MitoSys2\Calibration\mEGFPC1_Noc\mEGFP_setmEGFP_2_R1_P3_K1_Ch2-Ch1.zen
20380	3.333261e-04	5.426511e-04	2.020100e-04	20150716_gfpWAPLch3_Prometa\MitoSys2\Calibration\mEGFPC1_Noc\mEGFP_setmEGFP_2_R1_P3_K1_Ch2-Ch1.zen
21660	2.546236e-04	6.128632e-04	1.893800e-04	20150716_gfpWAPLch3_Prometa\MitoSys2\Calibration\mEGFPC1_Noc\mEGFP_setmEGFP_2_R1_P3_K1_Ch2-Ch1.zen
22940	3.177788e-04	5.706642e-04	1.779500e-04	20150716_gfpWAPLch3_Prometa\MitoSys2\Calibration\mEGFPC1_Noc\mEGFP_setmEGFP_2_R1_P3_K1_Ch2-Ch1.zen
24220	1.276469e-04	5.952042e-04	1.675800e-04	20150716_gfpWAPLch3_Prometa\MitoSys2\Calibration\mEGFPC1_Noc\mEGFP_setmEGFP_2_R1_P3_K1_Ch2-Ch1.zen
25500	1.262653e-04	4.830499e-04	1.581400e-04	20150716_gfpWAPLch3_Prometa\MitoSys2\Calibration\mEGFPC1_Noc\mEGFP_setmEGFP_2_R1_P3_K1_Ch2-Ch1.zen
28060	1.837390e-04	5.574695e-04	1.416000e-04	20150716_gfpWAPLch3_Prometa\MitoSys2\Calibration\mEGFPC1_Noc\mEGFP_setmEGFP_2_R1_P3_K1_Ch2-Ch1.zen
30620	9.798642e-05	4.568908e-04	1.276300e-04	20150716_gfpWAPLch3_Prometa\MitoSys2\Calibration\mEGFPC1_Noc\mEGFP_setmEGFP_2_R1_P3_K1_Ch2-Ch1.zen
33180	1.933779e-06	4.218018e-04	1.157100e-04	20150716_gfpWAPLch3_Prometa\MitoSys2\Calibration\mEGFPC1_Noc\mEGFP_setmEGFP_2_R1_P3_K1_Ch2-Ch1.zen
35740	1.819408e-04	3.678618e-04	1.054500e-04	20150716_gfpWAPLch3_Prometa\MitoSys2\Calibration\mEGFPC1_Noc\mEGFP_setmEGFP_2_R1_P3_K1_Ch2-Ch1.zen
38300	1.650990e-04	5.217739e-04	9.655100e-05	20150716_gfpWAPLch3_Prometa\MitoSys2\Calibration\mEGFPC1_Noc\mEGFP_setmEGFP_2_R1_P3_K1_Ch2-Ch1.zen
40860	1.727454e-04	4.512844e-04	8.877400e-05	20150716_gfpWAPLch3_Prometa\MitoSys2\Calibration\mEGFPC1_Noc\mEGFP_setmEGFP_2_R1_P3_K1_Ch2-Ch1.zen
43420	1.311216e-04	4.289290e-04	8.193500e-05	20150716_gfpWAPLch3_Prometa\MitoSys2\Calibration\mEGFPC1_Noc\mEGFP_setmEGFP_2_R1_P3_K1_Ch2-Ch1.zen
45980	1.430169e-04	3.952299e-04	7.588500e-05	20150716_gfpWAPLch3_Prometa\MitoSys2\Calibration\mEGFPC1_Noc\mEGFP_setmEGFP_2_R1_P3_K1_Ch2-Ch1.zen
48540	1.916607e-04	4.259766e-04	7.050400e-05	20150716_gfpWAPLch3_Prometa\MitoSys2\Calibration\mEGFPC1_Noc\mEGFP_setmEGFP_2_R1_P3_K1_Ch2-Ch1.zen
51100	2.026515e-04	3.914352e-04	6.569400e-05	20150716_gfpWAPLch3_Prometa\MitoSys2\Calibration\mEGFPC1_Noc\mEGFP_setmEGFP_2_R1_P3_K1_Ch2-Ch1.zen
56220	1.626222e-05	3.329511e-04	5.748400e-05	20150716_gfpWAPLch3_Prometa\MitoSys2\Calibration\mEGFPC1_Noc\mEGFP_setmEGFP_2_R1_P3_K1_Ch2-Ch1.zen
61340	-7.988107e-06	3.688209e-04	5.076200e-05	20150716_gfpWAPLch3_Prometa\MitoSys2\Calibration\mEGFPC1_Noc\mEGFP_setmEGFP_2_R1_P3_K1_Ch2-Ch1.zen
66460	-1.983433e-05	4.064979e-04	4.518200e-05	20150716_gfpWAPLch3_Prometa\MitoSys2\Calibration\mEGFPC1_Noc\mEGFP_setmEGFP_2_R1_P3_K1_Ch2-Ch1.zen
71580	-3.088289e-05	3.470308e-04	4.049400e-05	20150716_gfpWAPLch3_Prometa\MitoSys2\Calibration\mEGFPC1_Noc\mEGFP_setmEGFP_2_R1_P3_K1_Ch2-Ch1.zen
76700	-6.608469e-06	3.458839e-04	3.651400e-05	20150716_gfpWAPLch3_Prometa\MitoSys2\Calibration\mEGFPC1_Noc\mEGFP_setmEGFP_2_R1_P3_K1_Ch2-Ch1.zen
81820	8.308871e-06	4.148470e-04	3.310300e-05	20150716_gfpWAPLch3_Prometa\MitoSys2\Calibration\mEGFPC1_Noc\mEGFP_setmEGFP_2_R1_P3_K1_Ch2-Ch1.zen
86940	-4.081388e-05	3.651686e-04	3.015700e-05	20150716_gfpWAPLch3_Prometa\MitoSys2\Calibration\mEGFPC1_Noc\mEGFP_setmEGFP_2_R1_P3_K1_Ch2-Ch1.zen
92060	2.997436e-05	4.087373e-04	2.759200e-05	20150716_gfpWAPLch3_Prometa\MitoSys2\Calibration\mEGFPC1_Noc\mEGFP_setmEGFP_2_R1_P3_K1_Ch2-Ch1.zen
97180	1.468905e-06	3.992285e-04	2.534600e-05	20150716_gfpWAPLch3_Prometa\MitoSys2\Calibration\mEGFPC1_Noc\mEGFP_setmEGFP_2_R1_P3_K1_Ch2-Ch1.zen
102300	-5.488526e-05	3.059084e-04	2.336500e-05	20150716_gfpWAPLch3_Prometa\MitoSys2\Calibration\mEGFPC1_Noc\mEGFP_setmEGFP_2_R1_P3_K1_Ch2-Ch1.zen
112540	-5.519635e-05	2.940533e-04	2.004800e-05	20150716_gfpWAPLch3_Prometa\MitoSys2\Calibration\mEGFPC1_Noc\mEGFP_setmEGFP_2_R1_P3_K1_Ch2-Ch1.zen
122780	-1.319501e-05	3.476213e-04	1.739300e-05	20150716_gfpWAPLch3_Prometa\MitoSys2\Calibration\mEGFPC1_Noc\mEGFP_setmEGFP_2_R1_P3_K1_Ch2-Ch1.zen
133020	-9.750933e-06	2.356946e-04	1.523500e-05	20150716_gfpWAPLch3_Prometa\MitoSys2\Calibration\mEGFPC1_Noc\mEGFP_setmEGFP_2_R1_P3_K1_Ch2-Ch1.zen
143260	-1.205667e-04	2.701016e-04	1.345500e-05	20150716_gfpWAPLch3_Prometa\MitoSys2\Calibration\mEGFPC1_Noc\mEGFP_setmEGFP_2_R1_P3_K1_Ch2-Ch1.zen
153500	-9.987462e-05	3.697135e-04	1.197000e-05	20150716_gfpWAPLch3_Prometa\MitoSys2\Calibration\mEGFPC1_Noc\mEGFP_setmEGFP_2_R1_P3_K1_Ch2-Ch1.zen
163740	-4.527614e-05	3.422697e-04	1.071800e-05	20150716_gfpWAPLch3_Prometa\MitoSys2\Calibration\mEGFPC1_Noc\mEGFP_setmEGFP_2_R1_P3_K1_Ch2-Ch1.zen
173980	-1.121491e-04	3.894188e-04	9.652100e-06	20150716_gfpWAPLch3_Prometa\MitoSys2\Calibration\mEGFPC1_Noc\mEGFP_setmEGFP_2_R1_P3_K1_Ch2-Ch1.zen
184220	-1.218860e-04	3.115782e-04	8.737200e-06	20150716_gfpWAPLch3_Prometa\MitoSys2\Calibration\mEGFPC1_Noc\mEGFP_setmEGFP_2_R1_P3_K1_Ch2-Ch1.zen
194460	-1.462290e-04	4.051748e-04	7.945900e-06	20150716_gfpWAPLch3_Prometa\MitoSys2\Calibration\mEGFPC1_Noc\mEGFP_setmEGFP_2_R1_P3_K1_Ch2-Ch1.zen
204700	-1.033100e-04	3.078372e-04	7.257100e-06	20150716_gfpWAPLch3_Prometa\MitoSys2\Calibration\mEGFPC1_Noc\mEGFP_setmEGFP_2_R1_P3_K1_Ch2-Ch1.zen
225180	-2.810436e-04	4.022413e-04	6.122200e-06	20150716_gfpWAPLch3_Prometa\MitoSys2\Calibration\mEGFPC1_Noc\mEGFP_setmEGFP_2_R1_P3_K1_Ch2-Ch1.zen
245660	-2.562632e-04	3.936475e-04	5.233100e-06	20150716_gfpWAPLch3_Prometa\MitoSys2\Calibration\mEGFPC1_Noc\mEGFP_setmEGFP_2_R1_P3_K1_Ch2-Ch1.zen
266140	-8.706183e-05	3.870865e-04	4.523700e-06	20150716_gfpWAPLch3_Prometa\MitoSys2\Calibration\mEGFPC1_Noc\mEGFP_setmEGFP_2_R1_P3_K1_Ch2-Ch1.zen
286620	-3.609164e-05	2.660250e-04	3.948700e-06	20150716_gfpWAPLch3_Prometa\MitoSys2\Calibration\mEGFPC1_Noc\mEGFP_setmEGFP_2_R1_P3_K1_Ch2-Ch1.zen
307100	-2.989550e-05	2.611772e-04	3.476300e-06	20150716_gfpWAPLch3_Prometa\MitoSys2\Calibration\mEGFPC1_Noc\mEGFP_setmEGFP_2_R1_P3_K1_Ch2-Ch1.zen
327580	-6.789291e-05	2.420351e-04	3.083600e-06	20150716_gfpWAPLch3_Prometa\MitoSys2\Calibration\mEGFPC1_Noc\mEGFP_setmEGFP_2_R1_P3_K1_Ch2-Ch1.zen
348060	-9.782787e-05	3.299940e-04	2.753600e-06	20150716_gfpWAPLch3_Prometa\MitoSys2\Calibration\mEGFPC1_Noc\mEGFP_setmEGFP_2_R1_P3_K1_Ch2-Ch1.zen
368540	-1.076420e-05	3.250240e-04	2.473800e-06	20150716_gfpWAPLch3_Prometa\MitoSys2\Calibration\mEGFPC1_Noc\mEGFP_setmEGFP_2_R1_P3_K1_Ch2-Ch1.zen
389020	1.396345e-04	3.996002e-04	2.234400e-06	20150716_gfpWAPLch3_Prometa\MitoSys2\Calibration\mEGFPC1_Noc\mEGFP_setmEGFP_2_R1_P3_K1_Ch2-Ch1.zen
409500	8.590430e-05	3.102536e-04	2.028100e-06	20150716_gfpWAPLch3_Prometa\MitoSys2\Calibration\mEGFPC1_Noc\mEGFP_setmEGFP_2_R1_P3_K1_Ch2-Ch1.zen
450460	2.782294e-05	3.692028e-04	1.692700e-06	20150716_gfpWAPLch3_Prometa\MitoSys2\Calibration\mEGFPC1_Noc\mEGFP_setmEGFP_2_R1_P3_K1_Ch2-Ch1.zen
491420	2.375448e-05	2.644182e-04	1.434100e-06	20150716_gfpWAPLch3_Prometa\MitoSys2\Calibration\mEGFPC1_Noc\mEGFP_setmEGFP_2_R1_P3_K1_Ch2-Ch1.zen
532380	4.305391e-05	2.299586e-04	1.230600e-06	20150716_gfpWAPLch3_Prometa\MitoSys2\Calibration\mEGFPC1_Noc\mEGFP_setmEGFP_2_R1_P3_K1_Ch2-Ch1.zen
573340	2.304088e-05	2.700029e-04	1.067500e-06	20150716_gfpWAPLch3_Prometa\MitoSys2\Calibration\mEGFPC1_Noc\mEGFP_setmEGFP_2_R1_P3_K1_Ch2-Ch1.zen
614300	-1.269750e-04	2.970905e-04	9.349500e-07	20150716_gfpWAPLch3_Prometa\MitoSys2\Calibration\mEGFPC1_Noc\mEGFP_setmEGFP_2_R1_P3_K1_Ch2-Ch1.zen
655260	-7.995133e-05	3.979193e-04	8.256900e-07	20150716_gfpWAPLch3_Prometa\MitoSys2\Calibration\mEGFPC1_Noc\mEGFP_setmEGFP_2_R1_P3_K1_Ch2-Ch1.zen
696220	1.226283e-05	2.814980e-04	7.346000e-07	20150716_gfpWAPLch3_Prometa\MitoSys2\Calibration\mEGFPC1_Noc\mEGFP_setmEGFP_2_R1_P3_K1_Ch2-Ch1.zen
737180	1.483084e-05	3.021481e-04	6.578700e-07	20150716_gfpWAPLch3_Prometa\MitoSys2\Calibration\mEGFPC1_Noc\mEGFP_setmEGFP_2_R1_P3_K1_Ch2-Ch1.zen
778140	-1.234700e-05	2.143269e-04	5.926300e-07	20150716_gfpWAPLch3_Prometa\MitoSys2\Calibration\mEGFPC1_Noc\mEGFP_setmEGFP_2_R1_P3_K1_Ch2-Ch1.zen
10	1.111532e-02	3.396841e-03	1.077900e-02	20150716_gfpWAPLch3_Prometa\MitoSys2\Calibration\mEGFPC1_Noc\mEGFP_setSor_0_R1_P10_K1_Ch2-Ch1.zen
20	1.028240e-02	2.665869e-03	1.044400e-02	20150716_gfpWAPLch3_Prometa\MitoSys2\Calibration\mEGFPC1_Noc\mEGFP_setSor_0_R1_P10_K1_Ch2-Ch1.zen
30	9.702224e-03	3.081204e-03	1.012500e-02	20150716_gfpWAPLch3_Prometa\MitoSys2\Calibration\mEGFPC1_Noc\mEGFP_setSor_0_R1_P10_K1_Ch2-Ch1.zen
40	1.022534e-02	2.389941e-03	9.823400e-03	20150716_gfpWAPLch3_Prometa\MitoSys2\Calibration\mEGFPC1_Noc\mEGFP_setSor_0_R1_P10_K1_Ch2-Ch1.zen
50	8.860195e-03	2.107230e-03	9.539200e-03	20150716_gfpWAPLch3_Prometa\MitoSys2\Calibration\mEGFPC1_Noc\mEGFP_setSor_0_R1_P10_K1_Ch2-Ch1.zen
60	1.042796e-02	3.159606e-03	9.271600e-03	20150716_gfpWAPLch3_Prometa\MitoSys2\Calibration\mEGFPC1_Noc\mEGFP_setSor_0_R1_P10_K1_Ch2-Ch1.zen
70	7.935660e-03	2.352877e-03	9.019700e-03	20150716_gfpWAPLch3_Prometa\MitoSys2\Calibration\mEGFPC1_Noc\mEGFP_setSor_0_R1_P10_K1_Ch2-Ch1.zen
80	9.331984e-03	2.144907e-03	8.782300e-03	20150716_gfpWAPLch3_Prometa\MitoSys2\Calibration\mEGFPC1_Noc\mEGFP_setSor_0_R1_P10_K1_Ch2-Ch1.zen
90	8.590731e-03	2.591381e-03	8.558300e-03	20150716_gfpWAPLch3_Prometa\MitoSys2\Calibration\mEGFPC1_Noc\mEGFP_setSor_0_R1_P10_K1_Ch2-Ch1.zen
100	8.335824e-03	1.695012e-03	8.346900e-03	20150716_gfpWAPLch3_Prometa\MitoSys2\Calibration\mEGFPC1_Noc\mEGFP_setSor_0_R1_P10_K1_Ch2-Ch1.zen
120	8.145421e-03	2.162959e-03	7.957600e-03	20150716_gfpWAPLch3_Prometa\MitoSys2\Calibration\mEGFPC1_Noc\mEGFP_setSor_0_R1_P10_K1_Ch2-Ch1.zen
140	7.294939e-03	2.308474e-03	7.607600e-03	20150716_gfpWAPLch3_Prometa\MitoSys2\Calibration\mEGFPC1_Noc\mEGFP_setSor_0_R1_P10_K1_Ch2-Ch1.zen
160	7.253663e-03	1.509975e-03	7.291200e-03	20150716_gfpWAPLch3_Prometa\MitoSys2\Calibration\mEGFPC1_Noc\mEGFP_setSor_0_R1_P10_K1_Ch2-Ch1.zen
180	6.641843e-03	1.959521e-03	7.003500e-03	20150716_gfpWAPLch3_Prometa\MitoSys2\Calibration\mEGFPC1_Noc\mEGFP_setSor_0_R1_P10_K1_Ch2-Ch1.zen
200	6.941839e-03	1.556254e-03	6.740600e-03	20150716_gfpWAPLch3_Prometa\MitoSys2\Calibration\mEGFPC1_Noc\mEGFP_setSor_0_R1_P10_K1_Ch2-Ch1.zen
220	6.938936e-03	1.256157e-03	6.499000e-03	20150716_gfpWAPLch3_Prometa\MitoSys2\Calibration\mEGFPC1_Noc\mEGFP_setSor_0_R1_P10_K1_Ch2-Ch1.zen
240	6.607992e-03	2.266501e-03	6.276100e-03	20150716_gfpWAPLch3_Prometa\MitoSys2\Calibration\mEGFPC1_Noc\mEGFP_setSor_0_R1_P10_K1_Ch2-Ch1.zen
260	6.598192e-03	2.467604e-03	6.069600e-03	20150716_gfpWAPLch3_Prometa\MitoSys2\Calibration\mEGFPC1_Noc\mEGFP_setSor_0_R1_P10_K1_Ch2-Ch1.zen
280	5.830169e-03	2.082785e-03	5.877400e-03	20150716_gfpWAPLch3_Prometa\MitoSys2\Calibration\mEGFPC1_Noc\mEGFP_setSor_0_R1_P10_K1_Ch2-Ch1.zen
300	5.464072e-03	1.658666e-03	5.698000e-03	20150716_gfpWAPLch3_Prometa\MitoSys2\Calibration\mEGFPC1_Noc\mEGFP_setSor_0_R1_P10_K1_Ch2-Ch1.zen
340	5.237066e-03	1.163234e-03	5.372200e-03	20150716_gfpWAPLch3_Prometa\MitoSys2\Calibration\mEGFPC1_Noc\mEGFP_setSor_0_R1_P10_K1_Ch2-Ch1.zen
380	5.133918e-03	1.491200e-03	5.083500e-03	20150716_gfpWAPLch3_Prometa\MitoSys2\Calibration\mEGFPC1_Noc\mEGFP_setSor_0_R1_P10_K1_Ch2-Ch1.zen
420	4.777139e-03	1.577284e-03	4.825300e-03	20150716_gfpWAPLch3_Prometa\MitoSys2\Calibration\mEGFPC1_Noc\mEGFP_setSor_0_R1_P10_K1_Ch2-Ch1.zen
460	5.089013e-03	1.421562e-03	4.592600e-03	20150716_gfpWAPLch3_Prometa\MitoSys2\Calibration\mEGFPC1_Noc\mEGFP_setSor_0_R1_P10_K1_Ch2-Ch1.zen
500	4.342413e-03	1.436431e-03	4.381700e-03	20150716_gfpWAPLch3_Prometa\MitoSys2\Calibration\mEGFPC1_Noc\mEGFP_setSor_0_R1_P10_K1_Ch2-Ch1.zen
540	3.808571e-03	1.434477e-03	4.189500e-03	20150716_gfpWAPLch3_Prometa\MitoSys2\Calibration\mEGFPC1_Noc\mEGFP_setSor_0_R1_P10_K1_Ch2-Ch1.zen
580	3.992442e-03	1.274877e-03	4.013600e-03	20150716_gfpWAPLch3_Prometa\MitoSys2\Calibration\mEGFPC1_Noc\mEGFP_setSor_0_R1_P10_K1_Ch2-Ch1.zen
620	3.473242e-03	1.487823e-03	3.851900e-03	20150716_gfpWAPLch3_Prometa\MitoSys2\Calibration\mEGFPC1_Noc\mEGFP_setSor_0_R1_P10_K1_Ch2-Ch1.zen
660	3.441829e-03	1.543727e-03	3.702900e-03	20150716_gfpWAPLch3_Prometa\MitoSys2\Calibration\mEGFPC1_Noc\mEGFP_setSor_0_R1_P10_K1_Ch2-Ch1.zen
700	3.097678e-03	9.980079e-04	3.565000e-03	20150716_gfpWAPLch3_Prometa\MitoSys2\Calibration\mEGFPC1_Noc\mEGFP_setSor_0_R1_P10_K1_Ch2-Ch1.zen
780	3.619650e-03	1.094710e-03	3.318100e-03	20150716_gfpWAPLch3_Prometa\MitoSys2\Calibration\mEGFPC1_Noc\mEGFP_setSor_0_R1_P10_K1_Ch2-Ch1.zen
860	3.202805e-03	8.172925e-04	3.103700e-03	20150716_gfpWAPLch3_Prometa\MitoSys2\Calibration\mEGFPC1_Noc\mEGFP_setSor_0_R1_P10_K1_Ch2-Ch1.zen
940	3.426410e-03	1.021313e-03	2.915700e-03	20150716_gfpWAPLch3_Prometa\MitoSys2\Calibration\mEGFPC1_Noc\mEGFP_setSor_0_R1_P10_K1_Ch2-Ch1.zen
1020	2.614938e-03	1.077112e-03	2.749800e-03	20150716_gfpWAPLch3_Prometa\MitoSys2\Calibration\mEGFPC1_Noc\mEGFP_setSor_0_R1_P10_K1_Ch2-Ch1.zen
1100	2.775217e-03	7.103385e-04	2.602300e-03	20150716_gfpWAPLch3_Prometa\MitoSys2\Calibration\mEGFPC1_Noc\mEGFP_setSor_0_R1_P10_K1_Ch2-Ch1.zen
1180	2.431127e-03	8.635117e-04	2.470400e-03	20150716_gfpWAPLch3_Prometa\MitoSys2\Calibration\mEGFPC1_Noc\mEGFP_setSor_0_R1_P10_K1_Ch2-Ch1.zen
1260	2.568604e-03	1.016005e-03	2.351800e-03	20150716_gfpWAPLch3_Prometa\MitoSys2\Calibration\mEGFPC1_Noc\mEGFP_setSor_0_R1_P10_K1_Ch2-Ch1.zen
1340	2.298487e-03	1.080644e-03	2.244600e-03	20150716_gfpWAPLch3_Prometa\MitoSys2\Calibration\mEGFPC1_Noc\mEGFP_setSor_0_R1_P10_K1_Ch2-Ch1.zen
1420	2.298783e-03	1.036894e-03	2.147400e-03	20150716_gfpWAPLch3_Prometa\MitoSys2\Calibration\mEGFPC1_Noc\mEGFP_setSor_0_R1_P10_K1_Ch2-Ch1.zen
1500	2.198577e-03	7.795306e-04	2.058700e-03	20150716_gfpWAPLch3_Prometa\MitoSys2\Calibration\mEGFPC1_Noc\mEGFP_setSor_0_R1_P10_K1_Ch2-Ch1.zen
1660	1.885339e-03	8.177375e-04	1.903000e-03	20150716_gfpWAPLch3_Prometa\MitoSys2\Calibration\mEGFPC1_Noc\mEGFP_setSor_0_R1_P10_K1_Ch2-Ch1.zen
1820	1.898075e-03	7.510347e-04	1.771000e-03	20150716_gfpWAPLch3_Prometa\MitoSys2\Calibration\mEGFPC1_Noc\mEGFP_setSor_0_R1_P10_K1_Ch2-Ch1.zen
1980	1.450141e-03	6.964268e-04	1.657600e-03	20150716_gfpWAPLch3_Prometa\MitoSys2\Calibration\mEGFPC1_Noc\mEGFP_setSor_0_R1_P10_K1_Ch2-Ch1.zen
2140	1.458256e-03	7.960485e-04	1.559200e-03	20150716_gfpWAPLch3_Prometa\MitoSys2\Calibration\mEGFPC1_Noc\mEGFP_setSor_0_R1_P10_K1_Ch2-Ch1.zen
2300	1.480391e-03	7.892211e-04	1.473100e-03	20150716_gfpWAPLch3_Prometa\MitoSys2\Calibration\mEGFPC1_Noc\mEGFP_setSor_0_R1_P10_K1_Ch2-Ch1.zen
2460	1.536044e-03	6.298125e-04	1.397000e-03	20150716_gfpWAPLch3_Prometa\MitoSys2\Calibration\mEGFPC1_Noc\mEGFP_setSor_0_R1_P10_K1_Ch2-Ch1.zen
2620	1.494902e-03	7.840715e-04	1.329500e-03	20150716_gfpWAPLch3_Prometa\MitoSys2\Calibration\mEGFPC1_Noc\mEGFP_setSor_0_R1_P10_K1_Ch2-Ch1.zen
2780	1.335086e-03	5.678725e-04	1.269000e-03	20150716_gfpWAPLch3_Prometa\MitoSys2\Calibration\mEGFPC1_Noc\mEGFP_setSor_0_R1_P10_K1_Ch2-Ch1.zen
2940	1.057712e-03	8.066816e-04	1.214600e-03	20150716_gfpWAPLch3_Prometa\MitoSys2\Calibration\mEGFPC1_Noc\mEGFP_setSor_0_R1_P10_K1_Ch2-Ch1.zen
3100	1.151044e-03	6.470163e-04	1.165300e-03	20150716_gfpWAPLch3_Prometa\MitoSys2\Calibration\mEGFPC1_Noc\mEGFP_setSor_0_R1_P10_K1_Ch2-Ch1.zen
3420	9.452305e-04	6.804272e-04	1.079700e-03	20150716_gfpWAPLch3_Prometa\MitoSys2\Calibration\mEGFPC1_Noc\mEGFP_setSor_0_R1_P10_K1_Ch2-Ch1.zen
3740	1.064691e-03	5.181779e-04	1.007700e-03	20150716_gfpWAPLch3_Prometa\MitoSys2\Calibration\mEGFPC1_Noc\mEGFP_setSor_0_R1_P10_K1_Ch2-Ch1.zen
4060	8.074018e-04	5.214801e-04	9.463400e-04	20150716_gfpWAPLch3_Prometa\MitoSys2\Calibration\mEGFPC1_Noc\mEGFP_setSor_0_R1_P10_K1_Ch2-Ch1.zen
4380	8.111101e-04	6.032041e-04	8.933000e-04	20150716_gfpWAPLch3_Prometa\MitoSys2\Calibration\mEGFPC1_Noc\mEGFP_setSor_0_R1_P10_K1_Ch2-Ch1.zen
4700	9.087731e-04	5.735168e-04	8.469800e-04	20150716_gfpWAPLch3_Prometa\MitoSys2\Calibration\mEGFPC1_Noc\mEGFP_setSor_0_R1_P10_K1_Ch2-Ch1.zen
5020	9.761676e-04	5.553381e-04	8.061200e-04	20150716_gfpWAPLch3_Prometa\MitoSys2\Calibration\mEGFPC1_Noc\mEGFP_setSor_0_R1_P10_K1_Ch2-Ch1.zen
5340	8.149144e-04	4.937804e-04	7.697700e-04	20150716_gfpWAPLch3_Prometa\MitoSys2\Calibration\mEGFPC1_Noc\mEGFP_setSor_0_R1_P10_K1_Ch2-Ch1.zen
5660	5.833350e-04	4.970379e-04	7.371800e-04	20150716_gfpWAPLch3_Prometa\MitoSys2\Calibration\mEGFPC1_Noc\mEGFP_setSor_0_R1_P10_K1_Ch2-Ch1.zen
5980	6.341855e-04	4.419247e-04	7.077600e-04	20150716_gfpWAPLch3_Prometa\MitoSys2\Calibration\mEGFPC1_Noc\mEGFP_setSor_0_R1_P10_K1_Ch2-Ch1.zen
6300	7.643644e-04	4.048062e-04	6.810300e-04	20150716_gfpWAPLch3_Prometa\MitoSys2\Calibration\mEGFPC1_Noc\mEGFP_setSor_0_R1_P10_K1_Ch2-Ch1.zen
6940	7.176467e-04	3.987462e-04	6.341800e-04	20150716_gfpWAPLch3_Prometa\MitoSys2\Calibration\mEGFPC1_Noc\mEGFP_setSor_0_R1_P10_K1_Ch2-Ch1.zen
7580	6.748854e-04	5.195607e-04	5.943200e-04	20150716_gfpWAPLch3_Prometa\MitoSys2\Calibration\mEGFPC1_Noc\mEGFP_setSor_0_R1_P10_K1_Ch2-Ch1.zen
8220	4.402896e-04	5.704480e-04	5.598300e-04	20150716_gfpWAPLch3_Prometa\MitoSys2\Calibration\mEGFPC1_Noc\mEGFP_setSor_0_R1_P10_K1_Ch2-Ch1.zen
8860	5.152488e-04	5.149461e-04	5.295800e-04	20150716_gfpWAPLch3_Prometa\MitoSys2\Calibration\mEGFPC1_Noc\mEGFP_setSor_0_R1_P10_K1_Ch2-Ch1.zen
9500	3.197618e-04	5.650096e-04	5.027300e-04	20150716_gfpWAPLch3_Prometa\MitoSys2\Calibration\mEGFPC1_Noc\mEGFP_setSor_0_R1_P10_K1_Ch2-Ch1.zen
10140	4.870980e-04	4.431227e-04	4.786700e-04	20150716_gfpWAPLch3_Prometa\MitoSys2\Calibration\mEGFPC1_Noc\mEGFP_setSor_0_R1_P10_K1_Ch2-Ch1.zen
10780	4.443585e-04	5.681705e-04	4.569100e-04	20150716_gfpWAPLch3_Prometa\MitoSys2\Calibration\mEGFPC1_Noc\mEGFP_setSor_0_R1_P10_K1_Ch2-Ch1.zen
11420	3.905889e-04	4.979657e-04	4.370900e-04	20150716_gfpWAPLch3_Prometa\MitoSys2\Calibration\mEGFPC1_Noc\mEGFP_setSor_0_R1_P10_K1_Ch2-Ch1.zen
12060	3.979371e-04	4.422915e-04	4.189300e-04	20150716_gfpWAPLch3_Prometa\MitoSys2\Calibration\mEGFPC1_Noc\mEGFP_setSor_0_R1_P10_K1_Ch2-Ch1.zen
12700	6.111141e-04	3.788240e-04	4.021900e-04	20150716_gfpWAPLch3_Prometa\MitoSys2\Calibration\mEGFPC1_Noc\mEGFP_setSor_0_R1_P10_K1_Ch2-Ch1.zen
13980	3.136633e-04	4.564296e-04	3.722800e-04	20150716_gfpWAPLch3_Prometa\MitoSys2\Calibration\mEGFPC1_Noc\mEGFP_setSor_0_R1_P10_K1_Ch2-Ch1.zen
15260	3.684300e-04	4.787985e-04	3.462300e-04	20150716_gfpWAPLch3_Prometa\MitoSys2\Calibration\mEGFPC1_Noc\mEGFP_setSor_0_R1_P10_K1_Ch2-Ch1.zen
16540	3.881550e-04	4.729696e-04	3.232600e-04	20150716_gfpWAPLch3_Prometa\MitoSys2\Calibration\mEGFPC1_Noc\mEGFP_setSor_0_R1_P10_K1_Ch2-Ch1.zen
17820	3.669389e-04	2.758009e-04	3.028200e-04	20150716_gfpWAPLch3_Prometa\MitoSys2\Calibration\mEGFPC1_Noc\mEGFP_setSor_0_R1_P10_K1_Ch2-Ch1.zen
19100	1.566249e-04	3.470526e-04	2.844800e-04	20150716_gfpWAPLch3_Prometa\MitoSys2\Calibration\mEGFPC1_Noc\mEGFP_setSor_0_R1_P10_K1_Ch2-Ch1.zen
20380	1.439945e-04	4.341765e-04	2.679200e-04	20150716_gfpWAPLch3_Prometa\MitoSys2\Calibration\mEGFPC1_Noc\mEGFP_setSor_0_R1_P10_K1_Ch2-Ch1.zen
21660	3.114150e-04	3.581224e-04	2.528900e-04	20150716_gfpWAPLch3_Prometa\MitoSys2\Calibration\mEGFPC1_Noc\mEGFP_setSor_0_R1_P10_K1_Ch2-Ch1.zen
22940	3.248942e-04	3.891416e-04	2.391800e-04	20150716_gfpWAPLch3_Prometa\MitoSys2\Calibration\mEGFPC1_Noc\mEGFP_setSor_0_R1_P10_K1_Ch2-Ch1.zen
24220	3.499958e-04	4.132514e-04	2.266200e-04	20150716_gfpWAPLch3_Prometa\MitoSys2\Calibration\mEGFPC1_Noc\mEGFP_setSor_0_R1_P10_K1_Ch2-Ch1.zen
25500	2.584575e-04	3.555787e-04	2.150900e-04	20150716_gfpWAPLch3_Prometa\MitoSys2\Calibration\mEGFPC1_Noc\mEGFP_setSor_0_R1_P10_K1_Ch2-Ch1.zen
28060	2.669728e-04	2.871541e-04	1.946300e-04	20150716_gfpWAPLch3_Prometa\MitoSys2\Calibration\mEGFPC1_Noc\mEGFP_setSor_0_R1_P10_K1_Ch2-Ch1.zen
30620	2.083862e-04	3.121459e-04	1.770800e-04	20150716_gfpWAPLch3_Prometa\MitoSys2\Calibration\mEGFPC1_Noc\mEGFP_setSor_0_R1_P10_K1_Ch2-Ch1.zen
33180	2.268149e-04	3.636097e-04	1.618700e-04	20150716_gfpWAPLch3_Prometa\MitoSys2\Calibration\mEGFPC1_Noc\mEGFP_setSor_0_R1_P10_K1_Ch2-Ch1.zen
35740	2.184865e-04	4.733570e-04	1.486100e-04	20150716_gfpWAPLch3_Prometa\MitoSys2\Calibration\mEGFPC1_Noc\mEGFP_setSor_0_R1_P10_K1_Ch2-Ch1.zen
38300	2.304716e-04	3.817649e-04	1.369600e-04	20150716_gfpWAPLch3_Prometa\MitoSys2\Calibration\mEGFPC1_Noc\mEGFP_setSor_0_R1_P10_K1_Ch2-Ch1.zen
40860	1.502054e-04	4.464420e-04	1.266700e-04	20150716_gfpWAPLch3_Prometa\MitoSys2\Calibration\mEGFPC1_Noc\mEGFP_setSor_0_R1_P10_K1_Ch2-Ch1.zen
43420	9.398985e-05	5.517791e-04	1.175200e-04	20150716_gfpWAPLch3_Prometa\MitoSys2\Calibration\mEGFPC1_Noc\mEGFP_setSor_0_R1_P10_K1_Ch2-Ch1.zen
45980	1.285404e-04	4.625791e-04	1.093600e-04	20150716_gfpWAPLch3_Prometa\MitoSys2\Calibration\mEGFPC1_Noc\mEGFP_setSor_0_R1_P10_K1_Ch2-Ch1.zen
48540	1.184567e-04	4.296012e-04	1.020400e-04	20150716_gfpWAPLch3_Prometa\MitoSys2\Calibration\mEGFPC1_Noc\mEGFP_setSor_0_R1_P10_K1_Ch2-Ch1.zen
51100	1.299911e-04	3.670084e-04	9.544900e-05	20150716_gfpWAPLch3_Prometa\MitoSys2\Calibration\mEGFPC1_Noc\mEGFP_setSor_0_R1_P10_K1_Ch2-Ch1.zen
56220	1.261998e-04	3.621110e-04	8.408900e-05	20150716_gfpWAPLch3_Prometa\MitoSys2\Calibration\mEGFPC1_Noc\mEGFP_setSor_0_R1_P10_K1_Ch2-Ch1.zen
61340	5.910584e-05	3.730353e-04	7.468200e-05	20150716_gfpWAPLch3_Prometa\MitoSys2\Calibration\mEGFPC1_Noc\mEGFP_setSor_0_R1_P10_K1_Ch2-Ch1.zen
66460	-6.058006e-05	3.766065e-04	6.679900e-05	20150716_gfpWAPLch3_Prometa\MitoSys2\Calibration\mEGFPC1_Noc\mEGFP_setSor_0_R1_P10_K1_Ch2-Ch1.zen
71580	2.220438e-05	3.154557e-04	6.012200e-05	20150716_gfpWAPLch3_Prometa\MitoSys2\Calibration\mEGFPC1_Noc\mEGFP_setSor_0_R1_P10_K1_Ch2-Ch1.zen
76700	-3.892182e-05	3.637228e-04	5.441400e-05	20150716_gfpWAPLch3_Prometa\MitoSys2\Calibration\mEGFPC1_Noc\mEGFP_setSor_0_R1_P10_K1_Ch2-Ch1.zen
81820	-9.370126e-05	2.574260e-04	4.949300e-05	20150716_gfpWAPLch3_Prometa\MitoSys2\Calibration\mEGFPC1_Noc\mEGFP_setSor_0_R1_P10_K1_Ch2-Ch1.zen
86940	7.075301e-05	2.508142e-04	4.521900e-05	20150716_gfpWAPLch3_Prometa\MitoSys2\Calibration\mEGFPC1_Noc\mEGFP_setSor_0_R1_P10_K1_Ch2-Ch1.zen
92060	9.823152e-05	2.987944e-04	4.148100e-05	20150716_gfpWAPLch3_Prometa\MitoSys2\Calibration\mEGFPC1_Noc\mEGFP_setSor_0_R1_P10_K1_Ch2-Ch1.zen
97180	2.783778e-05	3.045964e-04	3.819300e-05	20150716_gfpWAPLch3_Prometa\MitoSys2\Calibration\mEGFPC1_Noc\mEGFP_setSor_0_R1_P10_K1_Ch2-Ch1.zen
102300	3.962921e-05	2.325182e-04	3.528300e-05	20150716_gfpWAPLch3_Prometa\MitoSys2\Calibration\mEGFPC1_Noc\mEGFP_setSor_0_R1_P10_K1_Ch2-Ch1.zen
112540	1.663554e-05	2.648963e-04	3.038300e-05	20150716_gfpWAPLch3_Prometa\MitoSys2\Calibration\mEGFPC1_Noc\mEGFP_setSor_0_R1_P10_K1_Ch2-Ch1.zen
122780	3.390406e-05	2.335904e-04	2.643900e-05	20150716_gfpWAPLch3_Prometa\MitoSys2\Calibration\mEGFPC1_Noc\mEGFP_setSor_0_R1_P10_K1_Ch2-Ch1.zen
133020	-4.960164e-06	2.120408e-04	2.321600e-05	20150716_gfpWAPLch3_Prometa\MitoSys2\Calibration\mEGFPC1_Noc\mEGFP_setSor_0_R1_P10_K1_Ch2-Ch1.zen
143260	1.380551e-05	2.614766e-04	2.054600e-05	20150716_gfpWAPLch3_Prometa\MitoSys2\Calibration\mEGFPC1_Noc\mEGFP_setSor_0_R1_P10_K1_Ch2-Ch1.zen
153500	-1.145963e-05	2.450862e-04	1.830900e-05	20150716_gfpWAPLch3_Prometa\MitoSys2\Calibration\mEGFPC1_Noc\mEGFP_setSor_0_R1_P10_K1_Ch2-Ch1.zen
163740	-7.667038e-05	2.742424e-04	1.641500e-05	20150716_gfpWAPLch3_Prometa\MitoSys2\Calibration\mEGFPC1_Noc\mEGFP_setSor_0_R1_P10_K1_Ch2-Ch1.zen
173980	-5.989151e-05	2.451455e-04	1.479800e-05	20150716_gfpWAPLch3_Prometa\MitoSys2\Calibration\mEGFPC1_Noc\mEGFP_setSor_0_R1_P10_K1_Ch2-Ch1.zen
184220	-4.813696e-05	1.985843e-04	1.340700e-05	20150716_gfpWAPLch3_Prometa\MitoSys2\Calibration\mEGFPC1_Noc\mEGFP_setSor_0_R1_P10_K1_Ch2-Ch1.zen
194460	-1.716773e-04	2.845822e-04	1.220000e-05	20150716_gfpWAPLch3_Prometa\MitoSys2\Calibration\mEGFPC1_Noc\mEGFP_setSor_0_R1_P10_K1_Ch2-Ch1.zen
204700	-9.721563e-05	2.219145e-04	1.114700e-05	20150716_gfpWAPLch3_Prometa\MitoSys2\Calibration\mEGFPC1_Noc\mEGFP_setSor_0_R1_P10_K1_Ch2-Ch1.zen
225180	-1.245302e-04	2.414373e-04	9.406600e-06	20150716_gfpWAPLch3_Prometa\MitoSys2\Calibration\mEGFPC1_Noc\mEGFP_setSor_0_R1_P10_K1_Ch2-Ch1.zen
245660	-8.881623e-05	2.913364e-04	8.038700e-06	20150716_gfpWAPLch3_Prometa\MitoSys2\Calibration\mEGFPC1_Noc\mEGFP_setSor_0_R1_P10_K1_Ch2-Ch1.zen
266140	-1.183921e-04	3.371274e-04	6.944200e-06	20150716_gfpWAPLch3_Prometa\MitoSys2\Calibration\mEGFPC1_Noc\mEGFP_setSor_0_R1_P10_K1_Ch2-Ch1.zen
286620	-1.225365e-04	2.316374e-04	6.055400e-06	20150716_gfpWAPLch3_Prometa\MitoSys2\Calibration\mEGFPC1_Noc\mEGFP_setSor_0_R1_P10_K1_Ch2-Ch1.zen
307100	-1.303179e-04	2.686360e-04	5.324000e-06	20150716_gfpWAPLch3_Prometa\MitoSys2\Calibration\mEGFPC1_Noc\mEGFP_setSor_0_R1_P10_K1_Ch2-Ch1.zen
327580	-1.316544e-04	2.325147e-04	4.715300e-06	20150716_gfpWAPLch3_Prometa\MitoSys2\Calibration\mEGFPC1_Noc\mEGFP_setSor_0_R1_P10_K1_Ch2-Ch1.zen
348060	-6.656993e-05	3.054294e-04	4.203500e-06	20150716_gfpWAPLch3_Prometa\MitoSys2\Calibration\mEGFPC1_Noc\mEGFP_setSor_0_R1_P10_K1_Ch2-Ch1.zen
368540	-4.920824e-05	2.781490e-04	3.769200e-06	20150716_gfpWAPLch3_Prometa\MitoSys2\Calibration\mEGFPC1_Noc\mEGFP_setSor_0_R1_P10_K1_Ch2-Ch1.zen
389020	-2.037579e-05	2.216924e-04	3.397800e-06	20150716_gfpWAPLch3_Prometa\MitoSys2\Calibration\mEGFPC1_Noc\mEGFP_setSor_0_R1_P10_K1_Ch2-Ch1.zen
409500	-5.872754e-05	1.719286e-04	3.077700e-06	20150716_gfpWAPLch3_Prometa\MitoSys2\Calibration\mEGFPC1_Noc\mEGFP_setSor_0_R1_P10_K1_Ch2-Ch1.zen
450460	-5.563320e-05	1.771187e-04	2.557600e-06	20150716_gfpWAPLch3_Prometa\MitoSys2\Calibration\mEGFPC1_Noc\mEGFP_setSor_0_R1_P10_K1_Ch2-Ch1.zen
491420	-8.949493e-05	2.154548e-04	2.157200e-06	20150716_gfpWAPLch3_Prometa\MitoSys2\Calibration\mEGFPC1_Noc\mEGFP_setSor_0_R1_P10_K1_Ch2-Ch1.zen
532380	4.930066e-06	1.666406e-04	1.842600e-06	20150716_gfpWAPLch3_Prometa\MitoSys2\Calibration\mEGFPC1_Noc\mEGFP_setSor_0_R1_P10_K1_Ch2-Ch1.zen
573340	2.087038e-05	2.334109e-04	1.591200e-06	20150716_gfpWAPLch3_Prometa\MitoSys2\Calibration\mEGFPC1_Noc\mEGFP_setSor_0_R1_P10_K1_Ch2-Ch1.zen
614300	-1.306867e-05	2.628702e-04	1.387300e-06	20150716_gfpWAPLch3_Prometa\MitoSys2\Calibration\mEGFPC1_Noc\mEGFP_setSor_0_R1_P10_K1_Ch2-Ch1.zen
655260	-2.797655e-05	1.830924e-04	1.219700e-06	20150716_gfpWAPLch3_Prometa\MitoSys2\Calibration\mEGFPC1_Noc\mEGFP_setSor_0_R1_P10_K1_Ch2-Ch1.zen
696220	7.451171e-05	1.983020e-04	1.080400e-06	20150716_gfpWAPLch3_Prometa\MitoSys2\Calibration\mEGFPC1_Noc\mEGFP_setSor_0_R1_P10_K1_Ch2-Ch1.zen
737180	3.611621e-05	1.893803e-04	9.633700e-07	20150716_gfpWAPLch3_Prometa\MitoSys2\Calibration\mEGFPC1_Noc\mEGFP_setSor_0_R1_P10_K1_Ch2-Ch1.zen
778140	2.199132e-05	1.018738e-04	8.641800e-07	20150716_gfpWAPLch3_Prometa\MitoSys2\Calibration\mEGFPC1_Noc\mEGFP_setSor_0_R1_P10_K1_Ch2-Ch1.zen
819100	-1.195861e-05	1.455611e-04	7.794000e-07	20150716_gfpWAPLch3_Prometa\MitoSys2\Calibration\mEGFPC1_Noc\mEGFP_setSor_0_R1_P10_K1_Ch2-Ch1.zen
901020	-3.815671e-05	1.502913e-04	6.430800e-07	20150716_gfpWAPLch3_Prometa\MitoSys2\Calibration\mEGFPC1_Noc\mEGFP_setSor_0_R1_P10_K1_Ch2-Ch1.zen
982940	1.816700e-05	1.679698e-04	5.393800e-07	20150716_gfpWAPLch3_Prometa\MitoSys2\Calibration\mEGFPC1_Noc\mEGFP_setSor_0_R1_P10_K1_Ch2-Ch1.zen
1064860	-4.167597e-05	1.451056e-04	4.587100e-07	20150716_gfpWAPLch3_Prometa\MitoSys2\Calibration\mEGFPC1_Noc\mEGFP_setSor_0_R1_P10_K1_Ch2-Ch1.zen
1146780	-3.639317e-05	1.441532e-04	3.947800e-07	20150716_gfpWAPLch3_Prometa\MitoSys2\Calibration\mEGFPC1_Noc\mEGFP_setSor_0_R1_P10_K1_Ch2-Ch1.zen
1228700	-1.290285e-06	1.971079e-04	3.432700e-07	20150716_gfpWAPLch3_Prometa\MitoSys2\Calibration\mEGFPC1_Noc\mEGFP_setSor_0_R1_P10_K1_Ch2-Ch1.zen
1310620	3.199648e-05	1.389842e-04	3.011900e-07	20150716_gfpWAPLch3_Prometa\MitoSys2\Calibration\mEGFPC1_Noc\mEGFP_setSor_0_R1_P10_K1_Ch2-Ch1.zen
1392540	-9.783692e-06	1.339812e-04	2.663600e-07	20150716_gfpWAPLch3_Prometa\MitoSys2\Calibration\mEGFPC1_Noc\mEGFP_setSor_0_R1_P10_K1_Ch2-Ch1.zen
1474460	6.608737e-06	1.478076e-04	2.372300e-07	20150716_gfpWAPLch3_Prometa\MitoSys2\Calibration\mEGFPC1_Noc\mEGFP_setSor_0_R1_P10_K1_Ch2-Ch1.zen
1556380	5.247996e-06	1.605699e-04	2.126300e-07	20150716_gfpWAPLch3_Prometa\MitoSys2\Calibration\mEGFPC1_Noc\mEGFP_setSor_0_R1_P10_K1_Ch2-Ch1.zen
10	4.213711e-03	7.058041e-04	4.131000e-03	20150716_gfpWAPLch3_Prometa\MitoSys2\Calibration\mEGFPC1_Noc\mEGFP_setSor_0_R1_P11_K1_Ch2-Ch1.zen
20	4.009171e-03	5.966254e-04	4.055300e-03	20150716_gfpWAPLch3_Prometa\MitoSys2\Calibration\mEGFPC1_Noc\mEGFP_setSor_0_R1_P11_K1_Ch2-Ch1.zen
30	3.835632e-03	1.094555e-03	3.980600e-03	20150716_gfpWAPLch3_Prometa\MitoSys2\Calibration\mEGFPC1_Noc\mEGFP_setSor_0_R1_P11_K1_Ch2-Ch1.zen
40	3.939953e-03	6.285194e-04	3.907700e-03	20150716_gfpWAPLch3_Prometa\MitoSys2\Calibration\mEGFPC1_Noc\mEGFP_setSor_0_R1_P11_K1_Ch2-Ch1.zen
50	3.768078e-03	8.395235e-04	3.836900e-03	20150716_gfpWAPLch3_Prometa\MitoSys2\Calibration\mEGFPC1_Noc\mEGFP_setSor_0_R1_P11_K1_Ch2-Ch1.zen
60	3.829037e-03	8.258904e-04	3.768300e-03	20150716_gfpWAPLch3_Prometa\MitoSys2\Calibration\mEGFPC1_Noc\mEGFP_setSor_0_R1_P11_K1_Ch2-Ch1.zen
70	3.937948e-03	9.583671e-04	3.702000e-03	20150716_gfpWAPLch3_Prometa\MitoSys2\Calibration\mEGFPC1_Noc\mEGFP_setSor_0_R1_P11_K1_Ch2-Ch1.zen
80	3.577025e-03	7.347383e-04	3.637800e-03	20150716_gfpWAPLch3_Prometa\MitoSys2\Calibration\mEGFPC1_Noc\mEGFP_setSor_0_R1_P11_K1_Ch2-Ch1.zen
90	3.688397e-03	8.952102e-04	3.575800e-03	20150716_gfpWAPLch3_Prometa\MitoSys2\Calibration\mEGFPC1_Noc\mEGFP_setSor_0_R1_P11_K1_Ch2-Ch1.zen
100	3.660850e-03	3.761305e-04	3.515900e-03	20150716_gfpWAPLch3_Prometa\MitoSys2\Calibration\mEGFPC1_Noc\mEGFP_setSor_0_R1_P11_K1_Ch2-Ch1.zen
120	3.413723e-03	6.379950e-04	3.401800e-03	20150716_gfpWAPLch3_Prometa\MitoSys2\Calibration\mEGFPC1_Noc\mEGFP_setSor_0_R1_P11_K1_Ch2-Ch1.zen
140	3.196974e-03	6.054826e-04	3.294900e-03	20150716_gfpWAPLch3_Prometa\MitoSys2\Calibration\mEGFPC1_Noc\mEGFP_setSor_0_R1_P11_K1_Ch2-Ch1.zen
160	3.278801e-03	6.154926e-04	3.194500e-03	20150716_gfpWAPLch3_Prometa\MitoSys2\Calibration\mEGFPC1_Noc\mEGFP_setSor_0_R1_P11_K1_Ch2-Ch1.zen
180	3.019529e-03	6.745640e-04	3.099900e-03	20150716_gfpWAPLch3_Prometa\MitoSys2\Calibration\mEGFPC1_Noc\mEGFP_setSor_0_R1_P11_K1_Ch2-Ch1.zen
200	3.120206e-03	5.239251e-04	3.010800e-03	20150716_gfpWAPLch3_Prometa\MitoSys2\Calibration\mEGFPC1_Noc\mEGFP_setSor_0_R1_P11_K1_Ch2-Ch1.zen
220	2.902838e-03	5.525032e-04	2.926500e-03	20150716_gfpWAPLch3_Prometa\MitoSys2\Calibration\mEGFPC1_Noc\mEGFP_setSor_0_R1_P11_K1_Ch2-Ch1.zen
240	2.821301e-03	5.372273e-04	2.846700e-03	20150716_gfpWAPLch3_Prometa\MitoSys2\Calibration\mEGFPC1_Noc\mEGFP_setSor_0_R1_P11_K1_Ch2-Ch1.zen
260	2.787223e-03	6.138413e-04	2.771000e-03	20150716_gfpWAPLch3_Prometa\MitoSys2\Calibration\mEGFPC1_Noc\mEGFP_setSor_0_R1_P11_K1_Ch2-Ch1.zen
280	2.731216e-03	5.864741e-04	2.699100e-03	20150716_gfpWAPLch3_Prometa\MitoSys2\Calibration\mEGFPC1_Noc\mEGFP_setSor_0_R1_P11_K1_Ch2-Ch1.zen
300	2.603882e-03	3.551034e-04	2.630600e-03	20150716_gfpWAPLch3_Prometa\MitoSys2\Calibration\mEGFPC1_Noc\mEGFP_setSor_0_R1_P11_K1_Ch2-Ch1.zen
340	2.519333e-03	3.852509e-04	2.503000e-03	20150716_gfpWAPLch3_Prometa\MitoSys2\Calibration\mEGFPC1_Noc\mEGFP_setSor_0_R1_P11_K1_Ch2-Ch1.zen
380	2.288528e-03	3.503337e-04	2.386600e-03	20150716_gfpWAPLch3_Prometa\MitoSys2\Calibration\mEGFPC1_Noc\mEGFP_setSor_0_R1_P11_K1_Ch2-Ch1.zen
420	2.274291e-03	4.351649e-04	2.279900e-03	20150716_gfpWAPLch3_Prometa\MitoSys2\Calibration\mEGFPC1_Noc\mEGFP_setSor_0_R1_P11_K1_Ch2-Ch1.zen
460	2.067145e-03	4.538328e-04	2.181800e-03	20150716_gfpWAPLch3_Prometa\MitoSys2\Calibration\mEGFPC1_Noc\mEGFP_setSor_0_R1_P11_K1_Ch2-Ch1.zen
500	2.154498e-03	5.337281e-04	2.091200e-03	20150716_gfpWAPLch3_Prometa\MitoSys2\Calibration\mEGFPC1_Noc\mEGFP_setSor_0_R1_P11_K1_Ch2-Ch1.zen
540	1.860176e-03	4.328687e-04	2.007300e-03	20150716_gfpWAPLch3_Prometa\MitoSys2\Calibration\mEGFPC1_Noc\mEGFP_setSor_0_R1_P11_K1_Ch2-Ch1.zen
580	1.978027e-03	4.300627e-04	1.929500e-03	20150716_gfpWAPLch3_Prometa\MitoSys2\Calibration\mEGFPC1_Noc\mEGFP_setSor_0_R1_P11_K1_Ch2-Ch1.zen
620	1.795649e-03	4.610831e-04	1.857000e-03	20150716_gfpWAPLch3_Prometa\MitoSys2\Calibration\mEGFPC1_Noc\mEGFP_setSor_0_R1_P11_K1_Ch2-Ch1.zen
660	1.823282e-03	5.401881e-04	1.789500e-03	20150716_gfpWAPLch3_Prometa\MitoSys2\Calibration\mEGFPC1_Noc\mEGFP_setSor_0_R1_P11_K1_Ch2-Ch1.zen
700	1.780758e-03	3.102711e-04	1.726400e-03	20150716_gfpWAPLch3_Prometa\MitoSys2\Calibration\mEGFPC1_Noc\mEGFP_setSor_0_R1_P11_K1_Ch2-Ch1.zen
780	1.536740e-03	3.881626e-04	1.611900e-03	20150716_gfpWAPLch3_Prometa\MitoSys2\Calibration\mEGFPC1_Noc\mEGFP_setSor_0_R1_P11_K1_Ch2-Ch1.zen
860	1.403864e-03	2.266873e-04	1.510900e-03	20150716_gfpWAPLch3_Prometa\MitoSys2\Calibration\mEGFPC1_Noc\mEGFP_setSor_0_R1_P11_K1_Ch2-Ch1.zen
940	1.351861e-03	3.071938e-04	1.421000e-03	20150716_gfpWAPLch3_Prometa\MitoSys2\Calibration\mEGFPC1_Noc\mEGFP_setSor_0_R1_P11_K1_Ch2-Ch1.zen
1020	1.315557e-03	2.503919e-04	1.340700e-03	20150716_gfpWAPLch3_Prometa\MitoSys2\Calibration\mEGFPC1_Noc\mEGFP_setSor_0_R1_P11_K1_Ch2-Ch1.zen
1100	1.236825e-03	3.111392e-04	1.268600e-03	20150716_gfpWAPLch3_Prometa\MitoSys2\Calibration\mEGFPC1_Noc\mEGFP_setSor_0_R1_P11_K1_Ch2-Ch1.zen
1180	1.317779e-03	2.908400e-04	1.203400e-03	20150716_gfpWAPLch3_Prometa\MitoSys2\Calibration\mEGFPC1_Noc\mEGFP_setSor_0_R1_P11_K1_Ch2-Ch1.zen
1260	1.096057e-03	2.686472e-04	1.144200e-03	20150716_gfpWAPLch3_Prometa\MitoSys2\Calibration\mEGFPC1_Noc\mEGFP_setSor_0_R1_P11_K1_Ch2-Ch1.zen
1340	1.175965e-03	3.060985e-04	1.090300e-03	20150716_gfpWAPLch3_Prometa\MitoSys2\Calibration\mEGFPC1_Noc\mEGFP_setSor_0_R1_P11_K1_Ch2-Ch1.zen
1420	1.090015e-03	2.731436e-04	1.041000e-03	20150716_gfpWAPLch3_Prometa\MitoSys2\Calibration\mEGFPC1_Noc\mEGFP_setSor_0_R1_P11_K1_Ch2-Ch1.zen
1500	1.005419e-03	2.656630e-04	9.957100e-04	20150716_gfpWAPLch3_Prometa\MitoSys2\Calibration\mEGFPC1_Noc\mEGFP_setSor_0_R1_P11_K1_Ch2-Ch1.zen
1660	8.885234e-04	2.254323e-04	9.154200e-04	20150716_gfpWAPLch3_Prometa\MitoSys2\Calibration\mEGFPC1_Noc\mEGFP_setSor_0_R1_P11_K1_Ch2-Ch1.zen
1820	7.791309e-04	1.917406e-04	8.464600e-04	20150716_gfpWAPLch3_Prometa\MitoSys2\Calibration\mEGFPC1_Noc\mEGFP_setSor_0_R1_P11_K1_Ch2-Ch1.zen
1980	7.754735e-04	2.934002e-04	7.865900e-04	20150716_gfpWAPLch3_Prometa\MitoSys2\Calibration\mEGFPC1_Noc\mEGFP_setSor_0_R1_P11_K1_Ch2-Ch1.zen
2140	7.576778e-04	2.084108e-04	7.341300e-04	20150716_gfpWAPLch3_Prometa\MitoSys2\Calibration\mEGFPC1_Noc\mEGFP_setSor_0_R1_P11_K1_Ch2-Ch1.zen
2300	5.838663e-04	2.038833e-04	6.877700e-04	20150716_gfpWAPLch3_Prometa\MitoSys2\Calibration\mEGFPC1_Noc\mEGFP_setSor_0_R1_P11_K1_Ch2-Ch1.zen
2460	6.412343e-04	2.512177e-04	6.465100e-04	20150716_gfpWAPLch3_Prometa\MitoSys2\Calibration\mEGFPC1_Noc\mEGFP_setSor_0_R1_P11_K1_Ch2-Ch1.zen
2620	5.344480e-04	1.960940e-04	6.095400e-04	20150716_gfpWAPLch3_Prometa\MitoSys2\Calibration\mEGFPC1_Noc\mEGFP_setSor_0_R1_P11_K1_Ch2-Ch1.zen
2780	5.432311e-04	2.735751e-04	5.762100e-04	20150716_gfpWAPLch3_Prometa\MitoSys2\Calibration\mEGFPC1_Noc\mEGFP_setSor_0_R1_P11_K1_Ch2-Ch1.zen
2940	4.748893e-04	2.441091e-04	5.460200e-04	20150716_gfpWAPLch3_Prometa\MitoSys2\Calibration\mEGFPC1_Noc\mEGFP_setSor_0_R1_P11_K1_Ch2-Ch1.zen
3100	4.825418e-04	2.581578e-04	5.185400e-04	20150716_gfpWAPLch3_Prometa\MitoSys2\Calibration\mEGFPC1_Noc\mEGFP_setSor_0_R1_P11_K1_Ch2-Ch1.zen
3420	4.351540e-04	1.990503e-04	4.703300e-04	20150716_gfpWAPLch3_Prometa\MitoSys2\Calibration\mEGFPC1_Noc\mEGFP_setSor_0_R1_P11_K1_Ch2-Ch1.zen
3740	4.817610e-04	1.961499e-04	4.294300e-04	20150716_gfpWAPLch3_Prometa\MitoSys2\Calibration\mEGFPC1_Noc\mEGFP_setSor_0_R1_P11_K1_Ch2-Ch1.zen
4060	3.946017e-04	2.021308e-04	3.942700e-04	20150716_gfpWAPLch3_Prometa\MitoSys2\Calibration\mEGFPC1_Noc\mEGFP_setSor_0_R1_P11_K1_Ch2-Ch1.zen
4380	3.082056e-04	1.827366e-04	3.637400e-04	20150716_gfpWAPLch3_Prometa\MitoSys2\Calibration\mEGFPC1_Noc\mEGFP_setSor_0_R1_P11_K1_Ch2-Ch1.zen
4700	2.205897e-04	1.750621e-04	3.369800e-04	20150716_gfpWAPLch3_Prometa\MitoSys2\Calibration\mEGFPC1_Noc\mEGFP_setSor_0_R1_P11_K1_Ch2-Ch1.zen
5020	2.181015e-04	2.067288e-04	3.133400e-04	20150716_gfpWAPLch3_Prometa\MitoSys2\Calibration\mEGFPC1_Noc\mEGFP_setSor_0_R1_P11_K1_Ch2-Ch1.zen
5340	2.998247e-04	1.767394e-04	2.923200e-04	20150716_gfpWAPLch3_Prometa\MitoSys2\Calibration\mEGFPC1_Noc\mEGFP_setSor_0_R1_P11_K1_Ch2-Ch1.zen
5660	2.390259e-04	1.978162e-04	2.735000e-04	20150716_gfpWAPLch3_Prometa\MitoSys2\Calibration\mEGFPC1_Noc\mEGFP_setSor_0_R1_P11_K1_Ch2-Ch1.zen
5980	2.616435e-04	1.986353e-04	2.565900e-04	20150716_gfpWAPLch3_Prometa\MitoSys2\Calibration\mEGFPC1_Noc\mEGFP_setSor_0_R1_P11_K1_Ch2-Ch1.zen
6300	2.577066e-04	1.622262e-04	2.413000e-04	20150716_gfpWAPLch3_Prometa\MitoSys2\Calibration\mEGFPC1_Noc\mEGFP_setSor_0_R1_P11_K1_Ch2-Ch1.zen
6940	2.504007e-04	2.068498e-04	2.147900e-04	20150716_gfpWAPLch3_Prometa\MitoSys2\Calibration\mEGFPC1_Noc\mEGFP_setSor_0_R1_P11_K1_Ch2-Ch1.zen
7580	2.059800e-04	1.449421e-04	1.926600e-04	20150716_gfpWAPLch3_Prometa\MitoSys2\Calibration\mEGFPC1_Noc\mEGFP_setSor_0_R1_P11_K1_Ch2-Ch1.zen
8220	2.350480e-04	1.413108e-04	1.739500e-04	20150716_gfpWAPLch3_Prometa\MitoSys2\Calibration\mEGFPC1_Noc\mEGFP_setSor_0_R1_P11_K1_Ch2-Ch1.zen
8860	1.869704e-04	1.777834e-04	1.579600e-04	20150716_gfpWAPLch3_Prometa\MitoSys2\Calibration\mEGFPC1_Noc\mEGFP_setSor_0_R1_P11_K1_Ch2-Ch1.zen
9500	1.205891e-04	1.431866e-04	1.441900e-04	20150716_gfpWAPLch3_Prometa\MitoSys2\Calibration\mEGFPC1_Noc\mEGFP_setSor_0_R1_P11_K1_Ch2-Ch1.zen
10140	1.585779e-04	1.992846e-04	1.322200e-04	20150716_gfpWAPLch3_Prometa\MitoSys2\Calibration\mEGFPC1_Noc\mEGFP_setSor_0_R1_P11_K1_Ch2-Ch1.zen
10780	1.543200e-04	1.600909e-04	1.217500e-04	20150716_gfpWAPLch3_Prometa\MitoSys2\Calibration\mEGFPC1_Noc\mEGFP_setSor_0_R1_P11_K1_Ch2-Ch1.zen
11420	1.740240e-04	1.819512e-04	1.125300e-04	20150716_gfpWAPLch3_Prometa\MitoSys2\Calibration\mEGFPC1_Noc\mEGFP_setSor_0_R1_P11_K1_Ch2-Ch1.zen
12060	1.454623e-04	1.564120e-04	1.043700e-04	20150716_gfpWAPLch3_Prometa\MitoSys2\Calibration\mEGFPC1_Noc\mEGFP_setSor_0_R1_P11_K1_Ch2-Ch1.zen
12700	1.406871e-04	1.326008e-04	9.709700e-05	20150716_gfpWAPLch3_Prometa\MitoSys2\Calibration\mEGFPC1_Noc\mEGFP_setSor_0_R1_P11_K1_Ch2-Ch1.zen
13980	1.117081e-04	1.627754e-04	8.475300e-05	20150716_gfpWAPLch3_Prometa\MitoSys2\Calibration\mEGFPC1_Noc\mEGFP_setSor_0_R1_P11_K1_Ch2-Ch1.zen
15260	7.931667e-05	1.609717e-04	7.471100e-05	20150716_gfpWAPLch3_Prometa\MitoSys2\Calibration\mEGFPC1_Noc\mEGFP_setSor_0_R1_P11_K1_Ch2-Ch1.zen
16540	1.507467e-06	1.629702e-04	6.642100e-05	20150716_gfpWAPLch3_Prometa\MitoSys2\Calibration\mEGFPC1_Noc\mEGFP_setSor_0_R1_P11_K1_Ch2-Ch1.zen
17820	3.969541e-05	1.656348e-04	5.949100e-05	20150716_gfpWAPLch3_Prometa\MitoSys2\Calibration\mEGFPC1_Noc\mEGFP_setSor_0_R1_P11_K1_Ch2-Ch1.zen
19100	3.028397e-05	1.418182e-04	5.363400e-05	20150716_gfpWAPLch3_Prometa\MitoSys2\Calibration\mEGFPC1_Noc\mEGFP_setSor_0_R1_P11_K1_Ch2-Ch1.zen
20380	2.503888e-05	1.470054e-04	4.863400e-05	20150716_gfpWAPLch3_Prometa\MitoSys2\Calibration\mEGFPC1_Noc\mEGFP_setSor_0_R1_P11_K1_Ch2-Ch1.zen
21660	2.604641e-05	1.283541e-04	4.433000e-05	20150716_gfpWAPLch3_Prometa\MitoSys2\Calibration\mEGFPC1_Noc\mEGFP_setSor_0_R1_P11_K1_Ch2-Ch1.zen
22940	-3.448631e-05	1.402224e-04	4.059500e-05	20150716_gfpWAPLch3_Prometa\MitoSys2\Calibration\mEGFPC1_Noc\mEGFP_setSor_0_R1_P11_K1_Ch2-Ch1.zen
24220	2.786389e-05	1.300244e-04	3.733200e-05	20150716_gfpWAPLch3_Prometa\MitoSys2\Calibration\mEGFPC1_Noc\mEGFP_setSor_0_R1_P11_K1_Ch2-Ch1.zen
25500	-2.166281e-06	1.324796e-04	3.446200e-05	20150716_gfpWAPLch3_Prometa\MitoSys2\Calibration\mEGFPC1_Noc\mEGFP_setSor_0_R1_P11_K1_Ch2-Ch1.zen
28060	7.750481e-07	1.392897e-04	2.966900e-05	20150716_gfpWAPLch3_Prometa\MitoSys2\Calibration\mEGFPC1_Noc\mEGFP_setSor_0_R1_P11_K1_Ch2-Ch1.zen
30620	1.999595e-05	1.413775e-04	2.584600e-05	20150716_gfpWAPLch3_Prometa\MitoSys2\Calibration\mEGFPC1_Noc\mEGFP_setSor_0_R1_P11_K1_Ch2-Ch1.zen
33180	-9.397463e-06	1.117901e-04	2.274400e-05	20150716_gfpWAPLch3_Prometa\MitoSys2\Calibration\mEGFPC1_Noc\mEGFP_setSor_0_R1_P11_K1_Ch2-Ch1.zen
35740	-1.567573e-05	1.224042e-04	2.019000e-05	20150716_gfpWAPLch3_Prometa\MitoSys2\Calibration\mEGFPC1_Noc\mEGFP_setSor_0_R1_P11_K1_Ch2-Ch1.zen
38300	1.007841e-06	1.568078e-04	1.806000e-05	20150716_gfpWAPLch3_Prometa\MitoSys2\Calibration\mEGFPC1_Noc\mEGFP_setSor_0_R1_P11_K1_Ch2-Ch1.zen
40860	9.234349e-06	1.343966e-04	1.626400e-05	20150716_gfpWAPLch3_Prometa\MitoSys2\Calibration\mEGFPC1_Noc\mEGFP_setSor_0_R1_P11_K1_Ch2-Ch1.zen
43420	5.390208e-05	1.456698e-04	1.473400e-05	20150716_gfpWAPLch3_Prometa\MitoSys2\Calibration\mEGFPC1_Noc\mEGFP_setSor_0_R1_P11_K1_Ch2-Ch1.zen
45980	-1.459761e-06	1.220698e-04	1.341900e-05	20150716_gfpWAPLch3_Prometa\MitoSys2\Calibration\mEGFPC1_Noc\mEGFP_setSor_0_R1_P11_K1_Ch2-Ch1.zen
48540	2.391421e-05	1.796053e-04	1.228100e-05	20150716_gfpWAPLch3_Prometa\MitoSys2\Calibration\mEGFPC1_Noc\mEGFP_setSor_0_R1_P11_K1_Ch2-Ch1.zen
51100	4.629249e-05	1.465653e-04	1.128800e-05	20150716_gfpWAPLch3_Prometa\MitoSys2\Calibration\mEGFPC1_Noc\mEGFP_setSor_0_R1_P11_K1_Ch2-Ch1.zen
56220	2.362749e-05	1.176719e-04	9.646500e-06	20150716_gfpWAPLch3_Prometa\MitoSys2\Calibration\mEGFPC1_Noc\mEGFP_setSor_0_R1_P11_K1_Ch2-Ch1.zen
61340	3.258492e-05	8.825372e-05	8.353500e-06	20150716_gfpWAPLch3_Prometa\MitoSys2\Calibration\mEGFPC1_Noc\mEGFP_setSor_0_R1_P11_K1_Ch2-Ch1.zen
66460	-2.432676e-06	1.239006e-04	7.315400e-06	20150716_gfpWAPLch3_Prometa\MitoSys2\Calibration\mEGFPC1_Noc\mEGFP_setSor_0_R1_P11_K1_Ch2-Ch1.zen
71580	7.569764e-07	1.447774e-04	6.468100e-06	20150716_gfpWAPLch3_Prometa\MitoSys2\Calibration\mEGFPC1_Noc\mEGFP_setSor_0_R1_P11_K1_Ch2-Ch1.zen
76700	-3.147153e-05	1.165010e-04	5.766800e-06	20150716_gfpWAPLch3_Prometa\MitoSys2\Calibration\mEGFPC1_Noc\mEGFP_setSor_0_R1_P11_K1_Ch2-Ch1.zen
81820	-8.036674e-06	1.319463e-04	5.179200e-06	20150716_gfpWAPLch3_Prometa\MitoSys2\Calibration\mEGFPC1_Noc\mEGFP_setSor_0_R1_P11_K1_Ch2-Ch1.zen
86940	1.296432e-05	1.168189e-04	4.681400e-06	20150716_gfpWAPLch3_Prometa\MitoSys2\Calibration\mEGFPC1_Noc\mEGFP_setSor_0_R1_P11_K1_Ch2-Ch1.zen
92060	7.654184e-06	9.670370e-05	4.255800e-06	20150716_gfpWAPLch3_Prometa\MitoSys2\Calibration\mEGFPC1_Noc\mEGFP_setSor_0_R1_P11_K1_Ch2-Ch1.zen
97180	3.885260e-05	1.039305e-04	3.888600e-06	20150716_gfpWAPLch3_Prometa\MitoSys2\Calibration\mEGFPC1_Noc\mEGFP_setSor_0_R1_P11_K1_Ch2-Ch1.zen
102300	9.274117e-06	6.786020e-05	3.569500e-06	20150716_gfpWAPLch3_Prometa\MitoSys2\Calibration\mEGFPC1_Noc\mEGFP_setSor_0_R1_P11_K1_Ch2-Ch1.zen
112540	-3.825657e-05	1.003346e-04	3.044300e-06	20150716_gfpWAPLch3_Prometa\MitoSys2\Calibration\mEGFPC1_Noc\mEGFP_setSor_0_R1_P11_K1_Ch2-Ch1.zen
122780	1.461658e-05	1.181779e-04	2.632400e-06	20150716_gfpWAPLch3_Prometa\MitoSys2\Calibration\mEGFPC1_Noc\mEGFP_setSor_0_R1_P11_K1_Ch2-Ch1.zen
133020	3.258835e-05	7.447643e-05	2.302800e-06	20150716_gfpWAPLch3_Prometa\MitoSys2\Calibration\mEGFPC1_Noc\mEGFP_setSor_0_R1_P11_K1_Ch2-Ch1.zen
143260	4.997779e-05	9.073104e-05	2.034600e-06	20150716_gfpWAPLch3_Prometa\MitoSys2\Calibration\mEGFPC1_Noc\mEGFP_setSor_0_R1_P11_K1_Ch2-Ch1.zen
153500	4.452213e-05	1.080067e-04	1.813000e-06	20150716_gfpWAPLch3_Prometa\MitoSys2\Calibration\mEGFPC1_Noc\mEGFP_setSor_0_R1_P11_K1_Ch2-Ch1.zen
163740	4.568697e-05	1.052742e-04	1.627700e-06	20150716_gfpWAPLch3_Prometa\MitoSys2\Calibration\mEGFPC1_Noc\mEGFP_setSor_0_R1_P11_K1_Ch2-Ch1.zen
173980	1.428953e-06	7.578079e-05	1.470800e-06	20150716_gfpWAPLch3_Prometa\MitoSys2\Calibration\mEGFPC1_Noc\mEGFP_setSor_0_R1_P11_K1_Ch2-Ch1.zen
184220	2.927135e-05	1.160518e-04	1.336900e-06	20150716_gfpWAPLch3_Prometa\MitoSys2\Calibration\mEGFPC1_Noc\mEGFP_setSor_0_R1_P11_K1_Ch2-Ch1.zen
194460	-1.046347e-05	1.064288e-04	1.221400e-06	20150716_gfpWAPLch3_Prometa\MitoSys2\Calibration\mEGFPC1_Noc\mEGFP_setSor_0_R1_P11_K1_Ch2-Ch1.zen
204700	-1.288913e-05	8.612400e-05	1.121100e-06	20150716_gfpWAPLch3_Prometa\MitoSys2\Calibration\mEGFPC1_Noc\mEGFP_setSor_0_R1_P11_K1_Ch2-Ch1.zen
225180	-4.458811e-05	8.487554e-05	9.560700e-07	20150716_gfpWAPLch3_Prometa\MitoSys2\Calibration\mEGFPC1_Noc\mEGFP_setSor_0_R1_P11_K1_Ch2-Ch1.zen
245660	4.332673e-06	8.825925e-05	8.267400e-07	20150716_gfpWAPLch3_Prometa\MitoSys2\Calibration\mEGFPC1_Noc\mEGFP_setSor_0_R1_P11_K1_Ch2-Ch1.zen
266140	1.537261e-05	7.709260e-05	7.233000e-07	20150716_gfpWAPLch3_Prometa\MitoSys2\Calibration\mEGFPC1_Noc\mEGFP_setSor_0_R1_P11_K1_Ch2-Ch1.zen
286620	-7.105025e-06	7.601800e-05	6.391200e-07	20150716_gfpWAPLch3_Prometa\MitoSys2\Calibration\mEGFPC1_Noc\mEGFP_setSor_0_R1_P11_K1_Ch2-Ch1.zen
307100	1.807162e-05	8.721646e-05	5.695800e-07	20150716_gfpWAPLch3_Prometa\MitoSys2\Calibration\mEGFPC1_Noc\mEGFP_setSor_0_R1_P11_K1_Ch2-Ch1.zen
327580	6.541493e-06	7.328347e-05	5.114100e-07	20150716_gfpWAPLch3_Prometa\MitoSys2\Calibration\mEGFPC1_Noc\mEGFP_setSor_0_R1_P11_K1_Ch2-Ch1.zen
348060	1.117107e-05	9.915035e-05	4.621900e-07	20150716_gfpWAPLch3_Prometa\MitoSys2\Calibration\mEGFPC1_Noc\mEGFP_setSor_0_R1_P11_K1_Ch2-Ch1.zen
368540	2.666815e-06	8.717520e-05	4.201400e-07	20150716_gfpWAPLch3_Prometa\MitoSys2\Calibration\mEGFPC1_Noc\mEGFP_setSor_0_R1_P11_K1_Ch2-Ch1.zen
389020	-2.476325e-06	9.873624e-05	3.838900e-07	20150716_gfpWAPLch3_Prometa\MitoSys2\Calibration\mEGFPC1_Noc\mEGFP_setSor_0_R1_P11_K1_Ch2-Ch1.zen
409500	-4.540671e-06	6.513045e-05	3.524000e-07	20150716_gfpWAPLch3_Prometa\MitoSys2\Calibration\mEGFPC1_Noc\mEGFP_setSor_0_R1_P11_K1_Ch2-Ch1.zen
450460	1.758162e-06	5.718980e-05	3.005900e-07	20150716_gfpWAPLch3_Prometa\MitoSys2\Calibration\mEGFPC1_Noc\mEGFP_setSor_0_R1_P11_K1_Ch2-Ch1.zen
491420	8.768082e-06	6.782422e-05	2.599800e-07	20150716_gfpWAPLch3_Prometa\MitoSys2\Calibration\mEGFPC1_Noc\mEGFP_setSor_0_R1_P11_K1_Ch2-Ch1.zen
532380	-1.344013e-05	6.311098e-05	2.274900e-07	20150716_gfpWAPLch3_Prometa\MitoSys2\Calibration\mEGFPC1_Noc\mEGFP_setSor_0_R1_P11_K1_Ch2-Ch1.zen
573340	4.008469e-06	6.315227e-05	2.010400e-07	20150716_gfpWAPLch3_Prometa\MitoSys2\Calibration\mEGFPC1_Noc\mEGFP_setSor_0_R1_P11_K1_Ch2-Ch1.zen
614300	8.321526e-06	5.858086e-05	1.791900e-07	20150716_gfpWAPLch3_Prometa\MitoSys2\Calibration\mEGFPC1_Noc\mEGFP_setSor_0_R1_P11_K1_Ch2-Ch1.zen
655260	-1.849359e-05	6.171185e-05	1.609100e-07	20150716_gfpWAPLch3_Prometa\MitoSys2\Calibration\mEGFPC1_Noc\mEGFP_setSor_0_R1_P11_K1_Ch2-Ch1.zen
696220	-1.022765e-05	6.963287e-05	1.454400e-07	20150716_gfpWAPLch3_Prometa\MitoSys2\Calibration\mEGFPC1_Noc\mEGFP_setSor_0_R1_P11_K1_Ch2-Ch1.zen
737180	-1.227003e-05	9.123419e-05	1.322200e-07	20150716_gfpWAPLch3_Prometa\MitoSys2\Calibration\mEGFPC1_Noc\mEGFP_setSor_0_R1_P11_K1_Ch2-Ch1.zen
778140	1.153598e-06	6.760954e-05	1.208200e-07	20150716_gfpWAPLch3_Prometa\MitoSys2\Calibration\mEGFPC1_Noc\mEGFP_setSor_0_R1_P11_K1_Ch2-Ch1.zen
819100	-2.016838e-05	5.482970e-05	1.109200e-07	20150716_gfpWAPLch3_Prometa\MitoSys2\Calibration\mEGFPC1_Noc\mEGFP_setSor_0_R1_P11_K1_Ch2-Ch1.zen
901020	-9.171586e-06	5.998636e-05	9.462800e-08	20150716_gfpWAPLch3_Prometa\MitoSys2\Calibration\mEGFPC1_Noc\mEGFP_setSor_0_R1_P11_K1_Ch2-Ch1.zen
982940	-1.708516e-05	5.308282e-05	8.185300e-08	20150716_gfpWAPLch3_Prometa\MitoSys2\Calibration\mEGFPC1_Noc\mEGFP_setSor_0_R1_P11_K1_Ch2-Ch1.zen
1064860	-7.843097e-06	4.650471e-05	7.163100e-08	20150716_gfpWAPLch3_Prometa\MitoSys2\Calibration\mEGFPC1_Noc\mEGFP_setSor_0_R1_P11_K1_Ch2-Ch1.zen
1146780	-1.642653e-06	5.557609e-05	6.330900e-08	20150716_gfpWAPLch3_Prometa\MitoSys2\Calibration\mEGFPC1_Noc\mEGFP_setSor_0_R1_P11_K1_Ch2-Ch1.zen
1228700	-5.097167e-07	3.892255e-05	5.643300e-08	20150716_gfpWAPLch3_Prometa\MitoSys2\Calibration\mEGFPC1_Noc\mEGFP_setSor_0_R1_P11_K1_Ch2-Ch1.zen
1310620	-1.968968e-05	4.690282e-05	5.067900e-08	20150716_gfpWAPLch3_Prometa\MitoSys2\Calibration\mEGFPC1_Noc\mEGFP_setSor_0_R1_P11_K1_Ch2-Ch1.zen
1392540	-2.091850e-05	4.820448e-05	4.581000e-08	20150716_gfpWAPLch3_Prometa\MitoSys2\Calibration\mEGFPC1_Noc\mEGFP_setSor_0_R1_P11_K1_Ch2-Ch1.zen
1474460	-1.773134e-05	4.795635e-05	4.164800e-08	20150716_gfpWAPLch3_Prometa\MitoSys2\Calibration\mEGFPC1_Noc\mEGFP_setSor_0_R1_P11_K1_Ch2-Ch1.zen
1556380	2.858690e-06	3.739968e-05	3.806000e-08	20150716_gfpWAPLch3_Prometa\MitoSys2\Calibration\mEGFPC1_Noc\mEGFP_setSor_0_R1_P11_K1_Ch2-Ch1.zen
10	4.348178e-03	7.082997e-04	4.303300e-03	20150716_gfpWAPLch3_Prometa\MitoSys2\Calibration\mEGFPC1_Noc\mEGFP_setSor_0_R1_P12_K1_Ch2-Ch1.zen
20	4.279553e-03	6.103139e-04	4.140500e-03	20150716_gfpWAPLch3_Prometa\MitoSys2\Calibration\mEGFPC1_Noc\mEGFP_setSor_0_R1_P12_K1_Ch2-Ch1.zen
30	3.793004e-03	7.231876e-04	3.989800e-03	20150716_gfpWAPLch3_Prometa\MitoSys2\Calibration\mEGFPC1_Noc\mEGFP_setSor_0_R1_P12_K1_Ch2-Ch1.zen
40	3.753693e-03	6.286372e-04	3.850300e-03	20150716_gfpWAPLch3_Prometa\MitoSys2\Calibration\mEGFPC1_Noc\mEGFP_setSor_0_R1_P12_K1_Ch2-Ch1.zen
50	3.619950e-03	5.627221e-04	3.721300e-03	20150716_gfpWAPLch3_Prometa\MitoSys2\Calibration\mEGFPC1_Noc\mEGFP_setSor_0_R1_P12_K1_Ch2-Ch1.zen
60	3.454256e-03	5.897765e-04	3.601700e-03	20150716_gfpWAPLch3_Prometa\MitoSys2\Calibration\mEGFPC1_Noc\mEGFP_setSor_0_R1_P12_K1_Ch2-Ch1.zen
70	3.431436e-03	8.027247e-04	3.490600e-03	20150716_gfpWAPLch3_Prometa\MitoSys2\Calibration\mEGFPC1_Noc\mEGFP_setSor_0_R1_P12_K1_Ch2-Ch1.zen
80	3.346543e-03	5.267804e-04	3.387200e-03	20150716_gfpWAPLch3_Prometa\MitoSys2\Calibration\mEGFPC1_Noc\mEGFP_setSor_0_R1_P12_K1_Ch2-Ch1.zen
90	3.551772e-03	6.972135e-04	3.290900e-03	20150716_gfpWAPLch3_Prometa\MitoSys2\Calibration\mEGFPC1_Noc\mEGFP_setSor_0_R1_P12_K1_Ch2-Ch1.zen
100	3.389910e-03	5.521156e-04	3.201000e-03	20150716_gfpWAPLch3_Prometa\MitoSys2\Calibration\mEGFPC1_Noc\mEGFP_setSor_0_R1_P12_K1_Ch2-Ch1.zen
120	3.070235e-03	3.939388e-04	3.037800e-03	20150716_gfpWAPLch3_Prometa\MitoSys2\Calibration\mEGFPC1_Noc\mEGFP_setSor_0_R1_P12_K1_Ch2-Ch1.zen
140	2.911927e-03	4.695109e-04	2.893800e-03	20150716_gfpWAPLch3_Prometa\MitoSys2\Calibration\mEGFPC1_Noc\mEGFP_setSor_0_R1_P12_K1_Ch2-Ch1.zen
160	2.847253e-03	5.656565e-04	2.765600e-03	20150716_gfpWAPLch3_Prometa\MitoSys2\Calibration\mEGFPC1_Noc\mEGFP_setSor_0_R1_P12_K1_Ch2-Ch1.zen
180	2.819271e-03	4.310362e-04	2.650700e-03	20150716_gfpWAPLch3_Prometa\MitoSys2\Calibration\mEGFPC1_Noc\mEGFP_setSor_0_R1_P12_K1_Ch2-Ch1.zen
200	2.593103e-03	4.816596e-04	2.547000e-03	20150716_gfpWAPLch3_Prometa\MitoSys2\Calibration\mEGFPC1_Noc\mEGFP_setSor_0_R1_P12_K1_Ch2-Ch1.zen
220	2.379465e-03	3.299119e-04	2.452700e-03	20150716_gfpWAPLch3_Prometa\MitoSys2\Calibration\mEGFPC1_Noc\mEGFP_setSor_0_R1_P12_K1_Ch2-Ch1.zen
240	2.433266e-03	5.010135e-04	2.366500e-03	20150716_gfpWAPLch3_Prometa\MitoSys2\Calibration\mEGFPC1_Noc\mEGFP_setSor_0_R1_P12_K1_Ch2-Ch1.zen
260	2.206961e-03	4.639552e-04	2.287300e-03	20150716_gfpWAPLch3_Prometa\MitoSys2\Calibration\mEGFPC1_Noc\mEGFP_setSor_0_R1_P12_K1_Ch2-Ch1.zen
280	2.257982e-03	4.270258e-04	2.214100e-03	20150716_gfpWAPLch3_Prometa\MitoSys2\Calibration\mEGFPC1_Noc\mEGFP_setSor_0_R1_P12_K1_Ch2-Ch1.zen
300	2.245042e-03	3.158404e-04	2.146100e-03	20150716_gfpWAPLch3_Prometa\MitoSys2\Calibration\mEGFPC1_Noc\mEGFP_setSor_0_R1_P12_K1_Ch2-Ch1.zen
340	1.929237e-03	3.381933e-04	2.023500e-03	20150716_gfpWAPLch3_Prometa\MitoSys2\Calibration\mEGFPC1_Noc\mEGFP_setSor_0_R1_P12_K1_Ch2-Ch1.zen
380	1.785702e-03	4.318377e-04	1.915600e-03	20150716_gfpWAPLch3_Prometa\MitoSys2\Calibration\mEGFPC1_Noc\mEGFP_setSor_0_R1_P12_K1_Ch2-Ch1.zen
420	1.786630e-03	3.176943e-04	1.819400e-03	20150716_gfpWAPLch3_Prometa\MitoSys2\Calibration\mEGFPC1_Noc\mEGFP_setSor_0_R1_P12_K1_Ch2-Ch1.zen
460	1.758143e-03	3.191223e-04	1.733000e-03	20150716_gfpWAPLch3_Prometa\MitoSys2\Calibration\mEGFPC1_Noc\mEGFP_setSor_0_R1_P12_K1_Ch2-Ch1.zen
500	1.558151e-03	3.278615e-04	1.654700e-03	20150716_gfpWAPLch3_Prometa\MitoSys2\Calibration\mEGFPC1_Noc\mEGFP_setSor_0_R1_P12_K1_Ch2-Ch1.zen
540	1.632131e-03	4.066356e-04	1.583300e-03	20150716_gfpWAPLch3_Prometa\MitoSys2\Calibration\mEGFPC1_Noc\mEGFP_setSor_0_R1_P12_K1_Ch2-Ch1.zen
580	1.603491e-03	4.679986e-04	1.517900e-03	20150716_gfpWAPLch3_Prometa\MitoSys2\Calibration\mEGFPC1_Noc\mEGFP_setSor_0_R1_P12_K1_Ch2-Ch1.zen
620	1.405402e-03	3.987505e-04	1.457700e-03	20150716_gfpWAPLch3_Prometa\MitoSys2\Calibration\mEGFPC1_Noc\mEGFP_setSor_0_R1_P12_K1_Ch2-Ch1.zen
660	1.429264e-03	3.675704e-04	1.402100e-03	20150716_gfpWAPLch3_Prometa\MitoSys2\Calibration\mEGFPC1_Noc\mEGFP_setSor_0_R1_P12_K1_Ch2-Ch1.zen
700	1.273322e-03	2.146884e-04	1.350500e-03	20150716_gfpWAPLch3_Prometa\MitoSys2\Calibration\mEGFPC1_Noc\mEGFP_setSor_0_R1_P12_K1_Ch2-Ch1.zen
780	1.186094e-03	3.326701e-04	1.257800e-03	20150716_gfpWAPLch3_Prometa\MitoSys2\Calibration\mEGFPC1_Noc\mEGFP_setSor_0_R1_P12_K1_Ch2-Ch1.zen
860	1.234775e-03	3.571555e-04	1.176900e-03	20150716_gfpWAPLch3_Prometa\MitoSys2\Calibration\mEGFPC1_Noc\mEGFP_setSor_0_R1_P12_K1_Ch2-Ch1.zen
940	1.007587e-03	3.041088e-04	1.105500e-03	20150716_gfpWAPLch3_Prometa\MitoSys2\Calibration\mEGFPC1_Noc\mEGFP_setSor_0_R1_P12_K1_Ch2-Ch1.zen
1020	1.027085e-03	3.153747e-04	1.042200e-03	20150716_gfpWAPLch3_Prometa\MitoSys2\Calibration\mEGFPC1_Noc\mEGFP_setSor_0_R1_P12_K1_Ch2-Ch1.zen
1100	9.919086e-04	2.311509e-04	9.855600e-04	20150716_gfpWAPLch3_Prometa\MitoSys2\Calibration\mEGFPC1_Noc\mEGFP_setSor_0_R1_P12_K1_Ch2-Ch1.zen
1180	9.492703e-04	2.022420e-04	9.346400e-04	20150716_gfpWAPLch3_Prometa\MitoSys2\Calibration\mEGFPC1_Noc\mEGFP_setSor_0_R1_P12_K1_Ch2-Ch1.zen
1260	8.276622e-04	2.841867e-04	8.886100e-04	20150716_gfpWAPLch3_Prometa\MitoSys2\Calibration\mEGFPC1_Noc\mEGFP_setSor_0_R1_P12_K1_Ch2-Ch1.zen
1340	7.772370e-04	2.932457e-04	8.468100e-04	20150716_gfpWAPLch3_Prometa\MitoSys2\Calibration\mEGFPC1_Noc\mEGFP_setSor_0_R1_P12_K1_Ch2-Ch1.zen
1420	7.944367e-04	2.902725e-04	8.086600e-04	20150716_gfpWAPLch3_Prometa\MitoSys2\Calibration\mEGFPC1_Noc\mEGFP_setSor_0_R1_P12_K1_Ch2-Ch1.zen
1500	7.676538e-04	2.644276e-04	7.737200e-04	20150716_gfpWAPLch3_Prometa\MitoSys2\Calibration\mEGFPC1_Noc\mEGFP_setSor_0_R1_P12_K1_Ch2-Ch1.zen
1660	7.789902e-04	2.147685e-04	7.119700e-04	20150716_gfpWAPLch3_Prometa\MitoSys2\Calibration\mEGFPC1_Noc\mEGFP_setSor_0_R1_P12_K1_Ch2-Ch1.zen
1820	6.592150e-04	1.965251e-04	6.591100e-04	20150716_gfpWAPLch3_Prometa\MitoSys2\Calibration\mEGFPC1_Noc\mEGFP_setSor_0_R1_P12_K1_Ch2-Ch1.zen
1980	6.917582e-04	2.136482e-04	6.133400e-04	20150716_gfpWAPLch3_Prometa\MitoSys2\Calibration\mEGFPC1_Noc\mEGFP_setSor_0_R1_P12_K1_Ch2-Ch1.zen
2140	5.844348e-04	1.548876e-04	5.733300e-04	20150716_gfpWAPLch3_Prometa\MitoSys2\Calibration\mEGFPC1_Noc\mEGFP_setSor_0_R1_P12_K1_Ch2-Ch1.zen
2300	6.032530e-04	2.437918e-04	5.380600e-04	20150716_gfpWAPLch3_Prometa\MitoSys2\Calibration\mEGFPC1_Noc\mEGFP_setSor_0_R1_P12_K1_Ch2-Ch1.zen
2460	5.678678e-04	2.158382e-04	5.067200e-04	20150716_gfpWAPLch3_Prometa\MitoSys2\Calibration\mEGFPC1_Noc\mEGFP_setSor_0_R1_P12_K1_Ch2-Ch1.zen
2620	5.036903e-04	3.207988e-04	4.787000e-04	20150716_gfpWAPLch3_Prometa\MitoSys2\Calibration\mEGFPC1_Noc\mEGFP_setSor_0_R1_P12_K1_Ch2-Ch1.zen
2780	4.998767e-04	3.019953e-04	4.534900e-04	20150716_gfpWAPLch3_Prometa\MitoSys2\Calibration\mEGFPC1_Noc\mEGFP_setSor_0_R1_P12_K1_Ch2-Ch1.zen
2940	4.649034e-04	2.764973e-04	4.307000e-04	20150716_gfpWAPLch3_Prometa\MitoSys2\Calibration\mEGFPC1_Noc\mEGFP_setSor_0_R1_P12_K1_Ch2-Ch1.zen
3100	4.366357e-04	2.477662e-04	4.099800e-04	20150716_gfpWAPLch3_Prometa\MitoSys2\Calibration\mEGFPC1_Noc\mEGFP_setSor_0_R1_P12_K1_Ch2-Ch1.zen
3420	3.609469e-04	1.629443e-04	3.737300e-04	20150716_gfpWAPLch3_Prometa\MitoSys2\Calibration\mEGFPC1_Noc\mEGFP_setSor_0_R1_P12_K1_Ch2-Ch1.zen
3740	3.188652e-04	1.538633e-04	3.430700e-04	20150716_gfpWAPLch3_Prometa\MitoSys2\Calibration\mEGFPC1_Noc\mEGFP_setSor_0_R1_P12_K1_Ch2-Ch1.zen
4060	3.163052e-04	1.925503e-04	3.168000e-04	20150716_gfpWAPLch3_Prometa\MitoSys2\Calibration\mEGFPC1_Noc\mEGFP_setSor_0_R1_P12_K1_Ch2-Ch1.zen
4380	2.974557e-04	1.594798e-04	2.940300e-04	20150716_gfpWAPLch3_Prometa\MitoSys2\Calibration\mEGFPC1_Noc\mEGFP_setSor_0_R1_P12_K1_Ch2-Ch1.zen
4700	2.619736e-04	1.558743e-04	2.741200e-04	20150716_gfpWAPLch3_Prometa\MitoSys2\Calibration\mEGFPC1_Noc\mEGFP_setSor_0_R1_P12_K1_Ch2-Ch1.zen
5020	2.391371e-04	1.774302e-04	2.565500e-04	20150716_gfpWAPLch3_Prometa\MitoSys2\Calibration\mEGFPC1_Noc\mEGFP_setSor_0_R1_P12_K1_Ch2-Ch1.zen
5340	2.131698e-04	1.555202e-04	2.409400e-04	20150716_gfpWAPLch3_Prometa\MitoSys2\Calibration\mEGFPC1_Noc\mEGFP_setSor_0_R1_P12_K1_Ch2-Ch1.zen
5660	2.684516e-04	1.692594e-04	2.269800e-04	20150716_gfpWAPLch3_Prometa\MitoSys2\Calibration\mEGFPC1_Noc\mEGFP_setSor_0_R1_P12_K1_Ch2-Ch1.zen
5980	2.272333e-04	1.651941e-04	2.144200e-04	20150716_gfpWAPLch3_Prometa\MitoSys2\Calibration\mEGFPC1_Noc\mEGFP_setSor_0_R1_P12_K1_Ch2-Ch1.zen
6300	1.872729e-04	1.119471e-04	2.030600e-04	20150716_gfpWAPLch3_Prometa\MitoSys2\Calibration\mEGFPC1_Noc\mEGFP_setSor_0_R1_P12_K1_Ch2-Ch1.zen
6940	1.747911e-04	1.540309e-04	1.833300e-04	20150716_gfpWAPLch3_Prometa\MitoSys2\Calibration\mEGFPC1_Noc\mEGFP_setSor_0_R1_P12_K1_Ch2-Ch1.zen
7580	1.827297e-04	1.360562e-04	1.667800e-04	20150716_gfpWAPLch3_Prometa\MitoSys2\Calibration\mEGFPC1_Noc\mEGFP_setSor_0_R1_P12_K1_Ch2-Ch1.zen
8220	1.929096e-04	1.378267e-04	1.527100e-04	20150716_gfpWAPLch3_Prometa\MitoSys2\Calibration\mEGFPC1_Noc\mEGFP_setSor_0_R1_P12_K1_Ch2-Ch1.zen
8860	1.495756e-04	1.244502e-04	1.406100e-04	20150716_gfpWAPLch3_Prometa\MitoSys2\Calibration\mEGFPC1_Noc\mEGFP_setSor_0_R1_P12_K1_Ch2-Ch1.zen
9500	1.521593e-04	1.910307e-04	1.301000e-04	20150716_gfpWAPLch3_Prometa\MitoSys2\Calibration\mEGFPC1_Noc\mEGFP_setSor_0_R1_P12_K1_Ch2-Ch1.zen
10140	1.098301e-04	1.650394e-04	1.209000e-04	20150716_gfpWAPLch3_Prometa\MitoSys2\Calibration\mEGFPC1_Noc\mEGFP_setSor_0_R1_P12_K1_Ch2-Ch1.zen
10780	1.293509e-04	1.561162e-04	1.127700e-04	20150716_gfpWAPLch3_Prometa\MitoSys2\Calibration\mEGFPC1_Noc\mEGFP_setSor_0_R1_P12_K1_Ch2-Ch1.zen
11420	9.390533e-05	1.731113e-04	1.055500e-04	20150716_gfpWAPLch3_Prometa\MitoSys2\Calibration\mEGFPC1_Noc\mEGFP_setSor_0_R1_P12_K1_Ch2-Ch1.zen
12060	1.345796e-04	1.387071e-04	9.909200e-05	20150716_gfpWAPLch3_Prometa\MitoSys2\Calibration\mEGFPC1_Noc\mEGFP_setSor_0_R1_P12_K1_Ch2-Ch1.zen
12700	1.485852e-04	1.144233e-04	9.329000e-05	20150716_gfpWAPLch3_Prometa\MitoSys2\Calibration\mEGFPC1_Noc\mEGFP_setSor_0_R1_P12_K1_Ch2-Ch1.zen
13980	1.047065e-04	1.497493e-04	8.329500e-05	20150716_gfpWAPLch3_Prometa\MitoSys2\Calibration\mEGFPC1_Noc\mEGFP_setSor_0_R1_P12_K1_Ch2-Ch1.zen
15260	1.185044e-04	1.705753e-04	7.500700e-05	20150716_gfpWAPLch3_Prometa\MitoSys2\Calibration\mEGFPC1_Noc\mEGFP_setSor_0_R1_P12_K1_Ch2-Ch1.zen
16540	4.734130e-05	1.752737e-04	6.803700e-05	20150716_gfpWAPLch3_Prometa\MitoSys2\Calibration\mEGFPC1_Noc\mEGFP_setSor_0_R1_P12_K1_Ch2-Ch1.zen
17820	9.078781e-05	1.262808e-04	6.210200e-05	20150716_gfpWAPLch3_Prometa\MitoSys2\Calibration\mEGFPC1_Noc\mEGFP_setSor_0_R1_P12_K1_Ch2-Ch1.zen
19100	1.534615e-05	1.322076e-04	5.699700e-05	20150716_gfpWAPLch3_Prometa\MitoSys2\Calibration\mEGFPC1_Noc\mEGFP_setSor_0_R1_P12_K1_Ch2-Ch1.zen
20380	4.294031e-05	1.548030e-04	5.256600e-05	20150716_gfpWAPLch3_Prometa\MitoSys2\Calibration\mEGFPC1_Noc\mEGFP_setSor_0_R1_P12_K1_Ch2-Ch1.zen
21660	1.728051e-05	1.152874e-04	4.868700e-05	20150716_gfpWAPLch3_Prometa\MitoSys2\Calibration\mEGFPC1_Noc\mEGFP_setSor_0_R1_P12_K1_Ch2-Ch1.zen
22940	3.556251e-05	1.137677e-04	4.526900e-05	20150716_gfpWAPLch3_Prometa\MitoSys2\Calibration\mEGFPC1_Noc\mEGFP_setSor_0_R1_P12_K1_Ch2-Ch1.zen
24220	1.244883e-05	1.483820e-04	4.223700e-05	20150716_gfpWAPLch3_Prometa\MitoSys2\Calibration\mEGFPC1_Noc\mEGFP_setSor_0_R1_P12_K1_Ch2-Ch1.zen
25500	1.654755e-05	7.775621e-05	3.953100e-05	20150716_gfpWAPLch3_Prometa\MitoSys2\Calibration\mEGFPC1_Noc\mEGFP_setSor_0_R1_P12_K1_Ch2-Ch1.zen
28060	2.505000e-05	1.275119e-04	3.491900e-05	20150716_gfpWAPLch3_Prometa\MitoSys2\Calibration\mEGFPC1_Noc\mEGFP_setSor_0_R1_P12_K1_Ch2-Ch1.zen
30620	2.788875e-05	8.654252e-05	3.114300e-05	20150716_gfpWAPLch3_Prometa\MitoSys2\Calibration\mEGFPC1_Noc\mEGFP_setSor_0_R1_P12_K1_Ch2-Ch1.zen
33180	2.573932e-05	9.942602e-05	2.800400e-05	20150716_gfpWAPLch3_Prometa\MitoSys2\Calibration\mEGFPC1_Noc\mEGFP_setSor_0_R1_P12_K1_Ch2-Ch1.zen
35740	3.432823e-05	9.499137e-05	2.536000e-05	20150716_gfpWAPLch3_Prometa\MitoSys2\Calibration\mEGFPC1_Noc\mEGFP_setSor_0_R1_P12_K1_Ch2-Ch1.zen
38300	2.172148e-05	1.141717e-04	2.310700e-05	20150716_gfpWAPLch3_Prometa\MitoSys2\Calibration\mEGFPC1_Noc\mEGFP_setSor_0_R1_P12_K1_Ch2-Ch1.zen
40860	2.378658e-05	1.231252e-04	2.116900e-05	20150716_gfpWAPLch3_Prometa\MitoSys2\Calibration\mEGFPC1_Noc\mEGFP_setSor_0_R1_P12_K1_Ch2-Ch1.zen
43420	1.111830e-05	1.246659e-04	1.948600e-05	20150716_gfpWAPLch3_Prometa\MitoSys2\Calibration\mEGFPC1_Noc\mEGFP_setSor_0_R1_P12_K1_Ch2-Ch1.zen
45980	2.847507e-05	1.307451e-04	1.801400e-05	20150716_gfpWAPLch3_Prometa\MitoSys2\Calibration\mEGFPC1_Noc\mEGFP_setSor_0_R1_P12_K1_Ch2-Ch1.zen
48540	3.956062e-05	8.562844e-05	1.671800e-05	20150716_gfpWAPLch3_Prometa\MitoSys2\Calibration\mEGFPC1_Noc\mEGFP_setSor_0_R1_P12_K1_Ch2-Ch1.zen
51100	4.508320e-06	1.010487e-04	1.556900e-05	20150716_gfpWAPLch3_Prometa\MitoSys2\Calibration\mEGFPC1_Noc\mEGFP_setSor_0_R1_P12_K1_Ch2-Ch1.zen
56220	1.145251e-05	8.337823e-05	1.362800e-05	20150716_gfpWAPLch3_Prometa\MitoSys2\Calibration\mEGFPC1_Noc\mEGFP_setSor_0_R1_P12_K1_Ch2-Ch1.zen
61340	-1.342849e-05	1.280820e-04	1.205600e-05	20150716_gfpWAPLch3_Prometa\MitoSys2\Calibration\mEGFPC1_Noc\mEGFP_setSor_0_R1_P12_K1_Ch2-Ch1.zen
66460	-2.455950e-05	1.340928e-04	1.076100e-05	20150716_gfpWAPLch3_Prometa\MitoSys2\Calibration\mEGFPC1_Noc\mEGFP_setSor_0_R1_P12_K1_Ch2-Ch1.zen
71580	4.977370e-06	9.526838e-05	9.680200e-06	20150716_gfpWAPLch3_Prometa\MitoSys2\Calibration\mEGFPC1_Noc\mEGFP_setSor_0_R1_P12_K1_Ch2-Ch1.zen
76700	-2.166791e-05	1.140567e-04	8.766500e-06	20150716_gfpWAPLch3_Prometa\MitoSys2\Calibration\mEGFPC1_Noc\mEGFP_setSor_0_R1_P12_K1_Ch2-Ch1.zen
81820	2.641756e-05	9.885266e-05	7.986100e-06	20150716_gfpWAPLch3_Prometa\MitoSys2\Calibration\mEGFPC1_Noc\mEGFP_setSor_0_R1_P12_K1_Ch2-Ch1.zen
86940	2.993622e-05	1.130861e-04	7.313100e-06	20150716_gfpWAPLch3_Prometa\MitoSys2\Calibration\mEGFPC1_Noc\mEGFP_setSor_0_R1_P12_K1_Ch2-Ch1.zen
92060	2.693545e-05	1.078432e-04	6.728100e-06	20150716_gfpWAPLch3_Prometa\MitoSys2\Calibration\mEGFPC1_Noc\mEGFP_setSor_0_R1_P12_K1_Ch2-Ch1.zen
97180	1.983221e-05	1.413759e-04	6.215800e-06	20150716_gfpWAPLch3_Prometa\MitoSys2\Calibration\mEGFPC1_Noc\mEGFP_setSor_0_R1_P12_K1_Ch2-Ch1.zen
102300	1.462589e-05	9.706069e-05	5.764100e-06	20150716_gfpWAPLch3_Prometa\MitoSys2\Calibration\mEGFPC1_Noc\mEGFP_setSor_0_R1_P12_K1_Ch2-Ch1.zen
112540	-1.292367e-05	1.030965e-04	5.006500e-06	20150716_gfpWAPLch3_Prometa\MitoSys2\Calibration\mEGFPC1_Noc\mEGFP_setSor_0_R1_P12_K1_Ch2-Ch1.zen
122780	-6.080377e-07	6.523000e-05	4.398400e-06	20150716_gfpWAPLch3_Prometa\MitoSys2\Calibration\mEGFPC1_Noc\mEGFP_setSor_0_R1_P12_K1_Ch2-Ch1.zen
133020	1.615124e-05	5.295886e-05	3.901700e-06	20150716_gfpWAPLch3_Prometa\MitoSys2\Calibration\mEGFPC1_Noc\mEGFP_setSor_0_R1_P12_K1_Ch2-Ch1.zen
143260	-1.889793e-05	7.594042e-05	3.490100e-06	20150716_gfpWAPLch3_Prometa\MitoSys2\Calibration\mEGFPC1_Noc\mEGFP_setSor_0_R1_P12_K1_Ch2-Ch1.zen
153500	-1.590402e-05	1.034906e-04	3.144500e-06	20150716_gfpWAPLch3_Prometa\MitoSys2\Calibration\mEGFPC1_Noc\mEGFP_setSor_0_R1_P12_K1_Ch2-Ch1.zen
163740	-1.316142e-05	8.588387e-05	2.851100e-06	20150716_gfpWAPLch3_Prometa\MitoSys2\Calibration\mEGFPC1_Noc\mEGFP_setSor_0_R1_P12_K1_Ch2-Ch1.zen
173980	-2.146351e-06	1.102304e-04	2.599600e-06	20150716_gfpWAPLch3_Prometa\MitoSys2\Calibration\mEGFPC1_Noc\mEGFP_setSor_0_R1_P12_K1_Ch2-Ch1.zen
184220	4.303833e-07	8.101190e-05	2.382100e-06	20150716_gfpWAPLch3_Prometa\MitoSys2\Calibration\mEGFPC1_Noc\mEGFP_setSor_0_R1_P12_K1_Ch2-Ch1.zen
194460	1.157989e-05	8.801337e-05	2.192600e-06	20150716_gfpWAPLch3_Prometa\MitoSys2\Calibration\mEGFPC1_Noc\mEGFP_setSor_0_R1_P12_K1_Ch2-Ch1.zen
204700	-8.759812e-06	6.287285e-05	2.026400e-06	20150716_gfpWAPLch3_Prometa\MitoSys2\Calibration\mEGFPC1_Noc\mEGFP_setSor_0_R1_P12_K1_Ch2-Ch1.zen
225180	1.528986e-05	7.933529e-05	1.749200e-06	20150716_gfpWAPLch3_Prometa\MitoSys2\Calibration\mEGFPC1_Noc\mEGFP_setSor_0_R1_P12_K1_Ch2-Ch1.zen
245660	-3.115219e-06	6.898934e-05	1.528500e-06	20150716_gfpWAPLch3_Prometa\MitoSys2\Calibration\mEGFPC1_Noc\mEGFP_setSor_0_R1_P12_K1_Ch2-Ch1.zen
266140	1.549051e-05	5.080755e-05	1.349500e-06	20150716_gfpWAPLch3_Prometa\MitoSys2\Calibration\mEGFPC1_Noc\mEGFP_setSor_0_R1_P12_K1_Ch2-Ch1.zen
286620	7.698034e-06	8.797860e-05	1.202100e-06	20150716_gfpWAPLch3_Prometa\MitoSys2\Calibration\mEGFPC1_Noc\mEGFP_setSor_0_R1_P12_K1_Ch2-Ch1.zen
307100	-1.428464e-05	5.206619e-05	1.079000e-06	20150716_gfpWAPLch3_Prometa\MitoSys2\Calibration\mEGFPC1_Noc\mEGFP_setSor_0_R1_P12_K1_Ch2-Ch1.zen
327580	-1.085950e-05	5.609174e-05	9.751200e-07	20150716_gfpWAPLch3_Prometa\MitoSys2\Calibration\mEGFPC1_Noc\mEGFP_setSor_0_R1_P12_K1_Ch2-Ch1.zen
348060	-1.402952e-05	7.232379e-05	8.864400e-07	20150716_gfpWAPLch3_Prometa\MitoSys2\Calibration\mEGFPC1_Noc\mEGFP_setSor_0_R1_P12_K1_Ch2-Ch1.zen
368540	-1.350338e-05	8.555026e-05	8.101000e-07	20150716_gfpWAPLch3_Prometa\MitoSys2\Calibration\mEGFPC1_Noc\mEGFP_setSor_0_R1_P12_K1_Ch2-Ch1.zen
389020	-2.762147e-05	8.594864e-05	7.438400e-07	20150716_gfpWAPLch3_Prometa\MitoSys2\Calibration\mEGFPC1_Noc\mEGFP_setSor_0_R1_P12_K1_Ch2-Ch1.zen
409500	-1.331965e-06	5.721541e-05	6.859100e-07	20150716_gfpWAPLch3_Prometa\MitoSys2\Calibration\mEGFPC1_Noc\mEGFP_setSor_0_R1_P12_K1_Ch2-Ch1.zen
450460	1.168696e-05	6.608692e-05	5.898000e-07	20150716_gfpWAPLch3_Prometa\MitoSys2\Calibration\mEGFPC1_Noc\mEGFP_setSor_0_R1_P12_K1_Ch2-Ch1.zen
491420	7.628149e-06	6.194680e-05	5.137100e-07	20150716_gfpWAPLch3_Prometa\MitoSys2\Calibration\mEGFPC1_Noc\mEGFP_setSor_0_R1_P12_K1_Ch2-Ch1.zen
532380	5.540650e-06	5.208786e-05	4.523200e-07	20150716_gfpWAPLch3_Prometa\MitoSys2\Calibration\mEGFPC1_Noc\mEGFP_setSor_0_R1_P12_K1_Ch2-Ch1.zen
573340	2.467275e-05	6.054064e-05	4.019600e-07	20150716_gfpWAPLch3_Prometa\MitoSys2\Calibration\mEGFPC1_Noc\mEGFP_setSor_0_R1_P12_K1_Ch2-Ch1.zen
614300	3.986278e-06	5.774521e-05	3.600800e-07	20150716_gfpWAPLch3_Prometa\MitoSys2\Calibration\mEGFPC1_Noc\mEGFP_setSor_0_R1_P12_K1_Ch2-Ch1.zen
655260	-1.389856e-05	5.804167e-05	3.248300e-07	20150716_gfpWAPLch3_Prometa\MitoSys2\Calibration\mEGFPC1_Noc\mEGFP_setSor_0_R1_P12_K1_Ch2-Ch1.zen
696220	-6.787652e-06	5.102482e-05	2.948400e-07	20150716_gfpWAPLch3_Prometa\MitoSys2\Calibration\mEGFPC1_Noc\mEGFP_setSor_0_R1_P12_K1_Ch2-Ch1.zen
737180	4.277127e-06	4.612278e-05	2.690900e-07	20150716_gfpWAPLch3_Prometa\MitoSys2\Calibration\mEGFPC1_Noc\mEGFP_setSor_0_R1_P12_K1_Ch2-Ch1.zen
778140	-2.133183e-06	5.775301e-05	2.467900e-07	20150716_gfpWAPLch3_Prometa\MitoSys2\Calibration\mEGFPC1_Noc\mEGFP_setSor_0_R1_P12_K1_Ch2-Ch1.zen
819100	-4.388056e-06	3.377441e-05	2.273400e-07	20150716_gfpWAPLch3_Prometa\MitoSys2\Calibration\mEGFPC1_Noc\mEGFP_setSor_0_R1_P12_K1_Ch2-Ch1.zen
901020	-1.728896e-05	5.682547e-05	1.951400e-07	20150716_gfpWAPLch3_Prometa\MitoSys2\Calibration\mEGFPC1_Noc\mEGFP_setSor_0_R1_P12_K1_Ch2-Ch1.zen
982940	-8.923502e-06	5.080045e-05	1.697400e-07	20150716_gfpWAPLch3_Prometa\MitoSys2\Calibration\mEGFPC1_Noc\mEGFP_setSor_0_R1_P12_K1_Ch2-Ch1.zen
1064860	-6.043941e-06	3.735575e-05	1.492800e-07	20150716_gfpWAPLch3_Prometa\MitoSys2\Calibration\mEGFPC1_Noc\mEGFP_setSor_0_R1_P12_K1_Ch2-Ch1.zen
1146780	-5.269418e-06	4.712832e-05	1.325500e-07	20150716_gfpWAPLch3_Prometa\MitoSys2\Calibration\mEGFPC1_Noc\mEGFP_setSor_0_R1_P12_K1_Ch2-Ch1.zen
1228700	-1.279076e-05	4.042864e-05	1.186500e-07	20150716_gfpWAPLch3_Prometa\MitoSys2\Calibration\mEGFPC1_Noc\mEGFP_setSor_0_R1_P12_K1_Ch2-Ch1.zen
1310620	-5.203532e-06	3.438643e-05	1.069700e-07	20150716_gfpWAPLch3_Prometa\MitoSys2\Calibration\mEGFPC1_Noc\mEGFP_setSor_0_R1_P12_K1_Ch2-Ch1.zen
1392540	-1.834419e-05	4.271738e-05	9.704800e-08	20150716_gfpWAPLch3_Prometa\MitoSys2\Calibration\mEGFPC1_Noc\mEGFP_setSor_0_R1_P12_K1_Ch2-Ch1.zen
1474460	-8.971171e-06	4.684175e-05	8.853600e-08	20150716_gfpWAPLch3_Prometa\MitoSys2\Calibration\mEGFPC1_Noc\mEGFP_setSor_0_R1_P12_K1_Ch2-Ch1.zen
1556380	-9.432325e-08	3.384325e-05	8.117200e-08	20150716_gfpWAPLch3_Prometa\MitoSys2\Calibration\mEGFPC1_Noc\mEGFP_setSor_0_R1_P12_K1_Ch2-Ch1.zen
10	4.486312e-03	7.260654e-04	4.495800e-03	20150716_gfpWAPLch3_Prometa\MitoSys2\Calibration\mEGFPC1_Noc\mEGFP_setSor_0_R1_P13_K1_Ch2-Ch1.zen
20	4.508726e-03	8.771480e-04	4.383500e-03	20150716_gfpWAPLch3_Prometa\MitoSys2\Calibration\mEGFPC1_Noc\mEGFP_setSor_0_R1_P13_K1_Ch2-Ch1.zen
30	4.384493e-03	8.300792e-04	4.277100e-03	20150716_gfpWAPLch3_Prometa\MitoSys2\Calibration\mEGFPC1_Noc\mEGFP_setSor_0_R1_P13_K1_Ch2-Ch1.zen
40	4.042227e-03	8.575670e-04	4.176900e-03	20150716_gfpWAPLch3_Prometa\MitoSys2\Calibration\mEGFPC1_Noc\mEGFP_setSor_0_R1_P13_K1_Ch2-Ch1.zen
50	4.063815e-03	7.989598e-04	4.082700e-03	20150716_gfpWAPLch3_Prometa\MitoSys2\Calibration\mEGFPC1_Noc\mEGFP_setSor_0_R1_P13_K1_Ch2-Ch1.zen
60	3.878679e-03	6.450354e-04	3.994000e-03	20150716_gfpWAPLch3_Prometa\MitoSys2\Calibration\mEGFPC1_Noc\mEGFP_setSor_0_R1_P13_K1_Ch2-Ch1.zen
70	4.000626e-03	7.959696e-04	3.910600e-03	20150716_gfpWAPLch3_Prometa\MitoSys2\Calibration\mEGFPC1_Noc\mEGFP_setSor_0_R1_P13_K1_Ch2-Ch1.zen
80	3.607571e-03	8.529674e-04	3.832000e-03	20150716_gfpWAPLch3_Prometa\MitoSys2\Calibration\mEGFPC1_Noc\mEGFP_setSor_0_R1_P13_K1_Ch2-Ch1.zen
90	3.764190e-03	8.360457e-04	3.757800e-03	20150716_gfpWAPLch3_Prometa\MitoSys2\Calibration\mEGFPC1_Noc\mEGFP_setSor_0_R1_P13_K1_Ch2-Ch1.zen
100	3.764399e-03	6.291789e-04	3.687700e-03	20150716_gfpWAPLch3_Prometa\MitoSys2\Calibration\mEGFPC1_Noc\mEGFP_setSor_0_R1_P13_K1_Ch2-Ch1.zen
120	3.421246e-03	6.034511e-04	3.558400e-03	20150716_gfpWAPLch3_Prometa\MitoSys2\Calibration\mEGFPC1_Noc\mEGFP_setSor_0_R1_P13_K1_Ch2-Ch1.zen
140	3.501104e-03	6.343484e-04	3.441600e-03	20150716_gfpWAPLch3_Prometa\MitoSys2\Calibration\mEGFPC1_Noc\mEGFP_setSor_0_R1_P13_K1_Ch2-Ch1.zen
160	3.225483e-03	5.166982e-04	3.335500e-03	20150716_gfpWAPLch3_Prometa\MitoSys2\Calibration\mEGFPC1_Noc\mEGFP_setSor_0_R1_P13_K1_Ch2-Ch1.zen
180	3.185323e-03	5.798589e-04	3.238300e-03	20150716_gfpWAPLch3_Prometa\MitoSys2\Calibration\mEGFPC1_Noc\mEGFP_setSor_0_R1_P13_K1_Ch2-Ch1.zen
200	3.270559e-03	6.178408e-04	3.148800e-03	20150716_gfpWAPLch3_Prometa\MitoSys2\Calibration\mEGFPC1_Noc\mEGFP_setSor_0_R1_P13_K1_Ch2-Ch1.zen
220	3.066760e-03	6.140911e-04	3.065800e-03	20150716_gfpWAPLch3_Prometa\MitoSys2\Calibration\mEGFPC1_Noc\mEGFP_setSor_0_R1_P13_K1_Ch2-Ch1.zen
240	3.138625e-03	4.502803e-04	2.988500e-03	20150716_gfpWAPLch3_Prometa\MitoSys2\Calibration\mEGFPC1_Noc\mEGFP_setSor_0_R1_P13_K1_Ch2-Ch1.zen
260	3.149789e-03	5.886616e-04	2.916000e-03	20150716_gfpWAPLch3_Prometa\MitoSys2\Calibration\mEGFPC1_Noc\mEGFP_setSor_0_R1_P13_K1_Ch2-Ch1.zen
280	2.941529e-03	4.692169e-04	2.847800e-03	20150716_gfpWAPLch3_Prometa\MitoSys2\Calibration\mEGFPC1_Noc\mEGFP_setSor_0_R1_P13_K1_Ch2-Ch1.zen
300	2.817960e-03	5.311194e-04	2.783300e-03	20150716_gfpWAPLch3_Prometa\MitoSys2\Calibration\mEGFPC1_Noc\mEGFP_setSor_0_R1_P13_K1_Ch2-Ch1.zen
340	2.709752e-03	3.608540e-04	2.664100e-03	20150716_gfpWAPLch3_Prometa\MitoSys2\Calibration\mEGFPC1_Noc\mEGFP_setSor_0_R1_P13_K1_Ch2-Ch1.zen
380	2.537108e-03	4.019548e-04	2.555700e-03	20150716_gfpWAPLch3_Prometa\MitoSys2\Calibration\mEGFPC1_Noc\mEGFP_setSor_0_R1_P13_K1_Ch2-Ch1.zen
420	2.302231e-03	3.990054e-04	2.456200e-03	20150716_gfpWAPLch3_Prometa\MitoSys2\Calibration\mEGFPC1_Noc\mEGFP_setSor_0_R1_P13_K1_Ch2-Ch1.zen
460	2.525441e-03	4.352041e-04	2.364300e-03	20150716_gfpWAPLch3_Prometa\MitoSys2\Calibration\mEGFPC1_Noc\mEGFP_setSor_0_R1_P13_K1_Ch2-Ch1.zen
500	2.282212e-03	3.800623e-04	2.279000e-03	20150716_gfpWAPLch3_Prometa\MitoSys2\Calibration\mEGFPC1_Noc\mEGFP_setSor_0_R1_P13_K1_Ch2-Ch1.zen
540	2.056081e-03	4.557501e-04	2.199500e-03	20150716_gfpWAPLch3_Prometa\MitoSys2\Calibration\mEGFPC1_Noc\mEGFP_setSor_0_R1_P13_K1_Ch2-Ch1.zen
580	2.096793e-03	3.348610e-04	2.125000e-03	20150716_gfpWAPLch3_Prometa\MitoSys2\Calibration\mEGFPC1_Noc\mEGFP_setSor_0_R1_P13_K1_Ch2-Ch1.zen
620	2.083528e-03	4.914469e-04	2.055200e-03	20150716_gfpWAPLch3_Prometa\MitoSys2\Calibration\mEGFPC1_Noc\mEGFP_setSor_0_R1_P13_K1_Ch2-Ch1.zen
660	1.917527e-03	5.222338e-04	1.989600e-03	20150716_gfpWAPLch3_Prometa\MitoSys2\Calibration\mEGFPC1_Noc\mEGFP_setSor_0_R1_P13_K1_Ch2-Ch1.zen
700	1.865230e-03	3.860347e-04	1.927800e-03	20150716_gfpWAPLch3_Prometa\MitoSys2\Calibration\mEGFPC1_Noc\mEGFP_setSor_0_R1_P13_K1_Ch2-Ch1.zen
780	1.848822e-03	2.623494e-04	1.814400e-03	20150716_gfpWAPLch3_Prometa\MitoSys2\Calibration\mEGFPC1_Noc\mEGFP_setSor_0_R1_P13_K1_Ch2-Ch1.zen
860	1.693572e-03	3.377921e-04	1.712900e-03	20150716_gfpWAPLch3_Prometa\MitoSys2\Calibration\mEGFPC1_Noc\mEGFP_setSor_0_R1_P13_K1_Ch2-Ch1.zen
940	1.622394e-03	2.819901e-04	1.621400e-03	20150716_gfpWAPLch3_Prometa\MitoSys2\Calibration\mEGFPC1_Noc\mEGFP_setSor_0_R1_P13_K1_Ch2-Ch1.zen
1020	1.506393e-03	2.866233e-04	1.538800e-03	20150716_gfpWAPLch3_Prometa\MitoSys2\Calibration\mEGFPC1_Noc\mEGFP_setSor_0_R1_P13_K1_Ch2-Ch1.zen
1100	1.369705e-03	3.947797e-04	1.463700e-03	20150716_gfpWAPLch3_Prometa\MitoSys2\Calibration\mEGFPC1_Noc\mEGFP_setSor_0_R1_P13_K1_Ch2-Ch1.zen
1180	1.316224e-03	2.846632e-04	1.395200e-03	20150716_gfpWAPLch3_Prometa\MitoSys2\Calibration\mEGFPC1_Noc\mEGFP_setSor_0_R1_P13_K1_Ch2-Ch1.zen
1260	1.470119e-03	3.893167e-04	1.332600e-03	20150716_gfpWAPLch3_Prometa\MitoSys2\Calibration\mEGFPC1_Noc\mEGFP_setSor_0_R1_P13_K1_Ch2-Ch1.zen
1340	1.300071e-03	3.399775e-04	1.275100e-03	20150716_gfpWAPLch3_Prometa\MitoSys2\Calibration\mEGFPC1_Noc\mEGFP_setSor_0_R1_P13_K1_Ch2-Ch1.zen
1420	1.115689e-03	5.099342e-04	1.222100e-03	20150716_gfpWAPLch3_Prometa\MitoSys2\Calibration\mEGFPC1_Noc\mEGFP_setSor_0_R1_P13_K1_Ch2-Ch1.zen
1500	1.190187e-03	2.241591e-04	1.173200e-03	20150716_gfpWAPLch3_Prometa\MitoSys2\Calibration\mEGFPC1_Noc\mEGFP_setSor_0_R1_P13_K1_Ch2-Ch1.zen
1660	1.009812e-03	2.483895e-04	1.085700e-03	20150716_gfpWAPLch3_Prometa\MitoSys2\Calibration\mEGFPC1_Noc\mEGFP_setSor_0_R1_P13_K1_Ch2-Ch1.zen
1820	9.410634e-04	3.143374e-04	1.009900e-03	20150716_gfpWAPLch3_Prometa\MitoSys2\Calibration\mEGFPC1_Noc\mEGFP_setSor_0_R1_P13_K1_Ch2-Ch1.zen
1980	9.081247e-04	2.350979e-04	9.436800e-04	20150716_gfpWAPLch3_Prometa\MitoSys2\Calibration\mEGFPC1_Noc\mEGFP_setSor_0_R1_P13_K1_Ch2-Ch1.zen
2140	8.828339e-04	2.906700e-04	8.852700e-04	20150716_gfpWAPLch3_Prometa\MitoSys2\Calibration\mEGFPC1_Noc\mEGFP_setSor_0_R1_P13_K1_Ch2-Ch1.zen
2300	8.556866e-04	2.969766e-04	8.334100e-04	20150716_gfpWAPLch3_Prometa\MitoSys2\Calibration\mEGFPC1_Noc\mEGFP_setSor_0_R1_P13_K1_Ch2-Ch1.zen
2460	7.917123e-04	2.358063e-04	7.870800e-04	20150716_gfpWAPLch3_Prometa\MitoSys2\Calibration\mEGFPC1_Noc\mEGFP_setSor_0_R1_P13_K1_Ch2-Ch1.zen
2620	7.811607e-04	2.313561e-04	7.454500e-04	20150716_gfpWAPLch3_Prometa\MitoSys2\Calibration\mEGFPC1_Noc\mEGFP_setSor_0_R1_P13_K1_Ch2-Ch1.zen
2780	7.489963e-04	2.751478e-04	7.078400e-04	20150716_gfpWAPLch3_Prometa\MitoSys2\Calibration\mEGFPC1_Noc\mEGFP_setSor_0_R1_P13_K1_Ch2-Ch1.zen
2940	7.049902e-04	2.109867e-04	6.737000e-04	20150716_gfpWAPLch3_Prometa\MitoSys2\Calibration\mEGFPC1_Noc\mEGFP_setSor_0_R1_P13_K1_Ch2-Ch1.zen
3100	6.611289e-04	2.129385e-04	6.425800e-04	20150716_gfpWAPLch3_Prometa\MitoSys2\Calibration\mEGFPC1_Noc\mEGFP_setSor_0_R1_P13_K1_Ch2-Ch1.zen
3420	6.292202e-04	2.950520e-04	5.879400e-04	20150716_gfpWAPLch3_Prometa\MitoSys2\Calibration\mEGFPC1_Noc\mEGFP_setSor_0_R1_P13_K1_Ch2-Ch1.zen
3740	4.736246e-04	2.574301e-04	5.415300e-04	20150716_gfpWAPLch3_Prometa\MitoSys2\Calibration\mEGFPC1_Noc\mEGFP_setSor_0_R1_P13_K1_Ch2-Ch1.zen
4060	4.767848e-04	1.970826e-04	5.016400e-04	20150716_gfpWAPLch3_Prometa\MitoSys2\Calibration\mEGFPC1_Noc\mEGFP_setSor_0_R1_P13_K1_Ch2-Ch1.zen
4380	5.158152e-04	2.167852e-04	4.669800e-04	20150716_gfpWAPLch3_Prometa\MitoSys2\Calibration\mEGFPC1_Noc\mEGFP_setSor_0_R1_P13_K1_Ch2-Ch1.zen
4700	4.706259e-04	2.454723e-04	4.366100e-04	20150716_gfpWAPLch3_Prometa\MitoSys2\Calibration\mEGFPC1_Noc\mEGFP_setSor_0_R1_P13_K1_Ch2-Ch1.zen
5020	4.216039e-04	2.535798e-04	4.097700e-04	20150716_gfpWAPLch3_Prometa\MitoSys2\Calibration\mEGFPC1_Noc\mEGFP_setSor_0_R1_P13_K1_Ch2-Ch1.zen
5340	3.787369e-04	2.298700e-04	3.858900e-04	20150716_gfpWAPLch3_Prometa\MitoSys2\Calibration\mEGFPC1_Noc\mEGFP_setSor_0_R1_P13_K1_Ch2-Ch1.zen
5660	3.965658e-04	2.542178e-04	3.645000e-04	20150716_gfpWAPLch3_Prometa\MitoSys2\Calibration\mEGFPC1_Noc\mEGFP_setSor_0_R1_P13_K1_Ch2-Ch1.zen
5980	3.667834e-04	2.333166e-04	3.452400e-04	20150716_gfpWAPLch3_Prometa\MitoSys2\Calibration\mEGFPC1_Noc\mEGFP_setSor_0_R1_P13_K1_Ch2-Ch1.zen
6300	3.468101e-04	1.887359e-04	3.278000e-04	20150716_gfpWAPLch3_Prometa\MitoSys2\Calibration\mEGFPC1_Noc\mEGFP_setSor_0_R1_P13_K1_Ch2-Ch1.zen
6940	3.186374e-04	2.098825e-04	2.974700e-04	20150716_gfpWAPLch3_Prometa\MitoSys2\Calibration\mEGFPC1_Noc\mEGFP_setSor_0_R1_P13_K1_Ch2-Ch1.zen
7580	3.052798e-04	2.310353e-04	2.719800e-04	20150716_gfpWAPLch3_Prometa\MitoSys2\Calibration\mEGFPC1_Noc\mEGFP_setSor_0_R1_P13_K1_Ch2-Ch1.zen
8220	2.856236e-04	2.512176e-04	2.502800e-04	20150716_gfpWAPLch3_Prometa\MitoSys2\Calibration\mEGFPC1_Noc\mEGFP_setSor_0_R1_P13_K1_Ch2-Ch1.zen
8860	2.103459e-04	2.415709e-04	2.315900e-04	20150716_gfpWAPLch3_Prometa\MitoSys2\Calibration\mEGFPC1_Noc\mEGFP_setSor_0_R1_P13_K1_Ch2-Ch1.zen
9500	2.557459e-04	1.580766e-04	2.153300e-04	20150716_gfpWAPLch3_Prometa\MitoSys2\Calibration\mEGFPC1_Noc\mEGFP_setSor_0_R1_P13_K1_Ch2-Ch1.zen
10140	2.195172e-04	1.922599e-04	2.010500e-04	20150716_gfpWAPLch3_Prometa\MitoSys2\Calibration\mEGFPC1_Noc\mEGFP_setSor_0_R1_P13_K1_Ch2-Ch1.zen
10780	2.009702e-04	2.511152e-04	1.884300e-04	20150716_gfpWAPLch3_Prometa\MitoSys2\Calibration\mEGFPC1_Noc\mEGFP_setSor_0_R1_P13_K1_Ch2-Ch1.zen
11420	1.668205e-04	2.171122e-04	1.771900e-04	20150716_gfpWAPLch3_Prometa\MitoSys2\Calibration\mEGFPC1_Noc\mEGFP_setSor_0_R1_P13_K1_Ch2-Ch1.zen
12060	2.010090e-04	2.366380e-04	1.671200e-04	20150716_gfpWAPLch3_Prometa\MitoSys2\Calibration\mEGFPC1_Noc\mEGFP_setSor_0_R1_P13_K1_Ch2-Ch1.zen
12700	1.769383e-04	1.889886e-04	1.580500e-04	20150716_gfpWAPLch3_Prometa\MitoSys2\Calibration\mEGFPC1_Noc\mEGFP_setSor_0_R1_P13_K1_Ch2-Ch1.zen
13980	1.251223e-04	2.306518e-04	1.423800e-04	20150716_gfpWAPLch3_Prometa\MitoSys2\Calibration\mEGFPC1_Noc\mEGFP_setSor_0_R1_P13_K1_Ch2-Ch1.zen
15260	1.084933e-04	1.806513e-04	1.293400e-04	20150716_gfpWAPLch3_Prometa\MitoSys2\Calibration\mEGFPC1_Noc\mEGFP_setSor_0_R1_P13_K1_Ch2-Ch1.zen
16540	1.194959e-04	2.002526e-04	1.183100e-04	20150716_gfpWAPLch3_Prometa\MitoSys2\Calibration\mEGFPC1_Noc\mEGFP_setSor_0_R1_P13_K1_Ch2-Ch1.zen
17820	1.567746e-04	1.631665e-04	1.088900e-04	20150716_gfpWAPLch3_Prometa\MitoSys2\Calibration\mEGFPC1_Noc\mEGFP_setSor_0_R1_P13_K1_Ch2-Ch1.zen
19100	1.223075e-04	1.994355e-04	1.007400e-04	20150716_gfpWAPLch3_Prometa\MitoSys2\Calibration\mEGFPC1_Noc\mEGFP_setSor_0_R1_P13_K1_Ch2-Ch1.zen
20380	1.088952e-04	2.106074e-04	9.363800e-05	20150716_gfpWAPLch3_Prometa\MitoSys2\Calibration\mEGFPC1_Noc\mEGFP_setSor_0_R1_P13_K1_Ch2-Ch1.zen
21660	1.035297e-04	1.938550e-04	8.739200e-05	20150716_gfpWAPLch3_Prometa\MitoSys2\Calibration\mEGFPC1_Noc\mEGFP_setSor_0_R1_P13_K1_Ch2-Ch1.zen
22940	8.734346e-05	1.861477e-04	8.186200e-05	20150716_gfpWAPLch3_Prometa\MitoSys2\Calibration\mEGFPC1_Noc\mEGFP_setSor_0_R1_P13_K1_Ch2-Ch1.zen
24220	4.190542e-05	1.744933e-04	7.693400e-05	20150716_gfpWAPLch3_Prometa\MitoSys2\Calibration\mEGFPC1_Noc\mEGFP_setSor_0_R1_P13_K1_Ch2-Ch1.zen
25500	5.704458e-05	1.506316e-04	7.251700e-05	20150716_gfpWAPLch3_Prometa\MitoSys2\Calibration\mEGFPC1_Noc\mEGFP_setSor_0_R1_P13_K1_Ch2-Ch1.zen
28060	5.168942e-05	1.434006e-04	6.493700e-05	20150716_gfpWAPLch3_Prometa\MitoSys2\Calibration\mEGFPC1_Noc\mEGFP_setSor_0_R1_P13_K1_Ch2-Ch1.zen
30620	1.378707e-05	1.685317e-04	5.867600e-05	20150716_gfpWAPLch3_Prometa\MitoSys2\Calibration\mEGFPC1_Noc\mEGFP_setSor_0_R1_P13_K1_Ch2-Ch1.zen
33180	-1.973173e-06	1.540575e-04	5.342500e-05	20150716_gfpWAPLch3_Prometa\MitoSys2\Calibration\mEGFPC1_Noc\mEGFP_setSor_0_R1_P13_K1_Ch2-Ch1.zen
35740	-3.139291e-05	1.623765e-04	4.896300e-05	20150716_gfpWAPLch3_Prometa\MitoSys2\Calibration\mEGFPC1_Noc\mEGFP_setSor_0_R1_P13_K1_Ch2-Ch1.zen
38300	9.257651e-05	1.593738e-04	4.513100e-05	20150716_gfpWAPLch3_Prometa\MitoSys2\Calibration\mEGFPC1_Noc\mEGFP_setSor_0_R1_P13_K1_Ch2-Ch1.zen
40860	6.299816e-05	1.422831e-04	4.180600e-05	20150716_gfpWAPLch3_Prometa\MitoSys2\Calibration\mEGFPC1_Noc\mEGFP_setSor_0_R1_P13_K1_Ch2-Ch1.zen
43420	6.100193e-05	1.539093e-04	3.889600e-05	20150716_gfpWAPLch3_Prometa\MitoSys2\Calibration\mEGFPC1_Noc\mEGFP_setSor_0_R1_P13_K1_Ch2-Ch1.zen
45980	-9.628119e-06	1.713201e-04	3.633200e-05	20150716_gfpWAPLch3_Prometa\MitoSys2\Calibration\mEGFPC1_Noc\mEGFP_setSor_0_R1_P13_K1_Ch2-Ch1.zen
48540	1.541706e-06	1.711897e-04	3.405500e-05	20150716_gfpWAPLch3_Prometa\MitoSys2\Calibration\mEGFPC1_Noc\mEGFP_setSor_0_R1_P13_K1_Ch2-Ch1.zen
51100	-4.118687e-06	1.522919e-04	3.202200e-05	20150716_gfpWAPLch3_Prometa\MitoSys2\Calibration\mEGFPC1_Noc\mEGFP_setSor_0_R1_P13_K1_Ch2-Ch1.zen
56220	1.412964e-05	1.185920e-04	2.854900e-05	20150716_gfpWAPLch3_Prometa\MitoSys2\Calibration\mEGFPC1_Noc\mEGFP_setSor_0_R1_P13_K1_Ch2-Ch1.zen
61340	1.851880e-05	1.189854e-04	2.569600e-05	20150716_gfpWAPLch3_Prometa\MitoSys2\Calibration\mEGFPC1_Noc\mEGFP_setSor_0_R1_P13_K1_Ch2-Ch1.zen
66460	3.774884e-05	1.515070e-04	2.331500e-05	20150716_gfpWAPLch3_Prometa\MitoSys2\Calibration\mEGFPC1_Noc\mEGFP_setSor_0_R1_P13_K1_Ch2-Ch1.zen
71580	5.558912e-06	1.386613e-04	2.130000e-05	20150716_gfpWAPLch3_Prometa\MitoSys2\Calibration\mEGFPC1_Noc\mEGFP_setSor_0_R1_P13_K1_Ch2-Ch1.zen
76700	7.524891e-06	9.372375e-05	1.957600e-05	20150716_gfpWAPLch3_Prometa\MitoSys2\Calibration\mEGFPC1_Noc\mEGFP_setSor_0_R1_P13_K1_Ch2-Ch1.zen
81820	5.863851e-06	1.222517e-04	1.808400e-05	20150716_gfpWAPLch3_Prometa\MitoSys2\Calibration\mEGFPC1_Noc\mEGFP_setSor_0_R1_P13_K1_Ch2-Ch1.zen
86940	4.414911e-05	1.406411e-04	1.678300e-05	20150716_gfpWAPLch3_Prometa\MitoSys2\Calibration\mEGFPC1_Noc\mEGFP_setSor_0_R1_P13_K1_Ch2-Ch1.zen
92060	3.234323e-05	1.155242e-04	1.563900e-05	20150716_gfpWAPLch3_Prometa\MitoSys2\Calibration\mEGFPC1_Noc\mEGFP_setSor_0_R1_P13_K1_Ch2-Ch1.zen
97180	1.896658e-06	1.025454e-04	1.462500e-05	20150716_gfpWAPLch3_Prometa\MitoSys2\Calibration\mEGFPC1_Noc\mEGFP_setSor_0_R1_P13_K1_Ch2-Ch1.zen
102300	1.845901e-05	1.038623e-04	1.372200e-05	20150716_gfpWAPLch3_Prometa\MitoSys2\Calibration\mEGFPC1_Noc\mEGFP_setSor_0_R1_P13_K1_Ch2-Ch1.zen
112540	-1.585065e-05	1.480921e-04	1.218400e-05	20150716_gfpWAPLch3_Prometa\MitoSys2\Calibration\mEGFPC1_Noc\mEGFP_setSor_0_R1_P13_K1_Ch2-Ch1.zen
122780	-1.910268e-05	1.261955e-04	1.092400e-05	20150716_gfpWAPLch3_Prometa\MitoSys2\Calibration\mEGFPC1_Noc\mEGFP_setSor_0_R1_P13_K1_Ch2-Ch1.zen
133020	-1.104572e-05	1.308841e-04	9.876300e-06	20150716_gfpWAPLch3_Prometa\MitoSys2\Calibration\mEGFPC1_Noc\mEGFP_setSor_0_R1_P13_K1_Ch2-Ch1.zen
143260	-2.949087e-06	1.214695e-04	8.992100e-06	20150716_gfpWAPLch3_Prometa\MitoSys2\Calibration\mEGFPC1_Noc\mEGFP_setSor_0_R1_P13_K1_Ch2-Ch1.zen
153500	1.369673e-06	1.383527e-04	8.237200e-06	20150716_gfpWAPLch3_Prometa\MitoSys2\Calibration\mEGFPC1_Noc\mEGFP_setSor_0_R1_P13_K1_Ch2-Ch1.zen
163740	-3.267888e-06	1.187295e-04	7.586000e-06	20150716_gfpWAPLch3_Prometa\MitoSys2\Calibration\mEGFPC1_Noc\mEGFP_setSor_0_R1_P13_K1_Ch2-Ch1.zen
173980	-8.266562e-06	8.814276e-05	7.019100e-06	20150716_gfpWAPLch3_Prometa\MitoSys2\Calibration\mEGFPC1_Noc\mEGFP_setSor_0_R1_P13_K1_Ch2-Ch1.zen
184220	-6.310140e-06	1.075043e-04	6.521800e-06	20150716_gfpWAPLch3_Prometa\MitoSys2\Calibration\mEGFPC1_Noc\mEGFP_setSor_0_R1_P13_K1_Ch2-Ch1.zen
194460	-1.331602e-05	1.352137e-04	6.082300e-06	20150716_gfpWAPLch3_Prometa\MitoSys2\Calibration\mEGFPC1_Noc\mEGFP_setSor_0_R1_P13_K1_Ch2-Ch1.zen
204700	1.429643e-05	9.409530e-05	5.691500e-06	20150716_gfpWAPLch3_Prometa\MitoSys2\Calibration\mEGFPC1_Noc\mEGFP_setSor_0_R1_P13_K1_Ch2-Ch1.zen
225180	2.424355e-05	9.555440e-05	5.027900e-06	20150716_gfpWAPLch3_Prometa\MitoSys2\Calibration\mEGFPC1_Noc\mEGFP_setSor_0_R1_P13_K1_Ch2-Ch1.zen
245660	2.564294e-06	9.564871e-05	4.486900e-06	20150716_gfpWAPLch3_Prometa\MitoSys2\Calibration\mEGFPC1_Noc\mEGFP_setSor_0_R1_P13_K1_Ch2-Ch1.zen
266140	-2.351719e-06	1.205908e-04	4.038500e-06	20150716_gfpWAPLch3_Prometa\MitoSys2\Calibration\mEGFPC1_Noc\mEGFP_setSor_0_R1_P13_K1_Ch2-Ch1.zen
286620	-2.779983e-05	1.116586e-04	3.661600e-06	20150716_gfpWAPLch3_Prometa\MitoSys2\Calibration\mEGFPC1_Noc\mEGFP_setSor_0_R1_P13_K1_Ch2-Ch1.zen
307100	-3.400409e-05	8.599750e-05	3.341000e-06	20150716_gfpWAPLch3_Prometa\MitoSys2\Calibration\mEGFPC1_Noc\mEGFP_setSor_0_R1_P13_K1_Ch2-Ch1.zen
327580	-4.969511e-05	7.959897e-05	3.065400e-06	20150716_gfpWAPLch3_Prometa\MitoSys2\Calibration\mEGFPC1_Noc\mEGFP_setSor_0_R1_P13_K1_Ch2-Ch1.zen
348060	-3.273463e-05	8.119594e-05	2.826400e-06	20150716_gfpWAPLch3_Prometa\MitoSys2\Calibration\mEGFPC1_Noc\mEGFP_setSor_0_R1_P13_K1_Ch2-Ch1.zen
368540	2.618553e-05	1.073122e-04	2.617300e-06	20150716_gfpWAPLch3_Prometa\MitoSys2\Calibration\mEGFPC1_Noc\mEGFP_setSor_0_R1_P13_K1_Ch2-Ch1.zen
389020	-5.502537e-06	9.082670e-05	2.433200e-06	20150716_gfpWAPLch3_Prometa\MitoSys2\Calibration\mEGFPC1_Noc\mEGFP_setSor_0_R1_P13_K1_Ch2-Ch1.zen
409500	-2.465120e-05	5.710058e-05	2.270100e-06	20150716_gfpWAPLch3_Prometa\MitoSys2\Calibration\mEGFPC1_Noc\mEGFP_setSor_0_R1_P13_K1_Ch2-Ch1.zen
450460	3.014446e-07	7.525982e-05	1.994200e-06	20150716_gfpWAPLch3_Prometa\MitoSys2\Calibration\mEGFPC1_Noc\mEGFP_setSor_0_R1_P13_K1_Ch2-Ch1.zen
491420	3.843373e-06	7.395543e-05	1.770600e-06	20150716_gfpWAPLch3_Prometa\MitoSys2\Calibration\mEGFPC1_Noc\mEGFP_setSor_0_R1_P13_K1_Ch2-Ch1.zen
532380	2.464747e-06	8.781911e-05	1.586300e-06	20150716_gfpWAPLch3_Prometa\MitoSys2\Calibration\mEGFPC1_Noc\mEGFP_setSor_0_R1_P13_K1_Ch2-Ch1.zen
573340	-1.659284e-05	9.944772e-05	1.432100e-06	20150716_gfpWAPLch3_Prometa\MitoSys2\Calibration\mEGFPC1_Noc\mEGFP_setSor_0_R1_P13_K1_Ch2-Ch1.zen
614300	6.772380e-06	7.426277e-05	1.301700e-06	20150716_gfpWAPLch3_Prometa\MitoSys2\Calibration\mEGFPC1_Noc\mEGFP_setSor_0_R1_P13_K1_Ch2-Ch1.zen
655260	-2.047917e-06	6.123765e-05	1.190000e-06	20150716_gfpWAPLch3_Prometa\MitoSys2\Calibration\mEGFPC1_Noc\mEGFP_setSor_0_R1_P13_K1_Ch2-Ch1.zen
696220	1.864700e-06	6.972622e-05	1.093500e-06	20150716_gfpWAPLch3_Prometa\MitoSys2\Calibration\mEGFPC1_Noc\mEGFP_setSor_0_R1_P13_K1_Ch2-Ch1.zen
737180	4.948285e-06	1.119015e-04	1.009500e-06	20150716_gfpWAPLch3_Prometa\MitoSys2\Calibration\mEGFPC1_Noc\mEGFP_setSor_0_R1_P13_K1_Ch2-Ch1.zen
778140	-5.019939e-05	9.640046e-05	9.358400e-07	20150716_gfpWAPLch3_Prometa\MitoSys2\Calibration\mEGFPC1_Noc\mEGFP_setSor_0_R1_P13_K1_Ch2-Ch1.zen
819100	-4.892666e-05	7.632535e-05	8.707500e-07	20150716_gfpWAPLch3_Prometa\MitoSys2\Calibration\mEGFPC1_Noc\mEGFP_setSor_0_R1_P13_K1_Ch2-Ch1.zen
901020	6.218427e-06	6.448466e-05	7.612300e-07	20150716_gfpWAPLch3_Prometa\MitoSys2\Calibration\mEGFPC1_Noc\mEGFP_setSor_0_R1_P13_K1_Ch2-Ch1.zen
982940	-1.749774e-06	5.976646e-05	6.730000e-07	20150716_gfpWAPLch3_Prometa\MitoSys2\Calibration\mEGFPC1_Noc\mEGFP_setSor_0_R1_P13_K1_Ch2-Ch1.zen
1064860	-3.731696e-06	6.164985e-05	6.006600e-07	20150716_gfpWAPLch3_Prometa\MitoSys2\Calibration\mEGFPC1_Noc\mEGFP_setSor_0_R1_P13_K1_Ch2-Ch1.zen
1146780	-1.574636e-05	7.595849e-05	5.404600e-07	20150716_gfpWAPLch3_Prometa\MitoSys2\Calibration\mEGFPC1_Noc\mEGFP_setSor_0_R1_P13_K1_Ch2-Ch1.zen
1228700	4.350525e-06	5.784716e-05	4.897200e-07	20150716_gfpWAPLch3_Prometa\MitoSys2\Calibration\mEGFPC1_Noc\mEGFP_setSor_0_R1_P13_K1_Ch2-Ch1.zen
1310620	-2.287720e-05	8.105151e-05	4.464800e-07	20150716_gfpWAPLch3_Prometa\MitoSys2\Calibration\mEGFPC1_Noc\mEGFP_setSor_0_R1_P13_K1_Ch2-Ch1.zen
1392540	-2.685448e-05	4.919440e-05	4.092800e-07	20150716_gfpWAPLch3_Prometa\MitoSys2\Calibration\mEGFPC1_Noc\mEGFP_setSor_0_R1_P13_K1_Ch2-Ch1.zen
1474460	-3.373003e-05	7.455771e-05	3.769800e-07	20150716_gfpWAPLch3_Prometa\MitoSys2\Calibration\mEGFPC1_Noc\mEGFP_setSor_0_R1_P13_K1_Ch2-Ch1.zen
1556380	-2.518061e-05	6.347489e-05	3.487300e-07	20150716_gfpWAPLch3_Prometa\MitoSys2\Calibration\mEGFPC1_Noc\mEGFP_setSor_0_R1_P13_K1_Ch2-Ch1.zen
10	5.583768e-03	7.621595e-04	5.365300e-03	20150716_gfpWAPLch3_Prometa\MitoSys2\Calibration\mEGFPC1_Noc\mEGFP_setSor_0_R1_P14_K1_Ch2-Ch1.zen
20	5.049114e-03	8.702141e-04	5.156900e-03	20150716_gfpWAPLch3_Prometa\MitoSys2\Calibration\mEGFPC1_Noc\mEGFP_setSor_0_R1_P14_K1_Ch2-Ch1.zen
30	5.034812e-03	8.565578e-04	4.966600e-03	20150716_gfpWAPLch3_Prometa\MitoSys2\Calibration\mEGFPC1_Noc\mEGFP_setSor_0_R1_P14_K1_Ch2-Ch1.zen
40	4.577212e-03	8.219678e-04	4.792200e-03	20150716_gfpWAPLch3_Prometa\MitoSys2\Calibration\mEGFPC1_Noc\mEGFP_setSor_0_R1_P14_K1_Ch2-Ch1.zen
50	4.656401e-03	9.213327e-04	4.632100e-03	20150716_gfpWAPLch3_Prometa\MitoSys2\Calibration\mEGFPC1_Noc\mEGFP_setSor_0_R1_P14_K1_Ch2-Ch1.zen
60	4.423348e-03	6.709405e-04	4.484600e-03	20150716_gfpWAPLch3_Prometa\MitoSys2\Calibration\mEGFPC1_Noc\mEGFP_setSor_0_R1_P14_K1_Ch2-Ch1.zen
70	4.374253e-03	1.019049e-03	4.348500e-03	20150716_gfpWAPLch3_Prometa\MitoSys2\Calibration\mEGFPC1_Noc\mEGFP_setSor_0_R1_P14_K1_Ch2-Ch1.zen
80	4.319431e-03	7.082888e-04	4.222500e-03	20150716_gfpWAPLch3_Prometa\MitoSys2\Calibration\mEGFPC1_Noc\mEGFP_setSor_0_R1_P14_K1_Ch2-Ch1.zen
90	4.051474e-03	8.573864e-04	4.105600e-03	20150716_gfpWAPLch3_Prometa\MitoSys2\Calibration\mEGFPC1_Noc\mEGFP_setSor_0_R1_P14_K1_Ch2-Ch1.zen
100	4.161323e-03	7.445379e-04	3.996900e-03	20150716_gfpWAPLch3_Prometa\MitoSys2\Calibration\mEGFPC1_Noc\mEGFP_setSor_0_R1_P14_K1_Ch2-Ch1.zen
120	3.773467e-03	7.495855e-04	3.801000e-03	20150716_gfpWAPLch3_Prometa\MitoSys2\Calibration\mEGFPC1_Noc\mEGFP_setSor_0_R1_P14_K1_Ch2-Ch1.zen
140	3.691635e-03	4.162215e-04	3.629300e-03	20150716_gfpWAPLch3_Prometa\MitoSys2\Calibration\mEGFPC1_Noc\mEGFP_setSor_0_R1_P14_K1_Ch2-Ch1.zen
160	3.526171e-03	4.941748e-04	3.477500e-03	20150716_gfpWAPLch3_Prometa\MitoSys2\Calibration\mEGFPC1_Noc\mEGFP_setSor_0_R1_P14_K1_Ch2-Ch1.zen
180	3.288690e-03	3.886127e-04	3.342200e-03	20150716_gfpWAPLch3_Prometa\MitoSys2\Calibration\mEGFPC1_Noc\mEGFP_setSor_0_R1_P14_K1_Ch2-Ch1.zen
200	3.055828e-03	6.595220e-04	3.220600e-03	20150716_gfpWAPLch3_Prometa\MitoSys2\Calibration\mEGFPC1_Noc\mEGFP_setSor_0_R1_P14_K1_Ch2-Ch1.zen
220	3.267845e-03	4.896962e-04	3.110600e-03	20150716_gfpWAPLch3_Prometa\MitoSys2\Calibration\mEGFPC1_Noc\mEGFP_setSor_0_R1_P14_K1_Ch2-Ch1.zen
240	2.914986e-03	4.917576e-04	3.010400e-03	20150716_gfpWAPLch3_Prometa\MitoSys2\Calibration\mEGFPC1_Noc\mEGFP_setSor_0_R1_P14_K1_Ch2-Ch1.zen
260	2.772189e-03	6.331296e-04	2.918600e-03	20150716_gfpWAPLch3_Prometa\MitoSys2\Calibration\mEGFPC1_Noc\mEGFP_setSor_0_R1_P14_K1_Ch2-Ch1.zen
280	2.828793e-03	4.649795e-04	2.834000e-03	20150716_gfpWAPLch3_Prometa\MitoSys2\Calibration\mEGFPC1_Noc\mEGFP_setSor_0_R1_P14_K1_Ch2-Ch1.zen
300	2.799414e-03	4.452384e-04	2.755600e-03	20150716_gfpWAPLch3_Prometa\MitoSys2\Calibration\mEGFPC1_Noc\mEGFP_setSor_0_R1_P14_K1_Ch2-Ch1.zen
340	2.628130e-03	4.753026e-04	2.614400e-03	20150716_gfpWAPLch3_Prometa\MitoSys2\Calibration\mEGFPC1_Noc\mEGFP_setSor_0_R1_P14_K1_Ch2-Ch1.zen
380	2.474900e-03	6.081810e-04	2.490300e-03	20150716_gfpWAPLch3_Prometa\MitoSys2\Calibration\mEGFPC1_Noc\mEGFP_setSor_0_R1_P14_K1_Ch2-Ch1.zen
420	2.285055e-03	4.314342e-04	2.379600e-03	20150716_gfpWAPLch3_Prometa\MitoSys2\Calibration\mEGFPC1_Noc\mEGFP_setSor_0_R1_P14_K1_Ch2-Ch1.zen
460	2.466125e-03	4.177129e-04	2.279900e-03	20150716_gfpWAPLch3_Prometa\MitoSys2\Calibration\mEGFPC1_Noc\mEGFP_setSor_0_R1_P14_K1_Ch2-Ch1.zen
500	2.260387e-03	6.067137e-04	2.189500e-03	20150716_gfpWAPLch3_Prometa\MitoSys2\Calibration\mEGFPC1_Noc\mEGFP_setSor_0_R1_P14_K1_Ch2-Ch1.zen
540	2.223239e-03	4.248230e-04	2.106700e-03	20150716_gfpWAPLch3_Prometa\MitoSys2\Calibration\mEGFPC1_Noc\mEGFP_setSor_0_R1_P14_K1_Ch2-Ch1.zen
580	1.952496e-03	5.540987e-04	2.030700e-03	20150716_gfpWAPLch3_Prometa\MitoSys2\Calibration\mEGFPC1_Noc\mEGFP_setSor_0_R1_P14_K1_Ch2-Ch1.zen
620	2.034983e-03	3.960846e-04	1.960400e-03	20150716_gfpWAPLch3_Prometa\MitoSys2\Calibration\mEGFPC1_Noc\mEGFP_setSor_0_R1_P14_K1_Ch2-Ch1.zen
660	1.985015e-03	3.758370e-04	1.895200e-03	20150716_gfpWAPLch3_Prometa\MitoSys2\Calibration\mEGFPC1_Noc\mEGFP_setSor_0_R1_P14_K1_Ch2-Ch1.zen
700	1.852098e-03	3.713456e-04	1.834500e-03	20150716_gfpWAPLch3_Prometa\MitoSys2\Calibration\mEGFPC1_Noc\mEGFP_setSor_0_R1_P14_K1_Ch2-Ch1.zen
780	1.757644e-03	3.168074e-04	1.724700e-03	20150716_gfpWAPLch3_Prometa\MitoSys2\Calibration\mEGFPC1_Noc\mEGFP_setSor_0_R1_P14_K1_Ch2-Ch1.zen
860	1.604782e-03	4.365221e-04	1.627900e-03	20150716_gfpWAPLch3_Prometa\MitoSys2\Calibration\mEGFPC1_Noc\mEGFP_setSor_0_R1_P14_K1_Ch2-Ch1.zen
940	1.451802e-03	3.977834e-04	1.541900e-03	20150716_gfpWAPLch3_Prometa\MitoSys2\Calibration\mEGFPC1_Noc\mEGFP_setSor_0_R1_P14_K1_Ch2-Ch1.zen
1020	1.414530e-03	3.248093e-04	1.464800e-03	20150716_gfpWAPLch3_Prometa\MitoSys2\Calibration\mEGFPC1_Noc\mEGFP_setSor_0_R1_P14_K1_Ch2-Ch1.zen
1100	1.436171e-03	3.831653e-04	1.395300e-03	20150716_gfpWAPLch3_Prometa\MitoSys2\Calibration\mEGFPC1_Noc\mEGFP_setSor_0_R1_P14_K1_Ch2-Ch1.zen
1180	1.221004e-03	3.514807e-04	1.332300e-03	20150716_gfpWAPLch3_Prometa\MitoSys2\Calibration\mEGFPC1_Noc\mEGFP_setSor_0_R1_P14_K1_Ch2-Ch1.zen
1260	1.340069e-03	3.835937e-04	1.274800e-03	20150716_gfpWAPLch3_Prometa\MitoSys2\Calibration\mEGFPC1_Noc\mEGFP_setSor_0_R1_P14_K1_Ch2-Ch1.zen
1340	1.198172e-03	3.544487e-04	1.222200e-03	20150716_gfpWAPLch3_Prometa\MitoSys2\Calibration\mEGFPC1_Noc\mEGFP_setSor_0_R1_P14_K1_Ch2-Ch1.zen
1420	1.118424e-03	2.677231e-04	1.173800e-03	20150716_gfpWAPLch3_Prometa\MitoSys2\Calibration\mEGFPC1_Noc\mEGFP_setSor_0_R1_P14_K1_Ch2-Ch1.zen
1500	1.123470e-03	2.772622e-04	1.129100e-03	20150716_gfpWAPLch3_Prometa\MitoSys2\Calibration\mEGFPC1_Noc\mEGFP_setSor_0_R1_P14_K1_Ch2-Ch1.zen
1660	1.053257e-03	2.554680e-04	1.049300e-03	20150716_gfpWAPLch3_Prometa\MitoSys2\Calibration\mEGFPC1_Noc\mEGFP_setSor_0_R1_P14_K1_Ch2-Ch1.zen
1820	1.019220e-03	3.280874e-04	9.799500e-04	20150716_gfpWAPLch3_Prometa\MitoSys2\Calibration\mEGFPC1_Noc\mEGFP_setSor_0_R1_P14_K1_Ch2-Ch1.zen
1980	9.298526e-04	2.853635e-04	9.190900e-04	20150716_gfpWAPLch3_Prometa\MitoSys2\Calibration\mEGFPC1_Noc\mEGFP_setSor_0_R1_P14_K1_Ch2-Ch1.zen
2140	8.772651e-04	2.802664e-04	8.651900e-04	20150716_gfpWAPLch3_Prometa\MitoSys2\Calibration\mEGFPC1_Noc\mEGFP_setSor_0_R1_P14_K1_Ch2-Ch1.zen
2300	7.949570e-04	3.300483e-04	8.171000e-04	20150716_gfpWAPLch3_Prometa\MitoSys2\Calibration\mEGFPC1_Noc\mEGFP_setSor_0_R1_P14_K1_Ch2-Ch1.zen
2460	8.262545e-04	2.958821e-04	7.738800e-04	20150716_gfpWAPLch3_Prometa\MitoSys2\Calibration\mEGFPC1_Noc\mEGFP_setSor_0_R1_P14_K1_Ch2-Ch1.zen
2620	6.973645e-04	2.223506e-04	7.348300e-04	20150716_gfpWAPLch3_Prometa\MitoSys2\Calibration\mEGFPC1_Noc\mEGFP_setSor_0_R1_P14_K1_Ch2-Ch1.zen
2780	7.396640e-04	2.181550e-04	6.993400e-04	20150716_gfpWAPLch3_Prometa\MitoSys2\Calibration\mEGFPC1_Noc\mEGFP_setSor_0_R1_P14_K1_Ch2-Ch1.zen
2940	6.185548e-04	3.232945e-04	6.669400e-04	20150716_gfpWAPLch3_Prometa\MitoSys2\Calibration\mEGFPC1_Noc\mEGFP_setSor_0_R1_P14_K1_Ch2-Ch1.zen
3100	5.455428e-04	2.975325e-04	6.372400e-04	20150716_gfpWAPLch3_Prometa\MitoSys2\Calibration\mEGFPC1_Noc\mEGFP_setSor_0_R1_P14_K1_Ch2-Ch1.zen
3420	5.438371e-04	1.938716e-04	5.846500e-04	20150716_gfpWAPLch3_Prometa\MitoSys2\Calibration\mEGFPC1_Noc\mEGFP_setSor_0_R1_P14_K1_Ch2-Ch1.zen
3740	4.426277e-04	2.488188e-04	5.395300e-04	20150716_gfpWAPLch3_Prometa\MitoSys2\Calibration\mEGFPC1_Noc\mEGFP_setSor_0_R1_P14_K1_Ch2-Ch1.zen
4060	4.420239e-04	2.082510e-04	5.003800e-04	20150716_gfpWAPLch3_Prometa\MitoSys2\Calibration\mEGFPC1_Noc\mEGFP_setSor_0_R1_P14_K1_Ch2-Ch1.zen
4380	4.347074e-04	2.776045e-04	4.660800e-04	20150716_gfpWAPLch3_Prometa\MitoSys2\Calibration\mEGFPC1_Noc\mEGFP_setSor_0_R1_P14_K1_Ch2-Ch1.zen
4700	4.054772e-04	2.023004e-04	4.357900e-04	20150716_gfpWAPLch3_Prometa\MitoSys2\Calibration\mEGFPC1_Noc\mEGFP_setSor_0_R1_P14_K1_Ch2-Ch1.zen
5020	4.403777e-04	2.570913e-04	4.088500e-04	20150716_gfpWAPLch3_Prometa\MitoSys2\Calibration\mEGFPC1_Noc\mEGFP_setSor_0_R1_P14_K1_Ch2-Ch1.zen
5340	5.078797e-04	2.579977e-04	3.847300e-04	20150716_gfpWAPLch3_Prometa\MitoSys2\Calibration\mEGFPC1_Noc\mEGFP_setSor_0_R1_P14_K1_Ch2-Ch1.zen
5660	3.896587e-04	2.790118e-04	3.630200e-04	20150716_gfpWAPLch3_Prometa\MitoSys2\Calibration\mEGFPC1_Noc\mEGFP_setSor_0_R1_P14_K1_Ch2-Ch1.zen
5980	2.780652e-04	2.013855e-04	3.433800e-04	20150716_gfpWAPLch3_Prometa\MitoSys2\Calibration\mEGFPC1_Noc\mEGFP_setSor_0_R1_P14_K1_Ch2-Ch1.zen
6300	2.962553e-04	2.135733e-04	3.255300e-04	20150716_gfpWAPLch3_Prometa\MitoSys2\Calibration\mEGFPC1_Noc\mEGFP_setSor_0_R1_P14_K1_Ch2-Ch1.zen
6940	2.552577e-04	1.802778e-04	2.943400e-04	20150716_gfpWAPLch3_Prometa\MitoSys2\Calibration\mEGFPC1_Noc\mEGFP_setSor_0_R1_P14_K1_Ch2-Ch1.zen
7580	2.019855e-04	1.712049e-04	2.680000e-04	20150716_gfpWAPLch3_Prometa\MitoSys2\Calibration\mEGFPC1_Noc\mEGFP_setSor_0_R1_P14_K1_Ch2-Ch1.zen
8220	2.393343e-04	1.867750e-04	2.455000e-04	20150716_gfpWAPLch3_Prometa\MitoSys2\Calibration\mEGFPC1_Noc\mEGFP_setSor_0_R1_P14_K1_Ch2-Ch1.zen
[truncated: 11,335 more rows]
