# Supplementary material for: Absolute quantification of cohesin, CTCF and their regulators in human cells
Source: eLife. 2019 Jun 17;8:e46269. doi: 10.7554/eLife.46269 (PMC6606026; doi:10.7554/eLife.46269)
Supplement: Figure 2—source data 1. [file elife-46269-fig2-data1.zip › Figure 2 - source data 1/20150716_gfpWAPLch3_Prometa/2c_opt_time_col_ic_Ch1.txt]

time_s	Ch1_kHz	path
0	1.022666e+02	20150716_gfpWAPLch3_Prometa\MitoSys2\Calibration\mEGFPC1_Noc\mEGFP_setmEGFP_1_R1_P10_K1_Ch2-Ch1.zen
6.000000e-02	1.026833e+02	20150716_gfpWAPLch3_Prometa\MitoSys2\Calibration\mEGFPC1_Noc\mEGFP_setmEGFP_1_R1_P10_K1_Ch2-Ch1.zen
1.200000e-01	1.063833e+02	20150716_gfpWAPLch3_Prometa\MitoSys2\Calibration\mEGFPC1_Noc\mEGFP_setmEGFP_1_R1_P10_K1_Ch2-Ch1.zen
1.800000e-01	1.051167e+02	20150716_gfpWAPLch3_Prometa\MitoSys2\Calibration\mEGFPC1_Noc\mEGFP_setmEGFP_1_R1_P10_K1_Ch2-Ch1.zen
2.400000e-01	1.067500e+02	20150716_gfpWAPLch3_Prometa\MitoSys2\Calibration\mEGFPC1_Noc\mEGFP_setmEGFP_1_R1_P10_K1_Ch2-Ch1.zen
3.000000e-01	9.869999e+01	20150716_gfpWAPLch3_Prometa\MitoSys2\Calibration\mEGFPC1_Noc\mEGFP_setmEGFP_1_R1_P10_K1_Ch2-Ch1.zen
3.600000e-01	9.661665e+01	20150716_gfpWAPLch3_Prometa\MitoSys2\Calibration\mEGFPC1_Noc\mEGFP_setmEGFP_1_R1_P10_K1_Ch2-Ch1.zen
4.200000e-01	9.878333e+01	20150716_gfpWAPLch3_Prometa\MitoSys2\Calibration\mEGFPC1_Noc\mEGFP_setmEGFP_1_R1_P10_K1_Ch2-Ch1.zen
4.800000e-01	1.061000e+02	20150716_gfpWAPLch3_Prometa\MitoSys2\Calibration\mEGFPC1_Noc\mEGFP_setmEGFP_1_R1_P10_K1_Ch2-Ch1.zen
5.400000e-01	9.778333e+01	20150716_gfpWAPLch3_Prometa\MitoSys2\Calibration\mEGFPC1_Noc\mEGFP_setmEGFP_1_R1_P10_K1_Ch2-Ch1.zen
6.000000e-01	1.035000e+02	20150716_gfpWAPLch3_Prometa\MitoSys2\Calibration\mEGFPC1_Noc\mEGFP_setmEGFP_1_R1_P10_K1_Ch2-Ch1.zen
6.600000e-01	1.031333e+02	20150716_gfpWAPLch3_Prometa\MitoSys2\Calibration\mEGFPC1_Noc\mEGFP_setmEGFP_1_R1_P10_K1_Ch2-Ch1.zen
7.200000e-01	1.067500e+02	20150716_gfpWAPLch3_Prometa\MitoSys2\Calibration\mEGFPC1_Noc\mEGFP_setmEGFP_1_R1_P10_K1_Ch2-Ch1.zen
7.800000e-01	1.024000e+02	20150716_gfpWAPLch3_Prometa\MitoSys2\Calibration\mEGFPC1_Noc\mEGFP_setmEGFP_1_R1_P10_K1_Ch2-Ch1.zen
8.400000e-01	1.055333e+02	20150716_gfpWAPLch3_Prometa\MitoSys2\Calibration\mEGFPC1_Noc\mEGFP_setmEGFP_1_R1_P10_K1_Ch2-Ch1.zen
9.000000e-01	1.002833e+02	20150716_gfpWAPLch3_Prometa\MitoSys2\Calibration\mEGFPC1_Noc\mEGFP_setmEGFP_1_R1_P10_K1_Ch2-Ch1.zen
9.600000e-01	9.734999e+01	20150716_gfpWAPLch3_Prometa\MitoSys2\Calibration\mEGFPC1_Noc\mEGFP_setmEGFP_1_R1_P10_K1_Ch2-Ch1.zen
1.020000e+00	1.037666e+02	20150716_gfpWAPLch3_Prometa\MitoSys2\Calibration\mEGFPC1_Noc\mEGFP_setmEGFP_1_R1_P10_K1_Ch2-Ch1.zen
1.080000e+00	1.038167e+02	20150716_gfpWAPLch3_Prometa\MitoSys2\Calibration\mEGFPC1_Noc\mEGFP_setmEGFP_1_R1_P10_K1_Ch2-Ch1.zen
1.140000e+00	1.044000e+02	20150716_gfpWAPLch3_Prometa\MitoSys2\Calibration\mEGFPC1_Noc\mEGFP_setmEGFP_1_R1_P10_K1_Ch2-Ch1.zen
1.200000e+00	1.116167e+02	20150716_gfpWAPLch3_Prometa\MitoSys2\Calibration\mEGFPC1_Noc\mEGFP_setmEGFP_1_R1_P10_K1_Ch2-Ch1.zen
1.260000e+00	1.066000e+02	20150716_gfpWAPLch3_Prometa\MitoSys2\Calibration\mEGFPC1_Noc\mEGFP_setmEGFP_1_R1_P10_K1_Ch2-Ch1.zen
1.320000e+00	1.054500e+02	20150716_gfpWAPLch3_Prometa\MitoSys2\Calibration\mEGFPC1_Noc\mEGFP_setmEGFP_1_R1_P10_K1_Ch2-Ch1.zen
1.380000e+00	1.050500e+02	20150716_gfpWAPLch3_Prometa\MitoSys2\Calibration\mEGFPC1_Noc\mEGFP_setmEGFP_1_R1_P10_K1_Ch2-Ch1.zen
1.440000e+00	1.053333e+02	20150716_gfpWAPLch3_Prometa\MitoSys2\Calibration\mEGFPC1_Noc\mEGFP_setmEGFP_1_R1_P10_K1_Ch2-Ch1.zen
1.500000e+00	1.004500e+02	20150716_gfpWAPLch3_Prometa\MitoSys2\Calibration\mEGFPC1_Noc\mEGFP_setmEGFP_1_R1_P10_K1_Ch2-Ch1.zen
1.560000e+00	1.046167e+02	20150716_gfpWAPLch3_Prometa\MitoSys2\Calibration\mEGFPC1_Noc\mEGFP_setmEGFP_1_R1_P10_K1_Ch2-Ch1.zen
1.620000e+00	1.009833e+02	20150716_gfpWAPLch3_Prometa\MitoSys2\Calibration\mEGFPC1_Noc\mEGFP_setmEGFP_1_R1_P10_K1_Ch2-Ch1.zen
1.680000e+00	1.035333e+02	20150716_gfpWAPLch3_Prometa\MitoSys2\Calibration\mEGFPC1_Noc\mEGFP_setmEGFP_1_R1_P10_K1_Ch2-Ch1.zen
1.740000e+00	1.048000e+02	20150716_gfpWAPLch3_Prometa\MitoSys2\Calibration\mEGFPC1_Noc\mEGFP_setmEGFP_1_R1_P10_K1_Ch2-Ch1.zen
1.800000e+00	1.079167e+02	20150716_gfpWAPLch3_Prometa\MitoSys2\Calibration\mEGFPC1_Noc\mEGFP_setmEGFP_1_R1_P10_K1_Ch2-Ch1.zen
1.860000e+00	1.083500e+02	20150716_gfpWAPLch3_Prometa\MitoSys2\Calibration\mEGFPC1_Noc\mEGFP_setmEGFP_1_R1_P10_K1_Ch2-Ch1.zen
1.920000e+00	1.034500e+02	20150716_gfpWAPLch3_Prometa\MitoSys2\Calibration\mEGFPC1_Noc\mEGFP_setmEGFP_1_R1_P10_K1_Ch2-Ch1.zen
1.980000e+00	1.056500e+02	20150716_gfpWAPLch3_Prometa\MitoSys2\Calibration\mEGFPC1_Noc\mEGFP_setmEGFP_1_R1_P10_K1_Ch2-Ch1.zen
2.040000e+00	1.059667e+02	20150716_gfpWAPLch3_Prometa\MitoSys2\Calibration\mEGFPC1_Noc\mEGFP_setmEGFP_1_R1_P10_K1_Ch2-Ch1.zen
2.100000e+00	1.115500e+02	20150716_gfpWAPLch3_Prometa\MitoSys2\Calibration\mEGFPC1_Noc\mEGFP_setmEGFP_1_R1_P10_K1_Ch2-Ch1.zen
2.160000e+00	1.025500e+02	20150716_gfpWAPLch3_Prometa\MitoSys2\Calibration\mEGFPC1_Noc\mEGFP_setmEGFP_1_R1_P10_K1_Ch2-Ch1.zen
2.220000e+00	9.781666e+01	20150716_gfpWAPLch3_Prometa\MitoSys2\Calibration\mEGFPC1_Noc\mEGFP_setmEGFP_1_R1_P10_K1_Ch2-Ch1.zen
2.280000e+00	9.953333e+01	20150716_gfpWAPLch3_Prometa\MitoSys2\Calibration\mEGFPC1_Noc\mEGFP_setmEGFP_1_R1_P10_K1_Ch2-Ch1.zen
2.340000e+00	1.078667e+02	20150716_gfpWAPLch3_Prometa\MitoSys2\Calibration\mEGFPC1_Noc\mEGFP_setmEGFP_1_R1_P10_K1_Ch2-Ch1.zen
2.400000e+00	1.062000e+02	20150716_gfpWAPLch3_Prometa\MitoSys2\Calibration\mEGFPC1_Noc\mEGFP_setmEGFP_1_R1_P10_K1_Ch2-Ch1.zen
2.460000e+00	1.033167e+02	20150716_gfpWAPLch3_Prometa\MitoSys2\Calibration\mEGFPC1_Noc\mEGFP_setmEGFP_1_R1_P10_K1_Ch2-Ch1.zen
2.520000e+00	9.914999e+01	20150716_gfpWAPLch3_Prometa\MitoSys2\Calibration\mEGFPC1_Noc\mEGFP_setmEGFP_1_R1_P10_K1_Ch2-Ch1.zen
2.580000e+00	1.016167e+02	20150716_gfpWAPLch3_Prometa\MitoSys2\Calibration\mEGFPC1_Noc\mEGFP_setmEGFP_1_R1_P10_K1_Ch2-Ch1.zen
2.640000e+00	1.030500e+02	20150716_gfpWAPLch3_Prometa\MitoSys2\Calibration\mEGFPC1_Noc\mEGFP_setmEGFP_1_R1_P10_K1_Ch2-Ch1.zen
2.700000e+00	9.916666e+01	20150716_gfpWAPLch3_Prometa\MitoSys2\Calibration\mEGFPC1_Noc\mEGFP_setmEGFP_1_R1_P10_K1_Ch2-Ch1.zen
2.760000e+00	9.964999e+01	20150716_gfpWAPLch3_Prometa\MitoSys2\Calibration\mEGFPC1_Noc\mEGFP_setmEGFP_1_R1_P10_K1_Ch2-Ch1.zen
2.820000e+00	9.796666e+01	20150716_gfpWAPLch3_Prometa\MitoSys2\Calibration\mEGFPC1_Noc\mEGFP_setmEGFP_1_R1_P10_K1_Ch2-Ch1.zen
2.880000e+00	1.011167e+02	20150716_gfpWAPLch3_Prometa\MitoSys2\Calibration\mEGFPC1_Noc\mEGFP_setmEGFP_1_R1_P10_K1_Ch2-Ch1.zen
2.940000e+00	1.032167e+02	20150716_gfpWAPLch3_Prometa\MitoSys2\Calibration\mEGFPC1_Noc\mEGFP_setmEGFP_1_R1_P10_K1_Ch2-Ch1.zen
3	1.001833e+02	20150716_gfpWAPLch3_Prometa\MitoSys2\Calibration\mEGFPC1_Noc\mEGFP_setmEGFP_1_R1_P10_K1_Ch2-Ch1.zen
3.060000e+00	1.049333e+02	20150716_gfpWAPLch3_Prometa\MitoSys2\Calibration\mEGFPC1_Noc\mEGFP_setmEGFP_1_R1_P10_K1_Ch2-Ch1.zen
3.120000e+00	1.057833e+02	20150716_gfpWAPLch3_Prometa\MitoSys2\Calibration\mEGFPC1_Noc\mEGFP_setmEGFP_1_R1_P10_K1_Ch2-Ch1.zen
3.180000e+00	1.042333e+02	20150716_gfpWAPLch3_Prometa\MitoSys2\Calibration\mEGFPC1_Noc\mEGFP_setmEGFP_1_R1_P10_K1_Ch2-Ch1.zen
3.240000e+00	1.076833e+02	20150716_gfpWAPLch3_Prometa\MitoSys2\Calibration\mEGFPC1_Noc\mEGFP_setmEGFP_1_R1_P10_K1_Ch2-Ch1.zen
3.300000e+00	1.042167e+02	20150716_gfpWAPLch3_Prometa\MitoSys2\Calibration\mEGFPC1_Noc\mEGFP_setmEGFP_1_R1_P10_K1_Ch2-Ch1.zen
3.360000e+00	1.048000e+02	20150716_gfpWAPLch3_Prometa\MitoSys2\Calibration\mEGFPC1_Noc\mEGFP_setmEGFP_1_R1_P10_K1_Ch2-Ch1.zen
3.420000e+00	1.065833e+02	20150716_gfpWAPLch3_Prometa\MitoSys2\Calibration\mEGFPC1_Noc\mEGFP_setmEGFP_1_R1_P10_K1_Ch2-Ch1.zen
3.480000e+00	1.038500e+02	20150716_gfpWAPLch3_Prometa\MitoSys2\Calibration\mEGFPC1_Noc\mEGFP_setmEGFP_1_R1_P10_K1_Ch2-Ch1.zen
3.540000e+00	1.053333e+02	20150716_gfpWAPLch3_Prometa\MitoSys2\Calibration\mEGFPC1_Noc\mEGFP_setmEGFP_1_R1_P10_K1_Ch2-Ch1.zen
3.600000e+00	1.064333e+02	20150716_gfpWAPLch3_Prometa\MitoSys2\Calibration\mEGFPC1_Noc\mEGFP_setmEGFP_1_R1_P10_K1_Ch2-Ch1.zen
3.660000e+00	1.036333e+02	20150716_gfpWAPLch3_Prometa\MitoSys2\Calibration\mEGFPC1_Noc\mEGFP_setmEGFP_1_R1_P10_K1_Ch2-Ch1.zen
3.720000e+00	1.082500e+02	20150716_gfpWAPLch3_Prometa\MitoSys2\Calibration\mEGFPC1_Noc\mEGFP_setmEGFP_1_R1_P10_K1_Ch2-Ch1.zen
3.780000e+00	1.044667e+02	20150716_gfpWAPLch3_Prometa\MitoSys2\Calibration\mEGFPC1_Noc\mEGFP_setmEGFP_1_R1_P10_K1_Ch2-Ch1.zen
3.840000e+00	1.033333e+02	20150716_gfpWAPLch3_Prometa\MitoSys2\Calibration\mEGFPC1_Noc\mEGFP_setmEGFP_1_R1_P10_K1_Ch2-Ch1.zen
3.900000e+00	1.035166e+02	20150716_gfpWAPLch3_Prometa\MitoSys2\Calibration\mEGFPC1_Noc\mEGFP_setmEGFP_1_R1_P10_K1_Ch2-Ch1.zen
3.960000e+00	1.047333e+02	20150716_gfpWAPLch3_Prometa\MitoSys2\Calibration\mEGFPC1_Noc\mEGFP_setmEGFP_1_R1_P10_K1_Ch2-Ch1.zen
4.020000e+00	1.012666e+02	20150716_gfpWAPLch3_Prometa\MitoSys2\Calibration\mEGFPC1_Noc\mEGFP_setmEGFP_1_R1_P10_K1_Ch2-Ch1.zen
4.080000e+00	1.007000e+02	20150716_gfpWAPLch3_Prometa\MitoSys2\Calibration\mEGFPC1_Noc\mEGFP_setmEGFP_1_R1_P10_K1_Ch2-Ch1.zen
4.140000e+00	1.050667e+02	20150716_gfpWAPLch3_Prometa\MitoSys2\Calibration\mEGFPC1_Noc\mEGFP_setmEGFP_1_R1_P10_K1_Ch2-Ch1.zen
4.200000e+00	1.065333e+02	20150716_gfpWAPLch3_Prometa\MitoSys2\Calibration\mEGFPC1_Noc\mEGFP_setmEGFP_1_R1_P10_K1_Ch2-Ch1.zen
4.260000e+00	1.052333e+02	20150716_gfpWAPLch3_Prometa\MitoSys2\Calibration\mEGFPC1_Noc\mEGFP_setmEGFP_1_R1_P10_K1_Ch2-Ch1.zen
4.320000e+00	1.012500e+02	20150716_gfpWAPLch3_Prometa\MitoSys2\Calibration\mEGFPC1_Noc\mEGFP_setmEGFP_1_R1_P10_K1_Ch2-Ch1.zen
4.380000e+00	1.034500e+02	20150716_gfpWAPLch3_Prometa\MitoSys2\Calibration\mEGFPC1_Noc\mEGFP_setmEGFP_1_R1_P10_K1_Ch2-Ch1.zen
4.440000e+00	1.074333e+02	20150716_gfpWAPLch3_Prometa\MitoSys2\Calibration\mEGFPC1_Noc\mEGFP_setmEGFP_1_R1_P10_K1_Ch2-Ch1.zen
4.500000e+00	1.027833e+02	20150716_gfpWAPLch3_Prometa\MitoSys2\Calibration\mEGFPC1_Noc\mEGFP_setmEGFP_1_R1_P10_K1_Ch2-Ch1.zen
4.560000e+00	1.074000e+02	20150716_gfpWAPLch3_Prometa\MitoSys2\Calibration\mEGFPC1_Noc\mEGFP_setmEGFP_1_R1_P10_K1_Ch2-Ch1.zen
4.620000e+00	1.062000e+02	20150716_gfpWAPLch3_Prometa\MitoSys2\Calibration\mEGFPC1_Noc\mEGFP_setmEGFP_1_R1_P10_K1_Ch2-Ch1.zen
4.680000e+00	1.005333e+02	20150716_gfpWAPLch3_Prometa\MitoSys2\Calibration\mEGFPC1_Noc\mEGFP_setmEGFP_1_R1_P10_K1_Ch2-Ch1.zen
4.740000e+00	9.926665e+01	20150716_gfpWAPLch3_Prometa\MitoSys2\Calibration\mEGFPC1_Noc\mEGFP_setmEGFP_1_R1_P10_K1_Ch2-Ch1.zen
4.800000e+00	1.026333e+02	20150716_gfpWAPLch3_Prometa\MitoSys2\Calibration\mEGFPC1_Noc\mEGFP_setmEGFP_1_R1_P10_K1_Ch2-Ch1.zen
4.860000e+00	9.906666e+01	20150716_gfpWAPLch3_Prometa\MitoSys2\Calibration\mEGFPC1_Noc\mEGFP_setmEGFP_1_R1_P10_K1_Ch2-Ch1.zen
4.920000e+00	1.033333e+02	20150716_gfpWAPLch3_Prometa\MitoSys2\Calibration\mEGFPC1_Noc\mEGFP_setmEGFP_1_R1_P10_K1_Ch2-Ch1.zen
4.980000e+00	1.046333e+02	20150716_gfpWAPLch3_Prometa\MitoSys2\Calibration\mEGFPC1_Noc\mEGFP_setmEGFP_1_R1_P10_K1_Ch2-Ch1.zen
5.040000e+00	1.000500e+02	20150716_gfpWAPLch3_Prometa\MitoSys2\Calibration\mEGFPC1_Noc\mEGFP_setmEGFP_1_R1_P10_K1_Ch2-Ch1.zen
5.100000e+00	1.063667e+02	20150716_gfpWAPLch3_Prometa\MitoSys2\Calibration\mEGFPC1_Noc\mEGFP_setmEGFP_1_R1_P10_K1_Ch2-Ch1.zen
5.160000e+00	1.018667e+02	20150716_gfpWAPLch3_Prometa\MitoSys2\Calibration\mEGFPC1_Noc\mEGFP_setmEGFP_1_R1_P10_K1_Ch2-Ch1.zen
5.220000e+00	1.102500e+02	20150716_gfpWAPLch3_Prometa\MitoSys2\Calibration\mEGFPC1_Noc\mEGFP_setmEGFP_1_R1_P10_K1_Ch2-Ch1.zen
5.280000e+00	1.039167e+02	20150716_gfpWAPLch3_Prometa\MitoSys2\Calibration\mEGFPC1_Noc\mEGFP_setmEGFP_1_R1_P10_K1_Ch2-Ch1.zen
5.340000e+00	1.070833e+02	20150716_gfpWAPLch3_Prometa\MitoSys2\Calibration\mEGFPC1_Noc\mEGFP_setmEGFP_1_R1_P10_K1_Ch2-Ch1.zen
5.400000e+00	1.042333e+02	20150716_gfpWAPLch3_Prometa\MitoSys2\Calibration\mEGFPC1_Noc\mEGFP_setmEGFP_1_R1_P10_K1_Ch2-Ch1.zen
5.460000e+00	1.023667e+02	20150716_gfpWAPLch3_Prometa\MitoSys2\Calibration\mEGFPC1_Noc\mEGFP_setmEGFP_1_R1_P10_K1_Ch2-Ch1.zen
5.520000e+00	9.939999e+01	20150716_gfpWAPLch3_Prometa\MitoSys2\Calibration\mEGFPC1_Noc\mEGFP_setmEGFP_1_R1_P10_K1_Ch2-Ch1.zen
5.580000e+00	9.983332e+01	20150716_gfpWAPLch3_Prometa\MitoSys2\Calibration\mEGFPC1_Noc\mEGFP_setmEGFP_1_R1_P10_K1_Ch2-Ch1.zen
5.640000e+00	1.038833e+02	20150716_gfpWAPLch3_Prometa\MitoSys2\Calibration\mEGFPC1_Noc\mEGFP_setmEGFP_1_R1_P10_K1_Ch2-Ch1.zen
5.700000e+00	1.035667e+02	20150716_gfpWAPLch3_Prometa\MitoSys2\Calibration\mEGFPC1_Noc\mEGFP_setmEGFP_1_R1_P10_K1_Ch2-Ch1.zen
5.760000e+00	1.024500e+02	20150716_gfpWAPLch3_Prometa\MitoSys2\Calibration\mEGFPC1_Noc\mEGFP_setmEGFP_1_R1_P10_K1_Ch2-Ch1.zen
5.820000e+00	1.075000e+02	20150716_gfpWAPLch3_Prometa\MitoSys2\Calibration\mEGFPC1_Noc\mEGFP_setmEGFP_1_R1_P10_K1_Ch2-Ch1.zen
5.880000e+00	9.676665e+01	20150716_gfpWAPLch3_Prometa\MitoSys2\Calibration\mEGFPC1_Noc\mEGFP_setmEGFP_1_R1_P10_K1_Ch2-Ch1.zen
5.940000e+00	1.065166e+02	20150716_gfpWAPLch3_Prometa\MitoSys2\Calibration\mEGFPC1_Noc\mEGFP_setmEGFP_1_R1_P10_K1_Ch2-Ch1.zen
6	1.051500e+02	20150716_gfpWAPLch3_Prometa\MitoSys2\Calibration\mEGFPC1_Noc\mEGFP_setmEGFP_1_R1_P10_K1_Ch2-Ch1.zen
6.060000e+00	1.010500e+02	20150716_gfpWAPLch3_Prometa\MitoSys2\Calibration\mEGFPC1_Noc\mEGFP_setmEGFP_1_R1_P10_K1_Ch2-Ch1.zen
6.120000e+00	1.049333e+02	20150716_gfpWAPLch3_Prometa\MitoSys2\Calibration\mEGFPC1_Noc\mEGFP_setmEGFP_1_R1_P10_K1_Ch2-Ch1.zen
6.180000e+00	9.713332e+01	20150716_gfpWAPLch3_Prometa\MitoSys2\Calibration\mEGFPC1_Noc\mEGFP_setmEGFP_1_R1_P10_K1_Ch2-Ch1.zen
6.240000e+00	1.063500e+02	20150716_gfpWAPLch3_Prometa\MitoSys2\Calibration\mEGFPC1_Noc\mEGFP_setmEGFP_1_R1_P10_K1_Ch2-Ch1.zen
6.300000e+00	1.030500e+02	20150716_gfpWAPLch3_Prometa\MitoSys2\Calibration\mEGFPC1_Noc\mEGFP_setmEGFP_1_R1_P10_K1_Ch2-Ch1.zen
6.360000e+00	9.901665e+01	20150716_gfpWAPLch3_Prometa\MitoSys2\Calibration\mEGFPC1_Noc\mEGFP_setmEGFP_1_R1_P10_K1_Ch2-Ch1.zen
6.420000e+00	1.047666e+02	20150716_gfpWAPLch3_Prometa\MitoSys2\Calibration\mEGFPC1_Noc\mEGFP_setmEGFP_1_R1_P10_K1_Ch2-Ch1.zen
6.480000e+00	1.009500e+02	20150716_gfpWAPLch3_Prometa\MitoSys2\Calibration\mEGFPC1_Noc\mEGFP_setmEGFP_1_R1_P10_K1_Ch2-Ch1.zen
6.540000e+00	1.023667e+02	20150716_gfpWAPLch3_Prometa\MitoSys2\Calibration\mEGFPC1_Noc\mEGFP_setmEGFP_1_R1_P10_K1_Ch2-Ch1.zen
6.600000e+00	1.009667e+02	20150716_gfpWAPLch3_Prometa\MitoSys2\Calibration\mEGFPC1_Noc\mEGFP_setmEGFP_1_R1_P10_K1_Ch2-Ch1.zen
6.660000e+00	1.044000e+02	20150716_gfpWAPLch3_Prometa\MitoSys2\Calibration\mEGFPC1_Noc\mEGFP_setmEGFP_1_R1_P10_K1_Ch2-Ch1.zen
6.720000e+00	1.040000e+02	20150716_gfpWAPLch3_Prometa\MitoSys2\Calibration\mEGFPC1_Noc\mEGFP_setmEGFP_1_R1_P10_K1_Ch2-Ch1.zen
6.780000e+00	1.078500e+02	20150716_gfpWAPLch3_Prometa\MitoSys2\Calibration\mEGFPC1_Noc\mEGFP_setmEGFP_1_R1_P10_K1_Ch2-Ch1.zen
6.840000e+00	1.041833e+02	20150716_gfpWAPLch3_Prometa\MitoSys2\Calibration\mEGFPC1_Noc\mEGFP_setmEGFP_1_R1_P10_K1_Ch2-Ch1.zen
6.900000e+00	1.024167e+02	20150716_gfpWAPLch3_Prometa\MitoSys2\Calibration\mEGFPC1_Noc\mEGFP_setmEGFP_1_R1_P10_K1_Ch2-Ch1.zen
6.960000e+00	1.034667e+02	20150716_gfpWAPLch3_Prometa\MitoSys2\Calibration\mEGFPC1_Noc\mEGFP_setmEGFP_1_R1_P10_K1_Ch2-Ch1.zen
7.020000e+00	1.055667e+02	20150716_gfpWAPLch3_Prometa\MitoSys2\Calibration\mEGFPC1_Noc\mEGFP_setmEGFP_1_R1_P10_K1_Ch2-Ch1.zen
7.080000e+00	1.037333e+02	20150716_gfpWAPLch3_Prometa\MitoSys2\Calibration\mEGFPC1_Noc\mEGFP_setmEGFP_1_R1_P10_K1_Ch2-Ch1.zen
7.140000e+00	1.014667e+02	20150716_gfpWAPLch3_Prometa\MitoSys2\Calibration\mEGFPC1_Noc\mEGFP_setmEGFP_1_R1_P10_K1_Ch2-Ch1.zen
7.200000e+00	1.034000e+02	20150716_gfpWAPLch3_Prometa\MitoSys2\Calibration\mEGFPC1_Noc\mEGFP_setmEGFP_1_R1_P10_K1_Ch2-Ch1.zen
7.260000e+00	1.032500e+02	20150716_gfpWAPLch3_Prometa\MitoSys2\Calibration\mEGFPC1_Noc\mEGFP_setmEGFP_1_R1_P10_K1_Ch2-Ch1.zen
7.320000e+00	9.839999e+01	20150716_gfpWAPLch3_Prometa\MitoSys2\Calibration\mEGFPC1_Noc\mEGFP_setmEGFP_1_R1_P10_K1_Ch2-Ch1.zen
7.380000e+00	1.042333e+02	20150716_gfpWAPLch3_Prometa\MitoSys2\Calibration\mEGFPC1_Noc\mEGFP_setmEGFP_1_R1_P10_K1_Ch2-Ch1.zen
7.440000e+00	9.761665e+01	20150716_gfpWAPLch3_Prometa\MitoSys2\Calibration\mEGFPC1_Noc\mEGFP_setmEGFP_1_R1_P10_K1_Ch2-Ch1.zen
7.500000e+00	9.849999e+01	20150716_gfpWAPLch3_Prometa\MitoSys2\Calibration\mEGFPC1_Noc\mEGFP_setmEGFP_1_R1_P10_K1_Ch2-Ch1.zen
7.560000e+00	1.036167e+02	20150716_gfpWAPLch3_Prometa\MitoSys2\Calibration\mEGFPC1_Noc\mEGFP_setmEGFP_1_R1_P10_K1_Ch2-Ch1.zen
7.620000e+00	1.063167e+02	20150716_gfpWAPLch3_Prometa\MitoSys2\Calibration\mEGFPC1_Noc\mEGFP_setmEGFP_1_R1_P10_K1_Ch2-Ch1.zen
7.680000e+00	1.019167e+02	20150716_gfpWAPLch3_Prometa\MitoSys2\Calibration\mEGFPC1_Noc\mEGFP_setmEGFP_1_R1_P10_K1_Ch2-Ch1.zen
7.740000e+00	1.074500e+02	20150716_gfpWAPLch3_Prometa\MitoSys2\Calibration\mEGFPC1_Noc\mEGFP_setmEGFP_1_R1_P10_K1_Ch2-Ch1.zen
7.800000e+00	1.029333e+02	20150716_gfpWAPLch3_Prometa\MitoSys2\Calibration\mEGFPC1_Noc\mEGFP_setmEGFP_1_R1_P10_K1_Ch2-Ch1.zen
7.860000e+00	9.986665e+01	20150716_gfpWAPLch3_Prometa\MitoSys2\Calibration\mEGFPC1_Noc\mEGFP_setmEGFP_1_R1_P10_K1_Ch2-Ch1.zen
7.920000e+00	1.060166e+02	20150716_gfpWAPLch3_Prometa\MitoSys2\Calibration\mEGFPC1_Noc\mEGFP_setmEGFP_1_R1_P10_K1_Ch2-Ch1.zen
7.980000e+00	1.045333e+02	20150716_gfpWAPLch3_Prometa\MitoSys2\Calibration\mEGFPC1_Noc\mEGFP_setmEGFP_1_R1_P10_K1_Ch2-Ch1.zen
8.040000e+00	1.071500e+02	20150716_gfpWAPLch3_Prometa\MitoSys2\Calibration\mEGFPC1_Noc\mEGFP_setmEGFP_1_R1_P10_K1_Ch2-Ch1.zen
8.100000e+00	1.077666e+02	20150716_gfpWAPLch3_Prometa\MitoSys2\Calibration\mEGFPC1_Noc\mEGFP_setmEGFP_1_R1_P10_K1_Ch2-Ch1.zen
8.160000e+00	1.071000e+02	20150716_gfpWAPLch3_Prometa\MitoSys2\Calibration\mEGFPC1_Noc\mEGFP_setmEGFP_1_R1_P10_K1_Ch2-Ch1.zen
8.220000e+00	1.046000e+02	20150716_gfpWAPLch3_Prometa\MitoSys2\Calibration\mEGFPC1_Noc\mEGFP_setmEGFP_1_R1_P10_K1_Ch2-Ch1.zen
8.280000e+00	1.051667e+02	20150716_gfpWAPLch3_Prometa\MitoSys2\Calibration\mEGFPC1_Noc\mEGFP_setmEGFP_1_R1_P10_K1_Ch2-Ch1.zen
8.340000e+00	1.027167e+02	20150716_gfpWAPLch3_Prometa\MitoSys2\Calibration\mEGFPC1_Noc\mEGFP_setmEGFP_1_R1_P10_K1_Ch2-Ch1.zen
8.400000e+00	1.026000e+02	20150716_gfpWAPLch3_Prometa\MitoSys2\Calibration\mEGFPC1_Noc\mEGFP_setmEGFP_1_R1_P10_K1_Ch2-Ch1.zen
8.460000e+00	1.042167e+02	20150716_gfpWAPLch3_Prometa\MitoSys2\Calibration\mEGFPC1_Noc\mEGFP_setmEGFP_1_R1_P10_K1_Ch2-Ch1.zen
8.520000e+00	9.996666e+01	20150716_gfpWAPLch3_Prometa\MitoSys2\Calibration\mEGFPC1_Noc\mEGFP_setmEGFP_1_R1_P10_K1_Ch2-Ch1.zen
8.580000e+00	1.038000e+02	20150716_gfpWAPLch3_Prometa\MitoSys2\Calibration\mEGFPC1_Noc\mEGFP_setmEGFP_1_R1_P10_K1_Ch2-Ch1.zen
8.640000e+00	1.112666e+02	20150716_gfpWAPLch3_Prometa\MitoSys2\Calibration\mEGFPC1_Noc\mEGFP_setmEGFP_1_R1_P10_K1_Ch2-Ch1.zen
8.700000e+00	1.048833e+02	20150716_gfpWAPLch3_Prometa\MitoSys2\Calibration\mEGFPC1_Noc\mEGFP_setmEGFP_1_R1_P10_K1_Ch2-Ch1.zen
8.760000e+00	1.039833e+02	20150716_gfpWAPLch3_Prometa\MitoSys2\Calibration\mEGFPC1_Noc\mEGFP_setmEGFP_1_R1_P10_K1_Ch2-Ch1.zen
8.820000e+00	1.085000e+02	20150716_gfpWAPLch3_Prometa\MitoSys2\Calibration\mEGFPC1_Noc\mEGFP_setmEGFP_1_R1_P10_K1_Ch2-Ch1.zen
8.880000e+00	1.061667e+02	20150716_gfpWAPLch3_Prometa\MitoSys2\Calibration\mEGFPC1_Noc\mEGFP_setmEGFP_1_R1_P10_K1_Ch2-Ch1.zen
8.940000e+00	1.051667e+02	20150716_gfpWAPLch3_Prometa\MitoSys2\Calibration\mEGFPC1_Noc\mEGFP_setmEGFP_1_R1_P10_K1_Ch2-Ch1.zen
9	1.045500e+02	20150716_gfpWAPLch3_Prometa\MitoSys2\Calibration\mEGFPC1_Noc\mEGFP_setmEGFP_1_R1_P10_K1_Ch2-Ch1.zen
9.060000e+00	1.015000e+02	20150716_gfpWAPLch3_Prometa\MitoSys2\Calibration\mEGFPC1_Noc\mEGFP_setmEGFP_1_R1_P10_K1_Ch2-Ch1.zen
9.120000e+00	1.051333e+02	20150716_gfpWAPLch3_Prometa\MitoSys2\Calibration\mEGFPC1_Noc\mEGFP_setmEGFP_1_R1_P10_K1_Ch2-Ch1.zen
9.180000e+00	1.045000e+02	20150716_gfpWAPLch3_Prometa\MitoSys2\Calibration\mEGFPC1_Noc\mEGFP_setmEGFP_1_R1_P10_K1_Ch2-Ch1.zen
9.240000e+00	1.024667e+02	20150716_gfpWAPLch3_Prometa\MitoSys2\Calibration\mEGFPC1_Noc\mEGFP_setmEGFP_1_R1_P10_K1_Ch2-Ch1.zen
9.300000e+00	1.025166e+02	20150716_gfpWAPLch3_Prometa\MitoSys2\Calibration\mEGFPC1_Noc\mEGFP_setmEGFP_1_R1_P10_K1_Ch2-Ch1.zen
9.360000e+00	1.031000e+02	20150716_gfpWAPLch3_Prometa\MitoSys2\Calibration\mEGFPC1_Noc\mEGFP_setmEGFP_1_R1_P10_K1_Ch2-Ch1.zen
9.420000e+00	1.016500e+02	20150716_gfpWAPLch3_Prometa\MitoSys2\Calibration\mEGFPC1_Noc\mEGFP_setmEGFP_1_R1_P10_K1_Ch2-Ch1.zen
9.480000e+00	1.036500e+02	20150716_gfpWAPLch3_Prometa\MitoSys2\Calibration\mEGFPC1_Noc\mEGFP_setmEGFP_1_R1_P10_K1_Ch2-Ch1.zen
9.540000e+00	1.117333e+02	20150716_gfpWAPLch3_Prometa\MitoSys2\Calibration\mEGFPC1_Noc\mEGFP_setmEGFP_1_R1_P10_K1_Ch2-Ch1.zen
9.600000e+00	1.082000e+02	20150716_gfpWAPLch3_Prometa\MitoSys2\Calibration\mEGFPC1_Noc\mEGFP_setmEGFP_1_R1_P10_K1_Ch2-Ch1.zen
9.660000e+00	1.093667e+02	20150716_gfpWAPLch3_Prometa\MitoSys2\Calibration\mEGFPC1_Noc\mEGFP_setmEGFP_1_R1_P10_K1_Ch2-Ch1.zen
9.720000e+00	1.102500e+02	20150716_gfpWAPLch3_Prometa\MitoSys2\Calibration\mEGFPC1_Noc\mEGFP_setmEGFP_1_R1_P10_K1_Ch2-Ch1.zen
9.780000e+00	1.133167e+02	20150716_gfpWAPLch3_Prometa\MitoSys2\Calibration\mEGFPC1_Noc\mEGFP_setmEGFP_1_R1_P10_K1_Ch2-Ch1.zen
9.840000e+00	1.009833e+02	20150716_gfpWAPLch3_Prometa\MitoSys2\Calibration\mEGFPC1_Noc\mEGFP_setmEGFP_1_R1_P10_K1_Ch2-Ch1.zen
9.900000e+00	1.013000e+02	20150716_gfpWAPLch3_Prometa\MitoSys2\Calibration\mEGFPC1_Noc\mEGFP_setmEGFP_1_R1_P10_K1_Ch2-Ch1.zen
9.960000e+00	1.072500e+02	20150716_gfpWAPLch3_Prometa\MitoSys2\Calibration\mEGFPC1_Noc\mEGFP_setmEGFP_1_R1_P10_K1_Ch2-Ch1.zen
1.002000e+01	1.082000e+02	20150716_gfpWAPLch3_Prometa\MitoSys2\Calibration\mEGFPC1_Noc\mEGFP_setmEGFP_1_R1_P10_K1_Ch2-Ch1.zen
1.008000e+01	1.056833e+02	20150716_gfpWAPLch3_Prometa\MitoSys2\Calibration\mEGFPC1_Noc\mEGFP_setmEGFP_1_R1_P10_K1_Ch2-Ch1.zen
1.014000e+01	1.088000e+02	20150716_gfpWAPLch3_Prometa\MitoSys2\Calibration\mEGFPC1_Noc\mEGFP_setmEGFP_1_R1_P10_K1_Ch2-Ch1.zen
1.020000e+01	1.027000e+02	20150716_gfpWAPLch3_Prometa\MitoSys2\Calibration\mEGFPC1_Noc\mEGFP_setmEGFP_1_R1_P10_K1_Ch2-Ch1.zen
1.026000e+01	1.011833e+02	20150716_gfpWAPLch3_Prometa\MitoSys2\Calibration\mEGFPC1_Noc\mEGFP_setmEGFP_1_R1_P10_K1_Ch2-Ch1.zen
1.032000e+01	1.087333e+02	20150716_gfpWAPLch3_Prometa\MitoSys2\Calibration\mEGFPC1_Noc\mEGFP_setmEGFP_1_R1_P10_K1_Ch2-Ch1.zen
1.038000e+01	1.054000e+02	20150716_gfpWAPLch3_Prometa\MitoSys2\Calibration\mEGFPC1_Noc\mEGFP_setmEGFP_1_R1_P10_K1_Ch2-Ch1.zen
1.044000e+01	1.063667e+02	20150716_gfpWAPLch3_Prometa\MitoSys2\Calibration\mEGFPC1_Noc\mEGFP_setmEGFP_1_R1_P10_K1_Ch2-Ch1.zen
1.050000e+01	1.041333e+02	20150716_gfpWAPLch3_Prometa\MitoSys2\Calibration\mEGFPC1_Noc\mEGFP_setmEGFP_1_R1_P10_K1_Ch2-Ch1.zen
1.056000e+01	1.060000e+02	20150716_gfpWAPLch3_Prometa\MitoSys2\Calibration\mEGFPC1_Noc\mEGFP_setmEGFP_1_R1_P10_K1_Ch2-Ch1.zen
1.062000e+01	1.077500e+02	20150716_gfpWAPLch3_Prometa\MitoSys2\Calibration\mEGFPC1_Noc\mEGFP_setmEGFP_1_R1_P10_K1_Ch2-Ch1.zen
1.068000e+01	1.067666e+02	20150716_gfpWAPLch3_Prometa\MitoSys2\Calibration\mEGFPC1_Noc\mEGFP_setmEGFP_1_R1_P10_K1_Ch2-Ch1.zen
1.074000e+01	1.099500e+02	20150716_gfpWAPLch3_Prometa\MitoSys2\Calibration\mEGFPC1_Noc\mEGFP_setmEGFP_1_R1_P10_K1_Ch2-Ch1.zen
1.080000e+01	1.071500e+02	20150716_gfpWAPLch3_Prometa\MitoSys2\Calibration\mEGFPC1_Noc\mEGFP_setmEGFP_1_R1_P10_K1_Ch2-Ch1.zen
1.086000e+01	1.072666e+02	20150716_gfpWAPLch3_Prometa\MitoSys2\Calibration\mEGFPC1_Noc\mEGFP_setmEGFP_1_R1_P10_K1_Ch2-Ch1.zen
1.092000e+01	1.034000e+02	20150716_gfpWAPLch3_Prometa\MitoSys2\Calibration\mEGFPC1_Noc\mEGFP_setmEGFP_1_R1_P10_K1_Ch2-Ch1.zen
1.098000e+01	1.177333e+02	20150716_gfpWAPLch3_Prometa\MitoSys2\Calibration\mEGFPC1_Noc\mEGFP_setmEGFP_1_R1_P10_K1_Ch2-Ch1.zen
1.104000e+01	1.082333e+02	20150716_gfpWAPLch3_Prometa\MitoSys2\Calibration\mEGFPC1_Noc\mEGFP_setmEGFP_1_R1_P10_K1_Ch2-Ch1.zen
1.110000e+01	1.079667e+02	20150716_gfpWAPLch3_Prometa\MitoSys2\Calibration\mEGFPC1_Noc\mEGFP_setmEGFP_1_R1_P10_K1_Ch2-Ch1.zen
1.116000e+01	1.027000e+02	20150716_gfpWAPLch3_Prometa\MitoSys2\Calibration\mEGFPC1_Noc\mEGFP_setmEGFP_1_R1_P10_K1_Ch2-Ch1.zen
1.122000e+01	1.069333e+02	20150716_gfpWAPLch3_Prometa\MitoSys2\Calibration\mEGFPC1_Noc\mEGFP_setmEGFP_1_R1_P10_K1_Ch2-Ch1.zen
1.128000e+01	1.032666e+02	20150716_gfpWAPLch3_Prometa\MitoSys2\Calibration\mEGFPC1_Noc\mEGFP_setmEGFP_1_R1_P10_K1_Ch2-Ch1.zen
1.134000e+01	1.033333e+02	20150716_gfpWAPLch3_Prometa\MitoSys2\Calibration\mEGFPC1_Noc\mEGFP_setmEGFP_1_R1_P10_K1_Ch2-Ch1.zen
1.140000e+01	1.041500e+02	20150716_gfpWAPLch3_Prometa\MitoSys2\Calibration\mEGFPC1_Noc\mEGFP_setmEGFP_1_R1_P10_K1_Ch2-Ch1.zen
1.146000e+01	1.049167e+02	20150716_gfpWAPLch3_Prometa\MitoSys2\Calibration\mEGFPC1_Noc\mEGFP_setmEGFP_1_R1_P10_K1_Ch2-Ch1.zen
1.152000e+01	1.043333e+02	20150716_gfpWAPLch3_Prometa\MitoSys2\Calibration\mEGFPC1_Noc\mEGFP_setmEGFP_1_R1_P10_K1_Ch2-Ch1.zen
1.158000e+01	1.029667e+02	20150716_gfpWAPLch3_Prometa\MitoSys2\Calibration\mEGFPC1_Noc\mEGFP_setmEGFP_1_R1_P10_K1_Ch2-Ch1.zen
1.164000e+01	1.048167e+02	20150716_gfpWAPLch3_Prometa\MitoSys2\Calibration\mEGFPC1_Noc\mEGFP_setmEGFP_1_R1_P10_K1_Ch2-Ch1.zen
1.170000e+01	1.077666e+02	20150716_gfpWAPLch3_Prometa\MitoSys2\Calibration\mEGFPC1_Noc\mEGFP_setmEGFP_1_R1_P10_K1_Ch2-Ch1.zen
1.176000e+01	1.032167e+02	20150716_gfpWAPLch3_Prometa\MitoSys2\Calibration\mEGFPC1_Noc\mEGFP_setmEGFP_1_R1_P10_K1_Ch2-Ch1.zen
1.182000e+01	1.084167e+02	20150716_gfpWAPLch3_Prometa\MitoSys2\Calibration\mEGFPC1_Noc\mEGFP_setmEGFP_1_R1_P10_K1_Ch2-Ch1.zen
1.188000e+01	1.048667e+02	20150716_gfpWAPLch3_Prometa\MitoSys2\Calibration\mEGFPC1_Noc\mEGFP_setmEGFP_1_R1_P10_K1_Ch2-Ch1.zen
1.194000e+01	1.098667e+02	20150716_gfpWAPLch3_Prometa\MitoSys2\Calibration\mEGFPC1_Noc\mEGFP_setmEGFP_1_R1_P10_K1_Ch2-Ch1.zen
12	1.070166e+02	20150716_gfpWAPLch3_Prometa\MitoSys2\Calibration\mEGFPC1_Noc\mEGFP_setmEGFP_1_R1_P10_K1_Ch2-Ch1.zen
1.206000e+01	1.079333e+02	20150716_gfpWAPLch3_Prometa\MitoSys2\Calibration\mEGFPC1_Noc\mEGFP_setmEGFP_1_R1_P10_K1_Ch2-Ch1.zen
1.212000e+01	1.127333e+02	20150716_gfpWAPLch3_Prometa\MitoSys2\Calibration\mEGFPC1_Noc\mEGFP_setmEGFP_1_R1_P10_K1_Ch2-Ch1.zen
1.218000e+01	1.056833e+02	20150716_gfpWAPLch3_Prometa\MitoSys2\Calibration\mEGFPC1_Noc\mEGFP_setmEGFP_1_R1_P10_K1_Ch2-Ch1.zen
1.224000e+01	1.098333e+02	20150716_gfpWAPLch3_Prometa\MitoSys2\Calibration\mEGFPC1_Noc\mEGFP_setmEGFP_1_R1_P10_K1_Ch2-Ch1.zen
1.230000e+01	1.077666e+02	20150716_gfpWAPLch3_Prometa\MitoSys2\Calibration\mEGFPC1_Noc\mEGFP_setmEGFP_1_R1_P10_K1_Ch2-Ch1.zen
1.236000e+01	1.045166e+02	20150716_gfpWAPLch3_Prometa\MitoSys2\Calibration\mEGFPC1_Noc\mEGFP_setmEGFP_1_R1_P10_K1_Ch2-Ch1.zen
1.242000e+01	1.056500e+02	20150716_gfpWAPLch3_Prometa\MitoSys2\Calibration\mEGFPC1_Noc\mEGFP_setmEGFP_1_R1_P10_K1_Ch2-Ch1.zen
1.248000e+01	1.142000e+02	20150716_gfpWAPLch3_Prometa\MitoSys2\Calibration\mEGFPC1_Noc\mEGFP_setmEGFP_1_R1_P10_K1_Ch2-Ch1.zen
1.254000e+01	1.032000e+02	20150716_gfpWAPLch3_Prometa\MitoSys2\Calibration\mEGFPC1_Noc\mEGFP_setmEGFP_1_R1_P10_K1_Ch2-Ch1.zen
1.260000e+01	1.106167e+02	20150716_gfpWAPLch3_Prometa\MitoSys2\Calibration\mEGFPC1_Noc\mEGFP_setmEGFP_1_R1_P10_K1_Ch2-Ch1.zen
1.266000e+01	1.049500e+02	20150716_gfpWAPLch3_Prometa\MitoSys2\Calibration\mEGFPC1_Noc\mEGFP_setmEGFP_1_R1_P10_K1_Ch2-Ch1.zen
1.272000e+01	1.093833e+02	20150716_gfpWAPLch3_Prometa\MitoSys2\Calibration\mEGFPC1_Noc\mEGFP_setmEGFP_1_R1_P10_K1_Ch2-Ch1.zen
1.278000e+01	1.059167e+02	20150716_gfpWAPLch3_Prometa\MitoSys2\Calibration\mEGFPC1_Noc\mEGFP_setmEGFP_1_R1_P10_K1_Ch2-Ch1.zen
1.284000e+01	1.053167e+02	20150716_gfpWAPLch3_Prometa\MitoSys2\Calibration\mEGFPC1_Noc\mEGFP_setmEGFP_1_R1_P10_K1_Ch2-Ch1.zen
1.290000e+01	1.049833e+02	20150716_gfpWAPLch3_Prometa\MitoSys2\Calibration\mEGFPC1_Noc\mEGFP_setmEGFP_1_R1_P10_K1_Ch2-Ch1.zen
1.296000e+01	1.079500e+02	20150716_gfpWAPLch3_Prometa\MitoSys2\Calibration\mEGFPC1_Noc\mEGFP_setmEGFP_1_R1_P10_K1_Ch2-Ch1.zen
1.302000e+01	1.070833e+02	20150716_gfpWAPLch3_Prometa\MitoSys2\Calibration\mEGFPC1_Noc\mEGFP_setmEGFP_1_R1_P10_K1_Ch2-Ch1.zen
1.308000e+01	1.034500e+02	20150716_gfpWAPLch3_Prometa\MitoSys2\Calibration\mEGFPC1_Noc\mEGFP_setmEGFP_1_R1_P10_K1_Ch2-Ch1.zen
1.314000e+01	1.062000e+02	20150716_gfpWAPLch3_Prometa\MitoSys2\Calibration\mEGFPC1_Noc\mEGFP_setmEGFP_1_R1_P10_K1_Ch2-Ch1.zen
1.320000e+01	1.088167e+02	20150716_gfpWAPLch3_Prometa\MitoSys2\Calibration\mEGFPC1_Noc\mEGFP_setmEGFP_1_R1_P10_K1_Ch2-Ch1.zen
1.326000e+01	1.083000e+02	20150716_gfpWAPLch3_Prometa\MitoSys2\Calibration\mEGFPC1_Noc\mEGFP_setmEGFP_1_R1_P10_K1_Ch2-Ch1.zen
1.332000e+01	1.075667e+02	20150716_gfpWAPLch3_Prometa\MitoSys2\Calibration\mEGFPC1_Noc\mEGFP_setmEGFP_1_R1_P10_K1_Ch2-Ch1.zen
1.338000e+01	1.093667e+02	20150716_gfpWAPLch3_Prometa\MitoSys2\Calibration\mEGFPC1_Noc\mEGFP_setmEGFP_1_R1_P10_K1_Ch2-Ch1.zen
1.344000e+01	1.094833e+02	20150716_gfpWAPLch3_Prometa\MitoSys2\Calibration\mEGFPC1_Noc\mEGFP_setmEGFP_1_R1_P10_K1_Ch2-Ch1.zen
1.350000e+01	1.071167e+02	20150716_gfpWAPLch3_Prometa\MitoSys2\Calibration\mEGFPC1_Noc\mEGFP_setmEGFP_1_R1_P10_K1_Ch2-Ch1.zen
1.356000e+01	1.041167e+02	20150716_gfpWAPLch3_Prometa\MitoSys2\Calibration\mEGFPC1_Noc\mEGFP_setmEGFP_1_R1_P10_K1_Ch2-Ch1.zen
1.362000e+01	1.065833e+02	20150716_gfpWAPLch3_Prometa\MitoSys2\Calibration\mEGFPC1_Noc\mEGFP_setmEGFP_1_R1_P10_K1_Ch2-Ch1.zen
1.368000e+01	1.066333e+02	20150716_gfpWAPLch3_Prometa\MitoSys2\Calibration\mEGFPC1_Noc\mEGFP_setmEGFP_1_R1_P10_K1_Ch2-Ch1.zen
1.374000e+01	1.054833e+02	20150716_gfpWAPLch3_Prometa\MitoSys2\Calibration\mEGFPC1_Noc\mEGFP_setmEGFP_1_R1_P10_K1_Ch2-Ch1.zen
1.380000e+01	1.032333e+02	20150716_gfpWAPLch3_Prometa\MitoSys2\Calibration\mEGFPC1_Noc\mEGFP_setmEGFP_1_R1_P10_K1_Ch2-Ch1.zen
1.386000e+01	1.119167e+02	20150716_gfpWAPLch3_Prometa\MitoSys2\Calibration\mEGFPC1_Noc\mEGFP_setmEGFP_1_R1_P10_K1_Ch2-Ch1.zen
1.392000e+01	1.079167e+02	20150716_gfpWAPLch3_Prometa\MitoSys2\Calibration\mEGFPC1_Noc\mEGFP_setmEGFP_1_R1_P10_K1_Ch2-Ch1.zen
1.398000e+01	1.055166e+02	20150716_gfpWAPLch3_Prometa\MitoSys2\Calibration\mEGFPC1_Noc\mEGFP_setmEGFP_1_R1_P10_K1_Ch2-Ch1.zen
1.404000e+01	1.065500e+02	20150716_gfpWAPLch3_Prometa\MitoSys2\Calibration\mEGFPC1_Noc\mEGFP_setmEGFP_1_R1_P10_K1_Ch2-Ch1.zen
1.410000e+01	1.041167e+02	20150716_gfpWAPLch3_Prometa\MitoSys2\Calibration\mEGFPC1_Noc\mEGFP_setmEGFP_1_R1_P10_K1_Ch2-Ch1.zen
1.416000e+01	1.104167e+02	20150716_gfpWAPLch3_Prometa\MitoSys2\Calibration\mEGFPC1_Noc\mEGFP_setmEGFP_1_R1_P10_K1_Ch2-Ch1.zen
1.422000e+01	1.069000e+02	20150716_gfpWAPLch3_Prometa\MitoSys2\Calibration\mEGFPC1_Noc\mEGFP_setmEGFP_1_R1_P10_K1_Ch2-Ch1.zen
1.428000e+01	1.053167e+02	20150716_gfpWAPLch3_Prometa\MitoSys2\Calibration\mEGFPC1_Noc\mEGFP_setmEGFP_1_R1_P10_K1_Ch2-Ch1.zen
1.434000e+01	1.019667e+02	20150716_gfpWAPLch3_Prometa\MitoSys2\Calibration\mEGFPC1_Noc\mEGFP_setmEGFP_1_R1_P10_K1_Ch2-Ch1.zen
1.440000e+01	1.084167e+02	20150716_gfpWAPLch3_Prometa\MitoSys2\Calibration\mEGFPC1_Noc\mEGFP_setmEGFP_1_R1_P10_K1_Ch2-Ch1.zen
1.446000e+01	1.035166e+02	20150716_gfpWAPLch3_Prometa\MitoSys2\Calibration\mEGFPC1_Noc\mEGFP_setmEGFP_1_R1_P10_K1_Ch2-Ch1.zen
1.452000e+01	1.097000e+02	20150716_gfpWAPLch3_Prometa\MitoSys2\Calibration\mEGFPC1_Noc\mEGFP_setmEGFP_1_R1_P10_K1_Ch2-Ch1.zen
1.458000e+01	1.057167e+02	20150716_gfpWAPLch3_Prometa\MitoSys2\Calibration\mEGFPC1_Noc\mEGFP_setmEGFP_1_R1_P10_K1_Ch2-Ch1.zen
1.464000e+01	1.028000e+02	20150716_gfpWAPLch3_Prometa\MitoSys2\Calibration\mEGFPC1_Noc\mEGFP_setmEGFP_1_R1_P10_K1_Ch2-Ch1.zen
1.470000e+01	1.000166e+02	20150716_gfpWAPLch3_Prometa\MitoSys2\Calibration\mEGFPC1_Noc\mEGFP_setmEGFP_1_R1_P10_K1_Ch2-Ch1.zen
1.476000e+01	9.996666e+01	20150716_gfpWAPLch3_Prometa\MitoSys2\Calibration\mEGFPC1_Noc\mEGFP_setmEGFP_1_R1_P10_K1_Ch2-Ch1.zen
1.482000e+01	1.035833e+02	20150716_gfpWAPLch3_Prometa\MitoSys2\Calibration\mEGFPC1_Noc\mEGFP_setmEGFP_1_R1_P10_K1_Ch2-Ch1.zen
1.488000e+01	1.012167e+02	20150716_gfpWAPLch3_Prometa\MitoSys2\Calibration\mEGFPC1_Noc\mEGFP_setmEGFP_1_R1_P10_K1_Ch2-Ch1.zen
1.494000e+01	1.014167e+02	20150716_gfpWAPLch3_Prometa\MitoSys2\Calibration\mEGFPC1_Noc\mEGFP_setmEGFP_1_R1_P10_K1_Ch2-Ch1.zen
15	9.983332e+01	20150716_gfpWAPLch3_Prometa\MitoSys2\Calibration\mEGFPC1_Noc\mEGFP_setmEGFP_1_R1_P10_K1_Ch2-Ch1.zen
1.506000e+01	1.034167e+02	20150716_gfpWAPLch3_Prometa\MitoSys2\Calibration\mEGFPC1_Noc\mEGFP_setmEGFP_1_R1_P10_K1_Ch2-Ch1.zen
1.512000e+01	1.081000e+02	20150716_gfpWAPLch3_Prometa\MitoSys2\Calibration\mEGFPC1_Noc\mEGFP_setmEGFP_1_R1_P10_K1_Ch2-Ch1.zen
1.518000e+01	1.012833e+02	20150716_gfpWAPLch3_Prometa\MitoSys2\Calibration\mEGFPC1_Noc\mEGFP_setmEGFP_1_R1_P10_K1_Ch2-Ch1.zen
1.524000e+01	1.006000e+02	20150716_gfpWAPLch3_Prometa\MitoSys2\Calibration\mEGFPC1_Noc\mEGFP_setmEGFP_1_R1_P10_K1_Ch2-Ch1.zen
1.530000e+01	1.015000e+02	20150716_gfpWAPLch3_Prometa\MitoSys2\Calibration\mEGFPC1_Noc\mEGFP_setmEGFP_1_R1_P10_K1_Ch2-Ch1.zen
1.536000e+01	1.083833e+02	20150716_gfpWAPLch3_Prometa\MitoSys2\Calibration\mEGFPC1_Noc\mEGFP_setmEGFP_1_R1_P10_K1_Ch2-Ch1.zen
1.542000e+01	1.110000e+02	20150716_gfpWAPLch3_Prometa\MitoSys2\Calibration\mEGFPC1_Noc\mEGFP_setmEGFP_1_R1_P10_K1_Ch2-Ch1.zen
1.548000e+01	1.068333e+02	20150716_gfpWAPLch3_Prometa\MitoSys2\Calibration\mEGFPC1_Noc\mEGFP_setmEGFP_1_R1_P10_K1_Ch2-Ch1.zen
1.554000e+01	1.097000e+02	20150716_gfpWAPLch3_Prometa\MitoSys2\Calibration\mEGFPC1_Noc\mEGFP_setmEGFP_1_R1_P10_K1_Ch2-Ch1.zen
1.560000e+01	1.063167e+02	20150716_gfpWAPLch3_Prometa\MitoSys2\Calibration\mEGFPC1_Noc\mEGFP_setmEGFP_1_R1_P10_K1_Ch2-Ch1.zen
1.566000e+01	1.061500e+02	20150716_gfpWAPLch3_Prometa\MitoSys2\Calibration\mEGFPC1_Noc\mEGFP_setmEGFP_1_R1_P10_K1_Ch2-Ch1.zen
1.572000e+01	1.043000e+02	20150716_gfpWAPLch3_Prometa\MitoSys2\Calibration\mEGFPC1_Noc\mEGFP_setmEGFP_1_R1_P10_K1_Ch2-Ch1.zen
1.578000e+01	1.087333e+02	20150716_gfpWAPLch3_Prometa\MitoSys2\Calibration\mEGFPC1_Noc\mEGFP_setmEGFP_1_R1_P10_K1_Ch2-Ch1.zen
1.584000e+01	1.098000e+02	20150716_gfpWAPLch3_Prometa\MitoSys2\Calibration\mEGFPC1_Noc\mEGFP_setmEGFP_1_R1_P10_K1_Ch2-Ch1.zen
1.590000e+01	1.082833e+02	20150716_gfpWAPLch3_Prometa\MitoSys2\Calibration\mEGFPC1_Noc\mEGFP_setmEGFP_1_R1_P10_K1_Ch2-Ch1.zen
1.596000e+01	1.041333e+02	20150716_gfpWAPLch3_Prometa\MitoSys2\Calibration\mEGFPC1_Noc\mEGFP_setmEGFP_1_R1_P10_K1_Ch2-Ch1.zen
1.602000e+01	1.022167e+02	20150716_gfpWAPLch3_Prometa\MitoSys2\Calibration\mEGFPC1_Noc\mEGFP_setmEGFP_1_R1_P10_K1_Ch2-Ch1.zen
1.608000e+01	1.049500e+02	20150716_gfpWAPLch3_Prometa\MitoSys2\Calibration\mEGFPC1_Noc\mEGFP_setmEGFP_1_R1_P10_K1_Ch2-Ch1.zen
1.614000e+01	1.076667e+02	20150716_gfpWAPLch3_Prometa\MitoSys2\Calibration\mEGFPC1_Noc\mEGFP_setmEGFP_1_R1_P10_K1_Ch2-Ch1.zen
1.620000e+01	1.058167e+02	20150716_gfpWAPLch3_Prometa\MitoSys2\Calibration\mEGFPC1_Noc\mEGFP_setmEGFP_1_R1_P10_K1_Ch2-Ch1.zen
1.626000e+01	1.025833e+02	20150716_gfpWAPLch3_Prometa\MitoSys2\Calibration\mEGFPC1_Noc\mEGFP_setmEGFP_1_R1_P10_K1_Ch2-Ch1.zen
1.632000e+01	1.025667e+02	20150716_gfpWAPLch3_Prometa\MitoSys2\Calibration\mEGFPC1_Noc\mEGFP_setmEGFP_1_R1_P10_K1_Ch2-Ch1.zen
1.638000e+01	1.090833e+02	20150716_gfpWAPLch3_Prometa\MitoSys2\Calibration\mEGFPC1_Noc\mEGFP_setmEGFP_1_R1_P10_K1_Ch2-Ch1.zen
1.644000e+01	1.058500e+02	20150716_gfpWAPLch3_Prometa\MitoSys2\Calibration\mEGFPC1_Noc\mEGFP_setmEGFP_1_R1_P10_K1_Ch2-Ch1.zen
1.650000e+01	1.080667e+02	20150716_gfpWAPLch3_Prometa\MitoSys2\Calibration\mEGFPC1_Noc\mEGFP_setmEGFP_1_R1_P10_K1_Ch2-Ch1.zen
1.656000e+01	1.063500e+02	20150716_gfpWAPLch3_Prometa\MitoSys2\Calibration\mEGFPC1_Noc\mEGFP_setmEGFP_1_R1_P10_K1_Ch2-Ch1.zen
1.662000e+01	1.011500e+02	20150716_gfpWAPLch3_Prometa\MitoSys2\Calibration\mEGFPC1_Noc\mEGFP_setmEGFP_1_R1_P10_K1_Ch2-Ch1.zen
1.668000e+01	1.078167e+02	20150716_gfpWAPLch3_Prometa\MitoSys2\Calibration\mEGFPC1_Noc\mEGFP_setmEGFP_1_R1_P10_K1_Ch2-Ch1.zen
1.674000e+01	1.068167e+02	20150716_gfpWAPLch3_Prometa\MitoSys2\Calibration\mEGFPC1_Noc\mEGFP_setmEGFP_1_R1_P10_K1_Ch2-Ch1.zen
1.680000e+01	1.105166e+02	20150716_gfpWAPLch3_Prometa\MitoSys2\Calibration\mEGFPC1_Noc\mEGFP_setmEGFP_1_R1_P10_K1_Ch2-Ch1.zen
1.686000e+01	1.051833e+02	20150716_gfpWAPLch3_Prometa\MitoSys2\Calibration\mEGFPC1_Noc\mEGFP_setmEGFP_1_R1_P10_K1_Ch2-Ch1.zen
1.692000e+01	1.031333e+02	20150716_gfpWAPLch3_Prometa\MitoSys2\Calibration\mEGFPC1_Noc\mEGFP_setmEGFP_1_R1_P10_K1_Ch2-Ch1.zen
1.698000e+01	1.071500e+02	20150716_gfpWAPLch3_Prometa\MitoSys2\Calibration\mEGFPC1_Noc\mEGFP_setmEGFP_1_R1_P10_K1_Ch2-Ch1.zen
1.704000e+01	1.083500e+02	20150716_gfpWAPLch3_Prometa\MitoSys2\Calibration\mEGFPC1_Noc\mEGFP_setmEGFP_1_R1_P10_K1_Ch2-Ch1.zen
1.710000e+01	1.075667e+02	20150716_gfpWAPLch3_Prometa\MitoSys2\Calibration\mEGFPC1_Noc\mEGFP_setmEGFP_1_R1_P10_K1_Ch2-Ch1.zen
1.716000e+01	1.042000e+02	20150716_gfpWAPLch3_Prometa\MitoSys2\Calibration\mEGFPC1_Noc\mEGFP_setmEGFP_1_R1_P10_K1_Ch2-Ch1.zen
1.722000e+01	1.029500e+02	20150716_gfpWAPLch3_Prometa\MitoSys2\Calibration\mEGFPC1_Noc\mEGFP_setmEGFP_1_R1_P10_K1_Ch2-Ch1.zen
1.728000e+01	1.035333e+02	20150716_gfpWAPLch3_Prometa\MitoSys2\Calibration\mEGFPC1_Noc\mEGFP_setmEGFP_1_R1_P10_K1_Ch2-Ch1.zen
1.734000e+01	1.024667e+02	20150716_gfpWAPLch3_Prometa\MitoSys2\Calibration\mEGFPC1_Noc\mEGFP_setmEGFP_1_R1_P10_K1_Ch2-Ch1.zen
1.740000e+01	1.026833e+02	20150716_gfpWAPLch3_Prometa\MitoSys2\Calibration\mEGFPC1_Noc\mEGFP_setmEGFP_1_R1_P10_K1_Ch2-Ch1.zen
1.746000e+01	1.054833e+02	20150716_gfpWAPLch3_Prometa\MitoSys2\Calibration\mEGFPC1_Noc\mEGFP_setmEGFP_1_R1_P10_K1_Ch2-Ch1.zen
1.752000e+01	1.074667e+02	20150716_gfpWAPLch3_Prometa\MitoSys2\Calibration\mEGFPC1_Noc\mEGFP_setmEGFP_1_R1_P10_K1_Ch2-Ch1.zen
1.758000e+01	1.067333e+02	20150716_gfpWAPLch3_Prometa\MitoSys2\Calibration\mEGFPC1_Noc\mEGFP_setmEGFP_1_R1_P10_K1_Ch2-Ch1.zen
1.764000e+01	1.034667e+02	20150716_gfpWAPLch3_Prometa\MitoSys2\Calibration\mEGFPC1_Noc\mEGFP_setmEGFP_1_R1_P10_K1_Ch2-Ch1.zen
1.770000e+01	1.042000e+02	20150716_gfpWAPLch3_Prometa\MitoSys2\Calibration\mEGFPC1_Noc\mEGFP_setmEGFP_1_R1_P10_K1_Ch2-Ch1.zen
1.776000e+01	1.039833e+02	20150716_gfpWAPLch3_Prometa\MitoSys2\Calibration\mEGFPC1_Noc\mEGFP_setmEGFP_1_R1_P10_K1_Ch2-Ch1.zen
1.782000e+01	1.024000e+02	20150716_gfpWAPLch3_Prometa\MitoSys2\Calibration\mEGFPC1_Noc\mEGFP_setmEGFP_1_R1_P10_K1_Ch2-Ch1.zen
1.788000e+01	1.084000e+02	20150716_gfpWAPLch3_Prometa\MitoSys2\Calibration\mEGFPC1_Noc\mEGFP_setmEGFP_1_R1_P10_K1_Ch2-Ch1.zen
1.794000e+01	1.112833e+02	20150716_gfpWAPLch3_Prometa\MitoSys2\Calibration\mEGFPC1_Noc\mEGFP_setmEGFP_1_R1_P10_K1_Ch2-Ch1.zen
18	1.084667e+02	20150716_gfpWAPLch3_Prometa\MitoSys2\Calibration\mEGFPC1_Noc\mEGFP_setmEGFP_1_R1_P10_K1_Ch2-Ch1.zen
1.806000e+01	1.050500e+02	20150716_gfpWAPLch3_Prometa\MitoSys2\Calibration\mEGFPC1_Noc\mEGFP_setmEGFP_1_R1_P10_K1_Ch2-Ch1.zen
1.812000e+01	1.077000e+02	20150716_gfpWAPLch3_Prometa\MitoSys2\Calibration\mEGFPC1_Noc\mEGFP_setmEGFP_1_R1_P10_K1_Ch2-Ch1.zen
1.818000e+01	1.069000e+02	20150716_gfpWAPLch3_Prometa\MitoSys2\Calibration\mEGFPC1_Noc\mEGFP_setmEGFP_1_R1_P10_K1_Ch2-Ch1.zen
1.824000e+01	1.115166e+02	20150716_gfpWAPLch3_Prometa\MitoSys2\Calibration\mEGFPC1_Noc\mEGFP_setmEGFP_1_R1_P10_K1_Ch2-Ch1.zen
1.830000e+01	1.086333e+02	20150716_gfpWAPLch3_Prometa\MitoSys2\Calibration\mEGFPC1_Noc\mEGFP_setmEGFP_1_R1_P10_K1_Ch2-Ch1.zen
1.836000e+01	1.055667e+02	20150716_gfpWAPLch3_Prometa\MitoSys2\Calibration\mEGFPC1_Noc\mEGFP_setmEGFP_1_R1_P10_K1_Ch2-Ch1.zen
1.842000e+01	1.102333e+02	20150716_gfpWAPLch3_Prometa\MitoSys2\Calibration\mEGFPC1_Noc\mEGFP_setmEGFP_1_R1_P10_K1_Ch2-Ch1.zen
1.848000e+01	1.048833e+02	20150716_gfpWAPLch3_Prometa\MitoSys2\Calibration\mEGFPC1_Noc\mEGFP_setmEGFP_1_R1_P10_K1_Ch2-Ch1.zen
1.854000e+01	1.069667e+02	20150716_gfpWAPLch3_Prometa\MitoSys2\Calibration\mEGFPC1_Noc\mEGFP_setmEGFP_1_R1_P10_K1_Ch2-Ch1.zen
1.860000e+01	1.032500e+02	20150716_gfpWAPLch3_Prometa\MitoSys2\Calibration\mEGFPC1_Noc\mEGFP_setmEGFP_1_R1_P10_K1_Ch2-Ch1.zen
1.866000e+01	1.034000e+02	20150716_gfpWAPLch3_Prometa\MitoSys2\Calibration\mEGFPC1_Noc\mEGFP_setmEGFP_1_R1_P10_K1_Ch2-Ch1.zen
1.872000e+01	1.034667e+02	20150716_gfpWAPLch3_Prometa\MitoSys2\Calibration\mEGFPC1_Noc\mEGFP_setmEGFP_1_R1_P10_K1_Ch2-Ch1.zen
1.878000e+01	1.008167e+02	20150716_gfpWAPLch3_Prometa\MitoSys2\Calibration\mEGFPC1_Noc\mEGFP_setmEGFP_1_R1_P10_K1_Ch2-Ch1.zen
1.884000e+01	1.015667e+02	20150716_gfpWAPLch3_Prometa\MitoSys2\Calibration\mEGFPC1_Noc\mEGFP_setmEGFP_1_R1_P10_K1_Ch2-Ch1.zen
1.890000e+01	1.064500e+02	20150716_gfpWAPLch3_Prometa\MitoSys2\Calibration\mEGFPC1_Noc\mEGFP_setmEGFP_1_R1_P10_K1_Ch2-Ch1.zen
1.896000e+01	1.066333e+02	20150716_gfpWAPLch3_Prometa\MitoSys2\Calibration\mEGFPC1_Noc\mEGFP_setmEGFP_1_R1_P10_K1_Ch2-Ch1.zen
1.902000e+01	1.093667e+02	20150716_gfpWAPLch3_Prometa\MitoSys2\Calibration\mEGFPC1_Noc\mEGFP_setmEGFP_1_R1_P10_K1_Ch2-Ch1.zen
1.908000e+01	1.081333e+02	20150716_gfpWAPLch3_Prometa\MitoSys2\Calibration\mEGFPC1_Noc\mEGFP_setmEGFP_1_R1_P10_K1_Ch2-Ch1.zen
1.914000e+01	1.016500e+02	20150716_gfpWAPLch3_Prometa\MitoSys2\Calibration\mEGFPC1_Noc\mEGFP_setmEGFP_1_R1_P10_K1_Ch2-Ch1.zen
1.920000e+01	1.007500e+02	20150716_gfpWAPLch3_Prometa\MitoSys2\Calibration\mEGFPC1_Noc\mEGFP_setmEGFP_1_R1_P10_K1_Ch2-Ch1.zen
1.926000e+01	1.052833e+02	20150716_gfpWAPLch3_Prometa\MitoSys2\Calibration\mEGFPC1_Noc\mEGFP_setmEGFP_1_R1_P10_K1_Ch2-Ch1.zen
1.932000e+01	1.038500e+02	20150716_gfpWAPLch3_Prometa\MitoSys2\Calibration\mEGFPC1_Noc\mEGFP_setmEGFP_1_R1_P10_K1_Ch2-Ch1.zen
1.938000e+01	1.045667e+02	20150716_gfpWAPLch3_Prometa\MitoSys2\Calibration\mEGFPC1_Noc\mEGFP_setmEGFP_1_R1_P10_K1_Ch2-Ch1.zen
1.944000e+01	1.060166e+02	20150716_gfpWAPLch3_Prometa\MitoSys2\Calibration\mEGFPC1_Noc\mEGFP_setmEGFP_1_R1_P10_K1_Ch2-Ch1.zen
1.950000e+01	1.028333e+02	20150716_gfpWAPLch3_Prometa\MitoSys2\Calibration\mEGFPC1_Noc\mEGFP_setmEGFP_1_R1_P10_K1_Ch2-Ch1.zen
1.956000e+01	1.037833e+02	20150716_gfpWAPLch3_Prometa\MitoSys2\Calibration\mEGFPC1_Noc\mEGFP_setmEGFP_1_R1_P10_K1_Ch2-Ch1.zen
1.962000e+01	1.064333e+02	20150716_gfpWAPLch3_Prometa\MitoSys2\Calibration\mEGFPC1_Noc\mEGFP_setmEGFP_1_R1_P10_K1_Ch2-Ch1.zen
1.968000e+01	1.052333e+02	20150716_gfpWAPLch3_Prometa\MitoSys2\Calibration\mEGFPC1_Noc\mEGFP_setmEGFP_1_R1_P10_K1_Ch2-Ch1.zen
1.974000e+01	1.062833e+02	20150716_gfpWAPLch3_Prometa\MitoSys2\Calibration\mEGFPC1_Noc\mEGFP_setmEGFP_1_R1_P10_K1_Ch2-Ch1.zen
1.980000e+01	1.072833e+02	20150716_gfpWAPLch3_Prometa\MitoSys2\Calibration\mEGFPC1_Noc\mEGFP_setmEGFP_1_R1_P10_K1_Ch2-Ch1.zen
1.986000e+01	1.054500e+02	20150716_gfpWAPLch3_Prometa\MitoSys2\Calibration\mEGFPC1_Noc\mEGFP_setmEGFP_1_R1_P10_K1_Ch2-Ch1.zen
1.992000e+01	1.013167e+02	20150716_gfpWAPLch3_Prometa\MitoSys2\Calibration\mEGFPC1_Noc\mEGFP_setmEGFP_1_R1_P10_K1_Ch2-Ch1.zen
1.998000e+01	1.071000e+02	20150716_gfpWAPLch3_Prometa\MitoSys2\Calibration\mEGFPC1_Noc\mEGFP_setmEGFP_1_R1_P10_K1_Ch2-Ch1.zen
2.004000e+01	1.125667e+02	20150716_gfpWAPLch3_Prometa\MitoSys2\Calibration\mEGFPC1_Noc\mEGFP_setmEGFP_1_R1_P10_K1_Ch2-Ch1.zen
2.010000e+01	1.054167e+02	20150716_gfpWAPLch3_Prometa\MitoSys2\Calibration\mEGFPC1_Noc\mEGFP_setmEGFP_1_R1_P10_K1_Ch2-Ch1.zen
2.016000e+01	1.053167e+02	20150716_gfpWAPLch3_Prometa\MitoSys2\Calibration\mEGFPC1_Noc\mEGFP_setmEGFP_1_R1_P10_K1_Ch2-Ch1.zen
2.022000e+01	1.129167e+02	20150716_gfpWAPLch3_Prometa\MitoSys2\Calibration\mEGFPC1_Noc\mEGFP_setmEGFP_1_R1_P10_K1_Ch2-Ch1.zen
2.028000e+01	1.062666e+02	20150716_gfpWAPLch3_Prometa\MitoSys2\Calibration\mEGFPC1_Noc\mEGFP_setmEGFP_1_R1_P10_K1_Ch2-Ch1.zen
2.034000e+01	1.032833e+02	20150716_gfpWAPLch3_Prometa\MitoSys2\Calibration\mEGFPC1_Noc\mEGFP_setmEGFP_1_R1_P10_K1_Ch2-Ch1.zen
2.040000e+01	1.043167e+02	20150716_gfpWAPLch3_Prometa\MitoSys2\Calibration\mEGFPC1_Noc\mEGFP_setmEGFP_1_R1_P10_K1_Ch2-Ch1.zen
2.046000e+01	1.081333e+02	20150716_gfpWAPLch3_Prometa\MitoSys2\Calibration\mEGFPC1_Noc\mEGFP_setmEGFP_1_R1_P10_K1_Ch2-Ch1.zen
2.052000e+01	1.071833e+02	20150716_gfpWAPLch3_Prometa\MitoSys2\Calibration\mEGFPC1_Noc\mEGFP_setmEGFP_1_R1_P10_K1_Ch2-Ch1.zen
2.058000e+01	1.027666e+02	20150716_gfpWAPLch3_Prometa\MitoSys2\Calibration\mEGFPC1_Noc\mEGFP_setmEGFP_1_R1_P10_K1_Ch2-Ch1.zen
2.064000e+01	1.065000e+02	20150716_gfpWAPLch3_Prometa\MitoSys2\Calibration\mEGFPC1_Noc\mEGFP_setmEGFP_1_R1_P10_K1_Ch2-Ch1.zen
2.070000e+01	1.085333e+02	20150716_gfpWAPLch3_Prometa\MitoSys2\Calibration\mEGFPC1_Noc\mEGFP_setmEGFP_1_R1_P10_K1_Ch2-Ch1.zen
2.076000e+01	1.035333e+02	20150716_gfpWAPLch3_Prometa\MitoSys2\Calibration\mEGFPC1_Noc\mEGFP_setmEGFP_1_R1_P10_K1_Ch2-Ch1.zen
2.082000e+01	1.070500e+02	20150716_gfpWAPLch3_Prometa\MitoSys2\Calibration\mEGFPC1_Noc\mEGFP_setmEGFP_1_R1_P10_K1_Ch2-Ch1.zen
2.088000e+01	1.059500e+02	20150716_gfpWAPLch3_Prometa\MitoSys2\Calibration\mEGFPC1_Noc\mEGFP_setmEGFP_1_R1_P10_K1_Ch2-Ch1.zen
2.094000e+01	1.071167e+02	20150716_gfpWAPLch3_Prometa\MitoSys2\Calibration\mEGFPC1_Noc\mEGFP_setmEGFP_1_R1_P10_K1_Ch2-Ch1.zen
21	1.052833e+02	20150716_gfpWAPLch3_Prometa\MitoSys2\Calibration\mEGFPC1_Noc\mEGFP_setmEGFP_1_R1_P10_K1_Ch2-Ch1.zen
2.106000e+01	1.042833e+02	20150716_gfpWAPLch3_Prometa\MitoSys2\Calibration\mEGFPC1_Noc\mEGFP_setmEGFP_1_R1_P10_K1_Ch2-Ch1.zen
2.112000e+01	1.086833e+02	20150716_gfpWAPLch3_Prometa\MitoSys2\Calibration\mEGFPC1_Noc\mEGFP_setmEGFP_1_R1_P10_K1_Ch2-Ch1.zen
2.118000e+01	1.071500e+02	20150716_gfpWAPLch3_Prometa\MitoSys2\Calibration\mEGFPC1_Noc\mEGFP_setmEGFP_1_R1_P10_K1_Ch2-Ch1.zen
2.124000e+01	1.094167e+02	20150716_gfpWAPLch3_Prometa\MitoSys2\Calibration\mEGFPC1_Noc\mEGFP_setmEGFP_1_R1_P10_K1_Ch2-Ch1.zen
2.130000e+01	1.106333e+02	20150716_gfpWAPLch3_Prometa\MitoSys2\Calibration\mEGFPC1_Noc\mEGFP_setmEGFP_1_R1_P10_K1_Ch2-Ch1.zen
2.136000e+01	1.010000e+02	20150716_gfpWAPLch3_Prometa\MitoSys2\Calibration\mEGFPC1_Noc\mEGFP_setmEGFP_1_R1_P10_K1_Ch2-Ch1.zen
2.142000e+01	1.040333e+02	20150716_gfpWAPLch3_Prometa\MitoSys2\Calibration\mEGFPC1_Noc\mEGFP_setmEGFP_1_R1_P10_K1_Ch2-Ch1.zen
2.148000e+01	9.949999e+01	20150716_gfpWAPLch3_Prometa\MitoSys2\Calibration\mEGFPC1_Noc\mEGFP_setmEGFP_1_R1_P10_K1_Ch2-Ch1.zen
2.154000e+01	1.054167e+02	20150716_gfpWAPLch3_Prometa\MitoSys2\Calibration\mEGFPC1_Noc\mEGFP_setmEGFP_1_R1_P10_K1_Ch2-Ch1.zen
2.160000e+01	1.025333e+02	20150716_gfpWAPLch3_Prometa\MitoSys2\Calibration\mEGFPC1_Noc\mEGFP_setmEGFP_1_R1_P10_K1_Ch2-Ch1.zen
2.166000e+01	1.004167e+02	20150716_gfpWAPLch3_Prometa\MitoSys2\Calibration\mEGFPC1_Noc\mEGFP_setmEGFP_1_R1_P10_K1_Ch2-Ch1.zen
2.172000e+01	1.022500e+02	20150716_gfpWAPLch3_Prometa\MitoSys2\Calibration\mEGFPC1_Noc\mEGFP_setmEGFP_1_R1_P10_K1_Ch2-Ch1.zen
2.178000e+01	1.055166e+02	20150716_gfpWAPLch3_Prometa\MitoSys2\Calibration\mEGFPC1_Noc\mEGFP_setmEGFP_1_R1_P10_K1_Ch2-Ch1.zen
2.184000e+01	1.026333e+02	20150716_gfpWAPLch3_Prometa\MitoSys2\Calibration\mEGFPC1_Noc\mEGFP_setmEGFP_1_R1_P10_K1_Ch2-Ch1.zen
2.190000e+01	1.047500e+02	20150716_gfpWAPLch3_Prometa\MitoSys2\Calibration\mEGFPC1_Noc\mEGFP_setmEGFP_1_R1_P10_K1_Ch2-Ch1.zen
2.196000e+01	1.036167e+02	20150716_gfpWAPLch3_Prometa\MitoSys2\Calibration\mEGFPC1_Noc\mEGFP_setmEGFP_1_R1_P10_K1_Ch2-Ch1.zen
2.202000e+01	1.060166e+02	20150716_gfpWAPLch3_Prometa\MitoSys2\Calibration\mEGFPC1_Noc\mEGFP_setmEGFP_1_R1_P10_K1_Ch2-Ch1.zen
2.208000e+01	1.047000e+02	20150716_gfpWAPLch3_Prometa\MitoSys2\Calibration\mEGFPC1_Noc\mEGFP_setmEGFP_1_R1_P10_K1_Ch2-Ch1.zen
2.214000e+01	1.042833e+02	20150716_gfpWAPLch3_Prometa\MitoSys2\Calibration\mEGFPC1_Noc\mEGFP_setmEGFP_1_R1_P10_K1_Ch2-Ch1.zen
2.220000e+01	1.040667e+02	20150716_gfpWAPLch3_Prometa\MitoSys2\Calibration\mEGFPC1_Noc\mEGFP_setmEGFP_1_R1_P10_K1_Ch2-Ch1.zen
2.226000e+01	1.018000e+02	20150716_gfpWAPLch3_Prometa\MitoSys2\Calibration\mEGFPC1_Noc\mEGFP_setmEGFP_1_R1_P10_K1_Ch2-Ch1.zen
2.232000e+01	1.091500e+02	20150716_gfpWAPLch3_Prometa\MitoSys2\Calibration\mEGFPC1_Noc\mEGFP_setmEGFP_1_R1_P10_K1_Ch2-Ch1.zen
2.238000e+01	1.009667e+02	20150716_gfpWAPLch3_Prometa\MitoSys2\Calibration\mEGFPC1_Noc\mEGFP_setmEGFP_1_R1_P10_K1_Ch2-Ch1.zen
2.244000e+01	1.044500e+02	20150716_gfpWAPLch3_Prometa\MitoSys2\Calibration\mEGFPC1_Noc\mEGFP_setmEGFP_1_R1_P10_K1_Ch2-Ch1.zen
2.250000e+01	1.022000e+02	20150716_gfpWAPLch3_Prometa\MitoSys2\Calibration\mEGFPC1_Noc\mEGFP_setmEGFP_1_R1_P10_K1_Ch2-Ch1.zen
2.256000e+01	1.045000e+02	20150716_gfpWAPLch3_Prometa\MitoSys2\Calibration\mEGFPC1_Noc\mEGFP_setmEGFP_1_R1_P10_K1_Ch2-Ch1.zen
2.262000e+01	1.006833e+02	20150716_gfpWAPLch3_Prometa\MitoSys2\Calibration\mEGFPC1_Noc\mEGFP_setmEGFP_1_R1_P10_K1_Ch2-Ch1.zen
2.268000e+01	1.060333e+02	20150716_gfpWAPLch3_Prometa\MitoSys2\Calibration\mEGFPC1_Noc\mEGFP_setmEGFP_1_R1_P10_K1_Ch2-Ch1.zen
2.274000e+01	1.106833e+02	20150716_gfpWAPLch3_Prometa\MitoSys2\Calibration\mEGFPC1_Noc\mEGFP_setmEGFP_1_R1_P10_K1_Ch2-Ch1.zen
2.280000e+01	1.063833e+02	20150716_gfpWAPLch3_Prometa\MitoSys2\Calibration\mEGFPC1_Noc\mEGFP_setmEGFP_1_R1_P10_K1_Ch2-Ch1.zen
2.286000e+01	1.073833e+02	20150716_gfpWAPLch3_Prometa\MitoSys2\Calibration\mEGFPC1_Noc\mEGFP_setmEGFP_1_R1_P10_K1_Ch2-Ch1.zen
2.292000e+01	1.081667e+02	20150716_gfpWAPLch3_Prometa\MitoSys2\Calibration\mEGFPC1_Noc\mEGFP_setmEGFP_1_R1_P10_K1_Ch2-Ch1.zen
2.298000e+01	1.065166e+02	20150716_gfpWAPLch3_Prometa\MitoSys2\Calibration\mEGFPC1_Noc\mEGFP_setmEGFP_1_R1_P10_K1_Ch2-Ch1.zen
2.304000e+01	1.116333e+02	20150716_gfpWAPLch3_Prometa\MitoSys2\Calibration\mEGFPC1_Noc\mEGFP_setmEGFP_1_R1_P10_K1_Ch2-Ch1.zen
2.310000e+01	1.090333e+02	20150716_gfpWAPLch3_Prometa\MitoSys2\Calibration\mEGFPC1_Noc\mEGFP_setmEGFP_1_R1_P10_K1_Ch2-Ch1.zen
2.316000e+01	1.083667e+02	20150716_gfpWAPLch3_Prometa\MitoSys2\Calibration\mEGFPC1_Noc\mEGFP_setmEGFP_1_R1_P10_K1_Ch2-Ch1.zen
2.322000e+01	1.059167e+02	20150716_gfpWAPLch3_Prometa\MitoSys2\Calibration\mEGFPC1_Noc\mEGFP_setmEGFP_1_R1_P10_K1_Ch2-Ch1.zen
2.328000e+01	1.091500e+02	20150716_gfpWAPLch3_Prometa\MitoSys2\Calibration\mEGFPC1_Noc\mEGFP_setmEGFP_1_R1_P10_K1_Ch2-Ch1.zen
2.334000e+01	1.092500e+02	20150716_gfpWAPLch3_Prometa\MitoSys2\Calibration\mEGFPC1_Noc\mEGFP_setmEGFP_1_R1_P10_K1_Ch2-Ch1.zen
2.340000e+01	1.069667e+02	20150716_gfpWAPLch3_Prometa\MitoSys2\Calibration\mEGFPC1_Noc\mEGFP_setmEGFP_1_R1_P10_K1_Ch2-Ch1.zen
2.346000e+01	1.059500e+02	20150716_gfpWAPLch3_Prometa\MitoSys2\Calibration\mEGFPC1_Noc\mEGFP_setmEGFP_1_R1_P10_K1_Ch2-Ch1.zen
2.352000e+01	1.074833e+02	20150716_gfpWAPLch3_Prometa\MitoSys2\Calibration\mEGFPC1_Noc\mEGFP_setmEGFP_1_R1_P10_K1_Ch2-Ch1.zen
2.358000e+01	1.030667e+02	20150716_gfpWAPLch3_Prometa\MitoSys2\Calibration\mEGFPC1_Noc\mEGFP_setmEGFP_1_R1_P10_K1_Ch2-Ch1.zen
2.364000e+01	1.060833e+02	20150716_gfpWAPLch3_Prometa\MitoSys2\Calibration\mEGFPC1_Noc\mEGFP_setmEGFP_1_R1_P10_K1_Ch2-Ch1.zen
2.370000e+01	1.047666e+02	20150716_gfpWAPLch3_Prometa\MitoSys2\Calibration\mEGFPC1_Noc\mEGFP_setmEGFP_1_R1_P10_K1_Ch2-Ch1.zen
2.376000e+01	1.071333e+02	20150716_gfpWAPLch3_Prometa\MitoSys2\Calibration\mEGFPC1_Noc\mEGFP_setmEGFP_1_R1_P10_K1_Ch2-Ch1.zen
2.382000e+01	1.115833e+02	20150716_gfpWAPLch3_Prometa\MitoSys2\Calibration\mEGFPC1_Noc\mEGFP_setmEGFP_1_R1_P10_K1_Ch2-Ch1.zen
2.388000e+01	1.028333e+02	20150716_gfpWAPLch3_Prometa\MitoSys2\Calibration\mEGFPC1_Noc\mEGFP_setmEGFP_1_R1_P10_K1_Ch2-Ch1.zen
2.394000e+01	1.083167e+02	20150716_gfpWAPLch3_Prometa\MitoSys2\Calibration\mEGFPC1_Noc\mEGFP_setmEGFP_1_R1_P10_K1_Ch2-Ch1.zen
24	1.090667e+02	20150716_gfpWAPLch3_Prometa\MitoSys2\Calibration\mEGFPC1_Noc\mEGFP_setmEGFP_1_R1_P10_K1_Ch2-Ch1.zen
2.406000e+01	1.109500e+02	20150716_gfpWAPLch3_Prometa\MitoSys2\Calibration\mEGFPC1_Noc\mEGFP_setmEGFP_1_R1_P10_K1_Ch2-Ch1.zen
2.412000e+01	1.074500e+02	20150716_gfpWAPLch3_Prometa\MitoSys2\Calibration\mEGFPC1_Noc\mEGFP_setmEGFP_1_R1_P10_K1_Ch2-Ch1.zen
2.418000e+01	1.102000e+02	20150716_gfpWAPLch3_Prometa\MitoSys2\Calibration\mEGFPC1_Noc\mEGFP_setmEGFP_1_R1_P10_K1_Ch2-Ch1.zen
2.424000e+01	1.077000e+02	20150716_gfpWAPLch3_Prometa\MitoSys2\Calibration\mEGFPC1_Noc\mEGFP_setmEGFP_1_R1_P10_K1_Ch2-Ch1.zen
2.430000e+01	1.043667e+02	20150716_gfpWAPLch3_Prometa\MitoSys2\Calibration\mEGFPC1_Noc\mEGFP_setmEGFP_1_R1_P10_K1_Ch2-Ch1.zen
2.436000e+01	1.081000e+02	20150716_gfpWAPLch3_Prometa\MitoSys2\Calibration\mEGFPC1_Noc\mEGFP_setmEGFP_1_R1_P10_K1_Ch2-Ch1.zen
2.442000e+01	1.061167e+02	20150716_gfpWAPLch3_Prometa\MitoSys2\Calibration\mEGFPC1_Noc\mEGFP_setmEGFP_1_R1_P10_K1_Ch2-Ch1.zen
2.448000e+01	1.067167e+02	20150716_gfpWAPLch3_Prometa\MitoSys2\Calibration\mEGFPC1_Noc\mEGFP_setmEGFP_1_R1_P10_K1_Ch2-Ch1.zen
2.454000e+01	1.130166e+02	20150716_gfpWAPLch3_Prometa\MitoSys2\Calibration\mEGFPC1_Noc\mEGFP_setmEGFP_1_R1_P10_K1_Ch2-Ch1.zen
2.460000e+01	1.092000e+02	20150716_gfpWAPLch3_Prometa\MitoSys2\Calibration\mEGFPC1_Noc\mEGFP_setmEGFP_1_R1_P10_K1_Ch2-Ch1.zen
2.466000e+01	1.099833e+02	20150716_gfpWAPLch3_Prometa\MitoSys2\Calibration\mEGFPC1_Noc\mEGFP_setmEGFP_1_R1_P10_K1_Ch2-Ch1.zen
2.472000e+01	1.036333e+02	20150716_gfpWAPLch3_Prometa\MitoSys2\Calibration\mEGFPC1_Noc\mEGFP_setmEGFP_1_R1_P10_K1_Ch2-Ch1.zen
2.478000e+01	9.798332e+01	20150716_gfpWAPLch3_Prometa\MitoSys2\Calibration\mEGFPC1_Noc\mEGFP_setmEGFP_1_R1_P10_K1_Ch2-Ch1.zen
2.484000e+01	1.041667e+02	20150716_gfpWAPLch3_Prometa\MitoSys2\Calibration\mEGFPC1_Noc\mEGFP_setmEGFP_1_R1_P10_K1_Ch2-Ch1.zen
2.490000e+01	1.117833e+02	20150716_gfpWAPLch3_Prometa\MitoSys2\Calibration\mEGFPC1_Noc\mEGFP_setmEGFP_1_R1_P10_K1_Ch2-Ch1.zen
2.496000e+01	1.076000e+02	20150716_gfpWAPLch3_Prometa\MitoSys2\Calibration\mEGFPC1_Noc\mEGFP_setmEGFP_1_R1_P10_K1_Ch2-Ch1.zen
2.502000e+01	1.083667e+02	20150716_gfpWAPLch3_Prometa\MitoSys2\Calibration\mEGFPC1_Noc\mEGFP_setmEGFP_1_R1_P10_K1_Ch2-Ch1.zen
2.508000e+01	1.109167e+02	20150716_gfpWAPLch3_Prometa\MitoSys2\Calibration\mEGFPC1_Noc\mEGFP_setmEGFP_1_R1_P10_K1_Ch2-Ch1.zen
2.514000e+01	1.066667e+02	20150716_gfpWAPLch3_Prometa\MitoSys2\Calibration\mEGFPC1_Noc\mEGFP_setmEGFP_1_R1_P10_K1_Ch2-Ch1.zen
2.520000e+01	1.036167e+02	20150716_gfpWAPLch3_Prometa\MitoSys2\Calibration\mEGFPC1_Noc\mEGFP_setmEGFP_1_R1_P10_K1_Ch2-Ch1.zen
2.526000e+01	1.098000e+02	20150716_gfpWAPLch3_Prometa\MitoSys2\Calibration\mEGFPC1_Noc\mEGFP_setmEGFP_1_R1_P10_K1_Ch2-Ch1.zen
2.532000e+01	1.047000e+02	20150716_gfpWAPLch3_Prometa\MitoSys2\Calibration\mEGFPC1_Noc\mEGFP_setmEGFP_1_R1_P10_K1_Ch2-Ch1.zen
2.538000e+01	1.087000e+02	20150716_gfpWAPLch3_Prometa\MitoSys2\Calibration\mEGFPC1_Noc\mEGFP_setmEGFP_1_R1_P10_K1_Ch2-Ch1.zen
2.544000e+01	1.057167e+02	20150716_gfpWAPLch3_Prometa\MitoSys2\Calibration\mEGFPC1_Noc\mEGFP_setmEGFP_1_R1_P10_K1_Ch2-Ch1.zen
2.550000e+01	1.048667e+02	20150716_gfpWAPLch3_Prometa\MitoSys2\Calibration\mEGFPC1_Noc\mEGFP_setmEGFP_1_R1_P10_K1_Ch2-Ch1.zen
2.556000e+01	1.097000e+02	20150716_gfpWAPLch3_Prometa\MitoSys2\Calibration\mEGFPC1_Noc\mEGFP_setmEGFP_1_R1_P10_K1_Ch2-Ch1.zen
2.562000e+01	1.092167e+02	20150716_gfpWAPLch3_Prometa\MitoSys2\Calibration\mEGFPC1_Noc\mEGFP_setmEGFP_1_R1_P10_K1_Ch2-Ch1.zen
2.568000e+01	1.063000e+02	20150716_gfpWAPLch3_Prometa\MitoSys2\Calibration\mEGFPC1_Noc\mEGFP_setmEGFP_1_R1_P10_K1_Ch2-Ch1.zen
2.574000e+01	1.048167e+02	20150716_gfpWAPLch3_Prometa\MitoSys2\Calibration\mEGFPC1_Noc\mEGFP_setmEGFP_1_R1_P10_K1_Ch2-Ch1.zen
2.580000e+01	1.071500e+02	20150716_gfpWAPLch3_Prometa\MitoSys2\Calibration\mEGFPC1_Noc\mEGFP_setmEGFP_1_R1_P10_K1_Ch2-Ch1.zen
2.586000e+01	1.022333e+02	20150716_gfpWAPLch3_Prometa\MitoSys2\Calibration\mEGFPC1_Noc\mEGFP_setmEGFP_1_R1_P10_K1_Ch2-Ch1.zen
2.592000e+01	1.006333e+02	20150716_gfpWAPLch3_Prometa\MitoSys2\Calibration\mEGFPC1_Noc\mEGFP_setmEGFP_1_R1_P10_K1_Ch2-Ch1.zen
2.598000e+01	1.063000e+02	20150716_gfpWAPLch3_Prometa\MitoSys2\Calibration\mEGFPC1_Noc\mEGFP_setmEGFP_1_R1_P10_K1_Ch2-Ch1.zen
2.604000e+01	1.090833e+02	20150716_gfpWAPLch3_Prometa\MitoSys2\Calibration\mEGFPC1_Noc\mEGFP_setmEGFP_1_R1_P10_K1_Ch2-Ch1.zen
2.610000e+01	1.085000e+02	20150716_gfpWAPLch3_Prometa\MitoSys2\Calibration\mEGFPC1_Noc\mEGFP_setmEGFP_1_R1_P10_K1_Ch2-Ch1.zen
2.616000e+01	1.124333e+02	20150716_gfpWAPLch3_Prometa\MitoSys2\Calibration\mEGFPC1_Noc\mEGFP_setmEGFP_1_R1_P10_K1_Ch2-Ch1.zen
2.622000e+01	1.051500e+02	20150716_gfpWAPLch3_Prometa\MitoSys2\Calibration\mEGFPC1_Noc\mEGFP_setmEGFP_1_R1_P10_K1_Ch2-Ch1.zen
2.628000e+01	1.103833e+02	20150716_gfpWAPLch3_Prometa\MitoSys2\Calibration\mEGFPC1_Noc\mEGFP_setmEGFP_1_R1_P10_K1_Ch2-Ch1.zen
2.634000e+01	1.094667e+02	20150716_gfpWAPLch3_Prometa\MitoSys2\Calibration\mEGFPC1_Noc\mEGFP_setmEGFP_1_R1_P10_K1_Ch2-Ch1.zen
2.640000e+01	1.177500e+02	20150716_gfpWAPLch3_Prometa\MitoSys2\Calibration\mEGFPC1_Noc\mEGFP_setmEGFP_1_R1_P10_K1_Ch2-Ch1.zen
2.646000e+01	1.086500e+02	20150716_gfpWAPLch3_Prometa\MitoSys2\Calibration\mEGFPC1_Noc\mEGFP_setmEGFP_1_R1_P10_K1_Ch2-Ch1.zen
2.652000e+01	1.076333e+02	20150716_gfpWAPLch3_Prometa\MitoSys2\Calibration\mEGFPC1_Noc\mEGFP_setmEGFP_1_R1_P10_K1_Ch2-Ch1.zen
2.658000e+01	1.101500e+02	20150716_gfpWAPLch3_Prometa\MitoSys2\Calibration\mEGFPC1_Noc\mEGFP_setmEGFP_1_R1_P10_K1_Ch2-Ch1.zen
2.664000e+01	1.094667e+02	20150716_gfpWAPLch3_Prometa\MitoSys2\Calibration\mEGFPC1_Noc\mEGFP_setmEGFP_1_R1_P10_K1_Ch2-Ch1.zen
2.670000e+01	1.084167e+02	20150716_gfpWAPLch3_Prometa\MitoSys2\Calibration\mEGFPC1_Noc\mEGFP_setmEGFP_1_R1_P10_K1_Ch2-Ch1.zen
2.676000e+01	1.100833e+02	20150716_gfpWAPLch3_Prometa\MitoSys2\Calibration\mEGFPC1_Noc\mEGFP_setmEGFP_1_R1_P10_K1_Ch2-Ch1.zen
2.682000e+01	1.050833e+02	20150716_gfpWAPLch3_Prometa\MitoSys2\Calibration\mEGFPC1_Noc\mEGFP_setmEGFP_1_R1_P10_K1_Ch2-Ch1.zen
2.688000e+01	1.097167e+02	20150716_gfpWAPLch3_Prometa\MitoSys2\Calibration\mEGFPC1_Noc\mEGFP_setmEGFP_1_R1_P10_K1_Ch2-Ch1.zen
2.694000e+01	1.061167e+02	20150716_gfpWAPLch3_Prometa\MitoSys2\Calibration\mEGFPC1_Noc\mEGFP_setmEGFP_1_R1_P10_K1_Ch2-Ch1.zen
27	1.096667e+02	20150716_gfpWAPLch3_Prometa\MitoSys2\Calibration\mEGFPC1_Noc\mEGFP_setmEGFP_1_R1_P10_K1_Ch2-Ch1.zen
2.706000e+01	1.056167e+02	20150716_gfpWAPLch3_Prometa\MitoSys2\Calibration\mEGFPC1_Noc\mEGFP_setmEGFP_1_R1_P10_K1_Ch2-Ch1.zen
2.712000e+01	1.112000e+02	20150716_gfpWAPLch3_Prometa\MitoSys2\Calibration\mEGFPC1_Noc\mEGFP_setmEGFP_1_R1_P10_K1_Ch2-Ch1.zen
2.718000e+01	1.071500e+02	20150716_gfpWAPLch3_Prometa\MitoSys2\Calibration\mEGFPC1_Noc\mEGFP_setmEGFP_1_R1_P10_K1_Ch2-Ch1.zen
2.724000e+01	1.097500e+02	20150716_gfpWAPLch3_Prometa\MitoSys2\Calibration\mEGFPC1_Noc\mEGFP_setmEGFP_1_R1_P10_K1_Ch2-Ch1.zen
2.730000e+01	1.133167e+02	20150716_gfpWAPLch3_Prometa\MitoSys2\Calibration\mEGFPC1_Noc\mEGFP_setmEGFP_1_R1_P10_K1_Ch2-Ch1.zen
2.736000e+01	1.055333e+02	20150716_gfpWAPLch3_Prometa\MitoSys2\Calibration\mEGFPC1_Noc\mEGFP_setmEGFP_1_R1_P10_K1_Ch2-Ch1.zen
2.742000e+01	1.107167e+02	20150716_gfpWAPLch3_Prometa\MitoSys2\Calibration\mEGFPC1_Noc\mEGFP_setmEGFP_1_R1_P10_K1_Ch2-Ch1.zen
2.748000e+01	1.110500e+02	20150716_gfpWAPLch3_Prometa\MitoSys2\Calibration\mEGFPC1_Noc\mEGFP_setmEGFP_1_R1_P10_K1_Ch2-Ch1.zen
2.754000e+01	1.112500e+02	20150716_gfpWAPLch3_Prometa\MitoSys2\Calibration\mEGFPC1_Noc\mEGFP_setmEGFP_1_R1_P10_K1_Ch2-Ch1.zen
2.760000e+01	1.118667e+02	20150716_gfpWAPLch3_Prometa\MitoSys2\Calibration\mEGFPC1_Noc\mEGFP_setmEGFP_1_R1_P10_K1_Ch2-Ch1.zen
2.766000e+01	1.091667e+02	20150716_gfpWAPLch3_Prometa\MitoSys2\Calibration\mEGFPC1_Noc\mEGFP_setmEGFP_1_R1_P10_K1_Ch2-Ch1.zen
2.772000e+01	1.082666e+02	20150716_gfpWAPLch3_Prometa\MitoSys2\Calibration\mEGFPC1_Noc\mEGFP_setmEGFP_1_R1_P10_K1_Ch2-Ch1.zen
2.778000e+01	1.093833e+02	20150716_gfpWAPLch3_Prometa\MitoSys2\Calibration\mEGFPC1_Noc\mEGFP_setmEGFP_1_R1_P10_K1_Ch2-Ch1.zen
2.784000e+01	1.091167e+02	20150716_gfpWAPLch3_Prometa\MitoSys2\Calibration\mEGFPC1_Noc\mEGFP_setmEGFP_1_R1_P10_K1_Ch2-Ch1.zen
2.790000e+01	1.084167e+02	20150716_gfpWAPLch3_Prometa\MitoSys2\Calibration\mEGFPC1_Noc\mEGFP_setmEGFP_1_R1_P10_K1_Ch2-Ch1.zen
2.796000e+01	1.096667e+02	20150716_gfpWAPLch3_Prometa\MitoSys2\Calibration\mEGFPC1_Noc\mEGFP_setmEGFP_1_R1_P10_K1_Ch2-Ch1.zen
2.802000e+01	1.037000e+02	20150716_gfpWAPLch3_Prometa\MitoSys2\Calibration\mEGFPC1_Noc\mEGFP_setmEGFP_1_R1_P10_K1_Ch2-Ch1.zen
2.808000e+01	1.112333e+02	20150716_gfpWAPLch3_Prometa\MitoSys2\Calibration\mEGFPC1_Noc\mEGFP_setmEGFP_1_R1_P10_K1_Ch2-Ch1.zen
2.814000e+01	1.084167e+02	20150716_gfpWAPLch3_Prometa\MitoSys2\Calibration\mEGFPC1_Noc\mEGFP_setmEGFP_1_R1_P10_K1_Ch2-Ch1.zen
2.820000e+01	1.076333e+02	20150716_gfpWAPLch3_Prometa\MitoSys2\Calibration\mEGFPC1_Noc\mEGFP_setmEGFP_1_R1_P10_K1_Ch2-Ch1.zen
2.826000e+01	1.050166e+02	20150716_gfpWAPLch3_Prometa\MitoSys2\Calibration\mEGFPC1_Noc\mEGFP_setmEGFP_1_R1_P10_K1_Ch2-Ch1.zen
2.832000e+01	1.102833e+02	20150716_gfpWAPLch3_Prometa\MitoSys2\Calibration\mEGFPC1_Noc\mEGFP_setmEGFP_1_R1_P10_K1_Ch2-Ch1.zen
2.838000e+01	1.092167e+02	20150716_gfpWAPLch3_Prometa\MitoSys2\Calibration\mEGFPC1_Noc\mEGFP_setmEGFP_1_R1_P10_K1_Ch2-Ch1.zen
2.844000e+01	1.128500e+02	20150716_gfpWAPLch3_Prometa\MitoSys2\Calibration\mEGFPC1_Noc\mEGFP_setmEGFP_1_R1_P10_K1_Ch2-Ch1.zen
2.850000e+01	1.131167e+02	20150716_gfpWAPLch3_Prometa\MitoSys2\Calibration\mEGFPC1_Noc\mEGFP_setmEGFP_1_R1_P10_K1_Ch2-Ch1.zen
2.856000e+01	1.076667e+02	20150716_gfpWAPLch3_Prometa\MitoSys2\Calibration\mEGFPC1_Noc\mEGFP_setmEGFP_1_R1_P10_K1_Ch2-Ch1.zen
2.862000e+01	1.081167e+02	20150716_gfpWAPLch3_Prometa\MitoSys2\Calibration\mEGFPC1_Noc\mEGFP_setmEGFP_1_R1_P10_K1_Ch2-Ch1.zen
2.868000e+01	1.070500e+02	20150716_gfpWAPLch3_Prometa\MitoSys2\Calibration\mEGFPC1_Noc\mEGFP_setmEGFP_1_R1_P10_K1_Ch2-Ch1.zen
2.874000e+01	1.096000e+02	20150716_gfpWAPLch3_Prometa\MitoSys2\Calibration\mEGFPC1_Noc\mEGFP_setmEGFP_1_R1_P10_K1_Ch2-Ch1.zen
2.880000e+01	1.064333e+02	20150716_gfpWAPLch3_Prometa\MitoSys2\Calibration\mEGFPC1_Noc\mEGFP_setmEGFP_1_R1_P10_K1_Ch2-Ch1.zen
2.886000e+01	1.128333e+02	20150716_gfpWAPLch3_Prometa\MitoSys2\Calibration\mEGFPC1_Noc\mEGFP_setmEGFP_1_R1_P10_K1_Ch2-Ch1.zen
2.892000e+01	1.093500e+02	20150716_gfpWAPLch3_Prometa\MitoSys2\Calibration\mEGFPC1_Noc\mEGFP_setmEGFP_1_R1_P10_K1_Ch2-Ch1.zen
2.898000e+01	1.094333e+02	20150716_gfpWAPLch3_Prometa\MitoSys2\Calibration\mEGFPC1_Noc\mEGFP_setmEGFP_1_R1_P10_K1_Ch2-Ch1.zen
2.904000e+01	1.104167e+02	20150716_gfpWAPLch3_Prometa\MitoSys2\Calibration\mEGFPC1_Noc\mEGFP_setmEGFP_1_R1_P10_K1_Ch2-Ch1.zen
2.910000e+01	1.026667e+02	20150716_gfpWAPLch3_Prometa\MitoSys2\Calibration\mEGFPC1_Noc\mEGFP_setmEGFP_1_R1_P10_K1_Ch2-Ch1.zen
2.916000e+01	1.086667e+02	20150716_gfpWAPLch3_Prometa\MitoSys2\Calibration\mEGFPC1_Noc\mEGFP_setmEGFP_1_R1_P10_K1_Ch2-Ch1.zen
2.922000e+01	1.069500e+02	20150716_gfpWAPLch3_Prometa\MitoSys2\Calibration\mEGFPC1_Noc\mEGFP_setmEGFP_1_R1_P10_K1_Ch2-Ch1.zen
2.928000e+01	1.085000e+02	20150716_gfpWAPLch3_Prometa\MitoSys2\Calibration\mEGFPC1_Noc\mEGFP_setmEGFP_1_R1_P10_K1_Ch2-Ch1.zen
2.934000e+01	1.068500e+02	20150716_gfpWAPLch3_Prometa\MitoSys2\Calibration\mEGFPC1_Noc\mEGFP_setmEGFP_1_R1_P10_K1_Ch2-Ch1.zen
2.940000e+01	1.083167e+02	20150716_gfpWAPLch3_Prometa\MitoSys2\Calibration\mEGFPC1_Noc\mEGFP_setmEGFP_1_R1_P10_K1_Ch2-Ch1.zen
2.946000e+01	1.045333e+02	20150716_gfpWAPLch3_Prometa\MitoSys2\Calibration\mEGFPC1_Noc\mEGFP_setmEGFP_1_R1_P10_K1_Ch2-Ch1.zen
2.952000e+01	1.159333e+02	20150716_gfpWAPLch3_Prometa\MitoSys2\Calibration\mEGFPC1_Noc\mEGFP_setmEGFP_1_R1_P10_K1_Ch2-Ch1.zen
2.958000e+01	1.111667e+02	20150716_gfpWAPLch3_Prometa\MitoSys2\Calibration\mEGFPC1_Noc\mEGFP_setmEGFP_1_R1_P10_K1_Ch2-Ch1.zen
2.964000e+01	1.080500e+02	20150716_gfpWAPLch3_Prometa\MitoSys2\Calibration\mEGFPC1_Noc\mEGFP_setmEGFP_1_R1_P10_K1_Ch2-Ch1.zen
2.970000e+01	1.072333e+02	20150716_gfpWAPLch3_Prometa\MitoSys2\Calibration\mEGFPC1_Noc\mEGFP_setmEGFP_1_R1_P10_K1_Ch2-Ch1.zen
2.976000e+01	1.050667e+02	20150716_gfpWAPLch3_Prometa\MitoSys2\Calibration\mEGFPC1_Noc\mEGFP_setmEGFP_1_R1_P10_K1_Ch2-Ch1.zen
2.982000e+01	1.049167e+02	20150716_gfpWAPLch3_Prometa\MitoSys2\Calibration\mEGFPC1_Noc\mEGFP_setmEGFP_1_R1_P10_K1_Ch2-Ch1.zen
2.988000e+01	1.065000e+02	20150716_gfpWAPLch3_Prometa\MitoSys2\Calibration\mEGFPC1_Noc\mEGFP_setmEGFP_1_R1_P10_K1_Ch2-Ch1.zen
2.994000e+01	1.145833e+02	20150716_gfpWAPLch3_Prometa\MitoSys2\Calibration\mEGFPC1_Noc\mEGFP_setmEGFP_1_R1_P10_K1_Ch2-Ch1.zen
0	2.070833e+02	20150716_gfpWAPLch3_Prometa\MitoSys2\Calibration\mEGFPC1_Noc\mEGFP_setmEGFP_1_R1_P1_K1_Ch2-Ch1.zen
6.000000e-02	2.077833e+02	20150716_gfpWAPLch3_Prometa\MitoSys2\Calibration\mEGFPC1_Noc\mEGFP_setmEGFP_1_R1_P1_K1_Ch2-Ch1.zen
1.200000e-01	2.207500e+02	20150716_gfpWAPLch3_Prometa\MitoSys2\Calibration\mEGFPC1_Noc\mEGFP_setmEGFP_1_R1_P1_K1_Ch2-Ch1.zen
1.800000e-01	2.132500e+02	20150716_gfpWAPLch3_Prometa\MitoSys2\Calibration\mEGFPC1_Noc\mEGFP_setmEGFP_1_R1_P1_K1_Ch2-Ch1.zen
2.400000e-01	2.001000e+02	20150716_gfpWAPLch3_Prometa\MitoSys2\Calibration\mEGFPC1_Noc\mEGFP_setmEGFP_1_R1_P1_K1_Ch2-Ch1.zen
3.000000e-01	2.052666e+02	20150716_gfpWAPLch3_Prometa\MitoSys2\Calibration\mEGFPC1_Noc\mEGFP_setmEGFP_1_R1_P1_K1_Ch2-Ch1.zen
3.600000e-01	2.082666e+02	20150716_gfpWAPLch3_Prometa\MitoSys2\Calibration\mEGFPC1_Noc\mEGFP_setmEGFP_1_R1_P1_K1_Ch2-Ch1.zen
4.200000e-01	2.142833e+02	20150716_gfpWAPLch3_Prometa\MitoSys2\Calibration\mEGFPC1_Noc\mEGFP_setmEGFP_1_R1_P1_K1_Ch2-Ch1.zen
4.800000e-01	2.094500e+02	20150716_gfpWAPLch3_Prometa\MitoSys2\Calibration\mEGFPC1_Noc\mEGFP_setmEGFP_1_R1_P1_K1_Ch2-Ch1.zen
5.400000e-01	2.086333e+02	20150716_gfpWAPLch3_Prometa\MitoSys2\Calibration\mEGFPC1_Noc\mEGFP_setmEGFP_1_R1_P1_K1_Ch2-Ch1.zen
6.000000e-01	2.102833e+02	20150716_gfpWAPLch3_Prometa\MitoSys2\Calibration\mEGFPC1_Noc\mEGFP_setmEGFP_1_R1_P1_K1_Ch2-Ch1.zen
6.600000e-01	2.068167e+02	20150716_gfpWAPLch3_Prometa\MitoSys2\Calibration\mEGFPC1_Noc\mEGFP_setmEGFP_1_R1_P1_K1_Ch2-Ch1.zen
7.200000e-01	2.029833e+02	20150716_gfpWAPLch3_Prometa\MitoSys2\Calibration\mEGFPC1_Noc\mEGFP_setmEGFP_1_R1_P1_K1_Ch2-Ch1.zen
7.800000e-01	2.082166e+02	20150716_gfpWAPLch3_Prometa\MitoSys2\Calibration\mEGFPC1_Noc\mEGFP_setmEGFP_1_R1_P1_K1_Ch2-Ch1.zen
8.400000e-01	2.080500e+02	20150716_gfpWAPLch3_Prometa\MitoSys2\Calibration\mEGFPC1_Noc\mEGFP_setmEGFP_1_R1_P1_K1_Ch2-Ch1.zen
9.000000e-01	2.095833e+02	20150716_gfpWAPLch3_Prometa\MitoSys2\Calibration\mEGFPC1_Noc\mEGFP_setmEGFP_1_R1_P1_K1_Ch2-Ch1.zen
9.600000e-01	2.072000e+02	20150716_gfpWAPLch3_Prometa\MitoSys2\Calibration\mEGFPC1_Noc\mEGFP_setmEGFP_1_R1_P1_K1_Ch2-Ch1.zen
1.020000e+00	2.077833e+02	20150716_gfpWAPLch3_Prometa\MitoSys2\Calibration\mEGFPC1_Noc\mEGFP_setmEGFP_1_R1_P1_K1_Ch2-Ch1.zen
1.080000e+00	2.065333e+02	20150716_gfpWAPLch3_Prometa\MitoSys2\Calibration\mEGFPC1_Noc\mEGFP_setmEGFP_1_R1_P1_K1_Ch2-Ch1.zen
1.140000e+00	2.078500e+02	20150716_gfpWAPLch3_Prometa\MitoSys2\Calibration\mEGFPC1_Noc\mEGFP_setmEGFP_1_R1_P1_K1_Ch2-Ch1.zen
1.200000e+00	2.048833e+02	20150716_gfpWAPLch3_Prometa\MitoSys2\Calibration\mEGFPC1_Noc\mEGFP_setmEGFP_1_R1_P1_K1_Ch2-Ch1.zen
1.260000e+00	2.066333e+02	20150716_gfpWAPLch3_Prometa\MitoSys2\Calibration\mEGFPC1_Noc\mEGFP_setmEGFP_1_R1_P1_K1_Ch2-Ch1.zen
1.320000e+00	2.125333e+02	20150716_gfpWAPLch3_Prometa\MitoSys2\Calibration\mEGFPC1_Noc\mEGFP_setmEGFP_1_R1_P1_K1_Ch2-Ch1.zen
1.380000e+00	2.051333e+02	20150716_gfpWAPLch3_Prometa\MitoSys2\Calibration\mEGFPC1_Noc\mEGFP_setmEGFP_1_R1_P1_K1_Ch2-Ch1.zen
1.440000e+00	2.050000e+02	20150716_gfpWAPLch3_Prometa\MitoSys2\Calibration\mEGFPC1_Noc\mEGFP_setmEGFP_1_R1_P1_K1_Ch2-Ch1.zen
1.500000e+00	2.042000e+02	20150716_gfpWAPLch3_Prometa\MitoSys2\Calibration\mEGFPC1_Noc\mEGFP_setmEGFP_1_R1_P1_K1_Ch2-Ch1.zen
1.560000e+00	2.047500e+02	20150716_gfpWAPLch3_Prometa\MitoSys2\Calibration\mEGFPC1_Noc\mEGFP_setmEGFP_1_R1_P1_K1_Ch2-Ch1.zen
1.620000e+00	2.093333e+02	20150716_gfpWAPLch3_Prometa\MitoSys2\Calibration\mEGFPC1_Noc\mEGFP_setmEGFP_1_R1_P1_K1_Ch2-Ch1.zen
1.680000e+00	2.154833e+02	20150716_gfpWAPLch3_Prometa\MitoSys2\Calibration\mEGFPC1_Noc\mEGFP_setmEGFP_1_R1_P1_K1_Ch2-Ch1.zen
1.740000e+00	2.038167e+02	20150716_gfpWAPLch3_Prometa\MitoSys2\Calibration\mEGFPC1_Noc\mEGFP_setmEGFP_1_R1_P1_K1_Ch2-Ch1.zen
1.800000e+00	2.108167e+02	20150716_gfpWAPLch3_Prometa\MitoSys2\Calibration\mEGFPC1_Noc\mEGFP_setmEGFP_1_R1_P1_K1_Ch2-Ch1.zen
1.860000e+00	2.044833e+02	20150716_gfpWAPLch3_Prometa\MitoSys2\Calibration\mEGFPC1_Noc\mEGFP_setmEGFP_1_R1_P1_K1_Ch2-Ch1.zen
1.920000e+00	2.141333e+02	20150716_gfpWAPLch3_Prometa\MitoSys2\Calibration\mEGFPC1_Noc\mEGFP_setmEGFP_1_R1_P1_K1_Ch2-Ch1.zen
1.980000e+00	2.107166e+02	20150716_gfpWAPLch3_Prometa\MitoSys2\Calibration\mEGFPC1_Noc\mEGFP_setmEGFP_1_R1_P1_K1_Ch2-Ch1.zen
2.040000e+00	1.995166e+02	20150716_gfpWAPLch3_Prometa\MitoSys2\Calibration\mEGFPC1_Noc\mEGFP_setmEGFP_1_R1_P1_K1_Ch2-Ch1.zen
2.100000e+00	2.104000e+02	20150716_gfpWAPLch3_Prometa\MitoSys2\Calibration\mEGFPC1_Noc\mEGFP_setmEGFP_1_R1_P1_K1_Ch2-Ch1.zen
2.160000e+00	2.033167e+02	20150716_gfpWAPLch3_Prometa\MitoSys2\Calibration\mEGFPC1_Noc\mEGFP_setmEGFP_1_R1_P1_K1_Ch2-Ch1.zen
2.220000e+00	2.040000e+02	20150716_gfpWAPLch3_Prometa\MitoSys2\Calibration\mEGFPC1_Noc\mEGFP_setmEGFP_1_R1_P1_K1_Ch2-Ch1.zen
2.280000e+00	2.115833e+02	20150716_gfpWAPLch3_Prometa\MitoSys2\Calibration\mEGFPC1_Noc\mEGFP_setmEGFP_1_R1_P1_K1_Ch2-Ch1.zen
2.340000e+00	2.058000e+02	20150716_gfpWAPLch3_Prometa\MitoSys2\Calibration\mEGFPC1_Noc\mEGFP_setmEGFP_1_R1_P1_K1_Ch2-Ch1.zen
2.400000e+00	2.089833e+02	20150716_gfpWAPLch3_Prometa\MitoSys2\Calibration\mEGFPC1_Noc\mEGFP_setmEGFP_1_R1_P1_K1_Ch2-Ch1.zen
2.460000e+00	2.104000e+02	20150716_gfpWAPLch3_Prometa\MitoSys2\Calibration\mEGFPC1_Noc\mEGFP_setmEGFP_1_R1_P1_K1_Ch2-Ch1.zen
2.520000e+00	2.076333e+02	20150716_gfpWAPLch3_Prometa\MitoSys2\Calibration\mEGFPC1_Noc\mEGFP_setmEGFP_1_R1_P1_K1_Ch2-Ch1.zen
2.580000e+00	2.104000e+02	20150716_gfpWAPLch3_Prometa\MitoSys2\Calibration\mEGFPC1_Noc\mEGFP_setmEGFP_1_R1_P1_K1_Ch2-Ch1.zen
2.640000e+00	2.060333e+02	20150716_gfpWAPLch3_Prometa\MitoSys2\Calibration\mEGFPC1_Noc\mEGFP_setmEGFP_1_R1_P1_K1_Ch2-Ch1.zen
2.700000e+00	2.101000e+02	20150716_gfpWAPLch3_Prometa\MitoSys2\Calibration\mEGFPC1_Noc\mEGFP_setmEGFP_1_R1_P1_K1_Ch2-Ch1.zen
2.760000e+00	2.085667e+02	20150716_gfpWAPLch3_Prometa\MitoSys2\Calibration\mEGFPC1_Noc\mEGFP_setmEGFP_1_R1_P1_K1_Ch2-Ch1.zen
2.820000e+00	2.119500e+02	20150716_gfpWAPLch3_Prometa\MitoSys2\Calibration\mEGFPC1_Noc\mEGFP_setmEGFP_1_R1_P1_K1_Ch2-Ch1.zen
2.880000e+00	2.080333e+02	20150716_gfpWAPLch3_Prometa\MitoSys2\Calibration\mEGFPC1_Noc\mEGFP_setmEGFP_1_R1_P1_K1_Ch2-Ch1.zen
2.940000e+00	2.055166e+02	20150716_gfpWAPLch3_Prometa\MitoSys2\Calibration\mEGFPC1_Noc\mEGFP_setmEGFP_1_R1_P1_K1_Ch2-Ch1.zen
3	1.998333e+02	20150716_gfpWAPLch3_Prometa\MitoSys2\Calibration\mEGFPC1_Noc\mEGFP_setmEGFP_1_R1_P1_K1_Ch2-Ch1.zen
3.060000e+00	2.133666e+02	20150716_gfpWAPLch3_Prometa\MitoSys2\Calibration\mEGFPC1_Noc\mEGFP_setmEGFP_1_R1_P1_K1_Ch2-Ch1.zen
3.120000e+00	2.119000e+02	20150716_gfpWAPLch3_Prometa\MitoSys2\Calibration\mEGFPC1_Noc\mEGFP_setmEGFP_1_R1_P1_K1_Ch2-Ch1.zen
3.180000e+00	2.087333e+02	20150716_gfpWAPLch3_Prometa\MitoSys2\Calibration\mEGFPC1_Noc\mEGFP_setmEGFP_1_R1_P1_K1_Ch2-Ch1.zen
3.240000e+00	2.025333e+02	20150716_gfpWAPLch3_Prometa\MitoSys2\Calibration\mEGFPC1_Noc\mEGFP_setmEGFP_1_R1_P1_K1_Ch2-Ch1.zen
3.300000e+00	2.061666e+02	20150716_gfpWAPLch3_Prometa\MitoSys2\Calibration\mEGFPC1_Noc\mEGFP_setmEGFP_1_R1_P1_K1_Ch2-Ch1.zen
3.360000e+00	2.088666e+02	20150716_gfpWAPLch3_Prometa\MitoSys2\Calibration\mEGFPC1_Noc\mEGFP_setmEGFP_1_R1_P1_K1_Ch2-Ch1.zen
3.420000e+00	2.058333e+02	20150716_gfpWAPLch3_Prometa\MitoSys2\Calibration\mEGFPC1_Noc\mEGFP_setmEGFP_1_R1_P1_K1_Ch2-Ch1.zen
3.480000e+00	2.024166e+02	20150716_gfpWAPLch3_Prometa\MitoSys2\Calibration\mEGFPC1_Noc\mEGFP_setmEGFP_1_R1_P1_K1_Ch2-Ch1.zen
3.540000e+00	2.115000e+02	20150716_gfpWAPLch3_Prometa\MitoSys2\Calibration\mEGFPC1_Noc\mEGFP_setmEGFP_1_R1_P1_K1_Ch2-Ch1.zen
3.600000e+00	2.170166e+02	20150716_gfpWAPLch3_Prometa\MitoSys2\Calibration\mEGFPC1_Noc\mEGFP_setmEGFP_1_R1_P1_K1_Ch2-Ch1.zen
3.660000e+00	2.119000e+02	20150716_gfpWAPLch3_Prometa\MitoSys2\Calibration\mEGFPC1_Noc\mEGFP_setmEGFP_1_R1_P1_K1_Ch2-Ch1.zen
3.720000e+00	2.102500e+02	20150716_gfpWAPLch3_Prometa\MitoSys2\Calibration\mEGFPC1_Noc\mEGFP_setmEGFP_1_R1_P1_K1_Ch2-Ch1.zen
3.780000e+00	2.158500e+02	20150716_gfpWAPLch3_Prometa\MitoSys2\Calibration\mEGFPC1_Noc\mEGFP_setmEGFP_1_R1_P1_K1_Ch2-Ch1.zen
3.840000e+00	2.085000e+02	20150716_gfpWAPLch3_Prometa\MitoSys2\Calibration\mEGFPC1_Noc\mEGFP_setmEGFP_1_R1_P1_K1_Ch2-Ch1.zen
3.900000e+00	2.059666e+02	20150716_gfpWAPLch3_Prometa\MitoSys2\Calibration\mEGFPC1_Noc\mEGFP_setmEGFP_1_R1_P1_K1_Ch2-Ch1.zen
3.960000e+00	2.073500e+02	20150716_gfpWAPLch3_Prometa\MitoSys2\Calibration\mEGFPC1_Noc\mEGFP_setmEGFP_1_R1_P1_K1_Ch2-Ch1.zen
4.020000e+00	2.103666e+02	20150716_gfpWAPLch3_Prometa\MitoSys2\Calibration\mEGFPC1_Noc\mEGFP_setmEGFP_1_R1_P1_K1_Ch2-Ch1.zen
4.080000e+00	2.092333e+02	20150716_gfpWAPLch3_Prometa\MitoSys2\Calibration\mEGFPC1_Noc\mEGFP_setmEGFP_1_R1_P1_K1_Ch2-Ch1.zen
4.140000e+00	2.060000e+02	20150716_gfpWAPLch3_Prometa\MitoSys2\Calibration\mEGFPC1_Noc\mEGFP_setmEGFP_1_R1_P1_K1_Ch2-Ch1.zen
4.200000e+00	2.099166e+02	20150716_gfpWAPLch3_Prometa\MitoSys2\Calibration\mEGFPC1_Noc\mEGFP_setmEGFP_1_R1_P1_K1_Ch2-Ch1.zen
4.260000e+00	2.117166e+02	20150716_gfpWAPLch3_Prometa\MitoSys2\Calibration\mEGFPC1_Noc\mEGFP_setmEGFP_1_R1_P1_K1_Ch2-Ch1.zen
4.320000e+00	2.116000e+02	20150716_gfpWAPLch3_Prometa\MitoSys2\Calibration\mEGFPC1_Noc\mEGFP_setmEGFP_1_R1_P1_K1_Ch2-Ch1.zen
4.380000e+00	2.056333e+02	20150716_gfpWAPLch3_Prometa\MitoSys2\Calibration\mEGFPC1_Noc\mEGFP_setmEGFP_1_R1_P1_K1_Ch2-Ch1.zen
4.440000e+00	2.100500e+02	20150716_gfpWAPLch3_Prometa\MitoSys2\Calibration\mEGFPC1_Noc\mEGFP_setmEGFP_1_R1_P1_K1_Ch2-Ch1.zen
4.500000e+00	2.066166e+02	20150716_gfpWAPLch3_Prometa\MitoSys2\Calibration\mEGFPC1_Noc\mEGFP_setmEGFP_1_R1_P1_K1_Ch2-Ch1.zen
4.560000e+00	2.067000e+02	20150716_gfpWAPLch3_Prometa\MitoSys2\Calibration\mEGFPC1_Noc\mEGFP_setmEGFP_1_R1_P1_K1_Ch2-Ch1.zen
4.620000e+00	2.073333e+02	20150716_gfpWAPLch3_Prometa\MitoSys2\Calibration\mEGFPC1_Noc\mEGFP_setmEGFP_1_R1_P1_K1_Ch2-Ch1.zen
4.680000e+00	2.061500e+02	20150716_gfpWAPLch3_Prometa\MitoSys2\Calibration\mEGFPC1_Noc\mEGFP_setmEGFP_1_R1_P1_K1_Ch2-Ch1.zen
4.740000e+00	2.106833e+02	20150716_gfpWAPLch3_Prometa\MitoSys2\Calibration\mEGFPC1_Noc\mEGFP_setmEGFP_1_R1_P1_K1_Ch2-Ch1.zen
4.800000e+00	2.087333e+02	20150716_gfpWAPLch3_Prometa\MitoSys2\Calibration\mEGFPC1_Noc\mEGFP_setmEGFP_1_R1_P1_K1_Ch2-Ch1.zen
4.860000e+00	2.036666e+02	20150716_gfpWAPLch3_Prometa\MitoSys2\Calibration\mEGFPC1_Noc\mEGFP_setmEGFP_1_R1_P1_K1_Ch2-Ch1.zen
4.920000e+00	1.985000e+02	20150716_gfpWAPLch3_Prometa\MitoSys2\Calibration\mEGFPC1_Noc\mEGFP_setmEGFP_1_R1_P1_K1_Ch2-Ch1.zen
4.980000e+00	2.058833e+02	20150716_gfpWAPLch3_Prometa\MitoSys2\Calibration\mEGFPC1_Noc\mEGFP_setmEGFP_1_R1_P1_K1_Ch2-Ch1.zen
5.040000e+00	2.081500e+02	20150716_gfpWAPLch3_Prometa\MitoSys2\Calibration\mEGFPC1_Noc\mEGFP_setmEGFP_1_R1_P1_K1_Ch2-Ch1.zen
5.100000e+00	2.143500e+02	20150716_gfpWAPLch3_Prometa\MitoSys2\Calibration\mEGFPC1_Noc\mEGFP_setmEGFP_1_R1_P1_K1_Ch2-Ch1.zen
5.160000e+00	2.106500e+02	20150716_gfpWAPLch3_Prometa\MitoSys2\Calibration\mEGFPC1_Noc\mEGFP_setmEGFP_1_R1_P1_K1_Ch2-Ch1.zen
5.220000e+00	2.092666e+02	20150716_gfpWAPLch3_Prometa\MitoSys2\Calibration\mEGFPC1_Noc\mEGFP_setmEGFP_1_R1_P1_K1_Ch2-Ch1.zen
5.280000e+00	2.085500e+02	20150716_gfpWAPLch3_Prometa\MitoSys2\Calibration\mEGFPC1_Noc\mEGFP_setmEGFP_1_R1_P1_K1_Ch2-Ch1.zen
5.340000e+00	2.057833e+02	20150716_gfpWAPLch3_Prometa\MitoSys2\Calibration\mEGFPC1_Noc\mEGFP_setmEGFP_1_R1_P1_K1_Ch2-Ch1.zen
5.400000e+00	2.093833e+02	20150716_gfpWAPLch3_Prometa\MitoSys2\Calibration\mEGFPC1_Noc\mEGFP_setmEGFP_1_R1_P1_K1_Ch2-Ch1.zen
5.460000e+00	2.166666e+02	20150716_gfpWAPLch3_Prometa\MitoSys2\Calibration\mEGFPC1_Noc\mEGFP_setmEGFP_1_R1_P1_K1_Ch2-Ch1.zen
5.520000e+00	2.141666e+02	20150716_gfpWAPLch3_Prometa\MitoSys2\Calibration\mEGFPC1_Noc\mEGFP_setmEGFP_1_R1_P1_K1_Ch2-Ch1.zen
5.580000e+00	2.075500e+02	20150716_gfpWAPLch3_Prometa\MitoSys2\Calibration\mEGFPC1_Noc\mEGFP_setmEGFP_1_R1_P1_K1_Ch2-Ch1.zen
5.640000e+00	2.065833e+02	20150716_gfpWAPLch3_Prometa\MitoSys2\Calibration\mEGFPC1_Noc\mEGFP_setmEGFP_1_R1_P1_K1_Ch2-Ch1.zen
5.700000e+00	2.062333e+02	20150716_gfpWAPLch3_Prometa\MitoSys2\Calibration\mEGFPC1_Noc\mEGFP_setmEGFP_1_R1_P1_K1_Ch2-Ch1.zen
5.760000e+00	2.076000e+02	20150716_gfpWAPLch3_Prometa\MitoSys2\Calibration\mEGFPC1_Noc\mEGFP_setmEGFP_1_R1_P1_K1_Ch2-Ch1.zen
5.820000e+00	2.051500e+02	20150716_gfpWAPLch3_Prometa\MitoSys2\Calibration\mEGFPC1_Noc\mEGFP_setmEGFP_1_R1_P1_K1_Ch2-Ch1.zen
5.880000e+00	2.077500e+02	20150716_gfpWAPLch3_Prometa\MitoSys2\Calibration\mEGFPC1_Noc\mEGFP_setmEGFP_1_R1_P1_K1_Ch2-Ch1.zen
5.940000e+00	2.067166e+02	20150716_gfpWAPLch3_Prometa\MitoSys2\Calibration\mEGFPC1_Noc\mEGFP_setmEGFP_1_R1_P1_K1_Ch2-Ch1.zen
6	2.068500e+02	20150716_gfpWAPLch3_Prometa\MitoSys2\Calibration\mEGFPC1_Noc\mEGFP_setmEGFP_1_R1_P1_K1_Ch2-Ch1.zen
6.060000e+00	2.110667e+02	20150716_gfpWAPLch3_Prometa\MitoSys2\Calibration\mEGFPC1_Noc\mEGFP_setmEGFP_1_R1_P1_K1_Ch2-Ch1.zen
6.120000e+00	2.090166e+02	20150716_gfpWAPLch3_Prometa\MitoSys2\Calibration\mEGFPC1_Noc\mEGFP_setmEGFP_1_R1_P1_K1_Ch2-Ch1.zen
6.180000e+00	2.079000e+02	20150716_gfpWAPLch3_Prometa\MitoSys2\Calibration\mEGFPC1_Noc\mEGFP_setmEGFP_1_R1_P1_K1_Ch2-Ch1.zen
6.240000e+00	2.020000e+02	20150716_gfpWAPLch3_Prometa\MitoSys2\Calibration\mEGFPC1_Noc\mEGFP_setmEGFP_1_R1_P1_K1_Ch2-Ch1.zen
6.300000e+00	2.156500e+02	20150716_gfpWAPLch3_Prometa\MitoSys2\Calibration\mEGFPC1_Noc\mEGFP_setmEGFP_1_R1_P1_K1_Ch2-Ch1.zen
6.360000e+00	2.051000e+02	20150716_gfpWAPLch3_Prometa\MitoSys2\Calibration\mEGFPC1_Noc\mEGFP_setmEGFP_1_R1_P1_K1_Ch2-Ch1.zen
6.420000e+00	2.069666e+02	20150716_gfpWAPLch3_Prometa\MitoSys2\Calibration\mEGFPC1_Noc\mEGFP_setmEGFP_1_R1_P1_K1_Ch2-Ch1.zen
6.480000e+00	2.066166e+02	20150716_gfpWAPLch3_Prometa\MitoSys2\Calibration\mEGFPC1_Noc\mEGFP_setmEGFP_1_R1_P1_K1_Ch2-Ch1.zen
6.540000e+00	2.056000e+02	20150716_gfpWAPLch3_Prometa\MitoSys2\Calibration\mEGFPC1_Noc\mEGFP_setmEGFP_1_R1_P1_K1_Ch2-Ch1.zen
6.600000e+00	2.080500e+02	20150716_gfpWAPLch3_Prometa\MitoSys2\Calibration\mEGFPC1_Noc\mEGFP_setmEGFP_1_R1_P1_K1_Ch2-Ch1.zen
6.660000e+00	2.053500e+02	20150716_gfpWAPLch3_Prometa\MitoSys2\Calibration\mEGFPC1_Noc\mEGFP_setmEGFP_1_R1_P1_K1_Ch2-Ch1.zen
6.720000e+00	2.007500e+02	20150716_gfpWAPLch3_Prometa\MitoSys2\Calibration\mEGFPC1_Noc\mEGFP_setmEGFP_1_R1_P1_K1_Ch2-Ch1.zen
6.780000e+00	1.976666e+02	20150716_gfpWAPLch3_Prometa\MitoSys2\Calibration\mEGFPC1_Noc\mEGFP_setmEGFP_1_R1_P1_K1_Ch2-Ch1.zen
6.840000e+00	2.142000e+02	20150716_gfpWAPLch3_Prometa\MitoSys2\Calibration\mEGFPC1_Noc\mEGFP_setmEGFP_1_R1_P1_K1_Ch2-Ch1.zen
6.900000e+00	2.042333e+02	20150716_gfpWAPLch3_Prometa\MitoSys2\Calibration\mEGFPC1_Noc\mEGFP_setmEGFP_1_R1_P1_K1_Ch2-Ch1.zen
6.960000e+00	2.132833e+02	20150716_gfpWAPLch3_Prometa\MitoSys2\Calibration\mEGFPC1_Noc\mEGFP_setmEGFP_1_R1_P1_K1_Ch2-Ch1.zen
7.020000e+00	2.086833e+02	20150716_gfpWAPLch3_Prometa\MitoSys2\Calibration\mEGFPC1_Noc\mEGFP_setmEGFP_1_R1_P1_K1_Ch2-Ch1.zen
7.080000e+00	2.046333e+02	20150716_gfpWAPLch3_Prometa\MitoSys2\Calibration\mEGFPC1_Noc\mEGFP_setmEGFP_1_R1_P1_K1_Ch2-Ch1.zen
7.140000e+00	2.088167e+02	20150716_gfpWAPLch3_Prometa\MitoSys2\Calibration\mEGFPC1_Noc\mEGFP_setmEGFP_1_R1_P1_K1_Ch2-Ch1.zen
7.200000e+00	2.049000e+02	20150716_gfpWAPLch3_Prometa\MitoSys2\Calibration\mEGFPC1_Noc\mEGFP_setmEGFP_1_R1_P1_K1_Ch2-Ch1.zen
7.260000e+00	2.064666e+02	20150716_gfpWAPLch3_Prometa\MitoSys2\Calibration\mEGFPC1_Noc\mEGFP_setmEGFP_1_R1_P1_K1_Ch2-Ch1.zen
7.320000e+00	2.032333e+02	20150716_gfpWAPLch3_Prometa\MitoSys2\Calibration\mEGFPC1_Noc\mEGFP_setmEGFP_1_R1_P1_K1_Ch2-Ch1.zen
7.380000e+00	2.109000e+02	20150716_gfpWAPLch3_Prometa\MitoSys2\Calibration\mEGFPC1_Noc\mEGFP_setmEGFP_1_R1_P1_K1_Ch2-Ch1.zen
7.440000e+00	2.079000e+02	20150716_gfpWAPLch3_Prometa\MitoSys2\Calibration\mEGFPC1_Noc\mEGFP_setmEGFP_1_R1_P1_K1_Ch2-Ch1.zen
7.500000e+00	2.059500e+02	20150716_gfpWAPLch3_Prometa\MitoSys2\Calibration\mEGFPC1_Noc\mEGFP_setmEGFP_1_R1_P1_K1_Ch2-Ch1.zen
7.560000e+00	2.063333e+02	20150716_gfpWAPLch3_Prometa\MitoSys2\Calibration\mEGFPC1_Noc\mEGFP_setmEGFP_1_R1_P1_K1_Ch2-Ch1.zen
7.620000e+00	2.020500e+02	20150716_gfpWAPLch3_Prometa\MitoSys2\Calibration\mEGFPC1_Noc\mEGFP_setmEGFP_1_R1_P1_K1_Ch2-Ch1.zen
7.680000e+00	2.059333e+02	20150716_gfpWAPLch3_Prometa\MitoSys2\Calibration\mEGFPC1_Noc\mEGFP_setmEGFP_1_R1_P1_K1_Ch2-Ch1.zen
7.740000e+00	2.053666e+02	20150716_gfpWAPLch3_Prometa\MitoSys2\Calibration\mEGFPC1_Noc\mEGFP_setmEGFP_1_R1_P1_K1_Ch2-Ch1.zen
7.800000e+00	2.011666e+02	20150716_gfpWAPLch3_Prometa\MitoSys2\Calibration\mEGFPC1_Noc\mEGFP_setmEGFP_1_R1_P1_K1_Ch2-Ch1.zen
7.860000e+00	1.971000e+02	20150716_gfpWAPLch3_Prometa\MitoSys2\Calibration\mEGFPC1_Noc\mEGFP_setmEGFP_1_R1_P1_K1_Ch2-Ch1.zen
7.920000e+00	2.093833e+02	20150716_gfpWAPLch3_Prometa\MitoSys2\Calibration\mEGFPC1_Noc\mEGFP_setmEGFP_1_R1_P1_K1_Ch2-Ch1.zen
7.980000e+00	2.079666e+02	20150716_gfpWAPLch3_Prometa\MitoSys2\Calibration\mEGFPC1_Noc\mEGFP_setmEGFP_1_R1_P1_K1_Ch2-Ch1.zen
8.040000e+00	2.064333e+02	20150716_gfpWAPLch3_Prometa\MitoSys2\Calibration\mEGFPC1_Noc\mEGFP_setmEGFP_1_R1_P1_K1_Ch2-Ch1.zen
8.100000e+00	2.075166e+02	20150716_gfpWAPLch3_Prometa\MitoSys2\Calibration\mEGFPC1_Noc\mEGFP_setmEGFP_1_R1_P1_K1_Ch2-Ch1.zen
8.160000e+00	2.089500e+02	20150716_gfpWAPLch3_Prometa\MitoSys2\Calibration\mEGFPC1_Noc\mEGFP_setmEGFP_1_R1_P1_K1_Ch2-Ch1.zen
8.220000e+00	2.156000e+02	20150716_gfpWAPLch3_Prometa\MitoSys2\Calibration\mEGFPC1_Noc\mEGFP_setmEGFP_1_R1_P1_K1_Ch2-Ch1.zen
8.280000e+00	2.036833e+02	20150716_gfpWAPLch3_Prometa\MitoSys2\Calibration\mEGFPC1_Noc\mEGFP_setmEGFP_1_R1_P1_K1_Ch2-Ch1.zen
8.340000e+00	2.068167e+02	20150716_gfpWAPLch3_Prometa\MitoSys2\Calibration\mEGFPC1_Noc\mEGFP_setmEGFP_1_R1_P1_K1_Ch2-Ch1.zen
8.400000e+00	2.037166e+02	20150716_gfpWAPLch3_Prometa\MitoSys2\Calibration\mEGFPC1_Noc\mEGFP_setmEGFP_1_R1_P1_K1_Ch2-Ch1.zen
8.460000e+00	2.137166e+02	20150716_gfpWAPLch3_Prometa\MitoSys2\Calibration\mEGFPC1_Noc\mEGFP_setmEGFP_1_R1_P1_K1_Ch2-Ch1.zen
8.520000e+00	2.036000e+02	20150716_gfpWAPLch3_Prometa\MitoSys2\Calibration\mEGFPC1_Noc\mEGFP_setmEGFP_1_R1_P1_K1_Ch2-Ch1.zen
8.580000e+00	2.124500e+02	20150716_gfpWAPLch3_Prometa\MitoSys2\Calibration\mEGFPC1_Noc\mEGFP_setmEGFP_1_R1_P1_K1_Ch2-Ch1.zen
8.640000e+00	2.039666e+02	20150716_gfpWAPLch3_Prometa\MitoSys2\Calibration\mEGFPC1_Noc\mEGFP_setmEGFP_1_R1_P1_K1_Ch2-Ch1.zen
8.700000e+00	2.112833e+02	20150716_gfpWAPLch3_Prometa\MitoSys2\Calibration\mEGFPC1_Noc\mEGFP_setmEGFP_1_R1_P1_K1_Ch2-Ch1.zen
8.760000e+00	2.019000e+02	20150716_gfpWAPLch3_Prometa\MitoSys2\Calibration\mEGFPC1_Noc\mEGFP_setmEGFP_1_R1_P1_K1_Ch2-Ch1.zen
8.820000e+00	1.978666e+02	20150716_gfpWAPLch3_Prometa\MitoSys2\Calibration\mEGFPC1_Noc\mEGFP_setmEGFP_1_R1_P1_K1_Ch2-Ch1.zen
8.880000e+00	1.960833e+02	20150716_gfpWAPLch3_Prometa\MitoSys2\Calibration\mEGFPC1_Noc\mEGFP_setmEGFP_1_R1_P1_K1_Ch2-Ch1.zen
8.940000e+00	2.047000e+02	20150716_gfpWAPLch3_Prometa\MitoSys2\Calibration\mEGFPC1_Noc\mEGFP_setmEGFP_1_R1_P1_K1_Ch2-Ch1.zen
9	2.056166e+02	20150716_gfpWAPLch3_Prometa\MitoSys2\Calibration\mEGFPC1_Noc\mEGFP_setmEGFP_1_R1_P1_K1_Ch2-Ch1.zen
9.060000e+00	2.062500e+02	20150716_gfpWAPLch3_Prometa\MitoSys2\Calibration\mEGFPC1_Noc\mEGFP_setmEGFP_1_R1_P1_K1_Ch2-Ch1.zen
9.120000e+00	2.040667e+02	20150716_gfpWAPLch3_Prometa\MitoSys2\Calibration\mEGFPC1_Noc\mEGFP_setmEGFP_1_R1_P1_K1_Ch2-Ch1.zen
9.180000e+00	2.071000e+02	20150716_gfpWAPLch3_Prometa\MitoSys2\Calibration\mEGFPC1_Noc\mEGFP_setmEGFP_1_R1_P1_K1_Ch2-Ch1.zen
9.240000e+00	2.023833e+02	20150716_gfpWAPLch3_Prometa\MitoSys2\Calibration\mEGFPC1_Noc\mEGFP_setmEGFP_1_R1_P1_K1_Ch2-Ch1.zen
9.300000e+00	2.071333e+02	20150716_gfpWAPLch3_Prometa\MitoSys2\Calibration\mEGFPC1_Noc\mEGFP_setmEGFP_1_R1_P1_K1_Ch2-Ch1.zen
9.360000e+00	1.985833e+02	20150716_gfpWAPLch3_Prometa\MitoSys2\Calibration\mEGFPC1_Noc\mEGFP_setmEGFP_1_R1_P1_K1_Ch2-Ch1.zen
9.420000e+00	1.970833e+02	20150716_gfpWAPLch3_Prometa\MitoSys2\Calibration\mEGFPC1_Noc\mEGFP_setmEGFP_1_R1_P1_K1_Ch2-Ch1.zen
9.480000e+00	2.117666e+02	20150716_gfpWAPLch3_Prometa\MitoSys2\Calibration\mEGFPC1_Noc\mEGFP_setmEGFP_1_R1_P1_K1_Ch2-Ch1.zen
9.540000e+00	2.060000e+02	20150716_gfpWAPLch3_Prometa\MitoSys2\Calibration\mEGFPC1_Noc\mEGFP_setmEGFP_1_R1_P1_K1_Ch2-Ch1.zen
9.600000e+00	2.103666e+02	20150716_gfpWAPLch3_Prometa\MitoSys2\Calibration\mEGFPC1_Noc\mEGFP_setmEGFP_1_R1_P1_K1_Ch2-Ch1.zen
9.660000e+00	2.121166e+02	20150716_gfpWAPLch3_Prometa\MitoSys2\Calibration\mEGFPC1_Noc\mEGFP_setmEGFP_1_R1_P1_K1_Ch2-Ch1.zen
9.720000e+00	2.113666e+02	20150716_gfpWAPLch3_Prometa\MitoSys2\Calibration\mEGFPC1_Noc\mEGFP_setmEGFP_1_R1_P1_K1_Ch2-Ch1.zen
9.780000e+00	2.041666e+02	20150716_gfpWAPLch3_Prometa\MitoSys2\Calibration\mEGFPC1_Noc\mEGFP_setmEGFP_1_R1_P1_K1_Ch2-Ch1.zen
9.840000e+00	2.080333e+02	20150716_gfpWAPLch3_Prometa\MitoSys2\Calibration\mEGFPC1_Noc\mEGFP_setmEGFP_1_R1_P1_K1_Ch2-Ch1.zen
9.900000e+00	2.092500e+02	20150716_gfpWAPLch3_Prometa\MitoSys2\Calibration\mEGFPC1_Noc\mEGFP_setmEGFP_1_R1_P1_K1_Ch2-Ch1.zen
9.960000e+00	2.146666e+02	20150716_gfpWAPLch3_Prometa\MitoSys2\Calibration\mEGFPC1_Noc\mEGFP_setmEGFP_1_R1_P1_K1_Ch2-Ch1.zen
1.002000e+01	2.066166e+02	20150716_gfpWAPLch3_Prometa\MitoSys2\Calibration\mEGFPC1_Noc\mEGFP_setmEGFP_1_R1_P1_K1_Ch2-Ch1.zen
1.008000e+01	2.106166e+02	20150716_gfpWAPLch3_Prometa\MitoSys2\Calibration\mEGFPC1_Noc\mEGFP_setmEGFP_1_R1_P1_K1_Ch2-Ch1.zen
1.014000e+01	2.084333e+02	20150716_gfpWAPLch3_Prometa\MitoSys2\Calibration\mEGFPC1_Noc\mEGFP_setmEGFP_1_R1_P1_K1_Ch2-Ch1.zen
1.020000e+01	2.045500e+02	20150716_gfpWAPLch3_Prometa\MitoSys2\Calibration\mEGFPC1_Noc\mEGFP_setmEGFP_1_R1_P1_K1_Ch2-Ch1.zen
1.026000e+01	2.046500e+02	20150716_gfpWAPLch3_Prometa\MitoSys2\Calibration\mEGFPC1_Noc\mEGFP_setmEGFP_1_R1_P1_K1_Ch2-Ch1.zen
1.032000e+01	1.976833e+02	20150716_gfpWAPLch3_Prometa\MitoSys2\Calibration\mEGFPC1_Noc\mEGFP_setmEGFP_1_R1_P1_K1_Ch2-Ch1.zen
1.038000e+01	2.015500e+02	20150716_gfpWAPLch3_Prometa\MitoSys2\Calibration\mEGFPC1_Noc\mEGFP_setmEGFP_1_R1_P1_K1_Ch2-Ch1.zen
1.044000e+01	2.019166e+02	20150716_gfpWAPLch3_Prometa\MitoSys2\Calibration\mEGFPC1_Noc\mEGFP_setmEGFP_1_R1_P1_K1_Ch2-Ch1.zen
1.050000e+01	2.079666e+02	20150716_gfpWAPLch3_Prometa\MitoSys2\Calibration\mEGFPC1_Noc\mEGFP_setmEGFP_1_R1_P1_K1_Ch2-Ch1.zen
1.056000e+01	2.111166e+02	20150716_gfpWAPLch3_Prometa\MitoSys2\Calibration\mEGFPC1_Noc\mEGFP_setmEGFP_1_R1_P1_K1_Ch2-Ch1.zen
1.062000e+01	2.023167e+02	20150716_gfpWAPLch3_Prometa\MitoSys2\Calibration\mEGFPC1_Noc\mEGFP_setmEGFP_1_R1_P1_K1_Ch2-Ch1.zen
1.068000e+01	1.982166e+02	20150716_gfpWAPLch3_Prometa\MitoSys2\Calibration\mEGFPC1_Noc\mEGFP_setmEGFP_1_R1_P1_K1_Ch2-Ch1.zen
1.074000e+01	2.068333e+02	20150716_gfpWAPLch3_Prometa\MitoSys2\Calibration\mEGFPC1_Noc\mEGFP_setmEGFP_1_R1_P1_K1_Ch2-Ch1.zen
1.080000e+01	2.079666e+02	20150716_gfpWAPLch3_Prometa\MitoSys2\Calibration\mEGFPC1_Noc\mEGFP_setmEGFP_1_R1_P1_K1_Ch2-Ch1.zen
1.086000e+01	2.045000e+02	20150716_gfpWAPLch3_Prometa\MitoSys2\Calibration\mEGFPC1_Noc\mEGFP_setmEGFP_1_R1_P1_K1_Ch2-Ch1.zen
1.092000e+01	2.013666e+02	20150716_gfpWAPLch3_Prometa\MitoSys2\Calibration\mEGFPC1_Noc\mEGFP_setmEGFP_1_R1_P1_K1_Ch2-Ch1.zen
1.098000e+01	2.078666e+02	20150716_gfpWAPLch3_Prometa\MitoSys2\Calibration\mEGFPC1_Noc\mEGFP_setmEGFP_1_R1_P1_K1_Ch2-Ch1.zen
1.104000e+01	2.141500e+02	20150716_gfpWAPLch3_Prometa\MitoSys2\Calibration\mEGFPC1_Noc\mEGFP_setmEGFP_1_R1_P1_K1_Ch2-Ch1.zen
1.110000e+01	2.104833e+02	20150716_gfpWAPLch3_Prometa\MitoSys2\Calibration\mEGFPC1_Noc\mEGFP_setmEGFP_1_R1_P1_K1_Ch2-Ch1.zen
1.116000e+01	2.186666e+02	20150716_gfpWAPLch3_Prometa\MitoSys2\Calibration\mEGFPC1_Noc\mEGFP_setmEGFP_1_R1_P1_K1_Ch2-Ch1.zen
1.122000e+01	2.090166e+02	20150716_gfpWAPLch3_Prometa\MitoSys2\Calibration\mEGFPC1_Noc\mEGFP_setmEGFP_1_R1_P1_K1_Ch2-Ch1.zen
1.128000e+01	2.012166e+02	20150716_gfpWAPLch3_Prometa\MitoSys2\Calibration\mEGFPC1_Noc\mEGFP_setmEGFP_1_R1_P1_K1_Ch2-Ch1.zen
1.134000e+01	2.085000e+02	20150716_gfpWAPLch3_Prometa\MitoSys2\Calibration\mEGFPC1_Noc\mEGFP_setmEGFP_1_R1_P1_K1_Ch2-Ch1.zen
1.140000e+01	2.078833e+02	20150716_gfpWAPLch3_Prometa\MitoSys2\Calibration\mEGFPC1_Noc\mEGFP_setmEGFP_1_R1_P1_K1_Ch2-Ch1.zen
1.146000e+01	2.117666e+02	20150716_gfpWAPLch3_Prometa\MitoSys2\Calibration\mEGFPC1_Noc\mEGFP_setmEGFP_1_R1_P1_K1_Ch2-Ch1.zen
1.152000e+01	2.084500e+02	20150716_gfpWAPLch3_Prometa\MitoSys2\Calibration\mEGFPC1_Noc\mEGFP_setmEGFP_1_R1_P1_K1_Ch2-Ch1.zen
1.158000e+01	2.124333e+02	20150716_gfpWAPLch3_Prometa\MitoSys2\Calibration\mEGFPC1_Noc\mEGFP_setmEGFP_1_R1_P1_K1_Ch2-Ch1.zen
1.164000e+01	2.083500e+02	20150716_gfpWAPLch3_Prometa\MitoSys2\Calibration\mEGFPC1_Noc\mEGFP_setmEGFP_1_R1_P1_K1_Ch2-Ch1.zen
1.170000e+01	2.115000e+02	20150716_gfpWAPLch3_Prometa\MitoSys2\Calibration\mEGFPC1_Noc\mEGFP_setmEGFP_1_R1_P1_K1_Ch2-Ch1.zen
1.176000e+01	2.072833e+02	20150716_gfpWAPLch3_Prometa\MitoSys2\Calibration\mEGFPC1_Noc\mEGFP_setmEGFP_1_R1_P1_K1_Ch2-Ch1.zen
1.182000e+01	2.047333e+02	20150716_gfpWAPLch3_Prometa\MitoSys2\Calibration\mEGFPC1_Noc\mEGFP_setmEGFP_1_R1_P1_K1_Ch2-Ch1.zen
1.188000e+01	2.070667e+02	20150716_gfpWAPLch3_Prometa\MitoSys2\Calibration\mEGFPC1_Noc\mEGFP_setmEGFP_1_R1_P1_K1_Ch2-Ch1.zen
1.194000e+01	2.057333e+02	20150716_gfpWAPLch3_Prometa\MitoSys2\Calibration\mEGFPC1_Noc\mEGFP_setmEGFP_1_R1_P1_K1_Ch2-Ch1.zen
12	2.103833e+02	20150716_gfpWAPLch3_Prometa\MitoSys2\Calibration\mEGFPC1_Noc\mEGFP_setmEGFP_1_R1_P1_K1_Ch2-Ch1.zen
1.206000e+01	2.053000e+02	20150716_gfpWAPLch3_Prometa\MitoSys2\Calibration\mEGFPC1_Noc\mEGFP_setmEGFP_1_R1_P1_K1_Ch2-Ch1.zen
1.212000e+01	2.041833e+02	20150716_gfpWAPLch3_Prometa\MitoSys2\Calibration\mEGFPC1_Noc\mEGFP_setmEGFP_1_R1_P1_K1_Ch2-Ch1.zen
1.218000e+01	2.044000e+02	20150716_gfpWAPLch3_Prometa\MitoSys2\Calibration\mEGFPC1_Noc\mEGFP_setmEGFP_1_R1_P1_K1_Ch2-Ch1.zen
1.224000e+01	2.063000e+02	20150716_gfpWAPLch3_Prometa\MitoSys2\Calibration\mEGFPC1_Noc\mEGFP_setmEGFP_1_R1_P1_K1_Ch2-Ch1.zen
1.230000e+01	2.009000e+02	20150716_gfpWAPLch3_Prometa\MitoSys2\Calibration\mEGFPC1_Noc\mEGFP_setmEGFP_1_R1_P1_K1_Ch2-Ch1.zen
1.236000e+01	2.035333e+02	20150716_gfpWAPLch3_Prometa\MitoSys2\Calibration\mEGFPC1_Noc\mEGFP_setmEGFP_1_R1_P1_K1_Ch2-Ch1.zen
1.242000e+01	2.091500e+02	20150716_gfpWAPLch3_Prometa\MitoSys2\Calibration\mEGFPC1_Noc\mEGFP_setmEGFP_1_R1_P1_K1_Ch2-Ch1.zen
1.248000e+01	2.012833e+02	20150716_gfpWAPLch3_Prometa\MitoSys2\Calibration\mEGFPC1_Noc\mEGFP_setmEGFP_1_R1_P1_K1_Ch2-Ch1.zen
1.254000e+01	2.072500e+02	20150716_gfpWAPLch3_Prometa\MitoSys2\Calibration\mEGFPC1_Noc\mEGFP_setmEGFP_1_R1_P1_K1_Ch2-Ch1.zen
1.260000e+01	2.011500e+02	20150716_gfpWAPLch3_Prometa\MitoSys2\Calibration\mEGFPC1_Noc\mEGFP_setmEGFP_1_R1_P1_K1_Ch2-Ch1.zen
1.266000e+01	2.059833e+02	20150716_gfpWAPLch3_Prometa\MitoSys2\Calibration\mEGFPC1_Noc\mEGFP_setmEGFP_1_R1_P1_K1_Ch2-Ch1.zen
1.272000e+01	2.020500e+02	20150716_gfpWAPLch3_Prometa\MitoSys2\Calibration\mEGFPC1_Noc\mEGFP_setmEGFP_1_R1_P1_K1_Ch2-Ch1.zen
1.278000e+01	2.079166e+02	20150716_gfpWAPLch3_Prometa\MitoSys2\Calibration\mEGFPC1_Noc\mEGFP_setmEGFP_1_R1_P1_K1_Ch2-Ch1.zen
1.284000e+01	2.103833e+02	20150716_gfpWAPLch3_Prometa\MitoSys2\Calibration\mEGFPC1_Noc\mEGFP_setmEGFP_1_R1_P1_K1_Ch2-Ch1.zen
1.290000e+01	2.129833e+02	20150716_gfpWAPLch3_Prometa\MitoSys2\Calibration\mEGFPC1_Noc\mEGFP_setmEGFP_1_R1_P1_K1_Ch2-Ch1.zen
1.296000e+01	2.015333e+02	20150716_gfpWAPLch3_Prometa\MitoSys2\Calibration\mEGFPC1_Noc\mEGFP_setmEGFP_1_R1_P1_K1_Ch2-Ch1.zen
1.302000e+01	2.075500e+02	20150716_gfpWAPLch3_Prometa\MitoSys2\Calibration\mEGFPC1_Noc\mEGFP_setmEGFP_1_R1_P1_K1_Ch2-Ch1.zen
1.308000e+01	2.014333e+02	20150716_gfpWAPLch3_Prometa\MitoSys2\Calibration\mEGFPC1_Noc\mEGFP_setmEGFP_1_R1_P1_K1_Ch2-Ch1.zen
1.314000e+01	2.042000e+02	20150716_gfpWAPLch3_Prometa\MitoSys2\Calibration\mEGFPC1_Noc\mEGFP_setmEGFP_1_R1_P1_K1_Ch2-Ch1.zen
1.320000e+01	2.071000e+02	20150716_gfpWAPLch3_Prometa\MitoSys2\Calibration\mEGFPC1_Noc\mEGFP_setmEGFP_1_R1_P1_K1_Ch2-Ch1.zen
1.326000e+01	2.077666e+02	20150716_gfpWAPLch3_Prometa\MitoSys2\Calibration\mEGFPC1_Noc\mEGFP_setmEGFP_1_R1_P1_K1_Ch2-Ch1.zen
1.332000e+01	2.024333e+02	20150716_gfpWAPLch3_Prometa\MitoSys2\Calibration\mEGFPC1_Noc\mEGFP_setmEGFP_1_R1_P1_K1_Ch2-Ch1.zen
1.338000e+01	2.041500e+02	20150716_gfpWAPLch3_Prometa\MitoSys2\Calibration\mEGFPC1_Noc\mEGFP_setmEGFP_1_R1_P1_K1_Ch2-Ch1.zen
1.344000e+01	2.024333e+02	20150716_gfpWAPLch3_Prometa\MitoSys2\Calibration\mEGFPC1_Noc\mEGFP_setmEGFP_1_R1_P1_K1_Ch2-Ch1.zen
1.350000e+01	2.068000e+02	20150716_gfpWAPLch3_Prometa\MitoSys2\Calibration\mEGFPC1_Noc\mEGFP_setmEGFP_1_R1_P1_K1_Ch2-Ch1.zen
1.356000e+01	2.004333e+02	20150716_gfpWAPLch3_Prometa\MitoSys2\Calibration\mEGFPC1_Noc\mEGFP_setmEGFP_1_R1_P1_K1_Ch2-Ch1.zen
1.362000e+01	2.059000e+02	20150716_gfpWAPLch3_Prometa\MitoSys2\Calibration\mEGFPC1_Noc\mEGFP_setmEGFP_1_R1_P1_K1_Ch2-Ch1.zen
1.368000e+01	2.123500e+02	20150716_gfpWAPLch3_Prometa\MitoSys2\Calibration\mEGFPC1_Noc\mEGFP_setmEGFP_1_R1_P1_K1_Ch2-Ch1.zen
1.374000e+01	2.064166e+02	20150716_gfpWAPLch3_Prometa\MitoSys2\Calibration\mEGFPC1_Noc\mEGFP_setmEGFP_1_R1_P1_K1_Ch2-Ch1.zen
1.380000e+01	2.031666e+02	20150716_gfpWAPLch3_Prometa\MitoSys2\Calibration\mEGFPC1_Noc\mEGFP_setmEGFP_1_R1_P1_K1_Ch2-Ch1.zen
1.386000e+01	2.078333e+02	20150716_gfpWAPLch3_Prometa\MitoSys2\Calibration\mEGFPC1_Noc\mEGFP_setmEGFP_1_R1_P1_K1_Ch2-Ch1.zen
1.392000e+01	2.115000e+02	20150716_gfpWAPLch3_Prometa\MitoSys2\Calibration\mEGFPC1_Noc\mEGFP_setmEGFP_1_R1_P1_K1_Ch2-Ch1.zen
1.398000e+01	2.199833e+02	20150716_gfpWAPLch3_Prometa\MitoSys2\Calibration\mEGFPC1_Noc\mEGFP_setmEGFP_1_R1_P1_K1_Ch2-Ch1.zen
1.404000e+01	2.026500e+02	20150716_gfpWAPLch3_Prometa\MitoSys2\Calibration\mEGFPC1_Noc\mEGFP_setmEGFP_1_R1_P1_K1_Ch2-Ch1.zen
1.410000e+01	2.077500e+02	20150716_gfpWAPLch3_Prometa\MitoSys2\Calibration\mEGFPC1_Noc\mEGFP_setmEGFP_1_R1_P1_K1_Ch2-Ch1.zen
1.416000e+01	2.042166e+02	20150716_gfpWAPLch3_Prometa\MitoSys2\Calibration\mEGFPC1_Noc\mEGFP_setmEGFP_1_R1_P1_K1_Ch2-Ch1.zen
1.422000e+01	2.004166e+02	20150716_gfpWAPLch3_Prometa\MitoSys2\Calibration\mEGFPC1_Noc\mEGFP_setmEGFP_1_R1_P1_K1_Ch2-Ch1.zen
1.428000e+01	2.071166e+02	20150716_gfpWAPLch3_Prometa\MitoSys2\Calibration\mEGFPC1_Noc\mEGFP_setmEGFP_1_R1_P1_K1_Ch2-Ch1.zen
1.434000e+01	2.124666e+02	20150716_gfpWAPLch3_Prometa\MitoSys2\Calibration\mEGFPC1_Noc\mEGFP_setmEGFP_1_R1_P1_K1_Ch2-Ch1.zen
1.440000e+01	2.089833e+02	20150716_gfpWAPLch3_Prometa\MitoSys2\Calibration\mEGFPC1_Noc\mEGFP_setmEGFP_1_R1_P1_K1_Ch2-Ch1.zen
1.446000e+01	2.042833e+02	20150716_gfpWAPLch3_Prometa\MitoSys2\Calibration\mEGFPC1_Noc\mEGFP_setmEGFP_1_R1_P1_K1_Ch2-Ch1.zen
1.452000e+01	2.114000e+02	20150716_gfpWAPLch3_Prometa\MitoSys2\Calibration\mEGFPC1_Noc\mEGFP_setmEGFP_1_R1_P1_K1_Ch2-Ch1.zen
1.458000e+01	2.072166e+02	20150716_gfpWAPLch3_Prometa\MitoSys2\Calibration\mEGFPC1_Noc\mEGFP_setmEGFP_1_R1_P1_K1_Ch2-Ch1.zen
1.464000e+01	2.075833e+02	20150716_gfpWAPLch3_Prometa\MitoSys2\Calibration\mEGFPC1_Noc\mEGFP_setmEGFP_1_R1_P1_K1_Ch2-Ch1.zen
1.470000e+01	2.185000e+02	20150716_gfpWAPLch3_Prometa\MitoSys2\Calibration\mEGFPC1_Noc\mEGFP_setmEGFP_1_R1_P1_K1_Ch2-Ch1.zen
1.476000e+01	2.114000e+02	20150716_gfpWAPLch3_Prometa\MitoSys2\Calibration\mEGFPC1_Noc\mEGFP_setmEGFP_1_R1_P1_K1_Ch2-Ch1.zen
1.482000e+01	2.125500e+02	20150716_gfpWAPLch3_Prometa\MitoSys2\Calibration\mEGFPC1_Noc\mEGFP_setmEGFP_1_R1_P1_K1_Ch2-Ch1.zen
1.488000e+01	2.121333e+02	20150716_gfpWAPLch3_Prometa\MitoSys2\Calibration\mEGFPC1_Noc\mEGFP_setmEGFP_1_R1_P1_K1_Ch2-Ch1.zen
1.494000e+01	2.065000e+02	20150716_gfpWAPLch3_Prometa\MitoSys2\Calibration\mEGFPC1_Noc\mEGFP_setmEGFP_1_R1_P1_K1_Ch2-Ch1.zen
15	2.139333e+02	20150716_gfpWAPLch3_Prometa\MitoSys2\Calibration\mEGFPC1_Noc\mEGFP_setmEGFP_1_R1_P1_K1_Ch2-Ch1.zen
1.506000e+01	2.075833e+02	20150716_gfpWAPLch3_Prometa\MitoSys2\Calibration\mEGFPC1_Noc\mEGFP_setmEGFP_1_R1_P1_K1_Ch2-Ch1.zen
1.512000e+01	2.046833e+02	20150716_gfpWAPLch3_Prometa\MitoSys2\Calibration\mEGFPC1_Noc\mEGFP_setmEGFP_1_R1_P1_K1_Ch2-Ch1.zen
1.518000e+01	2.141833e+02	20150716_gfpWAPLch3_Prometa\MitoSys2\Calibration\mEGFPC1_Noc\mEGFP_setmEGFP_1_R1_P1_K1_Ch2-Ch1.zen
1.524000e+01	2.062166e+02	20150716_gfpWAPLch3_Prometa\MitoSys2\Calibration\mEGFPC1_Noc\mEGFP_setmEGFP_1_R1_P1_K1_Ch2-Ch1.zen
1.530000e+01	2.080500e+02	20150716_gfpWAPLch3_Prometa\MitoSys2\Calibration\mEGFPC1_Noc\mEGFP_setmEGFP_1_R1_P1_K1_Ch2-Ch1.zen
1.536000e+01	2.153833e+02	20150716_gfpWAPLch3_Prometa\MitoSys2\Calibration\mEGFPC1_Noc\mEGFP_setmEGFP_1_R1_P1_K1_Ch2-Ch1.zen
1.542000e+01	2.091000e+02	20150716_gfpWAPLch3_Prometa\MitoSys2\Calibration\mEGFPC1_Noc\mEGFP_setmEGFP_1_R1_P1_K1_Ch2-Ch1.zen
1.548000e+01	1.983833e+02	20150716_gfpWAPLch3_Prometa\MitoSys2\Calibration\mEGFPC1_Noc\mEGFP_setmEGFP_1_R1_P1_K1_Ch2-Ch1.zen
1.554000e+01	2.072166e+02	20150716_gfpWAPLch3_Prometa\MitoSys2\Calibration\mEGFPC1_Noc\mEGFP_setmEGFP_1_R1_P1_K1_Ch2-Ch1.zen
1.560000e+01	1.983333e+02	20150716_gfpWAPLch3_Prometa\MitoSys2\Calibration\mEGFPC1_Noc\mEGFP_setmEGFP_1_R1_P1_K1_Ch2-Ch1.zen
1.566000e+01	2.090667e+02	20150716_gfpWAPLch3_Prometa\MitoSys2\Calibration\mEGFPC1_Noc\mEGFP_setmEGFP_1_R1_P1_K1_Ch2-Ch1.zen
1.572000e+01	2.010333e+02	20150716_gfpWAPLch3_Prometa\MitoSys2\Calibration\mEGFPC1_Noc\mEGFP_setmEGFP_1_R1_P1_K1_Ch2-Ch1.zen
1.578000e+01	2.093666e+02	20150716_gfpWAPLch3_Prometa\MitoSys2\Calibration\mEGFPC1_Noc\mEGFP_setmEGFP_1_R1_P1_K1_Ch2-Ch1.zen
1.584000e+01	2.126000e+02	20150716_gfpWAPLch3_Prometa\MitoSys2\Calibration\mEGFPC1_Noc\mEGFP_setmEGFP_1_R1_P1_K1_Ch2-Ch1.zen
1.590000e+01	2.073833e+02	20150716_gfpWAPLch3_Prometa\MitoSys2\Calibration\mEGFPC1_Noc\mEGFP_setmEGFP_1_R1_P1_K1_Ch2-Ch1.zen
1.596000e+01	2.027666e+02	20150716_gfpWAPLch3_Prometa\MitoSys2\Calibration\mEGFPC1_Noc\mEGFP_setmEGFP_1_R1_P1_K1_Ch2-Ch1.zen
1.602000e+01	2.064166e+02	20150716_gfpWAPLch3_Prometa\MitoSys2\Calibration\mEGFPC1_Noc\mEGFP_setmEGFP_1_R1_P1_K1_Ch2-Ch1.zen
1.608000e+01	2.065166e+02	20150716_gfpWAPLch3_Prometa\MitoSys2\Calibration\mEGFPC1_Noc\mEGFP_setmEGFP_1_R1_P1_K1_Ch2-Ch1.zen
1.614000e+01	2.112166e+02	20150716_gfpWAPLch3_Prometa\MitoSys2\Calibration\mEGFPC1_Noc\mEGFP_setmEGFP_1_R1_P1_K1_Ch2-Ch1.zen
1.620000e+01	2.046166e+02	20150716_gfpWAPLch3_Prometa\MitoSys2\Calibration\mEGFPC1_Noc\mEGFP_setmEGFP_1_R1_P1_K1_Ch2-Ch1.zen
1.626000e+01	1.999833e+02	20150716_gfpWAPLch3_Prometa\MitoSys2\Calibration\mEGFPC1_Noc\mEGFP_setmEGFP_1_R1_P1_K1_Ch2-Ch1.zen
1.632000e+01	2.132500e+02	20150716_gfpWAPLch3_Prometa\MitoSys2\Calibration\mEGFPC1_Noc\mEGFP_setmEGFP_1_R1_P1_K1_Ch2-Ch1.zen
1.638000e+01	2.189333e+02	20150716_gfpWAPLch3_Prometa\MitoSys2\Calibration\mEGFPC1_Noc\mEGFP_setmEGFP_1_R1_P1_K1_Ch2-Ch1.zen
1.644000e+01	2.083666e+02	20150716_gfpWAPLch3_Prometa\MitoSys2\Calibration\mEGFPC1_Noc\mEGFP_setmEGFP_1_R1_P1_K1_Ch2-Ch1.zen
1.650000e+01	2.069166e+02	20150716_gfpWAPLch3_Prometa\MitoSys2\Calibration\mEGFPC1_Noc\mEGFP_setmEGFP_1_R1_P1_K1_Ch2-Ch1.zen
1.656000e+01	2.102166e+02	20150716_gfpWAPLch3_Prometa\MitoSys2\Calibration\mEGFPC1_Noc\mEGFP_setmEGFP_1_R1_P1_K1_Ch2-Ch1.zen
1.662000e+01	2.087500e+02	20150716_gfpWAPLch3_Prometa\MitoSys2\Calibration\mEGFPC1_Noc\mEGFP_setmEGFP_1_R1_P1_K1_Ch2-Ch1.zen
1.668000e+01	2.109833e+02	20150716_gfpWAPLch3_Prometa\MitoSys2\Calibration\mEGFPC1_Noc\mEGFP_setmEGFP_1_R1_P1_K1_Ch2-Ch1.zen
1.674000e+01	2.082666e+02	20150716_gfpWAPLch3_Prometa\MitoSys2\Calibration\mEGFPC1_Noc\mEGFP_setmEGFP_1_R1_P1_K1_Ch2-Ch1.zen
1.680000e+01	2.100000e+02	20150716_gfpWAPLch3_Prometa\MitoSys2\Calibration\mEGFPC1_Noc\mEGFP_setmEGFP_1_R1_P1_K1_Ch2-Ch1.zen
1.686000e+01	2.101666e+02	20150716_gfpWAPLch3_Prometa\MitoSys2\Calibration\mEGFPC1_Noc\mEGFP_setmEGFP_1_R1_P1_K1_Ch2-Ch1.zen
1.692000e+01	2.101833e+02	20150716_gfpWAPLch3_Prometa\MitoSys2\Calibration\mEGFPC1_Noc\mEGFP_setmEGFP_1_R1_P1_K1_Ch2-Ch1.zen
1.698000e+01	2.167666e+02	20150716_gfpWAPLch3_Prometa\MitoSys2\Calibration\mEGFPC1_Noc\mEGFP_setmEGFP_1_R1_P1_K1_Ch2-Ch1.zen
1.704000e+01	2.152000e+02	20150716_gfpWAPLch3_Prometa\MitoSys2\Calibration\mEGFPC1_Noc\mEGFP_setmEGFP_1_R1_P1_K1_Ch2-Ch1.zen
1.710000e+01	2.115333e+02	20150716_gfpWAPLch3_Prometa\MitoSys2\Calibration\mEGFPC1_Noc\mEGFP_setmEGFP_1_R1_P1_K1_Ch2-Ch1.zen
1.716000e+01	2.154333e+02	20150716_gfpWAPLch3_Prometa\MitoSys2\Calibration\mEGFPC1_Noc\mEGFP_setmEGFP_1_R1_P1_K1_Ch2-Ch1.zen
1.722000e+01	2.116333e+02	20150716_gfpWAPLch3_Prometa\MitoSys2\Calibration\mEGFPC1_Noc\mEGFP_setmEGFP_1_R1_P1_K1_Ch2-Ch1.zen
1.728000e+01	2.060000e+02	20150716_gfpWAPLch3_Prometa\MitoSys2\Calibration\mEGFPC1_Noc\mEGFP_setmEGFP_1_R1_P1_K1_Ch2-Ch1.zen
1.734000e+01	2.047833e+02	20150716_gfpWAPLch3_Prometa\MitoSys2\Calibration\mEGFPC1_Noc\mEGFP_setmEGFP_1_R1_P1_K1_Ch2-Ch1.zen
1.740000e+01	2.090833e+02	20150716_gfpWAPLch3_Prometa\MitoSys2\Calibration\mEGFPC1_Noc\mEGFP_setmEGFP_1_R1_P1_K1_Ch2-Ch1.zen
1.746000e+01	2.099833e+02	20150716_gfpWAPLch3_Prometa\MitoSys2\Calibration\mEGFPC1_Noc\mEGFP_setmEGFP_1_R1_P1_K1_Ch2-Ch1.zen
1.752000e+01	2.073666e+02	20150716_gfpWAPLch3_Prometa\MitoSys2\Calibration\mEGFPC1_Noc\mEGFP_setmEGFP_1_R1_P1_K1_Ch2-Ch1.zen
1.758000e+01	2.113167e+02	20150716_gfpWAPLch3_Prometa\MitoSys2\Calibration\mEGFPC1_Noc\mEGFP_setmEGFP_1_R1_P1_K1_Ch2-Ch1.zen
1.764000e+01	2.110333e+02	20150716_gfpWAPLch3_Prometa\MitoSys2\Calibration\mEGFPC1_Noc\mEGFP_setmEGFP_1_R1_P1_K1_Ch2-Ch1.zen
1.770000e+01	2.150166e+02	20150716_gfpWAPLch3_Prometa\MitoSys2\Calibration\mEGFPC1_Noc\mEGFP_setmEGFP_1_R1_P1_K1_Ch2-Ch1.zen
1.776000e+01	2.080500e+02	20150716_gfpWAPLch3_Prometa\MitoSys2\Calibration\mEGFPC1_Noc\mEGFP_setmEGFP_1_R1_P1_K1_Ch2-Ch1.zen
1.782000e+01	2.184000e+02	20150716_gfpWAPLch3_Prometa\MitoSys2\Calibration\mEGFPC1_Noc\mEGFP_setmEGFP_1_R1_P1_K1_Ch2-Ch1.zen
1.788000e+01	2.067833e+02	20150716_gfpWAPLch3_Prometa\MitoSys2\Calibration\mEGFPC1_Noc\mEGFP_setmEGFP_1_R1_P1_K1_Ch2-Ch1.zen
1.794000e+01	2.048167e+02	20150716_gfpWAPLch3_Prometa\MitoSys2\Calibration\mEGFPC1_Noc\mEGFP_setmEGFP_1_R1_P1_K1_Ch2-Ch1.zen
18	2.094333e+02	20150716_gfpWAPLch3_Prometa\MitoSys2\Calibration\mEGFPC1_Noc\mEGFP_setmEGFP_1_R1_P1_K1_Ch2-Ch1.zen
1.806000e+01	2.129166e+02	20150716_gfpWAPLch3_Prometa\MitoSys2\Calibration\mEGFPC1_Noc\mEGFP_setmEGFP_1_R1_P1_K1_Ch2-Ch1.zen
1.812000e+01	2.085000e+02	20150716_gfpWAPLch3_Prometa\MitoSys2\Calibration\mEGFPC1_Noc\mEGFP_setmEGFP_1_R1_P1_K1_Ch2-Ch1.zen
1.818000e+01	2.011000e+02	20150716_gfpWAPLch3_Prometa\MitoSys2\Calibration\mEGFPC1_Noc\mEGFP_setmEGFP_1_R1_P1_K1_Ch2-Ch1.zen
1.824000e+01	2.125166e+02	20150716_gfpWAPLch3_Prometa\MitoSys2\Calibration\mEGFPC1_Noc\mEGFP_setmEGFP_1_R1_P1_K1_Ch2-Ch1.zen
1.830000e+01	2.124166e+02	20150716_gfpWAPLch3_Prometa\MitoSys2\Calibration\mEGFPC1_Noc\mEGFP_setmEGFP_1_R1_P1_K1_Ch2-Ch1.zen
1.836000e+01	2.083833e+02	20150716_gfpWAPLch3_Prometa\MitoSys2\Calibration\mEGFPC1_Noc\mEGFP_setmEGFP_1_R1_P1_K1_Ch2-Ch1.zen
1.842000e+01	2.140833e+02	20150716_gfpWAPLch3_Prometa\MitoSys2\Calibration\mEGFPC1_Noc\mEGFP_setmEGFP_1_R1_P1_K1_Ch2-Ch1.zen
1.848000e+01	2.027833e+02	20150716_gfpWAPLch3_Prometa\MitoSys2\Calibration\mEGFPC1_Noc\mEGFP_setmEGFP_1_R1_P1_K1_Ch2-Ch1.zen
1.854000e+01	2.054166e+02	20150716_gfpWAPLch3_Prometa\MitoSys2\Calibration\mEGFPC1_Noc\mEGFP_setmEGFP_1_R1_P1_K1_Ch2-Ch1.zen
1.860000e+01	2.035667e+02	20150716_gfpWAPLch3_Prometa\MitoSys2\Calibration\mEGFPC1_Noc\mEGFP_setmEGFP_1_R1_P1_K1_Ch2-Ch1.zen
1.866000e+01	2.056166e+02	20150716_gfpWAPLch3_Prometa\MitoSys2\Calibration\mEGFPC1_Noc\mEGFP_setmEGFP_1_R1_P1_K1_Ch2-Ch1.zen
1.872000e+01	2.156666e+02	20150716_gfpWAPLch3_Prometa\MitoSys2\Calibration\mEGFPC1_Noc\mEGFP_setmEGFP_1_R1_P1_K1_Ch2-Ch1.zen
1.878000e+01	2.014666e+02	20150716_gfpWAPLch3_Prometa\MitoSys2\Calibration\mEGFPC1_Noc\mEGFP_setmEGFP_1_R1_P1_K1_Ch2-Ch1.zen
1.884000e+01	2.070833e+02	20150716_gfpWAPLch3_Prometa\MitoSys2\Calibration\mEGFPC1_Noc\mEGFP_setmEGFP_1_R1_P1_K1_Ch2-Ch1.zen
1.890000e+01	2.058000e+02	20150716_gfpWAPLch3_Prometa\MitoSys2\Calibration\mEGFPC1_Noc\mEGFP_setmEGFP_1_R1_P1_K1_Ch2-Ch1.zen
1.896000e+01	2.082500e+02	20150716_gfpWAPLch3_Prometa\MitoSys2\Calibration\mEGFPC1_Noc\mEGFP_setmEGFP_1_R1_P1_K1_Ch2-Ch1.zen
1.902000e+01	2.185166e+02	20150716_gfpWAPLch3_Prometa\MitoSys2\Calibration\mEGFPC1_Noc\mEGFP_setmEGFP_1_R1_P1_K1_Ch2-Ch1.zen
1.908000e+01	2.136666e+02	20150716_gfpWAPLch3_Prometa\MitoSys2\Calibration\mEGFPC1_Noc\mEGFP_setmEGFP_1_R1_P1_K1_Ch2-Ch1.zen
1.914000e+01	2.061500e+02	20150716_gfpWAPLch3_Prometa\MitoSys2\Calibration\mEGFPC1_Noc\mEGFP_setmEGFP_1_R1_P1_K1_Ch2-Ch1.zen
1.920000e+01	2.110166e+02	20150716_gfpWAPLch3_Prometa\MitoSys2\Calibration\mEGFPC1_Noc\mEGFP_setmEGFP_1_R1_P1_K1_Ch2-Ch1.zen
1.926000e+01	2.062333e+02	20150716_gfpWAPLch3_Prometa\MitoSys2\Calibration\mEGFPC1_Noc\mEGFP_setmEGFP_1_R1_P1_K1_Ch2-Ch1.zen
1.932000e+01	2.108000e+02	20150716_gfpWAPLch3_Prometa\MitoSys2\Calibration\mEGFPC1_Noc\mEGFP_setmEGFP_1_R1_P1_K1_Ch2-Ch1.zen
1.938000e+01	2.053500e+02	20150716_gfpWAPLch3_Prometa\MitoSys2\Calibration\mEGFPC1_Noc\mEGFP_setmEGFP_1_R1_P1_K1_Ch2-Ch1.zen
1.944000e+01	2.057333e+02	20150716_gfpWAPLch3_Prometa\MitoSys2\Calibration\mEGFPC1_Noc\mEGFP_setmEGFP_1_R1_P1_K1_Ch2-Ch1.zen
1.950000e+01	2.076000e+02	20150716_gfpWAPLch3_Prometa\MitoSys2\Calibration\mEGFPC1_Noc\mEGFP_setmEGFP_1_R1_P1_K1_Ch2-Ch1.zen
1.956000e+01	2.052166e+02	20150716_gfpWAPLch3_Prometa\MitoSys2\Calibration\mEGFPC1_Noc\mEGFP_setmEGFP_1_R1_P1_K1_Ch2-Ch1.zen
1.962000e+01	2.021000e+02	20150716_gfpWAPLch3_Prometa\MitoSys2\Calibration\mEGFPC1_Noc\mEGFP_setmEGFP_1_R1_P1_K1_Ch2-Ch1.zen
1.968000e+01	2.102333e+02	20150716_gfpWAPLch3_Prometa\MitoSys2\Calibration\mEGFPC1_Noc\mEGFP_setmEGFP_1_R1_P1_K1_Ch2-Ch1.zen
1.974000e+01	2.043000e+02	20150716_gfpWAPLch3_Prometa\MitoSys2\Calibration\mEGFPC1_Noc\mEGFP_setmEGFP_1_R1_P1_K1_Ch2-Ch1.zen
1.980000e+01	2.068000e+02	20150716_gfpWAPLch3_Prometa\MitoSys2\Calibration\mEGFPC1_Noc\mEGFP_setmEGFP_1_R1_P1_K1_Ch2-Ch1.zen
1.986000e+01	1.968833e+02	20150716_gfpWAPLch3_Prometa\MitoSys2\Calibration\mEGFPC1_Noc\mEGFP_setmEGFP_1_R1_P1_K1_Ch2-Ch1.zen
1.992000e+01	1.940500e+02	20150716_gfpWAPLch3_Prometa\MitoSys2\Calibration\mEGFPC1_Noc\mEGFP_setmEGFP_1_R1_P1_K1_Ch2-Ch1.zen
1.998000e+01	1.954500e+02	20150716_gfpWAPLch3_Prometa\MitoSys2\Calibration\mEGFPC1_Noc\mEGFP_setmEGFP_1_R1_P1_K1_Ch2-Ch1.zen
2.004000e+01	2.023833e+02	20150716_gfpWAPLch3_Prometa\MitoSys2\Calibration\mEGFPC1_Noc\mEGFP_setmEGFP_1_R1_P1_K1_Ch2-Ch1.zen
2.010000e+01	2.026500e+02	20150716_gfpWAPLch3_Prometa\MitoSys2\Calibration\mEGFPC1_Noc\mEGFP_setmEGFP_1_R1_P1_K1_Ch2-Ch1.zen
2.016000e+01	2.048167e+02	20150716_gfpWAPLch3_Prometa\MitoSys2\Calibration\mEGFPC1_Noc\mEGFP_setmEGFP_1_R1_P1_K1_Ch2-Ch1.zen
2.022000e+01	2.094666e+02	20150716_gfpWAPLch3_Prometa\MitoSys2\Calibration\mEGFPC1_Noc\mEGFP_setmEGFP_1_R1_P1_K1_Ch2-Ch1.zen
2.028000e+01	2.131000e+02	20150716_gfpWAPLch3_Prometa\MitoSys2\Calibration\mEGFPC1_Noc\mEGFP_setmEGFP_1_R1_P1_K1_Ch2-Ch1.zen
2.034000e+01	2.087833e+02	20150716_gfpWAPLch3_Prometa\MitoSys2\Calibration\mEGFPC1_Noc\mEGFP_setmEGFP_1_R1_P1_K1_Ch2-Ch1.zen
2.040000e+01	2.052166e+02	20150716_gfpWAPLch3_Prometa\MitoSys2\Calibration\mEGFPC1_Noc\mEGFP_setmEGFP_1_R1_P1_K1_Ch2-Ch1.zen
2.046000e+01	2.038833e+02	20150716_gfpWAPLch3_Prometa\MitoSys2\Calibration\mEGFPC1_Noc\mEGFP_setmEGFP_1_R1_P1_K1_Ch2-Ch1.zen
2.052000e+01	2.021833e+02	20150716_gfpWAPLch3_Prometa\MitoSys2\Calibration\mEGFPC1_Noc\mEGFP_setmEGFP_1_R1_P1_K1_Ch2-Ch1.zen
2.058000e+01	2.063666e+02	20150716_gfpWAPLch3_Prometa\MitoSys2\Calibration\mEGFPC1_Noc\mEGFP_setmEGFP_1_R1_P1_K1_Ch2-Ch1.zen
2.064000e+01	1.960833e+02	20150716_gfpWAPLch3_Prometa\MitoSys2\Calibration\mEGFPC1_Noc\mEGFP_setmEGFP_1_R1_P1_K1_Ch2-Ch1.zen
2.070000e+01	1.996500e+02	20150716_gfpWAPLch3_Prometa\MitoSys2\Calibration\mEGFPC1_Noc\mEGFP_setmEGFP_1_R1_P1_K1_Ch2-Ch1.zen
2.076000e+01	2.061333e+02	20150716_gfpWAPLch3_Prometa\MitoSys2\Calibration\mEGFPC1_Noc\mEGFP_setmEGFP_1_R1_P1_K1_Ch2-Ch1.zen
2.082000e+01	1.976166e+02	20150716_gfpWAPLch3_Prometa\MitoSys2\Calibration\mEGFPC1_Noc\mEGFP_setmEGFP_1_R1_P1_K1_Ch2-Ch1.zen
2.088000e+01	1.980833e+02	20150716_gfpWAPLch3_Prometa\MitoSys2\Calibration\mEGFPC1_Noc\mEGFP_setmEGFP_1_R1_P1_K1_Ch2-Ch1.zen
2.094000e+01	2.021666e+02	20150716_gfpWAPLch3_Prometa\MitoSys2\Calibration\mEGFPC1_Noc\mEGFP_setmEGFP_1_R1_P1_K1_Ch2-Ch1.zen
21	2.018666e+02	20150716_gfpWAPLch3_Prometa\MitoSys2\Calibration\mEGFPC1_Noc\mEGFP_setmEGFP_1_R1_P1_K1_Ch2-Ch1.zen
2.106000e+01	2.036500e+02	20150716_gfpWAPLch3_Prometa\MitoSys2\Calibration\mEGFPC1_Noc\mEGFP_setmEGFP_1_R1_P1_K1_Ch2-Ch1.zen
2.112000e+01	2.040166e+02	20150716_gfpWAPLch3_Prometa\MitoSys2\Calibration\mEGFPC1_Noc\mEGFP_setmEGFP_1_R1_P1_K1_Ch2-Ch1.zen
2.118000e+01	1.995333e+02	20150716_gfpWAPLch3_Prometa\MitoSys2\Calibration\mEGFPC1_Noc\mEGFP_setmEGFP_1_R1_P1_K1_Ch2-Ch1.zen
2.124000e+01	2.050500e+02	20150716_gfpWAPLch3_Prometa\MitoSys2\Calibration\mEGFPC1_Noc\mEGFP_setmEGFP_1_R1_P1_K1_Ch2-Ch1.zen
2.130000e+01	1.956833e+02	20150716_gfpWAPLch3_Prometa\MitoSys2\Calibration\mEGFPC1_Noc\mEGFP_setmEGFP_1_R1_P1_K1_Ch2-Ch1.zen
2.136000e+01	2.080667e+02	20150716_gfpWAPLch3_Prometa\MitoSys2\Calibration\mEGFPC1_Noc\mEGFP_setmEGFP_1_R1_P1_K1_Ch2-Ch1.zen
2.142000e+01	2.038500e+02	20150716_gfpWAPLch3_Prometa\MitoSys2\Calibration\mEGFPC1_Noc\mEGFP_setmEGFP_1_R1_P1_K1_Ch2-Ch1.zen
2.148000e+01	2.068167e+02	20150716_gfpWAPLch3_Prometa\MitoSys2\Calibration\mEGFPC1_Noc\mEGFP_setmEGFP_1_R1_P1_K1_Ch2-Ch1.zen
2.154000e+01	1.998167e+02	20150716_gfpWAPLch3_Prometa\MitoSys2\Calibration\mEGFPC1_Noc\mEGFP_setmEGFP_1_R1_P1_K1_Ch2-Ch1.zen
2.160000e+01	2.094500e+02	20150716_gfpWAPLch3_Prometa\MitoSys2\Calibration\mEGFPC1_Noc\mEGFP_setmEGFP_1_R1_P1_K1_Ch2-Ch1.zen
2.166000e+01	2.008167e+02	20150716_gfpWAPLch3_Prometa\MitoSys2\Calibration\mEGFPC1_Noc\mEGFP_setmEGFP_1_R1_P1_K1_Ch2-Ch1.zen
2.172000e+01	2.047333e+02	20150716_gfpWAPLch3_Prometa\MitoSys2\Calibration\mEGFPC1_Noc\mEGFP_setmEGFP_1_R1_P1_K1_Ch2-Ch1.zen
2.178000e+01	1.976000e+02	20150716_gfpWAPLch3_Prometa\MitoSys2\Calibration\mEGFPC1_Noc\mEGFP_setmEGFP_1_R1_P1_K1_Ch2-Ch1.zen
2.184000e+01	1.961666e+02	20150716_gfpWAPLch3_Prometa\MitoSys2\Calibration\mEGFPC1_Noc\mEGFP_setmEGFP_1_R1_P1_K1_Ch2-Ch1.zen
2.190000e+01	1.999333e+02	20150716_gfpWAPLch3_Prometa\MitoSys2\Calibration\mEGFPC1_Noc\mEGFP_setmEGFP_1_R1_P1_K1_Ch2-Ch1.zen
2.196000e+01	2.113167e+02	20150716_gfpWAPLch3_Prometa\MitoSys2\Calibration\mEGFPC1_Noc\mEGFP_setmEGFP_1_R1_P1_K1_Ch2-Ch1.zen
2.202000e+01	2.118833e+02	20150716_gfpWAPLch3_Prometa\MitoSys2\Calibration\mEGFPC1_Noc\mEGFP_setmEGFP_1_R1_P1_K1_Ch2-Ch1.zen
2.208000e+01	2.082000e+02	20150716_gfpWAPLch3_Prometa\MitoSys2\Calibration\mEGFPC1_Noc\mEGFP_setmEGFP_1_R1_P1_K1_Ch2-Ch1.zen
2.214000e+01	1.992166e+02	20150716_gfpWAPLch3_Prometa\MitoSys2\Calibration\mEGFPC1_Noc\mEGFP_setmEGFP_1_R1_P1_K1_Ch2-Ch1.zen
2.220000e+01	2.075333e+02	20150716_gfpWAPLch3_Prometa\MitoSys2\Calibration\mEGFPC1_Noc\mEGFP_setmEGFP_1_R1_P1_K1_Ch2-Ch1.zen
2.226000e+01	2.073500e+02	20150716_gfpWAPLch3_Prometa\MitoSys2\Calibration\mEGFPC1_Noc\mEGFP_setmEGFP_1_R1_P1_K1_Ch2-Ch1.zen
2.232000e+01	2.071333e+02	20150716_gfpWAPLch3_Prometa\MitoSys2\Calibration\mEGFPC1_Noc\mEGFP_setmEGFP_1_R1_P1_K1_Ch2-Ch1.zen
2.238000e+01	2.106500e+02	20150716_gfpWAPLch3_Prometa\MitoSys2\Calibration\mEGFPC1_Noc\mEGFP_setmEGFP_1_R1_P1_K1_Ch2-Ch1.zen
2.244000e+01	2.055166e+02	20150716_gfpWAPLch3_Prometa\MitoSys2\Calibration\mEGFPC1_Noc\mEGFP_setmEGFP_1_R1_P1_K1_Ch2-Ch1.zen
2.250000e+01	2.007666e+02	20150716_gfpWAPLch3_Prometa\MitoSys2\Calibration\mEGFPC1_Noc\mEGFP_setmEGFP_1_R1_P1_K1_Ch2-Ch1.zen
2.256000e+01	2.049166e+02	20150716_gfpWAPLch3_Prometa\MitoSys2\Calibration\mEGFPC1_Noc\mEGFP_setmEGFP_1_R1_P1_K1_Ch2-Ch1.zen
2.262000e+01	2.092333e+02	20150716_gfpWAPLch3_Prometa\MitoSys2\Calibration\mEGFPC1_Noc\mEGFP_setmEGFP_1_R1_P1_K1_Ch2-Ch1.zen
2.268000e+01	2.106333e+02	20150716_gfpWAPLch3_Prometa\MitoSys2\Calibration\mEGFPC1_Noc\mEGFP_setmEGFP_1_R1_P1_K1_Ch2-Ch1.zen
2.274000e+01	2.105166e+02	20150716_gfpWAPLch3_Prometa\MitoSys2\Calibration\mEGFPC1_Noc\mEGFP_setmEGFP_1_R1_P1_K1_Ch2-Ch1.zen
2.280000e+01	2.123000e+02	20150716_gfpWAPLch3_Prometa\MitoSys2\Calibration\mEGFPC1_Noc\mEGFP_setmEGFP_1_R1_P1_K1_Ch2-Ch1.zen
2.286000e+01	2.092000e+02	20150716_gfpWAPLch3_Prometa\MitoSys2\Calibration\mEGFPC1_Noc\mEGFP_setmEGFP_1_R1_P1_K1_Ch2-Ch1.zen
2.292000e+01	2.110667e+02	20150716_gfpWAPLch3_Prometa\MitoSys2\Calibration\mEGFPC1_Noc\mEGFP_setmEGFP_1_R1_P1_K1_Ch2-Ch1.zen
2.298000e+01	2.129833e+02	20150716_gfpWAPLch3_Prometa\MitoSys2\Calibration\mEGFPC1_Noc\mEGFP_setmEGFP_1_R1_P1_K1_Ch2-Ch1.zen
2.304000e+01	2.088167e+02	20150716_gfpWAPLch3_Prometa\MitoSys2\Calibration\mEGFPC1_Noc\mEGFP_setmEGFP_1_R1_P1_K1_Ch2-Ch1.zen
2.310000e+01	2.053666e+02	20150716_gfpWAPLch3_Prometa\MitoSys2\Calibration\mEGFPC1_Noc\mEGFP_setmEGFP_1_R1_P1_K1_Ch2-Ch1.zen
2.316000e+01	2.000500e+02	20150716_gfpWAPLch3_Prometa\MitoSys2\Calibration\mEGFPC1_Noc\mEGFP_setmEGFP_1_R1_P1_K1_Ch2-Ch1.zen
2.322000e+01	2.009500e+02	20150716_gfpWAPLch3_Prometa\MitoSys2\Calibration\mEGFPC1_Noc\mEGFP_setmEGFP_1_R1_P1_K1_Ch2-Ch1.zen
2.328000e+01	2.072333e+02	20150716_gfpWAPLch3_Prometa\MitoSys2\Calibration\mEGFPC1_Noc\mEGFP_setmEGFP_1_R1_P1_K1_Ch2-Ch1.zen
2.334000e+01	2.007833e+02	20150716_gfpWAPLch3_Prometa\MitoSys2\Calibration\mEGFPC1_Noc\mEGFP_setmEGFP_1_R1_P1_K1_Ch2-Ch1.zen
2.340000e+01	1.967166e+02	20150716_gfpWAPLch3_Prometa\MitoSys2\Calibration\mEGFPC1_Noc\mEGFP_setmEGFP_1_R1_P1_K1_Ch2-Ch1.zen
2.346000e+01	2.049500e+02	20150716_gfpWAPLch3_Prometa\MitoSys2\Calibration\mEGFPC1_Noc\mEGFP_setmEGFP_1_R1_P1_K1_Ch2-Ch1.zen
2.352000e+01	2.135333e+02	20150716_gfpWAPLch3_Prometa\MitoSys2\Calibration\mEGFPC1_Noc\mEGFP_setmEGFP_1_R1_P1_K1_Ch2-Ch1.zen
2.358000e+01	2.111500e+02	20150716_gfpWAPLch3_Prometa\MitoSys2\Calibration\mEGFPC1_Noc\mEGFP_setmEGFP_1_R1_P1_K1_Ch2-Ch1.zen
2.364000e+01	1.999500e+02	20150716_gfpWAPLch3_Prometa\MitoSys2\Calibration\mEGFPC1_Noc\mEGFP_setmEGFP_1_R1_P1_K1_Ch2-Ch1.zen
2.370000e+01	1.992333e+02	20150716_gfpWAPLch3_Prometa\MitoSys2\Calibration\mEGFPC1_Noc\mEGFP_setmEGFP_1_R1_P1_K1_Ch2-Ch1.zen
2.376000e+01	2.071500e+02	20150716_gfpWAPLch3_Prometa\MitoSys2\Calibration\mEGFPC1_Noc\mEGFP_setmEGFP_1_R1_P1_K1_Ch2-Ch1.zen
2.382000e+01	2.014000e+02	20150716_gfpWAPLch3_Prometa\MitoSys2\Calibration\mEGFPC1_Noc\mEGFP_setmEGFP_1_R1_P1_K1_Ch2-Ch1.zen
2.388000e+01	2.026000e+02	20150716_gfpWAPLch3_Prometa\MitoSys2\Calibration\mEGFPC1_Noc\mEGFP_setmEGFP_1_R1_P1_K1_Ch2-Ch1.zen
2.394000e+01	2.109166e+02	20150716_gfpWAPLch3_Prometa\MitoSys2\Calibration\mEGFPC1_Noc\mEGFP_setmEGFP_1_R1_P1_K1_Ch2-Ch1.zen
24	2.074000e+02	20150716_gfpWAPLch3_Prometa\MitoSys2\Calibration\mEGFPC1_Noc\mEGFP_setmEGFP_1_R1_P1_K1_Ch2-Ch1.zen
2.406000e+01	2.061666e+02	20150716_gfpWAPLch3_Prometa\MitoSys2\Calibration\mEGFPC1_Noc\mEGFP_setmEGFP_1_R1_P1_K1_Ch2-Ch1.zen
2.412000e+01	1.977500e+02	20150716_gfpWAPLch3_Prometa\MitoSys2\Calibration\mEGFPC1_Noc\mEGFP_setmEGFP_1_R1_P1_K1_Ch2-Ch1.zen
2.418000e+01	1.995667e+02	20150716_gfpWAPLch3_Prometa\MitoSys2\Calibration\mEGFPC1_Noc\mEGFP_setmEGFP_1_R1_P1_K1_Ch2-Ch1.zen
2.424000e+01	1.981166e+02	20150716_gfpWAPLch3_Prometa\MitoSys2\Calibration\mEGFPC1_Noc\mEGFP_setmEGFP_1_R1_P1_K1_Ch2-Ch1.zen
2.430000e+01	2.024333e+02	20150716_gfpWAPLch3_Prometa\MitoSys2\Calibration\mEGFPC1_Noc\mEGFP_setmEGFP_1_R1_P1_K1_Ch2-Ch1.zen
2.436000e+01	2.096000e+02	20150716_gfpWAPLch3_Prometa\MitoSys2\Calibration\mEGFPC1_Noc\mEGFP_setmEGFP_1_R1_P1_K1_Ch2-Ch1.zen
2.442000e+01	2.022500e+02	20150716_gfpWAPLch3_Prometa\MitoSys2\Calibration\mEGFPC1_Noc\mEGFP_setmEGFP_1_R1_P1_K1_Ch2-Ch1.zen
2.448000e+01	2.109500e+02	20150716_gfpWAPLch3_Prometa\MitoSys2\Calibration\mEGFPC1_Noc\mEGFP_setmEGFP_1_R1_P1_K1_Ch2-Ch1.zen
2.454000e+01	2.103333e+02	20150716_gfpWAPLch3_Prometa\MitoSys2\Calibration\mEGFPC1_Noc\mEGFP_setmEGFP_1_R1_P1_K1_Ch2-Ch1.zen
2.460000e+01	2.061500e+02	20150716_gfpWAPLch3_Prometa\MitoSys2\Calibration\mEGFPC1_Noc\mEGFP_setmEGFP_1_R1_P1_K1_Ch2-Ch1.zen
2.466000e+01	2.094500e+02	20150716_gfpWAPLch3_Prometa\MitoSys2\Calibration\mEGFPC1_Noc\mEGFP_setmEGFP_1_R1_P1_K1_Ch2-Ch1.zen
2.472000e+01	2.039166e+02	20150716_gfpWAPLch3_Prometa\MitoSys2\Calibration\mEGFPC1_Noc\mEGFP_setmEGFP_1_R1_P1_K1_Ch2-Ch1.zen
2.478000e+01	1.941833e+02	20150716_gfpWAPLch3_Prometa\MitoSys2\Calibration\mEGFPC1_Noc\mEGFP_setmEGFP_1_R1_P1_K1_Ch2-Ch1.zen
2.484000e+01	2.024166e+02	20150716_gfpWAPLch3_Prometa\MitoSys2\Calibration\mEGFPC1_Noc\mEGFP_setmEGFP_1_R1_P1_K1_Ch2-Ch1.zen
2.490000e+01	2.125500e+02	20150716_gfpWAPLch3_Prometa\MitoSys2\Calibration\mEGFPC1_Noc\mEGFP_setmEGFP_1_R1_P1_K1_Ch2-Ch1.zen
2.496000e+01	2.125500e+02	20150716_gfpWAPLch3_Prometa\MitoSys2\Calibration\mEGFPC1_Noc\mEGFP_setmEGFP_1_R1_P1_K1_Ch2-Ch1.zen
2.502000e+01	2.083833e+02	20150716_gfpWAPLch3_Prometa\MitoSys2\Calibration\mEGFPC1_Noc\mEGFP_setmEGFP_1_R1_P1_K1_Ch2-Ch1.zen
2.508000e+01	2.055166e+02	20150716_gfpWAPLch3_Prometa\MitoSys2\Calibration\mEGFPC1_Noc\mEGFP_setmEGFP_1_R1_P1_K1_Ch2-Ch1.zen
2.514000e+01	2.057333e+02	20150716_gfpWAPLch3_Prometa\MitoSys2\Calibration\mEGFPC1_Noc\mEGFP_setmEGFP_1_R1_P1_K1_Ch2-Ch1.zen
2.520000e+01	1.956000e+02	20150716_gfpWAPLch3_Prometa\MitoSys2\Calibration\mEGFPC1_Noc\mEGFP_setmEGFP_1_R1_P1_K1_Ch2-Ch1.zen
2.526000e+01	2.057000e+02	20150716_gfpWAPLch3_Prometa\MitoSys2\Calibration\mEGFPC1_Noc\mEGFP_setmEGFP_1_R1_P1_K1_Ch2-Ch1.zen
2.532000e+01	2.077833e+02	20150716_gfpWAPLch3_Prometa\MitoSys2\Calibration\mEGFPC1_Noc\mEGFP_setmEGFP_1_R1_P1_K1_Ch2-Ch1.zen
2.538000e+01	2.064166e+02	20150716_gfpWAPLch3_Prometa\MitoSys2\Calibration\mEGFPC1_Noc\mEGFP_setmEGFP_1_R1_P1_K1_Ch2-Ch1.zen
2.544000e+01	2.135333e+02	20150716_gfpWAPLch3_Prometa\MitoSys2\Calibration\mEGFPC1_Noc\mEGFP_setmEGFP_1_R1_P1_K1_Ch2-Ch1.zen
2.550000e+01	2.075000e+02	20150716_gfpWAPLch3_Prometa\MitoSys2\Calibration\mEGFPC1_Noc\mEGFP_setmEGFP_1_R1_P1_K1_Ch2-Ch1.zen
2.556000e+01	2.007833e+02	20150716_gfpWAPLch3_Prometa\MitoSys2\Calibration\mEGFPC1_Noc\mEGFP_setmEGFP_1_R1_P1_K1_Ch2-Ch1.zen
2.562000e+01	2.109666e+02	20150716_gfpWAPLch3_Prometa\MitoSys2\Calibration\mEGFPC1_Noc\mEGFP_setmEGFP_1_R1_P1_K1_Ch2-Ch1.zen
2.568000e+01	2.122166e+02	20150716_gfpWAPLch3_Prometa\MitoSys2\Calibration\mEGFPC1_Noc\mEGFP_setmEGFP_1_R1_P1_K1_Ch2-Ch1.zen
2.574000e+01	2.055833e+02	20150716_gfpWAPLch3_Prometa\MitoSys2\Calibration\mEGFPC1_Noc\mEGFP_setmEGFP_1_R1_P1_K1_Ch2-Ch1.zen
2.580000e+01	2.043666e+02	20150716_gfpWAPLch3_Prometa\MitoSys2\Calibration\mEGFPC1_Noc\mEGFP_setmEGFP_1_R1_P1_K1_Ch2-Ch1.zen
2.586000e+01	2.124166e+02	20150716_gfpWAPLch3_Prometa\MitoSys2\Calibration\mEGFPC1_Noc\mEGFP_setmEGFP_1_R1_P1_K1_Ch2-Ch1.zen
2.592000e+01	2.020333e+02	20150716_gfpWAPLch3_Prometa\MitoSys2\Calibration\mEGFPC1_Noc\mEGFP_setmEGFP_1_R1_P1_K1_Ch2-Ch1.zen
2.598000e+01	2.043167e+02	20150716_gfpWAPLch3_Prometa\MitoSys2\Calibration\mEGFPC1_Noc\mEGFP_setmEGFP_1_R1_P1_K1_Ch2-Ch1.zen
2.604000e+01	2.099000e+02	20150716_gfpWAPLch3_Prometa\MitoSys2\Calibration\mEGFPC1_Noc\mEGFP_setmEGFP_1_R1_P1_K1_Ch2-Ch1.zen
2.610000e+01	2.007333e+02	20150716_gfpWAPLch3_Prometa\MitoSys2\Calibration\mEGFPC1_Noc\mEGFP_setmEGFP_1_R1_P1_K1_Ch2-Ch1.zen
2.616000e+01	2.046833e+02	20150716_gfpWAPLch3_Prometa\MitoSys2\Calibration\mEGFPC1_Noc\mEGFP_setmEGFP_1_R1_P1_K1_Ch2-Ch1.zen
2.622000e+01	1.989000e+02	20150716_gfpWAPLch3_Prometa\MitoSys2\Calibration\mEGFPC1_Noc\mEGFP_setmEGFP_1_R1_P1_K1_Ch2-Ch1.zen
2.628000e+01	2.104000e+02	20150716_gfpWAPLch3_Prometa\MitoSys2\Calibration\mEGFPC1_Noc\mEGFP_setmEGFP_1_R1_P1_K1_Ch2-Ch1.zen
2.634000e+01	2.003333e+02	20150716_gfpWAPLch3_Prometa\MitoSys2\Calibration\mEGFPC1_Noc\mEGFP_setmEGFP_1_R1_P1_K1_Ch2-Ch1.zen
2.640000e+01	2.031500e+02	20150716_gfpWAPLch3_Prometa\MitoSys2\Calibration\mEGFPC1_Noc\mEGFP_setmEGFP_1_R1_P1_K1_Ch2-Ch1.zen
2.646000e+01	2.038833e+02	20150716_gfpWAPLch3_Prometa\MitoSys2\Calibration\mEGFPC1_Noc\mEGFP_setmEGFP_1_R1_P1_K1_Ch2-Ch1.zen
2.652000e+01	2.077500e+02	20150716_gfpWAPLch3_Prometa\MitoSys2\Calibration\mEGFPC1_Noc\mEGFP_setmEGFP_1_R1_P1_K1_Ch2-Ch1.zen
2.658000e+01	2.050833e+02	20150716_gfpWAPLch3_Prometa\MitoSys2\Calibration\mEGFPC1_Noc\mEGFP_setmEGFP_1_R1_P1_K1_Ch2-Ch1.zen
2.664000e+01	2.107666e+02	20150716_gfpWAPLch3_Prometa\MitoSys2\Calibration\mEGFPC1_Noc\mEGFP_setmEGFP_1_R1_P1_K1_Ch2-Ch1.zen
2.670000e+01	2.084000e+02	20150716_gfpWAPLch3_Prometa\MitoSys2\Calibration\mEGFPC1_Noc\mEGFP_setmEGFP_1_R1_P1_K1_Ch2-Ch1.zen
2.676000e+01	2.013500e+02	20150716_gfpWAPLch3_Prometa\MitoSys2\Calibration\mEGFPC1_Noc\mEGFP_setmEGFP_1_R1_P1_K1_Ch2-Ch1.zen
2.682000e+01	1.989166e+02	20150716_gfpWAPLch3_Prometa\MitoSys2\Calibration\mEGFPC1_Noc\mEGFP_setmEGFP_1_R1_P1_K1_Ch2-Ch1.zen
2.688000e+01	2.091833e+02	20150716_gfpWAPLch3_Prometa\MitoSys2\Calibration\mEGFPC1_Noc\mEGFP_setmEGFP_1_R1_P1_K1_Ch2-Ch1.zen
2.694000e+01	2.106666e+02	20150716_gfpWAPLch3_Prometa\MitoSys2\Calibration\mEGFPC1_Noc\mEGFP_setmEGFP_1_R1_P1_K1_Ch2-Ch1.zen
27	2.021666e+02	20150716_gfpWAPLch3_Prometa\MitoSys2\Calibration\mEGFPC1_Noc\mEGFP_setmEGFP_1_R1_P1_K1_Ch2-Ch1.zen
2.706000e+01	2.016166e+02	20150716_gfpWAPLch3_Prometa\MitoSys2\Calibration\mEGFPC1_Noc\mEGFP_setmEGFP_1_R1_P1_K1_Ch2-Ch1.zen
2.712000e+01	2.042833e+02	20150716_gfpWAPLch3_Prometa\MitoSys2\Calibration\mEGFPC1_Noc\mEGFP_setmEGFP_1_R1_P1_K1_Ch2-Ch1.zen
2.718000e+01	2.070667e+02	20150716_gfpWAPLch3_Prometa\MitoSys2\Calibration\mEGFPC1_Noc\mEGFP_setmEGFP_1_R1_P1_K1_Ch2-Ch1.zen
2.724000e+01	2.052333e+02	20150716_gfpWAPLch3_Prometa\MitoSys2\Calibration\mEGFPC1_Noc\mEGFP_setmEGFP_1_R1_P1_K1_Ch2-Ch1.zen
2.730000e+01	2.041833e+02	20150716_gfpWAPLch3_Prometa\MitoSys2\Calibration\mEGFPC1_Noc\mEGFP_setmEGFP_1_R1_P1_K1_Ch2-Ch1.zen
2.736000e+01	2.030500e+02	20150716_gfpWAPLch3_Prometa\MitoSys2\Calibration\mEGFPC1_Noc\mEGFP_setmEGFP_1_R1_P1_K1_Ch2-Ch1.zen
2.742000e+01	1.968167e+02	20150716_gfpWAPLch3_Prometa\MitoSys2\Calibration\mEGFPC1_Noc\mEGFP_setmEGFP_1_R1_P1_K1_Ch2-Ch1.zen
2.748000e+01	2.090833e+02	20150716_gfpWAPLch3_Prometa\MitoSys2\Calibration\mEGFPC1_Noc\mEGFP_setmEGFP_1_R1_P1_K1_Ch2-Ch1.zen
2.754000e+01	2.069333e+02	20150716_gfpWAPLch3_Prometa\MitoSys2\Calibration\mEGFPC1_Noc\mEGFP_setmEGFP_1_R1_P1_K1_Ch2-Ch1.zen
2.760000e+01	2.046166e+02	20150716_gfpWAPLch3_Prometa\MitoSys2\Calibration\mEGFPC1_Noc\mEGFP_setmEGFP_1_R1_P1_K1_Ch2-Ch1.zen
2.766000e+01	2.071833e+02	20150716_gfpWAPLch3_Prometa\MitoSys2\Calibration\mEGFPC1_Noc\mEGFP_setmEGFP_1_R1_P1_K1_Ch2-Ch1.zen
2.772000e+01	1.998666e+02	20150716_gfpWAPLch3_Prometa\MitoSys2\Calibration\mEGFPC1_Noc\mEGFP_setmEGFP_1_R1_P1_K1_Ch2-Ch1.zen
2.778000e+01	2.095166e+02	20150716_gfpWAPLch3_Prometa\MitoSys2\Calibration\mEGFPC1_Noc\mEGFP_setmEGFP_1_R1_P1_K1_Ch2-Ch1.zen
2.784000e+01	1.981500e+02	20150716_gfpWAPLch3_Prometa\MitoSys2\Calibration\mEGFPC1_Noc\mEGFP_setmEGFP_1_R1_P1_K1_Ch2-Ch1.zen
2.790000e+01	2.147666e+02	20150716_gfpWAPLch3_Prometa\MitoSys2\Calibration\mEGFPC1_Noc\mEGFP_setmEGFP_1_R1_P1_K1_Ch2-Ch1.zen
2.796000e+01	2.092000e+02	20150716_gfpWAPLch3_Prometa\MitoSys2\Calibration\mEGFPC1_Noc\mEGFP_setmEGFP_1_R1_P1_K1_Ch2-Ch1.zen
2.802000e+01	2.013333e+02	20150716_gfpWAPLch3_Prometa\MitoSys2\Calibration\mEGFPC1_Noc\mEGFP_setmEGFP_1_R1_P1_K1_Ch2-Ch1.zen
2.808000e+01	2.111833e+02	20150716_gfpWAPLch3_Prometa\MitoSys2\Calibration\mEGFPC1_Noc\mEGFP_setmEGFP_1_R1_P1_K1_Ch2-Ch1.zen
2.814000e+01	2.079833e+02	20150716_gfpWAPLch3_Prometa\MitoSys2\Calibration\mEGFPC1_Noc\mEGFP_setmEGFP_1_R1_P1_K1_Ch2-Ch1.zen
2.820000e+01	2.115333e+02	20150716_gfpWAPLch3_Prometa\MitoSys2\Calibration\mEGFPC1_Noc\mEGFP_setmEGFP_1_R1_P1_K1_Ch2-Ch1.zen
2.826000e+01	2.027333e+02	20150716_gfpWAPLch3_Prometa\MitoSys2\Calibration\mEGFPC1_Noc\mEGFP_setmEGFP_1_R1_P1_K1_Ch2-Ch1.zen
2.832000e+01	1.989666e+02	20150716_gfpWAPLch3_Prometa\MitoSys2\Calibration\mEGFPC1_Noc\mEGFP_setmEGFP_1_R1_P1_K1_Ch2-Ch1.zen
2.838000e+01	1.972166e+02	20150716_gfpWAPLch3_Prometa\MitoSys2\Calibration\mEGFPC1_Noc\mEGFP_setmEGFP_1_R1_P1_K1_Ch2-Ch1.zen
2.844000e+01	2.094500e+02	20150716_gfpWAPLch3_Prometa\MitoSys2\Calibration\mEGFPC1_Noc\mEGFP_setmEGFP_1_R1_P1_K1_Ch2-Ch1.zen
2.850000e+01	2.051666e+02	20150716_gfpWAPLch3_Prometa\MitoSys2\Calibration\mEGFPC1_Noc\mEGFP_setmEGFP_1_R1_P1_K1_Ch2-Ch1.zen
2.856000e+01	2.138833e+02	20150716_gfpWAPLch3_Prometa\MitoSys2\Calibration\mEGFPC1_Noc\mEGFP_setmEGFP_1_R1_P1_K1_Ch2-Ch1.zen
2.862000e+01	2.052333e+02	20150716_gfpWAPLch3_Prometa\MitoSys2\Calibration\mEGFPC1_Noc\mEGFP_setmEGFP_1_R1_P1_K1_Ch2-Ch1.zen
2.868000e+01	2.004166e+02	20150716_gfpWAPLch3_Prometa\MitoSys2\Calibration\mEGFPC1_Noc\mEGFP_setmEGFP_1_R1_P1_K1_Ch2-Ch1.zen
2.874000e+01	2.124333e+02	20150716_gfpWAPLch3_Prometa\MitoSys2\Calibration\mEGFPC1_Noc\mEGFP_setmEGFP_1_R1_P1_K1_Ch2-Ch1.zen
2.880000e+01	2.198000e+02	20150716_gfpWAPLch3_Prometa\MitoSys2\Calibration\mEGFPC1_Noc\mEGFP_setmEGFP_1_R1_P1_K1_Ch2-Ch1.zen
2.886000e+01	2.014500e+02	20150716_gfpWAPLch3_Prometa\MitoSys2\Calibration\mEGFPC1_Noc\mEGFP_setmEGFP_1_R1_P1_K1_Ch2-Ch1.zen
2.892000e+01	2.079333e+02	20150716_gfpWAPLch3_Prometa\MitoSys2\Calibration\mEGFPC1_Noc\mEGFP_setmEGFP_1_R1_P1_K1_Ch2-Ch1.zen
2.898000e+01	2.080833e+02	20150716_gfpWAPLch3_Prometa\MitoSys2\Calibration\mEGFPC1_Noc\mEGFP_setmEGFP_1_R1_P1_K1_Ch2-Ch1.zen
2.904000e+01	2.036666e+02	20150716_gfpWAPLch3_Prometa\MitoSys2\Calibration\mEGFPC1_Noc\mEGFP_setmEGFP_1_R1_P1_K1_Ch2-Ch1.zen
2.910000e+01	2.053167e+02	20150716_gfpWAPLch3_Prometa\MitoSys2\Calibration\mEGFPC1_Noc\mEGFP_setmEGFP_1_R1_P1_K1_Ch2-Ch1.zen
2.916000e+01	2.042833e+02	20150716_gfpWAPLch3_Prometa\MitoSys2\Calibration\mEGFPC1_Noc\mEGFP_setmEGFP_1_R1_P1_K1_Ch2-Ch1.zen
2.922000e+01	2.009166e+02	20150716_gfpWAPLch3_Prometa\MitoSys2\Calibration\mEGFPC1_Noc\mEGFP_setmEGFP_1_R1_P1_K1_Ch2-Ch1.zen
2.928000e+01	2.095833e+02	20150716_gfpWAPLch3_Prometa\MitoSys2\Calibration\mEGFPC1_Noc\mEGFP_setmEGFP_1_R1_P1_K1_Ch2-Ch1.zen
2.934000e+01	2.153666e+02	20150716_gfpWAPLch3_Prometa\MitoSys2\Calibration\mEGFPC1_Noc\mEGFP_setmEGFP_1_R1_P1_K1_Ch2-Ch1.zen
2.940000e+01	2.113167e+02	20150716_gfpWAPLch3_Prometa\MitoSys2\Calibration\mEGFPC1_Noc\mEGFP_setmEGFP_1_R1_P1_K1_Ch2-Ch1.zen
2.946000e+01	2.086166e+02	20150716_gfpWAPLch3_Prometa\MitoSys2\Calibration\mEGFPC1_Noc\mEGFP_setmEGFP_1_R1_P1_K1_Ch2-Ch1.zen
2.952000e+01	2.051000e+02	20150716_gfpWAPLch3_Prometa\MitoSys2\Calibration\mEGFPC1_Noc\mEGFP_setmEGFP_1_R1_P1_K1_Ch2-Ch1.zen
2.958000e+01	1.968500e+02	20150716_gfpWAPLch3_Prometa\MitoSys2\Calibration\mEGFPC1_Noc\mEGFP_setmEGFP_1_R1_P1_K1_Ch2-Ch1.zen
2.964000e+01	2.080500e+02	20150716_gfpWAPLch3_Prometa\MitoSys2\Calibration\mEGFPC1_Noc\mEGFP_setmEGFP_1_R1_P1_K1_Ch2-Ch1.zen
2.970000e+01	2.070667e+02	20150716_gfpWAPLch3_Prometa\MitoSys2\Calibration\mEGFPC1_Noc\mEGFP_setmEGFP_1_R1_P1_K1_Ch2-Ch1.zen
2.976000e+01	2.085166e+02	20150716_gfpWAPLch3_Prometa\MitoSys2\Calibration\mEGFPC1_Noc\mEGFP_setmEGFP_1_R1_P1_K1_Ch2-Ch1.zen
2.982000e+01	1.983666e+02	20150716_gfpWAPLch3_Prometa\MitoSys2\Calibration\mEGFPC1_Noc\mEGFP_setmEGFP_1_R1_P1_K1_Ch2-Ch1.zen
2.988000e+01	2.099166e+02	20150716_gfpWAPLch3_Prometa\MitoSys2\Calibration\mEGFPC1_Noc\mEGFP_setmEGFP_1_R1_P1_K1_Ch2-Ch1.zen
2.994000e+01	2.023167e+02	20150716_gfpWAPLch3_Prometa\MitoSys2\Calibration\mEGFPC1_Noc\mEGFP_setmEGFP_1_R1_P1_K1_Ch2-Ch1.zen
0	3.089329e+02	20150716_gfpWAPLch3_Prometa\MitoSys2\Calibration\mEGFPC1_Noc\mEGFP_setmEGFP_1_R1_P2_K1_Ch2-Ch1.zen
6.000010e-02	2.994162e+02	20150716_gfpWAPLch3_Prometa\MitoSys2\Calibration\mEGFPC1_Noc\mEGFP_setmEGFP_1_R1_P2_K1_Ch2-Ch1.zen
1.200000e-01	3.114329e+02	20150716_gfpWAPLch3_Prometa\MitoSys2\Calibration\mEGFPC1_Noc\mEGFP_setmEGFP_1_R1_P2_K1_Ch2-Ch1.zen
1.800000e-01	3.067996e+02	20150716_gfpWAPLch3_Prometa\MitoSys2\Calibration\mEGFPC1_Noc\mEGFP_setmEGFP_1_R1_P2_K1_Ch2-Ch1.zen
2.400000e-01	3.070496e+02	20150716_gfpWAPLch3_Prometa\MitoSys2\Calibration\mEGFPC1_Noc\mEGFP_setmEGFP_1_R1_P2_K1_Ch2-Ch1.zen
3.000000e-01	3.080829e+02	20150716_gfpWAPLch3_Prometa\MitoSys2\Calibration\mEGFPC1_Noc\mEGFP_setmEGFP_1_R1_P2_K1_Ch2-Ch1.zen
3.600000e-01	3.055829e+02	20150716_gfpWAPLch3_Prometa\MitoSys2\Calibration\mEGFPC1_Noc\mEGFP_setmEGFP_1_R1_P2_K1_Ch2-Ch1.zen
4.200000e-01	3.018496e+02	20150716_gfpWAPLch3_Prometa\MitoSys2\Calibration\mEGFPC1_Noc\mEGFP_setmEGFP_1_R1_P2_K1_Ch2-Ch1.zen
4.800000e-01	3.055496e+02	20150716_gfpWAPLch3_Prometa\MitoSys2\Calibration\mEGFPC1_Noc\mEGFP_setmEGFP_1_R1_P2_K1_Ch2-Ch1.zen
5.400000e-01	3.050662e+02	20150716_gfpWAPLch3_Prometa\MitoSys2\Calibration\mEGFPC1_Noc\mEGFP_setmEGFP_1_R1_P2_K1_Ch2-Ch1.zen
6.000000e-01	3.057329e+02	20150716_gfpWAPLch3_Prometa\MitoSys2\Calibration\mEGFPC1_Noc\mEGFP_setmEGFP_1_R1_P2_K1_Ch2-Ch1.zen
6.600000e-01	2.983496e+02	20150716_gfpWAPLch3_Prometa\MitoSys2\Calibration\mEGFPC1_Noc\mEGFP_setmEGFP_1_R1_P2_K1_Ch2-Ch1.zen
7.200000e-01	3.054995e+02	20150716_gfpWAPLch3_Prometa\MitoSys2\Calibration\mEGFPC1_Noc\mEGFP_setmEGFP_1_R1_P2_K1_Ch2-Ch1.zen
7.800000e-01	3.085829e+02	20150716_gfpWAPLch3_Prometa\MitoSys2\Calibration\mEGFPC1_Noc\mEGFP_setmEGFP_1_R1_P2_K1_Ch2-Ch1.zen
8.400000e-01	3.112829e+02	20150716_gfpWAPLch3_Prometa\MitoSys2\Calibration\mEGFPC1_Noc\mEGFP_setmEGFP_1_R1_P2_K1_Ch2-Ch1.zen
9.000000e-01	3.077662e+02	20150716_gfpWAPLch3_Prometa\MitoSys2\Calibration\mEGFPC1_Noc\mEGFP_setmEGFP_1_R1_P2_K1_Ch2-Ch1.zen
9.600000e-01	3.062495e+02	20150716_gfpWAPLch3_Prometa\MitoSys2\Calibration\mEGFPC1_Noc\mEGFP_setmEGFP_1_R1_P2_K1_Ch2-Ch1.zen
1.020000e+00	3.107662e+02	20150716_gfpWAPLch3_Prometa\MitoSys2\Calibration\mEGFPC1_Noc\mEGFP_setmEGFP_1_R1_P2_K1_Ch2-Ch1.zen
1.080000e+00	3.140996e+02	20150716_gfpWAPLch3_Prometa\MitoSys2\Calibration\mEGFPC1_Noc\mEGFP_setmEGFP_1_R1_P2_K1_Ch2-Ch1.zen
1.140000e+00	3.084995e+02	20150716_gfpWAPLch3_Prometa\MitoSys2\Calibration\mEGFPC1_Noc\mEGFP_setmEGFP_1_R1_P2_K1_Ch2-Ch1.zen
1.200000e+00	3.168662e+02	20150716_gfpWAPLch3_Prometa\MitoSys2\Calibration\mEGFPC1_Noc\mEGFP_setmEGFP_1_R1_P2_K1_Ch2-Ch1.zen
1.260000e+00	3.048662e+02	20150716_gfpWAPLch3_Prometa\MitoSys2\Calibration\mEGFPC1_Noc\mEGFP_setmEGFP_1_R1_P2_K1_Ch2-Ch1.zen
1.320000e+00	3.061496e+02	20150716_gfpWAPLch3_Prometa\MitoSys2\Calibration\mEGFPC1_Noc\mEGFP_setmEGFP_1_R1_P2_K1_Ch2-Ch1.zen
1.380000e+00	3.072329e+02	20150716_gfpWAPLch3_Prometa\MitoSys2\Calibration\mEGFPC1_Noc\mEGFP_setmEGFP_1_R1_P2_K1_Ch2-Ch1.zen
1.440000e+00	3.082329e+02	20150716_gfpWAPLch3_Prometa\MitoSys2\Calibration\mEGFPC1_Noc\mEGFP_setmEGFP_1_R1_P2_K1_Ch2-Ch1.zen
1.500000e+00	3.089995e+02	20150716_gfpWAPLch3_Prometa\MitoSys2\Calibration\mEGFPC1_Noc\mEGFP_setmEGFP_1_R1_P2_K1_Ch2-Ch1.zen
1.560000e+00	3.024996e+02	20150716_gfpWAPLch3_Prometa\MitoSys2\Calibration\mEGFPC1_Noc\mEGFP_setmEGFP_1_R1_P2_K1_Ch2-Ch1.zen
1.620000e+00	3.059995e+02	20150716_gfpWAPLch3_Prometa\MitoSys2\Calibration\mEGFPC1_Noc\mEGFP_setmEGFP_1_R1_P2_K1_Ch2-Ch1.zen
1.680000e+00	3.115662e+02	20150716_gfpWAPLch3_Prometa\MitoSys2\Calibration\mEGFPC1_Noc\mEGFP_setmEGFP_1_R1_P2_K1_Ch2-Ch1.zen
1.740000e+00	3.093329e+02	20150716_gfpWAPLch3_Prometa\MitoSys2\Calibration\mEGFPC1_Noc\mEGFP_setmEGFP_1_R1_P2_K1_Ch2-Ch1.zen
1.800000e+00	3.189329e+02	20150716_gfpWAPLch3_Prometa\MitoSys2\Calibration\mEGFPC1_Noc\mEGFP_setmEGFP_1_R1_P2_K1_Ch2-Ch1.zen
1.860000e+00	3.020829e+02	20150716_gfpWAPLch3_Prometa\MitoSys2\Calibration\mEGFPC1_Noc\mEGFP_setmEGFP_1_R1_P2_K1_Ch2-Ch1.zen
1.920000e+00	3.048996e+02	20150716_gfpWAPLch3_Prometa\MitoSys2\Calibration\mEGFPC1_Noc\mEGFP_setmEGFP_1_R1_P2_K1_Ch2-Ch1.zen
1.980000e+00	3.103662e+02	20150716_gfpWAPLch3_Prometa\MitoSys2\Calibration\mEGFPC1_Noc\mEGFP_setmEGFP_1_R1_P2_K1_Ch2-Ch1.zen
2.040000e+00	3.146329e+02	20150716_gfpWAPLch3_Prometa\MitoSys2\Calibration\mEGFPC1_Noc\mEGFP_setmEGFP_1_R1_P2_K1_Ch2-Ch1.zen
2.100000e+00	3.061329e+02	20150716_gfpWAPLch3_Prometa\MitoSys2\Calibration\mEGFPC1_Noc\mEGFP_setmEGFP_1_R1_P2_K1_Ch2-Ch1.zen
2.160000e+00	3.056329e+02	20150716_gfpWAPLch3_Prometa\MitoSys2\Calibration\mEGFPC1_Noc\mEGFP_setmEGFP_1_R1_P2_K1_Ch2-Ch1.zen
2.220000e+00	3.019495e+02	20150716_gfpWAPLch3_Prometa\MitoSys2\Calibration\mEGFPC1_Noc\mEGFP_setmEGFP_1_R1_P2_K1_Ch2-Ch1.zen
2.280000e+00	3.060829e+02	20150716_gfpWAPLch3_Prometa\MitoSys2\Calibration\mEGFPC1_Noc\mEGFP_setmEGFP_1_R1_P2_K1_Ch2-Ch1.zen
2.340000e+00	3.073329e+02	20150716_gfpWAPLch3_Prometa\MitoSys2\Calibration\mEGFPC1_Noc\mEGFP_setmEGFP_1_R1_P2_K1_Ch2-Ch1.zen
2.400000e+00	3.097329e+02	20150716_gfpWAPLch3_Prometa\MitoSys2\Calibration\mEGFPC1_Noc\mEGFP_setmEGFP_1_R1_P2_K1_Ch2-Ch1.zen
2.460000e+00	3.059495e+02	20150716_gfpWAPLch3_Prometa\MitoSys2\Calibration\mEGFPC1_Noc\mEGFP_setmEGFP_1_R1_P2_K1_Ch2-Ch1.zen
2.520000e+00	3.039995e+02	20150716_gfpWAPLch3_Prometa\MitoSys2\Calibration\mEGFPC1_Noc\mEGFP_setmEGFP_1_R1_P2_K1_Ch2-Ch1.zen
2.580000e+00	3.033829e+02	20150716_gfpWAPLch3_Prometa\MitoSys2\Calibration\mEGFPC1_Noc\mEGFP_setmEGFP_1_R1_P2_K1_Ch2-Ch1.zen
2.640000e+00	3.014162e+02	20150716_gfpWAPLch3_Prometa\MitoSys2\Calibration\mEGFPC1_Noc\mEGFP_setmEGFP_1_R1_P2_K1_Ch2-Ch1.zen
2.700000e+00	3.069829e+02	20150716_gfpWAPLch3_Prometa\MitoSys2\Calibration\mEGFPC1_Noc\mEGFP_setmEGFP_1_R1_P2_K1_Ch2-Ch1.zen
2.760000e+00	3.096162e+02	20150716_gfpWAPLch3_Prometa\MitoSys2\Calibration\mEGFPC1_Noc\mEGFP_setmEGFP_1_R1_P2_K1_Ch2-Ch1.zen
2.820000e+00	3.119162e+02	20150716_gfpWAPLch3_Prometa\MitoSys2\Calibration\mEGFPC1_Noc\mEGFP_setmEGFP_1_R1_P2_K1_Ch2-Ch1.zen
2.880000e+00	3.105829e+02	20150716_gfpWAPLch3_Prometa\MitoSys2\Calibration\mEGFPC1_Noc\mEGFP_setmEGFP_1_R1_P2_K1_Ch2-Ch1.zen
2.940000e+00	3.141995e+02	20150716_gfpWAPLch3_Prometa\MitoSys2\Calibration\mEGFPC1_Noc\mEGFP_setmEGFP_1_R1_P2_K1_Ch2-Ch1.zen
3	3.046662e+02	20150716_gfpWAPLch3_Prometa\MitoSys2\Calibration\mEGFPC1_Noc\mEGFP_setmEGFP_1_R1_P2_K1_Ch2-Ch1.zen
3.060000e+00	3.070996e+02	20150716_gfpWAPLch3_Prometa\MitoSys2\Calibration\mEGFPC1_Noc\mEGFP_setmEGFP_1_R1_P2_K1_Ch2-Ch1.zen
3.120000e+00	3.108496e+02	20150716_gfpWAPLch3_Prometa\MitoSys2\Calibration\mEGFPC1_Noc\mEGFP_setmEGFP_1_R1_P2_K1_Ch2-Ch1.zen
3.180000e+00	3.079162e+02	20150716_gfpWAPLch3_Prometa\MitoSys2\Calibration\mEGFPC1_Noc\mEGFP_setmEGFP_1_R1_P2_K1_Ch2-Ch1.zen
3.240000e+00	3.046829e+02	20150716_gfpWAPLch3_Prometa\MitoSys2\Calibration\mEGFPC1_Noc\mEGFP_setmEGFP_1_R1_P2_K1_Ch2-Ch1.zen
3.300000e+00	3.082996e+02	20150716_gfpWAPLch3_Prometa\MitoSys2\Calibration\mEGFPC1_Noc\mEGFP_setmEGFP_1_R1_P2_K1_Ch2-Ch1.zen
3.360000e+00	3.037162e+02	20150716_gfpWAPLch3_Prometa\MitoSys2\Calibration\mEGFPC1_Noc\mEGFP_setmEGFP_1_R1_P2_K1_Ch2-Ch1.zen
3.420010e+00	3.124162e+02	20150716_gfpWAPLch3_Prometa\MitoSys2\Calibration\mEGFPC1_Noc\mEGFP_setmEGFP_1_R1_P2_K1_Ch2-Ch1.zen
3.480010e+00	3.006162e+02	20150716_gfpWAPLch3_Prometa\MitoSys2\Calibration\mEGFPC1_Noc\mEGFP_setmEGFP_1_R1_P2_K1_Ch2-Ch1.zen
3.540010e+00	3.093162e+02	20150716_gfpWAPLch3_Prometa\MitoSys2\Calibration\mEGFPC1_Noc\mEGFP_setmEGFP_1_R1_P2_K1_Ch2-Ch1.zen
3.600010e+00	3.046995e+02	20150716_gfpWAPLch3_Prometa\MitoSys2\Calibration\mEGFPC1_Noc\mEGFP_setmEGFP_1_R1_P2_K1_Ch2-Ch1.zen
3.660010e+00	2.982662e+02	20150716_gfpWAPLch3_Prometa\MitoSys2\Calibration\mEGFPC1_Noc\mEGFP_setmEGFP_1_R1_P2_K1_Ch2-Ch1.zen
3.720010e+00	3.064162e+02	20150716_gfpWAPLch3_Prometa\MitoSys2\Calibration\mEGFPC1_Noc\mEGFP_setmEGFP_1_R1_P2_K1_Ch2-Ch1.zen
3.780010e+00	3.013329e+02	20150716_gfpWAPLch3_Prometa\MitoSys2\Calibration\mEGFPC1_Noc\mEGFP_setmEGFP_1_R1_P2_K1_Ch2-Ch1.zen
3.840010e+00	3.048496e+02	20150716_gfpWAPLch3_Prometa\MitoSys2\Calibration\mEGFPC1_Noc\mEGFP_setmEGFP_1_R1_P2_K1_Ch2-Ch1.zen
3.900010e+00	3.013996e+02	20150716_gfpWAPLch3_Prometa\MitoSys2\Calibration\mEGFPC1_Noc\mEGFP_setmEGFP_1_R1_P2_K1_Ch2-Ch1.zen
3.960010e+00	3.071829e+02	20150716_gfpWAPLch3_Prometa\MitoSys2\Calibration\mEGFPC1_Noc\mEGFP_setmEGFP_1_R1_P2_K1_Ch2-Ch1.zen
4.020010e+00	3.013162e+02	20150716_gfpWAPLch3_Prometa\MitoSys2\Calibration\mEGFPC1_Noc\mEGFP_setmEGFP_1_R1_P2_K1_Ch2-Ch1.zen
4.080010e+00	3.060162e+02	20150716_gfpWAPLch3_Prometa\MitoSys2\Calibration\mEGFPC1_Noc\mEGFP_setmEGFP_1_R1_P2_K1_Ch2-Ch1.zen
4.140010e+00	3.114995e+02	20150716_gfpWAPLch3_Prometa\MitoSys2\Calibration\mEGFPC1_Noc\mEGFP_setmEGFP_1_R1_P2_K1_Ch2-Ch1.zen
4.200010e+00	3.022996e+02	20150716_gfpWAPLch3_Prometa\MitoSys2\Calibration\mEGFPC1_Noc\mEGFP_setmEGFP_1_R1_P2_K1_Ch2-Ch1.zen
4.260010e+00	3.021496e+02	20150716_gfpWAPLch3_Prometa\MitoSys2\Calibration\mEGFPC1_Noc\mEGFP_setmEGFP_1_R1_P2_K1_Ch2-Ch1.zen
4.320010e+00	3.073829e+02	20150716_gfpWAPLch3_Prometa\MitoSys2\Calibration\mEGFPC1_Noc\mEGFP_setmEGFP_1_R1_P2_K1_Ch2-Ch1.zen
4.380010e+00	2.972496e+02	20150716_gfpWAPLch3_Prometa\MitoSys2\Calibration\mEGFPC1_Noc\mEGFP_setmEGFP_1_R1_P2_K1_Ch2-Ch1.zen
4.440010e+00	3.033496e+02	20150716_gfpWAPLch3_Prometa\MitoSys2\Calibration\mEGFPC1_Noc\mEGFP_setmEGFP_1_R1_P2_K1_Ch2-Ch1.zen
4.500010e+00	3.077662e+02	20150716_gfpWAPLch3_Prometa\MitoSys2\Calibration\mEGFPC1_Noc\mEGFP_setmEGFP_1_R1_P2_K1_Ch2-Ch1.zen
4.560010e+00	3.002662e+02	20150716_gfpWAPLch3_Prometa\MitoSys2\Calibration\mEGFPC1_Noc\mEGFP_setmEGFP_1_R1_P2_K1_Ch2-Ch1.zen
4.620010e+00	2.991662e+02	20150716_gfpWAPLch3_Prometa\MitoSys2\Calibration\mEGFPC1_Noc\mEGFP_setmEGFP_1_R1_P2_K1_Ch2-Ch1.zen
4.680010e+00	3.006995e+02	20150716_gfpWAPLch3_Prometa\MitoSys2\Calibration\mEGFPC1_Noc\mEGFP_setmEGFP_1_R1_P2_K1_Ch2-Ch1.zen
4.740010e+00	3.125662e+02	20150716_gfpWAPLch3_Prometa\MitoSys2\Calibration\mEGFPC1_Noc\mEGFP_setmEGFP_1_R1_P2_K1_Ch2-Ch1.zen
4.800010e+00	3.130996e+02	20150716_gfpWAPLch3_Prometa\MitoSys2\Calibration\mEGFPC1_Noc\mEGFP_setmEGFP_1_R1_P2_K1_Ch2-Ch1.zen
4.860010e+00	3.081995e+02	20150716_gfpWAPLch3_Prometa\MitoSys2\Calibration\mEGFPC1_Noc\mEGFP_setmEGFP_1_R1_P2_K1_Ch2-Ch1.zen
4.920010e+00	3.017496e+02	20150716_gfpWAPLch3_Prometa\MitoSys2\Calibration\mEGFPC1_Noc\mEGFP_setmEGFP_1_R1_P2_K1_Ch2-Ch1.zen
4.980010e+00	2.963496e+02	20150716_gfpWAPLch3_Prometa\MitoSys2\Calibration\mEGFPC1_Noc\mEGFP_setmEGFP_1_R1_P2_K1_Ch2-Ch1.zen
5.040010e+00	3.102495e+02	20150716_gfpWAPLch3_Prometa\MitoSys2\Calibration\mEGFPC1_Noc\mEGFP_setmEGFP_1_R1_P2_K1_Ch2-Ch1.zen
5.100010e+00	3.039829e+02	20150716_gfpWAPLch3_Prometa\MitoSys2\Calibration\mEGFPC1_Noc\mEGFP_setmEGFP_1_R1_P2_K1_Ch2-Ch1.zen
5.160010e+00	2.986995e+02	20150716_gfpWAPLch3_Prometa\MitoSys2\Calibration\mEGFPC1_Noc\mEGFP_setmEGFP_1_R1_P2_K1_Ch2-Ch1.zen
5.220010e+00	2.979162e+02	20150716_gfpWAPLch3_Prometa\MitoSys2\Calibration\mEGFPC1_Noc\mEGFP_setmEGFP_1_R1_P2_K1_Ch2-Ch1.zen
5.280010e+00	3.072996e+02	20150716_gfpWAPLch3_Prometa\MitoSys2\Calibration\mEGFPC1_Noc\mEGFP_setmEGFP_1_R1_P2_K1_Ch2-Ch1.zen
5.340010e+00	2.937662e+02	20150716_gfpWAPLch3_Prometa\MitoSys2\Calibration\mEGFPC1_Noc\mEGFP_setmEGFP_1_R1_P2_K1_Ch2-Ch1.zen
5.400010e+00	3.090329e+02	20150716_gfpWAPLch3_Prometa\MitoSys2\Calibration\mEGFPC1_Noc\mEGFP_setmEGFP_1_R1_P2_K1_Ch2-Ch1.zen
5.460010e+00	3.073496e+02	20150716_gfpWAPLch3_Prometa\MitoSys2\Calibration\mEGFPC1_Noc\mEGFP_setmEGFP_1_R1_P2_K1_Ch2-Ch1.zen
5.520010e+00	3.043162e+02	20150716_gfpWAPLch3_Prometa\MitoSys2\Calibration\mEGFPC1_Noc\mEGFP_setmEGFP_1_R1_P2_K1_Ch2-Ch1.zen
5.580010e+00	3.051662e+02	20150716_gfpWAPLch3_Prometa\MitoSys2\Calibration\mEGFPC1_Noc\mEGFP_setmEGFP_1_R1_P2_K1_Ch2-Ch1.zen
5.640010e+00	3.065496e+02	20150716_gfpWAPLch3_Prometa\MitoSys2\Calibration\mEGFPC1_Noc\mEGFP_setmEGFP_1_R1_P2_K1_Ch2-Ch1.zen
5.700010e+00	3.062495e+02	20150716_gfpWAPLch3_Prometa\MitoSys2\Calibration\mEGFPC1_Noc\mEGFP_setmEGFP_1_R1_P2_K1_Ch2-Ch1.zen
5.760010e+00	3.039829e+02	20150716_gfpWAPLch3_Prometa\MitoSys2\Calibration\mEGFPC1_Noc\mEGFP_setmEGFP_1_R1_P2_K1_Ch2-Ch1.zen
5.820010e+00	3.111162e+02	20150716_gfpWAPLch3_Prometa\MitoSys2\Calibration\mEGFPC1_Noc\mEGFP_setmEGFP_1_R1_P2_K1_Ch2-Ch1.zen
5.880010e+00	3.003496e+02	20150716_gfpWAPLch3_Prometa\MitoSys2\Calibration\mEGFPC1_Noc\mEGFP_setmEGFP_1_R1_P2_K1_Ch2-Ch1.zen
5.940010e+00	3.099162e+02	20150716_gfpWAPLch3_Prometa\MitoSys2\Calibration\mEGFPC1_Noc\mEGFP_setmEGFP_1_R1_P2_K1_Ch2-Ch1.zen
6.000010e+00	3.092829e+02	20150716_gfpWAPLch3_Prometa\MitoSys2\Calibration\mEGFPC1_Noc\mEGFP_setmEGFP_1_R1_P2_K1_Ch2-Ch1.zen
6.060010e+00	3.071162e+02	20150716_gfpWAPLch3_Prometa\MitoSys2\Calibration\mEGFPC1_Noc\mEGFP_setmEGFP_1_R1_P2_K1_Ch2-Ch1.zen
6.120010e+00	3.056829e+02	20150716_gfpWAPLch3_Prometa\MitoSys2\Calibration\mEGFPC1_Noc\mEGFP_setmEGFP_1_R1_P2_K1_Ch2-Ch1.zen
6.180010e+00	3.108329e+02	20150716_gfpWAPLch3_Prometa\MitoSys2\Calibration\mEGFPC1_Noc\mEGFP_setmEGFP_1_R1_P2_K1_Ch2-Ch1.zen
6.240010e+00	3.056995e+02	20150716_gfpWAPLch3_Prometa\MitoSys2\Calibration\mEGFPC1_Noc\mEGFP_setmEGFP_1_R1_P2_K1_Ch2-Ch1.zen
6.300010e+00	3.091829e+02	20150716_gfpWAPLch3_Prometa\MitoSys2\Calibration\mEGFPC1_Noc\mEGFP_setmEGFP_1_R1_P2_K1_Ch2-Ch1.zen
6.360010e+00	3.012829e+02	20150716_gfpWAPLch3_Prometa\MitoSys2\Calibration\mEGFPC1_Noc\mEGFP_setmEGFP_1_R1_P2_K1_Ch2-Ch1.zen
6.420010e+00	3.039829e+02	20150716_gfpWAPLch3_Prometa\MitoSys2\Calibration\mEGFPC1_Noc\mEGFP_setmEGFP_1_R1_P2_K1_Ch2-Ch1.zen
6.480010e+00	3.086829e+02	20150716_gfpWAPLch3_Prometa\MitoSys2\Calibration\mEGFPC1_Noc\mEGFP_setmEGFP_1_R1_P2_K1_Ch2-Ch1.zen
6.540010e+00	3.053996e+02	20150716_gfpWAPLch3_Prometa\MitoSys2\Calibration\mEGFPC1_Noc\mEGFP_setmEGFP_1_R1_P2_K1_Ch2-Ch1.zen
6.600010e+00	2.936662e+02	20150716_gfpWAPLch3_Prometa\MitoSys2\Calibration\mEGFPC1_Noc\mEGFP_setmEGFP_1_R1_P2_K1_Ch2-Ch1.zen
6.660010e+00	2.942163e+02	20150716_gfpWAPLch3_Prometa\MitoSys2\Calibration\mEGFPC1_Noc\mEGFP_setmEGFP_1_R1_P2_K1_Ch2-Ch1.zen
6.720010e+00	3.047162e+02	20150716_gfpWAPLch3_Prometa\MitoSys2\Calibration\mEGFPC1_Noc\mEGFP_setmEGFP_1_R1_P2_K1_Ch2-Ch1.zen
6.780010e+00	3.067329e+02	20150716_gfpWAPLch3_Prometa\MitoSys2\Calibration\mEGFPC1_Noc\mEGFP_setmEGFP_1_R1_P2_K1_Ch2-Ch1.zen
6.840010e+00	3.042996e+02	20150716_gfpWAPLch3_Prometa\MitoSys2\Calibration\mEGFPC1_Noc\mEGFP_setmEGFP_1_R1_P2_K1_Ch2-Ch1.zen
6.900010e+00	3.010662e+02	20150716_gfpWAPLch3_Prometa\MitoSys2\Calibration\mEGFPC1_Noc\mEGFP_setmEGFP_1_R1_P2_K1_Ch2-Ch1.zen
6.960010e+00	2.986162e+02	20150716_gfpWAPLch3_Prometa\MitoSys2\Calibration\mEGFPC1_Noc\mEGFP_setmEGFP_1_R1_P2_K1_Ch2-Ch1.zen
7.020010e+00	3.012996e+02	20150716_gfpWAPLch3_Prometa\MitoSys2\Calibration\mEGFPC1_Noc\mEGFP_setmEGFP_1_R1_P2_K1_Ch2-Ch1.zen
7.080010e+00	3.034829e+02	20150716_gfpWAPLch3_Prometa\MitoSys2\Calibration\mEGFPC1_Noc\mEGFP_setmEGFP_1_R1_P2_K1_Ch2-Ch1.zen
7.140010e+00	3.074829e+02	20150716_gfpWAPLch3_Prometa\MitoSys2\Calibration\mEGFPC1_Noc\mEGFP_setmEGFP_1_R1_P2_K1_Ch2-Ch1.zen
7.200010e+00	3.010496e+02	20150716_gfpWAPLch3_Prometa\MitoSys2\Calibration\mEGFPC1_Noc\mEGFP_setmEGFP_1_R1_P2_K1_Ch2-Ch1.zen
7.260010e+00	3.041496e+02	20150716_gfpWAPLch3_Prometa\MitoSys2\Calibration\mEGFPC1_Noc\mEGFP_setmEGFP_1_R1_P2_K1_Ch2-Ch1.zen
7.320010e+00	2.985162e+02	20150716_gfpWAPLch3_Prometa\MitoSys2\Calibration\mEGFPC1_Noc\mEGFP_setmEGFP_1_R1_P2_K1_Ch2-Ch1.zen
7.380010e+00	3.051662e+02	20150716_gfpWAPLch3_Prometa\MitoSys2\Calibration\mEGFPC1_Noc\mEGFP_setmEGFP_1_R1_P2_K1_Ch2-Ch1.zen
7.440010e+00	3.093995e+02	20150716_gfpWAPLch3_Prometa\MitoSys2\Calibration\mEGFPC1_Noc\mEGFP_setmEGFP_1_R1_P2_K1_Ch2-Ch1.zen
7.500010e+00	3.096162e+02	20150716_gfpWAPLch3_Prometa\MitoSys2\Calibration\mEGFPC1_Noc\mEGFP_setmEGFP_1_R1_P2_K1_Ch2-Ch1.zen
7.560010e+00	3.038496e+02	20150716_gfpWAPLch3_Prometa\MitoSys2\Calibration\mEGFPC1_Noc\mEGFP_setmEGFP_1_R1_P2_K1_Ch2-Ch1.zen
7.620010e+00	3.041662e+02	20150716_gfpWAPLch3_Prometa\MitoSys2\Calibration\mEGFPC1_Noc\mEGFP_setmEGFP_1_R1_P2_K1_Ch2-Ch1.zen
7.680010e+00	3.003329e+02	20150716_gfpWAPLch3_Prometa\MitoSys2\Calibration\mEGFPC1_Noc\mEGFP_setmEGFP_1_R1_P2_K1_Ch2-Ch1.zen
7.740010e+00	2.976995e+02	20150716_gfpWAPLch3_Prometa\MitoSys2\Calibration\mEGFPC1_Noc\mEGFP_setmEGFP_1_R1_P2_K1_Ch2-Ch1.zen
7.800010e+00	3.000162e+02	20150716_gfpWAPLch3_Prometa\MitoSys2\Calibration\mEGFPC1_Noc\mEGFP_setmEGFP_1_R1_P2_K1_Ch2-Ch1.zen
7.860010e+00	3.065996e+02	20150716_gfpWAPLch3_Prometa\MitoSys2\Calibration\mEGFPC1_Noc\mEGFP_setmEGFP_1_R1_P2_K1_Ch2-Ch1.zen
7.920010e+00	3.029495e+02	20150716_gfpWAPLch3_Prometa\MitoSys2\Calibration\mEGFPC1_Noc\mEGFP_setmEGFP_1_R1_P2_K1_Ch2-Ch1.zen
7.980010e+00	3.107329e+02	20150716_gfpWAPLch3_Prometa\MitoSys2\Calibration\mEGFPC1_Noc\mEGFP_setmEGFP_1_R1_P2_K1_Ch2-Ch1.zen
8.040010e+00	2.988329e+02	20150716_gfpWAPLch3_Prometa\MitoSys2\Calibration\mEGFPC1_Noc\mEGFP_setmEGFP_1_R1_P2_K1_Ch2-Ch1.zen
8.100010e+00	3.028329e+02	20150716_gfpWAPLch3_Prometa\MitoSys2\Calibration\mEGFPC1_Noc\mEGFP_setmEGFP_1_R1_P2_K1_Ch2-Ch1.zen
8.160010e+00	3.087829e+02	20150716_gfpWAPLch3_Prometa\MitoSys2\Calibration\mEGFPC1_Noc\mEGFP_setmEGFP_1_R1_P2_K1_Ch2-Ch1.zen
8.220010e+00	3.104162e+02	20150716_gfpWAPLch3_Prometa\MitoSys2\Calibration\mEGFPC1_Noc\mEGFP_setmEGFP_1_R1_P2_K1_Ch2-Ch1.zen
8.280010e+00	3.059162e+02	20150716_gfpWAPLch3_Prometa\MitoSys2\Calibration\mEGFPC1_Noc\mEGFP_setmEGFP_1_R1_P2_K1_Ch2-Ch1.zen
8.340010e+00	3.088662e+02	20150716_gfpWAPLch3_Prometa\MitoSys2\Calibration\mEGFPC1_Noc\mEGFP_setmEGFP_1_R1_P2_K1_Ch2-Ch1.zen
8.400010e+00	3.066162e+02	20150716_gfpWAPLch3_Prometa\MitoSys2\Calibration\mEGFPC1_Noc\mEGFP_setmEGFP_1_R1_P2_K1_Ch2-Ch1.zen
8.460010e+00	3.090162e+02	20150716_gfpWAPLch3_Prometa\MitoSys2\Calibration\mEGFPC1_Noc\mEGFP_setmEGFP_1_R1_P2_K1_Ch2-Ch1.zen
8.520010e+00	3.080496e+02	20150716_gfpWAPLch3_Prometa\MitoSys2\Calibration\mEGFPC1_Noc\mEGFP_setmEGFP_1_R1_P2_K1_Ch2-Ch1.zen
8.580010e+00	3.081662e+02	20150716_gfpWAPLch3_Prometa\MitoSys2\Calibration\mEGFPC1_Noc\mEGFP_setmEGFP_1_R1_P2_K1_Ch2-Ch1.zen
8.640010e+00	3.058829e+02	20150716_gfpWAPLch3_Prometa\MitoSys2\Calibration\mEGFPC1_Noc\mEGFP_setmEGFP_1_R1_P2_K1_Ch2-Ch1.zen
8.700010e+00	3.073829e+02	20150716_gfpWAPLch3_Prometa\MitoSys2\Calibration\mEGFPC1_Noc\mEGFP_setmEGFP_1_R1_P2_K1_Ch2-Ch1.zen
8.760010e+00	2.982996e+02	20150716_gfpWAPLch3_Prometa\MitoSys2\Calibration\mEGFPC1_Noc\mEGFP_setmEGFP_1_R1_P2_K1_Ch2-Ch1.zen
8.820010e+00	3.026329e+02	20150716_gfpWAPLch3_Prometa\MitoSys2\Calibration\mEGFPC1_Noc\mEGFP_setmEGFP_1_R1_P2_K1_Ch2-Ch1.zen
8.880010e+00	3.144662e+02	20150716_gfpWAPLch3_Prometa\MitoSys2\Calibration\mEGFPC1_Noc\mEGFP_setmEGFP_1_R1_P2_K1_Ch2-Ch1.zen
8.940010e+00	3.126662e+02	20150716_gfpWAPLch3_Prometa\MitoSys2\Calibration\mEGFPC1_Noc\mEGFP_setmEGFP_1_R1_P2_K1_Ch2-Ch1.zen
9.000010e+00	3.041496e+02	20150716_gfpWAPLch3_Prometa\MitoSys2\Calibration\mEGFPC1_Noc\mEGFP_setmEGFP_1_R1_P2_K1_Ch2-Ch1.zen
9.060010e+00	3.045829e+02	20150716_gfpWAPLch3_Prometa\MitoSys2\Calibration\mEGFPC1_Noc\mEGFP_setmEGFP_1_R1_P2_K1_Ch2-Ch1.zen
9.120010e+00	3.080996e+02	20150716_gfpWAPLch3_Prometa\MitoSys2\Calibration\mEGFPC1_Noc\mEGFP_setmEGFP_1_R1_P2_K1_Ch2-Ch1.zen
9.180010e+00	2.998496e+02	20150716_gfpWAPLch3_Prometa\MitoSys2\Calibration\mEGFPC1_Noc\mEGFP_setmEGFP_1_R1_P2_K1_Ch2-Ch1.zen
9.240010e+00	3.070162e+02	20150716_gfpWAPLch3_Prometa\MitoSys2\Calibration\mEGFPC1_Noc\mEGFP_setmEGFP_1_R1_P2_K1_Ch2-Ch1.zen
9.300010e+00	3.030496e+02	20150716_gfpWAPLch3_Prometa\MitoSys2\Calibration\mEGFPC1_Noc\mEGFP_setmEGFP_1_R1_P2_K1_Ch2-Ch1.zen
9.360010e+00	2.987996e+02	20150716_gfpWAPLch3_Prometa\MitoSys2\Calibration\mEGFPC1_Noc\mEGFP_setmEGFP_1_R1_P2_K1_Ch2-Ch1.zen
9.420010e+00	3.025829e+02	20150716_gfpWAPLch3_Prometa\MitoSys2\Calibration\mEGFPC1_Noc\mEGFP_setmEGFP_1_R1_P2_K1_Ch2-Ch1.zen
9.480010e+00	3.034329e+02	20150716_gfpWAPLch3_Prometa\MitoSys2\Calibration\mEGFPC1_Noc\mEGFP_setmEGFP_1_R1_P2_K1_Ch2-Ch1.zen
9.540010e+00	3.103829e+02	20150716_gfpWAPLch3_Prometa\MitoSys2\Calibration\mEGFPC1_Noc\mEGFP_setmEGFP_1_R1_P2_K1_Ch2-Ch1.zen
9.600010e+00	3.065662e+02	20150716_gfpWAPLch3_Prometa\MitoSys2\Calibration\mEGFPC1_Noc\mEGFP_setmEGFP_1_R1_P2_K1_Ch2-Ch1.zen
9.660010e+00	3.082329e+02	20150716_gfpWAPLch3_Prometa\MitoSys2\Calibration\mEGFPC1_Noc\mEGFP_setmEGFP_1_R1_P2_K1_Ch2-Ch1.zen
9.720010e+00	2.941829e+02	20150716_gfpWAPLch3_Prometa\MitoSys2\Calibration\mEGFPC1_Noc\mEGFP_setmEGFP_1_R1_P2_K1_Ch2-Ch1.zen
9.780010e+00	3.124162e+02	20150716_gfpWAPLch3_Prometa\MitoSys2\Calibration\mEGFPC1_Noc\mEGFP_setmEGFP_1_R1_P2_K1_Ch2-Ch1.zen
9.840010e+00	3.136662e+02	20150716_gfpWAPLch3_Prometa\MitoSys2\Calibration\mEGFPC1_Noc\mEGFP_setmEGFP_1_R1_P2_K1_Ch2-Ch1.zen
9.900010e+00	3.140329e+02	20150716_gfpWAPLch3_Prometa\MitoSys2\Calibration\mEGFPC1_Noc\mEGFP_setmEGFP_1_R1_P2_K1_Ch2-Ch1.zen
9.960010e+00	3.139495e+02	20150716_gfpWAPLch3_Prometa\MitoSys2\Calibration\mEGFPC1_Noc\mEGFP_setmEGFP_1_R1_P2_K1_Ch2-Ch1.zen
1.002001e+01	3.142495e+02	20150716_gfpWAPLch3_Prometa\MitoSys2\Calibration\mEGFPC1_Noc\mEGFP_setmEGFP_1_R1_P2_K1_Ch2-Ch1.zen
1.008001e+01	3.154995e+02	20150716_gfpWAPLch3_Prometa\MitoSys2\Calibration\mEGFPC1_Noc\mEGFP_setmEGFP_1_R1_P2_K1_Ch2-Ch1.zen
1.014001e+01	3.063329e+02	20150716_gfpWAPLch3_Prometa\MitoSys2\Calibration\mEGFPC1_Noc\mEGFP_setmEGFP_1_R1_P2_K1_Ch2-Ch1.zen
1.020002e+01	3.027662e+02	20150716_gfpWAPLch3_Prometa\MitoSys2\Calibration\mEGFPC1_Noc\mEGFP_setmEGFP_1_R1_P2_K1_Ch2-Ch1.zen
1.026001e+01	2.959829e+02	20150716_gfpWAPLch3_Prometa\MitoSys2\Calibration\mEGFPC1_Noc\mEGFP_setmEGFP_1_R1_P2_K1_Ch2-Ch1.zen
1.032001e+01	3.129329e+02	20150716_gfpWAPLch3_Prometa\MitoSys2\Calibration\mEGFPC1_Noc\mEGFP_setmEGFP_1_R1_P2_K1_Ch2-Ch1.zen
1.038002e+01	3.052662e+02	20150716_gfpWAPLch3_Prometa\MitoSys2\Calibration\mEGFPC1_Noc\mEGFP_setmEGFP_1_R1_P2_K1_Ch2-Ch1.zen
1.044001e+01	3.004329e+02	20150716_gfpWAPLch3_Prometa\MitoSys2\Calibration\mEGFPC1_Noc\mEGFP_setmEGFP_1_R1_P2_K1_Ch2-Ch1.zen
1.050002e+01	3.097162e+02	20150716_gfpWAPLch3_Prometa\MitoSys2\Calibration\mEGFPC1_Noc\mEGFP_setmEGFP_1_R1_P2_K1_Ch2-Ch1.zen
1.056002e+01	3.086662e+02	20150716_gfpWAPLch3_Prometa\MitoSys2\Calibration\mEGFPC1_Noc\mEGFP_setmEGFP_1_R1_P2_K1_Ch2-Ch1.zen
1.062002e+01	3.069829e+02	20150716_gfpWAPLch3_Prometa\MitoSys2\Calibration\mEGFPC1_Noc\mEGFP_setmEGFP_1_R1_P2_K1_Ch2-Ch1.zen
1.068002e+01	3.130996e+02	20150716_gfpWAPLch3_Prometa\MitoSys2\Calibration\mEGFPC1_Noc\mEGFP_setmEGFP_1_R1_P2_K1_Ch2-Ch1.zen
1.074002e+01	3.023996e+02	20150716_gfpWAPLch3_Prometa\MitoSys2\Calibration\mEGFPC1_Noc\mEGFP_setmEGFP_1_R1_P2_K1_Ch2-Ch1.zen
1.080002e+01	3.058829e+02	20150716_gfpWAPLch3_Prometa\MitoSys2\Calibration\mEGFPC1_Noc\mEGFP_setmEGFP_1_R1_P2_K1_Ch2-Ch1.zen
1.086002e+01	3.011662e+02	20150716_gfpWAPLch3_Prometa\MitoSys2\Calibration\mEGFPC1_Noc\mEGFP_setmEGFP_1_R1_P2_K1_Ch2-Ch1.zen
1.092002e+01	3.071329e+02	20150716_gfpWAPLch3_Prometa\MitoSys2\Calibration\mEGFPC1_Noc\mEGFP_setmEGFP_1_R1_P2_K1_Ch2-Ch1.zen
1.098002e+01	2.996162e+02	20150716_gfpWAPLch3_Prometa\MitoSys2\Calibration\mEGFPC1_Noc\mEGFP_setmEGFP_1_R1_P2_K1_Ch2-Ch1.zen
1.104002e+01	3.204995e+02	20150716_gfpWAPLch3_Prometa\MitoSys2\Calibration\mEGFPC1_Noc\mEGFP_setmEGFP_1_R1_P2_K1_Ch2-Ch1.zen
1.110002e+01	3.069495e+02	20150716_gfpWAPLch3_Prometa\MitoSys2\Calibration\mEGFPC1_Noc\mEGFP_setmEGFP_1_R1_P2_K1_Ch2-Ch1.zen
1.116002e+01	3.081495e+02	20150716_gfpWAPLch3_Prometa\MitoSys2\Calibration\mEGFPC1_Noc\mEGFP_setmEGFP_1_R1_P2_K1_Ch2-Ch1.zen
1.122002e+01	3.072829e+02	20150716_gfpWAPLch3_Prometa\MitoSys2\Calibration\mEGFPC1_Noc\mEGFP_setmEGFP_1_R1_P2_K1_Ch2-Ch1.zen
1.128002e+01	3.120329e+02	20150716_gfpWAPLch3_Prometa\MitoSys2\Calibration\mEGFPC1_Noc\mEGFP_setmEGFP_1_R1_P2_K1_Ch2-Ch1.zen
1.134002e+01	3.074329e+02	20150716_gfpWAPLch3_Prometa\MitoSys2\Calibration\mEGFPC1_Noc\mEGFP_setmEGFP_1_R1_P2_K1_Ch2-Ch1.zen
1.140002e+01	3.057829e+02	20150716_gfpWAPLch3_Prometa\MitoSys2\Calibration\mEGFPC1_Noc\mEGFP_setmEGFP_1_R1_P2_K1_Ch2-Ch1.zen
1.146002e+01	3.063329e+02	20150716_gfpWAPLch3_Prometa\MitoSys2\Calibration\mEGFPC1_Noc\mEGFP_setmEGFP_1_R1_P2_K1_Ch2-Ch1.zen
1.152002e+01	3.126162e+02	20150716_gfpWAPLch3_Prometa\MitoSys2\Calibration\mEGFPC1_Noc\mEGFP_setmEGFP_1_R1_P2_K1_Ch2-Ch1.zen
1.158002e+01	3.128496e+02	20150716_gfpWAPLch3_Prometa\MitoSys2\Calibration\mEGFPC1_Noc\mEGFP_setmEGFP_1_R1_P2_K1_Ch2-Ch1.zen
1.164002e+01	3.117829e+02	20150716_gfpWAPLch3_Prometa\MitoSys2\Calibration\mEGFPC1_Noc\mEGFP_setmEGFP_1_R1_P2_K1_Ch2-Ch1.zen
1.170002e+01	3.032829e+02	20150716_gfpWAPLch3_Prometa\MitoSys2\Calibration\mEGFPC1_Noc\mEGFP_setmEGFP_1_R1_P2_K1_Ch2-Ch1.zen
1.176002e+01	3.096829e+02	20150716_gfpWAPLch3_Prometa\MitoSys2\Calibration\mEGFPC1_Noc\mEGFP_setmEGFP_1_R1_P2_K1_Ch2-Ch1.zen
1.182002e+01	3.058662e+02	20150716_gfpWAPLch3_Prometa\MitoSys2\Calibration\mEGFPC1_Noc\mEGFP_setmEGFP_1_R1_P2_K1_Ch2-Ch1.zen
1.188002e+01	3.047829e+02	20150716_gfpWAPLch3_Prometa\MitoSys2\Calibration\mEGFPC1_Noc\mEGFP_setmEGFP_1_R1_P2_K1_Ch2-Ch1.zen
1.194002e+01	3.117662e+02	20150716_gfpWAPLch3_Prometa\MitoSys2\Calibration\mEGFPC1_Noc\mEGFP_setmEGFP_1_R1_P2_K1_Ch2-Ch1.zen
1.200002e+01	3.150495e+02	20150716_gfpWAPLch3_Prometa\MitoSys2\Calibration\mEGFPC1_Noc\mEGFP_setmEGFP_1_R1_P2_K1_Ch2-Ch1.zen
1.206002e+01	3.040662e+02	20150716_gfpWAPLch3_Prometa\MitoSys2\Calibration\mEGFPC1_Noc\mEGFP_setmEGFP_1_R1_P2_K1_Ch2-Ch1.zen
1.212002e+01	3.061662e+02	20150716_gfpWAPLch3_Prometa\MitoSys2\Calibration\mEGFPC1_Noc\mEGFP_setmEGFP_1_R1_P2_K1_Ch2-Ch1.zen
1.218002e+01	3.076662e+02	20150716_gfpWAPLch3_Prometa\MitoSys2\Calibration\mEGFPC1_Noc\mEGFP_setmEGFP_1_R1_P2_K1_Ch2-Ch1.zen
1.224002e+01	3.021496e+02	20150716_gfpWAPLch3_Prometa\MitoSys2\Calibration\mEGFPC1_Noc\mEGFP_setmEGFP_1_R1_P2_K1_Ch2-Ch1.zen
1.230002e+01	3.093995e+02	20150716_gfpWAPLch3_Prometa\MitoSys2\Calibration\mEGFPC1_Noc\mEGFP_setmEGFP_1_R1_P2_K1_Ch2-Ch1.zen
1.236002e+01	3.092162e+02	20150716_gfpWAPLch3_Prometa\MitoSys2\Calibration\mEGFPC1_Noc\mEGFP_setmEGFP_1_R1_P2_K1_Ch2-Ch1.zen
1.242002e+01	3.121162e+02	20150716_gfpWAPLch3_Prometa\MitoSys2\Calibration\mEGFPC1_Noc\mEGFP_setmEGFP_1_R1_P2_K1_Ch2-Ch1.zen
1.248002e+01	3.062329e+02	20150716_gfpWAPLch3_Prometa\MitoSys2\Calibration\mEGFPC1_Noc\mEGFP_setmEGFP_1_R1_P2_K1_Ch2-Ch1.zen
1.254002e+01	3.024495e+02	20150716_gfpWAPLch3_Prometa\MitoSys2\Calibration\mEGFPC1_Noc\mEGFP_setmEGFP_1_R1_P2_K1_Ch2-Ch1.zen
1.260002e+01	3.084495e+02	20150716_gfpWAPLch3_Prometa\MitoSys2\Calibration\mEGFPC1_Noc\mEGFP_setmEGFP_1_R1_P2_K1_Ch2-Ch1.zen
1.266002e+01	3.125329e+02	20150716_gfpWAPLch3_Prometa\MitoSys2\Calibration\mEGFPC1_Noc\mEGFP_setmEGFP_1_R1_P2_K1_Ch2-Ch1.zen
1.272002e+01	3.099829e+02	20150716_gfpWAPLch3_Prometa\MitoSys2\Calibration\mEGFPC1_Noc\mEGFP_setmEGFP_1_R1_P2_K1_Ch2-Ch1.zen
1.278002e+01	3.088662e+02	20150716_gfpWAPLch3_Prometa\MitoSys2\Calibration\mEGFPC1_Noc\mEGFP_setmEGFP_1_R1_P2_K1_Ch2-Ch1.zen
1.284002e+01	3.027162e+02	20150716_gfpWAPLch3_Prometa\MitoSys2\Calibration\mEGFPC1_Noc\mEGFP_setmEGFP_1_R1_P2_K1_Ch2-Ch1.zen
1.290002e+01	3.060996e+02	20150716_gfpWAPLch3_Prometa\MitoSys2\Calibration\mEGFPC1_Noc\mEGFP_setmEGFP_1_R1_P2_K1_Ch2-Ch1.zen
1.296002e+01	3.028162e+02	20150716_gfpWAPLch3_Prometa\MitoSys2\Calibration\mEGFPC1_Noc\mEGFP_setmEGFP_1_R1_P2_K1_Ch2-Ch1.zen
1.302002e+01	3.081995e+02	20150716_gfpWAPLch3_Prometa\MitoSys2\Calibration\mEGFPC1_Noc\mEGFP_setmEGFP_1_R1_P2_K1_Ch2-Ch1.zen
1.308002e+01	3.022162e+02	20150716_gfpWAPLch3_Prometa\MitoSys2\Calibration\mEGFPC1_Noc\mEGFP_setmEGFP_1_R1_P2_K1_Ch2-Ch1.zen
1.314002e+01	3.049329e+02	20150716_gfpWAPLch3_Prometa\MitoSys2\Calibration\mEGFPC1_Noc\mEGFP_setmEGFP_1_R1_P2_K1_Ch2-Ch1.zen
1.320002e+01	3.116329e+02	20150716_gfpWAPLch3_Prometa\MitoSys2\Calibration\mEGFPC1_Noc\mEGFP_setmEGFP_1_R1_P2_K1_Ch2-Ch1.zen
1.326002e+01	3.097495e+02	20150716_gfpWAPLch3_Prometa\MitoSys2\Calibration\mEGFPC1_Noc\mEGFP_setmEGFP_1_R1_P2_K1_Ch2-Ch1.zen
1.332002e+01	3.168329e+02	20150716_gfpWAPLch3_Prometa\MitoSys2\Calibration\mEGFPC1_Noc\mEGFP_setmEGFP_1_R1_P2_K1_Ch2-Ch1.zen
1.338002e+01	3.023662e+02	20150716_gfpWAPLch3_Prometa\MitoSys2\Calibration\mEGFPC1_Noc\mEGFP_setmEGFP_1_R1_P2_K1_Ch2-Ch1.zen
1.344002e+01	3.081329e+02	20150716_gfpWAPLch3_Prometa\MitoSys2\Calibration\mEGFPC1_Noc\mEGFP_setmEGFP_1_R1_P2_K1_Ch2-Ch1.zen
1.350002e+01	3.129829e+02	20150716_gfpWAPLch3_Prometa\MitoSys2\Calibration\mEGFPC1_Noc\mEGFP_setmEGFP_1_R1_P2_K1_Ch2-Ch1.zen
1.356002e+01	3.109662e+02	20150716_gfpWAPLch3_Prometa\MitoSys2\Calibration\mEGFPC1_Noc\mEGFP_setmEGFP_1_R1_P2_K1_Ch2-Ch1.zen
1.362002e+01	3.144829e+02	20150716_gfpWAPLch3_Prometa\MitoSys2\Calibration\mEGFPC1_Noc\mEGFP_setmEGFP_1_R1_P2_K1_Ch2-Ch1.zen
1.368002e+01	3.087996e+02	20150716_gfpWAPLch3_Prometa\MitoSys2\Calibration\mEGFPC1_Noc\mEGFP_setmEGFP_1_R1_P2_K1_Ch2-Ch1.zen
1.374002e+01	3.033996e+02	20150716_gfpWAPLch3_Prometa\MitoSys2\Calibration\mEGFPC1_Noc\mEGFP_setmEGFP_1_R1_P2_K1_Ch2-Ch1.zen
1.380002e+01	3.035662e+02	20150716_gfpWAPLch3_Prometa\MitoSys2\Calibration\mEGFPC1_Noc\mEGFP_setmEGFP_1_R1_P2_K1_Ch2-Ch1.zen
1.386002e+01	3.090829e+02	20150716_gfpWAPLch3_Prometa\MitoSys2\Calibration\mEGFPC1_Noc\mEGFP_setmEGFP_1_R1_P2_K1_Ch2-Ch1.zen
1.392002e+01	2.992662e+02	20150716_gfpWAPLch3_Prometa\MitoSys2\Calibration\mEGFPC1_Noc\mEGFP_setmEGFP_1_R1_P2_K1_Ch2-Ch1.zen
1.398002e+01	3.043329e+02	20150716_gfpWAPLch3_Prometa\MitoSys2\Calibration\mEGFPC1_Noc\mEGFP_setmEGFP_1_R1_P2_K1_Ch2-Ch1.zen
1.404002e+01	3.007662e+02	20150716_gfpWAPLch3_Prometa\MitoSys2\Calibration\mEGFPC1_Noc\mEGFP_setmEGFP_1_R1_P2_K1_Ch2-Ch1.zen
1.410002e+01	3.109495e+02	20150716_gfpWAPLch3_Prometa\MitoSys2\Calibration\mEGFPC1_Noc\mEGFP_setmEGFP_1_R1_P2_K1_Ch2-Ch1.zen
1.416002e+01	2.983996e+02	20150716_gfpWAPLch3_Prometa\MitoSys2\Calibration\mEGFPC1_Noc\mEGFP_setmEGFP_1_R1_P2_K1_Ch2-Ch1.zen
1.422002e+01	3.050162e+02	20150716_gfpWAPLch3_Prometa\MitoSys2\Calibration\mEGFPC1_Noc\mEGFP_setmEGFP_1_R1_P2_K1_Ch2-Ch1.zen
1.428002e+01	3.056329e+02	20150716_gfpWAPLch3_Prometa\MitoSys2\Calibration\mEGFPC1_Noc\mEGFP_setmEGFP_1_R1_P2_K1_Ch2-Ch1.zen
1.434002e+01	3.063329e+02	20150716_gfpWAPLch3_Prometa\MitoSys2\Calibration\mEGFPC1_Noc\mEGFP_setmEGFP_1_R1_P2_K1_Ch2-Ch1.zen
1.440002e+01	3.063662e+02	20150716_gfpWAPLch3_Prometa\MitoSys2\Calibration\mEGFPC1_Noc\mEGFP_setmEGFP_1_R1_P2_K1_Ch2-Ch1.zen
1.446002e+01	3.097829e+02	20150716_gfpWAPLch3_Prometa\MitoSys2\Calibration\mEGFPC1_Noc\mEGFP_setmEGFP_1_R1_P2_K1_Ch2-Ch1.zen
1.452002e+01	3.057495e+02	20150716_gfpWAPLch3_Prometa\MitoSys2\Calibration\mEGFPC1_Noc\mEGFP_setmEGFP_1_R1_P2_K1_Ch2-Ch1.zen
1.458002e+01	2.987329e+02	20150716_gfpWAPLch3_Prometa\MitoSys2\Calibration\mEGFPC1_Noc\mEGFP_setmEGFP_1_R1_P2_K1_Ch2-Ch1.zen
1.464002e+01	3.073162e+02	20150716_gfpWAPLch3_Prometa\MitoSys2\Calibration\mEGFPC1_Noc\mEGFP_setmEGFP_1_R1_P2_K1_Ch2-Ch1.zen
1.470002e+01	3.106829e+02	20150716_gfpWAPLch3_Prometa\MitoSys2\Calibration\mEGFPC1_Noc\mEGFP_setmEGFP_1_R1_P2_K1_Ch2-Ch1.zen
1.476002e+01	3.106662e+02	20150716_gfpWAPLch3_Prometa\MitoSys2\Calibration\mEGFPC1_Noc\mEGFP_setmEGFP_1_R1_P2_K1_Ch2-Ch1.zen
1.482002e+01	3.039495e+02	20150716_gfpWAPLch3_Prometa\MitoSys2\Calibration\mEGFPC1_Noc\mEGFP_setmEGFP_1_R1_P2_K1_Ch2-Ch1.zen
1.488002e+01	2.975996e+02	20150716_gfpWAPLch3_Prometa\MitoSys2\Calibration\mEGFPC1_Noc\mEGFP_setmEGFP_1_R1_P2_K1_Ch2-Ch1.zen
1.494002e+01	3.196495e+02	20150716_gfpWAPLch3_Prometa\MitoSys2\Calibration\mEGFPC1_Noc\mEGFP_setmEGFP_1_R1_P2_K1_Ch2-Ch1.zen
1.500002e+01	3.054829e+02	20150716_gfpWAPLch3_Prometa\MitoSys2\Calibration\mEGFPC1_Noc\mEGFP_setmEGFP_1_R1_P2_K1_Ch2-Ch1.zen
1.506002e+01	3.069495e+02	20150716_gfpWAPLch3_Prometa\MitoSys2\Calibration\mEGFPC1_Noc\mEGFP_setmEGFP_1_R1_P2_K1_Ch2-Ch1.zen
1.512002e+01	3.050329e+02	20150716_gfpWAPLch3_Prometa\MitoSys2\Calibration\mEGFPC1_Noc\mEGFP_setmEGFP_1_R1_P2_K1_Ch2-Ch1.zen
1.518002e+01	3.037162e+02	20150716_gfpWAPLch3_Prometa\MitoSys2\Calibration\mEGFPC1_Noc\mEGFP_setmEGFP_1_R1_P2_K1_Ch2-Ch1.zen
1.524002e+01	3.061496e+02	20150716_gfpWAPLch3_Prometa\MitoSys2\Calibration\mEGFPC1_Noc\mEGFP_setmEGFP_1_R1_P2_K1_Ch2-Ch1.zen
1.530002e+01	3.161329e+02	20150716_gfpWAPLch3_Prometa\MitoSys2\Calibration\mEGFPC1_Noc\mEGFP_setmEGFP_1_R1_P2_K1_Ch2-Ch1.zen
1.536002e+01	3.154829e+02	20150716_gfpWAPLch3_Prometa\MitoSys2\Calibration\mEGFPC1_Noc\mEGFP_setmEGFP_1_R1_P2_K1_Ch2-Ch1.zen
1.542002e+01	3.004162e+02	20150716_gfpWAPLch3_Prometa\MitoSys2\Calibration\mEGFPC1_Noc\mEGFP_setmEGFP_1_R1_P2_K1_Ch2-Ch1.zen
1.548002e+01	2.979829e+02	20150716_gfpWAPLch3_Prometa\MitoSys2\Calibration\mEGFPC1_Noc\mEGFP_setmEGFP_1_R1_P2_K1_Ch2-Ch1.zen
1.554002e+01	3.054495e+02	20150716_gfpWAPLch3_Prometa\MitoSys2\Calibration\mEGFPC1_Noc\mEGFP_setmEGFP_1_R1_P2_K1_Ch2-Ch1.zen
1.560002e+01	2.998829e+02	20150716_gfpWAPLch3_Prometa\MitoSys2\Calibration\mEGFPC1_Noc\mEGFP_setmEGFP_1_R1_P2_K1_Ch2-Ch1.zen
1.566002e+01	3.013496e+02	20150716_gfpWAPLch3_Prometa\MitoSys2\Calibration\mEGFPC1_Noc\mEGFP_setmEGFP_1_R1_P2_K1_Ch2-Ch1.zen
1.572002e+01	3.067495e+02	20150716_gfpWAPLch3_Prometa\MitoSys2\Calibration\mEGFPC1_Noc\mEGFP_setmEGFP_1_R1_P2_K1_Ch2-Ch1.zen
1.578002e+01	3.109662e+02	20150716_gfpWAPLch3_Prometa\MitoSys2\Calibration\mEGFPC1_Noc\mEGFP_setmEGFP_1_R1_P2_K1_Ch2-Ch1.zen
1.584002e+01	3.009996e+02	20150716_gfpWAPLch3_Prometa\MitoSys2\Calibration\mEGFPC1_Noc\mEGFP_setmEGFP_1_R1_P2_K1_Ch2-Ch1.zen
1.590002e+01	3.062996e+02	20150716_gfpWAPLch3_Prometa\MitoSys2\Calibration\mEGFPC1_Noc\mEGFP_setmEGFP_1_R1_P2_K1_Ch2-Ch1.zen
1.596002e+01	3.121829e+02	20150716_gfpWAPLch3_Prometa\MitoSys2\Calibration\mEGFPC1_Noc\mEGFP_setmEGFP_1_R1_P2_K1_Ch2-Ch1.zen
1.602002e+01	3.077495e+02	20150716_gfpWAPLch3_Prometa\MitoSys2\Calibration\mEGFPC1_Noc\mEGFP_setmEGFP_1_R1_P2_K1_Ch2-Ch1.zen
1.608002e+01	3.076162e+02	20150716_gfpWAPLch3_Prometa\MitoSys2\Calibration\mEGFPC1_Noc\mEGFP_setmEGFP_1_R1_P2_K1_Ch2-Ch1.zen
1.614002e+01	3.060996e+02	20150716_gfpWAPLch3_Prometa\MitoSys2\Calibration\mEGFPC1_Noc\mEGFP_setmEGFP_1_R1_P2_K1_Ch2-Ch1.zen
1.620002e+01	3.084495e+02	20150716_gfpWAPLch3_Prometa\MitoSys2\Calibration\mEGFPC1_Noc\mEGFP_setmEGFP_1_R1_P2_K1_Ch2-Ch1.zen
1.626002e+01	2.997162e+02	20150716_gfpWAPLch3_Prometa\MitoSys2\Calibration\mEGFPC1_Noc\mEGFP_setmEGFP_1_R1_P2_K1_Ch2-Ch1.zen
1.632002e+01	2.991162e+02	20150716_gfpWAPLch3_Prometa\MitoSys2\Calibration\mEGFPC1_Noc\mEGFP_setmEGFP_1_R1_P2_K1_Ch2-Ch1.zen
1.638002e+01	2.988996e+02	20150716_gfpWAPLch3_Prometa\MitoSys2\Calibration\mEGFPC1_Noc\mEGFP_setmEGFP_1_R1_P2_K1_Ch2-Ch1.zen
1.644002e+01	3.066162e+02	20150716_gfpWAPLch3_Prometa\MitoSys2\Calibration\mEGFPC1_Noc\mEGFP_setmEGFP_1_R1_P2_K1_Ch2-Ch1.zen
1.650002e+01	3.144162e+02	20150716_gfpWAPLch3_Prometa\MitoSys2\Calibration\mEGFPC1_Noc\mEGFP_setmEGFP_1_R1_P2_K1_Ch2-Ch1.zen
1.656002e+01	3.113829e+02	20150716_gfpWAPLch3_Prometa\MitoSys2\Calibration\mEGFPC1_Noc\mEGFP_setmEGFP_1_R1_P2_K1_Ch2-Ch1.zen
1.662002e+01	3.020329e+02	20150716_gfpWAPLch3_Prometa\MitoSys2\Calibration\mEGFPC1_Noc\mEGFP_setmEGFP_1_R1_P2_K1_Ch2-Ch1.zen
1.668003e+01	3.071496e+02	20150716_gfpWAPLch3_Prometa\MitoSys2\Calibration\mEGFPC1_Noc\mEGFP_setmEGFP_1_R1_P2_K1_Ch2-Ch1.zen
1.674002e+01	2.997329e+02	20150716_gfpWAPLch3_Prometa\MitoSys2\Calibration\mEGFPC1_Noc\mEGFP_setmEGFP_1_R1_P2_K1_Ch2-Ch1.zen
1.680002e+01	3.078162e+02	20150716_gfpWAPLch3_Prometa\MitoSys2\Calibration\mEGFPC1_Noc\mEGFP_setmEGFP_1_R1_P2_K1_Ch2-Ch1.zen
1.686003e+01	3.069495e+02	20150716_gfpWAPLch3_Prometa\MitoSys2\Calibration\mEGFPC1_Noc\mEGFP_setmEGFP_1_R1_P2_K1_Ch2-Ch1.zen
1.692002e+01	3.110162e+02	20150716_gfpWAPLch3_Prometa\MitoSys2\Calibration\mEGFPC1_Noc\mEGFP_setmEGFP_1_R1_P2_K1_Ch2-Ch1.zen
1.698002e+01	3.122162e+02	20150716_gfpWAPLch3_Prometa\MitoSys2\Calibration\mEGFPC1_Noc\mEGFP_setmEGFP_1_R1_P2_K1_Ch2-Ch1.zen
1.704003e+01	3.121329e+02	20150716_gfpWAPLch3_Prometa\MitoSys2\Calibration\mEGFPC1_Noc\mEGFP_setmEGFP_1_R1_P2_K1_Ch2-Ch1.zen
1.710003e+01	3.055996e+02	20150716_gfpWAPLch3_Prometa\MitoSys2\Calibration\mEGFPC1_Noc\mEGFP_setmEGFP_1_R1_P2_K1_Ch2-Ch1.zen
1.716002e+01	3.044662e+02	20150716_gfpWAPLch3_Prometa\MitoSys2\Calibration\mEGFPC1_Noc\mEGFP_setmEGFP_1_R1_P2_K1_Ch2-Ch1.zen
1.722003e+01	3.109995e+02	20150716_gfpWAPLch3_Prometa\MitoSys2\Calibration\mEGFPC1_Noc\mEGFP_setmEGFP_1_R1_P2_K1_Ch2-Ch1.zen
1.728003e+01	3.104329e+02	20150716_gfpWAPLch3_Prometa\MitoSys2\Calibration\mEGFPC1_Noc\mEGFP_setmEGFP_1_R1_P2_K1_Ch2-Ch1.zen
1.734002e+01	3.058162e+02	20150716_gfpWAPLch3_Prometa\MitoSys2\Calibration\mEGFPC1_Noc\mEGFP_setmEGFP_1_R1_P2_K1_Ch2-Ch1.zen
1.740003e+01	3.291162e+02	20150716_gfpWAPLch3_Prometa\MitoSys2\Calibration\mEGFPC1_Noc\mEGFP_setmEGFP_1_R1_P2_K1_Ch2-Ch1.zen
1.746003e+01	3.120329e+02	20150716_gfpWAPLch3_Prometa\MitoSys2\Calibration\mEGFPC1_Noc\mEGFP_setmEGFP_1_R1_P2_K1_Ch2-Ch1.zen
1.752003e+01	2.991829e+02	20150716_gfpWAPLch3_Prometa\MitoSys2\Calibration\mEGFPC1_Noc\mEGFP_setmEGFP_1_R1_P2_K1_Ch2-Ch1.zen
1.758002e+01	3.127662e+02	20150716_gfpWAPLch3_Prometa\MitoSys2\Calibration\mEGFPC1_Noc\mEGFP_setmEGFP_1_R1_P2_K1_Ch2-Ch1.zen
1.764003e+01	3.070996e+02	20150716_gfpWAPLch3_Prometa\MitoSys2\Calibration\mEGFPC1_Noc\mEGFP_setmEGFP_1_R1_P2_K1_Ch2-Ch1.zen
1.770003e+01	3.038662e+02	20150716_gfpWAPLch3_Prometa\MitoSys2\Calibration\mEGFPC1_Noc\mEGFP_setmEGFP_1_R1_P2_K1_Ch2-Ch1.zen
1.776003e+01	3.097829e+02	20150716_gfpWAPLch3_Prometa\MitoSys2\Calibration\mEGFPC1_Noc\mEGFP_setmEGFP_1_R1_P2_K1_Ch2-Ch1.zen
1.782003e+01	3.211829e+02	20150716_gfpWAPLch3_Prometa\MitoSys2\Calibration\mEGFPC1_Noc\mEGFP_setmEGFP_1_R1_P2_K1_Ch2-Ch1.zen
1.788003e+01	3.108995e+02	20150716_gfpWAPLch3_Prometa\MitoSys2\Calibration\mEGFPC1_Noc\mEGFP_setmEGFP_1_R1_P2_K1_Ch2-Ch1.zen
1.794003e+01	3.073829e+02	20150716_gfpWAPLch3_Prometa\MitoSys2\Calibration\mEGFPC1_Noc\mEGFP_setmEGFP_1_R1_P2_K1_Ch2-Ch1.zen
1.800003e+01	3.055329e+02	20150716_gfpWAPLch3_Prometa\MitoSys2\Calibration\mEGFPC1_Noc\mEGFP_setmEGFP_1_R1_P2_K1_Ch2-Ch1.zen
1.806003e+01	3.111829e+02	20150716_gfpWAPLch3_Prometa\MitoSys2\Calibration\mEGFPC1_Noc\mEGFP_setmEGFP_1_R1_P2_K1_Ch2-Ch1.zen
1.812003e+01	3.144995e+02	20150716_gfpWAPLch3_Prometa\MitoSys2\Calibration\mEGFPC1_Noc\mEGFP_setmEGFP_1_R1_P2_K1_Ch2-Ch1.zen
1.818003e+01	3.162829e+02	20150716_gfpWAPLch3_Prometa\MitoSys2\Calibration\mEGFPC1_Noc\mEGFP_setmEGFP_1_R1_P2_K1_Ch2-Ch1.zen
1.824003e+01	3.109162e+02	20150716_gfpWAPLch3_Prometa\MitoSys2\Calibration\mEGFPC1_Noc\mEGFP_setmEGFP_1_R1_P2_K1_Ch2-Ch1.zen
1.830003e+01	3.144662e+02	20150716_gfpWAPLch3_Prometa\MitoSys2\Calibration\mEGFPC1_Noc\mEGFP_setmEGFP_1_R1_P2_K1_Ch2-Ch1.zen
1.836003e+01	3.093662e+02	20150716_gfpWAPLch3_Prometa\MitoSys2\Calibration\mEGFPC1_Noc\mEGFP_setmEGFP_1_R1_P2_K1_Ch2-Ch1.zen
1.842003e+01	3.140662e+02	20150716_gfpWAPLch3_Prometa\MitoSys2\Calibration\mEGFPC1_Noc\mEGFP_setmEGFP_1_R1_P2_K1_Ch2-Ch1.zen
1.848003e+01	3.094162e+02	20150716_gfpWAPLch3_Prometa\MitoSys2\Calibration\mEGFPC1_Noc\mEGFP_setmEGFP_1_R1_P2_K1_Ch2-Ch1.zen
1.854003e+01	3.130329e+02	20150716_gfpWAPLch3_Prometa\MitoSys2\Calibration\mEGFPC1_Noc\mEGFP_setmEGFP_1_R1_P2_K1_Ch2-Ch1.zen
1.860003e+01	3.075829e+02	20150716_gfpWAPLch3_Prometa\MitoSys2\Calibration\mEGFPC1_Noc\mEGFP_setmEGFP_1_R1_P2_K1_Ch2-Ch1.zen
1.866003e+01	3.064995e+02	20150716_gfpWAPLch3_Prometa\MitoSys2\Calibration\mEGFPC1_Noc\mEGFP_setmEGFP_1_R1_P2_K1_Ch2-Ch1.zen
1.872003e+01	3.071162e+02	20150716_gfpWAPLch3_Prometa\MitoSys2\Calibration\mEGFPC1_Noc\mEGFP_setmEGFP_1_R1_P2_K1_Ch2-Ch1.zen
1.878003e+01	3.074495e+02	20150716_gfpWAPLch3_Prometa\MitoSys2\Calibration\mEGFPC1_Noc\mEGFP_setmEGFP_1_R1_P2_K1_Ch2-Ch1.zen
1.884003e+01	3.124995e+02	20150716_gfpWAPLch3_Prometa\MitoSys2\Calibration\mEGFPC1_Noc\mEGFP_setmEGFP_1_R1_P2_K1_Ch2-Ch1.zen
1.890003e+01	3.140996e+02	20150716_gfpWAPLch3_Prometa\MitoSys2\Calibration\mEGFPC1_Noc\mEGFP_setmEGFP_1_R1_P2_K1_Ch2-Ch1.zen
1.896003e+01	3.049495e+02	20150716_gfpWAPLch3_Prometa\MitoSys2\Calibration\mEGFPC1_Noc\mEGFP_setmEGFP_1_R1_P2_K1_Ch2-Ch1.zen
1.902003e+01	3.121329e+02	20150716_gfpWAPLch3_Prometa\MitoSys2\Calibration\mEGFPC1_Noc\mEGFP_setmEGFP_1_R1_P2_K1_Ch2-Ch1.zen
1.908003e+01	3.202662e+02	20150716_gfpWAPLch3_Prometa\MitoSys2\Calibration\mEGFPC1_Noc\mEGFP_setmEGFP_1_R1_P2_K1_Ch2-Ch1.zen
1.914003e+01	3.022996e+02	20150716_gfpWAPLch3_Prometa\MitoSys2\Calibration\mEGFPC1_Noc\mEGFP_setmEGFP_1_R1_P2_K1_Ch2-Ch1.zen
1.920003e+01	3.160662e+02	20150716_gfpWAPLch3_Prometa\MitoSys2\Calibration\mEGFPC1_Noc\mEGFP_setmEGFP_1_R1_P2_K1_Ch2-Ch1.zen
1.926003e+01	3.054829e+02	20150716_gfpWAPLch3_Prometa\MitoSys2\Calibration\mEGFPC1_Noc\mEGFP_setmEGFP_1_R1_P2_K1_Ch2-Ch1.zen
1.932003e+01	3.094662e+02	20150716_gfpWAPLch3_Prometa\MitoSys2\Calibration\mEGFPC1_Noc\mEGFP_setmEGFP_1_R1_P2_K1_Ch2-Ch1.zen
1.938003e+01	2.981662e+02	20150716_gfpWAPLch3_Prometa\MitoSys2\Calibration\mEGFPC1_Noc\mEGFP_setmEGFP_1_R1_P2_K1_Ch2-Ch1.zen
1.944003e+01	3.086162e+02	20150716_gfpWAPLch3_Prometa\MitoSys2\Calibration\mEGFPC1_Noc\mEGFP_setmEGFP_1_R1_P2_K1_Ch2-Ch1.zen
1.950003e+01	3.075662e+02	20150716_gfpWAPLch3_Prometa\MitoSys2\Calibration\mEGFPC1_Noc\mEGFP_setmEGFP_1_R1_P2_K1_Ch2-Ch1.zen
1.956003e+01	3.123995e+02	20150716_gfpWAPLch3_Prometa\MitoSys2\Calibration\mEGFPC1_Noc\mEGFP_setmEGFP_1_R1_P2_K1_Ch2-Ch1.zen
1.962003e+01	3.092495e+02	20150716_gfpWAPLch3_Prometa\MitoSys2\Calibration\mEGFPC1_Noc\mEGFP_setmEGFP_1_R1_P2_K1_Ch2-Ch1.zen
1.968003e+01	3.082329e+02	20150716_gfpWAPLch3_Prometa\MitoSys2\Calibration\mEGFPC1_Noc\mEGFP_setmEGFP_1_R1_P2_K1_Ch2-Ch1.zen
1.974003e+01	2.996496e+02	20150716_gfpWAPLch3_Prometa\MitoSys2\Calibration\mEGFPC1_Noc\mEGFP_setmEGFP_1_R1_P2_K1_Ch2-Ch1.zen
1.980003e+01	2.911996e+02	20150716_gfpWAPLch3_Prometa\MitoSys2\Calibration\mEGFPC1_Noc\mEGFP_setmEGFP_1_R1_P2_K1_Ch2-Ch1.zen
1.986003e+01	3.118829e+02	20150716_gfpWAPLch3_Prometa\MitoSys2\Calibration\mEGFPC1_Noc\mEGFP_setmEGFP_1_R1_P2_K1_Ch2-Ch1.zen
1.992003e+01	3.072996e+02	20150716_gfpWAPLch3_Prometa\MitoSys2\Calibration\mEGFPC1_Noc\mEGFP_setmEGFP_1_R1_P2_K1_Ch2-Ch1.zen
1.998003e+01	3.091495e+02	20150716_gfpWAPLch3_Prometa\MitoSys2\Calibration\mEGFPC1_Noc\mEGFP_setmEGFP_1_R1_P2_K1_Ch2-Ch1.zen
2.004003e+01	2.982162e+02	20150716_gfpWAPLch3_Prometa\MitoSys2\Calibration\mEGFPC1_Noc\mEGFP_setmEGFP_1_R1_P2_K1_Ch2-Ch1.zen
2.010003e+01	3.030329e+02	20150716_gfpWAPLch3_Prometa\MitoSys2\Calibration\mEGFPC1_Noc\mEGFP_setmEGFP_1_R1_P2_K1_Ch2-Ch1.zen
2.016003e+01	3.074662e+02	20150716_gfpWAPLch3_Prometa\MitoSys2\Calibration\mEGFPC1_Noc\mEGFP_setmEGFP_1_R1_P2_K1_Ch2-Ch1.zen
2.022003e+01	3.084995e+02	20150716_gfpWAPLch3_Prometa\MitoSys2\Calibration\mEGFPC1_Noc\mEGFP_setmEGFP_1_R1_P2_K1_Ch2-Ch1.zen
2.028003e+01	3.089829e+02	20150716_gfpWAPLch3_Prometa\MitoSys2\Calibration\mEGFPC1_Noc\mEGFP_setmEGFP_1_R1_P2_K1_Ch2-Ch1.zen
2.034003e+01	3.073662e+02	20150716_gfpWAPLch3_Prometa\MitoSys2\Calibration\mEGFPC1_Noc\mEGFP_setmEGFP_1_R1_P2_K1_Ch2-Ch1.zen
2.040003e+01	3.023162e+02	20150716_gfpWAPLch3_Prometa\MitoSys2\Calibration\mEGFPC1_Noc\mEGFP_setmEGFP_1_R1_P2_K1_Ch2-Ch1.zen
2.046003e+01	3.054162e+02	20150716_gfpWAPLch3_Prometa\MitoSys2\Calibration\mEGFPC1_Noc\mEGFP_setmEGFP_1_R1_P2_K1_Ch2-Ch1.zen
2.052003e+01	3.089829e+02	20150716_gfpWAPLch3_Prometa\MitoSys2\Calibration\mEGFPC1_Noc\mEGFP_setmEGFP_1_R1_P2_K1_Ch2-Ch1.zen
2.058003e+01	3.076329e+02	20150716_gfpWAPLch3_Prometa\MitoSys2\Calibration\mEGFPC1_Noc\mEGFP_setmEGFP_1_R1_P2_K1_Ch2-Ch1.zen
2.064003e+01	3.023162e+02	20150716_gfpWAPLch3_Prometa\MitoSys2\Calibration\mEGFPC1_Noc\mEGFP_setmEGFP_1_R1_P2_K1_Ch2-Ch1.zen
2.070003e+01	3.048996e+02	20150716_gfpWAPLch3_Prometa\MitoSys2\Calibration\mEGFPC1_Noc\mEGFP_setmEGFP_1_R1_P2_K1_Ch2-Ch1.zen
2.076003e+01	3.039162e+02	20150716_gfpWAPLch3_Prometa\MitoSys2\Calibration\mEGFPC1_Noc\mEGFP_setmEGFP_1_R1_P2_K1_Ch2-Ch1.zen
2.082003e+01	3.036829e+02	20150716_gfpWAPLch3_Prometa\MitoSys2\Calibration\mEGFPC1_Noc\mEGFP_setmEGFP_1_R1_P2_K1_Ch2-Ch1.zen
2.088003e+01	3.154329e+02	20150716_gfpWAPLch3_Prometa\MitoSys2\Calibration\mEGFPC1_Noc\mEGFP_setmEGFP_1_R1_P2_K1_Ch2-Ch1.zen
2.094003e+01	3.062162e+02	20150716_gfpWAPLch3_Prometa\MitoSys2\Calibration\mEGFPC1_Noc\mEGFP_setmEGFP_1_R1_P2_K1_Ch2-Ch1.zen
2.100003e+01	3.163162e+02	20150716_gfpWAPLch3_Prometa\MitoSys2\Calibration\mEGFPC1_Noc\mEGFP_setmEGFP_1_R1_P2_K1_Ch2-Ch1.zen
2.106003e+01	2.986496e+02	20150716_gfpWAPLch3_Prometa\MitoSys2\Calibration\mEGFPC1_Noc\mEGFP_setmEGFP_1_R1_P2_K1_Ch2-Ch1.zen
2.112003e+01	3.062329e+02	20150716_gfpWAPLch3_Prometa\MitoSys2\Calibration\mEGFPC1_Noc\mEGFP_setmEGFP_1_R1_P2_K1_Ch2-Ch1.zen
2.118003e+01	3.018829e+02	20150716_gfpWAPLch3_Prometa\MitoSys2\Calibration\mEGFPC1_Noc\mEGFP_setmEGFP_1_R1_P2_K1_Ch2-Ch1.zen
2.124003e+01	3.008329e+02	20150716_gfpWAPLch3_Prometa\MitoSys2\Calibration\mEGFPC1_Noc\mEGFP_setmEGFP_1_R1_P2_K1_Ch2-Ch1.zen
2.130003e+01	3.006662e+02	20150716_gfpWAPLch3_Prometa\MitoSys2\Calibration\mEGFPC1_Noc\mEGFP_setmEGFP_1_R1_P2_K1_Ch2-Ch1.zen
2.136003e+01	3.089662e+02	20150716_gfpWAPLch3_Prometa\MitoSys2\Calibration\mEGFPC1_Noc\mEGFP_setmEGFP_1_R1_P2_K1_Ch2-Ch1.zen
2.142003e+01	2.995662e+02	20150716_gfpWAPLch3_Prometa\MitoSys2\Calibration\mEGFPC1_Noc\mEGFP_setmEGFP_1_R1_P2_K1_Ch2-Ch1.zen
2.148003e+01	3.111495e+02	20150716_gfpWAPLch3_Prometa\MitoSys2\Calibration\mEGFPC1_Noc\mEGFP_setmEGFP_1_R1_P2_K1_Ch2-Ch1.zen
2.154003e+01	3.099662e+02	20150716_gfpWAPLch3_Prometa\MitoSys2\Calibration\mEGFPC1_Noc\mEGFP_setmEGFP_1_R1_P2_K1_Ch2-Ch1.zen
2.160003e+01	3.074995e+02	20150716_gfpWAPLch3_Prometa\MitoSys2\Calibration\mEGFPC1_Noc\mEGFP_setmEGFP_1_R1_P2_K1_Ch2-Ch1.zen
2.166003e+01	3.079162e+02	20150716_gfpWAPLch3_Prometa\MitoSys2\Calibration\mEGFPC1_Noc\mEGFP_setmEGFP_1_R1_P2_K1_Ch2-Ch1.zen
2.172003e+01	3.088496e+02	20150716_gfpWAPLch3_Prometa\MitoSys2\Calibration\mEGFPC1_Noc\mEGFP_setmEGFP_1_R1_P2_K1_Ch2-Ch1.zen
2.178003e+01	3.102829e+02	20150716_gfpWAPLch3_Prometa\MitoSys2\Calibration\mEGFPC1_Noc\mEGFP_setmEGFP_1_R1_P2_K1_Ch2-Ch1.zen
2.184003e+01	3.127162e+02	20150716_gfpWAPLch3_Prometa\MitoSys2\Calibration\mEGFPC1_Noc\mEGFP_setmEGFP_1_R1_P2_K1_Ch2-Ch1.zen
2.190003e+01	3.012329e+02	20150716_gfpWAPLch3_Prometa\MitoSys2\Calibration\mEGFPC1_Noc\mEGFP_setmEGFP_1_R1_P2_K1_Ch2-Ch1.zen
2.196003e+01	3.019662e+02	20150716_gfpWAPLch3_Prometa\MitoSys2\Calibration\mEGFPC1_Noc\mEGFP_setmEGFP_1_R1_P2_K1_Ch2-Ch1.zen
2.202003e+01	3.041995e+02	20150716_gfpWAPLch3_Prometa\MitoSys2\Calibration\mEGFPC1_Noc\mEGFP_setmEGFP_1_R1_P2_K1_Ch2-Ch1.zen
2.208003e+01	2.992162e+02	20150716_gfpWAPLch3_Prometa\MitoSys2\Calibration\mEGFPC1_Noc\mEGFP_setmEGFP_1_R1_P2_K1_Ch2-Ch1.zen
2.214003e+01	3.054829e+02	20150716_gfpWAPLch3_Prometa\MitoSys2\Calibration\mEGFPC1_Noc\mEGFP_setmEGFP_1_R1_P2_K1_Ch2-Ch1.zen
2.220003e+01	3.106829e+02	20150716_gfpWAPLch3_Prometa\MitoSys2\Calibration\mEGFPC1_Noc\mEGFP_setmEGFP_1_R1_P2_K1_Ch2-Ch1.zen
2.226003e+01	3.097495e+02	20150716_gfpWAPLch3_Prometa\MitoSys2\Calibration\mEGFPC1_Noc\mEGFP_setmEGFP_1_R1_P2_K1_Ch2-Ch1.zen
2.232003e+01	3.032829e+02	20150716_gfpWAPLch3_Prometa\MitoSys2\Calibration\mEGFPC1_Noc\mEGFP_setmEGFP_1_R1_P2_K1_Ch2-Ch1.zen
2.238003e+01	3.095996e+02	20150716_gfpWAPLch3_Prometa\MitoSys2\Calibration\mEGFPC1_Noc\mEGFP_setmEGFP_1_R1_P2_K1_Ch2-Ch1.zen
2.244003e+01	3.022329e+02	20150716_gfpWAPLch3_Prometa\MitoSys2\Calibration\mEGFPC1_Noc\mEGFP_setmEGFP_1_R1_P2_K1_Ch2-Ch1.zen
2.250003e+01	3.053162e+02	20150716_gfpWAPLch3_Prometa\MitoSys2\Calibration\mEGFPC1_Noc\mEGFP_setmEGFP_1_R1_P2_K1_Ch2-Ch1.zen
2.256003e+01	3.084662e+02	20150716_gfpWAPLch3_Prometa\MitoSys2\Calibration\mEGFPC1_Noc\mEGFP_setmEGFP_1_R1_P2_K1_Ch2-Ch1.zen
2.262003e+01	2.980662e+02	20150716_gfpWAPLch3_Prometa\MitoSys2\Calibration\mEGFPC1_Noc\mEGFP_setmEGFP_1_R1_P2_K1_Ch2-Ch1.zen
2.268003e+01	3.141995e+02	20150716_gfpWAPLch3_Prometa\MitoSys2\Calibration\mEGFPC1_Noc\mEGFP_setmEGFP_1_R1_P2_K1_Ch2-Ch1.zen
2.274003e+01	3.072329e+02	20150716_gfpWAPLch3_Prometa\MitoSys2\Calibration\mEGFPC1_Noc\mEGFP_setmEGFP_1_R1_P2_K1_Ch2-Ch1.zen
2.280003e+01	2.989162e+02	20150716_gfpWAPLch3_Prometa\MitoSys2\Calibration\mEGFPC1_Noc\mEGFP_setmEGFP_1_R1_P2_K1_Ch2-Ch1.zen
2.286003e+01	3.076329e+02	20150716_gfpWAPLch3_Prometa\MitoSys2\Calibration\mEGFPC1_Noc\mEGFP_setmEGFP_1_R1_P2_K1_Ch2-Ch1.zen
2.292003e+01	3.045329e+02	20150716_gfpWAPLch3_Prometa\MitoSys2\Calibration\mEGFPC1_Noc\mEGFP_setmEGFP_1_R1_P2_K1_Ch2-Ch1.zen
2.298003e+01	3.020162e+02	20150716_gfpWAPLch3_Prometa\MitoSys2\Calibration\mEGFPC1_Noc\mEGFP_setmEGFP_1_R1_P2_K1_Ch2-Ch1.zen
2.304003e+01	3.140662e+02	20150716_gfpWAPLch3_Prometa\MitoSys2\Calibration\mEGFPC1_Noc\mEGFP_setmEGFP_1_R1_P2_K1_Ch2-Ch1.zen
2.310003e+01	3.174329e+02	20150716_gfpWAPLch3_Prometa\MitoSys2\Calibration\mEGFPC1_Noc\mEGFP_setmEGFP_1_R1_P2_K1_Ch2-Ch1.zen
2.316003e+01	3.083829e+02	20150716_gfpWAPLch3_Prometa\MitoSys2\Calibration\mEGFPC1_Noc\mEGFP_setmEGFP_1_R1_P2_K1_Ch2-Ch1.zen
2.322003e+01	3.056995e+02	20150716_gfpWAPLch3_Prometa\MitoSys2\Calibration\mEGFPC1_Noc\mEGFP_setmEGFP_1_R1_P2_K1_Ch2-Ch1.zen
2.328003e+01	3.083162e+02	20150716_gfpWAPLch3_Prometa\MitoSys2\Calibration\mEGFPC1_Noc\mEGFP_setmEGFP_1_R1_P2_K1_Ch2-Ch1.zen
2.334003e+01	3.067829e+02	20150716_gfpWAPLch3_Prometa\MitoSys2\Calibration\mEGFPC1_Noc\mEGFP_setmEGFP_1_R1_P2_K1_Ch2-Ch1.zen
2.340003e+01	2.978662e+02	20150716_gfpWAPLch3_Prometa\MitoSys2\Calibration\mEGFPC1_Noc\mEGFP_setmEGFP_1_R1_P2_K1_Ch2-Ch1.zen
2.346003e+01	3.063162e+02	20150716_gfpWAPLch3_Prometa\MitoSys2\Calibration\mEGFPC1_Noc\mEGFP_setmEGFP_1_R1_P2_K1_Ch2-Ch1.zen
2.352003e+01	3.070662e+02	20150716_gfpWAPLch3_Prometa\MitoSys2\Calibration\mEGFPC1_Noc\mEGFP_setmEGFP_1_R1_P2_K1_Ch2-Ch1.zen
2.358003e+01	3.136662e+02	20150716_gfpWAPLch3_Prometa\MitoSys2\Calibration\mEGFPC1_Noc\mEGFP_setmEGFP_1_R1_P2_K1_Ch2-Ch1.zen
2.364003e+01	3.016162e+02	20150716_gfpWAPLch3_Prometa\MitoSys2\Calibration\mEGFPC1_Noc\mEGFP_setmEGFP_1_R1_P2_K1_Ch2-Ch1.zen
2.370004e+01	3.072495e+02	20150716_gfpWAPLch3_Prometa\MitoSys2\Calibration\mEGFPC1_Noc\mEGFP_setmEGFP_1_R1_P2_K1_Ch2-Ch1.zen
2.376003e+01	3.082662e+02	20150716_gfpWAPLch3_Prometa\MitoSys2\Calibration\mEGFPC1_Noc\mEGFP_setmEGFP_1_R1_P2_K1_Ch2-Ch1.zen
2.382003e+01	3.004162e+02	20150716_gfpWAPLch3_Prometa\MitoSys2\Calibration\mEGFPC1_Noc\mEGFP_setmEGFP_1_R1_P2_K1_Ch2-Ch1.zen
2.388004e+01	3.079662e+02	20150716_gfpWAPLch3_Prometa\MitoSys2\Calibration\mEGFPC1_Noc\mEGFP_setmEGFP_1_R1_P2_K1_Ch2-Ch1.zen
2.394003e+01	3.073996e+02	20150716_gfpWAPLch3_Prometa\MitoSys2\Calibration\mEGFPC1_Noc\mEGFP_setmEGFP_1_R1_P2_K1_Ch2-Ch1.zen
2.400003e+01	3.027996e+02	20150716_gfpWAPLch3_Prometa\MitoSys2\Calibration\mEGFPC1_Noc\mEGFP_setmEGFP_1_R1_P2_K1_Ch2-Ch1.zen
2.406004e+01	2.981995e+02	20150716_gfpWAPLch3_Prometa\MitoSys2\Calibration\mEGFPC1_Noc\mEGFP_setmEGFP_1_R1_P2_K1_Ch2-Ch1.zen
2.412004e+01	3.090996e+02	20150716_gfpWAPLch3_Prometa\MitoSys2\Calibration\mEGFPC1_Noc\mEGFP_setmEGFP_1_R1_P2_K1_Ch2-Ch1.zen
2.418003e+01	3.119662e+02	20150716_gfpWAPLch3_Prometa\MitoSys2\Calibration\mEGFPC1_Noc\mEGFP_setmEGFP_1_R1_P2_K1_Ch2-Ch1.zen
2.424004e+01	3.062996e+02	20150716_gfpWAPLch3_Prometa\MitoSys2\Calibration\mEGFPC1_Noc\mEGFP_setmEGFP_1_R1_P2_K1_Ch2-Ch1.zen
2.430004e+01	3.118162e+02	20150716_gfpWAPLch3_Prometa\MitoSys2\Calibration\mEGFPC1_Noc\mEGFP_setmEGFP_1_R1_P2_K1_Ch2-Ch1.zen
2.436003e+01	3.028996e+02	20150716_gfpWAPLch3_Prometa\MitoSys2\Calibration\mEGFPC1_Noc\mEGFP_setmEGFP_1_R1_P2_K1_Ch2-Ch1.zen
2.442004e+01	3.107495e+02	20150716_gfpWAPLch3_Prometa\MitoSys2\Calibration\mEGFPC1_Noc\mEGFP_setmEGFP_1_R1_P2_K1_Ch2-Ch1.zen
2.448004e+01	3.128496e+02	20150716_gfpWAPLch3_Prometa\MitoSys2\Calibration\mEGFPC1_Noc\mEGFP_setmEGFP_1_R1_P2_K1_Ch2-Ch1.zen
2.454004e+01	3.139662e+02	20150716_gfpWAPLch3_Prometa\MitoSys2\Calibration\mEGFPC1_Noc\mEGFP_setmEGFP_1_R1_P2_K1_Ch2-Ch1.zen
2.460004e+01	3.014996e+02	20150716_gfpWAPLch3_Prometa\MitoSys2\Calibration\mEGFPC1_Noc\mEGFP_setmEGFP_1_R1_P2_K1_Ch2-Ch1.zen
2.466004e+01	3.081495e+02	20150716_gfpWAPLch3_Prometa\MitoSys2\Calibration\mEGFPC1_Noc\mEGFP_setmEGFP_1_R1_P2_K1_Ch2-Ch1.zen
2.472004e+01	3.135829e+02	20150716_gfpWAPLch3_Prometa\MitoSys2\Calibration\mEGFPC1_Noc\mEGFP_setmEGFP_1_R1_P2_K1_Ch2-Ch1.zen
2.478004e+01	3.096995e+02	20150716_gfpWAPLch3_Prometa\MitoSys2\Calibration\mEGFPC1_Noc\mEGFP_setmEGFP_1_R1_P2_K1_Ch2-Ch1.zen
2.484004e+01	3.004996e+02	20150716_gfpWAPLch3_Prometa\MitoSys2\Calibration\mEGFPC1_Noc\mEGFP_setmEGFP_1_R1_P2_K1_Ch2-Ch1.zen
2.490004e+01	3.028996e+02	20150716_gfpWAPLch3_Prometa\MitoSys2\Calibration\mEGFPC1_Noc\mEGFP_setmEGFP_1_R1_P2_K1_Ch2-Ch1.zen
2.496004e+01	3.005662e+02	20150716_gfpWAPLch3_Prometa\MitoSys2\Calibration\mEGFPC1_Noc\mEGFP_setmEGFP_1_R1_P2_K1_Ch2-Ch1.zen
2.502004e+01	3.104995e+02	20150716_gfpWAPLch3_Prometa\MitoSys2\Calibration\mEGFPC1_Noc\mEGFP_setmEGFP_1_R1_P2_K1_Ch2-Ch1.zen
2.508004e+01	3.031662e+02	20150716_gfpWAPLch3_Prometa\MitoSys2\Calibration\mEGFPC1_Noc\mEGFP_setmEGFP_1_R1_P2_K1_Ch2-Ch1.zen
2.514004e+01	3.093329e+02	20150716_gfpWAPLch3_Prometa\MitoSys2\Calibration\mEGFPC1_Noc\mEGFP_setmEGFP_1_R1_P2_K1_Ch2-Ch1.zen
2.520004e+01	3.067495e+02	20150716_gfpWAPLch3_Prometa\MitoSys2\Calibration\mEGFPC1_Noc\mEGFP_setmEGFP_1_R1_P2_K1_Ch2-Ch1.zen
2.526004e+01	3.179995e+02	20150716_gfpWAPLch3_Prometa\MitoSys2\Calibration\mEGFPC1_Noc\mEGFP_setmEGFP_1_R1_P2_K1_Ch2-Ch1.zen
2.532004e+01	3.110329e+02	20150716_gfpWAPLch3_Prometa\MitoSys2\Calibration\mEGFPC1_Noc\mEGFP_setmEGFP_1_R1_P2_K1_Ch2-Ch1.zen
2.538004e+01	3.071662e+02	20150716_gfpWAPLch3_Prometa\MitoSys2\Calibration\mEGFPC1_Noc\mEGFP_setmEGFP_1_R1_P2_K1_Ch2-Ch1.zen
2.544004e+01	3.054495e+02	20150716_gfpWAPLch3_Prometa\MitoSys2\Calibration\mEGFPC1_Noc\mEGFP_setmEGFP_1_R1_P2_K1_Ch2-Ch1.zen
2.550004e+01	3.027662e+02	20150716_gfpWAPLch3_Prometa\MitoSys2\Calibration\mEGFPC1_Noc\mEGFP_setmEGFP_1_R1_P2_K1_Ch2-Ch1.zen
2.556004e+01	3.051329e+02	20150716_gfpWAPLch3_Prometa\MitoSys2\Calibration\mEGFPC1_Noc\mEGFP_setmEGFP_1_R1_P2_K1_Ch2-Ch1.zen
2.562004e+01	3.092329e+02	20150716_gfpWAPLch3_Prometa\MitoSys2\Calibration\mEGFPC1_Noc\mEGFP_setmEGFP_1_R1_P2_K1_Ch2-Ch1.zen
2.568004e+01	3.059829e+02	20150716_gfpWAPLch3_Prometa\MitoSys2\Calibration\mEGFPC1_Noc\mEGFP_setmEGFP_1_R1_P2_K1_Ch2-Ch1.zen
2.574004e+01	3.074662e+02	20150716_gfpWAPLch3_Prometa\MitoSys2\Calibration\mEGFPC1_Noc\mEGFP_setmEGFP_1_R1_P2_K1_Ch2-Ch1.zen
2.580004e+01	3.115662e+02	20150716_gfpWAPLch3_Prometa\MitoSys2\Calibration\mEGFPC1_Noc\mEGFP_setmEGFP_1_R1_P2_K1_Ch2-Ch1.zen
2.586004e+01	2.994162e+02	20150716_gfpWAPLch3_Prometa\MitoSys2\Calibration\mEGFPC1_Noc\mEGFP_setmEGFP_1_R1_P2_K1_Ch2-Ch1.zen
2.592004e+01	3.050329e+02	20150716_gfpWAPLch3_Prometa\MitoSys2\Calibration\mEGFPC1_Noc\mEGFP_setmEGFP_1_R1_P2_K1_Ch2-Ch1.zen
2.598004e+01	3.167495e+02	20150716_gfpWAPLch3_Prometa\MitoSys2\Calibration\mEGFPC1_Noc\mEGFP_setmEGFP_1_R1_P2_K1_Ch2-Ch1.zen
2.604004e+01	3.103995e+02	20150716_gfpWAPLch3_Prometa\MitoSys2\Calibration\mEGFPC1_Noc\mEGFP_setmEGFP_1_R1_P2_K1_Ch2-Ch1.zen
2.610004e+01	3.074495e+02	20150716_gfpWAPLch3_Prometa\MitoSys2\Calibration\mEGFPC1_Noc\mEGFP_setmEGFP_1_R1_P2_K1_Ch2-Ch1.zen
2.616004e+01	3.066162e+02	20150716_gfpWAPLch3_Prometa\MitoSys2\Calibration\mEGFPC1_Noc\mEGFP_setmEGFP_1_R1_P2_K1_Ch2-Ch1.zen
2.622004e+01	3.149662e+02	20150716_gfpWAPLch3_Prometa\MitoSys2\Calibration\mEGFPC1_Noc\mEGFP_setmEGFP_1_R1_P2_K1_Ch2-Ch1.zen
2.628004e+01	3.213995e+02	20150716_gfpWAPLch3_Prometa\MitoSys2\Calibration\mEGFPC1_Noc\mEGFP_setmEGFP_1_R1_P2_K1_Ch2-Ch1.zen
2.634004e+01	3.095496e+02	20150716_gfpWAPLch3_Prometa\MitoSys2\Calibration\mEGFPC1_Noc\mEGFP_setmEGFP_1_R1_P2_K1_Ch2-Ch1.zen
2.640004e+01	3.119829e+02	20150716_gfpWAPLch3_Prometa\MitoSys2\Calibration\mEGFPC1_Noc\mEGFP_setmEGFP_1_R1_P2_K1_Ch2-Ch1.zen
2.646004e+01	3.107662e+02	20150716_gfpWAPLch3_Prometa\MitoSys2\Calibration\mEGFPC1_Noc\mEGFP_setmEGFP_1_R1_P2_K1_Ch2-Ch1.zen
2.652004e+01	3.037829e+02	20150716_gfpWAPLch3_Prometa\MitoSys2\Calibration\mEGFPC1_Noc\mEGFP_setmEGFP_1_R1_P2_K1_Ch2-Ch1.zen
2.658004e+01	3.118329e+02	20150716_gfpWAPLch3_Prometa\MitoSys2\Calibration\mEGFPC1_Noc\mEGFP_setmEGFP_1_R1_P2_K1_Ch2-Ch1.zen
2.664004e+01	3.082495e+02	20150716_gfpWAPLch3_Prometa\MitoSys2\Calibration\mEGFPC1_Noc\mEGFP_setmEGFP_1_R1_P2_K1_Ch2-Ch1.zen
2.670004e+01	3.071662e+02	20150716_gfpWAPLch3_Prometa\MitoSys2\Calibration\mEGFPC1_Noc\mEGFP_setmEGFP_1_R1_P2_K1_Ch2-Ch1.zen
2.676004e+01	3.146162e+02	20150716_gfpWAPLch3_Prometa\MitoSys2\Calibration\mEGFPC1_Noc\mEGFP_setmEGFP_1_R1_P2_K1_Ch2-Ch1.zen
2.682004e+01	3.079829e+02	20150716_gfpWAPLch3_Prometa\MitoSys2\Calibration\mEGFPC1_Noc\mEGFP_setmEGFP_1_R1_P2_K1_Ch2-Ch1.zen
2.688004e+01	3.037829e+02	20150716_gfpWAPLch3_Prometa\MitoSys2\Calibration\mEGFPC1_Noc\mEGFP_setmEGFP_1_R1_P2_K1_Ch2-Ch1.zen
2.694004e+01	3.063162e+02	20150716_gfpWAPLch3_Prometa\MitoSys2\Calibration\mEGFPC1_Noc\mEGFP_setmEGFP_1_R1_P2_K1_Ch2-Ch1.zen
2.700004e+01	3.082662e+02	20150716_gfpWAPLch3_Prometa\MitoSys2\Calibration\mEGFPC1_Noc\mEGFP_setmEGFP_1_R1_P2_K1_Ch2-Ch1.zen
2.706004e+01	3.119662e+02	20150716_gfpWAPLch3_Prometa\MitoSys2\Calibration\mEGFPC1_Noc\mEGFP_setmEGFP_1_R1_P2_K1_Ch2-Ch1.zen
2.712004e+01	2.996329e+02	20150716_gfpWAPLch3_Prometa\MitoSys2\Calibration\mEGFPC1_Noc\mEGFP_setmEGFP_1_R1_P2_K1_Ch2-Ch1.zen
2.718004e+01	3.036162e+02	20150716_gfpWAPLch3_Prometa\MitoSys2\Calibration\mEGFPC1_Noc\mEGFP_setmEGFP_1_R1_P2_K1_Ch2-Ch1.zen
2.724004e+01	3.066662e+02	20150716_gfpWAPLch3_Prometa\MitoSys2\Calibration\mEGFPC1_Noc\mEGFP_setmEGFP_1_R1_P2_K1_Ch2-Ch1.zen
2.730004e+01	3.121829e+02	20150716_gfpWAPLch3_Prometa\MitoSys2\Calibration\mEGFPC1_Noc\mEGFP_setmEGFP_1_R1_P2_K1_Ch2-Ch1.zen
2.736004e+01	3.122662e+02	20150716_gfpWAPLch3_Prometa\MitoSys2\Calibration\mEGFPC1_Noc\mEGFP_setmEGFP_1_R1_P2_K1_Ch2-Ch1.zen
2.742004e+01	3.122662e+02	20150716_gfpWAPLch3_Prometa\MitoSys2\Calibration\mEGFPC1_Noc\mEGFP_setmEGFP_1_R1_P2_K1_Ch2-Ch1.zen
2.748004e+01	3.113329e+02	20150716_gfpWAPLch3_Prometa\MitoSys2\Calibration\mEGFPC1_Noc\mEGFP_setmEGFP_1_R1_P2_K1_Ch2-Ch1.zen
2.754004e+01	3.112996e+02	20150716_gfpWAPLch3_Prometa\MitoSys2\Calibration\mEGFPC1_Noc\mEGFP_setmEGFP_1_R1_P2_K1_Ch2-Ch1.zen
2.760004e+01	3.022829e+02	20150716_gfpWAPLch3_Prometa\MitoSys2\Calibration\mEGFPC1_Noc\mEGFP_setmEGFP_1_R1_P2_K1_Ch2-Ch1.zen
2.766004e+01	3.118829e+02	20150716_gfpWAPLch3_Prometa\MitoSys2\Calibration\mEGFPC1_Noc\mEGFP_setmEGFP_1_R1_P2_K1_Ch2-Ch1.zen
2.772004e+01	3.134829e+02	20150716_gfpWAPLch3_Prometa\MitoSys2\Calibration\mEGFPC1_Noc\mEGFP_setmEGFP_1_R1_P2_K1_Ch2-Ch1.zen
2.778004e+01	3.083662e+02	20150716_gfpWAPLch3_Prometa\MitoSys2\Calibration\mEGFPC1_Noc\mEGFP_setmEGFP_1_R1_P2_K1_Ch2-Ch1.zen
2.784004e+01	3.011829e+02	20150716_gfpWAPLch3_Prometa\MitoSys2\Calibration\mEGFPC1_Noc\mEGFP_setmEGFP_1_R1_P2_K1_Ch2-Ch1.zen
2.790004e+01	3.120996e+02	20150716_gfpWAPLch3_Prometa\MitoSys2\Calibration\mEGFPC1_Noc\mEGFP_setmEGFP_1_R1_P2_K1_Ch2-Ch1.zen
2.796004e+01	3.109329e+02	20150716_gfpWAPLch3_Prometa\MitoSys2\Calibration\mEGFPC1_Noc\mEGFP_setmEGFP_1_R1_P2_K1_Ch2-Ch1.zen
2.802004e+01	3.091829e+02	20150716_gfpWAPLch3_Prometa\MitoSys2\Calibration\mEGFPC1_Noc\mEGFP_setmEGFP_1_R1_P2_K1_Ch2-Ch1.zen
2.808004e+01	3.148162e+02	20150716_gfpWAPLch3_Prometa\MitoSys2\Calibration\mEGFPC1_Noc\mEGFP_setmEGFP_1_R1_P2_K1_Ch2-Ch1.zen
2.814004e+01	3.179162e+02	20150716_gfpWAPLch3_Prometa\MitoSys2\Calibration\mEGFPC1_Noc\mEGFP_setmEGFP_1_R1_P2_K1_Ch2-Ch1.zen
2.820004e+01	3.129995e+02	20150716_gfpWAPLch3_Prometa\MitoSys2\Calibration\mEGFPC1_Noc\mEGFP_setmEGFP_1_R1_P2_K1_Ch2-Ch1.zen
2.826004e+01	3.067829e+02	20150716_gfpWAPLch3_Prometa\MitoSys2\Calibration\mEGFPC1_Noc\mEGFP_setmEGFP_1_R1_P2_K1_Ch2-Ch1.zen
2.832004e+01	3.098496e+02	20150716_gfpWAPLch3_Prometa\MitoSys2\Calibration\mEGFPC1_Noc\mEGFP_setmEGFP_1_R1_P2_K1_Ch2-Ch1.zen
2.838004e+01	3.107329e+02	20150716_gfpWAPLch3_Prometa\MitoSys2\Calibration\mEGFPC1_Noc\mEGFP_setmEGFP_1_R1_P2_K1_Ch2-Ch1.zen
2.844004e+01	3.070496e+02	20150716_gfpWAPLch3_Prometa\MitoSys2\Calibration\mEGFPC1_Noc\mEGFP_setmEGFP_1_R1_P2_K1_Ch2-Ch1.zen
2.850004e+01	3.073996e+02	20150716_gfpWAPLch3_Prometa\MitoSys2\Calibration\mEGFPC1_Noc\mEGFP_setmEGFP_1_R1_P2_K1_Ch2-Ch1.zen
2.856004e+01	3.106829e+02	20150716_gfpWAPLch3_Prometa\MitoSys2\Calibration\mEGFPC1_Noc\mEGFP_setmEGFP_1_R1_P2_K1_Ch2-Ch1.zen
2.862004e+01	3.080329e+02	20150716_gfpWAPLch3_Prometa\MitoSys2\Calibration\mEGFPC1_Noc\mEGFP_setmEGFP_1_R1_P2_K1_Ch2-Ch1.zen
2.868004e+01	3.146662e+02	20150716_gfpWAPLch3_Prometa\MitoSys2\Calibration\mEGFPC1_Noc\mEGFP_setmEGFP_1_R1_P2_K1_Ch2-Ch1.zen
2.874004e+01	3.029162e+02	20150716_gfpWAPLch3_Prometa\MitoSys2\Calibration\mEGFPC1_Noc\mEGFP_setmEGFP_1_R1_P2_K1_Ch2-Ch1.zen
2.880004e+01	3.079329e+02	20150716_gfpWAPLch3_Prometa\MitoSys2\Calibration\mEGFPC1_Noc\mEGFP_setmEGFP_1_R1_P2_K1_Ch2-Ch1.zen
2.886004e+01	3.113496e+02	20150716_gfpWAPLch3_Prometa\MitoSys2\Calibration\mEGFPC1_Noc\mEGFP_setmEGFP_1_R1_P2_K1_Ch2-Ch1.zen
2.892004e+01	3.051496e+02	20150716_gfpWAPLch3_Prometa\MitoSys2\Calibration\mEGFPC1_Noc\mEGFP_setmEGFP_1_R1_P2_K1_Ch2-Ch1.zen
2.898004e+01	3.037329e+02	20150716_gfpWAPLch3_Prometa\MitoSys2\Calibration\mEGFPC1_Noc\mEGFP_setmEGFP_1_R1_P2_K1_Ch2-Ch1.zen
2.904004e+01	3.090996e+02	20150716_gfpWAPLch3_Prometa\MitoSys2\Calibration\mEGFPC1_Noc\mEGFP_setmEGFP_1_R1_P2_K1_Ch2-Ch1.zen
2.910004e+01	3.106329e+02	20150716_gfpWAPLch3_Prometa\MitoSys2\Calibration\mEGFPC1_Noc\mEGFP_setmEGFP_1_R1_P2_K1_Ch2-Ch1.zen
2.916004e+01	3.168329e+02	20150716_gfpWAPLch3_Prometa\MitoSys2\Calibration\mEGFPC1_Noc\mEGFP_setmEGFP_1_R1_P2_K1_Ch2-Ch1.zen
2.922004e+01	3.015162e+02	20150716_gfpWAPLch3_Prometa\MitoSys2\Calibration\mEGFPC1_Noc\mEGFP_setmEGFP_1_R1_P2_K1_Ch2-Ch1.zen
2.928004e+01	3.086662e+02	20150716_gfpWAPLch3_Prometa\MitoSys2\Calibration\mEGFPC1_Noc\mEGFP_setmEGFP_1_R1_P2_K1_Ch2-Ch1.zen
2.934004e+01	3.017996e+02	20150716_gfpWAPLch3_Prometa\MitoSys2\Calibration\mEGFPC1_Noc\mEGFP_setmEGFP_1_R1_P2_K1_Ch2-Ch1.zen
2.940004e+01	2.969495e+02	20150716_gfpWAPLch3_Prometa\MitoSys2\Calibration\mEGFPC1_Noc\mEGFP_setmEGFP_1_R1_P2_K1_Ch2-Ch1.zen
2.946004e+01	3.109995e+02	20150716_gfpWAPLch3_Prometa\MitoSys2\Calibration\mEGFPC1_Noc\mEGFP_setmEGFP_1_R1_P2_K1_Ch2-Ch1.zen
2.952004e+01	3.138329e+02	20150716_gfpWAPLch3_Prometa\MitoSys2\Calibration\mEGFPC1_Noc\mEGFP_setmEGFP_1_R1_P2_K1_Ch2-Ch1.zen
2.958004e+01	3.124495e+02	20150716_gfpWAPLch3_Prometa\MitoSys2\Calibration\mEGFPC1_Noc\mEGFP_setmEGFP_1_R1_P2_K1_Ch2-Ch1.zen
2.964004e+01	3.103162e+02	20150716_gfpWAPLch3_Prometa\MitoSys2\Calibration\mEGFPC1_Noc\mEGFP_setmEGFP_1_R1_P2_K1_Ch2-Ch1.zen
2.970004e+01	3.029996e+02	20150716_gfpWAPLch3_Prometa\MitoSys2\Calibration\mEGFPC1_Noc\mEGFP_setmEGFP_1_R1_P2_K1_Ch2-Ch1.zen
2.976004e+01	3.031829e+02	20150716_gfpWAPLch3_Prometa\MitoSys2\Calibration\mEGFPC1_Noc\mEGFP_setmEGFP_1_R1_P2_K1_Ch2-Ch1.zen
2.982004e+01	3.027996e+02	20150716_gfpWAPLch3_Prometa\MitoSys2\Calibration\mEGFPC1_Noc\mEGFP_setmEGFP_1_R1_P2_K1_Ch2-Ch1.zen
2.988004e+01	3.064829e+02	20150716_gfpWAPLch3_Prometa\MitoSys2\Calibration\mEGFPC1_Noc\mEGFP_setmEGFP_1_R1_P2_K1_Ch2-Ch1.zen
2.994004e+01	3.076829e+02	20150716_gfpWAPLch3_Prometa\MitoSys2\Calibration\mEGFPC1_Noc\mEGFP_setmEGFP_1_R1_P2_K1_Ch2-Ch1.zen
0	3.157166e+02	20150716_gfpWAPLch3_Prometa\MitoSys2\Calibration\mEGFPC1_Noc\mEGFP_setmEGFP_1_R1_P3_K1_Ch2-Ch1.zen
6.000000e-02	3.122000e+02	20150716_gfpWAPLch3_Prometa\MitoSys2\Calibration\mEGFPC1_Noc\mEGFP_setmEGFP_1_R1_P3_K1_Ch2-Ch1.zen
1.200000e-01	3.224166e+02	20150716_gfpWAPLch3_Prometa\MitoSys2\Calibration\mEGFPC1_Noc\mEGFP_setmEGFP_1_R1_P3_K1_Ch2-Ch1.zen
1.800000e-01	3.152500e+02	20150716_gfpWAPLch3_Prometa\MitoSys2\Calibration\mEGFPC1_Noc\mEGFP_setmEGFP_1_R1_P3_K1_Ch2-Ch1.zen
2.400000e-01	3.098333e+02	20150716_gfpWAPLch3_Prometa\MitoSys2\Calibration\mEGFPC1_Noc\mEGFP_setmEGFP_1_R1_P3_K1_Ch2-Ch1.zen
3.000000e-01	3.246333e+02	20150716_gfpWAPLch3_Prometa\MitoSys2\Calibration\mEGFPC1_Noc\mEGFP_setmEGFP_1_R1_P3_K1_Ch2-Ch1.zen
3.600000e-01	3.229833e+02	20150716_gfpWAPLch3_Prometa\MitoSys2\Calibration\mEGFPC1_Noc\mEGFP_setmEGFP_1_R1_P3_K1_Ch2-Ch1.zen
4.200000e-01	3.215166e+02	20150716_gfpWAPLch3_Prometa\MitoSys2\Calibration\mEGFPC1_Noc\mEGFP_setmEGFP_1_R1_P3_K1_Ch2-Ch1.zen
4.800000e-01	3.163833e+02	20150716_gfpWAPLch3_Prometa\MitoSys2\Calibration\mEGFPC1_Noc\mEGFP_setmEGFP_1_R1_P3_K1_Ch2-Ch1.zen
5.400000e-01	3.151666e+02	20150716_gfpWAPLch3_Prometa\MitoSys2\Calibration\mEGFPC1_Noc\mEGFP_setmEGFP_1_R1_P3_K1_Ch2-Ch1.zen
6.000000e-01	3.111666e+02	20150716_gfpWAPLch3_Prometa\MitoSys2\Calibration\mEGFPC1_Noc\mEGFP_setmEGFP_1_R1_P3_K1_Ch2-Ch1.zen
6.600000e-01	3.170166e+02	20150716_gfpWAPLch3_Prometa\MitoSys2\Calibration\mEGFPC1_Noc\mEGFP_setmEGFP_1_R1_P3_K1_Ch2-Ch1.zen
7.200000e-01	3.201666e+02	20150716_gfpWAPLch3_Prometa\MitoSys2\Calibration\mEGFPC1_Noc\mEGFP_setmEGFP_1_R1_P3_K1_Ch2-Ch1.zen
7.800000e-01	3.167833e+02	20150716_gfpWAPLch3_Prometa\MitoSys2\Calibration\mEGFPC1_Noc\mEGFP_setmEGFP_1_R1_P3_K1_Ch2-Ch1.zen
8.400000e-01	3.245000e+02	20150716_gfpWAPLch3_Prometa\MitoSys2\Calibration\mEGFPC1_Noc\mEGFP_setmEGFP_1_R1_P3_K1_Ch2-Ch1.zen
9.000000e-01	3.126000e+02	20150716_gfpWAPLch3_Prometa\MitoSys2\Calibration\mEGFPC1_Noc\mEGFP_setmEGFP_1_R1_P3_K1_Ch2-Ch1.zen
9.600000e-01	3.124833e+02	20150716_gfpWAPLch3_Prometa\MitoSys2\Calibration\mEGFPC1_Noc\mEGFP_setmEGFP_1_R1_P3_K1_Ch2-Ch1.zen
1.020000e+00	3.023833e+02	20150716_gfpWAPLch3_Prometa\MitoSys2\Calibration\mEGFPC1_Noc\mEGFP_setmEGFP_1_R1_P3_K1_Ch2-Ch1.zen
1.080000e+00	3.161333e+02	20150716_gfpWAPLch3_Prometa\MitoSys2\Calibration\mEGFPC1_Noc\mEGFP_setmEGFP_1_R1_P3_K1_Ch2-Ch1.zen
1.140000e+00	3.144833e+02	20150716_gfpWAPLch3_Prometa\MitoSys2\Calibration\mEGFPC1_Noc\mEGFP_setmEGFP_1_R1_P3_K1_Ch2-Ch1.zen
1.200000e+00	3.170500e+02	20150716_gfpWAPLch3_Prometa\MitoSys2\Calibration\mEGFPC1_Noc\mEGFP_setmEGFP_1_R1_P3_K1_Ch2-Ch1.zen
1.260000e+00	3.081666e+02	20150716_gfpWAPLch3_Prometa\MitoSys2\Calibration\mEGFPC1_Noc\mEGFP_setmEGFP_1_R1_P3_K1_Ch2-Ch1.zen
1.320000e+00	3.147500e+02	20150716_gfpWAPLch3_Prometa\MitoSys2\Calibration\mEGFPC1_Noc\mEGFP_setmEGFP_1_R1_P3_K1_Ch2-Ch1.zen
1.380000e+00	3.085333e+02	20150716_gfpWAPLch3_Prometa\MitoSys2\Calibration\mEGFPC1_Noc\mEGFP_setmEGFP_1_R1_P3_K1_Ch2-Ch1.zen
1.440000e+00	3.156833e+02	20150716_gfpWAPLch3_Prometa\MitoSys2\Calibration\mEGFPC1_Noc\mEGFP_setmEGFP_1_R1_P3_K1_Ch2-Ch1.zen
1.500000e+00	3.156166e+02	20150716_gfpWAPLch3_Prometa\MitoSys2\Calibration\mEGFPC1_Noc\mEGFP_setmEGFP_1_R1_P3_K1_Ch2-Ch1.zen
1.560000e+00	3.151166e+02	20150716_gfpWAPLch3_Prometa\MitoSys2\Calibration\mEGFPC1_Noc\mEGFP_setmEGFP_1_R1_P3_K1_Ch2-Ch1.zen
1.620000e+00	3.186000e+02	20150716_gfpWAPLch3_Prometa\MitoSys2\Calibration\mEGFPC1_Noc\mEGFP_setmEGFP_1_R1_P3_K1_Ch2-Ch1.zen
1.680000e+00	3.135500e+02	20150716_gfpWAPLch3_Prometa\MitoSys2\Calibration\mEGFPC1_Noc\mEGFP_setmEGFP_1_R1_P3_K1_Ch2-Ch1.zen
1.740000e+00	3.149833e+02	20150716_gfpWAPLch3_Prometa\MitoSys2\Calibration\mEGFPC1_Noc\mEGFP_setmEGFP_1_R1_P3_K1_Ch2-Ch1.zen
1.800000e+00	3.189833e+02	20150716_gfpWAPLch3_Prometa\MitoSys2\Calibration\mEGFPC1_Noc\mEGFP_setmEGFP_1_R1_P3_K1_Ch2-Ch1.zen
1.860000e+00	3.140500e+02	20150716_gfpWAPLch3_Prometa\MitoSys2\Calibration\mEGFPC1_Noc\mEGFP_setmEGFP_1_R1_P3_K1_Ch2-Ch1.zen
1.920000e+00	3.102666e+02	20150716_gfpWAPLch3_Prometa\MitoSys2\Calibration\mEGFPC1_Noc\mEGFP_setmEGFP_1_R1_P3_K1_Ch2-Ch1.zen
1.980000e+00	3.153666e+02	20150716_gfpWAPLch3_Prometa\MitoSys2\Calibration\mEGFPC1_Noc\mEGFP_setmEGFP_1_R1_P3_K1_Ch2-Ch1.zen
2.040000e+00	3.108666e+02	20150716_gfpWAPLch3_Prometa\MitoSys2\Calibration\mEGFPC1_Noc\mEGFP_setmEGFP_1_R1_P3_K1_Ch2-Ch1.zen
2.100000e+00	3.084000e+02	20150716_gfpWAPLch3_Prometa\MitoSys2\Calibration\mEGFPC1_Noc\mEGFP_setmEGFP_1_R1_P3_K1_Ch2-Ch1.zen
2.160000e+00	3.146666e+02	20150716_gfpWAPLch3_Prometa\MitoSys2\Calibration\mEGFPC1_Noc\mEGFP_setmEGFP_1_R1_P3_K1_Ch2-Ch1.zen
2.220000e+00	3.119500e+02	20150716_gfpWAPLch3_Prometa\MitoSys2\Calibration\mEGFPC1_Noc\mEGFP_setmEGFP_1_R1_P3_K1_Ch2-Ch1.zen
2.280000e+00	3.206833e+02	20150716_gfpWAPLch3_Prometa\MitoSys2\Calibration\mEGFPC1_Noc\mEGFP_setmEGFP_1_R1_P3_K1_Ch2-Ch1.zen
2.340000e+00	3.184333e+02	20150716_gfpWAPLch3_Prometa\MitoSys2\Calibration\mEGFPC1_Noc\mEGFP_setmEGFP_1_R1_P3_K1_Ch2-Ch1.zen
2.400000e+00	3.238166e+02	20150716_gfpWAPLch3_Prometa\MitoSys2\Calibration\mEGFPC1_Noc\mEGFP_setmEGFP_1_R1_P3_K1_Ch2-Ch1.zen
2.460000e+00	3.135333e+02	20150716_gfpWAPLch3_Prometa\MitoSys2\Calibration\mEGFPC1_Noc\mEGFP_setmEGFP_1_R1_P3_K1_Ch2-Ch1.zen
2.520000e+00	3.158166e+02	20150716_gfpWAPLch3_Prometa\MitoSys2\Calibration\mEGFPC1_Noc\mEGFP_setmEGFP_1_R1_P3_K1_Ch2-Ch1.zen
2.580000e+00	3.115000e+02	20150716_gfpWAPLch3_Prometa\MitoSys2\Calibration\mEGFPC1_Noc\mEGFP_setmEGFP_1_R1_P3_K1_Ch2-Ch1.zen
2.640000e+00	3.157333e+02	20150716_gfpWAPLch3_Prometa\MitoSys2\Calibration\mEGFPC1_Noc\mEGFP_setmEGFP_1_R1_P3_K1_Ch2-Ch1.zen
2.700000e+00	3.091000e+02	20150716_gfpWAPLch3_Prometa\MitoSys2\Calibration\mEGFPC1_Noc\mEGFP_setmEGFP_1_R1_P3_K1_Ch2-Ch1.zen
2.760000e+00	3.090000e+02	20150716_gfpWAPLch3_Prometa\MitoSys2\Calibration\mEGFPC1_Noc\mEGFP_setmEGFP_1_R1_P3_K1_Ch2-Ch1.zen
2.820000e+00	3.085166e+02	20150716_gfpWAPLch3_Prometa\MitoSys2\Calibration\mEGFPC1_Noc\mEGFP_setmEGFP_1_R1_P3_K1_Ch2-Ch1.zen
2.880000e+00	3.177666e+02	20150716_gfpWAPLch3_Prometa\MitoSys2\Calibration\mEGFPC1_Noc\mEGFP_setmEGFP_1_R1_P3_K1_Ch2-Ch1.zen
2.940000e+00	3.144166e+02	20150716_gfpWAPLch3_Prometa\MitoSys2\Calibration\mEGFPC1_Noc\mEGFP_setmEGFP_1_R1_P3_K1_Ch2-Ch1.zen
3	3.170000e+02	20150716_gfpWAPLch3_Prometa\MitoSys2\Calibration\mEGFPC1_Noc\mEGFP_setmEGFP_1_R1_P3_K1_Ch2-Ch1.zen
3.060000e+00	3.153500e+02	20150716_gfpWAPLch3_Prometa\MitoSys2\Calibration\mEGFPC1_Noc\mEGFP_setmEGFP_1_R1_P3_K1_Ch2-Ch1.zen
3.120000e+00	3.158000e+02	20150716_gfpWAPLch3_Prometa\MitoSys2\Calibration\mEGFPC1_Noc\mEGFP_setmEGFP_1_R1_P3_K1_Ch2-Ch1.zen
3.180000e+00	3.150000e+02	20150716_gfpWAPLch3_Prometa\MitoSys2\Calibration\mEGFPC1_Noc\mEGFP_setmEGFP_1_R1_P3_K1_Ch2-Ch1.zen
3.240000e+00	3.053833e+02	20150716_gfpWAPLch3_Prometa\MitoSys2\Calibration\mEGFPC1_Noc\mEGFP_setmEGFP_1_R1_P3_K1_Ch2-Ch1.zen
3.300000e+00	3.096000e+02	20150716_gfpWAPLch3_Prometa\MitoSys2\Calibration\mEGFPC1_Noc\mEGFP_setmEGFP_1_R1_P3_K1_Ch2-Ch1.zen
3.360000e+00	3.160333e+02	20150716_gfpWAPLch3_Prometa\MitoSys2\Calibration\mEGFPC1_Noc\mEGFP_setmEGFP_1_R1_P3_K1_Ch2-Ch1.zen
3.420000e+00	3.128166e+02	20150716_gfpWAPLch3_Prometa\MitoSys2\Calibration\mEGFPC1_Noc\mEGFP_setmEGFP_1_R1_P3_K1_Ch2-Ch1.zen
3.480000e+00	3.104000e+02	20150716_gfpWAPLch3_Prometa\MitoSys2\Calibration\mEGFPC1_Noc\mEGFP_setmEGFP_1_R1_P3_K1_Ch2-Ch1.zen
3.540000e+00	3.138000e+02	20150716_gfpWAPLch3_Prometa\MitoSys2\Calibration\mEGFPC1_Noc\mEGFP_setmEGFP_1_R1_P3_K1_Ch2-Ch1.zen
3.600000e+00	3.161166e+02	20150716_gfpWAPLch3_Prometa\MitoSys2\Calibration\mEGFPC1_Noc\mEGFP_setmEGFP_1_R1_P3_K1_Ch2-Ch1.zen
3.660000e+00	3.049500e+02	20150716_gfpWAPLch3_Prometa\MitoSys2\Calibration\mEGFPC1_Noc\mEGFP_setmEGFP_1_R1_P3_K1_Ch2-Ch1.zen
3.720000e+00	3.145333e+02	20150716_gfpWAPLch3_Prometa\MitoSys2\Calibration\mEGFPC1_Noc\mEGFP_setmEGFP_1_R1_P3_K1_Ch2-Ch1.zen
3.780000e+00	3.124333e+02	20150716_gfpWAPLch3_Prometa\MitoSys2\Calibration\mEGFPC1_Noc\mEGFP_setmEGFP_1_R1_P3_K1_Ch2-Ch1.zen
3.840000e+00	3.186833e+02	20150716_gfpWAPLch3_Prometa\MitoSys2\Calibration\mEGFPC1_Noc\mEGFP_setmEGFP_1_R1_P3_K1_Ch2-Ch1.zen
3.900000e+00	3.186833e+02	20150716_gfpWAPLch3_Prometa\MitoSys2\Calibration\mEGFPC1_Noc\mEGFP_setmEGFP_1_R1_P3_K1_Ch2-Ch1.zen
3.960000e+00	3.129166e+02	20150716_gfpWAPLch3_Prometa\MitoSys2\Calibration\mEGFPC1_Noc\mEGFP_setmEGFP_1_R1_P3_K1_Ch2-Ch1.zen
4.020000e+00	3.085833e+02	20150716_gfpWAPLch3_Prometa\MitoSys2\Calibration\mEGFPC1_Noc\mEGFP_setmEGFP_1_R1_P3_K1_Ch2-Ch1.zen
4.080000e+00	3.141166e+02	20150716_gfpWAPLch3_Prometa\MitoSys2\Calibration\mEGFPC1_Noc\mEGFP_setmEGFP_1_R1_P3_K1_Ch2-Ch1.zen
4.140000e+00	3.080166e+02	20150716_gfpWAPLch3_Prometa\MitoSys2\Calibration\mEGFPC1_Noc\mEGFP_setmEGFP_1_R1_P3_K1_Ch2-Ch1.zen
4.200000e+00	3.173333e+02	20150716_gfpWAPLch3_Prometa\MitoSys2\Calibration\mEGFPC1_Noc\mEGFP_setmEGFP_1_R1_P3_K1_Ch2-Ch1.zen
4.260000e+00	3.124166e+02	20150716_gfpWAPLch3_Prometa\MitoSys2\Calibration\mEGFPC1_Noc\mEGFP_setmEGFP_1_R1_P3_K1_Ch2-Ch1.zen
4.320000e+00	3.110666e+02	20150716_gfpWAPLch3_Prometa\MitoSys2\Calibration\mEGFPC1_Noc\mEGFP_setmEGFP_1_R1_P3_K1_Ch2-Ch1.zen
4.380000e+00	3.131500e+02	20150716_gfpWAPLch3_Prometa\MitoSys2\Calibration\mEGFPC1_Noc\mEGFP_setmEGFP_1_R1_P3_K1_Ch2-Ch1.zen
4.440000e+00	3.210833e+02	20150716_gfpWAPLch3_Prometa\MitoSys2\Calibration\mEGFPC1_Noc\mEGFP_setmEGFP_1_R1_P3_K1_Ch2-Ch1.zen
4.500000e+00	3.095000e+02	20150716_gfpWAPLch3_Prometa\MitoSys2\Calibration\mEGFPC1_Noc\mEGFP_setmEGFP_1_R1_P3_K1_Ch2-Ch1.zen
4.560000e+00	3.182666e+02	20150716_gfpWAPLch3_Prometa\MitoSys2\Calibration\mEGFPC1_Noc\mEGFP_setmEGFP_1_R1_P3_K1_Ch2-Ch1.zen
4.620000e+00	3.261833e+02	20150716_gfpWAPLch3_Prometa\MitoSys2\Calibration\mEGFPC1_Noc\mEGFP_setmEGFP_1_R1_P3_K1_Ch2-Ch1.zen
4.680000e+00	3.205500e+02	20150716_gfpWAPLch3_Prometa\MitoSys2\Calibration\mEGFPC1_Noc\mEGFP_setmEGFP_1_R1_P3_K1_Ch2-Ch1.zen
4.740000e+00	3.133500e+02	20150716_gfpWAPLch3_Prometa\MitoSys2\Calibration\mEGFPC1_Noc\mEGFP_setmEGFP_1_R1_P3_K1_Ch2-Ch1.zen
4.800000e+00	3.108166e+02	20150716_gfpWAPLch3_Prometa\MitoSys2\Calibration\mEGFPC1_Noc\mEGFP_setmEGFP_1_R1_P3_K1_Ch2-Ch1.zen
4.860000e+00	3.133500e+02	20150716_gfpWAPLch3_Prometa\MitoSys2\Calibration\mEGFPC1_Noc\mEGFP_setmEGFP_1_R1_P3_K1_Ch2-Ch1.zen
4.920000e+00	3.104000e+02	20150716_gfpWAPLch3_Prometa\MitoSys2\Calibration\mEGFPC1_Noc\mEGFP_setmEGFP_1_R1_P3_K1_Ch2-Ch1.zen
4.980000e+00	3.121333e+02	20150716_gfpWAPLch3_Prometa\MitoSys2\Calibration\mEGFPC1_Noc\mEGFP_setmEGFP_1_R1_P3_K1_Ch2-Ch1.zen
5.040000e+00	3.191000e+02	20150716_gfpWAPLch3_Prometa\MitoSys2\Calibration\mEGFPC1_Noc\mEGFP_setmEGFP_1_R1_P3_K1_Ch2-Ch1.zen
5.100000e+00	3.222500e+02	20150716_gfpWAPLch3_Prometa\MitoSys2\Calibration\mEGFPC1_Noc\mEGFP_setmEGFP_1_R1_P3_K1_Ch2-Ch1.zen
5.160000e+00	3.105666e+02	20150716_gfpWAPLch3_Prometa\MitoSys2\Calibration\mEGFPC1_Noc\mEGFP_setmEGFP_1_R1_P3_K1_Ch2-Ch1.zen
5.220000e+00	3.171500e+02	20150716_gfpWAPLch3_Prometa\MitoSys2\Calibration\mEGFPC1_Noc\mEGFP_setmEGFP_1_R1_P3_K1_Ch2-Ch1.zen
5.280000e+00	3.212500e+02	20150716_gfpWAPLch3_Prometa\MitoSys2\Calibration\mEGFPC1_Noc\mEGFP_setmEGFP_1_R1_P3_K1_Ch2-Ch1.zen
5.340000e+00	3.171333e+02	20150716_gfpWAPLch3_Prometa\MitoSys2\Calibration\mEGFPC1_Noc\mEGFP_setmEGFP_1_R1_P3_K1_Ch2-Ch1.zen
5.400000e+00	3.166666e+02	20150716_gfpWAPLch3_Prometa\MitoSys2\Calibration\mEGFPC1_Noc\mEGFP_setmEGFP_1_R1_P3_K1_Ch2-Ch1.zen
5.460000e+00	3.161000e+02	20150716_gfpWAPLch3_Prometa\MitoSys2\Calibration\mEGFPC1_Noc\mEGFP_setmEGFP_1_R1_P3_K1_Ch2-Ch1.zen
5.520000e+00	3.183166e+02	20150716_gfpWAPLch3_Prometa\MitoSys2\Calibration\mEGFPC1_Noc\mEGFP_setmEGFP_1_R1_P3_K1_Ch2-Ch1.zen
5.580000e+00	3.190500e+02	20150716_gfpWAPLch3_Prometa\MitoSys2\Calibration\mEGFPC1_Noc\mEGFP_setmEGFP_1_R1_P3_K1_Ch2-Ch1.zen
5.640000e+00	3.091833e+02	20150716_gfpWAPLch3_Prometa\MitoSys2\Calibration\mEGFPC1_Noc\mEGFP_setmEGFP_1_R1_P3_K1_Ch2-Ch1.zen
5.700000e+00	3.067500e+02	20150716_gfpWAPLch3_Prometa\MitoSys2\Calibration\mEGFPC1_Noc\mEGFP_setmEGFP_1_R1_P3_K1_Ch2-Ch1.zen
5.760000e+00	3.107000e+02	20150716_gfpWAPLch3_Prometa\MitoSys2\Calibration\mEGFPC1_Noc\mEGFP_setmEGFP_1_R1_P3_K1_Ch2-Ch1.zen
5.820000e+00	3.192666e+02	20150716_gfpWAPLch3_Prometa\MitoSys2\Calibration\mEGFPC1_Noc\mEGFP_setmEGFP_1_R1_P3_K1_Ch2-Ch1.zen
5.880000e+00	3.137166e+02	20150716_gfpWAPLch3_Prometa\MitoSys2\Calibration\mEGFPC1_Noc\mEGFP_setmEGFP_1_R1_P3_K1_Ch2-Ch1.zen
5.940000e+00	3.150333e+02	20150716_gfpWAPLch3_Prometa\MitoSys2\Calibration\mEGFPC1_Noc\mEGFP_setmEGFP_1_R1_P3_K1_Ch2-Ch1.zen
6	3.100333e+02	20150716_gfpWAPLch3_Prometa\MitoSys2\Calibration\mEGFPC1_Noc\mEGFP_setmEGFP_1_R1_P3_K1_Ch2-Ch1.zen
6.060000e+00	3.171500e+02	20150716_gfpWAPLch3_Prometa\MitoSys2\Calibration\mEGFPC1_Noc\mEGFP_setmEGFP_1_R1_P3_K1_Ch2-Ch1.zen
6.120000e+00	3.139666e+02	20150716_gfpWAPLch3_Prometa\MitoSys2\Calibration\mEGFPC1_Noc\mEGFP_setmEGFP_1_R1_P3_K1_Ch2-Ch1.zen
6.180000e+00	3.095000e+02	20150716_gfpWAPLch3_Prometa\MitoSys2\Calibration\mEGFPC1_Noc\mEGFP_setmEGFP_1_R1_P3_K1_Ch2-Ch1.zen
6.240000e+00	3.143166e+02	20150716_gfpWAPLch3_Prometa\MitoSys2\Calibration\mEGFPC1_Noc\mEGFP_setmEGFP_1_R1_P3_K1_Ch2-Ch1.zen
6.300000e+00	3.120166e+02	20150716_gfpWAPLch3_Prometa\MitoSys2\Calibration\mEGFPC1_Noc\mEGFP_setmEGFP_1_R1_P3_K1_Ch2-Ch1.zen
6.360000e+00	3.164000e+02	20150716_gfpWAPLch3_Prometa\MitoSys2\Calibration\mEGFPC1_Noc\mEGFP_setmEGFP_1_R1_P3_K1_Ch2-Ch1.zen
6.420000e+00	3.095500e+02	20150716_gfpWAPLch3_Prometa\MitoSys2\Calibration\mEGFPC1_Noc\mEGFP_setmEGFP_1_R1_P3_K1_Ch2-Ch1.zen
6.480000e+00	3.087333e+02	20150716_gfpWAPLch3_Prometa\MitoSys2\Calibration\mEGFPC1_Noc\mEGFP_setmEGFP_1_R1_P3_K1_Ch2-Ch1.zen
6.540000e+00	3.157333e+02	20150716_gfpWAPLch3_Prometa\MitoSys2\Calibration\mEGFPC1_Noc\mEGFP_setmEGFP_1_R1_P3_K1_Ch2-Ch1.zen
6.600000e+00	3.181666e+02	20150716_gfpWAPLch3_Prometa\MitoSys2\Calibration\mEGFPC1_Noc\mEGFP_setmEGFP_1_R1_P3_K1_Ch2-Ch1.zen
6.660000e+00	3.136500e+02	20150716_gfpWAPLch3_Prometa\MitoSys2\Calibration\mEGFPC1_Noc\mEGFP_setmEGFP_1_R1_P3_K1_Ch2-Ch1.zen
6.720000e+00	3.146166e+02	20150716_gfpWAPLch3_Prometa\MitoSys2\Calibration\mEGFPC1_Noc\mEGFP_setmEGFP_1_R1_P3_K1_Ch2-Ch1.zen
6.780000e+00	3.166000e+02	20150716_gfpWAPLch3_Prometa\MitoSys2\Calibration\mEGFPC1_Noc\mEGFP_setmEGFP_1_R1_P3_K1_Ch2-Ch1.zen
6.840000e+00	3.173333e+02	20150716_gfpWAPLch3_Prometa\MitoSys2\Calibration\mEGFPC1_Noc\mEGFP_setmEGFP_1_R1_P3_K1_Ch2-Ch1.zen
6.900000e+00	3.083166e+02	20150716_gfpWAPLch3_Prometa\MitoSys2\Calibration\mEGFPC1_Noc\mEGFP_setmEGFP_1_R1_P3_K1_Ch2-Ch1.zen
6.960000e+00	3.179500e+02	20150716_gfpWAPLch3_Prometa\MitoSys2\Calibration\mEGFPC1_Noc\mEGFP_setmEGFP_1_R1_P3_K1_Ch2-Ch1.zen
7.020000e+00	3.077333e+02	20150716_gfpWAPLch3_Prometa\MitoSys2\Calibration\mEGFPC1_Noc\mEGFP_setmEGFP_1_R1_P3_K1_Ch2-Ch1.zen
7.080000e+00	3.194166e+02	20150716_gfpWAPLch3_Prometa\MitoSys2\Calibration\mEGFPC1_Noc\mEGFP_setmEGFP_1_R1_P3_K1_Ch2-Ch1.zen
7.140000e+00	3.084000e+02	20150716_gfpWAPLch3_Prometa\MitoSys2\Calibration\mEGFPC1_Noc\mEGFP_setmEGFP_1_R1_P3_K1_Ch2-Ch1.zen
7.200000e+00	3.080166e+02	20150716_gfpWAPLch3_Prometa\MitoSys2\Calibration\mEGFPC1_Noc\mEGFP_setmEGFP_1_R1_P3_K1_Ch2-Ch1.zen
7.260000e+00	3.120000e+02	20150716_gfpWAPLch3_Prometa\MitoSys2\Calibration\mEGFPC1_Noc\mEGFP_setmEGFP_1_R1_P3_K1_Ch2-Ch1.zen
7.320000e+00	3.110000e+02	20150716_gfpWAPLch3_Prometa\MitoSys2\Calibration\mEGFPC1_Noc\mEGFP_setmEGFP_1_R1_P3_K1_Ch2-Ch1.zen
7.380000e+00	3.202000e+02	20150716_gfpWAPLch3_Prometa\MitoSys2\Calibration\mEGFPC1_Noc\mEGFP_setmEGFP_1_R1_P3_K1_Ch2-Ch1.zen
7.440000e+00	3.175500e+02	20150716_gfpWAPLch3_Prometa\MitoSys2\Calibration\mEGFPC1_Noc\mEGFP_setmEGFP_1_R1_P3_K1_Ch2-Ch1.zen
7.500000e+00	3.130833e+02	20150716_gfpWAPLch3_Prometa\MitoSys2\Calibration\mEGFPC1_Noc\mEGFP_setmEGFP_1_R1_P3_K1_Ch2-Ch1.zen
7.560000e+00	3.083666e+02	20150716_gfpWAPLch3_Prometa\MitoSys2\Calibration\mEGFPC1_Noc\mEGFP_setmEGFP_1_R1_P3_K1_Ch2-Ch1.zen
7.620000e+00	3.177000e+02	20150716_gfpWAPLch3_Prometa\MitoSys2\Calibration\mEGFPC1_Noc\mEGFP_setmEGFP_1_R1_P3_K1_Ch2-Ch1.zen
7.680000e+00	3.193833e+02	20150716_gfpWAPLch3_Prometa\MitoSys2\Calibration\mEGFPC1_Noc\mEGFP_setmEGFP_1_R1_P3_K1_Ch2-Ch1.zen
7.740000e+00	3.103500e+02	20150716_gfpWAPLch3_Prometa\MitoSys2\Calibration\mEGFPC1_Noc\mEGFP_setmEGFP_1_R1_P3_K1_Ch2-Ch1.zen
7.800000e+00	3.150166e+02	20150716_gfpWAPLch3_Prometa\MitoSys2\Calibration\mEGFPC1_Noc\mEGFP_setmEGFP_1_R1_P3_K1_Ch2-Ch1.zen
7.860000e+00	3.144500e+02	20150716_gfpWAPLch3_Prometa\MitoSys2\Calibration\mEGFPC1_Noc\mEGFP_setmEGFP_1_R1_P3_K1_Ch2-Ch1.zen
7.920000e+00	3.186333e+02	20150716_gfpWAPLch3_Prometa\MitoSys2\Calibration\mEGFPC1_Noc\mEGFP_setmEGFP_1_R1_P3_K1_Ch2-Ch1.zen
7.980000e+00	3.165333e+02	20150716_gfpWAPLch3_Prometa\MitoSys2\Calibration\mEGFPC1_Noc\mEGFP_setmEGFP_1_R1_P3_K1_Ch2-Ch1.zen
8.040000e+00	3.138500e+02	20150716_gfpWAPLch3_Prometa\MitoSys2\Calibration\mEGFPC1_Noc\mEGFP_setmEGFP_1_R1_P3_K1_Ch2-Ch1.zen
8.100000e+00	3.206833e+02	20150716_gfpWAPLch3_Prometa\MitoSys2\Calibration\mEGFPC1_Noc\mEGFP_setmEGFP_1_R1_P3_K1_Ch2-Ch1.zen
8.160000e+00	3.216500e+02	20150716_gfpWAPLch3_Prometa\MitoSys2\Calibration\mEGFPC1_Noc\mEGFP_setmEGFP_1_R1_P3_K1_Ch2-Ch1.zen
8.220000e+00	3.126500e+02	20150716_gfpWAPLch3_Prometa\MitoSys2\Calibration\mEGFPC1_Noc\mEGFP_setmEGFP_1_R1_P3_K1_Ch2-Ch1.zen
8.280000e+00	3.206666e+02	20150716_gfpWAPLch3_Prometa\MitoSys2\Calibration\mEGFPC1_Noc\mEGFP_setmEGFP_1_R1_P3_K1_Ch2-Ch1.zen
8.340000e+00	3.163000e+02	20150716_gfpWAPLch3_Prometa\MitoSys2\Calibration\mEGFPC1_Noc\mEGFP_setmEGFP_1_R1_P3_K1_Ch2-Ch1.zen
8.400000e+00	3.128500e+02	20150716_gfpWAPLch3_Prometa\MitoSys2\Calibration\mEGFPC1_Noc\mEGFP_setmEGFP_1_R1_P3_K1_Ch2-Ch1.zen
8.460000e+00	3.177666e+02	20150716_gfpWAPLch3_Prometa\MitoSys2\Calibration\mEGFPC1_Noc\mEGFP_setmEGFP_1_R1_P3_K1_Ch2-Ch1.zen
8.520000e+00	3.164333e+02	20150716_gfpWAPLch3_Prometa\MitoSys2\Calibration\mEGFPC1_Noc\mEGFP_setmEGFP_1_R1_P3_K1_Ch2-Ch1.zen
8.580000e+00	3.163333e+02	20150716_gfpWAPLch3_Prometa\MitoSys2\Calibration\mEGFPC1_Noc\mEGFP_setmEGFP_1_R1_P3_K1_Ch2-Ch1.zen
8.640000e+00	3.179333e+02	20150716_gfpWAPLch3_Prometa\MitoSys2\Calibration\mEGFPC1_Noc\mEGFP_setmEGFP_1_R1_P3_K1_Ch2-Ch1.zen
8.700000e+00	3.189166e+02	20150716_gfpWAPLch3_Prometa\MitoSys2\Calibration\mEGFPC1_Noc\mEGFP_setmEGFP_1_R1_P3_K1_Ch2-Ch1.zen
8.760000e+00	3.121000e+02	20150716_gfpWAPLch3_Prometa\MitoSys2\Calibration\mEGFPC1_Noc\mEGFP_setmEGFP_1_R1_P3_K1_Ch2-Ch1.zen
8.820000e+00	3.173500e+02	20150716_gfpWAPLch3_Prometa\MitoSys2\Calibration\mEGFPC1_Noc\mEGFP_setmEGFP_1_R1_P3_K1_Ch2-Ch1.zen
8.880000e+00	3.164166e+02	20150716_gfpWAPLch3_Prometa\MitoSys2\Calibration\mEGFPC1_Noc\mEGFP_setmEGFP_1_R1_P3_K1_Ch2-Ch1.zen
8.940000e+00	3.097333e+02	20150716_gfpWAPLch3_Prometa\MitoSys2\Calibration\mEGFPC1_Noc\mEGFP_setmEGFP_1_R1_P3_K1_Ch2-Ch1.zen
9	3.138000e+02	20150716_gfpWAPLch3_Prometa\MitoSys2\Calibration\mEGFPC1_Noc\mEGFP_setmEGFP_1_R1_P3_K1_Ch2-Ch1.zen
9.060000e+00	3.209000e+02	20150716_gfpWAPLch3_Prometa\MitoSys2\Calibration\mEGFPC1_Noc\mEGFP_setmEGFP_1_R1_P3_K1_Ch2-Ch1.zen
9.120000e+00	3.175000e+02	20150716_gfpWAPLch3_Prometa\MitoSys2\Calibration\mEGFPC1_Noc\mEGFP_setmEGFP_1_R1_P3_K1_Ch2-Ch1.zen
9.180000e+00	3.107500e+02	20150716_gfpWAPLch3_Prometa\MitoSys2\Calibration\mEGFPC1_Noc\mEGFP_setmEGFP_1_R1_P3_K1_Ch2-Ch1.zen
9.240000e+00	3.143000e+02	20150716_gfpWAPLch3_Prometa\MitoSys2\Calibration\mEGFPC1_Noc\mEGFP_setmEGFP_1_R1_P3_K1_Ch2-Ch1.zen
9.300000e+00	3.154000e+02	20150716_gfpWAPLch3_Prometa\MitoSys2\Calibration\mEGFPC1_Noc\mEGFP_setmEGFP_1_R1_P3_K1_Ch2-Ch1.zen
9.360000e+00	3.206000e+02	20150716_gfpWAPLch3_Prometa\MitoSys2\Calibration\mEGFPC1_Noc\mEGFP_setmEGFP_1_R1_P3_K1_Ch2-Ch1.zen
9.420000e+00	3.167166e+02	20150716_gfpWAPLch3_Prometa\MitoSys2\Calibration\mEGFPC1_Noc\mEGFP_setmEGFP_1_R1_P3_K1_Ch2-Ch1.zen
9.480000e+00	3.130500e+02	20150716_gfpWAPLch3_Prometa\MitoSys2\Calibration\mEGFPC1_Noc\mEGFP_setmEGFP_1_R1_P3_K1_Ch2-Ch1.zen
9.540000e+00	3.096000e+02	20150716_gfpWAPLch3_Prometa\MitoSys2\Calibration\mEGFPC1_Noc\mEGFP_setmEGFP_1_R1_P3_K1_Ch2-Ch1.zen
9.600000e+00	3.115000e+02	20150716_gfpWAPLch3_Prometa\MitoSys2\Calibration\mEGFPC1_Noc\mEGFP_setmEGFP_1_R1_P3_K1_Ch2-Ch1.zen
9.660000e+00	3.077000e+02	20150716_gfpWAPLch3_Prometa\MitoSys2\Calibration\mEGFPC1_Noc\mEGFP_setmEGFP_1_R1_P3_K1_Ch2-Ch1.zen
9.720000e+00	3.108500e+02	20150716_gfpWAPLch3_Prometa\MitoSys2\Calibration\mEGFPC1_Noc\mEGFP_setmEGFP_1_R1_P3_K1_Ch2-Ch1.zen
9.780000e+00	3.129833e+02	20150716_gfpWAPLch3_Prometa\MitoSys2\Calibration\mEGFPC1_Noc\mEGFP_setmEGFP_1_R1_P3_K1_Ch2-Ch1.zen
9.840000e+00	3.151500e+02	20150716_gfpWAPLch3_Prometa\MitoSys2\Calibration\mEGFPC1_Noc\mEGFP_setmEGFP_1_R1_P3_K1_Ch2-Ch1.zen
9.900000e+00	3.105500e+02	20150716_gfpWAPLch3_Prometa\MitoSys2\Calibration\mEGFPC1_Noc\mEGFP_setmEGFP_1_R1_P3_K1_Ch2-Ch1.zen
9.960000e+00	3.112666e+02	20150716_gfpWAPLch3_Prometa\MitoSys2\Calibration\mEGFPC1_Noc\mEGFP_setmEGFP_1_R1_P3_K1_Ch2-Ch1.zen
1.002000e+01	3.087666e+02	20150716_gfpWAPLch3_Prometa\MitoSys2\Calibration\mEGFPC1_Noc\mEGFP_setmEGFP_1_R1_P3_K1_Ch2-Ch1.zen
1.008000e+01	3.108666e+02	20150716_gfpWAPLch3_Prometa\MitoSys2\Calibration\mEGFPC1_Noc\mEGFP_setmEGFP_1_R1_P3_K1_Ch2-Ch1.zen
1.014000e+01	3.247666e+02	20150716_gfpWAPLch3_Prometa\MitoSys2\Calibration\mEGFPC1_Noc\mEGFP_setmEGFP_1_R1_P3_K1_Ch2-Ch1.zen
1.020000e+01	3.086333e+02	20150716_gfpWAPLch3_Prometa\MitoSys2\Calibration\mEGFPC1_Noc\mEGFP_setmEGFP_1_R1_P3_K1_Ch2-Ch1.zen
1.026000e+01	3.236500e+02	20150716_gfpWAPLch3_Prometa\MitoSys2\Calibration\mEGFPC1_Noc\mEGFP_setmEGFP_1_R1_P3_K1_Ch2-Ch1.zen
1.032000e+01	3.138500e+02	20150716_gfpWAPLch3_Prometa\MitoSys2\Calibration\mEGFPC1_Noc\mEGFP_setmEGFP_1_R1_P3_K1_Ch2-Ch1.zen
1.038000e+01	3.119666e+02	20150716_gfpWAPLch3_Prometa\MitoSys2\Calibration\mEGFPC1_Noc\mEGFP_setmEGFP_1_R1_P3_K1_Ch2-Ch1.zen
1.044000e+01	3.078833e+02	20150716_gfpWAPLch3_Prometa\MitoSys2\Calibration\mEGFPC1_Noc\mEGFP_setmEGFP_1_R1_P3_K1_Ch2-Ch1.zen
1.050000e+01	3.095833e+02	20150716_gfpWAPLch3_Prometa\MitoSys2\Calibration\mEGFPC1_Noc\mEGFP_setmEGFP_1_R1_P3_K1_Ch2-Ch1.zen
1.056000e+01	3.151666e+02	20150716_gfpWAPLch3_Prometa\MitoSys2\Calibration\mEGFPC1_Noc\mEGFP_setmEGFP_1_R1_P3_K1_Ch2-Ch1.zen
1.062000e+01	3.109833e+02	20150716_gfpWAPLch3_Prometa\MitoSys2\Calibration\mEGFPC1_Noc\mEGFP_setmEGFP_1_R1_P3_K1_Ch2-Ch1.zen
1.068000e+01	3.191000e+02	20150716_gfpWAPLch3_Prometa\MitoSys2\Calibration\mEGFPC1_Noc\mEGFP_setmEGFP_1_R1_P3_K1_Ch2-Ch1.zen
1.074000e+01	3.191000e+02	20150716_gfpWAPLch3_Prometa\MitoSys2\Calibration\mEGFPC1_Noc\mEGFP_setmEGFP_1_R1_P3_K1_Ch2-Ch1.zen
1.080000e+01	3.125500e+02	20150716_gfpWAPLch3_Prometa\MitoSys2\Calibration\mEGFPC1_Noc\mEGFP_setmEGFP_1_R1_P3_K1_Ch2-Ch1.zen
1.086000e+01	3.175166e+02	20150716_gfpWAPLch3_Prometa\MitoSys2\Calibration\mEGFPC1_Noc\mEGFP_setmEGFP_1_R1_P3_K1_Ch2-Ch1.zen
1.092000e+01	3.157000e+02	20150716_gfpWAPLch3_Prometa\MitoSys2\Calibration\mEGFPC1_Noc\mEGFP_setmEGFP_1_R1_P3_K1_Ch2-Ch1.zen
1.098000e+01	3.080500e+02	20150716_gfpWAPLch3_Prometa\MitoSys2\Calibration\mEGFPC1_Noc\mEGFP_setmEGFP_1_R1_P3_K1_Ch2-Ch1.zen
1.104000e+01	3.104000e+02	20150716_gfpWAPLch3_Prometa\MitoSys2\Calibration\mEGFPC1_Noc\mEGFP_setmEGFP_1_R1_P3_K1_Ch2-Ch1.zen
1.110000e+01	3.077833e+02	20150716_gfpWAPLch3_Prometa\MitoSys2\Calibration\mEGFPC1_Noc\mEGFP_setmEGFP_1_R1_P3_K1_Ch2-Ch1.zen
1.116000e+01	3.129000e+02	20150716_gfpWAPLch3_Prometa\MitoSys2\Calibration\mEGFPC1_Noc\mEGFP_setmEGFP_1_R1_P3_K1_Ch2-Ch1.zen
1.122000e+01	3.126333e+02	20150716_gfpWAPLch3_Prometa\MitoSys2\Calibration\mEGFPC1_Noc\mEGFP_setmEGFP_1_R1_P3_K1_Ch2-Ch1.zen
1.128000e+01	3.025000e+02	20150716_gfpWAPLch3_Prometa\MitoSys2\Calibration\mEGFPC1_Noc\mEGFP_setmEGFP_1_R1_P3_K1_Ch2-Ch1.zen
1.134000e+01	3.105500e+02	20150716_gfpWAPLch3_Prometa\MitoSys2\Calibration\mEGFPC1_Noc\mEGFP_setmEGFP_1_R1_P3_K1_Ch2-Ch1.zen
1.140000e+01	3.078333e+02	20150716_gfpWAPLch3_Prometa\MitoSys2\Calibration\mEGFPC1_Noc\mEGFP_setmEGFP_1_R1_P3_K1_Ch2-Ch1.zen
1.146000e+01	3.178166e+02	20150716_gfpWAPLch3_Prometa\MitoSys2\Calibration\mEGFPC1_Noc\mEGFP_setmEGFP_1_R1_P3_K1_Ch2-Ch1.zen
1.152000e+01	3.194500e+02	20150716_gfpWAPLch3_Prometa\MitoSys2\Calibration\mEGFPC1_Noc\mEGFP_setmEGFP_1_R1_P3_K1_Ch2-Ch1.zen
1.158000e+01	3.088000e+02	20150716_gfpWAPLch3_Prometa\MitoSys2\Calibration\mEGFPC1_Noc\mEGFP_setmEGFP_1_R1_P3_K1_Ch2-Ch1.zen
1.164000e+01	3.122666e+02	20150716_gfpWAPLch3_Prometa\MitoSys2\Calibration\mEGFPC1_Noc\mEGFP_setmEGFP_1_R1_P3_K1_Ch2-Ch1.zen
1.170000e+01	3.130500e+02	20150716_gfpWAPLch3_Prometa\MitoSys2\Calibration\mEGFPC1_Noc\mEGFP_setmEGFP_1_R1_P3_K1_Ch2-Ch1.zen
1.176000e+01	3.211000e+02	20150716_gfpWAPLch3_Prometa\MitoSys2\Calibration\mEGFPC1_Noc\mEGFP_setmEGFP_1_R1_P3_K1_Ch2-Ch1.zen
1.182000e+01	3.101833e+02	20150716_gfpWAPLch3_Prometa\MitoSys2\Calibration\mEGFPC1_Noc\mEGFP_setmEGFP_1_R1_P3_K1_Ch2-Ch1.zen
1.188000e+01	3.167166e+02	20150716_gfpWAPLch3_Prometa\MitoSys2\Calibration\mEGFPC1_Noc\mEGFP_setmEGFP_1_R1_P3_K1_Ch2-Ch1.zen
1.194000e+01	3.148666e+02	20150716_gfpWAPLch3_Prometa\MitoSys2\Calibration\mEGFPC1_Noc\mEGFP_setmEGFP_1_R1_P3_K1_Ch2-Ch1.zen
12	3.114166e+02	20150716_gfpWAPLch3_Prometa\MitoSys2\Calibration\mEGFPC1_Noc\mEGFP_setmEGFP_1_R1_P3_K1_Ch2-Ch1.zen
1.206000e+01	3.233833e+02	20150716_gfpWAPLch3_Prometa\MitoSys2\Calibration\mEGFPC1_Noc\mEGFP_setmEGFP_1_R1_P3_K1_Ch2-Ch1.zen
1.212000e+01	3.254000e+02	20150716_gfpWAPLch3_Prometa\MitoSys2\Calibration\mEGFPC1_Noc\mEGFP_setmEGFP_1_R1_P3_K1_Ch2-Ch1.zen
1.218000e+01	3.192500e+02	20150716_gfpWAPLch3_Prometa\MitoSys2\Calibration\mEGFPC1_Noc\mEGFP_setmEGFP_1_R1_P3_K1_Ch2-Ch1.zen
1.224000e+01	3.173500e+02	20150716_gfpWAPLch3_Prometa\MitoSys2\Calibration\mEGFPC1_Noc\mEGFP_setmEGFP_1_R1_P3_K1_Ch2-Ch1.zen
1.230000e+01	3.143333e+02	20150716_gfpWAPLch3_Prometa\MitoSys2\Calibration\mEGFPC1_Noc\mEGFP_setmEGFP_1_R1_P3_K1_Ch2-Ch1.zen
1.236000e+01	3.133166e+02	20150716_gfpWAPLch3_Prometa\MitoSys2\Calibration\mEGFPC1_Noc\mEGFP_setmEGFP_1_R1_P3_K1_Ch2-Ch1.zen
1.242000e+01	3.075500e+02	20150716_gfpWAPLch3_Prometa\MitoSys2\Calibration\mEGFPC1_Noc\mEGFP_setmEGFP_1_R1_P3_K1_Ch2-Ch1.zen
1.248000e+01	3.173000e+02	20150716_gfpWAPLch3_Prometa\MitoSys2\Calibration\mEGFPC1_Noc\mEGFP_setmEGFP_1_R1_P3_K1_Ch2-Ch1.zen
1.254000e+01	3.226166e+02	20150716_gfpWAPLch3_Prometa\MitoSys2\Calibration\mEGFPC1_Noc\mEGFP_setmEGFP_1_R1_P3_K1_Ch2-Ch1.zen
1.260000e+01	3.088000e+02	20150716_gfpWAPLch3_Prometa\MitoSys2\Calibration\mEGFPC1_Noc\mEGFP_setmEGFP_1_R1_P3_K1_Ch2-Ch1.zen
1.266000e+01	3.142333e+02	20150716_gfpWAPLch3_Prometa\MitoSys2\Calibration\mEGFPC1_Noc\mEGFP_setmEGFP_1_R1_P3_K1_Ch2-Ch1.zen
1.272000e+01	3.152833e+02	20150716_gfpWAPLch3_Prometa\MitoSys2\Calibration\mEGFPC1_Noc\mEGFP_setmEGFP_1_R1_P3_K1_Ch2-Ch1.zen
1.278000e+01	3.093166e+02	20150716_gfpWAPLch3_Prometa\MitoSys2\Calibration\mEGFPC1_Noc\mEGFP_setmEGFP_1_R1_P3_K1_Ch2-Ch1.zen
1.284000e+01	3.141333e+02	20150716_gfpWAPLch3_Prometa\MitoSys2\Calibration\mEGFPC1_Noc\mEGFP_setmEGFP_1_R1_P3_K1_Ch2-Ch1.zen
1.290000e+01	3.135000e+02	20150716_gfpWAPLch3_Prometa\MitoSys2\Calibration\mEGFPC1_Noc\mEGFP_setmEGFP_1_R1_P3_K1_Ch2-Ch1.zen
1.296000e+01	3.263166e+02	20150716_gfpWAPLch3_Prometa\MitoSys2\Calibration\mEGFPC1_Noc\mEGFP_setmEGFP_1_R1_P3_K1_Ch2-Ch1.zen
1.302000e+01	3.174666e+02	20150716_gfpWAPLch3_Prometa\MitoSys2\Calibration\mEGFPC1_Noc\mEGFP_setmEGFP_1_R1_P3_K1_Ch2-Ch1.zen
1.308000e+01	3.165166e+02	20150716_gfpWAPLch3_Prometa\MitoSys2\Calibration\mEGFPC1_Noc\mEGFP_setmEGFP_1_R1_P3_K1_Ch2-Ch1.zen
1.314000e+01	3.159666e+02	20150716_gfpWAPLch3_Prometa\MitoSys2\Calibration\mEGFPC1_Noc\mEGFP_setmEGFP_1_R1_P3_K1_Ch2-Ch1.zen
1.320000e+01	3.150000e+02	20150716_gfpWAPLch3_Prometa\MitoSys2\Calibration\mEGFPC1_Noc\mEGFP_setmEGFP_1_R1_P3_K1_Ch2-Ch1.zen
1.326000e+01	3.137333e+02	20150716_gfpWAPLch3_Prometa\MitoSys2\Calibration\mEGFPC1_Noc\mEGFP_setmEGFP_1_R1_P3_K1_Ch2-Ch1.zen
1.332000e+01	3.079666e+02	20150716_gfpWAPLch3_Prometa\MitoSys2\Calibration\mEGFPC1_Noc\mEGFP_setmEGFP_1_R1_P3_K1_Ch2-Ch1.zen
1.338000e+01	3.125500e+02	20150716_gfpWAPLch3_Prometa\MitoSys2\Calibration\mEGFPC1_Noc\mEGFP_setmEGFP_1_R1_P3_K1_Ch2-Ch1.zen
1.344000e+01	3.181000e+02	20150716_gfpWAPLch3_Prometa\MitoSys2\Calibration\mEGFPC1_Noc\mEGFP_setmEGFP_1_R1_P3_K1_Ch2-Ch1.zen
1.350000e+01	3.119333e+02	20150716_gfpWAPLch3_Prometa\MitoSys2\Calibration\mEGFPC1_Noc\mEGFP_setmEGFP_1_R1_P3_K1_Ch2-Ch1.zen
1.356000e+01	3.075666e+02	20150716_gfpWAPLch3_Prometa\MitoSys2\Calibration\mEGFPC1_Noc\mEGFP_setmEGFP_1_R1_P3_K1_Ch2-Ch1.zen
1.362000e+01	3.082666e+02	20150716_gfpWAPLch3_Prometa\MitoSys2\Calibration\mEGFPC1_Noc\mEGFP_setmEGFP_1_R1_P3_K1_Ch2-Ch1.zen
1.368000e+01	3.032500e+02	20150716_gfpWAPLch3_Prometa\MitoSys2\Calibration\mEGFPC1_Noc\mEGFP_setmEGFP_1_R1_P3_K1_Ch2-Ch1.zen
1.374000e+01	3.086166e+02	20150716_gfpWAPLch3_Prometa\MitoSys2\Calibration\mEGFPC1_Noc\mEGFP_setmEGFP_1_R1_P3_K1_Ch2-Ch1.zen
1.380000e+01	3.173666e+02	20150716_gfpWAPLch3_Prometa\MitoSys2\Calibration\mEGFPC1_Noc\mEGFP_setmEGFP_1_R1_P3_K1_Ch2-Ch1.zen
1.386000e+01	3.138166e+02	20150716_gfpWAPLch3_Prometa\MitoSys2\Calibration\mEGFPC1_Noc\mEGFP_setmEGFP_1_R1_P3_K1_Ch2-Ch1.zen
1.392000e+01	3.145000e+02	20150716_gfpWAPLch3_Prometa\MitoSys2\Calibration\mEGFPC1_Noc\mEGFP_setmEGFP_1_R1_P3_K1_Ch2-Ch1.zen
1.398000e+01	3.236833e+02	20150716_gfpWAPLch3_Prometa\MitoSys2\Calibration\mEGFPC1_Noc\mEGFP_setmEGFP_1_R1_P3_K1_Ch2-Ch1.zen
1.404000e+01	3.105000e+02	20150716_gfpWAPLch3_Prometa\MitoSys2\Calibration\mEGFPC1_Noc\mEGFP_setmEGFP_1_R1_P3_K1_Ch2-Ch1.zen
1.410000e+01	3.106500e+02	20150716_gfpWAPLch3_Prometa\MitoSys2\Calibration\mEGFPC1_Noc\mEGFP_setmEGFP_1_R1_P3_K1_Ch2-Ch1.zen
1.416000e+01	3.203666e+02	20150716_gfpWAPLch3_Prometa\MitoSys2\Calibration\mEGFPC1_Noc\mEGFP_setmEGFP_1_R1_P3_K1_Ch2-Ch1.zen
1.422000e+01	3.163666e+02	20150716_gfpWAPLch3_Prometa\MitoSys2\Calibration\mEGFPC1_Noc\mEGFP_setmEGFP_1_R1_P3_K1_Ch2-Ch1.zen
1.428000e+01	3.149666e+02	20150716_gfpWAPLch3_Prometa\MitoSys2\Calibration\mEGFPC1_Noc\mEGFP_setmEGFP_1_R1_P3_K1_Ch2-Ch1.zen
1.434000e+01	3.105333e+02	20150716_gfpWAPLch3_Prometa\MitoSys2\Calibration\mEGFPC1_Noc\mEGFP_setmEGFP_1_R1_P3_K1_Ch2-Ch1.zen
1.440000e+01	3.230000e+02	20150716_gfpWAPLch3_Prometa\MitoSys2\Calibration\mEGFPC1_Noc\mEGFP_setmEGFP_1_R1_P3_K1_Ch2-Ch1.zen
1.446000e+01	3.134500e+02	20150716_gfpWAPLch3_Prometa\MitoSys2\Calibration\mEGFPC1_Noc\mEGFP_setmEGFP_1_R1_P3_K1_Ch2-Ch1.zen
1.452000e+01	3.111666e+02	20150716_gfpWAPLch3_Prometa\MitoSys2\Calibration\mEGFPC1_Noc\mEGFP_setmEGFP_1_R1_P3_K1_Ch2-Ch1.zen
1.458000e+01	3.191833e+02	20150716_gfpWAPLch3_Prometa\MitoSys2\Calibration\mEGFPC1_Noc\mEGFP_setmEGFP_1_R1_P3_K1_Ch2-Ch1.zen
1.464000e+01	3.132000e+02	20150716_gfpWAPLch3_Prometa\MitoSys2\Calibration\mEGFPC1_Noc\mEGFP_setmEGFP_1_R1_P3_K1_Ch2-Ch1.zen
1.470000e+01	3.122000e+02	20150716_gfpWAPLch3_Prometa\MitoSys2\Calibration\mEGFPC1_Noc\mEGFP_setmEGFP_1_R1_P3_K1_Ch2-Ch1.zen
1.476000e+01	3.133833e+02	20150716_gfpWAPLch3_Prometa\MitoSys2\Calibration\mEGFPC1_Noc\mEGFP_setmEGFP_1_R1_P3_K1_Ch2-Ch1.zen
1.482000e+01	3.098666e+02	20150716_gfpWAPLch3_Prometa\MitoSys2\Calibration\mEGFPC1_Noc\mEGFP_setmEGFP_1_R1_P3_K1_Ch2-Ch1.zen
1.488000e+01	3.082666e+02	20150716_gfpWAPLch3_Prometa\MitoSys2\Calibration\mEGFPC1_Noc\mEGFP_setmEGFP_1_R1_P3_K1_Ch2-Ch1.zen
1.494000e+01	3.135500e+02	20150716_gfpWAPLch3_Prometa\MitoSys2\Calibration\mEGFPC1_Noc\mEGFP_setmEGFP_1_R1_P3_K1_Ch2-Ch1.zen
15	3.169833e+02	20150716_gfpWAPLch3_Prometa\MitoSys2\Calibration\mEGFPC1_Noc\mEGFP_setmEGFP_1_R1_P3_K1_Ch2-Ch1.zen
1.506000e+01	3.078166e+02	20150716_gfpWAPLch3_Prometa\MitoSys2\Calibration\mEGFPC1_Noc\mEGFP_setmEGFP_1_R1_P3_K1_Ch2-Ch1.zen
1.512000e+01	3.106166e+02	20150716_gfpWAPLch3_Prometa\MitoSys2\Calibration\mEGFPC1_Noc\mEGFP_setmEGFP_1_R1_P3_K1_Ch2-Ch1.zen
1.518000e+01	3.210833e+02	20150716_gfpWAPLch3_Prometa\MitoSys2\Calibration\mEGFPC1_Noc\mEGFP_setmEGFP_1_R1_P3_K1_Ch2-Ch1.zen
1.524000e+01	3.161000e+02	20150716_gfpWAPLch3_Prometa\MitoSys2\Calibration\mEGFPC1_Noc\mEGFP_setmEGFP_1_R1_P3_K1_Ch2-Ch1.zen
1.530000e+01	3.090500e+02	20150716_gfpWAPLch3_Prometa\MitoSys2\Calibration\mEGFPC1_Noc\mEGFP_setmEGFP_1_R1_P3_K1_Ch2-Ch1.zen
1.536000e+01	3.119833e+02	20150716_gfpWAPLch3_Prometa\MitoSys2\Calibration\mEGFPC1_Noc\mEGFP_setmEGFP_1_R1_P3_K1_Ch2-Ch1.zen
1.542000e+01	3.098666e+02	20150716_gfpWAPLch3_Prometa\MitoSys2\Calibration\mEGFPC1_Noc\mEGFP_setmEGFP_1_R1_P3_K1_Ch2-Ch1.zen
1.548000e+01	3.152333e+02	20150716_gfpWAPLch3_Prometa\MitoSys2\Calibration\mEGFPC1_Noc\mEGFP_setmEGFP_1_R1_P3_K1_Ch2-Ch1.zen
1.554000e+01	3.156500e+02	20150716_gfpWAPLch3_Prometa\MitoSys2\Calibration\mEGFPC1_Noc\mEGFP_setmEGFP_1_R1_P3_K1_Ch2-Ch1.zen
1.560000e+01	3.026333e+02	20150716_gfpWAPLch3_Prometa\MitoSys2\Calibration\mEGFPC1_Noc\mEGFP_setmEGFP_1_R1_P3_K1_Ch2-Ch1.zen
1.566000e+01	3.139666e+02	20150716_gfpWAPLch3_Prometa\MitoSys2\Calibration\mEGFPC1_Noc\mEGFP_setmEGFP_1_R1_P3_K1_Ch2-Ch1.zen
1.572000e+01	3.165000e+02	20150716_gfpWAPLch3_Prometa\MitoSys2\Calibration\mEGFPC1_Noc\mEGFP_setmEGFP_1_R1_P3_K1_Ch2-Ch1.zen
1.578000e+01	3.143000e+02	20150716_gfpWAPLch3_Prometa\MitoSys2\Calibration\mEGFPC1_Noc\mEGFP_setmEGFP_1_R1_P3_K1_Ch2-Ch1.zen
1.584000e+01	3.137166e+02	20150716_gfpWAPLch3_Prometa\MitoSys2\Calibration\mEGFPC1_Noc\mEGFP_setmEGFP_1_R1_P3_K1_Ch2-Ch1.zen
1.590000e+01	3.159166e+02	20150716_gfpWAPLch3_Prometa\MitoSys2\Calibration\mEGFPC1_Noc\mEGFP_setmEGFP_1_R1_P3_K1_Ch2-Ch1.zen
1.596000e+01	3.136166e+02	20150716_gfpWAPLch3_Prometa\MitoSys2\Calibration\mEGFPC1_Noc\mEGFP_setmEGFP_1_R1_P3_K1_Ch2-Ch1.zen
1.602000e+01	3.194666e+02	20150716_gfpWAPLch3_Prometa\MitoSys2\Calibration\mEGFPC1_Noc\mEGFP_setmEGFP_1_R1_P3_K1_Ch2-Ch1.zen
1.608000e+01	3.125166e+02	20150716_gfpWAPLch3_Prometa\MitoSys2\Calibration\mEGFPC1_Noc\mEGFP_setmEGFP_1_R1_P3_K1_Ch2-Ch1.zen
1.614000e+01	3.068500e+02	20150716_gfpWAPLch3_Prometa\MitoSys2\Calibration\mEGFPC1_Noc\mEGFP_setmEGFP_1_R1_P3_K1_Ch2-Ch1.zen
1.620000e+01	3.151666e+02	20150716_gfpWAPLch3_Prometa\MitoSys2\Calibration\mEGFPC1_Noc\mEGFP_setmEGFP_1_R1_P3_K1_Ch2-Ch1.zen
1.626000e+01	3.126500e+02	20150716_gfpWAPLch3_Prometa\MitoSys2\Calibration\mEGFPC1_Noc\mEGFP_setmEGFP_1_R1_P3_K1_Ch2-Ch1.zen
1.632000e+01	3.139166e+02	20150716_gfpWAPLch3_Prometa\MitoSys2\Calibration\mEGFPC1_Noc\mEGFP_setmEGFP_1_R1_P3_K1_Ch2-Ch1.zen
1.638000e+01	3.099500e+02	20150716_gfpWAPLch3_Prometa\MitoSys2\Calibration\mEGFPC1_Noc\mEGFP_setmEGFP_1_R1_P3_K1_Ch2-Ch1.zen
1.644000e+01	3.132666e+02	20150716_gfpWAPLch3_Prometa\MitoSys2\Calibration\mEGFPC1_Noc\mEGFP_setmEGFP_1_R1_P3_K1_Ch2-Ch1.zen
1.650000e+01	3.120666e+02	20150716_gfpWAPLch3_Prometa\MitoSys2\Calibration\mEGFPC1_Noc\mEGFP_setmEGFP_1_R1_P3_K1_Ch2-Ch1.zen
1.656000e+01	3.155000e+02	20150716_gfpWAPLch3_Prometa\MitoSys2\Calibration\mEGFPC1_Noc\mEGFP_setmEGFP_1_R1_P3_K1_Ch2-Ch1.zen
1.662000e+01	3.205500e+02	20150716_gfpWAPLch3_Prometa\MitoSys2\Calibration\mEGFPC1_Noc\mEGFP_setmEGFP_1_R1_P3_K1_Ch2-Ch1.zen
1.668000e+01	3.180333e+02	20150716_gfpWAPLch3_Prometa\MitoSys2\Calibration\mEGFPC1_Noc\mEGFP_setmEGFP_1_R1_P3_K1_Ch2-Ch1.zen
1.674000e+01	3.071666e+02	20150716_gfpWAPLch3_Prometa\MitoSys2\Calibration\mEGFPC1_Noc\mEGFP_setmEGFP_1_R1_P3_K1_Ch2-Ch1.zen
1.680000e+01	3.143333e+02	20150716_gfpWAPLch3_Prometa\MitoSys2\Calibration\mEGFPC1_Noc\mEGFP_setmEGFP_1_R1_P3_K1_Ch2-Ch1.zen
1.686000e+01	3.126500e+02	20150716_gfpWAPLch3_Prometa\MitoSys2\Calibration\mEGFPC1_Noc\mEGFP_setmEGFP_1_R1_P3_K1_Ch2-Ch1.zen
1.692000e+01	3.097500e+02	20150716_gfpWAPLch3_Prometa\MitoSys2\Calibration\mEGFPC1_Noc\mEGFP_setmEGFP_1_R1_P3_K1_Ch2-Ch1.zen
1.698000e+01	3.169166e+02	20150716_gfpWAPLch3_Prometa\MitoSys2\Calibration\mEGFPC1_Noc\mEGFP_setmEGFP_1_R1_P3_K1_Ch2-Ch1.zen
1.704000e+01	3.142833e+02	20150716_gfpWAPLch3_Prometa\MitoSys2\Calibration\mEGFPC1_Noc\mEGFP_setmEGFP_1_R1_P3_K1_Ch2-Ch1.zen
1.710000e+01	3.136000e+02	20150716_gfpWAPLch3_Prometa\MitoSys2\Calibration\mEGFPC1_Noc\mEGFP_setmEGFP_1_R1_P3_K1_Ch2-Ch1.zen
1.716000e+01	3.090666e+02	20150716_gfpWAPLch3_Prometa\MitoSys2\Calibration\mEGFPC1_Noc\mEGFP_setmEGFP_1_R1_P3_K1_Ch2-Ch1.zen
1.722000e+01	3.079833e+02	20150716_gfpWAPLch3_Prometa\MitoSys2\Calibration\mEGFPC1_Noc\mEGFP_setmEGFP_1_R1_P3_K1_Ch2-Ch1.zen
1.728000e+01	3.249666e+02	20150716_gfpWAPLch3_Prometa\MitoSys2\Calibration\mEGFPC1_Noc\mEGFP_setmEGFP_1_R1_P3_K1_Ch2-Ch1.zen
1.734000e+01	3.138500e+02	20150716_gfpWAPLch3_Prometa\MitoSys2\Calibration\mEGFPC1_Noc\mEGFP_setmEGFP_1_R1_P3_K1_Ch2-Ch1.zen
1.740000e+01	3.076000e+02	20150716_gfpWAPLch3_Prometa\MitoSys2\Calibration\mEGFPC1_Noc\mEGFP_setmEGFP_1_R1_P3_K1_Ch2-Ch1.zen
1.746000e+01	3.171833e+02	20150716_gfpWAPLch3_Prometa\MitoSys2\Calibration\mEGFPC1_Noc\mEGFP_setmEGFP_1_R1_P3_K1_Ch2-Ch1.zen
1.752000e+01	3.175833e+02	20150716_gfpWAPLch3_Prometa\MitoSys2\Calibration\mEGFPC1_Noc\mEGFP_setmEGFP_1_R1_P3_K1_Ch2-Ch1.zen
1.758000e+01	3.160666e+02	20150716_gfpWAPLch3_Prometa\MitoSys2\Calibration\mEGFPC1_Noc\mEGFP_setmEGFP_1_R1_P3_K1_Ch2-Ch1.zen
1.764000e+01	3.103500e+02	20150716_gfpWAPLch3_Prometa\MitoSys2\Calibration\mEGFPC1_Noc\mEGFP_setmEGFP_1_R1_P3_K1_Ch2-Ch1.zen
1.770000e+01	3.214000e+02	20150716_gfpWAPLch3_Prometa\MitoSys2\Calibration\mEGFPC1_Noc\mEGFP_setmEGFP_1_R1_P3_K1_Ch2-Ch1.zen
1.776000e+01	3.108333e+02	20150716_gfpWAPLch3_Prometa\MitoSys2\Calibration\mEGFPC1_Noc\mEGFP_setmEGFP_1_R1_P3_K1_Ch2-Ch1.zen
1.782000e+01	3.100166e+02	20150716_gfpWAPLch3_Prometa\MitoSys2\Calibration\mEGFPC1_Noc\mEGFP_setmEGFP_1_R1_P3_K1_Ch2-Ch1.zen
1.788000e+01	3.063666e+02	20150716_gfpWAPLch3_Prometa\MitoSys2\Calibration\mEGFPC1_Noc\mEGFP_setmEGFP_1_R1_P3_K1_Ch2-Ch1.zen
1.794000e+01	3.189000e+02	20150716_gfpWAPLch3_Prometa\MitoSys2\Calibration\mEGFPC1_Noc\mEGFP_setmEGFP_1_R1_P3_K1_Ch2-Ch1.zen
18	3.112833e+02	20150716_gfpWAPLch3_Prometa\MitoSys2\Calibration\mEGFPC1_Noc\mEGFP_setmEGFP_1_R1_P3_K1_Ch2-Ch1.zen
1.806000e+01	3.142333e+02	20150716_gfpWAPLch3_Prometa\MitoSys2\Calibration\mEGFPC1_Noc\mEGFP_setmEGFP_1_R1_P3_K1_Ch2-Ch1.zen
1.812000e+01	3.121666e+02	20150716_gfpWAPLch3_Prometa\MitoSys2\Calibration\mEGFPC1_Noc\mEGFP_setmEGFP_1_R1_P3_K1_Ch2-Ch1.zen
1.818000e+01	3.115000e+02	20150716_gfpWAPLch3_Prometa\MitoSys2\Calibration\mEGFPC1_Noc\mEGFP_setmEGFP_1_R1_P3_K1_Ch2-Ch1.zen
1.824000e+01	3.103000e+02	20150716_gfpWAPLch3_Prometa\MitoSys2\Calibration\mEGFPC1_Noc\mEGFP_setmEGFP_1_R1_P3_K1_Ch2-Ch1.zen
1.830000e+01	3.193500e+02	20150716_gfpWAPLch3_Prometa\MitoSys2\Calibration\mEGFPC1_Noc\mEGFP_setmEGFP_1_R1_P3_K1_Ch2-Ch1.zen
1.836000e+01	3.109333e+02	20150716_gfpWAPLch3_Prometa\MitoSys2\Calibration\mEGFPC1_Noc\mEGFP_setmEGFP_1_R1_P3_K1_Ch2-Ch1.zen
1.842000e+01	3.131166e+02	20150716_gfpWAPLch3_Prometa\MitoSys2\Calibration\mEGFPC1_Noc\mEGFP_setmEGFP_1_R1_P3_K1_Ch2-Ch1.zen
1.848000e+01	3.098000e+02	20150716_gfpWAPLch3_Prometa\MitoSys2\Calibration\mEGFPC1_Noc\mEGFP_setmEGFP_1_R1_P3_K1_Ch2-Ch1.zen
1.854000e+01	3.151500e+02	20150716_gfpWAPLch3_Prometa\MitoSys2\Calibration\mEGFPC1_Noc\mEGFP_setmEGFP_1_R1_P3_K1_Ch2-Ch1.zen
1.860000e+01	3.161333e+02	20150716_gfpWAPLch3_Prometa\MitoSys2\Calibration\mEGFPC1_Noc\mEGFP_setmEGFP_1_R1_P3_K1_Ch2-Ch1.zen
1.866000e+01	3.245833e+02	20150716_gfpWAPLch3_Prometa\MitoSys2\Calibration\mEGFPC1_Noc\mEGFP_setmEGFP_1_R1_P3_K1_Ch2-Ch1.zen
1.872000e+01	3.146666e+02	20150716_gfpWAPLch3_Prometa\MitoSys2\Calibration\mEGFPC1_Noc\mEGFP_setmEGFP_1_R1_P3_K1_Ch2-Ch1.zen
1.878000e+01	3.207333e+02	20150716_gfpWAPLch3_Prometa\MitoSys2\Calibration\mEGFPC1_Noc\mEGFP_setmEGFP_1_R1_P3_K1_Ch2-Ch1.zen
1.884000e+01	3.149166e+02	20150716_gfpWAPLch3_Prometa\MitoSys2\Calibration\mEGFPC1_Noc\mEGFP_setmEGFP_1_R1_P3_K1_Ch2-Ch1.zen
1.890000e+01	3.144666e+02	20150716_gfpWAPLch3_Prometa\MitoSys2\Calibration\mEGFPC1_Noc\mEGFP_setmEGFP_1_R1_P3_K1_Ch2-Ch1.zen
1.896000e+01	3.113000e+02	20150716_gfpWAPLch3_Prometa\MitoSys2\Calibration\mEGFPC1_Noc\mEGFP_setmEGFP_1_R1_P3_K1_Ch2-Ch1.zen
1.902000e+01	3.097666e+02	20150716_gfpWAPLch3_Prometa\MitoSys2\Calibration\mEGFPC1_Noc\mEGFP_setmEGFP_1_R1_P3_K1_Ch2-Ch1.zen
1.908000e+01	3.150666e+02	20150716_gfpWAPLch3_Prometa\MitoSys2\Calibration\mEGFPC1_Noc\mEGFP_setmEGFP_1_R1_P3_K1_Ch2-Ch1.zen
1.914000e+01	3.108000e+02	20150716_gfpWAPLch3_Prometa\MitoSys2\Calibration\mEGFPC1_Noc\mEGFP_setmEGFP_1_R1_P3_K1_Ch2-Ch1.zen
1.920000e+01	3.174666e+02	20150716_gfpWAPLch3_Prometa\MitoSys2\Calibration\mEGFPC1_Noc\mEGFP_setmEGFP_1_R1_P3_K1_Ch2-Ch1.zen
1.926000e+01	3.134333e+02	20150716_gfpWAPLch3_Prometa\MitoSys2\Calibration\mEGFPC1_Noc\mEGFP_setmEGFP_1_R1_P3_K1_Ch2-Ch1.zen
1.932000e+01	3.146833e+02	20150716_gfpWAPLch3_Prometa\MitoSys2\Calibration\mEGFPC1_Noc\mEGFP_setmEGFP_1_R1_P3_K1_Ch2-Ch1.zen
1.938000e+01	3.193000e+02	20150716_gfpWAPLch3_Prometa\MitoSys2\Calibration\mEGFPC1_Noc\mEGFP_setmEGFP_1_R1_P3_K1_Ch2-Ch1.zen
1.944000e+01	3.138833e+02	20150716_gfpWAPLch3_Prometa\MitoSys2\Calibration\mEGFPC1_Noc\mEGFP_setmEGFP_1_R1_P3_K1_Ch2-Ch1.zen
1.950000e+01	3.119333e+02	20150716_gfpWAPLch3_Prometa\MitoSys2\Calibration\mEGFPC1_Noc\mEGFP_setmEGFP_1_R1_P3_K1_Ch2-Ch1.zen
1.956000e+01	3.173000e+02	20150716_gfpWAPLch3_Prometa\MitoSys2\Calibration\mEGFPC1_Noc\mEGFP_setmEGFP_1_R1_P3_K1_Ch2-Ch1.zen
1.962000e+01	3.095500e+02	20150716_gfpWAPLch3_Prometa\MitoSys2\Calibration\mEGFPC1_Noc\mEGFP_setmEGFP_1_R1_P3_K1_Ch2-Ch1.zen
1.968000e+01	3.116333e+02	20150716_gfpWAPLch3_Prometa\MitoSys2\Calibration\mEGFPC1_Noc\mEGFP_setmEGFP_1_R1_P3_K1_Ch2-Ch1.zen
1.974000e+01	2.985000e+02	20150716_gfpWAPLch3_Prometa\MitoSys2\Calibration\mEGFPC1_Noc\mEGFP_setmEGFP_1_R1_P3_K1_Ch2-Ch1.zen
1.980000e+01	3.119500e+02	20150716_gfpWAPLch3_Prometa\MitoSys2\Calibration\mEGFPC1_Noc\mEGFP_setmEGFP_1_R1_P3_K1_Ch2-Ch1.zen
1.986000e+01	3.147166e+02	20150716_gfpWAPLch3_Prometa\MitoSys2\Calibration\mEGFPC1_Noc\mEGFP_setmEGFP_1_R1_P3_K1_Ch2-Ch1.zen
1.992000e+01	3.121500e+02	20150716_gfpWAPLch3_Prometa\MitoSys2\Calibration\mEGFPC1_Noc\mEGFP_setmEGFP_1_R1_P3_K1_Ch2-Ch1.zen
1.998000e+01	3.066000e+02	20150716_gfpWAPLch3_Prometa\MitoSys2\Calibration\mEGFPC1_Noc\mEGFP_setmEGFP_1_R1_P3_K1_Ch2-Ch1.zen
2.004000e+01	3.079166e+02	20150716_gfpWAPLch3_Prometa\MitoSys2\Calibration\mEGFPC1_Noc\mEGFP_setmEGFP_1_R1_P3_K1_Ch2-Ch1.zen
2.010000e+01	3.184666e+02	20150716_gfpWAPLch3_Prometa\MitoSys2\Calibration\mEGFPC1_Noc\mEGFP_setmEGFP_1_R1_P3_K1_Ch2-Ch1.zen
2.016000e+01	3.080500e+02	20150716_gfpWAPLch3_Prometa\MitoSys2\Calibration\mEGFPC1_Noc\mEGFP_setmEGFP_1_R1_P3_K1_Ch2-Ch1.zen
2.022000e+01	3.141500e+02	20150716_gfpWAPLch3_Prometa\MitoSys2\Calibration\mEGFPC1_Noc\mEGFP_setmEGFP_1_R1_P3_K1_Ch2-Ch1.zen
2.028000e+01	3.095833e+02	20150716_gfpWAPLch3_Prometa\MitoSys2\Calibration\mEGFPC1_Noc\mEGFP_setmEGFP_1_R1_P3_K1_Ch2-Ch1.zen
2.034000e+01	3.166500e+02	20150716_gfpWAPLch3_Prometa\MitoSys2\Calibration\mEGFPC1_Noc\mEGFP_setmEGFP_1_R1_P3_K1_Ch2-Ch1.zen
2.040000e+01	3.154500e+02	20150716_gfpWAPLch3_Prometa\MitoSys2\Calibration\mEGFPC1_Noc\mEGFP_setmEGFP_1_R1_P3_K1_Ch2-Ch1.zen
2.046000e+01	3.169333e+02	20150716_gfpWAPLch3_Prometa\MitoSys2\Calibration\mEGFPC1_Noc\mEGFP_setmEGFP_1_R1_P3_K1_Ch2-Ch1.zen
2.052000e+01	3.169333e+02	20150716_gfpWAPLch3_Prometa\MitoSys2\Calibration\mEGFPC1_Noc\mEGFP_setmEGFP_1_R1_P3_K1_Ch2-Ch1.zen
2.058000e+01	3.055666e+02	20150716_gfpWAPLch3_Prometa\MitoSys2\Calibration\mEGFPC1_Noc\mEGFP_setmEGFP_1_R1_P3_K1_Ch2-Ch1.zen
2.064000e+01	3.171833e+02	20150716_gfpWAPLch3_Prometa\MitoSys2\Calibration\mEGFPC1_Noc\mEGFP_setmEGFP_1_R1_P3_K1_Ch2-Ch1.zen
2.070000e+01	3.116333e+02	20150716_gfpWAPLch3_Prometa\MitoSys2\Calibration\mEGFPC1_Noc\mEGFP_setmEGFP_1_R1_P3_K1_Ch2-Ch1.zen
2.076000e+01	3.122666e+02	20150716_gfpWAPLch3_Prometa\MitoSys2\Calibration\mEGFPC1_Noc\mEGFP_setmEGFP_1_R1_P3_K1_Ch2-Ch1.zen
2.082000e+01	3.092333e+02	20150716_gfpWAPLch3_Prometa\MitoSys2\Calibration\mEGFPC1_Noc\mEGFP_setmEGFP_1_R1_P3_K1_Ch2-Ch1.zen
2.088000e+01	3.116500e+02	20150716_gfpWAPLch3_Prometa\MitoSys2\Calibration\mEGFPC1_Noc\mEGFP_setmEGFP_1_R1_P3_K1_Ch2-Ch1.zen
2.094000e+01	3.162333e+02	20150716_gfpWAPLch3_Prometa\MitoSys2\Calibration\mEGFPC1_Noc\mEGFP_setmEGFP_1_R1_P3_K1_Ch2-Ch1.zen
21	3.023166e+02	20150716_gfpWAPLch3_Prometa\MitoSys2\Calibration\mEGFPC1_Noc\mEGFP_setmEGFP_1_R1_P3_K1_Ch2-Ch1.zen
2.106000e+01	3.101166e+02	20150716_gfpWAPLch3_Prometa\MitoSys2\Calibration\mEGFPC1_Noc\mEGFP_setmEGFP_1_R1_P3_K1_Ch2-Ch1.zen
2.112000e+01	3.105166e+02	20150716_gfpWAPLch3_Prometa\MitoSys2\Calibration\mEGFPC1_Noc\mEGFP_setmEGFP_1_R1_P3_K1_Ch2-Ch1.zen
2.118000e+01	3.104500e+02	20150716_gfpWAPLch3_Prometa\MitoSys2\Calibration\mEGFPC1_Noc\mEGFP_setmEGFP_1_R1_P3_K1_Ch2-Ch1.zen
2.124000e+01	3.110000e+02	20150716_gfpWAPLch3_Prometa\MitoSys2\Calibration\mEGFPC1_Noc\mEGFP_setmEGFP_1_R1_P3_K1_Ch2-Ch1.zen
2.130000e+01	3.104666e+02	20150716_gfpWAPLch3_Prometa\MitoSys2\Calibration\mEGFPC1_Noc\mEGFP_setmEGFP_1_R1_P3_K1_Ch2-Ch1.zen
2.136000e+01	3.108000e+02	20150716_gfpWAPLch3_Prometa\MitoSys2\Calibration\mEGFPC1_Noc\mEGFP_setmEGFP_1_R1_P3_K1_Ch2-Ch1.zen
2.142000e+01	3.140833e+02	20150716_gfpWAPLch3_Prometa\MitoSys2\Calibration\mEGFPC1_Noc\mEGFP_setmEGFP_1_R1_P3_K1_Ch2-Ch1.zen
2.148000e+01	3.074833e+02	20150716_gfpWAPLch3_Prometa\MitoSys2\Calibration\mEGFPC1_Noc\mEGFP_setmEGFP_1_R1_P3_K1_Ch2-Ch1.zen
2.154000e+01	3.137333e+02	20150716_gfpWAPLch3_Prometa\MitoSys2\Calibration\mEGFPC1_Noc\mEGFP_setmEGFP_1_R1_P3_K1_Ch2-Ch1.zen
2.160000e+01	3.140666e+02	20150716_gfpWAPLch3_Prometa\MitoSys2\Calibration\mEGFPC1_Noc\mEGFP_setmEGFP_1_R1_P3_K1_Ch2-Ch1.zen
2.166000e+01	3.107500e+02	20150716_gfpWAPLch3_Prometa\MitoSys2\Calibration\mEGFPC1_Noc\mEGFP_setmEGFP_1_R1_P3_K1_Ch2-Ch1.zen
2.172000e+01	3.200000e+02	20150716_gfpWAPLch3_Prometa\MitoSys2\Calibration\mEGFPC1_Noc\mEGFP_setmEGFP_1_R1_P3_K1_Ch2-Ch1.zen
2.178000e+01	3.136666e+02	20150716_gfpWAPLch3_Prometa\MitoSys2\Calibration\mEGFPC1_Noc\mEGFP_setmEGFP_1_R1_P3_K1_Ch2-Ch1.zen
2.184000e+01	3.134500e+02	20150716_gfpWAPLch3_Prometa\MitoSys2\Calibration\mEGFPC1_Noc\mEGFP_setmEGFP_1_R1_P3_K1_Ch2-Ch1.zen
2.190000e+01	3.181833e+02	20150716_gfpWAPLch3_Prometa\MitoSys2\Calibration\mEGFPC1_Noc\mEGFP_setmEGFP_1_R1_P3_K1_Ch2-Ch1.zen
2.196000e+01	3.153333e+02	20150716_gfpWAPLch3_Prometa\MitoSys2\Calibration\mEGFPC1_Noc\mEGFP_setmEGFP_1_R1_P3_K1_Ch2-Ch1.zen
2.202000e+01	3.139500e+02	20150716_gfpWAPLch3_Prometa\MitoSys2\Calibration\mEGFPC1_Noc\mEGFP_setmEGFP_1_R1_P3_K1_Ch2-Ch1.zen
2.208000e+01	3.118666e+02	20150716_gfpWAPLch3_Prometa\MitoSys2\Calibration\mEGFPC1_Noc\mEGFP_setmEGFP_1_R1_P3_K1_Ch2-Ch1.zen
2.214000e+01	3.094666e+02	20150716_gfpWAPLch3_Prometa\MitoSys2\Calibration\mEGFPC1_Noc\mEGFP_setmEGFP_1_R1_P3_K1_Ch2-Ch1.zen
2.220000e+01	3.168166e+02	20150716_gfpWAPLch3_Prometa\MitoSys2\Calibration\mEGFPC1_Noc\mEGFP_setmEGFP_1_R1_P3_K1_Ch2-Ch1.zen
2.226000e+01	3.141500e+02	20150716_gfpWAPLch3_Prometa\MitoSys2\Calibration\mEGFPC1_Noc\mEGFP_setmEGFP_1_R1_P3_K1_Ch2-Ch1.zen
2.232000e+01	3.085500e+02	20150716_gfpWAPLch3_Prometa\MitoSys2\Calibration\mEGFPC1_Noc\mEGFP_setmEGFP_1_R1_P3_K1_Ch2-Ch1.zen
2.238000e+01	3.104333e+02	20150716_gfpWAPLch3_Prometa\MitoSys2\Calibration\mEGFPC1_Noc\mEGFP_setmEGFP_1_R1_P3_K1_Ch2-Ch1.zen
2.244000e+01	3.096500e+02	20150716_gfpWAPLch3_Prometa\MitoSys2\Calibration\mEGFPC1_Noc\mEGFP_setmEGFP_1_R1_P3_K1_Ch2-Ch1.zen
2.250000e+01	3.066833e+02	20150716_gfpWAPLch3_Prometa\MitoSys2\Calibration\mEGFPC1_Noc\mEGFP_setmEGFP_1_R1_P3_K1_Ch2-Ch1.zen
2.256000e+01	3.055666e+02	20150716_gfpWAPLch3_Prometa\MitoSys2\Calibration\mEGFPC1_Noc\mEGFP_setmEGFP_1_R1_P3_K1_Ch2-Ch1.zen
2.262000e+01	3.135000e+02	20150716_gfpWAPLch3_Prometa\MitoSys2\Calibration\mEGFPC1_Noc\mEGFP_setmEGFP_1_R1_P3_K1_Ch2-Ch1.zen
2.268000e+01	3.087333e+02	20150716_gfpWAPLch3_Prometa\MitoSys2\Calibration\mEGFPC1_Noc\mEGFP_setmEGFP_1_R1_P3_K1_Ch2-Ch1.zen
2.274000e+01	3.086333e+02	20150716_gfpWAPLch3_Prometa\MitoSys2\Calibration\mEGFPC1_Noc\mEGFP_setmEGFP_1_R1_P3_K1_Ch2-Ch1.zen
2.280000e+01	3.105333e+02	20150716_gfpWAPLch3_Prometa\MitoSys2\Calibration\mEGFPC1_Noc\mEGFP_setmEGFP_1_R1_P3_K1_Ch2-Ch1.zen
2.286000e+01	3.097833e+02	20150716_gfpWAPLch3_Prometa\MitoSys2\Calibration\mEGFPC1_Noc\mEGFP_setmEGFP_1_R1_P3_K1_Ch2-Ch1.zen
2.292000e+01	3.156166e+02	20150716_gfpWAPLch3_Prometa\MitoSys2\Calibration\mEGFPC1_Noc\mEGFP_setmEGFP_1_R1_P3_K1_Ch2-Ch1.zen
2.298000e+01	3.139000e+02	20150716_gfpWAPLch3_Prometa\MitoSys2\Calibration\mEGFPC1_Noc\mEGFP_setmEGFP_1_R1_P3_K1_Ch2-Ch1.zen
2.304000e+01	3.185000e+02	20150716_gfpWAPLch3_Prometa\MitoSys2\Calibration\mEGFPC1_Noc\mEGFP_setmEGFP_1_R1_P3_K1_Ch2-Ch1.zen
2.310000e+01	3.178333e+02	20150716_gfpWAPLch3_Prometa\MitoSys2\Calibration\mEGFPC1_Noc\mEGFP_setmEGFP_1_R1_P3_K1_Ch2-Ch1.zen
2.316000e+01	3.166166e+02	20150716_gfpWAPLch3_Prometa\MitoSys2\Calibration\mEGFPC1_Noc\mEGFP_setmEGFP_1_R1_P3_K1_Ch2-Ch1.zen
2.322000e+01	3.167833e+02	20150716_gfpWAPLch3_Prometa\MitoSys2\Calibration\mEGFPC1_Noc\mEGFP_setmEGFP_1_R1_P3_K1_Ch2-Ch1.zen
2.328000e+01	3.171333e+02	20150716_gfpWAPLch3_Prometa\MitoSys2\Calibration\mEGFPC1_Noc\mEGFP_setmEGFP_1_R1_P3_K1_Ch2-Ch1.zen
2.334000e+01	3.064166e+02	20150716_gfpWAPLch3_Prometa\MitoSys2\Calibration\mEGFPC1_Noc\mEGFP_setmEGFP_1_R1_P3_K1_Ch2-Ch1.zen
2.340000e+01	3.020000e+02	20150716_gfpWAPLch3_Prometa\MitoSys2\Calibration\mEGFPC1_Noc\mEGFP_setmEGFP_1_R1_P3_K1_Ch2-Ch1.zen
2.346000e+01	3.056833e+02	20150716_gfpWAPLch3_Prometa\MitoSys2\Calibration\mEGFPC1_Noc\mEGFP_setmEGFP_1_R1_P3_K1_Ch2-Ch1.zen
2.352000e+01	3.122000e+02	20150716_gfpWAPLch3_Prometa\MitoSys2\Calibration\mEGFPC1_Noc\mEGFP_setmEGFP_1_R1_P3_K1_Ch2-Ch1.zen
2.358000e+01	3.078833e+02	20150716_gfpWAPLch3_Prometa\MitoSys2\Calibration\mEGFPC1_Noc\mEGFP_setmEGFP_1_R1_P3_K1_Ch2-Ch1.zen
2.364000e+01	3.113833e+02	20150716_gfpWAPLch3_Prometa\MitoSys2\Calibration\mEGFPC1_Noc\mEGFP_setmEGFP_1_R1_P3_K1_Ch2-Ch1.zen
2.370000e+01	3.063500e+02	20150716_gfpWAPLch3_Prometa\MitoSys2\Calibration\mEGFPC1_Noc\mEGFP_setmEGFP_1_R1_P3_K1_Ch2-Ch1.zen
2.376000e+01	3.098166e+02	20150716_gfpWAPLch3_Prometa\MitoSys2\Calibration\mEGFPC1_Noc\mEGFP_setmEGFP_1_R1_P3_K1_Ch2-Ch1.zen
2.382000e+01	3.166333e+02	20150716_gfpWAPLch3_Prometa\MitoSys2\Calibration\mEGFPC1_Noc\mEGFP_setmEGFP_1_R1_P3_K1_Ch2-Ch1.zen
2.388000e+01	3.111166e+02	20150716_gfpWAPLch3_Prometa\MitoSys2\Calibration\mEGFPC1_Noc\mEGFP_setmEGFP_1_R1_P3_K1_Ch2-Ch1.zen
2.394000e+01	3.152500e+02	20150716_gfpWAPLch3_Prometa\MitoSys2\Calibration\mEGFPC1_Noc\mEGFP_setmEGFP_1_R1_P3_K1_Ch2-Ch1.zen
24	3.062166e+02	20150716_gfpWAPLch3_Prometa\MitoSys2\Calibration\mEGFPC1_Noc\mEGFP_setmEGFP_1_R1_P3_K1_Ch2-Ch1.zen
2.406000e+01	3.034666e+02	20150716_gfpWAPLch3_Prometa\MitoSys2\Calibration\mEGFPC1_Noc\mEGFP_setmEGFP_1_R1_P3_K1_Ch2-Ch1.zen
2.412000e+01	3.106500e+02	20150716_gfpWAPLch3_Prometa\MitoSys2\Calibration\mEGFPC1_Noc\mEGFP_setmEGFP_1_R1_P3_K1_Ch2-Ch1.zen
2.418000e+01	3.146166e+02	20150716_gfpWAPLch3_Prometa\MitoSys2\Calibration\mEGFPC1_Noc\mEGFP_setmEGFP_1_R1_P3_K1_Ch2-Ch1.zen
2.424000e+01	3.108666e+02	20150716_gfpWAPLch3_Prometa\MitoSys2\Calibration\mEGFPC1_Noc\mEGFP_setmEGFP_1_R1_P3_K1_Ch2-Ch1.zen
2.430000e+01	3.132166e+02	20150716_gfpWAPLch3_Prometa\MitoSys2\Calibration\mEGFPC1_Noc\mEGFP_setmEGFP_1_R1_P3_K1_Ch2-Ch1.zen
2.436000e+01	3.156666e+02	20150716_gfpWAPLch3_Prometa\MitoSys2\Calibration\mEGFPC1_Noc\mEGFP_setmEGFP_1_R1_P3_K1_Ch2-Ch1.zen
2.442000e+01	3.103500e+02	20150716_gfpWAPLch3_Prometa\MitoSys2\Calibration\mEGFPC1_Noc\mEGFP_setmEGFP_1_R1_P3_K1_Ch2-Ch1.zen
2.448000e+01	2.996000e+02	20150716_gfpWAPLch3_Prometa\MitoSys2\Calibration\mEGFPC1_Noc\mEGFP_setmEGFP_1_R1_P3_K1_Ch2-Ch1.zen
2.454000e+01	3.112833e+02	20150716_gfpWAPLch3_Prometa\MitoSys2\Calibration\mEGFPC1_Noc\mEGFP_setmEGFP_1_R1_P3_K1_Ch2-Ch1.zen
2.460000e+01	3.188166e+02	20150716_gfpWAPLch3_Prometa\MitoSys2\Calibration\mEGFPC1_Noc\mEGFP_setmEGFP_1_R1_P3_K1_Ch2-Ch1.zen
2.466000e+01	3.123666e+02	20150716_gfpWAPLch3_Prometa\MitoSys2\Calibration\mEGFPC1_Noc\mEGFP_setmEGFP_1_R1_P3_K1_Ch2-Ch1.zen
2.472000e+01	3.187833e+02	20150716_gfpWAPLch3_Prometa\MitoSys2\Calibration\mEGFPC1_Noc\mEGFP_setmEGFP_1_R1_P3_K1_Ch2-Ch1.zen
2.478000e+01	3.127500e+02	20150716_gfpWAPLch3_Prometa\MitoSys2\Calibration\mEGFPC1_Noc\mEGFP_setmEGFP_1_R1_P3_K1_Ch2-Ch1.zen
2.484000e+01	3.189500e+02	20150716_gfpWAPLch3_Prometa\MitoSys2\Calibration\mEGFPC1_Noc\mEGFP_setmEGFP_1_R1_P3_K1_Ch2-Ch1.zen
2.490000e+01	3.159666e+02	20150716_gfpWAPLch3_Prometa\MitoSys2\Calibration\mEGFPC1_Noc\mEGFP_setmEGFP_1_R1_P3_K1_Ch2-Ch1.zen
2.496000e+01	3.120833e+02	20150716_gfpWAPLch3_Prometa\MitoSys2\Calibration\mEGFPC1_Noc\mEGFP_setmEGFP_1_R1_P3_K1_Ch2-Ch1.zen
2.502000e+01	3.093333e+02	20150716_gfpWAPLch3_Prometa\MitoSys2\Calibration\mEGFPC1_Noc\mEGFP_setmEGFP_1_R1_P3_K1_Ch2-Ch1.zen
2.508000e+01	3.097833e+02	20150716_gfpWAPLch3_Prometa\MitoSys2\Calibration\mEGFPC1_Noc\mEGFP_setmEGFP_1_R1_P3_K1_Ch2-Ch1.zen
2.514000e+01	3.081500e+02	20150716_gfpWAPLch3_Prometa\MitoSys2\Calibration\mEGFPC1_Noc\mEGFP_setmEGFP_1_R1_P3_K1_Ch2-Ch1.zen
2.520000e+01	3.208833e+02	20150716_gfpWAPLch3_Prometa\MitoSys2\Calibration\mEGFPC1_Noc\mEGFP_setmEGFP_1_R1_P3_K1_Ch2-Ch1.zen
2.526000e+01	3.119166e+02	20150716_gfpWAPLch3_Prometa\MitoSys2\Calibration\mEGFPC1_Noc\mEGFP_setmEGFP_1_R1_P3_K1_Ch2-Ch1.zen
2.532000e+01	3.150000e+02	20150716_gfpWAPLch3_Prometa\MitoSys2\Calibration\mEGFPC1_Noc\mEGFP_setmEGFP_1_R1_P3_K1_Ch2-Ch1.zen
2.538000e+01	3.184833e+02	20150716_gfpWAPLch3_Prometa\MitoSys2\Calibration\mEGFPC1_Noc\mEGFP_setmEGFP_1_R1_P3_K1_Ch2-Ch1.zen
2.544000e+01	3.073000e+02	20150716_gfpWAPLch3_Prometa\MitoSys2\Calibration\mEGFPC1_Noc\mEGFP_setmEGFP_1_R1_P3_K1_Ch2-Ch1.zen
2.550000e+01	3.055833e+02	20150716_gfpWAPLch3_Prometa\MitoSys2\Calibration\mEGFPC1_Noc\mEGFP_setmEGFP_1_R1_P3_K1_Ch2-Ch1.zen
2.556000e+01	3.120666e+02	20150716_gfpWAPLch3_Prometa\MitoSys2\Calibration\mEGFPC1_Noc\mEGFP_setmEGFP_1_R1_P3_K1_Ch2-Ch1.zen
2.562000e+01	3.154333e+02	20150716_gfpWAPLch3_Prometa\MitoSys2\Calibration\mEGFPC1_Noc\mEGFP_setmEGFP_1_R1_P3_K1_Ch2-Ch1.zen
2.568000e+01	3.022666e+02	20150716_gfpWAPLch3_Prometa\MitoSys2\Calibration\mEGFPC1_Noc\mEGFP_setmEGFP_1_R1_P3_K1_Ch2-Ch1.zen
2.574000e+01	3.043666e+02	20150716_gfpWAPLch3_Prometa\MitoSys2\Calibration\mEGFPC1_Noc\mEGFP_setmEGFP_1_R1_P3_K1_Ch2-Ch1.zen
2.580000e+01	3.141833e+02	20150716_gfpWAPLch3_Prometa\MitoSys2\Calibration\mEGFPC1_Noc\mEGFP_setmEGFP_1_R1_P3_K1_Ch2-Ch1.zen
2.586000e+01	3.117500e+02	20150716_gfpWAPLch3_Prometa\MitoSys2\Calibration\mEGFPC1_Noc\mEGFP_setmEGFP_1_R1_P3_K1_Ch2-Ch1.zen
2.592000e+01	3.126666e+02	20150716_gfpWAPLch3_Prometa\MitoSys2\Calibration\mEGFPC1_Noc\mEGFP_setmEGFP_1_R1_P3_K1_Ch2-Ch1.zen
2.598000e+01	3.162000e+02	20150716_gfpWAPLch3_Prometa\MitoSys2\Calibration\mEGFPC1_Noc\mEGFP_setmEGFP_1_R1_P3_K1_Ch2-Ch1.zen
2.604000e+01	3.035666e+02	20150716_gfpWAPLch3_Prometa\MitoSys2\Calibration\mEGFPC1_Noc\mEGFP_setmEGFP_1_R1_P3_K1_Ch2-Ch1.zen
2.610000e+01	3.094333e+02	20150716_gfpWAPLch3_Prometa\MitoSys2\Calibration\mEGFPC1_Noc\mEGFP_setmEGFP_1_R1_P3_K1_Ch2-Ch1.zen
2.616000e+01	3.113333e+02	20150716_gfpWAPLch3_Prometa\MitoSys2\Calibration\mEGFPC1_Noc\mEGFP_setmEGFP_1_R1_P3_K1_Ch2-Ch1.zen
2.622000e+01	3.128666e+02	20150716_gfpWAPLch3_Prometa\MitoSys2\Calibration\mEGFPC1_Noc\mEGFP_setmEGFP_1_R1_P3_K1_Ch2-Ch1.zen
2.628000e+01	3.192666e+02	20150716_gfpWAPLch3_Prometa\MitoSys2\Calibration\mEGFPC1_Noc\mEGFP_setmEGFP_1_R1_P3_K1_Ch2-Ch1.zen
2.634000e+01	3.099666e+02	20150716_gfpWAPLch3_Prometa\MitoSys2\Calibration\mEGFPC1_Noc\mEGFP_setmEGFP_1_R1_P3_K1_Ch2-Ch1.zen
2.640000e+01	3.149333e+02	20150716_gfpWAPLch3_Prometa\MitoSys2\Calibration\mEGFPC1_Noc\mEGFP_setmEGFP_1_R1_P3_K1_Ch2-Ch1.zen
2.646000e+01	3.147166e+02	20150716_gfpWAPLch3_Prometa\MitoSys2\Calibration\mEGFPC1_Noc\mEGFP_setmEGFP_1_R1_P3_K1_Ch2-Ch1.zen
2.652000e+01	3.151333e+02	20150716_gfpWAPLch3_Prometa\MitoSys2\Calibration\mEGFPC1_Noc\mEGFP_setmEGFP_1_R1_P3_K1_Ch2-Ch1.zen
2.658000e+01	3.143500e+02	20150716_gfpWAPLch3_Prometa\MitoSys2\Calibration\mEGFPC1_Noc\mEGFP_setmEGFP_1_R1_P3_K1_Ch2-Ch1.zen
2.664000e+01	3.162500e+02	20150716_gfpWAPLch3_Prometa\MitoSys2\Calibration\mEGFPC1_Noc\mEGFP_setmEGFP_1_R1_P3_K1_Ch2-Ch1.zen
2.670000e+01	3.126166e+02	20150716_gfpWAPLch3_Prometa\MitoSys2\Calibration\mEGFPC1_Noc\mEGFP_setmEGFP_1_R1_P3_K1_Ch2-Ch1.zen
2.676000e+01	3.142166e+02	20150716_gfpWAPLch3_Prometa\MitoSys2\Calibration\mEGFPC1_Noc\mEGFP_setmEGFP_1_R1_P3_K1_Ch2-Ch1.zen
2.682000e+01	3.162666e+02	20150716_gfpWAPLch3_Prometa\MitoSys2\Calibration\mEGFPC1_Noc\mEGFP_setmEGFP_1_R1_P3_K1_Ch2-Ch1.zen
2.688000e+01	3.103500e+02	20150716_gfpWAPLch3_Prometa\MitoSys2\Calibration\mEGFPC1_Noc\mEGFP_setmEGFP_1_R1_P3_K1_Ch2-Ch1.zen
2.694000e+01	3.189000e+02	20150716_gfpWAPLch3_Prometa\MitoSys2\Calibration\mEGFPC1_Noc\mEGFP_setmEGFP_1_R1_P3_K1_Ch2-Ch1.zen
27	3.087166e+02	20150716_gfpWAPLch3_Prometa\MitoSys2\Calibration\mEGFPC1_Noc\mEGFP_setmEGFP_1_R1_P3_K1_Ch2-Ch1.zen
2.706000e+01	3.112333e+02	20150716_gfpWAPLch3_Prometa\MitoSys2\Calibration\mEGFPC1_Noc\mEGFP_setmEGFP_1_R1_P3_K1_Ch2-Ch1.zen
2.712000e+01	3.163666e+02	20150716_gfpWAPLch3_Prometa\MitoSys2\Calibration\mEGFPC1_Noc\mEGFP_setmEGFP_1_R1_P3_K1_Ch2-Ch1.zen
2.718000e+01	3.209666e+02	20150716_gfpWAPLch3_Prometa\MitoSys2\Calibration\mEGFPC1_Noc\mEGFP_setmEGFP_1_R1_P3_K1_Ch2-Ch1.zen
2.724000e+01	3.104166e+02	20150716_gfpWAPLch3_Prometa\MitoSys2\Calibration\mEGFPC1_Noc\mEGFP_setmEGFP_1_R1_P3_K1_Ch2-Ch1.zen
2.730000e+01	3.188166e+02	20150716_gfpWAPLch3_Prometa\MitoSys2\Calibration\mEGFPC1_Noc\mEGFP_setmEGFP_1_R1_P3_K1_Ch2-Ch1.zen
2.736000e+01	3.214166e+02	20150716_gfpWAPLch3_Prometa\MitoSys2\Calibration\mEGFPC1_Noc\mEGFP_setmEGFP_1_R1_P3_K1_Ch2-Ch1.zen
2.742000e+01	3.050166e+02	20150716_gfpWAPLch3_Prometa\MitoSys2\Calibration\mEGFPC1_Noc\mEGFP_setmEGFP_1_R1_P3_K1_Ch2-Ch1.zen
2.748000e+01	3.166833e+02	20150716_gfpWAPLch3_Prometa\MitoSys2\Calibration\mEGFPC1_Noc\mEGFP_setmEGFP_1_R1_P3_K1_Ch2-Ch1.zen
2.754000e+01	3.159666e+02	20150716_gfpWAPLch3_Prometa\MitoSys2\Calibration\mEGFPC1_Noc\mEGFP_setmEGFP_1_R1_P3_K1_Ch2-Ch1.zen
2.760000e+01	3.164500e+02	20150716_gfpWAPLch3_Prometa\MitoSys2\Calibration\mEGFPC1_Noc\mEGFP_setmEGFP_1_R1_P3_K1_Ch2-Ch1.zen
2.766000e+01	3.168833e+02	20150716_gfpWAPLch3_Prometa\MitoSys2\Calibration\mEGFPC1_Noc\mEGFP_setmEGFP_1_R1_P3_K1_Ch2-Ch1.zen
2.772000e+01	3.183833e+02	20150716_gfpWAPLch3_Prometa\MitoSys2\Calibration\mEGFPC1_Noc\mEGFP_setmEGFP_1_R1_P3_K1_Ch2-Ch1.zen
2.778000e+01	3.115666e+02	20150716_gfpWAPLch3_Prometa\MitoSys2\Calibration\mEGFPC1_Noc\mEGFP_setmEGFP_1_R1_P3_K1_Ch2-Ch1.zen
2.784000e+01	3.182833e+02	20150716_gfpWAPLch3_Prometa\MitoSys2\Calibration\mEGFPC1_Noc\mEGFP_setmEGFP_1_R1_P3_K1_Ch2-Ch1.zen
2.790000e+01	3.127666e+02	20150716_gfpWAPLch3_Prometa\MitoSys2\Calibration\mEGFPC1_Noc\mEGFP_setmEGFP_1_R1_P3_K1_Ch2-Ch1.zen
2.796000e+01	3.144500e+02	20150716_gfpWAPLch3_Prometa\MitoSys2\Calibration\mEGFPC1_Noc\mEGFP_setmEGFP_1_R1_P3_K1_Ch2-Ch1.zen
2.802000e+01	3.121333e+02	20150716_gfpWAPLch3_Prometa\MitoSys2\Calibration\mEGFPC1_Noc\mEGFP_setmEGFP_1_R1_P3_K1_Ch2-Ch1.zen
2.808000e+01	3.121333e+02	20150716_gfpWAPLch3_Prometa\MitoSys2\Calibration\mEGFPC1_Noc\mEGFP_setmEGFP_1_R1_P3_K1_Ch2-Ch1.zen
2.814000e+01	3.134833e+02	20150716_gfpWAPLch3_Prometa\MitoSys2\Calibration\mEGFPC1_Noc\mEGFP_setmEGFP_1_R1_P3_K1_Ch2-Ch1.zen
2.820000e+01	3.148333e+02	20150716_gfpWAPLch3_Prometa\MitoSys2\Calibration\mEGFPC1_Noc\mEGFP_setmEGFP_1_R1_P3_K1_Ch2-Ch1.zen
2.826000e+01	3.227333e+02	20150716_gfpWAPLch3_Prometa\MitoSys2\Calibration\mEGFPC1_Noc\mEGFP_setmEGFP_1_R1_P3_K1_Ch2-Ch1.zen
2.832000e+01	3.079500e+02	20150716_gfpWAPLch3_Prometa\MitoSys2\Calibration\mEGFPC1_Noc\mEGFP_setmEGFP_1_R1_P3_K1_Ch2-Ch1.zen
2.838000e+01	3.158333e+02	20150716_gfpWAPLch3_Prometa\MitoSys2\Calibration\mEGFPC1_Noc\mEGFP_setmEGFP_1_R1_P3_K1_Ch2-Ch1.zen
2.844000e+01	3.120166e+02	20150716_gfpWAPLch3_Prometa\MitoSys2\Calibration\mEGFPC1_Noc\mEGFP_setmEGFP_1_R1_P3_K1_Ch2-Ch1.zen
2.850000e+01	3.057666e+02	20150716_gfpWAPLch3_Prometa\MitoSys2\Calibration\mEGFPC1_Noc\mEGFP_setmEGFP_1_R1_P3_K1_Ch2-Ch1.zen
2.856000e+01	3.099166e+02	20150716_gfpWAPLch3_Prometa\MitoSys2\Calibration\mEGFPC1_Noc\mEGFP_setmEGFP_1_R1_P3_K1_Ch2-Ch1.zen
2.862000e+01	3.118500e+02	20150716_gfpWAPLch3_Prometa\MitoSys2\Calibration\mEGFPC1_Noc\mEGFP_setmEGFP_1_R1_P3_K1_Ch2-Ch1.zen
2.868000e+01	3.010000e+02	20150716_gfpWAPLch3_Prometa\MitoSys2\Calibration\mEGFPC1_Noc\mEGFP_setmEGFP_1_R1_P3_K1_Ch2-Ch1.zen
2.874000e+01	3.143000e+02	20150716_gfpWAPLch3_Prometa\MitoSys2\Calibration\mEGFPC1_Noc\mEGFP_setmEGFP_1_R1_P3_K1_Ch2-Ch1.zen
2.880000e+01	3.113333e+02	20150716_gfpWAPLch3_Prometa\MitoSys2\Calibration\mEGFPC1_Noc\mEGFP_setmEGFP_1_R1_P3_K1_Ch2-Ch1.zen
2.886000e+01	3.121166e+02	20150716_gfpWAPLch3_Prometa\MitoSys2\Calibration\mEGFPC1_Noc\mEGFP_setmEGFP_1_R1_P3_K1_Ch2-Ch1.zen
2.892000e+01	3.144000e+02	20150716_gfpWAPLch3_Prometa\MitoSys2\Calibration\mEGFPC1_Noc\mEGFP_setmEGFP_1_R1_P3_K1_Ch2-Ch1.zen
2.898000e+01	3.162500e+02	20150716_gfpWAPLch3_Prometa\MitoSys2\Calibration\mEGFPC1_Noc\mEGFP_setmEGFP_1_R1_P3_K1_Ch2-Ch1.zen
2.904000e+01	3.155000e+02	20150716_gfpWAPLch3_Prometa\MitoSys2\Calibration\mEGFPC1_Noc\mEGFP_setmEGFP_1_R1_P3_K1_Ch2-Ch1.zen
2.910000e+01	3.150833e+02	20150716_gfpWAPLch3_Prometa\MitoSys2\Calibration\mEGFPC1_Noc\mEGFP_setmEGFP_1_R1_P3_K1_Ch2-Ch1.zen
2.916000e+01	3.131000e+02	20150716_gfpWAPLch3_Prometa\MitoSys2\Calibration\mEGFPC1_Noc\mEGFP_setmEGFP_1_R1_P3_K1_Ch2-Ch1.zen
2.922000e+01	3.200500e+02	20150716_gfpWAPLch3_Prometa\MitoSys2\Calibration\mEGFPC1_Noc\mEGFP_setmEGFP_1_R1_P3_K1_Ch2-Ch1.zen
2.928000e+01	3.093666e+02	20150716_gfpWAPLch3_Prometa\MitoSys2\Calibration\mEGFPC1_Noc\mEGFP_setmEGFP_1_R1_P3_K1_Ch2-Ch1.zen
2.934000e+01	3.160000e+02	20150716_gfpWAPLch3_Prometa\MitoSys2\Calibration\mEGFPC1_Noc\mEGFP_setmEGFP_1_R1_P3_K1_Ch2-Ch1.zen
2.940000e+01	3.087666e+02	20150716_gfpWAPLch3_Prometa\MitoSys2\Calibration\mEGFPC1_Noc\mEGFP_setmEGFP_1_R1_P3_K1_Ch2-Ch1.zen
2.946000e+01	3.139000e+02	20150716_gfpWAPLch3_Prometa\MitoSys2\Calibration\mEGFPC1_Noc\mEGFP_setmEGFP_1_R1_P3_K1_Ch2-Ch1.zen
2.952000e+01	3.120833e+02	20150716_gfpWAPLch3_Prometa\MitoSys2\Calibration\mEGFPC1_Noc\mEGFP_setmEGFP_1_R1_P3_K1_Ch2-Ch1.zen
2.958000e+01	3.153000e+02	20150716_gfpWAPLch3_Prometa\MitoSys2\Calibration\mEGFPC1_Noc\mEGFP_setmEGFP_1_R1_P3_K1_Ch2-Ch1.zen
2.964000e+01	3.159333e+02	20150716_gfpWAPLch3_Prometa\MitoSys2\Calibration\mEGFPC1_Noc\mEGFP_setmEGFP_1_R1_P3_K1_Ch2-Ch1.zen
2.970000e+01	3.250000e+02	20150716_gfpWAPLch3_Prometa\MitoSys2\Calibration\mEGFPC1_Noc\mEGFP_setmEGFP_1_R1_P3_K1_Ch2-Ch1.zen
2.976000e+01	3.158333e+02	20150716_gfpWAPLch3_Prometa\MitoSys2\Calibration\mEGFPC1_Noc\mEGFP_setmEGFP_1_R1_P3_K1_Ch2-Ch1.zen
2.982000e+01	3.206833e+02	20150716_gfpWAPLch3_Prometa\MitoSys2\Calibration\mEGFPC1_Noc\mEGFP_setmEGFP_1_R1_P3_K1_Ch2-Ch1.zen
2.988000e+01	3.219333e+02	20150716_gfpWAPLch3_Prometa\MitoSys2\Calibration\mEGFPC1_Noc\mEGFP_setmEGFP_1_R1_P3_K1_Ch2-Ch1.zen
[truncated: 46,001 more rows]
