# Supplementary material for: Absolute quantification of cohesin, CTCF and their regulators in human cells
Source: eLife. 2019 Jun 17;8:e46269. doi: 10.7554/eLife.46269 (PMC6606026; doi:10.7554/eLife.46269)
Supplement: Figure 2—source data 1. [file elife-46269-fig2-data1.zip › Figure 2 - source data 1/20151202_gfpNIPBLcf1_G2G1/2c_opt_time_col.res]

General								Correlation								Corrections
No	File name	Full path	Format	Clock	Duration	Channel mode	Annotation	Channel mode.1	Selection	1st	2nd	Frequency	Eval frequency	Mode	Detrend frequency	Offset Ch1	Amplitude Ch1	Rate Ch1	Offset Ch2	Amplitude Ch2	Rate Ch2	Xtalk Ch1	Xtalk Ch2	Labels Ch1	Labels Ch2	Interval1 1st	Interval1 2nd	Interval1 Ch1	Interval1 Ch2	Interval2 1st	Interval2 2nd	Interval2 Ch1	Interval2 Ch2	Bleaching Ch1	Bleaching Ch2	Bleaching Cross	BG Ch1	BG Ch2	BG Cross	Xtalk Ch1.1	Xtalk Ch2.1	Xtalk Cross	Total Ch1	Total Ch2	Total Cross	G0ave Ch1	G0std Ch1	G0ave Ch2	G0std Ch2
0	TR1_2_W0001_P0083_T0001_R1_P1_K1_Ch2-Ch1.zen	20151202_gfpNIPBLcf1_G2G1\MitoSys2\LSM\gfpNIPBLcF1_G1\DE_W0002_P0038\DE_2_W0002_P0038_T0001\TR1_W0001_P0083\TR1_2_W0001_P0083_T0001_R1_P1_K1_Ch2-Ch1.zen	FA/ISS	20000	30.0	3		7	0	0	29.94	100000	2000	Scale	0	1.47	0	0.01	1.1	0	0.01	0.04	0	1	1	0	1	25.212	272.358	0	1	25.212	272.358	1.1884	2.3006	1	0.8852	0.9912	0.9367	1	0.9921	0.996	1.0615	2.2709	0.9329	0.030496	0.020718	0.00088379	0.0020057
1	TR1_2_W0001_P0083_T0001_R1_P2_K1_Ch2-Ch1.zen	20151202_gfpNIPBLcf1_G2G1\MitoSys2\LSM\gfpNIPBLcF1_G1\DE_W0002_P0038\DE_2_W0002_P0038_T0001\TR1_W0001_P0083\TR1_2_W0001_P0083_T0001_R1_P2_K1_Ch2-Ch1.zen	FA/ISS	20000	30.0	3		7	0	0	29.94	100000	2000	Scale	0	1.47	0	0.01	1.1	0	0.01	0.04	0	1	1	0	1	27.87	285.115	0	1	27.87	285.115	0.9589	2.3925	1	0.8967	0.9915	0.9429	1	0.9913	0.9957	0.8575	2.3621	0.9388	0.02893	0.012502	0.0012922	0.0013537
2	TR1_2_W0001_P0083_T0001_R1_P3_K1_Ch2-Ch1.zen	20151202_gfpNIPBLcf1_G2G1\MitoSys2\LSM\gfpNIPBLcF1_G1\DE_W0002_P0038\DE_2_W0002_P0038_T0001\TR1_W0001_P0083\TR1_2_W0001_P0083_T0001_R1_P3_K1_Ch2-Ch1.zen	FA/ISS	20000	30.0	3		7	0	0	29.94	100000	2000	Scale	0	1.47	0	0.01	1.1	0	0.01	0.04	0	1	1	0	1	26.93	233.61700000000002	0	1	26.93	233.61700000000002	1.3214	3.0901	1	0.8918	0.9893	0.9393	1	0.9896	0.9948	1.194	3.0426	0.9344	0.035697	0.019003	0.0014470999999999998	0.0024379000000000002
3	TR1_2_W0001_P0083_T0001_R1_P4_K1_Ch2-Ch1.zen	20151202_gfpNIPBLcf1_G2G1\MitoSys2\LSM\gfpNIPBLcF1_G1\DE_W0002_P0038\DE_2_W0002_P0038_T0001\TR1_W0001_P0083\TR1_2_W0001_P0083_T0001_R1_P4_K1_Ch2-Ch1.zen	FA/ISS	20000	30.000999999999998	3		7	0	0	29.94	100000	2000	Scale	0	1.47	0	0.01	1.1	0	0.01	0.04	0	1	1	0	1	3.028	4.8469999999999995	0	1	3.028	4.8469999999999995	2.1662	2.741	1	0.2459	0.5728	0.3733	1	0.9495	0.9744	0.7954	1.7643	0.3608	0.03232	0.099735	0.012802000000000001	0.071328
4	TR1_2_W0001_P0083_T0001_R1_P5_K1_Ch2-Ch1.zen	20151202_gfpNIPBLcf1_G2G1\MitoSys2\LSM\gfpNIPBLcF1_G1\DE_W0002_P0038\DE_2_W0002_P0038_T0001\TR1_W0001_P0083\TR1_2_W0001_P0083_T0001_R1_P5_K1_Ch2-Ch1.zen	FA/ISS	20000	30.002	3		7	0	0	29.94	100000	2000	Scale	0	1.47	0	0.01	1.1	0	0.01	0.04	0	1	1	0	1	2.0669999999999997	3.077	0	1	2.0669999999999997	3.077	1.1359	1.0052	1	0.0829	0.4066	0.1798	1	0.9467	0.973	0.1132	0.3703	0.1722	0.18305	0.087201	0.026105	0.051664999999999996
5	TR1_2_W0001_P0104_T0001_R1_P1_K1_Ch2-Ch1.zen	20151202_gfpNIPBLcf1_G2G1\MitoSys2\LSM\gfpNIPBLcF1_G1\DE_W0002_P0041\DE_2_W0002_P0041_T0001\TR1_W0001_P0104\TR1_2_W0001_P0104_T0001_R1_P1_K1_Ch2-Ch1.zen	FA/ISS	20000	30.0	3		7	0	0	29.94	100000	2000	Scale	0	1.47	0	0.01	1.1	0	0.01	0.04	0	1	1	0	1	35.528	150.536	0	1	35.528	150.536	1.1697	2.1791	1	0.9179999999999999	0.9842	0.9506	1	0.9799	0.9899	1.0802	2.1185	0.9409	0.020574000000000002	0.010468	0.00076748	0.0023982
6	TR1_2_W0001_P0104_T0001_R1_P2_K1_Ch2-Ch1.zen	20151202_gfpNIPBLcf1_G2G1\MitoSys2\LSM\gfpNIPBLcF1_G1\DE_W0002_P0041\DE_2_W0002_P0041_T0001\TR1_W0001_P0104\TR1_2_W0001_P0104_T0001_R1_P2_K1_Ch2-Ch1.zen	FA/ISS	20000	30.0	3		7	0	0	29.94	100000	2000	Scale	0	1.47	0	0.01	1.1	0	0.01	0.04	0	1	1	0	1	31.776999999999997	153.984	0	1	31.776999999999997	153.984	1.2549	2.3712	1	0.9081	0.9841	0.9453	1	0.9822	0.991	1.1503	2.3093	0.9368	0.021602	0.011079	0.0012605000000000001	0.0018741
7	TR1_2_W0001_P0104_T0001_R1_P3_K1_Ch2-Ch1.zen	20151202_gfpNIPBLcf1_G2G1\MitoSys2\LSM\gfpNIPBLcF1_G1\DE_W0002_P0041\DE_2_W0002_P0041_T0001\TR1_W0001_P0104\TR1_2_W0001_P0104_T0001_R1_P3_K1_Ch2-Ch1.zen	FA/ISS	20000	30.0	3		7	0	0	29.94	100000	2000	Scale	0	1.47	0	0.01	1.1	0	0.01	0.04	0	1	1	0	1	27.585	121.764	0	1	27.585	121.764	1.1768	2.7349	1	0.895	0.9799	0.9364	1	0.98	0.99	1.0615	2.654	0.9269	0.025936	0.017197	0.0015025	0.0049285
8	TR1_2_W0001_P0104_T0001_R1_P4_K1_Ch2-Ch1.zen	20151202_gfpNIPBLcf1_G2G1\MitoSys2\LSM\gfpNIPBLcF1_G1\DE_W0002_P0041\DE_2_W0002_P0041_T0001\TR1_W0001_P0104\TR1_2_W0001_P0104_T0001_R1_P4_K1_Ch2-Ch1.zen	FA/ISS	20000	30.0	3		7	0	0	29.94	100000	2000	Scale	0	1.47	0	0.01	1.1	0	0.01	0.04	0	1	1	0	1	2.1109999999999998	3.01	0	1	2.1109999999999998	3.01	1.1367	1.2225	1	0.0913	0.39799999999999996	0.18899999999999997	1	0.9443	0.9718	0.1286	0.4894	0.1806	0.24118	0.11845	0.021625	0.054132000000000007
9	TR1_2_W0001_P0104_T0001_R1_P5_K1_Ch2-Ch1.zen	20151202_gfpNIPBLcf1_G2G1\MitoSys2\LSM\gfpNIPBLcF1_G1\DE_W0002_P0041\DE_2_W0002_P0041_T0001\TR1_W0001_P0104\TR1_2_W0001_P0104_T0001_R1_P5_K1_Ch2-Ch1.zen	FA/ISS	20000	30.000999999999998	3	x	7	0	0	29.94	100000	2000	Scale	0	1.47	0	0.01	1.1	0	0.01	0.04	0	1	1	0	1	0.789	0.9309999999999999	0	1	0.789	0.9309999999999999	1.0448	0.9949	1	0.755	0.033	0.1564	1	0.9336	0.9662	0.7155	0.0472	0.1857	0.035811	0.30898000000000003	-0.042874	0.18075
10	TR1_2_W0001_P0114_T0001_R1_P1_K1_Ch2-Ch1.zen	20151202_gfpNIPBLcf1_G2G1\MitoSys2\LSM\gfpNIPBLcF1_G1\DE_W0002_P0044\DE_2_W0002_P0044_T0001\TR1_W0001_P0114\TR1_2_W0001_P0114_T0001_R1_P1_K1_Ch2-Ch1.zen	FA/ISS	20000	30.0	3		7	0	0	29.94	100000	2000	Scale	0	1.47	0	0.01	1.1	0	0.01	0.04	0	1	1	0	1	29.328000000000003	236.264	0	1	29.328000000000003	236.264	1.3529	2.2951	1	0.8994	0.9897	0.9435	1	0.9894	0.9947	1.2326	2.2575	0.9385	0.026792000000000003	0.015459	0.0010537	0.0019297999999999997
11	TR1_2_W0001_P0114_T0001_R1_P2_K1_Ch2-Ch1.zen	20151202_gfpNIPBLcf1_G2G1\MitoSys2\LSM\gfpNIPBLcF1_G1\DE_W0002_P0044\DE_2_W0002_P0044_T0001\TR1_W0001_P0114\TR1_2_W0001_P0114_T0001_R1_P2_K1_Ch2-Ch1.zen	FA/ISS	20000	30.0	3		7	0	0	29.94	100000	2000	Scale	0	1.47	0	0.01	1.1	0	0.01	0.04	0	1	1	0	1	16.343	148.599	0	1	16.343	148.599	1.3209	2.134	1	0.8265	0.9846	0.9021	1	0.9909	0.9955	1.1173	2.0935	0.8979	0.031562	0.030132	0.00098617	0.0027530000000000002
12	TR1_2_W0001_P0114_T0001_R1_P3_K1_Ch2-Ch1.zen	20151202_gfpNIPBLcf1_G2G1\MitoSys2\LSM\gfpNIPBLcF1_G1\DE_W0002_P0044\DE_2_W0002_P0044_T0001\TR1_W0001_P0114\TR1_2_W0001_P0114_T0001_R1_P3_K1_Ch2-Ch1.zen	FA/ISS	20000	30.0	3		7	0	0	29.94	100000	2000	Scale	0	1.47	0	0.01	1.1	0	0.01	0.04	0	1	1	0	1	29.021	290.847	0	1	29.021	290.847	1.493	2.229	1	0.9	0.9919	0.9448	1	0.9916	0.9958	1.3672	2.1992	0.9408	0.015872	0.015811000000000002	0.0007552	0.0018811
13	TR1_2_W0001_P0114_T0001_R1_P4_K1_Ch2-Ch1.zen	20151202_gfpNIPBLcf1_G2G1\MitoSys2\LSM\gfpNIPBLcF1_G1\DE_W0002_P0044\DE_2_W0002_P0044_T0001\TR1_W0001_P0114\TR1_2_W0001_P0114_T0001_R1_P4_K1_Ch2-Ch1.zen	FA/ISS	20000	30.0	3		7	0	0	29.94	100000	2000	Scale	0	1.47	0	0.01	1.1	0	0.01	0.04	0	1	1	0	1	2.5	12.293	0	1	2.5	12.293	1.0096	1.028	1	0.1688	0.8282	0.3697	1	0.9837	0.9918	0.1662	0.8381	0.3663	0.19856	0.16875	0.0050485	0.028963
14	TR1_2_W0001_P0114_T0001_R1_P5_K1_Ch2-Ch1.zen	20151202_gfpNIPBLcf1_G2G1\MitoSys2\LSM\gfpNIPBLcF1_G1\DE_W0002_P0044\DE_2_W0002_P0044_T0001\TR1_W0001_P0114\TR1_2_W0001_P0114_T0001_R1_P5_K1_Ch2-Ch1.zen	FA/ISS	20000	30.0	3		7	0	0	29.94	100000	2000	Scale	0	1.47	0	0.01	1.1	0	0.01	0.04	0	1	1	0	1	2.153	1.306	0	1	2.153	1.306	1.0985	1.0794	1	0.0997	0.0241	0.0481	1	0.8723	0.934	0.1255	0.013999999999999999	0.0273	0.29518	0.18243	0.079415	0.13476
15	TR1_2_W0001_P0148_T0001_R1_P1_K1_Ch2-Ch1.zen	20151202_gfpNIPBLcf1_G2G1\MitoSys2\LSM\gfpNIPBLcF1_G1\DE_W0002_P0056\DE_2_W0002_P0056_T0001\TR1_W0001_P0148\TR1_2_W0001_P0148_T0001_R1_P1_K1_Ch2-Ch1.zen	FA/ISS	20000	30.0	3		7	0	0	29.94	100000	2000	Scale	0	1.47	0	0.01	1.1	0	0.01	0.04	0	1	1	0	1	23.045	71.32	0	1	23.045	71.32	1.4369	3.0795	1	0.8740000000000001	0.9657	0.9187	1	0.9718	0.9858	1.2811	2.9395	0.9054	0.037129	0.01949	0.0038444000000000004	0.006467499999999999
16	TR1_2_W0001_P0148_T0001_R1_P2_K1_Ch2-Ch1.zen	20151202_gfpNIPBLcf1_G2G1\MitoSys2\LSM\gfpNIPBLcF1_G1\DE_W0002_P0056\DE_2_W0002_P0056_T0001\TR1_W0001_P0148\TR1_2_W0001_P0148_T0001_R1_P2_K1_Ch2-Ch1.zen	FA/ISS	20000	30.0	3		7	0	0	29.94	100000	2000	Scale	0	1.47	0	0.01	1.1	0	0.01	0.04	0	1	1	0	1	8.867	65.1	0	1	8.867	65.1	1.0945	2.4253	1	0.6924	0.9632	0.8164	1	0.988	0.9940000000000001	0.7687	2.3372	0.8114	0.039957	0.039029	0.0021443	0.007025
17	TR1_2_W0001_P0148_T0001_R1_P3_K1_Ch2-Ch1.zen	20151202_gfpNIPBLcf1_G2G1\MitoSys2\LSM\gfpNIPBLcF1_G1\DE_W0002_P0056\DE_2_W0002_P0056_T0001\TR1_W0001_P0148\TR1_2_W0001_P0148_T0001_R1_P3_K1_Ch2-Ch1.zen	FA/ISS	20000	30.0	3		7	0	0	29.94	100000	2000	Scale	0	1.47	0	0.01	1.1	0	0.01	0.04	0	1	1	0	1	25.459	71.633	0	1	25.459	71.633	1.2854	2.9189	1	0.8862	0.9656	0.925	1	0.9686	0.9842	1.1539	2.7772	0.9101	0.032225	0.019754	0.0023656999999999997	0.0068135
18	TR1_2_W0001_P0148_T0001_R1_P4_K1_Ch2-Ch1.zen	20151202_gfpNIPBLcf1_G2G1\MitoSys2\LSM\gfpNIPBLcF1_G1\DE_W0002_P0056\DE_2_W0002_P0056_T0001\TR1_W0001_P0148\TR1_2_W0001_P0148_T0001_R1_P4_K1_Ch2-Ch1.zen	FA/ISS	20000	30.000999999999998	3		7	0	0	29.94	100000	2000	Scale	0	1.47	0	0.01	1.1	0	0.01	0.04	0	1	1	0	1	2.306	1.41	0	1	2.306	1.41	1.2173	1.0852	1	0.1291	0.0484	0.0671	1	0.8686	0.9319	0.1876	0.013999999999999999	0.0432	0.25315	0.20535	0.068142	0.34295
19	TR1_2_W0001_P0148_T0001_R1_P5_K1_Ch2-Ch1.zen	20151202_gfpNIPBLcf1_G2G1\MitoSys2\LSM\gfpNIPBLcF1_G1\DE_W0002_P0056\DE_2_W0002_P0056_T0001\TR1_W0001_P0148\TR1_2_W0001_P0148_T0001_R1_P5_K1_Ch2-Ch1.zen	FA/ISS	20000	30.0	3		7	0	0	29.94	100000	2000	Scale	0	1.47	0	0.01	1.1	0	0.01	0.04	0	1	1	0	1	2.616	8.524	0	1	2.616	8.524	0.9866	1.0967	1	0.1907	0.758	0.3791	1	0.9756	0.9877	0.183	0.8197	0.3738	0.075548	0.13118	-0.0006192999999999999	0.033672
20	TR1_2_W0001_P0142_T0001_R1_P1_K1_Ch2-Ch1.zen	20151202_gfpNIPBLcf1_G2G1\MitoSys2\LSM\gfpNIPBLcF1_G1\DE_W0002_P0058\DE_2_W0002_P0058_T0001\TR1_W0001_P0142\TR1_2_W0001_P0142_T0001_R1_P1_K1_Ch2-Ch1.zen	FA/ISS	20000	30.0	3		7	0	0	29.94	100000	2000	Scale	0	1.47	0	0.01	1.1	0	0.01	0.04	0	1	1	0	1	30.246	80.679	0	1	30.246	80.679	1.1474	2.5906	1	0.9036	0.9701	0.9362	1	0.9677	0.9837	1.0426	2.472	0.9208	0.026965	0.017312	0.0014449000000000003	0.0070691999999999994
21	TR1_2_W0001_P0142_T0001_R1_P2_K1_Ch2-Ch1.zen	20151202_gfpNIPBLcf1_G2G1\MitoSys2\LSM\gfpNIPBLcF1_G1\DE_W0002_P0058\DE_2_W0002_P0058_T0001\TR1_W0001_P0142\TR1_2_W0001_P0142_T0001_R1_P2_K1_Ch2-Ch1.zen	FA/ISS	20000	30.0	3		7	0	0	29.94	100000	2000	Scale	0	1.47	0	0.01	1.1	0	0.01	0.04	0	1	1	0	1	32.864000000000004	102.745	0	1	32.864000000000004	102.745	1.0944	2.7291	1	0.9112	0.976	0.943	1	0.9718	0.9858	1.0005	2.6249	0.9295	0.028401	0.016628999999999998	0.002291	0.0051808
22	TR1_2_W0001_P0142_T0001_R1_P3_K1_Ch2-Ch1.zen	20151202_gfpNIPBLcf1_G2G1\MitoSys2\LSM\gfpNIPBLcF1_G1\DE_W0002_P0058\DE_2_W0002_P0058_T0001\TR1_W0001_P0142\TR1_2_W0001_P0142_T0001_R1_P3_K1_Ch2-Ch1.zen	FA/ISS	20000	30.0	3		7	0	0	29.94	100000	2000	Scale	0	1.47	0	0.01	1.1	0	0.01	0.04	0	1	1	0	1	29.658	107.852	0	1	29.658	107.852	1.2026	2.0462	1	0.9012	0.9786	0.9391	1	0.9768	0.9883	1.0924	1.9747	0.9279999999999999	0.030827999999999998	0.015112	0.0021125	0.0035609
23	TR1_2_W0001_P0142_T0001_R1_P4_K1_Ch2-Ch1.zen	20151202_gfpNIPBLcf1_G2G1\MitoSys2\LSM\gfpNIPBLcF1_G1\DE_W0002_P0058\DE_2_W0002_P0058_T0001\TR1_W0001_P0142\TR1_2_W0001_P0142_T0001_R1_P4_K1_Ch2-Ch1.zen	FA/ISS	20000	30.000999999999998	3		7	0	0	29.94	100000	2000	Scale	0	1.47	0	0.01	1.1	0	0.01	0.04	0	1	1	0	1	2.289	1.784	0	1	2.289	1.784	0.9758	1.0152	1	0.1265	0.1459	0.1342	1	0.8999	0.9486	0.1143	0.1141	0.1159	0.27555999999999997	0.12969	0.052301	0.1285
24	TR1_2_W0001_P0142_T0001_R1_P5_K1_Ch2-Ch1.zen	20151202_gfpNIPBLcf1_G2G1\MitoSys2\LSM\gfpNIPBLcF1_G1\DE_W0002_P0058\DE_2_W0002_P0058_T0001\TR1_W0001_P0142\TR1_2_W0001_P0142_T0001_R1_P5_K1_Ch2-Ch1.zen	FA/ISS	20000	30.000999999999998	3		7	0	0	29.94	100000	2000	Scale	0	1.47	0	0.01	1.1	0	0.01	0.04	0	1	1	0	1	2.162	1.942	0	1	2.162	1.942	1.0613	0.965	1	0.1011	0.18600000000000003	0.1349	1	0.9127	0.9554	0.1156	0.1332	0.1207	0.2404	0.14692	0.041543000000000004	0.10359000000000002
25	TR1_2_W0001_P0138_T0001_R1_P1_K1_Ch2-Ch1.zen	20151202_gfpNIPBLcf1_G2G1\MitoSys2\LSM\gfpNIPBLcF1_G1\DE_W0002_P0059\DE_2_W0002_P0059_T0001\TR1_W0001_P0138\TR1_2_W0001_P0138_T0001_R1_P1_K1_Ch2-Ch1.zen	FA/ISS	20000	30.0	3		7	0	0	29.94	100000	2000	Scale	0	1.47	0	0.01	1.1	0	0.01	0.04	0	1	1	0	1	36.835	137.393	0	1	36.835	137.393	1.1618	1.9635	1	0.9209999999999999	0.9826	0.9513	1	0.9772	0.9885	1.0761	1.9006	0.9403	0.020447999999999997	0.0054973	0.0023211	0.0040248
26	TR1_2_W0001_P0138_T0001_R1_P2_K1_Ch2-Ch1.zen	20151202_gfpNIPBLcf1_G2G1\MitoSys2\LSM\gfpNIPBLcF1_G1\DE_W0002_P0059\DE_2_W0002_P0059_T0001\TR1_W0001_P0138\TR1_2_W0001_P0138_T0001_R1_P2_K1_Ch2-Ch1.zen	FA/ISS	20000	30.0	3		7	0	0	29.94	100000	2000	Scale	0	1.47	0	0.01	1.1	0	0.01	0.04	0	1	1	0	1	27.143	117.001	0	1	27.143	117.001	1.4492	3.0401	1	0.8922	0.9788	0.9345	1	0.9798	0.9899	1.3151	2.9478	0.925	0.026663	0.019438	0.0017484999999999998	0.0046076
27	TR1_2_W0001_P0138_T0001_R1_P3_K1_Ch2-Ch1.zen	20151202_gfpNIPBLcf1_G2G1\MitoSys2\LSM\gfpNIPBLcF1_G1\DE_W0002_P0059\DE_2_W0002_P0059_T0001\TR1_W0001_P0138\TR1_2_W0001_P0138_T0001_R1_P3_K1_Ch2-Ch1.zen	FA/ISS	20000	30.0	3		7	0	0	29.94	100000	2000	Scale	0	1.47	0	0.01	1.1	0	0.01	0.04	0	1	1	0	1	26.395	122.23700000000001	0	1	26.395	122.23700000000001	1.1335	1.8815	1	0.8909	0.9808	0.9347	1	0.9816	0.9908	1.0164	1.8246	0.9259999999999999	0.031803	0.010695	0.0019414999999999999	0.0027437
28	TR1_2_W0001_P0138_T0001_R1_P4_K1_Ch2-Ch1.zen	20151202_gfpNIPBLcf1_G2G1\MitoSys2\LSM\gfpNIPBLcF1_G1\DE_W0002_P0059\DE_2_W0002_P0059_T0001\TR1_W0001_P0138\TR1_2_W0001_P0138_T0001_R1_P4_K1_Ch2-Ch1.zen	FA/ISS	20000	30.0	3		7	0	0	29.94	100000	2000	Scale	0	1.47	0	0.01	1.1	0	0.01	0.04	0	1	1	0	1	2.191	1.62	0	1	2.191	1.62	1.0374	1.1182	1	0.1095	0.1014	0.1036	1	0.8942	0.9456	0.1123	0.0992	0.0858	0.10314000000000001	0.089148	0.12845	0.18554
29	TR1_2_W0001_P0138_T0001_R1_P5_K1_Ch2-Ch1.zen	20151202_gfpNIPBLcf1_G2G1\MitoSys2\LSM\gfpNIPBLcF1_G1\DE_W0002_P0059\DE_2_W0002_P0059_T0001\TR1_W0001_P0138\TR1_2_W0001_P0138_T0001_R1_P5_K1_Ch2-Ch1.zen	FA/ISS	20000	30.0	3		7	0	0	29.94	100000	2000	Scale	0	1.47	0	0.01	1.1	0	0.01	0.04	0	1	1	0	1	2.168	2.526	0	1	2.168	2.526	1.0351	1.0313	1	0.1008	0.318	0.171	1	0.9326	0.9657	0.0979	0.2965	0.16	0.20135	0.21356999999999998	0.041755	0.10444
30	TR1_2_W0001_P0134_T0001_R1_P1_K1_Ch2-Ch1.zen	20151202_gfpNIPBLcf1_G2G1\MitoSys2\LSM\gfpNIPBLcF1_G1\DE_W0002_P0060\DE_2_W0002_P0060_T0001\TR1_W0001_P0134\TR1_2_W0001_P0134_T0001_R1_P1_K1_Ch2-Ch1.zen	FA/ISS	20000	30.0	3		7	0	0	29.94	100000	2000	Scale	0	1.47	0	0.01	1.1	0	0.01	0.04	0	1	1	0	1	13.812999999999999	112.84700000000001	0	1	13.812999999999999	112.84700000000001	1.2032	1.7551	1	0.7925	0.9796	0.8809	1	0.99	0.995	0.9694	1.7117	0.8764	0.048482	0.019873	0.0011774	0.0021455
31	TR1_2_W0001_P0134_T0001_R1_P2_K1_Ch2-Ch1.zen	20151202_gfpNIPBLcf1_G2G1\MitoSys2\LSM\gfpNIPBLcF1_G1\DE_W0002_P0060\DE_2_W0002_P0060_T0001\TR1_W0001_P0134\TR1_2_W0001_P0134_T0001_R1_P2_K1_Ch2-Ch1.zen	FA/ISS	20000	30.0	3		7	0	0	29.94	100000	2000	Scale	0	1.47	0	0.01	1.1	0	0.01	0.04	0	1	1	0	1	22.372	165.69799999999998	0	1	22.372	165.69799999999998	1.0312	2.0169	1	0.8708	0.9861	0.9266	1	0.9886	0.9943	0.8988	1.9778	0.9213	0.029493000000000002	0.022401	0.0010603	0.0027271
32	TR1_2_W0001_P0134_T0001_R1_P3_K1_Ch2-Ch1.zen	20151202_gfpNIPBLcf1_G2G1\MitoSys2\LSM\gfpNIPBLcF1_G1\DE_W0002_P0060\DE_2_W0002_P0060_T0001\TR1_W0001_P0134\TR1_2_W0001_P0134_T0001_R1_P3_K1_Ch2-Ch1.zen	FA/ISS	20000	30.0	3		7	0	0	29.94	100000	2000	Scale	0	1.47	0	0.01	1.1	0	0.01	0.04	0	1	1	0	1	16.44	125.64399999999999	0	1	16.44	125.64399999999999	1.1169	1.8546	1	0.8268	0.9817	0.9009	1	0.9891	0.9945	0.9317	1.8114	0.8959	0.038665	0.030182999999999998	0.0010304000000000001	0.0033424
33	TR1_2_W0001_P0134_T0001_R1_P4_K1_Ch2-Ch1.zen	20151202_gfpNIPBLcf1_G2G1\MitoSys2\LSM\gfpNIPBLcF1_G1\DE_W0002_P0060\DE_2_W0002_P0060_T0001\TR1_W0001_P0134\TR1_2_W0001_P0134_T0001_R1_P4_K1_Ch2-Ch1.zen	FA/ISS	20000	30.000999999999998	3		7	0	0	29.94	100000	2000	Scale	0	1.47	0	0.01	1.1	0	0.01	0.04	0	1	1	0	1	2.401	2.4819999999999998	0	1	2.401	2.4819999999999998	1.2106	0.9346	1	0.1469	0.307	0.2077	1	0.9236	0.961	0.2137	0.2246	0.1926	0.17056	0.15444000000000002	0.018044	0.10885999999999998
34	TR1_2_W0001_P0134_T0001_R1_P5_K1_Ch2-Ch1.zen	20151202_gfpNIPBLcf1_G2G1\MitoSys2\LSM\gfpNIPBLcF1_G1\DE_W0002_P0060\DE_2_W0002_P0060_T0001\TR1_W0001_P0134\TR1_2_W0001_P0134_T0001_R1_P5_K1_Ch2-Ch1.zen	FA/ISS	20000	30.0	3		7	0	0	29.94	100000	2000	Scale	0	1.47	0	0.01	1.1	0	0.01	0.04	0	1	1	0	1	2.719	4.565	0	1	2.719	4.565	1.3168	1.1731	1	0.2047	0.5737	0.3414	1	0.9533	0.9763	0.342	0.6589	0.3307	0.05758099999999999	0.09063500000000001	0.0088781	0.033816000000000006
35	TR1_2_W0001_P0170_T0001_R1_P1_K1_Ch2-Ch1.zen	20151202_gfpNIPBLcf1_G2G1\MitoSys2\LSM\gfpNIPBLcF1_G1\DE_W0002_P0061\DE_2_W0002_P0061_T0001\TR1_W0001_P0170\TR1_2_W0001_P0170_T0001_R1_P1_K1_Ch2-Ch1.zen	FA/ISS	20000	30.0	3		7	0	0	29.94	100000	2000	Scale	0	1.47	0	0.01	1.1	0	0.01	0.04	0	1	1	0	1	25.704	91.902	0	1	25.704	91.902	0.9755	1.805	1	0.8871	0.9751	0.93	1	0.9767	0.9883	0.8631	1.7368	0.919	0.028814	0.022335	0.0019609000000000002	0.0049151
36	TR1_2_W0001_P0170_T0001_R1_P2_K1_Ch2-Ch1.zen	20151202_gfpNIPBLcf1_G2G1\MitoSys2\LSM\gfpNIPBLcF1_G1\DE_W0002_P0061\DE_2_W0002_P0061_T0001\TR1_W0001_P0170\TR1_2_W0001_P0170_T0001_R1_P2_K1_Ch2-Ch1.zen	FA/ISS	20000	30.0	3		7	0	0	29.94	100000	2000	Scale	0	1.47	0	0.01	1.1	0	0.01	0.04	0	1	1	0	1	11.298	75.751	0	1	11.298	75.751	1.1553	1.4969	1	0.7547	0.9703	0.8557	1	0.9879	0.9939	0.8882	1.4432	0.8504	0.010128	0.031037000000000002	0.0011526	0.005195600000000001
37	TR1_2_W0001_P0170_T0001_R1_P3_K1_Ch2-Ch1.zen	20151202_gfpNIPBLcf1_G2G1\MitoSys2\LSM\gfpNIPBLcF1_G1\DE_W0002_P0061\DE_2_W0002_P0061_T0001\TR1_W0001_P0170\TR1_2_W0001_P0170_T0001_R1_P3_K1_Ch2-Ch1.zen	FA/ISS	20000	30.0	3		7	0	0	29.94	100000	2000	Scale	0	1.47	0	0.01	1.1	0	0.01	0.04	0	1	1	0	1	35.064	132.401	0	1	35.064	132.401	1.4269	2.6518	1	0.9152	0.9821	0.9481	1	0.9779	0.9889	1.3215	2.5725	0.9374	0.016228	0.01369	0.0014921	0.0038999000000000004
38	TR1_2_W0001_P0170_T0001_R1_P4_K1_Ch2-Ch1.zen	20151202_gfpNIPBLcf1_G2G1\MitoSys2\LSM\gfpNIPBLcF1_G1\DE_W0002_P0061\DE_2_W0002_P0061_T0001\TR1_W0001_P0170\TR1_2_W0001_P0170_T0001_R1_P4_K1_Ch2-Ch1.zen	FA/ISS	20000	30.0	3	x	7	0	0	29.94	100000	2000	Scale	0	1.47	0	0.01	1.1	0	0.01	0.04	0	1	1	0	1	2.003	3.167	0	1	2.003	3.167	1.1112	1.0025	1	0.0691	0.4261	0.1694	1	0.9504	0.9749	0.0952	0.3935	0.1629	0.20936	0.14545999999999998	0.018199	0.04887
39	TR1_2_W0001_P0170_T0001_R1_P5_K1_Ch2-Ch1.zen	20151202_gfpNIPBLcf1_G2G1\MitoSys2\LSM\gfpNIPBLcF1_G1\DE_W0002_P0061\DE_2_W0002_P0061_T0001\TR1_W0001_P0170\TR1_2_W0001_P0170_T0001_R1_P5_K1_Ch2-Ch1.zen	FA/ISS	20000	30.0	3		7	0	0	29.94	100000	2000	Scale	0	1.47	0	0.01	1.1	0	0.01	0.04	0	1	1	0	1	2.972	6.313	0	1	2.972	6.313	1.1721	1.0211	1	0.2521	0.6813	0.414	1	0.9629	0.9813	0.3368	0.6648	0.4045	0.11532	0.08859199999999999	0.013177000000000001	0.033031
40	TR1_2_W0001_P0174_T0001_R1_P1_K1_Ch2-Ch1.zen	20151202_gfpNIPBLcf1_G2G1\MitoSys2\LSM\gfpNIPBLcF1_G1\DE_W0002_P0062\DE_2_W0002_P0062_T0001\TR1_W0001_P0174\TR1_2_W0001_P0174_T0001_R1_P1_K1_Ch2-Ch1.zen	FA/ISS	20000	30.0	3		7	0	0	29.94	100000	2000	Scale	0	1.47	0	0.01	1.1	0	0.01	0.04	0	1	1	0	1	25.212	157.792	0	1	25.212	157.792	1.6915	2.5522	1	0.8828	0.9846	0.9322	1	0.9864	0.9932	1.5291	2.4935	0.9258	0.024868	0.019517	0.00079325	0.0029474
41	TR1_2_W0001_P0174_T0001_R1_P2_K1_Ch2-Ch1.zen	20151202_gfpNIPBLcf1_G2G1\MitoSys2\LSM\gfpNIPBLcF1_G1\DE_W0002_P0062\DE_2_W0002_P0062_T0001\TR1_W0001_P0174\TR1_2_W0001_P0174_T0001_R1_P2_K1_Ch2-Ch1.zen	FA/ISS	20000	30.0	3		7	0	0	29.94	100000	2000	Scale	0	1.47	0	0.01	1.1	0	0.01	0.04	0	1	1	0	1	24.094	167.84099999999998	0	1	24.094	167.84099999999998	1.1678	2.5142	1	0.8802	0.9854	0.9313	1	0.9875	0.9937	1.0367	2.4632	0.9254	0.02375	0.018178	0.0014619000000000001	0.0029596999999999996
42	TR1_2_W0001_P0174_T0001_R1_P3_K1_Ch2-Ch1.zen	20151202_gfpNIPBLcf1_G2G1\MitoSys2\LSM\gfpNIPBLcF1_G1\DE_W0002_P0062\DE_2_W0002_P0062_T0001\TR1_W0001_P0174\TR1_2_W0001_P0174_T0001_R1_P3_K1_Ch2-Ch1.zen	FA/ISS	20000	30.0	3		7	0	0	29.94	100000	2000	Scale	0	1.47	0	0.01	1.1	0	0.01	0.04	0	1	1	0	1	23.933000000000003	144.04399999999998	0	1	23.933000000000003	144.04399999999998	1.4503	2.8946	1	0.8788	0.9831	0.9294	1	0.9854	0.9927	1.2997	2.8269	0.9226	0.029677	0.023449	0.0016401	0.0032775999999999994
43	TR1_2_W0001_P0174_T0001_R1_P4_K1_Ch2-Ch1.zen	20151202_gfpNIPBLcf1_G2G1\MitoSys2\LSM\gfpNIPBLcF1_G1\DE_W0002_P0062\DE_2_W0002_P0062_T0001\TR1_W0001_P0174\TR1_2_W0001_P0174_T0001_R1_P4_K1_Ch2-Ch1.zen	FA/ISS	20000	30.000999999999998	3	x	7	0	0	29.94	100000	2000	Scale	0	1.47	0	0.01	1.1	0	0.01	0.04	0	1	1	0	1	1.053	1.16	0	1	1.053	1.16	0.9797	1.1765	1	0.1986	0.006	-0.0174	1	0.9282	0.9634	0.1879	0.0009	-0.003	0.11135	0.30967	0.14936	0.25938
44	TR1_2_W0001_P0174_T0001_R1_P5_K1_Ch2-Ch1.zen	20151202_gfpNIPBLcf1_G2G1\MitoSys2\LSM\gfpNIPBLcF1_G1\DE_W0002_P0062\DE_2_W0002_P0062_T0001\TR1_W0001_P0174\TR1_2_W0001_P0174_T0001_R1_P5_K1_Ch2-Ch1.zen	FA/ISS	20000	30.0	3	x	7	0	0	29.94	100000	2000	Scale	0	1.47	0	0.01	1.1	0	0.01	0.04	0	1	1	0	1	1.757	2.0180000000000002	0	1	1.757	2.0180000000000002	0.9390000000000001	1.0566	1	0.0301	0.2069	0.0734	1	0.9312	0.965	0.0158	0.1999	0.0676	0.22813000000000003	0.14698	0.06825	0.090281
45	TR1_2_W0001_P0181_T0001_R1_P1_K1_Ch2-Ch1.zen	20151202_gfpNIPBLcf1_G2G1\MitoSys2\LSM\gfpNIPBLcF1_G1\DE_W0002_P0064\DE_2_W0002_P0064_T0001\TR1_W0001_P0181\TR1_2_W0001_P0181_T0001_R1_P1_K1_Ch2-Ch1.zen	FA/ISS	20000	30.0	3		7	0	0	29.94	100000	2000	Scale	0	1.47	0	0.01	1.1	0	0.01	0.04	0	1	1	0	1	26.482	96.23700000000001	0	1	26.482	96.23700000000001	1.2846	1.9062	1	0.8906	0.9757	0.9321	1	0.977	0.9884	1.1585	1.8329	0.9212	0.025562	0.0063613	0.0030296	0.0030398000000000005
46	TR1_2_W0001_P0181_T0001_R1_P2_K1_Ch2-Ch1.zen	20151202_gfpNIPBLcf1_G2G1\MitoSys2\LSM\gfpNIPBLcF1_G1\DE_W0002_P0064\DE_2_W0002_P0064_T0001\TR1_W0001_P0181\TR1_2_W0001_P0181_T0001_R1_P2_K1_Ch2-Ch1.zen	FA/ISS	20000	30.0	3		7	0	0	29.94	100000	2000	Scale	0	1.47	0	0.01	1.1	0	0.01	0.04	0	1	1	0	1	24.146	79.334	0	1	24.146	79.334	1.2926	1.8428	1	0.8803	0.9709	0.9245	1	0.9748	0.9873	1.1540000000000001	1.7603	0.9126	0.026456999999999998	0.016975	0.0022705	0.0043462
47	TR1_2_W0001_P0181_T0001_R1_P3_K1_Ch2-Ch1.zen	20151202_gfpNIPBLcf1_G2G1\MitoSys2\LSM\gfpNIPBLcF1_G1\DE_W0002_P0064\DE_2_W0002_P0064_T0001\TR1_W0001_P0181\TR1_2_W0001_P0181_T0001_R1_P3_K1_Ch2-Ch1.zen	FA/ISS	20000	30.0	3		7	0	0	29.94	100000	2000	Scale	0	1.47	0	0.01	1.1	0	0.01	0.04	0	1	1	0	1	22.421999999999997	84.53399999999999	0	1	22.421999999999997	84.53399999999999	1.1248	2.1931	1	0.8712	0.9718	0.9201	1	0.9775	0.9887	0.9863	2.1076	0.9095	0.030323000000000003	0.021662999999999998	0.00032414	0.0064497
48	TR1_2_W0001_P0181_T0001_R1_P4_K1_Ch2-Ch1.zen	20151202_gfpNIPBLcf1_G2G1\MitoSys2\LSM\gfpNIPBLcF1_G1\DE_W0002_P0064\DE_2_W0002_P0064_T0001\TR1_W0001_P0181\TR1_2_W0001_P0181_T0001_R1_P4_K1_Ch2-Ch1.zen	FA/ISS	20000	30.0	3	x	7	0	0	29.94	100000	2000	Scale	0	1.47	0	0.01	1.1	0	0.01	0.04	0	1	1	0	1	6.0889999999999995	32.922	0	1	6.0889999999999995	32.922	1.2375	1.3977	1	0.5696	0.9321	0.7285	1	0.9851	0.9925	0.7465	1.2957	0.7228	0.025927	0.029939	-0.0012790999999999998	0.0054073
49	TR1_2_W0001_P0181_T0001_R1_P5_K1_Ch2-Ch1.zen	20151202_gfpNIPBLcf1_G2G1\MitoSys2\LSM\gfpNIPBLcF1_G1\DE_W0002_P0064\DE_2_W0002_P0064_T0001\TR1_W0001_P0181\TR1_2_W0001_P0181_T0001_R1_P5_K1_Ch2-Ch1.zen	FA/ISS	20000	30.0	3		7	0	0	29.94	100000	2000	Scale	0	1.47	0	0.01	1.1	0	0.01	0.04	0	1	1	0	1	3.4739999999999998	10.204	0	1	3.4739999999999998	10.204	1.1839	1.1233	1	0.3261	0.7934	0.5084	1	0.973	0.9864	0.4296	0.8749	0.5006	0.11097	0.079692	0.008540700000000002	0.023788
50	TR1_2_W0001_P0184_T0001_R1_P1_K1_Ch2-Ch1.zen	20151202_gfpNIPBLcf1_G2G1\MitoSys2\LSM\gfpNIPBLcF1_G1\DE_W0002_P0065\DE_2_W0002_P0065_T0001\TR1_W0001_P0184\TR1_2_W0001_P0184_T0001_R1_P1_K1_Ch2-Ch1.zen	FA/ISS	20000	30.0	3		7	0	0	29.94	100000	2000	Scale	0	1.47	0	0.01	1.1	0	0.01	0.04	0	1	1	0	1	21.11	121.965	0	1	21.11	121.965	1.0489	2.5956	1	0.8642	0.9799	0.9202	1	0.9846	0.9923	0.909	2.5281	0.9129999999999999	0.038463	0.02047	0.0031758000000000003	0.0033399000000000002
51	TR1_2_W0001_P0184_T0001_R1_P2_K1_Ch2-Ch1.zen	20151202_gfpNIPBLcf1_G2G1\MitoSys2\LSM\gfpNIPBLcF1_G1\DE_W0002_P0065\DE_2_W0002_P0065_T0001\TR1_W0001_P0184\TR1_2_W0001_P0184_T0001_R1_P2_K1_Ch2-Ch1.zen	FA/ISS	20000	30.0	3		7	0	0	29.94	100000	2000	Scale	0	1.47	0	0.01	1.1	0	0.01	0.04	0	1	1	0	1	25.916999999999998	118.14	0	1	25.916999999999998	118.14	1.5236	2.8136	1	0.8875	0.9793	0.9322	1	0.9811	0.9905	1.3797	2.7295	0.9233	0.034119	0.015191999999999999	0.0018231999999999999	0.0036241999999999997
52	TR1_2_W0001_P0184_T0001_R1_P3_K1_Ch2-Ch1.zen	20151202_gfpNIPBLcf1_G2G1\MitoSys2\LSM\gfpNIPBLcF1_G1\DE_W0002_P0065\DE_2_W0002_P0065_T0001\TR1_W0001_P0184\TR1_2_W0001_P0184_T0001_R1_P3_K1_Ch2-Ch1.zen	FA/ISS	20000	30.0	3		7	0	0	29.94	100000	2000	Scale	0	1.47	0	0.01	1.1	0	0.01	0.04	0	1	1	0	1	28.730999999999998	135.248	0	1	28.730999999999998	135.248	1.2722	2.5726	1	0.8987	0.9823	0.9396	1	0.9818	0.9908	1.1557	2.5035	0.9309	0.024125999999999998	0.016116	0.0020303	0.0032010999999999997
53	TR1_2_W0001_P0184_T0001_R1_P4_K1_Ch2-Ch1.zen	20151202_gfpNIPBLcf1_G2G1\MitoSys2\LSM\gfpNIPBLcF1_G1\DE_W0002_P0065\DE_2_W0002_P0065_T0001\TR1_W0001_P0184\TR1_2_W0001_P0184_T0001_R1_P4_K1_Ch2-Ch1.zen	FA/ISS	20000	30.0	3		7	0	0	29.94	100000	2000	Scale	0	1.47	0	0.01	1.1	0	0.01	0.04	0	1	1	0	1	2.432	2.7230000000000003	0	1	2.432	2.7230000000000003	1.2684	1.0064	1	0.1527	0.3501	0.2271	1	0.9292	0.9640000000000001	0.24600000000000002	0.3046	0.213	0.15194000000000002	0.12623	0.029769999999999998	0.08046
54	TR1_2_W0001_P0184_T0001_R1_P5_K1_Ch2-Ch1.zen	20151202_gfpNIPBLcf1_G2G1\MitoSys2\LSM\gfpNIPBLcF1_G1\DE_W0002_P0065\DE_2_W0002_P0065_T0001\TR1_W0001_P0184\TR1_2_W0001_P0184_T0001_R1_P5_K1_Ch2-Ch1.zen	FA/ISS	20000	30.0	3		7	0	0	29.94	100000	2000	Scale	0	1.47	0	0.01	1.1	0	0.01	0.04	0	1	1	0	1	2.285	2.5660000000000003	0	1	2.285	2.5660000000000003	1.0227	0.7603	1	0.1265	0.3182	0.1977	1	0.9291	0.9639	0.1231	0.1415	0.1853	0.17182999999999998	0.16895	0.087618	0.12779000000000001
55	TR1_2_W0001_P0004_T0001_R1_P1_K1_Ch2-Ch1.zen	20151202_gfpNIPBLcf1_G2G1\MitoSys2\LSM\gfpNIPBLcF1_G2\DE_W0004_P0001\DE_2_W0004_P0001_T0001\TR1_W0001_P0004\TR1_2_W0001_P0004_T0001_R1_P1_K1_Ch2-Ch1.zen	FA/ISS	20000	30.0	3		7	0	0	29.94	100000	2000	Scale	0	1.47	0	0.01	1.1	0	0.01	0.04	0	1	1	0	1	16.855999999999998	114.821	0	1	16.855999999999998	114.821	1.025	2.2572	1	0.8290000000000001	0.9788	0.9007	1	0.9869	0.9934	0.8501	2.1989	0.8947	0.042869	0.016449000000000002	0.0032768	0.0025445999999999997
56	TR1_2_W0001_P0004_T0001_R1_P2_K1_Ch2-Ch1.zen	20151202_gfpNIPBLcf1_G2G1\MitoSys2\LSM\gfpNIPBLcF1_G2\DE_W0004_P0001\DE_2_W0004_P0001_T0001\TR1_W0001_P0004\TR1_2_W0001_P0004_T0001_R1_P2_K1_Ch2-Ch1.zen	FA/ISS	20000	30.0	3		7	0	0	29.94	100000	2000	Scale	0	1.47	0	0.01	1.1	0	0.01	0.04	0	1	1	0	1	18.028	119.73200000000001	0	1	18.028	119.73200000000001	1.5784	3.4701	1	0.8357	0.9778	0.9038	1	0.9865	0.9932	1.3587	3.3806	0.8977	0.032894	0.026146	0.0032061999999999998	0.0036371000000000003
57	TR1_2_W0001_P0004_T0001_R1_P3_K1_Ch2-Ch1.zen	20151202_gfpNIPBLcf1_G2G1\MitoSys2\LSM\gfpNIPBLcF1_G2\DE_W0004_P0001\DE_2_W0004_P0001_T0001\TR1_W0001_P0004\TR1_2_W0001_P0004_T0001_R1_P3_K1_Ch2-Ch1.zen	FA/ISS	20000	30.0	3		7	0	0	29.94	100000	2000	Scale	0	1.47	0	0.01	1.1	0	0.01	0.04	0	1	1	0	1	20.235	187.00799999999998	0	1	20.235	187.00799999999998	1.4485	2.28	1	0.8563	0.9871	0.9194	1	0.9909	0.9954	1.2693	2.2406	0.9151	0.028631	0.018529	0.00097588	0.0021515
58	TR1_2_W0001_P0004_T0001_R1_P4_K1_Ch2-Ch1.zen	20151202_gfpNIPBLcf1_G2G1\MitoSys2\LSM\gfpNIPBLcF1_G2\DE_W0004_P0001\DE_2_W0004_P0001_T0001\TR1_W0001_P0004\TR1_2_W0001_P0004_T0001_R1_P4_K1_Ch2-Ch1.zen	FA/ISS	20000	30.0	3		7	0	0	29.94	100000	2000	Scale	0	1.47	0	0.01	1.1	0	0.01	0.04	0	1	1	0	1	2.463	2.497	0	1	2.463	2.497	1.1283	0.8309	1	0.1601	0.3043	0.2191	1	0.9215	0.9599	0.2037	0.1638	0.2033	0.17423	0.13477999999999998	0.063699	0.14240999999999998
59	TR1_2_W0001_P0004_T0001_R1_P5_K1_Ch2-Ch1.zen	20151202_gfpNIPBLcf1_G2G1\MitoSys2\LSM\gfpNIPBLcF1_G2\DE_W0004_P0001\DE_2_W0004_P0001_T0001\TR1_W0001_P0004\TR1_2_W0001_P0004_T0001_R1_P5_K1_Ch2-Ch1.zen	FA/ISS	20000	30.003	3	x	7	0	0	29.94	100000	2000	Scale	0	1.47	0	0.01	1.1	0	0.01	0.04	0	1	1	0	1	1.244	1.639	0	1	1.244	1.639	0.9083	1.0714	1	0.0455	0.1079	-0.0618	1	0.9399	0.9695	0.0548	0.1099	-0.0564	0.21186999999999998	0.29169	0.090271	0.14547000000000002
60	TR1_2_W0001_P0014_T0001_R1_P1_K1_Ch2-Ch1.zen	20151202_gfpNIPBLcf1_G2G1\MitoSys2\LSM\gfpNIPBLcF1_G2\DE_W0004_P0001\DE_2_W0004_P0001_T0002\TR1_W0001_P0014\TR1_2_W0001_P0014_T0001_R1_P1_K1_Ch2-Ch1.zen	FA/ISS	20000	30.0	3		7	0	0	29.94	100000	2000	Scale	0	1.47	0	0.01	1.1	0	0.01	0.04	0	1	1	0	1	20.035999999999998	126.25399999999999	0	1	20.035999999999998	126.25399999999999	1.1271	2.5644	1	0.8568	0.9811	0.9168	1	0.9861	0.993	0.9735	2.503	0.9104	0.032136	0.022274000000000002	0.0016884	0.0029741999999999998
61	TR1_2_W0001_P0014_T0001_R1_P2_K1_Ch2-Ch1.zen	20151202_gfpNIPBLcf1_G2G1\MitoSys2\LSM\gfpNIPBLcF1_G2\DE_W0004_P0001\DE_2_W0004_P0001_T0002\TR1_W0001_P0014\TR1_2_W0001_P0014_T0001_R1_P2_K1_Ch2-Ch1.zen	FA/ISS	20000	30.0	3		7	0	0	29.94	100000	2000	Scale	0	1.47	0	0.01	1.1	0	0.01	0.04	0	1	1	0	1	28.49	167.683	0	1	28.49	167.683	1.5369	3.3635	1	0.8969	0.9847	0.9398	1	0.9847	0.9923	1.4035	3.2879	0.9325	0.030606	0.01733	0.00048384	0.003062
62	TR1_2_W0001_P0014_T0001_R1_P3_K1_Ch2-Ch1.zen	20151202_gfpNIPBLcf1_G2G1\MitoSys2\LSM\gfpNIPBLcF1_G2\DE_W0004_P0001\DE_2_W0004_P0001_T0002\TR1_W0001_P0014\TR1_2_W0001_P0014_T0001_R1_P3_K1_Ch2-Ch1.zen	FA/ISS	20000	30.0	3		7	0	0	29.94	100000	2000	Scale	0	1.47	0	0.01	1.1	0	0.01	0.04	0	1	1	0	1	27.767	154.55700000000002	0	1	27.767	154.55700000000002	1.3761	2.0703	1	0.8941	0.9840000000000001	0.938	1	0.9844	0.9922	1.2486	2.0172	0.9306	0.035772000000000005	0.008669	0.0052067	0.0052075
63	TR1_2_W0001_P0014_T0001_R1_P4_K1_Ch2-Ch1.zen	20151202_gfpNIPBLcf1_G2G1\MitoSys2\LSM\gfpNIPBLcF1_G2\DE_W0004_P0001\DE_2_W0004_P0001_T0002\TR1_W0001_P0014\TR1_2_W0001_P0014_T0001_R1_P4_K1_Ch2-Ch1.zen	FA/ISS	20000	30.0	3		7	0	0	29.94	100000	2000	Scale	0	1.47	0	0.01	1.1	0	0.01	0.04	0	1	1	0	1	2.96	2.8360000000000003	0	1	2.96	2.8360000000000003	1.3108	1.3352	1	0.2498	0.3662	0.3006	1	0.9169	0.9575	0.3973	0.4862	0.2794	0.064721	0.16086	0.039356	0.17665
64	TR1_2_W0001_P0014_T0001_R1_P5_K1_Ch2-Ch1.zen	20151202_gfpNIPBLcf1_G2G1\MitoSys2\LSM\gfpNIPBLcF1_G2\DE_W0004_P0001\DE_2_W0004_P0001_T0002\TR1_W0001_P0014\TR1_2_W0001_P0014_T0001_R1_P5_K1_Ch2-Ch1.zen	FA/ISS	20000	30.000999999999998	3		7	0	0	29.94	100000	2000	Scale	0	1.47	0	0.01	1.1	0	0.01	0.04	0	1	1	0	1	2.7119999999999997	5.79	0	1	2.7119999999999997	5.79	0.9793	1.0622	1	0.2078	0.6556	0.3682	1	0.9629	0.9813	0.1965	0.675	0.3596	0.28867	0.13656	0.027055000000000003	0.028322000000000003
65	TR1_2_W0001_P0024_T0001_R1_P1_K1_Ch2-Ch1.zen	20151202_gfpNIPBLcf1_G2G1\MitoSys2\LSM\gfpNIPBLcF1_G2\DE_W0004_P0001\DE_2_W0004_P0001_T0003\TR1_W0001_P0024\TR1_2_W0001_P0024_T0001_R1_P1_K1_Ch2-Ch1.zen	FA/ISS	20000	30.0	3		7	0	0	29.94	100000	2000	Scale	0	1.47	0	0.01	1.1	0	0.01	0.04	0	1	1	0	1	22.305999999999997	118.961	0	1	22.305999999999997	118.961	1.2232	2.1975	1	0.8709	0.9798	0.9238	1	0.9839	0.9919	1.0787	2.1355	0.9162	0.030855	0.011094	0.0015576	0.0024298
66	TR1_2_W0001_P0024_T0001_R1_P2_K1_Ch2-Ch1.zen	20151202_gfpNIPBLcf1_G2G1\MitoSys2\LSM\gfpNIPBLcF1_G2\DE_W0004_P0001\DE_2_W0004_P0001_T0003\TR1_W0001_P0024\TR1_2_W0001_P0024_T0001_R1_P2_K1_Ch2-Ch1.zen	FA/ISS	20000	30.0	3		7	0	0	29.94	100000	2000	Scale	0	1.47	0	0.01	1.1	0	0.01	0.04	0	1	1	0	1	21.969	96.346	0	1	21.969	96.346	1.1272	1.9292	1	0.8689	0.9759	0.9208	1	0.9809	0.9904	0.9863	1.8632	0.9119	0.031124000000000002	0.026555000000000002	0.00092689	0.0048755000000000005
67	TR1_2_W0001_P0024_T0001_R1_P3_K1_Ch2-Ch1.zen	20151202_gfpNIPBLcf1_G2G1\MitoSys2\LSM\gfpNIPBLcF1_G2\DE_W0004_P0001\DE_2_W0004_P0001_T0003\TR1_W0001_P0024\TR1_2_W0001_P0024_T0001_R1_P3_K1_Ch2-Ch1.zen	FA/ISS	20000	30.0	3		7	0	0	29.94	100000	2000	Scale	0	1.47	0	0.01	1.1	0	0.01	0.04	0	1	1	0	1	22.423000000000002	106.12899999999999	0	1	22.423000000000002	106.12899999999999	1.0196	1.8407	1	0.873	0.978	0.924	1	0.9821	0.991	0.8911	1.7826	0.9156	0.03007	0.010033	0.0013094	0.0024864
68	TR1_2_W0001_P0024_T0001_R1_P4_K1_Ch2-Ch1.zen	20151202_gfpNIPBLcf1_G2G1\MitoSys2\LSM\gfpNIPBLcF1_G2\DE_W0004_P0001\DE_2_W0004_P0001_T0003\TR1_W0001_P0024\TR1_2_W0001_P0024_T0001_R1_P4_K1_Ch2-Ch1.zen	FA/ISS	20000	30.0	3	x	7	0	0	29.94	100000	2000	Scale	0	1.47	0	0.01	1.1	0	0.01	0.04	0	1	1	0	1	0.805	0.945	0	1	0.805	0.945	1.0839	1.0165	1	0.7045	0.0299	0.1393	1	0.9334	0.9661	0.6315	0.0369	0.1677	0.16109	0.25433	0.12941	0.22191999999999998
69	TR1_2_W0001_P0024_T0001_R1_P5_K1_Ch2-Ch1.zen	20151202_gfpNIPBLcf1_G2G1\MitoSys2\LSM\gfpNIPBLcF1_G2\DE_W0004_P0001\DE_2_W0004_P0001_T0003\TR1_W0001_P0024\TR1_2_W0001_P0024_T0001_R1_P5_K1_Ch2-Ch1.zen	FA/ISS	20000	30.000999999999998	3		7	0	0	29.94	100000	2000	Scale	0	1.47	0	0.01	1.1	0	0.01	0.04	0	1	1	0	1	2.293	2.077	0	1	2.293	2.077	1.2997	1.1283	1	0.1273	0.2177	0.1617	1	0.9132	0.9556	0.2123	0.22	0.146	0.14828	0.20961	0.025573	0.20933000000000002
70	TR1_2_W0001_P0005_T0001_R1_P1_K1_Ch2-Ch1.zen	20151202_gfpNIPBLcf1_G2G1\MitoSys2\LSM\gfpNIPBLcF1_G2\DE_W0005_P0001\DE_2_W0005_P0001_T0001\TR1_W0001_P0005\TR1_2_W0001_P0005_T0001_R1_P1_K1_Ch2-Ch1.zen	FA/ISS	20000	30.0	3		7	0	0	29.94	100000	2000	Scale	0	1.47	0	0.01	1.1	0	0.01	0.04	0	1	1	0	1	24.608	110.21700000000001	0	1	24.608	110.21700000000001	1.3839	2.5726	1	0.8819	0.9781	0.9287	1	0.9808	0.9904	1.2414	2.4923	0.9197	0.026430000000000002	0.017646000000000002	0.0012324000000000002	0.0035191000000000003
71	TR1_2_W0001_P0005_T0001_R1_P2_K1_Ch2-Ch1.zen	20151202_gfpNIPBLcf1_G2G1\MitoSys2\LSM\gfpNIPBLcF1_G2\DE_W0005_P0001\DE_2_W0005_P0001_T0001\TR1_W0001_P0005\TR1_2_W0001_P0005_T0001_R1_P2_K1_Ch2-Ch1.zen	FA/ISS	20000	30.0	3		7	0	0	29.94	100000	2000	Scale	0	1.47	0	0.01	1.1	0	0.01	0.04	0	1	1	0	1	23.592	124.315	0	1	23.592	124.315	0.9997	2.1701	1	0.8781	0.981	0.9282	1	0.9838	0.9919	0.8773	2.1125	0.9205	0.022003	0.01683	0.00063574	0.0035501999999999994
72	TR1_2_W0001_P0005_T0001_R1_P3_K1_Ch2-Ch1.zen	20151202_gfpNIPBLcf1_G2G1\MitoSys2\LSM\gfpNIPBLcF1_G2\DE_W0005_P0001\DE_2_W0005_P0001_T0001\TR1_W0001_P0005\TR1_2_W0001_P0005_T0001_R1_P3_K1_Ch2-Ch1.zen	FA/ISS	20000	30.0	3		7	0	0	29.94	100000	2000	Scale	0	1.47	0	0.01	1.1	0	0.01	0.04	0	1	1	0	1	20.988000000000003	123.61200000000001	0	1	20.988000000000003	123.61200000000001	1.379	2.5431	1	0.8613	0.9794	0.9185	1	0.9849	0.9924	1.2108	2.4744	0.9114	0.041969	0.0092741	0.004087400000000001	0.006206499999999999
73	TR1_2_W0001_P0005_T0001_R1_P4_K1_Ch2-Ch1.zen	20151202_gfpNIPBLcf1_G2G1\MitoSys2\LSM\gfpNIPBLcF1_G2\DE_W0005_P0001\DE_2_W0005_P0001_T0001\TR1_W0001_P0005\TR1_2_W0001_P0005_T0001_R1_P4_K1_Ch2-Ch1.zen	FA/ISS	20000	30.0	3	x	7	0	0	29.94	100000	2000	Scale	0	1.47	0	0.01	1.1	0	0.01	0.04	0	1	1	0	1	0.9329999999999999	1.1520000000000001	0	1	0.9329999999999999	1.1520000000000001	1.0178	1.1539	1	0.3391	0.0033	-0.0231	1	0.9359999999999999	0.9675	0.3263	0.0009	-0.0044	0.059733	0.29778000000000004	0.037163	0.22473
74	TR1_2_W0001_P0005_T0001_R1_P5_K1_Ch2-Ch1.zen	20151202_gfpNIPBLcf1_G2G1\MitoSys2\LSM\gfpNIPBLcF1_G2\DE_W0005_P0001\DE_2_W0005_P0001_T0001\TR1_W0001_P0005\TR1_2_W0001_P0005_T0001_R1_P5_K1_Ch2-Ch1.zen	FA/ISS	20000	30.0	3	x	7	0	0	29.94	100000	2000	Scale	0	1.47	0	0.01	1.1	0	0.01	0.04	0	1	1	0	1	3.092	5.792999999999999	0	1	3.092	5.792999999999999	1.6284	1.9124	1	0.2604	0.6351	0.4034	1	0.9568	0.9782	0.5505	1.2783	0.3925	0.0705	0.10880999999999999	0.019209	0.06766799999999999
75	TR1_2_W0001_P0015_T0001_R1_P1_K1_Ch2-Ch1.zen	20151202_gfpNIPBLcf1_G2G1\MitoSys2\LSM\gfpNIPBLcF1_G2\DE_W0005_P0001\DE_2_W0005_P0001_T0002\TR1_W0001_P0015\TR1_2_W0001_P0015_T0001_R1_P1_K1_Ch2-Ch1.zen	FA/ISS	20000	30.0	3		7	0	0	29.94	100000	2000	Scale	0	1.47	0	0.01	1.1	0	0.01	0.04	0	1	1	0	1	20.519000000000002	124.053	0	1	20.519000000000002	124.053	1.2271	2.1264	1	0.8606	0.9811	0.9188	1	0.9859	0.9929	1.0706	2.0715	0.9123	0.031018	0.022548	0.00037370000000000003	0.0043208
76	TR1_2_W0001_P0015_T0001_R1_P2_K1_Ch2-Ch1.zen	20151202_gfpNIPBLcf1_G2G1\MitoSys2\LSM\gfpNIPBLcF1_G2\DE_W0005_P0001\DE_2_W0005_P0001_T0002\TR1_W0001_P0015\TR1_2_W0001_P0015_T0001_R1_P2_K1_Ch2-Ch1.zen	FA/ISS	20000	30.0	3		7	0	0	29.94	100000	2000	Scale	0	1.47	0	0.01	1.1	0	0.01	0.04	0	1	1	0	1	19.429000000000002	124.54	0	1	19.429000000000002	124.54	1.4799	2.4006	1	0.8503	0.9805	0.9129999999999999	1	0.9867	0.9933	1.2898	2.3392	0.9069	0.037614999999999996	0.025477	0.0011234	0.004072
77	TR1_2_W0001_P0015_T0001_R1_P3_K1_Ch2-Ch1.zen	20151202_gfpNIPBLcf1_G2G1\MitoSys2\LSM\gfpNIPBLcF1_G2\DE_W0005_P0001\DE_2_W0005_P0001_T0002\TR1_W0001_P0015\TR1_2_W0001_P0015_T0001_R1_P3_K1_Ch2-Ch1.zen	FA/ISS	20000	30.0	3		7	0	0	29.94	100000	2000	Scale	0	1.47	0	0.01	1.1	0	0.01	0.04	0	1	1	0	1	21.559	134.314	0	1	21.559	134.314	1.4992	2.1929	1	0.8653	0.9825	0.922	1	0.9867	0.9933	1.3274	2.1390000000000002	0.9158	0.033085	0.022481	0.0011216	0.0042085000000000004
78	TR1_2_W0001_P0015_T0001_R1_P4_K1_Ch2-Ch1.zen	20151202_gfpNIPBLcf1_G2G1\MitoSys2\LSM\gfpNIPBLcF1_G2\DE_W0005_P0001\DE_2_W0005_P0001_T0002\TR1_W0001_P0015\TR1_2_W0001_P0015_T0001_R1_P4_K1_Ch2-Ch1.zen	FA/ISS	20000	30.0	3		7	0	0	29.94	100000	2000	Scale	0	1.47	0	0.01	1.1	0	0.01	0.04	0	1	1	0	1	2.555	5.468999999999999	0	1	2.555	5.468999999999999	1.5724	1.4922	1	0.1737	0.6329	0.3293	1	0.9631	0.9814	0.4009	0.9745	0.3216	0.076549	0.12563	0.024824000000000002	0.057964
79	TR1_2_W0001_P0015_T0001_R1_P5_K1_Ch2-Ch1.zen	20151202_gfpNIPBLcf1_G2G1\MitoSys2\LSM\gfpNIPBLcF1_G2\DE_W0005_P0001\DE_2_W0005_P0001_T0002\TR1_W0001_P0015\TR1_2_W0001_P0015_T0001_R1_P5_K1_Ch2-Ch1.zen	FA/ISS	20000	30.0	3		7	0	0	29.94	100000	2000	Scale	0	1.47	0	0.01	1.1	0	0.01	0.04	0	1	1	0	1	2.101	1.571	0	1	2.101	1.571	1.0742	1.1352	1	0.0903	0.0899	0.0895	1	0.8956	0.9464	0.1108	0.09	0.0734	0.141	0.12580999999999998	0.065125	0.19896
80	TR1_2_W0001_P0006_T0001_R1_P1_K1_Ch2-Ch1.zen	20151202_gfpNIPBLcf1_G2G1\MitoSys2\LSM\gfpNIPBLcF1_G2\DE_W0006_P0001\DE_2_W0006_P0001_T0001\TR1_W0001_P0006\TR1_2_W0001_P0006_T0001_R1_P1_K1_Ch2-Ch1.zen	FA/ISS	20000	30.0	3		7	0	0	29.94	100000	2000	Scale	0	1.47	0	0.01	1.1	0	0.01	0.04	0	1	1	0	1	28.476999999999997	90.789	0	1	28.476999999999997	90.789	1.5462	2.1047	1	0.8959999999999999	0.9749	0.9346	1	0.9746	0.9872	1.4106	2.0192	0.9225	0.034013	0.019964	0.002271	0.004941
81	TR1_2_W0001_P0006_T0001_R1_P2_K1_Ch2-Ch1.zen	20151202_gfpNIPBLcf1_G2G1\MitoSys2\LSM\gfpNIPBLcF1_G2\DE_W0006_P0001\DE_2_W0006_P0001_T0001\TR1_W0001_P0006\TR1_2_W0001_P0006_T0001_R1_P2_K1_Ch2-Ch1.zen	FA/ISS	20000	30.0	3		7	0	0	29.94	100000	2000	Scale	0	1.47	0	0.01	1.1	0	0.01	0.04	0	1	1	0	1	21.392	68.054	0	1	21.392	68.054	1.7441	3.4881	1	0.8605	0.9619	0.9097	1	0.9721	0.9859	1.5448	3.319	0.8967	0.04439	0.025112	0.0021222	0.006598899999999999
82	TR1_2_W0001_P0006_T0001_R1_P3_K1_Ch2-Ch1.zen	20151202_gfpNIPBLcf1_G2G1\MitoSys2\LSM\gfpNIPBLcF1_G2\DE_W0006_P0001\DE_2_W0006_P0001_T0001\TR1_W0001_P0006\TR1_2_W0001_P0006_T0001_R1_P3_K1_Ch2-Ch1.zen	FA/ISS	20000	30.0	3		7	0	0	29.94	100000	2000	Scale	0	1.47	0	0.01	1.1	0	0.01	0.04	0	1	1	0	1	23.295	80.208	0	1	23.295	80.208	1.5993	2.3919	1	0.8744	0.9709	0.9214	1	0.9761	0.988	1.433	2.2933	0.9101	0.030864	0.023377000000000002	0.002292	0.0060777
83	TR1_2_W0001_P0006_T0001_R1_P4_K1_Ch2-Ch1.zen	20151202_gfpNIPBLcf1_G2G1\MitoSys2\LSM\gfpNIPBLcF1_G2\DE_W0006_P0001\DE_2_W0006_P0001_T0001\TR1_W0001_P0006\TR1_2_W0001_P0006_T0001_R1_P4_K1_Ch2-Ch1.zen	FA/ISS	20000	30.0	3		7	0	0	29.94	100000	2000	Scale	0	1.47	0	0.01	1.1	0	0.01	0.04	0	1	1	0	1	2.573	5.527	0	1	2.573	5.527	1.1276	1.1589	1	0.1803	0.6374	0.3351	1	0.9631	0.9814	0.2233	0.7278	0.3273	0.088757	0.1547	0.037904	0.058466
84	TR1_2_W0001_P0006_T0001_R1_P5_K1_Ch2-Ch1.zen	20151202_gfpNIPBLcf1_G2G1\MitoSys2\LSM\gfpNIPBLcF1_G2\DE_W0006_P0001\DE_2_W0006_P0001_T0001\TR1_W0001_P0006\TR1_2_W0001_P0006_T0001_R1_P5_K1_Ch2-Ch1.zen	FA/ISS	20000	30.000999999999998	3		7	0	0	29.94	100000	2000	Scale	0	1.47	0	0.01	1.1	0	0.01	0.04	0	1	1	0	1	2.623	4.156000000000001	0	1	2.623	4.156000000000001	0.8227	0.7838	1	0.1761	0.4631	0.2771	1	0.945	0.9721	0.0718	0.2561	0.2669	0.20878000000000002	0.20909	0.041043	0.15020999999999998
85	TR1_2_W0001_P0016_T0001_R1_P1_K1_Ch2-Ch1.zen	20151202_gfpNIPBLcf1_G2G1\MitoSys2\LSM\gfpNIPBLcF1_G2\DE_W0006_P0001\DE_2_W0006_P0001_T0002\TR1_W0001_P0016\TR1_2_W0001_P0016_T0001_R1_P1_K1_Ch2-Ch1.zen	FA/ISS	20000	30.0	3		7	0	0	29.94	100000	2000	Scale	0	1.47	0	0.01	1.1	0	0.01	0.04	0	1	1	0	1	23.89	181.196	0	1	23.89	181.196	1.1724	2.6026	1	0.8781	0.9866	0.9308	1	0.9887	0.9944	1.038	2.5554	0.9255	0.030761	0.018125	0.0013090999999999999	0.0024096
86	TR1_2_W0001_P0016_T0001_R1_P2_K1_Ch2-Ch1.zen	20151202_gfpNIPBLcf1_G2G1\MitoSys2\LSM\gfpNIPBLcF1_G2\DE_W0006_P0001\DE_2_W0006_P0001_T0002\TR1_W0001_P0016\TR1_2_W0001_P0016_T0001_R1_P2_K1_Ch2-Ch1.zen	FA/ISS	20000	30.0	3		7	0	0	29.94	100000	2000	Scale	0	1.47	0	0.01	1.1	0	0.01	0.04	0	1	1	0	1	6.391	82.446	0	1	6.391	82.446	1.3459999999999999	3.2218	1	0.5819	0.9704	0.7505	1	0.9933	0.9966	0.8364	3.1403	0.7479	0.054825	0.083987	0.0016334	0.0059315
87	TR1_2_W0001_P0016_T0001_R1_P3_K1_Ch2-Ch1.zen	20151202_gfpNIPBLcf1_G2G1\MitoSys2\LSM\gfpNIPBLcF1_G2\DE_W0006_P0001\DE_2_W0006_P0001_T0002\TR1_W0001_P0016\TR1_2_W0001_P0016_T0001_R1_P3_K1_Ch2-Ch1.zen	FA/ISS	20000	30.0	3		7	0	0	29.94	100000	2000	Scale	0	1.47	0	0.01	1.1	0	0.01	0.04	0	1	1	0	1	27.3	275.745	0	1	27.3	275.745	1.2415	2.1905	1	0.8928	0.991	0.9406	1	0.9913	0.9956	1.1203	2.1599	0.9365	0.032801	0.0069608000000000005	0.0023638	0.0027018
88	TR1_2_W0001_P0016_T0001_R1_P4_K1_Ch2-Ch1.zen	20151202_gfpNIPBLcf1_G2G1\MitoSys2\LSM\gfpNIPBLcF1_G2\DE_W0006_P0001\DE_2_W0006_P0001_T0002\TR1_W0001_P0016\TR1_2_W0001_P0016_T0001_R1_P4_K1_Ch2-Ch1.zen	FA/ISS	20000	30.0	3	x	7	0	0	29.94	100000	2000	Scale	0	1.47	0	0.01	1.1	0	0.01	0.04	0	1	1	0	1	2.234	2.322	0	1	2.234	2.322	1.0049	1.1552	1	0.1139	0.271	0.1745	1	0.9243	0.9614	0.1111	0.304	0.1616	0.07977999999999999	0.078027	0.07863200000000001	0.12711
89	TR1_2_W0001_P0016_T0001_R1_P5_K1_Ch2-Ch1.zen	20151202_gfpNIPBLcf1_G2G1\MitoSys2\LSM\gfpNIPBLcF1_G2\DE_W0006_P0001\DE_2_W0006_P0001_T0002\TR1_W0001_P0016\TR1_2_W0001_P0016_T0001_R1_P5_K1_Ch2-Ch1.zen	FA/ISS	20000	30.0	3	x	7	0	0	29.94	100000	2000	Scale	0	1.47	0	0.01	1.1	0	0.01	0.04	0	1	1	0	1	2.298	3.6239999999999997	0	1	2.298	3.6239999999999997	1.3139	1.8525	1	0.1302	0.4646	0.2362	1	0.9489	0.9741	0.2004	0.9504	0.2275	0.072401	0.17944000000000002	0.016153999999999998	0.091731
90	TR1_2_W0001_P0026_T0001_R1_P1_K1_Ch2-Ch1.zen	20151202_gfpNIPBLcf1_G2G1\MitoSys2\LSM\gfpNIPBLcF1_G2\DE_W0006_P0001\DE_2_W0006_P0001_T0003\TR1_W0001_P0026\TR1_2_W0001_P0026_T0001_R1_P1_K1_Ch2-Ch1.zen	FA/ISS	20000	30.0	3		7	0	0	29.94	100000	2000	Scale	0	1.47	0	0.01	1.1	0	0.01	0.04	0	1	1	0	1	26.518	171.201	0	1	26.518	171.201	1.3487	2.6506	1	0.8908	0.9855	0.937	1	0.9863	0.9931	1.2191	2.5935	0.9305	0.023607	0.020362	0.0011220000000000002	0.0028407
91	TR1_2_W0001_P0026_T0001_R1_P2_K1_Ch2-Ch1.zen	20151202_gfpNIPBLcf1_G2G1\MitoSys2\LSM\gfpNIPBLcF1_G2\DE_W0006_P0001\DE_2_W0006_P0001_T0003\TR1_W0001_P0026\TR1_2_W0001_P0026_T0001_R1_P2_K1_Ch2-Ch1.zen	FA/ISS	20000	30.0	3		7	0	0	29.94	100000	2000	Scale	0	1.47	0	0.01	1.1	0	0.01	0.04	0	1	1	0	1	22.715	122.31200000000001	0	1	22.715	122.31200000000001	1.2195	1.9066	1	0.8731	0.981	0.9254	1	0.9843	0.9921	1.0773	1.8529	0.9179999999999999	0.03996	0.019046	0.00094951	0.0034847999999999997
92	TR1_2_W0001_P0026_T0001_R1_P3_K1_Ch2-Ch1.zen	20151202_gfpNIPBLcf1_G2G1\MitoSys2\LSM\gfpNIPBLcF1_G2\DE_W0006_P0001\DE_2_W0006_P0001_T0003\TR1_W0001_P0026\TR1_2_W0001_P0026_T0001_R1_P3_K1_Ch2-Ch1.zen	FA/ISS	20000	30.0	3		7	0	0	29.94	100000	2000	Scale	0	1.47	0	0.01	1.1	0	0.01	0.04	0	1	1	0	1	22.631	153.389	0	1	22.631	153.389	1.2375	2.5045	1	0.872	0.9844	0.9265	1	0.9875	0.9937	1.0924	2.452	0.9206	0.035175	0.022841	0.0011936	0.00336
93	TR1_2_W0001_P0026_T0001_R1_P4_K1_Ch2-Ch1.zen	20151202_gfpNIPBLcf1_G2G1\MitoSys2\LSM\gfpNIPBLcF1_G2\DE_W0006_P0001\DE_2_W0006_P0001_T0003\TR1_W0001_P0026\TR1_2_W0001_P0026_T0001_R1_P4_K1_Ch2-Ch1.zen	FA/ISS	20000	30.0	3		7	0	0	29.94	100000	2000	Scale	0	1.47	0	0.01	1.1	0	0.01	0.04	0	1	1	0	1	3.241	20.175	0	1	3.241	20.175	1.1964	1.1736	1	0.2956	0.8931	0.5127	1	0.9872	0.9936	0.3986	1.0422	0.5092	0.032067	0.14644000000000001	0.0066671000000000005	0.023508
94	TR1_2_W0001_P0026_T0001_R1_P5_K1_Ch2-Ch1.zen	20151202_gfpNIPBLcf1_G2G1\MitoSys2\LSM\gfpNIPBLcF1_G2\DE_W0006_P0001\DE_2_W0006_P0001_T0003\TR1_W0001_P0026\TR1_2_W0001_P0026_T0001_R1_P5_K1_Ch2-Ch1.zen	FA/ISS	20000	30.0	3		7	0	0	29.94	100000	2000	Scale	0	1.47	0	0.01	1.1	0	0.01	0.04	0	1	1	0	1	2.667	2.548	0	1	2.667	2.548	1.2427	1.0490000000000002	1	0.1974	0.3225	0.2511	1	0.9184	0.9583	0.3	0.2973	0.2325	0.31668	0.10725	0.033599000000000004	0.076211
[truncated: 101 more columns]
