# Supplementary material for: Absolute quantification of cohesin, CTCF and their regulators in human cells
Source: eLife. 2019 Jun 17;8:e46269. doi: 10.7554/eLife.46269 (PMC6606026; doi:10.7554/eLife.46269)
Supplement: Figure 2—source data 1. [file elife-46269-fig2-data1.zip › Figure 2 - source data 1/20151202_gfpNIPBLcf1_G2G1/2c_opt_time_col_cf_Ch1.txt]

tau_us	Ch1	Ch1_std	Ch1_fit	path
10	1.553873e-01	1.573982e-01	1.490800e-01	20151202_gfpNIPBLcf1_G2G1\MitoSys2\LSM\gfpNIPBLcF1_G1\DE_W0002_P0038\DE_2_W0002_P0038_T0001\TR1_W0001_P0083\TR1_2_W0001_P0083_T0001_R1_P5_K1_Ch2-Ch1.zen
20	1.469954e-01	2.042819e-01	1.451500e-01	20151202_gfpNIPBLcf1_G2G1\MitoSys2\LSM\gfpNIPBLcF1_G1\DE_W0002_P0038\DE_2_W0002_P0038_T0001\TR1_W0001_P0083\TR1_2_W0001_P0083_T0001_R1_P5_K1_Ch2-Ch1.zen
30	1.422857e-01	1.519455e-01	1.416600e-01	20151202_gfpNIPBLcf1_G2G1\MitoSys2\LSM\gfpNIPBLcF1_G1\DE_W0002_P0038\DE_2_W0002_P0038_T0001\TR1_W0001_P0083\TR1_2_W0001_P0083_T0001_R1_P5_K1_Ch2-Ch1.zen
40	1.522067e-01	1.137838e-01	1.385100e-01	20151202_gfpNIPBLcf1_G2G1\MitoSys2\LSM\gfpNIPBLcF1_G1\DE_W0002_P0038\DE_2_W0002_P0038_T0001\TR1_W0001_P0083\TR1_2_W0001_P0083_T0001_R1_P5_K1_Ch2-Ch1.zen
50	1.562080e-01	1.873443e-01	1.356400e-01	20151202_gfpNIPBLcf1_G2G1\MitoSys2\LSM\gfpNIPBLcF1_G1\DE_W0002_P0038\DE_2_W0002_P0038_T0001\TR1_W0001_P0083\TR1_2_W0001_P0083_T0001_R1_P5_K1_Ch2-Ch1.zen
60	1.226617e-01	1.298438e-01	1.330400e-01	20151202_gfpNIPBLcf1_G2G1\MitoSys2\LSM\gfpNIPBLcF1_G1\DE_W0002_P0038\DE_2_W0002_P0038_T0001\TR1_W0001_P0083\TR1_2_W0001_P0083_T0001_R1_P5_K1_Ch2-Ch1.zen
70	1.216597e-01	1.776255e-01	1.306500e-01	20151202_gfpNIPBLcf1_G2G1\MitoSys2\LSM\gfpNIPBLcF1_G1\DE_W0002_P0038\DE_2_W0002_P0038_T0001\TR1_W0001_P0083\TR1_2_W0001_P0083_T0001_R1_P5_K1_Ch2-Ch1.zen
80	4.571247e-02	1.165289e-01	1.284700e-01	20151202_gfpNIPBLcf1_G2G1\MitoSys2\LSM\gfpNIPBLcF1_G1\DE_W0002_P0038\DE_2_W0002_P0038_T0001\TR1_W0001_P0083\TR1_2_W0001_P0083_T0001_R1_P5_K1_Ch2-Ch1.zen
90	1.105713e-01	1.827578e-01	1.264600e-01	20151202_gfpNIPBLcf1_G2G1\MitoSys2\LSM\gfpNIPBLcF1_G1\DE_W0002_P0038\DE_2_W0002_P0038_T0001\TR1_W0001_P0083\TR1_2_W0001_P0083_T0001_R1_P5_K1_Ch2-Ch1.zen
100	1.540731e-01	1.258355e-01	1.246100e-01	20151202_gfpNIPBLcf1_G2G1\MitoSys2\LSM\gfpNIPBLcF1_G1\DE_W0002_P0038\DE_2_W0002_P0038_T0001\TR1_W0001_P0083\TR1_2_W0001_P0083_T0001_R1_P5_K1_Ch2-Ch1.zen
120	1.699966e-01	1.173325e-01	1.213200e-01	20151202_gfpNIPBLcf1_G2G1\MitoSys2\LSM\gfpNIPBLcF1_G1\DE_W0002_P0038\DE_2_W0002_P0038_T0001\TR1_W0001_P0083\TR1_2_W0001_P0083_T0001_R1_P5_K1_Ch2-Ch1.zen
140	1.121891e-01	1.033531e-01	1.184900e-01	20151202_gfpNIPBLcf1_G2G1\MitoSys2\LSM\gfpNIPBLcF1_G1\DE_W0002_P0038\DE_2_W0002_P0038_T0001\TR1_W0001_P0083\TR1_2_W0001_P0083_T0001_R1_P5_K1_Ch2-Ch1.zen
160	9.282960e-02	1.222982e-01	1.160400e-01	20151202_gfpNIPBLcf1_G2G1\MitoSys2\LSM\gfpNIPBLcF1_G1\DE_W0002_P0038\DE_2_W0002_P0038_T0001\TR1_W0001_P0083\TR1_2_W0001_P0083_T0001_R1_P5_K1_Ch2-Ch1.zen
180	1.336154e-01	1.268042e-01	1.139000e-01	20151202_gfpNIPBLcf1_G2G1\MitoSys2\LSM\gfpNIPBLcF1_G1\DE_W0002_P0038\DE_2_W0002_P0038_T0001\TR1_W0001_P0083\TR1_2_W0001_P0083_T0001_R1_P5_K1_Ch2-Ch1.zen
200	1.241449e-01	7.679902e-02	1.120000e-01	20151202_gfpNIPBLcf1_G2G1\MitoSys2\LSM\gfpNIPBLcF1_G1\DE_W0002_P0038\DE_2_W0002_P0038_T0001\TR1_W0001_P0083\TR1_2_W0001_P0083_T0001_R1_P5_K1_Ch2-Ch1.zen
220	1.088750e-01	1.017059e-01	1.103200e-01	20151202_gfpNIPBLcf1_G2G1\MitoSys2\LSM\gfpNIPBLcF1_G1\DE_W0002_P0038\DE_2_W0002_P0038_T0001\TR1_W0001_P0083\TR1_2_W0001_P0083_T0001_R1_P5_K1_Ch2-Ch1.zen
240	1.217009e-01	9.547108e-02	1.088000e-01	20151202_gfpNIPBLcf1_G2G1\MitoSys2\LSM\gfpNIPBLcF1_G1\DE_W0002_P0038\DE_2_W0002_P0038_T0001\TR1_W0001_P0083\TR1_2_W0001_P0083_T0001_R1_P5_K1_Ch2-Ch1.zen
260	1.157175e-01	1.174182e-01	1.074300e-01	20151202_gfpNIPBLcf1_G2G1\MitoSys2\LSM\gfpNIPBLcF1_G1\DE_W0002_P0038\DE_2_W0002_P0038_T0001\TR1_W0001_P0083\TR1_2_W0001_P0083_T0001_R1_P5_K1_Ch2-Ch1.zen
280	8.543781e-02	1.244910e-01	1.061800e-01	20151202_gfpNIPBLcf1_G2G1\MitoSys2\LSM\gfpNIPBLcF1_G1\DE_W0002_P0038\DE_2_W0002_P0038_T0001\TR1_W0001_P0083\TR1_2_W0001_P0083_T0001_R1_P5_K1_Ch2-Ch1.zen
300	9.569033e-02	9.204452e-02	1.050200e-01	20151202_gfpNIPBLcf1_G2G1\MitoSys2\LSM\gfpNIPBLcF1_G1\DE_W0002_P0038\DE_2_W0002_P0038_T0001\TR1_W0001_P0083\TR1_2_W0001_P0083_T0001_R1_P5_K1_Ch2-Ch1.zen
340	9.755621e-02	6.734896e-02	1.029600e-01	20151202_gfpNIPBLcf1_G2G1\MitoSys2\LSM\gfpNIPBLcF1_G1\DE_W0002_P0038\DE_2_W0002_P0038_T0001\TR1_W0001_P0083\TR1_2_W0001_P0083_T0001_R1_P5_K1_Ch2-Ch1.zen
380	1.101110e-01	7.757248e-02	1.011400e-01	20151202_gfpNIPBLcf1_G2G1\MitoSys2\LSM\gfpNIPBLcF1_G1\DE_W0002_P0038\DE_2_W0002_P0038_T0001\TR1_W0001_P0083\TR1_2_W0001_P0083_T0001_R1_P5_K1_Ch2-Ch1.zen
420	1.001146e-01	8.540510e-02	9.950600e-02	20151202_gfpNIPBLcf1_G2G1\MitoSys2\LSM\gfpNIPBLcF1_G1\DE_W0002_P0038\DE_2_W0002_P0038_T0001\TR1_W0001_P0083\TR1_2_W0001_P0083_T0001_R1_P5_K1_Ch2-Ch1.zen
460	1.033542e-01	9.175885e-02	9.801200e-02	20151202_gfpNIPBLcf1_G2G1\MitoSys2\LSM\gfpNIPBLcF1_G1\DE_W0002_P0038\DE_2_W0002_P0038_T0001\TR1_W0001_P0083\TR1_2_W0001_P0083_T0001_R1_P5_K1_Ch2-Ch1.zen
500	9.669012e-02	1.119462e-01	9.662800e-02	20151202_gfpNIPBLcf1_G2G1\MitoSys2\LSM\gfpNIPBLcF1_G1\DE_W0002_P0038\DE_2_W0002_P0038_T0001\TR1_W0001_P0083\TR1_2_W0001_P0083_T0001_R1_P5_K1_Ch2-Ch1.zen
540	9.172676e-02	9.839019e-02	9.533400e-02	20151202_gfpNIPBLcf1_G2G1\MitoSys2\LSM\gfpNIPBLcF1_G1\DE_W0002_P0038\DE_2_W0002_P0038_T0001\TR1_W0001_P0083\TR1_2_W0001_P0083_T0001_R1_P5_K1_Ch2-Ch1.zen
580	9.382469e-02	7.596897e-02	9.411300e-02	20151202_gfpNIPBLcf1_G2G1\MitoSys2\LSM\gfpNIPBLcF1_G1\DE_W0002_P0038\DE_2_W0002_P0038_T0001\TR1_W0001_P0083\TR1_2_W0001_P0083_T0001_R1_P5_K1_Ch2-Ch1.zen
620	9.115112e-02	7.690750e-02	9.295500e-02	20151202_gfpNIPBLcf1_G2G1\MitoSys2\LSM\gfpNIPBLcF1_G1\DE_W0002_P0038\DE_2_W0002_P0038_T0001\TR1_W0001_P0083\TR1_2_W0001_P0083_T0001_R1_P5_K1_Ch2-Ch1.zen
660	9.081795e-02	8.954090e-02	9.185200e-02	20151202_gfpNIPBLcf1_G2G1\MitoSys2\LSM\gfpNIPBLcF1_G1\DE_W0002_P0038\DE_2_W0002_P0038_T0001\TR1_W0001_P0083\TR1_2_W0001_P0083_T0001_R1_P5_K1_Ch2-Ch1.zen
700	1.026136e-01	5.735725e-02	9.079800e-02	20151202_gfpNIPBLcf1_G2G1\MitoSys2\LSM\gfpNIPBLcF1_G1\DE_W0002_P0038\DE_2_W0002_P0038_T0001\TR1_W0001_P0083\TR1_2_W0001_P0083_T0001_R1_P5_K1_Ch2-Ch1.zen
780	8.693250e-02	6.010372e-02	8.881500e-02	20151202_gfpNIPBLcf1_G2G1\MitoSys2\LSM\gfpNIPBLcF1_G1\DE_W0002_P0038\DE_2_W0002_P0038_T0001\TR1_W0001_P0083\TR1_2_W0001_P0083_T0001_R1_P5_K1_Ch2-Ch1.zen
860	8.339964e-02	5.842134e-02	8.697800e-02	20151202_gfpNIPBLcf1_G2G1\MitoSys2\LSM\gfpNIPBLcF1_G1\DE_W0002_P0038\DE_2_W0002_P0038_T0001\TR1_W0001_P0083\TR1_2_W0001_P0083_T0001_R1_P5_K1_Ch2-Ch1.zen
940	8.604222e-02	6.519463e-02	8.526600e-02	20151202_gfpNIPBLcf1_G2G1\MitoSys2\LSM\gfpNIPBLcF1_G1\DE_W0002_P0038\DE_2_W0002_P0038_T0001\TR1_W0001_P0083\TR1_2_W0001_P0083_T0001_R1_P5_K1_Ch2-Ch1.zen
1020	9.064743e-02	5.524329e-02	8.366400e-02	20151202_gfpNIPBLcf1_G2G1\MitoSys2\LSM\gfpNIPBLcF1_G1\DE_W0002_P0038\DE_2_W0002_P0038_T0001\TR1_W0001_P0083\TR1_2_W0001_P0083_T0001_R1_P5_K1_Ch2-Ch1.zen
1100	9.385040e-02	5.211191e-02	8.215800e-02	20151202_gfpNIPBLcf1_G2G1\MitoSys2\LSM\gfpNIPBLcF1_G1\DE_W0002_P0038\DE_2_W0002_P0038_T0001\TR1_W0001_P0083\TR1_2_W0001_P0083_T0001_R1_P5_K1_Ch2-Ch1.zen
1180	5.020430e-02	6.650445e-02	8.073900e-02	20151202_gfpNIPBLcf1_G2G1\MitoSys2\LSM\gfpNIPBLcF1_G1\DE_W0002_P0038\DE_2_W0002_P0038_T0001\TR1_W0001_P0083\TR1_2_W0001_P0083_T0001_R1_P5_K1_Ch2-Ch1.zen
1260	8.000865e-02	4.617153e-02	7.939900e-02	20151202_gfpNIPBLcf1_G2G1\MitoSys2\LSM\gfpNIPBLcF1_G1\DE_W0002_P0038\DE_2_W0002_P0038_T0001\TR1_W0001_P0083\TR1_2_W0001_P0083_T0001_R1_P5_K1_Ch2-Ch1.zen
1340	8.993680e-02	6.415792e-02	7.813000e-02	20151202_gfpNIPBLcf1_G2G1\MitoSys2\LSM\gfpNIPBLcF1_G1\DE_W0002_P0038\DE_2_W0002_P0038_T0001\TR1_W0001_P0083\TR1_2_W0001_P0083_T0001_R1_P5_K1_Ch2-Ch1.zen
1420	6.669262e-02	5.437065e-02	7.692500e-02	20151202_gfpNIPBLcf1_G2G1\MitoSys2\LSM\gfpNIPBLcF1_G1\DE_W0002_P0038\DE_2_W0002_P0038_T0001\TR1_W0001_P0083\TR1_2_W0001_P0083_T0001_R1_P5_K1_Ch2-Ch1.zen
1500	6.468509e-02	5.440981e-02	7.578000e-02	20151202_gfpNIPBLcf1_G2G1\MitoSys2\LSM\gfpNIPBLcF1_G1\DE_W0002_P0038\DE_2_W0002_P0038_T0001\TR1_W0001_P0083\TR1_2_W0001_P0083_T0001_R1_P5_K1_Ch2-Ch1.zen
1660	7.402487e-02	4.197767e-02	7.364800e-02	20151202_gfpNIPBLcf1_G2G1\MitoSys2\LSM\gfpNIPBLcF1_G1\DE_W0002_P0038\DE_2_W0002_P0038_T0001\TR1_W0001_P0083\TR1_2_W0001_P0083_T0001_R1_P5_K1_Ch2-Ch1.zen
1820	6.678399e-02	4.872290e-02	7.170100e-02	20151202_gfpNIPBLcf1_G2G1\MitoSys2\LSM\gfpNIPBLcF1_G1\DE_W0002_P0038\DE_2_W0002_P0038_T0001\TR1_W0001_P0083\TR1_2_W0001_P0083_T0001_R1_P5_K1_Ch2-Ch1.zen
1980	8.882560e-02	5.590761e-02	6.991300e-02	20151202_gfpNIPBLcf1_G2G1\MitoSys2\LSM\gfpNIPBLcF1_G1\DE_W0002_P0038\DE_2_W0002_P0038_T0001\TR1_W0001_P0083\TR1_2_W0001_P0083_T0001_R1_P5_K1_Ch2-Ch1.zen
2140	6.042819e-02	4.670750e-02	6.826300e-02	20151202_gfpNIPBLcf1_G2G1\MitoSys2\LSM\gfpNIPBLcF1_G1\DE_W0002_P0038\DE_2_W0002_P0038_T0001\TR1_W0001_P0083\TR1_2_W0001_P0083_T0001_R1_P5_K1_Ch2-Ch1.zen
2300	7.024675e-02	4.948919e-02	6.673400e-02	20151202_gfpNIPBLcf1_G2G1\MitoSys2\LSM\gfpNIPBLcF1_G1\DE_W0002_P0038\DE_2_W0002_P0038_T0001\TR1_W0001_P0083\TR1_2_W0001_P0083_T0001_R1_P5_K1_Ch2-Ch1.zen
2460	6.804658e-02	5.695940e-02	6.531200e-02	20151202_gfpNIPBLcf1_G2G1\MitoSys2\LSM\gfpNIPBLcF1_G1\DE_W0002_P0038\DE_2_W0002_P0038_T0001\TR1_W0001_P0083\TR1_2_W0001_P0083_T0001_R1_P5_K1_Ch2-Ch1.zen
2620	4.878567e-02	5.326725e-02	6.398400e-02	20151202_gfpNIPBLcf1_G2G1\MitoSys2\LSM\gfpNIPBLcF1_G1\DE_W0002_P0038\DE_2_W0002_P0038_T0001\TR1_W0001_P0083\TR1_2_W0001_P0083_T0001_R1_P5_K1_Ch2-Ch1.zen
2780	6.457957e-02	4.697553e-02	6.274000e-02	20151202_gfpNIPBLcf1_G2G1\MitoSys2\LSM\gfpNIPBLcF1_G1\DE_W0002_P0038\DE_2_W0002_P0038_T0001\TR1_W0001_P0083\TR1_2_W0001_P0083_T0001_R1_P5_K1_Ch2-Ch1.zen
2940	7.781194e-02	4.405051e-02	6.157100e-02	20151202_gfpNIPBLcf1_G2G1\MitoSys2\LSM\gfpNIPBLcF1_G1\DE_W0002_P0038\DE_2_W0002_P0038_T0001\TR1_W0001_P0083\TR1_2_W0001_P0083_T0001_R1_P5_K1_Ch2-Ch1.zen
3100	7.315009e-02	4.042215e-02	6.047100e-02	20151202_gfpNIPBLcf1_G2G1\MitoSys2\LSM\gfpNIPBLcF1_G1\DE_W0002_P0038\DE_2_W0002_P0038_T0001\TR1_W0001_P0083\TR1_2_W0001_P0083_T0001_R1_P5_K1_Ch2-Ch1.zen
3420	6.122219e-02	3.845614e-02	5.844800e-02	20151202_gfpNIPBLcf1_G2G1\MitoSys2\LSM\gfpNIPBLcF1_G1\DE_W0002_P0038\DE_2_W0002_P0038_T0001\TR1_W0001_P0083\TR1_2_W0001_P0083_T0001_R1_P5_K1_Ch2-Ch1.zen
3740	4.601423e-02	3.629640e-02	5.662900e-02	20151202_gfpNIPBLcf1_G2G1\MitoSys2\LSM\gfpNIPBLcF1_G1\DE_W0002_P0038\DE_2_W0002_P0038_T0001\TR1_W0001_P0083\TR1_2_W0001_P0083_T0001_R1_P5_K1_Ch2-Ch1.zen
4060	6.657172e-02	3.678947e-02	5.498100e-02	20151202_gfpNIPBLcf1_G2G1\MitoSys2\LSM\gfpNIPBLcF1_G1\DE_W0002_P0038\DE_2_W0002_P0038_T0001\TR1_W0001_P0083\TR1_2_W0001_P0083_T0001_R1_P5_K1_Ch2-Ch1.zen
4380	4.776166e-02	2.900823e-02	5.347700e-02	20151202_gfpNIPBLcf1_G2G1\MitoSys2\LSM\gfpNIPBLcF1_G1\DE_W0002_P0038\DE_2_W0002_P0038_T0001\TR1_W0001_P0083\TR1_2_W0001_P0083_T0001_R1_P5_K1_Ch2-Ch1.zen
4700	5.936125e-02	3.994452e-02	5.209700e-02	20151202_gfpNIPBLcf1_G2G1\MitoSys2\LSM\gfpNIPBLcF1_G1\DE_W0002_P0038\DE_2_W0002_P0038_T0001\TR1_W0001_P0083\TR1_2_W0001_P0083_T0001_R1_P5_K1_Ch2-Ch1.zen
5020	4.960929e-02	4.446092e-02	5.082400e-02	20151202_gfpNIPBLcf1_G2G1\MitoSys2\LSM\gfpNIPBLcF1_G1\DE_W0002_P0038\DE_2_W0002_P0038_T0001\TR1_W0001_P0083\TR1_2_W0001_P0083_T0001_R1_P5_K1_Ch2-Ch1.zen
5340	4.584588e-02	4.210018e-02	4.964400e-02	20151202_gfpNIPBLcf1_G2G1\MitoSys2\LSM\gfpNIPBLcF1_G1\DE_W0002_P0038\DE_2_W0002_P0038_T0001\TR1_W0001_P0083\TR1_2_W0001_P0083_T0001_R1_P5_K1_Ch2-Ch1.zen
5660	4.715955e-02	4.210852e-02	4.854600e-02	20151202_gfpNIPBLcf1_G2G1\MitoSys2\LSM\gfpNIPBLcF1_G1\DE_W0002_P0038\DE_2_W0002_P0038_T0001\TR1_W0001_P0083\TR1_2_W0001_P0083_T0001_R1_P5_K1_Ch2-Ch1.zen
5980	3.084168e-02	3.496816e-02	4.751900e-02	20151202_gfpNIPBLcf1_G2G1\MitoSys2\LSM\gfpNIPBLcF1_G1\DE_W0002_P0038\DE_2_W0002_P0038_T0001\TR1_W0001_P0083\TR1_2_W0001_P0083_T0001_R1_P5_K1_Ch2-Ch1.zen
6300	4.736475e-02	2.811045e-02	4.655600e-02	20151202_gfpNIPBLcf1_G2G1\MitoSys2\LSM\gfpNIPBLcF1_G1\DE_W0002_P0038\DE_2_W0002_P0038_T0001\TR1_W0001_P0083\TR1_2_W0001_P0083_T0001_R1_P5_K1_Ch2-Ch1.zen
6940	5.042179e-02	3.764510e-02	4.479400e-02	20151202_gfpNIPBLcf1_G2G1\MitoSys2\LSM\gfpNIPBLcF1_G1\DE_W0002_P0038\DE_2_W0002_P0038_T0001\TR1_W0001_P0083\TR1_2_W0001_P0083_T0001_R1_P5_K1_Ch2-Ch1.zen
7580	4.040705e-02	4.165984e-02	4.321700e-02	20151202_gfpNIPBLcf1_G2G1\MitoSys2\LSM\gfpNIPBLcF1_G1\DE_W0002_P0038\DE_2_W0002_P0038_T0001\TR1_W0001_P0083\TR1_2_W0001_P0083_T0001_R1_P5_K1_Ch2-Ch1.zen
8220	3.369045e-02	3.135839e-02	4.179100e-02	20151202_gfpNIPBLcf1_G2G1\MitoSys2\LSM\gfpNIPBLcF1_G1\DE_W0002_P0038\DE_2_W0002_P0038_T0001\TR1_W0001_P0083\TR1_2_W0001_P0083_T0001_R1_P5_K1_Ch2-Ch1.zen
8860	4.096714e-02	2.433066e-02	4.049100e-02	20151202_gfpNIPBLcf1_G2G1\MitoSys2\LSM\gfpNIPBLcF1_G1\DE_W0002_P0038\DE_2_W0002_P0038_T0001\TR1_W0001_P0083\TR1_2_W0001_P0083_T0001_R1_P5_K1_Ch2-Ch1.zen
9500	4.010419e-02	3.451752e-02	3.929600e-02	20151202_gfpNIPBLcf1_G2G1\MitoSys2\LSM\gfpNIPBLcF1_G1\DE_W0002_P0038\DE_2_W0002_P0038_T0001\TR1_W0001_P0083\TR1_2_W0001_P0083_T0001_R1_P5_K1_Ch2-Ch1.zen
10140	4.260459e-02	2.746806e-02	3.819200e-02	20151202_gfpNIPBLcf1_G2G1\MitoSys2\LSM\gfpNIPBLcF1_G1\DE_W0002_P0038\DE_2_W0002_P0038_T0001\TR1_W0001_P0083\TR1_2_W0001_P0083_T0001_R1_P5_K1_Ch2-Ch1.zen
10780	4.059960e-02	2.894492e-02	3.716500e-02	20151202_gfpNIPBLcf1_G2G1\MitoSys2\LSM\gfpNIPBLcF1_G1\DE_W0002_P0038\DE_2_W0002_P0038_T0001\TR1_W0001_P0083\TR1_2_W0001_P0083_T0001_R1_P5_K1_Ch2-Ch1.zen
11420	3.885851e-02	2.693328e-02	3.620700e-02	20151202_gfpNIPBLcf1_G2G1\MitoSys2\LSM\gfpNIPBLcF1_G1\DE_W0002_P0038\DE_2_W0002_P0038_T0001\TR1_W0001_P0083\TR1_2_W0001_P0083_T0001_R1_P5_K1_Ch2-Ch1.zen
12060	2.670981e-02	2.814686e-02	3.530700e-02	20151202_gfpNIPBLcf1_G2G1\MitoSys2\LSM\gfpNIPBLcF1_G1\DE_W0002_P0038\DE_2_W0002_P0038_T0001\TR1_W0001_P0083\TR1_2_W0001_P0083_T0001_R1_P5_K1_Ch2-Ch1.zen
12700	3.191374e-02	2.658189e-02	3.446000e-02	20151202_gfpNIPBLcf1_G2G1\MitoSys2\LSM\gfpNIPBLcF1_G1\DE_W0002_P0038\DE_2_W0002_P0038_T0001\TR1_W0001_P0083\TR1_2_W0001_P0083_T0001_R1_P5_K1_Ch2-Ch1.zen
13980	3.412488e-02	2.945553e-02	3.290000e-02	20151202_gfpNIPBLcf1_G2G1\MitoSys2\LSM\gfpNIPBLcF1_G1\DE_W0002_P0038\DE_2_W0002_P0038_T0001\TR1_W0001_P0083\TR1_2_W0001_P0083_T0001_R1_P5_K1_Ch2-Ch1.zen
15260	3.556467e-02	3.377916e-02	3.149200e-02	20151202_gfpNIPBLcf1_G2G1\MitoSys2\LSM\gfpNIPBLcF1_G1\DE_W0002_P0038\DE_2_W0002_P0038_T0001\TR1_W0001_P0083\TR1_2_W0001_P0083_T0001_R1_P5_K1_Ch2-Ch1.zen
16540	2.878147e-02	2.367397e-02	3.020700e-02	20151202_gfpNIPBLcf1_G2G1\MitoSys2\LSM\gfpNIPBLcF1_G1\DE_W0002_P0038\DE_2_W0002_P0038_T0001\TR1_W0001_P0083\TR1_2_W0001_P0083_T0001_R1_P5_K1_Ch2-Ch1.zen
17820	3.225135e-02	2.255573e-02	2.902700e-02	20151202_gfpNIPBLcf1_G2G1\MitoSys2\LSM\gfpNIPBLcF1_G1\DE_W0002_P0038\DE_2_W0002_P0038_T0001\TR1_W0001_P0083\TR1_2_W0001_P0083_T0001_R1_P5_K1_Ch2-Ch1.zen
19100	3.111074e-02	2.039468e-02	2.793600e-02	20151202_gfpNIPBLcf1_G2G1\MitoSys2\LSM\gfpNIPBLcF1_G1\DE_W0002_P0038\DE_2_W0002_P0038_T0001\TR1_W0001_P0083\TR1_2_W0001_P0083_T0001_R1_P5_K1_Ch2-Ch1.zen
20380	3.032729e-02	2.682886e-02	2.692300e-02	20151202_gfpNIPBLcf1_G2G1\MitoSys2\LSM\gfpNIPBLcF1_G1\DE_W0002_P0038\DE_2_W0002_P0038_T0001\TR1_W0001_P0083\TR1_2_W0001_P0083_T0001_R1_P5_K1_Ch2-Ch1.zen
21660	2.418218e-02	2.222059e-02	2.597600e-02	20151202_gfpNIPBLcf1_G2G1\MitoSys2\LSM\gfpNIPBLcF1_G1\DE_W0002_P0038\DE_2_W0002_P0038_T0001\TR1_W0001_P0083\TR1_2_W0001_P0083_T0001_R1_P5_K1_Ch2-Ch1.zen
22940	3.059281e-02	2.476436e-02	2.509000e-02	20151202_gfpNIPBLcf1_G2G1\MitoSys2\LSM\gfpNIPBLcF1_G1\DE_W0002_P0038\DE_2_W0002_P0038_T0001\TR1_W0001_P0083\TR1_2_W0001_P0083_T0001_R1_P5_K1_Ch2-Ch1.zen
24220	2.329997e-02	2.287754e-02	2.425700e-02	20151202_gfpNIPBLcf1_G2G1\MitoSys2\LSM\gfpNIPBLcF1_G1\DE_W0002_P0038\DE_2_W0002_P0038_T0001\TR1_W0001_P0083\TR1_2_W0001_P0083_T0001_R1_P5_K1_Ch2-Ch1.zen
25500	2.322888e-02	2.419378e-02	2.347200e-02	20151202_gfpNIPBLcf1_G2G1\MitoSys2\LSM\gfpNIPBLcF1_G1\DE_W0002_P0038\DE_2_W0002_P0038_T0001\TR1_W0001_P0083\TR1_2_W0001_P0083_T0001_R1_P5_K1_Ch2-Ch1.zen
28060	1.862085e-02	2.230877e-02	2.202900e-02	20151202_gfpNIPBLcf1_G2G1\MitoSys2\LSM\gfpNIPBLcF1_G1\DE_W0002_P0038\DE_2_W0002_P0038_T0001\TR1_W0001_P0083\TR1_2_W0001_P0083_T0001_R1_P5_K1_Ch2-Ch1.zen
30620	2.358473e-02	2.185182e-02	2.073200e-02	20151202_gfpNIPBLcf1_G2G1\MitoSys2\LSM\gfpNIPBLcF1_G1\DE_W0002_P0038\DE_2_W0002_P0038_T0001\TR1_W0001_P0083\TR1_2_W0001_P0083_T0001_R1_P5_K1_Ch2-Ch1.zen
33180	1.578329e-02	2.489551e-02	1.955900e-02	20151202_gfpNIPBLcf1_G2G1\MitoSys2\LSM\gfpNIPBLcF1_G1\DE_W0002_P0038\DE_2_W0002_P0038_T0001\TR1_W0001_P0083\TR1_2_W0001_P0083_T0001_R1_P5_K1_Ch2-Ch1.zen
35740	1.878268e-02	2.368225e-02	1.849300e-02	20151202_gfpNIPBLcf1_G2G1\MitoSys2\LSM\gfpNIPBLcF1_G1\DE_W0002_P0038\DE_2_W0002_P0038_T0001\TR1_W0001_P0083\TR1_2_W0001_P0083_T0001_R1_P5_K1_Ch2-Ch1.zen
38300	1.781028e-02	2.515548e-02	1.752100e-02	20151202_gfpNIPBLcf1_G2G1\MitoSys2\LSM\gfpNIPBLcF1_G1\DE_W0002_P0038\DE_2_W0002_P0038_T0001\TR1_W0001_P0083\TR1_2_W0001_P0083_T0001_R1_P5_K1_Ch2-Ch1.zen
40860	1.499230e-02	2.545993e-02	1.663000e-02	20151202_gfpNIPBLcf1_G2G1\MitoSys2\LSM\gfpNIPBLcF1_G1\DE_W0002_P0038\DE_2_W0002_P0038_T0001\TR1_W0001_P0083\TR1_2_W0001_P0083_T0001_R1_P5_K1_Ch2-Ch1.zen
43420	1.264757e-02	2.443292e-02	1.581100e-02	20151202_gfpNIPBLcf1_G2G1\MitoSys2\LSM\gfpNIPBLcF1_G1\DE_W0002_P0038\DE_2_W0002_P0038_T0001\TR1_W0001_P0083\TR1_2_W0001_P0083_T0001_R1_P5_K1_Ch2-Ch1.zen
45980	1.193830e-02	2.371922e-02	1.505600e-02	20151202_gfpNIPBLcf1_G2G1\MitoSys2\LSM\gfpNIPBLcF1_G1\DE_W0002_P0038\DE_2_W0002_P0038_T0001\TR1_W0001_P0083\TR1_2_W0001_P0083_T0001_R1_P5_K1_Ch2-Ch1.zen
48540	1.573618e-02	2.170961e-02	1.435900e-02	20151202_gfpNIPBLcf1_G2G1\MitoSys2\LSM\gfpNIPBLcF1_G1\DE_W0002_P0038\DE_2_W0002_P0038_T0001\TR1_W0001_P0083\TR1_2_W0001_P0083_T0001_R1_P5_K1_Ch2-Ch1.zen
51100	1.367566e-02	2.394006e-02	1.371300e-02	20151202_gfpNIPBLcf1_G2G1\MitoSys2\LSM\gfpNIPBLcF1_G1\DE_W0002_P0038\DE_2_W0002_P0038_T0001\TR1_W0001_P0083\TR1_2_W0001_P0083_T0001_R1_P5_K1_Ch2-Ch1.zen
56220	9.948363e-03	2.381426e-02	1.255600e-02	20151202_gfpNIPBLcf1_G2G1\MitoSys2\LSM\gfpNIPBLcF1_G1\DE_W0002_P0038\DE_2_W0002_P0038_T0001\TR1_W0001_P0083\TR1_2_W0001_P0083_T0001_R1_P5_K1_Ch2-Ch1.zen
61340	1.108309e-02	2.103411e-02	1.155100e-02	20151202_gfpNIPBLcf1_G2G1\MitoSys2\LSM\gfpNIPBLcF1_G1\DE_W0002_P0038\DE_2_W0002_P0038_T0001\TR1_W0001_P0083\TR1_2_W0001_P0083_T0001_R1_P5_K1_Ch2-Ch1.zen
66460	1.235044e-02	2.369803e-02	1.067200e-02	20151202_gfpNIPBLcf1_G2G1\MitoSys2\LSM\gfpNIPBLcF1_G1\DE_W0002_P0038\DE_2_W0002_P0038_T0001\TR1_W0001_P0083\TR1_2_W0001_P0083_T0001_R1_P5_K1_Ch2-Ch1.zen
71580	1.014029e-02	2.427946e-02	9.898600e-03	20151202_gfpNIPBLcf1_G2G1\MitoSys2\LSM\gfpNIPBLcF1_G1\DE_W0002_P0038\DE_2_W0002_P0038_T0001\TR1_W0001_P0083\TR1_2_W0001_P0083_T0001_R1_P5_K1_Ch2-Ch1.zen
76700	6.744409e-03	2.207737e-02	9.213200e-03	20151202_gfpNIPBLcf1_G2G1\MitoSys2\LSM\gfpNIPBLcF1_G1\DE_W0002_P0038\DE_2_W0002_P0038_T0001\TR1_W0001_P0083\TR1_2_W0001_P0083_T0001_R1_P5_K1_Ch2-Ch1.zen
81820	1.141122e-02	2.271970e-02	8.603100e-03	20151202_gfpNIPBLcf1_G2G1\MitoSys2\LSM\gfpNIPBLcF1_G1\DE_W0002_P0038\DE_2_W0002_P0038_T0001\TR1_W0001_P0083\TR1_2_W0001_P0083_T0001_R1_P5_K1_Ch2-Ch1.zen
86940	7.812795e-03	2.367543e-02	8.057100e-03	20151202_gfpNIPBLcf1_G2G1\MitoSys2\LSM\gfpNIPBLcF1_G1\DE_W0002_P0038\DE_2_W0002_P0038_T0001\TR1_W0001_P0083\TR1_2_W0001_P0083_T0001_R1_P5_K1_Ch2-Ch1.zen
92060	9.369422e-03	2.419236e-02	7.566400e-03	20151202_gfpNIPBLcf1_G2G1\MitoSys2\LSM\gfpNIPBLcF1_G1\DE_W0002_P0038\DE_2_W0002_P0038_T0001\TR1_W0001_P0083\TR1_2_W0001_P0083_T0001_R1_P5_K1_Ch2-Ch1.zen
97180	1.071547e-02	2.353389e-02	7.123400e-03	20151202_gfpNIPBLcf1_G2G1\MitoSys2\LSM\gfpNIPBLcF1_G1\DE_W0002_P0038\DE_2_W0002_P0038_T0001\TR1_W0001_P0083\TR1_2_W0001_P0083_T0001_R1_P5_K1_Ch2-Ch1.zen
102300	8.651602e-03	2.029106e-02	6.721900e-03	20151202_gfpNIPBLcf1_G2G1\MitoSys2\LSM\gfpNIPBLcF1_G1\DE_W0002_P0038\DE_2_W0002_P0038_T0001\TR1_W0001_P0083\TR1_2_W0001_P0083_T0001_R1_P5_K1_Ch2-Ch1.zen
112540	3.779167e-03	1.795702e-02	6.023500e-03	20151202_gfpNIPBLcf1_G2G1\MitoSys2\LSM\gfpNIPBLcF1_G1\DE_W0002_P0038\DE_2_W0002_P0038_T0001\TR1_W0001_P0083\TR1_2_W0001_P0083_T0001_R1_P5_K1_Ch2-Ch1.zen
122780	3.059004e-03	1.966553e-02	5.438200e-03	20151202_gfpNIPBLcf1_G2G1\MitoSys2\LSM\gfpNIPBLcF1_G1\DE_W0002_P0038\DE_2_W0002_P0038_T0001\TR1_W0001_P0083\TR1_2_W0001_P0083_T0001_R1_P5_K1_Ch2-Ch1.zen
133020	3.935590e-03	1.973512e-02	4.942100e-03	20151202_gfpNIPBLcf1_G2G1\MitoSys2\LSM\gfpNIPBLcF1_G1\DE_W0002_P0038\DE_2_W0002_P0038_T0001\TR1_W0001_P0083\TR1_2_W0001_P0083_T0001_R1_P5_K1_Ch2-Ch1.zen
143260	5.181327e-03	2.027367e-02	4.517100e-03	20151202_gfpNIPBLcf1_G2G1\MitoSys2\LSM\gfpNIPBLcF1_G1\DE_W0002_P0038\DE_2_W0002_P0038_T0001\TR1_W0001_P0083\TR1_2_W0001_P0083_T0001_R1_P5_K1_Ch2-Ch1.zen
153500	4.553874e-03	2.006131e-02	4.149800e-03	20151202_gfpNIPBLcf1_G2G1\MitoSys2\LSM\gfpNIPBLcF1_G1\DE_W0002_P0038\DE_2_W0002_P0038_T0001\TR1_W0001_P0083\TR1_2_W0001_P0083_T0001_R1_P5_K1_Ch2-Ch1.zen
163740	5.358081e-03	1.765613e-02	3.829800e-03	20151202_gfpNIPBLcf1_G2G1\MitoSys2\LSM\gfpNIPBLcF1_G1\DE_W0002_P0038\DE_2_W0002_P0038_T0001\TR1_W0001_P0083\TR1_2_W0001_P0083_T0001_R1_P5_K1_Ch2-Ch1.zen
173980	5.729571e-03	1.791883e-02	3.549000e-03	20151202_gfpNIPBLcf1_G2G1\MitoSys2\LSM\gfpNIPBLcF1_G1\DE_W0002_P0038\DE_2_W0002_P0038_T0001\TR1_W0001_P0083\TR1_2_W0001_P0083_T0001_R1_P5_K1_Ch2-Ch1.zen
184220	1.988318e-03	1.863374e-02	3.300900e-03	20151202_gfpNIPBLcf1_G2G1\MitoSys2\LSM\gfpNIPBLcF1_G1\DE_W0002_P0038\DE_2_W0002_P0038_T0001\TR1_W0001_P0083\TR1_2_W0001_P0083_T0001_R1_P5_K1_Ch2-Ch1.zen
194460	4.088368e-03	1.605644e-02	3.080500e-03	20151202_gfpNIPBLcf1_G2G1\MitoSys2\LSM\gfpNIPBLcF1_G1\DE_W0002_P0038\DE_2_W0002_P0038_T0001\TR1_W0001_P0083\TR1_2_W0001_P0083_T0001_R1_P5_K1_Ch2-Ch1.zen
204700	2.977859e-03	1.192605e-02	2.883600e-03	20151202_gfpNIPBLcf1_G2G1\MitoSys2\LSM\gfpNIPBLcF1_G1\DE_W0002_P0038\DE_2_W0002_P0038_T0001\TR1_W0001_P0083\TR1_2_W0001_P0083_T0001_R1_P5_K1_Ch2-Ch1.zen
225180	3.113611e-03	1.152648e-02	2.547400e-03	20151202_gfpNIPBLcf1_G2G1\MitoSys2\LSM\gfpNIPBLcF1_G1\DE_W0002_P0038\DE_2_W0002_P0038_T0001\TR1_W0001_P0083\TR1_2_W0001_P0083_T0001_R1_P5_K1_Ch2-Ch1.zen
245660	5.410750e-04	1.049051e-02	2.271800e-03	20151202_gfpNIPBLcf1_G2G1\MitoSys2\LSM\gfpNIPBLcF1_G1\DE_W0002_P0038\DE_2_W0002_P0038_T0001\TR1_W0001_P0083\TR1_2_W0001_P0083_T0001_R1_P5_K1_Ch2-Ch1.zen
266140	5.268143e-03	1.250884e-02	2.042600e-03	20151202_gfpNIPBLcf1_G2G1\MitoSys2\LSM\gfpNIPBLcF1_G1\DE_W0002_P0038\DE_2_W0002_P0038_T0001\TR1_W0001_P0083\TR1_2_W0001_P0083_T0001_R1_P5_K1_Ch2-Ch1.zen
286620	6.988445e-03	1.289727e-02	1.849600e-03	20151202_gfpNIPBLcf1_G2G1\MitoSys2\LSM\gfpNIPBLcF1_G1\DE_W0002_P0038\DE_2_W0002_P0038_T0001\TR1_W0001_P0083\TR1_2_W0001_P0083_T0001_R1_P5_K1_Ch2-Ch1.zen
307100	4.057803e-03	1.516487e-02	1.685100e-03	20151202_gfpNIPBLcf1_G2G1\MitoSys2\LSM\gfpNIPBLcF1_G1\DE_W0002_P0038\DE_2_W0002_P0038_T0001\TR1_W0001_P0083\TR1_2_W0001_P0083_T0001_R1_P5_K1_Ch2-Ch1.zen
327580	4.639848e-03	1.546543e-02	1.543700e-03	20151202_gfpNIPBLcf1_G2G1\MitoSys2\LSM\gfpNIPBLcF1_G1\DE_W0002_P0038\DE_2_W0002_P0038_T0001\TR1_W0001_P0083\TR1_2_W0001_P0083_T0001_R1_P5_K1_Ch2-Ch1.zen
348060	2.678195e-03	1.530771e-02	1.421000e-03	20151202_gfpNIPBLcf1_G2G1\MitoSys2\LSM\gfpNIPBLcF1_G1\DE_W0002_P0038\DE_2_W0002_P0038_T0001\TR1_W0001_P0083\TR1_2_W0001_P0083_T0001_R1_P5_K1_Ch2-Ch1.zen
368540	4.103199e-03	1.290685e-02	1.313800e-03	20151202_gfpNIPBLcf1_G2G1\MitoSys2\LSM\gfpNIPBLcF1_G1\DE_W0002_P0038\DE_2_W0002_P0038_T0001\TR1_W0001_P0083\TR1_2_W0001_P0083_T0001_R1_P5_K1_Ch2-Ch1.zen
389020	6.317530e-03	1.314600e-02	1.219500e-03	20151202_gfpNIPBLcf1_G2G1\MitoSys2\LSM\gfpNIPBLcF1_G1\DE_W0002_P0038\DE_2_W0002_P0038_T0001\TR1_W0001_P0083\TR1_2_W0001_P0083_T0001_R1_P5_K1_Ch2-Ch1.zen
409500	5.150864e-04	1.345705e-02	1.136000e-03	20151202_gfpNIPBLcf1_G2G1\MitoSys2\LSM\gfpNIPBLcF1_G1\DE_W0002_P0038\DE_2_W0002_P0038_T0001\TR1_W0001_P0083\TR1_2_W0001_P0083_T0001_R1_P5_K1_Ch2-Ch1.zen
450460	-1.746953e-03	1.208105e-02	9.951100e-04	20151202_gfpNIPBLcf1_G2G1\MitoSys2\LSM\gfpNIPBLcF1_G1\DE_W0002_P0038\DE_2_W0002_P0038_T0001\TR1_W0001_P0083\TR1_2_W0001_P0083_T0001_R1_P5_K1_Ch2-Ch1.zen
491420	-3.532506e-03	9.340900e-03	8.812900e-04	20151202_gfpNIPBLcf1_G2G1\MitoSys2\LSM\gfpNIPBLcF1_G1\DE_W0002_P0038\DE_2_W0002_P0038_T0001\TR1_W0001_P0083\TR1_2_W0001_P0083_T0001_R1_P5_K1_Ch2-Ch1.zen
532380	-4.256982e-03	9.092126e-03	7.877900e-04	20151202_gfpNIPBLcf1_G2G1\MitoSys2\LSM\gfpNIPBLcF1_G1\DE_W0002_P0038\DE_2_W0002_P0038_T0001\TR1_W0001_P0083\TR1_2_W0001_P0083_T0001_R1_P5_K1_Ch2-Ch1.zen
573340	-3.372691e-03	7.860366e-03	7.098900e-04	20151202_gfpNIPBLcf1_G2G1\MitoSys2\LSM\gfpNIPBLcF1_G1\DE_W0002_P0038\DE_2_W0002_P0038_T0001\TR1_W0001_P0083\TR1_2_W0001_P0083_T0001_R1_P5_K1_Ch2-Ch1.zen
614300	-3.722909e-03	9.690249e-03	6.442000e-04	20151202_gfpNIPBLcf1_G2G1\MitoSys2\LSM\gfpNIPBLcF1_G1\DE_W0002_P0038\DE_2_W0002_P0038_T0001\TR1_W0001_P0083\TR1_2_W0001_P0083_T0001_R1_P5_K1_Ch2-Ch1.zen
655260	-2.728284e-03	1.276076e-02	5.882000e-04	20151202_gfpNIPBLcf1_G2G1\MitoSys2\LSM\gfpNIPBLcF1_G1\DE_W0002_P0038\DE_2_W0002_P0038_T0001\TR1_W0001_P0083\TR1_2_W0001_P0083_T0001_R1_P5_K1_Ch2-Ch1.zen
696220	-3.218040e-03	9.348183e-03	5.400000e-04	20151202_gfpNIPBLcf1_G2G1\MitoSys2\LSM\gfpNIPBLcF1_G1\DE_W0002_P0038\DE_2_W0002_P0038_T0001\TR1_W0001_P0083\TR1_2_W0001_P0083_T0001_R1_P5_K1_Ch2-Ch1.zen
737180	-1.584025e-03	1.432060e-02	4.981800e-04	20151202_gfpNIPBLcf1_G2G1\MitoSys2\LSM\gfpNIPBLcF1_G1\DE_W0002_P0038\DE_2_W0002_P0038_T0001\TR1_W0001_P0083\TR1_2_W0001_P0083_T0001_R1_P5_K1_Ch2-Ch1.zen
778140	-5.157939e-03	1.504776e-02	4.616000e-04	20151202_gfpNIPBLcf1_G2G1\MitoSys2\LSM\gfpNIPBLcF1_G1\DE_W0002_P0038\DE_2_W0002_P0038_T0001\TR1_W0001_P0083\TR1_2_W0001_P0083_T0001_R1_P5_K1_Ch2-Ch1.zen
819100	-4.694195e-03	1.513006e-02	4.294000e-04	20151202_gfpNIPBLcf1_G2G1\MitoSys2\LSM\gfpNIPBLcF1_G1\DE_W0002_P0038\DE_2_W0002_P0038_T0001\TR1_W0001_P0083\TR1_2_W0001_P0083_T0001_R1_P5_K1_Ch2-Ch1.zen
901020	-4.049630e-03	1.890766e-02	3.754600e-04	20151202_gfpNIPBLcf1_G2G1\MitoSys2\LSM\gfpNIPBLcF1_G1\DE_W0002_P0038\DE_2_W0002_P0038_T0001\TR1_W0001_P0083\TR1_2_W0001_P0083_T0001_R1_P5_K1_Ch2-Ch1.zen
982940	-5.727302e-03	1.575338e-02	3.322400e-04	20151202_gfpNIPBLcf1_G2G1\MitoSys2\LSM\gfpNIPBLcF1_G1\DE_W0002_P0038\DE_2_W0002_P0038_T0001\TR1_W0001_P0083\TR1_2_W0001_P0083_T0001_R1_P5_K1_Ch2-Ch1.zen
1064860	-4.501844e-03	1.510505e-02	2.969600e-04	20151202_gfpNIPBLcf1_G2G1\MitoSys2\LSM\gfpNIPBLcF1_G1\DE_W0002_P0038\DE_2_W0002_P0038_T0001\TR1_W0001_P0083\TR1_2_W0001_P0083_T0001_R1_P5_K1_Ch2-Ch1.zen
1146780	-2.601496e-04	1.338634e-02	2.677200e-04	20151202_gfpNIPBLcf1_G2G1\MitoSys2\LSM\gfpNIPBLcF1_G1\DE_W0002_P0038\DE_2_W0002_P0038_T0001\TR1_W0001_P0083\TR1_2_W0001_P0083_T0001_R1_P5_K1_Ch2-Ch1.zen
1228700	-2.185076e-03	1.056538e-02	2.431500e-04	20151202_gfpNIPBLcf1_G2G1\MitoSys2\LSM\gfpNIPBLcF1_G1\DE_W0002_P0038\DE_2_W0002_P0038_T0001\TR1_W0001_P0083\TR1_2_W0001_P0083_T0001_R1_P5_K1_Ch2-Ch1.zen
1310620	-3.752835e-03	8.075532e-03	2.222700e-04	20151202_gfpNIPBLcf1_G2G1\MitoSys2\LSM\gfpNIPBLcF1_G1\DE_W0002_P0038\DE_2_W0002_P0038_T0001\TR1_W0001_P0083\TR1_2_W0001_P0083_T0001_R1_P5_K1_Ch2-Ch1.zen
1392540	-2.348873e-03	6.942054e-03	2.043500e-04	20151202_gfpNIPBLcf1_G2G1\MitoSys2\LSM\gfpNIPBLcF1_G1\DE_W0002_P0038\DE_2_W0002_P0038_T0001\TR1_W0001_P0083\TR1_2_W0001_P0083_T0001_R1_P5_K1_Ch2-Ch1.zen
1474460	-9.845565e-04	1.325148e-02	1.888100e-04	20151202_gfpNIPBLcf1_G2G1\MitoSys2\LSM\gfpNIPBLcF1_G1\DE_W0002_P0038\DE_2_W0002_P0038_T0001\TR1_W0001_P0083\TR1_2_W0001_P0083_T0001_R1_P5_K1_Ch2-Ch1.zen
1556380	7.673372e-04	1.007282e-02	1.752400e-04	20151202_gfpNIPBLcf1_G2G1\MitoSys2\LSM\gfpNIPBLcF1_G1\DE_W0002_P0038\DE_2_W0002_P0038_T0001\TR1_W0001_P0083\TR1_2_W0001_P0083_T0001_R1_P5_K1_Ch2-Ch1.zen
10	2.036556e-02	1.163650e-02	1.865100e-02	20151202_gfpNIPBLcf1_G2G1\MitoSys2\LSM\gfpNIPBLcF1_G1\DE_W0002_P0041\DE_2_W0002_P0041_T0001\TR1_W0001_P0104\TR1_2_W0001_P0104_T0001_R1_P2_K1_Ch2-Ch1.zen
20	2.031331e-02	1.296584e-02	1.839400e-02	20151202_gfpNIPBLcf1_G2G1\MitoSys2\LSM\gfpNIPBLcF1_G1\DE_W0002_P0041\DE_2_W0002_P0041_T0001\TR1_W0001_P0104\TR1_2_W0001_P0104_T0001_R1_P2_K1_Ch2-Ch1.zen
30	1.772546e-02	1.030205e-02	1.815700e-02	20151202_gfpNIPBLcf1_G2G1\MitoSys2\LSM\gfpNIPBLcF1_G1\DE_W0002_P0041\DE_2_W0002_P0041_T0001\TR1_W0001_P0104\TR1_2_W0001_P0104_T0001_R1_P2_K1_Ch2-Ch1.zen
40	1.552826e-02	9.375171e-03	1.793800e-02	20151202_gfpNIPBLcf1_G2G1\MitoSys2\LSM\gfpNIPBLcF1_G1\DE_W0002_P0041\DE_2_W0002_P0041_T0001\TR1_W0001_P0104\TR1_2_W0001_P0104_T0001_R1_P2_K1_Ch2-Ch1.zen
50	1.648531e-02	8.777525e-03	1.773700e-02	20151202_gfpNIPBLcf1_G2G1\MitoSys2\LSM\gfpNIPBLcF1_G1\DE_W0002_P0041\DE_2_W0002_P0041_T0001\TR1_W0001_P0104\TR1_2_W0001_P0104_T0001_R1_P2_K1_Ch2-Ch1.zen
60	1.754215e-02	9.815036e-03	1.755100e-02	20151202_gfpNIPBLcf1_G2G1\MitoSys2\LSM\gfpNIPBLcF1_G1\DE_W0002_P0041\DE_2_W0002_P0041_T0001\TR1_W0001_P0104\TR1_2_W0001_P0104_T0001_R1_P2_K1_Ch2-Ch1.zen
70	1.383959e-02	1.056877e-02	1.737900e-02	20151202_gfpNIPBLcf1_G2G1\MitoSys2\LSM\gfpNIPBLcF1_G1\DE_W0002_P0041\DE_2_W0002_P0041_T0001\TR1_W0001_P0104\TR1_2_W0001_P0104_T0001_R1_P2_K1_Ch2-Ch1.zen
80	1.925899e-02	1.217346e-02	1.722100e-02	20151202_gfpNIPBLcf1_G2G1\MitoSys2\LSM\gfpNIPBLcF1_G1\DE_W0002_P0041\DE_2_W0002_P0041_T0001\TR1_W0001_P0104\TR1_2_W0001_P0104_T0001_R1_P2_K1_Ch2-Ch1.zen
90	1.733277e-02	9.222027e-03	1.707300e-02	20151202_gfpNIPBLcf1_G2G1\MitoSys2\LSM\gfpNIPBLcF1_G1\DE_W0002_P0041\DE_2_W0002_P0041_T0001\TR1_W0001_P0104\TR1_2_W0001_P0104_T0001_R1_P2_K1_Ch2-Ch1.zen
100	1.601033e-02	6.586662e-03	1.693700e-02	20151202_gfpNIPBLcf1_G2G1\MitoSys2\LSM\gfpNIPBLcF1_G1\DE_W0002_P0041\DE_2_W0002_P0041_T0001\TR1_W0001_P0104\TR1_2_W0001_P0104_T0001_R1_P2_K1_Ch2-Ch1.zen
120	1.764929e-02	6.499906e-03	1.669100e-02	20151202_gfpNIPBLcf1_G2G1\MitoSys2\LSM\gfpNIPBLcF1_G1\DE_W0002_P0041\DE_2_W0002_P0041_T0001\TR1_W0001_P0104\TR1_2_W0001_P0104_T0001_R1_P2_K1_Ch2-Ch1.zen
140	1.734441e-02	8.522889e-03	1.647700e-02	20151202_gfpNIPBLcf1_G2G1\MitoSys2\LSM\gfpNIPBLcF1_G1\DE_W0002_P0041\DE_2_W0002_P0041_T0001\TR1_W0001_P0104\TR1_2_W0001_P0104_T0001_R1_P2_K1_Ch2-Ch1.zen
160	1.550348e-02	7.244061e-03	1.628900e-02	20151202_gfpNIPBLcf1_G2G1\MitoSys2\LSM\gfpNIPBLcF1_G1\DE_W0002_P0041\DE_2_W0002_P0041_T0001\TR1_W0001_P0104\TR1_2_W0001_P0104_T0001_R1_P2_K1_Ch2-Ch1.zen
180	1.707777e-02	8.920794e-03	1.612100e-02	20151202_gfpNIPBLcf1_G2G1\MitoSys2\LSM\gfpNIPBLcF1_G1\DE_W0002_P0041\DE_2_W0002_P0041_T0001\TR1_W0001_P0104\TR1_2_W0001_P0104_T0001_R1_P2_K1_Ch2-Ch1.zen
200	1.659274e-02	7.751632e-03	1.597100e-02	20151202_gfpNIPBLcf1_G2G1\MitoSys2\LSM\gfpNIPBLcF1_G1\DE_W0002_P0041\DE_2_W0002_P0041_T0001\TR1_W0001_P0104\TR1_2_W0001_P0104_T0001_R1_P2_K1_Ch2-Ch1.zen
220	1.572108e-02	8.231790e-03	1.583500e-02	20151202_gfpNIPBLcf1_G2G1\MitoSys2\LSM\gfpNIPBLcF1_G1\DE_W0002_P0041\DE_2_W0002_P0041_T0001\TR1_W0001_P0104\TR1_2_W0001_P0104_T0001_R1_P2_K1_Ch2-Ch1.zen
240	1.568508e-02	4.229748e-03	1.571100e-02	20151202_gfpNIPBLcf1_G2G1\MitoSys2\LSM\gfpNIPBLcF1_G1\DE_W0002_P0041\DE_2_W0002_P0041_T0001\TR1_W0001_P0104\TR1_2_W0001_P0104_T0001_R1_P2_K1_Ch2-Ch1.zen
260	1.461465e-02	8.486107e-03	1.559700e-02	20151202_gfpNIPBLcf1_G2G1\MitoSys2\LSM\gfpNIPBLcF1_G1\DE_W0002_P0041\DE_2_W0002_P0041_T0001\TR1_W0001_P0104\TR1_2_W0001_P0104_T0001_R1_P2_K1_Ch2-Ch1.zen
280	1.676512e-02	6.563617e-03	1.549100e-02	20151202_gfpNIPBLcf1_G2G1\MitoSys2\LSM\gfpNIPBLcF1_G1\DE_W0002_P0041\DE_2_W0002_P0041_T0001\TR1_W0001_P0104\TR1_2_W0001_P0104_T0001_R1_P2_K1_Ch2-Ch1.zen
300	1.567610e-02	5.895252e-03	1.539200e-02	20151202_gfpNIPBLcf1_G2G1\MitoSys2\LSM\gfpNIPBLcF1_G1\DE_W0002_P0041\DE_2_W0002_P0041_T0001\TR1_W0001_P0104\TR1_2_W0001_P0104_T0001_R1_P2_K1_Ch2-Ch1.zen
340	1.638024e-02	6.865218e-03	1.520900e-02	20151202_gfpNIPBLcf1_G2G1\MitoSys2\LSM\gfpNIPBLcF1_G1\DE_W0002_P0041\DE_2_W0002_P0041_T0001\TR1_W0001_P0104\TR1_2_W0001_P0104_T0001_R1_P2_K1_Ch2-Ch1.zen
380	1.620022e-02	6.339279e-03	1.504200e-02	20151202_gfpNIPBLcf1_G2G1\MitoSys2\LSM\gfpNIPBLcF1_G1\DE_W0002_P0041\DE_2_W0002_P0041_T0001\TR1_W0001_P0104\TR1_2_W0001_P0104_T0001_R1_P2_K1_Ch2-Ch1.zen
420	1.433538e-02	6.047108e-03	1.488700e-02	20151202_gfpNIPBLcf1_G2G1\MitoSys2\LSM\gfpNIPBLcF1_G1\DE_W0002_P0041\DE_2_W0002_P0041_T0001\TR1_W0001_P0104\TR1_2_W0001_P0104_T0001_R1_P2_K1_Ch2-Ch1.zen
460	1.400696e-02	6.538146e-03	1.474000e-02	20151202_gfpNIPBLcf1_G2G1\MitoSys2\LSM\gfpNIPBLcF1_G1\DE_W0002_P0041\DE_2_W0002_P0041_T0001\TR1_W0001_P0104\TR1_2_W0001_P0104_T0001_R1_P2_K1_Ch2-Ch1.zen
500	1.660874e-02	5.669420e-03	1.460100e-02	20151202_gfpNIPBLcf1_G2G1\MitoSys2\LSM\gfpNIPBLcF1_G1\DE_W0002_P0041\DE_2_W0002_P0041_T0001\TR1_W0001_P0104\TR1_2_W0001_P0104_T0001_R1_P2_K1_Ch2-Ch1.zen
540	1.423507e-02	7.832054e-03	1.446600e-02	20151202_gfpNIPBLcf1_G2G1\MitoSys2\LSM\gfpNIPBLcF1_G1\DE_W0002_P0041\DE_2_W0002_P0041_T0001\TR1_W0001_P0104\TR1_2_W0001_P0104_T0001_R1_P2_K1_Ch2-Ch1.zen
580	1.265409e-02	5.933800e-03	1.433700e-02	20151202_gfpNIPBLcf1_G2G1\MitoSys2\LSM\gfpNIPBLcF1_G1\DE_W0002_P0041\DE_2_W0002_P0041_T0001\TR1_W0001_P0104\TR1_2_W0001_P0104_T0001_R1_P2_K1_Ch2-Ch1.zen
620	1.242277e-02	4.960534e-03	1.421100e-02	20151202_gfpNIPBLcf1_G2G1\MitoSys2\LSM\gfpNIPBLcF1_G1\DE_W0002_P0041\DE_2_W0002_P0041_T0001\TR1_W0001_P0104\TR1_2_W0001_P0104_T0001_R1_P2_K1_Ch2-Ch1.zen
660	1.471083e-02	4.985827e-03	1.408800e-02	20151202_gfpNIPBLcf1_G2G1\MitoSys2\LSM\gfpNIPBLcF1_G1\DE_W0002_P0041\DE_2_W0002_P0041_T0001\TR1_W0001_P0104\TR1_2_W0001_P0104_T0001_R1_P2_K1_Ch2-Ch1.zen
700	1.342559e-02	4.157210e-03	1.396900e-02	20151202_gfpNIPBLcf1_G2G1\MitoSys2\LSM\gfpNIPBLcF1_G1\DE_W0002_P0041\DE_2_W0002_P0041_T0001\TR1_W0001_P0104\TR1_2_W0001_P0104_T0001_R1_P2_K1_Ch2-Ch1.zen
780	1.395893e-02	5.318671e-03	1.373900e-02	20151202_gfpNIPBLcf1_G2G1\MitoSys2\LSM\gfpNIPBLcF1_G1\DE_W0002_P0041\DE_2_W0002_P0041_T0001\TR1_W0001_P0104\TR1_2_W0001_P0104_T0001_R1_P2_K1_Ch2-Ch1.zen
860	1.479342e-02	3.775784e-03	1.352000e-02	20151202_gfpNIPBLcf1_G2G1\MitoSys2\LSM\gfpNIPBLcF1_G1\DE_W0002_P0041\DE_2_W0002_P0041_T0001\TR1_W0001_P0104\TR1_2_W0001_P0104_T0001_R1_P2_K1_Ch2-Ch1.zen
940	1.220142e-02	4.122609e-03	1.331000e-02	20151202_gfpNIPBLcf1_G2G1\MitoSys2\LSM\gfpNIPBLcF1_G1\DE_W0002_P0041\DE_2_W0002_P0041_T0001\TR1_W0001_P0104\TR1_2_W0001_P0104_T0001_R1_P2_K1_Ch2-Ch1.zen
1020	1.204177e-02	4.480432e-03	1.311000e-02	20151202_gfpNIPBLcf1_G2G1\MitoSys2\LSM\gfpNIPBLcF1_G1\DE_W0002_P0041\DE_2_W0002_P0041_T0001\TR1_W0001_P0104\TR1_2_W0001_P0104_T0001_R1_P2_K1_Ch2-Ch1.zen
1100	1.256829e-02	5.256858e-03	1.291800e-02	20151202_gfpNIPBLcf1_G2G1\MitoSys2\LSM\gfpNIPBLcF1_G1\DE_W0002_P0041\DE_2_W0002_P0041_T0001\TR1_W0001_P0104\TR1_2_W0001_P0104_T0001_R1_P2_K1_Ch2-Ch1.zen
1180	1.379169e-02	5.147753e-03	1.273400e-02	20151202_gfpNIPBLcf1_G2G1\MitoSys2\LSM\gfpNIPBLcF1_G1\DE_W0002_P0041\DE_2_W0002_P0041_T0001\TR1_W0001_P0104\TR1_2_W0001_P0104_T0001_R1_P2_K1_Ch2-Ch1.zen
1260	1.216408e-02	3.761920e-03	1.255800e-02	20151202_gfpNIPBLcf1_G2G1\MitoSys2\LSM\gfpNIPBLcF1_G1\DE_W0002_P0041\DE_2_W0002_P0041_T0001\TR1_W0001_P0104\TR1_2_W0001_P0104_T0001_R1_P2_K1_Ch2-Ch1.zen
1340	1.148242e-02	4.021098e-03	1.238900e-02	20151202_gfpNIPBLcf1_G2G1\MitoSys2\LSM\gfpNIPBLcF1_G1\DE_W0002_P0041\DE_2_W0002_P0041_T0001\TR1_W0001_P0104\TR1_2_W0001_P0104_T0001_R1_P2_K1_Ch2-Ch1.zen
1420	1.135577e-02	4.616188e-03	1.222700e-02	20151202_gfpNIPBLcf1_G2G1\MitoSys2\LSM\gfpNIPBLcF1_G1\DE_W0002_P0041\DE_2_W0002_P0041_T0001\TR1_W0001_P0104\TR1_2_W0001_P0104_T0001_R1_P2_K1_Ch2-Ch1.zen
1500	1.118549e-02	4.495555e-03	1.207100e-02	20151202_gfpNIPBLcf1_G2G1\MitoSys2\LSM\gfpNIPBLcF1_G1\DE_W0002_P0041\DE_2_W0002_P0041_T0001\TR1_W0001_P0104\TR1_2_W0001_P0104_T0001_R1_P2_K1_Ch2-Ch1.zen
1660	1.193759e-02	4.681645e-03	1.177800e-02	20151202_gfpNIPBLcf1_G2G1\MitoSys2\LSM\gfpNIPBLcF1_G1\DE_W0002_P0041\DE_2_W0002_P0041_T0001\TR1_W0001_P0104\TR1_2_W0001_P0104_T0001_R1_P2_K1_Ch2-Ch1.zen
1820	1.262920e-02	3.312154e-03	1.150700e-02	20151202_gfpNIPBLcf1_G2G1\MitoSys2\LSM\gfpNIPBLcF1_G1\DE_W0002_P0041\DE_2_W0002_P0041_T0001\TR1_W0001_P0104\TR1_2_W0001_P0104_T0001_R1_P2_K1_Ch2-Ch1.zen
1980	1.181046e-02	4.301742e-03	1.125500e-02	20151202_gfpNIPBLcf1_G2G1\MitoSys2\LSM\gfpNIPBLcF1_G1\DE_W0002_P0041\DE_2_W0002_P0041_T0001\TR1_W0001_P0104\TR1_2_W0001_P0104_T0001_R1_P2_K1_Ch2-Ch1.zen
2140	1.122284e-02	4.574842e-03	1.102200e-02	20151202_gfpNIPBLcf1_G2G1\MitoSys2\LSM\gfpNIPBLcF1_G1\DE_W0002_P0041\DE_2_W0002_P0041_T0001\TR1_W0001_P0104\TR1_2_W0001_P0104_T0001_R1_P2_K1_Ch2-Ch1.zen
2300	1.123966e-02	4.026678e-03	1.080400e-02	20151202_gfpNIPBLcf1_G2G1\MitoSys2\LSM\gfpNIPBLcF1_G1\DE_W0002_P0041\DE_2_W0002_P0041_T0001\TR1_W0001_P0104\TR1_2_W0001_P0104_T0001_R1_P2_K1_Ch2-Ch1.zen
2460	1.104138e-02	4.442687e-03	1.060100e-02	20151202_gfpNIPBLcf1_G2G1\MitoSys2\LSM\gfpNIPBLcF1_G1\DE_W0002_P0041\DE_2_W0002_P0041_T0001\TR1_W0001_P0104\TR1_2_W0001_P0104_T0001_R1_P2_K1_Ch2-Ch1.zen
2620	1.079726e-02	3.283916e-03	1.041100e-02	20151202_gfpNIPBLcf1_G2G1\MitoSys2\LSM\gfpNIPBLcF1_G1\DE_W0002_P0041\DE_2_W0002_P0041_T0001\TR1_W0001_P0104\TR1_2_W0001_P0104_T0001_R1_P2_K1_Ch2-Ch1.zen
2780	1.004960e-02	4.230172e-03	1.023300e-02	20151202_gfpNIPBLcf1_G2G1\MitoSys2\LSM\gfpNIPBLcF1_G1\DE_W0002_P0041\DE_2_W0002_P0041_T0001\TR1_W0001_P0104\TR1_2_W0001_P0104_T0001_R1_P2_K1_Ch2-Ch1.zen
2940	1.043861e-02	3.974363e-03	1.006500e-02	20151202_gfpNIPBLcf1_G2G1\MitoSys2\LSM\gfpNIPBLcF1_G1\DE_W0002_P0041\DE_2_W0002_P0041_T0001\TR1_W0001_P0104\TR1_2_W0001_P0104_T0001_R1_P2_K1_Ch2-Ch1.zen
3100	1.062298e-02	3.712926e-03	9.908200e-03	20151202_gfpNIPBLcf1_G2G1\MitoSys2\LSM\gfpNIPBLcF1_G1\DE_W0002_P0041\DE_2_W0002_P0041_T0001\TR1_W0001_P0104\TR1_2_W0001_P0104_T0001_R1_P2_K1_Ch2-Ch1.zen
3420	1.022521e-02	4.024983e-03	9.620300e-03	20151202_gfpNIPBLcf1_G2G1\MitoSys2\LSM\gfpNIPBLcF1_G1\DE_W0002_P0041\DE_2_W0002_P0041_T0001\TR1_W0001_P0104\TR1_2_W0001_P0104_T0001_R1_P2_K1_Ch2-Ch1.zen
3740	9.066943e-03	3.724241e-03	9.363100e-03	20151202_gfpNIPBLcf1_G2G1\MitoSys2\LSM\gfpNIPBLcF1_G1\DE_W0002_P0041\DE_2_W0002_P0041_T0001\TR1_W0001_P0104\TR1_2_W0001_P0104_T0001_R1_P2_K1_Ch2-Ch1.zen
4060	9.319481e-03	3.693651e-03	9.132000e-03	20151202_gfpNIPBLcf1_G2G1\MitoSys2\LSM\gfpNIPBLcF1_G1\DE_W0002_P0041\DE_2_W0002_P0041_T0001\TR1_W0001_P0104\TR1_2_W0001_P0104_T0001_R1_P2_K1_Ch2-Ch1.zen
4380	8.047968e-03	3.547634e-03	8.923200e-03	20151202_gfpNIPBLcf1_G2G1\MitoSys2\LSM\gfpNIPBLcF1_G1\DE_W0002_P0041\DE_2_W0002_P0041_T0001\TR1_W0001_P0104\TR1_2_W0001_P0104_T0001_R1_P2_K1_Ch2-Ch1.zen
4700	9.047422e-03	3.554802e-03	8.733700e-03	20151202_gfpNIPBLcf1_G2G1\MitoSys2\LSM\gfpNIPBLcF1_G1\DE_W0002_P0041\DE_2_W0002_P0041_T0001\TR1_W0001_P0104\TR1_2_W0001_P0104_T0001_R1_P2_K1_Ch2-Ch1.zen
5020	8.311234e-03	3.520187e-03	8.560800e-03	20151202_gfpNIPBLcf1_G2G1\MitoSys2\LSM\gfpNIPBLcF1_G1\DE_W0002_P0041\DE_2_W0002_P0041_T0001\TR1_W0001_P0104\TR1_2_W0001_P0104_T0001_R1_P2_K1_Ch2-Ch1.zen
5340	8.424016e-03	3.434864e-03	8.402400e-03	20151202_gfpNIPBLcf1_G2G1\MitoSys2\LSM\gfpNIPBLcF1_G1\DE_W0002_P0041\DE_2_W0002_P0041_T0001\TR1_W0001_P0104\TR1_2_W0001_P0104_T0001_R1_P2_K1_Ch2-Ch1.zen
5660	7.591222e-03	3.719057e-03	8.256700e-03	20151202_gfpNIPBLcf1_G2G1\MitoSys2\LSM\gfpNIPBLcF1_G1\DE_W0002_P0041\DE_2_W0002_P0041_T0001\TR1_W0001_P0104\TR1_2_W0001_P0104_T0001_R1_P2_K1_Ch2-Ch1.zen
5980	7.669276e-03	3.560452e-03	8.122200e-03	20151202_gfpNIPBLcf1_G2G1\MitoSys2\LSM\gfpNIPBLcF1_G1\DE_W0002_P0041\DE_2_W0002_P0041_T0001\TR1_W0001_P0104\TR1_2_W0001_P0104_T0001_R1_P2_K1_Ch2-Ch1.zen
6300	8.013043e-03	3.822821e-03	7.997600e-03	20151202_gfpNIPBLcf1_G2G1\MitoSys2\LSM\gfpNIPBLcF1_G1\DE_W0002_P0041\DE_2_W0002_P0041_T0001\TR1_W0001_P0104\TR1_2_W0001_P0104_T0001_R1_P2_K1_Ch2-Ch1.zen
6940	8.328014e-03	3.099310e-03	7.773800e-03	20151202_gfpNIPBLcf1_G2G1\MitoSys2\LSM\gfpNIPBLcF1_G1\DE_W0002_P0041\DE_2_W0002_P0041_T0001\TR1_W0001_P0104\TR1_2_W0001_P0104_T0001_R1_P2_K1_Ch2-Ch1.zen
7580	7.590792e-03	3.551676e-03	7.578000e-03	20151202_gfpNIPBLcf1_G2G1\MitoSys2\LSM\gfpNIPBLcF1_G1\DE_W0002_P0041\DE_2_W0002_P0041_T0001\TR1_W0001_P0104\TR1_2_W0001_P0104_T0001_R1_P2_K1_Ch2-Ch1.zen
8220	7.658616e-03	3.417850e-03	7.405000e-03	20151202_gfpNIPBLcf1_G2G1\MitoSys2\LSM\gfpNIPBLcF1_G1\DE_W0002_P0041\DE_2_W0002_P0041_T0001\TR1_W0001_P0104\TR1_2_W0001_P0104_T0001_R1_P2_K1_Ch2-Ch1.zen
8860	7.161435e-03	3.038413e-03	7.250600e-03	20151202_gfpNIPBLcf1_G2G1\MitoSys2\LSM\gfpNIPBLcF1_G1\DE_W0002_P0041\DE_2_W0002_P0041_T0001\TR1_W0001_P0104\TR1_2_W0001_P0104_T0001_R1_P2_K1_Ch2-Ch1.zen
9500	7.326101e-03	3.058973e-03	7.111400e-03	20151202_gfpNIPBLcf1_G2G1\MitoSys2\LSM\gfpNIPBLcF1_G1\DE_W0002_P0041\DE_2_W0002_P0041_T0001\TR1_W0001_P0104\TR1_2_W0001_P0104_T0001_R1_P2_K1_Ch2-Ch1.zen
10140	7.256146e-03	2.959932e-03	6.985000e-03	20151202_gfpNIPBLcf1_G2G1\MitoSys2\LSM\gfpNIPBLcF1_G1\DE_W0002_P0041\DE_2_W0002_P0041_T0001\TR1_W0001_P0104\TR1_2_W0001_P0104_T0001_R1_P2_K1_Ch2-Ch1.zen
10780	6.880808e-03	3.106514e-03	6.869300e-03	20151202_gfpNIPBLcf1_G2G1\MitoSys2\LSM\gfpNIPBLcF1_G1\DE_W0002_P0041\DE_2_W0002_P0041_T0001\TR1_W0001_P0104\TR1_2_W0001_P0104_T0001_R1_P2_K1_Ch2-Ch1.zen
11420	6.581970e-03	3.163601e-03	6.762700e-03	20151202_gfpNIPBLcf1_G2G1\MitoSys2\LSM\gfpNIPBLcF1_G1\DE_W0002_P0041\DE_2_W0002_P0041_T0001\TR1_W0001_P0104\TR1_2_W0001_P0104_T0001_R1_P2_K1_Ch2-Ch1.zen
12060	6.401023e-03	2.935767e-03	6.663800e-03	20151202_gfpNIPBLcf1_G2G1\MitoSys2\LSM\gfpNIPBLcF1_G1\DE_W0002_P0041\DE_2_W0002_P0041_T0001\TR1_W0001_P0104\TR1_2_W0001_P0104_T0001_R1_P2_K1_Ch2-Ch1.zen
12700	6.681176e-03	3.068603e-03	6.571500e-03	20151202_gfpNIPBLcf1_G2G1\MitoSys2\LSM\gfpNIPBLcF1_G1\DE_W0002_P0041\DE_2_W0002_P0041_T0001\TR1_W0001_P0104\TR1_2_W0001_P0104_T0001_R1_P2_K1_Ch2-Ch1.zen
13980	6.404615e-03	3.047170e-03	6.403100e-03	20151202_gfpNIPBLcf1_G2G1\MitoSys2\LSM\gfpNIPBLcF1_G1\DE_W0002_P0041\DE_2_W0002_P0041_T0001\TR1_W0001_P0104\TR1_2_W0001_P0104_T0001_R1_P2_K1_Ch2-Ch1.zen
15260	6.027088e-03	3.305677e-03	6.251900e-03	20151202_gfpNIPBLcf1_G2G1\MitoSys2\LSM\gfpNIPBLcF1_G1\DE_W0002_P0041\DE_2_W0002_P0041_T0001\TR1_W0001_P0104\TR1_2_W0001_P0104_T0001_R1_P2_K1_Ch2-Ch1.zen
16540	6.359574e-03	3.052244e-03	6.113800e-03	20151202_gfpNIPBLcf1_G2G1\MitoSys2\LSM\gfpNIPBLcF1_G1\DE_W0002_P0041\DE_2_W0002_P0041_T0001\TR1_W0001_P0104\TR1_2_W0001_P0104_T0001_R1_P2_K1_Ch2-Ch1.zen
17820	5.507286e-03	3.175561e-03	5.985700e-03	20151202_gfpNIPBLcf1_G2G1\MitoSys2\LSM\gfpNIPBLcF1_G1\DE_W0002_P0041\DE_2_W0002_P0041_T0001\TR1_W0001_P0104\TR1_2_W0001_P0104_T0001_R1_P2_K1_Ch2-Ch1.zen
19100	5.564751e-03	3.409787e-03	5.865500e-03	20151202_gfpNIPBLcf1_G2G1\MitoSys2\LSM\gfpNIPBLcF1_G1\DE_W0002_P0041\DE_2_W0002_P0041_T0001\TR1_W0001_P0104\TR1_2_W0001_P0104_T0001_R1_P2_K1_Ch2-Ch1.zen
20380	5.853651e-03	3.115688e-03	5.751600e-03	20151202_gfpNIPBLcf1_G2G1\MitoSys2\LSM\gfpNIPBLcF1_G1\DE_W0002_P0041\DE_2_W0002_P0041_T0001\TR1_W0001_P0104\TR1_2_W0001_P0104_T0001_R1_P2_K1_Ch2-Ch1.zen
21660	5.617024e-03	2.785965e-03	5.642600e-03	20151202_gfpNIPBLcf1_G2G1\MitoSys2\LSM\gfpNIPBLcF1_G1\DE_W0002_P0041\DE_2_W0002_P0041_T0001\TR1_W0001_P0104\TR1_2_W0001_P0104_T0001_R1_P2_K1_Ch2-Ch1.zen
22940	5.605676e-03	2.578093e-03	5.537700e-03	20151202_gfpNIPBLcf1_G2G1\MitoSys2\LSM\gfpNIPBLcF1_G1\DE_W0002_P0041\DE_2_W0002_P0041_T0001\TR1_W0001_P0104\TR1_2_W0001_P0104_T0001_R1_P2_K1_Ch2-Ch1.zen
24220	5.355160e-03	2.941804e-03	5.436000e-03	20151202_gfpNIPBLcf1_G2G1\MitoSys2\LSM\gfpNIPBLcF1_G1\DE_W0002_P0041\DE_2_W0002_P0041_T0001\TR1_W0001_P0104\TR1_2_W0001_P0104_T0001_R1_P2_K1_Ch2-Ch1.zen
25500	5.192058e-03	2.725595e-03	5.337100e-03	20151202_gfpNIPBLcf1_G2G1\MitoSys2\LSM\gfpNIPBLcF1_G1\DE_W0002_P0041\DE_2_W0002_P0041_T0001\TR1_W0001_P0104\TR1_2_W0001_P0104_T0001_R1_P2_K1_Ch2-Ch1.zen
28060	5.162764e-03	2.995565e-03	5.145700e-03	20151202_gfpNIPBLcf1_G2G1\MitoSys2\LSM\gfpNIPBLcF1_G1\DE_W0002_P0041\DE_2_W0002_P0041_T0001\TR1_W0001_P0104\TR1_2_W0001_P0104_T0001_R1_P2_K1_Ch2-Ch1.zen
30620	4.958945e-03	2.689223e-03	4.961400e-03	20151202_gfpNIPBLcf1_G2G1\MitoSys2\LSM\gfpNIPBLcF1_G1\DE_W0002_P0041\DE_2_W0002_P0041_T0001\TR1_W0001_P0104\TR1_2_W0001_P0104_T0001_R1_P2_K1_Ch2-Ch1.zen
33180	4.475478e-03	2.584593e-03	4.782500e-03	20151202_gfpNIPBLcf1_G2G1\MitoSys2\LSM\gfpNIPBLcF1_G1\DE_W0002_P0041\DE_2_W0002_P0041_T0001\TR1_W0001_P0104\TR1_2_W0001_P0104_T0001_R1_P2_K1_Ch2-Ch1.zen
35740	4.596519e-03	2.855276e-03	4.608600e-03	20151202_gfpNIPBLcf1_G2G1\MitoSys2\LSM\gfpNIPBLcF1_G1\DE_W0002_P0041\DE_2_W0002_P0041_T0001\TR1_W0001_P0104\TR1_2_W0001_P0104_T0001_R1_P2_K1_Ch2-Ch1.zen
38300	4.309941e-03	2.776442e-03	4.439100e-03	20151202_gfpNIPBLcf1_G2G1\MitoSys2\LSM\gfpNIPBLcF1_G1\DE_W0002_P0041\DE_2_W0002_P0041_T0001\TR1_W0001_P0104\TR1_2_W0001_P0104_T0001_R1_P2_K1_Ch2-Ch1.zen
40860	4.038776e-03	2.908470e-03	4.274100e-03	20151202_gfpNIPBLcf1_G2G1\MitoSys2\LSM\gfpNIPBLcF1_G1\DE_W0002_P0041\DE_2_W0002_P0041_T0001\TR1_W0001_P0104\TR1_2_W0001_P0104_T0001_R1_P2_K1_Ch2-Ch1.zen
43420	4.168016e-03	2.748478e-03	4.113600e-03	20151202_gfpNIPBLcf1_G2G1\MitoSys2\LSM\gfpNIPBLcF1_G1\DE_W0002_P0041\DE_2_W0002_P0041_T0001\TR1_W0001_P0104\TR1_2_W0001_P0104_T0001_R1_P2_K1_Ch2-Ch1.zen
45980	3.888741e-03	2.659918e-03	3.957600e-03	20151202_gfpNIPBLcf1_G2G1\MitoSys2\LSM\gfpNIPBLcF1_G1\DE_W0002_P0041\DE_2_W0002_P0041_T0001\TR1_W0001_P0104\TR1_2_W0001_P0104_T0001_R1_P2_K1_Ch2-Ch1.zen
48540	3.990573e-03	2.696765e-03	3.806200e-03	20151202_gfpNIPBLcf1_G2G1\MitoSys2\LSM\gfpNIPBLcF1_G1\DE_W0002_P0041\DE_2_W0002_P0041_T0001\TR1_W0001_P0104\TR1_2_W0001_P0104_T0001_R1_P2_K1_Ch2-Ch1.zen
51100	3.692846e-03	2.499998e-03	3.659600e-03	20151202_gfpNIPBLcf1_G2G1\MitoSys2\LSM\gfpNIPBLcF1_G1\DE_W0002_P0041\DE_2_W0002_P0041_T0001\TR1_W0001_P0104\TR1_2_W0001_P0104_T0001_R1_P2_K1_Ch2-Ch1.zen
56220	3.368357e-03	2.490049e-03	3.381000e-03	20151202_gfpNIPBLcf1_G2G1\MitoSys2\LSM\gfpNIPBLcF1_G1\DE_W0002_P0041\DE_2_W0002_P0041_T0001\TR1_W0001_P0104\TR1_2_W0001_P0104_T0001_R1_P2_K1_Ch2-Ch1.zen
61340	3.185055e-03	2.461744e-03	3.122200e-03	20151202_gfpNIPBLcf1_G2G1\MitoSys2\LSM\gfpNIPBLcF1_G1\DE_W0002_P0041\DE_2_W0002_P0041_T0001\TR1_W0001_P0104\TR1_2_W0001_P0104_T0001_R1_P2_K1_Ch2-Ch1.zen
66460	3.235473e-03	2.630824e-03	2.883100e-03	20151202_gfpNIPBLcf1_G2G1\MitoSys2\LSM\gfpNIPBLcF1_G1\DE_W0002_P0041\DE_2_W0002_P0041_T0001\TR1_W0001_P0104\TR1_2_W0001_P0104_T0001_R1_P2_K1_Ch2-Ch1.zen
71580	3.137758e-03	2.557906e-03	2.663000e-03	20151202_gfpNIPBLcf1_G2G1\MitoSys2\LSM\gfpNIPBLcF1_G1\DE_W0002_P0041\DE_2_W0002_P0041_T0001\TR1_W0001_P0104\TR1_2_W0001_P0104_T0001_R1_P2_K1_Ch2-Ch1.zen
76700	2.740617e-03	2.743963e-03	2.461300e-03	20151202_gfpNIPBLcf1_G2G1\MitoSys2\LSM\gfpNIPBLcF1_G1\DE_W0002_P0041\DE_2_W0002_P0041_T0001\TR1_W0001_P0104\TR1_2_W0001_P0104_T0001_R1_P2_K1_Ch2-Ch1.zen
81820	2.696802e-03	2.837021e-03	2.276700e-03	20151202_gfpNIPBLcf1_G2G1\MitoSys2\LSM\gfpNIPBLcF1_G1\DE_W0002_P0041\DE_2_W0002_P0041_T0001\TR1_W0001_P0104\TR1_2_W0001_P0104_T0001_R1_P2_K1_Ch2-Ch1.zen
86940	2.507557e-03	2.972530e-03	2.108100e-03	20151202_gfpNIPBLcf1_G2G1\MitoSys2\LSM\gfpNIPBLcF1_G1\DE_W0002_P0041\DE_2_W0002_P0041_T0001\TR1_W0001_P0104\TR1_2_W0001_P0104_T0001_R1_P2_K1_Ch2-Ch1.zen
92060	2.105538e-03	2.891903e-03	1.954300e-03	20151202_gfpNIPBLcf1_G2G1\MitoSys2\LSM\gfpNIPBLcF1_G1\DE_W0002_P0041\DE_2_W0002_P0041_T0001\TR1_W0001_P0104\TR1_2_W0001_P0104_T0001_R1_P2_K1_Ch2-Ch1.zen
97180	1.944781e-03	2.634681e-03	1.814000e-03	20151202_gfpNIPBLcf1_G2G1\MitoSys2\LSM\gfpNIPBLcF1_G1\DE_W0002_P0041\DE_2_W0002_P0041_T0001\TR1_W0001_P0104\TR1_2_W0001_P0104_T0001_R1_P2_K1_Ch2-Ch1.zen
102300	1.729927e-03	2.541310e-03	1.686000e-03	20151202_gfpNIPBLcf1_G2G1\MitoSys2\LSM\gfpNIPBLcF1_G1\DE_W0002_P0041\DE_2_W0002_P0041_T0001\TR1_W0001_P0104\TR1_2_W0001_P0104_T0001_R1_P2_K1_Ch2-Ch1.zen
112540	1.502066e-03	2.461104e-03	1.462400e-03	20151202_gfpNIPBLcf1_G2G1\MitoSys2\LSM\gfpNIPBLcF1_G1\DE_W0002_P0041\DE_2_W0002_P0041_T0001\TR1_W0001_P0104\TR1_2_W0001_P0104_T0001_R1_P2_K1_Ch2-Ch1.zen
122780	1.358692e-03	2.632705e-03	1.275700e-03	20151202_gfpNIPBLcf1_G2G1\MitoSys2\LSM\gfpNIPBLcF1_G1\DE_W0002_P0041\DE_2_W0002_P0041_T0001\TR1_W0001_P0104\TR1_2_W0001_P0104_T0001_R1_P2_K1_Ch2-Ch1.zen
133020	9.713556e-04	2.334615e-03	1.118900e-03	20151202_gfpNIPBLcf1_G2G1\MitoSys2\LSM\gfpNIPBLcF1_G1\DE_W0002_P0041\DE_2_W0002_P0041_T0001\TR1_W0001_P0104\TR1_2_W0001_P0104_T0001_R1_P2_K1_Ch2-Ch1.zen
143260	1.101428e-03	2.402866e-03	9.866700e-04	20151202_gfpNIPBLcf1_G2G1\MitoSys2\LSM\gfpNIPBLcF1_G1\DE_W0002_P0041\DE_2_W0002_P0041_T0001\TR1_W0001_P0104\TR1_2_W0001_P0104_T0001_R1_P2_K1_Ch2-Ch1.zen
153500	1.093956e-03	2.286315e-03	8.744600e-04	20151202_gfpNIPBLcf1_G2G1\MitoSys2\LSM\gfpNIPBLcF1_G1\DE_W0002_P0041\DE_2_W0002_P0041_T0001\TR1_W0001_P0104\TR1_2_W0001_P0104_T0001_R1_P2_K1_Ch2-Ch1.zen
163740	9.042810e-04	2.404621e-03	7.787100e-04	20151202_gfpNIPBLcf1_G2G1\MitoSys2\LSM\gfpNIPBLcF1_G1\DE_W0002_P0041\DE_2_W0002_P0041_T0001\TR1_W0001_P0104\TR1_2_W0001_P0104_T0001_R1_P2_K1_Ch2-Ch1.zen
173980	5.132138e-04	2.233661e-03	6.965500e-04	20151202_gfpNIPBLcf1_G2G1\MitoSys2\LSM\gfpNIPBLcF1_G1\DE_W0002_P0041\DE_2_W0002_P0041_T0001\TR1_W0001_P0104\TR1_2_W0001_P0104_T0001_R1_P2_K1_Ch2-Ch1.zen
184220	6.085777e-04	2.439670e-03	6.256700e-04	20151202_gfpNIPBLcf1_G2G1\MitoSys2\LSM\gfpNIPBLcF1_G1\DE_W0002_P0041\DE_2_W0002_P0041_T0001\TR1_W0001_P0104\TR1_2_W0001_P0104_T0001_R1_P2_K1_Ch2-Ch1.zen
194460	7.454885e-04	2.026422e-03	5.641900e-04	20151202_gfpNIPBLcf1_G2G1\MitoSys2\LSM\gfpNIPBLcF1_G1\DE_W0002_P0041\DE_2_W0002_P0041_T0001\TR1_W0001_P0104\TR1_2_W0001_P0104_T0001_R1_P2_K1_Ch2-Ch1.zen
204700	4.218107e-04	1.941319e-03	5.106000e-04	20151202_gfpNIPBLcf1_G2G1\MitoSys2\LSM\gfpNIPBLcF1_G1\DE_W0002_P0041\DE_2_W0002_P0041_T0001\TR1_W0001_P0104\TR1_2_W0001_P0104_T0001_R1_P2_K1_Ch2-Ch1.zen
225180	7.030756e-05	1.833065e-03	4.224000e-04	20151202_gfpNIPBLcf1_G2G1\MitoSys2\LSM\gfpNIPBLcF1_G1\DE_W0002_P0041\DE_2_W0002_P0041_T0001\TR1_W0001_P0104\TR1_2_W0001_P0104_T0001_R1_P2_K1_Ch2-Ch1.zen
245660	-1.585892e-04	2.169625e-03	3.536200e-04	20151202_gfpNIPBLcf1_G2G1\MitoSys2\LSM\gfpNIPBLcF1_G1\DE_W0002_P0041\DE_2_W0002_P0041_T0001\TR1_W0001_P0104\TR1_2_W0001_P0104_T0001_R1_P2_K1_Ch2-Ch1.zen
266140	-6.938327e-04	2.128924e-03	2.991400e-04	20151202_gfpNIPBLcf1_G2G1\MitoSys2\LSM\gfpNIPBLcF1_G1\DE_W0002_P0041\DE_2_W0002_P0041_T0001\TR1_W0001_P0104\TR1_2_W0001_P0104_T0001_R1_P2_K1_Ch2-Ch1.zen
286620	-4.730672e-04	1.998025e-03	2.554100e-04	20151202_gfpNIPBLcf1_G2G1\MitoSys2\LSM\gfpNIPBLcF1_G1\DE_W0002_P0041\DE_2_W0002_P0041_T0001\TR1_W0001_P0104\TR1_2_W0001_P0104_T0001_R1_P2_K1_Ch2-Ch1.zen
307100	-7.058152e-04	2.232437e-03	2.198700e-04	20151202_gfpNIPBLcf1_G2G1\MitoSys2\LSM\gfpNIPBLcF1_G1\DE_W0002_P0041\DE_2_W0002_P0041_T0001\TR1_W0001_P0104\TR1_2_W0001_P0104_T0001_R1_P2_K1_Ch2-Ch1.zen
327580	-9.248872e-04	1.990502e-03	1.906900e-04	20151202_gfpNIPBLcf1_G2G1\MitoSys2\LSM\gfpNIPBLcF1_G1\DE_W0002_P0041\DE_2_W0002_P0041_T0001\TR1_W0001_P0104\TR1_2_W0001_P0104_T0001_R1_P2_K1_Ch2-Ch1.zen
348060	-1.150339e-03	2.076136e-03	1.664900e-04	20151202_gfpNIPBLcf1_G2G1\MitoSys2\LSM\gfpNIPBLcF1_G1\DE_W0002_P0041\DE_2_W0002_P0041_T0001\TR1_W0001_P0104\TR1_2_W0001_P0104_T0001_R1_P2_K1_Ch2-Ch1.zen
368540	-9.268199e-04	1.862284e-03	1.462500e-04	20151202_gfpNIPBLcf1_G2G1\MitoSys2\LSM\gfpNIPBLcF1_G1\DE_W0002_P0041\DE_2_W0002_P0041_T0001\TR1_W0001_P0104\TR1_2_W0001_P0104_T0001_R1_P2_K1_Ch2-Ch1.zen
389020	-1.137142e-03	1.601705e-03	1.291900e-04	20151202_gfpNIPBLcf1_G2G1\MitoSys2\LSM\gfpNIPBLcF1_G1\DE_W0002_P0041\DE_2_W0002_P0041_T0001\TR1_W0001_P0104\TR1_2_W0001_P0104_T0001_R1_P2_K1_Ch2-Ch1.zen
409500	-1.256685e-03	1.643013e-03	1.147000e-04	20151202_gfpNIPBLcf1_G2G1\MitoSys2\LSM\gfpNIPBLcF1_G1\DE_W0002_P0041\DE_2_W0002_P0041_T0001\TR1_W0001_P0104\TR1_2_W0001_P0104_T0001_R1_P2_K1_Ch2-Ch1.zen
450460	-1.216310e-03	1.783918e-03	9.167400e-05	20151202_gfpNIPBLcf1_G2G1\MitoSys2\LSM\gfpNIPBLcF1_G1\DE_W0002_P0041\DE_2_W0002_P0041_T0001\TR1_W0001_P0104\TR1_2_W0001_P0104_T0001_R1_P2_K1_Ch2-Ch1.zen
491420	-1.437986e-03	2.168927e-03	7.447700e-05	20151202_gfpNIPBLcf1_G2G1\MitoSys2\LSM\gfpNIPBLcF1_G1\DE_W0002_P0041\DE_2_W0002_P0041_T0001\TR1_W0001_P0104\TR1_2_W0001_P0104_T0001_R1_P2_K1_Ch2-Ch1.zen
532380	-1.009039e-03	2.288787e-03	6.137500e-05	20151202_gfpNIPBLcf1_G2G1\MitoSys2\LSM\gfpNIPBLcF1_G1\DE_W0002_P0041\DE_2_W0002_P0041_T0001\TR1_W0001_P0104\TR1_2_W0001_P0104_T0001_R1_P2_K1_Ch2-Ch1.zen
573340	-1.222850e-03	2.599401e-03	5.121700e-05	20151202_gfpNIPBLcf1_G2G1\MitoSys2\LSM\gfpNIPBLcF1_G1\DE_W0002_P0041\DE_2_W0002_P0041_T0001\TR1_W0001_P0104\TR1_2_W0001_P0104_T0001_R1_P2_K1_Ch2-Ch1.zen
614300	-1.342873e-03	2.217482e-03	4.322100e-05	20151202_gfpNIPBLcf1_G2G1\MitoSys2\LSM\gfpNIPBLcF1_G1\DE_W0002_P0041\DE_2_W0002_P0041_T0001\TR1_W0001_P0104\TR1_2_W0001_P0104_T0001_R1_P2_K1_Ch2-Ch1.zen
655260	-1.329383e-03	2.525516e-03	3.684000e-05	20151202_gfpNIPBLcf1_G2G1\MitoSys2\LSM\gfpNIPBLcF1_G1\DE_W0002_P0041\DE_2_W0002_P0041_T0001\TR1_W0001_P0104\TR1_2_W0001_P0104_T0001_R1_P2_K1_Ch2-Ch1.zen
696220	-8.152013e-04	2.595202e-03	3.168700e-05	20151202_gfpNIPBLcf1_G2G1\MitoSys2\LSM\gfpNIPBLcF1_G1\DE_W0002_P0041\DE_2_W0002_P0041_T0001\TR1_W0001_P0104\TR1_2_W0001_P0104_T0001_R1_P2_K1_Ch2-Ch1.zen
737180	-7.871715e-04	2.895015e-03	2.747800e-05	20151202_gfpNIPBLcf1_G2G1\MitoSys2\LSM\gfpNIPBLcF1_G1\DE_W0002_P0041\DE_2_W0002_P0041_T0001\TR1_W0001_P0104\TR1_2_W0001_P0104_T0001_R1_P2_K1_Ch2-Ch1.zen
778140	-8.496360e-04	2.629224e-03	2.400600e-05	20151202_gfpNIPBLcf1_G2G1\MitoSys2\LSM\gfpNIPBLcF1_G1\DE_W0002_P0041\DE_2_W0002_P0041_T0001\TR1_W0001_P0104\TR1_2_W0001_P0104_T0001_R1_P2_K1_Ch2-Ch1.zen
819100	-7.382434e-04	2.156710e-03	2.111600e-05	20151202_gfpNIPBLcf1_G2G1\MitoSys2\LSM\gfpNIPBLcF1_G1\DE_W0002_P0041\DE_2_W0002_P0041_T0001\TR1_W0001_P0104\TR1_2_W0001_P0104_T0001_R1_P2_K1_Ch2-Ch1.zen
901020	-3.867346e-04	1.655400e-03	1.663700e-05	20151202_gfpNIPBLcf1_G2G1\MitoSys2\LSM\gfpNIPBLcF1_G1\DE_W0002_P0041\DE_2_W0002_P0041_T0001\TR1_W0001_P0104\TR1_2_W0001_P0104_T0001_R1_P2_K1_Ch2-Ch1.zen
982940	-2.933335e-04	1.682780e-03	1.338900e-05	20151202_gfpNIPBLcf1_G2G1\MitoSys2\LSM\gfpNIPBLcF1_G1\DE_W0002_P0041\DE_2_W0002_P0041_T0001\TR1_W0001_P0104\TR1_2_W0001_P0104_T0001_R1_P2_K1_Ch2-Ch1.zen
1064860	-1.428797e-04	2.044953e-03	1.097200e-05	20151202_gfpNIPBLcf1_G2G1\MitoSys2\LSM\gfpNIPBLcF1_G1\DE_W0002_P0041\DE_2_W0002_P0041_T0001\TR1_W0001_P0104\TR1_2_W0001_P0104_T0001_R1_P2_K1_Ch2-Ch1.zen
1146780	4.281094e-04	1.756479e-03	9.133300e-06	20151202_gfpNIPBLcf1_G2G1\MitoSys2\LSM\gfpNIPBLcF1_G1\DE_W0002_P0041\DE_2_W0002_P0041_T0001\TR1_W0001_P0104\TR1_2_W0001_P0104_T0001_R1_P2_K1_Ch2-Ch1.zen
1228700	7.592209e-04	2.048995e-03	7.707600e-06	20151202_gfpNIPBLcf1_G2G1\MitoSys2\LSM\gfpNIPBLcF1_G1\DE_W0002_P0041\DE_2_W0002_P0041_T0001\TR1_W0001_P0104\TR1_2_W0001_P0104_T0001_R1_P2_K1_Ch2-Ch1.zen
1310620	9.212298e-04	2.068739e-03	6.583000e-06	20151202_gfpNIPBLcf1_G2G1\MitoSys2\LSM\gfpNIPBLcF1_G1\DE_W0002_P0041\DE_2_W0002_P0041_T0001\TR1_W0001_P0104\TR1_2_W0001_P0104_T0001_R1_P2_K1_Ch2-Ch1.zen
1392540	4.846069e-04	2.127551e-03	5.682500e-06	20151202_gfpNIPBLcf1_G2G1\MitoSys2\LSM\gfpNIPBLcF1_G1\DE_W0002_P0041\DE_2_W0002_P0041_T0001\TR1_W0001_P0104\TR1_2_W0001_P0104_T0001_R1_P2_K1_Ch2-Ch1.zen
1474460	2.788580e-05	2.104449e-03	4.951700e-06	20151202_gfpNIPBLcf1_G2G1\MitoSys2\LSM\gfpNIPBLcF1_G1\DE_W0002_P0041\DE_2_W0002_P0041_T0001\TR1_W0001_P0104\TR1_2_W0001_P0104_T0001_R1_P2_K1_Ch2-Ch1.zen
1556380	-8.397455e-05	2.127968e-03	4.351300e-06	20151202_gfpNIPBLcf1_G2G1\MitoSys2\LSM\gfpNIPBLcF1_G1\DE_W0002_P0041\DE_2_W0002_P0041_T0001\TR1_W0001_P0104\TR1_2_W0001_P0104_T0001_R1_P2_K1_Ch2-Ch1.zen
10	1.640141e-02	9.165793e-03	1.419600e-02	20151202_gfpNIPBLcf1_G2G1\MitoSys2\LSM\gfpNIPBLcF1_G1\DE_W0002_P0044\DE_2_W0002_P0044_T0001\TR1_W0001_P0114\TR1_2_W0001_P0114_T0001_R1_P3_K1_Ch2-Ch1.zen
20	1.369698e-02	9.734674e-03	1.411100e-02	20151202_gfpNIPBLcf1_G2G1\MitoSys2\LSM\gfpNIPBLcF1_G1\DE_W0002_P0044\DE_2_W0002_P0044_T0001\TR1_W0001_P0114\TR1_2_W0001_P0114_T0001_R1_P3_K1_Ch2-Ch1.zen
30	1.238400e-02	9.542982e-03	1.403100e-02	20151202_gfpNIPBLcf1_G2G1\MitoSys2\LSM\gfpNIPBLcF1_G1\DE_W0002_P0044\DE_2_W0002_P0044_T0001\TR1_W0001_P0114\TR1_2_W0001_P0114_T0001_R1_P3_K1_Ch2-Ch1.zen
40	1.832415e-02	9.803546e-03	1.395600e-02	20151202_gfpNIPBLcf1_G2G1\MitoSys2\LSM\gfpNIPBLcF1_G1\DE_W0002_P0044\DE_2_W0002_P0044_T0001\TR1_W0001_P0114\TR1_2_W0001_P0114_T0001_R1_P3_K1_Ch2-Ch1.zen
50	9.414413e-03	1.207009e-02	1.388600e-02	20151202_gfpNIPBLcf1_G2G1\MitoSys2\LSM\gfpNIPBLcF1_G1\DE_W0002_P0044\DE_2_W0002_P0044_T0001\TR1_W0001_P0114\TR1_2_W0001_P0114_T0001_R1_P3_K1_Ch2-Ch1.zen
60	1.394730e-02	1.141797e-02	1.381900e-02	20151202_gfpNIPBLcf1_G2G1\MitoSys2\LSM\gfpNIPBLcF1_G1\DE_W0002_P0044\DE_2_W0002_P0044_T0001\TR1_W0001_P0114\TR1_2_W0001_P0114_T0001_R1_P3_K1_Ch2-Ch1.zen
70	1.152330e-02	1.024113e-02	1.375700e-02	20151202_gfpNIPBLcf1_G2G1\MitoSys2\LSM\gfpNIPBLcF1_G1\DE_W0002_P0044\DE_2_W0002_P0044_T0001\TR1_W0001_P0114\TR1_2_W0001_P0114_T0001_R1_P3_K1_Ch2-Ch1.zen
80	1.379662e-02	1.092809e-02	1.369900e-02	20151202_gfpNIPBLcf1_G2G1\MitoSys2\LSM\gfpNIPBLcF1_G1\DE_W0002_P0044\DE_2_W0002_P0044_T0001\TR1_W0001_P0114\TR1_2_W0001_P0114_T0001_R1_P3_K1_Ch2-Ch1.zen
90	1.163574e-02	1.043975e-02	1.364300e-02	20151202_gfpNIPBLcf1_G2G1\MitoSys2\LSM\gfpNIPBLcF1_G1\DE_W0002_P0044\DE_2_W0002_P0044_T0001\TR1_W0001_P0114\TR1_2_W0001_P0114_T0001_R1_P3_K1_Ch2-Ch1.zen
100	1.359914e-02	8.187360e-03	1.359100e-02	20151202_gfpNIPBLcf1_G2G1\MitoSys2\LSM\gfpNIPBLcF1_G1\DE_W0002_P0044\DE_2_W0002_P0044_T0001\TR1_W0001_P0114\TR1_2_W0001_P0114_T0001_R1_P3_K1_Ch2-Ch1.zen
120	1.371801e-02	8.023695e-03	1.349400e-02	20151202_gfpNIPBLcf1_G2G1\MitoSys2\LSM\gfpNIPBLcF1_G1\DE_W0002_P0044\DE_2_W0002_P0044_T0001\TR1_W0001_P0114\TR1_2_W0001_P0114_T0001_R1_P3_K1_Ch2-Ch1.zen
140	1.204614e-02	6.414651e-03	1.340600e-02	20151202_gfpNIPBLcf1_G2G1\MitoSys2\LSM\gfpNIPBLcF1_G1\DE_W0002_P0044\DE_2_W0002_P0044_T0001\TR1_W0001_P0114\TR1_2_W0001_P0114_T0001_R1_P3_K1_Ch2-Ch1.zen
160	1.291277e-02	8.464453e-03	1.332500e-02	20151202_gfpNIPBLcf1_G2G1\MitoSys2\LSM\gfpNIPBLcF1_G1\DE_W0002_P0044\DE_2_W0002_P0044_T0001\TR1_W0001_P0114\TR1_2_W0001_P0114_T0001_R1_P3_K1_Ch2-Ch1.zen
180	1.339949e-02	7.371860e-03	1.325000e-02	20151202_gfpNIPBLcf1_G2G1\MitoSys2\LSM\gfpNIPBLcF1_G1\DE_W0002_P0044\DE_2_W0002_P0044_T0001\TR1_W0001_P0114\TR1_2_W0001_P0114_T0001_R1_P3_K1_Ch2-Ch1.zen
200	1.339226e-02	7.363799e-03	1.318000e-02	20151202_gfpNIPBLcf1_G2G1\MitoSys2\LSM\gfpNIPBLcF1_G1\DE_W0002_P0044\DE_2_W0002_P0044_T0001\TR1_W0001_P0114\TR1_2_W0001_P0114_T0001_R1_P3_K1_Ch2-Ch1.zen
220	1.712309e-02	7.426872e-03	1.311400e-02	20151202_gfpNIPBLcf1_G2G1\MitoSys2\LSM\gfpNIPBLcF1_G1\DE_W0002_P0044\DE_2_W0002_P0044_T0001\TR1_W0001_P0114\TR1_2_W0001_P0114_T0001_R1_P3_K1_Ch2-Ch1.zen
240	1.226744e-02	8.409496e-03	1.305100e-02	20151202_gfpNIPBLcf1_G2G1\MitoSys2\LSM\gfpNIPBLcF1_G1\DE_W0002_P0044\DE_2_W0002_P0044_T0001\TR1_W0001_P0114\TR1_2_W0001_P0114_T0001_R1_P3_K1_Ch2-Ch1.zen
260	1.368211e-02	7.480906e-03	1.299200e-02	20151202_gfpNIPBLcf1_G2G1\MitoSys2\LSM\gfpNIPBLcF1_G1\DE_W0002_P0044\DE_2_W0002_P0044_T0001\TR1_W0001_P0114\TR1_2_W0001_P0114_T0001_R1_P3_K1_Ch2-Ch1.zen
280	1.397144e-02	7.667014e-03	1.293400e-02	20151202_gfpNIPBLcf1_G2G1\MitoSys2\LSM\gfpNIPBLcF1_G1\DE_W0002_P0044\DE_2_W0002_P0044_T0001\TR1_W0001_P0114\TR1_2_W0001_P0114_T0001_R1_P3_K1_Ch2-Ch1.zen
300	1.397748e-02	4.930211e-03	1.287800e-02	20151202_gfpNIPBLcf1_G2G1\MitoSys2\LSM\gfpNIPBLcF1_G1\DE_W0002_P0044\DE_2_W0002_P0044_T0001\TR1_W0001_P0114\TR1_2_W0001_P0114_T0001_R1_P3_K1_Ch2-Ch1.zen
340	1.308217e-02	5.578755e-03	1.277100e-02	20151202_gfpNIPBLcf1_G2G1\MitoSys2\LSM\gfpNIPBLcF1_G1\DE_W0002_P0044\DE_2_W0002_P0044_T0001\TR1_W0001_P0114\TR1_2_W0001_P0114_T0001_R1_P3_K1_Ch2-Ch1.zen
380	1.118362e-02	5.278712e-03	1.266800e-02	20151202_gfpNIPBLcf1_G2G1\MitoSys2\LSM\gfpNIPBLcF1_G1\DE_W0002_P0044\DE_2_W0002_P0044_T0001\TR1_W0001_P0114\TR1_2_W0001_P0114_T0001_R1_P3_K1_Ch2-Ch1.zen
420	1.451238e-02	5.456846e-03	1.256800e-02	20151202_gfpNIPBLcf1_G2G1\MitoSys2\LSM\gfpNIPBLcF1_G1\DE_W0002_P0044\DE_2_W0002_P0044_T0001\TR1_W0001_P0114\TR1_2_W0001_P0114_T0001_R1_P3_K1_Ch2-Ch1.zen
460	1.339193e-02	6.645565e-03	1.247100e-02	20151202_gfpNIPBLcf1_G2G1\MitoSys2\LSM\gfpNIPBLcF1_G1\DE_W0002_P0044\DE_2_W0002_P0044_T0001\TR1_W0001_P0114\TR1_2_W0001_P0114_T0001_R1_P3_K1_Ch2-Ch1.zen
500	1.211380e-02	5.319098e-03	1.237600e-02	20151202_gfpNIPBLcf1_G2G1\MitoSys2\LSM\gfpNIPBLcF1_G1\DE_W0002_P0044\DE_2_W0002_P0044_T0001\TR1_W0001_P0114\TR1_2_W0001_P0114_T0001_R1_P3_K1_Ch2-Ch1.zen
540	1.362659e-02	6.119825e-03	1.228200e-02	20151202_gfpNIPBLcf1_G2G1\MitoSys2\LSM\gfpNIPBLcF1_G1\DE_W0002_P0044\DE_2_W0002_P0044_T0001\TR1_W0001_P0114\TR1_2_W0001_P0114_T0001_R1_P3_K1_Ch2-Ch1.zen
580	1.192995e-02	5.449185e-03	1.219000e-02	20151202_gfpNIPBLcf1_G2G1\MitoSys2\LSM\gfpNIPBLcF1_G1\DE_W0002_P0044\DE_2_W0002_P0044_T0001\TR1_W0001_P0114\TR1_2_W0001_P0114_T0001_R1_P3_K1_Ch2-Ch1.zen
620	1.120687e-02	4.807050e-03	1.209900e-02	20151202_gfpNIPBLcf1_G2G1\MitoSys2\LSM\gfpNIPBLcF1_G1\DE_W0002_P0044\DE_2_W0002_P0044_T0001\TR1_W0001_P0114\TR1_2_W0001_P0114_T0001_R1_P3_K1_Ch2-Ch1.zen
660	1.129617e-02	4.854156e-03	1.201000e-02	20151202_gfpNIPBLcf1_G2G1\MitoSys2\LSM\gfpNIPBLcF1_G1\DE_W0002_P0044\DE_2_W0002_P0044_T0001\TR1_W0001_P0114\TR1_2_W0001_P0114_T0001_R1_P3_K1_Ch2-Ch1.zen
700	1.166591e-02	3.936060e-03	1.192200e-02	20151202_gfpNIPBLcf1_G2G1\MitoSys2\LSM\gfpNIPBLcF1_G1\DE_W0002_P0044\DE_2_W0002_P0044_T0001\TR1_W0001_P0114\TR1_2_W0001_P0114_T0001_R1_P3_K1_Ch2-Ch1.zen
780	1.220675e-02	3.364276e-03	1.174900e-02	20151202_gfpNIPBLcf1_G2G1\MitoSys2\LSM\gfpNIPBLcF1_G1\DE_W0002_P0044\DE_2_W0002_P0044_T0001\TR1_W0001_P0114\TR1_2_W0001_P0114_T0001_R1_P3_K1_Ch2-Ch1.zen
860	1.173793e-02	5.633177e-03	1.158100e-02	20151202_gfpNIPBLcf1_G2G1\MitoSys2\LSM\gfpNIPBLcF1_G1\DE_W0002_P0044\DE_2_W0002_P0044_T0001\TR1_W0001_P0114\TR1_2_W0001_P0114_T0001_R1_P3_K1_Ch2-Ch1.zen
940	1.104842e-02	3.862092e-03	1.141800e-02	20151202_gfpNIPBLcf1_G2G1\MitoSys2\LSM\gfpNIPBLcF1_G1\DE_W0002_P0044\DE_2_W0002_P0044_T0001\TR1_W0001_P0114\TR1_2_W0001_P0114_T0001_R1_P3_K1_Ch2-Ch1.zen
1020	1.110661e-02	4.661687e-03	1.126000e-02	20151202_gfpNIPBLcf1_G2G1\MitoSys2\LSM\gfpNIPBLcF1_G1\DE_W0002_P0044\DE_2_W0002_P0044_T0001\TR1_W0001_P0114\TR1_2_W0001_P0114_T0001_R1_P3_K1_Ch2-Ch1.zen
1100	1.172484e-02	3.584189e-03	1.110700e-02	20151202_gfpNIPBLcf1_G2G1\MitoSys2\LSM\gfpNIPBLcF1_G1\DE_W0002_P0044\DE_2_W0002_P0044_T0001\TR1_W0001_P0114\TR1_2_W0001_P0114_T0001_R1_P3_K1_Ch2-Ch1.zen
1180	1.141884e-02	4.279955e-03	1.095800e-02	20151202_gfpNIPBLcf1_G2G1\MitoSys2\LSM\gfpNIPBLcF1_G1\DE_W0002_P0044\DE_2_W0002_P0044_T0001\TR1_W0001_P0114\TR1_2_W0001_P0114_T0001_R1_P3_K1_Ch2-Ch1.zen
1260	1.149190e-02	4.427224e-03	1.081400e-02	20151202_gfpNIPBLcf1_G2G1\MitoSys2\LSM\gfpNIPBLcF1_G1\DE_W0002_P0044\DE_2_W0002_P0044_T0001\TR1_W0001_P0114\TR1_2_W0001_P0114_T0001_R1_P3_K1_Ch2-Ch1.zen
1340	8.541391e-03	4.179981e-03	1.067400e-02	20151202_gfpNIPBLcf1_G2G1\MitoSys2\LSM\gfpNIPBLcF1_G1\DE_W0002_P0044\DE_2_W0002_P0044_T0001\TR1_W0001_P0114\TR1_2_W0001_P0114_T0001_R1_P3_K1_Ch2-Ch1.zen
1420	9.667957e-03	5.346048e-03	1.053900e-02	20151202_gfpNIPBLcf1_G2G1\MitoSys2\LSM\gfpNIPBLcF1_G1\DE_W0002_P0044\DE_2_W0002_P0044_T0001\TR1_W0001_P0114\TR1_2_W0001_P0114_T0001_R1_P3_K1_Ch2-Ch1.zen
1500	9.511876e-03	3.696234e-03	1.040800e-02	20151202_gfpNIPBLcf1_G2G1\MitoSys2\LSM\gfpNIPBLcF1_G1\DE_W0002_P0044\DE_2_W0002_P0044_T0001\TR1_W0001_P0114\TR1_2_W0001_P0114_T0001_R1_P3_K1_Ch2-Ch1.zen
1660	1.014256e-02	3.730102e-03	1.015900e-02	20151202_gfpNIPBLcf1_G2G1\MitoSys2\LSM\gfpNIPBLcF1_G1\DE_W0002_P0044\DE_2_W0002_P0044_T0001\TR1_W0001_P0114\TR1_2_W0001_P0114_T0001_R1_P3_K1_Ch2-Ch1.zen
1820	9.207754e-03	3.556100e-03	9.924300e-03	20151202_gfpNIPBLcf1_G2G1\MitoSys2\LSM\gfpNIPBLcF1_G1\DE_W0002_P0044\DE_2_W0002_P0044_T0001\TR1_W0001_P0114\TR1_2_W0001_P0114_T0001_R1_P3_K1_Ch2-Ch1.zen
1980	9.422812e-03	3.986231e-03	9.704300e-03	20151202_gfpNIPBLcf1_G2G1\MitoSys2\LSM\gfpNIPBLcF1_G1\DE_W0002_P0044\DE_2_W0002_P0044_T0001\TR1_W0001_P0114\TR1_2_W0001_P0114_T0001_R1_P3_K1_Ch2-Ch1.zen
2140	8.896779e-03	3.079631e-03	9.497600e-03	20151202_gfpNIPBLcf1_G2G1\MitoSys2\LSM\gfpNIPBLcF1_G1\DE_W0002_P0044\DE_2_W0002_P0044_T0001\TR1_W0001_P0114\TR1_2_W0001_P0114_T0001_R1_P3_K1_Ch2-Ch1.zen
2300	9.443384e-03	4.024764e-03	9.303200e-03	20151202_gfpNIPBLcf1_G2G1\MitoSys2\LSM\gfpNIPBLcF1_G1\DE_W0002_P0044\DE_2_W0002_P0044_T0001\TR1_W0001_P0114\TR1_2_W0001_P0114_T0001_R1_P3_K1_Ch2-Ch1.zen
2460	8.736371e-03	3.882583e-03	9.120200e-03	20151202_gfpNIPBLcf1_G2G1\MitoSys2\LSM\gfpNIPBLcF1_G1\DE_W0002_P0044\DE_2_W0002_P0044_T0001\TR1_W0001_P0114\TR1_2_W0001_P0114_T0001_R1_P3_K1_Ch2-Ch1.zen
2620	8.895831e-03	3.697192e-03	8.947800e-03	20151202_gfpNIPBLcf1_G2G1\MitoSys2\LSM\gfpNIPBLcF1_G1\DE_W0002_P0044\DE_2_W0002_P0044_T0001\TR1_W0001_P0114\TR1_2_W0001_P0114_T0001_R1_P3_K1_Ch2-Ch1.zen
2780	9.580606e-03	2.922151e-03	8.785100e-03	20151202_gfpNIPBLcf1_G2G1\MitoSys2\LSM\gfpNIPBLcF1_G1\DE_W0002_P0044\DE_2_W0002_P0044_T0001\TR1_W0001_P0114\TR1_2_W0001_P0114_T0001_R1_P3_K1_Ch2-Ch1.zen
2940	9.455561e-03	3.437175e-03	8.631400e-03	20151202_gfpNIPBLcf1_G2G1\MitoSys2\LSM\gfpNIPBLcF1_G1\DE_W0002_P0044\DE_2_W0002_P0044_T0001\TR1_W0001_P0114\TR1_2_W0001_P0114_T0001_R1_P3_K1_Ch2-Ch1.zen
3100	8.822562e-03	2.775663e-03	8.486000e-03	20151202_gfpNIPBLcf1_G2G1\MitoSys2\LSM\gfpNIPBLcF1_G1\DE_W0002_P0044\DE_2_W0002_P0044_T0001\TR1_W0001_P0114\TR1_2_W0001_P0114_T0001_R1_P3_K1_Ch2-Ch1.zen
3420	8.135522e-03	3.205364e-03	8.218000e-03	20151202_gfpNIPBLcf1_G2G1\MitoSys2\LSM\gfpNIPBLcF1_G1\DE_W0002_P0044\DE_2_W0002_P0044_T0001\TR1_W0001_P0114\TR1_2_W0001_P0114_T0001_R1_P3_K1_Ch2-Ch1.zen
3740	8.446261e-03	3.460543e-03	7.976600e-03	20151202_gfpNIPBLcf1_G2G1\MitoSys2\LSM\gfpNIPBLcF1_G1\DE_W0002_P0044\DE_2_W0002_P0044_T0001\TR1_W0001_P0114\TR1_2_W0001_P0114_T0001_R1_P3_K1_Ch2-Ch1.zen
4060	8.465861e-03	3.011309e-03	7.758400e-03	20151202_gfpNIPBLcf1_G2G1\MitoSys2\LSM\gfpNIPBLcF1_G1\DE_W0002_P0044\DE_2_W0002_P0044_T0001\TR1_W0001_P0114\TR1_2_W0001_P0114_T0001_R1_P3_K1_Ch2-Ch1.zen
4380	7.139096e-03	3.525117e-03	7.560100e-03	20151202_gfpNIPBLcf1_G2G1\MitoSys2\LSM\gfpNIPBLcF1_G1\DE_W0002_P0044\DE_2_W0002_P0044_T0001\TR1_W0001_P0114\TR1_2_W0001_P0114_T0001_R1_P3_K1_Ch2-Ch1.zen
4700	6.753931e-03	3.505772e-03	7.379400e-03	20151202_gfpNIPBLcf1_G2G1\MitoSys2\LSM\gfpNIPBLcF1_G1\DE_W0002_P0044\DE_2_W0002_P0044_T0001\TR1_W0001_P0114\TR1_2_W0001_P0114_T0001_R1_P3_K1_Ch2-Ch1.zen
5020	8.076526e-03	3.377630e-03	7.213900e-03	20151202_gfpNIPBLcf1_G2G1\MitoSys2\LSM\gfpNIPBLcF1_G1\DE_W0002_P0044\DE_2_W0002_P0044_T0001\TR1_W0001_P0114\TR1_2_W0001_P0114_T0001_R1_P3_K1_Ch2-Ch1.zen
5340	6.778005e-03	2.756003e-03	7.061800e-03	20151202_gfpNIPBLcf1_G2G1\MitoSys2\LSM\gfpNIPBLcF1_G1\DE_W0002_P0044\DE_2_W0002_P0044_T0001\TR1_W0001_P0114\TR1_2_W0001_P0114_T0001_R1_P3_K1_Ch2-Ch1.zen
5660	7.217728e-03	2.006691e-03	6.921600e-03	20151202_gfpNIPBLcf1_G2G1\MitoSys2\LSM\gfpNIPBLcF1_G1\DE_W0002_P0044\DE_2_W0002_P0044_T0001\TR1_W0001_P0114\TR1_2_W0001_P0114_T0001_R1_P3_K1_Ch2-Ch1.zen
5980	6.916616e-03	3.169862e-03	6.791900e-03	20151202_gfpNIPBLcf1_G2G1\MitoSys2\LSM\gfpNIPBLcF1_G1\DE_W0002_P0044\DE_2_W0002_P0044_T0001\TR1_W0001_P0114\TR1_2_W0001_P0114_T0001_R1_P3_K1_Ch2-Ch1.zen
6300	7.155996e-03	2.393254e-03	6.671500e-03	20151202_gfpNIPBLcf1_G2G1\MitoSys2\LSM\gfpNIPBLcF1_G1\DE_W0002_P0044\DE_2_W0002_P0044_T0001\TR1_W0001_P0114\TR1_2_W0001_P0114_T0001_R1_P3_K1_Ch2-Ch1.zen
6940	6.826914e-03	2.816001e-03	6.454700e-03	20151202_gfpNIPBLcf1_G2G1\MitoSys2\LSM\gfpNIPBLcF1_G1\DE_W0002_P0044\DE_2_W0002_P0044_T0001\TR1_W0001_P0114\TR1_2_W0001_P0114_T0001_R1_P3_K1_Ch2-Ch1.zen
7580	5.879905e-03	2.936303e-03	6.264700e-03	20151202_gfpNIPBLcf1_G2G1\MitoSys2\LSM\gfpNIPBLcF1_G1\DE_W0002_P0044\DE_2_W0002_P0044_T0001\TR1_W0001_P0114\TR1_2_W0001_P0114_T0001_R1_P3_K1_Ch2-Ch1.zen
8220	5.780962e-03	2.731764e-03	6.096400e-03	20151202_gfpNIPBLcf1_G2G1\MitoSys2\LSM\gfpNIPBLcF1_G1\DE_W0002_P0044\DE_2_W0002_P0044_T0001\TR1_W0001_P0114\TR1_2_W0001_P0114_T0001_R1_P3_K1_Ch2-Ch1.zen
8860	5.841023e-03	2.617945e-03	5.945800e-03	20151202_gfpNIPBLcf1_G2G1\MitoSys2\LSM\gfpNIPBLcF1_G1\DE_W0002_P0044\DE_2_W0002_P0044_T0001\TR1_W0001_P0114\TR1_2_W0001_P0114_T0001_R1_P3_K1_Ch2-Ch1.zen
9500	5.905276e-03	3.104964e-03	5.810000e-03	20151202_gfpNIPBLcf1_G2G1\MitoSys2\LSM\gfpNIPBLcF1_G1\DE_W0002_P0044\DE_2_W0002_P0044_T0001\TR1_W0001_P0114\TR1_2_W0001_P0114_T0001_R1_P3_K1_Ch2-Ch1.zen
10140	6.420233e-03	2.243444e-03	5.686300e-03	20151202_gfpNIPBLcf1_G2G1\MitoSys2\LSM\gfpNIPBLcF1_G1\DE_W0002_P0044\DE_2_W0002_P0044_T0001\TR1_W0001_P0114\TR1_2_W0001_P0114_T0001_R1_P3_K1_Ch2-Ch1.zen
10780	5.926588e-03	3.129075e-03	5.573000e-03	20151202_gfpNIPBLcf1_G2G1\MitoSys2\LSM\gfpNIPBLcF1_G1\DE_W0002_P0044\DE_2_W0002_P0044_T0001\TR1_W0001_P0114\TR1_2_W0001_P0114_T0001_R1_P3_K1_Ch2-Ch1.zen
11420	5.382138e-03	2.752321e-03	5.468300e-03	20151202_gfpNIPBLcf1_G2G1\MitoSys2\LSM\gfpNIPBLcF1_G1\DE_W0002_P0044\DE_2_W0002_P0044_T0001\TR1_W0001_P0114\TR1_2_W0001_P0114_T0001_R1_P3_K1_Ch2-Ch1.zen
12060	4.966565e-03	3.323241e-03	5.371000e-03	20151202_gfpNIPBLcf1_G2G1\MitoSys2\LSM\gfpNIPBLcF1_G1\DE_W0002_P0044\DE_2_W0002_P0044_T0001\TR1_W0001_P0114\TR1_2_W0001_P0114_T0001_R1_P3_K1_Ch2-Ch1.zen
12700	5.358480e-03	2.514812e-03	5.280100e-03	20151202_gfpNIPBLcf1_G2G1\MitoSys2\LSM\gfpNIPBLcF1_G1\DE_W0002_P0044\DE_2_W0002_P0044_T0001\TR1_W0001_P0114\TR1_2_W0001_P0114_T0001_R1_P3_K1_Ch2-Ch1.zen
13980	4.745703e-03	2.545400e-03	5.113700e-03	20151202_gfpNIPBLcf1_G2G1\MitoSys2\LSM\gfpNIPBLcF1_G1\DE_W0002_P0044\DE_2_W0002_P0044_T0001\TR1_W0001_P0114\TR1_2_W0001_P0114_T0001_R1_P3_K1_Ch2-Ch1.zen
15260	5.263716e-03	2.498213e-03	4.963600e-03	20151202_gfpNIPBLcf1_G2G1\MitoSys2\LSM\gfpNIPBLcF1_G1\DE_W0002_P0044\DE_2_W0002_P0044_T0001\TR1_W0001_P0114\TR1_2_W0001_P0114_T0001_R1_P3_K1_Ch2-Ch1.zen
16540	4.945057e-03	2.076132e-03	4.826100e-03	20151202_gfpNIPBLcf1_G2G1\MitoSys2\LSM\gfpNIPBLcF1_G1\DE_W0002_P0044\DE_2_W0002_P0044_T0001\TR1_W0001_P0114\TR1_2_W0001_P0114_T0001_R1_P3_K1_Ch2-Ch1.zen
17820	4.780934e-03	2.567144e-03	4.698200e-03	20151202_gfpNIPBLcf1_G2G1\MitoSys2\LSM\gfpNIPBLcF1_G1\DE_W0002_P0044\DE_2_W0002_P0044_T0001\TR1_W0001_P0114\TR1_2_W0001_P0114_T0001_R1_P3_K1_Ch2-Ch1.zen
19100	4.549640e-03	2.141956e-03	4.577900e-03	20151202_gfpNIPBLcf1_G2G1\MitoSys2\LSM\gfpNIPBLcF1_G1\DE_W0002_P0044\DE_2_W0002_P0044_T0001\TR1_W0001_P0114\TR1_2_W0001_P0114_T0001_R1_P3_K1_Ch2-Ch1.zen
20380	4.575416e-03	2.166628e-03	4.463700e-03	20151202_gfpNIPBLcf1_G2G1\MitoSys2\LSM\gfpNIPBLcF1_G1\DE_W0002_P0044\DE_2_W0002_P0044_T0001\TR1_W0001_P0114\TR1_2_W0001_P0114_T0001_R1_P3_K1_Ch2-Ch1.zen
21660	4.143213e-03	2.031909e-03	4.354400e-03	20151202_gfpNIPBLcf1_G2G1\MitoSys2\LSM\gfpNIPBLcF1_G1\DE_W0002_P0044\DE_2_W0002_P0044_T0001\TR1_W0001_P0114\TR1_2_W0001_P0114_T0001_R1_P3_K1_Ch2-Ch1.zen
22940	4.088073e-03	2.268697e-03	4.249300e-03	20151202_gfpNIPBLcf1_G2G1\MitoSys2\LSM\gfpNIPBLcF1_G1\DE_W0002_P0044\DE_2_W0002_P0044_T0001\TR1_W0001_P0114\TR1_2_W0001_P0114_T0001_R1_P3_K1_Ch2-Ch1.zen
24220	3.713675e-03	1.802517e-03	4.147600e-03	20151202_gfpNIPBLcf1_G2G1\MitoSys2\LSM\gfpNIPBLcF1_G1\DE_W0002_P0044\DE_2_W0002_P0044_T0001\TR1_W0001_P0114\TR1_2_W0001_P0114_T0001_R1_P3_K1_Ch2-Ch1.zen
25500	3.787761e-03	1.833813e-03	4.048800e-03	20151202_gfpNIPBLcf1_G2G1\MitoSys2\LSM\gfpNIPBLcF1_G1\DE_W0002_P0044\DE_2_W0002_P0044_T0001\TR1_W0001_P0114\TR1_2_W0001_P0114_T0001_R1_P3_K1_Ch2-Ch1.zen
28060	3.576003e-03	2.039670e-03	3.859000e-03	20151202_gfpNIPBLcf1_G2G1\MitoSys2\LSM\gfpNIPBLcF1_G1\DE_W0002_P0044\DE_2_W0002_P0044_T0001\TR1_W0001_P0114\TR1_2_W0001_P0114_T0001_R1_P3_K1_Ch2-Ch1.zen
30620	3.141149e-03	2.130663e-03	3.677900e-03	20151202_gfpNIPBLcf1_G2G1\MitoSys2\LSM\gfpNIPBLcF1_G1\DE_W0002_P0044\DE_2_W0002_P0044_T0001\TR1_W0001_P0114\TR1_2_W0001_P0114_T0001_R1_P3_K1_Ch2-Ch1.zen
33180	3.252991e-03	2.284061e-03	3.504500e-03	20151202_gfpNIPBLcf1_G2G1\MitoSys2\LSM\gfpNIPBLcF1_G1\DE_W0002_P0044\DE_2_W0002_P0044_T0001\TR1_W0001_P0114\TR1_2_W0001_P0114_T0001_R1_P3_K1_Ch2-Ch1.zen
35740	3.093347e-03	2.247267e-03	3.338300e-03	20151202_gfpNIPBLcf1_G2G1\MitoSys2\LSM\gfpNIPBLcF1_G1\DE_W0002_P0044\DE_2_W0002_P0044_T0001\TR1_W0001_P0114\TR1_2_W0001_P0114_T0001_R1_P3_K1_Ch2-Ch1.zen
38300	3.207670e-03	2.543194e-03	3.179000e-03	20151202_gfpNIPBLcf1_G2G1\MitoSys2\LSM\gfpNIPBLcF1_G1\DE_W0002_P0044\DE_2_W0002_P0044_T0001\TR1_W0001_P0114\TR1_2_W0001_P0114_T0001_R1_P3_K1_Ch2-Ch1.zen
40860	2.984054e-03	2.235159e-03	3.026500e-03	20151202_gfpNIPBLcf1_G2G1\MitoSys2\LSM\gfpNIPBLcF1_G1\DE_W0002_P0044\DE_2_W0002_P0044_T0001\TR1_W0001_P0114\TR1_2_W0001_P0114_T0001_R1_P3_K1_Ch2-Ch1.zen
43420	2.722149e-03	2.327843e-03	2.880700e-03	20151202_gfpNIPBLcf1_G2G1\MitoSys2\LSM\gfpNIPBLcF1_G1\DE_W0002_P0044\DE_2_W0002_P0044_T0001\TR1_W0001_P0114\TR1_2_W0001_P0114_T0001_R1_P3_K1_Ch2-Ch1.zen
45980	2.889819e-03	2.238200e-03	2.741600e-03	20151202_gfpNIPBLcf1_G2G1\MitoSys2\LSM\gfpNIPBLcF1_G1\DE_W0002_P0044\DE_2_W0002_P0044_T0001\TR1_W0001_P0114\TR1_2_W0001_P0114_T0001_R1_P3_K1_Ch2-Ch1.zen
48540	2.979316e-03	2.039650e-03	2.609100e-03	20151202_gfpNIPBLcf1_G2G1\MitoSys2\LSM\gfpNIPBLcF1_G1\DE_W0002_P0044\DE_2_W0002_P0044_T0001\TR1_W0001_P0114\TR1_2_W0001_P0114_T0001_R1_P3_K1_Ch2-Ch1.zen
51100	2.938710e-03	1.952654e-03	2.483000e-03	20151202_gfpNIPBLcf1_G2G1\MitoSys2\LSM\gfpNIPBLcF1_G1\DE_W0002_P0044\DE_2_W0002_P0044_T0001\TR1_W0001_P0114\TR1_2_W0001_P0114_T0001_R1_P3_K1_Ch2-Ch1.zen
56220	2.258704e-03	1.778143e-03	2.249700e-03	20151202_gfpNIPBLcf1_G2G1\MitoSys2\LSM\gfpNIPBLcF1_G1\DE_W0002_P0044\DE_2_W0002_P0044_T0001\TR1_W0001_P0114\TR1_2_W0001_P0114_T0001_R1_P3_K1_Ch2-Ch1.zen
61340	2.146839e-03	2.006842e-03	2.040100e-03	20151202_gfpNIPBLcf1_G2G1\MitoSys2\LSM\gfpNIPBLcF1_G1\DE_W0002_P0044\DE_2_W0002_P0044_T0001\TR1_W0001_P0114\TR1_2_W0001_P0114_T0001_R1_P3_K1_Ch2-Ch1.zen
66460	1.654095e-03	1.863284e-03	1.852500e-03	20151202_gfpNIPBLcf1_G2G1\MitoSys2\LSM\gfpNIPBLcF1_G1\DE_W0002_P0044\DE_2_W0002_P0044_T0001\TR1_W0001_P0114\TR1_2_W0001_P0114_T0001_R1_P3_K1_Ch2-Ch1.zen
71580	2.074060e-03	1.774399e-03	1.684900e-03	20151202_gfpNIPBLcf1_G2G1\MitoSys2\LSM\gfpNIPBLcF1_G1\DE_W0002_P0044\DE_2_W0002_P0044_T0001\TR1_W0001_P0114\TR1_2_W0001_P0114_T0001_R1_P3_K1_Ch2-Ch1.zen
76700	1.806797e-03	1.694191e-03	1.535300e-03	20151202_gfpNIPBLcf1_G2G1\MitoSys2\LSM\gfpNIPBLcF1_G1\DE_W0002_P0044\DE_2_W0002_P0044_T0001\TR1_W0001_P0114\TR1_2_W0001_P0114_T0001_R1_P3_K1_Ch2-Ch1.zen
81820	1.372854e-03	1.656222e-03	1.401800e-03	20151202_gfpNIPBLcf1_G2G1\MitoSys2\LSM\gfpNIPBLcF1_G1\DE_W0002_P0044\DE_2_W0002_P0044_T0001\TR1_W0001_P0114\TR1_2_W0001_P0114_T0001_R1_P3_K1_Ch2-Ch1.zen
86940	1.473155e-03	1.847267e-03	1.282600e-03	20151202_gfpNIPBLcf1_G2G1\MitoSys2\LSM\gfpNIPBLcF1_G1\DE_W0002_P0044\DE_2_W0002_P0044_T0001\TR1_W0001_P0114\TR1_2_W0001_P0114_T0001_R1_P3_K1_Ch2-Ch1.zen
92060	1.192672e-03	1.912739e-03	1.176100e-03	20151202_gfpNIPBLcf1_G2G1\MitoSys2\LSM\gfpNIPBLcF1_G1\DE_W0002_P0044\DE_2_W0002_P0044_T0001\TR1_W0001_P0114\TR1_2_W0001_P0114_T0001_R1_P3_K1_Ch2-Ch1.zen
97180	1.220301e-03	1.859493e-03	1.080700e-03	20151202_gfpNIPBLcf1_G2G1\MitoSys2\LSM\gfpNIPBLcF1_G1\DE_W0002_P0044\DE_2_W0002_P0044_T0001\TR1_W0001_P0114\TR1_2_W0001_P0114_T0001_R1_P3_K1_Ch2-Ch1.zen
102300	1.224391e-03	1.501595e-03	9.951200e-04	20151202_gfpNIPBLcf1_G2G1\MitoSys2\LSM\gfpNIPBLcF1_G1\DE_W0002_P0044\DE_2_W0002_P0044_T0001\TR1_W0001_P0114\TR1_2_W0001_P0114_T0001_R1_P3_K1_Ch2-Ch1.zen
112540	1.089365e-03	1.337401e-03	8.490300e-04	20151202_gfpNIPBLcf1_G2G1\MitoSys2\LSM\gfpNIPBLcF1_G1\DE_W0002_P0044\DE_2_W0002_P0044_T0001\TR1_W0001_P0114\TR1_2_W0001_P0114_T0001_R1_P3_K1_Ch2-Ch1.zen
122780	9.816800e-04	1.151794e-03	7.301100e-04	20151202_gfpNIPBLcf1_G2G1\MitoSys2\LSM\gfpNIPBLcF1_G1\DE_W0002_P0044\DE_2_W0002_P0044_T0001\TR1_W0001_P0114\TR1_2_W0001_P0114_T0001_R1_P3_K1_Ch2-Ch1.zen
133020	1.058846e-03	1.169624e-03	6.324600e-04	20151202_gfpNIPBLcf1_G2G1\MitoSys2\LSM\gfpNIPBLcF1_G1\DE_W0002_P0044\DE_2_W0002_P0044_T0001\TR1_W0001_P0114\TR1_2_W0001_P0114_T0001_R1_P3_K1_Ch2-Ch1.zen
143260	7.555698e-04	1.255131e-03	5.515900e-04	20151202_gfpNIPBLcf1_G2G1\MitoSys2\LSM\gfpNIPBLcF1_G1\DE_W0002_P0044\DE_2_W0002_P0044_T0001\TR1_W0001_P0114\TR1_2_W0001_P0114_T0001_R1_P3_K1_Ch2-Ch1.zen
153500	5.937378e-04	1.607867e-03	4.840700e-04	20151202_gfpNIPBLcf1_G2G1\MitoSys2\LSM\gfpNIPBLcF1_G1\DE_W0002_P0044\DE_2_W0002_P0044_T0001\TR1_W0001_P0114\TR1_2_W0001_P0114_T0001_R1_P3_K1_Ch2-Ch1.zen
163740	3.484285e-04	1.368061e-03	4.272400e-04	20151202_gfpNIPBLcf1_G2G1\MitoSys2\LSM\gfpNIPBLcF1_G1\DE_W0002_P0044\DE_2_W0002_P0044_T0001\TR1_W0001_P0114\TR1_2_W0001_P0114_T0001_R1_P3_K1_Ch2-Ch1.zen
173980	1.957397e-04	1.281194e-03	3.790700e-04	20151202_gfpNIPBLcf1_G2G1\MitoSys2\LSM\gfpNIPBLcF1_G1\DE_W0002_P0044\DE_2_W0002_P0044_T0001\TR1_W0001_P0114\TR1_2_W0001_P0114_T0001_R1_P3_K1_Ch2-Ch1.zen
184220	2.784165e-04	1.098879e-03	3.379500e-04	20151202_gfpNIPBLcf1_G2G1\MitoSys2\LSM\gfpNIPBLcF1_G1\DE_W0002_P0044\DE_2_W0002_P0044_T0001\TR1_W0001_P0114\TR1_2_W0001_P0114_T0001_R1_P3_K1_Ch2-Ch1.zen
194460	4.715973e-05	1.217443e-03	3.026300e-04	20151202_gfpNIPBLcf1_G2G1\MitoSys2\LSM\gfpNIPBLcF1_G1\DE_W0002_P0044\DE_2_W0002_P0044_T0001\TR1_W0001_P0114\TR1_2_W0001_P0114_T0001_R1_P3_K1_Ch2-Ch1.zen
204700	-1.648793e-04	1.421823e-03	2.721200e-04	20151202_gfpNIPBLcf1_G2G1\MitoSys2\LSM\gfpNIPBLcF1_G1\DE_W0002_P0044\DE_2_W0002_P0044_T0001\TR1_W0001_P0114\TR1_2_W0001_P0114_T0001_R1_P3_K1_Ch2-Ch1.zen
225180	-1.886633e-04	1.294409e-03	2.224700e-04	20151202_gfpNIPBLcf1_G2G1\MitoSys2\LSM\gfpNIPBLcF1_G1\DE_W0002_P0044\DE_2_W0002_P0044_T0001\TR1_W0001_P0114\TR1_2_W0001_P0114_T0001_R1_P3_K1_Ch2-Ch1.zen
245660	-2.112493e-04	1.169612e-03	1.842900e-04	20151202_gfpNIPBLcf1_G2G1\MitoSys2\LSM\gfpNIPBLcF1_G1\DE_W0002_P0044\DE_2_W0002_P0044_T0001\TR1_W0001_P0114\TR1_2_W0001_P0114_T0001_R1_P3_K1_Ch2-Ch1.zen
266140	-7.272789e-05	1.379558e-03	1.544100e-04	20151202_gfpNIPBLcf1_G2G1\MitoSys2\LSM\gfpNIPBLcF1_G1\DE_W0002_P0044\DE_2_W0002_P0044_T0001\TR1_W0001_P0114\TR1_2_W0001_P0114_T0001_R1_P3_K1_Ch2-Ch1.zen
286620	-1.540438e-04	1.514391e-03	1.307000e-04	20151202_gfpNIPBLcf1_G2G1\MitoSys2\LSM\gfpNIPBLcF1_G1\DE_W0002_P0044\DE_2_W0002_P0044_T0001\TR1_W0001_P0114\TR1_2_W0001_P0114_T0001_R1_P3_K1_Ch2-Ch1.zen
307100	-3.339901e-04	1.390601e-03	1.116200e-04	20151202_gfpNIPBLcf1_G2G1\MitoSys2\LSM\gfpNIPBLcF1_G1\DE_W0002_P0044\DE_2_W0002_P0044_T0001\TR1_W0001_P0114\TR1_2_W0001_P0114_T0001_R1_P3_K1_Ch2-Ch1.zen
327580	-5.390143e-04	1.373436e-03	9.610200e-05	20151202_gfpNIPBLcf1_G2G1\MitoSys2\LSM\gfpNIPBLcF1_G1\DE_W0002_P0044\DE_2_W0002_P0044_T0001\TR1_W0001_P0114\TR1_2_W0001_P0114_T0001_R1_P3_K1_Ch2-Ch1.zen
348060	-7.160433e-04	1.545851e-03	8.334500e-05	20151202_gfpNIPBLcf1_G2G1\MitoSys2\LSM\gfpNIPBLcF1_G1\DE_W0002_P0044\DE_2_W0002_P0044_T0001\TR1_W0001_P0114\TR1_2_W0001_P0114_T0001_R1_P3_K1_Ch2-Ch1.zen
368540	-9.841033e-04	1.814740e-03	7.276200e-05	20151202_gfpNIPBLcf1_G2G1\MitoSys2\LSM\gfpNIPBLcF1_G1\DE_W0002_P0044\DE_2_W0002_P0044_T0001\TR1_W0001_P0114\TR1_2_W0001_P0114_T0001_R1_P3_K1_Ch2-Ch1.zen
389020	-1.153926e-03	1.974742e-03	6.390800e-05	20151202_gfpNIPBLcf1_G2G1\MitoSys2\LSM\gfpNIPBLcF1_G1\DE_W0002_P0044\DE_2_W0002_P0044_T0001\TR1_W0001_P0114\TR1_2_W0001_P0114_T0001_R1_P3_K1_Ch2-Ch1.zen
409500	-9.008520e-04	1.715530e-03	5.644500e-05	20151202_gfpNIPBLcf1_G2G1\MitoSys2\LSM\gfpNIPBLcF1_G1\DE_W0002_P0044\DE_2_W0002_P0044_T0001\TR1_W0001_P0114\TR1_2_W0001_P0114_T0001_R1_P3_K1_Ch2-Ch1.zen
450460	-5.903182e-04	1.573360e-03	4.469900e-05	20151202_gfpNIPBLcf1_G2G1\MitoSys2\LSM\gfpNIPBLcF1_G1\DE_W0002_P0044\DE_2_W0002_P0044_T0001\TR1_W0001_P0114\TR1_2_W0001_P0114_T0001_R1_P3_K1_Ch2-Ch1.zen
491420	-6.712220e-04	1.569410e-03	3.603000e-05	20151202_gfpNIPBLcf1_G2G1\MitoSys2\LSM\gfpNIPBLcF1_G1\DE_W0002_P0044\DE_2_W0002_P0044_T0001\TR1_W0001_P0114\TR1_2_W0001_P0114_T0001_R1_P3_K1_Ch2-Ch1.zen
532380	-4.846676e-04	1.866552e-03	2.949300e-05	20151202_gfpNIPBLcf1_G2G1\MitoSys2\LSM\gfpNIPBLcF1_G1\DE_W0002_P0044\DE_2_W0002_P0044_T0001\TR1_W0001_P0114\TR1_2_W0001_P0114_T0001_R1_P3_K1_Ch2-Ch1.zen
573340	-3.888397e-04	1.783052e-03	2.447200e-05	20151202_gfpNIPBLcf1_G2G1\MitoSys2\LSM\gfpNIPBLcF1_G1\DE_W0002_P0044\DE_2_W0002_P0044_T0001\TR1_W0001_P0114\TR1_2_W0001_P0114_T0001_R1_P3_K1_Ch2-Ch1.zen
614300	-6.299863e-04	1.818460e-03	2.055000e-05	20151202_gfpNIPBLcf1_G2G1\MitoSys2\LSM\gfpNIPBLcF1_G1\DE_W0002_P0044\DE_2_W0002_P0044_T0001\TR1_W0001_P0114\TR1_2_W0001_P0114_T0001_R1_P3_K1_Ch2-Ch1.zen
655260	-8.246848e-04	1.617482e-03	1.744300e-05	20151202_gfpNIPBLcf1_G2G1\MitoSys2\LSM\gfpNIPBLcF1_G1\DE_W0002_P0044\DE_2_W0002_P0044_T0001\TR1_W0001_P0114\TR1_2_W0001_P0114_T0001_R1_P3_K1_Ch2-Ch1.zen
696220	-7.489883e-04	1.625308e-03	1.494800e-05	20151202_gfpNIPBLcf1_G2G1\MitoSys2\LSM\gfpNIPBLcF1_G1\DE_W0002_P0044\DE_2_W0002_P0044_T0001\TR1_W0001_P0114\TR1_2_W0001_P0114_T0001_R1_P3_K1_Ch2-Ch1.zen
737180	-3.369717e-04	1.659838e-03	1.292100e-05	20151202_gfpNIPBLcf1_G2G1\MitoSys2\LSM\gfpNIPBLcF1_G1\DE_W0002_P0044\DE_2_W0002_P0044_T0001\TR1_W0001_P0114\TR1_2_W0001_P0114_T0001_R1_P3_K1_Ch2-Ch1.zen
778140	-1.863100e-04	1.482784e-03	1.125700e-05	20151202_gfpNIPBLcf1_G2G1\MitoSys2\LSM\gfpNIPBLcF1_G1\DE_W0002_P0044\DE_2_W0002_P0044_T0001\TR1_W0001_P0114\TR1_2_W0001_P0114_T0001_R1_P3_K1_Ch2-Ch1.zen
819100	-1.948869e-04	1.256943e-03	9.876900e-06	20151202_gfpNIPBLcf1_G2G1\MitoSys2\LSM\gfpNIPBLcF1_G1\DE_W0002_P0044\DE_2_W0002_P0044_T0001\TR1_W0001_P0114\TR1_2_W0001_P0114_T0001_R1_P3_K1_Ch2-Ch1.zen
901020	-3.383850e-04	1.192082e-03	7.749100e-06	20151202_gfpNIPBLcf1_G2G1\MitoSys2\LSM\gfpNIPBLcF1_G1\DE_W0002_P0044\DE_2_W0002_P0044_T0001\TR1_W0001_P0114\TR1_2_W0001_P0114_T0001_R1_P3_K1_Ch2-Ch1.zen
982940	-7.887954e-04	1.664540e-03	6.214300e-06	20151202_gfpNIPBLcf1_G2G1\MitoSys2\LSM\gfpNIPBLcF1_G1\DE_W0002_P0044\DE_2_W0002_P0044_T0001\TR1_W0001_P0114\TR1_2_W0001_P0114_T0001_R1_P3_K1_Ch2-Ch1.zen
1064860	-5.068132e-04	1.773168e-03	5.077100e-06	20151202_gfpNIPBLcf1_G2G1\MitoSys2\LSM\gfpNIPBLcF1_G1\DE_W0002_P0044\DE_2_W0002_P0044_T0001\TR1_W0001_P0114\TR1_2_W0001_P0114_T0001_R1_P3_K1_Ch2-Ch1.zen
1146780	-3.819542e-04	1.351897e-03	4.215000e-06	20151202_gfpNIPBLcf1_G2G1\MitoSys2\LSM\gfpNIPBLcF1_G1\DE_W0002_P0044\DE_2_W0002_P0044_T0001\TR1_W0001_P0114\TR1_2_W0001_P0114_T0001_R1_P3_K1_Ch2-Ch1.zen
1228700	1.971170e-05	1.435938e-03	3.548200e-06	20151202_gfpNIPBLcf1_G2G1\MitoSys2\LSM\gfpNIPBLcF1_G1\DE_W0002_P0044\DE_2_W0002_P0044_T0001\TR1_W0001_P0114\TR1_2_W0001_P0114_T0001_R1_P3_K1_Ch2-Ch1.zen
1310620	1.608437e-04	1.335739e-03	3.023400e-06	20151202_gfpNIPBLcf1_G2G1\MitoSys2\LSM\gfpNIPBLcF1_G1\DE_W0002_P0044\DE_2_W0002_P0044_T0001\TR1_W0001_P0114\TR1_2_W0001_P0114_T0001_R1_P3_K1_Ch2-Ch1.zen
1392540	3.887920e-04	1.413789e-03	2.603900e-06	20151202_gfpNIPBLcf1_G2G1\MitoSys2\LSM\gfpNIPBLcF1_G1\DE_W0002_P0044\DE_2_W0002_P0044_T0001\TR1_W0001_P0114\TR1_2_W0001_P0114_T0001_R1_P3_K1_Ch2-Ch1.zen
1474460	2.676932e-04	1.931405e-03	2.263900e-06	20151202_gfpNIPBLcf1_G2G1\MitoSys2\LSM\gfpNIPBLcF1_G1\DE_W0002_P0044\DE_2_W0002_P0044_T0001\TR1_W0001_P0114\TR1_2_W0001_P0114_T0001_R1_P3_K1_Ch2-Ch1.zen
1556380	-9.342663e-05	1.395364e-03	1.985100e-06	20151202_gfpNIPBLcf1_G2G1\MitoSys2\LSM\gfpNIPBLcF1_G1\DE_W0002_P0044\DE_2_W0002_P0044_T0001\TR1_W0001_P0114\TR1_2_W0001_P0114_T0001_R1_P3_K1_Ch2-Ch1.zen
10	1.758785e-01	1.409054e-01	1.829200e-01	20151202_gfpNIPBLcf1_G2G1\MitoSys2\LSM\gfpNIPBLcF1_G1\DE_W0002_P0044\DE_2_W0002_P0044_T0001\TR1_W0001_P0114\TR1_2_W0001_P0114_T0001_R1_P4_K1_Ch2-Ch1.zen
20	1.675569e-01	1.454009e-01	1.818600e-01	20151202_gfpNIPBLcf1_G2G1\MitoSys2\LSM\gfpNIPBLcF1_G1\DE_W0002_P0044\DE_2_W0002_P0044_T0001\TR1_W0001_P0114\TR1_2_W0001_P0114_T0001_R1_P4_K1_Ch2-Ch1.zen
30	1.698965e-01	1.420869e-01	1.807400e-01	20151202_gfpNIPBLcf1_G2G1\MitoSys2\LSM\gfpNIPBLcF1_G1\DE_W0002_P0044\DE_2_W0002_P0044_T0001\TR1_W0001_P0114\TR1_2_W0001_P0114_T0001_R1_P4_K1_Ch2-Ch1.zen
40	1.909649e-01	1.226085e-01	1.795800e-01	20151202_gfpNIPBLcf1_G2G1\MitoSys2\LSM\gfpNIPBLcF1_G1\DE_W0002_P0044\DE_2_W0002_P0044_T0001\TR1_W0001_P0114\TR1_2_W0001_P0114_T0001_R1_P4_K1_Ch2-Ch1.zen
50	2.063322e-01	1.164523e-01	1.784000e-01	20151202_gfpNIPBLcf1_G2G1\MitoSys2\LSM\gfpNIPBLcF1_G1\DE_W0002_P0044\DE_2_W0002_P0044_T0001\TR1_W0001_P0114\TR1_2_W0001_P0114_T0001_R1_P4_K1_Ch2-Ch1.zen
60	1.698595e-01	1.854996e-01	1.772100e-01	20151202_gfpNIPBLcf1_G2G1\MitoSys2\LSM\gfpNIPBLcF1_G1\DE_W0002_P0044\DE_2_W0002_P0044_T0001\TR1_W0001_P0114\TR1_2_W0001_P0114_T0001_R1_P4_K1_Ch2-Ch1.zen
70	1.803804e-01	1.041491e-01	1.760200e-01	20151202_gfpNIPBLcf1_G2G1\MitoSys2\LSM\gfpNIPBLcF1_G1\DE_W0002_P0044\DE_2_W0002_P0044_T0001\TR1_W0001_P0114\TR1_2_W0001_P0114_T0001_R1_P4_K1_Ch2-Ch1.zen
80	1.670621e-01	1.239551e-01	1.748300e-01	20151202_gfpNIPBLcf1_G2G1\MitoSys2\LSM\gfpNIPBLcF1_G1\DE_W0002_P0044\DE_2_W0002_P0044_T0001\TR1_W0001_P0114\TR1_2_W0001_P0114_T0001_R1_P4_K1_Ch2-Ch1.zen
90	1.787864e-01	1.352808e-01	1.736500e-01	20151202_gfpNIPBLcf1_G2G1\MitoSys2\LSM\gfpNIPBLcF1_G1\DE_W0002_P0044\DE_2_W0002_P0044_T0001\TR1_W0001_P0114\TR1_2_W0001_P0114_T0001_R1_P4_K1_Ch2-Ch1.zen
100	1.746746e-01	9.352759e-02	1.724800e-01	20151202_gfpNIPBLcf1_G2G1\MitoSys2\LSM\gfpNIPBLcF1_G1\DE_W0002_P0044\DE_2_W0002_P0044_T0001\TR1_W0001_P0114\TR1_2_W0001_P0114_T0001_R1_P4_K1_Ch2-Ch1.zen
120	1.533946e-01	1.017481e-01	1.701900e-01	20151202_gfpNIPBLcf1_G2G1\MitoSys2\LSM\gfpNIPBLcF1_G1\DE_W0002_P0044\DE_2_W0002_P0044_T0001\TR1_W0001_P0114\TR1_2_W0001_P0114_T0001_R1_P4_K1_Ch2-Ch1.zen
140	1.493446e-01	6.263276e-02	1.679600e-01	20151202_gfpNIPBLcf1_G2G1\MitoSys2\LSM\gfpNIPBLcF1_G1\DE_W0002_P0044\DE_2_W0002_P0044_T0001\TR1_W0001_P0114\TR1_2_W0001_P0114_T0001_R1_P4_K1_Ch2-Ch1.zen
160	1.587932e-01	1.069582e-01	1.658000e-01	20151202_gfpNIPBLcf1_G2G1\MitoSys2\LSM\gfpNIPBLcF1_G1\DE_W0002_P0044\DE_2_W0002_P0044_T0001\TR1_W0001_P0114\TR1_2_W0001_P0114_T0001_R1_P4_K1_Ch2-Ch1.zen
180	1.763341e-01	8.976287e-02	1.637200e-01	20151202_gfpNIPBLcf1_G2G1\MitoSys2\LSM\gfpNIPBLcF1_G1\DE_W0002_P0044\DE_2_W0002_P0044_T0001\TR1_W0001_P0114\TR1_2_W0001_P0114_T0001_R1_P4_K1_Ch2-Ch1.zen
200	1.374156e-01	1.058301e-01	1.617100e-01	20151202_gfpNIPBLcf1_G2G1\MitoSys2\LSM\gfpNIPBLcF1_G1\DE_W0002_P0044\DE_2_W0002_P0044_T0001\TR1_W0001_P0114\TR1_2_W0001_P0114_T0001_R1_P4_K1_Ch2-Ch1.zen
220	1.781943e-01	1.128564e-01	1.597700e-01	20151202_gfpNIPBLcf1_G2G1\MitoSys2\LSM\gfpNIPBLcF1_G1\DE_W0002_P0044\DE_2_W0002_P0044_T0001\TR1_W0001_P0114\TR1_2_W0001_P0114_T0001_R1_P4_K1_Ch2-Ch1.zen
240	1.710148e-01	7.050738e-02	1.579100e-01	20151202_gfpNIPBLcf1_G2G1\MitoSys2\LSM\gfpNIPBLcF1_G1\DE_W0002_P0044\DE_2_W0002_P0044_T0001\TR1_W0001_P0114\TR1_2_W0001_P0114_T0001_R1_P4_K1_Ch2-Ch1.zen
260	1.962232e-01	1.062624e-01	1.561200e-01	20151202_gfpNIPBLcf1_G2G1\MitoSys2\LSM\gfpNIPBLcF1_G1\DE_W0002_P0044\DE_2_W0002_P0044_T0001\TR1_W0001_P0114\TR1_2_W0001_P0114_T0001_R1_P4_K1_Ch2-Ch1.zen
280	1.668131e-01	1.015060e-01	1.544000e-01	20151202_gfpNIPBLcf1_G2G1\MitoSys2\LSM\gfpNIPBLcF1_G1\DE_W0002_P0044\DE_2_W0002_P0044_T0001\TR1_W0001_P0114\TR1_2_W0001_P0114_T0001_R1_P4_K1_Ch2-Ch1.zen
300	1.656472e-01	5.923024e-02	1.527400e-01	20151202_gfpNIPBLcf1_G2G1\MitoSys2\LSM\gfpNIPBLcF1_G1\DE_W0002_P0044\DE_2_W0002_P0044_T0001\TR1_W0001_P0114\TR1_2_W0001_P0114_T0001_R1_P4_K1_Ch2-Ch1.zen
340	1.589067e-01	7.738358e-02	1.496100e-01	20151202_gfpNIPBLcf1_G2G1\MitoSys2\LSM\gfpNIPBLcF1_G1\DE_W0002_P0044\DE_2_W0002_P0044_T0001\TR1_W0001_P0114\TR1_2_W0001_P0114_T0001_R1_P4_K1_Ch2-Ch1.zen
380	1.591629e-01	7.378336e-02	1.467100e-01	20151202_gfpNIPBLcf1_G2G1\MitoSys2\LSM\gfpNIPBLcF1_G1\DE_W0002_P0044\DE_2_W0002_P0044_T0001\TR1_W0001_P0114\TR1_2_W0001_P0114_T0001_R1_P4_K1_Ch2-Ch1.zen
420	1.248859e-01	6.839881e-02	1.440200e-01	20151202_gfpNIPBLcf1_G2G1\MitoSys2\LSM\gfpNIPBLcF1_G1\DE_W0002_P0044\DE_2_W0002_P0044_T0001\TR1_W0001_P0114\TR1_2_W0001_P0114_T0001_R1_P4_K1_Ch2-Ch1.zen
460	1.281869e-01	6.736243e-02	1.415200e-01	20151202_gfpNIPBLcf1_G2G1\MitoSys2\LSM\gfpNIPBLcF1_G1\DE_W0002_P0044\DE_2_W0002_P0044_T0001\TR1_W0001_P0114\TR1_2_W0001_P0114_T0001_R1_P4_K1_Ch2-Ch1.zen
500	1.515743e-01	7.001821e-02	1.391800e-01	20151202_gfpNIPBLcf1_G2G1\MitoSys2\LSM\gfpNIPBLcF1_G1\DE_W0002_P0044\DE_2_W0002_P0044_T0001\TR1_W0001_P0114\TR1_2_W0001_P0114_T0001_R1_P4_K1_Ch2-Ch1.zen
540	1.194506e-01	5.917141e-02	1.369900e-01	20151202_gfpNIPBLcf1_G2G1\MitoSys2\LSM\gfpNIPBLcF1_G1\DE_W0002_P0044\DE_2_W0002_P0044_T0001\TR1_W0001_P0114\TR1_2_W0001_P0114_T0001_R1_P4_K1_Ch2-Ch1.zen
580	1.307191e-01	7.260365e-02	1.349400e-01	20151202_gfpNIPBLcf1_G2G1\MitoSys2\LSM\gfpNIPBLcF1_G1\DE_W0002_P0044\DE_2_W0002_P0044_T0001\TR1_W0001_P0114\TR1_2_W0001_P0114_T0001_R1_P4_K1_Ch2-Ch1.zen
620	1.268475e-01	7.073684e-02	1.330100e-01	20151202_gfpNIPBLcf1_G2G1\MitoSys2\LSM\gfpNIPBLcF1_G1\DE_W0002_P0044\DE_2_W0002_P0044_T0001\TR1_W0001_P0114\TR1_2_W0001_P0114_T0001_R1_P4_K1_Ch2-Ch1.zen
660	1.079843e-01	4.710560e-02	1.311900e-01	20151202_gfpNIPBLcf1_G2G1\MitoSys2\LSM\gfpNIPBLcF1_G1\DE_W0002_P0044\DE_2_W0002_P0044_T0001\TR1_W0001_P0114\TR1_2_W0001_P0114_T0001_R1_P4_K1_Ch2-Ch1.zen
700	1.200983e-01	3.756984e-02	1.294700e-01	20151202_gfpNIPBLcf1_G2G1\MitoSys2\LSM\gfpNIPBLcF1_G1\DE_W0002_P0044\DE_2_W0002_P0044_T0001\TR1_W0001_P0114\TR1_2_W0001_P0114_T0001_R1_P4_K1_Ch2-Ch1.zen
780	1.056001e-01	5.903649e-02	1.263000e-01	20151202_gfpNIPBLcf1_G2G1\MitoSys2\LSM\gfpNIPBLcF1_G1\DE_W0002_P0044\DE_2_W0002_P0044_T0001\TR1_W0001_P0114\TR1_2_W0001_P0114_T0001_R1_P4_K1_Ch2-Ch1.zen
860	1.235279e-01	5.407241e-02	1.234300e-01	20151202_gfpNIPBLcf1_G2G1\MitoSys2\LSM\gfpNIPBLcF1_G1\DE_W0002_P0044\DE_2_W0002_P0044_T0001\TR1_W0001_P0114\TR1_2_W0001_P0114_T0001_R1_P4_K1_Ch2-Ch1.zen
940	1.196862e-01	5.421456e-02	1.208200e-01	20151202_gfpNIPBLcf1_G2G1\MitoSys2\LSM\gfpNIPBLcF1_G1\DE_W0002_P0044\DE_2_W0002_P0044_T0001\TR1_W0001_P0114\TR1_2_W0001_P0114_T0001_R1_P4_K1_Ch2-Ch1.zen
1020	1.207076e-01	5.251095e-02	1.184200e-01	20151202_gfpNIPBLcf1_G2G1\MitoSys2\LSM\gfpNIPBLcF1_G1\DE_W0002_P0044\DE_2_W0002_P0044_T0001\TR1_W0001_P0114\TR1_2_W0001_P0114_T0001_R1_P4_K1_Ch2-Ch1.zen
1100	1.309582e-01	4.562400e-02	1.162100e-01	20151202_gfpNIPBLcf1_G2G1\MitoSys2\LSM\gfpNIPBLcF1_G1\DE_W0002_P0044\DE_2_W0002_P0044_T0001\TR1_W0001_P0114\TR1_2_W0001_P0114_T0001_R1_P4_K1_Ch2-Ch1.zen
1180	1.198940e-01	7.417193e-02	1.141600e-01	20151202_gfpNIPBLcf1_G2G1\MitoSys2\LSM\gfpNIPBLcF1_G1\DE_W0002_P0044\DE_2_W0002_P0044_T0001\TR1_W0001_P0114\TR1_2_W0001_P0114_T0001_R1_P4_K1_Ch2-Ch1.zen
1260	1.031888e-01	4.514294e-02	1.122400e-01	20151202_gfpNIPBLcf1_G2G1\MitoSys2\LSM\gfpNIPBLcF1_G1\DE_W0002_P0044\DE_2_W0002_P0044_T0001\TR1_W0001_P0114\TR1_2_W0001_P0114_T0001_R1_P4_K1_Ch2-Ch1.zen
1340	1.118957e-01	4.280238e-02	1.104400e-01	20151202_gfpNIPBLcf1_G2G1\MitoSys2\LSM\gfpNIPBLcF1_G1\DE_W0002_P0044\DE_2_W0002_P0044_T0001\TR1_W0001_P0114\TR1_2_W0001_P0114_T0001_R1_P4_K1_Ch2-Ch1.zen
1420	9.316184e-02	5.260560e-02	1.087500e-01	20151202_gfpNIPBLcf1_G2G1\MitoSys2\LSM\gfpNIPBLcF1_G1\DE_W0002_P0044\DE_2_W0002_P0044_T0001\TR1_W0001_P0114\TR1_2_W0001_P0114_T0001_R1_P4_K1_Ch2-Ch1.zen
1500	9.792291e-02	5.110623e-02	1.071500e-01	20151202_gfpNIPBLcf1_G2G1\MitoSys2\LSM\gfpNIPBLcF1_G1\DE_W0002_P0044\DE_2_W0002_P0044_T0001\TR1_W0001_P0114\TR1_2_W0001_P0114_T0001_R1_P4_K1_Ch2-Ch1.zen
1660	1.073406e-01	6.414544e-02	1.042000e-01	20151202_gfpNIPBLcf1_G2G1\MitoSys2\LSM\gfpNIPBLcF1_G1\DE_W0002_P0044\DE_2_W0002_P0044_T0001\TR1_W0001_P0114\TR1_2_W0001_P0114_T0001_R1_P4_K1_Ch2-Ch1.zen
1820	1.057207e-01	5.377245e-02	1.015100e-01	20151202_gfpNIPBLcf1_G2G1\MitoSys2\LSM\gfpNIPBLcF1_G1\DE_W0002_P0044\DE_2_W0002_P0044_T0001\TR1_W0001_P0114\TR1_2_W0001_P0114_T0001_R1_P4_K1_Ch2-Ch1.zen
1980	1.086960e-01	5.112624e-02	9.904600e-02	20151202_gfpNIPBLcf1_G2G1\MitoSys2\LSM\gfpNIPBLcF1_G1\DE_W0002_P0044\DE_2_W0002_P0044_T0001\TR1_W0001_P0114\TR1_2_W0001_P0114_T0001_R1_P4_K1_Ch2-Ch1.zen
2140	1.026037e-01	4.536574e-02	9.676500e-02	20151202_gfpNIPBLcf1_G2G1\MitoSys2\LSM\gfpNIPBLcF1_G1\DE_W0002_P0044\DE_2_W0002_P0044_T0001\TR1_W0001_P0114\TR1_2_W0001_P0114_T0001_R1_P4_K1_Ch2-Ch1.zen
2300	1.069655e-01	4.568437e-02	9.464000e-02	20151202_gfpNIPBLcf1_G2G1\MitoSys2\LSM\gfpNIPBLcF1_G1\DE_W0002_P0044\DE_2_W0002_P0044_T0001\TR1_W0001_P0114\TR1_2_W0001_P0114_T0001_R1_P4_K1_Ch2-Ch1.zen
2460	1.008366e-01	3.777473e-02	9.265000e-02	20151202_gfpNIPBLcf1_G2G1\MitoSys2\LSM\gfpNIPBLcF1_G1\DE_W0002_P0044\DE_2_W0002_P0044_T0001\TR1_W0001_P0114\TR1_2_W0001_P0114_T0001_R1_P4_K1_Ch2-Ch1.zen
2620	1.024504e-01	4.721702e-02	9.077700e-02	20151202_gfpNIPBLcf1_G2G1\MitoSys2\LSM\gfpNIPBLcF1_G1\DE_W0002_P0044\DE_2_W0002_P0044_T0001\TR1_W0001_P0114\TR1_2_W0001_P0114_T0001_R1_P4_K1_Ch2-Ch1.zen
2780	9.286491e-02	4.843212e-02	8.900800e-02	20151202_gfpNIPBLcf1_G2G1\MitoSys2\LSM\gfpNIPBLcF1_G1\DE_W0002_P0044\DE_2_W0002_P0044_T0001\TR1_W0001_P0114\TR1_2_W0001_P0114_T0001_R1_P4_K1_Ch2-Ch1.zen
2940	9.921780e-02	4.256944e-02	8.733000e-02	20151202_gfpNIPBLcf1_G2G1\MitoSys2\LSM\gfpNIPBLcF1_G1\DE_W0002_P0044\DE_2_W0002_P0044_T0001\TR1_W0001_P0114\TR1_2_W0001_P0114_T0001_R1_P4_K1_Ch2-Ch1.zen
3100	8.750480e-02	3.716302e-02	8.573500e-02	20151202_gfpNIPBLcf1_G2G1\MitoSys2\LSM\gfpNIPBLcF1_G1\DE_W0002_P0044\DE_2_W0002_P0044_T0001\TR1_W0001_P0114\TR1_2_W0001_P0114_T0001_R1_P4_K1_Ch2-Ch1.zen
3420	8.307826e-02	3.887974e-02	8.276000e-02	20151202_gfpNIPBLcf1_G2G1\MitoSys2\LSM\gfpNIPBLcF1_G1\DE_W0002_P0044\DE_2_W0002_P0044_T0001\TR1_W0001_P0114\TR1_2_W0001_P0114_T0001_R1_P4_K1_Ch2-Ch1.zen
3740	7.492639e-02	2.859794e-02	8.003200e-02	20151202_gfpNIPBLcf1_G2G1\MitoSys2\LSM\gfpNIPBLcF1_G1\DE_W0002_P0044\DE_2_W0002_P0044_T0001\TR1_W0001_P0114\TR1_2_W0001_P0114_T0001_R1_P4_K1_Ch2-Ch1.zen
4060	7.876305e-02	3.812815e-02	7.751200e-02	20151202_gfpNIPBLcf1_G2G1\MitoSys2\LSM\gfpNIPBLcF1_G1\DE_W0002_P0044\DE_2_W0002_P0044_T0001\TR1_W0001_P0114\TR1_2_W0001_P0114_T0001_R1_P4_K1_Ch2-Ch1.zen
4380	7.167184e-02	3.166679e-02	7.517200e-02	20151202_gfpNIPBLcf1_G2G1\MitoSys2\LSM\gfpNIPBLcF1_G1\DE_W0002_P0044\DE_2_W0002_P0044_T0001\TR1_W0001_P0114\TR1_2_W0001_P0114_T0001_R1_P4_K1_Ch2-Ch1.zen
4700	7.370283e-02	3.231700e-02	7.298800e-02	20151202_gfpNIPBLcf1_G2G1\MitoSys2\LSM\gfpNIPBLcF1_G1\DE_W0002_P0044\DE_2_W0002_P0044_T0001\TR1_W0001_P0114\TR1_2_W0001_P0114_T0001_R1_P4_K1_Ch2-Ch1.zen
5020	6.435613e-02	4.190135e-02	7.094300e-02	20151202_gfpNIPBLcf1_G2G1\MitoSys2\LSM\gfpNIPBLcF1_G1\DE_W0002_P0044\DE_2_W0002_P0044_T0001\TR1_W0001_P0114\TR1_2_W0001_P0114_T0001_R1_P4_K1_Ch2-Ch1.zen
5340	7.255342e-02	3.698220e-02	6.902100e-02	20151202_gfpNIPBLcf1_G2G1\MitoSys2\LSM\gfpNIPBLcF1_G1\DE_W0002_P0044\DE_2_W0002_P0044_T0001\TR1_W0001_P0114\TR1_2_W0001_P0114_T0001_R1_P4_K1_Ch2-Ch1.zen
5660	7.027267e-02	3.550166e-02	6.720900e-02	20151202_gfpNIPBLcf1_G2G1\MitoSys2\LSM\gfpNIPBLcF1_G1\DE_W0002_P0044\DE_2_W0002_P0044_T0001\TR1_W0001_P0114\TR1_2_W0001_P0114_T0001_R1_P4_K1_Ch2-Ch1.zen
5980	5.644146e-02	3.276632e-02	6.549600e-02	20151202_gfpNIPBLcf1_G2G1\MitoSys2\LSM\gfpNIPBLcF1_G1\DE_W0002_P0044\DE_2_W0002_P0044_T0001\TR1_W0001_P0114\TR1_2_W0001_P0114_T0001_R1_P4_K1_Ch2-Ch1.zen
6300	5.971538e-02	3.054681e-02	6.387500e-02	20151202_gfpNIPBLcf1_G2G1\MitoSys2\LSM\gfpNIPBLcF1_G1\DE_W0002_P0044\DE_2_W0002_P0044_T0001\TR1_W0001_P0114\TR1_2_W0001_P0114_T0001_R1_P4_K1_Ch2-Ch1.zen
6940	6.463425e-02	2.689998e-02	6.087300e-02	20151202_gfpNIPBLcf1_G2G1\MitoSys2\LSM\gfpNIPBLcF1_G1\DE_W0002_P0044\DE_2_W0002_P0044_T0001\TR1_W0001_P0114\TR1_2_W0001_P0114_T0001_R1_P4_K1_Ch2-Ch1.zen
7580	5.747870e-02	2.785051e-02	5.815100e-02	20151202_gfpNIPBLcf1_G2G1\MitoSys2\LSM\gfpNIPBLcF1_G1\DE_W0002_P0044\DE_2_W0002_P0044_T0001\TR1_W0001_P0114\TR1_2_W0001_P0114_T0001_R1_P4_K1_Ch2-Ch1.zen
8220	5.145456e-02	2.526648e-02	5.566800e-02	20151202_gfpNIPBLcf1_G2G1\MitoSys2\LSM\gfpNIPBLcF1_G1\DE_W0002_P0044\DE_2_W0002_P0044_T0001\TR1_W0001_P0114\TR1_2_W0001_P0114_T0001_R1_P4_K1_Ch2-Ch1.zen
8860	5.274051e-02	2.542512e-02	5.339300e-02	20151202_gfpNIPBLcf1_G2G1\MitoSys2\LSM\gfpNIPBLcF1_G1\DE_W0002_P0044\DE_2_W0002_P0044_T0001\TR1_W0001_P0114\TR1_2_W0001_P0114_T0001_R1_P4_K1_Ch2-Ch1.zen
9500	4.624629e-02	3.038889e-02	5.129900e-02	20151202_gfpNIPBLcf1_G2G1\MitoSys2\LSM\gfpNIPBLcF1_G1\DE_W0002_P0044\DE_2_W0002_P0044_T0001\TR1_W0001_P0114\TR1_2_W0001_P0114_T0001_R1_P4_K1_Ch2-Ch1.zen
10140	4.326041e-02	2.998819e-02	4.936400e-02	20151202_gfpNIPBLcf1_G2G1\MitoSys2\LSM\gfpNIPBLcF1_G1\DE_W0002_P0044\DE_2_W0002_P0044_T0001\TR1_W0001_P0114\TR1_2_W0001_P0114_T0001_R1_P4_K1_Ch2-Ch1.zen
10780	4.554244e-02	2.502609e-02	4.757100e-02	20151202_gfpNIPBLcf1_G2G1\MitoSys2\LSM\gfpNIPBLcF1_G1\DE_W0002_P0044\DE_2_W0002_P0044_T0001\TR1_W0001_P0114\TR1_2_W0001_P0114_T0001_R1_P4_K1_Ch2-Ch1.zen
11420	4.119884e-02	2.758049e-02	4.590200e-02	20151202_gfpNIPBLcf1_G2G1\MitoSys2\LSM\gfpNIPBLcF1_G1\DE_W0002_P0044\DE_2_W0002_P0044_T0001\TR1_W0001_P0114\TR1_2_W0001_P0114_T0001_R1_P4_K1_Ch2-Ch1.zen
12060	4.647556e-02	2.161578e-02	4.434700e-02	20151202_gfpNIPBLcf1_G2G1\MitoSys2\LSM\gfpNIPBLcF1_G1\DE_W0002_P0044\DE_2_W0002_P0044_T0001\TR1_W0001_P0114\TR1_2_W0001_P0114_T0001_R1_P4_K1_Ch2-Ch1.zen
12700	4.146038e-02	2.443337e-02	4.289200e-02	20151202_gfpNIPBLcf1_G2G1\MitoSys2\LSM\gfpNIPBLcF1_G1\DE_W0002_P0044\DE_2_W0002_P0044_T0001\TR1_W0001_P0114\TR1_2_W0001_P0114_T0001_R1_P4_K1_Ch2-Ch1.zen
13980	3.470449e-02	2.281712e-02	4.024900e-02	20151202_gfpNIPBLcf1_G2G1\MitoSys2\LSM\gfpNIPBLcF1_G1\DE_W0002_P0044\DE_2_W0002_P0044_T0001\TR1_W0001_P0114\TR1_2_W0001_P0114_T0001_R1_P4_K1_Ch2-Ch1.zen
15260	3.677308e-02	2.361663e-02	3.790800e-02	20151202_gfpNIPBLcf1_G2G1\MitoSys2\LSM\gfpNIPBLcF1_G1\DE_W0002_P0044\DE_2_W0002_P0044_T0001\TR1_W0001_P0114\TR1_2_W0001_P0114_T0001_R1_P4_K1_Ch2-Ch1.zen
16540	3.527722e-02	2.730606e-02	3.581900e-02	20151202_gfpNIPBLcf1_G2G1\MitoSys2\LSM\gfpNIPBLcF1_G1\DE_W0002_P0044\DE_2_W0002_P0044_T0001\TR1_W0001_P0114\TR1_2_W0001_P0114_T0001_R1_P4_K1_Ch2-Ch1.zen
17820	3.579670e-02	2.856432e-02	3.394500e-02	20151202_gfpNIPBLcf1_G2G1\MitoSys2\LSM\gfpNIPBLcF1_G1\DE_W0002_P0044\DE_2_W0002_P0044_T0001\TR1_W0001_P0114\TR1_2_W0001_P0114_T0001_R1_P4_K1_Ch2-Ch1.zen
19100	3.204986e-02	2.488224e-02	3.225200e-02	20151202_gfpNIPBLcf1_G2G1\MitoSys2\LSM\gfpNIPBLcF1_G1\DE_W0002_P0044\DE_2_W0002_P0044_T0001\TR1_W0001_P0114\TR1_2_W0001_P0114_T0001_R1_P4_K1_Ch2-Ch1.zen
20380	3.106233e-02	2.558591e-02	3.071600e-02	20151202_gfpNIPBLcf1_G2G1\MitoSys2\LSM\gfpNIPBLcF1_G1\DE_W0002_P0044\DE_2_W0002_P0044_T0001\TR1_W0001_P0114\TR1_2_W0001_P0114_T0001_R1_P4_K1_Ch2-Ch1.zen
21660	3.398930e-02	2.577756e-02	2.931500e-02	20151202_gfpNIPBLcf1_G2G1\MitoSys2\LSM\gfpNIPBLcF1_G1\DE_W0002_P0044\DE_2_W0002_P0044_T0001\TR1_W0001_P0114\TR1_2_W0001_P0114_T0001_R1_P4_K1_Ch2-Ch1.zen
22940	2.672125e-02	2.601525e-02	2.803300e-02	20151202_gfpNIPBLcf1_G2G1\MitoSys2\LSM\gfpNIPBLcF1_G1\DE_W0002_P0044\DE_2_W0002_P0044_T0001\TR1_W0001_P0114\TR1_2_W0001_P0114_T0001_R1_P4_K1_Ch2-Ch1.zen
24220	2.823870e-02	2.405339e-02	2.685500e-02	20151202_gfpNIPBLcf1_G2G1\MitoSys2\LSM\gfpNIPBLcF1_G1\DE_W0002_P0044\DE_2_W0002_P0044_T0001\TR1_W0001_P0114\TR1_2_W0001_P0114_T0001_R1_P4_K1_Ch2-Ch1.zen
25500	2.538963e-02	2.026473e-02	2.576900e-02	20151202_gfpNIPBLcf1_G2G1\MitoSys2\LSM\gfpNIPBLcF1_G1\DE_W0002_P0044\DE_2_W0002_P0044_T0001\TR1_W0001_P0114\TR1_2_W0001_P0114_T0001_R1_P4_K1_Ch2-Ch1.zen
28060	2.440163e-02	2.616473e-02	2.383100e-02	20151202_gfpNIPBLcf1_G2G1\MitoSys2\LSM\gfpNIPBLcF1_G1\DE_W0002_P0044\DE_2_W0002_P0044_T0001\TR1_W0001_P0114\TR1_2_W0001_P0114_T0001_R1_P4_K1_Ch2-Ch1.zen
30620	2.361938e-02	2.453443e-02	2.215500e-02	20151202_gfpNIPBLcf1_G2G1\MitoSys2\LSM\gfpNIPBLcF1_G1\DE_W0002_P0044\DE_2_W0002_P0044_T0001\TR1_W0001_P0114\TR1_2_W0001_P0114_T0001_R1_P4_K1_Ch2-Ch1.zen
33180	2.053897e-02	2.167849e-02	2.069000e-02	20151202_gfpNIPBLcf1_G2G1\MitoSys2\LSM\gfpNIPBLcF1_G1\DE_W0002_P0044\DE_2_W0002_P0044_T0001\TR1_W0001_P0114\TR1_2_W0001_P0114_T0001_R1_P4_K1_Ch2-Ch1.zen
35740	2.125800e-02	2.503324e-02	1.939900e-02	20151202_gfpNIPBLcf1_G2G1\MitoSys2\LSM\gfpNIPBLcF1_G1\DE_W0002_P0044\DE_2_W0002_P0044_T0001\TR1_W0001_P0114\TR1_2_W0001_P0114_T0001_R1_P4_K1_Ch2-Ch1.zen
38300	1.689448e-02	2.513966e-02	1.825200e-02	20151202_gfpNIPBLcf1_G2G1\MitoSys2\LSM\gfpNIPBLcF1_G1\DE_W0002_P0044\DE_2_W0002_P0044_T0001\TR1_W0001_P0114\TR1_2_W0001_P0114_T0001_R1_P4_K1_Ch2-Ch1.zen
40860	1.369808e-02	1.894335e-02	1.722800e-02	20151202_gfpNIPBLcf1_G2G1\MitoSys2\LSM\gfpNIPBLcF1_G1\DE_W0002_P0044\DE_2_W0002_P0044_T0001\TR1_W0001_P0114\TR1_2_W0001_P0114_T0001_R1_P4_K1_Ch2-Ch1.zen
43420	1.678851e-02	1.747416e-02	1.630700e-02	20151202_gfpNIPBLcf1_G2G1\MitoSys2\LSM\gfpNIPBLcF1_G1\DE_W0002_P0044\DE_2_W0002_P0044_T0001\TR1_W0001_P0114\TR1_2_W0001_P0114_T0001_R1_P4_K1_Ch2-Ch1.zen
45980	1.752026e-02	2.033221e-02	1.547400e-02	20151202_gfpNIPBLcf1_G2G1\MitoSys2\LSM\gfpNIPBLcF1_G1\DE_W0002_P0044\DE_2_W0002_P0044_T0001\TR1_W0001_P0114\TR1_2_W0001_P0114_T0001_R1_P4_K1_Ch2-Ch1.zen
48540	1.208401e-02	2.513535e-02	1.471800e-02	20151202_gfpNIPBLcf1_G2G1\MitoSys2\LSM\gfpNIPBLcF1_G1\DE_W0002_P0044\DE_2_W0002_P0044_T0001\TR1_W0001_P0114\TR1_2_W0001_P0114_T0001_R1_P4_K1_Ch2-Ch1.zen
51100	1.442701e-02	2.193726e-02	1.402800e-02	20151202_gfpNIPBLcf1_G2G1\MitoSys2\LSM\gfpNIPBLcF1_G1\DE_W0002_P0044\DE_2_W0002_P0044_T0001\TR1_W0001_P0114\TR1_2_W0001_P0114_T0001_R1_P4_K1_Ch2-Ch1.zen
56220	1.440118e-02	2.324908e-02	1.281500e-02	20151202_gfpNIPBLcf1_G2G1\MitoSys2\LSM\gfpNIPBLcF1_G1\DE_W0002_P0044\DE_2_W0002_P0044_T0001\TR1_W0001_P0114\TR1_2_W0001_P0114_T0001_R1_P4_K1_Ch2-Ch1.zen
61340	1.028969e-02	2.371377e-02	1.178400e-02	20151202_gfpNIPBLcf1_G2G1\MitoSys2\LSM\gfpNIPBLcF1_G1\DE_W0002_P0044\DE_2_W0002_P0044_T0001\TR1_W0001_P0114\TR1_2_W0001_P0114_T0001_R1_P4_K1_Ch2-Ch1.zen
66460	1.261398e-02	1.910514e-02	1.089700e-02	20151202_gfpNIPBLcf1_G2G1\MitoSys2\LSM\gfpNIPBLcF1_G1\DE_W0002_P0044\DE_2_W0002_P0044_T0001\TR1_W0001_P0114\TR1_2_W0001_P0114_T0001_R1_P4_K1_Ch2-Ch1.zen
71580	1.245224e-02	1.600496e-02	1.012600e-02	20151202_gfpNIPBLcf1_G2G1\MitoSys2\LSM\gfpNIPBLcF1_G1\DE_W0002_P0044\DE_2_W0002_P0044_T0001\TR1_W0001_P0114\TR1_2_W0001_P0114_T0001_R1_P4_K1_Ch2-Ch1.zen
76700	1.450647e-02	1.958942e-02	9.449100e-03	20151202_gfpNIPBLcf1_G2G1\MitoSys2\LSM\gfpNIPBLcF1_G1\DE_W0002_P0044\DE_2_W0002_P0044_T0001\TR1_W0001_P0114\TR1_2_W0001_P0114_T0001_R1_P4_K1_Ch2-Ch1.zen
81820	1.269932e-02	2.221100e-02	8.851100e-03	20151202_gfpNIPBLcf1_G2G1\MitoSys2\LSM\gfpNIPBLcF1_G1\DE_W0002_P0044\DE_2_W0002_P0044_T0001\TR1_W0001_P0114\TR1_2_W0001_P0114_T0001_R1_P4_K1_Ch2-Ch1.zen
86940	1.310950e-02	1.772615e-02	8.318800e-03	20151202_gfpNIPBLcf1_G2G1\MitoSys2\LSM\gfpNIPBLcF1_G1\DE_W0002_P0044\DE_2_W0002_P0044_T0001\TR1_W0001_P0114\TR1_2_W0001_P0114_T0001_R1_P4_K1_Ch2-Ch1.zen
92060	1.158292e-02	1.809415e-02	7.842100e-03	20151202_gfpNIPBLcf1_G2G1\MitoSys2\LSM\gfpNIPBLcF1_G1\DE_W0002_P0044\DE_2_W0002_P0044_T0001\TR1_W0001_P0114\TR1_2_W0001_P0114_T0001_R1_P4_K1_Ch2-Ch1.zen
97180	1.316746e-02	1.732237e-02	7.412800e-03	20151202_gfpNIPBLcf1_G2G1\MitoSys2\LSM\gfpNIPBLcF1_G1\DE_W0002_P0044\DE_2_W0002_P0044_T0001\TR1_W0001_P0114\TR1_2_W0001_P0114_T0001_R1_P4_K1_Ch2-Ch1.zen
102300	1.053972e-02	1.518668e-02	7.024300e-03	20151202_gfpNIPBLcf1_G2G1\MitoSys2\LSM\gfpNIPBLcF1_G1\DE_W0002_P0044\DE_2_W0002_P0044_T0001\TR1_W0001_P0114\TR1_2_W0001_P0114_T0001_R1_P4_K1_Ch2-Ch1.zen
112540	1.035325e-02	1.998711e-02	6.348600e-03	20151202_gfpNIPBLcf1_G2G1\MitoSys2\LSM\gfpNIPBLcF1_G1\DE_W0002_P0044\DE_2_W0002_P0044_T0001\TR1_W0001_P0114\TR1_2_W0001_P0114_T0001_R1_P4_K1_Ch2-Ch1.zen
122780	7.975617e-03	1.675592e-02	5.781500e-03	20151202_gfpNIPBLcf1_G2G1\MitoSys2\LSM\gfpNIPBLcF1_G1\DE_W0002_P0044\DE_2_W0002_P0044_T0001\TR1_W0001_P0114\TR1_2_W0001_P0114_T0001_R1_P4_K1_Ch2-Ch1.zen
133020	6.312741e-03	1.130914e-02	5.299000e-03	20151202_gfpNIPBLcf1_G2G1\MitoSys2\LSM\gfpNIPBLcF1_G1\DE_W0002_P0044\DE_2_W0002_P0044_T0001\TR1_W0001_P0114\TR1_2_W0001_P0114_T0001_R1_P4_K1_Ch2-Ch1.zen
143260	6.272582e-03	1.386370e-02	4.884000e-03	20151202_gfpNIPBLcf1_G2G1\MitoSys2\LSM\gfpNIPBLcF1_G1\DE_W0002_P0044\DE_2_W0002_P0044_T0001\TR1_W0001_P0114\TR1_2_W0001_P0114_T0001_R1_P4_K1_Ch2-Ch1.zen
153500	5.270408e-03	1.491265e-02	4.523300e-03	20151202_gfpNIPBLcf1_G2G1\MitoSys2\LSM\gfpNIPBLcF1_G1\DE_W0002_P0044\DE_2_W0002_P0044_T0001\TR1_W0001_P0114\TR1_2_W0001_P0114_T0001_R1_P4_K1_Ch2-Ch1.zen
163740	5.238764e-03	1.575101e-02	4.207300e-03	20151202_gfpNIPBLcf1_G2G1\MitoSys2\LSM\gfpNIPBLcF1_G1\DE_W0002_P0044\DE_2_W0002_P0044_T0001\TR1_W0001_P0114\TR1_2_W0001_P0114_T0001_R1_P4_K1_Ch2-Ch1.zen
173980	3.479030e-03	1.691347e-02	3.928300e-03	20151202_gfpNIPBLcf1_G2G1\MitoSys2\LSM\gfpNIPBLcF1_G1\DE_W0002_P0044\DE_2_W0002_P0044_T0001\TR1_W0001_P0114\TR1_2_W0001_P0114_T0001_R1_P4_K1_Ch2-Ch1.zen
184220	3.259708e-03	1.276893e-02	3.680300e-03	20151202_gfpNIPBLcf1_G2G1\MitoSys2\LSM\gfpNIPBLcF1_G1\DE_W0002_P0044\DE_2_W0002_P0044_T0001\TR1_W0001_P0114\TR1_2_W0001_P0114_T0001_R1_P4_K1_Ch2-Ch1.zen
194460	3.012407e-03	1.213726e-02	3.458500e-03	20151202_gfpNIPBLcf1_G2G1\MitoSys2\LSM\gfpNIPBLcF1_G1\DE_W0002_P0044\DE_2_W0002_P0044_T0001\TR1_W0001_P0114\TR1_2_W0001_P0114_T0001_R1_P4_K1_Ch2-Ch1.zen
204700	3.950997e-03	8.137473e-03	3.259100e-03	20151202_gfpNIPBLcf1_G2G1\MitoSys2\LSM\gfpNIPBLcF1_G1\DE_W0002_P0044\DE_2_W0002_P0044_T0001\TR1_W0001_P0114\TR1_2_W0001_P0114_T0001_R1_P4_K1_Ch2-Ch1.zen
225180	4.733833e-03	8.519205e-03	2.915400e-03	20151202_gfpNIPBLcf1_G2G1\MitoSys2\LSM\gfpNIPBLcF1_G1\DE_W0002_P0044\DE_2_W0002_P0044_T0001\TR1_W0001_P0114\TR1_2_W0001_P0114_T0001_R1_P4_K1_Ch2-Ch1.zen
245660	3.288478e-03	1.151131e-02	2.630300e-03	20151202_gfpNIPBLcf1_G2G1\MitoSys2\LSM\gfpNIPBLcF1_G1\DE_W0002_P0044\DE_2_W0002_P0044_T0001\TR1_W0001_P0114\TR1_2_W0001_P0114_T0001_R1_P4_K1_Ch2-Ch1.zen
266140	8.062139e-04	1.449174e-02	2.390200e-03	20151202_gfpNIPBLcf1_G2G1\MitoSys2\LSM\gfpNIPBLcF1_G1\DE_W0002_P0044\DE_2_W0002_P0044_T0001\TR1_W0001_P0114\TR1_2_W0001_P0114_T0001_R1_P4_K1_Ch2-Ch1.zen
286620	-5.679112e-03	1.812359e-02	2.185700e-03	20151202_gfpNIPBLcf1_G2G1\MitoSys2\LSM\gfpNIPBLcF1_G1\DE_W0002_P0044\DE_2_W0002_P0044_T0001\TR1_W0001_P0114\TR1_2_W0001_P0114_T0001_R1_P4_K1_Ch2-Ch1.zen
307100	-1.267434e-03	1.874879e-02	2.009500e-03	20151202_gfpNIPBLcf1_G2G1\MitoSys2\LSM\gfpNIPBLcF1_G1\DE_W0002_P0044\DE_2_W0002_P0044_T0001\TR1_W0001_P0114\TR1_2_W0001_P0114_T0001_R1_P4_K1_Ch2-Ch1.zen
327580	1.321088e-04	1.680326e-02	1.856400e-03	20151202_gfpNIPBLcf1_G2G1\MitoSys2\LSM\gfpNIPBLcF1_G1\DE_W0002_P0044\DE_2_W0002_P0044_T0001\TR1_W0001_P0114\TR1_2_W0001_P0114_T0001_R1_P4_K1_Ch2-Ch1.zen
348060	4.413918e-03	1.361450e-02	1.722300e-03	20151202_gfpNIPBLcf1_G2G1\MitoSys2\LSM\gfpNIPBLcF1_G1\DE_W0002_P0044\DE_2_W0002_P0044_T0001\TR1_W0001_P0114\TR1_2_W0001_P0114_T0001_R1_P4_K1_Ch2-Ch1.zen
368540	2.710543e-04	1.531716e-02	1.604000e-03	20151202_gfpNIPBLcf1_G2G1\MitoSys2\LSM\gfpNIPBLcF1_G1\DE_W0002_P0044\DE_2_W0002_P0044_T0001\TR1_W0001_P0114\TR1_2_W0001_P0114_T0001_R1_P4_K1_Ch2-Ch1.zen
389020	4.496848e-04	1.739374e-02	1.498900e-03	20151202_gfpNIPBLcf1_G2G1\MitoSys2\LSM\gfpNIPBLcF1_G1\DE_W0002_P0044\DE_2_W0002_P0044_T0001\TR1_W0001_P0114\TR1_2_W0001_P0114_T0001_R1_P4_K1_Ch2-Ch1.zen
409500	-3.072567e-03	1.414373e-02	1.405000e-03	20151202_gfpNIPBLcf1_G2G1\MitoSys2\LSM\gfpNIPBLcF1_G1\DE_W0002_P0044\DE_2_W0002_P0044_T0001\TR1_W0001_P0114\TR1_2_W0001_P0114_T0001_R1_P4_K1_Ch2-Ch1.zen
450460	1.663416e-04	1.432989e-02	1.244800e-03	20151202_gfpNIPBLcf1_G2G1\MitoSys2\LSM\gfpNIPBLcF1_G1\DE_W0002_P0044\DE_2_W0002_P0044_T0001\TR1_W0001_P0114\TR1_2_W0001_P0114_T0001_R1_P4_K1_Ch2-Ch1.zen
491420	-7.453882e-04	1.323309e-02	1.113300e-03	20151202_gfpNIPBLcf1_G2G1\MitoSys2\LSM\gfpNIPBLcF1_G1\DE_W0002_P0044\DE_2_W0002_P0044_T0001\TR1_W0001_P0114\TR1_2_W0001_P0114_T0001_R1_P4_K1_Ch2-Ch1.zen
532380	-3.231412e-03	1.095272e-02	1.003700e-03	20151202_gfpNIPBLcf1_G2G1\MitoSys2\LSM\gfpNIPBLcF1_G1\DE_W0002_P0044\DE_2_W0002_P0044_T0001\TR1_W0001_P0114\TR1_2_W0001_P0114_T0001_R1_P4_K1_Ch2-Ch1.zen
573340	2.474915e-03	1.064089e-02	9.112500e-04	20151202_gfpNIPBLcf1_G2G1\MitoSys2\LSM\gfpNIPBLcF1_G1\DE_W0002_P0044\DE_2_W0002_P0044_T0001\TR1_W0001_P0114\TR1_2_W0001_P0114_T0001_R1_P4_K1_Ch2-Ch1.zen
614300	-6.573805e-04	1.214141e-02	8.323300e-04	20151202_gfpNIPBLcf1_G2G1\MitoSys2\LSM\gfpNIPBLcF1_G1\DE_W0002_P0044\DE_2_W0002_P0044_T0001\TR1_W0001_P0114\TR1_2_W0001_P0114_T0001_R1_P4_K1_Ch2-Ch1.zen
655260	-1.343533e-03	1.363146e-02	7.643100e-04	20151202_gfpNIPBLcf1_G2G1\MitoSys2\LSM\gfpNIPBLcF1_G1\DE_W0002_P0044\DE_2_W0002_P0044_T0001\TR1_W0001_P0114\TR1_2_W0001_P0114_T0001_R1_P4_K1_Ch2-Ch1.zen
696220	1.264232e-03	1.475181e-02	7.051700e-04	20151202_gfpNIPBLcf1_G2G1\MitoSys2\LSM\gfpNIPBLcF1_G1\DE_W0002_P0044\DE_2_W0002_P0044_T0001\TR1_W0001_P0114\TR1_2_W0001_P0114_T0001_R1_P4_K1_Ch2-Ch1.zen
737180	-1.069327e-03	1.631492e-02	6.533500e-04	20151202_gfpNIPBLcf1_G2G1\MitoSys2\LSM\gfpNIPBLcF1_G1\DE_W0002_P0044\DE_2_W0002_P0044_T0001\TR1_W0001_P0114\TR1_2_W0001_P0114_T0001_R1_P4_K1_Ch2-Ch1.zen
778140	-3.581328e-03	1.642162e-02	6.076400e-04	20151202_gfpNIPBLcf1_G2G1\MitoSys2\LSM\gfpNIPBLcF1_G1\DE_W0002_P0044\DE_2_W0002_P0044_T0001\TR1_W0001_P0114\TR1_2_W0001_P0114_T0001_R1_P4_K1_Ch2-Ch1.zen
819100	-3.871012e-03	1.591917e-02	5.670600e-04	20151202_gfpNIPBLcf1_G2G1\MitoSys2\LSM\gfpNIPBLcF1_G1\DE_W0002_P0044\DE_2_W0002_P0044_T0001\TR1_W0001_P0114\TR1_2_W0001_P0114_T0001_R1_P4_K1_Ch2-Ch1.zen
901020	1.217409e-04	1.047993e-02	4.983600e-04	20151202_gfpNIPBLcf1_G2G1\MitoSys2\LSM\gfpNIPBLcF1_G1\DE_W0002_P0044\DE_2_W0002_P0044_T0001\TR1_W0001_P0114\TR1_2_W0001_P0114_T0001_R1_P4_K1_Ch2-Ch1.zen
982940	-4.038707e-03	1.254199e-02	4.425700e-04	20151202_gfpNIPBLcf1_G2G1\MitoSys2\LSM\gfpNIPBLcF1_G1\DE_W0002_P0044\DE_2_W0002_P0044_T0001\TR1_W0001_P0114\TR1_2_W0001_P0114_T0001_R1_P4_K1_Ch2-Ch1.zen
1064860	-6.832792e-03	1.176737e-02	3.965300e-04	20151202_gfpNIPBLcf1_G2G1\MitoSys2\LSM\gfpNIPBLcF1_G1\DE_W0002_P0044\DE_2_W0002_P0044_T0001\TR1_W0001_P0114\TR1_2_W0001_P0114_T0001_R1_P4_K1_Ch2-Ch1.zen
1146780	-2.244739e-03	8.792943e-03	3.580000e-04	20151202_gfpNIPBLcf1_G2G1\MitoSys2\LSM\gfpNIPBLcF1_G1\DE_W0002_P0044\DE_2_W0002_P0044_T0001\TR1_W0001_P0114\TR1_2_W0001_P0114_T0001_R1_P4_K1_Ch2-Ch1.zen
1228700	-5.897507e-04	1.280830e-02	3.253500e-04	20151202_gfpNIPBLcf1_G2G1\MitoSys2\LSM\gfpNIPBLcF1_G1\DE_W0002_P0044\DE_2_W0002_P0044_T0001\TR1_W0001_P0114\TR1_2_W0001_P0114_T0001_R1_P4_K1_Ch2-Ch1.zen
1310620	-1.311510e-03	1.302250e-02	2.974100e-04	20151202_gfpNIPBLcf1_G2G1\MitoSys2\LSM\gfpNIPBLcF1_G1\DE_W0002_P0044\DE_2_W0002_P0044_T0001\TR1_W0001_P0114\TR1_2_W0001_P0114_T0001_R1_P4_K1_Ch2-Ch1.zen
1392540	-1.712369e-03	1.128253e-02	2.732600e-04	20151202_gfpNIPBLcf1_G2G1\MitoSys2\LSM\gfpNIPBLcF1_G1\DE_W0002_P0044\DE_2_W0002_P0044_T0001\TR1_W0001_P0114\TR1_2_W0001_P0114_T0001_R1_P4_K1_Ch2-Ch1.zen
1474460	-3.936295e-03	1.158920e-02	2.522300e-04	20151202_gfpNIPBLcf1_G2G1\MitoSys2\LSM\gfpNIPBLcF1_G1\DE_W0002_P0044\DE_2_W0002_P0044_T0001\TR1_W0001_P0114\TR1_2_W0001_P0114_T0001_R1_P4_K1_Ch2-Ch1.zen
1556380	-1.498190e-03	1.165137e-02	2.337800e-04	20151202_gfpNIPBLcf1_G2G1\MitoSys2\LSM\gfpNIPBLcF1_G1\DE_W0002_P0044\DE_2_W0002_P0044_T0001\TR1_W0001_P0114\TR1_2_W0001_P0114_T0001_R1_P4_K1_Ch2-Ch1.zen
10	2.685772e-01	2.197560e-01	2.298900e-01	20151202_gfpNIPBLcf1_G2G1\MitoSys2\LSM\gfpNIPBLcF1_G1\DE_W0002_P0044\DE_2_W0002_P0044_T0001\TR1_W0001_P0114\TR1_2_W0001_P0114_T0001_R1_P5_K1_Ch2-Ch1.zen
20	2.375183e-01	1.453039e-01	2.276200e-01	20151202_gfpNIPBLcf1_G2G1\MitoSys2\LSM\gfpNIPBLcF1_G1\DE_W0002_P0044\DE_2_W0002_P0044_T0001\TR1_W0001_P0114\TR1_2_W0001_P0114_T0001_R1_P5_K1_Ch2-Ch1.zen
30	2.303235e-01	1.496296e-01	2.254700e-01	20151202_gfpNIPBLcf1_G2G1\MitoSys2\LSM\gfpNIPBLcF1_G1\DE_W0002_P0044\DE_2_W0002_P0044_T0001\TR1_W0001_P0114\TR1_2_W0001_P0114_T0001_R1_P5_K1_Ch2-Ch1.zen
40	2.441090e-01	1.308416e-01	2.234400e-01	20151202_gfpNIPBLcf1_G2G1\MitoSys2\LSM\gfpNIPBLcF1_G1\DE_W0002_P0044\DE_2_W0002_P0044_T0001\TR1_W0001_P0114\TR1_2_W0001_P0114_T0001_R1_P5_K1_Ch2-Ch1.zen
50	1.548153e-01	1.335142e-01	2.215400e-01	20151202_gfpNIPBLcf1_G2G1\MitoSys2\LSM\gfpNIPBLcF1_G1\DE_W0002_P0044\DE_2_W0002_P0044_T0001\TR1_W0001_P0114\TR1_2_W0001_P0114_T0001_R1_P5_K1_Ch2-Ch1.zen
60	1.841262e-01	1.437150e-01	2.197500e-01	20151202_gfpNIPBLcf1_G2G1\MitoSys2\LSM\gfpNIPBLcF1_G1\DE_W0002_P0044\DE_2_W0002_P0044_T0001\TR1_W0001_P0114\TR1_2_W0001_P0114_T0001_R1_P5_K1_Ch2-Ch1.zen
70	2.089097e-01	1.552503e-01	2.180600e-01	20151202_gfpNIPBLcf1_G2G1\MitoSys2\LSM\gfpNIPBLcF1_G1\DE_W0002_P0044\DE_2_W0002_P0044_T0001\TR1_W0001_P0114\TR1_2_W0001_P0114_T0001_R1_P5_K1_Ch2-Ch1.zen
80	2.484257e-01	1.473986e-01	2.164600e-01	20151202_gfpNIPBLcf1_G2G1\MitoSys2\LSM\gfpNIPBLcF1_G1\DE_W0002_P0044\DE_2_W0002_P0044_T0001\TR1_W0001_P0114\TR1_2_W0001_P0114_T0001_R1_P5_K1_Ch2-Ch1.zen
90	1.852685e-01	1.731029e-01	2.149500e-01	20151202_gfpNIPBLcf1_G2G1\MitoSys2\LSM\gfpNIPBLcF1_G1\DE_W0002_P0044\DE_2_W0002_P0044_T0001\TR1_W0001_P0114\TR1_2_W0001_P0114_T0001_R1_P5_K1_Ch2-Ch1.zen
100	2.232600e-01	1.443897e-01	2.135100e-01	20151202_gfpNIPBLcf1_G2G1\MitoSys2\LSM\gfpNIPBLcF1_G1\DE_W0002_P0044\DE_2_W0002_P0044_T0001\TR1_W0001_P0114\TR1_2_W0001_P0114_T0001_R1_P5_K1_Ch2-Ch1.zen
120	1.732877e-01	1.031459e-01	2.108500e-01	20151202_gfpNIPBLcf1_G2G1\MitoSys2\LSM\gfpNIPBLcF1_G1\DE_W0002_P0044\DE_2_W0002_P0044_T0001\TR1_W0001_P0114\TR1_2_W0001_P0114_T0001_R1_P5_K1_Ch2-Ch1.zen
140	2.060169e-01	1.198430e-01	2.084100e-01	20151202_gfpNIPBLcf1_G2G1\MitoSys2\LSM\gfpNIPBLcF1_G1\DE_W0002_P0044\DE_2_W0002_P0044_T0001\TR1_W0001_P0114\TR1_2_W0001_P0114_T0001_R1_P5_K1_Ch2-Ch1.zen
160	1.947189e-01	8.296292e-02	2.061700e-01	20151202_gfpNIPBLcf1_G2G1\MitoSys2\LSM\gfpNIPBLcF1_G1\DE_W0002_P0044\DE_2_W0002_P0044_T0001\TR1_W0001_P0114\TR1_2_W0001_P0114_T0001_R1_P5_K1_Ch2-Ch1.zen
180	2.201679e-01	1.069632e-01	2.040900e-01	20151202_gfpNIPBLcf1_G2G1\MitoSys2\LSM\gfpNIPBLcF1_G1\DE_W0002_P0044\DE_2_W0002_P0044_T0001\TR1_W0001_P0114\TR1_2_W0001_P0114_T0001_R1_P5_K1_Ch2-Ch1.zen
200	2.221237e-01	8.521945e-02	2.021400e-01	20151202_gfpNIPBLcf1_G2G1\MitoSys2\LSM\gfpNIPBLcF1_G1\DE_W0002_P0044\DE_2_W0002_P0044_T0001\TR1_W0001_P0114\TR1_2_W0001_P0114_T0001_R1_P5_K1_Ch2-Ch1.zen
220	2.552615e-01	9.573888e-02	2.002900e-01	20151202_gfpNIPBLcf1_G2G1\MitoSys2\LSM\gfpNIPBLcF1_G1\DE_W0002_P0044\DE_2_W0002_P0044_T0001\TR1_W0001_P0114\TR1_2_W0001_P0114_T0001_R1_P5_K1_Ch2-Ch1.zen
240	1.890958e-01	1.096362e-01	1.985300e-01	20151202_gfpNIPBLcf1_G2G1\MitoSys2\LSM\gfpNIPBLcF1_G1\DE_W0002_P0044\DE_2_W0002_P0044_T0001\TR1_W0001_P0114\TR1_2_W0001_P0114_T0001_R1_P5_K1_Ch2-Ch1.zen
260	2.284902e-01	9.305963e-02	1.968500e-01	20151202_gfpNIPBLcf1_G2G1\MitoSys2\LSM\gfpNIPBLcF1_G1\DE_W0002_P0044\DE_2_W0002_P0044_T0001\TR1_W0001_P0114\TR1_2_W0001_P0114_T0001_R1_P5_K1_Ch2-Ch1.zen
280	1.973047e-01	8.362775e-02	1.952300e-01	20151202_gfpNIPBLcf1_G2G1\MitoSys2\LSM\gfpNIPBLcF1_G1\DE_W0002_P0044\DE_2_W0002_P0044_T0001\TR1_W0001_P0114\TR1_2_W0001_P0114_T0001_R1_P5_K1_Ch2-Ch1.zen
300	1.925422e-01	7.381263e-02	1.936500e-01	20151202_gfpNIPBLcf1_G2G1\MitoSys2\LSM\gfpNIPBLcF1_G1\DE_W0002_P0044\DE_2_W0002_P0044_T0001\TR1_W0001_P0114\TR1_2_W0001_P0114_T0001_R1_P5_K1_Ch2-Ch1.zen
340	1.687026e-01	9.577646e-02	1.906400e-01	20151202_gfpNIPBLcf1_G2G1\MitoSys2\LSM\gfpNIPBLcF1_G1\DE_W0002_P0044\DE_2_W0002_P0044_T0001\TR1_W0001_P0114\TR1_2_W0001_P0114_T0001_R1_P5_K1_Ch2-Ch1.zen
380	1.713888e-01	7.176610e-02	1.877600e-01	20151202_gfpNIPBLcf1_G2G1\MitoSys2\LSM\gfpNIPBLcF1_G1\DE_W0002_P0044\DE_2_W0002_P0044_T0001\TR1_W0001_P0114\TR1_2_W0001_P0114_T0001_R1_P5_K1_Ch2-Ch1.zen
420	2.085551e-01	1.046709e-01	1.849700e-01	20151202_gfpNIPBLcf1_G2G1\MitoSys2\LSM\gfpNIPBLcF1_G1\DE_W0002_P0044\DE_2_W0002_P0044_T0001\TR1_W0001_P0114\TR1_2_W0001_P0114_T0001_R1_P5_K1_Ch2-Ch1.zen
460	1.645176e-01	8.534586e-02	1.822800e-01	20151202_gfpNIPBLcf1_G2G1\MitoSys2\LSM\gfpNIPBLcF1_G1\DE_W0002_P0044\DE_2_W0002_P0044_T0001\TR1_W0001_P0114\TR1_2_W0001_P0114_T0001_R1_P5_K1_Ch2-Ch1.zen
500	1.914853e-01	9.136638e-02	1.796500e-01	20151202_gfpNIPBLcf1_G2G1\MitoSys2\LSM\gfpNIPBLcF1_G1\DE_W0002_P0044\DE_2_W0002_P0044_T0001\TR1_W0001_P0114\TR1_2_W0001_P0114_T0001_R1_P5_K1_Ch2-Ch1.zen
540	1.596392e-01	7.872130e-02	1.770800e-01	20151202_gfpNIPBLcf1_G2G1\MitoSys2\LSM\gfpNIPBLcF1_G1\DE_W0002_P0044\DE_2_W0002_P0044_T0001\TR1_W0001_P0114\TR1_2_W0001_P0114_T0001_R1_P5_K1_Ch2-Ch1.zen
580	1.703949e-01	9.109060e-02	1.745700e-01	20151202_gfpNIPBLcf1_G2G1\MitoSys2\LSM\gfpNIPBLcF1_G1\DE_W0002_P0044\DE_2_W0002_P0044_T0001\TR1_W0001_P0114\TR1_2_W0001_P0114_T0001_R1_P5_K1_Ch2-Ch1.zen
620	1.615611e-01	7.002688e-02	1.721200e-01	20151202_gfpNIPBLcf1_G2G1\MitoSys2\LSM\gfpNIPBLcF1_G1\DE_W0002_P0044\DE_2_W0002_P0044_T0001\TR1_W0001_P0114\TR1_2_W0001_P0114_T0001_R1_P5_K1_Ch2-Ch1.zen
660	1.671265e-01	7.767336e-02	1.697200e-01	20151202_gfpNIPBLcf1_G2G1\MitoSys2\LSM\gfpNIPBLcF1_G1\DE_W0002_P0044\DE_2_W0002_P0044_T0001\TR1_W0001_P0114\TR1_2_W0001_P0114_T0001_R1_P5_K1_Ch2-Ch1.zen
700	1.583769e-01	5.913651e-02	1.673700e-01	20151202_gfpNIPBLcf1_G2G1\MitoSys2\LSM\gfpNIPBLcF1_G1\DE_W0002_P0044\DE_2_W0002_P0044_T0001\TR1_W0001_P0114\TR1_2_W0001_P0114_T0001_R1_P5_K1_Ch2-Ch1.zen
780	1.803753e-01	5.138234e-02	1.628300e-01	20151202_gfpNIPBLcf1_G2G1\MitoSys2\LSM\gfpNIPBLcF1_G1\DE_W0002_P0044\DE_2_W0002_P0044_T0001\TR1_W0001_P0114\TR1_2_W0001_P0114_T0001_R1_P5_K1_Ch2-Ch1.zen
860	1.548597e-01	7.125447e-02	1.584800e-01	20151202_gfpNIPBLcf1_G2G1\MitoSys2\LSM\gfpNIPBLcF1_G1\DE_W0002_P0044\DE_2_W0002_P0044_T0001\TR1_W0001_P0114\TR1_2_W0001_P0114_T0001_R1_P5_K1_Ch2-Ch1.zen
940	1.571467e-01	7.007063e-02	1.543200e-01	20151202_gfpNIPBLcf1_G2G1\MitoSys2\LSM\gfpNIPBLcF1_G1\DE_W0002_P0044\DE_2_W0002_P0044_T0001\TR1_W0001_P0114\TR1_2_W0001_P0114_T0001_R1_P5_K1_Ch2-Ch1.zen
1020	1.742875e-01	7.340777e-02	1.503500e-01	20151202_gfpNIPBLcf1_G2G1\MitoSys2\LSM\gfpNIPBLcF1_G1\DE_W0002_P0044\DE_2_W0002_P0044_T0001\TR1_W0001_P0114\TR1_2_W0001_P0114_T0001_R1_P5_K1_Ch2-Ch1.zen
1100	1.614600e-01	6.328979e-02	1.465500e-01	20151202_gfpNIPBLcf1_G2G1\MitoSys2\LSM\gfpNIPBLcF1_G1\DE_W0002_P0044\DE_2_W0002_P0044_T0001\TR1_W0001_P0114\TR1_2_W0001_P0114_T0001_R1_P5_K1_Ch2-Ch1.zen
1180	1.502687e-01	7.100249e-02	1.429200e-01	20151202_gfpNIPBLcf1_G2G1\MitoSys2\LSM\gfpNIPBLcF1_G1\DE_W0002_P0044\DE_2_W0002_P0044_T0001\TR1_W0001_P0114\TR1_2_W0001_P0114_T0001_R1_P5_K1_Ch2-Ch1.zen
1260	1.457867e-01	7.344574e-02	1.394500e-01	20151202_gfpNIPBLcf1_G2G1\MitoSys2\LSM\gfpNIPBLcF1_G1\DE_W0002_P0044\DE_2_W0002_P0044_T0001\TR1_W0001_P0114\TR1_2_W0001_P0114_T0001_R1_P5_K1_Ch2-Ch1.zen
1340	1.240684e-01	5.039331e-02	1.361400e-01	20151202_gfpNIPBLcf1_G2G1\MitoSys2\LSM\gfpNIPBLcF1_G1\DE_W0002_P0044\DE_2_W0002_P0044_T0001\TR1_W0001_P0114\TR1_2_W0001_P0114_T0001_R1_P5_K1_Ch2-Ch1.zen
1420	1.216066e-01	6.444865e-02	1.329700e-01	20151202_gfpNIPBLcf1_G2G1\MitoSys2\LSM\gfpNIPBLcF1_G1\DE_W0002_P0044\DE_2_W0002_P0044_T0001\TR1_W0001_P0114\TR1_2_W0001_P0114_T0001_R1_P5_K1_Ch2-Ch1.zen
1500	1.200708e-01	5.068538e-02	1.299500e-01	20151202_gfpNIPBLcf1_G2G1\MitoSys2\LSM\gfpNIPBLcF1_G1\DE_W0002_P0044\DE_2_W0002_P0044_T0001\TR1_W0001_P0114\TR1_2_W0001_P0114_T0001_R1_P5_K1_Ch2-Ch1.zen
1660	1.260960e-01	4.214383e-02	1.242800e-01	20151202_gfpNIPBLcf1_G2G1\MitoSys2\LSM\gfpNIPBLcF1_G1\DE_W0002_P0044\DE_2_W0002_P0044_T0001\TR1_W0001_P0114\TR1_2_W0001_P0114_T0001_R1_P5_K1_Ch2-Ch1.zen
1820	1.053434e-01	5.371113e-02	1.190900e-01	20151202_gfpNIPBLcf1_G2G1\MitoSys2\LSM\gfpNIPBLcF1_G1\DE_W0002_P0044\DE_2_W0002_P0044_T0001\TR1_W0001_P0114\TR1_2_W0001_P0114_T0001_R1_P5_K1_Ch2-Ch1.zen
1980	1.051106e-01	4.658138e-02	1.143300e-01	20151202_gfpNIPBLcf1_G2G1\MitoSys2\LSM\gfpNIPBLcF1_G1\DE_W0002_P0044\DE_2_W0002_P0044_T0001\TR1_W0001_P0114\TR1_2_W0001_P0114_T0001_R1_P5_K1_Ch2-Ch1.zen
2140	1.116818e-01	5.053514e-02	1.099400e-01	20151202_gfpNIPBLcf1_G2G1\MitoSys2\LSM\gfpNIPBLcF1_G1\DE_W0002_P0044\DE_2_W0002_P0044_T0001\TR1_W0001_P0114\TR1_2_W0001_P0114_T0001_R1_P5_K1_Ch2-Ch1.zen
2300	9.649375e-02	3.837535e-02	1.059000e-01	20151202_gfpNIPBLcf1_G2G1\MitoSys2\LSM\gfpNIPBLcF1_G1\DE_W0002_P0044\DE_2_W0002_P0044_T0001\TR1_W0001_P0114\TR1_2_W0001_P0114_T0001_R1_P5_K1_Ch2-Ch1.zen
2460	1.025497e-01	5.548616e-02	1.021600e-01	20151202_gfpNIPBLcf1_G2G1\MitoSys2\LSM\gfpNIPBLcF1_G1\DE_W0002_P0044\DE_2_W0002_P0044_T0001\TR1_W0001_P0114\TR1_2_W0001_P0114_T0001_R1_P5_K1_Ch2-Ch1.zen
2620	1.100839e-01	4.229524e-02	9.869900e-02	20151202_gfpNIPBLcf1_G2G1\MitoSys2\LSM\gfpNIPBLcF1_G1\DE_W0002_P0044\DE_2_W0002_P0044_T0001\TR1_W0001_P0114\TR1_2_W0001_P0114_T0001_R1_P5_K1_Ch2-Ch1.zen
2780	9.800353e-02	4.765520e-02	9.548700e-02	20151202_gfpNIPBLcf1_G2G1\MitoSys2\LSM\gfpNIPBLcF1_G1\DE_W0002_P0044\DE_2_W0002_P0044_T0001\TR1_W0001_P0114\TR1_2_W0001_P0114_T0001_R1_P5_K1_Ch2-Ch1.zen
2940	8.969308e-02	5.608912e-02	9.249800e-02	20151202_gfpNIPBLcf1_G2G1\MitoSys2\LSM\gfpNIPBLcF1_G1\DE_W0002_P0044\DE_2_W0002_P0044_T0001\TR1_W0001_P0114\TR1_2_W0001_P0114_T0001_R1_P5_K1_Ch2-Ch1.zen
3100	8.570597e-02	4.133500e-02	8.971200e-02	20151202_gfpNIPBLcf1_G2G1\MitoSys2\LSM\gfpNIPBLcF1_G1\DE_W0002_P0044\DE_2_W0002_P0044_T0001\TR1_W0001_P0114\TR1_2_W0001_P0114_T0001_R1_P5_K1_Ch2-Ch1.zen
3420	9.557846e-02	3.802857e-02	8.467600e-02	20151202_gfpNIPBLcf1_G2G1\MitoSys2\LSM\gfpNIPBLcF1_G1\DE_W0002_P0044\DE_2_W0002_P0044_T0001\TR1_W0001_P0114\TR1_2_W0001_P0114_T0001_R1_P5_K1_Ch2-Ch1.zen
3740	7.979292e-02	3.329666e-02	8.024800e-02	20151202_gfpNIPBLcf1_G2G1\MitoSys2\LSM\gfpNIPBLcF1_G1\DE_W0002_P0044\DE_2_W0002_P0044_T0001\TR1_W0001_P0114\TR1_2_W0001_P0114_T0001_R1_P5_K1_Ch2-Ch1.zen
4060	8.159301e-02	3.042263e-02	7.632900e-02	20151202_gfpNIPBLcf1_G2G1\MitoSys2\LSM\gfpNIPBLcF1_G1\DE_W0002_P0044\DE_2_W0002_P0044_T0001\TR1_W0001_P0114\TR1_2_W0001_P0114_T0001_R1_P5_K1_Ch2-Ch1.zen
4380	7.962981e-02	3.859423e-02	7.283600e-02	20151202_gfpNIPBLcf1_G2G1\MitoSys2\LSM\gfpNIPBLcF1_G1\DE_W0002_P0044\DE_2_W0002_P0044_T0001\TR1_W0001_P0114\TR1_2_W0001_P0114_T0001_R1_P5_K1_Ch2-Ch1.zen
4700	7.460477e-02	5.184216e-02	6.970300e-02	20151202_gfpNIPBLcf1_G2G1\MitoSys2\LSM\gfpNIPBLcF1_G1\DE_W0002_P0044\DE_2_W0002_P0044_T0001\TR1_W0001_P0114\TR1_2_W0001_P0114_T0001_R1_P5_K1_Ch2-Ch1.zen
5020	7.059708e-02	4.592696e-02	6.687800e-02	20151202_gfpNIPBLcf1_G2G1\MitoSys2\LSM\gfpNIPBLcF1_G1\DE_W0002_P0044\DE_2_W0002_P0044_T0001\TR1_W0001_P0114\TR1_2_W0001_P0114_T0001_R1_P5_K1_Ch2-Ch1.zen
5340	6.085773e-02	3.885385e-02	6.431700e-02	20151202_gfpNIPBLcf1_G2G1\MitoSys2\LSM\gfpNIPBLcF1_G1\DE_W0002_P0044\DE_2_W0002_P0044_T0001\TR1_W0001_P0114\TR1_2_W0001_P0114_T0001_R1_P5_K1_Ch2-Ch1.zen
5660	6.184672e-02	3.411249e-02	6.198200e-02	20151202_gfpNIPBLcf1_G2G1\MitoSys2\LSM\gfpNIPBLcF1_G1\DE_W0002_P0044\DE_2_W0002_P0044_T0001\TR1_W0001_P0114\TR1_2_W0001_P0114_T0001_R1_P5_K1_Ch2-Ch1.zen
5980	5.525654e-02	4.039445e-02	5.984400e-02	20151202_gfpNIPBLcf1_G2G1\MitoSys2\LSM\gfpNIPBLcF1_G1\DE_W0002_P0044\DE_2_W0002_P0044_T0001\TR1_W0001_P0114\TR1_2_W0001_P0114_T0001_R1_P5_K1_Ch2-Ch1.zen
6300	4.957181e-02	3.608309e-02	5.787800e-02	20151202_gfpNIPBLcf1_G2G1\MitoSys2\LSM\gfpNIPBLcF1_G1\DE_W0002_P0044\DE_2_W0002_P0044_T0001\TR1_W0001_P0114\TR1_2_W0001_P0114_T0001_R1_P5_K1_Ch2-Ch1.zen
6940	4.770204e-02	3.638325e-02	5.437800e-02	20151202_gfpNIPBLcf1_G2G1\MitoSys2\LSM\gfpNIPBLcF1_G1\DE_W0002_P0044\DE_2_W0002_P0044_T0001\TR1_W0001_P0114\TR1_2_W0001_P0114_T0001_R1_P5_K1_Ch2-Ch1.zen
7580	4.222770e-02	3.423127e-02	5.134900e-02	20151202_gfpNIPBLcf1_G2G1\MitoSys2\LSM\gfpNIPBLcF1_G1\DE_W0002_P0044\DE_2_W0002_P0044_T0001\TR1_W0001_P0114\TR1_2_W0001_P0114_T0001_R1_P5_K1_Ch2-Ch1.zen
8220	4.239318e-02	2.645125e-02	4.869000e-02	20151202_gfpNIPBLcf1_G2G1\MitoSys2\LSM\gfpNIPBLcF1_G1\DE_W0002_P0044\DE_2_W0002_P0044_T0001\TR1_W0001_P0114\TR1_2_W0001_P0114_T0001_R1_P5_K1_Ch2-Ch1.zen
8860	5.170151e-02	2.925973e-02	4.633000e-02	20151202_gfpNIPBLcf1_G2G1\MitoSys2\LSM\gfpNIPBLcF1_G1\DE_W0002_P0044\DE_2_W0002_P0044_T0001\TR1_W0001_P0114\TR1_2_W0001_P0114_T0001_R1_P5_K1_Ch2-Ch1.zen
9500	5.200972e-02	3.392648e-02	4.421200e-02	20151202_gfpNIPBLcf1_G2G1\MitoSys2\LSM\gfpNIPBLcF1_G1\DE_W0002_P0044\DE_2_W0002_P0044_T0001\TR1_W0001_P0114\TR1_2_W0001_P0114_T0001_R1_P5_K1_Ch2-Ch1.zen
10140	4.249342e-02	3.181681e-02	4.229300e-02	20151202_gfpNIPBLcf1_G2G1\MitoSys2\LSM\gfpNIPBLcF1_G1\DE_W0002_P0044\DE_2_W0002_P0044_T0001\TR1_W0001_P0114\TR1_2_W0001_P0114_T0001_R1_P5_K1_Ch2-Ch1.zen
10780	3.877222e-02	3.271039e-02	4.054100e-02	20151202_gfpNIPBLcf1_G2G1\MitoSys2\LSM\gfpNIPBLcF1_G1\DE_W0002_P0044\DE_2_W0002_P0044_T0001\TR1_W0001_P0114\TR1_2_W0001_P0114_T0001_R1_P5_K1_Ch2-Ch1.zen
11420	3.804238e-02	2.762266e-02	3.892900e-02	20151202_gfpNIPBLcf1_G2G1\MitoSys2\LSM\gfpNIPBLcF1_G1\DE_W0002_P0044\DE_2_W0002_P0044_T0001\TR1_W0001_P0114\TR1_2_W0001_P0114_T0001_R1_P5_K1_Ch2-Ch1.zen
12060	4.099002e-02	2.711749e-02	3.743700e-02	20151202_gfpNIPBLcf1_G2G1\MitoSys2\LSM\gfpNIPBLcF1_G1\DE_W0002_P0044\DE_2_W0002_P0044_T0001\TR1_W0001_P0114\TR1_2_W0001_P0114_T0001_R1_P5_K1_Ch2-Ch1.zen
12700	3.610111e-02	2.014799e-02	3.604700e-02	20151202_gfpNIPBLcf1_G2G1\MitoSys2\LSM\gfpNIPBLcF1_G1\DE_W0002_P0044\DE_2_W0002_P0044_T0001\TR1_W0001_P0114\TR1_2_W0001_P0114_T0001_R1_P5_K1_Ch2-Ch1.zen
13980	3.293037e-02	1.982435e-02	3.352600e-02	20151202_gfpNIPBLcf1_G2G1\MitoSys2\LSM\gfpNIPBLcF1_G1\DE_W0002_P0044\DE_2_W0002_P0044_T0001\TR1_W0001_P0114\TR1_2_W0001_P0114_T0001_R1_P5_K1_Ch2-Ch1.zen
15260	3.089658e-02	2.371834e-02	3.128400e-02	20151202_gfpNIPBLcf1_G2G1\MitoSys2\LSM\gfpNIPBLcF1_G1\DE_W0002_P0044\DE_2_W0002_P0044_T0001\TR1_W0001_P0114\TR1_2_W0001_P0114_T0001_R1_P5_K1_Ch2-Ch1.zen
16540	3.402075e-02	2.551078e-02	2.926600e-02	20151202_gfpNIPBLcf1_G2G1\MitoSys2\LSM\gfpNIPBLcF1_G1\DE_W0002_P0044\DE_2_W0002_P0044_T0001\TR1_W0001_P0114\TR1_2_W0001_P0114_T0001_R1_P5_K1_Ch2-Ch1.zen
17820	2.940677e-02	2.441745e-02	2.743400e-02	20151202_gfpNIPBLcf1_G2G1\MitoSys2\LSM\gfpNIPBLcF1_G1\DE_W0002_P0044\DE_2_W0002_P0044_T0001\TR1_W0001_P0114\TR1_2_W0001_P0114_T0001_R1_P5_K1_Ch2-Ch1.zen
19100	2.935014e-02	2.250880e-02	2.576000e-02	20151202_gfpNIPBLcf1_G2G1\MitoSys2\LSM\gfpNIPBLcF1_G1\DE_W0002_P0044\DE_2_W0002_P0044_T0001\TR1_W0001_P0114\TR1_2_W0001_P0114_T0001_R1_P5_K1_Ch2-Ch1.zen
20380	2.407787e-02	2.580558e-02	2.422100e-02	20151202_gfpNIPBLcf1_G2G1\MitoSys2\LSM\gfpNIPBLcF1_G1\DE_W0002_P0044\DE_2_W0002_P0044_T0001\TR1_W0001_P0114\TR1_2_W0001_P0114_T0001_R1_P5_K1_Ch2-Ch1.zen
21660	2.961391e-02	2.411245e-02	2.280300e-02	20151202_gfpNIPBLcf1_G2G1\MitoSys2\LSM\gfpNIPBLcF1_G1\DE_W0002_P0044\DE_2_W0002_P0044_T0001\TR1_W0001_P0114\TR1_2_W0001_P0114_T0001_R1_P5_K1_Ch2-Ch1.zen
22940	2.022841e-02	2.058033e-02	2.149200e-02	20151202_gfpNIPBLcf1_G2G1\MitoSys2\LSM\gfpNIPBLcF1_G1\DE_W0002_P0044\DE_2_W0002_P0044_T0001\TR1_W0001_P0114\TR1_2_W0001_P0114_T0001_R1_P5_K1_Ch2-Ch1.zen
24220	1.811913e-02	2.002348e-02	2.027700e-02	20151202_gfpNIPBLcf1_G2G1\MitoSys2\LSM\gfpNIPBLcF1_G1\DE_W0002_P0044\DE_2_W0002_P0044_T0001\TR1_W0001_P0114\TR1_2_W0001_P0114_T0001_R1_P5_K1_Ch2-Ch1.zen
25500	1.777986e-02	2.449542e-02	1.914900e-02	20151202_gfpNIPBLcf1_G2G1\MitoSys2\LSM\gfpNIPBLcF1_G1\DE_W0002_P0044\DE_2_W0002_P0044_T0001\TR1_W0001_P0114\TR1_2_W0001_P0114_T0001_R1_P5_K1_Ch2-Ch1.zen
28060	1.562222e-02	1.484888e-02	1.712500e-02	20151202_gfpNIPBLcf1_G2G1\MitoSys2\LSM\gfpNIPBLcF1_G1\DE_W0002_P0044\DE_2_W0002_P0044_T0001\TR1_W0001_P0114\TR1_2_W0001_P0114_T0001_R1_P5_K1_Ch2-Ch1.zen
30620	1.323712e-02	1.545465e-02	1.537000e-02	20151202_gfpNIPBLcf1_G2G1\MitoSys2\LSM\gfpNIPBLcF1_G1\DE_W0002_P0044\DE_2_W0002_P0044_T0001\TR1_W0001_P0114\TR1_2_W0001_P0114_T0001_R1_P5_K1_Ch2-Ch1.zen
33180	1.709381e-02	1.965339e-02	1.384300e-02	20151202_gfpNIPBLcf1_G2G1\MitoSys2\LSM\gfpNIPBLcF1_G1\DE_W0002_P0044\DE_2_W0002_P0044_T0001\TR1_W0001_P0114\TR1_2_W0001_P0114_T0001_R1_P5_K1_Ch2-Ch1.zen
35740	1.793177e-02	2.116321e-02	1.250900e-02	20151202_gfpNIPBLcf1_G2G1\MitoSys2\LSM\gfpNIPBLcF1_G1\DE_W0002_P0044\DE_2_W0002_P0044_T0001\TR1_W0001_P0114\TR1_2_W0001_P0114_T0001_R1_P5_K1_Ch2-Ch1.zen
38300	1.593718e-02	1.872567e-02	1.134000e-02	20151202_gfpNIPBLcf1_G2G1\MitoSys2\LSM\gfpNIPBLcF1_G1\DE_W0002_P0044\DE_2_W0002_P0044_T0001\TR1_W0001_P0114\TR1_2_W0001_P0114_T0001_R1_P5_K1_Ch2-Ch1.zen
40860	5.607475e-03	1.825428e-02	1.031300e-02	20151202_gfpNIPBLcf1_G2G1\MitoSys2\LSM\gfpNIPBLcF1_G1\DE_W0002_P0044\DE_2_W0002_P0044_T0001\TR1_W0001_P0114\TR1_2_W0001_P0114_T0001_R1_P5_K1_Ch2-Ch1.zen
43420	4.093400e-03	1.808002e-02	9.407000e-03	20151202_gfpNIPBLcf1_G2G1\MitoSys2\LSM\gfpNIPBLcF1_G1\DE_W0002_P0044\DE_2_W0002_P0044_T0001\TR1_W0001_P0114\TR1_2_W0001_P0114_T0001_R1_P5_K1_Ch2-Ch1.zen
45980	4.221540e-03	1.688390e-02	8.606100e-03	20151202_gfpNIPBLcf1_G2G1\MitoSys2\LSM\gfpNIPBLcF1_G1\DE_W0002_P0044\DE_2_W0002_P0044_T0001\TR1_W0001_P0114\TR1_2_W0001_P0114_T0001_R1_P5_K1_Ch2-Ch1.zen
48540	1.007648e-02	2.486129e-02	7.895300e-03	20151202_gfpNIPBLcf1_G2G1\MitoSys2\LSM\gfpNIPBLcF1_G1\DE_W0002_P0044\DE_2_W0002_P0044_T0001\TR1_W0001_P0114\TR1_2_W0001_P0114_T0001_R1_P5_K1_Ch2-Ch1.zen
51100	2.301604e-03	1.849124e-02	7.262700e-03	20151202_gfpNIPBLcf1_G2G1\MitoSys2\LSM\gfpNIPBLcF1_G1\DE_W0002_P0044\DE_2_W0002_P0044_T0001\TR1_W0001_P0114\TR1_2_W0001_P0114_T0001_R1_P5_K1_Ch2-Ch1.zen
56220	6.912557e-03	2.241962e-02	6.191900e-03	20151202_gfpNIPBLcf1_G2G1\MitoSys2\LSM\gfpNIPBLcF1_G1\DE_W0002_P0044\DE_2_W0002_P0044_T0001\TR1_W0001_P0114\TR1_2_W0001_P0114_T0001_R1_P5_K1_Ch2-Ch1.zen
61340	4.090455e-03	1.720347e-02	5.327900e-03	20151202_gfpNIPBLcf1_G2G1\MitoSys2\LSM\gfpNIPBLcF1_G1\DE_W0002_P0044\DE_2_W0002_P0044_T0001\TR1_W0001_P0114\TR1_2_W0001_P0114_T0001_R1_P5_K1_Ch2-Ch1.zen
66460	3.826834e-03	1.601964e-02	4.623000e-03	20151202_gfpNIPBLcf1_G2G1\MitoSys2\LSM\gfpNIPBLcF1_G1\DE_W0002_P0044\DE_2_W0002_P0044_T0001\TR1_W0001_P0114\TR1_2_W0001_P0114_T0001_R1_P5_K1_Ch2-Ch1.zen
71580	4.284815e-03	1.783836e-02	4.041600e-03	20151202_gfpNIPBLcf1_G2G1\MitoSys2\LSM\gfpNIPBLcF1_G1\DE_W0002_P0044\DE_2_W0002_P0044_T0001\TR1_W0001_P0114\TR1_2_W0001_P0114_T0001_R1_P5_K1_Ch2-Ch1.zen
76700	2.816937e-03	1.749604e-02	3.557600e-03	20151202_gfpNIPBLcf1_G2G1\MitoSys2\LSM\gfpNIPBLcF1_G1\DE_W0002_P0044\DE_2_W0002_P0044_T0001\TR1_W0001_P0114\TR1_2_W0001_P0114_T0001_R1_P5_K1_Ch2-Ch1.zen
81820	2.977854e-03	1.648859e-02	3.151000e-03	20151202_gfpNIPBLcf1_G2G1\MitoSys2\LSM\gfpNIPBLcF1_G1\DE_W0002_P0044\DE_2_W0002_P0044_T0001\TR1_W0001_P0114\TR1_2_W0001_P0114_T0001_R1_P5_K1_Ch2-Ch1.zen
86940	1.630295e-03	1.842175e-02	2.806600e-03	20151202_gfpNIPBLcf1_G2G1\MitoSys2\LSM\gfpNIPBLcF1_G1\DE_W0002_P0044\DE_2_W0002_P0044_T0001\TR1_W0001_P0114\TR1_2_W0001_P0114_T0001_R1_P5_K1_Ch2-Ch1.zen
92060	-2.051339e-04	2.099028e-02	2.512700e-03	20151202_gfpNIPBLcf1_G2G1\MitoSys2\LSM\gfpNIPBLcF1_G1\DE_W0002_P0044\DE_2_W0002_P0044_T0001\TR1_W0001_P0114\TR1_2_W0001_P0114_T0001_R1_P5_K1_Ch2-Ch1.zen
97180	-1.245832e-03	1.932992e-02	2.260200e-03	20151202_gfpNIPBLcf1_G2G1\MitoSys2\LSM\gfpNIPBLcF1_G1\DE_W0002_P0044\DE_2_W0002_P0044_T0001\TR1_W0001_P0114\TR1_2_W0001_P0114_T0001_R1_P5_K1_Ch2-Ch1.zen
102300	2.327605e-04	1.695566e-02	2.041900e-03	20151202_gfpNIPBLcf1_G2G1\MitoSys2\LSM\gfpNIPBLcF1_G1\DE_W0002_P0044\DE_2_W0002_P0044_T0001\TR1_W0001_P0114\TR1_2_W0001_P0114_T0001_R1_P5_K1_Ch2-Ch1.zen
112540	2.620545e-03	1.675008e-02	1.686000e-03	20151202_gfpNIPBLcf1_G2G1\MitoSys2\LSM\gfpNIPBLcF1_G1\DE_W0002_P0044\DE_2_W0002_P0044_T0001\TR1_W0001_P0114\TR1_2_W0001_P0114_T0001_R1_P5_K1_Ch2-Ch1.zen
122780	3.176205e-03	1.523420e-02	1.411400e-03	20151202_gfpNIPBLcf1_G2G1\MitoSys2\LSM\gfpNIPBLcF1_G1\DE_W0002_P0044\DE_2_W0002_P0044_T0001\TR1_W0001_P0114\TR1_2_W0001_P0114_T0001_R1_P5_K1_Ch2-Ch1.zen
133020	1.242323e-03	1.196440e-02	1.195700e-03	20151202_gfpNIPBLcf1_G2G1\MitoSys2\LSM\gfpNIPBLcF1_G1\DE_W0002_P0044\DE_2_W0002_P0044_T0001\TR1_W0001_P0114\TR1_2_W0001_P0114_T0001_R1_P5_K1_Ch2-Ch1.zen
143260	2.052087e-03	1.516891e-02	1.023600e-03	20151202_gfpNIPBLcf1_G2G1\MitoSys2\LSM\gfpNIPBLcF1_G1\DE_W0002_P0044\DE_2_W0002_P0044_T0001\TR1_W0001_P0114\TR1_2_W0001_P0114_T0001_R1_P5_K1_Ch2-Ch1.zen
153500	-4.110011e-03	1.492977e-02	8.844700e-04	20151202_gfpNIPBLcf1_G2G1\MitoSys2\LSM\gfpNIPBLcF1_G1\DE_W0002_P0044\DE_2_W0002_P0044_T0001\TR1_W0001_P0114\TR1_2_W0001_P0114_T0001_R1_P5_K1_Ch2-Ch1.zen
163740	-3.110396e-03	1.484130e-02	7.706200e-04	20151202_gfpNIPBLcf1_G2G1\MitoSys2\LSM\gfpNIPBLcF1_G1\DE_W0002_P0044\DE_2_W0002_P0044_T0001\TR1_W0001_P0114\TR1_2_W0001_P0114_T0001_R1_P5_K1_Ch2-Ch1.zen
173980	-3.428629e-04	1.483478e-02	6.764500e-04	20151202_gfpNIPBLcf1_G2G1\MitoSys2\LSM\gfpNIPBLcF1_G1\DE_W0002_P0044\DE_2_W0002_P0044_T0001\TR1_W0001_P0114\TR1_2_W0001_P0114_T0001_R1_P5_K1_Ch2-Ch1.zen
184220	-2.940365e-03	1.773304e-02	5.978100e-04	20151202_gfpNIPBLcf1_G2G1\MitoSys2\LSM\gfpNIPBLcF1_G1\DE_W0002_P0044\DE_2_W0002_P0044_T0001\TR1_W0001_P0114\TR1_2_W0001_P0114_T0001_R1_P5_K1_Ch2-Ch1.zen
194460	7.843027e-04	1.569797e-02	5.315700e-04	20151202_gfpNIPBLcf1_G2G1\MitoSys2\LSM\gfpNIPBLcF1_G1\DE_W0002_P0044\DE_2_W0002_P0044_T0001\TR1_W0001_P0114\TR1_2_W0001_P0114_T0001_R1_P5_K1_Ch2-Ch1.zen
204700	-4.782235e-03	1.067674e-02	4.753400e-04	20151202_gfpNIPBLcf1_G2G1\MitoSys2\LSM\gfpNIPBLcF1_G1\DE_W0002_P0044\DE_2_W0002_P0044_T0001\TR1_W0001_P0114\TR1_2_W0001_P0114_T0001_R1_P5_K1_Ch2-Ch1.zen
225180	-3.290074e-03	1.309234e-02	3.858500e-04	20151202_gfpNIPBLcf1_G2G1\MitoSys2\LSM\gfpNIPBLcF1_G1\DE_W0002_P0044\DE_2_W0002_P0044_T0001\TR1_W0001_P0114\TR1_2_W0001_P0114_T0001_R1_P5_K1_Ch2-Ch1.zen
245660	-7.656955e-04	1.130885e-02	3.187600e-04	20151202_gfpNIPBLcf1_G2G1\MitoSys2\LSM\gfpNIPBLcF1_G1\DE_W0002_P0044\DE_2_W0002_P0044_T0001\TR1_W0001_P0114\TR1_2_W0001_P0114_T0001_R1_P5_K1_Ch2-Ch1.zen
266140	-4.183544e-03	1.014855e-02	2.673400e-04	20151202_gfpNIPBLcf1_G2G1\MitoSys2\LSM\gfpNIPBLcF1_G1\DE_W0002_P0044\DE_2_W0002_P0044_T0001\TR1_W0001_P0114\TR1_2_W0001_P0114_T0001_R1_P5_K1_Ch2-Ch1.zen
286620	-4.584015e-03	1.173738e-02	2.271700e-04	20151202_gfpNIPBLcf1_G2G1\MitoSys2\LSM\gfpNIPBLcF1_G1\DE_W0002_P0044\DE_2_W0002_P0044_T0001\TR1_W0001_P0114\TR1_2_W0001_P0114_T0001_R1_P5_K1_Ch2-Ch1.zen
307100	-1.086634e-03	1.020761e-02	1.952600e-04	20151202_gfpNIPBLcf1_G2G1\MitoSys2\LSM\gfpNIPBLcF1_G1\DE_W0002_P0044\DE_2_W0002_P0044_T0001\TR1_W0001_P0114\TR1_2_W0001_P0114_T0001_R1_P5_K1_Ch2-Ch1.zen
327580	1.167052e-03	1.199542e-02	1.695400e-04	20151202_gfpNIPBLcf1_G2G1\MitoSys2\LSM\gfpNIPBLcF1_G1\DE_W0002_P0044\DE_2_W0002_P0044_T0001\TR1_W0001_P0114\TR1_2_W0001_P0114_T0001_R1_P5_K1_Ch2-Ch1.zen
348060	-2.333384e-03	1.471919e-02	1.485300e-04	20151202_gfpNIPBLcf1_G2G1\MitoSys2\LSM\gfpNIPBLcF1_G1\DE_W0002_P0044\DE_2_W0002_P0044_T0001\TR1_W0001_P0114\TR1_2_W0001_P0114_T0001_R1_P5_K1_Ch2-Ch1.zen
368540	2.579216e-03	1.002225e-02	1.311600e-04	20151202_gfpNIPBLcf1_G2G1\MitoSys2\LSM\gfpNIPBLcF1_G1\DE_W0002_P0044\DE_2_W0002_P0044_T0001\TR1_W0001_P0114\TR1_2_W0001_P0114_T0001_R1_P5_K1_Ch2-Ch1.zen
389020	-4.783198e-03	1.533389e-02	1.166600e-04	20151202_gfpNIPBLcf1_G2G1\MitoSys2\LSM\gfpNIPBLcF1_G1\DE_W0002_P0044\DE_2_W0002_P0044_T0001\TR1_W0001_P0114\TR1_2_W0001_P0114_T0001_R1_P5_K1_Ch2-Ch1.zen
409500	-6.224219e-03	1.068474e-02	1.044200e-04	20151202_gfpNIPBLcf1_G2G1\MitoSys2\LSM\gfpNIPBLcF1_G1\DE_W0002_P0044\DE_2_W0002_P0044_T0001\TR1_W0001_P0114\TR1_2_W0001_P0114_T0001_R1_P5_K1_Ch2-Ch1.zen
450460	-4.628454e-03	1.145355e-02	8.509800e-05	20151202_gfpNIPBLcf1_G2G1\MitoSys2\LSM\gfpNIPBLcF1_G1\DE_W0002_P0044\DE_2_W0002_P0044_T0001\TR1_W0001_P0114\TR1_2_W0001_P0114_T0001_R1_P5_K1_Ch2-Ch1.zen
491420	1.218783e-03	8.925857e-03	7.069900e-05	20151202_gfpNIPBLcf1_G2G1\MitoSys2\LSM\gfpNIPBLcF1_G1\DE_W0002_P0044\DE_2_W0002_P0044_T0001\TR1_W0001_P0114\TR1_2_W0001_P0114_T0001_R1_P5_K1_Ch2-Ch1.zen
532380	-5.645609e-05	1.583833e-02	5.969200e-05	20151202_gfpNIPBLcf1_G2G1\MitoSys2\LSM\gfpNIPBLcF1_G1\DE_W0002_P0044\DE_2_W0002_P0044_T0001\TR1_W0001_P0114\TR1_2_W0001_P0114_T0001_R1_P5_K1_Ch2-Ch1.zen
573340	-1.404097e-03	1.001689e-02	5.109400e-05	20151202_gfpNIPBLcf1_G2G1\MitoSys2\LSM\gfpNIPBLcF1_G1\DE_W0002_P0044\DE_2_W0002_P0044_T0001\TR1_W0001_P0114\TR1_2_W0001_P0114_T0001_R1_P5_K1_Ch2-Ch1.zen
614300	4.891284e-04	7.500424e-03	4.425200e-05	20151202_gfpNIPBLcf1_G2G1\MitoSys2\LSM\gfpNIPBLcF1_G1\DE_W0002_P0044\DE_2_W0002_P0044_T0001\TR1_W0001_P0114\TR1_2_W0001_P0114_T0001_R1_P5_K1_Ch2-Ch1.zen
655260	-7.477737e-04	1.319089e-02	3.871700e-05	20151202_gfpNIPBLcf1_G2G1\MitoSys2\LSM\gfpNIPBLcF1_G1\DE_W0002_P0044\DE_2_W0002_P0044_T0001\TR1_W0001_P0114\TR1_2_W0001_P0114_T0001_R1_P5_K1_Ch2-Ch1.zen
696220	-4.865802e-03	1.216165e-02	3.417700e-05	20151202_gfpNIPBLcf1_G2G1\MitoSys2\LSM\gfpNIPBLcF1_G1\DE_W0002_P0044\DE_2_W0002_P0044_T0001\TR1_W0001_P0114\TR1_2_W0001_P0114_T0001_R1_P5_K1_Ch2-Ch1.zen
737180	-4.194641e-03	1.050294e-02	3.040600e-05	20151202_gfpNIPBLcf1_G2G1\MitoSys2\LSM\gfpNIPBLcF1_G1\DE_W0002_P0044\DE_2_W0002_P0044_T0001\TR1_W0001_P0114\TR1_2_W0001_P0114_T0001_R1_P5_K1_Ch2-Ch1.zen
778140	-1.883597e-03	1.279981e-02	2.723900e-05	20151202_gfpNIPBLcf1_G2G1\MitoSys2\LSM\gfpNIPBLcF1_G1\DE_W0002_P0044\DE_2_W0002_P0044_T0001\TR1_W0001_P0114\TR1_2_W0001_P0114_T0001_R1_P5_K1_Ch2-Ch1.zen
819100	-3.519132e-03	1.128997e-02	2.455300e-05	20151202_gfpNIPBLcf1_G2G1\MitoSys2\LSM\gfpNIPBLcF1_G1\DE_W0002_P0044\DE_2_W0002_P0044_T0001\TR1_W0001_P0114\TR1_2_W0001_P0114_T0001_R1_P5_K1_Ch2-Ch1.zen
901020	-3.661975e-03	7.649329e-03	2.027300e-05	20151202_gfpNIPBLcf1_G2G1\MitoSys2\LSM\gfpNIPBLcF1_G1\DE_W0002_P0044\DE_2_W0002_P0044_T0001\TR1_W0001_P0114\TR1_2_W0001_P0114_T0001_R1_P5_K1_Ch2-Ch1.zen
982940	-4.491453e-03	8.696918e-03	1.704500e-05	20151202_gfpNIPBLcf1_G2G1\MitoSys2\LSM\gfpNIPBLcF1_G1\DE_W0002_P0044\DE_2_W0002_P0044_T0001\TR1_W0001_P0114\TR1_2_W0001_P0114_T0001_R1_P5_K1_Ch2-Ch1.zen
1064860	-1.648125e-03	8.030506e-03	1.454800e-05	20151202_gfpNIPBLcf1_G2G1\MitoSys2\LSM\gfpNIPBLcF1_G1\DE_W0002_P0044\DE_2_W0002_P0044_T0001\TR1_W0001_P0114\TR1_2_W0001_P0114_T0001_R1_P5_K1_Ch2-Ch1.zen
1146780	-2.252133e-03	8.037424e-03	1.257600e-05	20151202_gfpNIPBLcf1_G2G1\MitoSys2\LSM\gfpNIPBLcF1_G1\DE_W0002_P0044\DE_2_W0002_P0044_T0001\TR1_W0001_P0114\TR1_2_W0001_P0114_T0001_R1_P5_K1_Ch2-Ch1.zen
1228700	1.407589e-03	1.079369e-02	1.099000e-05	20151202_gfpNIPBLcf1_G2G1\MitoSys2\LSM\gfpNIPBLcF1_G1\DE_W0002_P0044\DE_2_W0002_P0044_T0001\TR1_W0001_P0114\TR1_2_W0001_P0114_T0001_R1_P5_K1_Ch2-Ch1.zen
1310620	1.056713e-03	9.247351e-03	9.693700e-06	20151202_gfpNIPBLcf1_G2G1\MitoSys2\LSM\gfpNIPBLcF1_G1\DE_W0002_P0044\DE_2_W0002_P0044_T0001\TR1_W0001_P0114\TR1_2_W0001_P0114_T0001_R1_P5_K1_Ch2-Ch1.zen
1392540	3.061037e-03	6.147917e-03	8.620500e-06	20151202_gfpNIPBLcf1_G2G1\MitoSys2\LSM\gfpNIPBLcF1_G1\DE_W0002_P0044\DE_2_W0002_P0044_T0001\TR1_W0001_P0114\TR1_2_W0001_P0114_T0001_R1_P5_K1_Ch2-Ch1.zen
1474460	1.073693e-03	1.181628e-02	7.721200e-06	20151202_gfpNIPBLcf1_G2G1\MitoSys2\LSM\gfpNIPBLcF1_G1\DE_W0002_P0044\DE_2_W0002_P0044_T0001\TR1_W0001_P0114\TR1_2_W0001_P0114_T0001_R1_P5_K1_Ch2-Ch1.zen
1556380	-5.869742e-04	1.121077e-02	6.959700e-06	20151202_gfpNIPBLcf1_G2G1\MitoSys2\LSM\gfpNIPBLcF1_G1\DE_W0002_P0044\DE_2_W0002_P0044_T0001\TR1_W0001_P0114\TR1_2_W0001_P0114_T0001_R1_P5_K1_Ch2-Ch1.zen
10	4.307712e-02	1.537828e-02	4.069700e-02	20151202_gfpNIPBLcf1_G2G1\MitoSys2\LSM\gfpNIPBLcF1_G1\DE_W0002_P0056\DE_2_W0002_P0056_T0001\TR1_W0001_P0148\TR1_2_W0001_P0148_T0001_R1_P1_K1_Ch2-Ch1.zen
20	3.831437e-02	1.627514e-02	4.059600e-02	20151202_gfpNIPBLcf1_G2G1\MitoSys2\LSM\gfpNIPBLcF1_G1\DE_W0002_P0056\DE_2_W0002_P0056_T0001\TR1_W0001_P0148\TR1_2_W0001_P0148_T0001_R1_P1_K1_Ch2-Ch1.zen
30	3.985750e-02	1.444033e-02	4.049300e-02	20151202_gfpNIPBLcf1_G2G1\MitoSys2\LSM\gfpNIPBLcF1_G1\DE_W0002_P0056\DE_2_W0002_P0056_T0001\TR1_W0001_P0148\TR1_2_W0001_P0148_T0001_R1_P1_K1_Ch2-Ch1.zen
40	3.642464e-02	1.987931e-02	4.038900e-02	20151202_gfpNIPBLcf1_G2G1\MitoSys2\LSM\gfpNIPBLcF1_G1\DE_W0002_P0056\DE_2_W0002_P0056_T0001\TR1_W0001_P0148\TR1_2_W0001_P0148_T0001_R1_P1_K1_Ch2-Ch1.zen
50	4.168988e-02	2.027798e-02	4.028400e-02	20151202_gfpNIPBLcf1_G2G1\MitoSys2\LSM\gfpNIPBLcF1_G1\DE_W0002_P0056\DE_2_W0002_P0056_T0001\TR1_W0001_P0148\TR1_2_W0001_P0148_T0001_R1_P1_K1_Ch2-Ch1.zen
60	3.886775e-02	1.776605e-02	4.018000e-02	20151202_gfpNIPBLcf1_G2G1\MitoSys2\LSM\gfpNIPBLcF1_G1\DE_W0002_P0056\DE_2_W0002_P0056_T0001\TR1_W0001_P0148\TR1_2_W0001_P0148_T0001_R1_P1_K1_Ch2-Ch1.zen
70	4.172484e-02	1.817359e-02	4.007500e-02	20151202_gfpNIPBLcf1_G2G1\MitoSys2\LSM\gfpNIPBLcF1_G1\DE_W0002_P0056\DE_2_W0002_P0056_T0001\TR1_W0001_P0148\TR1_2_W0001_P0148_T0001_R1_P1_K1_Ch2-Ch1.zen
80	4.272273e-02	2.168134e-02	3.997100e-02	20151202_gfpNIPBLcf1_G2G1\MitoSys2\LSM\gfpNIPBLcF1_G1\DE_W0002_P0056\DE_2_W0002_P0056_T0001\TR1_W0001_P0148\TR1_2_W0001_P0148_T0001_R1_P1_K1_Ch2-Ch1.zen
90	4.119233e-02	1.973856e-02	3.986700e-02	20151202_gfpNIPBLcf1_G2G1\MitoSys2\LSM\gfpNIPBLcF1_G1\DE_W0002_P0056\DE_2_W0002_P0056_T0001\TR1_W0001_P0148\TR1_2_W0001_P0148_T0001_R1_P1_K1_Ch2-Ch1.zen
100	3.806792e-02	1.645301e-02	3.976300e-02	20151202_gfpNIPBLcf1_G2G1\MitoSys2\LSM\gfpNIPBLcF1_G1\DE_W0002_P0056\DE_2_W0002_P0056_T0001\TR1_W0001_P0148\TR1_2_W0001_P0148_T0001_R1_P1_K1_Ch2-Ch1.zen
120	3.877836e-02	1.380732e-02	3.955800e-02	20151202_gfpNIPBLcf1_G2G1\MitoSys2\LSM\gfpNIPBLcF1_G1\DE_W0002_P0056\DE_2_W0002_P0056_T0001\TR1_W0001_P0148\TR1_2_W0001_P0148_T0001_R1_P1_K1_Ch2-Ch1.zen
140	4.130547e-02	1.085410e-02	3.935500e-02	20151202_gfpNIPBLcf1_G2G1\MitoSys2\LSM\gfpNIPBLcF1_G1\DE_W0002_P0056\DE_2_W0002_P0056_T0001\TR1_W0001_P0148\TR1_2_W0001_P0148_T0001_R1_P1_K1_Ch2-Ch1.zen
160	3.905021e-02	1.568101e-02	3.915400e-02	20151202_gfpNIPBLcf1_G2G1\MitoSys2\LSM\gfpNIPBLcF1_G1\DE_W0002_P0056\DE_2_W0002_P0056_T0001\TR1_W0001_P0148\TR1_2_W0001_P0148_T0001_R1_P1_K1_Ch2-Ch1.zen
180	3.575833e-02	1.477122e-02	3.895600e-02	20151202_gfpNIPBLcf1_G2G1\MitoSys2\LSM\gfpNIPBLcF1_G1\DE_W0002_P0056\DE_2_W0002_P0056_T0001\TR1_W0001_P0148\TR1_2_W0001_P0148_T0001_R1_P1_K1_Ch2-Ch1.zen
200	3.876616e-02	1.609304e-02	3.876000e-02	20151202_gfpNIPBLcf1_G2G1\MitoSys2\LSM\gfpNIPBLcF1_G1\DE_W0002_P0056\DE_2_W0002_P0056_T0001\TR1_W0001_P0148\TR1_2_W0001_P0148_T0001_R1_P1_K1_Ch2-Ch1.zen
220	3.858297e-02	1.240138e-02	3.856700e-02	20151202_gfpNIPBLcf1_G2G1\MitoSys2\LSM\gfpNIPBLcF1_G1\DE_W0002_P0056\DE_2_W0002_P0056_T0001\TR1_W0001_P0148\TR1_2_W0001_P0148_T0001_R1_P1_K1_Ch2-Ch1.zen
240	3.965890e-02	1.324560e-02	3.837600e-02	20151202_gfpNIPBLcf1_G2G1\MitoSys2\LSM\gfpNIPBLcF1_G1\DE_W0002_P0056\DE_2_W0002_P0056_T0001\TR1_W0001_P0148\TR1_2_W0001_P0148_T0001_R1_P1_K1_Ch2-Ch1.zen
260	4.015606e-02	1.298476e-02	3.818700e-02	20151202_gfpNIPBLcf1_G2G1\MitoSys2\LSM\gfpNIPBLcF1_G1\DE_W0002_P0056\DE_2_W0002_P0056_T0001\TR1_W0001_P0148\TR1_2_W0001_P0148_T0001_R1_P1_K1_Ch2-Ch1.zen
280	3.674379e-02	1.330431e-02	3.800100e-02	20151202_gfpNIPBLcf1_G2G1\MitoSys2\LSM\gfpNIPBLcF1_G1\DE_W0002_P0056\DE_2_W0002_P0056_T0001\TR1_W0001_P0148\TR1_2_W0001_P0148_T0001_R1_P1_K1_Ch2-Ch1.zen
300	4.009285e-02	1.295109e-02	3.781800e-02	20151202_gfpNIPBLcf1_G2G1\MitoSys2\LSM\gfpNIPBLcF1_G1\DE_W0002_P0056\DE_2_W0002_P0056_T0001\TR1_W0001_P0148\TR1_2_W0001_P0148_T0001_R1_P1_K1_Ch2-Ch1.zen
340	3.751458e-02	1.538048e-02	3.745800e-02	20151202_gfpNIPBLcf1_G2G1\MitoSys2\LSM\gfpNIPBLcF1_G1\DE_W0002_P0056\DE_2_W0002_P0056_T0001\TR1_W0001_P0148\TR1_2_W0001_P0148_T0001_R1_P1_K1_Ch2-Ch1.zen
380	3.800914e-02	1.070607e-02	3.710700e-02	20151202_gfpNIPBLcf1_G2G1\MitoSys2\LSM\gfpNIPBLcF1_G1\DE_W0002_P0056\DE_2_W0002_P0056_T0001\TR1_W0001_P0148\TR1_2_W0001_P0148_T0001_R1_P1_K1_Ch2-Ch1.zen
420	3.894113e-02	1.191304e-02	3.676600e-02	20151202_gfpNIPBLcf1_G2G1\MitoSys2\LSM\gfpNIPBLcF1_G1\DE_W0002_P0056\DE_2_W0002_P0056_T0001\TR1_W0001_P0148\TR1_2_W0001_P0148_T0001_R1_P1_K1_Ch2-Ch1.zen
460	3.438522e-02	1.193937e-02	3.643400e-02	20151202_gfpNIPBLcf1_G2G1\MitoSys2\LSM\gfpNIPBLcF1_G1\DE_W0002_P0056\DE_2_W0002_P0056_T0001\TR1_W0001_P0148\TR1_2_W0001_P0148_T0001_R1_P1_K1_Ch2-Ch1.zen
500	3.172842e-02	1.440111e-02	3.611100e-02	20151202_gfpNIPBLcf1_G2G1\MitoSys2\LSM\gfpNIPBLcF1_G1\DE_W0002_P0056\DE_2_W0002_P0056_T0001\TR1_W0001_P0148\TR1_2_W0001_P0148_T0001_R1_P1_K1_Ch2-Ch1.zen
540	3.580264e-02	1.353879e-02	3.579700e-02	20151202_gfpNIPBLcf1_G2G1\MitoSys2\LSM\gfpNIPBLcF1_G1\DE_W0002_P0056\DE_2_W0002_P0056_T0001\TR1_W0001_P0148\TR1_2_W0001_P0148_T0001_R1_P1_K1_Ch2-Ch1.zen
580	3.382179e-02	1.216980e-02	3.549100e-02	20151202_gfpNIPBLcf1_G2G1\MitoSys2\LSM\gfpNIPBLcF1_G1\DE_W0002_P0056\DE_2_W0002_P0056_T0001\TR1_W0001_P0148\TR1_2_W0001_P0148_T0001_R1_P1_K1_Ch2-Ch1.zen
620	3.461909e-02	1.511712e-02	3.519400e-02	20151202_gfpNIPBLcf1_G2G1\MitoSys2\LSM\gfpNIPBLcF1_G1\DE_W0002_P0056\DE_2_W0002_P0056_T0001\TR1_W0001_P0148\TR1_2_W0001_P0148_T0001_R1_P1_K1_Ch2-Ch1.zen
660	3.767672e-02	1.401176e-02	3.490500e-02	20151202_gfpNIPBLcf1_G2G1\MitoSys2\LSM\gfpNIPBLcF1_G1\DE_W0002_P0056\DE_2_W0002_P0056_T0001\TR1_W0001_P0148\TR1_2_W0001_P0148_T0001_R1_P1_K1_Ch2-Ch1.zen
700	3.493314e-02	1.269613e-02	3.462300e-02	20151202_gfpNIPBLcf1_G2G1\MitoSys2\LSM\gfpNIPBLcF1_G1\DE_W0002_P0056\DE_2_W0002_P0056_T0001\TR1_W0001_P0148\TR1_2_W0001_P0148_T0001_R1_P1_K1_Ch2-Ch1.zen
780	3.379273e-02	1.159976e-02	3.408300e-02	20151202_gfpNIPBLcf1_G2G1\MitoSys2\LSM\gfpNIPBLcF1_G1\DE_W0002_P0056\DE_2_W0002_P0056_T0001\TR1_W0001_P0148\TR1_2_W0001_P0148_T0001_R1_P1_K1_Ch2-Ch1.zen
860	3.415777e-02	1.186363e-02	3.357100e-02	20151202_gfpNIPBLcf1_G2G1\MitoSys2\LSM\gfpNIPBLcF1_G1\DE_W0002_P0056\DE_2_W0002_P0056_T0001\TR1_W0001_P0148\TR1_2_W0001_P0148_T0001_R1_P1_K1_Ch2-Ch1.zen
940	3.384095e-02	1.391961e-02	3.308600e-02	20151202_gfpNIPBLcf1_G2G1\MitoSys2\LSM\gfpNIPBLcF1_G1\DE_W0002_P0056\DE_2_W0002_P0056_T0001\TR1_W0001_P0148\TR1_2_W0001_P0148_T0001_R1_P1_K1_Ch2-Ch1.zen
1020	3.332062e-02	1.229509e-02	3.262600e-02	20151202_gfpNIPBLcf1_G2G1\MitoSys2\LSM\gfpNIPBLcF1_G1\DE_W0002_P0056\DE_2_W0002_P0056_T0001\TR1_W0001_P0148\TR1_2_W0001_P0148_T0001_R1_P1_K1_Ch2-Ch1.zen
1100	3.236277e-02	1.080658e-02	3.218900e-02	20151202_gfpNIPBLcf1_G2G1\MitoSys2\LSM\gfpNIPBLcF1_G1\DE_W0002_P0056\DE_2_W0002_P0056_T0001\TR1_W0001_P0148\TR1_2_W0001_P0148_T0001_R1_P1_K1_Ch2-Ch1.zen
1180	3.265926e-02	1.202933e-02	3.177500e-02	20151202_gfpNIPBLcf1_G2G1\MitoSys2\LSM\gfpNIPBLcF1_G1\DE_W0002_P0056\DE_2_W0002_P0056_T0001\TR1_W0001_P0148\TR1_2_W0001_P0148_T0001_R1_P1_K1_Ch2-Ch1.zen
1260	3.155451e-02	1.116890e-02	3.138000e-02	20151202_gfpNIPBLcf1_G2G1\MitoSys2\LSM\gfpNIPBLcF1_G1\DE_W0002_P0056\DE_2_W0002_P0056_T0001\TR1_W0001_P0148\TR1_2_W0001_P0148_T0001_R1_P1_K1_Ch2-Ch1.zen
1340	3.180574e-02	1.065945e-02	3.100500e-02	20151202_gfpNIPBLcf1_G2G1\MitoSys2\LSM\gfpNIPBLcF1_G1\DE_W0002_P0056\DE_2_W0002_P0056_T0001\TR1_W0001_P0148\TR1_2_W0001_P0148_T0001_R1_P1_K1_Ch2-Ch1.zen
1420	3.105841e-02	1.130418e-02	3.064800e-02	20151202_gfpNIPBLcf1_G2G1\MitoSys2\LSM\gfpNIPBLcF1_G1\DE_W0002_P0056\DE_2_W0002_P0056_T0001\TR1_W0001_P0148\TR1_2_W0001_P0148_T0001_R1_P1_K1_Ch2-Ch1.zen
1500	3.039444e-02	1.030514e-02	3.030700e-02	20151202_gfpNIPBLcf1_G2G1\MitoSys2\LSM\gfpNIPBLcF1_G1\DE_W0002_P0056\DE_2_W0002_P0056_T0001\TR1_W0001_P0148\TR1_2_W0001_P0148_T0001_R1_P1_K1_Ch2-Ch1.zen
1660	2.866211e-02	1.233449e-02	2.967100e-02	20151202_gfpNIPBLcf1_G2G1\MitoSys2\LSM\gfpNIPBLcF1_G1\DE_W0002_P0056\DE_2_W0002_P0056_T0001\TR1_W0001_P0148\TR1_2_W0001_P0148_T0001_R1_P1_K1_Ch2-Ch1.zen
1820	2.856599e-02	1.115754e-02	2.909000e-02	20151202_gfpNIPBLcf1_G2G1\MitoSys2\LSM\gfpNIPBLcF1_G1\DE_W0002_P0056\DE_2_W0002_P0056_T0001\TR1_W0001_P0148\TR1_2_W0001_P0148_T0001_R1_P1_K1_Ch2-Ch1.zen
1980	2.695874e-02	1.120409e-02	2.855700e-02	20151202_gfpNIPBLcf1_G2G1\MitoSys2\LSM\gfpNIPBLcF1_G1\DE_W0002_P0056\DE_2_W0002_P0056_T0001\TR1_W0001_P0148\TR1_2_W0001_P0148_T0001_R1_P1_K1_Ch2-Ch1.zen
2140	2.787231e-02	1.181285e-02	2.806700e-02	20151202_gfpNIPBLcf1_G2G1\MitoSys2\LSM\gfpNIPBLcF1_G1\DE_W0002_P0056\DE_2_W0002_P0056_T0001\TR1_W0001_P0148\TR1_2_W0001_P0148_T0001_R1_P1_K1_Ch2-Ch1.zen
2300	2.614444e-02	1.104897e-02	2.761500e-02	20151202_gfpNIPBLcf1_G2G1\MitoSys2\LSM\gfpNIPBLcF1_G1\DE_W0002_P0056\DE_2_W0002_P0056_T0001\TR1_W0001_P0148\TR1_2_W0001_P0148_T0001_R1_P1_K1_Ch2-Ch1.zen
2460	2.814200e-02	1.208069e-02	2.719600e-02	20151202_gfpNIPBLcf1_G2G1\MitoSys2\LSM\gfpNIPBLcF1_G1\DE_W0002_P0056\DE_2_W0002_P0056_T0001\TR1_W0001_P0148\TR1_2_W0001_P0148_T0001_R1_P1_K1_Ch2-Ch1.zen
2620	2.587519e-02	1.164006e-02	2.680700e-02	20151202_gfpNIPBLcf1_G2G1\MitoSys2\LSM\gfpNIPBLcF1_G1\DE_W0002_P0056\DE_2_W0002_P0056_T0001\TR1_W0001_P0148\TR1_2_W0001_P0148_T0001_R1_P1_K1_Ch2-Ch1.zen
2780	2.464783e-02	1.183565e-02	2.644500e-02	20151202_gfpNIPBLcf1_G2G1\MitoSys2\LSM\gfpNIPBLcF1_G1\DE_W0002_P0056\DE_2_W0002_P0056_T0001\TR1_W0001_P0148\TR1_2_W0001_P0148_T0001_R1_P1_K1_Ch2-Ch1.zen
2940	2.561671e-02	1.131481e-02	2.610700e-02	20151202_gfpNIPBLcf1_G2G1\MitoSys2\LSM\gfpNIPBLcF1_G1\DE_W0002_P0056\DE_2_W0002_P0056_T0001\TR1_W0001_P0148\TR1_2_W0001_P0148_T0001_R1_P1_K1_Ch2-Ch1.zen
3100	2.539035e-02	1.148378e-02	2.579100e-02	20151202_gfpNIPBLcf1_G2G1\MitoSys2\LSM\gfpNIPBLcF1_G1\DE_W0002_P0056\DE_2_W0002_P0056_T0001\TR1_W0001_P0148\TR1_2_W0001_P0148_T0001_R1_P1_K1_Ch2-Ch1.zen
3420	2.571109e-02	1.248403e-02	2.521500e-02	20151202_gfpNIPBLcf1_G2G1\MitoSys2\LSM\gfpNIPBLcF1_G1\DE_W0002_P0056\DE_2_W0002_P0056_T0001\TR1_W0001_P0148\TR1_2_W0001_P0148_T0001_R1_P1_K1_Ch2-Ch1.zen
3740	2.431949e-02	1.175427e-02	2.470500e-02	20151202_gfpNIPBLcf1_G2G1\MitoSys2\LSM\gfpNIPBLcF1_G1\DE_W0002_P0056\DE_2_W0002_P0056_T0001\TR1_W0001_P0148\TR1_2_W0001_P0148_T0001_R1_P1_K1_Ch2-Ch1.zen
4060	2.530699e-02	1.243264e-02	2.424800e-02	20151202_gfpNIPBLcf1_G2G1\MitoSys2\LSM\gfpNIPBLcF1_G1\DE_W0002_P0056\DE_2_W0002_P0056_T0001\TR1_W0001_P0148\TR1_2_W0001_P0148_T0001_R1_P1_K1_Ch2-Ch1.zen
4380	2.406189e-02	1.078455e-02	2.383700e-02	20151202_gfpNIPBLcf1_G2G1\MitoSys2\LSM\gfpNIPBLcF1_G1\DE_W0002_P0056\DE_2_W0002_P0056_T0001\TR1_W0001_P0148\TR1_2_W0001_P0148_T0001_R1_P1_K1_Ch2-Ch1.zen
4700	2.352362e-02	1.237308e-02	2.346500e-02	20151202_gfpNIPBLcf1_G2G1\MitoSys2\LSM\gfpNIPBLcF1_G1\DE_W0002_P0056\DE_2_W0002_P0056_T0001\TR1_W0001_P0148\TR1_2_W0001_P0148_T0001_R1_P1_K1_Ch2-Ch1.zen
5020	2.251182e-02	1.148245e-02	2.312500e-02	20151202_gfpNIPBLcf1_G2G1\MitoSys2\LSM\gfpNIPBLcF1_G1\DE_W0002_P0056\DE_2_W0002_P0056_T0001\TR1_W0001_P0148\TR1_2_W0001_P0148_T0001_R1_P1_K1_Ch2-Ch1.zen
5340	2.323228e-02	1.268194e-02	2.281300e-02	20151202_gfpNIPBLcf1_G2G1\MitoSys2\LSM\gfpNIPBLcF1_G1\DE_W0002_P0056\DE_2_W0002_P0056_T0001\TR1_W0001_P0148\TR1_2_W0001_P0148_T0001_R1_P1_K1_Ch2-Ch1.zen
5660	2.281182e-02	1.148651e-02	2.252600e-02	20151202_gfpNIPBLcf1_G2G1\MitoSys2\LSM\gfpNIPBLcF1_G1\DE_W0002_P0056\DE_2_W0002_P0056_T0001\TR1_W0001_P0148\TR1_2_W0001_P0148_T0001_R1_P1_K1_Ch2-Ch1.zen
5980	2.327344e-02	1.211754e-02	2.226000e-02	20151202_gfpNIPBLcf1_G2G1\MitoSys2\LSM\gfpNIPBLcF1_G1\DE_W0002_P0056\DE_2_W0002_P0056_T0001\TR1_W0001_P0148\TR1_2_W0001_P0148_T0001_R1_P1_K1_Ch2-Ch1.zen
6300	2.245111e-02	1.156214e-02	2.201200e-02	20151202_gfpNIPBLcf1_G2G1\MitoSys2\LSM\gfpNIPBLcF1_G1\DE_W0002_P0056\DE_2_W0002_P0056_T0001\TR1_W0001_P0148\TR1_2_W0001_P0148_T0001_R1_P1_K1_Ch2-Ch1.zen
6940	2.277190e-02	1.133010e-02	2.156400e-02	20151202_gfpNIPBLcf1_G2G1\MitoSys2\LSM\gfpNIPBLcF1_G1\DE_W0002_P0056\DE_2_W0002_P0056_T0001\TR1_W0001_P0148\TR1_2_W0001_P0148_T0001_R1_P1_K1_Ch2-Ch1.zen
7580	2.138775e-02	1.184922e-02	2.116700e-02	20151202_gfpNIPBLcf1_G2G1\MitoSys2\LSM\gfpNIPBLcF1_G1\DE_W0002_P0056\DE_2_W0002_P0056_T0001\TR1_W0001_P0148\TR1_2_W0001_P0148_T0001_R1_P1_K1_Ch2-Ch1.zen
8220	2.112811e-02	1.130433e-02	2.081100e-02	20151202_gfpNIPBLcf1_G2G1\MitoSys2\LSM\gfpNIPBLcF1_G1\DE_W0002_P0056\DE_2_W0002_P0056_T0001\TR1_W0001_P0148\TR1_2_W0001_P0148_T0001_R1_P1_K1_Ch2-Ch1.zen
8860	2.106522e-02	1.124475e-02	2.048800e-02	20151202_gfpNIPBLcf1_G2G1\MitoSys2\LSM\gfpNIPBLcF1_G1\DE_W0002_P0056\DE_2_W0002_P0056_T0001\TR1_W0001_P0148\TR1_2_W0001_P0148_T0001_R1_P1_K1_Ch2-Ch1.zen
9500	2.049628e-02	1.139966e-02	2.019200e-02	20151202_gfpNIPBLcf1_G2G1\MitoSys2\LSM\gfpNIPBLcF1_G1\DE_W0002_P0056\DE_2_W0002_P0056_T0001\TR1_W0001_P0148\TR1_2_W0001_P0148_T0001_R1_P1_K1_Ch2-Ch1.zen
10140	2.013597e-02	1.157662e-02	1.991800e-02	20151202_gfpNIPBLcf1_G2G1\MitoSys2\LSM\gfpNIPBLcF1_G1\DE_W0002_P0056\DE_2_W0002_P0056_T0001\TR1_W0001_P0148\TR1_2_W0001_P0148_T0001_R1_P1_K1_Ch2-Ch1.zen
10780	2.127740e-02	1.174929e-02	1.966300e-02	20151202_gfpNIPBLcf1_G2G1\MitoSys2\LSM\gfpNIPBLcF1_G1\DE_W0002_P0056\DE_2_W0002_P0056_T0001\TR1_W0001_P0148\TR1_2_W0001_P0148_T0001_R1_P1_K1_Ch2-Ch1.zen
11420	1.996721e-02	1.264634e-02	1.942400e-02	20151202_gfpNIPBLcf1_G2G1\MitoSys2\LSM\gfpNIPBLcF1_G1\DE_W0002_P0056\DE_2_W0002_P0056_T0001\TR1_W0001_P0148\TR1_2_W0001_P0148_T0001_R1_P1_K1_Ch2-Ch1.zen
12060	1.923434e-02	1.211295e-02	1.919800e-02	20151202_gfpNIPBLcf1_G2G1\MitoSys2\LSM\gfpNIPBLcF1_G1\DE_W0002_P0056\DE_2_W0002_P0056_T0001\TR1_W0001_P0148\TR1_2_W0001_P0148_T0001_R1_P1_K1_Ch2-Ch1.zen
12700	1.885831e-02	1.139382e-02	1.898300e-02	20151202_gfpNIPBLcf1_G2G1\MitoSys2\LSM\gfpNIPBLcF1_G1\DE_W0002_P0056\DE_2_W0002_P0056_T0001\TR1_W0001_P0148\TR1_2_W0001_P0148_T0001_R1_P1_K1_Ch2-Ch1.zen
13980	1.801827e-02	1.085546e-02	1.858300e-02	20151202_gfpNIPBLcf1_G2G1\MitoSys2\LSM\gfpNIPBLcF1_G1\DE_W0002_P0056\DE_2_W0002_P0056_T0001\TR1_W0001_P0148\TR1_2_W0001_P0148_T0001_R1_P1_K1_Ch2-Ch1.zen
15260	1.794747e-02	1.131227e-02	1.821300e-02	20151202_gfpNIPBLcf1_G2G1\MitoSys2\LSM\gfpNIPBLcF1_G1\DE_W0002_P0056\DE_2_W0002_P0056_T0001\TR1_W0001_P0148\TR1_2_W0001_P0148_T0001_R1_P1_K1_Ch2-Ch1.zen
16540	1.809493e-02	1.101373e-02	1.786700e-02	20151202_gfpNIPBLcf1_G2G1\MitoSys2\LSM\gfpNIPBLcF1_G1\DE_W0002_P0056\DE_2_W0002_P0056_T0001\TR1_W0001_P0148\TR1_2_W0001_P0148_T0001_R1_P1_K1_Ch2-Ch1.zen
17820	1.743346e-02	1.129092e-02	1.754000e-02	20151202_gfpNIPBLcf1_G2G1\MitoSys2\LSM\gfpNIPBLcF1_G1\DE_W0002_P0056\DE_2_W0002_P0056_T0001\TR1_W0001_P0148\TR1_2_W0001_P0148_T0001_R1_P1_K1_Ch2-Ch1.zen
19100	1.766116e-02	1.140026e-02	1.722900e-02	20151202_gfpNIPBLcf1_G2G1\MitoSys2\LSM\gfpNIPBLcF1_G1\DE_W0002_P0056\DE_2_W0002_P0056_T0001\TR1_W0001_P0148\TR1_2_W0001_P0148_T0001_R1_P1_K1_Ch2-Ch1.zen
20380	1.644382e-02	1.138971e-02	1.693100e-02	20151202_gfpNIPBLcf1_G2G1\MitoSys2\LSM\gfpNIPBLcF1_G1\DE_W0002_P0056\DE_2_W0002_P0056_T0001\TR1_W0001_P0148\TR1_2_W0001_P0148_T0001_R1_P1_K1_Ch2-Ch1.zen
21660	1.687565e-02	1.092793e-02	1.664400e-02	20151202_gfpNIPBLcf1_G2G1\MitoSys2\LSM\gfpNIPBLcF1_G1\DE_W0002_P0056\DE_2_W0002_P0056_T0001\TR1_W0001_P0148\TR1_2_W0001_P0148_T0001_R1_P1_K1_Ch2-Ch1.zen
22940	1.667147e-02	1.060413e-02	1.636700e-02	20151202_gfpNIPBLcf1_G2G1\MitoSys2\LSM\gfpNIPBLcF1_G1\DE_W0002_P0056\DE_2_W0002_P0056_T0001\TR1_W0001_P0148\TR1_2_W0001_P0148_T0001_R1_P1_K1_Ch2-Ch1.zen
24220	1.553874e-02	1.067865e-02	1.609800e-02	20151202_gfpNIPBLcf1_G2G1\MitoSys2\LSM\gfpNIPBLcF1_G1\DE_W0002_P0056\DE_2_W0002_P0056_T0001\TR1_W0001_P0148\TR1_2_W0001_P0148_T0001_R1_P1_K1_Ch2-Ch1.zen
25500	1.506992e-02	1.091683e-02	1.583700e-02	20151202_gfpNIPBLcf1_G2G1\MitoSys2\LSM\gfpNIPBLcF1_G1\DE_W0002_P0056\DE_2_W0002_P0056_T0001\TR1_W0001_P0148\TR1_2_W0001_P0148_T0001_R1_P1_K1_Ch2-Ch1.zen
28060	1.468596e-02	1.039695e-02	1.533500e-02	20151202_gfpNIPBLcf1_G2G1\MitoSys2\LSM\gfpNIPBLcF1_G1\DE_W0002_P0056\DE_2_W0002_P0056_T0001\TR1_W0001_P0148\TR1_2_W0001_P0148_T0001_R1_P1_K1_Ch2-Ch1.zen
30620	1.450657e-02	1.078427e-02	1.485700e-02	20151202_gfpNIPBLcf1_G2G1\MitoSys2\LSM\gfpNIPBLcF1_G1\DE_W0002_P0056\DE_2_W0002_P0056_T0001\TR1_W0001_P0148\TR1_2_W0001_P0148_T0001_R1_P1_K1_Ch2-Ch1.zen
33180	1.353564e-02	1.000656e-02	1.440000e-02	20151202_gfpNIPBLcf1_G2G1\MitoSys2\LSM\gfpNIPBLcF1_G1\DE_W0002_P0056\DE_2_W0002_P0056_T0001\TR1_W0001_P0148\TR1_2_W0001_P0148_T0001_R1_P1_K1_Ch2-Ch1.zen
35740	1.342926e-02	1.045862e-02	1.396200e-02	20151202_gfpNIPBLcf1_G2G1\MitoSys2\LSM\gfpNIPBLcF1_G1\DE_W0002_P0056\DE_2_W0002_P0056_T0001\TR1_W0001_P0148\TR1_2_W0001_P0148_T0001_R1_P1_K1_Ch2-Ch1.zen
38300	1.334233e-02	1.072380e-02	1.354200e-02	20151202_gfpNIPBLcf1_G2G1\MitoSys2\LSM\gfpNIPBLcF1_G1\DE_W0002_P0056\DE_2_W0002_P0056_T0001\TR1_W0001_P0148\TR1_2_W0001_P0148_T0001_R1_P1_K1_Ch2-Ch1.zen
40860	1.247847e-02	1.004436e-02	1.313800e-02	20151202_gfpNIPBLcf1_G2G1\MitoSys2\LSM\gfpNIPBLcF1_G1\DE_W0002_P0056\DE_2_W0002_P0056_T0001\TR1_W0001_P0148\TR1_2_W0001_P0148_T0001_R1_P1_K1_Ch2-Ch1.zen
43420	1.223522e-02	9.731708e-03	1.275000e-02	20151202_gfpNIPBLcf1_G2G1\MitoSys2\LSM\gfpNIPBLcF1_G1\DE_W0002_P0056\DE_2_W0002_P0056_T0001\TR1_W0001_P0148\TR1_2_W0001_P0148_T0001_R1_P1_K1_Ch2-Ch1.zen
45980	1.157237e-02	9.965917e-03	1.237700e-02	20151202_gfpNIPBLcf1_G2G1\MitoSys2\LSM\gfpNIPBLcF1_G1\DE_W0002_P0056\DE_2_W0002_P0056_T0001\TR1_W0001_P0148\TR1_2_W0001_P0148_T0001_R1_P1_K1_Ch2-Ch1.zen
48540	1.117190e-02	1.051389e-02	1.201800e-02	20151202_gfpNIPBLcf1_G2G1\MitoSys2\LSM\gfpNIPBLcF1_G1\DE_W0002_P0056\DE_2_W0002_P0056_T0001\TR1_W0001_P0148\TR1_2_W0001_P0148_T0001_R1_P1_K1_Ch2-Ch1.zen
51100	1.122025e-02	9.790006e-03	1.167300e-02	20151202_gfpNIPBLcf1_G2G1\MitoSys2\LSM\gfpNIPBLcF1_G1\DE_W0002_P0056\DE_2_W0002_P0056_T0001\TR1_W0001_P0148\TR1_2_W0001_P0148_T0001_R1_P1_K1_Ch2-Ch1.zen
56220	1.079846e-02	9.823421e-03	1.102200e-02	20151202_gfpNIPBLcf1_G2G1\MitoSys2\LSM\gfpNIPBLcF1_G1\DE_W0002_P0056\DE_2_W0002_P0056_T0001\TR1_W0001_P0148\TR1_2_W0001_P0148_T0001_R1_P1_K1_Ch2-Ch1.zen
61340	1.016666e-02	9.234699e-03	1.041900e-02	20151202_gfpNIPBLcf1_G2G1\MitoSys2\LSM\gfpNIPBLcF1_G1\DE_W0002_P0056\DE_2_W0002_P0056_T0001\TR1_W0001_P0148\TR1_2_W0001_P0148_T0001_R1_P1_K1_Ch2-Ch1.zen
66460	9.602652e-03	9.181984e-03	9.860300e-03	20151202_gfpNIPBLcf1_G2G1\MitoSys2\LSM\gfpNIPBLcF1_G1\DE_W0002_P0056\DE_2_W0002_P0056_T0001\TR1_W0001_P0148\TR1_2_W0001_P0148_T0001_R1_P1_K1_Ch2-Ch1.zen
71580	8.949528e-03	9.387342e-03	9.342900e-03	20151202_gfpNIPBLcf1_G2G1\MitoSys2\LSM\gfpNIPBLcF1_G1\DE_W0002_P0056\DE_2_W0002_P0056_T0001\TR1_W0001_P0148\TR1_2_W0001_P0148_T0001_R1_P1_K1_Ch2-Ch1.zen
76700	8.779100e-03	9.090430e-03	8.863000e-03	20151202_gfpNIPBLcf1_G2G1\MitoSys2\LSM\gfpNIPBLcF1_G1\DE_W0002_P0056\DE_2_W0002_P0056_T0001\TR1_W0001_P0148\TR1_2_W0001_P0148_T0001_R1_P1_K1_Ch2-Ch1.zen
81820	8.479611e-03	9.729296e-03	8.417700e-03	20151202_gfpNIPBLcf1_G2G1\MitoSys2\LSM\gfpNIPBLcF1_G1\DE_W0002_P0056\DE_2_W0002_P0056_T0001\TR1_W0001_P0148\TR1_2_W0001_P0148_T0001_R1_P1_K1_Ch2-Ch1.zen
86940	7.924650e-03	9.727115e-03	8.004000e-03	20151202_gfpNIPBLcf1_G2G1\MitoSys2\LSM\gfpNIPBLcF1_G1\DE_W0002_P0056\DE_2_W0002_P0056_T0001\TR1_W0001_P0148\TR1_2_W0001_P0148_T0001_R1_P1_K1_Ch2-Ch1.zen
92060	7.648652e-03	1.064015e-02	7.619300e-03	20151202_gfpNIPBLcf1_G2G1\MitoSys2\LSM\gfpNIPBLcF1_G1\DE_W0002_P0056\DE_2_W0002_P0056_T0001\TR1_W0001_P0148\TR1_2_W0001_P0148_T0001_R1_P1_K1_Ch2-Ch1.zen
97180	7.506539e-03	1.029487e-02	7.261200e-03	20151202_gfpNIPBLcf1_G2G1\MitoSys2\LSM\gfpNIPBLcF1_G1\DE_W0002_P0056\DE_2_W0002_P0056_T0001\TR1_W0001_P0148\TR1_2_W0001_P0148_T0001_R1_P1_K1_Ch2-Ch1.zen
102300	7.208729e-03	1.045287e-02	6.927500e-03	20151202_gfpNIPBLcf1_G2G1\MitoSys2\LSM\gfpNIPBLcF1_G1\DE_W0002_P0056\DE_2_W0002_P0056_T0001\TR1_W0001_P0148\TR1_2_W0001_P0148_T0001_R1_P1_K1_Ch2-Ch1.zen
112540	7.458198e-03	1.049466e-02	6.325200e-03	20151202_gfpNIPBLcf1_G2G1\MitoSys2\LSM\gfpNIPBLcF1_G1\DE_W0002_P0056\DE_2_W0002_P0056_T0001\TR1_W0001_P0148\TR1_2_W0001_P0148_T0001_R1_P1_K1_Ch2-Ch1.zen
122780	6.686729e-03	1.028796e-02	5.798200e-03	20151202_gfpNIPBLcf1_G2G1\MitoSys2\LSM\gfpNIPBLcF1_G1\DE_W0002_P0056\DE_2_W0002_P0056_T0001\TR1_W0001_P0148\TR1_2_W0001_P0148_T0001_R1_P1_K1_Ch2-Ch1.zen
133020	5.818593e-03	1.018411e-02	5.335100e-03	20151202_gfpNIPBLcf1_G2G1\MitoSys2\LSM\gfpNIPBLcF1_G1\DE_W0002_P0056\DE_2_W0002_P0056_T0001\TR1_W0001_P0148\TR1_2_W0001_P0148_T0001_R1_P1_K1_Ch2-Ch1.zen
143260	5.753230e-03	9.554326e-03	4.926000e-03	20151202_gfpNIPBLcf1_G2G1\MitoSys2\LSM\gfpNIPBLcF1_G1\DE_W0002_P0056\DE_2_W0002_P0056_T0001\TR1_W0001_P0148\TR1_2_W0001_P0148_T0001_R1_P1_K1_Ch2-Ch1.zen
153500	5.752369e-03	9.507474e-03	4.563000e-03	20151202_gfpNIPBLcf1_G2G1\MitoSys2\LSM\gfpNIPBLcF1_G1\DE_W0002_P0056\DE_2_W0002_P0056_T0001\TR1_W0001_P0148\TR1_2_W0001_P0148_T0001_R1_P1_K1_Ch2-Ch1.zen
163740	5.742891e-03	8.543279e-03	4.239600e-03	20151202_gfpNIPBLcf1_G2G1\MitoSys2\LSM\gfpNIPBLcF1_G1\DE_W0002_P0056\DE_2_W0002_P0056_T0001\TR1_W0001_P0148\TR1_2_W0001_P0148_T0001_R1_P1_K1_Ch2-Ch1.zen
173980	5.351565e-03	8.136217e-03	3.950100e-03	20151202_gfpNIPBLcf1_G2G1\MitoSys2\LSM\gfpNIPBLcF1_G1\DE_W0002_P0056\DE_2_W0002_P0056_T0001\TR1_W0001_P0148\TR1_2_W0001_P0148_T0001_R1_P1_K1_Ch2-Ch1.zen
184220	5.180291e-03	7.446266e-03	3.690000e-03	20151202_gfpNIPBLcf1_G2G1\MitoSys2\LSM\gfpNIPBLcF1_G1\DE_W0002_P0056\DE_2_W0002_P0056_T0001\TR1_W0001_P0148\TR1_2_W0001_P0148_T0001_R1_P1_K1_Ch2-Ch1.zen
194460	4.819471e-03	6.887895e-03	3.455500e-03	20151202_gfpNIPBLcf1_G2G1\MitoSys2\LSM\gfpNIPBLcF1_G1\DE_W0002_P0056\DE_2_W0002_P0056_T0001\TR1_W0001_P0148\TR1_2_W0001_P0148_T0001_R1_P1_K1_Ch2-Ch1.zen
204700	4.574880e-03	6.456990e-03	3.243200e-03	20151202_gfpNIPBLcf1_G2G1\MitoSys2\LSM\gfpNIPBLcF1_G1\DE_W0002_P0056\DE_2_W0002_P0056_T0001\TR1_W0001_P0148\TR1_2_W0001_P0148_T0001_R1_P1_K1_Ch2-Ch1.zen
225180	3.789301e-03	6.129478e-03	2.874900e-03	20151202_gfpNIPBLcf1_G2G1\MitoSys2\LSM\gfpNIPBLcF1_G1\DE_W0002_P0056\DE_2_W0002_P0056_T0001\TR1_W0001_P0148\TR1_2_W0001_P0148_T0001_R1_P1_K1_Ch2-Ch1.zen
245660	3.494248e-03	6.635509e-03	2.567400e-03	20151202_gfpNIPBLcf1_G2G1\MitoSys2\LSM\gfpNIPBLcF1_G1\DE_W0002_P0056\DE_2_W0002_P0056_T0001\TR1_W0001_P0148\TR1_2_W0001_P0148_T0001_R1_P1_K1_Ch2-Ch1.zen
266140	2.712003e-03	6.386365e-03	2.308000e-03	20151202_gfpNIPBLcf1_G2G1\MitoSys2\LSM\gfpNIPBLcF1_G1\DE_W0002_P0056\DE_2_W0002_P0056_T0001\TR1_W0001_P0148\TR1_2_W0001_P0148_T0001_R1_P1_K1_Ch2-Ch1.zen
286620	2.529108e-03	6.020998e-03	2.087000e-03	20151202_gfpNIPBLcf1_G2G1\MitoSys2\LSM\gfpNIPBLcF1_G1\DE_W0002_P0056\DE_2_W0002_P0056_T0001\TR1_W0001_P0148\TR1_2_W0001_P0148_T0001_R1_P1_K1_Ch2-Ch1.zen
307100	2.088638e-03	5.272718e-03	1.896900e-03	20151202_gfpNIPBLcf1_G2G1\MitoSys2\LSM\gfpNIPBLcF1_G1\DE_W0002_P0056\DE_2_W0002_P0056_T0001\TR1_W0001_P0148\TR1_2_W0001_P0148_T0001_R1_P1_K1_Ch2-Ch1.zen
327580	2.409808e-03	5.073339e-03	1.732300e-03	20151202_gfpNIPBLcf1_G2G1\MitoSys2\LSM\gfpNIPBLcF1_G1\DE_W0002_P0056\DE_2_W0002_P0056_T0001\TR1_W0001_P0148\TR1_2_W0001_P0148_T0001_R1_P1_K1_Ch2-Ch1.zen
348060	2.094773e-03	5.854470e-03	1.588600e-03	20151202_gfpNIPBLcf1_G2G1\MitoSys2\LSM\gfpNIPBLcF1_G1\DE_W0002_P0056\DE_2_W0002_P0056_T0001\TR1_W0001_P0148\TR1_2_W0001_P0148_T0001_R1_P1_K1_Ch2-Ch1.zen
368540	1.233249e-03	5.767670e-03	1.462400e-03	20151202_gfpNIPBLcf1_G2G1\MitoSys2\LSM\gfpNIPBLcF1_G1\DE_W0002_P0056\DE_2_W0002_P0056_T0001\TR1_W0001_P0148\TR1_2_W0001_P0148_T0001_R1_P1_K1_Ch2-Ch1.zen
389020	1.184423e-03	5.091261e-03	1.350900e-03	20151202_gfpNIPBLcf1_G2G1\MitoSys2\LSM\gfpNIPBLcF1_G1\DE_W0002_P0056\DE_2_W0002_P0056_T0001\TR1_W0001_P0148\TR1_2_W0001_P0148_T0001_R1_P1_K1_Ch2-Ch1.zen
409500	2.788469e-04	4.867416e-03	1.251900e-03	20151202_gfpNIPBLcf1_G2G1\MitoSys2\LSM\gfpNIPBLcF1_G1\DE_W0002_P0056\DE_2_W0002_P0056_T0001\TR1_W0001_P0148\TR1_2_W0001_P0148_T0001_R1_P1_K1_Ch2-Ch1.zen
450460	-2.237599e-04	5.102784e-03	1.084300e-03	20151202_gfpNIPBLcf1_G2G1\MitoSys2\LSM\gfpNIPBLcF1_G1\DE_W0002_P0056\DE_2_W0002_P0056_T0001\TR1_W0001_P0148\TR1_2_W0001_P0148_T0001_R1_P1_K1_Ch2-Ch1.zen
491420	-4.142907e-04	4.927024e-03	9.484600e-04	20151202_gfpNIPBLcf1_G2G1\MitoSys2\LSM\gfpNIPBLcF1_G1\DE_W0002_P0056\DE_2_W0002_P0056_T0001\TR1_W0001_P0148\TR1_2_W0001_P0148_T0001_R1_P1_K1_Ch2-Ch1.zen
532380	-5.030596e-04	5.484283e-03	8.367900e-04	20151202_gfpNIPBLcf1_G2G1\MitoSys2\LSM\gfpNIPBLcF1_G1\DE_W0002_P0056\DE_2_W0002_P0056_T0001\TR1_W0001_P0148\TR1_2_W0001_P0148_T0001_R1_P1_K1_Ch2-Ch1.zen
573340	-1.380926e-03	5.595907e-03	7.437900e-04	20151202_gfpNIPBLcf1_G2G1\MitoSys2\LSM\gfpNIPBLcF1_G1\DE_W0002_P0056\DE_2_W0002_P0056_T0001\TR1_W0001_P0148\TR1_2_W0001_P0148_T0001_R1_P1_K1_Ch2-Ch1.zen
614300	-1.797655e-03	5.932321e-03	6.654700e-04	20151202_gfpNIPBLcf1_G2G1\MitoSys2\LSM\gfpNIPBLcF1_G1\DE_W0002_P0056\DE_2_W0002_P0056_T0001\TR1_W0001_P0148\TR1_2_W0001_P0148_T0001_R1_P1_K1_Ch2-Ch1.zen
655260	-1.893637e-03	5.337744e-03	5.988600e-04	20151202_gfpNIPBLcf1_G2G1\MitoSys2\LSM\gfpNIPBLcF1_G1\DE_W0002_P0056\DE_2_W0002_P0056_T0001\TR1_W0001_P0148\TR1_2_W0001_P0148_T0001_R1_P1_K1_Ch2-Ch1.zen
696220	-2.651844e-03	5.339273e-03	5.417200e-04	20151202_gfpNIPBLcf1_G2G1\MitoSys2\LSM\gfpNIPBLcF1_G1\DE_W0002_P0056\DE_2_W0002_P0056_T0001\TR1_W0001_P0148\TR1_2_W0001_P0148_T0001_R1_P1_K1_Ch2-Ch1.zen
737180	-2.856496e-03	4.834501e-03	4.923300e-04	20151202_gfpNIPBLcf1_G2G1\MitoSys2\LSM\gfpNIPBLcF1_G1\DE_W0002_P0056\DE_2_W0002_P0056_T0001\TR1_W0001_P0148\TR1_2_W0001_P0148_T0001_R1_P1_K1_Ch2-Ch1.zen
778140	-2.549931e-03	4.769212e-03	4.493300e-04	20151202_gfpNIPBLcf1_G2G1\MitoSys2\LSM\gfpNIPBLcF1_G1\DE_W0002_P0056\DE_2_W0002_P0056_T0001\TR1_W0001_P0148\TR1_2_W0001_P0148_T0001_R1_P1_K1_Ch2-Ch1.zen
819100	-1.996202e-03	4.961352e-03	4.116800e-04	20151202_gfpNIPBLcf1_G2G1\MitoSys2\LSM\gfpNIPBLcF1_G1\DE_W0002_P0056\DE_2_W0002_P0056_T0001\TR1_W0001_P0148\TR1_2_W0001_P0148_T0001_R1_P1_K1_Ch2-Ch1.zen
901020	-1.298449e-03	4.739760e-03	3.491300e-04	20151202_gfpNIPBLcf1_G2G1\MitoSys2\LSM\gfpNIPBLcF1_G1\DE_W0002_P0056\DE_2_W0002_P0056_T0001\TR1_W0001_P0148\TR1_2_W0001_P0148_T0001_R1_P1_K1_Ch2-Ch1.zen
982940	-7.917866e-04	4.904269e-03	2.996400e-04	20151202_gfpNIPBLcf1_G2G1\MitoSys2\LSM\gfpNIPBLcF1_G1\DE_W0002_P0056\DE_2_W0002_P0056_T0001\TR1_W0001_P0148\TR1_2_W0001_P0148_T0001_R1_P1_K1_Ch2-Ch1.zen
1064860	-2.033800e-03	5.991258e-03	2.598200e-04	20151202_gfpNIPBLcf1_G2G1\MitoSys2\LSM\gfpNIPBLcF1_G1\DE_W0002_P0056\DE_2_W0002_P0056_T0001\TR1_W0001_P0148\TR1_2_W0001_P0148_T0001_R1_P1_K1_Ch2-Ch1.zen
1146780	-2.014826e-03	4.939905e-03	2.273000e-04	20151202_gfpNIPBLcf1_G2G1\MitoSys2\LSM\gfpNIPBLcF1_G1\DE_W0002_P0056\DE_2_W0002_P0056_T0001\TR1_W0001_P0148\TR1_2_W0001_P0148_T0001_R1_P1_K1_Ch2-Ch1.zen
1228700	-1.769939e-03	5.186401e-03	2.004300e-04	20151202_gfpNIPBLcf1_G2G1\MitoSys2\LSM\gfpNIPBLcF1_G1\DE_W0002_P0056\DE_2_W0002_P0056_T0001\TR1_W0001_P0148\TR1_2_W0001_P0148_T0001_R1_P1_K1_Ch2-Ch1.zen
1310620	-2.122235e-03	5.389776e-03	1.779600e-04	20151202_gfpNIPBLcf1_G2G1\MitoSys2\LSM\gfpNIPBLcF1_G1\DE_W0002_P0056\DE_2_W0002_P0056_T0001\TR1_W0001_P0148\TR1_2_W0001_P0148_T0001_R1_P1_K1_Ch2-Ch1.zen
1392540	-2.066775e-03	4.283468e-03	1.589900e-04	20151202_gfpNIPBLcf1_G2G1\MitoSys2\LSM\gfpNIPBLcF1_G1\DE_W0002_P0056\DE_2_W0002_P0056_T0001\TR1_W0001_P0148\TR1_2_W0001_P0148_T0001_R1_P1_K1_Ch2-Ch1.zen
1474460	-2.223127e-03	3.399988e-03	1.428400e-04	20151202_gfpNIPBLcf1_G2G1\MitoSys2\LSM\gfpNIPBLcF1_G1\DE_W0002_P0056\DE_2_W0002_P0056_T0001\TR1_W0001_P0148\TR1_2_W0001_P0148_T0001_R1_P1_K1_Ch2-Ch1.zen
1556380	-1.200991e-03	3.958436e-03	1.289800e-04	20151202_gfpNIPBLcf1_G2G1\MitoSys2\LSM\gfpNIPBLcF1_G1\DE_W0002_P0056\DE_2_W0002_P0056_T0001\TR1_W0001_P0148\TR1_2_W0001_P0148_T0001_R1_P1_K1_Ch2-Ch1.zen
10	2.831942e-01	1.076793e-01	2.484000e-01	20151202_gfpNIPBLcf1_G2G1\MitoSys2\LSM\gfpNIPBLcF1_G1\DE_W0002_P0056\DE_2_W0002_P0056_T0001\TR1_W0001_P0148\TR1_2_W0001_P0148_T0001_R1_P4_K1_Ch2-Ch1.zen
20	2.087962e-01	1.378358e-01	2.445800e-01	20151202_gfpNIPBLcf1_G2G1\MitoSys2\LSM\gfpNIPBLcF1_G1\DE_W0002_P0056\DE_2_W0002_P0056_T0001\TR1_W0001_P0148\TR1_2_W0001_P0148_T0001_R1_P4_K1_Ch2-Ch1.zen
30	2.233529e-01	1.704226e-01	2.407100e-01	20151202_gfpNIPBLcf1_G2G1\MitoSys2\LSM\gfpNIPBLcF1_G1\DE_W0002_P0056\DE_2_W0002_P0056_T0001\TR1_W0001_P0148\TR1_2_W0001_P0148_T0001_R1_P4_K1_Ch2-Ch1.zen
40	2.487991e-01	1.785814e-01	2.369000e-01	20151202_gfpNIPBLcf1_G2G1\MitoSys2\LSM\gfpNIPBLcF1_G1\DE_W0002_P0056\DE_2_W0002_P0056_T0001\TR1_W0001_P0148\TR1_2_W0001_P0148_T0001_R1_P4_K1_Ch2-Ch1.zen
50	2.203874e-01	1.082546e-01	2.332000e-01	20151202_gfpNIPBLcf1_G2G1\MitoSys2\LSM\gfpNIPBLcF1_G1\DE_W0002_P0056\DE_2_W0002_P0056_T0001\TR1_W0001_P0148\TR1_2_W0001_P0148_T0001_R1_P4_K1_Ch2-Ch1.zen
60	2.311526e-01	1.397842e-01	2.296300e-01	20151202_gfpNIPBLcf1_G2G1\MitoSys2\LSM\gfpNIPBLcF1_G1\DE_W0002_P0056\DE_2_W0002_P0056_T0001\TR1_W0001_P0148\TR1_2_W0001_P0148_T0001_R1_P4_K1_Ch2-Ch1.zen
70	2.363183e-01	1.634259e-01	2.262200e-01	20151202_gfpNIPBLcf1_G2G1\MitoSys2\LSM\gfpNIPBLcF1_G1\DE_W0002_P0056\DE_2_W0002_P0056_T0001\TR1_W0001_P0148\TR1_2_W0001_P0148_T0001_R1_P4_K1_Ch2-Ch1.zen
80	2.471844e-01	1.647542e-01	2.229500e-01	20151202_gfpNIPBLcf1_G2G1\MitoSys2\LSM\gfpNIPBLcF1_G1\DE_W0002_P0056\DE_2_W0002_P0056_T0001\TR1_W0001_P0148\TR1_2_W0001_P0148_T0001_R1_P4_K1_Ch2-Ch1.zen
90	2.213563e-01	1.430357e-01	2.198400e-01	20151202_gfpNIPBLcf1_G2G1\MitoSys2\LSM\gfpNIPBLcF1_G1\DE_W0002_P0056\DE_2_W0002_P0056_T0001\TR1_W0001_P0148\TR1_2_W0001_P0148_T0001_R1_P4_K1_Ch2-Ch1.zen
100	2.022371e-01	9.552930e-02	2.168800e-01	20151202_gfpNIPBLcf1_G2G1\MitoSys2\LSM\gfpNIPBLcF1_G1\DE_W0002_P0056\DE_2_W0002_P0056_T0001\TR1_W0001_P0148\TR1_2_W0001_P0148_T0001_R1_P4_K1_Ch2-Ch1.zen
120	1.871704e-01	1.188684e-01	2.113700e-01	20151202_gfpNIPBLcf1_G2G1\MitoSys2\LSM\gfpNIPBLcF1_G1\DE_W0002_P0056\DE_2_W0002_P0056_T0001\TR1_W0001_P0148\TR1_2_W0001_P0148_T0001_R1_P4_K1_Ch2-Ch1.zen
140	2.213767e-01	1.248611e-01	2.063800e-01	20151202_gfpNIPBLcf1_G2G1\MitoSys2\LSM\gfpNIPBLcF1_G1\DE_W0002_P0056\DE_2_W0002_P0056_T0001\TR1_W0001_P0148\TR1_2_W0001_P0148_T0001_R1_P4_K1_Ch2-Ch1.zen
160	2.236709e-01	1.119536e-01	2.018400e-01	20151202_gfpNIPBLcf1_G2G1\MitoSys2\LSM\gfpNIPBLcF1_G1\DE_W0002_P0056\DE_2_W0002_P0056_T0001\TR1_W0001_P0148\TR1_2_W0001_P0148_T0001_R1_P4_K1_Ch2-Ch1.zen
180	1.755289e-01	8.361366e-02	1.977200e-01	20151202_gfpNIPBLcf1_G2G1\MitoSys2\LSM\gfpNIPBLcF1_G1\DE_W0002_P0056\DE_2_W0002_P0056_T0001\TR1_W0001_P0148\TR1_2_W0001_P0148_T0001_R1_P4_K1_Ch2-Ch1.zen
200	1.694133e-01	7.920301e-02	1.939500e-01	20151202_gfpNIPBLcf1_G2G1\MitoSys2\LSM\gfpNIPBLcF1_G1\DE_W0002_P0056\DE_2_W0002_P0056_T0001\TR1_W0001_P0148\TR1_2_W0001_P0148_T0001_R1_P4_K1_Ch2-Ch1.zen
220	1.811100e-01	1.437139e-01	1.904900e-01	20151202_gfpNIPBLcf1_G2G1\MitoSys2\LSM\gfpNIPBLcF1_G1\DE_W0002_P0056\DE_2_W0002_P0056_T0001\TR1_W0001_P0148\TR1_2_W0001_P0148_T0001_R1_P4_K1_Ch2-Ch1.zen
240	2.409560e-01	1.195437e-01	1.873100e-01	20151202_gfpNIPBLcf1_G2G1\MitoSys2\LSM\gfpNIPBLcF1_G1\DE_W0002_P0056\DE_2_W0002_P0056_T0001\TR1_W0001_P0148\TR1_2_W0001_P0148_T0001_R1_P4_K1_Ch2-Ch1.zen
260	1.927542e-01	1.227362e-01	1.843800e-01	20151202_gfpNIPBLcf1_G2G1\MitoSys2\LSM\gfpNIPBLcF1_G1\DE_W0002_P0056\DE_2_W0002_P0056_T0001\TR1_W0001_P0148\TR1_2_W0001_P0148_T0001_R1_P4_K1_Ch2-Ch1.zen
280	1.831915e-01	1.290850e-01	1.816600e-01	20151202_gfpNIPBLcf1_G2G1\MitoSys2\LSM\gfpNIPBLcF1_G1\DE_W0002_P0056\DE_2_W0002_P0056_T0001\TR1_W0001_P0148\TR1_2_W0001_P0148_T0001_R1_P4_K1_Ch2-Ch1.zen
300	1.809654e-01	9.259707e-02	1.791400e-01	20151202_gfpNIPBLcf1_G2G1\MitoSys2\LSM\gfpNIPBLcF1_G1\DE_W0002_P0056\DE_2_W0002_P0056_T0001\TR1_W0001_P0148\TR1_2_W0001_P0148_T0001_R1_P4_K1_Ch2-Ch1.zen
340	1.749840e-01	6.714935e-02	1.745800e-01	20151202_gfpNIPBLcf1_G2G1\MitoSys2\LSM\gfpNIPBLcF1_G1\DE_W0002_P0056\DE_2_W0002_P0056_T0001\TR1_W0001_P0148\TR1_2_W0001_P0148_T0001_R1_P4_K1_Ch2-Ch1.zen
380	1.748096e-01	1.138620e-01	1.705700e-01	20151202_gfpNIPBLcf1_G2G1\MitoSys2\LSM\gfpNIPBLcF1_G1\DE_W0002_P0056\DE_2_W0002_P0056_T0001\TR1_W0001_P0148\TR1_2_W0001_P0148_T0001_R1_P4_K1_Ch2-Ch1.zen
420	1.564991e-01	6.626786e-02	1.670100e-01	20151202_gfpNIPBLcf1_G2G1\MitoSys2\LSM\gfpNIPBLcF1_G1\DE_W0002_P0056\DE_2_W0002_P0056_T0001\TR1_W0001_P0148\TR1_2_W0001_P0148_T0001_R1_P4_K1_Ch2-Ch1.zen
460	1.717574e-01	7.388121e-02	1.638100e-01	20151202_gfpNIPBLcf1_G2G1\MitoSys2\LSM\gfpNIPBLcF1_G1\DE_W0002_P0056\DE_2_W0002_P0056_T0001\TR1_W0001_P0148\TR1_2_W0001_P0148_T0001_R1_P4_K1_Ch2-Ch1.zen
500	1.453043e-01	6.688204e-02	1.609100e-01	20151202_gfpNIPBLcf1_G2G1\MitoSys2\LSM\gfpNIPBLcF1_G1\DE_W0002_P0056\DE_2_W0002_P0056_T0001\TR1_W0001_P0148\TR1_2_W0001_P0148_T0001_R1_P4_K1_Ch2-Ch1.zen
540	1.786834e-01	5.330190e-02	1.582600e-01	20151202_gfpNIPBLcf1_G2G1\MitoSys2\LSM\gfpNIPBLcF1_G1\DE_W0002_P0056\DE_2_W0002_P0056_T0001\TR1_W0001_P0148\TR1_2_W0001_P0148_T0001_R1_P4_K1_Ch2-Ch1.zen
580	1.544123e-01	8.292944e-02	1.558300e-01	20151202_gfpNIPBLcf1_G2G1\MitoSys2\LSM\gfpNIPBLcF1_G1\DE_W0002_P0056\DE_2_W0002_P0056_T0001\TR1_W0001_P0148\TR1_2_W0001_P0148_T0001_R1_P4_K1_Ch2-Ch1.zen
620	1.453234e-01	8.091642e-02	1.535800e-01	20151202_gfpNIPBLcf1_G2G1\MitoSys2\LSM\gfpNIPBLcF1_G1\DE_W0002_P0056\DE_2_W0002_P0056_T0001\TR1_W0001_P0148\TR1_2_W0001_P0148_T0001_R1_P4_K1_Ch2-Ch1.zen
660	1.207187e-01	6.664184e-02	1.514800e-01	20151202_gfpNIPBLcf1_G2G1\MitoSys2\LSM\gfpNIPBLcF1_G1\DE_W0002_P0056\DE_2_W0002_P0056_T0001\TR1_W0001_P0148\TR1_2_W0001_P0148_T0001_R1_P4_K1_Ch2-Ch1.zen
700	1.246411e-01	5.188244e-02	1.495300e-01	20151202_gfpNIPBLcf1_G2G1\MitoSys2\LSM\gfpNIPBLcF1_G1\DE_W0002_P0056\DE_2_W0002_P0056_T0001\TR1_W0001_P0148\TR1_2_W0001_P0148_T0001_R1_P4_K1_Ch2-Ch1.zen
780	1.417439e-01	3.930709e-02	1.459600e-01	20151202_gfpNIPBLcf1_G2G1\MitoSys2\LSM\gfpNIPBLcF1_G1\DE_W0002_P0056\DE_2_W0002_P0056_T0001\TR1_W0001_P0148\TR1_2_W0001_P0148_T0001_R1_P4_K1_Ch2-Ch1.zen
860	1.399986e-01	5.868395e-02	1.427700e-01	20151202_gfpNIPBLcf1_G2G1\MitoSys2\LSM\gfpNIPBLcF1_G1\DE_W0002_P0056\DE_2_W0002_P0056_T0001\TR1_W0001_P0148\TR1_2_W0001_P0148_T0001_R1_P4_K1_Ch2-Ch1.zen
940	1.347594e-01	7.674808e-02	1.398900e-01	20151202_gfpNIPBLcf1_G2G1\MitoSys2\LSM\gfpNIPBLcF1_G1\DE_W0002_P0056\DE_2_W0002_P0056_T0001\TR1_W0001_P0148\TR1_2_W0001_P0148_T0001_R1_P4_K1_Ch2-Ch1.zen
1020	1.383573e-01	4.295064e-02	1.372400e-01	20151202_gfpNIPBLcf1_G2G1\MitoSys2\LSM\gfpNIPBLcF1_G1\DE_W0002_P0056\DE_2_W0002_P0056_T0001\TR1_W0001_P0148\TR1_2_W0001_P0148_T0001_R1_P4_K1_Ch2-Ch1.zen
1100	1.240253e-01	5.580255e-02	1.348000e-01	20151202_gfpNIPBLcf1_G2G1\MitoSys2\LSM\gfpNIPBLcF1_G1\DE_W0002_P0056\DE_2_W0002_P0056_T0001\TR1_W0001_P0148\TR1_2_W0001_P0148_T0001_R1_P4_K1_Ch2-Ch1.zen
1180	1.296721e-01	5.971946e-02	1.325300e-01	20151202_gfpNIPBLcf1_G2G1\MitoSys2\LSM\gfpNIPBLcF1_G1\DE_W0002_P0056\DE_2_W0002_P0056_T0001\TR1_W0001_P0148\TR1_2_W0001_P0148_T0001_R1_P4_K1_Ch2-Ch1.zen
1260	1.449508e-01	5.852880e-02	1.304100e-01	20151202_gfpNIPBLcf1_G2G1\MitoSys2\LSM\gfpNIPBLcF1_G1\DE_W0002_P0056\DE_2_W0002_P0056_T0001\TR1_W0001_P0148\TR1_2_W0001_P0148_T0001_R1_P4_K1_Ch2-Ch1.zen
1340	1.666341e-01	5.924745e-02	1.284100e-01	20151202_gfpNIPBLcf1_G2G1\MitoSys2\LSM\gfpNIPBLcF1_G1\DE_W0002_P0056\DE_2_W0002_P0056_T0001\TR1_W0001_P0148\TR1_2_W0001_P0148_T0001_R1_P4_K1_Ch2-Ch1.zen
1420	1.253895e-01	5.085104e-02	1.265300e-01	20151202_gfpNIPBLcf1_G2G1\MitoSys2\LSM\gfpNIPBLcF1_G1\DE_W0002_P0056\DE_2_W0002_P0056_T0001\TR1_W0001_P0148\TR1_2_W0001_P0148_T0001_R1_P4_K1_Ch2-Ch1.zen
1500	1.246086e-01	5.003184e-02	1.247400e-01	20151202_gfpNIPBLcf1_G2G1\MitoSys2\LSM\gfpNIPBLcF1_G1\DE_W0002_P0056\DE_2_W0002_P0056_T0001\TR1_W0001_P0148\TR1_2_W0001_P0148_T0001_R1_P4_K1_Ch2-Ch1.zen
1660	1.189168e-01	5.401377e-02	1.214100e-01	20151202_gfpNIPBLcf1_G2G1\MitoSys2\LSM\gfpNIPBLcF1_G1\DE_W0002_P0056\DE_2_W0002_P0056_T0001\TR1_W0001_P0148\TR1_2_W0001_P0148_T0001_R1_P4_K1_Ch2-Ch1.zen
1820	1.257619e-01	4.725216e-02	1.183600e-01	20151202_gfpNIPBLcf1_G2G1\MitoSys2\LSM\gfpNIPBLcF1_G1\DE_W0002_P0056\DE_2_W0002_P0056_T0001\TR1_W0001_P0148\TR1_2_W0001_P0148_T0001_R1_P4_K1_Ch2-Ch1.zen
1980	1.143466e-01	5.120541e-02	1.155400e-01	20151202_gfpNIPBLcf1_G2G1\MitoSys2\LSM\gfpNIPBLcF1_G1\DE_W0002_P0056\DE_2_W0002_P0056_T0001\TR1_W0001_P0148\TR1_2_W0001_P0148_T0001_R1_P4_K1_Ch2-Ch1.zen
2140	1.186704e-01	3.108843e-02	1.129200e-01	20151202_gfpNIPBLcf1_G2G1\MitoSys2\LSM\gfpNIPBLcF1_G1\DE_W0002_P0056\DE_2_W0002_P0056_T0001\TR1_W0001_P0148\TR1_2_W0001_P0148_T0001_R1_P4_K1_Ch2-Ch1.zen
2300	1.297745e-01	4.926249e-02	1.104700e-01	20151202_gfpNIPBLcf1_G2G1\MitoSys2\LSM\gfpNIPBLcF1_G1\DE_W0002_P0056\DE_2_W0002_P0056_T0001\TR1_W0001_P0148\TR1_2_W0001_P0148_T0001_R1_P4_K1_Ch2-Ch1.zen
2460	1.147136e-01	6.111956e-02	1.081700e-01	20151202_gfpNIPBLcf1_G2G1\MitoSys2\LSM\gfpNIPBLcF1_G1\DE_W0002_P0056\DE_2_W0002_P0056_T0001\TR1_W0001_P0148\TR1_2_W0001_P0148_T0001_R1_P4_K1_Ch2-Ch1.zen
2620	1.107695e-01	4.305265e-02	1.059900e-01	20151202_gfpNIPBLcf1_G2G1\MitoSys2\LSM\gfpNIPBLcF1_G1\DE_W0002_P0056\DE_2_W0002_P0056_T0001\TR1_W0001_P0148\TR1_2_W0001_P0148_T0001_R1_P4_K1_Ch2-Ch1.zen
2780	1.073685e-01	5.383015e-02	1.039300e-01	20151202_gfpNIPBLcf1_G2G1\MitoSys2\LSM\gfpNIPBLcF1_G1\DE_W0002_P0056\DE_2_W0002_P0056_T0001\TR1_W0001_P0148\TR1_2_W0001_P0148_T0001_R1_P4_K1_Ch2-Ch1.zen
2940	1.004324e-01	4.677493e-02	1.019700e-01	20151202_gfpNIPBLcf1_G2G1\MitoSys2\LSM\gfpNIPBLcF1_G1\DE_W0002_P0056\DE_2_W0002_P0056_T0001\TR1_W0001_P0148\TR1_2_W0001_P0148_T0001_R1_P4_K1_Ch2-Ch1.zen
3100	9.831393e-02	4.159518e-02	1.001100e-01	20151202_gfpNIPBLcf1_G2G1\MitoSys2\LSM\gfpNIPBLcF1_G1\DE_W0002_P0056\DE_2_W0002_P0056_T0001\TR1_W0001_P0148\TR1_2_W0001_P0148_T0001_R1_P4_K1_Ch2-Ch1.zen
3420	8.881790e-02	4.437239e-02	9.663600e-02	20151202_gfpNIPBLcf1_G2G1\MitoSys2\LSM\gfpNIPBLcF1_G1\DE_W0002_P0056\DE_2_W0002_P0056_T0001\TR1_W0001_P0148\TR1_2_W0001_P0148_T0001_R1_P4_K1_Ch2-Ch1.zen
3740	8.493459e-02	4.455810e-02	9.344700e-02	20151202_gfpNIPBLcf1_G2G1\MitoSys2\LSM\gfpNIPBLcF1_G1\DE_W0002_P0056\DE_2_W0002_P0056_T0001\TR1_W0001_P0148\TR1_2_W0001_P0148_T0001_R1_P4_K1_Ch2-Ch1.zen
4060	8.856561e-02	4.288836e-02	9.050500e-02	20151202_gfpNIPBLcf1_G2G1\MitoSys2\LSM\gfpNIPBLcF1_G1\DE_W0002_P0056\DE_2_W0002_P0056_T0001\TR1_W0001_P0148\TR1_2_W0001_P0148_T0001_R1_P4_K1_Ch2-Ch1.zen
4380	8.390698e-02	4.392330e-02	8.777700e-02	20151202_gfpNIPBLcf1_G2G1\MitoSys2\LSM\gfpNIPBLcF1_G1\DE_W0002_P0056\DE_2_W0002_P0056_T0001\TR1_W0001_P0148\TR1_2_W0001_P0148_T0001_R1_P4_K1_Ch2-Ch1.zen
4700	8.482830e-02	4.948053e-02	8.523700e-02	20151202_gfpNIPBLcf1_G2G1\MitoSys2\LSM\gfpNIPBLcF1_G1\DE_W0002_P0056\DE_2_W0002_P0056_T0001\TR1_W0001_P0148\TR1_2_W0001_P0148_T0001_R1_P4_K1_Ch2-Ch1.zen
5020	8.357026e-02	3.832722e-02	8.286200e-02	20151202_gfpNIPBLcf1_G2G1\MitoSys2\LSM\gfpNIPBLcF1_G1\DE_W0002_P0056\DE_2_W0002_P0056_T0001\TR1_W0001_P0148\TR1_2_W0001_P0148_T0001_R1_P4_K1_Ch2-Ch1.zen
5340	7.731862e-02	4.183290e-02	8.063600e-02	20151202_gfpNIPBLcf1_G2G1\MitoSys2\LSM\gfpNIPBLcF1_G1\DE_W0002_P0056\DE_2_W0002_P0056_T0001\TR1_W0001_P0148\TR1_2_W0001_P0148_T0001_R1_P4_K1_Ch2-Ch1.zen
5660	8.079956e-02	4.288056e-02	7.854200e-02	20151202_gfpNIPBLcf1_G2G1\MitoSys2\LSM\gfpNIPBLcF1_G1\DE_W0002_P0056\DE_2_W0002_P0056_T0001\TR1_W0001_P0148\TR1_2_W0001_P0148_T0001_R1_P4_K1_Ch2-Ch1.zen
5980	7.825785e-02	3.729105e-02	7.656800e-02	20151202_gfpNIPBLcf1_G2G1\MitoSys2\LSM\gfpNIPBLcF1_G1\DE_W0002_P0056\DE_2_W0002_P0056_T0001\TR1_W0001_P0148\TR1_2_W0001_P0148_T0001_R1_P4_K1_Ch2-Ch1.zen
6300	7.832666e-02	4.117134e-02	7.470300e-02	20151202_gfpNIPBLcf1_G2G1\MitoSys2\LSM\gfpNIPBLcF1_G1\DE_W0002_P0056\DE_2_W0002_P0056_T0001\TR1_W0001_P0148\TR1_2_W0001_P0148_T0001_R1_P4_K1_Ch2-Ch1.zen
6940	6.679369e-02	4.203876e-02	7.126300e-02	20151202_gfpNIPBLcf1_G2G1\MitoSys2\LSM\gfpNIPBLcF1_G1\DE_W0002_P0056\DE_2_W0002_P0056_T0001\TR1_W0001_P0148\TR1_2_W0001_P0148_T0001_R1_P4_K1_Ch2-Ch1.zen
7580	5.918120e-02	3.837619e-02	6.815600e-02	20151202_gfpNIPBLcf1_G2G1\MitoSys2\LSM\gfpNIPBLcF1_G1\DE_W0002_P0056\DE_2_W0002_P0056_T0001\TR1_W0001_P0148\TR1_2_W0001_P0148_T0001_R1_P4_K1_Ch2-Ch1.zen
8220	5.195945e-02	4.014959e-02	6.533300e-02	20151202_gfpNIPBLcf1_G2G1\MitoSys2\LSM\gfpNIPBLcF1_G1\DE_W0002_P0056\DE_2_W0002_P0056_T0001\TR1_W0001_P0148\TR1_2_W0001_P0148_T0001_R1_P4_K1_Ch2-Ch1.zen
8860	6.277433e-02	3.765300e-02	6.275500e-02	20151202_gfpNIPBLcf1_G2G1\MitoSys2\LSM\gfpNIPBLcF1_G1\DE_W0002_P0056\DE_2_W0002_P0056_T0001\TR1_W0001_P0148\TR1_2_W0001_P0148_T0001_R1_P4_K1_Ch2-Ch1.zen
9500	6.041257e-02	4.433743e-02	6.038800e-02	20151202_gfpNIPBLcf1_G2G1\MitoSys2\LSM\gfpNIPBLcF1_G1\DE_W0002_P0056\DE_2_W0002_P0056_T0001\TR1_W0001_P0148\TR1_2_W0001_P0148_T0001_R1_P4_K1_Ch2-Ch1.zen
10140	5.987123e-02	4.220599e-02	5.820700e-02	20151202_gfpNIPBLcf1_G2G1\MitoSys2\LSM\gfpNIPBLcF1_G1\DE_W0002_P0056\DE_2_W0002_P0056_T0001\TR1_W0001_P0148\TR1_2_W0001_P0148_T0001_R1_P4_K1_Ch2-Ch1.zen
10780	5.481438e-02	3.556548e-02	5.618900e-02	20151202_gfpNIPBLcf1_G2G1\MitoSys2\LSM\gfpNIPBLcF1_G1\DE_W0002_P0056\DE_2_W0002_P0056_T0001\TR1_W0001_P0148\TR1_2_W0001_P0148_T0001_R1_P4_K1_Ch2-Ch1.zen
11420	5.607379e-02	3.522922e-02	5.431500e-02	20151202_gfpNIPBLcf1_G2G1\MitoSys2\LSM\gfpNIPBLcF1_G1\DE_W0002_P0056\DE_2_W0002_P0056_T0001\TR1_W0001_P0148\TR1_2_W0001_P0148_T0001_R1_P4_K1_Ch2-Ch1.zen
12060	4.540392e-02	3.401024e-02	5.257000e-02	20151202_gfpNIPBLcf1_G2G1\MitoSys2\LSM\gfpNIPBLcF1_G1\DE_W0002_P0056\DE_2_W0002_P0056_T0001\TR1_W0001_P0148\TR1_2_W0001_P0148_T0001_R1_P4_K1_Ch2-Ch1.zen
12700	4.594379e-02	3.505189e-02	5.094100e-02	20151202_gfpNIPBLcf1_G2G1\MitoSys2\LSM\gfpNIPBLcF1_G1\DE_W0002_P0056\DE_2_W0002_P0056_T0001\TR1_W0001_P0148\TR1_2_W0001_P0148_T0001_R1_P4_K1_Ch2-Ch1.zen
13980	4.792685e-02	3.106112e-02	4.798400e-02	20151202_gfpNIPBLcf1_G2G1\MitoSys2\LSM\gfpNIPBLcF1_G1\DE_W0002_P0056\DE_2_W0002_P0056_T0001\TR1_W0001_P0148\TR1_2_W0001_P0148_T0001_R1_P4_K1_Ch2-Ch1.zen
15260	4.741889e-02	4.100919e-02	4.536800e-02	20151202_gfpNIPBLcf1_G2G1\MitoSys2\LSM\gfpNIPBLcF1_G1\DE_W0002_P0056\DE_2_W0002_P0056_T0001\TR1_W0001_P0148\TR1_2_W0001_P0148_T0001_R1_P4_K1_Ch2-Ch1.zen
16540	4.377260e-02	3.562321e-02	4.303500e-02	20151202_gfpNIPBLcf1_G2G1\MitoSys2\LSM\gfpNIPBLcF1_G1\DE_W0002_P0056\DE_2_W0002_P0056_T0001\TR1_W0001_P0148\TR1_2_W0001_P0148_T0001_R1_P4_K1_Ch2-Ch1.zen
17820	4.390127e-02	4.230951e-02	4.094100e-02	20151202_gfpNIPBLcf1_G2G1\MitoSys2\LSM\gfpNIPBLcF1_G1\DE_W0002_P0056\DE_2_W0002_P0056_T0001\TR1_W0001_P0148\TR1_2_W0001_P0148_T0001_R1_P4_K1_Ch2-Ch1.zen
19100	3.845848e-02	3.624764e-02	3.904900e-02	20151202_gfpNIPBLcf1_G2G1\MitoSys2\LSM\gfpNIPBLcF1_G1\DE_W0002_P0056\DE_2_W0002_P0056_T0001\TR1_W0001_P0148\TR1_2_W0001_P0148_T0001_R1_P4_K1_Ch2-Ch1.zen
20380	3.985014e-02	2.994281e-02	3.733100e-02	20151202_gfpNIPBLcf1_G2G1\MitoSys2\LSM\gfpNIPBLcF1_G1\DE_W0002_P0056\DE_2_W0002_P0056_T0001\TR1_W0001_P0148\TR1_2_W0001_P0148_T0001_R1_P4_K1_Ch2-Ch1.zen
21660	3.837125e-02	3.358364e-02	3.576200e-02	20151202_gfpNIPBLcf1_G2G1\MitoSys2\LSM\gfpNIPBLcF1_G1\DE_W0002_P0056\DE_2_W0002_P0056_T0001\TR1_W0001_P0148\TR1_2_W0001_P0148_T0001_R1_P4_K1_Ch2-Ch1.zen
22940	3.252075e-02	3.458395e-02	3.432400e-02	20151202_gfpNIPBLcf1_G2G1\MitoSys2\LSM\gfpNIPBLcF1_G1\DE_W0002_P0056\DE_2_W0002_P0056_T0001\TR1_W0001_P0148\TR1_2_W0001_P0148_T0001_R1_P4_K1_Ch2-Ch1.zen
24220	2.976770e-02	3.665720e-02	3.300100e-02	20151202_gfpNIPBLcf1_G2G1\MitoSys2\LSM\gfpNIPBLcF1_G1\DE_W0002_P0056\DE_2_W0002_P0056_T0001\TR1_W0001_P0148\TR1_2_W0001_P0148_T0001_R1_P4_K1_Ch2-Ch1.zen
25500	2.935564e-02	3.462609e-02	3.177900e-02	20151202_gfpNIPBLcf1_G2G1\MitoSys2\LSM\gfpNIPBLcF1_G1\DE_W0002_P0056\DE_2_W0002_P0056_T0001\TR1_W0001_P0148\TR1_2_W0001_P0148_T0001_R1_P4_K1_Ch2-Ch1.zen
28060	2.424283e-02	3.163974e-02	2.959300e-02	20151202_gfpNIPBLcf1_G2G1\MitoSys2\LSM\gfpNIPBLcF1_G1\DE_W0002_P0056\DE_2_W0002_P0056_T0001\TR1_W0001_P0148\TR1_2_W0001_P0148_T0001_R1_P4_K1_Ch2-Ch1.zen
30620	2.905503e-02	2.733229e-02	2.769500e-02	20151202_gfpNIPBLcf1_G2G1\MitoSys2\LSM\gfpNIPBLcF1_G1\DE_W0002_P0056\DE_2_W0002_P0056_T0001\TR1_W0001_P0148\TR1_2_W0001_P0148_T0001_R1_P4_K1_Ch2-Ch1.zen
33180	2.851139e-02	2.918037e-02	2.602900e-02	20151202_gfpNIPBLcf1_G2G1\MitoSys2\LSM\gfpNIPBLcF1_G1\DE_W0002_P0056\DE_2_W0002_P0056_T0001\TR1_W0001_P0148\TR1_2_W0001_P0148_T0001_R1_P4_K1_Ch2-Ch1.zen
35740	2.631412e-02	2.866400e-02	2.455500e-02	20151202_gfpNIPBLcf1_G2G1\MitoSys2\LSM\gfpNIPBLcF1_G1\DE_W0002_P0056\DE_2_W0002_P0056_T0001\TR1_W0001_P0148\TR1_2_W0001_P0148_T0001_R1_P4_K1_Ch2-Ch1.zen
38300	2.589720e-02	2.688191e-02	2.324100e-02	20151202_gfpNIPBLcf1_G2G1\MitoSys2\LSM\gfpNIPBLcF1_G1\DE_W0002_P0056\DE_2_W0002_P0056_T0001\TR1_W0001_P0148\TR1_2_W0001_P0148_T0001_R1_P4_K1_Ch2-Ch1.zen
40860	2.250008e-02	2.912829e-02	2.206200e-02	20151202_gfpNIPBLcf1_G2G1\MitoSys2\LSM\gfpNIPBLcF1_G1\DE_W0002_P0056\DE_2_W0002_P0056_T0001\TR1_W0001_P0148\TR1_2_W0001_P0148_T0001_R1_P4_K1_Ch2-Ch1.zen
43420	2.966695e-02	3.415980e-02	2.099700e-02	20151202_gfpNIPBLcf1_G2G1\MitoSys2\LSM\gfpNIPBLcF1_G1\DE_W0002_P0056\DE_2_W0002_P0056_T0001\TR1_W0001_P0148\TR1_2_W0001_P0148_T0001_R1_P4_K1_Ch2-Ch1.zen
45980	2.342504e-02	3.513701e-02	2.003000e-02	20151202_gfpNIPBLcf1_G2G1\MitoSys2\LSM\gfpNIPBLcF1_G1\DE_W0002_P0056\DE_2_W0002_P0056_T0001\TR1_W0001_P0148\TR1_2_W0001_P0148_T0001_R1_P4_K1_Ch2-Ch1.zen
48540	2.282752e-02	3.682522e-02	1.914900e-02	20151202_gfpNIPBLcf1_G2G1\MitoSys2\LSM\gfpNIPBLcF1_G1\DE_W0002_P0056\DE_2_W0002_P0056_T0001\TR1_W0001_P0148\TR1_2_W0001_P0148_T0001_R1_P4_K1_Ch2-Ch1.zen
51100	2.150557e-02	3.524730e-02	1.834200e-02	20151202_gfpNIPBLcf1_G2G1\MitoSys2\LSM\gfpNIPBLcF1_G1\DE_W0002_P0056\DE_2_W0002_P0056_T0001\TR1_W0001_P0148\TR1_2_W0001_P0148_T0001_R1_P4_K1_Ch2-Ch1.zen
56220	2.244189e-02	3.696899e-02	1.691500e-02	20151202_gfpNIPBLcf1_G2G1\MitoSys2\LSM\gfpNIPBLcF1_G1\DE_W0002_P0056\DE_2_W0002_P0056_T0001\TR1_W0001_P0148\TR1_2_W0001_P0148_T0001_R1_P4_K1_Ch2-Ch1.zen
61340	1.976495e-02	3.050572e-02	1.569200e-02	20151202_gfpNIPBLcf1_G2G1\MitoSys2\LSM\gfpNIPBLcF1_G1\DE_W0002_P0056\DE_2_W0002_P0056_T0001\TR1_W0001_P0148\TR1_2_W0001_P0148_T0001_R1_P4_K1_Ch2-Ch1.zen
66460	1.931577e-02	2.916004e-02	1.463300e-02	20151202_gfpNIPBLcf1_G2G1\MitoSys2\LSM\gfpNIPBLcF1_G1\DE_W0002_P0056\DE_2_W0002_P0056_T0001\TR1_W0001_P0148\TR1_2_W0001_P0148_T0001_R1_P4_K1_Ch2-Ch1.zen
71580	1.528867e-02	3.258436e-02	1.370500e-02	20151202_gfpNIPBLcf1_G2G1\MitoSys2\LSM\gfpNIPBLcF1_G1\DE_W0002_P0056\DE_2_W0002_P0056_T0001\TR1_W0001_P0148\TR1_2_W0001_P0148_T0001_R1_P4_K1_Ch2-Ch1.zen
76700	1.341371e-02	3.289888e-02	1.288600e-02	20151202_gfpNIPBLcf1_G2G1\MitoSys2\LSM\gfpNIPBLcF1_G1\DE_W0002_P0056\DE_2_W0002_P0056_T0001\TR1_W0001_P0148\TR1_2_W0001_P0148_T0001_R1_P4_K1_Ch2-Ch1.zen
81820	1.174553e-02	3.032303e-02	1.215800e-02	20151202_gfpNIPBLcf1_G2G1\MitoSys2\LSM\gfpNIPBLcF1_G1\DE_W0002_P0056\DE_2_W0002_P0056_T0001\TR1_W0001_P0148\TR1_2_W0001_P0148_T0001_R1_P4_K1_Ch2-Ch1.zen
86940	1.505538e-02	2.728116e-02	1.150600e-02	20151202_gfpNIPBLcf1_G2G1\MitoSys2\LSM\gfpNIPBLcF1_G1\DE_W0002_P0056\DE_2_W0002_P0056_T0001\TR1_W0001_P0148\TR1_2_W0001_P0148_T0001_R1_P4_K1_Ch2-Ch1.zen
92060	1.225649e-02	2.953433e-02	1.091800e-02	20151202_gfpNIPBLcf1_G2G1\MitoSys2\LSM\gfpNIPBLcF1_G1\DE_W0002_P0056\DE_2_W0002_P0056_T0001\TR1_W0001_P0148\TR1_2_W0001_P0148_T0001_R1_P4_K1_Ch2-Ch1.zen
97180	9.605533e-03	2.475314e-02	1.038600e-02	20151202_gfpNIPBLcf1_G2G1\MitoSys2\LSM\gfpNIPBLcF1_G1\DE_W0002_P0056\DE_2_W0002_P0056_T0001\TR1_W0001_P0148\TR1_2_W0001_P0148_T0001_R1_P4_K1_Ch2-Ch1.zen
102300	1.087231e-02	2.813447e-02	9.901200e-03	20151202_gfpNIPBLcf1_G2G1\MitoSys2\LSM\gfpNIPBLcF1_G1\DE_W0002_P0056\DE_2_W0002_P0056_T0001\TR1_W0001_P0148\TR1_2_W0001_P0148_T0001_R1_P4_K1_Ch2-Ch1.zen
112540	6.514996e-03	2.654555e-02	9.052200e-03	20151202_gfpNIPBLcf1_G2G1\MitoSys2\LSM\gfpNIPBLcF1_G1\DE_W0002_P0056\DE_2_W0002_P0056_T0001\TR1_W0001_P0148\TR1_2_W0001_P0148_T0001_R1_P4_K1_Ch2-Ch1.zen
122780	5.231025e-03	2.462430e-02	8.332600e-03	20151202_gfpNIPBLcf1_G2G1\MitoSys2\LSM\gfpNIPBLcF1_G1\DE_W0002_P0056\DE_2_W0002_P0056_T0001\TR1_W0001_P0148\TR1_2_W0001_P0148_T0001_R1_P4_K1_Ch2-Ch1.zen
133020	8.329826e-03	2.365117e-02	7.714600e-03	20151202_gfpNIPBLcf1_G2G1\MitoSys2\LSM\gfpNIPBLcF1_G1\DE_W0002_P0056\DE_2_W0002_P0056_T0001\TR1_W0001_P0148\TR1_2_W0001_P0148_T0001_R1_P4_K1_Ch2-Ch1.zen
143260	7.854808e-03	2.524360e-02	7.178300e-03	20151202_gfpNIPBLcf1_G2G1\MitoSys2\LSM\gfpNIPBLcF1_G1\DE_W0002_P0056\DE_2_W0002_P0056_T0001\TR1_W0001_P0148\TR1_2_W0001_P0148_T0001_R1_P4_K1_Ch2-Ch1.zen
153500	1.103940e-02	2.467065e-02	6.708400e-03	20151202_gfpNIPBLcf1_G2G1\MitoSys2\LSM\gfpNIPBLcF1_G1\DE_W0002_P0056\DE_2_W0002_P0056_T0001\TR1_W0001_P0148\TR1_2_W0001_P0148_T0001_R1_P4_K1_Ch2-Ch1.zen
163740	9.886422e-03	2.545361e-02	6.293300e-03	20151202_gfpNIPBLcf1_G2G1\MitoSys2\LSM\gfpNIPBLcF1_G1\DE_W0002_P0056\DE_2_W0002_P0056_T0001\TR1_W0001_P0148\TR1_2_W0001_P0148_T0001_R1_P4_K1_Ch2-Ch1.zen
173980	7.643120e-03	2.259017e-02	5.924000e-03	20151202_gfpNIPBLcf1_G2G1\MitoSys2\LSM\gfpNIPBLcF1_G1\DE_W0002_P0056\DE_2_W0002_P0056_T0001\TR1_W0001_P0148\TR1_2_W0001_P0148_T0001_R1_P4_K1_Ch2-Ch1.zen
184220	7.382576e-03	2.117595e-02	5.593300e-03	20151202_gfpNIPBLcf1_G2G1\MitoSys2\LSM\gfpNIPBLcF1_G1\DE_W0002_P0056\DE_2_W0002_P0056_T0001\TR1_W0001_P0148\TR1_2_W0001_P0148_T0001_R1_P4_K1_Ch2-Ch1.zen
194460	6.135294e-03	1.949573e-02	5.295500e-03	20151202_gfpNIPBLcf1_G2G1\MitoSys2\LSM\gfpNIPBLcF1_G1\DE_W0002_P0056\DE_2_W0002_P0056_T0001\TR1_W0001_P0148\TR1_2_W0001_P0148_T0001_R1_P4_K1_Ch2-Ch1.zen
204700	5.910489e-03	2.117001e-02	5.026000e-03	20151202_gfpNIPBLcf1_G2G1\MitoSys2\LSM\gfpNIPBLcF1_G1\DE_W0002_P0056\DE_2_W0002_P0056_T0001\TR1_W0001_P0148\TR1_2_W0001_P0148_T0001_R1_P4_K1_Ch2-Ch1.zen
225180	7.080071e-03	2.551076e-02	4.557100e-03	20151202_gfpNIPBLcf1_G2G1\MitoSys2\LSM\gfpNIPBLcF1_G1\DE_W0002_P0056\DE_2_W0002_P0056_T0001\TR1_W0001_P0148\TR1_2_W0001_P0148_T0001_R1_P4_K1_Ch2-Ch1.zen
245660	3.011991e-03	1.879288e-02	4.163300e-03	20151202_gfpNIPBLcf1_G2G1\MitoSys2\LSM\gfpNIPBLcF1_G1\DE_W0002_P0056\DE_2_W0002_P0056_T0001\TR1_W0001_P0148\TR1_2_W0001_P0148_T0001_R1_P4_K1_Ch2-Ch1.zen
266140	1.528197e-03	1.953959e-02	3.828000e-03	20151202_gfpNIPBLcf1_G2G1\MitoSys2\LSM\gfpNIPBLcF1_G1\DE_W0002_P0056\DE_2_W0002_P0056_T0001\TR1_W0001_P0148\TR1_2_W0001_P0148_T0001_R1_P4_K1_Ch2-Ch1.zen
286620	8.776735e-03	1.803225e-02	3.539200e-03	20151202_gfpNIPBLcf1_G2G1\MitoSys2\LSM\gfpNIPBLcF1_G1\DE_W0002_P0056\DE_2_W0002_P0056_T0001\TR1_W0001_P0148\TR1_2_W0001_P0148_T0001_R1_P4_K1_Ch2-Ch1.zen
307100	1.616930e-03	1.978588e-02	3.288000e-03	20151202_gfpNIPBLcf1_G2G1\MitoSys2\LSM\gfpNIPBLcF1_G1\DE_W0002_P0056\DE_2_W0002_P0056_T0001\TR1_W0001_P0148\TR1_2_W0001_P0148_T0001_R1_P4_K1_Ch2-Ch1.zen
327580	1.882046e-03	1.452913e-02	3.067500e-03	20151202_gfpNIPBLcf1_G2G1\MitoSys2\LSM\gfpNIPBLcF1_G1\DE_W0002_P0056\DE_2_W0002_P0056_T0001\TR1_W0001_P0148\TR1_2_W0001_P0148_T0001_R1_P4_K1_Ch2-Ch1.zen
348060	-2.009881e-04	1.658801e-02	2.872700e-03	20151202_gfpNIPBLcf1_G2G1\MitoSys2\LSM\gfpNIPBLcF1_G1\DE_W0002_P0056\DE_2_W0002_P0056_T0001\TR1_W0001_P0148\TR1_2_W0001_P0148_T0001_R1_P4_K1_Ch2-Ch1.zen
368540	-5.427313e-03	1.733382e-02	2.699200e-03	20151202_gfpNIPBLcf1_G2G1\MitoSys2\LSM\gfpNIPBLcF1_G1\DE_W0002_P0056\DE_2_W0002_P0056_T0001\TR1_W0001_P0148\TR1_2_W0001_P0148_T0001_R1_P4_K1_Ch2-Ch1.zen
389020	8.903068e-04	1.642776e-02	2.543900e-03	20151202_gfpNIPBLcf1_G2G1\MitoSys2\LSM\gfpNIPBLcF1_G1\DE_W0002_P0056\DE_2_W0002_P0056_T0001\TR1_W0001_P0148\TR1_2_W0001_P0148_T0001_R1_P4_K1_Ch2-Ch1.zen
409500	-2.927504e-03	1.372089e-02	2.404000e-03	20151202_gfpNIPBLcf1_G2G1\MitoSys2\LSM\gfpNIPBLcF1_G1\DE_W0002_P0056\DE_2_W0002_P0056_T0001\TR1_W0001_P0148\TR1_2_W0001_P0148_T0001_R1_P4_K1_Ch2-Ch1.zen
450460	-3.214797e-03	1.251008e-02	2.162500e-03	20151202_gfpNIPBLcf1_G2G1\MitoSys2\LSM\gfpNIPBLcF1_G1\DE_W0002_P0056\DE_2_W0002_P0056_T0001\TR1_W0001_P0148\TR1_2_W0001_P0148_T0001_R1_P4_K1_Ch2-Ch1.zen
491420	-7.104443e-03	1.283508e-02	1.961500e-03	20151202_gfpNIPBLcf1_G2G1\MitoSys2\LSM\gfpNIPBLcF1_G1\DE_W0002_P0056\DE_2_W0002_P0056_T0001\TR1_W0001_P0148\TR1_2_W0001_P0148_T0001_R1_P4_K1_Ch2-Ch1.zen
532380	-3.255151e-03	1.578173e-02	1.791800e-03	20151202_gfpNIPBLcf1_G2G1\MitoSys2\LSM\gfpNIPBLcF1_G1\DE_W0002_P0056\DE_2_W0002_P0056_T0001\TR1_W0001_P0148\TR1_2_W0001_P0148_T0001_R1_P4_K1_Ch2-Ch1.zen
573340	-4.335702e-03	1.490107e-02	1.646700e-03	20151202_gfpNIPBLcf1_G2G1\MitoSys2\LSM\gfpNIPBLcF1_G1\DE_W0002_P0056\DE_2_W0002_P0056_T0001\TR1_W0001_P0148\TR1_2_W0001_P0148_T0001_R1_P4_K1_Ch2-Ch1.zen
614300	-3.007212e-03	1.197488e-02	1.521400e-03	20151202_gfpNIPBLcf1_G2G1\MitoSys2\LSM\gfpNIPBLcF1_G1\DE_W0002_P0056\DE_2_W0002_P0056_T0001\TR1_W0001_P0148\TR1_2_W0001_P0148_T0001_R1_P4_K1_Ch2-Ch1.zen
655260	-1.023263e-03	1.210147e-02	1.412300e-03	20151202_gfpNIPBLcf1_G2G1\MitoSys2\LSM\gfpNIPBLcF1_G1\DE_W0002_P0056\DE_2_W0002_P0056_T0001\TR1_W0001_P0148\TR1_2_W0001_P0148_T0001_R1_P4_K1_Ch2-Ch1.zen
696220	-4.485207e-03	1.455384e-02	1.316300e-03	20151202_gfpNIPBLcf1_G2G1\MitoSys2\LSM\gfpNIPBLcF1_G1\DE_W0002_P0056\DE_2_W0002_P0056_T0001\TR1_W0001_P0148\TR1_2_W0001_P0148_T0001_R1_P4_K1_Ch2-Ch1.zen
737180	-5.426184e-03	1.363657e-02	1.231500e-03	20151202_gfpNIPBLcf1_G2G1\MitoSys2\LSM\gfpNIPBLcF1_G1\DE_W0002_P0056\DE_2_W0002_P0056_T0001\TR1_W0001_P0148\TR1_2_W0001_P0148_T0001_R1_P4_K1_Ch2-Ch1.zen
778140	-5.237582e-03	1.322453e-02	1.155900e-03	20151202_gfpNIPBLcf1_G2G1\MitoSys2\LSM\gfpNIPBLcF1_G1\DE_W0002_P0056\DE_2_W0002_P0056_T0001\TR1_W0001_P0148\TR1_2_W0001_P0148_T0001_R1_P4_K1_Ch2-Ch1.zen
819100	-1.101394e-03	1.216749e-02	1.088100e-03	20151202_gfpNIPBLcf1_G2G1\MitoSys2\LSM\gfpNIPBLcF1_G1\DE_W0002_P0056\DE_2_W0002_P0056_T0001\TR1_W0001_P0148\TR1_2_W0001_P0148_T0001_R1_P4_K1_Ch2-Ch1.zen
901020	4.602772e-04	1.126620e-02	9.720200e-04	20151202_gfpNIPBLcf1_G2G1\MitoSys2\LSM\gfpNIPBLcF1_G1\DE_W0002_P0056\DE_2_W0002_P0056_T0001\TR1_W0001_P0148\TR1_2_W0001_P0148_T0001_R1_P4_K1_Ch2-Ch1.zen
982940	-1.125537e-03	1.254205e-02	8.762300e-04	20151202_gfpNIPBLcf1_G2G1\MitoSys2\LSM\gfpNIPBLcF1_G1\DE_W0002_P0056\DE_2_W0002_P0056_T0001\TR1_W0001_P0148\TR1_2_W0001_P0148_T0001_R1_P4_K1_Ch2-Ch1.zen
1064860	-6.993287e-03	1.207173e-02	7.959900e-04	20151202_gfpNIPBLcf1_G2G1\MitoSys2\LSM\gfpNIPBLcF1_G1\DE_W0002_P0056\DE_2_W0002_P0056_T0001\TR1_W0001_P0148\TR1_2_W0001_P0148_T0001_R1_P4_K1_Ch2-Ch1.zen
1146780	-1.649948e-03	1.299490e-02	7.279100e-04	20151202_gfpNIPBLcf1_G2G1\MitoSys2\LSM\gfpNIPBLcF1_G1\DE_W0002_P0056\DE_2_W0002_P0056_T0001\TR1_W0001_P0148\TR1_2_W0001_P0148_T0001_R1_P4_K1_Ch2-Ch1.zen
1228700	-5.171307e-03	1.154346e-02	6.694900e-04	20151202_gfpNIPBLcf1_G2G1\MitoSys2\LSM\gfpNIPBLcF1_G1\DE_W0002_P0056\DE_2_W0002_P0056_T0001\TR1_W0001_P0148\TR1_2_W0001_P0148_T0001_R1_P4_K1_Ch2-Ch1.zen
1310620	-4.851198e-03	1.134524e-02	6.188900e-04	20151202_gfpNIPBLcf1_G2G1\MitoSys2\LSM\gfpNIPBLcF1_G1\DE_W0002_P0056\DE_2_W0002_P0056_T0001\TR1_W0001_P0148\TR1_2_W0001_P0148_T0001_R1_P4_K1_Ch2-Ch1.zen
1392540	-4.443132e-04	1.718253e-02	5.746700e-04	20151202_gfpNIPBLcf1_G2G1\MitoSys2\LSM\gfpNIPBLcF1_G1\DE_W0002_P0056\DE_2_W0002_P0056_T0001\TR1_W0001_P0148\TR1_2_W0001_P0148_T0001_R1_P4_K1_Ch2-Ch1.zen
1474460	1.759858e-03	1.305689e-02	5.357400e-04	20151202_gfpNIPBLcf1_G2G1\MitoSys2\LSM\gfpNIPBLcF1_G1\DE_W0002_P0056\DE_2_W0002_P0056_T0001\TR1_W0001_P0148\TR1_2_W0001_P0148_T0001_R1_P4_K1_Ch2-Ch1.zen
1556380	1.427712e-03	1.409684e-02	5.012400e-04	20151202_gfpNIPBLcf1_G2G1\MitoSys2\LSM\gfpNIPBLcF1_G1\DE_W0002_P0056\DE_2_W0002_P0056_T0001\TR1_W0001_P0148\TR1_2_W0001_P0148_T0001_R1_P4_K1_Ch2-Ch1.zen
10	3.140329e-02	1.266567e-02	3.118600e-02	20151202_gfpNIPBLcf1_G2G1\MitoSys2\LSM\gfpNIPBLcF1_G1\DE_W0002_P0058\DE_2_W0002_P0058_T0001\TR1_W0001_P0142\TR1_2_W0001_P0142_T0001_R1_P1_K1_Ch2-Ch1.zen
20	2.693704e-02	1.154448e-02	3.102000e-02	20151202_gfpNIPBLcf1_G2G1\MitoSys2\LSM\gfpNIPBLcF1_G1\DE_W0002_P0058\DE_2_W0002_P0058_T0001\TR1_W0001_P0142\TR1_2_W0001_P0142_T0001_R1_P1_K1_Ch2-Ch1.zen
30	2.705338e-02	1.291341e-02	3.086500e-02	20151202_gfpNIPBLcf1_G2G1\MitoSys2\LSM\gfpNIPBLcF1_G1\DE_W0002_P0058\DE_2_W0002_P0058_T0001\TR1_W0001_P0142\TR1_2_W0001_P0142_T0001_R1_P1_K1_Ch2-Ch1.zen
40	3.245935e-02	1.337497e-02	3.071800e-02	20151202_gfpNIPBLcf1_G2G1\MitoSys2\LSM\gfpNIPBLcF1_G1\DE_W0002_P0058\DE_2_W0002_P0058_T0001\TR1_W0001_P0142\TR1_2_W0001_P0142_T0001_R1_P1_K1_Ch2-Ch1.zen
50	3.269766e-02	1.181500e-02	3.057700e-02	20151202_gfpNIPBLcf1_G2G1\MitoSys2\LSM\gfpNIPBLcF1_G1\DE_W0002_P0058\DE_2_W0002_P0058_T0001\TR1_W0001_P0142\TR1_2_W0001_P0142_T0001_R1_P1_K1_Ch2-Ch1.zen
60	3.302709e-02	9.414278e-03	3.044100e-02	20151202_gfpNIPBLcf1_G2G1\MitoSys2\LSM\gfpNIPBLcF1_G1\DE_W0002_P0058\DE_2_W0002_P0058_T0001\TR1_W0001_P0142\TR1_2_W0001_P0142_T0001_R1_P1_K1_Ch2-Ch1.zen
70	2.824202e-02	1.044804e-02	3.031100e-02	20151202_gfpNIPBLcf1_G2G1\MitoSys2\LSM\gfpNIPBLcF1_G1\DE_W0002_P0058\DE_2_W0002_P0058_T0001\TR1_W0001_P0142\TR1_2_W0001_P0142_T0001_R1_P1_K1_Ch2-Ch1.zen
80	3.245074e-02	9.018094e-03	3.018500e-02	20151202_gfpNIPBLcf1_G2G1\MitoSys2\LSM\gfpNIPBLcF1_G1\DE_W0002_P0058\DE_2_W0002_P0058_T0001\TR1_W0001_P0142\TR1_2_W0001_P0142_T0001_R1_P1_K1_Ch2-Ch1.zen
90	3.306823e-02	1.035817e-02	3.006200e-02	20151202_gfpNIPBLcf1_G2G1\MitoSys2\LSM\gfpNIPBLcF1_G1\DE_W0002_P0058\DE_2_W0002_P0058_T0001\TR1_W0001_P0142\TR1_2_W0001_P0142_T0001_R1_P1_K1_Ch2-Ch1.zen
100	2.859259e-02	9.115753e-03	2.994400e-02	20151202_gfpNIPBLcf1_G2G1\MitoSys2\LSM\gfpNIPBLcF1_G1\DE_W0002_P0058\DE_2_W0002_P0058_T0001\TR1_W0001_P0142\TR1_2_W0001_P0142_T0001_R1_P1_K1_Ch2-Ch1.zen
120	3.122900e-02	9.052504e-03	2.971600e-02	20151202_gfpNIPBLcf1_G2G1\MitoSys2\LSM\gfpNIPBLcF1_G1\DE_W0002_P0058\DE_2_W0002_P0058_T0001\TR1_W0001_P0142\TR1_2_W0001_P0142_T0001_R1_P1_K1_Ch2-Ch1.zen
140	3.024422e-02	9.638598e-03	2.949900e-02	20151202_gfpNIPBLcf1_G2G1\MitoSys2\LSM\gfpNIPBLcF1_G1\DE_W0002_P0058\DE_2_W0002_P0058_T0001\TR1_W0001_P0142\TR1_2_W0001_P0142_T0001_R1_P1_K1_Ch2-Ch1.zen
160	2.990804e-02	1.115310e-02	2.929300e-02	20151202_gfpNIPBLcf1_G2G1\MitoSys2\LSM\gfpNIPBLcF1_G1\DE_W0002_P0058\DE_2_W0002_P0058_T0001\TR1_W0001_P0142\TR1_2_W0001_P0142_T0001_R1_P1_K1_Ch2-Ch1.zen
180	2.891766e-02	9.923872e-03	2.909400e-02	20151202_gfpNIPBLcf1_G2G1\MitoSys2\LSM\gfpNIPBLcF1_G1\DE_W0002_P0058\DE_2_W0002_P0058_T0001\TR1_W0001_P0142\TR1_2_W0001_P0142_T0001_R1_P1_K1_Ch2-Ch1.zen
200	3.103805e-02	7.133495e-03	2.890400e-02	20151202_gfpNIPBLcf1_G2G1\MitoSys2\LSM\gfpNIPBLcF1_G1\DE_W0002_P0058\DE_2_W0002_P0058_T0001\TR1_W0001_P0142\TR1_2_W0001_P0142_T0001_R1_P1_K1_Ch2-Ch1.zen
220	2.796777e-02	9.744944e-03	2.872000e-02	20151202_gfpNIPBLcf1_G2G1\MitoSys2\LSM\gfpNIPBLcF1_G1\DE_W0002_P0058\DE_2_W0002_P0058_T0001\TR1_W0001_P0142\TR1_2_W0001_P0142_T0001_R1_P1_K1_Ch2-Ch1.zen
240	2.720232e-02	8.524602e-03	2.854200e-02	20151202_gfpNIPBLcf1_G2G1\MitoSys2\LSM\gfpNIPBLcF1_G1\DE_W0002_P0058\DE_2_W0002_P0058_T0001\TR1_W0001_P0142\TR1_2_W0001_P0142_T0001_R1_P1_K1_Ch2-Ch1.zen
260	2.898409e-02	1.245606e-02	2.837000e-02	20151202_gfpNIPBLcf1_G2G1\MitoSys2\LSM\gfpNIPBLcF1_G1\DE_W0002_P0058\DE_2_W0002_P0058_T0001\TR1_W0001_P0142\TR1_2_W0001_P0142_T0001_R1_P1_K1_Ch2-Ch1.zen
280	2.705405e-02	9.369161e-03	2.820300e-02	20151202_gfpNIPBLcf1_G2G1\MitoSys2\LSM\gfpNIPBLcF1_G1\DE_W0002_P0058\DE_2_W0002_P0058_T0001\TR1_W0001_P0142\TR1_2_W0001_P0142_T0001_R1_P1_K1_Ch2-Ch1.zen
300	2.766397e-02	8.894684e-03	2.804000e-02	20151202_gfpNIPBLcf1_G2G1\MitoSys2\LSM\gfpNIPBLcF1_G1\DE_W0002_P0058\DE_2_W0002_P0058_T0001\TR1_W0001_P0142\TR1_2_W0001_P0142_T0001_R1_P1_K1_Ch2-Ch1.zen
340	2.710548e-02	7.373566e-03	2.772800e-02	20151202_gfpNIPBLcf1_G2G1\MitoSys2\LSM\gfpNIPBLcF1_G1\DE_W0002_P0058\DE_2_W0002_P0058_T0001\TR1_W0001_P0142\TR1_2_W0001_P0142_T0001_R1_P1_K1_Ch2-Ch1.zen
380	2.682226e-02	7.993858e-03	2.743100e-02	20151202_gfpNIPBLcf1_G2G1\MitoSys2\LSM\gfpNIPBLcF1_G1\DE_W0002_P0058\DE_2_W0002_P0058_T0001\TR1_W0001_P0142\TR1_2_W0001_P0142_T0001_R1_P1_K1_Ch2-Ch1.zen
420	2.577053e-02	9.360381e-03	2.714700e-02	20151202_gfpNIPBLcf1_G2G1\MitoSys2\LSM\gfpNIPBLcF1_G1\DE_W0002_P0058\DE_2_W0002_P0058_T0001\TR1_W0001_P0142\TR1_2_W0001_P0142_T0001_R1_P1_K1_Ch2-Ch1.zen
460	2.604277e-02	6.902520e-03	2.687600e-02	20151202_gfpNIPBLcf1_G2G1\MitoSys2\LSM\gfpNIPBLcF1_G1\DE_W0002_P0058\DE_2_W0002_P0058_T0001\TR1_W0001_P0142\TR1_2_W0001_P0142_T0001_R1_P1_K1_Ch2-Ch1.zen
500	2.622946e-02	8.728112e-03	2.661500e-02	20151202_gfpNIPBLcf1_G2G1\MitoSys2\LSM\gfpNIPBLcF1_G1\DE_W0002_P0058\DE_2_W0002_P0058_T0001\TR1_W0001_P0142\TR1_2_W0001_P0142_T0001_R1_P1_K1_Ch2-Ch1.zen
540	2.626843e-02	7.994096e-03	2.636400e-02	20151202_gfpNIPBLcf1_G2G1\MitoSys2\LSM\gfpNIPBLcF1_G1\DE_W0002_P0058\DE_2_W0002_P0058_T0001\TR1_W0001_P0142\TR1_2_W0001_P0142_T0001_R1_P1_K1_Ch2-Ch1.zen
580	2.530865e-02	8.417768e-03	2.612300e-02	20151202_gfpNIPBLcf1_G2G1\MitoSys2\LSM\gfpNIPBLcF1_G1\DE_W0002_P0058\DE_2_W0002_P0058_T0001\TR1_W0001_P0142\TR1_2_W0001_P0142_T0001_R1_P1_K1_Ch2-Ch1.zen
620	2.580092e-02	9.850435e-03	2.589100e-02	20151202_gfpNIPBLcf1_G2G1\MitoSys2\LSM\gfpNIPBLcF1_G1\DE_W0002_P0058\DE_2_W0002_P0058_T0001\TR1_W0001_P0142\TR1_2_W0001_P0142_T0001_R1_P1_K1_Ch2-Ch1.zen
660	2.701979e-02	7.773814e-03	2.566600e-02	20151202_gfpNIPBLcf1_G2G1\MitoSys2\LSM\gfpNIPBLcF1_G1\DE_W0002_P0058\DE_2_W0002_P0058_T0001\TR1_W0001_P0142\TR1_2_W0001_P0142_T0001_R1_P1_K1_Ch2-Ch1.zen
700	2.496222e-02	7.320446e-03	2.544900e-02	20151202_gfpNIPBLcf1_G2G1\MitoSys2\LSM\gfpNIPBLcF1_G1\DE_W0002_P0058\DE_2_W0002_P0058_T0001\TR1_W0001_P0142\TR1_2_W0001_P0142_T0001_R1_P1_K1_Ch2-Ch1.zen
780	2.481259e-02	5.076616e-03	2.503600e-02	20151202_gfpNIPBLcf1_G2G1\MitoSys2\LSM\gfpNIPBLcF1_G1\DE_W0002_P0058\DE_2_W0002_P0058_T0001\TR1_W0001_P0142\TR1_2_W0001_P0142_T0001_R1_P1_K1_Ch2-Ch1.zen
860	2.607196e-02	7.469966e-03	2.464900e-02	20151202_gfpNIPBLcf1_G2G1\MitoSys2\LSM\gfpNIPBLcF1_G1\DE_W0002_P0058\DE_2_W0002_P0058_T0001\TR1_W0001_P0142\TR1_2_W0001_P0142_T0001_R1_P1_K1_Ch2-Ch1.zen
940	2.530934e-02	6.046209e-03	2.428500e-02	20151202_gfpNIPBLcf1_G2G1\MitoSys2\LSM\gfpNIPBLcF1_G1\DE_W0002_P0058\DE_2_W0002_P0058_T0001\TR1_W0001_P0142\TR1_2_W0001_P0142_T0001_R1_P1_K1_Ch2-Ch1.zen
1020	2.386172e-02	6.332916e-03	2.394100e-02	20151202_gfpNIPBLcf1_G2G1\MitoSys2\LSM\gfpNIPBLcF1_G1\DE_W0002_P0058\DE_2_W0002_P0058_T0001\TR1_W0001_P0142\TR1_2_W0001_P0142_T0001_R1_P1_K1_Ch2-Ch1.zen
1100	2.375755e-02	6.940276e-03	2.361600e-02	20151202_gfpNIPBLcf1_G2G1\MitoSys2\LSM\gfpNIPBLcF1_G1\DE_W0002_P0058\DE_2_W0002_P0058_T0001\TR1_W0001_P0142\TR1_2_W0001_P0142_T0001_R1_P1_K1_Ch2-Ch1.zen
1180	2.281223e-02	6.691476e-03	2.330800e-02	20151202_gfpNIPBLcf1_G2G1\MitoSys2\LSM\gfpNIPBLcF1_G1\DE_W0002_P0058\DE_2_W0002_P0058_T0001\TR1_W0001_P0142\TR1_2_W0001_P0142_T0001_R1_P1_K1_Ch2-Ch1.zen
1260	2.234637e-02	7.496047e-03	2.301600e-02	20151202_gfpNIPBLcf1_G2G1\MitoSys2\LSM\gfpNIPBLcF1_G1\DE_W0002_P0058\DE_2_W0002_P0058_T0001\TR1_W0001_P0142\TR1_2_W0001_P0142_T0001_R1_P1_K1_Ch2-Ch1.zen
1340	2.235008e-02	6.314420e-03	2.273800e-02	20151202_gfpNIPBLcf1_G2G1\MitoSys2\LSM\gfpNIPBLcF1_G1\DE_W0002_P0058\DE_2_W0002_P0058_T0001\TR1_W0001_P0142\TR1_2_W0001_P0142_T0001_R1_P1_K1_Ch2-Ch1.zen
1420	2.285557e-02	6.664493e-03	2.247400e-02	20151202_gfpNIPBLcf1_G2G1\MitoSys2\LSM\gfpNIPBLcF1_G1\DE_W0002_P0058\DE_2_W0002_P0058_T0001\TR1_W0001_P0142\TR1_2_W0001_P0142_T0001_R1_P1_K1_Ch2-Ch1.zen
1500	2.147602e-02	7.417826e-03	2.222100e-02	20151202_gfpNIPBLcf1_G2G1\MitoSys2\LSM\gfpNIPBLcF1_G1\DE_W0002_P0058\DE_2_W0002_P0058_T0001\TR1_W0001_P0142\TR1_2_W0001_P0142_T0001_R1_P1_K1_Ch2-Ch1.zen
1660	2.174685e-02	6.791336e-03	2.175100e-02	20151202_gfpNIPBLcf1_G2G1\MitoSys2\LSM\gfpNIPBLcF1_G1\DE_W0002_P0058\DE_2_W0002_P0058_T0001\TR1_W0001_P0142\TR1_2_W0001_P0142_T0001_R1_P1_K1_Ch2-Ch1.zen
1820	2.182078e-02	7.452069e-03	2.131900e-02	20151202_gfpNIPBLcf1_G2G1\MitoSys2\LSM\gfpNIPBLcF1_G1\DE_W0002_P0058\DE_2_W0002_P0058_T0001\TR1_W0001_P0142\TR1_2_W0001_P0142_T0001_R1_P1_K1_Ch2-Ch1.zen
1980	2.107877e-02	6.812677e-03	2.092200e-02	20151202_gfpNIPBLcf1_G2G1\MitoSys2\LSM\gfpNIPBLcF1_G1\DE_W0002_P0058\DE_2_W0002_P0058_T0001\TR1_W0001_P0142\TR1_2_W0001_P0142_T0001_R1_P1_K1_Ch2-Ch1.zen
2140	1.985811e-02	8.918278e-03	2.055600e-02	20151202_gfpNIPBLcf1_G2G1\MitoSys2\LSM\gfpNIPBLcF1_G1\DE_W0002_P0058\DE_2_W0002_P0058_T0001\TR1_W0001_P0142\TR1_2_W0001_P0142_T0001_R1_P1_K1_Ch2-Ch1.zen
2300	2.059123e-02	6.925319e-03	2.021600e-02	20151202_gfpNIPBLcf1_G2G1\MitoSys2\LSM\gfpNIPBLcF1_G1\DE_W0002_P0058\DE_2_W0002_P0058_T0001\TR1_W0001_P0142\TR1_2_W0001_P0142_T0001_R1_P1_K1_Ch2-Ch1.zen
2460	2.028697e-02	6.651356e-03	1.990000e-02	20151202_gfpNIPBLcf1_G2G1\MitoSys2\LSM\gfpNIPBLcF1_G1\DE_W0002_P0058\DE_2_W0002_P0058_T0001\TR1_W0001_P0142\TR1_2_W0001_P0142_T0001_R1_P1_K1_Ch2-Ch1.zen
2620	2.074030e-02	6.480960e-03	1.960500e-02	20151202_gfpNIPBLcf1_G2G1\MitoSys2\LSM\gfpNIPBLcF1_G1\DE_W0002_P0058\DE_2_W0002_P0058_T0001\TR1_W0001_P0142\TR1_2_W0001_P0142_T0001_R1_P1_K1_Ch2-Ch1.zen
2780	1.916954e-02	6.990106e-03	1.932900e-02	20151202_gfpNIPBLcf1_G2G1\MitoSys2\LSM\gfpNIPBLcF1_G1\DE_W0002_P0058\DE_2_W0002_P0058_T0001\TR1_W0001_P0142\TR1_2_W0001_P0142_T0001_R1_P1_K1_Ch2-Ch1.zen
2940	1.889358e-02	6.181988e-03	1.907100e-02	20151202_gfpNIPBLcf1_G2G1\MitoSys2\LSM\gfpNIPBLcF1_G1\DE_W0002_P0058\DE_2_W0002_P0058_T0001\TR1_W0001_P0142\TR1_2_W0001_P0142_T0001_R1_P1_K1_Ch2-Ch1.zen
3100	1.831688e-02	6.690391e-03	1.882700e-02	20151202_gfpNIPBLcf1_G2G1\MitoSys2\LSM\gfpNIPBLcF1_G1\DE_W0002_P0058\DE_2_W0002_P0058_T0001\TR1_W0001_P0142\TR1_2_W0001_P0142_T0001_R1_P1_K1_Ch2-Ch1.zen
3420	1.887873e-02	6.679070e-03	1.838200e-02	20151202_gfpNIPBLcf1_G2G1\MitoSys2\LSM\gfpNIPBLcF1_G1\DE_W0002_P0058\DE_2_W0002_P0058_T0001\TR1_W0001_P0142\TR1_2_W0001_P0142_T0001_R1_P1_K1_Ch2-Ch1.zen
3740	1.808184e-02	6.567556e-03	1.798400e-02	20151202_gfpNIPBLcf1_G2G1\MitoSys2\LSM\gfpNIPBLcF1_G1\DE_W0002_P0058\DE_2_W0002_P0058_T0001\TR1_W0001_P0142\TR1_2_W0001_P0142_T0001_R1_P1_K1_Ch2-Ch1.zen
4060	1.749151e-02	6.988225e-03	1.762500e-02	20151202_gfpNIPBLcf1_G2G1\MitoSys2\LSM\gfpNIPBLcF1_G1\DE_W0002_P0058\DE_2_W0002_P0058_T0001\TR1_W0001_P0142\TR1_2_W0001_P0142_T0001_R1_P1_K1_Ch2-Ch1.zen
4380	1.764783e-02	6.301760e-03	1.730000e-02	20151202_gfpNIPBLcf1_G2G1\MitoSys2\LSM\gfpNIPBLcF1_G1\DE_W0002_P0058\DE_2_W0002_P0058_T0001\TR1_W0001_P0142\TR1_2_W0001_P0142_T0001_R1_P1_K1_Ch2-Ch1.zen
4700	1.670459e-02	6.716707e-03	1.700400e-02	20151202_gfpNIPBLcf1_G2G1\MitoSys2\LSM\gfpNIPBLcF1_G1\DE_W0002_P0058\DE_2_W0002_P0058_T0001\TR1_W0001_P0142\TR1_2_W0001_P0142_T0001_R1_P1_K1_Ch2-Ch1.zen
5020	1.639318e-02	6.054923e-03	1.673200e-02	20151202_gfpNIPBLcf1_G2G1\MitoSys2\LSM\gfpNIPBLcF1_G1\DE_W0002_P0058\DE_2_W0002_P0058_T0001\TR1_W0001_P0142\TR1_2_W0001_P0142_T0001_R1_P1_K1_Ch2-Ch1.zen
5340	1.610634e-02	6.385341e-03	1.648300e-02	20151202_gfpNIPBLcf1_G2G1\MitoSys2\LSM\gfpNIPBLcF1_G1\DE_W0002_P0058\DE_2_W0002_P0058_T0001\TR1_W0001_P0142\TR1_2_W0001_P0142_T0001_R1_P1_K1_Ch2-Ch1.zen
5660	1.589332e-02	5.916655e-03	1.625200e-02	20151202_gfpNIPBLcf1_G2G1\MitoSys2\LSM\gfpNIPBLcF1_G1\DE_W0002_P0058\DE_2_W0002_P0058_T0001\TR1_W0001_P0142\TR1_2_W0001_P0142_T0001_R1_P1_K1_Ch2-Ch1.zen
5980	1.559557e-02	6.058777e-03	1.603800e-02	20151202_gfpNIPBLcf1_G2G1\MitoSys2\LSM\gfpNIPBLcF1_G1\DE_W0002_P0058\DE_2_W0002_P0058_T0001\TR1_W0001_P0142\TR1_2_W0001_P0142_T0001_R1_P1_K1_Ch2-Ch1.zen
6300	1.558213e-02	6.135714e-03	1.583900e-02	20151202_gfpNIPBLcf1_G2G1\MitoSys2\LSM\gfpNIPBLcF1_G1\DE_W0002_P0058\DE_2_W0002_P0058_T0001\TR1_W0001_P0142\TR1_2_W0001_P0142_T0001_R1_P1_K1_Ch2-Ch1.zen
6940	1.614341e-02	6.437380e-03	1.547800e-02	20151202_gfpNIPBLcf1_G2G1\MitoSys2\LSM\gfpNIPBLcF1_G1\DE_W0002_P0058\DE_2_W0002_P0058_T0001\TR1_W0001_P0142\TR1_2_W0001_P0142_T0001_R1_P1_K1_Ch2-Ch1.zen
7580	1.504949e-02	6.014945e-03	1.516000e-02	20151202_gfpNIPBLcf1_G2G1\MitoSys2\LSM\gfpNIPBLcF1_G1\DE_W0002_P0058\DE_2_W0002_P0058_T0001\TR1_W0001_P0142\TR1_2_W0001_P0142_T0001_R1_P1_K1_Ch2-Ch1.zen
8220	1.490914e-02	6.531821e-03	1.487600e-02	20151202_gfpNIPBLcf1_G2G1\MitoSys2\LSM\gfpNIPBLcF1_G1\DE_W0002_P0058\DE_2_W0002_P0058_T0001\TR1_W0001_P0142\TR1_2_W0001_P0142_T0001_R1_P1_K1_Ch2-Ch1.zen
8860	1.513147e-02	6.422567e-03	1.462100e-02	20151202_gfpNIPBLcf1_G2G1\MitoSys2\LSM\gfpNIPBLcF1_G1\DE_W0002_P0058\DE_2_W0002_P0058_T0001\TR1_W0001_P0142\TR1_2_W0001_P0142_T0001_R1_P1_K1_Ch2-Ch1.zen
9500	1.472506e-02	6.033756e-03	1.438900e-02	20151202_gfpNIPBLcf1_G2G1\MitoSys2\LSM\gfpNIPBLcF1_G1\DE_W0002_P0058\DE_2_W0002_P0058_T0001\TR1_W0001_P0142\TR1_2_W0001_P0142_T0001_R1_P1_K1_Ch2-Ch1.zen
10140	1.484584e-02	5.944179e-03	1.417700e-02	20151202_gfpNIPBLcf1_G2G1\MitoSys2\LSM\gfpNIPBLcF1_G1\DE_W0002_P0058\DE_2_W0002_P0058_T0001\TR1_W0001_P0142\TR1_2_W0001_P0142_T0001_R1_P1_K1_Ch2-Ch1.zen
10780	1.438453e-02	6.394238e-03	1.398100e-02	20151202_gfpNIPBLcf1_G2G1\MitoSys2\LSM\gfpNIPBLcF1_G1\DE_W0002_P0058\DE_2_W0002_P0058_T0001\TR1_W0001_P0142\TR1_2_W0001_P0142_T0001_R1_P1_K1_Ch2-Ch1.zen
11420	1.445520e-02	6.172811e-03	1.380000e-02	20151202_gfpNIPBLcf1_G2G1\MitoSys2\LSM\gfpNIPBLcF1_G1\DE_W0002_P0058\DE_2_W0002_P0058_T0001\TR1_W0001_P0142\TR1_2_W0001_P0142_T0001_R1_P1_K1_Ch2-Ch1.zen
12060	1.346552e-02	5.809932e-03	1.363100e-02	20151202_gfpNIPBLcf1_G2G1\MitoSys2\LSM\gfpNIPBLcF1_G1\DE_W0002_P0058\DE_2_W0002_P0058_T0001\TR1_W0001_P0142\TR1_2_W0001_P0142_T0001_R1_P1_K1_Ch2-Ch1.zen
12700	1.364936e-02	5.922828e-03	1.347300e-02	20151202_gfpNIPBLcf1_G2G1\MitoSys2\LSM\gfpNIPBLcF1_G1\DE_W0002_P0058\DE_2_W0002_P0058_T0001\TR1_W0001_P0142\TR1_2_W0001_P0142_T0001_R1_P1_K1_Ch2-Ch1.zen
13980	1.301908e-02	5.358704e-03	1.318400e-02	20151202_gfpNIPBLcf1_G2G1\MitoSys2\LSM\gfpNIPBLcF1_G1\DE_W0002_P0058\DE_2_W0002_P0058_T0001\TR1_W0001_P0142\TR1_2_W0001_P0142_T0001_R1_P1_K1_Ch2-Ch1.zen
15260	1.302667e-02	5.692523e-03	1.292300e-02	20151202_gfpNIPBLcf1_G2G1\MitoSys2\LSM\gfpNIPBLcF1_G1\DE_W0002_P0058\DE_2_W0002_P0058_T0001\TR1_W0001_P0142\TR1_2_W0001_P0142_T0001_R1_P1_K1_Ch2-Ch1.zen
16540	1.284977e-02	5.493717e-03	1.268400e-02	20151202_gfpNIPBLcf1_G2G1\MitoSys2\LSM\gfpNIPBLcF1_G1\DE_W0002_P0058\DE_2_W0002_P0058_T0001\TR1_W0001_P0142\TR1_2_W0001_P0142_T0001_R1_P1_K1_Ch2-Ch1.zen
17820	1.241429e-02	5.693629e-03	1.246300e-02	20151202_gfpNIPBLcf1_G2G1\MitoSys2\LSM\gfpNIPBLcF1_G1\DE_W0002_P0058\DE_2_W0002_P0058_T0001\TR1_W0001_P0142\TR1_2_W0001_P0142_T0001_R1_P1_K1_Ch2-Ch1.zen
19100	1.192356e-02	5.969335e-03	1.225600e-02	20151202_gfpNIPBLcf1_G2G1\MitoSys2\LSM\gfpNIPBLcF1_G1\DE_W0002_P0058\DE_2_W0002_P0058_T0001\TR1_W0001_P0142\TR1_2_W0001_P0142_T0001_R1_P1_K1_Ch2-Ch1.zen
20380	1.224566e-02	5.675363e-03	1.206000e-02	20151202_gfpNIPBLcf1_G2G1\MitoSys2\LSM\gfpNIPBLcF1_G1\DE_W0002_P0058\DE_2_W0002_P0058_T0001\TR1_W0001_P0142\TR1_2_W0001_P0142_T0001_R1_P1_K1_Ch2-Ch1.zen
21660	1.155847e-02	5.408909e-03	1.187400e-02	20151202_gfpNIPBLcf1_G2G1\MitoSys2\LSM\gfpNIPBLcF1_G1\DE_W0002_P0058\DE_2_W0002_P0058_T0001\TR1_W0001_P0142\TR1_2_W0001_P0142_T0001_R1_P1_K1_Ch2-Ch1.zen
22940	1.102748e-02	5.507234e-03	1.169500e-02	20151202_gfpNIPBLcf1_G2G1\MitoSys2\LSM\gfpNIPBLcF1_G1\DE_W0002_P0058\DE_2_W0002_P0058_T0001\TR1_W0001_P0142\TR1_2_W0001_P0142_T0001_R1_P1_K1_Ch2-Ch1.zen
24220	1.126384e-02	5.721786e-03	1.152300e-02	20151202_gfpNIPBLcf1_G2G1\MitoSys2\LSM\gfpNIPBLcF1_G1\DE_W0002_P0058\DE_2_W0002_P0058_T0001\TR1_W0001_P0142\TR1_2_W0001_P0142_T0001_R1_P1_K1_Ch2-Ch1.zen
25500	1.135571e-02	5.628367e-03	1.135700e-02	20151202_gfpNIPBLcf1_G2G1\MitoSys2\LSM\gfpNIPBLcF1_G1\DE_W0002_P0058\DE_2_W0002_P0058_T0001\TR1_W0001_P0142\TR1_2_W0001_P0142_T0001_R1_P1_K1_Ch2-Ch1.zen
28060	1.101012e-02	5.640892e-03	1.103700e-02	20151202_gfpNIPBLcf1_G2G1\MitoSys2\LSM\gfpNIPBLcF1_G1\DE_W0002_P0058\DE_2_W0002_P0058_T0001\TR1_W0001_P0142\TR1_2_W0001_P0142_T0001_R1_P1_K1_Ch2-Ch1.zen
30620	1.073914e-02	5.945909e-03	1.073100e-02	20151202_gfpNIPBLcf1_G2G1\MitoSys2\LSM\gfpNIPBLcF1_G1\DE_W0002_P0058\DE_2_W0002_P0058_T0001\TR1_W0001_P0142\TR1_2_W0001_P0142_T0001_R1_P1_K1_Ch2-Ch1.zen
33180	1.041315e-02	5.967906e-03	1.043500e-02	20151202_gfpNIPBLcf1_G2G1\MitoSys2\LSM\gfpNIPBLcF1_G1\DE_W0002_P0058\DE_2_W0002_P0058_T0001\TR1_W0001_P0142\TR1_2_W0001_P0142_T0001_R1_P1_K1_Ch2-Ch1.zen
35740	1.032284e-02	5.920122e-03	1.014900e-02	20151202_gfpNIPBLcf1_G2G1\MitoSys2\LSM\gfpNIPBLcF1_G1\DE_W0002_P0058\DE_2_W0002_P0058_T0001\TR1_W0001_P0142\TR1_2_W0001_P0142_T0001_R1_P1_K1_Ch2-Ch1.zen
38300	9.939610e-03	5.910163e-03	9.870400e-03	20151202_gfpNIPBLcf1_G2G1\MitoSys2\LSM\gfpNIPBLcF1_G1\DE_W0002_P0058\DE_2_W0002_P0058_T0001\TR1_W0001_P0142\TR1_2_W0001_P0142_T0001_R1_P1_K1_Ch2-Ch1.zen
40860	9.310236e-03	6.594508e-03	9.598600e-03	20151202_gfpNIPBLcf1_G2G1\MitoSys2\LSM\gfpNIPBLcF1_G1\DE_W0002_P0058\DE_2_W0002_P0058_T0001\TR1_W0001_P0142\TR1_2_W0001_P0142_T0001_R1_P1_K1_Ch2-Ch1.zen
43420	9.117628e-03	6.525676e-03	9.333200e-03	20151202_gfpNIPBLcf1_G2G1\MitoSys2\LSM\gfpNIPBLcF1_G1\DE_W0002_P0058\DE_2_W0002_P0058_T0001\TR1_W0001_P0142\TR1_2_W0001_P0142_T0001_R1_P1_K1_Ch2-Ch1.zen
45980	8.828041e-03	6.190456e-03	9.073800e-03	20151202_gfpNIPBLcf1_G2G1\MitoSys2\LSM\gfpNIPBLcF1_G1\DE_W0002_P0058\DE_2_W0002_P0058_T0001\TR1_W0001_P0142\TR1_2_W0001_P0142_T0001_R1_P1_K1_Ch2-Ch1.zen
48540	8.416696e-03	6.166122e-03	8.820500e-03	20151202_gfpNIPBLcf1_G2G1\MitoSys2\LSM\gfpNIPBLcF1_G1\DE_W0002_P0058\DE_2_W0002_P0058_T0001\TR1_W0001_P0142\TR1_2_W0001_P0142_T0001_R1_P1_K1_Ch2-Ch1.zen
51100	8.271662e-03	6.218632e-03	8.573000e-03	20151202_gfpNIPBLcf1_G2G1\MitoSys2\LSM\gfpNIPBLcF1_G1\DE_W0002_P0058\DE_2_W0002_P0058_T0001\TR1_W0001_P0142\TR1_2_W0001_P0142_T0001_R1_P1_K1_Ch2-Ch1.zen
56220	8.116325e-03	5.731831e-03	8.095800e-03	20151202_gfpNIPBLcf1_G2G1\MitoSys2\LSM\gfpNIPBLcF1_G1\DE_W0002_P0058\DE_2_W0002_P0058_T0001\TR1_W0001_P0142\TR1_2_W0001_P0142_T0001_R1_P1_K1_Ch2-Ch1.zen
61340	7.554239e-03	5.635111e-03	7.642400e-03	20151202_gfpNIPBLcf1_G2G1\MitoSys2\LSM\gfpNIPBLcF1_G1\DE_W0002_P0058\DE_2_W0002_P0058_T0001\TR1_W0001_P0142\TR1_2_W0001_P0142_T0001_R1_P1_K1_Ch2-Ch1.zen
66460	6.954217e-03	5.657264e-03	7.213100e-03	20151202_gfpNIPBLcf1_G2G1\MitoSys2\LSM\gfpNIPBLcF1_G1\DE_W0002_P0058\DE_2_W0002_P0058_T0001\TR1_W0001_P0142\TR1_2_W0001_P0142_T0001_R1_P1_K1_Ch2-Ch1.zen
71580	7.164968e-03	5.653515e-03	6.807600e-03	20151202_gfpNIPBLcf1_G2G1\MitoSys2\LSM\gfpNIPBLcF1_G1\DE_W0002_P0058\DE_2_W0002_P0058_T0001\TR1_W0001_P0142\TR1_2_W0001_P0142_T0001_R1_P1_K1_Ch2-Ch1.zen
76700	6.436208e-03	5.718288e-03	6.425800e-03	20151202_gfpNIPBLcf1_G2G1\MitoSys2\LSM\gfpNIPBLcF1_G1\DE_W0002_P0058\DE_2_W0002_P0058_T0001\TR1_W0001_P0142\TR1_2_W0001_P0142_T0001_R1_P1_K1_Ch2-Ch1.zen
81820	6.094074e-03	6.016047e-03	6.067000e-03	20151202_gfpNIPBLcf1_G2G1\MitoSys2\LSM\gfpNIPBLcF1_G1\DE_W0002_P0058\DE_2_W0002_P0058_T0001\TR1_W0001_P0142\TR1_2_W0001_P0142_T0001_R1_P1_K1_Ch2-Ch1.zen
86940	5.396755e-03	5.664367e-03	5.730400e-03	20151202_gfpNIPBLcf1_G2G1\MitoSys2\LSM\gfpNIPBLcF1_G1\DE_W0002_P0058\DE_2_W0002_P0058_T0001\TR1_W0001_P0142\TR1_2_W0001_P0142_T0001_R1_P1_K1_Ch2-Ch1.zen
92060	5.559997e-03	5.982665e-03	5.415200e-03	20151202_gfpNIPBLcf1_G2G1\MitoSys2\LSM\gfpNIPBLcF1_G1\DE_W0002_P0058\DE_2_W0002_P0058_T0001\TR1_W0001_P0142\TR1_2_W0001_P0142_T0001_R1_P1_K1_Ch2-Ch1.zen
97180	5.145012e-03	5.340371e-03	5.120300e-03	20151202_gfpNIPBLcf1_G2G1\MitoSys2\LSM\gfpNIPBLcF1_G1\DE_W0002_P0058\DE_2_W0002_P0058_T0001\TR1_W0001_P0142\TR1_2_W0001_P0142_T0001_R1_P1_K1_Ch2-Ch1.zen
102300	4.794248e-03	5.089294e-03	4.844600e-03	20151202_gfpNIPBLcf1_G2G1\MitoSys2\LSM\gfpNIPBLcF1_G1\DE_W0002_P0058\DE_2_W0002_P0058_T0001\TR1_W0001_P0142\TR1_2_W0001_P0142_T0001_R1_P1_K1_Ch2-Ch1.zen
112540	4.631814e-03	4.816895e-03	4.346300e-03	20151202_gfpNIPBLcf1_G2G1\MitoSys2\LSM\gfpNIPBLcF1_G1\DE_W0002_P0058\DE_2_W0002_P0058_T0001\TR1_W0001_P0142\TR1_2_W0001_P0142_T0001_R1_P1_K1_Ch2-Ch1.zen
122780	4.414849e-03	5.178168e-03	3.911400e-03	20151202_gfpNIPBLcf1_G2G1\MitoSys2\LSM\gfpNIPBLcF1_G1\DE_W0002_P0058\DE_2_W0002_P0058_T0001\TR1_W0001_P0142\TR1_2_W0001_P0142_T0001_R1_P1_K1_Ch2-Ch1.zen
133020	4.206922e-03	4.746924e-03	3.531400e-03	20151202_gfpNIPBLcf1_G2G1\MitoSys2\LSM\gfpNIPBLcF1_G1\DE_W0002_P0058\DE_2_W0002_P0058_T0001\TR1_W0001_P0142\TR1_2_W0001_P0142_T0001_R1_P1_K1_Ch2-Ch1.zen
143260	3.689476e-03	4.879883e-03	3.198800e-03	20151202_gfpNIPBLcf1_G2G1\MitoSys2\LSM\gfpNIPBLcF1_G1\DE_W0002_P0058\DE_2_W0002_P0058_T0001\TR1_W0001_P0142\TR1_2_W0001_P0142_T0001_R1_P1_K1_Ch2-Ch1.zen
153500	3.363909e-03	4.406088e-03	2.907000e-03	20151202_gfpNIPBLcf1_G2G1\MitoSys2\LSM\gfpNIPBLcF1_G1\DE_W0002_P0058\DE_2_W0002_P0058_T0001\TR1_W0001_P0142\TR1_2_W0001_P0142_T0001_R1_P1_K1_Ch2-Ch1.zen
163740	2.988474e-03	4.861790e-03	2.650300e-03	20151202_gfpNIPBLcf1_G2G1\MitoSys2\LSM\gfpNIPBLcF1_G1\DE_W0002_P0058\DE_2_W0002_P0058_T0001\TR1_W0001_P0142\TR1_2_W0001_P0142_T0001_R1_P1_K1_Ch2-Ch1.zen
173980	2.708149e-03	4.960522e-03	2.423600e-03	20151202_gfpNIPBLcf1_G2G1\MitoSys2\LSM\gfpNIPBLcF1_G1\DE_W0002_P0058\DE_2_W0002_P0058_T0001\TR1_W0001_P0142\TR1_2_W0001_P0142_T0001_R1_P1_K1_Ch2-Ch1.zen
184220	2.075634e-03	5.203173e-03	2.222800e-03	20151202_gfpNIPBLcf1_G2G1\MitoSys2\LSM\gfpNIPBLcF1_G1\DE_W0002_P0058\DE_2_W0002_P0058_T0001\TR1_W0001_P0142\TR1_2_W0001_P0142_T0001_R1_P1_K1_Ch2-Ch1.zen
194460	1.707896e-03	5.440007e-03	2.044400e-03	20151202_gfpNIPBLcf1_G2G1\MitoSys2\LSM\gfpNIPBLcF1_G1\DE_W0002_P0058\DE_2_W0002_P0058_T0001\TR1_W0001_P0142\TR1_2_W0001_P0142_T0001_R1_P1_K1_Ch2-Ch1.zen
204700	1.860727e-03	5.086430e-03	1.885400e-03	20151202_gfpNIPBLcf1_G2G1\MitoSys2\LSM\gfpNIPBLcF1_G1\DE_W0002_P0058\DE_2_W0002_P0058_T0001\TR1_W0001_P0142\TR1_2_W0001_P0142_T0001_R1_P1_K1_Ch2-Ch1.zen
225180	1.508712e-03	4.653024e-03	1.615500e-03	20151202_gfpNIPBLcf1_G2G1\MitoSys2\LSM\gfpNIPBLcF1_G1\DE_W0002_P0058\DE_2_W0002_P0058_T0001\TR1_W0001_P0142\TR1_2_W0001_P0142_T0001_R1_P1_K1_Ch2-Ch1.zen
245660	1.530022e-03	4.702456e-03	1.396900e-03	20151202_gfpNIPBLcf1_G2G1\MitoSys2\LSM\gfpNIPBLcF1_G1\DE_W0002_P0058\DE_2_W0002_P0058_T0001\TR1_W0001_P0142\TR1_2_W0001_P0142_T0001_R1_P1_K1_Ch2-Ch1.zen
266140	1.316271e-03	4.532481e-03	1.217700e-03	20151202_gfpNIPBLcf1_G2G1\MitoSys2\LSM\gfpNIPBLcF1_G1\DE_W0002_P0058\DE_2_W0002_P0058_T0001\TR1_W0001_P0142\TR1_2_W0001_P0142_T0001_R1_P1_K1_Ch2-Ch1.zen
286620	6.585050e-04	4.782153e-03	1.069300e-03	20151202_gfpNIPBLcf1_G2G1\MitoSys2\LSM\gfpNIPBLcF1_G1\DE_W0002_P0058\DE_2_W0002_P0058_T0001\TR1_W0001_P0142\TR1_2_W0001_P0142_T0001_R1_P1_K1_Ch2-Ch1.zen
307100	5.162680e-04	4.781070e-03	9.452700e-04	20151202_gfpNIPBLcf1_G2G1\MitoSys2\LSM\gfpNIPBLcF1_G1\DE_W0002_P0058\DE_2_W0002_P0058_T0001\TR1_W0001_P0142\TR1_2_W0001_P0142_T0001_R1_P1_K1_Ch2-Ch1.zen
327580	6.763864e-04	4.619683e-03	8.405700e-04	20151202_gfpNIPBLcf1_G2G1\MitoSys2\LSM\gfpNIPBLcF1_G1\DE_W0002_P0058\DE_2_W0002_P0058_T0001\TR1_W0001_P0142\TR1_2_W0001_P0142_T0001_R1_P1_K1_Ch2-Ch1.zen
348060	5.344817e-04	4.382405e-03	7.515200e-04	20151202_gfpNIPBLcf1_G2G1\MitoSys2\LSM\gfpNIPBLcF1_G1\DE_W0002_P0058\DE_2_W0002_P0058_T0001\TR1_W0001_P0142\TR1_2_W0001_P0142_T0001_R1_P1_K1_Ch2-Ch1.zen
368540	4.292773e-04	4.145975e-03	6.752200e-04	20151202_gfpNIPBLcf1_G2G1\MitoSys2\LSM\gfpNIPBLcF1_G1\DE_W0002_P0058\DE_2_W0002_P0058_T0001\TR1_W0001_P0142\TR1_2_W0001_P0142_T0001_R1_P1_K1_Ch2-Ch1.zen
389020	5.017669e-04	4.410644e-03	6.094000e-04	20151202_gfpNIPBLcf1_G2G1\MitoSys2\LSM\gfpNIPBLcF1_G1\DE_W0002_P0058\DE_2_W0002_P0058_T0001\TR1_W0001_P0142\TR1_2_W0001_P0142_T0001_R1_P1_K1_Ch2-Ch1.zen
409500	5.761876e-04	4.163548e-03	5.522700e-04	20151202_gfpNIPBLcf1_G2G1\MitoSys2\LSM\gfpNIPBLcF1_G1\DE_W0002_P0058\DE_2_W0002_P0058_T0001\TR1_W0001_P0142\TR1_2_W0001_P0142_T0001_R1_P1_K1_Ch2-Ch1.zen
450460	-1.309565e-04	4.214796e-03	4.586400e-04	20151202_gfpNIPBLcf1_G2G1\MitoSys2\LSM\gfpNIPBLcF1_G1\DE_W0002_P0058\DE_2_W0002_P0058_T0001\TR1_W0001_P0142\TR1_2_W0001_P0142_T0001_R1_P1_K1_Ch2-Ch1.zen
491420	6.609698e-05	4.162160e-03	3.859000e-04	20151202_gfpNIPBLcf1_G2G1\MitoSys2\LSM\gfpNIPBLcF1_G1\DE_W0002_P0058\DE_2_W0002_P0058_T0001\TR1_W0001_P0142\TR1_2_W0001_P0142_T0001_R1_P1_K1_Ch2-Ch1.zen
532380	4.897280e-04	4.894627e-03	3.284000e-04	20151202_gfpNIPBLcf1_G2G1\MitoSys2\LSM\gfpNIPBLcF1_G1\DE_W0002_P0058\DE_2_W0002_P0058_T0001\TR1_W0001_P0142\TR1_2_W0001_P0142_T0001_R1_P1_K1_Ch2-Ch1.zen
573340	1.903499e-04	4.941932e-03	2.822700e-04	20151202_gfpNIPBLcf1_G2G1\MitoSys2\LSM\gfpNIPBLcF1_G1\DE_W0002_P0058\DE_2_W0002_P0058_T0001\TR1_W0001_P0142\TR1_2_W0001_P0142_T0001_R1_P1_K1_Ch2-Ch1.zen
614300	4.422673e-04	4.362825e-03	2.447800e-04	20151202_gfpNIPBLcf1_G2G1\MitoSys2\LSM\gfpNIPBLcF1_G1\DE_W0002_P0058\DE_2_W0002_P0058_T0001\TR1_W0001_P0142\TR1_2_W0001_P0142_T0001_R1_P1_K1_Ch2-Ch1.zen
655260	3.323882e-04	3.533035e-03	2.139600e-04	20151202_gfpNIPBLcf1_G2G1\MitoSys2\LSM\gfpNIPBLcF1_G1\DE_W0002_P0058\DE_2_W0002_P0058_T0001\TR1_W0001_P0142\TR1_2_W0001_P0142_T0001_R1_P1_K1_Ch2-Ch1.zen
696220	-3.141325e-04	3.078201e-03	1.883600e-04	20151202_gfpNIPBLcf1_G2G1\MitoSys2\LSM\gfpNIPBLcF1_G1\DE_W0002_P0058\DE_2_W0002_P0058_T0001\TR1_W0001_P0142\TR1_2_W0001_P0142_T0001_R1_P1_K1_Ch2-Ch1.zen
737180	-9.684502e-04	2.984910e-03	1.668900e-04	20151202_gfpNIPBLcf1_G2G1\MitoSys2\LSM\gfpNIPBLcF1_G1\DE_W0002_P0058\DE_2_W0002_P0058_T0001\TR1_W0001_P0142\TR1_2_W0001_P0142_T0001_R1_P1_K1_Ch2-Ch1.zen
778140	-1.063877e-03	3.913334e-03	1.487500e-04	20151202_gfpNIPBLcf1_G2G1\MitoSys2\LSM\gfpNIPBLcF1_G1\DE_W0002_P0058\DE_2_W0002_P0058_T0001\TR1_W0001_P0142\TR1_2_W0001_P0142_T0001_R1_P1_K1_Ch2-Ch1.zen
819100	-1.279725e-03	4.396420e-03	1.333000e-04	20151202_gfpNIPBLcf1_G2G1\MitoSys2\LSM\gfpNIPBLcF1_G1\DE_W0002_P0058\DE_2_W0002_P0058_T0001\TR1_W0001_P0142\TR1_2_W0001_P0142_T0001_R1_P1_K1_Ch2-Ch1.zen
901020	-1.148773e-03	4.076135e-03	1.086000e-04	20151202_gfpNIPBLcf1_G2G1\MitoSys2\LSM\gfpNIPBLcF1_G1\DE_W0002_P0058\DE_2_W0002_P0058_T0001\TR1_W0001_P0142\TR1_2_W0001_P0142_T0001_R1_P1_K1_Ch2-Ch1.zen
982940	-1.295932e-03	3.576771e-03	9.000100e-05	20151202_gfpNIPBLcf1_G2G1\MitoSys2\LSM\gfpNIPBLcF1_G1\DE_W0002_P0058\DE_2_W0002_P0058_T0001\TR1_W0001_P0142\TR1_2_W0001_P0142_T0001_R1_P1_K1_Ch2-Ch1.zen
1064860	-4.711288e-04	2.910759e-03	7.568900e-05	20151202_gfpNIPBLcf1_G2G1\MitoSys2\LSM\gfpNIPBLcF1_G1\DE_W0002_P0058\DE_2_W0002_P0058_T0001\TR1_W0001_P0142\TR1_2_W0001_P0142_T0001_R1_P1_K1_Ch2-Ch1.zen
1146780	-7.909540e-05	2.314851e-03	6.447500e-05	20151202_gfpNIPBLcf1_G2G1\MitoSys2\LSM\gfpNIPBLcF1_G1\DE_W0002_P0058\DE_2_W0002_P0058_T0001\TR1_W0001_P0142\TR1_2_W0001_P0142_T0001_R1_P1_K1_Ch2-Ch1.zen
1228700	5.211355e-04	3.154815e-03	5.554500e-05	20151202_gfpNIPBLcf1_G2G1\MitoSys2\LSM\gfpNIPBLcF1_G1\DE_W0002_P0058\DE_2_W0002_P0058_T0001\TR1_W0001_P0142\TR1_2_W0001_P0142_T0001_R1_P1_K1_Ch2-Ch1.zen
1310620	-1.951956e-04	4.090367e-03	4.833200e-05	20151202_gfpNIPBLcf1_G2G1\MitoSys2\LSM\gfpNIPBLcF1_G1\DE_W0002_P0058\DE_2_W0002_P0058_T0001\TR1_W0001_P0142\TR1_2_W0001_P0142_T0001_R1_P1_K1_Ch2-Ch1.zen
1392540	-1.060180e-03	4.745468e-03	4.243200e-05	20151202_gfpNIPBLcf1_G2G1\MitoSys2\LSM\gfpNIPBLcF1_G1\DE_W0002_P0058\DE_2_W0002_P0058_T0001\TR1_W0001_P0142\TR1_2_W0001_P0142_T0001_R1_P1_K1_Ch2-Ch1.zen
1474460	-1.576880e-03	3.221249e-03	3.755000e-05	20151202_gfpNIPBLcf1_G2G1\MitoSys2\LSM\gfpNIPBLcF1_G1\DE_W0002_P0058\DE_2_W0002_P0058_T0001\TR1_W0001_P0142\TR1_2_W0001_P0142_T0001_R1_P1_K1_Ch2-Ch1.zen
1556380	-1.460617e-03	2.940186e-03	3.346900e-05	20151202_gfpNIPBLcf1_G2G1\MitoSys2\LSM\gfpNIPBLcF1_G1\DE_W0002_P0058\DE_2_W0002_P0058_T0001\TR1_W0001_P0142\TR1_2_W0001_P0142_T0001_R1_P1_K1_Ch2-Ch1.zen
10	2.791191e-01	1.586753e-01	2.640100e-01	20151202_gfpNIPBLcf1_G2G1\MitoSys2\LSM\gfpNIPBLcF1_G1\DE_W0002_P0058\DE_2_W0002_P0058_T0001\TR1_W0001_P0142\TR1_2_W0001_P0142_T0001_R1_P4_K1_Ch2-Ch1.zen
20	2.210998e-01	1.535333e-01	2.571200e-01	20151202_gfpNIPBLcf1_G2G1\MitoSys2\LSM\gfpNIPBLcF1_G1\DE_W0002_P0058\DE_2_W0002_P0058_T0001\TR1_W0001_P0142\TR1_2_W0001_P0142_T0001_R1_P4_K1_Ch2-Ch1.zen
30	3.005332e-01	1.730728e-01	2.507700e-01	20151202_gfpNIPBLcf1_G2G1\MitoSys2\LSM\gfpNIPBLcF1_G1\DE_W0002_P0058\DE_2_W0002_P0058_T0001\TR1_W0001_P0142\TR1_2_W0001_P0142_T0001_R1_P4_K1_Ch2-Ch1.zen
40	2.312739e-01	1.098533e-01	2.449300e-01	20151202_gfpNIPBLcf1_G2G1\MitoSys2\LSM\gfpNIPBLcF1_G1\DE_W0002_P0058\DE_2_W0002_P0058_T0001\TR1_W0001_P0142\TR1_2_W0001_P0142_T0001_R1_P4_K1_Ch2-Ch1.zen
50	2.330546e-01	1.452382e-01	2.395600e-01	20151202_gfpNIPBLcf1_G2G1\MitoSys2\LSM\gfpNIPBLcF1_G1\DE_W0002_P0058\DE_2_W0002_P0058_T0001\TR1_W0001_P0142\TR1_2_W0001_P0142_T0001_R1_P4_K1_Ch2-Ch1.zen
60	2.191877e-01	1.431028e-01	2.346200e-01	20151202_gfpNIPBLcf1_G2G1\MitoSys2\LSM\gfpNIPBLcF1_G1\DE_W0002_P0058\DE_2_W0002_P0058_T0001\TR1_W0001_P0142\TR1_2_W0001_P0142_T0001_R1_P4_K1_Ch2-Ch1.zen
70	2.366711e-01	1.358649e-01	2.300700e-01	20151202_gfpNIPBLcf1_G2G1\MitoSys2\LSM\gfpNIPBLcF1_G1\DE_W0002_P0058\DE_2_W0002_P0058_T0001\TR1_W0001_P0142\TR1_2_W0001_P0142_T0001_R1_P4_K1_Ch2-Ch1.zen
80	2.183899e-01	1.683081e-01	2.258800e-01	20151202_gfpNIPBLcf1_G2G1\MitoSys2\LSM\gfpNIPBLcF1_G1\DE_W0002_P0058\DE_2_W0002_P0058_T0001\TR1_W0001_P0142\TR1_2_W0001_P0142_T0001_R1_P4_K1_Ch2-Ch1.zen
90	2.184619e-01	1.696768e-01	2.220200e-01	20151202_gfpNIPBLcf1_G2G1\MitoSys2\LSM\gfpNIPBLcF1_G1\DE_W0002_P0058\DE_2_W0002_P0058_T0001\TR1_W0001_P0142\TR1_2_W0001_P0142_T0001_R1_P4_K1_Ch2-Ch1.zen
100	2.188047e-01	7.348025e-02	2.184400e-01	20151202_gfpNIPBLcf1_G2G1\MitoSys2\LSM\gfpNIPBLcF1_G1\DE_W0002_P0058\DE_2_W0002_P0058_T0001\TR1_W0001_P0142\TR1_2_W0001_P0142_T0001_R1_P4_K1_Ch2-Ch1.zen
120	2.116996e-01	1.104512e-01	2.120700e-01	20151202_gfpNIPBLcf1_G2G1\MitoSys2\LSM\gfpNIPBLcF1_G1\DE_W0002_P0058\DE_2_W0002_P0058_T0001\TR1_W0001_P0142\TR1_2_W0001_P0142_T0001_R1_P4_K1_Ch2-Ch1.zen
140	2.426724e-01	1.189243e-01	2.065800e-01	20151202_gfpNIPBLcf1_G2G1\MitoSys2\LSM\gfpNIPBLcF1_G1\DE_W0002_P0058\DE_2_W0002_P0058_T0001\TR1_W0001_P0142\TR1_2_W0001_P0142_T0001_R1_P4_K1_Ch2-Ch1.zen
160	1.909214e-01	1.044004e-01	2.018000e-01	20151202_gfpNIPBLcf1_G2G1\MitoSys2\LSM\gfpNIPBLcF1_G1\DE_W0002_P0058\DE_2_W0002_P0058_T0001\TR1_W0001_P0142\TR1_2_W0001_P0142_T0001_R1_P4_K1_Ch2-Ch1.zen
180	1.450888e-01	9.841490e-02	1.976100e-01	20151202_gfpNIPBLcf1_G2G1\MitoSys2\LSM\gfpNIPBLcF1_G1\DE_W0002_P0058\DE_2_W0002_P0058_T0001\TR1_W0001_P0142\TR1_2_W0001_P0142_T0001_R1_P4_K1_Ch2-Ch1.zen
200	2.359661e-01	9.046421e-02	1.939100e-01	20151202_gfpNIPBLcf1_G2G1\MitoSys2\LSM\gfpNIPBLcF1_G1\DE_W0002_P0058\DE_2_W0002_P0058_T0001\TR1_W0001_P0142\TR1_2_W0001_P0142_T0001_R1_P4_K1_Ch2-Ch1.zen
220	1.735611e-01	1.044022e-01	1.906000e-01	20151202_gfpNIPBLcf1_G2G1\MitoSys2\LSM\gfpNIPBLcF1_G1\DE_W0002_P0058\DE_2_W0002_P0058_T0001\TR1_W0001_P0142\TR1_2_W0001_P0142_T0001_R1_P4_K1_Ch2-Ch1.zen
240	1.866054e-01	9.220686e-02	1.876200e-01	20151202_gfpNIPBLcf1_G2G1\MitoSys2\LSM\gfpNIPBLcF1_G1\DE_W0002_P0058\DE_2_W0002_P0058_T0001\TR1_W0001_P0142\TR1_2_W0001_P0142_T0001_R1_P4_K1_Ch2-Ch1.zen
260	1.822678e-01	9.749508e-02	1.849200e-01	20151202_gfpNIPBLcf1_G2G1\MitoSys2\LSM\gfpNIPBLcF1_G1\DE_W0002_P0058\DE_2_W0002_P0058_T0001\TR1_W0001_P0142\TR1_2_W0001_P0142_T0001_R1_P4_K1_Ch2-Ch1.zen
280	1.688224e-01	6.847618e-02	1.824300e-01	20151202_gfpNIPBLcf1_G2G1\MitoSys2\LSM\gfpNIPBLcF1_G1\DE_W0002_P0058\DE_2_W0002_P0058_T0001\TR1_W0001_P0142\TR1_2_W0001_P0142_T0001_R1_P4_K1_Ch2-Ch1.zen
300	1.938938e-01	7.515487e-02	1.801400e-01	20151202_gfpNIPBLcf1_G2G1\MitoSys2\LSM\gfpNIPBLcF1_G1\DE_W0002_P0058\DE_2_W0002_P0058_T0001\TR1_W0001_P0142\TR1_2_W0001_P0142_T0001_R1_P4_K1_Ch2-Ch1.zen
340	1.800979e-01	6.959434e-02	1.759900e-01	20151202_gfpNIPBLcf1_G2G1\MitoSys2\LSM\gfpNIPBLcF1_G1\DE_W0002_P0058\DE_2_W0002_P0058_T0001\TR1_W0001_P0142\TR1_2_W0001_P0142_T0001_R1_P4_K1_Ch2-Ch1.zen
380	1.683135e-01	8.821776e-02	1.722900e-01	20151202_gfpNIPBLcf1_G2G1\MitoSys2\LSM\gfpNIPBLcF1_G1\DE_W0002_P0058\DE_2_W0002_P0058_T0001\TR1_W0001_P0142\TR1_2_W0001_P0142_T0001_R1_P4_K1_Ch2-Ch1.zen
420	1.799228e-01	1.054260e-01	1.689300e-01	20151202_gfpNIPBLcf1_G2G1\MitoSys2\LSM\gfpNIPBLcF1_G1\DE_W0002_P0058\DE_2_W0002_P0058_T0001\TR1_W0001_P0142\TR1_2_W0001_P0142_T0001_R1_P4_K1_Ch2-Ch1.zen
460	1.826878e-01	7.485230e-02	1.658100e-01	20151202_gfpNIPBLcf1_G2G1\MitoSys2\LSM\gfpNIPBLcF1_G1\DE_W0002_P0058\DE_2_W0002_P0058_T0001\TR1_W0001_P0142\TR1_2_W0001_P0142_T0001_R1_P4_K1_Ch2-Ch1.zen
500	1.785030e-01	7.408355e-02	1.628800e-01	20151202_gfpNIPBLcf1_G2G1\MitoSys2\LSM\gfpNIPBLcF1_G1\DE_W0002_P0058\DE_2_W0002_P0058_T0001\TR1_W0001_P0142\TR1_2_W0001_P0142_T0001_R1_P4_K1_Ch2-Ch1.zen
540	1.725623e-01	8.649006e-02	1.601100e-01	20151202_gfpNIPBLcf1_G2G1\MitoSys2\LSM\gfpNIPBLcF1_G1\DE_W0002_P0058\DE_2_W0002_P0058_T0001\TR1_W0001_P0142\TR1_2_W0001_P0142_T0001_R1_P4_K1_Ch2-Ch1.zen
580	1.380119e-01	1.006907e-01	1.574800e-01	20151202_gfpNIPBLcf1_G2G1\MitoSys2\LSM\gfpNIPBLcF1_G1\DE_W0002_P0058\DE_2_W0002_P0058_T0001\TR1_W0001_P0142\TR1_2_W0001_P0142_T0001_R1_P4_K1_Ch2-Ch1.zen
620	1.617733e-01	7.648360e-02	1.549600e-01	20151202_gfpNIPBLcf1_G2G1\MitoSys2\LSM\gfpNIPBLcF1_G1\DE_W0002_P0058\DE_2_W0002_P0058_T0001\TR1_W0001_P0142\TR1_2_W0001_P0142_T0001_R1_P4_K1_Ch2-Ch1.zen
660	1.537594e-01	6.289175e-02	1.525500e-01	20151202_gfpNIPBLcf1_G2G1\MitoSys2\LSM\gfpNIPBLcF1_G1\DE_W0002_P0058\DE_2_W0002_P0058_T0001\TR1_W0001_P0142\TR1_2_W0001_P0142_T0001_R1_P4_K1_Ch2-Ch1.zen
700	1.420305e-01	5.979783e-02	1.502300e-01	20151202_gfpNIPBLcf1_G2G1\MitoSys2\LSM\gfpNIPBLcF1_G1\DE_W0002_P0058\DE_2_W0002_P0058_T0001\TR1_W0001_P0142\TR1_2_W0001_P0142_T0001_R1_P4_K1_Ch2-Ch1.zen
780	1.297885e-01	7.062077e-02	1.458500e-01	20151202_gfpNIPBLcf1_G2G1\MitoSys2\LSM\gfpNIPBLcF1_G1\DE_W0002_P0058\DE_2_W0002_P0058_T0001\TR1_W0001_P0142\TR1_2_W0001_P0142_T0001_R1_P4_K1_Ch2-Ch1.zen
860	1.577578e-01	6.944291e-02	1.417800e-01	20151202_gfpNIPBLcf1_G2G1\MitoSys2\LSM\gfpNIPBLcF1_G1\DE_W0002_P0058\DE_2_W0002_P0058_T0001\TR1_W0001_P0142\TR1_2_W0001_P0142_T0001_R1_P4_K1_Ch2-Ch1.zen
940	1.151660e-01	8.206948e-02	1.379800e-01	20151202_gfpNIPBLcf1_G2G1\MitoSys2\LSM\gfpNIPBLcF1_G1\DE_W0002_P0058\DE_2_W0002_P0058_T0001\TR1_W0001_P0142\TR1_2_W0001_P0142_T0001_R1_P4_K1_Ch2-Ch1.zen
1020	1.380248e-01	5.174621e-02	1.344400e-01	20151202_gfpNIPBLcf1_G2G1\MitoSys2\LSM\gfpNIPBLcF1_G1\DE_W0002_P0058\DE_2_W0002_P0058_T0001\TR1_W0001_P0142\TR1_2_W0001_P0142_T0001_R1_P4_K1_Ch2-Ch1.zen
1100	1.256737e-01	7.557556e-02	1.311200e-01	20151202_gfpNIPBLcf1_G2G1\MitoSys2\LSM\gfpNIPBLcF1_G1\DE_W0002_P0058\DE_2_W0002_P0058_T0001\TR1_W0001_P0142\TR1_2_W0001_P0142_T0001_R1_P4_K1_Ch2-Ch1.zen
1180	1.132514e-01	4.835831e-02	1.280100e-01	20151202_gfpNIPBLcf1_G2G1\MitoSys2\LSM\gfpNIPBLcF1_G1\DE_W0002_P0058\DE_2_W0002_P0058_T0001\TR1_W0001_P0142\TR1_2_W0001_P0142_T0001_R1_P4_K1_Ch2-Ch1.zen
1260	1.272405e-01	6.926166e-02	1.250900e-01	20151202_gfpNIPBLcf1_G2G1\MitoSys2\LSM\gfpNIPBLcF1_G1\DE_W0002_P0058\DE_2_W0002_P0058_T0001\TR1_W0001_P0142\TR1_2_W0001_P0142_T0001_R1_P4_K1_Ch2-Ch1.zen
1340	1.266067e-01	5.504129e-02	1.223400e-01	20151202_gfpNIPBLcf1_G2G1\MitoSys2\LSM\gfpNIPBLcF1_G1\DE_W0002_P0058\DE_2_W0002_P0058_T0001\TR1_W0001_P0142\TR1_2_W0001_P0142_T0001_R1_P4_K1_Ch2-Ch1.zen
1420	1.190521e-01	6.974385e-02	1.197600e-01	20151202_gfpNIPBLcf1_G2G1\MitoSys2\LSM\gfpNIPBLcF1_G1\DE_W0002_P0058\DE_2_W0002_P0058_T0001\TR1_W0001_P0142\TR1_2_W0001_P0142_T0001_R1_P4_K1_Ch2-Ch1.zen
1500	1.207186e-01	5.533185e-02	1.173200e-01	20151202_gfpNIPBLcf1_G2G1\MitoSys2\LSM\gfpNIPBLcF1_G1\DE_W0002_P0058\DE_2_W0002_P0058_T0001\TR1_W0001_P0142\TR1_2_W0001_P0142_T0001_R1_P4_K1_Ch2-Ch1.zen
1660	1.086544e-01	5.592340e-02	1.128300e-01	20151202_gfpNIPBLcf1_G2G1\MitoSys2\LSM\gfpNIPBLcF1_G1\DE_W0002_P0058\DE_2_W0002_P0058_T0001\TR1_W0001_P0142\TR1_2_W0001_P0142_T0001_R1_P4_K1_Ch2-Ch1.zen
1820	1.242727e-01	5.229468e-02	1.087900e-01	20151202_gfpNIPBLcf1_G2G1\MitoSys2\LSM\gfpNIPBLcF1_G1\DE_W0002_P0058\DE_2_W0002_P0058_T0001\TR1_W0001_P0142\TR1_2_W0001_P0142_T0001_R1_P4_K1_Ch2-Ch1.zen
1980	9.556197e-02	5.170323e-02	1.051400e-01	20151202_gfpNIPBLcf1_G2G1\MitoSys2\LSM\gfpNIPBLcF1_G1\DE_W0002_P0058\DE_2_W0002_P0058_T0001\TR1_W0001_P0142\TR1_2_W0001_P0142_T0001_R1_P4_K1_Ch2-Ch1.zen
2140	1.144164e-01	6.360205e-02	1.018200e-01	20151202_gfpNIPBLcf1_G2G1\MitoSys2\LSM\gfpNIPBLcF1_G1\DE_W0002_P0058\DE_2_W0002_P0058_T0001\TR1_W0001_P0142\TR1_2_W0001_P0142_T0001_R1_P4_K1_Ch2-Ch1.zen
2300	9.012180e-02	5.628259e-02	9.878500e-02	20151202_gfpNIPBLcf1_G2G1\MitoSys2\LSM\gfpNIPBLcF1_G1\DE_W0002_P0058\DE_2_W0002_P0058_T0001\TR1_W0001_P0142\TR1_2_W0001_P0142_T0001_R1_P4_K1_Ch2-Ch1.zen
2460	1.019512e-01	5.261494e-02	9.599500e-02	20151202_gfpNIPBLcf1_G2G1\MitoSys2\LSM\gfpNIPBLcF1_G1\DE_W0002_P0058\DE_2_W0002_P0058_T0001\TR1_W0001_P0142\TR1_2_W0001_P0142_T0001_R1_P4_K1_Ch2-Ch1.zen
2620	9.869596e-02	3.803121e-02	9.341800e-02	20151202_gfpNIPBLcf1_G2G1\MitoSys2\LSM\gfpNIPBLcF1_G1\DE_W0002_P0058\DE_2_W0002_P0058_T0001\TR1_W0001_P0142\TR1_2_W0001_P0142_T0001_R1_P4_K1_Ch2-Ch1.zen
2780	7.924992e-02	4.968034e-02	9.102700e-02	20151202_gfpNIPBLcf1_G2G1\MitoSys2\LSM\gfpNIPBLcF1_G1\DE_W0002_P0058\DE_2_W0002_P0058_T0001\TR1_W0001_P0142\TR1_2_W0001_P0142_T0001_R1_P4_K1_Ch2-Ch1.zen
2940	1.009744e-01	3.895976e-02	8.880100e-02	20151202_gfpNIPBLcf1_G2G1\MitoSys2\LSM\gfpNIPBLcF1_G1\DE_W0002_P0058\DE_2_W0002_P0058_T0001\TR1_W0001_P0142\TR1_2_W0001_P0142_T0001_R1_P4_K1_Ch2-Ch1.zen
3100	8.790547e-02	3.962814e-02	8.671900e-02	20151202_gfpNIPBLcf1_G2G1\MitoSys2\LSM\gfpNIPBLcF1_G1\DE_W0002_P0058\DE_2_W0002_P0058_T0001\TR1_W0001_P0142\TR1_2_W0001_P0142_T0001_R1_P4_K1_Ch2-Ch1.zen
3420	8.607125e-02	4.105927e-02	8.292700e-02	20151202_gfpNIPBLcf1_G2G1\MitoSys2\LSM\gfpNIPBLcF1_G1\DE_W0002_P0058\DE_2_W0002_P0058_T0001\TR1_W0001_P0142\TR1_2_W0001_P0142_T0001_R1_P4_K1_Ch2-Ch1.zen
3740	7.271195e-02	4.277486e-02	7.954700e-02	20151202_gfpNIPBLcf1_G2G1\MitoSys2\LSM\gfpNIPBLcF1_G1\DE_W0002_P0058\DE_2_W0002_P0058_T0001\TR1_W0001_P0142\TR1_2_W0001_P0142_T0001_R1_P4_K1_Ch2-Ch1.zen
4060	7.719965e-02	4.694567e-02	7.650100e-02	20151202_gfpNIPBLcf1_G2G1\MitoSys2\LSM\gfpNIPBLcF1_G1\DE_W0002_P0058\DE_2_W0002_P0058_T0001\TR1_W0001_P0142\TR1_2_W0001_P0142_T0001_R1_P4_K1_Ch2-Ch1.zen
4380	7.397751e-02	4.258729e-02	7.373000e-02	20151202_gfpNIPBLcf1_G2G1\MitoSys2\LSM\gfpNIPBLcF1_G1\DE_W0002_P0058\DE_2_W0002_P0058_T0001\TR1_W0001_P0142\TR1_2_W0001_P0142_T0001_R1_P4_K1_Ch2-Ch1.zen
4700	6.112461e-02	3.289594e-02	7.118900e-02	20151202_gfpNIPBLcf1_G2G1\MitoSys2\LSM\gfpNIPBLcF1_G1\DE_W0002_P0058\DE_2_W0002_P0058_T0001\TR1_W0001_P0142\TR1_2_W0001_P0142_T0001_R1_P4_K1_Ch2-Ch1.zen
5020	7.292425e-02	3.811544e-02	6.884300e-02	20151202_gfpNIPBLcf1_G2G1\MitoSys2\LSM\gfpNIPBLcF1_G1\DE_W0002_P0058\DE_2_W0002_P0058_T0001\TR1_W0001_P0142\TR1_2_W0001_P0142_T0001_R1_P4_K1_Ch2-Ch1.zen
5340	7.019215e-02	4.177402e-02	6.666300e-02	20151202_gfpNIPBLcf1_G2G1\MitoSys2\LSM\gfpNIPBLcF1_G1\DE_W0002_P0058\DE_2_W0002_P0058_T0001\TR1_W0001_P0142\TR1_2_W0001_P0142_T0001_R1_P4_K1_Ch2-Ch1.zen
5660	6.485291e-02	3.691806e-02	6.462800e-02	20151202_gfpNIPBLcf1_G2G1\MitoSys2\LSM\gfpNIPBLcF1_G1\DE_W0002_P0058\DE_2_W0002_P0058_T0001\TR1_W0001_P0142\TR1_2_W0001_P0142_T0001_R1_P4_K1_Ch2-Ch1.zen
5980	6.019039e-02	4.265375e-02	6.271900e-02	20151202_gfpNIPBLcf1_G2G1\MitoSys2\LSM\gfpNIPBLcF1_G1\DE_W0002_P0058\DE_2_W0002_P0058_T0001\TR1_W0001_P0142\TR1_2_W0001_P0142_T0001_R1_P4_K1_Ch2-Ch1.zen
6300	6.118443e-02	3.734221e-02	6.092100e-02	20151202_gfpNIPBLcf1_G2G1\MitoSys2\LSM\gfpNIPBLcF1_G1\DE_W0002_P0058\DE_2_W0002_P0058_T0001\TR1_W0001_P0142\TR1_2_W0001_P0142_T0001_R1_P4_K1_Ch2-Ch1.zen
6940	6.134628e-02	4.372692e-02	5.761400e-02	20151202_gfpNIPBLcf1_G2G1\MitoSys2\LSM\gfpNIPBLcF1_G1\DE_W0002_P0058\DE_2_W0002_P0058_T0001\TR1_W0001_P0142\TR1_2_W0001_P0142_T0001_R1_P4_K1_Ch2-Ch1.zen
7580	5.416492e-02	3.915642e-02	5.463000e-02	20151202_gfpNIPBLcf1_G2G1\MitoSys2\LSM\gfpNIPBLcF1_G1\DE_W0002_P0058\DE_2_W0002_P0058_T0001\TR1_W0001_P0142\TR1_2_W0001_P0142_T0001_R1_P4_K1_Ch2-Ch1.zen
8220	4.859085e-02	3.240322e-02	5.191500e-02	20151202_gfpNIPBLcf1_G2G1\MitoSys2\LSM\gfpNIPBLcF1_G1\DE_W0002_P0058\DE_2_W0002_P0058_T0001\TR1_W0001_P0142\TR1_2_W0001_P0142_T0001_R1_P4_K1_Ch2-Ch1.zen
8860	5.009961e-02	2.792084e-02	4.942700e-02	20151202_gfpNIPBLcf1_G2G1\MitoSys2\LSM\gfpNIPBLcF1_G1\DE_W0002_P0058\DE_2_W0002_P0058_T0001\TR1_W0001_P0142\TR1_2_W0001_P0142_T0001_R1_P4_K1_Ch2-Ch1.zen
9500	4.276988e-02	3.294300e-02	4.713500e-02	20151202_gfpNIPBLcf1_G2G1\MitoSys2\LSM\gfpNIPBLcF1_G1\DE_W0002_P0058\DE_2_W0002_P0058_T0001\TR1_W0001_P0142\TR1_2_W0001_P0142_T0001_R1_P4_K1_Ch2-Ch1.zen
10140	4.833097e-02	3.765804e-02	4.501600e-02	20151202_gfpNIPBLcf1_G2G1\MitoSys2\LSM\gfpNIPBLcF1_G1\DE_W0002_P0058\DE_2_W0002_P0058_T0001\TR1_W0001_P0142\TR1_2_W0001_P0142_T0001_R1_P4_K1_Ch2-Ch1.zen
10780	3.985326e-02	3.612186e-02	4.304800e-02	20151202_gfpNIPBLcf1_G2G1\MitoSys2\LSM\gfpNIPBLcF1_G1\DE_W0002_P0058\DE_2_W0002_P0058_T0001\TR1_W0001_P0142\TR1_2_W0001_P0142_T0001_R1_P4_K1_Ch2-Ch1.zen
11420	4.438495e-02	3.561368e-02	4.121500e-02	20151202_gfpNIPBLcf1_G2G1\MitoSys2\LSM\gfpNIPBLcF1_G1\DE_W0002_P0058\DE_2_W0002_P0058_T0001\TR1_W0001_P0142\TR1_2_W0001_P0142_T0001_R1_P4_K1_Ch2-Ch1.zen
12060	4.391944e-02	3.321976e-02	3.950400e-02	20151202_gfpNIPBLcf1_G2G1\MitoSys2\LSM\gfpNIPBLcF1_G1\DE_W0002_P0058\DE_2_W0002_P0058_T0001\TR1_W0001_P0142\TR1_2_W0001_P0142_T0001_R1_P4_K1_Ch2-Ch1.zen
12700	3.332102e-02	3.687716e-02	3.790300e-02	20151202_gfpNIPBLcf1_G2G1\MitoSys2\LSM\gfpNIPBLcF1_G1\DE_W0002_P0058\DE_2_W0002_P0058_T0001\TR1_W0001_P0142\TR1_2_W0001_P0142_T0001_R1_P4_K1_Ch2-Ch1.zen
13980	3.448035e-02	3.110441e-02	3.499200e-02	20151202_gfpNIPBLcf1_G2G1\MitoSys2\LSM\gfpNIPBLcF1_G1\DE_W0002_P0058\DE_2_W0002_P0058_T0001\TR1_W0001_P0142\TR1_2_W0001_P0142_T0001_R1_P4_K1_Ch2-Ch1.zen
15260	2.774196e-02	2.757861e-02	3.241700e-02	20151202_gfpNIPBLcf1_G2G1\MitoSys2\LSM\gfpNIPBLcF1_G1\DE_W0002_P0058\DE_2_W0002_P0058_T0001\TR1_W0001_P0142\TR1_2_W0001_P0142_T0001_R1_P4_K1_Ch2-Ch1.zen
16540	2.765625e-02	3.323083e-02	3.012500e-02	20151202_gfpNIPBLcf1_G2G1\MitoSys2\LSM\gfpNIPBLcF1_G1\DE_W0002_P0058\DE_2_W0002_P0058_T0001\TR1_W0001_P0142\TR1_2_W0001_P0142_T0001_R1_P4_K1_Ch2-Ch1.zen
17820	2.943460e-02	2.715651e-02	2.807500e-02	20151202_gfpNIPBLcf1_G2G1\MitoSys2\LSM\gfpNIPBLcF1_G1\DE_W0002_P0058\DE_2_W0002_P0058_T0001\TR1_W0001_P0142\TR1_2_W0001_P0142_T0001_R1_P4_K1_Ch2-Ch1.zen
19100	2.762776e-02	3.554372e-02	2.623400e-02	20151202_gfpNIPBLcf1_G2G1\MitoSys2\LSM\gfpNIPBLcF1_G1\DE_W0002_P0058\DE_2_W0002_P0058_T0001\TR1_W0001_P0142\TR1_2_W0001_P0142_T0001_R1_P4_K1_Ch2-Ch1.zen
20380	2.095479e-02	3.034007e-02	2.457400e-02	20151202_gfpNIPBLcf1_G2G1\MitoSys2\LSM\gfpNIPBLcF1_G1\DE_W0002_P0058\DE_2_W0002_P0058_T0001\TR1_W0001_P0142\TR1_2_W0001_P0142_T0001_R1_P4_K1_Ch2-Ch1.zen
21660	2.731673e-02	3.275508e-02	2.307200e-02	20151202_gfpNIPBLcf1_G2G1\MitoSys2\LSM\gfpNIPBLcF1_G1\DE_W0002_P0058\DE_2_W0002_P0058_T0001\TR1_W0001_P0142\TR1_2_W0001_P0142_T0001_R1_P4_K1_Ch2-Ch1.zen
22940	1.891558e-02	3.017575e-02	2.170800e-02	20151202_gfpNIPBLcf1_G2G1\MitoSys2\LSM\gfpNIPBLcF1_G1\DE_W0002_P0058\DE_2_W0002_P0058_T0001\TR1_W0001_P0142\TR1_2_W0001_P0142_T0001_R1_P4_K1_Ch2-Ch1.zen
24220	2.455224e-02	2.982273e-02	2.046500e-02	20151202_gfpNIPBLcf1_G2G1\MitoSys2\LSM\gfpNIPBLcF1_G1\DE_W0002_P0058\DE_2_W0002_P0058_T0001\TR1_W0001_P0142\TR1_2_W0001_P0142_T0001_R1_P4_K1_Ch2-Ch1.zen
25500	2.357797e-02	3.084279e-02	1.932900e-02	20151202_gfpNIPBLcf1_G2G1\MitoSys2\LSM\gfpNIPBLcF1_G1\DE_W0002_P0058\DE_2_W0002_P0058_T0001\TR1_W0001_P0142\TR1_2_W0001_P0142_T0001_R1_P4_K1_Ch2-Ch1.zen
28060	1.626855e-02	2.371875e-02	1.733300e-02	20151202_gfpNIPBLcf1_G2G1\MitoSys2\LSM\gfpNIPBLcF1_G1\DE_W0002_P0058\DE_2_W0002_P0058_T0001\TR1_W0001_P0142\TR1_2_W0001_P0142_T0001_R1_P4_K1_Ch2-Ch1.zen
30620	1.524229e-02	2.532020e-02	1.564100e-02	20151202_gfpNIPBLcf1_G2G1\MitoSys2\LSM\gfpNIPBLcF1_G1\DE_W0002_P0058\DE_2_W0002_P0058_T0001\TR1_W0001_P0142\TR1_2_W0001_P0142_T0001_R1_P4_K1_Ch2-Ch1.zen
33180	1.805456e-02	2.562378e-02	1.419300e-02	20151202_gfpNIPBLcf1_G2G1\MitoSys2\LSM\gfpNIPBLcF1_G1\DE_W0002_P0058\DE_2_W0002_P0058_T0001\TR1_W0001_P0142\TR1_2_W0001_P0142_T0001_R1_P4_K1_Ch2-Ch1.zen
35740	1.465737e-02	2.304249e-02	1.294400e-02	20151202_gfpNIPBLcf1_G2G1\MitoSys2\LSM\gfpNIPBLcF1_G1\DE_W0002_P0058\DE_2_W0002_P0058_T0001\TR1_W0001_P0142\TR1_2_W0001_P0142_T0001_R1_P4_K1_Ch2-Ch1.zen
38300	1.450489e-02	2.343164e-02	1.185800e-02	20151202_gfpNIPBLcf1_G2G1\MitoSys2\LSM\gfpNIPBLcF1_G1\DE_W0002_P0058\DE_2_W0002_P0058_T0001\TR1_W0001_P0142\TR1_2_W0001_P0142_T0001_R1_P4_K1_Ch2-Ch1.zen
40860	1.102580e-02	2.452096e-02	1.090800e-02	20151202_gfpNIPBLcf1_G2G1\MitoSys2\LSM\gfpNIPBLcF1_G1\DE_W0002_P0058\DE_2_W0002_P0058_T0001\TR1_W0001_P0142\TR1_2_W0001_P0142_T0001_R1_P4_K1_Ch2-Ch1.zen
43420	1.086475e-02	1.956971e-02	1.007100e-02	20151202_gfpNIPBLcf1_G2G1\MitoSys2\LSM\gfpNIPBLcF1_G1\DE_W0002_P0058\DE_2_W0002_P0058_T0001\TR1_W0001_P0142\TR1_2_W0001_P0142_T0001_R1_P4_K1_Ch2-Ch1.zen
45980	1.070847e-02	1.890382e-02	9.329800e-03	20151202_gfpNIPBLcf1_G2G1\MitoSys2\LSM\gfpNIPBLcF1_G1\DE_W0002_P0058\DE_2_W0002_P0058_T0001\TR1_W0001_P0142\TR1_2_W0001_P0142_T0001_R1_P4_K1_Ch2-Ch1.zen
48540	9.557136e-03	2.352202e-02	8.670200e-03	20151202_gfpNIPBLcf1_G2G1\MitoSys2\LSM\gfpNIPBLcF1_G1\DE_W0002_P0058\DE_2_W0002_P0058_T0001\TR1_W0001_P0142\TR1_2_W0001_P0142_T0001_R1_P4_K1_Ch2-Ch1.zen
51100	5.872839e-03	1.939473e-02	8.080300e-03	20151202_gfpNIPBLcf1_G2G1\MitoSys2\LSM\gfpNIPBLcF1_G1\DE_W0002_P0058\DE_2_W0002_P0058_T0001\TR1_W0001_P0142\TR1_2_W0001_P0142_T0001_R1_P4_K1_Ch2-Ch1.zen
56220	1.056467e-02	1.852250e-02	7.072300e-03	20151202_gfpNIPBLcf1_G2G1\MitoSys2\LSM\gfpNIPBLcF1_G1\DE_W0002_P0058\DE_2_W0002_P0058_T0001\TR1_W0001_P0142\TR1_2_W0001_P0142_T0001_R1_P4_K1_Ch2-Ch1.zen
61340	8.799361e-03	1.452665e-02	6.246300e-03	20151202_gfpNIPBLcf1_G2G1\MitoSys2\LSM\gfpNIPBLcF1_G1\DE_W0002_P0058\DE_2_W0002_P0058_T0001\TR1_W0001_P0142\TR1_2_W0001_P0142_T0001_R1_P4_K1_Ch2-Ch1.zen
66460	5.933343e-03	1.578942e-02	5.560000e-03	20151202_gfpNIPBLcf1_G2G1\MitoSys2\LSM\gfpNIPBLcF1_G1\DE_W0002_P0058\DE_2_W0002_P0058_T0001\TR1_W0001_P0142\TR1_2_W0001_P0142_T0001_R1_P4_K1_Ch2-Ch1.zen
71580	4.248439e-05	1.044443e-02	4.983200e-03	20151202_gfpNIPBLcf1_G2G1\MitoSys2\LSM\gfpNIPBLcF1_G1\DE_W0002_P0058\DE_2_W0002_P0058_T0001\TR1_W0001_P0142\TR1_2_W0001_P0142_T0001_R1_P4_K1_Ch2-Ch1.zen
76700	7.258738e-04	1.539721e-02	4.493200e-03	20151202_gfpNIPBLcf1_G2G1\MitoSys2\LSM\gfpNIPBLcF1_G1\DE_W0002_P0058\DE_2_W0002_P0058_T0001\TR1_W0001_P0142\TR1_2_W0001_P0142_T0001_R1_P4_K1_Ch2-Ch1.zen
81820	-6.697317e-04	1.685593e-02	4.073100e-03	20151202_gfpNIPBLcf1_G2G1\MitoSys2\LSM\gfpNIPBLcF1_G1\DE_W0002_P0058\DE_2_W0002_P0058_T0001\TR1_W0001_P0142\TR1_2_W0001_P0142_T0001_R1_P4_K1_Ch2-Ch1.zen
86940	-9.276801e-04	1.503795e-02	3.710000e-03	20151202_gfpNIPBLcf1_G2G1\MitoSys2\LSM\gfpNIPBLcF1_G1\DE_W0002_P0058\DE_2_W0002_P0058_T0001\TR1_W0001_P0142\TR1_2_W0001_P0142_T0001_R1_P4_K1_Ch2-Ch1.zen
92060	3.962772e-03	1.927341e-02	3.393900e-03	20151202_gfpNIPBLcf1_G2G1\MitoSys2\LSM\gfpNIPBLcF1_G1\DE_W0002_P0058\DE_2_W0002_P0058_T0001\TR1_W0001_P0142\TR1_2_W0001_P0142_T0001_R1_P4_K1_Ch2-Ch1.zen
97180	-1.298249e-03	2.340729e-02	3.116900e-03	20151202_gfpNIPBLcf1_G2G1\MitoSys2\LSM\gfpNIPBLcF1_G1\DE_W0002_P0058\DE_2_W0002_P0058_T0001\TR1_W0001_P0142\TR1_2_W0001_P0142_T0001_R1_P4_K1_Ch2-Ch1.zen
102300	4.237488e-05	2.179340e-02	2.872700e-03	20151202_gfpNIPBLcf1_G2G1\MitoSys2\LSM\gfpNIPBLcF1_G1\DE_W0002_P0058\DE_2_W0002_P0058_T0001\TR1_W0001_P0142\TR1_2_W0001_P0142_T0001_R1_P4_K1_Ch2-Ch1.zen
112540	-1.051518e-03	2.384766e-02	2.463400e-03	20151202_gfpNIPBLcf1_G2G1\MitoSys2\LSM\gfpNIPBLcF1_G1\DE_W0002_P0058\DE_2_W0002_P0058_T0001\TR1_W0001_P0142\TR1_2_W0001_P0142_T0001_R1_P4_K1_Ch2-Ch1.zen
122780	1.795855e-03	1.830850e-02	2.135800e-03	20151202_gfpNIPBLcf1_G2G1\MitoSys2\LSM\gfpNIPBLcF1_G1\DE_W0002_P0058\DE_2_W0002_P0058_T0001\TR1_W0001_P0142\TR1_2_W0001_P0142_T0001_R1_P4_K1_Ch2-Ch1.zen
133020	3.899842e-03	1.560078e-02	1.869300e-03	20151202_gfpNIPBLcf1_G2G1\MitoSys2\LSM\gfpNIPBLcF1_G1\DE_W0002_P0058\DE_2_W0002_P0058_T0001\TR1_W0001_P0142\TR1_2_W0001_P0142_T0001_R1_P4_K1_Ch2-Ch1.zen
143260	6.850353e-05	1.539874e-02	1.649500e-03	20151202_gfpNIPBLcf1_G2G1\MitoSys2\LSM\gfpNIPBLcF1_G1\DE_W0002_P0058\DE_2_W0002_P0058_T0001\TR1_W0001_P0142\TR1_2_W0001_P0142_T0001_R1_P4_K1_Ch2-Ch1.zen
153500	-2.307938e-03	1.814948e-02	1.466000e-03	20151202_gfpNIPBLcf1_G2G1\MitoSys2\LSM\gfpNIPBLcF1_G1\DE_W0002_P0058\DE_2_W0002_P0058_T0001\TR1_W0001_P0142\TR1_2_W0001_P0142_T0001_R1_P4_K1_Ch2-Ch1.zen
163740	7.555116e-03	2.042396e-02	1.311300e-03	20151202_gfpNIPBLcf1_G2G1\MitoSys2\LSM\gfpNIPBLcF1_G1\DE_W0002_P0058\DE_2_W0002_P0058_T0001\TR1_W0001_P0142\TR1_2_W0001_P0142_T0001_R1_P4_K1_Ch2-Ch1.zen
173980	2.254269e-03	2.083211e-02	1.179600e-03	20151202_gfpNIPBLcf1_G2G1\MitoSys2\LSM\gfpNIPBLcF1_G1\DE_W0002_P0058\DE_2_W0002_P0058_T0001\TR1_W0001_P0142\TR1_2_W0001_P0142_T0001_R1_P4_K1_Ch2-Ch1.zen
184220	3.638627e-03	1.866756e-02	1.066600e-03	20151202_gfpNIPBLcf1_G2G1\MitoSys2\LSM\gfpNIPBLcF1_G1\DE_W0002_P0058\DE_2_W0002_P0058_T0001\TR1_W0001_P0142\TR1_2_W0001_P0142_T0001_R1_P4_K1_Ch2-Ch1.zen
194460	-1.806209e-04	1.760841e-02	9.688400e-04	20151202_gfpNIPBLcf1_G2G1\MitoSys2\LSM\gfpNIPBLcF1_G1\DE_W0002_P0058\DE_2_W0002_P0058_T0001\TR1_W0001_P0142\TR1_2_W0001_P0142_T0001_R1_P4_K1_Ch2-Ch1.zen
204700	-1.648916e-03	1.396543e-02	8.837500e-04	20151202_gfpNIPBLcf1_G2G1\MitoSys2\LSM\gfpNIPBLcF1_G1\DE_W0002_P0058\DE_2_W0002_P0058_T0001\TR1_W0001_P0142\TR1_2_W0001_P0142_T0001_R1_P4_K1_Ch2-Ch1.zen
225180	5.222163e-03	1.036788e-02	7.436200e-04	20151202_gfpNIPBLcf1_G2G1\MitoSys2\LSM\gfpNIPBLcF1_G1\DE_W0002_P0058\DE_2_W0002_P0058_T0001\TR1_W0001_P0142\TR1_2_W0001_P0142_T0001_R1_P4_K1_Ch2-Ch1.zen
245660	2.166564e-03	9.709851e-03	6.338900e-04	20151202_gfpNIPBLcf1_G2G1\MitoSys2\LSM\gfpNIPBLcF1_G1\DE_W0002_P0058\DE_2_W0002_P0058_T0001\TR1_W0001_P0142\TR1_2_W0001_P0142_T0001_R1_P4_K1_Ch2-Ch1.zen
266140	1.858828e-03	1.088294e-02	5.464100e-04	20151202_gfpNIPBLcf1_G2G1\MitoSys2\LSM\gfpNIPBLcF1_G1\DE_W0002_P0058\DE_2_W0002_P0058_T0001\TR1_W0001_P0142\TR1_2_W0001_P0142_T0001_R1_P4_K1_Ch2-Ch1.zen
286620	8.472292e-04	1.090503e-02	4.755800e-04	20151202_gfpNIPBLcf1_G2G1\MitoSys2\LSM\gfpNIPBLcF1_G1\DE_W0002_P0058\DE_2_W0002_P0058_T0001\TR1_W0001_P0142\TR1_2_W0001_P0142_T0001_R1_P4_K1_Ch2-Ch1.zen
307100	4.599698e-04	9.098048e-03	4.174500e-04	20151202_gfpNIPBLcf1_G2G1\MitoSys2\LSM\gfpNIPBLcF1_G1\DE_W0002_P0058\DE_2_W0002_P0058_T0001\TR1_W0001_P0142\TR1_2_W0001_P0142_T0001_R1_P4_K1_Ch2-Ch1.zen
327580	6.684791e-04	1.058985e-02	3.691900e-04	20151202_gfpNIPBLcf1_G2G1\MitoSys2\LSM\gfpNIPBLcF1_G1\DE_W0002_P0058\DE_2_W0002_P0058_T0001\TR1_W0001_P0142\TR1_2_W0001_P0142_T0001_R1_P4_K1_Ch2-Ch1.zen
348060	2.072389e-03	1.490481e-02	3.286900e-04	20151202_gfpNIPBLcf1_G2G1\MitoSys2\LSM\gfpNIPBLcF1_G1\DE_W0002_P0058\DE_2_W0002_P0058_T0001\TR1_W0001_P0142\TR1_2_W0001_P0142_T0001_R1_P4_K1_Ch2-Ch1.zen
368540	-1.609843e-03	1.422253e-02	2.943900e-04	20151202_gfpNIPBLcf1_G2G1\MitoSys2\LSM\gfpNIPBLcF1_G1\DE_W0002_P0058\DE_2_W0002_P0058_T0001\TR1_W0001_P0142\TR1_2_W0001_P0142_T0001_R1_P4_K1_Ch2-Ch1.zen
389020	9.418697e-04	1.583651e-02	2.651000e-04	20151202_gfpNIPBLcf1_G2G1\MitoSys2\LSM\gfpNIPBLcF1_G1\DE_W0002_P0058\DE_2_W0002_P0058_T0001\TR1_W0001_P0142\TR1_2_W0001_P0142_T0001_R1_P4_K1_Ch2-Ch1.zen
409500	8.359224e-04	1.395828e-02	2.399000e-04	20151202_gfpNIPBLcf1_G2G1\MitoSys2\LSM\gfpNIPBLcF1_G1\DE_W0002_P0058\DE_2_W0002_P0058_T0001\TR1_W0001_P0142\TR1_2_W0001_P0142_T0001_R1_P4_K1_Ch2-Ch1.zen
450460	-3.880633e-04	1.012739e-02	1.990200e-04	20151202_gfpNIPBLcf1_G2G1\MitoSys2\LSM\gfpNIPBLcF1_G1\DE_W0002_P0058\DE_2_W0002_P0058_T0001\TR1_W0001_P0142\TR1_2_W0001_P0142_T0001_R1_P4_K1_Ch2-Ch1.zen
491420	4.283742e-03	1.487299e-02	1.676100e-04	20151202_gfpNIPBLcf1_G2G1\MitoSys2\LSM\gfpNIPBLcF1_G1\DE_W0002_P0058\DE_2_W0002_P0058_T0001\TR1_W0001_P0142\TR1_2_W0001_P0142_T0001_R1_P4_K1_Ch2-Ch1.zen
532380	2.367912e-04	1.301743e-02	1.429800e-04	20151202_gfpNIPBLcf1_G2G1\MitoSys2\LSM\gfpNIPBLcF1_G1\DE_W0002_P0058\DE_2_W0002_P0058_T0001\TR1_W0001_P0142\TR1_2_W0001_P0142_T0001_R1_P4_K1_Ch2-Ch1.zen
573340	-4.036428e-03	1.119005e-02	1.233200e-04	20151202_gfpNIPBLcf1_G2G1\MitoSys2\LSM\gfpNIPBLcF1_G1\DE_W0002_P0058\DE_2_W0002_P0058_T0001\TR1_W0001_P0142\TR1_2_W0001_P0142_T0001_R1_P4_K1_Ch2-Ch1.zen
614300	-8.275761e-03	9.255309e-03	1.073900e-04	20151202_gfpNIPBLcf1_G2G1\MitoSys2\LSM\gfpNIPBLcF1_G1\DE_W0002_P0058\DE_2_W0002_P0058_T0001\TR1_W0001_P0142\TR1_2_W0001_P0142_T0001_R1_P4_K1_Ch2-Ch1.zen
655260	4.494860e-04	9.799736e-03	9.431100e-05	20151202_gfpNIPBLcf1_G2G1\MitoSys2\LSM\gfpNIPBLcF1_G1\DE_W0002_P0058\DE_2_W0002_P0058_T0001\TR1_W0001_P0142\TR1_2_W0001_P0142_T0001_R1_P4_K1_Ch2-Ch1.zen
696220	5.126323e-04	1.809691e-02	8.344900e-05	20151202_gfpNIPBLcf1_G2G1\MitoSys2\LSM\gfpNIPBLcF1_G1\DE_W0002_P0058\DE_2_W0002_P0058_T0001\TR1_W0001_P0142\TR1_2_W0001_P0142_T0001_R1_P4_K1_Ch2-Ch1.zen
737180	-1.647411e-03	9.924302e-03	7.433300e-05	20151202_gfpNIPBLcf1_G2G1\MitoSys2\LSM\gfpNIPBLcF1_G1\DE_W0002_P0058\DE_2_W0002_P0058_T0001\TR1_W0001_P0142\TR1_2_W0001_P0142_T0001_R1_P4_K1_Ch2-Ch1.zen
778140	-4.071848e-03	1.139013e-02	6.661000e-05	20151202_gfpNIPBLcf1_G2G1\MitoSys2\LSM\gfpNIPBLcF1_G1\DE_W0002_P0058\DE_2_W0002_P0058_T0001\TR1_W0001_P0142\TR1_2_W0001_P0142_T0001_R1_P4_K1_Ch2-Ch1.zen
819100	2.225453e-04	7.030446e-03	6.001300e-05	20151202_gfpNIPBLcf1_G2G1\MitoSys2\LSM\gfpNIPBLcF1_G1\DE_W0002_P0058\DE_2_W0002_P0058_T0001\TR1_W0001_P0142\TR1_2_W0001_P0142_T0001_R1_P4_K1_Ch2-Ch1.zen
901020	-1.692824e-03	1.267236e-02	4.941500e-05	20151202_gfpNIPBLcf1_G2G1\MitoSys2\LSM\gfpNIPBLcF1_G1\DE_W0002_P0058\DE_2_W0002_P0058_T0001\TR1_W0001_P0142\TR1_2_W0001_P0142_T0001_R1_P4_K1_Ch2-Ch1.zen
982940	6.672253e-04	8.405841e-03	4.136100e-05	20151202_gfpNIPBLcf1_G2G1\MitoSys2\LSM\gfpNIPBLcF1_G1\DE_W0002_P0058\DE_2_W0002_P0058_T0001\TR1_W0001_P0142\TR1_2_W0001_P0142_T0001_R1_P4_K1_Ch2-Ch1.zen
1064860	-2.547658e-03	1.261245e-02	3.510300e-05	20151202_gfpNIPBLcf1_G2G1\MitoSys2\LSM\gfpNIPBLcF1_G1\DE_W0002_P0058\DE_2_W0002_P0058_T0001\TR1_W0001_P0142\TR1_2_W0001_P0142_T0001_R1_P4_K1_Ch2-Ch1.zen
1146780	-1.389089e-03	8.211874e-03	3.014700e-05	20151202_gfpNIPBLcf1_G2G1\MitoSys2\LSM\gfpNIPBLcF1_G1\DE_W0002_P0058\DE_2_W0002_P0058_T0001\TR1_W0001_P0142\TR1_2_W0001_P0142_T0001_R1_P4_K1_Ch2-Ch1.zen
1228700	-2.422903e-03	8.191732e-03	2.615800e-05	20151202_gfpNIPBLcf1_G2G1\MitoSys2\LSM\gfpNIPBLcF1_G1\DE_W0002_P0058\DE_2_W0002_P0058_T0001\TR1_W0001_P0142\TR1_2_W0001_P0142_T0001_R1_P4_K1_Ch2-Ch1.zen
1310620	-1.603170e-03	1.035705e-02	2.290200e-05	20151202_gfpNIPBLcf1_G2G1\MitoSys2\LSM\gfpNIPBLcF1_G1\DE_W0002_P0058\DE_2_W0002_P0058_T0001\TR1_W0001_P0142\TR1_2_W0001_P0142_T0001_R1_P4_K1_Ch2-Ch1.zen
1392540	1.104107e-03	1.065100e-02	2.021000e-05	20151202_gfpNIPBLcf1_G2G1\MitoSys2\LSM\gfpNIPBLcF1_G1\DE_W0002_P0058\DE_2_W0002_P0058_T0001\TR1_W0001_P0142\TR1_2_W0001_P0142_T0001_R1_P4_K1_Ch2-Ch1.zen
1474460	1.306711e-03	1.038657e-02	1.796100e-05	20151202_gfpNIPBLcf1_G2G1\MitoSys2\LSM\gfpNIPBLcF1_G1\DE_W0002_P0058\DE_2_W0002_P0058_T0001\TR1_W0001_P0142\TR1_2_W0001_P0142_T0001_R1_P4_K1_Ch2-Ch1.zen
1556380	-1.769064e-03	1.204863e-02	1.606300e-05	20151202_gfpNIPBLcf1_G2G1\MitoSys2\LSM\gfpNIPBLcF1_G1\DE_W0002_P0058\DE_2_W0002_P0058_T0001\TR1_W0001_P0142\TR1_2_W0001_P0142_T0001_R1_P4_K1_Ch2-Ch1.zen
10	2.569145e-01	1.949200e-01	2.282800e-01	20151202_gfpNIPBLcf1_G2G1\MitoSys2\LSM\gfpNIPBLcF1_G1\DE_W0002_P0058\DE_2_W0002_P0058_T0001\TR1_W0001_P0142\TR1_2_W0001_P0142_T0001_R1_P5_K1_Ch2-Ch1.zen
20	2.202978e-01	1.859345e-01	2.232000e-01	20151202_gfpNIPBLcf1_G2G1\MitoSys2\LSM\gfpNIPBLcF1_G1\DE_W0002_P0058\DE_2_W0002_P0058_T0001\TR1_W0001_P0142\TR1_2_W0001_P0142_T0001_R1_P5_K1_Ch2-Ch1.zen
30	2.100155e-01	1.568528e-01	2.185600e-01	20151202_gfpNIPBLcf1_G2G1\MitoSys2\LSM\gfpNIPBLcF1_G1\DE_W0002_P0058\DE_2_W0002_P0058_T0001\TR1_W0001_P0142\TR1_2_W0001_P0142_T0001_R1_P5_K1_Ch2-Ch1.zen
40	2.305662e-01	1.441547e-01	2.143000e-01	20151202_gfpNIPBLcf1_G2G1\MitoSys2\LSM\gfpNIPBLcF1_G1\DE_W0002_P0058\DE_2_W0002_P0058_T0001\TR1_W0001_P0142\TR1_2_W0001_P0142_T0001_R1_P5_K1_Ch2-Ch1.zen
50	1.833404e-01	1.868324e-01	2.103900e-01	20151202_gfpNIPBLcf1_G2G1\MitoSys2\LSM\gfpNIPBLcF1_G1\DE_W0002_P0058\DE_2_W0002_P0058_T0001\TR1_W0001_P0142\TR1_2_W0001_P0142_T0001_R1_P5_K1_Ch2-Ch1.zen
60	1.883233e-01	1.599915e-01	2.067900e-01	20151202_gfpNIPBLcf1_G2G1\MitoSys2\LSM\gfpNIPBLcF1_G1\DE_W0002_P0058\DE_2_W0002_P0058_T0001\TR1_W0001_P0142\TR1_2_W0001_P0142_T0001_R1_P5_K1_Ch2-Ch1.zen
70	2.080269e-01	1.665247e-01	2.034800e-01	20151202_gfpNIPBLcf1_G2G1\MitoSys2\LSM\gfpNIPBLcF1_G1\DE_W0002_P0058\DE_2_W0002_P0058_T0001\TR1_W0001_P0142\TR1_2_W0001_P0142_T0001_R1_P5_K1_Ch2-Ch1.zen
80	1.896086e-01	1.697733e-01	2.004300e-01	20151202_gfpNIPBLcf1_G2G1\MitoSys2\LSM\gfpNIPBLcF1_G1\DE_W0002_P0058\DE_2_W0002_P0058_T0001\TR1_W0001_P0142\TR1_2_W0001_P0142_T0001_R1_P5_K1_Ch2-Ch1.zen
90	1.975771e-01	2.166697e-01	1.976100e-01	20151202_gfpNIPBLcf1_G2G1\MitoSys2\LSM\gfpNIPBLcF1_G1\DE_W0002_P0058\DE_2_W0002_P0058_T0001\TR1_W0001_P0142\TR1_2_W0001_P0142_T0001_R1_P5_K1_Ch2-Ch1.zen
100	2.070981e-01	1.184889e-01	1.949900e-01	20151202_gfpNIPBLcf1_G2G1\MitoSys2\LSM\gfpNIPBLcF1_G1\DE_W0002_P0058\DE_2_W0002_P0058_T0001\TR1_W0001_P0142\TR1_2_W0001_P0142_T0001_R1_P5_K1_Ch2-Ch1.zen
120	1.709656e-01	1.275493e-01	1.903200e-01	20151202_gfpNIPBLcf1_G2G1\MitoSys2\LSM\gfpNIPBLcF1_G1\DE_W0002_P0058\DE_2_W0002_P0058_T0001\TR1_W0001_P0142\TR1_2_W0001_P0142_T0001_R1_P5_K1_Ch2-Ch1.zen
140	1.846851e-01	1.102904e-01	1.862600e-01	20151202_gfpNIPBLcf1_G2G1\MitoSys2\LSM\gfpNIPBLcF1_G1\DE_W0002_P0058\DE_2_W0002_P0058_T0001\TR1_W0001_P0142\TR1_2_W0001_P0142_T0001_R1_P5_K1_Ch2-Ch1.zen
160	1.754935e-01	1.142485e-01	1.827100e-01	20151202_gfpNIPBLcf1_G2G1\MitoSys2\LSM\gfpNIPBLcF1_G1\DE_W0002_P0058\DE_2_W0002_P0058_T0001\TR1_W0001_P0142\TR1_2_W0001_P0142_T0001_R1_P5_K1_Ch2-Ch1.zen
180	1.823427e-01	1.129569e-01	1.795800e-01	20151202_gfpNIPBLcf1_G2G1\MitoSys2\LSM\gfpNIPBLcF1_G1\DE_W0002_P0058\DE_2_W0002_P0058_T0001\TR1_W0001_P0142\TR1_2_W0001_P0142_T0001_R1_P5_K1_Ch2-Ch1.zen
200	1.689053e-01	8.296395e-02	1.768000e-01	20151202_gfpNIPBLcf1_G2G1\MitoSys2\LSM\gfpNIPBLcF1_G1\DE_W0002_P0058\DE_2_W0002_P0058_T0001\TR1_W0001_P0142\TR1_2_W0001_P0142_T0001_R1_P5_K1_Ch2-Ch1.zen
220	1.905688e-01	1.067900e-01	1.743000e-01	20151202_gfpNIPBLcf1_G2G1\MitoSys2\LSM\gfpNIPBLcF1_G1\DE_W0002_P0058\DE_2_W0002_P0058_T0001\TR1_W0001_P0142\TR1_2_W0001_P0142_T0001_R1_P5_K1_Ch2-Ch1.zen
240	1.831796e-01	1.139466e-01	1.720300e-01	20151202_gfpNIPBLcf1_G2G1\MitoSys2\LSM\gfpNIPBLcF1_G1\DE_W0002_P0058\DE_2_W0002_P0058_T0001\TR1_W0001_P0142\TR1_2_W0001_P0142_T0001_R1_P5_K1_Ch2-Ch1.zen
260	2.090809e-01	1.291695e-01	1.699600e-01	20151202_gfpNIPBLcf1_G2G1\MitoSys2\LSM\gfpNIPBLcF1_G1\DE_W0002_P0058\DE_2_W0002_P0058_T0001\TR1_W0001_P0142\TR1_2_W0001_P0142_T0001_R1_P5_K1_Ch2-Ch1.zen
280	1.527947e-01	1.143718e-01	1.680500e-01	20151202_gfpNIPBLcf1_G2G1\MitoSys2\LSM\gfpNIPBLcF1_G1\DE_W0002_P0058\DE_2_W0002_P0058_T0001\TR1_W0001_P0142\TR1_2_W0001_P0142_T0001_R1_P5_K1_Ch2-Ch1.zen
300	1.659808e-01	7.307298e-02	1.662800e-01	20151202_gfpNIPBLcf1_G2G1\MitoSys2\LSM\gfpNIPBLcF1_G1\DE_W0002_P0058\DE_2_W0002_P0058_T0001\TR1_W0001_P0142\TR1_2_W0001_P0142_T0001_R1_P5_K1_Ch2-Ch1.zen
340	1.672609e-01	8.707503e-02	1.630600e-01	20151202_gfpNIPBLcf1_G2G1\MitoSys2\LSM\gfpNIPBLcF1_G1\DE_W0002_P0058\DE_2_W0002_P0058_T0001\TR1_W0001_P0142\TR1_2_W0001_P0142_T0001_R1_P5_K1_Ch2-Ch1.zen
380	1.560617e-01	1.229459e-01	1.601800e-01	20151202_gfpNIPBLcf1_G2G1\MitoSys2\LSM\gfpNIPBLcF1_G1\DE_W0002_P0058\DE_2_W0002_P0058_T0001\TR1_W0001_P0142\TR1_2_W0001_P0142_T0001_R1_P5_K1_Ch2-Ch1.zen
420	1.261242e-01	8.543718e-02	1.575600e-01	20151202_gfpNIPBLcf1_G2G1\MitoSys2\LSM\gfpNIPBLcF1_G1\DE_W0002_P0058\DE_2_W0002_P0058_T0001\TR1_W0001_P0142\TR1_2_W0001_P0142_T0001_R1_P5_K1_Ch2-Ch1.zen
460	1.600877e-01	7.491266e-02	1.551200e-01	20151202_gfpNIPBLcf1_G2G1\MitoSys2\LSM\gfpNIPBLcF1_G1\DE_W0002_P0058\DE_2_W0002_P0058_T0001\TR1_W0001_P0142\TR1_2_W0001_P0142_T0001_R1_P5_K1_Ch2-Ch1.zen
500	1.658796e-01	8.141227e-02	1.528300e-01	20151202_gfpNIPBLcf1_G2G1\MitoSys2\LSM\gfpNIPBLcF1_G1\DE_W0002_P0058\DE_2_W0002_P0058_T0001\TR1_W0001_P0142\TR1_2_W0001_P0142_T0001_R1_P5_K1_Ch2-Ch1.zen
540	1.634841e-01	9.125308e-02	1.506600e-01	20151202_gfpNIPBLcf1_G2G1\MitoSys2\LSM\gfpNIPBLcF1_G1\DE_W0002_P0058\DE_2_W0002_P0058_T0001\TR1_W0001_P0142\TR1_2_W0001_P0142_T0001_R1_P5_K1_Ch2-Ch1.zen
580	1.374464e-01	9.514104e-02	1.486000e-01	20151202_gfpNIPBLcf1_G2G1\MitoSys2\LSM\gfpNIPBLcF1_G1\DE_W0002_P0058\DE_2_W0002_P0058_T0001\TR1_W0001_P0142\TR1_2_W0001_P0142_T0001_R1_P5_K1_Ch2-Ch1.zen
620	1.541914e-01	8.920142e-02	1.466300e-01	20151202_gfpNIPBLcf1_G2G1\MitoSys2\LSM\gfpNIPBLcF1_G1\DE_W0002_P0058\DE_2_W0002_P0058_T0001\TR1_W0001_P0142\TR1_2_W0001_P0142_T0001_R1_P5_K1_Ch2-Ch1.zen
660	1.470256e-01	7.212871e-02	1.447400e-01	20151202_gfpNIPBLcf1_G2G1\MitoSys2\LSM\gfpNIPBLcF1_G1\DE_W0002_P0058\DE_2_W0002_P0058_T0001\TR1_W0001_P0142\TR1_2_W0001_P0142_T0001_R1_P5_K1_Ch2-Ch1.zen
700	1.523645e-01	7.697766e-02	1.429200e-01	20151202_gfpNIPBLcf1_G2G1\MitoSys2\LSM\gfpNIPBLcF1_G1\DE_W0002_P0058\DE_2_W0002_P0058_T0001\TR1_W0001_P0142\TR1_2_W0001_P0142_T0001_R1_P5_K1_Ch2-Ch1.zen
780	1.270502e-01	6.131230e-02	1.394700e-01	20151202_gfpNIPBLcf1_G2G1\MitoSys2\LSM\gfpNIPBLcF1_G1\DE_W0002_P0058\DE_2_W0002_P0058_T0001\TR1_W0001_P0142\TR1_2_W0001_P0142_T0001_R1_P5_K1_Ch2-Ch1.zen
860	1.398977e-01	6.542565e-02	1.362500e-01	20151202_gfpNIPBLcf1_G2G1\MitoSys2\LSM\gfpNIPBLcF1_G1\DE_W0002_P0058\DE_2_W0002_P0058_T0001\TR1_W0001_P0142\TR1_2_W0001_P0142_T0001_R1_P5_K1_Ch2-Ch1.zen
940	1.481532e-01	9.169773e-02	1.332300e-01	20151202_gfpNIPBLcf1_G2G1\MitoSys2\LSM\gfpNIPBLcF1_G1\DE_W0002_P0058\DE_2_W0002_P0058_T0001\TR1_W0001_P0142\TR1_2_W0001_P0142_T0001_R1_P5_K1_Ch2-Ch1.zen
1020	1.233601e-01	6.610358e-02	1.303900e-01	20151202_gfpNIPBLcf1_G2G1\MitoSys2\LSM\gfpNIPBLcF1_G1\DE_W0002_P0058\DE_2_W0002_P0058_T0001\TR1_W0001_P0142\TR1_2_W0001_P0142_T0001_R1_P5_K1_Ch2-Ch1.zen
1100	1.393671e-01	6.509200e-02	1.277100e-01	20151202_gfpNIPBLcf1_G2G1\MitoSys2\LSM\gfpNIPBLcF1_G1\DE_W0002_P0058\DE_2_W0002_P0058_T0001\TR1_W0001_P0142\TR1_2_W0001_P0142_T0001_R1_P5_K1_Ch2-Ch1.zen
1180	1.357287e-01	7.100084e-02	1.251800e-01	20151202_gfpNIPBLcf1_G2G1\MitoSys2\LSM\gfpNIPBLcF1_G1\DE_W0002_P0058\DE_2_W0002_P0058_T0001\TR1_W0001_P0142\TR1_2_W0001_P0142_T0001_R1_P5_K1_Ch2-Ch1.zen
1260	1.287450e-01	7.358886e-02	1.228000e-01	20151202_gfpNIPBLcf1_G2G1\MitoSys2\LSM\gfpNIPBLcF1_G1\DE_W0002_P0058\DE_2_W0002_P0058_T0001\TR1_W0001_P0142\TR1_2_W0001_P0142_T0001_R1_P5_K1_Ch2-Ch1.zen
1340	1.040486e-01	8.345445e-02	1.205300e-01	20151202_gfpNIPBLcf1_G2G1\MitoSys2\LSM\gfpNIPBLcF1_G1\DE_W0002_P0058\DE_2_W0002_P0058_T0001\TR1_W0001_P0142\TR1_2_W0001_P0142_T0001_R1_P5_K1_Ch2-Ch1.zen
1420	9.167510e-02	6.387845e-02	1.183900e-01	20151202_gfpNIPBLcf1_G2G1\MitoSys2\LSM\gfpNIPBLcF1_G1\DE_W0002_P0058\DE_2_W0002_P0058_T0001\TR1_W0001_P0142\TR1_2_W0001_P0142_T0001_R1_P5_K1_Ch2-Ch1.zen
1500	9.271434e-02	5.454162e-02	1.163500e-01	20151202_gfpNIPBLcf1_G2G1\MitoSys2\LSM\gfpNIPBLcF1_G1\DE_W0002_P0058\DE_2_W0002_P0058_T0001\TR1_W0001_P0142\TR1_2_W0001_P0142_T0001_R1_P5_K1_Ch2-Ch1.zen
1660	1.052790e-01	5.590742e-02	1.125600e-01	20151202_gfpNIPBLcf1_G2G1\MitoSys2\LSM\gfpNIPBLcF1_G1\DE_W0002_P0058\DE_2_W0002_P0058_T0001\TR1_W0001_P0142\TR1_2_W0001_P0142_T0001_R1_P5_K1_Ch2-Ch1.zen
1820	1.145847e-01	6.039844e-02	1.091100e-01	20151202_gfpNIPBLcf1_G2G1\MitoSys2\LSM\gfpNIPBLcF1_G1\DE_W0002_P0058\DE_2_W0002_P0058_T0001\TR1_W0001_P0142\TR1_2_W0001_P0142_T0001_R1_P5_K1_Ch2-Ch1.zen
1980	9.886156e-02	6.887610e-02	1.059600e-01	20151202_gfpNIPBLcf1_G2G1\MitoSys2\LSM\gfpNIPBLcF1_G1\DE_W0002_P0058\DE_2_W0002_P0058_T0001\TR1_W0001_P0142\TR1_2_W0001_P0142_T0001_R1_P5_K1_Ch2-Ch1.zen
2140	1.107885e-01	4.888551e-02	1.030700e-01	20151202_gfpNIPBLcf1_G2G1\MitoSys2\LSM\gfpNIPBLcF1_G1\DE_W0002_P0058\DE_2_W0002_P0058_T0001\TR1_W0001_P0142\TR1_2_W0001_P0142_T0001_R1_P5_K1_Ch2-Ch1.zen
2300	1.023574e-01	5.180064e-02	1.004100e-01	20151202_gfpNIPBLcf1_G2G1\MitoSys2\LSM\gfpNIPBLcF1_G1\DE_W0002_P0058\DE_2_W0002_P0058_T0001\TR1_W0001_P0142\TR1_2_W0001_P0142_T0001_R1_P5_K1_Ch2-Ch1.zen
2460	9.726805e-02	4.963322e-02	9.794500e-02	20151202_gfpNIPBLcf1_G2G1\MitoSys2\LSM\gfpNIPBLcF1_G1\DE_W0002_P0058\DE_2_W0002_P0058_T0001\TR1_W0001_P0142\TR1_2_W0001_P0142_T0001_R1_P5_K1_Ch2-Ch1.zen
2620	8.720639e-02	4.438475e-02	9.565900e-02	20151202_gfpNIPBLcf1_G2G1\MitoSys2\LSM\gfpNIPBLcF1_G1\DE_W0002_P0058\DE_2_W0002_P0058_T0001\TR1_W0001_P0142\TR1_2_W0001_P0142_T0001_R1_P5_K1_Ch2-Ch1.zen
2780	1.036671e-01	6.415100e-02	9.353100e-02	20151202_gfpNIPBLcf1_G2G1\MitoSys2\LSM\gfpNIPBLcF1_G1\DE_W0002_P0058\DE_2_W0002_P0058_T0001\TR1_W0001_P0142\TR1_2_W0001_P0142_T0001_R1_P5_K1_Ch2-Ch1.zen
2940	9.598195e-02	5.698703e-02	9.154500e-02	20151202_gfpNIPBLcf1_G2G1\MitoSys2\LSM\gfpNIPBLcF1_G1\DE_W0002_P0058\DE_2_W0002_P0058_T0001\TR1_W0001_P0142\TR1_2_W0001_P0142_T0001_R1_P5_K1_Ch2-Ch1.zen
3100	9.671336e-02	4.226829e-02	8.968500e-02	20151202_gfpNIPBLcf1_G2G1\MitoSys2\LSM\gfpNIPBLcF1_G1\DE_W0002_P0058\DE_2_W0002_P0058_T0001\TR1_W0001_P0142\TR1_2_W0001_P0142_T0001_R1_P5_K1_Ch2-Ch1.zen
3420	9.170611e-02	4.428164e-02	8.629900e-02	20151202_gfpNIPBLcf1_G2G1\MitoSys2\LSM\gfpNIPBLcF1_G1\DE_W0002_P0058\DE_2_W0002_P0058_T0001\TR1_W0001_P0142\TR1_2_W0001_P0142_T0001_R1_P5_K1_Ch2-Ch1.zen
3740	8.048832e-02	5.337140e-02	8.328900e-02	20151202_gfpNIPBLcf1_G2G1\MitoSys2\LSM\gfpNIPBLcF1_G1\DE_W0002_P0058\DE_2_W0002_P0058_T0001\TR1_W0001_P0142\TR1_2_W0001_P0142_T0001_R1_P5_K1_Ch2-Ch1.zen
4060	8.790187e-02	5.135250e-02	8.059200e-02	20151202_gfpNIPBLcf1_G2G1\MitoSys2\LSM\gfpNIPBLcF1_G1\DE_W0002_P0058\DE_2_W0002_P0058_T0001\TR1_W0001_P0142\TR1_2_W0001_P0142_T0001_R1_P5_K1_Ch2-Ch1.zen
4380	7.895775e-02	5.455281e-02	7.815700e-02	20151202_gfpNIPBLcf1_G2G1\MitoSys2\LSM\gfpNIPBLcF1_G1\DE_W0002_P0058\DE_2_W0002_P0058_T0001\TR1_W0001_P0142\TR1_2_W0001_P0142_T0001_R1_P5_K1_Ch2-Ch1.zen
4700	7.718833e-02	6.128231e-02	7.594300e-02	20151202_gfpNIPBLcf1_G2G1\MitoSys2\LSM\gfpNIPBLcF1_G1\DE_W0002_P0058\DE_2_W0002_P0058_T0001\TR1_W0001_P0142\TR1_2_W0001_P0142_T0001_R1_P5_K1_Ch2-Ch1.zen
5020	8.054901e-02	4.900190e-02	7.391800e-02	20151202_gfpNIPBLcf1_G2G1\MitoSys2\LSM\gfpNIPBLcF1_G1\DE_W0002_P0058\DE_2_W0002_P0058_T0001\TR1_W0001_P0142\TR1_2_W0001_P0142_T0001_R1_P5_K1_Ch2-Ch1.zen
5340	6.477884e-02	5.315907e-02	7.205700e-02	20151202_gfpNIPBLcf1_G2G1\MitoSys2\LSM\gfpNIPBLcF1_G1\DE_W0002_P0058\DE_2_W0002_P0058_T0001\TR1_W0001_P0142\TR1_2_W0001_P0142_T0001_R1_P5_K1_Ch2-Ch1.zen
5660	7.125889e-02	4.333090e-02	7.033600e-02	20151202_gfpNIPBLcf1_G2G1\MitoSys2\LSM\gfpNIPBLcF1_G1\DE_W0002_P0058\DE_2_W0002_P0058_T0001\TR1_W0001_P0142\TR1_2_W0001_P0142_T0001_R1_P5_K1_Ch2-Ch1.zen
5980	7.152455e-02	5.736326e-02	6.873900e-02	20151202_gfpNIPBLcf1_G2G1\MitoSys2\LSM\gfpNIPBLcF1_G1\DE_W0002_P0058\DE_2_W0002_P0058_T0001\TR1_W0001_P0142\TR1_2_W0001_P0142_T0001_R1_P5_K1_Ch2-Ch1.zen
6300	7.660026e-02	5.045310e-02	6.724900e-02	20151202_gfpNIPBLcf1_G2G1\MitoSys2\LSM\gfpNIPBLcF1_G1\DE_W0002_P0058\DE_2_W0002_P0058_T0001\TR1_W0001_P0142\TR1_2_W0001_P0142_T0001_R1_P5_K1_Ch2-Ch1.zen
6940	6.457916e-02	4.395449e-02	6.454400e-02	20151202_gfpNIPBLcf1_G2G1\MitoSys2\LSM\gfpNIPBLcF1_G1\DE_W0002_P0058\DE_2_W0002_P0058_T0001\TR1_W0001_P0142\TR1_2_W0001_P0142_T0001_R1_P5_K1_Ch2-Ch1.zen
7580	6.150890e-02	5.266428e-02	6.214100e-02	20151202_gfpNIPBLcf1_G2G1\MitoSys2\LSM\gfpNIPBLcF1_G1\DE_W0002_P0058\DE_2_W0002_P0058_T0001\TR1_W0001_P0142\TR1_2_W0001_P0142_T0001_R1_P5_K1_Ch2-Ch1.zen
8220	5.766356e-02	4.753289e-02	5.997900e-02	20151202_gfpNIPBLcf1_G2G1\MitoSys2\LSM\gfpNIPBLcF1_G1\DE_W0002_P0058\DE_2_W0002_P0058_T0001\TR1_W0001_P0142\TR1_2_W0001_P0142_T0001_R1_P5_K1_Ch2-Ch1.zen
8860	5.635345e-02	4.124429e-02	5.801600e-02	20151202_gfpNIPBLcf1_G2G1\MitoSys2\LSM\gfpNIPBLcF1_G1\DE_W0002_P0058\DE_2_W0002_P0058_T0001\TR1_W0001_P0142\TR1_2_W0001_P0142_T0001_R1_P5_K1_Ch2-Ch1.zen
9500	5.523247e-02	4.925641e-02	5.621600e-02	20151202_gfpNIPBLcf1_G2G1\MitoSys2\LSM\gfpNIPBLcF1_G1\DE_W0002_P0058\DE_2_W0002_P0058_T0001\TR1_W0001_P0142\TR1_2_W0001_P0142_T0001_R1_P5_K1_Ch2-Ch1.zen
10140	5.685662e-02	4.277838e-02	5.455400e-02	20151202_gfpNIPBLcf1_G2G1\MitoSys2\LSM\gfpNIPBLcF1_G1\DE_W0002_P0058\DE_2_W0002_P0058_T0001\TR1_W0001_P0142\TR1_2_W0001_P0142_T0001_R1_P5_K1_Ch2-Ch1.zen
10780	5.330886e-02	5.223532e-02	5.300700e-02	20151202_gfpNIPBLcf1_G2G1\MitoSys2\LSM\gfpNIPBLcF1_G1\DE_W0002_P0058\DE_2_W0002_P0058_T0001\TR1_W0001_P0142\TR1_2_W0001_P0142_T0001_R1_P5_K1_Ch2-Ch1.zen
11420	4.831072e-02	4.651762e-02	5.156100e-02	20151202_gfpNIPBLcf1_G2G1\MitoSys2\LSM\gfpNIPBLcF1_G1\DE_W0002_P0058\DE_2_W0002_P0058_T0001\TR1_W0001_P0142\TR1_2_W0001_P0142_T0001_R1_P5_K1_Ch2-Ch1.zen
12060	4.336356e-02	4.315304e-02	5.020100e-02	20151202_gfpNIPBLcf1_G2G1\MitoSys2\LSM\gfpNIPBLcF1_G1\DE_W0002_P0058\DE_2_W0002_P0058_T0001\TR1_W0001_P0142\TR1_2_W0001_P0142_T0001_R1_P5_K1_Ch2-Ch1.zen
12700	4.743757e-02	4.168605e-02	4.891700e-02	20151202_gfpNIPBLcf1_G2G1\MitoSys2\LSM\gfpNIPBLcF1_G1\DE_W0002_P0058\DE_2_W0002_P0058_T0001\TR1_W0001_P0142\TR1_2_W0001_P0142_T0001_R1_P5_K1_Ch2-Ch1.zen
13980	4.532612e-02	3.971791e-02	4.654300e-02	20151202_gfpNIPBLcf1_G2G1\MitoSys2\LSM\gfpNIPBLcF1_G1\DE_W0002_P0058\DE_2_W0002_P0058_T0001\TR1_W0001_P0142\TR1_2_W0001_P0142_T0001_R1_P5_K1_Ch2-Ch1.zen
15260	3.865165e-02	4.316851e-02	4.438300e-02	20151202_gfpNIPBLcf1_G2G1\MitoSys2\LSM\gfpNIPBLcF1_G1\DE_W0002_P0058\DE_2_W0002_P0058_T0001\TR1_W0001_P0142\TR1_2_W0001_P0142_T0001_R1_P5_K1_Ch2-Ch1.zen
16540	4.417920e-02	4.391058e-02	4.239900e-02	20151202_gfpNIPBLcf1_G2G1\MitoSys2\LSM\gfpNIPBLcF1_G1\DE_W0002_P0058\DE_2_W0002_P0058_T0001\TR1_W0001_P0142\TR1_2_W0001_P0142_T0001_R1_P5_K1_Ch2-Ch1.zen
17820	4.436881e-02	3.637530e-02	4.056400e-02	20151202_gfpNIPBLcf1_G2G1\MitoSys2\LSM\gfpNIPBLcF1_G1\DE_W0002_P0058\DE_2_W0002_P0058_T0001\TR1_W0001_P0142\TR1_2_W0001_P0142_T0001_R1_P5_K1_Ch2-Ch1.zen
19100	3.953075e-02	4.139428e-02	3.885700e-02	20151202_gfpNIPBLcf1_G2G1\MitoSys2\LSM\gfpNIPBLcF1_G1\DE_W0002_P0058\DE_2_W0002_P0058_T0001\TR1_W0001_P0142\TR1_2_W0001_P0142_T0001_R1_P5_K1_Ch2-Ch1.zen
20380	3.336529e-02	3.814742e-02	3.726100e-02	20151202_gfpNIPBLcf1_G2G1\MitoSys2\LSM\gfpNIPBLcF1_G1\DE_W0002_P0058\DE_2_W0002_P0058_T0001\TR1_W0001_P0142\TR1_2_W0001_P0142_T0001_R1_P5_K1_Ch2-Ch1.zen
21660	2.810974e-02	3.325442e-02	3.576500e-02	20151202_gfpNIPBLcf1_G2G1\MitoSys2\LSM\gfpNIPBLcF1_G1\DE_W0002_P0058\DE_2_W0002_P0058_T0001\TR1_W0001_P0142\TR1_2_W0001_P0142_T0001_R1_P5_K1_Ch2-Ch1.zen
22940	3.471368e-02	4.115894e-02	3.435700e-02	20151202_gfpNIPBLcf1_G2G1\MitoSys2\LSM\gfpNIPBLcF1_G1\DE_W0002_P0058\DE_2_W0002_P0058_T0001\TR1_W0001_P0142\TR1_2_W0001_P0142_T0001_R1_P5_K1_Ch2-Ch1.zen
24220	3.382330e-02	2.812232e-02	3.303100e-02	20151202_gfpNIPBLcf1_G2G1\MitoSys2\LSM\gfpNIPBLcF1_G1\DE_W0002_P0058\DE_2_W0002_P0058_T0001\TR1_W0001_P0142\TR1_2_W0001_P0142_T0001_R1_P5_K1_Ch2-Ch1.zen
25500	3.218799e-02	3.355499e-02	3.177800e-02	20151202_gfpNIPBLcf1_G2G1\MitoSys2\LSM\gfpNIPBLcF1_G1\DE_W0002_P0058\DE_2_W0002_P0058_T0001\TR1_W0001_P0142\TR1_2_W0001_P0142_T0001_R1_P5_K1_Ch2-Ch1.zen
28060	2.792846e-02	3.413836e-02	2.947100e-02	20151202_gfpNIPBLcf1_G2G1\MitoSys2\LSM\gfpNIPBLcF1_G1\DE_W0002_P0058\DE_2_W0002_P0058_T0001\TR1_W0001_P0142\TR1_2_W0001_P0142_T0001_R1_P5_K1_Ch2-Ch1.zen
30620	2.374163e-02	3.894709e-02	2.739700e-02	20151202_gfpNIPBLcf1_G2G1\MitoSys2\LSM\gfpNIPBLcF1_G1\DE_W0002_P0058\DE_2_W0002_P0058_T0001\TR1_W0001_P0142\TR1_2_W0001_P0142_T0001_R1_P5_K1_Ch2-Ch1.zen
33180	2.808542e-02	3.044762e-02	2.552700e-02	20151202_gfpNIPBLcf1_G2G1\MitoSys2\LSM\gfpNIPBLcF1_G1\DE_W0002_P0058\DE_2_W0002_P0058_T0001\TR1_W0001_P0142\TR1_2_W0001_P0142_T0001_R1_P5_K1_Ch2-Ch1.zen
35740	2.014833e-02	2.453305e-02	2.383300e-02	20151202_gfpNIPBLcf1_G2G1\MitoSys2\LSM\gfpNIPBLcF1_G1\DE_W0002_P0058\DE_2_W0002_P0058_T0001\TR1_W0001_P0142\TR1_2_W0001_P0142_T0001_R1_P5_K1_Ch2-Ch1.zen
38300	2.214471e-02	2.660010e-02	2.229700e-02	20151202_gfpNIPBLcf1_G2G1\MitoSys2\LSM\gfpNIPBLcF1_G1\DE_W0002_P0058\DE_2_W0002_P0058_T0001\TR1_W0001_P0142\TR1_2_W0001_P0142_T0001_R1_P5_K1_Ch2-Ch1.zen
40860	2.584861e-02	2.410045e-02	2.089900e-02	20151202_gfpNIPBLcf1_G2G1\MitoSys2\LSM\gfpNIPBLcF1_G1\DE_W0002_P0058\DE_2_W0002_P0058_T0001\TR1_W0001_P0142\TR1_2_W0001_P0142_T0001_R1_P5_K1_Ch2-Ch1.zen
43420	2.265153e-02	2.211196e-02	1.962400e-02	20151202_gfpNIPBLcf1_G2G1\MitoSys2\LSM\gfpNIPBLcF1_G1\DE_W0002_P0058\DE_2_W0002_P0058_T0001\TR1_W0001_P0142\TR1_2_W0001_P0142_T0001_R1_P5_K1_Ch2-Ch1.zen
45980	2.067784e-02	2.046633e-02	1.845900e-02	20151202_gfpNIPBLcf1_G2G1\MitoSys2\LSM\gfpNIPBLcF1_G1\DE_W0002_P0058\DE_2_W0002_P0058_T0001\TR1_W0001_P0142\TR1_2_W0001_P0142_T0001_R1_P5_K1_Ch2-Ch1.zen
48540	2.183165e-02	1.819295e-02	1.739200e-02	20151202_gfpNIPBLcf1_G2G1\MitoSys2\LSM\gfpNIPBLcF1_G1\DE_W0002_P0058\DE_2_W0002_P0058_T0001\TR1_W0001_P0142\TR1_2_W0001_P0142_T0001_R1_P5_K1_Ch2-Ch1.zen
51100	1.957457e-02	1.495735e-02	1.641300e-02	20151202_gfpNIPBLcf1_G2G1\MitoSys2\LSM\gfpNIPBLcF1_G1\DE_W0002_P0058\DE_2_W0002_P0058_T0001\TR1_W0001_P0142\TR1_2_W0001_P0142_T0001_R1_P5_K1_Ch2-Ch1.zen
56220	1.577386e-02	1.772441e-02	1.468400e-02	20151202_gfpNIPBLcf1_G2G1\MitoSys2\LSM\gfpNIPBLcF1_G1\DE_W0002_P0058\DE_2_W0002_P0058_T0001\TR1_W0001_P0142\TR1_2_W0001_P0142_T0001_R1_P5_K1_Ch2-Ch1.zen
61340	1.843148e-02	2.213999e-02	1.321100e-02	20151202_gfpNIPBLcf1_G2G1\MitoSys2\LSM\gfpNIPBLcF1_G1\DE_W0002_P0058\DE_2_W0002_P0058_T0001\TR1_W0001_P0142\TR1_2_W0001_P0142_T0001_R1_P5_K1_Ch2-Ch1.zen
66460	1.609461e-02	1.612665e-02	1.194700e-02	20151202_gfpNIPBLcf1_G2G1\MitoSys2\LSM\gfpNIPBLcF1_G1\DE_W0002_P0058\DE_2_W0002_P0058_T0001\TR1_W0001_P0142\TR1_2_W0001_P0142_T0001_R1_P5_K1_Ch2-Ch1.zen
71580	1.542329e-02	2.422026e-02	1.085500e-02	20151202_gfpNIPBLcf1_G2G1\MitoSys2\LSM\gfpNIPBLcF1_G1\DE_W0002_P0058\DE_2_W0002_P0058_T0001\TR1_W0001_P0142\TR1_2_W0001_P0142_T0001_R1_P5_K1_Ch2-Ch1.zen
76700	1.003446e-02	2.587449e-02	9.905700e-03	20151202_gfpNIPBLcf1_G2G1\MitoSys2\LSM\gfpNIPBLcF1_G1\DE_W0002_P0058\DE_2_W0002_P0058_T0001\TR1_W0001_P0142\TR1_2_W0001_P0142_T0001_R1_P5_K1_Ch2-Ch1.zen
81820	6.944770e-03	2.020820e-02	9.075700e-03	20151202_gfpNIPBLcf1_G2G1\MitoSys2\LSM\gfpNIPBLcF1_G1\DE_W0002_P0058\DE_2_W0002_P0058_T0001\TR1_W0001_P0142\TR1_2_W0001_P0142_T0001_R1_P5_K1_Ch2-Ch1.zen
86940	8.432751e-03	2.008395e-02	8.345800e-03	20151202_gfpNIPBLcf1_G2G1\MitoSys2\LSM\gfpNIPBLcF1_G1\DE_W0002_P0058\DE_2_W0002_P0058_T0001\TR1_W0001_P0142\TR1_2_W0001_P0142_T0001_R1_P5_K1_Ch2-Ch1.zen
92060	4.412466e-03	2.200304e-02	7.700700e-03	20151202_gfpNIPBLcf1_G2G1\MitoSys2\LSM\gfpNIPBLcF1_G1\DE_W0002_P0058\DE_2_W0002_P0058_T0001\TR1_W0001_P0142\TR1_2_W0001_P0142_T0001_R1_P5_K1_Ch2-Ch1.zen
97180	3.503561e-03	2.292781e-02	7.127700e-03	20151202_gfpNIPBLcf1_G2G1\MitoSys2\LSM\gfpNIPBLcF1_G1\DE_W0002_P0058\DE_2_W0002_P0058_T0001\TR1_W0001_P0142\TR1_2_W0001_P0142_T0001_R1_P5_K1_Ch2-Ch1.zen
102300	2.918968e-03	2.239193e-02	6.616500e-03	20151202_gfpNIPBLcf1_G2G1\MitoSys2\LSM\gfpNIPBLcF1_G1\DE_W0002_P0058\DE_2_W0002_P0058_T0001\TR1_W0001_P0142\TR1_2_W0001_P0142_T0001_R1_P5_K1_Ch2-Ch1.zen
112540	7.165989e-03	1.379699e-02	5.746600e-03	20151202_gfpNIPBLcf1_G2G1\MitoSys2\LSM\gfpNIPBLcF1_G1\DE_W0002_P0058\DE_2_W0002_P0058_T0001\TR1_W0001_P0142\TR1_2_W0001_P0142_T0001_R1_P5_K1_Ch2-Ch1.zen
122780	6.651344e-03	1.463991e-02	5.037900e-03	20151202_gfpNIPBLcf1_G2G1\MitoSys2\LSM\gfpNIPBLcF1_G1\DE_W0002_P0058\DE_2_W0002_P0058_T0001\TR1_W0001_P0142\TR1_2_W0001_P0142_T0001_R1_P5_K1_Ch2-Ch1.zen
133020	2.848908e-03	1.035840e-02	4.452800e-03	20151202_gfpNIPBLcf1_G2G1\MitoSys2\LSM\gfpNIPBLcF1_G1\DE_W0002_P0058\DE_2_W0002_P0058_T0001\TR1_W0001_P0142\TR1_2_W0001_P0142_T0001_R1_P5_K1_Ch2-Ch1.zen
143260	4.922576e-03	1.203259e-02	3.964000e-03	20151202_gfpNIPBLcf1_G2G1\MitoSys2\LSM\gfpNIPBLcF1_G1\DE_W0002_P0058\DE_2_W0002_P0058_T0001\TR1_W0001_P0142\TR1_2_W0001_P0142_T0001_R1_P5_K1_Ch2-Ch1.zen
153500	6.073648e-03	1.005924e-02	3.551400e-03	20151202_gfpNIPBLcf1_G2G1\MitoSys2\LSM\gfpNIPBLcF1_G1\DE_W0002_P0058\DE_2_W0002_P0058_T0001\TR1_W0001_P0142\TR1_2_W0001_P0142_T0001_R1_P5_K1_Ch2-Ch1.zen
163740	9.368344e-03	1.236015e-02	3.199900e-03	20151202_gfpNIPBLcf1_G2G1\MitoSys2\LSM\gfpNIPBLcF1_G1\DE_W0002_P0058\DE_2_W0002_P0058_T0001\TR1_W0001_P0142\TR1_2_W0001_P0142_T0001_R1_P5_K1_Ch2-Ch1.zen
173980	3.732085e-03	1.479071e-02	2.897900e-03	20151202_gfpNIPBLcf1_G2G1\MitoSys2\LSM\gfpNIPBLcF1_G1\DE_W0002_P0058\DE_2_W0002_P0058_T0001\TR1_W0001_P0142\TR1_2_W0001_P0142_T0001_R1_P5_K1_Ch2-Ch1.zen
184220	1.669533e-03	1.753169e-02	2.636600e-03	20151202_gfpNIPBLcf1_G2G1\MitoSys2\LSM\gfpNIPBLcF1_G1\DE_W0002_P0058\DE_2_W0002_P0058_T0001\TR1_W0001_P0142\TR1_2_W0001_P0142_T0001_R1_P5_K1_Ch2-Ch1.zen
194460	5.454619e-03	1.313500e-02	2.408800e-03	20151202_gfpNIPBLcf1_G2G1\MitoSys2\LSM\gfpNIPBLcF1_G1\DE_W0002_P0058\DE_2_W0002_P0058_T0001\TR1_W0001_P0142\TR1_2_W0001_P0142_T0001_R1_P5_K1_Ch2-Ch1.zen
204700	2.454351e-03	1.315161e-02	2.209200e-03	20151202_gfpNIPBLcf1_G2G1\MitoSys2\LSM\gfpNIPBLcF1_G1\DE_W0002_P0058\DE_2_W0002_P0058_T0001\TR1_W0001_P0142\TR1_2_W0001_P0142_T0001_R1_P5_K1_Ch2-Ch1.zen
225180	-6.000091e-04	1.322053e-02	1.877200e-03	20151202_gfpNIPBLcf1_G2G1\MitoSys2\LSM\gfpNIPBLcF1_G1\DE_W0002_P0058\DE_2_W0002_P0058_T0001\TR1_W0001_P0142\TR1_2_W0001_P0142_T0001_R1_P5_K1_Ch2-Ch1.zen
245660	-6.005877e-03	1.412554e-02	1.614300e-03	20151202_gfpNIPBLcf1_G2G1\MitoSys2\LSM\gfpNIPBLcF1_G1\DE_W0002_P0058\DE_2_W0002_P0058_T0001\TR1_W0001_P0142\TR1_2_W0001_P0142_T0001_R1_P5_K1_Ch2-Ch1.zen
266140	-6.914257e-03	1.514821e-02	1.402500e-03	20151202_gfpNIPBLcf1_G2G1\MitoSys2\LSM\gfpNIPBLcF1_G1\DE_W0002_P0058\DE_2_W0002_P0058_T0001\TR1_W0001_P0142\TR1_2_W0001_P0142_T0001_R1_P5_K1_Ch2-Ch1.zen
286620	-5.826487e-03	1.402699e-02	1.229400e-03	20151202_gfpNIPBLcf1_G2G1\MitoSys2\LSM\gfpNIPBLcF1_G1\DE_W0002_P0058\DE_2_W0002_P0058_T0001\TR1_W0001_P0142\TR1_2_W0001_P0142_T0001_R1_P5_K1_Ch2-Ch1.zen
307100	-5.819536e-03	1.549066e-02	1.086200e-03	20151202_gfpNIPBLcf1_G2G1\MitoSys2\LSM\gfpNIPBLcF1_G1\DE_W0002_P0058\DE_2_W0002_P0058_T0001\TR1_W0001_P0142\TR1_2_W0001_P0142_T0001_R1_P5_K1_Ch2-Ch1.zen
327580	-3.846517e-03	1.321774e-02	9.664100e-04	20151202_gfpNIPBLcf1_G2G1\MitoSys2\LSM\gfpNIPBLcF1_G1\DE_W0002_P0058\DE_2_W0002_P0058_T0001\TR1_W0001_P0142\TR1_2_W0001_P0142_T0001_R1_P5_K1_Ch2-Ch1.zen
348060	-6.178436e-03	1.023179e-02	8.652300e-04	20151202_gfpNIPBLcf1_G2G1\MitoSys2\LSM\gfpNIPBLcF1_G1\DE_W0002_P0058\DE_2_W0002_P0058_T0001\TR1_W0001_P0142\TR1_2_W0001_P0142_T0001_R1_P5_K1_Ch2-Ch1.zen
368540	-7.221854e-03	1.276436e-02	7.790100e-04	20151202_gfpNIPBLcf1_G2G1\MitoSys2\LSM\gfpNIPBLcF1_G1\DE_W0002_P0058\DE_2_W0002_P0058_T0001\TR1_W0001_P0142\TR1_2_W0001_P0142_T0001_R1_P5_K1_Ch2-Ch1.zen
389020	-7.264845e-03	1.491011e-02	7.049700e-04	20151202_gfpNIPBLcf1_G2G1\MitoSys2\LSM\gfpNIPBLcF1_G1\DE_W0002_P0058\DE_2_W0002_P0058_T0001\TR1_W0001_P0142\TR1_2_W0001_P0142_T0001_R1_P5_K1_Ch2-Ch1.zen
409500	-8.132743e-03	1.280292e-02	6.409400e-04	20151202_gfpNIPBLcf1_G2G1\MitoSys2\LSM\gfpNIPBLcF1_G1\DE_W0002_P0058\DE_2_W0002_P0058_T0001\TR1_W0001_P0142\TR1_2_W0001_P0142_T0001_R1_P5_K1_Ch2-Ch1.zen
450460	-3.457583e-03	1.695330e-02	5.364000e-04	20151202_gfpNIPBLcf1_G2G1\MitoSys2\LSM\gfpNIPBLcF1_G1\DE_W0002_P0058\DE_2_W0002_P0058_T0001\TR1_W0001_P0142\TR1_2_W0001_P0142_T0001_R1_P5_K1_Ch2-Ch1.zen
491420	1.307206e-04	1.527945e-02	4.554300e-04	20151202_gfpNIPBLcf1_G2G1\MitoSys2\LSM\gfpNIPBLcF1_G1\DE_W0002_P0058\DE_2_W0002_P0058_T0001\TR1_W0001_P0142\TR1_2_W0001_P0142_T0001_R1_P5_K1_Ch2-Ch1.zen
532380	-6.355653e-04	1.647577e-02	3.914900e-04	20151202_gfpNIPBLcf1_G2G1\MitoSys2\LSM\gfpNIPBLcF1_G1\DE_W0002_P0058\DE_2_W0002_P0058_T0001\TR1_W0001_P0142\TR1_2_W0001_P0142_T0001_R1_P5_K1_Ch2-Ch1.zen
573340	1.901227e-03	1.493001e-02	3.401500e-04	20151202_gfpNIPBLcf1_G2G1\MitoSys2\LSM\gfpNIPBLcF1_G1\DE_W0002_P0058\DE_2_W0002_P0058_T0001\TR1_W0001_P0142\TR1_2_W0001_P0142_T0001_R1_P5_K1_Ch2-Ch1.zen
614300	-8.597051e-03	1.330690e-02	2.983300e-04	20151202_gfpNIPBLcf1_G2G1\MitoSys2\LSM\gfpNIPBLcF1_G1\DE_W0002_P0058\DE_2_W0002_P0058_T0001\TR1_W0001_P0142\TR1_2_W0001_P0142_T0001_R1_P5_K1_Ch2-Ch1.zen
655260	-7.346916e-03	1.436143e-02	2.638200e-04	20151202_gfpNIPBLcf1_G2G1\MitoSys2\LSM\gfpNIPBLcF1_G1\DE_W0002_P0058\DE_2_W0002_P0058_T0001\TR1_W0001_P0142\TR1_2_W0001_P0142_T0001_R1_P5_K1_Ch2-Ch1.zen
696220	-6.420819e-03	1.413451e-02	2.350300e-04	20151202_gfpNIPBLcf1_G2G1\MitoSys2\LSM\gfpNIPBLcF1_G1\DE_W0002_P0058\DE_2_W0002_P0058_T0001\TR1_W0001_P0142\TR1_2_W0001_P0142_T0001_R1_P5_K1_Ch2-Ch1.zen
737180	-7.201979e-03	1.439527e-02	2.107600e-04	20151202_gfpNIPBLcf1_G2G1\MitoSys2\LSM\gfpNIPBLcF1_G1\DE_W0002_P0058\DE_2_W0002_P0058_T0001\TR1_W0001_P0142\TR1_2_W0001_P0142_T0001_R1_P5_K1_Ch2-Ch1.zen
778140	-2.592087e-03	1.323307e-02	1.901200e-04	20151202_gfpNIPBLcf1_G2G1\MitoSys2\LSM\gfpNIPBLcF1_G1\DE_W0002_P0058\DE_2_W0002_P0058_T0001\TR1_W0001_P0142\TR1_2_W0001_P0142_T0001_R1_P5_K1_Ch2-Ch1.zen
819100	-7.442561e-03	1.175117e-02	1.724100e-04	20151202_gfpNIPBLcf1_G2G1\MitoSys2\LSM\gfpNIPBLcF1_G1\DE_W0002_P0058\DE_2_W0002_P0058_T0001\TR1_W0001_P0142\TR1_2_W0001_P0142_T0001_R1_P5_K1_Ch2-Ch1.zen
901020	-4.077561e-03	1.786401e-02	1.438100e-04	20151202_gfpNIPBLcf1_G2G1\MitoSys2\LSM\gfpNIPBLcF1_G1\DE_W0002_P0058\DE_2_W0002_P0058_T0001\TR1_W0001_P0142\TR1_2_W0001_P0142_T0001_R1_P5_K1_Ch2-Ch1.zen
982940	1.135341e-04	9.495282e-03	1.219200e-04	20151202_gfpNIPBLcf1_G2G1\MitoSys2\LSM\gfpNIPBLcF1_G1\DE_W0002_P0058\DE_2_W0002_P0058_T0001\TR1_W0001_P0142\TR1_2_W0001_P0142_T0001_R1_P5_K1_Ch2-Ch1.zen
1064860	1.519016e-03	1.265171e-02	1.047900e-04	20151202_gfpNIPBLcf1_G2G1\MitoSys2\LSM\gfpNIPBLcF1_G1\DE_W0002_P0058\DE_2_W0002_P0058_T0001\TR1_W0001_P0142\TR1_2_W0001_P0142_T0001_R1_P5_K1_Ch2-Ch1.zen
1146780	-1.387945e-03	1.240513e-02	9.112500e-05	20151202_gfpNIPBLcf1_G2G1\MitoSys2\LSM\gfpNIPBLcF1_G1\DE_W0002_P0058\DE_2_W0002_P0058_T0001\TR1_W0001_P0142\TR1_2_W0001_P0142_T0001_R1_P5_K1_Ch2-Ch1.zen
1228700	6.617281e-04	1.172272e-02	8.005000e-05	20151202_gfpNIPBLcf1_G2G1\MitoSys2\LSM\gfpNIPBLcF1_G1\DE_W0002_P0058\DE_2_W0002_P0058_T0001\TR1_W0001_P0142\TR1_2_W0001_P0142_T0001_R1_P5_K1_Ch2-Ch1.zen
1310620	-4.335156e-03	1.880094e-02	7.094600e-05	20151202_gfpNIPBLcf1_G2G1\MitoSys2\LSM\gfpNIPBLcF1_G1\DE_W0002_P0058\DE_2_W0002_P0058_T0001\TR1_W0001_P0142\TR1_2_W0001_P0142_T0001_R1_P5_K1_Ch2-Ch1.zen
1392540	-4.104083e-03	1.450043e-02	6.336800e-05	20151202_gfpNIPBLcf1_G2G1\MitoSys2\LSM\gfpNIPBLcF1_G1\DE_W0002_P0058\DE_2_W0002_P0058_T0001\TR1_W0001_P0142\TR1_2_W0001_P0142_T0001_R1_P5_K1_Ch2-Ch1.zen
1474460	-7.525012e-03	1.543065e-02	5.699000e-05	20151202_gfpNIPBLcf1_G2G1\MitoSys2\LSM\gfpNIPBLcF1_G1\DE_W0002_P0058\DE_2_W0002_P0058_T0001\TR1_W0001_P0142\TR1_2_W0001_P0142_T0001_R1_P5_K1_Ch2-Ch1.zen
1556380	2.687740e-03	1.435938e-02	5.156900e-05	20151202_gfpNIPBLcf1_G2G1\MitoSys2\LSM\gfpNIPBLcF1_G1\DE_W0002_P0058\DE_2_W0002_P0058_T0001\TR1_W0001_P0142\TR1_2_W0001_P0142_T0001_R1_P5_K1_Ch2-Ch1.zen
10	1.963850e-02	1.079022e-02	2.143100e-02	20151202_gfpNIPBLcf1_G2G1\MitoSys2\LSM\gfpNIPBLcF1_G1\DE_W0002_P0059\DE_2_W0002_P0059_T0001\TR1_W0001_P0138\TR1_2_W0001_P0138_T0001_R1_P1_K1_Ch2-Ch1.zen
20	2.283906e-02	8.431336e-03	2.120000e-02	20151202_gfpNIPBLcf1_G2G1\MitoSys2\LSM\gfpNIPBLcF1_G1\DE_W0002_P0059\DE_2_W0002_P0059_T0001\TR1_W0001_P0138\TR1_2_W0001_P0138_T0001_R1_P1_K1_Ch2-Ch1.zen
30	2.145025e-02	9.342354e-03	2.098700e-02	20151202_gfpNIPBLcf1_G2G1\MitoSys2\LSM\gfpNIPBLcF1_G1\DE_W0002_P0059\DE_2_W0002_P0059_T0001\TR1_W0001_P0138\TR1_2_W0001_P0138_T0001_R1_P1_K1_Ch2-Ch1.zen
40	2.120642e-02	1.210872e-02	2.079000e-02	20151202_gfpNIPBLcf1_G2G1\MitoSys2\LSM\gfpNIPBLcF1_G1\DE_W0002_P0059\DE_2_W0002_P0059_T0001\TR1_W0001_P0138\TR1_2_W0001_P0138_T0001_R1_P1_K1_Ch2-Ch1.zen
50	2.015245e-02	9.412290e-03	2.060800e-02	20151202_gfpNIPBLcf1_G2G1\MitoSys2\LSM\gfpNIPBLcF1_G1\DE_W0002_P0059\DE_2_W0002_P0059_T0001\TR1_W0001_P0138\TR1_2_W0001_P0138_T0001_R1_P1_K1_Ch2-Ch1.zen
60	2.128591e-02	7.917075e-03	2.044000e-02	20151202_gfpNIPBLcf1_G2G1\MitoSys2\LSM\gfpNIPBLcF1_G1\DE_W0002_P0059\DE_2_W0002_P0059_T0001\TR1_W0001_P0138\TR1_2_W0001_P0138_T0001_R1_P1_K1_Ch2-Ch1.zen
70	1.920199e-02	8.225270e-03	2.028300e-02	20151202_gfpNIPBLcf1_G2G1\MitoSys2\LSM\gfpNIPBLcF1_G1\DE_W0002_P0059\DE_2_W0002_P0059_T0001\TR1_W0001_P0138\TR1_2_W0001_P0138_T0001_R1_P1_K1_Ch2-Ch1.zen
80	2.051954e-02	7.553628e-03	2.013600e-02	20151202_gfpNIPBLcf1_G2G1\MitoSys2\LSM\gfpNIPBLcF1_G1\DE_W0002_P0059\DE_2_W0002_P0059_T0001\TR1_W0001_P0138\TR1_2_W0001_P0138_T0001_R1_P1_K1_Ch2-Ch1.zen
90	2.095105e-02	6.616777e-03	2.000000e-02	20151202_gfpNIPBLcf1_G2G1\MitoSys2\LSM\gfpNIPBLcF1_G1\DE_W0002_P0059\DE_2_W0002_P0059_T0001\TR1_W0001_P0138\TR1_2_W0001_P0138_T0001_R1_P1_K1_Ch2-Ch1.zen
100	1.844280e-02	8.664656e-03	1.987200e-02	20151202_gfpNIPBLcf1_G2G1\MitoSys2\LSM\gfpNIPBLcF1_G1\DE_W0002_P0059\DE_2_W0002_P0059_T0001\TR1_W0001_P0138\TR1_2_W0001_P0138_T0001_R1_P1_K1_Ch2-Ch1.zen
120	2.057802e-02	6.812984e-03	1.963900e-02	20151202_gfpNIPBLcf1_G2G1\MitoSys2\LSM\gfpNIPBLcF1_G1\DE_W0002_P0059\DE_2_W0002_P0059_T0001\TR1_W0001_P0138\TR1_2_W0001_P0138_T0001_R1_P1_K1_Ch2-Ch1.zen
140	1.833358e-02	9.296845e-03	1.943200e-02	20151202_gfpNIPBLcf1_G2G1\MitoSys2\LSM\gfpNIPBLcF1_G1\DE_W0002_P0059\DE_2_W0002_P0059_T0001\TR1_W0001_P0138\TR1_2_W0001_P0138_T0001_R1_P1_K1_Ch2-Ch1.zen
160	1.877472e-02	7.423399e-03	1.924700e-02	20151202_gfpNIPBLcf1_G2G1\MitoSys2\LSM\gfpNIPBLcF1_G1\DE_W0002_P0059\DE_2_W0002_P0059_T0001\TR1_W0001_P0138\TR1_2_W0001_P0138_T0001_R1_P1_K1_Ch2-Ch1.zen
180	1.920419e-02	6.176332e-03	1.908000e-02	20151202_gfpNIPBLcf1_G2G1\MitoSys2\LSM\gfpNIPBLcF1_G1\DE_W0002_P0059\DE_2_W0002_P0059_T0001\TR1_W0001_P0138\TR1_2_W0001_P0138_T0001_R1_P1_K1_Ch2-Ch1.zen
200	1.775352e-02	6.481176e-03	1.892700e-02	20151202_gfpNIPBLcf1_G2G1\MitoSys2\LSM\gfpNIPBLcF1_G1\DE_W0002_P0059\DE_2_W0002_P0059_T0001\TR1_W0001_P0138\TR1_2_W0001_P0138_T0001_R1_P1_K1_Ch2-Ch1.zen
220	1.978888e-02	7.299420e-03	1.878600e-02	20151202_gfpNIPBLcf1_G2G1\MitoSys2\LSM\gfpNIPBLcF1_G1\DE_W0002_P0059\DE_2_W0002_P0059_T0001\TR1_W0001_P0138\TR1_2_W0001_P0138_T0001_R1_P1_K1_Ch2-Ch1.zen
240	1.929384e-02	8.558915e-03	1.865600e-02	20151202_gfpNIPBLcf1_G2G1\MitoSys2\LSM\gfpNIPBLcF1_G1\DE_W0002_P0059\DE_2_W0002_P0059_T0001\TR1_W0001_P0138\TR1_2_W0001_P0138_T0001_R1_P1_K1_Ch2-Ch1.zen
260	2.044530e-02	7.537719e-03	1.853400e-02	20151202_gfpNIPBLcf1_G2G1\MitoSys2\LSM\gfpNIPBLcF1_G1\DE_W0002_P0059\DE_2_W0002_P0059_T0001\TR1_W0001_P0138\TR1_2_W0001_P0138_T0001_R1_P1_K1_Ch2-Ch1.zen
280	1.825833e-02	7.440369e-03	1.842000e-02	20151202_gfpNIPBLcf1_G2G1\MitoSys2\LSM\gfpNIPBLcF1_G1\DE_W0002_P0059\DE_2_W0002_P0059_T0001\TR1_W0001_P0138\TR1_2_W0001_P0138_T0001_R1_P1_K1_Ch2-Ch1.zen
300	1.634288e-02	5.151572e-03	1.831100e-02	20151202_gfpNIPBLcf1_G2G1\MitoSys2\LSM\gfpNIPBLcF1_G1\DE_W0002_P0059\DE_2_W0002_P0059_T0001\TR1_W0001_P0138\TR1_2_W0001_P0138_T0001_R1_P1_K1_Ch2-Ch1.zen
340	1.769942e-02	6.252285e-03	1.810900e-02	20151202_gfpNIPBLcf1_G2G1\MitoSys2\LSM\gfpNIPBLcF1_G1\DE_W0002_P0059\DE_2_W0002_P0059_T0001\TR1_W0001_P0138\TR1_2_W0001_P0138_T0001_R1_P1_K1_Ch2-Ch1.zen
380	1.801540e-02	4.942050e-03	1.792300e-02	20151202_gfpNIPBLcf1_G2G1\MitoSys2\LSM\gfpNIPBLcF1_G1\DE_W0002_P0059\DE_2_W0002_P0059_T0001\TR1_W0001_P0138\TR1_2_W0001_P0138_T0001_R1_P1_K1_Ch2-Ch1.zen
420	1.758930e-02	5.118175e-03	1.774800e-02	20151202_gfpNIPBLcf1_G2G1\MitoSys2\LSM\gfpNIPBLcF1_G1\DE_W0002_P0059\DE_2_W0002_P0059_T0001\TR1_W0001_P0138\TR1_2_W0001_P0138_T0001_R1_P1_K1_Ch2-Ch1.zen
460	1.865279e-02	6.140681e-03	1.758300e-02	20151202_gfpNIPBLcf1_G2G1\MitoSys2\LSM\gfpNIPBLcF1_G1\DE_W0002_P0059\DE_2_W0002_P0059_T0001\TR1_W0001_P0138\TR1_2_W0001_P0138_T0001_R1_P1_K1_Ch2-Ch1.zen
500	1.774473e-02	5.507430e-03	1.742600e-02	20151202_gfpNIPBLcf1_G2G1\MitoSys2\LSM\gfpNIPBLcF1_G1\DE_W0002_P0059\DE_2_W0002_P0059_T0001\TR1_W0001_P0138\TR1_2_W0001_P0138_T0001_R1_P1_K1_Ch2-Ch1.zen
540	1.651161e-02	5.552260e-03	1.727400e-02	20151202_gfpNIPBLcf1_G2G1\MitoSys2\LSM\gfpNIPBLcF1_G1\DE_W0002_P0059\DE_2_W0002_P0059_T0001\TR1_W0001_P0138\TR1_2_W0001_P0138_T0001_R1_P1_K1_Ch2-Ch1.zen
580	1.800983e-02	6.209580e-03	1.712900e-02	20151202_gfpNIPBLcf1_G2G1\MitoSys2\LSM\gfpNIPBLcF1_G1\DE_W0002_P0059\DE_2_W0002_P0059_T0001\TR1_W0001_P0138\TR1_2_W0001_P0138_T0001_R1_P1_K1_Ch2-Ch1.zen
620	1.709610e-02	5.038791e-03	1.698800e-02	20151202_gfpNIPBLcf1_G2G1\MitoSys2\LSM\gfpNIPBLcF1_G1\DE_W0002_P0059\DE_2_W0002_P0059_T0001\TR1_W0001_P0138\TR1_2_W0001_P0138_T0001_R1_P1_K1_Ch2-Ch1.zen
660	1.759108e-02	5.360913e-03	1.685100e-02	20151202_gfpNIPBLcf1_G2G1\MitoSys2\LSM\gfpNIPBLcF1_G1\DE_W0002_P0059\DE_2_W0002_P0059_T0001\TR1_W0001_P0138\TR1_2_W0001_P0138_T0001_R1_P1_K1_Ch2-Ch1.zen
700	1.613879e-02	4.799775e-03	1.671800e-02	20151202_gfpNIPBLcf1_G2G1\MitoSys2\LSM\gfpNIPBLcF1_G1\DE_W0002_P0059\DE_2_W0002_P0059_T0001\TR1_W0001_P0138\TR1_2_W0001_P0138_T0001_R1_P1_K1_Ch2-Ch1.zen
780	1.616461e-02	4.262531e-03	1.646400e-02	20151202_gfpNIPBLcf1_G2G1\MitoSys2\LSM\gfpNIPBLcF1_G1\DE_W0002_P0059\DE_2_W0002_P0059_T0001\TR1_W0001_P0138\TR1_2_W0001_P0138_T0001_R1_P1_K1_Ch2-Ch1.zen
860	1.673326e-02	4.766126e-03	1.622300e-02	20151202_gfpNIPBLcf1_G2G1\MitoSys2\LSM\gfpNIPBLcF1_G1\DE_W0002_P0059\DE_2_W0002_P0059_T0001\TR1_W0001_P0138\TR1_2_W0001_P0138_T0001_R1_P1_K1_Ch2-Ch1.zen
940	1.560011e-02	4.557261e-03	1.599400e-02	20151202_gfpNIPBLcf1_G2G1\MitoSys2\LSM\gfpNIPBLcF1_G1\DE_W0002_P0059\DE_2_W0002_P0059_T0001\TR1_W0001_P0138\TR1_2_W0001_P0138_T0001_R1_P1_K1_Ch2-Ch1.zen
1020	1.531045e-02	3.669592e-03	1.577600e-02	20151202_gfpNIPBLcf1_G2G1\MitoSys2\LSM\gfpNIPBLcF1_G1\DE_W0002_P0059\DE_2_W0002_P0059_T0001\TR1_W0001_P0138\TR1_2_W0001_P0138_T0001_R1_P1_K1_Ch2-Ch1.zen
1100	1.588483e-02	4.795334e-03	1.556800e-02	20151202_gfpNIPBLcf1_G2G1\MitoSys2\LSM\gfpNIPBLcF1_G1\DE_W0002_P0059\DE_2_W0002_P0059_T0001\TR1_W0001_P0138\TR1_2_W0001_P0138_T0001_R1_P1_K1_Ch2-Ch1.zen
1180	1.467684e-02	5.415974e-03	1.537000e-02	20151202_gfpNIPBLcf1_G2G1\MitoSys2\LSM\gfpNIPBLcF1_G1\DE_W0002_P0059\DE_2_W0002_P0059_T0001\TR1_W0001_P0138\TR1_2_W0001_P0138_T0001_R1_P1_K1_Ch2-Ch1.zen
1260	1.506296e-02	4.226016e-03	1.517900e-02	20151202_gfpNIPBLcf1_G2G1\MitoSys2\LSM\gfpNIPBLcF1_G1\DE_W0002_P0059\DE_2_W0002_P0059_T0001\TR1_W0001_P0138\TR1_2_W0001_P0138_T0001_R1_P1_K1_Ch2-Ch1.zen
1340	1.508987e-02	4.258213e-03	1.499800e-02	20151202_gfpNIPBLcf1_G2G1\MitoSys2\LSM\gfpNIPBLcF1_G1\DE_W0002_P0059\DE_2_W0002_P0059_T0001\TR1_W0001_P0138\TR1_2_W0001_P0138_T0001_R1_P1_K1_Ch2-Ch1.zen
1420	1.488439e-02	4.756776e-03	1.482300e-02	20151202_gfpNIPBLcf1_G2G1\MitoSys2\LSM\gfpNIPBLcF1_G1\DE_W0002_P0059\DE_2_W0002_P0059_T0001\TR1_W0001_P0138\TR1_2_W0001_P0138_T0001_R1_P1_K1_Ch2-Ch1.zen
1500	1.491084e-02	3.967429e-03	1.465600e-02	20151202_gfpNIPBLcf1_G2G1\MitoSys2\LSM\gfpNIPBLcF1_G1\DE_W0002_P0059\DE_2_W0002_P0059_T0001\TR1_W0001_P0138\TR1_2_W0001_P0138_T0001_R1_P1_K1_Ch2-Ch1.zen
1660	1.450516e-02	4.162963e-03	1.434100e-02	20151202_gfpNIPBLcf1_G2G1\MitoSys2\LSM\gfpNIPBLcF1_G1\DE_W0002_P0059\DE_2_W0002_P0059_T0001\TR1_W0001_P0138\TR1_2_W0001_P0138_T0001_R1_P1_K1_Ch2-Ch1.zen
1820	1.390463e-02	4.169430e-03	1.404900e-02	20151202_gfpNIPBLcf1_G2G1\MitoSys2\LSM\gfpNIPBLcF1_G1\DE_W0002_P0059\DE_2_W0002_P0059_T0001\TR1_W0001_P0138\TR1_2_W0001_P0138_T0001_R1_P1_K1_Ch2-Ch1.zen
1980	1.295010e-02	3.812937e-03	1.377800e-02	20151202_gfpNIPBLcf1_G2G1\MitoSys2\LSM\gfpNIPBLcF1_G1\DE_W0002_P0059\DE_2_W0002_P0059_T0001\TR1_W0001_P0138\TR1_2_W0001_P0138_T0001_R1_P1_K1_Ch2-Ch1.zen
2140	1.274579e-02	3.620473e-03	1.352600e-02	20151202_gfpNIPBLcf1_G2G1\MitoSys2\LSM\gfpNIPBLcF1_G1\DE_W0002_P0059\DE_2_W0002_P0059_T0001\TR1_W0001_P0138\TR1_2_W0001_P0138_T0001_R1_P1_K1_Ch2-Ch1.zen
2300	1.385182e-02	4.326327e-03	1.329100e-02	20151202_gfpNIPBLcf1_G2G1\MitoSys2\LSM\gfpNIPBLcF1_G1\DE_W0002_P0059\DE_2_W0002_P0059_T0001\TR1_W0001_P0138\TR1_2_W0001_P0138_T0001_R1_P1_K1_Ch2-Ch1.zen
2460	1.338545e-02	4.233237e-03	1.307000e-02	20151202_gfpNIPBLcf1_G2G1\MitoSys2\LSM\gfpNIPBLcF1_G1\DE_W0002_P0059\DE_2_W0002_P0059_T0001\TR1_W0001_P0138\TR1_2_W0001_P0138_T0001_R1_P1_K1_Ch2-Ch1.zen
2620	1.295960e-02	3.893949e-03	1.286300e-02	20151202_gfpNIPBLcf1_G2G1\MitoSys2\LSM\gfpNIPBLcF1_G1\DE_W0002_P0059\DE_2_W0002_P0059_T0001\TR1_W0001_P0138\TR1_2_W0001_P0138_T0001_R1_P1_K1_Ch2-Ch1.zen
2780	1.261669e-02	4.381952e-03	1.266900e-02	20151202_gfpNIPBLcf1_G2G1\MitoSys2\LSM\gfpNIPBLcF1_G1\DE_W0002_P0059\DE_2_W0002_P0059_T0001\TR1_W0001_P0138\TR1_2_W0001_P0138_T0001_R1_P1_K1_Ch2-Ch1.zen
2940	1.191282e-02	3.890080e-03	1.248600e-02	20151202_gfpNIPBLcf1_G2G1\MitoSys2\LSM\gfpNIPBLcF1_G1\DE_W0002_P0059\DE_2_W0002_P0059_T0001\TR1_W0001_P0138\TR1_2_W0001_P0138_T0001_R1_P1_K1_Ch2-Ch1.zen
3100	1.262410e-02	3.701049e-03	1.231300e-02	20151202_gfpNIPBLcf1_G2G1\MitoSys2\LSM\gfpNIPBLcF1_G1\DE_W0002_P0059\DE_2_W0002_P0059_T0001\TR1_W0001_P0138\TR1_2_W0001_P0138_T0001_R1_P1_K1_Ch2-Ch1.zen
3420	1.182351e-02	3.440737e-03	1.199400e-02	20151202_gfpNIPBLcf1_G2G1\MitoSys2\LSM\gfpNIPBLcF1_G1\DE_W0002_P0059\DE_2_W0002_P0059_T0001\TR1_W0001_P0138\TR1_2_W0001_P0138_T0001_R1_P1_K1_Ch2-Ch1.zen
3740	1.134064e-02	3.791847e-03	1.170800e-02	20151202_gfpNIPBLcf1_G2G1\MitoSys2\LSM\gfpNIPBLcF1_G1\DE_W0002_P0059\DE_2_W0002_P0059_T0001\TR1_W0001_P0138\TR1_2_W0001_P0138_T0001_R1_P1_K1_Ch2-Ch1.zen
4060	1.168098e-02	3.156922e-03	1.144800e-02	20151202_gfpNIPBLcf1_G2G1\MitoSys2\LSM\gfpNIPBLcF1_G1\DE_W0002_P0059\DE_2_W0002_P0059_T0001\TR1_W0001_P0138\TR1_2_W0001_P0138_T0001_R1_P1_K1_Ch2-Ch1.zen
4380	1.186331e-02	3.515250e-03	1.121200e-02	20151202_gfpNIPBLcf1_G2G1\MitoSys2\LSM\gfpNIPBLcF1_G1\DE_W0002_P0059\DE_2_W0002_P0059_T0001\TR1_W0001_P0138\TR1_2_W0001_P0138_T0001_R1_P1_K1_Ch2-Ch1.zen
4700	1.077467e-02	3.645539e-03	1.099600e-02	20151202_gfpNIPBLcf1_G2G1\MitoSys2\LSM\gfpNIPBLcF1_G1\DE_W0002_P0059\DE_2_W0002_P0059_T0001\TR1_W0001_P0138\TR1_2_W0001_P0138_T0001_R1_P1_K1_Ch2-Ch1.zen
5020	1.066880e-02	3.738309e-03	1.079800e-02	20151202_gfpNIPBLcf1_G2G1\MitoSys2\LSM\gfpNIPBLcF1_G1\DE_W0002_P0059\DE_2_W0002_P0059_T0001\TR1_W0001_P0138\TR1_2_W0001_P0138_T0001_R1_P1_K1_Ch2-Ch1.zen
5340	1.097628e-02	3.898063e-03	1.061600e-02	20151202_gfpNIPBLcf1_G2G1\MitoSys2\LSM\gfpNIPBLcF1_G1\DE_W0002_P0059\DE_2_W0002_P0059_T0001\TR1_W0001_P0138\TR1_2_W0001_P0138_T0001_R1_P1_K1_Ch2-Ch1.zen
5660	1.071553e-02	3.503981e-03	1.044700e-02	20151202_gfpNIPBLcf1_G2G1\MitoSys2\LSM\gfpNIPBLcF1_G1\DE_W0002_P0059\DE_2_W0002_P0059_T0001\TR1_W0001_P0138\TR1_2_W0001_P0138_T0001_R1_P1_K1_Ch2-Ch1.zen
5980	1.075437e-02	4.090692e-03	1.029000e-02	20151202_gfpNIPBLcf1_G2G1\MitoSys2\LSM\gfpNIPBLcF1_G1\DE_W0002_P0059\DE_2_W0002_P0059_T0001\TR1_W0001_P0138\TR1_2_W0001_P0138_T0001_R1_P1_K1_Ch2-Ch1.zen
6300	1.015886e-02	3.948080e-03	1.014400e-02	20151202_gfpNIPBLcf1_G2G1\MitoSys2\LSM\gfpNIPBLcF1_G1\DE_W0002_P0059\DE_2_W0002_P0059_T0001\TR1_W0001_P0138\TR1_2_W0001_P0138_T0001_R1_P1_K1_Ch2-Ch1.zen
6940	9.794547e-03	3.660297e-03	9.880700e-03	20151202_gfpNIPBLcf1_G2G1\MitoSys2\LSM\gfpNIPBLcF1_G1\DE_W0002_P0059\DE_2_W0002_P0059_T0001\TR1_W0001_P0138\TR1_2_W0001_P0138_T0001_R1_P1_K1_Ch2-Ch1.zen
7580	9.797331e-03	3.969831e-03	9.648500e-03	20151202_gfpNIPBLcf1_G2G1\MitoSys2\LSM\gfpNIPBLcF1_G1\DE_W0002_P0059\DE_2_W0002_P0059_T0001\TR1_W0001_P0138\TR1_2_W0001_P0138_T0001_R1_P1_K1_Ch2-Ch1.zen
8220	9.195701e-03	3.623916e-03	9.442200e-03	20151202_gfpNIPBLcf1_G2G1\MitoSys2\LSM\gfpNIPBLcF1_G1\DE_W0002_P0059\DE_2_W0002_P0059_T0001\TR1_W0001_P0138\TR1_2_W0001_P0138_T0001_R1_P1_K1_Ch2-Ch1.zen
8860	9.566796e-03	3.678673e-03	9.257300e-03	20151202_gfpNIPBLcf1_G2G1\MitoSys2\LSM\gfpNIPBLcF1_G1\DE_W0002_P0059\DE_2_W0002_P0059_T0001\TR1_W0001_P0138\TR1_2_W0001_P0138_T0001_R1_P1_K1_Ch2-Ch1.zen
9500	8.916677e-03	3.695362e-03	9.090400e-03	20151202_gfpNIPBLcf1_G2G1\MitoSys2\LSM\gfpNIPBLcF1_G1\DE_W0002_P0059\DE_2_W0002_P0059_T0001\TR1_W0001_P0138\TR1_2_W0001_P0138_T0001_R1_P1_K1_Ch2-Ch1.zen
10140	8.836079e-03	3.378668e-03	8.938800e-03	20151202_gfpNIPBLcf1_G2G1\MitoSys2\LSM\gfpNIPBLcF1_G1\DE_W0002_P0059\DE_2_W0002_P0059_T0001\TR1_W0001_P0138\TR1_2_W0001_P0138_T0001_R1_P1_K1_Ch2-Ch1.zen
10780	8.758674e-03	3.547221e-03	8.800100e-03	20151202_gfpNIPBLcf1_G2G1\MitoSys2\LSM\gfpNIPBLcF1_G1\DE_W0002_P0059\DE_2_W0002_P0059_T0001\TR1_W0001_P0138\TR1_2_W0001_P0138_T0001_R1_P1_K1_Ch2-Ch1.zen
11420	8.453993e-03	3.621932e-03	8.672700e-03	20151202_gfpNIPBLcf1_G2G1\MitoSys2\LSM\gfpNIPBLcF1_G1\DE_W0002_P0059\DE_2_W0002_P0059_T0001\TR1_W0001_P0138\TR1_2_W0001_P0138_T0001_R1_P1_K1_Ch2-Ch1.zen
12060	8.509009e-03	3.347508e-03	8.554800e-03	20151202_gfpNIPBLcf1_G2G1\MitoSys2\LSM\gfpNIPBLcF1_G1\DE_W0002_P0059\DE_2_W0002_P0059_T0001\TR1_W0001_P0138\TR1_2_W0001_P0138_T0001_R1_P1_K1_Ch2-Ch1.zen
12700	8.435707e-03	3.772121e-03	8.445500e-03	20151202_gfpNIPBLcf1_G2G1\MitoSys2\LSM\gfpNIPBLcF1_G1\DE_W0002_P0059\DE_2_W0002_P0059_T0001\TR1_W0001_P0138\TR1_2_W0001_P0138_T0001_R1_P1_K1_Ch2-Ch1.zen
13980	8.038960e-03	3.463695e-03	8.247800e-03	20151202_gfpNIPBLcf1_G2G1\MitoSys2\LSM\gfpNIPBLcF1_G1\DE_W0002_P0059\DE_2_W0002_P0059_T0001\TR1_W0001_P0138\TR1_2_W0001_P0138_T0001_R1_P1_K1_Ch2-Ch1.zen
15260	8.513995e-03	3.897344e-03	8.073200e-03	20151202_gfpNIPBLcf1_G2G1\MitoSys2\LSM\gfpNIPBLcF1_G1\DE_W0002_P0059\DE_2_W0002_P0059_T0001\TR1_W0001_P0138\TR1_2_W0001_P0138_T0001_R1_P1_K1_Ch2-Ch1.zen
16540	8.027686e-03	3.811812e-03	7.916600e-03	20151202_gfpNIPBLcf1_G2G1\MitoSys2\LSM\gfpNIPBLcF1_G1\DE_W0002_P0059\DE_2_W0002_P0059_T0001\TR1_W0001_P0138\TR1_2_W0001_P0138_T0001_R1_P1_K1_Ch2-Ch1.zen
17820	7.899765e-03	3.290110e-03	7.774500e-03	20151202_gfpNIPBLcf1_G2G1\MitoSys2\LSM\gfpNIPBLcF1_G1\DE_W0002_P0059\DE_2_W0002_P0059_T0001\TR1_W0001_P0138\TR1_2_W0001_P0138_T0001_R1_P1_K1_Ch2-Ch1.zen
19100	7.680356e-03	3.432236e-03	7.644000e-03	20151202_gfpNIPBLcf1_G2G1\MitoSys2\LSM\gfpNIPBLcF1_G1\DE_W0002_P0059\DE_2_W0002_P0059_T0001\TR1_W0001_P0138\TR1_2_W0001_P0138_T0001_R1_P1_K1_Ch2-Ch1.zen
20380	7.826722e-03	3.308960e-03	7.523000e-03	20151202_gfpNIPBLcf1_G2G1\MitoSys2\LSM\gfpNIPBLcF1_G1\DE_W0002_P0059\DE_2_W0002_P0059_T0001\TR1_W0001_P0138\TR1_2_W0001_P0138_T0001_R1_P1_K1_Ch2-Ch1.zen
21660	7.615811e-03	3.458062e-03	7.409800e-03	20151202_gfpNIPBLcf1_G2G1\MitoSys2\LSM\gfpNIPBLcF1_G1\DE_W0002_P0059\DE_2_W0002_P0059_T0001\TR1_W0001_P0138\TR1_2_W0001_P0138_T0001_R1_P1_K1_Ch2-Ch1.zen
22940	7.580648e-03	3.715553e-03	7.303200e-03	20151202_gfpNIPBLcf1_G2G1\MitoSys2\LSM\gfpNIPBLcF1_G1\DE_W0002_P0059\DE_2_W0002_P0059_T0001\TR1_W0001_P0138\TR1_2_W0001_P0138_T0001_R1_P1_K1_Ch2-Ch1.zen
24220	7.518808e-03	3.514870e-03	7.201900e-03	20151202_gfpNIPBLcf1_G2G1\MitoSys2\LSM\gfpNIPBLcF1_G1\DE_W0002_P0059\DE_2_W0002_P0059_T0001\TR1_W0001_P0138\TR1_2_W0001_P0138_T0001_R1_P1_K1_Ch2-Ch1.zen
25500	7.443692e-03	3.386994e-03	7.105200e-03	20151202_gfpNIPBLcf1_G2G1\MitoSys2\LSM\gfpNIPBLcF1_G1\DE_W0002_P0059\DE_2_W0002_P0059_T0001\TR1_W0001_P0138\TR1_2_W0001_P0138_T0001_R1_P1_K1_Ch2-Ch1.zen
28060	7.093552e-03	3.259634e-03	6.922700e-03	20151202_gfpNIPBLcf1_G2G1\MitoSys2\LSM\gfpNIPBLcF1_G1\DE_W0002_P0059\DE_2_W0002_P0059_T0001\TR1_W0001_P0138\TR1_2_W0001_P0138_T0001_R1_P1_K1_Ch2-Ch1.zen
30620	6.755452e-03	3.293997e-03	6.751500e-03	20151202_gfpNIPBLcf1_G2G1\MitoSys2\LSM\gfpNIPBLcF1_G1\DE_W0002_P0059\DE_2_W0002_P0059_T0001\TR1_W0001_P0138\TR1_2_W0001_P0138_T0001_R1_P1_K1_Ch2-Ch1.zen
33180	6.596827e-03	3.242473e-03	6.588600e-03	20151202_gfpNIPBLcf1_G2G1\MitoSys2\LSM\gfpNIPBLcF1_G1\DE_W0002_P0059\DE_2_W0002_P0059_T0001\TR1_W0001_P0138\TR1_2_W0001_P0138_T0001_R1_P1_K1_Ch2-Ch1.zen
35740	5.848457e-03	3.410401e-03	6.432000e-03	20151202_gfpNIPBLcf1_G2G1\MitoSys2\LSM\gfpNIPBLcF1_G1\DE_W0002_P0059\DE_2_W0002_P0059_T0001\TR1_W0001_P0138\TR1_2_W0001_P0138_T0001_R1_P1_K1_Ch2-Ch1.zen
38300	5.527016e-03	3.631593e-03	6.280400e-03	20151202_gfpNIPBLcf1_G2G1\MitoSys2\LSM\gfpNIPBLcF1_G1\DE_W0002_P0059\DE_2_W0002_P0059_T0001\TR1_W0001_P0138\TR1_2_W0001_P0138_T0001_R1_P1_K1_Ch2-Ch1.zen
40860	5.172497e-03	3.544990e-03	6.132700e-03	20151202_gfpNIPBLcf1_G2G1\MitoSys2\LSM\gfpNIPBLcF1_G1\DE_W0002_P0059\DE_2_W0002_P0059_T0001\TR1_W0001_P0138\TR1_2_W0001_P0138_T0001_R1_P1_K1_Ch2-Ch1.zen
43420	5.320497e-03	3.405905e-03	5.988300e-03	20151202_gfpNIPBLcf1_G2G1\MitoSys2\LSM\gfpNIPBLcF1_G1\DE_W0002_P0059\DE_2_W0002_P0059_T0001\TR1_W0001_P0138\TR1_2_W0001_P0138_T0001_R1_P1_K1_Ch2-Ch1.zen
45980	5.464967e-03	3.431513e-03	5.846800e-03	20151202_gfpNIPBLcf1_G2G1\MitoSys2\LSM\gfpNIPBLcF1_G1\DE_W0002_P0059\DE_2_W0002_P0059_T0001\TR1_W0001_P0138\TR1_2_W0001_P0138_T0001_R1_P1_K1_Ch2-Ch1.zen
48540	5.495603e-03	3.350972e-03	5.707900e-03	20151202_gfpNIPBLcf1_G2G1\MitoSys2\LSM\gfpNIPBLcF1_G1\DE_W0002_P0059\DE_2_W0002_P0059_T0001\TR1_W0001_P0138\TR1_2_W0001_P0138_T0001_R1_P1_K1_Ch2-Ch1.zen
51100	5.417420e-03	3.374015e-03	5.571400e-03	20151202_gfpNIPBLcf1_G2G1\MitoSys2\LSM\gfpNIPBLcF1_G1\DE_W0002_P0059\DE_2_W0002_P0059_T0001\TR1_W0001_P0138\TR1_2_W0001_P0138_T0001_R1_P1_K1_Ch2-Ch1.zen
56220	5.455042e-03	3.108263e-03	5.305200e-03	20151202_gfpNIPBLcf1_G2G1\MitoSys2\LSM\gfpNIPBLcF1_G1\DE_W0002_P0059\DE_2_W0002_P0059_T0001\TR1_W0001_P0138\TR1_2_W0001_P0138_T0001_R1_P1_K1_Ch2-Ch1.zen
61340	5.125934e-03	3.199591e-03	5.048100e-03	20151202_gfpNIPBLcf1_G2G1\MitoSys2\LSM\gfpNIPBLcF1_G1\DE_W0002_P0059\DE_2_W0002_P0059_T0001\TR1_W0001_P0138\TR1_2_W0001_P0138_T0001_R1_P1_K1_Ch2-Ch1.zen
66460	5.119961e-03	3.108569e-03	4.800200e-03	20151202_gfpNIPBLcf1_G2G1\MitoSys2\LSM\gfpNIPBLcF1_G1\DE_W0002_P0059\DE_2_W0002_P0059_T0001\TR1_W0001_P0138\TR1_2_W0001_P0138_T0001_R1_P1_K1_Ch2-Ch1.zen
71580	4.925299e-03	2.967061e-03	4.561900e-03	20151202_gfpNIPBLcf1_G2G1\MitoSys2\LSM\gfpNIPBLcF1_G1\DE_W0002_P0059\DE_2_W0002_P0059_T0001\TR1_W0001_P0138\TR1_2_W0001_P0138_T0001_R1_P1_K1_Ch2-Ch1.zen
76700	4.636227e-03	3.082228e-03	4.333500e-03	20151202_gfpNIPBLcf1_G2G1\MitoSys2\LSM\gfpNIPBLcF1_G1\DE_W0002_P0059\DE_2_W0002_P0059_T0001\TR1_W0001_P0138\TR1_2_W0001_P0138_T0001_R1_P1_K1_Ch2-Ch1.zen
81820	4.445620e-03	2.933499e-03	4.115200e-03	20151202_gfpNIPBLcf1_G2G1\MitoSys2\LSM\gfpNIPBLcF1_G1\DE_W0002_P0059\DE_2_W0002_P0059_T0001\TR1_W0001_P0138\TR1_2_W0001_P0138_T0001_R1_P1_K1_Ch2-Ch1.zen
86940	4.225588e-03	2.840648e-03	3.907200e-03	20151202_gfpNIPBLcf1_G2G1\MitoSys2\LSM\gfpNIPBLcF1_G1\DE_W0002_P0059\DE_2_W0002_P0059_T0001\TR1_W0001_P0138\TR1_2_W0001_P0138_T0001_R1_P1_K1_Ch2-Ch1.zen
92060	3.600188e-03	3.054024e-03	3.709400e-03	20151202_gfpNIPBLcf1_G2G1\MitoSys2\LSM\gfpNIPBLcF1_G1\DE_W0002_P0059\DE_2_W0002_P0059_T0001\TR1_W0001_P0138\TR1_2_W0001_P0138_T0001_R1_P1_K1_Ch2-Ch1.zen
97180	3.558006e-03	3.156701e-03	3.521900e-03	20151202_gfpNIPBLcf1_G2G1\MitoSys2\LSM\gfpNIPBLcF1_G1\DE_W0002_P0059\DE_2_W0002_P0059_T0001\TR1_W0001_P0138\TR1_2_W0001_P0138_T0001_R1_P1_K1_Ch2-Ch1.zen
102300	3.352075e-03	3.081999e-03	3.344300e-03	20151202_gfpNIPBLcf1_G2G1\MitoSys2\LSM\gfpNIPBLcF1_G1\DE_W0002_P0059\DE_2_W0002_P0059_T0001\TR1_W0001_P0138\TR1_2_W0001_P0138_T0001_R1_P1_K1_Ch2-Ch1.zen
112540	3.096249e-03	3.122456e-03	3.017900e-03	20151202_gfpNIPBLcf1_G2G1\MitoSys2\LSM\gfpNIPBLcF1_G1\DE_W0002_P0059\DE_2_W0002_P0059_T0001\TR1_W0001_P0138\TR1_2_W0001_P0138_T0001_R1_P1_K1_Ch2-Ch1.zen
122780	2.970592e-03	3.031984e-03	2.727400e-03	20151202_gfpNIPBLcf1_G2G1\MitoSys2\LSM\gfpNIPBLcF1_G1\DE_W0002_P0059\DE_2_W0002_P0059_T0001\TR1_W0001_P0138\TR1_2_W0001_P0138_T0001_R1_P1_K1_Ch2-Ch1.zen
133020	2.570082e-03	2.814059e-03	2.469700e-03	20151202_gfpNIPBLcf1_G2G1\MitoSys2\LSM\gfpNIPBLcF1_G1\DE_W0002_P0059\DE_2_W0002_P0059_T0001\TR1_W0001_P0138\TR1_2_W0001_P0138_T0001_R1_P1_K1_Ch2-Ch1.zen
143260	2.483937e-03	2.507109e-03	2.241200e-03	20151202_gfpNIPBLcf1_G2G1\MitoSys2\LSM\gfpNIPBLcF1_G1\DE_W0002_P0059\DE_2_W0002_P0059_T0001\TR1_W0001_P0138\TR1_2_W0001_P0138_T0001_R1_P1_K1_Ch2-Ch1.zen
153500	2.193062e-03	2.543131e-03	2.038700e-03	20151202_gfpNIPBLcf1_G2G1\MitoSys2\LSM\gfpNIPBLcF1_G1\DE_W0002_P0059\DE_2_W0002_P0059_T0001\TR1_W0001_P0138\TR1_2_W0001_P0138_T0001_R1_P1_K1_Ch2-Ch1.zen
163740	1.899393e-03	2.672180e-03	1.859000e-03	20151202_gfpNIPBLcf1_G2G1\MitoSys2\LSM\gfpNIPBLcF1_G1\DE_W0002_P0059\DE_2_W0002_P0059_T0001\TR1_W0001_P0138\TR1_2_W0001_P0138_T0001_R1_P1_K1_Ch2-Ch1.zen
173980	1.677836e-03	2.547821e-03	1.699400e-03	20151202_gfpNIPBLcf1_G2G1\MitoSys2\LSM\gfpNIPBLcF1_G1\DE_W0002_P0059\DE_2_W0002_P0059_T0001\TR1_W0001_P0138\TR1_2_W0001_P0138_T0001_R1_P1_K1_Ch2-Ch1.zen
184220	1.271858e-03	2.533416e-03	1.557300e-03	20151202_gfpNIPBLcf1_G2G1\MitoSys2\LSM\gfpNIPBLcF1_G1\DE_W0002_P0059\DE_2_W0002_P0059_T0001\TR1_W0001_P0138\TR1_2_W0001_P0138_T0001_R1_P1_K1_Ch2-Ch1.zen
194460	1.047428e-03	2.734973e-03	1.430500e-03	20151202_gfpNIPBLcf1_G2G1\MitoSys2\LSM\gfpNIPBLcF1_G1\DE_W0002_P0059\DE_2_W0002_P0059_T0001\TR1_W0001_P0138\TR1_2_W0001_P0138_T0001_R1_P1_K1_Ch2-Ch1.zen
204700	8.965211e-04	2.796712e-03	1.317200e-03	20151202_gfpNIPBLcf1_G2G1\MitoSys2\LSM\gfpNIPBLcF1_G1\DE_W0002_P0059\DE_2_W0002_P0059_T0001\TR1_W0001_P0138\TR1_2_W0001_P0138_T0001_R1_P1_K1_Ch2-Ch1.zen
225180	1.180934e-03	2.647412e-03	1.124500e-03	20151202_gfpNIPBLcf1_G2G1\MitoSys2\LSM\gfpNIPBLcF1_G1\DE_W0002_P0059\DE_2_W0002_P0059_T0001\TR1_W0001_P0138\TR1_2_W0001_P0138_T0001_R1_P1_K1_Ch2-Ch1.zen
245660	9.653257e-04	2.531598e-03	9.680700e-04	20151202_gfpNIPBLcf1_G2G1\MitoSys2\LSM\gfpNIPBLcF1_G1\DE_W0002_P0059\DE_2_W0002_P0059_T0001\TR1_W0001_P0138\TR1_2_W0001_P0138_T0001_R1_P1_K1_Ch2-Ch1.zen
266140	9.120994e-04	2.451606e-03	8.399600e-04	20151202_gfpNIPBLcf1_G2G1\MitoSys2\LSM\gfpNIPBLcF1_G1\DE_W0002_P0059\DE_2_W0002_P0059_T0001\TR1_W0001_P0138\TR1_2_W0001_P0138_T0001_R1_P1_K1_Ch2-Ch1.zen
286620	1.097335e-03	2.667959e-03	7.340000e-04	20151202_gfpNIPBLcf1_G2G1\MitoSys2\LSM\gfpNIPBLcF1_G1\DE_W0002_P0059\DE_2_W0002_P0059_T0001\TR1_W0001_P0138\TR1_2_W0001_P0138_T0001_R1_P1_K1_Ch2-Ch1.zen
307100	1.088436e-03	2.781377e-03	6.455900e-04	20151202_gfpNIPBLcf1_G2G1\MitoSys2\LSM\gfpNIPBLcF1_G1\DE_W0002_P0059\DE_2_W0002_P0059_T0001\TR1_W0001_P0138\TR1_2_W0001_P0138_T0001_R1_P1_K1_Ch2-Ch1.zen
327580	7.290033e-04	2.758724e-03	5.711900e-04	20151202_gfpNIPBLcf1_G2G1\MitoSys2\LSM\gfpNIPBLcF1_G1\DE_W0002_P0059\DE_2_W0002_P0059_T0001\TR1_W0001_P0138\TR1_2_W0001_P0138_T0001_R1_P1_K1_Ch2-Ch1.zen
348060	5.403748e-04	2.403159e-03	5.081100e-04	20151202_gfpNIPBLcf1_G2G1\MitoSys2\LSM\gfpNIPBLcF1_G1\DE_W0002_P0059\DE_2_W0002_P0059_T0001\TR1_W0001_P0138\TR1_2_W0001_P0138_T0001_R1_P1_K1_Ch2-Ch1.zen
368540	7.293995e-04	2.331098e-03	4.542300e-04	20151202_gfpNIPBLcf1_G2G1\MitoSys2\LSM\gfpNIPBLcF1_G1\DE_W0002_P0059\DE_2_W0002_P0059_T0001\TR1_W0001_P0138\TR1_2_W0001_P0138_T0001_R1_P1_K1_Ch2-Ch1.zen
389020	6.883286e-04	2.588541e-03	4.079300e-04	20151202_gfpNIPBLcf1_G2G1\MitoSys2\LSM\gfpNIPBLcF1_G1\DE_W0002_P0059\DE_2_W0002_P0059_T0001\TR1_W0001_P0138\TR1_2_W0001_P0138_T0001_R1_P1_K1_Ch2-Ch1.zen
409500	5.625880e-04	2.673708e-03	3.678800e-04	20151202_gfpNIPBLcf1_G2G1\MitoSys2\LSM\gfpNIPBLcF1_G1\DE_W0002_P0059\DE_2_W0002_P0059_T0001\TR1_W0001_P0138\TR1_2_W0001_P0138_T0001_R1_P1_K1_Ch2-Ch1.zen
450460	3.028736e-04	2.767232e-03	3.026100e-04	20151202_gfpNIPBLcf1_G2G1\MitoSys2\LSM\gfpNIPBLcF1_G1\DE_W0002_P0059\DE_2_W0002_P0059_T0001\TR1_W0001_P0138\TR1_2_W0001_P0138_T0001_R1_P1_K1_Ch2-Ch1.zen
491420	-1.582900e-04	2.711538e-03	2.522700e-04	20151202_gfpNIPBLcf1_G2G1\MitoSys2\LSM\gfpNIPBLcF1_G1\DE_W0002_P0059\DE_2_W0002_P0059_T0001\TR1_W0001_P0138\TR1_2_W0001_P0138_T0001_R1_P1_K1_Ch2-Ch1.zen
532380	-2.351394e-04	2.846173e-03	2.127900e-04	20151202_gfpNIPBLcf1_G2G1\MitoSys2\LSM\gfpNIPBLcF1_G1\DE_W0002_P0059\DE_2_W0002_P0059_T0001\TR1_W0001_P0138\TR1_2_W0001_P0138_T0001_R1_P1_K1_Ch2-Ch1.zen
573340	-4.003927e-04	3.264509e-03	1.813400e-04	20151202_gfpNIPBLcf1_G2G1\MitoSys2\LSM\gfpNIPBLcF1_G1\DE_W0002_P0059\DE_2_W0002_P0059_T0001\TR1_W0001_P0138\TR1_2_W0001_P0138_T0001_R1_P1_K1_Ch2-Ch1.zen
614300	-3.270695e-04	2.932502e-03	1.559700e-04	20151202_gfpNIPBLcf1_G2G1\MitoSys2\LSM\gfpNIPBLcF1_G1\DE_W0002_P0059\DE_2_W0002_P0059_T0001\TR1_W0001_P0138\TR1_2_W0001_P0138_T0001_R1_P1_K1_Ch2-Ch1.zen
655260	-5.751218e-04	2.740928e-03	1.352500e-04	20151202_gfpNIPBLcf1_G2G1\MitoSys2\LSM\gfpNIPBLcF1_G1\DE_W0002_P0059\DE_2_W0002_P0059_T0001\TR1_W0001_P0138\TR1_2_W0001_P0138_T0001_R1_P1_K1_Ch2-Ch1.zen
696220	-8.607066e-04	3.001107e-03	1.181600e-04	20151202_gfpNIPBLcf1_G2G1\MitoSys2\LSM\gfpNIPBLcF1_G1\DE_W0002_P0059\DE_2_W0002_P0059_T0001\TR1_W0001_P0138\TR1_2_W0001_P0138_T0001_R1_P1_K1_Ch2-Ch1.zen
737180	-1.029172e-03	3.277981e-03	1.039400e-04	20151202_gfpNIPBLcf1_G2G1\MitoSys2\LSM\gfpNIPBLcF1_G1\DE_W0002_P0059\DE_2_W0002_P0059_T0001\TR1_W0001_P0138\TR1_2_W0001_P0138_T0001_R1_P1_K1_Ch2-Ch1.zen
778140	-1.336703e-03	2.828334e-03	9.199000e-05	20151202_gfpNIPBLcf1_G2G1\MitoSys2\LSM\gfpNIPBLcF1_G1\DE_W0002_P0059\DE_2_W0002_P0059_T0001\TR1_W0001_P0138\TR1_2_W0001_P0138_T0001_R1_P1_K1_Ch2-Ch1.zen
819100	-1.399367e-03	2.776021e-03	8.188100e-05	20151202_gfpNIPBLcf1_G2G1\MitoSys2\LSM\gfpNIPBLcF1_G1\DE_W0002_P0059\DE_2_W0002_P0059_T0001\TR1_W0001_P0138\TR1_2_W0001_P0138_T0001_R1_P1_K1_Ch2-Ch1.zen
901020	-1.583870e-04	2.574302e-03	6.587500e-05	20151202_gfpNIPBLcf1_G2G1\MitoSys2\LSM\gfpNIPBLcF1_G1\DE_W0002_P0059\DE_2_W0002_P0059_T0001\TR1_W0001_P0138\TR1_2_W0001_P0138_T0001_R1_P1_K1_Ch2-Ch1.zen
982940	3.390258e-05	3.018774e-03	5.396100e-05	20151202_gfpNIPBLcf1_G2G1\MitoSys2\LSM\gfpNIPBLcF1_G1\DE_W0002_P0059\DE_2_W0002_P0059_T0001\TR1_W0001_P0138\TR1_2_W0001_P0138_T0001_R1_P1_K1_Ch2-Ch1.zen
1064860	-3.867786e-04	2.439698e-03	4.490000e-05	20151202_gfpNIPBLcf1_G2G1\MitoSys2\LSM\gfpNIPBLcF1_G1\DE_W0002_P0059\DE_2_W0002_P0059_T0001\TR1_W0001_P0138\TR1_2_W0001_P0138_T0001_R1_P1_K1_Ch2-Ch1.zen
1146780	-5.745383e-04	2.674369e-03	3.787500e-05	20151202_gfpNIPBLcf1_G2G1\MitoSys2\LSM\gfpNIPBLcF1_G1\DE_W0002_P0059\DE_2_W0002_P0059_T0001\TR1_W0001_P0138\TR1_2_W0001_P0138_T0001_R1_P1_K1_Ch2-Ch1.zen
1228700	-1.061266e-03	1.961326e-03	3.233700e-05	20151202_gfpNIPBLcf1_G2G1\MitoSys2\LSM\gfpNIPBLcF1_G1\DE_W0002_P0059\DE_2_W0002_P0059_T0001\TR1_W0001_P0138\TR1_2_W0001_P0138_T0001_R1_P1_K1_Ch2-Ch1.zen
1310620	-7.593427e-04	2.152294e-03	2.790700e-05	20151202_gfpNIPBLcf1_G2G1\MitoSys2\LSM\gfpNIPBLcF1_G1\DE_W0002_P0059\DE_2_W0002_P0059_T0001\TR1_W0001_P0138\TR1_2_W0001_P0138_T0001_R1_P1_K1_Ch2-Ch1.zen
1392540	-6.974298e-04	2.685295e-03	2.431500e-05	20151202_gfpNIPBLcf1_G2G1\MitoSys2\LSM\gfpNIPBLcF1_G1\DE_W0002_P0059\DE_2_W0002_P0059_T0001\TR1_W0001_P0138\TR1_2_W0001_P0138_T0001_R1_P1_K1_Ch2-Ch1.zen
1474460	-9.193204e-04	3.354449e-03	2.136800e-05	20151202_gfpNIPBLcf1_G2G1\MitoSys2\LSM\gfpNIPBLcF1_G1\DE_W0002_P0059\DE_2_W0002_P0059_T0001\TR1_W0001_P0138\TR1_2_W0001_P0138_T0001_R1_P1_K1_Ch2-Ch1.zen
1556380	-6.008185e-04	2.897699e-03	1.892400e-05	20151202_gfpNIPBLcf1_G2G1\MitoSys2\LSM\gfpNIPBLcF1_G1\DE_W0002_P0059\DE_2_W0002_P0059_T0001\TR1_W0001_P0138\TR1_2_W0001_P0138_T0001_R1_P1_K1_Ch2-Ch1.zen
10	3.113219e-02	1.104130e-02	2.908000e-02	20151202_gfpNIPBLcf1_G2G1\MitoSys2\LSM\gfpNIPBLcF1_G1\DE_W0002_P0059\DE_2_W0002_P0059_T0001\TR1_W0001_P0138\TR1_2_W0001_P0138_T0001_R1_P3_K1_Ch2-Ch1.zen
20	2.528085e-02	1.058081e-02	2.867000e-02	20151202_gfpNIPBLcf1_G2G1\MitoSys2\LSM\gfpNIPBLcF1_G1\DE_W0002_P0059\DE_2_W0002_P0059_T0001\TR1_W0001_P0138\TR1_2_W0001_P0138_T0001_R1_P3_K1_Ch2-Ch1.zen
30	2.815109e-02	1.366625e-02	2.829400e-02	20151202_gfpNIPBLcf1_G2G1\MitoSys2\LSM\gfpNIPBLcF1_G1\DE_W0002_P0059\DE_2_W0002_P0059_T0001\TR1_W0001_P0138\TR1_2_W0001_P0138_T0001_R1_P3_K1_Ch2-Ch1.zen
40	3.070694e-02	1.004547e-02	2.794800e-02	20151202_gfpNIPBLcf1_G2G1\MitoSys2\LSM\gfpNIPBLcF1_G1\DE_W0002_P0059\DE_2_W0002_P0059_T0001\TR1_W0001_P0138\TR1_2_W0001_P0138_T0001_R1_P3_K1_Ch2-Ch1.zen
50	2.962349e-02	1.096040e-02	2.762900e-02	20151202_gfpNIPBLcf1_G2G1\MitoSys2\LSM\gfpNIPBLcF1_G1\DE_W0002_P0059\DE_2_W0002_P0059_T0001\TR1_W0001_P0138\TR1_2_W0001_P0138_T0001_R1_P3_K1_Ch2-Ch1.zen
60	2.198247e-02	1.358618e-02	2.733500e-02	20151202_gfpNIPBLcf1_G2G1\MitoSys2\LSM\gfpNIPBLcF1_G1\DE_W0002_P0059\DE_2_W0002_P0059_T0001\TR1_W0001_P0138\TR1_2_W0001_P0138_T0001_R1_P3_K1_Ch2-Ch1.zen
70	2.820439e-02	1.125170e-02	2.706200e-02	20151202_gfpNIPBLcf1_G2G1\MitoSys2\LSM\gfpNIPBLcF1_G1\DE_W0002_P0059\DE_2_W0002_P0059_T0001\TR1_W0001_P0138\TR1_2_W0001_P0138_T0001_R1_P3_K1_Ch2-Ch1.zen
80	3.117231e-02	1.201361e-02	2.680900e-02	20151202_gfpNIPBLcf1_G2G1\MitoSys2\LSM\gfpNIPBLcF1_G1\DE_W0002_P0059\DE_2_W0002_P0059_T0001\TR1_W0001_P0138\TR1_2_W0001_P0138_T0001_R1_P3_K1_Ch2-Ch1.zen
90	2.129113e-02	1.201220e-02	2.657400e-02	20151202_gfpNIPBLcf1_G2G1\MitoSys2\LSM\gfpNIPBLcF1_G1\DE_W0002_P0059\DE_2_W0002_P0059_T0001\TR1_W0001_P0138\TR1_2_W0001_P0138_T0001_R1_P3_K1_Ch2-Ch1.zen
100	2.797167e-02	7.057701e-03	2.635500e-02	20151202_gfpNIPBLcf1_G2G1\MitoSys2\LSM\gfpNIPBLcF1_G1\DE_W0002_P0059\DE_2_W0002_P0059_T0001\TR1_W0001_P0138\TR1_2_W0001_P0138_T0001_R1_P3_K1_Ch2-Ch1.zen
120	2.564826e-02	9.022691e-03	2.595900e-02	20151202_gfpNIPBLcf1_G2G1\MitoSys2\LSM\gfpNIPBLcF1_G1\DE_W0002_P0059\DE_2_W0002_P0059_T0001\TR1_W0001_P0138\TR1_2_W0001_P0138_T0001_R1_P3_K1_Ch2-Ch1.zen
140	2.297890e-02	9.045291e-03	2.561100e-02	20151202_gfpNIPBLcf1_G2G1\MitoSys2\LSM\gfpNIPBLcF1_G1\DE_W0002_P0059\DE_2_W0002_P0059_T0001\TR1_W0001_P0138\TR1_2_W0001_P0138_T0001_R1_P3_K1_Ch2-Ch1.zen
160	2.550834e-02	8.889383e-03	2.530200e-02	20151202_gfpNIPBLcf1_G2G1\MitoSys2\LSM\gfpNIPBLcF1_G1\DE_W0002_P0059\DE_2_W0002_P0059_T0001\TR1_W0001_P0138\TR1_2_W0001_P0138_T0001_R1_P3_K1_Ch2-Ch1.zen
180	2.724759e-02	1.071508e-02	2.502600e-02	20151202_gfpNIPBLcf1_G2G1\MitoSys2\LSM\gfpNIPBLcF1_G1\DE_W0002_P0059\DE_2_W0002_P0059_T0001\TR1_W0001_P0138\TR1_2_W0001_P0138_T0001_R1_P3_K1_Ch2-Ch1.zen
200	2.422391e-02	1.127989e-02	2.477600e-02	20151202_gfpNIPBLcf1_G2G1\MitoSys2\LSM\gfpNIPBLcF1_G1\DE_W0002_P0059\DE_2_W0002_P0059_T0001\TR1_W0001_P0138\TR1_2_W0001_P0138_T0001_R1_P3_K1_Ch2-Ch1.zen
220	2.504268e-02	9.232559e-03	2.454900e-02	20151202_gfpNIPBLcf1_G2G1\MitoSys2\LSM\gfpNIPBLcF1_G1\DE_W0002_P0059\DE_2_W0002_P0059_T0001\TR1_W0001_P0138\TR1_2_W0001_P0138_T0001_R1_P3_K1_Ch2-Ch1.zen
240	2.567744e-02	7.437226e-03	2.434000e-02	20151202_gfpNIPBLcf1_G2G1\MitoSys2\LSM\gfpNIPBLcF1_G1\DE_W0002_P0059\DE_2_W0002_P0059_T0001\TR1_W0001_P0138\TR1_2_W0001_P0138_T0001_R1_P3_K1_Ch2-Ch1.zen
260	2.505187e-02	1.077645e-02	2.414700e-02	20151202_gfpNIPBLcf1_G2G1\MitoSys2\LSM\gfpNIPBLcF1_G1\DE_W0002_P0059\DE_2_W0002_P0059_T0001\TR1_W0001_P0138\TR1_2_W0001_P0138_T0001_R1_P3_K1_Ch2-Ch1.zen
280	2.635310e-02	9.283241e-03	2.396600e-02	20151202_gfpNIPBLcf1_G2G1\MitoSys2\LSM\gfpNIPBLcF1_G1\DE_W0002_P0059\DE_2_W0002_P0059_T0001\TR1_W0001_P0138\TR1_2_W0001_P0138_T0001_R1_P3_K1_Ch2-Ch1.zen
300	2.350151e-02	7.085247e-03	2.379700e-02	20151202_gfpNIPBLcf1_G2G1\MitoSys2\LSM\gfpNIPBLcF1_G1\DE_W0002_P0059\DE_2_W0002_P0059_T0001\TR1_W0001_P0138\TR1_2_W0001_P0138_T0001_R1_P3_K1_Ch2-Ch1.zen
340	2.414834e-02	7.829561e-03	2.348500e-02	20151202_gfpNIPBLcf1_G2G1\MitoSys2\LSM\gfpNIPBLcF1_G1\DE_W0002_P0059\DE_2_W0002_P0059_T0001\TR1_W0001_P0138\TR1_2_W0001_P0138_T0001_R1_P3_K1_Ch2-Ch1.zen
380	2.263895e-02	7.427709e-03	2.320000e-02	20151202_gfpNIPBLcf1_G2G1\MitoSys2\LSM\gfpNIPBLcF1_G1\DE_W0002_P0059\DE_2_W0002_P0059_T0001\TR1_W0001_P0138\TR1_2_W0001_P0138_T0001_R1_P3_K1_Ch2-Ch1.zen
420	2.141289e-02	6.724204e-03	2.293700e-02	20151202_gfpNIPBLcf1_G2G1\MitoSys2\LSM\gfpNIPBLcF1_G1\DE_W0002_P0059\DE_2_W0002_P0059_T0001\TR1_W0001_P0138\TR1_2_W0001_P0138_T0001_R1_P3_K1_Ch2-Ch1.zen
460	2.142097e-02	6.671819e-03	2.268900e-02	20151202_gfpNIPBLcf1_G2G1\MitoSys2\LSM\gfpNIPBLcF1_G1\DE_W0002_P0059\DE_2_W0002_P0059_T0001\TR1_W0001_P0138\TR1_2_W0001_P0138_T0001_R1_P3_K1_Ch2-Ch1.zen
500	2.081935e-02	6.118026e-03	2.245500e-02	20151202_gfpNIPBLcf1_G2G1\MitoSys2\LSM\gfpNIPBLcF1_G1\DE_W0002_P0059\DE_2_W0002_P0059_T0001\TR1_W0001_P0138\TR1_2_W0001_P0138_T0001_R1_P3_K1_Ch2-Ch1.zen
540	2.358436e-02	6.038671e-03	2.223100e-02	20151202_gfpNIPBLcf1_G2G1\MitoSys2\LSM\gfpNIPBLcF1_G1\DE_W0002_P0059\DE_2_W0002_P0059_T0001\TR1_W0001_P0138\TR1_2_W0001_P0138_T0001_R1_P3_K1_Ch2-Ch1.zen
580	2.193459e-02	8.487705e-03	2.201700e-02	20151202_gfpNIPBLcf1_G2G1\MitoSys2\LSM\gfpNIPBLcF1_G1\DE_W0002_P0059\DE_2_W0002_P0059_T0001\TR1_W0001_P0138\TR1_2_W0001_P0138_T0001_R1_P3_K1_Ch2-Ch1.zen
620	2.209867e-02	6.676560e-03	2.181100e-02	20151202_gfpNIPBLcf1_G2G1\MitoSys2\LSM\gfpNIPBLcF1_G1\DE_W0002_P0059\DE_2_W0002_P0059_T0001\TR1_W0001_P0138\TR1_2_W0001_P0138_T0001_R1_P3_K1_Ch2-Ch1.zen
660	2.123456e-02	6.547633e-03	2.161100e-02	20151202_gfpNIPBLcf1_G2G1\MitoSys2\LSM\gfpNIPBLcF1_G1\DE_W0002_P0059\DE_2_W0002_P0059_T0001\TR1_W0001_P0138\TR1_2_W0001_P0138_T0001_R1_P3_K1_Ch2-Ch1.zen
700	2.081554e-02	4.594703e-03	2.141900e-02	20151202_gfpNIPBLcf1_G2G1\MitoSys2\LSM\gfpNIPBLcF1_G1\DE_W0002_P0059\DE_2_W0002_P0059_T0001\TR1_W0001_P0138\TR1_2_W0001_P0138_T0001_R1_P3_K1_Ch2-Ch1.zen
780	2.115812e-02	7.004064e-03	2.105200e-02	20151202_gfpNIPBLcf1_G2G1\MitoSys2\LSM\gfpNIPBLcF1_G1\DE_W0002_P0059\DE_2_W0002_P0059_T0001\TR1_W0001_P0138\TR1_2_W0001_P0138_T0001_R1_P3_K1_Ch2-Ch1.zen
860	1.966729e-02	7.617764e-03	2.070500e-02	20151202_gfpNIPBLcf1_G2G1\MitoSys2\LSM\gfpNIPBLcF1_G1\DE_W0002_P0059\DE_2_W0002_P0059_T0001\TR1_W0001_P0138\TR1_2_W0001_P0138_T0001_R1_P3_K1_Ch2-Ch1.zen
940	1.909087e-02	4.607173e-03	2.037800e-02	20151202_gfpNIPBLcf1_G2G1\MitoSys2\LSM\gfpNIPBLcF1_G1\DE_W0002_P0059\DE_2_W0002_P0059_T0001\TR1_W0001_P0138\TR1_2_W0001_P0138_T0001_R1_P3_K1_Ch2-Ch1.zen
1020	2.124282e-02	6.606808e-03	2.006900e-02	20151202_gfpNIPBLcf1_G2G1\MitoSys2\LSM\gfpNIPBLcF1_G1\DE_W0002_P0059\DE_2_W0002_P0059_T0001\TR1_W0001_P0138\TR1_2_W0001_P0138_T0001_R1_P3_K1_Ch2-Ch1.zen
1100	1.951219e-02	5.561311e-03	1.977500e-02	20151202_gfpNIPBLcf1_G2G1\MitoSys2\LSM\gfpNIPBLcF1_G1\DE_W0002_P0059\DE_2_W0002_P0059_T0001\TR1_W0001_P0138\TR1_2_W0001_P0138_T0001_R1_P3_K1_Ch2-Ch1.zen
1180	2.076516e-02	6.713361e-03	1.949500e-02	20151202_gfpNIPBLcf1_G2G1\MitoSys2\LSM\gfpNIPBLcF1_G1\DE_W0002_P0059\DE_2_W0002_P0059_T0001\TR1_W0001_P0138\TR1_2_W0001_P0138_T0001_R1_P3_K1_Ch2-Ch1.zen
1260	1.908660e-02	5.237307e-03	1.922900e-02	20151202_gfpNIPBLcf1_G2G1\MitoSys2\LSM\gfpNIPBLcF1_G1\DE_W0002_P0059\DE_2_W0002_P0059_T0001\TR1_W0001_P0138\TR1_2_W0001_P0138_T0001_R1_P3_K1_Ch2-Ch1.zen
1340	1.905594e-02	7.830938e-03	1.897500e-02	20151202_gfpNIPBLcf1_G2G1\MitoSys2\LSM\gfpNIPBLcF1_G1\DE_W0002_P0059\DE_2_W0002_P0059_T0001\TR1_W0001_P0138\TR1_2_W0001_P0138_T0001_R1_P3_K1_Ch2-Ch1.zen
1420	1.960264e-02	5.539112e-03	1.873300e-02	20151202_gfpNIPBLcf1_G2G1\MitoSys2\LSM\gfpNIPBLcF1_G1\DE_W0002_P0059\DE_2_W0002_P0059_T0001\TR1_W0001_P0138\TR1_2_W0001_P0138_T0001_R1_P3_K1_Ch2-Ch1.zen
1500	1.798639e-02	5.392114e-03	1.850100e-02	20151202_gfpNIPBLcf1_G2G1\MitoSys2\LSM\gfpNIPBLcF1_G1\DE_W0002_P0059\DE_2_W0002_P0059_T0001\TR1_W0001_P0138\TR1_2_W0001_P0138_T0001_R1_P3_K1_Ch2-Ch1.zen
1660	1.743399e-02	6.334857e-03	1.806800e-02	20151202_gfpNIPBLcf1_G2G1\MitoSys2\LSM\gfpNIPBLcF1_G1\DE_W0002_P0059\DE_2_W0002_P0059_T0001\TR1_W0001_P0138\TR1_2_W0001_P0138_T0001_R1_P3_K1_Ch2-Ch1.zen
1820	1.751283e-02	5.870686e-03	1.766900e-02	20151202_gfpNIPBLcf1_G2G1\MitoSys2\LSM\gfpNIPBLcF1_G1\DE_W0002_P0059\DE_2_W0002_P0059_T0001\TR1_W0001_P0138\TR1_2_W0001_P0138_T0001_R1_P3_K1_Ch2-Ch1.zen
1980	1.711710e-02	6.057610e-03	1.730100e-02	20151202_gfpNIPBLcf1_G2G1\MitoSys2\LSM\gfpNIPBLcF1_G1\DE_W0002_P0059\DE_2_W0002_P0059_T0001\TR1_W0001_P0138\TR1_2_W0001_P0138_T0001_R1_P3_K1_Ch2-Ch1.zen
2140	1.775575e-02	6.589821e-03	1.696000e-02	20151202_gfpNIPBLcf1_G2G1\MitoSys2\LSM\gfpNIPBLcF1_G1\DE_W0002_P0059\DE_2_W0002_P0059_T0001\TR1_W0001_P0138\TR1_2_W0001_P0138_T0001_R1_P3_K1_Ch2-Ch1.zen
2300	1.591446e-02	5.752583e-03	1.664400e-02	20151202_gfpNIPBLcf1_G2G1\MitoSys2\LSM\gfpNIPBLcF1_G1\DE_W0002_P0059\DE_2_W0002_P0059_T0001\TR1_W0001_P0138\TR1_2_W0001_P0138_T0001_R1_P3_K1_Ch2-Ch1.zen
2460	1.623737e-02	5.551044e-03	1.634900e-02	20151202_gfpNIPBLcf1_G2G1\MitoSys2\LSM\gfpNIPBLcF1_G1\DE_W0002_P0059\DE_2_W0002_P0059_T0001\TR1_W0001_P0138\TR1_2_W0001_P0138_T0001_R1_P3_K1_Ch2-Ch1.zen
2620	1.478616e-02	6.456984e-03	1.607400e-02	20151202_gfpNIPBLcf1_G2G1\MitoSys2\LSM\gfpNIPBLcF1_G1\DE_W0002_P0059\DE_2_W0002_P0059_T0001\TR1_W0001_P0138\TR1_2_W0001_P0138_T0001_R1_P3_K1_Ch2-Ch1.zen
2780	1.542217e-02	6.542964e-03	1.581600e-02	20151202_gfpNIPBLcf1_G2G1\MitoSys2\LSM\gfpNIPBLcF1_G1\DE_W0002_P0059\DE_2_W0002_P0059_T0001\TR1_W0001_P0138\TR1_2_W0001_P0138_T0001_R1_P3_K1_Ch2-Ch1.zen
2940	1.648620e-02	6.120666e-03	1.557400e-02	20151202_gfpNIPBLcf1_G2G1\MitoSys2\LSM\gfpNIPBLcF1_G1\DE_W0002_P0059\DE_2_W0002_P0059_T0001\TR1_W0001_P0138\TR1_2_W0001_P0138_T0001_R1_P3_K1_Ch2-Ch1.zen
3100	1.521497e-02	6.216479e-03	1.534700e-02	20151202_gfpNIPBLcf1_G2G1\MitoSys2\LSM\gfpNIPBLcF1_G1\DE_W0002_P0059\DE_2_W0002_P0059_T0001\TR1_W0001_P0138\TR1_2_W0001_P0138_T0001_R1_P3_K1_Ch2-Ch1.zen
3420	1.511650e-02	5.842125e-03	1.493000e-02	20151202_gfpNIPBLcf1_G2G1\MitoSys2\LSM\gfpNIPBLcF1_G1\DE_W0002_P0059\DE_2_W0002_P0059_T0001\TR1_W0001_P0138\TR1_2_W0001_P0138_T0001_R1_P3_K1_Ch2-Ch1.zen
3740	1.432866e-02	5.882221e-03	1.455700e-02	20151202_gfpNIPBLcf1_G2G1\MitoSys2\LSM\gfpNIPBLcF1_G1\DE_W0002_P0059\DE_2_W0002_P0059_T0001\TR1_W0001_P0138\TR1_2_W0001_P0138_T0001_R1_P3_K1_Ch2-Ch1.zen
4060	1.516575e-02	6.262125e-03	1.422000e-02	20151202_gfpNIPBLcf1_G2G1\MitoSys2\LSM\gfpNIPBLcF1_G1\DE_W0002_P0059\DE_2_W0002_P0059_T0001\TR1_W0001_P0138\TR1_2_W0001_P0138_T0001_R1_P3_K1_Ch2-Ch1.zen
4380	1.345661e-02	5.096807e-03	1.391600e-02	20151202_gfpNIPBLcf1_G2G1\MitoSys2\LSM\gfpNIPBLcF1_G1\DE_W0002_P0059\DE_2_W0002_P0059_T0001\TR1_W0001_P0138\TR1_2_W0001_P0138_T0001_R1_P3_K1_Ch2-Ch1.zen
4700	1.424833e-02	5.393115e-03	1.363800e-02	20151202_gfpNIPBLcf1_G2G1\MitoSys2\LSM\gfpNIPBLcF1_G1\DE_W0002_P0059\DE_2_W0002_P0059_T0001\TR1_W0001_P0138\TR1_2_W0001_P0138_T0001_R1_P3_K1_Ch2-Ch1.zen
5020	1.417101e-02	5.807158e-03	1.338400e-02	20151202_gfpNIPBLcf1_G2G1\MitoSys2\LSM\gfpNIPBLcF1_G1\DE_W0002_P0059\DE_2_W0002_P0059_T0001\TR1_W0001_P0138\TR1_2_W0001_P0138_T0001_R1_P3_K1_Ch2-Ch1.zen
5340	1.306119e-02	5.342063e-03	1.315000e-02	20151202_gfpNIPBLcf1_G2G1\MitoSys2\LSM\gfpNIPBLcF1_G1\DE_W0002_P0059\DE_2_W0002_P0059_T0001\TR1_W0001_P0138\TR1_2_W0001_P0138_T0001_R1_P3_K1_Ch2-Ch1.zen
5660	1.401937e-02	5.510847e-03	1.293400e-02	20151202_gfpNIPBLcf1_G2G1\MitoSys2\LSM\gfpNIPBLcF1_G1\DE_W0002_P0059\DE_2_W0002_P0059_T0001\TR1_W0001_P0138\TR1_2_W0001_P0138_T0001_R1_P3_K1_Ch2-Ch1.zen
5980	1.363728e-02	6.001557e-03	1.273400e-02	20151202_gfpNIPBLcf1_G2G1\MitoSys2\LSM\gfpNIPBLcF1_G1\DE_W0002_P0059\DE_2_W0002_P0059_T0001\TR1_W0001_P0138\TR1_2_W0001_P0138_T0001_R1_P3_K1_Ch2-Ch1.zen
6300	1.307387e-02	4.829200e-03	1.254700e-02	20151202_gfpNIPBLcf1_G2G1\MitoSys2\LSM\gfpNIPBLcF1_G1\DE_W0002_P0059\DE_2_W0002_P0059_T0001\TR1_W0001_P0138\TR1_2_W0001_P0138_T0001_R1_P3_K1_Ch2-Ch1.zen
6940	1.260237e-02	4.683924e-03	1.221000e-02	20151202_gfpNIPBLcf1_G2G1\MitoSys2\LSM\gfpNIPBLcF1_G1\DE_W0002_P0059\DE_2_W0002_P0059_T0001\TR1_W0001_P0138\TR1_2_W0001_P0138_T0001_R1_P3_K1_Ch2-Ch1.zen
7580	1.236413e-02	4.730748e-03	1.191300e-02	20151202_gfpNIPBLcf1_G2G1\MitoSys2\LSM\gfpNIPBLcF1_G1\DE_W0002_P0059\DE_2_W0002_P0059_T0001\TR1_W0001_P0138\TR1_2_W0001_P0138_T0001_R1_P3_K1_Ch2-Ch1.zen
8220	1.187234e-02	4.986692e-03	1.164800e-02	20151202_gfpNIPBLcf1_G2G1\MitoSys2\LSM\gfpNIPBLcF1_G1\DE_W0002_P0059\DE_2_W0002_P0059_T0001\TR1_W0001_P0138\TR1_2_W0001_P0138_T0001_R1_P3_K1_Ch2-Ch1.zen
8860	1.155036e-02	5.587727e-03	1.140900e-02	20151202_gfpNIPBLcf1_G2G1\MitoSys2\LSM\gfpNIPBLcF1_G1\DE_W0002_P0059\DE_2_W0002_P0059_T0001\TR1_W0001_P0138\TR1_2_W0001_P0138_T0001_R1_P3_K1_Ch2-Ch1.zen
9500	1.100538e-02	5.231793e-03	1.119200e-02	20151202_gfpNIPBLcf1_G2G1\MitoSys2\LSM\gfpNIPBLcF1_G1\DE_W0002_P0059\DE_2_W0002_P0059_T0001\TR1_W0001_P0138\TR1_2_W0001_P0138_T0001_R1_P3_K1_Ch2-Ch1.zen
10140	1.022280e-02	4.872696e-03	1.099400e-02	20151202_gfpNIPBLcf1_G2G1\MitoSys2\LSM\gfpNIPBLcF1_G1\DE_W0002_P0059\DE_2_W0002_P0059_T0001\TR1_W0001_P0138\TR1_2_W0001_P0138_T0001_R1_P3_K1_Ch2-Ch1.zen
10780	1.026336e-02	5.348502e-03	1.081100e-02	20151202_gfpNIPBLcf1_G2G1\MitoSys2\LSM\gfpNIPBLcF1_G1\DE_W0002_P0059\DE_2_W0002_P0059_T0001\TR1_W0001_P0138\TR1_2_W0001_P0138_T0001_R1_P3_K1_Ch2-Ch1.zen
11420	1.039403e-02	5.073218e-03	1.064100e-02	20151202_gfpNIPBLcf1_G2G1\MitoSys2\LSM\gfpNIPBLcF1_G1\DE_W0002_P0059\DE_2_W0002_P0059_T0001\TR1_W0001_P0138\TR1_2_W0001_P0138_T0001_R1_P3_K1_Ch2-Ch1.zen
12060	1.024768e-02	5.005748e-03	1.048200e-02	20151202_gfpNIPBLcf1_G2G1\MitoSys2\LSM\gfpNIPBLcF1_G1\DE_W0002_P0059\DE_2_W0002_P0059_T0001\TR1_W0001_P0138\TR1_2_W0001_P0138_T0001_R1_P3_K1_Ch2-Ch1.zen
12700	9.716750e-03	5.019436e-03	1.033300e-02	20151202_gfpNIPBLcf1_G2G1\MitoSys2\LSM\gfpNIPBLcF1_G1\DE_W0002_P0059\DE_2_W0002_P0059_T0001\TR1_W0001_P0138\TR1_2_W0001_P0138_T0001_R1_P3_K1_Ch2-Ch1.zen
13980	1.018328e-02	4.705083e-03	1.005800e-02	20151202_gfpNIPBLcf1_G2G1\MitoSys2\LSM\gfpNIPBLcF1_G1\DE_W0002_P0059\DE_2_W0002_P0059_T0001\TR1_W0001_P0138\TR1_2_W0001_P0138_T0001_R1_P3_K1_Ch2-Ch1.zen
15260	9.454975e-03	4.409271e-03	9.808900e-03	20151202_gfpNIPBLcf1_G2G1\MitoSys2\LSM\gfpNIPBLcF1_G1\DE_W0002_P0059\DE_2_W0002_P0059_T0001\TR1_W0001_P0138\TR1_2_W0001_P0138_T0001_R1_P3_K1_Ch2-Ch1.zen
16540	8.811517e-03	4.414949e-03	9.579200e-03	20151202_gfpNIPBLcf1_G2G1\MitoSys2\LSM\gfpNIPBLcF1_G1\DE_W0002_P0059\DE_2_W0002_P0059_T0001\TR1_W0001_P0138\TR1_2_W0001_P0138_T0001_R1_P3_K1_Ch2-Ch1.zen
17820	9.233691e-03	4.457232e-03	9.364800e-03	20151202_gfpNIPBLcf1_G2G1\MitoSys2\LSM\gfpNIPBLcF1_G1\DE_W0002_P0059\DE_2_W0002_P0059_T0001\TR1_W0001_P0138\TR1_2_W0001_P0138_T0001_R1_P3_K1_Ch2-Ch1.zen
19100	9.321986e-03	5.007298e-03	9.162400e-03	20151202_gfpNIPBLcf1_G2G1\MitoSys2\LSM\gfpNIPBLcF1_G1\DE_W0002_P0059\DE_2_W0002_P0059_T0001\TR1_W0001_P0138\TR1_2_W0001_P0138_T0001_R1_P3_K1_Ch2-Ch1.zen
20380	9.166184e-03	4.536555e-03	8.969700e-03	20151202_gfpNIPBLcf1_G2G1\MitoSys2\LSM\gfpNIPBLcF1_G1\DE_W0002_P0059\DE_2_W0002_P0059_T0001\TR1_W0001_P0138\TR1_2_W0001_P0138_T0001_R1_P3_K1_Ch2-Ch1.zen
21660	8.804704e-03	4.738217e-03	8.784800e-03	20151202_gfpNIPBLcf1_G2G1\MitoSys2\LSM\gfpNIPBLcF1_G1\DE_W0002_P0059\DE_2_W0002_P0059_T0001\TR1_W0001_P0138\TR1_2_W0001_P0138_T0001_R1_P3_K1_Ch2-Ch1.zen
22940	8.473487e-03	4.555148e-03	8.606400e-03	20151202_gfpNIPBLcf1_G2G1\MitoSys2\LSM\gfpNIPBLcF1_G1\DE_W0002_P0059\DE_2_W0002_P0059_T0001\TR1_W0001_P0138\TR1_2_W0001_P0138_T0001_R1_P3_K1_Ch2-Ch1.zen
24220	7.787326e-03	4.522170e-03	8.433300e-03	20151202_gfpNIPBLcf1_G2G1\MitoSys2\LSM\gfpNIPBLcF1_G1\DE_W0002_P0059\DE_2_W0002_P0059_T0001\TR1_W0001_P0138\TR1_2_W0001_P0138_T0001_R1_P3_K1_Ch2-Ch1.zen
25500	7.589932e-03	4.590437e-03	8.264900e-03	20151202_gfpNIPBLcf1_G2G1\MitoSys2\LSM\gfpNIPBLcF1_G1\DE_W0002_P0059\DE_2_W0002_P0059_T0001\TR1_W0001_P0138\TR1_2_W0001_P0138_T0001_R1_P3_K1_Ch2-Ch1.zen
28060	7.915861e-03	4.375168e-03	7.939400e-03	20151202_gfpNIPBLcf1_G2G1\MitoSys2\LSM\gfpNIPBLcF1_G1\DE_W0002_P0059\DE_2_W0002_P0059_T0001\TR1_W0001_P0138\TR1_2_W0001_P0138_T0001_R1_P3_K1_Ch2-Ch1.zen
30620	7.253198e-03	4.678262e-03	7.626600e-03	20151202_gfpNIPBLcf1_G2G1\MitoSys2\LSM\gfpNIPBLcF1_G1\DE_W0002_P0059\DE_2_W0002_P0059_T0001\TR1_W0001_P0138\TR1_2_W0001_P0138_T0001_R1_P3_K1_Ch2-Ch1.zen
33180	7.443136e-03	4.202848e-03	7.324600e-03	20151202_gfpNIPBLcf1_G2G1\MitoSys2\LSM\gfpNIPBLcF1_G1\DE_W0002_P0059\DE_2_W0002_P0059_T0001\TR1_W0001_P0138\TR1_2_W0001_P0138_T0001_R1_P3_K1_Ch2-Ch1.zen
35740	7.194181e-03	4.415003e-03	7.032300e-03	20151202_gfpNIPBLcf1_G2G1\MitoSys2\LSM\gfpNIPBLcF1_G1\DE_W0002_P0059\DE_2_W0002_P0059_T0001\TR1_W0001_P0138\TR1_2_W0001_P0138_T0001_R1_P3_K1_Ch2-Ch1.zen
38300	7.121707e-03	4.008834e-03	6.749400e-03	20151202_gfpNIPBLcf1_G2G1\MitoSys2\LSM\gfpNIPBLcF1_G1\DE_W0002_P0059\DE_2_W0002_P0059_T0001\TR1_W0001_P0138\TR1_2_W0001_P0138_T0001_R1_P3_K1_Ch2-Ch1.zen
40860	6.696470e-03	4.710931e-03	6.475600e-03	20151202_gfpNIPBLcf1_G2G1\MitoSys2\LSM\gfpNIPBLcF1_G1\DE_W0002_P0059\DE_2_W0002_P0059_T0001\TR1_W0001_P0138\TR1_2_W0001_P0138_T0001_R1_P3_K1_Ch2-Ch1.zen
43420	6.613265e-03	4.089013e-03	6.211000e-03	20151202_gfpNIPBLcf1_G2G1\MitoSys2\LSM\gfpNIPBLcF1_G1\DE_W0002_P0059\DE_2_W0002_P0059_T0001\TR1_W0001_P0138\TR1_2_W0001_P0138_T0001_R1_P3_K1_Ch2-Ch1.zen
45980	5.946764e-03	4.173931e-03	5.955600e-03	20151202_gfpNIPBLcf1_G2G1\MitoSys2\LSM\gfpNIPBLcF1_G1\DE_W0002_P0059\DE_2_W0002_P0059_T0001\TR1_W0001_P0138\TR1_2_W0001_P0138_T0001_R1_P3_K1_Ch2-Ch1.zen
48540	5.708364e-03	4.141110e-03	5.709500e-03	20151202_gfpNIPBLcf1_G2G1\MitoSys2\LSM\gfpNIPBLcF1_G1\DE_W0002_P0059\DE_2_W0002_P0059_T0001\TR1_W0001_P0138\TR1_2_W0001_P0138_T0001_R1_P3_K1_Ch2-Ch1.zen
51100	5.605936e-03	3.619872e-03	5.472700e-03	20151202_gfpNIPBLcf1_G2G1\MitoSys2\LSM\gfpNIPBLcF1_G1\DE_W0002_P0059\DE_2_W0002_P0059_T0001\TR1_W0001_P0138\TR1_2_W0001_P0138_T0001_R1_P3_K1_Ch2-Ch1.zen
56220	5.143134e-03	3.779179e-03	5.027000e-03	20151202_gfpNIPBLcf1_G2G1\MitoSys2\LSM\gfpNIPBLcF1_G1\DE_W0002_P0059\DE_2_W0002_P0059_T0001\TR1_W0001_P0138\TR1_2_W0001_P0138_T0001_R1_P3_K1_Ch2-Ch1.zen
61340	4.628132e-03	3.777879e-03	4.618000e-03	20151202_gfpNIPBLcf1_G2G1\MitoSys2\LSM\gfpNIPBLcF1_G1\DE_W0002_P0059\DE_2_W0002_P0059_T0001\TR1_W0001_P0138\TR1_2_W0001_P0138_T0001_R1_P3_K1_Ch2-Ch1.zen
66460	4.391075e-03	4.075238e-03	4.244400e-03	20151202_gfpNIPBLcf1_G2G1\MitoSys2\LSM\gfpNIPBLcF1_G1\DE_W0002_P0059\DE_2_W0002_P0059_T0001\TR1_W0001_P0138\TR1_2_W0001_P0138_T0001_R1_P3_K1_Ch2-Ch1.zen
71580	4.028993e-03	4.288335e-03	3.904300e-03	20151202_gfpNIPBLcf1_G2G1\MitoSys2\LSM\gfpNIPBLcF1_G1\DE_W0002_P0059\DE_2_W0002_P0059_T0001\TR1_W0001_P0138\TR1_2_W0001_P0138_T0001_R1_P3_K1_Ch2-Ch1.zen
76700	3.871710e-03	4.022815e-03	3.595300e-03	20151202_gfpNIPBLcf1_G2G1\MitoSys2\LSM\gfpNIPBLcF1_G1\DE_W0002_P0059\DE_2_W0002_P0059_T0001\TR1_W0001_P0138\TR1_2_W0001_P0138_T0001_R1_P3_K1_Ch2-Ch1.zen
81820	3.676063e-03	3.374360e-03	3.315100e-03	20151202_gfpNIPBLcf1_G2G1\MitoSys2\LSM\gfpNIPBLcF1_G1\DE_W0002_P0059\DE_2_W0002_P0059_T0001\TR1_W0001_P0138\TR1_2_W0001_P0138_T0001_R1_P3_K1_Ch2-Ch1.zen
86940	3.347829e-03	3.128591e-03	3.061200e-03	20151202_gfpNIPBLcf1_G2G1\MitoSys2\LSM\gfpNIPBLcF1_G1\DE_W0002_P0059\DE_2_W0002_P0059_T0001\TR1_W0001_P0138\TR1_2_W0001_P0138_T0001_R1_P3_K1_Ch2-Ch1.zen
92060	3.004012e-03	3.249325e-03	2.831100e-03	20151202_gfpNIPBLcf1_G2G1\MitoSys2\LSM\gfpNIPBLcF1_G1\DE_W0002_P0059\DE_2_W0002_P0059_T0001\TR1_W0001_P0138\TR1_2_W0001_P0138_T0001_R1_P3_K1_Ch2-Ch1.zen
97180	2.421876e-03	3.754736e-03	2.622500e-03	20151202_gfpNIPBLcf1_G2G1\MitoSys2\LSM\gfpNIPBLcF1_G1\DE_W0002_P0059\DE_2_W0002_P0059_T0001\TR1_W0001_P0138\TR1_2_W0001_P0138_T0001_R1_P3_K1_Ch2-Ch1.zen
102300	2.424765e-03	3.578987e-03	2.433400e-03	20151202_gfpNIPBLcf1_G2G1\MitoSys2\LSM\gfpNIPBLcF1_G1\DE_W0002_P0059\DE_2_W0002_P0059_T0001\TR1_W0001_P0138\TR1_2_W0001_P0138_T0001_R1_P3_K1_Ch2-Ch1.zen
112540	2.133293e-03	3.700353e-03	2.105400e-03	20151202_gfpNIPBLcf1_G2G1\MitoSys2\LSM\gfpNIPBLcF1_G1\DE_W0002_P0059\DE_2_W0002_P0059_T0001\TR1_W0001_P0138\TR1_2_W0001_P0138_T0001_R1_P3_K1_Ch2-Ch1.zen
122780	2.001021e-03	3.610463e-03	1.833700e-03	20151202_gfpNIPBLcf1_G2G1\MitoSys2\LSM\gfpNIPBLcF1_G1\DE_W0002_P0059\DE_2_W0002_P0059_T0001\TR1_W0001_P0138\TR1_2_W0001_P0138_T0001_R1_P3_K1_Ch2-Ch1.zen
133020	1.773393e-03	3.364971e-03	1.607000e-03	20151202_gfpNIPBLcf1_G2G1\MitoSys2\LSM\gfpNIPBLcF1_G1\DE_W0002_P0059\DE_2_W0002_P0059_T0001\TR1_W0001_P0138\TR1_2_W0001_P0138_T0001_R1_P3_K1_Ch2-Ch1.zen
143260	1.408643e-03	3.125149e-03	1.416800e-03	20151202_gfpNIPBLcf1_G2G1\MitoSys2\LSM\gfpNIPBLcF1_G1\DE_W0002_P0059\DE_2_W0002_P0059_T0001\TR1_W0001_P0138\TR1_2_W0001_P0138_T0001_R1_P3_K1_Ch2-Ch1.zen
153500	1.391402e-03	3.220541e-03	1.256100e-03	20151202_gfpNIPBLcf1_G2G1\MitoSys2\LSM\gfpNIPBLcF1_G1\DE_W0002_P0059\DE_2_W0002_P0059_T0001\TR1_W0001_P0138\TR1_2_W0001_P0138_T0001_R1_P3_K1_Ch2-Ch1.zen
163740	1.474731e-03	2.691942e-03	1.119400e-03	20151202_gfpNIPBLcf1_G2G1\MitoSys2\LSM\gfpNIPBLcF1_G1\DE_W0002_P0059\DE_2_W0002_P0059_T0001\TR1_W0001_P0138\TR1_2_W0001_P0138_T0001_R1_P3_K1_Ch2-Ch1.zen
173980	1.080315e-03	3.113138e-03	1.002400e-03	20151202_gfpNIPBLcf1_G2G1\MitoSys2\LSM\gfpNIPBLcF1_G1\DE_W0002_P0059\DE_2_W0002_P0059_T0001\TR1_W0001_P0138\TR1_2_W0001_P0138_T0001_R1_P3_K1_Ch2-Ch1.zen
184220	1.078213e-03	3.226858e-03	9.016600e-04	20151202_gfpNIPBLcf1_G2G1\MitoSys2\LSM\gfpNIPBLcF1_G1\DE_W0002_P0059\DE_2_W0002_P0059_T0001\TR1_W0001_P0138\TR1_2_W0001_P0138_T0001_R1_P3_K1_Ch2-Ch1.zen
194460	6.953422e-04	3.154181e-03	8.144200e-04	20151202_gfpNIPBLcf1_G2G1\MitoSys2\LSM\gfpNIPBLcF1_G1\DE_W0002_P0059\DE_2_W0002_P0059_T0001\TR1_W0001_P0138\TR1_2_W0001_P0138_T0001_R1_P3_K1_Ch2-Ch1.zen
204700	4.972410e-04	2.581601e-03	7.384600e-04	20151202_gfpNIPBLcf1_G2G1\MitoSys2\LSM\gfpNIPBLcF1_G1\DE_W0002_P0059\DE_2_W0002_P0059_T0001\TR1_W0001_P0138\TR1_2_W0001_P0138_T0001_R1_P3_K1_Ch2-Ch1.zen
225180	3.326745e-04	2.527645e-03	6.135700e-04	20151202_gfpNIPBLcf1_G2G1\MitoSys2\LSM\gfpNIPBLcF1_G1\DE_W0002_P0059\DE_2_W0002_P0059_T0001\TR1_W0001_P0138\TR1_2_W0001_P0138_T0001_R1_P3_K1_Ch2-Ch1.zen
245660	-5.968605e-05	2.453625e-03	5.162300e-04	20151202_gfpNIPBLcf1_G2G1\MitoSys2\LSM\gfpNIPBLcF1_G1\DE_W0002_P0059\DE_2_W0002_P0059_T0001\TR1_W0001_P0138\TR1_2_W0001_P0138_T0001_R1_P3_K1_Ch2-Ch1.zen
266140	-1.606431e-04	2.458633e-03	4.391400e-04	20151202_gfpNIPBLcf1_G2G1\MitoSys2\LSM\gfpNIPBLcF1_G1\DE_W0002_P0059\DE_2_W0002_P0059_T0001\TR1_W0001_P0138\TR1_2_W0001_P0138_T0001_R1_P3_K1_Ch2-Ch1.zen
286620	-4.136946e-04	2.473986e-03	3.772000e-04	20151202_gfpNIPBLcf1_G2G1\MitoSys2\LSM\gfpNIPBLcF1_G1\DE_W0002_P0059\DE_2_W0002_P0059_T0001\TR1_W0001_P0138\TR1_2_W0001_P0138_T0001_R1_P3_K1_Ch2-Ch1.zen
307100	-5.160817e-04	2.783146e-03	3.268300e-04	20151202_gfpNIPBLcf1_G2G1\MitoSys2\LSM\gfpNIPBLcF1_G1\DE_W0002_P0059\DE_2_W0002_P0059_T0001\TR1_W0001_P0138\TR1_2_W0001_P0138_T0001_R1_P3_K1_Ch2-Ch1.zen
327580	-8.138381e-04	2.756704e-03	2.853900e-04	20151202_gfpNIPBLcf1_G2G1\MitoSys2\LSM\gfpNIPBLcF1_G1\DE_W0002_P0059\DE_2_W0002_P0059_T0001\TR1_W0001_P0138\TR1_2_W0001_P0138_T0001_R1_P3_K1_Ch2-Ch1.zen
348060	-7.647188e-04	3.072282e-03	2.509700e-04	20151202_gfpNIPBLcf1_G2G1\MitoSys2\LSM\gfpNIPBLcF1_G1\DE_W0002_P0059\DE_2_W0002_P0059_T0001\TR1_W0001_P0138\TR1_2_W0001_P0138_T0001_R1_P3_K1_Ch2-Ch1.zen
368540	-8.481333e-04	2.725605e-03	2.221200e-04	20151202_gfpNIPBLcf1_G2G1\MitoSys2\LSM\gfpNIPBLcF1_G1\DE_W0002_P0059\DE_2_W0002_P0059_T0001\TR1_W0001_P0138\TR1_2_W0001_P0138_T0001_R1_P3_K1_Ch2-Ch1.zen
389020	-9.185304e-04	2.606514e-03	1.977500e-04	20151202_gfpNIPBLcf1_G2G1\MitoSys2\LSM\gfpNIPBLcF1_G1\DE_W0002_P0059\DE_2_W0002_P0059_T0001\TR1_W0001_P0138\TR1_2_W0001_P0138_T0001_R1_P3_K1_Ch2-Ch1.zen
409500	-1.158037e-03	2.467773e-03	1.769900e-04	20151202_gfpNIPBLcf1_G2G1\MitoSys2\LSM\gfpNIPBLcF1_G1\DE_W0002_P0059\DE_2_W0002_P0059_T0001\TR1_W0001_P0138\TR1_2_W0001_P0138_T0001_R1_P3_K1_Ch2-Ch1.zen
450460	-1.450088e-03	2.448630e-03	1.438700e-04	20151202_gfpNIPBLcf1_G2G1\MitoSys2\LSM\gfpNIPBLcF1_G1\DE_W0002_P0059\DE_2_W0002_P0059_T0001\TR1_W0001_P0138\TR1_2_W0001_P0138_T0001_R1_P3_K1_Ch2-Ch1.zen
491420	-1.372930e-03	2.362589e-03	1.189600e-04	20151202_gfpNIPBLcf1_G2G1\MitoSys2\LSM\gfpNIPBLcF1_G1\DE_W0002_P0059\DE_2_W0002_P0059_T0001\TR1_W0001_P0138\TR1_2_W0001_P0138_T0001_R1_P3_K1_Ch2-Ch1.zen
532380	-1.170403e-03	3.164319e-03	9.984600e-05	20151202_gfpNIPBLcf1_G2G1\MitoSys2\LSM\gfpNIPBLcF1_G1\DE_W0002_P0059\DE_2_W0002_P0059_T0001\TR1_W0001_P0138\TR1_2_W0001_P0138_T0001_R1_P3_K1_Ch2-Ch1.zen
573340	-1.321500e-03	3.414357e-03	8.490200e-05	20151202_gfpNIPBLcf1_G2G1\MitoSys2\LSM\gfpNIPBLcF1_G1\DE_W0002_P0059\DE_2_W0002_P0059_T0001\TR1_W0001_P0138\TR1_2_W0001_P0138_T0001_R1_P3_K1_Ch2-Ch1.zen
614300	-1.373683e-03	3.181783e-03	7.303200e-05	20151202_gfpNIPBLcf1_G2G1\MitoSys2\LSM\gfpNIPBLcF1_G1\DE_W0002_P0059\DE_2_W0002_P0059_T0001\TR1_W0001_P0138\TR1_2_W0001_P0138_T0001_R1_P3_K1_Ch2-Ch1.zen
655260	-1.699929e-03	3.377717e-03	6.347000e-05	20151202_gfpNIPBLcf1_G2G1\MitoSys2\LSM\gfpNIPBLcF1_G1\DE_W0002_P0059\DE_2_W0002_P0059_T0001\TR1_W0001_P0138\TR1_2_W0001_P0138_T0001_R1_P3_K1_Ch2-Ch1.zen
696220	-2.113704e-03	3.459657e-03	5.566700e-05	20151202_gfpNIPBLcf1_G2G1\MitoSys2\LSM\gfpNIPBLcF1_G1\DE_W0002_P0059\DE_2_W0002_P0059_T0001\TR1_W0001_P0138\TR1_2_W0001_P0138_T0001_R1_P3_K1_Ch2-Ch1.zen
737180	-1.998287e-03	3.665128e-03	4.922700e-05	20151202_gfpNIPBLcf1_G2G1\MitoSys2\LSM\gfpNIPBLcF1_G1\DE_W0002_P0059\DE_2_W0002_P0059_T0001\TR1_W0001_P0138\TR1_2_W0001_P0138_T0001_R1_P3_K1_Ch2-Ch1.zen
778140	-1.773413e-03	3.223034e-03	4.385600e-05	20151202_gfpNIPBLcf1_G2G1\MitoSys2\LSM\gfpNIPBLcF1_G1\DE_W0002_P0059\DE_2_W0002_P0059_T0001\TR1_W0001_P0138\TR1_2_W0001_P0138_T0001_R1_P3_K1_Ch2-Ch1.zen
819100	-1.488329e-03	2.928623e-03	3.933400e-05	20151202_gfpNIPBLcf1_G2G1\MitoSys2\LSM\gfpNIPBLcF1_G1\DE_W0002_P0059\DE_2_W0002_P0059_T0001\TR1_W0001_P0138\TR1_2_W0001_P0138_T0001_R1_P3_K1_Ch2-Ch1.zen
901020	-9.463049e-04	3.047945e-03	3.220500e-05	20151202_gfpNIPBLcf1_G2G1\MitoSys2\LSM\gfpNIPBLcF1_G1\DE_W0002_P0059\DE_2_W0002_P0059_T0001\TR1_W0001_P0138\TR1_2_W0001_P0138_T0001_R1_P3_K1_Ch2-Ch1.zen
982940	-8.045364e-04	2.924428e-03	2.690900e-05	20151202_gfpNIPBLcf1_G2G1\MitoSys2\LSM\gfpNIPBLcF1_G1\DE_W0002_P0059\DE_2_W0002_P0059_T0001\TR1_W0001_P0138\TR1_2_W0001_P0138_T0001_R1_P3_K1_Ch2-Ch1.zen
1064860	-5.844305e-04	3.000442e-03	2.286900e-05	20151202_gfpNIPBLcf1_G2G1\MitoSys2\LSM\gfpNIPBLcF1_G1\DE_W0002_P0059\DE_2_W0002_P0059_T0001\TR1_W0001_P0138\TR1_2_W0001_P0138_T0001_R1_P3_K1_Ch2-Ch1.zen
1146780	2.166642e-04	2.836782e-03	1.971900e-05	20151202_gfpNIPBLcf1_G2G1\MitoSys2\LSM\gfpNIPBLcF1_G1\DE_W0002_P0059\DE_2_W0002_P0059_T0001\TR1_W0001_P0138\TR1_2_W0001_P0138_T0001_R1_P3_K1_Ch2-Ch1.zen
1228700	4.232200e-04	2.713610e-03	1.721400e-05	20151202_gfpNIPBLcf1_G2G1\MitoSys2\LSM\gfpNIPBLcF1_G1\DE_W0002_P0059\DE_2_W0002_P0059_T0001\TR1_W0001_P0138\TR1_2_W0001_P0138_T0001_R1_P3_K1_Ch2-Ch1.zen
1310620	-7.025077e-06	2.790963e-03	1.518800e-05	20151202_gfpNIPBLcf1_G2G1\MitoSys2\LSM\gfpNIPBLcF1_G1\DE_W0002_P0059\DE_2_W0002_P0059_T0001\TR1_W0001_P0138\TR1_2_W0001_P0138_T0001_R1_P3_K1_Ch2-Ch1.zen
1392540	2.871474e-04	3.443527e-03	1.352500e-05	20151202_gfpNIPBLcf1_G2G1\MitoSys2\LSM\gfpNIPBLcF1_G1\DE_W0002_P0059\DE_2_W0002_P0059_T0001\TR1_W0001_P0138\TR1_2_W0001_P0138_T0001_R1_P3_K1_Ch2-Ch1.zen
1474460	4.610311e-05	2.399446e-03	1.214200e-05	20151202_gfpNIPBLcf1_G2G1\MitoSys2\LSM\gfpNIPBLcF1_G1\DE_W0002_P0059\DE_2_W0002_P0059_T0001\TR1_W0001_P0138\TR1_2_W0001_P0138_T0001_R1_P3_K1_Ch2-Ch1.zen
1556380	-4.006699e-04	2.900113e-03	1.097800e-05	20151202_gfpNIPBLcf1_G2G1\MitoSys2\LSM\gfpNIPBLcF1_G1\DE_W0002_P0059\DE_2_W0002_P0059_T0001\TR1_W0001_P0138\TR1_2_W0001_P0138_T0001_R1_P3_K1_Ch2-Ch1.zen
10	1.693574e-01	1.536077e-01	2.150900e-01	20151202_gfpNIPBLcf1_G2G1\MitoSys2\LSM\gfpNIPBLcF1_G1\DE_W0002_P0059\DE_2_W0002_P0059_T0001\TR1_W0001_P0138\TR1_2_W0001_P0138_T0001_R1_P5_K1_Ch2-Ch1.zen
20	2.669900e-01	1.895031e-01	2.113200e-01	20151202_gfpNIPBLcf1_G2G1\MitoSys2\LSM\gfpNIPBLcF1_G1\DE_W0002_P0059\DE_2_W0002_P0059_T0001\TR1_W0001_P0138\TR1_2_W0001_P0138_T0001_R1_P5_K1_Ch2-Ch1.zen
30	1.838617e-01	1.508124e-01	2.078500e-01	20151202_gfpNIPBLcf1_G2G1\MitoSys2\LSM\gfpNIPBLcF1_G1\DE_W0002_P0059\DE_2_W0002_P0059_T0001\TR1_W0001_P0138\TR1_2_W0001_P0138_T0001_R1_P5_K1_Ch2-Ch1.zen
40	2.360301e-01	1.717364e-01	2.046600e-01	20151202_gfpNIPBLcf1_G2G1\MitoSys2\LSM\gfpNIPBLcF1_G1\DE_W0002_P0059\DE_2_W0002_P0059_T0001\TR1_W0001_P0138\TR1_2_W0001_P0138_T0001_R1_P5_K1_Ch2-Ch1.zen
50	1.814285e-01	1.667462e-01	2.017400e-01	20151202_gfpNIPBLcf1_G2G1\MitoSys2\LSM\gfpNIPBLcF1_G1\DE_W0002_P0059\DE_2_W0002_P0059_T0001\TR1_W0001_P0138\TR1_2_W0001_P0138_T0001_R1_P5_K1_Ch2-Ch1.zen
60	2.128919e-01	1.747603e-01	1.990500e-01	20151202_gfpNIPBLcf1_G2G1\MitoSys2\LSM\gfpNIPBLcF1_G1\DE_W0002_P0059\DE_2_W0002_P0059_T0001\TR1_W0001_P0138\TR1_2_W0001_P0138_T0001_R1_P5_K1_Ch2-Ch1.zen
70	2.621414e-01	1.815620e-01	1.965900e-01	20151202_gfpNIPBLcf1_G2G1\MitoSys2\LSM\gfpNIPBLcF1_G1\DE_W0002_P0059\DE_2_W0002_P0059_T0001\TR1_W0001_P0138\TR1_2_W0001_P0138_T0001_R1_P5_K1_Ch2-Ch1.zen
80	1.455574e-01	1.871887e-01	1.943200e-01	20151202_gfpNIPBLcf1_G2G1\MitoSys2\LSM\gfpNIPBLcF1_G1\DE_W0002_P0059\DE_2_W0002_P0059_T0001\TR1_W0001_P0138\TR1_2_W0001_P0138_T0001_R1_P5_K1_Ch2-Ch1.zen
90	2.080911e-01	1.856158e-01	1.922200e-01	20151202_gfpNIPBLcf1_G2G1\MitoSys2\LSM\gfpNIPBLcF1_G1\DE_W0002_P0059\DE_2_W0002_P0059_T0001\TR1_W0001_P0138\TR1_2_W0001_P0138_T0001_R1_P5_K1_Ch2-Ch1.zen
100	1.867497e-01	1.246574e-01	1.902900e-01	20151202_gfpNIPBLcf1_G2G1\MitoSys2\LSM\gfpNIPBLcF1_G1\DE_W0002_P0059\DE_2_W0002_P0059_T0001\TR1_W0001_P0138\TR1_2_W0001_P0138_T0001_R1_P5_K1_Ch2-Ch1.zen
120	1.416408e-01	1.630912e-01	1.868600e-01	20151202_gfpNIPBLcf1_G2G1\MitoSys2\LSM\gfpNIPBLcF1_G1\DE_W0002_P0059\DE_2_W0002_P0059_T0001\TR1_W0001_P0138\TR1_2_W0001_P0138_T0001_R1_P5_K1_Ch2-Ch1.zen
140	1.741472e-01	1.250390e-01	1.839000e-01	20151202_gfpNIPBLcf1_G2G1\MitoSys2\LSM\gfpNIPBLcF1_G1\DE_W0002_P0059\DE_2_W0002_P0059_T0001\TR1_W0001_P0138\TR1_2_W0001_P0138_T0001_R1_P5_K1_Ch2-Ch1.zen
160	1.685898e-01	9.766978e-02	1.813400e-01	20151202_gfpNIPBLcf1_G2G1\MitoSys2\LSM\gfpNIPBLcF1_G1\DE_W0002_P0059\DE_2_W0002_P0059_T0001\TR1_W0001_P0138\TR1_2_W0001_P0138_T0001_R1_P5_K1_Ch2-Ch1.zen
180	1.700838e-01	1.212548e-01	1.790900e-01	20151202_gfpNIPBLcf1_G2G1\MitoSys2\LSM\gfpNIPBLcF1_G1\DE_W0002_P0059\DE_2_W0002_P0059_T0001\TR1_W0001_P0138\TR1_2_W0001_P0138_T0001_R1_P5_K1_Ch2-Ch1.zen
200	1.934123e-01	1.172769e-01	1.771100e-01	20151202_gfpNIPBLcf1_G2G1\MitoSys2\LSM\gfpNIPBLcF1_G1\DE_W0002_P0059\DE_2_W0002_P0059_T0001\TR1_W0001_P0138\TR1_2_W0001_P0138_T0001_R1_P5_K1_Ch2-Ch1.zen
220	1.490652e-01	1.354414e-01	1.753400e-01	20151202_gfpNIPBLcf1_G2G1\MitoSys2\LSM\gfpNIPBLcF1_G1\DE_W0002_P0059\DE_2_W0002_P0059_T0001\TR1_W0001_P0138\TR1_2_W0001_P0138_T0001_R1_P5_K1_Ch2-Ch1.zen
240	1.790644e-01	1.257282e-01	1.737500e-01	20151202_gfpNIPBLcf1_G2G1\MitoSys2\LSM\gfpNIPBLcF1_G1\DE_W0002_P0059\DE_2_W0002_P0059_T0001\TR1_W0001_P0138\TR1_2_W0001_P0138_T0001_R1_P5_K1_Ch2-Ch1.zen
260	1.685511e-01	1.195332e-01	1.723000e-01	20151202_gfpNIPBLcf1_G2G1\MitoSys2\LSM\gfpNIPBLcF1_G1\DE_W0002_P0059\DE_2_W0002_P0059_T0001\TR1_W0001_P0138\TR1_2_W0001_P0138_T0001_R1_P5_K1_Ch2-Ch1.zen
280	1.772506e-01	1.500116e-01	1.709700e-01	20151202_gfpNIPBLcf1_G2G1\MitoSys2\LSM\gfpNIPBLcF1_G1\DE_W0002_P0059\DE_2_W0002_P0059_T0001\TR1_W0001_P0138\TR1_2_W0001_P0138_T0001_R1_P5_K1_Ch2-Ch1.zen
300	1.770837e-01	1.180774e-01	1.697300e-01	20151202_gfpNIPBLcf1_G2G1\MitoSys2\LSM\gfpNIPBLcF1_G1\DE_W0002_P0059\DE_2_W0002_P0059_T0001\TR1_W0001_P0138\TR1_2_W0001_P0138_T0001_R1_P5_K1_Ch2-Ch1.zen
340	1.836440e-01	9.515911e-02	1.674800e-01	20151202_gfpNIPBLcf1_G2G1\MitoSys2\LSM\gfpNIPBLcF1_G1\DE_W0002_P0059\DE_2_W0002_P0059_T0001\TR1_W0001_P0138\TR1_2_W0001_P0138_T0001_R1_P5_K1_Ch2-Ch1.zen
380	1.850292e-01	1.071203e-01	1.654600e-01	20151202_gfpNIPBLcf1_G2G1\MitoSys2\LSM\gfpNIPBLcF1_G1\DE_W0002_P0059\DE_2_W0002_P0059_T0001\TR1_W0001_P0138\TR1_2_W0001_P0138_T0001_R1_P5_K1_Ch2-Ch1.zen
420	1.732486e-01	9.730909e-02	1.635800e-01	20151202_gfpNIPBLcf1_G2G1\MitoSys2\LSM\gfpNIPBLcF1_G1\DE_W0002_P0059\DE_2_W0002_P0059_T0001\TR1_W0001_P0138\TR1_2_W0001_P0138_T0001_R1_P5_K1_Ch2-Ch1.zen
460	1.660762e-01	1.044325e-01	1.618100e-01	20151202_gfpNIPBLcf1_G2G1\MitoSys2\LSM\gfpNIPBLcF1_G1\DE_W0002_P0059\DE_2_W0002_P0059_T0001\TR1_W0001_P0138\TR1_2_W0001_P0138_T0001_R1_P5_K1_Ch2-Ch1.zen
500	1.680553e-01	1.288132e-01	1.601100e-01	20151202_gfpNIPBLcf1_G2G1\MitoSys2\LSM\gfpNIPBLcF1_G1\DE_W0002_P0059\DE_2_W0002_P0059_T0001\TR1_W0001_P0138\TR1_2_W0001_P0138_T0001_R1_P5_K1_Ch2-Ch1.zen
540	1.554940e-01	1.300988e-01	1.584800e-01	20151202_gfpNIPBLcf1_G2G1\MitoSys2\LSM\gfpNIPBLcF1_G1\DE_W0002_P0059\DE_2_W0002_P0059_T0001\TR1_W0001_P0138\TR1_2_W0001_P0138_T0001_R1_P5_K1_Ch2-Ch1.zen
580	1.622983e-01	9.924749e-02	1.569000e-01	20151202_gfpNIPBLcf1_G2G1\MitoSys2\LSM\gfpNIPBLcF1_G1\DE_W0002_P0059\DE_2_W0002_P0059_T0001\TR1_W0001_P0138\TR1_2_W0001_P0138_T0001_R1_P5_K1_Ch2-Ch1.zen
620	1.370909e-01	1.231898e-01	1.553500e-01	20151202_gfpNIPBLcf1_G2G1\MitoSys2\LSM\gfpNIPBLcF1_G1\DE_W0002_P0059\DE_2_W0002_P0059_T0001\TR1_W0001_P0138\TR1_2_W0001_P0138_T0001_R1_P5_K1_Ch2-Ch1.zen
660	1.514833e-01	1.098088e-01	1.538400e-01	20151202_gfpNIPBLcf1_G2G1\MitoSys2\LSM\gfpNIPBLcF1_G1\DE_W0002_P0059\DE_2_W0002_P0059_T0001\TR1_W0001_P0138\TR1_2_W0001_P0138_T0001_R1_P5_K1_Ch2-Ch1.zen
700	1.515761e-01	1.032953e-01	1.523600e-01	20151202_gfpNIPBLcf1_G2G1\MitoSys2\LSM\gfpNIPBLcF1_G1\DE_W0002_P0059\DE_2_W0002_P0059_T0001\TR1_W0001_P0138\TR1_2_W0001_P0138_T0001_R1_P5_K1_Ch2-Ch1.zen
780	1.512121e-01	9.902813e-02	1.494800e-01	20151202_gfpNIPBLcf1_G2G1\MitoSys2\LSM\gfpNIPBLcF1_G1\DE_W0002_P0059\DE_2_W0002_P0059_T0001\TR1_W0001_P0138\TR1_2_W0001_P0138_T0001_R1_P5_K1_Ch2-Ch1.zen
860	1.379713e-01	9.126818e-02	1.467100e-01	20151202_gfpNIPBLcf1_G2G1\MitoSys2\LSM\gfpNIPBLcF1_G1\DE_W0002_P0059\DE_2_W0002_P0059_T0001\TR1_W0001_P0138\TR1_2_W0001_P0138_T0001_R1_P5_K1_Ch2-Ch1.zen
940	1.477809e-01	8.665155e-02	1.440400e-01	20151202_gfpNIPBLcf1_G2G1\MitoSys2\LSM\gfpNIPBLcF1_G1\DE_W0002_P0059\DE_2_W0002_P0059_T0001\TR1_W0001_P0138\TR1_2_W0001_P0138_T0001_R1_P5_K1_Ch2-Ch1.zen
1020	1.691938e-01	1.029859e-01	1.414700e-01	20151202_gfpNIPBLcf1_G2G1\MitoSys2\LSM\gfpNIPBLcF1_G1\DE_W0002_P0059\DE_2_W0002_P0059_T0001\TR1_W0001_P0138\TR1_2_W0001_P0138_T0001_R1_P5_K1_Ch2-Ch1.zen
1100	1.308273e-01	9.814958e-02	1.389900e-01	20151202_gfpNIPBLcf1_G2G1\MitoSys2\LSM\gfpNIPBLcF1_G1\DE_W0002_P0059\DE_2_W0002_P0059_T0001\TR1_W0001_P0138\TR1_2_W0001_P0138_T0001_R1_P5_K1_Ch2-Ch1.zen
1180	1.305716e-01	1.078487e-01	1.366100e-01	20151202_gfpNIPBLcf1_G2G1\MitoSys2\LSM\gfpNIPBLcF1_G1\DE_W0002_P0059\DE_2_W0002_P0059_T0001\TR1_W0001_P0138\TR1_2_W0001_P0138_T0001_R1_P5_K1_Ch2-Ch1.zen
1260	1.205562e-01	9.473303e-02	1.343200e-01	20151202_gfpNIPBLcf1_G2G1\MitoSys2\LSM\gfpNIPBLcF1_G1\DE_W0002_P0059\DE_2_W0002_P0059_T0001\TR1_W0001_P0138\TR1_2_W0001_P0138_T0001_R1_P5_K1_Ch2-Ch1.zen
1340	1.162752e-01	8.898294e-02	1.321100e-01	20151202_gfpNIPBLcf1_G2G1\MitoSys2\LSM\gfpNIPBLcF1_G1\DE_W0002_P0059\DE_2_W0002_P0059_T0001\TR1_W0001_P0138\TR1_2_W0001_P0138_T0001_R1_P5_K1_Ch2-Ch1.zen
1420	1.430766e-01	9.481484e-02	1.299900e-01	20151202_gfpNIPBLcf1_G2G1\MitoSys2\LSM\gfpNIPBLcF1_G1\DE_W0002_P0059\DE_2_W0002_P0059_T0001\TR1_W0001_P0138\TR1_2_W0001_P0138_T0001_R1_P5_K1_Ch2-Ch1.zen
1500	1.256020e-01	9.655360e-02	1.279400e-01	20151202_gfpNIPBLcf1_G2G1\MitoSys2\LSM\gfpNIPBLcF1_G1\DE_W0002_P0059\DE_2_W0002_P0059_T0001\TR1_W0001_P0138\TR1_2_W0001_P0138_T0001_R1_P5_K1_Ch2-Ch1.zen
1660	1.221129e-01	9.425740e-02	1.240900e-01	20151202_gfpNIPBLcf1_G2G1\MitoSys2\LSM\gfpNIPBLcF1_G1\DE_W0002_P0059\DE_2_W0002_P0059_T0001\TR1_W0001_P0138\TR1_2_W0001_P0138_T0001_R1_P5_K1_Ch2-Ch1.zen
1820	1.110920e-01	9.216609e-02	1.205100e-01	20151202_gfpNIPBLcf1_G2G1\MitoSys2\LSM\gfpNIPBLcF1_G1\DE_W0002_P0059\DE_2_W0002_P0059_T0001\TR1_W0001_P0138\TR1_2_W0001_P0138_T0001_R1_P5_K1_Ch2-Ch1.zen
1980	1.088929e-01	8.478684e-02	1.171900e-01	20151202_gfpNIPBLcf1_G2G1\MitoSys2\LSM\gfpNIPBLcF1_G1\DE_W0002_P0059\DE_2_W0002_P0059_T0001\TR1_W0001_P0138\TR1_2_W0001_P0138_T0001_R1_P5_K1_Ch2-Ch1.zen
2140	1.169812e-01	8.659461e-02	1.141100e-01	20151202_gfpNIPBLcf1_G2G1\MitoSys2\LSM\gfpNIPBLcF1_G1\DE_W0002_P0059\DE_2_W0002_P0059_T0001\TR1_W0001_P0138\TR1_2_W0001_P0138_T0001_R1_P5_K1_Ch2-Ch1.zen
2300	1.118347e-01	9.085849e-02	1.112400e-01	20151202_gfpNIPBLcf1_G2G1\MitoSys2\LSM\gfpNIPBLcF1_G1\DE_W0002_P0059\DE_2_W0002_P0059_T0001\TR1_W0001_P0138\TR1_2_W0001_P0138_T0001_R1_P5_K1_Ch2-Ch1.zen
2460	1.058677e-01	8.343751e-02	1.085600e-01	20151202_gfpNIPBLcf1_G2G1\MitoSys2\LSM\gfpNIPBLcF1_G1\DE_W0002_P0059\DE_2_W0002_P0059_T0001\TR1_W0001_P0138\TR1_2_W0001_P0138_T0001_R1_P5_K1_Ch2-Ch1.zen
2620	1.187375e-01	7.340888e-02	1.060600e-01	20151202_gfpNIPBLcf1_G2G1\MitoSys2\LSM\gfpNIPBLcF1_G1\DE_W0002_P0059\DE_2_W0002_P0059_T0001\TR1_W0001_P0138\TR1_2_W0001_P0138_T0001_R1_P5_K1_Ch2-Ch1.zen
2780	1.127309e-01	7.448416e-02	1.037300e-01	20151202_gfpNIPBLcf1_G2G1\MitoSys2\LSM\gfpNIPBLcF1_G1\DE_W0002_P0059\DE_2_W0002_P0059_T0001\TR1_W0001_P0138\TR1_2_W0001_P0138_T0001_R1_P5_K1_Ch2-Ch1.zen
2940	9.663000e-02	9.419410e-02	1.015400e-01	20151202_gfpNIPBLcf1_G2G1\MitoSys2\LSM\gfpNIPBLcF1_G1\DE_W0002_P0059\DE_2_W0002_P0059_T0001\TR1_W0001_P0138\TR1_2_W0001_P0138_T0001_R1_P5_K1_Ch2-Ch1.zen
3100	1.024280e-01	8.015138e-02	9.948200e-02	20151202_gfpNIPBLcf1_G2G1\MitoSys2\LSM\gfpNIPBLcF1_G1\DE_W0002_P0059\DE_2_W0002_P0059_T0001\TR1_W0001_P0138\TR1_2_W0001_P0138_T0001_R1_P5_K1_Ch2-Ch1.zen
3420	9.874453e-02	7.872995e-02	9.572900e-02	20151202_gfpNIPBLcf1_G2G1\MitoSys2\LSM\gfpNIPBLcF1_G1\DE_W0002_P0059\DE_2_W0002_P0059_T0001\TR1_W0001_P0138\TR1_2_W0001_P0138_T0001_R1_P5_K1_Ch2-Ch1.zen
3740	9.356258e-02	7.673000e-02	9.239100e-02	20151202_gfpNIPBLcf1_G2G1\MitoSys2\LSM\gfpNIPBLcF1_G1\DE_W0002_P0059\DE_2_W0002_P0059_T0001\TR1_W0001_P0138\TR1_2_W0001_P0138_T0001_R1_P5_K1_Ch2-Ch1.zen
4060	9.329978e-02	7.882887e-02	8.940200e-02	20151202_gfpNIPBLcf1_G2G1\MitoSys2\LSM\gfpNIPBLcF1_G1\DE_W0002_P0059\DE_2_W0002_P0059_T0001\TR1_W0001_P0138\TR1_2_W0001_P0138_T0001_R1_P5_K1_Ch2-Ch1.zen
4380	8.543370e-02	8.774804e-02	8.670900e-02	20151202_gfpNIPBLcf1_G2G1\MitoSys2\LSM\gfpNIPBLcF1_G1\DE_W0002_P0059\DE_2_W0002_P0059_T0001\TR1_W0001_P0138\TR1_2_W0001_P0138_T0001_R1_P5_K1_Ch2-Ch1.zen
4700	7.700519e-02	8.450054e-02	8.427100e-02	20151202_gfpNIPBLcf1_G2G1\MitoSys2\LSM\gfpNIPBLcF1_G1\DE_W0002_P0059\DE_2_W0002_P0059_T0001\TR1_W0001_P0138\TR1_2_W0001_P0138_T0001_R1_P5_K1_Ch2-Ch1.zen
5020	7.705018e-02	8.440482e-02	8.205100e-02	20151202_gfpNIPBLcf1_G2G1\MitoSys2\LSM\gfpNIPBLcF1_G1\DE_W0002_P0059\DE_2_W0002_P0059_T0001\TR1_W0001_P0138\TR1_2_W0001_P0138_T0001_R1_P5_K1_Ch2-Ch1.zen
5340	8.301140e-02	8.507982e-02	8.001800e-02	20151202_gfpNIPBLcf1_G2G1\MitoSys2\LSM\gfpNIPBLcF1_G1\DE_W0002_P0059\DE_2_W0002_P0059_T0001\TR1_W0001_P0138\TR1_2_W0001_P0138_T0001_R1_P5_K1_Ch2-Ch1.zen
5660	8.070233e-02	8.192401e-02	7.814900e-02	20151202_gfpNIPBLcf1_G2G1\MitoSys2\LSM\gfpNIPBLcF1_G1\DE_W0002_P0059\DE_2_W0002_P0059_T0001\TR1_W0001_P0138\TR1_2_W0001_P0138_T0001_R1_P5_K1_Ch2-Ch1.zen
5980	7.278192e-02	7.409415e-02	7.642200e-02	20151202_gfpNIPBLcf1_G2G1\MitoSys2\LSM\gfpNIPBLcF1_G1\DE_W0002_P0059\DE_2_W0002_P0059_T0001\TR1_W0001_P0138\TR1_2_W0001_P0138_T0001_R1_P5_K1_Ch2-Ch1.zen
6300	8.049823e-02	7.911990e-02	7.482000e-02	20151202_gfpNIPBLcf1_G2G1\MitoSys2\LSM\gfpNIPBLcF1_G1\DE_W0002_P0059\DE_2_W0002_P0059_T0001\TR1_W0001_P0138\TR1_2_W0001_P0138_T0001_R1_P5_K1_Ch2-Ch1.zen
6940	7.615670e-02	8.332165e-02	7.193100e-02	20151202_gfpNIPBLcf1_G2G1\MitoSys2\LSM\gfpNIPBLcF1_G1\DE_W0002_P0059\DE_2_W0002_P0059_T0001\TR1_W0001_P0138\TR1_2_W0001_P0138_T0001_R1_P5_K1_Ch2-Ch1.zen
7580	7.015910e-02	7.838440e-02	6.938400e-02	20151202_gfpNIPBLcf1_G2G1\MitoSys2\LSM\gfpNIPBLcF1_G1\DE_W0002_P0059\DE_2_W0002_P0059_T0001\TR1_W0001_P0138\TR1_2_W0001_P0138_T0001_R1_P5_K1_Ch2-Ch1.zen
8220	6.688237e-02	8.075185e-02	6.711000e-02	20151202_gfpNIPBLcf1_G2G1\MitoSys2\LSM\gfpNIPBLcF1_G1\DE_W0002_P0059\DE_2_W0002_P0059_T0001\TR1_W0001_P0138\TR1_2_W0001_P0138_T0001_R1_P5_K1_Ch2-Ch1.zen
8860	6.614080e-02	7.428103e-02	6.505300e-02	20151202_gfpNIPBLcf1_G2G1\MitoSys2\LSM\gfpNIPBLcF1_G1\DE_W0002_P0059\DE_2_W0002_P0059_T0001\TR1_W0001_P0138\TR1_2_W0001_P0138_T0001_R1_P5_K1_Ch2-Ch1.zen
9500	5.860458e-02	7.588474e-02	6.317300e-02	20151202_gfpNIPBLcf1_G2G1\MitoSys2\LSM\gfpNIPBLcF1_G1\DE_W0002_P0059\DE_2_W0002_P0059_T0001\TR1_W0001_P0138\TR1_2_W0001_P0138_T0001_R1_P5_K1_Ch2-Ch1.zen
10140	5.874699e-02	7.795295e-02	6.143800e-02	20151202_gfpNIPBLcf1_G2G1\MitoSys2\LSM\gfpNIPBLcF1_G1\DE_W0002_P0059\DE_2_W0002_P0059_T0001\TR1_W0001_P0138\TR1_2_W0001_P0138_T0001_R1_P5_K1_Ch2-Ch1.zen
10780	6.134897e-02	7.533489e-02	5.982200e-02	20151202_gfpNIPBLcf1_G2G1\MitoSys2\LSM\gfpNIPBLcF1_G1\DE_W0002_P0059\DE_2_W0002_P0059_T0001\TR1_W0001_P0138\TR1_2_W0001_P0138_T0001_R1_P5_K1_Ch2-Ch1.zen
11420	6.116926e-02	6.757292e-02	5.830700e-02	20151202_gfpNIPBLcf1_G2G1\MitoSys2\LSM\gfpNIPBLcF1_G1\DE_W0002_P0059\DE_2_W0002_P0059_T0001\TR1_W0001_P0138\TR1_2_W0001_P0138_T0001_R1_P5_K1_Ch2-Ch1.zen
12060	5.854354e-02	6.900249e-02	5.687600e-02	20151202_gfpNIPBLcf1_G2G1\MitoSys2\LSM\gfpNIPBLcF1_G1\DE_W0002_P0059\DE_2_W0002_P0059_T0001\TR1_W0001_P0138\TR1_2_W0001_P0138_T0001_R1_P5_K1_Ch2-Ch1.zen
12700	5.894661e-02	6.992682e-02	5.551700e-02	20151202_gfpNIPBLcf1_G2G1\MitoSys2\LSM\gfpNIPBLcF1_G1\DE_W0002_P0059\DE_2_W0002_P0059_T0001\TR1_W0001_P0138\TR1_2_W0001_P0138_T0001_R1_P5_K1_Ch2-Ch1.zen
13980	5.389860e-02	6.920113e-02	5.297800e-02	20151202_gfpNIPBLcf1_G2G1\MitoSys2\LSM\gfpNIPBLcF1_G1\DE_W0002_P0059\DE_2_W0002_P0059_T0001\TR1_W0001_P0138\TR1_2_W0001_P0138_T0001_R1_P5_K1_Ch2-Ch1.zen
15260	5.092764e-02	7.218846e-02	5.063100e-02	20151202_gfpNIPBLcf1_G2G1\MitoSys2\LSM\gfpNIPBLcF1_G1\DE_W0002_P0059\DE_2_W0002_P0059_T0001\TR1_W0001_P0138\TR1_2_W0001_P0138_T0001_R1_P5_K1_Ch2-Ch1.zen
16540	4.718376e-02	6.729551e-02	4.843500e-02	20151202_gfpNIPBLcf1_G2G1\MitoSys2\LSM\gfpNIPBLcF1_G1\DE_W0002_P0059\DE_2_W0002_P0059_T0001\TR1_W0001_P0138\TR1_2_W0001_P0138_T0001_R1_P5_K1_Ch2-Ch1.zen
17820	4.607575e-02	6.374106e-02	4.636400e-02	20151202_gfpNIPBLcf1_G2G1\MitoSys2\LSM\gfpNIPBLcF1_G1\DE_W0002_P0059\DE_2_W0002_P0059_T0001\TR1_W0001_P0138\TR1_2_W0001_P0138_T0001_R1_P5_K1_Ch2-Ch1.zen
19100	3.627112e-02	6.388916e-02	4.440200e-02	20151202_gfpNIPBLcf1_G2G1\MitoSys2\LSM\gfpNIPBLcF1_G1\DE_W0002_P0059\DE_2_W0002_P0059_T0001\TR1_W0001_P0138\TR1_2_W0001_P0138_T0001_R1_P5_K1_Ch2-Ch1.zen
20380	4.034823e-02	6.328717e-02	4.253400e-02	20151202_gfpNIPBLcf1_G2G1\MitoSys2\LSM\gfpNIPBLcF1_G1\DE_W0002_P0059\DE_2_W0002_P0059_T0001\TR1_W0001_P0138\TR1_2_W0001_P0138_T0001_R1_P5_K1_Ch2-Ch1.zen
21660	4.559600e-02	6.012090e-02	4.075300e-02	20151202_gfpNIPBLcf1_G2G1\MitoSys2\LSM\gfpNIPBLcF1_G1\DE_W0002_P0059\DE_2_W0002_P0059_T0001\TR1_W0001_P0138\TR1_2_W0001_P0138_T0001_R1_P5_K1_Ch2-Ch1.zen
22940	3.066043e-02	5.846071e-02	3.905200e-02	20151202_gfpNIPBLcf1_G2G1\MitoSys2\LSM\gfpNIPBLcF1_G1\DE_W0002_P0059\DE_2_W0002_P0059_T0001\TR1_W0001_P0138\TR1_2_W0001_P0138_T0001_R1_P5_K1_Ch2-Ch1.zen
24220	3.304746e-02	6.506602e-02	3.742600e-02	20151202_gfpNIPBLcf1_G2G1\MitoSys2\LSM\gfpNIPBLcF1_G1\DE_W0002_P0059\DE_2_W0002_P0059_T0001\TR1_W0001_P0138\TR1_2_W0001_P0138_T0001_R1_P5_K1_Ch2-Ch1.zen
25500	2.998241e-02	6.232186e-02	3.587200e-02	20151202_gfpNIPBLcf1_G2G1\MitoSys2\LSM\gfpNIPBLcF1_G1\DE_W0002_P0059\DE_2_W0002_P0059_T0001\TR1_W0001_P0138\TR1_2_W0001_P0138_T0001_R1_P5_K1_Ch2-Ch1.zen
28060	3.642632e-02	5.425056e-02	3.296700e-02	20151202_gfpNIPBLcf1_G2G1\MitoSys2\LSM\gfpNIPBLcF1_G1\DE_W0002_P0059\DE_2_W0002_P0059_T0001\TR1_W0001_P0138\TR1_2_W0001_P0138_T0001_R1_P5_K1_Ch2-Ch1.zen
30620	2.732930e-02	5.286822e-02	3.031700e-02	20151202_gfpNIPBLcf1_G2G1\MitoSys2\LSM\gfpNIPBLcF1_G1\DE_W0002_P0059\DE_2_W0002_P0059_T0001\TR1_W0001_P0138\TR1_2_W0001_P0138_T0001_R1_P5_K1_Ch2-Ch1.zen
33180	2.717680e-02	5.032538e-02	2.790100e-02	20151202_gfpNIPBLcf1_G2G1\MitoSys2\LSM\gfpNIPBLcF1_G1\DE_W0002_P0059\DE_2_W0002_P0059_T0001\TR1_W0001_P0138\TR1_2_W0001_P0138_T0001_R1_P5_K1_Ch2-Ch1.zen
35740	2.732343e-02	4.983959e-02	2.570400e-02	20151202_gfpNIPBLcf1_G2G1\MitoSys2\LSM\gfpNIPBLcF1_G1\DE_W0002_P0059\DE_2_W0002_P0059_T0001\TR1_W0001_P0138\TR1_2_W0001_P0138_T0001_R1_P5_K1_Ch2-Ch1.zen
38300	2.167091e-02	4.572657e-02	2.370800e-02	20151202_gfpNIPBLcf1_G2G1\MitoSys2\LSM\gfpNIPBLcF1_G1\DE_W0002_P0059\DE_2_W0002_P0059_T0001\TR1_W0001_P0138\TR1_2_W0001_P0138_T0001_R1_P5_K1_Ch2-Ch1.zen
40860	2.785663e-02	4.121812e-02	2.189400e-02	20151202_gfpNIPBLcf1_G2G1\MitoSys2\LSM\gfpNIPBLcF1_G1\DE_W0002_P0059\DE_2_W0002_P0059_T0001\TR1_W0001_P0138\TR1_2_W0001_P0138_T0001_R1_P5_K1_Ch2-Ch1.zen
43420	2.807562e-02	3.900662e-02	2.024800e-02	20151202_gfpNIPBLcf1_G2G1\MitoSys2\LSM\gfpNIPBLcF1_G1\DE_W0002_P0059\DE_2_W0002_P0059_T0001\TR1_W0001_P0138\TR1_2_W0001_P0138_T0001_R1_P5_K1_Ch2-Ch1.zen
45980	2.135949e-02	4.634969e-02	1.875300e-02	20151202_gfpNIPBLcf1_G2G1\MitoSys2\LSM\gfpNIPBLcF1_G1\DE_W0002_P0059\DE_2_W0002_P0059_T0001\TR1_W0001_P0138\TR1_2_W0001_P0138_T0001_R1_P5_K1_Ch2-Ch1.zen
48540	2.303997e-02	4.412614e-02	1.739500e-02	20151202_gfpNIPBLcf1_G2G1\MitoSys2\LSM\gfpNIPBLcF1_G1\DE_W0002_P0059\DE_2_W0002_P0059_T0001\TR1_W0001_P0138\TR1_2_W0001_P0138_T0001_R1_P5_K1_Ch2-Ch1.zen
51100	2.101361e-02	3.932827e-02	1.616000e-02	20151202_gfpNIPBLcf1_G2G1\MitoSys2\LSM\gfpNIPBLcF1_G1\DE_W0002_P0059\DE_2_W0002_P0059_T0001\TR1_W0001_P0138\TR1_2_W0001_P0138_T0001_R1_P5_K1_Ch2-Ch1.zen
56220	1.312786e-02	3.382518e-02	1.401200e-02	20151202_gfpNIPBLcf1_G2G1\MitoSys2\LSM\gfpNIPBLcF1_G1\DE_W0002_P0059\DE_2_W0002_P0059_T0001\TR1_W0001_P0138\TR1_2_W0001_P0138_T0001_R1_P5_K1_Ch2-Ch1.zen
61340	1.667358e-02	2.575099e-02	1.222300e-02	20151202_gfpNIPBLcf1_G2G1\MitoSys2\LSM\gfpNIPBLcF1_G1\DE_W0002_P0059\DE_2_W0002_P0059_T0001\TR1_W0001_P0138\TR1_2_W0001_P0138_T0001_R1_P5_K1_Ch2-Ch1.zen
66460	1.334090e-02	2.646544e-02	1.072600e-02	20151202_gfpNIPBLcf1_G2G1\MitoSys2\LSM\gfpNIPBLcF1_G1\DE_W0002_P0059\DE_2_W0002_P0059_T0001\TR1_W0001_P0138\TR1_2_W0001_P0138_T0001_R1_P5_K1_Ch2-Ch1.zen
71580	1.180514e-02	2.501039e-02	9.465000e-03	20151202_gfpNIPBLcf1_G2G1\MitoSys2\LSM\gfpNIPBLcF1_G1\DE_W0002_P0059\DE_2_W0002_P0059_T0001\TR1_W0001_P0138\TR1_2_W0001_P0138_T0001_R1_P5_K1_Ch2-Ch1.zen
76700	8.007696e-03	2.615017e-02	8.396000e-03	20151202_gfpNIPBLcf1_G2G1\MitoSys2\LSM\gfpNIPBLcF1_G1\DE_W0002_P0059\DE_2_W0002_P0059_T0001\TR1_W0001_P0138\TR1_2_W0001_P0138_T0001_R1_P5_K1_Ch2-Ch1.zen
81820	7.833238e-03	2.365206e-02	7.484300e-03	20151202_gfpNIPBLcf1_G2G1\MitoSys2\LSM\gfpNIPBLcF1_G1\DE_W0002_P0059\DE_2_W0002_P0059_T0001\TR1_W0001_P0138\TR1_2_W0001_P0138_T0001_R1_P5_K1_Ch2-Ch1.zen
86940	3.247023e-03	1.940636e-02	6.702000e-03	20151202_gfpNIPBLcf1_G2G1\MitoSys2\LSM\gfpNIPBLcF1_G1\DE_W0002_P0059\DE_2_W0002_P0059_T0001\TR1_W0001_P0138\TR1_2_W0001_P0138_T0001_R1_P5_K1_Ch2-Ch1.zen
92060	1.512901e-03	1.862151e-02	6.027000e-03	20151202_gfpNIPBLcf1_G2G1\MitoSys2\LSM\gfpNIPBLcF1_G1\DE_W0002_P0059\DE_2_W0002_P0059_T0001\TR1_W0001_P0138\TR1_2_W0001_P0138_T0001_R1_P5_K1_Ch2-Ch1.zen
97180	-1.787597e-03	1.923148e-02	5.441400e-03	20151202_gfpNIPBLcf1_G2G1\MitoSys2\LSM\gfpNIPBLcF1_G1\DE_W0002_P0059\DE_2_W0002_P0059_T0001\TR1_W0001_P0138\TR1_2_W0001_P0138_T0001_R1_P5_K1_Ch2-Ch1.zen
102300	-9.715128e-04	2.092380e-02	4.930800e-03	20151202_gfpNIPBLcf1_G2G1\MitoSys2\LSM\gfpNIPBLcF1_G1\DE_W0002_P0059\DE_2_W0002_P0059_T0001\TR1_W0001_P0138\TR1_2_W0001_P0138_T0001_R1_P5_K1_Ch2-Ch1.zen
112540	3.563275e-03	1.965527e-02	4.089500e-03	20151202_gfpNIPBLcf1_G2G1\MitoSys2\LSM\gfpNIPBLcF1_G1\DE_W0002_P0059\DE_2_W0002_P0059_T0001\TR1_W0001_P0138\TR1_2_W0001_P0138_T0001_R1_P5_K1_Ch2-Ch1.zen
122780	4.199793e-03	1.991429e-02	3.432400e-03	20151202_gfpNIPBLcf1_G2G1\MitoSys2\LSM\gfpNIPBLcF1_G1\DE_W0002_P0059\DE_2_W0002_P0059_T0001\TR1_W0001_P0138\TR1_2_W0001_P0138_T0001_R1_P5_K1_Ch2-Ch1.zen
133020	6.193241e-04	2.127727e-02	2.911100e-03	20151202_gfpNIPBLcf1_G2G1\MitoSys2\LSM\gfpNIPBLcF1_G1\DE_W0002_P0059\DE_2_W0002_P0059_T0001\TR1_W0001_P0138\TR1_2_W0001_P0138_T0001_R1_P5_K1_Ch2-Ch1.zen
143260	9.217136e-04	2.282039e-02	2.491900e-03	20151202_gfpNIPBLcf1_G2G1\MitoSys2\LSM\gfpNIPBLcF1_G1\DE_W0002_P0059\DE_2_W0002_P0059_T0001\TR1_W0001_P0138\TR1_2_W0001_P0138_T0001_R1_P5_K1_Ch2-Ch1.zen
153500	2.772144e-03	2.727400e-02	2.150700e-03	20151202_gfpNIPBLcf1_G2G1\MitoSys2\LSM\gfpNIPBLcF1_G1\DE_W0002_P0059\DE_2_W0002_P0059_T0001\TR1_W0001_P0138\TR1_2_W0001_P0138_T0001_R1_P5_K1_Ch2-Ch1.zen
163740	5.656828e-03	2.235232e-02	1.869900e-03	20151202_gfpNIPBLcf1_G2G1\MitoSys2\LSM\gfpNIPBLcF1_G1\DE_W0002_P0059\DE_2_W0002_P0059_T0001\TR1_W0001_P0138\TR1_2_W0001_P0138_T0001_R1_P5_K1_Ch2-Ch1.zen
173980	5.890598e-04	1.767174e-02	1.636600e-03	20151202_gfpNIPBLcf1_G2G1\MitoSys2\LSM\gfpNIPBLcF1_G1\DE_W0002_P0059\DE_2_W0002_P0059_T0001\TR1_W0001_P0138\TR1_2_W0001_P0138_T0001_R1_P5_K1_Ch2-Ch1.zen
184220	-1.069922e-03	1.805881e-02	1.441100e-03	20151202_gfpNIPBLcf1_G2G1\MitoSys2\LSM\gfpNIPBLcF1_G1\DE_W0002_P0059\DE_2_W0002_P0059_T0001\TR1_W0001_P0138\TR1_2_W0001_P0138_T0001_R1_P5_K1_Ch2-Ch1.zen
194460	-7.858616e-04	1.978154e-02	1.275900e-03	20151202_gfpNIPBLcf1_G2G1\MitoSys2\LSM\gfpNIPBLcF1_G1\DE_W0002_P0059\DE_2_W0002_P0059_T0001\TR1_W0001_P0138\TR1_2_W0001_P0138_T0001_R1_P5_K1_Ch2-Ch1.zen
204700	1.388921e-03	2.231578e-02	1.135400e-03	20151202_gfpNIPBLcf1_G2G1\MitoSys2\LSM\gfpNIPBLcF1_G1\DE_W0002_P0059\DE_2_W0002_P0059_T0001\TR1_W0001_P0138\TR1_2_W0001_P0138_T0001_R1_P5_K1_Ch2-Ch1.zen
225180	6.314669e-04	2.279258e-02	9.114600e-04	20151202_gfpNIPBLcf1_G2G1\MitoSys2\LSM\gfpNIPBLcF1_G1\DE_W0002_P0059\DE_2_W0002_P0059_T0001\TR1_W0001_P0138\TR1_2_W0001_P0138_T0001_R1_P5_K1_Ch2-Ch1.zen
245660	-3.658842e-03	2.010685e-02	7.435400e-04	20151202_gfpNIPBLcf1_G2G1\MitoSys2\LSM\gfpNIPBLcF1_G1\DE_W0002_P0059\DE_2_W0002_P0059_T0001\TR1_W0001_P0138\TR1_2_W0001_P0138_T0001_R1_P5_K1_Ch2-Ch1.zen
266140	-5.566484e-03	1.533484e-02	6.151000e-04	20151202_gfpNIPBLcf1_G2G1\MitoSys2\LSM\gfpNIPBLcF1_G1\DE_W0002_P0059\DE_2_W0002_P0059_T0001\TR1_W0001_P0138\TR1_2_W0001_P0138_T0001_R1_P5_K1_Ch2-Ch1.zen
286620	-6.372518e-03	1.756692e-02	5.151500e-04	20151202_gfpNIPBLcf1_G2G1\MitoSys2\LSM\gfpNIPBLcF1_G1\DE_W0002_P0059\DE_2_W0002_P0059_T0001\TR1_W0001_P0138\TR1_2_W0001_P0138_T0001_R1_P5_K1_Ch2-Ch1.zen
307100	-6.400017e-03	1.549132e-02	4.361800e-04	20151202_gfpNIPBLcf1_G2G1\MitoSys2\LSM\gfpNIPBLcF1_G1\DE_W0002_P0059\DE_2_W0002_P0059_T0001\TR1_W0001_P0138\TR1_2_W0001_P0138_T0001_R1_P5_K1_Ch2-Ch1.zen
327580	-6.159952e-03	1.658451e-02	3.729400e-04	20151202_gfpNIPBLcf1_G2G1\MitoSys2\LSM\gfpNIPBLcF1_G1\DE_W0002_P0059\DE_2_W0002_P0059_T0001\TR1_W0001_P0138\TR1_2_W0001_P0138_T0001_R1_P5_K1_Ch2-Ch1.zen
348060	-5.744855e-03	1.701034e-02	3.216700e-04	20151202_gfpNIPBLcf1_G2G1\MitoSys2\LSM\gfpNIPBLcF1_G1\DE_W0002_P0059\DE_2_W0002_P0059_T0001\TR1_W0001_P0138\TR1_2_W0001_P0138_T0001_R1_P5_K1_Ch2-Ch1.zen
368540	-7.177683e-03	1.477327e-02	2.796700e-04	20151202_gfpNIPBLcf1_G2G1\MitoSys2\LSM\gfpNIPBLcF1_G1\DE_W0002_P0059\DE_2_W0002_P0059_T0001\TR1_W0001_P0138\TR1_2_W0001_P0138_T0001_R1_P5_K1_Ch2-Ch1.zen
389020	-1.120669e-02	1.383265e-02	2.449100e-04	20151202_gfpNIPBLcf1_G2G1\MitoSys2\LSM\gfpNIPBLcF1_G1\DE_W0002_P0059\DE_2_W0002_P0059_T0001\TR1_W0001_P0138\TR1_2_W0001_P0138_T0001_R1_P5_K1_Ch2-Ch1.zen
409500	-8.657013e-03	1.111118e-02	2.158900e-04	20151202_gfpNIPBLcf1_G2G1\MitoSys2\LSM\gfpNIPBLcF1_G1\DE_W0002_P0059\DE_2_W0002_P0059_T0001\TR1_W0001_P0138\TR1_2_W0001_P0138_T0001_R1_P5_K1_Ch2-Ch1.zen
450460	-1.099995e-02	1.151868e-02	1.707200e-04	20151202_gfpNIPBLcf1_G2G1\MitoSys2\LSM\gfpNIPBLcF1_G1\DE_W0002_P0059\DE_2_W0002_P0059_T0001\TR1_W0001_P0138\TR1_2_W0001_P0138_T0001_R1_P5_K1_Ch2-Ch1.zen
491420	-9.713492e-03	1.825646e-02	1.377800e-04	20151202_gfpNIPBLcf1_G2G1\MitoSys2\LSM\gfpNIPBLcF1_G1\DE_W0002_P0059\DE_2_W0002_P0059_T0001\TR1_W0001_P0138\TR1_2_W0001_P0138_T0001_R1_P5_K1_Ch2-Ch1.zen
532380	-4.706238e-03	1.531570e-02	1.131600e-04	20151202_gfpNIPBLcf1_G2G1\MitoSys2\LSM\gfpNIPBLcF1_G1\DE_W0002_P0059\DE_2_W0002_P0059_T0001\TR1_W0001_P0138\TR1_2_W0001_P0138_T0001_R1_P5_K1_Ch2-Ch1.zen
573340	-9.953426e-04	9.011586e-03	9.434700e-05	20151202_gfpNIPBLcf1_G2G1\MitoSys2\LSM\gfpNIPBLcF1_G1\DE_W0002_P0059\DE_2_W0002_P0059_T0001\TR1_W0001_P0138\TR1_2_W0001_P0138_T0001_R1_P5_K1_Ch2-Ch1.zen
614300	-5.156024e-03	1.381674e-02	7.970100e-05	20151202_gfpNIPBLcf1_G2G1\MitoSys2\LSM\gfpNIPBLcF1_G1\DE_W0002_P0059\DE_2_W0002_P0059_T0001\TR1_W0001_P0138\TR1_2_W0001_P0138_T0001_R1_P5_K1_Ch2-Ch1.zen
655260	-8.670520e-03	1.613744e-02	6.810800e-05	20151202_gfpNIPBLcf1_G2G1\MitoSys2\LSM\gfpNIPBLcF1_G1\DE_W0002_P0059\DE_2_W0002_P0059_T0001\TR1_W0001_P0138\TR1_2_W0001_P0138_T0001_R1_P5_K1_Ch2-Ch1.zen
696220	-6.891819e-03	2.490414e-02	5.879700e-05	20151202_gfpNIPBLcf1_G2G1\MitoSys2\LSM\gfpNIPBLcF1_G1\DE_W0002_P0059\DE_2_W0002_P0059_T0001\TR1_W0001_P0138\TR1_2_W0001_P0138_T0001_R1_P5_K1_Ch2-Ch1.zen
737180	-5.031396e-04	1.725453e-02	5.122000e-05	20151202_gfpNIPBLcf1_G2G1\MitoSys2\LSM\gfpNIPBLcF1_G1\DE_W0002_P0059\DE_2_W0002_P0059_T0001\TR1_W0001_P0138\TR1_2_W0001_P0138_T0001_R1_P5_K1_Ch2-Ch1.zen
778140	-5.051709e-04	1.580896e-02	4.498100e-05	20151202_gfpNIPBLcf1_G2G1\MitoSys2\LSM\gfpNIPBLcF1_G1\DE_W0002_P0059\DE_2_W0002_P0059_T0001\TR1_W0001_P0138\TR1_2_W0001_P0138_T0001_R1_P5_K1_Ch2-Ch1.zen
819100	-2.676904e-03	1.827493e-02	3.979000e-05	20151202_gfpNIPBLcf1_G2G1\MitoSys2\LSM\gfpNIPBLcF1_G1\DE_W0002_P0059\DE_2_W0002_P0059_T0001\TR1_W0001_P0138\TR1_2_W0001_P0138_T0001_R1_P5_K1_Ch2-Ch1.zen
901020	-3.091716e-03	1.770332e-02	3.173600e-05	20151202_gfpNIPBLcf1_G2G1\MitoSys2\LSM\gfpNIPBLcF1_G1\DE_W0002_P0059\DE_2_W0002_P0059_T0001\TR1_W0001_P0138\TR1_2_W0001_P0138_T0001_R1_P5_K1_Ch2-Ch1.zen
982940	8.242472e-04	1.405594e-02	2.586800e-05	20151202_gfpNIPBLcf1_G2G1\MitoSys2\LSM\gfpNIPBLcF1_G1\DE_W0002_P0059\DE_2_W0002_P0059_T0001\TR1_W0001_P0138\TR1_2_W0001_P0138_T0001_R1_P5_K1_Ch2-Ch1.zen
1064860	1.390643e-03	2.382273e-02	2.147100e-05	20151202_gfpNIPBLcf1_G2G1\MitoSys2\LSM\gfpNIPBLcF1_G1\DE_W0002_P0059\DE_2_W0002_P0059_T0001\TR1_W0001_P0138\TR1_2_W0001_P0138_T0001_R1_P5_K1_Ch2-Ch1.zen
1146780	5.686528e-03	2.899968e-02	1.809800e-05	20151202_gfpNIPBLcf1_G2G1\MitoSys2\LSM\gfpNIPBLcF1_G1\DE_W0002_P0059\DE_2_W0002_P0059_T0001\TR1_W0001_P0138\TR1_2_W0001_P0138_T0001_R1_P5_K1_Ch2-Ch1.zen
1228700	-4.398983e-03	1.278245e-02	1.545800e-05	20151202_gfpNIPBLcf1_G2G1\MitoSys2\LSM\gfpNIPBLcF1_G1\DE_W0002_P0059\DE_2_W0002_P0059_T0001\TR1_W0001_P0138\TR1_2_W0001_P0138_T0001_R1_P5_K1_Ch2-Ch1.zen
1310620	-2.691867e-03	1.447170e-02	1.335500e-05	20151202_gfpNIPBLcf1_G2G1\MitoSys2\LSM\gfpNIPBLcF1_G1\DE_W0002_P0059\DE_2_W0002_P0059_T0001\TR1_W0001_P0138\TR1_2_W0001_P0138_T0001_R1_P5_K1_Ch2-Ch1.zen
1392540	-5.923310e-04	8.938287e-03	1.165300e-05	20151202_gfpNIPBLcf1_G2G1\MitoSys2\LSM\gfpNIPBLcF1_G1\DE_W0002_P0059\DE_2_W0002_P0059_T0001\TR1_W0001_P0138\TR1_2_W0001_P0138_T0001_R1_P5_K1_Ch2-Ch1.zen
1474460	-2.012222e-03	1.003904e-02	1.025800e-05	20151202_gfpNIPBLcf1_G2G1\MitoSys2\LSM\gfpNIPBLcF1_G1\DE_W0002_P0059\DE_2_W0002_P0059_T0001\TR1_W0001_P0138\TR1_2_W0001_P0138_T0001_R1_P5_K1_Ch2-Ch1.zen
1556380	-4.494324e-03	1.692658e-02	9.099800e-06	20151202_gfpNIPBLcf1_G2G1\MitoSys2\LSM\gfpNIPBLcF1_G1\DE_W0002_P0059\DE_2_W0002_P0059_T0001\TR1_W0001_P0138\TR1_2_W0001_P0138_T0001_R1_P5_K1_Ch2-Ch1.zen
10	5.016461e-02	2.381742e-02	4.455700e-02	20151202_gfpNIPBLcf1_G2G1\MitoSys2\LSM\gfpNIPBLcF1_G1\DE_W0002_P0060\DE_2_W0002_P0060_T0001\TR1_W0001_P0134\TR1_2_W0001_P0134_T0001_R1_P1_K1_Ch2-Ch1.zen
20	4.350844e-02	2.611532e-02	4.372700e-02	20151202_gfpNIPBLcf1_G2G1\MitoSys2\LSM\gfpNIPBLcF1_G1\DE_W0002_P0060\DE_2_W0002_P0060_T0001\TR1_W0001_P0134\TR1_2_W0001_P0134_T0001_R1_P1_K1_Ch2-Ch1.zen
30	3.752640e-02	2.334409e-02	4.296700e-02	20151202_gfpNIPBLcf1_G2G1\MitoSys2\LSM\gfpNIPBLcF1_G1\DE_W0002_P0060\DE_2_W0002_P0060_T0001\TR1_W0001_P0134\TR1_2_W0001_P0134_T0001_R1_P1_K1_Ch2-Ch1.zen
40	2.897415e-02	2.740791e-02	4.227100e-02	20151202_gfpNIPBLcf1_G2G1\MitoSys2\LSM\gfpNIPBLcF1_G1\DE_W0002_P0060\DE_2_W0002_P0060_T0001\TR1_W0001_P0134\TR1_2_W0001_P0134_T0001_R1_P1_K1_Ch2-Ch1.zen
50	4.499788e-02	3.703216e-02	4.163400e-02	20151202_gfpNIPBLcf1_G2G1\MitoSys2\LSM\gfpNIPBLcF1_G1\DE_W0002_P0060\DE_2_W0002_P0060_T0001\TR1_W0001_P0134\TR1_2_W0001_P0134_T0001_R1_P1_K1_Ch2-Ch1.zen
60	4.930893e-02	2.679319e-02	4.105100e-02	20151202_gfpNIPBLcf1_G2G1\MitoSys2\LSM\gfpNIPBLcF1_G1\DE_W0002_P0060\DE_2_W0002_P0060_T0001\TR1_W0001_P0134\TR1_2_W0001_P0134_T0001_R1_P1_K1_Ch2-Ch1.zen
70	4.397763e-02	2.657250e-02	4.051600e-02	20151202_gfpNIPBLcf1_G2G1\MitoSys2\LSM\gfpNIPBLcF1_G1\DE_W0002_P0060\DE_2_W0002_P0060_T0001\TR1_W0001_P0134\TR1_2_W0001_P0134_T0001_R1_P1_K1_Ch2-Ch1.zen
80	4.111534e-02	2.566080e-02	4.002600e-02	20151202_gfpNIPBLcf1_G2G1\MitoSys2\LSM\gfpNIPBLcF1_G1\DE_W0002_P0060\DE_2_W0002_P0060_T0001\TR1_W0001_P0134\TR1_2_W0001_P0134_T0001_R1_P1_K1_Ch2-Ch1.zen
90	3.822624e-02	2.308501e-02	3.957500e-02	20151202_gfpNIPBLcf1_G2G1\MitoSys2\LSM\gfpNIPBLcF1_G1\DE_W0002_P0060\DE_2_W0002_P0060_T0001\TR1_W0001_P0134\TR1_2_W0001_P0134_T0001_R1_P1_K1_Ch2-Ch1.zen
100	4.244498e-02	2.336317e-02	3.916100e-02	20151202_gfpNIPBLcf1_G2G1\MitoSys2\LSM\gfpNIPBLcF1_G1\DE_W0002_P0060\DE_2_W0002_P0060_T0001\TR1_W0001_P0134\TR1_2_W0001_P0134_T0001_R1_P1_K1_Ch2-Ch1.zen
120	3.713927e-02	2.096891e-02	3.842800e-02	20151202_gfpNIPBLcf1_G2G1\MitoSys2\LSM\gfpNIPBLcF1_G1\DE_W0002_P0060\DE_2_W0002_P0060_T0001\TR1_W0001_P0134\TR1_2_W0001_P0134_T0001_R1_P1_K1_Ch2-Ch1.zen
140	3.505292e-02	2.445825e-02	3.780200e-02	20151202_gfpNIPBLcf1_G2G1\MitoSys2\LSM\gfpNIPBLcF1_G1\DE_W0002_P0060\DE_2_W0002_P0060_T0001\TR1_W0001_P0134\TR1_2_W0001_P0134_T0001_R1_P1_K1_Ch2-Ch1.zen
160	3.997173e-02	2.213339e-02	3.726400e-02	20151202_gfpNIPBLcf1_G2G1\MitoSys2\LSM\gfpNIPBLcF1_G1\DE_W0002_P0060\DE_2_W0002_P0060_T0001\TR1_W0001_P0134\TR1_2_W0001_P0134_T0001_R1_P1_K1_Ch2-Ch1.zen
180	3.440144e-02	2.122542e-02	3.679800e-02	20151202_gfpNIPBLcf1_G2G1\MitoSys2\LSM\gfpNIPBLcF1_G1\DE_W0002_P0060\DE_2_W0002_P0060_T0001\TR1_W0001_P0134\TR1_2_W0001_P0134_T0001_R1_P1_K1_Ch2-Ch1.zen
200	3.680678e-02	2.350356e-02	3.639100e-02	20151202_gfpNIPBLcf1_G2G1\MitoSys2\LSM\gfpNIPBLcF1_G1\DE_W0002_P0060\DE_2_W0002_P0060_T0001\TR1_W0001_P0134\TR1_2_W0001_P0134_T0001_R1_P1_K1_Ch2-Ch1.zen
220	3.280445e-02	1.987550e-02	3.603200e-02	20151202_gfpNIPBLcf1_G2G1\MitoSys2\LSM\gfpNIPBLcF1_G1\DE_W0002_P0060\DE_2_W0002_P0060_T0001\TR1_W0001_P0134\TR1_2_W0001_P0134_T0001_R1_P1_K1_Ch2-Ch1.zen
240	3.256755e-02	1.960002e-02	3.571200e-02	20151202_gfpNIPBLcf1_G2G1\MitoSys2\LSM\gfpNIPBLcF1_G1\DE_W0002_P0060\DE_2_W0002_P0060_T0001\TR1_W0001_P0134\TR1_2_W0001_P0134_T0001_R1_P1_K1_Ch2-Ch1.zen
260	3.447145e-02	1.986325e-02	3.542400e-02	20151202_gfpNIPBLcf1_G2G1\MitoSys2\LSM\gfpNIPBLcF1_G1\DE_W0002_P0060\DE_2_W0002_P0060_T0001\TR1_W0001_P0134\TR1_2_W0001_P0134_T0001_R1_P1_K1_Ch2-Ch1.zen
280	3.826503e-02	2.605156e-02	3.516300e-02	20151202_gfpNIPBLcf1_G2G1\MitoSys2\LSM\gfpNIPBLcF1_G1\DE_W0002_P0060\DE_2_W0002_P0060_T0001\TR1_W0001_P0134\TR1_2_W0001_P0134_T0001_R1_P1_K1_Ch2-Ch1.zen
300	3.456810e-02	2.203043e-02	3.492300e-02	20151202_gfpNIPBLcf1_G2G1\MitoSys2\LSM\gfpNIPBLcF1_G1\DE_W0002_P0060\DE_2_W0002_P0060_T0001\TR1_W0001_P0134\TR1_2_W0001_P0134_T0001_R1_P1_K1_Ch2-Ch1.zen
340	3.476626e-02	1.820980e-02	3.449300e-02	20151202_gfpNIPBLcf1_G2G1\MitoSys2\LSM\gfpNIPBLcF1_G1\DE_W0002_P0060\DE_2_W0002_P0060_T0001\TR1_W0001_P0134\TR1_2_W0001_P0134_T0001_R1_P1_K1_Ch2-Ch1.zen
380	3.490379e-02	2.178148e-02	3.411100e-02	20151202_gfpNIPBLcf1_G2G1\MitoSys2\LSM\gfpNIPBLcF1_G1\DE_W0002_P0060\DE_2_W0002_P0060_T0001\TR1_W0001_P0134\TR1_2_W0001_P0134_T0001_R1_P1_K1_Ch2-Ch1.zen
420	3.174006e-02	2.080650e-02	3.376300e-02	20151202_gfpNIPBLcf1_G2G1\MitoSys2\LSM\gfpNIPBLcF1_G1\DE_W0002_P0060\DE_2_W0002_P0060_T0001\TR1_W0001_P0134\TR1_2_W0001_P0134_T0001_R1_P1_K1_Ch2-Ch1.zen
460	3.211121e-02	1.894677e-02	3.343900e-02	20151202_gfpNIPBLcf1_G2G1\MitoSys2\LSM\gfpNIPBLcF1_G1\DE_W0002_P0060\DE_2_W0002_P0060_T0001\TR1_W0001_P0134\TR1_2_W0001_P0134_T0001_R1_P1_K1_Ch2-Ch1.zen
500	3.492304e-02	2.258631e-02	3.313100e-02	20151202_gfpNIPBLcf1_G2G1\MitoSys2\LSM\gfpNIPBLcF1_G1\DE_W0002_P0060\DE_2_W0002_P0060_T0001\TR1_W0001_P0134\TR1_2_W0001_P0134_T0001_R1_P1_K1_Ch2-Ch1.zen
540	3.603593e-02	1.876119e-02	3.283600e-02	20151202_gfpNIPBLcf1_G2G1\MitoSys2\LSM\gfpNIPBLcF1_G1\DE_W0002_P0060\DE_2_W0002_P0060_T0001\TR1_W0001_P0134\TR1_2_W0001_P0134_T0001_R1_P1_K1_Ch2-Ch1.zen
580	3.221913e-02	1.747197e-02	3.255000e-02	20151202_gfpNIPBLcf1_G2G1\MitoSys2\LSM\gfpNIPBLcF1_G1\DE_W0002_P0060\DE_2_W0002_P0060_T0001\TR1_W0001_P0134\TR1_2_W0001_P0134_T0001_R1_P1_K1_Ch2-Ch1.zen
620	2.945531e-02	1.944220e-02	3.227200e-02	20151202_gfpNIPBLcf1_G2G1\MitoSys2\LSM\gfpNIPBLcF1_G1\DE_W0002_P0060\DE_2_W0002_P0060_T0001\TR1_W0001_P0134\TR1_2_W0001_P0134_T0001_R1_P1_K1_Ch2-Ch1.zen
660	2.963125e-02	1.646017e-02	3.200100e-02	20151202_gfpNIPBLcf1_G2G1\MitoSys2\LSM\gfpNIPBLcF1_G1\DE_W0002_P0060\DE_2_W0002_P0060_T0001\TR1_W0001_P0134\TR1_2_W0001_P0134_T0001_R1_P1_K1_Ch2-Ch1.zen
700	3.289585e-02	1.544735e-02	3.173600e-02	20151202_gfpNIPBLcf1_G2G1\MitoSys2\LSM\gfpNIPBLcF1_G1\DE_W0002_P0060\DE_2_W0002_P0060_T0001\TR1_W0001_P0134\TR1_2_W0001_P0134_T0001_R1_P1_K1_Ch2-Ch1.zen
780	3.190250e-02	1.634347e-02	3.122100e-02	20151202_gfpNIPBLcf1_G2G1\MitoSys2\LSM\gfpNIPBLcF1_G1\DE_W0002_P0060\DE_2_W0002_P0060_T0001\TR1_W0001_P0134\TR1_2_W0001_P0134_T0001_R1_P1_K1_Ch2-Ch1.zen
860	3.312093e-02	1.461863e-02	3.072600e-02	20151202_gfpNIPBLcf1_G2G1\MitoSys2\LSM\gfpNIPBLcF1_G1\DE_W0002_P0060\DE_2_W0002_P0060_T0001\TR1_W0001_P0134\TR1_2_W0001_P0134_T0001_R1_P1_K1_Ch2-Ch1.zen
940	2.865929e-02	1.913387e-02	3.024900e-02	20151202_gfpNIPBLcf1_G2G1\MitoSys2\LSM\gfpNIPBLcF1_G1\DE_W0002_P0060\DE_2_W0002_P0060_T0001\TR1_W0001_P0134\TR1_2_W0001_P0134_T0001_R1_P1_K1_Ch2-Ch1.zen
1020	3.042231e-02	1.837304e-02	2.978900e-02	20151202_gfpNIPBLcf1_G2G1\MitoSys2\LSM\gfpNIPBLcF1_G1\DE_W0002_P0060\DE_2_W0002_P0060_T0001\TR1_W0001_P0134\TR1_2_W0001_P0134_T0001_R1_P1_K1_Ch2-Ch1.zen
1100	3.219305e-02	1.530507e-02	2.934600e-02	20151202_gfpNIPBLcf1_G2G1\MitoSys2\LSM\gfpNIPBLcF1_G1\DE_W0002_P0060\DE_2_W0002_P0060_T0001\TR1_W0001_P0134\TR1_2_W0001_P0134_T0001_R1_P1_K1_Ch2-Ch1.zen
1180	2.930377e-02	1.785320e-02	2.892000e-02	20151202_gfpNIPBLcf1_G2G1\MitoSys2\LSM\gfpNIPBLcF1_G1\DE_W0002_P0060\DE_2_W0002_P0060_T0001\TR1_W0001_P0134\TR1_2_W0001_P0134_T0001_R1_P1_K1_Ch2-Ch1.zen
1260	2.778698e-02	1.497897e-02	2.851000e-02	20151202_gfpNIPBLcf1_G2G1\MitoSys2\LSM\gfpNIPBLcF1_G1\DE_W0002_P0060\DE_2_W0002_P0060_T0001\TR1_W0001_P0134\TR1_2_W0001_P0134_T0001_R1_P1_K1_Ch2-Ch1.zen
1340	2.832513e-02	1.702171e-02	2.811600e-02	20151202_gfpNIPBLcf1_G2G1\MitoSys2\LSM\gfpNIPBLcF1_G1\DE_W0002_P0060\DE_2_W0002_P0060_T0001\TR1_W0001_P0134\TR1_2_W0001_P0134_T0001_R1_P1_K1_Ch2-Ch1.zen
1420	3.074120e-02	1.766301e-02	2.773600e-02	20151202_gfpNIPBLcf1_G2G1\MitoSys2\LSM\gfpNIPBLcF1_G1\DE_W0002_P0060\DE_2_W0002_P0060_T0001\TR1_W0001_P0134\TR1_2_W0001_P0134_T0001_R1_P1_K1_Ch2-Ch1.zen
1500	2.938441e-02	1.532131e-02	2.737100e-02	20151202_gfpNIPBLcf1_G2G1\MitoSys2\LSM\gfpNIPBLcF1_G1\DE_W0002_P0060\DE_2_W0002_P0060_T0001\TR1_W0001_P0134\TR1_2_W0001_P0134_T0001_R1_P1_K1_Ch2-Ch1.zen
1660	2.828133e-02	1.798416e-02	2.668100e-02	20151202_gfpNIPBLcf1_G2G1\MitoSys2\LSM\gfpNIPBLcF1_G1\DE_W0002_P0060\DE_2_W0002_P0060_T0001\TR1_W0001_P0134\TR1_2_W0001_P0134_T0001_R1_P1_K1_Ch2-Ch1.zen
1820	2.890794e-02	1.575098e-02	2.604200e-02	20151202_gfpNIPBLcf1_G2G1\MitoSys2\LSM\gfpNIPBLcF1_G1\DE_W0002_P0060\DE_2_W0002_P0060_T0001\TR1_W0001_P0134\TR1_2_W0001_P0134_T0001_R1_P1_K1_Ch2-Ch1.zen
1980	2.457039e-02	1.748153e-02	2.544900e-02	20151202_gfpNIPBLcf1_G2G1\MitoSys2\LSM\gfpNIPBLcF1_G1\DE_W0002_P0060\DE_2_W0002_P0060_T0001\TR1_W0001_P0134\TR1_2_W0001_P0134_T0001_R1_P1_K1_Ch2-Ch1.zen
2140	2.413291e-02	1.500620e-02	2.489800e-02	20151202_gfpNIPBLcf1_G2G1\MitoSys2\LSM\gfpNIPBLcF1_G1\DE_W0002_P0060\DE_2_W0002_P0060_T0001\TR1_W0001_P0134\TR1_2_W0001_P0134_T0001_R1_P1_K1_Ch2-Ch1.zen
2300	2.543835e-02	1.368246e-02	2.438500e-02	20151202_gfpNIPBLcf1_G2G1\MitoSys2\LSM\gfpNIPBLcF1_G1\DE_W0002_P0060\DE_2_W0002_P0060_T0001\TR1_W0001_P0134\TR1_2_W0001_P0134_T0001_R1_P1_K1_Ch2-Ch1.zen
2460	2.375110e-02	1.373044e-02	2.390800e-02	20151202_gfpNIPBLcf1_G2G1\MitoSys2\LSM\gfpNIPBLcF1_G1\DE_W0002_P0060\DE_2_W0002_P0060_T0001\TR1_W0001_P0134\TR1_2_W0001_P0134_T0001_R1_P1_K1_Ch2-Ch1.zen
2620	2.148720e-02	1.497295e-02	2.346200e-02	20151202_gfpNIPBLcf1_G2G1\MitoSys2\LSM\gfpNIPBLcF1_G1\DE_W0002_P0060\DE_2_W0002_P0060_T0001\TR1_W0001_P0134\TR1_2_W0001_P0134_T0001_R1_P1_K1_Ch2-Ch1.zen
2780	2.216332e-02	1.687552e-02	2.304600e-02	20151202_gfpNIPBLcf1_G2G1\MitoSys2\LSM\gfpNIPBLcF1_G1\DE_W0002_P0060\DE_2_W0002_P0060_T0001\TR1_W0001_P0134\TR1_2_W0001_P0134_T0001_R1_P1_K1_Ch2-Ch1.zen
2940	1.891103e-02	1.449103e-02	2.265600e-02	20151202_gfpNIPBLcf1_G2G1\MitoSys2\LSM\gfpNIPBLcF1_G1\DE_W0002_P0060\DE_2_W0002_P0060_T0001\TR1_W0001_P0134\TR1_2_W0001_P0134_T0001_R1_P1_K1_Ch2-Ch1.zen
3100	2.122946e-02	1.330578e-02	2.229000e-02	20151202_gfpNIPBLcf1_G2G1\MitoSys2\LSM\gfpNIPBLcF1_G1\DE_W0002_P0060\DE_2_W0002_P0060_T0001\TR1_W0001_P0134\TR1_2_W0001_P0134_T0001_R1_P1_K1_Ch2-Ch1.zen
3420	2.055149e-02	1.539354e-02	2.162400e-02	20151202_gfpNIPBLcf1_G2G1\MitoSys2\LSM\gfpNIPBLcF1_G1\DE_W0002_P0060\DE_2_W0002_P0060_T0001\TR1_W0001_P0134\TR1_2_W0001_P0134_T0001_R1_P1_K1_Ch2-Ch1.zen
3740	2.079538e-02	1.312896e-02	2.103300e-02	20151202_gfpNIPBLcf1_G2G1\MitoSys2\LSM\gfpNIPBLcF1_G1\DE_W0002_P0060\DE_2_W0002_P0060_T0001\TR1_W0001_P0134\TR1_2_W0001_P0134_T0001_R1_P1_K1_Ch2-Ch1.zen
4060	1.959274e-02	1.261538e-02	2.050600e-02	20151202_gfpNIPBLcf1_G2G1\MitoSys2\LSM\gfpNIPBLcF1_G1\DE_W0002_P0060\DE_2_W0002_P0060_T0001\TR1_W0001_P0134\TR1_2_W0001_P0134_T0001_R1_P1_K1_Ch2-Ch1.zen
4380	1.893581e-02	1.319959e-02	2.003400e-02	20151202_gfpNIPBLcf1_G2G1\MitoSys2\LSM\gfpNIPBLcF1_G1\DE_W0002_P0060\DE_2_W0002_P0060_T0001\TR1_W0001_P0134\TR1_2_W0001_P0134_T0001_R1_P1_K1_Ch2-Ch1.zen
4700	1.800817e-02	1.460885e-02	1.960700e-02	20151202_gfpNIPBLcf1_G2G1\MitoSys2\LSM\gfpNIPBLcF1_G1\DE_W0002_P0060\DE_2_W0002_P0060_T0001\TR1_W0001_P0134\TR1_2_W0001_P0134_T0001_R1_P1_K1_Ch2-Ch1.zen
5020	1.838823e-02	1.310403e-02	1.922100e-02	20151202_gfpNIPBLcf1_G2G1\MitoSys2\LSM\gfpNIPBLcF1_G1\DE_W0002_P0060\DE_2_W0002_P0060_T0001\TR1_W0001_P0134\TR1_2_W0001_P0134_T0001_R1_P1_K1_Ch2-Ch1.zen
5340	1.674664e-02	1.316537e-02	1.887000e-02	20151202_gfpNIPBLcf1_G2G1\MitoSys2\LSM\gfpNIPBLcF1_G1\DE_W0002_P0060\DE_2_W0002_P0060_T0001\TR1_W0001_P0134\TR1_2_W0001_P0134_T0001_R1_P1_K1_Ch2-Ch1.zen
5660	1.610924e-02	1.308893e-02	1.855000e-02	20151202_gfpNIPBLcf1_G2G1\MitoSys2\LSM\gfpNIPBLcF1_G1\DE_W0002_P0060\DE_2_W0002_P0060_T0001\TR1_W0001_P0134\TR1_2_W0001_P0134_T0001_R1_P1_K1_Ch2-Ch1.zen
5980	1.700464e-02	1.403219e-02	1.825500e-02	20151202_gfpNIPBLcf1_G2G1\MitoSys2\LSM\gfpNIPBLcF1_G1\DE_W0002_P0060\DE_2_W0002_P0060_T0001\TR1_W0001_P0134\TR1_2_W0001_P0134_T0001_R1_P1_K1_Ch2-Ch1.zen
6300	1.768317e-02	1.209326e-02	1.798400e-02	20151202_gfpNIPBLcf1_G2G1\MitoSys2\LSM\gfpNIPBLcF1_G1\DE_W0002_P0060\DE_2_W0002_P0060_T0001\TR1_W0001_P0134\TR1_2_W0001_P0134_T0001_R1_P1_K1_Ch2-Ch1.zen
6940	1.846861e-02	1.096697e-02	1.750200e-02	20151202_gfpNIPBLcf1_G2G1\MitoSys2\LSM\gfpNIPBLcF1_G1\DE_W0002_P0060\DE_2_W0002_P0060_T0001\TR1_W0001_P0134\TR1_2_W0001_P0134_T0001_R1_P1_K1_Ch2-Ch1.zen
7580	1.758554e-02	1.141037e-02	1.708500e-02	20151202_gfpNIPBLcf1_G2G1\MitoSys2\LSM\gfpNIPBLcF1_G1\DE_W0002_P0060\DE_2_W0002_P0060_T0001\TR1_W0001_P0134\TR1_2_W0001_P0134_T0001_R1_P1_K1_Ch2-Ch1.zen
8220	1.858321e-02	1.232300e-02	1.672100e-02	20151202_gfpNIPBLcf1_G2G1\MitoSys2\LSM\gfpNIPBLcF1_G1\DE_W0002_P0060\DE_2_W0002_P0060_T0001\TR1_W0001_P0134\TR1_2_W0001_P0134_T0001_R1_P1_K1_Ch2-Ch1.zen
8860	1.833716e-02	1.439430e-02	1.639900e-02	20151202_gfpNIPBLcf1_G2G1\MitoSys2\LSM\gfpNIPBLcF1_G1\DE_W0002_P0060\DE_2_W0002_P0060_T0001\TR1_W0001_P0134\TR1_2_W0001_P0134_T0001_R1_P1_K1_Ch2-Ch1.zen
9500	1.880643e-02	1.173771e-02	1.611100e-02	20151202_gfpNIPBLcf1_G2G1\MitoSys2\LSM\gfpNIPBLcF1_G1\DE_W0002_P0060\DE_2_W0002_P0060_T0001\TR1_W0001_P0134\TR1_2_W0001_P0134_T0001_R1_P1_K1_Ch2-Ch1.zen
10140	1.855066e-02	1.332620e-02	1.585200e-02	20151202_gfpNIPBLcf1_G2G1\MitoSys2\LSM\gfpNIPBLcF1_G1\DE_W0002_P0060\DE_2_W0002_P0060_T0001\TR1_W0001_P0134\TR1_2_W0001_P0134_T0001_R1_P1_K1_Ch2-Ch1.zen
10780	1.758982e-02	1.243852e-02	1.561700e-02	20151202_gfpNIPBLcf1_G2G1\MitoSys2\LSM\gfpNIPBLcF1_G1\DE_W0002_P0060\DE_2_W0002_P0060_T0001\TR1_W0001_P0134\TR1_2_W0001_P0134_T0001_R1_P1_K1_Ch2-Ch1.zen
11420	1.683617e-02	1.212097e-02	1.540300e-02	20151202_gfpNIPBLcf1_G2G1\MitoSys2\LSM\gfpNIPBLcF1_G1\DE_W0002_P0060\DE_2_W0002_P0060_T0001\TR1_W0001_P0134\TR1_2_W0001_P0134_T0001_R1_P1_K1_Ch2-Ch1.zen
12060	1.594149e-02	1.112250e-02	1.520500e-02	20151202_gfpNIPBLcf1_G2G1\MitoSys2\LSM\gfpNIPBLcF1_G1\DE_W0002_P0060\DE_2_W0002_P0060_T0001\TR1_W0001_P0134\TR1_2_W0001_P0134_T0001_R1_P1_K1_Ch2-Ch1.zen
12700	1.450090e-02	1.156383e-02	1.502200e-02	20151202_gfpNIPBLcf1_G2G1\MitoSys2\LSM\gfpNIPBLcF1_G1\DE_W0002_P0060\DE_2_W0002_P0060_T0001\TR1_W0001_P0134\TR1_2_W0001_P0134_T0001_R1_P1_K1_Ch2-Ch1.zen
13980	1.342195e-02	1.081053e-02	1.469200e-02	20151202_gfpNIPBLcf1_G2G1\MitoSys2\LSM\gfpNIPBLcF1_G1\DE_W0002_P0060\DE_2_W0002_P0060_T0001\TR1_W0001_P0134\TR1_2_W0001_P0134_T0001_R1_P1_K1_Ch2-Ch1.zen
15260	1.305987e-02	1.134794e-02	1.439900e-02	20151202_gfpNIPBLcf1_G2G1\MitoSys2\LSM\gfpNIPBLcF1_G1\DE_W0002_P0060\DE_2_W0002_P0060_T0001\TR1_W0001_P0134\TR1_2_W0001_P0134_T0001_R1_P1_K1_Ch2-Ch1.zen
16540	1.427579e-02	1.114480e-02	1.413600e-02	20151202_gfpNIPBLcf1_G2G1\MitoSys2\LSM\gfpNIPBLcF1_G1\DE_W0002_P0060\DE_2_W0002_P0060_T0001\TR1_W0001_P0134\TR1_2_W0001_P0134_T0001_R1_P1_K1_Ch2-Ch1.zen
17820	1.547507e-02	1.111491e-02	1.389500e-02	20151202_gfpNIPBLcf1_G2G1\MitoSys2\LSM\gfpNIPBLcF1_G1\DE_W0002_P0060\DE_2_W0002_P0060_T0001\TR1_W0001_P0134\TR1_2_W0001_P0134_T0001_R1_P1_K1_Ch2-Ch1.zen
19100	1.571302e-02	1.290295e-02	1.367200e-02	20151202_gfpNIPBLcf1_G2G1\MitoSys2\LSM\gfpNIPBLcF1_G1\DE_W0002_P0060\DE_2_W0002_P0060_T0001\TR1_W0001_P0134\TR1_2_W0001_P0134_T0001_R1_P1_K1_Ch2-Ch1.zen
20380	1.544659e-02	1.199403e-02	1.346300e-02	20151202_gfpNIPBLcf1_G2G1\MitoSys2\LSM\gfpNIPBLcF1_G1\DE_W0002_P0060\DE_2_W0002_P0060_T0001\TR1_W0001_P0134\TR1_2_W0001_P0134_T0001_R1_P1_K1_Ch2-Ch1.zen
21660	1.289091e-02	1.160256e-02	1.326600e-02	20151202_gfpNIPBLcf1_G2G1\MitoSys2\LSM\gfpNIPBLcF1_G1\DE_W0002_P0060\DE_2_W0002_P0060_T0001\TR1_W0001_P0134\TR1_2_W0001_P0134_T0001_R1_P1_K1_Ch2-Ch1.zen
22940	1.170635e-02	1.118088e-02	1.307800e-02	20151202_gfpNIPBLcf1_G2G1\MitoSys2\LSM\gfpNIPBLcF1_G1\DE_W0002_P0060\DE_2_W0002_P0060_T0001\TR1_W0001_P0134\TR1_2_W0001_P0134_T0001_R1_P1_K1_Ch2-Ch1.zen
24220	1.187632e-02	1.263680e-02	1.289700e-02	20151202_gfpNIPBLcf1_G2G1\MitoSys2\LSM\gfpNIPBLcF1_G1\DE_W0002_P0060\DE_2_W0002_P0060_T0001\TR1_W0001_P0134\TR1_2_W0001_P0134_T0001_R1_P1_K1_Ch2-Ch1.zen
25500	1.319358e-02	1.178223e-02	1.272400e-02	20151202_gfpNIPBLcf1_G2G1\MitoSys2\LSM\gfpNIPBLcF1_G1\DE_W0002_P0060\DE_2_W0002_P0060_T0001\TR1_W0001_P0134\TR1_2_W0001_P0134_T0001_R1_P1_K1_Ch2-Ch1.zen
28060	1.381362e-02	1.194596e-02	1.239200e-02	20151202_gfpNIPBLcf1_G2G1\MitoSys2\LSM\gfpNIPBLcF1_G1\DE_W0002_P0060\DE_2_W0002_P0060_T0001\TR1_W0001_P0134\TR1_2_W0001_P0134_T0001_R1_P1_K1_Ch2-Ch1.zen
30620	1.171595e-02	1.117968e-02	1.207700e-02	20151202_gfpNIPBLcf1_G2G1\MitoSys2\LSM\gfpNIPBLcF1_G1\DE_W0002_P0060\DE_2_W0002_P0060_T0001\TR1_W0001_P0134\TR1_2_W0001_P0134_T0001_R1_P1_K1_Ch2-Ch1.zen
33180	9.112762e-03	1.094354e-02	1.177500e-02	20151202_gfpNIPBLcf1_G2G1\MitoSys2\LSM\gfpNIPBLcF1_G1\DE_W0002_P0060\DE_2_W0002_P0060_T0001\TR1_W0001_P0134\TR1_2_W0001_P0134_T0001_R1_P1_K1_Ch2-Ch1.zen
35740	1.051208e-02	1.095322e-02	1.148400e-02	20151202_gfpNIPBLcf1_G2G1\MitoSys2\LSM\gfpNIPBLcF1_G1\DE_W0002_P0060\DE_2_W0002_P0060_T0001\TR1_W0001_P0134\TR1_2_W0001_P0134_T0001_R1_P1_K1_Ch2-Ch1.zen
38300	1.198672e-02	1.146582e-02	1.120100e-02	20151202_gfpNIPBLcf1_G2G1\MitoSys2\LSM\gfpNIPBLcF1_G1\DE_W0002_P0060\DE_2_W0002_P0060_T0001\TR1_W0001_P0134\TR1_2_W0001_P0134_T0001_R1_P1_K1_Ch2-Ch1.zen
40860	9.444038e-03	1.106827e-02	1.092700e-02	20151202_gfpNIPBLcf1_G2G1\MitoSys2\LSM\gfpNIPBLcF1_G1\DE_W0002_P0060\DE_2_W0002_P0060_T0001\TR1_W0001_P0134\TR1_2_W0001_P0134_T0001_R1_P1_K1_Ch2-Ch1.zen
43420	9.001519e-03	1.079794e-02	1.065900e-02	20151202_gfpNIPBLcf1_G2G1\MitoSys2\LSM\gfpNIPBLcF1_G1\DE_W0002_P0060\DE_2_W0002_P0060_T0001\TR1_W0001_P0134\TR1_2_W0001_P0134_T0001_R1_P1_K1_Ch2-Ch1.zen
45980	1.020481e-02	1.173051e-02	1.039800e-02	20151202_gfpNIPBLcf1_G2G1\MitoSys2\LSM\gfpNIPBLcF1_G1\DE_W0002_P0060\DE_2_W0002_P0060_T0001\TR1_W0001_P0134\TR1_2_W0001_P0134_T0001_R1_P1_K1_Ch2-Ch1.zen
48540	9.643162e-03	1.122785e-02	1.014400e-02	20151202_gfpNIPBLcf1_G2G1\MitoSys2\LSM\gfpNIPBLcF1_G1\DE_W0002_P0060\DE_2_W0002_P0060_T0001\TR1_W0001_P0134\TR1_2_W0001_P0134_T0001_R1_P1_K1_Ch2-Ch1.zen
51100	8.390117e-03	1.074112e-02	9.895800e-03	20151202_gfpNIPBLcf1_G2G1\MitoSys2\LSM\gfpNIPBLcF1_G1\DE_W0002_P0060\DE_2_W0002_P0060_T0001\TR1_W0001_P0134\TR1_2_W0001_P0134_T0001_R1_P1_K1_Ch2-Ch1.zen
56220	8.947972e-03	1.037155e-02	9.417500e-03	20151202_gfpNIPBLcf1_G2G1\MitoSys2\LSM\gfpNIPBLcF1_G1\DE_W0002_P0060\DE_2_W0002_P0060_T0001\TR1_W0001_P0134\TR1_2_W0001_P0134_T0001_R1_P1_K1_Ch2-Ch1.zen
61340	7.540777e-03	1.003499e-02	8.962800e-03	20151202_gfpNIPBLcf1_G2G1\MitoSys2\LSM\gfpNIPBLcF1_G1\DE_W0002_P0060\DE_2_W0002_P0060_T0001\TR1_W0001_P0134\TR1_2_W0001_P0134_T0001_R1_P1_K1_Ch2-Ch1.zen
66460	9.368082e-03	1.070569e-02	8.531100e-03	20151202_gfpNIPBLcf1_G2G1\MitoSys2\LSM\gfpNIPBLcF1_G1\DE_W0002_P0060\DE_2_W0002_P0060_T0001\TR1_W0001_P0134\TR1_2_W0001_P0134_T0001_R1_P1_K1_Ch2-Ch1.zen
71580	7.476174e-03	1.067930e-02	8.121900e-03	20151202_gfpNIPBLcf1_G2G1\MitoSys2\LSM\gfpNIPBLcF1_G1\DE_W0002_P0060\DE_2_W0002_P0060_T0001\TR1_W0001_P0134\TR1_2_W0001_P0134_T0001_R1_P1_K1_Ch2-Ch1.zen
76700	7.985501e-03	1.005962e-02	7.734700e-03	20151202_gfpNIPBLcf1_G2G1\MitoSys2\LSM\gfpNIPBLcF1_G1\DE_W0002_P0060\DE_2_W0002_P0060_T0001\TR1_W0001_P0134\TR1_2_W0001_P0134_T0001_R1_P1_K1_Ch2-Ch1.zen
81820	8.071809e-03	9.519881e-03	7.368700e-03	20151202_gfpNIPBLcf1_G2G1\MitoSys2\LSM\gfpNIPBLcF1_G1\DE_W0002_P0060\DE_2_W0002_P0060_T0001\TR1_W0001_P0134\TR1_2_W0001_P0134_T0001_R1_P1_K1_Ch2-Ch1.zen
86940	7.710260e-03	1.021870e-02	7.023000e-03	20151202_gfpNIPBLcf1_G2G1\MitoSys2\LSM\gfpNIPBLcF1_G1\DE_W0002_P0060\DE_2_W0002_P0060_T0001\TR1_W0001_P0134\TR1_2_W0001_P0134_T0001_R1_P1_K1_Ch2-Ch1.zen
92060	6.903439e-03	9.473457e-03	6.696900e-03	20151202_gfpNIPBLcf1_G2G1\MitoSys2\LSM\gfpNIPBLcF1_G1\DE_W0002_P0060\DE_2_W0002_P0060_T0001\TR1_W0001_P0134\TR1_2_W0001_P0134_T0001_R1_P1_K1_Ch2-Ch1.zen
97180	6.215824e-03	8.864432e-03	6.389300e-03	20151202_gfpNIPBLcf1_G2G1\MitoSys2\LSM\gfpNIPBLcF1_G1\DE_W0002_P0060\DE_2_W0002_P0060_T0001\TR1_W0001_P0134\TR1_2_W0001_P0134_T0001_R1_P1_K1_Ch2-Ch1.zen
102300	6.311214e-03	9.125188e-03	6.099400e-03	20151202_gfpNIPBLcf1_G2G1\MitoSys2\LSM\gfpNIPBLcF1_G1\DE_W0002_P0060\DE_2_W0002_P0060_T0001\TR1_W0001_P0134\TR1_2_W0001_P0134_T0001_R1_P1_K1_Ch2-Ch1.zen
112540	6.177516e-03	9.788199e-03	5.568600e-03	20151202_gfpNIPBLcf1_G2G1\MitoSys2\LSM\gfpNIPBLcF1_G1\DE_W0002_P0060\DE_2_W0002_P0060_T0001\TR1_W0001_P0134\TR1_2_W0001_P0134_T0001_R1_P1_K1_Ch2-Ch1.zen
122780	5.664822e-03	9.479989e-03	5.097100e-03	20151202_gfpNIPBLcf1_G2G1\MitoSys2\LSM\gfpNIPBLcF1_G1\DE_W0002_P0060\DE_2_W0002_P0060_T0001\TR1_W0001_P0134\TR1_2_W0001_P0134_T0001_R1_P1_K1_Ch2-Ch1.zen
133020	5.562375e-03	8.652277e-03	4.677600e-03	20151202_gfpNIPBLcf1_G2G1\MitoSys2\LSM\gfpNIPBLcF1_G1\DE_W0002_P0060\DE_2_W0002_P0060_T0001\TR1_W0001_P0134\TR1_2_W0001_P0134_T0001_R1_P1_K1_Ch2-Ch1.zen
143260	4.808135e-03	7.962435e-03	4.304000e-03	20151202_gfpNIPBLcf1_G2G1\MitoSys2\LSM\gfpNIPBLcF1_G1\DE_W0002_P0060\DE_2_W0002_P0060_T0001\TR1_W0001_P0134\TR1_2_W0001_P0134_T0001_R1_P1_K1_Ch2-Ch1.zen
153500	4.980393e-03	8.384564e-03	3.970500e-03	20151202_gfpNIPBLcf1_G2G1\MitoSys2\LSM\gfpNIPBLcF1_G1\DE_W0002_P0060\DE_2_W0002_P0060_T0001\TR1_W0001_P0134\TR1_2_W0001_P0134_T0001_R1_P1_K1_Ch2-Ch1.zen
163740	4.755856e-03	7.972511e-03	3.672000e-03	20151202_gfpNIPBLcf1_G2G1\MitoSys2\LSM\gfpNIPBLcF1_G1\DE_W0002_P0060\DE_2_W0002_P0060_T0001\TR1_W0001_P0134\TR1_2_W0001_P0134_T0001_R1_P1_K1_Ch2-Ch1.zen
173980	4.781620e-03	7.802730e-03	3.404200e-03	20151202_gfpNIPBLcf1_G2G1\MitoSys2\LSM\gfpNIPBLcF1_G1\DE_W0002_P0060\DE_2_W0002_P0060_T0001\TR1_W0001_P0134\TR1_2_W0001_P0134_T0001_R1_P1_K1_Ch2-Ch1.zen
184220	3.660100e-03	7.021261e-03	3.163300e-03	20151202_gfpNIPBLcf1_G2G1\MitoSys2\LSM\gfpNIPBLcF1_G1\DE_W0002_P0060\DE_2_W0002_P0060_T0001\TR1_W0001_P0134\TR1_2_W0001_P0134_T0001_R1_P1_K1_Ch2-Ch1.zen
194460	3.599843e-03	6.647185e-03	2.946000e-03	20151202_gfpNIPBLcf1_G2G1\MitoSys2\LSM\gfpNIPBLcF1_G1\DE_W0002_P0060\DE_2_W0002_P0060_T0001\TR1_W0001_P0134\TR1_2_W0001_P0134_T0001_R1_P1_K1_Ch2-Ch1.zen
204700	3.667528e-03	6.616704e-03	2.749500e-03	20151202_gfpNIPBLcf1_G2G1\MitoSys2\LSM\gfpNIPBLcF1_G1\DE_W0002_P0060\DE_2_W0002_P0060_T0001\TR1_W0001_P0134\TR1_2_W0001_P0134_T0001_R1_P1_K1_Ch2-Ch1.zen
225180	2.767435e-03	5.496416e-03	2.409300e-03	20151202_gfpNIPBLcf1_G2G1\MitoSys2\LSM\gfpNIPBLcF1_G1\DE_W0002_P0060\DE_2_W0002_P0060_T0001\TR1_W0001_P0134\TR1_2_W0001_P0134_T0001_R1_P1_K1_Ch2-Ch1.zen
245660	2.394203e-03	4.854728e-03	2.126700e-03	20151202_gfpNIPBLcf1_G2G1\MitoSys2\LSM\gfpNIPBLcF1_G1\DE_W0002_P0060\DE_2_W0002_P0060_T0001\TR1_W0001_P0134\TR1_2_W0001_P0134_T0001_R1_P1_K1_Ch2-Ch1.zen
266140	1.932918e-03	3.972424e-03	1.889700e-03	20151202_gfpNIPBLcf1_G2G1\MitoSys2\LSM\gfpNIPBLcF1_G1\DE_W0002_P0060\DE_2_W0002_P0060_T0001\TR1_W0001_P0134\TR1_2_W0001_P0134_T0001_R1_P1_K1_Ch2-Ch1.zen
286620	1.392042e-03	4.669812e-03	1.689200e-03	20151202_gfpNIPBLcf1_G2G1\MitoSys2\LSM\gfpNIPBLcF1_G1\DE_W0002_P0060\DE_2_W0002_P0060_T0001\TR1_W0001_P0134\TR1_2_W0001_P0134_T0001_R1_P1_K1_Ch2-Ch1.zen
307100	6.271008e-04	4.866749e-03	1.518100e-03	20151202_gfpNIPBLcf1_G2G1\MitoSys2\LSM\gfpNIPBLcF1_G1\DE_W0002_P0060\DE_2_W0002_P0060_T0001\TR1_W0001_P0134\TR1_2_W0001_P0134_T0001_R1_P1_K1_Ch2-Ch1.zen
327580	8.887981e-04	4.746013e-03	1.371000e-03	20151202_gfpNIPBLcf1_G2G1\MitoSys2\LSM\gfpNIPBLcF1_G1\DE_W0002_P0060\DE_2_W0002_P0060_T0001\TR1_W0001_P0134\TR1_2_W0001_P0134_T0001_R1_P1_K1_Ch2-Ch1.zen
348060	9.994105e-05	5.448431e-03	1.243800e-03	20151202_gfpNIPBLcf1_G2G1\MitoSys2\LSM\gfpNIPBLcF1_G1\DE_W0002_P0060\DE_2_W0002_P0060_T0001\TR1_W0001_P0134\TR1_2_W0001_P0134_T0001_R1_P1_K1_Ch2-Ch1.zen
368540	3.687229e-04	5.512754e-03	1.132900e-03	20151202_gfpNIPBLcf1_G2G1\MitoSys2\LSM\gfpNIPBLcF1_G1\DE_W0002_P0060\DE_2_W0002_P0060_T0001\TR1_W0001_P0134\TR1_2_W0001_P0134_T0001_R1_P1_K1_Ch2-Ch1.zen
389020	-2.877969e-04	5.132353e-03	1.035800e-03	20151202_gfpNIPBLcf1_G2G1\MitoSys2\LSM\gfpNIPBLcF1_G1\DE_W0002_P0060\DE_2_W0002_P0060_T0001\TR1_W0001_P0134\TR1_2_W0001_P0134_T0001_R1_P1_K1_Ch2-Ch1.zen
409500	-2.239993e-04	5.196137e-03	9.502500e-04	20151202_gfpNIPBLcf1_G2G1\MitoSys2\LSM\gfpNIPBLcF1_G1\DE_W0002_P0060\DE_2_W0002_P0060_T0001\TR1_W0001_P0134\TR1_2_W0001_P0134_T0001_R1_P1_K1_Ch2-Ch1.zen
450460	-3.699414e-04	4.819231e-03	8.071700e-04	20151202_gfpNIPBLcf1_G2G1\MitoSys2\LSM\gfpNIPBLcF1_G1\DE_W0002_P0060\DE_2_W0002_P0060_T0001\TR1_W0001_P0134\TR1_2_W0001_P0134_T0001_R1_P1_K1_Ch2-Ch1.zen
491420	-2.045539e-04	4.991492e-03	6.930900e-04	20151202_gfpNIPBLcf1_G2G1\MitoSys2\LSM\gfpNIPBLcF1_G1\DE_W0002_P0060\DE_2_W0002_P0060_T0001\TR1_W0001_P0134\TR1_2_W0001_P0134_T0001_R1_P1_K1_Ch2-Ch1.zen
532380	2.609082e-04	4.360386e-03	6.007300e-04	20151202_gfpNIPBLcf1_G2G1\MitoSys2\LSM\gfpNIPBLcF1_G1\DE_W0002_P0060\DE_2_W0002_P0060_T0001\TR1_W0001_P0134\TR1_2_W0001_P0134_T0001_R1_P1_K1_Ch2-Ch1.zen
573340	-3.698002e-04	4.374535e-03	5.249700e-04	20151202_gfpNIPBLcf1_G2G1\MitoSys2\LSM\gfpNIPBLcF1_G1\DE_W0002_P0060\DE_2_W0002_P0060_T0001\TR1_W0001_P0134\TR1_2_W0001_P0134_T0001_R1_P1_K1_Ch2-Ch1.zen
614300	-2.989561e-04	5.349896e-03	4.620900e-04	20151202_gfpNIPBLcf1_G2G1\MitoSys2\LSM\gfpNIPBLcF1_G1\DE_W0002_P0060\DE_2_W0002_P0060_T0001\TR1_W0001_P0134\TR1_2_W0001_P0134_T0001_R1_P1_K1_Ch2-Ch1.zen
655260	-9.419225e-05	5.578148e-03	4.093800e-04	20151202_gfpNIPBLcf1_G2G1\MitoSys2\LSM\gfpNIPBLcF1_G1\DE_W0002_P0060\DE_2_W0002_P0060_T0001\TR1_W0001_P0134\TR1_2_W0001_P0134_T0001_R1_P1_K1_Ch2-Ch1.zen
696220	2.855371e-04	5.155975e-03	3.647700e-04	20151202_gfpNIPBLcf1_G2G1\MitoSys2\LSM\gfpNIPBLcF1_G1\DE_W0002_P0060\DE_2_W0002_P0060_T0001\TR1_W0001_P0134\TR1_2_W0001_P0134_T0001_R1_P1_K1_Ch2-Ch1.zen
737180	8.260310e-05	4.955213e-03	3.267300e-04	20151202_gfpNIPBLcf1_G2G1\MitoSys2\LSM\gfpNIPBLcF1_G1\DE_W0002_P0060\DE_2_W0002_P0060_T0001\TR1_W0001_P0134\TR1_2_W0001_P0134_T0001_R1_P1_K1_Ch2-Ch1.zen
778140	-8.019036e-05	4.546083e-03	2.940400e-04	20151202_gfpNIPBLcf1_G2G1\MitoSys2\LSM\gfpNIPBLcF1_G1\DE_W0002_P0060\DE_2_W0002_P0060_T0001\TR1_W0001_P0134\TR1_2_W0001_P0134_T0001_R1_P1_K1_Ch2-Ch1.zen
819100	-7.535338e-04	6.020780e-03	2.657600e-04	20151202_gfpNIPBLcf1_G2G1\MitoSys2\LSM\gfpNIPBLcF1_G1\DE_W0002_P0060\DE_2_W0002_P0060_T0001\TR1_W0001_P0134\TR1_2_W0001_P0134_T0001_R1_P1_K1_Ch2-Ch1.zen
901020	-4.383365e-04	4.353071e-03	2.196300e-04	20151202_gfpNIPBLcf1_G2G1\MitoSys2\LSM\gfpNIPBLcF1_G1\DE_W0002_P0060\DE_2_W0002_P0060_T0001\TR1_W0001_P0134\TR1_2_W0001_P0134_T0001_R1_P1_K1_Ch2-Ch1.zen
982940	5.543255e-04	3.112311e-03	1.839800e-04	20151202_gfpNIPBLcf1_G2G1\MitoSys2\LSM\gfpNIPBLcF1_G1\DE_W0002_P0060\DE_2_W0002_P0060_T0001\TR1_W0001_P0134\TR1_2_W0001_P0134_T0001_R1_P1_K1_Ch2-Ch1.zen
1064860	-4.561611e-04	3.279760e-03	1.559300e-04	20151202_gfpNIPBLcf1_G2G1\MitoSys2\LSM\gfpNIPBLcF1_G1\DE_W0002_P0060\DE_2_W0002_P0060_T0001\TR1_W0001_P0134\TR1_2_W0001_P0134_T0001_R1_P1_K1_Ch2-Ch1.zen
1146780	-1.749790e-03	2.682770e-03	1.335000e-04	20151202_gfpNIPBLcf1_G2G1\MitoSys2\LSM\gfpNIPBLcF1_G1\DE_W0002_P0060\DE_2_W0002_P0060_T0001\TR1_W0001_P0134\TR1_2_W0001_P0134_T0001_R1_P1_K1_Ch2-Ch1.zen
1228700	-2.362036e-03	4.255931e-03	1.153400e-04	20151202_gfpNIPBLcf1_G2G1\MitoSys2\LSM\gfpNIPBLcF1_G1\DE_W0002_P0060\DE_2_W0002_P0060_T0001\TR1_W0001_P0134\TR1_2_W0001_P0134_T0001_R1_P1_K1_Ch2-Ch1.zen
1310620	-7.806347e-04	6.139014e-03	1.004400e-04	20151202_gfpNIPBLcf1_G2G1\MitoSys2\LSM\gfpNIPBLcF1_G1\DE_W0002_P0060\DE_2_W0002_P0060_T0001\TR1_W0001_P0134\TR1_2_W0001_P0134_T0001_R1_P1_K1_Ch2-Ch1.zen
1392540	-6.494905e-04	5.870384e-03	8.809800e-05	20151202_gfpNIPBLcf1_G2G1\MitoSys2\LSM\gfpNIPBLcF1_G1\DE_W0002_P0060\DE_2_W0002_P0060_T0001\TR1_W0001_P0134\TR1_2_W0001_P0134_T0001_R1_P1_K1_Ch2-Ch1.zen
1474460	-1.047223e-03	5.206999e-03	7.777200e-05	20151202_gfpNIPBLcf1_G2G1\MitoSys2\LSM\gfpNIPBLcF1_G1\DE_W0002_P0060\DE_2_W0002_P0060_T0001\TR1_W0001_P0134\TR1_2_W0001_P0134_T0001_R1_P1_K1_Ch2-Ch1.zen
1556380	-1.628484e-03	5.099030e-03	6.906000e-05	20151202_gfpNIPBLcf1_G2G1\MitoSys2\LSM\gfpNIPBLcF1_G1\DE_W0002_P0060\DE_2_W0002_P0060_T0001\TR1_W0001_P0134\TR1_2_W0001_P0134_T0001_R1_P1_K1_Ch2-Ch1.zen
10	3.069958e-02	1.204056e-02	3.347700e-02	20151202_gfpNIPBLcf1_G2G1\MitoSys2\LSM\gfpNIPBLcF1_G1\DE_W0002_P0062\DE_2_W0002_P0062_T0001\TR1_W0001_P0174\TR1_2_W0001_P0174_T0001_R1_P1_K1_Ch2-Ch1.zen
20	3.466584e-02	1.918681e-02	3.325300e-02	20151202_gfpNIPBLcf1_G2G1\MitoSys2\LSM\gfpNIPBLcF1_G1\DE_W0002_P0062\DE_2_W0002_P0062_T0001\TR1_W0001_P0174\TR1_2_W0001_P0174_T0001_R1_P1_K1_Ch2-Ch1.zen
30	3.178878e-02	1.433826e-02	3.305500e-02	20151202_gfpNIPBLcf1_G2G1\MitoSys2\LSM\gfpNIPBLcF1_G1\DE_W0002_P0062\DE_2_W0002_P0062_T0001\TR1_W0001_P0174\TR1_2_W0001_P0174_T0001_R1_P1_K1_Ch2-Ch1.zen
40	3.412273e-02	1.371079e-02	3.287300e-02	20151202_gfpNIPBLcf1_G2G1\MitoSys2\LSM\gfpNIPBLcF1_G1\DE_W0002_P0062\DE_2_W0002_P0062_T0001\TR1_W0001_P0174\TR1_2_W0001_P0174_T0001_R1_P1_K1_Ch2-Ch1.zen
50	3.627020e-02	1.119138e-02	3.270300e-02	20151202_gfpNIPBLcf1_G2G1\MitoSys2\LSM\gfpNIPBLcF1_G1\DE_W0002_P0062\DE_2_W0002_P0062_T0001\TR1_W0001_P0174\TR1_2_W0001_P0174_T0001_R1_P1_K1_Ch2-Ch1.zen
60	3.151918e-02	1.431132e-02	3.254200e-02	20151202_gfpNIPBLcf1_G2G1\MitoSys2\LSM\gfpNIPBLcF1_G1\DE_W0002_P0062\DE_2_W0002_P0062_T0001\TR1_W0001_P0174\TR1_2_W0001_P0174_T0001_R1_P1_K1_Ch2-Ch1.zen
70	3.031213e-02	1.269389e-02	3.239000e-02	20151202_gfpNIPBLcf1_G2G1\MitoSys2\LSM\gfpNIPBLcF1_G1\DE_W0002_P0062\DE_2_W0002_P0062_T0001\TR1_W0001_P0174\TR1_2_W0001_P0174_T0001_R1_P1_K1_Ch2-Ch1.zen
80	2.985808e-02	1.141063e-02	3.224500e-02	20151202_gfpNIPBLcf1_G2G1\MitoSys2\LSM\gfpNIPBLcF1_G1\DE_W0002_P0062\DE_2_W0002_P0062_T0001\TR1_W0001_P0174\TR1_2_W0001_P0174_T0001_R1_P1_K1_Ch2-Ch1.zen
90	3.114079e-02	1.747443e-02	3.210600e-02	20151202_gfpNIPBLcf1_G2G1\MitoSys2\LSM\gfpNIPBLcF1_G1\DE_W0002_P0062\DE_2_W0002_P0062_T0001\TR1_W0001_P0174\TR1_2_W0001_P0174_T0001_R1_P1_K1_Ch2-Ch1.zen
100	3.296550e-02	1.240797e-02	3.197300e-02	20151202_gfpNIPBLcf1_G2G1\MitoSys2\LSM\gfpNIPBLcF1_G1\DE_W0002_P0062\DE_2_W0002_P0062_T0001\TR1_W0001_P0174\TR1_2_W0001_P0174_T0001_R1_P1_K1_Ch2-Ch1.zen
120	3.008947e-02	1.034554e-02	3.172000e-02	20151202_gfpNIPBLcf1_G2G1\MitoSys2\LSM\gfpNIPBLcF1_G1\DE_W0002_P0062\DE_2_W0002_P0062_T0001\TR1_W0001_P0174\TR1_2_W0001_P0174_T0001_R1_P1_K1_Ch2-Ch1.zen
140	3.391204e-02	1.281049e-02	3.148200e-02	20151202_gfpNIPBLcf1_G2G1\MitoSys2\LSM\gfpNIPBLcF1_G1\DE_W0002_P0062\DE_2_W0002_P0062_T0001\TR1_W0001_P0174\TR1_2_W0001_P0174_T0001_R1_P1_K1_Ch2-Ch1.zen
160	3.195450e-02	1.082004e-02	3.125900e-02	20151202_gfpNIPBLcf1_G2G1\MitoSys2\LSM\gfpNIPBLcF1_G1\DE_W0002_P0062\DE_2_W0002_P0062_T0001\TR1_W0001_P0174\TR1_2_W0001_P0174_T0001_R1_P1_K1_Ch2-Ch1.zen
180	3.028298e-02	1.174201e-02	3.104600e-02	20151202_gfpNIPBLcf1_G2G1\MitoSys2\LSM\gfpNIPBLcF1_G1\DE_W0002_P0062\DE_2_W0002_P0062_T0001\TR1_W0001_P0174\TR1_2_W0001_P0174_T0001_R1_P1_K1_Ch2-Ch1.zen
200	3.397754e-02	9.419685e-03	3.084400e-02	20151202_gfpNIPBLcf1_G2G1\MitoSys2\LSM\gfpNIPBLcF1_G1\DE_W0002_P0062\DE_2_W0002_P0062_T0001\TR1_W0001_P0174\TR1_2_W0001_P0174_T0001_R1_P1_K1_Ch2-Ch1.zen
220	3.109269e-02	7.476383e-03	3.065100e-02	20151202_gfpNIPBLcf1_G2G1\MitoSys2\LSM\gfpNIPBLcF1_G1\DE_W0002_P0062\DE_2_W0002_P0062_T0001\TR1_W0001_P0174\TR1_2_W0001_P0174_T0001_R1_P1_K1_Ch2-Ch1.zen
240	3.204395e-02	1.215328e-02	3.046500e-02	20151202_gfpNIPBLcf1_G2G1\MitoSys2\LSM\gfpNIPBLcF1_G1\DE_W0002_P0062\DE_2_W0002_P0062_T0001\TR1_W0001_P0174\TR1_2_W0001_P0174_T0001_R1_P1_K1_Ch2-Ch1.zen
260	3.077729e-02	1.256694e-02	3.028700e-02	20151202_gfpNIPBLcf1_G2G1\MitoSys2\LSM\gfpNIPBLcF1_G1\DE_W0002_P0062\DE_2_W0002_P0062_T0001\TR1_W0001_P0174\TR1_2_W0001_P0174_T0001_R1_P1_K1_Ch2-Ch1.zen
280	2.993050e-02	1.078236e-02	3.011400e-02	20151202_gfpNIPBLcf1_G2G1\MitoSys2\LSM\gfpNIPBLcF1_G1\DE_W0002_P0062\DE_2_W0002_P0062_T0001\TR1_W0001_P0174\TR1_2_W0001_P0174_T0001_R1_P1_K1_Ch2-Ch1.zen
300	3.248884e-02	9.618941e-03	2.994800e-02	20151202_gfpNIPBLcf1_G2G1\MitoSys2\LSM\gfpNIPBLcF1_G1\DE_W0002_P0062\DE_2_W0002_P0062_T0001\TR1_W0001_P0174\TR1_2_W0001_P0174_T0001_R1_P1_K1_Ch2-Ch1.zen
340	3.052734e-02	7.885888e-03	2.963000e-02	20151202_gfpNIPBLcf1_G2G1\MitoSys2\LSM\gfpNIPBLcF1_G1\DE_W0002_P0062\DE_2_W0002_P0062_T0001\TR1_W0001_P0174\TR1_2_W0001_P0174_T0001_R1_P1_K1_Ch2-Ch1.zen
380	3.031305e-02	9.673691e-03	2.933100e-02	20151202_gfpNIPBLcf1_G2G1\MitoSys2\LSM\gfpNIPBLcF1_G1\DE_W0002_P0062\DE_2_W0002_P0062_T0001\TR1_W0001_P0174\TR1_2_W0001_P0174_T0001_R1_P1_K1_Ch2-Ch1.zen
420	2.846016e-02	7.609954e-03	2.904700e-02	20151202_gfpNIPBLcf1_G2G1\MitoSys2\LSM\gfpNIPBLcF1_G1\DE_W0002_P0062\DE_2_W0002_P0062_T0001\TR1_W0001_P0174\TR1_2_W0001_P0174_T0001_R1_P1_K1_Ch2-Ch1.zen
460	3.009368e-02	9.820343e-03	2.877700e-02	20151202_gfpNIPBLcf1_G2G1\MitoSys2\LSM\gfpNIPBLcF1_G1\DE_W0002_P0062\DE_2_W0002_P0062_T0001\TR1_W0001_P0174\TR1_2_W0001_P0174_T0001_R1_P1_K1_Ch2-Ch1.zen
500	2.527327e-02	9.894572e-03	2.852000e-02	20151202_gfpNIPBLcf1_G2G1\MitoSys2\LSM\gfpNIPBLcF1_G1\DE_W0002_P0062\DE_2_W0002_P0062_T0001\TR1_W0001_P0174\TR1_2_W0001_P0174_T0001_R1_P1_K1_Ch2-Ch1.zen
540	2.999158e-02	7.565791e-03	2.827300e-02	20151202_gfpNIPBLcf1_G2G1\MitoSys2\LSM\gfpNIPBLcF1_G1\DE_W0002_P0062\DE_2_W0002_P0062_T0001\TR1_W0001_P0174\TR1_2_W0001_P0174_T0001_R1_P1_K1_Ch2-Ch1.zen
580	2.635807e-02	9.414710e-03	2.803700e-02	20151202_gfpNIPBLcf1_G2G1\MitoSys2\LSM\gfpNIPBLcF1_G1\DE_W0002_P0062\DE_2_W0002_P0062_T0001\TR1_W0001_P0174\TR1_2_W0001_P0174_T0001_R1_P1_K1_Ch2-Ch1.zen
620	2.776912e-02	7.514844e-03	2.780900e-02	20151202_gfpNIPBLcf1_G2G1\MitoSys2\LSM\gfpNIPBLcF1_G1\DE_W0002_P0062\DE_2_W0002_P0062_T0001\TR1_W0001_P0174\TR1_2_W0001_P0174_T0001_R1_P1_K1_Ch2-Ch1.zen
660	2.541183e-02	8.644134e-03	2.759100e-02	20151202_gfpNIPBLcf1_G2G1\MitoSys2\LSM\gfpNIPBLcF1_G1\DE_W0002_P0062\DE_2_W0002_P0062_T0001\TR1_W0001_P0174\TR1_2_W0001_P0174_T0001_R1_P1_K1_Ch2-Ch1.zen
700	2.595141e-02	8.690459e-03	2.738000e-02	20151202_gfpNIPBLcf1_G2G1\MitoSys2\LSM\gfpNIPBLcF1_G1\DE_W0002_P0062\DE_2_W0002_P0062_T0001\TR1_W0001_P0174\TR1_2_W0001_P0174_T0001_R1_P1_K1_Ch2-Ch1.zen
780	2.712681e-02	9.166856e-03	2.698000e-02	20151202_gfpNIPBLcf1_G2G1\MitoSys2\LSM\gfpNIPBLcF1_G1\DE_W0002_P0062\DE_2_W0002_P0062_T0001\TR1_W0001_P0174\TR1_2_W0001_P0174_T0001_R1_P1_K1_Ch2-Ch1.zen
860	2.595313e-02	7.777967e-03	2.660500e-02	20151202_gfpNIPBLcf1_G2G1\MitoSys2\LSM\gfpNIPBLcF1_G1\DE_W0002_P0062\DE_2_W0002_P0062_T0001\TR1_W0001_P0174\TR1_2_W0001_P0174_T0001_R1_P1_K1_Ch2-Ch1.zen
940	2.487322e-02	8.656146e-03	2.625300e-02	20151202_gfpNIPBLcf1_G2G1\MitoSys2\LSM\gfpNIPBLcF1_G1\DE_W0002_P0062\DE_2_W0002_P0062_T0001\TR1_W0001_P0174\TR1_2_W0001_P0174_T0001_R1_P1_K1_Ch2-Ch1.zen
1020	2.626863e-02	8.675105e-03	2.592100e-02	20151202_gfpNIPBLcf1_G2G1\MitoSys2\LSM\gfpNIPBLcF1_G1\DE_W0002_P0062\DE_2_W0002_P0062_T0001\TR1_W0001_P0174\TR1_2_W0001_P0174_T0001_R1_P1_K1_Ch2-Ch1.zen
1100	2.621135e-02	8.490605e-03	2.560700e-02	20151202_gfpNIPBLcf1_G2G1\MitoSys2\LSM\gfpNIPBLcF1_G1\DE_W0002_P0062\DE_2_W0002_P0062_T0001\TR1_W0001_P0174\TR1_2_W0001_P0174_T0001_R1_P1_K1_Ch2-Ch1.zen
1180	2.268565e-02	6.536268e-03	2.530900e-02	20151202_gfpNIPBLcf1_G2G1\MitoSys2\LSM\gfpNIPBLcF1_G1\DE_W0002_P0062\DE_2_W0002_P0062_T0001\TR1_W0001_P0174\TR1_2_W0001_P0174_T0001_R1_P1_K1_Ch2-Ch1.zen
1260	2.535534e-02	7.557276e-03	2.502600e-02	20151202_gfpNIPBLcf1_G2G1\MitoSys2\LSM\gfpNIPBLcF1_G1\DE_W0002_P0062\DE_2_W0002_P0062_T0001\TR1_W0001_P0174\TR1_2_W0001_P0174_T0001_R1_P1_K1_Ch2-Ch1.zen
1340	2.446989e-02	9.879681e-03	2.475700e-02	20151202_gfpNIPBLcf1_G2G1\MitoSys2\LSM\gfpNIPBLcF1_G1\DE_W0002_P0062\DE_2_W0002_P0062_T0001\TR1_W0001_P0174\TR1_2_W0001_P0174_T0001_R1_P1_K1_Ch2-Ch1.zen
1420	2.611692e-02	7.519062e-03	2.450000e-02	20151202_gfpNIPBLcf1_G2G1\MitoSys2\LSM\gfpNIPBLcF1_G1\DE_W0002_P0062\DE_2_W0002_P0062_T0001\TR1_W0001_P0174\TR1_2_W0001_P0174_T0001_R1_P1_K1_Ch2-Ch1.zen
1500	2.412668e-02	7.500141e-03	2.425500e-02	20151202_gfpNIPBLcf1_G2G1\MitoSys2\LSM\gfpNIPBLcF1_G1\DE_W0002_P0062\DE_2_W0002_P0062_T0001\TR1_W0001_P0174\TR1_2_W0001_P0174_T0001_R1_P1_K1_Ch2-Ch1.zen
1660	2.290385e-02	7.041157e-03	2.379500e-02	20151202_gfpNIPBLcf1_G2G1\MitoSys2\LSM\gfpNIPBLcF1_G1\DE_W0002_P0062\DE_2_W0002_P0062_T0001\TR1_W0001_P0174\TR1_2_W0001_P0174_T0001_R1_P1_K1_Ch2-Ch1.zen
1820	2.296031e-02	6.879627e-03	2.337100e-02	20151202_gfpNIPBLcf1_G2G1\MitoSys2\LSM\gfpNIPBLcF1_G1\DE_W0002_P0062\DE_2_W0002_P0062_T0001\TR1_W0001_P0174\TR1_2_W0001_P0174_T0001_R1_P1_K1_Ch2-Ch1.zen
1980	2.182960e-02	8.474072e-03	2.297900e-02	20151202_gfpNIPBLcf1_G2G1\MitoSys2\LSM\gfpNIPBLcF1_G1\DE_W0002_P0062\DE_2_W0002_P0062_T0001\TR1_W0001_P0174\TR1_2_W0001_P0174_T0001_R1_P1_K1_Ch2-Ch1.zen
2140	2.188405e-02	7.614543e-03	2.261500e-02	20151202_gfpNIPBLcf1_G2G1\MitoSys2\LSM\gfpNIPBLcF1_G1\DE_W0002_P0062\DE_2_W0002_P0062_T0001\TR1_W0001_P0174\TR1_2_W0001_P0174_T0001_R1_P1_K1_Ch2-Ch1.zen
2300	2.282884e-02	7.769646e-03	2.227500e-02	20151202_gfpNIPBLcf1_G2G1\MitoSys2\LSM\gfpNIPBLcF1_G1\DE_W0002_P0062\DE_2_W0002_P0062_T0001\TR1_W0001_P0174\TR1_2_W0001_P0174_T0001_R1_P1_K1_Ch2-Ch1.zen
2460	2.272185e-02	7.245273e-03	2.195700e-02	20151202_gfpNIPBLcf1_G2G1\MitoSys2\LSM\gfpNIPBLcF1_G1\DE_W0002_P0062\DE_2_W0002_P0062_T0001\TR1_W0001_P0174\TR1_2_W0001_P0174_T0001_R1_P1_K1_Ch2-Ch1.zen
2620	2.147594e-02	6.899438e-03	2.165900e-02	20151202_gfpNIPBLcf1_G2G1\MitoSys2\LSM\gfpNIPBLcF1_G1\DE_W0002_P0062\DE_2_W0002_P0062_T0001\TR1_W0001_P0174\TR1_2_W0001_P0174_T0001_R1_P1_K1_Ch2-Ch1.zen
2780	2.235666e-02	7.732198e-03	2.137700e-02	20151202_gfpNIPBLcf1_G2G1\MitoSys2\LSM\gfpNIPBLcF1_G1\DE_W0002_P0062\DE_2_W0002_P0062_T0001\TR1_W0001_P0174\TR1_2_W0001_P0174_T0001_R1_P1_K1_Ch2-Ch1.zen
2940	2.162909e-02	7.624931e-03	2.111200e-02	20151202_gfpNIPBLcf1_G2G1\MitoSys2\LSM\gfpNIPBLcF1_G1\DE_W0002_P0062\DE_2_W0002_P0062_T0001\TR1_W0001_P0174\TR1_2_W0001_P0174_T0001_R1_P1_K1_Ch2-Ch1.zen
3100	2.151500e-02	7.398247e-03	2.086100e-02	20151202_gfpNIPBLcf1_G2G1\MitoSys2\LSM\gfpNIPBLcF1_G1\DE_W0002_P0062\DE_2_W0002_P0062_T0001\TR1_W0001_P0174\TR1_2_W0001_P0174_T0001_R1_P1_K1_Ch2-Ch1.zen
3420	2.111042e-02	7.930046e-03	2.039800e-02	20151202_gfpNIPBLcf1_G2G1\MitoSys2\LSM\gfpNIPBLcF1_G1\DE_W0002_P0062\DE_2_W0002_P0062_T0001\TR1_W0001_P0174\TR1_2_W0001_P0174_T0001_R1_P1_K1_Ch2-Ch1.zen
3740	2.052701e-02	7.940820e-03	1.997800e-02	20151202_gfpNIPBLcf1_G2G1\MitoSys2\LSM\gfpNIPBLcF1_G1\DE_W0002_P0062\DE_2_W0002_P0062_T0001\TR1_W0001_P0174\TR1_2_W0001_P0174_T0001_R1_P1_K1_Ch2-Ch1.zen
4060	2.037727e-02	7.936726e-03	1.959600e-02	20151202_gfpNIPBLcf1_G2G1\MitoSys2\LSM\gfpNIPBLcF1_G1\DE_W0002_P0062\DE_2_W0002_P0062_T0001\TR1_W0001_P0174\TR1_2_W0001_P0174_T0001_R1_P1_K1_Ch2-Ch1.zen
[truncated: 3,144 more rows]
