# Supplementary material for: Absolute quantification of cohesin, CTCF and their regulators in human cells
Source: eLife. 2019 Jun 17;8:e46269. doi: 10.7554/eLife.46269 (PMC6606026; doi:10.7554/eLife.46269)
Supplement: Figure 2—source data 1. [file elife-46269-fig2-data1.zip › Figure 2 - source data 1/20151202_gfpNIPBLcf1_G2G1/2c_opt_time_col_ic_Ch1.txt]

time_s	Ch1_kHz	path
0	1.933240e+00	20151202_gfpNIPBLcf1_G2G1\MitoSys2\LSM\gfpNIPBLcF1_G1\DE_W0002_P0038\DE_2_W0002_P0038_T0001\TR1_W0001_P0083\TR1_2_W0001_P0083_T0001_R1_P5_K1_Ch2-Ch1.zen
6.000300e-02	2.233220e+00	20151202_gfpNIPBLcf1_G2G1\MitoSys2\LSM\gfpNIPBLcF1_G1\DE_W0002_P0038\DE_2_W0002_P0038_T0001\TR1_W0001_P0083\TR1_2_W0001_P0083_T0001_R1_P5_K1_Ch2-Ch1.zen
1.200100e-01	2.249890e+00	20151202_gfpNIPBLcf1_G2G1\MitoSys2\LSM\gfpNIPBLcF1_G1\DE_W0002_P0038\DE_2_W0002_P0038_T0001\TR1_W0001_P0083\TR1_2_W0001_P0083_T0001_R1_P5_K1_Ch2-Ch1.zen
1.800100e-01	1.866570e+00	20151202_gfpNIPBLcf1_G2G1\MitoSys2\LSM\gfpNIPBLcF1_G1\DE_W0002_P0038\DE_2_W0002_P0038_T0001\TR1_W0001_P0083\TR1_2_W0001_P0083_T0001_R1_P5_K1_Ch2-Ch1.zen
2.400100e-01	2.383210e+00	20151202_gfpNIPBLcf1_G2G1\MitoSys2\LSM\gfpNIPBLcF1_G1\DE_W0002_P0038\DE_2_W0002_P0038_T0001\TR1_W0001_P0083\TR1_2_W0001_P0083_T0001_R1_P5_K1_Ch2-Ch1.zen
3.000200e-01	1.999900e+00	20151202_gfpNIPBLcf1_G2G1\MitoSys2\LSM\gfpNIPBLcF1_G1\DE_W0002_P0038\DE_2_W0002_P0038_T0001\TR1_W0001_P0083\TR1_2_W0001_P0083_T0001_R1_P5_K1_Ch2-Ch1.zen
3.600200e-01	2.683200e+00	20151202_gfpNIPBLcf1_G2G1\MitoSys2\LSM\gfpNIPBLcF1_G1\DE_W0002_P0038\DE_2_W0002_P0038_T0001\TR1_W0001_P0083\TR1_2_W0001_P0083_T0001_R1_P5_K1_Ch2-Ch1.zen
4.200200e-01	1.999900e+00	20151202_gfpNIPBLcf1_G2G1\MitoSys2\LSM\gfpNIPBLcF1_G1\DE_W0002_P0038\DE_2_W0002_P0038_T0001\TR1_W0001_P0083\TR1_2_W0001_P0083_T0001_R1_P5_K1_Ch2-Ch1.zen
4.800200e-01	1.816580e+00	20151202_gfpNIPBLcf1_G2G1\MitoSys2\LSM\gfpNIPBLcF1_G1\DE_W0002_P0038\DE_2_W0002_P0038_T0001\TR1_W0001_P0083\TR1_2_W0001_P0083_T0001_R1_P5_K1_Ch2-Ch1.zen
5.400300e-01	1.749910e+00	20151202_gfpNIPBLcf1_G2G1\MitoSys2\LSM\gfpNIPBLcF1_G1\DE_W0002_P0038\DE_2_W0002_P0038_T0001\TR1_W0001_P0083\TR1_2_W0001_P0083_T0001_R1_P5_K1_Ch2-Ch1.zen
6.000300e-01	1.749910e+00	20151202_gfpNIPBLcf1_G2G1\MitoSys2\LSM\gfpNIPBLcF1_G1\DE_W0002_P0038\DE_2_W0002_P0038_T0001\TR1_W0001_P0083\TR1_2_W0001_P0083_T0001_R1_P5_K1_Ch2-Ch1.zen
6.600300e-01	1.716580e+00	20151202_gfpNIPBLcf1_G2G1\MitoSys2\LSM\gfpNIPBLcF1_G1\DE_W0002_P0038\DE_2_W0002_P0038_T0001\TR1_W0001_P0083\TR1_2_W0001_P0083_T0001_R1_P5_K1_Ch2-Ch1.zen
7.200400e-01	2.049900e+00	20151202_gfpNIPBLcf1_G2G1\MitoSys2\LSM\gfpNIPBLcF1_G1\DE_W0002_P0038\DE_2_W0002_P0038_T0001\TR1_W0001_P0083\TR1_2_W0001_P0083_T0001_R1_P5_K1_Ch2-Ch1.zen
7.800400e-01	2.383210e+00	20151202_gfpNIPBLcf1_G2G1\MitoSys2\LSM\gfpNIPBLcF1_G1\DE_W0002_P0038\DE_2_W0002_P0038_T0001\TR1_W0001_P0083\TR1_2_W0001_P0083_T0001_R1_P5_K1_Ch2-Ch1.zen
8.400400e-01	2.216560e+00	20151202_gfpNIPBLcf1_G2G1\MitoSys2\LSM\gfpNIPBLcF1_G1\DE_W0002_P0038\DE_2_W0002_P0038_T0001\TR1_W0001_P0083\TR1_2_W0001_P0083_T0001_R1_P5_K1_Ch2-Ch1.zen
9.000500e-01	1.433260e+00	20151202_gfpNIPBLcf1_G2G1\MitoSys2\LSM\gfpNIPBLcF1_G1\DE_W0002_P0038\DE_2_W0002_P0038_T0001\TR1_W0001_P0083\TR1_2_W0001_P0083_T0001_R1_P5_K1_Ch2-Ch1.zen
9.600500e-01	2.783190e+00	20151202_gfpNIPBLcf1_G2G1\MitoSys2\LSM\gfpNIPBLcF1_G1\DE_W0002_P0038\DE_2_W0002_P0038_T0001\TR1_W0001_P0083\TR1_2_W0001_P0083_T0001_R1_P5_K1_Ch2-Ch1.zen
1.020050e+00	2.449880e+00	20151202_gfpNIPBLcf1_G2G1\MitoSys2\LSM\gfpNIPBLcF1_G1\DE_W0002_P0038\DE_2_W0002_P0038_T0001\TR1_W0001_P0083\TR1_2_W0001_P0083_T0001_R1_P5_K1_Ch2-Ch1.zen
1.080050e+00	2.099890e+00	20151202_gfpNIPBLcf1_G2G1\MitoSys2\LSM\gfpNIPBLcF1_G1\DE_W0002_P0038\DE_2_W0002_P0038_T0001\TR1_W0001_P0083\TR1_2_W0001_P0083_T0001_R1_P5_K1_Ch2-Ch1.zen
1.140060e+00	2.166560e+00	20151202_gfpNIPBLcf1_G2G1\MitoSys2\LSM\gfpNIPBLcF1_G1\DE_W0002_P0038\DE_2_W0002_P0038_T0001\TR1_W0001_P0083\TR1_2_W0001_P0083_T0001_R1_P5_K1_Ch2-Ch1.zen
1.200060e+00	1.883240e+00	20151202_gfpNIPBLcf1_G2G1\MitoSys2\LSM\gfpNIPBLcF1_G1\DE_W0002_P0038\DE_2_W0002_P0038_T0001\TR1_W0001_P0083\TR1_2_W0001_P0083_T0001_R1_P5_K1_Ch2-Ch1.zen
1.260060e+00	1.883240e+00	20151202_gfpNIPBLcf1_G2G1\MitoSys2\LSM\gfpNIPBLcF1_G1\DE_W0002_P0038\DE_2_W0002_P0038_T0001\TR1_W0001_P0083\TR1_2_W0001_P0083_T0001_R1_P5_K1_Ch2-Ch1.zen
1.320070e+00	2.099890e+00	20151202_gfpNIPBLcf1_G2G1\MitoSys2\LSM\gfpNIPBLcF1_G1\DE_W0002_P0038\DE_2_W0002_P0038_T0001\TR1_W0001_P0083\TR1_2_W0001_P0083_T0001_R1_P5_K1_Ch2-Ch1.zen
1.380070e+00	3.049850e+00	20151202_gfpNIPBLcf1_G2G1\MitoSys2\LSM\gfpNIPBLcF1_G1\DE_W0002_P0038\DE_2_W0002_P0038_T0001\TR1_W0001_P0083\TR1_2_W0001_P0083_T0001_R1_P5_K1_Ch2-Ch1.zen
1.440070e+00	3.816480e+00	20151202_gfpNIPBLcf1_G2G1\MitoSys2\LSM\gfpNIPBLcF1_G1\DE_W0002_P0038\DE_2_W0002_P0038_T0001\TR1_W0001_P0083\TR1_2_W0001_P0083_T0001_R1_P5_K1_Ch2-Ch1.zen
1.500080e+00	2.849860e+00	20151202_gfpNIPBLcf1_G2G1\MitoSys2\LSM\gfpNIPBLcF1_G1\DE_W0002_P0038\DE_2_W0002_P0038_T0001\TR1_W0001_P0083\TR1_2_W0001_P0083_T0001_R1_P5_K1_Ch2-Ch1.zen
1.560080e+00	2.533210e+00	20151202_gfpNIPBLcf1_G2G1\MitoSys2\LSM\gfpNIPBLcF1_G1\DE_W0002_P0038\DE_2_W0002_P0038_T0001\TR1_W0001_P0083\TR1_2_W0001_P0083_T0001_R1_P5_K1_Ch2-Ch1.zen
1.620080e+00	1.999900e+00	20151202_gfpNIPBLcf1_G2G1\MitoSys2\LSM\gfpNIPBLcF1_G1\DE_W0002_P0038\DE_2_W0002_P0038_T0001\TR1_W0001_P0083\TR1_2_W0001_P0083_T0001_R1_P5_K1_Ch2-Ch1.zen
1.680080e+00	1.666580e+00	20151202_gfpNIPBLcf1_G2G1\MitoSys2\LSM\gfpNIPBLcF1_G1\DE_W0002_P0038\DE_2_W0002_P0038_T0001\TR1_W0001_P0083\TR1_2_W0001_P0083_T0001_R1_P5_K1_Ch2-Ch1.zen
1.740090e+00	2.166560e+00	20151202_gfpNIPBLcf1_G2G1\MitoSys2\LSM\gfpNIPBLcF1_G1\DE_W0002_P0038\DE_2_W0002_P0038_T0001\TR1_W0001_P0083\TR1_2_W0001_P0083_T0001_R1_P5_K1_Ch2-Ch1.zen
1.800090e+00	3.183170e+00	20151202_gfpNIPBLcf1_G2G1\MitoSys2\LSM\gfpNIPBLcF1_G1\DE_W0002_P0038\DE_2_W0002_P0038_T0001\TR1_W0001_P0083\TR1_2_W0001_P0083_T0001_R1_P5_K1_Ch2-Ch1.zen
1.860090e+00	2.083230e+00	20151202_gfpNIPBLcf1_G2G1\MitoSys2\LSM\gfpNIPBLcF1_G1\DE_W0002_P0038\DE_2_W0002_P0038_T0001\TR1_W0001_P0083\TR1_2_W0001_P0083_T0001_R1_P5_K1_Ch2-Ch1.zen
1.920100e+00	3.599820e+00	20151202_gfpNIPBLcf1_G2G1\MitoSys2\LSM\gfpNIPBLcF1_G1\DE_W0002_P0038\DE_2_W0002_P0038_T0001\TR1_W0001_P0083\TR1_2_W0001_P0083_T0001_R1_P5_K1_Ch2-Ch1.zen
1.980100e+00	2.099890e+00	20151202_gfpNIPBLcf1_G2G1\MitoSys2\LSM\gfpNIPBLcF1_G1\DE_W0002_P0038\DE_2_W0002_P0038_T0001\TR1_W0001_P0083\TR1_2_W0001_P0083_T0001_R1_P5_K1_Ch2-Ch1.zen
2.040100e+00	1.733250e+00	20151202_gfpNIPBLcf1_G2G1\MitoSys2\LSM\gfpNIPBLcF1_G1\DE_W0002_P0038\DE_2_W0002_P0038_T0001\TR1_W0001_P0083\TR1_2_W0001_P0083_T0001_R1_P5_K1_Ch2-Ch1.zen
2.100110e+00	2.116560e+00	20151202_gfpNIPBLcf1_G2G1\MitoSys2\LSM\gfpNIPBLcF1_G1\DE_W0002_P0038\DE_2_W0002_P0038_T0001\TR1_W0001_P0083\TR1_2_W0001_P0083_T0001_R1_P5_K1_Ch2-Ch1.zen
2.160110e+00	2.016570e+00	20151202_gfpNIPBLcf1_G2G1\MitoSys2\LSM\gfpNIPBLcF1_G1\DE_W0002_P0038\DE_2_W0002_P0038_T0001\TR1_W0001_P0083\TR1_2_W0001_P0083_T0001_R1_P5_K1_Ch2-Ch1.zen
2.220110e+00	2.933190e+00	20151202_gfpNIPBLcf1_G2G1\MitoSys2\LSM\gfpNIPBLcF1_G1\DE_W0002_P0038\DE_2_W0002_P0038_T0001\TR1_W0001_P0083\TR1_2_W0001_P0083_T0001_R1_P5_K1_Ch2-Ch1.zen
2.280110e+00	2.416550e+00	20151202_gfpNIPBLcf1_G2G1\MitoSys2\LSM\gfpNIPBLcF1_G1\DE_W0002_P0038\DE_2_W0002_P0038_T0001\TR1_W0001_P0083\TR1_2_W0001_P0083_T0001_R1_P5_K1_Ch2-Ch1.zen
2.340120e+00	1.783240e+00	20151202_gfpNIPBLcf1_G2G1\MitoSys2\LSM\gfpNIPBLcF1_G1\DE_W0002_P0038\DE_2_W0002_P0038_T0001\TR1_W0001_P0083\TR1_2_W0001_P0083_T0001_R1_P5_K1_Ch2-Ch1.zen
2.400120e+00	2.449880e+00	20151202_gfpNIPBLcf1_G2G1\MitoSys2\LSM\gfpNIPBLcF1_G1\DE_W0002_P0038\DE_2_W0002_P0038_T0001\TR1_W0001_P0083\TR1_2_W0001_P0083_T0001_R1_P5_K1_Ch2-Ch1.zen
2.460120e+00	2.649870e+00	20151202_gfpNIPBLcf1_G2G1\MitoSys2\LSM\gfpNIPBLcF1_G1\DE_W0002_P0038\DE_2_W0002_P0038_T0001\TR1_W0001_P0083\TR1_2_W0001_P0083_T0001_R1_P5_K1_Ch2-Ch1.zen
2.520130e+00	2.099890e+00	20151202_gfpNIPBLcf1_G2G1\MitoSys2\LSM\gfpNIPBLcF1_G1\DE_W0002_P0038\DE_2_W0002_P0038_T0001\TR1_W0001_P0083\TR1_2_W0001_P0083_T0001_R1_P5_K1_Ch2-Ch1.zen
2.580130e+00	3.516490e+00	20151202_gfpNIPBLcf1_G2G1\MitoSys2\LSM\gfpNIPBLcF1_G1\DE_W0002_P0038\DE_2_W0002_P0038_T0001\TR1_W0001_P0083\TR1_2_W0001_P0083_T0001_R1_P5_K1_Ch2-Ch1.zen
2.640130e+00	2.366550e+00	20151202_gfpNIPBLcf1_G2G1\MitoSys2\LSM\gfpNIPBLcF1_G1\DE_W0002_P0038\DE_2_W0002_P0038_T0001\TR1_W0001_P0083\TR1_2_W0001_P0083_T0001_R1_P5_K1_Ch2-Ch1.zen
2.700140e+00	2.416550e+00	20151202_gfpNIPBLcf1_G2G1\MitoSys2\LSM\gfpNIPBLcF1_G1\DE_W0002_P0038\DE_2_W0002_P0038_T0001\TR1_W0001_P0083\TR1_2_W0001_P0083_T0001_R1_P5_K1_Ch2-Ch1.zen
2.760140e+00	2.733200e+00	20151202_gfpNIPBLcf1_G2G1\MitoSys2\LSM\gfpNIPBLcF1_G1\DE_W0002_P0038\DE_2_W0002_P0038_T0001\TR1_W0001_P0083\TR1_2_W0001_P0083_T0001_R1_P5_K1_Ch2-Ch1.zen
2.820140e+00	2.883190e+00	20151202_gfpNIPBLcf1_G2G1\MitoSys2\LSM\gfpNIPBLcF1_G1\DE_W0002_P0038\DE_2_W0002_P0038_T0001\TR1_W0001_P0083\TR1_2_W0001_P0083_T0001_R1_P5_K1_Ch2-Ch1.zen
2.880140e+00	2.199890e+00	20151202_gfpNIPBLcf1_G2G1\MitoSys2\LSM\gfpNIPBLcF1_G1\DE_W0002_P0038\DE_2_W0002_P0038_T0001\TR1_W0001_P0083\TR1_2_W0001_P0083_T0001_R1_P5_K1_Ch2-Ch1.zen
2.940150e+00	1.883240e+00	20151202_gfpNIPBLcf1_G2G1\MitoSys2\LSM\gfpNIPBLcF1_G1\DE_W0002_P0038\DE_2_W0002_P0038_T0001\TR1_W0001_P0083\TR1_2_W0001_P0083_T0001_R1_P5_K1_Ch2-Ch1.zen
3.000150e+00	2.999850e+00	20151202_gfpNIPBLcf1_G2G1\MitoSys2\LSM\gfpNIPBLcF1_G1\DE_W0002_P0038\DE_2_W0002_P0038_T0001\TR1_W0001_P0083\TR1_2_W0001_P0083_T0001_R1_P5_K1_Ch2-Ch1.zen
3.060150e+00	1.566590e+00	20151202_gfpNIPBLcf1_G2G1\MitoSys2\LSM\gfpNIPBLcF1_G1\DE_W0002_P0038\DE_2_W0002_P0038_T0001\TR1_W0001_P0083\TR1_2_W0001_P0083_T0001_R1_P5_K1_Ch2-Ch1.zen
3.120160e+00	1.916570e+00	20151202_gfpNIPBLcf1_G2G1\MitoSys2\LSM\gfpNIPBLcF1_G1\DE_W0002_P0038\DE_2_W0002_P0038_T0001\TR1_W0001_P0083\TR1_2_W0001_P0083_T0001_R1_P5_K1_Ch2-Ch1.zen
3.180160e+00	1.349930e+00	20151202_gfpNIPBLcf1_G2G1\MitoSys2\LSM\gfpNIPBLcF1_G1\DE_W0002_P0038\DE_2_W0002_P0038_T0001\TR1_W0001_P0083\TR1_2_W0001_P0083_T0001_R1_P5_K1_Ch2-Ch1.zen
3.240160e+00	1.933240e+00	20151202_gfpNIPBLcf1_G2G1\MitoSys2\LSM\gfpNIPBLcF1_G1\DE_W0002_P0038\DE_2_W0002_P0038_T0001\TR1_W0001_P0083\TR1_2_W0001_P0083_T0001_R1_P5_K1_Ch2-Ch1.zen
3.300170e+00	2.183220e+00	20151202_gfpNIPBLcf1_G2G1\MitoSys2\LSM\gfpNIPBLcF1_G1\DE_W0002_P0038\DE_2_W0002_P0038_T0001\TR1_W0001_P0083\TR1_2_W0001_P0083_T0001_R1_P5_K1_Ch2-Ch1.zen
3.360170e+00	2.299880e+00	20151202_gfpNIPBLcf1_G2G1\MitoSys2\LSM\gfpNIPBLcF1_G1\DE_W0002_P0038\DE_2_W0002_P0038_T0001\TR1_W0001_P0083\TR1_2_W0001_P0083_T0001_R1_P5_K1_Ch2-Ch1.zen
3.420170e+00	2.083230e+00	20151202_gfpNIPBLcf1_G2G1\MitoSys2\LSM\gfpNIPBLcF1_G1\DE_W0002_P0038\DE_2_W0002_P0038_T0001\TR1_W0001_P0083\TR1_2_W0001_P0083_T0001_R1_P5_K1_Ch2-Ch1.zen
3.480170e+00	1.766580e+00	20151202_gfpNIPBLcf1_G2G1\MitoSys2\LSM\gfpNIPBLcF1_G1\DE_W0002_P0038\DE_2_W0002_P0038_T0001\TR1_W0001_P0083\TR1_2_W0001_P0083_T0001_R1_P5_K1_Ch2-Ch1.zen
3.540180e+00	1.583250e+00	20151202_gfpNIPBLcf1_G2G1\MitoSys2\LSM\gfpNIPBLcF1_G1\DE_W0002_P0038\DE_2_W0002_P0038_T0001\TR1_W0001_P0083\TR1_2_W0001_P0083_T0001_R1_P5_K1_Ch2-Ch1.zen
3.600180e+00	1.583250e+00	20151202_gfpNIPBLcf1_G2G1\MitoSys2\LSM\gfpNIPBLcF1_G1\DE_W0002_P0038\DE_2_W0002_P0038_T0001\TR1_W0001_P0083\TR1_2_W0001_P0083_T0001_R1_P5_K1_Ch2-Ch1.zen
3.660180e+00	1.583250e+00	20151202_gfpNIPBLcf1_G2G1\MitoSys2\LSM\gfpNIPBLcF1_G1\DE_W0002_P0038\DE_2_W0002_P0038_T0001\TR1_W0001_P0083\TR1_2_W0001_P0083_T0001_R1_P5_K1_Ch2-Ch1.zen
3.720190e+00	1.949900e+00	20151202_gfpNIPBLcf1_G2G1\MitoSys2\LSM\gfpNIPBLcF1_G1\DE_W0002_P0038\DE_2_W0002_P0038_T0001\TR1_W0001_P0083\TR1_2_W0001_P0083_T0001_R1_P5_K1_Ch2-Ch1.zen
3.780190e+00	1.949900e+00	20151202_gfpNIPBLcf1_G2G1\MitoSys2\LSM\gfpNIPBLcF1_G1\DE_W0002_P0038\DE_2_W0002_P0038_T0001\TR1_W0001_P0083\TR1_2_W0001_P0083_T0001_R1_P5_K1_Ch2-Ch1.zen
3.840190e+00	1.799910e+00	20151202_gfpNIPBLcf1_G2G1\MitoSys2\LSM\gfpNIPBLcF1_G1\DE_W0002_P0038\DE_2_W0002_P0038_T0001\TR1_W0001_P0083\TR1_2_W0001_P0083_T0001_R1_P5_K1_Ch2-Ch1.zen
3.900200e+00	1.783240e+00	20151202_gfpNIPBLcf1_G2G1\MitoSys2\LSM\gfpNIPBLcF1_G1\DE_W0002_P0038\DE_2_W0002_P0038_T0001\TR1_W0001_P0083\TR1_2_W0001_P0083_T0001_R1_P5_K1_Ch2-Ch1.zen
3.960200e+00	2.183220e+00	20151202_gfpNIPBLcf1_G2G1\MitoSys2\LSM\gfpNIPBLcF1_G1\DE_W0002_P0038\DE_2_W0002_P0038_T0001\TR1_W0001_P0083\TR1_2_W0001_P0083_T0001_R1_P5_K1_Ch2-Ch1.zen
4.020200e+00	1.849910e+00	20151202_gfpNIPBLcf1_G2G1\MitoSys2\LSM\gfpNIPBLcF1_G1\DE_W0002_P0038\DE_2_W0002_P0038_T0001\TR1_W0001_P0083\TR1_2_W0001_P0083_T0001_R1_P5_K1_Ch2-Ch1.zen
4.080200e+00	1.549920e+00	20151202_gfpNIPBLcf1_G2G1\MitoSys2\LSM\gfpNIPBLcF1_G1\DE_W0002_P0038\DE_2_W0002_P0038_T0001\TR1_W0001_P0083\TR1_2_W0001_P0083_T0001_R1_P5_K1_Ch2-Ch1.zen
4.140210e+00	1.983230e+00	20151202_gfpNIPBLcf1_G2G1\MitoSys2\LSM\gfpNIPBLcF1_G1\DE_W0002_P0038\DE_2_W0002_P0038_T0001\TR1_W0001_P0083\TR1_2_W0001_P0083_T0001_R1_P5_K1_Ch2-Ch1.zen
4.200210e+00	1.933240e+00	20151202_gfpNIPBLcf1_G2G1\MitoSys2\LSM\gfpNIPBLcF1_G1\DE_W0002_P0038\DE_2_W0002_P0038_T0001\TR1_W0001_P0083\TR1_2_W0001_P0083_T0001_R1_P5_K1_Ch2-Ch1.zen
4.260210e+00	1.683250e+00	20151202_gfpNIPBLcf1_G2G1\MitoSys2\LSM\gfpNIPBLcF1_G1\DE_W0002_P0038\DE_2_W0002_P0038_T0001\TR1_W0001_P0083\TR1_2_W0001_P0083_T0001_R1_P5_K1_Ch2-Ch1.zen
4.320220e+00	1.816580e+00	20151202_gfpNIPBLcf1_G2G1\MitoSys2\LSM\gfpNIPBLcF1_G1\DE_W0002_P0038\DE_2_W0002_P0038_T0001\TR1_W0001_P0083\TR1_2_W0001_P0083_T0001_R1_P5_K1_Ch2-Ch1.zen
4.380220e+00	1.816580e+00	20151202_gfpNIPBLcf1_G2G1\MitoSys2\LSM\gfpNIPBLcF1_G1\DE_W0002_P0038\DE_2_W0002_P0038_T0001\TR1_W0001_P0083\TR1_2_W0001_P0083_T0001_R1_P5_K1_Ch2-Ch1.zen
4.440220e+00	1.833240e+00	20151202_gfpNIPBLcf1_G2G1\MitoSys2\LSM\gfpNIPBLcF1_G1\DE_W0002_P0038\DE_2_W0002_P0038_T0001\TR1_W0001_P0083\TR1_2_W0001_P0083_T0001_R1_P5_K1_Ch2-Ch1.zen
4.500230e+00	1.483260e+00	20151202_gfpNIPBLcf1_G2G1\MitoSys2\LSM\gfpNIPBLcF1_G1\DE_W0002_P0038\DE_2_W0002_P0038_T0001\TR1_W0001_P0083\TR1_2_W0001_P0083_T0001_R1_P5_K1_Ch2-Ch1.zen
4.560230e+00	2.116560e+00	20151202_gfpNIPBLcf1_G2G1\MitoSys2\LSM\gfpNIPBLcF1_G1\DE_W0002_P0038\DE_2_W0002_P0038_T0001\TR1_W0001_P0083\TR1_2_W0001_P0083_T0001_R1_P5_K1_Ch2-Ch1.zen
4.620230e+00	2.033230e+00	20151202_gfpNIPBLcf1_G2G1\MitoSys2\LSM\gfpNIPBLcF1_G1\DE_W0002_P0038\DE_2_W0002_P0038_T0001\TR1_W0001_P0083\TR1_2_W0001_P0083_T0001_R1_P5_K1_Ch2-Ch1.zen
4.680230e+00	1.799910e+00	20151202_gfpNIPBLcf1_G2G1\MitoSys2\LSM\gfpNIPBLcF1_G1\DE_W0002_P0038\DE_2_W0002_P0038_T0001\TR1_W0001_P0083\TR1_2_W0001_P0083_T0001_R1_P5_K1_Ch2-Ch1.zen
4.740240e+00	1.649920e+00	20151202_gfpNIPBLcf1_G2G1\MitoSys2\LSM\gfpNIPBLcF1_G1\DE_W0002_P0038\DE_2_W0002_P0038_T0001\TR1_W0001_P0083\TR1_2_W0001_P0083_T0001_R1_P5_K1_Ch2-Ch1.zen
4.800240e+00	2.433210e+00	20151202_gfpNIPBLcf1_G2G1\MitoSys2\LSM\gfpNIPBLcF1_G1\DE_W0002_P0038\DE_2_W0002_P0038_T0001\TR1_W0001_P0083\TR1_2_W0001_P0083_T0001_R1_P5_K1_Ch2-Ch1.zen
4.860240e+00	1.699910e+00	20151202_gfpNIPBLcf1_G2G1\MitoSys2\LSM\gfpNIPBLcF1_G1\DE_W0002_P0038\DE_2_W0002_P0038_T0001\TR1_W0001_P0083\TR1_2_W0001_P0083_T0001_R1_P5_K1_Ch2-Ch1.zen
4.920250e+00	1.799910e+00	20151202_gfpNIPBLcf1_G2G1\MitoSys2\LSM\gfpNIPBLcF1_G1\DE_W0002_P0038\DE_2_W0002_P0038_T0001\TR1_W0001_P0083\TR1_2_W0001_P0083_T0001_R1_P5_K1_Ch2-Ch1.zen
4.980250e+00	2.433210e+00	20151202_gfpNIPBLcf1_G2G1\MitoSys2\LSM\gfpNIPBLcF1_G1\DE_W0002_P0038\DE_2_W0002_P0038_T0001\TR1_W0001_P0083\TR1_2_W0001_P0083_T0001_R1_P5_K1_Ch2-Ch1.zen
5.040250e+00	2.333220e+00	20151202_gfpNIPBLcf1_G2G1\MitoSys2\LSM\gfpNIPBLcF1_G1\DE_W0002_P0038\DE_2_W0002_P0038_T0001\TR1_W0001_P0083\TR1_2_W0001_P0083_T0001_R1_P5_K1_Ch2-Ch1.zen
5.100260e+00	2.733200e+00	20151202_gfpNIPBLcf1_G2G1\MitoSys2\LSM\gfpNIPBLcF1_G1\DE_W0002_P0038\DE_2_W0002_P0038_T0001\TR1_W0001_P0083\TR1_2_W0001_P0083_T0001_R1_P5_K1_Ch2-Ch1.zen
5.160260e+00	2.533210e+00	20151202_gfpNIPBLcf1_G2G1\MitoSys2\LSM\gfpNIPBLcF1_G1\DE_W0002_P0038\DE_2_W0002_P0038_T0001\TR1_W0001_P0083\TR1_2_W0001_P0083_T0001_R1_P5_K1_Ch2-Ch1.zen
5.220260e+00	2.283220e+00	20151202_gfpNIPBLcf1_G2G1\MitoSys2\LSM\gfpNIPBLcF1_G1\DE_W0002_P0038\DE_2_W0002_P0038_T0001\TR1_W0001_P0083\TR1_2_W0001_P0083_T0001_R1_P5_K1_Ch2-Ch1.zen
5.280260e+00	2.483210e+00	20151202_gfpNIPBLcf1_G2G1\MitoSys2\LSM\gfpNIPBLcF1_G1\DE_W0002_P0038\DE_2_W0002_P0038_T0001\TR1_W0001_P0083\TR1_2_W0001_P0083_T0001_R1_P5_K1_Ch2-Ch1.zen
5.340270e+00	2.233220e+00	20151202_gfpNIPBLcf1_G2G1\MitoSys2\LSM\gfpNIPBLcF1_G1\DE_W0002_P0038\DE_2_W0002_P0038_T0001\TR1_W0001_P0083\TR1_2_W0001_P0083_T0001_R1_P5_K1_Ch2-Ch1.zen
5.400270e+00	2.483210e+00	20151202_gfpNIPBLcf1_G2G1\MitoSys2\LSM\gfpNIPBLcF1_G1\DE_W0002_P0038\DE_2_W0002_P0038_T0001\TR1_W0001_P0083\TR1_2_W0001_P0083_T0001_R1_P5_K1_Ch2-Ch1.zen
5.460270e+00	2.016570e+00	20151202_gfpNIPBLcf1_G2G1\MitoSys2\LSM\gfpNIPBLcF1_G1\DE_W0002_P0038\DE_2_W0002_P0038_T0001\TR1_W0001_P0083\TR1_2_W0001_P0083_T0001_R1_P5_K1_Ch2-Ch1.zen
5.520280e+00	2.866520e+00	20151202_gfpNIPBLcf1_G2G1\MitoSys2\LSM\gfpNIPBLcF1_G1\DE_W0002_P0038\DE_2_W0002_P0038_T0001\TR1_W0001_P0083\TR1_2_W0001_P0083_T0001_R1_P5_K1_Ch2-Ch1.zen
5.580280e+00	2.766530e+00	20151202_gfpNIPBLcf1_G2G1\MitoSys2\LSM\gfpNIPBLcF1_G1\DE_W0002_P0038\DE_2_W0002_P0038_T0001\TR1_W0001_P0083\TR1_2_W0001_P0083_T0001_R1_P5_K1_Ch2-Ch1.zen
5.640280e+00	1.699910e+00	20151202_gfpNIPBLcf1_G2G1\MitoSys2\LSM\gfpNIPBLcF1_G1\DE_W0002_P0038\DE_2_W0002_P0038_T0001\TR1_W0001_P0083\TR1_2_W0001_P0083_T0001_R1_P5_K1_Ch2-Ch1.zen
5.700290e+00	1.866570e+00	20151202_gfpNIPBLcf1_G2G1\MitoSys2\LSM\gfpNIPBLcF1_G1\DE_W0002_P0038\DE_2_W0002_P0038_T0001\TR1_W0001_P0083\TR1_2_W0001_P0083_T0001_R1_P5_K1_Ch2-Ch1.zen
5.760290e+00	1.916570e+00	20151202_gfpNIPBLcf1_G2G1\MitoSys2\LSM\gfpNIPBLcF1_G1\DE_W0002_P0038\DE_2_W0002_P0038_T0001\TR1_W0001_P0083\TR1_2_W0001_P0083_T0001_R1_P5_K1_Ch2-Ch1.zen
5.820290e+00	1.716580e+00	20151202_gfpNIPBLcf1_G2G1\MitoSys2\LSM\gfpNIPBLcF1_G1\DE_W0002_P0038\DE_2_W0002_P0038_T0001\TR1_W0001_P0083\TR1_2_W0001_P0083_T0001_R1_P5_K1_Ch2-Ch1.zen
5.880290e+00	2.016570e+00	20151202_gfpNIPBLcf1_G2G1\MitoSys2\LSM\gfpNIPBLcF1_G1\DE_W0002_P0038\DE_2_W0002_P0038_T0001\TR1_W0001_P0083\TR1_2_W0001_P0083_T0001_R1_P5_K1_Ch2-Ch1.zen
5.940300e+00	1.366600e+00	20151202_gfpNIPBLcf1_G2G1\MitoSys2\LSM\gfpNIPBLcF1_G1\DE_W0002_P0038\DE_2_W0002_P0038_T0001\TR1_W0001_P0083\TR1_2_W0001_P0083_T0001_R1_P5_K1_Ch2-Ch1.zen
6.000300e+00	2.083230e+00	20151202_gfpNIPBLcf1_G2G1\MitoSys2\LSM\gfpNIPBLcF1_G1\DE_W0002_P0038\DE_2_W0002_P0038_T0001\TR1_W0001_P0083\TR1_2_W0001_P0083_T0001_R1_P5_K1_Ch2-Ch1.zen
6.060300e+00	1.483260e+00	20151202_gfpNIPBLcf1_G2G1\MitoSys2\LSM\gfpNIPBLcF1_G1\DE_W0002_P0038\DE_2_W0002_P0038_T0001\TR1_W0001_P0083\TR1_2_W0001_P0083_T0001_R1_P5_K1_Ch2-Ch1.zen
6.120310e+00	1.483260e+00	20151202_gfpNIPBLcf1_G2G1\MitoSys2\LSM\gfpNIPBLcF1_G1\DE_W0002_P0038\DE_2_W0002_P0038_T0001\TR1_W0001_P0083\TR1_2_W0001_P0083_T0001_R1_P5_K1_Ch2-Ch1.zen
6.180310e+00	1.916570e+00	20151202_gfpNIPBLcf1_G2G1\MitoSys2\LSM\gfpNIPBLcF1_G1\DE_W0002_P0038\DE_2_W0002_P0038_T0001\TR1_W0001_P0083\TR1_2_W0001_P0083_T0001_R1_P5_K1_Ch2-Ch1.zen
6.240310e+00	1.499920e+00	20151202_gfpNIPBLcf1_G2G1\MitoSys2\LSM\gfpNIPBLcF1_G1\DE_W0002_P0038\DE_2_W0002_P0038_T0001\TR1_W0001_P0083\TR1_2_W0001_P0083_T0001_R1_P5_K1_Ch2-Ch1.zen
6.300320e+00	1.899900e+00	20151202_gfpNIPBLcf1_G2G1\MitoSys2\LSM\gfpNIPBLcF1_G1\DE_W0002_P0038\DE_2_W0002_P0038_T0001\TR1_W0001_P0083\TR1_2_W0001_P0083_T0001_R1_P5_K1_Ch2-Ch1.zen
6.360320e+00	1.866570e+00	20151202_gfpNIPBLcf1_G2G1\MitoSys2\LSM\gfpNIPBLcF1_G1\DE_W0002_P0038\DE_2_W0002_P0038_T0001\TR1_W0001_P0083\TR1_2_W0001_P0083_T0001_R1_P5_K1_Ch2-Ch1.zen
6.420320e+00	2.583200e+00	20151202_gfpNIPBLcf1_G2G1\MitoSys2\LSM\gfpNIPBLcF1_G1\DE_W0002_P0038\DE_2_W0002_P0038_T0001\TR1_W0001_P0083\TR1_2_W0001_P0083_T0001_R1_P5_K1_Ch2-Ch1.zen
6.480320e+00	2.216560e+00	20151202_gfpNIPBLcf1_G2G1\MitoSys2\LSM\gfpNIPBLcF1_G1\DE_W0002_P0038\DE_2_W0002_P0038_T0001\TR1_W0001_P0083\TR1_2_W0001_P0083_T0001_R1_P5_K1_Ch2-Ch1.zen
6.540330e+00	2.099890e+00	20151202_gfpNIPBLcf1_G2G1\MitoSys2\LSM\gfpNIPBLcF1_G1\DE_W0002_P0038\DE_2_W0002_P0038_T0001\TR1_W0001_P0083\TR1_2_W0001_P0083_T0001_R1_P5_K1_Ch2-Ch1.zen
6.600330e+00	2.883190e+00	20151202_gfpNIPBLcf1_G2G1\MitoSys2\LSM\gfpNIPBLcF1_G1\DE_W0002_P0038\DE_2_W0002_P0038_T0001\TR1_W0001_P0083\TR1_2_W0001_P0083_T0001_R1_P5_K1_Ch2-Ch1.zen
6.660330e+00	1.749910e+00	20151202_gfpNIPBLcf1_G2G1\MitoSys2\LSM\gfpNIPBLcF1_G1\DE_W0002_P0038\DE_2_W0002_P0038_T0001\TR1_W0001_P0083\TR1_2_W0001_P0083_T0001_R1_P5_K1_Ch2-Ch1.zen
6.720340e+00	1.699910e+00	20151202_gfpNIPBLcf1_G2G1\MitoSys2\LSM\gfpNIPBLcF1_G1\DE_W0002_P0038\DE_2_W0002_P0038_T0001\TR1_W0001_P0083\TR1_2_W0001_P0083_T0001_R1_P5_K1_Ch2-Ch1.zen
6.780340e+00	1.566590e+00	20151202_gfpNIPBLcf1_G2G1\MitoSys2\LSM\gfpNIPBLcF1_G1\DE_W0002_P0038\DE_2_W0002_P0038_T0001\TR1_W0001_P0083\TR1_2_W0001_P0083_T0001_R1_P5_K1_Ch2-Ch1.zen
6.840340e+00	1.466590e+00	20151202_gfpNIPBLcf1_G2G1\MitoSys2\LSM\gfpNIPBLcF1_G1\DE_W0002_P0038\DE_2_W0002_P0038_T0001\TR1_W0001_P0083\TR1_2_W0001_P0083_T0001_R1_P5_K1_Ch2-Ch1.zen
6.900350e+00	2.149890e+00	20151202_gfpNIPBLcf1_G2G1\MitoSys2\LSM\gfpNIPBLcF1_G1\DE_W0002_P0038\DE_2_W0002_P0038_T0001\TR1_W0001_P0083\TR1_2_W0001_P0083_T0001_R1_P5_K1_Ch2-Ch1.zen
6.960350e+00	1.849910e+00	20151202_gfpNIPBLcf1_G2G1\MitoSys2\LSM\gfpNIPBLcF1_G1\DE_W0002_P0038\DE_2_W0002_P0038_T0001\TR1_W0001_P0083\TR1_2_W0001_P0083_T0001_R1_P5_K1_Ch2-Ch1.zen
7.020350e+00	1.533260e+00	20151202_gfpNIPBLcf1_G2G1\MitoSys2\LSM\gfpNIPBLcF1_G1\DE_W0002_P0038\DE_2_W0002_P0038_T0001\TR1_W0001_P0083\TR1_2_W0001_P0083_T0001_R1_P5_K1_Ch2-Ch1.zen
7.080350e+00	1.899900e+00	20151202_gfpNIPBLcf1_G2G1\MitoSys2\LSM\gfpNIPBLcF1_G1\DE_W0002_P0038\DE_2_W0002_P0038_T0001\TR1_W0001_P0083\TR1_2_W0001_P0083_T0001_R1_P5_K1_Ch2-Ch1.zen
7.140360e+00	2.433210e+00	20151202_gfpNIPBLcf1_G2G1\MitoSys2\LSM\gfpNIPBLcF1_G1\DE_W0002_P0038\DE_2_W0002_P0038_T0001\TR1_W0001_P0083\TR1_2_W0001_P0083_T0001_R1_P5_K1_Ch2-Ch1.zen
7.200360e+00	1.766580e+00	20151202_gfpNIPBLcf1_G2G1\MitoSys2\LSM\gfpNIPBLcF1_G1\DE_W0002_P0038\DE_2_W0002_P0038_T0001\TR1_W0001_P0083\TR1_2_W0001_P0083_T0001_R1_P5_K1_Ch2-Ch1.zen
7.260360e+00	1.833240e+00	20151202_gfpNIPBLcf1_G2G1\MitoSys2\LSM\gfpNIPBLcF1_G1\DE_W0002_P0038\DE_2_W0002_P0038_T0001\TR1_W0001_P0083\TR1_2_W0001_P0083_T0001_R1_P5_K1_Ch2-Ch1.zen
7.320370e+00	1.749910e+00	20151202_gfpNIPBLcf1_G2G1\MitoSys2\LSM\gfpNIPBLcF1_G1\DE_W0002_P0038\DE_2_W0002_P0038_T0001\TR1_W0001_P0083\TR1_2_W0001_P0083_T0001_R1_P5_K1_Ch2-Ch1.zen
7.380370e+00	1.516590e+00	20151202_gfpNIPBLcf1_G2G1\MitoSys2\LSM\gfpNIPBLcF1_G1\DE_W0002_P0038\DE_2_W0002_P0038_T0001\TR1_W0001_P0083\TR1_2_W0001_P0083_T0001_R1_P5_K1_Ch2-Ch1.zen
7.440370e+00	1.816580e+00	20151202_gfpNIPBLcf1_G2G1\MitoSys2\LSM\gfpNIPBLcF1_G1\DE_W0002_P0038\DE_2_W0002_P0038_T0001\TR1_W0001_P0083\TR1_2_W0001_P0083_T0001_R1_P5_K1_Ch2-Ch1.zen
7.500380e+00	1.933240e+00	20151202_gfpNIPBLcf1_G2G1\MitoSys2\LSM\gfpNIPBLcF1_G1\DE_W0002_P0038\DE_2_W0002_P0038_T0001\TR1_W0001_P0083\TR1_2_W0001_P0083_T0001_R1_P5_K1_Ch2-Ch1.zen
7.560380e+00	1.533260e+00	20151202_gfpNIPBLcf1_G2G1\MitoSys2\LSM\gfpNIPBLcF1_G1\DE_W0002_P0038\DE_2_W0002_P0038_T0001\TR1_W0001_P0083\TR1_2_W0001_P0083_T0001_R1_P5_K1_Ch2-Ch1.zen
7.620380e+00	1.666580e+00	20151202_gfpNIPBLcf1_G2G1\MitoSys2\LSM\gfpNIPBLcF1_G1\DE_W0002_P0038\DE_2_W0002_P0038_T0001\TR1_W0001_P0083\TR1_2_W0001_P0083_T0001_R1_P5_K1_Ch2-Ch1.zen
7.680380e+00	1.483260e+00	20151202_gfpNIPBLcf1_G2G1\MitoSys2\LSM\gfpNIPBLcF1_G1\DE_W0002_P0038\DE_2_W0002_P0038_T0001\TR1_W0001_P0083\TR1_2_W0001_P0083_T0001_R1_P5_K1_Ch2-Ch1.zen
7.740390e+00	1.966570e+00	20151202_gfpNIPBLcf1_G2G1\MitoSys2\LSM\gfpNIPBLcF1_G1\DE_W0002_P0038\DE_2_W0002_P0038_T0001\TR1_W0001_P0083\TR1_2_W0001_P0083_T0001_R1_P5_K1_Ch2-Ch1.zen
7.800390e+00	2.066560e+00	20151202_gfpNIPBLcf1_G2G1\MitoSys2\LSM\gfpNIPBLcF1_G1\DE_W0002_P0038\DE_2_W0002_P0038_T0001\TR1_W0001_P0083\TR1_2_W0001_P0083_T0001_R1_P5_K1_Ch2-Ch1.zen
7.860390e+00	2.333220e+00	20151202_gfpNIPBLcf1_G2G1\MitoSys2\LSM\gfpNIPBLcF1_G1\DE_W0002_P0038\DE_2_W0002_P0038_T0001\TR1_W0001_P0083\TR1_2_W0001_P0083_T0001_R1_P5_K1_Ch2-Ch1.zen
7.920400e+00	1.349930e+00	20151202_gfpNIPBLcf1_G2G1\MitoSys2\LSM\gfpNIPBLcF1_G1\DE_W0002_P0038\DE_2_W0002_P0038_T0001\TR1_W0001_P0083\TR1_2_W0001_P0083_T0001_R1_P5_K1_Ch2-Ch1.zen
7.980400e+00	1.333270e+00	20151202_gfpNIPBLcf1_G2G1\MitoSys2\LSM\gfpNIPBLcF1_G1\DE_W0002_P0038\DE_2_W0002_P0038_T0001\TR1_W0001_P0083\TR1_2_W0001_P0083_T0001_R1_P5_K1_Ch2-Ch1.zen
8.040400e+00	1.366600e+00	20151202_gfpNIPBLcf1_G2G1\MitoSys2\LSM\gfpNIPBLcF1_G1\DE_W0002_P0038\DE_2_W0002_P0038_T0001\TR1_W0001_P0083\TR1_2_W0001_P0083_T0001_R1_P5_K1_Ch2-Ch1.zen
8.100410e+00	1.799910e+00	20151202_gfpNIPBLcf1_G2G1\MitoSys2\LSM\gfpNIPBLcF1_G1\DE_W0002_P0038\DE_2_W0002_P0038_T0001\TR1_W0001_P0083\TR1_2_W0001_P0083_T0001_R1_P5_K1_Ch2-Ch1.zen
8.160410e+00	2.866520e+00	20151202_gfpNIPBLcf1_G2G1\MitoSys2\LSM\gfpNIPBLcF1_G1\DE_W0002_P0038\DE_2_W0002_P0038_T0001\TR1_W0001_P0083\TR1_2_W0001_P0083_T0001_R1_P5_K1_Ch2-Ch1.zen
8.220410e+00	2.916520e+00	20151202_gfpNIPBLcf1_G2G1\MitoSys2\LSM\gfpNIPBLcF1_G1\DE_W0002_P0038\DE_2_W0002_P0038_T0001\TR1_W0001_P0083\TR1_2_W0001_P0083_T0001_R1_P5_K1_Ch2-Ch1.zen
8.280410e+00	1.649920e+00	20151202_gfpNIPBLcf1_G2G1\MitoSys2\LSM\gfpNIPBLcF1_G1\DE_W0002_P0038\DE_2_W0002_P0038_T0001\TR1_W0001_P0083\TR1_2_W0001_P0083_T0001_R1_P5_K1_Ch2-Ch1.zen
8.340420e+00	1.633250e+00	20151202_gfpNIPBLcf1_G2G1\MitoSys2\LSM\gfpNIPBLcF1_G1\DE_W0002_P0038\DE_2_W0002_P0038_T0001\TR1_W0001_P0083\TR1_2_W0001_P0083_T0001_R1_P5_K1_Ch2-Ch1.zen
8.400420e+00	1.433260e+00	20151202_gfpNIPBLcf1_G2G1\MitoSys2\LSM\gfpNIPBLcF1_G1\DE_W0002_P0038\DE_2_W0002_P0038_T0001\TR1_W0001_P0083\TR1_2_W0001_P0083_T0001_R1_P5_K1_Ch2-Ch1.zen
8.460420e+00	2.499870e+00	20151202_gfpNIPBLcf1_G2G1\MitoSys2\LSM\gfpNIPBLcF1_G1\DE_W0002_P0038\DE_2_W0002_P0038_T0001\TR1_W0001_P0083\TR1_2_W0001_P0083_T0001_R1_P5_K1_Ch2-Ch1.zen
8.520430e+00	2.133230e+00	20151202_gfpNIPBLcf1_G2G1\MitoSys2\LSM\gfpNIPBLcF1_G1\DE_W0002_P0038\DE_2_W0002_P0038_T0001\TR1_W0001_P0083\TR1_2_W0001_P0083_T0001_R1_P5_K1_Ch2-Ch1.zen
8.580430e+00	1.666580e+00	20151202_gfpNIPBLcf1_G2G1\MitoSys2\LSM\gfpNIPBLcF1_G1\DE_W0002_P0038\DE_2_W0002_P0038_T0001\TR1_W0001_P0083\TR1_2_W0001_P0083_T0001_R1_P5_K1_Ch2-Ch1.zen
8.640430e+00	1.399930e+00	20151202_gfpNIPBLcf1_G2G1\MitoSys2\LSM\gfpNIPBLcF1_G1\DE_W0002_P0038\DE_2_W0002_P0038_T0001\TR1_W0001_P0083\TR1_2_W0001_P0083_T0001_R1_P5_K1_Ch2-Ch1.zen
8.700440e+00	2.066560e+00	20151202_gfpNIPBLcf1_G2G1\MitoSys2\LSM\gfpNIPBLcF1_G1\DE_W0002_P0038\DE_2_W0002_P0038_T0001\TR1_W0001_P0083\TR1_2_W0001_P0083_T0001_R1_P5_K1_Ch2-Ch1.zen
8.760440e+00	1.983230e+00	20151202_gfpNIPBLcf1_G2G1\MitoSys2\LSM\gfpNIPBLcF1_G1\DE_W0002_P0038\DE_2_W0002_P0038_T0001\TR1_W0001_P0083\TR1_2_W0001_P0083_T0001_R1_P5_K1_Ch2-Ch1.zen
8.820440e+00	1.683250e+00	20151202_gfpNIPBLcf1_G2G1\MitoSys2\LSM\gfpNIPBLcF1_G1\DE_W0002_P0038\DE_2_W0002_P0038_T0001\TR1_W0001_P0083\TR1_2_W0001_P0083_T0001_R1_P5_K1_Ch2-Ch1.zen
8.880440e+00	1.783240e+00	20151202_gfpNIPBLcf1_G2G1\MitoSys2\LSM\gfpNIPBLcF1_G1\DE_W0002_P0038\DE_2_W0002_P0038_T0001\TR1_W0001_P0083\TR1_2_W0001_P0083_T0001_R1_P5_K1_Ch2-Ch1.zen
8.940450e+00	1.583250e+00	20151202_gfpNIPBLcf1_G2G1\MitoSys2\LSM\gfpNIPBLcF1_G1\DE_W0002_P0038\DE_2_W0002_P0038_T0001\TR1_W0001_P0083\TR1_2_W0001_P0083_T0001_R1_P5_K1_Ch2-Ch1.zen
9.000450e+00	2.949850e+00	20151202_gfpNIPBLcf1_G2G1\MitoSys2\LSM\gfpNIPBLcF1_G1\DE_W0002_P0038\DE_2_W0002_P0038_T0001\TR1_W0001_P0083\TR1_2_W0001_P0083_T0001_R1_P5_K1_Ch2-Ch1.zen
9.060450e+00	1.466590e+00	20151202_gfpNIPBLcf1_G2G1\MitoSys2\LSM\gfpNIPBLcF1_G1\DE_W0002_P0038\DE_2_W0002_P0038_T0001\TR1_W0001_P0083\TR1_2_W0001_P0083_T0001_R1_P5_K1_Ch2-Ch1.zen
9.120460e+00	1.533260e+00	20151202_gfpNIPBLcf1_G2G1\MitoSys2\LSM\gfpNIPBLcF1_G1\DE_W0002_P0038\DE_2_W0002_P0038_T0001\TR1_W0001_P0083\TR1_2_W0001_P0083_T0001_R1_P5_K1_Ch2-Ch1.zen
9.180460e+00	1.733250e+00	20151202_gfpNIPBLcf1_G2G1\MitoSys2\LSM\gfpNIPBLcF1_G1\DE_W0002_P0038\DE_2_W0002_P0038_T0001\TR1_W0001_P0083\TR1_2_W0001_P0083_T0001_R1_P5_K1_Ch2-Ch1.zen
9.240460e+00	2.083230e+00	20151202_gfpNIPBLcf1_G2G1\MitoSys2\LSM\gfpNIPBLcF1_G1\DE_W0002_P0038\DE_2_W0002_P0038_T0001\TR1_W0001_P0083\TR1_2_W0001_P0083_T0001_R1_P5_K1_Ch2-Ch1.zen
9.300470e+00	1.783240e+00	20151202_gfpNIPBLcf1_G2G1\MitoSys2\LSM\gfpNIPBLcF1_G1\DE_W0002_P0038\DE_2_W0002_P0038_T0001\TR1_W0001_P0083\TR1_2_W0001_P0083_T0001_R1_P5_K1_Ch2-Ch1.zen
9.360470e+00	1.566590e+00	20151202_gfpNIPBLcf1_G2G1\MitoSys2\LSM\gfpNIPBLcF1_G1\DE_W0002_P0038\DE_2_W0002_P0038_T0001\TR1_W0001_P0083\TR1_2_W0001_P0083_T0001_R1_P5_K1_Ch2-Ch1.zen
9.420470e+00	1.883240e+00	20151202_gfpNIPBLcf1_G2G1\MitoSys2\LSM\gfpNIPBLcF1_G1\DE_W0002_P0038\DE_2_W0002_P0038_T0001\TR1_W0001_P0083\TR1_2_W0001_P0083_T0001_R1_P5_K1_Ch2-Ch1.zen
9.480480e+00	1.633250e+00	20151202_gfpNIPBLcf1_G2G1\MitoSys2\LSM\gfpNIPBLcF1_G1\DE_W0002_P0038\DE_2_W0002_P0038_T0001\TR1_W0001_P0083\TR1_2_W0001_P0083_T0001_R1_P5_K1_Ch2-Ch1.zen
9.540480e+00	1.983230e+00	20151202_gfpNIPBLcf1_G2G1\MitoSys2\LSM\gfpNIPBLcF1_G1\DE_W0002_P0038\DE_2_W0002_P0038_T0001\TR1_W0001_P0083\TR1_2_W0001_P0083_T0001_R1_P5_K1_Ch2-Ch1.zen
9.600480e+00	1.699910e+00	20151202_gfpNIPBLcf1_G2G1\MitoSys2\LSM\gfpNIPBLcF1_G1\DE_W0002_P0038\DE_2_W0002_P0038_T0001\TR1_W0001_P0083\TR1_2_W0001_P0083_T0001_R1_P5_K1_Ch2-Ch1.zen
9.660480e+00	1.849910e+00	20151202_gfpNIPBLcf1_G2G1\MitoSys2\LSM\gfpNIPBLcF1_G1\DE_W0002_P0038\DE_2_W0002_P0038_T0001\TR1_W0001_P0083\TR1_2_W0001_P0083_T0001_R1_P5_K1_Ch2-Ch1.zen
9.720490e+00	1.783240e+00	20151202_gfpNIPBLcf1_G2G1\MitoSys2\LSM\gfpNIPBLcF1_G1\DE_W0002_P0038\DE_2_W0002_P0038_T0001\TR1_W0001_P0083\TR1_2_W0001_P0083_T0001_R1_P5_K1_Ch2-Ch1.zen
9.780490e+00	1.799910e+00	20151202_gfpNIPBLcf1_G2G1\MitoSys2\LSM\gfpNIPBLcF1_G1\DE_W0002_P0038\DE_2_W0002_P0038_T0001\TR1_W0001_P0083\TR1_2_W0001_P0083_T0001_R1_P5_K1_Ch2-Ch1.zen
9.840490e+00	1.666580e+00	20151202_gfpNIPBLcf1_G2G1\MitoSys2\LSM\gfpNIPBLcF1_G1\DE_W0002_P0038\DE_2_W0002_P0038_T0001\TR1_W0001_P0083\TR1_2_W0001_P0083_T0001_R1_P5_K1_Ch2-Ch1.zen
9.900500e+00	1.766580e+00	20151202_gfpNIPBLcf1_G2G1\MitoSys2\LSM\gfpNIPBLcF1_G1\DE_W0002_P0038\DE_2_W0002_P0038_T0001\TR1_W0001_P0083\TR1_2_W0001_P0083_T0001_R1_P5_K1_Ch2-Ch1.zen
9.960500e+00	1.816580e+00	20151202_gfpNIPBLcf1_G2G1\MitoSys2\LSM\gfpNIPBLcF1_G1\DE_W0002_P0038\DE_2_W0002_P0038_T0001\TR1_W0001_P0083\TR1_2_W0001_P0083_T0001_R1_P5_K1_Ch2-Ch1.zen
1.002050e+01	1.749910e+00	20151202_gfpNIPBLcf1_G2G1\MitoSys2\LSM\gfpNIPBLcF1_G1\DE_W0002_P0038\DE_2_W0002_P0038_T0001\TR1_W0001_P0083\TR1_2_W0001_P0083_T0001_R1_P5_K1_Ch2-Ch1.zen
1.008051e+01	1.249940e+00	20151202_gfpNIPBLcf1_G2G1\MitoSys2\LSM\gfpNIPBLcF1_G1\DE_W0002_P0038\DE_2_W0002_P0038_T0001\TR1_W0001_P0083\TR1_2_W0001_P0083_T0001_R1_P5_K1_Ch2-Ch1.zen
1.014051e+01	1.849910e+00	20151202_gfpNIPBLcf1_G2G1\MitoSys2\LSM\gfpNIPBLcF1_G1\DE_W0002_P0038\DE_2_W0002_P0038_T0001\TR1_W0001_P0083\TR1_2_W0001_P0083_T0001_R1_P5_K1_Ch2-Ch1.zen
1.020051e+01	1.666580e+00	20151202_gfpNIPBLcf1_G2G1\MitoSys2\LSM\gfpNIPBLcF1_G1\DE_W0002_P0038\DE_2_W0002_P0038_T0001\TR1_W0001_P0083\TR1_2_W0001_P0083_T0001_R1_P5_K1_Ch2-Ch1.zen
1.026051e+01	1.683250e+00	20151202_gfpNIPBLcf1_G2G1\MitoSys2\LSM\gfpNIPBLcF1_G1\DE_W0002_P0038\DE_2_W0002_P0038_T0001\TR1_W0001_P0083\TR1_2_W0001_P0083_T0001_R1_P5_K1_Ch2-Ch1.zen
1.032052e+01	1.316600e+00	20151202_gfpNIPBLcf1_G2G1\MitoSys2\LSM\gfpNIPBLcF1_G1\DE_W0002_P0038\DE_2_W0002_P0038_T0001\TR1_W0001_P0083\TR1_2_W0001_P0083_T0001_R1_P5_K1_Ch2-Ch1.zen
1.038052e+01	1.299930e+00	20151202_gfpNIPBLcf1_G2G1\MitoSys2\LSM\gfpNIPBLcF1_G1\DE_W0002_P0038\DE_2_W0002_P0038_T0001\TR1_W0001_P0083\TR1_2_W0001_P0083_T0001_R1_P5_K1_Ch2-Ch1.zen
1.044052e+01	1.433260e+00	20151202_gfpNIPBLcf1_G2G1\MitoSys2\LSM\gfpNIPBLcF1_G1\DE_W0002_P0038\DE_2_W0002_P0038_T0001\TR1_W0001_P0083\TR1_2_W0001_P0083_T0001_R1_P5_K1_Ch2-Ch1.zen
1.050053e+01	1.516590e+00	20151202_gfpNIPBLcf1_G2G1\MitoSys2\LSM\gfpNIPBLcF1_G1\DE_W0002_P0038\DE_2_W0002_P0038_T0001\TR1_W0001_P0083\TR1_2_W0001_P0083_T0001_R1_P5_K1_Ch2-Ch1.zen
1.056053e+01	1.999900e+00	20151202_gfpNIPBLcf1_G2G1\MitoSys2\LSM\gfpNIPBLcF1_G1\DE_W0002_P0038\DE_2_W0002_P0038_T0001\TR1_W0001_P0083\TR1_2_W0001_P0083_T0001_R1_P5_K1_Ch2-Ch1.zen
1.062053e+01	1.349930e+00	20151202_gfpNIPBLcf1_G2G1\MitoSys2\LSM\gfpNIPBLcF1_G1\DE_W0002_P0038\DE_2_W0002_P0038_T0001\TR1_W0001_P0083\TR1_2_W0001_P0083_T0001_R1_P5_K1_Ch2-Ch1.zen
1.068054e+01	1.716580e+00	20151202_gfpNIPBLcf1_G2G1\MitoSys2\LSM\gfpNIPBLcF1_G1\DE_W0002_P0038\DE_2_W0002_P0038_T0001\TR1_W0001_P0083\TR1_2_W0001_P0083_T0001_R1_P5_K1_Ch2-Ch1.zen
1.074054e+01	1.899900e+00	20151202_gfpNIPBLcf1_G2G1\MitoSys2\LSM\gfpNIPBLcF1_G1\DE_W0002_P0038\DE_2_W0002_P0038_T0001\TR1_W0001_P0083\TR1_2_W0001_P0083_T0001_R1_P5_K1_Ch2-Ch1.zen
1.080054e+01	1.733250e+00	20151202_gfpNIPBLcf1_G2G1\MitoSys2\LSM\gfpNIPBLcF1_G1\DE_W0002_P0038\DE_2_W0002_P0038_T0001\TR1_W0001_P0083\TR1_2_W0001_P0083_T0001_R1_P5_K1_Ch2-Ch1.zen
1.086054e+01	1.599920e+00	20151202_gfpNIPBLcf1_G2G1\MitoSys2\LSM\gfpNIPBLcF1_G1\DE_W0002_P0038\DE_2_W0002_P0038_T0001\TR1_W0001_P0083\TR1_2_W0001_P0083_T0001_R1_P5_K1_Ch2-Ch1.zen
1.092055e+01	1.633250e+00	20151202_gfpNIPBLcf1_G2G1\MitoSys2\LSM\gfpNIPBLcF1_G1\DE_W0002_P0038\DE_2_W0002_P0038_T0001\TR1_W0001_P0083\TR1_2_W0001_P0083_T0001_R1_P5_K1_Ch2-Ch1.zen
1.098055e+01	1.966570e+00	20151202_gfpNIPBLcf1_G2G1\MitoSys2\LSM\gfpNIPBLcF1_G1\DE_W0002_P0038\DE_2_W0002_P0038_T0001\TR1_W0001_P0083\TR1_2_W0001_P0083_T0001_R1_P5_K1_Ch2-Ch1.zen
1.104055e+01	1.449930e+00	20151202_gfpNIPBLcf1_G2G1\MitoSys2\LSM\gfpNIPBLcF1_G1\DE_W0002_P0038\DE_2_W0002_P0038_T0001\TR1_W0001_P0083\TR1_2_W0001_P0083_T0001_R1_P5_K1_Ch2-Ch1.zen
1.110056e+01	1.499920e+00	20151202_gfpNIPBLcf1_G2G1\MitoSys2\LSM\gfpNIPBLcF1_G1\DE_W0002_P0038\DE_2_W0002_P0038_T0001\TR1_W0001_P0083\TR1_2_W0001_P0083_T0001_R1_P5_K1_Ch2-Ch1.zen
1.116056e+01	2.516540e+00	20151202_gfpNIPBLcf1_G2G1\MitoSys2\LSM\gfpNIPBLcF1_G1\DE_W0002_P0038\DE_2_W0002_P0038_T0001\TR1_W0001_P0083\TR1_2_W0001_P0083_T0001_R1_P5_K1_Ch2-Ch1.zen
1.122056e+01	1.583250e+00	20151202_gfpNIPBLcf1_G2G1\MitoSys2\LSM\gfpNIPBLcF1_G1\DE_W0002_P0038\DE_2_W0002_P0038_T0001\TR1_W0001_P0083\TR1_2_W0001_P0083_T0001_R1_P5_K1_Ch2-Ch1.zen
1.128057e+01	2.399880e+00	20151202_gfpNIPBLcf1_G2G1\MitoSys2\LSM\gfpNIPBLcF1_G1\DE_W0002_P0038\DE_2_W0002_P0038_T0001\TR1_W0001_P0083\TR1_2_W0001_P0083_T0001_R1_P5_K1_Ch2-Ch1.zen
1.134057e+01	2.099890e+00	20151202_gfpNIPBLcf1_G2G1\MitoSys2\LSM\gfpNIPBLcF1_G1\DE_W0002_P0038\DE_2_W0002_P0038_T0001\TR1_W0001_P0083\TR1_2_W0001_P0083_T0001_R1_P5_K1_Ch2-Ch1.zen
1.140057e+01	1.766580e+00	20151202_gfpNIPBLcf1_G2G1\MitoSys2\LSM\gfpNIPBLcF1_G1\DE_W0002_P0038\DE_2_W0002_P0038_T0001\TR1_W0001_P0083\TR1_2_W0001_P0083_T0001_R1_P5_K1_Ch2-Ch1.zen
1.146057e+01	2.499870e+00	20151202_gfpNIPBLcf1_G2G1\MitoSys2\LSM\gfpNIPBLcF1_G1\DE_W0002_P0038\DE_2_W0002_P0038_T0001\TR1_W0001_P0083\TR1_2_W0001_P0083_T0001_R1_P5_K1_Ch2-Ch1.zen
1.152058e+01	2.583200e+00	20151202_gfpNIPBLcf1_G2G1\MitoSys2\LSM\gfpNIPBLcF1_G1\DE_W0002_P0038\DE_2_W0002_P0038_T0001\TR1_W0001_P0083\TR1_2_W0001_P0083_T0001_R1_P5_K1_Ch2-Ch1.zen
1.158058e+01	2.366550e+00	20151202_gfpNIPBLcf1_G2G1\MitoSys2\LSM\gfpNIPBLcF1_G1\DE_W0002_P0038\DE_2_W0002_P0038_T0001\TR1_W0001_P0083\TR1_2_W0001_P0083_T0001_R1_P5_K1_Ch2-Ch1.zen
1.164058e+01	1.866570e+00	20151202_gfpNIPBLcf1_G2G1\MitoSys2\LSM\gfpNIPBLcF1_G1\DE_W0002_P0038\DE_2_W0002_P0038_T0001\TR1_W0001_P0083\TR1_2_W0001_P0083_T0001_R1_P5_K1_Ch2-Ch1.zen
1.170059e+01	2.083230e+00	20151202_gfpNIPBLcf1_G2G1\MitoSys2\LSM\gfpNIPBLcF1_G1\DE_W0002_P0038\DE_2_W0002_P0038_T0001\TR1_W0001_P0083\TR1_2_W0001_P0083_T0001_R1_P5_K1_Ch2-Ch1.zen
1.176059e+01	2.699860e+00	20151202_gfpNIPBLcf1_G2G1\MitoSys2\LSM\gfpNIPBLcF1_G1\DE_W0002_P0038\DE_2_W0002_P0038_T0001\TR1_W0001_P0083\TR1_2_W0001_P0083_T0001_R1_P5_K1_Ch2-Ch1.zen
1.182059e+01	2.049900e+00	20151202_gfpNIPBLcf1_G2G1\MitoSys2\LSM\gfpNIPBLcF1_G1\DE_W0002_P0038\DE_2_W0002_P0038_T0001\TR1_W0001_P0083\TR1_2_W0001_P0083_T0001_R1_P5_K1_Ch2-Ch1.zen
1.188060e+01	1.899900e+00	20151202_gfpNIPBLcf1_G2G1\MitoSys2\LSM\gfpNIPBLcF1_G1\DE_W0002_P0038\DE_2_W0002_P0038_T0001\TR1_W0001_P0083\TR1_2_W0001_P0083_T0001_R1_P5_K1_Ch2-Ch1.zen
1.194060e+01	2.133230e+00	20151202_gfpNIPBLcf1_G2G1\MitoSys2\LSM\gfpNIPBLcF1_G1\DE_W0002_P0038\DE_2_W0002_P0038_T0001\TR1_W0001_P0083\TR1_2_W0001_P0083_T0001_R1_P5_K1_Ch2-Ch1.zen
1.200060e+01	1.833240e+00	20151202_gfpNIPBLcf1_G2G1\MitoSys2\LSM\gfpNIPBLcF1_G1\DE_W0002_P0038\DE_2_W0002_P0038_T0001\TR1_W0001_P0083\TR1_2_W0001_P0083_T0001_R1_P5_K1_Ch2-Ch1.zen
1.206060e+01	1.833240e+00	20151202_gfpNIPBLcf1_G2G1\MitoSys2\LSM\gfpNIPBLcF1_G1\DE_W0002_P0038\DE_2_W0002_P0038_T0001\TR1_W0001_P0083\TR1_2_W0001_P0083_T0001_R1_P5_K1_Ch2-Ch1.zen
1.212061e+01	2.266550e+00	20151202_gfpNIPBLcf1_G2G1\MitoSys2\LSM\gfpNIPBLcF1_G1\DE_W0002_P0038\DE_2_W0002_P0038_T0001\TR1_W0001_P0083\TR1_2_W0001_P0083_T0001_R1_P5_K1_Ch2-Ch1.zen
1.218061e+01	1.833240e+00	20151202_gfpNIPBLcf1_G2G1\MitoSys2\LSM\gfpNIPBLcF1_G1\DE_W0002_P0038\DE_2_W0002_P0038_T0001\TR1_W0001_P0083\TR1_2_W0001_P0083_T0001_R1_P5_K1_Ch2-Ch1.zen
1.224061e+01	2.233220e+00	20151202_gfpNIPBLcf1_G2G1\MitoSys2\LSM\gfpNIPBLcF1_G1\DE_W0002_P0038\DE_2_W0002_P0038_T0001\TR1_W0001_P0083\TR1_2_W0001_P0083_T0001_R1_P5_K1_Ch2-Ch1.zen
1.230062e+01	1.683250e+00	20151202_gfpNIPBLcf1_G2G1\MitoSys2\LSM\gfpNIPBLcF1_G1\DE_W0002_P0038\DE_2_W0002_P0038_T0001\TR1_W0001_P0083\TR1_2_W0001_P0083_T0001_R1_P5_K1_Ch2-Ch1.zen
1.236062e+01	2.449880e+00	20151202_gfpNIPBLcf1_G2G1\MitoSys2\LSM\gfpNIPBLcF1_G1\DE_W0002_P0038\DE_2_W0002_P0038_T0001\TR1_W0001_P0083\TR1_2_W0001_P0083_T0001_R1_P5_K1_Ch2-Ch1.zen
1.242062e+01	1.516590e+00	20151202_gfpNIPBLcf1_G2G1\MitoSys2\LSM\gfpNIPBLcF1_G1\DE_W0002_P0038\DE_2_W0002_P0038_T0001\TR1_W0001_P0083\TR1_2_W0001_P0083_T0001_R1_P5_K1_Ch2-Ch1.zen
1.248063e+01	2.366550e+00	20151202_gfpNIPBLcf1_G2G1\MitoSys2\LSM\gfpNIPBLcF1_G1\DE_W0002_P0038\DE_2_W0002_P0038_T0001\TR1_W0001_P0083\TR1_2_W0001_P0083_T0001_R1_P5_K1_Ch2-Ch1.zen
1.254063e+01	1.783240e+00	20151202_gfpNIPBLcf1_G2G1\MitoSys2\LSM\gfpNIPBLcF1_G1\DE_W0002_P0038\DE_2_W0002_P0038_T0001\TR1_W0001_P0083\TR1_2_W0001_P0083_T0001_R1_P5_K1_Ch2-Ch1.zen
1.260063e+01	1.933240e+00	20151202_gfpNIPBLcf1_G2G1\MitoSys2\LSM\gfpNIPBLcF1_G1\DE_W0002_P0038\DE_2_W0002_P0038_T0001\TR1_W0001_P0083\TR1_2_W0001_P0083_T0001_R1_P5_K1_Ch2-Ch1.zen
1.266063e+01	2.499870e+00	20151202_gfpNIPBLcf1_G2G1\MitoSys2\LSM\gfpNIPBLcF1_G1\DE_W0002_P0038\DE_2_W0002_P0038_T0001\TR1_W0001_P0083\TR1_2_W0001_P0083_T0001_R1_P5_K1_Ch2-Ch1.zen
1.272064e+01	2.566540e+00	20151202_gfpNIPBLcf1_G2G1\MitoSys2\LSM\gfpNIPBLcF1_G1\DE_W0002_P0038\DE_2_W0002_P0038_T0001\TR1_W0001_P0083\TR1_2_W0001_P0083_T0001_R1_P5_K1_Ch2-Ch1.zen
1.278064e+01	1.383260e+00	20151202_gfpNIPBLcf1_G2G1\MitoSys2\LSM\gfpNIPBLcF1_G1\DE_W0002_P0038\DE_2_W0002_P0038_T0001\TR1_W0001_P0083\TR1_2_W0001_P0083_T0001_R1_P5_K1_Ch2-Ch1.zen
1.284064e+01	1.683250e+00	20151202_gfpNIPBLcf1_G2G1\MitoSys2\LSM\gfpNIPBLcF1_G1\DE_W0002_P0038\DE_2_W0002_P0038_T0001\TR1_W0001_P0083\TR1_2_W0001_P0083_T0001_R1_P5_K1_Ch2-Ch1.zen
1.290065e+01	1.566590e+00	20151202_gfpNIPBLcf1_G2G1\MitoSys2\LSM\gfpNIPBLcF1_G1\DE_W0002_P0038\DE_2_W0002_P0038_T0001\TR1_W0001_P0083\TR1_2_W0001_P0083_T0001_R1_P5_K1_Ch2-Ch1.zen
1.296065e+01	2.133230e+00	20151202_gfpNIPBLcf1_G2G1\MitoSys2\LSM\gfpNIPBLcF1_G1\DE_W0002_P0038\DE_2_W0002_P0038_T0001\TR1_W0001_P0083\TR1_2_W0001_P0083_T0001_R1_P5_K1_Ch2-Ch1.zen
1.302065e+01	1.833240e+00	20151202_gfpNIPBLcf1_G2G1\MitoSys2\LSM\gfpNIPBLcF1_G1\DE_W0002_P0038\DE_2_W0002_P0038_T0001\TR1_W0001_P0083\TR1_2_W0001_P0083_T0001_R1_P5_K1_Ch2-Ch1.zen
1.308066e+01	1.866570e+00	20151202_gfpNIPBLcf1_G2G1\MitoSys2\LSM\gfpNIPBLcF1_G1\DE_W0002_P0038\DE_2_W0002_P0038_T0001\TR1_W0001_P0083\TR1_2_W0001_P0083_T0001_R1_P5_K1_Ch2-Ch1.zen
1.314066e+01	2.033230e+00	20151202_gfpNIPBLcf1_G2G1\MitoSys2\LSM\gfpNIPBLcF1_G1\DE_W0002_P0038\DE_2_W0002_P0038_T0001\TR1_W0001_P0083\TR1_2_W0001_P0083_T0001_R1_P5_K1_Ch2-Ch1.zen
1.320066e+01	1.649920e+00	20151202_gfpNIPBLcf1_G2G1\MitoSys2\LSM\gfpNIPBLcF1_G1\DE_W0002_P0038\DE_2_W0002_P0038_T0001\TR1_W0001_P0083\TR1_2_W0001_P0083_T0001_R1_P5_K1_Ch2-Ch1.zen
1.326066e+01	1.633250e+00	20151202_gfpNIPBLcf1_G2G1\MitoSys2\LSM\gfpNIPBLcF1_G1\DE_W0002_P0038\DE_2_W0002_P0038_T0001\TR1_W0001_P0083\TR1_2_W0001_P0083_T0001_R1_P5_K1_Ch2-Ch1.zen
1.332067e+01	1.666580e+00	20151202_gfpNIPBLcf1_G2G1\MitoSys2\LSM\gfpNIPBLcF1_G1\DE_W0002_P0038\DE_2_W0002_P0038_T0001\TR1_W0001_P0083\TR1_2_W0001_P0083_T0001_R1_P5_K1_Ch2-Ch1.zen
1.338067e+01	1.583250e+00	20151202_gfpNIPBLcf1_G2G1\MitoSys2\LSM\gfpNIPBLcF1_G1\DE_W0002_P0038\DE_2_W0002_P0038_T0001\TR1_W0001_P0083\TR1_2_W0001_P0083_T0001_R1_P5_K1_Ch2-Ch1.zen
1.344067e+01	1.833240e+00	20151202_gfpNIPBLcf1_G2G1\MitoSys2\LSM\gfpNIPBLcF1_G1\DE_W0002_P0038\DE_2_W0002_P0038_T0001\TR1_W0001_P0083\TR1_2_W0001_P0083_T0001_R1_P5_K1_Ch2-Ch1.zen
1.350068e+01	1.549920e+00	20151202_gfpNIPBLcf1_G2G1\MitoSys2\LSM\gfpNIPBLcF1_G1\DE_W0002_P0038\DE_2_W0002_P0038_T0001\TR1_W0001_P0083\TR1_2_W0001_P0083_T0001_R1_P5_K1_Ch2-Ch1.zen
1.356068e+01	1.599920e+00	20151202_gfpNIPBLcf1_G2G1\MitoSys2\LSM\gfpNIPBLcF1_G1\DE_W0002_P0038\DE_2_W0002_P0038_T0001\TR1_W0001_P0083\TR1_2_W0001_P0083_T0001_R1_P5_K1_Ch2-Ch1.zen
1.362068e+01	1.599920e+00	20151202_gfpNIPBLcf1_G2G1\MitoSys2\LSM\gfpNIPBLcF1_G1\DE_W0002_P0038\DE_2_W0002_P0038_T0001\TR1_W0001_P0083\TR1_2_W0001_P0083_T0001_R1_P5_K1_Ch2-Ch1.zen
1.368069e+01	1.549920e+00	20151202_gfpNIPBLcf1_G2G1\MitoSys2\LSM\gfpNIPBLcF1_G1\DE_W0002_P0038\DE_2_W0002_P0038_T0001\TR1_W0001_P0083\TR1_2_W0001_P0083_T0001_R1_P5_K1_Ch2-Ch1.zen
1.374069e+01	1.949900e+00	20151202_gfpNIPBLcf1_G2G1\MitoSys2\LSM\gfpNIPBLcF1_G1\DE_W0002_P0038\DE_2_W0002_P0038_T0001\TR1_W0001_P0083\TR1_2_W0001_P0083_T0001_R1_P5_K1_Ch2-Ch1.zen
1.380069e+01	1.799910e+00	20151202_gfpNIPBLcf1_G2G1\MitoSys2\LSM\gfpNIPBLcF1_G1\DE_W0002_P0038\DE_2_W0002_P0038_T0001\TR1_W0001_P0083\TR1_2_W0001_P0083_T0001_R1_P5_K1_Ch2-Ch1.zen
1.386069e+01	2.299880e+00	20151202_gfpNIPBLcf1_G2G1\MitoSys2\LSM\gfpNIPBLcF1_G1\DE_W0002_P0038\DE_2_W0002_P0038_T0001\TR1_W0001_P0083\TR1_2_W0001_P0083_T0001_R1_P5_K1_Ch2-Ch1.zen
1.392070e+01	1.799910e+00	20151202_gfpNIPBLcf1_G2G1\MitoSys2\LSM\gfpNIPBLcF1_G1\DE_W0002_P0038\DE_2_W0002_P0038_T0001\TR1_W0001_P0083\TR1_2_W0001_P0083_T0001_R1_P5_K1_Ch2-Ch1.zen
1.398070e+01	1.533260e+00	20151202_gfpNIPBLcf1_G2G1\MitoSys2\LSM\gfpNIPBLcF1_G1\DE_W0002_P0038\DE_2_W0002_P0038_T0001\TR1_W0001_P0083\TR1_2_W0001_P0083_T0001_R1_P5_K1_Ch2-Ch1.zen
1.404070e+01	1.433260e+00	20151202_gfpNIPBLcf1_G2G1\MitoSys2\LSM\gfpNIPBLcF1_G1\DE_W0002_P0038\DE_2_W0002_P0038_T0001\TR1_W0001_P0083\TR1_2_W0001_P0083_T0001_R1_P5_K1_Ch2-Ch1.zen
1.410071e+01	1.416600e+00	20151202_gfpNIPBLcf1_G2G1\MitoSys2\LSM\gfpNIPBLcF1_G1\DE_W0002_P0038\DE_2_W0002_P0038_T0001\TR1_W0001_P0083\TR1_2_W0001_P0083_T0001_R1_P5_K1_Ch2-Ch1.zen
1.416071e+01	1.533260e+00	20151202_gfpNIPBLcf1_G2G1\MitoSys2\LSM\gfpNIPBLcF1_G1\DE_W0002_P0038\DE_2_W0002_P0038_T0001\TR1_W0001_P0083\TR1_2_W0001_P0083_T0001_R1_P5_K1_Ch2-Ch1.zen
1.422071e+01	1.766580e+00	20151202_gfpNIPBLcf1_G2G1\MitoSys2\LSM\gfpNIPBLcF1_G1\DE_W0002_P0038\DE_2_W0002_P0038_T0001\TR1_W0001_P0083\TR1_2_W0001_P0083_T0001_R1_P5_K1_Ch2-Ch1.zen
1.428072e+01	1.833240e+00	20151202_gfpNIPBLcf1_G2G1\MitoSys2\LSM\gfpNIPBLcF1_G1\DE_W0002_P0038\DE_2_W0002_P0038_T0001\TR1_W0001_P0083\TR1_2_W0001_P0083_T0001_R1_P5_K1_Ch2-Ch1.zen
1.434072e+01	1.566590e+00	20151202_gfpNIPBLcf1_G2G1\MitoSys2\LSM\gfpNIPBLcF1_G1\DE_W0002_P0038\DE_2_W0002_P0038_T0001\TR1_W0001_P0083\TR1_2_W0001_P0083_T0001_R1_P5_K1_Ch2-Ch1.zen
1.440072e+01	1.633250e+00	20151202_gfpNIPBLcf1_G2G1\MitoSys2\LSM\gfpNIPBLcF1_G1\DE_W0002_P0038\DE_2_W0002_P0038_T0001\TR1_W0001_P0083\TR1_2_W0001_P0083_T0001_R1_P5_K1_Ch2-Ch1.zen
1.446072e+01	1.933240e+00	20151202_gfpNIPBLcf1_G2G1\MitoSys2\LSM\gfpNIPBLcF1_G1\DE_W0002_P0038\DE_2_W0002_P0038_T0001\TR1_W0001_P0083\TR1_2_W0001_P0083_T0001_R1_P5_K1_Ch2-Ch1.zen
1.452073e+01	1.299930e+00	20151202_gfpNIPBLcf1_G2G1\MitoSys2\LSM\gfpNIPBLcF1_G1\DE_W0002_P0038\DE_2_W0002_P0038_T0001\TR1_W0001_P0083\TR1_2_W0001_P0083_T0001_R1_P5_K1_Ch2-Ch1.zen
1.458073e+01	1.499920e+00	20151202_gfpNIPBLcf1_G2G1\MitoSys2\LSM\gfpNIPBLcF1_G1\DE_W0002_P0038\DE_2_W0002_P0038_T0001\TR1_W0001_P0083\TR1_2_W0001_P0083_T0001_R1_P5_K1_Ch2-Ch1.zen
1.464073e+01	1.399930e+00	20151202_gfpNIPBLcf1_G2G1\MitoSys2\LSM\gfpNIPBLcF1_G1\DE_W0002_P0038\DE_2_W0002_P0038_T0001\TR1_W0001_P0083\TR1_2_W0001_P0083_T0001_R1_P5_K1_Ch2-Ch1.zen
1.470074e+01	1.566590e+00	20151202_gfpNIPBLcf1_G2G1\MitoSys2\LSM\gfpNIPBLcF1_G1\DE_W0002_P0038\DE_2_W0002_P0038_T0001\TR1_W0001_P0083\TR1_2_W0001_P0083_T0001_R1_P5_K1_Ch2-Ch1.zen
1.476074e+01	1.733250e+00	20151202_gfpNIPBLcf1_G2G1\MitoSys2\LSM\gfpNIPBLcF1_G1\DE_W0002_P0038\DE_2_W0002_P0038_T0001\TR1_W0001_P0083\TR1_2_W0001_P0083_T0001_R1_P5_K1_Ch2-Ch1.zen
1.482074e+01	1.233270e+00	20151202_gfpNIPBLcf1_G2G1\MitoSys2\LSM\gfpNIPBLcF1_G1\DE_W0002_P0038\DE_2_W0002_P0038_T0001\TR1_W0001_P0083\TR1_2_W0001_P0083_T0001_R1_P5_K1_Ch2-Ch1.zen
1.488075e+01	1.683250e+00	20151202_gfpNIPBLcf1_G2G1\MitoSys2\LSM\gfpNIPBLcF1_G1\DE_W0002_P0038\DE_2_W0002_P0038_T0001\TR1_W0001_P0083\TR1_2_W0001_P0083_T0001_R1_P5_K1_Ch2-Ch1.zen
1.494075e+01	1.783240e+00	20151202_gfpNIPBLcf1_G2G1\MitoSys2\LSM\gfpNIPBLcF1_G1\DE_W0002_P0038\DE_2_W0002_P0038_T0001\TR1_W0001_P0083\TR1_2_W0001_P0083_T0001_R1_P5_K1_Ch2-Ch1.zen
1.500075e+01	1.783240e+00	20151202_gfpNIPBLcf1_G2G1\MitoSys2\LSM\gfpNIPBLcF1_G1\DE_W0002_P0038\DE_2_W0002_P0038_T0001\TR1_W0001_P0083\TR1_2_W0001_P0083_T0001_R1_P5_K1_Ch2-Ch1.zen
1.506075e+01	1.866570e+00	20151202_gfpNIPBLcf1_G2G1\MitoSys2\LSM\gfpNIPBLcF1_G1\DE_W0002_P0038\DE_2_W0002_P0038_T0001\TR1_W0001_P0083\TR1_2_W0001_P0083_T0001_R1_P5_K1_Ch2-Ch1.zen
1.512076e+01	1.749910e+00	20151202_gfpNIPBLcf1_G2G1\MitoSys2\LSM\gfpNIPBLcF1_G1\DE_W0002_P0038\DE_2_W0002_P0038_T0001\TR1_W0001_P0083\TR1_2_W0001_P0083_T0001_R1_P5_K1_Ch2-Ch1.zen
1.518076e+01	1.516590e+00	20151202_gfpNIPBLcf1_G2G1\MitoSys2\LSM\gfpNIPBLcF1_G1\DE_W0002_P0038\DE_2_W0002_P0038_T0001\TR1_W0001_P0083\TR1_2_W0001_P0083_T0001_R1_P5_K1_Ch2-Ch1.zen
1.524076e+01	2.283220e+00	20151202_gfpNIPBLcf1_G2G1\MitoSys2\LSM\gfpNIPBLcF1_G1\DE_W0002_P0038\DE_2_W0002_P0038_T0001\TR1_W0001_P0083\TR1_2_W0001_P0083_T0001_R1_P5_K1_Ch2-Ch1.zen
1.530077e+01	2.333220e+00	20151202_gfpNIPBLcf1_G2G1\MitoSys2\LSM\gfpNIPBLcF1_G1\DE_W0002_P0038\DE_2_W0002_P0038_T0001\TR1_W0001_P0083\TR1_2_W0001_P0083_T0001_R1_P5_K1_Ch2-Ch1.zen
1.536077e+01	1.983230e+00	20151202_gfpNIPBLcf1_G2G1\MitoSys2\LSM\gfpNIPBLcF1_G1\DE_W0002_P0038\DE_2_W0002_P0038_T0001\TR1_W0001_P0083\TR1_2_W0001_P0083_T0001_R1_P5_K1_Ch2-Ch1.zen
1.542077e+01	2.466540e+00	20151202_gfpNIPBLcf1_G2G1\MitoSys2\LSM\gfpNIPBLcF1_G1\DE_W0002_P0038\DE_2_W0002_P0038_T0001\TR1_W0001_P0083\TR1_2_W0001_P0083_T0001_R1_P5_K1_Ch2-Ch1.zen
1.548078e+01	1.633250e+00	20151202_gfpNIPBLcf1_G2G1\MitoSys2\LSM\gfpNIPBLcF1_G1\DE_W0002_P0038\DE_2_W0002_P0038_T0001\TR1_W0001_P0083\TR1_2_W0001_P0083_T0001_R1_P5_K1_Ch2-Ch1.zen
1.554078e+01	2.133230e+00	20151202_gfpNIPBLcf1_G2G1\MitoSys2\LSM\gfpNIPBLcF1_G1\DE_W0002_P0038\DE_2_W0002_P0038_T0001\TR1_W0001_P0083\TR1_2_W0001_P0083_T0001_R1_P5_K1_Ch2-Ch1.zen
1.560078e+01	2.933190e+00	20151202_gfpNIPBLcf1_G2G1\MitoSys2\LSM\gfpNIPBLcF1_G1\DE_W0002_P0038\DE_2_W0002_P0038_T0001\TR1_W0001_P0083\TR1_2_W0001_P0083_T0001_R1_P5_K1_Ch2-Ch1.zen
1.566078e+01	2.483210e+00	20151202_gfpNIPBLcf1_G2G1\MitoSys2\LSM\gfpNIPBLcF1_G1\DE_W0002_P0038\DE_2_W0002_P0038_T0001\TR1_W0001_P0083\TR1_2_W0001_P0083_T0001_R1_P5_K1_Ch2-Ch1.zen
1.572079e+01	1.749910e+00	20151202_gfpNIPBLcf1_G2G1\MitoSys2\LSM\gfpNIPBLcF1_G1\DE_W0002_P0038\DE_2_W0002_P0038_T0001\TR1_W0001_P0083\TR1_2_W0001_P0083_T0001_R1_P5_K1_Ch2-Ch1.zen
1.578079e+01	1.799910e+00	20151202_gfpNIPBLcf1_G2G1\MitoSys2\LSM\gfpNIPBLcF1_G1\DE_W0002_P0038\DE_2_W0002_P0038_T0001\TR1_W0001_P0083\TR1_2_W0001_P0083_T0001_R1_P5_K1_Ch2-Ch1.zen
1.584079e+01	1.799910e+00	20151202_gfpNIPBLcf1_G2G1\MitoSys2\LSM\gfpNIPBLcF1_G1\DE_W0002_P0038\DE_2_W0002_P0038_T0001\TR1_W0001_P0083\TR1_2_W0001_P0083_T0001_R1_P5_K1_Ch2-Ch1.zen
1.590080e+01	1.899900e+00	20151202_gfpNIPBLcf1_G2G1\MitoSys2\LSM\gfpNIPBLcF1_G1\DE_W0002_P0038\DE_2_W0002_P0038_T0001\TR1_W0001_P0083\TR1_2_W0001_P0083_T0001_R1_P5_K1_Ch2-Ch1.zen
1.596080e+01	1.499920e+00	20151202_gfpNIPBLcf1_G2G1\MitoSys2\LSM\gfpNIPBLcF1_G1\DE_W0002_P0038\DE_2_W0002_P0038_T0001\TR1_W0001_P0083\TR1_2_W0001_P0083_T0001_R1_P5_K1_Ch2-Ch1.zen
1.602080e+01	1.749910e+00	20151202_gfpNIPBLcf1_G2G1\MitoSys2\LSM\gfpNIPBLcF1_G1\DE_W0002_P0038\DE_2_W0002_P0038_T0001\TR1_W0001_P0083\TR1_2_W0001_P0083_T0001_R1_P5_K1_Ch2-Ch1.zen
1.608080e+01	1.833240e+00	20151202_gfpNIPBLcf1_G2G1\MitoSys2\LSM\gfpNIPBLcF1_G1\DE_W0002_P0038\DE_2_W0002_P0038_T0001\TR1_W0001_P0083\TR1_2_W0001_P0083_T0001_R1_P5_K1_Ch2-Ch1.zen
1.614081e+01	2.216560e+00	20151202_gfpNIPBLcf1_G2G1\MitoSys2\LSM\gfpNIPBLcF1_G1\DE_W0002_P0038\DE_2_W0002_P0038_T0001\TR1_W0001_P0083\TR1_2_W0001_P0083_T0001_R1_P5_K1_Ch2-Ch1.zen
1.620081e+01	2.616540e+00	20151202_gfpNIPBLcf1_G2G1\MitoSys2\LSM\gfpNIPBLcF1_G1\DE_W0002_P0038\DE_2_W0002_P0038_T0001\TR1_W0001_P0083\TR1_2_W0001_P0083_T0001_R1_P5_K1_Ch2-Ch1.zen
1.626081e+01	2.649870e+00	20151202_gfpNIPBLcf1_G2G1\MitoSys2\LSM\gfpNIPBLcF1_G1\DE_W0002_P0038\DE_2_W0002_P0038_T0001\TR1_W0001_P0083\TR1_2_W0001_P0083_T0001_R1_P5_K1_Ch2-Ch1.zen
1.632082e+01	2.483210e+00	20151202_gfpNIPBLcf1_G2G1\MitoSys2\LSM\gfpNIPBLcF1_G1\DE_W0002_P0038\DE_2_W0002_P0038_T0001\TR1_W0001_P0083\TR1_2_W0001_P0083_T0001_R1_P5_K1_Ch2-Ch1.zen
1.638082e+01	2.783190e+00	20151202_gfpNIPBLcf1_G2G1\MitoSys2\LSM\gfpNIPBLcF1_G1\DE_W0002_P0038\DE_2_W0002_P0038_T0001\TR1_W0001_P0083\TR1_2_W0001_P0083_T0001_R1_P5_K1_Ch2-Ch1.zen
1.644082e+01	2.483210e+00	20151202_gfpNIPBLcf1_G2G1\MitoSys2\LSM\gfpNIPBLcF1_G1\DE_W0002_P0038\DE_2_W0002_P0038_T0001\TR1_W0001_P0083\TR1_2_W0001_P0083_T0001_R1_P5_K1_Ch2-Ch1.zen
1.650083e+01	2.849860e+00	20151202_gfpNIPBLcf1_G2G1\MitoSys2\LSM\gfpNIPBLcF1_G1\DE_W0002_P0038\DE_2_W0002_P0038_T0001\TR1_W0001_P0083\TR1_2_W0001_P0083_T0001_R1_P5_K1_Ch2-Ch1.zen
1.656083e+01	2.183220e+00	20151202_gfpNIPBLcf1_G2G1\MitoSys2\LSM\gfpNIPBLcF1_G1\DE_W0002_P0038\DE_2_W0002_P0038_T0001\TR1_W0001_P0083\TR1_2_W0001_P0083_T0001_R1_P5_K1_Ch2-Ch1.zen
1.662083e+01	1.749910e+00	20151202_gfpNIPBLcf1_G2G1\MitoSys2\LSM\gfpNIPBLcF1_G1\DE_W0002_P0038\DE_2_W0002_P0038_T0001\TR1_W0001_P0083\TR1_2_W0001_P0083_T0001_R1_P5_K1_Ch2-Ch1.zen
1.668084e+01	1.916570e+00	20151202_gfpNIPBLcf1_G2G1\MitoSys2\LSM\gfpNIPBLcF1_G1\DE_W0002_P0038\DE_2_W0002_P0038_T0001\TR1_W0001_P0083\TR1_2_W0001_P0083_T0001_R1_P5_K1_Ch2-Ch1.zen
1.674084e+01	1.399930e+00	20151202_gfpNIPBLcf1_G2G1\MitoSys2\LSM\gfpNIPBLcF1_G1\DE_W0002_P0038\DE_2_W0002_P0038_T0001\TR1_W0001_P0083\TR1_2_W0001_P0083_T0001_R1_P5_K1_Ch2-Ch1.zen
1.680084e+01	1.849910e+00	20151202_gfpNIPBLcf1_G2G1\MitoSys2\LSM\gfpNIPBLcF1_G1\DE_W0002_P0038\DE_2_W0002_P0038_T0001\TR1_W0001_P0083\TR1_2_W0001_P0083_T0001_R1_P5_K1_Ch2-Ch1.zen
1.686085e+01	1.833240e+00	20151202_gfpNIPBLcf1_G2G1\MitoSys2\LSM\gfpNIPBLcF1_G1\DE_W0002_P0038\DE_2_W0002_P0038_T0001\TR1_W0001_P0083\TR1_2_W0001_P0083_T0001_R1_P5_K1_Ch2-Ch1.zen
1.692085e+01	2.766530e+00	20151202_gfpNIPBLcf1_G2G1\MitoSys2\LSM\gfpNIPBLcF1_G1\DE_W0002_P0038\DE_2_W0002_P0038_T0001\TR1_W0001_P0083\TR1_2_W0001_P0083_T0001_R1_P5_K1_Ch2-Ch1.zen
1.698085e+01	2.033230e+00	20151202_gfpNIPBLcf1_G2G1\MitoSys2\LSM\gfpNIPBLcF1_G1\DE_W0002_P0038\DE_2_W0002_P0038_T0001\TR1_W0001_P0083\TR1_2_W0001_P0083_T0001_R1_P5_K1_Ch2-Ch1.zen
1.704085e+01	2.516540e+00	20151202_gfpNIPBLcf1_G2G1\MitoSys2\LSM\gfpNIPBLcF1_G1\DE_W0002_P0038\DE_2_W0002_P0038_T0001\TR1_W0001_P0083\TR1_2_W0001_P0083_T0001_R1_P5_K1_Ch2-Ch1.zen
1.710086e+01	1.833240e+00	20151202_gfpNIPBLcf1_G2G1\MitoSys2\LSM\gfpNIPBLcF1_G1\DE_W0002_P0038\DE_2_W0002_P0038_T0001\TR1_W0001_P0083\TR1_2_W0001_P0083_T0001_R1_P5_K1_Ch2-Ch1.zen
1.716086e+01	1.933240e+00	20151202_gfpNIPBLcf1_G2G1\MitoSys2\LSM\gfpNIPBLcF1_G1\DE_W0002_P0038\DE_2_W0002_P0038_T0001\TR1_W0001_P0083\TR1_2_W0001_P0083_T0001_R1_P5_K1_Ch2-Ch1.zen
1.722086e+01	1.516590e+00	20151202_gfpNIPBLcf1_G2G1\MitoSys2\LSM\gfpNIPBLcF1_G1\DE_W0002_P0038\DE_2_W0002_P0038_T0001\TR1_W0001_P0083\TR1_2_W0001_P0083_T0001_R1_P5_K1_Ch2-Ch1.zen
1.728087e+01	3.499820e+00	20151202_gfpNIPBLcf1_G2G1\MitoSys2\LSM\gfpNIPBLcF1_G1\DE_W0002_P0038\DE_2_W0002_P0038_T0001\TR1_W0001_P0083\TR1_2_W0001_P0083_T0001_R1_P5_K1_Ch2-Ch1.zen
1.734087e+01	1.849910e+00	20151202_gfpNIPBLcf1_G2G1\MitoSys2\LSM\gfpNIPBLcF1_G1\DE_W0002_P0038\DE_2_W0002_P0038_T0001\TR1_W0001_P0083\TR1_2_W0001_P0083_T0001_R1_P5_K1_Ch2-Ch1.zen
1.740087e+01	2.083230e+00	20151202_gfpNIPBLcf1_G2G1\MitoSys2\LSM\gfpNIPBLcF1_G1\DE_W0002_P0038\DE_2_W0002_P0038_T0001\TR1_W0001_P0083\TR1_2_W0001_P0083_T0001_R1_P5_K1_Ch2-Ch1.zen
1.746087e+01	2.883190e+00	20151202_gfpNIPBLcf1_G2G1\MitoSys2\LSM\gfpNIPBLcF1_G1\DE_W0002_P0038\DE_2_W0002_P0038_T0001\TR1_W0001_P0083\TR1_2_W0001_P0083_T0001_R1_P5_K1_Ch2-Ch1.zen
1.752088e+01	2.616540e+00	20151202_gfpNIPBLcf1_G2G1\MitoSys2\LSM\gfpNIPBLcF1_G1\DE_W0002_P0038\DE_2_W0002_P0038_T0001\TR1_W0001_P0083\TR1_2_W0001_P0083_T0001_R1_P5_K1_Ch2-Ch1.zen
1.758088e+01	2.233220e+00	20151202_gfpNIPBLcf1_G2G1\MitoSys2\LSM\gfpNIPBLcF1_G1\DE_W0002_P0038\DE_2_W0002_P0038_T0001\TR1_W0001_P0083\TR1_2_W0001_P0083_T0001_R1_P5_K1_Ch2-Ch1.zen
1.764088e+01	2.016570e+00	20151202_gfpNIPBLcf1_G2G1\MitoSys2\LSM\gfpNIPBLcF1_G1\DE_W0002_P0038\DE_2_W0002_P0038_T0001\TR1_W0001_P0083\TR1_2_W0001_P0083_T0001_R1_P5_K1_Ch2-Ch1.zen
1.770089e+01	2.449880e+00	20151202_gfpNIPBLcf1_G2G1\MitoSys2\LSM\gfpNIPBLcF1_G1\DE_W0002_P0038\DE_2_W0002_P0038_T0001\TR1_W0001_P0083\TR1_2_W0001_P0083_T0001_R1_P5_K1_Ch2-Ch1.zen
1.776089e+01	1.983230e+00	20151202_gfpNIPBLcf1_G2G1\MitoSys2\LSM\gfpNIPBLcF1_G1\DE_W0002_P0038\DE_2_W0002_P0038_T0001\TR1_W0001_P0083\TR1_2_W0001_P0083_T0001_R1_P5_K1_Ch2-Ch1.zen
1.782089e+01	1.733250e+00	20151202_gfpNIPBLcf1_G2G1\MitoSys2\LSM\gfpNIPBLcF1_G1\DE_W0002_P0038\DE_2_W0002_P0038_T0001\TR1_W0001_P0083\TR1_2_W0001_P0083_T0001_R1_P5_K1_Ch2-Ch1.zen
1.788090e+01	1.999900e+00	20151202_gfpNIPBLcf1_G2G1\MitoSys2\LSM\gfpNIPBLcF1_G1\DE_W0002_P0038\DE_2_W0002_P0038_T0001\TR1_W0001_P0083\TR1_2_W0001_P0083_T0001_R1_P5_K1_Ch2-Ch1.zen
1.794090e+01	1.599920e+00	20151202_gfpNIPBLcf1_G2G1\MitoSys2\LSM\gfpNIPBLcF1_G1\DE_W0002_P0038\DE_2_W0002_P0038_T0001\TR1_W0001_P0083\TR1_2_W0001_P0083_T0001_R1_P5_K1_Ch2-Ch1.zen
1.800090e+01	1.499920e+00	20151202_gfpNIPBLcf1_G2G1\MitoSys2\LSM\gfpNIPBLcF1_G1\DE_W0002_P0038\DE_2_W0002_P0038_T0001\TR1_W0001_P0083\TR1_2_W0001_P0083_T0001_R1_P5_K1_Ch2-Ch1.zen
1.806091e+01	2.033230e+00	20151202_gfpNIPBLcf1_G2G1\MitoSys2\LSM\gfpNIPBLcF1_G1\DE_W0002_P0038\DE_2_W0002_P0038_T0001\TR1_W0001_P0083\TR1_2_W0001_P0083_T0001_R1_P5_K1_Ch2-Ch1.zen
1.812091e+01	3.099840e+00	20151202_gfpNIPBLcf1_G2G1\MitoSys2\LSM\gfpNIPBLcF1_G1\DE_W0002_P0038\DE_2_W0002_P0038_T0001\TR1_W0001_P0083\TR1_2_W0001_P0083_T0001_R1_P5_K1_Ch2-Ch1.zen
1.818091e+01	2.716530e+00	20151202_gfpNIPBLcf1_G2G1\MitoSys2\LSM\gfpNIPBLcF1_G1\DE_W0002_P0038\DE_2_W0002_P0038_T0001\TR1_W0001_P0083\TR1_2_W0001_P0083_T0001_R1_P5_K1_Ch2-Ch1.zen
1.824091e+01	1.899900e+00	20151202_gfpNIPBLcf1_G2G1\MitoSys2\LSM\gfpNIPBLcF1_G1\DE_W0002_P0038\DE_2_W0002_P0038_T0001\TR1_W0001_P0083\TR1_2_W0001_P0083_T0001_R1_P5_K1_Ch2-Ch1.zen
1.830092e+01	2.099890e+00	20151202_gfpNIPBLcf1_G2G1\MitoSys2\LSM\gfpNIPBLcF1_G1\DE_W0002_P0038\DE_2_W0002_P0038_T0001\TR1_W0001_P0083\TR1_2_W0001_P0083_T0001_R1_P5_K1_Ch2-Ch1.zen
1.836092e+01	2.883190e+00	20151202_gfpNIPBLcf1_G2G1\MitoSys2\LSM\gfpNIPBLcF1_G1\DE_W0002_P0038\DE_2_W0002_P0038_T0001\TR1_W0001_P0083\TR1_2_W0001_P0083_T0001_R1_P5_K1_Ch2-Ch1.zen
1.842092e+01	3.816480e+00	20151202_gfpNIPBLcf1_G2G1\MitoSys2\LSM\gfpNIPBLcF1_G1\DE_W0002_P0038\DE_2_W0002_P0038_T0001\TR1_W0001_P0083\TR1_2_W0001_P0083_T0001_R1_P5_K1_Ch2-Ch1.zen
1.848093e+01	2.066560e+00	20151202_gfpNIPBLcf1_G2G1\MitoSys2\LSM\gfpNIPBLcF1_G1\DE_W0002_P0038\DE_2_W0002_P0038_T0001\TR1_W0001_P0083\TR1_2_W0001_P0083_T0001_R1_P5_K1_Ch2-Ch1.zen
1.854093e+01	1.883240e+00	20151202_gfpNIPBLcf1_G2G1\MitoSys2\LSM\gfpNIPBLcF1_G1\DE_W0002_P0038\DE_2_W0002_P0038_T0001\TR1_W0001_P0083\TR1_2_W0001_P0083_T0001_R1_P5_K1_Ch2-Ch1.zen
1.860093e+01	1.783240e+00	20151202_gfpNIPBLcf1_G2G1\MitoSys2\LSM\gfpNIPBLcF1_G1\DE_W0002_P0038\DE_2_W0002_P0038_T0001\TR1_W0001_P0083\TR1_2_W0001_P0083_T0001_R1_P5_K1_Ch2-Ch1.zen
1.866093e+01	1.949900e+00	20151202_gfpNIPBLcf1_G2G1\MitoSys2\LSM\gfpNIPBLcF1_G1\DE_W0002_P0038\DE_2_W0002_P0038_T0001\TR1_W0001_P0083\TR1_2_W0001_P0083_T0001_R1_P5_K1_Ch2-Ch1.zen
1.872094e+01	1.916570e+00	20151202_gfpNIPBLcf1_G2G1\MitoSys2\LSM\gfpNIPBLcF1_G1\DE_W0002_P0038\DE_2_W0002_P0038_T0001\TR1_W0001_P0083\TR1_2_W0001_P0083_T0001_R1_P5_K1_Ch2-Ch1.zen
1.878094e+01	2.149890e+00	20151202_gfpNIPBLcf1_G2G1\MitoSys2\LSM\gfpNIPBLcF1_G1\DE_W0002_P0038\DE_2_W0002_P0038_T0001\TR1_W0001_P0083\TR1_2_W0001_P0083_T0001_R1_P5_K1_Ch2-Ch1.zen
1.884094e+01	1.999900e+00	20151202_gfpNIPBLcf1_G2G1\MitoSys2\LSM\gfpNIPBLcF1_G1\DE_W0002_P0038\DE_2_W0002_P0038_T0001\TR1_W0001_P0083\TR1_2_W0001_P0083_T0001_R1_P5_K1_Ch2-Ch1.zen
1.890095e+01	1.749910e+00	20151202_gfpNIPBLcf1_G2G1\MitoSys2\LSM\gfpNIPBLcF1_G1\DE_W0002_P0038\DE_2_W0002_P0038_T0001\TR1_W0001_P0083\TR1_2_W0001_P0083_T0001_R1_P5_K1_Ch2-Ch1.zen
1.896095e+01	1.783240e+00	20151202_gfpNIPBLcf1_G2G1\MitoSys2\LSM\gfpNIPBLcF1_G1\DE_W0002_P0038\DE_2_W0002_P0038_T0001\TR1_W0001_P0083\TR1_2_W0001_P0083_T0001_R1_P5_K1_Ch2-Ch1.zen
1.902095e+01	1.699910e+00	20151202_gfpNIPBLcf1_G2G1\MitoSys2\LSM\gfpNIPBLcF1_G1\DE_W0002_P0038\DE_2_W0002_P0038_T0001\TR1_W0001_P0083\TR1_2_W0001_P0083_T0001_R1_P5_K1_Ch2-Ch1.zen
1.908096e+01	1.749910e+00	20151202_gfpNIPBLcf1_G2G1\MitoSys2\LSM\gfpNIPBLcF1_G1\DE_W0002_P0038\DE_2_W0002_P0038_T0001\TR1_W0001_P0083\TR1_2_W0001_P0083_T0001_R1_P5_K1_Ch2-Ch1.zen
1.914096e+01	1.733250e+00	20151202_gfpNIPBLcf1_G2G1\MitoSys2\LSM\gfpNIPBLcF1_G1\DE_W0002_P0038\DE_2_W0002_P0038_T0001\TR1_W0001_P0083\TR1_2_W0001_P0083_T0001_R1_P5_K1_Ch2-Ch1.zen
1.920096e+01	1.599920e+00	20151202_gfpNIPBLcf1_G2G1\MitoSys2\LSM\gfpNIPBLcF1_G1\DE_W0002_P0038\DE_2_W0002_P0038_T0001\TR1_W0001_P0083\TR1_2_W0001_P0083_T0001_R1_P5_K1_Ch2-Ch1.zen
1.926097e+01	1.899900e+00	20151202_gfpNIPBLcf1_G2G1\MitoSys2\LSM\gfpNIPBLcF1_G1\DE_W0002_P0038\DE_2_W0002_P0038_T0001\TR1_W0001_P0083\TR1_2_W0001_P0083_T0001_R1_P5_K1_Ch2-Ch1.zen
1.932097e+01	1.949900e+00	20151202_gfpNIPBLcf1_G2G1\MitoSys2\LSM\gfpNIPBLcF1_G1\DE_W0002_P0038\DE_2_W0002_P0038_T0001\TR1_W0001_P0083\TR1_2_W0001_P0083_T0001_R1_P5_K1_Ch2-Ch1.zen
1.938097e+01	2.133230e+00	20151202_gfpNIPBLcf1_G2G1\MitoSys2\LSM\gfpNIPBLcF1_G1\DE_W0002_P0038\DE_2_W0002_P0038_T0001\TR1_W0001_P0083\TR1_2_W0001_P0083_T0001_R1_P5_K1_Ch2-Ch1.zen
1.944097e+01	3.966470e+00	20151202_gfpNIPBLcf1_G2G1\MitoSys2\LSM\gfpNIPBLcF1_G1\DE_W0002_P0038\DE_2_W0002_P0038_T0001\TR1_W0001_P0083\TR1_2_W0001_P0083_T0001_R1_P5_K1_Ch2-Ch1.zen
1.950098e+01	2.616540e+00	20151202_gfpNIPBLcf1_G2G1\MitoSys2\LSM\gfpNIPBLcF1_G1\DE_W0002_P0038\DE_2_W0002_P0038_T0001\TR1_W0001_P0083\TR1_2_W0001_P0083_T0001_R1_P5_K1_Ch2-Ch1.zen
1.956098e+01	2.716530e+00	20151202_gfpNIPBLcf1_G2G1\MitoSys2\LSM\gfpNIPBLcF1_G1\DE_W0002_P0038\DE_2_W0002_P0038_T0001\TR1_W0001_P0083\TR1_2_W0001_P0083_T0001_R1_P5_K1_Ch2-Ch1.zen
1.962098e+01	2.633200e+00	20151202_gfpNIPBLcf1_G2G1\MitoSys2\LSM\gfpNIPBLcF1_G1\DE_W0002_P0038\DE_2_W0002_P0038_T0001\TR1_W0001_P0083\TR1_2_W0001_P0083_T0001_R1_P5_K1_Ch2-Ch1.zen
1.968099e+01	2.666530e+00	20151202_gfpNIPBLcf1_G2G1\MitoSys2\LSM\gfpNIPBLcF1_G1\DE_W0002_P0038\DE_2_W0002_P0038_T0001\TR1_W0001_P0083\TR1_2_W0001_P0083_T0001_R1_P5_K1_Ch2-Ch1.zen
1.974099e+01	2.099890e+00	20151202_gfpNIPBLcf1_G2G1\MitoSys2\LSM\gfpNIPBLcF1_G1\DE_W0002_P0038\DE_2_W0002_P0038_T0001\TR1_W0001_P0083\TR1_2_W0001_P0083_T0001_R1_P5_K1_Ch2-Ch1.zen
1.980099e+01	2.933190e+00	20151202_gfpNIPBLcf1_G2G1\MitoSys2\LSM\gfpNIPBLcF1_G1\DE_W0002_P0038\DE_2_W0002_P0038_T0001\TR1_W0001_P0083\TR1_2_W0001_P0083_T0001_R1_P5_K1_Ch2-Ch1.zen
1.986099e+01	2.699860e+00	20151202_gfpNIPBLcf1_G2G1\MitoSys2\LSM\gfpNIPBLcF1_G1\DE_W0002_P0038\DE_2_W0002_P0038_T0001\TR1_W0001_P0083\TR1_2_W0001_P0083_T0001_R1_P5_K1_Ch2-Ch1.zen
1.992100e+01	4.016470e+00	20151202_gfpNIPBLcf1_G2G1\MitoSys2\LSM\gfpNIPBLcF1_G1\DE_W0002_P0038\DE_2_W0002_P0038_T0001\TR1_W0001_P0083\TR1_2_W0001_P0083_T0001_R1_P5_K1_Ch2-Ch1.zen
1.998100e+01	4.033130e+00	20151202_gfpNIPBLcf1_G2G1\MitoSys2\LSM\gfpNIPBLcF1_G1\DE_W0002_P0038\DE_2_W0002_P0038_T0001\TR1_W0001_P0083\TR1_2_W0001_P0083_T0001_R1_P5_K1_Ch2-Ch1.zen
2.004100e+01	3.449830e+00	20151202_gfpNIPBLcf1_G2G1\MitoSys2\LSM\gfpNIPBLcF1_G1\DE_W0002_P0038\DE_2_W0002_P0038_T0001\TR1_W0001_P0083\TR1_2_W0001_P0083_T0001_R1_P5_K1_Ch2-Ch1.zen
2.010101e+01	2.966520e+00	20151202_gfpNIPBLcf1_G2G1\MitoSys2\LSM\gfpNIPBLcF1_G1\DE_W0002_P0038\DE_2_W0002_P0038_T0001\TR1_W0001_P0083\TR1_2_W0001_P0083_T0001_R1_P5_K1_Ch2-Ch1.zen
2.016101e+01	2.266550e+00	20151202_gfpNIPBLcf1_G2G1\MitoSys2\LSM\gfpNIPBLcF1_G1\DE_W0002_P0038\DE_2_W0002_P0038_T0001\TR1_W0001_P0083\TR1_2_W0001_P0083_T0001_R1_P5_K1_Ch2-Ch1.zen
2.022101e+01	2.549870e+00	20151202_gfpNIPBLcf1_G2G1\MitoSys2\LSM\gfpNIPBLcF1_G1\DE_W0002_P0038\DE_2_W0002_P0038_T0001\TR1_W0001_P0083\TR1_2_W0001_P0083_T0001_R1_P5_K1_Ch2-Ch1.zen
2.028102e+01	4.016470e+00	20151202_gfpNIPBLcf1_G2G1\MitoSys2\LSM\gfpNIPBLcF1_G1\DE_W0002_P0038\DE_2_W0002_P0038_T0001\TR1_W0001_P0083\TR1_2_W0001_P0083_T0001_R1_P5_K1_Ch2-Ch1.zen
2.034102e+01	2.133230e+00	20151202_gfpNIPBLcf1_G2G1\MitoSys2\LSM\gfpNIPBLcF1_G1\DE_W0002_P0038\DE_2_W0002_P0038_T0001\TR1_W0001_P0083\TR1_2_W0001_P0083_T0001_R1_P5_K1_Ch2-Ch1.zen
2.040102e+01	2.399880e+00	20151202_gfpNIPBLcf1_G2G1\MitoSys2\LSM\gfpNIPBLcF1_G1\DE_W0002_P0038\DE_2_W0002_P0038_T0001\TR1_W0001_P0083\TR1_2_W0001_P0083_T0001_R1_P5_K1_Ch2-Ch1.zen
2.046103e+01	1.516590e+00	20151202_gfpNIPBLcf1_G2G1\MitoSys2\LSM\gfpNIPBLcF1_G1\DE_W0002_P0038\DE_2_W0002_P0038_T0001\TR1_W0001_P0083\TR1_2_W0001_P0083_T0001_R1_P5_K1_Ch2-Ch1.zen
2.052103e+01	1.599920e+00	20151202_gfpNIPBLcf1_G2G1\MitoSys2\LSM\gfpNIPBLcF1_G1\DE_W0002_P0038\DE_2_W0002_P0038_T0001\TR1_W0001_P0083\TR1_2_W0001_P0083_T0001_R1_P5_K1_Ch2-Ch1.zen
2.058103e+01	1.966570e+00	20151202_gfpNIPBLcf1_G2G1\MitoSys2\LSM\gfpNIPBLcF1_G1\DE_W0002_P0038\DE_2_W0002_P0038_T0001\TR1_W0001_P0083\TR1_2_W0001_P0083_T0001_R1_P5_K1_Ch2-Ch1.zen
2.064104e+01	1.799910e+00	20151202_gfpNIPBLcf1_G2G1\MitoSys2\LSM\gfpNIPBLcF1_G1\DE_W0002_P0038\DE_2_W0002_P0038_T0001\TR1_W0001_P0083\TR1_2_W0001_P0083_T0001_R1_P5_K1_Ch2-Ch1.zen
2.070104e+01	1.883240e+00	20151202_gfpNIPBLcf1_G2G1\MitoSys2\LSM\gfpNIPBLcF1_G1\DE_W0002_P0038\DE_2_W0002_P0038_T0001\TR1_W0001_P0083\TR1_2_W0001_P0083_T0001_R1_P5_K1_Ch2-Ch1.zen
2.076104e+01	1.749910e+00	20151202_gfpNIPBLcf1_G2G1\MitoSys2\LSM\gfpNIPBLcF1_G1\DE_W0002_P0038\DE_2_W0002_P0038_T0001\TR1_W0001_P0083\TR1_2_W0001_P0083_T0001_R1_P5_K1_Ch2-Ch1.zen
2.082104e+01	1.733250e+00	20151202_gfpNIPBLcf1_G2G1\MitoSys2\LSM\gfpNIPBLcF1_G1\DE_W0002_P0038\DE_2_W0002_P0038_T0001\TR1_W0001_P0083\TR1_2_W0001_P0083_T0001_R1_P5_K1_Ch2-Ch1.zen
2.088105e+01	1.433260e+00	20151202_gfpNIPBLcf1_G2G1\MitoSys2\LSM\gfpNIPBLcF1_G1\DE_W0002_P0038\DE_2_W0002_P0038_T0001\TR1_W0001_P0083\TR1_2_W0001_P0083_T0001_R1_P5_K1_Ch2-Ch1.zen
2.094105e+01	2.216560e+00	20151202_gfpNIPBLcf1_G2G1\MitoSys2\LSM\gfpNIPBLcF1_G1\DE_W0002_P0038\DE_2_W0002_P0038_T0001\TR1_W0001_P0083\TR1_2_W0001_P0083_T0001_R1_P5_K1_Ch2-Ch1.zen
2.100105e+01	2.149890e+00	20151202_gfpNIPBLcf1_G2G1\MitoSys2\LSM\gfpNIPBLcF1_G1\DE_W0002_P0038\DE_2_W0002_P0038_T0001\TR1_W0001_P0083\TR1_2_W0001_P0083_T0001_R1_P5_K1_Ch2-Ch1.zen
2.106106e+01	1.949900e+00	20151202_gfpNIPBLcf1_G2G1\MitoSys2\LSM\gfpNIPBLcF1_G1\DE_W0002_P0038\DE_2_W0002_P0038_T0001\TR1_W0001_P0083\TR1_2_W0001_P0083_T0001_R1_P5_K1_Ch2-Ch1.zen
2.112106e+01	1.916570e+00	20151202_gfpNIPBLcf1_G2G1\MitoSys2\LSM\gfpNIPBLcF1_G1\DE_W0002_P0038\DE_2_W0002_P0038_T0001\TR1_W0001_P0083\TR1_2_W0001_P0083_T0001_R1_P5_K1_Ch2-Ch1.zen
2.118106e+01	1.733250e+00	20151202_gfpNIPBLcf1_G2G1\MitoSys2\LSM\gfpNIPBLcF1_G1\DE_W0002_P0038\DE_2_W0002_P0038_T0001\TR1_W0001_P0083\TR1_2_W0001_P0083_T0001_R1_P5_K1_Ch2-Ch1.zen
2.124106e+01	1.833240e+00	20151202_gfpNIPBLcf1_G2G1\MitoSys2\LSM\gfpNIPBLcF1_G1\DE_W0002_P0038\DE_2_W0002_P0038_T0001\TR1_W0001_P0083\TR1_2_W0001_P0083_T0001_R1_P5_K1_Ch2-Ch1.zen
2.130107e+01	1.799910e+00	20151202_gfpNIPBLcf1_G2G1\MitoSys2\LSM\gfpNIPBLcF1_G1\DE_W0002_P0038\DE_2_W0002_P0038_T0001\TR1_W0001_P0083\TR1_2_W0001_P0083_T0001_R1_P5_K1_Ch2-Ch1.zen
2.136107e+01	2.683200e+00	20151202_gfpNIPBLcf1_G2G1\MitoSys2\LSM\gfpNIPBLcF1_G1\DE_W0002_P0038\DE_2_W0002_P0038_T0001\TR1_W0001_P0083\TR1_2_W0001_P0083_T0001_R1_P5_K1_Ch2-Ch1.zen
2.142107e+01	2.949850e+00	20151202_gfpNIPBLcf1_G2G1\MitoSys2\LSM\gfpNIPBLcF1_G1\DE_W0002_P0038\DE_2_W0002_P0038_T0001\TR1_W0001_P0083\TR1_2_W0001_P0083_T0001_R1_P5_K1_Ch2-Ch1.zen
2.148108e+01	1.933240e+00	20151202_gfpNIPBLcf1_G2G1\MitoSys2\LSM\gfpNIPBLcF1_G1\DE_W0002_P0038\DE_2_W0002_P0038_T0001\TR1_W0001_P0083\TR1_2_W0001_P0083_T0001_R1_P5_K1_Ch2-Ch1.zen
2.154108e+01	1.616590e+00	20151202_gfpNIPBLcf1_G2G1\MitoSys2\LSM\gfpNIPBLcF1_G1\DE_W0002_P0038\DE_2_W0002_P0038_T0001\TR1_W0001_P0083\TR1_2_W0001_P0083_T0001_R1_P5_K1_Ch2-Ch1.zen
2.160108e+01	1.416600e+00	20151202_gfpNIPBLcf1_G2G1\MitoSys2\LSM\gfpNIPBLcF1_G1\DE_W0002_P0038\DE_2_W0002_P0038_T0001\TR1_W0001_P0083\TR1_2_W0001_P0083_T0001_R1_P5_K1_Ch2-Ch1.zen
2.166109e+01	1.883240e+00	20151202_gfpNIPBLcf1_G2G1\MitoSys2\LSM\gfpNIPBLcF1_G1\DE_W0002_P0038\DE_2_W0002_P0038_T0001\TR1_W0001_P0083\TR1_2_W0001_P0083_T0001_R1_P5_K1_Ch2-Ch1.zen
2.172109e+01	1.349930e+00	20151202_gfpNIPBLcf1_G2G1\MitoSys2\LSM\gfpNIPBLcF1_G1\DE_W0002_P0038\DE_2_W0002_P0038_T0001\TR1_W0001_P0083\TR1_2_W0001_P0083_T0001_R1_P5_K1_Ch2-Ch1.zen
2.178109e+01	1.633250e+00	20151202_gfpNIPBLcf1_G2G1\MitoSys2\LSM\gfpNIPBLcF1_G1\DE_W0002_P0038\DE_2_W0002_P0038_T0001\TR1_W0001_P0083\TR1_2_W0001_P0083_T0001_R1_P5_K1_Ch2-Ch1.zen
2.184109e+01	1.566590e+00	20151202_gfpNIPBLcf1_G2G1\MitoSys2\LSM\gfpNIPBLcF1_G1\DE_W0002_P0038\DE_2_W0002_P0038_T0001\TR1_W0001_P0083\TR1_2_W0001_P0083_T0001_R1_P5_K1_Ch2-Ch1.zen
2.190110e+01	2.566540e+00	20151202_gfpNIPBLcf1_G2G1\MitoSys2\LSM\gfpNIPBLcF1_G1\DE_W0002_P0038\DE_2_W0002_P0038_T0001\TR1_W0001_P0083\TR1_2_W0001_P0083_T0001_R1_P5_K1_Ch2-Ch1.zen
2.196110e+01	1.733250e+00	20151202_gfpNIPBLcf1_G2G1\MitoSys2\LSM\gfpNIPBLcF1_G1\DE_W0002_P0038\DE_2_W0002_P0038_T0001\TR1_W0001_P0083\TR1_2_W0001_P0083_T0001_R1_P5_K1_Ch2-Ch1.zen
2.202110e+01	1.616590e+00	20151202_gfpNIPBLcf1_G2G1\MitoSys2\LSM\gfpNIPBLcF1_G1\DE_W0002_P0038\DE_2_W0002_P0038_T0001\TR1_W0001_P0083\TR1_2_W0001_P0083_T0001_R1_P5_K1_Ch2-Ch1.zen
2.208111e+01	1.666580e+00	20151202_gfpNIPBLcf1_G2G1\MitoSys2\LSM\gfpNIPBLcF1_G1\DE_W0002_P0038\DE_2_W0002_P0038_T0001\TR1_W0001_P0083\TR1_2_W0001_P0083_T0001_R1_P5_K1_Ch2-Ch1.zen
2.214111e+01	1.666580e+00	20151202_gfpNIPBLcf1_G2G1\MitoSys2\LSM\gfpNIPBLcF1_G1\DE_W0002_P0038\DE_2_W0002_P0038_T0001\TR1_W0001_P0083\TR1_2_W0001_P0083_T0001_R1_P5_K1_Ch2-Ch1.zen
2.220111e+01	1.633250e+00	20151202_gfpNIPBLcf1_G2G1\MitoSys2\LSM\gfpNIPBLcF1_G1\DE_W0002_P0038\DE_2_W0002_P0038_T0001\TR1_W0001_P0083\TR1_2_W0001_P0083_T0001_R1_P5_K1_Ch2-Ch1.zen
2.226112e+01	2.016570e+00	20151202_gfpNIPBLcf1_G2G1\MitoSys2\LSM\gfpNIPBLcF1_G1\DE_W0002_P0038\DE_2_W0002_P0038_T0001\TR1_W0001_P0083\TR1_2_W0001_P0083_T0001_R1_P5_K1_Ch2-Ch1.zen
2.232112e+01	2.066560e+00	20151202_gfpNIPBLcf1_G2G1\MitoSys2\LSM\gfpNIPBLcF1_G1\DE_W0002_P0038\DE_2_W0002_P0038_T0001\TR1_W0001_P0083\TR1_2_W0001_P0083_T0001_R1_P5_K1_Ch2-Ch1.zen
2.238112e+01	1.533260e+00	20151202_gfpNIPBLcf1_G2G1\MitoSys2\LSM\gfpNIPBLcF1_G1\DE_W0002_P0038\DE_2_W0002_P0038_T0001\TR1_W0001_P0083\TR1_2_W0001_P0083_T0001_R1_P5_K1_Ch2-Ch1.zen
2.244112e+01	1.699910e+00	20151202_gfpNIPBLcf1_G2G1\MitoSys2\LSM\gfpNIPBLcF1_G1\DE_W0002_P0038\DE_2_W0002_P0038_T0001\TR1_W0001_P0083\TR1_2_W0001_P0083_T0001_R1_P5_K1_Ch2-Ch1.zen
2.250113e+01	1.549920e+00	20151202_gfpNIPBLcf1_G2G1\MitoSys2\LSM\gfpNIPBLcF1_G1\DE_W0002_P0038\DE_2_W0002_P0038_T0001\TR1_W0001_P0083\TR1_2_W0001_P0083_T0001_R1_P5_K1_Ch2-Ch1.zen
2.256113e+01	1.783240e+00	20151202_gfpNIPBLcf1_G2G1\MitoSys2\LSM\gfpNIPBLcF1_G1\DE_W0002_P0038\DE_2_W0002_P0038_T0001\TR1_W0001_P0083\TR1_2_W0001_P0083_T0001_R1_P5_K1_Ch2-Ch1.zen
2.262113e+01	1.633250e+00	20151202_gfpNIPBLcf1_G2G1\MitoSys2\LSM\gfpNIPBLcF1_G1\DE_W0002_P0038\DE_2_W0002_P0038_T0001\TR1_W0001_P0083\TR1_2_W0001_P0083_T0001_R1_P5_K1_Ch2-Ch1.zen
2.268114e+01	2.099890e+00	20151202_gfpNIPBLcf1_G2G1\MitoSys2\LSM\gfpNIPBLcF1_G1\DE_W0002_P0038\DE_2_W0002_P0038_T0001\TR1_W0001_P0083\TR1_2_W0001_P0083_T0001_R1_P5_K1_Ch2-Ch1.zen
2.274114e+01	1.999900e+00	20151202_gfpNIPBLcf1_G2G1\MitoSys2\LSM\gfpNIPBLcF1_G1\DE_W0002_P0038\DE_2_W0002_P0038_T0001\TR1_W0001_P0083\TR1_2_W0001_P0083_T0001_R1_P5_K1_Ch2-Ch1.zen
2.280114e+01	1.716580e+00	20151202_gfpNIPBLcf1_G2G1\MitoSys2\LSM\gfpNIPBLcF1_G1\DE_W0002_P0038\DE_2_W0002_P0038_T0001\TR1_W0001_P0083\TR1_2_W0001_P0083_T0001_R1_P5_K1_Ch2-Ch1.zen
2.286115e+01	1.616590e+00	20151202_gfpNIPBLcf1_G2G1\MitoSys2\LSM\gfpNIPBLcF1_G1\DE_W0002_P0038\DE_2_W0002_P0038_T0001\TR1_W0001_P0083\TR1_2_W0001_P0083_T0001_R1_P5_K1_Ch2-Ch1.zen
2.292115e+01	1.799910e+00	20151202_gfpNIPBLcf1_G2G1\MitoSys2\LSM\gfpNIPBLcF1_G1\DE_W0002_P0038\DE_2_W0002_P0038_T0001\TR1_W0001_P0083\TR1_2_W0001_P0083_T0001_R1_P5_K1_Ch2-Ch1.zen
2.298115e+01	1.399930e+00	20151202_gfpNIPBLcf1_G2G1\MitoSys2\LSM\gfpNIPBLcF1_G1\DE_W0002_P0038\DE_2_W0002_P0038_T0001\TR1_W0001_P0083\TR1_2_W0001_P0083_T0001_R1_P5_K1_Ch2-Ch1.zen
2.304115e+01	1.766580e+00	20151202_gfpNIPBLcf1_G2G1\MitoSys2\LSM\gfpNIPBLcF1_G1\DE_W0002_P0038\DE_2_W0002_P0038_T0001\TR1_W0001_P0083\TR1_2_W0001_P0083_T0001_R1_P5_K1_Ch2-Ch1.zen
2.310116e+01	2.716530e+00	20151202_gfpNIPBLcf1_G2G1\MitoSys2\LSM\gfpNIPBLcF1_G1\DE_W0002_P0038\DE_2_W0002_P0038_T0001\TR1_W0001_P0083\TR1_2_W0001_P0083_T0001_R1_P5_K1_Ch2-Ch1.zen
2.316116e+01	2.399880e+00	20151202_gfpNIPBLcf1_G2G1\MitoSys2\LSM\gfpNIPBLcF1_G1\DE_W0002_P0038\DE_2_W0002_P0038_T0001\TR1_W0001_P0083\TR1_2_W0001_P0083_T0001_R1_P5_K1_Ch2-Ch1.zen
2.322116e+01	1.966570e+00	20151202_gfpNIPBLcf1_G2G1\MitoSys2\LSM\gfpNIPBLcF1_G1\DE_W0002_P0038\DE_2_W0002_P0038_T0001\TR1_W0001_P0083\TR1_2_W0001_P0083_T0001_R1_P5_K1_Ch2-Ch1.zen
2.328117e+01	1.699910e+00	20151202_gfpNIPBLcf1_G2G1\MitoSys2\LSM\gfpNIPBLcF1_G1\DE_W0002_P0038\DE_2_W0002_P0038_T0001\TR1_W0001_P0083\TR1_2_W0001_P0083_T0001_R1_P5_K1_Ch2-Ch1.zen
2.334117e+01	1.816580e+00	20151202_gfpNIPBLcf1_G2G1\MitoSys2\LSM\gfpNIPBLcF1_G1\DE_W0002_P0038\DE_2_W0002_P0038_T0001\TR1_W0001_P0083\TR1_2_W0001_P0083_T0001_R1_P5_K1_Ch2-Ch1.zen
2.340117e+01	1.733250e+00	20151202_gfpNIPBLcf1_G2G1\MitoSys2\LSM\gfpNIPBLcF1_G1\DE_W0002_P0038\DE_2_W0002_P0038_T0001\TR1_W0001_P0083\TR1_2_W0001_P0083_T0001_R1_P5_K1_Ch2-Ch1.zen
2.346118e+01	2.433210e+00	20151202_gfpNIPBLcf1_G2G1\MitoSys2\LSM\gfpNIPBLcF1_G1\DE_W0002_P0038\DE_2_W0002_P0038_T0001\TR1_W0001_P0083\TR1_2_W0001_P0083_T0001_R1_P5_K1_Ch2-Ch1.zen
2.352118e+01	3.333170e+00	20151202_gfpNIPBLcf1_G2G1\MitoSys2\LSM\gfpNIPBLcF1_G1\DE_W0002_P0038\DE_2_W0002_P0038_T0001\TR1_W0001_P0083\TR1_2_W0001_P0083_T0001_R1_P5_K1_Ch2-Ch1.zen
2.358118e+01	2.099890e+00	20151202_gfpNIPBLcf1_G2G1\MitoSys2\LSM\gfpNIPBLcF1_G1\DE_W0002_P0038\DE_2_W0002_P0038_T0001\TR1_W0001_P0083\TR1_2_W0001_P0083_T0001_R1_P5_K1_Ch2-Ch1.zen
2.364118e+01	2.449880e+00	20151202_gfpNIPBLcf1_G2G1\MitoSys2\LSM\gfpNIPBLcF1_G1\DE_W0002_P0038\DE_2_W0002_P0038_T0001\TR1_W0001_P0083\TR1_2_W0001_P0083_T0001_R1_P5_K1_Ch2-Ch1.zen
2.370119e+01	2.083230e+00	20151202_gfpNIPBLcf1_G2G1\MitoSys2\LSM\gfpNIPBLcF1_G1\DE_W0002_P0038\DE_2_W0002_P0038_T0001\TR1_W0001_P0083\TR1_2_W0001_P0083_T0001_R1_P5_K1_Ch2-Ch1.zen
2.376119e+01	1.966570e+00	20151202_gfpNIPBLcf1_G2G1\MitoSys2\LSM\gfpNIPBLcF1_G1\DE_W0002_P0038\DE_2_W0002_P0038_T0001\TR1_W0001_P0083\TR1_2_W0001_P0083_T0001_R1_P5_K1_Ch2-Ch1.zen
2.382119e+01	2.633200e+00	20151202_gfpNIPBLcf1_G2G1\MitoSys2\LSM\gfpNIPBLcF1_G1\DE_W0002_P0038\DE_2_W0002_P0038_T0001\TR1_W0001_P0083\TR1_2_W0001_P0083_T0001_R1_P5_K1_Ch2-Ch1.zen
2.388120e+01	2.249890e+00	20151202_gfpNIPBLcf1_G2G1\MitoSys2\LSM\gfpNIPBLcF1_G1\DE_W0002_P0038\DE_2_W0002_P0038_T0001\TR1_W0001_P0083\TR1_2_W0001_P0083_T0001_R1_P5_K1_Ch2-Ch1.zen
2.394120e+01	1.849910e+00	20151202_gfpNIPBLcf1_G2G1\MitoSys2\LSM\gfpNIPBLcF1_G1\DE_W0002_P0038\DE_2_W0002_P0038_T0001\TR1_W0001_P0083\TR1_2_W0001_P0083_T0001_R1_P5_K1_Ch2-Ch1.zen
2.400120e+01	2.133230e+00	20151202_gfpNIPBLcf1_G2G1\MitoSys2\LSM\gfpNIPBLcF1_G1\DE_W0002_P0038\DE_2_W0002_P0038_T0001\TR1_W0001_P0083\TR1_2_W0001_P0083_T0001_R1_P5_K1_Ch2-Ch1.zen
2.406120e+01	1.949900e+00	20151202_gfpNIPBLcf1_G2G1\MitoSys2\LSM\gfpNIPBLcF1_G1\DE_W0002_P0038\DE_2_W0002_P0038_T0001\TR1_W0001_P0083\TR1_2_W0001_P0083_T0001_R1_P5_K1_Ch2-Ch1.zen
2.412121e+01	2.716530e+00	20151202_gfpNIPBLcf1_G2G1\MitoSys2\LSM\gfpNIPBLcF1_G1\DE_W0002_P0038\DE_2_W0002_P0038_T0001\TR1_W0001_P0083\TR1_2_W0001_P0083_T0001_R1_P5_K1_Ch2-Ch1.zen
2.418121e+01	2.516540e+00	20151202_gfpNIPBLcf1_G2G1\MitoSys2\LSM\gfpNIPBLcF1_G1\DE_W0002_P0038\DE_2_W0002_P0038_T0001\TR1_W0001_P0083\TR1_2_W0001_P0083_T0001_R1_P5_K1_Ch2-Ch1.zen
2.424121e+01	2.649870e+00	20151202_gfpNIPBLcf1_G2G1\MitoSys2\LSM\gfpNIPBLcF1_G1\DE_W0002_P0038\DE_2_W0002_P0038_T0001\TR1_W0001_P0083\TR1_2_W0001_P0083_T0001_R1_P5_K1_Ch2-Ch1.zen
2.430122e+01	2.199890e+00	20151202_gfpNIPBLcf1_G2G1\MitoSys2\LSM\gfpNIPBLcF1_G1\DE_W0002_P0038\DE_2_W0002_P0038_T0001\TR1_W0001_P0083\TR1_2_W0001_P0083_T0001_R1_P5_K1_Ch2-Ch1.zen
2.436122e+01	2.049900e+00	20151202_gfpNIPBLcf1_G2G1\MitoSys2\LSM\gfpNIPBLcF1_G1\DE_W0002_P0038\DE_2_W0002_P0038_T0001\TR1_W0001_P0083\TR1_2_W0001_P0083_T0001_R1_P5_K1_Ch2-Ch1.zen
2.442122e+01	2.533210e+00	20151202_gfpNIPBLcf1_G2G1\MitoSys2\LSM\gfpNIPBLcF1_G1\DE_W0002_P0038\DE_2_W0002_P0038_T0001\TR1_W0001_P0083\TR1_2_W0001_P0083_T0001_R1_P5_K1_Ch2-Ch1.zen
2.448123e+01	2.483210e+00	20151202_gfpNIPBLcf1_G2G1\MitoSys2\LSM\gfpNIPBLcF1_G1\DE_W0002_P0038\DE_2_W0002_P0038_T0001\TR1_W0001_P0083\TR1_2_W0001_P0083_T0001_R1_P5_K1_Ch2-Ch1.zen
2.454123e+01	2.549870e+00	20151202_gfpNIPBLcf1_G2G1\MitoSys2\LSM\gfpNIPBLcF1_G1\DE_W0002_P0038\DE_2_W0002_P0038_T0001\TR1_W0001_P0083\TR1_2_W0001_P0083_T0001_R1_P5_K1_Ch2-Ch1.zen
2.460123e+01	3.966470e+00	20151202_gfpNIPBLcf1_G2G1\MitoSys2\LSM\gfpNIPBLcF1_G1\DE_W0002_P0038\DE_2_W0002_P0038_T0001\TR1_W0001_P0083\TR1_2_W0001_P0083_T0001_R1_P5_K1_Ch2-Ch1.zen
2.466124e+01	1.949900e+00	20151202_gfpNIPBLcf1_G2G1\MitoSys2\LSM\gfpNIPBLcF1_G1\DE_W0002_P0038\DE_2_W0002_P0038_T0001\TR1_W0001_P0083\TR1_2_W0001_P0083_T0001_R1_P5_K1_Ch2-Ch1.zen
2.472124e+01	2.166560e+00	20151202_gfpNIPBLcf1_G2G1\MitoSys2\LSM\gfpNIPBLcF1_G1\DE_W0002_P0038\DE_2_W0002_P0038_T0001\TR1_W0001_P0083\TR1_2_W0001_P0083_T0001_R1_P5_K1_Ch2-Ch1.zen
2.478124e+01	2.299880e+00	20151202_gfpNIPBLcf1_G2G1\MitoSys2\LSM\gfpNIPBLcF1_G1\DE_W0002_P0038\DE_2_W0002_P0038_T0001\TR1_W0001_P0083\TR1_2_W0001_P0083_T0001_R1_P5_K1_Ch2-Ch1.zen
2.484124e+01	2.416550e+00	20151202_gfpNIPBLcf1_G2G1\MitoSys2\LSM\gfpNIPBLcF1_G1\DE_W0002_P0038\DE_2_W0002_P0038_T0001\TR1_W0001_P0083\TR1_2_W0001_P0083_T0001_R1_P5_K1_Ch2-Ch1.zen
2.490125e+01	2.716530e+00	20151202_gfpNIPBLcf1_G2G1\MitoSys2\LSM\gfpNIPBLcF1_G1\DE_W0002_P0038\DE_2_W0002_P0038_T0001\TR1_W0001_P0083\TR1_2_W0001_P0083_T0001_R1_P5_K1_Ch2-Ch1.zen
2.496125e+01	2.283220e+00	20151202_gfpNIPBLcf1_G2G1\MitoSys2\LSM\gfpNIPBLcF1_G1\DE_W0002_P0038\DE_2_W0002_P0038_T0001\TR1_W0001_P0083\TR1_2_W0001_P0083_T0001_R1_P5_K1_Ch2-Ch1.zen
2.502125e+01	2.133230e+00	20151202_gfpNIPBLcf1_G2G1\MitoSys2\LSM\gfpNIPBLcF1_G1\DE_W0002_P0038\DE_2_W0002_P0038_T0001\TR1_W0001_P0083\TR1_2_W0001_P0083_T0001_R1_P5_K1_Ch2-Ch1.zen
2.508126e+01	3.049850e+00	20151202_gfpNIPBLcf1_G2G1\MitoSys2\LSM\gfpNIPBLcF1_G1\DE_W0002_P0038\DE_2_W0002_P0038_T0001\TR1_W0001_P0083\TR1_2_W0001_P0083_T0001_R1_P5_K1_Ch2-Ch1.zen
2.514126e+01	2.549870e+00	20151202_gfpNIPBLcf1_G2G1\MitoSys2\LSM\gfpNIPBLcF1_G1\DE_W0002_P0038\DE_2_W0002_P0038_T0001\TR1_W0001_P0083\TR1_2_W0001_P0083_T0001_R1_P5_K1_Ch2-Ch1.zen
2.520126e+01	2.766530e+00	20151202_gfpNIPBLcf1_G2G1\MitoSys2\LSM\gfpNIPBLcF1_G1\DE_W0002_P0038\DE_2_W0002_P0038_T0001\TR1_W0001_P0083\TR1_2_W0001_P0083_T0001_R1_P5_K1_Ch2-Ch1.zen
2.526126e+01	3.266500e+00	20151202_gfpNIPBLcf1_G2G1\MitoSys2\LSM\gfpNIPBLcF1_G1\DE_W0002_P0038\DE_2_W0002_P0038_T0001\TR1_W0001_P0083\TR1_2_W0001_P0083_T0001_R1_P5_K1_Ch2-Ch1.zen
2.532127e+01	2.549870e+00	20151202_gfpNIPBLcf1_G2G1\MitoSys2\LSM\gfpNIPBLcF1_G1\DE_W0002_P0038\DE_2_W0002_P0038_T0001\TR1_W0001_P0083\TR1_2_W0001_P0083_T0001_R1_P5_K1_Ch2-Ch1.zen
2.538127e+01	2.883190e+00	20151202_gfpNIPBLcf1_G2G1\MitoSys2\LSM\gfpNIPBLcF1_G1\DE_W0002_P0038\DE_2_W0002_P0038_T0001\TR1_W0001_P0083\TR1_2_W0001_P0083_T0001_R1_P5_K1_Ch2-Ch1.zen
2.544127e+01	3.383160e+00	20151202_gfpNIPBLcf1_G2G1\MitoSys2\LSM\gfpNIPBLcF1_G1\DE_W0002_P0038\DE_2_W0002_P0038_T0001\TR1_W0001_P0083\TR1_2_W0001_P0083_T0001_R1_P5_K1_Ch2-Ch1.zen
2.550128e+01	2.666530e+00	20151202_gfpNIPBLcf1_G2G1\MitoSys2\LSM\gfpNIPBLcF1_G1\DE_W0002_P0038\DE_2_W0002_P0038_T0001\TR1_W0001_P0083\TR1_2_W0001_P0083_T0001_R1_P5_K1_Ch2-Ch1.zen
2.556128e+01	2.116560e+00	20151202_gfpNIPBLcf1_G2G1\MitoSys2\LSM\gfpNIPBLcF1_G1\DE_W0002_P0038\DE_2_W0002_P0038_T0001\TR1_W0001_P0083\TR1_2_W0001_P0083_T0001_R1_P5_K1_Ch2-Ch1.zen
2.562128e+01	2.133230e+00	20151202_gfpNIPBLcf1_G2G1\MitoSys2\LSM\gfpNIPBLcF1_G1\DE_W0002_P0038\DE_2_W0002_P0038_T0001\TR1_W0001_P0083\TR1_2_W0001_P0083_T0001_R1_P5_K1_Ch2-Ch1.zen
2.568129e+01	2.066560e+00	20151202_gfpNIPBLcf1_G2G1\MitoSys2\LSM\gfpNIPBLcF1_G1\DE_W0002_P0038\DE_2_W0002_P0038_T0001\TR1_W0001_P0083\TR1_2_W0001_P0083_T0001_R1_P5_K1_Ch2-Ch1.zen
2.574129e+01	2.316550e+00	20151202_gfpNIPBLcf1_G2G1\MitoSys2\LSM\gfpNIPBLcF1_G1\DE_W0002_P0038\DE_2_W0002_P0038_T0001\TR1_W0001_P0083\TR1_2_W0001_P0083_T0001_R1_P5_K1_Ch2-Ch1.zen
2.580129e+01	2.833190e+00	20151202_gfpNIPBLcf1_G2G1\MitoSys2\LSM\gfpNIPBLcF1_G1\DE_W0002_P0038\DE_2_W0002_P0038_T0001\TR1_W0001_P0083\TR1_2_W0001_P0083_T0001_R1_P5_K1_Ch2-Ch1.zen
2.586130e+01	2.133230e+00	20151202_gfpNIPBLcf1_G2G1\MitoSys2\LSM\gfpNIPBLcF1_G1\DE_W0002_P0038\DE_2_W0002_P0038_T0001\TR1_W0001_P0083\TR1_2_W0001_P0083_T0001_R1_P5_K1_Ch2-Ch1.zen
2.592130e+01	2.383210e+00	20151202_gfpNIPBLcf1_G2G1\MitoSys2\LSM\gfpNIPBLcF1_G1\DE_W0002_P0038\DE_2_W0002_P0038_T0001\TR1_W0001_P0083\TR1_2_W0001_P0083_T0001_R1_P5_K1_Ch2-Ch1.zen
2.598130e+01	2.199890e+00	20151202_gfpNIPBLcf1_G2G1\MitoSys2\LSM\gfpNIPBLcF1_G1\DE_W0002_P0038\DE_2_W0002_P0038_T0001\TR1_W0001_P0083\TR1_2_W0001_P0083_T0001_R1_P5_K1_Ch2-Ch1.zen
2.604131e+01	2.433210e+00	20151202_gfpNIPBLcf1_G2G1\MitoSys2\LSM\gfpNIPBLcF1_G1\DE_W0002_P0038\DE_2_W0002_P0038_T0001\TR1_W0001_P0083\TR1_2_W0001_P0083_T0001_R1_P5_K1_Ch2-Ch1.zen
2.610131e+01	3.299830e+00	20151202_gfpNIPBLcf1_G2G1\MitoSys2\LSM\gfpNIPBLcF1_G1\DE_W0002_P0038\DE_2_W0002_P0038_T0001\TR1_W0001_P0083\TR1_2_W0001_P0083_T0001_R1_P5_K1_Ch2-Ch1.zen
2.616131e+01	2.833190e+00	20151202_gfpNIPBLcf1_G2G1\MitoSys2\LSM\gfpNIPBLcF1_G1\DE_W0002_P0038\DE_2_W0002_P0038_T0001\TR1_W0001_P0083\TR1_2_W0001_P0083_T0001_R1_P5_K1_Ch2-Ch1.zen
2.622131e+01	2.599870e+00	20151202_gfpNIPBLcf1_G2G1\MitoSys2\LSM\gfpNIPBLcF1_G1\DE_W0002_P0038\DE_2_W0002_P0038_T0001\TR1_W0001_P0083\TR1_2_W0001_P0083_T0001_R1_P5_K1_Ch2-Ch1.zen
2.628132e+01	2.816530e+00	20151202_gfpNIPBLcf1_G2G1\MitoSys2\LSM\gfpNIPBLcF1_G1\DE_W0002_P0038\DE_2_W0002_P0038_T0001\TR1_W0001_P0083\TR1_2_W0001_P0083_T0001_R1_P5_K1_Ch2-Ch1.zen
2.634132e+01	2.433210e+00	20151202_gfpNIPBLcf1_G2G1\MitoSys2\LSM\gfpNIPBLcF1_G1\DE_W0002_P0038\DE_2_W0002_P0038_T0001\TR1_W0001_P0083\TR1_2_W0001_P0083_T0001_R1_P5_K1_Ch2-Ch1.zen
2.640132e+01	2.466540e+00	20151202_gfpNIPBLcf1_G2G1\MitoSys2\LSM\gfpNIPBLcF1_G1\DE_W0002_P0038\DE_2_W0002_P0038_T0001\TR1_W0001_P0083\TR1_2_W0001_P0083_T0001_R1_P5_K1_Ch2-Ch1.zen
2.646133e+01	2.383210e+00	20151202_gfpNIPBLcf1_G2G1\MitoSys2\LSM\gfpNIPBLcF1_G1\DE_W0002_P0038\DE_2_W0002_P0038_T0001\TR1_W0001_P0083\TR1_2_W0001_P0083_T0001_R1_P5_K1_Ch2-Ch1.zen
2.652133e+01	1.433260e+00	20151202_gfpNIPBLcf1_G2G1\MitoSys2\LSM\gfpNIPBLcF1_G1\DE_W0002_P0038\DE_2_W0002_P0038_T0001\TR1_W0001_P0083\TR1_2_W0001_P0083_T0001_R1_P5_K1_Ch2-Ch1.zen
2.658133e+01	1.916570e+00	20151202_gfpNIPBLcf1_G2G1\MitoSys2\LSM\gfpNIPBLcF1_G1\DE_W0002_P0038\DE_2_W0002_P0038_T0001\TR1_W0001_P0083\TR1_2_W0001_P0083_T0001_R1_P5_K1_Ch2-Ch1.zen
2.664133e+01	1.866570e+00	20151202_gfpNIPBLcf1_G2G1\MitoSys2\LSM\gfpNIPBLcF1_G1\DE_W0002_P0038\DE_2_W0002_P0038_T0001\TR1_W0001_P0083\TR1_2_W0001_P0083_T0001_R1_P5_K1_Ch2-Ch1.zen
2.670134e+01	1.883240e+00	20151202_gfpNIPBLcf1_G2G1\MitoSys2\LSM\gfpNIPBLcF1_G1\DE_W0002_P0038\DE_2_W0002_P0038_T0001\TR1_W0001_P0083\TR1_2_W0001_P0083_T0001_R1_P5_K1_Ch2-Ch1.zen
2.676134e+01	1.883240e+00	20151202_gfpNIPBLcf1_G2G1\MitoSys2\LSM\gfpNIPBLcF1_G1\DE_W0002_P0038\DE_2_W0002_P0038_T0001\TR1_W0001_P0083\TR1_2_W0001_P0083_T0001_R1_P5_K1_Ch2-Ch1.zen
2.682134e+01	2.483210e+00	20151202_gfpNIPBLcf1_G2G1\MitoSys2\LSM\gfpNIPBLcF1_G1\DE_W0002_P0038\DE_2_W0002_P0038_T0001\TR1_W0001_P0083\TR1_2_W0001_P0083_T0001_R1_P5_K1_Ch2-Ch1.zen
2.688135e+01	2.033230e+00	20151202_gfpNIPBLcf1_G2G1\MitoSys2\LSM\gfpNIPBLcF1_G1\DE_W0002_P0038\DE_2_W0002_P0038_T0001\TR1_W0001_P0083\TR1_2_W0001_P0083_T0001_R1_P5_K1_Ch2-Ch1.zen
2.694135e+01	2.816530e+00	20151202_gfpNIPBLcf1_G2G1\MitoSys2\LSM\gfpNIPBLcF1_G1\DE_W0002_P0038\DE_2_W0002_P0038_T0001\TR1_W0001_P0083\TR1_2_W0001_P0083_T0001_R1_P5_K1_Ch2-Ch1.zen
2.700135e+01	2.316550e+00	20151202_gfpNIPBLcf1_G2G1\MitoSys2\LSM\gfpNIPBLcF1_G1\DE_W0002_P0038\DE_2_W0002_P0038_T0001\TR1_W0001_P0083\TR1_2_W0001_P0083_T0001_R1_P5_K1_Ch2-Ch1.zen
2.706136e+01	1.599920e+00	20151202_gfpNIPBLcf1_G2G1\MitoSys2\LSM\gfpNIPBLcF1_G1\DE_W0002_P0038\DE_2_W0002_P0038_T0001\TR1_W0001_P0083\TR1_2_W0001_P0083_T0001_R1_P5_K1_Ch2-Ch1.zen
2.712136e+01	1.583250e+00	20151202_gfpNIPBLcf1_G2G1\MitoSys2\LSM\gfpNIPBLcF1_G1\DE_W0002_P0038\DE_2_W0002_P0038_T0001\TR1_W0001_P0083\TR1_2_W0001_P0083_T0001_R1_P5_K1_Ch2-Ch1.zen
2.718136e+01	2.083230e+00	20151202_gfpNIPBLcf1_G2G1\MitoSys2\LSM\gfpNIPBLcF1_G1\DE_W0002_P0038\DE_2_W0002_P0038_T0001\TR1_W0001_P0083\TR1_2_W0001_P0083_T0001_R1_P5_K1_Ch2-Ch1.zen
2.724137e+01	2.333220e+00	20151202_gfpNIPBLcf1_G2G1\MitoSys2\LSM\gfpNIPBLcF1_G1\DE_W0002_P0038\DE_2_W0002_P0038_T0001\TR1_W0001_P0083\TR1_2_W0001_P0083_T0001_R1_P5_K1_Ch2-Ch1.zen
2.730137e+01	1.299930e+00	20151202_gfpNIPBLcf1_G2G1\MitoSys2\LSM\gfpNIPBLcF1_G1\DE_W0002_P0038\DE_2_W0002_P0038_T0001\TR1_W0001_P0083\TR1_2_W0001_P0083_T0001_R1_P5_K1_Ch2-Ch1.zen
2.736137e+01	1.966570e+00	20151202_gfpNIPBLcf1_G2G1\MitoSys2\LSM\gfpNIPBLcF1_G1\DE_W0002_P0038\DE_2_W0002_P0038_T0001\TR1_W0001_P0083\TR1_2_W0001_P0083_T0001_R1_P5_K1_Ch2-Ch1.zen
2.742137e+01	2.283220e+00	20151202_gfpNIPBLcf1_G2G1\MitoSys2\LSM\gfpNIPBLcF1_G1\DE_W0002_P0038\DE_2_W0002_P0038_T0001\TR1_W0001_P0083\TR1_2_W0001_P0083_T0001_R1_P5_K1_Ch2-Ch1.zen
2.748138e+01	2.616540e+00	20151202_gfpNIPBLcf1_G2G1\MitoSys2\LSM\gfpNIPBLcF1_G1\DE_W0002_P0038\DE_2_W0002_P0038_T0001\TR1_W0001_P0083\TR1_2_W0001_P0083_T0001_R1_P5_K1_Ch2-Ch1.zen
2.754138e+01	2.633200e+00	20151202_gfpNIPBLcf1_G2G1\MitoSys2\LSM\gfpNIPBLcF1_G1\DE_W0002_P0038\DE_2_W0002_P0038_T0001\TR1_W0001_P0083\TR1_2_W0001_P0083_T0001_R1_P5_K1_Ch2-Ch1.zen
2.760138e+01	2.566540e+00	20151202_gfpNIPBLcf1_G2G1\MitoSys2\LSM\gfpNIPBLcF1_G1\DE_W0002_P0038\DE_2_W0002_P0038_T0001\TR1_W0001_P0083\TR1_2_W0001_P0083_T0001_R1_P5_K1_Ch2-Ch1.zen
2.766139e+01	2.366550e+00	20151202_gfpNIPBLcf1_G2G1\MitoSys2\LSM\gfpNIPBLcF1_G1\DE_W0002_P0038\DE_2_W0002_P0038_T0001\TR1_W0001_P0083\TR1_2_W0001_P0083_T0001_R1_P5_K1_Ch2-Ch1.zen
2.772139e+01	1.999900e+00	20151202_gfpNIPBLcf1_G2G1\MitoSys2\LSM\gfpNIPBLcF1_G1\DE_W0002_P0038\DE_2_W0002_P0038_T0001\TR1_W0001_P0083\TR1_2_W0001_P0083_T0001_R1_P5_K1_Ch2-Ch1.zen
2.778139e+01	2.033230e+00	20151202_gfpNIPBLcf1_G2G1\MitoSys2\LSM\gfpNIPBLcF1_G1\DE_W0002_P0038\DE_2_W0002_P0038_T0001\TR1_W0001_P0083\TR1_2_W0001_P0083_T0001_R1_P5_K1_Ch2-Ch1.zen
2.784139e+01	2.499870e+00	20151202_gfpNIPBLcf1_G2G1\MitoSys2\LSM\gfpNIPBLcF1_G1\DE_W0002_P0038\DE_2_W0002_P0038_T0001\TR1_W0001_P0083\TR1_2_W0001_P0083_T0001_R1_P5_K1_Ch2-Ch1.zen
2.790140e+01	2.149890e+00	20151202_gfpNIPBLcf1_G2G1\MitoSys2\LSM\gfpNIPBLcF1_G1\DE_W0002_P0038\DE_2_W0002_P0038_T0001\TR1_W0001_P0083\TR1_2_W0001_P0083_T0001_R1_P5_K1_Ch2-Ch1.zen
2.796140e+01	1.866570e+00	20151202_gfpNIPBLcf1_G2G1\MitoSys2\LSM\gfpNIPBLcF1_G1\DE_W0002_P0038\DE_2_W0002_P0038_T0001\TR1_W0001_P0083\TR1_2_W0001_P0083_T0001_R1_P5_K1_Ch2-Ch1.zen
2.802140e+01	1.949900e+00	20151202_gfpNIPBLcf1_G2G1\MitoSys2\LSM\gfpNIPBLcF1_G1\DE_W0002_P0038\DE_2_W0002_P0038_T0001\TR1_W0001_P0083\TR1_2_W0001_P0083_T0001_R1_P5_K1_Ch2-Ch1.zen
2.808141e+01	1.766580e+00	20151202_gfpNIPBLcf1_G2G1\MitoSys2\LSM\gfpNIPBLcF1_G1\DE_W0002_P0038\DE_2_W0002_P0038_T0001\TR1_W0001_P0083\TR1_2_W0001_P0083_T0001_R1_P5_K1_Ch2-Ch1.zen
2.814141e+01	2.149890e+00	20151202_gfpNIPBLcf1_G2G1\MitoSys2\LSM\gfpNIPBLcF1_G1\DE_W0002_P0038\DE_2_W0002_P0038_T0001\TR1_W0001_P0083\TR1_2_W0001_P0083_T0001_R1_P5_K1_Ch2-Ch1.zen
2.820141e+01	1.683250e+00	20151202_gfpNIPBLcf1_G2G1\MitoSys2\LSM\gfpNIPBLcF1_G1\DE_W0002_P0038\DE_2_W0002_P0038_T0001\TR1_W0001_P0083\TR1_2_W0001_P0083_T0001_R1_P5_K1_Ch2-Ch1.zen
2.826142e+01	1.716580e+00	20151202_gfpNIPBLcf1_G2G1\MitoSys2\LSM\gfpNIPBLcF1_G1\DE_W0002_P0038\DE_2_W0002_P0038_T0001\TR1_W0001_P0083\TR1_2_W0001_P0083_T0001_R1_P5_K1_Ch2-Ch1.zen
2.832142e+01	1.766580e+00	20151202_gfpNIPBLcf1_G2G1\MitoSys2\LSM\gfpNIPBLcF1_G1\DE_W0002_P0038\DE_2_W0002_P0038_T0001\TR1_W0001_P0083\TR1_2_W0001_P0083_T0001_R1_P5_K1_Ch2-Ch1.zen
2.838142e+01	1.599920e+00	20151202_gfpNIPBLcf1_G2G1\MitoSys2\LSM\gfpNIPBLcF1_G1\DE_W0002_P0038\DE_2_W0002_P0038_T0001\TR1_W0001_P0083\TR1_2_W0001_P0083_T0001_R1_P5_K1_Ch2-Ch1.zen
2.844143e+01	1.516590e+00	20151202_gfpNIPBLcf1_G2G1\MitoSys2\LSM\gfpNIPBLcF1_G1\DE_W0002_P0038\DE_2_W0002_P0038_T0001\TR1_W0001_P0083\TR1_2_W0001_P0083_T0001_R1_P5_K1_Ch2-Ch1.zen
2.850143e+01	1.766580e+00	20151202_gfpNIPBLcf1_G2G1\MitoSys2\LSM\gfpNIPBLcF1_G1\DE_W0002_P0038\DE_2_W0002_P0038_T0001\TR1_W0001_P0083\TR1_2_W0001_P0083_T0001_R1_P5_K1_Ch2-Ch1.zen
2.856143e+01	2.283220e+00	20151202_gfpNIPBLcf1_G2G1\MitoSys2\LSM\gfpNIPBLcF1_G1\DE_W0002_P0038\DE_2_W0002_P0038_T0001\TR1_W0001_P0083\TR1_2_W0001_P0083_T0001_R1_P5_K1_Ch2-Ch1.zen
2.862143e+01	2.016570e+00	20151202_gfpNIPBLcf1_G2G1\MitoSys2\LSM\gfpNIPBLcF1_G1\DE_W0002_P0038\DE_2_W0002_P0038_T0001\TR1_W0001_P0083\TR1_2_W0001_P0083_T0001_R1_P5_K1_Ch2-Ch1.zen
2.868144e+01	2.016570e+00	20151202_gfpNIPBLcf1_G2G1\MitoSys2\LSM\gfpNIPBLcF1_G1\DE_W0002_P0038\DE_2_W0002_P0038_T0001\TR1_W0001_P0083\TR1_2_W0001_P0083_T0001_R1_P5_K1_Ch2-Ch1.zen
2.874144e+01	1.966570e+00	20151202_gfpNIPBLcf1_G2G1\MitoSys2\LSM\gfpNIPBLcF1_G1\DE_W0002_P0038\DE_2_W0002_P0038_T0001\TR1_W0001_P0083\TR1_2_W0001_P0083_T0001_R1_P5_K1_Ch2-Ch1.zen
2.880144e+01	2.283220e+00	20151202_gfpNIPBLcf1_G2G1\MitoSys2\LSM\gfpNIPBLcF1_G1\DE_W0002_P0038\DE_2_W0002_P0038_T0001\TR1_W0001_P0083\TR1_2_W0001_P0083_T0001_R1_P5_K1_Ch2-Ch1.zen
2.886145e+01	1.916570e+00	20151202_gfpNIPBLcf1_G2G1\MitoSys2\LSM\gfpNIPBLcF1_G1\DE_W0002_P0038\DE_2_W0002_P0038_T0001\TR1_W0001_P0083\TR1_2_W0001_P0083_T0001_R1_P5_K1_Ch2-Ch1.zen
2.892145e+01	1.733250e+00	20151202_gfpNIPBLcf1_G2G1\MitoSys2\LSM\gfpNIPBLcF1_G1\DE_W0002_P0038\DE_2_W0002_P0038_T0001\TR1_W0001_P0083\TR1_2_W0001_P0083_T0001_R1_P5_K1_Ch2-Ch1.zen
2.898145e+01	1.516590e+00	20151202_gfpNIPBLcf1_G2G1\MitoSys2\LSM\gfpNIPBLcF1_G1\DE_W0002_P0038\DE_2_W0002_P0038_T0001\TR1_W0001_P0083\TR1_2_W0001_P0083_T0001_R1_P5_K1_Ch2-Ch1.zen
2.904145e+01	2.133230e+00	20151202_gfpNIPBLcf1_G2G1\MitoSys2\LSM\gfpNIPBLcF1_G1\DE_W0002_P0038\DE_2_W0002_P0038_T0001\TR1_W0001_P0083\TR1_2_W0001_P0083_T0001_R1_P5_K1_Ch2-Ch1.zen
2.910146e+01	1.816580e+00	20151202_gfpNIPBLcf1_G2G1\MitoSys2\LSM\gfpNIPBLcF1_G1\DE_W0002_P0038\DE_2_W0002_P0038_T0001\TR1_W0001_P0083\TR1_2_W0001_P0083_T0001_R1_P5_K1_Ch2-Ch1.zen
2.916146e+01	1.916570e+00	20151202_gfpNIPBLcf1_G2G1\MitoSys2\LSM\gfpNIPBLcF1_G1\DE_W0002_P0038\DE_2_W0002_P0038_T0001\TR1_W0001_P0083\TR1_2_W0001_P0083_T0001_R1_P5_K1_Ch2-Ch1.zen
2.922146e+01	2.199890e+00	20151202_gfpNIPBLcf1_G2G1\MitoSys2\LSM\gfpNIPBLcF1_G1\DE_W0002_P0038\DE_2_W0002_P0038_T0001\TR1_W0001_P0083\TR1_2_W0001_P0083_T0001_R1_P5_K1_Ch2-Ch1.zen
2.928147e+01	2.116560e+00	20151202_gfpNIPBLcf1_G2G1\MitoSys2\LSM\gfpNIPBLcF1_G1\DE_W0002_P0038\DE_2_W0002_P0038_T0001\TR1_W0001_P0083\TR1_2_W0001_P0083_T0001_R1_P5_K1_Ch2-Ch1.zen
2.934147e+01	1.966570e+00	20151202_gfpNIPBLcf1_G2G1\MitoSys2\LSM\gfpNIPBLcF1_G1\DE_W0002_P0038\DE_2_W0002_P0038_T0001\TR1_W0001_P0083\TR1_2_W0001_P0083_T0001_R1_P5_K1_Ch2-Ch1.zen
2.940147e+01	2.049900e+00	20151202_gfpNIPBLcf1_G2G1\MitoSys2\LSM\gfpNIPBLcF1_G1\DE_W0002_P0038\DE_2_W0002_P0038_T0001\TR1_W0001_P0083\TR1_2_W0001_P0083_T0001_R1_P5_K1_Ch2-Ch1.zen
2.946148e+01	2.699860e+00	20151202_gfpNIPBLcf1_G2G1\MitoSys2\LSM\gfpNIPBLcF1_G1\DE_W0002_P0038\DE_2_W0002_P0038_T0001\TR1_W0001_P0083\TR1_2_W0001_P0083_T0001_R1_P5_K1_Ch2-Ch1.zen
2.952148e+01	1.749910e+00	20151202_gfpNIPBLcf1_G2G1\MitoSys2\LSM\gfpNIPBLcF1_G1\DE_W0002_P0038\DE_2_W0002_P0038_T0001\TR1_W0001_P0083\TR1_2_W0001_P0083_T0001_R1_P5_K1_Ch2-Ch1.zen
2.958148e+01	2.016570e+00	20151202_gfpNIPBLcf1_G2G1\MitoSys2\LSM\gfpNIPBLcF1_G1\DE_W0002_P0038\DE_2_W0002_P0038_T0001\TR1_W0001_P0083\TR1_2_W0001_P0083_T0001_R1_P5_K1_Ch2-Ch1.zen
2.964149e+01	2.366550e+00	20151202_gfpNIPBLcf1_G2G1\MitoSys2\LSM\gfpNIPBLcF1_G1\DE_W0002_P0038\DE_2_W0002_P0038_T0001\TR1_W0001_P0083\TR1_2_W0001_P0083_T0001_R1_P5_K1_Ch2-Ch1.zen
2.970149e+01	2.316550e+00	20151202_gfpNIPBLcf1_G2G1\MitoSys2\LSM\gfpNIPBLcF1_G1\DE_W0002_P0038\DE_2_W0002_P0038_T0001\TR1_W0001_P0083\TR1_2_W0001_P0083_T0001_R1_P5_K1_Ch2-Ch1.zen
2.976149e+01	2.349880e+00	20151202_gfpNIPBLcf1_G2G1\MitoSys2\LSM\gfpNIPBLcF1_G1\DE_W0002_P0038\DE_2_W0002_P0038_T0001\TR1_W0001_P0083\TR1_2_W0001_P0083_T0001_R1_P5_K1_Ch2-Ch1.zen
2.982150e+01	2.133230e+00	20151202_gfpNIPBLcf1_G2G1\MitoSys2\LSM\gfpNIPBLcF1_G1\DE_W0002_P0038\DE_2_W0002_P0038_T0001\TR1_W0001_P0083\TR1_2_W0001_P0083_T0001_R1_P5_K1_Ch2-Ch1.zen
2.988150e+01	2.633200e+00	20151202_gfpNIPBLcf1_G2G1\MitoSys2\LSM\gfpNIPBLcF1_G1\DE_W0002_P0038\DE_2_W0002_P0038_T0001\TR1_W0001_P0083\TR1_2_W0001_P0083_T0001_R1_P5_K1_Ch2-Ch1.zen
2.994150e+01	2.166560e+00	20151202_gfpNIPBLcf1_G2G1\MitoSys2\LSM\gfpNIPBLcF1_G1\DE_W0002_P0038\DE_2_W0002_P0038_T0001\TR1_W0001_P0083\TR1_2_W0001_P0083_T0001_R1_P5_K1_Ch2-Ch1.zen
0	3.979996e+01	20151202_gfpNIPBLcf1_G2G1\MitoSys2\LSM\gfpNIPBLcF1_G1\DE_W0002_P0041\DE_2_W0002_P0041_T0001\TR1_W0001_P0104\TR1_2_W0001_P0104_T0001_R1_P2_K1_Ch2-Ch1.zen
6.000010e-02	3.853330e+01	20151202_gfpNIPBLcf1_G2G1\MitoSys2\LSM\gfpNIPBLcF1_G1\DE_W0002_P0041\DE_2_W0002_P0041_T0001\TR1_W0001_P0104\TR1_2_W0001_P0104_T0001_R1_P2_K1_Ch2-Ch1.zen
1.200000e-01	4.236663e+01	20151202_gfpNIPBLcf1_G2G1\MitoSys2\LSM\gfpNIPBLcF1_G1\DE_W0002_P0041\DE_2_W0002_P0041_T0001\TR1_W0001_P0104\TR1_2_W0001_P0104_T0001_R1_P2_K1_Ch2-Ch1.zen
1.800000e-01	4.379996e+01	20151202_gfpNIPBLcf1_G2G1\MitoSys2\LSM\gfpNIPBLcF1_G1\DE_W0002_P0041\DE_2_W0002_P0041_T0001\TR1_W0001_P0104\TR1_2_W0001_P0104_T0001_R1_P2_K1_Ch2-Ch1.zen
2.400000e-01	4.568329e+01	20151202_gfpNIPBLcf1_G2G1\MitoSys2\LSM\gfpNIPBLcF1_G1\DE_W0002_P0041\DE_2_W0002_P0041_T0001\TR1_W0001_P0104\TR1_2_W0001_P0104_T0001_R1_P2_K1_Ch2-Ch1.zen
3.000000e-01	4.511662e+01	20151202_gfpNIPBLcf1_G2G1\MitoSys2\LSM\gfpNIPBLcF1_G1\DE_W0002_P0041\DE_2_W0002_P0041_T0001\TR1_W0001_P0104\TR1_2_W0001_P0104_T0001_R1_P2_K1_Ch2-Ch1.zen
3.600000e-01	4.176663e+01	20151202_gfpNIPBLcf1_G2G1\MitoSys2\LSM\gfpNIPBLcF1_G1\DE_W0002_P0041\DE_2_W0002_P0041_T0001\TR1_W0001_P0104\TR1_2_W0001_P0104_T0001_R1_P2_K1_Ch2-Ch1.zen
4.200000e-01	4.121663e+01	20151202_gfpNIPBLcf1_G2G1\MitoSys2\LSM\gfpNIPBLcF1_G1\DE_W0002_P0041\DE_2_W0002_P0041_T0001\TR1_W0001_P0104\TR1_2_W0001_P0104_T0001_R1_P2_K1_Ch2-Ch1.zen
4.800000e-01	4.144996e+01	20151202_gfpNIPBLcf1_G2G1\MitoSys2\LSM\gfpNIPBLcF1_G1\DE_W0002_P0041\DE_2_W0002_P0041_T0001\TR1_W0001_P0104\TR1_2_W0001_P0104_T0001_R1_P2_K1_Ch2-Ch1.zen
5.400000e-01	3.866663e+01	20151202_gfpNIPBLcf1_G2G1\MitoSys2\LSM\gfpNIPBLcF1_G1\DE_W0002_P0041\DE_2_W0002_P0041_T0001\TR1_W0001_P0104\TR1_2_W0001_P0104_T0001_R1_P2_K1_Ch2-Ch1.zen
6.000000e-01	3.553330e+01	20151202_gfpNIPBLcf1_G2G1\MitoSys2\LSM\gfpNIPBLcF1_G1\DE_W0002_P0041\DE_2_W0002_P0041_T0001\TR1_W0001_P0104\TR1_2_W0001_P0104_T0001_R1_P2_K1_Ch2-Ch1.zen
6.600000e-01	4.161663e+01	20151202_gfpNIPBLcf1_G2G1\MitoSys2\LSM\gfpNIPBLcF1_G1\DE_W0002_P0041\DE_2_W0002_P0041_T0001\TR1_W0001_P0104\TR1_2_W0001_P0104_T0001_R1_P2_K1_Ch2-Ch1.zen
7.200000e-01	4.046663e+01	20151202_gfpNIPBLcf1_G2G1\MitoSys2\LSM\gfpNIPBLcF1_G1\DE_W0002_P0041\DE_2_W0002_P0041_T0001\TR1_W0001_P0104\TR1_2_W0001_P0104_T0001_R1_P2_K1_Ch2-Ch1.zen
7.800000e-01	4.701662e+01	20151202_gfpNIPBLcf1_G2G1\MitoSys2\LSM\gfpNIPBLcF1_G1\DE_W0002_P0041\DE_2_W0002_P0041_T0001\TR1_W0001_P0104\TR1_2_W0001_P0104_T0001_R1_P2_K1_Ch2-Ch1.zen
8.400000e-01	3.826663e+01	20151202_gfpNIPBLcf1_G2G1\MitoSys2\LSM\gfpNIPBLcF1_G1\DE_W0002_P0041\DE_2_W0002_P0041_T0001\TR1_W0001_P0104\TR1_2_W0001_P0104_T0001_R1_P2_K1_Ch2-Ch1.zen
9.000000e-01	3.519997e+01	20151202_gfpNIPBLcf1_G2G1\MitoSys2\LSM\gfpNIPBLcF1_G1\DE_W0002_P0041\DE_2_W0002_P0041_T0001\TR1_W0001_P0104\TR1_2_W0001_P0104_T0001_R1_P2_K1_Ch2-Ch1.zen
9.600000e-01	3.369997e+01	20151202_gfpNIPBLcf1_G2G1\MitoSys2\LSM\gfpNIPBLcF1_G1\DE_W0002_P0041\DE_2_W0002_P0041_T0001\TR1_W0001_P0104\TR1_2_W0001_P0104_T0001_R1_P2_K1_Ch2-Ch1.zen
1.020000e+00	3.476664e+01	20151202_gfpNIPBLcf1_G2G1\MitoSys2\LSM\gfpNIPBLcF1_G1\DE_W0002_P0041\DE_2_W0002_P0041_T0001\TR1_W0001_P0104\TR1_2_W0001_P0104_T0001_R1_P2_K1_Ch2-Ch1.zen
1.080000e+00	3.424997e+01	20151202_gfpNIPBLcf1_G2G1\MitoSys2\LSM\gfpNIPBLcF1_G1\DE_W0002_P0041\DE_2_W0002_P0041_T0001\TR1_W0001_P0104\TR1_2_W0001_P0104_T0001_R1_P2_K1_Ch2-Ch1.zen
1.140000e+00	3.556664e+01	20151202_gfpNIPBLcf1_G2G1\MitoSys2\LSM\gfpNIPBLcF1_G1\DE_W0002_P0041\DE_2_W0002_P0041_T0001\TR1_W0001_P0104\TR1_2_W0001_P0104_T0001_R1_P2_K1_Ch2-Ch1.zen
1.200000e+00	3.939996e+01	20151202_gfpNIPBLcf1_G2G1\MitoSys2\LSM\gfpNIPBLcF1_G1\DE_W0002_P0041\DE_2_W0002_P0041_T0001\TR1_W0001_P0104\TR1_2_W0001_P0104_T0001_R1_P2_K1_Ch2-Ch1.zen
1.260000e+00	3.954996e+01	20151202_gfpNIPBLcf1_G2G1\MitoSys2\LSM\gfpNIPBLcF1_G1\DE_W0002_P0041\DE_2_W0002_P0041_T0001\TR1_W0001_P0104\TR1_2_W0001_P0104_T0001_R1_P2_K1_Ch2-Ch1.zen
1.320000e+00	3.578330e+01	20151202_gfpNIPBLcf1_G2G1\MitoSys2\LSM\gfpNIPBLcF1_G1\DE_W0002_P0041\DE_2_W0002_P0041_T0001\TR1_W0001_P0104\TR1_2_W0001_P0104_T0001_R1_P2_K1_Ch2-Ch1.zen
1.380000e+00	3.153330e+01	20151202_gfpNIPBLcf1_G2G1\MitoSys2\LSM\gfpNIPBLcF1_G1\DE_W0002_P0041\DE_2_W0002_P0041_T0001\TR1_W0001_P0104\TR1_2_W0001_P0104_T0001_R1_P2_K1_Ch2-Ch1.zen
1.440000e+00	3.248330e+01	20151202_gfpNIPBLcf1_G2G1\MitoSys2\LSM\gfpNIPBLcF1_G1\DE_W0002_P0041\DE_2_W0002_P0041_T0001\TR1_W0001_P0104\TR1_2_W0001_P0104_T0001_R1_P2_K1_Ch2-Ch1.zen
1.500000e+00	3.259997e+01	20151202_gfpNIPBLcf1_G2G1\MitoSys2\LSM\gfpNIPBLcF1_G1\DE_W0002_P0041\DE_2_W0002_P0041_T0001\TR1_W0001_P0104\TR1_2_W0001_P0104_T0001_R1_P2_K1_Ch2-Ch1.zen
1.560000e+00	3.303330e+01	20151202_gfpNIPBLcf1_G2G1\MitoSys2\LSM\gfpNIPBLcF1_G1\DE_W0002_P0041\DE_2_W0002_P0041_T0001\TR1_W0001_P0104\TR1_2_W0001_P0104_T0001_R1_P2_K1_Ch2-Ch1.zen
1.620000e+00	3.434997e+01	20151202_gfpNIPBLcf1_G2G1\MitoSys2\LSM\gfpNIPBLcF1_G1\DE_W0002_P0041\DE_2_W0002_P0041_T0001\TR1_W0001_P0104\TR1_2_W0001_P0104_T0001_R1_P2_K1_Ch2-Ch1.zen
1.680000e+00	3.503330e+01	20151202_gfpNIPBLcf1_G2G1\MitoSys2\LSM\gfpNIPBLcF1_G1\DE_W0002_P0041\DE_2_W0002_P0041_T0001\TR1_W0001_P0104\TR1_2_W0001_P0104_T0001_R1_P2_K1_Ch2-Ch1.zen
1.740000e+00	3.403330e+01	20151202_gfpNIPBLcf1_G2G1\MitoSys2\LSM\gfpNIPBLcF1_G1\DE_W0002_P0041\DE_2_W0002_P0041_T0001\TR1_W0001_P0104\TR1_2_W0001_P0104_T0001_R1_P2_K1_Ch2-Ch1.zen
1.800000e+00	3.373330e+01	20151202_gfpNIPBLcf1_G2G1\MitoSys2\LSM\gfpNIPBLcF1_G1\DE_W0002_P0041\DE_2_W0002_P0041_T0001\TR1_W0001_P0104\TR1_2_W0001_P0104_T0001_R1_P2_K1_Ch2-Ch1.zen
1.860000e+00	3.556664e+01	20151202_gfpNIPBLcf1_G2G1\MitoSys2\LSM\gfpNIPBLcF1_G1\DE_W0002_P0041\DE_2_W0002_P0041_T0001\TR1_W0001_P0104\TR1_2_W0001_P0104_T0001_R1_P2_K1_Ch2-Ch1.zen
1.920000e+00	3.703330e+01	20151202_gfpNIPBLcf1_G2G1\MitoSys2\LSM\gfpNIPBLcF1_G1\DE_W0002_P0041\DE_2_W0002_P0041_T0001\TR1_W0001_P0104\TR1_2_W0001_P0104_T0001_R1_P2_K1_Ch2-Ch1.zen
1.980000e+00	3.669997e+01	20151202_gfpNIPBLcf1_G2G1\MitoSys2\LSM\gfpNIPBLcF1_G1\DE_W0002_P0041\DE_2_W0002_P0041_T0001\TR1_W0001_P0104\TR1_2_W0001_P0104_T0001_R1_P2_K1_Ch2-Ch1.zen
2.040000e+00	4.094996e+01	20151202_gfpNIPBLcf1_G2G1\MitoSys2\LSM\gfpNIPBLcF1_G1\DE_W0002_P0041\DE_2_W0002_P0041_T0001\TR1_W0001_P0104\TR1_2_W0001_P0104_T0001_R1_P2_K1_Ch2-Ch1.zen
2.100000e+00	3.439997e+01	20151202_gfpNIPBLcf1_G2G1\MitoSys2\LSM\gfpNIPBLcF1_G1\DE_W0002_P0041\DE_2_W0002_P0041_T0001\TR1_W0001_P0104\TR1_2_W0001_P0104_T0001_R1_P2_K1_Ch2-Ch1.zen
2.160000e+00	3.416663e+01	20151202_gfpNIPBLcf1_G2G1\MitoSys2\LSM\gfpNIPBLcF1_G1\DE_W0002_P0041\DE_2_W0002_P0041_T0001\TR1_W0001_P0104\TR1_2_W0001_P0104_T0001_R1_P2_K1_Ch2-Ch1.zen
2.220000e+00	3.829996e+01	20151202_gfpNIPBLcf1_G2G1\MitoSys2\LSM\gfpNIPBLcF1_G1\DE_W0002_P0041\DE_2_W0002_P0041_T0001\TR1_W0001_P0104\TR1_2_W0001_P0104_T0001_R1_P2_K1_Ch2-Ch1.zen
2.280000e+00	3.749997e+01	20151202_gfpNIPBLcf1_G2G1\MitoSys2\LSM\gfpNIPBLcF1_G1\DE_W0002_P0041\DE_2_W0002_P0041_T0001\TR1_W0001_P0104\TR1_2_W0001_P0104_T0001_R1_P2_K1_Ch2-Ch1.zen
2.340000e+00	3.769997e+01	20151202_gfpNIPBLcf1_G2G1\MitoSys2\LSM\gfpNIPBLcF1_G1\DE_W0002_P0041\DE_2_W0002_P0041_T0001\TR1_W0001_P0104\TR1_2_W0001_P0104_T0001_R1_P2_K1_Ch2-Ch1.zen
2.400000e+00	3.653330e+01	20151202_gfpNIPBLcf1_G2G1\MitoSys2\LSM\gfpNIPBLcF1_G1\DE_W0002_P0041\DE_2_W0002_P0041_T0001\TR1_W0001_P0104\TR1_2_W0001_P0104_T0001_R1_P2_K1_Ch2-Ch1.zen
2.460000e+00	4.079996e+01	20151202_gfpNIPBLcf1_G2G1\MitoSys2\LSM\gfpNIPBLcF1_G1\DE_W0002_P0041\DE_2_W0002_P0041_T0001\TR1_W0001_P0104\TR1_2_W0001_P0104_T0001_R1_P2_K1_Ch2-Ch1.zen
2.520000e+00	4.354996e+01	20151202_gfpNIPBLcf1_G2G1\MitoSys2\LSM\gfpNIPBLcF1_G1\DE_W0002_P0041\DE_2_W0002_P0041_T0001\TR1_W0001_P0104\TR1_2_W0001_P0104_T0001_R1_P2_K1_Ch2-Ch1.zen
2.580000e+00	4.716662e+01	20151202_gfpNIPBLcf1_G2G1\MitoSys2\LSM\gfpNIPBLcF1_G1\DE_W0002_P0041\DE_2_W0002_P0041_T0001\TR1_W0001_P0104\TR1_2_W0001_P0104_T0001_R1_P2_K1_Ch2-Ch1.zen
2.640000e+00	4.463329e+01	20151202_gfpNIPBLcf1_G2G1\MitoSys2\LSM\gfpNIPBLcF1_G1\DE_W0002_P0041\DE_2_W0002_P0041_T0001\TR1_W0001_P0104\TR1_2_W0001_P0104_T0001_R1_P2_K1_Ch2-Ch1.zen
2.700000e+00	4.503329e+01	20151202_gfpNIPBLcf1_G2G1\MitoSys2\LSM\gfpNIPBLcF1_G1\DE_W0002_P0041\DE_2_W0002_P0041_T0001\TR1_W0001_P0104\TR1_2_W0001_P0104_T0001_R1_P2_K1_Ch2-Ch1.zen
2.760000e+00	3.911663e+01	20151202_gfpNIPBLcf1_G2G1\MitoSys2\LSM\gfpNIPBLcF1_G1\DE_W0002_P0041\DE_2_W0002_P0041_T0001\TR1_W0001_P0104\TR1_2_W0001_P0104_T0001_R1_P2_K1_Ch2-Ch1.zen
2.820000e+00	3.643330e+01	20151202_gfpNIPBLcf1_G2G1\MitoSys2\LSM\gfpNIPBLcF1_G1\DE_W0002_P0041\DE_2_W0002_P0041_T0001\TR1_W0001_P0104\TR1_2_W0001_P0104_T0001_R1_P2_K1_Ch2-Ch1.zen
2.880000e+00	3.463330e+01	20151202_gfpNIPBLcf1_G2G1\MitoSys2\LSM\gfpNIPBLcF1_G1\DE_W0002_P0041\DE_2_W0002_P0041_T0001\TR1_W0001_P0104\TR1_2_W0001_P0104_T0001_R1_P2_K1_Ch2-Ch1.zen
2.940000e+00	3.629996e+01	20151202_gfpNIPBLcf1_G2G1\MitoSys2\LSM\gfpNIPBLcF1_G1\DE_W0002_P0041\DE_2_W0002_P0041_T0001\TR1_W0001_P0104\TR1_2_W0001_P0104_T0001_R1_P2_K1_Ch2-Ch1.zen
3	3.634996e+01	20151202_gfpNIPBLcf1_G2G1\MitoSys2\LSM\gfpNIPBLcF1_G1\DE_W0002_P0041\DE_2_W0002_P0041_T0001\TR1_W0001_P0104\TR1_2_W0001_P0104_T0001_R1_P2_K1_Ch2-Ch1.zen
3.060000e+00	3.508330e+01	20151202_gfpNIPBLcf1_G2G1\MitoSys2\LSM\gfpNIPBLcF1_G1\DE_W0002_P0041\DE_2_W0002_P0041_T0001\TR1_W0001_P0104\TR1_2_W0001_P0104_T0001_R1_P2_K1_Ch2-Ch1.zen
3.120000e+00	3.724997e+01	20151202_gfpNIPBLcf1_G2G1\MitoSys2\LSM\gfpNIPBLcF1_G1\DE_W0002_P0041\DE_2_W0002_P0041_T0001\TR1_W0001_P0104\TR1_2_W0001_P0104_T0001_R1_P2_K1_Ch2-Ch1.zen
3.180000e+00	3.739996e+01	20151202_gfpNIPBLcf1_G2G1\MitoSys2\LSM\gfpNIPBLcF1_G1\DE_W0002_P0041\DE_2_W0002_P0041_T0001\TR1_W0001_P0104\TR1_2_W0001_P0104_T0001_R1_P2_K1_Ch2-Ch1.zen
3.240000e+00	4.266663e+01	20151202_gfpNIPBLcf1_G2G1\MitoSys2\LSM\gfpNIPBLcF1_G1\DE_W0002_P0041\DE_2_W0002_P0041_T0001\TR1_W0001_P0104\TR1_2_W0001_P0104_T0001_R1_P2_K1_Ch2-Ch1.zen
3.300000e+00	4.356663e+01	20151202_gfpNIPBLcf1_G2G1\MitoSys2\LSM\gfpNIPBLcF1_G1\DE_W0002_P0041\DE_2_W0002_P0041_T0001\TR1_W0001_P0104\TR1_2_W0001_P0104_T0001_R1_P2_K1_Ch2-Ch1.zen
3.360000e+00	3.938330e+01	20151202_gfpNIPBLcf1_G2G1\MitoSys2\LSM\gfpNIPBLcF1_G1\DE_W0002_P0041\DE_2_W0002_P0041_T0001\TR1_W0001_P0104\TR1_2_W0001_P0104_T0001_R1_P2_K1_Ch2-Ch1.zen
3.420000e+00	3.629996e+01	20151202_gfpNIPBLcf1_G2G1\MitoSys2\LSM\gfpNIPBLcF1_G1\DE_W0002_P0041\DE_2_W0002_P0041_T0001\TR1_W0001_P0104\TR1_2_W0001_P0104_T0001_R1_P2_K1_Ch2-Ch1.zen
3.480000e+00	3.793330e+01	20151202_gfpNIPBLcf1_G2G1\MitoSys2\LSM\gfpNIPBLcF1_G1\DE_W0002_P0041\DE_2_W0002_P0041_T0001\TR1_W0001_P0104\TR1_2_W0001_P0104_T0001_R1_P2_K1_Ch2-Ch1.zen
3.540000e+00	3.489997e+01	20151202_gfpNIPBLcf1_G2G1\MitoSys2\LSM\gfpNIPBLcF1_G1\DE_W0002_P0041\DE_2_W0002_P0041_T0001\TR1_W0001_P0104\TR1_2_W0001_P0104_T0001_R1_P2_K1_Ch2-Ch1.zen
3.600000e+00	4.084996e+01	20151202_gfpNIPBLcf1_G2G1\MitoSys2\LSM\gfpNIPBLcF1_G1\DE_W0002_P0041\DE_2_W0002_P0041_T0001\TR1_W0001_P0104\TR1_2_W0001_P0104_T0001_R1_P2_K1_Ch2-Ch1.zen
3.660000e+00	4.101663e+01	20151202_gfpNIPBLcf1_G2G1\MitoSys2\LSM\gfpNIPBLcF1_G1\DE_W0002_P0041\DE_2_W0002_P0041_T0001\TR1_W0001_P0104\TR1_2_W0001_P0104_T0001_R1_P2_K1_Ch2-Ch1.zen
3.720000e+00	4.086663e+01	20151202_gfpNIPBLcf1_G2G1\MitoSys2\LSM\gfpNIPBLcF1_G1\DE_W0002_P0041\DE_2_W0002_P0041_T0001\TR1_W0001_P0104\TR1_2_W0001_P0104_T0001_R1_P2_K1_Ch2-Ch1.zen
3.780000e+00	3.976663e+01	20151202_gfpNIPBLcf1_G2G1\MitoSys2\LSM\gfpNIPBLcF1_G1\DE_W0002_P0041\DE_2_W0002_P0041_T0001\TR1_W0001_P0104\TR1_2_W0001_P0104_T0001_R1_P2_K1_Ch2-Ch1.zen
3.840000e+00	4.371663e+01	20151202_gfpNIPBLcf1_G2G1\MitoSys2\LSM\gfpNIPBLcF1_G1\DE_W0002_P0041\DE_2_W0002_P0041_T0001\TR1_W0001_P0104\TR1_2_W0001_P0104_T0001_R1_P2_K1_Ch2-Ch1.zen
3.900000e+00	3.946663e+01	20151202_gfpNIPBLcf1_G2G1\MitoSys2\LSM\gfpNIPBLcF1_G1\DE_W0002_P0041\DE_2_W0002_P0041_T0001\TR1_W0001_P0104\TR1_2_W0001_P0104_T0001_R1_P2_K1_Ch2-Ch1.zen
3.960000e+00	3.891663e+01	20151202_gfpNIPBLcf1_G2G1\MitoSys2\LSM\gfpNIPBLcF1_G1\DE_W0002_P0041\DE_2_W0002_P0041_T0001\TR1_W0001_P0104\TR1_2_W0001_P0104_T0001_R1_P2_K1_Ch2-Ch1.zen
4.020000e+00	4.068330e+01	20151202_gfpNIPBLcf1_G2G1\MitoSys2\LSM\gfpNIPBLcF1_G1\DE_W0002_P0041\DE_2_W0002_P0041_T0001\TR1_W0001_P0104\TR1_2_W0001_P0104_T0001_R1_P2_K1_Ch2-Ch1.zen
4.080000e+00	4.209996e+01	20151202_gfpNIPBLcf1_G2G1\MitoSys2\LSM\gfpNIPBLcF1_G1\DE_W0002_P0041\DE_2_W0002_P0041_T0001\TR1_W0001_P0104\TR1_2_W0001_P0104_T0001_R1_P2_K1_Ch2-Ch1.zen
4.140000e+00	3.906663e+01	20151202_gfpNIPBLcf1_G2G1\MitoSys2\LSM\gfpNIPBLcF1_G1\DE_W0002_P0041\DE_2_W0002_P0041_T0001\TR1_W0001_P0104\TR1_2_W0001_P0104_T0001_R1_P2_K1_Ch2-Ch1.zen
4.200000e+00	3.653330e+01	20151202_gfpNIPBLcf1_G2G1\MitoSys2\LSM\gfpNIPBLcF1_G1\DE_W0002_P0041\DE_2_W0002_P0041_T0001\TR1_W0001_P0104\TR1_2_W0001_P0104_T0001_R1_P2_K1_Ch2-Ch1.zen
4.260000e+00	3.779996e+01	20151202_gfpNIPBLcf1_G2G1\MitoSys2\LSM\gfpNIPBLcF1_G1\DE_W0002_P0041\DE_2_W0002_P0041_T0001\TR1_W0001_P0104\TR1_2_W0001_P0104_T0001_R1_P2_K1_Ch2-Ch1.zen
4.320000e+00	4.184996e+01	20151202_gfpNIPBLcf1_G2G1\MitoSys2\LSM\gfpNIPBLcF1_G1\DE_W0002_P0041\DE_2_W0002_P0041_T0001\TR1_W0001_P0104\TR1_2_W0001_P0104_T0001_R1_P2_K1_Ch2-Ch1.zen
4.380000e+00	3.706663e+01	20151202_gfpNIPBLcf1_G2G1\MitoSys2\LSM\gfpNIPBLcF1_G1\DE_W0002_P0041\DE_2_W0002_P0041_T0001\TR1_W0001_P0104\TR1_2_W0001_P0104_T0001_R1_P2_K1_Ch2-Ch1.zen
4.440000e+00	3.729996e+01	20151202_gfpNIPBLcf1_G2G1\MitoSys2\LSM\gfpNIPBLcF1_G1\DE_W0002_P0041\DE_2_W0002_P0041_T0001\TR1_W0001_P0104\TR1_2_W0001_P0104_T0001_R1_P2_K1_Ch2-Ch1.zen
4.500000e+00	3.923330e+01	20151202_gfpNIPBLcf1_G2G1\MitoSys2\LSM\gfpNIPBLcF1_G1\DE_W0002_P0041\DE_2_W0002_P0041_T0001\TR1_W0001_P0104\TR1_2_W0001_P0104_T0001_R1_P2_K1_Ch2-Ch1.zen
4.560000e+00	4.208329e+01	20151202_gfpNIPBLcf1_G2G1\MitoSys2\LSM\gfpNIPBLcF1_G1\DE_W0002_P0041\DE_2_W0002_P0041_T0001\TR1_W0001_P0104\TR1_2_W0001_P0104_T0001_R1_P2_K1_Ch2-Ch1.zen
4.620000e+00	3.858330e+01	20151202_gfpNIPBLcf1_G2G1\MitoSys2\LSM\gfpNIPBLcF1_G1\DE_W0002_P0041\DE_2_W0002_P0041_T0001\TR1_W0001_P0104\TR1_2_W0001_P0104_T0001_R1_P2_K1_Ch2-Ch1.zen
4.680000e+00	3.749997e+01	20151202_gfpNIPBLcf1_G2G1\MitoSys2\LSM\gfpNIPBLcF1_G1\DE_W0002_P0041\DE_2_W0002_P0041_T0001\TR1_W0001_P0104\TR1_2_W0001_P0104_T0001_R1_P2_K1_Ch2-Ch1.zen
4.740000e+00	3.459997e+01	20151202_gfpNIPBLcf1_G2G1\MitoSys2\LSM\gfpNIPBLcF1_G1\DE_W0002_P0041\DE_2_W0002_P0041_T0001\TR1_W0001_P0104\TR1_2_W0001_P0104_T0001_R1_P2_K1_Ch2-Ch1.zen
4.800000e+00	3.181664e+01	20151202_gfpNIPBLcf1_G2G1\MitoSys2\LSM\gfpNIPBLcF1_G1\DE_W0002_P0041\DE_2_W0002_P0041_T0001\TR1_W0001_P0104\TR1_2_W0001_P0104_T0001_R1_P2_K1_Ch2-Ch1.zen
4.860000e+00	3.666663e+01	20151202_gfpNIPBLcf1_G2G1\MitoSys2\LSM\gfpNIPBLcF1_G1\DE_W0002_P0041\DE_2_W0002_P0041_T0001\TR1_W0001_P0104\TR1_2_W0001_P0104_T0001_R1_P2_K1_Ch2-Ch1.zen
4.920000e+00	3.749997e+01	20151202_gfpNIPBLcf1_G2G1\MitoSys2\LSM\gfpNIPBLcF1_G1\DE_W0002_P0041\DE_2_W0002_P0041_T0001\TR1_W0001_P0104\TR1_2_W0001_P0104_T0001_R1_P2_K1_Ch2-Ch1.zen
4.980000e+00	3.871663e+01	20151202_gfpNIPBLcf1_G2G1\MitoSys2\LSM\gfpNIPBLcF1_G1\DE_W0002_P0041\DE_2_W0002_P0041_T0001\TR1_W0001_P0104\TR1_2_W0001_P0104_T0001_R1_P2_K1_Ch2-Ch1.zen
5.040000e+00	4.073330e+01	20151202_gfpNIPBLcf1_G2G1\MitoSys2\LSM\gfpNIPBLcF1_G1\DE_W0002_P0041\DE_2_W0002_P0041_T0001\TR1_W0001_P0104\TR1_2_W0001_P0104_T0001_R1_P2_K1_Ch2-Ch1.zen
5.100000e+00	3.739996e+01	20151202_gfpNIPBLcf1_G2G1\MitoSys2\LSM\gfpNIPBLcF1_G1\DE_W0002_P0041\DE_2_W0002_P0041_T0001\TR1_W0001_P0104\TR1_2_W0001_P0104_T0001_R1_P2_K1_Ch2-Ch1.zen
5.160000e+00	3.546663e+01	20151202_gfpNIPBLcf1_G2G1\MitoSys2\LSM\gfpNIPBLcF1_G1\DE_W0002_P0041\DE_2_W0002_P0041_T0001\TR1_W0001_P0104\TR1_2_W0001_P0104_T0001_R1_P2_K1_Ch2-Ch1.zen
5.220010e+00	3.609997e+01	20151202_gfpNIPBLcf1_G2G1\MitoSys2\LSM\gfpNIPBLcF1_G1\DE_W0002_P0041\DE_2_W0002_P0041_T0001\TR1_W0001_P0104\TR1_2_W0001_P0104_T0001_R1_P2_K1_Ch2-Ch1.zen
5.280000e+00	3.518330e+01	20151202_gfpNIPBLcf1_G2G1\MitoSys2\LSM\gfpNIPBLcF1_G1\DE_W0002_P0041\DE_2_W0002_P0041_T0001\TR1_W0001_P0104\TR1_2_W0001_P0104_T0001_R1_P2_K1_Ch2-Ch1.zen
5.340000e+00	3.536663e+01	20151202_gfpNIPBLcf1_G2G1\MitoSys2\LSM\gfpNIPBLcF1_G1\DE_W0002_P0041\DE_2_W0002_P0041_T0001\TR1_W0001_P0104\TR1_2_W0001_P0104_T0001_R1_P2_K1_Ch2-Ch1.zen
5.400000e+00	3.539997e+01	20151202_gfpNIPBLcf1_G2G1\MitoSys2\LSM\gfpNIPBLcF1_G1\DE_W0002_P0041\DE_2_W0002_P0041_T0001\TR1_W0001_P0104\TR1_2_W0001_P0104_T0001_R1_P2_K1_Ch2-Ch1.zen
5.460010e+00	3.414997e+01	20151202_gfpNIPBLcf1_G2G1\MitoSys2\LSM\gfpNIPBLcF1_G1\DE_W0002_P0041\DE_2_W0002_P0041_T0001\TR1_W0001_P0104\TR1_2_W0001_P0104_T0001_R1_P2_K1_Ch2-Ch1.zen
5.520010e+00	3.368330e+01	20151202_gfpNIPBLcf1_G2G1\MitoSys2\LSM\gfpNIPBLcF1_G1\DE_W0002_P0041\DE_2_W0002_P0041_T0001\TR1_W0001_P0104\TR1_2_W0001_P0104_T0001_R1_P2_K1_Ch2-Ch1.zen
5.580010e+00	3.158330e+01	20151202_gfpNIPBLcf1_G2G1\MitoSys2\LSM\gfpNIPBLcF1_G1\DE_W0002_P0041\DE_2_W0002_P0041_T0001\TR1_W0001_P0104\TR1_2_W0001_P0104_T0001_R1_P2_K1_Ch2-Ch1.zen
5.640010e+00	3.439997e+01	20151202_gfpNIPBLcf1_G2G1\MitoSys2\LSM\gfpNIPBLcF1_G1\DE_W0002_P0041\DE_2_W0002_P0041_T0001\TR1_W0001_P0104\TR1_2_W0001_P0104_T0001_R1_P2_K1_Ch2-Ch1.zen
5.700010e+00	3.344997e+01	20151202_gfpNIPBLcf1_G2G1\MitoSys2\LSM\gfpNIPBLcF1_G1\DE_W0002_P0041\DE_2_W0002_P0041_T0001\TR1_W0001_P0104\TR1_2_W0001_P0104_T0001_R1_P2_K1_Ch2-Ch1.zen
5.760010e+00	3.104997e+01	20151202_gfpNIPBLcf1_G2G1\MitoSys2\LSM\gfpNIPBLcF1_G1\DE_W0002_P0041\DE_2_W0002_P0041_T0001\TR1_W0001_P0104\TR1_2_W0001_P0104_T0001_R1_P2_K1_Ch2-Ch1.zen
5.820010e+00	3.136664e+01	20151202_gfpNIPBLcf1_G2G1\MitoSys2\LSM\gfpNIPBLcF1_G1\DE_W0002_P0041\DE_2_W0002_P0041_T0001\TR1_W0001_P0104\TR1_2_W0001_P0104_T0001_R1_P2_K1_Ch2-Ch1.zen
5.880010e+00	3.089997e+01	20151202_gfpNIPBLcf1_G2G1\MitoSys2\LSM\gfpNIPBLcF1_G1\DE_W0002_P0041\DE_2_W0002_P0041_T0001\TR1_W0001_P0104\TR1_2_W0001_P0104_T0001_R1_P2_K1_Ch2-Ch1.zen
5.940010e+00	3.373330e+01	20151202_gfpNIPBLcf1_G2G1\MitoSys2\LSM\gfpNIPBLcF1_G1\DE_W0002_P0041\DE_2_W0002_P0041_T0001\TR1_W0001_P0104\TR1_2_W0001_P0104_T0001_R1_P2_K1_Ch2-Ch1.zen
6.000010e+00	3.548330e+01	20151202_gfpNIPBLcf1_G2G1\MitoSys2\LSM\gfpNIPBLcF1_G1\DE_W0002_P0041\DE_2_W0002_P0041_T0001\TR1_W0001_P0104\TR1_2_W0001_P0104_T0001_R1_P2_K1_Ch2-Ch1.zen
6.060010e+00	3.721663e+01	20151202_gfpNIPBLcf1_G2G1\MitoSys2\LSM\gfpNIPBLcF1_G1\DE_W0002_P0041\DE_2_W0002_P0041_T0001\TR1_W0001_P0104\TR1_2_W0001_P0104_T0001_R1_P2_K1_Ch2-Ch1.zen
6.120010e+00	3.394997e+01	20151202_gfpNIPBLcf1_G2G1\MitoSys2\LSM\gfpNIPBLcF1_G1\DE_W0002_P0041\DE_2_W0002_P0041_T0001\TR1_W0001_P0104\TR1_2_W0001_P0104_T0001_R1_P2_K1_Ch2-Ch1.zen
6.180010e+00	3.318330e+01	20151202_gfpNIPBLcf1_G2G1\MitoSys2\LSM\gfpNIPBLcF1_G1\DE_W0002_P0041\DE_2_W0002_P0041_T0001\TR1_W0001_P0104\TR1_2_W0001_P0104_T0001_R1_P2_K1_Ch2-Ch1.zen
6.240010e+00	3.091664e+01	20151202_gfpNIPBLcf1_G2G1\MitoSys2\LSM\gfpNIPBLcF1_G1\DE_W0002_P0041\DE_2_W0002_P0041_T0001\TR1_W0001_P0104\TR1_2_W0001_P0104_T0001_R1_P2_K1_Ch2-Ch1.zen
6.300010e+00	2.879997e+01	20151202_gfpNIPBLcf1_G2G1\MitoSys2\LSM\gfpNIPBLcF1_G1\DE_W0002_P0041\DE_2_W0002_P0041_T0001\TR1_W0001_P0104\TR1_2_W0001_P0104_T0001_R1_P2_K1_Ch2-Ch1.zen
6.360010e+00	2.856664e+01	20151202_gfpNIPBLcf1_G2G1\MitoSys2\LSM\gfpNIPBLcF1_G1\DE_W0002_P0041\DE_2_W0002_P0041_T0001\TR1_W0001_P0104\TR1_2_W0001_P0104_T0001_R1_P2_K1_Ch2-Ch1.zen
6.420010e+00	2.794997e+01	20151202_gfpNIPBLcf1_G2G1\MitoSys2\LSM\gfpNIPBLcF1_G1\DE_W0002_P0041\DE_2_W0002_P0041_T0001\TR1_W0001_P0104\TR1_2_W0001_P0104_T0001_R1_P2_K1_Ch2-Ch1.zen
6.480010e+00	3.109997e+01	20151202_gfpNIPBLcf1_G2G1\MitoSys2\LSM\gfpNIPBLcF1_G1\DE_W0002_P0041\DE_2_W0002_P0041_T0001\TR1_W0001_P0104\TR1_2_W0001_P0104_T0001_R1_P2_K1_Ch2-Ch1.zen
6.540010e+00	3.183330e+01	20151202_gfpNIPBLcf1_G2G1\MitoSys2\LSM\gfpNIPBLcF1_G1\DE_W0002_P0041\DE_2_W0002_P0041_T0001\TR1_W0001_P0104\TR1_2_W0001_P0104_T0001_R1_P2_K1_Ch2-Ch1.zen
6.600010e+00	3.463330e+01	20151202_gfpNIPBLcf1_G2G1\MitoSys2\LSM\gfpNIPBLcF1_G1\DE_W0002_P0041\DE_2_W0002_P0041_T0001\TR1_W0001_P0104\TR1_2_W0001_P0104_T0001_R1_P2_K1_Ch2-Ch1.zen
6.660010e+00	3.653330e+01	20151202_gfpNIPBLcf1_G2G1\MitoSys2\LSM\gfpNIPBLcF1_G1\DE_W0002_P0041\DE_2_W0002_P0041_T0001\TR1_W0001_P0104\TR1_2_W0001_P0104_T0001_R1_P2_K1_Ch2-Ch1.zen
6.720010e+00	3.734996e+01	20151202_gfpNIPBLcf1_G2G1\MitoSys2\LSM\gfpNIPBLcF1_G1\DE_W0002_P0041\DE_2_W0002_P0041_T0001\TR1_W0001_P0104\TR1_2_W0001_P0104_T0001_R1_P2_K1_Ch2-Ch1.zen
6.780010e+00	3.454997e+01	20151202_gfpNIPBLcf1_G2G1\MitoSys2\LSM\gfpNIPBLcF1_G1\DE_W0002_P0041\DE_2_W0002_P0041_T0001\TR1_W0001_P0104\TR1_2_W0001_P0104_T0001_R1_P2_K1_Ch2-Ch1.zen
6.840010e+00	3.453330e+01	20151202_gfpNIPBLcf1_G2G1\MitoSys2\LSM\gfpNIPBLcF1_G1\DE_W0002_P0041\DE_2_W0002_P0041_T0001\TR1_W0001_P0104\TR1_2_W0001_P0104_T0001_R1_P2_K1_Ch2-Ch1.zen
6.900010e+00	3.394997e+01	20151202_gfpNIPBLcf1_G2G1\MitoSys2\LSM\gfpNIPBLcF1_G1\DE_W0002_P0041\DE_2_W0002_P0041_T0001\TR1_W0001_P0104\TR1_2_W0001_P0104_T0001_R1_P2_K1_Ch2-Ch1.zen
6.960010e+00	3.189997e+01	20151202_gfpNIPBLcf1_G2G1\MitoSys2\LSM\gfpNIPBLcF1_G1\DE_W0002_P0041\DE_2_W0002_P0041_T0001\TR1_W0001_P0104\TR1_2_W0001_P0104_T0001_R1_P2_K1_Ch2-Ch1.zen
7.020010e+00	3.703330e+01	20151202_gfpNIPBLcf1_G2G1\MitoSys2\LSM\gfpNIPBLcF1_G1\DE_W0002_P0041\DE_2_W0002_P0041_T0001\TR1_W0001_P0104\TR1_2_W0001_P0104_T0001_R1_P2_K1_Ch2-Ch1.zen
7.080010e+00	3.691663e+01	20151202_gfpNIPBLcf1_G2G1\MitoSys2\LSM\gfpNIPBLcF1_G1\DE_W0002_P0041\DE_2_W0002_P0041_T0001\TR1_W0001_P0104\TR1_2_W0001_P0104_T0001_R1_P2_K1_Ch2-Ch1.zen
7.140010e+00	4.039996e+01	20151202_gfpNIPBLcf1_G2G1\MitoSys2\LSM\gfpNIPBLcF1_G1\DE_W0002_P0041\DE_2_W0002_P0041_T0001\TR1_W0001_P0104\TR1_2_W0001_P0104_T0001_R1_P2_K1_Ch2-Ch1.zen
7.200010e+00	3.783330e+01	20151202_gfpNIPBLcf1_G2G1\MitoSys2\LSM\gfpNIPBLcF1_G1\DE_W0002_P0041\DE_2_W0002_P0041_T0001\TR1_W0001_P0104\TR1_2_W0001_P0104_T0001_R1_P2_K1_Ch2-Ch1.zen
7.260010e+00	3.271664e+01	20151202_gfpNIPBLcf1_G2G1\MitoSys2\LSM\gfpNIPBLcF1_G1\DE_W0002_P0041\DE_2_W0002_P0041_T0001\TR1_W0001_P0104\TR1_2_W0001_P0104_T0001_R1_P2_K1_Ch2-Ch1.zen
7.320010e+00	3.023330e+01	20151202_gfpNIPBLcf1_G2G1\MitoSys2\LSM\gfpNIPBLcF1_G1\DE_W0002_P0041\DE_2_W0002_P0041_T0001\TR1_W0001_P0104\TR1_2_W0001_P0104_T0001_R1_P2_K1_Ch2-Ch1.zen
7.380010e+00	3.024997e+01	20151202_gfpNIPBLcf1_G2G1\MitoSys2\LSM\gfpNIPBLcF1_G1\DE_W0002_P0041\DE_2_W0002_P0041_T0001\TR1_W0001_P0104\TR1_2_W0001_P0104_T0001_R1_P2_K1_Ch2-Ch1.zen
7.440010e+00	3.238330e+01	20151202_gfpNIPBLcf1_G2G1\MitoSys2\LSM\gfpNIPBLcF1_G1\DE_W0002_P0041\DE_2_W0002_P0041_T0001\TR1_W0001_P0104\TR1_2_W0001_P0104_T0001_R1_P2_K1_Ch2-Ch1.zen
7.500010e+00	3.188330e+01	20151202_gfpNIPBLcf1_G2G1\MitoSys2\LSM\gfpNIPBLcF1_G1\DE_W0002_P0041\DE_2_W0002_P0041_T0001\TR1_W0001_P0104\TR1_2_W0001_P0104_T0001_R1_P2_K1_Ch2-Ch1.zen
7.560010e+00	3.481664e+01	20151202_gfpNIPBLcf1_G2G1\MitoSys2\LSM\gfpNIPBLcF1_G1\DE_W0002_P0041\DE_2_W0002_P0041_T0001\TR1_W0001_P0104\TR1_2_W0001_P0104_T0001_R1_P2_K1_Ch2-Ch1.zen
7.620010e+00	3.493330e+01	20151202_gfpNIPBLcf1_G2G1\MitoSys2\LSM\gfpNIPBLcF1_G1\DE_W0002_P0041\DE_2_W0002_P0041_T0001\TR1_W0001_P0104\TR1_2_W0001_P0104_T0001_R1_P2_K1_Ch2-Ch1.zen
7.680010e+00	3.151664e+01	20151202_gfpNIPBLcf1_G2G1\MitoSys2\LSM\gfpNIPBLcF1_G1\DE_W0002_P0041\DE_2_W0002_P0041_T0001\TR1_W0001_P0104\TR1_2_W0001_P0104_T0001_R1_P2_K1_Ch2-Ch1.zen
7.740010e+00	3.273330e+01	20151202_gfpNIPBLcf1_G2G1\MitoSys2\LSM\gfpNIPBLcF1_G1\DE_W0002_P0041\DE_2_W0002_P0041_T0001\TR1_W0001_P0104\TR1_2_W0001_P0104_T0001_R1_P2_K1_Ch2-Ch1.zen
7.800010e+00	3.501663e+01	20151202_gfpNIPBLcf1_G2G1\MitoSys2\LSM\gfpNIPBLcF1_G1\DE_W0002_P0041\DE_2_W0002_P0041_T0001\TR1_W0001_P0104\TR1_2_W0001_P0104_T0001_R1_P2_K1_Ch2-Ch1.zen
7.860010e+00	2.993331e+01	20151202_gfpNIPBLcf1_G2G1\MitoSys2\LSM\gfpNIPBLcF1_G1\DE_W0002_P0041\DE_2_W0002_P0041_T0001\TR1_W0001_P0104\TR1_2_W0001_P0104_T0001_R1_P2_K1_Ch2-Ch1.zen
7.920010e+00	3.004997e+01	20151202_gfpNIPBLcf1_G2G1\MitoSys2\LSM\gfpNIPBLcF1_G1\DE_W0002_P0041\DE_2_W0002_P0041_T0001\TR1_W0001_P0104\TR1_2_W0001_P0104_T0001_R1_P2_K1_Ch2-Ch1.zen
7.980010e+00	3.099997e+01	20151202_gfpNIPBLcf1_G2G1\MitoSys2\LSM\gfpNIPBLcF1_G1\DE_W0002_P0041\DE_2_W0002_P0041_T0001\TR1_W0001_P0104\TR1_2_W0001_P0104_T0001_R1_P2_K1_Ch2-Ch1.zen
8.040010e+00	3.129997e+01	20151202_gfpNIPBLcf1_G2G1\MitoSys2\LSM\gfpNIPBLcF1_G1\DE_W0002_P0041\DE_2_W0002_P0041_T0001\TR1_W0001_P0104\TR1_2_W0001_P0104_T0001_R1_P2_K1_Ch2-Ch1.zen
8.100010e+00	3.114997e+01	20151202_gfpNIPBLcf1_G2G1\MitoSys2\LSM\gfpNIPBLcF1_G1\DE_W0002_P0041\DE_2_W0002_P0041_T0001\TR1_W0001_P0104\TR1_2_W0001_P0104_T0001_R1_P2_K1_Ch2-Ch1.zen
8.160010e+00	3.333330e+01	20151202_gfpNIPBLcf1_G2G1\MitoSys2\LSM\gfpNIPBLcF1_G1\DE_W0002_P0041\DE_2_W0002_P0041_T0001\TR1_W0001_P0104\TR1_2_W0001_P0104_T0001_R1_P2_K1_Ch2-Ch1.zen
8.220010e+00	3.451664e+01	20151202_gfpNIPBLcf1_G2G1\MitoSys2\LSM\gfpNIPBLcF1_G1\DE_W0002_P0041\DE_2_W0002_P0041_T0001\TR1_W0001_P0104\TR1_2_W0001_P0104_T0001_R1_P2_K1_Ch2-Ch1.zen
8.280010e+00	3.381664e+01	20151202_gfpNIPBLcf1_G2G1\MitoSys2\LSM\gfpNIPBLcF1_G1\DE_W0002_P0041\DE_2_W0002_P0041_T0001\TR1_W0001_P0104\TR1_2_W0001_P0104_T0001_R1_P2_K1_Ch2-Ch1.zen
8.340010e+00	3.633330e+01	20151202_gfpNIPBLcf1_G2G1\MitoSys2\LSM\gfpNIPBLcF1_G1\DE_W0002_P0041\DE_2_W0002_P0041_T0001\TR1_W0001_P0104\TR1_2_W0001_P0104_T0001_R1_P2_K1_Ch2-Ch1.zen
8.400010e+00	3.394997e+01	20151202_gfpNIPBLcf1_G2G1\MitoSys2\LSM\gfpNIPBLcF1_G1\DE_W0002_P0041\DE_2_W0002_P0041_T0001\TR1_W0001_P0104\TR1_2_W0001_P0104_T0001_R1_P2_K1_Ch2-Ch1.zen
8.460010e+00	3.443330e+01	20151202_gfpNIPBLcf1_G2G1\MitoSys2\LSM\gfpNIPBLcF1_G1\DE_W0002_P0041\DE_2_W0002_P0041_T0001\TR1_W0001_P0104\TR1_2_W0001_P0104_T0001_R1_P2_K1_Ch2-Ch1.zen
8.520010e+00	3.481664e+01	20151202_gfpNIPBLcf1_G2G1\MitoSys2\LSM\gfpNIPBLcF1_G1\DE_W0002_P0041\DE_2_W0002_P0041_T0001\TR1_W0001_P0104\TR1_2_W0001_P0104_T0001_R1_P2_K1_Ch2-Ch1.zen
8.580010e+00	2.873331e+01	20151202_gfpNIPBLcf1_G2G1\MitoSys2\LSM\gfpNIPBLcF1_G1\DE_W0002_P0041\DE_2_W0002_P0041_T0001\TR1_W0001_P0104\TR1_2_W0001_P0104_T0001_R1_P2_K1_Ch2-Ch1.zen
8.640010e+00	2.988330e+01	20151202_gfpNIPBLcf1_G2G1\MitoSys2\LSM\gfpNIPBLcF1_G1\DE_W0002_P0041\DE_2_W0002_P0041_T0001\TR1_W0001_P0104\TR1_2_W0001_P0104_T0001_R1_P2_K1_Ch2-Ch1.zen
8.700010e+00	3.224997e+01	20151202_gfpNIPBLcf1_G2G1\MitoSys2\LSM\gfpNIPBLcF1_G1\DE_W0002_P0041\DE_2_W0002_P0041_T0001\TR1_W0001_P0104\TR1_2_W0001_P0104_T0001_R1_P2_K1_Ch2-Ch1.zen
8.760010e+00	2.838331e+01	20151202_gfpNIPBLcf1_G2G1\MitoSys2\LSM\gfpNIPBLcF1_G1\DE_W0002_P0041\DE_2_W0002_P0041_T0001\TR1_W0001_P0104\TR1_2_W0001_P0104_T0001_R1_P2_K1_Ch2-Ch1.zen
8.820010e+00	3.383330e+01	20151202_gfpNIPBLcf1_G2G1\MitoSys2\LSM\gfpNIPBLcF1_G1\DE_W0002_P0041\DE_2_W0002_P0041_T0001\TR1_W0001_P0104\TR1_2_W0001_P0104_T0001_R1_P2_K1_Ch2-Ch1.zen
8.880010e+00	3.526663e+01	20151202_gfpNIPBLcf1_G2G1\MitoSys2\LSM\gfpNIPBLcF1_G1\DE_W0002_P0041\DE_2_W0002_P0041_T0001\TR1_W0001_P0104\TR1_2_W0001_P0104_T0001_R1_P2_K1_Ch2-Ch1.zen
8.940010e+00	3.278330e+01	20151202_gfpNIPBLcf1_G2G1\MitoSys2\LSM\gfpNIPBLcF1_G1\DE_W0002_P0041\DE_2_W0002_P0041_T0001\TR1_W0001_P0104\TR1_2_W0001_P0104_T0001_R1_P2_K1_Ch2-Ch1.zen
9.000010e+00	3.156664e+01	20151202_gfpNIPBLcf1_G2G1\MitoSys2\LSM\gfpNIPBLcF1_G1\DE_W0002_P0041\DE_2_W0002_P0041_T0001\TR1_W0001_P0104\TR1_2_W0001_P0104_T0001_R1_P2_K1_Ch2-Ch1.zen
9.060010e+00	2.981664e+01	20151202_gfpNIPBLcf1_G2G1\MitoSys2\LSM\gfpNIPBLcF1_G1\DE_W0002_P0041\DE_2_W0002_P0041_T0001\TR1_W0001_P0104\TR1_2_W0001_P0104_T0001_R1_P2_K1_Ch2-Ch1.zen
9.120010e+00	3.194997e+01	20151202_gfpNIPBLcf1_G2G1\MitoSys2\LSM\gfpNIPBLcF1_G1\DE_W0002_P0041\DE_2_W0002_P0041_T0001\TR1_W0001_P0104\TR1_2_W0001_P0104_T0001_R1_P2_K1_Ch2-Ch1.zen
9.180010e+00	3.119997e+01	20151202_gfpNIPBLcf1_G2G1\MitoSys2\LSM\gfpNIPBLcF1_G1\DE_W0002_P0041\DE_2_W0002_P0041_T0001\TR1_W0001_P0104\TR1_2_W0001_P0104_T0001_R1_P2_K1_Ch2-Ch1.zen
9.240010e+00	3.373330e+01	20151202_gfpNIPBLcf1_G2G1\MitoSys2\LSM\gfpNIPBLcF1_G1\DE_W0002_P0041\DE_2_W0002_P0041_T0001\TR1_W0001_P0104\TR1_2_W0001_P0104_T0001_R1_P2_K1_Ch2-Ch1.zen
9.300010e+00	3.324997e+01	20151202_gfpNIPBLcf1_G2G1\MitoSys2\LSM\gfpNIPBLcF1_G1\DE_W0002_P0041\DE_2_W0002_P0041_T0001\TR1_W0001_P0104\TR1_2_W0001_P0104_T0001_R1_P2_K1_Ch2-Ch1.zen
9.360010e+00	3.066664e+01	20151202_gfpNIPBLcf1_G2G1\MitoSys2\LSM\gfpNIPBLcF1_G1\DE_W0002_P0041\DE_2_W0002_P0041_T0001\TR1_W0001_P0104\TR1_2_W0001_P0104_T0001_R1_P2_K1_Ch2-Ch1.zen
9.420010e+00	3.006664e+01	20151202_gfpNIPBLcf1_G2G1\MitoSys2\LSM\gfpNIPBLcF1_G1\DE_W0002_P0041\DE_2_W0002_P0041_T0001\TR1_W0001_P0104\TR1_2_W0001_P0104_T0001_R1_P2_K1_Ch2-Ch1.zen
9.480010e+00	3.434997e+01	20151202_gfpNIPBLcf1_G2G1\MitoSys2\LSM\gfpNIPBLcF1_G1\DE_W0002_P0041\DE_2_W0002_P0041_T0001\TR1_W0001_P0104\TR1_2_W0001_P0104_T0001_R1_P2_K1_Ch2-Ch1.zen
9.540010e+00	2.983331e+01	20151202_gfpNIPBLcf1_G2G1\MitoSys2\LSM\gfpNIPBLcF1_G1\DE_W0002_P0041\DE_2_W0002_P0041_T0001\TR1_W0001_P0104\TR1_2_W0001_P0104_T0001_R1_P2_K1_Ch2-Ch1.zen
9.600010e+00	3.414997e+01	20151202_gfpNIPBLcf1_G2G1\MitoSys2\LSM\gfpNIPBLcF1_G1\DE_W0002_P0041\DE_2_W0002_P0041_T0001\TR1_W0001_P0104\TR1_2_W0001_P0104_T0001_R1_P2_K1_Ch2-Ch1.zen
9.660010e+00	3.244997e+01	20151202_gfpNIPBLcf1_G2G1\MitoSys2\LSM\gfpNIPBLcF1_G1\DE_W0002_P0041\DE_2_W0002_P0041_T0001\TR1_W0001_P0104\TR1_2_W0001_P0104_T0001_R1_P2_K1_Ch2-Ch1.zen
9.720010e+00	3.048330e+01	20151202_gfpNIPBLcf1_G2G1\MitoSys2\LSM\gfpNIPBLcF1_G1\DE_W0002_P0041\DE_2_W0002_P0041_T0001\TR1_W0001_P0104\TR1_2_W0001_P0104_T0001_R1_P2_K1_Ch2-Ch1.zen
9.780010e+00	3.079997e+01	20151202_gfpNIPBLcf1_G2G1\MitoSys2\LSM\gfpNIPBLcF1_G1\DE_W0002_P0041\DE_2_W0002_P0041_T0001\TR1_W0001_P0104\TR1_2_W0001_P0104_T0001_R1_P2_K1_Ch2-Ch1.zen
9.840010e+00	2.874997e+01	20151202_gfpNIPBLcf1_G2G1\MitoSys2\LSM\gfpNIPBLcF1_G1\DE_W0002_P0041\DE_2_W0002_P0041_T0001\TR1_W0001_P0104\TR1_2_W0001_P0104_T0001_R1_P2_K1_Ch2-Ch1.zen
9.900010e+00	2.689997e+01	20151202_gfpNIPBLcf1_G2G1\MitoSys2\LSM\gfpNIPBLcF1_G1\DE_W0002_P0041\DE_2_W0002_P0041_T0001\TR1_W0001_P0104\TR1_2_W0001_P0104_T0001_R1_P2_K1_Ch2-Ch1.zen
9.960010e+00	2.856664e+01	20151202_gfpNIPBLcf1_G2G1\MitoSys2\LSM\gfpNIPBLcF1_G1\DE_W0002_P0041\DE_2_W0002_P0041_T0001\TR1_W0001_P0104\TR1_2_W0001_P0104_T0001_R1_P2_K1_Ch2-Ch1.zen
1.002001e+01	2.753331e+01	20151202_gfpNIPBLcf1_G2G1\MitoSys2\LSM\gfpNIPBLcF1_G1\DE_W0002_P0041\DE_2_W0002_P0041_T0001\TR1_W0001_P0104\TR1_2_W0001_P0104_T0001_R1_P2_K1_Ch2-Ch1.zen
1.008001e+01	2.903331e+01	20151202_gfpNIPBLcf1_G2G1\MitoSys2\LSM\gfpNIPBLcF1_G1\DE_W0002_P0041\DE_2_W0002_P0041_T0001\TR1_W0001_P0104\TR1_2_W0001_P0104_T0001_R1_P2_K1_Ch2-Ch1.zen
1.014001e+01	2.724998e+01	20151202_gfpNIPBLcf1_G2G1\MitoSys2\LSM\gfpNIPBLcF1_G1\DE_W0002_P0041\DE_2_W0002_P0041_T0001\TR1_W0001_P0104\TR1_2_W0001_P0104_T0001_R1_P2_K1_Ch2-Ch1.zen
1.020001e+01	2.758331e+01	20151202_gfpNIPBLcf1_G2G1\MitoSys2\LSM\gfpNIPBLcF1_G1\DE_W0002_P0041\DE_2_W0002_P0041_T0001\TR1_W0001_P0104\TR1_2_W0001_P0104_T0001_R1_P2_K1_Ch2-Ch1.zen
1.026001e+01	2.611664e+01	20151202_gfpNIPBLcf1_G2G1\MitoSys2\LSM\gfpNIPBLcF1_G1\DE_W0002_P0041\DE_2_W0002_P0041_T0001\TR1_W0001_P0104\TR1_2_W0001_P0104_T0001_R1_P2_K1_Ch2-Ch1.zen
1.032001e+01	2.443331e+01	20151202_gfpNIPBLcf1_G2G1\MitoSys2\LSM\gfpNIPBLcF1_G1\DE_W0002_P0041\DE_2_W0002_P0041_T0001\TR1_W0001_P0104\TR1_2_W0001_P0104_T0001_R1_P2_K1_Ch2-Ch1.zen
1.038001e+01	2.804997e+01	20151202_gfpNIPBLcf1_G2G1\MitoSys2\LSM\gfpNIPBLcF1_G1\DE_W0002_P0041\DE_2_W0002_P0041_T0001\TR1_W0001_P0104\TR1_2_W0001_P0104_T0001_R1_P2_K1_Ch2-Ch1.zen
1.044001e+01	3.161664e+01	20151202_gfpNIPBLcf1_G2G1\MitoSys2\LSM\gfpNIPBLcF1_G1\DE_W0002_P0041\DE_2_W0002_P0041_T0001\TR1_W0001_P0104\TR1_2_W0001_P0104_T0001_R1_P2_K1_Ch2-Ch1.zen
1.050001e+01	2.916664e+01	20151202_gfpNIPBLcf1_G2G1\MitoSys2\LSM\gfpNIPBLcF1_G1\DE_W0002_P0041\DE_2_W0002_P0041_T0001\TR1_W0001_P0104\TR1_2_W0001_P0104_T0001_R1_P2_K1_Ch2-Ch1.zen
1.056001e+01	2.879997e+01	20151202_gfpNIPBLcf1_G2G1\MitoSys2\LSM\gfpNIPBLcF1_G1\DE_W0002_P0041\DE_2_W0002_P0041_T0001\TR1_W0001_P0104\TR1_2_W0001_P0104_T0001_R1_P2_K1_Ch2-Ch1.zen
1.062001e+01	3.181664e+01	20151202_gfpNIPBLcf1_G2G1\MitoSys2\LSM\gfpNIPBLcF1_G1\DE_W0002_P0041\DE_2_W0002_P0041_T0001\TR1_W0001_P0104\TR1_2_W0001_P0104_T0001_R1_P2_K1_Ch2-Ch1.zen
1.068001e+01	3.539997e+01	20151202_gfpNIPBLcf1_G2G1\MitoSys2\LSM\gfpNIPBLcF1_G1\DE_W0002_P0041\DE_2_W0002_P0041_T0001\TR1_W0001_P0104\TR1_2_W0001_P0104_T0001_R1_P2_K1_Ch2-Ch1.zen
1.074001e+01	3.853330e+01	20151202_gfpNIPBLcf1_G2G1\MitoSys2\LSM\gfpNIPBLcF1_G1\DE_W0002_P0041\DE_2_W0002_P0041_T0001\TR1_W0001_P0104\TR1_2_W0001_P0104_T0001_R1_P2_K1_Ch2-Ch1.zen
1.080001e+01	3.634996e+01	20151202_gfpNIPBLcf1_G2G1\MitoSys2\LSM\gfpNIPBLcF1_G1\DE_W0002_P0041\DE_2_W0002_P0041_T0001\TR1_W0001_P0104\TR1_2_W0001_P0104_T0001_R1_P2_K1_Ch2-Ch1.zen
1.086001e+01	3.211664e+01	20151202_gfpNIPBLcf1_G2G1\MitoSys2\LSM\gfpNIPBLcF1_G1\DE_W0002_P0041\DE_2_W0002_P0041_T0001\TR1_W0001_P0104\TR1_2_W0001_P0104_T0001_R1_P2_K1_Ch2-Ch1.zen
1.092001e+01	3.296664e+01	20151202_gfpNIPBLcf1_G2G1\MitoSys2\LSM\gfpNIPBLcF1_G1\DE_W0002_P0041\DE_2_W0002_P0041_T0001\TR1_W0001_P0104\TR1_2_W0001_P0104_T0001_R1_P2_K1_Ch2-Ch1.zen
1.098001e+01	3.481664e+01	20151202_gfpNIPBLcf1_G2G1\MitoSys2\LSM\gfpNIPBLcF1_G1\DE_W0002_P0041\DE_2_W0002_P0041_T0001\TR1_W0001_P0104\TR1_2_W0001_P0104_T0001_R1_P2_K1_Ch2-Ch1.zen
1.104001e+01	3.628330e+01	20151202_gfpNIPBLcf1_G2G1\MitoSys2\LSM\gfpNIPBLcF1_G1\DE_W0002_P0041\DE_2_W0002_P0041_T0001\TR1_W0001_P0104\TR1_2_W0001_P0104_T0001_R1_P2_K1_Ch2-Ch1.zen
1.110001e+01	3.676663e+01	20151202_gfpNIPBLcf1_G2G1\MitoSys2\LSM\gfpNIPBLcF1_G1\DE_W0002_P0041\DE_2_W0002_P0041_T0001\TR1_W0001_P0104\TR1_2_W0001_P0104_T0001_R1_P2_K1_Ch2-Ch1.zen
1.116001e+01	3.628330e+01	20151202_gfpNIPBLcf1_G2G1\MitoSys2\LSM\gfpNIPBLcF1_G1\DE_W0002_P0041\DE_2_W0002_P0041_T0001\TR1_W0001_P0104\TR1_2_W0001_P0104_T0001_R1_P2_K1_Ch2-Ch1.zen
1.122001e+01	3.599997e+01	20151202_gfpNIPBLcf1_G2G1\MitoSys2\LSM\gfpNIPBLcF1_G1\DE_W0002_P0041\DE_2_W0002_P0041_T0001\TR1_W0001_P0104\TR1_2_W0001_P0104_T0001_R1_P2_K1_Ch2-Ch1.zen
1.128001e+01	3.436663e+01	20151202_gfpNIPBLcf1_G2G1\MitoSys2\LSM\gfpNIPBLcF1_G1\DE_W0002_P0041\DE_2_W0002_P0041_T0001\TR1_W0001_P0104\TR1_2_W0001_P0104_T0001_R1_P2_K1_Ch2-Ch1.zen
1.134001e+01	3.531664e+01	20151202_gfpNIPBLcf1_G2G1\MitoSys2\LSM\gfpNIPBLcF1_G1\DE_W0002_P0041\DE_2_W0002_P0041_T0001\TR1_W0001_P0104\TR1_2_W0001_P0104_T0001_R1_P2_K1_Ch2-Ch1.zen
1.140001e+01	3.533330e+01	20151202_gfpNIPBLcf1_G2G1\MitoSys2\LSM\gfpNIPBLcF1_G1\DE_W0002_P0041\DE_2_W0002_P0041_T0001\TR1_W0001_P0104\TR1_2_W0001_P0104_T0001_R1_P2_K1_Ch2-Ch1.zen
1.146001e+01	3.408330e+01	20151202_gfpNIPBLcf1_G2G1\MitoSys2\LSM\gfpNIPBLcF1_G1\DE_W0002_P0041\DE_2_W0002_P0041_T0001\TR1_W0001_P0104\TR1_2_W0001_P0104_T0001_R1_P2_K1_Ch2-Ch1.zen
1.152001e+01	3.384997e+01	20151202_gfpNIPBLcf1_G2G1\MitoSys2\LSM\gfpNIPBLcF1_G1\DE_W0002_P0041\DE_2_W0002_P0041_T0001\TR1_W0001_P0104\TR1_2_W0001_P0104_T0001_R1_P2_K1_Ch2-Ch1.zen
1.158001e+01	3.508330e+01	20151202_gfpNIPBLcf1_G2G1\MitoSys2\LSM\gfpNIPBLcF1_G1\DE_W0002_P0041\DE_2_W0002_P0041_T0001\TR1_W0001_P0104\TR1_2_W0001_P0104_T0001_R1_P2_K1_Ch2-Ch1.zen
1.164001e+01	3.071664e+01	20151202_gfpNIPBLcf1_G2G1\MitoSys2\LSM\gfpNIPBLcF1_G1\DE_W0002_P0041\DE_2_W0002_P0041_T0001\TR1_W0001_P0104\TR1_2_W0001_P0104_T0001_R1_P2_K1_Ch2-Ch1.zen
1.170001e+01	3.494997e+01	20151202_gfpNIPBLcf1_G2G1\MitoSys2\LSM\gfpNIPBLcF1_G1\DE_W0002_P0041\DE_2_W0002_P0041_T0001\TR1_W0001_P0104\TR1_2_W0001_P0104_T0001_R1_P2_K1_Ch2-Ch1.zen
1.176001e+01	3.248330e+01	20151202_gfpNIPBLcf1_G2G1\MitoSys2\LSM\gfpNIPBLcF1_G1\DE_W0002_P0041\DE_2_W0002_P0041_T0001\TR1_W0001_P0104\TR1_2_W0001_P0104_T0001_R1_P2_K1_Ch2-Ch1.zen
1.182001e+01	3.259997e+01	20151202_gfpNIPBLcf1_G2G1\MitoSys2\LSM\gfpNIPBLcF1_G1\DE_W0002_P0041\DE_2_W0002_P0041_T0001\TR1_W0001_P0104\TR1_2_W0001_P0104_T0001_R1_P2_K1_Ch2-Ch1.zen
1.188001e+01	3.539997e+01	20151202_gfpNIPBLcf1_G2G1\MitoSys2\LSM\gfpNIPBLcF1_G1\DE_W0002_P0041\DE_2_W0002_P0041_T0001\TR1_W0001_P0104\TR1_2_W0001_P0104_T0001_R1_P2_K1_Ch2-Ch1.zen
1.194001e+01	3.361663e+01	20151202_gfpNIPBLcf1_G2G1\MitoSys2\LSM\gfpNIPBLcF1_G1\DE_W0002_P0041\DE_2_W0002_P0041_T0001\TR1_W0001_P0104\TR1_2_W0001_P0104_T0001_R1_P2_K1_Ch2-Ch1.zen
1.200001e+01	3.404997e+01	20151202_gfpNIPBLcf1_G2G1\MitoSys2\LSM\gfpNIPBLcF1_G1\DE_W0002_P0041\DE_2_W0002_P0041_T0001\TR1_W0001_P0104\TR1_2_W0001_P0104_T0001_R1_P2_K1_Ch2-Ch1.zen
1.206001e+01	3.478330e+01	20151202_gfpNIPBLcf1_G2G1\MitoSys2\LSM\gfpNIPBLcF1_G1\DE_W0002_P0041\DE_2_W0002_P0041_T0001\TR1_W0001_P0104\TR1_2_W0001_P0104_T0001_R1_P2_K1_Ch2-Ch1.zen
1.212001e+01	3.609997e+01	20151202_gfpNIPBLcf1_G2G1\MitoSys2\LSM\gfpNIPBLcF1_G1\DE_W0002_P0041\DE_2_W0002_P0041_T0001\TR1_W0001_P0104\TR1_2_W0001_P0104_T0001_R1_P2_K1_Ch2-Ch1.zen
1.218001e+01	3.673330e+01	20151202_gfpNIPBLcf1_G2G1\MitoSys2\LSM\gfpNIPBLcF1_G1\DE_W0002_P0041\DE_2_W0002_P0041_T0001\TR1_W0001_P0104\TR1_2_W0001_P0104_T0001_R1_P2_K1_Ch2-Ch1.zen
1.224001e+01	3.581663e+01	20151202_gfpNIPBLcf1_G2G1\MitoSys2\LSM\gfpNIPBLcF1_G1\DE_W0002_P0041\DE_2_W0002_P0041_T0001\TR1_W0001_P0104\TR1_2_W0001_P0104_T0001_R1_P2_K1_Ch2-Ch1.zen
1.230001e+01	3.861663e+01	20151202_gfpNIPBLcf1_G2G1\MitoSys2\LSM\gfpNIPBLcF1_G1\DE_W0002_P0041\DE_2_W0002_P0041_T0001\TR1_W0001_P0104\TR1_2_W0001_P0104_T0001_R1_P2_K1_Ch2-Ch1.zen
1.236001e+01	4.046663e+01	20151202_gfpNIPBLcf1_G2G1\MitoSys2\LSM\gfpNIPBLcF1_G1\DE_W0002_P0041\DE_2_W0002_P0041_T0001\TR1_W0001_P0104\TR1_2_W0001_P0104_T0001_R1_P2_K1_Ch2-Ch1.zen
1.242001e+01	3.846663e+01	20151202_gfpNIPBLcf1_G2G1\MitoSys2\LSM\gfpNIPBLcF1_G1\DE_W0002_P0041\DE_2_W0002_P0041_T0001\TR1_W0001_P0104\TR1_2_W0001_P0104_T0001_R1_P2_K1_Ch2-Ch1.zen
1.248001e+01	3.371664e+01	20151202_gfpNIPBLcf1_G2G1\MitoSys2\LSM\gfpNIPBLcF1_G1\DE_W0002_P0041\DE_2_W0002_P0041_T0001\TR1_W0001_P0104\TR1_2_W0001_P0104_T0001_R1_P2_K1_Ch2-Ch1.zen
1.254001e+01	3.779996e+01	20151202_gfpNIPBLcf1_G2G1\MitoSys2\LSM\gfpNIPBLcF1_G1\DE_W0002_P0041\DE_2_W0002_P0041_T0001\TR1_W0001_P0104\TR1_2_W0001_P0104_T0001_R1_P2_K1_Ch2-Ch1.zen
1.260001e+01	3.814996e+01	20151202_gfpNIPBLcf1_G2G1\MitoSys2\LSM\gfpNIPBLcF1_G1\DE_W0002_P0041\DE_2_W0002_P0041_T0001\TR1_W0001_P0104\TR1_2_W0001_P0104_T0001_R1_P2_K1_Ch2-Ch1.zen
1.266001e+01	3.481664e+01	20151202_gfpNIPBLcf1_G2G1\MitoSys2\LSM\gfpNIPBLcF1_G1\DE_W0002_P0041\DE_2_W0002_P0041_T0001\TR1_W0001_P0104\TR1_2_W0001_P0104_T0001_R1_P2_K1_Ch2-Ch1.zen
1.272001e+01	3.556664e+01	20151202_gfpNIPBLcf1_G2G1\MitoSys2\LSM\gfpNIPBLcF1_G1\DE_W0002_P0041\DE_2_W0002_P0041_T0001\TR1_W0001_P0104\TR1_2_W0001_P0104_T0001_R1_P2_K1_Ch2-Ch1.zen
1.278001e+01	3.124997e+01	20151202_gfpNIPBLcf1_G2G1\MitoSys2\LSM\gfpNIPBLcF1_G1\DE_W0002_P0041\DE_2_W0002_P0041_T0001\TR1_W0001_P0104\TR1_2_W0001_P0104_T0001_R1_P2_K1_Ch2-Ch1.zen
1.284001e+01	2.809997e+01	20151202_gfpNIPBLcf1_G2G1\MitoSys2\LSM\gfpNIPBLcF1_G1\DE_W0002_P0041\DE_2_W0002_P0041_T0001\TR1_W0001_P0104\TR1_2_W0001_P0104_T0001_R1_P2_K1_Ch2-Ch1.zen
1.290001e+01	3.236664e+01	20151202_gfpNIPBLcf1_G2G1\MitoSys2\LSM\gfpNIPBLcF1_G1\DE_W0002_P0041\DE_2_W0002_P0041_T0001\TR1_W0001_P0104\TR1_2_W0001_P0104_T0001_R1_P2_K1_Ch2-Ch1.zen
1.296001e+01	3.273330e+01	20151202_gfpNIPBLcf1_G2G1\MitoSys2\LSM\gfpNIPBLcF1_G1\DE_W0002_P0041\DE_2_W0002_P0041_T0001\TR1_W0001_P0104\TR1_2_W0001_P0104_T0001_R1_P2_K1_Ch2-Ch1.zen
1.302001e+01	3.543330e+01	20151202_gfpNIPBLcf1_G2G1\MitoSys2\LSM\gfpNIPBLcF1_G1\DE_W0002_P0041\DE_2_W0002_P0041_T0001\TR1_W0001_P0104\TR1_2_W0001_P0104_T0001_R1_P2_K1_Ch2-Ch1.zen
1.308001e+01	3.749997e+01	20151202_gfpNIPBLcf1_G2G1\MitoSys2\LSM\gfpNIPBLcF1_G1\DE_W0002_P0041\DE_2_W0002_P0041_T0001\TR1_W0001_P0104\TR1_2_W0001_P0104_T0001_R1_P2_K1_Ch2-Ch1.zen
1.314001e+01	3.448330e+01	20151202_gfpNIPBLcf1_G2G1\MitoSys2\LSM\gfpNIPBLcF1_G1\DE_W0002_P0041\DE_2_W0002_P0041_T0001\TR1_W0001_P0104\TR1_2_W0001_P0104_T0001_R1_P2_K1_Ch2-Ch1.zen
1.320001e+01	3.534997e+01	20151202_gfpNIPBLcf1_G2G1\MitoSys2\LSM\gfpNIPBLcF1_G1\DE_W0002_P0041\DE_2_W0002_P0041_T0001\TR1_W0001_P0104\TR1_2_W0001_P0104_T0001_R1_P2_K1_Ch2-Ch1.zen
1.326001e+01	3.616663e+01	20151202_gfpNIPBLcf1_G2G1\MitoSys2\LSM\gfpNIPBLcF1_G1\DE_W0002_P0041\DE_2_W0002_P0041_T0001\TR1_W0001_P0104\TR1_2_W0001_P0104_T0001_R1_P2_K1_Ch2-Ch1.zen
1.332001e+01	3.238330e+01	20151202_gfpNIPBLcf1_G2G1\MitoSys2\LSM\gfpNIPBLcF1_G1\DE_W0002_P0041\DE_2_W0002_P0041_T0001\TR1_W0001_P0104\TR1_2_W0001_P0104_T0001_R1_P2_K1_Ch2-Ch1.zen
1.338001e+01	3.128330e+01	20151202_gfpNIPBLcf1_G2G1\MitoSys2\LSM\gfpNIPBLcF1_G1\DE_W0002_P0041\DE_2_W0002_P0041_T0001\TR1_W0001_P0104\TR1_2_W0001_P0104_T0001_R1_P2_K1_Ch2-Ch1.zen
1.344001e+01	3.303330e+01	20151202_gfpNIPBLcf1_G2G1\MitoSys2\LSM\gfpNIPBLcF1_G1\DE_W0002_P0041\DE_2_W0002_P0041_T0001\TR1_W0001_P0104\TR1_2_W0001_P0104_T0001_R1_P2_K1_Ch2-Ch1.zen
1.350001e+01	2.883331e+01	20151202_gfpNIPBLcf1_G2G1\MitoSys2\LSM\gfpNIPBLcF1_G1\DE_W0002_P0041\DE_2_W0002_P0041_T0001\TR1_W0001_P0104\TR1_2_W0001_P0104_T0001_R1_P2_K1_Ch2-Ch1.zen
1.356001e+01	2.741664e+01	20151202_gfpNIPBLcf1_G2G1\MitoSys2\LSM\gfpNIPBLcF1_G1\DE_W0002_P0041\DE_2_W0002_P0041_T0001\TR1_W0001_P0104\TR1_2_W0001_P0104_T0001_R1_P2_K1_Ch2-Ch1.zen
1.362001e+01	2.951664e+01	20151202_gfpNIPBLcf1_G2G1\MitoSys2\LSM\gfpNIPBLcF1_G1\DE_W0002_P0041\DE_2_W0002_P0041_T0001\TR1_W0001_P0104\TR1_2_W0001_P0104_T0001_R1_P2_K1_Ch2-Ch1.zen
1.368001e+01	3.064997e+01	20151202_gfpNIPBLcf1_G2G1\MitoSys2\LSM\gfpNIPBLcF1_G1\DE_W0002_P0041\DE_2_W0002_P0041_T0001\TR1_W0001_P0104\TR1_2_W0001_P0104_T0001_R1_P2_K1_Ch2-Ch1.zen
1.374001e+01	3.138330e+01	20151202_gfpNIPBLcf1_G2G1\MitoSys2\LSM\gfpNIPBLcF1_G1\DE_W0002_P0041\DE_2_W0002_P0041_T0001\TR1_W0001_P0104\TR1_2_W0001_P0104_T0001_R1_P2_K1_Ch2-Ch1.zen
1.380001e+01	2.536664e+01	20151202_gfpNIPBLcf1_G2G1\MitoSys2\LSM\gfpNIPBLcF1_G1\DE_W0002_P0041\DE_2_W0002_P0041_T0001\TR1_W0001_P0104\TR1_2_W0001_P0104_T0001_R1_P2_K1_Ch2-Ch1.zen
1.386001e+01	2.319998e+01	20151202_gfpNIPBLcf1_G2G1\MitoSys2\LSM\gfpNIPBLcF1_G1\DE_W0002_P0041\DE_2_W0002_P0041_T0001\TR1_W0001_P0104\TR1_2_W0001_P0104_T0001_R1_P2_K1_Ch2-Ch1.zen
1.392001e+01	2.974997e+01	20151202_gfpNIPBLcf1_G2G1\MitoSys2\LSM\gfpNIPBLcF1_G1\DE_W0002_P0041\DE_2_W0002_P0041_T0001\TR1_W0001_P0104\TR1_2_W0001_P0104_T0001_R1_P2_K1_Ch2-Ch1.zen
1.398001e+01	3.254997e+01	20151202_gfpNIPBLcf1_G2G1\MitoSys2\LSM\gfpNIPBLcF1_G1\DE_W0002_P0041\DE_2_W0002_P0041_T0001\TR1_W0001_P0104\TR1_2_W0001_P0104_T0001_R1_P2_K1_Ch2-Ch1.zen
1.404001e+01	2.758331e+01	20151202_gfpNIPBLcf1_G2G1\MitoSys2\LSM\gfpNIPBLcF1_G1\DE_W0002_P0041\DE_2_W0002_P0041_T0001\TR1_W0001_P0104\TR1_2_W0001_P0104_T0001_R1_P2_K1_Ch2-Ch1.zen
1.410001e+01	2.451664e+01	20151202_gfpNIPBLcf1_G2G1\MitoSys2\LSM\gfpNIPBLcF1_G1\DE_W0002_P0041\DE_2_W0002_P0041_T0001\TR1_W0001_P0104\TR1_2_W0001_P0104_T0001_R1_P2_K1_Ch2-Ch1.zen
1.416001e+01	2.639997e+01	20151202_gfpNIPBLcf1_G2G1\MitoSys2\LSM\gfpNIPBLcF1_G1\DE_W0002_P0041\DE_2_W0002_P0041_T0001\TR1_W0001_P0104\TR1_2_W0001_P0104_T0001_R1_P2_K1_Ch2-Ch1.zen
1.422001e+01	2.624998e+01	20151202_gfpNIPBLcf1_G2G1\MitoSys2\LSM\gfpNIPBLcF1_G1\DE_W0002_P0041\DE_2_W0002_P0041_T0001\TR1_W0001_P0104\TR1_2_W0001_P0104_T0001_R1_P2_K1_Ch2-Ch1.zen
1.428001e+01	2.469998e+01	20151202_gfpNIPBLcf1_G2G1\MitoSys2\LSM\gfpNIPBLcF1_G1\DE_W0002_P0041\DE_2_W0002_P0041_T0001\TR1_W0001_P0104\TR1_2_W0001_P0104_T0001_R1_P2_K1_Ch2-Ch1.zen
1.434001e+01	2.321664e+01	20151202_gfpNIPBLcf1_G2G1\MitoSys2\LSM\gfpNIPBLcF1_G1\DE_W0002_P0041\DE_2_W0002_P0041_T0001\TR1_W0001_P0104\TR1_2_W0001_P0104_T0001_R1_P2_K1_Ch2-Ch1.zen
1.440001e+01	2.466664e+01	20151202_gfpNIPBLcf1_G2G1\MitoSys2\LSM\gfpNIPBLcF1_G1\DE_W0002_P0041\DE_2_W0002_P0041_T0001\TR1_W0001_P0104\TR1_2_W0001_P0104_T0001_R1_P2_K1_Ch2-Ch1.zen
1.446001e+01	2.318331e+01	20151202_gfpNIPBLcf1_G2G1\MitoSys2\LSM\gfpNIPBLcF1_G1\DE_W0002_P0041\DE_2_W0002_P0041_T0001\TR1_W0001_P0104\TR1_2_W0001_P0104_T0001_R1_P2_K1_Ch2-Ch1.zen
1.452001e+01	2.376664e+01	20151202_gfpNIPBLcf1_G2G1\MitoSys2\LSM\gfpNIPBLcF1_G1\DE_W0002_P0041\DE_2_W0002_P0041_T0001\TR1_W0001_P0104\TR1_2_W0001_P0104_T0001_R1_P2_K1_Ch2-Ch1.zen
1.458001e+01	2.388331e+01	20151202_gfpNIPBLcf1_G2G1\MitoSys2\LSM\gfpNIPBLcF1_G1\DE_W0002_P0041\DE_2_W0002_P0041_T0001\TR1_W0001_P0104\TR1_2_W0001_P0104_T0001_R1_P2_K1_Ch2-Ch1.zen
1.464001e+01	2.468331e+01	20151202_gfpNIPBLcf1_G2G1\MitoSys2\LSM\gfpNIPBLcF1_G1\DE_W0002_P0041\DE_2_W0002_P0041_T0001\TR1_W0001_P0104\TR1_2_W0001_P0104_T0001_R1_P2_K1_Ch2-Ch1.zen
1.470001e+01	2.396664e+01	20151202_gfpNIPBLcf1_G2G1\MitoSys2\LSM\gfpNIPBLcF1_G1\DE_W0002_P0041\DE_2_W0002_P0041_T0001\TR1_W0001_P0104\TR1_2_W0001_P0104_T0001_R1_P2_K1_Ch2-Ch1.zen
1.476001e+01	2.589997e+01	20151202_gfpNIPBLcf1_G2G1\MitoSys2\LSM\gfpNIPBLcF1_G1\DE_W0002_P0041\DE_2_W0002_P0041_T0001\TR1_W0001_P0104\TR1_2_W0001_P0104_T0001_R1_P2_K1_Ch2-Ch1.zen
1.482001e+01	3.081664e+01	20151202_gfpNIPBLcf1_G2G1\MitoSys2\LSM\gfpNIPBLcF1_G1\DE_W0002_P0041\DE_2_W0002_P0041_T0001\TR1_W0001_P0104\TR1_2_W0001_P0104_T0001_R1_P2_K1_Ch2-Ch1.zen
1.488001e+01	3.336663e+01	20151202_gfpNIPBLcf1_G2G1\MitoSys2\LSM\gfpNIPBLcF1_G1\DE_W0002_P0041\DE_2_W0002_P0041_T0001\TR1_W0001_P0104\TR1_2_W0001_P0104_T0001_R1_P2_K1_Ch2-Ch1.zen
1.494001e+01	3.096664e+01	20151202_gfpNIPBLcf1_G2G1\MitoSys2\LSM\gfpNIPBLcF1_G1\DE_W0002_P0041\DE_2_W0002_P0041_T0001\TR1_W0001_P0104\TR1_2_W0001_P0104_T0001_R1_P2_K1_Ch2-Ch1.zen
1.500001e+01	3.101664e+01	20151202_gfpNIPBLcf1_G2G1\MitoSys2\LSM\gfpNIPBLcF1_G1\DE_W0002_P0041\DE_2_W0002_P0041_T0001\TR1_W0001_P0104\TR1_2_W0001_P0104_T0001_R1_P2_K1_Ch2-Ch1.zen
1.506001e+01	3.231664e+01	20151202_gfpNIPBLcf1_G2G1\MitoSys2\LSM\gfpNIPBLcF1_G1\DE_W0002_P0041\DE_2_W0002_P0041_T0001\TR1_W0001_P0104\TR1_2_W0001_P0104_T0001_R1_P2_K1_Ch2-Ch1.zen
1.512001e+01	3.206664e+01	20151202_gfpNIPBLcf1_G2G1\MitoSys2\LSM\gfpNIPBLcF1_G1\DE_W0002_P0041\DE_2_W0002_P0041_T0001\TR1_W0001_P0104\TR1_2_W0001_P0104_T0001_R1_P2_K1_Ch2-Ch1.zen
1.518001e+01	3.344997e+01	20151202_gfpNIPBLcf1_G2G1\MitoSys2\LSM\gfpNIPBLcF1_G1\DE_W0002_P0041\DE_2_W0002_P0041_T0001\TR1_W0001_P0104\TR1_2_W0001_P0104_T0001_R1_P2_K1_Ch2-Ch1.zen
1.524001e+01	3.344997e+01	20151202_gfpNIPBLcf1_G2G1\MitoSys2\LSM\gfpNIPBLcF1_G1\DE_W0002_P0041\DE_2_W0002_P0041_T0001\TR1_W0001_P0104\TR1_2_W0001_P0104_T0001_R1_P2_K1_Ch2-Ch1.zen
1.530001e+01	3.551663e+01	20151202_gfpNIPBLcf1_G2G1\MitoSys2\LSM\gfpNIPBLcF1_G1\DE_W0002_P0041\DE_2_W0002_P0041_T0001\TR1_W0001_P0104\TR1_2_W0001_P0104_T0001_R1_P2_K1_Ch2-Ch1.zen
1.536001e+01	3.431664e+01	20151202_gfpNIPBLcf1_G2G1\MitoSys2\LSM\gfpNIPBLcF1_G1\DE_W0002_P0041\DE_2_W0002_P0041_T0001\TR1_W0001_P0104\TR1_2_W0001_P0104_T0001_R1_P2_K1_Ch2-Ch1.zen
1.542001e+01	3.024997e+01	20151202_gfpNIPBLcf1_G2G1\MitoSys2\LSM\gfpNIPBLcF1_G1\DE_W0002_P0041\DE_2_W0002_P0041_T0001\TR1_W0001_P0104\TR1_2_W0001_P0104_T0001_R1_P2_K1_Ch2-Ch1.zen
1.548001e+01	2.898331e+01	20151202_gfpNIPBLcf1_G2G1\MitoSys2\LSM\gfpNIPBLcF1_G1\DE_W0002_P0041\DE_2_W0002_P0041_T0001\TR1_W0001_P0104\TR1_2_W0001_P0104_T0001_R1_P2_K1_Ch2-Ch1.zen
1.554001e+01	3.038330e+01	20151202_gfpNIPBLcf1_G2G1\MitoSys2\LSM\gfpNIPBLcF1_G1\DE_W0002_P0041\DE_2_W0002_P0041_T0001\TR1_W0001_P0104\TR1_2_W0001_P0104_T0001_R1_P2_K1_Ch2-Ch1.zen
1.560001e+01	2.669997e+01	20151202_gfpNIPBLcf1_G2G1\MitoSys2\LSM\gfpNIPBLcF1_G1\DE_W0002_P0041\DE_2_W0002_P0041_T0001\TR1_W0001_P0104\TR1_2_W0001_P0104_T0001_R1_P2_K1_Ch2-Ch1.zen
1.566002e+01	2.759997e+01	20151202_gfpNIPBLcf1_G2G1\MitoSys2\LSM\gfpNIPBLcF1_G1\DE_W0002_P0041\DE_2_W0002_P0041_T0001\TR1_W0001_P0104\TR1_2_W0001_P0104_T0001_R1_P2_K1_Ch2-Ch1.zen
1.572001e+01	2.763331e+01	20151202_gfpNIPBLcf1_G2G1\MitoSys2\LSM\gfpNIPBLcF1_G1\DE_W0002_P0041\DE_2_W0002_P0041_T0001\TR1_W0001_P0104\TR1_2_W0001_P0104_T0001_R1_P2_K1_Ch2-Ch1.zen
1.578001e+01	2.861664e+01	20151202_gfpNIPBLcf1_G2G1\MitoSys2\LSM\gfpNIPBLcF1_G1\DE_W0002_P0041\DE_2_W0002_P0041_T0001\TR1_W0001_P0104\TR1_2_W0001_P0104_T0001_R1_P2_K1_Ch2-Ch1.zen
1.584001e+01	3.203330e+01	20151202_gfpNIPBLcf1_G2G1\MitoSys2\LSM\gfpNIPBLcF1_G1\DE_W0002_P0041\DE_2_W0002_P0041_T0001\TR1_W0001_P0104\TR1_2_W0001_P0104_T0001_R1_P2_K1_Ch2-Ch1.zen
1.590001e+01	3.113330e+01	20151202_gfpNIPBLcf1_G2G1\MitoSys2\LSM\gfpNIPBLcF1_G1\DE_W0002_P0041\DE_2_W0002_P0041_T0001\TR1_W0001_P0104\TR1_2_W0001_P0104_T0001_R1_P2_K1_Ch2-Ch1.zen
1.596002e+01	2.668331e+01	20151202_gfpNIPBLcf1_G2G1\MitoSys2\LSM\gfpNIPBLcF1_G1\DE_W0002_P0041\DE_2_W0002_P0041_T0001\TR1_W0001_P0104\TR1_2_W0001_P0104_T0001_R1_P2_K1_Ch2-Ch1.zen
1.602002e+01	2.933331e+01	20151202_gfpNIPBLcf1_G2G1\MitoSys2\LSM\gfpNIPBLcF1_G1\DE_W0002_P0041\DE_2_W0002_P0041_T0001\TR1_W0001_P0104\TR1_2_W0001_P0104_T0001_R1_P2_K1_Ch2-Ch1.zen
1.608002e+01	3.324997e+01	20151202_gfpNIPBLcf1_G2G1\MitoSys2\LSM\gfpNIPBLcF1_G1\DE_W0002_P0041\DE_2_W0002_P0041_T0001\TR1_W0001_P0104\TR1_2_W0001_P0104_T0001_R1_P2_K1_Ch2-Ch1.zen
1.614001e+01	3.074997e+01	20151202_gfpNIPBLcf1_G2G1\MitoSys2\LSM\gfpNIPBLcF1_G1\DE_W0002_P0041\DE_2_W0002_P0041_T0001\TR1_W0001_P0104\TR1_2_W0001_P0104_T0001_R1_P2_K1_Ch2-Ch1.zen
1.620002e+01	2.998330e+01	20151202_gfpNIPBLcf1_G2G1\MitoSys2\LSM\gfpNIPBLcF1_G1\DE_W0002_P0041\DE_2_W0002_P0041_T0001\TR1_W0001_P0104\TR1_2_W0001_P0104_T0001_R1_P2_K1_Ch2-Ch1.zen
1.626002e+01	3.428330e+01	20151202_gfpNIPBLcf1_G2G1\MitoSys2\LSM\gfpNIPBLcF1_G1\DE_W0002_P0041\DE_2_W0002_P0041_T0001\TR1_W0001_P0104\TR1_2_W0001_P0104_T0001_R1_P2_K1_Ch2-Ch1.zen
1.632001e+01	3.006664e+01	20151202_gfpNIPBLcf1_G2G1\MitoSys2\LSM\gfpNIPBLcF1_G1\DE_W0002_P0041\DE_2_W0002_P0041_T0001\TR1_W0001_P0104\TR1_2_W0001_P0104_T0001_R1_P2_K1_Ch2-Ch1.zen
1.638001e+01	2.863331e+01	20151202_gfpNIPBLcf1_G2G1\MitoSys2\LSM\gfpNIPBLcF1_G1\DE_W0002_P0041\DE_2_W0002_P0041_T0001\TR1_W0001_P0104\TR1_2_W0001_P0104_T0001_R1_P2_K1_Ch2-Ch1.zen
1.644002e+01	3.219997e+01	20151202_gfpNIPBLcf1_G2G1\MitoSys2\LSM\gfpNIPBLcF1_G1\DE_W0002_P0041\DE_2_W0002_P0041_T0001\TR1_W0001_P0104\TR1_2_W0001_P0104_T0001_R1_P2_K1_Ch2-Ch1.zen
1.650002e+01	3.094997e+01	20151202_gfpNIPBLcf1_G2G1\MitoSys2\LSM\gfpNIPBLcF1_G1\DE_W0002_P0041\DE_2_W0002_P0041_T0001\TR1_W0001_P0104\TR1_2_W0001_P0104_T0001_R1_P2_K1_Ch2-Ch1.zen
1.656001e+01	3.236664e+01	20151202_gfpNIPBLcf1_G2G1\MitoSys2\LSM\gfpNIPBLcF1_G1\DE_W0002_P0041\DE_2_W0002_P0041_T0001\TR1_W0001_P0104\TR1_2_W0001_P0104_T0001_R1_P2_K1_Ch2-Ch1.zen
1.662002e+01	3.066664e+01	20151202_gfpNIPBLcf1_G2G1\MitoSys2\LSM\gfpNIPBLcF1_G1\DE_W0002_P0041\DE_2_W0002_P0041_T0001\TR1_W0001_P0104\TR1_2_W0001_P0104_T0001_R1_P2_K1_Ch2-Ch1.zen
1.668002e+01	3.059997e+01	20151202_gfpNIPBLcf1_G2G1\MitoSys2\LSM\gfpNIPBLcF1_G1\DE_W0002_P0041\DE_2_W0002_P0041_T0001\TR1_W0001_P0104\TR1_2_W0001_P0104_T0001_R1_P2_K1_Ch2-Ch1.zen
1.674002e+01	2.898331e+01	20151202_gfpNIPBLcf1_G2G1\MitoSys2\LSM\gfpNIPBLcF1_G1\DE_W0002_P0041\DE_2_W0002_P0041_T0001\TR1_W0001_P0104\TR1_2_W0001_P0104_T0001_R1_P2_K1_Ch2-Ch1.zen
1.680002e+01	3.219997e+01	20151202_gfpNIPBLcf1_G2G1\MitoSys2\LSM\gfpNIPBLcF1_G1\DE_W0002_P0041\DE_2_W0002_P0041_T0001\TR1_W0001_P0104\TR1_2_W0001_P0104_T0001_R1_P2_K1_Ch2-Ch1.zen
1.686002e+01	3.056664e+01	20151202_gfpNIPBLcf1_G2G1\MitoSys2\LSM\gfpNIPBLcF1_G1\DE_W0002_P0041\DE_2_W0002_P0041_T0001\TR1_W0001_P0104\TR1_2_W0001_P0104_T0001_R1_P2_K1_Ch2-Ch1.zen
1.692002e+01	2.891664e+01	20151202_gfpNIPBLcf1_G2G1\MitoSys2\LSM\gfpNIPBLcF1_G1\DE_W0002_P0041\DE_2_W0002_P0041_T0001\TR1_W0001_P0104\TR1_2_W0001_P0104_T0001_R1_P2_K1_Ch2-Ch1.zen
1.698002e+01	2.883331e+01	20151202_gfpNIPBLcf1_G2G1\MitoSys2\LSM\gfpNIPBLcF1_G1\DE_W0002_P0041\DE_2_W0002_P0041_T0001\TR1_W0001_P0104\TR1_2_W0001_P0104_T0001_R1_P2_K1_Ch2-Ch1.zen
1.704002e+01	2.779997e+01	20151202_gfpNIPBLcf1_G2G1\MitoSys2\LSM\gfpNIPBLcF1_G1\DE_W0002_P0041\DE_2_W0002_P0041_T0001\TR1_W0001_P0104\TR1_2_W0001_P0104_T0001_R1_P2_K1_Ch2-Ch1.zen
1.710002e+01	2.819997e+01	20151202_gfpNIPBLcf1_G2G1\MitoSys2\LSM\gfpNIPBLcF1_G1\DE_W0002_P0041\DE_2_W0002_P0041_T0001\TR1_W0001_P0104\TR1_2_W0001_P0104_T0001_R1_P2_K1_Ch2-Ch1.zen
1.716002e+01	3.251664e+01	20151202_gfpNIPBLcf1_G2G1\MitoSys2\LSM\gfpNIPBLcF1_G1\DE_W0002_P0041\DE_2_W0002_P0041_T0001\TR1_W0001_P0104\TR1_2_W0001_P0104_T0001_R1_P2_K1_Ch2-Ch1.zen
1.722002e+01	3.346664e+01	20151202_gfpNIPBLcf1_G2G1\MitoSys2\LSM\gfpNIPBLcF1_G1\DE_W0002_P0041\DE_2_W0002_P0041_T0001\TR1_W0001_P0104\TR1_2_W0001_P0104_T0001_R1_P2_K1_Ch2-Ch1.zen
1.728002e+01	3.053330e+01	20151202_gfpNIPBLcf1_G2G1\MitoSys2\LSM\gfpNIPBLcF1_G1\DE_W0002_P0041\DE_2_W0002_P0041_T0001\TR1_W0001_P0104\TR1_2_W0001_P0104_T0001_R1_P2_K1_Ch2-Ch1.zen
1.734002e+01	3.196664e+01	20151202_gfpNIPBLcf1_G2G1\MitoSys2\LSM\gfpNIPBLcF1_G1\DE_W0002_P0041\DE_2_W0002_P0041_T0001\TR1_W0001_P0104\TR1_2_W0001_P0104_T0001_R1_P2_K1_Ch2-Ch1.zen
1.740002e+01	2.954997e+01	20151202_gfpNIPBLcf1_G2G1\MitoSys2\LSM\gfpNIPBLcF1_G1\DE_W0002_P0041\DE_2_W0002_P0041_T0001\TR1_W0001_P0104\TR1_2_W0001_P0104_T0001_R1_P2_K1_Ch2-Ch1.zen
1.746002e+01	3.436663e+01	20151202_gfpNIPBLcf1_G2G1\MitoSys2\LSM\gfpNIPBLcF1_G1\DE_W0002_P0041\DE_2_W0002_P0041_T0001\TR1_W0001_P0104\TR1_2_W0001_P0104_T0001_R1_P2_K1_Ch2-Ch1.zen
1.752002e+01	3.006664e+01	20151202_gfpNIPBLcf1_G2G1\MitoSys2\LSM\gfpNIPBLcF1_G1\DE_W0002_P0041\DE_2_W0002_P0041_T0001\TR1_W0001_P0104\TR1_2_W0001_P0104_T0001_R1_P2_K1_Ch2-Ch1.zen
1.758002e+01	3.124997e+01	20151202_gfpNIPBLcf1_G2G1\MitoSys2\LSM\gfpNIPBLcF1_G1\DE_W0002_P0041\DE_2_W0002_P0041_T0001\TR1_W0001_P0104\TR1_2_W0001_P0104_T0001_R1_P2_K1_Ch2-Ch1.zen
1.764002e+01	2.874997e+01	20151202_gfpNIPBLcf1_G2G1\MitoSys2\LSM\gfpNIPBLcF1_G1\DE_W0002_P0041\DE_2_W0002_P0041_T0001\TR1_W0001_P0104\TR1_2_W0001_P0104_T0001_R1_P2_K1_Ch2-Ch1.zen
1.770002e+01	2.869997e+01	20151202_gfpNIPBLcf1_G2G1\MitoSys2\LSM\gfpNIPBLcF1_G1\DE_W0002_P0041\DE_2_W0002_P0041_T0001\TR1_W0001_P0104\TR1_2_W0001_P0104_T0001_R1_P2_K1_Ch2-Ch1.zen
1.776002e+01	2.821664e+01	20151202_gfpNIPBLcf1_G2G1\MitoSys2\LSM\gfpNIPBLcF1_G1\DE_W0002_P0041\DE_2_W0002_P0041_T0001\TR1_W0001_P0104\TR1_2_W0001_P0104_T0001_R1_P2_K1_Ch2-Ch1.zen
1.782002e+01	2.873331e+01	20151202_gfpNIPBLcf1_G2G1\MitoSys2\LSM\gfpNIPBLcF1_G1\DE_W0002_P0041\DE_2_W0002_P0041_T0001\TR1_W0001_P0104\TR1_2_W0001_P0104_T0001_R1_P2_K1_Ch2-Ch1.zen
1.788002e+01	2.996664e+01	20151202_gfpNIPBLcf1_G2G1\MitoSys2\LSM\gfpNIPBLcF1_G1\DE_W0002_P0041\DE_2_W0002_P0041_T0001\TR1_W0001_P0104\TR1_2_W0001_P0104_T0001_R1_P2_K1_Ch2-Ch1.zen
1.794002e+01	2.698331e+01	20151202_gfpNIPBLcf1_G2G1\MitoSys2\LSM\gfpNIPBLcF1_G1\DE_W0002_P0041\DE_2_W0002_P0041_T0001\TR1_W0001_P0104\TR1_2_W0001_P0104_T0001_R1_P2_K1_Ch2-Ch1.zen
1.800002e+01	2.403331e+01	20151202_gfpNIPBLcf1_G2G1\MitoSys2\LSM\gfpNIPBLcF1_G1\DE_W0002_P0041\DE_2_W0002_P0041_T0001\TR1_W0001_P0104\TR1_2_W0001_P0104_T0001_R1_P2_K1_Ch2-Ch1.zen
1.806002e+01	2.814997e+01	20151202_gfpNIPBLcf1_G2G1\MitoSys2\LSM\gfpNIPBLcF1_G1\DE_W0002_P0041\DE_2_W0002_P0041_T0001\TR1_W0001_P0104\TR1_2_W0001_P0104_T0001_R1_P2_K1_Ch2-Ch1.zen
1.812002e+01	2.661664e+01	20151202_gfpNIPBLcf1_G2G1\MitoSys2\LSM\gfpNIPBLcF1_G1\DE_W0002_P0041\DE_2_W0002_P0041_T0001\TR1_W0001_P0104\TR1_2_W0001_P0104_T0001_R1_P2_K1_Ch2-Ch1.zen
1.818002e+01	2.881664e+01	20151202_gfpNIPBLcf1_G2G1\MitoSys2\LSM\gfpNIPBLcF1_G1\DE_W0002_P0041\DE_2_W0002_P0041_T0001\TR1_W0001_P0104\TR1_2_W0001_P0104_T0001_R1_P2_K1_Ch2-Ch1.zen
1.824002e+01	2.439998e+01	20151202_gfpNIPBLcf1_G2G1\MitoSys2\LSM\gfpNIPBLcF1_G1\DE_W0002_P0041\DE_2_W0002_P0041_T0001\TR1_W0001_P0104\TR1_2_W0001_P0104_T0001_R1_P2_K1_Ch2-Ch1.zen
1.830002e+01	2.409998e+01	20151202_gfpNIPBLcf1_G2G1\MitoSys2\LSM\gfpNIPBLcF1_G1\DE_W0002_P0041\DE_2_W0002_P0041_T0001\TR1_W0001_P0104\TR1_2_W0001_P0104_T0001_R1_P2_K1_Ch2-Ch1.zen
1.836002e+01	2.474998e+01	20151202_gfpNIPBLcf1_G2G1\MitoSys2\LSM\gfpNIPBLcF1_G1\DE_W0002_P0041\DE_2_W0002_P0041_T0001\TR1_W0001_P0104\TR1_2_W0001_P0104_T0001_R1_P2_K1_Ch2-Ch1.zen
1.842002e+01	2.568331e+01	20151202_gfpNIPBLcf1_G2G1\MitoSys2\LSM\gfpNIPBLcF1_G1\DE_W0002_P0041\DE_2_W0002_P0041_T0001\TR1_W0001_P0104\TR1_2_W0001_P0104_T0001_R1_P2_K1_Ch2-Ch1.zen
1.848002e+01	2.559998e+01	20151202_gfpNIPBLcf1_G2G1\MitoSys2\LSM\gfpNIPBLcF1_G1\DE_W0002_P0041\DE_2_W0002_P0041_T0001\TR1_W0001_P0104\TR1_2_W0001_P0104_T0001_R1_P2_K1_Ch2-Ch1.zen
1.854002e+01	2.911664e+01	20151202_gfpNIPBLcf1_G2G1\MitoSys2\LSM\gfpNIPBLcF1_G1\DE_W0002_P0041\DE_2_W0002_P0041_T0001\TR1_W0001_P0104\TR1_2_W0001_P0104_T0001_R1_P2_K1_Ch2-Ch1.zen
1.860002e+01	2.991664e+01	20151202_gfpNIPBLcf1_G2G1\MitoSys2\LSM\gfpNIPBLcF1_G1\DE_W0002_P0041\DE_2_W0002_P0041_T0001\TR1_W0001_P0104\TR1_2_W0001_P0104_T0001_R1_P2_K1_Ch2-Ch1.zen
1.866002e+01	3.034997e+01	20151202_gfpNIPBLcf1_G2G1\MitoSys2\LSM\gfpNIPBLcF1_G1\DE_W0002_P0041\DE_2_W0002_P0041_T0001\TR1_W0001_P0104\TR1_2_W0001_P0104_T0001_R1_P2_K1_Ch2-Ch1.zen
1.872002e+01	2.976664e+01	20151202_gfpNIPBLcf1_G2G1\MitoSys2\LSM\gfpNIPBLcF1_G1\DE_W0002_P0041\DE_2_W0002_P0041_T0001\TR1_W0001_P0104\TR1_2_W0001_P0104_T0001_R1_P2_K1_Ch2-Ch1.zen
1.878002e+01	2.943331e+01	20151202_gfpNIPBLcf1_G2G1\MitoSys2\LSM\gfpNIPBLcF1_G1\DE_W0002_P0041\DE_2_W0002_P0041_T0001\TR1_W0001_P0104\TR1_2_W0001_P0104_T0001_R1_P2_K1_Ch2-Ch1.zen
1.884002e+01	2.899997e+01	20151202_gfpNIPBLcf1_G2G1\MitoSys2\LSM\gfpNIPBLcF1_G1\DE_W0002_P0041\DE_2_W0002_P0041_T0001\TR1_W0001_P0104\TR1_2_W0001_P0104_T0001_R1_P2_K1_Ch2-Ch1.zen
1.890002e+01	2.803331e+01	20151202_gfpNIPBLcf1_G2G1\MitoSys2\LSM\gfpNIPBLcF1_G1\DE_W0002_P0041\DE_2_W0002_P0041_T0001\TR1_W0001_P0104\TR1_2_W0001_P0104_T0001_R1_P2_K1_Ch2-Ch1.zen
1.896002e+01	2.968331e+01	20151202_gfpNIPBLcf1_G2G1\MitoSys2\LSM\gfpNIPBLcF1_G1\DE_W0002_P0041\DE_2_W0002_P0041_T0001\TR1_W0001_P0104\TR1_2_W0001_P0104_T0001_R1_P2_K1_Ch2-Ch1.zen
1.902002e+01	2.839997e+01	20151202_gfpNIPBLcf1_G2G1\MitoSys2\LSM\gfpNIPBLcF1_G1\DE_W0002_P0041\DE_2_W0002_P0041_T0001\TR1_W0001_P0104\TR1_2_W0001_P0104_T0001_R1_P2_K1_Ch2-Ch1.zen
1.908002e+01	2.838331e+01	20151202_gfpNIPBLcf1_G2G1\MitoSys2\LSM\gfpNIPBLcF1_G1\DE_W0002_P0041\DE_2_W0002_P0041_T0001\TR1_W0001_P0104\TR1_2_W0001_P0104_T0001_R1_P2_K1_Ch2-Ch1.zen
1.914002e+01	3.083331e+01	20151202_gfpNIPBLcf1_G2G1\MitoSys2\LSM\gfpNIPBLcF1_G1\DE_W0002_P0041\DE_2_W0002_P0041_T0001\TR1_W0001_P0104\TR1_2_W0001_P0104_T0001_R1_P2_K1_Ch2-Ch1.zen
1.920002e+01	2.884997e+01	20151202_gfpNIPBLcf1_G2G1\MitoSys2\LSM\gfpNIPBLcF1_G1\DE_W0002_P0041\DE_2_W0002_P0041_T0001\TR1_W0001_P0104\TR1_2_W0001_P0104_T0001_R1_P2_K1_Ch2-Ch1.zen
1.926002e+01	2.648331e+01	20151202_gfpNIPBLcf1_G2G1\MitoSys2\LSM\gfpNIPBLcF1_G1\DE_W0002_P0041\DE_2_W0002_P0041_T0001\TR1_W0001_P0104\TR1_2_W0001_P0104_T0001_R1_P2_K1_Ch2-Ch1.zen
1.932002e+01	3.136664e+01	20151202_gfpNIPBLcf1_G2G1\MitoSys2\LSM\gfpNIPBLcF1_G1\DE_W0002_P0041\DE_2_W0002_P0041_T0001\TR1_W0001_P0104\TR1_2_W0001_P0104_T0001_R1_P2_K1_Ch2-Ch1.zen
1.938002e+01	3.189997e+01	20151202_gfpNIPBLcf1_G2G1\MitoSys2\LSM\gfpNIPBLcF1_G1\DE_W0002_P0041\DE_2_W0002_P0041_T0001\TR1_W0001_P0104\TR1_2_W0001_P0104_T0001_R1_P2_K1_Ch2-Ch1.zen
1.944002e+01	3.289997e+01	20151202_gfpNIPBLcf1_G2G1\MitoSys2\LSM\gfpNIPBLcF1_G1\DE_W0002_P0041\DE_2_W0002_P0041_T0001\TR1_W0001_P0104\TR1_2_W0001_P0104_T0001_R1_P2_K1_Ch2-Ch1.zen
1.950002e+01	3.456664e+01	20151202_gfpNIPBLcf1_G2G1\MitoSys2\LSM\gfpNIPBLcF1_G1\DE_W0002_P0041\DE_2_W0002_P0041_T0001\TR1_W0001_P0104\TR1_2_W0001_P0104_T0001_R1_P2_K1_Ch2-Ch1.zen
1.956002e+01	3.291664e+01	20151202_gfpNIPBLcf1_G2G1\MitoSys2\LSM\gfpNIPBLcF1_G1\DE_W0002_P0041\DE_2_W0002_P0041_T0001\TR1_W0001_P0104\TR1_2_W0001_P0104_T0001_R1_P2_K1_Ch2-Ch1.zen
1.962002e+01	3.473330e+01	20151202_gfpNIPBLcf1_G2G1\MitoSys2\LSM\gfpNIPBLcF1_G1\DE_W0002_P0041\DE_2_W0002_P0041_T0001\TR1_W0001_P0104\TR1_2_W0001_P0104_T0001_R1_P2_K1_Ch2-Ch1.zen
1.968002e+01	3.288330e+01	20151202_gfpNIPBLcf1_G2G1\MitoSys2\LSM\gfpNIPBLcF1_G1\DE_W0002_P0041\DE_2_W0002_P0041_T0001\TR1_W0001_P0104\TR1_2_W0001_P0104_T0001_R1_P2_K1_Ch2-Ch1.zen
1.974002e+01	3.049997e+01	20151202_gfpNIPBLcf1_G2G1\MitoSys2\LSM\gfpNIPBLcF1_G1\DE_W0002_P0041\DE_2_W0002_P0041_T0001\TR1_W0001_P0104\TR1_2_W0001_P0104_T0001_R1_P2_K1_Ch2-Ch1.zen
1.980002e+01	3.513330e+01	20151202_gfpNIPBLcf1_G2G1\MitoSys2\LSM\gfpNIPBLcF1_G1\DE_W0002_P0041\DE_2_W0002_P0041_T0001\TR1_W0001_P0104\TR1_2_W0001_P0104_T0001_R1_P2_K1_Ch2-Ch1.zen
1.986002e+01	3.404997e+01	20151202_gfpNIPBLcf1_G2G1\MitoSys2\LSM\gfpNIPBLcF1_G1\DE_W0002_P0041\DE_2_W0002_P0041_T0001\TR1_W0001_P0104\TR1_2_W0001_P0104_T0001_R1_P2_K1_Ch2-Ch1.zen
1.992002e+01	3.443330e+01	20151202_gfpNIPBLcf1_G2G1\MitoSys2\LSM\gfpNIPBLcF1_G1\DE_W0002_P0041\DE_2_W0002_P0041_T0001\TR1_W0001_P0104\TR1_2_W0001_P0104_T0001_R1_P2_K1_Ch2-Ch1.zen
1.998002e+01	3.159997e+01	20151202_gfpNIPBLcf1_G2G1\MitoSys2\LSM\gfpNIPBLcF1_G1\DE_W0002_P0041\DE_2_W0002_P0041_T0001\TR1_W0001_P0104\TR1_2_W0001_P0104_T0001_R1_P2_K1_Ch2-Ch1.zen
2.004002e+01	2.914997e+01	20151202_gfpNIPBLcf1_G2G1\MitoSys2\LSM\gfpNIPBLcF1_G1\DE_W0002_P0041\DE_2_W0002_P0041_T0001\TR1_W0001_P0104\TR1_2_W0001_P0104_T0001_R1_P2_K1_Ch2-Ch1.zen
2.010002e+01	3.138330e+01	20151202_gfpNIPBLcf1_G2G1\MitoSys2\LSM\gfpNIPBLcF1_G1\DE_W0002_P0041\DE_2_W0002_P0041_T0001\TR1_W0001_P0104\TR1_2_W0001_P0104_T0001_R1_P2_K1_Ch2-Ch1.zen
2.016002e+01	3.398330e+01	20151202_gfpNIPBLcf1_G2G1\MitoSys2\LSM\gfpNIPBLcF1_G1\DE_W0002_P0041\DE_2_W0002_P0041_T0001\TR1_W0001_P0104\TR1_2_W0001_P0104_T0001_R1_P2_K1_Ch2-Ch1.zen
2.022002e+01	3.166664e+01	20151202_gfpNIPBLcf1_G2G1\MitoSys2\LSM\gfpNIPBLcF1_G1\DE_W0002_P0041\DE_2_W0002_P0041_T0001\TR1_W0001_P0104\TR1_2_W0001_P0104_T0001_R1_P2_K1_Ch2-Ch1.zen
2.028002e+01	3.074997e+01	20151202_gfpNIPBLcf1_G2G1\MitoSys2\LSM\gfpNIPBLcF1_G1\DE_W0002_P0041\DE_2_W0002_P0041_T0001\TR1_W0001_P0104\TR1_2_W0001_P0104_T0001_R1_P2_K1_Ch2-Ch1.zen
2.034002e+01	3.314997e+01	20151202_gfpNIPBLcf1_G2G1\MitoSys2\LSM\gfpNIPBLcF1_G1\DE_W0002_P0041\DE_2_W0002_P0041_T0001\TR1_W0001_P0104\TR1_2_W0001_P0104_T0001_R1_P2_K1_Ch2-Ch1.zen
2.040002e+01	3.421663e+01	20151202_gfpNIPBLcf1_G2G1\MitoSys2\LSM\gfpNIPBLcF1_G1\DE_W0002_P0041\DE_2_W0002_P0041_T0001\TR1_W0001_P0104\TR1_2_W0001_P0104_T0001_R1_P2_K1_Ch2-Ch1.zen
2.046002e+01	3.023330e+01	20151202_gfpNIPBLcf1_G2G1\MitoSys2\LSM\gfpNIPBLcF1_G1\DE_W0002_P0041\DE_2_W0002_P0041_T0001\TR1_W0001_P0104\TR1_2_W0001_P0104_T0001_R1_P2_K1_Ch2-Ch1.zen
2.052002e+01	2.934997e+01	20151202_gfpNIPBLcf1_G2G1\MitoSys2\LSM\gfpNIPBLcF1_G1\DE_W0002_P0041\DE_2_W0002_P0041_T0001\TR1_W0001_P0104\TR1_2_W0001_P0104_T0001_R1_P2_K1_Ch2-Ch1.zen
2.058002e+01	3.106664e+01	20151202_gfpNIPBLcf1_G2G1\MitoSys2\LSM\gfpNIPBLcF1_G1\DE_W0002_P0041\DE_2_W0002_P0041_T0001\TR1_W0001_P0104\TR1_2_W0001_P0104_T0001_R1_P2_K1_Ch2-Ch1.zen
2.064002e+01	3.861663e+01	20151202_gfpNIPBLcf1_G2G1\MitoSys2\LSM\gfpNIPBLcF1_G1\DE_W0002_P0041\DE_2_W0002_P0041_T0001\TR1_W0001_P0104\TR1_2_W0001_P0104_T0001_R1_P2_K1_Ch2-Ch1.zen
2.070002e+01	3.564997e+01	20151202_gfpNIPBLcf1_G2G1\MitoSys2\LSM\gfpNIPBLcF1_G1\DE_W0002_P0041\DE_2_W0002_P0041_T0001\TR1_W0001_P0104\TR1_2_W0001_P0104_T0001_R1_P2_K1_Ch2-Ch1.zen
2.076002e+01	2.949997e+01	20151202_gfpNIPBLcf1_G2G1\MitoSys2\LSM\gfpNIPBLcF1_G1\DE_W0002_P0041\DE_2_W0002_P0041_T0001\TR1_W0001_P0104\TR1_2_W0001_P0104_T0001_R1_P2_K1_Ch2-Ch1.zen
2.082002e+01	2.841664e+01	20151202_gfpNIPBLcf1_G2G1\MitoSys2\LSM\gfpNIPBLcF1_G1\DE_W0002_P0041\DE_2_W0002_P0041_T0001\TR1_W0001_P0104\TR1_2_W0001_P0104_T0001_R1_P2_K1_Ch2-Ch1.zen
2.088002e+01	3.184997e+01	20151202_gfpNIPBLcf1_G2G1\MitoSys2\LSM\gfpNIPBLcF1_G1\DE_W0002_P0041\DE_2_W0002_P0041_T0001\TR1_W0001_P0104\TR1_2_W0001_P0104_T0001_R1_P2_K1_Ch2-Ch1.zen
2.094002e+01	2.821664e+01	20151202_gfpNIPBLcf1_G2G1\MitoSys2\LSM\gfpNIPBLcF1_G1\DE_W0002_P0041\DE_2_W0002_P0041_T0001\TR1_W0001_P0104\TR1_2_W0001_P0104_T0001_R1_P2_K1_Ch2-Ch1.zen
2.100002e+01	2.714997e+01	20151202_gfpNIPBLcf1_G2G1\MitoSys2\LSM\gfpNIPBLcF1_G1\DE_W0002_P0041\DE_2_W0002_P0041_T0001\TR1_W0001_P0104\TR1_2_W0001_P0104_T0001_R1_P2_K1_Ch2-Ch1.zen
2.106002e+01	2.503331e+01	20151202_gfpNIPBLcf1_G2G1\MitoSys2\LSM\gfpNIPBLcF1_G1\DE_W0002_P0041\DE_2_W0002_P0041_T0001\TR1_W0001_P0104\TR1_2_W0001_P0104_T0001_R1_P2_K1_Ch2-Ch1.zen
2.112002e+01	2.511664e+01	20151202_gfpNIPBLcf1_G2G1\MitoSys2\LSM\gfpNIPBLcF1_G1\DE_W0002_P0041\DE_2_W0002_P0041_T0001\TR1_W0001_P0104\TR1_2_W0001_P0104_T0001_R1_P2_K1_Ch2-Ch1.zen
2.118002e+01	2.434998e+01	20151202_gfpNIPBLcf1_G2G1\MitoSys2\LSM\gfpNIPBLcF1_G1\DE_W0002_P0041\DE_2_W0002_P0041_T0001\TR1_W0001_P0104\TR1_2_W0001_P0104_T0001_R1_P2_K1_Ch2-Ch1.zen
2.124002e+01	2.631664e+01	20151202_gfpNIPBLcf1_G2G1\MitoSys2\LSM\gfpNIPBLcF1_G1\DE_W0002_P0041\DE_2_W0002_P0041_T0001\TR1_W0001_P0104\TR1_2_W0001_P0104_T0001_R1_P2_K1_Ch2-Ch1.zen
2.130002e+01	2.878331e+01	20151202_gfpNIPBLcf1_G2G1\MitoSys2\LSM\gfpNIPBLcF1_G1\DE_W0002_P0041\DE_2_W0002_P0041_T0001\TR1_W0001_P0104\TR1_2_W0001_P0104_T0001_R1_P2_K1_Ch2-Ch1.zen
2.136002e+01	2.581664e+01	20151202_gfpNIPBLcf1_G2G1\MitoSys2\LSM\gfpNIPBLcF1_G1\DE_W0002_P0041\DE_2_W0002_P0041_T0001\TR1_W0001_P0104\TR1_2_W0001_P0104_T0001_R1_P2_K1_Ch2-Ch1.zen
2.142002e+01	2.664997e+01	20151202_gfpNIPBLcf1_G2G1\MitoSys2\LSM\gfpNIPBLcF1_G1\DE_W0002_P0041\DE_2_W0002_P0041_T0001\TR1_W0001_P0104\TR1_2_W0001_P0104_T0001_R1_P2_K1_Ch2-Ch1.zen
2.148002e+01	2.429998e+01	20151202_gfpNIPBLcf1_G2G1\MitoSys2\LSM\gfpNIPBLcF1_G1\DE_W0002_P0041\DE_2_W0002_P0041_T0001\TR1_W0001_P0104\TR1_2_W0001_P0104_T0001_R1_P2_K1_Ch2-Ch1.zen
2.154002e+01	2.689997e+01	20151202_gfpNIPBLcf1_G2G1\MitoSys2\LSM\gfpNIPBLcF1_G1\DE_W0002_P0041\DE_2_W0002_P0041_T0001\TR1_W0001_P0104\TR1_2_W0001_P0104_T0001_R1_P2_K1_Ch2-Ch1.zen
2.160002e+01	2.118331e+01	20151202_gfpNIPBLcf1_G2G1\MitoSys2\LSM\gfpNIPBLcF1_G1\DE_W0002_P0041\DE_2_W0002_P0041_T0001\TR1_W0001_P0104\TR1_2_W0001_P0104_T0001_R1_P2_K1_Ch2-Ch1.zen
2.166002e+01	2.326665e+01	20151202_gfpNIPBLcf1_G2G1\MitoSys2\LSM\gfpNIPBLcF1_G1\DE_W0002_P0041\DE_2_W0002_P0041_T0001\TR1_W0001_P0104\TR1_2_W0001_P0104_T0001_R1_P2_K1_Ch2-Ch1.zen
2.172002e+01	2.648331e+01	20151202_gfpNIPBLcf1_G2G1\MitoSys2\LSM\gfpNIPBLcF1_G1\DE_W0002_P0041\DE_2_W0002_P0041_T0001\TR1_W0001_P0104\TR1_2_W0001_P0104_T0001_R1_P2_K1_Ch2-Ch1.zen
2.178002e+01	2.448331e+01	20151202_gfpNIPBLcf1_G2G1\MitoSys2\LSM\gfpNIPBLcF1_G1\DE_W0002_P0041\DE_2_W0002_P0041_T0001\TR1_W0001_P0104\TR1_2_W0001_P0104_T0001_R1_P2_K1_Ch2-Ch1.zen
2.184002e+01	2.496664e+01	20151202_gfpNIPBLcf1_G2G1\MitoSys2\LSM\gfpNIPBLcF1_G1\DE_W0002_P0041\DE_2_W0002_P0041_T0001\TR1_W0001_P0104\TR1_2_W0001_P0104_T0001_R1_P2_K1_Ch2-Ch1.zen
2.190002e+01	2.734997e+01	20151202_gfpNIPBLcf1_G2G1\MitoSys2\LSM\gfpNIPBLcF1_G1\DE_W0002_P0041\DE_2_W0002_P0041_T0001\TR1_W0001_P0104\TR1_2_W0001_P0104_T0001_R1_P2_K1_Ch2-Ch1.zen
2.196002e+01	3.163330e+01	20151202_gfpNIPBLcf1_G2G1\MitoSys2\LSM\gfpNIPBLcF1_G1\DE_W0002_P0041\DE_2_W0002_P0041_T0001\TR1_W0001_P0104\TR1_2_W0001_P0104_T0001_R1_P2_K1_Ch2-Ch1.zen
2.202002e+01	2.588331e+01	20151202_gfpNIPBLcf1_G2G1\MitoSys2\LSM\gfpNIPBLcF1_G1\DE_W0002_P0041\DE_2_W0002_P0041_T0001\TR1_W0001_P0104\TR1_2_W0001_P0104_T0001_R1_P2_K1_Ch2-Ch1.zen
2.208002e+01	2.668331e+01	20151202_gfpNIPBLcf1_G2G1\MitoSys2\LSM\gfpNIPBLcF1_G1\DE_W0002_P0041\DE_2_W0002_P0041_T0001\TR1_W0001_P0104\TR1_2_W0001_P0104_T0001_R1_P2_K1_Ch2-Ch1.zen
2.214002e+01	2.399998e+01	20151202_gfpNIPBLcf1_G2G1\MitoSys2\LSM\gfpNIPBLcF1_G1\DE_W0002_P0041\DE_2_W0002_P0041_T0001\TR1_W0001_P0104\TR1_2_W0001_P0104_T0001_R1_P2_K1_Ch2-Ch1.zen
2.220002e+01	2.748331e+01	20151202_gfpNIPBLcf1_G2G1\MitoSys2\LSM\gfpNIPBLcF1_G1\DE_W0002_P0041\DE_2_W0002_P0041_T0001\TR1_W0001_P0104\TR1_2_W0001_P0104_T0001_R1_P2_K1_Ch2-Ch1.zen
2.226002e+01	2.231665e+01	20151202_gfpNIPBLcf1_G2G1\MitoSys2\LSM\gfpNIPBLcF1_G1\DE_W0002_P0041\DE_2_W0002_P0041_T0001\TR1_W0001_P0104\TR1_2_W0001_P0104_T0001_R1_P2_K1_Ch2-Ch1.zen
2.232002e+01	2.239998e+01	20151202_gfpNIPBLcf1_G2G1\MitoSys2\LSM\gfpNIPBLcF1_G1\DE_W0002_P0041\DE_2_W0002_P0041_T0001\TR1_W0001_P0104\TR1_2_W0001_P0104_T0001_R1_P2_K1_Ch2-Ch1.zen
2.238002e+01	2.526664e+01	20151202_gfpNIPBLcf1_G2G1\MitoSys2\LSM\gfpNIPBLcF1_G1\DE_W0002_P0041\DE_2_W0002_P0041_T0001\TR1_W0001_P0104\TR1_2_W0001_P0104_T0001_R1_P2_K1_Ch2-Ch1.zen
2.244002e+01	2.489998e+01	20151202_gfpNIPBLcf1_G2G1\MitoSys2\LSM\gfpNIPBLcF1_G1\DE_W0002_P0041\DE_2_W0002_P0041_T0001\TR1_W0001_P0104\TR1_2_W0001_P0104_T0001_R1_P2_K1_Ch2-Ch1.zen
2.250002e+01	3.086664e+01	20151202_gfpNIPBLcf1_G2G1\MitoSys2\LSM\gfpNIPBLcF1_G1\DE_W0002_P0041\DE_2_W0002_P0041_T0001\TR1_W0001_P0104\TR1_2_W0001_P0104_T0001_R1_P2_K1_Ch2-Ch1.zen
2.256002e+01	2.413331e+01	20151202_gfpNIPBLcf1_G2G1\MitoSys2\LSM\gfpNIPBLcF1_G1\DE_W0002_P0041\DE_2_W0002_P0041_T0001\TR1_W0001_P0104\TR1_2_W0001_P0104_T0001_R1_P2_K1_Ch2-Ch1.zen
2.262002e+01	2.253331e+01	20151202_gfpNIPBLcf1_G2G1\MitoSys2\LSM\gfpNIPBLcF1_G1\DE_W0002_P0041\DE_2_W0002_P0041_T0001\TR1_W0001_P0104\TR1_2_W0001_P0104_T0001_R1_P2_K1_Ch2-Ch1.zen
2.268002e+01	2.879997e+01	20151202_gfpNIPBLcf1_G2G1\MitoSys2\LSM\gfpNIPBLcF1_G1\DE_W0002_P0041\DE_2_W0002_P0041_T0001\TR1_W0001_P0104\TR1_2_W0001_P0104_T0001_R1_P2_K1_Ch2-Ch1.zen
2.274002e+01	2.858331e+01	20151202_gfpNIPBLcf1_G2G1\MitoSys2\LSM\gfpNIPBLcF1_G1\DE_W0002_P0041\DE_2_W0002_P0041_T0001\TR1_W0001_P0104\TR1_2_W0001_P0104_T0001_R1_P2_K1_Ch2-Ch1.zen
2.280002e+01	3.206664e+01	20151202_gfpNIPBLcf1_G2G1\MitoSys2\LSM\gfpNIPBLcF1_G1\DE_W0002_P0041\DE_2_W0002_P0041_T0001\TR1_W0001_P0104\TR1_2_W0001_P0104_T0001_R1_P2_K1_Ch2-Ch1.zen
2.286002e+01	2.868331e+01	20151202_gfpNIPBLcf1_G2G1\MitoSys2\LSM\gfpNIPBLcF1_G1\DE_W0002_P0041\DE_2_W0002_P0041_T0001\TR1_W0001_P0104\TR1_2_W0001_P0104_T0001_R1_P2_K1_Ch2-Ch1.zen
2.292002e+01	3.094997e+01	20151202_gfpNIPBLcf1_G2G1\MitoSys2\LSM\gfpNIPBLcF1_G1\DE_W0002_P0041\DE_2_W0002_P0041_T0001\TR1_W0001_P0104\TR1_2_W0001_P0104_T0001_R1_P2_K1_Ch2-Ch1.zen
2.298002e+01	2.586664e+01	20151202_gfpNIPBLcf1_G2G1\MitoSys2\LSM\gfpNIPBLcF1_G1\DE_W0002_P0041\DE_2_W0002_P0041_T0001\TR1_W0001_P0104\TR1_2_W0001_P0104_T0001_R1_P2_K1_Ch2-Ch1.zen
2.304002e+01	2.811664e+01	20151202_gfpNIPBLcf1_G2G1\MitoSys2\LSM\gfpNIPBLcF1_G1\DE_W0002_P0041\DE_2_W0002_P0041_T0001\TR1_W0001_P0104\TR1_2_W0001_P0104_T0001_R1_P2_K1_Ch2-Ch1.zen
2.310002e+01	2.566664e+01	20151202_gfpNIPBLcf1_G2G1\MitoSys2\LSM\gfpNIPBLcF1_G1\DE_W0002_P0041\DE_2_W0002_P0041_T0001\TR1_W0001_P0104\TR1_2_W0001_P0104_T0001_R1_P2_K1_Ch2-Ch1.zen
2.316002e+01	2.976664e+01	20151202_gfpNIPBLcf1_G2G1\MitoSys2\LSM\gfpNIPBLcF1_G1\DE_W0002_P0041\DE_2_W0002_P0041_T0001\TR1_W0001_P0104\TR1_2_W0001_P0104_T0001_R1_P2_K1_Ch2-Ch1.zen
2.322002e+01	2.769997e+01	20151202_gfpNIPBLcf1_G2G1\MitoSys2\LSM\gfpNIPBLcF1_G1\DE_W0002_P0041\DE_2_W0002_P0041_T0001\TR1_W0001_P0104\TR1_2_W0001_P0104_T0001_R1_P2_K1_Ch2-Ch1.zen
2.328002e+01	2.778331e+01	20151202_gfpNIPBLcf1_G2G1\MitoSys2\LSM\gfpNIPBLcF1_G1\DE_W0002_P0041\DE_2_W0002_P0041_T0001\TR1_W0001_P0104\TR1_2_W0001_P0104_T0001_R1_P2_K1_Ch2-Ch1.zen
2.334002e+01	2.799997e+01	20151202_gfpNIPBLcf1_G2G1\MitoSys2\LSM\gfpNIPBLcF1_G1\DE_W0002_P0041\DE_2_W0002_P0041_T0001\TR1_W0001_P0104\TR1_2_W0001_P0104_T0001_R1_P2_K1_Ch2-Ch1.zen
2.340002e+01	3.008331e+01	20151202_gfpNIPBLcf1_G2G1\MitoSys2\LSM\gfpNIPBLcF1_G1\DE_W0002_P0041\DE_2_W0002_P0041_T0001\TR1_W0001_P0104\TR1_2_W0001_P0104_T0001_R1_P2_K1_Ch2-Ch1.zen
2.346002e+01	2.628331e+01	20151202_gfpNIPBLcf1_G2G1\MitoSys2\LSM\gfpNIPBLcF1_G1\DE_W0002_P0041\DE_2_W0002_P0041_T0001\TR1_W0001_P0104\TR1_2_W0001_P0104_T0001_R1_P2_K1_Ch2-Ch1.zen
2.352002e+01	2.331664e+01	20151202_gfpNIPBLcf1_G2G1\MitoSys2\LSM\gfpNIPBLcF1_G1\DE_W0002_P0041\DE_2_W0002_P0041_T0001\TR1_W0001_P0104\TR1_2_W0001_P0104_T0001_R1_P2_K1_Ch2-Ch1.zen
2.358002e+01	2.234998e+01	20151202_gfpNIPBLcf1_G2G1\MitoSys2\LSM\gfpNIPBLcF1_G1\DE_W0002_P0041\DE_2_W0002_P0041_T0001\TR1_W0001_P0104\TR1_2_W0001_P0104_T0001_R1_P2_K1_Ch2-Ch1.zen
2.364002e+01	2.404998e+01	20151202_gfpNIPBLcf1_G2G1\MitoSys2\LSM\gfpNIPBLcF1_G1\DE_W0002_P0041\DE_2_W0002_P0041_T0001\TR1_W0001_P0104\TR1_2_W0001_P0104_T0001_R1_P2_K1_Ch2-Ch1.zen
2.370002e+01	2.734997e+01	20151202_gfpNIPBLcf1_G2G1\MitoSys2\LSM\gfpNIPBLcF1_G1\DE_W0002_P0041\DE_2_W0002_P0041_T0001\TR1_W0001_P0104\TR1_2_W0001_P0104_T0001_R1_P2_K1_Ch2-Ch1.zen
2.376002e+01	2.701664e+01	20151202_gfpNIPBLcf1_G2G1\MitoSys2\LSM\gfpNIPBLcF1_G1\DE_W0002_P0041\DE_2_W0002_P0041_T0001\TR1_W0001_P0104\TR1_2_W0001_P0104_T0001_R1_P2_K1_Ch2-Ch1.zen
2.382002e+01	2.808331e+01	20151202_gfpNIPBLcf1_G2G1\MitoSys2\LSM\gfpNIPBLcF1_G1\DE_W0002_P0041\DE_2_W0002_P0041_T0001\TR1_W0001_P0104\TR1_2_W0001_P0104_T0001_R1_P2_K1_Ch2-Ch1.zen
2.388002e+01	2.509998e+01	20151202_gfpNIPBLcf1_G2G1\MitoSys2\LSM\gfpNIPBLcF1_G1\DE_W0002_P0041\DE_2_W0002_P0041_T0001\TR1_W0001_P0104\TR1_2_W0001_P0104_T0001_R1_P2_K1_Ch2-Ch1.zen
2.394002e+01	2.528331e+01	20151202_gfpNIPBLcf1_G2G1\MitoSys2\LSM\gfpNIPBLcF1_G1\DE_W0002_P0041\DE_2_W0002_P0041_T0001\TR1_W0001_P0104\TR1_2_W0001_P0104_T0001_R1_P2_K1_Ch2-Ch1.zen
2.400002e+01	2.956664e+01	20151202_gfpNIPBLcf1_G2G1\MitoSys2\LSM\gfpNIPBLcF1_G1\DE_W0002_P0041\DE_2_W0002_P0041_T0001\TR1_W0001_P0104\TR1_2_W0001_P0104_T0001_R1_P2_K1_Ch2-Ch1.zen
2.406002e+01	2.548331e+01	20151202_gfpNIPBLcf1_G2G1\MitoSys2\LSM\gfpNIPBLcF1_G1\DE_W0002_P0041\DE_2_W0002_P0041_T0001\TR1_W0001_P0104\TR1_2_W0001_P0104_T0001_R1_P2_K1_Ch2-Ch1.zen
2.412002e+01	2.456664e+01	20151202_gfpNIPBLcf1_G2G1\MitoSys2\LSM\gfpNIPBLcF1_G1\DE_W0002_P0041\DE_2_W0002_P0041_T0001\TR1_W0001_P0104\TR1_2_W0001_P0104_T0001_R1_P2_K1_Ch2-Ch1.zen
2.418002e+01	2.508331e+01	20151202_gfpNIPBLcf1_G2G1\MitoSys2\LSM\gfpNIPBLcF1_G1\DE_W0002_P0041\DE_2_W0002_P0041_T0001\TR1_W0001_P0104\TR1_2_W0001_P0104_T0001_R1_P2_K1_Ch2-Ch1.zen
2.424002e+01	2.626664e+01	20151202_gfpNIPBLcf1_G2G1\MitoSys2\LSM\gfpNIPBLcF1_G1\DE_W0002_P0041\DE_2_W0002_P0041_T0001\TR1_W0001_P0104\TR1_2_W0001_P0104_T0001_R1_P2_K1_Ch2-Ch1.zen
2.430002e+01	2.968331e+01	20151202_gfpNIPBLcf1_G2G1\MitoSys2\LSM\gfpNIPBLcF1_G1\DE_W0002_P0041\DE_2_W0002_P0041_T0001\TR1_W0001_P0104\TR1_2_W0001_P0104_T0001_R1_P2_K1_Ch2-Ch1.zen
2.436002e+01	2.976664e+01	20151202_gfpNIPBLcf1_G2G1\MitoSys2\LSM\gfpNIPBLcF1_G1\DE_W0002_P0041\DE_2_W0002_P0041_T0001\TR1_W0001_P0104\TR1_2_W0001_P0104_T0001_R1_P2_K1_Ch2-Ch1.zen
2.442002e+01	2.759997e+01	20151202_gfpNIPBLcf1_G2G1\MitoSys2\LSM\gfpNIPBLcF1_G1\DE_W0002_P0041\DE_2_W0002_P0041_T0001\TR1_W0001_P0104\TR1_2_W0001_P0104_T0001_R1_P2_K1_Ch2-Ch1.zen
2.448002e+01	2.696664e+01	20151202_gfpNIPBLcf1_G2G1\MitoSys2\LSM\gfpNIPBLcF1_G1\DE_W0002_P0041\DE_2_W0002_P0041_T0001\TR1_W0001_P0104\TR1_2_W0001_P0104_T0001_R1_P2_K1_Ch2-Ch1.zen
2.454002e+01	3.023330e+01	20151202_gfpNIPBLcf1_G2G1\MitoSys2\LSM\gfpNIPBLcF1_G1\DE_W0002_P0041\DE_2_W0002_P0041_T0001\TR1_W0001_P0104\TR1_2_W0001_P0104_T0001_R1_P2_K1_Ch2-Ch1.zen
2.460002e+01	2.853331e+01	20151202_gfpNIPBLcf1_G2G1\MitoSys2\LSM\gfpNIPBLcF1_G1\DE_W0002_P0041\DE_2_W0002_P0041_T0001\TR1_W0001_P0104\TR1_2_W0001_P0104_T0001_R1_P2_K1_Ch2-Ch1.zen
2.466002e+01	2.904997e+01	20151202_gfpNIPBLcf1_G2G1\MitoSys2\LSM\gfpNIPBLcF1_G1\DE_W0002_P0041\DE_2_W0002_P0041_T0001\TR1_W0001_P0104\TR1_2_W0001_P0104_T0001_R1_P2_K1_Ch2-Ch1.zen
2.472002e+01	2.708331e+01	20151202_gfpNIPBLcf1_G2G1\MitoSys2\LSM\gfpNIPBLcF1_G1\DE_W0002_P0041\DE_2_W0002_P0041_T0001\TR1_W0001_P0104\TR1_2_W0001_P0104_T0001_R1_P2_K1_Ch2-Ch1.zen
2.478002e+01	2.746664e+01	20151202_gfpNIPBLcf1_G2G1\MitoSys2\LSM\gfpNIPBLcF1_G1\DE_W0002_P0041\DE_2_W0002_P0041_T0001\TR1_W0001_P0104\TR1_2_W0001_P0104_T0001_R1_P2_K1_Ch2-Ch1.zen
2.484002e+01	2.831664e+01	20151202_gfpNIPBLcf1_G2G1\MitoSys2\LSM\gfpNIPBLcF1_G1\DE_W0002_P0041\DE_2_W0002_P0041_T0001\TR1_W0001_P0104\TR1_2_W0001_P0104_T0001_R1_P2_K1_Ch2-Ch1.zen
2.490002e+01	3.129997e+01	20151202_gfpNIPBLcf1_G2G1\MitoSys2\LSM\gfpNIPBLcF1_G1\DE_W0002_P0041\DE_2_W0002_P0041_T0001\TR1_W0001_P0104\TR1_2_W0001_P0104_T0001_R1_P2_K1_Ch2-Ch1.zen
2.496002e+01	2.994997e+01	20151202_gfpNIPBLcf1_G2G1\MitoSys2\LSM\gfpNIPBLcF1_G1\DE_W0002_P0041\DE_2_W0002_P0041_T0001\TR1_W0001_P0104\TR1_2_W0001_P0104_T0001_R1_P2_K1_Ch2-Ch1.zen
2.502002e+01	3.129997e+01	20151202_gfpNIPBLcf1_G2G1\MitoSys2\LSM\gfpNIPBLcF1_G1\DE_W0002_P0041\DE_2_W0002_P0041_T0001\TR1_W0001_P0104\TR1_2_W0001_P0104_T0001_R1_P2_K1_Ch2-Ch1.zen
2.508002e+01	3.068330e+01	20151202_gfpNIPBLcf1_G2G1\MitoSys2\LSM\gfpNIPBLcF1_G1\DE_W0002_P0041\DE_2_W0002_P0041_T0001\TR1_W0001_P0104\TR1_2_W0001_P0104_T0001_R1_P2_K1_Ch2-Ch1.zen
2.514002e+01	3.116664e+01	20151202_gfpNIPBLcf1_G2G1\MitoSys2\LSM\gfpNIPBLcF1_G1\DE_W0002_P0041\DE_2_W0002_P0041_T0001\TR1_W0001_P0104\TR1_2_W0001_P0104_T0001_R1_P2_K1_Ch2-Ch1.zen
2.520002e+01	3.114997e+01	20151202_gfpNIPBLcf1_G2G1\MitoSys2\LSM\gfpNIPBLcF1_G1\DE_W0002_P0041\DE_2_W0002_P0041_T0001\TR1_W0001_P0104\TR1_2_W0001_P0104_T0001_R1_P2_K1_Ch2-Ch1.zen
2.526002e+01	3.103330e+01	20151202_gfpNIPBLcf1_G2G1\MitoSys2\LSM\gfpNIPBLcF1_G1\DE_W0002_P0041\DE_2_W0002_P0041_T0001\TR1_W0001_P0104\TR1_2_W0001_P0104_T0001_R1_P2_K1_Ch2-Ch1.zen
2.532002e+01	2.898331e+01	20151202_gfpNIPBLcf1_G2G1\MitoSys2\LSM\gfpNIPBLcF1_G1\DE_W0002_P0041\DE_2_W0002_P0041_T0001\TR1_W0001_P0104\TR1_2_W0001_P0104_T0001_R1_P2_K1_Ch2-Ch1.zen
2.538002e+01	2.949997e+01	20151202_gfpNIPBLcf1_G2G1\MitoSys2\LSM\gfpNIPBLcF1_G1\DE_W0002_P0041\DE_2_W0002_P0041_T0001\TR1_W0001_P0104\TR1_2_W0001_P0104_T0001_R1_P2_K1_Ch2-Ch1.zen
2.544002e+01	2.778331e+01	20151202_gfpNIPBLcf1_G2G1\MitoSys2\LSM\gfpNIPBLcF1_G1\DE_W0002_P0041\DE_2_W0002_P0041_T0001\TR1_W0001_P0104\TR1_2_W0001_P0104_T0001_R1_P2_K1_Ch2-Ch1.zen
2.550002e+01	2.586664e+01	20151202_gfpNIPBLcf1_G2G1\MitoSys2\LSM\gfpNIPBLcF1_G1\DE_W0002_P0041\DE_2_W0002_P0041_T0001\TR1_W0001_P0104\TR1_2_W0001_P0104_T0001_R1_P2_K1_Ch2-Ch1.zen
2.556002e+01	2.569998e+01	20151202_gfpNIPBLcf1_G2G1\MitoSys2\LSM\gfpNIPBLcF1_G1\DE_W0002_P0041\DE_2_W0002_P0041_T0001\TR1_W0001_P0104\TR1_2_W0001_P0104_T0001_R1_P2_K1_Ch2-Ch1.zen
2.562002e+01	2.514998e+01	20151202_gfpNIPBLcf1_G2G1\MitoSys2\LSM\gfpNIPBLcF1_G1\DE_W0002_P0041\DE_2_W0002_P0041_T0001\TR1_W0001_P0104\TR1_2_W0001_P0104_T0001_R1_P2_K1_Ch2-Ch1.zen
2.568002e+01	3.056664e+01	20151202_gfpNIPBLcf1_G2G1\MitoSys2\LSM\gfpNIPBLcF1_G1\DE_W0002_P0041\DE_2_W0002_P0041_T0001\TR1_W0001_P0104\TR1_2_W0001_P0104_T0001_R1_P2_K1_Ch2-Ch1.zen
2.574002e+01	3.026664e+01	20151202_gfpNIPBLcf1_G2G1\MitoSys2\LSM\gfpNIPBLcF1_G1\DE_W0002_P0041\DE_2_W0002_P0041_T0001\TR1_W0001_P0104\TR1_2_W0001_P0104_T0001_R1_P2_K1_Ch2-Ch1.zen
2.580002e+01	3.203330e+01	20151202_gfpNIPBLcf1_G2G1\MitoSys2\LSM\gfpNIPBLcF1_G1\DE_W0002_P0041\DE_2_W0002_P0041_T0001\TR1_W0001_P0104\TR1_2_W0001_P0104_T0001_R1_P2_K1_Ch2-Ch1.zen
2.586002e+01	3.746663e+01	20151202_gfpNIPBLcf1_G2G1\MitoSys2\LSM\gfpNIPBLcF1_G1\DE_W0002_P0041\DE_2_W0002_P0041_T0001\TR1_W0001_P0104\TR1_2_W0001_P0104_T0001_R1_P2_K1_Ch2-Ch1.zen
2.592002e+01	3.363330e+01	20151202_gfpNIPBLcf1_G2G1\MitoSys2\LSM\gfpNIPBLcF1_G1\DE_W0002_P0041\DE_2_W0002_P0041_T0001\TR1_W0001_P0104\TR1_2_W0001_P0104_T0001_R1_P2_K1_Ch2-Ch1.zen
2.598002e+01	3.209997e+01	20151202_gfpNIPBLcf1_G2G1\MitoSys2\LSM\gfpNIPBLcF1_G1\DE_W0002_P0041\DE_2_W0002_P0041_T0001\TR1_W0001_P0104\TR1_2_W0001_P0104_T0001_R1_P2_K1_Ch2-Ch1.zen
2.604002e+01	2.961664e+01	20151202_gfpNIPBLcf1_G2G1\MitoSys2\LSM\gfpNIPBLcF1_G1\DE_W0002_P0041\DE_2_W0002_P0041_T0001\TR1_W0001_P0104\TR1_2_W0001_P0104_T0001_R1_P2_K1_Ch2-Ch1.zen
2.610003e+01	3.188330e+01	20151202_gfpNIPBLcf1_G2G1\MitoSys2\LSM\gfpNIPBLcF1_G1\DE_W0002_P0041\DE_2_W0002_P0041_T0001\TR1_W0001_P0104\TR1_2_W0001_P0104_T0001_R1_P2_K1_Ch2-Ch1.zen
2.616002e+01	2.836664e+01	20151202_gfpNIPBLcf1_G2G1\MitoSys2\LSM\gfpNIPBLcF1_G1\DE_W0002_P0041\DE_2_W0002_P0041_T0001\TR1_W0001_P0104\TR1_2_W0001_P0104_T0001_R1_P2_K1_Ch2-Ch1.zen
2.622002e+01	2.671664e+01	20151202_gfpNIPBLcf1_G2G1\MitoSys2\LSM\gfpNIPBLcF1_G1\DE_W0002_P0041\DE_2_W0002_P0041_T0001\TR1_W0001_P0104\TR1_2_W0001_P0104_T0001_R1_P2_K1_Ch2-Ch1.zen
2.628003e+01	2.978331e+01	20151202_gfpNIPBLcf1_G2G1\MitoSys2\LSM\gfpNIPBLcF1_G1\DE_W0002_P0041\DE_2_W0002_P0041_T0001\TR1_W0001_P0104\TR1_2_W0001_P0104_T0001_R1_P2_K1_Ch2-Ch1.zen
2.634002e+01	2.793331e+01	20151202_gfpNIPBLcf1_G2G1\MitoSys2\LSM\gfpNIPBLcF1_G1\DE_W0002_P0041\DE_2_W0002_P0041_T0001\TR1_W0001_P0104\TR1_2_W0001_P0104_T0001_R1_P2_K1_Ch2-Ch1.zen
2.640002e+01	2.908331e+01	20151202_gfpNIPBLcf1_G2G1\MitoSys2\LSM\gfpNIPBLcF1_G1\DE_W0002_P0041\DE_2_W0002_P0041_T0001\TR1_W0001_P0104\TR1_2_W0001_P0104_T0001_R1_P2_K1_Ch2-Ch1.zen
2.646002e+01	2.886664e+01	20151202_gfpNIPBLcf1_G2G1\MitoSys2\LSM\gfpNIPBLcF1_G1\DE_W0002_P0041\DE_2_W0002_P0041_T0001\TR1_W0001_P0104\TR1_2_W0001_P0104_T0001_R1_P2_K1_Ch2-Ch1.zen
2.652003e+01	2.811664e+01	20151202_gfpNIPBLcf1_G2G1\MitoSys2\LSM\gfpNIPBLcF1_G1\DE_W0002_P0041\DE_2_W0002_P0041_T0001\TR1_W0001_P0104\TR1_2_W0001_P0104_T0001_R1_P2_K1_Ch2-Ch1.zen
2.658002e+01	2.966664e+01	20151202_gfpNIPBLcf1_G2G1\MitoSys2\LSM\gfpNIPBLcF1_G1\DE_W0002_P0041\DE_2_W0002_P0041_T0001\TR1_W0001_P0104\TR1_2_W0001_P0104_T0001_R1_P2_K1_Ch2-Ch1.zen
2.664002e+01	3.174997e+01	20151202_gfpNIPBLcf1_G2G1\MitoSys2\LSM\gfpNIPBLcF1_G1\DE_W0002_P0041\DE_2_W0002_P0041_T0001\TR1_W0001_P0104\TR1_2_W0001_P0104_T0001_R1_P2_K1_Ch2-Ch1.zen
2.670003e+01	2.998330e+01	20151202_gfpNIPBLcf1_G2G1\MitoSys2\LSM\gfpNIPBLcF1_G1\DE_W0002_P0041\DE_2_W0002_P0041_T0001\TR1_W0001_P0104\TR1_2_W0001_P0104_T0001_R1_P2_K1_Ch2-Ch1.zen
2.676003e+01	2.363331e+01	20151202_gfpNIPBLcf1_G2G1\MitoSys2\LSM\gfpNIPBLcF1_G1\DE_W0002_P0041\DE_2_W0002_P0041_T0001\TR1_W0001_P0104\TR1_2_W0001_P0104_T0001_R1_P2_K1_Ch2-Ch1.zen
2.682002e+01	2.433331e+01	20151202_gfpNIPBLcf1_G2G1\MitoSys2\LSM\gfpNIPBLcF1_G1\DE_W0002_P0041\DE_2_W0002_P0041_T0001\TR1_W0001_P0104\TR1_2_W0001_P0104_T0001_R1_P2_K1_Ch2-Ch1.zen
2.688003e+01	2.191665e+01	20151202_gfpNIPBLcf1_G2G1\MitoSys2\LSM\gfpNIPBLcF1_G1\DE_W0002_P0041\DE_2_W0002_P0041_T0001\TR1_W0001_P0104\TR1_2_W0001_P0104_T0001_R1_P2_K1_Ch2-Ch1.zen
2.694003e+01	2.401664e+01	20151202_gfpNIPBLcf1_G2G1\MitoSys2\LSM\gfpNIPBLcF1_G1\DE_W0002_P0041\DE_2_W0002_P0041_T0001\TR1_W0001_P0104\TR1_2_W0001_P0104_T0001_R1_P2_K1_Ch2-Ch1.zen
2.700002e+01	2.454998e+01	20151202_gfpNIPBLcf1_G2G1\MitoSys2\LSM\gfpNIPBLcF1_G1\DE_W0002_P0041\DE_2_W0002_P0041_T0001\TR1_W0001_P0104\TR1_2_W0001_P0104_T0001_R1_P2_K1_Ch2-Ch1.zen
2.706003e+01	2.878331e+01	20151202_gfpNIPBLcf1_G2G1\MitoSys2\LSM\gfpNIPBLcF1_G1\DE_W0002_P0041\DE_2_W0002_P0041_T0001\TR1_W0001_P0104\TR1_2_W0001_P0104_T0001_R1_P2_K1_Ch2-Ch1.zen
2.712003e+01	2.881664e+01	20151202_gfpNIPBLcf1_G2G1\MitoSys2\LSM\gfpNIPBLcF1_G1\DE_W0002_P0041\DE_2_W0002_P0041_T0001\TR1_W0001_P0104\TR1_2_W0001_P0104_T0001_R1_P2_K1_Ch2-Ch1.zen
2.718003e+01	2.811664e+01	20151202_gfpNIPBLcf1_G2G1\MitoSys2\LSM\gfpNIPBLcF1_G1\DE_W0002_P0041\DE_2_W0002_P0041_T0001\TR1_W0001_P0104\TR1_2_W0001_P0104_T0001_R1_P2_K1_Ch2-Ch1.zen
2.724003e+01	3.019997e+01	20151202_gfpNIPBLcf1_G2G1\MitoSys2\LSM\gfpNIPBLcF1_G1\DE_W0002_P0041\DE_2_W0002_P0041_T0001\TR1_W0001_P0104\TR1_2_W0001_P0104_T0001_R1_P2_K1_Ch2-Ch1.zen
2.730003e+01	3.429997e+01	20151202_gfpNIPBLcf1_G2G1\MitoSys2\LSM\gfpNIPBLcF1_G1\DE_W0002_P0041\DE_2_W0002_P0041_T0001\TR1_W0001_P0104\TR1_2_W0001_P0104_T0001_R1_P2_K1_Ch2-Ch1.zen
2.736003e+01	3.311663e+01	20151202_gfpNIPBLcf1_G2G1\MitoSys2\LSM\gfpNIPBLcF1_G1\DE_W0002_P0041\DE_2_W0002_P0041_T0001\TR1_W0001_P0104\TR1_2_W0001_P0104_T0001_R1_P2_K1_Ch2-Ch1.zen
2.742002e+01	3.436663e+01	20151202_gfpNIPBLcf1_G2G1\MitoSys2\LSM\gfpNIPBLcF1_G1\DE_W0002_P0041\DE_2_W0002_P0041_T0001\TR1_W0001_P0104\TR1_2_W0001_P0104_T0001_R1_P2_K1_Ch2-Ch1.zen
2.748003e+01	3.139997e+01	20151202_gfpNIPBLcf1_G2G1\MitoSys2\LSM\gfpNIPBLcF1_G1\DE_W0002_P0041\DE_2_W0002_P0041_T0001\TR1_W0001_P0104\TR1_2_W0001_P0104_T0001_R1_P2_K1_Ch2-Ch1.zen
2.754003e+01	3.286663e+01	20151202_gfpNIPBLcf1_G2G1\MitoSys2\LSM\gfpNIPBLcF1_G1\DE_W0002_P0041\DE_2_W0002_P0041_T0001\TR1_W0001_P0104\TR1_2_W0001_P0104_T0001_R1_P2_K1_Ch2-Ch1.zen
2.760003e+01	3.121664e+01	20151202_gfpNIPBLcf1_G2G1\MitoSys2\LSM\gfpNIPBLcF1_G1\DE_W0002_P0041\DE_2_W0002_P0041_T0001\TR1_W0001_P0104\TR1_2_W0001_P0104_T0001_R1_P2_K1_Ch2-Ch1.zen
2.766003e+01	3.068330e+01	20151202_gfpNIPBLcf1_G2G1\MitoSys2\LSM\gfpNIPBLcF1_G1\DE_W0002_P0041\DE_2_W0002_P0041_T0001\TR1_W0001_P0104\TR1_2_W0001_P0104_T0001_R1_P2_K1_Ch2-Ch1.zen
2.772003e+01	3.703330e+01	20151202_gfpNIPBLcf1_G2G1\MitoSys2\LSM\gfpNIPBLcF1_G1\DE_W0002_P0041\DE_2_W0002_P0041_T0001\TR1_W0001_P0104\TR1_2_W0001_P0104_T0001_R1_P2_K1_Ch2-Ch1.zen
2.778003e+01	3.583330e+01	20151202_gfpNIPBLcf1_G2G1\MitoSys2\LSM\gfpNIPBLcF1_G1\DE_W0002_P0041\DE_2_W0002_P0041_T0001\TR1_W0001_P0104\TR1_2_W0001_P0104_T0001_R1_P2_K1_Ch2-Ch1.zen
2.784003e+01	3.526663e+01	20151202_gfpNIPBLcf1_G2G1\MitoSys2\LSM\gfpNIPBLcF1_G1\DE_W0002_P0041\DE_2_W0002_P0041_T0001\TR1_W0001_P0104\TR1_2_W0001_P0104_T0001_R1_P2_K1_Ch2-Ch1.zen
2.790003e+01	3.331664e+01	20151202_gfpNIPBLcf1_G2G1\MitoSys2\LSM\gfpNIPBLcF1_G1\DE_W0002_P0041\DE_2_W0002_P0041_T0001\TR1_W0001_P0104\TR1_2_W0001_P0104_T0001_R1_P2_K1_Ch2-Ch1.zen
2.796003e+01	2.983331e+01	20151202_gfpNIPBLcf1_G2G1\MitoSys2\LSM\gfpNIPBLcF1_G1\DE_W0002_P0041\DE_2_W0002_P0041_T0001\TR1_W0001_P0104\TR1_2_W0001_P0104_T0001_R1_P2_K1_Ch2-Ch1.zen
2.802003e+01	2.968331e+01	20151202_gfpNIPBLcf1_G2G1\MitoSys2\LSM\gfpNIPBLcF1_G1\DE_W0002_P0041\DE_2_W0002_P0041_T0001\TR1_W0001_P0104\TR1_2_W0001_P0104_T0001_R1_P2_K1_Ch2-Ch1.zen
2.808003e+01	2.653331e+01	20151202_gfpNIPBLcf1_G2G1\MitoSys2\LSM\gfpNIPBLcF1_G1\DE_W0002_P0041\DE_2_W0002_P0041_T0001\TR1_W0001_P0104\TR1_2_W0001_P0104_T0001_R1_P2_K1_Ch2-Ch1.zen
2.814003e+01	2.626664e+01	20151202_gfpNIPBLcf1_G2G1\MitoSys2\LSM\gfpNIPBLcF1_G1\DE_W0002_P0041\DE_2_W0002_P0041_T0001\TR1_W0001_P0104\TR1_2_W0001_P0104_T0001_R1_P2_K1_Ch2-Ch1.zen
2.820003e+01	2.778331e+01	20151202_gfpNIPBLcf1_G2G1\MitoSys2\LSM\gfpNIPBLcF1_G1\DE_W0002_P0041\DE_2_W0002_P0041_T0001\TR1_W0001_P0104\TR1_2_W0001_P0104_T0001_R1_P2_K1_Ch2-Ch1.zen
2.826003e+01	3.016664e+01	20151202_gfpNIPBLcf1_G2G1\MitoSys2\LSM\gfpNIPBLcF1_G1\DE_W0002_P0041\DE_2_W0002_P0041_T0001\TR1_W0001_P0104\TR1_2_W0001_P0104_T0001_R1_P2_K1_Ch2-Ch1.zen
2.832003e+01	3.243330e+01	20151202_gfpNIPBLcf1_G2G1\MitoSys2\LSM\gfpNIPBLcF1_G1\DE_W0002_P0041\DE_2_W0002_P0041_T0001\TR1_W0001_P0104\TR1_2_W0001_P0104_T0001_R1_P2_K1_Ch2-Ch1.zen
2.838003e+01	3.313330e+01	20151202_gfpNIPBLcf1_G2G1\MitoSys2\LSM\gfpNIPBLcF1_G1\DE_W0002_P0041\DE_2_W0002_P0041_T0001\TR1_W0001_P0104\TR1_2_W0001_P0104_T0001_R1_P2_K1_Ch2-Ch1.zen
2.844003e+01	3.314997e+01	20151202_gfpNIPBLcf1_G2G1\MitoSys2\LSM\gfpNIPBLcF1_G1\DE_W0002_P0041\DE_2_W0002_P0041_T0001\TR1_W0001_P0104\TR1_2_W0001_P0104_T0001_R1_P2_K1_Ch2-Ch1.zen
2.850003e+01	2.966664e+01	20151202_gfpNIPBLcf1_G2G1\MitoSys2\LSM\gfpNIPBLcF1_G1\DE_W0002_P0041\DE_2_W0002_P0041_T0001\TR1_W0001_P0104\TR1_2_W0001_P0104_T0001_R1_P2_K1_Ch2-Ch1.zen
2.856003e+01	3.126664e+01	20151202_gfpNIPBLcf1_G2G1\MitoSys2\LSM\gfpNIPBLcF1_G1\DE_W0002_P0041\DE_2_W0002_P0041_T0001\TR1_W0001_P0104\TR1_2_W0001_P0104_T0001_R1_P2_K1_Ch2-Ch1.zen
2.862003e+01	2.734997e+01	20151202_gfpNIPBLcf1_G2G1\MitoSys2\LSM\gfpNIPBLcF1_G1\DE_W0002_P0041\DE_2_W0002_P0041_T0001\TR1_W0001_P0104\TR1_2_W0001_P0104_T0001_R1_P2_K1_Ch2-Ch1.zen
2.868003e+01	2.906664e+01	20151202_gfpNIPBLcf1_G2G1\MitoSys2\LSM\gfpNIPBLcF1_G1\DE_W0002_P0041\DE_2_W0002_P0041_T0001\TR1_W0001_P0104\TR1_2_W0001_P0104_T0001_R1_P2_K1_Ch2-Ch1.zen
2.874003e+01	3.056664e+01	20151202_gfpNIPBLcf1_G2G1\MitoSys2\LSM\gfpNIPBLcF1_G1\DE_W0002_P0041\DE_2_W0002_P0041_T0001\TR1_W0001_P0104\TR1_2_W0001_P0104_T0001_R1_P2_K1_Ch2-Ch1.zen
2.880003e+01	2.819997e+01	20151202_gfpNIPBLcf1_G2G1\MitoSys2\LSM\gfpNIPBLcF1_G1\DE_W0002_P0041\DE_2_W0002_P0041_T0001\TR1_W0001_P0104\TR1_2_W0001_P0104_T0001_R1_P2_K1_Ch2-Ch1.zen
2.886003e+01	2.896664e+01	20151202_gfpNIPBLcf1_G2G1\MitoSys2\LSM\gfpNIPBLcF1_G1\DE_W0002_P0041\DE_2_W0002_P0041_T0001\TR1_W0001_P0104\TR1_2_W0001_P0104_T0001_R1_P2_K1_Ch2-Ch1.zen
2.892003e+01	2.969997e+01	20151202_gfpNIPBLcf1_G2G1\MitoSys2\LSM\gfpNIPBLcF1_G1\DE_W0002_P0041\DE_2_W0002_P0041_T0001\TR1_W0001_P0104\TR1_2_W0001_P0104_T0001_R1_P2_K1_Ch2-Ch1.zen
2.898003e+01	2.768331e+01	20151202_gfpNIPBLcf1_G2G1\MitoSys2\LSM\gfpNIPBLcF1_G1\DE_W0002_P0041\DE_2_W0002_P0041_T0001\TR1_W0001_P0104\TR1_2_W0001_P0104_T0001_R1_P2_K1_Ch2-Ch1.zen
2.904003e+01	2.924997e+01	20151202_gfpNIPBLcf1_G2G1\MitoSys2\LSM\gfpNIPBLcF1_G1\DE_W0002_P0041\DE_2_W0002_P0041_T0001\TR1_W0001_P0104\TR1_2_W0001_P0104_T0001_R1_P2_K1_Ch2-Ch1.zen
2.910003e+01	2.596664e+01	20151202_gfpNIPBLcf1_G2G1\MitoSys2\LSM\gfpNIPBLcF1_G1\DE_W0002_P0041\DE_2_W0002_P0041_T0001\TR1_W0001_P0104\TR1_2_W0001_P0104_T0001_R1_P2_K1_Ch2-Ch1.zen
2.916003e+01	2.734997e+01	20151202_gfpNIPBLcf1_G2G1\MitoSys2\LSM\gfpNIPBLcF1_G1\DE_W0002_P0041\DE_2_W0002_P0041_T0001\TR1_W0001_P0104\TR1_2_W0001_P0104_T0001_R1_P2_K1_Ch2-Ch1.zen
2.922003e+01	2.833331e+01	20151202_gfpNIPBLcf1_G2G1\MitoSys2\LSM\gfpNIPBLcF1_G1\DE_W0002_P0041\DE_2_W0002_P0041_T0001\TR1_W0001_P0104\TR1_2_W0001_P0104_T0001_R1_P2_K1_Ch2-Ch1.zen
2.928003e+01	2.936664e+01	20151202_gfpNIPBLcf1_G2G1\MitoSys2\LSM\gfpNIPBLcF1_G1\DE_W0002_P0041\DE_2_W0002_P0041_T0001\TR1_W0001_P0104\TR1_2_W0001_P0104_T0001_R1_P2_K1_Ch2-Ch1.zen
2.934003e+01	2.734997e+01	20151202_gfpNIPBLcf1_G2G1\MitoSys2\LSM\gfpNIPBLcF1_G1\DE_W0002_P0041\DE_2_W0002_P0041_T0001\TR1_W0001_P0104\TR1_2_W0001_P0104_T0001_R1_P2_K1_Ch2-Ch1.zen
2.940003e+01	2.636664e+01	20151202_gfpNIPBLcf1_G2G1\MitoSys2\LSM\gfpNIPBLcF1_G1\DE_W0002_P0041\DE_2_W0002_P0041_T0001\TR1_W0001_P0104\TR1_2_W0001_P0104_T0001_R1_P2_K1_Ch2-Ch1.zen
2.946003e+01	2.674998e+01	20151202_gfpNIPBLcf1_G2G1\MitoSys2\LSM\gfpNIPBLcF1_G1\DE_W0002_P0041\DE_2_W0002_P0041_T0001\TR1_W0001_P0104\TR1_2_W0001_P0104_T0001_R1_P2_K1_Ch2-Ch1.zen
2.952003e+01	2.849997e+01	20151202_gfpNIPBLcf1_G2G1\MitoSys2\LSM\gfpNIPBLcF1_G1\DE_W0002_P0041\DE_2_W0002_P0041_T0001\TR1_W0001_P0104\TR1_2_W0001_P0104_T0001_R1_P2_K1_Ch2-Ch1.zen
2.958003e+01	2.703331e+01	20151202_gfpNIPBLcf1_G2G1\MitoSys2\LSM\gfpNIPBLcF1_G1\DE_W0002_P0041\DE_2_W0002_P0041_T0001\TR1_W0001_P0104\TR1_2_W0001_P0104_T0001_R1_P2_K1_Ch2-Ch1.zen
2.964003e+01	2.819997e+01	20151202_gfpNIPBLcf1_G2G1\MitoSys2\LSM\gfpNIPBLcF1_G1\DE_W0002_P0041\DE_2_W0002_P0041_T0001\TR1_W0001_P0104\TR1_2_W0001_P0104_T0001_R1_P2_K1_Ch2-Ch1.zen
2.970003e+01	3.121664e+01	20151202_gfpNIPBLcf1_G2G1\MitoSys2\LSM\gfpNIPBLcF1_G1\DE_W0002_P0041\DE_2_W0002_P0041_T0001\TR1_W0001_P0104\TR1_2_W0001_P0104_T0001_R1_P2_K1_Ch2-Ch1.zen
2.976003e+01	2.896664e+01	20151202_gfpNIPBLcf1_G2G1\MitoSys2\LSM\gfpNIPBLcF1_G1\DE_W0002_P0041\DE_2_W0002_P0041_T0001\TR1_W0001_P0104\TR1_2_W0001_P0104_T0001_R1_P2_K1_Ch2-Ch1.zen
2.982003e+01	3.114997e+01	20151202_gfpNIPBLcf1_G2G1\MitoSys2\LSM\gfpNIPBLcF1_G1\DE_W0002_P0041\DE_2_W0002_P0041_T0001\TR1_W0001_P0104\TR1_2_W0001_P0104_T0001_R1_P2_K1_Ch2-Ch1.zen
2.988003e+01	3.284997e+01	20151202_gfpNIPBLcf1_G2G1\MitoSys2\LSM\gfpNIPBLcF1_G1\DE_W0002_P0041\DE_2_W0002_P0041_T0001\TR1_W0001_P0104\TR1_2_W0001_P0104_T0001_R1_P2_K1_Ch2-Ch1.zen
2.994003e+01	3.481664e+01	20151202_gfpNIPBLcf1_G2G1\MitoSys2\LSM\gfpNIPBLcF1_G1\DE_W0002_P0041\DE_2_W0002_P0041_T0001\TR1_W0001_P0104\TR1_2_W0001_P0104_T0001_R1_P2_K1_Ch2-Ch1.zen
0	4.454998e+01	20151202_gfpNIPBLcf1_G2G1\MitoSys2\LSM\gfpNIPBLcF1_G1\DE_W0002_P0044\DE_2_W0002_P0044_T0001\TR1_W0001_P0114\TR1_2_W0001_P0114_T0001_R1_P3_K1_Ch2-Ch1.zen
6.000000e-02	4.743332e+01	20151202_gfpNIPBLcf1_G2G1\MitoSys2\LSM\gfpNIPBLcF1_G1\DE_W0002_P0044\DE_2_W0002_P0044_T0001\TR1_W0001_P0114\TR1_2_W0001_P0114_T0001_R1_P3_K1_Ch2-Ch1.zen
1.200000e-01	4.351665e+01	20151202_gfpNIPBLcf1_G2G1\MitoSys2\LSM\gfpNIPBLcF1_G1\DE_W0002_P0044\DE_2_W0002_P0044_T0001\TR1_W0001_P0114\TR1_2_W0001_P0114_T0001_R1_P3_K1_Ch2-Ch1.zen
1.800000e-01	3.934998e+01	20151202_gfpNIPBLcf1_G2G1\MitoSys2\LSM\gfpNIPBLcF1_G1\DE_W0002_P0044\DE_2_W0002_P0044_T0001\TR1_W0001_P0114\TR1_2_W0001_P0114_T0001_R1_P3_K1_Ch2-Ch1.zen
2.400000e-01	4.038332e+01	20151202_gfpNIPBLcf1_G2G1\MitoSys2\LSM\gfpNIPBLcF1_G1\DE_W0002_P0044\DE_2_W0002_P0044_T0001\TR1_W0001_P0114\TR1_2_W0001_P0114_T0001_R1_P3_K1_Ch2-Ch1.zen
3.000000e-01	4.349998e+01	20151202_gfpNIPBLcf1_G2G1\MitoSys2\LSM\gfpNIPBLcF1_G1\DE_W0002_P0044\DE_2_W0002_P0044_T0001\TR1_W0001_P0114\TR1_2_W0001_P0114_T0001_R1_P3_K1_Ch2-Ch1.zen
3.600000e-01	4.213332e+01	20151202_gfpNIPBLcf1_G2G1\MitoSys2\LSM\gfpNIPBLcF1_G1\DE_W0002_P0044\DE_2_W0002_P0044_T0001\TR1_W0001_P0114\TR1_2_W0001_P0114_T0001_R1_P3_K1_Ch2-Ch1.zen
4.200000e-01	4.208332e+01	20151202_gfpNIPBLcf1_G2G1\MitoSys2\LSM\gfpNIPBLcF1_G1\DE_W0002_P0044\DE_2_W0002_P0044_T0001\TR1_W0001_P0114\TR1_2_W0001_P0114_T0001_R1_P3_K1_Ch2-Ch1.zen
4.800000e-01	4.379998e+01	20151202_gfpNIPBLcf1_G2G1\MitoSys2\LSM\gfpNIPBLcF1_G1\DE_W0002_P0044\DE_2_W0002_P0044_T0001\TR1_W0001_P0114\TR1_2_W0001_P0114_T0001_R1_P3_K1_Ch2-Ch1.zen
5.400000e-01	4.228332e+01	20151202_gfpNIPBLcf1_G2G1\MitoSys2\LSM\gfpNIPBLcF1_G1\DE_W0002_P0044\DE_2_W0002_P0044_T0001\TR1_W0001_P0114\TR1_2_W0001_P0114_T0001_R1_P3_K1_Ch2-Ch1.zen
6.000000e-01	3.964998e+01	20151202_gfpNIPBLcf1_G2G1\MitoSys2\LSM\gfpNIPBLcF1_G1\DE_W0002_P0044\DE_2_W0002_P0044_T0001\TR1_W0001_P0114\TR1_2_W0001_P0114_T0001_R1_P3_K1_Ch2-Ch1.zen
6.600000e-01	4.103332e+01	20151202_gfpNIPBLcf1_G2G1\MitoSys2\LSM\gfpNIPBLcF1_G1\DE_W0002_P0044\DE_2_W0002_P0044_T0001\TR1_W0001_P0114\TR1_2_W0001_P0114_T0001_R1_P3_K1_Ch2-Ch1.zen
7.200000e-01	3.466665e+01	20151202_gfpNIPBLcf1_G2G1\MitoSys2\LSM\gfpNIPBLcF1_G1\DE_W0002_P0044\DE_2_W0002_P0044_T0001\TR1_W0001_P0114\TR1_2_W0001_P0114_T0001_R1_P3_K1_Ch2-Ch1.zen
7.800000e-01	3.453332e+01	20151202_gfpNIPBLcf1_G2G1\MitoSys2\LSM\gfpNIPBLcF1_G1\DE_W0002_P0044\DE_2_W0002_P0044_T0001\TR1_W0001_P0114\TR1_2_W0001_P0114_T0001_R1_P3_K1_Ch2-Ch1.zen
8.400000e-01	3.706665e+01	20151202_gfpNIPBLcf1_G2G1\MitoSys2\LSM\gfpNIPBLcF1_G1\DE_W0002_P0044\DE_2_W0002_P0044_T0001\TR1_W0001_P0114\TR1_2_W0001_P0114_T0001_R1_P3_K1_Ch2-Ch1.zen
9.000000e-01	3.609998e+01	20151202_gfpNIPBLcf1_G2G1\MitoSys2\LSM\gfpNIPBLcF1_G1\DE_W0002_P0044\DE_2_W0002_P0044_T0001\TR1_W0001_P0114\TR1_2_W0001_P0114_T0001_R1_P3_K1_Ch2-Ch1.zen
9.600000e-01	3.683332e+01	20151202_gfpNIPBLcf1_G2G1\MitoSys2\LSM\gfpNIPBLcF1_G1\DE_W0002_P0044\DE_2_W0002_P0044_T0001\TR1_W0001_P0114\TR1_2_W0001_P0114_T0001_R1_P3_K1_Ch2-Ch1.zen
1.020000e+00	3.481665e+01	20151202_gfpNIPBLcf1_G2G1\MitoSys2\LSM\gfpNIPBLcF1_G1\DE_W0002_P0044\DE_2_W0002_P0044_T0001\TR1_W0001_P0114\TR1_2_W0001_P0114_T0001_R1_P3_K1_Ch2-Ch1.zen
1.080000e+00	3.219999e+01	20151202_gfpNIPBLcf1_G2G1\MitoSys2\LSM\gfpNIPBLcF1_G1\DE_W0002_P0044\DE_2_W0002_P0044_T0001\TR1_W0001_P0114\TR1_2_W0001_P0114_T0001_R1_P3_K1_Ch2-Ch1.zen
1.140000e+00	3.394999e+01	20151202_gfpNIPBLcf1_G2G1\MitoSys2\LSM\gfpNIPBLcF1_G1\DE_W0002_P0044\DE_2_W0002_P0044_T0001\TR1_W0001_P0114\TR1_2_W0001_P0114_T0001_R1_P3_K1_Ch2-Ch1.zen
1.200000e+00	2.863332e+01	20151202_gfpNIPBLcf1_G2G1\MitoSys2\LSM\gfpNIPBLcF1_G1\DE_W0002_P0044\DE_2_W0002_P0044_T0001\TR1_W0001_P0114\TR1_2_W0001_P0114_T0001_R1_P3_K1_Ch2-Ch1.zen
1.260000e+00	3.173332e+01	20151202_gfpNIPBLcf1_G2G1\MitoSys2\LSM\gfpNIPBLcF1_G1\DE_W0002_P0044\DE_2_W0002_P0044_T0001\TR1_W0001_P0114\TR1_2_W0001_P0114_T0001_R1_P3_K1_Ch2-Ch1.zen
1.320000e+00	3.029999e+01	20151202_gfpNIPBLcf1_G2G1\MitoSys2\LSM\gfpNIPBLcF1_G1\DE_W0002_P0044\DE_2_W0002_P0044_T0001\TR1_W0001_P0114\TR1_2_W0001_P0114_T0001_R1_P3_K1_Ch2-Ch1.zen
1.380000e+00	3.311665e+01	20151202_gfpNIPBLcf1_G2G1\MitoSys2\LSM\gfpNIPBLcF1_G1\DE_W0002_P0044\DE_2_W0002_P0044_T0001\TR1_W0001_P0114\TR1_2_W0001_P0114_T0001_R1_P3_K1_Ch2-Ch1.zen
1.440000e+00	3.304999e+01	20151202_gfpNIPBLcf1_G2G1\MitoSys2\LSM\gfpNIPBLcF1_G1\DE_W0002_P0044\DE_2_W0002_P0044_T0001\TR1_W0001_P0114\TR1_2_W0001_P0114_T0001_R1_P3_K1_Ch2-Ch1.zen
1.500000e+00	3.206665e+01	20151202_gfpNIPBLcf1_G2G1\MitoSys2\LSM\gfpNIPBLcF1_G1\DE_W0002_P0044\DE_2_W0002_P0044_T0001\TR1_W0001_P0114\TR1_2_W0001_P0114_T0001_R1_P3_K1_Ch2-Ch1.zen
1.560000e+00	3.614999e+01	20151202_gfpNIPBLcf1_G2G1\MitoSys2\LSM\gfpNIPBLcF1_G1\DE_W0002_P0044\DE_2_W0002_P0044_T0001\TR1_W0001_P0114\TR1_2_W0001_P0114_T0001_R1_P3_K1_Ch2-Ch1.zen
1.620000e+00	3.381665e+01	20151202_gfpNIPBLcf1_G2G1\MitoSys2\LSM\gfpNIPBLcF1_G1\DE_W0002_P0044\DE_2_W0002_P0044_T0001\TR1_W0001_P0114\TR1_2_W0001_P0114_T0001_R1_P3_K1_Ch2-Ch1.zen
1.680000e+00	3.321665e+01	20151202_gfpNIPBLcf1_G2G1\MitoSys2\LSM\gfpNIPBLcF1_G1\DE_W0002_P0044\DE_2_W0002_P0044_T0001\TR1_W0001_P0114\TR1_2_W0001_P0114_T0001_R1_P3_K1_Ch2-Ch1.zen
1.740000e+00	3.073332e+01	20151202_gfpNIPBLcf1_G2G1\MitoSys2\LSM\gfpNIPBLcF1_G1\DE_W0002_P0044\DE_2_W0002_P0044_T0001\TR1_W0001_P0114\TR1_2_W0001_P0114_T0001_R1_P3_K1_Ch2-Ch1.zen
1.800000e+00	3.169999e+01	20151202_gfpNIPBLcf1_G2G1\MitoSys2\LSM\gfpNIPBLcF1_G1\DE_W0002_P0044\DE_2_W0002_P0044_T0001\TR1_W0001_P0114\TR1_2_W0001_P0114_T0001_R1_P3_K1_Ch2-Ch1.zen
1.860000e+00	3.244999e+01	20151202_gfpNIPBLcf1_G2G1\MitoSys2\LSM\gfpNIPBLcF1_G1\DE_W0002_P0044\DE_2_W0002_P0044_T0001\TR1_W0001_P0114\TR1_2_W0001_P0114_T0001_R1_P3_K1_Ch2-Ch1.zen
1.920000e+00	3.158332e+01	20151202_gfpNIPBLcf1_G2G1\MitoSys2\LSM\gfpNIPBLcF1_G1\DE_W0002_P0044\DE_2_W0002_P0044_T0001\TR1_W0001_P0114\TR1_2_W0001_P0114_T0001_R1_P3_K1_Ch2-Ch1.zen
1.980000e+00	3.226665e+01	20151202_gfpNIPBLcf1_G2G1\MitoSys2\LSM\gfpNIPBLcF1_G1\DE_W0002_P0044\DE_2_W0002_P0044_T0001\TR1_W0001_P0114\TR1_2_W0001_P0114_T0001_R1_P3_K1_Ch2-Ch1.zen
2.040000e+00	3.049999e+01	20151202_gfpNIPBLcf1_G2G1\MitoSys2\LSM\gfpNIPBLcF1_G1\DE_W0002_P0044\DE_2_W0002_P0044_T0001\TR1_W0001_P0114\TR1_2_W0001_P0114_T0001_R1_P3_K1_Ch2-Ch1.zen
2.100000e+00	3.411665e+01	20151202_gfpNIPBLcf1_G2G1\MitoSys2\LSM\gfpNIPBLcF1_G1\DE_W0002_P0044\DE_2_W0002_P0044_T0001\TR1_W0001_P0114\TR1_2_W0001_P0114_T0001_R1_P3_K1_Ch2-Ch1.zen
2.160000e+00	3.398332e+01	20151202_gfpNIPBLcf1_G2G1\MitoSys2\LSM\gfpNIPBLcF1_G1\DE_W0002_P0044\DE_2_W0002_P0044_T0001\TR1_W0001_P0114\TR1_2_W0001_P0114_T0001_R1_P3_K1_Ch2-Ch1.zen
2.220000e+00	3.338332e+01	20151202_gfpNIPBLcf1_G2G1\MitoSys2\LSM\gfpNIPBLcF1_G1\DE_W0002_P0044\DE_2_W0002_P0044_T0001\TR1_W0001_P0114\TR1_2_W0001_P0114_T0001_R1_P3_K1_Ch2-Ch1.zen
2.280000e+00	3.164999e+01	20151202_gfpNIPBLcf1_G2G1\MitoSys2\LSM\gfpNIPBLcF1_G1\DE_W0002_P0044\DE_2_W0002_P0044_T0001\TR1_W0001_P0114\TR1_2_W0001_P0114_T0001_R1_P3_K1_Ch2-Ch1.zen
2.340000e+00	3.049999e+01	20151202_gfpNIPBLcf1_G2G1\MitoSys2\LSM\gfpNIPBLcF1_G1\DE_W0002_P0044\DE_2_W0002_P0044_T0001\TR1_W0001_P0114\TR1_2_W0001_P0114_T0001_R1_P3_K1_Ch2-Ch1.zen
2.400000e+00	3.126665e+01	20151202_gfpNIPBLcf1_G2G1\MitoSys2\LSM\gfpNIPBLcF1_G1\DE_W0002_P0044\DE_2_W0002_P0044_T0001\TR1_W0001_P0114\TR1_2_W0001_P0114_T0001_R1_P3_K1_Ch2-Ch1.zen
2.460000e+00	3.076665e+01	20151202_gfpNIPBLcf1_G2G1\MitoSys2\LSM\gfpNIPBLcF1_G1\DE_W0002_P0044\DE_2_W0002_P0044_T0001\TR1_W0001_P0114\TR1_2_W0001_P0114_T0001_R1_P3_K1_Ch2-Ch1.zen
2.520000e+00	3.283332e+01	20151202_gfpNIPBLcf1_G2G1\MitoSys2\LSM\gfpNIPBLcF1_G1\DE_W0002_P0044\DE_2_W0002_P0044_T0001\TR1_W0001_P0114\TR1_2_W0001_P0114_T0001_R1_P3_K1_Ch2-Ch1.zen
2.580000e+00	3.239999e+01	20151202_gfpNIPBLcf1_G2G1\MitoSys2\LSM\gfpNIPBLcF1_G1\DE_W0002_P0044\DE_2_W0002_P0044_T0001\TR1_W0001_P0114\TR1_2_W0001_P0114_T0001_R1_P3_K1_Ch2-Ch1.zen
2.640000e+00	3.396665e+01	20151202_gfpNIPBLcf1_G2G1\MitoSys2\LSM\gfpNIPBLcF1_G1\DE_W0002_P0044\DE_2_W0002_P0044_T0001\TR1_W0001_P0114\TR1_2_W0001_P0114_T0001_R1_P3_K1_Ch2-Ch1.zen
2.700000e+00	3.514999e+01	20151202_gfpNIPBLcf1_G2G1\MitoSys2\LSM\gfpNIPBLcF1_G1\DE_W0002_P0044\DE_2_W0002_P0044_T0001\TR1_W0001_P0114\TR1_2_W0001_P0114_T0001_R1_P3_K1_Ch2-Ch1.zen
2.760000e+00	3.408332e+01	20151202_gfpNIPBLcf1_G2G1\MitoSys2\LSM\gfpNIPBLcF1_G1\DE_W0002_P0044\DE_2_W0002_P0044_T0001\TR1_W0001_P0114\TR1_2_W0001_P0114_T0001_R1_P3_K1_Ch2-Ch1.zen
2.820000e+00	3.284999e+01	20151202_gfpNIPBLcf1_G2G1\MitoSys2\LSM\gfpNIPBLcF1_G1\DE_W0002_P0044\DE_2_W0002_P0044_T0001\TR1_W0001_P0114\TR1_2_W0001_P0114_T0001_R1_P3_K1_Ch2-Ch1.zen
2.880000e+00	3.093332e+01	20151202_gfpNIPBLcf1_G2G1\MitoSys2\LSM\gfpNIPBLcF1_G1\DE_W0002_P0044\DE_2_W0002_P0044_T0001\TR1_W0001_P0114\TR1_2_W0001_P0114_T0001_R1_P3_K1_Ch2-Ch1.zen
2.940000e+00	2.899999e+01	20151202_gfpNIPBLcf1_G2G1\MitoSys2\LSM\gfpNIPBLcF1_G1\DE_W0002_P0044\DE_2_W0002_P0044_T0001\TR1_W0001_P0114\TR1_2_W0001_P0114_T0001_R1_P3_K1_Ch2-Ch1.zen
3	2.898332e+01	20151202_gfpNIPBLcf1_G2G1\MitoSys2\LSM\gfpNIPBLcF1_G1\DE_W0002_P0044\DE_2_W0002_P0044_T0001\TR1_W0001_P0114\TR1_2_W0001_P0114_T0001_R1_P3_K1_Ch2-Ch1.zen
3.060000e+00	2.769999e+01	20151202_gfpNIPBLcf1_G2G1\MitoSys2\LSM\gfpNIPBLcF1_G1\DE_W0002_P0044\DE_2_W0002_P0044_T0001\TR1_W0001_P0114\TR1_2_W0001_P0114_T0001_R1_P3_K1_Ch2-Ch1.zen
3.120000e+00	2.868332e+01	20151202_gfpNIPBLcf1_G2G1\MitoSys2\LSM\gfpNIPBLcF1_G1\DE_W0002_P0044\DE_2_W0002_P0044_T0001\TR1_W0001_P0114\TR1_2_W0001_P0114_T0001_R1_P3_K1_Ch2-Ch1.zen
3.180000e+00	3.053332e+01	20151202_gfpNIPBLcf1_G2G1\MitoSys2\LSM\gfpNIPBLcF1_G1\DE_W0002_P0044\DE_2_W0002_P0044_T0001\TR1_W0001_P0114\TR1_2_W0001_P0114_T0001_R1_P3_K1_Ch2-Ch1.zen
3.240000e+00	2.919999e+01	20151202_gfpNIPBLcf1_G2G1\MitoSys2\LSM\gfpNIPBLcF1_G1\DE_W0002_P0044\DE_2_W0002_P0044_T0001\TR1_W0001_P0114\TR1_2_W0001_P0114_T0001_R1_P3_K1_Ch2-Ch1.zen
3.300000e+00	3.033332e+01	20151202_gfpNIPBLcf1_G2G1\MitoSys2\LSM\gfpNIPBLcF1_G1\DE_W0002_P0044\DE_2_W0002_P0044_T0001\TR1_W0001_P0114\TR1_2_W0001_P0114_T0001_R1_P3_K1_Ch2-Ch1.zen
3.360000e+00	2.656666e+01	20151202_gfpNIPBLcf1_G2G1\MitoSys2\LSM\gfpNIPBLcF1_G1\DE_W0002_P0044\DE_2_W0002_P0044_T0001\TR1_W0001_P0114\TR1_2_W0001_P0114_T0001_R1_P3_K1_Ch2-Ch1.zen
3.420000e+00	2.538332e+01	20151202_gfpNIPBLcf1_G2G1\MitoSys2\LSM\gfpNIPBLcF1_G1\DE_W0002_P0044\DE_2_W0002_P0044_T0001\TR1_W0001_P0114\TR1_2_W0001_P0114_T0001_R1_P3_K1_Ch2-Ch1.zen
3.480000e+00	2.586666e+01	20151202_gfpNIPBLcf1_G2G1\MitoSys2\LSM\gfpNIPBLcF1_G1\DE_W0002_P0044\DE_2_W0002_P0044_T0001\TR1_W0001_P0114\TR1_2_W0001_P0114_T0001_R1_P3_K1_Ch2-Ch1.zen
3.540000e+00	2.729999e+01	20151202_gfpNIPBLcf1_G2G1\MitoSys2\LSM\gfpNIPBLcF1_G1\DE_W0002_P0044\DE_2_W0002_P0044_T0001\TR1_W0001_P0114\TR1_2_W0001_P0114_T0001_R1_P3_K1_Ch2-Ch1.zen
3.600000e+00	3.029999e+01	20151202_gfpNIPBLcf1_G2G1\MitoSys2\LSM\gfpNIPBLcF1_G1\DE_W0002_P0044\DE_2_W0002_P0044_T0001\TR1_W0001_P0114\TR1_2_W0001_P0114_T0001_R1_P3_K1_Ch2-Ch1.zen
3.660000e+00	3.159999e+01	20151202_gfpNIPBLcf1_G2G1\MitoSys2\LSM\gfpNIPBLcF1_G1\DE_W0002_P0044\DE_2_W0002_P0044_T0001\TR1_W0001_P0114\TR1_2_W0001_P0114_T0001_R1_P3_K1_Ch2-Ch1.zen
3.720000e+00	2.876665e+01	20151202_gfpNIPBLcf1_G2G1\MitoSys2\LSM\gfpNIPBLcF1_G1\DE_W0002_P0044\DE_2_W0002_P0044_T0001\TR1_W0001_P0114\TR1_2_W0001_P0114_T0001_R1_P3_K1_Ch2-Ch1.zen
3.780000e+00	3.023332e+01	20151202_gfpNIPBLcf1_G2G1\MitoSys2\LSM\gfpNIPBLcF1_G1\DE_W0002_P0044\DE_2_W0002_P0044_T0001\TR1_W0001_P0114\TR1_2_W0001_P0114_T0001_R1_P3_K1_Ch2-Ch1.zen
3.840000e+00	2.918332e+01	20151202_gfpNIPBLcf1_G2G1\MitoSys2\LSM\gfpNIPBLcF1_G1\DE_W0002_P0044\DE_2_W0002_P0044_T0001\TR1_W0001_P0114\TR1_2_W0001_P0114_T0001_R1_P3_K1_Ch2-Ch1.zen
3.900000e+00	2.786666e+01	20151202_gfpNIPBLcf1_G2G1\MitoSys2\LSM\gfpNIPBLcF1_G1\DE_W0002_P0044\DE_2_W0002_P0044_T0001\TR1_W0001_P0114\TR1_2_W0001_P0114_T0001_R1_P3_K1_Ch2-Ch1.zen
3.960000e+00	2.579999e+01	20151202_gfpNIPBLcf1_G2G1\MitoSys2\LSM\gfpNIPBLcF1_G1\DE_W0002_P0044\DE_2_W0002_P0044_T0001\TR1_W0001_P0114\TR1_2_W0001_P0114_T0001_R1_P3_K1_Ch2-Ch1.zen
4.020000e+00	2.873332e+01	20151202_gfpNIPBLcf1_G2G1\MitoSys2\LSM\gfpNIPBLcF1_G1\DE_W0002_P0044\DE_2_W0002_P0044_T0001\TR1_W0001_P0114\TR1_2_W0001_P0114_T0001_R1_P3_K1_Ch2-Ch1.zen
4.080000e+00	3.031665e+01	20151202_gfpNIPBLcf1_G2G1\MitoSys2\LSM\gfpNIPBLcF1_G1\DE_W0002_P0044\DE_2_W0002_P0044_T0001\TR1_W0001_P0114\TR1_2_W0001_P0114_T0001_R1_P3_K1_Ch2-Ch1.zen
4.140000e+00	3.331665e+01	20151202_gfpNIPBLcf1_G2G1\MitoSys2\LSM\gfpNIPBLcF1_G1\DE_W0002_P0044\DE_2_W0002_P0044_T0001\TR1_W0001_P0114\TR1_2_W0001_P0114_T0001_R1_P3_K1_Ch2-Ch1.zen
4.200000e+00	3.393332e+01	20151202_gfpNIPBLcf1_G2G1\MitoSys2\LSM\gfpNIPBLcF1_G1\DE_W0002_P0044\DE_2_W0002_P0044_T0001\TR1_W0001_P0114\TR1_2_W0001_P0114_T0001_R1_P3_K1_Ch2-Ch1.zen
4.260000e+00	3.436665e+01	20151202_gfpNIPBLcf1_G2G1\MitoSys2\LSM\gfpNIPBLcF1_G1\DE_W0002_P0044\DE_2_W0002_P0044_T0001\TR1_W0001_P0114\TR1_2_W0001_P0114_T0001_R1_P3_K1_Ch2-Ch1.zen
4.320000e+00	3.093332e+01	20151202_gfpNIPBLcf1_G2G1\MitoSys2\LSM\gfpNIPBLcF1_G1\DE_W0002_P0044\DE_2_W0002_P0044_T0001\TR1_W0001_P0114\TR1_2_W0001_P0114_T0001_R1_P3_K1_Ch2-Ch1.zen
4.380000e+00	3.068332e+01	20151202_gfpNIPBLcf1_G2G1\MitoSys2\LSM\gfpNIPBLcF1_G1\DE_W0002_P0044\DE_2_W0002_P0044_T0001\TR1_W0001_P0114\TR1_2_W0001_P0114_T0001_R1_P3_K1_Ch2-Ch1.zen
4.440000e+00	3.006665e+01	20151202_gfpNIPBLcf1_G2G1\MitoSys2\LSM\gfpNIPBLcF1_G1\DE_W0002_P0044\DE_2_W0002_P0044_T0001\TR1_W0001_P0114\TR1_2_W0001_P0114_T0001_R1_P3_K1_Ch2-Ch1.zen
4.500000e+00	2.954999e+01	20151202_gfpNIPBLcf1_G2G1\MitoSys2\LSM\gfpNIPBLcF1_G1\DE_W0002_P0044\DE_2_W0002_P0044_T0001\TR1_W0001_P0114\TR1_2_W0001_P0114_T0001_R1_P3_K1_Ch2-Ch1.zen
4.560000e+00	3.306665e+01	20151202_gfpNIPBLcf1_G2G1\MitoSys2\LSM\gfpNIPBLcF1_G1\DE_W0002_P0044\DE_2_W0002_P0044_T0001\TR1_W0001_P0114\TR1_2_W0001_P0114_T0001_R1_P3_K1_Ch2-Ch1.zen
4.620000e+00	2.753332e+01	20151202_gfpNIPBLcf1_G2G1\MitoSys2\LSM\gfpNIPBLcF1_G1\DE_W0002_P0044\DE_2_W0002_P0044_T0001\TR1_W0001_P0114\TR1_2_W0001_P0114_T0001_R1_P3_K1_Ch2-Ch1.zen
4.680000e+00	3.243332e+01	20151202_gfpNIPBLcf1_G2G1\MitoSys2\LSM\gfpNIPBLcF1_G1\DE_W0002_P0044\DE_2_W0002_P0044_T0001\TR1_W0001_P0114\TR1_2_W0001_P0114_T0001_R1_P3_K1_Ch2-Ch1.zen
4.740000e+00	2.958332e+01	20151202_gfpNIPBLcf1_G2G1\MitoSys2\LSM\gfpNIPBLcF1_G1\DE_W0002_P0044\DE_2_W0002_P0044_T0001\TR1_W0001_P0114\TR1_2_W0001_P0114_T0001_R1_P3_K1_Ch2-Ch1.zen
4.800000e+00	3.088332e+01	20151202_gfpNIPBLcf1_G2G1\MitoSys2\LSM\gfpNIPBLcF1_G1\DE_W0002_P0044\DE_2_W0002_P0044_T0001\TR1_W0001_P0114\TR1_2_W0001_P0114_T0001_R1_P3_K1_Ch2-Ch1.zen
4.860000e+00	3.166665e+01	20151202_gfpNIPBLcf1_G2G1\MitoSys2\LSM\gfpNIPBLcF1_G1\DE_W0002_P0044\DE_2_W0002_P0044_T0001\TR1_W0001_P0114\TR1_2_W0001_P0114_T0001_R1_P3_K1_Ch2-Ch1.zen
4.920000e+00	2.848332e+01	20151202_gfpNIPBLcf1_G2G1\MitoSys2\LSM\gfpNIPBLcF1_G1\DE_W0002_P0044\DE_2_W0002_P0044_T0001\TR1_W0001_P0114\TR1_2_W0001_P0114_T0001_R1_P3_K1_Ch2-Ch1.zen
4.980000e+00	3.558332e+01	20151202_gfpNIPBLcf1_G2G1\MitoSys2\LSM\gfpNIPBLcF1_G1\DE_W0002_P0044\DE_2_W0002_P0044_T0001\TR1_W0001_P0114\TR1_2_W0001_P0114_T0001_R1_P3_K1_Ch2-Ch1.zen
5.040000e+00	2.873332e+01	20151202_gfpNIPBLcf1_G2G1\MitoSys2\LSM\gfpNIPBLcF1_G1\DE_W0002_P0044\DE_2_W0002_P0044_T0001\TR1_W0001_P0114\TR1_2_W0001_P0114_T0001_R1_P3_K1_Ch2-Ch1.zen
5.100000e+00	2.579999e+01	20151202_gfpNIPBLcf1_G2G1\MitoSys2\LSM\gfpNIPBLcF1_G1\DE_W0002_P0044\DE_2_W0002_P0044_T0001\TR1_W0001_P0114\TR1_2_W0001_P0114_T0001_R1_P3_K1_Ch2-Ch1.zen
5.160000e+00	2.578332e+01	20151202_gfpNIPBLcf1_G2G1\MitoSys2\LSM\gfpNIPBLcF1_G1\DE_W0002_P0044\DE_2_W0002_P0044_T0001\TR1_W0001_P0114\TR1_2_W0001_P0114_T0001_R1_P3_K1_Ch2-Ch1.zen
5.220000e+00	2.594999e+01	20151202_gfpNIPBLcf1_G2G1\MitoSys2\LSM\gfpNIPBLcF1_G1\DE_W0002_P0044\DE_2_W0002_P0044_T0001\TR1_W0001_P0114\TR1_2_W0001_P0114_T0001_R1_P3_K1_Ch2-Ch1.zen
5.280000e+00	2.811666e+01	20151202_gfpNIPBLcf1_G2G1\MitoSys2\LSM\gfpNIPBLcF1_G1\DE_W0002_P0044\DE_2_W0002_P0044_T0001\TR1_W0001_P0114\TR1_2_W0001_P0114_T0001_R1_P3_K1_Ch2-Ch1.zen
5.340000e+00	2.563332e+01	20151202_gfpNIPBLcf1_G2G1\MitoSys2\LSM\gfpNIPBLcF1_G1\DE_W0002_P0044\DE_2_W0002_P0044_T0001\TR1_W0001_P0114\TR1_2_W0001_P0114_T0001_R1_P3_K1_Ch2-Ch1.zen
5.400000e+00	2.511666e+01	20151202_gfpNIPBLcf1_G2G1\MitoSys2\LSM\gfpNIPBLcF1_G1\DE_W0002_P0044\DE_2_W0002_P0044_T0001\TR1_W0001_P0114\TR1_2_W0001_P0114_T0001_R1_P3_K1_Ch2-Ch1.zen
5.460000e+00	2.981665e+01	20151202_gfpNIPBLcf1_G2G1\MitoSys2\LSM\gfpNIPBLcF1_G1\DE_W0002_P0044\DE_2_W0002_P0044_T0001\TR1_W0001_P0114\TR1_2_W0001_P0114_T0001_R1_P3_K1_Ch2-Ch1.zen
5.520000e+00	2.998332e+01	20151202_gfpNIPBLcf1_G2G1\MitoSys2\LSM\gfpNIPBLcF1_G1\DE_W0002_P0044\DE_2_W0002_P0044_T0001\TR1_W0001_P0114\TR1_2_W0001_P0114_T0001_R1_P3_K1_Ch2-Ch1.zen
5.580000e+00	3.143332e+01	20151202_gfpNIPBLcf1_G2G1\MitoSys2\LSM\gfpNIPBLcF1_G1\DE_W0002_P0044\DE_2_W0002_P0044_T0001\TR1_W0001_P0114\TR1_2_W0001_P0114_T0001_R1_P3_K1_Ch2-Ch1.zen
5.640000e+00	2.966665e+01	20151202_gfpNIPBLcf1_G2G1\MitoSys2\LSM\gfpNIPBLcF1_G1\DE_W0002_P0044\DE_2_W0002_P0044_T0001\TR1_W0001_P0114\TR1_2_W0001_P0114_T0001_R1_P3_K1_Ch2-Ch1.zen
5.700000e+00	2.979999e+01	20151202_gfpNIPBLcf1_G2G1\MitoSys2\LSM\gfpNIPBLcF1_G1\DE_W0002_P0044\DE_2_W0002_P0044_T0001\TR1_W0001_P0114\TR1_2_W0001_P0114_T0001_R1_P3_K1_Ch2-Ch1.zen
5.760000e+00	3.219999e+01	20151202_gfpNIPBLcf1_G2G1\MitoSys2\LSM\gfpNIPBLcF1_G1\DE_W0002_P0044\DE_2_W0002_P0044_T0001\TR1_W0001_P0114\TR1_2_W0001_P0114_T0001_R1_P3_K1_Ch2-Ch1.zen
5.820000e+00	2.984999e+01	20151202_gfpNIPBLcf1_G2G1\MitoSys2\LSM\gfpNIPBLcF1_G1\DE_W0002_P0044\DE_2_W0002_P0044_T0001\TR1_W0001_P0114\TR1_2_W0001_P0114_T0001_R1_P3_K1_Ch2-Ch1.zen
5.880000e+00	3.096665e+01	20151202_gfpNIPBLcf1_G2G1\MitoSys2\LSM\gfpNIPBLcF1_G1\DE_W0002_P0044\DE_2_W0002_P0044_T0001\TR1_W0001_P0114\TR1_2_W0001_P0114_T0001_R1_P3_K1_Ch2-Ch1.zen
5.940000e+00	2.731666e+01	20151202_gfpNIPBLcf1_G2G1\MitoSys2\LSM\gfpNIPBLcF1_G1\DE_W0002_P0044\DE_2_W0002_P0044_T0001\TR1_W0001_P0114\TR1_2_W0001_P0114_T0001_R1_P3_K1_Ch2-Ch1.zen
6	3.036665e+01	20151202_gfpNIPBLcf1_G2G1\MitoSys2\LSM\gfpNIPBLcF1_G1\DE_W0002_P0044\DE_2_W0002_P0044_T0001\TR1_W0001_P0114\TR1_2_W0001_P0114_T0001_R1_P3_K1_Ch2-Ch1.zen
6.060000e+00	2.973332e+01	20151202_gfpNIPBLcf1_G2G1\MitoSys2\LSM\gfpNIPBLcF1_G1\DE_W0002_P0044\DE_2_W0002_P0044_T0001\TR1_W0001_P0114\TR1_2_W0001_P0114_T0001_R1_P3_K1_Ch2-Ch1.zen
6.120000e+00	2.689999e+01	20151202_gfpNIPBLcf1_G2G1\MitoSys2\LSM\gfpNIPBLcF1_G1\DE_W0002_P0044\DE_2_W0002_P0044_T0001\TR1_W0001_P0114\TR1_2_W0001_P0114_T0001_R1_P3_K1_Ch2-Ch1.zen
6.180000e+00	2.873332e+01	20151202_gfpNIPBLcf1_G2G1\MitoSys2\LSM\gfpNIPBLcF1_G1\DE_W0002_P0044\DE_2_W0002_P0044_T0001\TR1_W0001_P0114\TR1_2_W0001_P0114_T0001_R1_P3_K1_Ch2-Ch1.zen
6.240000e+00	2.893332e+01	20151202_gfpNIPBLcf1_G2G1\MitoSys2\LSM\gfpNIPBLcF1_G1\DE_W0002_P0044\DE_2_W0002_P0044_T0001\TR1_W0001_P0114\TR1_2_W0001_P0114_T0001_R1_P3_K1_Ch2-Ch1.zen
6.300000e+00	2.613332e+01	20151202_gfpNIPBLcf1_G2G1\MitoSys2\LSM\gfpNIPBLcF1_G1\DE_W0002_P0044\DE_2_W0002_P0044_T0001\TR1_W0001_P0114\TR1_2_W0001_P0114_T0001_R1_P3_K1_Ch2-Ch1.zen
6.360000e+00	2.593332e+01	20151202_gfpNIPBLcf1_G2G1\MitoSys2\LSM\gfpNIPBLcF1_G1\DE_W0002_P0044\DE_2_W0002_P0044_T0001\TR1_W0001_P0114\TR1_2_W0001_P0114_T0001_R1_P3_K1_Ch2-Ch1.zen
6.420000e+00	2.939999e+01	20151202_gfpNIPBLcf1_G2G1\MitoSys2\LSM\gfpNIPBLcF1_G1\DE_W0002_P0044\DE_2_W0002_P0044_T0001\TR1_W0001_P0114\TR1_2_W0001_P0114_T0001_R1_P3_K1_Ch2-Ch1.zen
6.480000e+00	2.981665e+01	20151202_gfpNIPBLcf1_G2G1\MitoSys2\LSM\gfpNIPBLcF1_G1\DE_W0002_P0044\DE_2_W0002_P0044_T0001\TR1_W0001_P0114\TR1_2_W0001_P0114_T0001_R1_P3_K1_Ch2-Ch1.zen
6.540000e+00	2.721666e+01	20151202_gfpNIPBLcf1_G2G1\MitoSys2\LSM\gfpNIPBLcF1_G1\DE_W0002_P0044\DE_2_W0002_P0044_T0001\TR1_W0001_P0114\TR1_2_W0001_P0114_T0001_R1_P3_K1_Ch2-Ch1.zen
6.600000e+00	2.884999e+01	20151202_gfpNIPBLcf1_G2G1\MitoSys2\LSM\gfpNIPBLcF1_G1\DE_W0002_P0044\DE_2_W0002_P0044_T0001\TR1_W0001_P0114\TR1_2_W0001_P0114_T0001_R1_P3_K1_Ch2-Ch1.zen
6.660000e+00	2.704999e+01	20151202_gfpNIPBLcf1_G2G1\MitoSys2\LSM\gfpNIPBLcF1_G1\DE_W0002_P0044\DE_2_W0002_P0044_T0001\TR1_W0001_P0114\TR1_2_W0001_P0114_T0001_R1_P3_K1_Ch2-Ch1.zen
6.720000e+00	2.939999e+01	20151202_gfpNIPBLcf1_G2G1\MitoSys2\LSM\gfpNIPBLcF1_G1\DE_W0002_P0044\DE_2_W0002_P0044_T0001\TR1_W0001_P0114\TR1_2_W0001_P0114_T0001_R1_P3_K1_Ch2-Ch1.zen
6.780000e+00	3.096665e+01	20151202_gfpNIPBLcf1_G2G1\MitoSys2\LSM\gfpNIPBLcF1_G1\DE_W0002_P0044\DE_2_W0002_P0044_T0001\TR1_W0001_P0114\TR1_2_W0001_P0114_T0001_R1_P3_K1_Ch2-Ch1.zen
6.840000e+00	2.968332e+01	20151202_gfpNIPBLcf1_G2G1\MitoSys2\LSM\gfpNIPBLcF1_G1\DE_W0002_P0044\DE_2_W0002_P0044_T0001\TR1_W0001_P0114\TR1_2_W0001_P0114_T0001_R1_P3_K1_Ch2-Ch1.zen
6.900000e+00	2.973332e+01	20151202_gfpNIPBLcf1_G2G1\MitoSys2\LSM\gfpNIPBLcF1_G1\DE_W0002_P0044\DE_2_W0002_P0044_T0001\TR1_W0001_P0114\TR1_2_W0001_P0114_T0001_R1_P3_K1_Ch2-Ch1.zen
6.960000e+00	2.878332e+01	20151202_gfpNIPBLcf1_G2G1\MitoSys2\LSM\gfpNIPBLcF1_G1\DE_W0002_P0044\DE_2_W0002_P0044_T0001\TR1_W0001_P0114\TR1_2_W0001_P0114_T0001_R1_P3_K1_Ch2-Ch1.zen
7.020000e+00	3.034999e+01	20151202_gfpNIPBLcf1_G2G1\MitoSys2\LSM\gfpNIPBLcF1_G1\DE_W0002_P0044\DE_2_W0002_P0044_T0001\TR1_W0001_P0114\TR1_2_W0001_P0114_T0001_R1_P3_K1_Ch2-Ch1.zen
7.080000e+00	2.953332e+01	20151202_gfpNIPBLcf1_G2G1\MitoSys2\LSM\gfpNIPBLcF1_G1\DE_W0002_P0044\DE_2_W0002_P0044_T0001\TR1_W0001_P0114\TR1_2_W0001_P0114_T0001_R1_P3_K1_Ch2-Ch1.zen
7.140000e+00	2.841665e+01	20151202_gfpNIPBLcf1_G2G1\MitoSys2\LSM\gfpNIPBLcF1_G1\DE_W0002_P0044\DE_2_W0002_P0044_T0001\TR1_W0001_P0114\TR1_2_W0001_P0114_T0001_R1_P3_K1_Ch2-Ch1.zen
7.200000e+00	2.841665e+01	20151202_gfpNIPBLcf1_G2G1\MitoSys2\LSM\gfpNIPBLcF1_G1\DE_W0002_P0044\DE_2_W0002_P0044_T0001\TR1_W0001_P0114\TR1_2_W0001_P0114_T0001_R1_P3_K1_Ch2-Ch1.zen
7.260000e+00	3.141665e+01	20151202_gfpNIPBLcf1_G2G1\MitoSys2\LSM\gfpNIPBLcF1_G1\DE_W0002_P0044\DE_2_W0002_P0044_T0001\TR1_W0001_P0114\TR1_2_W0001_P0114_T0001_R1_P3_K1_Ch2-Ch1.zen
7.320000e+00	3.176665e+01	20151202_gfpNIPBLcf1_G2G1\MitoSys2\LSM\gfpNIPBLcF1_G1\DE_W0002_P0044\DE_2_W0002_P0044_T0001\TR1_W0001_P0114\TR1_2_W0001_P0114_T0001_R1_P3_K1_Ch2-Ch1.zen
7.380000e+00	2.719999e+01	20151202_gfpNIPBLcf1_G2G1\MitoSys2\LSM\gfpNIPBLcF1_G1\DE_W0002_P0044\DE_2_W0002_P0044_T0001\TR1_W0001_P0114\TR1_2_W0001_P0114_T0001_R1_P3_K1_Ch2-Ch1.zen
7.440000e+00	2.788332e+01	20151202_gfpNIPBLcf1_G2G1\MitoSys2\LSM\gfpNIPBLcF1_G1\DE_W0002_P0044\DE_2_W0002_P0044_T0001\TR1_W0001_P0114\TR1_2_W0001_P0114_T0001_R1_P3_K1_Ch2-Ch1.zen
7.500000e+00	2.694999e+01	20151202_gfpNIPBLcf1_G2G1\MitoSys2\LSM\gfpNIPBLcF1_G1\DE_W0002_P0044\DE_2_W0002_P0044_T0001\TR1_W0001_P0114\TR1_2_W0001_P0114_T0001_R1_P3_K1_Ch2-Ch1.zen
7.560000e+00	2.904999e+01	20151202_gfpNIPBLcf1_G2G1\MitoSys2\LSM\gfpNIPBLcF1_G1\DE_W0002_P0044\DE_2_W0002_P0044_T0001\TR1_W0001_P0114\TR1_2_W0001_P0114_T0001_R1_P3_K1_Ch2-Ch1.zen
7.620000e+00	2.639999e+01	20151202_gfpNIPBLcf1_G2G1\MitoSys2\LSM\gfpNIPBLcF1_G1\DE_W0002_P0044\DE_2_W0002_P0044_T0001\TR1_W0001_P0114\TR1_2_W0001_P0114_T0001_R1_P3_K1_Ch2-Ch1.zen
7.680000e+00	2.991665e+01	20151202_gfpNIPBLcf1_G2G1\MitoSys2\LSM\gfpNIPBLcF1_G1\DE_W0002_P0044\DE_2_W0002_P0044_T0001\TR1_W0001_P0114\TR1_2_W0001_P0114_T0001_R1_P3_K1_Ch2-Ch1.zen
7.740000e+00	2.636666e+01	20151202_gfpNIPBLcf1_G2G1\MitoSys2\LSM\gfpNIPBLcF1_G1\DE_W0002_P0044\DE_2_W0002_P0044_T0001\TR1_W0001_P0114\TR1_2_W0001_P0114_T0001_R1_P3_K1_Ch2-Ch1.zen
7.800000e+00	2.913332e+01	20151202_gfpNIPBLcf1_G2G1\MitoSys2\LSM\gfpNIPBLcF1_G1\DE_W0002_P0044\DE_2_W0002_P0044_T0001\TR1_W0001_P0114\TR1_2_W0001_P0114_T0001_R1_P3_K1_Ch2-Ch1.zen
7.860000e+00	3.209999e+01	20151202_gfpNIPBLcf1_G2G1\MitoSys2\LSM\gfpNIPBLcF1_G1\DE_W0002_P0044\DE_2_W0002_P0044_T0001\TR1_W0001_P0114\TR1_2_W0001_P0114_T0001_R1_P3_K1_Ch2-Ch1.zen
7.920000e+00	2.808332e+01	20151202_gfpNIPBLcf1_G2G1\MitoSys2\LSM\gfpNIPBLcF1_G1\DE_W0002_P0044\DE_2_W0002_P0044_T0001\TR1_W0001_P0114\TR1_2_W0001_P0114_T0001_R1_P3_K1_Ch2-Ch1.zen
7.980000e+00	3.169999e+01	20151202_gfpNIPBLcf1_G2G1\MitoSys2\LSM\gfpNIPBLcF1_G1\DE_W0002_P0044\DE_2_W0002_P0044_T0001\TR1_W0001_P0114\TR1_2_W0001_P0114_T0001_R1_P3_K1_Ch2-Ch1.zen
8.040000e+00	3.006665e+01	20151202_gfpNIPBLcf1_G2G1\MitoSys2\LSM\gfpNIPBLcF1_G1\DE_W0002_P0044\DE_2_W0002_P0044_T0001\TR1_W0001_P0114\TR1_2_W0001_P0114_T0001_R1_P3_K1_Ch2-Ch1.zen
8.100000e+00	2.903332e+01	20151202_gfpNIPBLcf1_G2G1\MitoSys2\LSM\gfpNIPBLcF1_G1\DE_W0002_P0044\DE_2_W0002_P0044_T0001\TR1_W0001_P0114\TR1_2_W0001_P0114_T0001_R1_P3_K1_Ch2-Ch1.zen
8.160000e+00	3.043332e+01	20151202_gfpNIPBLcf1_G2G1\MitoSys2\LSM\gfpNIPBLcF1_G1\DE_W0002_P0044\DE_2_W0002_P0044_T0001\TR1_W0001_P0114\TR1_2_W0001_P0114_T0001_R1_P3_K1_Ch2-Ch1.zen
8.220000e+00	2.703332e+01	20151202_gfpNIPBLcf1_G2G1\MitoSys2\LSM\gfpNIPBLcF1_G1\DE_W0002_P0044\DE_2_W0002_P0044_T0001\TR1_W0001_P0114\TR1_2_W0001_P0114_T0001_R1_P3_K1_Ch2-Ch1.zen
8.280000e+00	2.903332e+01	20151202_gfpNIPBLcf1_G2G1\MitoSys2\LSM\gfpNIPBLcF1_G1\DE_W0002_P0044\DE_2_W0002_P0044_T0001\TR1_W0001_P0114\TR1_2_W0001_P0114_T0001_R1_P3_K1_Ch2-Ch1.zen
8.340000e+00	2.803332e+01	20151202_gfpNIPBLcf1_G2G1\MitoSys2\LSM\gfpNIPBLcF1_G1\DE_W0002_P0044\DE_2_W0002_P0044_T0001\TR1_W0001_P0114\TR1_2_W0001_P0114_T0001_R1_P3_K1_Ch2-Ch1.zen
8.400000e+00	2.604999e+01	20151202_gfpNIPBLcf1_G2G1\MitoSys2\LSM\gfpNIPBLcF1_G1\DE_W0002_P0044\DE_2_W0002_P0044_T0001\TR1_W0001_P0114\TR1_2_W0001_P0114_T0001_R1_P3_K1_Ch2-Ch1.zen
8.460000e+00	2.773332e+01	20151202_gfpNIPBLcf1_G2G1\MitoSys2\LSM\gfpNIPBLcF1_G1\DE_W0002_P0044\DE_2_W0002_P0044_T0001\TR1_W0001_P0114\TR1_2_W0001_P0114_T0001_R1_P3_K1_Ch2-Ch1.zen
8.520000e+00	2.496666e+01	20151202_gfpNIPBLcf1_G2G1\MitoSys2\LSM\gfpNIPBLcF1_G1\DE_W0002_P0044\DE_2_W0002_P0044_T0001\TR1_W0001_P0114\TR1_2_W0001_P0114_T0001_R1_P3_K1_Ch2-Ch1.zen
8.580000e+00	2.929999e+01	20151202_gfpNIPBLcf1_G2G1\MitoSys2\LSM\gfpNIPBLcF1_G1\DE_W0002_P0044\DE_2_W0002_P0044_T0001\TR1_W0001_P0114\TR1_2_W0001_P0114_T0001_R1_P3_K1_Ch2-Ch1.zen
8.640000e+00	3.011665e+01	20151202_gfpNIPBLcf1_G2G1\MitoSys2\LSM\gfpNIPBLcF1_G1\DE_W0002_P0044\DE_2_W0002_P0044_T0001\TR1_W0001_P0114\TR1_2_W0001_P0114_T0001_R1_P3_K1_Ch2-Ch1.zen
8.700000e+00	2.981665e+01	20151202_gfpNIPBLcf1_G2G1\MitoSys2\LSM\gfpNIPBLcF1_G1\DE_W0002_P0044\DE_2_W0002_P0044_T0001\TR1_W0001_P0114\TR1_2_W0001_P0114_T0001_R1_P3_K1_Ch2-Ch1.zen
8.760000e+00	2.893332e+01	20151202_gfpNIPBLcf1_G2G1\MitoSys2\LSM\gfpNIPBLcF1_G1\DE_W0002_P0044\DE_2_W0002_P0044_T0001\TR1_W0001_P0114\TR1_2_W0001_P0114_T0001_R1_P3_K1_Ch2-Ch1.zen
8.820000e+00	2.661666e+01	20151202_gfpNIPBLcf1_G2G1\MitoSys2\LSM\gfpNIPBLcF1_G1\DE_W0002_P0044\DE_2_W0002_P0044_T0001\TR1_W0001_P0114\TR1_2_W0001_P0114_T0001_R1_P3_K1_Ch2-Ch1.zen
8.880000e+00	2.763332e+01	20151202_gfpNIPBLcf1_G2G1\MitoSys2\LSM\gfpNIPBLcF1_G1\DE_W0002_P0044\DE_2_W0002_P0044_T0001\TR1_W0001_P0114\TR1_2_W0001_P0114_T0001_R1_P3_K1_Ch2-Ch1.zen
8.940000e+00	2.854999e+01	20151202_gfpNIPBLcf1_G2G1\MitoSys2\LSM\gfpNIPBLcF1_G1\DE_W0002_P0044\DE_2_W0002_P0044_T0001\TR1_W0001_P0114\TR1_2_W0001_P0114_T0001_R1_P3_K1_Ch2-Ch1.zen
9	3.021665e+01	20151202_gfpNIPBLcf1_G2G1\MitoSys2\LSM\gfpNIPBLcF1_G1\DE_W0002_P0044\DE_2_W0002_P0044_T0001\TR1_W0001_P0114\TR1_2_W0001_P0114_T0001_R1_P3_K1_Ch2-Ch1.zen
9.060000e+00	2.656666e+01	20151202_gfpNIPBLcf1_G2G1\MitoSys2\LSM\gfpNIPBLcF1_G1\DE_W0002_P0044\DE_2_W0002_P0044_T0001\TR1_W0001_P0114\TR1_2_W0001_P0114_T0001_R1_P3_K1_Ch2-Ch1.zen
9.120000e+00	2.478332e+01	20151202_gfpNIPBLcf1_G2G1\MitoSys2\LSM\gfpNIPBLcF1_G1\DE_W0002_P0044\DE_2_W0002_P0044_T0001\TR1_W0001_P0114\TR1_2_W0001_P0114_T0001_R1_P3_K1_Ch2-Ch1.zen
9.180000e+00	2.381666e+01	20151202_gfpNIPBLcf1_G2G1\MitoSys2\LSM\gfpNIPBLcF1_G1\DE_W0002_P0044\DE_2_W0002_P0044_T0001\TR1_W0001_P0114\TR1_2_W0001_P0114_T0001_R1_P3_K1_Ch2-Ch1.zen
9.240000e+00	2.436666e+01	20151202_gfpNIPBLcf1_G2G1\MitoSys2\LSM\gfpNIPBLcF1_G1\DE_W0002_P0044\DE_2_W0002_P0044_T0001\TR1_W0001_P0114\TR1_2_W0001_P0114_T0001_R1_P3_K1_Ch2-Ch1.zen
9.300000e+00	2.801665e+01	20151202_gfpNIPBLcf1_G2G1\MitoSys2\LSM\gfpNIPBLcF1_G1\DE_W0002_P0044\DE_2_W0002_P0044_T0001\TR1_W0001_P0114\TR1_2_W0001_P0114_T0001_R1_P3_K1_Ch2-Ch1.zen
9.360000e+00	2.546666e+01	20151202_gfpNIPBLcf1_G2G1\MitoSys2\LSM\gfpNIPBLcF1_G1\DE_W0002_P0044\DE_2_W0002_P0044_T0001\TR1_W0001_P0114\TR1_2_W0001_P0114_T0001_R1_P3_K1_Ch2-Ch1.zen
9.420000e+00	2.546666e+01	20151202_gfpNIPBLcf1_G2G1\MitoSys2\LSM\gfpNIPBLcF1_G1\DE_W0002_P0044\DE_2_W0002_P0044_T0001\TR1_W0001_P0114\TR1_2_W0001_P0114_T0001_R1_P3_K1_Ch2-Ch1.zen
9.480000e+00	2.226666e+01	20151202_gfpNIPBLcf1_G2G1\MitoSys2\LSM\gfpNIPBLcF1_G1\DE_W0002_P0044\DE_2_W0002_P0044_T0001\TR1_W0001_P0114\TR1_2_W0001_P0114_T0001_R1_P3_K1_Ch2-Ch1.zen
9.540000e+00	2.678332e+01	20151202_gfpNIPBLcf1_G2G1\MitoSys2\LSM\gfpNIPBLcF1_G1\DE_W0002_P0044\DE_2_W0002_P0044_T0001\TR1_W0001_P0114\TR1_2_W0001_P0114_T0001_R1_P3_K1_Ch2-Ch1.zen
9.600000e+00	2.948332e+01	20151202_gfpNIPBLcf1_G2G1\MitoSys2\LSM\gfpNIPBLcF1_G1\DE_W0002_P0044\DE_2_W0002_P0044_T0001\TR1_W0001_P0114\TR1_2_W0001_P0114_T0001_R1_P3_K1_Ch2-Ch1.zen
9.660000e+00	2.524999e+01	20151202_gfpNIPBLcf1_G2G1\MitoSys2\LSM\gfpNIPBLcF1_G1\DE_W0002_P0044\DE_2_W0002_P0044_T0001\TR1_W0001_P0114\TR1_2_W0001_P0114_T0001_R1_P3_K1_Ch2-Ch1.zen
9.720000e+00	2.524999e+01	20151202_gfpNIPBLcf1_G2G1\MitoSys2\LSM\gfpNIPBLcF1_G1\DE_W0002_P0044\DE_2_W0002_P0044_T0001\TR1_W0001_P0114\TR1_2_W0001_P0114_T0001_R1_P3_K1_Ch2-Ch1.zen
9.780000e+00	2.408332e+01	20151202_gfpNIPBLcf1_G2G1\MitoSys2\LSM\gfpNIPBLcF1_G1\DE_W0002_P0044\DE_2_W0002_P0044_T0001\TR1_W0001_P0114\TR1_2_W0001_P0114_T0001_R1_P3_K1_Ch2-Ch1.zen
9.840000e+00	2.578332e+01	20151202_gfpNIPBLcf1_G2G1\MitoSys2\LSM\gfpNIPBLcF1_G1\DE_W0002_P0044\DE_2_W0002_P0044_T0001\TR1_W0001_P0114\TR1_2_W0001_P0114_T0001_R1_P3_K1_Ch2-Ch1.zen
9.900000e+00	2.474999e+01	20151202_gfpNIPBLcf1_G2G1\MitoSys2\LSM\gfpNIPBLcF1_G1\DE_W0002_P0044\DE_2_W0002_P0044_T0001\TR1_W0001_P0114\TR1_2_W0001_P0114_T0001_R1_P3_K1_Ch2-Ch1.zen
9.960000e+00	2.888332e+01	20151202_gfpNIPBLcf1_G2G1\MitoSys2\LSM\gfpNIPBLcF1_G1\DE_W0002_P0044\DE_2_W0002_P0044_T0001\TR1_W0001_P0114\TR1_2_W0001_P0114_T0001_R1_P3_K1_Ch2-Ch1.zen
1.002000e+01	2.813332e+01	20151202_gfpNIPBLcf1_G2G1\MitoSys2\LSM\gfpNIPBLcF1_G1\DE_W0002_P0044\DE_2_W0002_P0044_T0001\TR1_W0001_P0114\TR1_2_W0001_P0114_T0001_R1_P3_K1_Ch2-Ch1.zen
1.008000e+01	2.713332e+01	20151202_gfpNIPBLcf1_G2G1\MitoSys2\LSM\gfpNIPBLcF1_G1\DE_W0002_P0044\DE_2_W0002_P0044_T0001\TR1_W0001_P0114\TR1_2_W0001_P0114_T0001_R1_P3_K1_Ch2-Ch1.zen
1.014000e+01	3.239999e+01	20151202_gfpNIPBLcf1_G2G1\MitoSys2\LSM\gfpNIPBLcF1_G1\DE_W0002_P0044\DE_2_W0002_P0044_T0001\TR1_W0001_P0114\TR1_2_W0001_P0114_T0001_R1_P3_K1_Ch2-Ch1.zen
1.020000e+01	3.036665e+01	20151202_gfpNIPBLcf1_G2G1\MitoSys2\LSM\gfpNIPBLcF1_G1\DE_W0002_P0044\DE_2_W0002_P0044_T0001\TR1_W0001_P0114\TR1_2_W0001_P0114_T0001_R1_P3_K1_Ch2-Ch1.zen
1.026000e+01	3.298332e+01	20151202_gfpNIPBLcf1_G2G1\MitoSys2\LSM\gfpNIPBLcF1_G1\DE_W0002_P0044\DE_2_W0002_P0044_T0001\TR1_W0001_P0114\TR1_2_W0001_P0114_T0001_R1_P3_K1_Ch2-Ch1.zen
1.032000e+01	3.074999e+01	20151202_gfpNIPBLcf1_G2G1\MitoSys2\LSM\gfpNIPBLcF1_G1\DE_W0002_P0044\DE_2_W0002_P0044_T0001\TR1_W0001_P0114\TR1_2_W0001_P0114_T0001_R1_P3_K1_Ch2-Ch1.zen
1.038000e+01	3.146665e+01	20151202_gfpNIPBLcf1_G2G1\MitoSys2\LSM\gfpNIPBLcF1_G1\DE_W0002_P0044\DE_2_W0002_P0044_T0001\TR1_W0001_P0114\TR1_2_W0001_P0114_T0001_R1_P3_K1_Ch2-Ch1.zen
1.044000e+01	3.114999e+01	20151202_gfpNIPBLcf1_G2G1\MitoSys2\LSM\gfpNIPBLcF1_G1\DE_W0002_P0044\DE_2_W0002_P0044_T0001\TR1_W0001_P0114\TR1_2_W0001_P0114_T0001_R1_P3_K1_Ch2-Ch1.zen
1.050000e+01	3.291665e+01	20151202_gfpNIPBLcf1_G2G1\MitoSys2\LSM\gfpNIPBLcF1_G1\DE_W0002_P0044\DE_2_W0002_P0044_T0001\TR1_W0001_P0114\TR1_2_W0001_P0114_T0001_R1_P3_K1_Ch2-Ch1.zen
1.056000e+01	3.246665e+01	20151202_gfpNIPBLcf1_G2G1\MitoSys2\LSM\gfpNIPBLcF1_G1\DE_W0002_P0044\DE_2_W0002_P0044_T0001\TR1_W0001_P0114\TR1_2_W0001_P0114_T0001_R1_P3_K1_Ch2-Ch1.zen
1.062000e+01	3.431665e+01	20151202_gfpNIPBLcf1_G2G1\MitoSys2\LSM\gfpNIPBLcF1_G1\DE_W0002_P0044\DE_2_W0002_P0044_T0001\TR1_W0001_P0114\TR1_2_W0001_P0114_T0001_R1_P3_K1_Ch2-Ch1.zen
1.068000e+01	3.466665e+01	20151202_gfpNIPBLcf1_G2G1\MitoSys2\LSM\gfpNIPBLcF1_G1\DE_W0002_P0044\DE_2_W0002_P0044_T0001\TR1_W0001_P0114\TR1_2_W0001_P0114_T0001_R1_P3_K1_Ch2-Ch1.zen
1.074000e+01	3.366665e+01	20151202_gfpNIPBLcf1_G2G1\MitoSys2\LSM\gfpNIPBLcF1_G1\DE_W0002_P0044\DE_2_W0002_P0044_T0001\TR1_W0001_P0114\TR1_2_W0001_P0114_T0001_R1_P3_K1_Ch2-Ch1.zen
1.080000e+01	3.369999e+01	20151202_gfpNIPBLcf1_G2G1\MitoSys2\LSM\gfpNIPBLcF1_G1\DE_W0002_P0044\DE_2_W0002_P0044_T0001\TR1_W0001_P0114\TR1_2_W0001_P0114_T0001_R1_P3_K1_Ch2-Ch1.zen
1.086000e+01	3.376665e+01	20151202_gfpNIPBLcf1_G2G1\MitoSys2\LSM\gfpNIPBLcF1_G1\DE_W0002_P0044\DE_2_W0002_P0044_T0001\TR1_W0001_P0114\TR1_2_W0001_P0114_T0001_R1_P3_K1_Ch2-Ch1.zen
1.092000e+01	3.599998e+01	20151202_gfpNIPBLcf1_G2G1\MitoSys2\LSM\gfpNIPBLcF1_G1\DE_W0002_P0044\DE_2_W0002_P0044_T0001\TR1_W0001_P0114\TR1_2_W0001_P0114_T0001_R1_P3_K1_Ch2-Ch1.zen
1.098000e+01	3.669999e+01	20151202_gfpNIPBLcf1_G2G1\MitoSys2\LSM\gfpNIPBLcF1_G1\DE_W0002_P0044\DE_2_W0002_P0044_T0001\TR1_W0001_P0114\TR1_2_W0001_P0114_T0001_R1_P3_K1_Ch2-Ch1.zen
1.104000e+01	3.144999e+01	20151202_gfpNIPBLcf1_G2G1\MitoSys2\LSM\gfpNIPBLcF1_G1\DE_W0002_P0044\DE_2_W0002_P0044_T0001\TR1_W0001_P0114\TR1_2_W0001_P0114_T0001_R1_P3_K1_Ch2-Ch1.zen
1.110000e+01	3.291665e+01	20151202_gfpNIPBLcf1_G2G1\MitoSys2\LSM\gfpNIPBLcF1_G1\DE_W0002_P0044\DE_2_W0002_P0044_T0001\TR1_W0001_P0114\TR1_2_W0001_P0114_T0001_R1_P3_K1_Ch2-Ch1.zen
1.116000e+01	3.364999e+01	20151202_gfpNIPBLcf1_G2G1\MitoSys2\LSM\gfpNIPBLcF1_G1\DE_W0002_P0044\DE_2_W0002_P0044_T0001\TR1_W0001_P0114\TR1_2_W0001_P0114_T0001_R1_P3_K1_Ch2-Ch1.zen
1.122001e+01	3.424998e+01	20151202_gfpNIPBLcf1_G2G1\MitoSys2\LSM\gfpNIPBLcF1_G1\DE_W0002_P0044\DE_2_W0002_P0044_T0001\TR1_W0001_P0114\TR1_2_W0001_P0114_T0001_R1_P3_K1_Ch2-Ch1.zen
1.128000e+01	3.673332e+01	20151202_gfpNIPBLcf1_G2G1\MitoSys2\LSM\gfpNIPBLcF1_G1\DE_W0002_P0044\DE_2_W0002_P0044_T0001\TR1_W0001_P0114\TR1_2_W0001_P0114_T0001_R1_P3_K1_Ch2-Ch1.zen
1.134000e+01	3.849998e+01	20151202_gfpNIPBLcf1_G2G1\MitoSys2\LSM\gfpNIPBLcF1_G1\DE_W0002_P0044\DE_2_W0002_P0044_T0001\TR1_W0001_P0114\TR1_2_W0001_P0114_T0001_R1_P3_K1_Ch2-Ch1.zen
1.140000e+01	3.504998e+01	20151202_gfpNIPBLcf1_G2G1\MitoSys2\LSM\gfpNIPBLcF1_G1\DE_W0002_P0044\DE_2_W0002_P0044_T0001\TR1_W0001_P0114\TR1_2_W0001_P0114_T0001_R1_P3_K1_Ch2-Ch1.zen
1.146000e+01	3.619999e+01	20151202_gfpNIPBLcf1_G2G1\MitoSys2\LSM\gfpNIPBLcF1_G1\DE_W0002_P0044\DE_2_W0002_P0044_T0001\TR1_W0001_P0114\TR1_2_W0001_P0114_T0001_R1_P3_K1_Ch2-Ch1.zen
1.152001e+01	3.211665e+01	20151202_gfpNIPBLcf1_G2G1\MitoSys2\LSM\gfpNIPBLcF1_G1\DE_W0002_P0044\DE_2_W0002_P0044_T0001\TR1_W0001_P0114\TR1_2_W0001_P0114_T0001_R1_P3_K1_Ch2-Ch1.zen
1.158000e+01	2.996665e+01	20151202_gfpNIPBLcf1_G2G1\MitoSys2\LSM\gfpNIPBLcF1_G1\DE_W0002_P0044\DE_2_W0002_P0044_T0001\TR1_W0001_P0114\TR1_2_W0001_P0114_T0001_R1_P3_K1_Ch2-Ch1.zen
1.164001e+01	2.971665e+01	20151202_gfpNIPBLcf1_G2G1\MitoSys2\LSM\gfpNIPBLcF1_G1\DE_W0002_P0044\DE_2_W0002_P0044_T0001\TR1_W0001_P0114\TR1_2_W0001_P0114_T0001_R1_P3_K1_Ch2-Ch1.zen
1.170000e+01	2.901665e+01	20151202_gfpNIPBLcf1_G2G1\MitoSys2\LSM\gfpNIPBLcF1_G1\DE_W0002_P0044\DE_2_W0002_P0044_T0001\TR1_W0001_P0114\TR1_2_W0001_P0114_T0001_R1_P3_K1_Ch2-Ch1.zen
1.176000e+01	3.286665e+01	20151202_gfpNIPBLcf1_G2G1\MitoSys2\LSM\gfpNIPBLcF1_G1\DE_W0002_P0044\DE_2_W0002_P0044_T0001\TR1_W0001_P0114\TR1_2_W0001_P0114_T0001_R1_P3_K1_Ch2-Ch1.zen
1.182000e+01	2.898332e+01	20151202_gfpNIPBLcf1_G2G1\MitoSys2\LSM\gfpNIPBLcF1_G1\DE_W0002_P0044\DE_2_W0002_P0044_T0001\TR1_W0001_P0114\TR1_2_W0001_P0114_T0001_R1_P3_K1_Ch2-Ch1.zen
1.188000e+01	2.643332e+01	20151202_gfpNIPBLcf1_G2G1\MitoSys2\LSM\gfpNIPBLcF1_G1\DE_W0002_P0044\DE_2_W0002_P0044_T0001\TR1_W0001_P0114\TR1_2_W0001_P0114_T0001_R1_P3_K1_Ch2-Ch1.zen
1.194001e+01	2.389999e+01	20151202_gfpNIPBLcf1_G2G1\MitoSys2\LSM\gfpNIPBLcF1_G1\DE_W0002_P0044\DE_2_W0002_P0044_T0001\TR1_W0001_P0114\TR1_2_W0001_P0114_T0001_R1_P3_K1_Ch2-Ch1.zen
12	2.416666e+01	20151202_gfpNIPBLcf1_G2G1\MitoSys2\LSM\gfpNIPBLcF1_G1\DE_W0002_P0044\DE_2_W0002_P0044_T0001\TR1_W0001_P0114\TR1_2_W0001_P0114_T0001_R1_P3_K1_Ch2-Ch1.zen
1.206001e+01	2.614999e+01	20151202_gfpNIPBLcf1_G2G1\MitoSys2\LSM\gfpNIPBLcF1_G1\DE_W0002_P0044\DE_2_W0002_P0044_T0001\TR1_W0001_P0114\TR1_2_W0001_P0114_T0001_R1_P3_K1_Ch2-Ch1.zen
1.212000e+01	2.906665e+01	20151202_gfpNIPBLcf1_G2G1\MitoSys2\LSM\gfpNIPBLcF1_G1\DE_W0002_P0044\DE_2_W0002_P0044_T0001\TR1_W0001_P0114\TR1_2_W0001_P0114_T0001_R1_P3_K1_Ch2-Ch1.zen
1.218001e+01	2.919999e+01	20151202_gfpNIPBLcf1_G2G1\MitoSys2\LSM\gfpNIPBLcF1_G1\DE_W0002_P0044\DE_2_W0002_P0044_T0001\TR1_W0001_P0114\TR1_2_W0001_P0114_T0001_R1_P3_K1_Ch2-Ch1.zen
1.224001e+01	2.914999e+01	20151202_gfpNIPBLcf1_G2G1\MitoSys2\LSM\gfpNIPBLcF1_G1\DE_W0002_P0044\DE_2_W0002_P0044_T0001\TR1_W0001_P0114\TR1_2_W0001_P0114_T0001_R1_P3_K1_Ch2-Ch1.zen
1.230000e+01	2.754999e+01	20151202_gfpNIPBLcf1_G2G1\MitoSys2\LSM\gfpNIPBLcF1_G1\DE_W0002_P0044\DE_2_W0002_P0044_T0001\TR1_W0001_P0114\TR1_2_W0001_P0114_T0001_R1_P3_K1_Ch2-Ch1.zen
1.236001e+01	2.484999e+01	20151202_gfpNIPBLcf1_G2G1\MitoSys2\LSM\gfpNIPBLcF1_G1\DE_W0002_P0044\DE_2_W0002_P0044_T0001\TR1_W0001_P0114\TR1_2_W0001_P0114_T0001_R1_P3_K1_Ch2-Ch1.zen
1.242000e+01	2.696666e+01	20151202_gfpNIPBLcf1_G2G1\MitoSys2\LSM\gfpNIPBLcF1_G1\DE_W0002_P0044\DE_2_W0002_P0044_T0001\TR1_W0001_P0114\TR1_2_W0001_P0114_T0001_R1_P3_K1_Ch2-Ch1.zen
1.248001e+01	2.338332e+01	20151202_gfpNIPBLcf1_G2G1\MitoSys2\LSM\gfpNIPBLcF1_G1\DE_W0002_P0044\DE_2_W0002_P0044_T0001\TR1_W0001_P0114\TR1_2_W0001_P0114_T0001_R1_P3_K1_Ch2-Ch1.zen
1.254001e+01	2.863332e+01	20151202_gfpNIPBLcf1_G2G1\MitoSys2\LSM\gfpNIPBLcF1_G1\DE_W0002_P0044\DE_2_W0002_P0044_T0001\TR1_W0001_P0114\TR1_2_W0001_P0114_T0001_R1_P3_K1_Ch2-Ch1.zen
1.260001e+01	2.808332e+01	20151202_gfpNIPBLcf1_G2G1\MitoSys2\LSM\gfpNIPBLcF1_G1\DE_W0002_P0044\DE_2_W0002_P0044_T0001\TR1_W0001_P0114\TR1_2_W0001_P0114_T0001_R1_P3_K1_Ch2-Ch1.zen
1.266001e+01	2.913332e+01	20151202_gfpNIPBLcf1_G2G1\MitoSys2\LSM\gfpNIPBLcF1_G1\DE_W0002_P0044\DE_2_W0002_P0044_T0001\TR1_W0001_P0114\TR1_2_W0001_P0114_T0001_R1_P3_K1_Ch2-Ch1.zen
1.272001e+01	3.011665e+01	20151202_gfpNIPBLcf1_G2G1\MitoSys2\LSM\gfpNIPBLcF1_G1\DE_W0002_P0044\DE_2_W0002_P0044_T0001\TR1_W0001_P0114\TR1_2_W0001_P0114_T0001_R1_P3_K1_Ch2-Ch1.zen
1.278001e+01	2.698332e+01	20151202_gfpNIPBLcf1_G2G1\MitoSys2\LSM\gfpNIPBLcF1_G1\DE_W0002_P0044\DE_2_W0002_P0044_T0001\TR1_W0001_P0114\TR1_2_W0001_P0114_T0001_R1_P3_K1_Ch2-Ch1.zen
1.284000e+01	2.728332e+01	20151202_gfpNIPBLcf1_G2G1\MitoSys2\LSM\gfpNIPBLcF1_G1\DE_W0002_P0044\DE_2_W0002_P0044_T0001\TR1_W0001_P0114\TR1_2_W0001_P0114_T0001_R1_P3_K1_Ch2-Ch1.zen
1.290001e+01	2.906665e+01	20151202_gfpNIPBLcf1_G2G1\MitoSys2\LSM\gfpNIPBLcF1_G1\DE_W0002_P0044\DE_2_W0002_P0044_T0001\TR1_W0001_P0114\TR1_2_W0001_P0114_T0001_R1_P3_K1_Ch2-Ch1.zen
1.296001e+01	2.749999e+01	20151202_gfpNIPBLcf1_G2G1\MitoSys2\LSM\gfpNIPBLcF1_G1\DE_W0002_P0044\DE_2_W0002_P0044_T0001\TR1_W0001_P0114\TR1_2_W0001_P0114_T0001_R1_P3_K1_Ch2-Ch1.zen
1.302001e+01	3.058332e+01	20151202_gfpNIPBLcf1_G2G1\MitoSys2\LSM\gfpNIPBLcF1_G1\DE_W0002_P0044\DE_2_W0002_P0044_T0001\TR1_W0001_P0114\TR1_2_W0001_P0114_T0001_R1_P3_K1_Ch2-Ch1.zen
1.308001e+01	2.821666e+01	20151202_gfpNIPBLcf1_G2G1\MitoSys2\LSM\gfpNIPBLcF1_G1\DE_W0002_P0044\DE_2_W0002_P0044_T0001\TR1_W0001_P0114\TR1_2_W0001_P0114_T0001_R1_P3_K1_Ch2-Ch1.zen
1.314001e+01	2.726665e+01	20151202_gfpNIPBLcf1_G2G1\MitoSys2\LSM\gfpNIPBLcF1_G1\DE_W0002_P0044\DE_2_W0002_P0044_T0001\TR1_W0001_P0114\TR1_2_W0001_P0114_T0001_R1_P3_K1_Ch2-Ch1.zen
1.320001e+01	2.591666e+01	20151202_gfpNIPBLcf1_G2G1\MitoSys2\LSM\gfpNIPBLcF1_G1\DE_W0002_P0044\DE_2_W0002_P0044_T0001\TR1_W0001_P0114\TR1_2_W0001_P0114_T0001_R1_P3_K1_Ch2-Ch1.zen
1.326001e+01	2.684999e+01	20151202_gfpNIPBLcf1_G2G1\MitoSys2\LSM\gfpNIPBLcF1_G1\DE_W0002_P0044\DE_2_W0002_P0044_T0001\TR1_W0001_P0114\TR1_2_W0001_P0114_T0001_R1_P3_K1_Ch2-Ch1.zen
1.332001e+01	2.534999e+01	20151202_gfpNIPBLcf1_G2G1\MitoSys2\LSM\gfpNIPBLcF1_G1\DE_W0002_P0044\DE_2_W0002_P0044_T0001\TR1_W0001_P0114\TR1_2_W0001_P0114_T0001_R1_P3_K1_Ch2-Ch1.zen
1.338001e+01	2.458332e+01	20151202_gfpNIPBLcf1_G2G1\MitoSys2\LSM\gfpNIPBLcF1_G1\DE_W0002_P0044\DE_2_W0002_P0044_T0001\TR1_W0001_P0114\TR1_2_W0001_P0114_T0001_R1_P3_K1_Ch2-Ch1.zen
1.344001e+01	2.193332e+01	20151202_gfpNIPBLcf1_G2G1\MitoSys2\LSM\gfpNIPBLcF1_G1\DE_W0002_P0044\DE_2_W0002_P0044_T0001\TR1_W0001_P0114\TR1_2_W0001_P0114_T0001_R1_P3_K1_Ch2-Ch1.zen
1.350001e+01	2.539999e+01	20151202_gfpNIPBLcf1_G2G1\MitoSys2\LSM\gfpNIPBLcF1_G1\DE_W0002_P0044\DE_2_W0002_P0044_T0001\TR1_W0001_P0114\TR1_2_W0001_P0114_T0001_R1_P3_K1_Ch2-Ch1.zen
1.356001e+01	2.606666e+01	20151202_gfpNIPBLcf1_G2G1\MitoSys2\LSM\gfpNIPBLcF1_G1\DE_W0002_P0044\DE_2_W0002_P0044_T0001\TR1_W0001_P0114\TR1_2_W0001_P0114_T0001_R1_P3_K1_Ch2-Ch1.zen
1.362001e+01	2.781665e+01	20151202_gfpNIPBLcf1_G2G1\MitoSys2\LSM\gfpNIPBLcF1_G1\DE_W0002_P0044\DE_2_W0002_P0044_T0001\TR1_W0001_P0114\TR1_2_W0001_P0114_T0001_R1_P3_K1_Ch2-Ch1.zen
1.368001e+01	2.591666e+01	20151202_gfpNIPBLcf1_G2G1\MitoSys2\LSM\gfpNIPBLcF1_G1\DE_W0002_P0044\DE_2_W0002_P0044_T0001\TR1_W0001_P0114\TR1_2_W0001_P0114_T0001_R1_P3_K1_Ch2-Ch1.zen
1.374001e+01	2.514999e+01	20151202_gfpNIPBLcf1_G2G1\MitoSys2\LSM\gfpNIPBLcF1_G1\DE_W0002_P0044\DE_2_W0002_P0044_T0001\TR1_W0001_P0114\TR1_2_W0001_P0114_T0001_R1_P3_K1_Ch2-Ch1.zen
1.380001e+01	2.581666e+01	20151202_gfpNIPBLcf1_G2G1\MitoSys2\LSM\gfpNIPBLcF1_G1\DE_W0002_P0044\DE_2_W0002_P0044_T0001\TR1_W0001_P0114\TR1_2_W0001_P0114_T0001_R1_P3_K1_Ch2-Ch1.zen
1.386001e+01	2.839999e+01	20151202_gfpNIPBLcf1_G2G1\MitoSys2\LSM\gfpNIPBLcF1_G1\DE_W0002_P0044\DE_2_W0002_P0044_T0001\TR1_W0001_P0114\TR1_2_W0001_P0114_T0001_R1_P3_K1_Ch2-Ch1.zen
1.392001e+01	2.766665e+01	20151202_gfpNIPBLcf1_G2G1\MitoSys2\LSM\gfpNIPBLcF1_G1\DE_W0002_P0044\DE_2_W0002_P0044_T0001\TR1_W0001_P0114\TR1_2_W0001_P0114_T0001_R1_P3_K1_Ch2-Ch1.zen
1.398001e+01	3.086665e+01	20151202_gfpNIPBLcf1_G2G1\MitoSys2\LSM\gfpNIPBLcF1_G1\DE_W0002_P0044\DE_2_W0002_P0044_T0001\TR1_W0001_P0114\TR1_2_W0001_P0114_T0001_R1_P3_K1_Ch2-Ch1.zen
1.404001e+01	3.076665e+01	20151202_gfpNIPBLcf1_G2G1\MitoSys2\LSM\gfpNIPBLcF1_G1\DE_W0002_P0044\DE_2_W0002_P0044_T0001\TR1_W0001_P0114\TR1_2_W0001_P0114_T0001_R1_P3_K1_Ch2-Ch1.zen
1.410001e+01	3.049999e+01	20151202_gfpNIPBLcf1_G2G1\MitoSys2\LSM\gfpNIPBLcF1_G1\DE_W0002_P0044\DE_2_W0002_P0044_T0001\TR1_W0001_P0114\TR1_2_W0001_P0114_T0001_R1_P3_K1_Ch2-Ch1.zen
1.416001e+01	3.398332e+01	20151202_gfpNIPBLcf1_G2G1\MitoSys2\LSM\gfpNIPBLcF1_G1\DE_W0002_P0044\DE_2_W0002_P0044_T0001\TR1_W0001_P0114\TR1_2_W0001_P0114_T0001_R1_P3_K1_Ch2-Ch1.zen
1.422001e+01	2.778332e+01	20151202_gfpNIPBLcf1_G2G1\MitoSys2\LSM\gfpNIPBLcF1_G1\DE_W0002_P0044\DE_2_W0002_P0044_T0001\TR1_W0001_P0114\TR1_2_W0001_P0114_T0001_R1_P3_K1_Ch2-Ch1.zen
1.428001e+01	2.788332e+01	20151202_gfpNIPBLcf1_G2G1\MitoSys2\LSM\gfpNIPBLcF1_G1\DE_W0002_P0044\DE_2_W0002_P0044_T0001\TR1_W0001_P0114\TR1_2_W0001_P0114_T0001_R1_P3_K1_Ch2-Ch1.zen
1.434001e+01	2.933332e+01	20151202_gfpNIPBLcf1_G2G1\MitoSys2\LSM\gfpNIPBLcF1_G1\DE_W0002_P0044\DE_2_W0002_P0044_T0001\TR1_W0001_P0114\TR1_2_W0001_P0114_T0001_R1_P3_K1_Ch2-Ch1.zen
1.440001e+01	2.751665e+01	20151202_gfpNIPBLcf1_G2G1\MitoSys2\LSM\gfpNIPBLcF1_G1\DE_W0002_P0044\DE_2_W0002_P0044_T0001\TR1_W0001_P0114\TR1_2_W0001_P0114_T0001_R1_P3_K1_Ch2-Ch1.zen
1.446001e+01	2.673332e+01	20151202_gfpNIPBLcf1_G2G1\MitoSys2\LSM\gfpNIPBLcF1_G1\DE_W0002_P0044\DE_2_W0002_P0044_T0001\TR1_W0001_P0114\TR1_2_W0001_P0114_T0001_R1_P3_K1_Ch2-Ch1.zen
1.452001e+01	3.174999e+01	20151202_gfpNIPBLcf1_G2G1\MitoSys2\LSM\gfpNIPBLcF1_G1\DE_W0002_P0044\DE_2_W0002_P0044_T0001\TR1_W0001_P0114\TR1_2_W0001_P0114_T0001_R1_P3_K1_Ch2-Ch1.zen
1.458001e+01	2.689999e+01	20151202_gfpNIPBLcf1_G2G1\MitoSys2\LSM\gfpNIPBLcF1_G1\DE_W0002_P0044\DE_2_W0002_P0044_T0001\TR1_W0001_P0114\TR1_2_W0001_P0114_T0001_R1_P3_K1_Ch2-Ch1.zen
1.464001e+01	2.793332e+01	20151202_gfpNIPBLcf1_G2G1\MitoSys2\LSM\gfpNIPBLcF1_G1\DE_W0002_P0044\DE_2_W0002_P0044_T0001\TR1_W0001_P0114\TR1_2_W0001_P0114_T0001_R1_P3_K1_Ch2-Ch1.zen
1.470001e+01	2.568332e+01	20151202_gfpNIPBLcf1_G2G1\MitoSys2\LSM\gfpNIPBLcF1_G1\DE_W0002_P0044\DE_2_W0002_P0044_T0001\TR1_W0001_P0114\TR1_2_W0001_P0114_T0001_R1_P3_K1_Ch2-Ch1.zen
1.476001e+01	2.923332e+01	20151202_gfpNIPBLcf1_G2G1\MitoSys2\LSM\gfpNIPBLcF1_G1\DE_W0002_P0044\DE_2_W0002_P0044_T0001\TR1_W0001_P0114\TR1_2_W0001_P0114_T0001_R1_P3_K1_Ch2-Ch1.zen
1.482001e+01	2.823332e+01	20151202_gfpNIPBLcf1_G2G1\MitoSys2\LSM\gfpNIPBLcF1_G1\DE_W0002_P0044\DE_2_W0002_P0044_T0001\TR1_W0001_P0114\TR1_2_W0001_P0114_T0001_R1_P3_K1_Ch2-Ch1.zen
1.488001e+01	2.904999e+01	20151202_gfpNIPBLcf1_G2G1\MitoSys2\LSM\gfpNIPBLcF1_G1\DE_W0002_P0044\DE_2_W0002_P0044_T0001\TR1_W0001_P0114\TR1_2_W0001_P0114_T0001_R1_P3_K1_Ch2-Ch1.zen
1.494001e+01	3.158332e+01	20151202_gfpNIPBLcf1_G2G1\MitoSys2\LSM\gfpNIPBLcF1_G1\DE_W0002_P0044\DE_2_W0002_P0044_T0001\TR1_W0001_P0114\TR1_2_W0001_P0114_T0001_R1_P3_K1_Ch2-Ch1.zen
1.500001e+01	2.481666e+01	20151202_gfpNIPBLcf1_G2G1\MitoSys2\LSM\gfpNIPBLcF1_G1\DE_W0002_P0044\DE_2_W0002_P0044_T0001\TR1_W0001_P0114\TR1_2_W0001_P0114_T0001_R1_P3_K1_Ch2-Ch1.zen
1.506001e+01	2.503332e+01	20151202_gfpNIPBLcf1_G2G1\MitoSys2\LSM\gfpNIPBLcF1_G1\DE_W0002_P0044\DE_2_W0002_P0044_T0001\TR1_W0001_P0114\TR1_2_W0001_P0114_T0001_R1_P3_K1_Ch2-Ch1.zen
1.512001e+01	2.573332e+01	20151202_gfpNIPBLcf1_G2G1\MitoSys2\LSM\gfpNIPBLcF1_G1\DE_W0002_P0044\DE_2_W0002_P0044_T0001\TR1_W0001_P0114\TR1_2_W0001_P0114_T0001_R1_P3_K1_Ch2-Ch1.zen
1.518001e+01	2.731666e+01	20151202_gfpNIPBLcf1_G2G1\MitoSys2\LSM\gfpNIPBLcF1_G1\DE_W0002_P0044\DE_2_W0002_P0044_T0001\TR1_W0001_P0114\TR1_2_W0001_P0114_T0001_R1_P3_K1_Ch2-Ch1.zen
1.524001e+01	2.666666e+01	20151202_gfpNIPBLcf1_G2G1\MitoSys2\LSM\gfpNIPBLcF1_G1\DE_W0002_P0044\DE_2_W0002_P0044_T0001\TR1_W0001_P0114\TR1_2_W0001_P0114_T0001_R1_P3_K1_Ch2-Ch1.zen
1.530001e+01	2.688332e+01	20151202_gfpNIPBLcf1_G2G1\MitoSys2\LSM\gfpNIPBLcF1_G1\DE_W0002_P0044\DE_2_W0002_P0044_T0001\TR1_W0001_P0114\TR1_2_W0001_P0114_T0001_R1_P3_K1_Ch2-Ch1.zen
1.536001e+01	3.149999e+01	20151202_gfpNIPBLcf1_G2G1\MitoSys2\LSM\gfpNIPBLcF1_G1\DE_W0002_P0044\DE_2_W0002_P0044_T0001\TR1_W0001_P0114\TR1_2_W0001_P0114_T0001_R1_P3_K1_Ch2-Ch1.zen
1.542001e+01	3.044999e+01	20151202_gfpNIPBLcf1_G2G1\MitoSys2\LSM\gfpNIPBLcF1_G1\DE_W0002_P0044\DE_2_W0002_P0044_T0001\TR1_W0001_P0114\TR1_2_W0001_P0114_T0001_R1_P3_K1_Ch2-Ch1.zen
1.548001e+01	2.789999e+01	20151202_gfpNIPBLcf1_G2G1\MitoSys2\LSM\gfpNIPBLcF1_G1\DE_W0002_P0044\DE_2_W0002_P0044_T0001\TR1_W0001_P0114\TR1_2_W0001_P0114_T0001_R1_P3_K1_Ch2-Ch1.zen
1.554001e+01	2.873332e+01	20151202_gfpNIPBLcf1_G2G1\MitoSys2\LSM\gfpNIPBLcF1_G1\DE_W0002_P0044\DE_2_W0002_P0044_T0001\TR1_W0001_P0114\TR1_2_W0001_P0114_T0001_R1_P3_K1_Ch2-Ch1.zen
1.560001e+01	2.766665e+01	20151202_gfpNIPBLcf1_G2G1\MitoSys2\LSM\gfpNIPBLcF1_G1\DE_W0002_P0044\DE_2_W0002_P0044_T0001\TR1_W0001_P0114\TR1_2_W0001_P0114_T0001_R1_P3_K1_Ch2-Ch1.zen
1.566001e+01	2.598332e+01	20151202_gfpNIPBLcf1_G2G1\MitoSys2\LSM\gfpNIPBLcF1_G1\DE_W0002_P0044\DE_2_W0002_P0044_T0001\TR1_W0001_P0114\TR1_2_W0001_P0114_T0001_R1_P3_K1_Ch2-Ch1.zen
1.572001e+01	2.491666e+01	20151202_gfpNIPBLcf1_G2G1\MitoSys2\LSM\gfpNIPBLcF1_G1\DE_W0002_P0044\DE_2_W0002_P0044_T0001\TR1_W0001_P0114\TR1_2_W0001_P0114_T0001_R1_P3_K1_Ch2-Ch1.zen
1.578001e+01	2.424999e+01	20151202_gfpNIPBLcf1_G2G1\MitoSys2\LSM\gfpNIPBLcF1_G1\DE_W0002_P0044\DE_2_W0002_P0044_T0001\TR1_W0001_P0114\TR1_2_W0001_P0114_T0001_R1_P3_K1_Ch2-Ch1.zen
1.584001e+01	2.716665e+01	20151202_gfpNIPBLcf1_G2G1\MitoSys2\LSM\gfpNIPBLcF1_G1\DE_W0002_P0044\DE_2_W0002_P0044_T0001\TR1_W0001_P0114\TR1_2_W0001_P0114_T0001_R1_P3_K1_Ch2-Ch1.zen
1.590001e+01	2.891665e+01	20151202_gfpNIPBLcf1_G2G1\MitoSys2\LSM\gfpNIPBLcF1_G1\DE_W0002_P0044\DE_2_W0002_P0044_T0001\TR1_W0001_P0114\TR1_2_W0001_P0114_T0001_R1_P3_K1_Ch2-Ch1.zen
1.596001e+01	2.523332e+01	20151202_gfpNIPBLcf1_G2G1\MitoSys2\LSM\gfpNIPBLcF1_G1\DE_W0002_P0044\DE_2_W0002_P0044_T0001\TR1_W0001_P0114\TR1_2_W0001_P0114_T0001_R1_P3_K1_Ch2-Ch1.zen
1.602001e+01	2.621666e+01	20151202_gfpNIPBLcf1_G2G1\MitoSys2\LSM\gfpNIPBLcF1_G1\DE_W0002_P0044\DE_2_W0002_P0044_T0001\TR1_W0001_P0114\TR1_2_W0001_P0114_T0001_R1_P3_K1_Ch2-Ch1.zen
1.608001e+01	2.663332e+01	20151202_gfpNIPBLcf1_G2G1\MitoSys2\LSM\gfpNIPBLcF1_G1\DE_W0002_P0044\DE_2_W0002_P0044_T0001\TR1_W0001_P0114\TR1_2_W0001_P0114_T0001_R1_P3_K1_Ch2-Ch1.zen
1.614001e+01	3.111665e+01	20151202_gfpNIPBLcf1_G2G1\MitoSys2\LSM\gfpNIPBLcF1_G1\DE_W0002_P0044\DE_2_W0002_P0044_T0001\TR1_W0001_P0114\TR1_2_W0001_P0114_T0001_R1_P3_K1_Ch2-Ch1.zen
1.620001e+01	3.093332e+01	20151202_gfpNIPBLcf1_G2G1\MitoSys2\LSM\gfpNIPBLcF1_G1\DE_W0002_P0044\DE_2_W0002_P0044_T0001\TR1_W0001_P0114\TR1_2_W0001_P0114_T0001_R1_P3_K1_Ch2-Ch1.zen
1.626001e+01	2.948332e+01	20151202_gfpNIPBLcf1_G2G1\MitoSys2\LSM\gfpNIPBLcF1_G1\DE_W0002_P0044\DE_2_W0002_P0044_T0001\TR1_W0001_P0114\TR1_2_W0001_P0114_T0001_R1_P3_K1_Ch2-Ch1.zen
1.632001e+01	2.636666e+01	20151202_gfpNIPBLcf1_G2G1\MitoSys2\LSM\gfpNIPBLcF1_G1\DE_W0002_P0044\DE_2_W0002_P0044_T0001\TR1_W0001_P0114\TR1_2_W0001_P0114_T0001_R1_P3_K1_Ch2-Ch1.zen
1.638001e+01	2.849999e+01	20151202_gfpNIPBLcf1_G2G1\MitoSys2\LSM\gfpNIPBLcF1_G1\DE_W0002_P0044\DE_2_W0002_P0044_T0001\TR1_W0001_P0114\TR1_2_W0001_P0114_T0001_R1_P3_K1_Ch2-Ch1.zen
1.644001e+01	2.548332e+01	20151202_gfpNIPBLcf1_G2G1\MitoSys2\LSM\gfpNIPBLcF1_G1\DE_W0002_P0044\DE_2_W0002_P0044_T0001\TR1_W0001_P0114\TR1_2_W0001_P0114_T0001_R1_P3_K1_Ch2-Ch1.zen
1.650001e+01	2.758332e+01	20151202_gfpNIPBLcf1_G2G1\MitoSys2\LSM\gfpNIPBLcF1_G1\DE_W0002_P0044\DE_2_W0002_P0044_T0001\TR1_W0001_P0114\TR1_2_W0001_P0114_T0001_R1_P3_K1_Ch2-Ch1.zen
1.656001e+01	2.453332e+01	20151202_gfpNIPBLcf1_G2G1\MitoSys2\LSM\gfpNIPBLcF1_G1\DE_W0002_P0044\DE_2_W0002_P0044_T0001\TR1_W0001_P0114\TR1_2_W0001_P0114_T0001_R1_P3_K1_Ch2-Ch1.zen
1.662001e+01	2.503332e+01	20151202_gfpNIPBLcf1_G2G1\MitoSys2\LSM\gfpNIPBLcF1_G1\DE_W0002_P0044\DE_2_W0002_P0044_T0001\TR1_W0001_P0114\TR1_2_W0001_P0114_T0001_R1_P3_K1_Ch2-Ch1.zen
1.668001e+01	2.883332e+01	20151202_gfpNIPBLcf1_G2G1\MitoSys2\LSM\gfpNIPBLcF1_G1\DE_W0002_P0044\DE_2_W0002_P0044_T0001\TR1_W0001_P0114\TR1_2_W0001_P0114_T0001_R1_P3_K1_Ch2-Ch1.zen
1.674001e+01	3.311665e+01	20151202_gfpNIPBLcf1_G2G1\MitoSys2\LSM\gfpNIPBLcF1_G1\DE_W0002_P0044\DE_2_W0002_P0044_T0001\TR1_W0001_P0114\TR1_2_W0001_P0114_T0001_R1_P3_K1_Ch2-Ch1.zen
1.680001e+01	3.286665e+01	20151202_gfpNIPBLcf1_G2G1\MitoSys2\LSM\gfpNIPBLcF1_G1\DE_W0002_P0044\DE_2_W0002_P0044_T0001\TR1_W0001_P0114\TR1_2_W0001_P0114_T0001_R1_P3_K1_Ch2-Ch1.zen
1.686001e+01	3.344999e+01	20151202_gfpNIPBLcf1_G2G1\MitoSys2\LSM\gfpNIPBLcF1_G1\DE_W0002_P0044\DE_2_W0002_P0044_T0001\TR1_W0001_P0114\TR1_2_W0001_P0114_T0001_R1_P3_K1_Ch2-Ch1.zen
1.692001e+01	3.224998e+01	20151202_gfpNIPBLcf1_G2G1\MitoSys2\LSM\gfpNIPBLcF1_G1\DE_W0002_P0044\DE_2_W0002_P0044_T0001\TR1_W0001_P0114\TR1_2_W0001_P0114_T0001_R1_P3_K1_Ch2-Ch1.zen
1.698001e+01	3.219999e+01	20151202_gfpNIPBLcf1_G2G1\MitoSys2\LSM\gfpNIPBLcF1_G1\DE_W0002_P0044\DE_2_W0002_P0044_T0001\TR1_W0001_P0114\TR1_2_W0001_P0114_T0001_R1_P3_K1_Ch2-Ch1.zen
1.704001e+01	3.314999e+01	20151202_gfpNIPBLcf1_G2G1\MitoSys2\LSM\gfpNIPBLcF1_G1\DE_W0002_P0044\DE_2_W0002_P0044_T0001\TR1_W0001_P0114\TR1_2_W0001_P0114_T0001_R1_P3_K1_Ch2-Ch1.zen
1.710001e+01	3.369999e+01	20151202_gfpNIPBLcf1_G2G1\MitoSys2\LSM\gfpNIPBLcF1_G1\DE_W0002_P0044\DE_2_W0002_P0044_T0001\TR1_W0001_P0114\TR1_2_W0001_P0114_T0001_R1_P3_K1_Ch2-Ch1.zen
1.716001e+01	2.801665e+01	20151202_gfpNIPBLcf1_G2G1\MitoSys2\LSM\gfpNIPBLcF1_G1\DE_W0002_P0044\DE_2_W0002_P0044_T0001\TR1_W0001_P0114\TR1_2_W0001_P0114_T0001_R1_P3_K1_Ch2-Ch1.zen
1.722001e+01	2.839999e+01	20151202_gfpNIPBLcf1_G2G1\MitoSys2\LSM\gfpNIPBLcF1_G1\DE_W0002_P0044\DE_2_W0002_P0044_T0001\TR1_W0001_P0114\TR1_2_W0001_P0114_T0001_R1_P3_K1_Ch2-Ch1.zen
1.728001e+01	3.133332e+01	20151202_gfpNIPBLcf1_G2G1\MitoSys2\LSM\gfpNIPBLcF1_G1\DE_W0002_P0044\DE_2_W0002_P0044_T0001\TR1_W0001_P0114\TR1_2_W0001_P0114_T0001_R1_P3_K1_Ch2-Ch1.zen
1.734001e+01	3.384999e+01	20151202_gfpNIPBLcf1_G2G1\MitoSys2\LSM\gfpNIPBLcF1_G1\DE_W0002_P0044\DE_2_W0002_P0044_T0001\TR1_W0001_P0114\TR1_2_W0001_P0114_T0001_R1_P3_K1_Ch2-Ch1.zen
1.740001e+01	3.314999e+01	20151202_gfpNIPBLcf1_G2G1\MitoSys2\LSM\gfpNIPBLcF1_G1\DE_W0002_P0044\DE_2_W0002_P0044_T0001\TR1_W0001_P0114\TR1_2_W0001_P0114_T0001_R1_P3_K1_Ch2-Ch1.zen
1.746001e+01	3.434999e+01	20151202_gfpNIPBLcf1_G2G1\MitoSys2\LSM\gfpNIPBLcF1_G1\DE_W0002_P0044\DE_2_W0002_P0044_T0001\TR1_W0001_P0114\TR1_2_W0001_P0114_T0001_R1_P3_K1_Ch2-Ch1.zen
1.752001e+01	3.023332e+01	20151202_gfpNIPBLcf1_G2G1\MitoSys2\LSM\gfpNIPBLcF1_G1\DE_W0002_P0044\DE_2_W0002_P0044_T0001\TR1_W0001_P0114\TR1_2_W0001_P0114_T0001_R1_P3_K1_Ch2-Ch1.zen
1.758001e+01	3.206665e+01	20151202_gfpNIPBLcf1_G2G1\MitoSys2\LSM\gfpNIPBLcF1_G1\DE_W0002_P0044\DE_2_W0002_P0044_T0001\TR1_W0001_P0114\TR1_2_W0001_P0114_T0001_R1_P3_K1_Ch2-Ch1.zen
1.764001e+01	3.186665e+01	20151202_gfpNIPBLcf1_G2G1\MitoSys2\LSM\gfpNIPBLcF1_G1\DE_W0002_P0044\DE_2_W0002_P0044_T0001\TR1_W0001_P0114\TR1_2_W0001_P0114_T0001_R1_P3_K1_Ch2-Ch1.zen
1.770001e+01	2.889999e+01	20151202_gfpNIPBLcf1_G2G1\MitoSys2\LSM\gfpNIPBLcF1_G1\DE_W0002_P0044\DE_2_W0002_P0044_T0001\TR1_W0001_P0114\TR1_2_W0001_P0114_T0001_R1_P3_K1_Ch2-Ch1.zen
1.776001e+01	2.991665e+01	20151202_gfpNIPBLcf1_G2G1\MitoSys2\LSM\gfpNIPBLcF1_G1\DE_W0002_P0044\DE_2_W0002_P0044_T0001\TR1_W0001_P0114\TR1_2_W0001_P0114_T0001_R1_P3_K1_Ch2-Ch1.zen
1.782001e+01	2.861666e+01	20151202_gfpNIPBLcf1_G2G1\MitoSys2\LSM\gfpNIPBLcF1_G1\DE_W0002_P0044\DE_2_W0002_P0044_T0001\TR1_W0001_P0114\TR1_2_W0001_P0114_T0001_R1_P3_K1_Ch2-Ch1.zen
1.788001e+01	3.011665e+01	20151202_gfpNIPBLcf1_G2G1\MitoSys2\LSM\gfpNIPBLcF1_G1\DE_W0002_P0044\DE_2_W0002_P0044_T0001\TR1_W0001_P0114\TR1_2_W0001_P0114_T0001_R1_P3_K1_Ch2-Ch1.zen
1.794001e+01	2.968332e+01	20151202_gfpNIPBLcf1_G2G1\MitoSys2\LSM\gfpNIPBLcF1_G1\DE_W0002_P0044\DE_2_W0002_P0044_T0001\TR1_W0001_P0114\TR1_2_W0001_P0114_T0001_R1_P3_K1_Ch2-Ch1.zen
1.800001e+01	2.728332e+01	20151202_gfpNIPBLcf1_G2G1\MitoSys2\LSM\gfpNIPBLcF1_G1\DE_W0002_P0044\DE_2_W0002_P0044_T0001\TR1_W0001_P0114\TR1_2_W0001_P0114_T0001_R1_P3_K1_Ch2-Ch1.zen
1.806001e+01	2.644999e+01	20151202_gfpNIPBLcf1_G2G1\MitoSys2\LSM\gfpNIPBLcF1_G1\DE_W0002_P0044\DE_2_W0002_P0044_T0001\TR1_W0001_P0114\TR1_2_W0001_P0114_T0001_R1_P3_K1_Ch2-Ch1.zen
1.812001e+01	2.604999e+01	20151202_gfpNIPBLcf1_G2G1\MitoSys2\LSM\gfpNIPBLcF1_G1\DE_W0002_P0044\DE_2_W0002_P0044_T0001\TR1_W0001_P0114\TR1_2_W0001_P0114_T0001_R1_P3_K1_Ch2-Ch1.zen
1.818001e+01	2.839999e+01	20151202_gfpNIPBLcf1_G2G1\MitoSys2\LSM\gfpNIPBLcF1_G1\DE_W0002_P0044\DE_2_W0002_P0044_T0001\TR1_W0001_P0114\TR1_2_W0001_P0114_T0001_R1_P3_K1_Ch2-Ch1.zen
1.824001e+01	2.648332e+01	20151202_gfpNIPBLcf1_G2G1\MitoSys2\LSM\gfpNIPBLcF1_G1\DE_W0002_P0044\DE_2_W0002_P0044_T0001\TR1_W0001_P0114\TR1_2_W0001_P0114_T0001_R1_P3_K1_Ch2-Ch1.zen
1.830001e+01	2.694999e+01	20151202_gfpNIPBLcf1_G2G1\MitoSys2\LSM\gfpNIPBLcF1_G1\DE_W0002_P0044\DE_2_W0002_P0044_T0001\TR1_W0001_P0114\TR1_2_W0001_P0114_T0001_R1_P3_K1_Ch2-Ch1.zen
1.836001e+01	2.749999e+01	20151202_gfpNIPBLcf1_G2G1\MitoSys2\LSM\gfpNIPBLcF1_G1\DE_W0002_P0044\DE_2_W0002_P0044_T0001\TR1_W0001_P0114\TR1_2_W0001_P0114_T0001_R1_P3_K1_Ch2-Ch1.zen
1.842001e+01	3.066665e+01	20151202_gfpNIPBLcf1_G2G1\MitoSys2\LSM\gfpNIPBLcF1_G1\DE_W0002_P0044\DE_2_W0002_P0044_T0001\TR1_W0001_P0114\TR1_2_W0001_P0114_T0001_R1_P3_K1_Ch2-Ch1.zen
1.848001e+01	2.908332e+01	20151202_gfpNIPBLcf1_G2G1\MitoSys2\LSM\gfpNIPBLcF1_G1\DE_W0002_P0044\DE_2_W0002_P0044_T0001\TR1_W0001_P0114\TR1_2_W0001_P0114_T0001_R1_P3_K1_Ch2-Ch1.zen
1.854001e+01	2.986665e+01	20151202_gfpNIPBLcf1_G2G1\MitoSys2\LSM\gfpNIPBLcF1_G1\DE_W0002_P0044\DE_2_W0002_P0044_T0001\TR1_W0001_P0114\TR1_2_W0001_P0114_T0001_R1_P3_K1_Ch2-Ch1.zen
1.860001e+01	2.894999e+01	20151202_gfpNIPBLcf1_G2G1\MitoSys2\LSM\gfpNIPBLcF1_G1\DE_W0002_P0044\DE_2_W0002_P0044_T0001\TR1_W0001_P0114\TR1_2_W0001_P0114_T0001_R1_P3_K1_Ch2-Ch1.zen
1.866001e+01	2.901665e+01	20151202_gfpNIPBLcf1_G2G1\MitoSys2\LSM\gfpNIPBLcF1_G1\DE_W0002_P0044\DE_2_W0002_P0044_T0001\TR1_W0001_P0114\TR1_2_W0001_P0114_T0001_R1_P3_K1_Ch2-Ch1.zen
1.872001e+01	3.163332e+01	20151202_gfpNIPBLcf1_G2G1\MitoSys2\LSM\gfpNIPBLcF1_G1\DE_W0002_P0044\DE_2_W0002_P0044_T0001\TR1_W0001_P0114\TR1_2_W0001_P0114_T0001_R1_P3_K1_Ch2-Ch1.zen
1.878001e+01	2.908332e+01	20151202_gfpNIPBLcf1_G2G1\MitoSys2\LSM\gfpNIPBLcF1_G1\DE_W0002_P0044\DE_2_W0002_P0044_T0001\TR1_W0001_P0114\TR1_2_W0001_P0114_T0001_R1_P3_K1_Ch2-Ch1.zen
1.884001e+01	2.928332e+01	20151202_gfpNIPBLcf1_G2G1\MitoSys2\LSM\gfpNIPBLcF1_G1\DE_W0002_P0044\DE_2_W0002_P0044_T0001\TR1_W0001_P0114\TR1_2_W0001_P0114_T0001_R1_P3_K1_Ch2-Ch1.zen
1.890001e+01	2.961665e+01	20151202_gfpNIPBLcf1_G2G1\MitoSys2\LSM\gfpNIPBLcF1_G1\DE_W0002_P0044\DE_2_W0002_P0044_T0001\TR1_W0001_P0114\TR1_2_W0001_P0114_T0001_R1_P3_K1_Ch2-Ch1.zen
1.896001e+01	2.798332e+01	20151202_gfpNIPBLcf1_G2G1\MitoSys2\LSM\gfpNIPBLcF1_G1\DE_W0002_P0044\DE_2_W0002_P0044_T0001\TR1_W0001_P0114\TR1_2_W0001_P0114_T0001_R1_P3_K1_Ch2-Ch1.zen
1.902001e+01	2.678332e+01	20151202_gfpNIPBLcf1_G2G1\MitoSys2\LSM\gfpNIPBLcF1_G1\DE_W0002_P0044\DE_2_W0002_P0044_T0001\TR1_W0001_P0114\TR1_2_W0001_P0114_T0001_R1_P3_K1_Ch2-Ch1.zen
1.908001e+01	2.919999e+01	20151202_gfpNIPBLcf1_G2G1\MitoSys2\LSM\gfpNIPBLcF1_G1\DE_W0002_P0044\DE_2_W0002_P0044_T0001\TR1_W0001_P0114\TR1_2_W0001_P0114_T0001_R1_P3_K1_Ch2-Ch1.zen
1.914001e+01	3.039999e+01	20151202_gfpNIPBLcf1_G2G1\MitoSys2\LSM\gfpNIPBLcF1_G1\DE_W0002_P0044\DE_2_W0002_P0044_T0001\TR1_W0001_P0114\TR1_2_W0001_P0114_T0001_R1_P3_K1_Ch2-Ch1.zen
1.920001e+01	2.678332e+01	20151202_gfpNIPBLcf1_G2G1\MitoSys2\LSM\gfpNIPBLcF1_G1\DE_W0002_P0044\DE_2_W0002_P0044_T0001\TR1_W0001_P0114\TR1_2_W0001_P0114_T0001_R1_P3_K1_Ch2-Ch1.zen
1.926001e+01	2.518332e+01	20151202_gfpNIPBLcf1_G2G1\MitoSys2\LSM\gfpNIPBLcF1_G1\DE_W0002_P0044\DE_2_W0002_P0044_T0001\TR1_W0001_P0114\TR1_2_W0001_P0114_T0001_R1_P3_K1_Ch2-Ch1.zen
1.932001e+01	2.659999e+01	20151202_gfpNIPBLcf1_G2G1\MitoSys2\LSM\gfpNIPBLcF1_G1\DE_W0002_P0044\DE_2_W0002_P0044_T0001\TR1_W0001_P0114\TR1_2_W0001_P0114_T0001_R1_P3_K1_Ch2-Ch1.zen
1.938001e+01	2.456666e+01	20151202_gfpNIPBLcf1_G2G1\MitoSys2\LSM\gfpNIPBLcF1_G1\DE_W0002_P0044\DE_2_W0002_P0044_T0001\TR1_W0001_P0114\TR1_2_W0001_P0114_T0001_R1_P3_K1_Ch2-Ch1.zen
1.944001e+01	2.343332e+01	20151202_gfpNIPBLcf1_G2G1\MitoSys2\LSM\gfpNIPBLcF1_G1\DE_W0002_P0044\DE_2_W0002_P0044_T0001\TR1_W0001_P0114\TR1_2_W0001_P0114_T0001_R1_P3_K1_Ch2-Ch1.zen
1.950001e+01	2.493332e+01	20151202_gfpNIPBLcf1_G2G1\MitoSys2\LSM\gfpNIPBLcF1_G1\DE_W0002_P0044\DE_2_W0002_P0044_T0001\TR1_W0001_P0114\TR1_2_W0001_P0114_T0001_R1_P3_K1_Ch2-Ch1.zen
1.956001e+01	2.801665e+01	20151202_gfpNIPBLcf1_G2G1\MitoSys2\LSM\gfpNIPBLcF1_G1\DE_W0002_P0044\DE_2_W0002_P0044_T0001\TR1_W0001_P0114\TR1_2_W0001_P0114_T0001_R1_P3_K1_Ch2-Ch1.zen
1.962001e+01	2.976665e+01	20151202_gfpNIPBLcf1_G2G1\MitoSys2\LSM\gfpNIPBLcF1_G1\DE_W0002_P0044\DE_2_W0002_P0044_T0001\TR1_W0001_P0114\TR1_2_W0001_P0114_T0001_R1_P3_K1_Ch2-Ch1.zen
1.968001e+01	2.626665e+01	20151202_gfpNIPBLcf1_G2G1\MitoSys2\LSM\gfpNIPBLcF1_G1\DE_W0002_P0044\DE_2_W0002_P0044_T0001\TR1_W0001_P0114\TR1_2_W0001_P0114_T0001_R1_P3_K1_Ch2-Ch1.zen
1.974001e+01	2.743332e+01	20151202_gfpNIPBLcf1_G2G1\MitoSys2\LSM\gfpNIPBLcF1_G1\DE_W0002_P0044\DE_2_W0002_P0044_T0001\TR1_W0001_P0114\TR1_2_W0001_P0114_T0001_R1_P3_K1_Ch2-Ch1.zen
1.980001e+01	2.998332e+01	20151202_gfpNIPBLcf1_G2G1\MitoSys2\LSM\gfpNIPBLcF1_G1\DE_W0002_P0044\DE_2_W0002_P0044_T0001\TR1_W0001_P0114\TR1_2_W0001_P0114_T0001_R1_P3_K1_Ch2-Ch1.zen
1.986001e+01	3.059999e+01	20151202_gfpNIPBLcf1_G2G1\MitoSys2\LSM\gfpNIPBLcF1_G1\DE_W0002_P0044\DE_2_W0002_P0044_T0001\TR1_W0001_P0114\TR1_2_W0001_P0114_T0001_R1_P3_K1_Ch2-Ch1.zen
1.992001e+01	2.691665e+01	20151202_gfpNIPBLcf1_G2G1\MitoSys2\LSM\gfpNIPBLcF1_G1\DE_W0002_P0044\DE_2_W0002_P0044_T0001\TR1_W0001_P0114\TR1_2_W0001_P0114_T0001_R1_P3_K1_Ch2-Ch1.zen
1.998001e+01	2.573332e+01	20151202_gfpNIPBLcf1_G2G1\MitoSys2\LSM\gfpNIPBLcF1_G1\DE_W0002_P0044\DE_2_W0002_P0044_T0001\TR1_W0001_P0114\TR1_2_W0001_P0114_T0001_R1_P3_K1_Ch2-Ch1.zen
2.004001e+01	2.448332e+01	20151202_gfpNIPBLcf1_G2G1\MitoSys2\LSM\gfpNIPBLcF1_G1\DE_W0002_P0044\DE_2_W0002_P0044_T0001\TR1_W0001_P0114\TR1_2_W0001_P0114_T0001_R1_P3_K1_Ch2-Ch1.zen
2.010001e+01	2.268332e+01	20151202_gfpNIPBLcf1_G2G1\MitoSys2\LSM\gfpNIPBLcF1_G1\DE_W0002_P0044\DE_2_W0002_P0044_T0001\TR1_W0001_P0114\TR1_2_W0001_P0114_T0001_R1_P3_K1_Ch2-Ch1.zen
2.016001e+01	3.003332e+01	20151202_gfpNIPBLcf1_G2G1\MitoSys2\LSM\gfpNIPBLcF1_G1\DE_W0002_P0044\DE_2_W0002_P0044_T0001\TR1_W0001_P0114\TR1_2_W0001_P0114_T0001_R1_P3_K1_Ch2-Ch1.zen
2.022001e+01	3.304999e+01	20151202_gfpNIPBLcf1_G2G1\MitoSys2\LSM\gfpNIPBLcF1_G1\DE_W0002_P0044\DE_2_W0002_P0044_T0001\TR1_W0001_P0114\TR1_2_W0001_P0114_T0001_R1_P3_K1_Ch2-Ch1.zen
2.028001e+01	2.869999e+01	20151202_gfpNIPBLcf1_G2G1\MitoSys2\LSM\gfpNIPBLcF1_G1\DE_W0002_P0044\DE_2_W0002_P0044_T0001\TR1_W0001_P0114\TR1_2_W0001_P0114_T0001_R1_P3_K1_Ch2-Ch1.zen
2.034001e+01	3.146665e+01	20151202_gfpNIPBLcf1_G2G1\MitoSys2\LSM\gfpNIPBLcF1_G1\DE_W0002_P0044\DE_2_W0002_P0044_T0001\TR1_W0001_P0114\TR1_2_W0001_P0114_T0001_R1_P3_K1_Ch2-Ch1.zen
2.040001e+01	3.373332e+01	20151202_gfpNIPBLcf1_G2G1\MitoSys2\LSM\gfpNIPBLcF1_G1\DE_W0002_P0044\DE_2_W0002_P0044_T0001\TR1_W0001_P0114\TR1_2_W0001_P0114_T0001_R1_P3_K1_Ch2-Ch1.zen
2.046001e+01	3.316665e+01	20151202_gfpNIPBLcf1_G2G1\MitoSys2\LSM\gfpNIPBLcF1_G1\DE_W0002_P0044\DE_2_W0002_P0044_T0001\TR1_W0001_P0114\TR1_2_W0001_P0114_T0001_R1_P3_K1_Ch2-Ch1.zen
2.052001e+01	3.098332e+01	20151202_gfpNIPBLcf1_G2G1\MitoSys2\LSM\gfpNIPBLcF1_G1\DE_W0002_P0044\DE_2_W0002_P0044_T0001\TR1_W0001_P0114\TR1_2_W0001_P0114_T0001_R1_P3_K1_Ch2-Ch1.zen
2.058001e+01	3.296665e+01	20151202_gfpNIPBLcf1_G2G1\MitoSys2\LSM\gfpNIPBLcF1_G1\DE_W0002_P0044\DE_2_W0002_P0044_T0001\TR1_W0001_P0114\TR1_2_W0001_P0114_T0001_R1_P3_K1_Ch2-Ch1.zen
2.064001e+01	3.146665e+01	20151202_gfpNIPBLcf1_G2G1\MitoSys2\LSM\gfpNIPBLcF1_G1\DE_W0002_P0044\DE_2_W0002_P0044_T0001\TR1_W0001_P0114\TR1_2_W0001_P0114_T0001_R1_P3_K1_Ch2-Ch1.zen
2.070001e+01	2.918332e+01	20151202_gfpNIPBLcf1_G2G1\MitoSys2\LSM\gfpNIPBLcF1_G1\DE_W0002_P0044\DE_2_W0002_P0044_T0001\TR1_W0001_P0114\TR1_2_W0001_P0114_T0001_R1_P3_K1_Ch2-Ch1.zen
2.076001e+01	3.083332e+01	20151202_gfpNIPBLcf1_G2G1\MitoSys2\LSM\gfpNIPBLcF1_G1\DE_W0002_P0044\DE_2_W0002_P0044_T0001\TR1_W0001_P0114\TR1_2_W0001_P0114_T0001_R1_P3_K1_Ch2-Ch1.zen
2.082001e+01	2.664999e+01	20151202_gfpNIPBLcf1_G2G1\MitoSys2\LSM\gfpNIPBLcF1_G1\DE_W0002_P0044\DE_2_W0002_P0044_T0001\TR1_W0001_P0114\TR1_2_W0001_P0114_T0001_R1_P3_K1_Ch2-Ch1.zen
2.088001e+01	2.651665e+01	20151202_gfpNIPBLcf1_G2G1\MitoSys2\LSM\gfpNIPBLcF1_G1\DE_W0002_P0044\DE_2_W0002_P0044_T0001\TR1_W0001_P0114\TR1_2_W0001_P0114_T0001_R1_P3_K1_Ch2-Ch1.zen
2.094001e+01	2.596666e+01	20151202_gfpNIPBLcf1_G2G1\MitoSys2\LSM\gfpNIPBLcF1_G1\DE_W0002_P0044\DE_2_W0002_P0044_T0001\TR1_W0001_P0114\TR1_2_W0001_P0114_T0001_R1_P3_K1_Ch2-Ch1.zen
2.100001e+01	2.638332e+01	20151202_gfpNIPBLcf1_G2G1\MitoSys2\LSM\gfpNIPBLcF1_G1\DE_W0002_P0044\DE_2_W0002_P0044_T0001\TR1_W0001_P0114\TR1_2_W0001_P0114_T0001_R1_P3_K1_Ch2-Ch1.zen
2.106001e+01	2.958332e+01	20151202_gfpNIPBLcf1_G2G1\MitoSys2\LSM\gfpNIPBLcF1_G1\DE_W0002_P0044\DE_2_W0002_P0044_T0001\TR1_W0001_P0114\TR1_2_W0001_P0114_T0001_R1_P3_K1_Ch2-Ch1.zen
2.112001e+01	2.739999e+01	20151202_gfpNIPBLcf1_G2G1\MitoSys2\LSM\gfpNIPBLcF1_G1\DE_W0002_P0044\DE_2_W0002_P0044_T0001\TR1_W0001_P0114\TR1_2_W0001_P0114_T0001_R1_P3_K1_Ch2-Ch1.zen
2.118001e+01	2.413332e+01	20151202_gfpNIPBLcf1_G2G1\MitoSys2\LSM\gfpNIPBLcF1_G1\DE_W0002_P0044\DE_2_W0002_P0044_T0001\TR1_W0001_P0114\TR1_2_W0001_P0114_T0001_R1_P3_K1_Ch2-Ch1.zen
2.124001e+01	2.269999e+01	20151202_gfpNIPBLcf1_G2G1\MitoSys2\LSM\gfpNIPBLcF1_G1\DE_W0002_P0044\DE_2_W0002_P0044_T0001\TR1_W0001_P0114\TR1_2_W0001_P0114_T0001_R1_P3_K1_Ch2-Ch1.zen
2.130001e+01	2.226666e+01	20151202_gfpNIPBLcf1_G2G1\MitoSys2\LSM\gfpNIPBLcF1_G1\DE_W0002_P0044\DE_2_W0002_P0044_T0001\TR1_W0001_P0114\TR1_2_W0001_P0114_T0001_R1_P3_K1_Ch2-Ch1.zen
2.136001e+01	2.526666e+01	20151202_gfpNIPBLcf1_G2G1\MitoSys2\LSM\gfpNIPBLcF1_G1\DE_W0002_P0044\DE_2_W0002_P0044_T0001\TR1_W0001_P0114\TR1_2_W0001_P0114_T0001_R1_P3_K1_Ch2-Ch1.zen
2.142001e+01	2.576666e+01	20151202_gfpNIPBLcf1_G2G1\MitoSys2\LSM\gfpNIPBLcF1_G1\DE_W0002_P0044\DE_2_W0002_P0044_T0001\TR1_W0001_P0114\TR1_2_W0001_P0114_T0001_R1_P3_K1_Ch2-Ch1.zen
2.148001e+01	2.463332e+01	20151202_gfpNIPBLcf1_G2G1\MitoSys2\LSM\gfpNIPBLcF1_G1\DE_W0002_P0044\DE_2_W0002_P0044_T0001\TR1_W0001_P0114\TR1_2_W0001_P0114_T0001_R1_P3_K1_Ch2-Ch1.zen
2.154001e+01	2.641666e+01	20151202_gfpNIPBLcf1_G2G1\MitoSys2\LSM\gfpNIPBLcF1_G1\DE_W0002_P0044\DE_2_W0002_P0044_T0001\TR1_W0001_P0114\TR1_2_W0001_P0114_T0001_R1_P3_K1_Ch2-Ch1.zen
2.160001e+01	2.643332e+01	20151202_gfpNIPBLcf1_G2G1\MitoSys2\LSM\gfpNIPBLcF1_G1\DE_W0002_P0044\DE_2_W0002_P0044_T0001\TR1_W0001_P0114\TR1_2_W0001_P0114_T0001_R1_P3_K1_Ch2-Ch1.zen
2.166001e+01	2.538332e+01	20151202_gfpNIPBLcf1_G2G1\MitoSys2\LSM\gfpNIPBLcF1_G1\DE_W0002_P0044\DE_2_W0002_P0044_T0001\TR1_W0001_P0114\TR1_2_W0001_P0114_T0001_R1_P3_K1_Ch2-Ch1.zen
2.172001e+01	2.861666e+01	20151202_gfpNIPBLcf1_G2G1\MitoSys2\LSM\gfpNIPBLcF1_G1\DE_W0002_P0044\DE_2_W0002_P0044_T0001\TR1_W0001_P0114\TR1_2_W0001_P0114_T0001_R1_P3_K1_Ch2-Ch1.zen
2.178001e+01	2.659999e+01	20151202_gfpNIPBLcf1_G2G1\MitoSys2\LSM\gfpNIPBLcF1_G1\DE_W0002_P0044\DE_2_W0002_P0044_T0001\TR1_W0001_P0114\TR1_2_W0001_P0114_T0001_R1_P3_K1_Ch2-Ch1.zen
2.184001e+01	2.551666e+01	20151202_gfpNIPBLcf1_G2G1\MitoSys2\LSM\gfpNIPBLcF1_G1\DE_W0002_P0044\DE_2_W0002_P0044_T0001\TR1_W0001_P0114\TR1_2_W0001_P0114_T0001_R1_P3_K1_Ch2-Ch1.zen
2.190001e+01	2.649999e+01	20151202_gfpNIPBLcf1_G2G1\MitoSys2\LSM\gfpNIPBLcF1_G1\DE_W0002_P0044\DE_2_W0002_P0044_T0001\TR1_W0001_P0114\TR1_2_W0001_P0114_T0001_R1_P3_K1_Ch2-Ch1.zen
2.196001e+01	2.741665e+01	20151202_gfpNIPBLcf1_G2G1\MitoSys2\LSM\gfpNIPBLcF1_G1\DE_W0002_P0044\DE_2_W0002_P0044_T0001\TR1_W0001_P0114\TR1_2_W0001_P0114_T0001_R1_P3_K1_Ch2-Ch1.zen
2.202001e+01	2.788332e+01	20151202_gfpNIPBLcf1_G2G1\MitoSys2\LSM\gfpNIPBLcF1_G1\DE_W0002_P0044\DE_2_W0002_P0044_T0001\TR1_W0001_P0114\TR1_2_W0001_P0114_T0001_R1_P3_K1_Ch2-Ch1.zen
2.208001e+01	2.753332e+01	20151202_gfpNIPBLcf1_G2G1\MitoSys2\LSM\gfpNIPBLcF1_G1\DE_W0002_P0044\DE_2_W0002_P0044_T0001\TR1_W0001_P0114\TR1_2_W0001_P0114_T0001_R1_P3_K1_Ch2-Ch1.zen
2.214001e+01	2.819999e+01	20151202_gfpNIPBLcf1_G2G1\MitoSys2\LSM\gfpNIPBLcF1_G1\DE_W0002_P0044\DE_2_W0002_P0044_T0001\TR1_W0001_P0114\TR1_2_W0001_P0114_T0001_R1_P3_K1_Ch2-Ch1.zen
2.220001e+01	2.778332e+01	20151202_gfpNIPBLcf1_G2G1\MitoSys2\LSM\gfpNIPBLcF1_G1\DE_W0002_P0044\DE_2_W0002_P0044_T0001\TR1_W0001_P0114\TR1_2_W0001_P0114_T0001_R1_P3_K1_Ch2-Ch1.zen
2.226001e+01	3.263332e+01	20151202_gfpNIPBLcf1_G2G1\MitoSys2\LSM\gfpNIPBLcF1_G1\DE_W0002_P0044\DE_2_W0002_P0044_T0001\TR1_W0001_P0114\TR1_2_W0001_P0114_T0001_R1_P3_K1_Ch2-Ch1.zen
2.232001e+01	2.851665e+01	20151202_gfpNIPBLcf1_G2G1\MitoSys2\LSM\gfpNIPBLcF1_G1\DE_W0002_P0044\DE_2_W0002_P0044_T0001\TR1_W0001_P0114\TR1_2_W0001_P0114_T0001_R1_P3_K1_Ch2-Ch1.zen
2.238001e+01	2.604999e+01	20151202_gfpNIPBLcf1_G2G1\MitoSys2\LSM\gfpNIPBLcF1_G1\DE_W0002_P0044\DE_2_W0002_P0044_T0001\TR1_W0001_P0114\TR1_2_W0001_P0114_T0001_R1_P3_K1_Ch2-Ch1.zen
2.244001e+01	2.684999e+01	20151202_gfpNIPBLcf1_G2G1\MitoSys2\LSM\gfpNIPBLcF1_G1\DE_W0002_P0044\DE_2_W0002_P0044_T0001\TR1_W0001_P0114\TR1_2_W0001_P0114_T0001_R1_P3_K1_Ch2-Ch1.zen
2.250001e+01	3.058332e+01	20151202_gfpNIPBLcf1_G2G1\MitoSys2\LSM\gfpNIPBLcF1_G1\DE_W0002_P0044\DE_2_W0002_P0044_T0001\TR1_W0001_P0114\TR1_2_W0001_P0114_T0001_R1_P3_K1_Ch2-Ch1.zen
2.256001e+01	2.876665e+01	20151202_gfpNIPBLcf1_G2G1\MitoSys2\LSM\gfpNIPBLcF1_G1\DE_W0002_P0044\DE_2_W0002_P0044_T0001\TR1_W0001_P0114\TR1_2_W0001_P0114_T0001_R1_P3_K1_Ch2-Ch1.zen
2.262001e+01	2.848332e+01	20151202_gfpNIPBLcf1_G2G1\MitoSys2\LSM\gfpNIPBLcF1_G1\DE_W0002_P0044\DE_2_W0002_P0044_T0001\TR1_W0001_P0114\TR1_2_W0001_P0114_T0001_R1_P3_K1_Ch2-Ch1.zen
2.268001e+01	2.806665e+01	20151202_gfpNIPBLcf1_G2G1\MitoSys2\LSM\gfpNIPBLcF1_G1\DE_W0002_P0044\DE_2_W0002_P0044_T0001\TR1_W0001_P0114\TR1_2_W0001_P0114_T0001_R1_P3_K1_Ch2-Ch1.zen
2.274001e+01	3.161665e+01	20151202_gfpNIPBLcf1_G2G1\MitoSys2\LSM\gfpNIPBLcF1_G1\DE_W0002_P0044\DE_2_W0002_P0044_T0001\TR1_W0001_P0114\TR1_2_W0001_P0114_T0001_R1_P3_K1_Ch2-Ch1.zen
2.280001e+01	3.126665e+01	20151202_gfpNIPBLcf1_G2G1\MitoSys2\LSM\gfpNIPBLcF1_G1\DE_W0002_P0044\DE_2_W0002_P0044_T0001\TR1_W0001_P0114\TR1_2_W0001_P0114_T0001_R1_P3_K1_Ch2-Ch1.zen
2.286001e+01	3.474998e+01	20151202_gfpNIPBLcf1_G2G1\MitoSys2\LSM\gfpNIPBLcF1_G1\DE_W0002_P0044\DE_2_W0002_P0044_T0001\TR1_W0001_P0114\TR1_2_W0001_P0114_T0001_R1_P3_K1_Ch2-Ch1.zen
2.292001e+01	3.029999e+01	20151202_gfpNIPBLcf1_G2G1\MitoSys2\LSM\gfpNIPBLcF1_G1\DE_W0002_P0044\DE_2_W0002_P0044_T0001\TR1_W0001_P0114\TR1_2_W0001_P0114_T0001_R1_P3_K1_Ch2-Ch1.zen
2.298001e+01	2.933332e+01	20151202_gfpNIPBLcf1_G2G1\MitoSys2\LSM\gfpNIPBLcF1_G1\DE_W0002_P0044\DE_2_W0002_P0044_T0001\TR1_W0001_P0114\TR1_2_W0001_P0114_T0001_R1_P3_K1_Ch2-Ch1.zen
2.304001e+01	3.058332e+01	20151202_gfpNIPBLcf1_G2G1\MitoSys2\LSM\gfpNIPBLcF1_G1\DE_W0002_P0044\DE_2_W0002_P0044_T0001\TR1_W0001_P0114\TR1_2_W0001_P0114_T0001_R1_P3_K1_Ch2-Ch1.zen
2.310001e+01	3.013332e+01	20151202_gfpNIPBLcf1_G2G1\MitoSys2\LSM\gfpNIPBLcF1_G1\DE_W0002_P0044\DE_2_W0002_P0044_T0001\TR1_W0001_P0114\TR1_2_W0001_P0114_T0001_R1_P3_K1_Ch2-Ch1.zen
2.316001e+01	2.496666e+01	20151202_gfpNIPBLcf1_G2G1\MitoSys2\LSM\gfpNIPBLcF1_G1\DE_W0002_P0044\DE_2_W0002_P0044_T0001\TR1_W0001_P0114\TR1_2_W0001_P0114_T0001_R1_P3_K1_Ch2-Ch1.zen
2.322001e+01	2.481666e+01	20151202_gfpNIPBLcf1_G2G1\MitoSys2\LSM\gfpNIPBLcF1_G1\DE_W0002_P0044\DE_2_W0002_P0044_T0001\TR1_W0001_P0114\TR1_2_W0001_P0114_T0001_R1_P3_K1_Ch2-Ch1.zen
2.328001e+01	2.649999e+01	20151202_gfpNIPBLcf1_G2G1\MitoSys2\LSM\gfpNIPBLcF1_G1\DE_W0002_P0044\DE_2_W0002_P0044_T0001\TR1_W0001_P0114\TR1_2_W0001_P0114_T0001_R1_P3_K1_Ch2-Ch1.zen
2.334001e+01	2.924999e+01	20151202_gfpNIPBLcf1_G2G1\MitoSys2\LSM\gfpNIPBLcF1_G1\DE_W0002_P0044\DE_2_W0002_P0044_T0001\TR1_W0001_P0114\TR1_2_W0001_P0114_T0001_R1_P3_K1_Ch2-Ch1.zen
2.340001e+01	3.118332e+01	20151202_gfpNIPBLcf1_G2G1\MitoSys2\LSM\gfpNIPBLcF1_G1\DE_W0002_P0044\DE_2_W0002_P0044_T0001\TR1_W0001_P0114\TR1_2_W0001_P0114_T0001_R1_P3_K1_Ch2-Ch1.zen
2.346001e+01	2.821666e+01	20151202_gfpNIPBLcf1_G2G1\MitoSys2\LSM\gfpNIPBLcF1_G1\DE_W0002_P0044\DE_2_W0002_P0044_T0001\TR1_W0001_P0114\TR1_2_W0001_P0114_T0001_R1_P3_K1_Ch2-Ch1.zen
2.352001e+01	2.903332e+01	20151202_gfpNIPBLcf1_G2G1\MitoSys2\LSM\gfpNIPBLcF1_G1\DE_W0002_P0044\DE_2_W0002_P0044_T0001\TR1_W0001_P0114\TR1_2_W0001_P0114_T0001_R1_P3_K1_Ch2-Ch1.zen
2.358001e+01	3.101665e+01	20151202_gfpNIPBLcf1_G2G1\MitoSys2\LSM\gfpNIPBLcF1_G1\DE_W0002_P0044\DE_2_W0002_P0044_T0001\TR1_W0001_P0114\TR1_2_W0001_P0114_T0001_R1_P3_K1_Ch2-Ch1.zen
2.364001e+01	2.463332e+01	20151202_gfpNIPBLcf1_G2G1\MitoSys2\LSM\gfpNIPBLcF1_G1\DE_W0002_P0044\DE_2_W0002_P0044_T0001\TR1_W0001_P0114\TR1_2_W0001_P0114_T0001_R1_P3_K1_Ch2-Ch1.zen
2.370001e+01	2.499999e+01	20151202_gfpNIPBLcf1_G2G1\MitoSys2\LSM\gfpNIPBLcF1_G1\DE_W0002_P0044\DE_2_W0002_P0044_T0001\TR1_W0001_P0114\TR1_2_W0001_P0114_T0001_R1_P3_K1_Ch2-Ch1.zen
2.376001e+01	2.536666e+01	20151202_gfpNIPBLcf1_G2G1\MitoSys2\LSM\gfpNIPBLcF1_G1\DE_W0002_P0044\DE_2_W0002_P0044_T0001\TR1_W0001_P0114\TR1_2_W0001_P0114_T0001_R1_P3_K1_Ch2-Ch1.zen
2.382001e+01	2.838332e+01	20151202_gfpNIPBLcf1_G2G1\MitoSys2\LSM\gfpNIPBLcF1_G1\DE_W0002_P0044\DE_2_W0002_P0044_T0001\TR1_W0001_P0114\TR1_2_W0001_P0114_T0001_R1_P3_K1_Ch2-Ch1.zen
2.388001e+01	2.916665e+01	20151202_gfpNIPBLcf1_G2G1\MitoSys2\LSM\gfpNIPBLcF1_G1\DE_W0002_P0044\DE_2_W0002_P0044_T0001\TR1_W0001_P0114\TR1_2_W0001_P0114_T0001_R1_P3_K1_Ch2-Ch1.zen
2.394001e+01	2.914999e+01	20151202_gfpNIPBLcf1_G2G1\MitoSys2\LSM\gfpNIPBLcF1_G1\DE_W0002_P0044\DE_2_W0002_P0044_T0001\TR1_W0001_P0114\TR1_2_W0001_P0114_T0001_R1_P3_K1_Ch2-Ch1.zen
2.400001e+01	2.814999e+01	20151202_gfpNIPBLcf1_G2G1\MitoSys2\LSM\gfpNIPBLcF1_G1\DE_W0002_P0044\DE_2_W0002_P0044_T0001\TR1_W0001_P0114\TR1_2_W0001_P0114_T0001_R1_P3_K1_Ch2-Ch1.zen
2.406001e+01	2.808332e+01	20151202_gfpNIPBLcf1_G2G1\MitoSys2\LSM\gfpNIPBLcF1_G1\DE_W0002_P0044\DE_2_W0002_P0044_T0001\TR1_W0001_P0114\TR1_2_W0001_P0114_T0001_R1_P3_K1_Ch2-Ch1.zen
2.412001e+01	3.246665e+01	20151202_gfpNIPBLcf1_G2G1\MitoSys2\LSM\gfpNIPBLcF1_G1\DE_W0002_P0044\DE_2_W0002_P0044_T0001\TR1_W0001_P0114\TR1_2_W0001_P0114_T0001_R1_P3_K1_Ch2-Ch1.zen
2.418001e+01	2.848332e+01	20151202_gfpNIPBLcf1_G2G1\MitoSys2\LSM\gfpNIPBLcF1_G1\DE_W0002_P0044\DE_2_W0002_P0044_T0001\TR1_W0001_P0114\TR1_2_W0001_P0114_T0001_R1_P3_K1_Ch2-Ch1.zen
2.424001e+01	2.874999e+01	20151202_gfpNIPBLcf1_G2G1\MitoSys2\LSM\gfpNIPBLcF1_G1\DE_W0002_P0044\DE_2_W0002_P0044_T0001\TR1_W0001_P0114\TR1_2_W0001_P0114_T0001_R1_P3_K1_Ch2-Ch1.zen
2.430001e+01	2.596666e+01	20151202_gfpNIPBLcf1_G2G1\MitoSys2\LSM\gfpNIPBLcF1_G1\DE_W0002_P0044\DE_2_W0002_P0044_T0001\TR1_W0001_P0114\TR1_2_W0001_P0114_T0001_R1_P3_K1_Ch2-Ch1.zen
2.436001e+01	2.903332e+01	20151202_gfpNIPBLcf1_G2G1\MitoSys2\LSM\gfpNIPBLcF1_G1\DE_W0002_P0044\DE_2_W0002_P0044_T0001\TR1_W0001_P0114\TR1_2_W0001_P0114_T0001_R1_P3_K1_Ch2-Ch1.zen
2.442001e+01	2.896665e+01	20151202_gfpNIPBLcf1_G2G1\MitoSys2\LSM\gfpNIPBLcF1_G1\DE_W0002_P0044\DE_2_W0002_P0044_T0001\TR1_W0001_P0114\TR1_2_W0001_P0114_T0001_R1_P3_K1_Ch2-Ch1.zen
2.448001e+01	2.804999e+01	20151202_gfpNIPBLcf1_G2G1\MitoSys2\LSM\gfpNIPBLcF1_G1\DE_W0002_P0044\DE_2_W0002_P0044_T0001\TR1_W0001_P0114\TR1_2_W0001_P0114_T0001_R1_P3_K1_Ch2-Ch1.zen
2.454001e+01	3.049999e+01	20151202_gfpNIPBLcf1_G2G1\MitoSys2\LSM\gfpNIPBLcF1_G1\DE_W0002_P0044\DE_2_W0002_P0044_T0001\TR1_W0001_P0114\TR1_2_W0001_P0114_T0001_R1_P3_K1_Ch2-Ch1.zen
2.460001e+01	2.913332e+01	20151202_gfpNIPBLcf1_G2G1\MitoSys2\LSM\gfpNIPBLcF1_G1\DE_W0002_P0044\DE_2_W0002_P0044_T0001\TR1_W0001_P0114\TR1_2_W0001_P0114_T0001_R1_P3_K1_Ch2-Ch1.zen
2.466001e+01	2.801665e+01	20151202_gfpNIPBLcf1_G2G1\MitoSys2\LSM\gfpNIPBLcF1_G1\DE_W0002_P0044\DE_2_W0002_P0044_T0001\TR1_W0001_P0114\TR1_2_W0001_P0114_T0001_R1_P3_K1_Ch2-Ch1.zen
2.472001e+01	2.963332e+01	20151202_gfpNIPBLcf1_G2G1\MitoSys2\LSM\gfpNIPBLcF1_G1\DE_W0002_P0044\DE_2_W0002_P0044_T0001\TR1_W0001_P0114\TR1_2_W0001_P0114_T0001_R1_P3_K1_Ch2-Ch1.zen
2.478001e+01	2.863332e+01	20151202_gfpNIPBLcf1_G2G1\MitoSys2\LSM\gfpNIPBLcF1_G1\DE_W0002_P0044\DE_2_W0002_P0044_T0001\TR1_W0001_P0114\TR1_2_W0001_P0114_T0001_R1_P3_K1_Ch2-Ch1.zen
2.484001e+01	2.989999e+01	20151202_gfpNIPBLcf1_G2G1\MitoSys2\LSM\gfpNIPBLcF1_G1\DE_W0002_P0044\DE_2_W0002_P0044_T0001\TR1_W0001_P0114\TR1_2_W0001_P0114_T0001_R1_P3_K1_Ch2-Ch1.zen
2.490001e+01	3.019999e+01	20151202_gfpNIPBLcf1_G2G1\MitoSys2\LSM\gfpNIPBLcF1_G1\DE_W0002_P0044\DE_2_W0002_P0044_T0001\TR1_W0001_P0114\TR1_2_W0001_P0114_T0001_R1_P3_K1_Ch2-Ch1.zen
2.496001e+01	2.801665e+01	20151202_gfpNIPBLcf1_G2G1\MitoSys2\LSM\gfpNIPBLcF1_G1\DE_W0002_P0044\DE_2_W0002_P0044_T0001\TR1_W0001_P0114\TR1_2_W0001_P0114_T0001_R1_P3_K1_Ch2-Ch1.zen
2.502001e+01	2.564999e+01	20151202_gfpNIPBLcf1_G2G1\MitoSys2\LSM\gfpNIPBLcF1_G1\DE_W0002_P0044\DE_2_W0002_P0044_T0001\TR1_W0001_P0114\TR1_2_W0001_P0114_T0001_R1_P3_K1_Ch2-Ch1.zen
2.508001e+01	2.771666e+01	20151202_gfpNIPBLcf1_G2G1\MitoSys2\LSM\gfpNIPBLcF1_G1\DE_W0002_P0044\DE_2_W0002_P0044_T0001\TR1_W0001_P0114\TR1_2_W0001_P0114_T0001_R1_P3_K1_Ch2-Ch1.zen
2.514001e+01	2.583332e+01	20151202_gfpNIPBLcf1_G2G1\MitoSys2\LSM\gfpNIPBLcF1_G1\DE_W0002_P0044\DE_2_W0002_P0044_T0001\TR1_W0001_P0114\TR1_2_W0001_P0114_T0001_R1_P3_K1_Ch2-Ch1.zen
2.520001e+01	2.796666e+01	20151202_gfpNIPBLcf1_G2G1\MitoSys2\LSM\gfpNIPBLcF1_G1\DE_W0002_P0044\DE_2_W0002_P0044_T0001\TR1_W0001_P0114\TR1_2_W0001_P0114_T0001_R1_P3_K1_Ch2-Ch1.zen
2.526001e+01	2.651665e+01	20151202_gfpNIPBLcf1_G2G1\MitoSys2\LSM\gfpNIPBLcF1_G1\DE_W0002_P0044\DE_2_W0002_P0044_T0001\TR1_W0001_P0114\TR1_2_W0001_P0114_T0001_R1_P3_K1_Ch2-Ch1.zen
2.532001e+01	2.711666e+01	20151202_gfpNIPBLcf1_G2G1\MitoSys2\LSM\gfpNIPBLcF1_G1\DE_W0002_P0044\DE_2_W0002_P0044_T0001\TR1_W0001_P0114\TR1_2_W0001_P0114_T0001_R1_P3_K1_Ch2-Ch1.zen
2.538001e+01	2.459999e+01	20151202_gfpNIPBLcf1_G2G1\MitoSys2\LSM\gfpNIPBLcF1_G1\DE_W0002_P0044\DE_2_W0002_P0044_T0001\TR1_W0001_P0114\TR1_2_W0001_P0114_T0001_R1_P3_K1_Ch2-Ch1.zen
2.544001e+01	2.486666e+01	20151202_gfpNIPBLcf1_G2G1\MitoSys2\LSM\gfpNIPBLcF1_G1\DE_W0002_P0044\DE_2_W0002_P0044_T0001\TR1_W0001_P0114\TR1_2_W0001_P0114_T0001_R1_P3_K1_Ch2-Ch1.zen
2.550001e+01	2.751665e+01	20151202_gfpNIPBLcf1_G2G1\MitoSys2\LSM\gfpNIPBLcF1_G1\DE_W0002_P0044\DE_2_W0002_P0044_T0001\TR1_W0001_P0114\TR1_2_W0001_P0114_T0001_R1_P3_K1_Ch2-Ch1.zen
2.556001e+01	3.001665e+01	20151202_gfpNIPBLcf1_G2G1\MitoSys2\LSM\gfpNIPBLcF1_G1\DE_W0002_P0044\DE_2_W0002_P0044_T0001\TR1_W0001_P0114\TR1_2_W0001_P0114_T0001_R1_P3_K1_Ch2-Ch1.zen
2.562001e+01	2.988332e+01	20151202_gfpNIPBLcf1_G2G1\MitoSys2\LSM\gfpNIPBLcF1_G1\DE_W0002_P0044\DE_2_W0002_P0044_T0001\TR1_W0001_P0114\TR1_2_W0001_P0114_T0001_R1_P3_K1_Ch2-Ch1.zen
2.568001e+01	2.514999e+01	20151202_gfpNIPBLcf1_G2G1\MitoSys2\LSM\gfpNIPBLcF1_G1\DE_W0002_P0044\DE_2_W0002_P0044_T0001\TR1_W0001_P0114\TR1_2_W0001_P0114_T0001_R1_P3_K1_Ch2-Ch1.zen
2.574001e+01	2.526666e+01	20151202_gfpNIPBLcf1_G2G1\MitoSys2\LSM\gfpNIPBLcF1_G1\DE_W0002_P0044\DE_2_W0002_P0044_T0001\TR1_W0001_P0114\TR1_2_W0001_P0114_T0001_R1_P3_K1_Ch2-Ch1.zen
2.580001e+01	2.303332e+01	20151202_gfpNIPBLcf1_G2G1\MitoSys2\LSM\gfpNIPBLcF1_G1\DE_W0002_P0044\DE_2_W0002_P0044_T0001\TR1_W0001_P0114\TR1_2_W0001_P0114_T0001_R1_P3_K1_Ch2-Ch1.zen
2.586001e+01	2.401666e+01	20151202_gfpNIPBLcf1_G2G1\MitoSys2\LSM\gfpNIPBLcF1_G1\DE_W0002_P0044\DE_2_W0002_P0044_T0001\TR1_W0001_P0114\TR1_2_W0001_P0114_T0001_R1_P3_K1_Ch2-Ch1.zen
2.592001e+01	2.328332e+01	20151202_gfpNIPBLcf1_G2G1\MitoSys2\LSM\gfpNIPBLcF1_G1\DE_W0002_P0044\DE_2_W0002_P0044_T0001\TR1_W0001_P0114\TR1_2_W0001_P0114_T0001_R1_P3_K1_Ch2-Ch1.zen
2.598001e+01	2.431666e+01	20151202_gfpNIPBLcf1_G2G1\MitoSys2\LSM\gfpNIPBLcF1_G1\DE_W0002_P0044\DE_2_W0002_P0044_T0001\TR1_W0001_P0114\TR1_2_W0001_P0114_T0001_R1_P3_K1_Ch2-Ch1.zen
2.604001e+01	2.541666e+01	20151202_gfpNIPBLcf1_G2G1\MitoSys2\LSM\gfpNIPBLcF1_G1\DE_W0002_P0044\DE_2_W0002_P0044_T0001\TR1_W0001_P0114\TR1_2_W0001_P0114_T0001_R1_P3_K1_Ch2-Ch1.zen
2.610001e+01	2.364999e+01	20151202_gfpNIPBLcf1_G2G1\MitoSys2\LSM\gfpNIPBLcF1_G1\DE_W0002_P0044\DE_2_W0002_P0044_T0001\TR1_W0001_P0114\TR1_2_W0001_P0114_T0001_R1_P3_K1_Ch2-Ch1.zen
2.616001e+01	2.538332e+01	20151202_gfpNIPBLcf1_G2G1\MitoSys2\LSM\gfpNIPBLcF1_G1\DE_W0002_P0044\DE_2_W0002_P0044_T0001\TR1_W0001_P0114\TR1_2_W0001_P0114_T0001_R1_P3_K1_Ch2-Ch1.zen
2.622001e+01	2.219999e+01	20151202_gfpNIPBLcf1_G2G1\MitoSys2\LSM\gfpNIPBLcF1_G1\DE_W0002_P0044\DE_2_W0002_P0044_T0001\TR1_W0001_P0114\TR1_2_W0001_P0114_T0001_R1_P3_K1_Ch2-Ch1.zen
2.628001e+01	2.409999e+01	20151202_gfpNIPBLcf1_G2G1\MitoSys2\LSM\gfpNIPBLcF1_G1\DE_W0002_P0044\DE_2_W0002_P0044_T0001\TR1_W0001_P0114\TR1_2_W0001_P0114_T0001_R1_P3_K1_Ch2-Ch1.zen
2.634001e+01	2.531666e+01	20151202_gfpNIPBLcf1_G2G1\MitoSys2\LSM\gfpNIPBLcF1_G1\DE_W0002_P0044\DE_2_W0002_P0044_T0001\TR1_W0001_P0114\TR1_2_W0001_P0114_T0001_R1_P3_K1_Ch2-Ch1.zen
2.640001e+01	2.294999e+01	20151202_gfpNIPBLcf1_G2G1\MitoSys2\LSM\gfpNIPBLcF1_G1\DE_W0002_P0044\DE_2_W0002_P0044_T0001\TR1_W0001_P0114\TR1_2_W0001_P0114_T0001_R1_P3_K1_Ch2-Ch1.zen
2.646001e+01	2.448332e+01	20151202_gfpNIPBLcf1_G2G1\MitoSys2\LSM\gfpNIPBLcF1_G1\DE_W0002_P0044\DE_2_W0002_P0044_T0001\TR1_W0001_P0114\TR1_2_W0001_P0114_T0001_R1_P3_K1_Ch2-Ch1.zen
2.652001e+01	2.661666e+01	20151202_gfpNIPBLcf1_G2G1\MitoSys2\LSM\gfpNIPBLcF1_G1\DE_W0002_P0044\DE_2_W0002_P0044_T0001\TR1_W0001_P0114\TR1_2_W0001_P0114_T0001_R1_P3_K1_Ch2-Ch1.zen
2.658001e+01	2.571666e+01	20151202_gfpNIPBLcf1_G2G1\MitoSys2\LSM\gfpNIPBLcF1_G1\DE_W0002_P0044\DE_2_W0002_P0044_T0001\TR1_W0001_P0114\TR1_2_W0001_P0114_T0001_R1_P3_K1_Ch2-Ch1.zen
2.664001e+01	2.571666e+01	20151202_gfpNIPBLcf1_G2G1\MitoSys2\LSM\gfpNIPBLcF1_G1\DE_W0002_P0044\DE_2_W0002_P0044_T0001\TR1_W0001_P0114\TR1_2_W0001_P0114_T0001_R1_P3_K1_Ch2-Ch1.zen
2.670001e+01	2.668332e+01	20151202_gfpNIPBLcf1_G2G1\MitoSys2\LSM\gfpNIPBLcF1_G1\DE_W0002_P0044\DE_2_W0002_P0044_T0001\TR1_W0001_P0114\TR1_2_W0001_P0114_T0001_R1_P3_K1_Ch2-Ch1.zen
2.676001e+01	2.489999e+01	20151202_gfpNIPBLcf1_G2G1\MitoSys2\LSM\gfpNIPBLcF1_G1\DE_W0002_P0044\DE_2_W0002_P0044_T0001\TR1_W0001_P0114\TR1_2_W0001_P0114_T0001_R1_P3_K1_Ch2-Ch1.zen
2.682001e+01	2.518332e+01	20151202_gfpNIPBLcf1_G2G1\MitoSys2\LSM\gfpNIPBLcF1_G1\DE_W0002_P0044\DE_2_W0002_P0044_T0001\TR1_W0001_P0114\TR1_2_W0001_P0114_T0001_R1_P3_K1_Ch2-Ch1.zen
2.688001e+01	2.519999e+01	20151202_gfpNIPBLcf1_G2G1\MitoSys2\LSM\gfpNIPBLcF1_G1\DE_W0002_P0044\DE_2_W0002_P0044_T0001\TR1_W0001_P0114\TR1_2_W0001_P0114_T0001_R1_P3_K1_Ch2-Ch1.zen
2.694001e+01	2.441666e+01	20151202_gfpNIPBLcf1_G2G1\MitoSys2\LSM\gfpNIPBLcF1_G1\DE_W0002_P0044\DE_2_W0002_P0044_T0001\TR1_W0001_P0114\TR1_2_W0001_P0114_T0001_R1_P3_K1_Ch2-Ch1.zen
2.700001e+01	2.358332e+01	20151202_gfpNIPBLcf1_G2G1\MitoSys2\LSM\gfpNIPBLcF1_G1\DE_W0002_P0044\DE_2_W0002_P0044_T0001\TR1_W0001_P0114\TR1_2_W0001_P0114_T0001_R1_P3_K1_Ch2-Ch1.zen
2.706001e+01	2.508332e+01	20151202_gfpNIPBLcf1_G2G1\MitoSys2\LSM\gfpNIPBLcF1_G1\DE_W0002_P0044\DE_2_W0002_P0044_T0001\TR1_W0001_P0114\TR1_2_W0001_P0114_T0001_R1_P3_K1_Ch2-Ch1.zen
2.712001e+01	2.493332e+01	20151202_gfpNIPBLcf1_G2G1\MitoSys2\LSM\gfpNIPBLcF1_G1\DE_W0002_P0044\DE_2_W0002_P0044_T0001\TR1_W0001_P0114\TR1_2_W0001_P0114_T0001_R1_P3_K1_Ch2-Ch1.zen
2.718001e+01	2.778332e+01	20151202_gfpNIPBLcf1_G2G1\MitoSys2\LSM\gfpNIPBLcF1_G1\DE_W0002_P0044\DE_2_W0002_P0044_T0001\TR1_W0001_P0114\TR1_2_W0001_P0114_T0001_R1_P3_K1_Ch2-Ch1.zen
2.724001e+01	3.338332e+01	20151202_gfpNIPBLcf1_G2G1\MitoSys2\LSM\gfpNIPBLcF1_G1\DE_W0002_P0044\DE_2_W0002_P0044_T0001\TR1_W0001_P0114\TR1_2_W0001_P0114_T0001_R1_P3_K1_Ch2-Ch1.zen
2.730001e+01	2.831665e+01	20151202_gfpNIPBLcf1_G2G1\MitoSys2\LSM\gfpNIPBLcF1_G1\DE_W0002_P0044\DE_2_W0002_P0044_T0001\TR1_W0001_P0114\TR1_2_W0001_P0114_T0001_R1_P3_K1_Ch2-Ch1.zen
2.736001e+01	2.758332e+01	20151202_gfpNIPBLcf1_G2G1\MitoSys2\LSM\gfpNIPBLcF1_G1\DE_W0002_P0044\DE_2_W0002_P0044_T0001\TR1_W0001_P0114\TR1_2_W0001_P0114_T0001_R1_P3_K1_Ch2-Ch1.zen
2.742001e+01	3.111665e+01	20151202_gfpNIPBLcf1_G2G1\MitoSys2\LSM\gfpNIPBLcF1_G1\DE_W0002_P0044\DE_2_W0002_P0044_T0001\TR1_W0001_P0114\TR1_2_W0001_P0114_T0001_R1_P3_K1_Ch2-Ch1.zen
2.748001e+01	2.811666e+01	20151202_gfpNIPBLcf1_G2G1\MitoSys2\LSM\gfpNIPBLcF1_G1\DE_W0002_P0044\DE_2_W0002_P0044_T0001\TR1_W0001_P0114\TR1_2_W0001_P0114_T0001_R1_P3_K1_Ch2-Ch1.zen
2.754001e+01	2.936666e+01	20151202_gfpNIPBLcf1_G2G1\MitoSys2\LSM\gfpNIPBLcF1_G1\DE_W0002_P0044\DE_2_W0002_P0044_T0001\TR1_W0001_P0114\TR1_2_W0001_P0114_T0001_R1_P3_K1_Ch2-Ch1.zen
2.760001e+01	2.383332e+01	20151202_gfpNIPBLcf1_G2G1\MitoSys2\LSM\gfpNIPBLcF1_G1\DE_W0002_P0044\DE_2_W0002_P0044_T0001\TR1_W0001_P0114\TR1_2_W0001_P0114_T0001_R1_P3_K1_Ch2-Ch1.zen
2.766001e+01	2.628332e+01	20151202_gfpNIPBLcf1_G2G1\MitoSys2\LSM\gfpNIPBLcF1_G1\DE_W0002_P0044\DE_2_W0002_P0044_T0001\TR1_W0001_P0114\TR1_2_W0001_P0114_T0001_R1_P3_K1_Ch2-Ch1.zen
2.772001e+01	2.966665e+01	20151202_gfpNIPBLcf1_G2G1\MitoSys2\LSM\gfpNIPBLcF1_G1\DE_W0002_P0044\DE_2_W0002_P0044_T0001\TR1_W0001_P0114\TR1_2_W0001_P0114_T0001_R1_P3_K1_Ch2-Ch1.zen
2.778001e+01	2.863332e+01	20151202_gfpNIPBLcf1_G2G1\MitoSys2\LSM\gfpNIPBLcF1_G1\DE_W0002_P0044\DE_2_W0002_P0044_T0001\TR1_W0001_P0114\TR1_2_W0001_P0114_T0001_R1_P3_K1_Ch2-Ch1.zen
2.784001e+01	2.413332e+01	20151202_gfpNIPBLcf1_G2G1\MitoSys2\LSM\gfpNIPBLcF1_G1\DE_W0002_P0044\DE_2_W0002_P0044_T0001\TR1_W0001_P0114\TR1_2_W0001_P0114_T0001_R1_P3_K1_Ch2-Ch1.zen
2.790001e+01	2.474999e+01	20151202_gfpNIPBLcf1_G2G1\MitoSys2\LSM\gfpNIPBLcF1_G1\DE_W0002_P0044\DE_2_W0002_P0044_T0001\TR1_W0001_P0114\TR1_2_W0001_P0114_T0001_R1_P3_K1_Ch2-Ch1.zen
2.796001e+01	2.613332e+01	20151202_gfpNIPBLcf1_G2G1\MitoSys2\LSM\gfpNIPBLcF1_G1\DE_W0002_P0044\DE_2_W0002_P0044_T0001\TR1_W0001_P0114\TR1_2_W0001_P0114_T0001_R1_P3_K1_Ch2-Ch1.zen
2.802001e+01	2.469999e+01	20151202_gfpNIPBLcf1_G2G1\MitoSys2\LSM\gfpNIPBLcF1_G1\DE_W0002_P0044\DE_2_W0002_P0044_T0001\TR1_W0001_P0114\TR1_2_W0001_P0114_T0001_R1_P3_K1_Ch2-Ch1.zen
2.808001e+01	2.531666e+01	20151202_gfpNIPBLcf1_G2G1\MitoSys2\LSM\gfpNIPBLcF1_G1\DE_W0002_P0044\DE_2_W0002_P0044_T0001\TR1_W0001_P0114\TR1_2_W0001_P0114_T0001_R1_P3_K1_Ch2-Ch1.zen
2.814001e+01	2.866665e+01	20151202_gfpNIPBLcf1_G2G1\MitoSys2\LSM\gfpNIPBLcF1_G1\DE_W0002_P0044\DE_2_W0002_P0044_T0001\TR1_W0001_P0114\TR1_2_W0001_P0114_T0001_R1_P3_K1_Ch2-Ch1.zen
2.820001e+01	2.601665e+01	20151202_gfpNIPBLcf1_G2G1\MitoSys2\LSM\gfpNIPBLcF1_G1\DE_W0002_P0044\DE_2_W0002_P0044_T0001\TR1_W0001_P0114\TR1_2_W0001_P0114_T0001_R1_P3_K1_Ch2-Ch1.zen
2.826001e+01	2.204999e+01	20151202_gfpNIPBLcf1_G2G1\MitoSys2\LSM\gfpNIPBLcF1_G1\DE_W0002_P0044\DE_2_W0002_P0044_T0001\TR1_W0001_P0114\TR1_2_W0001_P0114_T0001_R1_P3_K1_Ch2-Ch1.zen
2.832001e+01	2.566666e+01	20151202_gfpNIPBLcf1_G2G1\MitoSys2\LSM\gfpNIPBLcF1_G1\DE_W0002_P0044\DE_2_W0002_P0044_T0001\TR1_W0001_P0114\TR1_2_W0001_P0114_T0001_R1_P3_K1_Ch2-Ch1.zen
2.838001e+01	2.238332e+01	20151202_gfpNIPBLcf1_G2G1\MitoSys2\LSM\gfpNIPBLcF1_G1\DE_W0002_P0044\DE_2_W0002_P0044_T0001\TR1_W0001_P0114\TR1_2_W0001_P0114_T0001_R1_P3_K1_Ch2-Ch1.zen
2.844001e+01	2.338332e+01	20151202_gfpNIPBLcf1_G2G1\MitoSys2\LSM\gfpNIPBLcF1_G1\DE_W0002_P0044\DE_2_W0002_P0044_T0001\TR1_W0001_P0114\TR1_2_W0001_P0114_T0001_R1_P3_K1_Ch2-Ch1.zen
2.850001e+01	2.443332e+01	20151202_gfpNIPBLcf1_G2G1\MitoSys2\LSM\gfpNIPBLcF1_G1\DE_W0002_P0044\DE_2_W0002_P0044_T0001\TR1_W0001_P0114\TR1_2_W0001_P0114_T0001_R1_P3_K1_Ch2-Ch1.zen
2.856001e+01	2.243332e+01	20151202_gfpNIPBLcf1_G2G1\MitoSys2\LSM\gfpNIPBLcF1_G1\DE_W0002_P0044\DE_2_W0002_P0044_T0001\TR1_W0001_P0114\TR1_2_W0001_P0114_T0001_R1_P3_K1_Ch2-Ch1.zen
2.862001e+01	2.794999e+01	20151202_gfpNIPBLcf1_G2G1\MitoSys2\LSM\gfpNIPBLcF1_G1\DE_W0002_P0044\DE_2_W0002_P0044_T0001\TR1_W0001_P0114\TR1_2_W0001_P0114_T0001_R1_P3_K1_Ch2-Ch1.zen
2.868001e+01	2.524999e+01	20151202_gfpNIPBLcf1_G2G1\MitoSys2\LSM\gfpNIPBLcF1_G1\DE_W0002_P0044\DE_2_W0002_P0044_T0001\TR1_W0001_P0114\TR1_2_W0001_P0114_T0001_R1_P3_K1_Ch2-Ch1.zen
2.874001e+01	3.036665e+01	20151202_gfpNIPBLcf1_G2G1\MitoSys2\LSM\gfpNIPBLcF1_G1\DE_W0002_P0044\DE_2_W0002_P0044_T0001\TR1_W0001_P0114\TR1_2_W0001_P0114_T0001_R1_P3_K1_Ch2-Ch1.zen
2.880001e+01	2.938332e+01	20151202_gfpNIPBLcf1_G2G1\MitoSys2\LSM\gfpNIPBLcF1_G1\DE_W0002_P0044\DE_2_W0002_P0044_T0001\TR1_W0001_P0114\TR1_2_W0001_P0114_T0001_R1_P3_K1_Ch2-Ch1.zen
2.886001e+01	2.898332e+01	20151202_gfpNIPBLcf1_G2G1\MitoSys2\LSM\gfpNIPBLcF1_G1\DE_W0002_P0044\DE_2_W0002_P0044_T0001\TR1_W0001_P0114\TR1_2_W0001_P0114_T0001_R1_P3_K1_Ch2-Ch1.zen
2.892001e+01	2.894999e+01	20151202_gfpNIPBLcf1_G2G1\MitoSys2\LSM\gfpNIPBLcF1_G1\DE_W0002_P0044\DE_2_W0002_P0044_T0001\TR1_W0001_P0114\TR1_2_W0001_P0114_T0001_R1_P3_K1_Ch2-Ch1.zen
2.898001e+01	2.776665e+01	20151202_gfpNIPBLcf1_G2G1\MitoSys2\LSM\gfpNIPBLcF1_G1\DE_W0002_P0044\DE_2_W0002_P0044_T0001\TR1_W0001_P0114\TR1_2_W0001_P0114_T0001_R1_P3_K1_Ch2-Ch1.zen
2.904001e+01	2.591666e+01	20151202_gfpNIPBLcf1_G2G1\MitoSys2\LSM\gfpNIPBLcF1_G1\DE_W0002_P0044\DE_2_W0002_P0044_T0001\TR1_W0001_P0114\TR1_2_W0001_P0114_T0001_R1_P3_K1_Ch2-Ch1.zen
2.910001e+01	2.569999e+01	20151202_gfpNIPBLcf1_G2G1\MitoSys2\LSM\gfpNIPBLcF1_G1\DE_W0002_P0044\DE_2_W0002_P0044_T0001\TR1_W0001_P0114\TR1_2_W0001_P0114_T0001_R1_P3_K1_Ch2-Ch1.zen
2.916001e+01	2.614999e+01	20151202_gfpNIPBLcf1_G2G1\MitoSys2\LSM\gfpNIPBLcF1_G1\DE_W0002_P0044\DE_2_W0002_P0044_T0001\TR1_W0001_P0114\TR1_2_W0001_P0114_T0001_R1_P3_K1_Ch2-Ch1.zen
2.922001e+01	2.454999e+01	20151202_gfpNIPBLcf1_G2G1\MitoSys2\LSM\gfpNIPBLcF1_G1\DE_W0002_P0044\DE_2_W0002_P0044_T0001\TR1_W0001_P0114\TR1_2_W0001_P0114_T0001_R1_P3_K1_Ch2-Ch1.zen
2.928001e+01	2.353332e+01	20151202_gfpNIPBLcf1_G2G1\MitoSys2\LSM\gfpNIPBLcF1_G1\DE_W0002_P0044\DE_2_W0002_P0044_T0001\TR1_W0001_P0114\TR1_2_W0001_P0114_T0001_R1_P3_K1_Ch2-Ch1.zen
2.934001e+01	2.611666e+01	20151202_gfpNIPBLcf1_G2G1\MitoSys2\LSM\gfpNIPBLcF1_G1\DE_W0002_P0044\DE_2_W0002_P0044_T0001\TR1_W0001_P0114\TR1_2_W0001_P0114_T0001_R1_P3_K1_Ch2-Ch1.zen
2.940001e+01	2.904999e+01	20151202_gfpNIPBLcf1_G2G1\MitoSys2\LSM\gfpNIPBLcF1_G1\DE_W0002_P0044\DE_2_W0002_P0044_T0001\TR1_W0001_P0114\TR1_2_W0001_P0114_T0001_R1_P3_K1_Ch2-Ch1.zen
2.946001e+01	3.394999e+01	20151202_gfpNIPBLcf1_G2G1\MitoSys2\LSM\gfpNIPBLcF1_G1\DE_W0002_P0044\DE_2_W0002_P0044_T0001\TR1_W0001_P0114\TR1_2_W0001_P0114_T0001_R1_P3_K1_Ch2-Ch1.zen
2.952001e+01	3.326665e+01	20151202_gfpNIPBLcf1_G2G1\MitoSys2\LSM\gfpNIPBLcF1_G1\DE_W0002_P0044\DE_2_W0002_P0044_T0001\TR1_W0001_P0114\TR1_2_W0001_P0114_T0001_R1_P3_K1_Ch2-Ch1.zen
2.958001e+01	3.494999e+01	20151202_gfpNIPBLcf1_G2G1\MitoSys2\LSM\gfpNIPBLcF1_G1\DE_W0002_P0044\DE_2_W0002_P0044_T0001\TR1_W0001_P0114\TR1_2_W0001_P0114_T0001_R1_P3_K1_Ch2-Ch1.zen
2.964001e+01	3.358332e+01	20151202_gfpNIPBLcf1_G2G1\MitoSys2\LSM\gfpNIPBLcF1_G1\DE_W0002_P0044\DE_2_W0002_P0044_T0001\TR1_W0001_P0114\TR1_2_W0001_P0114_T0001_R1_P3_K1_Ch2-Ch1.zen
2.970001e+01	2.979999e+01	20151202_gfpNIPBLcf1_G2G1\MitoSys2\LSM\gfpNIPBLcF1_G1\DE_W0002_P0044\DE_2_W0002_P0044_T0001\TR1_W0001_P0114\TR1_2_W0001_P0114_T0001_R1_P3_K1_Ch2-Ch1.zen
2.976001e+01	2.699999e+01	20151202_gfpNIPBLcf1_G2G1\MitoSys2\LSM\gfpNIPBLcF1_G1\DE_W0002_P0044\DE_2_W0002_P0044_T0001\TR1_W0001_P0114\TR1_2_W0001_P0114_T0001_R1_P3_K1_Ch2-Ch1.zen
2.982001e+01	2.789999e+01	20151202_gfpNIPBLcf1_G2G1\MitoSys2\LSM\gfpNIPBLcF1_G1\DE_W0002_P0044\DE_2_W0002_P0044_T0001\TR1_W0001_P0114\TR1_2_W0001_P0114_T0001_R1_P3_K1_Ch2-Ch1.zen
2.988001e+01	2.878332e+01	20151202_gfpNIPBLcf1_G2G1\MitoSys2\LSM\gfpNIPBLcF1_G1\DE_W0002_P0044\DE_2_W0002_P0044_T0001\TR1_W0001_P0114\TR1_2_W0001_P0114_T0001_R1_P3_K1_Ch2-Ch1.zen
2.994001e+01	2.714999e+01	20151202_gfpNIPBLcf1_G2G1\MitoSys2\LSM\gfpNIPBLcF1_G1\DE_W0002_P0044\DE_2_W0002_P0044_T0001\TR1_W0001_P0114\TR1_2_W0001_P0114_T0001_R1_P3_K1_Ch2-Ch1.zen
0	2.333300e+00	20151202_gfpNIPBLcf1_G2G1\MitoSys2\LSM\gfpNIPBLcF1_G1\DE_W0002_P0044\DE_2_W0002_P0044_T0001\TR1_W0001_P0114\TR1_2_W0001_P0114_T0001_R1_P4_K1_Ch2-Ch1.zen
6.000090e-02	1.666640e+00	20151202_gfpNIPBLcf1_G2G1\MitoSys2\LSM\gfpNIPBLcF1_G1\DE_W0002_P0044\DE_2_W0002_P0044_T0001\TR1_W0001_P0114\TR1_2_W0001_P0114_T0001_R1_P4_K1_Ch2-Ch1.zen
1.200000e-01	1.899970e+00	20151202_gfpNIPBLcf1_G2G1\MitoSys2\LSM\gfpNIPBLcF1_G1\DE_W0002_P0044\DE_2_W0002_P0044_T0001\TR1_W0001_P0114\TR1_2_W0001_P0114_T0001_R1_P4_K1_Ch2-Ch1.zen
1.800000e-01	2.483290e+00	20151202_gfpNIPBLcf1_G2G1\MitoSys2\LSM\gfpNIPBLcF1_G1\DE_W0002_P0044\DE_2_W0002_P0044_T0001\TR1_W0001_P0114\TR1_2_W0001_P0114_T0001_R1_P4_K1_Ch2-Ch1.zen
2.400000e-01	2.283300e+00	20151202_gfpNIPBLcf1_G2G1\MitoSys2\LSM\gfpNIPBLcF1_G1\DE_W0002_P0044\DE_2_W0002_P0044_T0001\TR1_W0001_P0114\TR1_2_W0001_P0114_T0001_R1_P4_K1_Ch2-Ch1.zen
3.000000e-01	2.933290e+00	20151202_gfpNIPBLcf1_G2G1\MitoSys2\LSM\gfpNIPBLcF1_G1\DE_W0002_P0044\DE_2_W0002_P0044_T0001\TR1_W0001_P0114\TR1_2_W0001_P0114_T0001_R1_P4_K1_Ch2-Ch1.zen
3.600100e-01	1.916640e+00	20151202_gfpNIPBLcf1_G2G1\MitoSys2\LSM\gfpNIPBLcF1_G1\DE_W0002_P0044\DE_2_W0002_P0044_T0001\TR1_W0001_P0114\TR1_2_W0001_P0114_T0001_R1_P4_K1_Ch2-Ch1.zen
4.200100e-01	2.583290e+00	20151202_gfpNIPBLcf1_G2G1\MitoSys2\LSM\gfpNIPBLcF1_G1\DE_W0002_P0044\DE_2_W0002_P0044_T0001\TR1_W0001_P0114\TR1_2_W0001_P0114_T0001_R1_P4_K1_Ch2-Ch1.zen
4.800100e-01	1.949970e+00	20151202_gfpNIPBLcf1_G2G1\MitoSys2\LSM\gfpNIPBLcF1_G1\DE_W0002_P0044\DE_2_W0002_P0044_T0001\TR1_W0001_P0114\TR1_2_W0001_P0114_T0001_R1_P4_K1_Ch2-Ch1.zen
5.400100e-01	2.566630e+00	20151202_gfpNIPBLcf1_G2G1\MitoSys2\LSM\gfpNIPBLcF1_G1\DE_W0002_P0044\DE_2_W0002_P0044_T0001\TR1_W0001_P0114\TR1_2_W0001_P0114_T0001_R1_P4_K1_Ch2-Ch1.zen
6.000100e-01	3.699940e+00	20151202_gfpNIPBLcf1_G2G1\MitoSys2\LSM\gfpNIPBLcF1_G1\DE_W0002_P0044\DE_2_W0002_P0044_T0001\TR1_W0001_P0114\TR1_2_W0001_P0114_T0001_R1_P4_K1_Ch2-Ch1.zen
6.600100e-01	3.466610e+00	20151202_gfpNIPBLcf1_G2G1\MitoSys2\LSM\gfpNIPBLcF1_G1\DE_W0002_P0044\DE_2_W0002_P0044_T0001\TR1_W0001_P0114\TR1_2_W0001_P0114_T0001_R1_P4_K1_Ch2-Ch1.zen
7.200100e-01	2.949950e+00	20151202_gfpNIPBLcf1_G2G1\MitoSys2\LSM\gfpNIPBLcF1_G1\DE_W0002_P0044\DE_2_W0002_P0044_T0001\TR1_W0001_P0114\TR1_2_W0001_P0114_T0001_R1_P4_K1_Ch2-Ch1.zen
7.800100e-01	3.416610e+00	20151202_gfpNIPBLcf1_G2G1\MitoSys2\LSM\gfpNIPBLcF1_G1\DE_W0002_P0044\DE_2_W0002_P0044_T0001\TR1_W0001_P0114\TR1_2_W0001_P0114_T0001_R1_P4_K1_Ch2-Ch1.zen
8.400100e-01	2.999950e+00	20151202_gfpNIPBLcf1_G2G1\MitoSys2\LSM\gfpNIPBLcF1_G1\DE_W0002_P0044\DE_2_W0002_P0044_T0001\TR1_W0001_P0114\TR1_2_W0001_P0114_T0001_R1_P4_K1_Ch2-Ch1.zen
9.000100e-01	2.299960e+00	20151202_gfpNIPBLcf1_G2G1\MitoSys2\LSM\gfpNIPBLcF1_G1\DE_W0002_P0044\DE_2_W0002_P0044_T0001\TR1_W0001_P0114\TR1_2_W0001_P0114_T0001_R1_P4_K1_Ch2-Ch1.zen
9.600200e-01	1.916640e+00	20151202_gfpNIPBLcf1_G2G1\MitoSys2\LSM\gfpNIPBLcF1_G1\DE_W0002_P0044\DE_2_W0002_P0044_T0001\TR1_W0001_P0114\TR1_2_W0001_P0114_T0001_R1_P4_K1_Ch2-Ch1.zen
1.020020e+00	2.549960e+00	20151202_gfpNIPBLcf1_G2G1\MitoSys2\LSM\gfpNIPBLcF1_G1\DE_W0002_P0044\DE_2_W0002_P0044_T0001\TR1_W0001_P0114\TR1_2_W0001_P0114_T0001_R1_P4_K1_Ch2-Ch1.zen
1.080020e+00	2.233300e+00	20151202_gfpNIPBLcf1_G2G1\MitoSys2\LSM\gfpNIPBLcF1_G1\DE_W0002_P0044\DE_2_W0002_P0044_T0001\TR1_W0001_P0114\TR1_2_W0001_P0114_T0001_R1_P4_K1_Ch2-Ch1.zen
1.140020e+00	2.233300e+00	20151202_gfpNIPBLcf1_G2G1\MitoSys2\LSM\gfpNIPBLcF1_G1\DE_W0002_P0044\DE_2_W0002_P0044_T0001\TR1_W0001_P0114\TR1_2_W0001_P0114_T0001_R1_P4_K1_Ch2-Ch1.zen
1.200020e+00	2.133300e+00	20151202_gfpNIPBLcf1_G2G1\MitoSys2\LSM\gfpNIPBLcF1_G1\DE_W0002_P0044\DE_2_W0002_P0044_T0001\TR1_W0001_P0114\TR1_2_W0001_P0114_T0001_R1_P4_K1_Ch2-Ch1.zen
1.260020e+00	2.216630e+00	20151202_gfpNIPBLcf1_G2G1\MitoSys2\LSM\gfpNIPBLcF1_G1\DE_W0002_P0044\DE_2_W0002_P0044_T0001\TR1_W0001_P0114\TR1_2_W0001_P0114_T0001_R1_P4_K1_Ch2-Ch1.zen
1.320020e+00	3.866610e+00	20151202_gfpNIPBLcf1_G2G1\MitoSys2\LSM\gfpNIPBLcF1_G1\DE_W0002_P0044\DE_2_W0002_P0044_T0001\TR1_W0001_P0114\TR1_2_W0001_P0114_T0001_R1_P4_K1_Ch2-Ch1.zen
1.380020e+00	3.033290e+00	20151202_gfpNIPBLcf1_G2G1\MitoSys2\LSM\gfpNIPBLcF1_G1\DE_W0002_P0044\DE_2_W0002_P0044_T0001\TR1_W0001_P0114\TR1_2_W0001_P0114_T0001_R1_P4_K1_Ch2-Ch1.zen
1.440020e+00	2.716620e+00	20151202_gfpNIPBLcf1_G2G1\MitoSys2\LSM\gfpNIPBLcF1_G1\DE_W0002_P0044\DE_2_W0002_P0044_T0001\TR1_W0001_P0114\TR1_2_W0001_P0114_T0001_R1_P4_K1_Ch2-Ch1.zen
1.500020e+00	2.366630e+00	20151202_gfpNIPBLcf1_G2G1\MitoSys2\LSM\gfpNIPBLcF1_G1\DE_W0002_P0044\DE_2_W0002_P0044_T0001\TR1_W0001_P0114\TR1_2_W0001_P0114_T0001_R1_P4_K1_Ch2-Ch1.zen
1.560020e+00	1.933300e+00	20151202_gfpNIPBLcf1_G2G1\MitoSys2\LSM\gfpNIPBLcF1_G1\DE_W0002_P0044\DE_2_W0002_P0044_T0001\TR1_W0001_P0114\TR1_2_W0001_P0114_T0001_R1_P4_K1_Ch2-Ch1.zen
1.620030e+00	2.866620e+00	20151202_gfpNIPBLcf1_G2G1\MitoSys2\LSM\gfpNIPBLcF1_G1\DE_W0002_P0044\DE_2_W0002_P0044_T0001\TR1_W0001_P0114\TR1_2_W0001_P0114_T0001_R1_P4_K1_Ch2-Ch1.zen
1.680030e+00	2.216630e+00	20151202_gfpNIPBLcf1_G2G1\MitoSys2\LSM\gfpNIPBLcF1_G1\DE_W0002_P0044\DE_2_W0002_P0044_T0001\TR1_W0001_P0114\TR1_2_W0001_P0114_T0001_R1_P4_K1_Ch2-Ch1.zen
1.740030e+00	2.733290e+00	20151202_gfpNIPBLcf1_G2G1\MitoSys2\LSM\gfpNIPBLcF1_G1\DE_W0002_P0044\DE_2_W0002_P0044_T0001\TR1_W0001_P0114\TR1_2_W0001_P0114_T0001_R1_P4_K1_Ch2-Ch1.zen
1.800030e+00	3.166620e+00	20151202_gfpNIPBLcf1_G2G1\MitoSys2\LSM\gfpNIPBLcF1_G1\DE_W0002_P0044\DE_2_W0002_P0044_T0001\TR1_W0001_P0114\TR1_2_W0001_P0114_T0001_R1_P4_K1_Ch2-Ch1.zen
1.860030e+00	2.633290e+00	20151202_gfpNIPBLcf1_G2G1\MitoSys2\LSM\gfpNIPBLcF1_G1\DE_W0002_P0044\DE_2_W0002_P0044_T0001\TR1_W0001_P0114\TR1_2_W0001_P0114_T0001_R1_P4_K1_Ch2-Ch1.zen
1.920030e+00	2.133300e+00	20151202_gfpNIPBLcf1_G2G1\MitoSys2\LSM\gfpNIPBLcF1_G1\DE_W0002_P0044\DE_2_W0002_P0044_T0001\TR1_W0001_P0114\TR1_2_W0001_P0114_T0001_R1_P4_K1_Ch2-Ch1.zen
1.980030e+00	3.449950e+00	20151202_gfpNIPBLcf1_G2G1\MitoSys2\LSM\gfpNIPBLcF1_G1\DE_W0002_P0044\DE_2_W0002_P0044_T0001\TR1_W0001_P0114\TR1_2_W0001_P0114_T0001_R1_P4_K1_Ch2-Ch1.zen
2.040030e+00	2.733290e+00	20151202_gfpNIPBLcf1_G2G1\MitoSys2\LSM\gfpNIPBLcF1_G1\DE_W0002_P0044\DE_2_W0002_P0044_T0001\TR1_W0001_P0114\TR1_2_W0001_P0114_T0001_R1_P4_K1_Ch2-Ch1.zen
2.100030e+00	2.033300e+00	20151202_gfpNIPBLcf1_G2G1\MitoSys2\LSM\gfpNIPBLcF1_G1\DE_W0002_P0044\DE_2_W0002_P0044_T0001\TR1_W0001_P0114\TR1_2_W0001_P0114_T0001_R1_P4_K1_Ch2-Ch1.zen
2.160030e+00	2.266630e+00	20151202_gfpNIPBLcf1_G2G1\MitoSys2\LSM\gfpNIPBLcF1_G1\DE_W0002_P0044\DE_2_W0002_P0044_T0001\TR1_W0001_P0114\TR1_2_W0001_P0114_T0001_R1_P4_K1_Ch2-Ch1.zen
2.220040e+00	2.349960e+00	20151202_gfpNIPBLcf1_G2G1\MitoSys2\LSM\gfpNIPBLcF1_G1\DE_W0002_P0044\DE_2_W0002_P0044_T0001\TR1_W0001_P0114\TR1_2_W0001_P0114_T0001_R1_P4_K1_Ch2-Ch1.zen
2.280040e+00	1.716640e+00	20151202_gfpNIPBLcf1_G2G1\MitoSys2\LSM\gfpNIPBLcF1_G1\DE_W0002_P0044\DE_2_W0002_P0044_T0001\TR1_W0001_P0114\TR1_2_W0001_P0114_T0001_R1_P4_K1_Ch2-Ch1.zen
2.340040e+00	2.183300e+00	20151202_gfpNIPBLcf1_G2G1\MitoSys2\LSM\gfpNIPBLcF1_G1\DE_W0002_P0044\DE_2_W0002_P0044_T0001\TR1_W0001_P0114\TR1_2_W0001_P0114_T0001_R1_P4_K1_Ch2-Ch1.zen
2.400040e+00	3.066620e+00	20151202_gfpNIPBLcf1_G2G1\MitoSys2\LSM\gfpNIPBLcF1_G1\DE_W0002_P0044\DE_2_W0002_P0044_T0001\TR1_W0001_P0114\TR1_2_W0001_P0114_T0001_R1_P4_K1_Ch2-Ch1.zen
2.460040e+00	2.466630e+00	20151202_gfpNIPBLcf1_G2G1\MitoSys2\LSM\gfpNIPBLcF1_G1\DE_W0002_P0044\DE_2_W0002_P0044_T0001\TR1_W0001_P0114\TR1_2_W0001_P0114_T0001_R1_P4_K1_Ch2-Ch1.zen
2.520040e+00	2.249960e+00	20151202_gfpNIPBLcf1_G2G1\MitoSys2\LSM\gfpNIPBLcF1_G1\DE_W0002_P0044\DE_2_W0002_P0044_T0001\TR1_W0001_P0114\TR1_2_W0001_P0114_T0001_R1_P4_K1_Ch2-Ch1.zen
2.580040e+00	2.499960e+00	20151202_gfpNIPBLcf1_G2G1\MitoSys2\LSM\gfpNIPBLcF1_G1\DE_W0002_P0044\DE_2_W0002_P0044_T0001\TR1_W0001_P0114\TR1_2_W0001_P0114_T0001_R1_P4_K1_Ch2-Ch1.zen
2.640040e+00	3.299950e+00	20151202_gfpNIPBLcf1_G2G1\MitoSys2\LSM\gfpNIPBLcF1_G1\DE_W0002_P0044\DE_2_W0002_P0044_T0001\TR1_W0001_P0114\TR1_2_W0001_P0114_T0001_R1_P4_K1_Ch2-Ch1.zen
2.700040e+00	2.483290e+00	20151202_gfpNIPBLcf1_G2G1\MitoSys2\LSM\gfpNIPBLcF1_G1\DE_W0002_P0044\DE_2_W0002_P0044_T0001\TR1_W0001_P0114\TR1_2_W0001_P0114_T0001_R1_P4_K1_Ch2-Ch1.zen
2.760040e+00	3.283280e+00	20151202_gfpNIPBLcf1_G2G1\MitoSys2\LSM\gfpNIPBLcF1_G1\DE_W0002_P0044\DE_2_W0002_P0044_T0001\TR1_W0001_P0114\TR1_2_W0001_P0114_T0001_R1_P4_K1_Ch2-Ch1.zen
2.820040e+00	3.216620e+00	20151202_gfpNIPBLcf1_G2G1\MitoSys2\LSM\gfpNIPBLcF1_G1\DE_W0002_P0044\DE_2_W0002_P0044_T0001\TR1_W0001_P0114\TR1_2_W0001_P0114_T0001_R1_P4_K1_Ch2-Ch1.zen
2.880050e+00	2.833290e+00	20151202_gfpNIPBLcf1_G2G1\MitoSys2\LSM\gfpNIPBLcF1_G1\DE_W0002_P0044\DE_2_W0002_P0044_T0001\TR1_W0001_P0114\TR1_2_W0001_P0114_T0001_R1_P4_K1_Ch2-Ch1.zen
2.940050e+00	2.916620e+00	20151202_gfpNIPBLcf1_G2G1\MitoSys2\LSM\gfpNIPBLcF1_G1\DE_W0002_P0044\DE_2_W0002_P0044_T0001\TR1_W0001_P0114\TR1_2_W0001_P0114_T0001_R1_P4_K1_Ch2-Ch1.zen
3.000050e+00	2.733290e+00	20151202_gfpNIPBLcf1_G2G1\MitoSys2\LSM\gfpNIPBLcF1_G1\DE_W0002_P0044\DE_2_W0002_P0044_T0001\TR1_W0001_P0114\TR1_2_W0001_P0114_T0001_R1_P4_K1_Ch2-Ch1.zen
3.060050e+00	2.749960e+00	20151202_gfpNIPBLcf1_G2G1\MitoSys2\LSM\gfpNIPBLcF1_G1\DE_W0002_P0044\DE_2_W0002_P0044_T0001\TR1_W0001_P0114\TR1_2_W0001_P0114_T0001_R1_P4_K1_Ch2-Ch1.zen
3.120050e+00	2.683290e+00	20151202_gfpNIPBLcf1_G2G1\MitoSys2\LSM\gfpNIPBLcF1_G1\DE_W0002_P0044\DE_2_W0002_P0044_T0001\TR1_W0001_P0114\TR1_2_W0001_P0114_T0001_R1_P4_K1_Ch2-Ch1.zen
3.180050e+00	2.449960e+00	20151202_gfpNIPBLcf1_G2G1\MitoSys2\LSM\gfpNIPBLcF1_G1\DE_W0002_P0044\DE_2_W0002_P0044_T0001\TR1_W0001_P0114\TR1_2_W0001_P0114_T0001_R1_P4_K1_Ch2-Ch1.zen
3.240050e+00	2.133300e+00	20151202_gfpNIPBLcf1_G2G1\MitoSys2\LSM\gfpNIPBLcF1_G1\DE_W0002_P0044\DE_2_W0002_P0044_T0001\TR1_W0001_P0114\TR1_2_W0001_P0114_T0001_R1_P4_K1_Ch2-Ch1.zen
3.300050e+00	1.449980e+00	20151202_gfpNIPBLcf1_G2G1\MitoSys2\LSM\gfpNIPBLcF1_G1\DE_W0002_P0044\DE_2_W0002_P0044_T0001\TR1_W0001_P0114\TR1_2_W0001_P0114_T0001_R1_P4_K1_Ch2-Ch1.zen
3.360050e+00	3.049950e+00	20151202_gfpNIPBLcf1_G2G1\MitoSys2\LSM\gfpNIPBLcF1_G1\DE_W0002_P0044\DE_2_W0002_P0044_T0001\TR1_W0001_P0114\TR1_2_W0001_P0114_T0001_R1_P4_K1_Ch2-Ch1.zen
3.420050e+00	2.049970e+00	20151202_gfpNIPBLcf1_G2G1\MitoSys2\LSM\gfpNIPBLcF1_G1\DE_W0002_P0044\DE_2_W0002_P0044_T0001\TR1_W0001_P0114\TR1_2_W0001_P0114_T0001_R1_P4_K1_Ch2-Ch1.zen
3.480060e+00	1.983300e+00	20151202_gfpNIPBLcf1_G2G1\MitoSys2\LSM\gfpNIPBLcF1_G1\DE_W0002_P0044\DE_2_W0002_P0044_T0001\TR1_W0001_P0114\TR1_2_W0001_P0114_T0001_R1_P4_K1_Ch2-Ch1.zen
3.540060e+00	1.799970e+00	20151202_gfpNIPBLcf1_G2G1\MitoSys2\LSM\gfpNIPBLcF1_G1\DE_W0002_P0044\DE_2_W0002_P0044_T0001\TR1_W0001_P0114\TR1_2_W0001_P0114_T0001_R1_P4_K1_Ch2-Ch1.zen
3.600060e+00	1.949970e+00	20151202_gfpNIPBLcf1_G2G1\MitoSys2\LSM\gfpNIPBLcF1_G1\DE_W0002_P0044\DE_2_W0002_P0044_T0001\TR1_W0001_P0114\TR1_2_W0001_P0114_T0001_R1_P4_K1_Ch2-Ch1.zen
3.660060e+00	2.383300e+00	20151202_gfpNIPBLcf1_G2G1\MitoSys2\LSM\gfpNIPBLcF1_G1\DE_W0002_P0044\DE_2_W0002_P0044_T0001\TR1_W0001_P0114\TR1_2_W0001_P0114_T0001_R1_P4_K1_Ch2-Ch1.zen
3.720060e+00	2.416630e+00	20151202_gfpNIPBLcf1_G2G1\MitoSys2\LSM\gfpNIPBLcF1_G1\DE_W0002_P0044\DE_2_W0002_P0044_T0001\TR1_W0001_P0114\TR1_2_W0001_P0114_T0001_R1_P4_K1_Ch2-Ch1.zen
3.780060e+00	2.216630e+00	20151202_gfpNIPBLcf1_G2G1\MitoSys2\LSM\gfpNIPBLcF1_G1\DE_W0002_P0044\DE_2_W0002_P0044_T0001\TR1_W0001_P0114\TR1_2_W0001_P0114_T0001_R1_P4_K1_Ch2-Ch1.zen
3.840060e+00	1.783310e+00	20151202_gfpNIPBLcf1_G2G1\MitoSys2\LSM\gfpNIPBLcF1_G1\DE_W0002_P0044\DE_2_W0002_P0044_T0001\TR1_W0001_P0114\TR1_2_W0001_P0114_T0001_R1_P4_K1_Ch2-Ch1.zen
3.900060e+00	2.433290e+00	20151202_gfpNIPBLcf1_G2G1\MitoSys2\LSM\gfpNIPBLcF1_G1\DE_W0002_P0044\DE_2_W0002_P0044_T0001\TR1_W0001_P0114\TR1_2_W0001_P0114_T0001_R1_P4_K1_Ch2-Ch1.zen
3.960060e+00	2.799960e+00	20151202_gfpNIPBLcf1_G2G1\MitoSys2\LSM\gfpNIPBLcF1_G1\DE_W0002_P0044\DE_2_W0002_P0044_T0001\TR1_W0001_P0114\TR1_2_W0001_P0114_T0001_R1_P4_K1_Ch2-Ch1.zen
4.020060e+00	3.299950e+00	20151202_gfpNIPBLcf1_G2G1\MitoSys2\LSM\gfpNIPBLcF1_G1\DE_W0002_P0044\DE_2_W0002_P0044_T0001\TR1_W0001_P0114\TR1_2_W0001_P0114_T0001_R1_P4_K1_Ch2-Ch1.zen
4.080060e+00	2.733290e+00	20151202_gfpNIPBLcf1_G2G1\MitoSys2\LSM\gfpNIPBLcF1_G1\DE_W0002_P0044\DE_2_W0002_P0044_T0001\TR1_W0001_P0114\TR1_2_W0001_P0114_T0001_R1_P4_K1_Ch2-Ch1.zen
4.140070e+00	2.166630e+00	20151202_gfpNIPBLcf1_G2G1\MitoSys2\LSM\gfpNIPBLcF1_G1\DE_W0002_P0044\DE_2_W0002_P0044_T0001\TR1_W0001_P0114\TR1_2_W0001_P0114_T0001_R1_P4_K1_Ch2-Ch1.zen
4.200070e+00	2.416630e+00	20151202_gfpNIPBLcf1_G2G1\MitoSys2\LSM\gfpNIPBLcF1_G1\DE_W0002_P0044\DE_2_W0002_P0044_T0001\TR1_W0001_P0114\TR1_2_W0001_P0114_T0001_R1_P4_K1_Ch2-Ch1.zen
4.260070e+00	4.183270e+00	20151202_gfpNIPBLcf1_G2G1\MitoSys2\LSM\gfpNIPBLcF1_G1\DE_W0002_P0044\DE_2_W0002_P0044_T0001\TR1_W0001_P0114\TR1_2_W0001_P0114_T0001_R1_P4_K1_Ch2-Ch1.zen
4.320070e+00	3.566610e+00	20151202_gfpNIPBLcf1_G2G1\MitoSys2\LSM\gfpNIPBLcF1_G1\DE_W0002_P0044\DE_2_W0002_P0044_T0001\TR1_W0001_P0114\TR1_2_W0001_P0114_T0001_R1_P4_K1_Ch2-Ch1.zen
4.380070e+00	4.283270e+00	20151202_gfpNIPBLcf1_G2G1\MitoSys2\LSM\gfpNIPBLcF1_G1\DE_W0002_P0044\DE_2_W0002_P0044_T0001\TR1_W0001_P0114\TR1_2_W0001_P0114_T0001_R1_P4_K1_Ch2-Ch1.zen
4.440070e+00	3.483280e+00	20151202_gfpNIPBLcf1_G2G1\MitoSys2\LSM\gfpNIPBLcF1_G1\DE_W0002_P0044\DE_2_W0002_P0044_T0001\TR1_W0001_P0114\TR1_2_W0001_P0114_T0001_R1_P4_K1_Ch2-Ch1.zen
4.500070e+00	2.949950e+00	20151202_gfpNIPBLcf1_G2G1\MitoSys2\LSM\gfpNIPBLcF1_G1\DE_W0002_P0044\DE_2_W0002_P0044_T0001\TR1_W0001_P0114\TR1_2_W0001_P0114_T0001_R1_P4_K1_Ch2-Ch1.zen
4.560070e+00	2.316630e+00	20151202_gfpNIPBLcf1_G2G1\MitoSys2\LSM\gfpNIPBLcF1_G1\DE_W0002_P0044\DE_2_W0002_P0044_T0001\TR1_W0001_P0114\TR1_2_W0001_P0114_T0001_R1_P4_K1_Ch2-Ch1.zen
4.620070e+00	3.683270e+00	20151202_gfpNIPBLcf1_G2G1\MitoSys2\LSM\gfpNIPBLcF1_G1\DE_W0002_P0044\DE_2_W0002_P0044_T0001\TR1_W0001_P0114\TR1_2_W0001_P0114_T0001_R1_P4_K1_Ch2-Ch1.zen
4.680070e+00	2.216630e+00	20151202_gfpNIPBLcf1_G2G1\MitoSys2\LSM\gfpNIPBLcF1_G1\DE_W0002_P0044\DE_2_W0002_P0044_T0001\TR1_W0001_P0114\TR1_2_W0001_P0114_T0001_R1_P4_K1_Ch2-Ch1.zen
4.740080e+00	1.966640e+00	20151202_gfpNIPBLcf1_G2G1\MitoSys2\LSM\gfpNIPBLcF1_G1\DE_W0002_P0044\DE_2_W0002_P0044_T0001\TR1_W0001_P0114\TR1_2_W0001_P0114_T0001_R1_P4_K1_Ch2-Ch1.zen
4.800080e+00	1.833300e+00	20151202_gfpNIPBLcf1_G2G1\MitoSys2\LSM\gfpNIPBLcF1_G1\DE_W0002_P0044\DE_2_W0002_P0044_T0001\TR1_W0001_P0114\TR1_2_W0001_P0114_T0001_R1_P4_K1_Ch2-Ch1.zen
4.860080e+00	2.316630e+00	20151202_gfpNIPBLcf1_G2G1\MitoSys2\LSM\gfpNIPBLcF1_G1\DE_W0002_P0044\DE_2_W0002_P0044_T0001\TR1_W0001_P0114\TR1_2_W0001_P0114_T0001_R1_P4_K1_Ch2-Ch1.zen
4.920080e+00	3.199950e+00	20151202_gfpNIPBLcf1_G2G1\MitoSys2\LSM\gfpNIPBLcF1_G1\DE_W0002_P0044\DE_2_W0002_P0044_T0001\TR1_W0001_P0114\TR1_2_W0001_P0114_T0001_R1_P4_K1_Ch2-Ch1.zen
4.980080e+00	3.383280e+00	20151202_gfpNIPBLcf1_G2G1\MitoSys2\LSM\gfpNIPBLcF1_G1\DE_W0002_P0044\DE_2_W0002_P0044_T0001\TR1_W0001_P0114\TR1_2_W0001_P0114_T0001_R1_P4_K1_Ch2-Ch1.zen
5.040080e+00	2.899950e+00	20151202_gfpNIPBLcf1_G2G1\MitoSys2\LSM\gfpNIPBLcF1_G1\DE_W0002_P0044\DE_2_W0002_P0044_T0001\TR1_W0001_P0114\TR1_2_W0001_P0114_T0001_R1_P4_K1_Ch2-Ch1.zen
5.100080e+00	2.883290e+00	20151202_gfpNIPBLcf1_G2G1\MitoSys2\LSM\gfpNIPBLcF1_G1\DE_W0002_P0044\DE_2_W0002_P0044_T0001\TR1_W0001_P0114\TR1_2_W0001_P0114_T0001_R1_P4_K1_Ch2-Ch1.zen
5.160080e+00	2.366630e+00	20151202_gfpNIPBLcf1_G2G1\MitoSys2\LSM\gfpNIPBLcF1_G1\DE_W0002_P0044\DE_2_W0002_P0044_T0001\TR1_W0001_P0114\TR1_2_W0001_P0114_T0001_R1_P4_K1_Ch2-Ch1.zen
5.220080e+00	3.483280e+00	20151202_gfpNIPBLcf1_G2G1\MitoSys2\LSM\gfpNIPBLcF1_G1\DE_W0002_P0044\DE_2_W0002_P0044_T0001\TR1_W0001_P0114\TR1_2_W0001_P0114_T0001_R1_P4_K1_Ch2-Ch1.zen
5.280080e+00	2.849950e+00	20151202_gfpNIPBLcf1_G2G1\MitoSys2\LSM\gfpNIPBLcF1_G1\DE_W0002_P0044\DE_2_W0002_P0044_T0001\TR1_W0001_P0114\TR1_2_W0001_P0114_T0001_R1_P4_K1_Ch2-Ch1.zen
5.340080e+00	2.249960e+00	20151202_gfpNIPBLcf1_G2G1\MitoSys2\LSM\gfpNIPBLcF1_G1\DE_W0002_P0044\DE_2_W0002_P0044_T0001\TR1_W0001_P0114\TR1_2_W0001_P0114_T0001_R1_P4_K1_Ch2-Ch1.zen
5.400090e+00	1.966640e+00	20151202_gfpNIPBLcf1_G2G1\MitoSys2\LSM\gfpNIPBLcF1_G1\DE_W0002_P0044\DE_2_W0002_P0044_T0001\TR1_W0001_P0114\TR1_2_W0001_P0114_T0001_R1_P4_K1_Ch2-Ch1.zen
5.460090e+00	2.783290e+00	20151202_gfpNIPBLcf1_G2G1\MitoSys2\LSM\gfpNIPBLcF1_G1\DE_W0002_P0044\DE_2_W0002_P0044_T0001\TR1_W0001_P0114\TR1_2_W0001_P0114_T0001_R1_P4_K1_Ch2-Ch1.zen
5.520090e+00	2.666620e+00	20151202_gfpNIPBLcf1_G2G1\MitoSys2\LSM\gfpNIPBLcF1_G1\DE_W0002_P0044\DE_2_W0002_P0044_T0001\TR1_W0001_P0114\TR1_2_W0001_P0114_T0001_R1_P4_K1_Ch2-Ch1.zen
5.580090e+00	1.799970e+00	20151202_gfpNIPBLcf1_G2G1\MitoSys2\LSM\gfpNIPBLcF1_G1\DE_W0002_P0044\DE_2_W0002_P0044_T0001\TR1_W0001_P0114\TR1_2_W0001_P0114_T0001_R1_P4_K1_Ch2-Ch1.zen
5.640090e+00	1.699970e+00	20151202_gfpNIPBLcf1_G2G1\MitoSys2\LSM\gfpNIPBLcF1_G1\DE_W0002_P0044\DE_2_W0002_P0044_T0001\TR1_W0001_P0114\TR1_2_W0001_P0114_T0001_R1_P4_K1_Ch2-Ch1.zen
5.700090e+00	1.799970e+00	20151202_gfpNIPBLcf1_G2G1\MitoSys2\LSM\gfpNIPBLcF1_G1\DE_W0002_P0044\DE_2_W0002_P0044_T0001\TR1_W0001_P0114\TR1_2_W0001_P0114_T0001_R1_P4_K1_Ch2-Ch1.zen
5.760090e+00	2.049970e+00	20151202_gfpNIPBLcf1_G2G1\MitoSys2\LSM\gfpNIPBLcF1_G1\DE_W0002_P0044\DE_2_W0002_P0044_T0001\TR1_W0001_P0114\TR1_2_W0001_P0114_T0001_R1_P4_K1_Ch2-Ch1.zen
5.820090e+00	2.316630e+00	20151202_gfpNIPBLcf1_G2G1\MitoSys2\LSM\gfpNIPBLcF1_G1\DE_W0002_P0044\DE_2_W0002_P0044_T0001\TR1_W0001_P0114\TR1_2_W0001_P0114_T0001_R1_P4_K1_Ch2-Ch1.zen
5.880090e+00	2.366630e+00	20151202_gfpNIPBLcf1_G2G1\MitoSys2\LSM\gfpNIPBLcF1_G1\DE_W0002_P0044\DE_2_W0002_P0044_T0001\TR1_W0001_P0114\TR1_2_W0001_P0114_T0001_R1_P4_K1_Ch2-Ch1.zen
5.940090e+00	2.899950e+00	20151202_gfpNIPBLcf1_G2G1\MitoSys2\LSM\gfpNIPBLcF1_G1\DE_W0002_P0044\DE_2_W0002_P0044_T0001\TR1_W0001_P0114\TR1_2_W0001_P0114_T0001_R1_P4_K1_Ch2-Ch1.zen
6.000090e+00	2.249960e+00	20151202_gfpNIPBLcf1_G2G1\MitoSys2\LSM\gfpNIPBLcF1_G1\DE_W0002_P0044\DE_2_W0002_P0044_T0001\TR1_W0001_P0114\TR1_2_W0001_P0114_T0001_R1_P4_K1_Ch2-Ch1.zen
6.060100e+00	3.016620e+00	20151202_gfpNIPBLcf1_G2G1\MitoSys2\LSM\gfpNIPBLcF1_G1\DE_W0002_P0044\DE_2_W0002_P0044_T0001\TR1_W0001_P0114\TR1_2_W0001_P0114_T0001_R1_P4_K1_Ch2-Ch1.zen
6.120100e+00	2.083300e+00	20151202_gfpNIPBLcf1_G2G1\MitoSys2\LSM\gfpNIPBLcF1_G1\DE_W0002_P0044\DE_2_W0002_P0044_T0001\TR1_W0001_P0114\TR1_2_W0001_P0114_T0001_R1_P4_K1_Ch2-Ch1.zen
6.180100e+00	2.383300e+00	20151202_gfpNIPBLcf1_G2G1\MitoSys2\LSM\gfpNIPBLcF1_G1\DE_W0002_P0044\DE_2_W0002_P0044_T0001\TR1_W0001_P0114\TR1_2_W0001_P0114_T0001_R1_P4_K1_Ch2-Ch1.zen
6.240100e+00	2.466630e+00	20151202_gfpNIPBLcf1_G2G1\MitoSys2\LSM\gfpNIPBLcF1_G1\DE_W0002_P0044\DE_2_W0002_P0044_T0001\TR1_W0001_P0114\TR1_2_W0001_P0114_T0001_R1_P4_K1_Ch2-Ch1.zen
6.300100e+00	2.499960e+00	20151202_gfpNIPBLcf1_G2G1\MitoSys2\LSM\gfpNIPBLcF1_G1\DE_W0002_P0044\DE_2_W0002_P0044_T0001\TR1_W0001_P0114\TR1_2_W0001_P0114_T0001_R1_P4_K1_Ch2-Ch1.zen
6.360100e+00	2.249960e+00	20151202_gfpNIPBLcf1_G2G1\MitoSys2\LSM\gfpNIPBLcF1_G1\DE_W0002_P0044\DE_2_W0002_P0044_T0001\TR1_W0001_P0114\TR1_2_W0001_P0114_T0001_R1_P4_K1_Ch2-Ch1.zen
6.420100e+00	3.066620e+00	20151202_gfpNIPBLcf1_G2G1\MitoSys2\LSM\gfpNIPBLcF1_G1\DE_W0002_P0044\DE_2_W0002_P0044_T0001\TR1_W0001_P0114\TR1_2_W0001_P0114_T0001_R1_P4_K1_Ch2-Ch1.zen
6.480100e+00	2.483290e+00	20151202_gfpNIPBLcf1_G2G1\MitoSys2\LSM\gfpNIPBLcF1_G1\DE_W0002_P0044\DE_2_W0002_P0044_T0001\TR1_W0001_P0114\TR1_2_W0001_P0114_T0001_R1_P4_K1_Ch2-Ch1.zen
6.540100e+00	3.316610e+00	20151202_gfpNIPBLcf1_G2G1\MitoSys2\LSM\gfpNIPBLcF1_G1\DE_W0002_P0044\DE_2_W0002_P0044_T0001\TR1_W0001_P0114\TR1_2_W0001_P0114_T0001_R1_P4_K1_Ch2-Ch1.zen
6.600100e+00	2.016630e+00	20151202_gfpNIPBLcf1_G2G1\MitoSys2\LSM\gfpNIPBLcF1_G1\DE_W0002_P0044\DE_2_W0002_P0044_T0001\TR1_W0001_P0114\TR1_2_W0001_P0114_T0001_R1_P4_K1_Ch2-Ch1.zen
6.660110e+00	1.983300e+00	20151202_gfpNIPBLcf1_G2G1\MitoSys2\LSM\gfpNIPBLcF1_G1\DE_W0002_P0044\DE_2_W0002_P0044_T0001\TR1_W0001_P0114\TR1_2_W0001_P0114_T0001_R1_P4_K1_Ch2-Ch1.zen
6.720110e+00	2.649960e+00	20151202_gfpNIPBLcf1_G2G1\MitoSys2\LSM\gfpNIPBLcF1_G1\DE_W0002_P0044\DE_2_W0002_P0044_T0001\TR1_W0001_P0114\TR1_2_W0001_P0114_T0001_R1_P4_K1_Ch2-Ch1.zen
6.780110e+00	2.116630e+00	20151202_gfpNIPBLcf1_G2G1\MitoSys2\LSM\gfpNIPBLcF1_G1\DE_W0002_P0044\DE_2_W0002_P0044_T0001\TR1_W0001_P0114\TR1_2_W0001_P0114_T0001_R1_P4_K1_Ch2-Ch1.zen
6.840110e+00	2.799960e+00	20151202_gfpNIPBLcf1_G2G1\MitoSys2\LSM\gfpNIPBLcF1_G1\DE_W0002_P0044\DE_2_W0002_P0044_T0001\TR1_W0001_P0114\TR1_2_W0001_P0114_T0001_R1_P4_K1_Ch2-Ch1.zen
6.900110e+00	2.416630e+00	20151202_gfpNIPBLcf1_G2G1\MitoSys2\LSM\gfpNIPBLcF1_G1\DE_W0002_P0044\DE_2_W0002_P0044_T0001\TR1_W0001_P0114\TR1_2_W0001_P0114_T0001_R1_P4_K1_Ch2-Ch1.zen
6.960110e+00	2.183300e+00	20151202_gfpNIPBLcf1_G2G1\MitoSys2\LSM\gfpNIPBLcF1_G1\DE_W0002_P0044\DE_2_W0002_P0044_T0001\TR1_W0001_P0114\TR1_2_W0001_P0114_T0001_R1_P4_K1_Ch2-Ch1.zen
7.020110e+00	1.799970e+00	20151202_gfpNIPBLcf1_G2G1\MitoSys2\LSM\gfpNIPBLcF1_G1\DE_W0002_P0044\DE_2_W0002_P0044_T0001\TR1_W0001_P0114\TR1_2_W0001_P0114_T0001_R1_P4_K1_Ch2-Ch1.zen
7.080110e+00	1.999970e+00	20151202_gfpNIPBLcf1_G2G1\MitoSys2\LSM\gfpNIPBLcF1_G1\DE_W0002_P0044\DE_2_W0002_P0044_T0001\TR1_W0001_P0114\TR1_2_W0001_P0114_T0001_R1_P4_K1_Ch2-Ch1.zen
7.140110e+00	1.733310e+00	20151202_gfpNIPBLcf1_G2G1\MitoSys2\LSM\gfpNIPBLcF1_G1\DE_W0002_P0044\DE_2_W0002_P0044_T0001\TR1_W0001_P0114\TR1_2_W0001_P0114_T0001_R1_P4_K1_Ch2-Ch1.zen
7.200110e+00	2.283300e+00	20151202_gfpNIPBLcf1_G2G1\MitoSys2\LSM\gfpNIPBLcF1_G1\DE_W0002_P0044\DE_2_W0002_P0044_T0001\TR1_W0001_P0114\TR1_2_W0001_P0114_T0001_R1_P4_K1_Ch2-Ch1.zen
7.260120e+00	2.983290e+00	20151202_gfpNIPBLcf1_G2G1\MitoSys2\LSM\gfpNIPBLcF1_G1\DE_W0002_P0044\DE_2_W0002_P0044_T0001\TR1_W0001_P0114\TR1_2_W0001_P0114_T0001_R1_P4_K1_Ch2-Ch1.zen
7.320120e+00	1.949970e+00	20151202_gfpNIPBLcf1_G2G1\MitoSys2\LSM\gfpNIPBLcF1_G1\DE_W0002_P0044\DE_2_W0002_P0044_T0001\TR1_W0001_P0114\TR1_2_W0001_P0114_T0001_R1_P4_K1_Ch2-Ch1.zen
7.380120e+00	2.799960e+00	20151202_gfpNIPBLcf1_G2G1\MitoSys2\LSM\gfpNIPBLcF1_G1\DE_W0002_P0044\DE_2_W0002_P0044_T0001\TR1_W0001_P0114\TR1_2_W0001_P0114_T0001_R1_P4_K1_Ch2-Ch1.zen
7.440120e+00	2.099970e+00	20151202_gfpNIPBLcf1_G2G1\MitoSys2\LSM\gfpNIPBLcF1_G1\DE_W0002_P0044\DE_2_W0002_P0044_T0001\TR1_W0001_P0114\TR1_2_W0001_P0114_T0001_R1_P4_K1_Ch2-Ch1.zen
7.500120e+00	2.033300e+00	20151202_gfpNIPBLcf1_G2G1\MitoSys2\LSM\gfpNIPBLcF1_G1\DE_W0002_P0044\DE_2_W0002_P0044_T0001\TR1_W0001_P0114\TR1_2_W0001_P0114_T0001_R1_P4_K1_Ch2-Ch1.zen
7.560120e+00	2.166630e+00	20151202_gfpNIPBLcf1_G2G1\MitoSys2\LSM\gfpNIPBLcF1_G1\DE_W0002_P0044\DE_2_W0002_P0044_T0001\TR1_W0001_P0114\TR1_2_W0001_P0114_T0001_R1_P4_K1_Ch2-Ch1.zen
7.620120e+00	2.349960e+00	20151202_gfpNIPBLcf1_G2G1\MitoSys2\LSM\gfpNIPBLcF1_G1\DE_W0002_P0044\DE_2_W0002_P0044_T0001\TR1_W0001_P0114\TR1_2_W0001_P0114_T0001_R1_P4_K1_Ch2-Ch1.zen
7.680120e+00	3.066620e+00	20151202_gfpNIPBLcf1_G2G1\MitoSys2\LSM\gfpNIPBLcF1_G1\DE_W0002_P0044\DE_2_W0002_P0044_T0001\TR1_W0001_P0114\TR1_2_W0001_P0114_T0001_R1_P4_K1_Ch2-Ch1.zen
7.740120e+00	2.283300e+00	20151202_gfpNIPBLcf1_G2G1\MitoSys2\LSM\gfpNIPBLcF1_G1\DE_W0002_P0044\DE_2_W0002_P0044_T0001\TR1_W0001_P0114\TR1_2_W0001_P0114_T0001_R1_P4_K1_Ch2-Ch1.zen
7.800120e+00	3.433280e+00	20151202_gfpNIPBLcf1_G2G1\MitoSys2\LSM\gfpNIPBLcF1_G1\DE_W0002_P0044\DE_2_W0002_P0044_T0001\TR1_W0001_P0114\TR1_2_W0001_P0114_T0001_R1_P4_K1_Ch2-Ch1.zen
7.860120e+00	3.499940e+00	20151202_gfpNIPBLcf1_G2G1\MitoSys2\LSM\gfpNIPBLcF1_G1\DE_W0002_P0044\DE_2_W0002_P0044_T0001\TR1_W0001_P0114\TR1_2_W0001_P0114_T0001_R1_P4_K1_Ch2-Ch1.zen
7.920130e+00	2.516630e+00	20151202_gfpNIPBLcf1_G2G1\MitoSys2\LSM\gfpNIPBLcF1_G1\DE_W0002_P0044\DE_2_W0002_P0044_T0001\TR1_W0001_P0114\TR1_2_W0001_P0114_T0001_R1_P4_K1_Ch2-Ch1.zen
7.980130e+00	2.416630e+00	20151202_gfpNIPBLcf1_G2G1\MitoSys2\LSM\gfpNIPBLcF1_G1\DE_W0002_P0044\DE_2_W0002_P0044_T0001\TR1_W0001_P0114\TR1_2_W0001_P0114_T0001_R1_P4_K1_Ch2-Ch1.zen
8.040130e+00	2.683290e+00	20151202_gfpNIPBLcf1_G2G1\MitoSys2\LSM\gfpNIPBLcF1_G1\DE_W0002_P0044\DE_2_W0002_P0044_T0001\TR1_W0001_P0114\TR1_2_W0001_P0114_T0001_R1_P4_K1_Ch2-Ch1.zen
8.100130e+00	3.083280e+00	20151202_gfpNIPBLcf1_G2G1\MitoSys2\LSM\gfpNIPBLcF1_G1\DE_W0002_P0044\DE_2_W0002_P0044_T0001\TR1_W0001_P0114\TR1_2_W0001_P0114_T0001_R1_P4_K1_Ch2-Ch1.zen
8.160130e+00	3.599940e+00	20151202_gfpNIPBLcf1_G2G1\MitoSys2\LSM\gfpNIPBLcF1_G1\DE_W0002_P0044\DE_2_W0002_P0044_T0001\TR1_W0001_P0114\TR1_2_W0001_P0114_T0001_R1_P4_K1_Ch2-Ch1.zen
8.220130e+00	4.783260e+00	20151202_gfpNIPBLcf1_G2G1\MitoSys2\LSM\gfpNIPBLcF1_G1\DE_W0002_P0044\DE_2_W0002_P0044_T0001\TR1_W0001_P0114\TR1_2_W0001_P0114_T0001_R1_P4_K1_Ch2-Ch1.zen
8.280130e+00	3.133280e+00	20151202_gfpNIPBLcf1_G2G1\MitoSys2\LSM\gfpNIPBLcF1_G1\DE_W0002_P0044\DE_2_W0002_P0044_T0001\TR1_W0001_P0114\TR1_2_W0001_P0114_T0001_R1_P4_K1_Ch2-Ch1.zen
8.340130e+00	2.849950e+00	20151202_gfpNIPBLcf1_G2G1\MitoSys2\LSM\gfpNIPBLcF1_G1\DE_W0002_P0044\DE_2_W0002_P0044_T0001\TR1_W0001_P0114\TR1_2_W0001_P0114_T0001_R1_P4_K1_Ch2-Ch1.zen
8.400130e+00	2.483290e+00	20151202_gfpNIPBLcf1_G2G1\MitoSys2\LSM\gfpNIPBLcF1_G1\DE_W0002_P0044\DE_2_W0002_P0044_T0001\TR1_W0001_P0114\TR1_2_W0001_P0114_T0001_R1_P4_K1_Ch2-Ch1.zen
8.460130e+00	2.149970e+00	20151202_gfpNIPBLcf1_G2G1\MitoSys2\LSM\gfpNIPBLcF1_G1\DE_W0002_P0044\DE_2_W0002_P0044_T0001\TR1_W0001_P0114\TR1_2_W0001_P0114_T0001_R1_P4_K1_Ch2-Ch1.zen
8.520130e+00	2.749960e+00	20151202_gfpNIPBLcf1_G2G1\MitoSys2\LSM\gfpNIPBLcF1_G1\DE_W0002_P0044\DE_2_W0002_P0044_T0001\TR1_W0001_P0114\TR1_2_W0001_P0114_T0001_R1_P4_K1_Ch2-Ch1.zen
8.580140e+00	1.849970e+00	20151202_gfpNIPBLcf1_G2G1\MitoSys2\LSM\gfpNIPBLcF1_G1\DE_W0002_P0044\DE_2_W0002_P0044_T0001\TR1_W0001_P0114\TR1_2_W0001_P0114_T0001_R1_P4_K1_Ch2-Ch1.zen
8.640140e+00	1.833300e+00	20151202_gfpNIPBLcf1_G2G1\MitoSys2\LSM\gfpNIPBLcF1_G1\DE_W0002_P0044\DE_2_W0002_P0044_T0001\TR1_W0001_P0114\TR1_2_W0001_P0114_T0001_R1_P4_K1_Ch2-Ch1.zen
8.700140e+00	1.849970e+00	20151202_gfpNIPBLcf1_G2G1\MitoSys2\LSM\gfpNIPBLcF1_G1\DE_W0002_P0044\DE_2_W0002_P0044_T0001\TR1_W0001_P0114\TR1_2_W0001_P0114_T0001_R1_P4_K1_Ch2-Ch1.zen
8.760140e+00	2.483290e+00	20151202_gfpNIPBLcf1_G2G1\MitoSys2\LSM\gfpNIPBLcF1_G1\DE_W0002_P0044\DE_2_W0002_P0044_T0001\TR1_W0001_P0114\TR1_2_W0001_P0114_T0001_R1_P4_K1_Ch2-Ch1.zen
8.820140e+00	2.233300e+00	20151202_gfpNIPBLcf1_G2G1\MitoSys2\LSM\gfpNIPBLcF1_G1\DE_W0002_P0044\DE_2_W0002_P0044_T0001\TR1_W0001_P0114\TR1_2_W0001_P0114_T0001_R1_P4_K1_Ch2-Ch1.zen
8.880140e+00	1.683310e+00	20151202_gfpNIPBLcf1_G2G1\MitoSys2\LSM\gfpNIPBLcF1_G1\DE_W0002_P0044\DE_2_W0002_P0044_T0001\TR1_W0001_P0114\TR1_2_W0001_P0114_T0001_R1_P4_K1_Ch2-Ch1.zen
8.940140e+00	2.133300e+00	20151202_gfpNIPBLcf1_G2G1\MitoSys2\LSM\gfpNIPBLcF1_G1\DE_W0002_P0044\DE_2_W0002_P0044_T0001\TR1_W0001_P0114\TR1_2_W0001_P0114_T0001_R1_P4_K1_Ch2-Ch1.zen
9.000140e+00	2.849950e+00	20151202_gfpNIPBLcf1_G2G1\MitoSys2\LSM\gfpNIPBLcF1_G1\DE_W0002_P0044\DE_2_W0002_P0044_T0001\TR1_W0001_P0114\TR1_2_W0001_P0114_T0001_R1_P4_K1_Ch2-Ch1.zen
9.060140e+00	2.199970e+00	20151202_gfpNIPBLcf1_G2G1\MitoSys2\LSM\gfpNIPBLcF1_G1\DE_W0002_P0044\DE_2_W0002_P0044_T0001\TR1_W0001_P0114\TR1_2_W0001_P0114_T0001_R1_P4_K1_Ch2-Ch1.zen
9.120140e+00	2.749960e+00	20151202_gfpNIPBLcf1_G2G1\MitoSys2\LSM\gfpNIPBLcF1_G1\DE_W0002_P0044\DE_2_W0002_P0044_T0001\TR1_W0001_P0114\TR1_2_W0001_P0114_T0001_R1_P4_K1_Ch2-Ch1.zen
9.180150e+00	2.699960e+00	20151202_gfpNIPBLcf1_G2G1\MitoSys2\LSM\gfpNIPBLcF1_G1\DE_W0002_P0044\DE_2_W0002_P0044_T0001\TR1_W0001_P0114\TR1_2_W0001_P0114_T0001_R1_P4_K1_Ch2-Ch1.zen
9.240150e+00	2.349960e+00	20151202_gfpNIPBLcf1_G2G1\MitoSys2\LSM\gfpNIPBLcF1_G1\DE_W0002_P0044\DE_2_W0002_P0044_T0001\TR1_W0001_P0114\TR1_2_W0001_P0114_T0001_R1_P4_K1_Ch2-Ch1.zen
9.300150e+00	2.699960e+00	20151202_gfpNIPBLcf1_G2G1\MitoSys2\LSM\gfpNIPBLcF1_G1\DE_W0002_P0044\DE_2_W0002_P0044_T0001\TR1_W0001_P0114\TR1_2_W0001_P0114_T0001_R1_P4_K1_Ch2-Ch1.zen
9.360150e+00	2.533290e+00	20151202_gfpNIPBLcf1_G2G1\MitoSys2\LSM\gfpNIPBLcF1_G1\DE_W0002_P0044\DE_2_W0002_P0044_T0001\TR1_W0001_P0114\TR1_2_W0001_P0114_T0001_R1_P4_K1_Ch2-Ch1.zen
9.420150e+00	2.249960e+00	20151202_gfpNIPBLcf1_G2G1\MitoSys2\LSM\gfpNIPBLcF1_G1\DE_W0002_P0044\DE_2_W0002_P0044_T0001\TR1_W0001_P0114\TR1_2_W0001_P0114_T0001_R1_P4_K1_Ch2-Ch1.zen
9.480150e+00	2.333300e+00	20151202_gfpNIPBLcf1_G2G1\MitoSys2\LSM\gfpNIPBLcF1_G1\DE_W0002_P0044\DE_2_W0002_P0044_T0001\TR1_W0001_P0114\TR1_2_W0001_P0114_T0001_R1_P4_K1_Ch2-Ch1.zen
9.540150e+00	2.316630e+00	20151202_gfpNIPBLcf1_G2G1\MitoSys2\LSM\gfpNIPBLcF1_G1\DE_W0002_P0044\DE_2_W0002_P0044_T0001\TR1_W0001_P0114\TR1_2_W0001_P0114_T0001_R1_P4_K1_Ch2-Ch1.zen
9.600150e+00	2.566630e+00	20151202_gfpNIPBLcf1_G2G1\MitoSys2\LSM\gfpNIPBLcF1_G1\DE_W0002_P0044\DE_2_W0002_P0044_T0001\TR1_W0001_P0114\TR1_2_W0001_P0114_T0001_R1_P4_K1_Ch2-Ch1.zen
9.660150e+00	2.399960e+00	20151202_gfpNIPBLcf1_G2G1\MitoSys2\LSM\gfpNIPBLcF1_G1\DE_W0002_P0044\DE_2_W0002_P0044_T0001\TR1_W0001_P0114\TR1_2_W0001_P0114_T0001_R1_P4_K1_Ch2-Ch1.zen
9.720150e+00	2.949950e+00	20151202_gfpNIPBLcf1_G2G1\MitoSys2\LSM\gfpNIPBLcF1_G1\DE_W0002_P0044\DE_2_W0002_P0044_T0001\TR1_W0001_P0114\TR1_2_W0001_P0114_T0001_R1_P4_K1_Ch2-Ch1.zen
9.780160e+00	2.499960e+00	20151202_gfpNIPBLcf1_G2G1\MitoSys2\LSM\gfpNIPBLcF1_G1\DE_W0002_P0044\DE_2_W0002_P0044_T0001\TR1_W0001_P0114\TR1_2_W0001_P0114_T0001_R1_P4_K1_Ch2-Ch1.zen
9.840160e+00	2.083300e+00	20151202_gfpNIPBLcf1_G2G1\MitoSys2\LSM\gfpNIPBLcF1_G1\DE_W0002_P0044\DE_2_W0002_P0044_T0001\TR1_W0001_P0114\TR1_2_W0001_P0114_T0001_R1_P4_K1_Ch2-Ch1.zen
9.900160e+00	2.099970e+00	20151202_gfpNIPBLcf1_G2G1\MitoSys2\LSM\gfpNIPBLcF1_G1\DE_W0002_P0044\DE_2_W0002_P0044_T0001\TR1_W0001_P0114\TR1_2_W0001_P0114_T0001_R1_P4_K1_Ch2-Ch1.zen
9.960160e+00	2.116630e+00	20151202_gfpNIPBLcf1_G2G1\MitoSys2\LSM\gfpNIPBLcF1_G1\DE_W0002_P0044\DE_2_W0002_P0044_T0001\TR1_W0001_P0114\TR1_2_W0001_P0114_T0001_R1_P4_K1_Ch2-Ch1.zen
1.002016e+01	1.966640e+00	20151202_gfpNIPBLcf1_G2G1\MitoSys2\LSM\gfpNIPBLcF1_G1\DE_W0002_P0044\DE_2_W0002_P0044_T0001\TR1_W0001_P0114\TR1_2_W0001_P0114_T0001_R1_P4_K1_Ch2-Ch1.zen
1.008016e+01	2.099970e+00	20151202_gfpNIPBLcf1_G2G1\MitoSys2\LSM\gfpNIPBLcF1_G1\DE_W0002_P0044\DE_2_W0002_P0044_T0001\TR1_W0001_P0114\TR1_2_W0001_P0114_T0001_R1_P4_K1_Ch2-Ch1.zen
1.014016e+01	2.966620e+00	20151202_gfpNIPBLcf1_G2G1\MitoSys2\LSM\gfpNIPBLcF1_G1\DE_W0002_P0044\DE_2_W0002_P0044_T0001\TR1_W0001_P0114\TR1_2_W0001_P0114_T0001_R1_P4_K1_Ch2-Ch1.zen
1.020016e+01	2.233300e+00	20151202_gfpNIPBLcf1_G2G1\MitoSys2\LSM\gfpNIPBLcF1_G1\DE_W0002_P0044\DE_2_W0002_P0044_T0001\TR1_W0001_P0114\TR1_2_W0001_P0114_T0001_R1_P4_K1_Ch2-Ch1.zen
1.026016e+01	1.949970e+00	20151202_gfpNIPBLcf1_G2G1\MitoSys2\LSM\gfpNIPBLcF1_G1\DE_W0002_P0044\DE_2_W0002_P0044_T0001\TR1_W0001_P0114\TR1_2_W0001_P0114_T0001_R1_P4_K1_Ch2-Ch1.zen
1.032016e+01	2.033300e+00	20151202_gfpNIPBLcf1_G2G1\MitoSys2\LSM\gfpNIPBLcF1_G1\DE_W0002_P0044\DE_2_W0002_P0044_T0001\TR1_W0001_P0114\TR1_2_W0001_P0114_T0001_R1_P4_K1_Ch2-Ch1.zen
1.038016e+01	2.449960e+00	20151202_gfpNIPBLcf1_G2G1\MitoSys2\LSM\gfpNIPBLcF1_G1\DE_W0002_P0044\DE_2_W0002_P0044_T0001\TR1_W0001_P0114\TR1_2_W0001_P0114_T0001_R1_P4_K1_Ch2-Ch1.zen
1.044017e+01	2.516630e+00	20151202_gfpNIPBLcf1_G2G1\MitoSys2\LSM\gfpNIPBLcF1_G1\DE_W0002_P0044\DE_2_W0002_P0044_T0001\TR1_W0001_P0114\TR1_2_W0001_P0114_T0001_R1_P4_K1_Ch2-Ch1.zen
1.050017e+01	2.466630e+00	20151202_gfpNIPBLcf1_G2G1\MitoSys2\LSM\gfpNIPBLcF1_G1\DE_W0002_P0044\DE_2_W0002_P0044_T0001\TR1_W0001_P0114\TR1_2_W0001_P0114_T0001_R1_P4_K1_Ch2-Ch1.zen
1.056017e+01	1.599970e+00	20151202_gfpNIPBLcf1_G2G1\MitoSys2\LSM\gfpNIPBLcF1_G1\DE_W0002_P0044\DE_2_W0002_P0044_T0001\TR1_W0001_P0114\TR1_2_W0001_P0114_T0001_R1_P4_K1_Ch2-Ch1.zen
1.062017e+01	2.266630e+00	20151202_gfpNIPBLcf1_G2G1\MitoSys2\LSM\gfpNIPBLcF1_G1\DE_W0002_P0044\DE_2_W0002_P0044_T0001\TR1_W0001_P0114\TR1_2_W0001_P0114_T0001_R1_P4_K1_Ch2-Ch1.zen
1.068017e+01	1.466640e+00	20151202_gfpNIPBLcf1_G2G1\MitoSys2\LSM\gfpNIPBLcF1_G1\DE_W0002_P0044\DE_2_W0002_P0044_T0001\TR1_W0001_P0114\TR1_2_W0001_P0114_T0001_R1_P4_K1_Ch2-Ch1.zen
1.074017e+01	2.149970e+00	20151202_gfpNIPBLcf1_G2G1\MitoSys2\LSM\gfpNIPBLcF1_G1\DE_W0002_P0044\DE_2_W0002_P0044_T0001\TR1_W0001_P0114\TR1_2_W0001_P0114_T0001_R1_P4_K1_Ch2-Ch1.zen
1.080017e+01	1.983300e+00	20151202_gfpNIPBLcf1_G2G1\MitoSys2\LSM\gfpNIPBLcF1_G1\DE_W0002_P0044\DE_2_W0002_P0044_T0001\TR1_W0001_P0114\TR1_2_W0001_P0114_T0001_R1_P4_K1_Ch2-Ch1.zen
1.086017e+01	1.666640e+00	20151202_gfpNIPBLcf1_G2G1\MitoSys2\LSM\gfpNIPBLcF1_G1\DE_W0002_P0044\DE_2_W0002_P0044_T0001\TR1_W0001_P0114\TR1_2_W0001_P0114_T0001_R1_P4_K1_Ch2-Ch1.zen
1.092017e+01	2.016630e+00	20151202_gfpNIPBLcf1_G2G1\MitoSys2\LSM\gfpNIPBLcF1_G1\DE_W0002_P0044\DE_2_W0002_P0044_T0001\TR1_W0001_P0114\TR1_2_W0001_P0114_T0001_R1_P4_K1_Ch2-Ch1.zen
1.098017e+01	2.449960e+00	20151202_gfpNIPBLcf1_G2G1\MitoSys2\LSM\gfpNIPBLcF1_G1\DE_W0002_P0044\DE_2_W0002_P0044_T0001\TR1_W0001_P0114\TR1_2_W0001_P0114_T0001_R1_P4_K1_Ch2-Ch1.zen
1.104017e+01	2.799960e+00	20151202_gfpNIPBLcf1_G2G1\MitoSys2\LSM\gfpNIPBLcF1_G1\DE_W0002_P0044\DE_2_W0002_P0044_T0001\TR1_W0001_P0114\TR1_2_W0001_P0114_T0001_R1_P4_K1_Ch2-Ch1.zen
1.110018e+01	1.866640e+00	20151202_gfpNIPBLcf1_G2G1\MitoSys2\LSM\gfpNIPBLcF1_G1\DE_W0002_P0044\DE_2_W0002_P0044_T0001\TR1_W0001_P0114\TR1_2_W0001_P0114_T0001_R1_P4_K1_Ch2-Ch1.zen
1.116018e+01	2.549960e+00	20151202_gfpNIPBLcf1_G2G1\MitoSys2\LSM\gfpNIPBLcF1_G1\DE_W0002_P0044\DE_2_W0002_P0044_T0001\TR1_W0001_P0114\TR1_2_W0001_P0114_T0001_R1_P4_K1_Ch2-Ch1.zen
1.122018e+01	2.433290e+00	20151202_gfpNIPBLcf1_G2G1\MitoSys2\LSM\gfpNIPBLcF1_G1\DE_W0002_P0044\DE_2_W0002_P0044_T0001\TR1_W0001_P0114\TR1_2_W0001_P0114_T0001_R1_P4_K1_Ch2-Ch1.zen
1.128018e+01	2.499960e+00	20151202_gfpNIPBLcf1_G2G1\MitoSys2\LSM\gfpNIPBLcF1_G1\DE_W0002_P0044\DE_2_W0002_P0044_T0001\TR1_W0001_P0114\TR1_2_W0001_P0114_T0001_R1_P4_K1_Ch2-Ch1.zen
1.134018e+01	3.849940e+00	20151202_gfpNIPBLcf1_G2G1\MitoSys2\LSM\gfpNIPBLcF1_G1\DE_W0002_P0044\DE_2_W0002_P0044_T0001\TR1_W0001_P0114\TR1_2_W0001_P0114_T0001_R1_P4_K1_Ch2-Ch1.zen
1.140018e+01	3.216620e+00	20151202_gfpNIPBLcf1_G2G1\MitoSys2\LSM\gfpNIPBLcF1_G1\DE_W0002_P0044\DE_2_W0002_P0044_T0001\TR1_W0001_P0114\TR1_2_W0001_P0114_T0001_R1_P4_K1_Ch2-Ch1.zen
1.146018e+01	2.266630e+00	20151202_gfpNIPBLcf1_G2G1\MitoSys2\LSM\gfpNIPBLcF1_G1\DE_W0002_P0044\DE_2_W0002_P0044_T0001\TR1_W0001_P0114\TR1_2_W0001_P0114_T0001_R1_P4_K1_Ch2-Ch1.zen
1.152018e+01	3.499940e+00	20151202_gfpNIPBLcf1_G2G1\MitoSys2\LSM\gfpNIPBLcF1_G1\DE_W0002_P0044\DE_2_W0002_P0044_T0001\TR1_W0001_P0114\TR1_2_W0001_P0114_T0001_R1_P4_K1_Ch2-Ch1.zen
1.158018e+01	2.416630e+00	20151202_gfpNIPBLcf1_G2G1\MitoSys2\LSM\gfpNIPBLcF1_G1\DE_W0002_P0044\DE_2_W0002_P0044_T0001\TR1_W0001_P0114\TR1_2_W0001_P0114_T0001_R1_P4_K1_Ch2-Ch1.zen
1.164018e+01	4.216600e+00	20151202_gfpNIPBLcf1_G2G1\MitoSys2\LSM\gfpNIPBLcF1_G1\DE_W0002_P0044\DE_2_W0002_P0044_T0001\TR1_W0001_P0114\TR1_2_W0001_P0114_T0001_R1_P4_K1_Ch2-Ch1.zen
1.170018e+01	3.699940e+00	20151202_gfpNIPBLcf1_G2G1\MitoSys2\LSM\gfpNIPBLcF1_G1\DE_W0002_P0044\DE_2_W0002_P0044_T0001\TR1_W0001_P0114\TR1_2_W0001_P0114_T0001_R1_P4_K1_Ch2-Ch1.zen
1.176019e+01	1.983300e+00	20151202_gfpNIPBLcf1_G2G1\MitoSys2\LSM\gfpNIPBLcF1_G1\DE_W0002_P0044\DE_2_W0002_P0044_T0001\TR1_W0001_P0114\TR1_2_W0001_P0114_T0001_R1_P4_K1_Ch2-Ch1.zen
1.182019e+01	3.366610e+00	20151202_gfpNIPBLcf1_G2G1\MitoSys2\LSM\gfpNIPBLcF1_G1\DE_W0002_P0044\DE_2_W0002_P0044_T0001\TR1_W0001_P0114\TR1_2_W0001_P0114_T0001_R1_P4_K1_Ch2-Ch1.zen
1.188019e+01	2.666620e+00	20151202_gfpNIPBLcf1_G2G1\MitoSys2\LSM\gfpNIPBLcF1_G1\DE_W0002_P0044\DE_2_W0002_P0044_T0001\TR1_W0001_P0114\TR1_2_W0001_P0114_T0001_R1_P4_K1_Ch2-Ch1.zen
1.194019e+01	2.349960e+00	20151202_gfpNIPBLcf1_G2G1\MitoSys2\LSM\gfpNIPBLcF1_G1\DE_W0002_P0044\DE_2_W0002_P0044_T0001\TR1_W0001_P0114\TR1_2_W0001_P0114_T0001_R1_P4_K1_Ch2-Ch1.zen
1.200019e+01	2.749960e+00	20151202_gfpNIPBLcf1_G2G1\MitoSys2\LSM\gfpNIPBLcF1_G1\DE_W0002_P0044\DE_2_W0002_P0044_T0001\TR1_W0001_P0114\TR1_2_W0001_P0114_T0001_R1_P4_K1_Ch2-Ch1.zen
1.206019e+01	4.166600e+00	20151202_gfpNIPBLcf1_G2G1\MitoSys2\LSM\gfpNIPBLcF1_G1\DE_W0002_P0044\DE_2_W0002_P0044_T0001\TR1_W0001_P0114\TR1_2_W0001_P0114_T0001_R1_P4_K1_Ch2-Ch1.zen
1.212019e+01	2.599960e+00	20151202_gfpNIPBLcf1_G2G1\MitoSys2\LSM\gfpNIPBLcF1_G1\DE_W0002_P0044\DE_2_W0002_P0044_T0001\TR1_W0001_P0114\TR1_2_W0001_P0114_T0001_R1_P4_K1_Ch2-Ch1.zen
1.218019e+01	2.033300e+00	20151202_gfpNIPBLcf1_G2G1\MitoSys2\LSM\gfpNIPBLcF1_G1\DE_W0002_P0044\DE_2_W0002_P0044_T0001\TR1_W0001_P0114\TR1_2_W0001_P0114_T0001_R1_P4_K1_Ch2-Ch1.zen
1.224019e+01	1.933300e+00	20151202_gfpNIPBLcf1_G2G1\MitoSys2\LSM\gfpNIPBLcF1_G1\DE_W0002_P0044\DE_2_W0002_P0044_T0001\TR1_W0001_P0114\TR1_2_W0001_P0114_T0001_R1_P4_K1_Ch2-Ch1.zen
1.230019e+01	2.749960e+00	20151202_gfpNIPBLcf1_G2G1\MitoSys2\LSM\gfpNIPBLcF1_G1\DE_W0002_P0044\DE_2_W0002_P0044_T0001\TR1_W0001_P0114\TR1_2_W0001_P0114_T0001_R1_P4_K1_Ch2-Ch1.zen
1.236020e+01	2.416630e+00	20151202_gfpNIPBLcf1_G2G1\MitoSys2\LSM\gfpNIPBLcF1_G1\DE_W0002_P0044\DE_2_W0002_P0044_T0001\TR1_W0001_P0114\TR1_2_W0001_P0114_T0001_R1_P4_K1_Ch2-Ch1.zen
1.242020e+01	3.683270e+00	20151202_gfpNIPBLcf1_G2G1\MitoSys2\LSM\gfpNIPBLcF1_G1\DE_W0002_P0044\DE_2_W0002_P0044_T0001\TR1_W0001_P0114\TR1_2_W0001_P0114_T0001_R1_P4_K1_Ch2-Ch1.zen
1.248020e+01	3.666610e+00	20151202_gfpNIPBLcf1_G2G1\MitoSys2\LSM\gfpNIPBLcF1_G1\DE_W0002_P0044\DE_2_W0002_P0044_T0001\TR1_W0001_P0114\TR1_2_W0001_P0114_T0001_R1_P4_K1_Ch2-Ch1.zen
1.254020e+01	2.849950e+00	20151202_gfpNIPBLcf1_G2G1\MitoSys2\LSM\gfpNIPBLcF1_G1\DE_W0002_P0044\DE_2_W0002_P0044_T0001\TR1_W0001_P0114\TR1_2_W0001_P0114_T0001_R1_P4_K1_Ch2-Ch1.zen
1.260020e+01	2.916620e+00	20151202_gfpNIPBLcf1_G2G1\MitoSys2\LSM\gfpNIPBLcF1_G1\DE_W0002_P0044\DE_2_W0002_P0044_T0001\TR1_W0001_P0114\TR1_2_W0001_P0114_T0001_R1_P4_K1_Ch2-Ch1.zen
1.266020e+01	2.016630e+00	20151202_gfpNIPBLcf1_G2G1\MitoSys2\LSM\gfpNIPBLcF1_G1\DE_W0002_P0044\DE_2_W0002_P0044_T0001\TR1_W0001_P0114\TR1_2_W0001_P0114_T0001_R1_P4_K1_Ch2-Ch1.zen
1.272020e+01	2.283300e+00	20151202_gfpNIPBLcf1_G2G1\MitoSys2\LSM\gfpNIPBLcF1_G1\DE_W0002_P0044\DE_2_W0002_P0044_T0001\TR1_W0001_P0114\TR1_2_W0001_P0114_T0001_R1_P4_K1_Ch2-Ch1.zen
1.278020e+01	3.283280e+00	20151202_gfpNIPBLcf1_G2G1\MitoSys2\LSM\gfpNIPBLcF1_G1\DE_W0002_P0044\DE_2_W0002_P0044_T0001\TR1_W0001_P0114\TR1_2_W0001_P0114_T0001_R1_P4_K1_Ch2-Ch1.zen
1.284020e+01	3.033290e+00	20151202_gfpNIPBLcf1_G2G1\MitoSys2\LSM\gfpNIPBLcF1_G1\DE_W0002_P0044\DE_2_W0002_P0044_T0001\TR1_W0001_P0114\TR1_2_W0001_P0114_T0001_R1_P4_K1_Ch2-Ch1.zen
1.290020e+01	3.416610e+00	20151202_gfpNIPBLcf1_G2G1\MitoSys2\LSM\gfpNIPBLcF1_G1\DE_W0002_P0044\DE_2_W0002_P0044_T0001\TR1_W0001_P0114\TR1_2_W0001_P0114_T0001_R1_P4_K1_Ch2-Ch1.zen
1.296021e+01	2.199970e+00	20151202_gfpNIPBLcf1_G2G1\MitoSys2\LSM\gfpNIPBLcF1_G1\DE_W0002_P0044\DE_2_W0002_P0044_T0001\TR1_W0001_P0114\TR1_2_W0001_P0114_T0001_R1_P4_K1_Ch2-Ch1.zen
1.302021e+01	3.383280e+00	20151202_gfpNIPBLcf1_G2G1\MitoSys2\LSM\gfpNIPBLcF1_G1\DE_W0002_P0044\DE_2_W0002_P0044_T0001\TR1_W0001_P0114\TR1_2_W0001_P0114_T0001_R1_P4_K1_Ch2-Ch1.zen
1.308021e+01	3.849940e+00	20151202_gfpNIPBLcf1_G2G1\MitoSys2\LSM\gfpNIPBLcF1_G1\DE_W0002_P0044\DE_2_W0002_P0044_T0001\TR1_W0001_P0114\TR1_2_W0001_P0114_T0001_R1_P4_K1_Ch2-Ch1.zen
1.314021e+01	2.633290e+00	20151202_gfpNIPBLcf1_G2G1\MitoSys2\LSM\gfpNIPBLcF1_G1\DE_W0002_P0044\DE_2_W0002_P0044_T0001\TR1_W0001_P0114\TR1_2_W0001_P0114_T0001_R1_P4_K1_Ch2-Ch1.zen
1.320021e+01	1.966640e+00	20151202_gfpNIPBLcf1_G2G1\MitoSys2\LSM\gfpNIPBLcF1_G1\DE_W0002_P0044\DE_2_W0002_P0044_T0001\TR1_W0001_P0114\TR1_2_W0001_P0114_T0001_R1_P4_K1_Ch2-Ch1.zen
1.326021e+01	3.799940e+00	20151202_gfpNIPBLcf1_G2G1\MitoSys2\LSM\gfpNIPBLcF1_G1\DE_W0002_P0044\DE_2_W0002_P0044_T0001\TR1_W0001_P0114\TR1_2_W0001_P0114_T0001_R1_P4_K1_Ch2-Ch1.zen
1.332021e+01	2.283300e+00	20151202_gfpNIPBLcf1_G2G1\MitoSys2\LSM\gfpNIPBLcF1_G1\DE_W0002_P0044\DE_2_W0002_P0044_T0001\TR1_W0001_P0114\TR1_2_W0001_P0114_T0001_R1_P4_K1_Ch2-Ch1.zen
1.338021e+01	2.449960e+00	20151202_gfpNIPBLcf1_G2G1\MitoSys2\LSM\gfpNIPBLcF1_G1\DE_W0002_P0044\DE_2_W0002_P0044_T0001\TR1_W0001_P0114\TR1_2_W0001_P0114_T0001_R1_P4_K1_Ch2-Ch1.zen
1.344021e+01	1.999970e+00	20151202_gfpNIPBLcf1_G2G1\MitoSys2\LSM\gfpNIPBLcF1_G1\DE_W0002_P0044\DE_2_W0002_P0044_T0001\TR1_W0001_P0114\TR1_2_W0001_P0114_T0001_R1_P4_K1_Ch2-Ch1.zen
1.350021e+01	2.199970e+00	20151202_gfpNIPBLcf1_G2G1\MitoSys2\LSM\gfpNIPBLcF1_G1\DE_W0002_P0044\DE_2_W0002_P0044_T0001\TR1_W0001_P0114\TR1_2_W0001_P0114_T0001_R1_P4_K1_Ch2-Ch1.zen
1.356021e+01	2.249960e+00	20151202_gfpNIPBLcf1_G2G1\MitoSys2\LSM\gfpNIPBLcF1_G1\DE_W0002_P0044\DE_2_W0002_P0044_T0001\TR1_W0001_P0114\TR1_2_W0001_P0114_T0001_R1_P4_K1_Ch2-Ch1.zen
1.362022e+01	2.566630e+00	20151202_gfpNIPBLcf1_G2G1\MitoSys2\LSM\gfpNIPBLcF1_G1\DE_W0002_P0044\DE_2_W0002_P0044_T0001\TR1_W0001_P0114\TR1_2_W0001_P0114_T0001_R1_P4_K1_Ch2-Ch1.zen
1.368022e+01	2.616630e+00	20151202_gfpNIPBLcf1_G2G1\MitoSys2\LSM\gfpNIPBLcF1_G1\DE_W0002_P0044\DE_2_W0002_P0044_T0001\TR1_W0001_P0114\TR1_2_W0001_P0114_T0001_R1_P4_K1_Ch2-Ch1.zen
1.374022e+01	3.949940e+00	20151202_gfpNIPBLcf1_G2G1\MitoSys2\LSM\gfpNIPBLcF1_G1\DE_W0002_P0044\DE_2_W0002_P0044_T0001\TR1_W0001_P0114\TR1_2_W0001_P0114_T0001_R1_P4_K1_Ch2-Ch1.zen
1.380022e+01	2.533290e+00	20151202_gfpNIPBLcf1_G2G1\MitoSys2\LSM\gfpNIPBLcF1_G1\DE_W0002_P0044\DE_2_W0002_P0044_T0001\TR1_W0001_P0114\TR1_2_W0001_P0114_T0001_R1_P4_K1_Ch2-Ch1.zen
1.386022e+01	2.733290e+00	20151202_gfpNIPBLcf1_G2G1\MitoSys2\LSM\gfpNIPBLcF1_G1\DE_W0002_P0044\DE_2_W0002_P0044_T0001\TR1_W0001_P0114\TR1_2_W0001_P0114_T0001_R1_P4_K1_Ch2-Ch1.zen
1.392022e+01	1.883300e+00	20151202_gfpNIPBLcf1_G2G1\MitoSys2\LSM\gfpNIPBLcF1_G1\DE_W0002_P0044\DE_2_W0002_P0044_T0001\TR1_W0001_P0114\TR1_2_W0001_P0114_T0001_R1_P4_K1_Ch2-Ch1.zen
1.398022e+01	2.449960e+00	20151202_gfpNIPBLcf1_G2G1\MitoSys2\LSM\gfpNIPBLcF1_G1\DE_W0002_P0044\DE_2_W0002_P0044_T0001\TR1_W0001_P0114\TR1_2_W0001_P0114_T0001_R1_P4_K1_Ch2-Ch1.zen
1.404022e+01	2.099970e+00	20151202_gfpNIPBLcf1_G2G1\MitoSys2\LSM\gfpNIPBLcF1_G1\DE_W0002_P0044\DE_2_W0002_P0044_T0001\TR1_W0001_P0114\TR1_2_W0001_P0114_T0001_R1_P4_K1_Ch2-Ch1.zen
1.410022e+01	2.549960e+00	20151202_gfpNIPBLcf1_G2G1\MitoSys2\LSM\gfpNIPBLcF1_G1\DE_W0002_P0044\DE_2_W0002_P0044_T0001\TR1_W0001_P0114\TR1_2_W0001_P0114_T0001_R1_P4_K1_Ch2-Ch1.zen
1.416022e+01	2.866620e+00	20151202_gfpNIPBLcf1_G2G1\MitoSys2\LSM\gfpNIPBLcF1_G1\DE_W0002_P0044\DE_2_W0002_P0044_T0001\TR1_W0001_P0114\TR1_2_W0001_P0114_T0001_R1_P4_K1_Ch2-Ch1.zen
1.422023e+01	2.366630e+00	20151202_gfpNIPBLcf1_G2G1\MitoSys2\LSM\gfpNIPBLcF1_G1\DE_W0002_P0044\DE_2_W0002_P0044_T0001\TR1_W0001_P0114\TR1_2_W0001_P0114_T0001_R1_P4_K1_Ch2-Ch1.zen
1.428023e+01	1.883300e+00	20151202_gfpNIPBLcf1_G2G1\MitoSys2\LSM\gfpNIPBLcF1_G1\DE_W0002_P0044\DE_2_W0002_P0044_T0001\TR1_W0001_P0114\TR1_2_W0001_P0114_T0001_R1_P4_K1_Ch2-Ch1.zen
1.434023e+01	2.466630e+00	20151202_gfpNIPBLcf1_G2G1\MitoSys2\LSM\gfpNIPBLcF1_G1\DE_W0002_P0044\DE_2_W0002_P0044_T0001\TR1_W0001_P0114\TR1_2_W0001_P0114_T0001_R1_P4_K1_Ch2-Ch1.zen
1.440023e+01	2.566630e+00	20151202_gfpNIPBLcf1_G2G1\MitoSys2\LSM\gfpNIPBLcF1_G1\DE_W0002_P0044\DE_2_W0002_P0044_T0001\TR1_W0001_P0114\TR1_2_W0001_P0114_T0001_R1_P4_K1_Ch2-Ch1.zen
1.446023e+01	2.466630e+00	20151202_gfpNIPBLcf1_G2G1\MitoSys2\LSM\gfpNIPBLcF1_G1\DE_W0002_P0044\DE_2_W0002_P0044_T0001\TR1_W0001_P0114\TR1_2_W0001_P0114_T0001_R1_P4_K1_Ch2-Ch1.zen
1.452023e+01	1.999970e+00	20151202_gfpNIPBLcf1_G2G1\MitoSys2\LSM\gfpNIPBLcF1_G1\DE_W0002_P0044\DE_2_W0002_P0044_T0001\TR1_W0001_P0114\TR1_2_W0001_P0114_T0001_R1_P4_K1_Ch2-Ch1.zen
1.458023e+01	2.199970e+00	20151202_gfpNIPBLcf1_G2G1\MitoSys2\LSM\gfpNIPBLcF1_G1\DE_W0002_P0044\DE_2_W0002_P0044_T0001\TR1_W0001_P0114\TR1_2_W0001_P0114_T0001_R1_P4_K1_Ch2-Ch1.zen
1.464023e+01	2.899950e+00	20151202_gfpNIPBLcf1_G2G1\MitoSys2\LSM\gfpNIPBLcF1_G1\DE_W0002_P0044\DE_2_W0002_P0044_T0001\TR1_W0001_P0114\TR1_2_W0001_P0114_T0001_R1_P4_K1_Ch2-Ch1.zen
1.470023e+01	2.466630e+00	20151202_gfpNIPBLcf1_G2G1\MitoSys2\LSM\gfpNIPBLcF1_G1\DE_W0002_P0044\DE_2_W0002_P0044_T0001\TR1_W0001_P0114\TR1_2_W0001_P0114_T0001_R1_P4_K1_Ch2-Ch1.zen
1.476023e+01	2.233300e+00	20151202_gfpNIPBLcf1_G2G1\MitoSys2\LSM\gfpNIPBLcF1_G1\DE_W0002_P0044\DE_2_W0002_P0044_T0001\TR1_W0001_P0114\TR1_2_W0001_P0114_T0001_R1_P4_K1_Ch2-Ch1.zen
1.482023e+01	2.483290e+00	20151202_gfpNIPBLcf1_G2G1\MitoSys2\LSM\gfpNIPBLcF1_G1\DE_W0002_P0044\DE_2_W0002_P0044_T0001\TR1_W0001_P0114\TR1_2_W0001_P0114_T0001_R1_P4_K1_Ch2-Ch1.zen
1.488024e+01	3.016620e+00	20151202_gfpNIPBLcf1_G2G1\MitoSys2\LSM\gfpNIPBLcF1_G1\DE_W0002_P0044\DE_2_W0002_P0044_T0001\TR1_W0001_P0114\TR1_2_W0001_P0114_T0001_R1_P4_K1_Ch2-Ch1.zen
1.494024e+01	2.666620e+00	20151202_gfpNIPBLcf1_G2G1\MitoSys2\LSM\gfpNIPBLcF1_G1\DE_W0002_P0044\DE_2_W0002_P0044_T0001\TR1_W0001_P0114\TR1_2_W0001_P0114_T0001_R1_P4_K1_Ch2-Ch1.zen
1.500024e+01	2.549960e+00	20151202_gfpNIPBLcf1_G2G1\MitoSys2\LSM\gfpNIPBLcF1_G1\DE_W0002_P0044\DE_2_W0002_P0044_T0001\TR1_W0001_P0114\TR1_2_W0001_P0114_T0001_R1_P4_K1_Ch2-Ch1.zen
1.506024e+01	2.399960e+00	20151202_gfpNIPBLcf1_G2G1\MitoSys2\LSM\gfpNIPBLcF1_G1\DE_W0002_P0044\DE_2_W0002_P0044_T0001\TR1_W0001_P0114\TR1_2_W0001_P0114_T0001_R1_P4_K1_Ch2-Ch1.zen
1.512024e+01	2.083300e+00	20151202_gfpNIPBLcf1_G2G1\MitoSys2\LSM\gfpNIPBLcF1_G1\DE_W0002_P0044\DE_2_W0002_P0044_T0001\TR1_W0001_P0114\TR1_2_W0001_P0114_T0001_R1_P4_K1_Ch2-Ch1.zen
1.518024e+01	2.199970e+00	20151202_gfpNIPBLcf1_G2G1\MitoSys2\LSM\gfpNIPBLcF1_G1\DE_W0002_P0044\DE_2_W0002_P0044_T0001\TR1_W0001_P0114\TR1_2_W0001_P0114_T0001_R1_P4_K1_Ch2-Ch1.zen
1.524024e+01	1.949970e+00	20151202_gfpNIPBLcf1_G2G1\MitoSys2\LSM\gfpNIPBLcF1_G1\DE_W0002_P0044\DE_2_W0002_P0044_T0001\TR1_W0001_P0114\TR1_2_W0001_P0114_T0001_R1_P4_K1_Ch2-Ch1.zen
1.530024e+01	2.316630e+00	20151202_gfpNIPBLcf1_G2G1\MitoSys2\LSM\gfpNIPBLcF1_G1\DE_W0002_P0044\DE_2_W0002_P0044_T0001\TR1_W0001_P0114\TR1_2_W0001_P0114_T0001_R1_P4_K1_Ch2-Ch1.zen
1.536024e+01	2.683290e+00	20151202_gfpNIPBLcf1_G2G1\MitoSys2\LSM\gfpNIPBLcF1_G1\DE_W0002_P0044\DE_2_W0002_P0044_T0001\TR1_W0001_P0114\TR1_2_W0001_P0114_T0001_R1_P4_K1_Ch2-Ch1.zen
1.542024e+01	1.866640e+00	20151202_gfpNIPBLcf1_G2G1\MitoSys2\LSM\gfpNIPBLcF1_G1\DE_W0002_P0044\DE_2_W0002_P0044_T0001\TR1_W0001_P0114\TR1_2_W0001_P0114_T0001_R1_P4_K1_Ch2-Ch1.zen
1.548024e+01	1.716640e+00	20151202_gfpNIPBLcf1_G2G1\MitoSys2\LSM\gfpNIPBLcF1_G1\DE_W0002_P0044\DE_2_W0002_P0044_T0001\TR1_W0001_P0114\TR1_2_W0001_P0114_T0001_R1_P4_K1_Ch2-Ch1.zen
1.554025e+01	2.866620e+00	20151202_gfpNIPBLcf1_G2G1\MitoSys2\LSM\gfpNIPBLcF1_G1\DE_W0002_P0044\DE_2_W0002_P0044_T0001\TR1_W0001_P0114\TR1_2_W0001_P0114_T0001_R1_P4_K1_Ch2-Ch1.zen
1.560025e+01	2.199970e+00	20151202_gfpNIPBLcf1_G2G1\MitoSys2\LSM\gfpNIPBLcF1_G1\DE_W0002_P0044\DE_2_W0002_P0044_T0001\TR1_W0001_P0114\TR1_2_W0001_P0114_T0001_R1_P4_K1_Ch2-Ch1.zen
1.566025e+01	1.966640e+00	20151202_gfpNIPBLcf1_G2G1\MitoSys2\LSM\gfpNIPBLcF1_G1\DE_W0002_P0044\DE_2_W0002_P0044_T0001\TR1_W0001_P0114\TR1_2_W0001_P0114_T0001_R1_P4_K1_Ch2-Ch1.zen
1.572025e+01	1.849970e+00	20151202_gfpNIPBLcf1_G2G1\MitoSys2\LSM\gfpNIPBLcF1_G1\DE_W0002_P0044\DE_2_W0002_P0044_T0001\TR1_W0001_P0114\TR1_2_W0001_P0114_T0001_R1_P4_K1_Ch2-Ch1.zen
1.578025e+01	1.666640e+00	20151202_gfpNIPBLcf1_G2G1\MitoSys2\LSM\gfpNIPBLcF1_G1\DE_W0002_P0044\DE_2_W0002_P0044_T0001\TR1_W0001_P0114\TR1_2_W0001_P0114_T0001_R1_P4_K1_Ch2-Ch1.zen
1.584025e+01	2.033300e+00	20151202_gfpNIPBLcf1_G2G1\MitoSys2\LSM\gfpNIPBLcF1_G1\DE_W0002_P0044\DE_2_W0002_P0044_T0001\TR1_W0001_P0114\TR1_2_W0001_P0114_T0001_R1_P4_K1_Ch2-Ch1.zen
1.590025e+01	2.949950e+00	20151202_gfpNIPBLcf1_G2G1\MitoSys2\LSM\gfpNIPBLcF1_G1\DE_W0002_P0044\DE_2_W0002_P0044_T0001\TR1_W0001_P0114\TR1_2_W0001_P0114_T0001_R1_P4_K1_Ch2-Ch1.zen
1.596025e+01	2.083300e+00	20151202_gfpNIPBLcf1_G2G1\MitoSys2\LSM\gfpNIPBLcF1_G1\DE_W0002_P0044\DE_2_W0002_P0044_T0001\TR1_W0001_P0114\TR1_2_W0001_P0114_T0001_R1_P4_K1_Ch2-Ch1.zen
1.602025e+01	2.199970e+00	20151202_gfpNIPBLcf1_G2G1\MitoSys2\LSM\gfpNIPBLcF1_G1\DE_W0002_P0044\DE_2_W0002_P0044_T0001\TR1_W0001_P0114\TR1_2_W0001_P0114_T0001_R1_P4_K1_Ch2-Ch1.zen
1.608026e+01	1.783310e+00	20151202_gfpNIPBLcf1_G2G1\MitoSys2\LSM\gfpNIPBLcF1_G1\DE_W0002_P0044\DE_2_W0002_P0044_T0001\TR1_W0001_P0114\TR1_2_W0001_P0114_T0001_R1_P4_K1_Ch2-Ch1.zen
1.614025e+01	1.733310e+00	20151202_gfpNIPBLcf1_G2G1\MitoSys2\LSM\gfpNIPBLcF1_G1\DE_W0002_P0044\DE_2_W0002_P0044_T0001\TR1_W0001_P0114\TR1_2_W0001_P0114_T0001_R1_P4_K1_Ch2-Ch1.zen
1.620026e+01	1.833300e+00	20151202_gfpNIPBLcf1_G2G1\MitoSys2\LSM\gfpNIPBLcF1_G1\DE_W0002_P0044\DE_2_W0002_P0044_T0001\TR1_W0001_P0114\TR1_2_W0001_P0114_T0001_R1_P4_K1_Ch2-Ch1.zen
1.626026e+01	1.549980e+00	20151202_gfpNIPBLcf1_G2G1\MitoSys2\LSM\gfpNIPBLcF1_G1\DE_W0002_P0044\DE_2_W0002_P0044_T0001\TR1_W0001_P0114\TR1_2_W0001_P0114_T0001_R1_P4_K1_Ch2-Ch1.zen
1.632026e+01	1.749970e+00	20151202_gfpNIPBLcf1_G2G1\MitoSys2\LSM\gfpNIPBLcF1_G1\DE_W0002_P0044\DE_2_W0002_P0044_T0001\TR1_W0001_P0114\TR1_2_W0001_P0114_T0001_R1_P4_K1_Ch2-Ch1.zen
1.638026e+01	1.749970e+00	20151202_gfpNIPBLcf1_G2G1\MitoSys2\LSM\gfpNIPBLcF1_G1\DE_W0002_P0044\DE_2_W0002_P0044_T0001\TR1_W0001_P0114\TR1_2_W0001_P0114_T0001_R1_P4_K1_Ch2-Ch1.zen
1.644026e+01	2.683290e+00	20151202_gfpNIPBLcf1_G2G1\MitoSys2\LSM\gfpNIPBLcF1_G1\DE_W0002_P0044\DE_2_W0002_P0044_T0001\TR1_W0001_P0114\TR1_2_W0001_P0114_T0001_R1_P4_K1_Ch2-Ch1.zen
1.650026e+01	2.616630e+00	20151202_gfpNIPBLcf1_G2G1\MitoSys2\LSM\gfpNIPBLcF1_G1\DE_W0002_P0044\DE_2_W0002_P0044_T0001\TR1_W0001_P0114\TR1_2_W0001_P0114_T0001_R1_P4_K1_Ch2-Ch1.zen
1.656026e+01	1.649970e+00	20151202_gfpNIPBLcf1_G2G1\MitoSys2\LSM\gfpNIPBLcF1_G1\DE_W0002_P0044\DE_2_W0002_P0044_T0001\TR1_W0001_P0114\TR1_2_W0001_P0114_T0001_R1_P4_K1_Ch2-Ch1.zen
1.662026e+01	1.599970e+00	20151202_gfpNIPBLcf1_G2G1\MitoSys2\LSM\gfpNIPBLcF1_G1\DE_W0002_P0044\DE_2_W0002_P0044_T0001\TR1_W0001_P0114\TR1_2_W0001_P0114_T0001_R1_P4_K1_Ch2-Ch1.zen
1.668026e+01	2.416630e+00	20151202_gfpNIPBLcf1_G2G1\MitoSys2\LSM\gfpNIPBLcF1_G1\DE_W0002_P0044\DE_2_W0002_P0044_T0001\TR1_W0001_P0114\TR1_2_W0001_P0114_T0001_R1_P4_K1_Ch2-Ch1.zen
1.674026e+01	2.833290e+00	20151202_gfpNIPBLcf1_G2G1\MitoSys2\LSM\gfpNIPBLcF1_G1\DE_W0002_P0044\DE_2_W0002_P0044_T0001\TR1_W0001_P0114\TR1_2_W0001_P0114_T0001_R1_P4_K1_Ch2-Ch1.zen
1.680027e+01	2.249960e+00	20151202_gfpNIPBLcf1_G2G1\MitoSys2\LSM\gfpNIPBLcF1_G1\DE_W0002_P0044\DE_2_W0002_P0044_T0001\TR1_W0001_P0114\TR1_2_W0001_P0114_T0001_R1_P4_K1_Ch2-Ch1.zen
1.686027e+01	2.533290e+00	20151202_gfpNIPBLcf1_G2G1\MitoSys2\LSM\gfpNIPBLcF1_G1\DE_W0002_P0044\DE_2_W0002_P0044_T0001\TR1_W0001_P0114\TR1_2_W0001_P0114_T0001_R1_P4_K1_Ch2-Ch1.zen
1.692027e+01	3.033290e+00	20151202_gfpNIPBLcf1_G2G1\MitoSys2\LSM\gfpNIPBLcF1_G1\DE_W0002_P0044\DE_2_W0002_P0044_T0001\TR1_W0001_P0114\TR1_2_W0001_P0114_T0001_R1_P4_K1_Ch2-Ch1.zen
1.698027e+01	2.099970e+00	20151202_gfpNIPBLcf1_G2G1\MitoSys2\LSM\gfpNIPBLcF1_G1\DE_W0002_P0044\DE_2_W0002_P0044_T0001\TR1_W0001_P0114\TR1_2_W0001_P0114_T0001_R1_P4_K1_Ch2-Ch1.zen
1.704027e+01	2.183300e+00	20151202_gfpNIPBLcf1_G2G1\MitoSys2\LSM\gfpNIPBLcF1_G1\DE_W0002_P0044\DE_2_W0002_P0044_T0001\TR1_W0001_P0114\TR1_2_W0001_P0114_T0001_R1_P4_K1_Ch2-Ch1.zen
1.710027e+01	2.149970e+00	20151202_gfpNIPBLcf1_G2G1\MitoSys2\LSM\gfpNIPBLcF1_G1\DE_W0002_P0044\DE_2_W0002_P0044_T0001\TR1_W0001_P0114\TR1_2_W0001_P0114_T0001_R1_P4_K1_Ch2-Ch1.zen
1.716027e+01	2.199970e+00	20151202_gfpNIPBLcf1_G2G1\MitoSys2\LSM\gfpNIPBLcF1_G1\DE_W0002_P0044\DE_2_W0002_P0044_T0001\TR1_W0001_P0114\TR1_2_W0001_P0114_T0001_R1_P4_K1_Ch2-Ch1.zen
1.722027e+01	1.616640e+00	20151202_gfpNIPBLcf1_G2G1\MitoSys2\LSM\gfpNIPBLcF1_G1\DE_W0002_P0044\DE_2_W0002_P0044_T0001\TR1_W0001_P0114\TR1_2_W0001_P0114_T0001_R1_P4_K1_Ch2-Ch1.zen
1.728027e+01	1.933300e+00	20151202_gfpNIPBLcf1_G2G1\MitoSys2\LSM\gfpNIPBLcF1_G1\DE_W0002_P0044\DE_2_W0002_P0044_T0001\TR1_W0001_P0114\TR1_2_W0001_P0114_T0001_R1_P4_K1_Ch2-Ch1.zen
1.734027e+01	2.299960e+00	20151202_gfpNIPBLcf1_G2G1\MitoSys2\LSM\gfpNIPBLcF1_G1\DE_W0002_P0044\DE_2_W0002_P0044_T0001\TR1_W0001_P0114\TR1_2_W0001_P0114_T0001_R1_P4_K1_Ch2-Ch1.zen
1.740028e+01	3.199950e+00	20151202_gfpNIPBLcf1_G2G1\MitoSys2\LSM\gfpNIPBLcF1_G1\DE_W0002_P0044\DE_2_W0002_P0044_T0001\TR1_W0001_P0114\TR1_2_W0001_P0114_T0001_R1_P4_K1_Ch2-Ch1.zen
1.746028e+01	2.116630e+00	20151202_gfpNIPBLcf1_G2G1\MitoSys2\LSM\gfpNIPBLcF1_G1\DE_W0002_P0044\DE_2_W0002_P0044_T0001\TR1_W0001_P0114\TR1_2_W0001_P0114_T0001_R1_P4_K1_Ch2-Ch1.zen
1.752028e+01	3.133280e+00	20151202_gfpNIPBLcf1_G2G1\MitoSys2\LSM\gfpNIPBLcF1_G1\DE_W0002_P0044\DE_2_W0002_P0044_T0001\TR1_W0001_P0114\TR1_2_W0001_P0114_T0001_R1_P4_K1_Ch2-Ch1.zen
1.758028e+01	2.166630e+00	20151202_gfpNIPBLcf1_G2G1\MitoSys2\LSM\gfpNIPBLcF1_G1\DE_W0002_P0044\DE_2_W0002_P0044_T0001\TR1_W0001_P0114\TR1_2_W0001_P0114_T0001_R1_P4_K1_Ch2-Ch1.zen
1.764028e+01	2.016630e+00	20151202_gfpNIPBLcf1_G2G1\MitoSys2\LSM\gfpNIPBLcF1_G1\DE_W0002_P0044\DE_2_W0002_P0044_T0001\TR1_W0001_P0114\TR1_2_W0001_P0114_T0001_R1_P4_K1_Ch2-Ch1.zen
1.770028e+01	1.999970e+00	20151202_gfpNIPBLcf1_G2G1\MitoSys2\LSM\gfpNIPBLcF1_G1\DE_W0002_P0044\DE_2_W0002_P0044_T0001\TR1_W0001_P0114\TR1_2_W0001_P0114_T0001_R1_P4_K1_Ch2-Ch1.zen
1.776028e+01	1.449980e+00	20151202_gfpNIPBLcf1_G2G1\MitoSys2\LSM\gfpNIPBLcF1_G1\DE_W0002_P0044\DE_2_W0002_P0044_T0001\TR1_W0001_P0114\TR1_2_W0001_P0114_T0001_R1_P4_K1_Ch2-Ch1.zen
1.782028e+01	1.833300e+00	20151202_gfpNIPBLcf1_G2G1\MitoSys2\LSM\gfpNIPBLcF1_G1\DE_W0002_P0044\DE_2_W0002_P0044_T0001\TR1_W0001_P0114\TR1_2_W0001_P0114_T0001_R1_P4_K1_Ch2-Ch1.zen
1.788028e+01	1.699970e+00	20151202_gfpNIPBLcf1_G2G1\MitoSys2\LSM\gfpNIPBLcF1_G1\DE_W0002_P0044\DE_2_W0002_P0044_T0001\TR1_W0001_P0114\TR1_2_W0001_P0114_T0001_R1_P4_K1_Ch2-Ch1.zen
1.794028e+01	2.749960e+00	20151202_gfpNIPBLcf1_G2G1\MitoSys2\LSM\gfpNIPBLcF1_G1\DE_W0002_P0044\DE_2_W0002_P0044_T0001\TR1_W0001_P0114\TR1_2_W0001_P0114_T0001_R1_P4_K1_Ch2-Ch1.zen
1.800028e+01	3.799940e+00	20151202_gfpNIPBLcf1_G2G1\MitoSys2\LSM\gfpNIPBLcF1_G1\DE_W0002_P0044\DE_2_W0002_P0044_T0001\TR1_W0001_P0114\TR1_2_W0001_P0114_T0001_R1_P4_K1_Ch2-Ch1.zen
1.806029e+01	2.649960e+00	20151202_gfpNIPBLcf1_G2G1\MitoSys2\LSM\gfpNIPBLcF1_G1\DE_W0002_P0044\DE_2_W0002_P0044_T0001\TR1_W0001_P0114\TR1_2_W0001_P0114_T0001_R1_P4_K1_Ch2-Ch1.zen
1.812029e+01	2.716620e+00	20151202_gfpNIPBLcf1_G2G1\MitoSys2\LSM\gfpNIPBLcF1_G1\DE_W0002_P0044\DE_2_W0002_P0044_T0001\TR1_W0001_P0114\TR1_2_W0001_P0114_T0001_R1_P4_K1_Ch2-Ch1.zen
1.818029e+01	2.949950e+00	20151202_gfpNIPBLcf1_G2G1\MitoSys2\LSM\gfpNIPBLcF1_G1\DE_W0002_P0044\DE_2_W0002_P0044_T0001\TR1_W0001_P0114\TR1_2_W0001_P0114_T0001_R1_P4_K1_Ch2-Ch1.zen
1.824029e+01	3.249950e+00	20151202_gfpNIPBLcf1_G2G1\MitoSys2\LSM\gfpNIPBLcF1_G1\DE_W0002_P0044\DE_2_W0002_P0044_T0001\TR1_W0001_P0114\TR1_2_W0001_P0114_T0001_R1_P4_K1_Ch2-Ch1.zen
1.830029e+01	3.733270e+00	20151202_gfpNIPBLcf1_G2G1\MitoSys2\LSM\gfpNIPBLcF1_G1\DE_W0002_P0044\DE_2_W0002_P0044_T0001\TR1_W0001_P0114\TR1_2_W0001_P0114_T0001_R1_P4_K1_Ch2-Ch1.zen
1.836029e+01	2.899950e+00	20151202_gfpNIPBLcf1_G2G1\MitoSys2\LSM\gfpNIPBLcF1_G1\DE_W0002_P0044\DE_2_W0002_P0044_T0001\TR1_W0001_P0114\TR1_2_W0001_P0114_T0001_R1_P4_K1_Ch2-Ch1.zen
1.842029e+01	2.083300e+00	20151202_gfpNIPBLcf1_G2G1\MitoSys2\LSM\gfpNIPBLcF1_G1\DE_W0002_P0044\DE_2_W0002_P0044_T0001\TR1_W0001_P0114\TR1_2_W0001_P0114_T0001_R1_P4_K1_Ch2-Ch1.zen
1.848029e+01	2.283300e+00	20151202_gfpNIPBLcf1_G2G1\MitoSys2\LSM\gfpNIPBLcF1_G1\DE_W0002_P0044\DE_2_W0002_P0044_T0001\TR1_W0001_P0114\TR1_2_W0001_P0114_T0001_R1_P4_K1_Ch2-Ch1.zen
1.854029e+01	2.199970e+00	20151202_gfpNIPBLcf1_G2G1\MitoSys2\LSM\gfpNIPBLcF1_G1\DE_W0002_P0044\DE_2_W0002_P0044_T0001\TR1_W0001_P0114\TR1_2_W0001_P0114_T0001_R1_P4_K1_Ch2-Ch1.zen
1.860029e+01	2.866620e+00	20151202_gfpNIPBLcf1_G2G1\MitoSys2\LSM\gfpNIPBLcF1_G1\DE_W0002_P0044\DE_2_W0002_P0044_T0001\TR1_W0001_P0114\TR1_2_W0001_P0114_T0001_R1_P4_K1_Ch2-Ch1.zen
1.866030e+01	3.066620e+00	20151202_gfpNIPBLcf1_G2G1\MitoSys2\LSM\gfpNIPBLcF1_G1\DE_W0002_P0044\DE_2_W0002_P0044_T0001\TR1_W0001_P0114\TR1_2_W0001_P0114_T0001_R1_P4_K1_Ch2-Ch1.zen
1.872030e+01	3.266610e+00	20151202_gfpNIPBLcf1_G2G1\MitoSys2\LSM\gfpNIPBLcF1_G1\DE_W0002_P0044\DE_2_W0002_P0044_T0001\TR1_W0001_P0114\TR1_2_W0001_P0114_T0001_R1_P4_K1_Ch2-Ch1.zen
1.878030e+01	3.216620e+00	20151202_gfpNIPBLcf1_G2G1\MitoSys2\LSM\gfpNIPBLcF1_G1\DE_W0002_P0044\DE_2_W0002_P0044_T0001\TR1_W0001_P0114\TR1_2_W0001_P0114_T0001_R1_P4_K1_Ch2-Ch1.zen
1.884030e+01	4.183270e+00	20151202_gfpNIPBLcf1_G2G1\MitoSys2\LSM\gfpNIPBLcF1_G1\DE_W0002_P0044\DE_2_W0002_P0044_T0001\TR1_W0001_P0114\TR1_2_W0001_P0114_T0001_R1_P4_K1_Ch2-Ch1.zen
1.890030e+01	2.133300e+00	20151202_gfpNIPBLcf1_G2G1\MitoSys2\LSM\gfpNIPBLcF1_G1\DE_W0002_P0044\DE_2_W0002_P0044_T0001\TR1_W0001_P0114\TR1_2_W0001_P0114_T0001_R1_P4_K1_Ch2-Ch1.zen
1.896030e+01	3.066620e+00	20151202_gfpNIPBLcf1_G2G1\MitoSys2\LSM\gfpNIPBLcF1_G1\DE_W0002_P0044\DE_2_W0002_P0044_T0001\TR1_W0001_P0114\TR1_2_W0001_P0114_T0001_R1_P4_K1_Ch2-Ch1.zen
1.902030e+01	3.049950e+00	20151202_gfpNIPBLcf1_G2G1\MitoSys2\LSM\gfpNIPBLcF1_G1\DE_W0002_P0044\DE_2_W0002_P0044_T0001\TR1_W0001_P0114\TR1_2_W0001_P0114_T0001_R1_P4_K1_Ch2-Ch1.zen
1.908030e+01	3.516610e+00	20151202_gfpNIPBLcf1_G2G1\MitoSys2\LSM\gfpNIPBLcF1_G1\DE_W0002_P0044\DE_2_W0002_P0044_T0001\TR1_W0001_P0114\TR1_2_W0001_P0114_T0001_R1_P4_K1_Ch2-Ch1.zen
1.914030e+01	2.899950e+00	20151202_gfpNIPBLcf1_G2G1\MitoSys2\LSM\gfpNIPBLcF1_G1\DE_W0002_P0044\DE_2_W0002_P0044_T0001\TR1_W0001_P0114\TR1_2_W0001_P0114_T0001_R1_P4_K1_Ch2-Ch1.zen
1.920030e+01	3.916600e+00	20151202_gfpNIPBLcf1_G2G1\MitoSys2\LSM\gfpNIPBLcF1_G1\DE_W0002_P0044\DE_2_W0002_P0044_T0001\TR1_W0001_P0114\TR1_2_W0001_P0114_T0001_R1_P4_K1_Ch2-Ch1.zen
1.926031e+01	2.099970e+00	20151202_gfpNIPBLcf1_G2G1\MitoSys2\LSM\gfpNIPBLcF1_G1\DE_W0002_P0044\DE_2_W0002_P0044_T0001\TR1_W0001_P0114\TR1_2_W0001_P0114_T0001_R1_P4_K1_Ch2-Ch1.zen
1.932031e+01	2.116630e+00	20151202_gfpNIPBLcf1_G2G1\MitoSys2\LSM\gfpNIPBLcF1_G1\DE_W0002_P0044\DE_2_W0002_P0044_T0001\TR1_W0001_P0114\TR1_2_W0001_P0114_T0001_R1_P4_K1_Ch2-Ch1.zen
1.938031e+01	2.316630e+00	20151202_gfpNIPBLcf1_G2G1\MitoSys2\LSM\gfpNIPBLcF1_G1\DE_W0002_P0044\DE_2_W0002_P0044_T0001\TR1_W0001_P0114\TR1_2_W0001_P0114_T0001_R1_P4_K1_Ch2-Ch1.zen
1.944031e+01	2.599960e+00	20151202_gfpNIPBLcf1_G2G1\MitoSys2\LSM\gfpNIPBLcF1_G1\DE_W0002_P0044\DE_2_W0002_P0044_T0001\TR1_W0001_P0114\TR1_2_W0001_P0114_T0001_R1_P4_K1_Ch2-Ch1.zen
1.950031e+01	2.249960e+00	20151202_gfpNIPBLcf1_G2G1\MitoSys2\LSM\gfpNIPBLcF1_G1\DE_W0002_P0044\DE_2_W0002_P0044_T0001\TR1_W0001_P0114\TR1_2_W0001_P0114_T0001_R1_P4_K1_Ch2-Ch1.zen
1.956031e+01	2.233300e+00	20151202_gfpNIPBLcf1_G2G1\MitoSys2\LSM\gfpNIPBLcF1_G1\DE_W0002_P0044\DE_2_W0002_P0044_T0001\TR1_W0001_P0114\TR1_2_W0001_P0114_T0001_R1_P4_K1_Ch2-Ch1.zen
1.962031e+01	2.033300e+00	20151202_gfpNIPBLcf1_G2G1\MitoSys2\LSM\gfpNIPBLcF1_G1\DE_W0002_P0044\DE_2_W0002_P0044_T0001\TR1_W0001_P0114\TR1_2_W0001_P0114_T0001_R1_P4_K1_Ch2-Ch1.zen
1.968031e+01	2.883290e+00	20151202_gfpNIPBLcf1_G2G1\MitoSys2\LSM\gfpNIPBLcF1_G1\DE_W0002_P0044\DE_2_W0002_P0044_T0001\TR1_W0001_P0114\TR1_2_W0001_P0114_T0001_R1_P4_K1_Ch2-Ch1.zen
1.974031e+01	1.683310e+00	20151202_gfpNIPBLcf1_G2G1\MitoSys2\LSM\gfpNIPBLcF1_G1\DE_W0002_P0044\DE_2_W0002_P0044_T0001\TR1_W0001_P0114\TR1_2_W0001_P0114_T0001_R1_P4_K1_Ch2-Ch1.zen
1.980031e+01	2.333300e+00	20151202_gfpNIPBLcf1_G2G1\MitoSys2\LSM\gfpNIPBLcF1_G1\DE_W0002_P0044\DE_2_W0002_P0044_T0001\TR1_W0001_P0114\TR1_2_W0001_P0114_T0001_R1_P4_K1_Ch2-Ch1.zen
1.986032e+01	2.083300e+00	20151202_gfpNIPBLcf1_G2G1\MitoSys2\LSM\gfpNIPBLcF1_G1\DE_W0002_P0044\DE_2_W0002_P0044_T0001\TR1_W0001_P0114\TR1_2_W0001_P0114_T0001_R1_P4_K1_Ch2-Ch1.zen
1.992031e+01	2.333300e+00	20151202_gfpNIPBLcf1_G2G1\MitoSys2\LSM\gfpNIPBLcF1_G1\DE_W0002_P0044\DE_2_W0002_P0044_T0001\TR1_W0001_P0114\TR1_2_W0001_P0114_T0001_R1_P4_K1_Ch2-Ch1.zen
1.998032e+01	2.483290e+00	20151202_gfpNIPBLcf1_G2G1\MitoSys2\LSM\gfpNIPBLcF1_G1\DE_W0002_P0044\DE_2_W0002_P0044_T0001\TR1_W0001_P0114\TR1_2_W0001_P0114_T0001_R1_P4_K1_Ch2-Ch1.zen
2.004032e+01	3.016620e+00	20151202_gfpNIPBLcf1_G2G1\MitoSys2\LSM\gfpNIPBLcF1_G1\DE_W0002_P0044\DE_2_W0002_P0044_T0001\TR1_W0001_P0114\TR1_2_W0001_P0114_T0001_R1_P4_K1_Ch2-Ch1.zen
2.010032e+01	2.749960e+00	20151202_gfpNIPBLcf1_G2G1\MitoSys2\LSM\gfpNIPBLcF1_G1\DE_W0002_P0044\DE_2_W0002_P0044_T0001\TR1_W0001_P0114\TR1_2_W0001_P0114_T0001_R1_P4_K1_Ch2-Ch1.zen
2.016032e+01	3.333280e+00	20151202_gfpNIPBLcf1_G2G1\MitoSys2\LSM\gfpNIPBLcF1_G1\DE_W0002_P0044\DE_2_W0002_P0044_T0001\TR1_W0001_P0114\TR1_2_W0001_P0114_T0001_R1_P4_K1_Ch2-Ch1.zen
2.022032e+01	3.249950e+00	20151202_gfpNIPBLcf1_G2G1\MitoSys2\LSM\gfpNIPBLcF1_G1\DE_W0002_P0044\DE_2_W0002_P0044_T0001\TR1_W0001_P0114\TR1_2_W0001_P0114_T0001_R1_P4_K1_Ch2-Ch1.zen
2.028032e+01	2.133300e+00	20151202_gfpNIPBLcf1_G2G1\MitoSys2\LSM\gfpNIPBLcF1_G1\DE_W0002_P0044\DE_2_W0002_P0044_T0001\TR1_W0001_P0114\TR1_2_W0001_P0114_T0001_R1_P4_K1_Ch2-Ch1.zen
2.034032e+01	3.149950e+00	20151202_gfpNIPBLcf1_G2G1\MitoSys2\LSM\gfpNIPBLcF1_G1\DE_W0002_P0044\DE_2_W0002_P0044_T0001\TR1_W0001_P0114\TR1_2_W0001_P0114_T0001_R1_P4_K1_Ch2-Ch1.zen
2.040032e+01	2.566630e+00	20151202_gfpNIPBLcf1_G2G1\MitoSys2\LSM\gfpNIPBLcF1_G1\DE_W0002_P0044\DE_2_W0002_P0044_T0001\TR1_W0001_P0114\TR1_2_W0001_P0114_T0001_R1_P4_K1_Ch2-Ch1.zen
2.046032e+01	2.866620e+00	20151202_gfpNIPBLcf1_G2G1\MitoSys2\LSM\gfpNIPBLcF1_G1\DE_W0002_P0044\DE_2_W0002_P0044_T0001\TR1_W0001_P0114\TR1_2_W0001_P0114_T0001_R1_P4_K1_Ch2-Ch1.zen
2.052032e+01	2.149970e+00	20151202_gfpNIPBLcf1_G2G1\MitoSys2\LSM\gfpNIPBLcF1_G1\DE_W0002_P0044\DE_2_W0002_P0044_T0001\TR1_W0001_P0114\TR1_2_W0001_P0114_T0001_R1_P4_K1_Ch2-Ch1.zen
2.058033e+01	1.749970e+00	20151202_gfpNIPBLcf1_G2G1\MitoSys2\LSM\gfpNIPBLcF1_G1\DE_W0002_P0044\DE_2_W0002_P0044_T0001\TR1_W0001_P0114\TR1_2_W0001_P0114_T0001_R1_P4_K1_Ch2-Ch1.zen
2.064033e+01	2.299960e+00	20151202_gfpNIPBLcf1_G2G1\MitoSys2\LSM\gfpNIPBLcF1_G1\DE_W0002_P0044\DE_2_W0002_P0044_T0001\TR1_W0001_P0114\TR1_2_W0001_P0114_T0001_R1_P4_K1_Ch2-Ch1.zen
2.070033e+01	2.399960e+00	20151202_gfpNIPBLcf1_G2G1\MitoSys2\LSM\gfpNIPBLcF1_G1\DE_W0002_P0044\DE_2_W0002_P0044_T0001\TR1_W0001_P0114\TR1_2_W0001_P0114_T0001_R1_P4_K1_Ch2-Ch1.zen
2.076033e+01	3.083280e+00	20151202_gfpNIPBLcf1_G2G1\MitoSys2\LSM\gfpNIPBLcF1_G1\DE_W0002_P0044\DE_2_W0002_P0044_T0001\TR1_W0001_P0114\TR1_2_W0001_P0114_T0001_R1_P4_K1_Ch2-Ch1.zen
2.082033e+01	3.016620e+00	20151202_gfpNIPBLcf1_G2G1\MitoSys2\LSM\gfpNIPBLcF1_G1\DE_W0002_P0044\DE_2_W0002_P0044_T0001\TR1_W0001_P0114\TR1_2_W0001_P0114_T0001_R1_P4_K1_Ch2-Ch1.zen
2.088033e+01	2.233300e+00	20151202_gfpNIPBLcf1_G2G1\MitoSys2\LSM\gfpNIPBLcF1_G1\DE_W0002_P0044\DE_2_W0002_P0044_T0001\TR1_W0001_P0114\TR1_2_W0001_P0114_T0001_R1_P4_K1_Ch2-Ch1.zen
2.094033e+01	2.183300e+00	20151202_gfpNIPBLcf1_G2G1\MitoSys2\LSM\gfpNIPBLcF1_G1\DE_W0002_P0044\DE_2_W0002_P0044_T0001\TR1_W0001_P0114\TR1_2_W0001_P0114_T0001_R1_P4_K1_Ch2-Ch1.zen
2.100033e+01	2.066630e+00	20151202_gfpNIPBLcf1_G2G1\MitoSys2\LSM\gfpNIPBLcF1_G1\DE_W0002_P0044\DE_2_W0002_P0044_T0001\TR1_W0001_P0114\TR1_2_W0001_P0114_T0001_R1_P4_K1_Ch2-Ch1.zen
2.106033e+01	2.883290e+00	20151202_gfpNIPBLcf1_G2G1\MitoSys2\LSM\gfpNIPBLcF1_G1\DE_W0002_P0044\DE_2_W0002_P0044_T0001\TR1_W0001_P0114\TR1_2_W0001_P0114_T0001_R1_P4_K1_Ch2-Ch1.zen
2.112033e+01	2.416630e+00	20151202_gfpNIPBLcf1_G2G1\MitoSys2\LSM\gfpNIPBLcF1_G1\DE_W0002_P0044\DE_2_W0002_P0044_T0001\TR1_W0001_P0114\TR1_2_W0001_P0114_T0001_R1_P4_K1_Ch2-Ch1.zen
2.118034e+01	2.066630e+00	20151202_gfpNIPBLcf1_G2G1\MitoSys2\LSM\gfpNIPBLcF1_G1\DE_W0002_P0044\DE_2_W0002_P0044_T0001\TR1_W0001_P0114\TR1_2_W0001_P0114_T0001_R1_P4_K1_Ch2-Ch1.zen
2.124034e+01	2.699960e+00	20151202_gfpNIPBLcf1_G2G1\MitoSys2\LSM\gfpNIPBLcF1_G1\DE_W0002_P0044\DE_2_W0002_P0044_T0001\TR1_W0001_P0114\TR1_2_W0001_P0114_T0001_R1_P4_K1_Ch2-Ch1.zen
2.130034e+01	2.316630e+00	20151202_gfpNIPBLcf1_G2G1\MitoSys2\LSM\gfpNIPBLcF1_G1\DE_W0002_P0044\DE_2_W0002_P0044_T0001\TR1_W0001_P0114\TR1_2_W0001_P0114_T0001_R1_P4_K1_Ch2-Ch1.zen
2.136034e+01	2.033300e+00	20151202_gfpNIPBLcf1_G2G1\MitoSys2\LSM\gfpNIPBLcF1_G1\DE_W0002_P0044\DE_2_W0002_P0044_T0001\TR1_W0001_P0114\TR1_2_W0001_P0114_T0001_R1_P4_K1_Ch2-Ch1.zen
2.142034e+01	2.266630e+00	20151202_gfpNIPBLcf1_G2G1\MitoSys2\LSM\gfpNIPBLcF1_G1\DE_W0002_P0044\DE_2_W0002_P0044_T0001\TR1_W0001_P0114\TR1_2_W0001_P0114_T0001_R1_P4_K1_Ch2-Ch1.zen
2.148034e+01	2.566630e+00	20151202_gfpNIPBLcf1_G2G1\MitoSys2\LSM\gfpNIPBLcF1_G1\DE_W0002_P0044\DE_2_W0002_P0044_T0001\TR1_W0001_P0114\TR1_2_W0001_P0114_T0001_R1_P4_K1_Ch2-Ch1.zen
2.154034e+01	1.833300e+00	20151202_gfpNIPBLcf1_G2G1\MitoSys2\LSM\gfpNIPBLcF1_G1\DE_W0002_P0044\DE_2_W0002_P0044_T0001\TR1_W0001_P0114\TR1_2_W0001_P0114_T0001_R1_P4_K1_Ch2-Ch1.zen
2.160034e+01	2.116630e+00	20151202_gfpNIPBLcf1_G2G1\MitoSys2\LSM\gfpNIPBLcF1_G1\DE_W0002_P0044\DE_2_W0002_P0044_T0001\TR1_W0001_P0114\TR1_2_W0001_P0114_T0001_R1_P4_K1_Ch2-Ch1.zen
2.166034e+01	2.383300e+00	20151202_gfpNIPBLcf1_G2G1\MitoSys2\LSM\gfpNIPBLcF1_G1\DE_W0002_P0044\DE_2_W0002_P0044_T0001\TR1_W0001_P0114\TR1_2_W0001_P0114_T0001_R1_P4_K1_Ch2-Ch1.zen
2.172034e+01	2.099970e+00	20151202_gfpNIPBLcf1_G2G1\MitoSys2\LSM\gfpNIPBLcF1_G1\DE_W0002_P0044\DE_2_W0002_P0044_T0001\TR1_W0001_P0114\TR1_2_W0001_P0114_T0001_R1_P4_K1_Ch2-Ch1.zen
2.178034e+01	2.299960e+00	20151202_gfpNIPBLcf1_G2G1\MitoSys2\LSM\gfpNIPBLcF1_G1\DE_W0002_P0044\DE_2_W0002_P0044_T0001\TR1_W0001_P0114\TR1_2_W0001_P0114_T0001_R1_P4_K1_Ch2-Ch1.zen
2.184035e+01	2.266630e+00	20151202_gfpNIPBLcf1_G2G1\MitoSys2\LSM\gfpNIPBLcF1_G1\DE_W0002_P0044\DE_2_W0002_P0044_T0001\TR1_W0001_P0114\TR1_2_W0001_P0114_T0001_R1_P4_K1_Ch2-Ch1.zen
2.190035e+01	2.549960e+00	20151202_gfpNIPBLcf1_G2G1\MitoSys2\LSM\gfpNIPBLcF1_G1\DE_W0002_P0044\DE_2_W0002_P0044_T0001\TR1_W0001_P0114\TR1_2_W0001_P0114_T0001_R1_P4_K1_Ch2-Ch1.zen
2.196035e+01	2.016630e+00	20151202_gfpNIPBLcf1_G2G1\MitoSys2\LSM\gfpNIPBLcF1_G1\DE_W0002_P0044\DE_2_W0002_P0044_T0001\TR1_W0001_P0114\TR1_2_W0001_P0114_T0001_R1_P4_K1_Ch2-Ch1.zen
2.202035e+01	2.166630e+00	20151202_gfpNIPBLcf1_G2G1\MitoSys2\LSM\gfpNIPBLcF1_G1\DE_W0002_P0044\DE_2_W0002_P0044_T0001\TR1_W0001_P0114\TR1_2_W0001_P0114_T0001_R1_P4_K1_Ch2-Ch1.zen
2.208035e+01	2.416630e+00	20151202_gfpNIPBLcf1_G2G1\MitoSys2\LSM\gfpNIPBLcF1_G1\DE_W0002_P0044\DE_2_W0002_P0044_T0001\TR1_W0001_P0114\TR1_2_W0001_P0114_T0001_R1_P4_K1_Ch2-Ch1.zen
2.214035e+01	2.149970e+00	20151202_gfpNIPBLcf1_G2G1\MitoSys2\LSM\gfpNIPBLcF1_G1\DE_W0002_P0044\DE_2_W0002_P0044_T0001\TR1_W0001_P0114\TR1_2_W0001_P0114_T0001_R1_P4_K1_Ch2-Ch1.zen
2.220035e+01	2.349960e+00	20151202_gfpNIPBLcf1_G2G1\MitoSys2\LSM\gfpNIPBLcF1_G1\DE_W0002_P0044\DE_2_W0002_P0044_T0001\TR1_W0001_P0114\TR1_2_W0001_P0114_T0001_R1_P4_K1_Ch2-Ch1.zen
2.226035e+01	1.966640e+00	20151202_gfpNIPBLcf1_G2G1\MitoSys2\LSM\gfpNIPBLcF1_G1\DE_W0002_P0044\DE_2_W0002_P0044_T0001\TR1_W0001_P0114\TR1_2_W0001_P0114_T0001_R1_P4_K1_Ch2-Ch1.zen
2.232035e+01	1.883300e+00	20151202_gfpNIPBLcf1_G2G1\MitoSys2\LSM\gfpNIPBLcF1_G1\DE_W0002_P0044\DE_2_W0002_P0044_T0001\TR1_W0001_P0114\TR1_2_W0001_P0114_T0001_R1_P4_K1_Ch2-Ch1.zen
2.238035e+01	3.833270e+00	20151202_gfpNIPBLcf1_G2G1\MitoSys2\LSM\gfpNIPBLcF1_G1\DE_W0002_P0044\DE_2_W0002_P0044_T0001\TR1_W0001_P0114\TR1_2_W0001_P0114_T0001_R1_P4_K1_Ch2-Ch1.zen
2.244036e+01	2.299960e+00	20151202_gfpNIPBLcf1_G2G1\MitoSys2\LSM\gfpNIPBLcF1_G1\DE_W0002_P0044\DE_2_W0002_P0044_T0001\TR1_W0001_P0114\TR1_2_W0001_P0114_T0001_R1_P4_K1_Ch2-Ch1.zen
2.250036e+01	1.666640e+00	20151202_gfpNIPBLcf1_G2G1\MitoSys2\LSM\gfpNIPBLcF1_G1\DE_W0002_P0044\DE_2_W0002_P0044_T0001\TR1_W0001_P0114\TR1_2_W0001_P0114_T0001_R1_P4_K1_Ch2-Ch1.zen
2.256036e+01	2.049970e+00	20151202_gfpNIPBLcf1_G2G1\MitoSys2\LSM\gfpNIPBLcF1_G1\DE_W0002_P0044\DE_2_W0002_P0044_T0001\TR1_W0001_P0114\TR1_2_W0001_P0114_T0001_R1_P4_K1_Ch2-Ch1.zen
2.262036e+01	1.533310e+00	20151202_gfpNIPBLcf1_G2G1\MitoSys2\LSM\gfpNIPBLcF1_G1\DE_W0002_P0044\DE_2_W0002_P0044_T0001\TR1_W0001_P0114\TR1_2_W0001_P0114_T0001_R1_P4_K1_Ch2-Ch1.zen
2.268036e+01	1.766640e+00	20151202_gfpNIPBLcf1_G2G1\MitoSys2\LSM\gfpNIPBLcF1_G1\DE_W0002_P0044\DE_2_W0002_P0044_T0001\TR1_W0001_P0114\TR1_2_W0001_P0114_T0001_R1_P4_K1_Ch2-Ch1.zen
2.274036e+01	2.466630e+00	20151202_gfpNIPBLcf1_G2G1\MitoSys2\LSM\gfpNIPBLcF1_G1\DE_W0002_P0044\DE_2_W0002_P0044_T0001\TR1_W0001_P0114\TR1_2_W0001_P0114_T0001_R1_P4_K1_Ch2-Ch1.zen
2.280036e+01	2.666620e+00	20151202_gfpNIPBLcf1_G2G1\MitoSys2\LSM\gfpNIPBLcF1_G1\DE_W0002_P0044\DE_2_W0002_P0044_T0001\TR1_W0001_P0114\TR1_2_W0001_P0114_T0001_R1_P4_K1_Ch2-Ch1.zen
2.286036e+01	3.499940e+00	20151202_gfpNIPBLcf1_G2G1\MitoSys2\LSM\gfpNIPBLcF1_G1\DE_W0002_P0044\DE_2_W0002_P0044_T0001\TR1_W0001_P0114\TR1_2_W0001_P0114_T0001_R1_P4_K1_Ch2-Ch1.zen
2.292036e+01	3.083280e+00	20151202_gfpNIPBLcf1_G2G1\MitoSys2\LSM\gfpNIPBLcF1_G1\DE_W0002_P0044\DE_2_W0002_P0044_T0001\TR1_W0001_P0114\TR1_2_W0001_P0114_T0001_R1_P4_K1_Ch2-Ch1.zen
2.298036e+01	2.416630e+00	20151202_gfpNIPBLcf1_G2G1\MitoSys2\LSM\gfpNIPBLcF1_G1\DE_W0002_P0044\DE_2_W0002_P0044_T0001\TR1_W0001_P0114\TR1_2_W0001_P0114_T0001_R1_P4_K1_Ch2-Ch1.zen
2.304037e+01	2.566630e+00	20151202_gfpNIPBLcf1_G2G1\MitoSys2\LSM\gfpNIPBLcF1_G1\DE_W0002_P0044\DE_2_W0002_P0044_T0001\TR1_W0001_P0114\TR1_2_W0001_P0114_T0001_R1_P4_K1_Ch2-Ch1.zen
2.310037e+01	2.783290e+00	20151202_gfpNIPBLcf1_G2G1\MitoSys2\LSM\gfpNIPBLcF1_G1\DE_W0002_P0044\DE_2_W0002_P0044_T0001\TR1_W0001_P0114\TR1_2_W0001_P0114_T0001_R1_P4_K1_Ch2-Ch1.zen
2.316037e+01	2.116630e+00	20151202_gfpNIPBLcf1_G2G1\MitoSys2\LSM\gfpNIPBLcF1_G1\DE_W0002_P0044\DE_2_W0002_P0044_T0001\TR1_W0001_P0114\TR1_2_W0001_P0114_T0001_R1_P4_K1_Ch2-Ch1.zen
2.322037e+01	2.299960e+00	20151202_gfpNIPBLcf1_G2G1\MitoSys2\LSM\gfpNIPBLcF1_G1\DE_W0002_P0044\DE_2_W0002_P0044_T0001\TR1_W0001_P0114\TR1_2_W0001_P0114_T0001_R1_P4_K1_Ch2-Ch1.zen
2.328037e+01	2.349960e+00	20151202_gfpNIPBLcf1_G2G1\MitoSys2\LSM\gfpNIPBLcF1_G1\DE_W0002_P0044\DE_2_W0002_P0044_T0001\TR1_W0001_P0114\TR1_2_W0001_P0114_T0001_R1_P4_K1_Ch2-Ch1.zen
2.334037e+01	2.116630e+00	20151202_gfpNIPBLcf1_G2G1\MitoSys2\LSM\gfpNIPBLcF1_G1\DE_W0002_P0044\DE_2_W0002_P0044_T0001\TR1_W0001_P0114\TR1_2_W0001_P0114_T0001_R1_P4_K1_Ch2-Ch1.zen
2.340037e+01	1.999970e+00	20151202_gfpNIPBLcf1_G2G1\MitoSys2\LSM\gfpNIPBLcF1_G1\DE_W0002_P0044\DE_2_W0002_P0044_T0001\TR1_W0001_P0114\TR1_2_W0001_P0114_T0001_R1_P4_K1_Ch2-Ch1.zen
2.346037e+01	2.066630e+00	20151202_gfpNIPBLcf1_G2G1\MitoSys2\LSM\gfpNIPBLcF1_G1\DE_W0002_P0044\DE_2_W0002_P0044_T0001\TR1_W0001_P0114\TR1_2_W0001_P0114_T0001_R1_P4_K1_Ch2-Ch1.zen
2.352037e+01	1.866640e+00	20151202_gfpNIPBLcf1_G2G1\MitoSys2\LSM\gfpNIPBLcF1_G1\DE_W0002_P0044\DE_2_W0002_P0044_T0001\TR1_W0001_P0114\TR1_2_W0001_P0114_T0001_R1_P4_K1_Ch2-Ch1.zen
2.358037e+01	2.916620e+00	20151202_gfpNIPBLcf1_G2G1\MitoSys2\LSM\gfpNIPBLcF1_G1\DE_W0002_P0044\DE_2_W0002_P0044_T0001\TR1_W0001_P0114\TR1_2_W0001_P0114_T0001_R1_P4_K1_Ch2-Ch1.zen
2.364038e+01	1.899970e+00	20151202_gfpNIPBLcf1_G2G1\MitoSys2\LSM\gfpNIPBLcF1_G1\DE_W0002_P0044\DE_2_W0002_P0044_T0001\TR1_W0001_P0114\TR1_2_W0001_P0114_T0001_R1_P4_K1_Ch2-Ch1.zen
2.370037e+01	3.099950e+00	20151202_gfpNIPBLcf1_G2G1\MitoSys2\LSM\gfpNIPBLcF1_G1\DE_W0002_P0044\DE_2_W0002_P0044_T0001\TR1_W0001_P0114\TR1_2_W0001_P0114_T0001_R1_P4_K1_Ch2-Ch1.zen
2.376038e+01	1.816640e+00	20151202_gfpNIPBLcf1_G2G1\MitoSys2\LSM\gfpNIPBLcF1_G1\DE_W0002_P0044\DE_2_W0002_P0044_T0001\TR1_W0001_P0114\TR1_2_W0001_P0114_T0001_R1_P4_K1_Ch2-Ch1.zen
2.382038e+01	2.366630e+00	20151202_gfpNIPBLcf1_G2G1\MitoSys2\LSM\gfpNIPBLcF1_G1\DE_W0002_P0044\DE_2_W0002_P0044_T0001\TR1_W0001_P0114\TR1_2_W0001_P0114_T0001_R1_P4_K1_Ch2-Ch1.zen
2.388038e+01	1.783310e+00	20151202_gfpNIPBLcf1_G2G1\MitoSys2\LSM\gfpNIPBLcF1_G1\DE_W0002_P0044\DE_2_W0002_P0044_T0001\TR1_W0001_P0114\TR1_2_W0001_P0114_T0001_R1_P4_K1_Ch2-Ch1.zen
2.394038e+01	1.649970e+00	20151202_gfpNIPBLcf1_G2G1\MitoSys2\LSM\gfpNIPBLcF1_G1\DE_W0002_P0044\DE_2_W0002_P0044_T0001\TR1_W0001_P0114\TR1_2_W0001_P0114_T0001_R1_P4_K1_Ch2-Ch1.zen
2.400038e+01	2.666620e+00	20151202_gfpNIPBLcf1_G2G1\MitoSys2\LSM\gfpNIPBLcF1_G1\DE_W0002_P0044\DE_2_W0002_P0044_T0001\TR1_W0001_P0114\TR1_2_W0001_P0114_T0001_R1_P4_K1_Ch2-Ch1.zen
2.406038e+01	2.749960e+00	20151202_gfpNIPBLcf1_G2G1\MitoSys2\LSM\gfpNIPBLcF1_G1\DE_W0002_P0044\DE_2_W0002_P0044_T0001\TR1_W0001_P0114\TR1_2_W0001_P0114_T0001_R1_P4_K1_Ch2-Ch1.zen
2.412038e+01	2.266630e+00	20151202_gfpNIPBLcf1_G2G1\MitoSys2\LSM\gfpNIPBLcF1_G1\DE_W0002_P0044\DE_2_W0002_P0044_T0001\TR1_W0001_P0114\TR1_2_W0001_P0114_T0001_R1_P4_K1_Ch2-Ch1.zen
2.418038e+01	2.349960e+00	20151202_gfpNIPBLcf1_G2G1\MitoSys2\LSM\gfpNIPBLcF1_G1\DE_W0002_P0044\DE_2_W0002_P0044_T0001\TR1_W0001_P0114\TR1_2_W0001_P0114_T0001_R1_P4_K1_Ch2-Ch1.zen
2.424038e+01	3.199950e+00	20151202_gfpNIPBLcf1_G2G1\MitoSys2\LSM\gfpNIPBLcF1_G1\DE_W0002_P0044\DE_2_W0002_P0044_T0001\TR1_W0001_P0114\TR1_2_W0001_P0114_T0001_R1_P4_K1_Ch2-Ch1.zen
2.430038e+01	2.349960e+00	20151202_gfpNIPBLcf1_G2G1\MitoSys2\LSM\gfpNIPBLcF1_G1\DE_W0002_P0044\DE_2_W0002_P0044_T0001\TR1_W0001_P0114\TR1_2_W0001_P0114_T0001_R1_P4_K1_Ch2-Ch1.zen
2.436039e+01	3.033290e+00	20151202_gfpNIPBLcf1_G2G1\MitoSys2\LSM\gfpNIPBLcF1_G1\DE_W0002_P0044\DE_2_W0002_P0044_T0001\TR1_W0001_P0114\TR1_2_W0001_P0114_T0001_R1_P4_K1_Ch2-Ch1.zen
2.442039e+01	2.833290e+00	20151202_gfpNIPBLcf1_G2G1\MitoSys2\LSM\gfpNIPBLcF1_G1\DE_W0002_P0044\DE_2_W0002_P0044_T0001\TR1_W0001_P0114\TR1_2_W0001_P0114_T0001_R1_P4_K1_Ch2-Ch1.zen
2.448039e+01	2.933290e+00	20151202_gfpNIPBLcf1_G2G1\MitoSys2\LSM\gfpNIPBLcF1_G1\DE_W0002_P0044\DE_2_W0002_P0044_T0001\TR1_W0001_P0114\TR1_2_W0001_P0114_T0001_R1_P4_K1_Ch2-Ch1.zen
2.454039e+01	2.133300e+00	20151202_gfpNIPBLcf1_G2G1\MitoSys2\LSM\gfpNIPBLcF1_G1\DE_W0002_P0044\DE_2_W0002_P0044_T0001\TR1_W0001_P0114\TR1_2_W0001_P0114_T0001_R1_P4_K1_Ch2-Ch1.zen
2.460039e+01	2.033300e+00	20151202_gfpNIPBLcf1_G2G1\MitoSys2\LSM\gfpNIPBLcF1_G1\DE_W0002_P0044\DE_2_W0002_P0044_T0001\TR1_W0001_P0114\TR1_2_W0001_P0114_T0001_R1_P4_K1_Ch2-Ch1.zen
2.466039e+01	1.666640e+00	20151202_gfpNIPBLcf1_G2G1\MitoSys2\LSM\gfpNIPBLcF1_G1\DE_W0002_P0044\DE_2_W0002_P0044_T0001\TR1_W0001_P0114\TR1_2_W0001_P0114_T0001_R1_P4_K1_Ch2-Ch1.zen
2.472039e+01	1.899970e+00	20151202_gfpNIPBLcf1_G2G1\MitoSys2\LSM\gfpNIPBLcF1_G1\DE_W0002_P0044\DE_2_W0002_P0044_T0001\TR1_W0001_P0114\TR1_2_W0001_P0114_T0001_R1_P4_K1_Ch2-Ch1.zen
2.478039e+01	1.916640e+00	20151202_gfpNIPBLcf1_G2G1\MitoSys2\LSM\gfpNIPBLcF1_G1\DE_W0002_P0044\DE_2_W0002_P0044_T0001\TR1_W0001_P0114\TR1_2_W0001_P0114_T0001_R1_P4_K1_Ch2-Ch1.zen
2.484039e+01	2.266630e+00	20151202_gfpNIPBLcf1_G2G1\MitoSys2\LSM\gfpNIPBLcF1_G1\DE_W0002_P0044\DE_2_W0002_P0044_T0001\TR1_W0001_P0114\TR1_2_W0001_P0114_T0001_R1_P4_K1_Ch2-Ch1.zen
2.490039e+01	3.549940e+00	20151202_gfpNIPBLcf1_G2G1\MitoSys2\LSM\gfpNIPBLcF1_G1\DE_W0002_P0044\DE_2_W0002_P0044_T0001\TR1_W0001_P0114\TR1_2_W0001_P0114_T0001_R1_P4_K1_Ch2-Ch1.zen
2.496040e+01	3.999940e+00	20151202_gfpNIPBLcf1_G2G1\MitoSys2\LSM\gfpNIPBLcF1_G1\DE_W0002_P0044\DE_2_W0002_P0044_T0001\TR1_W0001_P0114\TR1_2_W0001_P0114_T0001_R1_P4_K1_Ch2-Ch1.zen
2.502040e+01	2.816620e+00	20151202_gfpNIPBLcf1_G2G1\MitoSys2\LSM\gfpNIPBLcF1_G1\DE_W0002_P0044\DE_2_W0002_P0044_T0001\TR1_W0001_P0114\TR1_2_W0001_P0114_T0001_R1_P4_K1_Ch2-Ch1.zen
2.508040e+01	3.416610e+00	20151202_gfpNIPBLcf1_G2G1\MitoSys2\LSM\gfpNIPBLcF1_G1\DE_W0002_P0044\DE_2_W0002_P0044_T0001\TR1_W0001_P0114\TR1_2_W0001_P0114_T0001_R1_P4_K1_Ch2-Ch1.zen
2.514040e+01	3.916600e+00	20151202_gfpNIPBLcf1_G2G1\MitoSys2\LSM\gfpNIPBLcF1_G1\DE_W0002_P0044\DE_2_W0002_P0044_T0001\TR1_W0001_P0114\TR1_2_W0001_P0114_T0001_R1_P4_K1_Ch2-Ch1.zen
2.520040e+01	2.333300e+00	20151202_gfpNIPBLcf1_G2G1\MitoSys2\LSM\gfpNIPBLcF1_G1\DE_W0002_P0044\DE_2_W0002_P0044_T0001\TR1_W0001_P0114\TR1_2_W0001_P0114_T0001_R1_P4_K1_Ch2-Ch1.zen
2.526040e+01	2.149970e+00	20151202_gfpNIPBLcf1_G2G1\MitoSys2\LSM\gfpNIPBLcF1_G1\DE_W0002_P0044\DE_2_W0002_P0044_T0001\TR1_W0001_P0114\TR1_2_W0001_P0114_T0001_R1_P4_K1_Ch2-Ch1.zen
2.532040e+01	2.099970e+00	20151202_gfpNIPBLcf1_G2G1\MitoSys2\LSM\gfpNIPBLcF1_G1\DE_W0002_P0044\DE_2_W0002_P0044_T0001\TR1_W0001_P0114\TR1_2_W0001_P0114_T0001_R1_P4_K1_Ch2-Ch1.zen
2.538040e+01	1.866640e+00	20151202_gfpNIPBLcf1_G2G1\MitoSys2\LSM\gfpNIPBLcF1_G1\DE_W0002_P0044\DE_2_W0002_P0044_T0001\TR1_W0001_P0114\TR1_2_W0001_P0114_T0001_R1_P4_K1_Ch2-Ch1.zen
2.544040e+01	1.766640e+00	20151202_gfpNIPBLcf1_G2G1\MitoSys2\LSM\gfpNIPBLcF1_G1\DE_W0002_P0044\DE_2_W0002_P0044_T0001\TR1_W0001_P0114\TR1_2_W0001_P0114_T0001_R1_P4_K1_Ch2-Ch1.zen
2.550040e+01	2.199970e+00	20151202_gfpNIPBLcf1_G2G1\MitoSys2\LSM\gfpNIPBLcF1_G1\DE_W0002_P0044\DE_2_W0002_P0044_T0001\TR1_W0001_P0114\TR1_2_W0001_P0114_T0001_R1_P4_K1_Ch2-Ch1.zen
2.556040e+01	2.249960e+00	20151202_gfpNIPBLcf1_G2G1\MitoSys2\LSM\gfpNIPBLcF1_G1\DE_W0002_P0044\DE_2_W0002_P0044_T0001\TR1_W0001_P0114\TR1_2_W0001_P0114_T0001_R1_P4_K1_Ch2-Ch1.zen
2.562041e+01	3.133280e+00	20151202_gfpNIPBLcf1_G2G1\MitoSys2\LSM\gfpNIPBLcF1_G1\DE_W0002_P0044\DE_2_W0002_P0044_T0001\TR1_W0001_P0114\TR1_2_W0001_P0114_T0001_R1_P4_K1_Ch2-Ch1.zen
2.568041e+01	2.549960e+00	20151202_gfpNIPBLcf1_G2G1\MitoSys2\LSM\gfpNIPBLcF1_G1\DE_W0002_P0044\DE_2_W0002_P0044_T0001\TR1_W0001_P0114\TR1_2_W0001_P0114_T0001_R1_P4_K1_Ch2-Ch1.zen
2.574041e+01	2.149970e+00	20151202_gfpNIPBLcf1_G2G1\MitoSys2\LSM\gfpNIPBLcF1_G1\DE_W0002_P0044\DE_2_W0002_P0044_T0001\TR1_W0001_P0114\TR1_2_W0001_P0114_T0001_R1_P4_K1_Ch2-Ch1.zen
2.580041e+01	1.849970e+00	20151202_gfpNIPBLcf1_G2G1\MitoSys2\LSM\gfpNIPBLcF1_G1\DE_W0002_P0044\DE_2_W0002_P0044_T0001\TR1_W0001_P0114\TR1_2_W0001_P0114_T0001_R1_P4_K1_Ch2-Ch1.zen
2.586041e+01	1.983300e+00	20151202_gfpNIPBLcf1_G2G1\MitoSys2\LSM\gfpNIPBLcF1_G1\DE_W0002_P0044\DE_2_W0002_P0044_T0001\TR1_W0001_P0114\TR1_2_W0001_P0114_T0001_R1_P4_K1_Ch2-Ch1.zen
2.592041e+01	1.466640e+00	20151202_gfpNIPBLcf1_G2G1\MitoSys2\LSM\gfpNIPBLcF1_G1\DE_W0002_P0044\DE_2_W0002_P0044_T0001\TR1_W0001_P0114\TR1_2_W0001_P0114_T0001_R1_P4_K1_Ch2-Ch1.zen
2.598041e+01	2.083300e+00	20151202_gfpNIPBLcf1_G2G1\MitoSys2\LSM\gfpNIPBLcF1_G1\DE_W0002_P0044\DE_2_W0002_P0044_T0001\TR1_W0001_P0114\TR1_2_W0001_P0114_T0001_R1_P4_K1_Ch2-Ch1.zen
2.604041e+01	2.049970e+00	20151202_gfpNIPBLcf1_G2G1\MitoSys2\LSM\gfpNIPBLcF1_G1\DE_W0002_P0044\DE_2_W0002_P0044_T0001\TR1_W0001_P0114\TR1_2_W0001_P0114_T0001_R1_P4_K1_Ch2-Ch1.zen
2.610041e+01	2.083300e+00	20151202_gfpNIPBLcf1_G2G1\MitoSys2\LSM\gfpNIPBLcF1_G1\DE_W0002_P0044\DE_2_W0002_P0044_T0001\TR1_W0001_P0114\TR1_2_W0001_P0114_T0001_R1_P4_K1_Ch2-Ch1.zen
2.616041e+01	1.649970e+00	20151202_gfpNIPBLcf1_G2G1\MitoSys2\LSM\gfpNIPBLcF1_G1\DE_W0002_P0044\DE_2_W0002_P0044_T0001\TR1_W0001_P0114\TR1_2_W0001_P0114_T0001_R1_P4_K1_Ch2-Ch1.zen
2.622042e+01	2.483290e+00	20151202_gfpNIPBLcf1_G2G1\MitoSys2\LSM\gfpNIPBLcF1_G1\DE_W0002_P0044\DE_2_W0002_P0044_T0001\TR1_W0001_P0114\TR1_2_W0001_P0114_T0001_R1_P4_K1_Ch2-Ch1.zen
2.628042e+01	1.599970e+00	20151202_gfpNIPBLcf1_G2G1\MitoSys2\LSM\gfpNIPBLcF1_G1\DE_W0002_P0044\DE_2_W0002_P0044_T0001\TR1_W0001_P0114\TR1_2_W0001_P0114_T0001_R1_P4_K1_Ch2-Ch1.zen
2.634042e+01	2.366630e+00	20151202_gfpNIPBLcf1_G2G1\MitoSys2\LSM\gfpNIPBLcF1_G1\DE_W0002_P0044\DE_2_W0002_P0044_T0001\TR1_W0001_P0114\TR1_2_W0001_P0114_T0001_R1_P4_K1_Ch2-Ch1.zen
2.640042e+01	2.116630e+00	20151202_gfpNIPBLcf1_G2G1\MitoSys2\LSM\gfpNIPBLcF1_G1\DE_W0002_P0044\DE_2_W0002_P0044_T0001\TR1_W0001_P0114\TR1_2_W0001_P0114_T0001_R1_P4_K1_Ch2-Ch1.zen
2.646042e+01	2.183300e+00	20151202_gfpNIPBLcf1_G2G1\MitoSys2\LSM\gfpNIPBLcF1_G1\DE_W0002_P0044\DE_2_W0002_P0044_T0001\TR1_W0001_P0114\TR1_2_W0001_P0114_T0001_R1_P4_K1_Ch2-Ch1.zen
2.652042e+01	2.383300e+00	20151202_gfpNIPBLcf1_G2G1\MitoSys2\LSM\gfpNIPBLcF1_G1\DE_W0002_P0044\DE_2_W0002_P0044_T0001\TR1_W0001_P0114\TR1_2_W0001_P0114_T0001_R1_P4_K1_Ch2-Ch1.zen
2.658042e+01	2.016630e+00	20151202_gfpNIPBLcf1_G2G1\MitoSys2\LSM\gfpNIPBLcF1_G1\DE_W0002_P0044\DE_2_W0002_P0044_T0001\TR1_W0001_P0114\TR1_2_W0001_P0114_T0001_R1_P4_K1_Ch2-Ch1.zen
2.664042e+01	1.683310e+00	20151202_gfpNIPBLcf1_G2G1\MitoSys2\LSM\gfpNIPBLcF1_G1\DE_W0002_P0044\DE_2_W0002_P0044_T0001\TR1_W0001_P0114\TR1_2_W0001_P0114_T0001_R1_P4_K1_Ch2-Ch1.zen
2.670042e+01	2.483290e+00	20151202_gfpNIPBLcf1_G2G1\MitoSys2\LSM\gfpNIPBLcF1_G1\DE_W0002_P0044\DE_2_W0002_P0044_T0001\TR1_W0001_P0114\TR1_2_W0001_P0114_T0001_R1_P4_K1_Ch2-Ch1.zen
2.676042e+01	2.983290e+00	20151202_gfpNIPBLcf1_G2G1\MitoSys2\LSM\gfpNIPBLcF1_G1\DE_W0002_P0044\DE_2_W0002_P0044_T0001\TR1_W0001_P0114\TR1_2_W0001_P0114_T0001_R1_P4_K1_Ch2-Ch1.zen
2.682043e+01	3.166620e+00	20151202_gfpNIPBLcf1_G2G1\MitoSys2\LSM\gfpNIPBLcF1_G1\DE_W0002_P0044\DE_2_W0002_P0044_T0001\TR1_W0001_P0114\TR1_2_W0001_P0114_T0001_R1_P4_K1_Ch2-Ch1.zen
2.688043e+01	2.666620e+00	20151202_gfpNIPBLcf1_G2G1\MitoSys2\LSM\gfpNIPBLcF1_G1\DE_W0002_P0044\DE_2_W0002_P0044_T0001\TR1_W0001_P0114\TR1_2_W0001_P0114_T0001_R1_P4_K1_Ch2-Ch1.zen
2.694043e+01	2.583290e+00	20151202_gfpNIPBLcf1_G2G1\MitoSys2\LSM\gfpNIPBLcF1_G1\DE_W0002_P0044\DE_2_W0002_P0044_T0001\TR1_W0001_P0114\TR1_2_W0001_P0114_T0001_R1_P4_K1_Ch2-Ch1.zen
2.700043e+01	2.333300e+00	20151202_gfpNIPBLcf1_G2G1\MitoSys2\LSM\gfpNIPBLcF1_G1\DE_W0002_P0044\DE_2_W0002_P0044_T0001\TR1_W0001_P0114\TR1_2_W0001_P0114_T0001_R1_P4_K1_Ch2-Ch1.zen
2.706043e+01	2.399960e+00	20151202_gfpNIPBLcf1_G2G1\MitoSys2\LSM\gfpNIPBLcF1_G1\DE_W0002_P0044\DE_2_W0002_P0044_T0001\TR1_W0001_P0114\TR1_2_W0001_P0114_T0001_R1_P4_K1_Ch2-Ch1.zen
2.712043e+01	2.116630e+00	20151202_gfpNIPBLcf1_G2G1\MitoSys2\LSM\gfpNIPBLcF1_G1\DE_W0002_P0044\DE_2_W0002_P0044_T0001\TR1_W0001_P0114\TR1_2_W0001_P0114_T0001_R1_P4_K1_Ch2-Ch1.zen
2.718043e+01	2.316630e+00	20151202_gfpNIPBLcf1_G2G1\MitoSys2\LSM\gfpNIPBLcF1_G1\DE_W0002_P0044\DE_2_W0002_P0044_T0001\TR1_W0001_P0114\TR1_2_W0001_P0114_T0001_R1_P4_K1_Ch2-Ch1.zen
2.724043e+01	1.999970e+00	20151202_gfpNIPBLcf1_G2G1\MitoSys2\LSM\gfpNIPBLcF1_G1\DE_W0002_P0044\DE_2_W0002_P0044_T0001\TR1_W0001_P0114\TR1_2_W0001_P0114_T0001_R1_P4_K1_Ch2-Ch1.zen
2.730043e+01	1.949970e+00	20151202_gfpNIPBLcf1_G2G1\MitoSys2\LSM\gfpNIPBLcF1_G1\DE_W0002_P0044\DE_2_W0002_P0044_T0001\TR1_W0001_P0114\TR1_2_W0001_P0114_T0001_R1_P4_K1_Ch2-Ch1.zen
2.736043e+01	3.349950e+00	20151202_gfpNIPBLcf1_G2G1\MitoSys2\LSM\gfpNIPBLcF1_G1\DE_W0002_P0044\DE_2_W0002_P0044_T0001\TR1_W0001_P0114\TR1_2_W0001_P0114_T0001_R1_P4_K1_Ch2-Ch1.zen
2.742043e+01	2.966620e+00	20151202_gfpNIPBLcf1_G2G1\MitoSys2\LSM\gfpNIPBLcF1_G1\DE_W0002_P0044\DE_2_W0002_P0044_T0001\TR1_W0001_P0114\TR1_2_W0001_P0114_T0001_R1_P4_K1_Ch2-Ch1.zen
2.748043e+01	3.649940e+00	20151202_gfpNIPBLcf1_G2G1\MitoSys2\LSM\gfpNIPBLcF1_G1\DE_W0002_P0044\DE_2_W0002_P0044_T0001\TR1_W0001_P0114\TR1_2_W0001_P0114_T0001_R1_P4_K1_Ch2-Ch1.zen
2.754044e+01	2.816620e+00	20151202_gfpNIPBLcf1_G2G1\MitoSys2\LSM\gfpNIPBLcF1_G1\DE_W0002_P0044\DE_2_W0002_P0044_T0001\TR1_W0001_P0114\TR1_2_W0001_P0114_T0001_R1_P4_K1_Ch2-Ch1.zen
2.760044e+01	4.949920e+00	20151202_gfpNIPBLcf1_G2G1\MitoSys2\LSM\gfpNIPBLcF1_G1\DE_W0002_P0044\DE_2_W0002_P0044_T0001\TR1_W0001_P0114\TR1_2_W0001_P0114_T0001_R1_P4_K1_Ch2-Ch1.zen
2.766044e+01	3.133280e+00	20151202_gfpNIPBLcf1_G2G1\MitoSys2\LSM\gfpNIPBLcF1_G1\DE_W0002_P0044\DE_2_W0002_P0044_T0001\TR1_W0001_P0114\TR1_2_W0001_P0114_T0001_R1_P4_K1_Ch2-Ch1.zen
2.772044e+01	1.799970e+00	20151202_gfpNIPBLcf1_G2G1\MitoSys2\LSM\gfpNIPBLcF1_G1\DE_W0002_P0044\DE_2_W0002_P0044_T0001\TR1_W0001_P0114\TR1_2_W0001_P0114_T0001_R1_P4_K1_Ch2-Ch1.zen
2.778044e+01	2.566630e+00	20151202_gfpNIPBLcf1_G2G1\MitoSys2\LSM\gfpNIPBLcF1_G1\DE_W0002_P0044\DE_2_W0002_P0044_T0001\TR1_W0001_P0114\TR1_2_W0001_P0114_T0001_R1_P4_K1_Ch2-Ch1.zen
2.784044e+01	2.083300e+00	20151202_gfpNIPBLcf1_G2G1\MitoSys2\LSM\gfpNIPBLcF1_G1\DE_W0002_P0044\DE_2_W0002_P0044_T0001\TR1_W0001_P0114\TR1_2_W0001_P0114_T0001_R1_P4_K1_Ch2-Ch1.zen
2.790044e+01	2.066630e+00	20151202_gfpNIPBLcf1_G2G1\MitoSys2\LSM\gfpNIPBLcF1_G1\DE_W0002_P0044\DE_2_W0002_P0044_T0001\TR1_W0001_P0114\TR1_2_W0001_P0114_T0001_R1_P4_K1_Ch2-Ch1.zen
2.796044e+01	2.549960e+00	20151202_gfpNIPBLcf1_G2G1\MitoSys2\LSM\gfpNIPBLcF1_G1\DE_W0002_P0044\DE_2_W0002_P0044_T0001\TR1_W0001_P0114\TR1_2_W0001_P0114_T0001_R1_P4_K1_Ch2-Ch1.zen
2.802044e+01	2.283300e+00	20151202_gfpNIPBLcf1_G2G1\MitoSys2\LSM\gfpNIPBLcF1_G1\DE_W0002_P0044\DE_2_W0002_P0044_T0001\TR1_W0001_P0114\TR1_2_W0001_P0114_T0001_R1_P4_K1_Ch2-Ch1.zen
2.808044e+01	2.783290e+00	20151202_gfpNIPBLcf1_G2G1\MitoSys2\LSM\gfpNIPBLcF1_G1\DE_W0002_P0044\DE_2_W0002_P0044_T0001\TR1_W0001_P0114\TR1_2_W0001_P0114_T0001_R1_P4_K1_Ch2-Ch1.zen
2.814045e+01	2.416630e+00	20151202_gfpNIPBLcf1_G2G1\MitoSys2\LSM\gfpNIPBLcF1_G1\DE_W0002_P0044\DE_2_W0002_P0044_T0001\TR1_W0001_P0114\TR1_2_W0001_P0114_T0001_R1_P4_K1_Ch2-Ch1.zen
2.820045e+01	2.899950e+00	20151202_gfpNIPBLcf1_G2G1\MitoSys2\LSM\gfpNIPBLcF1_G1\DE_W0002_P0044\DE_2_W0002_P0044_T0001\TR1_W0001_P0114\TR1_2_W0001_P0114_T0001_R1_P4_K1_Ch2-Ch1.zen
2.826045e+01	2.999950e+00	20151202_gfpNIPBLcf1_G2G1\MitoSys2\LSM\gfpNIPBLcF1_G1\DE_W0002_P0044\DE_2_W0002_P0044_T0001\TR1_W0001_P0114\TR1_2_W0001_P0114_T0001_R1_P4_K1_Ch2-Ch1.zen
2.832045e+01	3.616610e+00	20151202_gfpNIPBLcf1_G2G1\MitoSys2\LSM\gfpNIPBLcF1_G1\DE_W0002_P0044\DE_2_W0002_P0044_T0001\TR1_W0001_P0114\TR1_2_W0001_P0114_T0001_R1_P4_K1_Ch2-Ch1.zen
2.838045e+01	2.283300e+00	20151202_gfpNIPBLcf1_G2G1\MitoSys2\LSM\gfpNIPBLcF1_G1\DE_W0002_P0044\DE_2_W0002_P0044_T0001\TR1_W0001_P0114\TR1_2_W0001_P0114_T0001_R1_P4_K1_Ch2-Ch1.zen
2.844045e+01	2.383300e+00	20151202_gfpNIPBLcf1_G2G1\MitoSys2\LSM\gfpNIPBLcF1_G1\DE_W0002_P0044\DE_2_W0002_P0044_T0001\TR1_W0001_P0114\TR1_2_W0001_P0114_T0001_R1_P4_K1_Ch2-Ch1.zen
2.850045e+01	1.949970e+00	20151202_gfpNIPBLcf1_G2G1\MitoSys2\LSM\gfpNIPBLcF1_G1\DE_W0002_P0044\DE_2_W0002_P0044_T0001\TR1_W0001_P0114\TR1_2_W0001_P0114_T0001_R1_P4_K1_Ch2-Ch1.zen
2.856045e+01	2.483290e+00	20151202_gfpNIPBLcf1_G2G1\MitoSys2\LSM\gfpNIPBLcF1_G1\DE_W0002_P0044\DE_2_W0002_P0044_T0001\TR1_W0001_P0114\TR1_2_W0001_P0114_T0001_R1_P4_K1_Ch2-Ch1.zen
2.862045e+01	2.299960e+00	20151202_gfpNIPBLcf1_G2G1\MitoSys2\LSM\gfpNIPBLcF1_G1\DE_W0002_P0044\DE_2_W0002_P0044_T0001\TR1_W0001_P0114\TR1_2_W0001_P0114_T0001_R1_P4_K1_Ch2-Ch1.zen
2.868045e+01	2.816620e+00	20151202_gfpNIPBLcf1_G2G1\MitoSys2\LSM\gfpNIPBLcF1_G1\DE_W0002_P0044\DE_2_W0002_P0044_T0001\TR1_W0001_P0114\TR1_2_W0001_P0114_T0001_R1_P4_K1_Ch2-Ch1.zen
2.874046e+01	1.783310e+00	20151202_gfpNIPBLcf1_G2G1\MitoSys2\LSM\gfpNIPBLcF1_G1\DE_W0002_P0044\DE_2_W0002_P0044_T0001\TR1_W0001_P0114\TR1_2_W0001_P0114_T0001_R1_P4_K1_Ch2-Ch1.zen
2.880046e+01	2.449960e+00	20151202_gfpNIPBLcf1_G2G1\MitoSys2\LSM\gfpNIPBLcF1_G1\DE_W0002_P0044\DE_2_W0002_P0044_T0001\TR1_W0001_P0114\TR1_2_W0001_P0114_T0001_R1_P4_K1_Ch2-Ch1.zen
2.886046e+01	2.216630e+00	20151202_gfpNIPBLcf1_G2G1\MitoSys2\LSM\gfpNIPBLcF1_G1\DE_W0002_P0044\DE_2_W0002_P0044_T0001\TR1_W0001_P0114\TR1_2_W0001_P0114_T0001_R1_P4_K1_Ch2-Ch1.zen
2.892046e+01	2.849950e+00	20151202_gfpNIPBLcf1_G2G1\MitoSys2\LSM\gfpNIPBLcF1_G1\DE_W0002_P0044\DE_2_W0002_P0044_T0001\TR1_W0001_P0114\TR1_2_W0001_P0114_T0001_R1_P4_K1_Ch2-Ch1.zen
2.898046e+01	2.299960e+00	20151202_gfpNIPBLcf1_G2G1\MitoSys2\LSM\gfpNIPBLcF1_G1\DE_W0002_P0044\DE_2_W0002_P0044_T0001\TR1_W0001_P0114\TR1_2_W0001_P0114_T0001_R1_P4_K1_Ch2-Ch1.zen
2.904046e+01	4.016600e+00	20151202_gfpNIPBLcf1_G2G1\MitoSys2\LSM\gfpNIPBLcF1_G1\DE_W0002_P0044\DE_2_W0002_P0044_T0001\TR1_W0001_P0114\TR1_2_W0001_P0114_T0001_R1_P4_K1_Ch2-Ch1.zen
2.910046e+01	2.933290e+00	20151202_gfpNIPBLcf1_G2G1\MitoSys2\LSM\gfpNIPBLcF1_G1\DE_W0002_P0044\DE_2_W0002_P0044_T0001\TR1_W0001_P0114\TR1_2_W0001_P0114_T0001_R1_P4_K1_Ch2-Ch1.zen
2.916046e+01	2.383300e+00	20151202_gfpNIPBLcf1_G2G1\MitoSys2\LSM\gfpNIPBLcF1_G1\DE_W0002_P0044\DE_2_W0002_P0044_T0001\TR1_W0001_P0114\TR1_2_W0001_P0114_T0001_R1_P4_K1_Ch2-Ch1.zen
2.922046e+01	2.049970e+00	20151202_gfpNIPBLcf1_G2G1\MitoSys2\LSM\gfpNIPBLcF1_G1\DE_W0002_P0044\DE_2_W0002_P0044_T0001\TR1_W0001_P0114\TR1_2_W0001_P0114_T0001_R1_P4_K1_Ch2-Ch1.zen
2.928046e+01	3.383280e+00	20151202_gfpNIPBLcf1_G2G1\MitoSys2\LSM\gfpNIPBLcF1_G1\DE_W0002_P0044\DE_2_W0002_P0044_T0001\TR1_W0001_P0114\TR1_2_W0001_P0114_T0001_R1_P4_K1_Ch2-Ch1.zen
2.934046e+01	2.649960e+00	20151202_gfpNIPBLcf1_G2G1\MitoSys2\LSM\gfpNIPBLcF1_G1\DE_W0002_P0044\DE_2_W0002_P0044_T0001\TR1_W0001_P0114\TR1_2_W0001_P0114_T0001_R1_P4_K1_Ch2-Ch1.zen
2.940047e+01	3.166620e+00	20151202_gfpNIPBLcf1_G2G1\MitoSys2\LSM\gfpNIPBLcF1_G1\DE_W0002_P0044\DE_2_W0002_P0044_T0001\TR1_W0001_P0114\TR1_2_W0001_P0114_T0001_R1_P4_K1_Ch2-Ch1.zen
2.946047e+01	3.516610e+00	20151202_gfpNIPBLcf1_G2G1\MitoSys2\LSM\gfpNIPBLcF1_G1\DE_W0002_P0044\DE_2_W0002_P0044_T0001\TR1_W0001_P0114\TR1_2_W0001_P0114_T0001_R1_P4_K1_Ch2-Ch1.zen
2.952047e+01	2.799960e+00	20151202_gfpNIPBLcf1_G2G1\MitoSys2\LSM\gfpNIPBLcF1_G1\DE_W0002_P0044\DE_2_W0002_P0044_T0001\TR1_W0001_P0114\TR1_2_W0001_P0114_T0001_R1_P4_K1_Ch2-Ch1.zen
2.958047e+01	2.433290e+00	20151202_gfpNIPBLcf1_G2G1\MitoSys2\LSM\gfpNIPBLcF1_G1\DE_W0002_P0044\DE_2_W0002_P0044_T0001\TR1_W0001_P0114\TR1_2_W0001_P0114_T0001_R1_P4_K1_Ch2-Ch1.zen
2.964047e+01	2.733290e+00	20151202_gfpNIPBLcf1_G2G1\MitoSys2\LSM\gfpNIPBLcF1_G1\DE_W0002_P0044\DE_2_W0002_P0044_T0001\TR1_W0001_P0114\TR1_2_W0001_P0114_T0001_R1_P4_K1_Ch2-Ch1.zen
2.970047e+01	2.599960e+00	20151202_gfpNIPBLcf1_G2G1\MitoSys2\LSM\gfpNIPBLcF1_G1\DE_W0002_P0044\DE_2_W0002_P0044_T0001\TR1_W0001_P0114\TR1_2_W0001_P0114_T0001_R1_P4_K1_Ch2-Ch1.zen
2.976047e+01	2.249960e+00	20151202_gfpNIPBLcf1_G2G1\MitoSys2\LSM\gfpNIPBLcF1_G1\DE_W0002_P0044\DE_2_W0002_P0044_T0001\TR1_W0001_P0114\TR1_2_W0001_P0114_T0001_R1_P4_K1_Ch2-Ch1.zen
2.982047e+01	2.033300e+00	20151202_gfpNIPBLcf1_G2G1\MitoSys2\LSM\gfpNIPBLcF1_G1\DE_W0002_P0044\DE_2_W0002_P0044_T0001\TR1_W0001_P0114\TR1_2_W0001_P0114_T0001_R1_P4_K1_Ch2-Ch1.zen
2.988047e+01	2.399960e+00	20151202_gfpNIPBLcf1_G2G1\MitoSys2\LSM\gfpNIPBLcF1_G1\DE_W0002_P0044\DE_2_W0002_P0044_T0001\TR1_W0001_P0114\TR1_2_W0001_P0114_T0001_R1_P4_K1_Ch2-Ch1.zen
[truncated: 16,501 more rows]
