# Supplementary material for: Absolute quantification of cohesin, CTCF and their regulators in human cells
Source: eLife. 2019 Jun 17;8:e46269. doi: 10.7554/eLife.46269 (PMC6606026; doi:10.7554/eLife.46269)
Supplement: Figure 2—source data 1. [file elife-46269-fig2-data1.zip › Figure 2 - source data 1/20151202_SCC1gfpc_G2G1/2c_opt_time_col.res]

General								Correlation								Corrections
No	File name	Full path	Format	Clock	Duration	Channel mode	Annotation	Channel mode.1	Selection	1st	2nd	Frequency	Eval frequency	Mode	Detrend frequency	Offset Ch1	Amplitude Ch1	Rate Ch1	Offset Ch2	Amplitude Ch2	Rate Ch2	Xtalk Ch1	Xtalk Ch2	Labels Ch1	Labels Ch2	Interval1 1st	Interval1 2nd	Interval1 Ch1	Interval1 Ch2	Interval2 1st	Interval2 2nd	Interval2 Ch1	Interval2 Ch2	Bleaching Ch1	Bleaching Ch2	Bleaching Cross	BG Ch1	BG Ch2	BG Cross	Xtalk Ch1.1	Xtalk Ch2.1	Xtalk Cross	Total Ch1	Total Ch2	Total Cross	G0ave Ch1	G0std Ch1	G0ave Ch2	G0std Ch2
4	0002_R1_P1_K1_Ch2-Ch1.zen	20151202_SCC1gfpc_G2G1\MitoSys2\Calibration\mEGFPC1\0002_R1_P1_K1_Ch2-Ch1.zen	FA/ISS	20000	30.0	3		7	0	0	29.94	100000	2000	Scale	0	1.47	0	0.01	1.1	0	0.01	0.04	0	1	1	0	1	67.90899999999999	3.388	0	1	67.90899999999999	3.388	1.0053	1.0276	1	0.9572	0.4559	0.6606	1	0.0392	0.1977	0.9624	0.0132	-0.1244	0.012756	0.0031271000000000003	0.018156	0.053603
5	0002_R1_P2_K1_Ch2-Ch1.zen	20151202_SCC1gfpc_G2G1\MitoSys2\Calibration\mEGFPC1\0002_R1_P2_K1_Ch2-Ch1.zen	FA/ISS	20000	30.0	3		7	0	0	29.94	100000	2000	Scale	0	1.47	0	0.01	1.1	0	0.01	0.04	0	1	1	0	1	68.014	3.4419999999999997	0	1	68.014	3.4419999999999997	1.0154	1.0484	1	0.9572	0.4623	0.6652	1	0.0437	0.2085	0.9722	0.0084	-0.1092	0.013124	0.002936	0.019541	0.066849
6	0002_R1_P3_K1_Ch2-Ch1.zen	20151202_SCC1gfpc_G2G1\MitoSys2\Calibration\mEGFPC1\0002_R1_P3_K1_Ch2-Ch1.zen	FA/ISS	20000	30.0	3		7	0	0	29.94	100000	2000	Scale	0	1.47	0	0.01	1.1	0	0.01	0.04	0	1	1	0	1	58.881	3.3480000000000003	0	1	58.881	3.3480000000000003	1.0357	1.1002	1	0.9505	0.4493	0.6534	1	0.08800000000000001	0.2955	0.9853	-0.0014	-0.0334	0.014309	0.004747100000000001	0.009021600000000001	0.084771
7	0002_R1_P4_K1_Ch2-Ch1.zen	20151202_SCC1gfpc_G2G1\MitoSys2\Calibration\mEGFPC1\0002_R1_P4_K1_Ch2-Ch1.zen	FA/ISS	20000	30.0	3		7	0	0	29.94	100000	2000	Scale	0	1.47	0	0.01	1.1	0	0.01	0.04	0	1	1	0	1	52.556000000000004	4.0360000000000005	0	1	52.556000000000004	4.0360000000000005	1.0099	1.2116	1	0.9449	0.517	0.698	1	0.2169	0.4592	0.9545	0.0624	0.1722	0.014213	0.0040903	0.006830500000000001	0.064565
8	0003_R1_P1_K1_Ch2-Ch1.zen	20151202_SCC1gfpc_G2G1\MitoSys2\Calibration\mEGFPC1\0003_R1_P1_K1_Ch2-Ch1.zen	FA/ISS	20000	30.0	3		7	0	0	29.94	100000	2000	Scale	0	1.47	0	0.01	1.1	0	0.01	0.04	0	1	1	0	1	16.956	1.771	0	1	16.956	1.771	0.95	1.0757	1	0.8338	0.1289	0.3133	1	0.3581	0.5943	0.7879999999999999	-0.0032	-0.0573	0.052536	0.024914	0.058341	0.24961
9	0003_R1_P2_K1_Ch2-Ch1.zen	20151202_SCC1gfpc_G2G1\MitoSys2\Calibration\mEGFPC1\0003_R1_P2_K1_Ch2-Ch1.zen	FA/ISS	20000	30.0	3		7	0	0	29.94	100000	2000	Scale	0	1.47	0	0.01	1.1	0	0.01	0.04	0	1	1	0	1	19.551	1.6380000000000001	0	1	19.551	1.6380000000000001	0.9753	1.0955	1	0.8553	0.1072	0.3017	1	0.2716	0.5207	0.8325	0.0071	-0.1416	0.0512	0.013805000000000001	0.058692999999999995	0.16109
10	0003_R1_P3_K1_Ch2-Ch1.zen	20151202_SCC1gfpc_G2G1\MitoSys2\Calibration\mEGFPC1\0003_R1_P3_K1_Ch2-Ch1.zen	FA/ISS	20000	30.0	3		7	0	0	29.94	100000	2000	Scale	0	1.47	0	0.01	1.1	0	0.01	0.04	0	1	1	0	1	22.031999999999996	1.615	0	1	22.031999999999996	1.615	1.0164	1.083	1	0.8708	0.0975	0.2912	1	0.2021	0.4495	0.8862	0.0393	-0.2226	0.048531	0.0056597999999999996	0.032276	0.07246799999999999
11	0003_R1_P4_K1_Ch2-Ch1.zen	20151202_SCC1gfpc_G2G1\MitoSys2\Calibration\mEGFPC1\0003_R1_P4_K1_Ch2-Ch1.zen	FA/ISS	20000	30.0	3		7	0	0	29.94	100000	2000	Scale	0	1.47	0	0.01	1.1	0	0.01	0.04	0	1	1	0	1	19.697	1.611	0	1	19.697	1.611	1.0215	1.0683	1	0.8561	0.1006	0.2894	1	0.2596	0.508	0.8759	0.0225	-0.1658	0.047261000000000004	0.023021	0.085405	0.25725
12	0004_R1_P1_K1_Ch2-Ch1.zen	20151202_SCC1gfpc_G2G1\MitoSys2\Calibration\mEGFPC1\0004_R1_P1_K1_Ch2-Ch1.zen	FA/ISS	20000	30.0	3		7	0	0	29.94	100000	2000	Scale	0	1.47	0	0.01	1.1	0	0.01	0.04	0	1	1	0	1	69.577	3.823	0	1	69.577	3.823	0.9702	1.158	1	0.9583	0.5028	0.6941	1	0.0688	0.2613	0.9292	-0.0046	-0.0291	0.012422	0.0025675999999999997	0.024105	0.057771
13	0004_R1_P2_K1_Ch2-Ch1.zen	20151202_SCC1gfpc_G2G1\MitoSys2\Calibration\mEGFPC1\0004_R1_P2_K1_Ch2-Ch1.zen	FA/ISS	20000	30.0	3		7	0	0	29.94	100000	2000	Scale	0	1.47	0	0.01	1.1	0	0.01	0.04	0	1	1	0	1	72.28	3.675	0	1	72.28	3.675	0.9797	1.0343	1	0.9598	0.4889	0.685	1	0.0439	0.209	0.9398	0.0038	-0.0899	0.014129	0.0020498	0.029108	0.034511
14	0004_R1_P3_K1_Ch2-Ch1.zen	20151202_SCC1gfpc_G2G1\MitoSys2\Calibration\mEGFPC1\0004_R1_P3_K1_Ch2-Ch1.zen	FA/ISS	20000	30.0	3		7	0	0	29.94	100000	2000	Scale	0	1.47	0	0.01	1.1	0	0.01	0.04	0	1	1	0	1	69.78699999999999	3.858	0	1	69.78699999999999	3.858	1.0073	1.0487	1	0.9584	0.5083	0.6979	1	0.0731	0.27	0.9655	-0.0005	-0.0167	0.014312	0.0015827999999999999	0.0022595	0.03789
15	0004_R1_P4_K1_Ch2-Ch1.zen	20151202_SCC1gfpc_G2G1\MitoSys2\Calibration\mEGFPC1\0004_R1_P4_K1_Ch2-Ch1.zen	FA/ISS	20000	30.0	3		7	0	0	29.94	100000	2000	Scale	0	1.47	0	0.01	1.1	0	0.01	0.04	0	1	1	0	1	73.233	3.998	0	1	73.233	3.998	0.9855	1.054	1	0.9602	0.5239	0.7092	1	0.0724	0.2645	0.9459	-0.0008	-0.0116	0.013050999999999998	0.004092	0.015967	0.07207000000000001
16	0005_R1_P1_K1_Ch2-Ch1.zen	20151202_SCC1gfpc_G2G1\MitoSys2\Calibration\mEGFPC1\0005_R1_P1_K1_Ch2-Ch1.zen	FA/ISS	20000	30.0	3		7	0	0	29.94	100000	2000	Scale	0	1.47	0	0.01	1.1	0	0.01	0.04	0	1	1	0	1	23.884	1.8019999999999998	0	1	23.884	1.8019999999999998	1.0012	1.0597	1	0.8807	0.1511	0.3642	1	0.22	0.4687	0.8818	0.0122	-0.1344	0.039695	0.0095652	0.026933	0.12293
17	0005_R1_P2_K1_Ch2-Ch1.zen	20151202_SCC1gfpc_G2G1\MitoSys2\Calibration\mEGFPC1\0005_R1_P2_K1_Ch2-Ch1.zen	FA/ISS	20000	30.0	3		7	0	0	29.94	100000	2000	Scale	0	1.47	0	0.01	1.1	0	0.01	0.04	0	1	1	0	1	23.236	1.804	0	1	23.236	1.804	1.013	1.2478	1	0.8775	0.1464	0.3573	1	0.2285	0.4774	0.8896	-0.0144	-0.1322	0.040898000000000004	0.007244700000000001	-0.0011122	0.098605
18	0005_R1_P3_K1_Ch2-Ch1.zen	20151202_SCC1gfpc_G2G1\MitoSys2\Calibration\mEGFPC1\0005_R1_P3_K1_Ch2-Ch1.zen	FA/ISS	20000	30.0	3		7	0	0	29.94	100000	2000	Scale	0	1.47	0	0.01	1.1	0	0.01	0.04	0	1	1	0	1	24.569000000000003	1.985	0	1	24.569000000000003	1.985	1.0229	1.1364	1	0.8839	0.1972	0.4165	1	0.2533	0.5027	0.9054	-0.004	-0.051	0.049097	0.010617	-0.0067938	0.094625
19	0005_R1_P4_K1_Ch2-Ch1.zen	20151202_SCC1gfpc_G2G1\MitoSys2\Calibration\mEGFPC1\0005_R1_P4_K1_Ch2-Ch1.zen	FA/ISS	20000	30.0	3		7	0	0	29.94	100000	2000	Scale	0	1.47	0	0.01	1.1	0	0.01	0.04	0	1	1	0	1	19.96	2.069	0	1	19.96	2.069	1.0674	1.1859	1	0.8573	0.2139	0.4269	1	0.3743	0.6116	0.9196	0.016	0.0673	0.046487	0.010912	0.12575	0.088639
20	0006_R1_P1_K1_Ch2-Ch1.zen	20151202_SCC1gfpc_G2G1\MitoSys2\Calibration\mEGFPC1\0006_R1_P1_K1_Ch2-Ch1.zen	FA/ISS	20000	30.0	3		7	0	0	29.94	100000	2000	Scale	0	1.47	0	0.01	1.1	0	0.01	0.04	0	1	1	0	1	135.954	6.149	0	1	135.954	6.149	0.9909	1.0404	1	0.9785	0.6737	0.8119	1	0.0133	0.1141	0.9695	0.0011	-0.0644	0.0064784	0.0016063	0.018851	0.042407
21	0006_R1_P2_K1_Ch2-Ch1.zen	20151202_SCC1gfpc_G2G1\MitoSys2\Calibration\mEGFPC1\0006_R1_P2_K1_Ch2-Ch1.zen	FA/ISS	20000	30.000999999999998	3		7	0	0	29.94	100000	2000	Scale	0	1.47	0	0.01	1.1	0	0.01	0.04	0	1	1	0	1	136.548	6.056	0	1	136.548	6.056	1.01	1.0286	1	0.9786	0.6695	0.8094	1	0.0096	0.0973	0.9885	0.0055	-0.0836	0.0065854	0.0019375	0.016582	0.035196
22	0006_R1_P3_K1_Ch2-Ch1.zen	20151202_SCC1gfpc_G2G1\MitoSys2\Calibration\mEGFPC1\0006_R1_P3_K1_Ch2-Ch1.zen	FA/ISS	20000	30.0	3		7	0	0	29.94	100000	2000	Scale	0	1.47	0	0.01	1.1	0	0.01	0.04	0	1	1	0	1	120.91799999999999	7.3629999999999995	0	1	120.91799999999999	7.3629999999999995	1.0455	0.902	1	0.9757	0.7111	0.8324	1	0.1205	0.3035	1.0207	0.0026	0.1443	0.0059887000000000004	0.0032126999999999993	0.0014221	0.060974
23	0006_R1_P4_K1_Ch2-Ch1.zen	20151202_SCC1gfpc_G2G1\MitoSys2\Calibration\mEGFPC1\0006_R1_P4_K1_Ch2-Ch1.zen	FA/ISS	20000	30.0	3		7	0	0	29.94	100000	2000	Scale	0	1.47	0	0.01	1.1	0	0.01	0.04	0	1	1	0	1	117.271	5.425	0	1	117.271	5.425	0.9404	1.0396	1	0.9749	0.6338	0.7859	1	0.0187	0.1346	0.9159999999999999	-0.0016	-0.0686	0.0082082	0.0040692	0.03119	0.086239
24	0001_R1_P1_K1_Ch2-Ch1.zen	20151202_SCC1gfpc_G2G1\MitoSys2\Calibration\mEGFPC1H2B\0001_R1_P1_K1_Ch2-Ch1.zen	FA/ISS	20000	30.0	3		7	0	0	29.94	100000	2000	Scale	0	1.47	0	0.01	1.1	0	0.01	0.04	0	1	1	0	1	112.637	46.99	0	1	112.637	46.99	1.0034	1.7652	1	0.9741	0.9509	0.9624	1	0.8071	0.8982	0.9774	1.4238	0.8619	0.006771300000000001	0.0015869999999999999	0.0034012	0.0055333
25	0001_R1_P2_K1_Ch2-Ch1.zen	20151202_SCC1gfpc_G2G1\MitoSys2\Calibration\mEGFPC1H2B\0001_R1_P2_K1_Ch2-Ch1.zen	FA/ISS	20000	30.0	3		7	0	0	29.94	100000	2000	Scale	0	1.47	0	0.01	1.1	0	0.01	0.04	0	1	1	0	1	111.90299999999999	47.43	0	1	111.90299999999999	47.43	0.9718	2.0165	1	0.9739	0.9519	0.9628	1	0.8116	0.9007	0.9461	1.6528	0.8648	0.007294199999999999	0.0046115	0.0051018999999999995	0.0088355
26	0001_R1_P3_K1_Ch2-Ch1.zen	20151202_SCC1gfpc_G2G1\MitoSys2\Calibration\mEGFPC1H2B\0001_R1_P3_K1_Ch2-Ch1.zen	FA/ISS	20000	30.0	3		7	0	0	29.94	100000	2000	Scale	0	1.47	0	0.01	1.1	0	0.01	0.04	0	1	1	0	1	102.60799999999999	5.307	0	1	102.60799999999999	5.307	1.0268	1.0917	1	0.9715	0.6277	0.7809	1	0.051	0.2253	0.9979	0.0015	0.0173	0.0089595	0.0023945	0.016013	0.043954
27	0001_R1_P4_K1_Ch2-Ch1.zen	20151202_SCC1gfpc_G2G1\MitoSys2\Calibration\mEGFPC1H2B\0001_R1_P4_K1_Ch2-Ch1.zen	FA/ISS	20000	30.0	3		7	0	0	29.94	100000	2000	Scale	0	1.47	0	0.01	1.1	0	0.01	0.04	0	1	1	0	1	103.598	5.247999999999999	0	1	103.598	5.247999999999999	1.0387	1.0765	1	0.9718	0.6242	0.7788	1	0.0445	0.2101	1.0099	-0.0	0.0001	0.008662200000000002	0.0035548000000000003	0.017113999999999997	0.06326
28	0002_R1_P1_K1_Ch2-Ch1.zen	20151202_SCC1gfpc_G2G1\MitoSys2\Calibration\mEGFPC1H2B\0002_R1_P1_K1_Ch2-Ch1.zen	FA/ISS	20000	30.0	3		7	0	0	29.94	100000	2000	Scale	0	1.47	0	0.01	1.1	0	0.01	0.04	0	1	1	0	1	28.354	62.808	0	1	28.354	62.808	0.9867	2.4562	1	0.899	0.9614	0.9296	1	0.9601	0.9798	0.8864	2.313	0.9105	0.027487	0.015937	0.0016593	0.007743899999999999
29	0002_R1_P2_K1_Ch2-Ch1.zen	20151202_SCC1gfpc_G2G1\MitoSys2\Calibration\mEGFPC1H2B\0002_R1_P2_K1_Ch2-Ch1.zen	FA/ISS	20000	30.0	3		7	0	0	29.94	100000	2000	Scale	0	1.47	0	0.01	1.1	0	0.01	0.04	0	1	1	0	1	29.754	54.047	0	1	29.754	54.047	0.9926	2.5602	1	0.9036	0.9541	0.9285	1	0.9503	0.9748	0.8966	2.3814	0.9045	0.027076999999999997	0.0085975	0.005881399999999999	0.004489
30	0002_R1_P3_K1_Ch2-Ch1.zen	20151202_SCC1gfpc_G2G1\MitoSys2\Calibration\mEGFPC1H2B\0002_R1_P3_K1_Ch2-Ch1.zen	FA/ISS	20000	30.0	3		7	0	0	29.94	100000	2000	Scale	0	1.47	0	0.01	1.1	0	0.01	0.04	0	1	1	0	1	25.272	2.21	0	1	25.272	2.21	0.948	1.1575	1	0.8867	0.2434	0.46399999999999997	1	0.2866	0.5341	0.8376	0.0051	0.0252	0.035511	0.009332700000000001	0.040424	0.052178999999999996
31	0002_R1_P4_K1_Ch2-Ch1.zen	20151202_SCC1gfpc_G2G1\MitoSys2\Calibration\mEGFPC1H2B\0002_R1_P4_K1_Ch2-Ch1.zen	FA/ISS	20000	30.0	3		7	0	0	29.94	100000	2000	Scale	0	1.47	0	0.01	1.1	0	0.01	0.04	0	1	1	0	1	24.278000000000002	2.338	0	1	24.278000000000002	2.338	0.9616	1.1745	1	0.8827	0.2759	0.4928	1	0.3365	0.5794	0.8466	0.0298	0.0976	0.028983999999999996	0.009299	0.016924	0.097928
32	0003_R1_P1_K1_Ch2-Ch1.zen	20151202_SCC1gfpc_G2G1\MitoSys2\Calibration\mEGFPC1H2B\0003_R1_P1_K1_Ch2-Ch1.zen	FA/ISS	20000	30.0	3		7	0	0	29.94	100000	2000	Scale	0	1.47	0	0.01	1.1	0	0.01	0.04	0	1	1	0	1	102.82700000000001	284.94599999999997	0	1	102.82700000000001	284.94599999999997	1.0051	2.1804	1	0.9716	0.9917	0.9816	1	0.9691	0.9844	0.9767	2.1153	0.9662	0.006974600000000001	0.0033077	0.00083405	0.0013812999999999998
33	0003_R1_P2_K1_Ch2-Ch1.zen	20151202_SCC1gfpc_G2G1\MitoSys2\Calibration\mEGFPC1H2B\0003_R1_P2_K1_Ch2-Ch1.zen	FA/ISS	20000	30.0	3		7	0	0	29.94	100000	2000	Scale	0	1.47	0	0.01	1.1	0	0.01	0.04	0	1	1	0	1	99.589	271.659	0	1	99.589	271.659	1.0014	2.3868	1	0.9707	0.9911	0.9808	1	0.9679	0.9838	0.972	2.3139	0.9649	0.0079273	0.0037874000000000002	0.0010119999999999999	0.0014894
34	0003_R1_P3_K1_Ch2-Ch1.zen	20151202_SCC1gfpc_G2G1\MitoSys2\Calibration\mEGFPC1H2B\0003_R1_P3_K1_Ch2-Ch1.zen	FA/ISS	20000	30.0	3		7	0	0	29.94	100000	2000	Scale	0	1.47	0	0.01	1.1	0	0.01	0.04	0	1	1	0	1	89.26299999999999	5.843	0	1	89.26299999999999	5.843	1.0101	1.034	1	0.9673	0.6581	0.7978	1	0.1503	0.3873	0.9773	0.0448	0.1953	0.0097207	0.0026169	0.021202000000000002	0.042533
35	0003_R1_P4_K1_Ch2-Ch1.zen	20151202_SCC1gfpc_G2G1\MitoSys2\Calibration\mEGFPC1H2B\0003_R1_P4_K1_Ch2-Ch1.zen	FA/ISS	20000	30.0	3		7	0	0	29.94	100000	2000	Scale	0	1.47	0	0.01	1.1	0	0.01	0.04	0	1	1	0	1	98.65700000000001	5.558	0	1	98.65700000000001	5.558	0.9777	1.0027	1	0.9704	0.6428	0.7897	1	0.0843	0.2898	0.9484	0.0101	0.0901	0.0083293	0.0038287	0.020702	0.07609500000000001
36	0004_R1_P1_K1_Ch2-Ch1.zen	20151202_SCC1gfpc_G2G1\MitoSys2\Calibration\mEGFPC1H2B\0004_R1_P1_K1_Ch2-Ch1.zen	FA/ISS	20000	30.0	3		7	0	0	29.94	100000	2000	Scale	0	1.47	0	0.01	1.1	0	0.01	0.04	0	1	1	0	1	131.502	178.979	0	1	131.502	178.979	0.9984	2.0688	1	0.9778	0.9867	0.9822	1	0.9372	0.9681	0.9762	1.9471	0.9506	0.0061776	0.0018934999999999998	0.0016	0.0022416999999999997
37	0004_R1_P2_K1_Ch2-Ch1.zen	20151202_SCC1gfpc_G2G1\MitoSys2\Calibration\mEGFPC1H2B\0004_R1_P2_K1_Ch2-Ch1.zen	FA/ISS	20000	30.0	3		7	0	0	29.94	100000	2000	Scale	0	1.47	0	0.01	1.1	0	0.01	0.04	0	1	1	0	1	133.134	215.975	0	1	133.134	215.975	1.0061	2.2459	1	0.978	0.9889	0.9834	1	0.9467	0.973	0.9841	2.136	0.9567	0.0064455	0.0021166	0.0015972999999999998	0.0018112000000000002
38	0004_R1_P3_K1_Ch2-Ch1.zen	20151202_SCC1gfpc_G2G1\MitoSys2\Calibration\mEGFPC1H2B\0004_R1_P3_K1_Ch2-Ch1.zen	FA/ISS	20000	30.000999999999998	3		7	0	0	29.94	100000	2000	Scale	0	1.47	0	0.01	1.1	0	0.01	0.04	0	1	1	0	1	38.274	2.661	0	1	38.274	2.661	0.9346	0.9656	1	0.9241	0.3418	0.5615	1	0.1803	0.4244	0.861	0.0001	0.0081	0.012372	0.0048029	0.02232	0.097338
39	0004_R1_P4_K1_Ch2-Ch1.zen	20151202_SCC1gfpc_G2G1\MitoSys2\Calibration\mEGFPC1H2B\0004_R1_P4_K1_Ch2-Ch1.zen	FA/ISS	20000	30.0	3		7	0	0	29.94	100000	2000	Scale	0	1.47	0	0.01	1.1	0	0.01	0.04	0	1	1	0	1	123.639	7.138	0	1	123.639	7.138	1.0131	1.0071	1	0.9764	0.7153	0.8357	1	0.0946	0.3064	0.9893	0.0227	0.1504	0.0067605	0.0020675	0.0035991	0.04027
40	0005_R1_P1_K1_Ch2-Ch1.zen	20151202_SCC1gfpc_G2G1\MitoSys2\Calibration\mEGFPC1H2B\0005_R1_P1_K1_Ch2-Ch1.zen	FA/ISS	20000	30.0	3		7	0	0	29.94	100000	2000	Scale	0	1.47	0	0.01	1.1	0	0.01	0.04	0	1	1	0	1	198.09400000000002	98.49700000000001	0	1	198.09400000000002	98.49700000000001	1.0097	2.1159	1	0.9852	0.9754	0.9803	1	0.8298	0.9107	0.9949	1.7982	0.8916	0.0043705	0.0010068	0.0040655000000000005	0.0027588
41	0005_R1_P2_K1_Ch2-Ch1.zen	20151202_SCC1gfpc_G2G1\MitoSys2\Calibration\mEGFPC1H2B\0005_R1_P2_K1_Ch2-Ch1.zen	FA/ISS	20000	30.0	3		7	0	0	29.94	100000	2000	Scale	0	1.47	0	0.01	1.1	0	0.01	0.04	0	1	1	0	1	196.80599999999998	102.512	0	1	196.80599999999998	102.512	0.9986	2.5555	1	0.9851	0.9761	0.9806	1	0.8363	0.9142	0.9837	2.1975	0.8954	0.0038166	0.0018805999999999996	0.0016265999999999997	0.003479
42	0005_R1_P3_K1_Ch2-Ch1.zen	20151202_SCC1gfpc_G2G1\MitoSys2\Calibration\mEGFPC1H2B\0005_R1_P3_K1_Ch2-Ch1.zen	FA/ISS	20000	30.0	3		7	0	0	29.94	100000	2000	Scale	0	1.47	0	0.01	1.1	0	0.01	0.04	0	1	1	0	1	195.324	9.149	0	1	195.324	9.149	0.9966	1.0073	1	0.985	0.7739	0.8731	1	0.0211	0.1453	0.9816	0.0009	0.0248	0.004804600000000001	0.00065412	0.01385	0.014889
43	0005_R1_P4_K1_Ch2-Ch1.zen	20151202_SCC1gfpc_G2G1\MitoSys2\Calibration\mEGFPC1H2B\0005_R1_P4_K1_Ch2-Ch1.zen	FA/ISS	20000	30.0	3		7	0	0	29.94	100000	2000	Scale	0	1.47	0	0.01	1.1	0	0.01	0.04	0	1	1	0	1	203.74200000000002	9.549	0	1	203.74200000000002	9.549	1.0017	1.0214	1	0.9856	0.7828	0.8784	1	0.0213	0.1458	0.9873	0.0015	0.0304	0.0037796999999999996	0.00076654	0.013472999999999999	0.015957
44	0006_R1_P1_K1_Ch2-Ch1.zen	20151202_SCC1gfpc_G2G1\MitoSys2\Calibration\mEGFPC1H2B\0006_R1_P1_K1_Ch2-Ch1.zen	FA/ISS	20000	30.0	3		7	0	0	29.94	100000	2000	Scale	0	1.47	0	0.01	1.1	0	0.01	0.04	0	1	1	0	1	64.96600000000001	39.848	0	1	64.96600000000001	39.848	1.0066	1.5218	1	0.9553	0.9438	0.9495	1	0.87	0.9326	0.9617	1.2849	0.8837	0.013406999999999999	0.0066566	0.0025165	0.0090384
45	0006_R1_P2_K1_Ch2-Ch1.zen	20151202_SCC1gfpc_G2G1\MitoSys2\Calibration\mEGFPC1H2B\0006_R1_P2_K1_Ch2-Ch1.zen	FA/ISS	20000	30.0	3		7	0	0	29.94	100000	2000	Scale	0	1.47	0	0.01	1.1	0	0.01	0.04	0	1	1	0	1	66.087	44.622	0	1	66.087	44.622	0.9961	1.4032	1	0.956	0.9499	0.9529	1	0.8819	0.9391	0.9522	1.2011	0.8934	0.014428999999999999	0.0024822	0.002168	0.0034988
46	0006_R1_P3_K1_Ch2-Ch1.zen	20151202_SCC1gfpc_G2G1\MitoSys2\Calibration\mEGFPC1H2B\0006_R1_P3_K1_Ch2-Ch1.zen	FA/ISS	20000	30.0	3		7	0	0	29.94	100000	2000	Scale	0	1.47	0	0.01	1.1	0	0.01	0.04	0	1	1	0	1	57.67100000000001	3.17	0	1	57.67100000000001	3.17	0.9796	1.0331	1	0.9499	0.4271	0.6368	1	0.0731	0.27	0.9299	0.0022	-0.0746	0.015865999999999998	0.0035535	0.015678	0.045571
47	0006_R1_P4_K1_Ch2-Ch1.zen	20151202_SCC1gfpc_G2G1\MitoSys2\Calibration\mEGFPC1H2B\0006_R1_P4_K1_Ch2-Ch1.zen	FA/ISS	20000	30.0	3		7	0	0	29.94	100000	2000	Scale	0	1.47	0	0.01	1.1	0	0.01	0.04	0	1	1	0	1	46.277	5.227	0	1	46.277	5.227	1.1008	1.0937	1	0.9374	0.621	0.7628	1	0.4149	0.6434	1.0349	0.2094	0.4176	0.013054	0.0099913	0.017931	0.08820599999999999
48	0007_R1_P1_K1_Ch2-Ch1.zen	20151202_SCC1gfpc_G2G1\MitoSys2\Calibration\mEGFPC1H2B\0007_R1_P1_K1_Ch2-Ch1.zen	FA/ISS	20000	30.0	3		7	0	0	29.94	100000	2000	Scale	0	1.47	0	0.01	1.1	0	0.01	0.04	0	1	1	0	1	113.101	369.44199999999995	0	1	113.101	369.44199999999995	1.0057	2.1162	1	0.9742	0.9936	0.9838	1	0.9738	0.9868	0.9798	2.0633	0.9708	0.0062444	0.0036543	0.00032333	0.0016086
49	0007_R1_P2_K1_Ch2-Ch1.zen	20151202_SCC1gfpc_G2G1\MitoSys2\Calibration\mEGFPC1H2B\0007_R1_P2_K1_Ch2-Ch1.zen	FA/ISS	20000	30.0	3		7	0	0	29.94	100000	2000	Scale	0	1.47	0	0.01	1.1	0	0.01	0.04	0	1	1	0	1	110.62700000000001	316.769	0	1	110.62700000000001	316.769	1.0106	2.454	1	0.9736	0.9923	0.9829	1	0.9692	0.9845	0.9841	2.3833	0.9676	0.0072124	0.0041065	0.00016341	0.0016445000000000001
50	0007_R1_P3_K1_Ch2-Ch1.zen	20151202_SCC1gfpc_G2G1\MitoSys2\Calibration\mEGFPC1H2B\0007_R1_P3_K1_Ch2-Ch1.zen	FA/ISS	20000	30.0	3		7	0	0	29.94	100000	2000	Scale	0	1.47	0	0.01	1.1	0	0.01	0.04	0	1	1	0	1	92.876	6.944	0	1	92.876	6.944	1.0379	1.1237	1	0.9685	0.7068	0.8273	1	0.2145	0.4628	1.0058	0.1232	0.2987	0.008678100000000001	0.0024435	0.018605	0.030973
51	0007_R1_P4_K1_Ch2-Ch1.zen	20151202_SCC1gfpc_G2G1\MitoSys2\Calibration\mEGFPC1H2B\0007_R1_P4_K1_Ch2-Ch1.zen	FA/ISS	20000	30.0	3		7	0	0	29.94	100000	2000	Scale	0	1.47	0	0.01	1.1	0	0.01	0.04	0	1	1	0	1	38.998000000000005	3.6	0	1	38.998000000000005	3.6	0.9585	1.3787	1	0.9263	0.4702	0.6596	1	0.3059	0.5518	0.8863	0.1476	0.2282	0.01553	0.0040966	0.026144	0.036958
52	0008_R1_P1_K1_Ch2-Ch1.zen	20151202_SCC1gfpc_G2G1\MitoSys2\Calibration\mEGFPC1H2B\0008_R1_P1_K1_Ch2-Ch1.zen	FA/ISS	20000	30.0	3		7	0	0	29.94	100000	2000	Scale	0	1.47	0	0.01	1.1	0	0.01	0.04	0	1	1	0	1	74.426	153.68	0	1	74.426	153.68	0.9969	1.7739	1	0.9609	0.985	0.9729	1	0.9597	0.9797	0.9579	1.6959	0.9529	0.012887000000000001	0.0035181999999999995	0.0011902999999999998	0.0021459
53	0008_R1_P2_K1_Ch2-Ch1.zen	20151202_SCC1gfpc_G2G1\MitoSys2\Calibration\mEGFPC1H2B\0008_R1_P2_K1_Ch2-Ch1.zen	FA/ISS	20000	30.0	3		7	0	0	29.94	100000	2000	Scale	0	1.47	0	0.01	1.1	0	0.01	0.04	0	1	1	0	1	69.76899999999999	202.201	0	1	69.76899999999999	202.201	1.0119	2.8051	1	0.9583	0.9877	0.9729	1	0.9691	0.9844	0.97	2.717	0.9576	0.013741999999999999	0.007051100000000001	0.0011534000000000002	0.0024159000000000003
54	0008_R1_P3_K1_Ch2-Ch1.zen	20151202_SCC1gfpc_G2G1\MitoSys2\Calibration\mEGFPC1H2B\0008_R1_P3_K1_Ch2-Ch1.zen	FA/ISS	20000	30.0	3		7	0	0	29.94	100000	2000	Scale	0	1.47	0	0.01	1.1	0	0.01	0.04	0	1	1	0	1	73.186	12.27	0	1	73.186	12.27	0.9959	1.0224	1	0.9601	0.8276	0.8914	1	0.5778	0.7599	0.9561	0.4625	0.6561	0.011854	0.004314500000000001	0.009993	0.024211
55	0008_R1_P4_K1_Ch2-Ch1.zen	20151202_SCC1gfpc_G2G1\MitoSys2\Calibration\mEGFPC1H2B\0008_R1_P4_K1_Ch2-Ch1.zen	FA/ISS	20000	30.0	3		7	0	0	29.94	100000	2000	Scale	0	1.47	0	0.01	1.1	0	0.01	0.04	0	1	1	0	1	73.411	6.301	0	1	73.411	6.301	0.94	0.9782	1	0.9604	0.6814	0.8089	1	0.2849	0.5336	0.9015	0.1312	0.3518	0.011106999999999999	0.0031504000000000002	0.015576	0.050841000000000004
56	0009_R1_P1_K1_Ch2-Ch1.zen	20151202_SCC1gfpc_G2G1\MitoSys2\Calibration\mEGFPC1H2B\0009_R1_P1_K1_Ch2-Ch1.zen	FA/ISS	20000	30.0	3		7	0	0	29.94	100000	2000	Scale	0	1.47	0	0.01	1.1	0	0.01	0.04	0	1	1	0	1	55.092	383.32	0	1	55.092	383.32	1.0123	2.4705	1	0.9473	0.9933	0.9701	1	0.9867	0.9933	0.9593	2.4337	0.9636	0.015571999999999999	0.0035984000000000003	0.0032685	0.0044394
57	0009_R1_P2_K1_Ch2-Ch1.zen	20151202_SCC1gfpc_G2G1\MitoSys2\Calibration\mEGFPC1H2B\0009_R1_P2_K1_Ch2-Ch1.zen	FA/ISS	20000	30.0	3		7	0	0	29.94	100000	2000	Scale	0	1.47	0	0.01	1.1	0	0.01	0.04	0	1	1	0	1	54.96	445.77099999999996	0	1	54.96	445.77099999999996	0.9685	2.7287	1	0.9472	0.9945	0.9706	1	0.9891	0.9945	0.9166	2.6968	0.9653	0.014469999999999998	0.008775	0.0005367999999999999	0.0012253
58	0009_R1_P3_K1_Ch2-Ch1.zen	20151202_SCC1gfpc_G2G1\MitoSys2\Calibration\mEGFPC1H2B\0009_R1_P3_K1_Ch2-Ch1.zen	FA/ISS	20000	30.0	3		7	0	0	29.94	100000	2000	Scale	0	1.47	0	0.01	1.1	0	0.01	0.04	0	1	1	0	1	48.3	7.694	0	1	48.3	7.694	1.0132	0.9596	1	0.94	0.7075	0.8145	1	0.5221	0.7188	0.9528	0.2736	0.5419	0.017606	0.0094602	0.026000000000000002	0.091011
59	0009_R1_P4_K1_Ch2-Ch1.zen	20151202_SCC1gfpc_G2G1\MitoSys2\Calibration\mEGFPC1H2B\0009_R1_P4_K1_Ch2-Ch1.zen	FA/ISS	20000	30.0	3		7	0	0	29.94	100000	2000	Scale	0	1.47	0	0.01	1.1	0	0.01	0.04	0	1	1	0	1	46.162	15.152000000000001	0	1	46.162	15.152000000000001	1.0394	1.0622	1	0.9373	0.8599	0.8978	1	0.7709	0.878	0.9755	0.6947	0.7797	0.018882	0.0039295	0.0064229	0.014372999999999999
60	0010_R1_P1_K1_Ch2-Ch1.zen	20151202_SCC1gfpc_G2G1\MitoSys2\Calibration\mEGFPC1H2B\0010_R1_P1_K1_Ch2-Ch1.zen	FA/ISS	20000	30.0	3		7	0	0	29.94	100000	2000	Scale	0	1.47	0	0.01	1.1	0	0.01	0.04	0	1	1	0	1	126.256	230.68900000000002	0	1	126.256	230.68900000000002	1.0161	3.0386	1	0.9768	0.9889	0.9829	1	0.9498	0.9745	0.9928	2.9041	0.9577	0.0060717	0.0032470999999999997	0.00070904	0.0020535999999999996
61	0010_R1_P2_K1_Ch2-Ch1.zen	20151202_SCC1gfpc_G2G1\MitoSys2\Calibration\mEGFPC1H2B\0010_R1_P2_K1_Ch2-Ch1.zen	FA/ISS	20000	30.0	3		7	0	0	29.94	100000	2000	Scale	0	1.47	0	0.01	1.1	0	0.01	0.04	0	1	1	0	1	130.314	223.736	0	1	130.314	223.736	0.9924	2.5979	1	0.9776	0.9888	0.9831	1	0.9473	0.9733	0.9701	2.4759	0.9567	0.0078339	0.0023550999999999997	0.0013585000000000001	0.0017428
62	0010_R1_P3_K1_Ch2-Ch1.zen	20151202_SCC1gfpc_G2G1\MitoSys2\Calibration\mEGFPC1H2B\0010_R1_P3_K1_Ch2-Ch1.zen	FA/ISS	20000	30.0	3		7	0	0	29.94	100000	2000	Scale	0	1.47	0	0.01	1.1	0	0.01	0.04	0	1	1	0	1	86.844	15.431	0	1	86.844	15.431	1.0946	1.1453	1	0.9664	0.8618	0.9126	1	0.599	0.7738	1.0593	0.5791	0.6902	0.009205	0.004774100000000001	-0.0023976999999999996	0.02829
63	0010_R1_P4_K1_Ch2-Ch1.zen	20151202_SCC1gfpc_G2G1\MitoSys2\Calibration\mEGFPC1H2B\0010_R1_P4_K1_Ch2-Ch1.zen	FA/ISS	20000	30.0	3		7	0	0	29.94	100000	2000	Scale	0	1.47	0	0.01	1.1	0	0.01	0.04	0	1	1	0	1	115.213	9.919	0	1	115.213	9.919	0.9875	1.0788	1	0.9746	0.7902	0.8776	1	0.2865	0.5348	0.9623	0.2152	0.4183	0.0066587	0.002759	0.010792	0.034321
64	TR1_2_W0001_P0075_T0001_R1_P1_K1_Ch2-Ch1.zen	20151202_SCC1gfpc_G2G1\MitoSys2\Calibration\mEGFPC1H2B_G1\DE_W0004_P0030\DE_2_W0004_P0030_T0001\TR1_W0001_P0075\TR1_2_W0001_P0075_T0001_R1_P1_K1_Ch2-Ch1.zen	FA/ISS	20000	30.0	3		7	0	0	29.94	100000	2000	Scale	0	1.47	0	0.01	1.1	0	0.01	0.04	0	1	1	0	1	90.583	239.611	0	1	90.583	239.611	1.0042	2.5891	1	0.9678	0.9898	0.9787	1	0.9667	0.9832	0.9719	2.5067	0.9622	0.009568	0.0043968	0.00052998	0.0021558000000000003
65	TR1_2_W0001_P0075_T0001_R1_P2_K1_Ch2-Ch1.zen	20151202_SCC1gfpc_G2G1\MitoSys2\Calibration\mEGFPC1H2B_G1\DE_W0004_P0030\DE_2_W0004_P0030_T0001\TR1_W0001_P0075\TR1_2_W0001_P0075_T0001_R1_P2_K1_Ch2-Ch1.zen	FA/ISS	20000	30.0	3		7	0	0	29.94	100000	2000	Scale	0	1.47	0	0.01	1.1	0	0.01	0.04	0	1	1	0	1	87.31700000000001	248.054	0	1	87.31700000000001	248.054	1.0190000000000001	3.0239999999999996	1	0.9665	0.9898	0.9781	1	0.9682	0.9840000000000001	0.9851	2.9330000000000003	0.9623	0.008062699999999999	0.0048194	0.00041982	0.0019942999999999996
66	TR1_2_W0001_P0075_T0001_R1_P3_K1_Ch2-Ch1.zen	20151202_SCC1gfpc_G2G1\MitoSys2\Calibration\mEGFPC1H2B_G1\DE_W0004_P0030\DE_2_W0004_P0030_T0001\TR1_W0001_P0075\TR1_2_W0001_P0075_T0001_R1_P3_K1_Ch2-Ch1.zen	FA/ISS	20000	30.0	3		7	0	0	29.94	100000	2000	Scale	0	1.47	0	0.01	1.1	0	0.01	0.04	0	1	1	0	1	101.87899999999999	201.399	0	1	101.87899999999999	201.399	1.006	1.9502	1	0.9714	0.9882	0.9797	1	0.9567	0.9781	0.9773	1.8662	0.9582	0.0073777	0.0020556999999999997	0.0022259	0.0017451
67	TR1_2_W0001_P0075_T0001_R1_P4_K1_Ch2-Ch1.zen	20151202_SCC1gfpc_G2G1\MitoSys2\Calibration\mEGFPC1H2B_G1\DE_W0004_P0030\DE_2_W0004_P0030_T0001\TR1_W0001_P0075\TR1_2_W0001_P0075_T0001_R1_P4_K1_Ch2-Ch1.zen	FA/ISS	20000	30.0	3	x	7	0	0	29.94	100000	2000	Scale	0	1.47	0	0.01	1.1	0	0.01	0.04	0	1	1	0	1	69.993	4.328	0	1	69.993	4.328	1.2119	1.1311	1	0.9577	0.5533	0.7277	1	0.1268	0.3553	1.1647	0.0095	0.0967	0.015744	0.0046128	0.0054131	0.06865700000000001
68	TR1_2_W0001_P0075_T0001_R1_P5_K1_Ch2-Ch1.zen	20151202_SCC1gfpc_G2G1\MitoSys2\Calibration\mEGFPC1H2B_G1\DE_W0004_P0030\DE_2_W0004_P0030_T0001\TR1_W0001_P0075\TR1_2_W0001_P0075_T0001_R1_P5_K1_Ch2-Ch1.zen	FA/ISS	20000	30.0	3		7	0	0	29.94	100000	2000	Scale	0	1.47	0	0.01	1.1	0	0.01	0.04	0	1	1	0	1	91.139	5.167000000000001	0	1	91.139	5.167000000000001	0.9852	1.0083	1	0.968	0.6195	0.7744	1	0.0863	0.2937	0.9535	0.008	0.0795	0.012425	0.0025298	0.011845	0.030679
69	TR1_2_W0001_P0097_T0001_R1_P1_K1_Ch2-Ch1.zen	20151202_SCC1gfpc_G2G1\MitoSys2\Calibration\mEGFPC1H2B_G1\DE_W0004_P0033\DE_2_W0004_P0033_T0001\TR1_W0001_P0097\TR1_2_W0001_P0097_T0001_R1_P1_K1_Ch2-Ch1.zen	FA/ISS	20000	30.0	3		7	0	0	29.94	100000	2000	Scale	0	1.47	0	0.01	1.1	0	0.01	0.04	0	1	1	0	1	35.803000000000004	559.189	0	1	35.803000000000004	559.189	1.0153	2.3503	1	0.9195	0.9957	0.9569	1	0.9945	0.9972	0.9341	2.3331	0.9542	0.021147	0.013613	0.00044908	0.00077583
70	TR1_2_W0001_P0097_T0001_R1_P2_K1_Ch2-Ch1.zen	20151202_SCC1gfpc_G2G1\MitoSys2\Calibration\mEGFPC1H2B_G1\DE_W0004_P0033\DE_2_W0004_P0033_T0001\TR1_W0001_P0097\TR1_2_W0001_P0097_T0001_R1_P2_K1_Ch2-Ch1.zen	FA/ISS	20000	30.0	3		7	0	0	29.94	100000	2000	Scale	0	1.47	0	0.01	1.1	0	0.01	0.04	0	1	1	0	1	35.524	429.745	0	1	35.524	429.745	0.9617	2.2973	1	0.9191	0.9943	0.9559	1	0.9926	0.9963	0.8823	2.2749	0.9524	0.022627	0.0073008	0.0020229	0.0023479
71	TR1_2_W0001_P0097_T0001_R1_P3_K1_Ch2-Ch1.zen	20151202_SCC1gfpc_G2G1\MitoSys2\Calibration\mEGFPC1H2B_G1\DE_W0004_P0033\DE_2_W0004_P0033_T0001\TR1_W0001_P0097\TR1_2_W0001_P0097_T0001_R1_P3_K1_Ch2-Ch1.zen	FA/ISS	20000	30.0	3		7	0	0	29.94	100000	2000	Scale	0	1.47	0	0.01	1.1	0	0.01	0.04	0	1	1	0	1	36.569	362.55800000000005	0	1	36.569	362.55800000000005	0.9853	2.1119	1	0.9212	0.9936	0.9567	1	0.9915	0.9957	0.9071	2.0883	0.9526	0.02095	0.014178999999999999	0.00063153	0.0014999
72	TR1_2_W0001_P0097_T0001_R1_P4_K1_Ch2-Ch1.zen	20151202_SCC1gfpc_G2G1\MitoSys2\Calibration\mEGFPC1H2B_G1\DE_W0004_P0033\DE_2_W0004_P0033_T0001\TR1_W0001_P0097\TR1_2_W0001_P0097_T0001_R1_P4_K1_Ch2-Ch1.zen	FA/ISS	20000	30.0	3		7	0	0	29.94	100000	2000	Scale	0	1.47	0	0.01	1.1	0	0.01	0.04	0	1	1	0	1	19.645	3.3710000000000004	0	1	19.645	3.3710000000000004	1.2191	1.4173	1	0.8525	0.4435	0.6131	1	0.5851	0.7648	1.051	0.3311	0.3959	0.050551	0.009701799999999998	0.088783	0.080774
73	TR1_2_W0001_P0097_T0001_R1_P5_K1_Ch2-Ch1.zen	20151202_SCC1gfpc_G2G1\MitoSys2\Calibration\mEGFPC1H2B_G1\DE_W0004_P0033\DE_2_W0004_P0033_T0001\TR1_W0001_P0097\TR1_2_W0001_P0097_T0001_R1_P5_K1_Ch2-Ch1.zen	FA/ISS	20000	30.000999999999998	3	x	7	0	0	29.94	100000	2000	Scale	0	1.47	0	0.01	1.1	0	0.01	0.04	0	1	1	0	1	3.036	1.204	0	1	3.036	1.204	0.9262	1.0834	1	0.2649	0.0095	0.0442	1	0.8081	0.8989	0.2234	-0.0015	-0.0079	0.016308	0.11563	0.10497000000000001	0.27676999999999996
74	TR1_2_W0001_P0090_T0001_R1_P1_K1_Ch2-Ch1.zen	20151202_SCC1gfpc_G2G1\MitoSys2\Calibration\mEGFPC1H2B_G1\DE_W0004_P0036\DE_2_W0004_P0036_T0001\TR1_W0001_P0090\TR1_2_W0001_P0090_T0001_R1_P1_K1_Ch2-Ch1.zen	FA/ISS	20000	30.0	3		7	0	0	29.94	100000	2000	Scale	0	1.47	0	0.01	1.1	0	0.01	0.04	0	1	1	0	1	63.739	113.603	0	1	63.739	113.603	0.9988	2.4765	1	0.9544	0.9787	0.9665	1	0.9509	0.9751	0.9532	2.3489	0.9422	0.011442	0.005250199999999999	0.00090823	0.0031953000000000003
75	TR1_2_W0001_P0090_T0001_R1_P2_K1_Ch2-Ch1.zen	20151202_SCC1gfpc_G2G1\MitoSys2\Calibration\mEGFPC1H2B_G1\DE_W0004_P0036\DE_2_W0004_P0036_T0001\TR1_W0001_P0090\TR1_2_W0001_P0090_T0001_R1_P2_K1_Ch2-Ch1.zen	FA/ISS	20000	30.0	3		7	0	0	29.94	100000	2000	Scale	0	1.47	0	0.01	1.1	0	0.01	0.04	0	1	1	0	1	56.42100000000001	101.678	0	1	56.42100000000001	101.678	1.0464	2.2773	1	0.9485	0.9755	0.9619	1	0.9505	0.9749	0.9937	2.1493	0.9375	0.014565999999999999	0.0031951	0.0020885	0.0046143
76	TR1_2_W0001_P0090_T0001_R1_P3_K1_Ch2-Ch1.zen	20151202_SCC1gfpc_G2G1\MitoSys2\Calibration\mEGFPC1H2B_G1\DE_W0004_P0036\DE_2_W0004_P0036_T0001\TR1_W0001_P0090\TR1_2_W0001_P0090_T0001_R1_P3_K1_Ch2-Ch1.zen	FA/ISS	20000	30.0	3		7	0	0	29.94	100000	2000	Scale	0	1.47	0	0.01	1.1	0	0.01	0.04	0	1	1	0	1	59.86600000000001	96.088	0	1	59.86600000000001	96.088	1.0269	2.2404	1	0.9515	0.9754	0.9634	1	0.9470000000000001	0.9731	0.9776	2.11	0.9372	0.012865000000000001	0.006509999999999999	0.0020410999999999997	0.0030772
77	TR1_2_W0001_P0090_T0001_R1_P4_K1_Ch2-Ch1.zen	20151202_SCC1gfpc_G2G1\MitoSys2\Calibration\mEGFPC1H2B_G1\DE_W0004_P0036\DE_2_W0004_P0036_T0001\TR1_W0001_P0090\TR1_2_W0001_P0090_T0001_R1_P4_K1_Ch2-Ch1.zen	FA/ISS	20000	30.0	3		7	0	0	29.94	100000	2000	Scale	0	1.47	0	0.01	1.1	0	0.01	0.04	0	1	1	0	1	64.327	3.497	0	1	64.327	3.497	1.0285	1.0156	1	0.9548	0.4698	0.6697	1	0.07	0.2644	0.9826	0.0028	-0.049	0.014601	0.0032989000000000004	0.005203899999999999	0.06615599999999999
78	TR1_2_W0001_P0090_T0001_R1_P5_K1_Ch2-Ch1.zen	20151202_SCC1gfpc_G2G1\MitoSys2\Calibration\mEGFPC1H2B_G1\DE_W0004_P0036\DE_2_W0004_P0036_T0001\TR1_W0001_P0090\TR1_2_W0001_P0090_T0001_R1_P5_K1_Ch2-Ch1.zen	FA/ISS	20000	30.0	3		7	0	0	29.94	100000	2000	Scale	0	1.47	0	0.01	1.1	0	0.01	0.04	0	1	1	0	1	63.522	3.7030000000000003	0	1	63.522	3.7030000000000003	0.993	1.0621	1	0.9542	0.4932	0.6859999999999999	1	0.0981	0.3124	0.9474	0.0012	0.0143	0.01311	0.0052722	0.010324	0.10672000000000001
79	TR1_2_W0001_P0084_T0001_R1_P1_K1_Ch2-Ch1.zen	20151202_SCC1gfpc_G2G1\MitoSys2\Calibration\mEGFPC1H2B_G1\DE_W0004_P0038\DE_2_W0004_P0038_T0001\TR1_W0001_P0084\TR1_2_W0001_P0084_T0001_R1_P1_K1_Ch2-Ch1.zen	FA/ISS	20000	30.0	3		7	0	0	29.94	100000	2000	Scale	0	1.47	0	0.01	1.1	0	0.01	0.04	0	1	1	0	1	79.762	181.35	0	1	79.762	181.35	1.0179	2.2098	1	0.9635	0.9868	0.975	1	0.9619	0.9808	0.9811	2.1247	0.9562	0.009794	0.0019825	0.0019302	0.0029268000000000002
80	TR1_2_W0001_P0084_T0001_R1_P2_K1_Ch2-Ch1.zen	20151202_SCC1gfpc_G2G1\MitoSys2\Calibration\mEGFPC1H2B_G1\DE_W0004_P0038\DE_2_W0004_P0038_T0001\TR1_W0001_P0084\TR1_2_W0001_P0084_T0001_R1_P2_K1_Ch2-Ch1.zen	FA/ISS	20000	30.0	3		7	0	0	29.94	100000	2000	Scale	0	1.47	0	0.01	1.1	0	0.01	0.04	0	1	1	0	1	114.137	303.082	0	1	114.137	303.082	0.9953	2.7112	1	0.9744	0.9918	0.9831	1	0.9662	0.9829	0.9698	2.6279	0.9662	0.0069634	0.0035508000000000002	0.00084525	0.0016979
81	TR1_2_W0001_P0084_T0001_R1_P3_K1_Ch2-Ch1.zen	20151202_SCC1gfpc_G2G1\MitoSys2\Calibration\mEGFPC1H2B_G1\DE_W0004_P0038\DE_2_W0004_P0038_T0001\TR1_W0001_P0084\TR1_2_W0001_P0084_T0001_R1_P3_K1_Ch2-Ch1.zen	FA/ISS	20000	30.0	3		7	0	0	29.94	100000	2000	Scale	0	1.47	0	0.01	1.1	0	0.01	0.04	0	1	1	0	1	114.787	249.957	0	1	114.787	249.957	1.0023	1.8733	1	0.9746	0.9904	0.9825	1	0.9604	0.98	0.9768	1.8004	0.9627	0.006376	0.0017487000000000002	0.0017465	0.0016024000000000001
82	TR1_2_W0001_P0084_T0001_R1_P4_K1_Ch2-Ch1.zen	20151202_SCC1gfpc_G2G1\MitoSys2\Calibration\mEGFPC1H2B_G1\DE_W0004_P0038\DE_2_W0004_P0038_T0001\TR1_W0001_P0084\TR1_2_W0001_P0084_T0001_R1_P4_K1_Ch2-Ch1.zen	FA/ISS	20000	30.0	3		7	0	0	29.94	100000	2000	Scale	0	1.47	0	0.01	1.1	0	0.01	0.04	0	1	1	0	1	53.258	3.964	0	1	53.258	3.964	1.1286	1.2986	1	0.9452	0.514	0.6967	1	0.2075	0.4553	1.0702	0.0676	0.1671	0.014976	0.0032853	0.0081518	0.039356
83	TR1_2_W0001_P0084_T0001_R1_P5_K1_Ch2-Ch1.zen	20151202_SCC1gfpc_G2G1\MitoSys2\Calibration\mEGFPC1H2B_G1\DE_W0004_P0038\DE_2_W0004_P0038_T0001\TR1_W0001_P0084\TR1_2_W0001_P0084_T0001_R1_P5_K1_Ch2-Ch1.zen	FA/ISS	20000	30.0	3		7	0	0	29.94	100000	2000	Scale	0	1.47	0	0.01	1.1	0	0.01	0.04	0	1	1	0	1	77.932	8.01	0	1	77.932	8.01	1.1197	1.2499	1	0.9624	0.7428	0.8455	1	0.3717	0.6086	1.0798	0.3165	0.4615	0.009686	0.0057913	0.0052124	0.054042999999999994
84	TR1_2_W0001_P0081_T0001_R1_P1_K1_Ch2-Ch1.zen	20151202_SCC1gfpc_G2G1\MitoSys2\Calibration\mEGFPC1H2B_G1\DE_W0004_P0039\DE_2_W0004_P0039_T0001\TR1_W0001_P0081\TR1_2_W0001_P0081_T0001_R1_P1_K1_Ch2-Ch1.zen	FA/ISS	20000	30.0	3		7	0	0	29.94	100000	2000	Scale	0	1.47	0	0.01	1.1	0	0.01	0.04	0	1	1	0	1	35.144	92.244	0	1	35.144	92.244	1.0261	1.3325	1	0.9179999999999999	0.976	0.9466	1	0.9693	0.9846	0.943	1.2683	0.9318	0.019413999999999997	0.0091237	-0.00022646	0.0031124000000000004
85	TR1_2_W0001_P0081_T0001_R1_P2_K1_Ch2-Ch1.zen	20151202_SCC1gfpc_G2G1\MitoSys2\Calibration\mEGFPC1H2B_G1\DE_W0004_P0039\DE_2_W0004_P0039_T0001\TR1_W0001_P0081\TR1_2_W0001_P0081_T0001_R1_P2_K1_Ch2-Ch1.zen	FA/ISS	20000	30.0	3		7	0	0	29.94	100000	2000	Scale	0	1.47	0	0.01	1.1	0	0.01	0.04	0	1	1	0	1	35.309	135.78799999999998	0	1	35.309	135.78799999999998	0.9945	2.02	1	0.9185	0.9829	0.9501	1	0.978	0.9890000000000001	0.9132	1.9595	0.9395	0.024196000000000002	0.0060512	0.0013261	0.00265
86	TR1_2_W0001_P0081_T0001_R1_P3_K1_Ch2-Ch1.zen	20151202_SCC1gfpc_G2G1\MitoSys2\Calibration\mEGFPC1H2B_G1\DE_W0004_P0039\DE_2_W0004_P0039_T0001\TR1_W0001_P0081\TR1_2_W0001_P0081_T0001_R1_P3_K1_Ch2-Ch1.zen	FA/ISS	20000	30.0	3		7	0	0	29.94	100000	2000	Scale	0	1.47	0	0.01	1.1	0	0.01	0.04	0	1	1	0	1	33.855	134.25	0	1	33.855	134.25	1.0012	2.0545	1	0.915	0.9827	0.9483	1	0.9787	0.9893	0.9162	1.9939	0.938	0.022474	0.0131	0.0015130999999999999	0.0038194
87	TR1_2_W0001_P0081_T0001_R1_P4_K1_Ch2-Ch1.zen	20151202_SCC1gfpc_G2G1\MitoSys2\Calibration\mEGFPC1H2B_G1\DE_W0004_P0039\DE_2_W0004_P0039_T0001\TR1_W0001_P0081\TR1_2_W0001_P0081_T0001_R1_P4_K1_Ch2-Ch1.zen	FA/ISS	20000	30.0	3		7	0	0	29.94	100000	2000	Scale	0	1.47	0	0.01	1.1	0	0.01	0.04	0	1	1	0	1	30.111	91.78399999999999	0	1	30.111	91.78399999999999	0.9929	2.5582	1	0.9048	0.9731	0.9383	1	0.9705	0.9851	0.898	2.4525	0.9242	0.022593000000000002	0.010311	0.0019914999999999998	0.0033296999999999997
88	TR1_2_W0001_P0081_T0001_R1_P5_K1_Ch2-Ch1.zen	20151202_SCC1gfpc_G2G1\MitoSys2\Calibration\mEGFPC1H2B_G1\DE_W0004_P0039\DE_2_W0004_P0039_T0001\TR1_W0001_P0081\TR1_2_W0001_P0081_T0001_R1_P5_K1_Ch2-Ch1.zen	FA/ISS	20000	30.0	3	x	7	0	0	29.94	100000	2000	Scale	0	1.47	0	0.01	1.1	0	0.01	0.04	0	1	1	0	1	24.531	3.48	0	1	24.531	3.48	1.1291	1.145	1	0.8832	0.46399999999999997	0.64	1	0.5134	0.7164	1.0043	0.2007	0.3735	0.040251999999999996	0.0099224	0.040283	0.060824
89	TR1_2_W0001_P0078_T0001_R1_P1_K1_Ch2-Ch1.zen	20151202_SCC1gfpc_G2G1\MitoSys2\Calibration\mEGFPC1H2B_G1\DE_W0004_P0040\DE_2_W0004_P0040_T0001\TR1_W0001_P0078\TR1_2_W0001_P0078_T0001_R1_P1_K1_Ch2-Ch1.zen	FA/ISS	20000	30.0	3	x	7	0	0	29.94	100000	2000	Scale	0	1.47	0	0.01	1.1	0	0.01	0.04	0	1	1	0	1	21.083000000000002	98.792	0	1	21.083000000000002	98.792	0.9977	1.713	1	0.8655	0.9766	0.9194	1	0.982	0.991	0.8633	1.6555	0.9109999999999999	0.017127	0.010362	0.00058744	0.0028930999999999996
90	TR1_2_W0001_P0078_T0001_R1_P2_K1_Ch2-Ch1.zen	20151202_SCC1gfpc_G2G1\MitoSys2\Calibration\mEGFPC1H2B_G1\DE_W0004_P0040\DE_2_W0004_P0040_T0001\TR1_W0001_P0078\TR1_2_W0001_P0078_T0001_R1_P2_K1_Ch2-Ch1.zen	FA/ISS	20000	30.0	3		7	0	0	29.94	100000	2000	Scale	0	1.47	0	0.01	1.1	0	0.01	0.04	0	1	1	0	1	11.297	125.26	0	1	11.297	125.26	0.9998	2.3572	1	0.7566	0.9805	0.8613	1	0.992	0.996	0.7564	2.3088	0.8578	0.068006	0.026085	0.00041361	0.002704
91	TR1_2_W0001_P0078_T0001_R1_P3_K1_Ch2-Ch1.zen	20151202_SCC1gfpc_G2G1\MitoSys2\Calibration\mEGFPC1H2B_G1\DE_W0004_P0040\DE_2_W0004_P0040_T0001\TR1_W0001_P0078\TR1_2_W0001_P0078_T0001_R1_P3_K1_Ch2-Ch1.zen	FA/ISS	20000	30.0	3		7	0	0	29.94	100000	2000	Scale	0	1.47	0	0.01	1.1	0	0.01	0.04	0	1	1	0	1	11.944	139.368	0	1	11.944	139.368	0.9715	2.627	1	0.7689	0.9827	0.8693	1	0.9925	0.9962	0.7439	2.5798	0.8659	0.059614999999999994	0.039156	0.0010034	0.00305
92	TR1_2_W0001_P0078_T0001_R1_P4_K1_Ch2-Ch1.zen	20151202_SCC1gfpc_G2G1\MitoSys2\Calibration\mEGFPC1H2B_G1\DE_W0004_P0040\DE_2_W0004_P0040_T0001\TR1_W0001_P0078\TR1_2_W0001_P0078_T0001_R1_P4_K1_Ch2-Ch1.zen	FA/ISS	20000	30.0	3	x	7	0	0	29.94	100000	2000	Scale	0	1.47	0	0.01	1.1	0	0.01	0.04	0	1	1	0	1	24.709	3.73	0	1	24.709	3.73	0.9670000000000001	1.0637	1	0.8851	0.495	0.6619	1	0.5361	0.7321	0.8540000000000001	0.2214	0.4098	0.013102	0.005732	0.032845	0.043871
93	TR1_2_W0001_P0078_T0001_R1_P5_K1_Ch2-Ch1.zen	20151202_SCC1gfpc_G2G1\MitoSys2\Calibration\mEGFPC1H2B_G1\DE_W0004_P0040\DE_2_W0004_P0040_T0001\TR1_W0001_P0078\TR1_2_W0001_P0078_T0001_R1_P5_K1_Ch2-Ch1.zen	FA/ISS	20000	30.000999999999998	3		7	0	0	29.94	100000	2000	Scale	0	1.47	0	0.01	1.1	0	0.01	0.04	0	1	1	0	1	10.117	2.9810000000000003	0	1	10.117	2.9810000000000003	0.9769	0.9532	1	0.7301	0.3989	0.5394	1	0.7474	0.8645	0.7102	0.2238	0.4237	0.076675	0.019946000000000002	0.092217	0.078593
94	TR1_2_W0001_P0106_T0001_R1_P1_K1_Ch2-Ch1.zen	20151202_SCC1gfpc_G2G1\MitoSys2\Calibration\mEGFPC1H2B_G1\DE_W0004_P0041\DE_2_W0004_P0041_T0001\TR1_W0001_P0106\TR1_2_W0001_P0106_T0001_R1_P1_K1_Ch2-Ch1.zen	FA/ISS	20000	30.0	3		7	0	0	29.94	100000	2000	Scale	0	1.47	0	0.01	1.1	0	0.01	0.04	0	1	1	0	1	76.042	127.929	0	1	76.042	127.929	1.0625	2.5894	1	0.9616	0.98	0.9708	1	0.9458	0.9725	1.0229	2.4477	0.9438	0.010091	0.002326	0.0036808	0.0059098
95	TR1_2_W0001_P0106_T0001_R1_P2_K1_Ch2-Ch1.zen	20151202_SCC1gfpc_G2G1\MitoSys2\Calibration\mEGFPC1H2B_G1\DE_W0004_P0041\DE_2_W0004_P0041_T0001\TR1_W0001_P0106\TR1_2_W0001_P0106_T0001_R1_P2_K1_Ch2-Ch1.zen	FA/ISS	20000	30.0	3		7	0	0	29.94	100000	2000	Scale	0	1.47	0	0.01	1.1	0	0.01	0.04	0	1	1	0	1	102.46600000000001	144.023	0	1	102.46600000000001	144.023	1.0334	2.2680000000000002	1	0.9715	0.983	0.9772	1	0.9378	0.9683	1.0045	2.13	0.946	0.0066641999999999995	0.0034609000000000003	0.0012128	0.0029653
96	TR1_2_W0001_P0106_T0001_R1_P3_K1_Ch2-Ch1.zen	20151202_SCC1gfpc_G2G1\MitoSys2\Calibration\mEGFPC1H2B_G1\DE_W0004_P0041\DE_2_W0004_P0041_T0001\TR1_W0001_P0106\TR1_2_W0001_P0106_T0001_R1_P3_K1_Ch2-Ch1.zen	FA/ISS	20000	30.0	3		7	0	0	29.94	100000	2000	Scale	0	1.47	0	0.01	1.1	0	0.01	0.04	0	1	1	0	1	66.538	60.216	0	1	66.538	60.216	1.0039	1.1607	1	0.9563	0.9635	0.9599	1	0.9128	0.9554	0.9601	1.028	0.9163	0.011517	0.0013321	0.002037	0.0024021
97	TR1_2_W0001_P0106_T0001_R1_P4_K1_Ch2-Ch1.zen	20151202_SCC1gfpc_G2G1\MitoSys2\Calibration\mEGFPC1H2B_G1\DE_W0004_P0041\DE_2_W0004_P0041_T0001\TR1_W0001_P0106\TR1_2_W0001_P0106_T0001_R1_P4_K1_Ch2-Ch1.zen	FA/ISS	20000	30.0	3	x	7	0	0	29.94	100000	2000	Scale	0	1.47	0	0.01	1.1	0	0.01	0.04	0	1	1	0	1	78.637	10.835999999999999	0	1	78.637	10.835999999999999	0.9899	1.0041	1	0.9629	0.8073	0.8817	1	0.5039	0.7098	0.953	0.3742	0.5969	0.011237	0.0042585	0.017947	0.036092
98	TR1_2_W0001_P0106_T0001_R1_P5_K1_Ch2-Ch1.zen	20151202_SCC1gfpc_G2G1\MitoSys2\Calibration\mEGFPC1H2B_G1\DE_W0004_P0041\DE_2_W0004_P0041_T0001\TR1_W0001_P0106\TR1_2_W0001_P0106_T0001_R1_P5_K1_Ch2-Ch1.zen	FA/ISS	20000	30.0	3		7	0	0	29.94	100000	2000	Scale	0	1.47	0	0.01	1.1	0	0.01	0.04	0	1	1	0	1	96.743	16.825	0	1	96.743	16.825	1.0107	1.0549	1	0.9698	0.8729	0.9201	1	0.5914	0.769	0.9803	0.5315	0.6926	0.0070194	0.0015658	0.012131	0.0079271
99	TR1_2_W0001_P0112_T0001_R1_P1_K1_Ch2-Ch1.zen	20151202_SCC1gfpc_G2G1\MitoSys2\Calibration\mEGFPC1H2B_G1\DE_W0004_P0043\DE_2_W0004_P0043_T0001\TR1_W0001_P0112\TR1_2_W0001_P0112_T0001_R1_P1_K1_Ch2-Ch1.zen	FA/ISS	20000	30.0	3		7	0	0	29.94	100000	2000	Scale	0	1.47	0	0.01	1.1	0	0.01	0.04	0	1	1	0	1	51.364	84.977	0	1	51.364	84.977	0.9673	2.5146	1	0.9436	0.9714	0.9574	1	0.9467	0.973	0.9118	2.3638	0.9311	0.012419	0.009399600000000001	0.0012651	0.0047529
100	TR1_2_W0001_P0112_T0001_R1_P2_K1_Ch2-Ch1.zen	20151202_SCC1gfpc_G2G1\MitoSys2\Calibration\mEGFPC1H2B_G1\DE_W0004_P0043\DE_2_W0004_P0043_T0001\TR1_W0001_P0112\TR1_2_W0001_P0112_T0001_R1_P2_K1_Ch2-Ch1.zen	FA/ISS	20000	30.0	3		7	0	0	29.94	100000	2000	Scale	0	1.47	0	0.01	1.1	0	0.01	0.04	0	1	1	0	1	51.051	55.411	0	1	51.051	55.411	1.0042	1.4773	1	0.9432	0.9597	0.9514	1	0.9258	0.9622	0.9473	1.3347	0.9147	0.015967	0.0046185	0.001916	0.0070015
101	TR1_2_W0001_P0112_T0001_R1_P3_K1_Ch2-Ch1.zen	20151202_SCC1gfpc_G2G1\MitoSys2\Calibration\mEGFPC1H2B_G1\DE_W0004_P0043\DE_2_W0004_P0043_T0001\TR1_W0001_P0112\TR1_2_W0001_P0112_T0001_R1_P3_K1_Ch2-Ch1.zen	FA/ISS	20000	30.0	3		7	0	0	29.94	100000	2000	Scale	0	1.47	0	0.01	1.1	0	0.01	0.04	0	1	1	0	1	46.753	109.589	0	1	46.753	109.589	1.0198	2.1913	1	0.938	0.9779	0.9577	1	0.9626	0.9811	0.9572	2.0921	0.9395	0.016291	0.0042727	0.0020085999999999997	0.0031484
102	TR1_2_W0001_P0112_T0001_R1_P4_K1_Ch2-Ch1.zen	20151202_SCC1gfpc_G2G1\MitoSys2\Calibration\mEGFPC1H2B_G1\DE_W0004_P0043\DE_2_W0004_P0043_T0001\TR1_W0001_P0112\TR1_2_W0001_P0112_T0001_R1_P4_K1_Ch2-Ch1.zen	FA/ISS	20000	30.000999999999998	3		7	0	0	29.94	100000	2000	Scale	0	1.47	0	0.01	1.1	0	0.01	0.04	0	1	1	0	1	40.334	4.906000000000001	0	1	40.334	4.906000000000001	0.9893	1.0469	1	0.9283	0.6009	0.7468	1	0.4499	0.6705	0.9179	0.2209	0.4293	0.018638	0.007100799999999999	0.017585	0.052226999999999996
103	TR1_2_W0001_P0112_T0001_R1_P5_K1_Ch2-Ch1.zen	20151202_SCC1gfpc_G2G1\MitoSys2\Calibration\mEGFPC1H2B_G1\DE_W0004_P0043\DE_2_W0004_P0043_T0001\TR1_W0001_P0112\TR1_2_W0001_P0112_T0001_R1_P5_K1_Ch2-Ch1.zen	FA/ISS	20000	30.0	3		7	0	0	29.94	100000	2000	Scale	0	1.47	0	0.01	1.1	0	0.01	0.04	0	1	1	0	1	46.005	3.025	0	1	46.005	3.025	1.0309	0.9901	1	0.9371	0.4032	0.614	1	0.1533	0.3888	0.9670000000000001	-0.0001	0.0224	0.019076	0.0064069999999999995	0.06086799999999999	0.06976399999999999
104	TR1_2_W0001_P0121_T0001_R1_P1_K1_Ch2-Ch1.zen	20151202_SCC1gfpc_G2G1\MitoSys2\Calibration\mEGFPC1H2B_G1\DE_W0004_P0046\DE_2_W0004_P0046_T0001\TR1_W0001_P0121\TR1_2_W0001_P0121_T0001_R1_P1_K1_Ch2-Ch1.zen	FA/ISS	20000	30.0	3		7	0	0	29.94	100000	2000	Scale	0	1.47	0	0.01	1.1	0	0.01	0.04	0	1	1	0	1	123.59	96.83200000000001	0	1	123.59	96.83200000000001	1.0045	2.3772	1	0.9763	0.9753	0.9758	1	0.8914	0.9440000000000001	0.9808	2.1409	0.9205	0.0063961999999999995	0.0032443000000000003	0.00064206	0.003947699999999999
105	TR1_2_W0001_P0121_T0001_R1_P2_K1_Ch2-Ch1.zen	20151202_SCC1gfpc_G2G1\MitoSys2\Calibration\mEGFPC1H2B_G1\DE_W0004_P0046\DE_2_W0004_P0046_T0001\TR1_W0001_P0121\TR1_2_W0001_P0121_T0001_R1_P2_K1_Ch2-Ch1.zen	FA/ISS	20000	30.0	3		7	0	0	29.94	100000	2000	Scale	0	1.47	0	0.01	1.1	0	0.01	0.04	0	1	1	0	1	96.556	83.604	0	1	96.556	83.604	1.0034	2.0051	1	0.9697	0.9712	0.9705	1	0.9009	0.9491	0.9731	1.806	0.9204	0.008712899999999999	0.0021721	0.00090898	0.0050015
106	TR1_2_W0001_P0121_T0001_R1_P3_K1_Ch2-Ch1.zen	20151202_SCC1gfpc_G2G1\MitoSys2\Calibration\mEGFPC1H2B_G1\DE_W0004_P0046\DE_2_W0004_P0046_T0001\TR1_W0001_P0121\TR1_2_W0001_P0121_T0001_R1_P3_K1_Ch2-Ch1.zen	FA/ISS	20000	30.0	3		7	0	0	29.94	100000	2000	Scale	0	1.47	0	0.01	1.1	0	0.01	0.04	0	1	1	0	1	124.15700000000001	97.632	0	1	124.15700000000001	97.632	1.0152	2.2462	1	0.9765	0.9755	0.976	1	0.8922	0.9445	0.9915	2.0197	0.9211	0.0055887	0.0034803000000000004	-0.00021648	0.0050753
107	TR1_2_W0001_P0121_T0001_R1_P4_K1_Ch2-Ch1.zen	20151202_SCC1gfpc_G2G1\MitoSys2\Calibration\mEGFPC1H2B_G1\DE_W0004_P0046\DE_2_W0004_P0046_T0001\TR1_W0001_P0121\TR1_2_W0001_P0121_T0001_R1_P4_K1_Ch2-Ch1.zen	FA/ISS	20000	30.000999999999998	3	x	7	0	0	29.94	100000	2000	Scale	0	1.47	0	0.01	1.1	0	0.01	0.04	0	1	1	0	1	13.139000000000001	2.165	0	1	13.139000000000001	2.165	1.217	0.9596	1	0.7865	0.2423	0.4361	1	0.575	0.7578	0.9777	0.0395	0.2211	0.014275	0.01277	0.035122	0.081673
108	TR1_2_W0001_P0121_T0001_R1_P5_K1_Ch2-Ch1.zen	20151202_SCC1gfpc_G2G1\MitoSys2\Calibration\mEGFPC1H2B_G1\DE_W0004_P0046\DE_2_W0004_P0046_T0001\TR1_W0001_P0121\TR1_2_W0001_P0121_T0001_R1_P5_K1_Ch2-Ch1.zen	FA/ISS	20000	30.0	3	x	7	0	0	29.94	100000	2000	Scale	0	1.47	0	0.01	1.1	0	0.01	0.04	0	1	1	0	1	17.727999999999998	1.7080000000000002	0	1	17.727999999999998	1.7080000000000002	1.2663	1.1332	1	0.8392	0.1255	0.3235	1	0.3439	0.586	1.0823	0.0022	-0.0559	0.013621000000000001	0.013003	0.056635000000000005	0.14845999999999998
109	TR1_2_W0001_P0124_T0001_R1_P1_K1_Ch2-Ch1.zen	20151202_SCC1gfpc_G2G1\MitoSys2\Calibration\mEGFPC1H2B_G1\DE_W0004_P0047\DE_2_W0004_P0047_T0001\TR1_W0001_P0124\TR1_2_W0001_P0124_T0001_R1_P1_K1_Ch2-Ch1.zen	FA/ISS	20000	30.0	3		7	0	0	29.94	100000	2000	Scale	0	1.47	0	0.01	1.1	0	0.01	0.04	0	1	1	0	1	98.335	258.348	0	1	98.335	258.348	0.9813	1.9392	1	0.9704	0.9907	0.9805	1	0.9670000000000001	0.9834	0.9520000000000001	1.8756	0.9641	0.0058058	0.0019184999999999998	0.0018927	0.0028565
110	TR1_2_W0001_P0124_T0001_R1_P2_K1_Ch2-Ch1.zen	20151202_SCC1gfpc_G2G1\MitoSys2\Calibration\mEGFPC1H2B_G1\DE_W0004_P0047\DE_2_W0004_P0047_T0001\TR1_W0001_P0124\TR1_2_W0001_P0124_T0001_R1_P2_K1_Ch2-Ch1.zen	FA/ISS	20000	30.0	3		7	0	0	29.94	100000	2000	Scale	0	1.47	0	0.01	1.1	0	0.01	0.04	0	1	1	0	1	108.338	251.27700000000002	0	1	108.338	251.27700000000002	0.9967	2.2747	1	0.973	0.9907	0.9818	1	0.9635	0.9816	0.9698	2.1974	0.9636	0.008376100000000001	0.0041421999999999995	0.0011646	0.0019297999999999997
111	TR1_2_W0001_P0124_T0001_R1_P3_K1_Ch2-Ch1.zen	20151202_SCC1gfpc_G2G1\MitoSys2\Calibration\mEGFPC1H2B_G1\DE_W0004_P0047\DE_2_W0004_P0047_T0001\TR1_W0001_P0124\TR1_2_W0001_P0124_T0001_R1_P3_K1_Ch2-Ch1.zen	FA/ISS	20000	30.0	3		7	0	0	29.94	100000	2000	Scale	0	1.47	0	0.01	1.1	0	0.01	0.04	0	1	1	0	1	106.26799999999999	240.5	0	1	106.26799999999999	240.5	1.0366	2.3027	1	0.9725	0.9898	0.9811	1	0.9609	0.9802	1.0086	2.2167	0.9616	0.0076497	0.0018274	0.0020878	0.0020196999999999997
112	TR1_2_W0001_P0124_T0001_R1_P4_K1_Ch2-Ch1.zen	20151202_SCC1gfpc_G2G1\MitoSys2\Calibration\mEGFPC1H2B_G1\DE_W0004_P0047\DE_2_W0004_P0047_T0001\TR1_W0001_P0124\TR1_2_W0001_P0124_T0001_R1_P4_K1_Ch2-Ch1.zen	FA/ISS	20000	30.0	3		7	0	0	29.94	100000	2000	Scale	0	1.47	0	0.01	1.1	0	0.01	0.04	0	1	1	0	1	99.81	5.912999999999999	0	1	99.81	5.912999999999999	1.0386	1.0446	1	0.9708	0.6626	0.802	1	0.1052	0.3242	1.0088	0.0216	0.1362	0.010208	0.0017495999999999998	-0.0064713999999999995	0.031345
113	TR1_2_W0001_P0124_T0001_R1_P5_K1_Ch2-Ch1.zen	20151202_SCC1gfpc_G2G1\MitoSys2\Calibration\mEGFPC1H2B_G1\DE_W0004_P0047\DE_2_W0004_P0047_T0001\TR1_W0001_P0124\TR1_2_W0001_P0124_T0001_R1_P5_K1_Ch2-Ch1.zen	FA/ISS	20000	30.0	3		7	0	0	29.94	100000	2000	Scale	0	1.47	0	0.01	1.1	0	0.01	0.04	0	1	1	0	1	91.772	5.8870000000000005	0	1	91.772	5.8870000000000005	1.0289	1.0796	1	0.9682	0.6602	0.7995	1	0.1413	0.3755	0.9965	0.0469	0.185	0.007890600000000001	0.0024997	0.007224899999999999	0.050352
114	TR1_2_W0001_P0168_T0001_R1_P1_K1_Ch2-Ch1.zen	20151202_SCC1gfpc_G2G1\MitoSys2\Calibration\mEGFPC1H2B_G1\DE_W0004_P0051\DE_2_W0004_P0051_T0001\TR1_W0001_P0168\TR1_2_W0001_P0168_T0001_R1_P1_K1_Ch2-Ch1.zen	FA/ISS	20000	30.0	3		7	0	0	29.94	100000	2000	Scale	0	1.47	0	0.01	1.1	0	0.01	0.04	0	1	1	0	1	124.792	261.60200000000003	0	1	124.792	261.60200000000003	1.0245	2.0175	1	0.9766	0.9912	0.9839	1	0.9604	0.98	1.0008	1.9424	0.9641	0.0056013999999999994	0.0035434	0.00078206	0.0018390000000000001
115	TR1_2_W0001_P0168_T0001_R1_P2_K1_Ch2-Ch1.zen	20151202_SCC1gfpc_G2G1\MitoSys2\Calibration\mEGFPC1H2B_G1\DE_W0004_P0051\DE_2_W0004_P0051_T0001\TR1_W0001_P0168\TR1_2_W0001_P0168_T0001_R1_P2_K1_Ch2-Ch1.zen	FA/ISS	20000	30.0	3		7	0	0	29.94	100000	2000	Scale	0	1.47	0	0.01	1.1	0	0.01	0.04	0	1	1	0	1	133.93	271.253	0	1	133.93	271.253	0.9984	1.719	1	0.9782	0.9915	0.9848	1	0.9589	0.9792	0.9766	1.6503	0.9643	0.0065658999999999995	0.0024516	0.00090246	0.0010405
116	TR1_2_W0001_P0168_T0001_R1_P3_K1_Ch2-Ch1.zen	20151202_SCC1gfpc_G2G1\MitoSys2\Calibration\mEGFPC1H2B_G1\DE_W0004_P0051\DE_2_W0004_P0051_T0001\TR1_W0001_P0168\TR1_2_W0001_P0168_T0001_R1_P3_K1_Ch2-Ch1.zen	FA/ISS	20000	30.0	3		7	0	0	29.94	100000	2000	Scale	0	1.47	0	0.01	1.1	0	0.01	0.04	0	1	1	0	1	131.993	309.04	0	1	131.993	309.04	0.992	1.7801	1	0.9778	0.9926	0.9852	1	0.965	0.9823	0.9699	1.7205	0.9677	0.0059202	0.003176	0.00096348	0.0015665999999999998
117	TR1_2_W0001_P0168_T0001_R1_P4_K1_Ch2-Ch1.zen	20151202_SCC1gfpc_G2G1\MitoSys2\Calibration\mEGFPC1H2B_G1\DE_W0004_P0051\DE_2_W0004_P0051_T0001\TR1_W0001_P0168\TR1_2_W0001_P0168_T0001_R1_P4_K1_Ch2-Ch1.zen	FA/ISS	20000	30.0	3		7	0	0	29.94	100000	2000	Scale	0	1.47	0	0.01	1.1	0	0.01	0.04	0	1	1	0	1	120.655	6.156000000000001	0	1	120.655	6.156000000000001	1.0215	1.0472	1	0.9758	0.6742	0.8111	1	0.0462	0.2149	0.9971	0.0024	0.0355	0.0077885	0.0014770999999999999	0.019737	0.021612
118	TR1_2_W0001_P0168_T0001_R1_P5_K1_Ch2-Ch1.zen	20151202_SCC1gfpc_G2G1\MitoSys2\Calibration\mEGFPC1H2B_G1\DE_W0004_P0051\DE_2_W0004_P0051_T0001\TR1_W0001_P0168\TR1_2_W0001_P0168_T0001_R1_P5_K1_Ch2-Ch1.zen	FA/ISS	20000	30.0	3		7	0	0	29.94	100000	2000	Scale	0	1.47	0	0.01	1.1	0	0.01	0.04	0	1	1	0	1	85.478	6.894	0	1	85.478	6.894	1.1449	1.265	1	0.9655	0.6985	0.8209	1	0.249	0.4968	1.1077	0.1679	0.3265	0.007778	0.0051357	0.010179	0.049513999999999996
119	TR1_2_W0001_P0154_T0001_R1_P1_K1_Ch2-Ch1.zen	20151202_SCC1gfpc_G2G1\MitoSys2\Calibration\mEGFPC1H2B_G1\DE_W0004_P0055\DE_2_W0004_P0055_T0001\TR1_W0001_P0154\TR1_2_W0001_P0154_T0001_R1_P1_K1_Ch2-Ch1.zen	FA/ISS	20000	30.0	3		7	0	0	29.94	100000	2000	Scale	0	1.47	0	0.01	1.1	0	0.01	0.04	0	1	1	0	1	146.509	337.22900000000004	0	1	146.509	337.22900000000004	0.9939	2.3934	1	0.98	0.9928	0.9864	1	0.9617	0.9807	0.9739	2.3118	0.9672	0.006144	0.0029587	0.000728	0.0016579999999999998
120	TR1_2_W0001_P0154_T0001_R1_P2_K1_Ch2-Ch1.zen	20151202_SCC1gfpc_G2G1\MitoSys2\Calibration\mEGFPC1H2B_G1\DE_W0004_P0055\DE_2_W0004_P0055_T0001\TR1_W0001_P0154\TR1_2_W0001_P0154_T0001_R1_P2_K1_Ch2-Ch1.zen	FA/ISS	20000	30.0	3		7	0	0	29.94	100000	2000	Scale	0	1.47	0	0.01	1.1	0	0.01	0.04	0	1	1	0	1	138.19899999999998	246.407	0	1	138.19899999999998	246.407	1.0164	2.9614	1	0.9788	0.9899	0.9844	1	0.95	0.9746	0.9951	2.835	0.9593	0.0069681	0.0026636	0.001114	0.0020145
121	TR1_2_W0001_P0154_T0001_R1_P3_K1_Ch2-Ch1.zen	20151202_SCC1gfpc_G2G1\MitoSys2\Calibration\mEGFPC1H2B_G1\DE_W0004_P0055\DE_2_W0004_P0055_T0001\TR1_W0001_P0154\TR1_2_W0001_P0154_T0001_R1_P3_K1_Ch2-Ch1.zen	FA/ISS	20000	30.0	3		7	0	0	29.94	100000	2000	Scale	0	1.47	0	0.01	1.1	0	0.01	0.04	0	1	1	0	1	153.585	267.449	0	1	153.585	267.449	1.0086	2.1621	1	0.9809	0.991	0.986	1	0.9506	0.975	0.9894	2.0653	0.9612	0.004871100000000001	0.0030349	0.00069385	0.0019381000000000001
122	TR1_2_W0001_P0154_T0001_R1_P4_K1_Ch2-Ch1.zen	20151202_SCC1gfpc_G2G1\MitoSys2\Calibration\mEGFPC1H2B_G1\DE_W0004_P0055\DE_2_W0004_P0055_T0001\TR1_W0001_P0154\TR1_2_W0001_P0154_T0001_R1_P4_K1_Ch2-Ch1.zen	FA/ISS	20000	30.0	3		7	0	0	29.94	100000	2000	Scale	0	1.47	0	0.01	1.1	0	0.01	0.04	0	1	1	0	1	130.624	7.457999999999999	0	1	130.624	7.457999999999999	1.045	1.0559	1	0.9775	0.7258	0.8423	1	0.0897	0.299	1.022	0.0264	0.1492	0.0053731000000000004	0.0038521000000000002	0.016942	0.061097000000000005
123	TR1_2_W0001_P0154_T0001_R1_P5_K1_Ch2-Ch1.zen	20151202_SCC1gfpc_G2G1\MitoSys2\Calibration\mEGFPC1H2B_G1\DE_W0004_P0055\DE_2_W0004_P0055_T0001\TR1_W0001_P0154\TR1_2_W0001_P0154_T0001_R1_P5_K1_Ch2-Ch1.zen	FA/ISS	20000	30.0	3		7	0	0	29.94	100000	2000	Scale	0	1.47	0	0.01	1.1	0	0.01	0.04	0	1	1	0	1	60.273999999999994	5.699	0	1	60.273999999999994	5.699	1.0469	1.0862	1	0.9516	0.6503	0.7866	1	0.3328	0.5766	0.9972	0.1723	0.3736	0.010309	0.0026696	0.022936	0.035502
124	TR1_2_W0001_P0150_T0001_R1_P1_K1_Ch2-Ch1.zen	20151202_SCC1gfpc_G2G1\MitoSys2\Calibration\mEGFPC1H2B_G1\DE_W0004_P0056\DE_2_W0004_P0056_T0001\TR1_W0001_P0150\TR1_2_W0001_P0150_T0001_R1_P1_K1_Ch2-Ch1.zen	FA/ISS	20000	30.0	3		7	0	0	29.94	100000	2000	Scale	0	1.47	0	0.01	1.1	0	0.01	0.04	0	1	1	0	1	36.478	329.18699999999995	0	1	36.478	329.18699999999995	1.0103	1.4461	1	0.9209999999999999	0.9932	0.9564	1	0.9909	0.9955	0.9308	1.4264	0.9520000000000001	0.021638	0.013593000000000001	0.0008783999999999999	0.0014098
125	TR1_2_W0001_P0150_T0001_R1_P2_K1_Ch2-Ch1.zen	20151202_SCC1gfpc_G2G1\MitoSys2\Calibration\mEGFPC1H2B_G1\DE_W0004_P0056\DE_2_W0004_P0056_T0001\TR1_W0001_P0150\TR1_2_W0001_P0150_T0001_R1_P2_K1_Ch2-Ch1.zen	FA/ISS	20000	30.0	3		7	0	0	29.94	100000	2000	Scale	0	1.47	0	0.01	1.1	0	0.01	0.04	0	1	1	0	1	35.614000000000004	411.635	0	1	35.614000000000004	411.635	0.9966	2.3639	1	0.9191	0.9941	0.9559	1	0.9924	0.9962	0.9159	2.3401	0.9522	0.023185	0.0089538	0.0012296	0.0013204
126	TR1_2_W0001_P0150_T0001_R1_P3_K1_Ch2-Ch1.zen	20151202_SCC1gfpc_G2G1\MitoSys2\Calibration\mEGFPC1H2B_G1\DE_W0004_P0056\DE_2_W0004_P0056_T0001\TR1_W0001_P0150\TR1_2_W0001_P0150_T0001_R1_P3_K1_Ch2-Ch1.zen	FA/ISS	20000	30.0	3		7	0	0	29.94	100000	2000	Scale	0	1.47	0	0.01	1.1	0	0.01	0.04	0	1	1	0	1	27.886999999999997	307.442	0	1	27.886999999999997	307.442	0.9702	1.7273	1	0.8975	0.9924	0.9437	1	0.9922	0.9961	0.8693	1.706	0.9401	0.026295	0.0072795	0.0019505	0.0015297000000000002
127	TR1_2_W0001_P0150_T0001_R1_P4_K1_Ch2-Ch1.zen	20151202_SCC1gfpc_G2G1\MitoSys2\Calibration\mEGFPC1H2B_G1\DE_W0004_P0056\DE_2_W0004_P0056_T0001\TR1_W0001_P0150\TR1_2_W0001_P0150_T0001_R1_P4_K1_Ch2-Ch1.zen	FA/ISS	20000	30.0	3	x	7	0	0	29.94	100000	2000	Scale	0	1.47	0	0.01	1.1	0	0.01	0.04	0	1	1	0	1	39.87	4.145	0	1	39.87	4.145	1.3774	1.17	1	0.9203	0.5315	0.6986	1	0.3947	0.6251	1.2777	0.1445	0.3382	0.028651	0.012199	0.034449	0.05770599999999999
128	TR1_2_W0001_P0150_T0001_R1_P5_K1_Ch2-Ch1.zen	20151202_SCC1gfpc_G2G1\MitoSys2\Calibration\mEGFPC1H2B_G1\DE_W0004_P0056\DE_2_W0004_P0056_T0001\TR1_W0001_P0150\TR1_2_W0001_P0150_T0001_R1_P5_K1_Ch2-Ch1.zen	FA/ISS	20000	30.0	3		7	0	0	29.94	100000	2000	Scale	0	1.47	0	0.01	1.1	0	0.01	0.04	0	1	1	0	1	30.49	3.6660000000000004	0	1	30.49	3.6660000000000004	1.0535	1.1208	1	0.9048	0.4869	0.6634	1	0.4457	0.6674	0.9551	0.1697	0.34700000000000003	0.027077999999999998	0.011535	0.026366000000000004	0.10067999999999999
129	TR1_2_W0001_P0143_T0001_R1_P1_K1_Ch2-Ch1.zen	20151202_SCC1gfpc_G2G1\MitoSys2\Calibration\mEGFPC1H2B_G1\DE_W0004_P0058\DE_2_W0004_P0058_T0001\TR1_W0001_P0143\TR1_2_W0001_P0143_T0001_R1_P1_K1_Ch2-Ch1.zen	FA/ISS	20000	30.0	3		7	0	0	29.94	100000	2000	Scale	0	1.47	0	0.01	1.1	0	0.01	0.04	0	1	1	0	1	82.55799999999999	410.024	0	1	82.55799999999999	410.024	1.0059	2.1437	1	0.9647	0.9943	0.9794	1	0.9829	0.9914	0.9705	2.1065	0.9709	0.0091952	0.0051674	0.00084583	0.0012556
130	TR1_2_W0001_P0143_T0001_R1_P2_K1_Ch2-Ch1.zen	20151202_SCC1gfpc_G2G1\MitoSys2\Calibration\mEGFPC1H2B_G1\DE_W0004_P0058\DE_2_W0004_P0058_T0001\TR1_W0001_P0143\TR1_2_W0001_P0143_T0001_R1_P2_K1_Ch2-Ch1.zen	FA/ISS	20000	30.0	3		7	0	0	29.94	100000	2000	Scale	0	1.47	0	0.01	1.1	0	0.01	0.04	0	1	1	0	1	79.953	416.99	0	1	79.953	416.99	1.0069	2.2772	1	0.9636	0.9943	0.9788	1	0.9835	0.9917	0.9704	2.2393	0.9707	0.0080271	0.005456100000000001	0.0011057999999999999	0.0010873
131	TR1_2_W0001_P0143_T0001_R1_P3_K1_Ch2-Ch1.zen	20151202_SCC1gfpc_G2G1\MitoSys2\Calibration\mEGFPC1H2B_G1\DE_W0004_P0058\DE_2_W0004_P0058_T0001\TR1_W0001_P0143\TR1_2_W0001_P0143_T0001_R1_P3_K1_Ch2-Ch1.zen	FA/ISS	20000	30.0	3		7	0	0	29.94	100000	2000	Scale	0	1.47	0	0.01	1.1	0	0.01	0.04	0	1	1	0	1	79.167	408.144	0	1	79.167	408.144	0.9908	2.4426	1	0.9632	0.9940000000000001	0.9785	1	0.9829	0.9914	0.9542	2.4013	0.9701	0.0096423	0.0023515999999999997	0.0012714	0.0015095
132	TR1_2_W0001_P0143_T0001_R1_P4_K1_Ch2-Ch1.zen	20151202_SCC1gfpc_G2G1\MitoSys2\Calibration\mEGFPC1H2B_G1\DE_W0004_P0058\DE_2_W0004_P0058_T0001\TR1_W0001_P0143\TR1_2_W0001_P0143_T0001_R1_P4_K1_Ch2-Ch1.zen	FA/ISS	20000	30.0	3		7	0	0	29.94	100000	2000	Scale	0	1.47	0	0.01	1.1	0	0.01	0.04	0	1	1	0	1	80.967	6.026	0	1	80.967	6.026	0.9821	1.0296	1	0.9639	0.6677	0.8022	1	0.2139	0.4624	0.9464	0.0891	0.2744	0.012023	0.0029748	0.014519999999999998	0.042118
133	TR1_2_W0001_P0143_T0001_R1_P5_K1_Ch2-Ch1.zen	20151202_SCC1gfpc_G2G1\MitoSys2\Calibration\mEGFPC1H2B_G1\DE_W0004_P0058\DE_2_W0004_P0058_T0001\TR1_W0001_P0143\TR1_2_W0001_P0143_T0001_R1_P5_K1_Ch2-Ch1.zen	FA/ISS	20000	30.0	3	x	7	0	0	29.94	100000	2000	Scale	0	1.47	0	0.01	1.1	0	0.01	0.04	0	1	1	0	1	75.212	223.56599999999997	0	1	75.212	223.56599999999997	1.0132	2.0845	1	0.9613	0.9897	0.9754	1	0.972	0.9859	0.9742	2.0239	0.9615	0.010831	0.0065113	0.0010888	0.0022508000000000003
134	TR1_2_W0001_P0172_T0001_R1_P1_K1_Ch2-Ch1.zen	20151202_SCC1gfpc_G2G1\MitoSys2\Calibration\mEGFPC1H2B_G1\DE_W0004_P0061\DE_2_W0004_P0061_T0001\TR1_W0001_P0172\TR1_2_W0001_P0172_T0001_R1_P1_K1_Ch2-Ch1.zen	FA/ISS	20000	30.0	3		7	0	0	29.94	100000	2000	Scale	0	1.47	0	0.01	1.1	0	0.01	0.04	0	1	1	0	1	146.416	105.25	0	1	146.416	105.25	0.9995	2.0452	1	0.98	0.9768	0.9784	1	0.8799	0.9379	0.9796	1.8163	0.9169	0.0055776	0.00091774	0.0032608000000000003	0.002822
135	TR1_2_W0001_P0172_T0001_R1_P2_K1_Ch2-Ch1.zen	20151202_SCC1gfpc_G2G1\MitoSys2\Calibration\mEGFPC1H2B_G1\DE_W0004_P0061\DE_2_W0004_P0061_T0001\TR1_W0001_P0172\TR1_2_W0001_P0172_T0001_R1_P2_K1_Ch2-Ch1.zen	FA/ISS	20000	30.0	3		7	0	0	29.94	100000	2000	Scale	0	1.47	0	0.01	1.1	0	0.01	0.04	0	1	1	0	1	138.69	149.298	0	1	138.69	149.298	1.0264	2.4189	1	0.9789	0.9836	0.9813	1	0.9192	0.9587	1.005	2.2436	0.9404	0.0053767	0.0015863	0.0021038	0.0026149999999999997
136	TR1_2_W0001_P0172_T0001_R1_P3_K1_Ch2-Ch1.zen	20151202_SCC1gfpc_G2G1\MitoSys2\Calibration\mEGFPC1H2B_G1\DE_W0004_P0061\DE_2_W0004_P0061_T0001\TR1_W0001_P0172\TR1_2_W0001_P0172_T0001_R1_P3_K1_Ch2-Ch1.zen	FA/ISS	20000	30.0	3	x	7	0	0	29.94	100000	2000	Scale	0	1.47	0	0.01	1.1	0	0.01	0.04	0	1	1	0	1	106.882	117.132	0	1	106.882	117.132	1.0175	2.0825	1	0.9727	0.9793	0.976	1	0.9209999999999999	0.9596	0.9899	1.9226	0.9362	0.0066196	0.0016334	0.0024337	0.0039107
137	TR1_2_W0001_P0172_T0001_R1_P4_K1_Ch2-Ch1.zen	20151202_SCC1gfpc_G2G1\MitoSys2\Calibration\mEGFPC1H2B_G1\DE_W0004_P0061\DE_2_W0004_P0061_T0001\TR1_W0001_P0172\TR1_2_W0001_P0172_T0001_R1_P4_K1_Ch2-Ch1.zen	FA/ISS	20000	30.0	3		7	0	0	29.94	100000	2000	Scale	0	1.47	0	0.01	1.1	0	0.01	0.04	0	1	1	0	1	140.719	6.5120000000000005	0	1	140.719	6.5120000000000005	0.9922	1.0148	1	0.9793	0.6909	0.8225	1	0.0182	0.1347	0.9716	0.0004	-0.0337	0.006395399999999999	0.0012334000000000002	0.014503	0.017707
138	TR1_2_W0001_P0172_T0001_R1_P5_K1_Ch2-Ch1.zen	20151202_SCC1gfpc_G2G1\MitoSys2\Calibration\mEGFPC1H2B_G1\DE_W0004_P0061\DE_2_W0004_P0061_T0001\TR1_W0001_P0172\TR1_2_W0001_P0172_T0001_R1_P5_K1_Ch2-Ch1.zen	FA/ISS	20000	30.0	3		7	0	0	29.94	100000	2000	Scale	0	1.47	0	0.01	1.1	0	0.01	0.04	0	1	1	0	1	124.82799999999999	6.425	0	1	124.82799999999999	6.425	1.0095	1.0637	1	0.9765	0.6864	0.8187	1	0.0503	0.2223	0.9859	0.0054	0.0502	0.0068235	0.0040292	4.7134e-05	0.0713
139	TR1_2_W0001_P0176_T0001_R1_P1_K1_Ch2-Ch1.zen	20151202_SCC1gfpc_G2G1\MitoSys2\Calibration\mEGFPC1H2B_G1\DE_W0004_P0062\DE_2_W0004_P0062_T0001\TR1_W0001_P0176\TR1_2_W0001_P0176_T0001_R1_P1_K1_Ch2-Ch1.zen	FA/ISS	20000	30.0	3		7	0	0	29.94	100000	2000	Scale	0	1.47	0	0.01	1.1	0	0.01	0.04	0	1	1	0	1	60.613	356.468	0	1	60.613	356.468	1.0103	2.2896	1	0.9521	0.9932	0.9724	1	0.9851	0.9925	0.9622	2.252	0.9651	0.012711	0.0077698	0.00062823	0.0013153
140	TR1_2_W0001_P0176_T0001_R1_P2_K1_Ch2-Ch1.zen	20151202_SCC1gfpc_G2G1\MitoSys2\Calibration\mEGFPC1H2B_G1\DE_W0004_P0062\DE_2_W0004_P0062_T0001\TR1_W0001_P0176\TR1_2_W0001_P0176_T0001_R1_P2_K1_Ch2-Ch1.zen	FA/ISS	20000	30.0	3		7	0	0	29.94	100000	2000	Scale	0	1.47	0	0.01	1.1	0	0.01	0.04	0	1	1	0	1	59.726000000000006	399.22900000000004	0	1	59.726000000000006	399.22900000000004	0.9868	2.5571	1	0.9514	0.9939	0.9724	1	0.9868	0.9934	0.9385	2.521	0.9659	0.013013999999999998	0.0066944000000000005	0.00065092	0.001166
141	TR1_2_W0001_P0176_T0001_R1_P3_K1_Ch2-Ch1.zen	20151202_SCC1gfpc_G2G1\MitoSys2\Calibration\mEGFPC1H2B_G1\DE_W0004_P0062\DE_2_W0004_P0062_T0001\TR1_W0001_P0176\TR1_2_W0001_P0176_T0001_R1_P3_K1_Ch2-Ch1.zen	FA/ISS	20000	30.0	3	x	7	0	0	29.94	100000	2000	Scale	0	1.47	0	0.01	1.1	0	0.01	0.04	0	1	1	0	1	31.364	127.725	0	1	31.364	127.725	0.9996	1.0896	1	0.9084	0.9828	0.9449	1	0.9804	0.9902	0.9079999999999999	1.0513	0.9355	0.023721000000000003	0.0066024000000000005	0.00058031	0.0018401
142	TR1_2_W0001_P0176_T0001_R1_P4_K1_Ch2-Ch1.zen	20151202_SCC1gfpc_G2G1\MitoSys2\Calibration\mEGFPC1H2B_G1\DE_W0004_P0062\DE_2_W0004_P0062_T0001\TR1_W0001_P0176\TR1_2_W0001_P0176_T0001_R1_P4_K1_Ch2-Ch1.zen	FA/ISS	20000	30.0	3	x	7	0	0	29.94	100000	2000	Scale	0	1.47	0	0.01	1.1	0	0.01	0.04	0	1	1	0	1	35.333	3.987	0	1	35.333	3.987	0.927	0.9315	1	0.9181	0.5217	0.6917	1	0.4156	0.6446	0.8479	0.1178	0.3512	0.022433	0.0045821	0.058427	0.053283000000000004
143	TR1_2_W0001_P0176_T0001_R1_P5_K1_Ch2-Ch1.zen	20151202_SCC1gfpc_G2G1\MitoSys2\Calibration\mEGFPC1H2B_G1\DE_W0004_P0062\DE_2_W0004_P0062_T0001\TR1_W0001_P0176\TR1_2_W0001_P0176_T0001_R1_P5_K1_Ch2-Ch1.zen	FA/ISS	20000	30.0	3		7	0	0	29.94	100000	2000	Scale	0	1.47	0	0.01	1.1	0	0.01	0.04	0	1	1	0	1	58.126000000000005	7.975	0	1	58.126000000000005	7.975	1.0524	0.9514	1	0.95	0.7426	0.8399	1	0.501	0.7074	1.001	0.2876	0.5547	0.015296	0.0050076999999999995	0.022056	0.038988
144	TR1_2_W0001_P0179_T0001_R1_P1_K1_Ch2-Ch1.zen	20151202_SCC1gfpc_G2G1\MitoSys2\Calibration\mEGFPC1H2B_G1\DE_W0004_P0063\DE_2_W0004_P0063_T0001\TR1_W0001_P0179\TR1_2_W0001_P0179_T0001_R1_P1_K1_Ch2-Ch1.zen	FA/ISS	20000	30.0	3		7	0	0	29.94	100000	2000	Scale	0	1.47	0	0.01	1.1	0	0.01	0.04	0	1	1	0	1	73.624	487.87199999999996	0	1	73.624	487.87199999999996	0.9979	1.8968	1	0.9605	0.995	0.9776	1	0.9867	0.9933	0.9584	1.8695	0.9711	0.009233	0.0015462	0.0032771999999999996	0.0033009999999999997
145	TR1_2_W0001_P0179_T0001_R1_P2_K1_Ch2-Ch1.zen	20151202_SCC1gfpc_G2G1\MitoSys2\Calibration\mEGFPC1H2B_G1\DE_W0004_P0063\DE_2_W0004_P0063_T0001\TR1_W0001_P0179\TR1_2_W0001_P0179_T0001_R1_P2_K1_Ch2-Ch1.zen	FA/ISS	20000	30.0	3		7	0	0	29.94	100000	2000	Scale	0	1.47	0	0.01	1.1	0	0.01	0.04	0	1	1	0	1	75.041	586.729	0	1	75.041	586.729	0.9954	2.3732	1	0.9612	0.9958	0.9783	1	0.9884	0.9942	0.9567	2.3452	0.9726	0.009622	0.0033466999999999998	0.0014815999999999998	0.0016822
146	TR1_2_W0001_P0179_T0001_R1_P3_K1_Ch2-Ch1.zen	20151202_SCC1gfpc_G2G1\MitoSys2\Calibration\mEGFPC1H2B_G1\DE_W0004_P0063\DE_2_W0004_P0063_T0001\TR1_W0001_P0179\TR1_2_W0001_P0179_T0001_R1_P3_K1_Ch2-Ch1.zen	FA/ISS	20000	30.0	3		7	0	0	29.94	100000	2000	Scale	0	1.47	0	0.01	1.1	0	0.01	0.04	0	1	1	0	1	75.388	655.928	0	1	75.388	655.928	0.9976	2.4744	1	0.9614	0.9963	0.9787	1	0.9898	0.9949	0.9590000000000001	2.449	0.9737	0.0099697	0.0063801000000000005	0.00025818	0.0010457
147	TR1_2_W0001_P0179_T0001_R1_P4_K1_Ch2-Ch1.zen	20151202_SCC1gfpc_G2G1\MitoSys2\Calibration\mEGFPC1H2B_G1\DE_W0004_P0063\DE_2_W0004_P0063_T0001\TR1_W0001_P0179\TR1_2_W0001_P0179_T0001_R1_P4_K1_Ch2-Ch1.zen	FA/ISS	20000	30.0	3		7	0	0	29.94	100000	2000	Scale	0	1.47	0	0.01	1.1	0	0.01	0.04	0	1	1	0	1	60.053999999999995	19.131	0	1	60.053999999999995	19.131	1.1206	1.0253	1	0.9515	0.8881	0.9192	1	0.7645	0.8743	1.0691	0.6752	0.7967	0.011687000000000001	0.006287600000000001	0.003909	0.020166999999999997
148	TR1_2_W0001_P0179_T0001_R1_P5_K1_Ch2-Ch1.zen	20151202_SCC1gfpc_G2G1\MitoSys2\Calibration\mEGFPC1H2B_G1\DE_W0004_P0063\DE_2_W0004_P0063_T0001\TR1_W0001_P0179\TR1_2_W0001_P0179_T0001_R1_P5_K1_Ch2-Ch1.zen	FA/ISS	20000	30.0	3		7	0	0	29.94	100000	2000	Scale	0	1.47	0	0.01	1.1	0	0.01	0.04	0	1	1	0	1	60.458	7.303	0	1	60.458	7.303	1.0169	1.0399	1	0.9518	0.7209	0.8283	1	0.4472	0.6687	0.9683	0.2858	0.5051	0.01235	0.0057339	0.025236	0.049276
149	TR1_2_W0001_P0186_T0001_R1_P1_K1_Ch2-Ch1.zen	20151202_SCC1gfpc_G2G1\MitoSys2\Calibration\mEGFPC1H2B_G1\DE_W0004_P0065\DE_2_W0004_P0065_T0001\TR1_W0001_P0186\TR1_2_W0001_P0186_T0001_R1_P1_K1_Ch2-Ch1.zen	FA/ISS	20000	30.0	3		7	0	0	29.94	100000	2000	Scale	0	1.47	0	0.01	1.1	0	0.01	0.04	0	1	1	0	1	30.267	188.472	0	1	30.267	188.472	1.0121	2.32	1	0.9052	0.9873	0.9453	1	0.986	0.993	0.9167	2.2736	0.9387	0.024943	0.014112999999999999	0.0010229	0.0027817
150	TR1_2_W0001_P0186_T0001_R1_P2_K1_Ch2-Ch1.zen	20151202_SCC1gfpc_G2G1\MitoSys2\Calibration\mEGFPC1H2B_G1\DE_W0004_P0065\DE_2_W0004_P0065_T0001\TR1_W0001_P0186\TR1_2_W0001_P0186_T0001_R1_P2_K1_Ch2-Ch1.zen	FA/ISS	20000	30.0	3		7	0	0	29.94	100000	2000	Scale	0	1.47	0	0.01	1.1	0	0.01	0.04	0	1	1	0	1	30.612	212.549	0	1	30.612	212.549	0.9990000000000001	2.2648	1	0.9062	0.9886	0.9465	1	0.9873	0.9936	0.9052	2.2235	0.9404	0.025943	0.010477	0.0010293	0.002141
151	TR1_2_W0001_P0186_T0001_R1_P3_K1_Ch2-Ch1.zen	20151202_SCC1gfpc_G2G1\MitoSys2\Calibration\mEGFPC1H2B_G1\DE_W0004_P0065\DE_2_W0004_P0065_T0001\TR1_W0001_P0186\TR1_2_W0001_P0186_T0001_R1_P3_K1_Ch2-Ch1.zen	FA/ISS	20000	30.0	3		7	0	0	29.94	100000	2000	Scale	0	1.47	0	0.01	1.1	0	0.01	0.04	0	1	1	0	1	30.516	245.78	0	1	30.516	245.78	1.0118	2.8553	1	0.9059999999999999	0.9895	0.9468	1	0.9884	0.9942	0.9172	2.81	0.9413	0.023181999999999998	0.0060346	0.0030791	0.0040583
152	TR1_2_W0001_P0186_T0001_R1_P4_K1_Ch2-Ch1.zen	20151202_SCC1gfpc_G2G1\MitoSys2\Calibration\mEGFPC1H2B_G1\DE_W0004_P0065\DE_2_W0004_P0065_T0001\TR1_W0001_P0186\TR1_2_W0001_P0186_T0001_R1_P4_K1_Ch2-Ch1.zen	FA/ISS	20000	30.0	3		7	0	0	29.94	100000	2000	Scale	0	1.47	0	0.01	1.1	0	0.01	0.04	0	1	1	0	1	25.715	2.7039999999999997	0	1	25.715	2.7039999999999997	1.015	1.0636	1	0.8888	0.3507	0.5579999999999999	1	0.3832	0.6187	0.9029	0.0561	0.1985	0.030119999999999997	0.0094395	0.046103	0.10272
153	TR1_2_W0001_P0186_T0001_R1_P5_K1_Ch2-Ch1.zen	20151202_SCC1gfpc_G2G1\MitoSys2\Calibration\mEGFPC1H2B_G1\DE_W0004_P0065\DE_2_W0004_P0065_T0001\TR1_W0001_P0186\TR1_2_W0001_P0186_T0001_R1_P5_K1_Ch2-Ch1.zen	FA/ISS	20000	30.0	3	x	7	0	0	29.94	100000	2000	Scale	0	1.47	0	0.01	1.1	0	0.01	0.04	0	1	1	0	1	30.668000000000003	2.701	0	1	30.668000000000003	2.701	0.9933	1.0702	1	0.9064	0.3502	0.5634	1	0.2967	0.5446	0.9001	0.0285	0.1298	0.023916999999999997	0.0055363	0.052317999999999996	0.072425
154	TR1_2_W0001_P0030_T0001_R1_P1_K1_Ch2-Ch1.zen	20151202_SCC1gfpc_G2G1\MitoSys2\Calibration\mEGFPC1H2B_G2\DE_W0010_P0001\DE_2_W0010_P0001_T0003\TR1_W0001_P0030\TR1_2_W0001_P0030_T0001_R1_P1_K1_Ch2-Ch1.zen	FA/ISS	20000	30.0	3		7	0	0	29.94	100000	2000	Scale	0	1.47	0	0.01	1.1	0	0.01	0.04	0	1	1	0	1	731.195	331.981	0	1	731.195	331.981	0.9999	2.7323	1	0.996	0.9926	0.9943	1	0.8131	0.9013	0.9959	2.3388	0.8958	0.00090113	0.00059685	0.00062875	0.0014690999999999999
155	TR1_2_W0001_P0030_T0001_R1_P2_K1_Ch2-Ch1.zen	20151202_SCC1gfpc_G2G1\MitoSys2\Calibration\mEGFPC1H2B_G2\DE_W0010_P0001\DE_2_W0010_P0001_T0003\TR1_W0001_P0030\TR1_2_W0001_P0030_T0001_R1_P2_K1_Ch2-Ch1.zen	FA/ISS	20000	30.0	3		7	0	0	29.94	100000	2000	Scale	0	1.47	0	0.01	1.1	0	0.01	0.04	0	1	1	0	1	680.143	332.68800000000005	0	1	680.143	332.68800000000005	1.0124	2.4385	1	0.9957	0.9927	0.9942	1	0.828	0.9097	1.0081	2.1118	0.9041	0.0011667	0.000323	0.0012408	0.0026907
156	TR1_2_W0001_P0030_T0001_R1_P3_K1_Ch2-Ch1.zen	20151202_SCC1gfpc_G2G1\MitoSys2\Calibration\mEGFPC1H2B_G2\DE_W0010_P0001\DE_2_W0010_P0001_T0003\TR1_W0001_P0030\TR1_2_W0001_P0030_T0001_R1_P3_K1_Ch2-Ch1.zen	FA/ISS	20000	30.0	3		7	0	0	29.94	100000	2000	Scale	0	1.47	0	0.01	1.1	0	0.01	0.04	0	1	1	0	1	747.92	336.236	0	1	747.92	336.236	1.0032	2.4334	1	0.9961	0.9929	0.9945	1	0.8155	0.9027	0.9993	2.0816	0.8974	0.00092785	0.00062855	0.00035472	0.0014823
157	TR1_2_W0001_P0030_T0001_R1_P4_K1_Ch2-Ch1.zen	20151202_SCC1gfpc_G2G1\MitoSys2\Calibration\mEGFPC1H2B_G2\DE_W0010_P0001\DE_2_W0010_P0001_T0003\TR1_W0001_P0030\TR1_2_W0001_P0030_T0001_R1_P4_K1_Ch2-Ch1.zen	FA/ISS	20000	30.0	3		7	0	0	29.94	100000	2000	Scale	0	1.47	0	0.01	1.1	0	0.01	0.04	0	1	1	0	1	634.356	28.011	0	1	634.356	28.011	1.0128	0.992	1	0.9954	0.9229999999999999	0.9585	1	0.0096	0.0933	1.0082	0.0019	0.0539	0.001105	0.00066891	-0.0022151999999999996	0.012792
158	TR1_2_W0001_P0030_T0001_R1_P5_K1_Ch2-Ch1.zen	20151202_SCC1gfpc_G2G1\MitoSys2\Calibration\mEGFPC1H2B_G2\DE_W0010_P0001\DE_2_W0010_P0001_T0003\TR1_W0001_P0030\TR1_2_W0001_P0030_T0001_R1_P5_K1_Ch2-Ch1.zen	FA/ISS	20000	30.0	3		7	0	0	29.94	100000	2000	Scale	0	1.47	0	0.01	1.1	0	0.01	0.04	0	1	1	0	1	577.509	25.206999999999997	0	1	577.509	25.206999999999997	1.1145	1.1176	1	0.9949	0.9144	0.9538	1	0.0071	0.0836	1.1091	0.0021	0.0398	0.0012226	0.00074158	0.0023763	0.018067
159	TR1_2_W0001_P0031_T0001_R1_P1_K1_Ch2-Ch1.zen	20151202_SCC1gfpc_G2G1\MitoSys2\Calibration\mEGFPC1H2B_G2\DE_W0011_P0001\DE_2_W0011_P0001_T0003\TR1_W0001_P0031\TR1_2_W0001_P0031_T0001_R1_P1_K1_Ch2-Ch1.zen	FA/ISS	20000	30.0	3	x	7	0	0	29.94	100000	2000	Scale	0	1.47	0	0.01	1.1	0	0.01	0.04	0	1	1	0	1	5.593999999999999	435.408	0	1	5.593999999999999	435.408	1.0574	2.3954	1	0.5428	0.9945	0.7347	1	0.9989	0.9994	0.5847	2.3836	0.7342	0.12215999999999999	0.072641	0.0016593	0.0016183
160	TR1_2_W0001_P0031_T0001_R1_P2_K1_Ch2-Ch1.zen	20151202_SCC1gfpc_G2G1\MitoSys2\Calibration\mEGFPC1H2B_G2\DE_W0011_P0001\DE_2_W0011_P0001_T0003\TR1_W0001_P0031\TR1_2_W0001_P0031_T0001_R1_P2_K1_Ch2-Ch1.zen	FA/ISS	20000	30.0	3	x	7	0	0	29.94	100000	2000	Scale	0	1.47	0	0.01	1.1	0	0.01	0.04	0	1	1	0	1	20.615	462.164	0	1	20.615	462.164	1.0244	2.7526	1	0.8625	0.9945	0.9261	1	0.9959	0.998	0.8851	2.7334	0.9243	0.01055	0.018585	0.0023029	0.0022923
161	TR1_2_W0001_P0031_T0001_R1_P3_K1_Ch2-Ch1.zen	20151202_SCC1gfpc_G2G1\MitoSys2\Calibration\mEGFPC1H2B_G2\DE_W0011_P0001\DE_2_W0011_P0001_T0003\TR1_W0001_P0031\TR1_2_W0001_P0031_T0001_R1_P3_K1_Ch2-Ch1.zen	FA/ISS	20000	30.0	3	x	7	0	0	29.94	100000	2000	Scale	0	1.47	0	0.01	1.1	0	0.01	0.04	0	1	1	0	1	24.656	443.699	0	1	24.656	443.699	1.0489	2.2872	1	0.8841	0.9947	0.9378	1	0.9953	0.9976	0.93	2.27	0.9355	0.0057185000000000005	0.019407	0.0013667	0.0013913
162	TR1_2_W0001_P0031_T0001_R1_P4_K1_Ch2-Ch1.zen	20151202_SCC1gfpc_G2G1\MitoSys2\Calibration\mEGFPC1H2B_G2\DE_W0011_P0001\DE_2_W0011_P0001_T0003\TR1_W0001_P0031\TR1_2_W0001_P0031_T0001_R1_P4_K1_Ch2-Ch1.zen	FA/ISS	20000	30.0	3	x	7	0	0	29.94	100000	2000	Scale	0	1.47	0	0.01	1.1	0	0.01	0.04	0	1	1	0	1	4.709	7.94	0	1	4.709	7.94	1.0304	1.0287	1	0.4729	0.7416	0.5921	1	0.953	0.9762	0.4935	0.7243	0.5758	0.16679000000000002	0.060209000000000006	0.04131	0.044258
163	TR1_2_W0001_P0031_T0001_R1_P5_K1_Ch2-Ch1.zen	20151202_SCC1gfpc_G2G1\MitoSys2\Calibration\mEGFPC1H2B_G2\DE_W0011_P0001\DE_2_W0011_P0001_T0003\TR1_W0001_P0031\TR1_2_W0001_P0031_T0001_R1_P5_K1_Ch2-Ch1.zen	FA/ISS	20000	30.0	3	x	7	0	0	29.94	100000	2000	Scale	0	1.47	0	0.01	1.1	0	0.01	0.04	0	1	1	0	1	4.723	9.025	0	1	4.723	9.025	1.0417	0.9513	1	0.4737	0.7712	0.6043	1	0.9586	0.9791	0.5018	0.6919	0.5899	0.13221	0.045774	0.036404	0.027913
164	TR1_2_W0001_P0010_T0001_R1_P1_K1_Ch2-Ch1.zen	20151202_SCC1gfpc_G2G1\MitoSys2\Calibration\mEGFPC1H2B_G2\DE_W0012_P0001\DE_2_W0012_P0001_T0001\TR1_W0001_P0010\TR1_2_W0001_P0010_T0001_R1_P1_K1_Ch2-Ch1.zen	FA/ISS	20000	30.0	3		7	0	0	29.94	100000	2000	Scale	0	1.47	0	0.01	1.1	0	0.01	0.04	0	1	1	0	1	44.858999999999995	220.68900000000002	0	1	44.858999999999995	220.68900000000002	1.0192	3.1434	1	0.9355	0.9885	0.9617	1	0.9814	0.9907	0.9541	3.0764	0.9526	0.017866	0.010274	0.00081637	0.0024376
165	TR1_2_W0001_P0010_T0001_R1_P2_K1_Ch2-Ch1.zen	20151202_SCC1gfpc_G2G1\MitoSys2\Calibration\mEGFPC1H2B_G2\DE_W0012_P0001\DE_2_W0012_P0001_T0001\TR1_W0001_P0010\TR1_2_W0001_P0010_T0001_R1_P2_K1_Ch2-Ch1.zen	FA/ISS	20000	30.0	3		7	0	0	29.94	100000	2000	Scale	0	1.47	0	0.01	1.1	0	0.01	0.04	0	1	1	0	1	51.966	336.06300000000005	0	1	51.966	336.06300000000005	0.9848	2.4096	1	0.9442	0.9929	0.9682	1	0.9865	0.9932	0.9295	2.3729	0.9617	0.017613	0.009006100000000001	0.00091064	0.0015202
166	TR1_2_W0001_P0010_T0001_R1_P3_K1_Ch2-Ch1.zen	20151202_SCC1gfpc_G2G1\MitoSys2\Calibration\mEGFPC1H2B_G2\DE_W0012_P0001\DE_2_W0012_P0001_T0001\TR1_W0001_P0010\TR1_2_W0001_P0010_T0001_R1_P3_K1_Ch2-Ch1.zen	FA/ISS	20000	30.0	3		7	0	0	29.94	100000	2000	Scale	0	1.47	0	0.01	1.1	0	0.01	0.04	0	1	1	0	1	51.94	293.591	0	1	51.94	293.591	1.0088	2.5708	1	0.9442	0.9919	0.9678	1	0.9848	0.9924	0.9528	2.5277	0.9603	0.017075	0.0092197	0.00066089	0.0017878
167	TR1_2_W0001_P0010_T0001_R1_P4_K1_Ch2-Ch1.zen	20151202_SCC1gfpc_G2G1\MitoSys2\Calibration\mEGFPC1H2B_G2\DE_W0012_P0001\DE_2_W0012_P0001_T0001\TR1_W0001_P0010\TR1_2_W0001_P0010_T0001_R1_P4_K1_Ch2-Ch1.zen	FA/ISS	20000	30.0	3		7	0	0	29.94	100000	2000	Scale	0	1.47	0	0.01	1.1	0	0.01	0.04	0	1	1	0	1	46.33	4.442	0	1	46.33	4.442	1.0256	1.0333	1	0.9376	0.5646	0.7276	1	0.3377	0.581	0.9623	0.11800000000000001	0.3219	0.02081	0.0042859	0.014403999999999998	0.034631
168	TR1_2_W0001_P0010_T0001_R1_P5_K1_Ch2-Ch1.zen	20151202_SCC1gfpc_G2G1\MitoSys2\Calibration\mEGFPC1H2B_G2\DE_W0012_P0001\DE_2_W0012_P0001_T0001\TR1_W0001_P0010\TR1_2_W0001_P0010_T0001_R1_P5_K1_Ch2-Ch1.zen	FA/ISS	20000	30.0	3		7	0	0	29.94	100000	2000	Scale	0	1.47	0	0.01	1.1	0	0.01	0.04	0	1	1	0	1	37.634	5.752000000000001	0	1	37.634	5.752000000000001	1.0906	1.0436	1	0.9231	0.6538	0.7769	1	0.5461	0.7390000000000001	1.0101	0.3105	0.5261	0.020302	0.0054087	0.015796	0.024883000000000002
169	TR1_2_W0001_P0020_T0001_R1_P1_K1_Ch2-Ch1.zen	20151202_SCC1gfpc_G2G1\MitoSys2\Calibration\mEGFPC1H2B_G2\DE_W0012_P0001\DE_2_W0012_P0001_T0002\TR1_W0001_P0020\TR1_2_W0001_P0020_T0001_R1_P1_K1_Ch2-Ch1.zen	FA/ISS	20000	30.0	3		7	0	0	29.94	100000	2000	Scale	0	1.47	0	0.01	1.1	0	0.01	0.04	0	1	1	0	1	98.13799999999999	232.28799999999998	0	1	98.13799999999999	232.28799999999998	1.0090000000000001	2.2714	1	0.9703	0.9897	0.9799	1	0.9636	0.9816	0.9792	2.1913	0.9618	0.0097258	0.0037641	0.0018773	0.0019555999999999996
170	TR1_2_W0001_P0020_T0001_R1_P2_K1_Ch2-Ch1.zen	20151202_SCC1gfpc_G2G1\MitoSys2\Calibration\mEGFPC1H2B_G2\DE_W0012_P0001\DE_2_W0012_P0001_T0002\TR1_W0001_P0020\TR1_2_W0001_P0020_T0001_R1_P2_K1_Ch2-Ch1.zen	FA/ISS	20000	30.0	3		7	0	0	29.94	100000	2000	Scale	0	1.47	0	0.01	1.1	0	0.01	0.04	0	1	1	0	1	96.273	192.169	0	1	96.273	192.169	0.9837	2.1057	1	0.9697	0.9872	0.9784	1	0.9557	0.9776	0.9536	2.0137	0.9563	0.009675299999999998	0.00146	0.0013923	0.0031608
171	TR1_2_W0001_P0020_T0001_R1_P3_K1_Ch2-Ch1.zen	20151202_SCC1gfpc_G2G1\MitoSys2\Calibration\mEGFPC1H2B_G2\DE_W0012_P0001\DE_2_W0012_P0001_T0002\TR1_W0001_P0020\TR1_2_W0001_P0020_T0001_R1_P3_K1_Ch2-Ch1.zen	FA/ISS	20000	30.0	3		7	0	0	29.94	100000	2000	Scale	0	1.47	0	0.01	1.1	0	0.01	0.04	0	1	1	0	1	99.226	144.537	0	1	99.226	144.537	1.0027	1.7947	1	0.9706	0.9841	0.9773	1	0.9432	0.9712	0.9733	1.6911	0.9489	0.0089846	0.002473	0.00047245	0.0021746
172	TR1_2_W0001_P0020_T0001_R1_P4_K1_Ch2-Ch1.zen	20151202_SCC1gfpc_G2G1\MitoSys2\Calibration\mEGFPC1H2B_G2\DE_W0012_P0001\DE_2_W0012_P0001_T0002\TR1_W0001_P0020\TR1_2_W0001_P0020_T0001_R1_P4_K1_Ch2-Ch1.zen	FA/ISS	20000	30.0	3		7	0	0	29.94	100000	2000	Scale	0	1.47	0	0.01	1.1	0	0.01	0.04	0	1	1	0	1	91.789	6.4670000000000005	0	1	91.789	6.4670000000000005	1.0512	1.0561	1	0.9682	0.6876	0.8159	1	0.1864	0.4301	1.0186	0.0735	0.2551	0.009112299999999999	0.0055843	0.035361000000000004	0.073436
173	TR1_2_W0001_P0020_T0001_R1_P5_K1_Ch2-Ch1.zen	20151202_SCC1gfpc_G2G1\MitoSys2\Calibration\mEGFPC1H2B_G2\DE_W0012_P0001\DE_2_W0012_P0001_T0002\TR1_W0001_P0020\TR1_2_W0001_P0020_T0001_R1_P5_K1_Ch2-Ch1.zen	FA/ISS	20000	30.0	3		7	0	0	29.94	100000	2000	Scale	0	1.47	0	0.01	1.1	0	0.01	0.04	0	1	1	0	1	90.89	8.055	0	1	90.89	8.055	1.0008	1.0437	1	0.9679	0.7448	0.8490000000000001	1	0.3001	0.5471	0.9687	0.1854	0.4035	0.008768999999999999	0.0046545	0.022937	0.049379
174	TR1_2_W0001_P0032_T0001_R1_P1_K1_Ch2-Ch1.zen	20151202_SCC1gfpc_G2G1\MitoSys2\Calibration\mEGFPC1H2B_G2\DE_W0012_P0001\DE_2_W0012_P0001_T0003\TR1_W0001_P0032\TR1_2_W0001_P0032_T0001_R1_P1_K1_Ch2-Ch1.zen	FA/ISS	20000	30.0	3		7	0	0	29.94	100000	2000	Scale	0	1.47	0	0.01	1.1	0	0.01	0.04	0	1	1	0	1	136.62	196.263	0	1	136.62	196.263	1.0186	1.9064	1	0.9786	0.9883	0.9834	1	0.9424	0.9708	0.997	1.8028	0.9545	0.006315100000000001	0.0037782	0.00086058	0.0025218000000000003
175	TR1_2_W0001_P0032_T0001_R1_P2_K1_Ch2-Ch1.zen	20151202_SCC1gfpc_G2G1\MitoSys2\Calibration\mEGFPC1H2B_G2\DE_W0012_P0001\DE_2_W0012_P0001_T0003\TR1_W0001_P0032\TR1_2_W0001_P0032_T0001_R1_P2_K1_Ch2-Ch1.zen	FA/ISS	20000	30.0	3		7	0	0	29.94	100000	2000	Scale	0	1.47	0	0.01	1.1	0	0.01	0.04	0	1	1	0	1	133.495	264.57099999999997	0	1	133.495	264.57099999999997	1.0064	1.6486	1	0.9781	0.9914	0.9847	1	0.9585	0.9790000000000001	0.9845	1.5815	0.9640000000000001	0.0066568	0.0018248000000000001	0.0028455999999999998	0.0016861
176	TR1_2_W0001_P0032_T0001_R1_P3_K1_Ch2-Ch1.zen	20151202_SCC1gfpc_G2G1\MitoSys2\Calibration\mEGFPC1H2B_G2\DE_W0012_P0001\DE_2_W0012_P0001_T0003\TR1_W0001_P0032\TR1_2_W0001_P0032_T0001_R1_P3_K1_Ch2-Ch1.zen	FA/ISS	20000	30.0	3		7	0	0	29.94	100000	2000	Scale	0	1.47	0	0.01	1.1	0	0.01	0.04	0	1	1	0	1	136.611	175.593	0	1	136.611	175.593	1.0079	1.8053	1	0.9786	0.9868	0.9827	1	0.9355	0.9672	0.9864	1.6932	0.9503	0.0053613	0.0026605	0.0014112999999999999	0.002647
177	TR1_2_W0001_P0032_T0001_R1_P4_K1_Ch2-Ch1.zen	20151202_SCC1gfpc_G2G1\MitoSys2\Calibration\mEGFPC1H2B_G2\DE_W0012_P0001\DE_2_W0012_P0001_T0003\TR1_W0001_P0032\TR1_2_W0001_P0032_T0001_R1_P4_K1_Ch2-Ch1.zen	FA/ISS	20000	30.0	3		7	0	0	29.94	100000	2000	Scale	0	1.47	0	0.01	1.1	0	0.01	0.04	0	1	1	0	1	16.084	1.4980000000000002	0	1	16.084	1.4980000000000002	1.1287	1.0469	1	0.8174	0.0739	0.2362	1	0.3322	0.5727	0.9272	0.027000000000000003	-0.1514	0.056584	0.017468	0.1074	0.10885999999999998
178	TR1_2_W0001_P0032_T0001_R1_P5_K1_Ch2-Ch1.zen	20151202_SCC1gfpc_G2G1\MitoSys2\Calibration\mEGFPC1H2B_G2\DE_W0012_P0001\DE_2_W0012_P0001_T0003\TR1_W0001_P0032\TR1_2_W0001_P0032_T0001_R1_P5_K1_Ch2-Ch1.zen	FA/ISS	20000	30.0	3		7	0	0	29.94	100000	2000	Scale	0	1.47	0	0.01	1.1	0	0.01	0.04	0	1	1	0	1	113.154	34.728	0	1	113.154	34.728	1.0398	1.0759	1	0.9741	0.9373	0.9555	1	0.7555	0.8691	1.0134	0.7595	0.8264	0.007423100000000001	0.003403	0.00086532	0.011962
179	0001_R1_P1_K1_Ch2-Ch1.zen	20151202_SCC1gfpc_G2G1\MitoSys2\Calibration\WT\0001_R1_P1_K1_Ch2-Ch1.zen	FA/ISS	20000	30.000999999999998	3		7	0	0	29.941	100000	2000	Scale	0	0.0	0	0.01	0.0	0	0.01	0.0	0	1	1	0	1	1.263	0.767	0	1	1.263	0.767	1.1068	0.9882	1	1.0	1.0	1.0	1	1.0	1.0	1.1068	0.9882	1.0	-0.013461	0.34924	0.022822	0.49294
180	0001_R1_P2_K1_Ch2-Ch1.zen	20151202_SCC1gfpc_G2G1\MitoSys2\Calibration\WT\0001_R1_P2_K1_Ch2-Ch1.zen	FA/ISS	20000	30.0	3		7	0	0	29.941	100000	2000	Scale	0	0.0	0	0.01	0.0	0	0.01	0.0	0	1	1	0	1	1.4809999999999999	1.183	0	1	1.4809999999999999	1.183	1.3768	2.0176	1	1.0	1.0	1.0	1	1.0	1.0	1.3768	2.0176	1.0	0.038326	0.31554	-0.07484500000000001	0.33959
181	0001_R1_P3_K1_Ch2-Ch1.zen	20151202_SCC1gfpc_G2G1\MitoSys2\Calibration\WT\0001_R1_P3_K1_Ch2-Ch1.zen	FA/ISS	20000	30.0	3		7	0	0	29.941	100000	2000	Scale	0	0.0	0	0.01	0.0	0	0.01	0.0	0	1	1	0	1	1.8630000000000002	1.4080000000000001	0	1	1.8630000000000002	1.4080000000000001	1.2993	1.2791	1	1.0	1.0	1.0	1	1.0	1.0	1.2993	1.2791	1.0	0.066289	0.22685	0.079233	0.2781
182	0001_R1_P4_K1_Ch2-Ch1.zen	20151202_SCC1gfpc_G2G1\MitoSys2\Calibration\WT\0001_R1_P4_K1_Ch2-Ch1.zen	FA/ISS	20000	30.0	3		7	0	0	29.941	100000	2000	Scale	0	0.0	0	0.01	0.0	0	0.01	0.0	0	1	1	0	1	1.15	0.718	0	1	1.15	0.718	1.0211	1.0252	1	1.0	1.0	1.0	1	1.0	1.0	1.0211	1.0252	1.0	-0.011018	0.36751	0.13208	0.63153
183	0002_R1_P1_K1_Ch2-Ch1.zen	20151202_SCC1gfpc_G2G1\MitoSys2\Calibration\WT\0002_R1_P1_K1_Ch2-Ch1.zen	FA/ISS	20000	30.0	3		7	0	0	29.941	100000	2000	Scale	0	0.0	0	0.01	0.0	0	0.01	0.0	0	1	1	0	1	1.2770000000000001	0.8220000000000001	0	1	1.2770000000000001	0.8220000000000001	1.0968	0.9903	1	1.0	1.0	1.0	1	1.0	1.0	1.0968	0.9903	1.0	0.13302	0.33973000000000003	-0.020761	0.52995
184	0002_R1_P2_K1_Ch2-Ch1.zen	20151202_SCC1gfpc_G2G1\MitoSys2\Calibration\WT\0002_R1_P2_K1_Ch2-Ch1.zen	FA/ISS	20000	30.000999999999998	3		7	0	0	29.941	100000	2000	Scale	0	0.0	0	0.01	0.0	0	0.01	0.0	0	1	1	0	1	1.262	0.877	0	1	1.262	0.877	1.0045	1.0657	1	1.0	1.0	1.0	1	1.0	1.0	1.0045	1.0657	1.0	-0.045866000000000004	0.33351	0.075296	0.55515
185	0002_R1_P3_K1_Ch2-Ch1.zen	20151202_SCC1gfpc_G2G1\MitoSys2\Calibration\WT\0002_R1_P3_K1_Ch2-Ch1.zen	FA/ISS	20000	30.0	3		7	0	0	29.941	100000	2000	Scale	0	0.0	0	0.01	0.0	0	0.01	0.0	0	1	1	0	1	1.3630000000000002	0.9359999999999999	0	1	1.3630000000000002	0.9359999999999999	1.1996	1.0661	1	1.0	1.0	1.0	1	1.0	1.0	1.1996	1.0661	1.0	0.090281	0.35943	-0.017847	0.46438999999999997
186	0002_R1_P4_K1_Ch2-Ch1.zen	20151202_SCC1gfpc_G2G1\MitoSys2\Calibration\WT\0002_R1_P4_K1_Ch2-Ch1.zen	FA/ISS	20000	29.999000000000002	3		7	0	0	29.941	100000	2000	Scale	0	0.0	0	0.01	0.0	0	0.01	0.0	0	1	1	0	1	1.2009999999999998	0.82	0	1	1.2009999999999998	0.82	1.0954	1.0766	1	1.0	1.0	1.0	1	1.0	1.0	1.0954	1.0766	1.0	0.068514	0.3324	0.083959	0.65527
187	0003_R1_P1_K1_Ch2-Ch1.zen	20151202_SCC1gfpc_G2G1\MitoSys2\Calibration\WT\0003_R1_P1_K1_Ch2-Ch1.zen	FA/ISS	20000	30.0	3		7	0	0	29.941	100000	2000	Scale	0	0.0	0	0.01	0.0	0	0.01	0.0	0	1	1	0	1	1.308	0.8079999999999999	0	1	1.308	0.8079999999999999	1.1099	1.1657	1	1.0	1.0	1.0	1	1.0	1.0	1.1099	1.1657	1.0	0.0093047	0.4262	0.018979	0.56312
188	0003_R1_P2_K1_Ch2-Ch1.zen	20151202_SCC1gfpc_G2G1\MitoSys2\Calibration\WT\0003_R1_P2_K1_Ch2-Ch1.zen	FA/ISS	20000	30.0	3		7	0	0	29.941	100000	2000	Scale	0	0.0	0	0.01	0.0	0	0.01	0.0	0	1	1	0	1	1.285	0.78	0	1	1.285	0.78	1.0953	1.0639	1	1.0	1.0	1.0	1	1.0	1.0	1.0953	1.0639	1.0	-0.008654799999999999	0.34371999999999997	0.17439000000000002	0.636
189	0003_R1_P3_K1_Ch2-Ch1.zen	20151202_SCC1gfpc_G2G1\MitoSys2\Calibration\WT\0003_R1_P3_K1_Ch2-Ch1.zen	FA/ISS	20000	30.0	3		7	0	0	29.941	100000	2000	Scale	0	0.0	0	0.01	0.0	0	0.01	0.0	0	1	1	0	1	2.053	1.216	0	1	2.053	1.216	1.0485	1.0388	1	1.0	1.0	1.0	1	1.0	1.0	1.0485	1.0388	1.0	-0.02206	0.20082	-0.011974	0.37901999999999997
190	0003_R1_P4_K1_Ch2-Ch1.zen	20151202_SCC1gfpc_G2G1\MitoSys2\Calibration\WT\0003_R1_P4_K1_Ch2-Ch1.zen	FA/ISS	20000	30.0	3		7	0	0	29.941	100000	2000	Scale	0	0.0	0	0.01	0.0	0	0.01	0.0	0	1	1	0	1	1.785	1.099	0	1	1.785	1.099	1.3926	1.3509	1	1.0	1.0	1.0	1	1.0	1.0	1.3926	1.3509	1.0	0.026524000000000002	0.24141999999999997	-0.010431000000000001	0.40669
191	0004_R1_P1_K1_Ch2-Ch1.zen	20151202_SCC1gfpc_G2G1\MitoSys2\Calibration\WT\0004_R1_P1_K1_Ch2-Ch1.zen	FA/ISS	20000	30.000999999999998	3		7	0	0	30.000999999999998	100000	2000	Scale	0	0.0	0	0.01	0.0	0	0.01	0.0	0	1	1	0	1	1.215	0.7879999999999999	0	1	1.215	0.7879999999999999	1.03	1.0334	1	1.0	1.0	1.0	1	1.0	1.0	1.03	1.0334	1.0	-0.054412999999999996	0.33341	0.14618	0.57528
192	0004_R1_P2_K1_Ch2-Ch1.zen	20151202_SCC1gfpc_G2G1\MitoSys2\Calibration\WT\0004_R1_P2_K1_Ch2-Ch1.zen	FA/ISS	20000	29.999000000000002	3		7	0	0	29.941	100000	2000	Scale	0	0.0	0	0.01	0.0	0	0.01	0.0	0	1	1	0	1	1.27	0.973	0	1	1.27	0.973	1.1013	1.2225	1	1.0	1.0	1.0	1	1.0	1.0	1.1013	1.2225	1.0	0.052502	0.35561	-0.070004	0.43177
193	0004_R1_P3_K1_Ch2-Ch1.zen	20151202_SCC1gfpc_G2G1\MitoSys2\Calibration\WT\0004_R1_P3_K1_Ch2-Ch1.zen	FA/ISS	20000	30.0	3		7	0	0	29.941	100000	2000	Scale	0	0.0	0	0.01	0.0	0	0.01	0.0	0	1	1	0	1	1.588	1.1	0	1	1.588	1.1	1.1487	1.3955	1	1.0	1.0	1.0	1	1.0	1.0	1.1487	1.3955	1.0	0.037538999999999996	0.30404000000000003	-0.015599000000000002	0.40426
194	0004_R1_P4_K1_Ch2-Ch1.zen	20151202_SCC1gfpc_G2G1\MitoSys2\Calibration\WT\0004_R1_P4_K1_Ch2-Ch1.zen	FA/ISS	20000	30.000999999999998	3		7	0	0	29.941	100000	2000	Scale	0	0.0	0	0.01	0.0	0	0.01	0.0	0	1	1	0	1	2.144	2.759	0	1	2.144	2.759	2.7109	6.4418	1	1.0	1.0	1.0	1	1.0	1.0	2.7109	6.4418	1.0	0.039874	0.22596999999999998	0.014888	0.235
195	0005_R1_P1_K1_Ch2-Ch1.zen	20151202_SCC1gfpc_G2G1\MitoSys2\Calibration\WT\0005_R1_P1_K1_Ch2-Ch1.zen	FA/ISS	20000	29.999000000000002	3		7	0	0	29.941	100000	2000	Scale	0	0.0	0	0.01	0.0	0	0.01	0.0	0	1	1	0	1	1.662	1.146	0	1	1.662	1.146	1.3201	1.3531	1	1.0	1.0	1.0	1	1.0	1.0	1.3201	1.3531	1.0	0.029704	0.30265	0.042542	0.38786
196	0005_R1_P2_K1_Ch2-Ch1.zen	20151202_SCC1gfpc_G2G1\MitoSys2\Calibration\WT\0005_R1_P2_K1_Ch2-Ch1.zen	FA/ISS	20000	30.0	3		7	0	0	29.941	100000	2000	Scale	0	0.0	0	0.01	0.0	0	0.01	0.0	0	1	1	0	1	1.61	1.0959999999999999	0	1	1.61	1.0959999999999999	1.0798	1.1163	1	1.0	1.0	1.0	1	1.0	1.0	1.0798	1.1163	1.0	0.055121	0.28881	0.04088	0.41107
197	0005_R1_P3_K1_Ch2-Ch1.zen	20151202_SCC1gfpc_G2G1\MitoSys2\Calibration\WT\0005_R1_P3_K1_Ch2-Ch1.zen	FA/ISS	20000	30.0	3		7	0	0	29.941	100000	2000	Scale	0	0.0	0	0.01	0.0	0	0.01	0.0	0	1	1	0	1	1.0859999999999999	1.76	0	1	1.0859999999999999	1.76	1.2113	1.5794	1	1.0	1.0	1.0	1	1.0	1.0	1.2113	1.5794	1.0	0.08255	0.49217	0.078352	0.28098
198	0005_R1_P4_K1_Ch2-Ch1.zen	20151202_SCC1gfpc_G2G1\MitoSys2\Calibration\WT\0005_R1_P4_K1_Ch2-Ch1.zen	FA/ISS	20000	30.000999999999998	3		7	0	0	29.941	100000	2000	Scale	0	0.0	0	0.01	0.0	0	0.01	0.0	0	1	1	0	1	1.521	1.016	0	1	1.521	1.016	1.104	1.2647	1	1.0	1.0	1.0	1	1.0	1.0	1.104	1.2647	1.0	0.019646	0.28886	-0.067551	0.4221
199	TR1_2_W0001_P0100_T0001_R1_P1_K1_Ch2-Ch1.zen	20151202_SCC1gfpc_G2G1\MitoSys2\LSM\SCC1-mEGFP_G1\DE_W0001_P0031\DE_2_W0001_P0031_T0001\TR1_W0001_P0100\TR1_2_W0001_P0100_T0001_R1_P1_K1_Ch2-Ch1.zen	FA/ISS	20000	30.0	3		7	0	0	29.94	100000	2000	Scale	0	1.47	0	0.01	1.1	0	0.01	0.04	0	1	1	0	1	26.17	91.461	0	1	26.17	91.461	1.5325	2.3274	1	0.888	0.9743	0.9301	1	0.9763	0.9881	1.3878	2.2365	0.9189	0.029133999999999997	0.018136000000000003	0.0006203	0.006413800000000001
200	TR1_2_W0001_P0100_T0001_R1_P2_K1_Ch2-Ch1.zen	20151202_SCC1gfpc_G2G1\MitoSys2\LSM\SCC1-mEGFP_G1\DE_W0001_P0031\DE_2_W0001_P0031_T0001\TR1_W0001_P0100\TR1_2_W0001_P0100_T0001_R1_P2_K1_Ch2-Ch1.zen	FA/ISS	20000	30.0	3		7	0	0	29.94	100000	2000	Scale	0	1.47	0	0.01	1.1	0	0.01	0.04	0	1	1	0	1	19.000999999999998	84.76899999999999	0	1	19.000999999999998	84.76899999999999	1.6122	3.424	1	0.8437	0.9705	0.9048	1	0.9809	0.9904	1.3998	3.3047	0.8959999999999999	0.036712	0.02556	0.0027492	0.0054251
201	TR1_2_W0001_P0100_T0001_R1_P3_K1_Ch2-Ch1.zen	20151202_SCC1gfpc_G2G1\MitoSys2\LSM\SCC1-mEGFP_G1\DE_W0001_P0031\DE_2_W0001_P0031_T0001\TR1_W0001_P0100\TR1_2_W0001_P0100_T0001_R1_P3_K1_Ch2-Ch1.zen	FA/ISS	20000	30.0	3		7	0	0	29.94	100000	2000	Scale	0	1.47	0	0.01	1.1	0	0.01	0.04	0	1	1	0	1	25.426	106.491	0	1	25.426	106.491	1.9884	3.0632	1	0.8818	0.9765	0.9279	1	0.9797	0.9898	1.8048	2.9595	0.9183	0.026712	0.021730000000000003	0.0011882	0.004746
202	TR1_2_W0001_P0100_T0001_R1_P4_K1_Ch2-Ch1.zen	20151202_SCC1gfpc_G2G1\MitoSys2\LSM\SCC1-mEGFP_G1\DE_W0001_P0031\DE_2_W0001_P0031_T0001\TR1_W0001_P0100\TR1_2_W0001_P0100_T0001_R1_P4_K1_Ch2-Ch1.zen	FA/ISS	20000	30.0	3		7	0	0	29.94	100000	2000	Scale	0	1.47	0	0.01	1.1	0	0.01	0.04	0	1	1	0	1	1.786	2.8480000000000003	0	1	1.786	2.8480000000000003	1.0295	1.1389	1	0.0311	0.3699	0.1055	1	0.9499	0.9746	0.0348	0.4198	0.10099999999999999	0.24136999999999997	0.11092	-0.0025143	0.040152999999999994
203	TR1_2_W0001_P0100_T0001_R1_P5_K1_Ch2-Ch1.zen	20151202_SCC1gfpc_G2G1\MitoSys2\LSM\SCC1-mEGFP_G1\DE_W0001_P0031\DE_2_W0001_P0031_T0001\TR1_W0001_P0100\TR1_2_W0001_P0100_T0001_R1_P5_K1_Ch2-Ch1.zen	FA/ISS	20000	30.0	3	x	7	0	0	29.94	100000	2000	Scale	0	1.47	0	0.01	1.1	0	0.01	0.04	0	1	1	0	1	1.402	1.1440000000000001	0	1	1.402	1.1440000000000001	1.1114	1.177	1	0.0152	0.0035	-0.0005	1	0.9042	0.9509	-0.0035	-0.0031	0.0021	0.22866	0.27705	0.032804	0.27462
204	TR1_2_W0001_P0098_T0001_R1_P1_K1_Ch2-Ch1.zen	20151202_SCC1gfpc_G2G1\MitoSys2\LSM\SCC1-mEGFP_G1\DE_W0001_P0032\DE_2_W0001_P0032_T0001\TR1_W0001_P0098\TR1_2_W0001_P0098_T0001_R1_P1_K1_Ch2-Ch1.zen	FA/ISS	20000	30.0	3		7	0	0	29.94	100000	2000	Scale	0	1.47	0	0.01	1.1	0	0.01	0.04	0	1	1	0	1	31.685	85.78200000000001	0	1	31.685	85.78200000000001	1.4686	2.2552	1	0.9058	0.9719	0.9382	1	0.9693	0.9845	1.3495	2.1493	0.9235	0.020169	0.012105	0.0021972	0.0036185
205	TR1_2_W0001_P0098_T0001_R1_P2_K1_Ch2-Ch1.zen	20151202_SCC1gfpc_G2G1\MitoSys2\LSM\SCC1-mEGFP_G1\DE_W0001_P0032\DE_2_W0001_P0032_T0001\TR1_W0001_P0098\TR1_2_W0001_P0098_T0001_R1_P2_K1_Ch2-Ch1.zen	FA/ISS	20000	30.0	3		7	0	0	29.94	100000	2000	Scale	0	1.47	0	0.01	1.1	0	0.01	0.04	0	1	1	0	1	27.331	83.714	0	1	27.331	83.714	1.4766	2.9579	1	0.892	0.9711	0.9306	1	0.9726	0.9862	1.3399	2.8356	0.9176	0.018917	0.019395	-0.00035137	0.0058003
206	TR1_2_W0001_P0098_T0001_R1_P3_K1_Ch2-Ch1.zen	20151202_SCC1gfpc_G2G1\MitoSys2\LSM\SCC1-mEGFP_G1\DE_W0001_P0032\DE_2_W0001_P0032_T0001\TR1_W0001_P0098\TR1_2_W0001_P0098_T0001_R1_P3_K1_Ch2-Ch1.zen	FA/ISS	20000	30.0	3		7	0	0	29.94	100000	2000	Scale	0	1.47	0	0.01	1.1	0	0.01	0.04	0	1	1	0	1	28.343000000000004	108.65700000000001	0	1	28.343000000000004	108.65700000000001	1.7214	2.7605	1	0.8956	0.9776	0.9357	1	0.9781	0.9890000000000001	1.5759999999999998	2.6655	0.9253	0.015964	0.016153999999999998	0.00065361	0.0046533
207	TR1_2_W0001_P0098_T0001_R1_P4_K1_Ch2-Ch1.zen	20151202_SCC1gfpc_G2G1\MitoSys2\LSM\SCC1-mEGFP_G1\DE_W0001_P0032\DE_2_W0001_P0032_T0001\TR1_W0001_P0098\TR1_2_W0001_P0098_T0001_R1_P4_K1_Ch2-Ch1.zen	FA/ISS	20000	30.0	3		7	0	0	29.94	100000	2000	Scale	0	1.47	0	0.01	1.1	0	0.01	0.04	0	1	1	0	1	1.588	2.543	0	1	1.588	2.543	1.1563	1.1206	1	0.0077	0.3203	0.0395	1	0.9506	0.975	0.015	0.3549	0.0377	0.18381	0.16004000000000002	-0.00059011	0.092527
208	TR1_2_W0001_P0098_T0001_R1_P5_K1_Ch2-Ch1.zen	20151202_SCC1gfpc_G2G1\MitoSys2\LSM\SCC1-mEGFP_G1\DE_W0001_P0032\DE_2_W0001_P0032_T0001\TR1_W0001_P0098\TR1_2_W0001_P0098_T0001_R1_P5_K1_Ch2-Ch1.zen	FA/ISS	20000	30.0	3		7	0	0	29.94	100000	2000	Scale	0	1.47	0	0.01	1.1	0	0.01	0.04	0	1	1	0	1	1.8430000000000002	2.263	0	1	1.8430000000000002	2.263	1.5549	1.8824	1	0.0477	0.2335	0.0902	1	0.9342	0.9665	0.0936	0.5378	0.0851	0.19469	0.16004000000000002	0.011079	0.077944
209	TR1_2_W0001_P0095_T0001_R1_P1_K1_Ch2-Ch1.zen	20151202_SCC1gfpc_G2G1\MitoSys2\LSM\SCC1-mEGFP_G1\DE_W0001_P0033\DE_2_W0001_P0033_T0001\TR1_W0001_P0095\TR1_2_W0001_P0095_T0001_R1_P1_K1_Ch2-Ch1.zen	FA/ISS	20000	30.0	3		7	0	0	29.94	100000	2000	Scale	0	1.47	0	0.01	1.1	0	0.01	0.04	0	1	1	0	1	34.064	85.81200000000001	0	1	34.064	85.81200000000001	1.4884	3.2312	1	0.9133	0.9701	0.9413	1	0.9648	0.9823	1.3788	3.0766	0.9243	0.025328	0.011693	0.0034506999999999997	0.0039323
210	TR1_2_W0001_P0095_T0001_R1_P2_K1_Ch2-Ch1.zen	20151202_SCC1gfpc_G2G1\MitoSys2\LSM\SCC1-mEGFP_G1\DE_W0001_P0033\DE_2_W0001_P0033_T0001\TR1_W0001_P0095\TR1_2_W0001_P0095_T0001_R1_P2_K1_Ch2-Ch1.zen	FA/ISS	20000	30.0	3		7	0	0	29.94	100000	2000	Scale	0	1.47	0	0.01	1.1	0	0.01	0.04	0	1	1	0	1	36.525	97.352	0	1	36.525	97.352	1.6833	3.3733	1	0.9193	0.9740000000000001	0.9462	1	0.9667	0.9832	1.5732	3.2244	0.9301	0.022691	0.011693	0.0025036	0.0054656999999999996
211	TR1_2_W0001_P0095_T0001_R1_P3_K1_Ch2-Ch1.zen	20151202_SCC1gfpc_G2G1\MitoSys2\LSM\SCC1-mEGFP_G1\DE_W0001_P0033\DE_2_W0001_P0033_T0001\TR1_W0001_P0095\TR1_2_W0001_P0095_T0001_R1_P3_K1_Ch2-Ch1.zen	FA/ISS	20000	30.0	3		7	0	0	29.94	100000	2000	Scale	0	1.47	0	0.01	1.1	0	0.01	0.04	0	1	1	0	1	32.598	108.744	0	1	32.598	108.744	1.3117	2.2633	1	0.9101	0.9776	0.9432	1	0.9745	0.9872	1.2062	2.1774	0.9309999999999999	0.0207	0.015572999999999998	0.0015986	0.0046578
212	TR1_2_W0001_P0095_T0001_R1_P4_K1_Ch2-Ch1.zen	20151202_SCC1gfpc_G2G1\MitoSys2\LSM\SCC1-mEGFP_G1\DE_W0001_P0033\DE_2_W0001_P0033_T0001\TR1_W0001_P0095\TR1_2_W0001_P0095_T0001_R1_P4_K1_Ch2-Ch1.zen	FA/ISS	20000	30.000999999999998	3		7	0	0	29.94	100000	2000	Scale	0	1.47	0	0.01	1.1	0	0.01	0.04	0	1	1	0	1	3.444	2.36	0	1	3.444	2.36	1.0849	1.026	1	0.3281	0.2855	0.3057	1	0.8866	0.9416	0.3757	0.2356	0.2722	0.21600000000000003	0.071587	0.029987	0.1179
213	TR1_2_W0001_P0095_T0001_R1_P5_K1_Ch2-Ch1.zen	20151202_SCC1gfpc_G2G1\MitoSys2\LSM\SCC1-mEGFP_G1\DE_W0001_P0033\DE_2_W0001_P0033_T0001\TR1_W0001_P0095\TR1_2_W0001_P0095_T0001_R1_P5_K1_Ch2-Ch1.zen	FA/ISS	20000	30.0	3		7	0	0	29.94	100000	2000	Scale	0	1.47	0	0.01	1.1	0	0.01	0.04	0	1	1	0	1	3.569	3.157	0	1	3.569	3.157	1.1274	1.1143	1	0.3432	0.4208	0.3799	1	0.9113	0.9546	0.4165	0.4282	0.3533	0.11394000000000001	0.065496	0.043024	0.057696000000000004
214	TR1_2_W0001_P0094_T0001_R1_P1_K1_Ch2-Ch1.zen	20151202_SCC1gfpc_G2G1\MitoSys2\LSM\SCC1-mEGFP_G1\DE_W0001_P0034\DE_2_W0001_P0034_T0001\TR1_W0001_P0094\TR1_2_W0001_P0094_T0001_R1_P1_K1_Ch2-Ch1.zen	FA/ISS	20000	30.0	3		7	0	0	29.94	100000	2000	Scale	0	1.47	0	0.01	1.1	0	0.01	0.04	0	1	1	0	1	31.787	81.876	0	1	31.787	81.876	1.2289	1.6542	1	0.9086	0.9721	0.9398	1	0.9684	0.9841	1.1261	1.5707	0.9246	0.017781	0.013759	0.0027397	0.0068932
215	TR1_2_W0001_P0094_T0001_R1_P2_K1_Ch2-Ch1.zen	20151202_SCC1gfpc_G2G1\MitoSys2\LSM\SCC1-mEGFP_G1\DE_W0001_P0034\DE_2_W0001_P0034_T0001\TR1_W0001_P0094\TR1_2_W0001_P0094_T0001_R1_P2_K1_Ch2-Ch1.zen	FA/ISS	20000	30.0	3		7	0	0	29.94	100000	2000	Scale	0	1.47	0	0.01	1.1	0	0.01	0.04	0	1	1	0	1	33.03	87.921	0	1	33.03	87.921	1.2535	1.8461	1	0.912	0.9738	0.9424	1	0.9692	0.9845	1.1535	1.7598	0.9276	0.0206	0.01022	0.0019355999999999998	0.0036306
216	TR1_2_W0001_P0094_T0001_R1_P3_K1_Ch2-Ch1.zen	20151202_SCC1gfpc_G2G1\MitoSys2\LSM\SCC1-mEGFP_G1\DE_W0001_P0034\DE_2_W0001_P0034_T0001\TR1_W0001_P0094\TR1_2_W0001_P0094_T0001_R1_P3_K1_Ch2-Ch1.zen	FA/ISS	20000	30.0	3		7	0	0	29.94	100000	2000	Scale	0	1.47	0	0.01	1.1	0	0.01	0.04	0	1	1	0	1	11.427	80.993	0	1	11.427	80.993	1.3527	1.6447	1	0.7551	0.9718	0.8566	1	0.9885	0.9942	1.0593	1.5895	0.8516	0.033339	0.022739	0.00014350000000000002	0.0029963
217	TR1_2_W0001_P0094_T0001_R1_P4_K1_Ch2-Ch1.zen	20151202_SCC1gfpc_G2G1\MitoSys2\LSM\SCC1-mEGFP_G1\DE_W0001_P0034\DE_2_W0001_P0034_T0001\TR1_W0001_P0094\TR1_2_W0001_P0094_T0001_R1_P4_K1_Ch2-Ch1.zen	FA/ISS	20000	30.0	3	x	7	0	0	29.94	100000	2000	Scale	0	1.47	0	0.01	1.1	0	0.01	0.04	0	1	1	0	1	1.702	3.6919999999999997	0	1	1.702	3.6919999999999997	1.2316	1.167	1	0.0196	0.4904	0.0887	1	0.9634	0.9815	0.0439	0.5725	0.0863	0.16034	0.16314	0.026048	0.062599
218	TR1_2_W0001_P0094_T0001_R1_P5_K1_Ch2-Ch1.zen	20151202_SCC1gfpc_G2G1\MitoSys2\LSM\SCC1-mEGFP_G1\DE_W0001_P0034\DE_2_W0001_P0034_T0001\TR1_W0001_P0094\TR1_2_W0001_P0094_T0001_R1_P5_K1_Ch2-Ch1.zen	FA/ISS	20000	30.0	3	x	7	0	0	29.94	100000	2000	Scale	0	1.47	0	0.01	1.1	0	0.01	0.04	0	1	1	0	1	2.09	2.99	0	1	2.09	2.99	1.0829	1.0469	1	0.08800000000000001	0.3987	0.185	1	0.9448	0.972	0.1091	0.3902	0.1767	0.15444000000000002	0.15822999999999998	0.027076	0.10832
219	TR1_2_W0001_P0091_T0001_R1_P1_K1_Ch2-Ch1.zen	20151202_SCC1gfpc_G2G1\MitoSys2\LSM\SCC1-mEGFP_G1\DE_W0001_P0035\DE_2_W0001_P0035_T0001\TR1_W0001_P0091\TR1_2_W0001_P0091_T0001_R1_P1_K1_Ch2-Ch1.zen	FA/ISS	20000	30.0	3		7	0	0	29.94	100000	2000	Scale	0	1.47	0	0.01	1.1	0	0.01	0.04	0	1	1	0	1	25.038	63.907	0	1	25.038	63.907	1.2956	2.0628	1	0.8848	0.963	0.9231	1	0.9670000000000001	0.9834	1.1624	1.9476	0.9074	0.026789	0.01326	0.0027346999999999996	0.0045847
220	TR1_2_W0001_P0091_T0001_R1_P2_K1_Ch2-Ch1.zen	20151202_SCC1gfpc_G2G1\MitoSys2\LSM\SCC1-mEGFP_G1\DE_W0001_P0035\DE_2_W0001_P0035_T0001\TR1_W0001_P0091\TR1_2_W0001_P0091_T0001_R1_P2_K1_Ch2-Ch1.zen	FA/ISS	20000	30.0	3		7	0	0	29.94	100000	2000	Scale	0	1.47	0	0.01	1.1	0	0.01	0.04	0	1	1	0	1	33.285	60.496	0	1	33.285	60.496	1.2418	1.6598	1	0.9127	0.9621	0.9371	1	0.9551	0.9773	1.1431	1.5421	0.9154	0.018259	0.011898	0.0016334	0.007390000000000001
221	TR1_2_W0001_P0091_T0001_R1_P3_K1_Ch2-Ch1.zen	20151202_SCC1gfpc_G2G1\MitoSys2\LSM\SCC1-mEGFP_G1\DE_W0001_P0035\DE_2_W0001_P0035_T0001\TR1_W0001_P0091\TR1_2_W0001_P0091_T0001_R1_P3_K1_Ch2-Ch1.zen	FA/ISS	20000	30.0	3		7	0	0	29.94	100000	2000	Scale	0	1.47	0	0.01	1.1	0	0.01	0.04	0	1	1	0	1	42.951	78.418	0	1	42.951	78.418	1.8931	2.7852	1	0.9287	0.9687	0.9485	1	0.9549	0.9772	1.7865	2.6155	0.9265	0.015708	0.012816999999999999	0.00083784	0.0056085
222	TR1_2_W0001_P0091_T0001_R1_P4_K1_Ch2-Ch1.zen	20151202_SCC1gfpc_G2G1\MitoSys2\LSM\SCC1-mEGFP_G1\DE_W0001_P0035\DE_2_W0001_P0035_T0001\TR1_W0001_P0091\TR1_2_W0001_P0091_T0001_R1_P4_K1_Ch2-Ch1.zen	FA/ISS	20000	30.000999999999998	3		7	0	0	29.94	100000	2000	Scale	0	1.47	0	0.01	1.1	0	0.01	0.04	0	1	1	0	1	1.9780000000000002	1.462	0	1	1.9780000000000002	1.462	1.0709	1.2433	1	0.0634	0.0569	0.0579	1	0.8939	0.9454	0.0783	0.0752	0.0442	0.17556	0.086779	-0.0073093	0.12491
223	TR1_2_W0001_P0091_T0001_R1_P5_K1_Ch2-Ch1.zen	20151202_SCC1gfpc_G2G1\MitoSys2\LSM\SCC1-mEGFP_G1\DE_W0001_P0035\DE_2_W0001_P0035_T0001\TR1_W0001_P0091\TR1_2_W0001_P0091_T0001_R1_P5_K1_Ch2-Ch1.zen	FA/ISS	20000	30.000999999999998	3		7	0	0	29.94	100000	2000	Scale	0	1.47	0	0.01	1.1	0	0.01	0.04	0	1	1	0	1	2.425	2.8810000000000002	0	1	2.425	2.8810000000000002	1.1847	1.4013	1	0.1516	0.3603	0.2329	1	0.9312	0.965	0.2146	0.5036	0.2198	0.16016	0.11374000000000001	0.057815	0.13046
224	TR1_2_W0001_P0082_T0001_R1_P1_K1_Ch2-Ch1.zen	20151202_SCC1gfpc_G2G1\MitoSys2\LSM\SCC1-mEGFP_G1\DE_W0001_P0038\DE_2_W0001_P0038_T0001\TR1_W0001_P0082\TR1_2_W0001_P0082_T0001_R1_P1_K1_Ch2-Ch1.zen	FA/ISS	20000	30.0	3		7	0	0	29.94	100000	2000	Scale	0	1.47	0	0.01	1.1	0	0.01	0.04	0	1	1	0	1	29.627	101.79799999999999	0	1	29.627	101.79799999999999	1.6912	2.4354	1	0.9006	0.9763	0.9377	1	0.9755	0.9877	1.5553	2.3409	0.9259999999999999	0.032923	0.013941	0.0030386999999999996	0.0032188000000000004
225	TR1_2_W0001_P0082_T0001_R1_P2_K1_Ch2-Ch1.zen	20151202_SCC1gfpc_G2G1\MitoSys2\LSM\SCC1-mEGFP_G1\DE_W0001_P0038\DE_2_W0001_P0038_T0001\TR1_W0001_P0082\TR1_2_W0001_P0082_T0001_R1_P2_K1_Ch2-Ch1.zen	FA/ISS	20000	30.0	3		7	0	0	29.94	100000	2000	Scale	0	1.47	0	0.01	1.1	0	0.01	0.04	0	1	1	0	1	37.107	126.238	0	1	37.107	126.238	1.2705	2.6005	1	0.9214	0.9811	0.9508	1	0.975	0.9874	1.1806	2.5154	0.9387	0.019231	0.013184	0.00135	0.0035044000000000004
226	TR1_2_W0001_P0082_T0001_R1_P3_K1_Ch2-Ch1.zen	20151202_SCC1gfpc_G2G1\MitoSys2\LSM\SCC1-mEGFP_G1\DE_W0001_P0038\DE_2_W0001_P0038_T0001\TR1_W0001_P0082\TR1_2_W0001_P0082_T0001_R1_P3_K1_Ch2-Ch1.zen	FA/ISS	20000	30.0	3		7	0	0	29.94	100000	2000	Scale	0	1.47	0	0.01	1.1	0	0.01	0.04	0	1	1	0	1	28.956999999999997	114.24	0	1	28.956999999999997	114.24	1.7385	2.3449	1	0.8947	0.9782	0.9355	1	0.9787	0.9893	1.5897	2.2629	0.9254	0.022478	0.005993699999999999	0.0037080999999999998	0.006086600000000001
227	TR1_2_W0001_P0082_T0001_R1_P4_K1_Ch2-Ch1.zen	20151202_SCC1gfpc_G2G1\MitoSys2\LSM\SCC1-mEGFP_G1\DE_W0001_P0038\DE_2_W0001_P0038_T0001\TR1_W0001_P0082\TR1_2_W0001_P0082_T0001_R1_P4_K1_Ch2-Ch1.zen	FA/ISS	20000	30.0	3		7	0	0	29.94	100000	2000	Scale	0	1.47	0	0.01	1.1	0	0.01	0.04	0	1	1	0	1	3.0639999999999996	3.373	0	1	3.0639999999999996	3.373	1.2451	1.0442	1	0.2527	0.4027	0.3177	1	0.9233	0.9609	0.3634	0.3528	0.2984	0.097843	0.12736	0.038548	0.09729
228	TR1_2_W0001_P0082_T0001_R1_P5_K1_Ch2-Ch1.zen	20151202_SCC1gfpc_G2G1\MitoSys2\LSM\SCC1-mEGFP_G1\DE_W0001_P0038\DE_2_W0001_P0038_T0001\TR1_W0001_P0082\TR1_2_W0001_P0082_T0001_R1_P5_K1_Ch2-Ch1.zen	FA/ISS	20000	30.0	3		7	0	0	29.94	100000	2000	Scale	0	1.47	0	0.01	1.1	0	0.01	0.04	0	1	1	0	1	2.231	2.303	0	1	2.231	2.303	1.0463	1.0519	1	0.1154	0.2693	0.17600000000000002	1	0.9236	0.961	0.1308	0.254	0.1628	0.22759000000000001	0.063988	0.051157999999999995	0.054186
229	TR1_2_W0001_P0079_T0001_R1_P1_K1_Ch2-Ch1.zen	20151202_SCC1gfpc_G2G1\MitoSys2\LSM\SCC1-mEGFP_G1\DE_W0001_P0039\DE_2_W0001_P0039_T0001\TR1_W0001_P0079\TR1_2_W0001_P0079_T0001_R1_P1_K1_Ch2-Ch1.zen	FA/ISS	20000	30.0	3		7	0	0	29.94	100000	2000	Scale	0	1.47	0	0.01	1.1	0	0.01	0.04	0	1	1	0	1	26.639	90.044	0	1	26.639	90.044	1.1218	2.0859	1	0.8919	0.9738	0.932	1	0.9748	0.9873	1.0066	2.003	0.92	0.023953	0.011365	0.00011418	0.0040912
230	TR1_2_W0001_P0079_T0001_R1_P2_K1_Ch2-Ch1.zen	20151202_SCC1gfpc_G2G1\MitoSys2\LSM\SCC1-mEGFP_G1\DE_W0001_P0039\DE_2_W0001_P0039_T0001\TR1_W0001_P0079\TR1_2_W0001_P0079_T0001_R1_P2_K1_Ch2-Ch1.zen	FA/ISS	20000	30.0	3		7	0	0	29.94	100000	2000	Scale	0	1.47	0	0.01	1.1	0	0.01	0.04	0	1	1	0	1	27.232	102.79899999999999	0	1	27.232	102.79899999999999	1.3181	2.5863	1	0.8931	0.9763	0.9338	1	0.9771	0.9885	1.1926	2.4953	0.9229	0.035187	0.020095	0.00055099	0.0047732
231	TR1_2_W0001_P0079_T0001_R1_P3_K1_Ch2-Ch1.zen	20151202_SCC1gfpc_G2G1\MitoSys2\LSM\SCC1-mEGFP_G1\DE_W0001_P0039\DE_2_W0001_P0039_T0001\TR1_W0001_P0079\TR1_2_W0001_P0079_T0001_R1_P3_K1_Ch2-Ch1.zen	FA/ISS	20000	30.0	3		7	0	0	29.94	100000	2000	Scale	0	1.47	0	0.01	1.1	0	0.01	0.04	0	1	1	0	1	34.991	77.653	0	1	34.991	77.653	1.4387	2.5959	1	0.9162	0.9690000000000001	0.9423	1	0.9620000000000001	0.9808	1.3351	2.4583	0.9239	0.01789	0.014309	0.0017672999999999999	0.0073888999999999995
232	TR1_2_W0001_P0079_T0001_R1_P4_K1_Ch2-Ch1.zen	20151202_SCC1gfpc_G2G1\MitoSys2\LSM\SCC1-mEGFP_G1\DE_W0001_P0039\DE_2_W0001_P0039_T0001\TR1_W0001_P0079\TR1_2_W0001_P0079_T0001_R1_P4_K1_Ch2-Ch1.zen	FA/ISS	20000	30.0	3		7	0	0	29.94	100000	2000	Scale	0	1.47	0	0.01	1.1	0	0.01	0.04	0	1	1	0	1	1.6769999999999998	1.879	0	1	1.6769999999999998	1.879	1.0047	1.1832	1	0.0346	0.128	0.0462	1	0.9227	0.9605	0.0021	0.0888	0.0443	0.31575	0.29195	0.1218	0.28121
233	TR1_2_W0001_P0079_T0001_R1_P5_K1_Ch2-Ch1.zen	20151202_SCC1gfpc_G2G1\MitoSys2\LSM\SCC1-mEGFP_G1\DE_W0001_P0039\DE_2_W0001_P0039_T0001\TR1_W0001_P0079\TR1_2_W0001_P0079_T0001_R1_P5_K1_Ch2-Ch1.zen	FA/ISS	20000	30.0	3		7	0	0	29.94	100000	2000	Scale	0	1.47	0	0.01	1.1	0	0.01	0.04	0	1	1	0	1	4.593999999999999	17.918	0	1	4.593999999999999	17.918	1.1292	1.2249	1	0.4611	0.8799	0.6367	1	0.9794	0.9897	0.5477	1.0672	0.6297	0.023926	0.086224	0.0020507	0.022731
234	TR1_2_W0001_P0110_T0001_R1_P1_K1_Ch2-Ch1.zen	20151202_SCC1gfpc_G2G1\MitoSys2\LSM\SCC1-mEGFP_G1\DE_W0001_P0043\DE_2_W0001_P0043_T0001\TR1_W0001_P0110\TR1_2_W0001_P0110_T0001_R1_P1_K1_Ch2-Ch1.zen	FA/ISS	20000	30.0	3		7	0	0	29.94	100000	2000	Scale	0	1.47	0	0.01	1.1	0	0.01	0.04	0	1	1	0	1	32.786	148.97299999999998	0	1	32.786	148.97299999999998	1.1583	2.2078	1	0.9114	0.9841	0.9470000000000001	1	0.981	0.9905	1.0622	2.1487	0.9379	0.020665	0.007613	0.0025838000000000002	0.0025296999999999997
235	TR1_2_W0001_P0110_T0001_R1_P2_K1_Ch2-Ch1.zen	20151202_SCC1gfpc_G2G1\MitoSys2\LSM\SCC1-mEGFP_G1\DE_W0001_P0043\DE_2_W0001_P0043_T0001\TR1_W0001_P0110\TR1_2_W0001_P0110_T0001_R1_P2_K1_Ch2-Ch1.zen	FA/ISS	20000	30.0	3		7	0	0	29.94	100000	2000	Scale	0	1.47	0	0.01	1.1	0	0.01	0.04	0	1	1	0	1	32.545	102.89399999999999	0	1	32.545	102.89399999999999	1.1923	2.444	1	0.9108	0.9767	0.9432	1	0.973	0.9864	1.0937	2.3516	0.9302	0.024656	0.015183000000000002	0.0018487000000000002	0.0037381999999999997
236	TR1_2_W0001_P0110_T0001_R1_P3_K1_Ch2-Ch1.zen	20151202_SCC1gfpc_G2G1\MitoSys2\LSM\SCC1-mEGFP_G1\DE_W0001_P0043\DE_2_W0001_P0043_T0001\TR1_W0001_P0110\TR1_2_W0001_P0110_T0001_R1_P3_K1_Ch2-Ch1.zen	FA/ISS	20000	30.0	3		7	0	0	29.94	100000	2000	Scale	0	1.47	0	0.01	1.1	0	0.01	0.04	0	1	1	0	1	36.088	113.652	0	1	36.088	113.652	1.5097	3.3639	1	0.9174	0.9776	0.9470000000000001	1	0.9723	0.986	1.4037	3.2407	0.9336	0.014207	0.014019	0.0017842	0.004433100000000001
237	TR1_2_W0001_P0110_T0001_R1_P4_K1_Ch2-Ch1.zen	20151202_SCC1gfpc_G2G1\MitoSys2\LSM\SCC1-mEGFP_G1\DE_W0001_P0043\DE_2_W0001_P0043_T0001\TR1_W0001_P0110\TR1_2_W0001_P0110_T0001_R1_P4_K1_Ch2-Ch1.zen	FA/ISS	20000	30.000999999999998	3		7	0	0	29.94	100000	2000	Scale	0	1.47	0	0.01	1.1	0	0.01	0.04	0	1	1	0	1	2.886	1.952	0	1	2.886	1.952	1.038	1.1273	1	0.2388	0.1863	0.2106	1	0.8845	0.9405	0.2566	0.1842	0.1815	0.20212	0.042683	0.10478	0.055997000000000005
238	TR1_2_W0001_P0110_T0001_R1_P5_K1_Ch2-Ch1.zen	20151202_SCC1gfpc_G2G1\MitoSys2\LSM\SCC1-mEGFP_G1\DE_W0001_P0043\DE_2_W0001_P0043_T0001\TR1_W0001_P0110\TR1_2_W0001_P0110_T0001_R1_P5_K1_Ch2-Ch1.zen	FA/ISS	20000	30.000999999999998	3	x	7	0	0	29.94	100000	2000	Scale	0	1.47	0	0.01	1.1	0	0.01	0.04	0	1	1	0	1	2.7	1.633	0	1	2.7	1.633	0.9749	1.2621	1	0.2027	0.1058	0.1439	1	0.8719	0.9337	0.1755	0.1312	0.1139	0.19852999999999998	0.17845	0.043093	0.35475999999999996
239	TR1_2_W0001_P0118_T0001_R1_P1_K1_Ch2-Ch1.zen	20151202_SCC1gfpc_G2G1\MitoSys2\LSM\SCC1-mEGFP_G1\DE_W0001_P0046\DE_2_W0001_P0046_T0001\TR1_W0001_P0118\TR1_2_W0001_P0118_T0001_R1_P1_K1_Ch2-Ch1.zen	FA/ISS	20000	30.0	3		7	0	0	29.94	100000	2000	Scale	0	1.47	0	0.01	1.1	0	0.01	0.04	0	1	1	0	1	36.482	67.075	0	1	36.482	67.075	1.7336	2.5877	1	0.9185	0.9640000000000001	0.941	1	0.9547	0.9771	1.6199	2.4202	0.919	0.013527	0.013275	0.0015892	0.0062848
240	TR1_2_W0001_P0118_T0001_R1_P2_K1_Ch2-Ch1.zen	20151202_SCC1gfpc_G2G1\MitoSys2\LSM\SCC1-mEGFP_G1\DE_W0001_P0046\DE_2_W0001_P0046_T0001\TR1_W0001_P0118\TR1_2_W0001_P0118_T0001_R1_P2_K1_Ch2-Ch1.zen	FA/ISS	20000	30.0	3		7	0	0	29.94	100000	2000	Scale	0	1.47	0	0.01	1.1	0	0.01	0.04	0	1	1	0	1	32.527	66.183	0	1	32.527	66.183	1.5001	2.1499	1	0.9099	0.965	0.937	1	0.9598	0.9797	1.3858	2.0186	0.9177	0.019818000000000002	0.014275	0.0013139	0.0067123
241	TR1_2_W0001_P0118_T0001_R1_P3_K1_Ch2-Ch1.zen	20151202_SCC1gfpc_G2G1\MitoSys2\LSM\SCC1-mEGFP_G1\DE_W0001_P0046\DE_2_W0001_P0046_T0001\TR1_W0001_P0118\TR1_2_W0001_P0118_T0001_R1_P3_K1_Ch2-Ch1.zen	FA/ISS	20000	30.0	3		7	0	0	29.94	100000	2000	Scale	0	1.47	0	0.01	1.1	0	0.01	0.04	0	1	1	0	1	24.495	61.552	0	1	24.495	61.552	1.3292	2.2559	1	0.8809	0.9621	0.9206	1	0.9672	0.9835	1.1879	2.1324	0.9051	0.019756	0.020250999999999998	0.0022621	0.007759
242	TR1_2_W0001_P0118_T0001_R1_P4_K1_Ch2-Ch1.zen	20151202_SCC1gfpc_G2G1\MitoSys2\LSM\SCC1-mEGFP_G1\DE_W0001_P0046\DE_2_W0001_P0046_T0001\TR1_W0001_P0118\TR1_2_W0001_P0118_T0001_R1_P4_K1_Ch2-Ch1.zen	FA/ISS	20000	30.003	3		7	0	0	29.94	100000	2000	Scale	0	1.47	0	0.01	1.1	0	0.01	0.04	0	1	1	0	1	1.761	1.577	0	1	1.761	1.577	1.0831	1.1166	1	0.0291	0.0903	0.05	1	0.9121	0.955	0.0405	0.0923	0.0425	0.22956999999999997	0.13217	0.094455	0.14668
243	TR1_2_W0001_P0118_T0001_R1_P5_K1_Ch2-Ch1.zen	20151202_SCC1gfpc_G2G1\MitoSys2\LSM\SCC1-mEGFP_G1\DE_W0001_P0046\DE_2_W0001_P0046_T0001\TR1_W0001_P0118\TR1_2_W0001_P0118_T0001_R1_P5_K1_Ch2-Ch1.zen	FA/ISS	20000	30.000999999999998	3		7	0	0	29.94	100000	2000	Scale	0	1.47	0	0.01	1.1	0	0.01	0.04	0	1	1	0	1	1.675	1.25	0	1	1.675	1.25	1.033	1.0853	1	0.0207	0.0173	0.0167	1	0.8955	0.9463	0.0153	0.0082	0.0104	0.31642	0.11623	0.11125	0.17365999999999998
244	TR1_2_W0001_P0122_T0001_R1_P1_K1_Ch2-Ch1.zen	20151202_SCC1gfpc_G2G1\MitoSys2\LSM\SCC1-mEGFP_G1\DE_W0001_P0047\DE_2_W0001_P0047_T0001\TR1_W0001_P0122\TR1_2_W0001_P0122_T0001_R1_P1_K1_Ch2-Ch1.zen	FA/ISS	20000	30.0	3		7	0	0	29.94	100000	2000	Scale	0	1.47	0	0.01	1.1	0	0.01	0.04	0	1	1	0	1	26.916	135.088	0	1	26.916	135.088	1.4264	2.3891	1	0.892	0.9825	0.9362	1	0.9833	0.9916	1.2937	2.3259	0.9282	0.031637	0.021118	0.0012404000000000002	0.0030709
245	TR1_2_W0001_P0122_T0001_R1_P2_K1_Ch2-Ch1.zen	20151202_SCC1gfpc_G2G1\MitoSys2\LSM\SCC1-mEGFP_G1\DE_W0001_P0047\DE_2_W0001_P0047_T0001\TR1_W0001_P0122\TR1_2_W0001_P0122_T0001_R1_P2_K1_Ch2-Ch1.zen	FA/ISS	20000	30.0	3	x	7	0	0	29.94	100000	2000	Scale	0	1.47	0	0.01	1.1	0	0.01	0.04	0	1	1	0	1	14.259	99.698	0	1	14.259	99.698	1.5616	2.3005	1	0.8004	0.976	0.8838	1	0.988	0.9940000000000001	1.2999	2.2349	0.8784	0.00047599999999999997	0.027187	0.0013640999999999998	0.0052051
246	TR1_2_W0001_P0122_T0001_R1_P3_K1_Ch2-Ch1.zen	20151202_SCC1gfpc_G2G1\MitoSys2\LSM\SCC1-mEGFP_G1\DE_W0001_P0047\DE_2_W0001_P0047_T0001\TR1_W0001_P0122\TR1_2_W0001_P0122_T0001_R1_P3_K1_Ch2-Ch1.zen	FA/ISS	20000	30.0	3	x	7	0	0	29.94	100000	2000	Scale	0	1.47	0	0.01	1.1	0	0.01	0.04	0	1	1	0	1	16.777	100.455	0	1	16.777	100.455	1.6574	2.8510000000000004	1	0.823	0.975	0.8956	1	0.9859	0.9929	1.412	2.7673	0.8892	0.014738	0.020084	0.0014368	0.0034674
247	TR1_2_W0001_P0122_T0001_R1_P4_K1_Ch2-Ch1.zen	20151202_SCC1gfpc_G2G1\MitoSys2\LSM\SCC1-mEGFP_G1\DE_W0001_P0047\DE_2_W0001_P0047_T0001\TR1_W0001_P0122\TR1_2_W0001_P0122_T0001_R1_P4_K1_Ch2-Ch1.zen	FA/ISS	20000	30.0	3	x	7	0	0	29.94	100000	2000	Scale	0	1.47	0	0.01	1.1	0	0.01	0.04	0	1	1	0	1	3.9810000000000003	15.094000000000001	0	1	3.9810000000000003	15.094000000000001	1.1608	1.1216	1	0.3904	0.8583	0.5782	1	0.9791	0.9895	0.4879	0.9481	0.5717	0.040875999999999996	0.06594	0.0032516999999999997	0.017816
248	TR1_2_W0001_P0122_T0001_R1_P5_K1_Ch2-Ch1.zen	20151202_SCC1gfpc_G2G1\MitoSys2\LSM\SCC1-mEGFP_G1\DE_W0001_P0047\DE_2_W0001_P0047_T0001\TR1_W0001_P0122\TR1_2_W0001_P0122_T0001_R1_P5_K1_Ch2-Ch1.zen	FA/ISS	20000	30.0	3		7	0	0	29.94	100000	2000	Scale	0	1.47	0	0.01	1.1	0	0.01	0.04	0	1	1	0	1	2.133	3.891	0	1	2.133	3.891	1.0043	1.0349	1	0.0952	0.5128	0.2202	1	0.9566	0.9781	0.0956	0.5059	0.2135	0.21341	0.08891	0.06768500000000001	0.03729
249	TR1_2_W0001_P0125_T0001_R1_P1_K1_Ch2-Ch1.zen	20151202_SCC1gfpc_G2G1\MitoSys2\LSM\SCC1-mEGFP_G1\DE_W0001_P0048\DE_2_W0001_P0048_T0001\TR1_W0001_P0125\TR1_2_W0001_P0125_T0001_R1_P1_K1_Ch2-Ch1.zen	FA/ISS	20000	30.0	3		7	0	0	29.94	100000	2000	Scale	0	1.47	0	0.01	1.1	0	0.01	0.04	0	1	1	0	1	34.181	106.552	0	1	34.181	106.552	1.5661	2.1699	1	0.9132	0.9778	0.9449	1	0.9736	0.9867	1.4523	2.0835	0.9323	0.014681	0.015722999999999997	0.00014819	0.0048596
250	TR1_2_W0001_P0125_T0001_R1_P2_K1_Ch2-Ch1.zen	20151202_SCC1gfpc_G2G1\MitoSys2\LSM\SCC1-mEGFP_G1\DE_W0001_P0048\DE_2_W0001_P0048_T0001\TR1_W0001_P0125\TR1_2_W0001_P0125_T0001_R1_P2_K1_Ch2-Ch1.zen	FA/ISS	20000	30.0	3		7	0	0	29.94	100000	2000	Scale	0	1.47	0	0.01	1.1	0	0.01	0.04	0	1	1	0	1	31.325	101.694	0	1	31.325	101.694	1.2594	2.79	1	0.9071	0.9754	0.9407	1	0.9729	0.9863	1.1535	2.6827	0.9277	0.01911	0.013304	0.0033281	0.0061884999999999996
251	TR1_2_W0001_P0125_T0001_R1_P3_K1_Ch2-Ch1.zen	20151202_SCC1gfpc_G2G1\MitoSys2\LSM\SCC1-mEGFP_G1\DE_W0001_P0048\DE_2_W0001_P0048_T0001\TR1_W0001_P0125\TR1_2_W0001_P0125_T0001_R1_P3_K1_Ch2-Ch1.zen	FA/ISS	20000	30.0	3	x	7	0	0	29.94	100000	2000	Scale	0	1.47	0	0.01	1.1	0	0.01	0.04	0	1	1	0	1	17.442	79.72800000000001	0	1	17.442	79.72800000000001	1.4623	2.2706	1	0.835	0.9701	0.8999	1	0.9817	0.9908	1.2551	2.1845	0.8916	0.009537100000000001	0.026422	0.0011293	0.0060006999999999994
252	TR1_2_W0001_P0125_T0001_R1_P4_K1_Ch2-Ch1.zen	20151202_SCC1gfpc_G2G1\MitoSys2\LSM\SCC1-mEGFP_G1\DE_W0001_P0048\DE_2_W0001_P0048_T0001\TR1_W0001_P0125\TR1_2_W0001_P0125_T0001_R1_P4_K1_Ch2-Ch1.zen	FA/ISS	20000	30.0	3	x	7	0	0	29.94	100000	2000	Scale	0	1.47	0	0.01	1.1	0	0.01	0.04	0	1	1	0	1	1.0090000000000001	1.239	0	1	1.0090000000000001	1.239	1.1571	1.0443	1	0.3809	0.013000000000000001	-0.0436	1	0.9385	0.9687	0.2495	0.0068	-0.0266	0.1974	0.19293	0.19421	0.13894
253	TR1_2_W0001_P0125_T0001_R1_P5_K1_Ch2-Ch1.zen	20151202_SCC1gfpc_G2G1\MitoSys2\LSM\SCC1-mEGFP_G1\DE_W0001_P0048\DE_2_W0001_P0048_T0001\TR1_W0001_P0125\TR1_2_W0001_P0125_T0001_R1_P5_K1_Ch2-Ch1.zen	FA/ISS	20000	30.0	3		7	0	0	29.94	100000	2000	Scale	0	1.47	0	0.01	1.1	0	0.01	0.04	0	1	1	0	1	2.637	7.396	0	1	2.637	7.396	1.3874	1.2383	1	0.1889	0.7197	0.3647	1	0.9717	0.9857	0.3425	0.8877	0.3586	0.066343	0.078986	0.0080987	0.029988
254	TR1_2_W0001_P0127_T0001_R1_P1_K1_Ch2-Ch1.zen	20151202_SCC1gfpc_G2G1\MitoSys2\LSM\SCC1-mEGFP_G1\DE_W0001_P0049\DE_2_W0001_P0049_T0001\TR1_W0001_P0127\TR1_2_W0001_P0127_T0001_R1_P1_K1_Ch2-Ch1.zen	FA/ISS	20000	30.0	3		7	0	0	29.94	100000	2000	Scale	0	1.47	0	0.01	1.1	0	0.01	0.04	0	1	1	0	1	35.918	69.774	0	1	35.918	69.774	1.2671	2.116	1	0.9192	0.9667	0.9427	1	0.9572	0.9784	1.1749	1.9895	0.9219	0.016655	0.009988	0.0021614	0.0048027
255	TR1_2_W0001_P0127_T0001_R1_P2_K1_Ch2-Ch1.zen	20151202_SCC1gfpc_G2G1\MitoSys2\LSM\SCC1-mEGFP_G1\DE_W0001_P0049\DE_2_W0001_P0049_T0001\TR1_W0001_P0127\TR1_2_W0001_P0127_T0001_R1_P2_K1_Ch2-Ch1.zen	FA/ISS	20000	30.0	3		7	0	0	29.94	100000	2000	Scale	0	1.47	0	0.01	1.1	0	0.01	0.04	0	1	1	0	1	31.375	65.914	0	1	31.375	65.914	1.0786	1.8597	1	0.9077	0.9644	0.9356	1	0.9601	0.9799	0.9822	1.7467	0.9164	0.019794	0.015093	0.0016890999999999998	0.007379600000000001
256	TR1_2_W0001_P0127_T0001_R1_P3_K1_Ch2-Ch1.zen	20151202_SCC1gfpc_G2G1\MitoSys2\LSM\SCC1-mEGFP_G1\DE_W0001_P0049\DE_2_W0001_P0049_T0001\TR1_W0001_P0127\TR1_2_W0001_P0127_T0001_R1_P3_K1_Ch2-Ch1.zen	FA/ISS	20000	30.0	3		7	0	0	29.94	100000	2000	Scale	0	1.47	0	0.01	1.1	0	0.01	0.04	0	1	1	0	1	35.092	74.803	0	1	35.092	74.803	1.2443	2.009	1	0.9172	0.9691	0.9428	1	0.9613	0.9805	1.1507	1.8969999999999998	0.9241	0.018115	0.013006	0.0019278	0.0071396
257	TR1_2_W0001_P0127_T0001_R1_P4_K1_Ch2-Ch1.zen	20151202_SCC1gfpc_G2G1\MitoSys2\LSM\SCC1-mEGFP_G1\DE_W0001_P0049\DE_2_W0001_P0049_T0001\TR1_W0001_P0127\TR1_2_W0001_P0127_T0001_R1_P4_K1_Ch2-Ch1.zen	FA/ISS	20000	30.0	3		7	0	0	29.94	100000	2000	Scale	0	1.47	0	0.01	1.1	0	0.01	0.04	0	1	1	0	1	4.345	11.849	0	1	4.345	11.849	1.1115	1.1015	1	0.4359	0.8220000000000001	0.5983	1	0.9708	0.9853	0.5075	0.8839	0.5886	0.028402999999999998	0.1039	0.0040668	0.034447000000000005
258	TR1_2_W0001_P0127_T0001_R1_P5_K1_Ch2-Ch1.zen	20151202_SCC1gfpc_G2G1\MitoSys2\LSM\SCC1-mEGFP_G1\DE_W0001_P0049\DE_2_W0001_P0049_T0001\TR1_W0001_P0127\TR1_2_W0001_P0127_T0001_R1_P5_K1_Ch2-Ch1.zen	FA/ISS	20000	30.0	3	x	7	0	0	29.94	100000	2000	Scale	0	1.47	0	0.01	1.1	0	0.01	0.04	0	1	1	0	1	1.9140000000000001	3.877	0	1	1.9140000000000001	3.877	1.2999	1.0617	1	0.052000000000000005	0.5102	0.1575	1	0.961	0.9803	0.1119	0.52	0.1531	0.056746000000000005	0.14397000000000001	0.039411	0.066929
259	TR1_2_W0001_P0130_T0001_R1_P1_K1_Ch2-Ch1.zen	20151202_SCC1gfpc_G2G1\MitoSys2\LSM\SCC1-mEGFP_G1\DE_W0001_P0050\DE_2_W0001_P0050_T0001\TR1_W0001_P0130\TR1_2_W0001_P0130_T0001_R1_P1_K1_Ch2-Ch1.zen	FA/ISS	20000	30.0	3		7	0	0	29.94	100000	2000	Scale	0	1.47	0	0.01	1.1	0	0.01	0.04	0	1	1	0	1	24.454	99.76799999999999	0	1	24.454	99.76799999999999	2.2377	3.0425	1	0.8724	0.9744	0.9219	1	0.9796	0.9897	2.0206	2.9323	0.9124	0.031418	0.017886000000000003	0.0020631	0.004279600000000001
260	TR1_2_W0001_P0130_T0001_R1_P2_K1_Ch2-Ch1.zen	20151202_SCC1gfpc_G2G1\MitoSys2\LSM\SCC1-mEGFP_G1\DE_W0001_P0050\DE_2_W0001_P0050_T0001\TR1_W0001_P0130\TR1_2_W0001_P0130_T0001_R1_P2_K1_Ch2-Ch1.zen	FA/ISS	20000	30.0	3		7	0	0	29.94	100000	2000	Scale	0	1.47	0	0.01	1.1	0	0.01	0.04	0	1	1	0	1	20.277	95.355	0	1	20.277	95.355	2.0291	3.3172	1	0.8492	0.973	0.9089	1	0.982	0.9909	1.7871	3.2048	0.9006	0.021875	0.025854000000000002	0.0014899000000000002	0.0048328
261	TR1_2_W0001_P0130_T0001_R1_P3_K1_Ch2-Ch1.zen	20151202_SCC1gfpc_G2G1\MitoSys2\LSM\SCC1-mEGFP_G1\DE_W0001_P0050\DE_2_W0001_P0050_T0001\TR1_W0001_P0130\TR1_2_W0001_P0130_T0001_R1_P3_K1_Ch2-Ch1.zen	FA/ISS	20000	30.0	3		7	0	0	29.94	100000	2000	Scale	0	1.47	0	0.01	1.1	0	0.01	0.04	0	1	1	0	1	23.551	64.872	0	1	23.551	64.872	1.7689	3.2992	1	0.8724	0.9619	0.9159999999999999	1	0.9695	0.9846	1.5852	3.1337	0.9017	0.018337	0.019301	0.0026514	0.008243
262	TR1_2_W0001_P0130_T0001_R1_P4_K1_Ch2-Ch1.zen	20151202_SCC1gfpc_G2G1\MitoSys2\LSM\SCC1-mEGFP_G1\DE_W0001_P0050\DE_2_W0001_P0050_T0001\TR1_W0001_P0130\TR1_2_W0001_P0130_T0001_R1_P4_K1_Ch2-Ch1.zen	FA/ISS	20000	30.0	3		7	0	0	29.94	100000	2000	Scale	0	1.47	0	0.01	1.1	0	0.01	0.04	0	1	1	0	1	1.915	6.697	0	1	1.915	6.697	1.4268	1.2863	1	0.0591	0.6941	0.1655	1	0.9776	0.9887	0.1057	0.9044	0.1632	0.050674000000000004	0.17089000000000001	-0.0018413	0.043577
263	TR1_2_W0001_P0130_T0001_R1_P5_K1_Ch2-Ch1.zen	20151202_SCC1gfpc_G2G1\MitoSys2\LSM\SCC1-mEGFP_G1\DE_W0001_P0050\DE_2_W0001_P0050_T0001\TR1_W0001_P0130\TR1_2_W0001_P0130_T0001_R1_P5_K1_Ch2-Ch1.zen	FA/ISS	20000	30.0	3	x	7	0	0	29.94	100000	2000	Scale	0	1.47	0	0.01	1.1	0	0.01	0.04	0	1	1	0	1	1.6	1.349	0	1	1.6	1.349	1.175	1.2915	1	0.0478	0.0346	0.0114	1	0.9065	0.9520000000000001	-0.0039	0.0489	0.0076	0.0094843	0.20437	0.064138	0.24059
264	TR1_2_W0001_P0166_T0001_R1_P1_K1_Ch2-Ch1.zen	20151202_SCC1gfpc_G2G1\MitoSys2\LSM\SCC1-mEGFP_G1\DE_W0001_P0051\DE_2_W0001_P0051_T0001\TR1_W0001_P0166\TR1_2_W0001_P0166_T0001_R1_P1_K1_Ch2-Ch1.zen	FA/ISS	20000	30.0	3		7	0	0	29.94	100000	2000	Scale	0	1.47	0	0.01	1.1	0	0.01	0.04	0	1	1	0	1	52.364	138.85399999999998	0	1	52.364	138.85399999999998	1.3337	2.4930000000000003	1	0.9431	0.9827	0.9627	1	0.9685	0.9841	1.2662	2.3993	0.9472	0.013319999999999999	0.009389100000000001	0.00029143	0.0035104
265	TR1_2_W0001_P0166_T0001_R1_P2_K1_Ch2-Ch1.zen	20151202_SCC1gfpc_G2G1\MitoSys2\LSM\SCC1-mEGFP_G1\DE_W0001_P0051\DE_2_W0001_P0051_T0001\TR1_W0001_P0166\TR1_2_W0001_P0166_T0001_R1_P2_K1_Ch2-Ch1.zen	FA/ISS	20000	30.0	3		7	0	0	29.94	100000	2000	Scale	0	1.47	0	0.01	1.1	0	0.01	0.04	0	1	1	0	1	41.376000000000005	103.921	0	1	41.376000000000005	103.921	1.3053	2.6572	1	0.9293	0.9771	0.9529	1	0.9664	0.9831	1.2229999999999999	2.5451	0.9366	0.020295	0.010187	0.0021208999999999998	0.0050631999999999995
266	TR1_2_W0001_P0166_T0001_R1_P3_K1_Ch2-Ch1.zen	20151202_SCC1gfpc_G2G1\MitoSys2\LSM\SCC1-mEGFP_G1\DE_W0001_P0051\DE_2_W0001_P0051_T0001\TR1_W0001_P0166\TR1_2_W0001_P0166_T0001_R1_P3_K1_Ch2-Ch1.zen	FA/ISS	20000	30.0	3		7	0	0	29.94	100000	2000	Scale	0	1.47	0	0.01	1.1	0	0.01	0.04	0	1	1	0	1	37.935	158.05	0	1	37.935	158.05	1.3082	2.1186	1	0.9226	0.9847	0.9531	1	0.9795	0.9897	1.2182	2.0579	0.9432	0.017425	0.0081582	0.0030703	0.0047801
267	TR1_2_W0001_P0166_T0001_R1_P4_K1_Ch2-Ch1.zen	20151202_SCC1gfpc_G2G1\MitoSys2\LSM\SCC1-mEGFP_G1\DE_W0001_P0051\DE_2_W0001_P0051_T0001\TR1_W0001_P0166\TR1_2_W0001_P0166_T0001_R1_P4_K1_Ch2-Ch1.zen	FA/ISS	20000	30.000999999999998	3		7	0	0	29.94	100000	2000	Scale	0	1.47	0	0.01	1.1	0	0.01	0.04	0	1	1	0	1	2.019	1.746	0	1	2.019	1.746	1.1156	1.212	1	0.0729	0.1334	0.0973	1	0.909	0.9534	0.10099999999999999	0.1617	0.0848	0.13226	0.10922	0.12314000000000001	0.10337
268	TR1_2_W0001_P0166_T0001_R1_P5_K1_Ch2-Ch1.zen	20151202_SCC1gfpc_G2G1\MitoSys2\LSM\SCC1-mEGFP_G1\DE_W0001_P0051\DE_2_W0001_P0051_T0001\TR1_W0001_P0166\TR1_2_W0001_P0166_T0001_R1_P5_K1_Ch2-Ch1.zen	FA/ISS	20000	30.000999999999998	3		7	0	0	29.94	100000	2000	Scale	0	1.47	0	0.01	1.1	0	0.01	0.04	0	1	1	0	1	1.766	1.188	0	1	1.766	1.188	0.9620000000000001	1.081	1	0.0304	0.0058	0.0118	1	0.8843	0.9404	0.0196	0.0009	0.0019	0.21004	0.15993	0.15914	0.21686
269	TR1_2_W0001_P0159_T0001_R1_P1_K1_Ch2-Ch1.zen	20151202_SCC1gfpc_G2G1\MitoSys2\LSM\SCC1-mEGFP_G1\DE_W0001_P0053\DE_2_W0001_P0053_T0001\TR1_W0001_P0159\TR1_2_W0001_P0159_T0001_R1_P1_K1_Ch2-Ch1.zen	FA/ISS	20000	30.0	3		7	0	0	29.94	100000	2000	Scale	0	1.47	0	0.01	1.1	0	0.01	0.04	0	1	1	0	1	26.204	77.203	0	1	26.204	77.203	1.3064	2.1428	1	0.8891	0.9688	0.9281	1	0.9713	0.9855	1.1766	2.0403	0.9144	0.023641	0.017391	0.0019805	0.005932
270	TR1_2_W0001_P0159_T0001_R1_P2_K1_Ch2-Ch1.zen	20151202_SCC1gfpc_G2G1\MitoSys2\LSM\SCC1-mEGFP_G1\DE_W0001_P0053\DE_2_W0001_P0053_T0001\TR1_W0001_P0159\TR1_2_W0001_P0159_T0001_R1_P2_K1_Ch2-Ch1.zen	FA/ISS	20000	30.0	3	x	7	0	0	29.94	100000	2000	Scale	0	1.47	0	0.01	1.1	0	0.01	0.04	0	1	1	0	1	17.097	73.47	0	1	17.097	73.47	1.5604	2.4694	1	0.8293	0.9667	0.8953	1	0.9803	0.9901	1.3361	2.3689	0.8863	0.053558	0.017952000000000003	0.005342800000000001	0.0037744999999999996
271	TR1_2_W0001_P0159_T0001_R1_P3_K1_Ch2-Ch1.zen	20151202_SCC1gfpc_G2G1\MitoSys2\LSM\SCC1-mEGFP_G1\DE_W0001_P0053\DE_2_W0001_P0053_T0001\TR1_W0001_P0159\TR1_2_W0001_P0159_T0001_R1_P3_K1_Ch2-Ch1.zen	FA/ISS	20000	30.0	3		7	0	0	29.94	100000	2000	Scale	0	1.47	0	0.01	1.1	0	0.01	0.04	0	1	1	0	1	16.665	71.99	0	1	16.665	71.99	1.4343	3.0018	1	0.8249	0.9657	0.8924	1	0.9803	0.9901	1.2143	2.884	0.8835	0.019191	0.028855000000000002	0.0021236000000000002	0.007284699999999999
272	TR1_2_W0001_P0159_T0001_R1_P4_K1_Ch2-Ch1.zen	20151202_SCC1gfpc_G2G1\MitoSys2\LSM\SCC1-mEGFP_G1\DE_W0001_P0053\DE_2_W0001_P0053_T0001\TR1_W0001_P0159\TR1_2_W0001_P0159_T0001_R1_P4_K1_Ch2-Ch1.zen	FA/ISS	20000	30.0	3		7	0	0	29.94	100000	2000	Scale	0	1.47	0	0.01	1.1	0	0.01	0.04	0	1	1	0	1	2.884	1.9040000000000001	0	1	2.884	1.9040000000000001	1.7718	1.7829	1	0.2302	0.1684	0.1937	1	0.8809999999999999	0.9386	0.5624	0.331	0.1647	0.12007000000000001	0.19782	0.028482	0.25906
273	TR1_2_W0001_P0159_T0001_R1_P5_K1_Ch2-Ch1.zen	20151202_SCC1gfpc_G2G1\MitoSys2\LSM\SCC1-mEGFP_G1\DE_W0001_P0053\DE_2_W0001_P0053_T0001\TR1_W0001_P0159\TR1_2_W0001_P0159_T0001_R1_P5_K1_Ch2-Ch1.zen	FA/ISS	20000	30.0	3		7	0	0	29.94	100000	2000	Scale	0	1.47	0	0.01	1.1	0	0.01	0.04	0	1	1	0	1	1.474	1.297	0	1	1.474	1.297	1.0108	1.0509	1	0.0015	0.0233	0.0001	1	0.9111	0.9545	-0.0	0.0156	0.0001	0.19599	0.09535700000000001	0.062815	0.091153
274	TR1_2_W0001_P0151_T0001_R1_P1_K1_Ch2-Ch1.zen	20151202_SCC1gfpc_G2G1\MitoSys2\LSM\SCC1-mEGFP_G1\DE_W0001_P0055\DE_2_W0001_P0055_T0001\TR1_W0001_P0151\TR1_2_W0001_P0151_T0001_R1_P1_K1_Ch2-Ch1.zen	FA/ISS	20000	30.0	3		7	0	0	29.94	100000	2000	Scale	0	1.47	0	0.01	1.1	0	0.01	0.04	0	1	1	0	1	26.607	77.215	0	1	26.607	77.215	1.3038	1.827	1	0.8895	0.9689	0.9284	1	0.9711	0.9855	1.1753	1.7357	0.9147	0.028576	0.011145	0.0047088	0.0031103999999999997
275	TR1_2_W0001_P0151_T0001_R1_P2_K1_Ch2-Ch1.zen	20151202_SCC1gfpc_G2G1\MitoSys2\LSM\SCC1-mEGFP_G1\DE_W0001_P0055\DE_2_W0001_P0055_T0001\TR1_W0001_P0151\TR1_2_W0001_P0151_T0001_R1_P2_K1_Ch2-Ch1.zen	FA/ISS	20000	30.0	3		7	0	0	29.94	100000	2000	Scale	0	1.47	0	0.01	1.1	0	0.01	0.04	0	1	1	0	1	22.734	81.675	0	1	22.734	81.675	1.2453	1.96	1	0.8733	0.9705	0.9206	1	0.9761	0.988	1.102	1.875	0.9094	0.03472	0.012217	0.0034033	0.0047108
276	TR1_2_W0001_P0151_T0001_R1_P3_K1_Ch2-Ch1.zen	20151202_SCC1gfpc_G2G1\MitoSys2\LSM\SCC1-mEGFP_G1\DE_W0001_P0055\DE_2_W0001_P0055_T0001\TR1_W0001_P0151\TR1_2_W0001_P0151_T0001_R1_P3_K1_Ch2-Ch1.zen	FA/ISS	20000	30.0	3		7	0	0	29.94	100000	2000	Scale	0	1.47	0	0.01	1.1	0	0.01	0.04	0	1	1	0	1	31.528000000000002	106.01299999999999	0	1	31.528000000000002	106.01299999999999	1.8174	3.0874	1	0.9054	0.9764	0.9402	1	0.9746	0.9872	1.6803	2.9717	0.9281	0.02479	0.014916999999999998	0.00061871	0.005213399999999999
277	TR1_2_W0001_P0151_T0001_R1_P4_K1_Ch2-Ch1.zen	20151202_SCC1gfpc_G2G1\MitoSys2\LSM\SCC1-mEGFP_G1\DE_W0001_P0055\DE_2_W0001_P0055_T0001\TR1_W0001_P0151\TR1_2_W0001_P0151_T0001_R1_P4_K1_Ch2-Ch1.zen	FA/ISS	20000	30.000999999999998	3		7	0	0	29.94	100000	2000	Scale	0	1.47	0	0.01	1.1	0	0.01	0.04	0	1	1	0	1	1.8019999999999998	2.7880000000000003	0	1	1.8019999999999998	2.7880000000000003	1.2983	1.0174	1	0.0359	0.3661	0.1038	1	0.9493	0.9743	0.0764	0.3412	0.0992	0.25482	0.21828000000000003	0.023833	0.1528
278	TR1_2_W0001_P0151_T0001_R1_P5_K1_Ch2-Ch1.zen	20151202_SCC1gfpc_G2G1\MitoSys2\LSM\SCC1-mEGFP_G1\DE_W0001_P0055\DE_2_W0001_P0055_T0001\TR1_W0001_P0151\TR1_2_W0001_P0151_T0001_R1_P5_K1_Ch2-Ch1.zen	FA/ISS	20000	30.000999999999998	3		7	0	0	29.94	100000	2000	Scale	0	1.47	0	0.01	1.1	0	0.01	0.04	0	1	1	0	1	1.876	1.999	0	1	1.876	1.999	1.0155	1.1318	1	0.0483	0.1997	0.0941	1	0.9259	0.9622	0.0469	0.2195	0.086	0.19949	0.078878	0.10593	0.079699
279	TR1_2_W0001_P0141_T0001_R1_P1_K1_Ch2-Ch1.zen	20151202_SCC1gfpc_G2G1\MitoSys2\LSM\SCC1-mEGFP_G1\DE_W0001_P0058\DE_2_W0001_P0058_T0001\TR1_W0001_P0141\TR1_2_W0001_P0141_T0001_R1_P1_K1_Ch2-Ch1.zen	FA/ISS	20000	30.0	3		7	0	0	29.94	100000	2000	Scale	0	1.47	0	0.01	1.1	0	0.01	0.04	0	1	1	0	1	40.409	107.36399999999999	0	1	40.409	107.36399999999999	1.3151	2.1261	1	0.9274	0.978	0.9523	1	0.9687	0.9842	1.23	2.0353	0.9372	0.013616	0.011962	-4.3726e-05	0.0045328
280	TR1_2_W0001_P0141_T0001_R1_P2_K1_Ch2-Ch1.zen	20151202_SCC1gfpc_G2G1\MitoSys2\LSM\SCC1-mEGFP_G1\DE_W0001_P0058\DE_2_W0001_P0058_T0001\TR1_W0001_P0141\TR1_2_W0001_P0141_T0001_R1_P2_K1_Ch2-Ch1.zen	FA/ISS	20000	30.0	3		7	0	0	29.94	100000	2000	Scale	0	1.47	0	0.01	1.1	0	0.01	0.04	0	1	1	0	1	42.363	94.085	0	1	42.363	94.085	1.765	2.4888	1	0.9293	0.9745	0.9516	1	0.9629	0.9813	1.665	2.3617	0.9336	0.014301	0.010372	0.0015697	0.0051362
281	TR1_2_W0001_P0141_T0001_R1_P3_K1_Ch2-Ch1.zen	20151202_SCC1gfpc_G2G1\MitoSys2\LSM\SCC1-mEGFP_G1\DE_W0001_P0058\DE_2_W0001_P0058_T0001\TR1_W0001_P0141\TR1_2_W0001_P0141_T0001_R1_P3_K1_Ch2-Ch1.zen	FA/ISS	20000	30.0	3		7	0	0	29.94	100000	2000	Scale	0	1.47	0	0.01	1.1	0	0.01	0.04	0	1	1	0	1	38.2	91.281	0	1	38.2	91.281	1.5976	2.6148	1	0.9211	0.9728	0.9466	1	0.9646	0.9822	1.4927	2.4869	0.9295	0.011773	0.0074441	0.001759	0.005047600000000001
282	TR1_2_W0001_P0141_T0001_R1_P4_K1_Ch2-Ch1.zen	20151202_SCC1gfpc_G2G1\MitoSys2\LSM\SCC1-mEGFP_G1\DE_W0001_P0058\DE_2_W0001_P0058_T0001\TR1_W0001_P0141\TR1_2_W0001_P0141_T0001_R1_P4_K1_Ch2-Ch1.zen	FA/ISS	20000	30.0	3		7	0	0	29.94	100000	2000	Scale	0	1.47	0	0.01	1.1	0	0.01	0.04	0	1	1	0	1	2.3409999999999997	5.846	0	1	2.3409999999999997	5.846	1.1805	1.0726	1	0.1376	0.659	0.2989	1	0.9683	0.9840000000000001	0.1998	0.6884	0.293	0.091266	0.10344	0.018968000000000002	0.035985
283	TR1_2_W0001_P0141_T0001_R1_P5_K1_Ch2-Ch1.zen	20151202_SCC1gfpc_G2G1\MitoSys2\LSM\SCC1-mEGFP_G1\DE_W0001_P0058\DE_2_W0001_P0058_T0001\TR1_W0001_P0141\TR1_2_W0001_P0141_T0001_R1_P5_K1_Ch2-Ch1.zen	FA/ISS	20000	30.0	3		7	0	0	29.94	100000	2000	Scale	0	1.47	0	0.01	1.1	0	0.01	0.04	0	1	1	0	1	3.79	8.126	0	1	3.79	8.126	1.094	1.0253	1	0.3725	0.7474	0.5271	1	0.9631	0.9814	0.4276	0.7354	0.5157	0.08244299999999999	0.068069	0.021102000000000003	0.019252000000000002
284	TR1_2_W0001_P0133_T0001_R1_P1_K1_Ch2-Ch1.zen	20151202_SCC1gfpc_G2G1\MitoSys2\LSM\SCC1-mEGFP_G1\DE_W0001_P0060\DE_2_W0001_P0060_T0001\TR1_W0001_P0133\TR1_2_W0001_P0133_T0001_R1_P1_K1_Ch2-Ch1.zen	FA/ISS	20000	30.0	3		7	0	0	29.94	100000	2000	Scale	0	1.47	0	0.01	1.1	0	0.01	0.04	0	1	1	0	1	31.573	100.35	0	1	31.573	100.35	1.5782	2.4786	1	0.9066	0.976	0.9407	1	0.9736	0.9867	1.4555	2.3798	0.9279999999999999	0.021865	0.016641999999999997	0.0010983	0.0049365
285	TR1_2_W0001_P0133_T0001_R1_P2_K1_Ch2-Ch1.zen	20151202_SCC1gfpc_G2G1\MitoSys2\LSM\SCC1-mEGFP_G1\DE_W0001_P0060\DE_2_W0001_P0060_T0001\TR1_W0001_P0133\TR1_2_W0001_P0133_T0001_R1_P2_K1_Ch2-Ch1.zen	FA/ISS	20000	30.0	3		7	0	0	29.94	100000	2000	Scale	0	1.47	0	0.01	1.1	0	0.01	0.04	0	1	1	0	1	19.502	72.05199999999999	0	1	19.502	72.05199999999999	1.6508	2.1933	1	0.8473	0.9661	0.9047	1	0.9774	0.9886	1.4407	2.0934	0.8942	0.014402000000000002	0.0095422	0.0020878	0.0060945
286	TR1_2_W0001_P0133_T0001_R1_P3_K1_Ch2-Ch1.zen	20151202_SCC1gfpc_G2G1\MitoSys2\LSM\SCC1-mEGFP_G1\DE_W0001_P0060\DE_2_W0001_P0060_T0001\TR1_W0001_P0133\TR1_2_W0001_P0133_T0001_R1_P3_K1_Ch2-Ch1.zen	FA/ISS	20000	30.0	3		7	0	0	29.94	100000	2000	Scale	0	1.47	0	0.01	1.1	0	0.01	0.04	0	1	1	0	1	18.04	79.14399999999999	0	1	18.04	79.14399999999999	1.9319	2.4638	1	0.8372	0.9694	0.9008	1	0.9811	0.9905	1.6845	2.3654	0.8921	0.014674000000000001	0.028052999999999998	-0.0007763999999999999	0.0065758
287	TR1_2_W0001_P0133_T0001_R1_P4_K1_Ch2-Ch1.zen	20151202_SCC1gfpc_G2G1\MitoSys2\LSM\SCC1-mEGFP_G1\DE_W0001_P0060\DE_2_W0001_P0060_T0001\TR1_W0001_P0133\TR1_2_W0001_P0133_T0001_R1_P4_K1_Ch2-Ch1.zen	FA/ISS	20000	30.0	3		7	0	0	29.94	100000	2000	Scale	0	1.47	0	0.01	1.1	0	0.01	0.04	0	1	1	0	1	3.2710000000000004	4.676	0	1	3.2710000000000004	4.676	4.8364	9.2571	1	0.193	0.3347	0.2476	1	0.9285	0.9635	0.9988	2.8478	0.237	0.18214	0.13875	0.05897	0.11314
288	TR1_2_W0001_P0133_T0001_R1_P5_K1_Ch2-Ch1.zen	20151202_SCC1gfpc_G2G1\MitoSys2\LSM\SCC1-mEGFP_G1\DE_W0001_P0060\DE_2_W0001_P0060_T0001\TR1_W0001_P0133\TR1_2_W0001_P0133_T0001_R1_P5_K1_Ch2-Ch1.zen	FA/ISS	20000	30.000999999999998	3		7	0	0	29.94	100000	2000	Scale	0	1.47	0	0.01	1.1	0	0.01	0.04	0	1	1	0	1	2.233	6.165	0	1	2.233	6.165	1.0411	0.9522	1	0.1161	0.6733	0.2751	1	0.9711	0.9855	0.1238	0.6098	0.2702	0.11888	0.2179	0.0095309	0.074278
289	TR1_2_W0001_P0169_T0001_R1_P1_K1_Ch2-Ch1.zen	20151202_SCC1gfpc_G2G1\MitoSys2\LSM\SCC1-mEGFP_G1\DE_W0001_P0061\DE_2_W0001_P0061_T0001\TR1_W0001_P0169\TR1_2_W0001_P0169_T0001_R1_P1_K1_Ch2-Ch1.zen	FA/ISS	20000	30.0	3		7	0	0	29.94	100000	2000	Scale	0	1.47	0	0.01	1.1	0	0.01	0.04	0	1	1	0	1	23.949	105.962	0	1	23.949	105.962	1.6755	2.6054	1	0.8756	0.977	0.9249	1	0.9812	0.9905	1.5036	2.5206	0.9161	0.021931	0.02489	0.0028986999999999997	0.004757899999999999
290	TR1_2_W0001_P0169_T0001_R1_P2_K1_Ch2-Ch1.zen	20151202_SCC1gfpc_G2G1\MitoSys2\LSM\SCC1-mEGFP_G1\DE_W0001_P0061\DE_2_W0001_P0061_T0001\TR1_W0001_P0169\TR1_2_W0001_P0169_T0001_R1_P2_K1_Ch2-Ch1.zen	FA/ISS	20000	30.0	3		7	0	0	29.94	100000	2000	Scale	0	1.47	0	0.01	1.1	0	0.01	0.04	0	1	1	0	1	20.555	104.89399999999999	0	1	20.555	104.89399999999999	1.8745	2.7715	1	0.8575	0.9771	0.9153	1	0.9835	0.9917	1.6645	2.6874	0.9076	0.02486	0.020587	0.0013275000000000001	0.0043108
291	TR1_2_W0001_P0169_T0001_R1_P3_K1_Ch2-Ch1.zen	20151202_SCC1gfpc_G2G1\MitoSys2\LSM\SCC1-mEGFP_G1\DE_W0001_P0061\DE_2_W0001_P0061_T0001\TR1_W0001_P0169\TR1_2_W0001_P0169_T0001_R1_P3_K1_Ch2-Ch1.zen	FA/ISS	20000	30.0	3		7	0	0	29.94	100000	2000	Scale	0	1.47	0	0.01	1.1	0	0.01	0.04	0	1	1	0	1	23.795	143.495	0	1	23.795	143.495	1.3728	2.002	1	0.8767	0.9835	0.9286	1	0.9863	0.9931	1.2233	1.953	0.9221	0.020531	0.013327	0.0012411	0.0024701999999999997
292	TR1_2_W0001_P0169_T0001_R1_P4_K1_Ch2-Ch1.zen	20151202_SCC1gfpc_G2G1\MitoSys2\LSM\SCC1-mEGFP_G1\DE_W0001_P0061\DE_2_W0001_P0061_T0001\TR1_W0001_P0169\TR1_2_W0001_P0169_T0001_R1_P4_K1_Ch2-Ch1.zen	FA/ISS	20000	30.0	3		7	0	0	29.94	100000	2000	Scale	0	1.47	0	0.01	1.1	0	0.01	0.04	0	1	1	0	1	3.259	18.503	0	1	3.259	18.503	1.2021	0.9751	1	0.298	0.8842	0.512	1	0.986	0.993	0.40399999999999997	0.8464	0.5082	0.039405	0.16378	0.0012443	0.024431
293	TR1_2_W0001_P0169_T0001_R1_P5_K1_Ch2-Ch1.zen	20151202_SCC1gfpc_G2G1\MitoSys2\LSM\SCC1-mEGFP_G1\DE_W0001_P0061\DE_2_W0001_P0061_T0001\TR1_W0001_P0169\TR1_2_W0001_P0169_T0001_R1_P5_K1_Ch2-Ch1.zen	FA/ISS	20000	30.002	3		7	0	0	29.94	100000	2000	Scale	0	1.47	0	0.01	1.1	0	0.01	0.04	0	1	1	0	1	1.676	1.8090000000000002	0	1	1.676	1.8090000000000002	1.1042	1.0719	1	0.0167	0.1513	0.0458	1	0.9273	0.963	0.0233	0.1433	0.0416	0.20838	0.14227	0.076317	0.10525999999999999
294	TR1_2_W0001_P0177_T0001_R1_P1_K1_Ch2-Ch1.zen	20151202_SCC1gfpc_G2G1\MitoSys2\LSM\SCC1-mEGFP_G1\DE_W0001_P0063\DE_2_W0001_P0063_T0001\TR1_W0001_P0177\TR1_2_W0001_P0177_T0001_R1_P1_K1_Ch2-Ch1.zen	FA/ISS	20000	30.0	3		7	0	0	29.94	100000	2000	Scale	0	1.47	0	0.01	1.1	0	0.01	0.04	0	1	1	0	1	24.256999999999998	91.37700000000001	0	1	24.256999999999998	91.37700000000001	1.7103	1.9757	1	0.8782	0.975	0.9253	1	0.9786	0.9893	1.541	1.8984	0.9152	0.025431	0.020522	0.0021284000000000003	0.0059163
295	TR1_2_W0001_P0177_T0001_R1_P2_K1_Ch2-Ch1.zen	20151202_SCC1gfpc_G2G1\MitoSys2\LSM\SCC1-mEGFP_G1\DE_W0001_P0063\DE_2_W0001_P0063_T0001\TR1_W0001_P0177\TR1_2_W0001_P0177_T0001_R1_P2_K1_Ch2-Ch1.zen	FA/ISS	20000	30.0	3		7	0	0	29.94	100000	2000	Scale	0	1.47	0	0.01	1.1	0	0.01	0.04	0	1	1	0	1	14.659	102.303	0	1	14.659	102.303	1.7841	2.4343	1	0.8041	0.9769	0.8862	1	0.9882	0.9941	1.5031	2.3678	0.8809	0.020311000000000003	0.035003	0.00124	0.005184899999999999
296	TR1_2_W0001_P0177_T0001_R1_P3_K1_Ch2-Ch1.zen	20151202_SCC1gfpc_G2G1\MitoSys2\LSM\SCC1-mEGFP_G1\DE_W0001_P0063\DE_2_W0001_P0063_T0001\TR1_W0001_P0177\TR1_2_W0001_P0177_T0001_R1_P3_K1_Ch2-Ch1.zen	FA/ISS	20000	30.0	3		7	0	0	29.94	100000	2000	Scale	0	1.47	0	0.01	1.1	0	0.01	0.04	0	1	1	0	1	28.778000000000002	140.472	0	1	28.778000000000002	140.472	1.9099	2.8623	1	0.8976	0.9827	0.9392	1	0.9826	0.9913	1.7578	2.7843	0.9309	0.024078	0.017718	0.00088044	0.0034604999999999996
297	TR1_2_W0001_P0177_T0001_R1_P4_K1_Ch2-Ch1.zen	20151202_SCC1gfpc_G2G1\MitoSys2\LSM\SCC1-mEGFP_G1\DE_W0001_P0063\DE_2_W0001_P0063_T0001\TR1_W0001_P0177\TR1_2_W0001_P0177_T0001_R1_P4_K1_Ch2-Ch1.zen	FA/ISS	20000	30.0	3		7	0	0	29.94	100000	2000	Scale	0	1.47	0	0.01	1.1	0	0.01	0.04	0	1	1	0	1	2.508	1.7590000000000001	0	1	2.508	1.7590000000000001	1.0897	1.1733	1	0.1704	0.1388	0.1534	1	0.8889	0.9428	0.2049	0.15	0.1299	0.12680999999999998	0.068502	0.11327999999999999	0.096728
298	TR1_2_W0001_P0177_T0001_R1_P5_K1_Ch2-Ch1.zen	20151202_SCC1gfpc_G2G1\MitoSys2\LSM\SCC1-mEGFP_G1\DE_W0001_P0063\DE_2_W0001_P0063_T0001\TR1_W0001_P0177\TR1_2_W0001_P0177_T0001_R1_P5_K1_Ch2-Ch1.zen	FA/ISS	20000	30.0	3		7	0	0	29.94	100000	2000	Scale	0	1.47	0	0.01	1.1	0	0.01	0.04	0	1	1	0	1	6.225	41.45	0	1	6.225	41.45	1.1281	1.3118	1	0.5814	0.9464	0.7417	1	0.9879	0.9939	0.6778	1.2344	0.737	0.042913	0.028908	0.00060677	0.0068539000000000004
299	TR1_2_W0001_P0180_T0001_R1_P1_K1_Ch2-Ch1.zen	20151202_SCC1gfpc_G2G1\MitoSys2\LSM\SCC1-mEGFP_G1\DE_W0001_P0064\DE_2_W0001_P0064_T0001\TR1_W0001_P0180\TR1_2_W0001_P0180_T0001_R1_P1_K1_Ch2-Ch1.zen	FA/ISS	20000	30.0	3		7	0	0	29.94	100000	2000	Scale	0	1.47	0	0.01	1.1	0	0.01	0.04	0	1	1	0	1	33.379	181.005	0	1	33.379	181.005	1.7092	1.9138	1	0.9096	0.9867	0.9473	1	0.9848	0.9924	1.5843	1.8655	0.9401	0.014421000000000002	0.0055406000000000006	0.0025570000000000002	0.0027565000000000003
300	TR1_2_W0001_P0180_T0001_R1_P2_K1_Ch2-Ch1.zen	20151202_SCC1gfpc_G2G1\MitoSys2\LSM\SCC1-mEGFP_G1\DE_W0001_P0064\DE_2_W0001_P0064_T0001\TR1_W0001_P0180\TR1_2_W0001_P0180_T0001_R1_P2_K1_Ch2-Ch1.zen	FA/ISS	20000	30.0	3		7	0	0	29.94	100000	2000	Scale	0	1.47	0	0.01	1.1	0	0.01	0.04	0	1	1	0	1	18.17	104.21700000000001	0	1	18.17	104.21700000000001	2.8051	3.0037	1	0.8159	0.976	0.8918	1	0.9864	0.9932	2.4091	2.9135	0.8856	0.0070917	0.03053	-0.00015501	0.0050813
301	TR1_2_W0001_P0180_T0001_R1_P3_K1_Ch2-Ch1.zen	20151202_SCC1gfpc_G2G1\MitoSys2\LSM\SCC1-mEGFP_G1\DE_W0001_P0064\DE_2_W0001_P0064_T0001\TR1_W0001_P0180\TR1_2_W0001_P0180_T0001_R1_P3_K1_Ch2-Ch1.zen	FA/ISS	20000	30.0	3		7	0	0	29.94	100000	2000	Scale	0	1.47	0	0.01	1.1	0	0.01	0.04	0	1	1	0	1	28.115	145.778	0	1	28.115	145.778	1.8878	2.1533	1	0.8939	0.9839	0.9378	1	0.9843	0.9921	1.7308	2.095	0.9303	0.016899	0.011879	0.00094527	0.002522
302	TR1_2_W0001_P0180_T0001_R1_P4_K1_Ch2-Ch1.zen	20151202_SCC1gfpc_G2G1\MitoSys2\LSM\SCC1-mEGFP_G1\DE_W0001_P0064\DE_2_W0001_P0064_T0001\TR1_W0001_P0180\TR1_2_W0001_P0180_T0001_R1_P4_K1_Ch2-Ch1.zen	FA/ISS	20000	30.0	3		7	0	0	29.94	100000	2000	Scale	0	1.47	0	0.01	1.1	0	0.01	0.04	0	1	1	0	1	1.933	1.26	0	1	1.933	1.26	1.0403	1.0324	1	0.0596	0.0219	0.03	1	0.8802	0.9381	0.0604	0.0036	0.0154	0.20427	0.18597	0.092587	0.37198000000000003
303	TR1_2_W0001_P0180_T0001_R1_P5_K1_Ch2-Ch1.zen	20151202_SCC1gfpc_G2G1\MitoSys2\LSM\SCC1-mEGFP_G1\DE_W0001_P0064\DE_2_W0001_P0064_T0001\TR1_W0001_P0180\TR1_2_W0001_P0180_T0001_R1_P5_K1_Ch2-Ch1.zen	FA/ISS	20000	30.0	3	x	7	0	0	29.94	100000	2000	Scale	0	1.47	0	0.01	1.1	0	0.01	0.04	0	1	1	0	1	2.3080000000000003	5.051	0	1	2.3080000000000003	5.051	1.0651	0.9390000000000001	1	0.1309	0.6116	0.282	1	0.9638	0.9817	0.1528	0.5358	0.2753	0.12804000000000001	0.097924	0.011675	0.04348
304	TR1_2_W0001_P0183_T0001_R1_P1_K1_Ch2-Ch1.zen	20151202_SCC1gfpc_G2G1\MitoSys2\LSM\SCC1-mEGFP_G1\DE_W0001_P0065\DE_2_W0001_P0065_T0001\TR1_W0001_P0183\TR1_2_W0001_P0183_T0001_R1_P1_K1_Ch2-Ch1.zen	FA/ISS	20000	30.0	3		7	0	0	29.94	100000	2000	Scale	0	1.47	0	0.01	1.1	0	0.01	0.04	0	1	1	0	1	29.976	135.89	0	1	29.976	135.89	2.0614	2.2775	1	0.8999	0.9825	0.9402	1	0.982	0.991	1.9035	2.2082	0.9317	0.016746	0.013562000000000001	0.00047585	0.0036710000000000002
305	TR1_2_W0001_P0183_T0001_R1_P2_K1_Ch2-Ch1.zen	20151202_SCC1gfpc_G2G1\MitoSys2\LSM\SCC1-mEGFP_G1\DE_W0001_P0065\DE_2_W0001_P0065_T0001\TR1_W0001_P0183\TR1_2_W0001_P0183_T0001_R1_P2_K1_Ch2-Ch1.zen	FA/ISS	20000	30.0	3	x	7	0	0	29.94	100000	2000	Scale	0	1.47	0	0.01	1.1	0	0.01	0.04	0	1	1	0	1	14.614	118.516	0	1	14.614	118.516	1.8378	2.4773	1	0.8001	0.9796	0.8851	1	0.9898	0.9949	1.5418	2.418	0.8805	0.0089041	0.026646	0.00075558	0.0028318
306	TR1_2_W0001_P0183_T0001_R1_P3_K1_Ch2-Ch1.zen	20151202_SCC1gfpc_G2G1\MitoSys2\LSM\SCC1-mEGFP_G1\DE_W0001_P0065\DE_2_W0001_P0065_T0001\TR1_W0001_P0183\TR1_2_W0001_P0183_T0001_R1_P3_K1_Ch2-Ch1.zen	FA/ISS	20000	30.0	3		7	0	0	29.94	100000	2000	Scale	0	1.47	0	0.01	1.1	0	0.01	0.04	0	1	1	0	1	30.651999999999997	128.525	0	1	30.651999999999997	128.525	1.5532	2.0553	1	0.9034	0.9819	0.9418	1	0.9806	0.9903	1.4272	1.9916	0.9326	0.014784	0.014828999999999998	0.00033745	0.0034584000000000004
307	TR1_2_W0001_P0183_T0001_R1_P4_K1_Ch2-Ch1.zen	20151202_SCC1gfpc_G2G1\MitoSys2\LSM\SCC1-mEGFP_G1\DE_W0001_P0065\DE_2_W0001_P0065_T0001\TR1_W0001_P0183\TR1_2_W0001_P0183_T0001_R1_P4_K1_Ch2-Ch1.zen	FA/ISS	20000	30.0	3		7	0	0	29.94	100000	2000	Scale	0	1.47	0	0.01	1.1	0	0.01	0.04	0	1	1	0	1	1.734	1.3980000000000001	0	1	1.734	1.3980000000000001	0.9603	1.0	1	0.0237	0.0455	0.0316	1	0.9032	0.9504	0.0161	0.0264	0.0241	0.2081	0.16126	0.077711	0.14134000000000002
308	TR1_2_W0001_P0183_T0001_R1_P5_K1_Ch2-Ch1.zen	20151202_SCC1gfpc_G2G1\MitoSys2\LSM\SCC1-mEGFP_G1\DE_W0001_P0065\DE_2_W0001_P0065_T0001\TR1_W0001_P0183\TR1_2_W0001_P0183_T0001_R1_P5_K1_Ch2-Ch1.zen	FA/ISS	20000	30.002	3	x	7	0	0	29.94	100000	2000	Scale	0	1.47	0	0.01	1.1	0	0.01	0.04	0	1	1	0	1	0.72	0.99	0	1	0.72	0.99	1.0431	1.0401	1	1.1148	0.0141	0.1228	1	0.9427	0.9709	1.0681	0.0157	0.1534	0.063173	0.15729	0.11478	0.10036
309	TR1_2_W0001_P0001_T0001_R1_P1_K1_Ch2-Ch1.zen	20151202_SCC1gfpc_G2G1\MitoSys2\LSM\SCC1-mEGFP_G2\DE_W0001_P0001\DE_2_W0001_P0001_T0001\TR1_W0001_P0001\TR1_2_W0001_P0001_T0001_R1_P1_K1_Ch2-Ch1.zen	FA/ISS	20000	30.0	3		7	0	0	29.94	100000	2000	Scale	0	1.47	0	0.01	1.1	0	0.01	0.04	0	1	1	0	1	17.218	130.572	0	1	17.218	130.572	1.9535	2.2665	1	0.8285	0.9817	0.9017	1	0.9892	0.9946	1.6893	2.2119999999999997	0.8968	0.040069	0.033513	0.0025357	0.0044919
310	TR1_2_W0001_P0001_T0001_R1_P2_K1_Ch2-Ch1.zen	20151202_SCC1gfpc_G2G1\MitoSys2\LSM\SCC1-mEGFP_G2\DE_W0001_P0001\DE_2_W0001_P0001_T0001\TR1_W0001_P0001\TR1_2_W0001_P0001_T0001_R1_P2_K1_Ch2-Ch1.zen	FA/ISS	20000	30.0	3		7	0	0	29.94	100000	2000	Scale	0	1.47	0	0.01	1.1	0	0.01	0.04	0	1	1	0	1	19.838	175.308	0	1	19.838	175.308	2.0601	2.9441	1	0.8491	0.9854	0.9146	1	0.9903	0.9951	1.8198	2.8876	0.9101	0.037823	0.021991999999999998	0.0038099	0.0022817
311	TR1_2_W0001_P0001_T0001_R1_P3_K1_Ch2-Ch1.zen	20151202_SCC1gfpc_G2G1\MitoSys2\LSM\SCC1-mEGFP_G2\DE_W0001_P0001\DE_2_W0001_P0001_T0001\TR1_W0001_P0001\TR1_2_W0001_P0001_T0001_R1_P3_K1_Ch2-Ch1.zen	FA/ISS	20000	30.0	3		7	0	0	29.94	100000	2000	Scale	0	1.47	0	0.01	1.1	0	0.01	0.04	0	1	1	0	1	20.673000000000002	161.304	0	1	20.673000000000002	161.304	1.7956	2.9198	1	0.8561	0.9843	0.9179	1	0.9890000000000001	0.9945	1.5864	2.8599	0.9128	0.034015	0.024114	0.002691	0.0033729
312	TR1_2_W0001_P0001_T0001_R1_P4_K1_Ch2-Ch1.zen	20151202_SCC1gfpc_G2G1\MitoSys2\LSM\SCC1-mEGFP_G2\DE_W0001_P0001\DE_2_W0001_P0001_T0001\TR1_W0001_P0001\TR1_2_W0001_P0001_T0001_R1_P4_K1_Ch2-Ch1.zen	FA/ISS	20000	30.0	3		7	0	0	29.94	100000	2000	Scale	0	1.47	0	0.01	1.1	0	0.01	0.04	0	1	1	0	1	1.5730000000000002	2.015	0	1	1.5730000000000002	2.015	0.9872	1.0705	1	0.0051	0.204	0.0299	1	0.9381	0.9686	0.0035	0.2057	0.0277	0.24506999999999998	0.10437	0.064471	0.085966
313	TR1_2_W0001_P0001_T0001_R1_P5_K1_Ch2-Ch1.zen	20151202_SCC1gfpc_G2G1\MitoSys2\LSM\SCC1-mEGFP_G2\DE_W0001_P0001\DE_2_W0001_P0001_T0001\TR1_W0001_P0001\TR1_2_W0001_P0001_T0001_R1_P5_K1_Ch2-Ch1.zen	FA/ISS	20000	30.0	3	x	7	0	0	29.94	100000	2000	Scale	0	1.47	0	0.01	1.1	0	0.01	0.04	0	1	1	0	1	2.843	11.732999999999999	0	1	2.843	11.732999999999999	1.0083	1.0328	1	0.22699999999999998	0.8202	0.4269	1	0.9808	0.9903	0.2209	0.8317	0.4223	0.061741	0.13257	0.012193	0.028135000000000004
314	TR1_2_W0001_P0011_T0001_R1_P1_K1_Ch2-Ch1.zen	20151202_SCC1gfpc_G2G1\MitoSys2\LSM\SCC1-mEGFP_G2\DE_W0001_P0001\DE_2_W0001_P0001_T0002\TR1_W0001_P0011\TR1_2_W0001_P0011_T0001_R1_P1_K1_Ch2-Ch1.zen	FA/ISS	20000	30.0	3		7	0	0	29.94	100000	2000	Scale	0	1.47	0	0.01	1.1	0	0.01	0.04	0	1	1	0	1	32.122	150.298	0	1	32.122	150.298	1.4432	2.0126	1	0.909	0.9846	0.9461	1	0.9824	0.9912	1.3306	1.9581	0.9377	0.015719	0.015929	0.0032363	0.0036114000000000003
315	TR1_2_W0001_P0011_T0001_R1_P2_K1_Ch2-Ch1.zen	20151202_SCC1gfpc_G2G1\MitoSys2\LSM\SCC1-mEGFP_G2\DE_W0001_P0001\DE_2_W0001_P0001_T0002\TR1_W0001_P0011\TR1_2_W0001_P0011_T0001_R1_P2_K1_Ch2-Ch1.zen	FA/ISS	20000	30.0	3		7	0	0	29.94	100000	2000	Scale	0	1.47	0	0.01	1.1	0	0.01	0.04	0	1	1	0	1	18.438	96.92	0	1	18.438	96.92	1.3435	1.9515	1	0.8436	0.9759	0.9073	1	0.9843	0.9921	1.1569	1.8885	0.9001	0.027038	0.025071	0.0013997	0.0054457
316	TR1_2_W0001_P0011_T0001_R1_P3_K1_Ch2-Ch1.zen	20151202_SCC1gfpc_G2G1\MitoSys2\LSM\SCC1-mEGFP_G2\DE_W0001_P0001\DE_2_W0001_P0001_T0002\TR1_W0001_P0011\TR1_2_W0001_P0011_T0001_R1_P3_K1_Ch2-Ch1.zen	FA/ISS	20000	30.0	3		7	0	0	29.94	100000	2000	Scale	0	1.47	0	0.01	1.1	0	0.01	0.04	0	1	1	0	1	22.138	111.53200000000001	0	1	22.138	111.53200000000001	1.8319	2.0506	1	0.8599	0.9779	0.9169	1	0.9839	0.9919	1.6255	1.984	0.9094	0.030938999999999998	0.0080518	0.005921	0.0047125
317	TR1_2_W0001_P0011_T0001_R1_P4_K1_Ch2-Ch1.zen	20151202_SCC1gfpc_G2G1\MitoSys2\LSM\SCC1-mEGFP_G2\DE_W0001_P0001\DE_2_W0001_P0001_T0002\TR1_W0001_P0011\TR1_2_W0001_P0011_T0001_R1_P4_K1_Ch2-Ch1.zen	FA/ISS	20000	30.0	3		7	0	0	29.94	100000	2000	Scale	0	1.47	0	0.01	1.1	0	0.01	0.04	0	1	1	0	1	2.8689999999999998	2.803	0	1	2.8689999999999998	2.803	1.2671	1.1563	1	0.23399999999999999	0.3661	0.2912	1	0.9199	0.9591	0.3504	0.3971	0.2715	0.09564099999999999	0.13685	0.035844	0.10499000000000001
318	TR1_2_W0001_P0011_T0001_R1_P5_K1_Ch2-Ch1.zen	20151202_SCC1gfpc_G2G1\MitoSys2\LSM\SCC1-mEGFP_G2\DE_W0001_P0001\DE_2_W0001_P0001_T0002\TR1_W0001_P0011\TR1_2_W0001_P0011_T0001_R1_P5_K1_Ch2-Ch1.zen	FA/ISS	20000	30.0	3		7	0	0	29.94	100000	2000	Scale	0	1.47	0	0.01	1.1	0	0.01	0.04	0	1	1	0	1	3.946	12.732000000000001	0	1	3.946	12.732000000000001	0.9979	0.8715	1	0.3888	0.8329	0.5686	1	0.9754	0.9876	0.3851	0.6942	0.5609	0.06542200000000001	0.056104999999999995	0.010742	0.014591
319	TR1_2_W0001_P0021_T0001_R1_P1_K1_Ch2-Ch1.zen	20151202_SCC1gfpc_G2G1\MitoSys2\LSM\SCC1-mEGFP_G2\DE_W0001_P0001\DE_2_W0001_P0001_T0003\TR1_W0001_P0021\TR1_2_W0001_P0021_T0001_R1_P1_K1_Ch2-Ch1.zen	FA/ISS	20000	30.0	3		7	0	0	29.94	100000	2000	Scale	0	1.47	0	0.01	1.1	0	0.01	0.04	0	1	1	0	1	28.078000000000003	89.421	0	1	28.078000000000003	89.421	2.3092	2.4227	1	0.8886	0.9733	0.93	1	0.975	0.9874	2.1147	2.3167	0.9181	0.024782	0.020672	0.0019896000000000002	0.005430399999999999
320	TR1_2_W0001_P0021_T0001_R1_P2_K1_Ch2-Ch1.zen	20151202_SCC1gfpc_G2G1\MitoSys2\LSM\SCC1-mEGFP_G2\DE_W0001_P0001\DE_2_W0001_P0001_T0003\TR1_W0001_P0021\TR1_2_W0001_P0021_T0001_R1_P2_K1_Ch2-Ch1.zen	FA/ISS	20000	30.0	3		7	0	0	29.94	100000	2000	Scale	0	1.47	0	0.01	1.1	0	0.01	0.04	0	1	1	0	1	28.533	85.66	0	1	28.533	85.66	2.0834	2.2996	1	0.8906	0.9719	0.9303	1	0.9733	0.9866	1.9053	2.1932	0.9176	0.022392	0.012537999999999999	0.0011283	0.004893
321	TR1_2_W0001_P0021_T0001_R1_P3_K1_Ch2-Ch1.zen	20151202_SCC1gfpc_G2G1\MitoSys2\LSM\SCC1-mEGFP_G2\DE_W0001_P0001\DE_2_W0001_P0001_T0003\TR1_W0001_P0021\TR1_2_W0001_P0021_T0001_R1_P3_K1_Ch2-Ch1.zen	FA/ISS	20000	30.0	3		7	0	0	29.94	100000	2000	Scale	0	1.47	0	0.01	1.1	0	0.01	0.04	0	1	1	0	1	20.711	67.419	0	1	20.711	67.419	1.5413	2.0914	1	0.8564	0.9656	0.9093	1	0.9751	0.9875	1.3526	1.9923	0.8977	0.028214	0.021711	0.0024953	0.005383
322	TR1_2_W0001_P0021_T0001_R1_P4_K1_Ch2-Ch1.zen	20151202_SCC1gfpc_G2G1\MitoSys2\LSM\SCC1-mEGFP_G2\DE_W0001_P0001\DE_2_W0001_P0001_T0003\TR1_W0001_P0021\TR1_2_W0001_P0021_T0001_R1_P4_K1_Ch2-Ch1.zen	FA/ISS	20000	30.0	3	x	7	0	0	29.94	100000	2000	Scale	0	1.47	0	0.01	1.1	0	0.01	0.04	0	1	1	0	1	0.8270000000000001	0.929	0	1	0.8270000000000001	0.929	1.0603	1.0487	1	0.6147	0.0363	0.1473	1	0.9301	0.9644	0.5667	0.0395	0.1751	0.011526999999999999	0.21224	0.15267	0.19059
323	TR1_2_W0001_P0021_T0001_R1_P5_K1_Ch2-Ch1.zen	20151202_SCC1gfpc_G2G1\MitoSys2\LSM\SCC1-mEGFP_G2\DE_W0001_P0001\DE_2_W0001_P0001_T0003\TR1_W0001_P0021\TR1_2_W0001_P0021_T0001_R1_P5_K1_Ch2-Ch1.zen	FA/ISS	20000	30.0	3		7	0	0	29.94	100000	2000	Scale	0	1.47	0	0.01	1.1	0	0.01	0.04	0	1	1	0	1	3.737	10.889000000000001	0	1	3.737	10.889000000000001	1.0212	0.8669	1	0.3595	0.8016	0.5354	1	0.9723	0.9861	0.3657	0.6568	0.5271	0.072527	0.12652	0.0044078	0.039722
324	TR1_2_W0001_P0033_T0001_R1_P1_K1_Ch2-Ch1.zen	20151202_SCC1gfpc_G2G1\MitoSys2\LSM\SCC1-mEGFP_G2\DE_W0001_P0001\DE_2_W0001_P0001_T0004\TR1_W0001_P0033\TR1_2_W0001_P0033_T0001_R1_P1_K1_Ch2-Ch1.zen	FA/ISS	20000	30.0	3		7	0	0	29.94	100000	2000	Scale	0	1.47	0	0.01	1.1	0	0.01	0.04	0	1	1	0	1	30.784000000000002	83.287	0	1	30.784000000000002	83.287	2.2853	2.7445	1	0.8986	0.9707	0.9339	1	0.9701	0.985	2.1106	2.612	0.9197	0.018135	0.010978	0.0032551000000000004	0.0047475
325	TR1_2_W0001_P0033_T0001_R1_P2_K1_Ch2-Ch1.zen	20151202_SCC1gfpc_G2G1\MitoSys2\LSM\SCC1-mEGFP_G2\DE_W0001_P0001\DE_2_W0001_P0001_T0004\TR1_W0001_P0033\TR1_2_W0001_P0033_T0001_R1_P2_K1_Ch2-Ch1.zen	FA/ISS	20000	30.0	3		7	0	0	29.94	100000	2000	Scale	0	1.47	0	0.01	1.1	0	0.01	0.04	0	1	1	0	1	17.383	64.35600000000001	0	1	17.383	64.35600000000001	1.5389	1.9422	1	0.8338	0.9643	0.8966	1	0.9781	0.9890000000000001	1.3233	1.8502	0.8866	0.017606	0.024096	0.0025945	0.0046698
326	TR1_2_W0001_P0033_T0001_R1_P3_K1_Ch2-Ch1.zen	20151202_SCC1gfpc_G2G1\MitoSys2\LSM\SCC1-mEGFP_G2\DE_W0001_P0001\DE_2_W0001_P0001_T0004\TR1_W0001_P0033\TR1_2_W0001_P0033_T0001_R1_P3_K1_Ch2-Ch1.zen	FA/ISS	20000	30.0	3		7	0	0	29.94	100000	2000	Scale	0	1.47	0	0.01	1.1	0	0.01	0.04	0	1	1	0	1	34.906	113.39399999999999	0	1	34.906	113.39399999999999	1.6533	2.2889	1	0.9136	0.9785	0.9455	1	0.9745	0.9872	1.5353	2.2007	0.9332	0.011651	0.007358	0.0010249	0.0024305
327	TR1_2_W0001_P0033_T0001_R1_P4_K1_Ch2-Ch1.zen	20151202_SCC1gfpc_G2G1\MitoSys2\LSM\SCC1-mEGFP_G2\DE_W0001_P0001\DE_2_W0001_P0001_T0004\TR1_W0001_P0033\TR1_2_W0001_P0033_T0001_R1_P4_K1_Ch2-Ch1.zen	FA/ISS	20000	30.0	3		7	0	0	29.94	100000	2000	Scale	0	1.47	0	0.01	1.1	0	0.01	0.04	0	1	1	0	1	6.105	13.401	0	1	6.105	13.401	1.0887	0.8332	1	0.5709	0.8403	0.6922	1	0.9638	0.9817	0.6339	0.6547	0.6784	0.049072000000000005	0.08732000000000001	0.0068043999999999995	0.035974
328	TR1_2_W0001_P0033_T0001_R1_P5_K1_Ch2-Ch1.zen	20151202_SCC1gfpc_G2G1\MitoSys2\LSM\SCC1-mEGFP_G2\DE_W0001_P0001\DE_2_W0001_P0001_T0004\TR1_W0001_P0033\TR1_2_W0001_P0033_T0001_R1_P5_K1_Ch2-Ch1.zen	FA/ISS	20000	30.0	3		7	0	0	29.94	100000	2000	Scale	0	1.47	0	0.01	1.1	0	0.01	0.04	0	1	1	0	1	2.7889999999999997	1.75	0	1	2.7889999999999997	1.75	1.0996	1.1414	1	0.2217	0.135	0.1719	1	0.8757	0.9358	0.2637	0.1264	0.1417	0.1522	0.09994199999999999	0.082996	0.15818
329	TR1_2_W0001_P0002_T0001_R1_P1_K1_Ch2-Ch1.zen	20151202_SCC1gfpc_G2G1\MitoSys2\LSM\SCC1-mEGFP_G2\DE_W0002_P0001\DE_2_W0002_P0001_T0001\TR1_W0001_P0002\TR1_2_W0001_P0002_T0001_R1_P1_K1_Ch2-Ch1.zen	FA/ISS	20000	30.0	3		7	0	0	29.94	100000	2000	Scale	0	1.47	0	0.01	1.1	0	0.01	0.04	0	1	1	0	1	25.267	111.305	0	1	25.267	111.305	1.9593	2.7268	1	0.8767	0.978	0.9259	1	0.9816	0.9907	1.7659	2.6401	0.9172	0.022847	0.021656	0.00036034	0.0045113
330	TR1_2_W0001_P0002_T0001_R1_P2_K1_Ch2-Ch1.zen	20151202_SCC1gfpc_G2G1\MitoSys2\LSM\SCC1-mEGFP_G2\DE_W0002_P0001\DE_2_W0002_P0001_T0001\TR1_W0001_P0002\TR1_2_W0001_P0002_T0001_R1_P2_K1_Ch2-Ch1.zen	FA/ISS	20000	30.0	3		7	0	0	29.94	100000	2000	Scale	0	1.47	0	0.01	1.1	0	0.01	0.04	0	1	1	0	1	20.755	89.411	0	1	20.755	89.411	1.6269999999999998	2.5789	1	0.8573	0.9723	0.9129	1	0.9803	0.9901	1.4336	2.4843	0.9038	0.032721	0.017412999999999998	0.0028842	0.0041463
331	TR1_2_W0001_P0002_T0001_R1_P3_K1_Ch2-Ch1.zen	20151202_SCC1gfpc_G2G1\MitoSys2\LSM\SCC1-mEGFP_G2\DE_W0002_P0001\DE_2_W0002_P0001_T0001\TR1_W0001_P0002\TR1_2_W0001_P0002_T0001_R1_P3_K1_Ch2-Ch1.zen	FA/ISS	20000	30.0	3		7	0	0	29.94	100000	2000	Scale	0	1.47	0	0.01	1.1	0	0.01	0.04	0	1	1	0	1	13.157	81.57600000000001	0	1	13.157	81.57600000000001	1.5243	2.6408	1	0.7807	0.9703	0.8701	1	0.9865	0.9932	1.2368	2.5553	0.8642	0.033729	0.028999	0.0027897	0.0054753
332	TR1_2_W0001_P0002_T0001_R1_P4_K1_Ch2-Ch1.zen	20151202_SCC1gfpc_G2G1\MitoSys2\LSM\SCC1-mEGFP_G2\DE_W0002_P0001\DE_2_W0002_P0001_T0001\TR1_W0001_P0002\TR1_2_W0001_P0002_T0001_R1_P4_K1_Ch2-Ch1.zen	FA/ISS	20000	30.0	3		7	0	0	29.94	100000	2000	Scale	0	1.47	0	0.01	1.1	0	0.01	0.04	0	1	1	0	1	1.883	2.103	0	1	1.883	2.103	0.9903	1.2722	1	0.0542	0.2223	0.0968	1	0.9289	0.9638	0.0347	0.2977	0.0891	0.2193	0.29635	0.07357000000000001	0.25477
333	TR1_2_W0001_P0002_T0001_R1_P5_K1_Ch2-Ch1.zen	20151202_SCC1gfpc_G2G1\MitoSys2\LSM\SCC1-mEGFP_G2\DE_W0002_P0001\DE_2_W0002_P0001_T0001\TR1_W0001_P0002\TR1_2_W0001_P0002_T0001_R1_P5_K1_Ch2-Ch1.zen	FA/ISS	20000	30.000999999999998	3		7	0	0	29.94	100000	2000	Scale	0	1.47	0	0.01	1.1	0	0.01	0.04	0	1	1	0	1	2.035	2.061	0	1	2.035	2.061	1.0298	1.0368	1	0.0761	0.2146	0.1267	1	0.9224	0.9604	0.0812	0.1903	0.1159	0.21875999999999998	0.12793	0.064131	0.12212999999999999
334	TR1_2_W0001_P0012_T0001_R1_P1_K1_Ch2-Ch1.zen	20151202_SCC1gfpc_G2G1\MitoSys2\LSM\SCC1-mEGFP_G2\DE_W0002_P0001\DE_2_W0002_P0001_T0002\TR1_W0001_P0012\TR1_2_W0001_P0012_T0001_R1_P1_K1_Ch2-Ch1.zen	FA/ISS	20000	30.0	3	x	7	0	0	29.94	100000	2000	Scale	0	1.47	0	0.01	1.1	0	0.01	0.04	0	1	1	0	1	12.036	102.17	0	1	12.036	102.17	1.4919	2.2161	1	0.7612	0.9766	0.8619	1	0.9903	0.9951	1.1823	2.1585	0.8576	0.016179	0.031135000000000003	0.0013595999999999999	0.0037876
335	TR1_2_W0001_P0012_T0001_R1_P2_K1_Ch2-Ch1.zen	20151202_SCC1gfpc_G2G1\MitoSys2\LSM\SCC1-mEGFP_G2\DE_W0002_P0001\DE_2_W0002_P0001_T0002\TR1_W0001_P0012\TR1_2_W0001_P0012_T0001_R1_P2_K1_Ch2-Ch1.zen	FA/ISS	20000	30.0	3		7	0	0	29.94	100000	2000	Scale	0	1.47	0	0.01	1.1	0	0.01	0.04	0	1	1	0	1	16.762	100.70200000000001	0	1	16.762	100.70200000000001	1.6048	1.9132	1	0.8249	0.9766	0.8974	1	0.9865	0.9932	1.3689	1.8537	0.8913	0.030463999999999998	0.022082	0.0023997	0.0039656
336	TR1_2_W0001_P0012_T0001_R1_P3_K1_Ch2-Ch1.zen	20151202_SCC1gfpc_G2G1\MitoSys2\LSM\SCC1-mEGFP_G2\DE_W0002_P0001\DE_2_W0002_P0001_T0002\TR1_W0001_P0012\TR1_2_W0001_P0012_T0001_R1_P3_K1_Ch2-Ch1.zen	FA/ISS	20000	30.0	3		7	0	0	29.94	100000	2000	Scale	0	1.47	0	0.01	1.1	0	0.01	0.04	0	1	1	0	1	17.826	106.919	0	1	17.826	106.919	2.0082	2.3828	1	0.8359	0.9777	0.904	1	0.9863	0.9931	1.7530000000000001	2.3129	0.8977	0.020097	0.02748	0.0017527	0.0053912
337	TR1_2_W0001_P0012_T0001_R1_P4_K1_Ch2-Ch1.zen	20151202_SCC1gfpc_G2G1\MitoSys2\LSM\SCC1-mEGFP_G2\DE_W0002_P0001\DE_2_W0002_P0001_T0002\TR1_W0001_P0012\TR1_2_W0001_P0012_T0001_R1_P4_K1_Ch2-Ch1.zen	FA/ISS	20000	30.0	3		7	0	0	29.94	100000	2000	Scale	0	1.47	0	0.01	1.1	0	0.01	0.04	0	1	1	0	1	2.055	1.7109999999999999	0	1	2.055	1.7109999999999999	1.0362	1.0381	1	0.0819	0.1275	0.10099999999999999	1	0.9061	0.9519	0.0888	0.1063	0.0873	0.27986	0.13443	0.099535	0.12988
338	TR1_2_W0001_P0012_T0001_R1_P5_K1_Ch2-Ch1.zen	20151202_SCC1gfpc_G2G1\MitoSys2\LSM\SCC1-mEGFP_G2\DE_W0002_P0001\DE_2_W0002_P0001_T0002\TR1_W0001_P0012\TR1_2_W0001_P0012_T0001_R1_P5_K1_Ch2-Ch1.zen	FA/ISS	20000	30.0	3		7	0	0	29.94	100000	2000	Scale	0	1.47	0	0.01	1.1	0	0.01	0.04	0	1	1	0	1	1.973	1.659	0	1	1.973	1.659	1.1489	1.1096	1	0.0623	0.1105	0.0823	1	0.9072	0.9525	0.0969	0.1092	0.0705	0.17090999999999998	0.085486	0.12442	0.095613
339	TR1_2_W0001_P0022_T0001_R1_P1_K1_Ch2-Ch1.zen	20151202_SCC1gfpc_G2G1\MitoSys2\LSM\SCC1-mEGFP_G2\DE_W0002_P0001\DE_2_W0002_P0001_T0003\TR1_W0001_P0022\TR1_2_W0001_P0022_T0001_R1_P1_K1_Ch2-Ch1.zen	FA/ISS	20000	30.0	3		7	0	0	29.94	100000	2000	Scale	0	1.47	0	0.01	1.1	0	0.01	0.04	0	1	1	0	1	42.17	141.20600000000002	0	1	42.17	141.20600000000002	1.3405	2.0915	1	0.93	0.9831	0.9562	1	0.9751	0.9875	1.2574	2.0202	0.9441	0.014591	0.012479	0.0010042	0.0036968000000000005
340	TR1_2_W0001_P0022_T0001_R1_P2_K1_Ch2-Ch1.zen	20151202_SCC1gfpc_G2G1\MitoSys2\LSM\SCC1-mEGFP_G2\DE_W0002_P0001\DE_2_W0002_P0001_T0003\TR1_W0001_P0022\TR1_2_W0001_P0022_T0001_R1_P2_K1_Ch2-Ch1.zen	FA/ISS	20000	30.0	3		7	0	0	29.94	100000	2000	Scale	0	1.47	0	0.01	1.1	0	0.01	0.04	0	1	1	0	1	30.017	113.65100000000001	0	1	30.017	113.65100000000001	1.7893	2.1165	1	0.8994	0.9794	0.9385	1	0.9788	0.9893	1.6447	2.0423	0.9284	0.024208	0.012074	0.0010735	0.0033659999999999996
341	TR1_2_W0001_P0022_T0001_R1_P3_K1_Ch2-Ch1.zen	20151202_SCC1gfpc_G2G1\MitoSys2\LSM\SCC1-mEGFP_G2\DE_W0002_P0001\DE_2_W0002_P0001_T0003\TR1_W0001_P0022\TR1_2_W0001_P0022_T0001_R1_P3_K1_Ch2-Ch1.zen	FA/ISS	20000	30.0	3		7	0	0	29.94	100000	2000	Scale	0	1.47	0	0.01	1.1	0	0.01	0.04	0	1	1	0	1	40.288000000000004	119.33	0	1	40.288000000000004	119.33	1.8208	2.286	1	0.9236	0.9796	0.9512	1	0.9724	0.9861	1.709	2.1934	0.9378	0.019153	0.009509899999999998	0.00214	0.0027776
342	TR1_2_W0001_P0022_T0001_R1_P4_K1_Ch2-Ch1.zen	20151202_SCC1gfpc_G2G1\MitoSys2\LSM\SCC1-mEGFP_G2\DE_W0002_P0001\DE_2_W0002_P0001_T0003\TR1_W0001_P0022\TR1_2_W0001_P0022_T0001_R1_P4_K1_Ch2-Ch1.zen	FA/ISS	20000	30.0	3		7	0	0	29.94	100000	2000	Scale	0	1.47	0	0.01	1.1	0	0.01	0.04	0	1	1	0	1	1.8780000000000001	1.515	0	1	1.8780000000000001	1.515	1.0448	1.0845	1	0.0476	0.0754	0.0586	1	0.9033	0.9504	0.054000000000000006	0.0663	0.0479	0.23396	0.14626	0.021637	0.159
343	TR1_2_W0001_P0022_T0001_R1_P5_K1_Ch2-Ch1.zen	20151202_SCC1gfpc_G2G1\MitoSys2\LSM\SCC1-mEGFP_G2\DE_W0002_P0001\DE_2_W0002_P0001_T0003\TR1_W0001_P0022\TR1_2_W0001_P0022_T0001_R1_P5_K1_Ch2-Ch1.zen	FA/ISS	20000	30.0	3		7	0	0	29.94	100000	2000	Scale	0	1.47	0	0.01	1.1	0	0.01	0.04	0	1	1	0	1	2.3080000000000003	2.253	0	1	2.3080000000000003	2.253	1.1223	1.0702	1	0.1297	0.26	0.1799	1	0.9197	0.9590000000000001	0.1633	0.2499	0.1651	0.099442	0.15287	0.092823	0.14599
344	TR1_2_W0001_P0034_T0001_R1_P1_K1_Ch2-Ch1.zen	20151202_SCC1gfpc_G2G1\MitoSys2\LSM\SCC1-mEGFP_G2\DE_W0002_P0001\DE_2_W0002_P0001_T0004\TR1_W0001_P0034\TR1_2_W0001_P0034_T0001_R1_P1_K1_Ch2-Ch1.zen	FA/ISS	20000	30.0	3		7	0	0	29.94	100000	2000	Scale	0	1.47	0	0.01	1.1	0	0.01	0.04	0	1	1	0	1	16.189	100.14200000000001	0	1	16.189	100.14200000000001	1.7967	2.7593	1	0.8176	0.9756	0.8929	1	0.9865	0.9932	1.5305	2.6795	0.8868	0.036487	0.029669	0.002696	0.0061124
345	TR1_2_W0001_P0034_T0001_R1_P2_K1_Ch2-Ch1.zen	20151202_SCC1gfpc_G2G1\MitoSys2\LSM\SCC1-mEGFP_G2\DE_W0002_P0001\DE_2_W0002_P0001_T0004\TR1_W0001_P0034\TR1_2_W0001_P0034_T0001_R1_P2_K1_Ch2-Ch1.zen	FA/ISS	20000	30.0	3		7	0	0	29.94	100000	2000	Scale	0	1.47	0	0.01	1.1	0	0.01	0.04	0	1	1	0	1	19.741	114.391	0	1	19.741	114.391	2.4405	2.7777	1	0.8388	0.9777	0.9054	1	0.9859	0.9929	2.1447	2.6962	0.8989	0.031484	0.013963999999999999	0.0023667	0.0040323
346	TR1_2_W0001_P0034_T0001_R1_P3_K1_Ch2-Ch1.zen	20151202_SCC1gfpc_G2G1\MitoSys2\LSM\SCC1-mEGFP_G2\DE_W0002_P0001\DE_2_W0002_P0001_T0004\TR1_W0001_P0034\TR1_2_W0001_P0034_T0001_R1_P3_K1_Ch2-Ch1.zen	FA/ISS	20000	30.0	3		7	0	0	29.94	100000	2000	Scale	0	1.47	0	0.01	1.1	0	0.01	0.04	0	1	1	0	1	12.665	78.032	0	1	12.665	78.032	2.4513	3.54	1	0.7614	0.9678	0.8579	1	0.9865	0.9932	2.0048	3.4213	0.852	0.045574	0.034568	0.0021416	0.006039500000000001
347	TR1_2_W0001_P0034_T0001_R1_P4_K1_Ch2-Ch1.zen	20151202_SCC1gfpc_G2G1\MitoSys2\LSM\SCC1-mEGFP_G2\DE_W0002_P0001\DE_2_W0002_P0001_T0004\TR1_W0001_P0034\TR1_2_W0001_P0034_T0001_R1_P4_K1_Ch2-Ch1.zen	FA/ISS	20000	30.0	3		7	0	0	29.94	100000	2000	Scale	0	1.47	0	0.01	1.1	0	0.01	0.04	0	1	1	0	1	2.1180000000000003	2.2030000000000003	0	1	2.1180000000000003	2.2030000000000003	1.2546	1.0645	1	0.0898	0.2494	0.1476	1	0.925	0.9618	0.1607	0.2364	0.1361	0.20072	0.1111	0.07034299999999999	0.10334000000000002
348	TR1_2_W0001_P0034_T0001_R1_P5_K1_Ch2-Ch1.zen	20151202_SCC1gfpc_G2G1\MitoSys2\LSM\SCC1-mEGFP_G2\DE_W0002_P0001\DE_2_W0002_P0001_T0004\TR1_W0001_P0034\TR1_2_W0001_P0034_T0001_R1_P5_K1_Ch2-Ch1.zen	FA/ISS	20000	30.0	3		7	0	0	29.94	100000	2000	Scale	0	1.47	0	0.01	1.1	0	0.01	0.04	0	1	1	0	1	2.487	5.452000000000001	0	1	2.487	5.452000000000001	1.0674	1.041	1	0.1434	0.6083	0.2811	1	0.9636	0.9816	0.1377	0.6015	0.2745	0.15775	0.20488	0.021135	0.059976
349	TR1_2_W0001_P0003_T0001_R1_P1_K1_Ch2-Ch1.zen	20151202_SCC1gfpc_G2G1\MitoSys2\LSM\SCC1-mEGFP_G2\DE_W0003_P0001\DE_2_W0003_P0001_T0001\TR1_W0001_P0003\TR1_2_W0001_P0003_T0001_R1_P1_K1_Ch2-Ch1.zen	FA/ISS	20000	30.0	3		7	0	0	29.94	100000	2000	Scale	0	1.47	0	0.01	1.1	0	0.01	0.04	0	1	1	0	1	24.467	99.542	0	1	24.467	99.542	1.7705	2.5492	1	0.8773	0.9753	0.925	1	0.9795	0.9897	1.5943	2.4574	0.9153	0.024986	0.013678000000000001	0.0029029	0.0033446999999999995
350	TR1_2_W0001_P0003_T0001_R1_P2_K1_Ch2-Ch1.zen	20151202_SCC1gfpc_G2G1\MitoSys2\LSM\SCC1-mEGFP_G2\DE_W0003_P0001\DE_2_W0003_P0001_T0001\TR1_W0001_P0003\TR1_2_W0001_P0003_T0001_R1_P2_K1_Ch2-Ch1.zen	FA/ISS	20000	30.0	3		7	0	0	29.94	100000	2000	Scale	0	1.47	0	0.01	1.1	0	0.01	0.04	0	1	1	0	1	29.855	118.712	0	1	29.855	118.712	2.202	3.264	1	0.897	0.9786	0.9369	1	0.9788	0.9894	2.0293	3.1561	0.9268	0.018007	0.018203999999999998	0.0011472000000000001	0.0039744
351	TR1_2_W0001_P0003_T0001_R1_P3_K1_Ch2-Ch1.zen	20151202_SCC1gfpc_G2G1\MitoSys2\LSM\SCC1-mEGFP_G2\DE_W0003_P0001\DE_2_W0003_P0001_T0001\TR1_W0001_P0003\TR1_2_W0001_P0003_T0001_R1_P3_K1_Ch2-Ch1.zen	FA/ISS	20000	30.0	3		7	0	0	29.94	100000	2000	Scale	0	1.47	0	0.01	1.1	0	0.01	0.04	0	1	1	0	1	23.081	88.01	0	1	23.081	88.01	1.9385	2.5048	1	0.8708	0.9726	0.9203	1	0.9784	0.9891	1.7421	2.4055	0.9101	0.026146	0.022296	0.0020280999999999997	0.005831800000000001
352	TR1_2_W0001_P0003_T0001_R1_P4_K1_Ch2-Ch1.zen	20151202_SCC1gfpc_G2G1\MitoSys2\LSM\SCC1-mEGFP_G2\DE_W0003_P0001\DE_2_W0003_P0001_T0001\TR1_W0001_P0003\TR1_2_W0001_P0003_T0001_R1_P4_K1_Ch2-Ch1.zen	FA/ISS	20000	30.0	3		7	0	0	29.94	100000	2000	Scale	0	1.47	0	0.01	1.1	0	0.01	0.04	0	1	1	0	1	4.336	8.238999999999999	0	1	4.336	8.238999999999999	1.4296	1.0359	1	0.4291	0.75	0.5665	1	0.9586	0.9791	0.7051	0.7366	0.5527	0.06554	0.06225700000000001	0.024933	0.034138
353	TR1_2_W0001_P0003_T0001_R1_P5_K1_Ch2-Ch1.zen	20151202_SCC1gfpc_G2G1\MitoSys2\LSM\SCC1-mEGFP_G2\DE_W0003_P0001\DE_2_W0003_P0001_T0001\TR1_W0001_P0003\TR1_2_W0001_P0003_T0001_R1_P5_K1_Ch2-Ch1.zen	FA/ISS	20000	30.000999999999998	3	x	7	0	0	29.94	100000	2000	Scale	0	1.47	0	0.01	1.1	0	0.01	0.04	0	1	1	0	1	2.636	2.039	0	1	2.636	2.039	1.274	1.4008	1	0.1844	0.1696	0.1684	1	0.8889	0.9427	0.2528	0.1529	0.1456	0.1847	0.16564	0.054537	0.17892
354	TR1_2_W0001_P0013_T0001_R1_P1_K1_Ch2-Ch1.zen	20151202_SCC1gfpc_G2G1\MitoSys2\LSM\SCC1-mEGFP_G2\DE_W0003_P0001\DE_2_W0003_P0001_T0002\TR1_W0001_P0013\TR1_2_W0001_P0013_T0001_R1_P1_K1_Ch2-Ch1.zen	FA/ISS	20000	30.0	3		7	0	0	29.94	100000	2000	Scale	0	1.47	0	0.01	1.1	0	0.01	0.04	0	1	1	0	1	24.085	77.316	0	1	24.085	77.316	1.7719	2.2531	1	0.8754	0.9691	0.9209999999999999	1	0.9746	0.9872	1.5926	2.1488	0.909	0.021442	0.021799000000000002	0.0022364999999999998	0.006437300000000001
355	TR1_2_W0001_P0013_T0001_R1_P2_K1_Ch2-Ch1.zen	20151202_SCC1gfpc_G2G1\MitoSys2\LSM\SCC1-mEGFP_G2\DE_W0003_P0001\DE_2_W0003_P0001_T0002\TR1_W0001_P0013\TR1_2_W0001_P0013_T0001_R1_P2_K1_Ch2-Ch1.zen	FA/ISS	20000	30.0	3		7	0	0	29.94	100000	2000	Scale	0	1.47	0	0.01	1.1	0	0.01	0.04	0	1	1	0	1	13.405	58.32899999999999	0	1	13.405	58.32899999999999	1.7724	2.1923	1	0.7826	0.9596	0.8664	1	0.9814	0.9906	1.4569999999999999	2.0881	0.8581	0.022761	0.033031	0.00054348	0.006809100000000001
356	TR1_2_W0001_P0013_T0001_R1_P3_K1_Ch2-Ch1.zen	20151202_SCC1gfpc_G2G1\MitoSys2\LSM\SCC1-mEGFP_G2\DE_W0003_P0001\DE_2_W0003_P0001_T0002\TR1_W0001_P0013\TR1_2_W0001_P0013_T0001_R1_P3_K1_Ch2-Ch1.zen	FA/ISS	20000	30.0	3		7	0	0	29.94	100000	2000	Scale	0	1.47	0	0.01	1.1	0	0.01	0.04	0	1	1	0	1	18.209	60.528	0	1	18.209	60.528	1.3981	1.7172	1	0.8421	0.9623	0.9002	1	0.9756	0.9877	1.2061	1.6271	0.8889	0.024719	0.015130000000000001	0.0033854999999999996	0.0048906999999999996
357	TR1_2_W0001_P0013_T0001_R1_P4_K1_Ch2-Ch1.zen	20151202_SCC1gfpc_G2G1\MitoSys2\LSM\SCC1-mEGFP_G2\DE_W0003_P0001\DE_2_W0003_P0001_T0002\TR1_W0001_P0013\TR1_2_W0001_P0013_T0001_R1_P4_K1_Ch2-Ch1.zen	FA/ISS	20000	29.999000000000002	3		7	0	0	29.94	100000	2000	Scale	0	1.47	0	0.01	1.1	0	0.01	0.04	0	1	1	0	1	1.868	1.536	0	1	1.868	1.536	1.0169	1.0437	1	0.0485	0.0807	0.0581	1	0.9046	0.9511	0.0437	0.0616	0.0477	0.1931	0.25225	0.053177999999999996	0.27157
358	TR1_2_W0001_P0013_T0001_R1_P5_K1_Ch2-Ch1.zen	20151202_SCC1gfpc_G2G1\MitoSys2\LSM\SCC1-mEGFP_G2\DE_W0003_P0001\DE_2_W0003_P0001_T0002\TR1_W0001_P0013\TR1_2_W0001_P0013_T0001_R1_P5_K1_Ch2-Ch1.zen	FA/ISS	20000	30.000999999999998	3		7	0	0	29.94	100000	2000	Scale	0	1.47	0	0.01	1.1	0	0.01	0.04	0	1	1	0	1	2.698	2.688	0	1	2.698	2.688	0.9259	1.0439	1	0.2082	0.3456	0.2679	1	0.9206	0.9595	0.1734	0.325	0.2494	0.11275	0.064737	0.010059	0.046014
359	TR1_2_W0001_P0023_T0001_R1_P1_K1_Ch2-Ch1.zen	20151202_SCC1gfpc_G2G1\MitoSys2\LSM\SCC1-mEGFP_G2\DE_W0003_P0001\DE_2_W0003_P0001_T0003\TR1_W0001_P0023\TR1_2_W0001_P0023_T0001_R1_P1_K1_Ch2-Ch1.zen	FA/ISS	20000	30.0	3		7	0	0	29.94	100000	2000	Scale	0	1.47	0	0.01	1.1	0	0.01	0.04	0	1	1	0	1	35.510999999999996	72.37100000000001	0	1	35.510999999999996	72.37100000000001	2.3234	3.0316	1	0.9112	0.9646	0.9375	1	0.9593	0.9794	2.1671	2.8438	0.9179	0.017528	0.012849000000000001	0.0024784000000000004	0.0062456000000000005
360	TR1_2_W0001_P0023_T0001_R1_P2_K1_Ch2-Ch1.zen	20151202_SCC1gfpc_G2G1\MitoSys2\LSM\SCC1-mEGFP_G2\DE_W0003_P0001\DE_2_W0003_P0001_T0003\TR1_W0001_P0023\TR1_2_W0001_P0023_T0001_R1_P2_K1_Ch2-Ch1.zen	FA/ISS	20000	30.0	3		7	0	0	29.94	100000	2000	Scale	0	1.47	0	0.01	1.1	0	0.01	0.04	0	1	1	0	1	25.073	57.685	0	1	25.073	57.685	1.2709	1.8684	1	0.884	0.9595	0.9209999999999999	1	0.9641	0.9819	1.1374	1.7519999999999998	0.904	0.028649	0.012872	0.004994	0.0052648
361	TR1_2_W0001_P0023_T0001_R1_P3_K1_Ch2-Ch1.zen	20151202_SCC1gfpc_G2G1\MitoSys2\LSM\SCC1-mEGFP_G2\DE_W0003_P0001\DE_2_W0003_P0001_T0003\TR1_W0001_P0023\TR1_2_W0001_P0023_T0001_R1_P3_K1_Ch2-Ch1.zen	FA/ISS	20000	30.0	3		7	0	0	29.94	100000	2000	Scale	0	1.47	0	0.01	1.1	0	0.01	0.04	0	1	1	0	1	25.581	67.872	0	1	25.581	67.872	1.4801	1.9815	1	0.8858	0.9651	0.9246	1	0.9688	0.9843	1.3361	1.8727	0.9098	0.021058	0.014639	0.0036561999999999996	0.006199100000000001
362	TR1_2_W0001_P0023_T0001_R1_P4_K1_Ch2-Ch1.zen	20151202_SCC1gfpc_G2G1\MitoSys2\LSM\SCC1-mEGFP_G2\DE_W0003_P0001\DE_2_W0003_P0001_T0003\TR1_W0001_P0023\TR1_2_W0001_P0023_T0001_R1_P4_K1_Ch2-Ch1.zen	FA/ISS	20000	30.0	3		7	0	0	29.94	100000	2000	Scale	0	1.47	0	0.01	1.1	0	0.01	0.04	0	1	1	0	1	2.716	2.128	0	1	2.716	2.128	1.0653	1.1199	1	0.2089	0.23	0.21899999999999997	1	0.9001	0.9487	0.2373	0.2326	0.1955	0.05600599999999999	0.055338	0.07359700000000001	0.10016
363	TR1_2_W0001_P0023_T0001_R1_P5_K1_Ch2-Ch1.zen	20151202_SCC1gfpc_G2G1\MitoSys2\LSM\SCC1-mEGFP_G2\DE_W0003_P0001\DE_2_W0003_P0001_T0003\TR1_W0001_P0023\TR1_2_W0001_P0023_T0001_R1_P5_K1_Ch2-Ch1.zen	FA/ISS	20000	30.0	3		7	0	0	29.94	100000	2000	Scale	0	1.47	0	0.01	1.1	0	0.01	0.04	0	1	1	0	1	2.945	1.962	0	1	2.945	1.962	1.4141	1.2756	1	0.2444	0.1901	0.2144	1	0.8837	0.94	0.4376	0.2288	0.1848	0.064316	0.099521	0.08667899999999999	0.14399
364	TR1_2_W0001_P0035_T0001_R1_P1_K1_Ch2-Ch1.zen	20151202_SCC1gfpc_G2G1\MitoSys2\LSM\SCC1-mEGFP_G2\DE_W0003_P0001\DE_2_W0003_P0001_T0004\TR1_W0001_P0035\TR1_2_W0001_P0035_T0001_R1_P1_K1_Ch2-Ch1.zen	FA/ISS	20000	30.0	3		7	0	0	29.94	100000	2000	Scale	0	1.47	0	0.01	1.1	0	0.01	0.04	0	1	1	0	1	31.713	129.197	0	1	31.713	129.197	2.0637	2.9516	1	0.904	0.9804	0.9414	1	0.9792	0.9895	1.9113	2.8565	0.9315	0.021805	0.012374	0.0012502000000000001	0.0036555999999999997
365	TR1_2_W0001_P0035_T0001_R1_P2_K1_Ch2-Ch1.zen	20151202_SCC1gfpc_G2G1\MitoSys2\LSM\SCC1-mEGFP_G2\DE_W0003_P0001\DE_2_W0003_P0001_T0004\TR1_W0001_P0035\TR1_2_W0001_P0035_T0001_R1_P2_K1_Ch2-Ch1.zen	FA/ISS	20000	30.0	3		7	0	0	29.94	100000	2000	Scale	0	1.47	0	0.01	1.1	0	0.01	0.04	0	1	1	0	1	21.288	97.485	0	1	21.288	97.485	1.5949	2.9360000000000004	1	0.8618	0.9747	0.9164	1	0.9815	0.9907	1.4103	2.84	0.9078	0.016694	0.020553000000000002	0.0030821	0.005677399999999999
366	TR1_2_W0001_P0035_T0001_R1_P3_K1_Ch2-Ch1.zen	20151202_SCC1gfpc_G2G1\MitoSys2\LSM\SCC1-mEGFP_G2\DE_W0003_P0001\DE_2_W0003_P0001_T0004\TR1_W0001_P0035\TR1_2_W0001_P0035_T0001_R1_P3_K1_Ch2-Ch1.zen	FA/ISS	20000	30.0	3		7	0	0	29.94	100000	2000	Scale	0	1.47	0	0.01	1.1	0	0.01	0.04	0	1	1	0	1	37.188	111.476	0	1	37.188	111.476	2.5502	3.307	1	0.9111	0.9769	0.9433	1	0.973	0.9864	2.3787	3.1734	0.9304	0.017889	0.018373	0.0024519000000000003	0.004924800000000001
367	TR1_2_W0001_P0035_T0001_R1_P4_K1_Ch2-Ch1.zen	20151202_SCC1gfpc_G2G1\MitoSys2\LSM\SCC1-mEGFP_G2\DE_W0003_P0001\DE_2_W0003_P0001_T0004\TR1_W0001_P0035\TR1_2_W0001_P0035_T0001_R1_P4_K1_Ch2-Ch1.zen	FA/ISS	20000	30.002	3		7	0	0	29.94	100000	2000	Scale	0	1.47	0	0.01	1.1	0	0.01	0.04	0	1	1	0	1	0.857	0.903	0	1	0.857	0.903	0.9185	1.1162	1	0.8742	0.0555	0.2062	1	0.9256	0.9620000000000001	0.8764	0.0376	0.2336	0.30801	0.3775	0.13984000000000002	0.35179
368	TR1_2_W0001_P0035_T0001_R1_P5_K1_Ch2-Ch1.zen	20151202_SCC1gfpc_G2G1\MitoSys2\LSM\SCC1-mEGFP_G2\DE_W0003_P0001\DE_2_W0003_P0001_T0004\TR1_W0001_P0035\TR1_2_W0001_P0035_T0001_R1_P5_K1_Ch2-Ch1.zen	FA/ISS	20000	30.0	3		7	0	0	29.94	100000	2000	Scale	0	1.47	0	0.01	1.1	0	0.01	0.04	0	1	1	0	1	2.588	1.3219999999999998	0	1	2.588	1.3219999999999998	1.0743	1.1856	1	0.1842	0.0281	0.0691	1	0.8488	0.9213	0.2115	0.0206	0.0352	0.23469	0.084263	0.059127	0.1546
[truncated: 101 more columns]
