# Supplementary material for: Absolute quantification of cohesin, CTCF and their regulators in human cells
Source: eLife. 2019 Jun 17;8:e46269. doi: 10.7554/eLife.46269 (PMC6606026; doi:10.7554/eLife.46269)
Supplement: Figure 2—source data 1. [file elife-46269-fig2-data1.zip › Figure 2 - source data 1/20151202_SCC1gfpc_G2G1/2c_opt_time_col_cf_Ch1.txt]

tau_us	Ch1	Ch1_std	Ch1_fit	path
10	1.232703e-02	3.593959e-03	1.242100e-02	20151202_SCC1gfpc_G2G1\MitoSys2\Calibration\mEGFPC1\0002_R1_P1_K1_Ch2-Ch1.zen
20	1.243766e-02	4.113650e-03	1.204400e-02	20151202_SCC1gfpc_G2G1\MitoSys2\Calibration\mEGFPC1\0002_R1_P1_K1_Ch2-Ch1.zen
30	1.102191e-02	4.882147e-03	1.169200e-02	20151202_SCC1gfpc_G2G1\MitoSys2\Calibration\mEGFPC1\0002_R1_P1_K1_Ch2-Ch1.zen
40	1.122520e-02	6.372999e-03	1.136100e-02	20151202_SCC1gfpc_G2G1\MitoSys2\Calibration\mEGFPC1\0002_R1_P1_K1_Ch2-Ch1.zen
50	1.088894e-02	4.979062e-03	1.105100e-02	20151202_SCC1gfpc_G2G1\MitoSys2\Calibration\mEGFPC1\0002_R1_P1_K1_Ch2-Ch1.zen
60	1.138045e-02	5.859372e-03	1.076000e-02	20151202_SCC1gfpc_G2G1\MitoSys2\Calibration\mEGFPC1\0002_R1_P1_K1_Ch2-Ch1.zen
70	8.635685e-03	5.157159e-03	1.048600e-02	20151202_SCC1gfpc_G2G1\MitoSys2\Calibration\mEGFPC1\0002_R1_P1_K1_Ch2-Ch1.zen
80	1.228459e-02	4.180234e-03	1.022700e-02	20151202_SCC1gfpc_G2G1\MitoSys2\Calibration\mEGFPC1\0002_R1_P1_K1_Ch2-Ch1.zen
90	8.888913e-03	3.871349e-03	9.982500e-03	20151202_SCC1gfpc_G2G1\MitoSys2\Calibration\mEGFPC1\0002_R1_P1_K1_Ch2-Ch1.zen
100	9.754351e-03	2.798699e-03	9.751000e-03	20151202_SCC1gfpc_G2G1\MitoSys2\Calibration\mEGFPC1\0002_R1_P1_K1_Ch2-Ch1.zen
120	9.551782e-03	3.906078e-03	9.322300e-03	20151202_SCC1gfpc_G2G1\MitoSys2\Calibration\mEGFPC1\0002_R1_P1_K1_Ch2-Ch1.zen
140	1.043709e-02	2.781742e-03	8.933400e-03	20151202_SCC1gfpc_G2G1\MitoSys2\Calibration\mEGFPC1\0002_R1_P1_K1_Ch2-Ch1.zen
160	9.526580e-03	3.295167e-03	8.578000e-03	20151202_SCC1gfpc_G2G1\MitoSys2\Calibration\mEGFPC1\0002_R1_P1_K1_Ch2-Ch1.zen
180	8.486631e-03	4.766737e-03	8.251200e-03	20151202_SCC1gfpc_G2G1\MitoSys2\Calibration\mEGFPC1\0002_R1_P1_K1_Ch2-Ch1.zen
200	9.189919e-03	3.113076e-03	7.948800e-03	20151202_SCC1gfpc_G2G1\MitoSys2\Calibration\mEGFPC1\0002_R1_P1_K1_Ch2-Ch1.zen
220	6.838156e-03	3.101887e-03	7.667700e-03	20151202_SCC1gfpc_G2G1\MitoSys2\Calibration\mEGFPC1\0002_R1_P1_K1_Ch2-Ch1.zen
240	7.839701e-03	2.144070e-03	7.405200e-03	20151202_SCC1gfpc_G2G1\MitoSys2\Calibration\mEGFPC1\0002_R1_P1_K1_Ch2-Ch1.zen
260	7.334943e-03	2.917504e-03	7.159200e-03	20151202_SCC1gfpc_G2G1\MitoSys2\Calibration\mEGFPC1\0002_R1_P1_K1_Ch2-Ch1.zen
280	5.917774e-03	2.014989e-03	6.927700e-03	20151202_SCC1gfpc_G2G1\MitoSys2\Calibration\mEGFPC1\0002_R1_P1_K1_Ch2-Ch1.zen
300	5.864375e-03	2.557244e-03	6.709400e-03	20151202_SCC1gfpc_G2G1\MitoSys2\Calibration\mEGFPC1\0002_R1_P1_K1_Ch2-Ch1.zen
340	4.875049e-03	1.799446e-03	6.307400e-03	20151202_SCC1gfpc_G2G1\MitoSys2\Calibration\mEGFPC1\0002_R1_P1_K1_Ch2-Ch1.zen
380	4.774873e-03	2.215199e-03	5.945100e-03	20151202_SCC1gfpc_G2G1\MitoSys2\Calibration\mEGFPC1\0002_R1_P1_K1_Ch2-Ch1.zen
420	5.996810e-03	2.425573e-03	5.616800e-03	20151202_SCC1gfpc_G2G1\MitoSys2\Calibration\mEGFPC1\0002_R1_P1_K1_Ch2-Ch1.zen
460	5.312170e-03	2.929420e-03	5.317700e-03	20151202_SCC1gfpc_G2G1\MitoSys2\Calibration\mEGFPC1\0002_R1_P1_K1_Ch2-Ch1.zen
500	5.491029e-03	1.941592e-03	5.044400e-03	20151202_SCC1gfpc_G2G1\MitoSys2\Calibration\mEGFPC1\0002_R1_P1_K1_Ch2-Ch1.zen
540	5.049294e-03	2.480289e-03	4.793700e-03	20151202_SCC1gfpc_G2G1\MitoSys2\Calibration\mEGFPC1\0002_R1_P1_K1_Ch2-Ch1.zen
580	4.663477e-03	2.512599e-03	4.563200e-03	20151202_SCC1gfpc_G2G1\MitoSys2\Calibration\mEGFPC1\0002_R1_P1_K1_Ch2-Ch1.zen
620	4.541524e-03	1.657219e-03	4.350800e-03	20151202_SCC1gfpc_G2G1\MitoSys2\Calibration\mEGFPC1\0002_R1_P1_K1_Ch2-Ch1.zen
660	3.649944e-03	2.560496e-03	4.154500e-03	20151202_SCC1gfpc_G2G1\MitoSys2\Calibration\mEGFPC1\0002_R1_P1_K1_Ch2-Ch1.zen
700	3.978358e-03	2.243994e-03	3.972900e-03	20151202_SCC1gfpc_G2G1\MitoSys2\Calibration\mEGFPC1\0002_R1_P1_K1_Ch2-Ch1.zen
780	3.737658e-03	2.061010e-03	3.647800e-03	20151202_SCC1gfpc_G2G1\MitoSys2\Calibration\mEGFPC1\0002_R1_P1_K1_Ch2-Ch1.zen
860	3.723969e-03	1.397850e-03	3.366100e-03	20151202_SCC1gfpc_G2G1\MitoSys2\Calibration\mEGFPC1\0002_R1_P1_K1_Ch2-Ch1.zen
940	3.362416e-03	1.700869e-03	3.120200e-03	20151202_SCC1gfpc_G2G1\MitoSys2\Calibration\mEGFPC1\0002_R1_P1_K1_Ch2-Ch1.zen
1020	2.871669e-03	1.706673e-03	2.904200e-03	20151202_SCC1gfpc_G2G1\MitoSys2\Calibration\mEGFPC1\0002_R1_P1_K1_Ch2-Ch1.zen
1100	2.611970e-03	1.447865e-03	2.713300e-03	20151202_SCC1gfpc_G2G1\MitoSys2\Calibration\mEGFPC1\0002_R1_P1_K1_Ch2-Ch1.zen
1180	2.215030e-03	1.106635e-03	2.543600e-03	20151202_SCC1gfpc_G2G1\MitoSys2\Calibration\mEGFPC1\0002_R1_P1_K1_Ch2-Ch1.zen
1260	2.297331e-03	1.665598e-03	2.392000e-03	20151202_SCC1gfpc_G2G1\MitoSys2\Calibration\mEGFPC1\0002_R1_P1_K1_Ch2-Ch1.zen
1340	2.075449e-03	1.538315e-03	2.255700e-03	20151202_SCC1gfpc_G2G1\MitoSys2\Calibration\mEGFPC1\0002_R1_P1_K1_Ch2-Ch1.zen
1420	2.180487e-03	1.959641e-03	2.132800e-03	20151202_SCC1gfpc_G2G1\MitoSys2\Calibration\mEGFPC1\0002_R1_P1_K1_Ch2-Ch1.zen
1500	1.955199e-03	1.457146e-03	2.021400e-03	20151202_SCC1gfpc_G2G1\MitoSys2\Calibration\mEGFPC1\0002_R1_P1_K1_Ch2-Ch1.zen
1660	1.897557e-03	8.539605e-04	1.827600e-03	20151202_SCC1gfpc_G2G1\MitoSys2\Calibration\mEGFPC1\0002_R1_P1_K1_Ch2-Ch1.zen
1820	1.573226e-03	1.174904e-03	1.664900e-03	20151202_SCC1gfpc_G2G1\MitoSys2\Calibration\mEGFPC1\0002_R1_P1_K1_Ch2-Ch1.zen
1980	1.905515e-03	9.446457e-04	1.526600e-03	20151202_SCC1gfpc_G2G1\MitoSys2\Calibration\mEGFPC1\0002_R1_P1_K1_Ch2-Ch1.zen
2140	9.498134e-04	1.301469e-03	1.407700e-03	20151202_SCC1gfpc_G2G1\MitoSys2\Calibration\mEGFPC1\0002_R1_P1_K1_Ch2-Ch1.zen
2300	1.029779e-03	9.403364e-04	1.304600e-03	20151202_SCC1gfpc_G2G1\MitoSys2\Calibration\mEGFPC1\0002_R1_P1_K1_Ch2-Ch1.zen
2460	1.415310e-03	1.401732e-03	1.214400e-03	20151202_SCC1gfpc_G2G1\MitoSys2\Calibration\mEGFPC1\0002_R1_P1_K1_Ch2-Ch1.zen
2620	1.802686e-03	1.227018e-03	1.134800e-03	20151202_SCC1gfpc_G2G1\MitoSys2\Calibration\mEGFPC1\0002_R1_P1_K1_Ch2-Ch1.zen
2780	1.142420e-03	9.626694e-04	1.064200e-03	20151202_SCC1gfpc_G2G1\MitoSys2\Calibration\mEGFPC1\0002_R1_P1_K1_Ch2-Ch1.zen
2940	1.179292e-03	1.873211e-03	1.001100e-03	20151202_SCC1gfpc_G2G1\MitoSys2\Calibration\mEGFPC1\0002_R1_P1_K1_Ch2-Ch1.zen
3100	1.247334e-03	1.039346e-03	9.444900e-04	20151202_SCC1gfpc_G2G1\MitoSys2\Calibration\mEGFPC1\0002_R1_P1_K1_Ch2-Ch1.zen
3420	9.149805e-04	7.562509e-04	8.470400e-04	20151202_SCC1gfpc_G2G1\MitoSys2\Calibration\mEGFPC1\0002_R1_P1_K1_Ch2-Ch1.zen
3740	9.799341e-04	7.831012e-04	7.663000e-04	20151202_SCC1gfpc_G2G1\MitoSys2\Calibration\mEGFPC1\0002_R1_P1_K1_Ch2-Ch1.zen
4060	7.161329e-04	9.588809e-04	6.984100e-04	20151202_SCC1gfpc_G2G1\MitoSys2\Calibration\mEGFPC1\0002_R1_P1_K1_Ch2-Ch1.zen
4380	5.640658e-04	1.210761e-03	6.406000e-04	20151202_SCC1gfpc_G2G1\MitoSys2\Calibration\mEGFPC1\0002_R1_P1_K1_Ch2-Ch1.zen
4700	4.241876e-04	9.454297e-04	5.908400e-04	20151202_SCC1gfpc_G2G1\MitoSys2\Calibration\mEGFPC1\0002_R1_P1_K1_Ch2-Ch1.zen
5020	3.798152e-04	1.042343e-03	5.475900e-04	20151202_SCC1gfpc_G2G1\MitoSys2\Calibration\mEGFPC1\0002_R1_P1_K1_Ch2-Ch1.zen
5340	7.919807e-04	1.085277e-03	5.096800e-04	20151202_SCC1gfpc_G2G1\MitoSys2\Calibration\mEGFPC1\0002_R1_P1_K1_Ch2-Ch1.zen
5660	5.935293e-04	8.184538e-04	4.762200e-04	20151202_SCC1gfpc_G2G1\MitoSys2\Calibration\mEGFPC1\0002_R1_P1_K1_Ch2-Ch1.zen
5980	3.283570e-04	1.057286e-03	4.464800e-04	20151202_SCC1gfpc_G2G1\MitoSys2\Calibration\mEGFPC1\0002_R1_P1_K1_Ch2-Ch1.zen
6300	2.657973e-04	8.982329e-04	4.198800e-04	20151202_SCC1gfpc_G2G1\MitoSys2\Calibration\mEGFPC1\0002_R1_P1_K1_Ch2-Ch1.zen
6940	3.574951e-04	8.535214e-04	3.743900e-04	20151202_SCC1gfpc_G2G1\MitoSys2\Calibration\mEGFPC1\0002_R1_P1_K1_Ch2-Ch1.zen
7580	3.107884e-04	8.563677e-04	3.369500e-04	20151202_SCC1gfpc_G2G1\MitoSys2\Calibration\mEGFPC1\0002_R1_P1_K1_Ch2-Ch1.zen
8220	2.030872e-04	1.066428e-03	3.056600e-04	20151202_SCC1gfpc_G2G1\MitoSys2\Calibration\mEGFPC1\0002_R1_P1_K1_Ch2-Ch1.zen
8860	3.735278e-04	8.045343e-04	2.791400e-04	20151202_SCC1gfpc_G2G1\MitoSys2\Calibration\mEGFPC1\0002_R1_P1_K1_Ch2-Ch1.zen
9500	2.742448e-04	6.889157e-04	2.564200e-04	20151202_SCC1gfpc_G2G1\MitoSys2\Calibration\mEGFPC1\0002_R1_P1_K1_Ch2-Ch1.zen
10140	2.406094e-04	6.760504e-04	2.367600e-04	20151202_SCC1gfpc_G2G1\MitoSys2\Calibration\mEGFPC1\0002_R1_P1_K1_Ch2-Ch1.zen
10780	2.255756e-04	7.447203e-04	2.195900e-04	20151202_SCC1gfpc_G2G1\MitoSys2\Calibration\mEGFPC1\0002_R1_P1_K1_Ch2-Ch1.zen
11420	3.464368e-04	6.866247e-04	2.044800e-04	20151202_SCC1gfpc_G2G1\MitoSys2\Calibration\mEGFPC1\0002_R1_P1_K1_Ch2-Ch1.zen
12060	2.744201e-04	5.639249e-04	1.911000e-04	20151202_SCC1gfpc_G2G1\MitoSys2\Calibration\mEGFPC1\0002_R1_P1_K1_Ch2-Ch1.zen
12700	3.299143e-04	5.780965e-04	1.791600e-04	20151202_SCC1gfpc_G2G1\MitoSys2\Calibration\mEGFPC1\0002_R1_P1_K1_Ch2-Ch1.zen
13980	4.813761e-05	5.783516e-04	1.588300e-04	20151202_SCC1gfpc_G2G1\MitoSys2\Calibration\mEGFPC1\0002_R1_P1_K1_Ch2-Ch1.zen
15260	2.134585e-04	5.059636e-04	1.421800e-04	20151202_SCC1gfpc_G2G1\MitoSys2\Calibration\mEGFPC1\0002_R1_P1_K1_Ch2-Ch1.zen
16540	1.834486e-04	6.252944e-04	1.283300e-04	20151202_SCC1gfpc_G2G1\MitoSys2\Calibration\mEGFPC1\0002_R1_P1_K1_Ch2-Ch1.zen
17820	3.715235e-04	4.110671e-04	1.166500e-04	20151202_SCC1gfpc_G2G1\MitoSys2\Calibration\mEGFPC1\0002_R1_P1_K1_Ch2-Ch1.zen
19100	8.005595e-05	6.439161e-04	1.066700e-04	20151202_SCC1gfpc_G2G1\MitoSys2\Calibration\mEGFPC1\0002_R1_P1_K1_Ch2-Ch1.zen
20380	7.615867e-05	6.387371e-04	9.807600e-05	20151202_SCC1gfpc_G2G1\MitoSys2\Calibration\mEGFPC1\0002_R1_P1_K1_Ch2-Ch1.zen
21660	-5.017997e-05	5.491746e-04	9.059800e-05	20151202_SCC1gfpc_G2G1\MitoSys2\Calibration\mEGFPC1\0002_R1_P1_K1_Ch2-Ch1.zen
22940	1.255422e-04	4.577805e-04	8.404100e-05	20151202_SCC1gfpc_G2G1\MitoSys2\Calibration\mEGFPC1\0002_R1_P1_K1_Ch2-Ch1.zen
24220	1.813133e-04	5.296228e-04	7.825300e-05	20151202_SCC1gfpc_G2G1\MitoSys2\Calibration\mEGFPC1\0002_R1_P1_K1_Ch2-Ch1.zen
25500	-4.761309e-05	3.981130e-04	7.311100e-05	20151202_SCC1gfpc_G2G1\MitoSys2\Calibration\mEGFPC1\0002_R1_P1_K1_Ch2-Ch1.zen
28060	9.898398e-05	4.041071e-04	6.439200e-05	20151202_SCC1gfpc_G2G1\MitoSys2\Calibration\mEGFPC1\0002_R1_P1_K1_Ch2-Ch1.zen
30620	1.682920e-04	5.027682e-04	5.729800e-05	20151202_SCC1gfpc_G2G1\MitoSys2\Calibration\mEGFPC1\0002_R1_P1_K1_Ch2-Ch1.zen
33180	6.115413e-05	4.867224e-04	5.143100e-05	20151202_SCC1gfpc_G2G1\MitoSys2\Calibration\mEGFPC1\0002_R1_P1_K1_Ch2-Ch1.zen
35740	-1.014266e-05	5.677493e-04	4.651000e-05	20151202_SCC1gfpc_G2G1\MitoSys2\Calibration\mEGFPC1\0002_R1_P1_K1_Ch2-Ch1.zen
38300	-7.046922e-05	5.345172e-04	4.233400e-05	20151202_SCC1gfpc_G2G1\MitoSys2\Calibration\mEGFPC1\0002_R1_P1_K1_Ch2-Ch1.zen
40860	1.609627e-04	3.725441e-04	3.875200e-05	20151202_SCC1gfpc_G2G1\MitoSys2\Calibration\mEGFPC1\0002_R1_P1_K1_Ch2-Ch1.zen
43420	1.783258e-04	5.192911e-04	3.565100e-05	20151202_SCC1gfpc_G2G1\MitoSys2\Calibration\mEGFPC1\0002_R1_P1_K1_Ch2-Ch1.zen
45980	5.027493e-05	4.019427e-04	3.294600e-05	20151202_SCC1gfpc_G2G1\MitoSys2\Calibration\mEGFPC1\0002_R1_P1_K1_Ch2-Ch1.zen
48540	-1.271368e-04	3.961735e-04	3.056800e-05	20151202_SCC1gfpc_G2G1\MitoSys2\Calibration\mEGFPC1\0002_R1_P1_K1_Ch2-Ch1.zen
51100	-2.576437e-05	3.990677e-04	2.846400e-05	20151202_SCC1gfpc_G2G1\MitoSys2\Calibration\mEGFPC1\0002_R1_P1_K1_Ch2-Ch1.zen
56220	1.465475e-04	3.690046e-04	2.491800e-05	20151202_SCC1gfpc_G2G1\MitoSys2\Calibration\mEGFPC1\0002_R1_P1_K1_Ch2-Ch1.zen
61340	5.691367e-05	4.924928e-04	2.205400e-05	20151202_SCC1gfpc_G2G1\MitoSys2\Calibration\mEGFPC1\0002_R1_P1_K1_Ch2-Ch1.zen
66460	6.088429e-05	4.360457e-04	1.970100e-05	20151202_SCC1gfpc_G2G1\MitoSys2\Calibration\mEGFPC1\0002_R1_P1_K1_Ch2-Ch1.zen
71580	3.181870e-05	3.390862e-04	1.774000e-05	20151202_SCC1gfpc_G2G1\MitoSys2\Calibration\mEGFPC1\0002_R1_P1_K1_Ch2-Ch1.zen
76700	-9.569218e-05	4.838422e-04	1.608400e-05	20151202_SCC1gfpc_G2G1\MitoSys2\Calibration\mEGFPC1\0002_R1_P1_K1_Ch2-Ch1.zen
81820	-1.508585e-05	4.455405e-04	1.467100e-05	20151202_SCC1gfpc_G2G1\MitoSys2\Calibration\mEGFPC1\0002_R1_P1_K1_Ch2-Ch1.zen
86940	3.854471e-05	3.799921e-04	1.345400e-05	20151202_SCC1gfpc_G2G1\MitoSys2\Calibration\mEGFPC1\0002_R1_P1_K1_Ch2-Ch1.zen
92060	-9.269605e-05	4.056600e-04	1.239700e-05	20151202_SCC1gfpc_G2G1\MitoSys2\Calibration\mEGFPC1\0002_R1_P1_K1_Ch2-Ch1.zen
97180	-5.909276e-05	4.214983e-04	1.147100e-05	20151202_SCC1gfpc_G2G1\MitoSys2\Calibration\mEGFPC1\0002_R1_P1_K1_Ch2-Ch1.zen
102300	-1.746003e-04	2.757934e-04	1.065500e-05	20151202_SCC1gfpc_G2G1\MitoSys2\Calibration\mEGFPC1\0002_R1_P1_K1_Ch2-Ch1.zen
112540	-4.251447e-05	3.086687e-04	9.286600e-06	20151202_SCC1gfpc_G2G1\MitoSys2\Calibration\mEGFPC1\0002_R1_P1_K1_Ch2-Ch1.zen
122780	-3.854408e-05	2.832396e-04	8.187900e-06	20151202_SCC1gfpc_G2G1\MitoSys2\Calibration\mEGFPC1\0002_R1_P1_K1_Ch2-Ch1.zen
133020	-1.348068e-04	3.544687e-04	7.290000e-06	20151202_SCC1gfpc_G2G1\MitoSys2\Calibration\mEGFPC1\0002_R1_P1_K1_Ch2-Ch1.zen
143260	-1.900462e-05	3.931606e-04	6.545000e-06	20151202_SCC1gfpc_G2G1\MitoSys2\Calibration\mEGFPC1\0002_R1_P1_K1_Ch2-Ch1.zen
153500	4.637573e-05	3.335453e-04	5.918800e-06	20151202_SCC1gfpc_G2G1\MitoSys2\Calibration\mEGFPC1\0002_R1_P1_K1_Ch2-Ch1.zen
163740	-6.393687e-05	3.051727e-04	5.386400e-06	20151202_SCC1gfpc_G2G1\MitoSys2\Calibration\mEGFPC1\0002_R1_P1_K1_Ch2-Ch1.zen
173980	-9.803142e-05	3.074390e-04	4.929300e-06	20151202_SCC1gfpc_G2G1\MitoSys2\Calibration\mEGFPC1\0002_R1_P1_K1_Ch2-Ch1.zen
184220	-4.329817e-06	2.758563e-04	4.533400e-06	20151202_SCC1gfpc_G2G1\MitoSys2\Calibration\mEGFPC1\0002_R1_P1_K1_Ch2-Ch1.zen
194460	-9.721494e-06	2.999128e-04	4.187700e-06	20151202_SCC1gfpc_G2G1\MitoSys2\Calibration\mEGFPC1\0002_R1_P1_K1_Ch2-Ch1.zen
204700	-4.421053e-05	2.500450e-04	3.883800e-06	20151202_SCC1gfpc_G2G1\MitoSys2\Calibration\mEGFPC1\0002_R1_P1_K1_Ch2-Ch1.zen
225180	1.184035e-05	1.885103e-04	3.375800e-06	20151202_SCC1gfpc_G2G1\MitoSys2\Calibration\mEGFPC1\0002_R1_P1_K1_Ch2-Ch1.zen
245660	2.695616e-05	3.052030e-04	2.969500e-06	20151202_SCC1gfpc_G2G1\MitoSys2\Calibration\mEGFPC1\0002_R1_P1_K1_Ch2-Ch1.zen
266140	4.200612e-06	1.970461e-04	2.638600e-06	20151202_SCC1gfpc_G2G1\MitoSys2\Calibration\mEGFPC1\0002_R1_P1_K1_Ch2-Ch1.zen
286620	5.067294e-05	1.855002e-04	2.364900e-06	20151202_SCC1gfpc_G2G1\MitoSys2\Calibration\mEGFPC1\0002_R1_P1_K1_Ch2-Ch1.zen
307100	7.296273e-06	2.436066e-04	2.135400e-06	20151202_SCC1gfpc_G2G1\MitoSys2\Calibration\mEGFPC1\0002_R1_P1_K1_Ch2-Ch1.zen
327580	-5.294546e-06	2.544088e-04	1.940700e-06	20151202_SCC1gfpc_G2G1\MitoSys2\Calibration\mEGFPC1\0002_R1_P1_K1_Ch2-Ch1.zen
348060	-6.989508e-05	2.558012e-04	1.773900e-06	20151202_SCC1gfpc_G2G1\MitoSys2\Calibration\mEGFPC1\0002_R1_P1_K1_Ch2-Ch1.zen
368540	-4.531966e-05	1.788310e-04	1.629700e-06	20151202_SCC1gfpc_G2G1\MitoSys2\Calibration\mEGFPC1\0002_R1_P1_K1_Ch2-Ch1.zen
389020	-1.004408e-04	2.100589e-04	1.503900e-06	20151202_SCC1gfpc_G2G1\MitoSys2\Calibration\mEGFPC1\0002_R1_P1_K1_Ch2-Ch1.zen
409500	-2.943969e-05	1.878553e-04	1.393600e-06	20151202_SCC1gfpc_G2G1\MitoSys2\Calibration\mEGFPC1\0002_R1_P1_K1_Ch2-Ch1.zen
450460	-6.175557e-05	2.381474e-04	1.209500e-06	20151202_SCC1gfpc_G2G1\MitoSys2\Calibration\mEGFPC1\0002_R1_P1_K1_Ch2-Ch1.zen
491420	3.085334e-05	2.491171e-04	1.062500e-06	20151202_SCC1gfpc_G2G1\MitoSys2\Calibration\mEGFPC1\0002_R1_P1_K1_Ch2-Ch1.zen
532380	3.033333e-05	2.451670e-04	9.431200e-07	20151202_SCC1gfpc_G2G1\MitoSys2\Calibration\mEGFPC1\0002_R1_P1_K1_Ch2-Ch1.zen
573340	-6.290041e-05	1.890709e-04	8.444800e-07	20151202_SCC1gfpc_G2G1\MitoSys2\Calibration\mEGFPC1\0002_R1_P1_K1_Ch2-Ch1.zen
614300	-7.026143e-05	2.383957e-04	7.619100e-07	20151202_SCC1gfpc_G2G1\MitoSys2\Calibration\mEGFPC1\0002_R1_P1_K1_Ch2-Ch1.zen
655260	-6.684395e-05	1.479520e-04	6.919500e-07	20151202_SCC1gfpc_G2G1\MitoSys2\Calibration\mEGFPC1\0002_R1_P1_K1_Ch2-Ch1.zen
696220	-3.388179e-05	1.772436e-04	6.320700e-07	20151202_SCC1gfpc_G2G1\MitoSys2\Calibration\mEGFPC1\0002_R1_P1_K1_Ch2-Ch1.zen
737180	-2.168059e-05	2.501738e-04	5.803500e-07	20151202_SCC1gfpc_G2G1\MitoSys2\Calibration\mEGFPC1\0002_R1_P1_K1_Ch2-Ch1.zen
778140	-8.579412e-05	1.995138e-04	5.353100e-07	20151202_SCC1gfpc_G2G1\MitoSys2\Calibration\mEGFPC1\0002_R1_P1_K1_Ch2-Ch1.zen
819100	-2.563149e-05	1.757681e-04	4.958100e-07	20151202_SCC1gfpc_G2G1\MitoSys2\Calibration\mEGFPC1\0002_R1_P1_K1_Ch2-Ch1.zen
901020	1.168462e-05	1.459274e-04	4.299500e-07	20151202_SCC1gfpc_G2G1\MitoSys2\Calibration\mEGFPC1\0002_R1_P1_K1_Ch2-Ch1.zen
982940	-2.262939e-05	1.717475e-04	3.774700e-07	20151202_SCC1gfpc_G2G1\MitoSys2\Calibration\mEGFPC1\0002_R1_P1_K1_Ch2-Ch1.zen
1064860	-5.714634e-05	1.508137e-04	3.348600e-07	20151202_SCC1gfpc_G2G1\MitoSys2\Calibration\mEGFPC1\0002_R1_P1_K1_Ch2-Ch1.zen
1146780	-4.948293e-05	1.708515e-04	2.996900e-07	20151202_SCC1gfpc_G2G1\MitoSys2\Calibration\mEGFPC1\0002_R1_P1_K1_Ch2-Ch1.zen
1228700	-9.996369e-06	1.036717e-04	2.702700e-07	20151202_SCC1gfpc_G2G1\MitoSys2\Calibration\mEGFPC1\0002_R1_P1_K1_Ch2-Ch1.zen
1310620	7.549360e-06	1.559389e-04	2.453700e-07	20151202_SCC1gfpc_G2G1\MitoSys2\Calibration\mEGFPC1\0002_R1_P1_K1_Ch2-Ch1.zen
1392540	9.243330e-06	1.288773e-04	2.240600e-07	20151202_SCC1gfpc_G2G1\MitoSys2\Calibration\mEGFPC1\0002_R1_P1_K1_Ch2-Ch1.zen
1474460	3.116548e-05	1.423733e-04	2.056700e-07	20151202_SCC1gfpc_G2G1\MitoSys2\Calibration\mEGFPC1\0002_R1_P1_K1_Ch2-Ch1.zen
1556380	5.645367e-05	2.054983e-04	1.896600e-07	20151202_SCC1gfpc_G2G1\MitoSys2\Calibration\mEGFPC1\0002_R1_P1_K1_Ch2-Ch1.zen
10	1.420393e-02	4.249070e-03	1.592300e-02	20151202_SCC1gfpc_G2G1\MitoSys2\Calibration\mEGFPC1\0002_R1_P4_K1_Ch2-Ch1.zen
20	1.518875e-02	4.877856e-03	1.539900e-02	20151202_SCC1gfpc_G2G1\MitoSys2\Calibration\mEGFPC1\0002_R1_P4_K1_Ch2-Ch1.zen
30	1.448308e-02	7.038513e-03	1.489300e-02	20151202_SCC1gfpc_G2G1\MitoSys2\Calibration\mEGFPC1\0002_R1_P4_K1_Ch2-Ch1.zen
40	1.653074e-02	6.043447e-03	1.441000e-02	20151202_SCC1gfpc_G2G1\MitoSys2\Calibration\mEGFPC1\0002_R1_P4_K1_Ch2-Ch1.zen
50	1.534595e-02	4.068208e-03	1.395300e-02	20151202_SCC1gfpc_G2G1\MitoSys2\Calibration\mEGFPC1\0002_R1_P4_K1_Ch2-Ch1.zen
60	1.295028e-02	6.860404e-03	1.352000e-02	20151202_SCC1gfpc_G2G1\MitoSys2\Calibration\mEGFPC1\0002_R1_P4_K1_Ch2-Ch1.zen
70	1.332692e-02	6.347876e-03	1.311200e-02	20151202_SCC1gfpc_G2G1\MitoSys2\Calibration\mEGFPC1\0002_R1_P4_K1_Ch2-Ch1.zen
80	1.270869e-02	5.118580e-03	1.272700e-02	20151202_SCC1gfpc_G2G1\MitoSys2\Calibration\mEGFPC1\0002_R1_P4_K1_Ch2-Ch1.zen
90	1.280657e-02	5.867394e-03	1.236300e-02	20151202_SCC1gfpc_G2G1\MitoSys2\Calibration\mEGFPC1\0002_R1_P4_K1_Ch2-Ch1.zen
100	1.185736e-02	4.712036e-03	1.202000e-02	20151202_SCC1gfpc_G2G1\MitoSys2\Calibration\mEGFPC1\0002_R1_P4_K1_Ch2-Ch1.zen
120	1.222444e-02	4.698095e-03	1.138900e-02	20151202_SCC1gfpc_G2G1\MitoSys2\Calibration\mEGFPC1\0002_R1_P4_K1_Ch2-Ch1.zen
140	1.147175e-02	4.597236e-03	1.082300e-02	20151202_SCC1gfpc_G2G1\MitoSys2\Calibration\mEGFPC1\0002_R1_P4_K1_Ch2-Ch1.zen
160	9.546748e-03	2.559992e-03	1.031400e-02	20151202_SCC1gfpc_G2G1\MitoSys2\Calibration\mEGFPC1\0002_R1_P4_K1_Ch2-Ch1.zen
180	9.409345e-03	5.305514e-03	9.852900e-03	20151202_SCC1gfpc_G2G1\MitoSys2\Calibration\mEGFPC1\0002_R1_P4_K1_Ch2-Ch1.zen
200	1.011881e-02	4.817045e-03	9.433700e-03	20151202_SCC1gfpc_G2G1\MitoSys2\Calibration\mEGFPC1\0002_R1_P4_K1_Ch2-Ch1.zen
220	8.885436e-03	4.230822e-03	9.050800e-03	20151202_SCC1gfpc_G2G1\MitoSys2\Calibration\mEGFPC1\0002_R1_P4_K1_Ch2-Ch1.zen
240	6.297198e-03	3.551740e-03	8.699600e-03	20151202_SCC1gfpc_G2G1\MitoSys2\Calibration\mEGFPC1\0002_R1_P4_K1_Ch2-Ch1.zen
260	8.412148e-03	4.083937e-03	8.376000e-03	20151202_SCC1gfpc_G2G1\MitoSys2\Calibration\mEGFPC1\0002_R1_P4_K1_Ch2-Ch1.zen
280	8.428100e-03	4.201671e-03	8.077000e-03	20151202_SCC1gfpc_G2G1\MitoSys2\Calibration\mEGFPC1\0002_R1_P4_K1_Ch2-Ch1.zen
300	8.297225e-03	3.676096e-03	7.799500e-03	20151202_SCC1gfpc_G2G1\MitoSys2\Calibration\mEGFPC1\0002_R1_P4_K1_Ch2-Ch1.zen
340	7.300375e-03	3.126265e-03	7.300400e-03	20151202_SCC1gfpc_G2G1\MitoSys2\Calibration\mEGFPC1\0002_R1_P4_K1_Ch2-Ch1.zen
380	6.740367e-03	2.361069e-03	6.863400e-03	20151202_SCC1gfpc_G2G1\MitoSys2\Calibration\mEGFPC1\0002_R1_P4_K1_Ch2-Ch1.zen
420	6.694172e-03	2.053590e-03	6.477300e-03	20151202_SCC1gfpc_G2G1\MitoSys2\Calibration\mEGFPC1\0002_R1_P4_K1_Ch2-Ch1.zen
460	5.209237e-03	2.903298e-03	6.133400e-03	20151202_SCC1gfpc_G2G1\MitoSys2\Calibration\mEGFPC1\0002_R1_P4_K1_Ch2-Ch1.zen
500	5.737605e-03	2.855291e-03	5.825100e-03	20151202_SCC1gfpc_G2G1\MitoSys2\Calibration\mEGFPC1\0002_R1_P4_K1_Ch2-Ch1.zen
540	5.256417e-03	2.904007e-03	5.547100e-03	20151202_SCC1gfpc_G2G1\MitoSys2\Calibration\mEGFPC1\0002_R1_P4_K1_Ch2-Ch1.zen
580	5.310401e-03	3.373475e-03	5.295100e-03	20151202_SCC1gfpc_G2G1\MitoSys2\Calibration\mEGFPC1\0002_R1_P4_K1_Ch2-Ch1.zen
620	5.138885e-03	3.292314e-03	5.065700e-03	20151202_SCC1gfpc_G2G1\MitoSys2\Calibration\mEGFPC1\0002_R1_P4_K1_Ch2-Ch1.zen
660	4.564854e-03	3.946185e-03	4.856100e-03	20151202_SCC1gfpc_G2G1\MitoSys2\Calibration\mEGFPC1\0002_R1_P4_K1_Ch2-Ch1.zen
700	3.915787e-03	2.463387e-03	4.663800e-03	20151202_SCC1gfpc_G2G1\MitoSys2\Calibration\mEGFPC1\0002_R1_P4_K1_Ch2-Ch1.zen
780	4.220414e-03	2.438315e-03	4.323600e-03	20151202_SCC1gfpc_G2G1\MitoSys2\Calibration\mEGFPC1\0002_R1_P4_K1_Ch2-Ch1.zen
860	4.058731e-03	2.382024e-03	4.032300e-03	20151202_SCC1gfpc_G2G1\MitoSys2\Calibration\mEGFPC1\0002_R1_P4_K1_Ch2-Ch1.zen
940	3.628548e-03	2.717752e-03	3.780300e-03	20151202_SCC1gfpc_G2G1\MitoSys2\Calibration\mEGFPC1\0002_R1_P4_K1_Ch2-Ch1.zen
1020	4.484821e-03	2.180474e-03	3.560400e-03	20151202_SCC1gfpc_G2G1\MitoSys2\Calibration\mEGFPC1\0002_R1_P4_K1_Ch2-Ch1.zen
1100	4.082850e-03	2.243892e-03	3.367000e-03	20151202_SCC1gfpc_G2G1\MitoSys2\Calibration\mEGFPC1\0002_R1_P4_K1_Ch2-Ch1.zen
1180	3.771784e-03	1.649674e-03	3.195700e-03	20151202_SCC1gfpc_G2G1\MitoSys2\Calibration\mEGFPC1\0002_R1_P4_K1_Ch2-Ch1.zen
1260	2.510312e-03	1.918207e-03	3.043000e-03	20151202_SCC1gfpc_G2G1\MitoSys2\Calibration\mEGFPC1\0002_R1_P4_K1_Ch2-Ch1.zen
1340	3.303574e-03	2.454906e-03	2.906200e-03	20151202_SCC1gfpc_G2G1\MitoSys2\Calibration\mEGFPC1\0002_R1_P4_K1_Ch2-Ch1.zen
1420	2.452113e-03	2.063460e-03	2.782800e-03	20151202_SCC1gfpc_G2G1\MitoSys2\Calibration\mEGFPC1\0002_R1_P4_K1_Ch2-Ch1.zen
1500	2.690368e-03	1.408102e-03	2.671200e-03	20151202_SCC1gfpc_G2G1\MitoSys2\Calibration\mEGFPC1\0002_R1_P4_K1_Ch2-Ch1.zen
1660	2.615611e-03	1.803462e-03	2.476800e-03	20151202_SCC1gfpc_G2G1\MitoSys2\Calibration\mEGFPC1\0002_R1_P4_K1_Ch2-Ch1.zen
1820	2.339518e-03	1.690587e-03	2.313500e-03	20151202_SCC1gfpc_G2G1\MitoSys2\Calibration\mEGFPC1\0002_R1_P4_K1_Ch2-Ch1.zen
1980	2.055831e-03	1.739920e-03	2.174500e-03	20151202_SCC1gfpc_G2G1\MitoSys2\Calibration\mEGFPC1\0002_R1_P4_K1_Ch2-Ch1.zen
2140	2.049078e-03	1.201531e-03	2.054600e-03	20151202_SCC1gfpc_G2G1\MitoSys2\Calibration\mEGFPC1\0002_R1_P4_K1_Ch2-Ch1.zen
2300	2.388337e-03	1.644475e-03	1.950200e-03	20151202_SCC1gfpc_G2G1\MitoSys2\Calibration\mEGFPC1\0002_R1_P4_K1_Ch2-Ch1.zen
2460	2.108797e-03	1.705954e-03	1.858500e-03	20151202_SCC1gfpc_G2G1\MitoSys2\Calibration\mEGFPC1\0002_R1_P4_K1_Ch2-Ch1.zen
2620	1.784321e-03	1.304691e-03	1.777200e-03	20151202_SCC1gfpc_G2G1\MitoSys2\Calibration\mEGFPC1\0002_R1_P4_K1_Ch2-Ch1.zen
2780	1.165576e-03	1.794308e-03	1.704600e-03	20151202_SCC1gfpc_G2G1\MitoSys2\Calibration\mEGFPC1\0002_R1_P4_K1_Ch2-Ch1.zen
2940	1.695101e-03	1.428754e-03	1.639300e-03	20151202_SCC1gfpc_G2G1\MitoSys2\Calibration\mEGFPC1\0002_R1_P4_K1_Ch2-Ch1.zen
3100	1.640643e-03	1.108595e-03	1.580300e-03	20151202_SCC1gfpc_G2G1\MitoSys2\Calibration\mEGFPC1\0002_R1_P4_K1_Ch2-Ch1.zen
3420	1.627495e-03	1.368265e-03	1.477500e-03	20151202_SCC1gfpc_G2G1\MitoSys2\Calibration\mEGFPC1\0002_R1_P4_K1_Ch2-Ch1.zen
3740	1.393293e-03	1.022014e-03	1.390900e-03	20151202_SCC1gfpc_G2G1\MitoSys2\Calibration\mEGFPC1\0002_R1_P4_K1_Ch2-Ch1.zen
4060	1.232025e-03	1.219345e-03	1.316600e-03	20151202_SCC1gfpc_G2G1\MitoSys2\Calibration\mEGFPC1\0002_R1_P4_K1_Ch2-Ch1.zen
4380	1.097667e-03	9.555156e-04	1.252100e-03	20151202_SCC1gfpc_G2G1\MitoSys2\Calibration\mEGFPC1\0002_R1_P4_K1_Ch2-Ch1.zen
4700	1.239522e-03	8.850603e-04	1.195200e-03	20151202_SCC1gfpc_G2G1\MitoSys2\Calibration\mEGFPC1\0002_R1_P4_K1_Ch2-Ch1.zen
5020	1.489725e-03	1.159082e-03	1.144600e-03	20151202_SCC1gfpc_G2G1\MitoSys2\Calibration\mEGFPC1\0002_R1_P4_K1_Ch2-Ch1.zen
5340	1.254574e-03	1.333850e-03	1.099200e-03	20151202_SCC1gfpc_G2G1\MitoSys2\Calibration\mEGFPC1\0002_R1_P4_K1_Ch2-Ch1.zen
5660	1.252074e-03	1.170291e-03	1.058000e-03	20151202_SCC1gfpc_G2G1\MitoSys2\Calibration\mEGFPC1\0002_R1_P4_K1_Ch2-Ch1.zen
5980	5.568083e-04	8.608699e-04	1.020500e-03	20151202_SCC1gfpc_G2G1\MitoSys2\Calibration\mEGFPC1\0002_R1_P4_K1_Ch2-Ch1.zen
6300	9.578674e-04	1.096148e-03	9.860300e-04	20151202_SCC1gfpc_G2G1\MitoSys2\Calibration\mEGFPC1\0002_R1_P4_K1_Ch2-Ch1.zen
6940	5.306383e-04	9.407721e-04	9.246600e-04	20151202_SCC1gfpc_G2G1\MitoSys2\Calibration\mEGFPC1\0002_R1_P4_K1_Ch2-Ch1.zen
7580	6.131625e-04	1.146354e-03	8.713400e-04	20151202_SCC1gfpc_G2G1\MitoSys2\Calibration\mEGFPC1\0002_R1_P4_K1_Ch2-Ch1.zen
8220	8.308991e-04	8.733775e-04	8.242900e-04	20151202_SCC1gfpc_G2G1\MitoSys2\Calibration\mEGFPC1\0002_R1_P4_K1_Ch2-Ch1.zen
8860	8.240945e-04	1.007016e-03	7.822800e-04	20151202_SCC1gfpc_G2G1\MitoSys2\Calibration\mEGFPC1\0002_R1_P4_K1_Ch2-Ch1.zen
9500	7.908061e-04	1.019064e-03	7.443700e-04	20151202_SCC1gfpc_G2G1\MitoSys2\Calibration\mEGFPC1\0002_R1_P4_K1_Ch2-Ch1.zen
10140	6.775588e-04	1.060615e-03	7.099000e-04	20151202_SCC1gfpc_G2G1\MitoSys2\Calibration\mEGFPC1\0002_R1_P4_K1_Ch2-Ch1.zen
10780	4.397771e-04	8.545770e-04	6.783300e-04	20151202_SCC1gfpc_G2G1\MitoSys2\Calibration\mEGFPC1\0002_R1_P4_K1_Ch2-Ch1.zen
11420	5.857231e-04	8.519260e-04	6.492600e-04	20151202_SCC1gfpc_G2G1\MitoSys2\Calibration\mEGFPC1\0002_R1_P4_K1_Ch2-Ch1.zen
12060	5.744694e-04	1.021554e-03	6.223700e-04	20151202_SCC1gfpc_G2G1\MitoSys2\Calibration\mEGFPC1\0002_R1_P4_K1_Ch2-Ch1.zen
12700	4.244012e-04	8.574342e-04	5.973800e-04	20151202_SCC1gfpc_G2G1\MitoSys2\Calibration\mEGFPC1\0002_R1_P4_K1_Ch2-Ch1.zen
13980	5.409991e-04	9.649060e-04	5.523200e-04	20151202_SCC1gfpc_G2G1\MitoSys2\Calibration\mEGFPC1\0002_R1_P4_K1_Ch2-Ch1.zen
15260	3.405686e-04	1.007372e-03	5.127300e-04	20151202_SCC1gfpc_G2G1\MitoSys2\Calibration\mEGFPC1\0002_R1_P4_K1_Ch2-Ch1.zen
16540	5.008112e-04	5.012142e-04	4.776500e-04	20151202_SCC1gfpc_G2G1\MitoSys2\Calibration\mEGFPC1\0002_R1_P4_K1_Ch2-Ch1.zen
17820	2.575945e-04	6.812217e-04	4.463300e-04	20151202_SCC1gfpc_G2G1\MitoSys2\Calibration\mEGFPC1\0002_R1_P4_K1_Ch2-Ch1.zen
19100	5.777128e-04	7.006966e-04	4.182100e-04	20151202_SCC1gfpc_G2G1\MitoSys2\Calibration\mEGFPC1\0002_R1_P4_K1_Ch2-Ch1.zen
20380	2.107295e-04	7.070639e-04	3.928400e-04	20151202_SCC1gfpc_G2G1\MitoSys2\Calibration\mEGFPC1\0002_R1_P4_K1_Ch2-Ch1.zen
21660	5.895202e-04	5.920100e-04	3.698400e-04	20151202_SCC1gfpc_G2G1\MitoSys2\Calibration\mEGFPC1\0002_R1_P4_K1_Ch2-Ch1.zen
22940	4.504311e-04	7.794091e-04	3.489200e-04	20151202_SCC1gfpc_G2G1\MitoSys2\Calibration\mEGFPC1\0002_R1_P4_K1_Ch2-Ch1.zen
24220	3.350006e-04	8.412362e-04	3.298100e-04	20151202_SCC1gfpc_G2G1\MitoSys2\Calibration\mEGFPC1\0002_R1_P4_K1_Ch2-Ch1.zen
25500	2.562892e-04	7.284345e-04	3.123200e-04	20151202_SCC1gfpc_G2G1\MitoSys2\Calibration\mEGFPC1\0002_R1_P4_K1_Ch2-Ch1.zen
28060	3.437770e-04	7.639416e-04	2.814500e-04	20151202_SCC1gfpc_G2G1\MitoSys2\Calibration\mEGFPC1\0002_R1_P4_K1_Ch2-Ch1.zen
30620	4.017055e-04	7.201482e-04	2.551400e-04	20151202_SCC1gfpc_G2G1\MitoSys2\Calibration\mEGFPC1\0002_R1_P4_K1_Ch2-Ch1.zen
33180	2.715207e-04	6.973258e-04	2.325100e-04	20151202_SCC1gfpc_G2G1\MitoSys2\Calibration\mEGFPC1\0002_R1_P4_K1_Ch2-Ch1.zen
35740	1.474483e-04	7.612986e-04	2.129000e-04	20151202_SCC1gfpc_G2G1\MitoSys2\Calibration\mEGFPC1\0002_R1_P4_K1_Ch2-Ch1.zen
38300	1.794856e-04	6.238365e-04	1.957600e-04	20151202_SCC1gfpc_G2G1\MitoSys2\Calibration\mEGFPC1\0002_R1_P4_K1_Ch2-Ch1.zen
40860	2.349628e-04	6.967216e-04	1.807100e-04	20151202_SCC1gfpc_G2G1\MitoSys2\Calibration\mEGFPC1\0002_R1_P4_K1_Ch2-Ch1.zen
43420	-6.083916e-05	5.712653e-04	1.673900e-04	20151202_SCC1gfpc_G2G1\MitoSys2\Calibration\mEGFPC1\0002_R1_P4_K1_Ch2-Ch1.zen
45980	1.259776e-04	4.387931e-04	1.555500e-04	20151202_SCC1gfpc_G2G1\MitoSys2\Calibration\mEGFPC1\0002_R1_P4_K1_Ch2-Ch1.zen
48540	-1.182728e-04	7.047273e-04	1.449800e-04	20151202_SCC1gfpc_G2G1\MitoSys2\Calibration\mEGFPC1\0002_R1_P4_K1_Ch2-Ch1.zen
51100	2.261552e-04	5.936576e-04	1.354900e-04	20151202_SCC1gfpc_G2G1\MitoSys2\Calibration\mEGFPC1\0002_R1_P4_K1_Ch2-Ch1.zen
56220	2.380750e-04	5.566464e-04	1.192000e-04	20151202_SCC1gfpc_G2G1\MitoSys2\Calibration\mEGFPC1\0002_R1_P4_K1_Ch2-Ch1.zen
61340	1.172044e-04	6.817833e-04	1.057700e-04	20151202_SCC1gfpc_G2G1\MitoSys2\Calibration\mEGFPC1\0002_R1_P4_K1_Ch2-Ch1.zen
66460	5.064461e-05	6.502031e-04	9.456300e-05	20151202_SCC1gfpc_G2G1\MitoSys2\Calibration\mEGFPC1\0002_R1_P4_K1_Ch2-Ch1.zen
71580	5.121015e-05	4.449319e-04	8.509300e-05	20151202_SCC1gfpc_G2G1\MitoSys2\Calibration\mEGFPC1\0002_R1_P4_K1_Ch2-Ch1.zen
76700	1.373715e-04	4.842543e-04	7.701400e-05	20151202_SCC1gfpc_G2G1\MitoSys2\Calibration\mEGFPC1\0002_R1_P4_K1_Ch2-Ch1.zen
81820	6.267354e-06	3.721918e-04	7.006100e-05	20151202_SCC1gfpc_G2G1\MitoSys2\Calibration\mEGFPC1\0002_R1_P4_K1_Ch2-Ch1.zen
86940	6.824883e-05	5.608996e-04	6.402900e-05	20151202_SCC1gfpc_G2G1\MitoSys2\Calibration\mEGFPC1\0002_R1_P4_K1_Ch2-Ch1.zen
92060	1.164539e-04	5.310030e-04	5.875800e-05	20151202_SCC1gfpc_G2G1\MitoSys2\Calibration\mEGFPC1\0002_R1_P4_K1_Ch2-Ch1.zen
97180	-5.166637e-05	5.611317e-04	5.412400e-05	20151202_SCC1gfpc_G2G1\MitoSys2\Calibration\mEGFPC1\0002_R1_P4_K1_Ch2-Ch1.zen
102300	1.641122e-04	5.021231e-04	5.002600e-05	20151202_SCC1gfpc_G2G1\MitoSys2\Calibration\mEGFPC1\0002_R1_P4_K1_Ch2-Ch1.zen
112540	1.597887e-04	4.339876e-04	4.312600e-05	20151202_SCC1gfpc_G2G1\MitoSys2\Calibration\mEGFPC1\0002_R1_P4_K1_Ch2-Ch1.zen
122780	2.153827e-05	5.649304e-04	3.757300e-05	20151202_SCC1gfpc_G2G1\MitoSys2\Calibration\mEGFPC1\0002_R1_P4_K1_Ch2-Ch1.zen
133020	1.388237e-04	4.289430e-04	3.303300e-05	20151202_SCC1gfpc_G2G1\MitoSys2\Calibration\mEGFPC1\0002_R1_P4_K1_Ch2-Ch1.zen
143260	-4.320516e-05	4.571171e-04	2.927000e-05	20151202_SCC1gfpc_G2G1\MitoSys2\Calibration\mEGFPC1\0002_R1_P4_K1_Ch2-Ch1.zen
153500	-1.230051e-04	3.123109e-04	2.611600e-05	20151202_SCC1gfpc_G2G1\MitoSys2\Calibration\mEGFPC1\0002_R1_P4_K1_Ch2-Ch1.zen
163740	-1.038443e-04	3.166950e-04	2.344400e-05	20151202_SCC1gfpc_G2G1\MitoSys2\Calibration\mEGFPC1\0002_R1_P4_K1_Ch2-Ch1.zen
173980	-9.745764e-05	3.915044e-04	2.116000e-05	20151202_SCC1gfpc_G2G1\MitoSys2\Calibration\mEGFPC1\0002_R1_P4_K1_Ch2-Ch1.zen
184220	-6.363428e-05	3.447882e-04	1.919300e-05	20151202_SCC1gfpc_G2G1\MitoSys2\Calibration\mEGFPC1\0002_R1_P4_K1_Ch2-Ch1.zen
194460	8.463823e-06	3.113115e-04	1.748500e-05	20151202_SCC1gfpc_G2G1\MitoSys2\Calibration\mEGFPC1\0002_R1_P4_K1_Ch2-Ch1.zen
204700	-2.892377e-05	3.789260e-04	1.599400e-05	20151202_SCC1gfpc_G2G1\MitoSys2\Calibration\mEGFPC1\0002_R1_P4_K1_Ch2-Ch1.zen
225180	-6.154106e-05	3.098563e-04	1.352600e-05	20151202_SCC1gfpc_G2G1\MitoSys2\Calibration\mEGFPC1\0002_R1_P4_K1_Ch2-Ch1.zen
245660	-3.352497e-05	3.363856e-04	1.158200e-05	20151202_SCC1gfpc_G2G1\MitoSys2\Calibration\mEGFPC1\0002_R1_P4_K1_Ch2-Ch1.zen
266140	2.755818e-05	3.642885e-04	1.002300e-05	20151202_SCC1gfpc_G2G1\MitoSys2\Calibration\mEGFPC1\0002_R1_P4_K1_Ch2-Ch1.zen
286620	-4.291685e-05	3.556313e-04	8.755600e-06	20151202_SCC1gfpc_G2G1\MitoSys2\Calibration\mEGFPC1\0002_R1_P4_K1_Ch2-Ch1.zen
307100	-9.575888e-05	3.847671e-04	7.710500e-06	20151202_SCC1gfpc_G2G1\MitoSys2\Calibration\mEGFPC1\0002_R1_P4_K1_Ch2-Ch1.zen
327580	-1.381398e-04	2.478606e-04	6.839100e-06	20151202_SCC1gfpc_G2G1\MitoSys2\Calibration\mEGFPC1\0002_R1_P4_K1_Ch2-Ch1.zen
348060	5.405050e-07	2.464480e-04	6.105200e-06	20151202_SCC1gfpc_G2G1\MitoSys2\Calibration\mEGFPC1\0002_R1_P4_K1_Ch2-Ch1.zen
368540	-5.166478e-05	2.850271e-04	5.481400e-06	20151202_SCC1gfpc_G2G1\MitoSys2\Calibration\mEGFPC1\0002_R1_P4_K1_Ch2-Ch1.zen
389020	-1.571198e-04	3.044790e-04	4.947100e-06	20151202_SCC1gfpc_G2G1\MitoSys2\Calibration\mEGFPC1\0002_R1_P4_K1_Ch2-Ch1.zen
409500	-7.120447e-05	3.100477e-04	4.485900e-06	20151202_SCC1gfpc_G2G1\MitoSys2\Calibration\mEGFPC1\0002_R1_P4_K1_Ch2-Ch1.zen
450460	-1.538162e-04	1.843746e-04	3.735100e-06	20151202_SCC1gfpc_G2G1\MitoSys2\Calibration\mEGFPC1\0002_R1_P4_K1_Ch2-Ch1.zen
491420	-1.650899e-04	3.256016e-04	3.155400e-06	20151202_SCC1gfpc_G2G1\MitoSys2\Calibration\mEGFPC1\0002_R1_P4_K1_Ch2-Ch1.zen
532380	-9.850550e-05	2.596230e-04	2.698900e-06	20151202_SCC1gfpc_G2G1\MitoSys2\Calibration\mEGFPC1\0002_R1_P4_K1_Ch2-Ch1.zen
573340	-1.362934e-04	2.445782e-04	2.333300e-06	20151202_SCC1gfpc_G2G1\MitoSys2\Calibration\mEGFPC1\0002_R1_P4_K1_Ch2-Ch1.zen
614300	-4.449533e-05	2.424567e-04	2.036100e-06	20151202_SCC1gfpc_G2G1\MitoSys2\Calibration\mEGFPC1\0002_R1_P4_K1_Ch2-Ch1.zen
655260	-4.838977e-05	3.714459e-04	1.791500e-06	20151202_SCC1gfpc_G2G1\MitoSys2\Calibration\mEGFPC1\0002_R1_P4_K1_Ch2-Ch1.zen
696220	-5.141900e-05	2.689701e-04	1.587800e-06	20151202_SCC1gfpc_G2G1\MitoSys2\Calibration\mEGFPC1\0002_R1_P4_K1_Ch2-Ch1.zen
737180	2.574684e-05	3.031228e-04	1.416400e-06	20151202_SCC1gfpc_G2G1\MitoSys2\Calibration\mEGFPC1\0002_R1_P4_K1_Ch2-Ch1.zen
778140	-1.680157e-05	3.595421e-04	1.271000e-06	20151202_SCC1gfpc_G2G1\MitoSys2\Calibration\mEGFPC1\0002_R1_P4_K1_Ch2-Ch1.zen
819100	-3.901615e-05	1.991256e-04	1.146500e-06	20151202_SCC1gfpc_G2G1\MitoSys2\Calibration\mEGFPC1\0002_R1_P4_K1_Ch2-Ch1.zen
901020	-3.757456e-05	2.448060e-04	9.460400e-07	20151202_SCC1gfpc_G2G1\MitoSys2\Calibration\mEGFPC1\0002_R1_P4_K1_Ch2-Ch1.zen
982940	-7.354635e-05	2.151955e-04	7.932800e-07	20151202_SCC1gfpc_G2G1\MitoSys2\Calibration\mEGFPC1\0002_R1_P4_K1_Ch2-Ch1.zen
1064860	1.887248e-05	2.411449e-04	6.743000e-07	20151202_SCC1gfpc_G2G1\MitoSys2\Calibration\mEGFPC1\0002_R1_P4_K1_Ch2-Ch1.zen
1146780	1.685656e-05	2.142895e-04	5.798800e-07	20151202_SCC1gfpc_G2G1\MitoSys2\Calibration\mEGFPC1\0002_R1_P4_K1_Ch2-Ch1.zen
1228700	-9.769701e-07	1.972437e-04	5.037600e-07	20151202_SCC1gfpc_G2G1\MitoSys2\Calibration\mEGFPC1\0002_R1_P4_K1_Ch2-Ch1.zen
1310620	-2.045714e-05	2.516392e-04	4.415200e-07	20151202_SCC1gfpc_G2G1\MitoSys2\Calibration\mEGFPC1\0002_R1_P4_K1_Ch2-Ch1.zen
1392540	2.260501e-05	2.273535e-04	3.900100e-07	20151202_SCC1gfpc_G2G1\MitoSys2\Calibration\mEGFPC1\0002_R1_P4_K1_Ch2-Ch1.zen
1474460	7.243205e-05	2.363007e-04	3.469000e-07	20151202_SCC1gfpc_G2G1\MitoSys2\Calibration\mEGFPC1\0002_R1_P4_K1_Ch2-Ch1.zen
1556380	3.796503e-06	1.866014e-04	3.104900e-07	20151202_SCC1gfpc_G2G1\MitoSys2\Calibration\mEGFPC1\0002_R1_P4_K1_Ch2-Ch1.zen
10	5.207881e-02	1.987477e-02	5.357200e-02	20151202_SCC1gfpc_G2G1\MitoSys2\Calibration\mEGFPC1\0003_R1_P1_K1_Ch2-Ch1.zen
20	5.361822e-02	1.736745e-02	5.139300e-02	20151202_SCC1gfpc_G2G1\MitoSys2\Calibration\mEGFPC1\0003_R1_P1_K1_Ch2-Ch1.zen
30	5.165607e-02	2.306579e-02	4.933800e-02	20151202_SCC1gfpc_G2G1\MitoSys2\Calibration\mEGFPC1\0003_R1_P1_K1_Ch2-Ch1.zen
40	4.425704e-02	1.680125e-02	4.741800e-02	20151202_SCC1gfpc_G2G1\MitoSys2\Calibration\mEGFPC1\0003_R1_P1_K1_Ch2-Ch1.zen
50	4.391483e-02	1.620377e-02	4.563000e-02	20151202_SCC1gfpc_G2G1\MitoSys2\Calibration\mEGFPC1\0003_R1_P1_K1_Ch2-Ch1.zen
60	4.681051e-02	1.977271e-02	4.396600e-02	20151202_SCC1gfpc_G2G1\MitoSys2\Calibration\mEGFPC1\0003_R1_P1_K1_Ch2-Ch1.zen
70	3.900366e-02	1.566588e-02	4.241800e-02	20151202_SCC1gfpc_G2G1\MitoSys2\Calibration\mEGFPC1\0003_R1_P1_K1_Ch2-Ch1.zen
80	3.691138e-02	1.745592e-02	4.097700e-02	20151202_SCC1gfpc_G2G1\MitoSys2\Calibration\mEGFPC1\0003_R1_P1_K1_Ch2-Ch1.zen
90	4.018909e-02	1.676295e-02	3.963400e-02	20151202_SCC1gfpc_G2G1\MitoSys2\Calibration\mEGFPC1\0003_R1_P1_K1_Ch2-Ch1.zen
100	4.351458e-02	1.491900e-02	3.838000e-02	20151202_SCC1gfpc_G2G1\MitoSys2\Calibration\mEGFPC1\0003_R1_P1_K1_Ch2-Ch1.zen
120	4.033710e-02	1.397898e-02	3.611000e-02	20151202_SCC1gfpc_G2G1\MitoSys2\Calibration\mEGFPC1\0003_R1_P1_K1_Ch2-Ch1.zen
140	3.453776e-02	1.308281e-02	3.411500e-02	20151202_SCC1gfpc_G2G1\MitoSys2\Calibration\mEGFPC1\0003_R1_P1_K1_Ch2-Ch1.zen
160	3.311604e-02	9.899266e-03	3.234800e-02	20151202_SCC1gfpc_G2G1\MitoSys2\Calibration\mEGFPC1\0003_R1_P1_K1_Ch2-Ch1.zen
180	2.609679e-02	1.154393e-02	3.077300e-02	20151202_SCC1gfpc_G2G1\MitoSys2\Calibration\mEGFPC1\0003_R1_P1_K1_Ch2-Ch1.zen
200	2.991346e-02	9.693934e-03	2.936100e-02	20151202_SCC1gfpc_G2G1\MitoSys2\Calibration\mEGFPC1\0003_R1_P1_K1_Ch2-Ch1.zen
220	2.842220e-02	1.263632e-02	2.808700e-02	20151202_SCC1gfpc_G2G1\MitoSys2\Calibration\mEGFPC1\0003_R1_P1_K1_Ch2-Ch1.zen
240	2.641335e-02	1.305636e-02	2.693000e-02	20151202_SCC1gfpc_G2G1\MitoSys2\Calibration\mEGFPC1\0003_R1_P1_K1_Ch2-Ch1.zen
260	2.723827e-02	8.809608e-03	2.587400e-02	20151202_SCC1gfpc_G2G1\MitoSys2\Calibration\mEGFPC1\0003_R1_P1_K1_Ch2-Ch1.zen
280	2.321802e-02	1.386626e-02	2.490700e-02	20151202_SCC1gfpc_G2G1\MitoSys2\Calibration\mEGFPC1\0003_R1_P1_K1_Ch2-Ch1.zen
300	2.494342e-02	9.352389e-03	2.401500e-02	20151202_SCC1gfpc_G2G1\MitoSys2\Calibration\mEGFPC1\0003_R1_P1_K1_Ch2-Ch1.zen
340	2.346955e-02	6.323723e-03	2.242400e-02	20151202_SCC1gfpc_G2G1\MitoSys2\Calibration\mEGFPC1\0003_R1_P1_K1_Ch2-Ch1.zen
380	1.825504e-02	8.870018e-03	2.104400e-02	20151202_SCC1gfpc_G2G1\MitoSys2\Calibration\mEGFPC1\0003_R1_P1_K1_Ch2-Ch1.zen
420	1.764267e-02	1.158032e-02	1.983200e-02	20151202_SCC1gfpc_G2G1\MitoSys2\Calibration\mEGFPC1\0003_R1_P1_K1_Ch2-Ch1.zen
460	1.733570e-02	9.943214e-03	1.875600e-02	20151202_SCC1gfpc_G2G1\MitoSys2\Calibration\mEGFPC1\0003_R1_P1_K1_Ch2-Ch1.zen
500	1.996927e-02	9.054238e-03	1.779500e-02	20151202_SCC1gfpc_G2G1\MitoSys2\Calibration\mEGFPC1\0003_R1_P1_K1_Ch2-Ch1.zen
540	1.887143e-02	9.091425e-03	1.692800e-02	20151202_SCC1gfpc_G2G1\MitoSys2\Calibration\mEGFPC1\0003_R1_P1_K1_Ch2-Ch1.zen
580	1.473079e-02	8.926321e-03	1.614300e-02	20151202_SCC1gfpc_G2G1\MitoSys2\Calibration\mEGFPC1\0003_R1_P1_K1_Ch2-Ch1.zen
620	1.487976e-02	8.574742e-03	1.542800e-02	20151202_SCC1gfpc_G2G1\MitoSys2\Calibration\mEGFPC1\0003_R1_P1_K1_Ch2-Ch1.zen
660	1.411231e-02	1.139288e-02	1.477300e-02	20151202_SCC1gfpc_G2G1\MitoSys2\Calibration\mEGFPC1\0003_R1_P1_K1_Ch2-Ch1.zen
700	1.563468e-02	7.671098e-03	1.417100e-02	20151202_SCC1gfpc_G2G1\MitoSys2\Calibration\mEGFPC1\0003_R1_P1_K1_Ch2-Ch1.zen
780	1.407790e-02	5.897046e-03	1.310300e-02	20151202_SCC1gfpc_G2G1\MitoSys2\Calibration\mEGFPC1\0003_R1_P1_K1_Ch2-Ch1.zen
860	1.334045e-02	5.566170e-03	1.218200e-02	20151202_SCC1gfpc_G2G1\MitoSys2\Calibration\mEGFPC1\0003_R1_P1_K1_Ch2-Ch1.zen
940	1.231906e-02	5.520116e-03	1.138000e-02	20151202_SCC1gfpc_G2G1\MitoSys2\Calibration\mEGFPC1\0003_R1_P1_K1_Ch2-Ch1.zen
1020	9.405797e-03	5.759710e-03	1.067600e-02	20151202_SCC1gfpc_G2G1\MitoSys2\Calibration\mEGFPC1\0003_R1_P1_K1_Ch2-Ch1.zen
1100	1.097468e-02	5.178644e-03	1.005100e-02	20151202_SCC1gfpc_G2G1\MitoSys2\Calibration\mEGFPC1\0003_R1_P1_K1_Ch2-Ch1.zen
1180	7.564309e-03	6.586812e-03	9.493700e-03	20151202_SCC1gfpc_G2G1\MitoSys2\Calibration\mEGFPC1\0003_R1_P1_K1_Ch2-Ch1.zen
1260	7.198887e-03	6.678704e-03	8.993000e-03	20151202_SCC1gfpc_G2G1\MitoSys2\Calibration\mEGFPC1\0003_R1_P1_K1_Ch2-Ch1.zen
1340	8.776899e-03	9.021579e-03	8.540500e-03	20151202_SCC1gfpc_G2G1\MitoSys2\Calibration\mEGFPC1\0003_R1_P1_K1_Ch2-Ch1.zen
1420	8.548115e-03	5.286261e-03	8.129500e-03	20151202_SCC1gfpc_G2G1\MitoSys2\Calibration\mEGFPC1\0003_R1_P1_K1_Ch2-Ch1.zen
1500	8.126724e-03	4.771924e-03	7.754500e-03	20151202_SCC1gfpc_G2G1\MitoSys2\Calibration\mEGFPC1\0003_R1_P1_K1_Ch2-Ch1.zen
1660	7.566426e-03	4.439076e-03	7.094700e-03	20151202_SCC1gfpc_G2G1\MitoSys2\Calibration\mEGFPC1\0003_R1_P1_K1_Ch2-Ch1.zen
1820	7.402970e-03	2.656221e-03	6.532500e-03	20151202_SCC1gfpc_G2G1\MitoSys2\Calibration\mEGFPC1\0003_R1_P1_K1_Ch2-Ch1.zen
1980	6.015079e-03	4.460170e-03	6.047400e-03	20151202_SCC1gfpc_G2G1\MitoSys2\Calibration\mEGFPC1\0003_R1_P1_K1_Ch2-Ch1.zen
2140	6.049134e-03	4.398544e-03	5.624400e-03	20151202_SCC1gfpc_G2G1\MitoSys2\Calibration\mEGFPC1\0003_R1_P1_K1_Ch2-Ch1.zen
2300	5.791776e-03	5.862188e-03	5.252000e-03	20151202_SCC1gfpc_G2G1\MitoSys2\Calibration\mEGFPC1\0003_R1_P1_K1_Ch2-Ch1.zen
2460	5.411088e-03	6.824765e-03	4.921800e-03	20151202_SCC1gfpc_G2G1\MitoSys2\Calibration\mEGFPC1\0003_R1_P1_K1_Ch2-Ch1.zen
2620	5.589798e-03	5.696311e-03	4.626700e-03	20151202_SCC1gfpc_G2G1\MitoSys2\Calibration\mEGFPC1\0003_R1_P1_K1_Ch2-Ch1.zen
2780	4.559522e-03	5.317966e-03	4.361600e-03	20151202_SCC1gfpc_G2G1\MitoSys2\Calibration\mEGFPC1\0003_R1_P1_K1_Ch2-Ch1.zen
2940	3.539421e-03	6.232845e-03	4.122000e-03	20151202_SCC1gfpc_G2G1\MitoSys2\Calibration\mEGFPC1\0003_R1_P1_K1_Ch2-Ch1.zen
3100	3.793853e-03	2.717416e-03	3.904500e-03	20151202_SCC1gfpc_G2G1\MitoSys2\Calibration\mEGFPC1\0003_R1_P1_K1_Ch2-Ch1.zen
3420	3.068748e-03	3.767979e-03	3.524600e-03	20151202_SCC1gfpc_G2G1\MitoSys2\Calibration\mEGFPC1\0003_R1_P1_K1_Ch2-Ch1.zen
3740	2.284948e-03	3.032324e-03	3.204000e-03	20151202_SCC1gfpc_G2G1\MitoSys2\Calibration\mEGFPC1\0003_R1_P1_K1_Ch2-Ch1.zen
4060	3.063180e-03	3.425681e-03	2.930100e-03	20151202_SCC1gfpc_G2G1\MitoSys2\Calibration\mEGFPC1\0003_R1_P1_K1_Ch2-Ch1.zen
4380	2.616112e-03	3.696939e-03	2.693600e-03	20151202_SCC1gfpc_G2G1\MitoSys2\Calibration\mEGFPC1\0003_R1_P1_K1_Ch2-Ch1.zen
4700	1.161299e-03	3.916231e-03	2.487600e-03	20151202_SCC1gfpc_G2G1\MitoSys2\Calibration\mEGFPC1\0003_R1_P1_K1_Ch2-Ch1.zen
5020	2.829462e-03	4.701659e-03	2.306600e-03	20151202_SCC1gfpc_G2G1\MitoSys2\Calibration\mEGFPC1\0003_R1_P1_K1_Ch2-Ch1.zen
5340	2.289762e-03	4.874204e-03	2.146500e-03	20151202_SCC1gfpc_G2G1\MitoSys2\Calibration\mEGFPC1\0003_R1_P1_K1_Ch2-Ch1.zen
5660	2.137417e-03	4.111759e-03	2.004100e-03	20151202_SCC1gfpc_G2G1\MitoSys2\Calibration\mEGFPC1\0003_R1_P1_K1_Ch2-Ch1.zen
5980	1.408545e-03	4.678778e-03	1.876700e-03	20151202_SCC1gfpc_G2G1\MitoSys2\Calibration\mEGFPC1\0003_R1_P1_K1_Ch2-Ch1.zen
6300	1.658294e-03	3.528461e-03	1.762100e-03	20151202_SCC1gfpc_G2G1\MitoSys2\Calibration\mEGFPC1\0003_R1_P1_K1_Ch2-Ch1.zen
6940	1.979679e-03	3.185371e-03	1.564600e-03	20151202_SCC1gfpc_G2G1\MitoSys2\Calibration\mEGFPC1\0003_R1_P1_K1_Ch2-Ch1.zen
7580	7.536576e-04	4.153124e-03	1.401000e-03	20151202_SCC1gfpc_G2G1\MitoSys2\Calibration\mEGFPC1\0003_R1_P1_K1_Ch2-Ch1.zen
8220	1.701082e-03	3.575665e-03	1.263600e-03	20151202_SCC1gfpc_G2G1\MitoSys2\Calibration\mEGFPC1\0003_R1_P1_K1_Ch2-Ch1.zen
8860	1.581898e-03	3.586807e-03	1.146900e-03	20151202_SCC1gfpc_G2G1\MitoSys2\Calibration\mEGFPC1\0003_R1_P1_K1_Ch2-Ch1.zen
9500	8.417048e-04	3.429005e-03	1.046700e-03	20151202_SCC1gfpc_G2G1\MitoSys2\Calibration\mEGFPC1\0003_R1_P1_K1_Ch2-Ch1.zen
10140	1.117886e-03	3.090034e-03	9.599000e-04	20151202_SCC1gfpc_G2G1\MitoSys2\Calibration\mEGFPC1\0003_R1_P1_K1_Ch2-Ch1.zen
10780	1.544139e-03	2.893412e-03	8.842000e-04	20151202_SCC1gfpc_G2G1\MitoSys2\Calibration\mEGFPC1\0003_R1_P1_K1_Ch2-Ch1.zen
11420	1.747294e-03	2.989375e-03	8.176700e-04	20151202_SCC1gfpc_G2G1\MitoSys2\Calibration\mEGFPC1\0003_R1_P1_K1_Ch2-Ch1.zen
12060	4.947501e-04	3.609385e-03	7.588500e-04	20151202_SCC1gfpc_G2G1\MitoSys2\Calibration\mEGFPC1\0003_R1_P1_K1_Ch2-Ch1.zen
12700	2.833891e-04	3.032295e-03	7.065400e-04	20151202_SCC1gfpc_G2G1\MitoSys2\Calibration\mEGFPC1\0003_R1_P1_K1_Ch2-Ch1.zen
13980	6.483145e-04	2.599946e-03	6.177900e-04	20151202_SCC1gfpc_G2G1\MitoSys2\Calibration\mEGFPC1\0003_R1_P1_K1_Ch2-Ch1.zen
15260	-2.284812e-04	2.816861e-03	5.456100e-04	20151202_SCC1gfpc_G2G1\MitoSys2\Calibration\mEGFPC1\0003_R1_P1_K1_Ch2-Ch1.zen
16540	2.984574e-04	2.274950e-03	4.860000e-04	20151202_SCC1gfpc_G2G1\MitoSys2\Calibration\mEGFPC1\0003_R1_P1_K1_Ch2-Ch1.zen
17820	1.454909e-03	2.629389e-03	4.361300e-04	20151202_SCC1gfpc_G2G1\MitoSys2\Calibration\mEGFPC1\0003_R1_P1_K1_Ch2-Ch1.zen
19100	1.378791e-03	2.716767e-03	3.939100e-04	20151202_SCC1gfpc_G2G1\MitoSys2\Calibration\mEGFPC1\0003_R1_P1_K1_Ch2-Ch1.zen
20380	7.173670e-05	2.219504e-03	3.578200e-04	20151202_SCC1gfpc_G2G1\MitoSys2\Calibration\mEGFPC1\0003_R1_P1_K1_Ch2-Ch1.zen
21660	5.201771e-04	2.670157e-03	3.267000e-04	20151202_SCC1gfpc_G2G1\MitoSys2\Calibration\mEGFPC1\0003_R1_P1_K1_Ch2-Ch1.zen
22940	6.146960e-04	2.711516e-03	2.996400e-04	20151202_SCC1gfpc_G2G1\MitoSys2\Calibration\mEGFPC1\0003_R1_P1_K1_Ch2-Ch1.zen
24220	4.855322e-04	2.376023e-03	2.759600e-04	20151202_SCC1gfpc_G2G1\MitoSys2\Calibration\mEGFPC1\0003_R1_P1_K1_Ch2-Ch1.zen
25500	9.155451e-06	2.093211e-03	2.550900e-04	20151202_SCC1gfpc_G2G1\MitoSys2\Calibration\mEGFPC1\0003_R1_P1_K1_Ch2-Ch1.zen
28060	5.875358e-04	2.574035e-03	2.201300e-04	20151202_SCC1gfpc_G2G1\MitoSys2\Calibration\mEGFPC1\0003_R1_P1_K1_Ch2-Ch1.zen
30620	7.088060e-04	1.937572e-03	1.921400e-04	20151202_SCC1gfpc_G2G1\MitoSys2\Calibration\mEGFPC1\0003_R1_P1_K1_Ch2-Ch1.zen
33180	-1.495123e-04	2.000193e-03	1.693500e-04	20151202_SCC1gfpc_G2G1\MitoSys2\Calibration\mEGFPC1\0003_R1_P1_K1_Ch2-Ch1.zen
35740	1.530240e-04	1.621237e-03	1.505100e-04	20151202_SCC1gfpc_G2G1\MitoSys2\Calibration\mEGFPC1\0003_R1_P1_K1_Ch2-Ch1.zen
38300	-3.788288e-04	2.208152e-03	1.347600e-04	20151202_SCC1gfpc_G2G1\MitoSys2\Calibration\mEGFPC1\0003_R1_P1_K1_Ch2-Ch1.zen
40860	-7.210219e-04	2.330499e-03	1.214300e-04	20151202_SCC1gfpc_G2G1\MitoSys2\Calibration\mEGFPC1\0003_R1_P1_K1_Ch2-Ch1.zen
43420	-5.563623e-05	1.814611e-03	1.100500e-04	20151202_SCC1gfpc_G2G1\MitoSys2\Calibration\mEGFPC1\0003_R1_P1_K1_Ch2-Ch1.zen
45980	6.728254e-04	1.929302e-03	1.002400e-04	20151202_SCC1gfpc_G2G1\MitoSys2\Calibration\mEGFPC1\0003_R1_P1_K1_Ch2-Ch1.zen
48540	4.962299e-04	1.737700e-03	9.173300e-05	20151202_SCC1gfpc_G2G1\MitoSys2\Calibration\mEGFPC1\0003_R1_P1_K1_Ch2-Ch1.zen
51100	-5.923807e-05	1.172099e-03	8.429600e-05	20151202_SCC1gfpc_G2G1\MitoSys2\Calibration\mEGFPC1\0003_R1_P1_K1_Ch2-Ch1.zen
56220	-4.701489e-04	1.628251e-03	7.197200e-05	20151202_SCC1gfpc_G2G1\MitoSys2\Calibration\mEGFPC1\0003_R1_P1_K1_Ch2-Ch1.zen
61340	-3.786785e-04	1.382152e-03	6.223600e-05	20151202_SCC1gfpc_G2G1\MitoSys2\Calibration\mEGFPC1\0003_R1_P1_K1_Ch2-Ch1.zen
66460	-1.405579e-04	1.543411e-03	5.440300e-05	20151202_SCC1gfpc_G2G1\MitoSys2\Calibration\mEGFPC1\0003_R1_P1_K1_Ch2-Ch1.zen
71580	-3.356054e-04	1.889786e-03	4.800100e-05	20151202_SCC1gfpc_G2G1\MitoSys2\Calibration\mEGFPC1\0003_R1_P1_K1_Ch2-Ch1.zen
76700	3.071282e-04	1.860766e-03	4.269800e-05	20151202_SCC1gfpc_G2G1\MitoSys2\Calibration\mEGFPC1\0003_R1_P1_K1_Ch2-Ch1.zen
81820	5.823214e-04	1.284862e-03	3.825200e-05	20151202_SCC1gfpc_G2G1\MitoSys2\Calibration\mEGFPC1\0003_R1_P1_K1_Ch2-Ch1.zen
86940	-1.101566e-03	1.466237e-03	3.448600e-05	20151202_SCC1gfpc_G2G1\MitoSys2\Calibration\mEGFPC1\0003_R1_P1_K1_Ch2-Ch1.zen
92060	3.379914e-04	1.422117e-03	3.126700e-05	20151202_SCC1gfpc_G2G1\MitoSys2\Calibration\mEGFPC1\0003_R1_P1_K1_Ch2-Ch1.zen
97180	1.179551e-04	1.077213e-03	2.849100e-05	20151202_SCC1gfpc_G2G1\MitoSys2\Calibration\mEGFPC1\0003_R1_P1_K1_Ch2-Ch1.zen
102300	-8.302278e-05	1.155789e-03	2.608100e-05	20151202_SCC1gfpc_G2G1\MitoSys2\Calibration\mEGFPC1\0003_R1_P1_K1_Ch2-Ch1.zen
112540	-4.546144e-04	1.027789e-03	2.212000e-05	20151202_SCC1gfpc_G2G1\MitoSys2\Calibration\mEGFPC1\0003_R1_P1_K1_Ch2-Ch1.zen
122780	-4.863296e-04	1.219095e-03	1.902200e-05	20151202_SCC1gfpc_G2G1\MitoSys2\Calibration\mEGFPC1\0003_R1_P1_K1_Ch2-Ch1.zen
133020	-3.736468e-04	1.167053e-03	1.655100e-05	20151202_SCC1gfpc_G2G1\MitoSys2\Calibration\mEGFPC1\0003_R1_P1_K1_Ch2-Ch1.zen
143260	-2.076769e-04	1.022879e-03	1.454600e-05	20151202_SCC1gfpc_G2G1\MitoSys2\Calibration\mEGFPC1\0003_R1_P1_K1_Ch2-Ch1.zen
153500	-1.645389e-04	9.726267e-04	1.289600e-05	20151202_SCC1gfpc_G2G1\MitoSys2\Calibration\mEGFPC1\0003_R1_P1_K1_Ch2-Ch1.zen
163740	2.121415e-05	1.179259e-03	1.152100e-05	20151202_SCC1gfpc_G2G1\MitoSys2\Calibration\mEGFPC1\0003_R1_P1_K1_Ch2-Ch1.zen
173980	2.355108e-04	1.215471e-03	1.036100e-05	20151202_SCC1gfpc_G2G1\MitoSys2\Calibration\mEGFPC1\0003_R1_P1_K1_Ch2-Ch1.zen
184220	-2.038480e-05	1.170465e-03	9.374300e-06	20151202_SCC1gfpc_G2G1\MitoSys2\Calibration\mEGFPC1\0003_R1_P1_K1_Ch2-Ch1.zen
194460	-8.283206e-05	1.256262e-03	8.526800e-06	20151202_SCC1gfpc_G2G1\MitoSys2\Calibration\mEGFPC1\0003_R1_P1_K1_Ch2-Ch1.zen
204700	-2.189637e-04	1.020793e-03	7.793300e-06	20151202_SCC1gfpc_G2G1\MitoSys2\Calibration\mEGFPC1\0003_R1_P1_K1_Ch2-Ch1.zen
225180	1.983297e-05	1.294786e-03	6.593000e-06	20151202_SCC1gfpc_G2G1\MitoSys2\Calibration\mEGFPC1\0003_R1_P1_K1_Ch2-Ch1.zen
245660	-5.122684e-05	9.623488e-04	5.658800e-06	20151202_SCC1gfpc_G2G1\MitoSys2\Calibration\mEGFPC1\0003_R1_P1_K1_Ch2-Ch1.zen
266140	2.051856e-04	1.209368e-03	4.916600e-06	20151202_SCC1gfpc_G2G1\MitoSys2\Calibration\mEGFPC1\0003_R1_P1_K1_Ch2-Ch1.zen
286620	-1.705602e-04	1.035440e-03	4.316300e-06	20151202_SCC1gfpc_G2G1\MitoSys2\Calibration\mEGFPC1\0003_R1_P1_K1_Ch2-Ch1.zen
307100	2.714122e-04	8.286729e-04	3.823500e-06	20151202_SCC1gfpc_G2G1\MitoSys2\Calibration\mEGFPC1\0003_R1_P1_K1_Ch2-Ch1.zen
327580	-1.300736e-05	1.165954e-03	3.413600e-06	20151202_SCC1gfpc_G2G1\MitoSys2\Calibration\mEGFPC1\0003_R1_P1_K1_Ch2-Ch1.zen
348060	-1.606683e-04	9.242094e-04	3.068700e-06	20151202_SCC1gfpc_G2G1\MitoSys2\Calibration\mEGFPC1\0003_R1_P1_K1_Ch2-Ch1.zen
368540	-3.774642e-04	1.074050e-03	2.775500e-06	20151202_SCC1gfpc_G2G1\MitoSys2\Calibration\mEGFPC1\0003_R1_P1_K1_Ch2-Ch1.zen
389020	-2.084801e-04	9.433503e-04	2.524100e-06	20151202_SCC1gfpc_G2G1\MitoSys2\Calibration\mEGFPC1\0003_R1_P1_K1_Ch2-Ch1.zen
409500	-2.409089e-04	6.381161e-04	2.306700e-06	20151202_SCC1gfpc_G2G1\MitoSys2\Calibration\mEGFPC1\0003_R1_P1_K1_Ch2-Ch1.zen
450460	-1.735840e-04	6.551047e-04	1.951400e-06	20151202_SCC1gfpc_G2G1\MitoSys2\Calibration\mEGFPC1\0003_R1_P1_K1_Ch2-Ch1.zen
491420	8.049667e-06	7.912115e-04	1.675100e-06	20151202_SCC1gfpc_G2G1\MitoSys2\Calibration\mEGFPC1\0003_R1_P1_K1_Ch2-Ch1.zen
532380	-7.000139e-05	6.056886e-04	1.455800e-06	20151202_SCC1gfpc_G2G1\MitoSys2\Calibration\mEGFPC1\0003_R1_P1_K1_Ch2-Ch1.zen
573340	-1.431153e-04	6.898813e-04	1.278500e-06	20151202_SCC1gfpc_G2G1\MitoSys2\Calibration\mEGFPC1\0003_R1_P1_K1_Ch2-Ch1.zen
614300	8.176863e-05	6.771990e-04	1.133000e-06	20151202_SCC1gfpc_G2G1\MitoSys2\Calibration\mEGFPC1\0003_R1_P1_K1_Ch2-Ch1.zen
655260	-3.028722e-04	7.826586e-04	1.012000e-06	20151202_SCC1gfpc_G2G1\MitoSys2\Calibration\mEGFPC1\0003_R1_P1_K1_Ch2-Ch1.zen
696220	-1.343457e-04	6.769360e-04	9.101500e-07	20151202_SCC1gfpc_G2G1\MitoSys2\Calibration\mEGFPC1\0003_R1_P1_K1_Ch2-Ch1.zen
737180	7.577022e-05	6.715426e-04	8.236000e-07	20151202_SCC1gfpc_G2G1\MitoSys2\Calibration\mEGFPC1\0003_R1_P1_K1_Ch2-Ch1.zen
778140	-1.830746e-04	9.306350e-04	7.493500e-07	20151202_SCC1gfpc_G2G1\MitoSys2\Calibration\mEGFPC1\0003_R1_P1_K1_Ch2-Ch1.zen
819100	-2.035928e-04	5.143150e-04	6.851400e-07	20151202_SCC1gfpc_G2G1\MitoSys2\Calibration\mEGFPC1\0003_R1_P1_K1_Ch2-Ch1.zen
901020	-1.870752e-04	5.947576e-04	5.801500e-07	20151202_SCC1gfpc_G2G1\MitoSys2\Calibration\mEGFPC1\0003_R1_P1_K1_Ch2-Ch1.zen
982940	-1.464513e-05	7.195724e-04	4.984900e-07	20151202_SCC1gfpc_G2G1\MitoSys2\Calibration\mEGFPC1\0003_R1_P1_K1_Ch2-Ch1.zen
1064860	6.863022e-05	4.532112e-04	4.336100e-07	20151202_SCC1gfpc_G2G1\MitoSys2\Calibration\mEGFPC1\0003_R1_P1_K1_Ch2-Ch1.zen
1146780	-2.060278e-05	5.722310e-04	3.811300e-07	20151202_SCC1gfpc_G2G1\MitoSys2\Calibration\mEGFPC1\0003_R1_P1_K1_Ch2-Ch1.zen
1228700	2.981435e-05	4.870109e-04	3.380400e-07	20151202_SCC1gfpc_G2G1\MitoSys2\Calibration\mEGFPC1\0003_R1_P1_K1_Ch2-Ch1.zen
1310620	-1.054002e-04	6.243410e-04	3.021700e-07	20151202_SCC1gfpc_G2G1\MitoSys2\Calibration\mEGFPC1\0003_R1_P1_K1_Ch2-Ch1.zen
1392540	-3.670945e-05	4.271447e-04	2.719700e-07	20151202_SCC1gfpc_G2G1\MitoSys2\Calibration\mEGFPC1\0003_R1_P1_K1_Ch2-Ch1.zen
1474460	4.571155e-05	5.854676e-04	2.462800e-07	20151202_SCC1gfpc_G2G1\MitoSys2\Calibration\mEGFPC1\0003_R1_P1_K1_Ch2-Ch1.zen
1556380	4.505702e-05	5.208260e-04	2.242300e-07	20151202_SCC1gfpc_G2G1\MitoSys2\Calibration\mEGFPC1\0003_R1_P1_K1_Ch2-Ch1.zen
10	5.073851e-02	2.013448e-02	4.800400e-02	20151202_SCC1gfpc_G2G1\MitoSys2\Calibration\mEGFPC1\0003_R1_P2_K1_Ch2-Ch1.zen
20	4.293608e-02	1.545455e-02	4.621000e-02	20151202_SCC1gfpc_G2G1\MitoSys2\Calibration\mEGFPC1\0003_R1_P2_K1_Ch2-Ch1.zen
30	4.271169e-02	1.729698e-02	4.446400e-02	20151202_SCC1gfpc_G2G1\MitoSys2\Calibration\mEGFPC1\0003_R1_P2_K1_Ch2-Ch1.zen
40	4.231937e-02	1.857480e-02	4.279700e-02	20151202_SCC1gfpc_G2G1\MitoSys2\Calibration\mEGFPC1\0003_R1_P2_K1_Ch2-Ch1.zen
50	3.910393e-02	1.910489e-02	4.122000e-02	20151202_SCC1gfpc_G2G1\MitoSys2\Calibration\mEGFPC1\0003_R1_P2_K1_Ch2-Ch1.zen
60	4.143292e-02	1.272225e-02	3.973400e-02	20151202_SCC1gfpc_G2G1\MitoSys2\Calibration\mEGFPC1\0003_R1_P2_K1_Ch2-Ch1.zen
70	4.421797e-02	1.829083e-02	3.833900e-02	20151202_SCC1gfpc_G2G1\MitoSys2\Calibration\mEGFPC1\0003_R1_P2_K1_Ch2-Ch1.zen
80	3.844350e-02	9.415608e-03	3.702900e-02	20151202_SCC1gfpc_G2G1\MitoSys2\Calibration\mEGFPC1\0003_R1_P2_K1_Ch2-Ch1.zen
90	3.969148e-02	1.724249e-02	3.580100e-02	20151202_SCC1gfpc_G2G1\MitoSys2\Calibration\mEGFPC1\0003_R1_P2_K1_Ch2-Ch1.zen
100	3.156678e-02	1.282871e-02	3.464900e-02	20151202_SCC1gfpc_G2G1\MitoSys2\Calibration\mEGFPC1\0003_R1_P2_K1_Ch2-Ch1.zen
120	2.879177e-02	1.389962e-02	3.255200e-02	20151202_SCC1gfpc_G2G1\MitoSys2\Calibration\mEGFPC1\0003_R1_P2_K1_Ch2-Ch1.zen
140	2.591177e-02	9.362931e-03	3.069900e-02	20151202_SCC1gfpc_G2G1\MitoSys2\Calibration\mEGFPC1\0003_R1_P2_K1_Ch2-Ch1.zen
160	2.913791e-02	1.137397e-02	2.905400e-02	20151202_SCC1gfpc_G2G1\MitoSys2\Calibration\mEGFPC1\0003_R1_P2_K1_Ch2-Ch1.zen
180	2.852359e-02	1.086163e-02	2.758800e-02	20151202_SCC1gfpc_G2G1\MitoSys2\Calibration\mEGFPC1\0003_R1_P2_K1_Ch2-Ch1.zen
200	2.639291e-02	9.713139e-03	2.627400e-02	20151202_SCC1gfpc_G2G1\MitoSys2\Calibration\mEGFPC1\0003_R1_P2_K1_Ch2-Ch1.zen
220	2.523177e-02	7.981609e-03	2.509100e-02	20151202_SCC1gfpc_G2G1\MitoSys2\Calibration\mEGFPC1\0003_R1_P2_K1_Ch2-Ch1.zen
240	2.505853e-02	1.095231e-02	2.402000e-02	20151202_SCC1gfpc_G2G1\MitoSys2\Calibration\mEGFPC1\0003_R1_P2_K1_Ch2-Ch1.zen
260	2.448033e-02	1.247028e-02	2.304700e-02	20151202_SCC1gfpc_G2G1\MitoSys2\Calibration\mEGFPC1\0003_R1_P2_K1_Ch2-Ch1.zen
280	2.429880e-02	1.143828e-02	2.215900e-02	20151202_SCC1gfpc_G2G1\MitoSys2\Calibration\mEGFPC1\0003_R1_P2_K1_Ch2-Ch1.zen
300	2.292957e-02	7.675024e-03	2.134600e-02	20151202_SCC1gfpc_G2G1\MitoSys2\Calibration\mEGFPC1\0003_R1_P2_K1_Ch2-Ch1.zen
340	2.124526e-02	1.137905e-02	1.990600e-02	20151202_SCC1gfpc_G2G1\MitoSys2\Calibration\mEGFPC1\0003_R1_P2_K1_Ch2-Ch1.zen
380	1.542444e-02	8.566916e-03	1.867100e-02	20151202_SCC1gfpc_G2G1\MitoSys2\Calibration\mEGFPC1\0003_R1_P2_K1_Ch2-Ch1.zen
420	1.691305e-02	6.118991e-03	1.760000e-02	20151202_SCC1gfpc_G2G1\MitoSys2\Calibration\mEGFPC1\0003_R1_P2_K1_Ch2-Ch1.zen
460	1.771963e-02	9.447912e-03	1.666100e-02	20151202_SCC1gfpc_G2G1\MitoSys2\Calibration\mEGFPC1\0003_R1_P2_K1_Ch2-Ch1.zen
500	1.467809e-02	7.661214e-03	1.583100e-02	20151202_SCC1gfpc_G2G1\MitoSys2\Calibration\mEGFPC1\0003_R1_P2_K1_Ch2-Ch1.zen
540	1.573315e-02	6.701759e-03	1.509200e-02	20151202_SCC1gfpc_G2G1\MitoSys2\Calibration\mEGFPC1\0003_R1_P2_K1_Ch2-Ch1.zen
580	1.398025e-02	8.128742e-03	1.442800e-02	20151202_SCC1gfpc_G2G1\MitoSys2\Calibration\mEGFPC1\0003_R1_P2_K1_Ch2-Ch1.zen
620	1.237499e-02	1.026684e-02	1.382900e-02	20151202_SCC1gfpc_G2G1\MitoSys2\Calibration\mEGFPC1\0003_R1_P2_K1_Ch2-Ch1.zen
660	1.187327e-02	9.085652e-03	1.328600e-02	20151202_SCC1gfpc_G2G1\MitoSys2\Calibration\mEGFPC1\0003_R1_P2_K1_Ch2-Ch1.zen
700	1.240367e-02	4.751977e-03	1.279100e-02	20151202_SCC1gfpc_G2G1\MitoSys2\Calibration\mEGFPC1\0003_R1_P2_K1_Ch2-Ch1.zen
780	1.331251e-02	6.909170e-03	1.191900e-02	20151202_SCC1gfpc_G2G1\MitoSys2\Calibration\mEGFPC1\0003_R1_P2_K1_Ch2-Ch1.zen
860	1.102253e-02	5.843946e-03	1.117700e-02	20151202_SCC1gfpc_G2G1\MitoSys2\Calibration\mEGFPC1\0003_R1_P2_K1_Ch2-Ch1.zen
940	1.183443e-02	6.111921e-03	1.053700e-02	20151202_SCC1gfpc_G2G1\MitoSys2\Calibration\mEGFPC1\0003_R1_P2_K1_Ch2-Ch1.zen
1020	9.709583e-03	4.039079e-03	9.977300e-03	20151202_SCC1gfpc_G2G1\MitoSys2\Calibration\mEGFPC1\0003_R1_P2_K1_Ch2-Ch1.zen
1100	8.444907e-03	5.097877e-03	9.483700e-03	20151202_SCC1gfpc_G2G1\MitoSys2\Calibration\mEGFPC1\0003_R1_P2_K1_Ch2-Ch1.zen
1180	9.182436e-03	5.596168e-03	9.044300e-03	20151202_SCC1gfpc_G2G1\MitoSys2\Calibration\mEGFPC1\0003_R1_P2_K1_Ch2-Ch1.zen
1260	7.294275e-03	4.723177e-03	8.650000e-03	20151202_SCC1gfpc_G2G1\MitoSys2\Calibration\mEGFPC1\0003_R1_P2_K1_Ch2-Ch1.zen
1340	8.372195e-03	5.054753e-03	8.293700e-03	20151202_SCC1gfpc_G2G1\MitoSys2\Calibration\mEGFPC1\0003_R1_P2_K1_Ch2-Ch1.zen
1420	7.055696e-03	5.955989e-03	7.969700e-03	20151202_SCC1gfpc_G2G1\MitoSys2\Calibration\mEGFPC1\0003_R1_P2_K1_Ch2-Ch1.zen
1500	8.033660e-03	3.606116e-03	7.673300e-03	20151202_SCC1gfpc_G2G1\MitoSys2\Calibration\mEGFPC1\0003_R1_P2_K1_Ch2-Ch1.zen
1660	8.543839e-03	4.001124e-03	7.149300e-03	20151202_SCC1gfpc_G2G1\MitoSys2\Calibration\mEGFPC1\0003_R1_P2_K1_Ch2-Ch1.zen
1820	7.153338e-03	5.666335e-03	6.698800e-03	20151202_SCC1gfpc_G2G1\MitoSys2\Calibration\mEGFPC1\0003_R1_P2_K1_Ch2-Ch1.zen
1980	4.974627e-03	3.676886e-03	6.305800e-03	20151202_SCC1gfpc_G2G1\MitoSys2\Calibration\mEGFPC1\0003_R1_P2_K1_Ch2-Ch1.zen
2140	7.285090e-03	4.364417e-03	5.958800e-03	20151202_SCC1gfpc_G2G1\MitoSys2\Calibration\mEGFPC1\0003_R1_P2_K1_Ch2-Ch1.zen
2300	7.118592e-03	5.352544e-03	5.649200e-03	20151202_SCC1gfpc_G2G1\MitoSys2\Calibration\mEGFPC1\0003_R1_P2_K1_Ch2-Ch1.zen
2460	5.727464e-03	4.285618e-03	5.370700e-03	20151202_SCC1gfpc_G2G1\MitoSys2\Calibration\mEGFPC1\0003_R1_P2_K1_Ch2-Ch1.zen
2620	5.289711e-03	3.117644e-03	5.118300e-03	20151202_SCC1gfpc_G2G1\MitoSys2\Calibration\mEGFPC1\0003_R1_P2_K1_Ch2-Ch1.zen
2780	5.507962e-03	4.015812e-03	4.888100e-03	20151202_SCC1gfpc_G2G1\MitoSys2\Calibration\mEGFPC1\0003_R1_P2_K1_Ch2-Ch1.zen
2940	5.569931e-03	4.602646e-03	4.677000e-03	20151202_SCC1gfpc_G2G1\MitoSys2\Calibration\mEGFPC1\0003_R1_P2_K1_Ch2-Ch1.zen
3100	4.568672e-03	3.473913e-03	4.482600e-03	20151202_SCC1gfpc_G2G1\MitoSys2\Calibration\mEGFPC1\0003_R1_P2_K1_Ch2-Ch1.zen
3420	4.418847e-03	2.995823e-03	4.135800e-03	20151202_SCC1gfpc_G2G1\MitoSys2\Calibration\mEGFPC1\0003_R1_P2_K1_Ch2-Ch1.zen
3740	2.760288e-03	2.763197e-03	3.835000e-03	20151202_SCC1gfpc_G2G1\MitoSys2\Calibration\mEGFPC1\0003_R1_P2_K1_Ch2-Ch1.zen
4060	2.488324e-03	4.491696e-03	3.571200e-03	20151202_SCC1gfpc_G2G1\MitoSys2\Calibration\mEGFPC1\0003_R1_P2_K1_Ch2-Ch1.zen
4380	2.898827e-03	2.583144e-03	3.337800e-03	20151202_SCC1gfpc_G2G1\MitoSys2\Calibration\mEGFPC1\0003_R1_P2_K1_Ch2-Ch1.zen
4700	3.082114e-03	3.482578e-03	3.129700e-03	20151202_SCC1gfpc_G2G1\MitoSys2\Calibration\mEGFPC1\0003_R1_P2_K1_Ch2-Ch1.zen
5020	2.709090e-03	3.590112e-03	2.943000e-03	20151202_SCC1gfpc_G2G1\MitoSys2\Calibration\mEGFPC1\0003_R1_P2_K1_Ch2-Ch1.zen
5340	2.558138e-03	3.377820e-03	2.774600e-03	20151202_SCC1gfpc_G2G1\MitoSys2\Calibration\mEGFPC1\0003_R1_P2_K1_Ch2-Ch1.zen
5660	1.741278e-03	2.911298e-03	2.621800e-03	20151202_SCC1gfpc_G2G1\MitoSys2\Calibration\mEGFPC1\0003_R1_P2_K1_Ch2-Ch1.zen
5980	2.372894e-03	4.003306e-03	2.482800e-03	20151202_SCC1gfpc_G2G1\MitoSys2\Calibration\mEGFPC1\0003_R1_P2_K1_Ch2-Ch1.zen
6300	2.000130e-03	3.028079e-03	2.355700e-03	20151202_SCC1gfpc_G2G1\MitoSys2\Calibration\mEGFPC1\0003_R1_P2_K1_Ch2-Ch1.zen
6940	1.785519e-03	2.118422e-03	2.131800e-03	20151202_SCC1gfpc_G2G1\MitoSys2\Calibration\mEGFPC1\0003_R1_P2_K1_Ch2-Ch1.zen
7580	2.805212e-03	2.216270e-03	1.941300e-03	20151202_SCC1gfpc_G2G1\MitoSys2\Calibration\mEGFPC1\0003_R1_P2_K1_Ch2-Ch1.zen
8220	1.764520e-03	2.446867e-03	1.777300e-03	20151202_SCC1gfpc_G2G1\MitoSys2\Calibration\mEGFPC1\0003_R1_P2_K1_Ch2-Ch1.zen
8860	1.372411e-03	2.721132e-03	1.635100e-03	20151202_SCC1gfpc_G2G1\MitoSys2\Calibration\mEGFPC1\0003_R1_P2_K1_Ch2-Ch1.zen
9500	2.352816e-03	3.053636e-03	1.510700e-03	20151202_SCC1gfpc_G2G1\MitoSys2\Calibration\mEGFPC1\0003_R1_P2_K1_Ch2-Ch1.zen
10140	7.927105e-04	2.705840e-03	1.401100e-03	20151202_SCC1gfpc_G2G1\MitoSys2\Calibration\mEGFPC1\0003_R1_P2_K1_Ch2-Ch1.zen
10780	1.338749e-03	2.863702e-03	1.303900e-03	20151202_SCC1gfpc_G2G1\MitoSys2\Calibration\mEGFPC1\0003_R1_P2_K1_Ch2-Ch1.zen
11420	1.708322e-03	3.192707e-03	1.217300e-03	20151202_SCC1gfpc_G2G1\MitoSys2\Calibration\mEGFPC1\0003_R1_P2_K1_Ch2-Ch1.zen
12060	8.175874e-04	2.983926e-03	1.139700e-03	20151202_SCC1gfpc_G2G1\MitoSys2\Calibration\mEGFPC1\0003_R1_P2_K1_Ch2-Ch1.zen
12700	1.378357e-03	2.484439e-03	1.069900e-03	20151202_SCC1gfpc_G2G1\MitoSys2\Calibration\mEGFPC1\0003_R1_P2_K1_Ch2-Ch1.zen
13980	1.403980e-03	2.504426e-03	9.495100e-04	20151202_SCC1gfpc_G2G1\MitoSys2\Calibration\mEGFPC1\0003_R1_P2_K1_Ch2-Ch1.zen
15260	6.482442e-04	2.215517e-03	8.496600e-04	20151202_SCC1gfpc_G2G1\MitoSys2\Calibration\mEGFPC1\0003_R1_P2_K1_Ch2-Ch1.zen
16540	6.556899e-04	2.021179e-03	7.657600e-04	20151202_SCC1gfpc_G2G1\MitoSys2\Calibration\mEGFPC1\0003_R1_P2_K1_Ch2-Ch1.zen
17820	-7.909221e-05	1.977183e-03	6.944700e-04	20151202_SCC1gfpc_G2G1\MitoSys2\Calibration\mEGFPC1\0003_R1_P2_K1_Ch2-Ch1.zen
19100	2.741062e-04	2.561493e-03	6.332900e-04	20151202_SCC1gfpc_G2G1\MitoSys2\Calibration\mEGFPC1\0003_R1_P2_K1_Ch2-Ch1.zen
20380	2.589251e-04	2.392781e-03	5.803200e-04	20151202_SCC1gfpc_G2G1\MitoSys2\Calibration\mEGFPC1\0003_R1_P2_K1_Ch2-Ch1.zen
21660	8.576132e-04	2.410178e-03	5.341000e-04	20151202_SCC1gfpc_G2G1\MitoSys2\Calibration\mEGFPC1\0003_R1_P2_K1_Ch2-Ch1.zen
22940	9.556729e-04	3.330479e-03	4.934900e-04	20151202_SCC1gfpc_G2G1\MitoSys2\Calibration\mEGFPC1\0003_R1_P2_K1_Ch2-Ch1.zen
24220	7.491913e-04	2.514430e-03	4.575900e-04	20151202_SCC1gfpc_G2G1\MitoSys2\Calibration\mEGFPC1\0003_R1_P2_K1_Ch2-Ch1.zen
25500	6.100025e-04	2.498720e-03	4.256600e-04	20151202_SCC1gfpc_G2G1\MitoSys2\Calibration\mEGFPC1\0003_R1_P2_K1_Ch2-Ch1.zen
28060	4.584213e-04	1.495679e-03	3.715100e-04	20151202_SCC1gfpc_G2G1\MitoSys2\Calibration\mEGFPC1\0003_R1_P2_K1_Ch2-Ch1.zen
30620	1.514432e-05	2.099979e-03	3.274800e-04	20151202_SCC1gfpc_G2G1\MitoSys2\Calibration\mEGFPC1\0003_R1_P2_K1_Ch2-Ch1.zen
33180	2.462085e-04	1.889637e-03	2.911200e-04	20151202_SCC1gfpc_G2G1\MitoSys2\Calibration\mEGFPC1\0003_R1_P2_K1_Ch2-Ch1.zen
35740	2.530115e-04	1.874055e-03	2.607100e-04	20151202_SCC1gfpc_G2G1\MitoSys2\Calibration\mEGFPC1\0003_R1_P2_K1_Ch2-Ch1.zen
38300	1.720210e-04	1.809062e-03	2.349800e-04	20151202_SCC1gfpc_G2G1\MitoSys2\Calibration\mEGFPC1\0003_R1_P2_K1_Ch2-Ch1.zen
40860	2.985916e-04	1.753554e-03	2.129900e-04	20151202_SCC1gfpc_G2G1\MitoSys2\Calibration\mEGFPC1\0003_R1_P2_K1_Ch2-Ch1.zen
43420	8.982671e-04	1.367089e-03	1.940300e-04	20151202_SCC1gfpc_G2G1\MitoSys2\Calibration\mEGFPC1\0003_R1_P2_K1_Ch2-Ch1.zen
45980	7.305536e-04	1.654563e-03	1.775600e-04	20151202_SCC1gfpc_G2G1\MitoSys2\Calibration\mEGFPC1\0003_R1_P2_K1_Ch2-Ch1.zen
48540	8.910297e-04	2.008601e-03	1.631500e-04	20151202_SCC1gfpc_G2G1\MitoSys2\Calibration\mEGFPC1\0003_R1_P2_K1_Ch2-Ch1.zen
51100	5.307807e-04	1.561601e-03	1.504700e-04	20151202_SCC1gfpc_G2G1\MitoSys2\Calibration\mEGFPC1\0003_R1_P2_K1_Ch2-Ch1.zen
56220	5.315977e-04	1.350498e-03	1.292400e-04	20151202_SCC1gfpc_G2G1\MitoSys2\Calibration\mEGFPC1\0003_R1_P2_K1_Ch2-Ch1.zen
61340	5.216922e-04	1.381929e-03	1.122700e-04	20151202_SCC1gfpc_G2G1\MitoSys2\Calibration\mEGFPC1\0003_R1_P2_K1_Ch2-Ch1.zen
66460	3.989479e-04	1.698052e-03	9.848500e-05	20151202_SCC1gfpc_G2G1\MitoSys2\Calibration\mEGFPC1\0003_R1_P2_K1_Ch2-Ch1.zen
71580	1.895204e-04	1.185010e-03	8.711900e-05	20151202_SCC1gfpc_G2G1\MitoSys2\Calibration\mEGFPC1\0003_R1_P2_K1_Ch2-Ch1.zen
76700	1.363619e-04	1.321416e-03	7.763200e-05	20151202_SCC1gfpc_G2G1\MitoSys2\Calibration\mEGFPC1\0003_R1_P2_K1_Ch2-Ch1.zen
81820	-2.904979e-05	1.481467e-03	6.962900e-05	20151202_SCC1gfpc_G2G1\MitoSys2\Calibration\mEGFPC1\0003_R1_P2_K1_Ch2-Ch1.zen
86940	4.928225e-05	1.482994e-03	6.281200e-05	20151202_SCC1gfpc_G2G1\MitoSys2\Calibration\mEGFPC1\0003_R1_P2_K1_Ch2-Ch1.zen
92060	9.547603e-05	1.525464e-03	5.695700e-05	20151202_SCC1gfpc_G2G1\MitoSys2\Calibration\mEGFPC1\0003_R1_P2_K1_Ch2-Ch1.zen
97180	2.967432e-05	1.232733e-03	5.188900e-05	20151202_SCC1gfpc_G2G1\MitoSys2\Calibration\mEGFPC1\0003_R1_P2_K1_Ch2-Ch1.zen
102300	-2.596057e-04	8.692742e-04	4.747200e-05	20151202_SCC1gfpc_G2G1\MitoSys2\Calibration\mEGFPC1\0003_R1_P2_K1_Ch2-Ch1.zen
112540	-1.996365e-05	9.241815e-04	4.018400e-05	20151202_SCC1gfpc_G2G1\MitoSys2\Calibration\mEGFPC1\0003_R1_P2_K1_Ch2-Ch1.zen
122780	-4.408824e-04	1.278401e-03	3.446100e-05	20151202_SCC1gfpc_G2G1\MitoSys2\Calibration\mEGFPC1\0003_R1_P2_K1_Ch2-Ch1.zen
133020	4.588401e-05	1.103971e-03	2.988300e-05	20151202_SCC1gfpc_G2G1\MitoSys2\Calibration\mEGFPC1\0003_R1_P2_K1_Ch2-Ch1.zen
143260	4.280379e-04	1.278756e-03	2.616300e-05	20151202_SCC1gfpc_G2G1\MitoSys2\Calibration\mEGFPC1\0003_R1_P2_K1_Ch2-Ch1.zen
153500	-1.425231e-04	8.895959e-04	2.309900e-05	20151202_SCC1gfpc_G2G1\MitoSys2\Calibration\mEGFPC1\0003_R1_P2_K1_Ch2-Ch1.zen
163740	-9.443920e-05	8.856280e-04	2.054500e-05	20151202_SCC1gfpc_G2G1\MitoSys2\Calibration\mEGFPC1\0003_R1_P2_K1_Ch2-Ch1.zen
173980	3.995402e-04	1.249565e-03	1.839300e-05	20151202_SCC1gfpc_G2G1\MitoSys2\Calibration\mEGFPC1\0003_R1_P2_K1_Ch2-Ch1.zen
184220	1.055229e-04	1.055991e-03	1.656400e-05	20151202_SCC1gfpc_G2G1\MitoSys2\Calibration\mEGFPC1\0003_R1_P2_K1_Ch2-Ch1.zen
194460	4.543837e-04	1.267204e-03	1.499500e-05	20151202_SCC1gfpc_G2G1\MitoSys2\Calibration\mEGFPC1\0003_R1_P2_K1_Ch2-Ch1.zen
204700	9.282098e-05	1.038276e-03	1.364000e-05	20151202_SCC1gfpc_G2G1\MitoSys2\Calibration\mEGFPC1\0003_R1_P2_K1_Ch2-Ch1.zen
225180	-2.242188e-04	1.169347e-03	1.142900e-05	20151202_SCC1gfpc_G2G1\MitoSys2\Calibration\mEGFPC1\0003_R1_P2_K1_Ch2-Ch1.zen
245660	-1.264769e-05	7.533036e-04	9.716500e-06	20151202_SCC1gfpc_G2G1\MitoSys2\Calibration\mEGFPC1\0003_R1_P2_K1_Ch2-Ch1.zen
266140	-2.151132e-04	8.878986e-04	8.363100e-06	20151202_SCC1gfpc_G2G1\MitoSys2\Calibration\mEGFPC1\0003_R1_P2_K1_Ch2-Ch1.zen
286620	-2.682631e-04	8.673788e-04	7.274800e-06	20151202_SCC1gfpc_G2G1\MitoSys2\Calibration\mEGFPC1\0003_R1_P2_K1_Ch2-Ch1.zen
307100	-1.904811e-04	1.028879e-03	6.386700e-06	20151202_SCC1gfpc_G2G1\MitoSys2\Calibration\mEGFPC1\0003_R1_P2_K1_Ch2-Ch1.zen
327580	-1.795378e-04	5.283226e-04	5.652300e-06	20151202_SCC1gfpc_G2G1\MitoSys2\Calibration\mEGFPC1\0003_R1_P2_K1_Ch2-Ch1.zen
348060	4.035150e-05	7.537187e-04	5.038200e-06	20151202_SCC1gfpc_G2G1\MitoSys2\Calibration\mEGFPC1\0003_R1_P2_K1_Ch2-Ch1.zen
368540	1.442489e-04	8.183257e-04	4.519400e-06	20151202_SCC1gfpc_G2G1\MitoSys2\Calibration\mEGFPC1\0003_R1_P2_K1_Ch2-Ch1.zen
389020	-2.476305e-04	6.404739e-04	4.077100e-06	20151202_SCC1gfpc_G2G1\MitoSys2\Calibration\mEGFPC1\0003_R1_P2_K1_Ch2-Ch1.zen
409500	-1.529899e-04	5.828146e-04	3.696900e-06	20151202_SCC1gfpc_G2G1\MitoSys2\Calibration\mEGFPC1\0003_R1_P2_K1_Ch2-Ch1.zen
450460	-1.246009e-04	5.625232e-04	3.081000e-06	20151202_SCC1gfpc_G2G1\MitoSys2\Calibration\mEGFPC1\0003_R1_P2_K1_Ch2-Ch1.zen
491420	-1.289730e-04	7.757552e-04	2.607700e-06	20151202_SCC1gfpc_G2G1\MitoSys2\Calibration\mEGFPC1\0003_R1_P2_K1_Ch2-Ch1.zen
532380	-8.146972e-05	6.639658e-04	2.236100e-06	20151202_SCC1gfpc_G2G1\MitoSys2\Calibration\mEGFPC1\0003_R1_P2_K1_Ch2-Ch1.zen
573340	6.381254e-05	5.941453e-04	1.938900e-06	20151202_SCC1gfpc_G2G1\MitoSys2\Calibration\mEGFPC1\0003_R1_P2_K1_Ch2-Ch1.zen
614300	2.507687e-04	8.304583e-04	1.697600e-06	20151202_SCC1gfpc_G2G1\MitoSys2\Calibration\mEGFPC1\0003_R1_P2_K1_Ch2-Ch1.zen
655260	-4.107260e-04	1.193926e-03	1.498900e-06	20151202_SCC1gfpc_G2G1\MitoSys2\Calibration\mEGFPC1\0003_R1_P2_K1_Ch2-Ch1.zen
696220	-6.158209e-04	1.045880e-03	1.333300e-06	20151202_SCC1gfpc_G2G1\MitoSys2\Calibration\mEGFPC1\0003_R1_P2_K1_Ch2-Ch1.zen
737180	-2.297112e-04	7.864810e-04	1.193900e-06	20151202_SCC1gfpc_G2G1\MitoSys2\Calibration\mEGFPC1\0003_R1_P2_K1_Ch2-Ch1.zen
778140	-1.331178e-04	3.066862e-04	1.075300e-06	20151202_SCC1gfpc_G2G1\MitoSys2\Calibration\mEGFPC1\0003_R1_P2_K1_Ch2-Ch1.zen
819100	-1.717367e-04	5.574375e-04	9.737000e-07	20151202_SCC1gfpc_G2G1\MitoSys2\Calibration\mEGFPC1\0003_R1_P2_K1_Ch2-Ch1.zen
901020	-1.425828e-04	5.541932e-04	8.095500e-07	20151202_SCC1gfpc_G2G1\MitoSys2\Calibration\mEGFPC1\0003_R1_P2_K1_Ch2-Ch1.zen
982940	-2.150697e-04	4.644175e-04	6.838700e-07	20151202_SCC1gfpc_G2G1\MitoSys2\Calibration\mEGFPC1\0003_R1_P2_K1_Ch2-Ch1.zen
1064860	6.174535e-06	5.873639e-04	5.854900e-07	20151202_SCC1gfpc_G2G1\MitoSys2\Calibration\mEGFPC1\0003_R1_P2_K1_Ch2-Ch1.zen
1146780	4.225118e-05	4.169874e-04	5.070300e-07	20151202_SCC1gfpc_G2G1\MitoSys2\Calibration\mEGFPC1\0003_R1_P2_K1_Ch2-Ch1.zen
1228700	8.448574e-05	5.891133e-04	4.434300e-07	20151202_SCC1gfpc_G2G1\MitoSys2\Calibration\mEGFPC1\0003_R1_P2_K1_Ch2-Ch1.zen
1310620	-6.588423e-05	7.267539e-04	3.911600e-07	20151202_SCC1gfpc_G2G1\MitoSys2\Calibration\mEGFPC1\0003_R1_P2_K1_Ch2-Ch1.zen
1392540	1.590286e-04	6.514900e-04	3.476700e-07	20151202_SCC1gfpc_G2G1\MitoSys2\Calibration\mEGFPC1\0003_R1_P2_K1_Ch2-Ch1.zen
1474460	-1.207166e-04	6.121602e-04	3.110900e-07	20151202_SCC1gfpc_G2G1\MitoSys2\Calibration\mEGFPC1\0003_R1_P2_K1_Ch2-Ch1.zen
1556380	-6.469575e-05	6.964876e-04	2.800400e-07	20151202_SCC1gfpc_G2G1\MitoSys2\Calibration\mEGFPC1\0003_R1_P2_K1_Ch2-Ch1.zen
10	4.825612e-02	1.467642e-02	4.508800e-02	20151202_SCC1gfpc_G2G1\MitoSys2\Calibration\mEGFPC1\0003_R1_P3_K1_Ch2-Ch1.zen
20	4.002888e-02	1.434074e-02	4.282900e-02	20151202_SCC1gfpc_G2G1\MitoSys2\Calibration\mEGFPC1\0003_R1_P3_K1_Ch2-Ch1.zen
30	4.298704e-02	1.384005e-02	4.080100e-02	20151202_SCC1gfpc_G2G1\MitoSys2\Calibration\mEGFPC1\0003_R1_P3_K1_Ch2-Ch1.zen
40	3.448454e-02	1.312581e-02	3.897100e-02	20151202_SCC1gfpc_G2G1\MitoSys2\Calibration\mEGFPC1\0003_R1_P3_K1_Ch2-Ch1.zen
50	4.002962e-02	1.748344e-02	3.731200e-02	20151202_SCC1gfpc_G2G1\MitoSys2\Calibration\mEGFPC1\0003_R1_P3_K1_Ch2-Ch1.zen
60	3.316907e-02	1.513855e-02	3.580400e-02	20151202_SCC1gfpc_G2G1\MitoSys2\Calibration\mEGFPC1\0003_R1_P3_K1_Ch2-Ch1.zen
70	3.594006e-02	1.165421e-02	3.442600e-02	20151202_SCC1gfpc_G2G1\MitoSys2\Calibration\mEGFPC1\0003_R1_P3_K1_Ch2-Ch1.zen
80	2.893866e-02	1.190922e-02	3.316300e-02	20151202_SCC1gfpc_G2G1\MitoSys2\Calibration\mEGFPC1\0003_R1_P3_K1_Ch2-Ch1.zen
90	3.255888e-02	1.200581e-02	3.200200e-02	20151202_SCC1gfpc_G2G1\MitoSys2\Calibration\mEGFPC1\0003_R1_P3_K1_Ch2-Ch1.zen
100	3.189116e-02	1.033624e-02	3.093100e-02	20151202_SCC1gfpc_G2G1\MitoSys2\Calibration\mEGFPC1\0003_R1_P3_K1_Ch2-Ch1.zen
120	3.148449e-02	7.777465e-03	2.902000e-02	20151202_SCC1gfpc_G2G1\MitoSys2\Calibration\mEGFPC1\0003_R1_P3_K1_Ch2-Ch1.zen
140	3.094119e-02	1.298412e-02	2.736600e-02	20151202_SCC1gfpc_G2G1\MitoSys2\Calibration\mEGFPC1\0003_R1_P3_K1_Ch2-Ch1.zen
160	2.291675e-02	9.966412e-03	2.591800e-02	20151202_SCC1gfpc_G2G1\MitoSys2\Calibration\mEGFPC1\0003_R1_P3_K1_Ch2-Ch1.zen
180	2.599391e-02	1.165150e-02	2.464000e-02	20151202_SCC1gfpc_G2G1\MitoSys2\Calibration\mEGFPC1\0003_R1_P3_K1_Ch2-Ch1.zen
200	2.446801e-02	1.060036e-02	2.350200e-02	20151202_SCC1gfpc_G2G1\MitoSys2\Calibration\mEGFPC1\0003_R1_P3_K1_Ch2-Ch1.zen
220	2.276256e-02	8.201631e-03	2.248100e-02	20151202_SCC1gfpc_G2G1\MitoSys2\Calibration\mEGFPC1\0003_R1_P3_K1_Ch2-Ch1.zen
240	2.383744e-02	1.035378e-02	2.155800e-02	20151202_SCC1gfpc_G2G1\MitoSys2\Calibration\mEGFPC1\0003_R1_P3_K1_Ch2-Ch1.zen
260	2.059072e-02	1.061842e-02	2.071800e-02	20151202_SCC1gfpc_G2G1\MitoSys2\Calibration\mEGFPC1\0003_R1_P3_K1_Ch2-Ch1.zen
280	2.043258e-02	1.137961e-02	1.995100e-02	20151202_SCC1gfpc_G2G1\MitoSys2\Calibration\mEGFPC1\0003_R1_P3_K1_Ch2-Ch1.zen
300	1.846363e-02	7.604101e-03	1.924500e-02	20151202_SCC1gfpc_G2G1\MitoSys2\Calibration\mEGFPC1\0003_R1_P3_K1_Ch2-Ch1.zen
340	1.438307e-02	7.736979e-03	1.798700e-02	20151202_SCC1gfpc_G2G1\MitoSys2\Calibration\mEGFPC1\0003_R1_P3_K1_Ch2-Ch1.zen
380	1.962534e-02	8.410155e-03	1.689600e-02	20151202_SCC1gfpc_G2G1\MitoSys2\Calibration\mEGFPC1\0003_R1_P3_K1_Ch2-Ch1.zen
420	1.643707e-02	7.368248e-03	1.593600e-02	20151202_SCC1gfpc_G2G1\MitoSys2\Calibration\mEGFPC1\0003_R1_P3_K1_Ch2-Ch1.zen
460	1.429879e-02	6.920275e-03	1.508300e-02	20151202_SCC1gfpc_G2G1\MitoSys2\Calibration\mEGFPC1\0003_R1_P3_K1_Ch2-Ch1.zen
500	1.301581e-02	6.542110e-03	1.431600e-02	20151202_SCC1gfpc_G2G1\MitoSys2\Calibration\mEGFPC1\0003_R1_P3_K1_Ch2-Ch1.zen
540	1.085168e-02	9.002444e-03	1.362300e-02	20151202_SCC1gfpc_G2G1\MitoSys2\Calibration\mEGFPC1\0003_R1_P3_K1_Ch2-Ch1.zen
580	1.229113e-02	7.519297e-03	1.299000e-02	20151202_SCC1gfpc_G2G1\MitoSys2\Calibration\mEGFPC1\0003_R1_P3_K1_Ch2-Ch1.zen
620	1.324088e-02	7.123585e-03	1.241100e-02	20151202_SCC1gfpc_G2G1\MitoSys2\Calibration\mEGFPC1\0003_R1_P3_K1_Ch2-Ch1.zen
660	1.271374e-02	7.042145e-03	1.187800e-02	20151202_SCC1gfpc_G2G1\MitoSys2\Calibration\mEGFPC1\0003_R1_P3_K1_Ch2-Ch1.zen
700	1.225324e-02	5.218407e-03	1.138500e-02	20151202_SCC1gfpc_G2G1\MitoSys2\Calibration\mEGFPC1\0003_R1_P3_K1_Ch2-Ch1.zen
780	1.002687e-02	5.034571e-03	1.050100e-02	20151202_SCC1gfpc_G2G1\MitoSys2\Calibration\mEGFPC1\0003_R1_P3_K1_Ch2-Ch1.zen
860	9.610346e-03	6.792113e-03	9.731300e-03	20151202_SCC1gfpc_G2G1\MitoSys2\Calibration\mEGFPC1\0003_R1_P3_K1_Ch2-Ch1.zen
940	8.112045e-03	5.487622e-03	9.053900e-03	20151202_SCC1gfpc_G2G1\MitoSys2\Calibration\mEGFPC1\0003_R1_P3_K1_Ch2-Ch1.zen
1020	1.035812e-02	4.883068e-03	8.453200e-03	20151202_SCC1gfpc_G2G1\MitoSys2\Calibration\mEGFPC1\0003_R1_P3_K1_Ch2-Ch1.zen
1100	8.413753e-03	3.997114e-03	7.917100e-03	20151202_SCC1gfpc_G2G1\MitoSys2\Calibration\mEGFPC1\0003_R1_P3_K1_Ch2-Ch1.zen
1180	6.510078e-03	5.722682e-03	7.435700e-03	20151202_SCC1gfpc_G2G1\MitoSys2\Calibration\mEGFPC1\0003_R1_P3_K1_Ch2-Ch1.zen
1260	6.578949e-03	4.959587e-03	7.001600e-03	20151202_SCC1gfpc_G2G1\MitoSys2\Calibration\mEGFPC1\0003_R1_P3_K1_Ch2-Ch1.zen
1340	6.605963e-03	4.813114e-03	6.608200e-03	20151202_SCC1gfpc_G2G1\MitoSys2\Calibration\mEGFPC1\0003_R1_P3_K1_Ch2-Ch1.zen
1420	7.577273e-03	5.232564e-03	6.250300e-03	20151202_SCC1gfpc_G2G1\MitoSys2\Calibration\mEGFPC1\0003_R1_P3_K1_Ch2-Ch1.zen
1500	5.580114e-03	3.388342e-03	5.923700e-03	20151202_SCC1gfpc_G2G1\MitoSys2\Calibration\mEGFPC1\0003_R1_P3_K1_Ch2-Ch1.zen
1660	5.278636e-03	2.904837e-03	5.349800e-03	20151202_SCC1gfpc_G2G1\MitoSys2\Calibration\mEGFPC1\0003_R1_P3_K1_Ch2-Ch1.zen
1820	5.064575e-03	4.373771e-03	4.863000e-03	20151202_SCC1gfpc_G2G1\MitoSys2\Calibration\mEGFPC1\0003_R1_P3_K1_Ch2-Ch1.zen
1980	6.077716e-03	3.880342e-03	4.445900e-03	20151202_SCC1gfpc_G2G1\MitoSys2\Calibration\mEGFPC1\0003_R1_P3_K1_Ch2-Ch1.zen
2140	4.632512e-03	3.344620e-03	4.085300e-03	20151202_SCC1gfpc_G2G1\MitoSys2\Calibration\mEGFPC1\0003_R1_P3_K1_Ch2-Ch1.zen
2300	4.157630e-03	3.715567e-03	3.771100e-03	20151202_SCC1gfpc_G2G1\MitoSys2\Calibration\mEGFPC1\0003_R1_P3_K1_Ch2-Ch1.zen
2460	2.623596e-03	2.993737e-03	3.495400e-03	20151202_SCC1gfpc_G2G1\MitoSys2\Calibration\mEGFPC1\0003_R1_P3_K1_Ch2-Ch1.zen
2620	3.398717e-03	3.888483e-03	3.251900e-03	20151202_SCC1gfpc_G2G1\MitoSys2\Calibration\mEGFPC1\0003_R1_P3_K1_Ch2-Ch1.zen
2780	3.391927e-03	2.837235e-03	3.035500e-03	20151202_SCC1gfpc_G2G1\MitoSys2\Calibration\mEGFPC1\0003_R1_P3_K1_Ch2-Ch1.zen
2940	3.546513e-03	4.088399e-03	2.842200e-03	20151202_SCC1gfpc_G2G1\MitoSys2\Calibration\mEGFPC1\0003_R1_P3_K1_Ch2-Ch1.zen
3100	3.335545e-03	2.848515e-03	2.668700e-03	20151202_SCC1gfpc_G2G1\MitoSys2\Calibration\mEGFPC1\0003_R1_P3_K1_Ch2-Ch1.zen
3420	1.871566e-03	2.976262e-03	2.370600e-03	20151202_SCC1gfpc_G2G1\MitoSys2\Calibration\mEGFPC1\0003_R1_P3_K1_Ch2-Ch1.zen
3740	2.416475e-03	2.382701e-03	2.124500e-03	20151202_SCC1gfpc_G2G1\MitoSys2\Calibration\mEGFPC1\0003_R1_P3_K1_Ch2-Ch1.zen
4060	1.262324e-03	2.240641e-03	1.918300e-03	20151202_SCC1gfpc_G2G1\MitoSys2\Calibration\mEGFPC1\0003_R1_P3_K1_Ch2-Ch1.zen
4380	1.048467e-03	2.591255e-03	1.743600e-03	20151202_SCC1gfpc_G2G1\MitoSys2\Calibration\mEGFPC1\0003_R1_P3_K1_Ch2-Ch1.zen
4700	9.533541e-04	3.233278e-03	1.594000e-03	20151202_SCC1gfpc_G2G1\MitoSys2\Calibration\mEGFPC1\0003_R1_P3_K1_Ch2-Ch1.zen
5020	5.389629e-04	2.577517e-03	1.464700e-03	20151202_SCC1gfpc_G2G1\MitoSys2\Calibration\mEGFPC1\0003_R1_P3_K1_Ch2-Ch1.zen
5340	7.502659e-04	3.283030e-03	1.352000e-03	20151202_SCC1gfpc_G2G1\MitoSys2\Calibration\mEGFPC1\0003_R1_P3_K1_Ch2-Ch1.zen
5660	9.149025e-04	3.142058e-03	1.253000e-03	20151202_SCC1gfpc_G2G1\MitoSys2\Calibration\mEGFPC1\0003_R1_P3_K1_Ch2-Ch1.zen
5980	2.772440e-04	2.917521e-03	1.165600e-03	20151202_SCC1gfpc_G2G1\MitoSys2\Calibration\mEGFPC1\0003_R1_P3_K1_Ch2-Ch1.zen
6300	1.209817e-03	3.204618e-03	1.087900e-03	20151202_SCC1gfpc_G2G1\MitoSys2\Calibration\mEGFPC1\0003_R1_P3_K1_Ch2-Ch1.zen
6940	3.972841e-04	2.399198e-03	9.560600e-04	20151202_SCC1gfpc_G2G1\MitoSys2\Calibration\mEGFPC1\0003_R1_P3_K1_Ch2-Ch1.zen
7580	3.834962e-05	2.000021e-03	8.488300e-04	20151202_SCC1gfpc_G2G1\MitoSys2\Calibration\mEGFPC1\0003_R1_P3_K1_Ch2-Ch1.zen
8220	6.116912e-04	1.953897e-03	7.602100e-04	20151202_SCC1gfpc_G2G1\MitoSys2\Calibration\mEGFPC1\0003_R1_P3_K1_Ch2-Ch1.zen
8860	3.158548e-04	2.116879e-03	6.859600e-04	20151202_SCC1gfpc_G2G1\MitoSys2\Calibration\mEGFPC1\0003_R1_P3_K1_Ch2-Ch1.zen
9500	7.387872e-04	1.984375e-03	6.230200e-04	20151202_SCC1gfpc_G2G1\MitoSys2\Calibration\mEGFPC1\0003_R1_P3_K1_Ch2-Ch1.zen
10140	1.136865e-03	3.009026e-03	5.691200e-04	20151202_SCC1gfpc_G2G1\MitoSys2\Calibration\mEGFPC1\0003_R1_P3_K1_Ch2-Ch1.zen
10780	1.328782e-03	2.360871e-03	5.225400e-04	20151202_SCC1gfpc_G2G1\MitoSys2\Calibration\mEGFPC1\0003_R1_P3_K1_Ch2-Ch1.zen
11420	-5.364174e-04	2.325470e-03	4.819600e-04	20151202_SCC1gfpc_G2G1\MitoSys2\Calibration\mEGFPC1\0003_R1_P3_K1_Ch2-Ch1.zen
12060	6.027292e-05	1.235907e-03	4.463600e-04	20151202_SCC1gfpc_G2G1\MitoSys2\Calibration\mEGFPC1\0003_R1_P3_K1_Ch2-Ch1.zen
12700	4.277424e-04	1.737990e-03	4.149300e-04	20151202_SCC1gfpc_G2G1\MitoSys2\Calibration\mEGFPC1\0003_R1_P3_K1_Ch2-Ch1.zen
13980	8.134959e-04	1.895292e-03	3.620600e-04	20151202_SCC1gfpc_G2G1\MitoSys2\Calibration\mEGFPC1\0003_R1_P3_K1_Ch2-Ch1.zen
15260	3.379382e-04	1.721501e-03	3.195200e-04	20151202_SCC1gfpc_G2G1\MitoSys2\Calibration\mEGFPC1\0003_R1_P3_K1_Ch2-Ch1.zen
16540	-1.843289e-05	1.592131e-03	2.846800e-04	20151202_SCC1gfpc_G2G1\MitoSys2\Calibration\mEGFPC1\0003_R1_P3_K1_Ch2-Ch1.zen
17820	1.903872e-05	1.753374e-03	2.557300e-04	20151202_SCC1gfpc_G2G1\MitoSys2\Calibration\mEGFPC1\0003_R1_P3_K1_Ch2-Ch1.zen
19100	4.005198e-04	2.034915e-03	2.313700e-04	20151202_SCC1gfpc_G2G1\MitoSys2\Calibration\mEGFPC1\0003_R1_P3_K1_Ch2-Ch1.zen
20380	4.728581e-04	1.845336e-03	2.106400e-04	20151202_SCC1gfpc_G2G1\MitoSys2\Calibration\mEGFPC1\0003_R1_P3_K1_Ch2-Ch1.zen
21660	6.670708e-04	1.694039e-03	1.928300e-04	20151202_SCC1gfpc_G2G1\MitoSys2\Calibration\mEGFPC1\0003_R1_P3_K1_Ch2-Ch1.zen
22940	-2.062212e-05	1.146130e-03	1.773900e-04	20151202_SCC1gfpc_G2G1\MitoSys2\Calibration\mEGFPC1\0003_R1_P3_K1_Ch2-Ch1.zen
24220	2.662554e-04	2.288666e-03	1.639000e-04	20151202_SCC1gfpc_G2G1\MitoSys2\Calibration\mEGFPC1\0003_R1_P3_K1_Ch2-Ch1.zen
25500	2.097593e-04	1.752742e-03	1.520400e-04	20151202_SCC1gfpc_G2G1\MitoSys2\Calibration\mEGFPC1\0003_R1_P3_K1_Ch2-Ch1.zen
28060	2.281340e-04	1.251290e-03	1.322100e-04	20151202_SCC1gfpc_G2G1\MitoSys2\Calibration\mEGFPC1\0003_R1_P3_K1_Ch2-Ch1.zen
30620	-8.163808e-05	1.016415e-03	1.163400e-04	20151202_SCC1gfpc_G2G1\MitoSys2\Calibration\mEGFPC1\0003_R1_P3_K1_Ch2-Ch1.zen
33180	3.752859e-04	1.800512e-03	1.034100e-04	20151202_SCC1gfpc_G2G1\MitoSys2\Calibration\mEGFPC1\0003_R1_P3_K1_Ch2-Ch1.zen
35740	-1.054478e-06	1.414704e-03	9.270800e-05	20151202_SCC1gfpc_G2G1\MitoSys2\Calibration\mEGFPC1\0003_R1_P3_K1_Ch2-Ch1.zen
38300	2.940636e-04	1.628181e-03	8.373500e-05	20151202_SCC1gfpc_G2G1\MitoSys2\Calibration\mEGFPC1\0003_R1_P3_K1_Ch2-Ch1.zen
40860	-1.104251e-04	1.354299e-03	7.612100e-05	20151202_SCC1gfpc_G2G1\MitoSys2\Calibration\mEGFPC1\0003_R1_P3_K1_Ch2-Ch1.zen
43420	5.775013e-04	1.626702e-03	6.959600e-05	20151202_SCC1gfpc_G2G1\MitoSys2\Calibration\mEGFPC1\0003_R1_P3_K1_Ch2-Ch1.zen
45980	-1.118675e-04	1.141061e-03	6.395300e-05	20151202_SCC1gfpc_G2G1\MitoSys2\Calibration\mEGFPC1\0003_R1_P3_K1_Ch2-Ch1.zen
48540	2.866968e-04	1.358010e-03	5.903400e-05	20151202_SCC1gfpc_G2G1\MitoSys2\Calibration\mEGFPC1\0003_R1_P3_K1_Ch2-Ch1.zen
51100	8.492752e-06	1.407777e-03	5.471500e-05	20151202_SCC1gfpc_G2G1\MitoSys2\Calibration\mEGFPC1\0003_R1_P3_K1_Ch2-Ch1.zen
56220	4.794371e-05	9.240364e-04	4.750500e-05	20151202_SCC1gfpc_G2G1\MitoSys2\Calibration\mEGFPC1\0003_R1_P3_K1_Ch2-Ch1.zen
61340	5.175851e-06	1.251261e-03	4.175200e-05	20151202_SCC1gfpc_G2G1\MitoSys2\Calibration\mEGFPC1\0003_R1_P3_K1_Ch2-Ch1.zen
66460	1.007927e-04	1.179474e-03	3.707300e-05	20151202_SCC1gfpc_G2G1\MitoSys2\Calibration\mEGFPC1\0003_R1_P3_K1_Ch2-Ch1.zen
71580	1.382771e-04	1.413949e-03	3.320700e-05	20151202_SCC1gfpc_G2G1\MitoSys2\Calibration\mEGFPC1\0003_R1_P3_K1_Ch2-Ch1.zen
76700	4.467568e-04	1.323437e-03	2.997000e-05	20151202_SCC1gfpc_G2G1\MitoSys2\Calibration\mEGFPC1\0003_R1_P3_K1_Ch2-Ch1.zen
81820	-1.239964e-04	1.313468e-03	2.722700e-05	20151202_SCC1gfpc_G2G1\MitoSys2\Calibration\mEGFPC1\0003_R1_P3_K1_Ch2-Ch1.zen
86940	3.040185e-05	1.069410e-03	2.487800e-05	20151202_SCC1gfpc_G2G1\MitoSys2\Calibration\mEGFPC1\0003_R1_P3_K1_Ch2-Ch1.zen
92060	3.870303e-04	1.175400e-03	2.284800e-05	20151202_SCC1gfpc_G2G1\MitoSys2\Calibration\mEGFPC1\0003_R1_P3_K1_Ch2-Ch1.zen
97180	6.821932e-04	1.058525e-03	2.108100e-05	20151202_SCC1gfpc_G2G1\MitoSys2\Calibration\mEGFPC1\0003_R1_P3_K1_Ch2-Ch1.zen
102300	3.707159e-04	1.138915e-03	1.953000e-05	20151202_SCC1gfpc_G2G1\MitoSys2\Calibration\mEGFPC1\0003_R1_P3_K1_Ch2-Ch1.zen
112540	-1.508592e-04	1.098944e-03	1.694400e-05	20151202_SCC1gfpc_G2G1\MitoSys2\Calibration\mEGFPC1\0003_R1_P3_K1_Ch2-Ch1.zen
122780	2.127188e-04	9.606992e-04	1.488200e-05	20151202_SCC1gfpc_G2G1\MitoSys2\Calibration\mEGFPC1\0003_R1_P3_K1_Ch2-Ch1.zen
133020	-2.323426e-04	1.245259e-03	1.320700e-05	20151202_SCC1gfpc_G2G1\MitoSys2\Calibration\mEGFPC1\0003_R1_P3_K1_Ch2-Ch1.zen
143260	1.073472e-04	1.068251e-03	1.182400e-05	20151202_SCC1gfpc_G2G1\MitoSys2\Calibration\mEGFPC1\0003_R1_P3_K1_Ch2-Ch1.zen
153500	-2.385733e-04	1.146995e-03	1.066700e-05	20151202_SCC1gfpc_G2G1\MitoSys2\Calibration\mEGFPC1\0003_R1_P3_K1_Ch2-Ch1.zen
163740	1.574975e-04	7.573290e-04	9.687200e-06	20151202_SCC1gfpc_G2G1\MitoSys2\Calibration\mEGFPC1\0003_R1_P3_K1_Ch2-Ch1.zen
173980	-2.957805e-04	1.093024e-03	8.848600e-06	20151202_SCC1gfpc_G2G1\MitoSys2\Calibration\mEGFPC1\0003_R1_P3_K1_Ch2-Ch1.zen
184220	-3.413262e-04	8.826795e-04	8.124400e-06	20151202_SCC1gfpc_G2G1\MitoSys2\Calibration\mEGFPC1\0003_R1_P3_K1_Ch2-Ch1.zen
194460	3.948791e-04	9.013035e-04	7.493900e-06	20151202_SCC1gfpc_G2G1\MitoSys2\Calibration\mEGFPC1\0003_R1_P3_K1_Ch2-Ch1.zen
204700	3.138141e-04	5.388672e-04	6.940900e-06	20151202_SCC1gfpc_G2G1\MitoSys2\Calibration\mEGFPC1\0003_R1_P3_K1_Ch2-Ch1.zen
225180	5.071367e-05	6.165829e-04	6.019300e-06	20151202_SCC1gfpc_G2G1\MitoSys2\Calibration\mEGFPC1\0003_R1_P3_K1_Ch2-Ch1.zen
245660	9.918081e-05	7.009408e-04	5.285000e-06	20151202_SCC1gfpc_G2G1\MitoSys2\Calibration\mEGFPC1\0003_R1_P3_K1_Ch2-Ch1.zen
266140	9.604555e-05	8.266035e-04	4.688700e-06	20151202_SCC1gfpc_G2G1\MitoSys2\Calibration\mEGFPC1\0003_R1_P3_K1_Ch2-Ch1.zen
286620	8.539989e-05	6.490720e-04	4.196800e-06	20151202_SCC1gfpc_G2G1\MitoSys2\Calibration\mEGFPC1\0003_R1_P3_K1_Ch2-Ch1.zen
307100	-1.522323e-04	8.071562e-04	3.785200e-06	20151202_SCC1gfpc_G2G1\MitoSys2\Calibration\mEGFPC1\0003_R1_P3_K1_Ch2-Ch1.zen
327580	-1.405569e-05	9.298118e-04	3.436800e-06	20151202_SCC1gfpc_G2G1\MitoSys2\Calibration\mEGFPC1\0003_R1_P3_K1_Ch2-Ch1.zen
348060	-1.550116e-04	6.006478e-04	3.138700e-06	20151202_SCC1gfpc_G2G1\MitoSys2\Calibration\mEGFPC1\0003_R1_P3_K1_Ch2-Ch1.zen
368540	-1.383031e-04	6.830102e-04	2.881400e-06	20151202_SCC1gfpc_G2G1\MitoSys2\Calibration\mEGFPC1\0003_R1_P3_K1_Ch2-Ch1.zen
389020	3.149571e-05	1.027305e-03	2.657400e-06	20151202_SCC1gfpc_G2G1\MitoSys2\Calibration\mEGFPC1\0003_R1_P3_K1_Ch2-Ch1.zen
409500	-5.042111e-05	5.947244e-04	2.461000e-06	20151202_SCC1gfpc_G2G1\MitoSys2\Calibration\mEGFPC1\0003_R1_P3_K1_Ch2-Ch1.zen
450460	1.083973e-04	5.974294e-04	2.133700e-06	20151202_SCC1gfpc_G2G1\MitoSys2\Calibration\mEGFPC1\0003_R1_P3_K1_Ch2-Ch1.zen
491420	-1.519456e-04	6.589607e-04	1.873100e-06	20151202_SCC1gfpc_G2G1\MitoSys2\Calibration\mEGFPC1\0003_R1_P3_K1_Ch2-Ch1.zen
532380	-9.646256e-05	3.943618e-04	1.661500e-06	20151202_SCC1gfpc_G2G1\MitoSys2\Calibration\mEGFPC1\0003_R1_P3_K1_Ch2-Ch1.zen
573340	1.340117e-04	3.421509e-04	1.487000e-06	20151202_SCC1gfpc_G2G1\MitoSys2\Calibration\mEGFPC1\0003_R1_P3_K1_Ch2-Ch1.zen
614300	-7.725911e-05	7.282350e-04	1.341000e-06	20151202_SCC1gfpc_G2G1\MitoSys2\Calibration\mEGFPC1\0003_R1_P3_K1_Ch2-Ch1.zen
655260	1.444794e-04	7.191992e-04	1.217500e-06	20151202_SCC1gfpc_G2G1\MitoSys2\Calibration\mEGFPC1\0003_R1_P3_K1_Ch2-Ch1.zen
696220	-2.546142e-04	3.580676e-04	1.111800e-06	20151202_SCC1gfpc_G2G1\MitoSys2\Calibration\mEGFPC1\0003_R1_P3_K1_Ch2-Ch1.zen
737180	-7.493360e-05	5.667880e-04	1.020500e-06	20151202_SCC1gfpc_G2G1\MitoSys2\Calibration\mEGFPC1\0003_R1_P3_K1_Ch2-Ch1.zen
778140	7.050403e-05	5.161930e-04	9.411400e-07	20151202_SCC1gfpc_G2G1\MitoSys2\Calibration\mEGFPC1\0003_R1_P3_K1_Ch2-Ch1.zen
819100	-1.831373e-04	4.088966e-04	8.715300e-07	20151202_SCC1gfpc_G2G1\MitoSys2\Calibration\mEGFPC1\0003_R1_P3_K1_Ch2-Ch1.zen
901020	-6.059300e-05	4.643619e-04	7.555600e-07	20151202_SCC1gfpc_G2G1\MitoSys2\Calibration\mEGFPC1\0003_R1_P3_K1_Ch2-Ch1.zen
982940	-6.843174e-05	3.925743e-04	6.632100e-07	20151202_SCC1gfpc_G2G1\MitoSys2\Calibration\mEGFPC1\0003_R1_P3_K1_Ch2-Ch1.zen
1064860	6.983342e-05	3.430368e-04	5.882500e-07	20151202_SCC1gfpc_G2G1\MitoSys2\Calibration\mEGFPC1\0003_R1_P3_K1_Ch2-Ch1.zen
1146780	-1.656653e-04	4.067865e-04	5.264300e-07	20151202_SCC1gfpc_G2G1\MitoSys2\Calibration\mEGFPC1\0003_R1_P3_K1_Ch2-Ch1.zen
1228700	7.724255e-05	4.806244e-04	4.747200e-07	20151202_SCC1gfpc_G2G1\MitoSys2\Calibration\mEGFPC1\0003_R1_P3_K1_Ch2-Ch1.zen
1310620	-7.298161e-05	4.695495e-04	4.309600e-07	20151202_SCC1gfpc_G2G1\MitoSys2\Calibration\mEGFPC1\0003_R1_P3_K1_Ch2-Ch1.zen
1392540	-1.098954e-04	4.250631e-04	3.935300e-07	20151202_SCC1gfpc_G2G1\MitoSys2\Calibration\mEGFPC1\0003_R1_P3_K1_Ch2-Ch1.zen
1474460	-2.220297e-04	4.698521e-04	3.612300e-07	20151202_SCC1gfpc_G2G1\MitoSys2\Calibration\mEGFPC1\0003_R1_P3_K1_Ch2-Ch1.zen
1556380	-3.722429e-05	2.574783e-04	3.331100e-07	20151202_SCC1gfpc_G2G1\MitoSys2\Calibration\mEGFPC1\0003_R1_P3_K1_Ch2-Ch1.zen
10	4.728240e-02	1.653907e-02	4.871000e-02	20151202_SCC1gfpc_G2G1\MitoSys2\Calibration\mEGFPC1\0003_R1_P4_K1_Ch2-Ch1.zen
20	4.686417e-02	1.741549e-02	4.688600e-02	20151202_SCC1gfpc_G2G1\MitoSys2\Calibration\mEGFPC1\0003_R1_P4_K1_Ch2-Ch1.zen
30	4.530219e-02	1.100994e-02	4.514600e-02	20151202_SCC1gfpc_G2G1\MitoSys2\Calibration\mEGFPC1\0003_R1_P4_K1_Ch2-Ch1.zen
40	4.596373e-02	1.326819e-02	4.350500e-02	20151202_SCC1gfpc_G2G1\MitoSys2\Calibration\mEGFPC1\0003_R1_P4_K1_Ch2-Ch1.zen
50	3.940885e-02	2.008231e-02	4.196300e-02	20151202_SCC1gfpc_G2G1\MitoSys2\Calibration\mEGFPC1\0003_R1_P4_K1_Ch2-Ch1.zen
60	4.147561e-02	1.405250e-02	4.051700e-02	20151202_SCC1gfpc_G2G1\MitoSys2\Calibration\mEGFPC1\0003_R1_P4_K1_Ch2-Ch1.zen
70	3.927634e-02	1.703539e-02	3.916200e-02	20151202_SCC1gfpc_G2G1\MitoSys2\Calibration\mEGFPC1\0003_R1_P4_K1_Ch2-Ch1.zen
80	3.768565e-02	1.568910e-02	3.789200e-02	20151202_SCC1gfpc_G2G1\MitoSys2\Calibration\mEGFPC1\0003_R1_P4_K1_Ch2-Ch1.zen
90	3.514243e-02	1.637934e-02	3.670000e-02	20151202_SCC1gfpc_G2G1\MitoSys2\Calibration\mEGFPC1\0003_R1_P4_K1_Ch2-Ch1.zen
100	3.745666e-02	9.821998e-03	3.558000e-02	20151202_SCC1gfpc_G2G1\MitoSys2\Calibration\mEGFPC1\0003_R1_P4_K1_Ch2-Ch1.zen
120	3.762560e-02	1.203777e-02	3.353700e-02	20151202_SCC1gfpc_G2G1\MitoSys2\Calibration\mEGFPC1\0003_R1_P4_K1_Ch2-Ch1.zen
140	2.957744e-02	1.028317e-02	3.172000e-02	20151202_SCC1gfpc_G2G1\MitoSys2\Calibration\mEGFPC1\0003_R1_P4_K1_Ch2-Ch1.zen
160	3.027882e-02	1.255608e-02	3.009700e-02	20151202_SCC1gfpc_G2G1\MitoSys2\Calibration\mEGFPC1\0003_R1_P4_K1_Ch2-Ch1.zen
180	2.940666e-02	1.199986e-02	2.863800e-02	20151202_SCC1gfpc_G2G1\MitoSys2\Calibration\mEGFPC1\0003_R1_P4_K1_Ch2-Ch1.zen
200	3.003565e-02	1.356786e-02	2.732000e-02	20151202_SCC1gfpc_G2G1\MitoSys2\Calibration\mEGFPC1\0003_R1_P4_K1_Ch2-Ch1.zen
220	2.577581e-02	1.346821e-02	2.612200e-02	20151202_SCC1gfpc_G2G1\MitoSys2\Calibration\mEGFPC1\0003_R1_P4_K1_Ch2-Ch1.zen
240	2.274615e-02	8.557973e-03	2.502900e-02	20151202_SCC1gfpc_G2G1\MitoSys2\Calibration\mEGFPC1\0003_R1_P4_K1_Ch2-Ch1.zen
260	2.422879e-02	1.181243e-02	2.402700e-02	20151202_SCC1gfpc_G2G1\MitoSys2\Calibration\mEGFPC1\0003_R1_P4_K1_Ch2-Ch1.zen
280	2.096891e-02	1.101074e-02	2.310500e-02	20151202_SCC1gfpc_G2G1\MitoSys2\Calibration\mEGFPC1\0003_R1_P4_K1_Ch2-Ch1.zen
300	2.031265e-02	9.132876e-03	2.225200e-02	20151202_SCC1gfpc_G2G1\MitoSys2\Calibration\mEGFPC1\0003_R1_P4_K1_Ch2-Ch1.zen
340	1.902285e-02	7.926956e-03	2.072600e-02	20151202_SCC1gfpc_G2G1\MitoSys2\Calibration\mEGFPC1\0003_R1_P4_K1_Ch2-Ch1.zen
380	2.117028e-02	9.147249e-03	1.939700e-02	20151202_SCC1gfpc_G2G1\MitoSys2\Calibration\mEGFPC1\0003_R1_P4_K1_Ch2-Ch1.zen
420	1.897678e-02	8.486590e-03	1.822900e-02	20151202_SCC1gfpc_G2G1\MitoSys2\Calibration\mEGFPC1\0003_R1_P4_K1_Ch2-Ch1.zen
460	1.598684e-02	8.869977e-03	1.719300e-02	20151202_SCC1gfpc_G2G1\MitoSys2\Calibration\mEGFPC1\0003_R1_P4_K1_Ch2-Ch1.zen
500	1.820436e-02	8.234875e-03	1.626700e-02	20151202_SCC1gfpc_G2G1\MitoSys2\Calibration\mEGFPC1\0003_R1_P4_K1_Ch2-Ch1.zen
540	1.217052e-02	7.075677e-03	1.543400e-02	20151202_SCC1gfpc_G2G1\MitoSys2\Calibration\mEGFPC1\0003_R1_P4_K1_Ch2-Ch1.zen
580	1.443776e-02	9.175024e-03	1.468100e-02	20151202_SCC1gfpc_G2G1\MitoSys2\Calibration\mEGFPC1\0003_R1_P4_K1_Ch2-Ch1.zen
620	1.488983e-02	8.151009e-03	1.399700e-02	20151202_SCC1gfpc_G2G1\MitoSys2\Calibration\mEGFPC1\0003_R1_P4_K1_Ch2-Ch1.zen
660	1.162613e-02	9.340964e-03	1.337200e-02	20151202_SCC1gfpc_G2G1\MitoSys2\Calibration\mEGFPC1\0003_R1_P4_K1_Ch2-Ch1.zen
700	1.266522e-02	4.705617e-03	1.280000e-02	20151202_SCC1gfpc_G2G1\MitoSys2\Calibration\mEGFPC1\0003_R1_P4_K1_Ch2-Ch1.zen
780	1.213639e-02	5.917088e-03	1.178900e-02	20151202_SCC1gfpc_G2G1\MitoSys2\Calibration\mEGFPC1\0003_R1_P4_K1_Ch2-Ch1.zen
860	1.151903e-02	4.628826e-03	1.092300e-02	20151202_SCC1gfpc_G2G1\MitoSys2\Calibration\mEGFPC1\0003_R1_P4_K1_Ch2-Ch1.zen
940	1.046828e-02	5.390538e-03	1.017400e-02	20151202_SCC1gfpc_G2G1\MitoSys2\Calibration\mEGFPC1\0003_R1_P4_K1_Ch2-Ch1.zen
1020	9.602188e-03	6.574275e-03	9.520200e-03	20151202_SCC1gfpc_G2G1\MitoSys2\Calibration\mEGFPC1\0003_R1_P4_K1_Ch2-Ch1.zen
1100	1.054251e-02	6.169013e-03	8.944700e-03	20151202_SCC1gfpc_G2G1\MitoSys2\Calibration\mEGFPC1\0003_R1_P4_K1_Ch2-Ch1.zen
1180	8.985507e-03	4.502078e-03	8.434500e-03	20151202_SCC1gfpc_G2G1\MitoSys2\Calibration\mEGFPC1\0003_R1_P4_K1_Ch2-Ch1.zen
1260	8.225080e-03	4.850293e-03	7.979100e-03	20151202_SCC1gfpc_G2G1\MitoSys2\Calibration\mEGFPC1\0003_R1_P4_K1_Ch2-Ch1.zen
1340	8.828240e-03	6.462833e-03	7.570400e-03	20151202_SCC1gfpc_G2G1\MitoSys2\Calibration\mEGFPC1\0003_R1_P4_K1_Ch2-Ch1.zen
1420	9.243779e-03	4.552795e-03	7.201600e-03	20151202_SCC1gfpc_G2G1\MitoSys2\Calibration\mEGFPC1\0003_R1_P4_K1_Ch2-Ch1.zen
1500	6.931722e-03	4.595064e-03	6.867200e-03	20151202_SCC1gfpc_G2G1\MitoSys2\Calibration\mEGFPC1\0003_R1_P4_K1_Ch2-Ch1.zen
1660	6.975744e-03	3.880651e-03	6.284000e-03	20151202_SCC1gfpc_G2G1\MitoSys2\Calibration\mEGFPC1\0003_R1_P4_K1_Ch2-Ch1.zen
1820	5.321799e-03	4.882720e-03	5.792800e-03	20151202_SCC1gfpc_G2G1\MitoSys2\Calibration\mEGFPC1\0003_R1_P4_K1_Ch2-Ch1.zen
1980	6.051800e-03	4.150123e-03	5.373600e-03	20151202_SCC1gfpc_G2G1\MitoSys2\Calibration\mEGFPC1\0003_R1_P4_K1_Ch2-Ch1.zen
2140	5.402143e-03	5.556477e-03	5.011600e-03	20151202_SCC1gfpc_G2G1\MitoSys2\Calibration\mEGFPC1\0003_R1_P4_K1_Ch2-Ch1.zen
2300	5.934516e-03	4.198953e-03	4.695900e-03	20151202_SCC1gfpc_G2G1\MitoSys2\Calibration\mEGFPC1\0003_R1_P4_K1_Ch2-Ch1.zen
2460	3.020758e-03	4.065601e-03	4.418100e-03	20151202_SCC1gfpc_G2G1\MitoSys2\Calibration\mEGFPC1\0003_R1_P4_K1_Ch2-Ch1.zen
2620	3.864455e-03	4.553590e-03	4.171900e-03	20151202_SCC1gfpc_G2G1\MitoSys2\Calibration\mEGFPC1\0003_R1_P4_K1_Ch2-Ch1.zen
2780	2.912196e-03	4.316996e-03	3.952100e-03	20151202_SCC1gfpc_G2G1\MitoSys2\Calibration\mEGFPC1\0003_R1_P4_K1_Ch2-Ch1.zen
2940	2.795921e-03	4.008721e-03	3.754600e-03	20151202_SCC1gfpc_G2G1\MitoSys2\Calibration\mEGFPC1\0003_R1_P4_K1_Ch2-Ch1.zen
3100	2.357674e-03	4.259928e-03	3.576200e-03	20151202_SCC1gfpc_G2G1\MitoSys2\Calibration\mEGFPC1\0003_R1_P4_K1_Ch2-Ch1.zen
3420	3.151925e-03	3.559322e-03	3.266600e-03	20151202_SCC1gfpc_G2G1\MitoSys2\Calibration\mEGFPC1\0003_R1_P4_K1_Ch2-Ch1.zen
3740	2.901755e-03	3.453991e-03	3.006900e-03	20151202_SCC1gfpc_G2G1\MitoSys2\Calibration\mEGFPC1\0003_R1_P4_K1_Ch2-Ch1.zen
4060	2.821132e-03	1.943195e-03	2.786000e-03	20151202_SCC1gfpc_G2G1\MitoSys2\Calibration\mEGFPC1\0003_R1_P4_K1_Ch2-Ch1.zen
4380	1.921526e-03	2.131053e-03	2.595700e-03	20151202_SCC1gfpc_G2G1\MitoSys2\Calibration\mEGFPC1\0003_R1_P4_K1_Ch2-Ch1.zen
4700	2.411689e-03	3.887173e-03	2.429900e-03	20151202_SCC1gfpc_G2G1\MitoSys2\Calibration\mEGFPC1\0003_R1_P4_K1_Ch2-Ch1.zen
5020	2.243794e-03	4.175322e-03	2.284100e-03	20151202_SCC1gfpc_G2G1\MitoSys2\Calibration\mEGFPC1\0003_R1_P4_K1_Ch2-Ch1.zen
5340	1.455254e-03	3.770240e-03	2.154900e-03	20151202_SCC1gfpc_G2G1\MitoSys2\Calibration\mEGFPC1\0003_R1_P4_K1_Ch2-Ch1.zen
5660	2.002394e-03	3.775295e-03	2.039600e-03	20151202_SCC1gfpc_G2G1\MitoSys2\Calibration\mEGFPC1\0003_R1_P4_K1_Ch2-Ch1.zen
5980	1.895776e-03	3.712847e-03	1.935900e-03	20151202_SCC1gfpc_G2G1\MitoSys2\Calibration\mEGFPC1\0003_R1_P4_K1_Ch2-Ch1.zen
6300	1.613972e-03	3.349629e-03	1.842300e-03	20151202_SCC1gfpc_G2G1\MitoSys2\Calibration\mEGFPC1\0003_R1_P4_K1_Ch2-Ch1.zen
6940	1.097733e-03	2.645261e-03	1.679600e-03	20151202_SCC1gfpc_G2G1\MitoSys2\Calibration\mEGFPC1\0003_R1_P4_K1_Ch2-Ch1.zen
7580	2.394215e-03	3.472816e-03	1.543100e-03	20151202_SCC1gfpc_G2G1\MitoSys2\Calibration\mEGFPC1\0003_R1_P4_K1_Ch2-Ch1.zen
8220	1.145289e-03	2.336263e-03	1.426700e-03	20151202_SCC1gfpc_G2G1\MitoSys2\Calibration\mEGFPC1\0003_R1_P4_K1_Ch2-Ch1.zen
8860	1.573450e-03	2.618523e-03	1.326400e-03	20151202_SCC1gfpc_G2G1\MitoSys2\Calibration\mEGFPC1\0003_R1_P4_K1_Ch2-Ch1.zen
9500	9.352214e-04	2.386017e-03	1.238900e-03	20151202_SCC1gfpc_G2G1\MitoSys2\Calibration\mEGFPC1\0003_R1_P4_K1_Ch2-Ch1.zen
10140	1.254038e-03	2.562275e-03	1.162000e-03	20151202_SCC1gfpc_G2G1\MitoSys2\Calibration\mEGFPC1\0003_R1_P4_K1_Ch2-Ch1.zen
10780	4.120440e-04	2.413750e-03	1.093800e-03	20151202_SCC1gfpc_G2G1\MitoSys2\Calibration\mEGFPC1\0003_R1_P4_K1_Ch2-Ch1.zen
11420	8.858472e-04	2.731010e-03	1.032900e-03	20151202_SCC1gfpc_G2G1\MitoSys2\Calibration\mEGFPC1\0003_R1_P4_K1_Ch2-Ch1.zen
12060	1.630737e-03	1.642875e-03	9.781400e-04	20151202_SCC1gfpc_G2G1\MitoSys2\Calibration\mEGFPC1\0003_R1_P4_K1_Ch2-Ch1.zen
12700	8.388010e-04	1.577281e-03	9.286900e-04	20151202_SCC1gfpc_G2G1\MitoSys2\Calibration\mEGFPC1\0003_R1_P4_K1_Ch2-Ch1.zen
13980	1.158501e-03	2.008867e-03	8.428500e-04	20151202_SCC1gfpc_G2G1\MitoSys2\Calibration\mEGFPC1\0003_R1_P4_K1_Ch2-Ch1.zen
15260	7.241904e-04	1.585444e-03	7.708900e-04	20151202_SCC1gfpc_G2G1\MitoSys2\Calibration\mEGFPC1\0003_R1_P4_K1_Ch2-Ch1.zen
16540	1.575804e-03	1.758261e-03	7.096900e-04	20151202_SCC1gfpc_G2G1\MitoSys2\Calibration\mEGFPC1\0003_R1_P4_K1_Ch2-Ch1.zen
17820	1.020322e-03	1.997731e-03	6.570200e-04	20151202_SCC1gfpc_G2G1\MitoSys2\Calibration\mEGFPC1\0003_R1_P4_K1_Ch2-Ch1.zen
19100	7.869353e-04	2.564606e-03	6.112200e-04	20151202_SCC1gfpc_G2G1\MitoSys2\Calibration\mEGFPC1\0003_R1_P4_K1_Ch2-Ch1.zen
20380	1.051059e-03	2.044108e-03	5.710400e-04	20151202_SCC1gfpc_G2G1\MitoSys2\Calibration\mEGFPC1\0003_R1_P4_K1_Ch2-Ch1.zen
21660	4.204617e-04	2.052268e-03	5.355000e-04	20151202_SCC1gfpc_G2G1\MitoSys2\Calibration\mEGFPC1\0003_R1_P4_K1_Ch2-Ch1.zen
22940	8.673698e-04	1.773471e-03	5.038500e-04	20151202_SCC1gfpc_G2G1\MitoSys2\Calibration\mEGFPC1\0003_R1_P4_K1_Ch2-Ch1.zen
24220	5.036035e-04	1.523989e-03	4.755000e-04	20151202_SCC1gfpc_G2G1\MitoSys2\Calibration\mEGFPC1\0003_R1_P4_K1_Ch2-Ch1.zen
25500	3.574388e-04	1.289153e-03	4.499500e-04	20151202_SCC1gfpc_G2G1\MitoSys2\Calibration\mEGFPC1\0003_R1_P4_K1_Ch2-Ch1.zen
28060	2.751527e-04	1.036796e-03	4.057900e-04	20151202_SCC1gfpc_G2G1\MitoSys2\Calibration\mEGFPC1\0003_R1_P4_K1_Ch2-Ch1.zen
30620	4.029862e-04	1.780917e-03	3.689800e-04	20151202_SCC1gfpc_G2G1\MitoSys2\Calibration\mEGFPC1\0003_R1_P4_K1_Ch2-Ch1.zen
33180	3.771980e-04	1.652294e-03	3.378400e-04	20151202_SCC1gfpc_G2G1\MitoSys2\Calibration\mEGFPC1\0003_R1_P4_K1_Ch2-Ch1.zen
35740	7.405687e-04	1.749082e-03	3.111800e-04	20151202_SCC1gfpc_G2G1\MitoSys2\Calibration\mEGFPC1\0003_R1_P4_K1_Ch2-Ch1.zen
38300	5.240499e-04	2.076603e-03	2.881000e-04	20151202_SCC1gfpc_G2G1\MitoSys2\Calibration\mEGFPC1\0003_R1_P4_K1_Ch2-Ch1.zen
40860	5.757871e-04	1.482185e-03	2.679500e-04	20151202_SCC1gfpc_G2G1\MitoSys2\Calibration\mEGFPC1\0003_R1_P4_K1_Ch2-Ch1.zen
43420	8.118401e-04	1.185797e-03	2.502100e-04	20151202_SCC1gfpc_G2G1\MitoSys2\Calibration\mEGFPC1\0003_R1_P4_K1_Ch2-Ch1.zen
45980	3.785372e-04	1.451640e-03	2.344800e-04	20151202_SCC1gfpc_G2G1\MitoSys2\Calibration\mEGFPC1\0003_R1_P4_K1_Ch2-Ch1.zen
48540	-2.184434e-04	1.502268e-03	2.204400e-04	20151202_SCC1gfpc_G2G1\MitoSys2\Calibration\mEGFPC1\0003_R1_P4_K1_Ch2-Ch1.zen
51100	3.076826e-05	1.353376e-03	2.078400e-04	20151202_SCC1gfpc_G2G1\MitoSys2\Calibration\mEGFPC1\0003_R1_P4_K1_Ch2-Ch1.zen
56220	1.530729e-04	1.465230e-03	1.861600e-04	20151202_SCC1gfpc_G2G1\MitoSys2\Calibration\mEGFPC1\0003_R1_P4_K1_Ch2-Ch1.zen
61340	-3.095052e-05	1.551869e-03	1.682100e-04	20151202_SCC1gfpc_G2G1\MitoSys2\Calibration\mEGFPC1\0003_R1_P4_K1_Ch2-Ch1.zen
66460	-3.326029e-04	1.155794e-03	1.531200e-04	20151202_SCC1gfpc_G2G1\MitoSys2\Calibration\mEGFPC1\0003_R1_P4_K1_Ch2-Ch1.zen
71580	-1.028950e-04	1.159571e-03	1.402700e-04	20151202_SCC1gfpc_G2G1\MitoSys2\Calibration\mEGFPC1\0003_R1_P4_K1_Ch2-Ch1.zen
76700	3.430529e-05	1.301449e-03	1.292000e-04	20151202_SCC1gfpc_G2G1\MitoSys2\Calibration\mEGFPC1\0003_R1_P4_K1_Ch2-Ch1.zen
81820	3.235212e-07	1.278726e-03	1.195800e-04	20151202_SCC1gfpc_G2G1\MitoSys2\Calibration\mEGFPC1\0003_R1_P4_K1_Ch2-Ch1.zen
86940	-8.134045e-05	1.247343e-03	1.111500e-04	20151202_SCC1gfpc_G2G1\MitoSys2\Calibration\mEGFPC1\0003_R1_P4_K1_Ch2-Ch1.zen
92060	3.945348e-04	1.443653e-03	1.037100e-04	20151202_SCC1gfpc_G2G1\MitoSys2\Calibration\mEGFPC1\0003_R1_P4_K1_Ch2-Ch1.zen
97180	-1.596389e-04	1.457583e-03	9.708600e-05	20151202_SCC1gfpc_G2G1\MitoSys2\Calibration\mEGFPC1\0003_R1_P4_K1_Ch2-Ch1.zen
102300	-2.851444e-04	1.520379e-03	9.116800e-05	20151202_SCC1gfpc_G2G1\MitoSys2\Calibration\mEGFPC1\0003_R1_P4_K1_Ch2-Ch1.zen
112540	-1.709350e-04	9.550555e-04	8.104200e-05	20151202_SCC1gfpc_G2G1\MitoSys2\Calibration\mEGFPC1\0003_R1_P4_K1_Ch2-Ch1.zen
122780	1.095700e-04	8.884433e-04	7.271100e-05	20151202_SCC1gfpc_G2G1\MitoSys2\Calibration\mEGFPC1\0003_R1_P4_K1_Ch2-Ch1.zen
133020	4.851648e-04	9.331519e-04	6.574900e-05	20151202_SCC1gfpc_G2G1\MitoSys2\Calibration\mEGFPC1\0003_R1_P4_K1_Ch2-Ch1.zen
143260	-2.524012e-05	1.097376e-03	5.985400e-05	20151202_SCC1gfpc_G2G1\MitoSys2\Calibration\mEGFPC1\0003_R1_P4_K1_Ch2-Ch1.zen
153500	2.588749e-05	1.215931e-03	5.480700e-05	20151202_SCC1gfpc_G2G1\MitoSys2\Calibration\mEGFPC1\0003_R1_P4_K1_Ch2-Ch1.zen
163740	-2.377308e-04	8.178918e-04	5.044200e-05	20151202_SCC1gfpc_G2G1\MitoSys2\Calibration\mEGFPC1\0003_R1_P4_K1_Ch2-Ch1.zen
173980	-5.191678e-05	1.212724e-03	4.663600e-05	20151202_SCC1gfpc_G2G1\MitoSys2\Calibration\mEGFPC1\0003_R1_P4_K1_Ch2-Ch1.zen
184220	2.450132e-05	1.056405e-03	4.329100e-05	20151202_SCC1gfpc_G2G1\MitoSys2\Calibration\mEGFPC1\0003_R1_P4_K1_Ch2-Ch1.zen
194460	1.337668e-04	1.142677e-03	4.033100e-05	20151202_SCC1gfpc_G2G1\MitoSys2\Calibration\mEGFPC1\0003_R1_P4_K1_Ch2-Ch1.zen
204700	3.020857e-05	3.997560e-04	3.769600e-05	20151202_SCC1gfpc_G2G1\MitoSys2\Calibration\mEGFPC1\0003_R1_P4_K1_Ch2-Ch1.zen
225180	4.449355e-06	8.773610e-04	3.321700e-05	20151202_SCC1gfpc_G2G1\MitoSys2\Calibration\mEGFPC1\0003_R1_P4_K1_Ch2-Ch1.zen
245660	1.109277e-04	7.094762e-04	2.956200e-05	20151202_SCC1gfpc_G2G1\MitoSys2\Calibration\mEGFPC1\0003_R1_P4_K1_Ch2-Ch1.zen
266140	1.830915e-04	7.419437e-04	2.653200e-05	20151202_SCC1gfpc_G2G1\MitoSys2\Calibration\mEGFPC1\0003_R1_P4_K1_Ch2-Ch1.zen
286620	-8.541182e-06	9.637423e-04	2.398500e-05	20151202_SCC1gfpc_G2G1\MitoSys2\Calibration\mEGFPC1\0003_R1_P4_K1_Ch2-Ch1.zen
307100	1.819461e-04	6.837723e-04	2.182000e-05	20151202_SCC1gfpc_G2G1\MitoSys2\Calibration\mEGFPC1\0003_R1_P4_K1_Ch2-Ch1.zen
327580	-3.185659e-04	7.397115e-04	1.996000e-05	20151202_SCC1gfpc_G2G1\MitoSys2\Calibration\mEGFPC1\0003_R1_P4_K1_Ch2-Ch1.zen
348060	9.454244e-05	8.791083e-04	1.834900e-05	20151202_SCC1gfpc_G2G1\MitoSys2\Calibration\mEGFPC1\0003_R1_P4_K1_Ch2-Ch1.zen
368540	-7.018974e-05	6.531169e-04	1.694100e-05	20151202_SCC1gfpc_G2G1\MitoSys2\Calibration\mEGFPC1\0003_R1_P4_K1_Ch2-Ch1.zen
389020	-5.076147e-04	9.076178e-04	1.570300e-05	20151202_SCC1gfpc_G2G1\MitoSys2\Calibration\mEGFPC1\0003_R1_P4_K1_Ch2-Ch1.zen
409500	-1.955988e-04	7.627104e-04	1.460700e-05	20151202_SCC1gfpc_G2G1\MitoSys2\Calibration\mEGFPC1\0003_R1_P4_K1_Ch2-Ch1.zen
450460	-4.448409e-04	6.848655e-04	1.275900e-05	20151202_SCC1gfpc_G2G1\MitoSys2\Calibration\mEGFPC1\0003_R1_P4_K1_Ch2-Ch1.zen
491420	-3.028919e-04	9.163201e-04	1.126500e-05	20151202_SCC1gfpc_G2G1\MitoSys2\Calibration\mEGFPC1\0003_R1_P4_K1_Ch2-Ch1.zen
532380	-1.817810e-04	7.391870e-04	1.003800e-05	20151202_SCC1gfpc_G2G1\MitoSys2\Calibration\mEGFPC1\0003_R1_P4_K1_Ch2-Ch1.zen
573340	-2.768674e-04	6.433295e-04	9.015800e-06	20151202_SCC1gfpc_G2G1\MitoSys2\Calibration\mEGFPC1\0003_R1_P4_K1_Ch2-Ch1.zen
614300	-2.840807e-04	7.512809e-04	8.153300e-06	20151202_SCC1gfpc_G2G1\MitoSys2\Calibration\mEGFPC1\0003_R1_P4_K1_Ch2-Ch1.zen
655260	-1.693372e-04	5.781256e-04	7.417900e-06	20151202_SCC1gfpc_G2G1\MitoSys2\Calibration\mEGFPC1\0003_R1_P4_K1_Ch2-Ch1.zen
696220	-7.553853e-05	5.102303e-04	6.785000e-06	20151202_SCC1gfpc_G2G1\MitoSys2\Calibration\mEGFPC1\0003_R1_P4_K1_Ch2-Ch1.zen
737180	1.424379e-04	7.130381e-04	6.235700e-06	20151202_SCC1gfpc_G2G1\MitoSys2\Calibration\mEGFPC1\0003_R1_P4_K1_Ch2-Ch1.zen
778140	-2.662015e-04	5.073117e-04	5.755400e-06	20151202_SCC1gfpc_G2G1\MitoSys2\Calibration\mEGFPC1\0003_R1_P4_K1_Ch2-Ch1.zen
819100	-2.219759e-04	3.832603e-04	5.332600e-06	20151202_SCC1gfpc_G2G1\MitoSys2\Calibration\mEGFPC1\0003_R1_P4_K1_Ch2-Ch1.zen
901020	-1.279567e-04	4.861612e-04	4.624800e-06	20151202_SCC1gfpc_G2G1\MitoSys2\Calibration\mEGFPC1\0003_R1_P4_K1_Ch2-Ch1.zen
982940	5.746455e-05	5.214032e-04	4.058100e-06	20151202_SCC1gfpc_G2G1\MitoSys2\Calibration\mEGFPC1\0003_R1_P4_K1_Ch2-Ch1.zen
1064860	2.362222e-05	5.858975e-04	3.596500e-06	20151202_SCC1gfpc_G2G1\MitoSys2\Calibration\mEGFPC1\0003_R1_P4_K1_Ch2-Ch1.zen
1146780	-2.731238e-05	5.366331e-04	3.214500e-06	20151202_SCC1gfpc_G2G1\MitoSys2\Calibration\mEGFPC1\0003_R1_P4_K1_Ch2-Ch1.zen
1228700	3.660002e-05	6.409808e-04	2.894500e-06	20151202_SCC1gfpc_G2G1\MitoSys2\Calibration\mEGFPC1\0003_R1_P4_K1_Ch2-Ch1.zen
1310620	-2.971567e-05	4.714585e-04	2.623200e-06	20151202_SCC1gfpc_G2G1\MitoSys2\Calibration\mEGFPC1\0003_R1_P4_K1_Ch2-Ch1.zen
1392540	-5.381630e-06	5.553511e-04	2.391000e-06	20151202_SCC1gfpc_G2G1\MitoSys2\Calibration\mEGFPC1\0003_R1_P4_K1_Ch2-Ch1.zen
1474460	-1.696821e-05	5.941423e-04	2.190400e-06	20151202_SCC1gfpc_G2G1\MitoSys2\Calibration\mEGFPC1\0003_R1_P4_K1_Ch2-Ch1.zen
1556380	1.273210e-06	4.443526e-04	2.015800e-06	20151202_SCC1gfpc_G2G1\MitoSys2\Calibration\mEGFPC1\0003_R1_P4_K1_Ch2-Ch1.zen
10	1.186063e-02	4.181468e-03	1.230600e-02	20151202_SCC1gfpc_G2G1\MitoSys2\Calibration\mEGFPC1\0004_R1_P1_K1_Ch2-Ch1.zen
20	1.133596e-02	3.907727e-03	1.191700e-02	20151202_SCC1gfpc_G2G1\MitoSys2\Calibration\mEGFPC1\0004_R1_P1_K1_Ch2-Ch1.zen
30	1.181899e-02	4.959697e-03	1.154700e-02	20151202_SCC1gfpc_G2G1\MitoSys2\Calibration\mEGFPC1\0004_R1_P1_K1_Ch2-Ch1.zen
40	1.051861e-02	3.947500e-03	1.119900e-02	20151202_SCC1gfpc_G2G1\MitoSys2\Calibration\mEGFPC1\0004_R1_P1_K1_Ch2-Ch1.zen
50	1.257516e-02	3.700403e-03	1.087200e-02	20151202_SCC1gfpc_G2G1\MitoSys2\Calibration\mEGFPC1\0004_R1_P1_K1_Ch2-Ch1.zen
60	1.055376e-02	2.675028e-03	1.056300e-02	20151202_SCC1gfpc_G2G1\MitoSys2\Calibration\mEGFPC1\0004_R1_P1_K1_Ch2-Ch1.zen
70	1.156376e-02	3.314669e-03	1.027300e-02	20151202_SCC1gfpc_G2G1\MitoSys2\Calibration\mEGFPC1\0004_R1_P1_K1_Ch2-Ch1.zen
80	9.725343e-03	4.986381e-03	1.000000e-02	20151202_SCC1gfpc_G2G1\MitoSys2\Calibration\mEGFPC1\0004_R1_P1_K1_Ch2-Ch1.zen
90	9.305732e-03	4.949537e-03	9.742500e-03	20151202_SCC1gfpc_G2G1\MitoSys2\Calibration\mEGFPC1\0004_R1_P1_K1_Ch2-Ch1.zen
100	9.485200e-03	4.187631e-03	9.499100e-03	20151202_SCC1gfpc_G2G1\MitoSys2\Calibration\mEGFPC1\0004_R1_P1_K1_Ch2-Ch1.zen
120	8.261638e-03	3.513555e-03	9.050700e-03	20151202_SCC1gfpc_G2G1\MitoSys2\Calibration\mEGFPC1\0004_R1_P1_K1_Ch2-Ch1.zen
140	9.061879e-03	3.255634e-03	8.647000e-03	20151202_SCC1gfpc_G2G1\MitoSys2\Calibration\mEGFPC1\0004_R1_P1_K1_Ch2-Ch1.zen
160	8.674327e-03	2.764780e-03	8.281300e-03	20151202_SCC1gfpc_G2G1\MitoSys2\Calibration\mEGFPC1\0004_R1_P1_K1_Ch2-Ch1.zen
180	7.461090e-03	3.115975e-03	7.947900e-03	20151202_SCC1gfpc_G2G1\MitoSys2\Calibration\mEGFPC1\0004_R1_P1_K1_Ch2-Ch1.zen
200	7.256962e-03	2.713073e-03	7.642300e-03	20151202_SCC1gfpc_G2G1\MitoSys2\Calibration\mEGFPC1\0004_R1_P1_K1_Ch2-Ch1.zen
220	6.848053e-03	2.582434e-03	7.360800e-03	20151202_SCC1gfpc_G2G1\MitoSys2\Calibration\mEGFPC1\0004_R1_P1_K1_Ch2-Ch1.zen
240	6.884416e-03	2.659547e-03	7.100100e-03	20151202_SCC1gfpc_G2G1\MitoSys2\Calibration\mEGFPC1\0004_R1_P1_K1_Ch2-Ch1.zen
260	6.675549e-03	3.339793e-03	6.857800e-03	20151202_SCC1gfpc_G2G1\MitoSys2\Calibration\mEGFPC1\0004_R1_P1_K1_Ch2-Ch1.zen
280	7.327288e-03	3.572410e-03	6.631600e-03	20151202_SCC1gfpc_G2G1\MitoSys2\Calibration\mEGFPC1\0004_R1_P1_K1_Ch2-Ch1.zen
300	6.568306e-03	2.562390e-03	6.419700e-03	20151202_SCC1gfpc_G2G1\MitoSys2\Calibration\mEGFPC1\0004_R1_P1_K1_Ch2-Ch1.zen
340	6.644898e-03	1.926735e-03	6.033000e-03	20151202_SCC1gfpc_G2G1\MitoSys2\Calibration\mEGFPC1\0004_R1_P1_K1_Ch2-Ch1.zen
380	5.949512e-03	2.299639e-03	5.688100e-03	20151202_SCC1gfpc_G2G1\MitoSys2\Calibration\mEGFPC1\0004_R1_P1_K1_Ch2-Ch1.zen
420	4.893405e-03	2.537241e-03	5.377900e-03	20151202_SCC1gfpc_G2G1\MitoSys2\Calibration\mEGFPC1\0004_R1_P1_K1_Ch2-Ch1.zen
460	5.468042e-03	2.405630e-03	5.097100e-03	20151202_SCC1gfpc_G2G1\MitoSys2\Calibration\mEGFPC1\0004_R1_P1_K1_Ch2-Ch1.zen
500	5.064315e-03	2.136628e-03	4.841400e-03	20151202_SCC1gfpc_G2G1\MitoSys2\Calibration\mEGFPC1\0004_R1_P1_K1_Ch2-Ch1.zen
540	3.992510e-03	2.567615e-03	4.607500e-03	20151202_SCC1gfpc_G2G1\MitoSys2\Calibration\mEGFPC1\0004_R1_P1_K1_Ch2-Ch1.zen
580	3.708017e-03	1.698715e-03	4.392700e-03	20151202_SCC1gfpc_G2G1\MitoSys2\Calibration\mEGFPC1\0004_R1_P1_K1_Ch2-Ch1.zen
620	3.855534e-03	2.580384e-03	4.194900e-03	20151202_SCC1gfpc_G2G1\MitoSys2\Calibration\mEGFPC1\0004_R1_P1_K1_Ch2-Ch1.zen
660	4.399399e-03	1.770293e-03	4.012100e-03	20151202_SCC1gfpc_G2G1\MitoSys2\Calibration\mEGFPC1\0004_R1_P1_K1_Ch2-Ch1.zen
700	3.473033e-03	1.440813e-03	3.842700e-03	20151202_SCC1gfpc_G2G1\MitoSys2\Calibration\mEGFPC1\0004_R1_P1_K1_Ch2-Ch1.zen
780	3.629595e-03	1.588775e-03	3.539000e-03	20151202_SCC1gfpc_G2G1\MitoSys2\Calibration\mEGFPC1\0004_R1_P1_K1_Ch2-Ch1.zen
860	3.315930e-03	1.667368e-03	3.274800e-03	20151202_SCC1gfpc_G2G1\MitoSys2\Calibration\mEGFPC1\0004_R1_P1_K1_Ch2-Ch1.zen
940	3.639168e-03	1.737807e-03	3.043100e-03	20151202_SCC1gfpc_G2G1\MitoSys2\Calibration\mEGFPC1\0004_R1_P1_K1_Ch2-Ch1.zen
1020	2.133330e-03	1.490095e-03	2.838700e-03	20151202_SCC1gfpc_G2G1\MitoSys2\Calibration\mEGFPC1\0004_R1_P1_K1_Ch2-Ch1.zen
1100	2.937381e-03	1.207470e-03	2.657000e-03	20151202_SCC1gfpc_G2G1\MitoSys2\Calibration\mEGFPC1\0004_R1_P1_K1_Ch2-Ch1.zen
1180	2.817114e-03	1.224598e-03	2.494800e-03	20151202_SCC1gfpc_G2G1\MitoSys2\Calibration\mEGFPC1\0004_R1_P1_K1_Ch2-Ch1.zen
1260	2.725082e-03	1.563007e-03	2.349200e-03	20151202_SCC1gfpc_G2G1\MitoSys2\Calibration\mEGFPC1\0004_R1_P1_K1_Ch2-Ch1.zen
1340	2.685427e-03	1.287326e-03	2.217900e-03	20151202_SCC1gfpc_G2G1\MitoSys2\Calibration\mEGFPC1\0004_R1_P1_K1_Ch2-Ch1.zen
1420	1.340538e-03	1.101954e-03	2.098900e-03	20151202_SCC1gfpc_G2G1\MitoSys2\Calibration\mEGFPC1\0004_R1_P1_K1_Ch2-Ch1.zen
1500	1.909379e-03	1.180128e-03	1.990600e-03	20151202_SCC1gfpc_G2G1\MitoSys2\Calibration\mEGFPC1\0004_R1_P1_K1_Ch2-Ch1.zen
1660	1.825683e-03	1.253617e-03	1.801200e-03	20151202_SCC1gfpc_G2G1\MitoSys2\Calibration\mEGFPC1\0004_R1_P1_K1_Ch2-Ch1.zen
1820	1.650764e-03	1.132717e-03	1.641300e-03	20151202_SCC1gfpc_G2G1\MitoSys2\Calibration\mEGFPC1\0004_R1_P1_K1_Ch2-Ch1.zen
1980	1.416442e-03	1.116255e-03	1.504600e-03	20151202_SCC1gfpc_G2G1\MitoSys2\Calibration\mEGFPC1\0004_R1_P1_K1_Ch2-Ch1.zen
2140	1.263172e-03	1.026387e-03	1.386700e-03	20151202_SCC1gfpc_G2G1\MitoSys2\Calibration\mEGFPC1\0004_R1_P1_K1_Ch2-Ch1.zen
2300	1.591162e-03	1.314130e-03	1.284000e-03	20151202_SCC1gfpc_G2G1\MitoSys2\Calibration\mEGFPC1\0004_R1_P1_K1_Ch2-Ch1.zen
2460	9.612305e-04	1.034870e-03	1.193800e-03	20151202_SCC1gfpc_G2G1\MitoSys2\Calibration\mEGFPC1\0004_R1_P1_K1_Ch2-Ch1.zen
2620	1.298911e-03	1.458599e-03	1.114100e-03	20151202_SCC1gfpc_G2G1\MitoSys2\Calibration\mEGFPC1\0004_R1_P1_K1_Ch2-Ch1.zen
2780	8.624643e-04	9.039124e-04	1.043100e-03	20151202_SCC1gfpc_G2G1\MitoSys2\Calibration\mEGFPC1\0004_R1_P1_K1_Ch2-Ch1.zen
2940	7.697607e-04	8.822617e-04	9.796900e-04	20151202_SCC1gfpc_G2G1\MitoSys2\Calibration\mEGFPC1\0004_R1_P1_K1_Ch2-Ch1.zen
3100	7.382303e-04	9.549977e-04	9.226200e-04	20151202_SCC1gfpc_G2G1\MitoSys2\Calibration\mEGFPC1\0004_R1_P1_K1_Ch2-Ch1.zen
3420	8.630184e-04	8.874912e-04	8.242400e-04	20151202_SCC1gfpc_G2G1\MitoSys2\Calibration\mEGFPC1\0004_R1_P1_K1_Ch2-Ch1.zen
3740	7.902257e-04	1.066903e-03	7.426000e-04	20151202_SCC1gfpc_G2G1\MitoSys2\Calibration\mEGFPC1\0004_R1_P1_K1_Ch2-Ch1.zen
4060	8.857291e-04	9.722920e-04	6.738900e-04	20151202_SCC1gfpc_G2G1\MitoSys2\Calibration\mEGFPC1\0004_R1_P1_K1_Ch2-Ch1.zen
4380	4.478560e-04	7.979845e-04	6.153600e-04	20151202_SCC1gfpc_G2G1\MitoSys2\Calibration\mEGFPC1\0004_R1_P1_K1_Ch2-Ch1.zen
4700	7.231648e-04	9.680625e-04	5.649800e-04	20151202_SCC1gfpc_G2G1\MitoSys2\Calibration\mEGFPC1\0004_R1_P1_K1_Ch2-Ch1.zen
5020	7.145886e-04	6.402095e-04	5.212200e-04	20151202_SCC1gfpc_G2G1\MitoSys2\Calibration\mEGFPC1\0004_R1_P1_K1_Ch2-Ch1.zen
5340	7.557589e-04	1.001733e-03	4.829100e-04	20151202_SCC1gfpc_G2G1\MitoSys2\Calibration\mEGFPC1\0004_R1_P1_K1_Ch2-Ch1.zen
5660	4.564983e-04	9.700492e-04	4.491200e-04	20151202_SCC1gfpc_G2G1\MitoSys2\Calibration\mEGFPC1\0004_R1_P1_K1_Ch2-Ch1.zen
5980	5.414519e-04	8.481355e-04	4.191300e-04	20151202_SCC1gfpc_G2G1\MitoSys2\Calibration\mEGFPC1\0004_R1_P1_K1_Ch2-Ch1.zen
6300	5.245100e-04	6.215448e-04	3.923600e-04	20151202_SCC1gfpc_G2G1\MitoSys2\Calibration\mEGFPC1\0004_R1_P1_K1_Ch2-Ch1.zen
6940	4.208904e-04	7.491519e-04	3.466900e-04	20151202_SCC1gfpc_G2G1\MitoSys2\Calibration\mEGFPC1\0004_R1_P1_K1_Ch2-Ch1.zen
7580	3.311314e-04	7.635546e-04	3.092600e-04	20151202_SCC1gfpc_G2G1\MitoSys2\Calibration\mEGFPC1\0004_R1_P1_K1_Ch2-Ch1.zen
8220	2.175234e-04	7.010893e-04	2.781200e-04	20151202_SCC1gfpc_G2G1\MitoSys2\Calibration\mEGFPC1\0004_R1_P1_K1_Ch2-Ch1.zen
8860	2.615239e-04	6.083491e-04	2.518600e-04	20151202_SCC1gfpc_G2G1\MitoSys2\Calibration\mEGFPC1\0004_R1_P1_K1_Ch2-Ch1.zen
9500	4.313175e-04	7.634010e-04	2.294800e-04	20151202_SCC1gfpc_G2G1\MitoSys2\Calibration\mEGFPC1\0004_R1_P1_K1_Ch2-Ch1.zen
10140	1.385891e-04	8.429557e-04	2.102100e-04	20151202_SCC1gfpc_G2G1\MitoSys2\Calibration\mEGFPC1\0004_R1_P1_K1_Ch2-Ch1.zen
10780	2.838625e-04	6.324467e-04	1.934700e-04	20151202_SCC1gfpc_G2G1\MitoSys2\Calibration\mEGFPC1\0004_R1_P1_K1_Ch2-Ch1.zen
11420	2.452701e-04	4.978375e-04	1.788300e-04	20151202_SCC1gfpc_G2G1\MitoSys2\Calibration\mEGFPC1\0004_R1_P1_K1_Ch2-Ch1.zen
12060	3.767769e-04	7.065784e-04	1.659300e-04	20151202_SCC1gfpc_G2G1\MitoSys2\Calibration\mEGFPC1\0004_R1_P1_K1_Ch2-Ch1.zen
12700	2.252080e-04	4.058345e-04	1.544900e-04	20151202_SCC1gfpc_G2G1\MitoSys2\Calibration\mEGFPC1\0004_R1_P1_K1_Ch2-Ch1.zen
13980	-1.090294e-05	5.717832e-04	1.351500e-04	20151202_SCC1gfpc_G2G1\MitoSys2\Calibration\mEGFPC1\0004_R1_P1_K1_Ch2-Ch1.zen
15260	1.672588e-04	5.667524e-04	1.195000e-04	20151202_SCC1gfpc_G2G1\MitoSys2\Calibration\mEGFPC1\0004_R1_P1_K1_Ch2-Ch1.zen
16540	-4.555914e-06	4.694723e-04	1.066100e-04	20151202_SCC1gfpc_G2G1\MitoSys2\Calibration\mEGFPC1\0004_R1_P1_K1_Ch2-Ch1.zen
17820	6.188458e-05	5.219179e-04	9.584800e-05	20151202_SCC1gfpc_G2G1\MitoSys2\Calibration\mEGFPC1\0004_R1_P1_K1_Ch2-Ch1.zen
19100	8.378389e-05	5.408546e-04	8.675700e-05	20151202_SCC1gfpc_G2G1\MitoSys2\Calibration\mEGFPC1\0004_R1_P1_K1_Ch2-Ch1.zen
20380	-3.141247e-05	7.754852e-04	7.899400e-05	20151202_SCC1gfpc_G2G1\MitoSys2\Calibration\mEGFPC1\0004_R1_P1_K1_Ch2-Ch1.zen
21660	3.642225e-05	4.404007e-04	7.230500e-05	20151202_SCC1gfpc_G2G1\MitoSys2\Calibration\mEGFPC1\0004_R1_P1_K1_Ch2-Ch1.zen
22940	2.153815e-04	5.039355e-04	6.649200e-05	20151202_SCC1gfpc_G2G1\MitoSys2\Calibration\mEGFPC1\0004_R1_P1_K1_Ch2-Ch1.zen
24220	1.788981e-04	5.303322e-04	6.140500e-05	20151202_SCC1gfpc_G2G1\MitoSys2\Calibration\mEGFPC1\0004_R1_P1_K1_Ch2-Ch1.zen
25500	1.405597e-04	4.396535e-04	5.692300e-05	20151202_SCC1gfpc_G2G1\MitoSys2\Calibration\mEGFPC1\0004_R1_P1_K1_Ch2-Ch1.zen
28060	1.458349e-04	4.523226e-04	4.941100e-05	20151202_SCC1gfpc_G2G1\MitoSys2\Calibration\mEGFPC1\0004_R1_P1_K1_Ch2-Ch1.zen
30620	1.271884e-04	4.556971e-04	4.338800e-05	20151202_SCC1gfpc_G2G1\MitoSys2\Calibration\mEGFPC1\0004_R1_P1_K1_Ch2-Ch1.zen
33180	1.449813e-04	4.583615e-04	3.847500e-05	20151202_SCC1gfpc_G2G1\MitoSys2\Calibration\mEGFPC1\0004_R1_P1_K1_Ch2-Ch1.zen
35740	1.313450e-04	5.265086e-04	3.440700e-05	20151202_SCC1gfpc_G2G1\MitoSys2\Calibration\mEGFPC1\0004_R1_P1_K1_Ch2-Ch1.zen
38300	1.340220e-04	4.785266e-04	3.099400e-05	20151202_SCC1gfpc_G2G1\MitoSys2\Calibration\mEGFPC1\0004_R1_P1_K1_Ch2-Ch1.zen
40860	8.035631e-06	4.015619e-04	2.810000e-05	20151202_SCC1gfpc_G2G1\MitoSys2\Calibration\mEGFPC1\0004_R1_P1_K1_Ch2-Ch1.zen
43420	-8.332594e-05	5.496201e-04	2.562000e-05	20151202_SCC1gfpc_G2G1\MitoSys2\Calibration\mEGFPC1\0004_R1_P1_K1_Ch2-Ch1.zen
45980	-1.579138e-04	5.019672e-04	2.347800e-05	20151202_SCC1gfpc_G2G1\MitoSys2\Calibration\mEGFPC1\0004_R1_P1_K1_Ch2-Ch1.zen
48540	-6.508683e-05	4.425464e-04	2.161200e-05	20151202_SCC1gfpc_G2G1\MitoSys2\Calibration\mEGFPC1\0004_R1_P1_K1_Ch2-Ch1.zen
51100	-7.145166e-05	4.277436e-04	1.997500e-05	20151202_SCC1gfpc_G2G1\MitoSys2\Calibration\mEGFPC1\0004_R1_P1_K1_Ch2-Ch1.zen
56220	3.769925e-05	3.795841e-04	1.724900e-05	20151202_SCC1gfpc_G2G1\MitoSys2\Calibration\mEGFPC1\0004_R1_P1_K1_Ch2-Ch1.zen
61340	5.315681e-05	2.410642e-04	1.507900e-05	20151202_SCC1gfpc_G2G1\MitoSys2\Calibration\mEGFPC1\0004_R1_P1_K1_Ch2-Ch1.zen
66460	8.747374e-05	4.007884e-04	1.332100e-05	20151202_SCC1gfpc_G2G1\MitoSys2\Calibration\mEGFPC1\0004_R1_P1_K1_Ch2-Ch1.zen
71580	1.368178e-04	2.644378e-04	1.187200e-05	20151202_SCC1gfpc_G2G1\MitoSys2\Calibration\mEGFPC1\0004_R1_P1_K1_Ch2-Ch1.zen
76700	4.419264e-05	3.570794e-04	1.066400e-05	20151202_SCC1gfpc_G2G1\MitoSys2\Calibration\mEGFPC1\0004_R1_P1_K1_Ch2-Ch1.zen
81820	-2.875953e-05	3.489268e-04	9.642700e-06	20151202_SCC1gfpc_G2G1\MitoSys2\Calibration\mEGFPC1\0004_R1_P1_K1_Ch2-Ch1.zen
86940	-1.089417e-04	2.591878e-04	8.771600e-06	20151202_SCC1gfpc_G2G1\MitoSys2\Calibration\mEGFPC1\0004_R1_P1_K1_Ch2-Ch1.zen
92060	7.403841e-05	2.681257e-04	8.021500e-06	20151202_SCC1gfpc_G2G1\MitoSys2\Calibration\mEGFPC1\0004_R1_P1_K1_Ch2-Ch1.zen
97180	5.621545e-05	5.381567e-04	7.370200e-06	20151202_SCC1gfpc_G2G1\MitoSys2\Calibration\mEGFPC1\0004_R1_P1_K1_Ch2-Ch1.zen
102300	7.354425e-05	2.718875e-04	6.800700e-06	20151202_SCC1gfpc_G2G1\MitoSys2\Calibration\mEGFPC1\0004_R1_P1_K1_Ch2-Ch1.zen
112540	1.121478e-04	3.425928e-04	5.855500e-06	20151202_SCC1gfpc_G2G1\MitoSys2\Calibration\mEGFPC1\0004_R1_P1_K1_Ch2-Ch1.zen
122780	-3.015217e-05	2.800609e-04	5.106600e-06	20151202_SCC1gfpc_G2G1\MitoSys2\Calibration\mEGFPC1\0004_R1_P1_K1_Ch2-Ch1.zen
133020	1.132945e-04	3.227006e-04	4.501800e-06	20151202_SCC1gfpc_G2G1\MitoSys2\Calibration\mEGFPC1\0004_R1_P1_K1_Ch2-Ch1.zen
143260	5.584795e-05	2.860945e-04	4.005300e-06	20151202_SCC1gfpc_G2G1\MitoSys2\Calibration\mEGFPC1\0004_R1_P1_K1_Ch2-Ch1.zen
153500	3.868711e-05	2.773257e-04	3.592100e-06	20151202_SCC1gfpc_G2G1\MitoSys2\Calibration\mEGFPC1\0004_R1_P1_K1_Ch2-Ch1.zen
163740	5.942047e-05	2.958179e-04	3.243900e-06	20151202_SCC1gfpc_G2G1\MitoSys2\Calibration\mEGFPC1\0004_R1_P1_K1_Ch2-Ch1.zen
173980	-1.295144e-05	2.564527e-04	2.947500e-06	20151202_SCC1gfpc_G2G1\MitoSys2\Calibration\mEGFPC1\0004_R1_P1_K1_Ch2-Ch1.zen
184220	-3.855215e-05	2.757647e-04	2.692700e-06	20151202_SCC1gfpc_G2G1\MitoSys2\Calibration\mEGFPC1\0004_R1_P1_K1_Ch2-Ch1.zen
194460	-8.623107e-05	2.532769e-04	2.471900e-06	20151202_SCC1gfpc_G2G1\MitoSys2\Calibration\mEGFPC1\0004_R1_P1_K1_Ch2-Ch1.zen
204700	-3.092575e-05	2.447909e-04	2.279100e-06	20151202_SCC1gfpc_G2G1\MitoSys2\Calibration\mEGFPC1\0004_R1_P1_K1_Ch2-Ch1.zen
225180	-8.493885e-06	2.262192e-04	1.959700e-06	20151202_SCC1gfpc_G2G1\MitoSys2\Calibration\mEGFPC1\0004_R1_P1_K1_Ch2-Ch1.zen
245660	-6.304798e-06	2.088950e-04	1.707200e-06	20151202_SCC1gfpc_G2G1\MitoSys2\Calibration\mEGFPC1\0004_R1_P1_K1_Ch2-Ch1.zen
266140	7.999859e-05	2.624659e-04	1.503700e-06	20151202_SCC1gfpc_G2G1\MitoSys2\Calibration\mEGFPC1\0004_R1_P1_K1_Ch2-Ch1.zen
286620	-1.197734e-05	2.289388e-04	1.336900e-06	20151202_SCC1gfpc_G2G1\MitoSys2\Calibration\mEGFPC1\0004_R1_P1_K1_Ch2-Ch1.zen
307100	-9.432069e-05	2.441292e-04	1.198200e-06	20151202_SCC1gfpc_G2G1\MitoSys2\Calibration\mEGFPC1\0004_R1_P1_K1_Ch2-Ch1.zen
327580	-1.092110e-04	1.876821e-04	1.081500e-06	20151202_SCC1gfpc_G2G1\MitoSys2\Calibration\mEGFPC1\0004_R1_P1_K1_Ch2-Ch1.zen
348060	-1.006635e-04	2.114485e-04	9.822600e-07	20151202_SCC1gfpc_G2G1\MitoSys2\Calibration\mEGFPC1\0004_R1_P1_K1_Ch2-Ch1.zen
368540	-4.163918e-05	2.502715e-04	8.970200e-07	20151202_SCC1gfpc_G2G1\MitoSys2\Calibration\mEGFPC1\0004_R1_P1_K1_Ch2-Ch1.zen
389020	-2.559133e-06	2.781462e-04	8.231900e-07	20151202_SCC1gfpc_G2G1\MitoSys2\Calibration\mEGFPC1\0004_R1_P1_K1_Ch2-Ch1.zen
409500	-6.886030e-05	1.908339e-04	7.587700e-07	20151202_SCC1gfpc_G2G1\MitoSys2\Calibration\mEGFPC1\0004_R1_P1_K1_Ch2-Ch1.zen
450460	-9.253302e-05	1.671918e-04	6.521500e-07	20151202_SCC1gfpc_G2G1\MitoSys2\Calibration\mEGFPC1\0004_R1_P1_K1_Ch2-Ch1.zen
491420	-4.857192e-05	1.796571e-04	5.679300e-07	20151202_SCC1gfpc_G2G1\MitoSys2\Calibration\mEGFPC1\0004_R1_P1_K1_Ch2-Ch1.zen
532380	1.295339e-05	2.258470e-04	5.001000e-07	20151202_SCC1gfpc_G2G1\MitoSys2\Calibration\mEGFPC1\0004_R1_P1_K1_Ch2-Ch1.zen
573340	3.018876e-05	1.989890e-04	4.445300e-07	20151202_SCC1gfpc_G2G1\MitoSys2\Calibration\mEGFPC1\0004_R1_P1_K1_Ch2-Ch1.zen
614300	-4.515814e-06	1.436410e-04	3.983700e-07	20151202_SCC1gfpc_G2G1\MitoSys2\Calibration\mEGFPC1\0004_R1_P1_K1_Ch2-Ch1.zen
655260	-3.971842e-05	1.338503e-04	3.595300e-07	20151202_SCC1gfpc_G2G1\MitoSys2\Calibration\mEGFPC1\0004_R1_P1_K1_Ch2-Ch1.zen
696220	1.511461e-05	2.066527e-04	3.265100e-07	20151202_SCC1gfpc_G2G1\MitoSys2\Calibration\mEGFPC1\0004_R1_P1_K1_Ch2-Ch1.zen
737180	6.536044e-05	2.150818e-04	2.981600e-07	20151202_SCC1gfpc_G2G1\MitoSys2\Calibration\mEGFPC1\0004_R1_P1_K1_Ch2-Ch1.zen
778140	-1.819501e-05	1.763004e-04	2.736100e-07	20151202_SCC1gfpc_G2G1\MitoSys2\Calibration\mEGFPC1\0004_R1_P1_K1_Ch2-Ch1.zen
819100	-2.936114e-05	1.525700e-04	2.521900e-07	20151202_SCC1gfpc_G2G1\MitoSys2\Calibration\mEGFPC1\0004_R1_P1_K1_Ch2-Ch1.zen
901020	-3.035594e-05	1.271448e-04	2.167500e-07	20151202_SCC1gfpc_G2G1\MitoSys2\Calibration\mEGFPC1\0004_R1_P1_K1_Ch2-Ch1.zen
982940	2.610568e-05	1.224353e-04	1.887700e-07	20151202_SCC1gfpc_G2G1\MitoSys2\Calibration\mEGFPC1\0004_R1_P1_K1_Ch2-Ch1.zen
1064860	7.014399e-06	1.395669e-04	1.662300e-07	20151202_SCC1gfpc_G2G1\MitoSys2\Calibration\mEGFPC1\0004_R1_P1_K1_Ch2-Ch1.zen
1146780	-3.163008e-05	1.386593e-04	1.477700e-07	20151202_SCC1gfpc_G2G1\MitoSys2\Calibration\mEGFPC1\0004_R1_P1_K1_Ch2-Ch1.zen
1228700	-1.451480e-05	1.429227e-04	1.324300e-07	20151202_SCC1gfpc_G2G1\MitoSys2\Calibration\mEGFPC1\0004_R1_P1_K1_Ch2-Ch1.zen
1310620	-6.621734e-05	1.665478e-04	1.195300e-07	20151202_SCC1gfpc_G2G1\MitoSys2\Calibration\mEGFPC1\0004_R1_P1_K1_Ch2-Ch1.zen
1392540	-1.825404e-05	1.201020e-04	1.085600e-07	20151202_SCC1gfpc_G2G1\MitoSys2\Calibration\mEGFPC1\0004_R1_P1_K1_Ch2-Ch1.zen
1474460	2.592570e-05	1.509375e-04	9.914500e-08	20151202_SCC1gfpc_G2G1\MitoSys2\Calibration\mEGFPC1\0004_R1_P1_K1_Ch2-Ch1.zen
1556380	-2.467502e-05	1.246178e-04	9.099000e-08	20151202_SCC1gfpc_G2G1\MitoSys2\Calibration\mEGFPC1\0004_R1_P1_K1_Ch2-Ch1.zen
10	1.447439e-02	4.185627e-03	1.416300e-02	20151202_SCC1gfpc_G2G1\MitoSys2\Calibration\mEGFPC1\0004_R1_P2_K1_Ch2-Ch1.zen
20	1.445110e-02	4.808352e-03	1.347600e-02	20151202_SCC1gfpc_G2G1\MitoSys2\Calibration\mEGFPC1\0004_R1_P2_K1_Ch2-Ch1.zen
30	1.279784e-02	3.932446e-03	1.288300e-02	20151202_SCC1gfpc_G2G1\MitoSys2\Calibration\mEGFPC1\0004_R1_P2_K1_Ch2-Ch1.zen
40	1.058918e-02	3.841167e-03	1.235900e-02	20151202_SCC1gfpc_G2G1\MitoSys2\Calibration\mEGFPC1\0004_R1_P2_K1_Ch2-Ch1.zen
50	1.209455e-02	4.022389e-03	1.189100e-02	20151202_SCC1gfpc_G2G1\MitoSys2\Calibration\mEGFPC1\0004_R1_P2_K1_Ch2-Ch1.zen
60	1.030657e-02	5.163666e-03	1.146900e-02	20151202_SCC1gfpc_G2G1\MitoSys2\Calibration\mEGFPC1\0004_R1_P2_K1_Ch2-Ch1.zen
70	1.200595e-02	2.766359e-03	1.108700e-02	20151202_SCC1gfpc_G2G1\MitoSys2\Calibration\mEGFPC1\0004_R1_P2_K1_Ch2-Ch1.zen
80	1.111731e-02	4.339005e-03	1.073900e-02	20151202_SCC1gfpc_G2G1\MitoSys2\Calibration\mEGFPC1\0004_R1_P2_K1_Ch2-Ch1.zen
90	1.039707e-02	4.079357e-03	1.042000e-02	20151202_SCC1gfpc_G2G1\MitoSys2\Calibration\mEGFPC1\0004_R1_P2_K1_Ch2-Ch1.zen
100	1.009669e-02	3.438222e-03	1.012700e-02	20151202_SCC1gfpc_G2G1\MitoSys2\Calibration\mEGFPC1\0004_R1_P2_K1_Ch2-Ch1.zen
120	1.002967e-02	4.068883e-03	9.605000e-03	20151202_SCC1gfpc_G2G1\MitoSys2\Calibration\mEGFPC1\0004_R1_P2_K1_Ch2-Ch1.zen
140	8.876141e-03	2.314423e-03	9.154300e-03	20151202_SCC1gfpc_G2G1\MitoSys2\Calibration\mEGFPC1\0004_R1_P2_K1_Ch2-Ch1.zen
160	8.932435e-03	2.169986e-03	8.760100e-03	20151202_SCC1gfpc_G2G1\MitoSys2\Calibration\mEGFPC1\0004_R1_P2_K1_Ch2-Ch1.zen
180	8.082305e-03	3.547387e-03	8.411400e-03	20151202_SCC1gfpc_G2G1\MitoSys2\Calibration\mEGFPC1\0004_R1_P2_K1_Ch2-Ch1.zen
200	8.048970e-03	2.481338e-03	8.100100e-03	20151202_SCC1gfpc_G2G1\MitoSys2\Calibration\mEGFPC1\0004_R1_P2_K1_Ch2-Ch1.zen
220	7.737624e-03	2.986573e-03	7.819400e-03	20151202_SCC1gfpc_G2G1\MitoSys2\Calibration\mEGFPC1\0004_R1_P2_K1_Ch2-Ch1.zen
240	8.058366e-03	4.455190e-03	7.564200e-03	20151202_SCC1gfpc_G2G1\MitoSys2\Calibration\mEGFPC1\0004_R1_P2_K1_Ch2-Ch1.zen
260	8.055671e-03	3.776899e-03	7.330600e-03	20151202_SCC1gfpc_G2G1\MitoSys2\Calibration\mEGFPC1\0004_R1_P2_K1_Ch2-Ch1.zen
280	7.285528e-03	2.576716e-03	7.115200e-03	20151202_SCC1gfpc_G2G1\MitoSys2\Calibration\mEGFPC1\0004_R1_P2_K1_Ch2-Ch1.zen
300	6.598980e-03	2.359793e-03	6.915500e-03	20151202_SCC1gfpc_G2G1\MitoSys2\Calibration\mEGFPC1\0004_R1_P2_K1_Ch2-Ch1.zen
340	6.314303e-03	1.578708e-03	6.554600e-03	20151202_SCC1gfpc_G2G1\MitoSys2\Calibration\mEGFPC1\0004_R1_P2_K1_Ch2-Ch1.zen
380	6.077126e-03	1.812930e-03	6.235200e-03	20151202_SCC1gfpc_G2G1\MitoSys2\Calibration\mEGFPC1\0004_R1_P2_K1_Ch2-Ch1.zen
420	5.971633e-03	2.009360e-03	5.948300e-03	20151202_SCC1gfpc_G2G1\MitoSys2\Calibration\mEGFPC1\0004_R1_P2_K1_Ch2-Ch1.zen
460	5.624390e-03	2.273927e-03	5.687800e-03	20151202_SCC1gfpc_G2G1\MitoSys2\Calibration\mEGFPC1\0004_R1_P2_K1_Ch2-Ch1.zen
500	5.116068e-03	1.780934e-03	5.449100e-03	20151202_SCC1gfpc_G2G1\MitoSys2\Calibration\mEGFPC1\0004_R1_P2_K1_Ch2-Ch1.zen
540	5.287522e-03	2.089146e-03	5.229000e-03	20151202_SCC1gfpc_G2G1\MitoSys2\Calibration\mEGFPC1\0004_R1_P2_K1_Ch2-Ch1.zen
580	5.388446e-03	2.439482e-03	5.024900e-03	20151202_SCC1gfpc_G2G1\MitoSys2\Calibration\mEGFPC1\0004_R1_P2_K1_Ch2-Ch1.zen
620	4.955997e-03	2.562944e-03	4.834800e-03	20151202_SCC1gfpc_G2G1\MitoSys2\Calibration\mEGFPC1\0004_R1_P2_K1_Ch2-Ch1.zen
660	4.913159e-03	2.131314e-03	4.657200e-03	20151202_SCC1gfpc_G2G1\MitoSys2\Calibration\mEGFPC1\0004_R1_P2_K1_Ch2-Ch1.zen
700	4.702577e-03	1.350889e-03	4.490700e-03	20151202_SCC1gfpc_G2G1\MitoSys2\Calibration\mEGFPC1\0004_R1_P2_K1_Ch2-Ch1.zen
780	4.251547e-03	2.005528e-03	4.187200e-03	20151202_SCC1gfpc_G2G1\MitoSys2\Calibration\mEGFPC1\0004_R1_P2_K1_Ch2-Ch1.zen
860	3.886596e-03	1.951067e-03	3.917300e-03	20151202_SCC1gfpc_G2G1\MitoSys2\Calibration\mEGFPC1\0004_R1_P2_K1_Ch2-Ch1.zen
940	3.831957e-03	2.139353e-03	3.675900e-03	20151202_SCC1gfpc_G2G1\MitoSys2\Calibration\mEGFPC1\0004_R1_P2_K1_Ch2-Ch1.zen
1020	2.881932e-03	2.023620e-03	3.459100e-03	20151202_SCC1gfpc_G2G1\MitoSys2\Calibration\mEGFPC1\0004_R1_P2_K1_Ch2-Ch1.zen
1100	2.975203e-03	1.447874e-03	3.263300e-03	20151202_SCC1gfpc_G2G1\MitoSys2\Calibration\mEGFPC1\0004_R1_P2_K1_Ch2-Ch1.zen
1180	2.877540e-03	1.262078e-03	3.086000e-03	20151202_SCC1gfpc_G2G1\MitoSys2\Calibration\mEGFPC1\0004_R1_P2_K1_Ch2-Ch1.zen
1260	2.676354e-03	1.583724e-03	2.924700e-03	20151202_SCC1gfpc_G2G1\MitoSys2\Calibration\mEGFPC1\0004_R1_P2_K1_Ch2-Ch1.zen
1340	2.652548e-03	1.129620e-03	2.777700e-03	20151202_SCC1gfpc_G2G1\MitoSys2\Calibration\mEGFPC1\0004_R1_P2_K1_Ch2-Ch1.zen
1420	2.382942e-03	1.337762e-03	2.643200e-03	20151202_SCC1gfpc_G2G1\MitoSys2\Calibration\mEGFPC1\0004_R1_P2_K1_Ch2-Ch1.zen
1500	2.633014e-03	1.030797e-03	2.519700e-03	20151202_SCC1gfpc_G2G1\MitoSys2\Calibration\mEGFPC1\0004_R1_P2_K1_Ch2-Ch1.zen
1660	2.072698e-03	1.323949e-03	2.301400e-03	20151202_SCC1gfpc_G2G1\MitoSys2\Calibration\mEGFPC1\0004_R1_P2_K1_Ch2-Ch1.zen
1820	2.273542e-03	1.239774e-03	2.114800e-03	20151202_SCC1gfpc_G2G1\MitoSys2\Calibration\mEGFPC1\0004_R1_P2_K1_Ch2-Ch1.zen
1980	2.289214e-03	1.557637e-03	1.953800e-03	20151202_SCC1gfpc_G2G1\MitoSys2\Calibration\mEGFPC1\0004_R1_P2_K1_Ch2-Ch1.zen
2140	2.235000e-03	8.973313e-04	1.813800e-03	20151202_SCC1gfpc_G2G1\MitoSys2\Calibration\mEGFPC1\0004_R1_P2_K1_Ch2-Ch1.zen
2300	2.092289e-03	1.356336e-03	1.691000e-03	20151202_SCC1gfpc_G2G1\MitoSys2\Calibration\mEGFPC1\0004_R1_P2_K1_Ch2-Ch1.zen
2460	1.580584e-03	1.109246e-03	1.582700e-03	20151202_SCC1gfpc_G2G1\MitoSys2\Calibration\mEGFPC1\0004_R1_P2_K1_Ch2-Ch1.zen
2620	1.943156e-03	9.732675e-04	1.486400e-03	20151202_SCC1gfpc_G2G1\MitoSys2\Calibration\mEGFPC1\0004_R1_P2_K1_Ch2-Ch1.zen
2780	1.477645e-03	1.099422e-03	1.400500e-03	20151202_SCC1gfpc_G2G1\MitoSys2\Calibration\mEGFPC1\0004_R1_P2_K1_Ch2-Ch1.zen
2940	1.547955e-03	1.020366e-03	1.323200e-03	20151202_SCC1gfpc_G2G1\MitoSys2\Calibration\mEGFPC1\0004_R1_P2_K1_Ch2-Ch1.zen
3100	1.205801e-03	6.221156e-04	1.253500e-03	20151202_SCC1gfpc_G2G1\MitoSys2\Calibration\mEGFPC1\0004_R1_P2_K1_Ch2-Ch1.zen
3420	1.183358e-03	1.206720e-03	1.132900e-03	20151202_SCC1gfpc_G2G1\MitoSys2\Calibration\mEGFPC1\0004_R1_P2_K1_Ch2-Ch1.zen
3740	1.154831e-03	7.780181e-04	1.032100e-03	20151202_SCC1gfpc_G2G1\MitoSys2\Calibration\mEGFPC1\0004_R1_P2_K1_Ch2-Ch1.zen
4060	1.075207e-03	9.833253e-04	9.468900e-04	20151202_SCC1gfpc_G2G1\MitoSys2\Calibration\mEGFPC1\0004_R1_P2_K1_Ch2-Ch1.zen
4380	7.805954e-04	1.184715e-03	8.738900e-04	20151202_SCC1gfpc_G2G1\MitoSys2\Calibration\mEGFPC1\0004_R1_P2_K1_Ch2-Ch1.zen
4700	5.542060e-04	1.037745e-03	8.107300e-04	20151202_SCC1gfpc_G2G1\MitoSys2\Calibration\mEGFPC1\0004_R1_P2_K1_Ch2-Ch1.zen
5020	5.843891e-04	8.374872e-04	7.555900e-04	20151202_SCC1gfpc_G2G1\MitoSys2\Calibration\mEGFPC1\0004_R1_P2_K1_Ch2-Ch1.zen
5340	7.328799e-04	8.189502e-04	7.070600e-04	20151202_SCC1gfpc_G2G1\MitoSys2\Calibration\mEGFPC1\0004_R1_P2_K1_Ch2-Ch1.zen
5660	5.904555e-04	1.163671e-03	6.640400e-04	20151202_SCC1gfpc_G2G1\MitoSys2\Calibration\mEGFPC1\0004_R1_P2_K1_Ch2-Ch1.zen
5980	2.704477e-04	1.300548e-03	6.256500e-04	20151202_SCC1gfpc_G2G1\MitoSys2\Calibration\mEGFPC1\0004_R1_P2_K1_Ch2-Ch1.zen
6300	4.840468e-04	9.273011e-04	5.912100e-04	20151202_SCC1gfpc_G2G1\MitoSys2\Calibration\mEGFPC1\0004_R1_P2_K1_Ch2-Ch1.zen
6940	3.653600e-04	8.382201e-04	5.320000e-04	20151202_SCC1gfpc_G2G1\MitoSys2\Calibration\mEGFPC1\0004_R1_P2_K1_Ch2-Ch1.zen
7580	4.112560e-04	7.034319e-04	4.829500e-04	20151202_SCC1gfpc_G2G1\MitoSys2\Calibration\mEGFPC1\0004_R1_P2_K1_Ch2-Ch1.zen
8220	3.496188e-04	6.555607e-04	4.417100e-04	20151202_SCC1gfpc_G2G1\MitoSys2\Calibration\mEGFPC1\0004_R1_P2_K1_Ch2-Ch1.zen
8860	2.589455e-04	6.928368e-04	4.065800e-04	20151202_SCC1gfpc_G2G1\MitoSys2\Calibration\mEGFPC1\0004_R1_P2_K1_Ch2-Ch1.zen
9500	1.627485e-04	7.301742e-04	3.763100e-04	20151202_SCC1gfpc_G2G1\MitoSys2\Calibration\mEGFPC1\0004_R1_P2_K1_Ch2-Ch1.zen
10140	2.106720e-04	6.774038e-04	3.499700e-04	20151202_SCC1gfpc_G2G1\MitoSys2\Calibration\mEGFPC1\0004_R1_P2_K1_Ch2-Ch1.zen
10780	5.183090e-05	5.853449e-04	3.268700e-04	20151202_SCC1gfpc_G2G1\MitoSys2\Calibration\mEGFPC1\0004_R1_P2_K1_Ch2-Ch1.zen
11420	2.037911e-04	6.051866e-04	3.064400e-04	20151202_SCC1gfpc_G2G1\MitoSys2\Calibration\mEGFPC1\0004_R1_P2_K1_Ch2-Ch1.zen
12060	4.141115e-04	6.659703e-04	2.882600e-04	20151202_SCC1gfpc_G2G1\MitoSys2\Calibration\mEGFPC1\0004_R1_P2_K1_Ch2-Ch1.zen
12700	2.263474e-04	6.629086e-04	2.719800e-04	20151202_SCC1gfpc_G2G1\MitoSys2\Calibration\mEGFPC1\0004_R1_P2_K1_Ch2-Ch1.zen
13980	9.742514e-05	5.693751e-04	2.440600e-04	20151202_SCC1gfpc_G2G1\MitoSys2\Calibration\mEGFPC1\0004_R1_P2_K1_Ch2-Ch1.zen
15260	3.429406e-05	6.717547e-04	2.210100e-04	20151202_SCC1gfpc_G2G1\MitoSys2\Calibration\mEGFPC1\0004_R1_P2_K1_Ch2-Ch1.zen
16540	3.027034e-04	5.604948e-04	2.016700e-04	20151202_SCC1gfpc_G2G1\MitoSys2\Calibration\mEGFPC1\0004_R1_P2_K1_Ch2-Ch1.zen
17820	4.659451e-04	5.305064e-04	1.852300e-04	20151202_SCC1gfpc_G2G1\MitoSys2\Calibration\mEGFPC1\0004_R1_P2_K1_Ch2-Ch1.zen
19100	2.649133e-04	4.439857e-04	1.710900e-04	20151202_SCC1gfpc_G2G1\MitoSys2\Calibration\mEGFPC1\0004_R1_P2_K1_Ch2-Ch1.zen
20380	9.406452e-05	6.105336e-04	1.588100e-04	20151202_SCC1gfpc_G2G1\MitoSys2\Calibration\mEGFPC1\0004_R1_P2_K1_Ch2-Ch1.zen
21660	-3.161740e-05	5.563304e-04	1.480500e-04	20151202_SCC1gfpc_G2G1\MitoSys2\Calibration\mEGFPC1\0004_R1_P2_K1_Ch2-Ch1.zen
22940	2.244166e-04	6.106637e-04	1.385500e-04	20151202_SCC1gfpc_G2G1\MitoSys2\Calibration\mEGFPC1\0004_R1_P2_K1_Ch2-Ch1.zen
24220	1.534324e-04	5.732004e-04	1.301000e-04	20151202_SCC1gfpc_G2G1\MitoSys2\Calibration\mEGFPC1\0004_R1_P2_K1_Ch2-Ch1.zen
25500	1.069471e-04	4.043878e-04	1.225500e-04	20151202_SCC1gfpc_G2G1\MitoSys2\Calibration\mEGFPC1\0004_R1_P2_K1_Ch2-Ch1.zen
28060	1.372972e-04	6.514479e-04	1.096100e-04	20151202_SCC1gfpc_G2G1\MitoSys2\Calibration\mEGFPC1\0004_R1_P2_K1_Ch2-Ch1.zen
30620	2.121007e-04	4.629822e-04	9.895700e-05	20151202_SCC1gfpc_G2G1\MitoSys2\Calibration\mEGFPC1\0004_R1_P2_K1_Ch2-Ch1.zen
33180	9.105527e-05	4.486733e-04	9.003600e-05	20151202_SCC1gfpc_G2G1\MitoSys2\Calibration\mEGFPC1\0004_R1_P2_K1_Ch2-Ch1.zen
35740	2.200950e-04	4.336841e-04	8.246800e-05	20151202_SCC1gfpc_G2G1\MitoSys2\Calibration\mEGFPC1\0004_R1_P2_K1_Ch2-Ch1.zen
38300	2.327173e-04	4.642014e-04	7.597200e-05	20151202_SCC1gfpc_G2G1\MitoSys2\Calibration\mEGFPC1\0004_R1_P2_K1_Ch2-Ch1.zen
40860	8.418496e-05	5.285523e-04	7.034200e-05	20151202_SCC1gfpc_G2G1\MitoSys2\Calibration\mEGFPC1\0004_R1_P2_K1_Ch2-Ch1.zen
43420	-1.945982e-05	3.267052e-04	6.541900e-05	20151202_SCC1gfpc_G2G1\MitoSys2\Calibration\mEGFPC1\0004_R1_P2_K1_Ch2-Ch1.zen
45980	1.410426e-04	3.901064e-04	6.108000e-05	20151202_SCC1gfpc_G2G1\MitoSys2\Calibration\mEGFPC1\0004_R1_P2_K1_Ch2-Ch1.zen
48540	-2.250196e-05	5.802890e-04	5.723200e-05	20151202_SCC1gfpc_G2G1\MitoSys2\Calibration\mEGFPC1\0004_R1_P2_K1_Ch2-Ch1.zen
51100	-2.750458e-05	4.672290e-04	5.379600e-05	20151202_SCC1gfpc_G2G1\MitoSys2\Calibration\mEGFPC1\0004_R1_P2_K1_Ch2-Ch1.zen
56220	1.888713e-06	3.973074e-04	4.793100e-05	20151202_SCC1gfpc_G2G1\MitoSys2\Calibration\mEGFPC1\0004_R1_P2_K1_Ch2-Ch1.zen
61340	3.682893e-05	3.897142e-04	4.311600e-05	20151202_SCC1gfpc_G2G1\MitoSys2\Calibration\mEGFPC1\0004_R1_P2_K1_Ch2-Ch1.zen
66460	3.448633e-05	4.362018e-04	3.910000e-05	20151202_SCC1gfpc_G2G1\MitoSys2\Calibration\mEGFPC1\0004_R1_P2_K1_Ch2-Ch1.zen
71580	6.962538e-06	5.512229e-04	3.570500e-05	20151202_SCC1gfpc_G2G1\MitoSys2\Calibration\mEGFPC1\0004_R1_P2_K1_Ch2-Ch1.zen
76700	-2.070354e-05	3.057699e-04	3.280000e-05	20151202_SCC1gfpc_G2G1\MitoSys2\Calibration\mEGFPC1\0004_R1_P2_K1_Ch2-Ch1.zen
81820	1.502702e-04	3.789806e-04	3.029000e-05	20151202_SCC1gfpc_G2G1\MitoSys2\Calibration\mEGFPC1\0004_R1_P2_K1_Ch2-Ch1.zen
86940	9.685036e-05	4.250950e-04	2.810200e-05	20151202_SCC1gfpc_G2G1\MitoSys2\Calibration\mEGFPC1\0004_R1_P2_K1_Ch2-Ch1.zen
92060	2.364448e-05	5.158861e-04	2.618000e-05	20151202_SCC1gfpc_G2G1\MitoSys2\Calibration\mEGFPC1\0004_R1_P2_K1_Ch2-Ch1.zen
97180	4.401870e-05	5.061730e-04	2.447900e-05	20151202_SCC1gfpc_G2G1\MitoSys2\Calibration\mEGFPC1\0004_R1_P2_K1_Ch2-Ch1.zen
102300	4.813578e-05	3.687193e-04	2.296400e-05	20151202_SCC1gfpc_G2G1\MitoSys2\Calibration\mEGFPC1\0004_R1_P2_K1_Ch2-Ch1.zen
112540	9.518434e-05	2.724360e-04	2.038800e-05	20151202_SCC1gfpc_G2G1\MitoSys2\Calibration\mEGFPC1\0004_R1_P2_K1_Ch2-Ch1.zen
122780	-6.222185e-06	2.643090e-04	1.828200e-05	20151202_SCC1gfpc_G2G1\MitoSys2\Calibration\mEGFPC1\0004_R1_P2_K1_Ch2-Ch1.zen
133020	-1.604836e-05	2.456612e-04	1.653200e-05	20151202_SCC1gfpc_G2G1\MitoSys2\Calibration\mEGFPC1\0004_R1_P2_K1_Ch2-Ch1.zen
143260	3.586522e-06	3.567004e-04	1.505900e-05	20151202_SCC1gfpc_G2G1\MitoSys2\Calibration\mEGFPC1\0004_R1_P2_K1_Ch2-Ch1.zen
153500	9.122248e-05	2.911408e-04	1.380200e-05	20151202_SCC1gfpc_G2G1\MitoSys2\Calibration\mEGFPC1\0004_R1_P2_K1_Ch2-Ch1.zen
163740	3.156740e-05	4.046831e-04	1.272000e-05	20151202_SCC1gfpc_G2G1\MitoSys2\Calibration\mEGFPC1\0004_R1_P2_K1_Ch2-Ch1.zen
173980	3.202012e-05	3.177933e-04	1.177900e-05	20151202_SCC1gfpc_G2G1\MitoSys2\Calibration\mEGFPC1\0004_R1_P2_K1_Ch2-Ch1.zen
184220	1.623640e-04	3.963820e-04	1.095400e-05	20151202_SCC1gfpc_G2G1\MitoSys2\Calibration\mEGFPC1\0004_R1_P2_K1_Ch2-Ch1.zen
194460	1.123206e-04	4.967538e-04	1.022600e-05	20151202_SCC1gfpc_G2G1\MitoSys2\Calibration\mEGFPC1\0004_R1_P2_K1_Ch2-Ch1.zen
204700	6.260675e-05	3.446144e-04	9.579200e-06	20151202_SCC1gfpc_G2G1\MitoSys2\Calibration\mEGFPC1\0004_R1_P2_K1_Ch2-Ch1.zen
225180	7.235316e-05	2.341711e-04	8.482100e-06	20151202_SCC1gfpc_G2G1\MitoSys2\Calibration\mEGFPC1\0004_R1_P2_K1_Ch2-Ch1.zen
245660	-6.612106e-05	3.889484e-04	7.588800e-06	20151202_SCC1gfpc_G2G1\MitoSys2\Calibration\mEGFPC1\0004_R1_P2_K1_Ch2-Ch1.zen
266140	-8.990753e-05	2.384157e-04	6.849000e-06	20151202_SCC1gfpc_G2G1\MitoSys2\Calibration\mEGFPC1\0004_R1_P2_K1_Ch2-Ch1.zen
286620	3.318954e-05	2.243840e-04	6.227600e-06	20151202_SCC1gfpc_G2G1\MitoSys2\Calibration\mEGFPC1\0004_R1_P2_K1_Ch2-Ch1.zen
307100	-5.194456e-05	3.308750e-04	5.699000e-06	20151202_SCC1gfpc_G2G1\MitoSys2\Calibration\mEGFPC1\0004_R1_P2_K1_Ch2-Ch1.zen
327580	-9.534951e-07	2.412873e-04	5.244800e-06	20151202_SCC1gfpc_G2G1\MitoSys2\Calibration\mEGFPC1\0004_R1_P2_K1_Ch2-Ch1.zen
348060	-2.454527e-06	3.631942e-04	4.850600e-06	20151202_SCC1gfpc_G2G1\MitoSys2\Calibration\mEGFPC1\0004_R1_P2_K1_Ch2-Ch1.zen
368540	5.708937e-05	2.498604e-04	4.505800e-06	20151202_SCC1gfpc_G2G1\MitoSys2\Calibration\mEGFPC1\0004_R1_P2_K1_Ch2-Ch1.zen
389020	-5.890608e-05	2.665794e-04	4.202000e-06	20151202_SCC1gfpc_G2G1\MitoSys2\Calibration\mEGFPC1\0004_R1_P2_K1_Ch2-Ch1.zen
409500	-8.310799e-05	1.998156e-04	3.932500e-06	20151202_SCC1gfpc_G2G1\MitoSys2\Calibration\mEGFPC1\0004_R1_P2_K1_Ch2-Ch1.zen
450460	2.347911e-05	1.598368e-04	3.476300e-06	20151202_SCC1gfpc_G2G1\MitoSys2\Calibration\mEGFPC1\0004_R1_P2_K1_Ch2-Ch1.zen
491420	4.175194e-05	2.235807e-04	3.105700e-06	20151202_SCC1gfpc_G2G1\MitoSys2\Calibration\mEGFPC1\0004_R1_P2_K1_Ch2-Ch1.zen
532380	-6.631183e-05	2.425980e-04	2.799400e-06	20151202_SCC1gfpc_G2G1\MitoSys2\Calibration\mEGFPC1\0004_R1_P2_K1_Ch2-Ch1.zen
573340	-7.412560e-05	1.743258e-04	2.542600e-06	20151202_SCC1gfpc_G2G1\MitoSys2\Calibration\mEGFPC1\0004_R1_P2_K1_Ch2-Ch1.zen
614300	1.336365e-05	3.029152e-04	2.324600e-06	20151202_SCC1gfpc_G2G1\MitoSys2\Calibration\mEGFPC1\0004_R1_P2_K1_Ch2-Ch1.zen
655260	4.897721e-05	2.290241e-04	2.137400e-06	20151202_SCC1gfpc_G2G1\MitoSys2\Calibration\mEGFPC1\0004_R1_P2_K1_Ch2-Ch1.zen
696220	-8.713394e-05	2.093706e-04	1.975300e-06	20151202_SCC1gfpc_G2G1\MitoSys2\Calibration\mEGFPC1\0004_R1_P2_K1_Ch2-Ch1.zen
737180	-5.351742e-05	1.912794e-04	1.833600e-06	20151202_SCC1gfpc_G2G1\MitoSys2\Calibration\mEGFPC1\0004_R1_P2_K1_Ch2-Ch1.zen
778140	-1.264967e-05	2.471790e-04	1.708900e-06	20151202_SCC1gfpc_G2G1\MitoSys2\Calibration\mEGFPC1\0004_R1_P2_K1_Ch2-Ch1.zen
819100	-7.420906e-05	1.360751e-04	1.598400e-06	20151202_SCC1gfpc_G2G1\MitoSys2\Calibration\mEGFPC1\0004_R1_P2_K1_Ch2-Ch1.zen
901020	-8.405282e-05	1.692373e-04	1.411500e-06	20151202_SCC1gfpc_G2G1\MitoSys2\Calibration\mEGFPC1\0004_R1_P2_K1_Ch2-Ch1.zen
982940	-3.527370e-05	1.557624e-04	1.259900e-06	20151202_SCC1gfpc_G2G1\MitoSys2\Calibration\mEGFPC1\0004_R1_P2_K1_Ch2-Ch1.zen
1064860	-8.698643e-06	1.730516e-04	1.134900e-06	20151202_SCC1gfpc_G2G1\MitoSys2\Calibration\mEGFPC1\0004_R1_P2_K1_Ch2-Ch1.zen
1146780	-1.562762e-05	1.707148e-04	1.030100e-06	20151202_SCC1gfpc_G2G1\MitoSys2\Calibration\mEGFPC1\0004_R1_P2_K1_Ch2-Ch1.zen
1228700	-2.521705e-05	1.496246e-04	9.412200e-07	20151202_SCC1gfpc_G2G1\MitoSys2\Calibration\mEGFPC1\0004_R1_P2_K1_Ch2-Ch1.zen
1310620	-6.031213e-05	1.308641e-04	8.650100e-07	20151202_SCC1gfpc_G2G1\MitoSys2\Calibration\mEGFPC1\0004_R1_P2_K1_Ch2-Ch1.zen
1392540	-2.556373e-05	1.764878e-04	7.990300e-07	20151202_SCC1gfpc_G2G1\MitoSys2\Calibration\mEGFPC1\0004_R1_P2_K1_Ch2-Ch1.zen
1474460	2.068249e-06	1.402596e-04	7.414200e-07	20151202_SCC1gfpc_G2G1\MitoSys2\Calibration\mEGFPC1\0004_R1_P2_K1_Ch2-Ch1.zen
1556380	6.804609e-07	1.607603e-04	6.907300e-07	20151202_SCC1gfpc_G2G1\MitoSys2\Calibration\mEGFPC1\0004_R1_P2_K1_Ch2-Ch1.zen
10	1.429871e-02	4.200777e-03	1.388100e-02	20151202_SCC1gfpc_G2G1\MitoSys2\Calibration\mEGFPC1\0004_R1_P3_K1_Ch2-Ch1.zen
20	1.424895e-02	3.675345e-03	1.336100e-02	20151202_SCC1gfpc_G2G1\MitoSys2\Calibration\mEGFPC1\0004_R1_P3_K1_Ch2-Ch1.zen
30	1.305195e-02	4.182459e-03	1.287400e-02	20151202_SCC1gfpc_G2G1\MitoSys2\Calibration\mEGFPC1\0004_R1_P3_K1_Ch2-Ch1.zen
40	1.166751e-02	5.385380e-03	1.242100e-02	20151202_SCC1gfpc_G2G1\MitoSys2\Calibration\mEGFPC1\0004_R1_P3_K1_Ch2-Ch1.zen
50	1.221844e-02	5.116185e-03	1.200000e-02	20151202_SCC1gfpc_G2G1\MitoSys2\Calibration\mEGFPC1\0004_R1_P3_K1_Ch2-Ch1.zen
60	1.082607e-02	4.241181e-03	1.160900e-02	20151202_SCC1gfpc_G2G1\MitoSys2\Calibration\mEGFPC1\0004_R1_P3_K1_Ch2-Ch1.zen
70	1.057382e-02	4.680748e-03	1.124600e-02	20151202_SCC1gfpc_G2G1\MitoSys2\Calibration\mEGFPC1\0004_R1_P3_K1_Ch2-Ch1.zen
80	1.092259e-02	4.438994e-03	1.090800e-02	20151202_SCC1gfpc_G2G1\MitoSys2\Calibration\mEGFPC1\0004_R1_P3_K1_Ch2-Ch1.zen
90	1.010252e-02	5.040270e-03	1.059300e-02	20151202_SCC1gfpc_G2G1\MitoSys2\Calibration\mEGFPC1\0004_R1_P3_K1_Ch2-Ch1.zen
100	9.761049e-03	3.275224e-03	1.030000e-02	20151202_SCC1gfpc_G2G1\MitoSys2\Calibration\mEGFPC1\0004_R1_P3_K1_Ch2-Ch1.zen
120	9.653124e-03	3.400845e-03	9.768300e-03	20151202_SCC1gfpc_G2G1\MitoSys2\Calibration\mEGFPC1\0004_R1_P3_K1_Ch2-Ch1.zen
140	1.016407e-02	3.100922e-03	9.301100e-03	20151202_SCC1gfpc_G2G1\MitoSys2\Calibration\mEGFPC1\0004_R1_P3_K1_Ch2-Ch1.zen
160	8.726593e-03	3.529636e-03	8.887100e-03	20151202_SCC1gfpc_G2G1\MitoSys2\Calibration\mEGFPC1\0004_R1_P3_K1_Ch2-Ch1.zen
180	9.237454e-03	2.530112e-03	8.517500e-03	20151202_SCC1gfpc_G2G1\MitoSys2\Calibration\mEGFPC1\0004_R1_P3_K1_Ch2-Ch1.zen
200	7.874722e-03	3.151520e-03	8.185200e-03	20151202_SCC1gfpc_G2G1\MitoSys2\Calibration\mEGFPC1\0004_R1_P3_K1_Ch2-Ch1.zen
220	7.049115e-03	3.658764e-03	7.884200e-03	20151202_SCC1gfpc_G2G1\MitoSys2\Calibration\mEGFPC1\0004_R1_P3_K1_Ch2-Ch1.zen
240	8.469556e-03	3.044068e-03	7.609900e-03	20151202_SCC1gfpc_G2G1\MitoSys2\Calibration\mEGFPC1\0004_R1_P3_K1_Ch2-Ch1.zen
260	7.492115e-03	2.540835e-03	7.358300e-03	20151202_SCC1gfpc_G2G1\MitoSys2\Calibration\mEGFPC1\0004_R1_P3_K1_Ch2-Ch1.zen
280	7.627004e-03	2.522887e-03	7.126200e-03	20151202_SCC1gfpc_G2G1\MitoSys2\Calibration\mEGFPC1\0004_R1_P3_K1_Ch2-Ch1.zen
300	7.410728e-03	2.724416e-03	6.911100e-03	20151202_SCC1gfpc_G2G1\MitoSys2\Calibration\mEGFPC1\0004_R1_P3_K1_Ch2-Ch1.zen
340	6.456694e-03	2.638777e-03	6.523400e-03	20151202_SCC1gfpc_G2G1\MitoSys2\Calibration\mEGFPC1\0004_R1_P3_K1_Ch2-Ch1.zen
380	6.036255e-03	1.988435e-03	6.181900e-03	20151202_SCC1gfpc_G2G1\MitoSys2\Calibration\mEGFPC1\0004_R1_P3_K1_Ch2-Ch1.zen
420	5.961782e-03	2.793956e-03	5.877400e-03	20151202_SCC1gfpc_G2G1\MitoSys2\Calibration\mEGFPC1\0004_R1_P3_K1_Ch2-Ch1.zen
460	5.752245e-03	2.224561e-03	5.603000e-03	20151202_SCC1gfpc_G2G1\MitoSys2\Calibration\mEGFPC1\0004_R1_P3_K1_Ch2-Ch1.zen
500	5.526554e-03	2.292563e-03	5.353900e-03	20151202_SCC1gfpc_G2G1\MitoSys2\Calibration\mEGFPC1\0004_R1_P3_K1_Ch2-Ch1.zen
540	5.331768e-03	1.806798e-03	5.126300e-03	20151202_SCC1gfpc_G2G1\MitoSys2\Calibration\mEGFPC1\0004_R1_P3_K1_Ch2-Ch1.zen
580	4.474506e-03	2.761926e-03	4.917300e-03	20151202_SCC1gfpc_G2G1\MitoSys2\Calibration\mEGFPC1\0004_R1_P3_K1_Ch2-Ch1.zen
620	5.162876e-03	2.101249e-03	4.724500e-03	20151202_SCC1gfpc_G2G1\MitoSys2\Calibration\mEGFPC1\0004_R1_P3_K1_Ch2-Ch1.zen
660	3.909100e-03	2.217111e-03	4.546100e-03	20151202_SCC1gfpc_G2G1\MitoSys2\Calibration\mEGFPC1\0004_R1_P3_K1_Ch2-Ch1.zen
700	4.852505e-03	1.715305e-03	4.380400e-03	20151202_SCC1gfpc_G2G1\MitoSys2\Calibration\mEGFPC1\0004_R1_P3_K1_Ch2-Ch1.zen
780	4.309522e-03	1.696795e-03	4.082200e-03	20151202_SCC1gfpc_G2G1\MitoSys2\Calibration\mEGFPC1\0004_R1_P3_K1_Ch2-Ch1.zen
860	3.610867e-03	1.761828e-03	3.821300e-03	20151202_SCC1gfpc_G2G1\MitoSys2\Calibration\mEGFPC1\0004_R1_P3_K1_Ch2-Ch1.zen
940	3.447661e-03	1.715497e-03	3.591300e-03	20151202_SCC1gfpc_G2G1\MitoSys2\Calibration\mEGFPC1\0004_R1_P3_K1_Ch2-Ch1.zen
1020	3.359791e-03	1.731864e-03	3.387200e-03	20151202_SCC1gfpc_G2G1\MitoSys2\Calibration\mEGFPC1\0004_R1_P3_K1_Ch2-Ch1.zen
1100	2.843225e-03	2.050319e-03	3.204900e-03	20151202_SCC1gfpc_G2G1\MitoSys2\Calibration\mEGFPC1\0004_R1_P3_K1_Ch2-Ch1.zen
1180	2.964722e-03	1.511500e-03	3.041200e-03	20151202_SCC1gfpc_G2G1\MitoSys2\Calibration\mEGFPC1\0004_R1_P3_K1_Ch2-Ch1.zen
1260	3.552560e-03	1.745299e-03	2.893600e-03	20151202_SCC1gfpc_G2G1\MitoSys2\Calibration\mEGFPC1\0004_R1_P3_K1_Ch2-Ch1.zen
1340	2.312127e-03	1.358108e-03	2.759700e-03	20151202_SCC1gfpc_G2G1\MitoSys2\Calibration\mEGFPC1\0004_R1_P3_K1_Ch2-Ch1.zen
1420	2.014368e-03	1.550293e-03	2.638000e-03	20151202_SCC1gfpc_G2G1\MitoSys2\Calibration\mEGFPC1\0004_R1_P3_K1_Ch2-Ch1.zen
1500	2.075923e-03	1.736935e-03	2.526700e-03	20151202_SCC1gfpc_G2G1\MitoSys2\Calibration\mEGFPC1\0004_R1_P3_K1_Ch2-Ch1.zen
1660	2.485530e-03	1.261371e-03	2.330900e-03	20151202_SCC1gfpc_G2G1\MitoSys2\Calibration\mEGFPC1\0004_R1_P3_K1_Ch2-Ch1.zen
1820	2.006362e-03	1.723125e-03	2.164300e-03	20151202_SCC1gfpc_G2G1\MitoSys2\Calibration\mEGFPC1\0004_R1_P3_K1_Ch2-Ch1.zen
1980	2.107282e-03	1.392254e-03	2.021000e-03	20151202_SCC1gfpc_G2G1\MitoSys2\Calibration\mEGFPC1\0004_R1_P3_K1_Ch2-Ch1.zen
2140	1.977109e-03	1.186812e-03	1.896600e-03	20151202_SCC1gfpc_G2G1\MitoSys2\Calibration\mEGFPC1\0004_R1_P3_K1_Ch2-Ch1.zen
2300	1.748256e-03	1.172359e-03	1.787500e-03	20151202_SCC1gfpc_G2G1\MitoSys2\Calibration\mEGFPC1\0004_R1_P3_K1_Ch2-Ch1.zen
2460	1.607260e-03	1.345623e-03	1.691300e-03	20151202_SCC1gfpc_G2G1\MitoSys2\Calibration\mEGFPC1\0004_R1_P3_K1_Ch2-Ch1.zen
2620	1.629629e-03	1.385599e-03	1.605800e-03	20151202_SCC1gfpc_G2G1\MitoSys2\Calibration\mEGFPC1\0004_R1_P3_K1_Ch2-Ch1.zen
2780	1.418754e-03	1.053167e-03	1.529400e-03	20151202_SCC1gfpc_G2G1\MitoSys2\Calibration\mEGFPC1\0004_R1_P3_K1_Ch2-Ch1.zen
2940	1.495040e-03	1.393620e-03	1.460700e-03	20151202_SCC1gfpc_G2G1\MitoSys2\Calibration\mEGFPC1\0004_R1_P3_K1_Ch2-Ch1.zen
3100	1.363740e-03	1.001733e-03	1.398700e-03	20151202_SCC1gfpc_G2G1\MitoSys2\Calibration\mEGFPC1\0004_R1_P3_K1_Ch2-Ch1.zen
3420	1.545239e-03	8.244881e-04	1.291100e-03	20151202_SCC1gfpc_G2G1\MitoSys2\Calibration\mEGFPC1\0004_R1_P3_K1_Ch2-Ch1.zen
3740	1.180412e-03	1.147675e-03	1.201100e-03	20151202_SCC1gfpc_G2G1\MitoSys2\Calibration\mEGFPC1\0004_R1_P3_K1_Ch2-Ch1.zen
4060	9.805563e-04	1.130172e-03	1.124900e-03	20151202_SCC1gfpc_G2G1\MitoSys2\Calibration\mEGFPC1\0004_R1_P3_K1_Ch2-Ch1.zen
4380	1.086331e-03	1.190592e-03	1.059500e-03	20151202_SCC1gfpc_G2G1\MitoSys2\Calibration\mEGFPC1\0004_R1_P3_K1_Ch2-Ch1.zen
4700	8.711485e-04	1.281918e-03	1.002800e-03	20151202_SCC1gfpc_G2G1\MitoSys2\Calibration\mEGFPC1\0004_R1_P3_K1_Ch2-Ch1.zen
5020	9.647696e-04	1.300846e-03	9.532200e-04	20151202_SCC1gfpc_G2G1\MitoSys2\Calibration\mEGFPC1\0004_R1_P3_K1_Ch2-Ch1.zen
5340	1.186531e-03	1.198590e-03	9.095400e-04	20151202_SCC1gfpc_G2G1\MitoSys2\Calibration\mEGFPC1\0004_R1_P3_K1_Ch2-Ch1.zen
5660	7.452763e-04	1.187652e-03	8.707600e-04	20151202_SCC1gfpc_G2G1\MitoSys2\Calibration\mEGFPC1\0004_R1_P3_K1_Ch2-Ch1.zen
5980	8.439236e-04	9.612118e-04	8.361200e-04	20151202_SCC1gfpc_G2G1\MitoSys2\Calibration\mEGFPC1\0004_R1_P3_K1_Ch2-Ch1.zen
6300	1.116984e-03	8.235317e-04	8.049800e-04	20151202_SCC1gfpc_G2G1\MitoSys2\Calibration\mEGFPC1\0004_R1_P3_K1_Ch2-Ch1.zen
6940	7.744297e-04	9.044610e-04	7.513200e-04	20151202_SCC1gfpc_G2G1\MitoSys2\Calibration\mEGFPC1\0004_R1_P3_K1_Ch2-Ch1.zen
7580	8.682393e-04	9.744064e-04	7.067100e-04	20151202_SCC1gfpc_G2G1\MitoSys2\Calibration\mEGFPC1\0004_R1_P3_K1_Ch2-Ch1.zen
8220	8.500992e-04	8.661858e-04	6.690300e-04	20151202_SCC1gfpc_G2G1\MitoSys2\Calibration\mEGFPC1\0004_R1_P3_K1_Ch2-Ch1.zen
8860	7.754518e-04	1.325379e-03	6.367600e-04	20151202_SCC1gfpc_G2G1\MitoSys2\Calibration\mEGFPC1\0004_R1_P3_K1_Ch2-Ch1.zen
9500	7.795368e-04	7.815321e-04	6.087700e-04	20151202_SCC1gfpc_G2G1\MitoSys2\Calibration\mEGFPC1\0004_R1_P3_K1_Ch2-Ch1.zen
10140	5.870869e-04	1.137924e-03	5.842400e-04	20151202_SCC1gfpc_G2G1\MitoSys2\Calibration\mEGFPC1\0004_R1_P3_K1_Ch2-Ch1.zen
10780	7.218592e-04	7.906706e-04	5.625400e-04	20151202_SCC1gfpc_G2G1\MitoSys2\Calibration\mEGFPC1\0004_R1_P3_K1_Ch2-Ch1.zen
11420	3.854882e-04	7.237901e-04	5.431700e-04	20151202_SCC1gfpc_G2G1\MitoSys2\Calibration\mEGFPC1\0004_R1_P3_K1_Ch2-Ch1.zen
12060	6.317638e-04	9.069745e-04	5.257400e-04	20151202_SCC1gfpc_G2G1\MitoSys2\Calibration\mEGFPC1\0004_R1_P3_K1_Ch2-Ch1.zen
12700	4.831934e-04	7.882217e-04	5.099400e-04	20151202_SCC1gfpc_G2G1\MitoSys2\Calibration\mEGFPC1\0004_R1_P3_K1_Ch2-Ch1.zen
13980	5.024483e-04	6.702476e-04	4.823300e-04	20151202_SCC1gfpc_G2G1\MitoSys2\Calibration\mEGFPC1\0004_R1_P3_K1_Ch2-Ch1.zen
15260	4.832775e-04	7.106879e-04	4.588300e-04	20151202_SCC1gfpc_G2G1\MitoSys2\Calibration\mEGFPC1\0004_R1_P3_K1_Ch2-Ch1.zen
16540	2.616407e-04	6.612721e-04	4.384600e-04	20151202_SCC1gfpc_G2G1\MitoSys2\Calibration\mEGFPC1\0004_R1_P3_K1_Ch2-Ch1.zen
17820	3.930631e-04	6.316669e-04	4.204900e-04	20151202_SCC1gfpc_G2G1\MitoSys2\Calibration\mEGFPC1\0004_R1_P3_K1_Ch2-Ch1.zen
19100	4.451870e-04	6.607532e-04	4.044300e-04	20151202_SCC1gfpc_G2G1\MitoSys2\Calibration\mEGFPC1\0004_R1_P3_K1_Ch2-Ch1.zen
20380	4.247814e-04	6.015718e-04	3.898900e-04	20151202_SCC1gfpc_G2G1\MitoSys2\Calibration\mEGFPC1\0004_R1_P3_K1_Ch2-Ch1.zen
21660	2.479472e-04	7.847531e-04	3.766100e-04	20151202_SCC1gfpc_G2G1\MitoSys2\Calibration\mEGFPC1\0004_R1_P3_K1_Ch2-Ch1.zen
22940	2.427423e-04	7.198453e-04	3.643600e-04	20151202_SCC1gfpc_G2G1\MitoSys2\Calibration\mEGFPC1\0004_R1_P3_K1_Ch2-Ch1.zen
24220	2.895938e-04	7.259200e-04	3.529800e-04	20151202_SCC1gfpc_G2G1\MitoSys2\Calibration\mEGFPC1\0004_R1_P3_K1_Ch2-Ch1.zen
25500	3.905857e-04	5.926063e-04	3.423500e-04	20151202_SCC1gfpc_G2G1\MitoSys2\Calibration\mEGFPC1\0004_R1_P3_K1_Ch2-Ch1.zen
28060	3.597046e-04	7.120958e-04	3.229400e-04	20151202_SCC1gfpc_G2G1\MitoSys2\Calibration\mEGFPC1\0004_R1_P3_K1_Ch2-Ch1.zen
30620	3.460406e-04	5.127529e-04	3.055300e-04	20151202_SCC1gfpc_G2G1\MitoSys2\Calibration\mEGFPC1\0004_R1_P3_K1_Ch2-Ch1.zen
33180	3.086637e-04	4.100413e-04	2.897100e-04	20151202_SCC1gfpc_G2G1\MitoSys2\Calibration\mEGFPC1\0004_R1_P3_K1_Ch2-Ch1.zen
35740	3.271936e-04	5.228663e-04	2.752200e-04	20151202_SCC1gfpc_G2G1\MitoSys2\Calibration\mEGFPC1\0004_R1_P3_K1_Ch2-Ch1.zen
38300	2.011460e-04	5.348457e-04	2.618500e-04	20151202_SCC1gfpc_G2G1\MitoSys2\Calibration\mEGFPC1\0004_R1_P3_K1_Ch2-Ch1.zen
40860	2.339645e-04	6.358974e-04	2.494500e-04	20151202_SCC1gfpc_G2G1\MitoSys2\Calibration\mEGFPC1\0004_R1_P3_K1_Ch2-Ch1.zen
43420	9.491141e-05	5.871982e-04	2.379200e-04	20151202_SCC1gfpc_G2G1\MitoSys2\Calibration\mEGFPC1\0004_R1_P3_K1_Ch2-Ch1.zen
45980	1.055669e-04	4.646022e-04	2.271500e-04	20151202_SCC1gfpc_G2G1\MitoSys2\Calibration\mEGFPC1\0004_R1_P3_K1_Ch2-Ch1.zen
48540	3.054483e-04	5.452741e-04	2.170700e-04	20151202_SCC1gfpc_G2G1\MitoSys2\Calibration\mEGFPC1\0004_R1_P3_K1_Ch2-Ch1.zen
51100	1.352321e-04	4.192785e-04	2.076300e-04	20151202_SCC1gfpc_G2G1\MitoSys2\Calibration\mEGFPC1\0004_R1_P3_K1_Ch2-Ch1.zen
56220	1.735836e-04	5.446754e-04	1.904200e-04	20151202_SCC1gfpc_G2G1\MitoSys2\Calibration\mEGFPC1\0004_R1_P3_K1_Ch2-Ch1.zen
61340	1.830344e-04	4.801692e-04	1.751700e-04	20151202_SCC1gfpc_G2G1\MitoSys2\Calibration\mEGFPC1\0004_R1_P3_K1_Ch2-Ch1.zen
66460	2.232779e-04	6.314471e-04	1.615900e-04	20151202_SCC1gfpc_G2G1\MitoSys2\Calibration\mEGFPC1\0004_R1_P3_K1_Ch2-Ch1.zen
71580	2.736840e-05	5.542160e-04	1.494700e-04	20151202_SCC1gfpc_G2G1\MitoSys2\Calibration\mEGFPC1\0004_R1_P3_K1_Ch2-Ch1.zen
76700	1.133022e-04	5.309596e-04	1.386100e-04	20151202_SCC1gfpc_G2G1\MitoSys2\Calibration\mEGFPC1\0004_R1_P3_K1_Ch2-Ch1.zen
81820	1.798958e-04	5.124854e-04	1.288400e-04	20151202_SCC1gfpc_G2G1\MitoSys2\Calibration\mEGFPC1\0004_R1_P3_K1_Ch2-Ch1.zen
86940	2.851264e-04	4.277282e-04	1.200400e-04	20151202_SCC1gfpc_G2G1\MitoSys2\Calibration\mEGFPC1\0004_R1_P3_K1_Ch2-Ch1.zen
92060	5.011894e-05	5.317073e-04	1.120800e-04	20151202_SCC1gfpc_G2G1\MitoSys2\Calibration\mEGFPC1\0004_R1_P3_K1_Ch2-Ch1.zen
97180	9.991452e-05	4.393396e-04	1.048600e-04	20151202_SCC1gfpc_G2G1\MitoSys2\Calibration\mEGFPC1\0004_R1_P3_K1_Ch2-Ch1.zen
102300	8.198341e-05	3.662671e-04	9.830600e-05	20151202_SCC1gfpc_G2G1\MitoSys2\Calibration\mEGFPC1\0004_R1_P3_K1_Ch2-Ch1.zen
112540	2.003947e-04	3.283192e-04	8.686800e-05	20151202_SCC1gfpc_G2G1\MitoSys2\Calibration\mEGFPC1\0004_R1_P3_K1_Ch2-Ch1.zen
122780	1.531638e-04	3.233946e-04	7.727900e-05	20151202_SCC1gfpc_G2G1\MitoSys2\Calibration\mEGFPC1\0004_R1_P3_K1_Ch2-Ch1.zen
133020	1.466946e-04	3.449660e-04	6.916800e-05	20151202_SCC1gfpc_G2G1\MitoSys2\Calibration\mEGFPC1\0004_R1_P3_K1_Ch2-Ch1.zen
143260	6.164869e-05	4.157351e-04	6.225000e-05	20151202_SCC1gfpc_G2G1\MitoSys2\Calibration\mEGFPC1\0004_R1_P3_K1_Ch2-Ch1.zen
153500	4.487780e-05	4.180046e-04	5.630500e-05	20151202_SCC1gfpc_G2G1\MitoSys2\Calibration\mEGFPC1\0004_R1_P3_K1_Ch2-Ch1.zen
163740	1.651038e-05	4.009037e-04	5.116000e-05	20151202_SCC1gfpc_G2G1\MitoSys2\Calibration\mEGFPC1\0004_R1_P3_K1_Ch2-Ch1.zen
173980	6.336121e-05	3.026002e-04	4.667900e-05	20151202_SCC1gfpc_G2G1\MitoSys2\Calibration\mEGFPC1\0004_R1_P3_K1_Ch2-Ch1.zen
184220	-2.361904e-05	4.369593e-04	4.275200e-05	20151202_SCC1gfpc_G2G1\MitoSys2\Calibration\mEGFPC1\0004_R1_P3_K1_Ch2-Ch1.zen
194460	1.400741e-04	4.045575e-04	3.929300e-05	20151202_SCC1gfpc_G2G1\MitoSys2\Calibration\mEGFPC1\0004_R1_P3_K1_Ch2-Ch1.zen
204700	3.852007e-05	4.097642e-04	3.623000e-05	20151202_SCC1gfpc_G2G1\MitoSys2\Calibration\mEGFPC1\0004_R1_P3_K1_Ch2-Ch1.zen
225180	5.714552e-05	4.254419e-04	3.106900e-05	20151202_SCC1gfpc_G2G1\MitoSys2\Calibration\mEGFPC1\0004_R1_P3_K1_Ch2-Ch1.zen
245660	4.605505e-05	3.334136e-04	2.691700e-05	20151202_SCC1gfpc_G2G1\MitoSys2\Calibration\mEGFPC1\0004_R1_P3_K1_Ch2-Ch1.zen
266140	-1.194126e-05	3.370303e-04	2.352700e-05	20151202_SCC1gfpc_G2G1\MitoSys2\Calibration\mEGFPC1\0004_R1_P3_K1_Ch2-Ch1.zen
286620	-1.783778e-05	3.297611e-04	2.072500e-05	20151202_SCC1gfpc_G2G1\MitoSys2\Calibration\mEGFPC1\0004_R1_P3_K1_Ch2-Ch1.zen
307100	-4.922794e-05	3.179950e-04	1.838100e-05	20151202_SCC1gfpc_G2G1\MitoSys2\Calibration\mEGFPC1\0004_R1_P3_K1_Ch2-Ch1.zen
327580	1.862369e-05	2.578003e-04	1.640200e-05	20151202_SCC1gfpc_G2G1\MitoSys2\Calibration\mEGFPC1\0004_R1_P3_K1_Ch2-Ch1.zen
348060	3.639794e-05	2.215064e-04	1.471600e-05	20151202_SCC1gfpc_G2G1\MitoSys2\Calibration\mEGFPC1\0004_R1_P3_K1_Ch2-Ch1.zen
368540	4.715822e-05	2.445162e-04	1.326800e-05	20151202_SCC1gfpc_G2G1\MitoSys2\Calibration\mEGFPC1\0004_R1_P3_K1_Ch2-Ch1.zen
389020	6.092980e-05	2.684980e-04	1.201700e-05	20151202_SCC1gfpc_G2G1\MitoSys2\Calibration\mEGFPC1\0004_R1_P3_K1_Ch2-Ch1.zen
409500	-2.002549e-05	3.040820e-04	1.092800e-05	20151202_SCC1gfpc_G2G1\MitoSys2\Calibration\mEGFPC1\0004_R1_P3_K1_Ch2-Ch1.zen
450460	-1.499136e-05	3.297822e-04	9.135400e-06	20151202_SCC1gfpc_G2G1\MitoSys2\Calibration\mEGFPC1\0004_R1_P3_K1_Ch2-Ch1.zen
491420	-8.950966e-05	2.750182e-04	7.734600e-06	20151202_SCC1gfpc_G2G1\MitoSys2\Calibration\mEGFPC1\0004_R1_P3_K1_Ch2-Ch1.zen
532380	-7.800867e-05	2.622639e-04	6.620700e-06	20151202_SCC1gfpc_G2G1\MitoSys2\Calibration\mEGFPC1\0004_R1_P3_K1_Ch2-Ch1.zen
573340	-4.311358e-05	2.629480e-04	5.721600e-06	20151202_SCC1gfpc_G2G1\MitoSys2\Calibration\mEGFPC1\0004_R1_P3_K1_Ch2-Ch1.zen
614300	-7.117517e-05	2.983008e-04	4.986300e-06	20151202_SCC1gfpc_G2G1\MitoSys2\Calibration\mEGFPC1\0004_R1_P3_K1_Ch2-Ch1.zen
655260	-5.321993e-05	3.360727e-04	4.378100e-06	20151202_SCC1gfpc_G2G1\MitoSys2\Calibration\mEGFPC1\0004_R1_P3_K1_Ch2-Ch1.zen
696220	-6.178114e-06	2.653953e-04	3.869900e-06	20151202_SCC1gfpc_G2G1\MitoSys2\Calibration\mEGFPC1\0004_R1_P3_K1_Ch2-Ch1.zen
737180	3.189976e-05	3.121326e-04	3.441300e-06	20151202_SCC1gfpc_G2G1\MitoSys2\Calibration\mEGFPC1\0004_R1_P3_K1_Ch2-Ch1.zen
778140	-3.839071e-05	2.810821e-04	3.077100e-06	20151202_SCC1gfpc_G2G1\MitoSys2\Calibration\mEGFPC1\0004_R1_P3_K1_Ch2-Ch1.zen
819100	-2.543915e-05	2.678792e-04	2.765100e-06	20151202_SCC1gfpc_G2G1\MitoSys2\Calibration\mEGFPC1\0004_R1_P3_K1_Ch2-Ch1.zen
901020	5.547722e-06	3.402445e-04	2.262800e-06	20151202_SCC1gfpc_G2G1\MitoSys2\Calibration\mEGFPC1\0004_R1_P3_K1_Ch2-Ch1.zen
982940	-5.178500e-05	2.402565e-04	1.880600e-06	20151202_SCC1gfpc_G2G1\MitoSys2\Calibration\mEGFPC1\0004_R1_P3_K1_Ch2-Ch1.zen
1064860	-4.860186e-05	2.778706e-04	1.584000e-06	20151202_SCC1gfpc_G2G1\MitoSys2\Calibration\mEGFPC1\0004_R1_P3_K1_Ch2-Ch1.zen
1146780	-4.809488e-05	1.994508e-04	1.349700e-06	20151202_SCC1gfpc_G2G1\MitoSys2\Calibration\mEGFPC1\0004_R1_P3_K1_Ch2-Ch1.zen
1228700	-6.844093e-05	2.402920e-04	1.161700e-06	20151202_SCC1gfpc_G2G1\MitoSys2\Calibration\mEGFPC1\0004_R1_P3_K1_Ch2-Ch1.zen
1310620	-9.269967e-05	2.664379e-04	1.008900e-06	20151202_SCC1gfpc_G2G1\MitoSys2\Calibration\mEGFPC1\0004_R1_P3_K1_Ch2-Ch1.zen
1392540	-4.674032e-05	3.186166e-04	8.832700e-07	20151202_SCC1gfpc_G2G1\MitoSys2\Calibration\mEGFPC1\0004_R1_P3_K1_Ch2-Ch1.zen
1474460	3.671328e-05	2.706493e-04	7.788000e-07	20151202_SCC1gfpc_G2G1\MitoSys2\Calibration\mEGFPC1\0004_R1_P3_K1_Ch2-Ch1.zen
1556380	-3.363673e-05	2.452526e-04	6.911100e-07	20151202_SCC1gfpc_G2G1\MitoSys2\Calibration\mEGFPC1\0004_R1_P3_K1_Ch2-Ch1.zen
10	1.297473e-02	4.535476e-03	1.237100e-02	20151202_SCC1gfpc_G2G1\MitoSys2\Calibration\mEGFPC1\0004_R1_P4_K1_Ch2-Ch1.zen
20	1.167139e-02	3.230140e-03	1.186300e-02	20151202_SCC1gfpc_G2G1\MitoSys2\Calibration\mEGFPC1\0004_R1_P4_K1_Ch2-Ch1.zen
30	1.164604e-02	4.258093e-03	1.140500e-02	20151202_SCC1gfpc_G2G1\MitoSys2\Calibration\mEGFPC1\0004_R1_P4_K1_Ch2-Ch1.zen
40	9.809363e-03	4.596234e-03	1.099000e-02	20151202_SCC1gfpc_G2G1\MitoSys2\Calibration\mEGFPC1\0004_R1_P4_K1_Ch2-Ch1.zen
50	1.133760e-02	4.746974e-03	1.061200e-02	20151202_SCC1gfpc_G2G1\MitoSys2\Calibration\mEGFPC1\0004_R1_P4_K1_Ch2-Ch1.zen
60	1.051770e-02	3.733122e-03	1.026500e-02	20151202_SCC1gfpc_G2G1\MitoSys2\Calibration\mEGFPC1\0004_R1_P4_K1_Ch2-Ch1.zen
70	9.103031e-03	4.160818e-03	9.946000e-03	20151202_SCC1gfpc_G2G1\MitoSys2\Calibration\mEGFPC1\0004_R1_P4_K1_Ch2-Ch1.zen
80	1.042802e-02	4.123180e-03	9.652000e-03	20151202_SCC1gfpc_G2G1\MitoSys2\Calibration\mEGFPC1\0004_R1_P4_K1_Ch2-Ch1.zen
90	8.791295e-03	2.962687e-03	9.380100e-03	20151202_SCC1gfpc_G2G1\MitoSys2\Calibration\mEGFPC1\0004_R1_P4_K1_Ch2-Ch1.zen
100	9.173231e-03	2.491604e-03	9.127800e-03	20151202_SCC1gfpc_G2G1\MitoSys2\Calibration\mEGFPC1\0004_R1_P4_K1_Ch2-Ch1.zen
120	8.310224e-03	3.253868e-03	8.674200e-03	20151202_SCC1gfpc_G2G1\MitoSys2\Calibration\mEGFPC1\0004_R1_P4_K1_Ch2-Ch1.zen
140	7.809099e-03	2.533822e-03	8.277800e-03	20151202_SCC1gfpc_G2G1\MitoSys2\Calibration\mEGFPC1\0004_R1_P4_K1_Ch2-Ch1.zen
160	7.849929e-03	2.776997e-03	7.928000e-03	20151202_SCC1gfpc_G2G1\MitoSys2\Calibration\mEGFPC1\0004_R1_P4_K1_Ch2-Ch1.zen
180	8.095135e-03	2.995737e-03	7.616700e-03	20151202_SCC1gfpc_G2G1\MitoSys2\Calibration\mEGFPC1\0004_R1_P4_K1_Ch2-Ch1.zen
200	7.750106e-03	2.679358e-03	7.337500e-03	20151202_SCC1gfpc_G2G1\MitoSys2\Calibration\mEGFPC1\0004_R1_P4_K1_Ch2-Ch1.zen
220	6.928541e-03	1.970143e-03	7.085000e-03	20151202_SCC1gfpc_G2G1\MitoSys2\Calibration\mEGFPC1\0004_R1_P4_K1_Ch2-Ch1.zen
240	7.245417e-03	2.094488e-03	6.855200e-03	20151202_SCC1gfpc_G2G1\MitoSys2\Calibration\mEGFPC1\0004_R1_P4_K1_Ch2-Ch1.zen
260	7.081869e-03	2.541477e-03	6.644800e-03	20151202_SCC1gfpc_G2G1\MitoSys2\Calibration\mEGFPC1\0004_R1_P4_K1_Ch2-Ch1.zen
280	6.415701e-03	3.267768e-03	6.451000e-03	20151202_SCC1gfpc_G2G1\MitoSys2\Calibration\mEGFPC1\0004_R1_P4_K1_Ch2-Ch1.zen
300	6.207889e-03	1.946969e-03	6.271600e-03	20151202_SCC1gfpc_G2G1\MitoSys2\Calibration\mEGFPC1\0004_R1_P4_K1_Ch2-Ch1.zen
340	6.334156e-03	2.358004e-03	5.948800e-03	20151202_SCC1gfpc_G2G1\MitoSys2\Calibration\mEGFPC1\0004_R1_P4_K1_Ch2-Ch1.zen
380	5.320576e-03	2.054205e-03	5.665100e-03	20151202_SCC1gfpc_G2G1\MitoSys2\Calibration\mEGFPC1\0004_R1_P4_K1_Ch2-Ch1.zen
420	5.001108e-03	1.904332e-03	5.412500e-03	20151202_SCC1gfpc_G2G1\MitoSys2\Calibration\mEGFPC1\0004_R1_P4_K1_Ch2-Ch1.zen
460	5.463125e-03	2.116848e-03	5.185300e-03	20151202_SCC1gfpc_G2G1\MitoSys2\Calibration\mEGFPC1\0004_R1_P4_K1_Ch2-Ch1.zen
500	4.823261e-03	1.994085e-03	4.979100e-03	20151202_SCC1gfpc_G2G1\MitoSys2\Calibration\mEGFPC1\0004_R1_P4_K1_Ch2-Ch1.zen
540	4.945462e-03	2.052441e-03	4.790700e-03	20151202_SCC1gfpc_G2G1\MitoSys2\Calibration\mEGFPC1\0004_R1_P4_K1_Ch2-Ch1.zen
580	4.556462e-03	1.853380e-03	4.617500e-03	20151202_SCC1gfpc_G2G1\MitoSys2\Calibration\mEGFPC1\0004_R1_P4_K1_Ch2-Ch1.zen
620	4.556436e-03	1.756961e-03	4.457500e-03	20151202_SCC1gfpc_G2G1\MitoSys2\Calibration\mEGFPC1\0004_R1_P4_K1_Ch2-Ch1.zen
660	4.846819e-03	2.536562e-03	4.309100e-03	20151202_SCC1gfpc_G2G1\MitoSys2\Calibration\mEGFPC1\0004_R1_P4_K1_Ch2-Ch1.zen
700	4.213005e-03	1.541738e-03	4.171000e-03	20151202_SCC1gfpc_G2G1\MitoSys2\Calibration\mEGFPC1\0004_R1_P4_K1_Ch2-Ch1.zen
780	3.781565e-03	1.767048e-03	3.921100e-03	20151202_SCC1gfpc_G2G1\MitoSys2\Calibration\mEGFPC1\0004_R1_P4_K1_Ch2-Ch1.zen
860	3.293632e-03	1.357433e-03	3.700900e-03	20151202_SCC1gfpc_G2G1\MitoSys2\Calibration\mEGFPC1\0004_R1_P4_K1_Ch2-Ch1.zen
940	3.376298e-03	1.514381e-03	3.505100e-03	20151202_SCC1gfpc_G2G1\MitoSys2\Calibration\mEGFPC1\0004_R1_P4_K1_Ch2-Ch1.zen
1020	3.487191e-03	2.119560e-03	3.329600e-03	20151202_SCC1gfpc_G2G1\MitoSys2\Calibration\mEGFPC1\0004_R1_P4_K1_Ch2-Ch1.zen
1100	2.595067e-03	1.260669e-03	3.171400e-03	20151202_SCC1gfpc_G2G1\MitoSys2\Calibration\mEGFPC1\0004_R1_P4_K1_Ch2-Ch1.zen
1180	2.861763e-03	1.280761e-03	3.027800e-03	20151202_SCC1gfpc_G2G1\MitoSys2\Calibration\mEGFPC1\0004_R1_P4_K1_Ch2-Ch1.zen
1260	2.887606e-03	1.680505e-03	2.896900e-03	20151202_SCC1gfpc_G2G1\MitoSys2\Calibration\mEGFPC1\0004_R1_P4_K1_Ch2-Ch1.zen
1340	2.675305e-03	1.252986e-03	2.777100e-03	20151202_SCC1gfpc_G2G1\MitoSys2\Calibration\mEGFPC1\0004_R1_P4_K1_Ch2-Ch1.zen
1420	2.715196e-03	1.546790e-03	2.666900e-03	20151202_SCC1gfpc_G2G1\MitoSys2\Calibration\mEGFPC1\0004_R1_P4_K1_Ch2-Ch1.zen
1500	2.663663e-03	1.175765e-03	2.565200e-03	20151202_SCC1gfpc_G2G1\MitoSys2\Calibration\mEGFPC1\0004_R1_P4_K1_Ch2-Ch1.zen
1660	2.669485e-03	9.581974e-04	2.383600e-03	20151202_SCC1gfpc_G2G1\MitoSys2\Calibration\mEGFPC1\0004_R1_P4_K1_Ch2-Ch1.zen
1820	2.305740e-03	8.361342e-04	2.226000e-03	20151202_SCC1gfpc_G2G1\MitoSys2\Calibration\mEGFPC1\0004_R1_P4_K1_Ch2-Ch1.zen
1980	2.065524e-03	1.537788e-03	2.087900e-03	20151202_SCC1gfpc_G2G1\MitoSys2\Calibration\mEGFPC1\0004_R1_P4_K1_Ch2-Ch1.zen
2140	2.253932e-03	1.402922e-03	1.965800e-03	20151202_SCC1gfpc_G2G1\MitoSys2\Calibration\mEGFPC1\0004_R1_P4_K1_Ch2-Ch1.zen
2300	1.752954e-03	1.361472e-03	1.857000e-03	20151202_SCC1gfpc_G2G1\MitoSys2\Calibration\mEGFPC1\0004_R1_P4_K1_Ch2-Ch1.zen
2460	1.697186e-03	1.263188e-03	1.759500e-03	20151202_SCC1gfpc_G2G1\MitoSys2\Calibration\mEGFPC1\0004_R1_P4_K1_Ch2-Ch1.zen
2620	1.751438e-03	1.095322e-03	1.671500e-03	20151202_SCC1gfpc_G2G1\MitoSys2\Calibration\mEGFPC1\0004_R1_P4_K1_Ch2-Ch1.zen
2780	1.923087e-03	1.131278e-03	1.591700e-03	20151202_SCC1gfpc_G2G1\MitoSys2\Calibration\mEGFPC1\0004_R1_P4_K1_Ch2-Ch1.zen
2940	1.308483e-03	1.152828e-03	1.519000e-03	20151202_SCC1gfpc_G2G1\MitoSys2\Calibration\mEGFPC1\0004_R1_P4_K1_Ch2-Ch1.zen
3100	1.248340e-03	8.230883e-04	1.452500e-03	20151202_SCC1gfpc_G2G1\MitoSys2\Calibration\mEGFPC1\0004_R1_P4_K1_Ch2-Ch1.zen
3420	1.514625e-03	1.055584e-03	1.335000e-03	20151202_SCC1gfpc_G2G1\MitoSys2\Calibration\mEGFPC1\0004_R1_P4_K1_Ch2-Ch1.zen
3740	1.426917e-03	7.598201e-04	1.234600e-03	20151202_SCC1gfpc_G2G1\MitoSys2\Calibration\mEGFPC1\0004_R1_P4_K1_Ch2-Ch1.zen
4060	1.105672e-03	9.218180e-04	1.147600e-03	20151202_SCC1gfpc_G2G1\MitoSys2\Calibration\mEGFPC1\0004_R1_P4_K1_Ch2-Ch1.zen
4380	7.633780e-04	8.145867e-04	1.071700e-03	20151202_SCC1gfpc_G2G1\MitoSys2\Calibration\mEGFPC1\0004_R1_P4_K1_Ch2-Ch1.zen
4700	8.068832e-04	8.268739e-04	1.004700e-03	20151202_SCC1gfpc_G2G1\MitoSys2\Calibration\mEGFPC1\0004_R1_P4_K1_Ch2-Ch1.zen
5020	6.157262e-04	9.478289e-04	9.452500e-04	20151202_SCC1gfpc_G2G1\MitoSys2\Calibration\mEGFPC1\0004_R1_P4_K1_Ch2-Ch1.zen
5340	7.438666e-04	6.405272e-04	8.920900e-04	20151202_SCC1gfpc_G2G1\MitoSys2\Calibration\mEGFPC1\0004_R1_P4_K1_Ch2-Ch1.zen
5660	6.751557e-04	8.107164e-04	8.442800e-04	20151202_SCC1gfpc_G2G1\MitoSys2\Calibration\mEGFPC1\0004_R1_P4_K1_Ch2-Ch1.zen
5980	6.011147e-04	9.682585e-04	8.010600e-04	20151202_SCC1gfpc_G2G1\MitoSys2\Calibration\mEGFPC1\0004_R1_P4_K1_Ch2-Ch1.zen
6300	8.877203e-04	7.010215e-04	7.617900e-04	20151202_SCC1gfpc_G2G1\MitoSys2\Calibration\mEGFPC1\0004_R1_P4_K1_Ch2-Ch1.zen
6940	9.029625e-04	6.316051e-04	6.931500e-04	20151202_SCC1gfpc_G2G1\MitoSys2\Calibration\mEGFPC1\0004_R1_P4_K1_Ch2-Ch1.zen
7580	6.841765e-04	6.401687e-04	6.351500e-04	20151202_SCC1gfpc_G2G1\MitoSys2\Calibration\mEGFPC1\0004_R1_P4_K1_Ch2-Ch1.zen
8220	4.681690e-04	7.271254e-04	5.855100e-04	20151202_SCC1gfpc_G2G1\MitoSys2\Calibration\mEGFPC1\0004_R1_P4_K1_Ch2-Ch1.zen
8860	5.557939e-04	7.132275e-04	5.425700e-04	20151202_SCC1gfpc_G2G1\MitoSys2\Calibration\mEGFPC1\0004_R1_P4_K1_Ch2-Ch1.zen
9500	5.077988e-04	6.290753e-04	5.050700e-04	20151202_SCC1gfpc_G2G1\MitoSys2\Calibration\mEGFPC1\0004_R1_P4_K1_Ch2-Ch1.zen
10140	6.962063e-04	7.894613e-04	4.720400e-04	20151202_SCC1gfpc_G2G1\MitoSys2\Calibration\mEGFPC1\0004_R1_P4_K1_Ch2-Ch1.zen
10780	3.994430e-04	4.171885e-04	4.427400e-04	20151202_SCC1gfpc_G2G1\MitoSys2\Calibration\mEGFPC1\0004_R1_P4_K1_Ch2-Ch1.zen
11420	5.373710e-04	6.491750e-04	4.165900e-04	20151202_SCC1gfpc_G2G1\MitoSys2\Calibration\mEGFPC1\0004_R1_P4_K1_Ch2-Ch1.zen
12060	2.729166e-04	6.020245e-04	3.931000e-04	20151202_SCC1gfpc_G2G1\MitoSys2\Calibration\mEGFPC1\0004_R1_P4_K1_Ch2-Ch1.zen
12700	3.685799e-04	5.306092e-04	3.719000e-04	20151202_SCC1gfpc_G2G1\MitoSys2\Calibration\mEGFPC1\0004_R1_P4_K1_Ch2-Ch1.zen
13980	3.391012e-04	4.943266e-04	3.351700e-04	20151202_SCC1gfpc_G2G1\MitoSys2\Calibration\mEGFPC1\0004_R1_P4_K1_Ch2-Ch1.zen
15260	2.913425e-04	6.604623e-04	3.044600e-04	20151202_SCC1gfpc_G2G1\MitoSys2\Calibration\mEGFPC1\0004_R1_P4_K1_Ch2-Ch1.zen
16540	1.204982e-04	5.167493e-04	2.784500e-04	20151202_SCC1gfpc_G2G1\MitoSys2\Calibration\mEGFPC1\0004_R1_P4_K1_Ch2-Ch1.zen
17820	2.002481e-04	5.508382e-04	2.561500e-04	20151202_SCC1gfpc_G2G1\MitoSys2\Calibration\mEGFPC1\0004_R1_P4_K1_Ch2-Ch1.zen
19100	5.046805e-05	3.664045e-04	2.368300e-04	20151202_SCC1gfpc_G2G1\MitoSys2\Calibration\mEGFPC1\0004_R1_P4_K1_Ch2-Ch1.zen
20380	1.405111e-04	5.162661e-04	2.199500e-04	20151202_SCC1gfpc_G2G1\MitoSys2\Calibration\mEGFPC1\0004_R1_P4_K1_Ch2-Ch1.zen
21660	1.565932e-04	7.594178e-04	2.050800e-04	20151202_SCC1gfpc_G2G1\MitoSys2\Calibration\mEGFPC1\0004_R1_P4_K1_Ch2-Ch1.zen
22940	1.295108e-04	7.155711e-04	1.919000e-04	20151202_SCC1gfpc_G2G1\MitoSys2\Calibration\mEGFPC1\0004_R1_P4_K1_Ch2-Ch1.zen
24220	3.776531e-04	7.430594e-04	1.801400e-04	20151202_SCC1gfpc_G2G1\MitoSys2\Calibration\mEGFPC1\0004_R1_P4_K1_Ch2-Ch1.zen
25500	2.241658e-04	4.982559e-04	1.695900e-04	20151202_SCC1gfpc_G2G1\MitoSys2\Calibration\mEGFPC1\0004_R1_P4_K1_Ch2-Ch1.zen
28060	1.714825e-04	4.993506e-04	1.514500e-04	20151202_SCC1gfpc_G2G1\MitoSys2\Calibration\mEGFPC1\0004_R1_P4_K1_Ch2-Ch1.zen
30620	2.407807e-04	5.995009e-04	1.364500e-04	20151202_SCC1gfpc_G2G1\MitoSys2\Calibration\mEGFPC1\0004_R1_P4_K1_Ch2-Ch1.zen
33180	1.069665e-04	4.216816e-04	1.238600e-04	20151202_SCC1gfpc_G2G1\MitoSys2\Calibration\mEGFPC1\0004_R1_P4_K1_Ch2-Ch1.zen
35740	1.988397e-04	4.349526e-04	1.131600e-04	20151202_SCC1gfpc_G2G1\MitoSys2\Calibration\mEGFPC1\0004_R1_P4_K1_Ch2-Ch1.zen
38300	1.595474e-04	4.524101e-04	1.039700e-04	20151202_SCC1gfpc_G2G1\MitoSys2\Calibration\mEGFPC1\0004_R1_P4_K1_Ch2-Ch1.zen
40860	2.404439e-04	4.479207e-04	9.599300e-05	20151202_SCC1gfpc_G2G1\MitoSys2\Calibration\mEGFPC1\0004_R1_P4_K1_Ch2-Ch1.zen
43420	1.769940e-04	5.393530e-04	8.901900e-05	20151202_SCC1gfpc_G2G1\MitoSys2\Calibration\mEGFPC1\0004_R1_P4_K1_Ch2-Ch1.zen
45980	1.354500e-04	4.665477e-04	8.287400e-05	20151202_SCC1gfpc_G2G1\MitoSys2\Calibration\mEGFPC1\0004_R1_P4_K1_Ch2-Ch1.zen
48540	2.330160e-04	7.436941e-04	7.742500e-05	20151202_SCC1gfpc_G2G1\MitoSys2\Calibration\mEGFPC1\0004_R1_P4_K1_Ch2-Ch1.zen
51100	2.582533e-04	3.344951e-04	7.256500e-05	20151202_SCC1gfpc_G2G1\MitoSys2\Calibration\mEGFPC1\0004_R1_P4_K1_Ch2-Ch1.zen
56220	1.691712e-04	4.421656e-04	6.427700e-05	20151202_SCC1gfpc_G2G1\MitoSys2\Calibration\mEGFPC1\0004_R1_P4_K1_Ch2-Ch1.zen
61340	1.631934e-04	4.802329e-04	5.748900e-05	20151202_SCC1gfpc_G2G1\MitoSys2\Calibration\mEGFPC1\0004_R1_P4_K1_Ch2-Ch1.zen
66460	7.908125e-05	4.980321e-04	5.184200e-05	20151202_SCC1gfpc_G2G1\MitoSys2\Calibration\mEGFPC1\0004_R1_P4_K1_Ch2-Ch1.zen
71580	1.656623e-04	5.574740e-04	4.708100e-05	20151202_SCC1gfpc_G2G1\MitoSys2\Calibration\mEGFPC1\0004_R1_P4_K1_Ch2-Ch1.zen
76700	-2.047659e-05	4.819575e-04	4.302100e-05	20151202_SCC1gfpc_G2G1\MitoSys2\Calibration\mEGFPC1\0004_R1_P4_K1_Ch2-Ch1.zen
81820	5.794005e-05	3.838282e-04	3.952300e-05	20151202_SCC1gfpc_G2G1\MitoSys2\Calibration\mEGFPC1\0004_R1_P4_K1_Ch2-Ch1.zen
86940	1.657438e-04	4.358167e-04	3.648400e-05	20151202_SCC1gfpc_G2G1\MitoSys2\Calibration\mEGFPC1\0004_R1_P4_K1_Ch2-Ch1.zen
92060	1.397130e-04	3.617211e-04	3.382100e-05	20151202_SCC1gfpc_G2G1\MitoSys2\Calibration\mEGFPC1\0004_R1_P4_K1_Ch2-Ch1.zen
97180	9.103191e-05	4.454575e-04	3.147300e-05	20151202_SCC1gfpc_G2G1\MitoSys2\Calibration\mEGFPC1\0004_R1_P4_K1_Ch2-Ch1.zen
102300	1.207361e-04	4.099467e-04	2.939000e-05	20151202_SCC1gfpc_G2G1\MitoSys2\Calibration\mEGFPC1\0004_R1_P4_K1_Ch2-Ch1.zen
112540	4.468926e-05	3.358947e-04	2.586100e-05	20151202_SCC1gfpc_G2G1\MitoSys2\Calibration\mEGFPC1\0004_R1_P4_K1_Ch2-Ch1.zen
122780	1.009597e-04	4.259791e-04	2.299600e-05	20151202_SCC1gfpc_G2G1\MitoSys2\Calibration\mEGFPC1\0004_R1_P4_K1_Ch2-Ch1.zen
133020	-4.238887e-05	3.370551e-04	2.063100e-05	20151202_SCC1gfpc_G2G1\MitoSys2\Calibration\mEGFPC1\0004_R1_P4_K1_Ch2-Ch1.zen
143260	4.206785e-05	4.041543e-04	1.865000e-05	20151202_SCC1gfpc_G2G1\MitoSys2\Calibration\mEGFPC1\0004_R1_P4_K1_Ch2-Ch1.zen
153500	3.430366e-05	3.902304e-04	1.697100e-05	20151202_SCC1gfpc_G2G1\MitoSys2\Calibration\mEGFPC1\0004_R1_P4_K1_Ch2-Ch1.zen
163740	-9.859682e-05	3.166838e-04	1.553300e-05	20151202_SCC1gfpc_G2G1\MitoSys2\Calibration\mEGFPC1\0004_R1_P4_K1_Ch2-Ch1.zen
173980	-1.493892e-05	3.106877e-04	1.429000e-05	20151202_SCC1gfpc_G2G1\MitoSys2\Calibration\mEGFPC1\0004_R1_P4_K1_Ch2-Ch1.zen
184220	3.939293e-05	3.071085e-04	1.320600e-05	20151202_SCC1gfpc_G2G1\MitoSys2\Calibration\mEGFPC1\0004_R1_P4_K1_Ch2-Ch1.zen
194460	-2.817913e-05	3.844124e-04	1.225400e-05	20151202_SCC1gfpc_G2G1\MitoSys2\Calibration\mEGFPC1\0004_R1_P4_K1_Ch2-Ch1.zen
204700	-7.654265e-05	3.606008e-04	1.141300e-05	20151202_SCC1gfpc_G2G1\MitoSys2\Calibration\mEGFPC1\0004_R1_P4_K1_Ch2-Ch1.zen
225180	-3.784179e-05	3.703485e-04	9.995800e-06	20151202_SCC1gfpc_G2G1\MitoSys2\Calibration\mEGFPC1\0004_R1_P4_K1_Ch2-Ch1.zen
245660	-4.312806e-05	2.798711e-04	8.852700e-06	20151202_SCC1gfpc_G2G1\MitoSys2\Calibration\mEGFPC1\0004_R1_P4_K1_Ch2-Ch1.zen
266140	-1.068048e-04	3.060411e-04	7.914200e-06	20151202_SCC1gfpc_G2G1\MitoSys2\Calibration\mEGFPC1\0004_R1_P4_K1_Ch2-Ch1.zen
286620	-8.173082e-05	3.365720e-04	7.132300e-06	20151202_SCC1gfpc_G2G1\MitoSys2\Calibration\mEGFPC1\0004_R1_P4_K1_Ch2-Ch1.zen
307100	-4.960720e-05	3.017402e-04	6.472500e-06	20151202_SCC1gfpc_G2G1\MitoSys2\Calibration\mEGFPC1\0004_R1_P4_K1_Ch2-Ch1.zen
327580	3.659593e-06	2.406379e-04	5.909600e-06	20151202_SCC1gfpc_G2G1\MitoSys2\Calibration\mEGFPC1\0004_R1_P4_K1_Ch2-Ch1.zen
348060	-1.118664e-05	2.828168e-04	5.424700e-06	20151202_SCC1gfpc_G2G1\MitoSys2\Calibration\mEGFPC1\0004_R1_P4_K1_Ch2-Ch1.zen
368540	-2.506216e-06	3.195155e-04	5.003300e-06	20151202_SCC1gfpc_G2G1\MitoSys2\Calibration\mEGFPC1\0004_R1_P4_K1_Ch2-Ch1.zen
389020	-9.610148e-07	3.012817e-04	4.634400e-06	20151202_SCC1gfpc_G2G1\MitoSys2\Calibration\mEGFPC1\0004_R1_P4_K1_Ch2-Ch1.zen
409500	5.400161e-05	2.623108e-04	4.309200e-06	20151202_SCC1gfpc_G2G1\MitoSys2\Calibration\mEGFPC1\0004_R1_P4_K1_Ch2-Ch1.zen
450460	-3.557191e-05	2.149091e-04	3.763400e-06	20151202_SCC1gfpc_G2G1\MitoSys2\Calibration\mEGFPC1\0004_R1_P4_K1_Ch2-Ch1.zen
491420	-4.586812e-05	2.658131e-04	3.324900e-06	20151202_SCC1gfpc_G2G1\MitoSys2\Calibration\mEGFPC1\0004_R1_P4_K1_Ch2-Ch1.zen
532380	-4.574530e-05	2.436052e-04	2.966200e-06	20151202_SCC1gfpc_G2G1\MitoSys2\Calibration\mEGFPC1\0004_R1_P4_K1_Ch2-Ch1.zen
573340	-1.482894e-04	1.918013e-04	2.668300e-06	20151202_SCC1gfpc_G2G1\MitoSys2\Calibration\mEGFPC1\0004_R1_P4_K1_Ch2-Ch1.zen
614300	-1.210346e-04	2.509437e-04	2.417600e-06	20151202_SCC1gfpc_G2G1\MitoSys2\Calibration\mEGFPC1\0004_R1_P4_K1_Ch2-Ch1.zen
655260	-7.227192e-05	2.527504e-04	2.204300e-06	20151202_SCC1gfpc_G2G1\MitoSys2\Calibration\mEGFPC1\0004_R1_P4_K1_Ch2-Ch1.zen
696220	-9.140487e-05	2.923570e-04	2.020900e-06	20151202_SCC1gfpc_G2G1\MitoSys2\Calibration\mEGFPC1\0004_R1_P4_K1_Ch2-Ch1.zen
737180	-9.379148e-06	2.659773e-04	1.861800e-06	20151202_SCC1gfpc_G2G1\MitoSys2\Calibration\mEGFPC1\0004_R1_P4_K1_Ch2-Ch1.zen
778140	1.905889e-05	2.172575e-04	1.722800e-06	20151202_SCC1gfpc_G2G1\MitoSys2\Calibration\mEGFPC1\0004_R1_P4_K1_Ch2-Ch1.zen
819100	-5.129390e-06	1.848098e-04	1.600500e-06	20151202_SCC1gfpc_G2G1\MitoSys2\Calibration\mEGFPC1\0004_R1_P4_K1_Ch2-Ch1.zen
901020	-6.157511e-05	2.423896e-04	1.395500e-06	20151202_SCC1gfpc_G2G1\MitoSys2\Calibration\mEGFPC1\0004_R1_P4_K1_Ch2-Ch1.zen
982940	-4.930425e-05	1.575747e-04	1.231300e-06	20151202_SCC1gfpc_G2G1\MitoSys2\Calibration\mEGFPC1\0004_R1_P4_K1_Ch2-Ch1.zen
1064860	-9.198543e-06	2.019337e-04	1.097200e-06	20151202_SCC1gfpc_G2G1\MitoSys2\Calibration\mEGFPC1\0004_R1_P4_K1_Ch2-Ch1.zen
1146780	3.508412e-05	1.875619e-04	9.861000e-07	20151202_SCC1gfpc_G2G1\MitoSys2\Calibration\mEGFPC1\0004_R1_P4_K1_Ch2-Ch1.zen
1228700	-2.274630e-05	1.877194e-04	8.927100e-07	20151202_SCC1gfpc_G2G1\MitoSys2\Calibration\mEGFPC1\0004_R1_P4_K1_Ch2-Ch1.zen
1310620	-1.863523e-05	2.075118e-04	8.133300e-07	20151202_SCC1gfpc_G2G1\MitoSys2\Calibration\mEGFPC1\0004_R1_P4_K1_Ch2-Ch1.zen
1392540	6.429302e-06	1.877509e-04	7.451800e-07	20151202_SCC1gfpc_G2G1\MitoSys2\Calibration\mEGFPC1\0004_R1_P4_K1_Ch2-Ch1.zen
1474460	2.876398e-05	1.721824e-04	6.861400e-07	20151202_SCC1gfpc_G2G1\MitoSys2\Calibration\mEGFPC1\0004_R1_P4_K1_Ch2-Ch1.zen
1556380	-3.598804e-05	2.183098e-04	6.345900e-07	20151202_SCC1gfpc_G2G1\MitoSys2\Calibration\mEGFPC1\0004_R1_P4_K1_Ch2-Ch1.zen
10	4.879640e-02	2.122304e-02	4.395100e-02	20151202_SCC1gfpc_G2G1\MitoSys2\Calibration\mEGFPC1\0005_R1_P4_K1_Ch2-Ch1.zen
20	3.869341e-02	1.425107e-02	4.271900e-02	20151202_SCC1gfpc_G2G1\MitoSys2\Calibration\mEGFPC1\0005_R1_P4_K1_Ch2-Ch1.zen
30	4.336979e-02	1.334991e-02	4.150100e-02	20151202_SCC1gfpc_G2G1\MitoSys2\Calibration\mEGFPC1\0005_R1_P4_K1_Ch2-Ch1.zen
40	3.433408e-02	1.761796e-02	4.032000e-02	20151202_SCC1gfpc_G2G1\MitoSys2\Calibration\mEGFPC1\0005_R1_P4_K1_Ch2-Ch1.zen
50	4.090142e-02	1.322971e-02	3.918400e-02	20151202_SCC1gfpc_G2G1\MitoSys2\Calibration\mEGFPC1\0005_R1_P4_K1_Ch2-Ch1.zen
60	3.333050e-02	1.573164e-02	3.809600e-02	20151202_SCC1gfpc_G2G1\MitoSys2\Calibration\mEGFPC1\0005_R1_P4_K1_Ch2-Ch1.zen
70	3.965692e-02	2.045420e-02	3.705800e-02	20151202_SCC1gfpc_G2G1\MitoSys2\Calibration\mEGFPC1\0005_R1_P4_K1_Ch2-Ch1.zen
80	3.821720e-02	1.461470e-02	3.606700e-02	20151202_SCC1gfpc_G2G1\MitoSys2\Calibration\mEGFPC1\0005_R1_P4_K1_Ch2-Ch1.zen
90	3.441744e-02	1.562486e-02	3.512300e-02	20151202_SCC1gfpc_G2G1\MitoSys2\Calibration\mEGFPC1\0005_R1_P4_K1_Ch2-Ch1.zen
100	3.419520e-02	1.111095e-02	3.422300e-02	20151202_SCC1gfpc_G2G1\MitoSys2\Calibration\mEGFPC1\0005_R1_P4_K1_Ch2-Ch1.zen
120	3.588081e-02	8.627204e-03	3.254700e-02	20151202_SCC1gfpc_G2G1\MitoSys2\Calibration\mEGFPC1\0005_R1_P4_K1_Ch2-Ch1.zen
140	3.186515e-02	1.235191e-02	3.102200e-02	20151202_SCC1gfpc_G2G1\MitoSys2\Calibration\mEGFPC1\0005_R1_P4_K1_Ch2-Ch1.zen
160	3.018780e-02	1.029915e-02	2.962900e-02	20151202_SCC1gfpc_G2G1\MitoSys2\Calibration\mEGFPC1\0005_R1_P4_K1_Ch2-Ch1.zen
180	2.869722e-02	9.416834e-03	2.835500e-02	20151202_SCC1gfpc_G2G1\MitoSys2\Calibration\mEGFPC1\0005_R1_P4_K1_Ch2-Ch1.zen
200	2.535540e-02	1.025906e-02	2.718400e-02	20151202_SCC1gfpc_G2G1\MitoSys2\Calibration\mEGFPC1\0005_R1_P4_K1_Ch2-Ch1.zen
220	2.608616e-02	1.105043e-02	2.610500e-02	20151202_SCC1gfpc_G2G1\MitoSys2\Calibration\mEGFPC1\0005_R1_P4_K1_Ch2-Ch1.zen
240	2.517735e-02	9.378940e-03	2.510800e-02	20151202_SCC1gfpc_G2G1\MitoSys2\Calibration\mEGFPC1\0005_R1_P4_K1_Ch2-Ch1.zen
260	2.452284e-02	1.187515e-02	2.418400e-02	20151202_SCC1gfpc_G2G1\MitoSys2\Calibration\mEGFPC1\0005_R1_P4_K1_Ch2-Ch1.zen
280	2.430550e-02	1.007789e-02	2.332500e-02	20151202_SCC1gfpc_G2G1\MitoSys2\Calibration\mEGFPC1\0005_R1_P4_K1_Ch2-Ch1.zen
300	2.237177e-02	9.167978e-03	2.252400e-02	20151202_SCC1gfpc_G2G1\MitoSys2\Calibration\mEGFPC1\0005_R1_P4_K1_Ch2-Ch1.zen
340	1.977066e-02	7.564884e-03	2.107600e-02	20151202_SCC1gfpc_G2G1\MitoSys2\Calibration\mEGFPC1\0005_R1_P4_K1_Ch2-Ch1.zen
380	1.942465e-02	6.016019e-03	1.980100e-02	20151202_SCC1gfpc_G2G1\MitoSys2\Calibration\mEGFPC1\0005_R1_P4_K1_Ch2-Ch1.zen
420	1.758312e-02	5.725303e-03	1.867100e-02	20151202_SCC1gfpc_G2G1\MitoSys2\Calibration\mEGFPC1\0005_R1_P4_K1_Ch2-Ch1.zen
460	1.923960e-02	8.660007e-03	1.766200e-02	20151202_SCC1gfpc_G2G1\MitoSys2\Calibration\mEGFPC1\0005_R1_P4_K1_Ch2-Ch1.zen
500	1.718170e-02	8.499608e-03	1.675600e-02	20151202_SCC1gfpc_G2G1\MitoSys2\Calibration\mEGFPC1\0005_R1_P4_K1_Ch2-Ch1.zen
540	1.284005e-02	6.743903e-03	1.593900e-02	20151202_SCC1gfpc_G2G1\MitoSys2\Calibration\mEGFPC1\0005_R1_P4_K1_Ch2-Ch1.zen
580	1.507167e-02	7.613657e-03	1.519900e-02	20151202_SCC1gfpc_G2G1\MitoSys2\Calibration\mEGFPC1\0005_R1_P4_K1_Ch2-Ch1.zen
620	1.335029e-02	6.881835e-03	1.452500e-02	20151202_SCC1gfpc_G2G1\MitoSys2\Calibration\mEGFPC1\0005_R1_P4_K1_Ch2-Ch1.zen
660	1.353419e-02	6.694999e-03	1.391000e-02	20151202_SCC1gfpc_G2G1\MitoSys2\Calibration\mEGFPC1\0005_R1_P4_K1_Ch2-Ch1.zen
700	1.629027e-02	5.376273e-03	1.334600e-02	20151202_SCC1gfpc_G2G1\MitoSys2\Calibration\mEGFPC1\0005_R1_P4_K1_Ch2-Ch1.zen
780	1.241408e-02	4.995246e-03	1.234900e-02	20151202_SCC1gfpc_G2G1\MitoSys2\Calibration\mEGFPC1\0005_R1_P4_K1_Ch2-Ch1.zen
860	1.130032e-02	6.332776e-03	1.149700e-02	20151202_SCC1gfpc_G2G1\MitoSys2\Calibration\mEGFPC1\0005_R1_P4_K1_Ch2-Ch1.zen
940	1.132134e-02	5.694124e-03	1.076200e-02	20151202_SCC1gfpc_G2G1\MitoSys2\Calibration\mEGFPC1\0005_R1_P4_K1_Ch2-Ch1.zen
1020	1.176366e-02	6.850393e-03	1.012200e-02	20151202_SCC1gfpc_G2G1\MitoSys2\Calibration\mEGFPC1\0005_R1_P4_K1_Ch2-Ch1.zen
1100	1.050249e-02	3.963125e-03	9.559600e-03	20151202_SCC1gfpc_G2G1\MitoSys2\Calibration\mEGFPC1\0005_R1_P4_K1_Ch2-Ch1.zen
1180	9.482852e-03	6.696368e-03	9.062500e-03	20151202_SCC1gfpc_G2G1\MitoSys2\Calibration\mEGFPC1\0005_R1_P4_K1_Ch2-Ch1.zen
1260	5.852708e-03	4.651928e-03	8.620100e-03	20151202_SCC1gfpc_G2G1\MitoSys2\Calibration\mEGFPC1\0005_R1_P4_K1_Ch2-Ch1.zen
1340	8.965284e-03	5.839928e-03	8.224000e-03	20151202_SCC1gfpc_G2G1\MitoSys2\Calibration\mEGFPC1\0005_R1_P4_K1_Ch2-Ch1.zen
1420	5.939879e-03	7.207533e-03	7.867300e-03	20151202_SCC1gfpc_G2G1\MitoSys2\Calibration\mEGFPC1\0005_R1_P4_K1_Ch2-Ch1.zen
1500	7.061645e-03	3.384023e-03	7.544600e-03	20151202_SCC1gfpc_G2G1\MitoSys2\Calibration\mEGFPC1\0005_R1_P4_K1_Ch2-Ch1.zen
1660	8.473061e-03	3.435608e-03	6.983300e-03	20151202_SCC1gfpc_G2G1\MitoSys2\Calibration\mEGFPC1\0005_R1_P4_K1_Ch2-Ch1.zen
1820	7.293100e-03	4.565443e-03	6.511600e-03	20151202_SCC1gfpc_G2G1\MitoSys2\Calibration\mEGFPC1\0005_R1_P4_K1_Ch2-Ch1.zen
1980	5.039874e-03	4.475368e-03	6.109400e-03	20151202_SCC1gfpc_G2G1\MitoSys2\Calibration\mEGFPC1\0005_R1_P4_K1_Ch2-Ch1.zen
2140	6.510845e-03	5.114689e-03	5.762000e-03	20151202_SCC1gfpc_G2G1\MitoSys2\Calibration\mEGFPC1\0005_R1_P4_K1_Ch2-Ch1.zen
2300	5.353466e-03	3.602955e-03	5.458400e-03	20151202_SCC1gfpc_G2G1\MitoSys2\Calibration\mEGFPC1\0005_R1_P4_K1_Ch2-Ch1.zen
2460	5.371552e-03	3.069088e-03	5.190400e-03	20151202_SCC1gfpc_G2G1\MitoSys2\Calibration\mEGFPC1\0005_R1_P4_K1_Ch2-Ch1.zen
2620	5.479027e-03	3.361459e-03	4.951500e-03	20151202_SCC1gfpc_G2G1\MitoSys2\Calibration\mEGFPC1\0005_R1_P4_K1_Ch2-Ch1.zen
2780	5.422657e-03	4.971076e-03	4.736900e-03	20151202_SCC1gfpc_G2G1\MitoSys2\Calibration\mEGFPC1\0005_R1_P4_K1_Ch2-Ch1.zen
2940	4.241332e-03	3.783128e-03	4.542500e-03	20151202_SCC1gfpc_G2G1\MitoSys2\Calibration\mEGFPC1\0005_R1_P4_K1_Ch2-Ch1.zen
3100	3.328251e-03	4.139671e-03	4.365300e-03	20151202_SCC1gfpc_G2G1\MitoSys2\Calibration\mEGFPC1\0005_R1_P4_K1_Ch2-Ch1.zen
3420	4.449596e-03	2.868256e-03	4.052800e-03	20151202_SCC1gfpc_G2G1\MitoSys2\Calibration\mEGFPC1\0005_R1_P4_K1_Ch2-Ch1.zen
3740	2.727997e-03	3.970578e-03	3.784100e-03	20151202_SCC1gfpc_G2G1\MitoSys2\Calibration\mEGFPC1\0005_R1_P4_K1_Ch2-Ch1.zen
4060	2.724185e-03	3.753991e-03	3.548800e-03	20151202_SCC1gfpc_G2G1\MitoSys2\Calibration\mEGFPC1\0005_R1_P4_K1_Ch2-Ch1.zen
4380	3.332269e-03	2.669445e-03	3.339900e-03	20151202_SCC1gfpc_G2G1\MitoSys2\Calibration\mEGFPC1\0005_R1_P4_K1_Ch2-Ch1.zen
4700	3.085386e-03	3.260800e-03	3.152000e-03	20151202_SCC1gfpc_G2G1\MitoSys2\Calibration\mEGFPC1\0005_R1_P4_K1_Ch2-Ch1.zen
5020	3.063519e-03	3.610416e-03	2.981300e-03	20151202_SCC1gfpc_G2G1\MitoSys2\Calibration\mEGFPC1\0005_R1_P4_K1_Ch2-Ch1.zen
5340	3.099462e-03	4.122767e-03	2.825100e-03	20151202_SCC1gfpc_G2G1\MitoSys2\Calibration\mEGFPC1\0005_R1_P4_K1_Ch2-Ch1.zen
5660	2.913181e-03	4.061546e-03	2.681300e-03	20151202_SCC1gfpc_G2G1\MitoSys2\Calibration\mEGFPC1\0005_R1_P4_K1_Ch2-Ch1.zen
5980	3.089674e-03	4.182909e-03	2.548000e-03	20151202_SCC1gfpc_G2G1\MitoSys2\Calibration\mEGFPC1\0005_R1_P4_K1_Ch2-Ch1.zen
6300	2.936362e-03	3.238384e-03	2.424100e-03	20151202_SCC1gfpc_G2G1\MitoSys2\Calibration\mEGFPC1\0005_R1_P4_K1_Ch2-Ch1.zen
6940	1.814486e-03	2.315794e-03	2.200400e-03	20151202_SCC1gfpc_G2G1\MitoSys2\Calibration\mEGFPC1\0005_R1_P4_K1_Ch2-Ch1.zen
7580	2.505099e-03	2.403730e-03	2.003700e-03	20151202_SCC1gfpc_G2G1\MitoSys2\Calibration\mEGFPC1\0005_R1_P4_K1_Ch2-Ch1.zen
8220	1.827072e-03	2.383271e-03	1.829600e-03	20151202_SCC1gfpc_G2G1\MitoSys2\Calibration\mEGFPC1\0005_R1_P4_K1_Ch2-Ch1.zen
8860	2.210256e-03	2.439839e-03	1.674900e-03	20151202_SCC1gfpc_G2G1\MitoSys2\Calibration\mEGFPC1\0005_R1_P4_K1_Ch2-Ch1.zen
9500	2.056636e-03	3.030839e-03	1.536700e-03	20151202_SCC1gfpc_G2G1\MitoSys2\Calibration\mEGFPC1\0005_R1_P4_K1_Ch2-Ch1.zen
10140	1.569903e-03	2.091127e-03	1.413100e-03	20151202_SCC1gfpc_G2G1\MitoSys2\Calibration\mEGFPC1\0005_R1_P4_K1_Ch2-Ch1.zen
10780	9.149819e-04	3.009695e-03	1.302200e-03	20151202_SCC1gfpc_G2G1\MitoSys2\Calibration\mEGFPC1\0005_R1_P4_K1_Ch2-Ch1.zen
11420	9.762449e-04	1.719264e-03	1.202500e-03	20151202_SCC1gfpc_G2G1\MitoSys2\Calibration\mEGFPC1\0005_R1_P4_K1_Ch2-Ch1.zen
12060	6.544207e-04	2.898012e-03	1.112600e-03	20151202_SCC1gfpc_G2G1\MitoSys2\Calibration\mEGFPC1\0005_R1_P4_K1_Ch2-Ch1.zen
12700	1.227903e-03	2.447185e-03	1.031500e-03	20151202_SCC1gfpc_G2G1\MitoSys2\Calibration\mEGFPC1\0005_R1_P4_K1_Ch2-Ch1.zen
13980	1.057847e-03	1.855728e-03	8.915500e-04	20151202_SCC1gfpc_G2G1\MitoSys2\Calibration\mEGFPC1\0005_R1_P4_K1_Ch2-Ch1.zen
15260	3.467602e-04	2.298962e-03	7.760600e-04	20151202_SCC1gfpc_G2G1\MitoSys2\Calibration\mEGFPC1\0005_R1_P4_K1_Ch2-Ch1.zen
16540	6.506508e-04	2.982595e-03	6.800100e-04	20151202_SCC1gfpc_G2G1\MitoSys2\Calibration\mEGFPC1\0005_R1_P4_K1_Ch2-Ch1.zen
17820	4.225477e-04	2.279152e-03	5.995200e-04	20151202_SCC1gfpc_G2G1\MitoSys2\Calibration\mEGFPC1\0005_R1_P4_K1_Ch2-Ch1.zen
19100	-1.664640e-04	1.985612e-03	5.315700e-04	20151202_SCC1gfpc_G2G1\MitoSys2\Calibration\mEGFPC1\0005_R1_P4_K1_Ch2-Ch1.zen
20380	1.074564e-04	2.315743e-03	4.738100e-04	20151202_SCC1gfpc_G2G1\MitoSys2\Calibration\mEGFPC1\0005_R1_P4_K1_Ch2-Ch1.zen
21660	3.665334e-04	1.920262e-03	4.243900e-04	20151202_SCC1gfpc_G2G1\MitoSys2\Calibration\mEGFPC1\0005_R1_P4_K1_Ch2-Ch1.zen
22940	3.490075e-04	2.280026e-03	3.818300e-04	20151202_SCC1gfpc_G2G1\MitoSys2\Calibration\mEGFPC1\0005_R1_P4_K1_Ch2-Ch1.zen
24220	6.066650e-04	1.784977e-03	3.449700e-04	20151202_SCC1gfpc_G2G1\MitoSys2\Calibration\mEGFPC1\0005_R1_P4_K1_Ch2-Ch1.zen
25500	7.157949e-04	1.492518e-03	3.128800e-04	20151202_SCC1gfpc_G2G1\MitoSys2\Calibration\mEGFPC1\0005_R1_P4_K1_Ch2-Ch1.zen
28060	8.224064e-04	1.889389e-03	2.600700e-04	20151202_SCC1gfpc_G2G1\MitoSys2\Calibration\mEGFPC1\0005_R1_P4_K1_Ch2-Ch1.zen
30620	-6.149246e-05	1.888629e-03	2.188900e-04	20151202_SCC1gfpc_G2G1\MitoSys2\Calibration\mEGFPC1\0005_R1_P4_K1_Ch2-Ch1.zen
33180	3.559155e-04	1.791730e-03	1.862300e-04	20151202_SCC1gfpc_G2G1\MitoSys2\Calibration\mEGFPC1\0005_R1_P4_K1_Ch2-Ch1.zen
35740	-5.608964e-05	1.872087e-03	1.599700e-04	20151202_SCC1gfpc_G2G1\MitoSys2\Calibration\mEGFPC1\0005_R1_P4_K1_Ch2-Ch1.zen
38300	2.266512e-04	1.283751e-03	1.385900e-04	20151202_SCC1gfpc_G2G1\MitoSys2\Calibration\mEGFPC1\0005_R1_P4_K1_Ch2-Ch1.zen
40860	-4.916649e-04	2.113738e-03	1.209800e-04	20151202_SCC1gfpc_G2G1\MitoSys2\Calibration\mEGFPC1\0005_R1_P4_K1_Ch2-Ch1.zen
43420	-1.529359e-04	1.250326e-03	1.063300e-04	20151202_SCC1gfpc_G2G1\MitoSys2\Calibration\mEGFPC1\0005_R1_P4_K1_Ch2-Ch1.zen
45980	-7.371089e-05	1.809966e-03	9.404000e-05	20151202_SCC1gfpc_G2G1\MitoSys2\Calibration\mEGFPC1\0005_R1_P4_K1_Ch2-Ch1.zen
48540	-3.422407e-04	2.091879e-03	8.364100e-05	20151202_SCC1gfpc_G2G1\MitoSys2\Calibration\mEGFPC1\0005_R1_P4_K1_Ch2-Ch1.zen
51100	-6.211592e-04	1.215056e-03	7.477800e-05	20151202_SCC1gfpc_G2G1\MitoSys2\Calibration\mEGFPC1\0005_R1_P4_K1_Ch2-Ch1.zen
56220	-4.045138e-04	1.710699e-03	6.060800e-05	20151202_SCC1gfpc_G2G1\MitoSys2\Calibration\mEGFPC1\0005_R1_P4_K1_Ch2-Ch1.zen
61340	-1.876655e-04	2.006533e-03	4.993300e-05	20151202_SCC1gfpc_G2G1\MitoSys2\Calibration\mEGFPC1\0005_R1_P4_K1_Ch2-Ch1.zen
66460	-9.560689e-05	1.831774e-03	4.172500e-05	20151202_SCC1gfpc_G2G1\MitoSys2\Calibration\mEGFPC1\0005_R1_P4_K1_Ch2-Ch1.zen
71580	-2.887108e-04	1.545148e-03	3.530200e-05	20151202_SCC1gfpc_G2G1\MitoSys2\Calibration\mEGFPC1\0005_R1_P4_K1_Ch2-Ch1.zen
76700	-7.954934e-05	1.897540e-03	3.019700e-05	20151202_SCC1gfpc_G2G1\MitoSys2\Calibration\mEGFPC1\0005_R1_P4_K1_Ch2-Ch1.zen
81820	-5.363684e-04	1.083485e-03	2.608300e-05	20151202_SCC1gfpc_G2G1\MitoSys2\Calibration\mEGFPC1\0005_R1_P4_K1_Ch2-Ch1.zen
86940	-3.664830e-04	1.343306e-03	2.272700e-05	20151202_SCC1gfpc_G2G1\MitoSys2\Calibration\mEGFPC1\0005_R1_P4_K1_Ch2-Ch1.zen
92060	-1.740709e-04	1.209763e-03	1.995900e-05	20151202_SCC1gfpc_G2G1\MitoSys2\Calibration\mEGFPC1\0005_R1_P4_K1_Ch2-Ch1.zen
97180	-3.007037e-04	1.520460e-03	1.765300e-05	20151202_SCC1gfpc_G2G1\MitoSys2\Calibration\mEGFPC1\0005_R1_P4_K1_Ch2-Ch1.zen
102300	-4.394050e-06	1.394176e-03	1.571300e-05	20151202_SCC1gfpc_G2G1\MitoSys2\Calibration\mEGFPC1\0005_R1_P4_K1_Ch2-Ch1.zen
112540	6.773500e-05	1.445244e-03	1.266500e-05	20151202_SCC1gfpc_G2G1\MitoSys2\Calibration\mEGFPC1\0005_R1_P4_K1_Ch2-Ch1.zen
122780	-1.311246e-04	1.005944e-03	1.041100e-05	20151202_SCC1gfpc_G2G1\MitoSys2\Calibration\mEGFPC1\0005_R1_P4_K1_Ch2-Ch1.zen
133020	-1.096892e-04	8.283150e-04	8.701500e-06	20151202_SCC1gfpc_G2G1\MitoSys2\Calibration\mEGFPC1\0005_R1_P4_K1_Ch2-Ch1.zen
143260	1.029091e-04	1.281025e-03	7.377600e-06	20151202_SCC1gfpc_G2G1\MitoSys2\Calibration\mEGFPC1\0005_R1_P4_K1_Ch2-Ch1.zen
153500	1.145647e-04	1.268367e-03	6.332700e-06	20151202_SCC1gfpc_G2G1\MitoSys2\Calibration\mEGFPC1\0005_R1_P4_K1_Ch2-Ch1.zen
163740	-5.082345e-04	9.579899e-04	5.494500e-06	20151202_SCC1gfpc_G2G1\MitoSys2\Calibration\mEGFPC1\0005_R1_P4_K1_Ch2-Ch1.zen
173980	-3.669507e-04	1.547473e-03	4.812500e-06	20151202_SCC1gfpc_G2G1\MitoSys2\Calibration\mEGFPC1\0005_R1_P4_K1_Ch2-Ch1.zen
184220	-4.840994e-04	1.095425e-03	4.250400e-06	20151202_SCC1gfpc_G2G1\MitoSys2\Calibration\mEGFPC1\0005_R1_P4_K1_Ch2-Ch1.zen
194460	-3.049467e-04	1.211054e-03	3.781800e-06	20151202_SCC1gfpc_G2G1\MitoSys2\Calibration\mEGFPC1\0005_R1_P4_K1_Ch2-Ch1.zen
204700	-1.360149e-04	9.991238e-04	3.387300e-06	20151202_SCC1gfpc_G2G1\MitoSys2\Calibration\mEGFPC1\0005_R1_P4_K1_Ch2-Ch1.zen
225180	1.156478e-04	8.057743e-04	2.764800e-06	20151202_SCC1gfpc_G2G1\MitoSys2\Calibration\mEGFPC1\0005_R1_P4_K1_Ch2-Ch1.zen
245660	-3.387804e-05	1.013112e-03	2.301300e-06	20151202_SCC1gfpc_G2G1\MitoSys2\Calibration\mEGFPC1\0005_R1_P4_K1_Ch2-Ch1.zen
266140	-2.045653e-04	9.511863e-04	1.946900e-06	20151202_SCC1gfpc_G2G1\MitoSys2\Calibration\mEGFPC1\0005_R1_P4_K1_Ch2-Ch1.zen
286620	-1.429253e-04	1.021081e-03	1.669800e-06	20151202_SCC1gfpc_G2G1\MitoSys2\Calibration\mEGFPC1\0005_R1_P4_K1_Ch2-Ch1.zen
307100	-7.115046e-05	8.517471e-04	1.449000e-06	20151202_SCC1gfpc_G2G1\MitoSys2\Calibration\mEGFPC1\0005_R1_P4_K1_Ch2-Ch1.zen
327580	-5.179456e-05	9.997716e-04	1.270100e-06	20151202_SCC1gfpc_G2G1\MitoSys2\Calibration\mEGFPC1\0005_R1_P4_K1_Ch2-Ch1.zen
348060	1.127273e-04	8.573818e-04	1.123200e-06	20151202_SCC1gfpc_G2G1\MitoSys2\Calibration\mEGFPC1\0005_R1_P4_K1_Ch2-Ch1.zen
368540	-3.941664e-04	1.163613e-03	1.000900e-06	20151202_SCC1gfpc_G2G1\MitoSys2\Calibration\mEGFPC1\0005_R1_P4_K1_Ch2-Ch1.zen
389020	-2.751613e-04	7.854006e-04	8.981000e-07	20151202_SCC1gfpc_G2G1\MitoSys2\Calibration\mEGFPC1\0005_R1_P4_K1_Ch2-Ch1.zen
409500	-3.308133e-04	7.319397e-04	8.107400e-07	20151202_SCC1gfpc_G2G1\MitoSys2\Calibration\mEGFPC1\0005_R1_P4_K1_Ch2-Ch1.zen
450460	-4.933711e-05	6.953859e-04	6.712000e-07	20151202_SCC1gfpc_G2G1\MitoSys2\Calibration\mEGFPC1\0005_R1_P4_K1_Ch2-Ch1.zen
491420	-3.303025e-05	6.636616e-04	5.656700e-07	20151202_SCC1gfpc_G2G1\MitoSys2\Calibration\mEGFPC1\0005_R1_P4_K1_Ch2-Ch1.zen
532380	-3.483970e-05	6.364958e-04	4.838200e-07	20151202_SCC1gfpc_G2G1\MitoSys2\Calibration\mEGFPC1\0005_R1_P4_K1_Ch2-Ch1.zen
573340	-1.433499e-05	7.796225e-04	4.190000e-07	20151202_SCC1gfpc_G2G1\MitoSys2\Calibration\mEGFPC1\0005_R1_P4_K1_Ch2-Ch1.zen
614300	-1.954747e-04	7.725849e-04	3.667400e-07	20151202_SCC1gfpc_G2G1\MitoSys2\Calibration\mEGFPC1\0005_R1_P4_K1_Ch2-Ch1.zen
655260	2.982025e-05	8.519795e-04	3.239600e-07	20151202_SCC1gfpc_G2G1\MitoSys2\Calibration\mEGFPC1\0005_R1_P4_K1_Ch2-Ch1.zen
696220	1.314995e-04	6.537923e-04	2.884700e-07	20151202_SCC1gfpc_G2G1\MitoSys2\Calibration\mEGFPC1\0005_R1_P4_K1_Ch2-Ch1.zen
737180	2.970721e-04	7.483993e-04	2.586800e-07	20151202_SCC1gfpc_G2G1\MitoSys2\Calibration\mEGFPC1\0005_R1_P4_K1_Ch2-Ch1.zen
778140	1.420233e-04	5.553277e-04	2.334100e-07	20151202_SCC1gfpc_G2G1\MitoSys2\Calibration\mEGFPC1\0005_R1_P4_K1_Ch2-Ch1.zen
819100	4.787023e-05	5.560823e-04	2.117900e-07	20151202_SCC1gfpc_G2G1\MitoSys2\Calibration\mEGFPC1\0005_R1_P4_K1_Ch2-Ch1.zen
901020	9.692994e-05	3.579857e-04	1.769100e-07	20151202_SCC1gfpc_G2G1\MitoSys2\Calibration\mEGFPC1\0005_R1_P4_K1_Ch2-Ch1.zen
982940	-1.610415e-04	3.836678e-04	1.502200e-07	20151202_SCC1gfpc_G2G1\MitoSys2\Calibration\mEGFPC1\0005_R1_P4_K1_Ch2-Ch1.zen
1064860	-1.410489e-04	5.027859e-04	1.293200e-07	20151202_SCC1gfpc_G2G1\MitoSys2\Calibration\mEGFPC1\0005_R1_P4_K1_Ch2-Ch1.zen
1146780	1.512163e-04	4.850350e-04	1.126100e-07	20151202_SCC1gfpc_G2G1\MitoSys2\Calibration\mEGFPC1\0005_R1_P4_K1_Ch2-Ch1.zen
1228700	-1.242937e-04	4.230859e-04	9.904200e-08	20151202_SCC1gfpc_G2G1\MitoSys2\Calibration\mEGFPC1\0005_R1_P4_K1_Ch2-Ch1.zen
1310620	-9.924397e-06	4.567642e-04	8.785800e-08	20151202_SCC1gfpc_G2G1\MitoSys2\Calibration\mEGFPC1\0005_R1_P4_K1_Ch2-Ch1.zen
1392540	3.012006e-05	4.653371e-04	7.852300e-08	20151202_SCC1gfpc_G2G1\MitoSys2\Calibration\mEGFPC1\0005_R1_P4_K1_Ch2-Ch1.zen
1474460	1.022438e-04	3.528153e-04	7.064600e-08	20151202_SCC1gfpc_G2G1\MitoSys2\Calibration\mEGFPC1\0005_R1_P4_K1_Ch2-Ch1.zen
1556380	-2.139439e-04	5.029346e-04	6.393500e-08	20151202_SCC1gfpc_G2G1\MitoSys2\Calibration\mEGFPC1\0005_R1_P4_K1_Ch2-Ch1.zen
10	6.513557e-03	1.825061e-03	6.166900e-03	20151202_SCC1gfpc_G2G1\MitoSys2\Calibration\mEGFPC1\0006_R1_P1_K1_Ch2-Ch1.zen
20	5.304547e-03	1.971784e-03	5.938600e-03	20151202_SCC1gfpc_G2G1\MitoSys2\Calibration\mEGFPC1\0006_R1_P1_K1_Ch2-Ch1.zen
30	5.730560e-03	2.230901e-03	5.725200e-03	20151202_SCC1gfpc_G2G1\MitoSys2\Calibration\mEGFPC1\0006_R1_P1_K1_Ch2-Ch1.zen
40	5.734828e-03	2.342083e-03	5.526500e-03	20151202_SCC1gfpc_G2G1\MitoSys2\Calibration\mEGFPC1\0006_R1_P1_K1_Ch2-Ch1.zen
50	5.227178e-03	1.942381e-03	5.341600e-03	20151202_SCC1gfpc_G2G1\MitoSys2\Calibration\mEGFPC1\0006_R1_P1_K1_Ch2-Ch1.zen
60	5.290317e-03	2.714734e-03	5.169500e-03	20151202_SCC1gfpc_G2G1\MitoSys2\Calibration\mEGFPC1\0006_R1_P1_K1_Ch2-Ch1.zen
70	5.178891e-03	1.624657e-03	5.009100e-03	20151202_SCC1gfpc_G2G1\MitoSys2\Calibration\mEGFPC1\0006_R1_P1_K1_Ch2-Ch1.zen
80	4.427519e-03	1.985604e-03	4.859400e-03	20151202_SCC1gfpc_G2G1\MitoSys2\Calibration\mEGFPC1\0006_R1_P1_K1_Ch2-Ch1.zen
90	4.500912e-03	2.194936e-03	4.719300e-03	20151202_SCC1gfpc_G2G1\MitoSys2\Calibration\mEGFPC1\0006_R1_P1_K1_Ch2-Ch1.zen
100	4.335214e-03	1.612320e-03	4.588200e-03	20151202_SCC1gfpc_G2G1\MitoSys2\Calibration\mEGFPC1\0006_R1_P1_K1_Ch2-Ch1.zen
120	4.543725e-03	1.992699e-03	4.349400e-03	20151202_SCC1gfpc_G2G1\MitoSys2\Calibration\mEGFPC1\0006_R1_P1_K1_Ch2-Ch1.zen
140	4.603230e-03	1.427289e-03	4.137700e-03	20151202_SCC1gfpc_G2G1\MitoSys2\Calibration\mEGFPC1\0006_R1_P1_K1_Ch2-Ch1.zen
160	4.346559e-03	1.293933e-03	3.948500e-03	20151202_SCC1gfpc_G2G1\MitoSys2\Calibration\mEGFPC1\0006_R1_P1_K1_Ch2-Ch1.zen
180	4.242884e-03	1.609167e-03	3.778400e-03	20151202_SCC1gfpc_G2G1\MitoSys2\Calibration\mEGFPC1\0006_R1_P1_K1_Ch2-Ch1.zen
200	3.576497e-03	1.722746e-03	3.624300e-03	20151202_SCC1gfpc_G2G1\MitoSys2\Calibration\mEGFPC1\0006_R1_P1_K1_Ch2-Ch1.zen
220	3.236520e-03	1.728217e-03	3.484100e-03	20151202_SCC1gfpc_G2G1\MitoSys2\Calibration\mEGFPC1\0006_R1_P1_K1_Ch2-Ch1.zen
240	2.906092e-03	1.782651e-03	3.355600e-03	20151202_SCC1gfpc_G2G1\MitoSys2\Calibration\mEGFPC1\0006_R1_P1_K1_Ch2-Ch1.zen
260	2.818228e-03	1.237847e-03	3.237300e-03	20151202_SCC1gfpc_G2G1\MitoSys2\Calibration\mEGFPC1\0006_R1_P1_K1_Ch2-Ch1.zen
280	3.636961e-03	1.987724e-03	3.128000e-03	20151202_SCC1gfpc_G2G1\MitoSys2\Calibration\mEGFPC1\0006_R1_P1_K1_Ch2-Ch1.zen
300	2.857653e-03	9.612468e-04	3.026400e-03	20151202_SCC1gfpc_G2G1\MitoSys2\Calibration\mEGFPC1\0006_R1_P1_K1_Ch2-Ch1.zen
340	3.215171e-03	1.393630e-03	2.843200e-03	20151202_SCC1gfpc_G2G1\MitoSys2\Calibration\mEGFPC1\0006_R1_P1_K1_Ch2-Ch1.zen
380	2.948376e-03	1.280447e-03	2.681900e-03	20151202_SCC1gfpc_G2G1\MitoSys2\Calibration\mEGFPC1\0006_R1_P1_K1_Ch2-Ch1.zen
420	2.470024e-03	1.183528e-03	2.538400e-03	20151202_SCC1gfpc_G2G1\MitoSys2\Calibration\mEGFPC1\0006_R1_P1_K1_Ch2-Ch1.zen
460	2.102522e-03	9.992348e-04	2.409600e-03	20151202_SCC1gfpc_G2G1\MitoSys2\Calibration\mEGFPC1\0006_R1_P1_K1_Ch2-Ch1.zen
500	2.353700e-03	1.058081e-03	2.293200e-03	20151202_SCC1gfpc_G2G1\MitoSys2\Calibration\mEGFPC1\0006_R1_P1_K1_Ch2-Ch1.zen
540	2.115430e-03	1.292773e-03	2.187400e-03	20151202_SCC1gfpc_G2G1\MitoSys2\Calibration\mEGFPC1\0006_R1_P1_K1_Ch2-Ch1.zen
580	2.087200e-03	9.324622e-04	2.090600e-03	20151202_SCC1gfpc_G2G1\MitoSys2\Calibration\mEGFPC1\0006_R1_P1_K1_Ch2-Ch1.zen
620	2.365669e-03	1.188282e-03	2.001800e-03	20151202_SCC1gfpc_G2G1\MitoSys2\Calibration\mEGFPC1\0006_R1_P1_K1_Ch2-Ch1.zen
660	1.695087e-03	8.288665e-04	1.920000e-03	20151202_SCC1gfpc_G2G1\MitoSys2\Calibration\mEGFPC1\0006_R1_P1_K1_Ch2-Ch1.zen
700	1.565170e-03	7.431499e-04	1.844400e-03	20151202_SCC1gfpc_G2G1\MitoSys2\Calibration\mEGFPC1\0006_R1_P1_K1_Ch2-Ch1.zen
780	1.982126e-03	9.285073e-04	1.708900e-03	20151202_SCC1gfpc_G2G1\MitoSys2\Calibration\mEGFPC1\0006_R1_P1_K1_Ch2-Ch1.zen
860	1.311139e-03	9.655552e-04	1.591200e-03	20151202_SCC1gfpc_G2G1\MitoSys2\Calibration\mEGFPC1\0006_R1_P1_K1_Ch2-Ch1.zen
940	1.475628e-03	8.585397e-04	1.488000e-03	20151202_SCC1gfpc_G2G1\MitoSys2\Calibration\mEGFPC1\0006_R1_P1_K1_Ch2-Ch1.zen
1020	1.633862e-03	6.791356e-04	1.396800e-03	20151202_SCC1gfpc_G2G1\MitoSys2\Calibration\mEGFPC1\0006_R1_P1_K1_Ch2-Ch1.zen
1100	9.234031e-04	6.085824e-04	1.315700e-03	20151202_SCC1gfpc_G2G1\MitoSys2\Calibration\mEGFPC1\0006_R1_P1_K1_Ch2-Ch1.zen
1180	1.248728e-03	8.571337e-04	1.243000e-03	20151202_SCC1gfpc_G2G1\MitoSys2\Calibration\mEGFPC1\0006_R1_P1_K1_Ch2-Ch1.zen
1260	1.204924e-03	7.070465e-04	1.177600e-03	20151202_SCC1gfpc_G2G1\MitoSys2\Calibration\mEGFPC1\0006_R1_P1_K1_Ch2-Ch1.zen
1340	1.186898e-03	8.224975e-04	1.118400e-03	20151202_SCC1gfpc_G2G1\MitoSys2\Calibration\mEGFPC1\0006_R1_P1_K1_Ch2-Ch1.zen
1420	1.076163e-03	9.374751e-04	1.064600e-03	20151202_SCC1gfpc_G2G1\MitoSys2\Calibration\mEGFPC1\0006_R1_P1_K1_Ch2-Ch1.zen
1500	8.005637e-04	4.803457e-04	1.015500e-03	20151202_SCC1gfpc_G2G1\MitoSys2\Calibration\mEGFPC1\0006_R1_P1_K1_Ch2-Ch1.zen
1660	9.455634e-04	5.718621e-04	9.291800e-04	20151202_SCC1gfpc_G2G1\MitoSys2\Calibration\mEGFPC1\0006_R1_P1_K1_Ch2-Ch1.zen
1820	9.137449e-04	6.186941e-04	8.557700e-04	20151202_SCC1gfpc_G2G1\MitoSys2\Calibration\mEGFPC1\0006_R1_P1_K1_Ch2-Ch1.zen
1980	8.925899e-04	6.335553e-04	7.926200e-04	20151202_SCC1gfpc_G2G1\MitoSys2\Calibration\mEGFPC1\0006_R1_P1_K1_Ch2-Ch1.zen
2140	7.220171e-04	7.208506e-04	7.377400e-04	20151202_SCC1gfpc_G2G1\MitoSys2\Calibration\mEGFPC1\0006_R1_P1_K1_Ch2-Ch1.zen
2300	6.586517e-04	5.506011e-04	6.896300e-04	20151202_SCC1gfpc_G2G1\MitoSys2\Calibration\mEGFPC1\0006_R1_P1_K1_Ch2-Ch1.zen
2460	6.929229e-04	7.605213e-04	6.471300e-04	20151202_SCC1gfpc_G2G1\MitoSys2\Calibration\mEGFPC1\0006_R1_P1_K1_Ch2-Ch1.zen
2620	7.004102e-04	6.604125e-04	6.093200e-04	20151202_SCC1gfpc_G2G1\MitoSys2\Calibration\mEGFPC1\0006_R1_P1_K1_Ch2-Ch1.zen
2780	5.372016e-04	5.908525e-04	5.754900e-04	20151202_SCC1gfpc_G2G1\MitoSys2\Calibration\mEGFPC1\0006_R1_P1_K1_Ch2-Ch1.zen
2940	6.518111e-04	4.710464e-04	5.450300e-04	20151202_SCC1gfpc_G2G1\MitoSys2\Calibration\mEGFPC1\0006_R1_P1_K1_Ch2-Ch1.zen
3100	6.840773e-04	4.664847e-04	5.174800e-04	20151202_SCC1gfpc_G2G1\MitoSys2\Calibration\mEGFPC1\0006_R1_P1_K1_Ch2-Ch1.zen
3420	4.570720e-04	4.240314e-04	4.696100e-04	20151202_SCC1gfpc_G2G1\MitoSys2\Calibration\mEGFPC1\0006_R1_P1_K1_Ch2-Ch1.zen
3740	3.637390e-04	5.138124e-04	4.294700e-04	20151202_SCC1gfpc_G2G1\MitoSys2\Calibration\mEGFPC1\0006_R1_P1_K1_Ch2-Ch1.zen
4060	4.919307e-04	4.389447e-04	3.953400e-04	20151202_SCC1gfpc_G2G1\MitoSys2\Calibration\mEGFPC1\0006_R1_P1_K1_Ch2-Ch1.zen
4380	5.274078e-04	4.151088e-04	3.659900e-04	20151202_SCC1gfpc_G2G1\MitoSys2\Calibration\mEGFPC1\0006_R1_P1_K1_Ch2-Ch1.zen
4700	3.071670e-04	4.385636e-04	3.405000e-04	20151202_SCC1gfpc_G2G1\MitoSys2\Calibration\mEGFPC1\0006_R1_P1_K1_Ch2-Ch1.zen
5020	2.648466e-04	4.897530e-04	3.181600e-04	20151202_SCC1gfpc_G2G1\MitoSys2\Calibration\mEGFPC1\0006_R1_P1_K1_Ch2-Ch1.zen
5340	1.607976e-04	4.755950e-04	2.984300e-04	20151202_SCC1gfpc_G2G1\MitoSys2\Calibration\mEGFPC1\0006_R1_P1_K1_Ch2-Ch1.zen
5660	4.676841e-04	5.588252e-04	2.808900e-04	20151202_SCC1gfpc_G2G1\MitoSys2\Calibration\mEGFPC1\0006_R1_P1_K1_Ch2-Ch1.zen
5980	7.141025e-06	5.097741e-04	2.651900e-04	20151202_SCC1gfpc_G2G1\MitoSys2\Calibration\mEGFPC1\0006_R1_P1_K1_Ch2-Ch1.zen
6300	2.617594e-04	4.242660e-04	2.510700e-04	20151202_SCC1gfpc_G2G1\MitoSys2\Calibration\mEGFPC1\0006_R1_P1_K1_Ch2-Ch1.zen
6940	2.679851e-04	3.592279e-04	2.267000e-04	20151202_SCC1gfpc_G2G1\MitoSys2\Calibration\mEGFPC1\0006_R1_P1_K1_Ch2-Ch1.zen
7580	2.182407e-04	3.068924e-04	2.064300e-04	20151202_SCC1gfpc_G2G1\MitoSys2\Calibration\mEGFPC1\0006_R1_P1_K1_Ch2-Ch1.zen
8220	1.046449e-04	2.698140e-04	1.893200e-04	20151202_SCC1gfpc_G2G1\MitoSys2\Calibration\mEGFPC1\0006_R1_P1_K1_Ch2-Ch1.zen
8860	1.907632e-04	3.097728e-04	1.747000e-04	20151202_SCC1gfpc_G2G1\MitoSys2\Calibration\mEGFPC1\0006_R1_P1_K1_Ch2-Ch1.zen
9500	2.890076e-04	4.048595e-04	1.620600e-04	20151202_SCC1gfpc_G2G1\MitoSys2\Calibration\mEGFPC1\0006_R1_P1_K1_Ch2-Ch1.zen
10140	2.127140e-04	3.126746e-04	1.510300e-04	20151202_SCC1gfpc_G2G1\MitoSys2\Calibration\mEGFPC1\0006_R1_P1_K1_Ch2-Ch1.zen
10780	2.676262e-04	3.970554e-04	1.413400e-04	20151202_SCC1gfpc_G2G1\MitoSys2\Calibration\mEGFPC1\0006_R1_P1_K1_Ch2-Ch1.zen
11420	7.230365e-05	4.059202e-04	1.327400e-04	20151202_SCC1gfpc_G2G1\MitoSys2\Calibration\mEGFPC1\0006_R1_P1_K1_Ch2-Ch1.zen
12060	1.853118e-04	3.445779e-04	1.250800e-04	20151202_SCC1gfpc_G2G1\MitoSys2\Calibration\mEGFPC1\0006_R1_P1_K1_Ch2-Ch1.zen
12700	9.221443e-05	2.883944e-04	1.182000e-04	20151202_SCC1gfpc_G2G1\MitoSys2\Calibration\mEGFPC1\0006_R1_P1_K1_Ch2-Ch1.zen
13980	-1.610485e-04	3.614019e-04	1.063700e-04	20151202_SCC1gfpc_G2G1\MitoSys2\Calibration\mEGFPC1\0006_R1_P1_K1_Ch2-Ch1.zen
15260	7.760104e-05	2.493042e-04	9.657400e-05	20151202_SCC1gfpc_G2G1\MitoSys2\Calibration\mEGFPC1\0006_R1_P1_K1_Ch2-Ch1.zen
16540	5.232908e-05	2.499526e-04	8.832600e-05	20151202_SCC1gfpc_G2G1\MitoSys2\Calibration\mEGFPC1\0006_R1_P1_K1_Ch2-Ch1.zen
17820	-3.158989e-05	2.575782e-04	8.129400e-05	20151202_SCC1gfpc_G2G1\MitoSys2\Calibration\mEGFPC1\0006_R1_P1_K1_Ch2-Ch1.zen
19100	1.477050e-04	2.439633e-04	7.522800e-05	20151202_SCC1gfpc_G2G1\MitoSys2\Calibration\mEGFPC1\0006_R1_P1_K1_Ch2-Ch1.zen
20380	1.466139e-04	2.340789e-04	6.994600e-05	20151202_SCC1gfpc_G2G1\MitoSys2\Calibration\mEGFPC1\0006_R1_P1_K1_Ch2-Ch1.zen
21660	7.722284e-05	2.038960e-04	6.530600e-05	20151202_SCC1gfpc_G2G1\MitoSys2\Calibration\mEGFPC1\0006_R1_P1_K1_Ch2-Ch1.zen
22940	4.552333e-05	3.174317e-04	6.119900e-05	20151202_SCC1gfpc_G2G1\MitoSys2\Calibration\mEGFPC1\0006_R1_P1_K1_Ch2-Ch1.zen
24220	-3.797255e-05	2.277878e-04	5.753900e-05	20151202_SCC1gfpc_G2G1\MitoSys2\Calibration\mEGFPC1\0006_R1_P1_K1_Ch2-Ch1.zen
25500	-6.693183e-05	2.695424e-04	5.425800e-05	20151202_SCC1gfpc_G2G1\MitoSys2\Calibration\mEGFPC1\0006_R1_P1_K1_Ch2-Ch1.zen
28060	8.455858e-05	2.205066e-04	4.862300e-05	20151202_SCC1gfpc_G2G1\MitoSys2\Calibration\mEGFPC1\0006_R1_P1_K1_Ch2-Ch1.zen
30620	2.435548e-05	1.884740e-04	4.396200e-05	20151202_SCC1gfpc_G2G1\MitoSys2\Calibration\mEGFPC1\0006_R1_P1_K1_Ch2-Ch1.zen
33180	5.788932e-05	1.933769e-04	4.004500e-05	20151202_SCC1gfpc_G2G1\MitoSys2\Calibration\mEGFPC1\0006_R1_P1_K1_Ch2-Ch1.zen
35740	4.143408e-05	2.283566e-04	3.671000e-05	20151202_SCC1gfpc_G2G1\MitoSys2\Calibration\mEGFPC1\0006_R1_P1_K1_Ch2-Ch1.zen
38300	5.572347e-05	2.711760e-04	3.383900e-05	20151202_SCC1gfpc_G2G1\MitoSys2\Calibration\mEGFPC1\0006_R1_P1_K1_Ch2-Ch1.zen
40860	3.867107e-05	2.436281e-04	3.134400e-05	20151202_SCC1gfpc_G2G1\MitoSys2\Calibration\mEGFPC1\0006_R1_P1_K1_Ch2-Ch1.zen
43420	2.509948e-05	2.214563e-04	2.915600e-05	20151202_SCC1gfpc_G2G1\MitoSys2\Calibration\mEGFPC1\0006_R1_P1_K1_Ch2-Ch1.zen
45980	3.073219e-06	3.206210e-04	2.722300e-05	20151202_SCC1gfpc_G2G1\MitoSys2\Calibration\mEGFPC1\0006_R1_P1_K1_Ch2-Ch1.zen
48540	2.545142e-05	2.381261e-04	2.550400e-05	20151202_SCC1gfpc_G2G1\MitoSys2\Calibration\mEGFPC1\0006_R1_P1_K1_Ch2-Ch1.zen
51100	8.592044e-05	2.264343e-04	2.396700e-05	20151202_SCC1gfpc_G2G1\MitoSys2\Calibration\mEGFPC1\0006_R1_P1_K1_Ch2-Ch1.zen
56220	2.816933e-05	1.620102e-04	2.133600e-05	20151202_SCC1gfpc_G2G1\MitoSys2\Calibration\mEGFPC1\0006_R1_P1_K1_Ch2-Ch1.zen
61340	-4.003471e-06	2.295779e-04	1.917000e-05	20151202_SCC1gfpc_G2G1\MitoSys2\Calibration\mEGFPC1\0006_R1_P1_K1_Ch2-Ch1.zen
66460	1.292281e-05	2.184510e-04	1.735800e-05	20151202_SCC1gfpc_G2G1\MitoSys2\Calibration\mEGFPC1\0006_R1_P1_K1_Ch2-Ch1.zen
71580	-5.709823e-05	1.901592e-04	1.582300e-05	20151202_SCC1gfpc_G2G1\MitoSys2\Calibration\mEGFPC1\0006_R1_P1_K1_Ch2-Ch1.zen
76700	-4.115338e-05	1.916049e-04	1.450800e-05	20151202_SCC1gfpc_G2G1\MitoSys2\Calibration\mEGFPC1\0006_R1_P1_K1_Ch2-Ch1.zen
81820	-6.469817e-05	1.728300e-04	1.337100e-05	20151202_SCC1gfpc_G2G1\MitoSys2\Calibration\mEGFPC1\0006_R1_P1_K1_Ch2-Ch1.zen
86940	-2.367082e-05	2.269814e-04	1.237800e-05	20151202_SCC1gfpc_G2G1\MitoSys2\Calibration\mEGFPC1\0006_R1_P1_K1_Ch2-Ch1.zen
92060	-4.925243e-05	2.583557e-04	1.150500e-05	20151202_SCC1gfpc_G2G1\MitoSys2\Calibration\mEGFPC1\0006_R1_P1_K1_Ch2-Ch1.zen
97180	-4.283508e-05	1.862025e-04	1.073200e-05	20151202_SCC1gfpc_G2G1\MitoSys2\Calibration\mEGFPC1\0006_R1_P1_K1_Ch2-Ch1.zen
102300	1.100889e-05	1.738697e-04	1.004300e-05	20151202_SCC1gfpc_G2G1\MitoSys2\Calibration\mEGFPC1\0006_R1_P1_K1_Ch2-Ch1.zen
112540	1.791367e-05	1.905583e-04	8.871300e-06	20151202_SCC1gfpc_G2G1\MitoSys2\Calibration\mEGFPC1\0006_R1_P1_K1_Ch2-Ch1.zen
122780	-2.052441e-06	1.576614e-04	7.913900e-06	20151202_SCC1gfpc_G2G1\MitoSys2\Calibration\mEGFPC1\0006_R1_P1_K1_Ch2-Ch1.zen
133020	-2.195095e-06	1.314545e-04	7.118800e-06	20151202_SCC1gfpc_G2G1\MitoSys2\Calibration\mEGFPC1\0006_R1_P1_K1_Ch2-Ch1.zen
143260	1.223960e-05	1.988273e-04	6.449600e-06	20151202_SCC1gfpc_G2G1\MitoSys2\Calibration\mEGFPC1\0006_R1_P1_K1_Ch2-Ch1.zen
153500	1.662117e-05	1.437004e-04	5.879700e-06	20151202_SCC1gfpc_G2G1\MitoSys2\Calibration\mEGFPC1\0006_R1_P1_K1_Ch2-Ch1.zen
163740	-2.010240e-05	1.499934e-04	5.389300e-06	20151202_SCC1gfpc_G2G1\MitoSys2\Calibration\mEGFPC1\0006_R1_P1_K1_Ch2-Ch1.zen
173980	4.379508e-05	1.904345e-04	4.963600e-06	20151202_SCC1gfpc_G2G1\MitoSys2\Calibration\mEGFPC1\0006_R1_P1_K1_Ch2-Ch1.zen
184220	-6.603201e-05	1.612219e-04	4.591200e-06	20151202_SCC1gfpc_G2G1\MitoSys2\Calibration\mEGFPC1\0006_R1_P1_K1_Ch2-Ch1.zen
194460	-3.199665e-05	1.727207e-04	4.262900e-06	20151202_SCC1gfpc_G2G1\MitoSys2\Calibration\mEGFPC1\0006_R1_P1_K1_Ch2-Ch1.zen
204700	-3.955071e-05	1.127932e-04	3.971900e-06	20151202_SCC1gfpc_G2G1\MitoSys2\Calibration\mEGFPC1\0006_R1_P1_K1_Ch2-Ch1.zen
225180	-3.522394e-05	1.084517e-04	3.479600e-06	20151202_SCC1gfpc_G2G1\MitoSys2\Calibration\mEGFPC1\0006_R1_P1_K1_Ch2-Ch1.zen
245660	-9.774610e-06	8.840921e-05	3.080400e-06	20151202_SCC1gfpc_G2G1\MitoSys2\Calibration\mEGFPC1\0006_R1_P1_K1_Ch2-Ch1.zen
266140	-2.838987e-05	1.210243e-04	2.751300e-06	20151202_SCC1gfpc_G2G1\MitoSys2\Calibration\mEGFPC1\0006_R1_P1_K1_Ch2-Ch1.zen
286620	-1.827285e-05	1.003695e-04	2.476000e-06	20151202_SCC1gfpc_G2G1\MitoSys2\Calibration\mEGFPC1\0006_R1_P1_K1_Ch2-Ch1.zen
307100	1.808040e-05	1.357954e-04	2.243100e-06	20151202_SCC1gfpc_G2G1\MitoSys2\Calibration\mEGFPC1\0006_R1_P1_K1_Ch2-Ch1.zen
327580	5.551487e-05	1.130706e-04	2.043800e-06	20151202_SCC1gfpc_G2G1\MitoSys2\Calibration\mEGFPC1\0006_R1_P1_K1_Ch2-Ch1.zen
348060	3.289689e-06	1.455133e-04	1.871800e-06	20151202_SCC1gfpc_G2G1\MitoSys2\Calibration\mEGFPC1\0006_R1_P1_K1_Ch2-Ch1.zen
368540	1.503862e-05	1.163771e-04	1.722000e-06	20151202_SCC1gfpc_G2G1\MitoSys2\Calibration\mEGFPC1\0006_R1_P1_K1_Ch2-Ch1.zen
389020	-3.231368e-06	1.089221e-04	1.590800e-06	20151202_SCC1gfpc_G2G1\MitoSys2\Calibration\mEGFPC1\0006_R1_P1_K1_Ch2-Ch1.zen
409500	-4.847494e-06	1.138154e-04	1.474900e-06	20151202_SCC1gfpc_G2G1\MitoSys2\Calibration\mEGFPC1\0006_R1_P1_K1_Ch2-Ch1.zen
450460	-3.993722e-05	1.054601e-04	1.280300e-06	20151202_SCC1gfpc_G2G1\MitoSys2\Calibration\mEGFPC1\0006_R1_P1_K1_Ch2-Ch1.zen
491420	-2.600846e-05	7.731427e-05	1.123900e-06	20151202_SCC1gfpc_G2G1\MitoSys2\Calibration\mEGFPC1\0006_R1_P1_K1_Ch2-Ch1.zen
532380	-5.045292e-05	8.179571e-05	9.960400e-07	20151202_SCC1gfpc_G2G1\MitoSys2\Calibration\mEGFPC1\0006_R1_P1_K1_Ch2-Ch1.zen
573340	-3.045907e-06	1.064848e-04	8.899300e-07	20151202_SCC1gfpc_G2G1\MitoSys2\Calibration\mEGFPC1\0006_R1_P1_K1_Ch2-Ch1.zen
614300	-2.324805e-06	7.868070e-05	8.007900e-07	20151202_SCC1gfpc_G2G1\MitoSys2\Calibration\mEGFPC1\0006_R1_P1_K1_Ch2-Ch1.zen
655260	1.239995e-05	8.295687e-05	7.250800e-07	20151202_SCC1gfpc_G2G1\MitoSys2\Calibration\mEGFPC1\0006_R1_P1_K1_Ch2-Ch1.zen
696220	-3.639070e-05	1.040107e-04	6.601600e-07	20151202_SCC1gfpc_G2G1\MitoSys2\Calibration\mEGFPC1\0006_R1_P1_K1_Ch2-Ch1.zen
737180	-1.550806e-05	8.709193e-05	6.040200e-07	20151202_SCC1gfpc_G2G1\MitoSys2\Calibration\mEGFPC1\0006_R1_P1_K1_Ch2-Ch1.zen
778140	3.346634e-05	1.007259e-04	5.551000e-07	20151202_SCC1gfpc_G2G1\MitoSys2\Calibration\mEGFPC1\0006_R1_P1_K1_Ch2-Ch1.zen
819100	3.870586e-06	5.835626e-05	5.121800e-07	20151202_SCC1gfpc_G2G1\MitoSys2\Calibration\mEGFPC1\0006_R1_P1_K1_Ch2-Ch1.zen
901020	-1.588991e-05	5.415273e-05	4.406800e-07	20151202_SCC1gfpc_G2G1\MitoSys2\Calibration\mEGFPC1\0006_R1_P1_K1_Ch2-Ch1.zen
982940	1.819907e-05	6.943352e-05	3.838000e-07	20151202_SCC1gfpc_G2G1\MitoSys2\Calibration\mEGFPC1\0006_R1_P1_K1_Ch2-Ch1.zen
1064860	1.096484e-05	5.045646e-05	3.377300e-07	20151202_SCC1gfpc_G2G1\MitoSys2\Calibration\mEGFPC1\0006_R1_P1_K1_Ch2-Ch1.zen
1146780	-2.424526e-05	6.382840e-05	2.998300e-07	20151202_SCC1gfpc_G2G1\MitoSys2\Calibration\mEGFPC1\0006_R1_P1_K1_Ch2-Ch1.zen
1228700	8.316293e-06	6.276132e-05	2.682500e-07	20151202_SCC1gfpc_G2G1\MitoSys2\Calibration\mEGFPC1\0006_R1_P1_K1_Ch2-Ch1.zen
1310620	2.988982e-05	7.423255e-05	2.416200e-07	20151202_SCC1gfpc_G2G1\MitoSys2\Calibration\mEGFPC1\0006_R1_P1_K1_Ch2-Ch1.zen
1392540	1.480013e-05	7.563556e-05	2.189500e-07	20151202_SCC1gfpc_G2G1\MitoSys2\Calibration\mEGFPC1\0006_R1_P1_K1_Ch2-Ch1.zen
1474460	6.248796e-06	8.058546e-05	1.994600e-07	20151202_SCC1gfpc_G2G1\MitoSys2\Calibration\mEGFPC1\0006_R1_P1_K1_Ch2-Ch1.zen
1556380	-1.697101e-05	5.903575e-05	1.825800e-07	20151202_SCC1gfpc_G2G1\MitoSys2\Calibration\mEGFPC1\0006_R1_P1_K1_Ch2-Ch1.zen
10	6.578781e-03	2.231606e-03	6.302900e-03	20151202_SCC1gfpc_G2G1\MitoSys2\Calibration\mEGFPC1\0006_R1_P2_K1_Ch2-Ch1.zen
20	5.990092e-03	2.040062e-03	6.060600e-03	20151202_SCC1gfpc_G2G1\MitoSys2\Calibration\mEGFPC1\0006_R1_P2_K1_Ch2-Ch1.zen
30	6.152821e-03	2.668203e-03	5.833200e-03	20151202_SCC1gfpc_G2G1\MitoSys2\Calibration\mEGFPC1\0006_R1_P2_K1_Ch2-Ch1.zen
40	5.500362e-03	2.385237e-03	5.621000e-03	20151202_SCC1gfpc_G2G1\MitoSys2\Calibration\mEGFPC1\0006_R1_P2_K1_Ch2-Ch1.zen
50	5.111886e-03	2.485436e-03	5.423300e-03	20151202_SCC1gfpc_G2G1\MitoSys2\Calibration\mEGFPC1\0006_R1_P2_K1_Ch2-Ch1.zen
60	4.893015e-03	1.949004e-03	5.239100e-03	20151202_SCC1gfpc_G2G1\MitoSys2\Calibration\mEGFPC1\0006_R1_P2_K1_Ch2-Ch1.zen
70	5.206708e-03	2.468397e-03	5.067300e-03	20151202_SCC1gfpc_G2G1\MitoSys2\Calibration\mEGFPC1\0006_R1_P2_K1_Ch2-Ch1.zen
80	4.599916e-03	2.044485e-03	4.906900e-03	20151202_SCC1gfpc_G2G1\MitoSys2\Calibration\mEGFPC1\0006_R1_P2_K1_Ch2-Ch1.zen
90	5.017676e-03	2.289479e-03	4.757000e-03	20151202_SCC1gfpc_G2G1\MitoSys2\Calibration\mEGFPC1\0006_R1_P2_K1_Ch2-Ch1.zen
100	4.610896e-03	1.862049e-03	4.616500e-03	20151202_SCC1gfpc_G2G1\MitoSys2\Calibration\mEGFPC1\0006_R1_P2_K1_Ch2-Ch1.zen
120	4.321800e-03	1.804093e-03	4.361100e-03	20151202_SCC1gfpc_G2G1\MitoSys2\Calibration\mEGFPC1\0006_R1_P2_K1_Ch2-Ch1.zen
140	3.317417e-03	1.719411e-03	4.134800e-03	20151202_SCC1gfpc_G2G1\MitoSys2\Calibration\mEGFPC1\0006_R1_P2_K1_Ch2-Ch1.zen
160	4.115797e-03	1.231377e-03	3.932900e-03	20151202_SCC1gfpc_G2G1\MitoSys2\Calibration\mEGFPC1\0006_R1_P2_K1_Ch2-Ch1.zen
180	4.331082e-03	1.366135e-03	3.751600e-03	20151202_SCC1gfpc_G2G1\MitoSys2\Calibration\mEGFPC1\0006_R1_P2_K1_Ch2-Ch1.zen
200	3.838639e-03	1.633447e-03	3.587800e-03	20151202_SCC1gfpc_G2G1\MitoSys2\Calibration\mEGFPC1\0006_R1_P2_K1_Ch2-Ch1.zen
220	4.006386e-03	1.624393e-03	3.438900e-03	20151202_SCC1gfpc_G2G1\MitoSys2\Calibration\mEGFPC1\0006_R1_P2_K1_Ch2-Ch1.zen
240	2.970380e-03	1.754992e-03	3.302800e-03	20151202_SCC1gfpc_G2G1\MitoSys2\Calibration\mEGFPC1\0006_R1_P2_K1_Ch2-Ch1.zen
260	3.102682e-03	1.209815e-03	3.177800e-03	20151202_SCC1gfpc_G2G1\MitoSys2\Calibration\mEGFPC1\0006_R1_P2_K1_Ch2-Ch1.zen
280	2.896268e-03	1.459582e-03	3.062400e-03	20151202_SCC1gfpc_G2G1\MitoSys2\Calibration\mEGFPC1\0006_R1_P2_K1_Ch2-Ch1.zen
300	2.728998e-03	1.490580e-03	2.955500e-03	20151202_SCC1gfpc_G2G1\MitoSys2\Calibration\mEGFPC1\0006_R1_P2_K1_Ch2-Ch1.zen
340	2.922618e-03	1.080584e-03	2.763300e-03	20151202_SCC1gfpc_G2G1\MitoSys2\Calibration\mEGFPC1\0006_R1_P2_K1_Ch2-Ch1.zen
380	2.722080e-03	8.502834e-04	2.594800e-03	20151202_SCC1gfpc_G2G1\MitoSys2\Calibration\mEGFPC1\0006_R1_P2_K1_Ch2-Ch1.zen
420	2.643321e-03	9.159938e-04	2.445600e-03	20151202_SCC1gfpc_G2G1\MitoSys2\Calibration\mEGFPC1\0006_R1_P2_K1_Ch2-Ch1.zen
460	2.353413e-03	1.187379e-03	2.312300e-03	20151202_SCC1gfpc_G2G1\MitoSys2\Calibration\mEGFPC1\0006_R1_P2_K1_Ch2-Ch1.zen
500	2.279434e-03	1.008425e-03	2.192300e-03	20151202_SCC1gfpc_G2G1\MitoSys2\Calibration\mEGFPC1\0006_R1_P2_K1_Ch2-Ch1.zen
540	2.019840e-03	1.182619e-03	2.083600e-03	20151202_SCC1gfpc_G2G1\MitoSys2\Calibration\mEGFPC1\0006_R1_P2_K1_Ch2-Ch1.zen
580	1.663072e-03	1.332241e-03	1.984700e-03	20151202_SCC1gfpc_G2G1\MitoSys2\Calibration\mEGFPC1\0006_R1_P2_K1_Ch2-Ch1.zen
620	2.003016e-03	9.854753e-04	1.894200e-03	20151202_SCC1gfpc_G2G1\MitoSys2\Calibration\mEGFPC1\0006_R1_P2_K1_Ch2-Ch1.zen
660	2.151447e-03	1.034023e-03	1.811100e-03	20151202_SCC1gfpc_G2G1\MitoSys2\Calibration\mEGFPC1\0006_R1_P2_K1_Ch2-Ch1.zen
700	1.757674e-03	9.459272e-04	1.734500e-03	20151202_SCC1gfpc_G2G1\MitoSys2\Calibration\mEGFPC1\0006_R1_P2_K1_Ch2-Ch1.zen
780	1.603333e-03	7.431097e-04	1.598100e-03	20151202_SCC1gfpc_G2G1\MitoSys2\Calibration\mEGFPC1\0006_R1_P2_K1_Ch2-Ch1.zen
860	1.429323e-03	1.124728e-03	1.480100e-03	20151202_SCC1gfpc_G2G1\MitoSys2\Calibration\mEGFPC1\0006_R1_P2_K1_Ch2-Ch1.zen
940	1.378709e-03	7.783529e-04	1.377200e-03	20151202_SCC1gfpc_G2G1\MitoSys2\Calibration\mEGFPC1\0006_R1_P2_K1_Ch2-Ch1.zen
1020	1.351446e-03	6.464970e-04	1.286700e-03	20151202_SCC1gfpc_G2G1\MitoSys2\Calibration\mEGFPC1\0006_R1_P2_K1_Ch2-Ch1.zen
1100	1.064267e-03	7.158948e-04	1.206500e-03	20151202_SCC1gfpc_G2G1\MitoSys2\Calibration\mEGFPC1\0006_R1_P2_K1_Ch2-Ch1.zen
1180	9.077401e-04	7.604010e-04	1.135000e-03	20151202_SCC1gfpc_G2G1\MitoSys2\Calibration\mEGFPC1\0006_R1_P2_K1_Ch2-Ch1.zen
1260	1.028836e-03	9.014086e-04	1.070900e-03	20151202_SCC1gfpc_G2G1\MitoSys2\Calibration\mEGFPC1\0006_R1_P2_K1_Ch2-Ch1.zen
1340	1.014367e-03	5.538797e-04	1.013000e-03	20151202_SCC1gfpc_G2G1\MitoSys2\Calibration\mEGFPC1\0006_R1_P2_K1_Ch2-Ch1.zen
1420	7.401581e-04	9.691228e-04	9.606200e-04	20151202_SCC1gfpc_G2G1\MitoSys2\Calibration\mEGFPC1\0006_R1_P2_K1_Ch2-Ch1.zen
1500	1.014750e-03	7.296040e-04	9.129300e-04	20151202_SCC1gfpc_G2G1\MitoSys2\Calibration\mEGFPC1\0006_R1_P2_K1_Ch2-Ch1.zen
1660	8.025705e-04	7.986798e-04	8.294200e-04	20151202_SCC1gfpc_G2G1\MitoSys2\Calibration\mEGFPC1\0006_R1_P2_K1_Ch2-Ch1.zen
1820	5.742029e-04	4.711118e-04	7.587500e-04	20151202_SCC1gfpc_G2G1\MitoSys2\Calibration\mEGFPC1\0006_R1_P2_K1_Ch2-Ch1.zen
1980	8.221110e-04	6.252720e-04	6.982300e-04	20151202_SCC1gfpc_G2G1\MitoSys2\Calibration\mEGFPC1\0006_R1_P2_K1_Ch2-Ch1.zen
2140	4.748887e-04	6.164333e-04	6.458500e-04	20151202_SCC1gfpc_G2G1\MitoSys2\Calibration\mEGFPC1\0006_R1_P2_K1_Ch2-Ch1.zen
2300	7.712175e-04	7.681028e-04	6.001200e-04	20151202_SCC1gfpc_G2G1\MitoSys2\Calibration\mEGFPC1\0006_R1_P2_K1_Ch2-Ch1.zen
2460	6.043888e-04	5.967421e-04	5.598500e-04	20151202_SCC1gfpc_G2G1\MitoSys2\Calibration\mEGFPC1\0006_R1_P2_K1_Ch2-Ch1.zen
2620	4.869154e-04	6.851197e-04	5.241500e-04	20151202_SCC1gfpc_G2G1\MitoSys2\Calibration\mEGFPC1\0006_R1_P2_K1_Ch2-Ch1.zen
2780	1.770376e-04	5.139256e-04	4.923100e-04	20151202_SCC1gfpc_G2G1\MitoSys2\Calibration\mEGFPC1\0006_R1_P2_K1_Ch2-Ch1.zen
2940	5.658827e-04	8.022499e-04	4.637300e-04	20151202_SCC1gfpc_G2G1\MitoSys2\Calibration\mEGFPC1\0006_R1_P2_K1_Ch2-Ch1.zen
3100	3.623089e-04	5.066265e-04	4.379500e-04	20151202_SCC1gfpc_G2G1\MitoSys2\Calibration\mEGFPC1\0006_R1_P2_K1_Ch2-Ch1.zen
3420	3.485722e-04	5.289027e-04	3.933500e-04	20151202_SCC1gfpc_G2G1\MitoSys2\Calibration\mEGFPC1\0006_R1_P2_K1_Ch2-Ch1.zen
3740	3.335429e-04	4.468154e-04	3.561400e-04	20151202_SCC1gfpc_G2G1\MitoSys2\Calibration\mEGFPC1\0006_R1_P2_K1_Ch2-Ch1.zen
4060	3.791691e-04	3.883083e-04	3.246600e-04	20151202_SCC1gfpc_G2G1\MitoSys2\Calibration\mEGFPC1\0006_R1_P2_K1_Ch2-Ch1.zen
4380	3.691143e-04	5.444946e-04	2.977300e-04	20151202_SCC1gfpc_G2G1\MitoSys2\Calibration\mEGFPC1\0006_R1_P2_K1_Ch2-Ch1.zen
4700	1.478112e-04	5.911604e-04	2.744400e-04	20151202_SCC1gfpc_G2G1\MitoSys2\Calibration\mEGFPC1\0006_R1_P2_K1_Ch2-Ch1.zen
5020	3.527440e-04	4.966843e-04	2.541200e-04	20151202_SCC1gfpc_G2G1\MitoSys2\Calibration\mEGFPC1\0006_R1_P2_K1_Ch2-Ch1.zen
5340	3.371564e-04	3.649354e-04	2.362600e-04	20151202_SCC1gfpc_G2G1\MitoSys2\Calibration\mEGFPC1\0006_R1_P2_K1_Ch2-Ch1.zen
5660	8.075544e-05	4.820162e-04	2.204500e-04	20151202_SCC1gfpc_G2G1\MitoSys2\Calibration\mEGFPC1\0006_R1_P2_K1_Ch2-Ch1.zen
5980	3.229273e-04	3.555938e-04	2.063700e-04	20151202_SCC1gfpc_G2G1\MitoSys2\Calibration\mEGFPC1\0006_R1_P2_K1_Ch2-Ch1.zen
6300	2.843037e-04	3.179370e-04	1.937500e-04	20151202_SCC1gfpc_G2G1\MitoSys2\Calibration\mEGFPC1\0006_R1_P2_K1_Ch2-Ch1.zen
6940	2.106654e-04	2.324277e-04	1.721200e-04	20151202_SCC1gfpc_G2G1\MitoSys2\Calibration\mEGFPC1\0006_R1_P2_K1_Ch2-Ch1.zen
7580	1.476872e-04	3.825634e-04	1.542900e-04	20151202_SCC1gfpc_G2G1\MitoSys2\Calibration\mEGFPC1\0006_R1_P2_K1_Ch2-Ch1.zen
8220	8.061695e-05	4.014876e-04	1.393700e-04	20151202_SCC1gfpc_G2G1\MitoSys2\Calibration\mEGFPC1\0006_R1_P2_K1_Ch2-Ch1.zen
8860	1.415003e-04	3.848660e-04	1.267200e-04	20151202_SCC1gfpc_G2G1\MitoSys2\Calibration\mEGFPC1\0006_R1_P2_K1_Ch2-Ch1.zen
9500	8.980896e-05	3.053279e-04	1.158900e-04	20151202_SCC1gfpc_G2G1\MitoSys2\Calibration\mEGFPC1\0006_R1_P2_K1_Ch2-Ch1.zen
10140	9.455815e-05	2.797789e-04	1.065200e-04	20151202_SCC1gfpc_G2G1\MitoSys2\Calibration\mEGFPC1\0006_R1_P2_K1_Ch2-Ch1.zen
10780	1.078225e-04	4.441333e-04	9.835300e-05	20151202_SCC1gfpc_G2G1\MitoSys2\Calibration\mEGFPC1\0006_R1_P2_K1_Ch2-Ch1.zen
11420	4.204287e-05	3.728860e-04	9.117600e-05	20151202_SCC1gfpc_G2G1\MitoSys2\Calibration\mEGFPC1\0006_R1_P2_K1_Ch2-Ch1.zen
12060	1.705277e-04	3.157238e-04	8.483000e-05	20151202_SCC1gfpc_G2G1\MitoSys2\Calibration\mEGFPC1\0006_R1_P2_K1_Ch2-Ch1.zen
12700	1.714845e-04	2.812608e-04	7.918500e-05	20151202_SCC1gfpc_G2G1\MitoSys2\Calibration\mEGFPC1\0006_R1_P2_K1_Ch2-Ch1.zen
13980	4.135570e-05	3.436004e-04	6.959900e-05	20151202_SCC1gfpc_G2G1\MitoSys2\Calibration\mEGFPC1\0006_R1_P2_K1_Ch2-Ch1.zen
15260	1.507067e-05	2.609528e-04	6.179100e-05	20151202_SCC1gfpc_G2G1\MitoSys2\Calibration\mEGFPC1\0006_R1_P2_K1_Ch2-Ch1.zen
16540	5.712223e-05	2.458695e-04	5.533000e-05	20151202_SCC1gfpc_G2G1\MitoSys2\Calibration\mEGFPC1\0006_R1_P2_K1_Ch2-Ch1.zen
17820	1.176514e-04	3.106979e-04	4.991100e-05	20151202_SCC1gfpc_G2G1\MitoSys2\Calibration\mEGFPC1\0006_R1_P2_K1_Ch2-Ch1.zen
19100	7.092175e-05	2.536537e-04	4.531300e-05	20151202_SCC1gfpc_G2G1\MitoSys2\Calibration\mEGFPC1\0006_R1_P2_K1_Ch2-Ch1.zen
20380	6.795257e-05	2.934463e-04	4.137300e-05	20151202_SCC1gfpc_G2G1\MitoSys2\Calibration\mEGFPC1\0006_R1_P2_K1_Ch2-Ch1.zen
21660	3.694928e-06	2.971300e-04	3.796400e-05	20151202_SCC1gfpc_G2G1\MitoSys2\Calibration\mEGFPC1\0006_R1_P2_K1_Ch2-Ch1.zen
22940	2.083406e-04	2.309354e-04	3.499400e-05	20151202_SCC1gfpc_G2G1\MitoSys2\Calibration\mEGFPC1\0006_R1_P2_K1_Ch2-Ch1.zen
24220	5.549929e-05	2.947959e-04	3.238600e-05	20151202_SCC1gfpc_G2G1\MitoSys2\Calibration\mEGFPC1\0006_R1_P2_K1_Ch2-Ch1.zen
25500	3.808203e-05	2.103646e-04	3.008200e-05	20151202_SCC1gfpc_G2G1\MitoSys2\Calibration\mEGFPC1\0006_R1_P2_K1_Ch2-Ch1.zen
28060	3.502627e-05	2.271822e-04	2.620600e-05	20151202_SCC1gfpc_G2G1\MitoSys2\Calibration\mEGFPC1\0006_R1_P2_K1_Ch2-Ch1.zen
30620	6.940486e-05	2.665280e-04	2.308500e-05	20151202_SCC1gfpc_G2G1\MitoSys2\Calibration\mEGFPC1\0006_R1_P2_K1_Ch2-Ch1.zen
33180	6.359333e-05	2.162420e-04	2.052800e-05	20151202_SCC1gfpc_G2G1\MitoSys2\Calibration\mEGFPC1\0006_R1_P2_K1_Ch2-Ch1.zen
35740	2.759210e-05	2.400180e-04	1.840400e-05	20151202_SCC1gfpc_G2G1\MitoSys2\Calibration\mEGFPC1\0006_R1_P2_K1_Ch2-Ch1.zen
38300	4.143914e-05	2.448362e-04	1.661700e-05	20151202_SCC1gfpc_G2G1\MitoSys2\Calibration\mEGFPC1\0006_R1_P2_K1_Ch2-Ch1.zen
40860	8.943287e-06	2.526276e-04	1.509700e-05	20151202_SCC1gfpc_G2G1\MitoSys2\Calibration\mEGFPC1\0006_R1_P2_K1_Ch2-Ch1.zen
43420	1.668260e-05	2.513041e-04	1.379100e-05	20151202_SCC1gfpc_G2G1\MitoSys2\Calibration\mEGFPC1\0006_R1_P2_K1_Ch2-Ch1.zen
45980	-2.216071e-05	1.926411e-04	1.266000e-05	20151202_SCC1gfpc_G2G1\MitoSys2\Calibration\mEGFPC1\0006_R1_P2_K1_Ch2-Ch1.zen
48540	-2.022208e-05	2.225007e-04	1.167300e-05	20151202_SCC1gfpc_G2G1\MitoSys2\Calibration\mEGFPC1\0006_R1_P2_K1_Ch2-Ch1.zen
51100	6.096638e-05	1.730115e-04	1.080600e-05	20151202_SCC1gfpc_G2G1\MitoSys2\Calibration\mEGFPC1\0006_R1_P2_K1_Ch2-Ch1.zen
56220	3.003286e-05	1.465640e-04	9.356700e-06	20151202_SCC1gfpc_G2G1\MitoSys2\Calibration\mEGFPC1\0006_R1_P2_K1_Ch2-Ch1.zen
61340	4.006296e-05	1.721178e-04	8.200000e-06	20151202_SCC1gfpc_G2G1\MitoSys2\Calibration\mEGFPC1\0006_R1_P2_K1_Ch2-Ch1.zen
66460	1.315435e-05	1.612582e-04	7.259600e-06	20151202_SCC1gfpc_G2G1\MitoSys2\Calibration\mEGFPC1\0006_R1_P2_K1_Ch2-Ch1.zen
71580	7.624768e-05	1.752178e-04	6.483200e-06	20151202_SCC1gfpc_G2G1\MitoSys2\Calibration\mEGFPC1\0006_R1_P2_K1_Ch2-Ch1.zen
76700	2.062909e-05	1.255892e-04	5.833700e-06	20151202_SCC1gfpc_G2G1\MitoSys2\Calibration\mEGFPC1\0006_R1_P2_K1_Ch2-Ch1.zen
81820	2.559412e-05	1.471795e-04	5.284000e-06	20151202_SCC1gfpc_G2G1\MitoSys2\Calibration\mEGFPC1\0006_R1_P2_K1_Ch2-Ch1.zen
86940	1.180253e-04	1.639751e-04	4.814100e-06	20151202_SCC1gfpc_G2G1\MitoSys2\Calibration\mEGFPC1\0006_R1_P2_K1_Ch2-Ch1.zen
92060	-1.190146e-05	1.390099e-04	4.408700e-06	20151202_SCC1gfpc_G2G1\MitoSys2\Calibration\mEGFPC1\0006_R1_P2_K1_Ch2-Ch1.zen
97180	-4.945737e-06	1.622316e-04	4.056200e-06	20151202_SCC1gfpc_G2G1\MitoSys2\Calibration\mEGFPC1\0006_R1_P2_K1_Ch2-Ch1.zen
102300	-4.050674e-05	1.403095e-04	3.747400e-06	20151202_SCC1gfpc_G2G1\MitoSys2\Calibration\mEGFPC1\0006_R1_P2_K1_Ch2-Ch1.zen
112540	-8.948034e-06	1.584734e-04	3.234000e-06	20151202_SCC1gfpc_G2G1\MitoSys2\Calibration\mEGFPC1\0006_R1_P2_K1_Ch2-Ch1.zen
122780	2.846346e-06	1.612508e-04	2.826100e-06	20151202_SCC1gfpc_G2G1\MitoSys2\Calibration\mEGFPC1\0006_R1_P2_K1_Ch2-Ch1.zen
133020	3.005982e-05	1.754247e-04	2.496000e-06	20151202_SCC1gfpc_G2G1\MitoSys2\Calibration\mEGFPC1\0006_R1_P2_K1_Ch2-Ch1.zen
143260	-2.682625e-05	1.098245e-04	2.224400e-06	20151202_SCC1gfpc_G2G1\MitoSys2\Calibration\mEGFPC1\0006_R1_P2_K1_Ch2-Ch1.zen
153500	-6.535816e-06	1.128165e-04	1.998000e-06	20151202_SCC1gfpc_G2G1\MitoSys2\Calibration\mEGFPC1\0006_R1_P2_K1_Ch2-Ch1.zen
163740	2.277984e-05	1.894347e-04	1.806900e-06	20151202_SCC1gfpc_G2G1\MitoSys2\Calibration\mEGFPC1\0006_R1_P2_K1_Ch2-Ch1.zen
173980	-1.896524e-05	1.310702e-04	1.644000e-06	20151202_SCC1gfpc_G2G1\MitoSys2\Calibration\mEGFPC1\0006_R1_P2_K1_Ch2-Ch1.zen
184220	-1.317773e-05	1.754478e-04	1.503700e-06	20151202_SCC1gfpc_G2G1\MitoSys2\Calibration\mEGFPC1\0006_R1_P2_K1_Ch2-Ch1.zen
194460	-1.901715e-05	1.766647e-04	1.382000e-06	20151202_SCC1gfpc_G2G1\MitoSys2\Calibration\mEGFPC1\0006_R1_P2_K1_Ch2-Ch1.zen
204700	-8.594586e-06	1.396444e-04	1.275600e-06	20151202_SCC1gfpc_G2G1\MitoSys2\Calibration\mEGFPC1\0006_R1_P2_K1_Ch2-Ch1.zen
225180	-3.980284e-05	1.241908e-04	1.099000e-06	20151202_SCC1gfpc_G2G1\MitoSys2\Calibration\mEGFPC1\0006_R1_P2_K1_Ch2-Ch1.zen
245660	-1.380550e-07	1.014577e-04	9.591100e-07	20151202_SCC1gfpc_G2G1\MitoSys2\Calibration\mEGFPC1\0006_R1_P2_K1_Ch2-Ch1.zen
266140	1.433261e-05	1.196499e-04	8.461300e-07	20151202_SCC1gfpc_G2G1\MitoSys2\Calibration\mEGFPC1\0006_R1_P2_K1_Ch2-Ch1.zen
286620	-1.109810e-05	8.107023e-05	7.533800e-07	20151202_SCC1gfpc_G2G1\MitoSys2\Calibration\mEGFPC1\0006_R1_P2_K1_Ch2-Ch1.zen
307100	-2.009913e-05	8.573329e-05	6.761600e-07	20151202_SCC1gfpc_G2G1\MitoSys2\Calibration\mEGFPC1\0006_R1_P2_K1_Ch2-Ch1.zen
327580	1.444697e-05	1.719826e-04	6.110800e-07	20151202_SCC1gfpc_G2G1\MitoSys2\Calibration\mEGFPC1\0006_R1_P2_K1_Ch2-Ch1.zen
348060	-6.123155e-06	1.200583e-04	5.556500e-07	20151202_SCC1gfpc_G2G1\MitoSys2\Calibration\mEGFPC1\0006_R1_P2_K1_Ch2-Ch1.zen
368540	-2.951266e-05	1.408403e-04	5.079900e-07	20151202_SCC1gfpc_G2G1\MitoSys2\Calibration\mEGFPC1\0006_R1_P2_K1_Ch2-Ch1.zen
389020	-2.444867e-05	1.209785e-04	4.666700e-07	20151202_SCC1gfpc_G2G1\MitoSys2\Calibration\mEGFPC1\0006_R1_P2_K1_Ch2-Ch1.zen
409500	1.025863e-06	8.327900e-05	4.305700e-07	20151202_SCC1gfpc_G2G1\MitoSys2\Calibration\mEGFPC1\0006_R1_P2_K1_Ch2-Ch1.zen
450460	-1.125093e-05	1.092304e-04	3.707300e-07	20151202_SCC1gfpc_G2G1\MitoSys2\Calibration\mEGFPC1\0006_R1_P2_K1_Ch2-Ch1.zen
491420	-7.174617e-06	9.528936e-05	3.233900e-07	20151202_SCC1gfpc_G2G1\MitoSys2\Calibration\mEGFPC1\0006_R1_P2_K1_Ch2-Ch1.zen
532380	2.791802e-06	8.078222e-05	2.851900e-07	20151202_SCC1gfpc_G2G1\MitoSys2\Calibration\mEGFPC1\0006_R1_P2_K1_Ch2-Ch1.zen
573340	3.361377e-05	6.997260e-05	2.538600e-07	20151202_SCC1gfpc_G2G1\MitoSys2\Calibration\mEGFPC1\0006_R1_P2_K1_Ch2-Ch1.zen
614300	-5.968796e-06	7.573048e-05	2.277900e-07	20151202_SCC1gfpc_G2G1\MitoSys2\Calibration\mEGFPC1\0006_R1_P2_K1_Ch2-Ch1.zen
655260	1.367265e-07	1.220333e-04	2.058300e-07	20151202_SCC1gfpc_G2G1\MitoSys2\Calibration\mEGFPC1\0006_R1_P2_K1_Ch2-Ch1.zen
696220	-3.459721e-05	9.214274e-05	1.871300e-07	20151202_SCC1gfpc_G2G1\MitoSys2\Calibration\mEGFPC1\0006_R1_P2_K1_Ch2-Ch1.zen
737180	1.170931e-05	8.401626e-05	1.710700e-07	20151202_SCC1gfpc_G2G1\MitoSys2\Calibration\mEGFPC1\0006_R1_P2_K1_Ch2-Ch1.zen
778140	-4.488794e-05	1.025920e-04	1.571400e-07	20151202_SCC1gfpc_G2G1\MitoSys2\Calibration\mEGFPC1\0006_R1_P2_K1_Ch2-Ch1.zen
819100	-3.975885e-05	6.132427e-05	1.449800e-07	20151202_SCC1gfpc_G2G1\MitoSys2\Calibration\mEGFPC1\0006_R1_P2_K1_Ch2-Ch1.zen
901020	-3.328227e-05	5.190962e-05	1.248300e-07	20151202_SCC1gfpc_G2G1\MitoSys2\Calibration\mEGFPC1\0006_R1_P2_K1_Ch2-Ch1.zen
982940	-3.104985e-05	6.037750e-05	1.088900e-07	20151202_SCC1gfpc_G2G1\MitoSys2\Calibration\mEGFPC1\0006_R1_P2_K1_Ch2-Ch1.zen
1064860	-1.381476e-05	6.562452e-05	9.603300e-08	20151202_SCC1gfpc_G2G1\MitoSys2\Calibration\mEGFPC1\0006_R1_P2_K1_Ch2-Ch1.zen
1146780	5.348020e-06	8.651452e-05	8.548900e-08	20151202_SCC1gfpc_G2G1\MitoSys2\Calibration\mEGFPC1\0006_R1_P2_K1_Ch2-Ch1.zen
1228700	4.634448e-06	7.366451e-05	7.671800e-08	20151202_SCC1gfpc_G2G1\MitoSys2\Calibration\mEGFPC1\0006_R1_P2_K1_Ch2-Ch1.zen
1310620	7.480327e-07	6.717925e-05	6.933200e-08	20151202_SCC1gfpc_G2G1\MitoSys2\Calibration\mEGFPC1\0006_R1_P2_K1_Ch2-Ch1.zen
1392540	-9.055518e-06	5.276659e-05	6.304300e-08	20151202_SCC1gfpc_G2G1\MitoSys2\Calibration\mEGFPC1\0006_R1_P2_K1_Ch2-Ch1.zen
1474460	6.363221e-08	8.784648e-05	5.763900e-08	20151202_SCC1gfpc_G2G1\MitoSys2\Calibration\mEGFPC1\0006_R1_P2_K1_Ch2-Ch1.zen
1556380	-7.729833e-06	5.981262e-05	5.295500e-08	20151202_SCC1gfpc_G2G1\MitoSys2\Calibration\mEGFPC1\0006_R1_P2_K1_Ch2-Ch1.zen
10	7.488050e-03	2.193252e-03	7.485900e-03	20151202_SCC1gfpc_G2G1\MitoSys2\Calibration\mEGFPC1\0006_R1_P4_K1_Ch2-Ch1.zen
20	7.810587e-03	2.853461e-03	7.176000e-03	20151202_SCC1gfpc_G2G1\MitoSys2\Calibration\mEGFPC1\0006_R1_P4_K1_Ch2-Ch1.zen
30	6.226572e-03	2.817468e-03	6.890000e-03	20151202_SCC1gfpc_G2G1\MitoSys2\Calibration\mEGFPC1\0006_R1_P4_K1_Ch2-Ch1.zen
40	6.700759e-03	3.294144e-03	6.626400e-03	20151202_SCC1gfpc_G2G1\MitoSys2\Calibration\mEGFPC1\0006_R1_P4_K1_Ch2-Ch1.zen
50	6.457291e-03	3.206985e-03	6.383400e-03	20151202_SCC1gfpc_G2G1\MitoSys2\Calibration\mEGFPC1\0006_R1_P4_K1_Ch2-Ch1.zen
60	6.395255e-03	2.633858e-03	6.159000e-03	20151202_SCC1gfpc_G2G1\MitoSys2\Calibration\mEGFPC1\0006_R1_P4_K1_Ch2-Ch1.zen
70	5.806462e-03	2.616329e-03	5.951500e-03	20151202_SCC1gfpc_G2G1\MitoSys2\Calibration\mEGFPC1\0006_R1_P4_K1_Ch2-Ch1.zen
80	5.637494e-03	2.226930e-03	5.759100e-03	20151202_SCC1gfpc_G2G1\MitoSys2\Calibration\mEGFPC1\0006_R1_P4_K1_Ch2-Ch1.zen
90	5.303214e-03	2.091935e-03	5.580500e-03	20151202_SCC1gfpc_G2G1\MitoSys2\Calibration\mEGFPC1\0006_R1_P4_K1_Ch2-Ch1.zen
100	5.552310e-03	2.035254e-03	5.414300e-03	20151202_SCC1gfpc_G2G1\MitoSys2\Calibration\mEGFPC1\0006_R1_P4_K1_Ch2-Ch1.zen
120	4.904903e-03	1.781061e-03	5.114600e-03	20151202_SCC1gfpc_G2G1\MitoSys2\Calibration\mEGFPC1\0006_R1_P4_K1_Ch2-Ch1.zen
140	4.527007e-03	1.479548e-03	4.851800e-03	20151202_SCC1gfpc_G2G1\MitoSys2\Calibration\mEGFPC1\0006_R1_P4_K1_Ch2-Ch1.zen
160	5.271307e-03	2.290537e-03	4.619700e-03	20151202_SCC1gfpc_G2G1\MitoSys2\Calibration\mEGFPC1\0006_R1_P4_K1_Ch2-Ch1.zen
180	4.157763e-03	2.072417e-03	4.413200e-03	20151202_SCC1gfpc_G2G1\MitoSys2\Calibration\mEGFPC1\0006_R1_P4_K1_Ch2-Ch1.zen
200	3.873569e-03	1.648528e-03	4.228000e-03	20151202_SCC1gfpc_G2G1\MitoSys2\Calibration\mEGFPC1\0006_R1_P4_K1_Ch2-Ch1.zen
220	3.718314e-03	1.677927e-03	4.060800e-03	20151202_SCC1gfpc_G2G1\MitoSys2\Calibration\mEGFPC1\0006_R1_P4_K1_Ch2-Ch1.zen
240	3.972676e-03	2.202361e-03	3.909100e-03	20151202_SCC1gfpc_G2G1\MitoSys2\Calibration\mEGFPC1\0006_R1_P4_K1_Ch2-Ch1.zen
260	4.134370e-03	2.152248e-03	3.770600e-03	20151202_SCC1gfpc_G2G1\MitoSys2\Calibration\mEGFPC1\0006_R1_P4_K1_Ch2-Ch1.zen
280	3.841998e-03	2.226422e-03	3.643500e-03	20151202_SCC1gfpc_G2G1\MitoSys2\Calibration\mEGFPC1\0006_R1_P4_K1_Ch2-Ch1.zen
300	3.785477e-03	1.173946e-03	3.526200e-03	20151202_SCC1gfpc_G2G1\MitoSys2\Calibration\mEGFPC1\0006_R1_P4_K1_Ch2-Ch1.zen
340	3.632648e-03	1.517965e-03	3.316800e-03	20151202_SCC1gfpc_G2G1\MitoSys2\Calibration\mEGFPC1\0006_R1_P4_K1_Ch2-Ch1.zen
380	2.987518e-03	1.416590e-03	3.134600e-03	20151202_SCC1gfpc_G2G1\MitoSys2\Calibration\mEGFPC1\0006_R1_P4_K1_Ch2-Ch1.zen
420	2.528490e-03	1.294899e-03	2.974200e-03	20151202_SCC1gfpc_G2G1\MitoSys2\Calibration\mEGFPC1\0006_R1_P4_K1_Ch2-Ch1.zen
460	2.580039e-03	1.007424e-03	2.831600e-03	20151202_SCC1gfpc_G2G1\MitoSys2\Calibration\mEGFPC1\0006_R1_P4_K1_Ch2-Ch1.zen
500	2.978312e-03	1.440741e-03	2.703700e-03	20151202_SCC1gfpc_G2G1\MitoSys2\Calibration\mEGFPC1\0006_R1_P4_K1_Ch2-Ch1.zen
540	3.255021e-03	1.310796e-03	2.588200e-03	20151202_SCC1gfpc_G2G1\MitoSys2\Calibration\mEGFPC1\0006_R1_P4_K1_Ch2-Ch1.zen
580	2.675232e-03	1.215341e-03	2.483200e-03	20151202_SCC1gfpc_G2G1\MitoSys2\Calibration\mEGFPC1\0006_R1_P4_K1_Ch2-Ch1.zen
620	2.486843e-03	1.206788e-03	2.387500e-03	20151202_SCC1gfpc_G2G1\MitoSys2\Calibration\mEGFPC1\0006_R1_P4_K1_Ch2-Ch1.zen
660	2.458547e-03	1.568325e-03	2.299600e-03	20151202_SCC1gfpc_G2G1\MitoSys2\Calibration\mEGFPC1\0006_R1_P4_K1_Ch2-Ch1.zen
700	2.337164e-03	1.364168e-03	2.218700e-03	20151202_SCC1gfpc_G2G1\MitoSys2\Calibration\mEGFPC1\0006_R1_P4_K1_Ch2-Ch1.zen
780	1.797722e-03	1.312363e-03	2.074800e-03	20151202_SCC1gfpc_G2G1\MitoSys2\Calibration\mEGFPC1\0006_R1_P4_K1_Ch2-Ch1.zen
860	2.072400e-03	8.989254e-04	1.950500e-03	20151202_SCC1gfpc_G2G1\MitoSys2\Calibration\mEGFPC1\0006_R1_P4_K1_Ch2-Ch1.zen
940	1.528207e-03	1.191392e-03	1.842100e-03	20151202_SCC1gfpc_G2G1\MitoSys2\Calibration\mEGFPC1\0006_R1_P4_K1_Ch2-Ch1.zen
1020	1.644906e-03	8.780259e-04	1.746700e-03	20151202_SCC1gfpc_G2G1\MitoSys2\Calibration\mEGFPC1\0006_R1_P4_K1_Ch2-Ch1.zen
1100	1.397417e-03	1.041162e-03	1.662200e-03	20151202_SCC1gfpc_G2G1\MitoSys2\Calibration\mEGFPC1\0006_R1_P4_K1_Ch2-Ch1.zen
1180	1.495473e-03	7.455436e-04	1.586800e-03	20151202_SCC1gfpc_G2G1\MitoSys2\Calibration\mEGFPC1\0006_R1_P4_K1_Ch2-Ch1.zen
1260	1.476981e-03	9.195143e-04	1.519000e-03	20151202_SCC1gfpc_G2G1\MitoSys2\Calibration\mEGFPC1\0006_R1_P4_K1_Ch2-Ch1.zen
1340	1.669634e-03	1.257338e-03	1.457900e-03	20151202_SCC1gfpc_G2G1\MitoSys2\Calibration\mEGFPC1\0006_R1_P4_K1_Ch2-Ch1.zen
1420	1.164310e-03	1.029786e-03	1.402400e-03	20151202_SCC1gfpc_G2G1\MitoSys2\Calibration\mEGFPC1\0006_R1_P4_K1_Ch2-Ch1.zen
1500	1.218970e-03	9.522424e-04	1.351900e-03	20151202_SCC1gfpc_G2G1\MitoSys2\Calibration\mEGFPC1\0006_R1_P4_K1_Ch2-Ch1.zen
1660	1.217917e-03	8.848146e-04	1.263300e-03	20151202_SCC1gfpc_G2G1\MitoSys2\Calibration\mEGFPC1\0006_R1_P4_K1_Ch2-Ch1.zen
1820	1.201338e-03	9.683043e-04	1.188200e-03	20151202_SCC1gfpc_G2G1\MitoSys2\Calibration\mEGFPC1\0006_R1_P4_K1_Ch2-Ch1.zen
1980	8.650679e-04	7.608593e-04	1.123600e-03	20151202_SCC1gfpc_G2G1\MitoSys2\Calibration\mEGFPC1\0006_R1_P4_K1_Ch2-Ch1.zen
2140	1.096359e-03	6.955737e-04	1.067600e-03	20151202_SCC1gfpc_G2G1\MitoSys2\Calibration\mEGFPC1\0006_R1_P4_K1_Ch2-Ch1.zen
2300	8.443634e-04	8.042803e-04	1.018500e-03	20151202_SCC1gfpc_G2G1\MitoSys2\Calibration\mEGFPC1\0006_R1_P4_K1_Ch2-Ch1.zen
2460	1.028121e-03	8.430459e-04	9.752000e-04	20151202_SCC1gfpc_G2G1\MitoSys2\Calibration\mEGFPC1\0006_R1_P4_K1_Ch2-Ch1.zen
2620	1.027882e-03	9.675792e-04	9.366700e-04	20151202_SCC1gfpc_G2G1\MitoSys2\Calibration\mEGFPC1\0006_R1_P4_K1_Ch2-Ch1.zen
2780	8.561089e-04	9.305315e-04	9.021800e-04	20151202_SCC1gfpc_G2G1\MitoSys2\Calibration\mEGFPC1\0006_R1_P4_K1_Ch2-Ch1.zen
2940	7.526349e-04	8.924782e-04	8.711300e-04	20151202_SCC1gfpc_G2G1\MitoSys2\Calibration\mEGFPC1\0006_R1_P4_K1_Ch2-Ch1.zen
3100	8.636170e-04	6.569823e-04	8.430300e-04	20151202_SCC1gfpc_G2G1\MitoSys2\Calibration\mEGFPC1\0006_R1_P4_K1_Ch2-Ch1.zen
3420	8.637817e-04	7.504024e-04	7.941200e-04	20151202_SCC1gfpc_G2G1\MitoSys2\Calibration\mEGFPC1\0006_R1_P4_K1_Ch2-Ch1.zen
3740	8.865583e-04	7.722669e-04	7.530000e-04	20151202_SCC1gfpc_G2G1\MitoSys2\Calibration\mEGFPC1\0006_R1_P4_K1_Ch2-Ch1.zen
4060	7.628183e-04	5.482067e-04	7.179200e-04	20151202_SCC1gfpc_G2G1\MitoSys2\Calibration\mEGFPC1\0006_R1_P4_K1_Ch2-Ch1.zen
4380	6.075991e-04	7.158743e-04	6.876200e-04	20151202_SCC1gfpc_G2G1\MitoSys2\Calibration\mEGFPC1\0006_R1_P4_K1_Ch2-Ch1.zen
4700	7.330562e-04	7.078029e-04	6.611600e-04	20151202_SCC1gfpc_G2G1\MitoSys2\Calibration\mEGFPC1\0006_R1_P4_K1_Ch2-Ch1.zen
5020	6.570471e-04	7.579349e-04	6.378300e-04	20151202_SCC1gfpc_G2G1\MitoSys2\Calibration\mEGFPC1\0006_R1_P4_K1_Ch2-Ch1.zen
5340	5.787510e-04	6.066388e-04	6.170700e-04	20151202_SCC1gfpc_G2G1\MitoSys2\Calibration\mEGFPC1\0006_R1_P4_K1_Ch2-Ch1.zen
5660	6.014471e-04	7.650945e-04	5.984600e-04	20151202_SCC1gfpc_G2G1\MitoSys2\Calibration\mEGFPC1\0006_R1_P4_K1_Ch2-Ch1.zen
5980	7.798431e-04	7.436428e-04	5.816500e-04	20151202_SCC1gfpc_G2G1\MitoSys2\Calibration\mEGFPC1\0006_R1_P4_K1_Ch2-Ch1.zen
6300	7.734724e-04	6.432110e-04	5.663800e-04	20151202_SCC1gfpc_G2G1\MitoSys2\Calibration\mEGFPC1\0006_R1_P4_K1_Ch2-Ch1.zen
6940	4.193108e-04	6.063807e-04	5.395700e-04	20151202_SCC1gfpc_G2G1\MitoSys2\Calibration\mEGFPC1\0006_R1_P4_K1_Ch2-Ch1.zen
7580	5.963538e-04	5.707940e-04	5.166700e-04	20151202_SCC1gfpc_G2G1\MitoSys2\Calibration\mEGFPC1\0006_R1_P4_K1_Ch2-Ch1.zen
8220	5.744289e-04	7.958017e-04	4.967600e-04	20151202_SCC1gfpc_G2G1\MitoSys2\Calibration\mEGFPC1\0006_R1_P4_K1_Ch2-Ch1.zen
8860	5.139599e-04	7.394762e-04	4.791500e-04	20151202_SCC1gfpc_G2G1\MitoSys2\Calibration\mEGFPC1\0006_R1_P4_K1_Ch2-Ch1.zen
9500	2.461865e-04	6.678603e-04	4.633700e-04	20151202_SCC1gfpc_G2G1\MitoSys2\Calibration\mEGFPC1\0006_R1_P4_K1_Ch2-Ch1.zen
10140	4.302663e-04	7.111039e-04	4.490400e-04	20151202_SCC1gfpc_G2G1\MitoSys2\Calibration\mEGFPC1\0006_R1_P4_K1_Ch2-Ch1.zen
10780	4.528943e-04	5.340120e-04	4.358900e-04	20151202_SCC1gfpc_G2G1\MitoSys2\Calibration\mEGFPC1\0006_R1_P4_K1_Ch2-Ch1.zen
11420	4.990492e-04	5.048437e-04	4.237100e-04	20151202_SCC1gfpc_G2G1\MitoSys2\Calibration\mEGFPC1\0006_R1_P4_K1_Ch2-Ch1.zen
12060	3.836058e-04	5.857850e-04	4.123400e-04	20151202_SCC1gfpc_G2G1\MitoSys2\Calibration\mEGFPC1\0006_R1_P4_K1_Ch2-Ch1.zen
12700	4.081804e-04	5.445926e-04	4.016500e-04	20151202_SCC1gfpc_G2G1\MitoSys2\Calibration\mEGFPC1\0006_R1_P4_K1_Ch2-Ch1.zen
13980	3.887685e-04	6.491419e-04	3.819000e-04	20151202_SCC1gfpc_G2G1\MitoSys2\Calibration\mEGFPC1\0006_R1_P4_K1_Ch2-Ch1.zen
15260	2.856311e-04	5.703887e-04	3.638800e-04	20151202_SCC1gfpc_G2G1\MitoSys2\Calibration\mEGFPC1\0006_R1_P4_K1_Ch2-Ch1.zen
16540	3.112269e-04	5.610091e-04	3.472000e-04	20151202_SCC1gfpc_G2G1\MitoSys2\Calibration\mEGFPC1\0006_R1_P4_K1_Ch2-Ch1.zen
17820	4.041009e-04	6.130532e-04	3.316100e-04	20151202_SCC1gfpc_G2G1\MitoSys2\Calibration\mEGFPC1\0006_R1_P4_K1_Ch2-Ch1.zen
19100	4.744861e-04	6.102198e-04	3.169300e-04	20151202_SCC1gfpc_G2G1\MitoSys2\Calibration\mEGFPC1\0006_R1_P4_K1_Ch2-Ch1.zen
20380	3.633506e-04	5.730730e-04	3.030500e-04	20151202_SCC1gfpc_G2G1\MitoSys2\Calibration\mEGFPC1\0006_R1_P4_K1_Ch2-Ch1.zen
21660	3.769208e-04	5.775761e-04	2.898800e-04	20151202_SCC1gfpc_G2G1\MitoSys2\Calibration\mEGFPC1\0006_R1_P4_K1_Ch2-Ch1.zen
22940	2.257306e-04	4.874978e-04	2.773500e-04	20151202_SCC1gfpc_G2G1\MitoSys2\Calibration\mEGFPC1\0006_R1_P4_K1_Ch2-Ch1.zen
24220	2.554909e-04	5.811371e-04	2.654300e-04	20151202_SCC1gfpc_G2G1\MitoSys2\Calibration\mEGFPC1\0006_R1_P4_K1_Ch2-Ch1.zen
25500	2.227379e-04	5.266213e-04	2.540800e-04	20151202_SCC1gfpc_G2G1\MitoSys2\Calibration\mEGFPC1\0006_R1_P4_K1_Ch2-Ch1.zen
28060	1.794046e-04	4.812886e-04	2.329500e-04	20151202_SCC1gfpc_G2G1\MitoSys2\Calibration\mEGFPC1\0006_R1_P4_K1_Ch2-Ch1.zen
30620	2.898110e-04	5.162479e-04	2.137800e-04	20151202_SCC1gfpc_G2G1\MitoSys2\Calibration\mEGFPC1\0006_R1_P4_K1_Ch2-Ch1.zen
33180	2.224153e-04	5.145928e-04	1.964000e-04	20151202_SCC1gfpc_G2G1\MitoSys2\Calibration\mEGFPC1\0006_R1_P4_K1_Ch2-Ch1.zen
35740	2.135046e-04	4.856598e-04	1.806500e-04	20151202_SCC1gfpc_G2G1\MitoSys2\Calibration\mEGFPC1\0006_R1_P4_K1_Ch2-Ch1.zen
38300	1.782228e-04	4.877098e-04	1.663900e-04	20151202_SCC1gfpc_G2G1\MitoSys2\Calibration\mEGFPC1\0006_R1_P4_K1_Ch2-Ch1.zen
40860	2.343334e-04	4.701181e-04	1.534900e-04	20151202_SCC1gfpc_G2G1\MitoSys2\Calibration\mEGFPC1\0006_R1_P4_K1_Ch2-Ch1.zen
43420	1.593660e-04	4.095033e-04	1.418000e-04	20151202_SCC1gfpc_G2G1\MitoSys2\Calibration\mEGFPC1\0006_R1_P4_K1_Ch2-Ch1.zen
45980	1.584954e-04	3.972693e-04	1.312200e-04	20151202_SCC1gfpc_G2G1\MitoSys2\Calibration\mEGFPC1\0006_R1_P4_K1_Ch2-Ch1.zen
48540	1.792274e-04	3.998745e-04	1.216300e-04	20151202_SCC1gfpc_G2G1\MitoSys2\Calibration\mEGFPC1\0006_R1_P4_K1_Ch2-Ch1.zen
51100	1.369070e-04	3.909565e-04	1.129200e-04	20151202_SCC1gfpc_G2G1\MitoSys2\Calibration\mEGFPC1\0006_R1_P4_K1_Ch2-Ch1.zen
56220	8.633419e-05	3.508635e-04	9.782100e-05	20151202_SCC1gfpc_G2G1\MitoSys2\Calibration\mEGFPC1\0006_R1_P4_K1_Ch2-Ch1.zen
61340	6.749105e-05	4.009114e-04	8.528700e-05	20151202_SCC1gfpc_G2G1\MitoSys2\Calibration\mEGFPC1\0006_R1_P4_K1_Ch2-Ch1.zen
66460	1.104185e-04	3.879185e-04	7.481700e-05	20151202_SCC1gfpc_G2G1\MitoSys2\Calibration\mEGFPC1\0006_R1_P4_K1_Ch2-Ch1.zen
71580	5.516374e-05	4.409916e-04	6.601400e-05	20151202_SCC1gfpc_G2G1\MitoSys2\Calibration\mEGFPC1\0006_R1_P4_K1_Ch2-Ch1.zen
76700	1.262062e-04	3.101391e-04	5.856300e-05	20151202_SCC1gfpc_G2G1\MitoSys2\Calibration\mEGFPC1\0006_R1_P4_K1_Ch2-Ch1.zen
81820	-2.460024e-05	3.653356e-04	5.221600e-05	20151202_SCC1gfpc_G2G1\MitoSys2\Calibration\mEGFPC1\0006_R1_P4_K1_Ch2-Ch1.zen
86940	4.254289e-05	2.544369e-04	4.677500e-05	20151202_SCC1gfpc_G2G1\MitoSys2\Calibration\mEGFPC1\0006_R1_P4_K1_Ch2-Ch1.zen
92060	1.012143e-05	2.993293e-04	4.208400e-05	20151202_SCC1gfpc_G2G1\MitoSys2\Calibration\mEGFPC1\0006_R1_P4_K1_Ch2-Ch1.zen
97180	5.410204e-06	2.731318e-04	3.801600e-05	20151202_SCC1gfpc_G2G1\MitoSys2\Calibration\mEGFPC1\0006_R1_P4_K1_Ch2-Ch1.zen
102300	-2.961252e-05	2.688351e-04	3.447000e-05	20151202_SCC1gfpc_G2G1\MitoSys2\Calibration\mEGFPC1\0006_R1_P4_K1_Ch2-Ch1.zen
112540	-8.635917e-05	2.128984e-04	2.863100e-05	20151202_SCC1gfpc_G2G1\MitoSys2\Calibration\mEGFPC1\0006_R1_P4_K1_Ch2-Ch1.zen
122780	-9.951313e-05	1.765259e-04	2.407100e-05	20151202_SCC1gfpc_G2G1\MitoSys2\Calibration\mEGFPC1\0006_R1_P4_K1_Ch2-Ch1.zen
133020	-1.169033e-04	2.066822e-04	2.045300e-05	20151202_SCC1gfpc_G2G1\MitoSys2\Calibration\mEGFPC1\0006_R1_P4_K1_Ch2-Ch1.zen
143260	-1.266862e-04	1.947320e-04	1.754400e-05	20151202_SCC1gfpc_G2G1\MitoSys2\Calibration\mEGFPC1\0006_R1_P4_K1_Ch2-Ch1.zen
153500	-9.332808e-05	2.080107e-04	1.517400e-05	20151202_SCC1gfpc_G2G1\MitoSys2\Calibration\mEGFPC1\0006_R1_P4_K1_Ch2-Ch1.zen
163740	-1.257917e-04	2.651293e-04	1.322300e-05	20151202_SCC1gfpc_G2G1\MitoSys2\Calibration\mEGFPC1\0006_R1_P4_K1_Ch2-Ch1.zen
173980	-1.168992e-04	2.483773e-04	1.160200e-05	20151202_SCC1gfpc_G2G1\MitoSys2\Calibration\mEGFPC1\0006_R1_P4_K1_Ch2-Ch1.zen
184220	-1.313085e-04	2.153330e-04	1.024100e-05	20151202_SCC1gfpc_G2G1\MitoSys2\Calibration\mEGFPC1\0006_R1_P4_K1_Ch2-Ch1.zen
194460	-1.305797e-04	2.962408e-04	9.091800e-06	20151202_SCC1gfpc_G2G1\MitoSys2\Calibration\mEGFPC1\0006_R1_P4_K1_Ch2-Ch1.zen
204700	-1.211678e-04	3.001629e-04	8.112900e-06	20151202_SCC1gfpc_G2G1\MitoSys2\Calibration\mEGFPC1\0006_R1_P4_K1_Ch2-Ch1.zen
225180	-1.512119e-04	3.154462e-04	6.550400e-06	20151202_SCC1gfpc_G2G1\MitoSys2\Calibration\mEGFPC1\0006_R1_P4_K1_Ch2-Ch1.zen
245660	-1.389607e-04	3.240812e-04	5.376300e-06	20151202_SCC1gfpc_G2G1\MitoSys2\Calibration\mEGFPC1\0006_R1_P4_K1_Ch2-Ch1.zen
266140	-4.783598e-05	3.032418e-04	4.476000e-06	20151202_SCC1gfpc_G2G1\MitoSys2\Calibration\mEGFPC1\0006_R1_P4_K1_Ch2-Ch1.zen
286620	-1.563207e-05	2.981480e-04	3.773600e-06	20151202_SCC1gfpc_G2G1\MitoSys2\Calibration\mEGFPC1\0006_R1_P4_K1_Ch2-Ch1.zen
307100	-7.556973e-05	2.525657e-04	3.217100e-06	20151202_SCC1gfpc_G2G1\MitoSys2\Calibration\mEGFPC1\0006_R1_P4_K1_Ch2-Ch1.zen
327580	-3.747858e-05	1.818451e-04	2.770000e-06	20151202_SCC1gfpc_G2G1\MitoSys2\Calibration\mEGFPC1\0006_R1_P4_K1_Ch2-Ch1.zen
348060	-2.121661e-05	1.591779e-04	2.406400e-06	20151202_SCC1gfpc_G2G1\MitoSys2\Calibration\mEGFPC1\0006_R1_P4_K1_Ch2-Ch1.zen
368540	-5.715798e-05	1.665279e-04	2.107500e-06	20151202_SCC1gfpc_G2G1\MitoSys2\Calibration\mEGFPC1\0006_R1_P4_K1_Ch2-Ch1.zen
389020	-1.018726e-04	1.988174e-04	1.859300e-06	20151202_SCC1gfpc_G2G1\MitoSys2\Calibration\mEGFPC1\0006_R1_P4_K1_Ch2-Ch1.zen
409500	-1.093469e-04	2.002076e-04	1.651200e-06	20151202_SCC1gfpc_G2G1\MitoSys2\Calibration\mEGFPC1\0006_R1_P4_K1_Ch2-Ch1.zen
450460	-5.178785e-05	1.944301e-04	1.325600e-06	20151202_SCC1gfpc_G2G1\MitoSys2\Calibration\mEGFPC1\0006_R1_P4_K1_Ch2-Ch1.zen
491420	-2.970791e-05	2.046852e-04	1.086200e-06	20151202_SCC1gfpc_G2G1\MitoSys2\Calibration\mEGFPC1\0006_R1_P4_K1_Ch2-Ch1.zen
532380	1.080144e-05	1.730174e-04	9.057600e-07	20151202_SCC1gfpc_G2G1\MitoSys2\Calibration\mEGFPC1\0006_R1_P4_K1_Ch2-Ch1.zen
573340	-1.990190e-06	2.013276e-04	7.666700e-07	20151202_SCC1gfpc_G2G1\MitoSys2\Calibration\mEGFPC1\0006_R1_P4_K1_Ch2-Ch1.zen
614300	3.253326e-05	1.948729e-04	6.574100e-07	20151202_SCC1gfpc_G2G1\MitoSys2\Calibration\mEGFPC1\0006_R1_P4_K1_Ch2-Ch1.zen
655260	2.959034e-05	1.550088e-04	5.701400e-07	20151202_SCC1gfpc_G2G1\MitoSys2\Calibration\mEGFPC1\0006_R1_P4_K1_Ch2-Ch1.zen
696220	1.424492e-05	1.630931e-04	4.994000e-07	20151202_SCC1gfpc_G2G1\MitoSys2\Calibration\mEGFPC1\0006_R1_P4_K1_Ch2-Ch1.zen
737180	3.548765e-05	1.452754e-04	4.412900e-07	20151202_SCC1gfpc_G2G1\MitoSys2\Calibration\mEGFPC1\0006_R1_P4_K1_Ch2-Ch1.zen
778140	5.682958e-05	1.617451e-04	3.930100e-07	20151202_SCC1gfpc_G2G1\MitoSys2\Calibration\mEGFPC1\0006_R1_P4_K1_Ch2-Ch1.zen
819100	1.701501e-05	1.639498e-04	3.524600e-07	20151202_SCC1gfpc_G2G1\MitoSys2\Calibration\mEGFPC1\0006_R1_P4_K1_Ch2-Ch1.zen
901020	1.801545e-05	1.738545e-04	2.886700e-07	20151202_SCC1gfpc_G2G1\MitoSys2\Calibration\mEGFPC1\0006_R1_P4_K1_Ch2-Ch1.zen
982940	3.634656e-05	1.693085e-04	2.413300e-07	20151202_SCC1gfpc_G2G1\MitoSys2\Calibration\mEGFPC1\0006_R1_P4_K1_Ch2-Ch1.zen
1064860	-3.708223e-05	1.829990e-04	2.052100e-07	20151202_SCC1gfpc_G2G1\MitoSys2\Calibration\mEGFPC1\0006_R1_P4_K1_Ch2-Ch1.zen
1146780	-1.290563e-05	2.056557e-04	1.770000e-07	20151202_SCC1gfpc_G2G1\MitoSys2\Calibration\mEGFPC1\0006_R1_P4_K1_Ch2-Ch1.zen
1228700	-2.719233e-05	1.433586e-04	1.545300e-07	20151202_SCC1gfpc_G2G1\MitoSys2\Calibration\mEGFPC1\0006_R1_P4_K1_Ch2-Ch1.zen
1310620	2.185191e-05	1.660733e-04	1.363100e-07	20151202_SCC1gfpc_G2G1\MitoSys2\Calibration\mEGFPC1\0006_R1_P4_K1_Ch2-Ch1.zen
1392540	3.892742e-06	1.068995e-04	1.213300e-07	20151202_SCC1gfpc_G2G1\MitoSys2\Calibration\mEGFPC1\0006_R1_P4_K1_Ch2-Ch1.zen
1474460	2.047197e-05	1.119831e-04	1.088500e-07	20151202_SCC1gfpc_G2G1\MitoSys2\Calibration\mEGFPC1\0006_R1_P4_K1_Ch2-Ch1.zen
1556380	-4.248763e-05	1.671296e-04	9.833000e-08	20151202_SCC1gfpc_G2G1\MitoSys2\Calibration\mEGFPC1\0006_R1_P4_K1_Ch2-Ch1.zen
10	6.603596e-03	2.952331e-03	7.069700e-03	20151202_SCC1gfpc_G2G1\MitoSys2\Calibration\mEGFPC1H2B\0001_R1_P1_K1_Ch2-Ch1.zen
20	6.871726e-03	3.447576e-03	6.882800e-03	20151202_SCC1gfpc_G2G1\MitoSys2\Calibration\mEGFPC1H2B\0001_R1_P1_K1_Ch2-Ch1.zen
30	6.576247e-03	2.797941e-03	6.701500e-03	20151202_SCC1gfpc_G2G1\MitoSys2\Calibration\mEGFPC1H2B\0001_R1_P1_K1_Ch2-Ch1.zen
40	7.711257e-03	2.040972e-03	6.527800e-03	20151202_SCC1gfpc_G2G1\MitoSys2\Calibration\mEGFPC1H2B\0001_R1_P1_K1_Ch2-Ch1.zen
50	5.940012e-03	2.454838e-03	6.362200e-03	20151202_SCC1gfpc_G2G1\MitoSys2\Calibration\mEGFPC1H2B\0001_R1_P1_K1_Ch2-Ch1.zen
60	6.619987e-03	2.729941e-03	6.204600e-03	20151202_SCC1gfpc_G2G1\MitoSys2\Calibration\mEGFPC1H2B\0001_R1_P1_K1_Ch2-Ch1.zen
70	5.740896e-03	3.294909e-03	6.054800e-03	20151202_SCC1gfpc_G2G1\MitoSys2\Calibration\mEGFPC1H2B\0001_R1_P1_K1_Ch2-Ch1.zen
80	5.715437e-03	2.658920e-03	5.912400e-03	20151202_SCC1gfpc_G2G1\MitoSys2\Calibration\mEGFPC1H2B\0001_R1_P1_K1_Ch2-Ch1.zen
90	6.006791e-03	2.025954e-03	5.777000e-03	20151202_SCC1gfpc_G2G1\MitoSys2\Calibration\mEGFPC1H2B\0001_R1_P1_K1_Ch2-Ch1.zen
100	5.594853e-03	1.673504e-03	5.648100e-03	20151202_SCC1gfpc_G2G1\MitoSys2\Calibration\mEGFPC1H2B\0001_R1_P1_K1_Ch2-Ch1.zen
120	4.896839e-03	1.908567e-03	5.408200e-03	20151202_SCC1gfpc_G2G1\MitoSys2\Calibration\mEGFPC1H2B\0001_R1_P1_K1_Ch2-Ch1.zen
140	4.898131e-03	1.600138e-03	5.189600e-03	20151202_SCC1gfpc_G2G1\MitoSys2\Calibration\mEGFPC1H2B\0001_R1_P1_K1_Ch2-Ch1.zen
160	5.120966e-03	1.887953e-03	4.989400e-03	20151202_SCC1gfpc_G2G1\MitoSys2\Calibration\mEGFPC1H2B\0001_R1_P1_K1_Ch2-Ch1.zen
180	4.809159e-03	2.602011e-03	4.805300e-03	20151202_SCC1gfpc_G2G1\MitoSys2\Calibration\mEGFPC1H2B\0001_R1_P1_K1_Ch2-Ch1.zen
200	5.127911e-03	2.345541e-03	4.635100e-03	20151202_SCC1gfpc_G2G1\MitoSys2\Calibration\mEGFPC1H2B\0001_R1_P1_K1_Ch2-Ch1.zen
220	5.048779e-03	1.804193e-03	4.477100e-03	20151202_SCC1gfpc_G2G1\MitoSys2\Calibration\mEGFPC1H2B\0001_R1_P1_K1_Ch2-Ch1.zen
240	4.651010e-03	1.898026e-03	4.330000e-03	20151202_SCC1gfpc_G2G1\MitoSys2\Calibration\mEGFPC1H2B\0001_R1_P1_K1_Ch2-Ch1.zen
260	3.859121e-03	1.551611e-03	4.192300e-03	20151202_SCC1gfpc_G2G1\MitoSys2\Calibration\mEGFPC1H2B\0001_R1_P1_K1_Ch2-Ch1.zen
280	4.286360e-03	1.806766e-03	4.063200e-03	20151202_SCC1gfpc_G2G1\MitoSys2\Calibration\mEGFPC1H2B\0001_R1_P1_K1_Ch2-Ch1.zen
300	4.335856e-03	1.189809e-03	3.941700e-03	20151202_SCC1gfpc_G2G1\MitoSys2\Calibration\mEGFPC1H2B\0001_R1_P1_K1_Ch2-Ch1.zen
340	3.567281e-03	1.651107e-03	3.718800e-03	20151202_SCC1gfpc_G2G1\MitoSys2\Calibration\mEGFPC1H2B\0001_R1_P1_K1_Ch2-Ch1.zen
380	3.278531e-03	1.081708e-03	3.518600e-03	20151202_SCC1gfpc_G2G1\MitoSys2\Calibration\mEGFPC1H2B\0001_R1_P1_K1_Ch2-Ch1.zen
420	3.166482e-03	1.063531e-03	3.337700e-03	20151202_SCC1gfpc_G2G1\MitoSys2\Calibration\mEGFPC1H2B\0001_R1_P1_K1_Ch2-Ch1.zen
460	3.226632e-03	1.427441e-03	3.173200e-03	20151202_SCC1gfpc_G2G1\MitoSys2\Calibration\mEGFPC1H2B\0001_R1_P1_K1_Ch2-Ch1.zen
500	3.452854e-03	1.356542e-03	3.022800e-03	20151202_SCC1gfpc_G2G1\MitoSys2\Calibration\mEGFPC1H2B\0001_R1_P1_K1_Ch2-Ch1.zen
540	2.556631e-03	1.588554e-03	2.884900e-03	20151202_SCC1gfpc_G2G1\MitoSys2\Calibration\mEGFPC1H2B\0001_R1_P1_K1_Ch2-Ch1.zen
580	2.979540e-03	1.224280e-03	2.758000e-03	20151202_SCC1gfpc_G2G1\MitoSys2\Calibration\mEGFPC1H2B\0001_R1_P1_K1_Ch2-Ch1.zen
620	2.565190e-03	1.087856e-03	2.640700e-03	20151202_SCC1gfpc_G2G1\MitoSys2\Calibration\mEGFPC1H2B\0001_R1_P1_K1_Ch2-Ch1.zen
660	2.190913e-03	1.244349e-03	2.532200e-03	20151202_SCC1gfpc_G2G1\MitoSys2\Calibration\mEGFPC1H2B\0001_R1_P1_K1_Ch2-Ch1.zen
700	2.173289e-03	1.045922e-03	2.431500e-03	20151202_SCC1gfpc_G2G1\MitoSys2\Calibration\mEGFPC1H2B\0001_R1_P1_K1_Ch2-Ch1.zen
780	2.694737e-03	9.268013e-04	2.250500e-03	20151202_SCC1gfpc_G2G1\MitoSys2\Calibration\mEGFPC1H2B\0001_R1_P1_K1_Ch2-Ch1.zen
860	1.747500e-03	8.985329e-04	2.092600e-03	20151202_SCC1gfpc_G2G1\MitoSys2\Calibration\mEGFPC1H2B\0001_R1_P1_K1_Ch2-Ch1.zen
940	1.478127e-03	9.427554e-04	1.953900e-03	20151202_SCC1gfpc_G2G1\MitoSys2\Calibration\mEGFPC1H2B\0001_R1_P1_K1_Ch2-Ch1.zen
1020	1.743662e-03	1.141752e-03	1.831200e-03	20151202_SCC1gfpc_G2G1\MitoSys2\Calibration\mEGFPC1H2B\0001_R1_P1_K1_Ch2-Ch1.zen
1100	1.456809e-03	1.089772e-03	1.722100e-03	20151202_SCC1gfpc_G2G1\MitoSys2\Calibration\mEGFPC1H2B\0001_R1_P1_K1_Ch2-Ch1.zen
1180	1.530799e-03	9.310133e-04	1.624500e-03	20151202_SCC1gfpc_G2G1\MitoSys2\Calibration\mEGFPC1H2B\0001_R1_P1_K1_Ch2-Ch1.zen
1260	1.768058e-03	1.327959e-03	1.536800e-03	20151202_SCC1gfpc_G2G1\MitoSys2\Calibration\mEGFPC1H2B\0001_R1_P1_K1_Ch2-Ch1.zen
1340	1.309415e-03	9.763848e-04	1.457600e-03	20151202_SCC1gfpc_G2G1\MitoSys2\Calibration\mEGFPC1H2B\0001_R1_P1_K1_Ch2-Ch1.zen
1420	1.664337e-03	9.354969e-04	1.385700e-03	20151202_SCC1gfpc_G2G1\MitoSys2\Calibration\mEGFPC1H2B\0001_R1_P1_K1_Ch2-Ch1.zen
1500	1.438816e-03	8.600813e-04	1.320300e-03	20151202_SCC1gfpc_G2G1\MitoSys2\Calibration\mEGFPC1H2B\0001_R1_P1_K1_Ch2-Ch1.zen
1660	1.348542e-03	4.523412e-04	1.205800e-03	20151202_SCC1gfpc_G2G1\MitoSys2\Calibration\mEGFPC1H2B\0001_R1_P1_K1_Ch2-Ch1.zen
1820	1.192173e-03	8.597147e-04	1.108900e-03	20151202_SCC1gfpc_G2G1\MitoSys2\Calibration\mEGFPC1H2B\0001_R1_P1_K1_Ch2-Ch1.zen
1980	9.714605e-04	7.482728e-04	1.026000e-03	20151202_SCC1gfpc_G2G1\MitoSys2\Calibration\mEGFPC1H2B\0001_R1_P1_K1_Ch2-Ch1.zen
2140	8.870873e-04	8.946038e-04	9.544200e-04	20151202_SCC1gfpc_G2G1\MitoSys2\Calibration\mEGFPC1H2B\0001_R1_P1_K1_Ch2-Ch1.zen
2300	1.119886e-03	8.114882e-04	8.919700e-04	20151202_SCC1gfpc_G2G1\MitoSys2\Calibration\mEGFPC1H2B\0001_R1_P1_K1_Ch2-Ch1.zen
2460	7.936220e-04	1.014281e-03	8.370900e-04	20151202_SCC1gfpc_G2G1\MitoSys2\Calibration\mEGFPC1H2B\0001_R1_P1_K1_Ch2-Ch1.zen
2620	7.147913e-04	7.611414e-04	7.885100e-04	20151202_SCC1gfpc_G2G1\MitoSys2\Calibration\mEGFPC1H2B\0001_R1_P1_K1_Ch2-Ch1.zen
2780	5.941987e-04	7.662297e-04	7.452400e-04	20151202_SCC1gfpc_G2G1\MitoSys2\Calibration\mEGFPC1H2B\0001_R1_P1_K1_Ch2-Ch1.zen
2940	7.116294e-04	8.406535e-04	7.064700e-04	20151202_SCC1gfpc_G2G1\MitoSys2\Calibration\mEGFPC1H2B\0001_R1_P1_K1_Ch2-Ch1.zen
3100	6.018700e-04	6.635213e-04	6.715500e-04	20151202_SCC1gfpc_G2G1\MitoSys2\Calibration\mEGFPC1H2B\0001_R1_P1_K1_Ch2-Ch1.zen
3420	6.133787e-04	6.428292e-04	6.112200e-04	20151202_SCC1gfpc_G2G1\MitoSys2\Calibration\mEGFPC1H2B\0001_R1_P1_K1_Ch2-Ch1.zen
3740	6.475352e-04	4.610142e-04	5.609800e-04	20151202_SCC1gfpc_G2G1\MitoSys2\Calibration\mEGFPC1H2B\0001_R1_P1_K1_Ch2-Ch1.zen
4060	6.741974e-04	5.247768e-04	5.185300e-04	20151202_SCC1gfpc_G2G1\MitoSys2\Calibration\mEGFPC1H2B\0001_R1_P1_K1_Ch2-Ch1.zen
[truncated: 22,743 more rows]
