# Supplementary material for: Absolute quantification of cohesin, CTCF and their regulators in human cells
Source: eLife. 2019 Jun 17;8:e46269. doi: 10.7554/eLife.46269 (PMC6606026; doi:10.7554/eLife.46269)
Supplement: Figure 2—source data 1. [file elife-46269-fig2-data1.zip › Figure 2 - source data 1/20151202_SCC1gfpc_G2G1/2c_opt_time_col_ic_Ch1.txt]

time_s	Ch1_kHz	path
0	7.068260e+01	20151202_SCC1gfpc_G2G1\MitoSys2\Calibration\mEGFPC1\0002_R1_P1_K1_Ch2-Ch1.zen
6.000060e-02	6.876596e+01	20151202_SCC1gfpc_G2G1\MitoSys2\Calibration\mEGFPC1\0002_R1_P1_K1_Ch2-Ch1.zen
1.200000e-01	6.839929e+01	20151202_SCC1gfpc_G2G1\MitoSys2\Calibration\mEGFPC1\0002_R1_P1_K1_Ch2-Ch1.zen
1.800000e-01	6.799930e+01	20151202_SCC1gfpc_G2G1\MitoSys2\Calibration\mEGFPC1\0002_R1_P1_K1_Ch2-Ch1.zen
2.400000e-01	6.864929e+01	20151202_SCC1gfpc_G2G1\MitoSys2\Calibration\mEGFPC1\0002_R1_P1_K1_Ch2-Ch1.zen
3.000000e-01	6.681598e+01	20151202_SCC1gfpc_G2G1\MitoSys2\Calibration\mEGFPC1\0002_R1_P1_K1_Ch2-Ch1.zen
3.600000e-01	6.784930e+01	20151202_SCC1gfpc_G2G1\MitoSys2\Calibration\mEGFPC1\0002_R1_P1_K1_Ch2-Ch1.zen
4.200000e-01	6.713264e+01	20151202_SCC1gfpc_G2G1\MitoSys2\Calibration\mEGFPC1\0002_R1_P1_K1_Ch2-Ch1.zen
4.800000e-01	6.764930e+01	20151202_SCC1gfpc_G2G1\MitoSys2\Calibration\mEGFPC1\0002_R1_P1_K1_Ch2-Ch1.zen
5.400100e-01	6.594932e+01	20151202_SCC1gfpc_G2G1\MitoSys2\Calibration\mEGFPC1\0002_R1_P1_K1_Ch2-Ch1.zen
6.000100e-01	6.738264e+01	20151202_SCC1gfpc_G2G1\MitoSys2\Calibration\mEGFPC1\0002_R1_P1_K1_Ch2-Ch1.zen
6.600100e-01	6.789930e+01	20151202_SCC1gfpc_G2G1\MitoSys2\Calibration\mEGFPC1\0002_R1_P1_K1_Ch2-Ch1.zen
7.200100e-01	6.418267e+01	20151202_SCC1gfpc_G2G1\MitoSys2\Calibration\mEGFPC1\0002_R1_P1_K1_Ch2-Ch1.zen
7.800100e-01	6.388268e+01	20151202_SCC1gfpc_G2G1\MitoSys2\Calibration\mEGFPC1\0002_R1_P1_K1_Ch2-Ch1.zen
8.400100e-01	6.729931e+01	20151202_SCC1gfpc_G2G1\MitoSys2\Calibration\mEGFPC1\0002_R1_P1_K1_Ch2-Ch1.zen
9.000100e-01	6.721597e+01	20151202_SCC1gfpc_G2G1\MitoSys2\Calibration\mEGFPC1\0002_R1_P1_K1_Ch2-Ch1.zen
9.600100e-01	6.974928e+01	20151202_SCC1gfpc_G2G1\MitoSys2\Calibration\mEGFPC1\0002_R1_P1_K1_Ch2-Ch1.zen
1.020010e+00	6.738264e+01	20151202_SCC1gfpc_G2G1\MitoSys2\Calibration\mEGFPC1\0002_R1_P1_K1_Ch2-Ch1.zen
1.080010e+00	7.043261e+01	20151202_SCC1gfpc_G2G1\MitoSys2\Calibration\mEGFPC1\0002_R1_P1_K1_Ch2-Ch1.zen
1.140010e+00	6.984928e+01	20151202_SCC1gfpc_G2G1\MitoSys2\Calibration\mEGFPC1\0002_R1_P1_K1_Ch2-Ch1.zen
1.200010e+00	6.571599e+01	20151202_SCC1gfpc_G2G1\MitoSys2\Calibration\mEGFPC1\0002_R1_P1_K1_Ch2-Ch1.zen
1.260010e+00	7.128260e+01	20151202_SCC1gfpc_G2G1\MitoSys2\Calibration\mEGFPC1\0002_R1_P1_K1_Ch2-Ch1.zen
1.320010e+00	7.363258e+01	20151202_SCC1gfpc_G2G1\MitoSys2\Calibration\mEGFPC1\0002_R1_P1_K1_Ch2-Ch1.zen
1.380010e+00	6.926595e+01	20151202_SCC1gfpc_G2G1\MitoSys2\Calibration\mEGFPC1\0002_R1_P1_K1_Ch2-Ch1.zen
1.440010e+00	6.884929e+01	20151202_SCC1gfpc_G2G1\MitoSys2\Calibration\mEGFPC1\0002_R1_P1_K1_Ch2-Ch1.zen
1.500020e+00	7.004928e+01	20151202_SCC1gfpc_G2G1\MitoSys2\Calibration\mEGFPC1\0002_R1_P1_K1_Ch2-Ch1.zen
1.560020e+00	7.004928e+01	20151202_SCC1gfpc_G2G1\MitoSys2\Calibration\mEGFPC1\0002_R1_P1_K1_Ch2-Ch1.zen
1.620020e+00	6.608265e+01	20151202_SCC1gfpc_G2G1\MitoSys2\Calibration\mEGFPC1\0002_R1_P1_K1_Ch2-Ch1.zen
1.680020e+00	6.791597e+01	20151202_SCC1gfpc_G2G1\MitoSys2\Calibration\mEGFPC1\0002_R1_P1_K1_Ch2-Ch1.zen
1.740020e+00	6.556599e+01	20151202_SCC1gfpc_G2G1\MitoSys2\Calibration\mEGFPC1\0002_R1_P1_K1_Ch2-Ch1.zen
1.800020e+00	7.104927e+01	20151202_SCC1gfpc_G2G1\MitoSys2\Calibration\mEGFPC1\0002_R1_P1_K1_Ch2-Ch1.zen
1.860020e+00	6.828263e+01	20151202_SCC1gfpc_G2G1\MitoSys2\Calibration\mEGFPC1\0002_R1_P1_K1_Ch2-Ch1.zen
1.920020e+00	7.249925e+01	20151202_SCC1gfpc_G2G1\MitoSys2\Calibration\mEGFPC1\0002_R1_P1_K1_Ch2-Ch1.zen
1.980020e+00	6.838263e+01	20151202_SCC1gfpc_G2G1\MitoSys2\Calibration\mEGFPC1\0002_R1_P1_K1_Ch2-Ch1.zen
2.040020e+00	6.704931e+01	20151202_SCC1gfpc_G2G1\MitoSys2\Calibration\mEGFPC1\0002_R1_P1_K1_Ch2-Ch1.zen
2.100020e+00	6.784930e+01	20151202_SCC1gfpc_G2G1\MitoSys2\Calibration\mEGFPC1\0002_R1_P1_K1_Ch2-Ch1.zen
2.160020e+00	7.001595e+01	20151202_SCC1gfpc_G2G1\MitoSys2\Calibration\mEGFPC1\0002_R1_P1_K1_Ch2-Ch1.zen
2.220020e+00	6.536599e+01	20151202_SCC1gfpc_G2G1\MitoSys2\Calibration\mEGFPC1\0002_R1_P1_K1_Ch2-Ch1.zen
2.280020e+00	6.853262e+01	20151202_SCC1gfpc_G2G1\MitoSys2\Calibration\mEGFPC1\0002_R1_P1_K1_Ch2-Ch1.zen
2.340020e+00	6.856596e+01	20151202_SCC1gfpc_G2G1\MitoSys2\Calibration\mEGFPC1\0002_R1_P1_K1_Ch2-Ch1.zen
2.400020e+00	7.196593e+01	20151202_SCC1gfpc_G2G1\MitoSys2\Calibration\mEGFPC1\0002_R1_P1_K1_Ch2-Ch1.zen
2.460030e+00	6.704931e+01	20151202_SCC1gfpc_G2G1\MitoSys2\Calibration\mEGFPC1\0002_R1_P1_K1_Ch2-Ch1.zen
2.520030e+00	6.561599e+01	20151202_SCC1gfpc_G2G1\MitoSys2\Calibration\mEGFPC1\0002_R1_P1_K1_Ch2-Ch1.zen
2.580030e+00	6.923262e+01	20151202_SCC1gfpc_G2G1\MitoSys2\Calibration\mEGFPC1\0002_R1_P1_K1_Ch2-Ch1.zen
2.640030e+00	7.028261e+01	20151202_SCC1gfpc_G2G1\MitoSys2\Calibration\mEGFPC1\0002_R1_P1_K1_Ch2-Ch1.zen
2.700030e+00	6.798264e+01	20151202_SCC1gfpc_G2G1\MitoSys2\Calibration\mEGFPC1\0002_R1_P1_K1_Ch2-Ch1.zen
2.760030e+00	6.743264e+01	20151202_SCC1gfpc_G2G1\MitoSys2\Calibration\mEGFPC1\0002_R1_P1_K1_Ch2-Ch1.zen
2.820030e+00	6.783263e+01	20151202_SCC1gfpc_G2G1\MitoSys2\Calibration\mEGFPC1\0002_R1_P1_K1_Ch2-Ch1.zen
2.880030e+00	6.866596e+01	20151202_SCC1gfpc_G2G1\MitoSys2\Calibration\mEGFPC1\0002_R1_P1_K1_Ch2-Ch1.zen
2.940030e+00	6.704931e+01	20151202_SCC1gfpc_G2G1\MitoSys2\Calibration\mEGFPC1\0002_R1_P1_K1_Ch2-Ch1.zen
3.000030e+00	7.114927e+01	20151202_SCC1gfpc_G2G1\MitoSys2\Calibration\mEGFPC1\0002_R1_P1_K1_Ch2-Ch1.zen
3.060030e+00	6.588265e+01	20151202_SCC1gfpc_G2G1\MitoSys2\Calibration\mEGFPC1\0002_R1_P1_K1_Ch2-Ch1.zen
3.120030e+00	6.474933e+01	20151202_SCC1gfpc_G2G1\MitoSys2\Calibration\mEGFPC1\0002_R1_P1_K1_Ch2-Ch1.zen
3.180030e+00	6.683264e+01	20151202_SCC1gfpc_G2G1\MitoSys2\Calibration\mEGFPC1\0002_R1_P1_K1_Ch2-Ch1.zen
3.240030e+00	6.789930e+01	20151202_SCC1gfpc_G2G1\MitoSys2\Calibration\mEGFPC1\0002_R1_P1_K1_Ch2-Ch1.zen
3.300030e+00	6.736597e+01	20151202_SCC1gfpc_G2G1\MitoSys2\Calibration\mEGFPC1\0002_R1_P1_K1_Ch2-Ch1.zen
3.360030e+00	6.696597e+01	20151202_SCC1gfpc_G2G1\MitoSys2\Calibration\mEGFPC1\0002_R1_P1_K1_Ch2-Ch1.zen
3.420040e+00	6.688264e+01	20151202_SCC1gfpc_G2G1\MitoSys2\Calibration\mEGFPC1\0002_R1_P1_K1_Ch2-Ch1.zen
3.480040e+00	6.813263e+01	20151202_SCC1gfpc_G2G1\MitoSys2\Calibration\mEGFPC1\0002_R1_P1_K1_Ch2-Ch1.zen
3.540040e+00	6.884929e+01	20151202_SCC1gfpc_G2G1\MitoSys2\Calibration\mEGFPC1\0002_R1_P1_K1_Ch2-Ch1.zen
3.600040e+00	6.608265e+01	20151202_SCC1gfpc_G2G1\MitoSys2\Calibration\mEGFPC1\0002_R1_P1_K1_Ch2-Ch1.zen
3.660040e+00	6.623265e+01	20151202_SCC1gfpc_G2G1\MitoSys2\Calibration\mEGFPC1\0002_R1_P1_K1_Ch2-Ch1.zen
3.720040e+00	6.718264e+01	20151202_SCC1gfpc_G2G1\MitoSys2\Calibration\mEGFPC1\0002_R1_P1_K1_Ch2-Ch1.zen
3.780040e+00	6.816596e+01	20151202_SCC1gfpc_G2G1\MitoSys2\Calibration\mEGFPC1\0002_R1_P1_K1_Ch2-Ch1.zen
3.840040e+00	6.898262e+01	20151202_SCC1gfpc_G2G1\MitoSys2\Calibration\mEGFPC1\0002_R1_P1_K1_Ch2-Ch1.zen
3.900040e+00	6.851596e+01	20151202_SCC1gfpc_G2G1\MitoSys2\Calibration\mEGFPC1\0002_R1_P1_K1_Ch2-Ch1.zen
3.960040e+00	6.846596e+01	20151202_SCC1gfpc_G2G1\MitoSys2\Calibration\mEGFPC1\0002_R1_P1_K1_Ch2-Ch1.zen
4.020040e+00	6.916595e+01	20151202_SCC1gfpc_G2G1\MitoSys2\Calibration\mEGFPC1\0002_R1_P1_K1_Ch2-Ch1.zen
4.080040e+00	7.079927e+01	20151202_SCC1gfpc_G2G1\MitoSys2\Calibration\mEGFPC1\0002_R1_P1_K1_Ch2-Ch1.zen
4.140040e+00	6.813263e+01	20151202_SCC1gfpc_G2G1\MitoSys2\Calibration\mEGFPC1\0002_R1_P1_K1_Ch2-Ch1.zen
4.200040e+00	6.723264e+01	20151202_SCC1gfpc_G2G1\MitoSys2\Calibration\mEGFPC1\0002_R1_P1_K1_Ch2-Ch1.zen
4.260040e+00	6.678265e+01	20151202_SCC1gfpc_G2G1\MitoSys2\Calibration\mEGFPC1\0002_R1_P1_K1_Ch2-Ch1.zen
4.320040e+00	7.141593e+01	20151202_SCC1gfpc_G2G1\MitoSys2\Calibration\mEGFPC1\0002_R1_P1_K1_Ch2-Ch1.zen
4.380040e+00	6.881596e+01	20151202_SCC1gfpc_G2G1\MitoSys2\Calibration\mEGFPC1\0002_R1_P1_K1_Ch2-Ch1.zen
4.440050e+00	6.718264e+01	20151202_SCC1gfpc_G2G1\MitoSys2\Calibration\mEGFPC1\0002_R1_P1_K1_Ch2-Ch1.zen
4.500050e+00	6.784930e+01	20151202_SCC1gfpc_G2G1\MitoSys2\Calibration\mEGFPC1\0002_R1_P1_K1_Ch2-Ch1.zen
4.560050e+00	7.246592e+01	20151202_SCC1gfpc_G2G1\MitoSys2\Calibration\mEGFPC1\0002_R1_P1_K1_Ch2-Ch1.zen
4.620050e+00	7.041594e+01	20151202_SCC1gfpc_G2G1\MitoSys2\Calibration\mEGFPC1\0002_R1_P1_K1_Ch2-Ch1.zen
4.680050e+00	6.741597e+01	20151202_SCC1gfpc_G2G1\MitoSys2\Calibration\mEGFPC1\0002_R1_P1_K1_Ch2-Ch1.zen
4.740050e+00	6.881596e+01	20151202_SCC1gfpc_G2G1\MitoSys2\Calibration\mEGFPC1\0002_R1_P1_K1_Ch2-Ch1.zen
4.800050e+00	6.768263e+01	20151202_SCC1gfpc_G2G1\MitoSys2\Calibration\mEGFPC1\0002_R1_P1_K1_Ch2-Ch1.zen
4.860050e+00	6.868262e+01	20151202_SCC1gfpc_G2G1\MitoSys2\Calibration\mEGFPC1\0002_R1_P1_K1_Ch2-Ch1.zen
4.920050e+00	6.784930e+01	20151202_SCC1gfpc_G2G1\MitoSys2\Calibration\mEGFPC1\0002_R1_P1_K1_Ch2-Ch1.zen
4.980050e+00	6.938261e+01	20151202_SCC1gfpc_G2G1\MitoSys2\Calibration\mEGFPC1\0002_R1_P1_K1_Ch2-Ch1.zen
5.040050e+00	6.458266e+01	20151202_SCC1gfpc_G2G1\MitoSys2\Calibration\mEGFPC1\0002_R1_P1_K1_Ch2-Ch1.zen
5.100050e+00	6.731597e+01	20151202_SCC1gfpc_G2G1\MitoSys2\Calibration\mEGFPC1\0002_R1_P1_K1_Ch2-Ch1.zen
5.160050e+00	7.048260e+01	20151202_SCC1gfpc_G2G1\MitoSys2\Calibration\mEGFPC1\0002_R1_P1_K1_Ch2-Ch1.zen
5.220050e+00	6.638265e+01	20151202_SCC1gfpc_G2G1\MitoSys2\Calibration\mEGFPC1\0002_R1_P1_K1_Ch2-Ch1.zen
5.280050e+00	6.894929e+01	20151202_SCC1gfpc_G2G1\MitoSys2\Calibration\mEGFPC1\0002_R1_P1_K1_Ch2-Ch1.zen
5.340050e+00	6.854929e+01	20151202_SCC1gfpc_G2G1\MitoSys2\Calibration\mEGFPC1\0002_R1_P1_K1_Ch2-Ch1.zen
5.400060e+00	6.889929e+01	20151202_SCC1gfpc_G2G1\MitoSys2\Calibration\mEGFPC1\0002_R1_P1_K1_Ch2-Ch1.zen
5.460060e+00	6.784930e+01	20151202_SCC1gfpc_G2G1\MitoSys2\Calibration\mEGFPC1\0002_R1_P1_K1_Ch2-Ch1.zen
5.520060e+00	6.684931e+01	20151202_SCC1gfpc_G2G1\MitoSys2\Calibration\mEGFPC1\0002_R1_P1_K1_Ch2-Ch1.zen
5.580060e+00	6.711597e+01	20151202_SCC1gfpc_G2G1\MitoSys2\Calibration\mEGFPC1\0002_R1_P1_K1_Ch2-Ch1.zen
5.640060e+00	6.903262e+01	20151202_SCC1gfpc_G2G1\MitoSys2\Calibration\mEGFPC1\0002_R1_P1_K1_Ch2-Ch1.zen
5.700060e+00	6.751597e+01	20151202_SCC1gfpc_G2G1\MitoSys2\Calibration\mEGFPC1\0002_R1_P1_K1_Ch2-Ch1.zen
5.760060e+00	6.851596e+01	20151202_SCC1gfpc_G2G1\MitoSys2\Calibration\mEGFPC1\0002_R1_P1_K1_Ch2-Ch1.zen
5.820060e+00	7.021594e+01	20151202_SCC1gfpc_G2G1\MitoSys2\Calibration\mEGFPC1\0002_R1_P1_K1_Ch2-Ch1.zen
5.880060e+00	6.981595e+01	20151202_SCC1gfpc_G2G1\MitoSys2\Calibration\mEGFPC1\0002_R1_P1_K1_Ch2-Ch1.zen
5.940060e+00	6.874929e+01	20151202_SCC1gfpc_G2G1\MitoSys2\Calibration\mEGFPC1\0002_R1_P1_K1_Ch2-Ch1.zen
6.000060e+00	6.639931e+01	20151202_SCC1gfpc_G2G1\MitoSys2\Calibration\mEGFPC1\0002_R1_P1_K1_Ch2-Ch1.zen
6.060060e+00	6.399934e+01	20151202_SCC1gfpc_G2G1\MitoSys2\Calibration\mEGFPC1\0002_R1_P1_K1_Ch2-Ch1.zen
6.120060e+00	7.154926e+01	20151202_SCC1gfpc_G2G1\MitoSys2\Calibration\mEGFPC1\0002_R1_P1_K1_Ch2-Ch1.zen
6.180060e+00	6.754930e+01	20151202_SCC1gfpc_G2G1\MitoSys2\Calibration\mEGFPC1\0002_R1_P1_K1_Ch2-Ch1.zen
6.240060e+00	6.783263e+01	20151202_SCC1gfpc_G2G1\MitoSys2\Calibration\mEGFPC1\0002_R1_P1_K1_Ch2-Ch1.zen
6.300070e+00	6.836596e+01	20151202_SCC1gfpc_G2G1\MitoSys2\Calibration\mEGFPC1\0002_R1_P1_K1_Ch2-Ch1.zen
6.360070e+00	6.379934e+01	20151202_SCC1gfpc_G2G1\MitoSys2\Calibration\mEGFPC1\0002_R1_P1_K1_Ch2-Ch1.zen
6.420070e+00	6.754930e+01	20151202_SCC1gfpc_G2G1\MitoSys2\Calibration\mEGFPC1\0002_R1_P1_K1_Ch2-Ch1.zen
6.480070e+00	6.483266e+01	20151202_SCC1gfpc_G2G1\MitoSys2\Calibration\mEGFPC1\0002_R1_P1_K1_Ch2-Ch1.zen
6.540070e+00	6.558266e+01	20151202_SCC1gfpc_G2G1\MitoSys2\Calibration\mEGFPC1\0002_R1_P1_K1_Ch2-Ch1.zen
6.600070e+00	6.856596e+01	20151202_SCC1gfpc_G2G1\MitoSys2\Calibration\mEGFPC1\0002_R1_P1_K1_Ch2-Ch1.zen
6.660070e+00	6.658265e+01	20151202_SCC1gfpc_G2G1\MitoSys2\Calibration\mEGFPC1\0002_R1_P1_K1_Ch2-Ch1.zen
6.720070e+00	6.659931e+01	20151202_SCC1gfpc_G2G1\MitoSys2\Calibration\mEGFPC1\0002_R1_P1_K1_Ch2-Ch1.zen
6.780070e+00	6.918262e+01	20151202_SCC1gfpc_G2G1\MitoSys2\Calibration\mEGFPC1\0002_R1_P1_K1_Ch2-Ch1.zen
6.840070e+00	7.086594e+01	20151202_SCC1gfpc_G2G1\MitoSys2\Calibration\mEGFPC1\0002_R1_P1_K1_Ch2-Ch1.zen
6.900070e+00	6.586599e+01	20151202_SCC1gfpc_G2G1\MitoSys2\Calibration\mEGFPC1\0002_R1_P1_K1_Ch2-Ch1.zen
6.960070e+00	6.439934e+01	20151202_SCC1gfpc_G2G1\MitoSys2\Calibration\mEGFPC1\0002_R1_P1_K1_Ch2-Ch1.zen
7.020070e+00	6.739931e+01	20151202_SCC1gfpc_G2G1\MitoSys2\Calibration\mEGFPC1\0002_R1_P1_K1_Ch2-Ch1.zen
7.080070e+00	6.819930e+01	20151202_SCC1gfpc_G2G1\MitoSys2\Calibration\mEGFPC1\0002_R1_P1_K1_Ch2-Ch1.zen
7.140070e+00	6.541599e+01	20151202_SCC1gfpc_G2G1\MitoSys2\Calibration\mEGFPC1\0002_R1_P1_K1_Ch2-Ch1.zen
7.200070e+00	6.774930e+01	20151202_SCC1gfpc_G2G1\MitoSys2\Calibration\mEGFPC1\0002_R1_P1_K1_Ch2-Ch1.zen
7.260080e+00	7.034927e+01	20151202_SCC1gfpc_G2G1\MitoSys2\Calibration\mEGFPC1\0002_R1_P1_K1_Ch2-Ch1.zen
7.320080e+00	7.183260e+01	20151202_SCC1gfpc_G2G1\MitoSys2\Calibration\mEGFPC1\0002_R1_P1_K1_Ch2-Ch1.zen
7.380080e+00	6.719931e+01	20151202_SCC1gfpc_G2G1\MitoSys2\Calibration\mEGFPC1\0002_R1_P1_K1_Ch2-Ch1.zen
7.440080e+00	6.408267e+01	20151202_SCC1gfpc_G2G1\MitoSys2\Calibration\mEGFPC1\0002_R1_P1_K1_Ch2-Ch1.zen
7.500080e+00	6.936595e+01	20151202_SCC1gfpc_G2G1\MitoSys2\Calibration\mEGFPC1\0002_R1_P1_K1_Ch2-Ch1.zen
7.560080e+00	6.829929e+01	20151202_SCC1gfpc_G2G1\MitoSys2\Calibration\mEGFPC1\0002_R1_P1_K1_Ch2-Ch1.zen
7.620080e+00	7.186593e+01	20151202_SCC1gfpc_G2G1\MitoSys2\Calibration\mEGFPC1\0002_R1_P1_K1_Ch2-Ch1.zen
7.680080e+00	6.764930e+01	20151202_SCC1gfpc_G2G1\MitoSys2\Calibration\mEGFPC1\0002_R1_P1_K1_Ch2-Ch1.zen
7.740080e+00	6.909929e+01	20151202_SCC1gfpc_G2G1\MitoSys2\Calibration\mEGFPC1\0002_R1_P1_K1_Ch2-Ch1.zen
7.800080e+00	7.128260e+01	20151202_SCC1gfpc_G2G1\MitoSys2\Calibration\mEGFPC1\0002_R1_P1_K1_Ch2-Ch1.zen
7.860080e+00	6.509933e+01	20151202_SCC1gfpc_G2G1\MitoSys2\Calibration\mEGFPC1\0002_R1_P1_K1_Ch2-Ch1.zen
7.920080e+00	6.694931e+01	20151202_SCC1gfpc_G2G1\MitoSys2\Calibration\mEGFPC1\0002_R1_P1_K1_Ch2-Ch1.zen
7.980080e+00	6.909929e+01	20151202_SCC1gfpc_G2G1\MitoSys2\Calibration\mEGFPC1\0002_R1_P1_K1_Ch2-Ch1.zen
8.040080e+00	6.858263e+01	20151202_SCC1gfpc_G2G1\MitoSys2\Calibration\mEGFPC1\0002_R1_P1_K1_Ch2-Ch1.zen
8.100080e+00	7.338258e+01	20151202_SCC1gfpc_G2G1\MitoSys2\Calibration\mEGFPC1\0002_R1_P1_K1_Ch2-Ch1.zen
8.160080e+00	6.624931e+01	20151202_SCC1gfpc_G2G1\MitoSys2\Calibration\mEGFPC1\0002_R1_P1_K1_Ch2-Ch1.zen
8.220090e+00	6.979928e+01	20151202_SCC1gfpc_G2G1\MitoSys2\Calibration\mEGFPC1\0002_R1_P1_K1_Ch2-Ch1.zen
8.280090e+00	7.141593e+01	20151202_SCC1gfpc_G2G1\MitoSys2\Calibration\mEGFPC1\0002_R1_P1_K1_Ch2-Ch1.zen
8.340090e+00	6.704931e+01	20151202_SCC1gfpc_G2G1\MitoSys2\Calibration\mEGFPC1\0002_R1_P1_K1_Ch2-Ch1.zen
8.400090e+00	6.994928e+01	20151202_SCC1gfpc_G2G1\MitoSys2\Calibration\mEGFPC1\0002_R1_P1_K1_Ch2-Ch1.zen
8.460090e+00	7.001595e+01	20151202_SCC1gfpc_G2G1\MitoSys2\Calibration\mEGFPC1\0002_R1_P1_K1_Ch2-Ch1.zen
8.520090e+00	6.706597e+01	20151202_SCC1gfpc_G2G1\MitoSys2\Calibration\mEGFPC1\0002_R1_P1_K1_Ch2-Ch1.zen
8.580090e+00	7.416590e+01	20151202_SCC1gfpc_G2G1\MitoSys2\Calibration\mEGFPC1\0002_R1_P1_K1_Ch2-Ch1.zen
8.640090e+00	6.723264e+01	20151202_SCC1gfpc_G2G1\MitoSys2\Calibration\mEGFPC1\0002_R1_P1_K1_Ch2-Ch1.zen
8.700090e+00	6.631598e+01	20151202_SCC1gfpc_G2G1\MitoSys2\Calibration\mEGFPC1\0002_R1_P1_K1_Ch2-Ch1.zen
8.760090e+00	6.896596e+01	20151202_SCC1gfpc_G2G1\MitoSys2\Calibration\mEGFPC1\0002_R1_P1_K1_Ch2-Ch1.zen
8.820090e+00	6.669931e+01	20151202_SCC1gfpc_G2G1\MitoSys2\Calibration\mEGFPC1\0002_R1_P1_K1_Ch2-Ch1.zen
8.880090e+00	6.664931e+01	20151202_SCC1gfpc_G2G1\MitoSys2\Calibration\mEGFPC1\0002_R1_P1_K1_Ch2-Ch1.zen
8.940090e+00	6.716598e+01	20151202_SCC1gfpc_G2G1\MitoSys2\Calibration\mEGFPC1\0002_R1_P1_K1_Ch2-Ch1.zen
9.000090e+00	6.746597e+01	20151202_SCC1gfpc_G2G1\MitoSys2\Calibration\mEGFPC1\0002_R1_P1_K1_Ch2-Ch1.zen
9.060090e+00	6.609932e+01	20151202_SCC1gfpc_G2G1\MitoSys2\Calibration\mEGFPC1\0002_R1_P1_K1_Ch2-Ch1.zen
9.120090e+00	6.703264e+01	20151202_SCC1gfpc_G2G1\MitoSys2\Calibration\mEGFPC1\0002_R1_P1_K1_Ch2-Ch1.zen
9.180090e+00	6.741597e+01	20151202_SCC1gfpc_G2G1\MitoSys2\Calibration\mEGFPC1\0002_R1_P1_K1_Ch2-Ch1.zen
9.240100e+00	6.914928e+01	20151202_SCC1gfpc_G2G1\MitoSys2\Calibration\mEGFPC1\0002_R1_P1_K1_Ch2-Ch1.zen
9.300100e+00	6.778263e+01	20151202_SCC1gfpc_G2G1\MitoSys2\Calibration\mEGFPC1\0002_R1_P1_K1_Ch2-Ch1.zen
9.360100e+00	6.864929e+01	20151202_SCC1gfpc_G2G1\MitoSys2\Calibration\mEGFPC1\0002_R1_P1_K1_Ch2-Ch1.zen
9.420100e+00	6.881596e+01	20151202_SCC1gfpc_G2G1\MitoSys2\Calibration\mEGFPC1\0002_R1_P1_K1_Ch2-Ch1.zen
9.480100e+00	6.839929e+01	20151202_SCC1gfpc_G2G1\MitoSys2\Calibration\mEGFPC1\0002_R1_P1_K1_Ch2-Ch1.zen
9.540100e+00	7.084927e+01	20151202_SCC1gfpc_G2G1\MitoSys2\Calibration\mEGFPC1\0002_R1_P1_K1_Ch2-Ch1.zen
9.600100e+00	6.904929e+01	20151202_SCC1gfpc_G2G1\MitoSys2\Calibration\mEGFPC1\0002_R1_P1_K1_Ch2-Ch1.zen
9.660100e+00	6.698264e+01	20151202_SCC1gfpc_G2G1\MitoSys2\Calibration\mEGFPC1\0002_R1_P1_K1_Ch2-Ch1.zen
9.720100e+00	6.688264e+01	20151202_SCC1gfpc_G2G1\MitoSys2\Calibration\mEGFPC1\0002_R1_P1_K1_Ch2-Ch1.zen
9.780100e+00	7.099927e+01	20151202_SCC1gfpc_G2G1\MitoSys2\Calibration\mEGFPC1\0002_R1_P1_K1_Ch2-Ch1.zen
9.840100e+00	6.829929e+01	20151202_SCC1gfpc_G2G1\MitoSys2\Calibration\mEGFPC1\0002_R1_P1_K1_Ch2-Ch1.zen
9.900100e+00	6.911595e+01	20151202_SCC1gfpc_G2G1\MitoSys2\Calibration\mEGFPC1\0002_R1_P1_K1_Ch2-Ch1.zen
9.960100e+00	6.801597e+01	20151202_SCC1gfpc_G2G1\MitoSys2\Calibration\mEGFPC1\0002_R1_P1_K1_Ch2-Ch1.zen
1.002010e+01	6.639931e+01	20151202_SCC1gfpc_G2G1\MitoSys2\Calibration\mEGFPC1\0002_R1_P1_K1_Ch2-Ch1.zen
1.008010e+01	6.913262e+01	20151202_SCC1gfpc_G2G1\MitoSys2\Calibration\mEGFPC1\0002_R1_P1_K1_Ch2-Ch1.zen
1.014010e+01	7.233259e+01	20151202_SCC1gfpc_G2G1\MitoSys2\Calibration\mEGFPC1\0002_R1_P1_K1_Ch2-Ch1.zen
1.020010e+01	7.143259e+01	20151202_SCC1gfpc_G2G1\MitoSys2\Calibration\mEGFPC1\0002_R1_P1_K1_Ch2-Ch1.zen
1.026011e+01	7.224925e+01	20151202_SCC1gfpc_G2G1\MitoSys2\Calibration\mEGFPC1\0002_R1_P1_K1_Ch2-Ch1.zen
1.032011e+01	7.001595e+01	20151202_SCC1gfpc_G2G1\MitoSys2\Calibration\mEGFPC1\0002_R1_P1_K1_Ch2-Ch1.zen
1.038011e+01	7.026595e+01	20151202_SCC1gfpc_G2G1\MitoSys2\Calibration\mEGFPC1\0002_R1_P1_K1_Ch2-Ch1.zen
1.044011e+01	6.743264e+01	20151202_SCC1gfpc_G2G1\MitoSys2\Calibration\mEGFPC1\0002_R1_P1_K1_Ch2-Ch1.zen
1.050011e+01	6.876596e+01	20151202_SCC1gfpc_G2G1\MitoSys2\Calibration\mEGFPC1\0002_R1_P1_K1_Ch2-Ch1.zen
1.056011e+01	6.853262e+01	20151202_SCC1gfpc_G2G1\MitoSys2\Calibration\mEGFPC1\0002_R1_P1_K1_Ch2-Ch1.zen
1.062011e+01	7.146593e+01	20151202_SCC1gfpc_G2G1\MitoSys2\Calibration\mEGFPC1\0002_R1_P1_K1_Ch2-Ch1.zen
1.068011e+01	6.688264e+01	20151202_SCC1gfpc_G2G1\MitoSys2\Calibration\mEGFPC1\0002_R1_P1_K1_Ch2-Ch1.zen
1.074011e+01	6.733264e+01	20151202_SCC1gfpc_G2G1\MitoSys2\Calibration\mEGFPC1\0002_R1_P1_K1_Ch2-Ch1.zen
1.080011e+01	6.764930e+01	20151202_SCC1gfpc_G2G1\MitoSys2\Calibration\mEGFPC1\0002_R1_P1_K1_Ch2-Ch1.zen
1.086011e+01	6.558266e+01	20151202_SCC1gfpc_G2G1\MitoSys2\Calibration\mEGFPC1\0002_R1_P1_K1_Ch2-Ch1.zen
1.092011e+01	6.963261e+01	20151202_SCC1gfpc_G2G1\MitoSys2\Calibration\mEGFPC1\0002_R1_P1_K1_Ch2-Ch1.zen
1.098011e+01	6.873263e+01	20151202_SCC1gfpc_G2G1\MitoSys2\Calibration\mEGFPC1\0002_R1_P1_K1_Ch2-Ch1.zen
1.104011e+01	7.009927e+01	20151202_SCC1gfpc_G2G1\MitoSys2\Calibration\mEGFPC1\0002_R1_P1_K1_Ch2-Ch1.zen
1.110011e+01	6.809930e+01	20151202_SCC1gfpc_G2G1\MitoSys2\Calibration\mEGFPC1\0002_R1_P1_K1_Ch2-Ch1.zen
1.116012e+01	6.859929e+01	20151202_SCC1gfpc_G2G1\MitoSys2\Calibration\mEGFPC1\0002_R1_P1_K1_Ch2-Ch1.zen
1.122012e+01	6.679931e+01	20151202_SCC1gfpc_G2G1\MitoSys2\Calibration\mEGFPC1\0002_R1_P1_K1_Ch2-Ch1.zen
1.128012e+01	6.643265e+01	20151202_SCC1gfpc_G2G1\MitoSys2\Calibration\mEGFPC1\0002_R1_P1_K1_Ch2-Ch1.zen
1.134012e+01	6.509933e+01	20151202_SCC1gfpc_G2G1\MitoSys2\Calibration\mEGFPC1\0002_R1_P1_K1_Ch2-Ch1.zen
1.140012e+01	6.569933e+01	20151202_SCC1gfpc_G2G1\MitoSys2\Calibration\mEGFPC1\0002_R1_P1_K1_Ch2-Ch1.zen
1.146012e+01	6.861596e+01	20151202_SCC1gfpc_G2G1\MitoSys2\Calibration\mEGFPC1\0002_R1_P1_K1_Ch2-Ch1.zen
1.152012e+01	6.711597e+01	20151202_SCC1gfpc_G2G1\MitoSys2\Calibration\mEGFPC1\0002_R1_P1_K1_Ch2-Ch1.zen
1.158012e+01	6.809930e+01	20151202_SCC1gfpc_G2G1\MitoSys2\Calibration\mEGFPC1\0002_R1_P1_K1_Ch2-Ch1.zen
1.164012e+01	6.549932e+01	20151202_SCC1gfpc_G2G1\MitoSys2\Calibration\mEGFPC1\0002_R1_P1_K1_Ch2-Ch1.zen
1.170012e+01	7.001595e+01	20151202_SCC1gfpc_G2G1\MitoSys2\Calibration\mEGFPC1\0002_R1_P1_K1_Ch2-Ch1.zen
1.176012e+01	6.586599e+01	20151202_SCC1gfpc_G2G1\MitoSys2\Calibration\mEGFPC1\0002_R1_P1_K1_Ch2-Ch1.zen
1.182012e+01	6.831596e+01	20151202_SCC1gfpc_G2G1\MitoSys2\Calibration\mEGFPC1\0002_R1_P1_K1_Ch2-Ch1.zen
1.188012e+01	7.098260e+01	20151202_SCC1gfpc_G2G1\MitoSys2\Calibration\mEGFPC1\0002_R1_P1_K1_Ch2-Ch1.zen
1.194012e+01	6.761597e+01	20151202_SCC1gfpc_G2G1\MitoSys2\Calibration\mEGFPC1\0002_R1_P1_K1_Ch2-Ch1.zen
1.200012e+01	6.808263e+01	20151202_SCC1gfpc_G2G1\MitoSys2\Calibration\mEGFPC1\0002_R1_P1_K1_Ch2-Ch1.zen
1.206012e+01	6.548266e+01	20151202_SCC1gfpc_G2G1\MitoSys2\Calibration\mEGFPC1\0002_R1_P1_K1_Ch2-Ch1.zen
1.212012e+01	6.463267e+01	20151202_SCC1gfpc_G2G1\MitoSys2\Calibration\mEGFPC1\0002_R1_P1_K1_Ch2-Ch1.zen
1.218013e+01	6.906596e+01	20151202_SCC1gfpc_G2G1\MitoSys2\Calibration\mEGFPC1\0002_R1_P1_K1_Ch2-Ch1.zen
1.224013e+01	6.796597e+01	20151202_SCC1gfpc_G2G1\MitoSys2\Calibration\mEGFPC1\0002_R1_P1_K1_Ch2-Ch1.zen
1.230013e+01	6.898262e+01	20151202_SCC1gfpc_G2G1\MitoSys2\Calibration\mEGFPC1\0002_R1_P1_K1_Ch2-Ch1.zen
1.236013e+01	6.293269e+01	20151202_SCC1gfpc_G2G1\MitoSys2\Calibration\mEGFPC1\0002_R1_P1_K1_Ch2-Ch1.zen
1.242013e+01	6.993261e+01	20151202_SCC1gfpc_G2G1\MitoSys2\Calibration\mEGFPC1\0002_R1_P1_K1_Ch2-Ch1.zen
1.248013e+01	6.993261e+01	20151202_SCC1gfpc_G2G1\MitoSys2\Calibration\mEGFPC1\0002_R1_P1_K1_Ch2-Ch1.zen
1.254013e+01	6.979928e+01	20151202_SCC1gfpc_G2G1\MitoSys2\Calibration\mEGFPC1\0002_R1_P1_K1_Ch2-Ch1.zen
1.260013e+01	6.743264e+01	20151202_SCC1gfpc_G2G1\MitoSys2\Calibration\mEGFPC1\0002_R1_P1_K1_Ch2-Ch1.zen
1.266013e+01	6.623265e+01	20151202_SCC1gfpc_G2G1\MitoSys2\Calibration\mEGFPC1\0002_R1_P1_K1_Ch2-Ch1.zen
1.272013e+01	6.798264e+01	20151202_SCC1gfpc_G2G1\MitoSys2\Calibration\mEGFPC1\0002_R1_P1_K1_Ch2-Ch1.zen
1.278013e+01	6.941595e+01	20151202_SCC1gfpc_G2G1\MitoSys2\Calibration\mEGFPC1\0002_R1_P1_K1_Ch2-Ch1.zen
1.284013e+01	6.673264e+01	20151202_SCC1gfpc_G2G1\MitoSys2\Calibration\mEGFPC1\0002_R1_P1_K1_Ch2-Ch1.zen
1.290013e+01	6.753264e+01	20151202_SCC1gfpc_G2G1\MitoSys2\Calibration\mEGFPC1\0002_R1_P1_K1_Ch2-Ch1.zen
1.296013e+01	6.443267e+01	20151202_SCC1gfpc_G2G1\MitoSys2\Calibration\mEGFPC1\0002_R1_P1_K1_Ch2-Ch1.zen
1.302013e+01	6.626598e+01	20151202_SCC1gfpc_G2G1\MitoSys2\Calibration\mEGFPC1\0002_R1_P1_K1_Ch2-Ch1.zen
1.308014e+01	6.644932e+01	20151202_SCC1gfpc_G2G1\MitoSys2\Calibration\mEGFPC1\0002_R1_P1_K1_Ch2-Ch1.zen
1.314014e+01	6.944929e+01	20151202_SCC1gfpc_G2G1\MitoSys2\Calibration\mEGFPC1\0002_R1_P1_K1_Ch2-Ch1.zen
1.320014e+01	6.769930e+01	20151202_SCC1gfpc_G2G1\MitoSys2\Calibration\mEGFPC1\0002_R1_P1_K1_Ch2-Ch1.zen
1.326014e+01	6.813263e+01	20151202_SCC1gfpc_G2G1\MitoSys2\Calibration\mEGFPC1\0002_R1_P1_K1_Ch2-Ch1.zen
1.332014e+01	6.628265e+01	20151202_SCC1gfpc_G2G1\MitoSys2\Calibration\mEGFPC1\0002_R1_P1_K1_Ch2-Ch1.zen
1.338014e+01	6.461600e+01	20151202_SCC1gfpc_G2G1\MitoSys2\Calibration\mEGFPC1\0002_R1_P1_K1_Ch2-Ch1.zen
1.344014e+01	6.593266e+01	20151202_SCC1gfpc_G2G1\MitoSys2\Calibration\mEGFPC1\0002_R1_P1_K1_Ch2-Ch1.zen
1.350014e+01	6.603265e+01	20151202_SCC1gfpc_G2G1\MitoSys2\Calibration\mEGFPC1\0002_R1_P1_K1_Ch2-Ch1.zen
1.356014e+01	6.776597e+01	20151202_SCC1gfpc_G2G1\MitoSys2\Calibration\mEGFPC1\0002_R1_P1_K1_Ch2-Ch1.zen
1.362014e+01	6.461600e+01	20151202_SCC1gfpc_G2G1\MitoSys2\Calibration\mEGFPC1\0002_R1_P1_K1_Ch2-Ch1.zen
1.368014e+01	6.711597e+01	20151202_SCC1gfpc_G2G1\MitoSys2\Calibration\mEGFPC1\0002_R1_P1_K1_Ch2-Ch1.zen
1.374014e+01	7.126593e+01	20151202_SCC1gfpc_G2G1\MitoSys2\Calibration\mEGFPC1\0002_R1_P1_K1_Ch2-Ch1.zen
1.380014e+01	6.649931e+01	20151202_SCC1gfpc_G2G1\MitoSys2\Calibration\mEGFPC1\0002_R1_P1_K1_Ch2-Ch1.zen
1.386014e+01	6.721597e+01	20151202_SCC1gfpc_G2G1\MitoSys2\Calibration\mEGFPC1\0002_R1_P1_K1_Ch2-Ch1.zen
1.392014e+01	6.414934e+01	20151202_SCC1gfpc_G2G1\MitoSys2\Calibration\mEGFPC1\0002_R1_P1_K1_Ch2-Ch1.zen
1.398014e+01	6.851596e+01	20151202_SCC1gfpc_G2G1\MitoSys2\Calibration\mEGFPC1\0002_R1_P1_K1_Ch2-Ch1.zen
1.404014e+01	6.926595e+01	20151202_SCC1gfpc_G2G1\MitoSys2\Calibration\mEGFPC1\0002_R1_P1_K1_Ch2-Ch1.zen
1.410015e+01	6.788264e+01	20151202_SCC1gfpc_G2G1\MitoSys2\Calibration\mEGFPC1\0002_R1_P1_K1_Ch2-Ch1.zen
1.416015e+01	6.606599e+01	20151202_SCC1gfpc_G2G1\MitoSys2\Calibration\mEGFPC1\0002_R1_P1_K1_Ch2-Ch1.zen
1.422015e+01	6.824930e+01	20151202_SCC1gfpc_G2G1\MitoSys2\Calibration\mEGFPC1\0002_R1_P1_K1_Ch2-Ch1.zen
1.428015e+01	6.796597e+01	20151202_SCC1gfpc_G2G1\MitoSys2\Calibration\mEGFPC1\0002_R1_P1_K1_Ch2-Ch1.zen
1.434015e+01	6.916595e+01	20151202_SCC1gfpc_G2G1\MitoSys2\Calibration\mEGFPC1\0002_R1_P1_K1_Ch2-Ch1.zen
1.440015e+01	6.824930e+01	20151202_SCC1gfpc_G2G1\MitoSys2\Calibration\mEGFPC1\0002_R1_P1_K1_Ch2-Ch1.zen
1.446015e+01	6.736597e+01	20151202_SCC1gfpc_G2G1\MitoSys2\Calibration\mEGFPC1\0002_R1_P1_K1_Ch2-Ch1.zen
1.452015e+01	6.689931e+01	20151202_SCC1gfpc_G2G1\MitoSys2\Calibration\mEGFPC1\0002_R1_P1_K1_Ch2-Ch1.zen
1.458015e+01	6.763264e+01	20151202_SCC1gfpc_G2G1\MitoSys2\Calibration\mEGFPC1\0002_R1_P1_K1_Ch2-Ch1.zen
1.464015e+01	6.603265e+01	20151202_SCC1gfpc_G2G1\MitoSys2\Calibration\mEGFPC1\0002_R1_P1_K1_Ch2-Ch1.zen
1.470015e+01	6.594932e+01	20151202_SCC1gfpc_G2G1\MitoSys2\Calibration\mEGFPC1\0002_R1_P1_K1_Ch2-Ch1.zen
1.476015e+01	6.668265e+01	20151202_SCC1gfpc_G2G1\MitoSys2\Calibration\mEGFPC1\0002_R1_P1_K1_Ch2-Ch1.zen
1.482015e+01	6.866596e+01	20151202_SCC1gfpc_G2G1\MitoSys2\Calibration\mEGFPC1\0002_R1_P1_K1_Ch2-Ch1.zen
1.488015e+01	6.734930e+01	20151202_SCC1gfpc_G2G1\MitoSys2\Calibration\mEGFPC1\0002_R1_P1_K1_Ch2-Ch1.zen
1.494015e+01	6.616599e+01	20151202_SCC1gfpc_G2G1\MitoSys2\Calibration\mEGFPC1\0002_R1_P1_K1_Ch2-Ch1.zen
1.500015e+01	6.608265e+01	20151202_SCC1gfpc_G2G1\MitoSys2\Calibration\mEGFPC1\0002_R1_P1_K1_Ch2-Ch1.zen
1.506015e+01	6.689931e+01	20151202_SCC1gfpc_G2G1\MitoSys2\Calibration\mEGFPC1\0002_R1_P1_K1_Ch2-Ch1.zen
1.512016e+01	6.726598e+01	20151202_SCC1gfpc_G2G1\MitoSys2\Calibration\mEGFPC1\0002_R1_P1_K1_Ch2-Ch1.zen
1.518016e+01	6.976595e+01	20151202_SCC1gfpc_G2G1\MitoSys2\Calibration\mEGFPC1\0002_R1_P1_K1_Ch2-Ch1.zen
1.524016e+01	6.733264e+01	20151202_SCC1gfpc_G2G1\MitoSys2\Calibration\mEGFPC1\0002_R1_P1_K1_Ch2-Ch1.zen
1.530016e+01	6.653265e+01	20151202_SCC1gfpc_G2G1\MitoSys2\Calibration\mEGFPC1\0002_R1_P1_K1_Ch2-Ch1.zen
1.536016e+01	6.829929e+01	20151202_SCC1gfpc_G2G1\MitoSys2\Calibration\mEGFPC1\0002_R1_P1_K1_Ch2-Ch1.zen
1.542016e+01	6.686597e+01	20151202_SCC1gfpc_G2G1\MitoSys2\Calibration\mEGFPC1\0002_R1_P1_K1_Ch2-Ch1.zen
1.548016e+01	7.093260e+01	20151202_SCC1gfpc_G2G1\MitoSys2\Calibration\mEGFPC1\0002_R1_P1_K1_Ch2-Ch1.zen
1.554016e+01	7.269925e+01	20151202_SCC1gfpc_G2G1\MitoSys2\Calibration\mEGFPC1\0002_R1_P1_K1_Ch2-Ch1.zen
1.560016e+01	6.906596e+01	20151202_SCC1gfpc_G2G1\MitoSys2\Calibration\mEGFPC1\0002_R1_P1_K1_Ch2-Ch1.zen
1.566016e+01	6.524933e+01	20151202_SCC1gfpc_G2G1\MitoSys2\Calibration\mEGFPC1\0002_R1_P1_K1_Ch2-Ch1.zen
1.572016e+01	6.746597e+01	20151202_SCC1gfpc_G2G1\MitoSys2\Calibration\mEGFPC1\0002_R1_P1_K1_Ch2-Ch1.zen
1.578016e+01	6.858263e+01	20151202_SCC1gfpc_G2G1\MitoSys2\Calibration\mEGFPC1\0002_R1_P1_K1_Ch2-Ch1.zen
1.584016e+01	6.973261e+01	20151202_SCC1gfpc_G2G1\MitoSys2\Calibration\mEGFPC1\0002_R1_P1_K1_Ch2-Ch1.zen
1.590016e+01	6.774930e+01	20151202_SCC1gfpc_G2G1\MitoSys2\Calibration\mEGFPC1\0002_R1_P1_K1_Ch2-Ch1.zen
1.596017e+01	6.821597e+01	20151202_SCC1gfpc_G2G1\MitoSys2\Calibration\mEGFPC1\0002_R1_P1_K1_Ch2-Ch1.zen
1.602016e+01	6.998261e+01	20151202_SCC1gfpc_G2G1\MitoSys2\Calibration\mEGFPC1\0002_R1_P1_K1_Ch2-Ch1.zen
1.608017e+01	6.891595e+01	20151202_SCC1gfpc_G2G1\MitoSys2\Calibration\mEGFPC1\0002_R1_P1_K1_Ch2-Ch1.zen
1.614017e+01	6.774930e+01	20151202_SCC1gfpc_G2G1\MitoSys2\Calibration\mEGFPC1\0002_R1_P1_K1_Ch2-Ch1.zen
1.620017e+01	6.531599e+01	20151202_SCC1gfpc_G2G1\MitoSys2\Calibration\mEGFPC1\0002_R1_P1_K1_Ch2-Ch1.zen
1.626017e+01	6.486600e+01	20151202_SCC1gfpc_G2G1\MitoSys2\Calibration\mEGFPC1\0002_R1_P1_K1_Ch2-Ch1.zen
1.632017e+01	6.586599e+01	20151202_SCC1gfpc_G2G1\MitoSys2\Calibration\mEGFPC1\0002_R1_P1_K1_Ch2-Ch1.zen
1.638017e+01	6.676598e+01	20151202_SCC1gfpc_G2G1\MitoSys2\Calibration\mEGFPC1\0002_R1_P1_K1_Ch2-Ch1.zen
1.644017e+01	6.831596e+01	20151202_SCC1gfpc_G2G1\MitoSys2\Calibration\mEGFPC1\0002_R1_P1_K1_Ch2-Ch1.zen
1.650017e+01	6.503266e+01	20151202_SCC1gfpc_G2G1\MitoSys2\Calibration\mEGFPC1\0002_R1_P1_K1_Ch2-Ch1.zen
1.656017e+01	6.808263e+01	20151202_SCC1gfpc_G2G1\MitoSys2\Calibration\mEGFPC1\0002_R1_P1_K1_Ch2-Ch1.zen
1.662017e+01	6.804930e+01	20151202_SCC1gfpc_G2G1\MitoSys2\Calibration\mEGFPC1\0002_R1_P1_K1_Ch2-Ch1.zen
1.668017e+01	6.676598e+01	20151202_SCC1gfpc_G2G1\MitoSys2\Calibration\mEGFPC1\0002_R1_P1_K1_Ch2-Ch1.zen
1.674017e+01	6.754930e+01	20151202_SCC1gfpc_G2G1\MitoSys2\Calibration\mEGFPC1\0002_R1_P1_K1_Ch2-Ch1.zen
1.680017e+01	6.669931e+01	20151202_SCC1gfpc_G2G1\MitoSys2\Calibration\mEGFPC1\0002_R1_P1_K1_Ch2-Ch1.zen
1.686017e+01	6.613265e+01	20151202_SCC1gfpc_G2G1\MitoSys2\Calibration\mEGFPC1\0002_R1_P1_K1_Ch2-Ch1.zen
1.692017e+01	6.814930e+01	20151202_SCC1gfpc_G2G1\MitoSys2\Calibration\mEGFPC1\0002_R1_P1_K1_Ch2-Ch1.zen
1.698018e+01	6.488267e+01	20151202_SCC1gfpc_G2G1\MitoSys2\Calibration\mEGFPC1\0002_R1_P1_K1_Ch2-Ch1.zen
1.704018e+01	7.031594e+01	20151202_SCC1gfpc_G2G1\MitoSys2\Calibration\mEGFPC1\0002_R1_P1_K1_Ch2-Ch1.zen
1.710018e+01	7.251592e+01	20151202_SCC1gfpc_G2G1\MitoSys2\Calibration\mEGFPC1\0002_R1_P1_K1_Ch2-Ch1.zen
1.716018e+01	6.749931e+01	20151202_SCC1gfpc_G2G1\MitoSys2\Calibration\mEGFPC1\0002_R1_P1_K1_Ch2-Ch1.zen
1.722018e+01	6.748264e+01	20151202_SCC1gfpc_G2G1\MitoSys2\Calibration\mEGFPC1\0002_R1_P1_K1_Ch2-Ch1.zen
1.728018e+01	6.716598e+01	20151202_SCC1gfpc_G2G1\MitoSys2\Calibration\mEGFPC1\0002_R1_P1_K1_Ch2-Ch1.zen
1.734018e+01	6.914928e+01	20151202_SCC1gfpc_G2G1\MitoSys2\Calibration\mEGFPC1\0002_R1_P1_K1_Ch2-Ch1.zen
1.740018e+01	6.713264e+01	20151202_SCC1gfpc_G2G1\MitoSys2\Calibration\mEGFPC1\0002_R1_P1_K1_Ch2-Ch1.zen
1.746018e+01	6.674931e+01	20151202_SCC1gfpc_G2G1\MitoSys2\Calibration\mEGFPC1\0002_R1_P1_K1_Ch2-Ch1.zen
1.752018e+01	6.666598e+01	20151202_SCC1gfpc_G2G1\MitoSys2\Calibration\mEGFPC1\0002_R1_P1_K1_Ch2-Ch1.zen
1.758018e+01	6.874929e+01	20151202_SCC1gfpc_G2G1\MitoSys2\Calibration\mEGFPC1\0002_R1_P1_K1_Ch2-Ch1.zen
1.764018e+01	6.669931e+01	20151202_SCC1gfpc_G2G1\MitoSys2\Calibration\mEGFPC1\0002_R1_P1_K1_Ch2-Ch1.zen
1.770018e+01	6.703264e+01	20151202_SCC1gfpc_G2G1\MitoSys2\Calibration\mEGFPC1\0002_R1_P1_K1_Ch2-Ch1.zen
1.776018e+01	6.738264e+01	20151202_SCC1gfpc_G2G1\MitoSys2\Calibration\mEGFPC1\0002_R1_P1_K1_Ch2-Ch1.zen
1.782018e+01	6.818263e+01	20151202_SCC1gfpc_G2G1\MitoSys2\Calibration\mEGFPC1\0002_R1_P1_K1_Ch2-Ch1.zen
1.788018e+01	6.714931e+01	20151202_SCC1gfpc_G2G1\MitoSys2\Calibration\mEGFPC1\0002_R1_P1_K1_Ch2-Ch1.zen
1.794019e+01	6.921595e+01	20151202_SCC1gfpc_G2G1\MitoSys2\Calibration\mEGFPC1\0002_R1_P1_K1_Ch2-Ch1.zen
1.800019e+01	6.676598e+01	20151202_SCC1gfpc_G2G1\MitoSys2\Calibration\mEGFPC1\0002_R1_P1_K1_Ch2-Ch1.zen
1.806019e+01	6.703264e+01	20151202_SCC1gfpc_G2G1\MitoSys2\Calibration\mEGFPC1\0002_R1_P1_K1_Ch2-Ch1.zen
1.812019e+01	6.528266e+01	20151202_SCC1gfpc_G2G1\MitoSys2\Calibration\mEGFPC1\0002_R1_P1_K1_Ch2-Ch1.zen
1.818019e+01	6.749931e+01	20151202_SCC1gfpc_G2G1\MitoSys2\Calibration\mEGFPC1\0002_R1_P1_K1_Ch2-Ch1.zen
1.824019e+01	7.256592e+01	20151202_SCC1gfpc_G2G1\MitoSys2\Calibration\mEGFPC1\0002_R1_P1_K1_Ch2-Ch1.zen
1.830019e+01	6.819930e+01	20151202_SCC1gfpc_G2G1\MitoSys2\Calibration\mEGFPC1\0002_R1_P1_K1_Ch2-Ch1.zen
1.836019e+01	6.626598e+01	20151202_SCC1gfpc_G2G1\MitoSys2\Calibration\mEGFPC1\0002_R1_P1_K1_Ch2-Ch1.zen
1.842019e+01	6.788264e+01	20151202_SCC1gfpc_G2G1\MitoSys2\Calibration\mEGFPC1\0002_R1_P1_K1_Ch2-Ch1.zen
1.848019e+01	7.216592e+01	20151202_SCC1gfpc_G2G1\MitoSys2\Calibration\mEGFPC1\0002_R1_P1_K1_Ch2-Ch1.zen
1.854019e+01	7.063261e+01	20151202_SCC1gfpc_G2G1\MitoSys2\Calibration\mEGFPC1\0002_R1_P1_K1_Ch2-Ch1.zen
1.860019e+01	6.633265e+01	20151202_SCC1gfpc_G2G1\MitoSys2\Calibration\mEGFPC1\0002_R1_P1_K1_Ch2-Ch1.zen
1.866019e+01	6.934928e+01	20151202_SCC1gfpc_G2G1\MitoSys2\Calibration\mEGFPC1\0002_R1_P1_K1_Ch2-Ch1.zen
1.872019e+01	6.691598e+01	20151202_SCC1gfpc_G2G1\MitoSys2\Calibration\mEGFPC1\0002_R1_P1_K1_Ch2-Ch1.zen
1.878019e+01	6.544933e+01	20151202_SCC1gfpc_G2G1\MitoSys2\Calibration\mEGFPC1\0002_R1_P1_K1_Ch2-Ch1.zen
1.884019e+01	6.851596e+01	20151202_SCC1gfpc_G2G1\MitoSys2\Calibration\mEGFPC1\0002_R1_P1_K1_Ch2-Ch1.zen
1.890019e+01	6.819930e+01	20151202_SCC1gfpc_G2G1\MitoSys2\Calibration\mEGFPC1\0002_R1_P1_K1_Ch2-Ch1.zen
1.896020e+01	6.541599e+01	20151202_SCC1gfpc_G2G1\MitoSys2\Calibration\mEGFPC1\0002_R1_P1_K1_Ch2-Ch1.zen
1.902020e+01	6.849929e+01	20151202_SCC1gfpc_G2G1\MitoSys2\Calibration\mEGFPC1\0002_R1_P1_K1_Ch2-Ch1.zen
1.908020e+01	6.551599e+01	20151202_SCC1gfpc_G2G1\MitoSys2\Calibration\mEGFPC1\0002_R1_P1_K1_Ch2-Ch1.zen
1.914020e+01	6.916595e+01	20151202_SCC1gfpc_G2G1\MitoSys2\Calibration\mEGFPC1\0002_R1_P1_K1_Ch2-Ch1.zen
1.920020e+01	6.751597e+01	20151202_SCC1gfpc_G2G1\MitoSys2\Calibration\mEGFPC1\0002_R1_P1_K1_Ch2-Ch1.zen
1.926020e+01	7.079927e+01	20151202_SCC1gfpc_G2G1\MitoSys2\Calibration\mEGFPC1\0002_R1_P1_K1_Ch2-Ch1.zen
1.932020e+01	7.004928e+01	20151202_SCC1gfpc_G2G1\MitoSys2\Calibration\mEGFPC1\0002_R1_P1_K1_Ch2-Ch1.zen
1.938020e+01	6.979928e+01	20151202_SCC1gfpc_G2G1\MitoSys2\Calibration\mEGFPC1\0002_R1_P1_K1_Ch2-Ch1.zen
1.944020e+01	6.781596e+01	20151202_SCC1gfpc_G2G1\MitoSys2\Calibration\mEGFPC1\0002_R1_P1_K1_Ch2-Ch1.zen
1.950020e+01	6.578265e+01	20151202_SCC1gfpc_G2G1\MitoSys2\Calibration\mEGFPC1\0002_R1_P1_K1_Ch2-Ch1.zen
1.956020e+01	6.833263e+01	20151202_SCC1gfpc_G2G1\MitoSys2\Calibration\mEGFPC1\0002_R1_P1_K1_Ch2-Ch1.zen
1.962020e+01	6.588265e+01	20151202_SCC1gfpc_G2G1\MitoSys2\Calibration\mEGFPC1\0002_R1_P1_K1_Ch2-Ch1.zen
1.968020e+01	6.786597e+01	20151202_SCC1gfpc_G2G1\MitoSys2\Calibration\mEGFPC1\0002_R1_P1_K1_Ch2-Ch1.zen
1.974020e+01	6.608265e+01	20151202_SCC1gfpc_G2G1\MitoSys2\Calibration\mEGFPC1\0002_R1_P1_K1_Ch2-Ch1.zen
1.980020e+01	6.638265e+01	20151202_SCC1gfpc_G2G1\MitoSys2\Calibration\mEGFPC1\0002_R1_P1_K1_Ch2-Ch1.zen
1.986020e+01	6.818263e+01	20151202_SCC1gfpc_G2G1\MitoSys2\Calibration\mEGFPC1\0002_R1_P1_K1_Ch2-Ch1.zen
1.992021e+01	6.858263e+01	20151202_SCC1gfpc_G2G1\MitoSys2\Calibration\mEGFPC1\0002_R1_P1_K1_Ch2-Ch1.zen
1.998021e+01	6.591599e+01	20151202_SCC1gfpc_G2G1\MitoSys2\Calibration\mEGFPC1\0002_R1_P1_K1_Ch2-Ch1.zen
2.004021e+01	6.621598e+01	20151202_SCC1gfpc_G2G1\MitoSys2\Calibration\mEGFPC1\0002_R1_P1_K1_Ch2-Ch1.zen
2.010021e+01	6.933262e+01	20151202_SCC1gfpc_G2G1\MitoSys2\Calibration\mEGFPC1\0002_R1_P1_K1_Ch2-Ch1.zen
2.016021e+01	6.899929e+01	20151202_SCC1gfpc_G2G1\MitoSys2\Calibration\mEGFPC1\0002_R1_P1_K1_Ch2-Ch1.zen
2.022021e+01	6.729931e+01	20151202_SCC1gfpc_G2G1\MitoSys2\Calibration\mEGFPC1\0002_R1_P1_K1_Ch2-Ch1.zen
2.028021e+01	6.713264e+01	20151202_SCC1gfpc_G2G1\MitoSys2\Calibration\mEGFPC1\0002_R1_P1_K1_Ch2-Ch1.zen
2.034021e+01	6.764930e+01	20151202_SCC1gfpc_G2G1\MitoSys2\Calibration\mEGFPC1\0002_R1_P1_K1_Ch2-Ch1.zen
2.040021e+01	6.791597e+01	20151202_SCC1gfpc_G2G1\MitoSys2\Calibration\mEGFPC1\0002_R1_P1_K1_Ch2-Ch1.zen
2.046021e+01	6.534933e+01	20151202_SCC1gfpc_G2G1\MitoSys2\Calibration\mEGFPC1\0002_R1_P1_K1_Ch2-Ch1.zen
2.052021e+01	6.736597e+01	20151202_SCC1gfpc_G2G1\MitoSys2\Calibration\mEGFPC1\0002_R1_P1_K1_Ch2-Ch1.zen
2.058021e+01	6.343268e+01	20151202_SCC1gfpc_G2G1\MitoSys2\Calibration\mEGFPC1\0002_R1_P1_K1_Ch2-Ch1.zen
2.064021e+01	6.953262e+01	20151202_SCC1gfpc_G2G1\MitoSys2\Calibration\mEGFPC1\0002_R1_P1_K1_Ch2-Ch1.zen
2.070021e+01	7.064927e+01	20151202_SCC1gfpc_G2G1\MitoSys2\Calibration\mEGFPC1\0002_R1_P1_K1_Ch2-Ch1.zen
2.076021e+01	6.709931e+01	20151202_SCC1gfpc_G2G1\MitoSys2\Calibration\mEGFPC1\0002_R1_P1_K1_Ch2-Ch1.zen
2.082022e+01	6.619932e+01	20151202_SCC1gfpc_G2G1\MitoSys2\Calibration\mEGFPC1\0002_R1_P1_K1_Ch2-Ch1.zen
2.088021e+01	6.789930e+01	20151202_SCC1gfpc_G2G1\MitoSys2\Calibration\mEGFPC1\0002_R1_P1_K1_Ch2-Ch1.zen
2.094022e+01	6.808263e+01	20151202_SCC1gfpc_G2G1\MitoSys2\Calibration\mEGFPC1\0002_R1_P1_K1_Ch2-Ch1.zen
2.100022e+01	6.464933e+01	20151202_SCC1gfpc_G2G1\MitoSys2\Calibration\mEGFPC1\0002_R1_P1_K1_Ch2-Ch1.zen
2.106022e+01	6.844930e+01	20151202_SCC1gfpc_G2G1\MitoSys2\Calibration\mEGFPC1\0002_R1_P1_K1_Ch2-Ch1.zen
2.112022e+01	6.779930e+01	20151202_SCC1gfpc_G2G1\MitoSys2\Calibration\mEGFPC1\0002_R1_P1_K1_Ch2-Ch1.zen
2.118022e+01	7.043261e+01	20151202_SCC1gfpc_G2G1\MitoSys2\Calibration\mEGFPC1\0002_R1_P1_K1_Ch2-Ch1.zen
2.124022e+01	6.893262e+01	20151202_SCC1gfpc_G2G1\MitoSys2\Calibration\mEGFPC1\0002_R1_P1_K1_Ch2-Ch1.zen
2.130022e+01	6.688264e+01	20151202_SCC1gfpc_G2G1\MitoSys2\Calibration\mEGFPC1\0002_R1_P1_K1_Ch2-Ch1.zen
2.136022e+01	6.746597e+01	20151202_SCC1gfpc_G2G1\MitoSys2\Calibration\mEGFPC1\0002_R1_P1_K1_Ch2-Ch1.zen
2.142022e+01	6.968262e+01	20151202_SCC1gfpc_G2G1\MitoSys2\Calibration\mEGFPC1\0002_R1_P1_K1_Ch2-Ch1.zen
2.148022e+01	6.836596e+01	20151202_SCC1gfpc_G2G1\MitoSys2\Calibration\mEGFPC1\0002_R1_P1_K1_Ch2-Ch1.zen
2.154022e+01	7.066594e+01	20151202_SCC1gfpc_G2G1\MitoSys2\Calibration\mEGFPC1\0002_R1_P1_K1_Ch2-Ch1.zen
2.160022e+01	7.244925e+01	20151202_SCC1gfpc_G2G1\MitoSys2\Calibration\mEGFPC1\0002_R1_P1_K1_Ch2-Ch1.zen
2.166022e+01	6.841596e+01	20151202_SCC1gfpc_G2G1\MitoSys2\Calibration\mEGFPC1\0002_R1_P1_K1_Ch2-Ch1.zen
2.172022e+01	7.019928e+01	20151202_SCC1gfpc_G2G1\MitoSys2\Calibration\mEGFPC1\0002_R1_P1_K1_Ch2-Ch1.zen
2.178022e+01	6.688264e+01	20151202_SCC1gfpc_G2G1\MitoSys2\Calibration\mEGFPC1\0002_R1_P1_K1_Ch2-Ch1.zen
2.184023e+01	6.679931e+01	20151202_SCC1gfpc_G2G1\MitoSys2\Calibration\mEGFPC1\0002_R1_P1_K1_Ch2-Ch1.zen
2.190023e+01	6.918262e+01	20151202_SCC1gfpc_G2G1\MitoSys2\Calibration\mEGFPC1\0002_R1_P1_K1_Ch2-Ch1.zen
2.196023e+01	6.798264e+01	20151202_SCC1gfpc_G2G1\MitoSys2\Calibration\mEGFPC1\0002_R1_P1_K1_Ch2-Ch1.zen
2.202023e+01	6.818263e+01	20151202_SCC1gfpc_G2G1\MitoSys2\Calibration\mEGFPC1\0002_R1_P1_K1_Ch2-Ch1.zen
2.208023e+01	6.599932e+01	20151202_SCC1gfpc_G2G1\MitoSys2\Calibration\mEGFPC1\0002_R1_P1_K1_Ch2-Ch1.zen
2.214023e+01	6.329935e+01	20151202_SCC1gfpc_G2G1\MitoSys2\Calibration\mEGFPC1\0002_R1_P1_K1_Ch2-Ch1.zen
2.220023e+01	6.826596e+01	20151202_SCC1gfpc_G2G1\MitoSys2\Calibration\mEGFPC1\0002_R1_P1_K1_Ch2-Ch1.zen
2.226023e+01	6.668265e+01	20151202_SCC1gfpc_G2G1\MitoSys2\Calibration\mEGFPC1\0002_R1_P1_K1_Ch2-Ch1.zen
2.232023e+01	6.929929e+01	20151202_SCC1gfpc_G2G1\MitoSys2\Calibration\mEGFPC1\0002_R1_P1_K1_Ch2-Ch1.zen
2.238023e+01	6.799930e+01	20151202_SCC1gfpc_G2G1\MitoSys2\Calibration\mEGFPC1\0002_R1_P1_K1_Ch2-Ch1.zen
2.244023e+01	6.564932e+01	20151202_SCC1gfpc_G2G1\MitoSys2\Calibration\mEGFPC1\0002_R1_P1_K1_Ch2-Ch1.zen
2.250023e+01	6.769930e+01	20151202_SCC1gfpc_G2G1\MitoSys2\Calibration\mEGFPC1\0002_R1_P1_K1_Ch2-Ch1.zen
2.256023e+01	6.888262e+01	20151202_SCC1gfpc_G2G1\MitoSys2\Calibration\mEGFPC1\0002_R1_P1_K1_Ch2-Ch1.zen
2.262023e+01	7.049928e+01	20151202_SCC1gfpc_G2G1\MitoSys2\Calibration\mEGFPC1\0002_R1_P1_K1_Ch2-Ch1.zen
2.268023e+01	6.708264e+01	20151202_SCC1gfpc_G2G1\MitoSys2\Calibration\mEGFPC1\0002_R1_P1_K1_Ch2-Ch1.zen
2.274023e+01	6.738264e+01	20151202_SCC1gfpc_G2G1\MitoSys2\Calibration\mEGFPC1\0002_R1_P1_K1_Ch2-Ch1.zen
2.280024e+01	6.651598e+01	20151202_SCC1gfpc_G2G1\MitoSys2\Calibration\mEGFPC1\0002_R1_P1_K1_Ch2-Ch1.zen
2.286024e+01	7.036594e+01	20151202_SCC1gfpc_G2G1\MitoSys2\Calibration\mEGFPC1\0002_R1_P1_K1_Ch2-Ch1.zen
2.292024e+01	7.259925e+01	20151202_SCC1gfpc_G2G1\MitoSys2\Calibration\mEGFPC1\0002_R1_P1_K1_Ch2-Ch1.zen
2.298024e+01	6.674931e+01	20151202_SCC1gfpc_G2G1\MitoSys2\Calibration\mEGFPC1\0002_R1_P1_K1_Ch2-Ch1.zen
2.304024e+01	6.528266e+01	20151202_SCC1gfpc_G2G1\MitoSys2\Calibration\mEGFPC1\0002_R1_P1_K1_Ch2-Ch1.zen
2.310024e+01	6.634932e+01	20151202_SCC1gfpc_G2G1\MitoSys2\Calibration\mEGFPC1\0002_R1_P1_K1_Ch2-Ch1.zen
2.316024e+01	6.556599e+01	20151202_SCC1gfpc_G2G1\MitoSys2\Calibration\mEGFPC1\0002_R1_P1_K1_Ch2-Ch1.zen
2.322024e+01	6.848263e+01	20151202_SCC1gfpc_G2G1\MitoSys2\Calibration\mEGFPC1\0002_R1_P1_K1_Ch2-Ch1.zen
2.328024e+01	6.933262e+01	20151202_SCC1gfpc_G2G1\MitoSys2\Calibration\mEGFPC1\0002_R1_P1_K1_Ch2-Ch1.zen
2.334024e+01	6.708264e+01	20151202_SCC1gfpc_G2G1\MitoSys2\Calibration\mEGFPC1\0002_R1_P1_K1_Ch2-Ch1.zen
2.340024e+01	7.009927e+01	20151202_SCC1gfpc_G2G1\MitoSys2\Calibration\mEGFPC1\0002_R1_P1_K1_Ch2-Ch1.zen
2.346024e+01	6.931595e+01	20151202_SCC1gfpc_G2G1\MitoSys2\Calibration\mEGFPC1\0002_R1_P1_K1_Ch2-Ch1.zen
2.352024e+01	6.896596e+01	20151202_SCC1gfpc_G2G1\MitoSys2\Calibration\mEGFPC1\0002_R1_P1_K1_Ch2-Ch1.zen
2.358024e+01	6.774930e+01	20151202_SCC1gfpc_G2G1\MitoSys2\Calibration\mEGFPC1\0002_R1_P1_K1_Ch2-Ch1.zen
2.364024e+01	6.586599e+01	20151202_SCC1gfpc_G2G1\MitoSys2\Calibration\mEGFPC1\0002_R1_P1_K1_Ch2-Ch1.zen
2.370024e+01	6.968262e+01	20151202_SCC1gfpc_G2G1\MitoSys2\Calibration\mEGFPC1\0002_R1_P1_K1_Ch2-Ch1.zen
2.376024e+01	6.743264e+01	20151202_SCC1gfpc_G2G1\MitoSys2\Calibration\mEGFPC1\0002_R1_P1_K1_Ch2-Ch1.zen
2.382025e+01	6.863262e+01	20151202_SCC1gfpc_G2G1\MitoSys2\Calibration\mEGFPC1\0002_R1_P1_K1_Ch2-Ch1.zen
2.388025e+01	6.669931e+01	20151202_SCC1gfpc_G2G1\MitoSys2\Calibration\mEGFPC1\0002_R1_P1_K1_Ch2-Ch1.zen
2.394025e+01	6.901595e+01	20151202_SCC1gfpc_G2G1\MitoSys2\Calibration\mEGFPC1\0002_R1_P1_K1_Ch2-Ch1.zen
2.400025e+01	6.938261e+01	20151202_SCC1gfpc_G2G1\MitoSys2\Calibration\mEGFPC1\0002_R1_P1_K1_Ch2-Ch1.zen
2.406025e+01	6.753264e+01	20151202_SCC1gfpc_G2G1\MitoSys2\Calibration\mEGFPC1\0002_R1_P1_K1_Ch2-Ch1.zen
2.412025e+01	6.984928e+01	20151202_SCC1gfpc_G2G1\MitoSys2\Calibration\mEGFPC1\0002_R1_P1_K1_Ch2-Ch1.zen
2.418025e+01	6.954929e+01	20151202_SCC1gfpc_G2G1\MitoSys2\Calibration\mEGFPC1\0002_R1_P1_K1_Ch2-Ch1.zen
2.424025e+01	7.019928e+01	20151202_SCC1gfpc_G2G1\MitoSys2\Calibration\mEGFPC1\0002_R1_P1_K1_Ch2-Ch1.zen
2.430025e+01	6.968262e+01	20151202_SCC1gfpc_G2G1\MitoSys2\Calibration\mEGFPC1\0002_R1_P1_K1_Ch2-Ch1.zen
2.436025e+01	6.783263e+01	20151202_SCC1gfpc_G2G1\MitoSys2\Calibration\mEGFPC1\0002_R1_P1_K1_Ch2-Ch1.zen
2.442025e+01	7.171593e+01	20151202_SCC1gfpc_G2G1\MitoSys2\Calibration\mEGFPC1\0002_R1_P1_K1_Ch2-Ch1.zen
2.448025e+01	6.814930e+01	20151202_SCC1gfpc_G2G1\MitoSys2\Calibration\mEGFPC1\0002_R1_P1_K1_Ch2-Ch1.zen
2.454025e+01	7.098260e+01	20151202_SCC1gfpc_G2G1\MitoSys2\Calibration\mEGFPC1\0002_R1_P1_K1_Ch2-Ch1.zen
2.460025e+01	6.699931e+01	20151202_SCC1gfpc_G2G1\MitoSys2\Calibration\mEGFPC1\0002_R1_P1_K1_Ch2-Ch1.zen
2.466025e+01	6.503266e+01	20151202_SCC1gfpc_G2G1\MitoSys2\Calibration\mEGFPC1\0002_R1_P1_K1_Ch2-Ch1.zen
2.472025e+01	6.673264e+01	20151202_SCC1gfpc_G2G1\MitoSys2\Calibration\mEGFPC1\0002_R1_P1_K1_Ch2-Ch1.zen
2.478026e+01	7.168259e+01	20151202_SCC1gfpc_G2G1\MitoSys2\Calibration\mEGFPC1\0002_R1_P1_K1_Ch2-Ch1.zen
2.484026e+01	6.598265e+01	20151202_SCC1gfpc_G2G1\MitoSys2\Calibration\mEGFPC1\0002_R1_P1_K1_Ch2-Ch1.zen
2.490026e+01	6.883263e+01	20151202_SCC1gfpc_G2G1\MitoSys2\Calibration\mEGFPC1\0002_R1_P1_K1_Ch2-Ch1.zen
2.496026e+01	7.106593e+01	20151202_SCC1gfpc_G2G1\MitoSys2\Calibration\mEGFPC1\0002_R1_P1_K1_Ch2-Ch1.zen
2.502026e+01	6.876596e+01	20151202_SCC1gfpc_G2G1\MitoSys2\Calibration\mEGFPC1\0002_R1_P1_K1_Ch2-Ch1.zen
2.508026e+01	7.038261e+01	20151202_SCC1gfpc_G2G1\MitoSys2\Calibration\mEGFPC1\0002_R1_P1_K1_Ch2-Ch1.zen
2.514026e+01	6.908262e+01	20151202_SCC1gfpc_G2G1\MitoSys2\Calibration\mEGFPC1\0002_R1_P1_K1_Ch2-Ch1.zen
2.520026e+01	6.889929e+01	20151202_SCC1gfpc_G2G1\MitoSys2\Calibration\mEGFPC1\0002_R1_P1_K1_Ch2-Ch1.zen
2.526026e+01	6.888262e+01	20151202_SCC1gfpc_G2G1\MitoSys2\Calibration\mEGFPC1\0002_R1_P1_K1_Ch2-Ch1.zen
2.532026e+01	6.754930e+01	20151202_SCC1gfpc_G2G1\MitoSys2\Calibration\mEGFPC1\0002_R1_P1_K1_Ch2-Ch1.zen
2.538026e+01	6.924928e+01	20151202_SCC1gfpc_G2G1\MitoSys2\Calibration\mEGFPC1\0002_R1_P1_K1_Ch2-Ch1.zen
2.544026e+01	6.763264e+01	20151202_SCC1gfpc_G2G1\MitoSys2\Calibration\mEGFPC1\0002_R1_P1_K1_Ch2-Ch1.zen
2.550026e+01	6.538266e+01	20151202_SCC1gfpc_G2G1\MitoSys2\Calibration\mEGFPC1\0002_R1_P1_K1_Ch2-Ch1.zen
2.556026e+01	6.753264e+01	20151202_SCC1gfpc_G2G1\MitoSys2\Calibration\mEGFPC1\0002_R1_P1_K1_Ch2-Ch1.zen
2.562026e+01	6.888262e+01	20151202_SCC1gfpc_G2G1\MitoSys2\Calibration\mEGFPC1\0002_R1_P1_K1_Ch2-Ch1.zen
2.568027e+01	7.018261e+01	20151202_SCC1gfpc_G2G1\MitoSys2\Calibration\mEGFPC1\0002_R1_P1_K1_Ch2-Ch1.zen
2.574026e+01	7.119926e+01	20151202_SCC1gfpc_G2G1\MitoSys2\Calibration\mEGFPC1\0002_R1_P1_K1_Ch2-Ch1.zen
2.580027e+01	6.923262e+01	20151202_SCC1gfpc_G2G1\MitoSys2\Calibration\mEGFPC1\0002_R1_P1_K1_Ch2-Ch1.zen
2.586027e+01	7.129926e+01	20151202_SCC1gfpc_G2G1\MitoSys2\Calibration\mEGFPC1\0002_R1_P1_K1_Ch2-Ch1.zen
2.592027e+01	7.011594e+01	20151202_SCC1gfpc_G2G1\MitoSys2\Calibration\mEGFPC1\0002_R1_P1_K1_Ch2-Ch1.zen
2.598027e+01	6.666598e+01	20151202_SCC1gfpc_G2G1\MitoSys2\Calibration\mEGFPC1\0002_R1_P1_K1_Ch2-Ch1.zen
2.604027e+01	6.628265e+01	20151202_SCC1gfpc_G2G1\MitoSys2\Calibration\mEGFPC1\0002_R1_P1_K1_Ch2-Ch1.zen
2.610027e+01	6.741597e+01	20151202_SCC1gfpc_G2G1\MitoSys2\Calibration\mEGFPC1\0002_R1_P1_K1_Ch2-Ch1.zen
2.616027e+01	6.614931e+01	20151202_SCC1gfpc_G2G1\MitoSys2\Calibration\mEGFPC1\0002_R1_P1_K1_Ch2-Ch1.zen
2.622027e+01	6.503266e+01	20151202_SCC1gfpc_G2G1\MitoSys2\Calibration\mEGFPC1\0002_R1_P1_K1_Ch2-Ch1.zen
2.628027e+01	7.189926e+01	20151202_SCC1gfpc_G2G1\MitoSys2\Calibration\mEGFPC1\0002_R1_P1_K1_Ch2-Ch1.zen
2.634027e+01	6.834930e+01	20151202_SCC1gfpc_G2G1\MitoSys2\Calibration\mEGFPC1\0002_R1_P1_K1_Ch2-Ch1.zen
2.640027e+01	6.943262e+01	20151202_SCC1gfpc_G2G1\MitoSys2\Calibration\mEGFPC1\0002_R1_P1_K1_Ch2-Ch1.zen
2.646027e+01	6.576599e+01	20151202_SCC1gfpc_G2G1\MitoSys2\Calibration\mEGFPC1\0002_R1_P1_K1_Ch2-Ch1.zen
2.652027e+01	6.914928e+01	20151202_SCC1gfpc_G2G1\MitoSys2\Calibration\mEGFPC1\0002_R1_P1_K1_Ch2-Ch1.zen
2.658027e+01	6.889929e+01	20151202_SCC1gfpc_G2G1\MitoSys2\Calibration\mEGFPC1\0002_R1_P1_K1_Ch2-Ch1.zen
2.664027e+01	7.068260e+01	20151202_SCC1gfpc_G2G1\MitoSys2\Calibration\mEGFPC1\0002_R1_P1_K1_Ch2-Ch1.zen
2.670028e+01	6.443267e+01	20151202_SCC1gfpc_G2G1\MitoSys2\Calibration\mEGFPC1\0002_R1_P1_K1_Ch2-Ch1.zen
2.676028e+01	6.656598e+01	20151202_SCC1gfpc_G2G1\MitoSys2\Calibration\mEGFPC1\0002_R1_P1_K1_Ch2-Ch1.zen
2.682028e+01	6.608265e+01	20151202_SCC1gfpc_G2G1\MitoSys2\Calibration\mEGFPC1\0002_R1_P1_K1_Ch2-Ch1.zen
2.688028e+01	6.536599e+01	20151202_SCC1gfpc_G2G1\MitoSys2\Calibration\mEGFPC1\0002_R1_P1_K1_Ch2-Ch1.zen
2.694028e+01	6.468266e+01	20151202_SCC1gfpc_G2G1\MitoSys2\Calibration\mEGFPC1\0002_R1_P1_K1_Ch2-Ch1.zen
2.700028e+01	6.581599e+01	20151202_SCC1gfpc_G2G1\MitoSys2\Calibration\mEGFPC1\0002_R1_P1_K1_Ch2-Ch1.zen
2.706028e+01	6.883263e+01	20151202_SCC1gfpc_G2G1\MitoSys2\Calibration\mEGFPC1\0002_R1_P1_K1_Ch2-Ch1.zen
2.712028e+01	6.506599e+01	20151202_SCC1gfpc_G2G1\MitoSys2\Calibration\mEGFPC1\0002_R1_P1_K1_Ch2-Ch1.zen
2.718028e+01	6.681598e+01	20151202_SCC1gfpc_G2G1\MitoSys2\Calibration\mEGFPC1\0002_R1_P1_K1_Ch2-Ch1.zen
2.724028e+01	6.486600e+01	20151202_SCC1gfpc_G2G1\MitoSys2\Calibration\mEGFPC1\0002_R1_P1_K1_Ch2-Ch1.zen
2.730028e+01	7.068260e+01	20151202_SCC1gfpc_G2G1\MitoSys2\Calibration\mEGFPC1\0002_R1_P1_K1_Ch2-Ch1.zen
2.736028e+01	6.661598e+01	20151202_SCC1gfpc_G2G1\MitoSys2\Calibration\mEGFPC1\0002_R1_P1_K1_Ch2-Ch1.zen
2.742028e+01	6.813263e+01	20151202_SCC1gfpc_G2G1\MitoSys2\Calibration\mEGFPC1\0002_R1_P1_K1_Ch2-Ch1.zen
2.748028e+01	6.688264e+01	20151202_SCC1gfpc_G2G1\MitoSys2\Calibration\mEGFPC1\0002_R1_P1_K1_Ch2-Ch1.zen
2.754028e+01	6.486600e+01	20151202_SCC1gfpc_G2G1\MitoSys2\Calibration\mEGFPC1\0002_R1_P1_K1_Ch2-Ch1.zen
2.760028e+01	6.856596e+01	20151202_SCC1gfpc_G2G1\MitoSys2\Calibration\mEGFPC1\0002_R1_P1_K1_Ch2-Ch1.zen
2.766029e+01	6.513266e+01	20151202_SCC1gfpc_G2G1\MitoSys2\Calibration\mEGFPC1\0002_R1_P1_K1_Ch2-Ch1.zen
2.772029e+01	6.741597e+01	20151202_SCC1gfpc_G2G1\MitoSys2\Calibration\mEGFPC1\0002_R1_P1_K1_Ch2-Ch1.zen
2.778029e+01	6.729931e+01	20151202_SCC1gfpc_G2G1\MitoSys2\Calibration\mEGFPC1\0002_R1_P1_K1_Ch2-Ch1.zen
2.784029e+01	6.763264e+01	20151202_SCC1gfpc_G2G1\MitoSys2\Calibration\mEGFPC1\0002_R1_P1_K1_Ch2-Ch1.zen
2.790029e+01	6.673264e+01	20151202_SCC1gfpc_G2G1\MitoSys2\Calibration\mEGFPC1\0002_R1_P1_K1_Ch2-Ch1.zen
2.796029e+01	6.656598e+01	20151202_SCC1gfpc_G2G1\MitoSys2\Calibration\mEGFPC1\0002_R1_P1_K1_Ch2-Ch1.zen
2.802029e+01	6.666598e+01	20151202_SCC1gfpc_G2G1\MitoSys2\Calibration\mEGFPC1\0002_R1_P1_K1_Ch2-Ch1.zen
2.808029e+01	6.776597e+01	20151202_SCC1gfpc_G2G1\MitoSys2\Calibration\mEGFPC1\0002_R1_P1_K1_Ch2-Ch1.zen
2.814029e+01	6.808263e+01	20151202_SCC1gfpc_G2G1\MitoSys2\Calibration\mEGFPC1\0002_R1_P1_K1_Ch2-Ch1.zen
2.820029e+01	6.873263e+01	20151202_SCC1gfpc_G2G1\MitoSys2\Calibration\mEGFPC1\0002_R1_P1_K1_Ch2-Ch1.zen
2.826029e+01	6.756597e+01	20151202_SCC1gfpc_G2G1\MitoSys2\Calibration\mEGFPC1\0002_R1_P1_K1_Ch2-Ch1.zen
2.832029e+01	6.831596e+01	20151202_SCC1gfpc_G2G1\MitoSys2\Calibration\mEGFPC1\0002_R1_P1_K1_Ch2-Ch1.zen
2.838029e+01	6.346601e+01	20151202_SCC1gfpc_G2G1\MitoSys2\Calibration\mEGFPC1\0002_R1_P1_K1_Ch2-Ch1.zen
2.844029e+01	6.816596e+01	20151202_SCC1gfpc_G2G1\MitoSys2\Calibration\mEGFPC1\0002_R1_P1_K1_Ch2-Ch1.zen
2.850029e+01	6.471600e+01	20151202_SCC1gfpc_G2G1\MitoSys2\Calibration\mEGFPC1\0002_R1_P1_K1_Ch2-Ch1.zen
2.856030e+01	6.651598e+01	20151202_SCC1gfpc_G2G1\MitoSys2\Calibration\mEGFPC1\0002_R1_P1_K1_Ch2-Ch1.zen
2.862029e+01	6.398267e+01	20151202_SCC1gfpc_G2G1\MitoSys2\Calibration\mEGFPC1\0002_R1_P1_K1_Ch2-Ch1.zen
2.868030e+01	6.729931e+01	20151202_SCC1gfpc_G2G1\MitoSys2\Calibration\mEGFPC1\0002_R1_P1_K1_Ch2-Ch1.zen
2.874030e+01	6.741597e+01	20151202_SCC1gfpc_G2G1\MitoSys2\Calibration\mEGFPC1\0002_R1_P1_K1_Ch2-Ch1.zen
2.880030e+01	6.581599e+01	20151202_SCC1gfpc_G2G1\MitoSys2\Calibration\mEGFPC1\0002_R1_P1_K1_Ch2-Ch1.zen
2.886030e+01	6.681598e+01	20151202_SCC1gfpc_G2G1\MitoSys2\Calibration\mEGFPC1\0002_R1_P1_K1_Ch2-Ch1.zen
2.892030e+01	6.688264e+01	20151202_SCC1gfpc_G2G1\MitoSys2\Calibration\mEGFPC1\0002_R1_P1_K1_Ch2-Ch1.zen
2.898030e+01	6.998261e+01	20151202_SCC1gfpc_G2G1\MitoSys2\Calibration\mEGFPC1\0002_R1_P1_K1_Ch2-Ch1.zen
2.904030e+01	6.858263e+01	20151202_SCC1gfpc_G2G1\MitoSys2\Calibration\mEGFPC1\0002_R1_P1_K1_Ch2-Ch1.zen
2.910030e+01	6.583266e+01	20151202_SCC1gfpc_G2G1\MitoSys2\Calibration\mEGFPC1\0002_R1_P1_K1_Ch2-Ch1.zen
2.916030e+01	6.731597e+01	20151202_SCC1gfpc_G2G1\MitoSys2\Calibration\mEGFPC1\0002_R1_P1_K1_Ch2-Ch1.zen
2.922030e+01	6.626598e+01	20151202_SCC1gfpc_G2G1\MitoSys2\Calibration\mEGFPC1\0002_R1_P1_K1_Ch2-Ch1.zen
2.928030e+01	6.963261e+01	20151202_SCC1gfpc_G2G1\MitoSys2\Calibration\mEGFPC1\0002_R1_P1_K1_Ch2-Ch1.zen
2.934030e+01	6.623265e+01	20151202_SCC1gfpc_G2G1\MitoSys2\Calibration\mEGFPC1\0002_R1_P1_K1_Ch2-Ch1.zen
2.940030e+01	6.733264e+01	20151202_SCC1gfpc_G2G1\MitoSys2\Calibration\mEGFPC1\0002_R1_P1_K1_Ch2-Ch1.zen
2.946030e+01	6.924928e+01	20151202_SCC1gfpc_G2G1\MitoSys2\Calibration\mEGFPC1\0002_R1_P1_K1_Ch2-Ch1.zen
2.952030e+01	6.521600e+01	20151202_SCC1gfpc_G2G1\MitoSys2\Calibration\mEGFPC1\0002_R1_P1_K1_Ch2-Ch1.zen
2.958031e+01	6.661598e+01	20151202_SCC1gfpc_G2G1\MitoSys2\Calibration\mEGFPC1\0002_R1_P1_K1_Ch2-Ch1.zen
2.964031e+01	6.698264e+01	20151202_SCC1gfpc_G2G1\MitoSys2\Calibration\mEGFPC1\0002_R1_P1_K1_Ch2-Ch1.zen
2.970031e+01	6.646598e+01	20151202_SCC1gfpc_G2G1\MitoSys2\Calibration\mEGFPC1\0002_R1_P1_K1_Ch2-Ch1.zen
2.976031e+01	6.981595e+01	20151202_SCC1gfpc_G2G1\MitoSys2\Calibration\mEGFPC1\0002_R1_P1_K1_Ch2-Ch1.zen
2.982031e+01	6.758263e+01	20151202_SCC1gfpc_G2G1\MitoSys2\Calibration\mEGFPC1\0002_R1_P1_K1_Ch2-Ch1.zen
2.988031e+01	6.656598e+01	20151202_SCC1gfpc_G2G1\MitoSys2\Calibration\mEGFPC1\0002_R1_P1_K1_Ch2-Ch1.zen
2.994031e+01	6.626598e+01	20151202_SCC1gfpc_G2G1\MitoSys2\Calibration\mEGFPC1\0002_R1_P1_K1_Ch2-Ch1.zen
0	5.681658e+01	20151202_SCC1gfpc_G2G1\MitoSys2\Calibration\mEGFPC1\0002_R1_P4_K1_Ch2-Ch1.zen
6.000010e-02	5.689991e+01	20151202_SCC1gfpc_G2G1\MitoSys2\Calibration\mEGFPC1\0002_R1_P4_K1_Ch2-Ch1.zen
1.200000e-01	5.388325e+01	20151202_SCC1gfpc_G2G1\MitoSys2\Calibration\mEGFPC1\0002_R1_P4_K1_Ch2-Ch1.zen
1.800000e-01	4.874992e+01	20151202_SCC1gfpc_G2G1\MitoSys2\Calibration\mEGFPC1\0002_R1_P4_K1_Ch2-Ch1.zen
2.400000e-01	5.611658e+01	20151202_SCC1gfpc_G2G1\MitoSys2\Calibration\mEGFPC1\0002_R1_P4_K1_Ch2-Ch1.zen
3.000000e-01	5.339992e+01	20151202_SCC1gfpc_G2G1\MitoSys2\Calibration\mEGFPC1\0002_R1_P4_K1_Ch2-Ch1.zen
3.600000e-01	5.193325e+01	20151202_SCC1gfpc_G2G1\MitoSys2\Calibration\mEGFPC1\0002_R1_P4_K1_Ch2-Ch1.zen
4.200000e-01	5.483325e+01	20151202_SCC1gfpc_G2G1\MitoSys2\Calibration\mEGFPC1\0002_R1_P4_K1_Ch2-Ch1.zen
4.800000e-01	5.483325e+01	20151202_SCC1gfpc_G2G1\MitoSys2\Calibration\mEGFPC1\0002_R1_P4_K1_Ch2-Ch1.zen
5.400000e-01	5.423325e+01	20151202_SCC1gfpc_G2G1\MitoSys2\Calibration\mEGFPC1\0002_R1_P4_K1_Ch2-Ch1.zen
6.000000e-01	5.039992e+01	20151202_SCC1gfpc_G2G1\MitoSys2\Calibration\mEGFPC1\0002_R1_P4_K1_Ch2-Ch1.zen
6.600000e-01	5.254992e+01	20151202_SCC1gfpc_G2G1\MitoSys2\Calibration\mEGFPC1\0002_R1_P4_K1_Ch2-Ch1.zen
7.200000e-01	5.279992e+01	20151202_SCC1gfpc_G2G1\MitoSys2\Calibration\mEGFPC1\0002_R1_P4_K1_Ch2-Ch1.zen
7.800000e-01	5.306659e+01	20151202_SCC1gfpc_G2G1\MitoSys2\Calibration\mEGFPC1\0002_R1_P4_K1_Ch2-Ch1.zen
8.400000e-01	5.221658e+01	20151202_SCC1gfpc_G2G1\MitoSys2\Calibration\mEGFPC1\0002_R1_P4_K1_Ch2-Ch1.zen
9.000000e-01	5.091659e+01	20151202_SCC1gfpc_G2G1\MitoSys2\Calibration\mEGFPC1\0002_R1_P4_K1_Ch2-Ch1.zen
9.600000e-01	5.263325e+01	20151202_SCC1gfpc_G2G1\MitoSys2\Calibration\mEGFPC1\0002_R1_P4_K1_Ch2-Ch1.zen
1.020000e+00	5.383325e+01	20151202_SCC1gfpc_G2G1\MitoSys2\Calibration\mEGFPC1\0002_R1_P4_K1_Ch2-Ch1.zen
1.080000e+00	5.299992e+01	20151202_SCC1gfpc_G2G1\MitoSys2\Calibration\mEGFPC1\0002_R1_P4_K1_Ch2-Ch1.zen
1.140000e+00	5.448325e+01	20151202_SCC1gfpc_G2G1\MitoSys2\Calibration\mEGFPC1\0002_R1_P4_K1_Ch2-Ch1.zen
1.200000e+00	5.224992e+01	20151202_SCC1gfpc_G2G1\MitoSys2\Calibration\mEGFPC1\0002_R1_P4_K1_Ch2-Ch1.zen
1.260000e+00	5.088326e+01	20151202_SCC1gfpc_G2G1\MitoSys2\Calibration\mEGFPC1\0002_R1_P4_K1_Ch2-Ch1.zen
1.320000e+00	5.418325e+01	20151202_SCC1gfpc_G2G1\MitoSys2\Calibration\mEGFPC1\0002_R1_P4_K1_Ch2-Ch1.zen
1.380000e+00	5.244992e+01	20151202_SCC1gfpc_G2G1\MitoSys2\Calibration\mEGFPC1\0002_R1_P4_K1_Ch2-Ch1.zen
1.440000e+00	5.489991e+01	20151202_SCC1gfpc_G2G1\MitoSys2\Calibration\mEGFPC1\0002_R1_P4_K1_Ch2-Ch1.zen
1.500000e+00	5.559991e+01	20151202_SCC1gfpc_G2G1\MitoSys2\Calibration\mEGFPC1\0002_R1_P4_K1_Ch2-Ch1.zen
1.560000e+00	5.306659e+01	20151202_SCC1gfpc_G2G1\MitoSys2\Calibration\mEGFPC1\0002_R1_P4_K1_Ch2-Ch1.zen
1.620000e+00	5.158325e+01	20151202_SCC1gfpc_G2G1\MitoSys2\Calibration\mEGFPC1\0002_R1_P4_K1_Ch2-Ch1.zen
1.680000e+00	5.148325e+01	20151202_SCC1gfpc_G2G1\MitoSys2\Calibration\mEGFPC1\0002_R1_P4_K1_Ch2-Ch1.zen
1.740000e+00	5.281659e+01	20151202_SCC1gfpc_G2G1\MitoSys2\Calibration\mEGFPC1\0002_R1_P4_K1_Ch2-Ch1.zen
1.800000e+00	4.971659e+01	20151202_SCC1gfpc_G2G1\MitoSys2\Calibration\mEGFPC1\0002_R1_P4_K1_Ch2-Ch1.zen
1.860000e+00	5.134992e+01	20151202_SCC1gfpc_G2G1\MitoSys2\Calibration\mEGFPC1\0002_R1_P4_K1_Ch2-Ch1.zen
1.920000e+00	5.349992e+01	20151202_SCC1gfpc_G2G1\MitoSys2\Calibration\mEGFPC1\0002_R1_P4_K1_Ch2-Ch1.zen
1.980000e+00	5.294992e+01	20151202_SCC1gfpc_G2G1\MitoSys2\Calibration\mEGFPC1\0002_R1_P4_K1_Ch2-Ch1.zen
2.040000e+00	5.193325e+01	20151202_SCC1gfpc_G2G1\MitoSys2\Calibration\mEGFPC1\0002_R1_P4_K1_Ch2-Ch1.zen
2.100000e+00	5.149992e+01	20151202_SCC1gfpc_G2G1\MitoSys2\Calibration\mEGFPC1\0002_R1_P4_K1_Ch2-Ch1.zen
2.160000e+00	4.986659e+01	20151202_SCC1gfpc_G2G1\MitoSys2\Calibration\mEGFPC1\0002_R1_P4_K1_Ch2-Ch1.zen
2.220000e+00	5.009992e+01	20151202_SCC1gfpc_G2G1\MitoSys2\Calibration\mEGFPC1\0002_R1_P4_K1_Ch2-Ch1.zen
2.280000e+00	5.493325e+01	20151202_SCC1gfpc_G2G1\MitoSys2\Calibration\mEGFPC1\0002_R1_P4_K1_Ch2-Ch1.zen
2.340000e+00	5.164992e+01	20151202_SCC1gfpc_G2G1\MitoSys2\Calibration\mEGFPC1\0002_R1_P4_K1_Ch2-Ch1.zen
2.400000e+00	5.131659e+01	20151202_SCC1gfpc_G2G1\MitoSys2\Calibration\mEGFPC1\0002_R1_P4_K1_Ch2-Ch1.zen
2.460000e+00	5.181659e+01	20151202_SCC1gfpc_G2G1\MitoSys2\Calibration\mEGFPC1\0002_R1_P4_K1_Ch2-Ch1.zen
2.520000e+00	5.341658e+01	20151202_SCC1gfpc_G2G1\MitoSys2\Calibration\mEGFPC1\0002_R1_P4_K1_Ch2-Ch1.zen
2.580000e+00	5.373325e+01	20151202_SCC1gfpc_G2G1\MitoSys2\Calibration\mEGFPC1\0002_R1_P4_K1_Ch2-Ch1.zen
2.640000e+00	5.439991e+01	20151202_SCC1gfpc_G2G1\MitoSys2\Calibration\mEGFPC1\0002_R1_P4_K1_Ch2-Ch1.zen
2.700000e+00	5.294992e+01	20151202_SCC1gfpc_G2G1\MitoSys2\Calibration\mEGFPC1\0002_R1_P4_K1_Ch2-Ch1.zen
2.760000e+00	5.274992e+01	20151202_SCC1gfpc_G2G1\MitoSys2\Calibration\mEGFPC1\0002_R1_P4_K1_Ch2-Ch1.zen
2.820000e+00	5.218325e+01	20151202_SCC1gfpc_G2G1\MitoSys2\Calibration\mEGFPC1\0002_R1_P4_K1_Ch2-Ch1.zen
2.880000e+00	5.371658e+01	20151202_SCC1gfpc_G2G1\MitoSys2\Calibration\mEGFPC1\0002_R1_P4_K1_Ch2-Ch1.zen
2.940000e+00	5.253325e+01	20151202_SCC1gfpc_G2G1\MitoSys2\Calibration\mEGFPC1\0002_R1_P4_K1_Ch2-Ch1.zen
3	5.381658e+01	20151202_SCC1gfpc_G2G1\MitoSys2\Calibration\mEGFPC1\0002_R1_P4_K1_Ch2-Ch1.zen
3.060000e+00	5.276658e+01	20151202_SCC1gfpc_G2G1\MitoSys2\Calibration\mEGFPC1\0002_R1_P4_K1_Ch2-Ch1.zen
3.120000e+00	5.006659e+01	20151202_SCC1gfpc_G2G1\MitoSys2\Calibration\mEGFPC1\0002_R1_P4_K1_Ch2-Ch1.zen
3.180010e+00	5.563325e+01	20151202_SCC1gfpc_G2G1\MitoSys2\Calibration\mEGFPC1\0002_R1_P4_K1_Ch2-Ch1.zen
3.240010e+00	5.254992e+01	20151202_SCC1gfpc_G2G1\MitoSys2\Calibration\mEGFPC1\0002_R1_P4_K1_Ch2-Ch1.zen
3.300010e+00	5.249992e+01	20151202_SCC1gfpc_G2G1\MitoSys2\Calibration\mEGFPC1\0002_R1_P4_K1_Ch2-Ch1.zen
3.360010e+00	5.096659e+01	20151202_SCC1gfpc_G2G1\MitoSys2\Calibration\mEGFPC1\0002_R1_P4_K1_Ch2-Ch1.zen
3.420010e+00	5.396658e+01	20151202_SCC1gfpc_G2G1\MitoSys2\Calibration\mEGFPC1\0002_R1_P4_K1_Ch2-Ch1.zen
3.480010e+00	5.449992e+01	20151202_SCC1gfpc_G2G1\MitoSys2\Calibration\mEGFPC1\0002_R1_P4_K1_Ch2-Ch1.zen
3.540010e+00	5.236658e+01	20151202_SCC1gfpc_G2G1\MitoSys2\Calibration\mEGFPC1\0002_R1_P4_K1_Ch2-Ch1.zen
3.600010e+00	5.356658e+01	20151202_SCC1gfpc_G2G1\MitoSys2\Calibration\mEGFPC1\0002_R1_P4_K1_Ch2-Ch1.zen
3.660010e+00	5.353325e+01	20151202_SCC1gfpc_G2G1\MitoSys2\Calibration\mEGFPC1\0002_R1_P4_K1_Ch2-Ch1.zen
3.720010e+00	5.244992e+01	20151202_SCC1gfpc_G2G1\MitoSys2\Calibration\mEGFPC1\0002_R1_P4_K1_Ch2-Ch1.zen
3.780010e+00	5.199992e+01	20151202_SCC1gfpc_G2G1\MitoSys2\Calibration\mEGFPC1\0002_R1_P4_K1_Ch2-Ch1.zen
3.840010e+00	4.968325e+01	20151202_SCC1gfpc_G2G1\MitoSys2\Calibration\mEGFPC1\0002_R1_P4_K1_Ch2-Ch1.zen
3.900010e+00	5.146659e+01	20151202_SCC1gfpc_G2G1\MitoSys2\Calibration\mEGFPC1\0002_R1_P4_K1_Ch2-Ch1.zen
3.960010e+00	5.258325e+01	20151202_SCC1gfpc_G2G1\MitoSys2\Calibration\mEGFPC1\0002_R1_P4_K1_Ch2-Ch1.zen
4.020010e+00	5.114992e+01	20151202_SCC1gfpc_G2G1\MitoSys2\Calibration\mEGFPC1\0002_R1_P4_K1_Ch2-Ch1.zen
4.080010e+00	5.431658e+01	20151202_SCC1gfpc_G2G1\MitoSys2\Calibration\mEGFPC1\0002_R1_P4_K1_Ch2-Ch1.zen
4.140010e+00	5.463325e+01	20151202_SCC1gfpc_G2G1\MitoSys2\Calibration\mEGFPC1\0002_R1_P4_K1_Ch2-Ch1.zen
4.200010e+00	5.618325e+01	20151202_SCC1gfpc_G2G1\MitoSys2\Calibration\mEGFPC1\0002_R1_P4_K1_Ch2-Ch1.zen
4.260010e+00	5.868324e+01	20151202_SCC1gfpc_G2G1\MitoSys2\Calibration\mEGFPC1\0002_R1_P4_K1_Ch2-Ch1.zen
4.320010e+00	5.609991e+01	20151202_SCC1gfpc_G2G1\MitoSys2\Calibration\mEGFPC1\0002_R1_P4_K1_Ch2-Ch1.zen
4.380010e+00	5.244992e+01	20151202_SCC1gfpc_G2G1\MitoSys2\Calibration\mEGFPC1\0002_R1_P4_K1_Ch2-Ch1.zen
4.440010e+00	5.398325e+01	20151202_SCC1gfpc_G2G1\MitoSys2\Calibration\mEGFPC1\0002_R1_P4_K1_Ch2-Ch1.zen
4.500010e+00	5.608324e+01	20151202_SCC1gfpc_G2G1\MitoSys2\Calibration\mEGFPC1\0002_R1_P4_K1_Ch2-Ch1.zen
4.560010e+00	5.489991e+01	20151202_SCC1gfpc_G2G1\MitoSys2\Calibration\mEGFPC1\0002_R1_P4_K1_Ch2-Ch1.zen
4.620010e+00	5.674991e+01	20151202_SCC1gfpc_G2G1\MitoSys2\Calibration\mEGFPC1\0002_R1_P4_K1_Ch2-Ch1.zen
4.680010e+00	5.659991e+01	20151202_SCC1gfpc_G2G1\MitoSys2\Calibration\mEGFPC1\0002_R1_P4_K1_Ch2-Ch1.zen
4.740010e+00	5.611658e+01	20151202_SCC1gfpc_G2G1\MitoSys2\Calibration\mEGFPC1\0002_R1_P4_K1_Ch2-Ch1.zen
4.800010e+00	5.796658e+01	20151202_SCC1gfpc_G2G1\MitoSys2\Calibration\mEGFPC1\0002_R1_P4_K1_Ch2-Ch1.zen
4.860010e+00	5.766658e+01	20151202_SCC1gfpc_G2G1\MitoSys2\Calibration\mEGFPC1\0002_R1_P4_K1_Ch2-Ch1.zen
4.920010e+00	5.871658e+01	20151202_SCC1gfpc_G2G1\MitoSys2\Calibration\mEGFPC1\0002_R1_P4_K1_Ch2-Ch1.zen
4.980010e+00	5.779991e+01	20151202_SCC1gfpc_G2G1\MitoSys2\Calibration\mEGFPC1\0002_R1_P4_K1_Ch2-Ch1.zen
5.040010e+00	5.583324e+01	20151202_SCC1gfpc_G2G1\MitoSys2\Calibration\mEGFPC1\0002_R1_P4_K1_Ch2-Ch1.zen
5.100010e+00	5.524991e+01	20151202_SCC1gfpc_G2G1\MitoSys2\Calibration\mEGFPC1\0002_R1_P4_K1_Ch2-Ch1.zen
5.160010e+00	5.221658e+01	20151202_SCC1gfpc_G2G1\MitoSys2\Calibration\mEGFPC1\0002_R1_P4_K1_Ch2-Ch1.zen
5.220010e+00	5.809991e+01	20151202_SCC1gfpc_G2G1\MitoSys2\Calibration\mEGFPC1\0002_R1_P4_K1_Ch2-Ch1.zen
5.280010e+00	5.706658e+01	20151202_SCC1gfpc_G2G1\MitoSys2\Calibration\mEGFPC1\0002_R1_P4_K1_Ch2-Ch1.zen
5.340010e+00	5.483325e+01	20151202_SCC1gfpc_G2G1\MitoSys2\Calibration\mEGFPC1\0002_R1_P4_K1_Ch2-Ch1.zen
5.400010e+00	5.568325e+01	20151202_SCC1gfpc_G2G1\MitoSys2\Calibration\mEGFPC1\0002_R1_P4_K1_Ch2-Ch1.zen
5.460010e+00	5.843324e+01	20151202_SCC1gfpc_G2G1\MitoSys2\Calibration\mEGFPC1\0002_R1_P4_K1_Ch2-Ch1.zen
5.520010e+00	5.739991e+01	20151202_SCC1gfpc_G2G1\MitoSys2\Calibration\mEGFPC1\0002_R1_P4_K1_Ch2-Ch1.zen
5.580010e+00	5.403325e+01	20151202_SCC1gfpc_G2G1\MitoSys2\Calibration\mEGFPC1\0002_R1_P4_K1_Ch2-Ch1.zen
5.640010e+00	5.188325e+01	20151202_SCC1gfpc_G2G1\MitoSys2\Calibration\mEGFPC1\0002_R1_P4_K1_Ch2-Ch1.zen
5.700010e+00	5.029992e+01	20151202_SCC1gfpc_G2G1\MitoSys2\Calibration\mEGFPC1\0002_R1_P4_K1_Ch2-Ch1.zen
5.760010e+00	5.466658e+01	20151202_SCC1gfpc_G2G1\MitoSys2\Calibration\mEGFPC1\0002_R1_P4_K1_Ch2-Ch1.zen
5.820010e+00	5.443325e+01	20151202_SCC1gfpc_G2G1\MitoSys2\Calibration\mEGFPC1\0002_R1_P4_K1_Ch2-Ch1.zen
5.880010e+00	5.399992e+01	20151202_SCC1gfpc_G2G1\MitoSys2\Calibration\mEGFPC1\0002_R1_P4_K1_Ch2-Ch1.zen
5.940010e+00	5.304992e+01	20151202_SCC1gfpc_G2G1\MitoSys2\Calibration\mEGFPC1\0002_R1_P4_K1_Ch2-Ch1.zen
6.000010e+00	5.269992e+01	20151202_SCC1gfpc_G2G1\MitoSys2\Calibration\mEGFPC1\0002_R1_P4_K1_Ch2-Ch1.zen
6.060010e+00	5.178325e+01	20151202_SCC1gfpc_G2G1\MitoSys2\Calibration\mEGFPC1\0002_R1_P4_K1_Ch2-Ch1.zen
6.120010e+00	5.374992e+01	20151202_SCC1gfpc_G2G1\MitoSys2\Calibration\mEGFPC1\0002_R1_P4_K1_Ch2-Ch1.zen
6.180010e+00	5.298325e+01	20151202_SCC1gfpc_G2G1\MitoSys2\Calibration\mEGFPC1\0002_R1_P4_K1_Ch2-Ch1.zen
6.240010e+00	5.663324e+01	20151202_SCC1gfpc_G2G1\MitoSys2\Calibration\mEGFPC1\0002_R1_P4_K1_Ch2-Ch1.zen
6.300010e+00	5.389992e+01	20151202_SCC1gfpc_G2G1\MitoSys2\Calibration\mEGFPC1\0002_R1_P4_K1_Ch2-Ch1.zen
6.360010e+00	5.298325e+01	20151202_SCC1gfpc_G2G1\MitoSys2\Calibration\mEGFPC1\0002_R1_P4_K1_Ch2-Ch1.zen
6.420010e+00	5.413325e+01	20151202_SCC1gfpc_G2G1\MitoSys2\Calibration\mEGFPC1\0002_R1_P4_K1_Ch2-Ch1.zen
6.480010e+00	5.504992e+01	20151202_SCC1gfpc_G2G1\MitoSys2\Calibration\mEGFPC1\0002_R1_P4_K1_Ch2-Ch1.zen
6.540010e+00	5.396658e+01	20151202_SCC1gfpc_G2G1\MitoSys2\Calibration\mEGFPC1\0002_R1_P4_K1_Ch2-Ch1.zen
6.600010e+00	5.449992e+01	20151202_SCC1gfpc_G2G1\MitoSys2\Calibration\mEGFPC1\0002_R1_P4_K1_Ch2-Ch1.zen
6.660010e+00	5.628325e+01	20151202_SCC1gfpc_G2G1\MitoSys2\Calibration\mEGFPC1\0002_R1_P4_K1_Ch2-Ch1.zen
6.720010e+00	5.531658e+01	20151202_SCC1gfpc_G2G1\MitoSys2\Calibration\mEGFPC1\0002_R1_P4_K1_Ch2-Ch1.zen
6.780010e+00	5.426658e+01	20151202_SCC1gfpc_G2G1\MitoSys2\Calibration\mEGFPC1\0002_R1_P4_K1_Ch2-Ch1.zen
6.840010e+00	5.688324e+01	20151202_SCC1gfpc_G2G1\MitoSys2\Calibration\mEGFPC1\0002_R1_P4_K1_Ch2-Ch1.zen
6.900010e+00	5.936657e+01	20151202_SCC1gfpc_G2G1\MitoSys2\Calibration\mEGFPC1\0002_R1_P4_K1_Ch2-Ch1.zen
6.960010e+00	6.068324e+01	20151202_SCC1gfpc_G2G1\MitoSys2\Calibration\mEGFPC1\0002_R1_P4_K1_Ch2-Ch1.zen
7.020010e+00	5.741658e+01	20151202_SCC1gfpc_G2G1\MitoSys2\Calibration\mEGFPC1\0002_R1_P4_K1_Ch2-Ch1.zen
7.080010e+00	5.091659e+01	20151202_SCC1gfpc_G2G1\MitoSys2\Calibration\mEGFPC1\0002_R1_P4_K1_Ch2-Ch1.zen
7.140010e+00	5.303325e+01	20151202_SCC1gfpc_G2G1\MitoSys2\Calibration\mEGFPC1\0002_R1_P4_K1_Ch2-Ch1.zen
7.200010e+00	5.284992e+01	20151202_SCC1gfpc_G2G1\MitoSys2\Calibration\mEGFPC1\0002_R1_P4_K1_Ch2-Ch1.zen
7.260010e+00	5.433325e+01	20151202_SCC1gfpc_G2G1\MitoSys2\Calibration\mEGFPC1\0002_R1_P4_K1_Ch2-Ch1.zen
7.320010e+00	5.446658e+01	20151202_SCC1gfpc_G2G1\MitoSys2\Calibration\mEGFPC1\0002_R1_P4_K1_Ch2-Ch1.zen
7.380010e+00	5.084992e+01	20151202_SCC1gfpc_G2G1\MitoSys2\Calibration\mEGFPC1\0002_R1_P4_K1_Ch2-Ch1.zen
7.440010e+00	5.356658e+01	20151202_SCC1gfpc_G2G1\MitoSys2\Calibration\mEGFPC1\0002_R1_P4_K1_Ch2-Ch1.zen
7.500010e+00	5.301658e+01	20151202_SCC1gfpc_G2G1\MitoSys2\Calibration\mEGFPC1\0002_R1_P4_K1_Ch2-Ch1.zen
7.560010e+00	5.469991e+01	20151202_SCC1gfpc_G2G1\MitoSys2\Calibration\mEGFPC1\0002_R1_P4_K1_Ch2-Ch1.zen
7.620010e+00	5.459991e+01	20151202_SCC1gfpc_G2G1\MitoSys2\Calibration\mEGFPC1\0002_R1_P4_K1_Ch2-Ch1.zen
7.680010e+00	5.209992e+01	20151202_SCC1gfpc_G2G1\MitoSys2\Calibration\mEGFPC1\0002_R1_P4_K1_Ch2-Ch1.zen
7.740010e+00	5.388325e+01	20151202_SCC1gfpc_G2G1\MitoSys2\Calibration\mEGFPC1\0002_R1_P4_K1_Ch2-Ch1.zen
7.800010e+00	5.071659e+01	20151202_SCC1gfpc_G2G1\MitoSys2\Calibration\mEGFPC1\0002_R1_P4_K1_Ch2-Ch1.zen
7.860010e+00	5.173325e+01	20151202_SCC1gfpc_G2G1\MitoSys2\Calibration\mEGFPC1\0002_R1_P4_K1_Ch2-Ch1.zen
7.920010e+00	5.158325e+01	20151202_SCC1gfpc_G2G1\MitoSys2\Calibration\mEGFPC1\0002_R1_P4_K1_Ch2-Ch1.zen
7.980010e+00	5.144992e+01	20151202_SCC1gfpc_G2G1\MitoSys2\Calibration\mEGFPC1\0002_R1_P4_K1_Ch2-Ch1.zen
8.040010e+00	5.256659e+01	20151202_SCC1gfpc_G2G1\MitoSys2\Calibration\mEGFPC1\0002_R1_P4_K1_Ch2-Ch1.zen
8.100010e+00	5.166659e+01	20151202_SCC1gfpc_G2G1\MitoSys2\Calibration\mEGFPC1\0002_R1_P4_K1_Ch2-Ch1.zen
8.160010e+00	5.591658e+01	20151202_SCC1gfpc_G2G1\MitoSys2\Calibration\mEGFPC1\0002_R1_P4_K1_Ch2-Ch1.zen
8.220010e+00	5.178325e+01	20151202_SCC1gfpc_G2G1\MitoSys2\Calibration\mEGFPC1\0002_R1_P4_K1_Ch2-Ch1.zen
8.280010e+00	5.459991e+01	20151202_SCC1gfpc_G2G1\MitoSys2\Calibration\mEGFPC1\0002_R1_P4_K1_Ch2-Ch1.zen
8.340010e+00	5.224992e+01	20151202_SCC1gfpc_G2G1\MitoSys2\Calibration\mEGFPC1\0002_R1_P4_K1_Ch2-Ch1.zen
8.400010e+00	5.149992e+01	20151202_SCC1gfpc_G2G1\MitoSys2\Calibration\mEGFPC1\0002_R1_P4_K1_Ch2-Ch1.zen
8.460010e+00	5.229992e+01	20151202_SCC1gfpc_G2G1\MitoSys2\Calibration\mEGFPC1\0002_R1_P4_K1_Ch2-Ch1.zen
8.520010e+00	5.074992e+01	20151202_SCC1gfpc_G2G1\MitoSys2\Calibration\mEGFPC1\0002_R1_P4_K1_Ch2-Ch1.zen
8.580010e+00	5.106659e+01	20151202_SCC1gfpc_G2G1\MitoSys2\Calibration\mEGFPC1\0002_R1_P4_K1_Ch2-Ch1.zen
8.640010e+00	5.314992e+01	20151202_SCC1gfpc_G2G1\MitoSys2\Calibration\mEGFPC1\0002_R1_P4_K1_Ch2-Ch1.zen
8.700010e+00	5.224992e+01	20151202_SCC1gfpc_G2G1\MitoSys2\Calibration\mEGFPC1\0002_R1_P4_K1_Ch2-Ch1.zen
8.760010e+00	5.413325e+01	20151202_SCC1gfpc_G2G1\MitoSys2\Calibration\mEGFPC1\0002_R1_P4_K1_Ch2-Ch1.zen
8.820010e+00	5.066659e+01	20151202_SCC1gfpc_G2G1\MitoSys2\Calibration\mEGFPC1\0002_R1_P4_K1_Ch2-Ch1.zen
8.880010e+00	5.234992e+01	20151202_SCC1gfpc_G2G1\MitoSys2\Calibration\mEGFPC1\0002_R1_P4_K1_Ch2-Ch1.zen
8.940010e+00	5.346658e+01	20151202_SCC1gfpc_G2G1\MitoSys2\Calibration\mEGFPC1\0002_R1_P4_K1_Ch2-Ch1.zen
9.000010e+00	5.278325e+01	20151202_SCC1gfpc_G2G1\MitoSys2\Calibration\mEGFPC1\0002_R1_P4_K1_Ch2-Ch1.zen
9.060010e+00	5.439991e+01	20151202_SCC1gfpc_G2G1\MitoSys2\Calibration\mEGFPC1\0002_R1_P4_K1_Ch2-Ch1.zen
9.120010e+00	5.044992e+01	20151202_SCC1gfpc_G2G1\MitoSys2\Calibration\mEGFPC1\0002_R1_P4_K1_Ch2-Ch1.zen
9.180010e+00	5.038326e+01	20151202_SCC1gfpc_G2G1\MitoSys2\Calibration\mEGFPC1\0002_R1_P4_K1_Ch2-Ch1.zen
9.240010e+00	4.986659e+01	20151202_SCC1gfpc_G2G1\MitoSys2\Calibration\mEGFPC1\0002_R1_P4_K1_Ch2-Ch1.zen
9.300010e+00	5.154992e+01	20151202_SCC1gfpc_G2G1\MitoSys2\Calibration\mEGFPC1\0002_R1_P4_K1_Ch2-Ch1.zen
9.360010e+00	5.281659e+01	20151202_SCC1gfpc_G2G1\MitoSys2\Calibration\mEGFPC1\0002_R1_P4_K1_Ch2-Ch1.zen
9.420010e+00	5.453325e+01	20151202_SCC1gfpc_G2G1\MitoSys2\Calibration\mEGFPC1\0002_R1_P4_K1_Ch2-Ch1.zen
9.480010e+00	5.703325e+01	20151202_SCC1gfpc_G2G1\MitoSys2\Calibration\mEGFPC1\0002_R1_P4_K1_Ch2-Ch1.zen
9.540020e+00	5.231659e+01	20151202_SCC1gfpc_G2G1\MitoSys2\Calibration\mEGFPC1\0002_R1_P4_K1_Ch2-Ch1.zen
9.600010e+00	4.849992e+01	20151202_SCC1gfpc_G2G1\MitoSys2\Calibration\mEGFPC1\0002_R1_P4_K1_Ch2-Ch1.zen
9.660020e+00	5.228325e+01	20151202_SCC1gfpc_G2G1\MitoSys2\Calibration\mEGFPC1\0002_R1_P4_K1_Ch2-Ch1.zen
9.720020e+00	5.289992e+01	20151202_SCC1gfpc_G2G1\MitoSys2\Calibration\mEGFPC1\0002_R1_P4_K1_Ch2-Ch1.zen
9.780010e+00	5.108325e+01	20151202_SCC1gfpc_G2G1\MitoSys2\Calibration\mEGFPC1\0002_R1_P4_K1_Ch2-Ch1.zen
9.840020e+00	5.293325e+01	20151202_SCC1gfpc_G2G1\MitoSys2\Calibration\mEGFPC1\0002_R1_P4_K1_Ch2-Ch1.zen
9.900020e+00	5.258325e+01	20151202_SCC1gfpc_G2G1\MitoSys2\Calibration\mEGFPC1\0002_R1_P4_K1_Ch2-Ch1.zen
9.960020e+00	5.498325e+01	20151202_SCC1gfpc_G2G1\MitoSys2\Calibration\mEGFPC1\0002_R1_P4_K1_Ch2-Ch1.zen
1.002002e+01	5.254992e+01	20151202_SCC1gfpc_G2G1\MitoSys2\Calibration\mEGFPC1\0002_R1_P4_K1_Ch2-Ch1.zen
1.008002e+01	5.196659e+01	20151202_SCC1gfpc_G2G1\MitoSys2\Calibration\mEGFPC1\0002_R1_P4_K1_Ch2-Ch1.zen
1.014002e+01	5.216658e+01	20151202_SCC1gfpc_G2G1\MitoSys2\Calibration\mEGFPC1\0002_R1_P4_K1_Ch2-Ch1.zen
1.020002e+01	5.538325e+01	20151202_SCC1gfpc_G2G1\MitoSys2\Calibration\mEGFPC1\0002_R1_P4_K1_Ch2-Ch1.zen
1.026002e+01	5.108325e+01	20151202_SCC1gfpc_G2G1\MitoSys2\Calibration\mEGFPC1\0002_R1_P4_K1_Ch2-Ch1.zen
1.032002e+01	4.909992e+01	20151202_SCC1gfpc_G2G1\MitoSys2\Calibration\mEGFPC1\0002_R1_P4_K1_Ch2-Ch1.zen
1.038002e+01	5.096659e+01	20151202_SCC1gfpc_G2G1\MitoSys2\Calibration\mEGFPC1\0002_R1_P4_K1_Ch2-Ch1.zen
1.044002e+01	5.274992e+01	20151202_SCC1gfpc_G2G1\MitoSys2\Calibration\mEGFPC1\0002_R1_P4_K1_Ch2-Ch1.zen
1.050002e+01	5.093325e+01	20151202_SCC1gfpc_G2G1\MitoSys2\Calibration\mEGFPC1\0002_R1_P4_K1_Ch2-Ch1.zen
1.056002e+01	5.146659e+01	20151202_SCC1gfpc_G2G1\MitoSys2\Calibration\mEGFPC1\0002_R1_P4_K1_Ch2-Ch1.zen
1.062002e+01	4.916659e+01	20151202_SCC1gfpc_G2G1\MitoSys2\Calibration\mEGFPC1\0002_R1_P4_K1_Ch2-Ch1.zen
1.068002e+01	4.863326e+01	20151202_SCC1gfpc_G2G1\MitoSys2\Calibration\mEGFPC1\0002_R1_P4_K1_Ch2-Ch1.zen
1.074002e+01	4.754993e+01	20151202_SCC1gfpc_G2G1\MitoSys2\Calibration\mEGFPC1\0002_R1_P4_K1_Ch2-Ch1.zen
1.080002e+01	5.321658e+01	20151202_SCC1gfpc_G2G1\MitoSys2\Calibration\mEGFPC1\0002_R1_P4_K1_Ch2-Ch1.zen
1.086002e+01	5.099992e+01	20151202_SCC1gfpc_G2G1\MitoSys2\Calibration\mEGFPC1\0002_R1_P4_K1_Ch2-Ch1.zen
1.092002e+01	4.929992e+01	20151202_SCC1gfpc_G2G1\MitoSys2\Calibration\mEGFPC1\0002_R1_P4_K1_Ch2-Ch1.zen
1.098002e+01	5.163325e+01	20151202_SCC1gfpc_G2G1\MitoSys2\Calibration\mEGFPC1\0002_R1_P4_K1_Ch2-Ch1.zen
1.104002e+01	4.976659e+01	20151202_SCC1gfpc_G2G1\MitoSys2\Calibration\mEGFPC1\0002_R1_P4_K1_Ch2-Ch1.zen
1.110002e+01	4.969992e+01	20151202_SCC1gfpc_G2G1\MitoSys2\Calibration\mEGFPC1\0002_R1_P4_K1_Ch2-Ch1.zen
1.116002e+01	4.969992e+01	20151202_SCC1gfpc_G2G1\MitoSys2\Calibration\mEGFPC1\0002_R1_P4_K1_Ch2-Ch1.zen
1.122002e+01	5.074992e+01	20151202_SCC1gfpc_G2G1\MitoSys2\Calibration\mEGFPC1\0002_R1_P4_K1_Ch2-Ch1.zen
1.128002e+01	5.306659e+01	20151202_SCC1gfpc_G2G1\MitoSys2\Calibration\mEGFPC1\0002_R1_P4_K1_Ch2-Ch1.zen
1.134002e+01	5.148325e+01	20151202_SCC1gfpc_G2G1\MitoSys2\Calibration\mEGFPC1\0002_R1_P4_K1_Ch2-Ch1.zen
1.140002e+01	5.178325e+01	20151202_SCC1gfpc_G2G1\MitoSys2\Calibration\mEGFPC1\0002_R1_P4_K1_Ch2-Ch1.zen
1.146002e+01	5.299992e+01	20151202_SCC1gfpc_G2G1\MitoSys2\Calibration\mEGFPC1\0002_R1_P4_K1_Ch2-Ch1.zen
1.152002e+01	4.733326e+01	20151202_SCC1gfpc_G2G1\MitoSys2\Calibration\mEGFPC1\0002_R1_P4_K1_Ch2-Ch1.zen
1.158002e+01	5.206659e+01	20151202_SCC1gfpc_G2G1\MitoSys2\Calibration\mEGFPC1\0002_R1_P4_K1_Ch2-Ch1.zen
1.164002e+01	5.029992e+01	20151202_SCC1gfpc_G2G1\MitoSys2\Calibration\mEGFPC1\0002_R1_P4_K1_Ch2-Ch1.zen
1.170002e+01	5.274992e+01	20151202_SCC1gfpc_G2G1\MitoSys2\Calibration\mEGFPC1\0002_R1_P4_K1_Ch2-Ch1.zen
1.176002e+01	4.963326e+01	20151202_SCC1gfpc_G2G1\MitoSys2\Calibration\mEGFPC1\0002_R1_P4_K1_Ch2-Ch1.zen
1.182002e+01	5.266658e+01	20151202_SCC1gfpc_G2G1\MitoSys2\Calibration\mEGFPC1\0002_R1_P4_K1_Ch2-Ch1.zen
1.188002e+01	5.003326e+01	20151202_SCC1gfpc_G2G1\MitoSys2\Calibration\mEGFPC1\0002_R1_P4_K1_Ch2-Ch1.zen
1.194002e+01	5.298325e+01	20151202_SCC1gfpc_G2G1\MitoSys2\Calibration\mEGFPC1\0002_R1_P4_K1_Ch2-Ch1.zen
1.200002e+01	5.093325e+01	20151202_SCC1gfpc_G2G1\MitoSys2\Calibration\mEGFPC1\0002_R1_P4_K1_Ch2-Ch1.zen
1.206002e+01	4.923326e+01	20151202_SCC1gfpc_G2G1\MitoSys2\Calibration\mEGFPC1\0002_R1_P4_K1_Ch2-Ch1.zen
1.212002e+01	5.081659e+01	20151202_SCC1gfpc_G2G1\MitoSys2\Calibration\mEGFPC1\0002_R1_P4_K1_Ch2-Ch1.zen
1.218002e+01	5.104992e+01	20151202_SCC1gfpc_G2G1\MitoSys2\Calibration\mEGFPC1\0002_R1_P4_K1_Ch2-Ch1.zen
1.224002e+01	5.164992e+01	20151202_SCC1gfpc_G2G1\MitoSys2\Calibration\mEGFPC1\0002_R1_P4_K1_Ch2-Ch1.zen
1.230002e+01	5.289992e+01	20151202_SCC1gfpc_G2G1\MitoSys2\Calibration\mEGFPC1\0002_R1_P4_K1_Ch2-Ch1.zen
1.236002e+01	5.486658e+01	20151202_SCC1gfpc_G2G1\MitoSys2\Calibration\mEGFPC1\0002_R1_P4_K1_Ch2-Ch1.zen
1.242002e+01	5.504992e+01	20151202_SCC1gfpc_G2G1\MitoSys2\Calibration\mEGFPC1\0002_R1_P4_K1_Ch2-Ch1.zen
1.248002e+01	5.339992e+01	20151202_SCC1gfpc_G2G1\MitoSys2\Calibration\mEGFPC1\0002_R1_P4_K1_Ch2-Ch1.zen
1.254002e+01	5.523325e+01	20151202_SCC1gfpc_G2G1\MitoSys2\Calibration\mEGFPC1\0002_R1_P4_K1_Ch2-Ch1.zen
1.260002e+01	5.224992e+01	20151202_SCC1gfpc_G2G1\MitoSys2\Calibration\mEGFPC1\0002_R1_P4_K1_Ch2-Ch1.zen
1.266002e+01	5.243325e+01	20151202_SCC1gfpc_G2G1\MitoSys2\Calibration\mEGFPC1\0002_R1_P4_K1_Ch2-Ch1.zen
1.272002e+01	5.108325e+01	20151202_SCC1gfpc_G2G1\MitoSys2\Calibration\mEGFPC1\0002_R1_P4_K1_Ch2-Ch1.zen
1.278002e+01	5.533325e+01	20151202_SCC1gfpc_G2G1\MitoSys2\Calibration\mEGFPC1\0002_R1_P4_K1_Ch2-Ch1.zen
1.284002e+01	5.254992e+01	20151202_SCC1gfpc_G2G1\MitoSys2\Calibration\mEGFPC1\0002_R1_P4_K1_Ch2-Ch1.zen
1.290002e+01	5.248325e+01	20151202_SCC1gfpc_G2G1\MitoSys2\Calibration\mEGFPC1\0002_R1_P4_K1_Ch2-Ch1.zen
1.296002e+01	5.101659e+01	20151202_SCC1gfpc_G2G1\MitoSys2\Calibration\mEGFPC1\0002_R1_P4_K1_Ch2-Ch1.zen
1.302002e+01	5.009992e+01	20151202_SCC1gfpc_G2G1\MitoSys2\Calibration\mEGFPC1\0002_R1_P4_K1_Ch2-Ch1.zen
1.308002e+01	5.284992e+01	20151202_SCC1gfpc_G2G1\MitoSys2\Calibration\mEGFPC1\0002_R1_P4_K1_Ch2-Ch1.zen
1.314002e+01	4.863326e+01	20151202_SCC1gfpc_G2G1\MitoSys2\Calibration\mEGFPC1\0002_R1_P4_K1_Ch2-Ch1.zen
1.320002e+01	5.129992e+01	20151202_SCC1gfpc_G2G1\MitoSys2\Calibration\mEGFPC1\0002_R1_P4_K1_Ch2-Ch1.zen
1.326002e+01	5.133325e+01	20151202_SCC1gfpc_G2G1\MitoSys2\Calibration\mEGFPC1\0002_R1_P4_K1_Ch2-Ch1.zen
1.332002e+01	5.574991e+01	20151202_SCC1gfpc_G2G1\MitoSys2\Calibration\mEGFPC1\0002_R1_P4_K1_Ch2-Ch1.zen
1.338002e+01	5.226659e+01	20151202_SCC1gfpc_G2G1\MitoSys2\Calibration\mEGFPC1\0002_R1_P4_K1_Ch2-Ch1.zen
1.344002e+01	5.323325e+01	20151202_SCC1gfpc_G2G1\MitoSys2\Calibration\mEGFPC1\0002_R1_P4_K1_Ch2-Ch1.zen
1.350002e+01	5.288325e+01	20151202_SCC1gfpc_G2G1\MitoSys2\Calibration\mEGFPC1\0002_R1_P4_K1_Ch2-Ch1.zen
1.356002e+01	5.489991e+01	20151202_SCC1gfpc_G2G1\MitoSys2\Calibration\mEGFPC1\0002_R1_P4_K1_Ch2-Ch1.zen
1.362002e+01	5.054992e+01	20151202_SCC1gfpc_G2G1\MitoSys2\Calibration\mEGFPC1\0002_R1_P4_K1_Ch2-Ch1.zen
1.368002e+01	5.166659e+01	20151202_SCC1gfpc_G2G1\MitoSys2\Calibration\mEGFPC1\0002_R1_P4_K1_Ch2-Ch1.zen
1.374002e+01	5.379992e+01	20151202_SCC1gfpc_G2G1\MitoSys2\Calibration\mEGFPC1\0002_R1_P4_K1_Ch2-Ch1.zen
1.380002e+01	5.069992e+01	20151202_SCC1gfpc_G2G1\MitoSys2\Calibration\mEGFPC1\0002_R1_P4_K1_Ch2-Ch1.zen
1.386002e+01	5.386658e+01	20151202_SCC1gfpc_G2G1\MitoSys2\Calibration\mEGFPC1\0002_R1_P4_K1_Ch2-Ch1.zen
1.392002e+01	5.276658e+01	20151202_SCC1gfpc_G2G1\MitoSys2\Calibration\mEGFPC1\0002_R1_P4_K1_Ch2-Ch1.zen
1.398002e+01	5.244992e+01	20151202_SCC1gfpc_G2G1\MitoSys2\Calibration\mEGFPC1\0002_R1_P4_K1_Ch2-Ch1.zen
1.404002e+01	5.128325e+01	20151202_SCC1gfpc_G2G1\MitoSys2\Calibration\mEGFPC1\0002_R1_P4_K1_Ch2-Ch1.zen
1.410002e+01	5.216658e+01	20151202_SCC1gfpc_G2G1\MitoSys2\Calibration\mEGFPC1\0002_R1_P4_K1_Ch2-Ch1.zen
1.416002e+01	4.968325e+01	20151202_SCC1gfpc_G2G1\MitoSys2\Calibration\mEGFPC1\0002_R1_P4_K1_Ch2-Ch1.zen
1.422002e+01	4.926659e+01	20151202_SCC1gfpc_G2G1\MitoSys2\Calibration\mEGFPC1\0002_R1_P4_K1_Ch2-Ch1.zen
1.428002e+01	5.209992e+01	20151202_SCC1gfpc_G2G1\MitoSys2\Calibration\mEGFPC1\0002_R1_P4_K1_Ch2-Ch1.zen
1.434002e+01	5.286658e+01	20151202_SCC1gfpc_G2G1\MitoSys2\Calibration\mEGFPC1\0002_R1_P4_K1_Ch2-Ch1.zen
1.440002e+01	5.408325e+01	20151202_SCC1gfpc_G2G1\MitoSys2\Calibration\mEGFPC1\0002_R1_P4_K1_Ch2-Ch1.zen
1.446002e+01	5.571658e+01	20151202_SCC1gfpc_G2G1\MitoSys2\Calibration\mEGFPC1\0002_R1_P4_K1_Ch2-Ch1.zen
1.452002e+01	5.519991e+01	20151202_SCC1gfpc_G2G1\MitoSys2\Calibration\mEGFPC1\0002_R1_P4_K1_Ch2-Ch1.zen
1.458002e+01	5.389992e+01	20151202_SCC1gfpc_G2G1\MitoSys2\Calibration\mEGFPC1\0002_R1_P4_K1_Ch2-Ch1.zen
1.464002e+01	5.396658e+01	20151202_SCC1gfpc_G2G1\MitoSys2\Calibration\mEGFPC1\0002_R1_P4_K1_Ch2-Ch1.zen
1.470002e+01	5.191658e+01	20151202_SCC1gfpc_G2G1\MitoSys2\Calibration\mEGFPC1\0002_R1_P4_K1_Ch2-Ch1.zen
1.476002e+01	5.509991e+01	20151202_SCC1gfpc_G2G1\MitoSys2\Calibration\mEGFPC1\0002_R1_P4_K1_Ch2-Ch1.zen
1.482002e+01	5.464991e+01	20151202_SCC1gfpc_G2G1\MitoSys2\Calibration\mEGFPC1\0002_R1_P4_K1_Ch2-Ch1.zen
1.488002e+01	5.493325e+01	20151202_SCC1gfpc_G2G1\MitoSys2\Calibration\mEGFPC1\0002_R1_P4_K1_Ch2-Ch1.zen
1.494002e+01	5.334992e+01	20151202_SCC1gfpc_G2G1\MitoSys2\Calibration\mEGFPC1\0002_R1_P4_K1_Ch2-Ch1.zen
1.500002e+01	5.341658e+01	20151202_SCC1gfpc_G2G1\MitoSys2\Calibration\mEGFPC1\0002_R1_P4_K1_Ch2-Ch1.zen
1.506002e+01	5.621658e+01	20151202_SCC1gfpc_G2G1\MitoSys2\Calibration\mEGFPC1\0002_R1_P4_K1_Ch2-Ch1.zen
1.512002e+01	5.541658e+01	20151202_SCC1gfpc_G2G1\MitoSys2\Calibration\mEGFPC1\0002_R1_P4_K1_Ch2-Ch1.zen
1.518002e+01	5.768324e+01	20151202_SCC1gfpc_G2G1\MitoSys2\Calibration\mEGFPC1\0002_R1_P4_K1_Ch2-Ch1.zen
1.524002e+01	5.958324e+01	20151202_SCC1gfpc_G2G1\MitoSys2\Calibration\mEGFPC1\0002_R1_P4_K1_Ch2-Ch1.zen
1.530002e+01	5.521658e+01	20151202_SCC1gfpc_G2G1\MitoSys2\Calibration\mEGFPC1\0002_R1_P4_K1_Ch2-Ch1.zen
1.536002e+01	5.364992e+01	20151202_SCC1gfpc_G2G1\MitoSys2\Calibration\mEGFPC1\0002_R1_P4_K1_Ch2-Ch1.zen
1.542002e+01	5.601658e+01	20151202_SCC1gfpc_G2G1\MitoSys2\Calibration\mEGFPC1\0002_R1_P4_K1_Ch2-Ch1.zen
1.548002e+01	5.489991e+01	20151202_SCC1gfpc_G2G1\MitoSys2\Calibration\mEGFPC1\0002_R1_P4_K1_Ch2-Ch1.zen
1.554002e+01	5.253325e+01	20151202_SCC1gfpc_G2G1\MitoSys2\Calibration\mEGFPC1\0002_R1_P4_K1_Ch2-Ch1.zen
1.560002e+01	5.218325e+01	20151202_SCC1gfpc_G2G1\MitoSys2\Calibration\mEGFPC1\0002_R1_P4_K1_Ch2-Ch1.zen
1.566002e+01	5.109992e+01	20151202_SCC1gfpc_G2G1\MitoSys2\Calibration\mEGFPC1\0002_R1_P4_K1_Ch2-Ch1.zen
1.572002e+01	5.478325e+01	20151202_SCC1gfpc_G2G1\MitoSys2\Calibration\mEGFPC1\0002_R1_P4_K1_Ch2-Ch1.zen
1.578002e+01	5.373325e+01	20151202_SCC1gfpc_G2G1\MitoSys2\Calibration\mEGFPC1\0002_R1_P4_K1_Ch2-Ch1.zen
1.584002e+01	5.343325e+01	20151202_SCC1gfpc_G2G1\MitoSys2\Calibration\mEGFPC1\0002_R1_P4_K1_Ch2-Ch1.zen
1.590002e+01	5.454992e+01	20151202_SCC1gfpc_G2G1\MitoSys2\Calibration\mEGFPC1\0002_R1_P4_K1_Ch2-Ch1.zen
1.596002e+01	5.301658e+01	20151202_SCC1gfpc_G2G1\MitoSys2\Calibration\mEGFPC1\0002_R1_P4_K1_Ch2-Ch1.zen
1.602003e+01	5.259992e+01	20151202_SCC1gfpc_G2G1\MitoSys2\Calibration\mEGFPC1\0002_R1_P4_K1_Ch2-Ch1.zen
1.608002e+01	5.463325e+01	20151202_SCC1gfpc_G2G1\MitoSys2\Calibration\mEGFPC1\0002_R1_P4_K1_Ch2-Ch1.zen
1.614003e+01	5.689991e+01	20151202_SCC1gfpc_G2G1\MitoSys2\Calibration\mEGFPC1\0002_R1_P4_K1_Ch2-Ch1.zen
1.620003e+01	5.383325e+01	20151202_SCC1gfpc_G2G1\MitoSys2\Calibration\mEGFPC1\0002_R1_P4_K1_Ch2-Ch1.zen
1.626003e+01	4.871659e+01	20151202_SCC1gfpc_G2G1\MitoSys2\Calibration\mEGFPC1\0002_R1_P4_K1_Ch2-Ch1.zen
1.632003e+01	5.186658e+01	20151202_SCC1gfpc_G2G1\MitoSys2\Calibration\mEGFPC1\0002_R1_P4_K1_Ch2-Ch1.zen
1.638003e+01	5.456658e+01	20151202_SCC1gfpc_G2G1\MitoSys2\Calibration\mEGFPC1\0002_R1_P4_K1_Ch2-Ch1.zen
1.644003e+01	5.736658e+01	20151202_SCC1gfpc_G2G1\MitoSys2\Calibration\mEGFPC1\0002_R1_P4_K1_Ch2-Ch1.zen
1.650003e+01	5.301658e+01	20151202_SCC1gfpc_G2G1\MitoSys2\Calibration\mEGFPC1\0002_R1_P4_K1_Ch2-Ch1.zen
1.656003e+01	5.109992e+01	20151202_SCC1gfpc_G2G1\MitoSys2\Calibration\mEGFPC1\0002_R1_P4_K1_Ch2-Ch1.zen
1.662003e+01	5.464991e+01	20151202_SCC1gfpc_G2G1\MitoSys2\Calibration\mEGFPC1\0002_R1_P4_K1_Ch2-Ch1.zen
1.668003e+01	5.514991e+01	20151202_SCC1gfpc_G2G1\MitoSys2\Calibration\mEGFPC1\0002_R1_P4_K1_Ch2-Ch1.zen
1.674003e+01	5.284992e+01	20151202_SCC1gfpc_G2G1\MitoSys2\Calibration\mEGFPC1\0002_R1_P4_K1_Ch2-Ch1.zen
1.680003e+01	5.458325e+01	20151202_SCC1gfpc_G2G1\MitoSys2\Calibration\mEGFPC1\0002_R1_P4_K1_Ch2-Ch1.zen
1.686003e+01	5.379992e+01	20151202_SCC1gfpc_G2G1\MitoSys2\Calibration\mEGFPC1\0002_R1_P4_K1_Ch2-Ch1.zen
1.692003e+01	5.333325e+01	20151202_SCC1gfpc_G2G1\MitoSys2\Calibration\mEGFPC1\0002_R1_P4_K1_Ch2-Ch1.zen
1.698003e+01	5.181659e+01	20151202_SCC1gfpc_G2G1\MitoSys2\Calibration\mEGFPC1\0002_R1_P4_K1_Ch2-Ch1.zen
1.704003e+01	5.068325e+01	20151202_SCC1gfpc_G2G1\MitoSys2\Calibration\mEGFPC1\0002_R1_P4_K1_Ch2-Ch1.zen
1.710003e+01	5.208325e+01	20151202_SCC1gfpc_G2G1\MitoSys2\Calibration\mEGFPC1\0002_R1_P4_K1_Ch2-Ch1.zen
1.716003e+01	5.364992e+01	20151202_SCC1gfpc_G2G1\MitoSys2\Calibration\mEGFPC1\0002_R1_P4_K1_Ch2-Ch1.zen
1.722003e+01	5.243325e+01	20151202_SCC1gfpc_G2G1\MitoSys2\Calibration\mEGFPC1\0002_R1_P4_K1_Ch2-Ch1.zen
1.728003e+01	5.256659e+01	20151202_SCC1gfpc_G2G1\MitoSys2\Calibration\mEGFPC1\0002_R1_P4_K1_Ch2-Ch1.zen
1.734003e+01	5.658324e+01	20151202_SCC1gfpc_G2G1\MitoSys2\Calibration\mEGFPC1\0002_R1_P4_K1_Ch2-Ch1.zen
1.740003e+01	5.526658e+01	20151202_SCC1gfpc_G2G1\MitoSys2\Calibration\mEGFPC1\0002_R1_P4_K1_Ch2-Ch1.zen
1.746003e+01	5.658324e+01	20151202_SCC1gfpc_G2G1\MitoSys2\Calibration\mEGFPC1\0002_R1_P4_K1_Ch2-Ch1.zen
1.752003e+01	5.691658e+01	20151202_SCC1gfpc_G2G1\MitoSys2\Calibration\mEGFPC1\0002_R1_P4_K1_Ch2-Ch1.zen
1.758003e+01	5.266658e+01	20151202_SCC1gfpc_G2G1\MitoSys2\Calibration\mEGFPC1\0002_R1_P4_K1_Ch2-Ch1.zen
1.764003e+01	5.246658e+01	20151202_SCC1gfpc_G2G1\MitoSys2\Calibration\mEGFPC1\0002_R1_P4_K1_Ch2-Ch1.zen
1.770003e+01	5.264992e+01	20151202_SCC1gfpc_G2G1\MitoSys2\Calibration\mEGFPC1\0002_R1_P4_K1_Ch2-Ch1.zen
1.776003e+01	5.124992e+01	20151202_SCC1gfpc_G2G1\MitoSys2\Calibration\mEGFPC1\0002_R1_P4_K1_Ch2-Ch1.zen
1.782003e+01	5.291658e+01	20151202_SCC1gfpc_G2G1\MitoSys2\Calibration\mEGFPC1\0002_R1_P4_K1_Ch2-Ch1.zen
1.788003e+01	5.344992e+01	20151202_SCC1gfpc_G2G1\MitoSys2\Calibration\mEGFPC1\0002_R1_P4_K1_Ch2-Ch1.zen
1.794003e+01	5.358325e+01	20151202_SCC1gfpc_G2G1\MitoSys2\Calibration\mEGFPC1\0002_R1_P4_K1_Ch2-Ch1.zen
1.800003e+01	5.508325e+01	20151202_SCC1gfpc_G2G1\MitoSys2\Calibration\mEGFPC1\0002_R1_P4_K1_Ch2-Ch1.zen
1.806003e+01	5.423325e+01	20151202_SCC1gfpc_G2G1\MitoSys2\Calibration\mEGFPC1\0002_R1_P4_K1_Ch2-Ch1.zen
1.812003e+01	5.261658e+01	20151202_SCC1gfpc_G2G1\MitoSys2\Calibration\mEGFPC1\0002_R1_P4_K1_Ch2-Ch1.zen
1.818003e+01	5.571658e+01	20151202_SCC1gfpc_G2G1\MitoSys2\Calibration\mEGFPC1\0002_R1_P4_K1_Ch2-Ch1.zen
1.824003e+01	5.306659e+01	20151202_SCC1gfpc_G2G1\MitoSys2\Calibration\mEGFPC1\0002_R1_P4_K1_Ch2-Ch1.zen
1.830003e+01	5.401658e+01	20151202_SCC1gfpc_G2G1\MitoSys2\Calibration\mEGFPC1\0002_R1_P4_K1_Ch2-Ch1.zen
1.836003e+01	5.526658e+01	20151202_SCC1gfpc_G2G1\MitoSys2\Calibration\mEGFPC1\0002_R1_P4_K1_Ch2-Ch1.zen
1.842003e+01	5.259992e+01	20151202_SCC1gfpc_G2G1\MitoSys2\Calibration\mEGFPC1\0002_R1_P4_K1_Ch2-Ch1.zen
1.848003e+01	4.961659e+01	20151202_SCC1gfpc_G2G1\MitoSys2\Calibration\mEGFPC1\0002_R1_P4_K1_Ch2-Ch1.zen
1.854003e+01	5.473325e+01	20151202_SCC1gfpc_G2G1\MitoSys2\Calibration\mEGFPC1\0002_R1_P4_K1_Ch2-Ch1.zen
1.860003e+01	5.306659e+01	20151202_SCC1gfpc_G2G1\MitoSys2\Calibration\mEGFPC1\0002_R1_P4_K1_Ch2-Ch1.zen
1.866003e+01	5.489991e+01	20151202_SCC1gfpc_G2G1\MitoSys2\Calibration\mEGFPC1\0002_R1_P4_K1_Ch2-Ch1.zen
1.872003e+01	5.309992e+01	20151202_SCC1gfpc_G2G1\MitoSys2\Calibration\mEGFPC1\0002_R1_P4_K1_Ch2-Ch1.zen
1.878003e+01	5.318325e+01	20151202_SCC1gfpc_G2G1\MitoSys2\Calibration\mEGFPC1\0002_R1_P4_K1_Ch2-Ch1.zen
1.884003e+01	4.683326e+01	20151202_SCC1gfpc_G2G1\MitoSys2\Calibration\mEGFPC1\0002_R1_P4_K1_Ch2-Ch1.zen
1.890003e+01	5.266658e+01	20151202_SCC1gfpc_G2G1\MitoSys2\Calibration\mEGFPC1\0002_R1_P4_K1_Ch2-Ch1.zen
1.896003e+01	5.428325e+01	20151202_SCC1gfpc_G2G1\MitoSys2\Calibration\mEGFPC1\0002_R1_P4_K1_Ch2-Ch1.zen
1.902003e+01	5.146659e+01	20151202_SCC1gfpc_G2G1\MitoSys2\Calibration\mEGFPC1\0002_R1_P4_K1_Ch2-Ch1.zen
1.908003e+01	5.149992e+01	20151202_SCC1gfpc_G2G1\MitoSys2\Calibration\mEGFPC1\0002_R1_P4_K1_Ch2-Ch1.zen
1.914003e+01	5.128325e+01	20151202_SCC1gfpc_G2G1\MitoSys2\Calibration\mEGFPC1\0002_R1_P4_K1_Ch2-Ch1.zen
1.920003e+01	5.239992e+01	20151202_SCC1gfpc_G2G1\MitoSys2\Calibration\mEGFPC1\0002_R1_P4_K1_Ch2-Ch1.zen
1.926003e+01	5.488325e+01	20151202_SCC1gfpc_G2G1\MitoSys2\Calibration\mEGFPC1\0002_R1_P4_K1_Ch2-Ch1.zen
1.932003e+01	5.369992e+01	20151202_SCC1gfpc_G2G1\MitoSys2\Calibration\mEGFPC1\0002_R1_P4_K1_Ch2-Ch1.zen
1.938003e+01	5.121659e+01	20151202_SCC1gfpc_G2G1\MitoSys2\Calibration\mEGFPC1\0002_R1_P4_K1_Ch2-Ch1.zen
1.944003e+01	5.096659e+01	20151202_SCC1gfpc_G2G1\MitoSys2\Calibration\mEGFPC1\0002_R1_P4_K1_Ch2-Ch1.zen
1.950003e+01	5.429992e+01	20151202_SCC1gfpc_G2G1\MitoSys2\Calibration\mEGFPC1\0002_R1_P4_K1_Ch2-Ch1.zen
1.956003e+01	5.199992e+01	20151202_SCC1gfpc_G2G1\MitoSys2\Calibration\mEGFPC1\0002_R1_P4_K1_Ch2-Ch1.zen
1.962003e+01	5.393325e+01	20151202_SCC1gfpc_G2G1\MitoSys2\Calibration\mEGFPC1\0002_R1_P4_K1_Ch2-Ch1.zen
1.968003e+01	5.249992e+01	20151202_SCC1gfpc_G2G1\MitoSys2\Calibration\mEGFPC1\0002_R1_P4_K1_Ch2-Ch1.zen
1.974003e+01	5.349992e+01	20151202_SCC1gfpc_G2G1\MitoSys2\Calibration\mEGFPC1\0002_R1_P4_K1_Ch2-Ch1.zen
1.980003e+01	5.451658e+01	20151202_SCC1gfpc_G2G1\MitoSys2\Calibration\mEGFPC1\0002_R1_P4_K1_Ch2-Ch1.zen
1.986003e+01	5.451658e+01	20151202_SCC1gfpc_G2G1\MitoSys2\Calibration\mEGFPC1\0002_R1_P4_K1_Ch2-Ch1.zen
1.992003e+01	5.264992e+01	20151202_SCC1gfpc_G2G1\MitoSys2\Calibration\mEGFPC1\0002_R1_P4_K1_Ch2-Ch1.zen
1.998003e+01	5.309992e+01	20151202_SCC1gfpc_G2G1\MitoSys2\Calibration\mEGFPC1\0002_R1_P4_K1_Ch2-Ch1.zen
2.004003e+01	5.299992e+01	20151202_SCC1gfpc_G2G1\MitoSys2\Calibration\mEGFPC1\0002_R1_P4_K1_Ch2-Ch1.zen
2.010003e+01	5.353325e+01	20151202_SCC1gfpc_G2G1\MitoSys2\Calibration\mEGFPC1\0002_R1_P4_K1_Ch2-Ch1.zen
2.016003e+01	5.356658e+01	20151202_SCC1gfpc_G2G1\MitoSys2\Calibration\mEGFPC1\0002_R1_P4_K1_Ch2-Ch1.zen
2.022003e+01	5.228325e+01	20151202_SCC1gfpc_G2G1\MitoSys2\Calibration\mEGFPC1\0002_R1_P4_K1_Ch2-Ch1.zen
2.028003e+01	5.283325e+01	20151202_SCC1gfpc_G2G1\MitoSys2\Calibration\mEGFPC1\0002_R1_P4_K1_Ch2-Ch1.zen
2.034003e+01	5.104992e+01	20151202_SCC1gfpc_G2G1\MitoSys2\Calibration\mEGFPC1\0002_R1_P4_K1_Ch2-Ch1.zen
2.040003e+01	5.458325e+01	20151202_SCC1gfpc_G2G1\MitoSys2\Calibration\mEGFPC1\0002_R1_P4_K1_Ch2-Ch1.zen
2.046003e+01	5.253325e+01	20151202_SCC1gfpc_G2G1\MitoSys2\Calibration\mEGFPC1\0002_R1_P4_K1_Ch2-Ch1.zen
2.052003e+01	5.543325e+01	20151202_SCC1gfpc_G2G1\MitoSys2\Calibration\mEGFPC1\0002_R1_P4_K1_Ch2-Ch1.zen
2.058003e+01	5.211658e+01	20151202_SCC1gfpc_G2G1\MitoSys2\Calibration\mEGFPC1\0002_R1_P4_K1_Ch2-Ch1.zen
2.064003e+01	5.279992e+01	20151202_SCC1gfpc_G2G1\MitoSys2\Calibration\mEGFPC1\0002_R1_P4_K1_Ch2-Ch1.zen
2.070003e+01	5.519991e+01	20151202_SCC1gfpc_G2G1\MitoSys2\Calibration\mEGFPC1\0002_R1_P4_K1_Ch2-Ch1.zen
2.076003e+01	5.391658e+01	20151202_SCC1gfpc_G2G1\MitoSys2\Calibration\mEGFPC1\0002_R1_P4_K1_Ch2-Ch1.zen
2.082003e+01	5.559991e+01	20151202_SCC1gfpc_G2G1\MitoSys2\Calibration\mEGFPC1\0002_R1_P4_K1_Ch2-Ch1.zen
2.088003e+01	5.198325e+01	20151202_SCC1gfpc_G2G1\MitoSys2\Calibration\mEGFPC1\0002_R1_P4_K1_Ch2-Ch1.zen
2.094003e+01	5.204992e+01	20151202_SCC1gfpc_G2G1\MitoSys2\Calibration\mEGFPC1\0002_R1_P4_K1_Ch2-Ch1.zen
2.100003e+01	5.516658e+01	20151202_SCC1gfpc_G2G1\MitoSys2\Calibration\mEGFPC1\0002_R1_P4_K1_Ch2-Ch1.zen
2.106003e+01	5.076659e+01	20151202_SCC1gfpc_G2G1\MitoSys2\Calibration\mEGFPC1\0002_R1_P4_K1_Ch2-Ch1.zen
2.112003e+01	5.173325e+01	20151202_SCC1gfpc_G2G1\MitoSys2\Calibration\mEGFPC1\0002_R1_P4_K1_Ch2-Ch1.zen
2.118003e+01	5.316658e+01	20151202_SCC1gfpc_G2G1\MitoSys2\Calibration\mEGFPC1\0002_R1_P4_K1_Ch2-Ch1.zen
2.124003e+01	5.311658e+01	20151202_SCC1gfpc_G2G1\MitoSys2\Calibration\mEGFPC1\0002_R1_P4_K1_Ch2-Ch1.zen
2.130003e+01	4.934992e+01	20151202_SCC1gfpc_G2G1\MitoSys2\Calibration\mEGFPC1\0002_R1_P4_K1_Ch2-Ch1.zen
2.136003e+01	5.439991e+01	20151202_SCC1gfpc_G2G1\MitoSys2\Calibration\mEGFPC1\0002_R1_P4_K1_Ch2-Ch1.zen
2.142003e+01	5.374992e+01	20151202_SCC1gfpc_G2G1\MitoSys2\Calibration\mEGFPC1\0002_R1_P4_K1_Ch2-Ch1.zen
2.148003e+01	5.303325e+01	20151202_SCC1gfpc_G2G1\MitoSys2\Calibration\mEGFPC1\0002_R1_P4_K1_Ch2-Ch1.zen
2.154003e+01	4.908326e+01	20151202_SCC1gfpc_G2G1\MitoSys2\Calibration\mEGFPC1\0002_R1_P4_K1_Ch2-Ch1.zen
2.160003e+01	5.413325e+01	20151202_SCC1gfpc_G2G1\MitoSys2\Calibration\mEGFPC1\0002_R1_P4_K1_Ch2-Ch1.zen
2.166003e+01	5.004992e+01	20151202_SCC1gfpc_G2G1\MitoSys2\Calibration\mEGFPC1\0002_R1_P4_K1_Ch2-Ch1.zen
2.172003e+01	5.129992e+01	20151202_SCC1gfpc_G2G1\MitoSys2\Calibration\mEGFPC1\0002_R1_P4_K1_Ch2-Ch1.zen
2.178003e+01	5.138325e+01	20151202_SCC1gfpc_G2G1\MitoSys2\Calibration\mEGFPC1\0002_R1_P4_K1_Ch2-Ch1.zen
2.184003e+01	5.186658e+01	20151202_SCC1gfpc_G2G1\MitoSys2\Calibration\mEGFPC1\0002_R1_P4_K1_Ch2-Ch1.zen
2.190003e+01	5.194992e+01	20151202_SCC1gfpc_G2G1\MitoSys2\Calibration\mEGFPC1\0002_R1_P4_K1_Ch2-Ch1.zen
2.196003e+01	5.399992e+01	20151202_SCC1gfpc_G2G1\MitoSys2\Calibration\mEGFPC1\0002_R1_P4_K1_Ch2-Ch1.zen
2.202003e+01	4.984992e+01	20151202_SCC1gfpc_G2G1\MitoSys2\Calibration\mEGFPC1\0002_R1_P4_K1_Ch2-Ch1.zen
2.208003e+01	5.591658e+01	20151202_SCC1gfpc_G2G1\MitoSys2\Calibration\mEGFPC1\0002_R1_P4_K1_Ch2-Ch1.zen
2.214003e+01	5.091659e+01	20151202_SCC1gfpc_G2G1\MitoSys2\Calibration\mEGFPC1\0002_R1_P4_K1_Ch2-Ch1.zen
2.220004e+01	5.368325e+01	20151202_SCC1gfpc_G2G1\MitoSys2\Calibration\mEGFPC1\0002_R1_P4_K1_Ch2-Ch1.zen
2.226003e+01	5.633324e+01	20151202_SCC1gfpc_G2G1\MitoSys2\Calibration\mEGFPC1\0002_R1_P4_K1_Ch2-Ch1.zen
2.232003e+01	5.433325e+01	20151202_SCC1gfpc_G2G1\MitoSys2\Calibration\mEGFPC1\0002_R1_P4_K1_Ch2-Ch1.zen
2.238004e+01	4.773326e+01	20151202_SCC1gfpc_G2G1\MitoSys2\Calibration\mEGFPC1\0002_R1_P4_K1_Ch2-Ch1.zen
2.244003e+01	5.114992e+01	20151202_SCC1gfpc_G2G1\MitoSys2\Calibration\mEGFPC1\0002_R1_P4_K1_Ch2-Ch1.zen
2.250003e+01	5.209992e+01	20151202_SCC1gfpc_G2G1\MitoSys2\Calibration\mEGFPC1\0002_R1_P4_K1_Ch2-Ch1.zen
2.256004e+01	5.274992e+01	20151202_SCC1gfpc_G2G1\MitoSys2\Calibration\mEGFPC1\0002_R1_P4_K1_Ch2-Ch1.zen
2.262004e+01	5.376658e+01	20151202_SCC1gfpc_G2G1\MitoSys2\Calibration\mEGFPC1\0002_R1_P4_K1_Ch2-Ch1.zen
2.268003e+01	5.436658e+01	20151202_SCC1gfpc_G2G1\MitoSys2\Calibration\mEGFPC1\0002_R1_P4_K1_Ch2-Ch1.zen
2.274004e+01	5.349992e+01	20151202_SCC1gfpc_G2G1\MitoSys2\Calibration\mEGFPC1\0002_R1_P4_K1_Ch2-Ch1.zen
2.280004e+01	5.283325e+01	20151202_SCC1gfpc_G2G1\MitoSys2\Calibration\mEGFPC1\0002_R1_P4_K1_Ch2-Ch1.zen
2.286003e+01	5.441658e+01	20151202_SCC1gfpc_G2G1\MitoSys2\Calibration\mEGFPC1\0002_R1_P4_K1_Ch2-Ch1.zen
2.292004e+01	5.234992e+01	20151202_SCC1gfpc_G2G1\MitoSys2\Calibration\mEGFPC1\0002_R1_P4_K1_Ch2-Ch1.zen
2.298004e+01	5.503325e+01	20151202_SCC1gfpc_G2G1\MitoSys2\Calibration\mEGFPC1\0002_R1_P4_K1_Ch2-Ch1.zen
2.304004e+01	5.413325e+01	20151202_SCC1gfpc_G2G1\MitoSys2\Calibration\mEGFPC1\0002_R1_P4_K1_Ch2-Ch1.zen
2.310004e+01	5.059992e+01	20151202_SCC1gfpc_G2G1\MitoSys2\Calibration\mEGFPC1\0002_R1_P4_K1_Ch2-Ch1.zen
2.316004e+01	5.004992e+01	20151202_SCC1gfpc_G2G1\MitoSys2\Calibration\mEGFPC1\0002_R1_P4_K1_Ch2-Ch1.zen
2.322004e+01	4.709993e+01	20151202_SCC1gfpc_G2G1\MitoSys2\Calibration\mEGFPC1\0002_R1_P4_K1_Ch2-Ch1.zen
2.328004e+01	5.198325e+01	20151202_SCC1gfpc_G2G1\MitoSys2\Calibration\mEGFPC1\0002_R1_P4_K1_Ch2-Ch1.zen
2.334004e+01	4.839993e+01	20151202_SCC1gfpc_G2G1\MitoSys2\Calibration\mEGFPC1\0002_R1_P4_K1_Ch2-Ch1.zen
2.340004e+01	4.961659e+01	20151202_SCC1gfpc_G2G1\MitoSys2\Calibration\mEGFPC1\0002_R1_P4_K1_Ch2-Ch1.zen
2.346004e+01	4.919992e+01	20151202_SCC1gfpc_G2G1\MitoSys2\Calibration\mEGFPC1\0002_R1_P4_K1_Ch2-Ch1.zen
2.352004e+01	5.104992e+01	20151202_SCC1gfpc_G2G1\MitoSys2\Calibration\mEGFPC1\0002_R1_P4_K1_Ch2-Ch1.zen
2.358004e+01	4.911659e+01	20151202_SCC1gfpc_G2G1\MitoSys2\Calibration\mEGFPC1\0002_R1_P4_K1_Ch2-Ch1.zen
2.364004e+01	4.919992e+01	20151202_SCC1gfpc_G2G1\MitoSys2\Calibration\mEGFPC1\0002_R1_P4_K1_Ch2-Ch1.zen
2.370004e+01	5.058326e+01	20151202_SCC1gfpc_G2G1\MitoSys2\Calibration\mEGFPC1\0002_R1_P4_K1_Ch2-Ch1.zen
2.376004e+01	5.148325e+01	20151202_SCC1gfpc_G2G1\MitoSys2\Calibration\mEGFPC1\0002_R1_P4_K1_Ch2-Ch1.zen
2.382004e+01	5.061659e+01	20151202_SCC1gfpc_G2G1\MitoSys2\Calibration\mEGFPC1\0002_R1_P4_K1_Ch2-Ch1.zen
2.388004e+01	4.876659e+01	20151202_SCC1gfpc_G2G1\MitoSys2\Calibration\mEGFPC1\0002_R1_P4_K1_Ch2-Ch1.zen
2.394004e+01	5.104992e+01	20151202_SCC1gfpc_G2G1\MitoSys2\Calibration\mEGFPC1\0002_R1_P4_K1_Ch2-Ch1.zen
2.400004e+01	5.099992e+01	20151202_SCC1gfpc_G2G1\MitoSys2\Calibration\mEGFPC1\0002_R1_P4_K1_Ch2-Ch1.zen
2.406004e+01	4.986659e+01	20151202_SCC1gfpc_G2G1\MitoSys2\Calibration\mEGFPC1\0002_R1_P4_K1_Ch2-Ch1.zen
2.412004e+01	5.386658e+01	20151202_SCC1gfpc_G2G1\MitoSys2\Calibration\mEGFPC1\0002_R1_P4_K1_Ch2-Ch1.zen
2.418004e+01	5.131659e+01	20151202_SCC1gfpc_G2G1\MitoSys2\Calibration\mEGFPC1\0002_R1_P4_K1_Ch2-Ch1.zen
2.424004e+01	5.224992e+01	20151202_SCC1gfpc_G2G1\MitoSys2\Calibration\mEGFPC1\0002_R1_P4_K1_Ch2-Ch1.zen
2.430004e+01	5.106659e+01	20151202_SCC1gfpc_G2G1\MitoSys2\Calibration\mEGFPC1\0002_R1_P4_K1_Ch2-Ch1.zen
2.436004e+01	5.038326e+01	20151202_SCC1gfpc_G2G1\MitoSys2\Calibration\mEGFPC1\0002_R1_P4_K1_Ch2-Ch1.zen
2.442004e+01	4.976659e+01	20151202_SCC1gfpc_G2G1\MitoSys2\Calibration\mEGFPC1\0002_R1_P4_K1_Ch2-Ch1.zen
2.448004e+01	4.978326e+01	20151202_SCC1gfpc_G2G1\MitoSys2\Calibration\mEGFPC1\0002_R1_P4_K1_Ch2-Ch1.zen
2.454004e+01	5.039992e+01	20151202_SCC1gfpc_G2G1\MitoSys2\Calibration\mEGFPC1\0002_R1_P4_K1_Ch2-Ch1.zen
2.460004e+01	4.874992e+01	20151202_SCC1gfpc_G2G1\MitoSys2\Calibration\mEGFPC1\0002_R1_P4_K1_Ch2-Ch1.zen
2.466004e+01	4.829992e+01	20151202_SCC1gfpc_G2G1\MitoSys2\Calibration\mEGFPC1\0002_R1_P4_K1_Ch2-Ch1.zen
2.472004e+01	4.804993e+01	20151202_SCC1gfpc_G2G1\MitoSys2\Calibration\mEGFPC1\0002_R1_P4_K1_Ch2-Ch1.zen
2.478004e+01	4.733326e+01	20151202_SCC1gfpc_G2G1\MitoSys2\Calibration\mEGFPC1\0002_R1_P4_K1_Ch2-Ch1.zen
2.484004e+01	4.976659e+01	20151202_SCC1gfpc_G2G1\MitoSys2\Calibration\mEGFPC1\0002_R1_P4_K1_Ch2-Ch1.zen
2.490004e+01	4.846659e+01	20151202_SCC1gfpc_G2G1\MitoSys2\Calibration\mEGFPC1\0002_R1_P4_K1_Ch2-Ch1.zen
2.496004e+01	4.889993e+01	20151202_SCC1gfpc_G2G1\MitoSys2\Calibration\mEGFPC1\0002_R1_P4_K1_Ch2-Ch1.zen
2.502004e+01	5.159992e+01	20151202_SCC1gfpc_G2G1\MitoSys2\Calibration\mEGFPC1\0002_R1_P4_K1_Ch2-Ch1.zen
2.508004e+01	5.104992e+01	20151202_SCC1gfpc_G2G1\MitoSys2\Calibration\mEGFPC1\0002_R1_P4_K1_Ch2-Ch1.zen
2.514004e+01	5.024992e+01	20151202_SCC1gfpc_G2G1\MitoSys2\Calibration\mEGFPC1\0002_R1_P4_K1_Ch2-Ch1.zen
2.520004e+01	4.969992e+01	20151202_SCC1gfpc_G2G1\MitoSys2\Calibration\mEGFPC1\0002_R1_P4_K1_Ch2-Ch1.zen
2.526004e+01	4.978326e+01	20151202_SCC1gfpc_G2G1\MitoSys2\Calibration\mEGFPC1\0002_R1_P4_K1_Ch2-Ch1.zen
2.532004e+01	4.898326e+01	20151202_SCC1gfpc_G2G1\MitoSys2\Calibration\mEGFPC1\0002_R1_P4_K1_Ch2-Ch1.zen
2.538004e+01	5.071659e+01	20151202_SCC1gfpc_G2G1\MitoSys2\Calibration\mEGFPC1\0002_R1_P4_K1_Ch2-Ch1.zen
2.544004e+01	5.009992e+01	20151202_SCC1gfpc_G2G1\MitoSys2\Calibration\mEGFPC1\0002_R1_P4_K1_Ch2-Ch1.zen
2.550004e+01	5.274992e+01	20151202_SCC1gfpc_G2G1\MitoSys2\Calibration\mEGFPC1\0002_R1_P4_K1_Ch2-Ch1.zen
2.556004e+01	4.846659e+01	20151202_SCC1gfpc_G2G1\MitoSys2\Calibration\mEGFPC1\0002_R1_P4_K1_Ch2-Ch1.zen
2.562004e+01	4.951659e+01	20151202_SCC1gfpc_G2G1\MitoSys2\Calibration\mEGFPC1\0002_R1_P4_K1_Ch2-Ch1.zen
2.568004e+01	4.773326e+01	20151202_SCC1gfpc_G2G1\MitoSys2\Calibration\mEGFPC1\0002_R1_P4_K1_Ch2-Ch1.zen
2.574004e+01	4.919992e+01	20151202_SCC1gfpc_G2G1\MitoSys2\Calibration\mEGFPC1\0002_R1_P4_K1_Ch2-Ch1.zen
2.580004e+01	5.161658e+01	20151202_SCC1gfpc_G2G1\MitoSys2\Calibration\mEGFPC1\0002_R1_P4_K1_Ch2-Ch1.zen
2.586004e+01	5.078325e+01	20151202_SCC1gfpc_G2G1\MitoSys2\Calibration\mEGFPC1\0002_R1_P4_K1_Ch2-Ch1.zen
2.592004e+01	5.211658e+01	20151202_SCC1gfpc_G2G1\MitoSys2\Calibration\mEGFPC1\0002_R1_P4_K1_Ch2-Ch1.zen
2.598004e+01	5.269992e+01	20151202_SCC1gfpc_G2G1\MitoSys2\Calibration\mEGFPC1\0002_R1_P4_K1_Ch2-Ch1.zen
2.604004e+01	5.201659e+01	20151202_SCC1gfpc_G2G1\MitoSys2\Calibration\mEGFPC1\0002_R1_P4_K1_Ch2-Ch1.zen
2.610004e+01	5.261658e+01	20151202_SCC1gfpc_G2G1\MitoSys2\Calibration\mEGFPC1\0002_R1_P4_K1_Ch2-Ch1.zen
2.616004e+01	5.363325e+01	20151202_SCC1gfpc_G2G1\MitoSys2\Calibration\mEGFPC1\0002_R1_P4_K1_Ch2-Ch1.zen
2.622004e+01	5.158325e+01	20151202_SCC1gfpc_G2G1\MitoSys2\Calibration\mEGFPC1\0002_R1_P4_K1_Ch2-Ch1.zen
2.628004e+01	5.359991e+01	20151202_SCC1gfpc_G2G1\MitoSys2\Calibration\mEGFPC1\0002_R1_P4_K1_Ch2-Ch1.zen
2.634004e+01	5.434991e+01	20151202_SCC1gfpc_G2G1\MitoSys2\Calibration\mEGFPC1\0002_R1_P4_K1_Ch2-Ch1.zen
2.640004e+01	5.433325e+01	20151202_SCC1gfpc_G2G1\MitoSys2\Calibration\mEGFPC1\0002_R1_P4_K1_Ch2-Ch1.zen
2.646004e+01	5.528325e+01	20151202_SCC1gfpc_G2G1\MitoSys2\Calibration\mEGFPC1\0002_R1_P4_K1_Ch2-Ch1.zen
2.652004e+01	5.349992e+01	20151202_SCC1gfpc_G2G1\MitoSys2\Calibration\mEGFPC1\0002_R1_P4_K1_Ch2-Ch1.zen
2.658004e+01	5.188325e+01	20151202_SCC1gfpc_G2G1\MitoSys2\Calibration\mEGFPC1\0002_R1_P4_K1_Ch2-Ch1.zen
2.664004e+01	5.544991e+01	20151202_SCC1gfpc_G2G1\MitoSys2\Calibration\mEGFPC1\0002_R1_P4_K1_Ch2-Ch1.zen
2.670004e+01	5.489991e+01	20151202_SCC1gfpc_G2G1\MitoSys2\Calibration\mEGFPC1\0002_R1_P4_K1_Ch2-Ch1.zen
2.676004e+01	5.379992e+01	20151202_SCC1gfpc_G2G1\MitoSys2\Calibration\mEGFPC1\0002_R1_P4_K1_Ch2-Ch1.zen
2.682004e+01	5.221658e+01	20151202_SCC1gfpc_G2G1\MitoSys2\Calibration\mEGFPC1\0002_R1_P4_K1_Ch2-Ch1.zen
2.688004e+01	5.124992e+01	20151202_SCC1gfpc_G2G1\MitoSys2\Calibration\mEGFPC1\0002_R1_P4_K1_Ch2-Ch1.zen
2.694004e+01	5.436658e+01	20151202_SCC1gfpc_G2G1\MitoSys2\Calibration\mEGFPC1\0002_R1_P4_K1_Ch2-Ch1.zen
2.700004e+01	5.508325e+01	20151202_SCC1gfpc_G2G1\MitoSys2\Calibration\mEGFPC1\0002_R1_P4_K1_Ch2-Ch1.zen
2.706004e+01	5.103325e+01	20151202_SCC1gfpc_G2G1\MitoSys2\Calibration\mEGFPC1\0002_R1_P4_K1_Ch2-Ch1.zen
2.712004e+01	5.328325e+01	20151202_SCC1gfpc_G2G1\MitoSys2\Calibration\mEGFPC1\0002_R1_P4_K1_Ch2-Ch1.zen
2.718004e+01	5.123325e+01	20151202_SCC1gfpc_G2G1\MitoSys2\Calibration\mEGFPC1\0002_R1_P4_K1_Ch2-Ch1.zen
2.724004e+01	4.886659e+01	20151202_SCC1gfpc_G2G1\MitoSys2\Calibration\mEGFPC1\0002_R1_P4_K1_Ch2-Ch1.zen
2.730004e+01	5.129992e+01	20151202_SCC1gfpc_G2G1\MitoSys2\Calibration\mEGFPC1\0002_R1_P4_K1_Ch2-Ch1.zen
2.736004e+01	5.158325e+01	20151202_SCC1gfpc_G2G1\MitoSys2\Calibration\mEGFPC1\0002_R1_P4_K1_Ch2-Ch1.zen
2.742004e+01	5.273325e+01	20151202_SCC1gfpc_G2G1\MitoSys2\Calibration\mEGFPC1\0002_R1_P4_K1_Ch2-Ch1.zen
2.748004e+01	5.183325e+01	20151202_SCC1gfpc_G2G1\MitoSys2\Calibration\mEGFPC1\0002_R1_P4_K1_Ch2-Ch1.zen
2.754004e+01	5.389992e+01	20151202_SCC1gfpc_G2G1\MitoSys2\Calibration\mEGFPC1\0002_R1_P4_K1_Ch2-Ch1.zen
2.760004e+01	5.418325e+01	20151202_SCC1gfpc_G2G1\MitoSys2\Calibration\mEGFPC1\0002_R1_P4_K1_Ch2-Ch1.zen
2.766004e+01	5.199992e+01	20151202_SCC1gfpc_G2G1\MitoSys2\Calibration\mEGFPC1\0002_R1_P4_K1_Ch2-Ch1.zen
2.772004e+01	5.633324e+01	20151202_SCC1gfpc_G2G1\MitoSys2\Calibration\mEGFPC1\0002_R1_P4_K1_Ch2-Ch1.zen
2.778004e+01	5.334992e+01	20151202_SCC1gfpc_G2G1\MitoSys2\Calibration\mEGFPC1\0002_R1_P4_K1_Ch2-Ch1.zen
2.784004e+01	5.454992e+01	20151202_SCC1gfpc_G2G1\MitoSys2\Calibration\mEGFPC1\0002_R1_P4_K1_Ch2-Ch1.zen
2.790004e+01	5.263325e+01	20151202_SCC1gfpc_G2G1\MitoSys2\Calibration\mEGFPC1\0002_R1_P4_K1_Ch2-Ch1.zen
2.796004e+01	5.178325e+01	20151202_SCC1gfpc_G2G1\MitoSys2\Calibration\mEGFPC1\0002_R1_P4_K1_Ch2-Ch1.zen
2.802004e+01	5.273325e+01	20151202_SCC1gfpc_G2G1\MitoSys2\Calibration\mEGFPC1\0002_R1_P4_K1_Ch2-Ch1.zen
2.808004e+01	5.241658e+01	20151202_SCC1gfpc_G2G1\MitoSys2\Calibration\mEGFPC1\0002_R1_P4_K1_Ch2-Ch1.zen
2.814004e+01	4.938326e+01	20151202_SCC1gfpc_G2G1\MitoSys2\Calibration\mEGFPC1\0002_R1_P4_K1_Ch2-Ch1.zen
2.820004e+01	5.161658e+01	20151202_SCC1gfpc_G2G1\MitoSys2\Calibration\mEGFPC1\0002_R1_P4_K1_Ch2-Ch1.zen
2.826004e+01	5.034992e+01	20151202_SCC1gfpc_G2G1\MitoSys2\Calibration\mEGFPC1\0002_R1_P4_K1_Ch2-Ch1.zen
2.832004e+01	5.194992e+01	20151202_SCC1gfpc_G2G1\MitoSys2\Calibration\mEGFPC1\0002_R1_P4_K1_Ch2-Ch1.zen
2.838004e+01	5.371658e+01	20151202_SCC1gfpc_G2G1\MitoSys2\Calibration\mEGFPC1\0002_R1_P4_K1_Ch2-Ch1.zen
2.844004e+01	5.096659e+01	20151202_SCC1gfpc_G2G1\MitoSys2\Calibration\mEGFPC1\0002_R1_P4_K1_Ch2-Ch1.zen
2.850004e+01	5.403325e+01	20151202_SCC1gfpc_G2G1\MitoSys2\Calibration\mEGFPC1\0002_R1_P4_K1_Ch2-Ch1.zen
2.856005e+01	5.508325e+01	20151202_SCC1gfpc_G2G1\MitoSys2\Calibration\mEGFPC1\0002_R1_P4_K1_Ch2-Ch1.zen
2.862004e+01	5.431658e+01	20151202_SCC1gfpc_G2G1\MitoSys2\Calibration\mEGFPC1\0002_R1_P4_K1_Ch2-Ch1.zen
2.868004e+01	4.994992e+01	20151202_SCC1gfpc_G2G1\MitoSys2\Calibration\mEGFPC1\0002_R1_P4_K1_Ch2-Ch1.zen
2.874005e+01	5.131659e+01	20151202_SCC1gfpc_G2G1\MitoSys2\Calibration\mEGFPC1\0002_R1_P4_K1_Ch2-Ch1.zen
2.880005e+01	4.896659e+01	20151202_SCC1gfpc_G2G1\MitoSys2\Calibration\mEGFPC1\0002_R1_P4_K1_Ch2-Ch1.zen
2.886004e+01	5.124992e+01	20151202_SCC1gfpc_G2G1\MitoSys2\Calibration\mEGFPC1\0002_R1_P4_K1_Ch2-Ch1.zen
2.892005e+01	4.873326e+01	20151202_SCC1gfpc_G2G1\MitoSys2\Calibration\mEGFPC1\0002_R1_P4_K1_Ch2-Ch1.zen
2.898005e+01	4.746659e+01	20151202_SCC1gfpc_G2G1\MitoSys2\Calibration\mEGFPC1\0002_R1_P4_K1_Ch2-Ch1.zen
2.904004e+01	4.854992e+01	20151202_SCC1gfpc_G2G1\MitoSys2\Calibration\mEGFPC1\0002_R1_P4_K1_Ch2-Ch1.zen
2.910005e+01	4.539993e+01	20151202_SCC1gfpc_G2G1\MitoSys2\Calibration\mEGFPC1\0002_R1_P4_K1_Ch2-Ch1.zen
2.916005e+01	4.721659e+01	20151202_SCC1gfpc_G2G1\MitoSys2\Calibration\mEGFPC1\0002_R1_P4_K1_Ch2-Ch1.zen
2.922005e+01	4.576659e+01	20151202_SCC1gfpc_G2G1\MitoSys2\Calibration\mEGFPC1\0002_R1_P4_K1_Ch2-Ch1.zen
2.928005e+01	4.574993e+01	20151202_SCC1gfpc_G2G1\MitoSys2\Calibration\mEGFPC1\0002_R1_P4_K1_Ch2-Ch1.zen
2.934005e+01	4.779993e+01	20151202_SCC1gfpc_G2G1\MitoSys2\Calibration\mEGFPC1\0002_R1_P4_K1_Ch2-Ch1.zen
2.940005e+01	4.766659e+01	20151202_SCC1gfpc_G2G1\MitoSys2\Calibration\mEGFPC1\0002_R1_P4_K1_Ch2-Ch1.zen
2.946005e+01	4.584993e+01	20151202_SCC1gfpc_G2G1\MitoSys2\Calibration\mEGFPC1\0002_R1_P4_K1_Ch2-Ch1.zen
2.952005e+01	4.598326e+01	20151202_SCC1gfpc_G2G1\MitoSys2\Calibration\mEGFPC1\0002_R1_P4_K1_Ch2-Ch1.zen
2.958005e+01	4.866659e+01	20151202_SCC1gfpc_G2G1\MitoSys2\Calibration\mEGFPC1\0002_R1_P4_K1_Ch2-Ch1.zen
2.964005e+01	4.441660e+01	20151202_SCC1gfpc_G2G1\MitoSys2\Calibration\mEGFPC1\0002_R1_P4_K1_Ch2-Ch1.zen
2.970005e+01	4.768326e+01	20151202_SCC1gfpc_G2G1\MitoSys2\Calibration\mEGFPC1\0002_R1_P4_K1_Ch2-Ch1.zen
2.976005e+01	4.729993e+01	20151202_SCC1gfpc_G2G1\MitoSys2\Calibration\mEGFPC1\0002_R1_P4_K1_Ch2-Ch1.zen
2.982005e+01	5.023325e+01	20151202_SCC1gfpc_G2G1\MitoSys2\Calibration\mEGFPC1\0002_R1_P4_K1_Ch2-Ch1.zen
2.988005e+01	4.886659e+01	20151202_SCC1gfpc_G2G1\MitoSys2\Calibration\mEGFPC1\0002_R1_P4_K1_Ch2-Ch1.zen
2.994005e+01	4.723326e+01	20151202_SCC1gfpc_G2G1\MitoSys2\Calibration\mEGFPC1\0002_R1_P4_K1_Ch2-Ch1.zen
0	1.691664e+01	20151202_SCC1gfpc_G2G1\MitoSys2\Calibration\mEGFPC1\0003_R1_P1_K1_Ch2-Ch1.zen
6.000010e-02	1.611664e+01	20151202_SCC1gfpc_G2G1\MitoSys2\Calibration\mEGFPC1\0003_R1_P1_K1_Ch2-Ch1.zen
1.200000e-01	1.669997e+01	20151202_SCC1gfpc_G2G1\MitoSys2\Calibration\mEGFPC1\0003_R1_P1_K1_Ch2-Ch1.zen
1.800000e-01	1.684997e+01	20151202_SCC1gfpc_G2G1\MitoSys2\Calibration\mEGFPC1\0003_R1_P1_K1_Ch2-Ch1.zen
2.400000e-01	1.693331e+01	20151202_SCC1gfpc_G2G1\MitoSys2\Calibration\mEGFPC1\0003_R1_P1_K1_Ch2-Ch1.zen
3.000000e-01	1.623331e+01	20151202_SCC1gfpc_G2G1\MitoSys2\Calibration\mEGFPC1\0003_R1_P1_K1_Ch2-Ch1.zen
3.600000e-01	1.718331e+01	20151202_SCC1gfpc_G2G1\MitoSys2\Calibration\mEGFPC1\0003_R1_P1_K1_Ch2-Ch1.zen
4.200000e-01	1.589997e+01	20151202_SCC1gfpc_G2G1\MitoSys2\Calibration\mEGFPC1\0003_R1_P1_K1_Ch2-Ch1.zen
4.800000e-01	1.411664e+01	20151202_SCC1gfpc_G2G1\MitoSys2\Calibration\mEGFPC1\0003_R1_P1_K1_Ch2-Ch1.zen
5.400000e-01	1.493331e+01	20151202_SCC1gfpc_G2G1\MitoSys2\Calibration\mEGFPC1\0003_R1_P1_K1_Ch2-Ch1.zen
6.000000e-01	1.588331e+01	20151202_SCC1gfpc_G2G1\MitoSys2\Calibration\mEGFPC1\0003_R1_P1_K1_Ch2-Ch1.zen
6.600000e-01	1.523331e+01	20151202_SCC1gfpc_G2G1\MitoSys2\Calibration\mEGFPC1\0003_R1_P1_K1_Ch2-Ch1.zen
7.200000e-01	1.611664e+01	20151202_SCC1gfpc_G2G1\MitoSys2\Calibration\mEGFPC1\0003_R1_P1_K1_Ch2-Ch1.zen
7.800000e-01	1.461664e+01	20151202_SCC1gfpc_G2G1\MitoSys2\Calibration\mEGFPC1\0003_R1_P1_K1_Ch2-Ch1.zen
8.400000e-01	1.521664e+01	20151202_SCC1gfpc_G2G1\MitoSys2\Calibration\mEGFPC1\0003_R1_P1_K1_Ch2-Ch1.zen
9.000000e-01	1.656664e+01	20151202_SCC1gfpc_G2G1\MitoSys2\Calibration\mEGFPC1\0003_R1_P1_K1_Ch2-Ch1.zen
9.600000e-01	1.641664e+01	20151202_SCC1gfpc_G2G1\MitoSys2\Calibration\mEGFPC1\0003_R1_P1_K1_Ch2-Ch1.zen
1.020000e+00	1.576664e+01	20151202_SCC1gfpc_G2G1\MitoSys2\Calibration\mEGFPC1\0003_R1_P1_K1_Ch2-Ch1.zen
1.080000e+00	1.494998e+01	20151202_SCC1gfpc_G2G1\MitoSys2\Calibration\mEGFPC1\0003_R1_P1_K1_Ch2-Ch1.zen
1.140000e+00	1.681664e+01	20151202_SCC1gfpc_G2G1\MitoSys2\Calibration\mEGFPC1\0003_R1_P1_K1_Ch2-Ch1.zen
1.200000e+00	1.589997e+01	20151202_SCC1gfpc_G2G1\MitoSys2\Calibration\mEGFPC1\0003_R1_P1_K1_Ch2-Ch1.zen
1.260000e+00	1.609998e+01	20151202_SCC1gfpc_G2G1\MitoSys2\Calibration\mEGFPC1\0003_R1_P1_K1_Ch2-Ch1.zen
1.320000e+00	1.569998e+01	20151202_SCC1gfpc_G2G1\MitoSys2\Calibration\mEGFPC1\0003_R1_P1_K1_Ch2-Ch1.zen
1.380000e+00	1.621664e+01	20151202_SCC1gfpc_G2G1\MitoSys2\Calibration\mEGFPC1\0003_R1_P1_K1_Ch2-Ch1.zen
1.440000e+00	1.514998e+01	20151202_SCC1gfpc_G2G1\MitoSys2\Calibration\mEGFPC1\0003_R1_P1_K1_Ch2-Ch1.zen
1.500000e+00	1.549998e+01	20151202_SCC1gfpc_G2G1\MitoSys2\Calibration\mEGFPC1\0003_R1_P1_K1_Ch2-Ch1.zen
1.560000e+00	1.761664e+01	20151202_SCC1gfpc_G2G1\MitoSys2\Calibration\mEGFPC1\0003_R1_P1_K1_Ch2-Ch1.zen
1.620000e+00	1.581664e+01	20151202_SCC1gfpc_G2G1\MitoSys2\Calibration\mEGFPC1\0003_R1_P1_K1_Ch2-Ch1.zen
1.680000e+00	1.551664e+01	20151202_SCC1gfpc_G2G1\MitoSys2\Calibration\mEGFPC1\0003_R1_P1_K1_Ch2-Ch1.zen
1.740000e+00	1.544998e+01	20151202_SCC1gfpc_G2G1\MitoSys2\Calibration\mEGFPC1\0003_R1_P1_K1_Ch2-Ch1.zen
1.800000e+00	1.514998e+01	20151202_SCC1gfpc_G2G1\MitoSys2\Calibration\mEGFPC1\0003_R1_P1_K1_Ch2-Ch1.zen
1.860000e+00	1.393331e+01	20151202_SCC1gfpc_G2G1\MitoSys2\Calibration\mEGFPC1\0003_R1_P1_K1_Ch2-Ch1.zen
1.920000e+00	1.683331e+01	20151202_SCC1gfpc_G2G1\MitoSys2\Calibration\mEGFPC1\0003_R1_P1_K1_Ch2-Ch1.zen
1.980000e+00	1.638331e+01	20151202_SCC1gfpc_G2G1\MitoSys2\Calibration\mEGFPC1\0003_R1_P1_K1_Ch2-Ch1.zen
2.040000e+00	1.676664e+01	20151202_SCC1gfpc_G2G1\MitoSys2\Calibration\mEGFPC1\0003_R1_P1_K1_Ch2-Ch1.zen
2.100000e+00	1.559998e+01	20151202_SCC1gfpc_G2G1\MitoSys2\Calibration\mEGFPC1\0003_R1_P1_K1_Ch2-Ch1.zen
2.160000e+00	1.689997e+01	20151202_SCC1gfpc_G2G1\MitoSys2\Calibration\mEGFPC1\0003_R1_P1_K1_Ch2-Ch1.zen
2.220000e+00	1.708331e+01	20151202_SCC1gfpc_G2G1\MitoSys2\Calibration\mEGFPC1\0003_R1_P1_K1_Ch2-Ch1.zen
2.280000e+00	1.648331e+01	20151202_SCC1gfpc_G2G1\MitoSys2\Calibration\mEGFPC1\0003_R1_P1_K1_Ch2-Ch1.zen
2.340000e+00	1.654997e+01	20151202_SCC1gfpc_G2G1\MitoSys2\Calibration\mEGFPC1\0003_R1_P1_K1_Ch2-Ch1.zen
2.400000e+00	1.684997e+01	20151202_SCC1gfpc_G2G1\MitoSys2\Calibration\mEGFPC1\0003_R1_P1_K1_Ch2-Ch1.zen
2.460000e+00	1.581664e+01	20151202_SCC1gfpc_G2G1\MitoSys2\Calibration\mEGFPC1\0003_R1_P1_K1_Ch2-Ch1.zen
2.520000e+00	1.608331e+01	20151202_SCC1gfpc_G2G1\MitoSys2\Calibration\mEGFPC1\0003_R1_P1_K1_Ch2-Ch1.zen
2.580000e+00	1.768331e+01	20151202_SCC1gfpc_G2G1\MitoSys2\Calibration\mEGFPC1\0003_R1_P1_K1_Ch2-Ch1.zen
2.640000e+00	1.701664e+01	20151202_SCC1gfpc_G2G1\MitoSys2\Calibration\mEGFPC1\0003_R1_P1_K1_Ch2-Ch1.zen
2.700000e+00	1.668331e+01	20151202_SCC1gfpc_G2G1\MitoSys2\Calibration\mEGFPC1\0003_R1_P1_K1_Ch2-Ch1.zen
2.760000e+00	1.768331e+01	20151202_SCC1gfpc_G2G1\MitoSys2\Calibration\mEGFPC1\0003_R1_P1_K1_Ch2-Ch1.zen
2.820000e+00	1.544998e+01	20151202_SCC1gfpc_G2G1\MitoSys2\Calibration\mEGFPC1\0003_R1_P1_K1_Ch2-Ch1.zen
2.880000e+00	1.733331e+01	20151202_SCC1gfpc_G2G1\MitoSys2\Calibration\mEGFPC1\0003_R1_P1_K1_Ch2-Ch1.zen
2.940000e+00	1.654997e+01	20151202_SCC1gfpc_G2G1\MitoSys2\Calibration\mEGFPC1\0003_R1_P1_K1_Ch2-Ch1.zen
3	1.568331e+01	20151202_SCC1gfpc_G2G1\MitoSys2\Calibration\mEGFPC1\0003_R1_P1_K1_Ch2-Ch1.zen
3.060000e+00	1.638331e+01	20151202_SCC1gfpc_G2G1\MitoSys2\Calibration\mEGFPC1\0003_R1_P1_K1_Ch2-Ch1.zen
3.120000e+00	1.653331e+01	20151202_SCC1gfpc_G2G1\MitoSys2\Calibration\mEGFPC1\0003_R1_P1_K1_Ch2-Ch1.zen
3.180010e+00	1.624998e+01	20151202_SCC1gfpc_G2G1\MitoSys2\Calibration\mEGFPC1\0003_R1_P1_K1_Ch2-Ch1.zen
3.240010e+00	1.624998e+01	20151202_SCC1gfpc_G2G1\MitoSys2\Calibration\mEGFPC1\0003_R1_P1_K1_Ch2-Ch1.zen
3.300010e+00	1.588331e+01	20151202_SCC1gfpc_G2G1\MitoSys2\Calibration\mEGFPC1\0003_R1_P1_K1_Ch2-Ch1.zen
3.360010e+00	1.666664e+01	20151202_SCC1gfpc_G2G1\MitoSys2\Calibration\mEGFPC1\0003_R1_P1_K1_Ch2-Ch1.zen
3.420010e+00	1.648331e+01	20151202_SCC1gfpc_G2G1\MitoSys2\Calibration\mEGFPC1\0003_R1_P1_K1_Ch2-Ch1.zen
3.480010e+00	1.566664e+01	20151202_SCC1gfpc_G2G1\MitoSys2\Calibration\mEGFPC1\0003_R1_P1_K1_Ch2-Ch1.zen
3.540010e+00	1.388331e+01	20151202_SCC1gfpc_G2G1\MitoSys2\Calibration\mEGFPC1\0003_R1_P1_K1_Ch2-Ch1.zen
3.600010e+00	1.554998e+01	20151202_SCC1gfpc_G2G1\MitoSys2\Calibration\mEGFPC1\0003_R1_P1_K1_Ch2-Ch1.zen
3.660010e+00	1.668331e+01	20151202_SCC1gfpc_G2G1\MitoSys2\Calibration\mEGFPC1\0003_R1_P1_K1_Ch2-Ch1.zen
3.720010e+00	1.561664e+01	20151202_SCC1gfpc_G2G1\MitoSys2\Calibration\mEGFPC1\0003_R1_P1_K1_Ch2-Ch1.zen
3.780010e+00	1.351665e+01	20151202_SCC1gfpc_G2G1\MitoSys2\Calibration\mEGFPC1\0003_R1_P1_K1_Ch2-Ch1.zen
3.840010e+00	1.466664e+01	20151202_SCC1gfpc_G2G1\MitoSys2\Calibration\mEGFPC1\0003_R1_P1_K1_Ch2-Ch1.zen
3.900010e+00	1.576664e+01	20151202_SCC1gfpc_G2G1\MitoSys2\Calibration\mEGFPC1\0003_R1_P1_K1_Ch2-Ch1.zen
3.960010e+00	1.681664e+01	20151202_SCC1gfpc_G2G1\MitoSys2\Calibration\mEGFPC1\0003_R1_P1_K1_Ch2-Ch1.zen
4.020010e+00	1.628331e+01	20151202_SCC1gfpc_G2G1\MitoSys2\Calibration\mEGFPC1\0003_R1_P1_K1_Ch2-Ch1.zen
4.080010e+00	1.646664e+01	20151202_SCC1gfpc_G2G1\MitoSys2\Calibration\mEGFPC1\0003_R1_P1_K1_Ch2-Ch1.zen
4.140010e+00	1.648331e+01	20151202_SCC1gfpc_G2G1\MitoSys2\Calibration\mEGFPC1\0003_R1_P1_K1_Ch2-Ch1.zen
4.200010e+00	1.576664e+01	20151202_SCC1gfpc_G2G1\MitoSys2\Calibration\mEGFPC1\0003_R1_P1_K1_Ch2-Ch1.zen
4.260010e+00	1.541664e+01	20151202_SCC1gfpc_G2G1\MitoSys2\Calibration\mEGFPC1\0003_R1_P1_K1_Ch2-Ch1.zen
4.320010e+00	1.658331e+01	20151202_SCC1gfpc_G2G1\MitoSys2\Calibration\mEGFPC1\0003_R1_P1_K1_Ch2-Ch1.zen
4.380010e+00	1.613331e+01	20151202_SCC1gfpc_G2G1\MitoSys2\Calibration\mEGFPC1\0003_R1_P1_K1_Ch2-Ch1.zen
4.440010e+00	1.776664e+01	20151202_SCC1gfpc_G2G1\MitoSys2\Calibration\mEGFPC1\0003_R1_P1_K1_Ch2-Ch1.zen
4.500010e+00	1.628331e+01	20151202_SCC1gfpc_G2G1\MitoSys2\Calibration\mEGFPC1\0003_R1_P1_K1_Ch2-Ch1.zen
4.560010e+00	1.671664e+01	20151202_SCC1gfpc_G2G1\MitoSys2\Calibration\mEGFPC1\0003_R1_P1_K1_Ch2-Ch1.zen
4.620010e+00	1.738331e+01	20151202_SCC1gfpc_G2G1\MitoSys2\Calibration\mEGFPC1\0003_R1_P1_K1_Ch2-Ch1.zen
4.680010e+00	1.696664e+01	20151202_SCC1gfpc_G2G1\MitoSys2\Calibration\mEGFPC1\0003_R1_P1_K1_Ch2-Ch1.zen
4.740010e+00	1.523331e+01	20151202_SCC1gfpc_G2G1\MitoSys2\Calibration\mEGFPC1\0003_R1_P1_K1_Ch2-Ch1.zen
4.800010e+00	1.581664e+01	20151202_SCC1gfpc_G2G1\MitoSys2\Calibration\mEGFPC1\0003_R1_P1_K1_Ch2-Ch1.zen
4.860010e+00	1.563331e+01	20151202_SCC1gfpc_G2G1\MitoSys2\Calibration\mEGFPC1\0003_R1_P1_K1_Ch2-Ch1.zen
4.920010e+00	1.673331e+01	20151202_SCC1gfpc_G2G1\MitoSys2\Calibration\mEGFPC1\0003_R1_P1_K1_Ch2-Ch1.zen
4.980010e+00	1.414998e+01	20151202_SCC1gfpc_G2G1\MitoSys2\Calibration\mEGFPC1\0003_R1_P1_K1_Ch2-Ch1.zen
5.040010e+00	1.584998e+01	20151202_SCC1gfpc_G2G1\MitoSys2\Calibration\mEGFPC1\0003_R1_P1_K1_Ch2-Ch1.zen
5.100010e+00	1.626664e+01	20151202_SCC1gfpc_G2G1\MitoSys2\Calibration\mEGFPC1\0003_R1_P1_K1_Ch2-Ch1.zen
5.160010e+00	1.506664e+01	20151202_SCC1gfpc_G2G1\MitoSys2\Calibration\mEGFPC1\0003_R1_P1_K1_Ch2-Ch1.zen
5.220010e+00	1.531664e+01	20151202_SCC1gfpc_G2G1\MitoSys2\Calibration\mEGFPC1\0003_R1_P1_K1_Ch2-Ch1.zen
5.280010e+00	1.539998e+01	20151202_SCC1gfpc_G2G1\MitoSys2\Calibration\mEGFPC1\0003_R1_P1_K1_Ch2-Ch1.zen
5.340010e+00	1.598331e+01	20151202_SCC1gfpc_G2G1\MitoSys2\Calibration\mEGFPC1\0003_R1_P1_K1_Ch2-Ch1.zen
5.400010e+00	1.631664e+01	20151202_SCC1gfpc_G2G1\MitoSys2\Calibration\mEGFPC1\0003_R1_P1_K1_Ch2-Ch1.zen
5.460010e+00	1.493331e+01	20151202_SCC1gfpc_G2G1\MitoSys2\Calibration\mEGFPC1\0003_R1_P1_K1_Ch2-Ch1.zen
5.520010e+00	1.611664e+01	20151202_SCC1gfpc_G2G1\MitoSys2\Calibration\mEGFPC1\0003_R1_P1_K1_Ch2-Ch1.zen
5.580010e+00	1.599998e+01	20151202_SCC1gfpc_G2G1\MitoSys2\Calibration\mEGFPC1\0003_R1_P1_K1_Ch2-Ch1.zen
5.640010e+00	1.673331e+01	20151202_SCC1gfpc_G2G1\MitoSys2\Calibration\mEGFPC1\0003_R1_P1_K1_Ch2-Ch1.zen
5.700010e+00	1.651664e+01	20151202_SCC1gfpc_G2G1\MitoSys2\Calibration\mEGFPC1\0003_R1_P1_K1_Ch2-Ch1.zen
5.760010e+00	1.658331e+01	20151202_SCC1gfpc_G2G1\MitoSys2\Calibration\mEGFPC1\0003_R1_P1_K1_Ch2-Ch1.zen
5.820010e+00	1.486664e+01	20151202_SCC1gfpc_G2G1\MitoSys2\Calibration\mEGFPC1\0003_R1_P1_K1_Ch2-Ch1.zen
5.880010e+00	1.549998e+01	20151202_SCC1gfpc_G2G1\MitoSys2\Calibration\mEGFPC1\0003_R1_P1_K1_Ch2-Ch1.zen
5.940010e+00	1.754997e+01	20151202_SCC1gfpc_G2G1\MitoSys2\Calibration\mEGFPC1\0003_R1_P1_K1_Ch2-Ch1.zen
6.000010e+00	1.683331e+01	20151202_SCC1gfpc_G2G1\MitoSys2\Calibration\mEGFPC1\0003_R1_P1_K1_Ch2-Ch1.zen
6.060010e+00	1.446664e+01	20151202_SCC1gfpc_G2G1\MitoSys2\Calibration\mEGFPC1\0003_R1_P1_K1_Ch2-Ch1.zen
6.120010e+00	1.766664e+01	20151202_SCC1gfpc_G2G1\MitoSys2\Calibration\mEGFPC1\0003_R1_P1_K1_Ch2-Ch1.zen
6.180010e+00	1.791664e+01	20151202_SCC1gfpc_G2G1\MitoSys2\Calibration\mEGFPC1\0003_R1_P1_K1_Ch2-Ch1.zen
6.240010e+00	1.643331e+01	20151202_SCC1gfpc_G2G1\MitoSys2\Calibration\mEGFPC1\0003_R1_P1_K1_Ch2-Ch1.zen
6.300010e+00	1.644997e+01	20151202_SCC1gfpc_G2G1\MitoSys2\Calibration\mEGFPC1\0003_R1_P1_K1_Ch2-Ch1.zen
6.360010e+00	1.604997e+01	20151202_SCC1gfpc_G2G1\MitoSys2\Calibration\mEGFPC1\0003_R1_P1_K1_Ch2-Ch1.zen
6.420010e+00	1.686664e+01	20151202_SCC1gfpc_G2G1\MitoSys2\Calibration\mEGFPC1\0003_R1_P1_K1_Ch2-Ch1.zen
6.480010e+00	1.534998e+01	20151202_SCC1gfpc_G2G1\MitoSys2\Calibration\mEGFPC1\0003_R1_P1_K1_Ch2-Ch1.zen
6.540010e+00	1.741664e+01	20151202_SCC1gfpc_G2G1\MitoSys2\Calibration\mEGFPC1\0003_R1_P1_K1_Ch2-Ch1.zen
6.600010e+00	1.574998e+01	20151202_SCC1gfpc_G2G1\MitoSys2\Calibration\mEGFPC1\0003_R1_P1_K1_Ch2-Ch1.zen
6.660010e+00	1.511664e+01	20151202_SCC1gfpc_G2G1\MitoSys2\Calibration\mEGFPC1\0003_R1_P1_K1_Ch2-Ch1.zen
6.720010e+00	1.599998e+01	20151202_SCC1gfpc_G2G1\MitoSys2\Calibration\mEGFPC1\0003_R1_P1_K1_Ch2-Ch1.zen
6.780010e+00	1.583331e+01	20151202_SCC1gfpc_G2G1\MitoSys2\Calibration\mEGFPC1\0003_R1_P1_K1_Ch2-Ch1.zen
6.840010e+00	1.784997e+01	20151202_SCC1gfpc_G2G1\MitoSys2\Calibration\mEGFPC1\0003_R1_P1_K1_Ch2-Ch1.zen
6.900010e+00	1.734997e+01	20151202_SCC1gfpc_G2G1\MitoSys2\Calibration\mEGFPC1\0003_R1_P1_K1_Ch2-Ch1.zen
6.960010e+00	1.624998e+01	20151202_SCC1gfpc_G2G1\MitoSys2\Calibration\mEGFPC1\0003_R1_P1_K1_Ch2-Ch1.zen
7.020010e+00	1.681664e+01	20151202_SCC1gfpc_G2G1\MitoSys2\Calibration\mEGFPC1\0003_R1_P1_K1_Ch2-Ch1.zen
7.080010e+00	1.658331e+01	20151202_SCC1gfpc_G2G1\MitoSys2\Calibration\mEGFPC1\0003_R1_P1_K1_Ch2-Ch1.zen
7.140010e+00	1.659997e+01	20151202_SCC1gfpc_G2G1\MitoSys2\Calibration\mEGFPC1\0003_R1_P1_K1_Ch2-Ch1.zen
7.200010e+00	1.609998e+01	20151202_SCC1gfpc_G2G1\MitoSys2\Calibration\mEGFPC1\0003_R1_P1_K1_Ch2-Ch1.zen
7.260010e+00	1.529998e+01	20151202_SCC1gfpc_G2G1\MitoSys2\Calibration\mEGFPC1\0003_R1_P1_K1_Ch2-Ch1.zen
7.320010e+00	1.498331e+01	20151202_SCC1gfpc_G2G1\MitoSys2\Calibration\mEGFPC1\0003_R1_P1_K1_Ch2-Ch1.zen
7.380010e+00	1.624998e+01	20151202_SCC1gfpc_G2G1\MitoSys2\Calibration\mEGFPC1\0003_R1_P1_K1_Ch2-Ch1.zen
7.440010e+00	1.616664e+01	20151202_SCC1gfpc_G2G1\MitoSys2\Calibration\mEGFPC1\0003_R1_P1_K1_Ch2-Ch1.zen
7.500010e+00	1.706664e+01	20151202_SCC1gfpc_G2G1\MitoSys2\Calibration\mEGFPC1\0003_R1_P1_K1_Ch2-Ch1.zen
7.560010e+00	1.601664e+01	20151202_SCC1gfpc_G2G1\MitoSys2\Calibration\mEGFPC1\0003_R1_P1_K1_Ch2-Ch1.zen
7.620010e+00	1.753331e+01	20151202_SCC1gfpc_G2G1\MitoSys2\Calibration\mEGFPC1\0003_R1_P1_K1_Ch2-Ch1.zen
7.680010e+00	1.548331e+01	20151202_SCC1gfpc_G2G1\MitoSys2\Calibration\mEGFPC1\0003_R1_P1_K1_Ch2-Ch1.zen
7.740010e+00	1.744997e+01	20151202_SCC1gfpc_G2G1\MitoSys2\Calibration\mEGFPC1\0003_R1_P1_K1_Ch2-Ch1.zen
7.800010e+00	1.698331e+01	20151202_SCC1gfpc_G2G1\MitoSys2\Calibration\mEGFPC1\0003_R1_P1_K1_Ch2-Ch1.zen
7.860010e+00	1.636664e+01	20151202_SCC1gfpc_G2G1\MitoSys2\Calibration\mEGFPC1\0003_R1_P1_K1_Ch2-Ch1.zen
7.920010e+00	1.573331e+01	20151202_SCC1gfpc_G2G1\MitoSys2\Calibration\mEGFPC1\0003_R1_P1_K1_Ch2-Ch1.zen
7.980010e+00	1.608331e+01	20151202_SCC1gfpc_G2G1\MitoSys2\Calibration\mEGFPC1\0003_R1_P1_K1_Ch2-Ch1.zen
8.040010e+00	1.608331e+01	20151202_SCC1gfpc_G2G1\MitoSys2\Calibration\mEGFPC1\0003_R1_P1_K1_Ch2-Ch1.zen
8.100010e+00	1.613331e+01	20151202_SCC1gfpc_G2G1\MitoSys2\Calibration\mEGFPC1\0003_R1_P1_K1_Ch2-Ch1.zen
8.160010e+00	1.666664e+01	20151202_SCC1gfpc_G2G1\MitoSys2\Calibration\mEGFPC1\0003_R1_P1_K1_Ch2-Ch1.zen
8.220010e+00	1.696664e+01	20151202_SCC1gfpc_G2G1\MitoSys2\Calibration\mEGFPC1\0003_R1_P1_K1_Ch2-Ch1.zen
8.280010e+00	1.581664e+01	20151202_SCC1gfpc_G2G1\MitoSys2\Calibration\mEGFPC1\0003_R1_P1_K1_Ch2-Ch1.zen
8.340010e+00	1.711664e+01	20151202_SCC1gfpc_G2G1\MitoSys2\Calibration\mEGFPC1\0003_R1_P1_K1_Ch2-Ch1.zen
8.400010e+00	1.581664e+01	20151202_SCC1gfpc_G2G1\MitoSys2\Calibration\mEGFPC1\0003_R1_P1_K1_Ch2-Ch1.zen
8.460010e+00	1.686664e+01	20151202_SCC1gfpc_G2G1\MitoSys2\Calibration\mEGFPC1\0003_R1_P1_K1_Ch2-Ch1.zen
8.520010e+00	1.764997e+01	20151202_SCC1gfpc_G2G1\MitoSys2\Calibration\mEGFPC1\0003_R1_P1_K1_Ch2-Ch1.zen
8.580010e+00	1.706664e+01	20151202_SCC1gfpc_G2G1\MitoSys2\Calibration\mEGFPC1\0003_R1_P1_K1_Ch2-Ch1.zen
8.640010e+00	1.674997e+01	20151202_SCC1gfpc_G2G1\MitoSys2\Calibration\mEGFPC1\0003_R1_P1_K1_Ch2-Ch1.zen
8.700010e+00	1.633331e+01	20151202_SCC1gfpc_G2G1\MitoSys2\Calibration\mEGFPC1\0003_R1_P1_K1_Ch2-Ch1.zen
8.760010e+00	1.664997e+01	20151202_SCC1gfpc_G2G1\MitoSys2\Calibration\mEGFPC1\0003_R1_P1_K1_Ch2-Ch1.zen
8.820010e+00	1.636664e+01	20151202_SCC1gfpc_G2G1\MitoSys2\Calibration\mEGFPC1\0003_R1_P1_K1_Ch2-Ch1.zen
8.880010e+00	1.671664e+01	20151202_SCC1gfpc_G2G1\MitoSys2\Calibration\mEGFPC1\0003_R1_P1_K1_Ch2-Ch1.zen
8.940010e+00	1.708331e+01	20151202_SCC1gfpc_G2G1\MitoSys2\Calibration\mEGFPC1\0003_R1_P1_K1_Ch2-Ch1.zen
9.000010e+00	1.663331e+01	20151202_SCC1gfpc_G2G1\MitoSys2\Calibration\mEGFPC1\0003_R1_P1_K1_Ch2-Ch1.zen
9.060010e+00	1.591664e+01	20151202_SCC1gfpc_G2G1\MitoSys2\Calibration\mEGFPC1\0003_R1_P1_K1_Ch2-Ch1.zen
9.120010e+00	1.701664e+01	20151202_SCC1gfpc_G2G1\MitoSys2\Calibration\mEGFPC1\0003_R1_P1_K1_Ch2-Ch1.zen
9.180010e+00	1.694997e+01	20151202_SCC1gfpc_G2G1\MitoSys2\Calibration\mEGFPC1\0003_R1_P1_K1_Ch2-Ch1.zen
9.240010e+00	1.664997e+01	20151202_SCC1gfpc_G2G1\MitoSys2\Calibration\mEGFPC1\0003_R1_P1_K1_Ch2-Ch1.zen
9.300010e+00	1.768331e+01	20151202_SCC1gfpc_G2G1\MitoSys2\Calibration\mEGFPC1\0003_R1_P1_K1_Ch2-Ch1.zen
9.360010e+00	1.708331e+01	20151202_SCC1gfpc_G2G1\MitoSys2\Calibration\mEGFPC1\0003_R1_P1_K1_Ch2-Ch1.zen
9.420010e+00	1.699997e+01	20151202_SCC1gfpc_G2G1\MitoSys2\Calibration\mEGFPC1\0003_R1_P1_K1_Ch2-Ch1.zen
9.480010e+00	1.628331e+01	20151202_SCC1gfpc_G2G1\MitoSys2\Calibration\mEGFPC1\0003_R1_P1_K1_Ch2-Ch1.zen
9.540020e+00	1.554998e+01	20151202_SCC1gfpc_G2G1\MitoSys2\Calibration\mEGFPC1\0003_R1_P1_K1_Ch2-Ch1.zen
9.600010e+00	1.638331e+01	20151202_SCC1gfpc_G2G1\MitoSys2\Calibration\mEGFPC1\0003_R1_P1_K1_Ch2-Ch1.zen
9.660020e+00	1.694997e+01	20151202_SCC1gfpc_G2G1\MitoSys2\Calibration\mEGFPC1\0003_R1_P1_K1_Ch2-Ch1.zen
9.720020e+00	1.619997e+01	20151202_SCC1gfpc_G2G1\MitoSys2\Calibration\mEGFPC1\0003_R1_P1_K1_Ch2-Ch1.zen
9.780010e+00	1.584998e+01	20151202_SCC1gfpc_G2G1\MitoSys2\Calibration\mEGFPC1\0003_R1_P1_K1_Ch2-Ch1.zen
9.840020e+00	1.628331e+01	20151202_SCC1gfpc_G2G1\MitoSys2\Calibration\mEGFPC1\0003_R1_P1_K1_Ch2-Ch1.zen
9.900020e+00	1.778331e+01	20151202_SCC1gfpc_G2G1\MitoSys2\Calibration\mEGFPC1\0003_R1_P1_K1_Ch2-Ch1.zen
9.960020e+00	1.586664e+01	20151202_SCC1gfpc_G2G1\MitoSys2\Calibration\mEGFPC1\0003_R1_P1_K1_Ch2-Ch1.zen
1.002002e+01	1.558331e+01	20151202_SCC1gfpc_G2G1\MitoSys2\Calibration\mEGFPC1\0003_R1_P1_K1_Ch2-Ch1.zen
1.008002e+01	1.691664e+01	20151202_SCC1gfpc_G2G1\MitoSys2\Calibration\mEGFPC1\0003_R1_P1_K1_Ch2-Ch1.zen
1.014002e+01	1.613331e+01	20151202_SCC1gfpc_G2G1\MitoSys2\Calibration\mEGFPC1\0003_R1_P1_K1_Ch2-Ch1.zen
1.020002e+01	1.619997e+01	20151202_SCC1gfpc_G2G1\MitoSys2\Calibration\mEGFPC1\0003_R1_P1_K1_Ch2-Ch1.zen
1.026002e+01	1.548331e+01	20151202_SCC1gfpc_G2G1\MitoSys2\Calibration\mEGFPC1\0003_R1_P1_K1_Ch2-Ch1.zen
1.032002e+01	1.641664e+01	20151202_SCC1gfpc_G2G1\MitoSys2\Calibration\mEGFPC1\0003_R1_P1_K1_Ch2-Ch1.zen
1.038002e+01	1.916664e+01	20151202_SCC1gfpc_G2G1\MitoSys2\Calibration\mEGFPC1\0003_R1_P1_K1_Ch2-Ch1.zen
1.044002e+01	1.781664e+01	20151202_SCC1gfpc_G2G1\MitoSys2\Calibration\mEGFPC1\0003_R1_P1_K1_Ch2-Ch1.zen
1.050002e+01	1.844997e+01	20151202_SCC1gfpc_G2G1\MitoSys2\Calibration\mEGFPC1\0003_R1_P1_K1_Ch2-Ch1.zen
1.056002e+01	1.526664e+01	20151202_SCC1gfpc_G2G1\MitoSys2\Calibration\mEGFPC1\0003_R1_P1_K1_Ch2-Ch1.zen
1.062002e+01	1.661664e+01	20151202_SCC1gfpc_G2G1\MitoSys2\Calibration\mEGFPC1\0003_R1_P1_K1_Ch2-Ch1.zen
1.068002e+01	1.706664e+01	20151202_SCC1gfpc_G2G1\MitoSys2\Calibration\mEGFPC1\0003_R1_P1_K1_Ch2-Ch1.zen
1.074002e+01	1.619997e+01	20151202_SCC1gfpc_G2G1\MitoSys2\Calibration\mEGFPC1\0003_R1_P1_K1_Ch2-Ch1.zen
1.080002e+01	1.764997e+01	20151202_SCC1gfpc_G2G1\MitoSys2\Calibration\mEGFPC1\0003_R1_P1_K1_Ch2-Ch1.zen
1.086002e+01	1.624998e+01	20151202_SCC1gfpc_G2G1\MitoSys2\Calibration\mEGFPC1\0003_R1_P1_K1_Ch2-Ch1.zen
1.092002e+01	1.588331e+01	20151202_SCC1gfpc_G2G1\MitoSys2\Calibration\mEGFPC1\0003_R1_P1_K1_Ch2-Ch1.zen
1.098002e+01	1.713331e+01	20151202_SCC1gfpc_G2G1\MitoSys2\Calibration\mEGFPC1\0003_R1_P1_K1_Ch2-Ch1.zen
1.104002e+01	1.811664e+01	20151202_SCC1gfpc_G2G1\MitoSys2\Calibration\mEGFPC1\0003_R1_P1_K1_Ch2-Ch1.zen
1.110002e+01	1.598331e+01	20151202_SCC1gfpc_G2G1\MitoSys2\Calibration\mEGFPC1\0003_R1_P1_K1_Ch2-Ch1.zen
1.116002e+01	1.746664e+01	20151202_SCC1gfpc_G2G1\MitoSys2\Calibration\mEGFPC1\0003_R1_P1_K1_Ch2-Ch1.zen
1.122002e+01	1.631664e+01	20151202_SCC1gfpc_G2G1\MitoSys2\Calibration\mEGFPC1\0003_R1_P1_K1_Ch2-Ch1.zen
1.128002e+01	1.669997e+01	20151202_SCC1gfpc_G2G1\MitoSys2\Calibration\mEGFPC1\0003_R1_P1_K1_Ch2-Ch1.zen
1.134002e+01	1.744997e+01	20151202_SCC1gfpc_G2G1\MitoSys2\Calibration\mEGFPC1\0003_R1_P1_K1_Ch2-Ch1.zen
1.140002e+01	1.676664e+01	20151202_SCC1gfpc_G2G1\MitoSys2\Calibration\mEGFPC1\0003_R1_P1_K1_Ch2-Ch1.zen
1.146002e+01	1.776664e+01	20151202_SCC1gfpc_G2G1\MitoSys2\Calibration\mEGFPC1\0003_R1_P1_K1_Ch2-Ch1.zen
1.152002e+01	1.633331e+01	20151202_SCC1gfpc_G2G1\MitoSys2\Calibration\mEGFPC1\0003_R1_P1_K1_Ch2-Ch1.zen
1.158002e+01	1.778331e+01	20151202_SCC1gfpc_G2G1\MitoSys2\Calibration\mEGFPC1\0003_R1_P1_K1_Ch2-Ch1.zen
1.164002e+01	1.686664e+01	20151202_SCC1gfpc_G2G1\MitoSys2\Calibration\mEGFPC1\0003_R1_P1_K1_Ch2-Ch1.zen
1.170002e+01	1.638331e+01	20151202_SCC1gfpc_G2G1\MitoSys2\Calibration\mEGFPC1\0003_R1_P1_K1_Ch2-Ch1.zen
1.176002e+01	1.603331e+01	20151202_SCC1gfpc_G2G1\MitoSys2\Calibration\mEGFPC1\0003_R1_P1_K1_Ch2-Ch1.zen
1.182002e+01	1.576664e+01	20151202_SCC1gfpc_G2G1\MitoSys2\Calibration\mEGFPC1\0003_R1_P1_K1_Ch2-Ch1.zen
1.188002e+01	1.663331e+01	20151202_SCC1gfpc_G2G1\MitoSys2\Calibration\mEGFPC1\0003_R1_P1_K1_Ch2-Ch1.zen
1.194002e+01	1.618331e+01	20151202_SCC1gfpc_G2G1\MitoSys2\Calibration\mEGFPC1\0003_R1_P1_K1_Ch2-Ch1.zen
1.200002e+01	1.503331e+01	20151202_SCC1gfpc_G2G1\MitoSys2\Calibration\mEGFPC1\0003_R1_P1_K1_Ch2-Ch1.zen
1.206002e+01	1.818331e+01	20151202_SCC1gfpc_G2G1\MitoSys2\Calibration\mEGFPC1\0003_R1_P1_K1_Ch2-Ch1.zen
1.212002e+01	1.573331e+01	20151202_SCC1gfpc_G2G1\MitoSys2\Calibration\mEGFPC1\0003_R1_P1_K1_Ch2-Ch1.zen
1.218002e+01	1.669997e+01	20151202_SCC1gfpc_G2G1\MitoSys2\Calibration\mEGFPC1\0003_R1_P1_K1_Ch2-Ch1.zen
1.224002e+01	1.753331e+01	20151202_SCC1gfpc_G2G1\MitoSys2\Calibration\mEGFPC1\0003_R1_P1_K1_Ch2-Ch1.zen
1.230002e+01	1.603331e+01	20151202_SCC1gfpc_G2G1\MitoSys2\Calibration\mEGFPC1\0003_R1_P1_K1_Ch2-Ch1.zen
1.236002e+01	1.584998e+01	20151202_SCC1gfpc_G2G1\MitoSys2\Calibration\mEGFPC1\0003_R1_P1_K1_Ch2-Ch1.zen
1.242002e+01	1.549998e+01	20151202_SCC1gfpc_G2G1\MitoSys2\Calibration\mEGFPC1\0003_R1_P1_K1_Ch2-Ch1.zen
1.248002e+01	1.734997e+01	20151202_SCC1gfpc_G2G1\MitoSys2\Calibration\mEGFPC1\0003_R1_P1_K1_Ch2-Ch1.zen
1.254002e+01	1.646664e+01	20151202_SCC1gfpc_G2G1\MitoSys2\Calibration\mEGFPC1\0003_R1_P1_K1_Ch2-Ch1.zen
1.260002e+01	1.656664e+01	20151202_SCC1gfpc_G2G1\MitoSys2\Calibration\mEGFPC1\0003_R1_P1_K1_Ch2-Ch1.zen
1.266002e+01	1.769997e+01	20151202_SCC1gfpc_G2G1\MitoSys2\Calibration\mEGFPC1\0003_R1_P1_K1_Ch2-Ch1.zen
1.272002e+01	1.566664e+01	20151202_SCC1gfpc_G2G1\MitoSys2\Calibration\mEGFPC1\0003_R1_P1_K1_Ch2-Ch1.zen
1.278002e+01	1.563331e+01	20151202_SCC1gfpc_G2G1\MitoSys2\Calibration\mEGFPC1\0003_R1_P1_K1_Ch2-Ch1.zen
1.284002e+01	1.593331e+01	20151202_SCC1gfpc_G2G1\MitoSys2\Calibration\mEGFPC1\0003_R1_P1_K1_Ch2-Ch1.zen
1.290002e+01	1.526664e+01	20151202_SCC1gfpc_G2G1\MitoSys2\Calibration\mEGFPC1\0003_R1_P1_K1_Ch2-Ch1.zen
1.296002e+01	1.564998e+01	20151202_SCC1gfpc_G2G1\MitoSys2\Calibration\mEGFPC1\0003_R1_P1_K1_Ch2-Ch1.zen
1.302002e+01	1.718331e+01	20151202_SCC1gfpc_G2G1\MitoSys2\Calibration\mEGFPC1\0003_R1_P1_K1_Ch2-Ch1.zen
1.308002e+01	1.681664e+01	20151202_SCC1gfpc_G2G1\MitoSys2\Calibration\mEGFPC1\0003_R1_P1_K1_Ch2-Ch1.zen
1.314002e+01	1.676664e+01	20151202_SCC1gfpc_G2G1\MitoSys2\Calibration\mEGFPC1\0003_R1_P1_K1_Ch2-Ch1.zen
1.320002e+01	1.611664e+01	20151202_SCC1gfpc_G2G1\MitoSys2\Calibration\mEGFPC1\0003_R1_P1_K1_Ch2-Ch1.zen
1.326002e+01	1.521664e+01	20151202_SCC1gfpc_G2G1\MitoSys2\Calibration\mEGFPC1\0003_R1_P1_K1_Ch2-Ch1.zen
1.332002e+01	1.709997e+01	20151202_SCC1gfpc_G2G1\MitoSys2\Calibration\mEGFPC1\0003_R1_P1_K1_Ch2-Ch1.zen
1.338002e+01	1.648331e+01	20151202_SCC1gfpc_G2G1\MitoSys2\Calibration\mEGFPC1\0003_R1_P1_K1_Ch2-Ch1.zen
1.344002e+01	1.831664e+01	20151202_SCC1gfpc_G2G1\MitoSys2\Calibration\mEGFPC1\0003_R1_P1_K1_Ch2-Ch1.zen
1.350002e+01	1.456664e+01	20151202_SCC1gfpc_G2G1\MitoSys2\Calibration\mEGFPC1\0003_R1_P1_K1_Ch2-Ch1.zen
1.356002e+01	1.543331e+01	20151202_SCC1gfpc_G2G1\MitoSys2\Calibration\mEGFPC1\0003_R1_P1_K1_Ch2-Ch1.zen
1.362002e+01	1.564998e+01	20151202_SCC1gfpc_G2G1\MitoSys2\Calibration\mEGFPC1\0003_R1_P1_K1_Ch2-Ch1.zen
1.368002e+01	1.601664e+01	20151202_SCC1gfpc_G2G1\MitoSys2\Calibration\mEGFPC1\0003_R1_P1_K1_Ch2-Ch1.zen
1.374002e+01	1.671664e+01	20151202_SCC1gfpc_G2G1\MitoSys2\Calibration\mEGFPC1\0003_R1_P1_K1_Ch2-Ch1.zen
1.380002e+01	1.623331e+01	20151202_SCC1gfpc_G2G1\MitoSys2\Calibration\mEGFPC1\0003_R1_P1_K1_Ch2-Ch1.zen
1.386002e+01	1.614997e+01	20151202_SCC1gfpc_G2G1\MitoSys2\Calibration\mEGFPC1\0003_R1_P1_K1_Ch2-Ch1.zen
1.392002e+01	1.691664e+01	20151202_SCC1gfpc_G2G1\MitoSys2\Calibration\mEGFPC1\0003_R1_P1_K1_Ch2-Ch1.zen
1.398002e+01	1.806664e+01	20151202_SCC1gfpc_G2G1\MitoSys2\Calibration\mEGFPC1\0003_R1_P1_K1_Ch2-Ch1.zen
1.404002e+01	1.733331e+01	20151202_SCC1gfpc_G2G1\MitoSys2\Calibration\mEGFPC1\0003_R1_P1_K1_Ch2-Ch1.zen
1.410002e+01	1.834997e+01	20151202_SCC1gfpc_G2G1\MitoSys2\Calibration\mEGFPC1\0003_R1_P1_K1_Ch2-Ch1.zen
1.416002e+01	1.738331e+01	20151202_SCC1gfpc_G2G1\MitoSys2\Calibration\mEGFPC1\0003_R1_P1_K1_Ch2-Ch1.zen
1.422002e+01	1.566664e+01	20151202_SCC1gfpc_G2G1\MitoSys2\Calibration\mEGFPC1\0003_R1_P1_K1_Ch2-Ch1.zen
1.428002e+01	1.711664e+01	20151202_SCC1gfpc_G2G1\MitoSys2\Calibration\mEGFPC1\0003_R1_P1_K1_Ch2-Ch1.zen
1.434002e+01	1.736664e+01	20151202_SCC1gfpc_G2G1\MitoSys2\Calibration\mEGFPC1\0003_R1_P1_K1_Ch2-Ch1.zen
1.440002e+01	1.656664e+01	20151202_SCC1gfpc_G2G1\MitoSys2\Calibration\mEGFPC1\0003_R1_P1_K1_Ch2-Ch1.zen
1.446002e+01	1.589997e+01	20151202_SCC1gfpc_G2G1\MitoSys2\Calibration\mEGFPC1\0003_R1_P1_K1_Ch2-Ch1.zen
1.452002e+01	1.723331e+01	20151202_SCC1gfpc_G2G1\MitoSys2\Calibration\mEGFPC1\0003_R1_P1_K1_Ch2-Ch1.zen
1.458002e+01	1.716664e+01	20151202_SCC1gfpc_G2G1\MitoSys2\Calibration\mEGFPC1\0003_R1_P1_K1_Ch2-Ch1.zen
1.464002e+01	1.576664e+01	20151202_SCC1gfpc_G2G1\MitoSys2\Calibration\mEGFPC1\0003_R1_P1_K1_Ch2-Ch1.zen
1.470002e+01	1.618331e+01	20151202_SCC1gfpc_G2G1\MitoSys2\Calibration\mEGFPC1\0003_R1_P1_K1_Ch2-Ch1.zen
1.476002e+01	1.618331e+01	20151202_SCC1gfpc_G2G1\MitoSys2\Calibration\mEGFPC1\0003_R1_P1_K1_Ch2-Ch1.zen
1.482002e+01	1.659997e+01	20151202_SCC1gfpc_G2G1\MitoSys2\Calibration\mEGFPC1\0003_R1_P1_K1_Ch2-Ch1.zen
1.488002e+01	1.699997e+01	20151202_SCC1gfpc_G2G1\MitoSys2\Calibration\mEGFPC1\0003_R1_P1_K1_Ch2-Ch1.zen
1.494002e+01	1.709997e+01	20151202_SCC1gfpc_G2G1\MitoSys2\Calibration\mEGFPC1\0003_R1_P1_K1_Ch2-Ch1.zen
1.500002e+01	1.679997e+01	20151202_SCC1gfpc_G2G1\MitoSys2\Calibration\mEGFPC1\0003_R1_P1_K1_Ch2-Ch1.zen
1.506002e+01	1.584998e+01	20151202_SCC1gfpc_G2G1\MitoSys2\Calibration\mEGFPC1\0003_R1_P1_K1_Ch2-Ch1.zen
1.512002e+01	1.743331e+01	20151202_SCC1gfpc_G2G1\MitoSys2\Calibration\mEGFPC1\0003_R1_P1_K1_Ch2-Ch1.zen
1.518002e+01	1.724997e+01	20151202_SCC1gfpc_G2G1\MitoSys2\Calibration\mEGFPC1\0003_R1_P1_K1_Ch2-Ch1.zen
1.524002e+01	1.594998e+01	20151202_SCC1gfpc_G2G1\MitoSys2\Calibration\mEGFPC1\0003_R1_P1_K1_Ch2-Ch1.zen
1.530002e+01	1.643331e+01	20151202_SCC1gfpc_G2G1\MitoSys2\Calibration\mEGFPC1\0003_R1_P1_K1_Ch2-Ch1.zen
1.536002e+01	1.496664e+01	20151202_SCC1gfpc_G2G1\MitoSys2\Calibration\mEGFPC1\0003_R1_P1_K1_Ch2-Ch1.zen
1.542002e+01	1.886664e+01	20151202_SCC1gfpc_G2G1\MitoSys2\Calibration\mEGFPC1\0003_R1_P1_K1_Ch2-Ch1.zen
1.548002e+01	1.746664e+01	20151202_SCC1gfpc_G2G1\MitoSys2\Calibration\mEGFPC1\0003_R1_P1_K1_Ch2-Ch1.zen
1.554002e+01	1.658331e+01	20151202_SCC1gfpc_G2G1\MitoSys2\Calibration\mEGFPC1\0003_R1_P1_K1_Ch2-Ch1.zen
1.560002e+01	1.598331e+01	20151202_SCC1gfpc_G2G1\MitoSys2\Calibration\mEGFPC1\0003_R1_P1_K1_Ch2-Ch1.zen
1.566002e+01	1.806664e+01	20151202_SCC1gfpc_G2G1\MitoSys2\Calibration\mEGFPC1\0003_R1_P1_K1_Ch2-Ch1.zen
1.572002e+01	1.719997e+01	20151202_SCC1gfpc_G2G1\MitoSys2\Calibration\mEGFPC1\0003_R1_P1_K1_Ch2-Ch1.zen
1.578002e+01	1.564998e+01	20151202_SCC1gfpc_G2G1\MitoSys2\Calibration\mEGFPC1\0003_R1_P1_K1_Ch2-Ch1.zen
1.584002e+01	1.846664e+01	20151202_SCC1gfpc_G2G1\MitoSys2\Calibration\mEGFPC1\0003_R1_P1_K1_Ch2-Ch1.zen
1.590002e+01	1.684997e+01	20151202_SCC1gfpc_G2G1\MitoSys2\Calibration\mEGFPC1\0003_R1_P1_K1_Ch2-Ch1.zen
1.596002e+01	1.658331e+01	20151202_SCC1gfpc_G2G1\MitoSys2\Calibration\mEGFPC1\0003_R1_P1_K1_Ch2-Ch1.zen
1.602003e+01	1.614997e+01	20151202_SCC1gfpc_G2G1\MitoSys2\Calibration\mEGFPC1\0003_R1_P1_K1_Ch2-Ch1.zen
1.608002e+01	1.729997e+01	20151202_SCC1gfpc_G2G1\MitoSys2\Calibration\mEGFPC1\0003_R1_P1_K1_Ch2-Ch1.zen
1.614003e+01	1.831664e+01	20151202_SCC1gfpc_G2G1\MitoSys2\Calibration\mEGFPC1\0003_R1_P1_K1_Ch2-Ch1.zen
1.620003e+01	1.563331e+01	20151202_SCC1gfpc_G2G1\MitoSys2\Calibration\mEGFPC1\0003_R1_P1_K1_Ch2-Ch1.zen
1.626003e+01	1.563331e+01	20151202_SCC1gfpc_G2G1\MitoSys2\Calibration\mEGFPC1\0003_R1_P1_K1_Ch2-Ch1.zen
1.632003e+01	1.663331e+01	20151202_SCC1gfpc_G2G1\MitoSys2\Calibration\mEGFPC1\0003_R1_P1_K1_Ch2-Ch1.zen
1.638003e+01	1.864997e+01	20151202_SCC1gfpc_G2G1\MitoSys2\Calibration\mEGFPC1\0003_R1_P1_K1_Ch2-Ch1.zen
1.644003e+01	1.514998e+01	20151202_SCC1gfpc_G2G1\MitoSys2\Calibration\mEGFPC1\0003_R1_P1_K1_Ch2-Ch1.zen
1.650003e+01	1.626664e+01	20151202_SCC1gfpc_G2G1\MitoSys2\Calibration\mEGFPC1\0003_R1_P1_K1_Ch2-Ch1.zen
1.656003e+01	1.551664e+01	20151202_SCC1gfpc_G2G1\MitoSys2\Calibration\mEGFPC1\0003_R1_P1_K1_Ch2-Ch1.zen
1.662003e+01	1.749997e+01	20151202_SCC1gfpc_G2G1\MitoSys2\Calibration\mEGFPC1\0003_R1_P1_K1_Ch2-Ch1.zen
1.668003e+01	1.841664e+01	20151202_SCC1gfpc_G2G1\MitoSys2\Calibration\mEGFPC1\0003_R1_P1_K1_Ch2-Ch1.zen
1.674003e+01	1.749997e+01	20151202_SCC1gfpc_G2G1\MitoSys2\Calibration\mEGFPC1\0003_R1_P1_K1_Ch2-Ch1.zen
1.680003e+01	1.569998e+01	20151202_SCC1gfpc_G2G1\MitoSys2\Calibration\mEGFPC1\0003_R1_P1_K1_Ch2-Ch1.zen
1.686003e+01	1.693331e+01	20151202_SCC1gfpc_G2G1\MitoSys2\Calibration\mEGFPC1\0003_R1_P1_K1_Ch2-Ch1.zen
1.692003e+01	1.751664e+01	20151202_SCC1gfpc_G2G1\MitoSys2\Calibration\mEGFPC1\0003_R1_P1_K1_Ch2-Ch1.zen
1.698003e+01	1.738331e+01	20151202_SCC1gfpc_G2G1\MitoSys2\Calibration\mEGFPC1\0003_R1_P1_K1_Ch2-Ch1.zen
1.704003e+01	1.659997e+01	20151202_SCC1gfpc_G2G1\MitoSys2\Calibration\mEGFPC1\0003_R1_P1_K1_Ch2-Ch1.zen
1.710003e+01	1.548331e+01	20151202_SCC1gfpc_G2G1\MitoSys2\Calibration\mEGFPC1\0003_R1_P1_K1_Ch2-Ch1.zen
1.716003e+01	1.531664e+01	20151202_SCC1gfpc_G2G1\MitoSys2\Calibration\mEGFPC1\0003_R1_P1_K1_Ch2-Ch1.zen
1.722003e+01	1.601664e+01	20151202_SCC1gfpc_G2G1\MitoSys2\Calibration\mEGFPC1\0003_R1_P1_K1_Ch2-Ch1.zen
1.728003e+01	1.426664e+01	20151202_SCC1gfpc_G2G1\MitoSys2\Calibration\mEGFPC1\0003_R1_P1_K1_Ch2-Ch1.zen
1.734003e+01	1.734997e+01	20151202_SCC1gfpc_G2G1\MitoSys2\Calibration\mEGFPC1\0003_R1_P1_K1_Ch2-Ch1.zen
1.740003e+01	1.619997e+01	20151202_SCC1gfpc_G2G1\MitoSys2\Calibration\mEGFPC1\0003_R1_P1_K1_Ch2-Ch1.zen
1.746003e+01	1.688331e+01	20151202_SCC1gfpc_G2G1\MitoSys2\Calibration\mEGFPC1\0003_R1_P1_K1_Ch2-Ch1.zen
1.752003e+01	1.716664e+01	20151202_SCC1gfpc_G2G1\MitoSys2\Calibration\mEGFPC1\0003_R1_P1_K1_Ch2-Ch1.zen
1.758003e+01	1.631664e+01	20151202_SCC1gfpc_G2G1\MitoSys2\Calibration\mEGFPC1\0003_R1_P1_K1_Ch2-Ch1.zen
1.764003e+01	1.631664e+01	20151202_SCC1gfpc_G2G1\MitoSys2\Calibration\mEGFPC1\0003_R1_P1_K1_Ch2-Ch1.zen
1.770003e+01	1.644997e+01	20151202_SCC1gfpc_G2G1\MitoSys2\Calibration\mEGFPC1\0003_R1_P1_K1_Ch2-Ch1.zen
1.776003e+01	1.688331e+01	20151202_SCC1gfpc_G2G1\MitoSys2\Calibration\mEGFPC1\0003_R1_P1_K1_Ch2-Ch1.zen
1.782003e+01	1.641664e+01	20151202_SCC1gfpc_G2G1\MitoSys2\Calibration\mEGFPC1\0003_R1_P1_K1_Ch2-Ch1.zen
1.788003e+01	1.628331e+01	20151202_SCC1gfpc_G2G1\MitoSys2\Calibration\mEGFPC1\0003_R1_P1_K1_Ch2-Ch1.zen
1.794003e+01	1.639997e+01	20151202_SCC1gfpc_G2G1\MitoSys2\Calibration\mEGFPC1\0003_R1_P1_K1_Ch2-Ch1.zen
1.800003e+01	1.601664e+01	20151202_SCC1gfpc_G2G1\MitoSys2\Calibration\mEGFPC1\0003_R1_P1_K1_Ch2-Ch1.zen
1.806003e+01	1.704997e+01	20151202_SCC1gfpc_G2G1\MitoSys2\Calibration\mEGFPC1\0003_R1_P1_K1_Ch2-Ch1.zen
1.812003e+01	1.674997e+01	20151202_SCC1gfpc_G2G1\MitoSys2\Calibration\mEGFPC1\0003_R1_P1_K1_Ch2-Ch1.zen
1.818003e+01	1.658331e+01	20151202_SCC1gfpc_G2G1\MitoSys2\Calibration\mEGFPC1\0003_R1_P1_K1_Ch2-Ch1.zen
1.824003e+01	1.513331e+01	20151202_SCC1gfpc_G2G1\MitoSys2\Calibration\mEGFPC1\0003_R1_P1_K1_Ch2-Ch1.zen
1.830003e+01	1.504998e+01	20151202_SCC1gfpc_G2G1\MitoSys2\Calibration\mEGFPC1\0003_R1_P1_K1_Ch2-Ch1.zen
1.836003e+01	1.644997e+01	20151202_SCC1gfpc_G2G1\MitoSys2\Calibration\mEGFPC1\0003_R1_P1_K1_Ch2-Ch1.zen
1.842003e+01	1.749997e+01	20151202_SCC1gfpc_G2G1\MitoSys2\Calibration\mEGFPC1\0003_R1_P1_K1_Ch2-Ch1.zen
1.848003e+01	1.714997e+01	20151202_SCC1gfpc_G2G1\MitoSys2\Calibration\mEGFPC1\0003_R1_P1_K1_Ch2-Ch1.zen
1.854003e+01	1.629997e+01	20151202_SCC1gfpc_G2G1\MitoSys2\Calibration\mEGFPC1\0003_R1_P1_K1_Ch2-Ch1.zen
1.860003e+01	1.771664e+01	20151202_SCC1gfpc_G2G1\MitoSys2\Calibration\mEGFPC1\0003_R1_P1_K1_Ch2-Ch1.zen
1.866003e+01	2.009997e+01	20151202_SCC1gfpc_G2G1\MitoSys2\Calibration\mEGFPC1\0003_R1_P1_K1_Ch2-Ch1.zen
1.872003e+01	1.569998e+01	20151202_SCC1gfpc_G2G1\MitoSys2\Calibration\mEGFPC1\0003_R1_P1_K1_Ch2-Ch1.zen
1.878003e+01	1.674997e+01	20151202_SCC1gfpc_G2G1\MitoSys2\Calibration\mEGFPC1\0003_R1_P1_K1_Ch2-Ch1.zen
1.884003e+01	1.769997e+01	20151202_SCC1gfpc_G2G1\MitoSys2\Calibration\mEGFPC1\0003_R1_P1_K1_Ch2-Ch1.zen
1.890003e+01	1.743331e+01	20151202_SCC1gfpc_G2G1\MitoSys2\Calibration\mEGFPC1\0003_R1_P1_K1_Ch2-Ch1.zen
1.896003e+01	1.661664e+01	20151202_SCC1gfpc_G2G1\MitoSys2\Calibration\mEGFPC1\0003_R1_P1_K1_Ch2-Ch1.zen
1.902003e+01	1.709997e+01	20151202_SCC1gfpc_G2G1\MitoSys2\Calibration\mEGFPC1\0003_R1_P1_K1_Ch2-Ch1.zen
1.908003e+01	1.738331e+01	20151202_SCC1gfpc_G2G1\MitoSys2\Calibration\mEGFPC1\0003_R1_P1_K1_Ch2-Ch1.zen
1.914003e+01	1.781664e+01	20151202_SCC1gfpc_G2G1\MitoSys2\Calibration\mEGFPC1\0003_R1_P1_K1_Ch2-Ch1.zen
1.920003e+01	1.718331e+01	20151202_SCC1gfpc_G2G1\MitoSys2\Calibration\mEGFPC1\0003_R1_P1_K1_Ch2-Ch1.zen
1.926003e+01	1.639997e+01	20151202_SCC1gfpc_G2G1\MitoSys2\Calibration\mEGFPC1\0003_R1_P1_K1_Ch2-Ch1.zen
1.932003e+01	1.894997e+01	20151202_SCC1gfpc_G2G1\MitoSys2\Calibration\mEGFPC1\0003_R1_P1_K1_Ch2-Ch1.zen
1.938003e+01	1.904997e+01	20151202_SCC1gfpc_G2G1\MitoSys2\Calibration\mEGFPC1\0003_R1_P1_K1_Ch2-Ch1.zen
1.944003e+01	1.841664e+01	20151202_SCC1gfpc_G2G1\MitoSys2\Calibration\mEGFPC1\0003_R1_P1_K1_Ch2-Ch1.zen
1.950003e+01	1.748331e+01	20151202_SCC1gfpc_G2G1\MitoSys2\Calibration\mEGFPC1\0003_R1_P1_K1_Ch2-Ch1.zen
1.956003e+01	1.704997e+01	20151202_SCC1gfpc_G2G1\MitoSys2\Calibration\mEGFPC1\0003_R1_P1_K1_Ch2-Ch1.zen
1.962003e+01	1.606664e+01	20151202_SCC1gfpc_G2G1\MitoSys2\Calibration\mEGFPC1\0003_R1_P1_K1_Ch2-Ch1.zen
1.968003e+01	1.898330e+01	20151202_SCC1gfpc_G2G1\MitoSys2\Calibration\mEGFPC1\0003_R1_P1_K1_Ch2-Ch1.zen
1.974003e+01	1.808331e+01	20151202_SCC1gfpc_G2G1\MitoSys2\Calibration\mEGFPC1\0003_R1_P1_K1_Ch2-Ch1.zen
1.980003e+01	1.698331e+01	20151202_SCC1gfpc_G2G1\MitoSys2\Calibration\mEGFPC1\0003_R1_P1_K1_Ch2-Ch1.zen
1.986003e+01	1.743331e+01	20151202_SCC1gfpc_G2G1\MitoSys2\Calibration\mEGFPC1\0003_R1_P1_K1_Ch2-Ch1.zen
1.992003e+01	1.769997e+01	20151202_SCC1gfpc_G2G1\MitoSys2\Calibration\mEGFPC1\0003_R1_P1_K1_Ch2-Ch1.zen
1.998003e+01	1.799997e+01	20151202_SCC1gfpc_G2G1\MitoSys2\Calibration\mEGFPC1\0003_R1_P1_K1_Ch2-Ch1.zen
2.004003e+01	1.529998e+01	20151202_SCC1gfpc_G2G1\MitoSys2\Calibration\mEGFPC1\0003_R1_P1_K1_Ch2-Ch1.zen
2.010003e+01	1.618331e+01	20151202_SCC1gfpc_G2G1\MitoSys2\Calibration\mEGFPC1\0003_R1_P1_K1_Ch2-Ch1.zen
2.016003e+01	1.968330e+01	20151202_SCC1gfpc_G2G1\MitoSys2\Calibration\mEGFPC1\0003_R1_P1_K1_Ch2-Ch1.zen
2.022003e+01	1.624998e+01	20151202_SCC1gfpc_G2G1\MitoSys2\Calibration\mEGFPC1\0003_R1_P1_K1_Ch2-Ch1.zen
2.028003e+01	1.728331e+01	20151202_SCC1gfpc_G2G1\MitoSys2\Calibration\mEGFPC1\0003_R1_P1_K1_Ch2-Ch1.zen
2.034003e+01	1.746664e+01	20151202_SCC1gfpc_G2G1\MitoSys2\Calibration\mEGFPC1\0003_R1_P1_K1_Ch2-Ch1.zen
2.040003e+01	1.791664e+01	20151202_SCC1gfpc_G2G1\MitoSys2\Calibration\mEGFPC1\0003_R1_P1_K1_Ch2-Ch1.zen
2.046003e+01	1.766664e+01	20151202_SCC1gfpc_G2G1\MitoSys2\Calibration\mEGFPC1\0003_R1_P1_K1_Ch2-Ch1.zen
2.052003e+01	1.676664e+01	20151202_SCC1gfpc_G2G1\MitoSys2\Calibration\mEGFPC1\0003_R1_P1_K1_Ch2-Ch1.zen
2.058003e+01	1.599998e+01	20151202_SCC1gfpc_G2G1\MitoSys2\Calibration\mEGFPC1\0003_R1_P1_K1_Ch2-Ch1.zen
2.064003e+01	1.711664e+01	20151202_SCC1gfpc_G2G1\MitoSys2\Calibration\mEGFPC1\0003_R1_P1_K1_Ch2-Ch1.zen
2.070003e+01	1.944997e+01	20151202_SCC1gfpc_G2G1\MitoSys2\Calibration\mEGFPC1\0003_R1_P1_K1_Ch2-Ch1.zen
2.076003e+01	1.639997e+01	20151202_SCC1gfpc_G2G1\MitoSys2\Calibration\mEGFPC1\0003_R1_P1_K1_Ch2-Ch1.zen
2.082003e+01	1.826664e+01	20151202_SCC1gfpc_G2G1\MitoSys2\Calibration\mEGFPC1\0003_R1_P1_K1_Ch2-Ch1.zen
2.088003e+01	1.889997e+01	20151202_SCC1gfpc_G2G1\MitoSys2\Calibration\mEGFPC1\0003_R1_P1_K1_Ch2-Ch1.zen
2.094003e+01	1.758331e+01	20151202_SCC1gfpc_G2G1\MitoSys2\Calibration\mEGFPC1\0003_R1_P1_K1_Ch2-Ch1.zen
2.100003e+01	1.618331e+01	20151202_SCC1gfpc_G2G1\MitoSys2\Calibration\mEGFPC1\0003_R1_P1_K1_Ch2-Ch1.zen
2.106003e+01	1.826664e+01	20151202_SCC1gfpc_G2G1\MitoSys2\Calibration\mEGFPC1\0003_R1_P1_K1_Ch2-Ch1.zen
2.112003e+01	1.668331e+01	20151202_SCC1gfpc_G2G1\MitoSys2\Calibration\mEGFPC1\0003_R1_P1_K1_Ch2-Ch1.zen
2.118003e+01	1.736664e+01	20151202_SCC1gfpc_G2G1\MitoSys2\Calibration\mEGFPC1\0003_R1_P1_K1_Ch2-Ch1.zen
2.124003e+01	1.658331e+01	20151202_SCC1gfpc_G2G1\MitoSys2\Calibration\mEGFPC1\0003_R1_P1_K1_Ch2-Ch1.zen
2.130003e+01	1.529998e+01	20151202_SCC1gfpc_G2G1\MitoSys2\Calibration\mEGFPC1\0003_R1_P1_K1_Ch2-Ch1.zen
2.136003e+01	1.758331e+01	20151202_SCC1gfpc_G2G1\MitoSys2\Calibration\mEGFPC1\0003_R1_P1_K1_Ch2-Ch1.zen
2.142003e+01	1.816664e+01	20151202_SCC1gfpc_G2G1\MitoSys2\Calibration\mEGFPC1\0003_R1_P1_K1_Ch2-Ch1.zen
2.148003e+01	1.701664e+01	20151202_SCC1gfpc_G2G1\MitoSys2\Calibration\mEGFPC1\0003_R1_P1_K1_Ch2-Ch1.zen
2.154003e+01	1.773330e+01	20151202_SCC1gfpc_G2G1\MitoSys2\Calibration\mEGFPC1\0003_R1_P1_K1_Ch2-Ch1.zen
2.160003e+01	1.863330e+01	20151202_SCC1gfpc_G2G1\MitoSys2\Calibration\mEGFPC1\0003_R1_P1_K1_Ch2-Ch1.zen
2.166003e+01	1.923330e+01	20151202_SCC1gfpc_G2G1\MitoSys2\Calibration\mEGFPC1\0003_R1_P1_K1_Ch2-Ch1.zen
2.172003e+01	1.819997e+01	20151202_SCC1gfpc_G2G1\MitoSys2\Calibration\mEGFPC1\0003_R1_P1_K1_Ch2-Ch1.zen
2.178003e+01	1.696664e+01	20151202_SCC1gfpc_G2G1\MitoSys2\Calibration\mEGFPC1\0003_R1_P1_K1_Ch2-Ch1.zen
2.184003e+01	1.854997e+01	20151202_SCC1gfpc_G2G1\MitoSys2\Calibration\mEGFPC1\0003_R1_P1_K1_Ch2-Ch1.zen
2.190003e+01	1.788330e+01	20151202_SCC1gfpc_G2G1\MitoSys2\Calibration\mEGFPC1\0003_R1_P1_K1_Ch2-Ch1.zen
2.196003e+01	1.871664e+01	20151202_SCC1gfpc_G2G1\MitoSys2\Calibration\mEGFPC1\0003_R1_P1_K1_Ch2-Ch1.zen
2.202003e+01	1.693331e+01	20151202_SCC1gfpc_G2G1\MitoSys2\Calibration\mEGFPC1\0003_R1_P1_K1_Ch2-Ch1.zen
2.208003e+01	1.759997e+01	20151202_SCC1gfpc_G2G1\MitoSys2\Calibration\mEGFPC1\0003_R1_P1_K1_Ch2-Ch1.zen
2.214003e+01	1.781664e+01	20151202_SCC1gfpc_G2G1\MitoSys2\Calibration\mEGFPC1\0003_R1_P1_K1_Ch2-Ch1.zen
2.220004e+01	1.693331e+01	20151202_SCC1gfpc_G2G1\MitoSys2\Calibration\mEGFPC1\0003_R1_P1_K1_Ch2-Ch1.zen
2.226003e+01	1.831664e+01	20151202_SCC1gfpc_G2G1\MitoSys2\Calibration\mEGFPC1\0003_R1_P1_K1_Ch2-Ch1.zen
2.232003e+01	1.683331e+01	20151202_SCC1gfpc_G2G1\MitoSys2\Calibration\mEGFPC1\0003_R1_P1_K1_Ch2-Ch1.zen
2.238004e+01	1.728331e+01	20151202_SCC1gfpc_G2G1\MitoSys2\Calibration\mEGFPC1\0003_R1_P1_K1_Ch2-Ch1.zen
2.244003e+01	1.833331e+01	20151202_SCC1gfpc_G2G1\MitoSys2\Calibration\mEGFPC1\0003_R1_P1_K1_Ch2-Ch1.zen
2.250003e+01	1.704997e+01	20151202_SCC1gfpc_G2G1\MitoSys2\Calibration\mEGFPC1\0003_R1_P1_K1_Ch2-Ch1.zen
2.256004e+01	1.951664e+01	20151202_SCC1gfpc_G2G1\MitoSys2\Calibration\mEGFPC1\0003_R1_P1_K1_Ch2-Ch1.zen
2.262004e+01	1.801664e+01	20151202_SCC1gfpc_G2G1\MitoSys2\Calibration\mEGFPC1\0003_R1_P1_K1_Ch2-Ch1.zen
2.268003e+01	1.766664e+01	20151202_SCC1gfpc_G2G1\MitoSys2\Calibration\mEGFPC1\0003_R1_P1_K1_Ch2-Ch1.zen
2.274004e+01	1.688331e+01	20151202_SCC1gfpc_G2G1\MitoSys2\Calibration\mEGFPC1\0003_R1_P1_K1_Ch2-Ch1.zen
2.280004e+01	1.846664e+01	20151202_SCC1gfpc_G2G1\MitoSys2\Calibration\mEGFPC1\0003_R1_P1_K1_Ch2-Ch1.zen
2.286003e+01	1.786664e+01	20151202_SCC1gfpc_G2G1\MitoSys2\Calibration\mEGFPC1\0003_R1_P1_K1_Ch2-Ch1.zen
2.292004e+01	1.644997e+01	20151202_SCC1gfpc_G2G1\MitoSys2\Calibration\mEGFPC1\0003_R1_P1_K1_Ch2-Ch1.zen
2.298004e+01	1.841664e+01	20151202_SCC1gfpc_G2G1\MitoSys2\Calibration\mEGFPC1\0003_R1_P1_K1_Ch2-Ch1.zen
2.304004e+01	1.883330e+01	20151202_SCC1gfpc_G2G1\MitoSys2\Calibration\mEGFPC1\0003_R1_P1_K1_Ch2-Ch1.zen
2.310004e+01	1.901664e+01	20151202_SCC1gfpc_G2G1\MitoSys2\Calibration\mEGFPC1\0003_R1_P1_K1_Ch2-Ch1.zen
2.316004e+01	1.941664e+01	20151202_SCC1gfpc_G2G1\MitoSys2\Calibration\mEGFPC1\0003_R1_P1_K1_Ch2-Ch1.zen
2.322004e+01	1.794997e+01	20151202_SCC1gfpc_G2G1\MitoSys2\Calibration\mEGFPC1\0003_R1_P1_K1_Ch2-Ch1.zen
2.328004e+01	1.781664e+01	20151202_SCC1gfpc_G2G1\MitoSys2\Calibration\mEGFPC1\0003_R1_P1_K1_Ch2-Ch1.zen
2.334004e+01	2.001664e+01	20151202_SCC1gfpc_G2G1\MitoSys2\Calibration\mEGFPC1\0003_R1_P1_K1_Ch2-Ch1.zen
2.340004e+01	1.748331e+01	20151202_SCC1gfpc_G2G1\MitoSys2\Calibration\mEGFPC1\0003_R1_P1_K1_Ch2-Ch1.zen
2.346004e+01	2.011663e+01	20151202_SCC1gfpc_G2G1\MitoSys2\Calibration\mEGFPC1\0003_R1_P1_K1_Ch2-Ch1.zen
2.352004e+01	1.743331e+01	20151202_SCC1gfpc_G2G1\MitoSys2\Calibration\mEGFPC1\0003_R1_P1_K1_Ch2-Ch1.zen
2.358004e+01	1.863330e+01	20151202_SCC1gfpc_G2G1\MitoSys2\Calibration\mEGFPC1\0003_R1_P1_K1_Ch2-Ch1.zen
2.364004e+01	1.806664e+01	20151202_SCC1gfpc_G2G1\MitoSys2\Calibration\mEGFPC1\0003_R1_P1_K1_Ch2-Ch1.zen
2.370004e+01	1.821664e+01	20151202_SCC1gfpc_G2G1\MitoSys2\Calibration\mEGFPC1\0003_R1_P1_K1_Ch2-Ch1.zen
2.376004e+01	1.899997e+01	20151202_SCC1gfpc_G2G1\MitoSys2\Calibration\mEGFPC1\0003_R1_P1_K1_Ch2-Ch1.zen
2.382004e+01	1.849997e+01	20151202_SCC1gfpc_G2G1\MitoSys2\Calibration\mEGFPC1\0003_R1_P1_K1_Ch2-Ch1.zen
2.388004e+01	1.846664e+01	20151202_SCC1gfpc_G2G1\MitoSys2\Calibration\mEGFPC1\0003_R1_P1_K1_Ch2-Ch1.zen
2.394004e+01	1.924997e+01	20151202_SCC1gfpc_G2G1\MitoSys2\Calibration\mEGFPC1\0003_R1_P1_K1_Ch2-Ch1.zen
2.400004e+01	1.673331e+01	20151202_SCC1gfpc_G2G1\MitoSys2\Calibration\mEGFPC1\0003_R1_P1_K1_Ch2-Ch1.zen
2.406004e+01	1.826664e+01	20151202_SCC1gfpc_G2G1\MitoSys2\Calibration\mEGFPC1\0003_R1_P1_K1_Ch2-Ch1.zen
2.412004e+01	1.798330e+01	20151202_SCC1gfpc_G2G1\MitoSys2\Calibration\mEGFPC1\0003_R1_P1_K1_Ch2-Ch1.zen
2.418004e+01	1.738331e+01	20151202_SCC1gfpc_G2G1\MitoSys2\Calibration\mEGFPC1\0003_R1_P1_K1_Ch2-Ch1.zen
2.424004e+01	1.778331e+01	20151202_SCC1gfpc_G2G1\MitoSys2\Calibration\mEGFPC1\0003_R1_P1_K1_Ch2-Ch1.zen
2.430004e+01	1.821664e+01	20151202_SCC1gfpc_G2G1\MitoSys2\Calibration\mEGFPC1\0003_R1_P1_K1_Ch2-Ch1.zen
2.436004e+01	1.779997e+01	20151202_SCC1gfpc_G2G1\MitoSys2\Calibration\mEGFPC1\0003_R1_P1_K1_Ch2-Ch1.zen
2.442004e+01	1.793331e+01	20151202_SCC1gfpc_G2G1\MitoSys2\Calibration\mEGFPC1\0003_R1_P1_K1_Ch2-Ch1.zen
2.448004e+01	1.654997e+01	20151202_SCC1gfpc_G2G1\MitoSys2\Calibration\mEGFPC1\0003_R1_P1_K1_Ch2-Ch1.zen
2.454004e+01	1.686664e+01	20151202_SCC1gfpc_G2G1\MitoSys2\Calibration\mEGFPC1\0003_R1_P1_K1_Ch2-Ch1.zen
2.460004e+01	1.851664e+01	20151202_SCC1gfpc_G2G1\MitoSys2\Calibration\mEGFPC1\0003_R1_P1_K1_Ch2-Ch1.zen
2.466004e+01	1.843330e+01	20151202_SCC1gfpc_G2G1\MitoSys2\Calibration\mEGFPC1\0003_R1_P1_K1_Ch2-Ch1.zen
2.472004e+01	1.598331e+01	20151202_SCC1gfpc_G2G1\MitoSys2\Calibration\mEGFPC1\0003_R1_P1_K1_Ch2-Ch1.zen
2.478004e+01	1.873330e+01	20151202_SCC1gfpc_G2G1\MitoSys2\Calibration\mEGFPC1\0003_R1_P1_K1_Ch2-Ch1.zen
2.484004e+01	1.849997e+01	20151202_SCC1gfpc_G2G1\MitoSys2\Calibration\mEGFPC1\0003_R1_P1_K1_Ch2-Ch1.zen
2.490004e+01	1.914997e+01	20151202_SCC1gfpc_G2G1\MitoSys2\Calibration\mEGFPC1\0003_R1_P1_K1_Ch2-Ch1.zen
2.496004e+01	1.626664e+01	20151202_SCC1gfpc_G2G1\MitoSys2\Calibration\mEGFPC1\0003_R1_P1_K1_Ch2-Ch1.zen
2.502004e+01	1.856664e+01	20151202_SCC1gfpc_G2G1\MitoSys2\Calibration\mEGFPC1\0003_R1_P1_K1_Ch2-Ch1.zen
2.508004e+01	1.764997e+01	20151202_SCC1gfpc_G2G1\MitoSys2\Calibration\mEGFPC1\0003_R1_P1_K1_Ch2-Ch1.zen
2.514004e+01	1.794997e+01	20151202_SCC1gfpc_G2G1\MitoSys2\Calibration\mEGFPC1\0003_R1_P1_K1_Ch2-Ch1.zen
2.520004e+01	1.879997e+01	20151202_SCC1gfpc_G2G1\MitoSys2\Calibration\mEGFPC1\0003_R1_P1_K1_Ch2-Ch1.zen
2.526004e+01	1.628331e+01	20151202_SCC1gfpc_G2G1\MitoSys2\Calibration\mEGFPC1\0003_R1_P1_K1_Ch2-Ch1.zen
2.532004e+01	1.824997e+01	20151202_SCC1gfpc_G2G1\MitoSys2\Calibration\mEGFPC1\0003_R1_P1_K1_Ch2-Ch1.zen
2.538004e+01	1.849997e+01	20151202_SCC1gfpc_G2G1\MitoSys2\Calibration\mEGFPC1\0003_R1_P1_K1_Ch2-Ch1.zen
2.544004e+01	1.798330e+01	20151202_SCC1gfpc_G2G1\MitoSys2\Calibration\mEGFPC1\0003_R1_P1_K1_Ch2-Ch1.zen
2.550004e+01	1.781664e+01	20151202_SCC1gfpc_G2G1\MitoSys2\Calibration\mEGFPC1\0003_R1_P1_K1_Ch2-Ch1.zen
2.556004e+01	1.764997e+01	20151202_SCC1gfpc_G2G1\MitoSys2\Calibration\mEGFPC1\0003_R1_P1_K1_Ch2-Ch1.zen
2.562004e+01	1.768331e+01	20151202_SCC1gfpc_G2G1\MitoSys2\Calibration\mEGFPC1\0003_R1_P1_K1_Ch2-Ch1.zen
2.568004e+01	1.788330e+01	20151202_SCC1gfpc_G2G1\MitoSys2\Calibration\mEGFPC1\0003_R1_P1_K1_Ch2-Ch1.zen
2.574004e+01	1.733331e+01	20151202_SCC1gfpc_G2G1\MitoSys2\Calibration\mEGFPC1\0003_R1_P1_K1_Ch2-Ch1.zen
2.580004e+01	1.793331e+01	20151202_SCC1gfpc_G2G1\MitoSys2\Calibration\mEGFPC1\0003_R1_P1_K1_Ch2-Ch1.zen
2.586004e+01	1.848330e+01	20151202_SCC1gfpc_G2G1\MitoSys2\Calibration\mEGFPC1\0003_R1_P1_K1_Ch2-Ch1.zen
2.592004e+01	1.861664e+01	20151202_SCC1gfpc_G2G1\MitoSys2\Calibration\mEGFPC1\0003_R1_P1_K1_Ch2-Ch1.zen
2.598004e+01	1.884997e+01	20151202_SCC1gfpc_G2G1\MitoSys2\Calibration\mEGFPC1\0003_R1_P1_K1_Ch2-Ch1.zen
2.604004e+01	1.773330e+01	20151202_SCC1gfpc_G2G1\MitoSys2\Calibration\mEGFPC1\0003_R1_P1_K1_Ch2-Ch1.zen
2.610004e+01	1.796664e+01	20151202_SCC1gfpc_G2G1\MitoSys2\Calibration\mEGFPC1\0003_R1_P1_K1_Ch2-Ch1.zen
2.616004e+01	1.961664e+01	20151202_SCC1gfpc_G2G1\MitoSys2\Calibration\mEGFPC1\0003_R1_P1_K1_Ch2-Ch1.zen
2.622004e+01	1.691664e+01	20151202_SCC1gfpc_G2G1\MitoSys2\Calibration\mEGFPC1\0003_R1_P1_K1_Ch2-Ch1.zen
2.628004e+01	1.643331e+01	20151202_SCC1gfpc_G2G1\MitoSys2\Calibration\mEGFPC1\0003_R1_P1_K1_Ch2-Ch1.zen
2.634004e+01	1.688331e+01	20151202_SCC1gfpc_G2G1\MitoSys2\Calibration\mEGFPC1\0003_R1_P1_K1_Ch2-Ch1.zen
2.640004e+01	1.633331e+01	20151202_SCC1gfpc_G2G1\MitoSys2\Calibration\mEGFPC1\0003_R1_P1_K1_Ch2-Ch1.zen
2.646004e+01	1.888330e+01	20151202_SCC1gfpc_G2G1\MitoSys2\Calibration\mEGFPC1\0003_R1_P1_K1_Ch2-Ch1.zen
2.652004e+01	1.993330e+01	20151202_SCC1gfpc_G2G1\MitoSys2\Calibration\mEGFPC1\0003_R1_P1_K1_Ch2-Ch1.zen
2.658004e+01	1.843330e+01	20151202_SCC1gfpc_G2G1\MitoSys2\Calibration\mEGFPC1\0003_R1_P1_K1_Ch2-Ch1.zen
2.664004e+01	1.779997e+01	20151202_SCC1gfpc_G2G1\MitoSys2\Calibration\mEGFPC1\0003_R1_P1_K1_Ch2-Ch1.zen
2.670004e+01	1.671664e+01	20151202_SCC1gfpc_G2G1\MitoSys2\Calibration\mEGFPC1\0003_R1_P1_K1_Ch2-Ch1.zen
2.676004e+01	1.526664e+01	20151202_SCC1gfpc_G2G1\MitoSys2\Calibration\mEGFPC1\0003_R1_P1_K1_Ch2-Ch1.zen
2.682004e+01	1.841664e+01	20151202_SCC1gfpc_G2G1\MitoSys2\Calibration\mEGFPC1\0003_R1_P1_K1_Ch2-Ch1.zen
2.688004e+01	1.794997e+01	20151202_SCC1gfpc_G2G1\MitoSys2\Calibration\mEGFPC1\0003_R1_P1_K1_Ch2-Ch1.zen
2.694004e+01	1.886664e+01	20151202_SCC1gfpc_G2G1\MitoSys2\Calibration\mEGFPC1\0003_R1_P1_K1_Ch2-Ch1.zen
2.700004e+01	1.809997e+01	20151202_SCC1gfpc_G2G1\MitoSys2\Calibration\mEGFPC1\0003_R1_P1_K1_Ch2-Ch1.zen
2.706004e+01	1.958330e+01	20151202_SCC1gfpc_G2G1\MitoSys2\Calibration\mEGFPC1\0003_R1_P1_K1_Ch2-Ch1.zen
2.712004e+01	1.866664e+01	20151202_SCC1gfpc_G2G1\MitoSys2\Calibration\mEGFPC1\0003_R1_P1_K1_Ch2-Ch1.zen
2.718004e+01	1.851664e+01	20151202_SCC1gfpc_G2G1\MitoSys2\Calibration\mEGFPC1\0003_R1_P1_K1_Ch2-Ch1.zen
2.724004e+01	1.794997e+01	20151202_SCC1gfpc_G2G1\MitoSys2\Calibration\mEGFPC1\0003_R1_P1_K1_Ch2-Ch1.zen
2.730004e+01	1.799997e+01	20151202_SCC1gfpc_G2G1\MitoSys2\Calibration\mEGFPC1\0003_R1_P1_K1_Ch2-Ch1.zen
2.736004e+01	1.724997e+01	20151202_SCC1gfpc_G2G1\MitoSys2\Calibration\mEGFPC1\0003_R1_P1_K1_Ch2-Ch1.zen
2.742004e+01	1.894997e+01	20151202_SCC1gfpc_G2G1\MitoSys2\Calibration\mEGFPC1\0003_R1_P1_K1_Ch2-Ch1.zen
2.748004e+01	1.709997e+01	20151202_SCC1gfpc_G2G1\MitoSys2\Calibration\mEGFPC1\0003_R1_P1_K1_Ch2-Ch1.zen
2.754004e+01	1.853330e+01	20151202_SCC1gfpc_G2G1\MitoSys2\Calibration\mEGFPC1\0003_R1_P1_K1_Ch2-Ch1.zen
2.760004e+01	1.811664e+01	20151202_SCC1gfpc_G2G1\MitoSys2\Calibration\mEGFPC1\0003_R1_P1_K1_Ch2-Ch1.zen
2.766004e+01	1.718331e+01	20151202_SCC1gfpc_G2G1\MitoSys2\Calibration\mEGFPC1\0003_R1_P1_K1_Ch2-Ch1.zen
2.772004e+01	1.599998e+01	20151202_SCC1gfpc_G2G1\MitoSys2\Calibration\mEGFPC1\0003_R1_P1_K1_Ch2-Ch1.zen
2.778004e+01	1.631664e+01	20151202_SCC1gfpc_G2G1\MitoSys2\Calibration\mEGFPC1\0003_R1_P1_K1_Ch2-Ch1.zen
2.784004e+01	1.871664e+01	20151202_SCC1gfpc_G2G1\MitoSys2\Calibration\mEGFPC1\0003_R1_P1_K1_Ch2-Ch1.zen
2.790004e+01	1.883330e+01	20151202_SCC1gfpc_G2G1\MitoSys2\Calibration\mEGFPC1\0003_R1_P1_K1_Ch2-Ch1.zen
2.796004e+01	1.688331e+01	20151202_SCC1gfpc_G2G1\MitoSys2\Calibration\mEGFPC1\0003_R1_P1_K1_Ch2-Ch1.zen
2.802004e+01	1.769997e+01	20151202_SCC1gfpc_G2G1\MitoSys2\Calibration\mEGFPC1\0003_R1_P1_K1_Ch2-Ch1.zen
2.808004e+01	1.801664e+01	20151202_SCC1gfpc_G2G1\MitoSys2\Calibration\mEGFPC1\0003_R1_P1_K1_Ch2-Ch1.zen
2.814004e+01	1.856664e+01	20151202_SCC1gfpc_G2G1\MitoSys2\Calibration\mEGFPC1\0003_R1_P1_K1_Ch2-Ch1.zen
2.820004e+01	1.909997e+01	20151202_SCC1gfpc_G2G1\MitoSys2\Calibration\mEGFPC1\0003_R1_P1_K1_Ch2-Ch1.zen
2.826004e+01	1.841664e+01	20151202_SCC1gfpc_G2G1\MitoSys2\Calibration\mEGFPC1\0003_R1_P1_K1_Ch2-Ch1.zen
2.832004e+01	1.826664e+01	20151202_SCC1gfpc_G2G1\MitoSys2\Calibration\mEGFPC1\0003_R1_P1_K1_Ch2-Ch1.zen
2.838004e+01	1.958330e+01	20151202_SCC1gfpc_G2G1\MitoSys2\Calibration\mEGFPC1\0003_R1_P1_K1_Ch2-Ch1.zen
2.844004e+01	1.766664e+01	20151202_SCC1gfpc_G2G1\MitoSys2\Calibration\mEGFPC1\0003_R1_P1_K1_Ch2-Ch1.zen
2.850004e+01	1.783331e+01	20151202_SCC1gfpc_G2G1\MitoSys2\Calibration\mEGFPC1\0003_R1_P1_K1_Ch2-Ch1.zen
2.856005e+01	1.959997e+01	20151202_SCC1gfpc_G2G1\MitoSys2\Calibration\mEGFPC1\0003_R1_P1_K1_Ch2-Ch1.zen
2.862004e+01	1.844997e+01	20151202_SCC1gfpc_G2G1\MitoSys2\Calibration\mEGFPC1\0003_R1_P1_K1_Ch2-Ch1.zen
2.868004e+01	2.044997e+01	20151202_SCC1gfpc_G2G1\MitoSys2\Calibration\mEGFPC1\0003_R1_P1_K1_Ch2-Ch1.zen
2.874005e+01	2.003330e+01	20151202_SCC1gfpc_G2G1\MitoSys2\Calibration\mEGFPC1\0003_R1_P1_K1_Ch2-Ch1.zen
2.880005e+01	1.796664e+01	20151202_SCC1gfpc_G2G1\MitoSys2\Calibration\mEGFPC1\0003_R1_P1_K1_Ch2-Ch1.zen
2.886004e+01	1.826664e+01	20151202_SCC1gfpc_G2G1\MitoSys2\Calibration\mEGFPC1\0003_R1_P1_K1_Ch2-Ch1.zen
2.892005e+01	1.931664e+01	20151202_SCC1gfpc_G2G1\MitoSys2\Calibration\mEGFPC1\0003_R1_P1_K1_Ch2-Ch1.zen
2.898005e+01	1.733331e+01	20151202_SCC1gfpc_G2G1\MitoSys2\Calibration\mEGFPC1\0003_R1_P1_K1_Ch2-Ch1.zen
2.904004e+01	1.828330e+01	20151202_SCC1gfpc_G2G1\MitoSys2\Calibration\mEGFPC1\0003_R1_P1_K1_Ch2-Ch1.zen
2.910005e+01	1.893330e+01	20151202_SCC1gfpc_G2G1\MitoSys2\Calibration\mEGFPC1\0003_R1_P1_K1_Ch2-Ch1.zen
2.916005e+01	1.571664e+01	20151202_SCC1gfpc_G2G1\MitoSys2\Calibration\mEGFPC1\0003_R1_P1_K1_Ch2-Ch1.zen
2.922005e+01	1.859997e+01	20151202_SCC1gfpc_G2G1\MitoSys2\Calibration\mEGFPC1\0003_R1_P1_K1_Ch2-Ch1.zen
2.928005e+01	1.789997e+01	20151202_SCC1gfpc_G2G1\MitoSys2\Calibration\mEGFPC1\0003_R1_P1_K1_Ch2-Ch1.zen
2.934005e+01	1.728331e+01	20151202_SCC1gfpc_G2G1\MitoSys2\Calibration\mEGFPC1\0003_R1_P1_K1_Ch2-Ch1.zen
2.940005e+01	1.769997e+01	20151202_SCC1gfpc_G2G1\MitoSys2\Calibration\mEGFPC1\0003_R1_P1_K1_Ch2-Ch1.zen
2.946005e+01	1.796664e+01	20151202_SCC1gfpc_G2G1\MitoSys2\Calibration\mEGFPC1\0003_R1_P1_K1_Ch2-Ch1.zen
2.952005e+01	1.879997e+01	20151202_SCC1gfpc_G2G1\MitoSys2\Calibration\mEGFPC1\0003_R1_P1_K1_Ch2-Ch1.zen
2.958005e+01	1.896664e+01	20151202_SCC1gfpc_G2G1\MitoSys2\Calibration\mEGFPC1\0003_R1_P1_K1_Ch2-Ch1.zen
2.964005e+01	1.604997e+01	20151202_SCC1gfpc_G2G1\MitoSys2\Calibration\mEGFPC1\0003_R1_P1_K1_Ch2-Ch1.zen
2.970005e+01	1.676664e+01	20151202_SCC1gfpc_G2G1\MitoSys2\Calibration\mEGFPC1\0003_R1_P1_K1_Ch2-Ch1.zen
2.976005e+01	1.568331e+01	20151202_SCC1gfpc_G2G1\MitoSys2\Calibration\mEGFPC1\0003_R1_P1_K1_Ch2-Ch1.zen
2.982005e+01	1.749997e+01	20151202_SCC1gfpc_G2G1\MitoSys2\Calibration\mEGFPC1\0003_R1_P1_K1_Ch2-Ch1.zen
2.988005e+01	1.786664e+01	20151202_SCC1gfpc_G2G1\MitoSys2\Calibration\mEGFPC1\0003_R1_P1_K1_Ch2-Ch1.zen
2.994005e+01	1.644997e+01	20151202_SCC1gfpc_G2G1\MitoSys2\Calibration\mEGFPC1\0003_R1_P1_K1_Ch2-Ch1.zen
0	1.989999e+01	20151202_SCC1gfpc_G2G1\MitoSys2\Calibration\mEGFPC1\0003_R1_P2_K1_Ch2-Ch1.zen
6.000000e-02	1.848332e+01	20151202_SCC1gfpc_G2G1\MitoSys2\Calibration\mEGFPC1\0003_R1_P2_K1_Ch2-Ch1.zen
1.200000e-01	1.908332e+01	20151202_SCC1gfpc_G2G1\MitoSys2\Calibration\mEGFPC1\0003_R1_P2_K1_Ch2-Ch1.zen
1.800000e-01	1.906665e+01	20151202_SCC1gfpc_G2G1\MitoSys2\Calibration\mEGFPC1\0003_R1_P2_K1_Ch2-Ch1.zen
2.400000e-01	1.983332e+01	20151202_SCC1gfpc_G2G1\MitoSys2\Calibration\mEGFPC1\0003_R1_P2_K1_Ch2-Ch1.zen
3.000000e-01	2.126665e+01	20151202_SCC1gfpc_G2G1\MitoSys2\Calibration\mEGFPC1\0003_R1_P2_K1_Ch2-Ch1.zen
3.600000e-01	1.968332e+01	20151202_SCC1gfpc_G2G1\MitoSys2\Calibration\mEGFPC1\0003_R1_P2_K1_Ch2-Ch1.zen
4.200000e-01	2.028332e+01	20151202_SCC1gfpc_G2G1\MitoSys2\Calibration\mEGFPC1\0003_R1_P2_K1_Ch2-Ch1.zen
4.800000e-01	1.868332e+01	20151202_SCC1gfpc_G2G1\MitoSys2\Calibration\mEGFPC1\0003_R1_P2_K1_Ch2-Ch1.zen
5.400000e-01	1.801665e+01	20151202_SCC1gfpc_G2G1\MitoSys2\Calibration\mEGFPC1\0003_R1_P2_K1_Ch2-Ch1.zen
6.000000e-01	1.926665e+01	20151202_SCC1gfpc_G2G1\MitoSys2\Calibration\mEGFPC1\0003_R1_P2_K1_Ch2-Ch1.zen
6.600000e-01	1.836666e+01	20151202_SCC1gfpc_G2G1\MitoSys2\Calibration\mEGFPC1\0003_R1_P2_K1_Ch2-Ch1.zen
7.200000e-01	1.829999e+01	20151202_SCC1gfpc_G2G1\MitoSys2\Calibration\mEGFPC1\0003_R1_P2_K1_Ch2-Ch1.zen
7.800000e-01	1.841665e+01	20151202_SCC1gfpc_G2G1\MitoSys2\Calibration\mEGFPC1\0003_R1_P2_K1_Ch2-Ch1.zen
8.400000e-01	1.834999e+01	20151202_SCC1gfpc_G2G1\MitoSys2\Calibration\mEGFPC1\0003_R1_P2_K1_Ch2-Ch1.zen
9.000000e-01	1.908332e+01	20151202_SCC1gfpc_G2G1\MitoSys2\Calibration\mEGFPC1\0003_R1_P2_K1_Ch2-Ch1.zen
9.600000e-01	1.889999e+01	20151202_SCC1gfpc_G2G1\MitoSys2\Calibration\mEGFPC1\0003_R1_P2_K1_Ch2-Ch1.zen
1.020000e+00	1.983332e+01	20151202_SCC1gfpc_G2G1\MitoSys2\Calibration\mEGFPC1\0003_R1_P2_K1_Ch2-Ch1.zen
1.080000e+00	1.716666e+01	20151202_SCC1gfpc_G2G1\MitoSys2\Calibration\mEGFPC1\0003_R1_P2_K1_Ch2-Ch1.zen
1.140000e+00	1.893332e+01	20151202_SCC1gfpc_G2G1\MitoSys2\Calibration\mEGFPC1\0003_R1_P2_K1_Ch2-Ch1.zen
1.200000e+00	1.961666e+01	20151202_SCC1gfpc_G2G1\MitoSys2\Calibration\mEGFPC1\0003_R1_P2_K1_Ch2-Ch1.zen
1.260000e+00	1.756666e+01	20151202_SCC1gfpc_G2G1\MitoSys2\Calibration\mEGFPC1\0003_R1_P2_K1_Ch2-Ch1.zen
1.320000e+00	1.873332e+01	20151202_SCC1gfpc_G2G1\MitoSys2\Calibration\mEGFPC1\0003_R1_P2_K1_Ch2-Ch1.zen
1.380000e+00	1.863332e+01	20151202_SCC1gfpc_G2G1\MitoSys2\Calibration\mEGFPC1\0003_R1_P2_K1_Ch2-Ch1.zen
1.440000e+00	2.098332e+01	20151202_SCC1gfpc_G2G1\MitoSys2\Calibration\mEGFPC1\0003_R1_P2_K1_Ch2-Ch1.zen
1.500000e+00	1.981665e+01	20151202_SCC1gfpc_G2G1\MitoSys2\Calibration\mEGFPC1\0003_R1_P2_K1_Ch2-Ch1.zen
1.560000e+00	1.969999e+01	20151202_SCC1gfpc_G2G1\MitoSys2\Calibration\mEGFPC1\0003_R1_P2_K1_Ch2-Ch1.zen
1.620000e+00	1.954999e+01	20151202_SCC1gfpc_G2G1\MitoSys2\Calibration\mEGFPC1\0003_R1_P2_K1_Ch2-Ch1.zen
1.680000e+00	1.729999e+01	20151202_SCC1gfpc_G2G1\MitoSys2\Calibration\mEGFPC1\0003_R1_P2_K1_Ch2-Ch1.zen
1.740000e+00	1.953332e+01	20151202_SCC1gfpc_G2G1\MitoSys2\Calibration\mEGFPC1\0003_R1_P2_K1_Ch2-Ch1.zen
1.800000e+00	1.841665e+01	20151202_SCC1gfpc_G2G1\MitoSys2\Calibration\mEGFPC1\0003_R1_P2_K1_Ch2-Ch1.zen
1.860000e+00	1.829999e+01	20151202_SCC1gfpc_G2G1\MitoSys2\Calibration\mEGFPC1\0003_R1_P2_K1_Ch2-Ch1.zen
1.920000e+00	1.968332e+01	20151202_SCC1gfpc_G2G1\MitoSys2\Calibration\mEGFPC1\0003_R1_P2_K1_Ch2-Ch1.zen
1.980000e+00	2.071665e+01	20151202_SCC1gfpc_G2G1\MitoSys2\Calibration\mEGFPC1\0003_R1_P2_K1_Ch2-Ch1.zen
2.040000e+00	1.929999e+01	20151202_SCC1gfpc_G2G1\MitoSys2\Calibration\mEGFPC1\0003_R1_P2_K1_Ch2-Ch1.zen
2.100000e+00	2.101665e+01	20151202_SCC1gfpc_G2G1\MitoSys2\Calibration\mEGFPC1\0003_R1_P2_K1_Ch2-Ch1.zen
2.160000e+00	1.826665e+01	20151202_SCC1gfpc_G2G1\MitoSys2\Calibration\mEGFPC1\0003_R1_P2_K1_Ch2-Ch1.zen
2.220000e+00	1.858332e+01	20151202_SCC1gfpc_G2G1\MitoSys2\Calibration\mEGFPC1\0003_R1_P2_K1_Ch2-Ch1.zen
2.280000e+00	1.923332e+01	20151202_SCC1gfpc_G2G1\MitoSys2\Calibration\mEGFPC1\0003_R1_P2_K1_Ch2-Ch1.zen
2.340000e+00	1.919999e+01	20151202_SCC1gfpc_G2G1\MitoSys2\Calibration\mEGFPC1\0003_R1_P2_K1_Ch2-Ch1.zen
2.400000e+00	1.671666e+01	20151202_SCC1gfpc_G2G1\MitoSys2\Calibration\mEGFPC1\0003_R1_P2_K1_Ch2-Ch1.zen
2.460000e+00	1.641666e+01	20151202_SCC1gfpc_G2G1\MitoSys2\Calibration\mEGFPC1\0003_R1_P2_K1_Ch2-Ch1.zen
2.520000e+00	1.848332e+01	20151202_SCC1gfpc_G2G1\MitoSys2\Calibration\mEGFPC1\0003_R1_P2_K1_Ch2-Ch1.zen
2.580000e+00	1.679999e+01	20151202_SCC1gfpc_G2G1\MitoSys2\Calibration\mEGFPC1\0003_R1_P2_K1_Ch2-Ch1.zen
2.640000e+00	1.761666e+01	20151202_SCC1gfpc_G2G1\MitoSys2\Calibration\mEGFPC1\0003_R1_P2_K1_Ch2-Ch1.zen
2.700000e+00	1.919999e+01	20151202_SCC1gfpc_G2G1\MitoSys2\Calibration\mEGFPC1\0003_R1_P2_K1_Ch2-Ch1.zen
2.760000e+00	1.816665e+01	20151202_SCC1gfpc_G2G1\MitoSys2\Calibration\mEGFPC1\0003_R1_P2_K1_Ch2-Ch1.zen
2.820000e+00	1.769999e+01	20151202_SCC1gfpc_G2G1\MitoSys2\Calibration\mEGFPC1\0003_R1_P2_K1_Ch2-Ch1.zen
2.880000e+00	1.898332e+01	20151202_SCC1gfpc_G2G1\MitoSys2\Calibration\mEGFPC1\0003_R1_P2_K1_Ch2-Ch1.zen
2.940000e+00	1.966665e+01	20151202_SCC1gfpc_G2G1\MitoSys2\Calibration\mEGFPC1\0003_R1_P2_K1_Ch2-Ch1.zen
3	1.989999e+01	20151202_SCC1gfpc_G2G1\MitoSys2\Calibration\mEGFPC1\0003_R1_P2_K1_Ch2-Ch1.zen
3.060000e+00	1.768332e+01	20151202_SCC1gfpc_G2G1\MitoSys2\Calibration\mEGFPC1\0003_R1_P2_K1_Ch2-Ch1.zen
3.120000e+00	2.221665e+01	20151202_SCC1gfpc_G2G1\MitoSys2\Calibration\mEGFPC1\0003_R1_P2_K1_Ch2-Ch1.zen
3.180000e+00	1.833332e+01	20151202_SCC1gfpc_G2G1\MitoSys2\Calibration\mEGFPC1\0003_R1_P2_K1_Ch2-Ch1.zen
3.240000e+00	1.901665e+01	20151202_SCC1gfpc_G2G1\MitoSys2\Calibration\mEGFPC1\0003_R1_P2_K1_Ch2-Ch1.zen
3.300000e+00	2.096665e+01	20151202_SCC1gfpc_G2G1\MitoSys2\Calibration\mEGFPC1\0003_R1_P2_K1_Ch2-Ch1.zen
3.360000e+00	1.899999e+01	20151202_SCC1gfpc_G2G1\MitoSys2\Calibration\mEGFPC1\0003_R1_P2_K1_Ch2-Ch1.zen
3.420000e+00	2.018332e+01	20151202_SCC1gfpc_G2G1\MitoSys2\Calibration\mEGFPC1\0003_R1_P2_K1_Ch2-Ch1.zen
3.480000e+00	1.939999e+01	20151202_SCC1gfpc_G2G1\MitoSys2\Calibration\mEGFPC1\0003_R1_P2_K1_Ch2-Ch1.zen
3.540000e+00	2.009999e+01	20151202_SCC1gfpc_G2G1\MitoSys2\Calibration\mEGFPC1\0003_R1_P2_K1_Ch2-Ch1.zen
3.600000e+00	1.961666e+01	20151202_SCC1gfpc_G2G1\MitoSys2\Calibration\mEGFPC1\0003_R1_P2_K1_Ch2-Ch1.zen
3.660000e+00	1.963332e+01	20151202_SCC1gfpc_G2G1\MitoSys2\Calibration\mEGFPC1\0003_R1_P2_K1_Ch2-Ch1.zen
3.720000e+00	1.863332e+01	20151202_SCC1gfpc_G2G1\MitoSys2\Calibration\mEGFPC1\0003_R1_P2_K1_Ch2-Ch1.zen
3.780000e+00	1.826665e+01	20151202_SCC1gfpc_G2G1\MitoSys2\Calibration\mEGFPC1\0003_R1_P2_K1_Ch2-Ch1.zen
3.840000e+00	1.861666e+01	20151202_SCC1gfpc_G2G1\MitoSys2\Calibration\mEGFPC1\0003_R1_P2_K1_Ch2-Ch1.zen
3.900000e+00	1.998332e+01	20151202_SCC1gfpc_G2G1\MitoSys2\Calibration\mEGFPC1\0003_R1_P2_K1_Ch2-Ch1.zen
3.960000e+00	1.898332e+01	20151202_SCC1gfpc_G2G1\MitoSys2\Calibration\mEGFPC1\0003_R1_P2_K1_Ch2-Ch1.zen
4.020000e+00	2.114999e+01	20151202_SCC1gfpc_G2G1\MitoSys2\Calibration\mEGFPC1\0003_R1_P2_K1_Ch2-Ch1.zen
4.080000e+00	2.149999e+01	20151202_SCC1gfpc_G2G1\MitoSys2\Calibration\mEGFPC1\0003_R1_P2_K1_Ch2-Ch1.zen
4.140000e+00	2.056665e+01	20151202_SCC1gfpc_G2G1\MitoSys2\Calibration\mEGFPC1\0003_R1_P2_K1_Ch2-Ch1.zen
4.200000e+00	2.128332e+01	20151202_SCC1gfpc_G2G1\MitoSys2\Calibration\mEGFPC1\0003_R1_P2_K1_Ch2-Ch1.zen
4.260000e+00	1.963332e+01	20151202_SCC1gfpc_G2G1\MitoSys2\Calibration\mEGFPC1\0003_R1_P2_K1_Ch2-Ch1.zen
4.320000e+00	2.186665e+01	20151202_SCC1gfpc_G2G1\MitoSys2\Calibration\mEGFPC1\0003_R1_P2_K1_Ch2-Ch1.zen
4.380000e+00	2.104999e+01	20151202_SCC1gfpc_G2G1\MitoSys2\Calibration\mEGFPC1\0003_R1_P2_K1_Ch2-Ch1.zen
4.440000e+00	1.973332e+01	20151202_SCC1gfpc_G2G1\MitoSys2\Calibration\mEGFPC1\0003_R1_P2_K1_Ch2-Ch1.zen
4.500000e+00	1.894999e+01	20151202_SCC1gfpc_G2G1\MitoSys2\Calibration\mEGFPC1\0003_R1_P2_K1_Ch2-Ch1.zen
4.560000e+00	1.954999e+01	20151202_SCC1gfpc_G2G1\MitoSys2\Calibration\mEGFPC1\0003_R1_P2_K1_Ch2-Ch1.zen
4.620000e+00	2.018332e+01	20151202_SCC1gfpc_G2G1\MitoSys2\Calibration\mEGFPC1\0003_R1_P2_K1_Ch2-Ch1.zen
4.680000e+00	2.134999e+01	20151202_SCC1gfpc_G2G1\MitoSys2\Calibration\mEGFPC1\0003_R1_P2_K1_Ch2-Ch1.zen
4.740000e+00	2.066665e+01	20151202_SCC1gfpc_G2G1\MitoSys2\Calibration\mEGFPC1\0003_R1_P2_K1_Ch2-Ch1.zen
4.800000e+00	1.816665e+01	20151202_SCC1gfpc_G2G1\MitoSys2\Calibration\mEGFPC1\0003_R1_P2_K1_Ch2-Ch1.zen
4.860000e+00	1.919999e+01	20151202_SCC1gfpc_G2G1\MitoSys2\Calibration\mEGFPC1\0003_R1_P2_K1_Ch2-Ch1.zen
4.920000e+00	1.849999e+01	20151202_SCC1gfpc_G2G1\MitoSys2\Calibration\mEGFPC1\0003_R1_P2_K1_Ch2-Ch1.zen
4.980000e+00	1.876665e+01	20151202_SCC1gfpc_G2G1\MitoSys2\Calibration\mEGFPC1\0003_R1_P2_K1_Ch2-Ch1.zen
5.040000e+00	1.991665e+01	20151202_SCC1gfpc_G2G1\MitoSys2\Calibration\mEGFPC1\0003_R1_P2_K1_Ch2-Ch1.zen
5.100000e+00	2.019999e+01	20151202_SCC1gfpc_G2G1\MitoSys2\Calibration\mEGFPC1\0003_R1_P2_K1_Ch2-Ch1.zen
5.160000e+00	2.004999e+01	20151202_SCC1gfpc_G2G1\MitoSys2\Calibration\mEGFPC1\0003_R1_P2_K1_Ch2-Ch1.zen
5.220000e+00	2.001665e+01	20151202_SCC1gfpc_G2G1\MitoSys2\Calibration\mEGFPC1\0003_R1_P2_K1_Ch2-Ch1.zen
5.280000e+00	1.919999e+01	20151202_SCC1gfpc_G2G1\MitoSys2\Calibration\mEGFPC1\0003_R1_P2_K1_Ch2-Ch1.zen
5.340000e+00	1.953332e+01	20151202_SCC1gfpc_G2G1\MitoSys2\Calibration\mEGFPC1\0003_R1_P2_K1_Ch2-Ch1.zen
5.400000e+00	1.754999e+01	20151202_SCC1gfpc_G2G1\MitoSys2\Calibration\mEGFPC1\0003_R1_P2_K1_Ch2-Ch1.zen
5.460000e+00	1.829999e+01	20151202_SCC1gfpc_G2G1\MitoSys2\Calibration\mEGFPC1\0003_R1_P2_K1_Ch2-Ch1.zen
5.520000e+00	1.983332e+01	20151202_SCC1gfpc_G2G1\MitoSys2\Calibration\mEGFPC1\0003_R1_P2_K1_Ch2-Ch1.zen
5.580000e+00	1.919999e+01	20151202_SCC1gfpc_G2G1\MitoSys2\Calibration\mEGFPC1\0003_R1_P2_K1_Ch2-Ch1.zen
5.640000e+00	1.856665e+01	20151202_SCC1gfpc_G2G1\MitoSys2\Calibration\mEGFPC1\0003_R1_P2_K1_Ch2-Ch1.zen
5.700000e+00	1.746666e+01	20151202_SCC1gfpc_G2G1\MitoSys2\Calibration\mEGFPC1\0003_R1_P2_K1_Ch2-Ch1.zen
5.760000e+00	2.024999e+01	20151202_SCC1gfpc_G2G1\MitoSys2\Calibration\mEGFPC1\0003_R1_P2_K1_Ch2-Ch1.zen
5.820000e+00	1.819999e+01	20151202_SCC1gfpc_G2G1\MitoSys2\Calibration\mEGFPC1\0003_R1_P2_K1_Ch2-Ch1.zen
5.880000e+00	1.928332e+01	20151202_SCC1gfpc_G2G1\MitoSys2\Calibration\mEGFPC1\0003_R1_P2_K1_Ch2-Ch1.zen
5.940000e+00	1.938332e+01	20151202_SCC1gfpc_G2G1\MitoSys2\Calibration\mEGFPC1\0003_R1_P2_K1_Ch2-Ch1.zen
6	1.771666e+01	20151202_SCC1gfpc_G2G1\MitoSys2\Calibration\mEGFPC1\0003_R1_P2_K1_Ch2-Ch1.zen
6.060000e+00	1.959999e+01	20151202_SCC1gfpc_G2G1\MitoSys2\Calibration\mEGFPC1\0003_R1_P2_K1_Ch2-Ch1.zen
6.120000e+00	2.068332e+01	20151202_SCC1gfpc_G2G1\MitoSys2\Calibration\mEGFPC1\0003_R1_P2_K1_Ch2-Ch1.zen
6.180000e+00	2.026665e+01	20151202_SCC1gfpc_G2G1\MitoSys2\Calibration\mEGFPC1\0003_R1_P2_K1_Ch2-Ch1.zen
6.240000e+00	1.956665e+01	20151202_SCC1gfpc_G2G1\MitoSys2\Calibration\mEGFPC1\0003_R1_P2_K1_Ch2-Ch1.zen
6.300000e+00	1.903332e+01	20151202_SCC1gfpc_G2G1\MitoSys2\Calibration\mEGFPC1\0003_R1_P2_K1_Ch2-Ch1.zen
6.360000e+00	1.963332e+01	20151202_SCC1gfpc_G2G1\MitoSys2\Calibration\mEGFPC1\0003_R1_P2_K1_Ch2-Ch1.zen
6.420000e+00	1.848332e+01	20151202_SCC1gfpc_G2G1\MitoSys2\Calibration\mEGFPC1\0003_R1_P2_K1_Ch2-Ch1.zen
6.480000e+00	1.858332e+01	20151202_SCC1gfpc_G2G1\MitoSys2\Calibration\mEGFPC1\0003_R1_P2_K1_Ch2-Ch1.zen
6.540000e+00	2.104999e+01	20151202_SCC1gfpc_G2G1\MitoSys2\Calibration\mEGFPC1\0003_R1_P2_K1_Ch2-Ch1.zen
6.600000e+00	1.993332e+01	20151202_SCC1gfpc_G2G1\MitoSys2\Calibration\mEGFPC1\0003_R1_P2_K1_Ch2-Ch1.zen
6.660000e+00	2.038332e+01	20151202_SCC1gfpc_G2G1\MitoSys2\Calibration\mEGFPC1\0003_R1_P2_K1_Ch2-Ch1.zen
6.720000e+00	2.053332e+01	20151202_SCC1gfpc_G2G1\MitoSys2\Calibration\mEGFPC1\0003_R1_P2_K1_Ch2-Ch1.zen
6.780000e+00	2.118332e+01	20151202_SCC1gfpc_G2G1\MitoSys2\Calibration\mEGFPC1\0003_R1_P2_K1_Ch2-Ch1.zen
6.840000e+00	1.931665e+01	20151202_SCC1gfpc_G2G1\MitoSys2\Calibration\mEGFPC1\0003_R1_P2_K1_Ch2-Ch1.zen
6.900000e+00	2.114999e+01	20151202_SCC1gfpc_G2G1\MitoSys2\Calibration\mEGFPC1\0003_R1_P2_K1_Ch2-Ch1.zen
6.960000e+00	1.811666e+01	20151202_SCC1gfpc_G2G1\MitoSys2\Calibration\mEGFPC1\0003_R1_P2_K1_Ch2-Ch1.zen
7.020000e+00	1.934999e+01	20151202_SCC1gfpc_G2G1\MitoSys2\Calibration\mEGFPC1\0003_R1_P2_K1_Ch2-Ch1.zen
7.080000e+00	1.954999e+01	20151202_SCC1gfpc_G2G1\MitoSys2\Calibration\mEGFPC1\0003_R1_P2_K1_Ch2-Ch1.zen
7.140000e+00	1.888332e+01	20151202_SCC1gfpc_G2G1\MitoSys2\Calibration\mEGFPC1\0003_R1_P2_K1_Ch2-Ch1.zen
7.200000e+00	1.859999e+01	20151202_SCC1gfpc_G2G1\MitoSys2\Calibration\mEGFPC1\0003_R1_P2_K1_Ch2-Ch1.zen
7.260000e+00	2.041665e+01	20151202_SCC1gfpc_G2G1\MitoSys2\Calibration\mEGFPC1\0003_R1_P2_K1_Ch2-Ch1.zen
7.320000e+00	2.008332e+01	20151202_SCC1gfpc_G2G1\MitoSys2\Calibration\mEGFPC1\0003_R1_P2_K1_Ch2-Ch1.zen
7.380000e+00	2.043332e+01	20151202_SCC1gfpc_G2G1\MitoSys2\Calibration\mEGFPC1\0003_R1_P2_K1_Ch2-Ch1.zen
7.440000e+00	2.131665e+01	20151202_SCC1gfpc_G2G1\MitoSys2\Calibration\mEGFPC1\0003_R1_P2_K1_Ch2-Ch1.zen
7.500000e+00	1.918332e+01	20151202_SCC1gfpc_G2G1\MitoSys2\Calibration\mEGFPC1\0003_R1_P2_K1_Ch2-Ch1.zen
7.560000e+00	1.841665e+01	20151202_SCC1gfpc_G2G1\MitoSys2\Calibration\mEGFPC1\0003_R1_P2_K1_Ch2-Ch1.zen
7.620000e+00	2.029999e+01	20151202_SCC1gfpc_G2G1\MitoSys2\Calibration\mEGFPC1\0003_R1_P2_K1_Ch2-Ch1.zen
7.680000e+00	1.753332e+01	20151202_SCC1gfpc_G2G1\MitoSys2\Calibration\mEGFPC1\0003_R1_P2_K1_Ch2-Ch1.zen
7.740010e+00	1.856665e+01	20151202_SCC1gfpc_G2G1\MitoSys2\Calibration\mEGFPC1\0003_R1_P2_K1_Ch2-Ch1.zen
7.800000e+00	1.841665e+01	20151202_SCC1gfpc_G2G1\MitoSys2\Calibration\mEGFPC1\0003_R1_P2_K1_Ch2-Ch1.zen
7.860000e+00	1.914999e+01	20151202_SCC1gfpc_G2G1\MitoSys2\Calibration\mEGFPC1\0003_R1_P2_K1_Ch2-Ch1.zen
7.920000e+00	1.884999e+01	20151202_SCC1gfpc_G2G1\MitoSys2\Calibration\mEGFPC1\0003_R1_P2_K1_Ch2-Ch1.zen
7.980000e+00	1.866665e+01	20151202_SCC1gfpc_G2G1\MitoSys2\Calibration\mEGFPC1\0003_R1_P2_K1_Ch2-Ch1.zen
8.040000e+00	1.748332e+01	20151202_SCC1gfpc_G2G1\MitoSys2\Calibration\mEGFPC1\0003_R1_P2_K1_Ch2-Ch1.zen
8.100010e+00	1.733332e+01	20151202_SCC1gfpc_G2G1\MitoSys2\Calibration\mEGFPC1\0003_R1_P2_K1_Ch2-Ch1.zen
8.160010e+00	1.828332e+01	20151202_SCC1gfpc_G2G1\MitoSys2\Calibration\mEGFPC1\0003_R1_P2_K1_Ch2-Ch1.zen
8.220010e+00	2.034999e+01	20151202_SCC1gfpc_G2G1\MitoSys2\Calibration\mEGFPC1\0003_R1_P2_K1_Ch2-Ch1.zen
8.280010e+00	1.711666e+01	20151202_SCC1gfpc_G2G1\MitoSys2\Calibration\mEGFPC1\0003_R1_P2_K1_Ch2-Ch1.zen
8.340000e+00	1.953332e+01	20151202_SCC1gfpc_G2G1\MitoSys2\Calibration\mEGFPC1\0003_R1_P2_K1_Ch2-Ch1.zen
8.400010e+00	1.913332e+01	20151202_SCC1gfpc_G2G1\MitoSys2\Calibration\mEGFPC1\0003_R1_P2_K1_Ch2-Ch1.zen
8.460010e+00	1.853332e+01	20151202_SCC1gfpc_G2G1\MitoSys2\Calibration\mEGFPC1\0003_R1_P2_K1_Ch2-Ch1.zen
8.520010e+00	1.999999e+01	20151202_SCC1gfpc_G2G1\MitoSys2\Calibration\mEGFPC1\0003_R1_P2_K1_Ch2-Ch1.zen
8.580010e+00	1.941665e+01	20151202_SCC1gfpc_G2G1\MitoSys2\Calibration\mEGFPC1\0003_R1_P2_K1_Ch2-Ch1.zen
8.640010e+00	1.764999e+01	20151202_SCC1gfpc_G2G1\MitoSys2\Calibration\mEGFPC1\0003_R1_P2_K1_Ch2-Ch1.zen
8.700010e+00	1.684999e+01	20151202_SCC1gfpc_G2G1\MitoSys2\Calibration\mEGFPC1\0003_R1_P2_K1_Ch2-Ch1.zen
8.760010e+00	1.861666e+01	20151202_SCC1gfpc_G2G1\MitoSys2\Calibration\mEGFPC1\0003_R1_P2_K1_Ch2-Ch1.zen
8.820010e+00	2.039999e+01	20151202_SCC1gfpc_G2G1\MitoSys2\Calibration\mEGFPC1\0003_R1_P2_K1_Ch2-Ch1.zen
8.880010e+00	1.921665e+01	20151202_SCC1gfpc_G2G1\MitoSys2\Calibration\mEGFPC1\0003_R1_P2_K1_Ch2-Ch1.zen
8.940010e+00	1.828332e+01	20151202_SCC1gfpc_G2G1\MitoSys2\Calibration\mEGFPC1\0003_R1_P2_K1_Ch2-Ch1.zen
9.000010e+00	1.816665e+01	20151202_SCC1gfpc_G2G1\MitoSys2\Calibration\mEGFPC1\0003_R1_P2_K1_Ch2-Ch1.zen
9.060010e+00	2.009999e+01	20151202_SCC1gfpc_G2G1\MitoSys2\Calibration\mEGFPC1\0003_R1_P2_K1_Ch2-Ch1.zen
9.120010e+00	2.023332e+01	20151202_SCC1gfpc_G2G1\MitoSys2\Calibration\mEGFPC1\0003_R1_P2_K1_Ch2-Ch1.zen
9.180010e+00	1.823332e+01	20151202_SCC1gfpc_G2G1\MitoSys2\Calibration\mEGFPC1\0003_R1_P2_K1_Ch2-Ch1.zen
9.240010e+00	1.881665e+01	20151202_SCC1gfpc_G2G1\MitoSys2\Calibration\mEGFPC1\0003_R1_P2_K1_Ch2-Ch1.zen
9.300010e+00	1.913332e+01	20151202_SCC1gfpc_G2G1\MitoSys2\Calibration\mEGFPC1\0003_R1_P2_K1_Ch2-Ch1.zen
9.360010e+00	1.959999e+01	20151202_SCC1gfpc_G2G1\MitoSys2\Calibration\mEGFPC1\0003_R1_P2_K1_Ch2-Ch1.zen
9.420010e+00	2.013332e+01	20151202_SCC1gfpc_G2G1\MitoSys2\Calibration\mEGFPC1\0003_R1_P2_K1_Ch2-Ch1.zen
9.480010e+00	1.873332e+01	20151202_SCC1gfpc_G2G1\MitoSys2\Calibration\mEGFPC1\0003_R1_P2_K1_Ch2-Ch1.zen
9.540010e+00	1.948332e+01	20151202_SCC1gfpc_G2G1\MitoSys2\Calibration\mEGFPC1\0003_R1_P2_K1_Ch2-Ch1.zen
9.600010e+00	1.869999e+01	20151202_SCC1gfpc_G2G1\MitoSys2\Calibration\mEGFPC1\0003_R1_P2_K1_Ch2-Ch1.zen
9.660010e+00	1.783332e+01	20151202_SCC1gfpc_G2G1\MitoSys2\Calibration\mEGFPC1\0003_R1_P2_K1_Ch2-Ch1.zen
9.720010e+00	1.906665e+01	20151202_SCC1gfpc_G2G1\MitoSys2\Calibration\mEGFPC1\0003_R1_P2_K1_Ch2-Ch1.zen
9.780010e+00	1.914999e+01	20151202_SCC1gfpc_G2G1\MitoSys2\Calibration\mEGFPC1\0003_R1_P2_K1_Ch2-Ch1.zen
9.840010e+00	2.051665e+01	20151202_SCC1gfpc_G2G1\MitoSys2\Calibration\mEGFPC1\0003_R1_P2_K1_Ch2-Ch1.zen
9.900010e+00	1.889999e+01	20151202_SCC1gfpc_G2G1\MitoSys2\Calibration\mEGFPC1\0003_R1_P2_K1_Ch2-Ch1.zen
9.960010e+00	1.966665e+01	20151202_SCC1gfpc_G2G1\MitoSys2\Calibration\mEGFPC1\0003_R1_P2_K1_Ch2-Ch1.zen
1.002001e+01	1.946665e+01	20151202_SCC1gfpc_G2G1\MitoSys2\Calibration\mEGFPC1\0003_R1_P2_K1_Ch2-Ch1.zen
1.008001e+01	2.009999e+01	20151202_SCC1gfpc_G2G1\MitoSys2\Calibration\mEGFPC1\0003_R1_P2_K1_Ch2-Ch1.zen
1.014001e+01	1.773332e+01	20151202_SCC1gfpc_G2G1\MitoSys2\Calibration\mEGFPC1\0003_R1_P2_K1_Ch2-Ch1.zen
1.020001e+01	1.774999e+01	20151202_SCC1gfpc_G2G1\MitoSys2\Calibration\mEGFPC1\0003_R1_P2_K1_Ch2-Ch1.zen
1.026001e+01	1.853332e+01	20151202_SCC1gfpc_G2G1\MitoSys2\Calibration\mEGFPC1\0003_R1_P2_K1_Ch2-Ch1.zen
1.032001e+01	1.838332e+01	20151202_SCC1gfpc_G2G1\MitoSys2\Calibration\mEGFPC1\0003_R1_P2_K1_Ch2-Ch1.zen
1.038001e+01	2.018332e+01	20151202_SCC1gfpc_G2G1\MitoSys2\Calibration\mEGFPC1\0003_R1_P2_K1_Ch2-Ch1.zen
1.044001e+01	1.931665e+01	20151202_SCC1gfpc_G2G1\MitoSys2\Calibration\mEGFPC1\0003_R1_P2_K1_Ch2-Ch1.zen
1.050001e+01	1.881665e+01	20151202_SCC1gfpc_G2G1\MitoSys2\Calibration\mEGFPC1\0003_R1_P2_K1_Ch2-Ch1.zen
1.056001e+01	1.944999e+01	20151202_SCC1gfpc_G2G1\MitoSys2\Calibration\mEGFPC1\0003_R1_P2_K1_Ch2-Ch1.zen
1.062001e+01	2.061665e+01	20151202_SCC1gfpc_G2G1\MitoSys2\Calibration\mEGFPC1\0003_R1_P2_K1_Ch2-Ch1.zen
1.068001e+01	1.934999e+01	20151202_SCC1gfpc_G2G1\MitoSys2\Calibration\mEGFPC1\0003_R1_P2_K1_Ch2-Ch1.zen
1.074001e+01	1.874999e+01	20151202_SCC1gfpc_G2G1\MitoSys2\Calibration\mEGFPC1\0003_R1_P2_K1_Ch2-Ch1.zen
1.080001e+01	1.896666e+01	20151202_SCC1gfpc_G2G1\MitoSys2\Calibration\mEGFPC1\0003_R1_P2_K1_Ch2-Ch1.zen
1.086001e+01	1.913332e+01	20151202_SCC1gfpc_G2G1\MitoSys2\Calibration\mEGFPC1\0003_R1_P2_K1_Ch2-Ch1.zen
1.092001e+01	1.841665e+01	20151202_SCC1gfpc_G2G1\MitoSys2\Calibration\mEGFPC1\0003_R1_P2_K1_Ch2-Ch1.zen
1.098001e+01	2.023332e+01	20151202_SCC1gfpc_G2G1\MitoSys2\Calibration\mEGFPC1\0003_R1_P2_K1_Ch2-Ch1.zen
1.104001e+01	1.951665e+01	20151202_SCC1gfpc_G2G1\MitoSys2\Calibration\mEGFPC1\0003_R1_P2_K1_Ch2-Ch1.zen
1.110001e+01	2.018332e+01	20151202_SCC1gfpc_G2G1\MitoSys2\Calibration\mEGFPC1\0003_R1_P2_K1_Ch2-Ch1.zen
1.116001e+01	1.889999e+01	20151202_SCC1gfpc_G2G1\MitoSys2\Calibration\mEGFPC1\0003_R1_P2_K1_Ch2-Ch1.zen
1.122001e+01	2.091665e+01	20151202_SCC1gfpc_G2G1\MitoSys2\Calibration\mEGFPC1\0003_R1_P2_K1_Ch2-Ch1.zen
1.128001e+01	2.213332e+01	20151202_SCC1gfpc_G2G1\MitoSys2\Calibration\mEGFPC1\0003_R1_P2_K1_Ch2-Ch1.zen
1.134001e+01	2.013332e+01	20151202_SCC1gfpc_G2G1\MitoSys2\Calibration\mEGFPC1\0003_R1_P2_K1_Ch2-Ch1.zen
1.140001e+01	1.926665e+01	20151202_SCC1gfpc_G2G1\MitoSys2\Calibration\mEGFPC1\0003_R1_P2_K1_Ch2-Ch1.zen
1.146001e+01	1.913332e+01	20151202_SCC1gfpc_G2G1\MitoSys2\Calibration\mEGFPC1\0003_R1_P2_K1_Ch2-Ch1.zen
1.152001e+01	2.044999e+01	20151202_SCC1gfpc_G2G1\MitoSys2\Calibration\mEGFPC1\0003_R1_P2_K1_Ch2-Ch1.zen
1.158001e+01	2.046665e+01	20151202_SCC1gfpc_G2G1\MitoSys2\Calibration\mEGFPC1\0003_R1_P2_K1_Ch2-Ch1.zen
1.164001e+01	2.033332e+01	20151202_SCC1gfpc_G2G1\MitoSys2\Calibration\mEGFPC1\0003_R1_P2_K1_Ch2-Ch1.zen
1.170001e+01	1.916665e+01	20151202_SCC1gfpc_G2G1\MitoSys2\Calibration\mEGFPC1\0003_R1_P2_K1_Ch2-Ch1.zen
1.176001e+01	2.001665e+01	20151202_SCC1gfpc_G2G1\MitoSys2\Calibration\mEGFPC1\0003_R1_P2_K1_Ch2-Ch1.zen
1.182001e+01	1.993332e+01	20151202_SCC1gfpc_G2G1\MitoSys2\Calibration\mEGFPC1\0003_R1_P2_K1_Ch2-Ch1.zen
1.188001e+01	2.026665e+01	20151202_SCC1gfpc_G2G1\MitoSys2\Calibration\mEGFPC1\0003_R1_P2_K1_Ch2-Ch1.zen
1.194001e+01	2.108332e+01	20151202_SCC1gfpc_G2G1\MitoSys2\Calibration\mEGFPC1\0003_R1_P2_K1_Ch2-Ch1.zen
1.200001e+01	1.934999e+01	20151202_SCC1gfpc_G2G1\MitoSys2\Calibration\mEGFPC1\0003_R1_P2_K1_Ch2-Ch1.zen
1.206001e+01	1.971665e+01	20151202_SCC1gfpc_G2G1\MitoSys2\Calibration\mEGFPC1\0003_R1_P2_K1_Ch2-Ch1.zen
1.212001e+01	1.873332e+01	20151202_SCC1gfpc_G2G1\MitoSys2\Calibration\mEGFPC1\0003_R1_P2_K1_Ch2-Ch1.zen
1.218001e+01	2.118332e+01	20151202_SCC1gfpc_G2G1\MitoSys2\Calibration\mEGFPC1\0003_R1_P2_K1_Ch2-Ch1.zen
1.224001e+01	1.931665e+01	20151202_SCC1gfpc_G2G1\MitoSys2\Calibration\mEGFPC1\0003_R1_P2_K1_Ch2-Ch1.zen
1.230001e+01	2.091665e+01	20151202_SCC1gfpc_G2G1\MitoSys2\Calibration\mEGFPC1\0003_R1_P2_K1_Ch2-Ch1.zen
1.236001e+01	1.961666e+01	20151202_SCC1gfpc_G2G1\MitoSys2\Calibration\mEGFPC1\0003_R1_P2_K1_Ch2-Ch1.zen
1.242001e+01	1.973332e+01	20151202_SCC1gfpc_G2G1\MitoSys2\Calibration\mEGFPC1\0003_R1_P2_K1_Ch2-Ch1.zen
1.248001e+01	2.024999e+01	20151202_SCC1gfpc_G2G1\MitoSys2\Calibration\mEGFPC1\0003_R1_P2_K1_Ch2-Ch1.zen
1.254001e+01	1.854999e+01	20151202_SCC1gfpc_G2G1\MitoSys2\Calibration\mEGFPC1\0003_R1_P2_K1_Ch2-Ch1.zen
1.260001e+01	1.846666e+01	20151202_SCC1gfpc_G2G1\MitoSys2\Calibration\mEGFPC1\0003_R1_P2_K1_Ch2-Ch1.zen
1.266001e+01	1.933332e+01	20151202_SCC1gfpc_G2G1\MitoSys2\Calibration\mEGFPC1\0003_R1_P2_K1_Ch2-Ch1.zen
1.272001e+01	2.184999e+01	20151202_SCC1gfpc_G2G1\MitoSys2\Calibration\mEGFPC1\0003_R1_P2_K1_Ch2-Ch1.zen
1.278001e+01	2.104999e+01	20151202_SCC1gfpc_G2G1\MitoSys2\Calibration\mEGFPC1\0003_R1_P2_K1_Ch2-Ch1.zen
1.284001e+01	1.944999e+01	20151202_SCC1gfpc_G2G1\MitoSys2\Calibration\mEGFPC1\0003_R1_P2_K1_Ch2-Ch1.zen
1.290001e+01	1.903332e+01	20151202_SCC1gfpc_G2G1\MitoSys2\Calibration\mEGFPC1\0003_R1_P2_K1_Ch2-Ch1.zen
1.296001e+01	1.919999e+01	20151202_SCC1gfpc_G2G1\MitoSys2\Calibration\mEGFPC1\0003_R1_P2_K1_Ch2-Ch1.zen
1.302001e+01	2.068332e+01	20151202_SCC1gfpc_G2G1\MitoSys2\Calibration\mEGFPC1\0003_R1_P2_K1_Ch2-Ch1.zen
1.308001e+01	2.018332e+01	20151202_SCC1gfpc_G2G1\MitoSys2\Calibration\mEGFPC1\0003_R1_P2_K1_Ch2-Ch1.zen
1.314001e+01	1.996665e+01	20151202_SCC1gfpc_G2G1\MitoSys2\Calibration\mEGFPC1\0003_R1_P2_K1_Ch2-Ch1.zen
1.320001e+01	1.846666e+01	20151202_SCC1gfpc_G2G1\MitoSys2\Calibration\mEGFPC1\0003_R1_P2_K1_Ch2-Ch1.zen
1.326001e+01	1.838332e+01	20151202_SCC1gfpc_G2G1\MitoSys2\Calibration\mEGFPC1\0003_R1_P2_K1_Ch2-Ch1.zen
1.332001e+01	1.863332e+01	20151202_SCC1gfpc_G2G1\MitoSys2\Calibration\mEGFPC1\0003_R1_P2_K1_Ch2-Ch1.zen
1.338001e+01	1.919999e+01	20151202_SCC1gfpc_G2G1\MitoSys2\Calibration\mEGFPC1\0003_R1_P2_K1_Ch2-Ch1.zen
1.344001e+01	1.959999e+01	20151202_SCC1gfpc_G2G1\MitoSys2\Calibration\mEGFPC1\0003_R1_P2_K1_Ch2-Ch1.zen
1.350001e+01	1.914999e+01	20151202_SCC1gfpc_G2G1\MitoSys2\Calibration\mEGFPC1\0003_R1_P2_K1_Ch2-Ch1.zen
1.356001e+01	1.949999e+01	20151202_SCC1gfpc_G2G1\MitoSys2\Calibration\mEGFPC1\0003_R1_P2_K1_Ch2-Ch1.zen
1.362001e+01	2.093332e+01	20151202_SCC1gfpc_G2G1\MitoSys2\Calibration\mEGFPC1\0003_R1_P2_K1_Ch2-Ch1.zen
1.368001e+01	2.066665e+01	20151202_SCC1gfpc_G2G1\MitoSys2\Calibration\mEGFPC1\0003_R1_P2_K1_Ch2-Ch1.zen
1.374001e+01	1.739999e+01	20151202_SCC1gfpc_G2G1\MitoSys2\Calibration\mEGFPC1\0003_R1_P2_K1_Ch2-Ch1.zen
1.380001e+01	1.758332e+01	20151202_SCC1gfpc_G2G1\MitoSys2\Calibration\mEGFPC1\0003_R1_P2_K1_Ch2-Ch1.zen
1.386001e+01	1.938332e+01	20151202_SCC1gfpc_G2G1\MitoSys2\Calibration\mEGFPC1\0003_R1_P2_K1_Ch2-Ch1.zen
1.392001e+01	2.074999e+01	20151202_SCC1gfpc_G2G1\MitoSys2\Calibration\mEGFPC1\0003_R1_P2_K1_Ch2-Ch1.zen
1.398001e+01	1.869999e+01	20151202_SCC1gfpc_G2G1\MitoSys2\Calibration\mEGFPC1\0003_R1_P2_K1_Ch2-Ch1.zen
1.404001e+01	1.964999e+01	20151202_SCC1gfpc_G2G1\MitoSys2\Calibration\mEGFPC1\0003_R1_P2_K1_Ch2-Ch1.zen
1.410001e+01	1.974999e+01	20151202_SCC1gfpc_G2G1\MitoSys2\Calibration\mEGFPC1\0003_R1_P2_K1_Ch2-Ch1.zen
1.416001e+01	1.984999e+01	20151202_SCC1gfpc_G2G1\MitoSys2\Calibration\mEGFPC1\0003_R1_P2_K1_Ch2-Ch1.zen
1.422001e+01	1.918332e+01	20151202_SCC1gfpc_G2G1\MitoSys2\Calibration\mEGFPC1\0003_R1_P2_K1_Ch2-Ch1.zen
1.428001e+01	1.844999e+01	20151202_SCC1gfpc_G2G1\MitoSys2\Calibration\mEGFPC1\0003_R1_P2_K1_Ch2-Ch1.zen
1.434001e+01	1.939999e+01	20151202_SCC1gfpc_G2G1\MitoSys2\Calibration\mEGFPC1\0003_R1_P2_K1_Ch2-Ch1.zen
1.440001e+01	1.856665e+01	20151202_SCC1gfpc_G2G1\MitoSys2\Calibration\mEGFPC1\0003_R1_P2_K1_Ch2-Ch1.zen
1.446001e+01	1.964999e+01	20151202_SCC1gfpc_G2G1\MitoSys2\Calibration\mEGFPC1\0003_R1_P2_K1_Ch2-Ch1.zen
1.452001e+01	1.884999e+01	20151202_SCC1gfpc_G2G1\MitoSys2\Calibration\mEGFPC1\0003_R1_P2_K1_Ch2-Ch1.zen
1.458001e+01	1.793332e+01	20151202_SCC1gfpc_G2G1\MitoSys2\Calibration\mEGFPC1\0003_R1_P2_K1_Ch2-Ch1.zen
1.464001e+01	1.843332e+01	20151202_SCC1gfpc_G2G1\MitoSys2\Calibration\mEGFPC1\0003_R1_P2_K1_Ch2-Ch1.zen
1.470001e+01	1.946665e+01	20151202_SCC1gfpc_G2G1\MitoSys2\Calibration\mEGFPC1\0003_R1_P2_K1_Ch2-Ch1.zen
1.476001e+01	2.114999e+01	20151202_SCC1gfpc_G2G1\MitoSys2\Calibration\mEGFPC1\0003_R1_P2_K1_Ch2-Ch1.zen
1.482001e+01	2.034999e+01	20151202_SCC1gfpc_G2G1\MitoSys2\Calibration\mEGFPC1\0003_R1_P2_K1_Ch2-Ch1.zen
1.488001e+01	1.899999e+01	20151202_SCC1gfpc_G2G1\MitoSys2\Calibration\mEGFPC1\0003_R1_P2_K1_Ch2-Ch1.zen
1.494001e+01	2.046665e+01	20151202_SCC1gfpc_G2G1\MitoSys2\Calibration\mEGFPC1\0003_R1_P2_K1_Ch2-Ch1.zen
1.500001e+01	1.961666e+01	20151202_SCC1gfpc_G2G1\MitoSys2\Calibration\mEGFPC1\0003_R1_P2_K1_Ch2-Ch1.zen
1.506001e+01	1.803332e+01	20151202_SCC1gfpc_G2G1\MitoSys2\Calibration\mEGFPC1\0003_R1_P2_K1_Ch2-Ch1.zen
1.512001e+01	1.954999e+01	20151202_SCC1gfpc_G2G1\MitoSys2\Calibration\mEGFPC1\0003_R1_P2_K1_Ch2-Ch1.zen
1.518001e+01	1.974999e+01	20151202_SCC1gfpc_G2G1\MitoSys2\Calibration\mEGFPC1\0003_R1_P2_K1_Ch2-Ch1.zen
1.524001e+01	2.191665e+01	20151202_SCC1gfpc_G2G1\MitoSys2\Calibration\mEGFPC1\0003_R1_P2_K1_Ch2-Ch1.zen
1.530001e+01	2.188332e+01	20151202_SCC1gfpc_G2G1\MitoSys2\Calibration\mEGFPC1\0003_R1_P2_K1_Ch2-Ch1.zen
1.536001e+01	1.964999e+01	20151202_SCC1gfpc_G2G1\MitoSys2\Calibration\mEGFPC1\0003_R1_P2_K1_Ch2-Ch1.zen
1.542001e+01	2.074999e+01	20151202_SCC1gfpc_G2G1\MitoSys2\Calibration\mEGFPC1\0003_R1_P2_K1_Ch2-Ch1.zen
1.548001e+01	2.104999e+01	20151202_SCC1gfpc_G2G1\MitoSys2\Calibration\mEGFPC1\0003_R1_P2_K1_Ch2-Ch1.zen
1.554001e+01	2.151665e+01	20151202_SCC1gfpc_G2G1\MitoSys2\Calibration\mEGFPC1\0003_R1_P2_K1_Ch2-Ch1.zen
1.560001e+01	2.118332e+01	20151202_SCC1gfpc_G2G1\MitoSys2\Calibration\mEGFPC1\0003_R1_P2_K1_Ch2-Ch1.zen
1.566001e+01	2.063332e+01	20151202_SCC1gfpc_G2G1\MitoSys2\Calibration\mEGFPC1\0003_R1_P2_K1_Ch2-Ch1.zen
1.572001e+01	1.964999e+01	20151202_SCC1gfpc_G2G1\MitoSys2\Calibration\mEGFPC1\0003_R1_P2_K1_Ch2-Ch1.zen
1.578001e+01	2.049999e+01	20151202_SCC1gfpc_G2G1\MitoSys2\Calibration\mEGFPC1\0003_R1_P2_K1_Ch2-Ch1.zen
1.584001e+01	2.081665e+01	20151202_SCC1gfpc_G2G1\MitoSys2\Calibration\mEGFPC1\0003_R1_P2_K1_Ch2-Ch1.zen
1.590001e+01	1.928332e+01	20151202_SCC1gfpc_G2G1\MitoSys2\Calibration\mEGFPC1\0003_R1_P2_K1_Ch2-Ch1.zen
1.596001e+01	2.118332e+01	20151202_SCC1gfpc_G2G1\MitoSys2\Calibration\mEGFPC1\0003_R1_P2_K1_Ch2-Ch1.zen
1.602001e+01	2.009999e+01	20151202_SCC1gfpc_G2G1\MitoSys2\Calibration\mEGFPC1\0003_R1_P2_K1_Ch2-Ch1.zen
1.608001e+01	1.704999e+01	20151202_SCC1gfpc_G2G1\MitoSys2\Calibration\mEGFPC1\0003_R1_P2_K1_Ch2-Ch1.zen
1.614001e+01	1.919999e+01	20151202_SCC1gfpc_G2G1\MitoSys2\Calibration\mEGFPC1\0003_R1_P2_K1_Ch2-Ch1.zen
1.620001e+01	1.873332e+01	20151202_SCC1gfpc_G2G1\MitoSys2\Calibration\mEGFPC1\0003_R1_P2_K1_Ch2-Ch1.zen
1.626001e+01	2.071665e+01	20151202_SCC1gfpc_G2G1\MitoSys2\Calibration\mEGFPC1\0003_R1_P2_K1_Ch2-Ch1.zen
1.632001e+01	2.239999e+01	20151202_SCC1gfpc_G2G1\MitoSys2\Calibration\mEGFPC1\0003_R1_P2_K1_Ch2-Ch1.zen
1.638001e+01	1.988332e+01	20151202_SCC1gfpc_G2G1\MitoSys2\Calibration\mEGFPC1\0003_R1_P2_K1_Ch2-Ch1.zen
1.644001e+01	2.053332e+01	20151202_SCC1gfpc_G2G1\MitoSys2\Calibration\mEGFPC1\0003_R1_P2_K1_Ch2-Ch1.zen
1.650001e+01	1.996665e+01	20151202_SCC1gfpc_G2G1\MitoSys2\Calibration\mEGFPC1\0003_R1_P2_K1_Ch2-Ch1.zen
1.656001e+01	2.038332e+01	20151202_SCC1gfpc_G2G1\MitoSys2\Calibration\mEGFPC1\0003_R1_P2_K1_Ch2-Ch1.zen
1.662001e+01	2.031665e+01	20151202_SCC1gfpc_G2G1\MitoSys2\Calibration\mEGFPC1\0003_R1_P2_K1_Ch2-Ch1.zen
1.668001e+01	1.939999e+01	20151202_SCC1gfpc_G2G1\MitoSys2\Calibration\mEGFPC1\0003_R1_P2_K1_Ch2-Ch1.zen
1.674001e+01	2.146665e+01	20151202_SCC1gfpc_G2G1\MitoSys2\Calibration\mEGFPC1\0003_R1_P2_K1_Ch2-Ch1.zen
1.680001e+01	2.064999e+01	20151202_SCC1gfpc_G2G1\MitoSys2\Calibration\mEGFPC1\0003_R1_P2_K1_Ch2-Ch1.zen
1.686001e+01	1.801665e+01	20151202_SCC1gfpc_G2G1\MitoSys2\Calibration\mEGFPC1\0003_R1_P2_K1_Ch2-Ch1.zen
1.692001e+01	2.019999e+01	20151202_SCC1gfpc_G2G1\MitoSys2\Calibration\mEGFPC1\0003_R1_P2_K1_Ch2-Ch1.zen
1.698001e+01	1.946665e+01	20151202_SCC1gfpc_G2G1\MitoSys2\Calibration\mEGFPC1\0003_R1_P2_K1_Ch2-Ch1.zen
1.704001e+01	2.069999e+01	20151202_SCC1gfpc_G2G1\MitoSys2\Calibration\mEGFPC1\0003_R1_P2_K1_Ch2-Ch1.zen
1.710001e+01	1.886666e+01	20151202_SCC1gfpc_G2G1\MitoSys2\Calibration\mEGFPC1\0003_R1_P2_K1_Ch2-Ch1.zen
1.716001e+01	1.989999e+01	20151202_SCC1gfpc_G2G1\MitoSys2\Calibration\mEGFPC1\0003_R1_P2_K1_Ch2-Ch1.zen
1.722001e+01	1.973332e+01	20151202_SCC1gfpc_G2G1\MitoSys2\Calibration\mEGFPC1\0003_R1_P2_K1_Ch2-Ch1.zen
1.728001e+01	2.011665e+01	20151202_SCC1gfpc_G2G1\MitoSys2\Calibration\mEGFPC1\0003_R1_P2_K1_Ch2-Ch1.zen
1.734001e+01	1.931665e+01	20151202_SCC1gfpc_G2G1\MitoSys2\Calibration\mEGFPC1\0003_R1_P2_K1_Ch2-Ch1.zen
1.740001e+01	2.016665e+01	20151202_SCC1gfpc_G2G1\MitoSys2\Calibration\mEGFPC1\0003_R1_P2_K1_Ch2-Ch1.zen
1.746001e+01	1.861666e+01	20151202_SCC1gfpc_G2G1\MitoSys2\Calibration\mEGFPC1\0003_R1_P2_K1_Ch2-Ch1.zen
1.752001e+01	1.903332e+01	20151202_SCC1gfpc_G2G1\MitoSys2\Calibration\mEGFPC1\0003_R1_P2_K1_Ch2-Ch1.zen
1.758001e+01	1.908332e+01	20151202_SCC1gfpc_G2G1\MitoSys2\Calibration\mEGFPC1\0003_R1_P2_K1_Ch2-Ch1.zen
1.764001e+01	1.908332e+01	20151202_SCC1gfpc_G2G1\MitoSys2\Calibration\mEGFPC1\0003_R1_P2_K1_Ch2-Ch1.zen
1.770001e+01	2.011665e+01	20151202_SCC1gfpc_G2G1\MitoSys2\Calibration\mEGFPC1\0003_R1_P2_K1_Ch2-Ch1.zen
1.776001e+01	1.976665e+01	20151202_SCC1gfpc_G2G1\MitoSys2\Calibration\mEGFPC1\0003_R1_P2_K1_Ch2-Ch1.zen
1.782001e+01	1.804999e+01	20151202_SCC1gfpc_G2G1\MitoSys2\Calibration\mEGFPC1\0003_R1_P2_K1_Ch2-Ch1.zen
1.788001e+01	1.831666e+01	20151202_SCC1gfpc_G2G1\MitoSys2\Calibration\mEGFPC1\0003_R1_P2_K1_Ch2-Ch1.zen
1.794001e+01	1.989999e+01	20151202_SCC1gfpc_G2G1\MitoSys2\Calibration\mEGFPC1\0003_R1_P2_K1_Ch2-Ch1.zen
1.800001e+01	2.078332e+01	20151202_SCC1gfpc_G2G1\MitoSys2\Calibration\mEGFPC1\0003_R1_P2_K1_Ch2-Ch1.zen
1.806001e+01	2.036665e+01	20151202_SCC1gfpc_G2G1\MitoSys2\Calibration\mEGFPC1\0003_R1_P2_K1_Ch2-Ch1.zen
1.812001e+01	1.803332e+01	20151202_SCC1gfpc_G2G1\MitoSys2\Calibration\mEGFPC1\0003_R1_P2_K1_Ch2-Ch1.zen
1.818001e+01	1.836666e+01	20151202_SCC1gfpc_G2G1\MitoSys2\Calibration\mEGFPC1\0003_R1_P2_K1_Ch2-Ch1.zen
1.824001e+01	1.851665e+01	20151202_SCC1gfpc_G2G1\MitoSys2\Calibration\mEGFPC1\0003_R1_P2_K1_Ch2-Ch1.zen
1.830001e+01	1.814999e+01	20151202_SCC1gfpc_G2G1\MitoSys2\Calibration\mEGFPC1\0003_R1_P2_K1_Ch2-Ch1.zen
1.836001e+01	1.999999e+01	20151202_SCC1gfpc_G2G1\MitoSys2\Calibration\mEGFPC1\0003_R1_P2_K1_Ch2-Ch1.zen
1.842001e+01	1.868332e+01	20151202_SCC1gfpc_G2G1\MitoSys2\Calibration\mEGFPC1\0003_R1_P2_K1_Ch2-Ch1.zen
1.848001e+01	1.939999e+01	20151202_SCC1gfpc_G2G1\MitoSys2\Calibration\mEGFPC1\0003_R1_P2_K1_Ch2-Ch1.zen
1.854001e+01	2.133332e+01	20151202_SCC1gfpc_G2G1\MitoSys2\Calibration\mEGFPC1\0003_R1_P2_K1_Ch2-Ch1.zen
1.860001e+01	2.106665e+01	20151202_SCC1gfpc_G2G1\MitoSys2\Calibration\mEGFPC1\0003_R1_P2_K1_Ch2-Ch1.zen
1.866001e+01	1.961666e+01	20151202_SCC1gfpc_G2G1\MitoSys2\Calibration\mEGFPC1\0003_R1_P2_K1_Ch2-Ch1.zen
1.872001e+01	1.771666e+01	20151202_SCC1gfpc_G2G1\MitoSys2\Calibration\mEGFPC1\0003_R1_P2_K1_Ch2-Ch1.zen
1.878001e+01	2.233332e+01	20151202_SCC1gfpc_G2G1\MitoSys2\Calibration\mEGFPC1\0003_R1_P2_K1_Ch2-Ch1.zen
1.884001e+01	2.301665e+01	20151202_SCC1gfpc_G2G1\MitoSys2\Calibration\mEGFPC1\0003_R1_P2_K1_Ch2-Ch1.zen
1.890001e+01	2.114999e+01	20151202_SCC1gfpc_G2G1\MitoSys2\Calibration\mEGFPC1\0003_R1_P2_K1_Ch2-Ch1.zen
1.896001e+01	2.251665e+01	20151202_SCC1gfpc_G2G1\MitoSys2\Calibration\mEGFPC1\0003_R1_P2_K1_Ch2-Ch1.zen
1.902001e+01	2.043332e+01	20151202_SCC1gfpc_G2G1\MitoSys2\Calibration\mEGFPC1\0003_R1_P2_K1_Ch2-Ch1.zen
1.908001e+01	1.896666e+01	20151202_SCC1gfpc_G2G1\MitoSys2\Calibration\mEGFPC1\0003_R1_P2_K1_Ch2-Ch1.zen
1.914001e+01	2.114999e+01	20151202_SCC1gfpc_G2G1\MitoSys2\Calibration\mEGFPC1\0003_R1_P2_K1_Ch2-Ch1.zen
1.920001e+01	1.956665e+01	20151202_SCC1gfpc_G2G1\MitoSys2\Calibration\mEGFPC1\0003_R1_P2_K1_Ch2-Ch1.zen
1.926001e+01	2.076665e+01	20151202_SCC1gfpc_G2G1\MitoSys2\Calibration\mEGFPC1\0003_R1_P2_K1_Ch2-Ch1.zen
1.932001e+01	1.939999e+01	20151202_SCC1gfpc_G2G1\MitoSys2\Calibration\mEGFPC1\0003_R1_P2_K1_Ch2-Ch1.zen
1.938001e+01	2.116665e+01	20151202_SCC1gfpc_G2G1\MitoSys2\Calibration\mEGFPC1\0003_R1_P2_K1_Ch2-Ch1.zen
1.944001e+01	1.848332e+01	20151202_SCC1gfpc_G2G1\MitoSys2\Calibration\mEGFPC1\0003_R1_P2_K1_Ch2-Ch1.zen
1.950001e+01	1.843332e+01	20151202_SCC1gfpc_G2G1\MitoSys2\Calibration\mEGFPC1\0003_R1_P2_K1_Ch2-Ch1.zen
1.956001e+01	1.796666e+01	20151202_SCC1gfpc_G2G1\MitoSys2\Calibration\mEGFPC1\0003_R1_P2_K1_Ch2-Ch1.zen
1.962001e+01	1.986665e+01	20151202_SCC1gfpc_G2G1\MitoSys2\Calibration\mEGFPC1\0003_R1_P2_K1_Ch2-Ch1.zen
1.968001e+01	1.918332e+01	20151202_SCC1gfpc_G2G1\MitoSys2\Calibration\mEGFPC1\0003_R1_P2_K1_Ch2-Ch1.zen
1.974001e+01	1.848332e+01	20151202_SCC1gfpc_G2G1\MitoSys2\Calibration\mEGFPC1\0003_R1_P2_K1_Ch2-Ch1.zen
1.980001e+01	1.869999e+01	20151202_SCC1gfpc_G2G1\MitoSys2\Calibration\mEGFPC1\0003_R1_P2_K1_Ch2-Ch1.zen
1.986001e+01	2.178332e+01	20151202_SCC1gfpc_G2G1\MitoSys2\Calibration\mEGFPC1\0003_R1_P2_K1_Ch2-Ch1.zen
1.992001e+01	1.884999e+01	20151202_SCC1gfpc_G2G1\MitoSys2\Calibration\mEGFPC1\0003_R1_P2_K1_Ch2-Ch1.zen
1.998001e+01	1.981665e+01	20151202_SCC1gfpc_G2G1\MitoSys2\Calibration\mEGFPC1\0003_R1_P2_K1_Ch2-Ch1.zen
2.004001e+01	2.073332e+01	20151202_SCC1gfpc_G2G1\MitoSys2\Calibration\mEGFPC1\0003_R1_P2_K1_Ch2-Ch1.zen
2.010001e+01	1.814999e+01	20151202_SCC1gfpc_G2G1\MitoSys2\Calibration\mEGFPC1\0003_R1_P2_K1_Ch2-Ch1.zen
2.016001e+01	1.846666e+01	20151202_SCC1gfpc_G2G1\MitoSys2\Calibration\mEGFPC1\0003_R1_P2_K1_Ch2-Ch1.zen
2.022001e+01	2.079999e+01	20151202_SCC1gfpc_G2G1\MitoSys2\Calibration\mEGFPC1\0003_R1_P2_K1_Ch2-Ch1.zen
2.028001e+01	2.036665e+01	20151202_SCC1gfpc_G2G1\MitoSys2\Calibration\mEGFPC1\0003_R1_P2_K1_Ch2-Ch1.zen
2.034001e+01	1.839999e+01	20151202_SCC1gfpc_G2G1\MitoSys2\Calibration\mEGFPC1\0003_R1_P2_K1_Ch2-Ch1.zen
2.040001e+01	2.106665e+01	20151202_SCC1gfpc_G2G1\MitoSys2\Calibration\mEGFPC1\0003_R1_P2_K1_Ch2-Ch1.zen
2.046001e+01	1.834999e+01	20151202_SCC1gfpc_G2G1\MitoSys2\Calibration\mEGFPC1\0003_R1_P2_K1_Ch2-Ch1.zen
2.052001e+01	1.744999e+01	20151202_SCC1gfpc_G2G1\MitoSys2\Calibration\mEGFPC1\0003_R1_P2_K1_Ch2-Ch1.zen
2.058001e+01	1.838332e+01	20151202_SCC1gfpc_G2G1\MitoSys2\Calibration\mEGFPC1\0003_R1_P2_K1_Ch2-Ch1.zen
2.064001e+01	1.943332e+01	20151202_SCC1gfpc_G2G1\MitoSys2\Calibration\mEGFPC1\0003_R1_P2_K1_Ch2-Ch1.zen
2.070001e+01	1.903332e+01	20151202_SCC1gfpc_G2G1\MitoSys2\Calibration\mEGFPC1\0003_R1_P2_K1_Ch2-Ch1.zen
2.076001e+01	1.894999e+01	20151202_SCC1gfpc_G2G1\MitoSys2\Calibration\mEGFPC1\0003_R1_P2_K1_Ch2-Ch1.zen
2.082001e+01	2.053332e+01	20151202_SCC1gfpc_G2G1\MitoSys2\Calibration\mEGFPC1\0003_R1_P2_K1_Ch2-Ch1.zen
2.088001e+01	1.934999e+01	20151202_SCC1gfpc_G2G1\MitoSys2\Calibration\mEGFPC1\0003_R1_P2_K1_Ch2-Ch1.zen
2.094001e+01	1.919999e+01	20151202_SCC1gfpc_G2G1\MitoSys2\Calibration\mEGFPC1\0003_R1_P2_K1_Ch2-Ch1.zen
2.100001e+01	2.023332e+01	20151202_SCC1gfpc_G2G1\MitoSys2\Calibration\mEGFPC1\0003_R1_P2_K1_Ch2-Ch1.zen
2.106001e+01	1.829999e+01	20151202_SCC1gfpc_G2G1\MitoSys2\Calibration\mEGFPC1\0003_R1_P2_K1_Ch2-Ch1.zen
2.112001e+01	1.818332e+01	20151202_SCC1gfpc_G2G1\MitoSys2\Calibration\mEGFPC1\0003_R1_P2_K1_Ch2-Ch1.zen
2.118001e+01	1.886666e+01	20151202_SCC1gfpc_G2G1\MitoSys2\Calibration\mEGFPC1\0003_R1_P2_K1_Ch2-Ch1.zen
2.124001e+01	2.006665e+01	20151202_SCC1gfpc_G2G1\MitoSys2\Calibration\mEGFPC1\0003_R1_P2_K1_Ch2-Ch1.zen
2.130001e+01	2.073332e+01	20151202_SCC1gfpc_G2G1\MitoSys2\Calibration\mEGFPC1\0003_R1_P2_K1_Ch2-Ch1.zen
2.136001e+01	1.874999e+01	20151202_SCC1gfpc_G2G1\MitoSys2\Calibration\mEGFPC1\0003_R1_P2_K1_Ch2-Ch1.zen
2.142001e+01	1.984999e+01	20151202_SCC1gfpc_G2G1\MitoSys2\Calibration\mEGFPC1\0003_R1_P2_K1_Ch2-Ch1.zen
2.148001e+01	1.871666e+01	20151202_SCC1gfpc_G2G1\MitoSys2\Calibration\mEGFPC1\0003_R1_P2_K1_Ch2-Ch1.zen
2.154001e+01	1.891665e+01	20151202_SCC1gfpc_G2G1\MitoSys2\Calibration\mEGFPC1\0003_R1_P2_K1_Ch2-Ch1.zen
2.160001e+01	1.864999e+01	20151202_SCC1gfpc_G2G1\MitoSys2\Calibration\mEGFPC1\0003_R1_P2_K1_Ch2-Ch1.zen
2.166001e+01	1.929999e+01	20151202_SCC1gfpc_G2G1\MitoSys2\Calibration\mEGFPC1\0003_R1_P2_K1_Ch2-Ch1.zen
2.172001e+01	1.896666e+01	20151202_SCC1gfpc_G2G1\MitoSys2\Calibration\mEGFPC1\0003_R1_P2_K1_Ch2-Ch1.zen
2.178001e+01	2.031665e+01	20151202_SCC1gfpc_G2G1\MitoSys2\Calibration\mEGFPC1\0003_R1_P2_K1_Ch2-Ch1.zen
2.184001e+01	2.093332e+01	20151202_SCC1gfpc_G2G1\MitoSys2\Calibration\mEGFPC1\0003_R1_P2_K1_Ch2-Ch1.zen
2.190001e+01	1.898332e+01	20151202_SCC1gfpc_G2G1\MitoSys2\Calibration\mEGFPC1\0003_R1_P2_K1_Ch2-Ch1.zen
2.196001e+01	1.919999e+01	20151202_SCC1gfpc_G2G1\MitoSys2\Calibration\mEGFPC1\0003_R1_P2_K1_Ch2-Ch1.zen
2.202001e+01	2.088332e+01	20151202_SCC1gfpc_G2G1\MitoSys2\Calibration\mEGFPC1\0003_R1_P2_K1_Ch2-Ch1.zen
2.208001e+01	1.906665e+01	20151202_SCC1gfpc_G2G1\MitoSys2\Calibration\mEGFPC1\0003_R1_P2_K1_Ch2-Ch1.zen
2.214001e+01	1.858332e+01	20151202_SCC1gfpc_G2G1\MitoSys2\Calibration\mEGFPC1\0003_R1_P2_K1_Ch2-Ch1.zen
2.220001e+01	2.046665e+01	20151202_SCC1gfpc_G2G1\MitoSys2\Calibration\mEGFPC1\0003_R1_P2_K1_Ch2-Ch1.zen
2.226001e+01	2.106665e+01	20151202_SCC1gfpc_G2G1\MitoSys2\Calibration\mEGFPC1\0003_R1_P2_K1_Ch2-Ch1.zen
2.232001e+01	1.983332e+01	20151202_SCC1gfpc_G2G1\MitoSys2\Calibration\mEGFPC1\0003_R1_P2_K1_Ch2-Ch1.zen
2.238001e+01	1.918332e+01	20151202_SCC1gfpc_G2G1\MitoSys2\Calibration\mEGFPC1\0003_R1_P2_K1_Ch2-Ch1.zen
2.244001e+01	1.948332e+01	20151202_SCC1gfpc_G2G1\MitoSys2\Calibration\mEGFPC1\0003_R1_P2_K1_Ch2-Ch1.zen
2.250001e+01	1.709999e+01	20151202_SCC1gfpc_G2G1\MitoSys2\Calibration\mEGFPC1\0003_R1_P2_K1_Ch2-Ch1.zen
2.256001e+01	2.093332e+01	20151202_SCC1gfpc_G2G1\MitoSys2\Calibration\mEGFPC1\0003_R1_P2_K1_Ch2-Ch1.zen
2.262001e+01	2.073332e+01	20151202_SCC1gfpc_G2G1\MitoSys2\Calibration\mEGFPC1\0003_R1_P2_K1_Ch2-Ch1.zen
2.268001e+01	2.169999e+01	20151202_SCC1gfpc_G2G1\MitoSys2\Calibration\mEGFPC1\0003_R1_P2_K1_Ch2-Ch1.zen
2.274002e+01	2.113332e+01	20151202_SCC1gfpc_G2G1\MitoSys2\Calibration\mEGFPC1\0003_R1_P2_K1_Ch2-Ch1.zen
2.280001e+01	1.874999e+01	20151202_SCC1gfpc_G2G1\MitoSys2\Calibration\mEGFPC1\0003_R1_P2_K1_Ch2-Ch1.zen
2.286001e+01	2.054999e+01	20151202_SCC1gfpc_G2G1\MitoSys2\Calibration\mEGFPC1\0003_R1_P2_K1_Ch2-Ch1.zen
2.292001e+01	1.856665e+01	20151202_SCC1gfpc_G2G1\MitoSys2\Calibration\mEGFPC1\0003_R1_P2_K1_Ch2-Ch1.zen
2.298001e+01	1.834999e+01	20151202_SCC1gfpc_G2G1\MitoSys2\Calibration\mEGFPC1\0003_R1_P2_K1_Ch2-Ch1.zen
2.304001e+01	2.001665e+01	20151202_SCC1gfpc_G2G1\MitoSys2\Calibration\mEGFPC1\0003_R1_P2_K1_Ch2-Ch1.zen
2.310001e+01	1.739999e+01	20151202_SCC1gfpc_G2G1\MitoSys2\Calibration\mEGFPC1\0003_R1_P2_K1_Ch2-Ch1.zen
2.316002e+01	1.979999e+01	20151202_SCC1gfpc_G2G1\MitoSys2\Calibration\mEGFPC1\0003_R1_P2_K1_Ch2-Ch1.zen
2.322001e+01	2.054999e+01	20151202_SCC1gfpc_G2G1\MitoSys2\Calibration\mEGFPC1\0003_R1_P2_K1_Ch2-Ch1.zen
2.328001e+01	2.081665e+01	20151202_SCC1gfpc_G2G1\MitoSys2\Calibration\mEGFPC1\0003_R1_P2_K1_Ch2-Ch1.zen
2.334002e+01	2.016665e+01	20151202_SCC1gfpc_G2G1\MitoSys2\Calibration\mEGFPC1\0003_R1_P2_K1_Ch2-Ch1.zen
2.340001e+01	1.864999e+01	20151202_SCC1gfpc_G2G1\MitoSys2\Calibration\mEGFPC1\0003_R1_P2_K1_Ch2-Ch1.zen
2.346001e+01	1.993332e+01	20151202_SCC1gfpc_G2G1\MitoSys2\Calibration\mEGFPC1\0003_R1_P2_K1_Ch2-Ch1.zen
2.352001e+01	1.916665e+01	20151202_SCC1gfpc_G2G1\MitoSys2\Calibration\mEGFPC1\0003_R1_P2_K1_Ch2-Ch1.zen
2.358002e+01	1.904999e+01	20151202_SCC1gfpc_G2G1\MitoSys2\Calibration\mEGFPC1\0003_R1_P2_K1_Ch2-Ch1.zen
2.364001e+01	2.041665e+01	20151202_SCC1gfpc_G2G1\MitoSys2\Calibration\mEGFPC1\0003_R1_P2_K1_Ch2-Ch1.zen
2.370001e+01	1.971665e+01	20151202_SCC1gfpc_G2G1\MitoSys2\Calibration\mEGFPC1\0003_R1_P2_K1_Ch2-Ch1.zen
2.376002e+01	1.863332e+01	20151202_SCC1gfpc_G2G1\MitoSys2\Calibration\mEGFPC1\0003_R1_P2_K1_Ch2-Ch1.zen
2.382001e+01	1.964999e+01	20151202_SCC1gfpc_G2G1\MitoSys2\Calibration\mEGFPC1\0003_R1_P2_K1_Ch2-Ch1.zen
2.388001e+01	1.978332e+01	20151202_SCC1gfpc_G2G1\MitoSys2\Calibration\mEGFPC1\0003_R1_P2_K1_Ch2-Ch1.zen
2.394002e+01	2.266665e+01	20151202_SCC1gfpc_G2G1\MitoSys2\Calibration\mEGFPC1\0003_R1_P2_K1_Ch2-Ch1.zen
2.400002e+01	2.068332e+01	20151202_SCC1gfpc_G2G1\MitoSys2\Calibration\mEGFPC1\0003_R1_P2_K1_Ch2-Ch1.zen
2.406001e+01	1.974999e+01	20151202_SCC1gfpc_G2G1\MitoSys2\Calibration\mEGFPC1\0003_R1_P2_K1_Ch2-Ch1.zen
2.412001e+01	2.018332e+01	20151202_SCC1gfpc_G2G1\MitoSys2\Calibration\mEGFPC1\0003_R1_P2_K1_Ch2-Ch1.zen
2.418002e+01	1.904999e+01	20151202_SCC1gfpc_G2G1\MitoSys2\Calibration\mEGFPC1\0003_R1_P2_K1_Ch2-Ch1.zen
2.424002e+01	1.888332e+01	20151202_SCC1gfpc_G2G1\MitoSys2\Calibration\mEGFPC1\0003_R1_P2_K1_Ch2-Ch1.zen
2.430001e+01	2.101665e+01	20151202_SCC1gfpc_G2G1\MitoSys2\Calibration\mEGFPC1\0003_R1_P2_K1_Ch2-Ch1.zen
2.436002e+01	2.123332e+01	20151202_SCC1gfpc_G2G1\MitoSys2\Calibration\mEGFPC1\0003_R1_P2_K1_Ch2-Ch1.zen
2.442002e+01	1.956665e+01	20151202_SCC1gfpc_G2G1\MitoSys2\Calibration\mEGFPC1\0003_R1_P2_K1_Ch2-Ch1.zen
2.448001e+01	1.883332e+01	20151202_SCC1gfpc_G2G1\MitoSys2\Calibration\mEGFPC1\0003_R1_P2_K1_Ch2-Ch1.zen
2.454002e+01	1.863332e+01	20151202_SCC1gfpc_G2G1\MitoSys2\Calibration\mEGFPC1\0003_R1_P2_K1_Ch2-Ch1.zen
2.460002e+01	2.174999e+01	20151202_SCC1gfpc_G2G1\MitoSys2\Calibration\mEGFPC1\0003_R1_P2_K1_Ch2-Ch1.zen
2.466002e+01	1.956665e+01	20151202_SCC1gfpc_G2G1\MitoSys2\Calibration\mEGFPC1\0003_R1_P2_K1_Ch2-Ch1.zen
2.472001e+01	1.963332e+01	20151202_SCC1gfpc_G2G1\MitoSys2\Calibration\mEGFPC1\0003_R1_P2_K1_Ch2-Ch1.zen
2.478002e+01	2.071665e+01	20151202_SCC1gfpc_G2G1\MitoSys2\Calibration\mEGFPC1\0003_R1_P2_K1_Ch2-Ch1.zen
2.484002e+01	1.913332e+01	20151202_SCC1gfpc_G2G1\MitoSys2\Calibration\mEGFPC1\0003_R1_P2_K1_Ch2-Ch1.zen
2.490001e+01	2.196665e+01	20151202_SCC1gfpc_G2G1\MitoSys2\Calibration\mEGFPC1\0003_R1_P2_K1_Ch2-Ch1.zen
2.496002e+01	1.986665e+01	20151202_SCC1gfpc_G2G1\MitoSys2\Calibration\mEGFPC1\0003_R1_P2_K1_Ch2-Ch1.zen
2.502002e+01	1.939999e+01	20151202_SCC1gfpc_G2G1\MitoSys2\Calibration\mEGFPC1\0003_R1_P2_K1_Ch2-Ch1.zen
2.508002e+01	1.978332e+01	20151202_SCC1gfpc_G2G1\MitoSys2\Calibration\mEGFPC1\0003_R1_P2_K1_Ch2-Ch1.zen
2.514002e+01	1.999999e+01	20151202_SCC1gfpc_G2G1\MitoSys2\Calibration\mEGFPC1\0003_R1_P2_K1_Ch2-Ch1.zen
2.520002e+01	2.056665e+01	20151202_SCC1gfpc_G2G1\MitoSys2\Calibration\mEGFPC1\0003_R1_P2_K1_Ch2-Ch1.zen
2.526002e+01	1.954999e+01	20151202_SCC1gfpc_G2G1\MitoSys2\Calibration\mEGFPC1\0003_R1_P2_K1_Ch2-Ch1.zen
2.532001e+01	2.029999e+01	20151202_SCC1gfpc_G2G1\MitoSys2\Calibration\mEGFPC1\0003_R1_P2_K1_Ch2-Ch1.zen
2.538002e+01	1.968332e+01	20151202_SCC1gfpc_G2G1\MitoSys2\Calibration\mEGFPC1\0003_R1_P2_K1_Ch2-Ch1.zen
2.544002e+01	1.899999e+01	20151202_SCC1gfpc_G2G1\MitoSys2\Calibration\mEGFPC1\0003_R1_P2_K1_Ch2-Ch1.zen
2.550002e+01	1.808332e+01	20151202_SCC1gfpc_G2G1\MitoSys2\Calibration\mEGFPC1\0003_R1_P2_K1_Ch2-Ch1.zen
2.556002e+01	1.934999e+01	20151202_SCC1gfpc_G2G1\MitoSys2\Calibration\mEGFPC1\0003_R1_P2_K1_Ch2-Ch1.zen
2.562002e+01	1.723332e+01	20151202_SCC1gfpc_G2G1\MitoSys2\Calibration\mEGFPC1\0003_R1_P2_K1_Ch2-Ch1.zen
2.568002e+01	1.799999e+01	20151202_SCC1gfpc_G2G1\MitoSys2\Calibration\mEGFPC1\0003_R1_P2_K1_Ch2-Ch1.zen
2.574002e+01	2.034999e+01	20151202_SCC1gfpc_G2G1\MitoSys2\Calibration\mEGFPC1\0003_R1_P2_K1_Ch2-Ch1.zen
2.580002e+01	1.981665e+01	20151202_SCC1gfpc_G2G1\MitoSys2\Calibration\mEGFPC1\0003_R1_P2_K1_Ch2-Ch1.zen
2.586002e+01	1.876665e+01	20151202_SCC1gfpc_G2G1\MitoSys2\Calibration\mEGFPC1\0003_R1_P2_K1_Ch2-Ch1.zen
2.592002e+01	1.909999e+01	20151202_SCC1gfpc_G2G1\MitoSys2\Calibration\mEGFPC1\0003_R1_P2_K1_Ch2-Ch1.zen
2.598002e+01	2.168332e+01	20151202_SCC1gfpc_G2G1\MitoSys2\Calibration\mEGFPC1\0003_R1_P2_K1_Ch2-Ch1.zen
2.604002e+01	2.029999e+01	20151202_SCC1gfpc_G2G1\MitoSys2\Calibration\mEGFPC1\0003_R1_P2_K1_Ch2-Ch1.zen
2.610002e+01	1.939999e+01	20151202_SCC1gfpc_G2G1\MitoSys2\Calibration\mEGFPC1\0003_R1_P2_K1_Ch2-Ch1.zen
2.616002e+01	1.936666e+01	20151202_SCC1gfpc_G2G1\MitoSys2\Calibration\mEGFPC1\0003_R1_P2_K1_Ch2-Ch1.zen
2.622002e+01	1.913332e+01	20151202_SCC1gfpc_G2G1\MitoSys2\Calibration\mEGFPC1\0003_R1_P2_K1_Ch2-Ch1.zen
2.628002e+01	2.038332e+01	20151202_SCC1gfpc_G2G1\MitoSys2\Calibration\mEGFPC1\0003_R1_P2_K1_Ch2-Ch1.zen
2.634002e+01	2.033332e+01	20151202_SCC1gfpc_G2G1\MitoSys2\Calibration\mEGFPC1\0003_R1_P2_K1_Ch2-Ch1.zen
2.640002e+01	1.911666e+01	20151202_SCC1gfpc_G2G1\MitoSys2\Calibration\mEGFPC1\0003_R1_P2_K1_Ch2-Ch1.zen
2.646002e+01	1.963332e+01	20151202_SCC1gfpc_G2G1\MitoSys2\Calibration\mEGFPC1\0003_R1_P2_K1_Ch2-Ch1.zen
2.652002e+01	2.189999e+01	20151202_SCC1gfpc_G2G1\MitoSys2\Calibration\mEGFPC1\0003_R1_P2_K1_Ch2-Ch1.zen
2.658002e+01	2.031665e+01	20151202_SCC1gfpc_G2G1\MitoSys2\Calibration\mEGFPC1\0003_R1_P2_K1_Ch2-Ch1.zen
2.664002e+01	2.024999e+01	20151202_SCC1gfpc_G2G1\MitoSys2\Calibration\mEGFPC1\0003_R1_P2_K1_Ch2-Ch1.zen
2.670002e+01	2.081665e+01	20151202_SCC1gfpc_G2G1\MitoSys2\Calibration\mEGFPC1\0003_R1_P2_K1_Ch2-Ch1.zen
2.676002e+01	2.164999e+01	20151202_SCC1gfpc_G2G1\MitoSys2\Calibration\mEGFPC1\0003_R1_P2_K1_Ch2-Ch1.zen
2.682002e+01	1.831666e+01	20151202_SCC1gfpc_G2G1\MitoSys2\Calibration\mEGFPC1\0003_R1_P2_K1_Ch2-Ch1.zen
2.688002e+01	1.939999e+01	20151202_SCC1gfpc_G2G1\MitoSys2\Calibration\mEGFPC1\0003_R1_P2_K1_Ch2-Ch1.zen
2.694002e+01	2.001665e+01	20151202_SCC1gfpc_G2G1\MitoSys2\Calibration\mEGFPC1\0003_R1_P2_K1_Ch2-Ch1.zen
2.700002e+01	2.006665e+01	20151202_SCC1gfpc_G2G1\MitoSys2\Calibration\mEGFPC1\0003_R1_P2_K1_Ch2-Ch1.zen
2.706002e+01	2.031665e+01	20151202_SCC1gfpc_G2G1\MitoSys2\Calibration\mEGFPC1\0003_R1_P2_K1_Ch2-Ch1.zen
2.712002e+01	2.026665e+01	20151202_SCC1gfpc_G2G1\MitoSys2\Calibration\mEGFPC1\0003_R1_P2_K1_Ch2-Ch1.zen
2.718002e+01	1.956665e+01	20151202_SCC1gfpc_G2G1\MitoSys2\Calibration\mEGFPC1\0003_R1_P2_K1_Ch2-Ch1.zen
2.724002e+01	1.983332e+01	20151202_SCC1gfpc_G2G1\MitoSys2\Calibration\mEGFPC1\0003_R1_P2_K1_Ch2-Ch1.zen
2.730002e+01	1.826665e+01	20151202_SCC1gfpc_G2G1\MitoSys2\Calibration\mEGFPC1\0003_R1_P2_K1_Ch2-Ch1.zen
2.736002e+01	1.859999e+01	20151202_SCC1gfpc_G2G1\MitoSys2\Calibration\mEGFPC1\0003_R1_P2_K1_Ch2-Ch1.zen
2.742002e+01	1.914999e+01	20151202_SCC1gfpc_G2G1\MitoSys2\Calibration\mEGFPC1\0003_R1_P2_K1_Ch2-Ch1.zen
2.748002e+01	1.963332e+01	20151202_SCC1gfpc_G2G1\MitoSys2\Calibration\mEGFPC1\0003_R1_P2_K1_Ch2-Ch1.zen
2.754002e+01	1.996665e+01	20151202_SCC1gfpc_G2G1\MitoSys2\Calibration\mEGFPC1\0003_R1_P2_K1_Ch2-Ch1.zen
2.760002e+01	1.961666e+01	20151202_SCC1gfpc_G2G1\MitoSys2\Calibration\mEGFPC1\0003_R1_P2_K1_Ch2-Ch1.zen
2.766002e+01	2.139999e+01	20151202_SCC1gfpc_G2G1\MitoSys2\Calibration\mEGFPC1\0003_R1_P2_K1_Ch2-Ch1.zen
2.772002e+01	1.974999e+01	20151202_SCC1gfpc_G2G1\MitoSys2\Calibration\mEGFPC1\0003_R1_P2_K1_Ch2-Ch1.zen
2.778002e+01	1.976665e+01	20151202_SCC1gfpc_G2G1\MitoSys2\Calibration\mEGFPC1\0003_R1_P2_K1_Ch2-Ch1.zen
2.784002e+01	2.111665e+01	20151202_SCC1gfpc_G2G1\MitoSys2\Calibration\mEGFPC1\0003_R1_P2_K1_Ch2-Ch1.zen
2.790002e+01	1.911666e+01	20151202_SCC1gfpc_G2G1\MitoSys2\Calibration\mEGFPC1\0003_R1_P2_K1_Ch2-Ch1.zen
2.796002e+01	1.976665e+01	20151202_SCC1gfpc_G2G1\MitoSys2\Calibration\mEGFPC1\0003_R1_P2_K1_Ch2-Ch1.zen
2.802002e+01	1.834999e+01	20151202_SCC1gfpc_G2G1\MitoSys2\Calibration\mEGFPC1\0003_R1_P2_K1_Ch2-Ch1.zen
2.808002e+01	2.036665e+01	20151202_SCC1gfpc_G2G1\MitoSys2\Calibration\mEGFPC1\0003_R1_P2_K1_Ch2-Ch1.zen
2.814002e+01	2.004999e+01	20151202_SCC1gfpc_G2G1\MitoSys2\Calibration\mEGFPC1\0003_R1_P2_K1_Ch2-Ch1.zen
2.820002e+01	2.216665e+01	20151202_SCC1gfpc_G2G1\MitoSys2\Calibration\mEGFPC1\0003_R1_P2_K1_Ch2-Ch1.zen
2.826002e+01	1.856665e+01	20151202_SCC1gfpc_G2G1\MitoSys2\Calibration\mEGFPC1\0003_R1_P2_K1_Ch2-Ch1.zen
2.832002e+01	1.939999e+01	20151202_SCC1gfpc_G2G1\MitoSys2\Calibration\mEGFPC1\0003_R1_P2_K1_Ch2-Ch1.zen
2.838002e+01	2.063332e+01	20151202_SCC1gfpc_G2G1\MitoSys2\Calibration\mEGFPC1\0003_R1_P2_K1_Ch2-Ch1.zen
2.844002e+01	2.098332e+01	20151202_SCC1gfpc_G2G1\MitoSys2\Calibration\mEGFPC1\0003_R1_P2_K1_Ch2-Ch1.zen
2.850002e+01	2.011665e+01	20151202_SCC1gfpc_G2G1\MitoSys2\Calibration\mEGFPC1\0003_R1_P2_K1_Ch2-Ch1.zen
2.856002e+01	1.984999e+01	20151202_SCC1gfpc_G2G1\MitoSys2\Calibration\mEGFPC1\0003_R1_P2_K1_Ch2-Ch1.zen
2.862002e+01	2.063332e+01	20151202_SCC1gfpc_G2G1\MitoSys2\Calibration\mEGFPC1\0003_R1_P2_K1_Ch2-Ch1.zen
2.868002e+01	1.953332e+01	20151202_SCC1gfpc_G2G1\MitoSys2\Calibration\mEGFPC1\0003_R1_P2_K1_Ch2-Ch1.zen
2.874002e+01	1.966665e+01	20151202_SCC1gfpc_G2G1\MitoSys2\Calibration\mEGFPC1\0003_R1_P2_K1_Ch2-Ch1.zen
2.880002e+01	1.873332e+01	20151202_SCC1gfpc_G2G1\MitoSys2\Calibration\mEGFPC1\0003_R1_P2_K1_Ch2-Ch1.zen
2.886002e+01	2.179999e+01	20151202_SCC1gfpc_G2G1\MitoSys2\Calibration\mEGFPC1\0003_R1_P2_K1_Ch2-Ch1.zen
2.892002e+01	1.879999e+01	20151202_SCC1gfpc_G2G1\MitoSys2\Calibration\mEGFPC1\0003_R1_P2_K1_Ch2-Ch1.zen
2.898002e+01	2.128332e+01	20151202_SCC1gfpc_G2G1\MitoSys2\Calibration\mEGFPC1\0003_R1_P2_K1_Ch2-Ch1.zen
2.904002e+01	1.926665e+01	20151202_SCC1gfpc_G2G1\MitoSys2\Calibration\mEGFPC1\0003_R1_P2_K1_Ch2-Ch1.zen
2.910002e+01	2.056665e+01	20151202_SCC1gfpc_G2G1\MitoSys2\Calibration\mEGFPC1\0003_R1_P2_K1_Ch2-Ch1.zen
2.916002e+01	1.903332e+01	20151202_SCC1gfpc_G2G1\MitoSys2\Calibration\mEGFPC1\0003_R1_P2_K1_Ch2-Ch1.zen
2.922002e+01	1.766666e+01	20151202_SCC1gfpc_G2G1\MitoSys2\Calibration\mEGFPC1\0003_R1_P2_K1_Ch2-Ch1.zen
2.928002e+01	1.996665e+01	20151202_SCC1gfpc_G2G1\MitoSys2\Calibration\mEGFPC1\0003_R1_P2_K1_Ch2-Ch1.zen
2.934002e+01	2.083332e+01	20151202_SCC1gfpc_G2G1\MitoSys2\Calibration\mEGFPC1\0003_R1_P2_K1_Ch2-Ch1.zen
2.940002e+01	1.993332e+01	20151202_SCC1gfpc_G2G1\MitoSys2\Calibration\mEGFPC1\0003_R1_P2_K1_Ch2-Ch1.zen
2.946002e+01	1.953332e+01	20151202_SCC1gfpc_G2G1\MitoSys2\Calibration\mEGFPC1\0003_R1_P2_K1_Ch2-Ch1.zen
2.952002e+01	1.873332e+01	20151202_SCC1gfpc_G2G1\MitoSys2\Calibration\mEGFPC1\0003_R1_P2_K1_Ch2-Ch1.zen
2.958002e+01	2.059999e+01	20151202_SCC1gfpc_G2G1\MitoSys2\Calibration\mEGFPC1\0003_R1_P2_K1_Ch2-Ch1.zen
2.964002e+01	1.988332e+01	20151202_SCC1gfpc_G2G1\MitoSys2\Calibration\mEGFPC1\0003_R1_P2_K1_Ch2-Ch1.zen
2.970002e+01	1.901665e+01	20151202_SCC1gfpc_G2G1\MitoSys2\Calibration\mEGFPC1\0003_R1_P2_K1_Ch2-Ch1.zen
2.976002e+01	1.973332e+01	20151202_SCC1gfpc_G2G1\MitoSys2\Calibration\mEGFPC1\0003_R1_P2_K1_Ch2-Ch1.zen
2.982002e+01	1.931665e+01	20151202_SCC1gfpc_G2G1\MitoSys2\Calibration\mEGFPC1\0003_R1_P2_K1_Ch2-Ch1.zen
2.988002e+01	2.074999e+01	20151202_SCC1gfpc_G2G1\MitoSys2\Calibration\mEGFPC1\0003_R1_P2_K1_Ch2-Ch1.zen
[truncated: 87,001 more rows]
