# Supplementary material for: Absolute quantification of cohesin, CTCF and their regulators in human cells
Source: eLife. 2019 Jun 17;8:e46269. doi: 10.7554/eLife.46269 (PMC6606026; doi:10.7554/eLife.46269)
Supplement: Figure 2—source data 1. [file elife-46269-fig2-data1.zip › Figure 2 - source data 1/20151202_STAG2gfpcf2_G2G1/2c_opt_time_col.res]

General								Correlation								Corrections
No	File name	Full path	Format	Clock	Duration	Channel mode	Annotation	Channel mode.1	Selection	1st	2nd	Frequency	Eval frequency	Mode	Detrend frequency	Offset Ch1	Amplitude Ch1	Rate Ch1	Offset Ch2	Amplitude Ch2	Rate Ch2	Xtalk Ch1	Xtalk Ch2	Labels Ch1	Labels Ch2	Interval1 1st	Interval1 2nd	Interval1 Ch1	Interval1 Ch2	Interval2 1st	Interval2 2nd	Interval2 Ch1	Interval2 Ch2	Bleaching Ch1	Bleaching Ch2	Bleaching Cross	BG Ch1	BG Ch2	BG Cross	Xtalk Ch1.1	Xtalk Ch2.1	Xtalk Cross	Total Ch1	Total Ch2	Total Cross	G0ave Ch1	G0std Ch1	G0ave Ch2	G0std Ch2
0	TR1_2_W0001_P0102_T0001_R1_P1_K1_Ch2-Ch1.zen	20151202_STAG2gfpcf2_G2G1\MitoSys2\LSM\STAG2gfpcf2_G1\DE_W0003_P0031\DE_2_W0003_P0031_T0001\TR1_W0001_P0102\TR1_2_W0001_P0102_T0001_R1_P1_K1_Ch2-Ch1.zen	FA/ISS	20000	30.0	3		7	0	0	29.94	100000	2000	Scale	0	1.47	0	0.01	1.1	0	0.01	0.04	0	1	1	0	1	49.063	915.578	0	1	49.063	915.578	1.2129	2.3326	1	0.9404	0.9973	0.9685	1	0.9954	0.9977	1.1466	2.3193	0.9662	0.014494	0.007938899999999999	0.00058813	0.00062404
1	TR1_2_W0001_P0102_T0001_R1_P2_K1_Ch2-Ch1.zen	20151202_STAG2gfpcf2_G2G1\MitoSys2\LSM\STAG2gfpcf2_G1\DE_W0003_P0031\DE_2_W0003_P0031_T0001\TR1_W0001_P0102\TR1_2_W0001_P0102_T0001_R1_P2_K1_Ch2-Ch1.zen	FA/ISS	20000	30.0	3		7	0	0	29.94	100000	2000	Scale	0	1.47	0	0.01	1.1	0	0.01	0.04	0	1	1	0	1	48.905	1010.765	0	1	48.905	1010.765	1.3077	1.9136	1	0.9395	0.9976	0.9681	1	0.996	0.998	1.2373	1.9034	0.9662	0.016083	0.0050704999999999995	0.0013742000000000001	0.0013112
2	TR1_2_W0001_P0102_T0001_R1_P3_K1_Ch2-Ch1.zen	20151202_STAG2gfpcf2_G2G1\MitoSys2\LSM\STAG2gfpcf2_G1\DE_W0003_P0031\DE_2_W0003_P0031_T0001\TR1_W0001_P0102\TR1_2_W0001_P0102_T0001_R1_P3_K1_Ch2-Ch1.zen	FA/ISS	20000	30.0	3		7	0	0	29.94	100000	2000	Scale	0	1.47	0	0.01	1.1	0	0.01	0.04	0	1	1	0	1	47.799	757.192	0	1	47.799	757.192	1.315	2.4169	1	0.9386	0.9968	0.9672	1	0.9946	0.9973	1.2432	2.4008	0.9646	0.014546000000000002	0.0098446	0.00038414	0.00067329
3	TR1_2_W0001_P0102_T0001_R1_P4_K1_Ch2-Ch1.zen	20151202_STAG2gfpcf2_G2G1\MitoSys2\LSM\STAG2gfpcf2_G1\DE_W0003_P0031\DE_2_W0003_P0031_T0001\TR1_W0001_P0102\TR1_2_W0001_P0102_T0001_R1_P4_K1_Ch2-Ch1.zen	FA/ISS	20000	30.0	3		7	0	0	29.94	100000	2000	Scale	0	1.47	0	0.01	1.1	0	0.01	0.04	0	1	1	0	1	0.81	2.4019999999999997	0	1	0.81	2.4019999999999997	1.0387	1.3421	1	0.7006	0.2794	-0.4317	1	0.9722	0.986	0.6618	0.4201	-0.4201	0.237	0.42066000000000003	0.31398000000000004	0.1462
4	TR1_2_W0001_P0102_T0001_R1_P5_K1_Ch2-Ch1.zen	20151202_STAG2gfpcf2_G2G1\MitoSys2\LSM\STAG2gfpcf2_G1\DE_W0003_P0031\DE_2_W0003_P0031_T0001\TR1_W0001_P0102\TR1_2_W0001_P0102_T0001_R1_P5_K1_Ch2-Ch1.zen	FA/ISS	20000	30.0	3		7	0	0	29.94	100000	2000	Scale	0	1.47	0	0.01	1.1	0	0.01	0.04	0	1	1	0	1	1.98	24.272	0	1	1.98	24.272	1.1754	1.1724	1	0.066	0.9108	0.2398	1	0.9935	0.9967	0.1054	1.0676	0.239	0.086467	0.083381	0.00055202	0.0063771
5	TR1_2_W0001_P0099_T0001_R1_P1_K1_Ch2-Ch1.zen	20151202_STAG2gfpcf2_G2G1\MitoSys2\LSM\STAG2gfpcf2_G1\DE_W0003_P0032\DE_2_W0003_P0032_T0001\TR1_W0001_P0099\TR1_2_W0001_P0099_T0001_R1_P1_K1_Ch2-Ch1.zen	FA/ISS	20000	30.0	3		7	0	0	29.94	100000	2000	Scale	0	1.47	0	0.01	1.1	0	0.01	0.04	0	1	1	0	1	40.811	586.673	0	1	40.811	586.673	1.3375	2.1443	1	0.9287	0.9961	0.9618	1	0.9942	0.9971	1.2536	2.1279	0.9590000000000001	0.023225	0.012098999999999999	0.0012127000000000001	0.00087382
6	TR1_2_W0001_P0099_T0001_R1_P2_K1_Ch2-Ch1.zen	20151202_STAG2gfpcf2_G2G1\MitoSys2\LSM\STAG2gfpcf2_G1\DE_W0003_P0032\DE_2_W0003_P0032_T0001\TR1_W0001_P0099\TR1_2_W0001_P0099_T0001_R1_P2_K1_Ch2-Ch1.zen	FA/ISS	20000	30.0	3		7	0	0	29.94	100000	2000	Scale	0	1.47	0	0.01	1.1	0	0.01	0.04	0	1	1	0	1	47.99	744.3760000000001	0	1	47.99	744.3760000000001	1.4417	2.0249	1	0.9373	0.9967	0.9666	1	0.9945	0.9973	1.3642	2.0102	0.9639	0.019482	0.0047481	0.00633	0.008893999999999999
7	TR1_2_W0001_P0099_T0001_R1_P3_K1_Ch2-Ch1.zen	20151202_STAG2gfpcf2_G2G1\MitoSys2\LSM\STAG2gfpcf2_G1\DE_W0003_P0032\DE_2_W0003_P0032_T0001\TR1_W0001_P0099\TR1_2_W0001_P0099_T0001_R1_P3_K1_Ch2-Ch1.zen	FA/ISS	20000	30.0	3		7	0	0	29.94	100000	2000	Scale	0	1.47	0	0.01	1.1	0	0.01	0.04	0	1	1	0	1	47.258	888.567	0	1	47.258	888.567	1.6979	2.2672	1	0.9376	0.9974	0.9670000000000001	1	0.9956	0.9978	1.6126	2.2539	0.9649	0.014949	0.0086922	0.00090895	0.00082947
8	TR1_2_W0001_P0099_T0001_R1_P4_K1_Ch2-Ch1.zen	20151202_STAG2gfpcf2_G2G1\MitoSys2\LSM\STAG2gfpcf2_G1\DE_W0003_P0032\DE_2_W0003_P0032_T0001\TR1_W0001_P0099\TR1_2_W0001_P0099_T0001_R1_P4_K1_Ch2-Ch1.zen	FA/ISS	20000	30.0	3		7	0	0	29.94	100000	2000	Scale	0	1.47	0	0.01	1.1	0	0.01	0.04	0	1	1	0	1	2.395	4.231	0	1	2.395	4.231	1.3945	1.2626	1	0.1413	0.5336	0.2705	1	0.9545	0.977	0.2749	0.6754	0.2619	0.0019304000000000003	0.098518	0.032311	0.052927999999999996
9	TR1_2_W0001_P0099_T0001_R1_P5_K1_Ch2-Ch1.zen	20151202_STAG2gfpcf2_G2G1\MitoSys2\LSM\STAG2gfpcf2_G1\DE_W0003_P0032\DE_2_W0003_P0032_T0001\TR1_W0001_P0099\TR1_2_W0001_P0099_T0001_R1_P5_K1_Ch2-Ch1.zen	FA/ISS	20000	30.000999999999998	3		7	0	0	29.94	100000	2000	Scale	0	1.47	0	0.01	1.1	0	0.01	0.04	0	1	1	0	1	0.78	1.3880000000000001	0	1	0.78	1.3880000000000001	1.0074	0.8459	1	0.8947	0.0477	-0.1209	1	0.9542	0.9768	0.8647	-0.0018	-0.0993	0.32133	0.38737	0.039242	0.24846999999999997
10	TR1_2_W0001_P0096_T0001_R1_P1_K1_Ch2-Ch1.zen	20151202_STAG2gfpcf2_G2G1\MitoSys2\LSM\STAG2gfpcf2_G1\DE_W0003_P0033\DE_2_W0003_P0033_T0001\TR1_W0001_P0096\TR1_2_W0001_P0096_T0001_R1_P1_K1_Ch2-Ch1.zen	FA/ISS	20000	30.0	3		7	0	0	29.94	100000	2000	Scale	0	1.47	0	0.01	1.1	0	0.01	0.04	0	1	1	0	1	36.982	302.873	0	1	36.982	302.873	1.2603	2.3333	1	0.9211	0.9922	0.956	1	0.9897	0.9949	1.1702	2.3009	0.951	0.029283	0.014721000000000001	0.0008217000000000001	0.0014879000000000001
11	TR1_2_W0001_P0096_T0001_R1_P2_K1_Ch2-Ch1.zen	20151202_STAG2gfpcf2_G2G1\MitoSys2\LSM\STAG2gfpcf2_G1\DE_W0003_P0033\DE_2_W0003_P0033_T0001\TR1_W0001_P0096\TR1_2_W0001_P0096_T0001_R1_P2_K1_Ch2-Ch1.zen	FA/ISS	20000	30.0	3		7	0	0	29.94	100000	2000	Scale	0	1.47	0	0.01	1.1	0	0.01	0.04	0	1	1	0	1	72.148	530.0269999999999	0	1	72.148	530.0269999999999	1.1675	2.4299	1	0.9595	0.9955	0.9773	1	0.9883	0.9941	1.1235	2.3999	0.9715	0.013368999999999999	0.006912100000000001	0.00068493	0.0011193
12	TR1_2_W0001_P0096_T0001_R1_P3_K1_Ch2-Ch1.zen	20151202_STAG2gfpcf2_G2G1\MitoSys2\LSM\STAG2gfpcf2_G1\DE_W0003_P0033\DE_2_W0003_P0033_T0001\TR1_W0001_P0096\TR1_2_W0001_P0096_T0001_R1_P3_K1_Ch2-Ch1.zen	FA/ISS	20000	30.0	3		7	0	0	29.94	100000	2000	Scale	0	1.47	0	0.01	1.1	0	0.01	0.04	0	1	1	0	1	66.298	480.319	0	1	66.298	480.319	1.0938	2.3713	1	0.956	0.9949	0.9753	1	0.9879	0.9939	1.0476	2.3404	0.9693	0.013218	0.0079626	0.00093577	0.0012878
13	TR1_2_W0001_P0096_T0001_R1_P4_K1_Ch2-Ch1.zen	20151202_STAG2gfpcf2_G2G1\MitoSys2\LSM\STAG2gfpcf2_G1\DE_W0003_P0033\DE_2_W0003_P0033_T0001\TR1_W0001_P0096\TR1_2_W0001_P0096_T0001_R1_P4_K1_Ch2-Ch1.zen	FA/ISS	20000	30.0	3		7	0	0	29.94	100000	2000	Scale	0	1.47	0	0.01	1.1	0	0.01	0.04	0	1	1	0	1	1.001	1.699	0	1	1.001	1.699	1.1518	1.2791	1	0.2773	0.1199	-0.1508	1	0.953	0.9762	0.17600000000000002	0.1775	-0.1391	0.22403	0.13925	0.023027000000000002	0.07069600000000001
14	TR1_2_W0001_P0096_T0001_R1_P5_K1_Ch2-Ch1.zen	20151202_STAG2gfpcf2_G2G1\MitoSys2\LSM\STAG2gfpcf2_G1\DE_W0003_P0033\DE_2_W0003_P0033_T0001\TR1_W0001_P0096\TR1_2_W0001_P0096_T0001_R1_P5_K1_Ch2-Ch1.zen	FA/ISS	20000	30.002	3		7	0	0	29.94	100000	2000	Scale	0	1.47	0	0.01	1.1	0	0.01	0.04	0	1	1	0	1	1.528	2.7960000000000003	0	1	1.528	2.7960000000000003	1.0512	0.9837	1	0.003	0.3679	0.0181	1	0.9570000000000001	0.9783	0.0022	0.3315	0.0174	0.25024	0.12678	0.06751599999999999	0.072948
15	TR1_2_W0001_P0080_T0001_R1_P1_K1_Ch2-Ch1.zen	20151202_STAG2gfpcf2_G2G1\MitoSys2\LSM\STAG2gfpcf2_G1\DE_W0003_P0039\DE_2_W0003_P0039_T0001\TR1_W0001_P0080\TR1_2_W0001_P0080_T0001_R1_P1_K1_Ch2-Ch1.zen	FA/ISS	20000	30.0	3		7	0	0	29.94	100000	2000	Scale	0	1.47	0	0.01	1.1	0	0.01	0.04	0	1	1	0	1	47.196000000000005	629.4680000000001	0	1	47.196000000000005	629.4680000000001	1.2324	2.1833	1	0.9383	0.9963	0.9668	1	0.9937	0.9968	1.1632	2.1661	0.9638	0.012956	0.010074	0.00052786	0.00090407
16	TR1_2_W0001_P0080_T0001_R1_P2_K1_Ch2-Ch1.zen	20151202_STAG2gfpcf2_G2G1\MitoSys2\LSM\STAG2gfpcf2_G1\DE_W0003_P0039\DE_2_W0003_P0039_T0001\TR1_W0001_P0080\TR1_2_W0001_P0080_T0001_R1_P2_K1_Ch2-Ch1.zen	FA/ISS	20000	30.0	3		7	0	0	29.94	100000	2000	Scale	0	1.47	0	0.01	1.1	0	0.01	0.04	0	1	1	0	1	19.784000000000002	482.15	0	1	19.784000000000002	482.15	1.0856	2.1389	1	0.8563	0.995	0.9229999999999999	1	0.9965	0.9982	0.9351	2.1249	0.9214	0.0058464	0.025869	0.0006489	0.0012483
17	TR1_2_W0001_P0080_T0001_R1_P3_K1_Ch2-Ch1.zen	20151202_STAG2gfpcf2_G2G1\MitoSys2\LSM\STAG2gfpcf2_G1\DE_W0003_P0039\DE_2_W0003_P0039_T0001\TR1_W0001_P0080\TR1_2_W0001_P0080_T0001_R1_P3_K1_Ch2-Ch1.zen	FA/ISS	20000	30.0	3		7	0	0	29.94	100000	2000	Scale	0	1.47	0	0.01	1.1	0	0.01	0.04	0	1	1	0	1	45.033	604.127	0	1	45.033	604.127	1.3507	2.2599	1	0.935	0.996	0.965	1	0.9937	0.9968	1.2736	2.2413	0.9620000000000001	0.01793	0.011067	0.00039912	0.00089205
18	TR1_2_W0001_P0080_T0001_R1_P4_K1_Ch2-Ch1.zen	20151202_STAG2gfpcf2_G2G1\MitoSys2\LSM\STAG2gfpcf2_G1\DE_W0003_P0039\DE_2_W0003_P0039_T0001\TR1_W0001_P0080\TR1_2_W0001_P0080_T0001_R1_P4_K1_Ch2-Ch1.zen	FA/ISS	20000	30.0	3		7	0	0	29.94	100000	2000	Scale	0	1.47	0	0.01	1.1	0	0.01	0.04	0	1	1	0	1	1.4480000000000002	5.431	0	1	1.4480000000000002	5.431	1.3813	1.3939	1	0.0116	0.6279	-0.0306	1	0.9788	0.9893	-0.0172	0.9123	-0.0301	0.11897	0.15093	0.0034795	0.049065
19	TR1_2_W0001_P0080_T0001_R1_P5_K1_Ch2-Ch1.zen	20151202_STAG2gfpcf2_G2G1\MitoSys2\LSM\STAG2gfpcf2_G1\DE_W0003_P0039\DE_2_W0003_P0039_T0001\TR1_W0001_P0080\TR1_2_W0001_P0080_T0001_R1_P5_K1_Ch2-Ch1.zen	FA/ISS	20000	30.002	3		7	0	0	29.94	100000	2000	Scale	0	1.47	0	0.01	1.1	0	0.01	0.04	0	1	1	0	1	1.5819999999999999	10.345999999999998	0	1	1.5819999999999999	10.345999999999998	1.3227	0.7809999999999999	1	0.0148	0.7941	0.0427	1	0.9876	0.9938	0.013000000000000001	0.5857	0.0423	0.10769000000000001	0.19404000000000002	0.0027511	0.022746000000000002
20	TR1_2_W0001_P0109_T0001_R1_P1_K1_Ch2-Ch1.zen	20151202_STAG2gfpcf2_G2G1\MitoSys2\LSM\STAG2gfpcf2_G1\DE_W0003_P0042\DE_2_W0003_P0042_T0001\TR1_W0001_P0109\TR1_2_W0001_P0109_T0001_R1_P1_K1_Ch2-Ch1.zen	FA/ISS	20000	30.0	3		7	0	0	29.94	100000	2000	Scale	0	1.47	0	0.01	1.1	0	0.01	0.04	0	1	1	0	1	57.85	708.625	0	1	57.85	708.625	1.2333	2.0948	1	0.9496	0.9966	0.9728	1	0.993	0.9965	1.1768	2.0772	0.9694	0.016040000000000002	0.005296100000000001	0.00094828	0.00083089
21	TR1_2_W0001_P0109_T0001_R1_P2_K1_Ch2-Ch1.zen	20151202_STAG2gfpcf2_G2G1\MitoSys2\LSM\STAG2gfpcf2_G1\DE_W0003_P0042\DE_2_W0003_P0042_T0001\TR1_W0001_P0109\TR1_2_W0001_P0109_T0001_R1_P2_K1_Ch2-Ch1.zen	FA/ISS	20000	30.0	3		7	0	0	29.94	100000	2000	Scale	0	1.47	0	0.01	1.1	0	0.01	0.04	0	1	1	0	1	47.413000000000004	535.012	0	1	47.413000000000004	535.012	1.0628	1.5515	1	0.9387	0.9958	0.9668	1	0.9927	0.9964	0.9995	1.5365	0.9633	0.014511000000000001	0.010469	0.00069988	0.00084155
22	TR1_2_W0001_P0109_T0001_R1_P3_K1_Ch2-Ch1.zen	20151202_STAG2gfpcf2_G2G1\MitoSys2\LSM\STAG2gfpcf2_G1\DE_W0003_P0042\DE_2_W0003_P0042_T0001\TR1_W0001_P0109\TR1_2_W0001_P0109_T0001_R1_P3_K1_Ch2-Ch1.zen	FA/ISS	20000	30.0	3		7	0	0	29.94	100000	2000	Scale	0	1.47	0	0.01	1.1	0	0.01	0.04	0	1	1	0	1	59.238	844.0160000000001	0	1	59.238	844.0160000000001	1.0447	2.0634	1	0.9508	0.9973	0.9738	1	0.9941	0.9971	0.9944	2.0498	0.9709	0.013696000000000002	0.0078683	0.001176	0.00085984
23	TR1_2_W0001_P0109_T0001_R1_P4_K1_Ch2-Ch1.zen	20151202_STAG2gfpcf2_G2G1\MitoSys2\LSM\STAG2gfpcf2_G1\DE_W0003_P0042\DE_2_W0003_P0042_T0001\TR1_W0001_P0109\TR1_2_W0001_P0109_T0001_R1_P4_K1_Ch2-Ch1.zen	FA/ISS	20000	30.0	3		7	0	0	29.94	100000	2000	Scale	0	1.47	0	0.01	1.1	0	0.01	0.04	0	1	1	0	1	3.763	83.449	0	1	3.763	83.449	1.1807	1.3901	1	0.3669	0.9728	0.5963	1	0.9963	0.9982	0.4714	1.3522	0.5952	0.050697000000000006	0.11664000000000001	0.00044351	0.005638499999999999
24	TR1_2_W0001_P0109_T0001_R1_P5_K1_Ch2-Ch1.zen	20151202_STAG2gfpcf2_G2G1\MitoSys2\LSM\STAG2gfpcf2_G1\DE_W0003_P0042\DE_2_W0003_P0042_T0001\TR1_W0001_P0109\TR1_2_W0001_P0109_T0001_R1_P5_K1_Ch2-Ch1.zen	FA/ISS	20000	30.000999999999998	3		7	0	0	29.94	100000	2000	Scale	0	1.47	0	0.01	1.1	0	0.01	0.04	0	1	1	0	1	2.37	15.488	0	1	2.37	15.488	1.1572	1.0179	1	0.1411	0.8625	0.3353	1	0.9878	0.9939	0.1781	0.8665	0.33299999999999996	0.048172	0.14999	0.0089721	0.022878
25	TR1_2_W0001_P0128_T0001_R1_P1_K1_Ch2-Ch1.zen	20151202_STAG2gfpcf2_G2G1\MitoSys2\LSM\STAG2gfpcf2_G1\DE_W0003_P0049\DE_2_W0003_P0049_T0001\TR1_W0001_P0128\TR1_2_W0001_P0128_T0001_R1_P1_K1_Ch2-Ch1.zen	FA/ISS	20000	30.0	3		7	0	0	29.94	100000	2000	Scale	0	1.47	0	0.01	1.1	0	0.01	0.04	0	1	1	0	1	54.071999999999996	671.326	0	1	54.071999999999996	671.326	1.0623	1.8548	1	0.9463	0.9965	0.9711	1	0.9932	0.9966	1.0068	1.8396	0.9677	0.016024	0.0059527	0.0010697	0.0010396
26	TR1_2_W0001_P0128_T0001_R1_P2_K1_Ch2-Ch1.zen	20151202_STAG2gfpcf2_G2G1\MitoSys2\LSM\STAG2gfpcf2_G1\DE_W0003_P0049\DE_2_W0003_P0049_T0001\TR1_W0001_P0128\TR1_2_W0001_P0128_T0001_R1_P2_K1_Ch2-Ch1.zen	FA/ISS	20000	30.0	3		7	0	0	29.94	100000	2000	Scale	0	1.47	0	0.01	1.1	0	0.01	0.04	0	1	1	0	1	49.25899999999999	710.543	0	1	49.25899999999999	710.543	1.1282	2.7139	1	0.9408	0.9965	0.9683	1	0.9939	0.997	1.0649	2.6949	0.9653	0.015498	0.010451	0.00046171	0.00077793
27	TR1_2_W0001_P0128_T0001_R1_P3_K1_Ch2-Ch1.zen	20151202_STAG2gfpcf2_G2G1\MitoSys2\LSM\STAG2gfpcf2_G1\DE_W0003_P0049\DE_2_W0003_P0049_T0001\TR1_W0001_P0128\TR1_2_W0001_P0128_T0001_R1_P3_K1_Ch2-Ch1.zen	FA/ISS	20000	30.0	3		7	0	0	29.94	100000	2000	Scale	0	1.47	0	0.01	1.1	0	0.01	0.04	0	1	1	0	1	56.31100000000001	729.39	0	1	56.31100000000001	729.39	1.1569	2.0389	1	0.9482	0.9968	0.9722	1	0.9935	0.9967	1.101	2.0231	0.9690000000000001	0.01284	0.007402600000000001	0.00058385	0.00084172
28	TR1_2_W0001_P0128_T0001_R1_P4_K1_Ch2-Ch1.zen	20151202_STAG2gfpcf2_G2G1\MitoSys2\LSM\STAG2gfpcf2_G1\DE_W0003_P0049\DE_2_W0003_P0049_T0001\TR1_W0001_P0128\TR1_2_W0001_P0128_T0001_R1_P4_K1_Ch2-Ch1.zen	FA/ISS	20000	30.003	3		7	0	0	29.94	100000	2000	Scale	0	1.47	0	0.01	1.1	0	0.01	0.04	0	1	1	0	1	0.7979999999999999	1.561	0	1	0.7979999999999999	1.561	1.0037	1.0145	1	0.7152	0.0857	-0.2462	1	0.9594	0.9795	0.7104	0.0776	-0.2289	0.070924	0.1411	0.06592999999999999	0.068814
29	TR1_2_W0001_P0128_T0001_R1_P5_K1_Ch2-Ch1.zen	20151202_STAG2gfpcf2_G2G1\MitoSys2\LSM\STAG2gfpcf2_G1\DE_W0003_P0049\DE_2_W0003_P0049_T0001\TR1_W0001_P0128\TR1_2_W0001_P0128_T0001_R1_P5_K1_Ch2-Ch1.zen	FA/ISS	20000	30.0	3		7	0	0	29.94	100000	2000	Scale	0	1.47	0	0.01	1.1	0	0.01	0.04	0	1	1	0	1	2.969	54.208	0	1	2.969	54.208	1.2431	1.1235	1	0.2514	0.9591	0.4891	1	0.9956	0.9978	0.3677	1.0744	0.488	0.056187	0.14196	0.00065802	0.0072903
30	TR1_2_W0001_P0131_T0001_R1_P1_K1_Ch2-Ch1.zen	20151202_STAG2gfpcf2_G2G1\MitoSys2\LSM\STAG2gfpcf2_G1\DE_W0003_P0050\DE_2_W0003_P0050_T0001\TR1_W0001_P0131\TR1_2_W0001_P0131_T0001_R1_P1_K1_Ch2-Ch1.zen	FA/ISS	20000	30.0	3		7	0	0	29.94	100000	2000	Scale	0	1.47	0	0.01	1.1	0	0.01	0.04	0	1	1	0	1	59.923	522.928	0	1	59.923	522.928	1.2381	2.1287	1	0.951	0.9953	0.9729	1	0.99	0.995	1.1831	2.1036	0.9681	0.017217	0.004816600000000001	0.0037841999999999997	0.0016625
31	TR1_2_W0001_P0131_T0001_R1_P2_K1_Ch2-Ch1.zen	20151202_STAG2gfpcf2_G2G1\MitoSys2\LSM\STAG2gfpcf2_G1\DE_W0003_P0050\DE_2_W0003_P0050_T0001\TR1_W0001_P0131\TR1_2_W0001_P0131_T0001_R1_P2_K1_Ch2-Ch1.zen	FA/ISS	20000	30.0	3		7	0	0	29.94	100000	2000	Scale	0	1.47	0	0.01	1.1	0	0.01	0.04	0	1	1	0	1	56.61600000000001	480.99699999999996	0	1	56.61600000000001	480.99699999999996	1.2461	1.9572	1	0.9484	0.9952	0.9715	1	0.9903	0.9951	1.1879	1.9344	0.9668	0.01647	0.0046898	0.0033326000000000002	0.0024305
32	TR1_2_W0001_P0131_T0001_R1_P3_K1_Ch2-Ch1.zen	20151202_STAG2gfpcf2_G2G1\MitoSys2\LSM\STAG2gfpcf2_G1\DE_W0003_P0050\DE_2_W0003_P0050_T0001\TR1_W0001_P0131\TR1_2_W0001_P0131_T0001_R1_P3_K1_Ch2-Ch1.zen	FA/ISS	20000	30.0	3		7	0	0	29.94	100000	2000	Scale	0	1.47	0	0.01	1.1	0	0.01	0.04	0	1	1	0	1	53.291000000000004	738.801	0	1	53.291000000000004	738.801	1.0669	1.9794	1	0.9455	0.9968	0.9708	1	0.9939	0.9969	1.0104	1.965	0.9678	0.019411	0.006279	0.0019186	0.0010053
33	TR1_2_W0001_P0131_T0001_R1_P4_K1_Ch2-Ch1.zen	20151202_STAG2gfpcf2_G2G1\MitoSys2\LSM\STAG2gfpcf2_G1\DE_W0003_P0050\DE_2_W0003_P0050_T0001\TR1_W0001_P0131\TR1_2_W0001_P0131_T0001_R1_P4_K1_Ch2-Ch1.zen	FA/ISS	20000	30.0	3		7	0	0	29.94	100000	2000	Scale	0	1.47	0	0.01	1.1	0	0.01	0.04	0	1	1	0	1	2.9810000000000003	18.624000000000002	0	1	2.9810000000000003	18.624000000000002	1.3103	0.9731	1	0.2529	0.8851	0.4708	1	0.9872	0.9936	0.4017	0.846	0.4675	0.044893	0.12383	0.0034191000000000004	0.018642
34	TR1_2_W0001_P0131_T0001_R1_P5_K1_Ch2-Ch1.zen	20151202_STAG2gfpcf2_G2G1\MitoSys2\LSM\STAG2gfpcf2_G1\DE_W0003_P0050\DE_2_W0003_P0050_T0001\TR1_W0001_P0131\TR1_2_W0001_P0131_T0001_R1_P5_K1_Ch2-Ch1.zen	FA/ISS	20000	30.000999999999998	3		7	0	0	29.94	100000	2000	Scale	0	1.47	0	0.01	1.1	0	0.01	0.04	0	1	1	0	1	2.145	15.606	0	1	2.145	15.606	1.0464	1.0092	1	0.0993	0.8639	0.2918	1	0.9890000000000001	0.9945	0.1127	0.8619	0.2901	0.06287000000000001	0.14434	0.0049068	0.015865999999999998
35	TR1_2_W0001_P0157_T0001_R1_P1_K1_Ch2-Ch1.zen	20151202_STAG2gfpcf2_G2G1\MitoSys2\LSM\STAG2gfpcf2_G1\DE_W0003_P0054\DE_2_W0003_P0054_T0001\TR1_W0001_P0157\TR1_2_W0001_P0157_T0001_R1_P1_K1_Ch2-Ch1.zen	FA/ISS	20000	30.0	3		7	0	0	29.94	100000	2000	Scale	0	1.47	0	0.01	1.1	0	0.01	0.04	0	1	1	0	1	9.591000000000001	222.055	0	1	9.591000000000001	222.055	0.9485	1.2375	1	0.7145	0.99	0.8409	1	0.9965	0.9983	0.6699	1.2225	0.8395	0.050921	0.025863	0.00021054	0.0011384000000000001
36	TR1_2_W0001_P0157_T0001_R1_P2_K1_Ch2-Ch1.zen	20151202_STAG2gfpcf2_G2G1\MitoSys2\LSM\STAG2gfpcf2_G1\DE_W0003_P0054\DE_2_W0003_P0054_T0001\TR1_W0001_P0157\TR1_2_W0001_P0157_T0001_R1_P2_K1_Ch2-Ch1.zen	FA/ISS	20000	30.0	3		7	0	0	29.94	100000	2000	Scale	0	1.47	0	0.01	1.1	0	0.01	0.04	0	1	1	0	1	35.076	437.264	0	1	35.076	437.264	1.5107	1.8826	1	0.9167	0.9948	0.9549	1	0.9935	0.9967	1.405	1.8637	0.9518	0.018284	0.01198	0.00071487	0.00098813
37	TR1_2_W0001_P0157_T0001_R1_P3_K1_Ch2-Ch1.zen	20151202_STAG2gfpcf2_G2G1\MitoSys2\LSM\STAG2gfpcf2_G1\DE_W0003_P0054\DE_2_W0003_P0054_T0001\TR1_W0001_P0157\TR1_2_W0001_P0157_T0001_R1_P3_K1_Ch2-Ch1.zen	FA/ISS	20000	30.0	3		7	0	0	29.94	100000	2000	Scale	0	1.47	0	0.01	1.1	0	0.01	0.04	0	1	1	0	1	37.826	622.092	0	1	37.826	622.092	1.3372	1.9978	1	0.9218	0.996	0.9582	1	0.9948	0.9974	1.2449	1.9827	0.9557	0.020453	0.0050571	0.0035448999999999997	0.0035848
38	TR1_2_W0001_P0157_T0001_R1_P4_K1_Ch2-Ch1.zen	20151202_STAG2gfpcf2_G2G1\MitoSys2\LSM\STAG2gfpcf2_G1\DE_W0003_P0054\DE_2_W0003_P0054_T0001\TR1_W0001_P0157\TR1_2_W0001_P0157_T0001_R1_P4_K1_Ch2-Ch1.zen	FA/ISS	20000	30.0	3		7	0	0	29.94	100000	2000	Scale	0	1.47	0	0.01	1.1	0	0.01	0.04	0	1	1	0	1	4.94	48.855	0	1	4.94	48.855	1.0805	0.8128	1	0.4552	0.9546	0.6523	1	0.9918	0.9959	0.4779	0.7643	0.6494	-0.0066906000000000005	0.08408600000000001	0.0011644000000000001	0.007859699999999999
39	TR1_2_W0001_P0157_T0001_R1_P5_K1_Ch2-Ch1.zen	20151202_STAG2gfpcf2_G2G1\MitoSys2\LSM\STAG2gfpcf2_G1\DE_W0003_P0054\DE_2_W0003_P0054_T0001\TR1_W0001_P0157\TR1_2_W0001_P0157_T0001_R1_P5_K1_Ch2-Ch1.zen	FA/ISS	20000	30.000999999999998	3		7	0	0	29.94	100000	2000	Scale	0	1.47	0	0.01	1.1	0	0.01	0.04	0	1	1	0	1	0.691	0.858	0	1	0.691	0.858	1.014	1.0319	1	1.2676	0.0824	0.3224	1	0.9363	0.9676	1.2512	0.0917	0.3588	0.041280000000000004	0.24255	0.064416	0.19523
40	TR1_2_W0001_P0145_T0001_R1_P1_K1_Ch2-Ch1.zen	20151202_STAG2gfpcf2_G2G1\MitoSys2\LSM\STAG2gfpcf2_G1\DE_W0003_P0057\DE_2_W0003_P0057_T0001\TR1_W0001_P0145\TR1_2_W0001_P0145_T0001_R1_P1_K1_Ch2-Ch1.zen	FA/ISS	20000	30.0	3		7	0	0	29.94	100000	2000	Scale	0	1.47	0	0.01	1.1	0	0.01	0.04	0	1	1	0	1	32.898	592.17	0	1	32.898	592.17	1.3574	2.1355	1	0.9116	0.996	0.9529	1	0.9954	0.9977	1.2524	2.1209	0.9507	0.021485	0.014134	0.00068876	0.00082474
41	TR1_2_W0001_P0145_T0001_R1_P2_K1_Ch2-Ch1.zen	20151202_STAG2gfpcf2_G2G1\MitoSys2\LSM\STAG2gfpcf2_G1\DE_W0003_P0057\DE_2_W0003_P0057_T0001\TR1_W0001_P0145\TR1_2_W0001_P0145_T0001_R1_P2_K1_Ch2-Ch1.zen	FA/ISS	20000	30.0	3		7	0	0	29.94	100000	2000	Scale	0	1.47	0	0.01	1.1	0	0.01	0.04	0	1	1	0	1	32.387	597.341	0	1	32.387	597.341	1.3827	2.7316	1	0.9087	0.9958	0.9512	1	0.9953	0.9977	1.2718	2.7134	0.9490000000000001	0.029755	0.015142	0.0008525000000000001	0.00088721
42	TR1_2_W0001_P0145_T0001_R1_P3_K1_Ch2-Ch1.zen	20151202_STAG2gfpcf2_G2G1\MitoSys2\LSM\STAG2gfpcf2_G1\DE_W0003_P0057\DE_2_W0003_P0057_T0001\TR1_W0001_P0145\TR1_2_W0001_P0145_T0001_R1_P3_K1_Ch2-Ch1.zen	FA/ISS	20000	30.0	3		7	0	0	29.94	100000	2000	Scale	0	1.47	0	0.01	1.1	0	0.01	0.04	0	1	1	0	1	36.225	489.847	0	1	36.225	489.847	1.3542	2.2449	1	0.9185	0.9949	0.9559	1	0.9936	0.9968	1.2569	2.2244	0.9529	0.022297	0.0072381	0.0016541000000000001	0.0014715
43	TR1_2_W0001_P0145_T0001_R1_P4_K1_Ch2-Ch1.zen	20151202_STAG2gfpcf2_G2G1\MitoSys2\LSM\STAG2gfpcf2_G1\DE_W0003_P0057\DE_2_W0003_P0057_T0001\TR1_W0001_P0145\TR1_2_W0001_P0145_T0001_R1_P4_K1_Ch2-Ch1.zen	FA/ISS	20000	30.0	3		7	0	0	29.94	100000	2000	Scale	0	1.47	0	0.01	1.1	0	0.01	0.04	0	1	1	0	1	0.774	1.485	0	1	0.774	1.485	0.9882	1.0443	1	0.8107	0.0621	-0.222	1	0.958	0.9788	0.8201	0.0607	-0.203	0.16525	0.25871	0.045861	0.06404
44	TR1_2_W0001_P0145_T0001_R1_P5_K1_Ch2-Ch1.zen	20151202_STAG2gfpcf2_G2G1\MitoSys2\LSM\STAG2gfpcf2_G1\DE_W0003_P0057\DE_2_W0003_P0057_T0001\TR1_W0001_P0145\TR1_2_W0001_P0145_T0001_R1_P5_K1_Ch2-Ch1.zen	FA/ISS	20000	30.000999999999998	3		7	0	0	29.94	100000	2000	Scale	0	1.47	0	0.01	1.1	0	0.01	0.04	0	1	1	0	1	1.71	3.347	0	1	1.71	3.347	1.7504	1.315	1	0.0291	0.4462	0.07400000000000001	1	0.9601	0.9798	0.07400000000000001	0.611	0.0716	0.11892	0.22257	0.064729	0.081729
45	TR1_2_W0001_P0135_T0001_R1_P1_K1_Ch2-Ch1.zen	20151202_STAG2gfpcf2_G2G1\MitoSys2\LSM\STAG2gfpcf2_G1\DE_W0003_P0060\DE_2_W0003_P0060_T0001\TR1_W0001_P0135\TR1_2_W0001_P0135_T0001_R1_P1_K1_Ch2-Ch1.zen	FA/ISS	20000	30.0	3		7	0	0	29.94	100000	2000	Scale	0	1.47	0	0.01	1.1	0	0.01	0.04	0	1	1	0	1	41.633	421.24199999999996	0	1	41.633	421.24199999999996	1.1065	1.6089	1	0.9302	0.9946	0.9619	1	0.9919	0.9959	1.0328	1.5908	0.958	0.015062	0.0070014	0.00054402	0.00093609
46	TR1_2_W0001_P0135_T0001_R1_P2_K1_Ch2-Ch1.zen	20151202_STAG2gfpcf2_G2G1\MitoSys2\LSM\STAG2gfpcf2_G1\DE_W0003_P0060\DE_2_W0003_P0060_T0001\TR1_W0001_P0135\TR1_2_W0001_P0135_T0001_R1_P2_K1_Ch2-Ch1.zen	FA/ISS	20000	30.0	3		7	0	0	29.94	100000	2000	Scale	0	1.47	0	0.01	1.1	0	0.01	0.04	0	1	1	0	1	25.394000000000002	416.849	0	1	25.394000000000002	416.849	1.1215	1.4644	1	0.8871	0.9946	0.9393	1	0.995	0.9975	1.0014	1.4513	0.937	0.019353	0.014891	0.00025176	0.00090156
47	TR1_2_W0001_P0135_T0001_R1_P3_K1_Ch2-Ch1.zen	20151202_STAG2gfpcf2_G2G1\MitoSys2\LSM\STAG2gfpcf2_G1\DE_W0003_P0060\DE_2_W0003_P0060_T0001\TR1_W0001_P0135\TR1_2_W0001_P0135_T0001_R1_P3_K1_Ch2-Ch1.zen	FA/ISS	20000	30.0	3		7	0	0	29.94	100000	2000	Scale	0	1.47	0	0.01	1.1	0	0.01	0.04	0	1	1	0	1	25.313000000000002	544.987	0	1	25.313000000000002	544.987	1.2622	1.8599	1	0.8852	0.9957	0.9388	1	0.9961	0.998	1.1315	1.8473	0.937	0.02536	0.00777	0.0014121	0.0025250999999999997
48	TR1_2_W0001_P0135_T0001_R1_P4_K1_Ch2-Ch1.zen	20151202_STAG2gfpcf2_G2G1\MitoSys2\LSM\STAG2gfpcf2_G1\DE_W0003_P0060\DE_2_W0003_P0060_T0001\TR1_W0001_P0135\TR1_2_W0001_P0135_T0001_R1_P4_K1_Ch2-Ch1.zen	FA/ISS	20000	30.0	3		7	0	0	29.94	100000	2000	Scale	0	1.47	0	0.01	1.1	0	0.01	0.04	0	1	1	0	1	0.715	1.1079999999999999	0	1	0.715	1.1079999999999999	0.9969	0.9837	1	1.1255	0.0032	-0.0002	1	0.9489	0.9741	1.1273	0.0011	0.0272	0.036448	0.30867	0.13294	0.15489
49	TR1_2_W0001_P0135_T0001_R1_P5_K1_Ch2-Ch1.zen	20151202_STAG2gfpcf2_G2G1\MitoSys2\LSM\STAG2gfpcf2_G1\DE_W0003_P0060\DE_2_W0003_P0060_T0001\TR1_W0001_P0135\TR1_2_W0001_P0135_T0001_R1_P5_K1_Ch2-Ch1.zen	FA/ISS	20000	30.0	3		7	0	0	29.94	100000	2000	Scale	0	1.47	0	0.01	1.1	0	0.01	0.04	0	1	1	0	1	22.213	335.897	0	1	22.213	335.897	1.4180000000000001	2.4316	1	0.8695	0.9928	0.9291	1	0.9944	0.9972	1.2578	2.4074	0.9264	0.011522	0.019578	0.0011329	0.0012866
50	TR1_2_W0001_P0178_T0001_R1_P1_K1_Ch2-Ch1.zen	20151202_STAG2gfpcf2_G2G1\MitoSys2\LSM\STAG2gfpcf2_G1\DE_W0003_P0063\DE_2_W0003_P0063_T0001\TR1_W0001_P0178\TR1_2_W0001_P0178_T0001_R1_P1_K1_Ch2-Ch1.zen	FA/ISS	20000	30.0	3		7	0	0	29.94	100000	2000	Scale	0	1.47	0	0.01	1.1	0	0.01	0.04	0	1	1	0	1	30.982	634.382	0	1	30.982	634.382	1.1071	1.6462	1	0.9067	0.9964	0.9505	1	0.996	0.998	1.0083	1.6358	0.9486	0.015127000000000002	0.01241	0.00052498	0.00062238
51	TR1_2_W0001_P0178_T0001_R1_P2_K1_Ch2-Ch1.zen	20151202_STAG2gfpcf2_G2G1\MitoSys2\LSM\STAG2gfpcf2_G1\DE_W0003_P0063\DE_2_W0003_P0063_T0001\TR1_W0001_P0178\TR1_2_W0001_P0178_T0001_R1_P2_K1_Ch2-Ch1.zen	FA/ISS	20000	30.0	3		7	0	0	29.94	100000	2000	Scale	0	1.47	0	0.01	1.1	0	0.01	0.04	0	1	1	0	1	56.801	735.99	0	1	56.801	735.99	1.3688	1.9778	1	0.9482	0.9968	0.9722	1	0.9936	0.9968	1.3069	1.9621	0.9691	0.012638	0.008788899999999999	0.00038245	0.00068849
52	TR1_2_W0001_P0178_T0001_R1_P3_K1_Ch2-Ch1.zen	20151202_STAG2gfpcf2_G2G1\MitoSys2\LSM\STAG2gfpcf2_G1\DE_W0003_P0063\DE_2_W0003_P0063_T0001\TR1_W0001_P0178\TR1_2_W0001_P0178_T0001_R1_P3_K1_Ch2-Ch1.zen	FA/ISS	20000	30.0	3		7	0	0	29.94	100000	2000	Scale	0	1.47	0	0.01	1.1	0	0.01	0.04	0	1	1	0	1	16.702	375.2	0	1	16.702	375.2	1.0501	1.1154	1	0.8308	0.9941	0.9088	1	0.9964	0.9982	0.8759	1.1053	0.9071	0.029486000000000002	0.022003	8.237799999999999e-05	0.00073871
53	TR1_2_W0001_P0178_T0001_R1_P4_K1_Ch2-Ch1.zen	20151202_STAG2gfpcf2_G2G1\MitoSys2\LSM\STAG2gfpcf2_G1\DE_W0003_P0063\DE_2_W0003_P0063_T0001\TR1_W0001_P0178\TR1_2_W0001_P0178_T0001_R1_P4_K1_Ch2-Ch1.zen	FA/ISS	20000	30.0	3		7	0	0	29.94	100000	2000	Scale	0	1.47	0	0.01	1.1	0	0.01	0.04	0	1	1	0	1	10.041	194.921	0	1	10.041	194.921	3.1028	4.705	1	0.6884	0.9853	0.8220000000000001	1	0.9956	0.9978	2.3779	4.6397	0.8202	0.029464999999999998	0.057798	0.0026009	0.0034796999999999996
54	TR1_2_W0001_P0178_T0001_R1_P5_K1_Ch2-Ch1.zen	20151202_STAG2gfpcf2_G2G1\MitoSys2\LSM\STAG2gfpcf2_G1\DE_W0003_P0063\DE_2_W0003_P0063_T0001\TR1_W0001_P0178\TR1_2_W0001_P0178_T0001_R1_P5_K1_Ch2-Ch1.zen	FA/ISS	20000	30.0	3		7	0	0	29.94	100000	2000	Scale	0	1.47	0	0.01	1.1	0	0.01	0.04	0	1	1	0	1	2.335	28.693	0	1	2.335	28.693	1.0967	1.0542	1	0.1361	0.9246	0.3522	1	0.9935	0.9968	0.168	0.9698	0.35100000000000003	0.1874	0.14157999999999998	0.0010954	0.0089652
55	TR1_2_W0001_P0007_T0001_R1_P1_K1_Ch2-Ch1.zen	20151202_STAG2gfpcf2_G2G1\MitoSys2\LSM\STAG2gfpcf2_G2\DE_W0007_P0001\DE_2_W0007_P0001_T0001\TR1_W0001_P0007\TR1_2_W0001_P0007_T0001_R1_P1_K1_Ch2-Ch1.zen	FA/ISS	20000	30.0	3		7	0	0	29.94	100000	2000	Scale	0	1.47	0	0.01	1.1	0	0.01	0.04	0	1	1	0	1	24.87	368.61800000000005	0	1	24.87	368.61800000000005	1.3461	1.919	1	0.8828	0.9935	0.9365	1	0.9943	0.9972	1.2068	1.8998	0.9339	0.032307999999999996	0.0102	0.0014673	0.001527
56	TR1_2_W0001_P0007_T0001_R1_P2_K1_Ch2-Ch1.zen	20151202_STAG2gfpcf2_G2G1\MitoSys2\LSM\STAG2gfpcf2_G2\DE_W0007_P0001\DE_2_W0007_P0001_T0001\TR1_W0001_P0007\TR1_2_W0001_P0007_T0001_R1_P2_K1_Ch2-Ch1.zen	FA/ISS	20000	30.0	3		7	0	0	29.94	100000	2000	Scale	0	1.47	0	0.01	1.1	0	0.01	0.04	0	1	1	0	1	24.873	451.911	0	1	24.873	451.911	1.6268	3.0193	1	0.8805	0.9945	0.9357	1	0.9953	0.9976	1.4651	2.9963	0.9335	0.034877	0.025872000000000003	0.001377	0.0013981
57	TR1_2_W0001_P0007_T0001_R1_P3_K1_Ch2-Ch1.zen	20151202_STAG2gfpcf2_G2G1\MitoSys2\LSM\STAG2gfpcf2_G2\DE_W0007_P0001\DE_2_W0007_P0001_T0001\TR1_W0001_P0007\TR1_2_W0001_P0007_T0001_R1_P3_K1_Ch2-Ch1.zen	FA/ISS	20000	30.0	3		7	0	0	29.94	100000	2000	Scale	0	1.47	0	0.01	1.1	0	0.01	0.04	0	1	1	0	1	15.265999999999998	276.986	0	1	15.265999999999998	276.986	1.3933	1.5332	1	0.8115	0.9918	0.897	1	0.9956	0.9978	1.1621	1.516	0.895	0.027916000000000003	0.018965	0.00017103	0.00096621
58	TR1_2_W0001_P0007_T0001_R1_P4_K1_Ch2-Ch1.zen	20151202_STAG2gfpcf2_G2G1\MitoSys2\LSM\STAG2gfpcf2_G2\DE_W0007_P0001\DE_2_W0007_P0001_T0001\TR1_W0001_P0007\TR1_2_W0001_P0007_T0001_R1_P4_K1_Ch2-Ch1.zen	FA/ISS	20000	30.000999999999998	3		7	0	0	29.94	100000	2000	Scale	0	1.47	0	0.01	1.1	0	0.01	0.04	0	1	1	0	1	1.733	4.082	0	1	1.733	4.082	1.1777	1.0061	1	0.0331	0.5267	0.1005	1	0.9662	0.9829	0.0361	0.4992	0.0982	0.13996	0.31639	0.035267	0.1274
59	TR1_2_W0001_P0007_T0001_R1_P5_K1_Ch2-Ch1.zen	20151202_STAG2gfpcf2_G2G1\MitoSys2\LSM\STAG2gfpcf2_G2\DE_W0007_P0001\DE_2_W0007_P0001_T0001\TR1_W0001_P0007\TR1_2_W0001_P0007_T0001_R1_P5_K1_Ch2-Ch1.zen	FA/ISS	20000	30.000999999999998	3	x	7	0	0	29.94	100000	2000	Scale	0	1.47	0	0.01	1.1	0	0.01	0.04	0	1	1	0	1	1.18	3.2739999999999996	0	1	1.18	3.2739999999999996	1.0154	1.1317	1	0.0755	0.4386	-0.1687	1	0.9714	0.9856	0.0641	0.5021	-0.165	0.16714	0.11904	0.062835	0.052585
60	TR1_2_W0001_P0017_T0001_R1_P1_K1_Ch2-Ch1.zen	20151202_STAG2gfpcf2_G2G1\MitoSys2\LSM\STAG2gfpcf2_G2\DE_W0007_P0001\DE_2_W0007_P0001_T0002\TR1_W0001_P0017\TR1_2_W0001_P0017_T0001_R1_P1_K1_Ch2-Ch1.zen	FA/ISS	20000	30.0	3		7	0	0	29.94	100000	2000	Scale	0	1.47	0	0.01	1.1	0	0.01	0.04	0	1	1	0	1	31.980999999999998	422.12	0	1	31.980999999999998	422.12	1.5101	2.2143	1	0.9075	0.9943	0.9499	1	0.9937	0.9968	1.3915	2.1928	0.9469	0.016819999999999998	0.016826	0.00045993	0.00099596
61	TR1_2_W0001_P0017_T0001_R1_P2_K1_Ch2-Ch1.zen	20151202_STAG2gfpcf2_G2G1\MitoSys2\LSM\STAG2gfpcf2_G2\DE_W0007_P0001\DE_2_W0007_P0001_T0002\TR1_W0001_P0017\TR1_2_W0001_P0017_T0001_R1_P2_K1_Ch2-Ch1.zen	FA/ISS	20000	30.0	3		7	0	0	29.94	100000	2000	Scale	0	1.47	0	0.01	1.1	0	0.01	0.04	0	1	1	0	1	46.43	511.765	0	1	46.43	511.765	1.2808	1.9505	1	0.9369	0.9954	0.9657	1	0.9924	0.9962	1.2083	1.931	0.9621	0.017325	0.0066248	0.00094673	0.0011043
62	TR1_2_W0001_P0017_T0001_R1_P3_K1_Ch2-Ch1.zen	20151202_STAG2gfpcf2_G2G1\MitoSys2\LSM\STAG2gfpcf2_G2\DE_W0007_P0001\DE_2_W0007_P0001_T0002\TR1_W0001_P0017\TR1_2_W0001_P0017_T0001_R1_P3_K1_Ch2-Ch1.zen	FA/ISS	20000	30.0	3		7	0	0	29.94	100000	2000	Scale	0	1.47	0	0.01	1.1	0	0.01	0.04	0	1	1	0	1	49.93600000000001	554.741	0	1	49.93600000000001	554.741	1.416	2.2972	1	0.9408	0.9958	0.9679	1	0.9925	0.9963	1.3437	2.276	0.9643	0.016774	0.010626	0.00089161	0.0010881999999999999
63	TR1_2_W0001_P0017_T0001_R1_P4_K1_Ch2-Ch1.zen	20151202_STAG2gfpcf2_G2G1\MitoSys2\LSM\STAG2gfpcf2_G2\DE_W0007_P0001\DE_2_W0007_P0001_T0002\TR1_W0001_P0017\TR1_2_W0001_P0017_T0001_R1_P4_K1_Ch2-Ch1.zen	FA/ISS	20000	30.0	3		7	0	0	29.94	100000	2000	Scale	0	1.47	0	0.01	1.1	0	0.01	0.04	0	1	1	0	1	1.78	4.689	0	1	1.78	4.689	1.2998	1.058	1	0.0328	0.5845	0.1185	1	0.9701	0.9849	0.0654	0.6018	0.1161	0.23649	0.11628	0.053961	0.047493
64	TR1_2_W0001_P0017_T0001_R1_P5_K1_Ch2-Ch1.zen	20151202_STAG2gfpcf2_G2G1\MitoSys2\LSM\STAG2gfpcf2_G2\DE_W0007_P0001\DE_2_W0007_P0001_T0002\TR1_W0001_P0017\TR1_2_W0001_P0017_T0001_R1_P5_K1_Ch2-Ch1.zen	FA/ISS	20000	30.0	3	x	7	0	0	29.94	100000	2000	Scale	0	1.47	0	0.01	1.1	0	0.01	0.04	0	1	1	0	1	1.5959999999999999	4.445	0	1	1.5959999999999999	4.445	1.0924	1.0	1	0.0063	0.5660000000000001	0.0527	1	0.9717	0.9857	0.0111	0.5437	0.0517	0.26642	0.08433500000000001	0.043016000000000006	0.037004
65	TR1_2_W0001_P0027_T0001_R1_P1_K1_Ch2-Ch1.zen	20151202_STAG2gfpcf2_G2G1\MitoSys2\LSM\STAG2gfpcf2_G2\DE_W0007_P0001\DE_2_W0007_P0001_T0003\TR1_W0001_P0027\TR1_2_W0001_P0027_T0001_R1_P1_K1_Ch2-Ch1.zen	FA/ISS	20000	30.0	3		7	0	0	29.94	100000	2000	Scale	0	1.47	0	0.01	1.1	0	0.01	0.04	0	1	1	0	1	42.443000000000005	550.3530000000001	0	1	42.443000000000005	550.3530000000001	1.2809	2.4367	1	0.9311	0.9956	0.9628	1	0.9934	0.9967	1.2018	2.4163	0.9597	0.016999	0.011336	0.00095369	0.00090381
66	TR1_2_W0001_P0027_T0001_R1_P2_K1_Ch2-Ch1.zen	20151202_STAG2gfpcf2_G2G1\MitoSys2\LSM\STAG2gfpcf2_G2\DE_W0007_P0001\DE_2_W0007_P0001_T0003\TR1_W0001_P0027\TR1_2_W0001_P0027_T0001_R1_P2_K1_Ch2-Ch1.zen	FA/ISS	20000	30.0	3		7	0	0	29.94	100000	2000	Scale	0	1.47	0	0.01	1.1	0	0.01	0.04	0	1	1	0	1	41.599	521.606	0	1	41.599	521.606	1.5530000000000002	2.4902	1	0.9292	0.9953	0.9617	1	0.9932	0.9966	1.4614	2.4672	0.9584	0.01917	0.012401	0.00059608	0.0011027
67	TR1_2_W0001_P0027_T0001_R1_P3_K1_Ch2-Ch1.zen	20151202_STAG2gfpcf2_G2G1\MitoSys2\LSM\STAG2gfpcf2_G2\DE_W0007_P0001\DE_2_W0007_P0001_T0003\TR1_W0001_P0027\TR1_2_W0001_P0027_T0001_R1_P3_K1_Ch2-Ch1.zen	FA/ISS	20000	30.0	3		7	0	0	29.94	100000	2000	Scale	0	1.47	0	0.01	1.1	0	0.01	0.04	0	1	1	0	1	39.522	523.34	0	1	39.522	523.34	1.2218	2.7571	1	0.9264	0.9952	0.9602	1	0.9931	0.9966	1.1397	2.733	0.9569	0.022712	0.0062328999999999996	0.0019212	0.0015706
68	TR1_2_W0001_P0027_T0001_R1_P4_K1_Ch2-Ch1.zen	20151202_STAG2gfpcf2_G2G1\MitoSys2\LSM\STAG2gfpcf2_G2\DE_W0007_P0001\DE_2_W0007_P0001_T0003\TR1_W0001_P0027\TR1_2_W0001_P0027_T0001_R1_P4_K1_Ch2-Ch1.zen	FA/ISS	20000	30.0	3		7	0	0	29.94	100000	2000	Scale	0	1.47	0	0.01	1.1	0	0.01	0.04	0	1	1	0	1	1.341	2.448	0	1	1.341	2.448	1.0998	1.0278	1	0.0192	0.3031	-0.0575	1	0.9567	0.9781	0.0006	0.2927	-0.0554	0.41258999999999996	0.32142	0.09164	0.10603
69	TR1_2_W0001_P0027_T0001_R1_P5_K1_Ch2-Ch1.zen	20151202_STAG2gfpcf2_G2G1\MitoSys2\LSM\STAG2gfpcf2_G2\DE_W0007_P0001\DE_2_W0007_P0001_T0003\TR1_W0001_P0027\TR1_2_W0001_P0027_T0001_R1_P5_K1_Ch2-Ch1.zen	FA/ISS	20000	30.0	3	x	7	0	0	29.94	100000	2000	Scale	0	1.47	0	0.01	1.1	0	0.01	0.04	0	1	1	0	1	2.32	5.877999999999999	0	1	2.32	5.877999999999999	1.2895	1.3104	1	0.1295	0.6551	0.2889	1	0.9686	0.9842	0.2266	0.8674	0.2833	0.11412	0.13092	0.024097	0.036409
70	TR1_2_W0001_P0008_T0001_R1_P1_K1_Ch2-Ch1.zen	20151202_STAG2gfpcf2_G2G1\MitoSys2\LSM\STAG2gfpcf2_G2\DE_W0008_P0001\DE_2_W0008_P0001_T0001\TR1_W0001_P0008\TR1_2_W0001_P0008_T0001_R1_P1_K1_Ch2-Ch1.zen	FA/ISS	20000	30.0	3		7	0	0	29.94	100000	2000	Scale	0	1.47	0	0.01	1.1	0	0.01	0.04	0	1	1	0	1	33.089	530.004	0	1	33.089	530.004	1.6026	2.5363	1	0.9102	0.9953	0.9518	1	0.9946	0.9973	1.4831	2.516	0.9492	0.026808999999999996	0.012779	0.0010672000000000001	0.0011079
71	TR1_2_W0001_P0008_T0001_R1_P2_K1_Ch2-Ch1.zen	20151202_STAG2gfpcf2_G2G1\MitoSys2\LSM\STAG2gfpcf2_G2\DE_W0008_P0001\DE_2_W0008_P0001_T0001\TR1_W0001_P0008\TR1_2_W0001_P0008_T0001_R1_P2_K1_Ch2-Ch1.zen	FA/ISS	20000	30.0	3		7	0	0	29.94	100000	2000	Scale	0	1.47	0	0.01	1.1	0	0.01	0.04	0	1	1	0	1	27.749000000000002	431.095	0	1	27.749000000000002	431.095	1.5304	3.2327	1	0.8941	0.9941	0.9427	1	0.9943	0.9972	1.3936	3.2052	0.94	0.033848	0.019236000000000003	0.00082809	0.0011759000000000001
72	TR1_2_W0001_P0008_T0001_R1_P3_K1_Ch2-Ch1.zen	20151202_STAG2gfpcf2_G2G1\MitoSys2\LSM\STAG2gfpcf2_G2\DE_W0008_P0001\DE_2_W0008_P0001_T0001\TR1_W0001_P0008\TR1_2_W0001_P0008_T0001_R1_P3_K1_Ch2-Ch1.zen	FA/ISS	20000	30.0	3		7	0	0	29.94	100000	2000	Scale	0	1.47	0	0.01	1.1	0	0.01	0.04	0	1	1	0	1	33.618	513.854	0	1	33.618	513.854	1.3914	2.5122	1	0.9128	0.9953	0.9531	1	0.9944	0.9972	1.2856	2.4924	0.9505	0.021001	0.014324000000000002	0.00079243	0.0010314999999999999
73	TR1_2_W0001_P0008_T0001_R1_P4_K1_Ch2-Ch1.zen	20151202_STAG2gfpcf2_G2G1\MitoSys2\LSM\STAG2gfpcf2_G2\DE_W0008_P0001\DE_2_W0008_P0001_T0001\TR1_W0001_P0008\TR1_2_W0001_P0008_T0001_R1_P4_K1_Ch2-Ch1.zen	FA/ISS	20000	30.0	3		7	0	0	29.94	100000	2000	Scale	0	1.47	0	0.01	1.1	0	0.01	0.04	0	1	1	0	1	1.656	4.056	0	1	1.656	4.056	1.0984	1.1163	1	0.0138	0.5296	0.0766	1	0.9676	0.9837	0.0208	0.5871	0.0749	0.28947	0.16065	0.054129	0.063808
74	TR1_2_W0001_P0008_T0001_R1_P5_K1_Ch2-Ch1.zen	20151202_STAG2gfpcf2_G2G1\MitoSys2\LSM\STAG2gfpcf2_G2\DE_W0008_P0001\DE_2_W0008_P0001_T0001\TR1_W0001_P0008\TR1_2_W0001_P0008_T0001_R1_P5_K1_Ch2-Ch1.zen	FA/ISS	20000	30.000999999999998	3		7	0	0	29.94	100000	2000	Scale	0	1.47	0	0.01	1.1	0	0.01	0.04	0	1	1	0	1	1.949	5.1	0	1	1.949	5.1	1.035	0.9433	1	0.0638	0.6045	0.1863	1	0.9692	0.9845	0.0607	0.5292	0.1827	0.15548	0.18316	0.017653	0.064085
75	TR1_2_W0001_P0018_T0001_R1_P1_K1_Ch2-Ch1.zen	20151202_STAG2gfpcf2_G2G1\MitoSys2\LSM\STAG2gfpcf2_G2\DE_W0008_P0001\DE_2_W0008_P0001_T0002\TR1_W0001_P0018\TR1_2_W0001_P0018_T0001_R1_P1_K1_Ch2-Ch1.zen	FA/ISS	20000	30.0	3		7	0	0	29.94	100000	2000	Scale	0	1.47	0	0.01	1.1	0	0.01	0.04	0	1	1	0	1	34.260999999999996	378.722	0	1	34.260999999999996	378.722	1.8494	2.568	1	0.9118	0.9934	0.9517	1	0.9923	0.9962	1.7202	2.5380000000000003	0.948	0.025825999999999998	0.008728	0.0013965	0.0016812
76	TR1_2_W0001_P0018_T0001_R1_P2_K1_Ch2-Ch1.zen	20151202_STAG2gfpcf2_G2G1\MitoSys2\LSM\STAG2gfpcf2_G2\DE_W0008_P0001\DE_2_W0008_P0001_T0002\TR1_W0001_P0018\TR1_2_W0001_P0018_T0001_R1_P2_K1_Ch2-Ch1.zen	FA/ISS	20000	30.0	3		7	0	0	29.94	100000	2000	Scale	0	1.47	0	0.01	1.1	0	0.01	0.04	0	1	1	0	1	22.939	271.009	0	1	22.939	271.009	1.7381	2.3292	1	0.8726	0.9914	0.9301	1	0.993	0.9965	1.5595	2.3004	0.9268	0.04048	0.024003999999999998	0.0014944000000000001	0.0018545999999999999
77	TR1_2_W0001_P0018_T0001_R1_P3_K1_Ch2-Ch1.zen	20151202_STAG2gfpcf2_G2G1\MitoSys2\LSM\STAG2gfpcf2_G2\DE_W0008_P0001\DE_2_W0008_P0001_T0002\TR1_W0001_P0018\TR1_2_W0001_P0018_T0001_R1_P3_K1_Ch2-Ch1.zen	FA/ISS	20000	30.0	3		7	0	0	29.94	100000	2000	Scale	0	1.47	0	0.01	1.1	0	0.01	0.04	0	1	1	0	1	33.539	386.73400000000004	0	1	33.539	386.73400000000004	1.6586	3.1618	1	0.9112	0.9934	0.9514	1	0.9924	0.9962	1.5375	3.1279	0.9478	0.018866	0.01433	0.0010857000000000002	0.0017352000000000001
78	TR1_2_W0001_P0018_T0001_R1_P4_K1_Ch2-Ch1.zen	20151202_STAG2gfpcf2_G2G1\MitoSys2\LSM\STAG2gfpcf2_G2\DE_W0008_P0001\DE_2_W0008_P0001_T0002\TR1_W0001_P0018\TR1_2_W0001_P0018_T0001_R1_P4_K1_Ch2-Ch1.zen	FA/ISS	20000	30.0	3		7	0	0	29.94	100000	2000	Scale	0	1.47	0	0.01	1.1	0	0.01	0.04	0	1	1	0	1	1.265	1.96	0	1	1.265	1.96	1.064	1.0562	1	0.0549	0.1834	-0.0731	1	0.9484	0.9739	0.0245	0.1769	-0.0685	0.32285	0.46265	0.13802999999999999	0.21686
79	TR1_2_W0001_P0018_T0001_R1_P5_K1_Ch2-Ch1.zen	20151202_STAG2gfpcf2_G2G1\MitoSys2\LSM\STAG2gfpcf2_G2\DE_W0008_P0001\DE_2_W0008_P0001_T0002\TR1_W0001_P0018\TR1_2_W0001_P0018_T0001_R1_P5_K1_Ch2-Ch1.zen	FA/ISS	20000	30.000999999999998	3		7	0	0	29.94	100000	2000	Scale	0	1.47	0	0.01	1.1	0	0.01	0.04	0	1	1	0	1	1.011	1.4580000000000002	0	1	1.011	1.4580000000000002	1.0537	1.0411	1	0.2149	0.0631	-0.1088	1	0.9454	0.9723	0.1877	0.0536	-0.0961	0.27928000000000003	0.10647000000000001	0.12358	0.14259000000000002
80	TR1_2_W0001_P0028_T0001_R1_P1_K1_Ch2-Ch1.zen	20151202_STAG2gfpcf2_G2G1\MitoSys2\LSM\STAG2gfpcf2_G2\DE_W0008_P0001\DE_2_W0008_P0001_T0003\TR1_W0001_P0028\TR1_2_W0001_P0028_T0001_R1_P1_K1_Ch2-Ch1.zen	FA/ISS	20000	30.0	3		7	0	0	29.94	100000	2000	Scale	0	1.47	0	0.01	1.1	0	0.01	0.04	0	1	1	0	1	46.026	518.2	0	1	46.026	518.2	1.7152	2.4498	1	0.9357	0.9953	0.965	1	0.9925	0.9962	1.6265	2.4253	0.9614	0.019093000000000002	0.0095236	0.00068269	0.0010469000000000001
81	TR1_2_W0001_P0028_T0001_R1_P2_K1_Ch2-Ch1.zen	20151202_STAG2gfpcf2_G2G1\MitoSys2\LSM\STAG2gfpcf2_G2\DE_W0008_P0001\DE_2_W0008_P0001_T0003\TR1_W0001_P0028\TR1_2_W0001_P0028_T0001_R1_P2_K1_Ch2-Ch1.zen	FA/ISS	20000	30.0	3		7	0	0	29.94	100000	2000	Scale	0	1.47	0	0.01	1.1	0	0.01	0.04	0	1	1	0	1	38.741	422.392	0	1	38.741	422.392	1.5152	2.6731	1	0.924	0.9943	0.9585	1	0.9923	0.9961	1.4184	2.6456	0.9548	0.025424000000000002	0.013699000000000001	0.0018597000000000002	0.0017265
82	TR1_2_W0001_P0028_T0001_R1_P3_K1_Ch2-Ch1.zen	20151202_STAG2gfpcf2_G2G1\MitoSys2\LSM\STAG2gfpcf2_G2\DE_W0008_P0001\DE_2_W0008_P0001_T0003\TR1_W0001_P0028\TR1_2_W0001_P0028_T0001_R1_P3_K1_Ch2-Ch1.zen	FA/ISS	20000	30.0	3		7	0	0	29.94	100000	2000	Scale	0	1.47	0	0.01	1.1	0	0.01	0.04	0	1	1	0	1	45.776	576.923	0	1	45.776	576.923	1.4723	2.4921	1	0.9354	0.9958	0.9651	1	0.9933	0.9966	1.3913	2.4708	0.9619	0.020444	0.010829	0.0011131	0.00097824
83	TR1_2_W0001_P0028_T0001_R1_P4_K1_Ch2-Ch1.zen	20151202_STAG2gfpcf2_G2G1\MitoSys2\LSM\STAG2gfpcf2_G2\DE_W0008_P0001\DE_2_W0008_P0001_T0003\TR1_W0001_P0028\TR1_2_W0001_P0028_T0001_R1_P4_K1_Ch2-Ch1.zen	FA/ISS	20000	30.0	3		7	0	0	29.94	100000	2000	Scale	0	1.47	0	0.01	1.1	0	0.01	0.04	0	1	1	0	1	2.4219999999999997	10.029	0	1	2.4219999999999997	10.029	1.1528	0.9096	1	0.1519	0.7897	0.3418	1	0.9807	0.9903	0.2025	0.6899	0.33799999999999997	0.049461	0.14459	0.007197199999999999	0.043008
84	TR1_2_W0001_P0028_T0001_R1_P5_K1_Ch2-Ch1.zen	20151202_STAG2gfpcf2_G2G1\MitoSys2\LSM\STAG2gfpcf2_G2\DE_W0008_P0001\DE_2_W0008_P0001_T0003\TR1_W0001_P0028\TR1_2_W0001_P0028_T0001_R1_P5_K1_Ch2-Ch1.zen	FA/ISS	20000	30.0	3		7	0	0	29.94	100000	2000	Scale	0	1.47	0	0.01	1.1	0	0.01	0.04	0	1	1	0	1	2.041	3.404	0	1	2.041	3.404	1.3867	1.4780000000000002	1	0.0801	0.4498	0.1772	1	0.9523	0.9758	0.1582	0.7128	0.1708	0.10992	0.25399	0.028732999999999998	0.13475
85	TR1_2_W0001_P0009_T0001_R1_P1_K1_Ch2-Ch1.zen	20151202_STAG2gfpcf2_G2G1\MitoSys2\LSM\STAG2gfpcf2_G2\DE_W0009_P0001\DE_2_W0009_P0001_T0001\TR1_W0001_P0009\TR1_2_W0001_P0009_T0001_R1_P1_K1_Ch2-Ch1.zen	FA/ISS	20000	30.0	3		7	0	0	29.94	100000	2000	Scale	0	1.47	0	0.01	1.1	0	0.01	0.04	0	1	1	0	1	39.021	91.37299999999999	0	1	39.021	91.37299999999999	1.8531	2.9337	1	0.9228	0.9727	0.9474	1	0.9639	0.9818	1.7399	2.7877	0.9299	0.020985	0.015694999999999997	0.0016732	0.0050643
86	TR1_2_W0001_P0009_T0001_R1_P2_K1_Ch2-Ch1.zen	20151202_STAG2gfpcf2_G2G1\MitoSys2\LSM\STAG2gfpcf2_G2\DE_W0009_P0001\DE_2_W0009_P0001_T0001\TR1_W0001_P0009\TR1_2_W0001_P0009_T0001_R1_P2_K1_Ch2-Ch1.zen	FA/ISS	20000	30.0	3		7	0	0	29.94	100000	2000	Scale	0	1.47	0	0.01	1.1	0	0.01	0.04	0	1	1	0	1	42.75	106.585	0	1	42.75	106.585	1.7572	3.1505	1	0.9299	0.976	0.9526	1	0.965	0.9823	1.6584	3.0069	0.9356	0.018087	0.008781200000000001	0.0010218	0.004501399999999999
87	TR1_2_W0001_P0009_T0001_R1_P3_K1_Ch2-Ch1.zen	20151202_STAG2gfpcf2_G2G1\MitoSys2\LSM\STAG2gfpcf2_G2\DE_W0009_P0001\DE_2_W0009_P0001_T0001\TR1_W0001_P0009\TR1_2_W0001_P0009_T0001_R1_P3_K1_Ch2-Ch1.zen	FA/ISS	20000	30.0	3		7	0	0	29.94	100000	2000	Scale	0	1.47	0	0.01	1.1	0	0.01	0.04	0	1	1	0	1	28.186999999999998	70.041	0	1	28.186999999999998	70.041	1.5703	2.3183	1	0.8956	0.9659	0.9301	1	0.9663	0.983	1.4344	2.1934	0.914	0.028867	0.010564	0.0047036000000000005	0.0050551
88	TR1_2_W0001_P0009_T0001_R1_P4_K1_Ch2-Ch1.zen	20151202_STAG2gfpcf2_G2G1\MitoSys2\LSM\STAG2gfpcf2_G2\DE_W0009_P0001\DE_2_W0009_P0001_T0001\TR1_W0001_P0009\TR1_2_W0001_P0009_T0001_R1_P4_K1_Ch2-Ch1.zen	FA/ISS	20000	30.0	3	x	7	0	0	29.94	100000	2000	Scale	0	1.47	0	0.01	1.1	0	0.01	0.04	0	1	1	0	1	3.7960000000000003	8.999	0	1	3.7960000000000003	8.999	0.9705	0.9712	1	0.3691	0.7644	0.5303	1	0.9663	0.983	0.3459	0.708	0.52	0.056603999999999995	0.087077	0.015469	0.057135000000000005
89	TR1_2_W0001_P0009_T0001_R1_P5_K1_Ch2-Ch1.zen	20151202_STAG2gfpcf2_G2G1\MitoSys2\LSM\STAG2gfpcf2_G2\DE_W0009_P0001\DE_2_W0009_P0001_T0001\TR1_W0001_P0009\TR1_2_W0001_P0009_T0001_R1_P5_K1_Ch2-Ch1.zen	FA/ISS	20000	30.0	3		7	0	0	29.94	100000	2000	Scale	0	1.47	0	0.01	1.1	0	0.01	0.04	0	1	1	0	1	2.081	2.1959999999999997	0	1	2.081	2.1959999999999997	0.8773	0.7947	1	0.0872	0.1963	0.1247	1	0.9128	0.9553	0.0406	0.0322	0.1133	0.155	0.17352	0.13208	0.28035
90	TR1_2_W0001_P0019_T0001_R1_P1_K1_Ch2-Ch1.zen	20151202_STAG2gfpcf2_G2G1\MitoSys2\LSM\STAG2gfpcf2_G2\DE_W0009_P0001\DE_2_W0009_P0001_T0002\TR1_W0001_P0019\TR1_2_W0001_P0019_T0001_R1_P1_K1_Ch2-Ch1.zen	FA/ISS	20000	30.0	3		7	0	0	29.94	100000	2000	Scale	0	1.47	0	0.01	1.1	0	0.01	0.04	0	1	1	0	1	24.809	89.839	0	1	24.809	89.839	1.8367	2.2195	1	0.8803	0.9736	0.9258	1	0.9774	0.9886	1.6628	2.1295	0.9151	0.031941000000000004	0.01028	0.0008073	0.0028898000000000005
91	TR1_2_W0001_P0019_T0001_R1_P2_K1_Ch2-Ch1.zen	20151202_STAG2gfpcf2_G2G1\MitoSys2\LSM\STAG2gfpcf2_G2\DE_W0009_P0001\DE_2_W0009_P0001_T0002\TR1_W0001_P0019\TR1_2_W0001_P0019_T0001_R1_P2_K1_Ch2-Ch1.zen	FA/ISS	20000	30.0	3		7	0	0	29.94	100000	2000	Scale	0	1.47	0	0.01	1.1	0	0.01	0.04	0	1	1	0	1	39.373000000000005	153.964	0	1	39.373000000000005	153.964	1.5032	2.7246	1	0.9246	0.9841	0.9539	1	0.9783	0.9891	1.4072	2.6465	0.9434	0.018186	0.0090516	0.0027533	0.0034779000000000003
92	TR1_2_W0001_P0019_T0001_R1_P3_K1_Ch2-Ch1.zen	20151202_STAG2gfpcf2_G2G1\MitoSys2\LSM\STAG2gfpcf2_G2\DE_W0009_P0001\DE_2_W0009_P0001_T0002\TR1_W0001_P0019\TR1_2_W0001_P0019_T0001_R1_P3_K1_Ch2-Ch1.zen	FA/ISS	20000	30.0	3		7	0	0	29.94	100000	2000	Scale	0	1.47	0	0.01	1.1	0	0.01	0.04	0	1	1	0	1	43.184	138.701	0	1	43.184	138.701	1.6369999999999998	2.8944	1	0.9315	0.9829	0.9568	1	0.9740000000000001	0.9869	1.5453	2.7997	0.9442	0.020413999999999998	0.012759999999999999	0.0031558000000000003	0.004178
93	TR1_2_W0001_P0019_T0001_R1_P4_K1_Ch2-Ch1.zen	20151202_STAG2gfpcf2_G2G1\MitoSys2\LSM\STAG2gfpcf2_G2\DE_W0009_P0001\DE_2_W0009_P0001_T0002\TR1_W0001_P0019\TR1_2_W0001_P0019_T0001_R1_P4_K1_Ch2-Ch1.zen	FA/ISS	20000	30.0	3		7	0	0	29.94	100000	2000	Scale	0	1.47	0	0.01	1.1	0	0.01	0.04	0	1	1	0	1	2.044	4.666	0	1	2.044	4.666	0.9704	0.9056	1	0.0789	0.5808	0.2134	1	0.9649	0.9823	0.0699	0.4823	0.2085	0.077098	0.1143	0.028382	0.051959000000000005
94	TR1_2_W0001_P0019_T0001_R1_P5_K1_Ch2-Ch1.zen	20151202_STAG2gfpcf2_G2G1\MitoSys2\LSM\STAG2gfpcf2_G2\DE_W0009_P0001\DE_2_W0009_P0001_T0002\TR1_W0001_P0019\TR1_2_W0001_P0019_T0001_R1_P5_K1_Ch2-Ch1.zen	FA/ISS	20000	30.0	3	x	7	0	0	29.94	100000	2000	Scale	0	1.47	0	0.01	1.1	0	0.01	0.04	0	1	1	0	1	2.392	4.5680000000000005	0	1	2.392	4.5680000000000005	1.5121	1.7648	1	0.1421	0.5536	0.2766	1	0.9574	0.9785	0.3104	1.0396	0.2689	0.09827999999999999	0.12395	0.033704000000000005	0.05227999999999999
[truncated: 101 more columns]
