# Supplementary material for: Absolute quantification of cohesin, CTCF and their regulators in human cells
Source: eLife. 2019 Jun 17;8:e46269. doi: 10.7554/eLife.46269 (PMC6606026; doi:10.7554/eLife.46269)
Supplement: Figure 2—source data 1. [file elife-46269-fig2-data1.zip › Figure 2 - source data 1/20151202_STAG2gfpcf2_G2G1/2c_opt_time_col_cf_Ch1.txt]

tau_us	Ch1	Ch1_std	Ch1_fit	path
10	1.529876e-02	7.986254e-03	1.470800e-02	20151202_STAG2gfpcf2_G2G1\MitoSys2\LSM\STAG2gfpcf2_G1\DE_W0003_P0031\DE_2_W0003_P0031_T0001\TR1_W0001_P0102\TR1_2_W0001_P0102_T0001_R1_P1_K1_Ch2-Ch1.zen
20	1.595083e-02	6.809432e-03	1.464300e-02	20151202_STAG2gfpcf2_G2G1\MitoSys2\LSM\STAG2gfpcf2_G1\DE_W0003_P0031\DE_2_W0003_P0031_T0001\TR1_W0001_P0102\TR1_2_W0001_P0102_T0001_R1_P1_K1_Ch2-Ch1.zen
30	1.504298e-02	7.864808e-03	1.458000e-02	20151202_STAG2gfpcf2_G2G1\MitoSys2\LSM\STAG2gfpcf2_G1\DE_W0003_P0031\DE_2_W0003_P0031_T0001\TR1_W0001_P0102\TR1_2_W0001_P0102_T0001_R1_P1_K1_Ch2-Ch1.zen
40	1.202166e-02	7.008870e-03	1.452000e-02	20151202_STAG2gfpcf2_G2G1\MitoSys2\LSM\STAG2gfpcf2_G1\DE_W0003_P0031\DE_2_W0003_P0031_T0001\TR1_W0001_P0102\TR1_2_W0001_P0102_T0001_R1_P1_K1_Ch2-Ch1.zen
50	1.302426e-02	8.512098e-03	1.446200e-02	20151202_STAG2gfpcf2_G2G1\MitoSys2\LSM\STAG2gfpcf2_G1\DE_W0003_P0031\DE_2_W0003_P0031_T0001\TR1_W0001_P0102\TR1_2_W0001_P0102_T0001_R1_P1_K1_Ch2-Ch1.zen
60	1.324865e-02	6.354111e-03	1.440700e-02	20151202_STAG2gfpcf2_G2G1\MitoSys2\LSM\STAG2gfpcf2_G1\DE_W0003_P0031\DE_2_W0003_P0031_T0001\TR1_W0001_P0102\TR1_2_W0001_P0102_T0001_R1_P1_K1_Ch2-Ch1.zen
70	1.597797e-02	7.771103e-03	1.435300e-02	20151202_STAG2gfpcf2_G2G1\MitoSys2\LSM\STAG2gfpcf2_G1\DE_W0003_P0031\DE_2_W0003_P0031_T0001\TR1_W0001_P0102\TR1_2_W0001_P0102_T0001_R1_P1_K1_Ch2-Ch1.zen
80	1.431246e-02	7.544779e-03	1.430200e-02	20151202_STAG2gfpcf2_G2G1\MitoSys2\LSM\STAG2gfpcf2_G1\DE_W0003_P0031\DE_2_W0003_P0031_T0001\TR1_W0001_P0102\TR1_2_W0001_P0102_T0001_R1_P1_K1_Ch2-Ch1.zen
90	1.344869e-02	7.515189e-03	1.425200e-02	20151202_STAG2gfpcf2_G2G1\MitoSys2\LSM\STAG2gfpcf2_G1\DE_W0003_P0031\DE_2_W0003_P0031_T0001\TR1_W0001_P0102\TR1_2_W0001_P0102_T0001_R1_P1_K1_Ch2-Ch1.zen
100	1.425622e-02	6.556386e-03	1.420400e-02	20151202_STAG2gfpcf2_G2G1\MitoSys2\LSM\STAG2gfpcf2_G1\DE_W0003_P0031\DE_2_W0003_P0031_T0001\TR1_W0001_P0102\TR1_2_W0001_P0102_T0001_R1_P1_K1_Ch2-Ch1.zen
120	1.485387e-02	6.596214e-03	1.411200e-02	20151202_STAG2gfpcf2_G2G1\MitoSys2\LSM\STAG2gfpcf2_G1\DE_W0003_P0031\DE_2_W0003_P0031_T0001\TR1_W0001_P0102\TR1_2_W0001_P0102_T0001_R1_P1_K1_Ch2-Ch1.zen
140	1.341965e-02	4.417936e-03	1.402500e-02	20151202_STAG2gfpcf2_G2G1\MitoSys2\LSM\STAG2gfpcf2_G1\DE_W0003_P0031\DE_2_W0003_P0031_T0001\TR1_W0001_P0102\TR1_2_W0001_P0102_T0001_R1_P1_K1_Ch2-Ch1.zen
160	1.223393e-02	4.321594e-03	1.394200e-02	20151202_STAG2gfpcf2_G2G1\MitoSys2\LSM\STAG2gfpcf2_G1\DE_W0003_P0031\DE_2_W0003_P0031_T0001\TR1_W0001_P0102\TR1_2_W0001_P0102_T0001_R1_P1_K1_Ch2-Ch1.zen
180	1.345028e-02	4.062612e-03	1.386300e-02	20151202_STAG2gfpcf2_G2G1\MitoSys2\LSM\STAG2gfpcf2_G1\DE_W0003_P0031\DE_2_W0003_P0031_T0001\TR1_W0001_P0102\TR1_2_W0001_P0102_T0001_R1_P1_K1_Ch2-Ch1.zen
200	1.503605e-02	6.157651e-03	1.378600e-02	20151202_STAG2gfpcf2_G2G1\MitoSys2\LSM\STAG2gfpcf2_G1\DE_W0003_P0031\DE_2_W0003_P0031_T0001\TR1_W0001_P0102\TR1_2_W0001_P0102_T0001_R1_P1_K1_Ch2-Ch1.zen
220	1.547335e-02	6.336499e-03	1.371200e-02	20151202_STAG2gfpcf2_G2G1\MitoSys2\LSM\STAG2gfpcf2_G1\DE_W0003_P0031\DE_2_W0003_P0031_T0001\TR1_W0001_P0102\TR1_2_W0001_P0102_T0001_R1_P1_K1_Ch2-Ch1.zen
240	1.364053e-02	5.195685e-03	1.364000e-02	20151202_STAG2gfpcf2_G2G1\MitoSys2\LSM\STAG2gfpcf2_G1\DE_W0003_P0031\DE_2_W0003_P0031_T0001\TR1_W0001_P0102\TR1_2_W0001_P0102_T0001_R1_P1_K1_Ch2-Ch1.zen
260	1.357534e-02	5.799593e-03	1.357100e-02	20151202_STAG2gfpcf2_G2G1\MitoSys2\LSM\STAG2gfpcf2_G1\DE_W0003_P0031\DE_2_W0003_P0031_T0001\TR1_W0001_P0102\TR1_2_W0001_P0102_T0001_R1_P1_K1_Ch2-Ch1.zen
280	1.543067e-02	6.136428e-03	1.350200e-02	20151202_STAG2gfpcf2_G2G1\MitoSys2\LSM\STAG2gfpcf2_G1\DE_W0003_P0031\DE_2_W0003_P0031_T0001\TR1_W0001_P0102\TR1_2_W0001_P0102_T0001_R1_P1_K1_Ch2-Ch1.zen
300	1.494596e-02	4.364535e-03	1.343500e-02	20151202_STAG2gfpcf2_G2G1\MitoSys2\LSM\STAG2gfpcf2_G1\DE_W0003_P0031\DE_2_W0003_P0031_T0001\TR1_W0001_P0102\TR1_2_W0001_P0102_T0001_R1_P1_K1_Ch2-Ch1.zen
340	1.249371e-02	6.474111e-03	1.330500e-02	20151202_STAG2gfpcf2_G2G1\MitoSys2\LSM\STAG2gfpcf2_G1\DE_W0003_P0031\DE_2_W0003_P0031_T0001\TR1_W0001_P0102\TR1_2_W0001_P0102_T0001_R1_P1_K1_Ch2-Ch1.zen
380	1.338303e-02	4.624575e-03	1.317900e-02	20151202_STAG2gfpcf2_G2G1\MitoSys2\LSM\STAG2gfpcf2_G1\DE_W0003_P0031\DE_2_W0003_P0031_T0001\TR1_W0001_P0102\TR1_2_W0001_P0102_T0001_R1_P1_K1_Ch2-Ch1.zen
420	1.176893e-02	5.008833e-03	1.305600e-02	20151202_STAG2gfpcf2_G2G1\MitoSys2\LSM\STAG2gfpcf2_G1\DE_W0003_P0031\DE_2_W0003_P0031_T0001\TR1_W0001_P0102\TR1_2_W0001_P0102_T0001_R1_P1_K1_Ch2-Ch1.zen
460	1.272506e-02	4.467343e-03	1.293600e-02	20151202_STAG2gfpcf2_G2G1\MitoSys2\LSM\STAG2gfpcf2_G1\DE_W0003_P0031\DE_2_W0003_P0031_T0001\TR1_W0001_P0102\TR1_2_W0001_P0102_T0001_R1_P1_K1_Ch2-Ch1.zen
500	1.248035e-02	5.438739e-03	1.281900e-02	20151202_STAG2gfpcf2_G2G1\MitoSys2\LSM\STAG2gfpcf2_G1\DE_W0003_P0031\DE_2_W0003_P0031_T0001\TR1_W0001_P0102\TR1_2_W0001_P0102_T0001_R1_P1_K1_Ch2-Ch1.zen
540	1.278333e-02	4.648845e-03	1.270500e-02	20151202_STAG2gfpcf2_G2G1\MitoSys2\LSM\STAG2gfpcf2_G1\DE_W0003_P0031\DE_2_W0003_P0031_T0001\TR1_W0001_P0102\TR1_2_W0001_P0102_T0001_R1_P1_K1_Ch2-Ch1.zen
580	1.206631e-02	4.306792e-03	1.259200e-02	20151202_STAG2gfpcf2_G2G1\MitoSys2\LSM\STAG2gfpcf2_G1\DE_W0003_P0031\DE_2_W0003_P0031_T0001\TR1_W0001_P0102\TR1_2_W0001_P0102_T0001_R1_P1_K1_Ch2-Ch1.zen
620	1.277027e-02	4.290960e-03	1.248200e-02	20151202_STAG2gfpcf2_G2G1\MitoSys2\LSM\STAG2gfpcf2_G1\DE_W0003_P0031\DE_2_W0003_P0031_T0001\TR1_W0001_P0102\TR1_2_W0001_P0102_T0001_R1_P1_K1_Ch2-Ch1.zen
660	1.356229e-02	4.328782e-03	1.237500e-02	20151202_STAG2gfpcf2_G2G1\MitoSys2\LSM\STAG2gfpcf2_G1\DE_W0003_P0031\DE_2_W0003_P0031_T0001\TR1_W0001_P0102\TR1_2_W0001_P0102_T0001_R1_P1_K1_Ch2-Ch1.zen
700	1.309258e-02	3.565334e-03	1.226900e-02	20151202_STAG2gfpcf2_G2G1\MitoSys2\LSM\STAG2gfpcf2_G1\DE_W0003_P0031\DE_2_W0003_P0031_T0001\TR1_W0001_P0102\TR1_2_W0001_P0102_T0001_R1_P1_K1_Ch2-Ch1.zen
780	1.178532e-02	4.135141e-03	1.206300e-02	20151202_STAG2gfpcf2_G2G1\MitoSys2\LSM\STAG2gfpcf2_G1\DE_W0003_P0031\DE_2_W0003_P0031_T0001\TR1_W0001_P0102\TR1_2_W0001_P0102_T0001_R1_P1_K1_Ch2-Ch1.zen
860	1.148449e-02	3.511494e-03	1.186500e-02	20151202_STAG2gfpcf2_G2G1\MitoSys2\LSM\STAG2gfpcf2_G1\DE_W0003_P0031\DE_2_W0003_P0031_T0001\TR1_W0001_P0102\TR1_2_W0001_P0102_T0001_R1_P1_K1_Ch2-Ch1.zen
940	1.084351e-02	4.384104e-03	1.167400e-02	20151202_STAG2gfpcf2_G2G1\MitoSys2\LSM\STAG2gfpcf2_G1\DE_W0003_P0031\DE_2_W0003_P0031_T0001\TR1_W0001_P0102\TR1_2_W0001_P0102_T0001_R1_P1_K1_Ch2-Ch1.zen
1020	1.124382e-02	4.230973e-03	1.149100e-02	20151202_STAG2gfpcf2_G2G1\MitoSys2\LSM\STAG2gfpcf2_G1\DE_W0003_P0031\DE_2_W0003_P0031_T0001\TR1_W0001_P0102\TR1_2_W0001_P0102_T0001_R1_P1_K1_Ch2-Ch1.zen
1100	1.124006e-02	3.902850e-03	1.131400e-02	20151202_STAG2gfpcf2_G2G1\MitoSys2\LSM\STAG2gfpcf2_G1\DE_W0003_P0031\DE_2_W0003_P0031_T0001\TR1_W0001_P0102\TR1_2_W0001_P0102_T0001_R1_P1_K1_Ch2-Ch1.zen
1180	1.109026e-02	3.531828e-03	1.114300e-02	20151202_STAG2gfpcf2_G2G1\MitoSys2\LSM\STAG2gfpcf2_G1\DE_W0003_P0031\DE_2_W0003_P0031_T0001\TR1_W0001_P0102\TR1_2_W0001_P0102_T0001_R1_P1_K1_Ch2-Ch1.zen
1260	1.048004e-02	2.949894e-03	1.097900e-02	20151202_STAG2gfpcf2_G2G1\MitoSys2\LSM\STAG2gfpcf2_G1\DE_W0003_P0031\DE_2_W0003_P0031_T0001\TR1_W0001_P0102\TR1_2_W0001_P0102_T0001_R1_P1_K1_Ch2-Ch1.zen
1340	1.142459e-02	4.483961e-03	1.082000e-02	20151202_STAG2gfpcf2_G2G1\MitoSys2\LSM\STAG2gfpcf2_G1\DE_W0003_P0031\DE_2_W0003_P0031_T0001\TR1_W0001_P0102\TR1_2_W0001_P0102_T0001_R1_P1_K1_Ch2-Ch1.zen
1420	1.084676e-02	3.139461e-03	1.066600e-02	20151202_STAG2gfpcf2_G2G1\MitoSys2\LSM\STAG2gfpcf2_G1\DE_W0003_P0031\DE_2_W0003_P0031_T0001\TR1_W0001_P0102\TR1_2_W0001_P0102_T0001_R1_P1_K1_Ch2-Ch1.zen
1500	1.025843e-02	3.062352e-03	1.051900e-02	20151202_STAG2gfpcf2_G2G1\MitoSys2\LSM\STAG2gfpcf2_G1\DE_W0003_P0031\DE_2_W0003_P0031_T0001\TR1_W0001_P0102\TR1_2_W0001_P0102_T0001_R1_P1_K1_Ch2-Ch1.zen
1660	1.012261e-02	3.653802e-03	1.023700e-02	20151202_STAG2gfpcf2_G2G1\MitoSys2\LSM\STAG2gfpcf2_G1\DE_W0003_P0031\DE_2_W0003_P0031_T0001\TR1_W0001_P0102\TR1_2_W0001_P0102_T0001_R1_P1_K1_Ch2-Ch1.zen
1820	9.507165e-03	3.287175e-03	9.974700e-03	20151202_STAG2gfpcf2_G2G1\MitoSys2\LSM\STAG2gfpcf2_G1\DE_W0003_P0031\DE_2_W0003_P0031_T0001\TR1_W0001_P0102\TR1_2_W0001_P0102_T0001_R1_P1_K1_Ch2-Ch1.zen
1980	9.891268e-03	3.954583e-03	9.728700e-03	20151202_STAG2gfpcf2_G2G1\MitoSys2\LSM\STAG2gfpcf2_G1\DE_W0003_P0031\DE_2_W0003_P0031_T0001\TR1_W0001_P0102\TR1_2_W0001_P0102_T0001_R1_P1_K1_Ch2-Ch1.zen
2140	8.788530e-03	2.729023e-03	9.497800e-03	20151202_STAG2gfpcf2_G2G1\MitoSys2\LSM\STAG2gfpcf2_G1\DE_W0003_P0031\DE_2_W0003_P0031_T0001\TR1_W0001_P0102\TR1_2_W0001_P0102_T0001_R1_P1_K1_Ch2-Ch1.zen
2300	9.606859e-03	3.618975e-03	9.280900e-03	20151202_STAG2gfpcf2_G2G1\MitoSys2\LSM\STAG2gfpcf2_G1\DE_W0003_P0031\DE_2_W0003_P0031_T0001\TR1_W0001_P0102\TR1_2_W0001_P0102_T0001_R1_P1_K1_Ch2-Ch1.zen
2460	9.062983e-03	3.336656e-03	9.076700e-03	20151202_STAG2gfpcf2_G2G1\MitoSys2\LSM\STAG2gfpcf2_G1\DE_W0003_P0031\DE_2_W0003_P0031_T0001\TR1_W0001_P0102\TR1_2_W0001_P0102_T0001_R1_P1_K1_Ch2-Ch1.zen
2620	9.390301e-03	3.138346e-03	8.884200e-03	20151202_STAG2gfpcf2_G2G1\MitoSys2\LSM\STAG2gfpcf2_G1\DE_W0003_P0031\DE_2_W0003_P0031_T0001\TR1_W0001_P0102\TR1_2_W0001_P0102_T0001_R1_P1_K1_Ch2-Ch1.zen
2780	8.697117e-03	3.779839e-03	8.702400e-03	20151202_STAG2gfpcf2_G2G1\MitoSys2\LSM\STAG2gfpcf2_G1\DE_W0003_P0031\DE_2_W0003_P0031_T0001\TR1_W0001_P0102\TR1_2_W0001_P0102_T0001_R1_P1_K1_Ch2-Ch1.zen
2940	8.663169e-03	3.756246e-03	8.530400e-03	20151202_STAG2gfpcf2_G2G1\MitoSys2\LSM\STAG2gfpcf2_G1\DE_W0003_P0031\DE_2_W0003_P0031_T0001\TR1_W0001_P0102\TR1_2_W0001_P0102_T0001_R1_P1_K1_Ch2-Ch1.zen
3100	8.187289e-03	3.336352e-03	8.367600e-03	20151202_STAG2gfpcf2_G2G1\MitoSys2\LSM\STAG2gfpcf2_G1\DE_W0003_P0031\DE_2_W0003_P0031_T0001\TR1_W0001_P0102\TR1_2_W0001_P0102_T0001_R1_P1_K1_Ch2-Ch1.zen
3420	7.817740e-03	3.053575e-03	8.066400e-03	20151202_STAG2gfpcf2_G2G1\MitoSys2\LSM\STAG2gfpcf2_G1\DE_W0003_P0031\DE_2_W0003_P0031_T0001\TR1_W0001_P0102\TR1_2_W0001_P0102_T0001_R1_P1_K1_Ch2-Ch1.zen
3740	7.662576e-03	3.323374e-03	7.794000e-03	20151202_STAG2gfpcf2_G2G1\MitoSys2\LSM\STAG2gfpcf2_G1\DE_W0003_P0031\DE_2_W0003_P0031_T0001\TR1_W0001_P0102\TR1_2_W0001_P0102_T0001_R1_P1_K1_Ch2-Ch1.zen
4060	7.392825e-03	3.237675e-03	7.546500e-03	20151202_STAG2gfpcf2_G2G1\MitoSys2\LSM\STAG2gfpcf2_G1\DE_W0003_P0031\DE_2_W0003_P0031_T0001\TR1_W0001_P0102\TR1_2_W0001_P0102_T0001_R1_P1_K1_Ch2-Ch1.zen
4380	7.232878e-03	3.376470e-03	7.320600e-03	20151202_STAG2gfpcf2_G2G1\MitoSys2\LSM\STAG2gfpcf2_G1\DE_W0003_P0031\DE_2_W0003_P0031_T0001\TR1_W0001_P0102\TR1_2_W0001_P0102_T0001_R1_P1_K1_Ch2-Ch1.zen
4700	6.761597e-03	3.034038e-03	7.113400e-03	20151202_STAG2gfpcf2_G2G1\MitoSys2\LSM\STAG2gfpcf2_G1\DE_W0003_P0031\DE_2_W0003_P0031_T0001\TR1_W0001_P0102\TR1_2_W0001_P0102_T0001_R1_P1_K1_Ch2-Ch1.zen
5020	7.227741e-03	3.238931e-03	6.922700e-03	20151202_STAG2gfpcf2_G2G1\MitoSys2\LSM\STAG2gfpcf2_G1\DE_W0003_P0031\DE_2_W0003_P0031_T0001\TR1_W0001_P0102\TR1_2_W0001_P0102_T0001_R1_P1_K1_Ch2-Ch1.zen
5340	6.819335e-03	3.150288e-03	6.746600e-03	20151202_STAG2gfpcf2_G2G1\MitoSys2\LSM\STAG2gfpcf2_G1\DE_W0003_P0031\DE_2_W0003_P0031_T0001\TR1_W0001_P0102\TR1_2_W0001_P0102_T0001_R1_P1_K1_Ch2-Ch1.zen
5660	7.103234e-03	3.069824e-03	6.583300e-03	20151202_STAG2gfpcf2_G2G1\MitoSys2\LSM\STAG2gfpcf2_G1\DE_W0003_P0031\DE_2_W0003_P0031_T0001\TR1_W0001_P0102\TR1_2_W0001_P0102_T0001_R1_P1_K1_Ch2-Ch1.zen
5980	6.604064e-03	3.182576e-03	6.431400e-03	20151202_STAG2gfpcf2_G2G1\MitoSys2\LSM\STAG2gfpcf2_G1\DE_W0003_P0031\DE_2_W0003_P0031_T0001\TR1_W0001_P0102\TR1_2_W0001_P0102_T0001_R1_P1_K1_Ch2-Ch1.zen
6300	6.708931e-03	2.772297e-03	6.289700e-03	20151202_STAG2gfpcf2_G2G1\MitoSys2\LSM\STAG2gfpcf2_G1\DE_W0003_P0031\DE_2_W0003_P0031_T0001\TR1_W0001_P0102\TR1_2_W0001_P0102_T0001_R1_P1_K1_Ch2-Ch1.zen
6940	6.221797e-03	2.824070e-03	6.033000e-03	20151202_STAG2gfpcf2_G2G1\MitoSys2\LSM\STAG2gfpcf2_G1\DE_W0003_P0031\DE_2_W0003_P0031_T0001\TR1_W0001_P0102\TR1_2_W0001_P0102_T0001_R1_P1_K1_Ch2-Ch1.zen
7580	6.025895e-03	2.679280e-03	5.806000e-03	20151202_STAG2gfpcf2_G2G1\MitoSys2\LSM\STAG2gfpcf2_G1\DE_W0003_P0031\DE_2_W0003_P0031_T0001\TR1_W0001_P0102\TR1_2_W0001_P0102_T0001_R1_P1_K1_Ch2-Ch1.zen
8220	5.643106e-03	2.802923e-03	5.603500e-03	20151202_STAG2gfpcf2_G2G1\MitoSys2\LSM\STAG2gfpcf2_G1\DE_W0003_P0031\DE_2_W0003_P0031_T0001\TR1_W0001_P0102\TR1_2_W0001_P0102_T0001_R1_P1_K1_Ch2-Ch1.zen
8860	5.615851e-03	3.048306e-03	5.421400e-03	20151202_STAG2gfpcf2_G2G1\MitoSys2\LSM\STAG2gfpcf2_G1\DE_W0003_P0031\DE_2_W0003_P0031_T0001\TR1_W0001_P0102\TR1_2_W0001_P0102_T0001_R1_P1_K1_Ch2-Ch1.zen
9500	4.890581e-03	2.870536e-03	5.256300e-03	20151202_STAG2gfpcf2_G2G1\MitoSys2\LSM\STAG2gfpcf2_G1\DE_W0003_P0031\DE_2_W0003_P0031_T0001\TR1_W0001_P0102\TR1_2_W0001_P0102_T0001_R1_P1_K1_Ch2-Ch1.zen
10140	5.232168e-03	2.746513e-03	5.105800e-03	20151202_STAG2gfpcf2_G2G1\MitoSys2\LSM\STAG2gfpcf2_G1\DE_W0003_P0031\DE_2_W0003_P0031_T0001\TR1_W0001_P0102\TR1_2_W0001_P0102_T0001_R1_P1_K1_Ch2-Ch1.zen
10780	4.743507e-03	2.869432e-03	4.967600e-03	20151202_STAG2gfpcf2_G2G1\MitoSys2\LSM\STAG2gfpcf2_G1\DE_W0003_P0031\DE_2_W0003_P0031_T0001\TR1_W0001_P0102\TR1_2_W0001_P0102_T0001_R1_P1_K1_Ch2-Ch1.zen
11420	4.871160e-03	2.599532e-03	4.840100e-03	20151202_STAG2gfpcf2_G2G1\MitoSys2\LSM\STAG2gfpcf2_G1\DE_W0003_P0031\DE_2_W0003_P0031_T0001\TR1_W0001_P0102\TR1_2_W0001_P0102_T0001_R1_P1_K1_Ch2-Ch1.zen
12060	4.717539e-03	1.969407e-03	4.721800e-03	20151202_STAG2gfpcf2_G2G1\MitoSys2\LSM\STAG2gfpcf2_G1\DE_W0003_P0031\DE_2_W0003_P0031_T0001\TR1_W0001_P0102\TR1_2_W0001_P0102_T0001_R1_P1_K1_Ch2-Ch1.zen
12700	4.622441e-03	2.101828e-03	4.611600e-03	20151202_STAG2gfpcf2_G2G1\MitoSys2\LSM\STAG2gfpcf2_G1\DE_W0003_P0031\DE_2_W0003_P0031_T0001\TR1_W0001_P0102\TR1_2_W0001_P0102_T0001_R1_P1_K1_Ch2-Ch1.zen
13980	4.735653e-03	2.442612e-03	4.411700e-03	20151202_STAG2gfpcf2_G2G1\MitoSys2\LSM\STAG2gfpcf2_G1\DE_W0003_P0031\DE_2_W0003_P0031_T0001\TR1_W0001_P0102\TR1_2_W0001_P0102_T0001_R1_P1_K1_Ch2-Ch1.zen
15260	4.350124e-03	2.240948e-03	4.234100e-03	20151202_STAG2gfpcf2_G2G1\MitoSys2\LSM\STAG2gfpcf2_G1\DE_W0003_P0031\DE_2_W0003_P0031_T0001\TR1_W0001_P0102\TR1_2_W0001_P0102_T0001_R1_P1_K1_Ch2-Ch1.zen
16540	3.945501e-03	2.350631e-03	4.074500e-03	20151202_STAG2gfpcf2_G2G1\MitoSys2\LSM\STAG2gfpcf2_G1\DE_W0003_P0031\DE_2_W0003_P0031_T0001\TR1_W0001_P0102\TR1_2_W0001_P0102_T0001_R1_P1_K1_Ch2-Ch1.zen
17820	3.797591e-03	2.142820e-03	3.929400e-03	20151202_STAG2gfpcf2_G2G1\MitoSys2\LSM\STAG2gfpcf2_G1\DE_W0003_P0031\DE_2_W0003_P0031_T0001\TR1_W0001_P0102\TR1_2_W0001_P0102_T0001_R1_P1_K1_Ch2-Ch1.zen
19100	3.764447e-03	2.394399e-03	3.796500e-03	20151202_STAG2gfpcf2_G2G1\MitoSys2\LSM\STAG2gfpcf2_G1\DE_W0003_P0031\DE_2_W0003_P0031_T0001\TR1_W0001_P0102\TR1_2_W0001_P0102_T0001_R1_P1_K1_Ch2-Ch1.zen
20380	3.848547e-03	2.280465e-03	3.673700e-03	20151202_STAG2gfpcf2_G2G1\MitoSys2\LSM\STAG2gfpcf2_G1\DE_W0003_P0031\DE_2_W0003_P0031_T0001\TR1_W0001_P0102\TR1_2_W0001_P0102_T0001_R1_P1_K1_Ch2-Ch1.zen
21660	3.712800e-03	2.039845e-03	3.559600e-03	20151202_STAG2gfpcf2_G2G1\MitoSys2\LSM\STAG2gfpcf2_G1\DE_W0003_P0031\DE_2_W0003_P0031_T0001\TR1_W0001_P0102\TR1_2_W0001_P0102_T0001_R1_P1_K1_Ch2-Ch1.zen
22940	3.279228e-03	2.113248e-03	3.452900e-03	20151202_STAG2gfpcf2_G2G1\MitoSys2\LSM\STAG2gfpcf2_G1\DE_W0003_P0031\DE_2_W0003_P0031_T0001\TR1_W0001_P0102\TR1_2_W0001_P0102_T0001_R1_P1_K1_Ch2-Ch1.zen
24220	3.059574e-03	2.148998e-03	3.352700e-03	20151202_STAG2gfpcf2_G2G1\MitoSys2\LSM\STAG2gfpcf2_G1\DE_W0003_P0031\DE_2_W0003_P0031_T0001\TR1_W0001_P0102\TR1_2_W0001_P0102_T0001_R1_P1_K1_Ch2-Ch1.zen
25500	3.140059e-03	2.027619e-03	3.258300e-03	20151202_STAG2gfpcf2_G2G1\MitoSys2\LSM\STAG2gfpcf2_G1\DE_W0003_P0031\DE_2_W0003_P0031_T0001\TR1_W0001_P0102\TR1_2_W0001_P0102_T0001_R1_P1_K1_Ch2-Ch1.zen
28060	2.819821e-03	1.898543e-03	3.084100e-03	20151202_STAG2gfpcf2_G2G1\MitoSys2\LSM\STAG2gfpcf2_G1\DE_W0003_P0031\DE_2_W0003_P0031_T0001\TR1_W0001_P0102\TR1_2_W0001_P0102_T0001_R1_P1_K1_Ch2-Ch1.zen
30620	2.755622e-03	1.694096e-03	2.926500e-03	20151202_STAG2gfpcf2_G2G1\MitoSys2\LSM\STAG2gfpcf2_G1\DE_W0003_P0031\DE_2_W0003_P0031_T0001\TR1_W0001_P0102\TR1_2_W0001_P0102_T0001_R1_P1_K1_Ch2-Ch1.zen
33180	2.661227e-03	1.875060e-03	2.782600e-03	20151202_STAG2gfpcf2_G2G1\MitoSys2\LSM\STAG2gfpcf2_G1\DE_W0003_P0031\DE_2_W0003_P0031_T0001\TR1_W0001_P0102\TR1_2_W0001_P0102_T0001_R1_P1_K1_Ch2-Ch1.zen
35740	2.643753e-03	1.763281e-03	2.650400e-03	20151202_STAG2gfpcf2_G2G1\MitoSys2\LSM\STAG2gfpcf2_G1\DE_W0003_P0031\DE_2_W0003_P0031_T0001\TR1_W0001_P0102\TR1_2_W0001_P0102_T0001_R1_P1_K1_Ch2-Ch1.zen
38300	2.294825e-03	1.890723e-03	2.528300e-03	20151202_STAG2gfpcf2_G2G1\MitoSys2\LSM\STAG2gfpcf2_G1\DE_W0003_P0031\DE_2_W0003_P0031_T0001\TR1_W0001_P0102\TR1_2_W0001_P0102_T0001_R1_P1_K1_Ch2-Ch1.zen
40860	2.264071e-03	1.711200e-03	2.415000e-03	20151202_STAG2gfpcf2_G2G1\MitoSys2\LSM\STAG2gfpcf2_G1\DE_W0003_P0031\DE_2_W0003_P0031_T0001\TR1_W0001_P0102\TR1_2_W0001_P0102_T0001_R1_P1_K1_Ch2-Ch1.zen
43420	2.244309e-03	1.971572e-03	2.309600e-03	20151202_STAG2gfpcf2_G2G1\MitoSys2\LSM\STAG2gfpcf2_G1\DE_W0003_P0031\DE_2_W0003_P0031_T0001\TR1_W0001_P0102\TR1_2_W0001_P0102_T0001_R1_P1_K1_Ch2-Ch1.zen
45980	2.132879e-03	1.954545e-03	2.211200e-03	20151202_STAG2gfpcf2_G2G1\MitoSys2\LSM\STAG2gfpcf2_G1\DE_W0003_P0031\DE_2_W0003_P0031_T0001\TR1_W0001_P0102\TR1_2_W0001_P0102_T0001_R1_P1_K1_Ch2-Ch1.zen
48540	2.263652e-03	1.596512e-03	2.119200e-03	20151202_STAG2gfpcf2_G2G1\MitoSys2\LSM\STAG2gfpcf2_G1\DE_W0003_P0031\DE_2_W0003_P0031_T0001\TR1_W0001_P0102\TR1_2_W0001_P0102_T0001_R1_P1_K1_Ch2-Ch1.zen
51100	2.218813e-03	1.734505e-03	2.032900e-03	20151202_STAG2gfpcf2_G2G1\MitoSys2\LSM\STAG2gfpcf2_G1\DE_W0003_P0031\DE_2_W0003_P0031_T0001\TR1_W0001_P0102\TR1_2_W0001_P0102_T0001_R1_P1_K1_Ch2-Ch1.zen
56220	1.965869e-03	1.843710e-03	1.875700e-03	20151202_STAG2gfpcf2_G2G1\MitoSys2\LSM\STAG2gfpcf2_G1\DE_W0003_P0031\DE_2_W0003_P0031_T0001\TR1_W0001_P0102\TR1_2_W0001_P0102_T0001_R1_P1_K1_Ch2-Ch1.zen
61340	1.738911e-03	1.830799e-03	1.736200e-03	20151202_STAG2gfpcf2_G2G1\MitoSys2\LSM\STAG2gfpcf2_G1\DE_W0003_P0031\DE_2_W0003_P0031_T0001\TR1_W0001_P0102\TR1_2_W0001_P0102_T0001_R1_P1_K1_Ch2-Ch1.zen
66460	1.594281e-03	1.989061e-03	1.611900e-03	20151202_STAG2gfpcf2_G2G1\MitoSys2\LSM\STAG2gfpcf2_G1\DE_W0003_P0031\DE_2_W0003_P0031_T0001\TR1_W0001_P0102\TR1_2_W0001_P0102_T0001_R1_P1_K1_Ch2-Ch1.zen
71580	1.334646e-03	2.226392e-03	1.500600e-03	20151202_STAG2gfpcf2_G2G1\MitoSys2\LSM\STAG2gfpcf2_G1\DE_W0003_P0031\DE_2_W0003_P0031_T0001\TR1_W0001_P0102\TR1_2_W0001_P0102_T0001_R1_P1_K1_Ch2-Ch1.zen
76700	1.452209e-03	1.928620e-03	1.400500e-03	20151202_STAG2gfpcf2_G2G1\MitoSys2\LSM\STAG2gfpcf2_G1\DE_W0003_P0031\DE_2_W0003_P0031_T0001\TR1_W0001_P0102\TR1_2_W0001_P0102_T0001_R1_P1_K1_Ch2-Ch1.zen
81820	1.297926e-03	1.860144e-03	1.310200e-03	20151202_STAG2gfpcf2_G2G1\MitoSys2\LSM\STAG2gfpcf2_G1\DE_W0003_P0031\DE_2_W0003_P0031_T0001\TR1_W0001_P0102\TR1_2_W0001_P0102_T0001_R1_P1_K1_Ch2-Ch1.zen
86940	1.361959e-03	1.872217e-03	1.228500e-03	20151202_STAG2gfpcf2_G2G1\MitoSys2\LSM\STAG2gfpcf2_G1\DE_W0003_P0031\DE_2_W0003_P0031_T0001\TR1_W0001_P0102\TR1_2_W0001_P0102_T0001_R1_P1_K1_Ch2-Ch1.zen
92060	1.257185e-03	1.733162e-03	1.154200e-03	20151202_STAG2gfpcf2_G2G1\MitoSys2\LSM\STAG2gfpcf2_G1\DE_W0003_P0031\DE_2_W0003_P0031_T0001\TR1_W0001_P0102\TR1_2_W0001_P0102_T0001_R1_P1_K1_Ch2-Ch1.zen
97180	1.308450e-03	1.790940e-03	1.086600e-03	20151202_STAG2gfpcf2_G2G1\MitoSys2\LSM\STAG2gfpcf2_G1\DE_W0003_P0031\DE_2_W0003_P0031_T0001\TR1_W0001_P0102\TR1_2_W0001_P0102_T0001_R1_P1_K1_Ch2-Ch1.zen
102300	1.162918e-03	1.901798e-03	1.024900e-03	20151202_STAG2gfpcf2_G2G1\MitoSys2\LSM\STAG2gfpcf2_G1\DE_W0003_P0031\DE_2_W0003_P0031_T0001\TR1_W0001_P0102\TR1_2_W0001_P0102_T0001_R1_P1_K1_Ch2-Ch1.zen
112540	1.152910e-03	1.679787e-03	9.164700e-04	20151202_STAG2gfpcf2_G2G1\MitoSys2\LSM\STAG2gfpcf2_G1\DE_W0003_P0031\DE_2_W0003_P0031_T0001\TR1_W0001_P0102\TR1_2_W0001_P0102_T0001_R1_P1_K1_Ch2-Ch1.zen
122780	1.282684e-03	2.003097e-03	8.246700e-04	20151202_STAG2gfpcf2_G2G1\MitoSys2\LSM\STAG2gfpcf2_G1\DE_W0003_P0031\DE_2_W0003_P0031_T0001\TR1_W0001_P0102\TR1_2_W0001_P0102_T0001_R1_P1_K1_Ch2-Ch1.zen
133020	1.091623e-03	1.993735e-03	7.462600e-04	20151202_STAG2gfpcf2_G2G1\MitoSys2\LSM\STAG2gfpcf2_G1\DE_W0003_P0031\DE_2_W0003_P0031_T0001\TR1_W0001_P0102\TR1_2_W0001_P0102_T0001_R1_P1_K1_Ch2-Ch1.zen
143260	1.073476e-03	1.937274e-03	6.787400e-04	20151202_STAG2gfpcf2_G2G1\MitoSys2\LSM\STAG2gfpcf2_G1\DE_W0003_P0031\DE_2_W0003_P0031_T0001\TR1_W0001_P0102\TR1_2_W0001_P0102_T0001_R1_P1_K1_Ch2-Ch1.zen
153500	6.866569e-04	1.651317e-03	6.201600e-04	20151202_STAG2gfpcf2_G2G1\MitoSys2\LSM\STAG2gfpcf2_G1\DE_W0003_P0031\DE_2_W0003_P0031_T0001\TR1_W0001_P0102\TR1_2_W0001_P0102_T0001_R1_P1_K1_Ch2-Ch1.zen
163740	5.508861e-04	1.455331e-03	5.690100e-04	20151202_STAG2gfpcf2_G2G1\MitoSys2\LSM\STAG2gfpcf2_G1\DE_W0003_P0031\DE_2_W0003_P0031_T0001\TR1_W0001_P0102\TR1_2_W0001_P0102_T0001_R1_P1_K1_Ch2-Ch1.zen
173980	4.528025e-04	1.230754e-03	5.240600e-04	20151202_STAG2gfpcf2_G2G1\MitoSys2\LSM\STAG2gfpcf2_G1\DE_W0003_P0031\DE_2_W0003_P0031_T0001\TR1_W0001_P0102\TR1_2_W0001_P0102_T0001_R1_P1_K1_Ch2-Ch1.zen
184220	2.779362e-04	1.426431e-03	4.843300e-04	20151202_STAG2gfpcf2_G2G1\MitoSys2\LSM\STAG2gfpcf2_G1\DE_W0003_P0031\DE_2_W0003_P0031_T0001\TR1_W0001_P0102\TR1_2_W0001_P0102_T0001_R1_P1_K1_Ch2-Ch1.zen
194460	1.139382e-04	1.427931e-03	4.490500e-04	20151202_STAG2gfpcf2_G2G1\MitoSys2\LSM\STAG2gfpcf2_G1\DE_W0003_P0031\DE_2_W0003_P0031_T0001\TR1_W0001_P0102\TR1_2_W0001_P0102_T0001_R1_P1_K1_Ch2-Ch1.zen
204700	2.370522e-04	1.501384e-03	4.175500e-04	20151202_STAG2gfpcf2_G2G1\MitoSys2\LSM\STAG2gfpcf2_G1\DE_W0003_P0031\DE_2_W0003_P0031_T0001\TR1_W0001_P0102\TR1_2_W0001_P0102_T0001_R1_P1_K1_Ch2-Ch1.zen
225180	3.969692e-04	1.211475e-03	3.639000e-04	20151202_STAG2gfpcf2_G2G1\MitoSys2\LSM\STAG2gfpcf2_G1\DE_W0003_P0031\DE_2_W0003_P0031_T0001\TR1_W0001_P0102\TR1_2_W0001_P0102_T0001_R1_P1_K1_Ch2-Ch1.zen
245660	1.098047e-04	1.299814e-03	3.200900e-04	20151202_STAG2gfpcf2_G2G1\MitoSys2\LSM\STAG2gfpcf2_G1\DE_W0003_P0031\DE_2_W0003_P0031_T0001\TR1_W0001_P0102\TR1_2_W0001_P0102_T0001_R1_P1_K1_Ch2-Ch1.zen
266140	1.421652e-04	1.620237e-03	2.838400e-04	20151202_STAG2gfpcf2_G2G1\MitoSys2\LSM\STAG2gfpcf2_G1\DE_W0003_P0031\DE_2_W0003_P0031_T0001\TR1_W0001_P0102\TR1_2_W0001_P0102_T0001_R1_P1_K1_Ch2-Ch1.zen
286620	9.631067e-05	1.735764e-03	2.534800e-04	20151202_STAG2gfpcf2_G2G1\MitoSys2\LSM\STAG2gfpcf2_G1\DE_W0003_P0031\DE_2_W0003_P0031_T0001\TR1_W0001_P0102\TR1_2_W0001_P0102_T0001_R1_P1_K1_Ch2-Ch1.zen
307100	4.889616e-04	1.584415e-03	2.277700e-04	20151202_STAG2gfpcf2_G2G1\MitoSys2\LSM\STAG2gfpcf2_G1\DE_W0003_P0031\DE_2_W0003_P0031_T0001\TR1_W0001_P0102\TR1_2_W0001_P0102_T0001_R1_P1_K1_Ch2-Ch1.zen
327580	4.435147e-04	1.791344e-03	2.058100e-04	20151202_STAG2gfpcf2_G2G1\MitoSys2\LSM\STAG2gfpcf2_G1\DE_W0003_P0031\DE_2_W0003_P0031_T0001\TR1_W0001_P0102\TR1_2_W0001_P0102_T0001_R1_P1_K1_Ch2-Ch1.zen
348060	5.007793e-04	1.798415e-03	1.868900e-04	20151202_STAG2gfpcf2_G2G1\MitoSys2\LSM\STAG2gfpcf2_G1\DE_W0003_P0031\DE_2_W0003_P0031_T0001\TR1_W0001_P0102\TR1_2_W0001_P0102_T0001_R1_P1_K1_Ch2-Ch1.zen
368540	1.420405e-04	1.231224e-03	1.704700e-04	20151202_STAG2gfpcf2_G2G1\MitoSys2\LSM\STAG2gfpcf2_G1\DE_W0003_P0031\DE_2_W0003_P0031_T0001\TR1_W0001_P0102\TR1_2_W0001_P0102_T0001_R1_P1_K1_Ch2-Ch1.zen
389020	-6.718887e-05	1.429701e-03	1.561200e-04	20151202_STAG2gfpcf2_G2G1\MitoSys2\LSM\STAG2gfpcf2_G1\DE_W0003_P0031\DE_2_W0003_P0031_T0001\TR1_W0001_P0102\TR1_2_W0001_P0102_T0001_R1_P1_K1_Ch2-Ch1.zen
409500	2.184838e-04	1.427159e-03	1.435000e-04	20151202_STAG2gfpcf2_G2G1\MitoSys2\LSM\STAG2gfpcf2_G1\DE_W0003_P0031\DE_2_W0003_P0031_T0001\TR1_W0001_P0102\TR1_2_W0001_P0102_T0001_R1_P1_K1_Ch2-Ch1.zen
450460	2.474270e-04	1.233494e-03	1.224400e-04	20151202_STAG2gfpcf2_G2G1\MitoSys2\LSM\STAG2gfpcf2_G1\DE_W0003_P0031\DE_2_W0003_P0031_T0001\TR1_W0001_P0102\TR1_2_W0001_P0102_T0001_R1_P1_K1_Ch2-Ch1.zen
491420	3.699235e-04	1.240459e-03	1.056800e-04	20151202_STAG2gfpcf2_G2G1\MitoSys2\LSM\STAG2gfpcf2_G1\DE_W0003_P0031\DE_2_W0003_P0031_T0001\TR1_W0001_P0102\TR1_2_W0001_P0102_T0001_R1_P1_K1_Ch2-Ch1.zen
532380	9.657821e-05	1.648608e-03	9.210800e-05	20151202_STAG2gfpcf2_G2G1\MitoSys2\LSM\STAG2gfpcf2_G1\DE_W0003_P0031\DE_2_W0003_P0031_T0001\TR1_W0001_P0102\TR1_2_W0001_P0102_T0001_R1_P1_K1_Ch2-Ch1.zen
573340	-1.084924e-04	1.771552e-03	8.096900e-05	20151202_STAG2gfpcf2_G2G1\MitoSys2\LSM\STAG2gfpcf2_G1\DE_W0003_P0031\DE_2_W0003_P0031_T0001\TR1_W0001_P0102\TR1_2_W0001_P0102_T0001_R1_P1_K1_Ch2-Ch1.zen
614300	-3.143272e-04	1.661614e-03	7.171200e-05	20151202_STAG2gfpcf2_G2G1\MitoSys2\LSM\STAG2gfpcf2_G1\DE_W0003_P0031\DE_2_W0003_P0031_T0001\TR1_W0001_P0102\TR1_2_W0001_P0102_T0001_R1_P1_K1_Ch2-Ch1.zen
655260	-5.793640e-04	1.871512e-03	6.393700e-05	20151202_STAG2gfpcf2_G2G1\MitoSys2\LSM\STAG2gfpcf2_G1\DE_W0003_P0031\DE_2_W0003_P0031_T0001\TR1_W0001_P0102\TR1_2_W0001_P0102_T0001_R1_P1_K1_Ch2-Ch1.zen
696220	-7.774908e-04	1.980162e-03	5.734500e-05	20151202_STAG2gfpcf2_G2G1\MitoSys2\LSM\STAG2gfpcf2_G1\DE_W0003_P0031\DE_2_W0003_P0031_T0001\TR1_W0001_P0102\TR1_2_W0001_P0102_T0001_R1_P1_K1_Ch2-Ch1.zen
737180	-9.539362e-04	1.691795e-03	5.170800e-05	20151202_STAG2gfpcf2_G2G1\MitoSys2\LSM\STAG2gfpcf2_G1\DE_W0003_P0031\DE_2_W0003_P0031_T0001\TR1_W0001_P0102\TR1_2_W0001_P0102_T0001_R1_P1_K1_Ch2-Ch1.zen
778140	-6.616539e-04	1.671418e-03	4.685000e-05	20151202_STAG2gfpcf2_G2G1\MitoSys2\LSM\STAG2gfpcf2_G1\DE_W0003_P0031\DE_2_W0003_P0031_T0001\TR1_W0001_P0102\TR1_2_W0001_P0102_T0001_R1_P1_K1_Ch2-Ch1.zen
819100	-4.726124e-04	1.227534e-03	4.263700e-05	20151202_STAG2gfpcf2_G2G1\MitoSys2\LSM\STAG2gfpcf2_G1\DE_W0003_P0031\DE_2_W0003_P0031_T0001\TR1_W0001_P0102\TR1_2_W0001_P0102_T0001_R1_P1_K1_Ch2-Ch1.zen
901020	-2.511471e-04	1.246210e-03	3.572800e-05	20151202_STAG2gfpcf2_G2G1\MitoSys2\LSM\STAG2gfpcf2_G1\DE_W0003_P0031\DE_2_W0003_P0031_T0001\TR1_W0001_P0102\TR1_2_W0001_P0102_T0001_R1_P1_K1_Ch2-Ch1.zen
982940	-4.222153e-04	1.395617e-03	3.035000e-05	20151202_STAG2gfpcf2_G2G1\MitoSys2\LSM\STAG2gfpcf2_G1\DE_W0003_P0031\DE_2_W0003_P0031_T0001\TR1_W0001_P0102\TR1_2_W0001_P0102_T0001_R1_P1_K1_Ch2-Ch1.zen
1064860	-4.913307e-04	1.240047e-03	2.608500e-05	20151202_STAG2gfpcf2_G2G1\MitoSys2\LSM\STAG2gfpcf2_G1\DE_W0003_P0031\DE_2_W0003_P0031_T0001\TR1_W0001_P0102\TR1_2_W0001_P0102_T0001_R1_P1_K1_Ch2-Ch1.zen
1146780	-3.116509e-04	1.367270e-03	2.264800e-05	20151202_STAG2gfpcf2_G2G1\MitoSys2\LSM\STAG2gfpcf2_G1\DE_W0003_P0031\DE_2_W0003_P0031_T0001\TR1_W0001_P0102\TR1_2_W0001_P0102_T0001_R1_P1_K1_Ch2-Ch1.zen
1228700	-4.344867e-04	9.079041e-04	1.983900e-05	20151202_STAG2gfpcf2_G2G1\MitoSys2\LSM\STAG2gfpcf2_G1\DE_W0003_P0031\DE_2_W0003_P0031_T0001\TR1_W0001_P0102\TR1_2_W0001_P0102_T0001_R1_P1_K1_Ch2-Ch1.zen
1310620	-3.069820e-04	1.233081e-03	1.751500e-05	20151202_STAG2gfpcf2_G2G1\MitoSys2\LSM\STAG2gfpcf2_G1\DE_W0003_P0031\DE_2_W0003_P0031_T0001\TR1_W0001_P0102\TR1_2_W0001_P0102_T0001_R1_P1_K1_Ch2-Ch1.zen
1392540	-2.684183e-04	1.411819e-03	1.557200e-05	20151202_STAG2gfpcf2_G2G1\MitoSys2\LSM\STAG2gfpcf2_G1\DE_W0003_P0031\DE_2_W0003_P0031_T0001\TR1_W0001_P0102\TR1_2_W0001_P0102_T0001_R1_P1_K1_Ch2-Ch1.zen
1474460	-4.588099e-05	1.630448e-03	1.393200e-05	20151202_STAG2gfpcf2_G2G1\MitoSys2\LSM\STAG2gfpcf2_G1\DE_W0003_P0031\DE_2_W0003_P0031_T0001\TR1_W0001_P0102\TR1_2_W0001_P0102_T0001_R1_P1_K1_Ch2-Ch1.zen
1556380	-3.477981e-04	1.471885e-03	1.253500e-05	20151202_STAG2gfpcf2_G2G1\MitoSys2\LSM\STAG2gfpcf2_G1\DE_W0003_P0031\DE_2_W0003_P0031_T0001\TR1_W0001_P0102\TR1_2_W0001_P0102_T0001_R1_P1_K1_Ch2-Ch1.zen
10	1.564293e-02	5.839867e-03	1.529800e-02	20151202_STAG2gfpcf2_G2G1\MitoSys2\LSM\STAG2gfpcf2_G1\DE_W0003_P0031\DE_2_W0003_P0031_T0001\TR1_W0001_P0102\TR1_2_W0001_P0102_T0001_R1_P2_K1_Ch2-Ch1.zen
20	1.213466e-02	5.987612e-03	1.511600e-02	20151202_STAG2gfpcf2_G2G1\MitoSys2\LSM\STAG2gfpcf2_G1\DE_W0003_P0031\DE_2_W0003_P0031_T0001\TR1_W0001_P0102\TR1_2_W0001_P0102_T0001_R1_P2_K1_Ch2-Ch1.zen
30	1.332929e-02	5.522174e-03	1.494600e-02	20151202_STAG2gfpcf2_G2G1\MitoSys2\LSM\STAG2gfpcf2_G1\DE_W0003_P0031\DE_2_W0003_P0031_T0001\TR1_W0001_P0102\TR1_2_W0001_P0102_T0001_R1_P2_K1_Ch2-Ch1.zen
40	1.704770e-02	7.004345e-03	1.478900e-02	20151202_STAG2gfpcf2_G2G1\MitoSys2\LSM\STAG2gfpcf2_G1\DE_W0003_P0031\DE_2_W0003_P0031_T0001\TR1_W0001_P0102\TR1_2_W0001_P0102_T0001_R1_P2_K1_Ch2-Ch1.zen
50	1.566764e-02	6.799819e-03	1.464300e-02	20151202_STAG2gfpcf2_G2G1\MitoSys2\LSM\STAG2gfpcf2_G1\DE_W0003_P0031\DE_2_W0003_P0031_T0001\TR1_W0001_P0102\TR1_2_W0001_P0102_T0001_R1_P2_K1_Ch2-Ch1.zen
60	1.584365e-02	7.313549e-03	1.450800e-02	20151202_STAG2gfpcf2_G2G1\MitoSys2\LSM\STAG2gfpcf2_G1\DE_W0003_P0031\DE_2_W0003_P0031_T0001\TR1_W0001_P0102\TR1_2_W0001_P0102_T0001_R1_P2_K1_Ch2-Ch1.zen
70	1.600172e-02	5.050296e-03	1.438200e-02	20151202_STAG2gfpcf2_G2G1\MitoSys2\LSM\STAG2gfpcf2_G1\DE_W0003_P0031\DE_2_W0003_P0031_T0001\TR1_W0001_P0102\TR1_2_W0001_P0102_T0001_R1_P2_K1_Ch2-Ch1.zen
80	1.396249e-02	6.579796e-03	1.426400e-02	20151202_STAG2gfpcf2_G2G1\MitoSys2\LSM\STAG2gfpcf2_G1\DE_W0003_P0031\DE_2_W0003_P0031_T0001\TR1_W0001_P0102\TR1_2_W0001_P0102_T0001_R1_P2_K1_Ch2-Ch1.zen
90	1.369879e-02	5.153493e-03	1.415400e-02	20151202_STAG2gfpcf2_G2G1\MitoSys2\LSM\STAG2gfpcf2_G1\DE_W0003_P0031\DE_2_W0003_P0031_T0001\TR1_W0001_P0102\TR1_2_W0001_P0102_T0001_R1_P2_K1_Ch2-Ch1.zen
100	1.369151e-02	3.935838e-03	1.405100e-02	20151202_STAG2gfpcf2_G2G1\MitoSys2\LSM\STAG2gfpcf2_G1\DE_W0003_P0031\DE_2_W0003_P0031_T0001\TR1_W0001_P0102\TR1_2_W0001_P0102_T0001_R1_P2_K1_Ch2-Ch1.zen
120	1.380633e-02	3.682079e-03	1.386400e-02	20151202_STAG2gfpcf2_G2G1\MitoSys2\LSM\STAG2gfpcf2_G1\DE_W0003_P0031\DE_2_W0003_P0031_T0001\TR1_W0001_P0102\TR1_2_W0001_P0102_T0001_R1_P2_K1_Ch2-Ch1.zen
140	1.275488e-02	5.535388e-03	1.369800e-02	20151202_STAG2gfpcf2_G2G1\MitoSys2\LSM\STAG2gfpcf2_G1\DE_W0003_P0031\DE_2_W0003_P0031_T0001\TR1_W0001_P0102\TR1_2_W0001_P0102_T0001_R1_P2_K1_Ch2-Ch1.zen
160	1.391349e-02	4.904589e-03	1.354800e-02	20151202_STAG2gfpcf2_G2G1\MitoSys2\LSM\STAG2gfpcf2_G1\DE_W0003_P0031\DE_2_W0003_P0031_T0001\TR1_W0001_P0102\TR1_2_W0001_P0102_T0001_R1_P2_K1_Ch2-Ch1.zen
180	1.401659e-02	4.814825e-03	1.341300e-02	20151202_STAG2gfpcf2_G2G1\MitoSys2\LSM\STAG2gfpcf2_G1\DE_W0003_P0031\DE_2_W0003_P0031_T0001\TR1_W0001_P0102\TR1_2_W0001_P0102_T0001_R1_P2_K1_Ch2-Ch1.zen
200	1.434175e-02	3.617172e-03	1.329000e-02	20151202_STAG2gfpcf2_G2G1\MitoSys2\LSM\STAG2gfpcf2_G1\DE_W0003_P0031\DE_2_W0003_P0031_T0001\TR1_W0001_P0102\TR1_2_W0001_P0102_T0001_R1_P2_K1_Ch2-Ch1.zen
220	1.135994e-02	3.914635e-03	1.317700e-02	20151202_STAG2gfpcf2_G2G1\MitoSys2\LSM\STAG2gfpcf2_G1\DE_W0003_P0031\DE_2_W0003_P0031_T0001\TR1_W0001_P0102\TR1_2_W0001_P0102_T0001_R1_P2_K1_Ch2-Ch1.zen
240	1.249461e-02	5.084903e-03	1.307100e-02	20151202_STAG2gfpcf2_G2G1\MitoSys2\LSM\STAG2gfpcf2_G1\DE_W0003_P0031\DE_2_W0003_P0031_T0001\TR1_W0001_P0102\TR1_2_W0001_P0102_T0001_R1_P2_K1_Ch2-Ch1.zen
260	1.353381e-02	3.896744e-03	1.297200e-02	20151202_STAG2gfpcf2_G2G1\MitoSys2\LSM\STAG2gfpcf2_G1\DE_W0003_P0031\DE_2_W0003_P0031_T0001\TR1_W0001_P0102\TR1_2_W0001_P0102_T0001_R1_P2_K1_Ch2-Ch1.zen
280	1.350653e-02	4.894785e-03	1.287900e-02	20151202_STAG2gfpcf2_G2G1\MitoSys2\LSM\STAG2gfpcf2_G1\DE_W0003_P0031\DE_2_W0003_P0031_T0001\TR1_W0001_P0102\TR1_2_W0001_P0102_T0001_R1_P2_K1_Ch2-Ch1.zen
300	1.285882e-02	4.779157e-03	1.279100e-02	20151202_STAG2gfpcf2_G2G1\MitoSys2\LSM\STAG2gfpcf2_G1\DE_W0003_P0031\DE_2_W0003_P0031_T0001\TR1_W0001_P0102\TR1_2_W0001_P0102_T0001_R1_P2_K1_Ch2-Ch1.zen
340	1.188359e-02	4.758786e-03	1.262600e-02	20151202_STAG2gfpcf2_G2G1\MitoSys2\LSM\STAG2gfpcf2_G1\DE_W0003_P0031\DE_2_W0003_P0031_T0001\TR1_W0001_P0102\TR1_2_W0001_P0102_T0001_R1_P2_K1_Ch2-Ch1.zen
380	1.244494e-02	4.279105e-03	1.247300e-02	20151202_STAG2gfpcf2_G2G1\MitoSys2\LSM\STAG2gfpcf2_G1\DE_W0003_P0031\DE_2_W0003_P0031_T0001\TR1_W0001_P0102\TR1_2_W0001_P0102_T0001_R1_P2_K1_Ch2-Ch1.zen
420	1.179505e-02	3.369479e-03	1.232800e-02	20151202_STAG2gfpcf2_G2G1\MitoSys2\LSM\STAG2gfpcf2_G1\DE_W0003_P0031\DE_2_W0003_P0031_T0001\TR1_W0001_P0102\TR1_2_W0001_P0102_T0001_R1_P2_K1_Ch2-Ch1.zen
460	1.256445e-02	4.757365e-03	1.219100e-02	20151202_STAG2gfpcf2_G2G1\MitoSys2\LSM\STAG2gfpcf2_G1\DE_W0003_P0031\DE_2_W0003_P0031_T0001\TR1_W0001_P0102\TR1_2_W0001_P0102_T0001_R1_P2_K1_Ch2-Ch1.zen
500	1.299367e-02	2.915007e-03	1.206000e-02	20151202_STAG2gfpcf2_G2G1\MitoSys2\LSM\STAG2gfpcf2_G1\DE_W0003_P0031\DE_2_W0003_P0031_T0001\TR1_W0001_P0102\TR1_2_W0001_P0102_T0001_R1_P2_K1_Ch2-Ch1.zen
540	1.167331e-02	4.444927e-03	1.193300e-02	20151202_STAG2gfpcf2_G2G1\MitoSys2\LSM\STAG2gfpcf2_G1\DE_W0003_P0031\DE_2_W0003_P0031_T0001\TR1_W0001_P0102\TR1_2_W0001_P0102_T0001_R1_P2_K1_Ch2-Ch1.zen
580	1.180694e-02	4.974439e-03	1.181000e-02	20151202_STAG2gfpcf2_G2G1\MitoSys2\LSM\STAG2gfpcf2_G1\DE_W0003_P0031\DE_2_W0003_P0031_T0001\TR1_W0001_P0102\TR1_2_W0001_P0102_T0001_R1_P2_K1_Ch2-Ch1.zen
620	1.283000e-02	4.203929e-03	1.169100e-02	20151202_STAG2gfpcf2_G2G1\MitoSys2\LSM\STAG2gfpcf2_G1\DE_W0003_P0031\DE_2_W0003_P0031_T0001\TR1_W0001_P0102\TR1_2_W0001_P0102_T0001_R1_P2_K1_Ch2-Ch1.zen
660	1.071574e-02	3.481964e-03	1.157500e-02	20151202_STAG2gfpcf2_G2G1\MitoSys2\LSM\STAG2gfpcf2_G1\DE_W0003_P0031\DE_2_W0003_P0031_T0001\TR1_W0001_P0102\TR1_2_W0001_P0102_T0001_R1_P2_K1_Ch2-Ch1.zen
700	1.072400e-02	2.603152e-03	1.146300e-02	20151202_STAG2gfpcf2_G2G1\MitoSys2\LSM\STAG2gfpcf2_G1\DE_W0003_P0031\DE_2_W0003_P0031_T0001\TR1_W0001_P0102\TR1_2_W0001_P0102_T0001_R1_P2_K1_Ch2-Ch1.zen
780	1.056526e-02	2.921736e-03	1.124600e-02	20151202_STAG2gfpcf2_G2G1\MitoSys2\LSM\STAG2gfpcf2_G1\DE_W0003_P0031\DE_2_W0003_P0031_T0001\TR1_W0001_P0102\TR1_2_W0001_P0102_T0001_R1_P2_K1_Ch2-Ch1.zen
860	1.197954e-02	4.359979e-03	1.104000e-02	20151202_STAG2gfpcf2_G2G1\MitoSys2\LSM\STAG2gfpcf2_G1\DE_W0003_P0031\DE_2_W0003_P0031_T0001\TR1_W0001_P0102\TR1_2_W0001_P0102_T0001_R1_P2_K1_Ch2-Ch1.zen
940	1.082654e-02	3.140432e-03	1.084300e-02	20151202_STAG2gfpcf2_G2G1\MitoSys2\LSM\STAG2gfpcf2_G1\DE_W0003_P0031\DE_2_W0003_P0031_T0001\TR1_W0001_P0102\TR1_2_W0001_P0102_T0001_R1_P2_K1_Ch2-Ch1.zen
1020	1.029800e-02	3.133219e-03	1.065600e-02	20151202_STAG2gfpcf2_G2G1\MitoSys2\LSM\STAG2gfpcf2_G1\DE_W0003_P0031\DE_2_W0003_P0031_T0001\TR1_W0001_P0102\TR1_2_W0001_P0102_T0001_R1_P2_K1_Ch2-Ch1.zen
1100	1.101450e-02	3.005473e-03	1.047600e-02	20151202_STAG2gfpcf2_G2G1\MitoSys2\LSM\STAG2gfpcf2_G1\DE_W0003_P0031\DE_2_W0003_P0031_T0001\TR1_W0001_P0102\TR1_2_W0001_P0102_T0001_R1_P2_K1_Ch2-Ch1.zen
1180	9.953041e-03	3.327351e-03	1.030500e-02	20151202_STAG2gfpcf2_G2G1\MitoSys2\LSM\STAG2gfpcf2_G1\DE_W0003_P0031\DE_2_W0003_P0031_T0001\TR1_W0001_P0102\TR1_2_W0001_P0102_T0001_R1_P2_K1_Ch2-Ch1.zen
1260	1.056208e-02	2.193284e-03	1.014100e-02	20151202_STAG2gfpcf2_G2G1\MitoSys2\LSM\STAG2gfpcf2_G1\DE_W0003_P0031\DE_2_W0003_P0031_T0001\TR1_W0001_P0102\TR1_2_W0001_P0102_T0001_R1_P2_K1_Ch2-Ch1.zen
1340	9.700682e-03	3.733049e-03	9.984300e-03	20151202_STAG2gfpcf2_G2G1\MitoSys2\LSM\STAG2gfpcf2_G1\DE_W0003_P0031\DE_2_W0003_P0031_T0001\TR1_W0001_P0102\TR1_2_W0001_P0102_T0001_R1_P2_K1_Ch2-Ch1.zen
1420	9.842964e-03	3.223511e-03	9.833900e-03	20151202_STAG2gfpcf2_G2G1\MitoSys2\LSM\STAG2gfpcf2_G1\DE_W0003_P0031\DE_2_W0003_P0031_T0001\TR1_W0001_P0102\TR1_2_W0001_P0102_T0001_R1_P2_K1_Ch2-Ch1.zen
1500	9.578860e-03	2.785192e-03	9.689500e-03	20151202_STAG2gfpcf2_G2G1\MitoSys2\LSM\STAG2gfpcf2_G1\DE_W0003_P0031\DE_2_W0003_P0031_T0001\TR1_W0001_P0102\TR1_2_W0001_P0102_T0001_R1_P2_K1_Ch2-Ch1.zen
1660	9.339308e-03	2.716421e-03	9.417800e-03	20151202_STAG2gfpcf2_G2G1\MitoSys2\LSM\STAG2gfpcf2_G1\DE_W0003_P0031\DE_2_W0003_P0031_T0001\TR1_W0001_P0102\TR1_2_W0001_P0102_T0001_R1_P2_K1_Ch2-Ch1.zen
1820	9.151893e-03	2.581369e-03	9.166600e-03	20151202_STAG2gfpcf2_G2G1\MitoSys2\LSM\STAG2gfpcf2_G1\DE_W0003_P0031\DE_2_W0003_P0031_T0001\TR1_W0001_P0102\TR1_2_W0001_P0102_T0001_R1_P2_K1_Ch2-Ch1.zen
1980	8.694562e-03	3.056622e-03	8.933600e-03	20151202_STAG2gfpcf2_G2G1\MitoSys2\LSM\STAG2gfpcf2_G1\DE_W0003_P0031\DE_2_W0003_P0031_T0001\TR1_W0001_P0102\TR1_2_W0001_P0102_T0001_R1_P2_K1_Ch2-Ch1.zen
2140	8.715920e-03	2.807941e-03	8.716900e-03	20151202_STAG2gfpcf2_G2G1\MitoSys2\LSM\STAG2gfpcf2_G1\DE_W0003_P0031\DE_2_W0003_P0031_T0001\TR1_W0001_P0102\TR1_2_W0001_P0102_T0001_R1_P2_K1_Ch2-Ch1.zen
2300	8.597905e-03	3.211330e-03	8.515000e-03	20151202_STAG2gfpcf2_G2G1\MitoSys2\LSM\STAG2gfpcf2_G1\DE_W0003_P0031\DE_2_W0003_P0031_T0001\TR1_W0001_P0102\TR1_2_W0001_P0102_T0001_R1_P2_K1_Ch2-Ch1.zen
2460	8.078213e-03	2.826820e-03	8.326200e-03	20151202_STAG2gfpcf2_G2G1\MitoSys2\LSM\STAG2gfpcf2_G1\DE_W0003_P0031\DE_2_W0003_P0031_T0001\TR1_W0001_P0102\TR1_2_W0001_P0102_T0001_R1_P2_K1_Ch2-Ch1.zen
2620	8.148115e-03	2.890032e-03	8.149300e-03	20151202_STAG2gfpcf2_G2G1\MitoSys2\LSM\STAG2gfpcf2_G1\DE_W0003_P0031\DE_2_W0003_P0031_T0001\TR1_W0001_P0102\TR1_2_W0001_P0102_T0001_R1_P2_K1_Ch2-Ch1.zen
2780	8.137072e-03	3.308005e-03	7.983200e-03	20151202_STAG2gfpcf2_G2G1\MitoSys2\LSM\STAG2gfpcf2_G1\DE_W0003_P0031\DE_2_W0003_P0031_T0001\TR1_W0001_P0102\TR1_2_W0001_P0102_T0001_R1_P2_K1_Ch2-Ch1.zen
2940	8.032877e-03	2.881320e-03	7.826800e-03	20151202_STAG2gfpcf2_G2G1\MitoSys2\LSM\STAG2gfpcf2_G1\DE_W0003_P0031\DE_2_W0003_P0031_T0001\TR1_W0001_P0102\TR1_2_W0001_P0102_T0001_R1_P2_K1_Ch2-Ch1.zen
3100	8.158379e-03	2.706910e-03	7.679400e-03	20151202_STAG2gfpcf2_G2G1\MitoSys2\LSM\STAG2gfpcf2_G1\DE_W0003_P0031\DE_2_W0003_P0031_T0001\TR1_W0001_P0102\TR1_2_W0001_P0102_T0001_R1_P2_K1_Ch2-Ch1.zen
3420	7.266230e-03	2.737226e-03	7.408300e-03	20151202_STAG2gfpcf2_G2G1\MitoSys2\LSM\STAG2gfpcf2_G1\DE_W0003_P0031\DE_2_W0003_P0031_T0001\TR1_W0001_P0102\TR1_2_W0001_P0102_T0001_R1_P2_K1_Ch2-Ch1.zen
3740	7.282765e-03	2.589023e-03	7.164500e-03	20151202_STAG2gfpcf2_G2G1\MitoSys2\LSM\STAG2gfpcf2_G1\DE_W0003_P0031\DE_2_W0003_P0031_T0001\TR1_W0001_P0102\TR1_2_W0001_P0102_T0001_R1_P2_K1_Ch2-Ch1.zen
4060	6.380375e-03	1.946961e-03	6.943900e-03	20151202_STAG2gfpcf2_G2G1\MitoSys2\LSM\STAG2gfpcf2_G1\DE_W0003_P0031\DE_2_W0003_P0031_T0001\TR1_W0001_P0102\TR1_2_W0001_P0102_T0001_R1_P2_K1_Ch2-Ch1.zen
4380	6.534663e-03	2.253933e-03	6.743000e-03	20151202_STAG2gfpcf2_G2G1\MitoSys2\LSM\STAG2gfpcf2_G1\DE_W0003_P0031\DE_2_W0003_P0031_T0001\TR1_W0001_P0102\TR1_2_W0001_P0102_T0001_R1_P2_K1_Ch2-Ch1.zen
4700	6.559450e-03	2.283534e-03	6.559000e-03	20151202_STAG2gfpcf2_G2G1\MitoSys2\LSM\STAG2gfpcf2_G1\DE_W0003_P0031\DE_2_W0003_P0031_T0001\TR1_W0001_P0102\TR1_2_W0001_P0102_T0001_R1_P2_K1_Ch2-Ch1.zen
5020	6.748727e-03	2.495554e-03	6.389800e-03	20151202_STAG2gfpcf2_G2G1\MitoSys2\LSM\STAG2gfpcf2_G1\DE_W0003_P0031\DE_2_W0003_P0031_T0001\TR1_W0001_P0102\TR1_2_W0001_P0102_T0001_R1_P2_K1_Ch2-Ch1.zen
5340	6.150073e-03	2.470258e-03	6.233300e-03	20151202_STAG2gfpcf2_G2G1\MitoSys2\LSM\STAG2gfpcf2_G1\DE_W0003_P0031\DE_2_W0003_P0031_T0001\TR1_W0001_P0102\TR1_2_W0001_P0102_T0001_R1_P2_K1_Ch2-Ch1.zen
5660	6.286186e-03	2.271832e-03	6.088000e-03	20151202_STAG2gfpcf2_G2G1\MitoSys2\LSM\STAG2gfpcf2_G1\DE_W0003_P0031\DE_2_W0003_P0031_T0001\TR1_W0001_P0102\TR1_2_W0001_P0102_T0001_R1_P2_K1_Ch2-Ch1.zen
5980	6.242682e-03	2.824861e-03	5.952600e-03	20151202_STAG2gfpcf2_G2G1\MitoSys2\LSM\STAG2gfpcf2_G1\DE_W0003_P0031\DE_2_W0003_P0031_T0001\TR1_W0001_P0102\TR1_2_W0001_P0102_T0001_R1_P2_K1_Ch2-Ch1.zen
6300	6.077178e-03	2.340181e-03	5.825800e-03	20151202_STAG2gfpcf2_G2G1\MitoSys2\LSM\STAG2gfpcf2_G1\DE_W0003_P0031\DE_2_W0003_P0031_T0001\TR1_W0001_P0102\TR1_2_W0001_P0102_T0001_R1_P2_K1_Ch2-Ch1.zen
6940	5.825101e-03	2.256423e-03	5.594800e-03	20151202_STAG2gfpcf2_G2G1\MitoSys2\LSM\STAG2gfpcf2_G1\DE_W0003_P0031\DE_2_W0003_P0031_T0001\TR1_W0001_P0102\TR1_2_W0001_P0102_T0001_R1_P2_K1_Ch2-Ch1.zen
7580	5.475634e-03	1.838583e-03	5.388800e-03	20151202_STAG2gfpcf2_G2G1\MitoSys2\LSM\STAG2gfpcf2_G1\DE_W0003_P0031\DE_2_W0003_P0031_T0001\TR1_W0001_P0102\TR1_2_W0001_P0102_T0001_R1_P2_K1_Ch2-Ch1.zen
8220	5.125941e-03	1.956379e-03	5.203000e-03	20151202_STAG2gfpcf2_G2G1\MitoSys2\LSM\STAG2gfpcf2_G1\DE_W0003_P0031\DE_2_W0003_P0031_T0001\TR1_W0001_P0102\TR1_2_W0001_P0102_T0001_R1_P2_K1_Ch2-Ch1.zen
8860	4.891344e-03	2.019079e-03	5.034000e-03	20151202_STAG2gfpcf2_G2G1\MitoSys2\LSM\STAG2gfpcf2_G1\DE_W0003_P0031\DE_2_W0003_P0031_T0001\TR1_W0001_P0102\TR1_2_W0001_P0102_T0001_R1_P2_K1_Ch2-Ch1.zen
9500	4.963265e-03	2.091333e-03	4.879000e-03	20151202_STAG2gfpcf2_G2G1\MitoSys2\LSM\STAG2gfpcf2_G1\DE_W0003_P0031\DE_2_W0003_P0031_T0001\TR1_W0001_P0102\TR1_2_W0001_P0102_T0001_R1_P2_K1_Ch2-Ch1.zen
10140	4.905662e-03	2.061737e-03	4.735800e-03	20151202_STAG2gfpcf2_G2G1\MitoSys2\LSM\STAG2gfpcf2_G1\DE_W0003_P0031\DE_2_W0003_P0031_T0001\TR1_W0001_P0102\TR1_2_W0001_P0102_T0001_R1_P2_K1_Ch2-Ch1.zen
10780	4.502160e-03	1.893054e-03	4.602700e-03	20151202_STAG2gfpcf2_G2G1\MitoSys2\LSM\STAG2gfpcf2_G1\DE_W0003_P0031\DE_2_W0003_P0031_T0001\TR1_W0001_P0102\TR1_2_W0001_P0102_T0001_R1_P2_K1_Ch2-Ch1.zen
11420	4.398156e-03	1.952126e-03	4.478300e-03	20151202_STAG2gfpcf2_G2G1\MitoSys2\LSM\STAG2gfpcf2_G1\DE_W0003_P0031\DE_2_W0003_P0031_T0001\TR1_W0001_P0102\TR1_2_W0001_P0102_T0001_R1_P2_K1_Ch2-Ch1.zen
12060	4.343786e-03	2.015644e-03	4.361500e-03	20151202_STAG2gfpcf2_G2G1\MitoSys2\LSM\STAG2gfpcf2_G1\DE_W0003_P0031\DE_2_W0003_P0031_T0001\TR1_W0001_P0102\TR1_2_W0001_P0102_T0001_R1_P2_K1_Ch2-Ch1.zen
12700	4.417514e-03	1.885038e-03	4.251400e-03	20151202_STAG2gfpcf2_G2G1\MitoSys2\LSM\STAG2gfpcf2_G1\DE_W0003_P0031\DE_2_W0003_P0031_T0001\TR1_W0001_P0102\TR1_2_W0001_P0102_T0001_R1_P2_K1_Ch2-Ch1.zen
13980	3.932137e-03	2.094364e-03	4.048300e-03	20151202_STAG2gfpcf2_G2G1\MitoSys2\LSM\STAG2gfpcf2_G1\DE_W0003_P0031\DE_2_W0003_P0031_T0001\TR1_W0001_P0102\TR1_2_W0001_P0102_T0001_R1_P2_K1_Ch2-Ch1.zen
15260	3.800722e-03	1.864250e-03	3.864200e-03	20151202_STAG2gfpcf2_G2G1\MitoSys2\LSM\STAG2gfpcf2_G1\DE_W0003_P0031\DE_2_W0003_P0031_T0001\TR1_W0001_P0102\TR1_2_W0001_P0102_T0001_R1_P2_K1_Ch2-Ch1.zen
16540	3.867303e-03	2.028931e-03	3.695800e-03	20151202_STAG2gfpcf2_G2G1\MitoSys2\LSM\STAG2gfpcf2_G1\DE_W0003_P0031\DE_2_W0003_P0031_T0001\TR1_W0001_P0102\TR1_2_W0001_P0102_T0001_R1_P2_K1_Ch2-Ch1.zen
17820	3.597933e-03	1.931822e-03	3.540500e-03	20151202_STAG2gfpcf2_G2G1\MitoSys2\LSM\STAG2gfpcf2_G1\DE_W0003_P0031\DE_2_W0003_P0031_T0001\TR1_W0001_P0102\TR1_2_W0001_P0102_T0001_R1_P2_K1_Ch2-Ch1.zen
19100	3.295486e-03	1.909909e-03	3.396500e-03	20151202_STAG2gfpcf2_G2G1\MitoSys2\LSM\STAG2gfpcf2_G1\DE_W0003_P0031\DE_2_W0003_P0031_T0001\TR1_W0001_P0102\TR1_2_W0001_P0102_T0001_R1_P2_K1_Ch2-Ch1.zen
20380	3.081440e-03	1.670214e-03	3.262200e-03	20151202_STAG2gfpcf2_G2G1\MitoSys2\LSM\STAG2gfpcf2_G1\DE_W0003_P0031\DE_2_W0003_P0031_T0001\TR1_W0001_P0102\TR1_2_W0001_P0102_T0001_R1_P2_K1_Ch2-Ch1.zen
21660	2.941633e-03	1.828456e-03	3.136600e-03	20151202_STAG2gfpcf2_G2G1\MitoSys2\LSM\STAG2gfpcf2_G1\DE_W0003_P0031\DE_2_W0003_P0031_T0001\TR1_W0001_P0102\TR1_2_W0001_P0102_T0001_R1_P2_K1_Ch2-Ch1.zen
22940	2.865855e-03	1.698099e-03	3.018600e-03	20151202_STAG2gfpcf2_G2G1\MitoSys2\LSM\STAG2gfpcf2_G1\DE_W0003_P0031\DE_2_W0003_P0031_T0001\TR1_W0001_P0102\TR1_2_W0001_P0102_T0001_R1_P2_K1_Ch2-Ch1.zen
24220	2.535662e-03	1.843986e-03	2.907600e-03	20151202_STAG2gfpcf2_G2G1\MitoSys2\LSM\STAG2gfpcf2_G1\DE_W0003_P0031\DE_2_W0003_P0031_T0001\TR1_W0001_P0102\TR1_2_W0001_P0102_T0001_R1_P2_K1_Ch2-Ch1.zen
25500	2.615353e-03	1.701334e-03	2.802900e-03	20151202_STAG2gfpcf2_G2G1\MitoSys2\LSM\STAG2gfpcf2_G1\DE_W0003_P0031\DE_2_W0003_P0031_T0001\TR1_W0001_P0102\TR1_2_W0001_P0102_T0001_R1_P2_K1_Ch2-Ch1.zen
28060	2.749066e-03	1.692834e-03	2.610300e-03	20151202_STAG2gfpcf2_G2G1\MitoSys2\LSM\STAG2gfpcf2_G1\DE_W0003_P0031\DE_2_W0003_P0031_T0001\TR1_W0001_P0102\TR1_2_W0001_P0102_T0001_R1_P2_K1_Ch2-Ch1.zen
30620	2.257762e-03	1.655524e-03	2.437100e-03	20151202_STAG2gfpcf2_G2G1\MitoSys2\LSM\STAG2gfpcf2_G1\DE_W0003_P0031\DE_2_W0003_P0031_T0001\TR1_W0001_P0102\TR1_2_W0001_P0102_T0001_R1_P2_K1_Ch2-Ch1.zen
33180	2.259933e-03	1.781064e-03	2.280800e-03	20151202_STAG2gfpcf2_G2G1\MitoSys2\LSM\STAG2gfpcf2_G1\DE_W0003_P0031\DE_2_W0003_P0031_T0001\TR1_W0001_P0102\TR1_2_W0001_P0102_T0001_R1_P2_K1_Ch2-Ch1.zen
35740	2.118931e-03	1.876582e-03	2.139000e-03	20151202_STAG2gfpcf2_G2G1\MitoSys2\LSM\STAG2gfpcf2_G1\DE_W0003_P0031\DE_2_W0003_P0031_T0001\TR1_W0001_P0102\TR1_2_W0001_P0102_T0001_R1_P2_K1_Ch2-Ch1.zen
38300	2.101660e-03	2.080210e-03	2.010100e-03	20151202_STAG2gfpcf2_G2G1\MitoSys2\LSM\STAG2gfpcf2_G1\DE_W0003_P0031\DE_2_W0003_P0031_T0001\TR1_W0001_P0102\TR1_2_W0001_P0102_T0001_R1_P2_K1_Ch2-Ch1.zen
40860	1.848400e-03	1.640757e-03	1.892500e-03	20151202_STAG2gfpcf2_G2G1\MitoSys2\LSM\STAG2gfpcf2_G1\DE_W0003_P0031\DE_2_W0003_P0031_T0001\TR1_W0001_P0102\TR1_2_W0001_P0102_T0001_R1_P2_K1_Ch2-Ch1.zen
43420	1.688439e-03	1.685813e-03	1.784900e-03	20151202_STAG2gfpcf2_G2G1\MitoSys2\LSM\STAG2gfpcf2_G1\DE_W0003_P0031\DE_2_W0003_P0031_T0001\TR1_W0001_P0102\TR1_2_W0001_P0102_T0001_R1_P2_K1_Ch2-Ch1.zen
45980	1.739200e-03	1.462201e-03	1.686200e-03	20151202_STAG2gfpcf2_G2G1\MitoSys2\LSM\STAG2gfpcf2_G1\DE_W0003_P0031\DE_2_W0003_P0031_T0001\TR1_W0001_P0102\TR1_2_W0001_P0102_T0001_R1_P2_K1_Ch2-Ch1.zen
48540	1.648515e-03	1.562759e-03	1.595500e-03	20151202_STAG2gfpcf2_G2G1\MitoSys2\LSM\STAG2gfpcf2_G1\DE_W0003_P0031\DE_2_W0003_P0031_T0001\TR1_W0001_P0102\TR1_2_W0001_P0102_T0001_R1_P2_K1_Ch2-Ch1.zen
51100	1.630180e-03	1.472333e-03	1.512000e-03	20151202_STAG2gfpcf2_G2G1\MitoSys2\LSM\STAG2gfpcf2_G1\DE_W0003_P0031\DE_2_W0003_P0031_T0001\TR1_W0001_P0102\TR1_2_W0001_P0102_T0001_R1_P2_K1_Ch2-Ch1.zen
56220	1.364319e-03	1.686691e-03	1.363500e-03	20151202_STAG2gfpcf2_G2G1\MitoSys2\LSM\STAG2gfpcf2_G1\DE_W0003_P0031\DE_2_W0003_P0031_T0001\TR1_W0001_P0102\TR1_2_W0001_P0102_T0001_R1_P2_K1_Ch2-Ch1.zen
61340	1.535484e-03	1.471478e-03	1.236100e-03	20151202_STAG2gfpcf2_G2G1\MitoSys2\LSM\STAG2gfpcf2_G1\DE_W0003_P0031\DE_2_W0003_P0031_T0001\TR1_W0001_P0102\TR1_2_W0001_P0102_T0001_R1_P2_K1_Ch2-Ch1.zen
66460	1.479664e-03	1.841176e-03	1.125900e-03	20151202_STAG2gfpcf2_G2G1\MitoSys2\LSM\STAG2gfpcf2_G1\DE_W0003_P0031\DE_2_W0003_P0031_T0001\TR1_W0001_P0102\TR1_2_W0001_P0102_T0001_R1_P2_K1_Ch2-Ch1.zen
71580	1.267108e-03	1.646297e-03	1.030000e-03	20151202_STAG2gfpcf2_G2G1\MitoSys2\LSM\STAG2gfpcf2_G1\DE_W0003_P0031\DE_2_W0003_P0031_T0001\TR1_W0001_P0102\TR1_2_W0001_P0102_T0001_R1_P2_K1_Ch2-Ch1.zen
76700	1.133101e-03	1.784329e-03	9.459900e-04	20151202_STAG2gfpcf2_G2G1\MitoSys2\LSM\STAG2gfpcf2_G1\DE_W0003_P0031\DE_2_W0003_P0031_T0001\TR1_W0001_P0102\TR1_2_W0001_P0102_T0001_R1_P2_K1_Ch2-Ch1.zen
81820	9.114343e-04	1.764768e-03	8.720300e-04	20151202_STAG2gfpcf2_G2G1\MitoSys2\LSM\STAG2gfpcf2_G1\DE_W0003_P0031\DE_2_W0003_P0031_T0001\TR1_W0001_P0102\TR1_2_W0001_P0102_T0001_R1_P2_K1_Ch2-Ch1.zen
86940	8.805233e-04	1.365829e-03	8.065600e-04	20151202_STAG2gfpcf2_G2G1\MitoSys2\LSM\STAG2gfpcf2_G1\DE_W0003_P0031\DE_2_W0003_P0031_T0001\TR1_W0001_P0102\TR1_2_W0001_P0102_T0001_R1_P2_K1_Ch2-Ch1.zen
92060	6.345868e-04	1.525985e-03	7.483200e-04	20151202_STAG2gfpcf2_G2G1\MitoSys2\LSM\STAG2gfpcf2_G1\DE_W0003_P0031\DE_2_W0003_P0031_T0001\TR1_W0001_P0102\TR1_2_W0001_P0102_T0001_R1_P2_K1_Ch2-Ch1.zen
97180	6.026439e-04	1.632986e-03	6.962800e-04	20151202_STAG2gfpcf2_G2G1\MitoSys2\LSM\STAG2gfpcf2_G1\DE_W0003_P0031\DE_2_W0003_P0031_T0001\TR1_W0001_P0102\TR1_2_W0001_P0102_T0001_R1_P2_K1_Ch2-Ch1.zen
102300	6.567297e-04	1.433854e-03	6.495800e-04	20151202_STAG2gfpcf2_G2G1\MitoSys2\LSM\STAG2gfpcf2_G1\DE_W0003_P0031\DE_2_W0003_P0031_T0001\TR1_W0001_P0102\TR1_2_W0001_P0102_T0001_R1_P2_K1_Ch2-Ch1.zen
112540	7.958277e-04	1.354057e-03	5.694700e-04	20151202_STAG2gfpcf2_G2G1\MitoSys2\LSM\STAG2gfpcf2_G1\DE_W0003_P0031\DE_2_W0003_P0031_T0001\TR1_W0001_P0102\TR1_2_W0001_P0102_T0001_R1_P2_K1_Ch2-Ch1.zen
122780	6.015191e-04	1.089745e-03	5.035300e-04	20151202_STAG2gfpcf2_G2G1\MitoSys2\LSM\STAG2gfpcf2_G1\DE_W0003_P0031\DE_2_W0003_P0031_T0001\TR1_W0001_P0102\TR1_2_W0001_P0102_T0001_R1_P2_K1_Ch2-Ch1.zen
133020	6.361403e-04	1.033493e-03	4.485700e-04	20151202_STAG2gfpcf2_G2G1\MitoSys2\LSM\STAG2gfpcf2_G1\DE_W0003_P0031\DE_2_W0003_P0031_T0001\TR1_W0001_P0102\TR1_2_W0001_P0102_T0001_R1_P2_K1_Ch2-Ch1.zen
143260	7.999347e-04	1.340728e-03	4.022600e-04	20151202_STAG2gfpcf2_G2G1\MitoSys2\LSM\STAG2gfpcf2_G1\DE_W0003_P0031\DE_2_W0003_P0031_T0001\TR1_W0001_P0102\TR1_2_W0001_P0102_T0001_R1_P2_K1_Ch2-Ch1.zen
153500	6.983006e-04	1.440282e-03	3.628500e-04	20151202_STAG2gfpcf2_G2G1\MitoSys2\LSM\STAG2gfpcf2_G1\DE_W0003_P0031\DE_2_W0003_P0031_T0001\TR1_W0001_P0102\TR1_2_W0001_P0102_T0001_R1_P2_K1_Ch2-Ch1.zen
163740	5.486923e-04	1.414125e-03	3.290200e-04	20151202_STAG2gfpcf2_G2G1\MitoSys2\LSM\STAG2gfpcf2_G1\DE_W0003_P0031\DE_2_W0003_P0031_T0001\TR1_W0001_P0102\TR1_2_W0001_P0102_T0001_R1_P2_K1_Ch2-Ch1.zen
173980	4.373867e-04	1.131358e-03	2.997500e-04	20151202_STAG2gfpcf2_G2G1\MitoSys2\LSM\STAG2gfpcf2_G1\DE_W0003_P0031\DE_2_W0003_P0031_T0001\TR1_W0001_P0102\TR1_2_W0001_P0102_T0001_R1_P2_K1_Ch2-Ch1.zen
184220	4.932957e-04	1.146937e-03	2.742400e-04	20151202_STAG2gfpcf2_G2G1\MitoSys2\LSM\STAG2gfpcf2_G1\DE_W0003_P0031\DE_2_W0003_P0031_T0001\TR1_W0001_P0102\TR1_2_W0001_P0102_T0001_R1_P2_K1_Ch2-Ch1.zen
194460	3.880862e-04	1.007683e-03	2.518800e-04	20151202_STAG2gfpcf2_G2G1\MitoSys2\LSM\STAG2gfpcf2_G1\DE_W0003_P0031\DE_2_W0003_P0031_T0001\TR1_W0001_P0102\TR1_2_W0001_P0102_T0001_R1_P2_K1_Ch2-Ch1.zen
204700	1.038617e-04	7.732496e-04	2.321500e-04	20151202_STAG2gfpcf2_G2G1\MitoSys2\LSM\STAG2gfpcf2_G1\DE_W0003_P0031\DE_2_W0003_P0031_T0001\TR1_W0001_P0102\TR1_2_W0001_P0102_T0001_R1_P2_K1_Ch2-Ch1.zen
225180	-1.271402e-04	1.101342e-03	1.990700e-04	20151202_STAG2gfpcf2_G2G1\MitoSys2\LSM\STAG2gfpcf2_G1\DE_W0003_P0031\DE_2_W0003_P0031_T0001\TR1_W0001_P0102\TR1_2_W0001_P0102_T0001_R1_P2_K1_Ch2-Ch1.zen
245660	-3.414501e-04	9.618966e-04	1.725900e-04	20151202_STAG2gfpcf2_G2G1\MitoSys2\LSM\STAG2gfpcf2_G1\DE_W0003_P0031\DE_2_W0003_P0031_T0001\TR1_W0001_P0102\TR1_2_W0001_P0102_T0001_R1_P2_K1_Ch2-Ch1.zen
266140	-7.996275e-05	1.308547e-03	1.510400e-04	20151202_STAG2gfpcf2_G2G1\MitoSys2\LSM\STAG2gfpcf2_G1\DE_W0003_P0031\DE_2_W0003_P0031_T0001\TR1_W0001_P0102\TR1_2_W0001_P0102_T0001_R1_P2_K1_Ch2-Ch1.zen
286620	-2.020255e-04	1.502946e-03	1.332800e-04	20151202_STAG2gfpcf2_G2G1\MitoSys2\LSM\STAG2gfpcf2_G1\DE_W0003_P0031\DE_2_W0003_P0031_T0001\TR1_W0001_P0102\TR1_2_W0001_P0102_T0001_R1_P2_K1_Ch2-Ch1.zen
307100	-3.863424e-04	1.440290e-03	1.184500e-04	20151202_STAG2gfpcf2_G2G1\MitoSys2\LSM\STAG2gfpcf2_G1\DE_W0003_P0031\DE_2_W0003_P0031_T0001\TR1_W0001_P0102\TR1_2_W0001_P0102_T0001_R1_P2_K1_Ch2-Ch1.zen
327580	-3.376421e-04	1.362991e-03	1.059500e-04	20151202_STAG2gfpcf2_G2G1\MitoSys2\LSM\STAG2gfpcf2_G1\DE_W0003_P0031\DE_2_W0003_P0031_T0001\TR1_W0001_P0102\TR1_2_W0001_P0102_T0001_R1_P2_K1_Ch2-Ch1.zen
348060	-3.587462e-04	1.571919e-03	9.530900e-05	20151202_STAG2gfpcf2_G2G1\MitoSys2\LSM\STAG2gfpcf2_G1\DE_W0003_P0031\DE_2_W0003_P0031_T0001\TR1_W0001_P0102\TR1_2_W0001_P0102_T0001_R1_P2_K1_Ch2-Ch1.zen
368540	-3.944497e-04	1.395858e-03	8.618100e-05	20151202_STAG2gfpcf2_G2G1\MitoSys2\LSM\STAG2gfpcf2_G1\DE_W0003_P0031\DE_2_W0003_P0031_T0001\TR1_W0001_P0102\TR1_2_W0001_P0102_T0001_R1_P2_K1_Ch2-Ch1.zen
389020	-4.879865e-04	1.099771e-03	7.829000e-05	20151202_STAG2gfpcf2_G2G1\MitoSys2\LSM\STAG2gfpcf2_G1\DE_W0003_P0031\DE_2_W0003_P0031_T0001\TR1_W0001_P0102\TR1_2_W0001_P0102_T0001_R1_P2_K1_Ch2-Ch1.zen
409500	-7.853733e-04	9.971560e-04	7.142300e-05	20151202_STAG2gfpcf2_G2G1\MitoSys2\LSM\STAG2gfpcf2_G1\DE_W0003_P0031\DE_2_W0003_P0031_T0001\TR1_W0001_P0102\TR1_2_W0001_P0102_T0001_R1_P2_K1_Ch2-Ch1.zen
450460	-9.364085e-04	1.143062e-03	6.012000e-05	20151202_STAG2gfpcf2_G2G1\MitoSys2\LSM\STAG2gfpcf2_G1\DE_W0003_P0031\DE_2_W0003_P0031_T0001\TR1_W0001_P0102\TR1_2_W0001_P0102_T0001_R1_P2_K1_Ch2-Ch1.zen
491420	-8.394925e-04	9.182744e-04	5.127500e-05	20151202_STAG2gfpcf2_G2G1\MitoSys2\LSM\STAG2gfpcf2_G1\DE_W0003_P0031\DE_2_W0003_P0031_T0001\TR1_W0001_P0102\TR1_2_W0001_P0102_T0001_R1_P2_K1_Ch2-Ch1.zen
532380	-1.784420e-04	9.319253e-04	4.422900e-05	20151202_STAG2gfpcf2_G2G1\MitoSys2\LSM\STAG2gfpcf2_G1\DE_W0003_P0031\DE_2_W0003_P0031_T0001\TR1_W0001_P0102\TR1_2_W0001_P0102_T0001_R1_P2_K1_Ch2-Ch1.zen
573340	-4.583078e-05	1.098103e-03	3.852700e-05	20151202_STAG2gfpcf2_G2G1\MitoSys2\LSM\STAG2gfpcf2_G1\DE_W0003_P0031\DE_2_W0003_P0031_T0001\TR1_W0001_P0102\TR1_2_W0001_P0102_T0001_R1_P2_K1_Ch2-Ch1.zen
614300	-1.074460e-04	1.016979e-03	3.385000e-05	20151202_STAG2gfpcf2_G2G1\MitoSys2\LSM\STAG2gfpcf2_G1\DE_W0003_P0031\DE_2_W0003_P0031_T0001\TR1_W0001_P0102\TR1_2_W0001_P0102_T0001_R1_P2_K1_Ch2-Ch1.zen
655260	1.803830e-05	9.733735e-04	2.996800e-05	20151202_STAG2gfpcf2_G2G1\MitoSys2\LSM\STAG2gfpcf2_G1\DE_W0003_P0031\DE_2_W0003_P0031_T0001\TR1_W0001_P0102\TR1_2_W0001_P0102_T0001_R1_P2_K1_Ch2-Ch1.zen
696220	1.841592e-04	8.222094e-04	2.671200e-05	20151202_STAG2gfpcf2_G2G1\MitoSys2\LSM\STAG2gfpcf2_G1\DE_W0003_P0031\DE_2_W0003_P0031_T0001\TR1_W0001_P0102\TR1_2_W0001_P0102_T0001_R1_P2_K1_Ch2-Ch1.zen
737180	-1.404204e-04	1.047472e-03	2.395500e-05	20151202_STAG2gfpcf2_G2G1\MitoSys2\LSM\STAG2gfpcf2_G1\DE_W0003_P0031\DE_2_W0003_P0031_T0001\TR1_W0001_P0102\TR1_2_W0001_P0102_T0001_R1_P2_K1_Ch2-Ch1.zen
778140	1.786493e-05	1.274957e-03	2.160100e-05	20151202_STAG2gfpcf2_G2G1\MitoSys2\LSM\STAG2gfpcf2_G1\DE_W0003_P0031\DE_2_W0003_P0031_T0001\TR1_W0001_P0102\TR1_2_W0001_P0102_T0001_R1_P2_K1_Ch2-Ch1.zen
819100	1.425268e-04	1.293459e-03	1.957600e-05	20151202_STAG2gfpcf2_G2G1\MitoSys2\LSM\STAG2gfpcf2_G1\DE_W0003_P0031\DE_2_W0003_P0031_T0001\TR1_W0001_P0102\TR1_2_W0001_P0102_T0001_R1_P2_K1_Ch2-Ch1.zen
901020	-1.379496e-04	1.087265e-03	1.629100e-05	20151202_STAG2gfpcf2_G2G1\MitoSys2\LSM\STAG2gfpcf2_G1\DE_W0003_P0031\DE_2_W0003_P0031_T0001\TR1_W0001_P0102\TR1_2_W0001_P0102_T0001_R1_P2_K1_Ch2-Ch1.zen
982940	-1.165008e-04	9.570375e-04	1.376700e-05	20151202_STAG2gfpcf2_G2G1\MitoSys2\LSM\STAG2gfpcf2_G1\DE_W0003_P0031\DE_2_W0003_P0031_T0001\TR1_W0001_P0102\TR1_2_W0001_P0102_T0001_R1_P2_K1_Ch2-Ch1.zen
1064860	-4.448616e-04	9.659697e-04	1.178600e-05	20151202_STAG2gfpcf2_G2G1\MitoSys2\LSM\STAG2gfpcf2_G1\DE_W0003_P0031\DE_2_W0003_P0031_T0001\TR1_W0001_P0102\TR1_2_W0001_P0102_T0001_R1_P2_K1_Ch2-Ch1.zen
1146780	-4.761922e-04	1.228080e-03	1.020400e-05	20151202_STAG2gfpcf2_G2G1\MitoSys2\LSM\STAG2gfpcf2_G1\DE_W0003_P0031\DE_2_W0003_P0031_T0001\TR1_W0001_P0102\TR1_2_W0001_P0102_T0001_R1_P2_K1_Ch2-Ch1.zen
1228700	-3.598171e-04	1.421689e-03	8.921300e-06	20151202_STAG2gfpcf2_G2G1\MitoSys2\LSM\STAG2gfpcf2_G1\DE_W0003_P0031\DE_2_W0003_P0031_T0001\TR1_W0001_P0102\TR1_2_W0001_P0102_T0001_R1_P2_K1_Ch2-Ch1.zen
1310620	-4.502043e-04	1.160129e-03	7.866800e-06	20151202_STAG2gfpcf2_G2G1\MitoSys2\LSM\STAG2gfpcf2_G1\DE_W0003_P0031\DE_2_W0003_P0031_T0001\TR1_W0001_P0102\TR1_2_W0001_P0102_T0001_R1_P2_K1_Ch2-Ch1.zen
1392540	1.050733e-04	1.343121e-03	6.989700e-06	20151202_STAG2gfpcf2_G2G1\MitoSys2\LSM\STAG2gfpcf2_G1\DE_W0003_P0031\DE_2_W0003_P0031_T0001\TR1_W0001_P0102\TR1_2_W0001_P0102_T0001_R1_P2_K1_Ch2-Ch1.zen
1474460	-6.781985e-05	1.100476e-03	6.252500e-06	20151202_STAG2gfpcf2_G2G1\MitoSys2\LSM\STAG2gfpcf2_G1\DE_W0003_P0031\DE_2_W0003_P0031_T0001\TR1_W0001_P0102\TR1_2_W0001_P0102_T0001_R1_P2_K1_Ch2-Ch1.zen
1556380	-1.112355e-04	1.148558e-03	5.626900e-06	20151202_STAG2gfpcf2_G2G1\MitoSys2\LSM\STAG2gfpcf2_G1\DE_W0003_P0031\DE_2_W0003_P0031_T0001\TR1_W0001_P0102\TR1_2_W0001_P0102_T0001_R1_P2_K1_Ch2-Ch1.zen
10	2.403080e-02	7.571094e-03	2.353700e-02	20151202_STAG2gfpcf2_G2G1\MitoSys2\LSM\STAG2gfpcf2_G1\DE_W0003_P0032\DE_2_W0003_P0032_T0001\TR1_W0001_P0099\TR1_2_W0001_P0099_T0001_R1_P1_K1_Ch2-Ch1.zen
20	2.101743e-02	6.937713e-03	2.310900e-02	20151202_STAG2gfpcf2_G2G1\MitoSys2\LSM\STAG2gfpcf2_G1\DE_W0003_P0032\DE_2_W0003_P0032_T0001\TR1_W0001_P0099\TR1_2_W0001_P0099_T0001_R1_P1_K1_Ch2-Ch1.zen
30	2.490607e-02	8.814403e-03	2.271700e-02	20151202_STAG2gfpcf2_G2G1\MitoSys2\LSM\STAG2gfpcf2_G1\DE_W0003_P0032\DE_2_W0003_P0032_T0001\TR1_W0001_P0099\TR1_2_W0001_P0099_T0001_R1_P1_K1_Ch2-Ch1.zen
40	2.304112e-02	8.587030e-03	2.235700e-02	20151202_STAG2gfpcf2_G2G1\MitoSys2\LSM\STAG2gfpcf2_G1\DE_W0003_P0032\DE_2_W0003_P0032_T0001\TR1_W0001_P0099\TR1_2_W0001_P0099_T0001_R1_P1_K1_Ch2-Ch1.zen
50	2.018776e-02	1.066965e-02	2.202600e-02	20151202_STAG2gfpcf2_G2G1\MitoSys2\LSM\STAG2gfpcf2_G1\DE_W0003_P0032\DE_2_W0003_P0032_T0001\TR1_W0001_P0099\TR1_2_W0001_P0099_T0001_R1_P1_K1_Ch2-Ch1.zen
60	2.188258e-02	8.503800e-03	2.172300e-02	20151202_STAG2gfpcf2_G2G1\MitoSys2\LSM\STAG2gfpcf2_G1\DE_W0003_P0032\DE_2_W0003_P0032_T0001\TR1_W0001_P0099\TR1_2_W0001_P0099_T0001_R1_P1_K1_Ch2-Ch1.zen
70	2.176882e-02	6.622125e-03	2.144400e-02	20151202_STAG2gfpcf2_G2G1\MitoSys2\LSM\STAG2gfpcf2_G1\DE_W0003_P0032\DE_2_W0003_P0032_T0001\TR1_W0001_P0099\TR1_2_W0001_P0099_T0001_R1_P1_K1_Ch2-Ch1.zen
80	2.176476e-02	6.079277e-03	2.118800e-02	20151202_STAG2gfpcf2_G2G1\MitoSys2\LSM\STAG2gfpcf2_G1\DE_W0003_P0032\DE_2_W0003_P0032_T0001\TR1_W0001_P0099\TR1_2_W0001_P0099_T0001_R1_P1_K1_Ch2-Ch1.zen
90	2.002536e-02	9.204685e-03	2.095100e-02	20151202_STAG2gfpcf2_G2G1\MitoSys2\LSM\STAG2gfpcf2_G1\DE_W0003_P0032\DE_2_W0003_P0032_T0001\TR1_W0001_P0099\TR1_2_W0001_P0099_T0001_R1_P1_K1_Ch2-Ch1.zen
100	2.079277e-02	5.885278e-03	2.073300e-02	20151202_STAG2gfpcf2_G2G1\MitoSys2\LSM\STAG2gfpcf2_G1\DE_W0003_P0032\DE_2_W0003_P0032_T0001\TR1_W0001_P0099\TR1_2_W0001_P0099_T0001_R1_P1_K1_Ch2-Ch1.zen
120	1.916288e-02	5.143833e-03	2.034500e-02	20151202_STAG2gfpcf2_G2G1\MitoSys2\LSM\STAG2gfpcf2_G1\DE_W0003_P0032\DE_2_W0003_P0032_T0001\TR1_W0001_P0099\TR1_2_W0001_P0099_T0001_R1_P1_K1_Ch2-Ch1.zen
140	2.069727e-02	6.415910e-03	2.001100e-02	20151202_STAG2gfpcf2_G2G1\MitoSys2\LSM\STAG2gfpcf2_G1\DE_W0003_P0032\DE_2_W0003_P0032_T0001\TR1_W0001_P0099\TR1_2_W0001_P0099_T0001_R1_P1_K1_Ch2-Ch1.zen
160	2.190166e-02	6.655361e-03	1.972100e-02	20151202_STAG2gfpcf2_G2G1\MitoSys2\LSM\STAG2gfpcf2_G1\DE_W0003_P0032\DE_2_W0003_P0032_T0001\TR1_W0001_P0099\TR1_2_W0001_P0099_T0001_R1_P1_K1_Ch2-Ch1.zen
180	1.959483e-02	7.388322e-03	1.946700e-02	20151202_STAG2gfpcf2_G2G1\MitoSys2\LSM\STAG2gfpcf2_G1\DE_W0003_P0032\DE_2_W0003_P0032_T0001\TR1_W0001_P0099\TR1_2_W0001_P0099_T0001_R1_P1_K1_Ch2-Ch1.zen
200	1.965268e-02	6.231477e-03	1.924300e-02	20151202_STAG2gfpcf2_G2G1\MitoSys2\LSM\STAG2gfpcf2_G1\DE_W0003_P0032\DE_2_W0003_P0032_T0001\TR1_W0001_P0099\TR1_2_W0001_P0099_T0001_R1_P1_K1_Ch2-Ch1.zen
220	1.891070e-02	7.771862e-03	1.904400e-02	20151202_STAG2gfpcf2_G2G1\MitoSys2\LSM\STAG2gfpcf2_G1\DE_W0003_P0032\DE_2_W0003_P0032_T0001\TR1_W0001_P0099\TR1_2_W0001_P0099_T0001_R1_P1_K1_Ch2-Ch1.zen
240	1.775806e-02	5.005133e-03	1.886400e-02	20151202_STAG2gfpcf2_G2G1\MitoSys2\LSM\STAG2gfpcf2_G1\DE_W0003_P0032\DE_2_W0003_P0032_T0001\TR1_W0001_P0099\TR1_2_W0001_P0099_T0001_R1_P1_K1_Ch2-Ch1.zen
260	1.885860e-02	7.743638e-03	1.870100e-02	20151202_STAG2gfpcf2_G2G1\MitoSys2\LSM\STAG2gfpcf2_G1\DE_W0003_P0032\DE_2_W0003_P0032_T0001\TR1_W0001_P0099\TR1_2_W0001_P0099_T0001_R1_P1_K1_Ch2-Ch1.zen
280	1.813874e-02	7.034908e-03	1.855200e-02	20151202_STAG2gfpcf2_G2G1\MitoSys2\LSM\STAG2gfpcf2_G1\DE_W0003_P0032\DE_2_W0003_P0032_T0001\TR1_W0001_P0099\TR1_2_W0001_P0099_T0001_R1_P1_K1_Ch2-Ch1.zen
300	1.789234e-02	5.182380e-03	1.841400e-02	20151202_STAG2gfpcf2_G2G1\MitoSys2\LSM\STAG2gfpcf2_G1\DE_W0003_P0032\DE_2_W0003_P0032_T0001\TR1_W0001_P0099\TR1_2_W0001_P0099_T0001_R1_P1_K1_Ch2-Ch1.zen
340	1.758714e-02	4.371592e-03	1.816300e-02	20151202_STAG2gfpcf2_G2G1\MitoSys2\LSM\STAG2gfpcf2_G1\DE_W0003_P0032\DE_2_W0003_P0032_T0001\TR1_W0001_P0099\TR1_2_W0001_P0099_T0001_R1_P1_K1_Ch2-Ch1.zen
380	1.708491e-02	4.042843e-03	1.793900e-02	20151202_STAG2gfpcf2_G2G1\MitoSys2\LSM\STAG2gfpcf2_G1\DE_W0003_P0032\DE_2_W0003_P0032_T0001\TR1_W0001_P0099\TR1_2_W0001_P0099_T0001_R1_P1_K1_Ch2-Ch1.zen
420	1.874651e-02	4.581115e-03	1.773300e-02	20151202_STAG2gfpcf2_G2G1\MitoSys2\LSM\STAG2gfpcf2_G1\DE_W0003_P0032\DE_2_W0003_P0032_T0001\TR1_W0001_P0099\TR1_2_W0001_P0099_T0001_R1_P1_K1_Ch2-Ch1.zen
460	1.843530e-02	4.724126e-03	1.754000e-02	20151202_STAG2gfpcf2_G2G1\MitoSys2\LSM\STAG2gfpcf2_G1\DE_W0003_P0032\DE_2_W0003_P0032_T0001\TR1_W0001_P0099\TR1_2_W0001_P0099_T0001_R1_P1_K1_Ch2-Ch1.zen
500	1.785222e-02	4.291496e-03	1.735700e-02	20151202_STAG2gfpcf2_G2G1\MitoSys2\LSM\STAG2gfpcf2_G1\DE_W0003_P0032\DE_2_W0003_P0032_T0001\TR1_W0001_P0099\TR1_2_W0001_P0099_T0001_R1_P1_K1_Ch2-Ch1.zen
540	1.623592e-02	4.173621e-03	1.718200e-02	20151202_STAG2gfpcf2_G2G1\MitoSys2\LSM\STAG2gfpcf2_G1\DE_W0003_P0032\DE_2_W0003_P0032_T0001\TR1_W0001_P0099\TR1_2_W0001_P0099_T0001_R1_P1_K1_Ch2-Ch1.zen
580	1.846747e-02	4.584538e-03	1.701300e-02	20151202_STAG2gfpcf2_G2G1\MitoSys2\LSM\STAG2gfpcf2_G1\DE_W0003_P0032\DE_2_W0003_P0032_T0001\TR1_W0001_P0099\TR1_2_W0001_P0099_T0001_R1_P1_K1_Ch2-Ch1.zen
620	1.648970e-02	5.150150e-03	1.684900e-02	20151202_STAG2gfpcf2_G2G1\MitoSys2\LSM\STAG2gfpcf2_G1\DE_W0003_P0032\DE_2_W0003_P0032_T0001\TR1_W0001_P0099\TR1_2_W0001_P0099_T0001_R1_P1_K1_Ch2-Ch1.zen
660	1.624177e-02	4.819116e-03	1.669000e-02	20151202_STAG2gfpcf2_G2G1\MitoSys2\LSM\STAG2gfpcf2_G1\DE_W0003_P0032\DE_2_W0003_P0032_T0001\TR1_W0001_P0099\TR1_2_W0001_P0099_T0001_R1_P1_K1_Ch2-Ch1.zen
700	1.644726e-02	4.565417e-03	1.653500e-02	20151202_STAG2gfpcf2_G2G1\MitoSys2\LSM\STAG2gfpcf2_G1\DE_W0003_P0032\DE_2_W0003_P0032_T0001\TR1_W0001_P0099\TR1_2_W0001_P0099_T0001_R1_P1_K1_Ch2-Ch1.zen
780	1.658725e-02	4.476162e-03	1.623500e-02	20151202_STAG2gfpcf2_G2G1\MitoSys2\LSM\STAG2gfpcf2_G1\DE_W0003_P0032\DE_2_W0003_P0032_T0001\TR1_W0001_P0099\TR1_2_W0001_P0099_T0001_R1_P1_K1_Ch2-Ch1.zen
860	1.530216e-02	3.264351e-03	1.594900e-02	20151202_STAG2gfpcf2_G2G1\MitoSys2\LSM\STAG2gfpcf2_G1\DE_W0003_P0032\DE_2_W0003_P0032_T0001\TR1_W0001_P0099\TR1_2_W0001_P0099_T0001_R1_P1_K1_Ch2-Ch1.zen
940	1.500289e-02	3.949595e-03	1.567400e-02	20151202_STAG2gfpcf2_G2G1\MitoSys2\LSM\STAG2gfpcf2_G1\DE_W0003_P0032\DE_2_W0003_P0032_T0001\TR1_W0001_P0099\TR1_2_W0001_P0099_T0001_R1_P1_K1_Ch2-Ch1.zen
1020	1.602341e-02	4.109099e-03	1.541100e-02	20151202_STAG2gfpcf2_G2G1\MitoSys2\LSM\STAG2gfpcf2_G1\DE_W0003_P0032\DE_2_W0003_P0032_T0001\TR1_W0001_P0099\TR1_2_W0001_P0099_T0001_R1_P1_K1_Ch2-Ch1.zen
1100	1.539544e-02	3.204360e-03	1.515800e-02	20151202_STAG2gfpcf2_G2G1\MitoSys2\LSM\STAG2gfpcf2_G1\DE_W0003_P0032\DE_2_W0003_P0032_T0001\TR1_W0001_P0099\TR1_2_W0001_P0099_T0001_R1_P1_K1_Ch2-Ch1.zen
1180	1.613132e-02	3.951184e-03	1.491600e-02	20151202_STAG2gfpcf2_G2G1\MitoSys2\LSM\STAG2gfpcf2_G1\DE_W0003_P0032\DE_2_W0003_P0032_T0001\TR1_W0001_P0099\TR1_2_W0001_P0099_T0001_R1_P1_K1_Ch2-Ch1.zen
1260	1.431349e-02	4.203802e-03	1.468300e-02	20151202_STAG2gfpcf2_G2G1\MitoSys2\LSM\STAG2gfpcf2_G1\DE_W0003_P0032\DE_2_W0003_P0032_T0001\TR1_W0001_P0099\TR1_2_W0001_P0099_T0001_R1_P1_K1_Ch2-Ch1.zen
1340	1.361029e-02	4.145630e-03	1.445900e-02	20151202_STAG2gfpcf2_G2G1\MitoSys2\LSM\STAG2gfpcf2_G1\DE_W0003_P0032\DE_2_W0003_P0032_T0001\TR1_W0001_P0099\TR1_2_W0001_P0099_T0001_R1_P1_K1_Ch2-Ch1.zen
1420	1.388632e-02	3.569885e-03	1.424400e-02	20151202_STAG2gfpcf2_G2G1\MitoSys2\LSM\STAG2gfpcf2_G1\DE_W0003_P0032\DE_2_W0003_P0032_T0001\TR1_W0001_P0099\TR1_2_W0001_P0099_T0001_R1_P1_K1_Ch2-Ch1.zen
1500	1.354543e-02	3.078332e-03	1.403700e-02	20151202_STAG2gfpcf2_G2G1\MitoSys2\LSM\STAG2gfpcf2_G1\DE_W0003_P0032\DE_2_W0003_P0032_T0001\TR1_W0001_P0099\TR1_2_W0001_P0099_T0001_R1_P1_K1_Ch2-Ch1.zen
1660	1.342617e-02	2.810486e-03	1.364700e-02	20151202_STAG2gfpcf2_G2G1\MitoSys2\LSM\STAG2gfpcf2_G1\DE_W0003_P0032\DE_2_W0003_P0032_T0001\TR1_W0001_P0099\TR1_2_W0001_P0099_T0001_R1_P1_K1_Ch2-Ch1.zen
1820	1.358541e-02	3.737141e-03	1.328500e-02	20151202_STAG2gfpcf2_G2G1\MitoSys2\LSM\STAG2gfpcf2_G1\DE_W0003_P0032\DE_2_W0003_P0032_T0001\TR1_W0001_P0099\TR1_2_W0001_P0099_T0001_R1_P1_K1_Ch2-Ch1.zen
1980	1.325152e-02	2.778461e-03	1.294800e-02	20151202_STAG2gfpcf2_G2G1\MitoSys2\LSM\STAG2gfpcf2_G1\DE_W0003_P0032\DE_2_W0003_P0032_T0001\TR1_W0001_P0099\TR1_2_W0001_P0099_T0001_R1_P1_K1_Ch2-Ch1.zen
2140	1.237576e-02	3.591077e-03	1.263500e-02	20151202_STAG2gfpcf2_G2G1\MitoSys2\LSM\STAG2gfpcf2_G1\DE_W0003_P0032\DE_2_W0003_P0032_T0001\TR1_W0001_P0099\TR1_2_W0001_P0099_T0001_R1_P1_K1_Ch2-Ch1.zen
2300	1.189335e-02	3.403182e-03	1.234200e-02	20151202_STAG2gfpcf2_G2G1\MitoSys2\LSM\STAG2gfpcf2_G1\DE_W0003_P0032\DE_2_W0003_P0032_T0001\TR1_W0001_P0099\TR1_2_W0001_P0099_T0001_R1_P1_K1_Ch2-Ch1.zen
2460	1.260541e-02	3.096586e-03	1.206900e-02	20151202_STAG2gfpcf2_G2G1\MitoSys2\LSM\STAG2gfpcf2_G1\DE_W0003_P0032\DE_2_W0003_P0032_T0001\TR1_W0001_P0099\TR1_2_W0001_P0099_T0001_R1_P1_K1_Ch2-Ch1.zen
2620	1.186175e-02	3.315285e-03	1.181200e-02	20151202_STAG2gfpcf2_G2G1\MitoSys2\LSM\STAG2gfpcf2_G1\DE_W0003_P0032\DE_2_W0003_P0032_T0001\TR1_W0001_P0099\TR1_2_W0001_P0099_T0001_R1_P1_K1_Ch2-Ch1.zen
2780	1.122874e-02	3.452131e-03	1.157200e-02	20151202_STAG2gfpcf2_G2G1\MitoSys2\LSM\STAG2gfpcf2_G1\DE_W0003_P0032\DE_2_W0003_P0032_T0001\TR1_W0001_P0099\TR1_2_W0001_P0099_T0001_R1_P1_K1_Ch2-Ch1.zen
2940	1.155458e-02	3.126293e-03	1.134600e-02	20151202_STAG2gfpcf2_G2G1\MitoSys2\LSM\STAG2gfpcf2_G1\DE_W0003_P0032\DE_2_W0003_P0032_T0001\TR1_W0001_P0099\TR1_2_W0001_P0099_T0001_R1_P1_K1_Ch2-Ch1.zen
3100	1.110323e-02	2.712012e-03	1.113200e-02	20151202_STAG2gfpcf2_G2G1\MitoSys2\LSM\STAG2gfpcf2_G1\DE_W0003_P0032\DE_2_W0003_P0032_T0001\TR1_W0001_P0099\TR1_2_W0001_P0099_T0001_R1_P1_K1_Ch2-Ch1.zen
3420	1.086069e-02	3.174727e-03	1.074100e-02	20151202_STAG2gfpcf2_G2G1\MitoSys2\LSM\STAG2gfpcf2_G1\DE_W0003_P0032\DE_2_W0003_P0032_T0001\TR1_W0001_P0099\TR1_2_W0001_P0099_T0001_R1_P1_K1_Ch2-Ch1.zen
3740	1.018076e-02	2.976848e-03	1.039100e-02	20151202_STAG2gfpcf2_G2G1\MitoSys2\LSM\STAG2gfpcf2_G1\DE_W0003_P0032\DE_2_W0003_P0032_T0001\TR1_W0001_P0099\TR1_2_W0001_P0099_T0001_R1_P1_K1_Ch2-Ch1.zen
4060	1.047266e-02	2.755796e-03	1.007500e-02	20151202_STAG2gfpcf2_G2G1\MitoSys2\LSM\STAG2gfpcf2_G1\DE_W0003_P0032\DE_2_W0003_P0032_T0001\TR1_W0001_P0099\TR1_2_W0001_P0099_T0001_R1_P1_K1_Ch2-Ch1.zen
4380	9.406445e-03	2.445018e-03	9.788200e-03	20151202_STAG2gfpcf2_G2G1\MitoSys2\LSM\STAG2gfpcf2_G1\DE_W0003_P0032\DE_2_W0003_P0032_T0001\TR1_W0001_P0099\TR1_2_W0001_P0099_T0001_R1_P1_K1_Ch2-Ch1.zen
4700	9.813632e-03	2.579070e-03	9.527000e-03	20151202_STAG2gfpcf2_G2G1\MitoSys2\LSM\STAG2gfpcf2_G1\DE_W0003_P0032\DE_2_W0003_P0032_T0001\TR1_W0001_P0099\TR1_2_W0001_P0099_T0001_R1_P1_K1_Ch2-Ch1.zen
5020	9.070614e-03	3.050558e-03	9.287900e-03	20151202_STAG2gfpcf2_G2G1\MitoSys2\LSM\STAG2gfpcf2_G1\DE_W0003_P0032\DE_2_W0003_P0032_T0001\TR1_W0001_P0099\TR1_2_W0001_P0099_T0001_R1_P1_K1_Ch2-Ch1.zen
5340	9.299025e-03	2.764651e-03	9.067900e-03	20151202_STAG2gfpcf2_G2G1\MitoSys2\LSM\STAG2gfpcf2_G1\DE_W0003_P0032\DE_2_W0003_P0032_T0001\TR1_W0001_P0099\TR1_2_W0001_P0099_T0001_R1_P1_K1_Ch2-Ch1.zen
5660	9.241157e-03	2.926129e-03	8.864500e-03	20151202_STAG2gfpcf2_G2G1\MitoSys2\LSM\STAG2gfpcf2_G1\DE_W0003_P0032\DE_2_W0003_P0032_T0001\TR1_W0001_P0099\TR1_2_W0001_P0099_T0001_R1_P1_K1_Ch2-Ch1.zen
5980	9.024977e-03	3.055593e-03	8.675900e-03	20151202_STAG2gfpcf2_G2G1\MitoSys2\LSM\STAG2gfpcf2_G1\DE_W0003_P0032\DE_2_W0003_P0032_T0001\TR1_W0001_P0099\TR1_2_W0001_P0099_T0001_R1_P1_K1_Ch2-Ch1.zen
6300	8.485043e-03	2.516413e-03	8.500200e-03	20151202_STAG2gfpcf2_G2G1\MitoSys2\LSM\STAG2gfpcf2_G1\DE_W0003_P0032\DE_2_W0003_P0032_T0001\TR1_W0001_P0099\TR1_2_W0001_P0099_T0001_R1_P1_K1_Ch2-Ch1.zen
6940	8.337646e-03	2.391079e-03	8.182000e-03	20151202_STAG2gfpcf2_G2G1\MitoSys2\LSM\STAG2gfpcf2_G1\DE_W0003_P0032\DE_2_W0003_P0032_T0001\TR1_W0001_P0099\TR1_2_W0001_P0099_T0001_R1_P1_K1_Ch2-Ch1.zen
7580	8.125770e-03	2.853435e-03	7.900200e-03	20151202_STAG2gfpcf2_G2G1\MitoSys2\LSM\STAG2gfpcf2_G1\DE_W0003_P0032\DE_2_W0003_P0032_T0001\TR1_W0001_P0099\TR1_2_W0001_P0099_T0001_R1_P1_K1_Ch2-Ch1.zen
8220	7.737228e-03	2.385693e-03	7.647800e-03	20151202_STAG2gfpcf2_G2G1\MitoSys2\LSM\STAG2gfpcf2_G1\DE_W0003_P0032\DE_2_W0003_P0032_T0001\TR1_W0001_P0099\TR1_2_W0001_P0099_T0001_R1_P1_K1_Ch2-Ch1.zen
8860	7.751362e-03	2.625424e-03	7.419100e-03	20151202_STAG2gfpcf2_G2G1\MitoSys2\LSM\STAG2gfpcf2_G1\DE_W0003_P0032\DE_2_W0003_P0032_T0001\TR1_W0001_P0099\TR1_2_W0001_P0099_T0001_R1_P1_K1_Ch2-Ch1.zen
9500	7.277414e-03	2.800455e-03	7.210000e-03	20151202_STAG2gfpcf2_G2G1\MitoSys2\LSM\STAG2gfpcf2_G1\DE_W0003_P0032\DE_2_W0003_P0032_T0001\TR1_W0001_P0099\TR1_2_W0001_P0099_T0001_R1_P1_K1_Ch2-Ch1.zen
10140	7.040715e-03	2.498746e-03	7.017100e-03	20151202_STAG2gfpcf2_G2G1\MitoSys2\LSM\STAG2gfpcf2_G1\DE_W0003_P0032\DE_2_W0003_P0032_T0001\TR1_W0001_P0099\TR1_2_W0001_P0099_T0001_R1_P1_K1_Ch2-Ch1.zen
10780	6.936366e-03	2.424683e-03	6.837800e-03	20151202_STAG2gfpcf2_G2G1\MitoSys2\LSM\STAG2gfpcf2_G1\DE_W0003_P0032\DE_2_W0003_P0032_T0001\TR1_W0001_P0099\TR1_2_W0001_P0099_T0001_R1_P1_K1_Ch2-Ch1.zen
11420	6.989304e-03	2.983502e-03	6.669900e-03	20151202_STAG2gfpcf2_G2G1\MitoSys2\LSM\STAG2gfpcf2_G1\DE_W0003_P0032\DE_2_W0003_P0032_T0001\TR1_W0001_P0099\TR1_2_W0001_P0099_T0001_R1_P1_K1_Ch2-Ch1.zen
12060	6.711009e-03	3.039741e-03	6.511800e-03	20151202_STAG2gfpcf2_G2G1\MitoSys2\LSM\STAG2gfpcf2_G1\DE_W0003_P0032\DE_2_W0003_P0032_T0001\TR1_W0001_P0099\TR1_2_W0001_P0099_T0001_R1_P1_K1_Ch2-Ch1.zen
12700	6.395529e-03	2.654325e-03	6.362000e-03	20151202_STAG2gfpcf2_G2G1\MitoSys2\LSM\STAG2gfpcf2_G1\DE_W0003_P0032\DE_2_W0003_P0032_T0001\TR1_W0001_P0099\TR1_2_W0001_P0099_T0001_R1_P1_K1_Ch2-Ch1.zen
13980	5.713684e-03	2.783281e-03	6.083200e-03	20151202_STAG2gfpcf2_G2G1\MitoSys2\LSM\STAG2gfpcf2_G1\DE_W0003_P0032\DE_2_W0003_P0032_T0001\TR1_W0001_P0099\TR1_2_W0001_P0099_T0001_R1_P1_K1_Ch2-Ch1.zen
15260	5.325528e-03	2.311614e-03	5.826600e-03	20151202_STAG2gfpcf2_G2G1\MitoSys2\LSM\STAG2gfpcf2_G1\DE_W0003_P0032\DE_2_W0003_P0032_T0001\TR1_W0001_P0099\TR1_2_W0001_P0099_T0001_R1_P1_K1_Ch2-Ch1.zen
16540	5.270128e-03	2.852271e-03	5.587700e-03	20151202_STAG2gfpcf2_G2G1\MitoSys2\LSM\STAG2gfpcf2_G1\DE_W0003_P0032\DE_2_W0003_P0032_T0001\TR1_W0001_P0099\TR1_2_W0001_P0099_T0001_R1_P1_K1_Ch2-Ch1.zen
17820	4.844410e-03	2.772369e-03	5.363100e-03	20151202_STAG2gfpcf2_G2G1\MitoSys2\LSM\STAG2gfpcf2_G1\DE_W0003_P0032\DE_2_W0003_P0032_T0001\TR1_W0001_P0099\TR1_2_W0001_P0099_T0001_R1_P1_K1_Ch2-Ch1.zen
19100	4.850386e-03	2.455721e-03	5.150500e-03	20151202_STAG2gfpcf2_G2G1\MitoSys2\LSM\STAG2gfpcf2_G1\DE_W0003_P0032\DE_2_W0003_P0032_T0001\TR1_W0001_P0099\TR1_2_W0001_P0099_T0001_R1_P1_K1_Ch2-Ch1.zen
20380	4.532443e-03	2.662114e-03	4.948500e-03	20151202_STAG2gfpcf2_G2G1\MitoSys2\LSM\STAG2gfpcf2_G1\DE_W0003_P0032\DE_2_W0003_P0032_T0001\TR1_W0001_P0099\TR1_2_W0001_P0099_T0001_R1_P1_K1_Ch2-Ch1.zen
21660	4.128621e-03	2.528167e-03	4.755700e-03	20151202_STAG2gfpcf2_G2G1\MitoSys2\LSM\STAG2gfpcf2_G1\DE_W0003_P0032\DE_2_W0003_P0032_T0001\TR1_W0001_P0099\TR1_2_W0001_P0099_T0001_R1_P1_K1_Ch2-Ch1.zen
22940	4.341582e-03	2.535324e-03	4.571400e-03	20151202_STAG2gfpcf2_G2G1\MitoSys2\LSM\STAG2gfpcf2_G1\DE_W0003_P0032\DE_2_W0003_P0032_T0001\TR1_W0001_P0099\TR1_2_W0001_P0099_T0001_R1_P1_K1_Ch2-Ch1.zen
24220	4.277367e-03	2.593483e-03	4.394900e-03	20151202_STAG2gfpcf2_G2G1\MitoSys2\LSM\STAG2gfpcf2_G1\DE_W0003_P0032\DE_2_W0003_P0032_T0001\TR1_W0001_P0099\TR1_2_W0001_P0099_T0001_R1_P1_K1_Ch2-Ch1.zen
25500	4.279597e-03	2.517917e-03	4.225800e-03	20151202_STAG2gfpcf2_G2G1\MitoSys2\LSM\STAG2gfpcf2_G1\DE_W0003_P0032\DE_2_W0003_P0032_T0001\TR1_W0001_P0099\TR1_2_W0001_P0099_T0001_R1_P1_K1_Ch2-Ch1.zen
28060	3.968848e-03	2.167200e-03	3.908300e-03	20151202_STAG2gfpcf2_G2G1\MitoSys2\LSM\STAG2gfpcf2_G1\DE_W0003_P0032\DE_2_W0003_P0032_T0001\TR1_W0001_P0099\TR1_2_W0001_P0099_T0001_R1_P1_K1_Ch2-Ch1.zen
30620	3.672949e-03	2.449960e-03	3.616400e-03	20151202_STAG2gfpcf2_G2G1\MitoSys2\LSM\STAG2gfpcf2_G1\DE_W0003_P0032\DE_2_W0003_P0032_T0001\TR1_W0001_P0099\TR1_2_W0001_P0099_T0001_R1_P1_K1_Ch2-Ch1.zen
33180	3.369092e-03	2.038851e-03	3.348300e-03	20151202_STAG2gfpcf2_G2G1\MitoSys2\LSM\STAG2gfpcf2_G1\DE_W0003_P0032\DE_2_W0003_P0032_T0001\TR1_W0001_P0099\TR1_2_W0001_P0099_T0001_R1_P1_K1_Ch2-Ch1.zen
35740	3.275759e-03	2.178696e-03	3.102300e-03	20151202_STAG2gfpcf2_G2G1\MitoSys2\LSM\STAG2gfpcf2_G1\DE_W0003_P0032\DE_2_W0003_P0032_T0001\TR1_W0001_P0099\TR1_2_W0001_P0099_T0001_R1_P1_K1_Ch2-Ch1.zen
38300	3.130812e-03	2.038012e-03	2.877000e-03	20151202_STAG2gfpcf2_G2G1\MitoSys2\LSM\STAG2gfpcf2_G1\DE_W0003_P0032\DE_2_W0003_P0032_T0001\TR1_W0001_P0099\TR1_2_W0001_P0099_T0001_R1_P1_K1_Ch2-Ch1.zen
40860	2.698220e-03	1.626535e-03	2.670700e-03	20151202_STAG2gfpcf2_G2G1\MitoSys2\LSM\STAG2gfpcf2_G1\DE_W0003_P0032\DE_2_W0003_P0032_T0001\TR1_W0001_P0099\TR1_2_W0001_P0099_T0001_R1_P1_K1_Ch2-Ch1.zen
43420	2.783072e-03	1.925167e-03	2.482000e-03	20151202_STAG2gfpcf2_G2G1\MitoSys2\LSM\STAG2gfpcf2_G1\DE_W0003_P0032\DE_2_W0003_P0032_T0001\TR1_W0001_P0099\TR1_2_W0001_P0099_T0001_R1_P1_K1_Ch2-Ch1.zen
45980	2.617437e-03	1.959224e-03	2.309400e-03	20151202_STAG2gfpcf2_G2G1\MitoSys2\LSM\STAG2gfpcf2_G1\DE_W0003_P0032\DE_2_W0003_P0032_T0001\TR1_W0001_P0099\TR1_2_W0001_P0099_T0001_R1_P1_K1_Ch2-Ch1.zen
48540	2.230229e-03	2.154820e-03	2.151600e-03	20151202_STAG2gfpcf2_G2G1\MitoSys2\LSM\STAG2gfpcf2_G1\DE_W0003_P0032\DE_2_W0003_P0032_T0001\TR1_W0001_P0099\TR1_2_W0001_P0099_T0001_R1_P1_K1_Ch2-Ch1.zen
51100	2.186097e-03	2.328353e-03	2.007100e-03	20151202_STAG2gfpcf2_G2G1\MitoSys2\LSM\STAG2gfpcf2_G1\DE_W0003_P0032\DE_2_W0003_P0032_T0001\TR1_W0001_P0099\TR1_2_W0001_P0099_T0001_R1_P1_K1_Ch2-Ch1.zen
56220	1.925109e-03	2.564961e-03	1.753700e-03	20151202_STAG2gfpcf2_G2G1\MitoSys2\LSM\STAG2gfpcf2_G1\DE_W0003_P0032\DE_2_W0003_P0032_T0001\TR1_W0001_P0099\TR1_2_W0001_P0099_T0001_R1_P1_K1_Ch2-Ch1.zen
61340	1.635897e-03	2.371850e-03	1.540600e-03	20151202_STAG2gfpcf2_G2G1\MitoSys2\LSM\STAG2gfpcf2_G1\DE_W0003_P0032\DE_2_W0003_P0032_T0001\TR1_W0001_P0099\TR1_2_W0001_P0099_T0001_R1_P1_K1_Ch2-Ch1.zen
66460	1.908001e-03	2.249652e-03	1.360600e-03	20151202_STAG2gfpcf2_G2G1\MitoSys2\LSM\STAG2gfpcf2_G1\DE_W0003_P0032\DE_2_W0003_P0032_T0001\TR1_W0001_P0099\TR1_2_W0001_P0099_T0001_R1_P1_K1_Ch2-Ch1.zen
71580	1.893843e-03	2.158132e-03	1.207700e-03	20151202_STAG2gfpcf2_G2G1\MitoSys2\LSM\STAG2gfpcf2_G1\DE_W0003_P0032\DE_2_W0003_P0032_T0001\TR1_W0001_P0099\TR1_2_W0001_P0099_T0001_R1_P1_K1_Ch2-Ch1.zen
76700	1.778337e-03	1.631397e-03	1.077300e-03	20151202_STAG2gfpcf2_G2G1\MitoSys2\LSM\STAG2gfpcf2_G1\DE_W0003_P0032\DE_2_W0003_P0032_T0001\TR1_W0001_P0099\TR1_2_W0001_P0099_T0001_R1_P1_K1_Ch2-Ch1.zen
81820	1.367944e-03	1.919702e-03	9.653900e-04	20151202_STAG2gfpcf2_G2G1\MitoSys2\LSM\STAG2gfpcf2_G1\DE_W0003_P0032\DE_2_W0003_P0032_T0001\TR1_W0001_P0099\TR1_2_W0001_P0099_T0001_R1_P1_K1_Ch2-Ch1.zen
86940	1.071468e-03	1.892385e-03	8.688500e-04	20151202_STAG2gfpcf2_G2G1\MitoSys2\LSM\STAG2gfpcf2_G1\DE_W0003_P0032\DE_2_W0003_P0032_T0001\TR1_W0001_P0099\TR1_2_W0001_P0099_T0001_R1_P1_K1_Ch2-Ch1.zen
92060	6.516836e-04	2.236131e-03	7.851200e-04	20151202_STAG2gfpcf2_G2G1\MitoSys2\LSM\STAG2gfpcf2_G1\DE_W0003_P0032\DE_2_W0003_P0032_T0001\TR1_W0001_P0099\TR1_2_W0001_P0099_T0001_R1_P1_K1_Ch2-Ch1.zen
97180	8.904018e-04	1.911787e-03	7.121600e-04	20151202_STAG2gfpcf2_G2G1\MitoSys2\LSM\STAG2gfpcf2_G1\DE_W0003_P0032\DE_2_W0003_P0032_T0001\TR1_W0001_P0099\TR1_2_W0001_P0099_T0001_R1_P1_K1_Ch2-Ch1.zen
102300	8.041443e-04	1.993991e-03	6.482700e-04	20151202_STAG2gfpcf2_G2G1\MitoSys2\LSM\STAG2gfpcf2_G1\DE_W0003_P0032\DE_2_W0003_P0032_T0001\TR1_W0001_P0099\TR1_2_W0001_P0099_T0001_R1_P1_K1_Ch2-Ch1.zen
112540	3.687503e-04	1.962311e-03	5.424100e-04	20151202_STAG2gfpcf2_G2G1\MitoSys2\LSM\STAG2gfpcf2_G1\DE_W0003_P0032\DE_2_W0003_P0032_T0001\TR1_W0001_P0099\TR1_2_W0001_P0099_T0001_R1_P1_K1_Ch2-Ch1.zen
122780	-2.938142e-05	1.954327e-03	4.591300e-04	20151202_STAG2gfpcf2_G2G1\MitoSys2\LSM\STAG2gfpcf2_G1\DE_W0003_P0032\DE_2_W0003_P0032_T0001\TR1_W0001_P0099\TR1_2_W0001_P0099_T0001_R1_P1_K1_Ch2-Ch1.zen
133020	1.168302e-04	2.190554e-03	3.926400e-04	20151202_STAG2gfpcf2_G2G1\MitoSys2\LSM\STAG2gfpcf2_G1\DE_W0003_P0032\DE_2_W0003_P0032_T0001\TR1_W0001_P0099\TR1_2_W0001_P0099_T0001_R1_P1_K1_Ch2-Ch1.zen
143260	2.587106e-05	2.136122e-03	3.388400e-04	20151202_STAG2gfpcf2_G2G1\MitoSys2\LSM\STAG2gfpcf2_G1\DE_W0003_P0032\DE_2_W0003_P0032_T0001\TR1_W0001_P0099\TR1_2_W0001_P0099_T0001_R1_P1_K1_Ch2-Ch1.zen
153500	-2.817284e-04	1.859721e-03	2.947900e-04	20151202_STAG2gfpcf2_G2G1\MitoSys2\LSM\STAG2gfpcf2_G1\DE_W0003_P0032\DE_2_W0003_P0032_T0001\TR1_W0001_P0099\TR1_2_W0001_P0099_T0001_R1_P1_K1_Ch2-Ch1.zen
163740	-8.162489e-04	1.961454e-03	2.583300e-04	20151202_STAG2gfpcf2_G2G1\MitoSys2\LSM\STAG2gfpcf2_G1\DE_W0003_P0032\DE_2_W0003_P0032_T0001\TR1_W0001_P0099\TR1_2_W0001_P0099_T0001_R1_P1_K1_Ch2-Ch1.zen
173980	-6.735770e-04	1.855830e-03	2.278800e-04	20151202_STAG2gfpcf2_G2G1\MitoSys2\LSM\STAG2gfpcf2_G1\DE_W0003_P0032\DE_2_W0003_P0032_T0001\TR1_W0001_P0099\TR1_2_W0001_P0099_T0001_R1_P1_K1_Ch2-Ch1.zen
184220	-1.088887e-03	1.784443e-03	2.022200e-04	20151202_STAG2gfpcf2_G2G1\MitoSys2\LSM\STAG2gfpcf2_G1\DE_W0003_P0032\DE_2_W0003_P0032_T0001\TR1_W0001_P0099\TR1_2_W0001_P0099_T0001_R1_P1_K1_Ch2-Ch1.zen
194460	-5.381144e-04	1.744869e-03	1.804300e-04	20151202_STAG2gfpcf2_G2G1\MitoSys2\LSM\STAG2gfpcf2_G1\DE_W0003_P0032\DE_2_W0003_P0032_T0001\TR1_W0001_P0099\TR1_2_W0001_P0099_T0001_R1_P1_K1_Ch2-Ch1.zen
204700	-5.596016e-04	2.003839e-03	1.617900e-04	20151202_STAG2gfpcf2_G2G1\MitoSys2\LSM\STAG2gfpcf2_G1\DE_W0003_P0032\DE_2_W0003_P0032_T0001\TR1_W0001_P0099\TR1_2_W0001_P0099_T0001_R1_P1_K1_Ch2-Ch1.zen
225180	-7.002068e-05	1.616607e-03	1.318600e-04	20151202_STAG2gfpcf2_G2G1\MitoSys2\LSM\STAG2gfpcf2_G1\DE_W0003_P0032\DE_2_W0003_P0032_T0001\TR1_W0001_P0099\TR1_2_W0001_P0099_T0001_R1_P1_K1_Ch2-Ch1.zen
245660	6.235260e-05	1.550081e-03	1.091900e-04	20151202_STAG2gfpcf2_G2G1\MitoSys2\LSM\STAG2gfpcf2_G1\DE_W0003_P0032\DE_2_W0003_P0032_T0001\TR1_W0001_P0099\TR1_2_W0001_P0099_T0001_R1_P1_K1_Ch2-Ch1.zen
266140	-4.942259e-04	1.949567e-03	9.167400e-05	20151202_STAG2gfpcf2_G2G1\MitoSys2\LSM\STAG2gfpcf2_G1\DE_W0003_P0032\DE_2_W0003_P0032_T0001\TR1_W0001_P0099\TR1_2_W0001_P0099_T0001_R1_P1_K1_Ch2-Ch1.zen
286620	-1.012806e-03	1.606590e-03	7.790600e-05	20151202_STAG2gfpcf2_G2G1\MitoSys2\LSM\STAG2gfpcf2_G1\DE_W0003_P0032\DE_2_W0003_P0032_T0001\TR1_W0001_P0099\TR1_2_W0001_P0099_T0001_R1_P1_K1_Ch2-Ch1.zen
307100	-5.901207e-04	1.696804e-03	6.692100e-05	20151202_STAG2gfpcf2_G2G1\MitoSys2\LSM\STAG2gfpcf2_G1\DE_W0003_P0032\DE_2_W0003_P0032_T0001\TR1_W0001_P0099\TR1_2_W0001_P0099_T0001_R1_P1_K1_Ch2-Ch1.zen
327580	-5.236650e-04	1.425773e-03	5.803800e-05	20151202_STAG2gfpcf2_G2G1\MitoSys2\LSM\STAG2gfpcf2_G1\DE_W0003_P0032\DE_2_W0003_P0032_T0001\TR1_W0001_P0099\TR1_2_W0001_P0099_T0001_R1_P1_K1_Ch2-Ch1.zen
348060	-7.594573e-04	1.525753e-03	5.076800e-05	20151202_STAG2gfpcf2_G2G1\MitoSys2\LSM\STAG2gfpcf2_G1\DE_W0003_P0032\DE_2_W0003_P0032_T0001\TR1_W0001_P0099\TR1_2_W0001_P0099_T0001_R1_P1_K1_Ch2-Ch1.zen
368540	-5.141914e-04	1.765410e-03	4.475300e-05	20151202_STAG2gfpcf2_G2G1\MitoSys2\LSM\STAG2gfpcf2_G1\DE_W0003_P0032\DE_2_W0003_P0032_T0001\TR1_W0001_P0099\TR1_2_W0001_P0099_T0001_R1_P1_K1_Ch2-Ch1.zen
389020	-8.331796e-04	1.712092e-03	3.972800e-05	20151202_STAG2gfpcf2_G2G1\MitoSys2\LSM\STAG2gfpcf2_G1\DE_W0003_P0032\DE_2_W0003_P0032_T0001\TR1_W0001_P0099\TR1_2_W0001_P0099_T0001_R1_P1_K1_Ch2-Ch1.zen
409500	-8.314651e-04	1.795059e-03	3.549200e-05	20151202_STAG2gfpcf2_G2G1\MitoSys2\LSM\STAG2gfpcf2_G1\DE_W0003_P0032\DE_2_W0003_P0032_T0001\TR1_W0001_P0099\TR1_2_W0001_P0099_T0001_R1_P1_K1_Ch2-Ch1.zen
450460	-5.736332e-04	1.839228e-03	2.881000e-05	20151202_STAG2gfpcf2_G2G1\MitoSys2\LSM\STAG2gfpcf2_G1\DE_W0003_P0032\DE_2_W0003_P0032_T0001\TR1_W0001_P0099\TR1_2_W0001_P0099_T0001_R1_P1_K1_Ch2-Ch1.zen
491420	-7.932652e-04	1.683787e-03	2.384700e-05	20151202_STAG2gfpcf2_G2G1\MitoSys2\LSM\STAG2gfpcf2_G1\DE_W0003_P0032\DE_2_W0003_P0032_T0001\TR1_W0001_P0099\TR1_2_W0001_P0099_T0001_R1_P1_K1_Ch2-Ch1.zen
532380	-9.530925e-04	1.716190e-03	2.006800e-05	20151202_STAG2gfpcf2_G2G1\MitoSys2\LSM\STAG2gfpcf2_G1\DE_W0003_P0032\DE_2_W0003_P0032_T0001\TR1_W0001_P0099\TR1_2_W0001_P0099_T0001_R1_P1_K1_Ch2-Ch1.zen
573340	-7.856797e-04	1.951590e-03	1.712800e-05	20151202_STAG2gfpcf2_G2G1\MitoSys2\LSM\STAG2gfpcf2_G1\DE_W0003_P0032\DE_2_W0003_P0032_T0001\TR1_W0001_P0099\TR1_2_W0001_P0099_T0001_R1_P1_K1_Ch2-Ch1.zen
614300	-9.000864e-04	1.822328e-03	1.479900e-05	20151202_STAG2gfpcf2_G2G1\MitoSys2\LSM\STAG2gfpcf2_G1\DE_W0003_P0032\DE_2_W0003_P0032_T0001\TR1_W0001_P0099\TR1_2_W0001_P0099_T0001_R1_P1_K1_Ch2-Ch1.zen
655260	-7.631974e-04	1.692989e-03	1.292400e-05	20151202_STAG2gfpcf2_G2G1\MitoSys2\LSM\STAG2gfpcf2_G1\DE_W0003_P0032\DE_2_W0003_P0032_T0001\TR1_W0001_P0099\TR1_2_W0001_P0099_T0001_R1_P1_K1_Ch2-Ch1.zen
696220	-6.019654e-04	2.143787e-03	1.139100e-05	20151202_STAG2gfpcf2_G2G1\MitoSys2\LSM\STAG2gfpcf2_G1\DE_W0003_P0032\DE_2_W0003_P0032_T0001\TR1_W0001_P0099\TR1_2_W0001_P0099_T0001_R1_P1_K1_Ch2-Ch1.zen
737180	-2.316805e-04	1.813751e-03	1.012400e-05	20151202_STAG2gfpcf2_G2G1\MitoSys2\LSM\STAG2gfpcf2_G1\DE_W0003_P0032\DE_2_W0003_P0032_T0001\TR1_W0001_P0099\TR1_2_W0001_P0099_T0001_R1_P1_K1_Ch2-Ch1.zen
778140	3.732787e-04	1.697963e-03	9.062900e-06	20151202_STAG2gfpcf2_G2G1\MitoSys2\LSM\STAG2gfpcf2_G1\DE_W0003_P0032\DE_2_W0003_P0032_T0001\TR1_W0001_P0099\TR1_2_W0001_P0099_T0001_R1_P1_K1_Ch2-Ch1.zen
819100	3.215592e-04	1.383047e-03	8.166200e-06	20151202_STAG2gfpcf2_G2G1\MitoSys2\LSM\STAG2gfpcf2_G1\DE_W0003_P0032\DE_2_W0003_P0032_T0001\TR1_W0001_P0099\TR1_2_W0001_P0099_T0001_R1_P1_K1_Ch2-Ch1.zen
901020	-4.088607e-04	1.548673e-03	6.743300e-06	20151202_STAG2gfpcf2_G2G1\MitoSys2\LSM\STAG2gfpcf2_G1\DE_W0003_P0032\DE_2_W0003_P0032_T0001\TR1_W0001_P0099\TR1_2_W0001_P0099_T0001_R1_P1_K1_Ch2-Ch1.zen
982940	-6.304105e-04	1.240258e-03	5.675600e-06	20151202_STAG2gfpcf2_G2G1\MitoSys2\LSM\STAG2gfpcf2_G1\DE_W0003_P0032\DE_2_W0003_P0032_T0001\TR1_W0001_P0099\TR1_2_W0001_P0099_T0001_R1_P1_K1_Ch2-Ch1.zen
1064860	-5.005375e-05	1.349315e-03	4.853000e-06	20151202_STAG2gfpcf2_G2G1\MitoSys2\LSM\STAG2gfpcf2_G1\DE_W0003_P0032\DE_2_W0003_P0032_T0001\TR1_W0001_P0099\TR1_2_W0001_P0099_T0001_R1_P1_K1_Ch2-Ch1.zen
1146780	1.128294e-04	1.945945e-03	4.204900e-06	20151202_STAG2gfpcf2_G2G1\MitoSys2\LSM\STAG2gfpcf2_G1\DE_W0003_P0032\DE_2_W0003_P0032_T0001\TR1_W0001_P0099\TR1_2_W0001_P0099_T0001_R1_P1_K1_Ch2-Ch1.zen
1228700	5.568961e-04	1.788959e-03	3.684600e-06	20151202_STAG2gfpcf2_G2G1\MitoSys2\LSM\STAG2gfpcf2_G1\DE_W0003_P0032\DE_2_W0003_P0032_T0001\TR1_W0001_P0099\TR1_2_W0001_P0099_T0001_R1_P1_K1_Ch2-Ch1.zen
1310620	4.538227e-04	1.325675e-03	3.260200e-06	20151202_STAG2gfpcf2_G2G1\MitoSys2\LSM\STAG2gfpcf2_G1\DE_W0003_P0032\DE_2_W0003_P0032_T0001\TR1_W0001_P0099\TR1_2_W0001_P0099_T0001_R1_P1_K1_Ch2-Ch1.zen
1392540	1.654313e-04	1.672475e-03	2.908900e-06	20151202_STAG2gfpcf2_G2G1\MitoSys2\LSM\STAG2gfpcf2_G1\DE_W0003_P0032\DE_2_W0003_P0032_T0001\TR1_W0001_P0099\TR1_2_W0001_P0099_T0001_R1_P1_K1_Ch2-Ch1.zen
1474460	1.670534e-04	1.325219e-03	2.614600e-06	20151202_STAG2gfpcf2_G2G1\MitoSys2\LSM\STAG2gfpcf2_G1\DE_W0003_P0032\DE_2_W0003_P0032_T0001\TR1_W0001_P0099\TR1_2_W0001_P0099_T0001_R1_P1_K1_Ch2-Ch1.zen
1556380	2.238551e-04	1.477559e-03	2.365300e-06	20151202_STAG2gfpcf2_G2G1\MitoSys2\LSM\STAG2gfpcf2_G1\DE_W0003_P0032\DE_2_W0003_P0032_T0001\TR1_W0001_P0099\TR1_2_W0001_P0099_T0001_R1_P1_K1_Ch2-Ch1.zen
10	1.743386e-02	6.987300e-03	1.752100e-02	20151202_STAG2gfpcf2_G2G1\MitoSys2\LSM\STAG2gfpcf2_G1\DE_W0003_P0032\DE_2_W0003_P0032_T0001\TR1_W0001_P0099\TR1_2_W0001_P0099_T0001_R1_P2_K1_Ch2-Ch1.zen
20	1.644968e-02	6.689790e-03	1.740600e-02	20151202_STAG2gfpcf2_G2G1\MitoSys2\LSM\STAG2gfpcf2_G1\DE_W0003_P0032\DE_2_W0003_P0032_T0001\TR1_W0001_P0099\TR1_2_W0001_P0099_T0001_R1_P2_K1_Ch2-Ch1.zen
30	1.535478e-02	5.741778e-03	1.729800e-02	20151202_STAG2gfpcf2_G2G1\MitoSys2\LSM\STAG2gfpcf2_G1\DE_W0003_P0032\DE_2_W0003_P0032_T0001\TR1_W0001_P0099\TR1_2_W0001_P0099_T0001_R1_P2_K1_Ch2-Ch1.zen
40	1.737419e-02	6.162109e-03	1.719500e-02	20151202_STAG2gfpcf2_G2G1\MitoSys2\LSM\STAG2gfpcf2_G1\DE_W0003_P0032\DE_2_W0003_P0032_T0001\TR1_W0001_P0099\TR1_2_W0001_P0099_T0001_R1_P2_K1_Ch2-Ch1.zen
50	1.976980e-02	6.735409e-03	1.709700e-02	20151202_STAG2gfpcf2_G2G1\MitoSys2\LSM\STAG2gfpcf2_G1\DE_W0003_P0032\DE_2_W0003_P0032_T0001\TR1_W0001_P0099\TR1_2_W0001_P0099_T0001_R1_P2_K1_Ch2-Ch1.zen
60	1.744215e-02	5.907302e-03	1.700300e-02	20151202_STAG2gfpcf2_G2G1\MitoSys2\LSM\STAG2gfpcf2_G1\DE_W0003_P0032\DE_2_W0003_P0032_T0001\TR1_W0001_P0099\TR1_2_W0001_P0099_T0001_R1_P2_K1_Ch2-Ch1.zen
70	1.612975e-02	6.204189e-03	1.691400e-02	20151202_STAG2gfpcf2_G2G1\MitoSys2\LSM\STAG2gfpcf2_G1\DE_W0003_P0032\DE_2_W0003_P0032_T0001\TR1_W0001_P0099\TR1_2_W0001_P0099_T0001_R1_P2_K1_Ch2-Ch1.zen
80	1.522049e-02	6.918818e-03	1.682800e-02	20151202_STAG2gfpcf2_G2G1\MitoSys2\LSM\STAG2gfpcf2_G1\DE_W0003_P0032\DE_2_W0003_P0032_T0001\TR1_W0001_P0099\TR1_2_W0001_P0099_T0001_R1_P2_K1_Ch2-Ch1.zen
90	1.829824e-02	6.302484e-03	1.674600e-02	20151202_STAG2gfpcf2_G2G1\MitoSys2\LSM\STAG2gfpcf2_G1\DE_W0003_P0032\DE_2_W0003_P0032_T0001\TR1_W0001_P0099\TR1_2_W0001_P0099_T0001_R1_P2_K1_Ch2-Ch1.zen
100	1.803582e-02	4.751229e-03	1.666700e-02	20151202_STAG2gfpcf2_G2G1\MitoSys2\LSM\STAG2gfpcf2_G1\DE_W0003_P0032\DE_2_W0003_P0032_T0001\TR1_W0001_P0099\TR1_2_W0001_P0099_T0001_R1_P2_K1_Ch2-Ch1.zen
120	1.461802e-02	5.680020e-03	1.651700e-02	20151202_STAG2gfpcf2_G2G1\MitoSys2\LSM\STAG2gfpcf2_G1\DE_W0003_P0032\DE_2_W0003_P0032_T0001\TR1_W0001_P0099\TR1_2_W0001_P0099_T0001_R1_P2_K1_Ch2-Ch1.zen
140	1.507275e-02	5.715748e-03	1.637700e-02	20151202_STAG2gfpcf2_G2G1\MitoSys2\LSM\STAG2gfpcf2_G1\DE_W0003_P0032\DE_2_W0003_P0032_T0001\TR1_W0001_P0099\TR1_2_W0001_P0099_T0001_R1_P2_K1_Ch2-Ch1.zen
160	1.795574e-02	5.796468e-03	1.624400e-02	20151202_STAG2gfpcf2_G2G1\MitoSys2\LSM\STAG2gfpcf2_G1\DE_W0003_P0032\DE_2_W0003_P0032_T0001\TR1_W0001_P0099\TR1_2_W0001_P0099_T0001_R1_P2_K1_Ch2-Ch1.zen
180	1.731160e-02	5.193978e-03	1.611900e-02	20151202_STAG2gfpcf2_G2G1\MitoSys2\LSM\STAG2gfpcf2_G1\DE_W0003_P0032\DE_2_W0003_P0032_T0001\TR1_W0001_P0099\TR1_2_W0001_P0099_T0001_R1_P2_K1_Ch2-Ch1.zen
200	1.751604e-02	4.735179e-03	1.600000e-02	20151202_STAG2gfpcf2_G2G1\MitoSys2\LSM\STAG2gfpcf2_G1\DE_W0003_P0032\DE_2_W0003_P0032_T0001\TR1_W0001_P0099\TR1_2_W0001_P0099_T0001_R1_P2_K1_Ch2-Ch1.zen
220	1.735305e-02	5.267945e-03	1.588600e-02	20151202_STAG2gfpcf2_G2G1\MitoSys2\LSM\STAG2gfpcf2_G1\DE_W0003_P0032\DE_2_W0003_P0032_T0001\TR1_W0001_P0099\TR1_2_W0001_P0099_T0001_R1_P2_K1_Ch2-Ch1.zen
240	1.615507e-02	4.458443e-03	1.577600e-02	20151202_STAG2gfpcf2_G2G1\MitoSys2\LSM\STAG2gfpcf2_G1\DE_W0003_P0032\DE_2_W0003_P0032_T0001\TR1_W0001_P0099\TR1_2_W0001_P0099_T0001_R1_P2_K1_Ch2-Ch1.zen
260	1.697837e-02	7.143352e-03	1.567100e-02	20151202_STAG2gfpcf2_G2G1\MitoSys2\LSM\STAG2gfpcf2_G1\DE_W0003_P0032\DE_2_W0003_P0032_T0001\TR1_W0001_P0099\TR1_2_W0001_P0099_T0001_R1_P2_K1_Ch2-Ch1.zen
280	1.390765e-02	6.399210e-03	1.556800e-02	20151202_STAG2gfpcf2_G2G1\MitoSys2\LSM\STAG2gfpcf2_G1\DE_W0003_P0032\DE_2_W0003_P0032_T0001\TR1_W0001_P0099\TR1_2_W0001_P0099_T0001_R1_P2_K1_Ch2-Ch1.zen
300	1.572872e-02	3.902096e-03	1.546900e-02	20151202_STAG2gfpcf2_G2G1\MitoSys2\LSM\STAG2gfpcf2_G1\DE_W0003_P0032\DE_2_W0003_P0032_T0001\TR1_W0001_P0099\TR1_2_W0001_P0099_T0001_R1_P2_K1_Ch2-Ch1.zen
340	1.471405e-02	4.634513e-03	1.527900e-02	20151202_STAG2gfpcf2_G2G1\MitoSys2\LSM\STAG2gfpcf2_G1\DE_W0003_P0032\DE_2_W0003_P0032_T0001\TR1_W0001_P0099\TR1_2_W0001_P0099_T0001_R1_P2_K1_Ch2-Ch1.zen
380	1.485730e-02	5.468227e-03	1.509900e-02	20151202_STAG2gfpcf2_G2G1\MitoSys2\LSM\STAG2gfpcf2_G1\DE_W0003_P0032\DE_2_W0003_P0032_T0001\TR1_W0001_P0099\TR1_2_W0001_P0099_T0001_R1_P2_K1_Ch2-Ch1.zen
420	1.295257e-02	5.551325e-03	1.492600e-02	20151202_STAG2gfpcf2_G2G1\MitoSys2\LSM\STAG2gfpcf2_G1\DE_W0003_P0032\DE_2_W0003_P0032_T0001\TR1_W0001_P0099\TR1_2_W0001_P0099_T0001_R1_P2_K1_Ch2-Ch1.zen
460	1.533644e-02	4.554624e-03	1.476000e-02	20151202_STAG2gfpcf2_G2G1\MitoSys2\LSM\STAG2gfpcf2_G1\DE_W0003_P0032\DE_2_W0003_P0032_T0001\TR1_W0001_P0099\TR1_2_W0001_P0099_T0001_R1_P2_K1_Ch2-Ch1.zen
500	1.302595e-02	4.219881e-03	1.460100e-02	20151202_STAG2gfpcf2_G2G1\MitoSys2\LSM\STAG2gfpcf2_G1\DE_W0003_P0032\DE_2_W0003_P0032_T0001\TR1_W0001_P0099\TR1_2_W0001_P0099_T0001_R1_P2_K1_Ch2-Ch1.zen
540	1.422707e-02	5.099710e-03	1.444700e-02	20151202_STAG2gfpcf2_G2G1\MitoSys2\LSM\STAG2gfpcf2_G1\DE_W0003_P0032\DE_2_W0003_P0032_T0001\TR1_W0001_P0099\TR1_2_W0001_P0099_T0001_R1_P2_K1_Ch2-Ch1.zen
580	1.523078e-02	4.959574e-03	1.429800e-02	20151202_STAG2gfpcf2_G2G1\MitoSys2\LSM\STAG2gfpcf2_G1\DE_W0003_P0032\DE_2_W0003_P0032_T0001\TR1_W0001_P0099\TR1_2_W0001_P0099_T0001_R1_P2_K1_Ch2-Ch1.zen
620	1.352942e-02	4.061745e-03	1.415500e-02	20151202_STAG2gfpcf2_G2G1\MitoSys2\LSM\STAG2gfpcf2_G1\DE_W0003_P0032\DE_2_W0003_P0032_T0001\TR1_W0001_P0099\TR1_2_W0001_P0099_T0001_R1_P2_K1_Ch2-Ch1.zen
660	1.391579e-02	3.993458e-03	1.401500e-02	20151202_STAG2gfpcf2_G2G1\MitoSys2\LSM\STAG2gfpcf2_G1\DE_W0003_P0032\DE_2_W0003_P0032_T0001\TR1_W0001_P0099\TR1_2_W0001_P0099_T0001_R1_P2_K1_Ch2-Ch1.zen
700	1.401171e-02	4.028675e-03	1.388000e-02	20151202_STAG2gfpcf2_G2G1\MitoSys2\LSM\STAG2gfpcf2_G1\DE_W0003_P0032\DE_2_W0003_P0032_T0001\TR1_W0001_P0099\TR1_2_W0001_P0099_T0001_R1_P2_K1_Ch2-Ch1.zen
780	1.313468e-02	4.318287e-03	1.362200e-02	20151202_STAG2gfpcf2_G2G1\MitoSys2\LSM\STAG2gfpcf2_G1\DE_W0003_P0032\DE_2_W0003_P0032_T0001\TR1_W0001_P0099\TR1_2_W0001_P0099_T0001_R1_P2_K1_Ch2-Ch1.zen
860	1.305083e-02	3.700163e-03	1.337800e-02	20151202_STAG2gfpcf2_G2G1\MitoSys2\LSM\STAG2gfpcf2_G1\DE_W0003_P0032\DE_2_W0003_P0032_T0001\TR1_W0001_P0099\TR1_2_W0001_P0099_T0001_R1_P2_K1_Ch2-Ch1.zen
940	1.320718e-02	4.337319e-03	1.314700e-02	20151202_STAG2gfpcf2_G2G1\MitoSys2\LSM\STAG2gfpcf2_G1\DE_W0003_P0032\DE_2_W0003_P0032_T0001\TR1_W0001_P0099\TR1_2_W0001_P0099_T0001_R1_P2_K1_Ch2-Ch1.zen
1020	1.352163e-02	3.801516e-03	1.292800e-02	20151202_STAG2gfpcf2_G2G1\MitoSys2\LSM\STAG2gfpcf2_G1\DE_W0003_P0032\DE_2_W0003_P0032_T0001\TR1_W0001_P0099\TR1_2_W0001_P0099_T0001_R1_P2_K1_Ch2-Ch1.zen
1100	1.319478e-02	3.512658e-03	1.272100e-02	20151202_STAG2gfpcf2_G2G1\MitoSys2\LSM\STAG2gfpcf2_G1\DE_W0003_P0032\DE_2_W0003_P0032_T0001\TR1_W0001_P0099\TR1_2_W0001_P0099_T0001_R1_P2_K1_Ch2-Ch1.zen
1180	1.225422e-02	3.581974e-03	1.252300e-02	20151202_STAG2gfpcf2_G2G1\MitoSys2\LSM\STAG2gfpcf2_G1\DE_W0003_P0032\DE_2_W0003_P0032_T0001\TR1_W0001_P0099\TR1_2_W0001_P0099_T0001_R1_P2_K1_Ch2-Ch1.zen
1260	1.219256e-02	4.691103e-03	1.233500e-02	20151202_STAG2gfpcf2_G2G1\MitoSys2\LSM\STAG2gfpcf2_G1\DE_W0003_P0032\DE_2_W0003_P0032_T0001\TR1_W0001_P0099\TR1_2_W0001_P0099_T0001_R1_P2_K1_Ch2-Ch1.zen
1340	1.273290e-02	4.661526e-03	1.215600e-02	20151202_STAG2gfpcf2_G2G1\MitoSys2\LSM\STAG2gfpcf2_G1\DE_W0003_P0032\DE_2_W0003_P0032_T0001\TR1_W0001_P0099\TR1_2_W0001_P0099_T0001_R1_P2_K1_Ch2-Ch1.zen
1420	1.240195e-02	4.787165e-03	1.198500e-02	20151202_STAG2gfpcf2_G2G1\MitoSys2\LSM\STAG2gfpcf2_G1\DE_W0003_P0032\DE_2_W0003_P0032_T0001\TR1_W0001_P0099\TR1_2_W0001_P0099_T0001_R1_P2_K1_Ch2-Ch1.zen
1500	1.185323e-02	3.539447e-03	1.182200e-02	20151202_STAG2gfpcf2_G2G1\MitoSys2\LSM\STAG2gfpcf2_G1\DE_W0003_P0032\DE_2_W0003_P0032_T0001\TR1_W0001_P0099\TR1_2_W0001_P0099_T0001_R1_P2_K1_Ch2-Ch1.zen
1660	1.224408e-02	3.511149e-03	1.151500e-02	20151202_STAG2gfpcf2_G2G1\MitoSys2\LSM\STAG2gfpcf2_G1\DE_W0003_P0032\DE_2_W0003_P0032_T0001\TR1_W0001_P0099\TR1_2_W0001_P0099_T0001_R1_P2_K1_Ch2-Ch1.zen
1820	1.162498e-02	3.214301e-03	1.123300e-02	20151202_STAG2gfpcf2_G2G1\MitoSys2\LSM\STAG2gfpcf2_G1\DE_W0003_P0032\DE_2_W0003_P0032_T0001\TR1_W0001_P0099\TR1_2_W0001_P0099_T0001_R1_P2_K1_Ch2-Ch1.zen
1980	1.106033e-02	4.033404e-03	1.097300e-02	20151202_STAG2gfpcf2_G2G1\MitoSys2\LSM\STAG2gfpcf2_G1\DE_W0003_P0032\DE_2_W0003_P0032_T0001\TR1_W0001_P0099\TR1_2_W0001_P0099_T0001_R1_P2_K1_Ch2-Ch1.zen
2140	1.025623e-02	3.074087e-03	1.073200e-02	20151202_STAG2gfpcf2_G2G1\MitoSys2\LSM\STAG2gfpcf2_G1\DE_W0003_P0032\DE_2_W0003_P0032_T0001\TR1_W0001_P0099\TR1_2_W0001_P0099_T0001_R1_P2_K1_Ch2-Ch1.zen
2300	1.061936e-02	2.732197e-03	1.050700e-02	20151202_STAG2gfpcf2_G2G1\MitoSys2\LSM\STAG2gfpcf2_G1\DE_W0003_P0032\DE_2_W0003_P0032_T0001\TR1_W0001_P0099\TR1_2_W0001_P0099_T0001_R1_P2_K1_Ch2-Ch1.zen
2460	1.034123e-02	3.895294e-03	1.029800e-02	20151202_STAG2gfpcf2_G2G1\MitoSys2\LSM\STAG2gfpcf2_G1\DE_W0003_P0032\DE_2_W0003_P0032_T0001\TR1_W0001_P0099\TR1_2_W0001_P0099_T0001_R1_P2_K1_Ch2-Ch1.zen
2620	1.013660e-02	3.556846e-03	1.010100e-02	20151202_STAG2gfpcf2_G2G1\MitoSys2\LSM\STAG2gfpcf2_G1\DE_W0003_P0032\DE_2_W0003_P0032_T0001\TR1_W0001_P0099\TR1_2_W0001_P0099_T0001_R1_P2_K1_Ch2-Ch1.zen
2780	9.774405e-03	3.741637e-03	9.917400e-03	20151202_STAG2gfpcf2_G2G1\MitoSys2\LSM\STAG2gfpcf2_G1\DE_W0003_P0032\DE_2_W0003_P0032_T0001\TR1_W0001_P0099\TR1_2_W0001_P0099_T0001_R1_P2_K1_Ch2-Ch1.zen
2940	9.401032e-03	3.247321e-03	9.744200e-03	20151202_STAG2gfpcf2_G2G1\MitoSys2\LSM\STAG2gfpcf2_G1\DE_W0003_P0032\DE_2_W0003_P0032_T0001\TR1_W0001_P0099\TR1_2_W0001_P0099_T0001_R1_P2_K1_Ch2-Ch1.zen
3100	9.477396e-03	3.099892e-03	9.580900e-03	20151202_STAG2gfpcf2_G2G1\MitoSys2\LSM\STAG2gfpcf2_G1\DE_W0003_P0032\DE_2_W0003_P0032_T0001\TR1_W0001_P0099\TR1_2_W0001_P0099_T0001_R1_P2_K1_Ch2-Ch1.zen
3420	8.863392e-03	3.235532e-03	9.280300e-03	20151202_STAG2gfpcf2_G2G1\MitoSys2\LSM\STAG2gfpcf2_G1\DE_W0003_P0032\DE_2_W0003_P0032_T0001\TR1_W0001_P0099\TR1_2_W0001_P0099_T0001_R1_P2_K1_Ch2-Ch1.zen
3740	9.108328e-03	3.152901e-03	9.009600e-03	20151202_STAG2gfpcf2_G2G1\MitoSys2\LSM\STAG2gfpcf2_G1\DE_W0003_P0032\DE_2_W0003_P0032_T0001\TR1_W0001_P0099\TR1_2_W0001_P0099_T0001_R1_P2_K1_Ch2-Ch1.zen
4060	8.974376e-03	2.635304e-03	8.764100e-03	20151202_STAG2gfpcf2_G2G1\MitoSys2\LSM\STAG2gfpcf2_G1\DE_W0003_P0032\DE_2_W0003_P0032_T0001\TR1_W0001_P0099\TR1_2_W0001_P0099_T0001_R1_P2_K1_Ch2-Ch1.zen
4380	8.625459e-03	2.860452e-03	8.540000e-03	20151202_STAG2gfpcf2_G2G1\MitoSys2\LSM\STAG2gfpcf2_G1\DE_W0003_P0032\DE_2_W0003_P0032_T0001\TR1_W0001_P0099\TR1_2_W0001_P0099_T0001_R1_P2_K1_Ch2-Ch1.zen
4700	8.314784e-03	2.883120e-03	8.334200e-03	20151202_STAG2gfpcf2_G2G1\MitoSys2\LSM\STAG2gfpcf2_G1\DE_W0003_P0032\DE_2_W0003_P0032_T0001\TR1_W0001_P0099\TR1_2_W0001_P0099_T0001_R1_P2_K1_Ch2-Ch1.zen
5020	8.240595e-03	2.968922e-03	8.144200e-03	20151202_STAG2gfpcf2_G2G1\MitoSys2\LSM\STAG2gfpcf2_G1\DE_W0003_P0032\DE_2_W0003_P0032_T0001\TR1_W0001_P0099\TR1_2_W0001_P0099_T0001_R1_P2_K1_Ch2-Ch1.zen
5340	7.959128e-03	2.937598e-03	7.968000e-03	20151202_STAG2gfpcf2_G2G1\MitoSys2\LSM\STAG2gfpcf2_G1\DE_W0003_P0032\DE_2_W0003_P0032_T0001\TR1_W0001_P0099\TR1_2_W0001_P0099_T0001_R1_P2_K1_Ch2-Ch1.zen
5660	8.121831e-03	2.376890e-03	7.803900e-03	20151202_STAG2gfpcf2_G2G1\MitoSys2\LSM\STAG2gfpcf2_G1\DE_W0003_P0032\DE_2_W0003_P0032_T0001\TR1_W0001_P0099\TR1_2_W0001_P0099_T0001_R1_P2_K1_Ch2-Ch1.zen
5980	7.619195e-03	2.377380e-03	7.650500e-03	20151202_STAG2gfpcf2_G2G1\MitoSys2\LSM\STAG2gfpcf2_G1\DE_W0003_P0032\DE_2_W0003_P0032_T0001\TR1_W0001_P0099\TR1_2_W0001_P0099_T0001_R1_P2_K1_Ch2-Ch1.zen
6300	7.495226e-03	2.463432e-03	7.506600e-03	20151202_STAG2gfpcf2_G2G1\MitoSys2\LSM\STAG2gfpcf2_G1\DE_W0003_P0032\DE_2_W0003_P0032_T0001\TR1_W0001_P0099\TR1_2_W0001_P0099_T0001_R1_P2_K1_Ch2-Ch1.zen
6940	7.316076e-03	2.296603e-03	7.243000e-03	20151202_STAG2gfpcf2_G2G1\MitoSys2\LSM\STAG2gfpcf2_G1\DE_W0003_P0032\DE_2_W0003_P0032_T0001\TR1_W0001_P0099\TR1_2_W0001_P0099_T0001_R1_P2_K1_Ch2-Ch1.zen
7580	6.625659e-03	2.118529e-03	7.006700e-03	20151202_STAG2gfpcf2_G2G1\MitoSys2\LSM\STAG2gfpcf2_G1\DE_W0003_P0032\DE_2_W0003_P0032_T0001\TR1_W0001_P0099\TR1_2_W0001_P0099_T0001_R1_P2_K1_Ch2-Ch1.zen
8220	6.459832e-03	2.482601e-03	6.792700e-03	20151202_STAG2gfpcf2_G2G1\MitoSys2\LSM\STAG2gfpcf2_G1\DE_W0003_P0032\DE_2_W0003_P0032_T0001\TR1_W0001_P0099\TR1_2_W0001_P0099_T0001_R1_P2_K1_Ch2-Ch1.zen
8860	6.353046e-03	2.670441e-03	6.597200e-03	20151202_STAG2gfpcf2_G2G1\MitoSys2\LSM\STAG2gfpcf2_G1\DE_W0003_P0032\DE_2_W0003_P0032_T0001\TR1_W0001_P0099\TR1_2_W0001_P0099_T0001_R1_P2_K1_Ch2-Ch1.zen
9500	6.618441e-03	2.812420e-03	6.417400e-03	20151202_STAG2gfpcf2_G2G1\MitoSys2\LSM\STAG2gfpcf2_G1\DE_W0003_P0032\DE_2_W0003_P0032_T0001\TR1_W0001_P0099\TR1_2_W0001_P0099_T0001_R1_P2_K1_Ch2-Ch1.zen
10140	6.523715e-03	2.435822e-03	6.250900e-03	20151202_STAG2gfpcf2_G2G1\MitoSys2\LSM\STAG2gfpcf2_G1\DE_W0003_P0032\DE_2_W0003_P0032_T0001\TR1_W0001_P0099\TR1_2_W0001_P0099_T0001_R1_P2_K1_Ch2-Ch1.zen
10780	5.730106e-03	2.537676e-03	6.095900e-03	20151202_STAG2gfpcf2_G2G1\MitoSys2\LSM\STAG2gfpcf2_G1\DE_W0003_P0032\DE_2_W0003_P0032_T0001\TR1_W0001_P0099\TR1_2_W0001_P0099_T0001_R1_P2_K1_Ch2-Ch1.zen
11420	6.291920e-03	2.674524e-03	5.950800e-03	20151202_STAG2gfpcf2_G2G1\MitoSys2\LSM\STAG2gfpcf2_G1\DE_W0003_P0032\DE_2_W0003_P0032_T0001\TR1_W0001_P0099\TR1_2_W0001_P0099_T0001_R1_P2_K1_Ch2-Ch1.zen
12060	5.791291e-03	2.293019e-03	5.814500e-03	20151202_STAG2gfpcf2_G2G1\MitoSys2\LSM\STAG2gfpcf2_G1\DE_W0003_P0032\DE_2_W0003_P0032_T0001\TR1_W0001_P0099\TR1_2_W0001_P0099_T0001_R1_P2_K1_Ch2-Ch1.zen
12700	5.706501e-03	2.436546e-03	5.686000e-03	20151202_STAG2gfpcf2_G2G1\MitoSys2\LSM\STAG2gfpcf2_G1\DE_W0003_P0032\DE_2_W0003_P0032_T0001\TR1_W0001_P0099\TR1_2_W0001_P0099_T0001_R1_P2_K1_Ch2-Ch1.zen
13980	5.696527e-03	2.303855e-03	5.448900e-03	20151202_STAG2gfpcf2_G2G1\MitoSys2\LSM\STAG2gfpcf2_G1\DE_W0003_P0032\DE_2_W0003_P0032_T0001\TR1_W0001_P0099\TR1_2_W0001_P0099_T0001_R1_P2_K1_Ch2-Ch1.zen
15260	5.186594e-03	2.445817e-03	5.234100e-03	20151202_STAG2gfpcf2_G2G1\MitoSys2\LSM\STAG2gfpcf2_G1\DE_W0003_P0032\DE_2_W0003_P0032_T0001\TR1_W0001_P0099\TR1_2_W0001_P0099_T0001_R1_P2_K1_Ch2-Ch1.zen
16540	5.054349e-03	2.168312e-03	5.037900e-03	20151202_STAG2gfpcf2_G2G1\MitoSys2\LSM\STAG2gfpcf2_G1\DE_W0003_P0032\DE_2_W0003_P0032_T0001\TR1_W0001_P0099\TR1_2_W0001_P0099_T0001_R1_P2_K1_Ch2-Ch1.zen
17820	4.486973e-03	2.533109e-03	4.857300e-03	20151202_STAG2gfpcf2_G2G1\MitoSys2\LSM\STAG2gfpcf2_G1\DE_W0003_P0032\DE_2_W0003_P0032_T0001\TR1_W0001_P0099\TR1_2_W0001_P0099_T0001_R1_P2_K1_Ch2-Ch1.zen
19100	4.653323e-03	2.228206e-03	4.690000e-03	20151202_STAG2gfpcf2_G2G1\MitoSys2\LSM\STAG2gfpcf2_G1\DE_W0003_P0032\DE_2_W0003_P0032_T0001\TR1_W0001_P0099\TR1_2_W0001_P0099_T0001_R1_P2_K1_Ch2-Ch1.zen
20380	4.514676e-03	2.366755e-03	4.534400e-03	20151202_STAG2gfpcf2_G2G1\MitoSys2\LSM\STAG2gfpcf2_G1\DE_W0003_P0032\DE_2_W0003_P0032_T0001\TR1_W0001_P0099\TR1_2_W0001_P0099_T0001_R1_P2_K1_Ch2-Ch1.zen
21660	4.246510e-03	2.331377e-03	4.388800e-03	20151202_STAG2gfpcf2_G2G1\MitoSys2\LSM\STAG2gfpcf2_G1\DE_W0003_P0032\DE_2_W0003_P0032_T0001\TR1_W0001_P0099\TR1_2_W0001_P0099_T0001_R1_P2_K1_Ch2-Ch1.zen
22940	4.209090e-03	2.093194e-03	4.252300e-03	20151202_STAG2gfpcf2_G2G1\MitoSys2\LSM\STAG2gfpcf2_G1\DE_W0003_P0032\DE_2_W0003_P0032_T0001\TR1_W0001_P0099\TR1_2_W0001_P0099_T0001_R1_P2_K1_Ch2-Ch1.zen
24220	4.125729e-03	1.808986e-03	4.123900e-03	20151202_STAG2gfpcf2_G2G1\MitoSys2\LSM\STAG2gfpcf2_G1\DE_W0003_P0032\DE_2_W0003_P0032_T0001\TR1_W0001_P0099\TR1_2_W0001_P0099_T0001_R1_P2_K1_Ch2-Ch1.zen
25500	3.567498e-03	1.898182e-03	4.002700e-03	20151202_STAG2gfpcf2_G2G1\MitoSys2\LSM\STAG2gfpcf2_G1\DE_W0003_P0032\DE_2_W0003_P0032_T0001\TR1_W0001_P0099\TR1_2_W0001_P0099_T0001_R1_P2_K1_Ch2-Ch1.zen
28060	3.533567e-03	2.455088e-03	3.779400e-03	20151202_STAG2gfpcf2_G2G1\MitoSys2\LSM\STAG2gfpcf2_G1\DE_W0003_P0032\DE_2_W0003_P0032_T0001\TR1_W0001_P0099\TR1_2_W0001_P0099_T0001_R1_P2_K1_Ch2-Ch1.zen
30620	3.378043e-03	2.354646e-03	3.578200e-03	20151202_STAG2gfpcf2_G2G1\MitoSys2\LSM\STAG2gfpcf2_G1\DE_W0003_P0032\DE_2_W0003_P0032_T0001\TR1_W0001_P0099\TR1_2_W0001_P0099_T0001_R1_P2_K1_Ch2-Ch1.zen
33180	3.677597e-03	2.310888e-03	3.395700e-03	20151202_STAG2gfpcf2_G2G1\MitoSys2\LSM\STAG2gfpcf2_G1\DE_W0003_P0032\DE_2_W0003_P0032_T0001\TR1_W0001_P0099\TR1_2_W0001_P0099_T0001_R1_P2_K1_Ch2-Ch1.zen
35740	3.654882e-03	2.264222e-03	3.229200e-03	20151202_STAG2gfpcf2_G2G1\MitoSys2\LSM\STAG2gfpcf2_G1\DE_W0003_P0032\DE_2_W0003_P0032_T0001\TR1_W0001_P0099\TR1_2_W0001_P0099_T0001_R1_P2_K1_Ch2-Ch1.zen
38300	3.143680e-03	1.963780e-03	3.076700e-03	20151202_STAG2gfpcf2_G2G1\MitoSys2\LSM\STAG2gfpcf2_G1\DE_W0003_P0032\DE_2_W0003_P0032_T0001\TR1_W0001_P0099\TR1_2_W0001_P0099_T0001_R1_P2_K1_Ch2-Ch1.zen
40860	3.074890e-03	2.264591e-03	2.936400e-03	20151202_STAG2gfpcf2_G2G1\MitoSys2\LSM\STAG2gfpcf2_G1\DE_W0003_P0032\DE_2_W0003_P0032_T0001\TR1_W0001_P0099\TR1_2_W0001_P0099_T0001_R1_P2_K1_Ch2-Ch1.zen
43420	3.209869e-03	2.241289e-03	2.807000e-03	20151202_STAG2gfpcf2_G2G1\MitoSys2\LSM\STAG2gfpcf2_G1\DE_W0003_P0032\DE_2_W0003_P0032_T0001\TR1_W0001_P0099\TR1_2_W0001_P0099_T0001_R1_P2_K1_Ch2-Ch1.zen
45980	2.802394e-03	2.298227e-03	2.687300e-03	20151202_STAG2gfpcf2_G2G1\MitoSys2\LSM\STAG2gfpcf2_G1\DE_W0003_P0032\DE_2_W0003_P0032_T0001\TR1_W0001_P0099\TR1_2_W0001_P0099_T0001_R1_P2_K1_Ch2-Ch1.zen
48540	2.663768e-03	2.185531e-03	2.576100e-03	20151202_STAG2gfpcf2_G2G1\MitoSys2\LSM\STAG2gfpcf2_G1\DE_W0003_P0032\DE_2_W0003_P0032_T0001\TR1_W0001_P0099\TR1_2_W0001_P0099_T0001_R1_P2_K1_Ch2-Ch1.zen
51100	2.572219e-03	2.372496e-03	2.472700e-03	20151202_STAG2gfpcf2_G2G1\MitoSys2\LSM\STAG2gfpcf2_G1\DE_W0003_P0032\DE_2_W0003_P0032_T0001\TR1_W0001_P0099\TR1_2_W0001_P0099_T0001_R1_P2_K1_Ch2-Ch1.zen
56220	2.223752e-03	2.333931e-03	2.286100e-03	20151202_STAG2gfpcf2_G2G1\MitoSys2\LSM\STAG2gfpcf2_G1\DE_W0003_P0032\DE_2_W0003_P0032_T0001\TR1_W0001_P0099\TR1_2_W0001_P0099_T0001_R1_P2_K1_Ch2-Ch1.zen
61340	1.748393e-03	2.444742e-03	2.122500e-03	20151202_STAG2gfpcf2_G2G1\MitoSys2\LSM\STAG2gfpcf2_G1\DE_W0003_P0032\DE_2_W0003_P0032_T0001\TR1_W0001_P0099\TR1_2_W0001_P0099_T0001_R1_P2_K1_Ch2-Ch1.zen
66460	1.812585e-03	2.506346e-03	1.978000e-03	20151202_STAG2gfpcf2_G2G1\MitoSys2\LSM\STAG2gfpcf2_G1\DE_W0003_P0032\DE_2_W0003_P0032_T0001\TR1_W0001_P0099\TR1_2_W0001_P0099_T0001_R1_P2_K1_Ch2-Ch1.zen
71580	1.799188e-03	2.648354e-03	1.849500e-03	20151202_STAG2gfpcf2_G2G1\MitoSys2\LSM\STAG2gfpcf2_G1\DE_W0003_P0032\DE_2_W0003_P0032_T0001\TR1_W0001_P0099\TR1_2_W0001_P0099_T0001_R1_P2_K1_Ch2-Ch1.zen
76700	1.545191e-03	2.636573e-03	1.734800e-03	20151202_STAG2gfpcf2_G2G1\MitoSys2\LSM\STAG2gfpcf2_G1\DE_W0003_P0032\DE_2_W0003_P0032_T0001\TR1_W0001_P0099\TR1_2_W0001_P0099_T0001_R1_P2_K1_Ch2-Ch1.zen
81820	1.583922e-03	2.751802e-03	1.631600e-03	20151202_STAG2gfpcf2_G2G1\MitoSys2\LSM\STAG2gfpcf2_G1\DE_W0003_P0032\DE_2_W0003_P0032_T0001\TR1_W0001_P0099\TR1_2_W0001_P0099_T0001_R1_P2_K1_Ch2-Ch1.zen
86940	1.419071e-03	2.533330e-03	1.538600e-03	20151202_STAG2gfpcf2_G2G1\MitoSys2\LSM\STAG2gfpcf2_G1\DE_W0003_P0032\DE_2_W0003_P0032_T0001\TR1_W0001_P0099\TR1_2_W0001_P0099_T0001_R1_P2_K1_Ch2-Ch1.zen
92060	1.343677e-03	2.677772e-03	1.454200e-03	20151202_STAG2gfpcf2_G2G1\MitoSys2\LSM\STAG2gfpcf2_G1\DE_W0003_P0032\DE_2_W0003_P0032_T0001\TR1_W0001_P0099\TR1_2_W0001_P0099_T0001_R1_P2_K1_Ch2-Ch1.zen
97180	9.310167e-04	2.422272e-03	1.377400e-03	20151202_STAG2gfpcf2_G2G1\MitoSys2\LSM\STAG2gfpcf2_G1\DE_W0003_P0032\DE_2_W0003_P0032_T0001\TR1_W0001_P0099\TR1_2_W0001_P0099_T0001_R1_P2_K1_Ch2-Ch1.zen
102300	9.800745e-04	2.345742e-03	1.307300e-03	20151202_STAG2gfpcf2_G2G1\MitoSys2\LSM\STAG2gfpcf2_G1\DE_W0003_P0032\DE_2_W0003_P0032_T0001\TR1_W0001_P0099\TR1_2_W0001_P0099_T0001_R1_P2_K1_Ch2-Ch1.zen
112540	9.457414e-04	2.482434e-03	1.183900e-03	20151202_STAG2gfpcf2_G2G1\MitoSys2\LSM\STAG2gfpcf2_G1\DE_W0003_P0032\DE_2_W0003_P0032_T0001\TR1_W0001_P0099\TR1_2_W0001_P0099_T0001_R1_P2_K1_Ch2-Ch1.zen
122780	9.518280e-04	2.533760e-03	1.079100e-03	20151202_STAG2gfpcf2_G2G1\MitoSys2\LSM\STAG2gfpcf2_G1\DE_W0003_P0032\DE_2_W0003_P0032_T0001\TR1_W0001_P0099\TR1_2_W0001_P0099_T0001_R1_P2_K1_Ch2-Ch1.zen
133020	9.536534e-04	2.522582e-03	9.890300e-04	20151202_STAG2gfpcf2_G2G1\MitoSys2\LSM\STAG2gfpcf2_G1\DE_W0003_P0032\DE_2_W0003_P0032_T0001\TR1_W0001_P0099\TR1_2_W0001_P0099_T0001_R1_P2_K1_Ch2-Ch1.zen
143260	1.021823e-03	2.293657e-03	9.110000e-04	20151202_STAG2gfpcf2_G2G1\MitoSys2\LSM\STAG2gfpcf2_G1\DE_W0003_P0032\DE_2_W0003_P0032_T0001\TR1_W0001_P0099\TR1_2_W0001_P0099_T0001_R1_P2_K1_Ch2-Ch1.zen
153500	8.019423e-04	2.382936e-03	8.428100e-04	20151202_STAG2gfpcf2_G2G1\MitoSys2\LSM\STAG2gfpcf2_G1\DE_W0003_P0032\DE_2_W0003_P0032_T0001\TR1_W0001_P0099\TR1_2_W0001_P0099_T0001_R1_P2_K1_Ch2-Ch1.zen
163740	1.157231e-03	2.493973e-03	7.828000e-04	20151202_STAG2gfpcf2_G2G1\MitoSys2\LSM\STAG2gfpcf2_G1\DE_W0003_P0032\DE_2_W0003_P0032_T0001\TR1_W0001_P0099\TR1_2_W0001_P0099_T0001_R1_P2_K1_Ch2-Ch1.zen
173980	1.186890e-03	2.424671e-03	7.296300e-04	20151202_STAG2gfpcf2_G2G1\MitoSys2\LSM\STAG2gfpcf2_G1\DE_W0003_P0032\DE_2_W0003_P0032_T0001\TR1_W0001_P0099\TR1_2_W0001_P0099_T0001_R1_P2_K1_Ch2-Ch1.zen
184220	9.665120e-04	2.239778e-03	6.822400e-04	20151202_STAG2gfpcf2_G2G1\MitoSys2\LSM\STAG2gfpcf2_G1\DE_W0003_P0032\DE_2_W0003_P0032_T0001\TR1_W0001_P0099\TR1_2_W0001_P0099_T0001_R1_P2_K1_Ch2-Ch1.zen
194460	9.861648e-04	1.906673e-03	6.397900e-04	20151202_STAG2gfpcf2_G2G1\MitoSys2\LSM\STAG2gfpcf2_G1\DE_W0003_P0032\DE_2_W0003_P0032_T0001\TR1_W0001_P0099\TR1_2_W0001_P0099_T0001_R1_P2_K1_Ch2-Ch1.zen
204700	1.011920e-03	2.046829e-03	6.015600e-04	20151202_STAG2gfpcf2_G2G1\MitoSys2\LSM\STAG2gfpcf2_G1\DE_W0003_P0032\DE_2_W0003_P0032_T0001\TR1_W0001_P0099\TR1_2_W0001_P0099_T0001_R1_P2_K1_Ch2-Ch1.zen
225180	1.035295e-03	2.167942e-03	5.356100e-04	20151202_STAG2gfpcf2_G2G1\MitoSys2\LSM\STAG2gfpcf2_G1\DE_W0003_P0032\DE_2_W0003_P0032_T0001\TR1_W0001_P0099\TR1_2_W0001_P0099_T0001_R1_P2_K1_Ch2-Ch1.zen
245660	9.105423e-04	2.068840e-03	4.808500e-04	20151202_STAG2gfpcf2_G2G1\MitoSys2\LSM\STAG2gfpcf2_G1\DE_W0003_P0032\DE_2_W0003_P0032_T0001\TR1_W0001_P0099\TR1_2_W0001_P0099_T0001_R1_P2_K1_Ch2-Ch1.zen
266140	5.837521e-04	1.770761e-03	4.347600e-04	20151202_STAG2gfpcf2_G2G1\MitoSys2\LSM\STAG2gfpcf2_G1\DE_W0003_P0032\DE_2_W0003_P0032_T0001\TR1_W0001_P0099\TR1_2_W0001_P0099_T0001_R1_P2_K1_Ch2-Ch1.zen
286620	5.449226e-04	2.125292e-03	3.955200e-04	20151202_STAG2gfpcf2_G2G1\MitoSys2\LSM\STAG2gfpcf2_G1\DE_W0003_P0032\DE_2_W0003_P0032_T0001\TR1_W0001_P0099\TR1_2_W0001_P0099_T0001_R1_P2_K1_Ch2-Ch1.zen
307100	4.362755e-04	2.192206e-03	3.617700e-04	20151202_STAG2gfpcf2_G2G1\MitoSys2\LSM\STAG2gfpcf2_G1\DE_W0003_P0032\DE_2_W0003_P0032_T0001\TR1_W0001_P0099\TR1_2_W0001_P0099_T0001_R1_P2_K1_Ch2-Ch1.zen
327580	4.316146e-04	2.168719e-03	3.324900e-04	20151202_STAG2gfpcf2_G2G1\MitoSys2\LSM\STAG2gfpcf2_G1\DE_W0003_P0032\DE_2_W0003_P0032_T0001\TR1_W0001_P0099\TR1_2_W0001_P0099_T0001_R1_P2_K1_Ch2-Ch1.zen
348060	3.273655e-04	2.261561e-03	3.068900e-04	20151202_STAG2gfpcf2_G2G1\MitoSys2\LSM\STAG2gfpcf2_G1\DE_W0003_P0032\DE_2_W0003_P0032_T0001\TR1_W0001_P0099\TR1_2_W0001_P0099_T0001_R1_P2_K1_Ch2-Ch1.zen
368540	1.907510e-04	1.993598e-03	2.843500e-04	20151202_STAG2gfpcf2_G2G1\MitoSys2\LSM\STAG2gfpcf2_G1\DE_W0003_P0032\DE_2_W0003_P0032_T0001\TR1_W0001_P0099\TR1_2_W0001_P0099_T0001_R1_P2_K1_Ch2-Ch1.zen
389020	4.401229e-04	1.577216e-03	2.643800e-04	20151202_STAG2gfpcf2_G2G1\MitoSys2\LSM\STAG2gfpcf2_G1\DE_W0003_P0032\DE_2_W0003_P0032_T0001\TR1_W0001_P0099\TR1_2_W0001_P0099_T0001_R1_P2_K1_Ch2-Ch1.zen
409500	2.699371e-04	1.086967e-03	2.465800e-04	20151202_STAG2gfpcf2_G2G1\MitoSys2\LSM\STAG2gfpcf2_G1\DE_W0003_P0032\DE_2_W0003_P0032_T0001\TR1_W0001_P0099\TR1_2_W0001_P0099_T0001_R1_P2_K1_Ch2-Ch1.zen
450460	3.057884e-04	1.482601e-03	2.163000e-04	20151202_STAG2gfpcf2_G2G1\MitoSys2\LSM\STAG2gfpcf2_G1\DE_W0003_P0032\DE_2_W0003_P0032_T0001\TR1_W0001_P0099\TR1_2_W0001_P0099_T0001_R1_P2_K1_Ch2-Ch1.zen
491420	6.118648e-05	1.634002e-03	1.915700e-04	20151202_STAG2gfpcf2_G2G1\MitoSys2\LSM\STAG2gfpcf2_G1\DE_W0003_P0032\DE_2_W0003_P0032_T0001\TR1_W0001_P0099\TR1_2_W0001_P0099_T0001_R1_P2_K1_Ch2-Ch1.zen
532380	-3.563190e-04	1.296365e-03	1.710900e-04	20151202_STAG2gfpcf2_G2G1\MitoSys2\LSM\STAG2gfpcf2_G1\DE_W0003_P0032\DE_2_W0003_P0032_T0001\TR1_W0001_P0099\TR1_2_W0001_P0099_T0001_R1_P2_K1_Ch2-Ch1.zen
573340	-2.380429e-04	1.319412e-03	1.538900e-04	20151202_STAG2gfpcf2_G2G1\MitoSys2\LSM\STAG2gfpcf2_G1\DE_W0003_P0032\DE_2_W0003_P0032_T0001\TR1_W0001_P0099\TR1_2_W0001_P0099_T0001_R1_P2_K1_Ch2-Ch1.zen
614300	-6.765203e-05	1.268330e-03	1.392900e-04	20151202_STAG2gfpcf2_G2G1\MitoSys2\LSM\STAG2gfpcf2_G1\DE_W0003_P0032\DE_2_W0003_P0032_T0001\TR1_W0001_P0099\TR1_2_W0001_P0099_T0001_R1_P2_K1_Ch2-Ch1.zen
655260	-1.963156e-04	1.546153e-03	1.267700e-04	20151202_STAG2gfpcf2_G2G1\MitoSys2\LSM\STAG2gfpcf2_G1\DE_W0003_P0032\DE_2_W0003_P0032_T0001\TR1_W0001_P0099\TR1_2_W0001_P0099_T0001_R1_P2_K1_Ch2-Ch1.zen
696220	-2.516284e-04	1.317308e-03	1.159400e-04	20151202_STAG2gfpcf2_G2G1\MitoSys2\LSM\STAG2gfpcf2_G1\DE_W0003_P0032\DE_2_W0003_P0032_T0001\TR1_W0001_P0099\TR1_2_W0001_P0099_T0001_R1_P2_K1_Ch2-Ch1.zen
737180	-3.016320e-04	1.539757e-03	1.065100e-04	20151202_STAG2gfpcf2_G2G1\MitoSys2\LSM\STAG2gfpcf2_G1\DE_W0003_P0032\DE_2_W0003_P0032_T0001\TR1_W0001_P0099\TR1_2_W0001_P0099_T0001_R1_P2_K1_Ch2-Ch1.zen
778140	-5.407626e-04	1.444100e-03	9.823700e-05	20151202_STAG2gfpcf2_G2G1\MitoSys2\LSM\STAG2gfpcf2_G1\DE_W0003_P0032\DE_2_W0003_P0032_T0001\TR1_W0001_P0099\TR1_2_W0001_P0099_T0001_R1_P2_K1_Ch2-Ch1.zen
819100	-3.970741e-04	1.538120e-03	9.093200e-05	20151202_STAG2gfpcf2_G2G1\MitoSys2\LSM\STAG2gfpcf2_G1\DE_W0003_P0032\DE_2_W0003_P0032_T0001\TR1_W0001_P0099\TR1_2_W0001_P0099_T0001_R1_P2_K1_Ch2-Ch1.zen
901020	-2.760500e-04	1.555623e-03	7.866100e-05	20151202_STAG2gfpcf2_G2G1\MitoSys2\LSM\STAG2gfpcf2_G1\DE_W0003_P0032\DE_2_W0003_P0032_T0001\TR1_W0001_P0099\TR1_2_W0001_P0099_T0001_R1_P2_K1_Ch2-Ch1.zen
982940	-2.990492e-04	1.692237e-03	6.880400e-05	20151202_STAG2gfpcf2_G2G1\MitoSys2\LSM\STAG2gfpcf2_G1\DE_W0003_P0032\DE_2_W0003_P0032_T0001\TR1_W0001_P0099\TR1_2_W0001_P0099_T0001_R1_P2_K1_Ch2-Ch1.zen
1064860	-1.265303e-04	1.682898e-03	6.075500e-05	20151202_STAG2gfpcf2_G2G1\MitoSys2\LSM\STAG2gfpcf2_G1\DE_W0003_P0032\DE_2_W0003_P0032_T0001\TR1_W0001_P0099\TR1_2_W0001_P0099_T0001_R1_P2_K1_Ch2-Ch1.zen
1146780	-2.573244e-04	1.674928e-03	5.408900e-05	20151202_STAG2gfpcf2_G2G1\MitoSys2\LSM\STAG2gfpcf2_G1\DE_W0003_P0032\DE_2_W0003_P0032_T0001\TR1_W0001_P0099\TR1_2_W0001_P0099_T0001_R1_P2_K1_Ch2-Ch1.zen
1228700	-3.144923e-04	2.244363e-03	4.850100e-05	20151202_STAG2gfpcf2_G2G1\MitoSys2\LSM\STAG2gfpcf2_G1\DE_W0003_P0032\DE_2_W0003_P0032_T0001\TR1_W0001_P0099\TR1_2_W0001_P0099_T0001_R1_P2_K1_Ch2-Ch1.zen
1310620	-1.677097e-04	1.741038e-03	4.376500e-05	20151202_STAG2gfpcf2_G2G1\MitoSys2\LSM\STAG2gfpcf2_G1\DE_W0003_P0032\DE_2_W0003_P0032_T0001\TR1_W0001_P0099\TR1_2_W0001_P0099_T0001_R1_P2_K1_Ch2-Ch1.zen
1392540	-2.704044e-04	1.459365e-03	3.971300e-05	20151202_STAG2gfpcf2_G2G1\MitoSys2\LSM\STAG2gfpcf2_G1\DE_W0003_P0032\DE_2_W0003_P0032_T0001\TR1_W0001_P0099\TR1_2_W0001_P0099_T0001_R1_P2_K1_Ch2-Ch1.zen
1474460	-4.295313e-04	1.151625e-03	3.621900e-05	20151202_STAG2gfpcf2_G2G1\MitoSys2\LSM\STAG2gfpcf2_G1\DE_W0003_P0032\DE_2_W0003_P0032_T0001\TR1_W0001_P0099\TR1_2_W0001_P0099_T0001_R1_P2_K1_Ch2-Ch1.zen
1556380	-5.157135e-05	1.612739e-03	3.318100e-05	20151202_STAG2gfpcf2_G2G1\MitoSys2\LSM\STAG2gfpcf2_G1\DE_W0003_P0032\DE_2_W0003_P0032_T0001\TR1_W0001_P0099\TR1_2_W0001_P0099_T0001_R1_P2_K1_Ch2-Ch1.zen
10	1.546010e-02	3.577747e-03	1.525000e-02	20151202_STAG2gfpcf2_G2G1\MitoSys2\LSM\STAG2gfpcf2_G1\DE_W0003_P0032\DE_2_W0003_P0032_T0001\TR1_W0001_P0099\TR1_2_W0001_P0099_T0001_R1_P3_K1_Ch2-Ch1.zen
20	1.375004e-02	6.914199e-03	1.510200e-02	20151202_STAG2gfpcf2_G2G1\MitoSys2\LSM\STAG2gfpcf2_G1\DE_W0003_P0032\DE_2_W0003_P0032_T0001\TR1_W0001_P0099\TR1_2_W0001_P0099_T0001_R1_P3_K1_Ch2-Ch1.zen
30	1.516380e-02	7.109405e-03	1.496300e-02	20151202_STAG2gfpcf2_G2G1\MitoSys2\LSM\STAG2gfpcf2_G1\DE_W0003_P0032\DE_2_W0003_P0032_T0001\TR1_W0001_P0099\TR1_2_W0001_P0099_T0001_R1_P3_K1_Ch2-Ch1.zen
40	1.420262e-02	5.277350e-03	1.483300e-02	20151202_STAG2gfpcf2_G2G1\MitoSys2\LSM\STAG2gfpcf2_G1\DE_W0003_P0032\DE_2_W0003_P0032_T0001\TR1_W0001_P0099\TR1_2_W0001_P0099_T0001_R1_P3_K1_Ch2-Ch1.zen
50	1.247324e-02	6.971416e-03	1.471200e-02	20151202_STAG2gfpcf2_G2G1\MitoSys2\LSM\STAG2gfpcf2_G1\DE_W0003_P0032\DE_2_W0003_P0032_T0001\TR1_W0001_P0099\TR1_2_W0001_P0099_T0001_R1_P3_K1_Ch2-Ch1.zen
60	1.309293e-02	6.180407e-03	1.459700e-02	20151202_STAG2gfpcf2_G2G1\MitoSys2\LSM\STAG2gfpcf2_G1\DE_W0003_P0032\DE_2_W0003_P0032_T0001\TR1_W0001_P0099\TR1_2_W0001_P0099_T0001_R1_P3_K1_Ch2-Ch1.zen
70	1.607735e-02	6.635012e-03	1.449000e-02	20151202_STAG2gfpcf2_G2G1\MitoSys2\LSM\STAG2gfpcf2_G1\DE_W0003_P0032\DE_2_W0003_P0032_T0001\TR1_W0001_P0099\TR1_2_W0001_P0099_T0001_R1_P3_K1_Ch2-Ch1.zen
80	1.462300e-02	7.460523e-03	1.438800e-02	20151202_STAG2gfpcf2_G2G1\MitoSys2\LSM\STAG2gfpcf2_G1\DE_W0003_P0032\DE_2_W0003_P0032_T0001\TR1_W0001_P0099\TR1_2_W0001_P0099_T0001_R1_P3_K1_Ch2-Ch1.zen
90	1.809570e-02	6.129698e-03	1.429200e-02	20151202_STAG2gfpcf2_G2G1\MitoSys2\LSM\STAG2gfpcf2_G1\DE_W0003_P0032\DE_2_W0003_P0032_T0001\TR1_W0001_P0099\TR1_2_W0001_P0099_T0001_R1_P3_K1_Ch2-Ch1.zen
100	1.488815e-02	4.466709e-03	1.420100e-02	20151202_STAG2gfpcf2_G2G1\MitoSys2\LSM\STAG2gfpcf2_G1\DE_W0003_P0032\DE_2_W0003_P0032_T0001\TR1_W0001_P0099\TR1_2_W0001_P0099_T0001_R1_P3_K1_Ch2-Ch1.zen
120	1.314030e-02	4.405307e-03	1.403300e-02	20151202_STAG2gfpcf2_G2G1\MitoSys2\LSM\STAG2gfpcf2_G1\DE_W0003_P0032\DE_2_W0003_P0032_T0001\TR1_W0001_P0099\TR1_2_W0001_P0099_T0001_R1_P3_K1_Ch2-Ch1.zen
140	1.504370e-02	3.484039e-03	1.387900e-02	20151202_STAG2gfpcf2_G2G1\MitoSys2\LSM\STAG2gfpcf2_G1\DE_W0003_P0032\DE_2_W0003_P0032_T0001\TR1_W0001_P0099\TR1_2_W0001_P0099_T0001_R1_P3_K1_Ch2-Ch1.zen
160	1.511857e-02	4.212347e-03	1.373800e-02	20151202_STAG2gfpcf2_G2G1\MitoSys2\LSM\STAG2gfpcf2_G1\DE_W0003_P0032\DE_2_W0003_P0032_T0001\TR1_W0001_P0099\TR1_2_W0001_P0099_T0001_R1_P3_K1_Ch2-Ch1.zen
180	1.480258e-02	4.505595e-03	1.360800e-02	20151202_STAG2gfpcf2_G2G1\MitoSys2\LSM\STAG2gfpcf2_G1\DE_W0003_P0032\DE_2_W0003_P0032_T0001\TR1_W0001_P0099\TR1_2_W0001_P0099_T0001_R1_P3_K1_Ch2-Ch1.zen
200	1.410781e-02	5.691856e-03	1.348600e-02	20151202_STAG2gfpcf2_G2G1\MitoSys2\LSM\STAG2gfpcf2_G1\DE_W0003_P0032\DE_2_W0003_P0032_T0001\TR1_W0001_P0099\TR1_2_W0001_P0099_T0001_R1_P3_K1_Ch2-Ch1.zen
220	1.317315e-02	4.796082e-03	1.337200e-02	20151202_STAG2gfpcf2_G2G1\MitoSys2\LSM\STAG2gfpcf2_G1\DE_W0003_P0032\DE_2_W0003_P0032_T0001\TR1_W0001_P0099\TR1_2_W0001_P0099_T0001_R1_P3_K1_Ch2-Ch1.zen
240	1.310508e-02	4.624925e-03	1.326400e-02	20151202_STAG2gfpcf2_G2G1\MitoSys2\LSM\STAG2gfpcf2_G1\DE_W0003_P0032\DE_2_W0003_P0032_T0001\TR1_W0001_P0099\TR1_2_W0001_P0099_T0001_R1_P3_K1_Ch2-Ch1.zen
260	1.236094e-02	4.711335e-03	1.316100e-02	20151202_STAG2gfpcf2_G2G1\MitoSys2\LSM\STAG2gfpcf2_G1\DE_W0003_P0032\DE_2_W0003_P0032_T0001\TR1_W0001_P0099\TR1_2_W0001_P0099_T0001_R1_P3_K1_Ch2-Ch1.zen
280	1.224756e-02	5.669923e-03	1.306200e-02	20151202_STAG2gfpcf2_G2G1\MitoSys2\LSM\STAG2gfpcf2_G1\DE_W0003_P0032\DE_2_W0003_P0032_T0001\TR1_W0001_P0099\TR1_2_W0001_P0099_T0001_R1_P3_K1_Ch2-Ch1.zen
300	1.153941e-02	3.191068e-03	1.296800e-02	20151202_STAG2gfpcf2_G2G1\MitoSys2\LSM\STAG2gfpcf2_G1\DE_W0003_P0032\DE_2_W0003_P0032_T0001\TR1_W0001_P0099\TR1_2_W0001_P0099_T0001_R1_P3_K1_Ch2-Ch1.zen
340	1.283346e-02	3.700168e-03	1.278800e-02	20151202_STAG2gfpcf2_G2G1\MitoSys2\LSM\STAG2gfpcf2_G1\DE_W0003_P0032\DE_2_W0003_P0032_T0001\TR1_W0001_P0099\TR1_2_W0001_P0099_T0001_R1_P3_K1_Ch2-Ch1.zen
380	1.329508e-02	3.643649e-03	1.262000e-02	20151202_STAG2gfpcf2_G2G1\MitoSys2\LSM\STAG2gfpcf2_G1\DE_W0003_P0032\DE_2_W0003_P0032_T0001\TR1_W0001_P0099\TR1_2_W0001_P0099_T0001_R1_P3_K1_Ch2-Ch1.zen
420	1.118266e-02	4.188371e-03	1.245900e-02	20151202_STAG2gfpcf2_G2G1\MitoSys2\LSM\STAG2gfpcf2_G1\DE_W0003_P0032\DE_2_W0003_P0032_T0001\TR1_W0001_P0099\TR1_2_W0001_P0099_T0001_R1_P3_K1_Ch2-Ch1.zen
460	1.200251e-02	3.985531e-03	1.230600e-02	20151202_STAG2gfpcf2_G2G1\MitoSys2\LSM\STAG2gfpcf2_G1\DE_W0003_P0032\DE_2_W0003_P0032_T0001\TR1_W0001_P0099\TR1_2_W0001_P0099_T0001_R1_P3_K1_Ch2-Ch1.zen
500	1.184357e-02	4.250480e-03	1.215800e-02	20151202_STAG2gfpcf2_G2G1\MitoSys2\LSM\STAG2gfpcf2_G1\DE_W0003_P0032\DE_2_W0003_P0032_T0001\TR1_W0001_P0099\TR1_2_W0001_P0099_T0001_R1_P3_K1_Ch2-Ch1.zen
540	1.137618e-02	3.195332e-03	1.201600e-02	20151202_STAG2gfpcf2_G2G1\MitoSys2\LSM\STAG2gfpcf2_G1\DE_W0003_P0032\DE_2_W0003_P0032_T0001\TR1_W0001_P0099\TR1_2_W0001_P0099_T0001_R1_P3_K1_Ch2-Ch1.zen
580	1.260687e-02	4.033102e-03	1.187800e-02	20151202_STAG2gfpcf2_G2G1\MitoSys2\LSM\STAG2gfpcf2_G1\DE_W0003_P0032\DE_2_W0003_P0032_T0001\TR1_W0001_P0099\TR1_2_W0001_P0099_T0001_R1_P3_K1_Ch2-Ch1.zen
620	1.157037e-02	3.734503e-03	1.174400e-02	20151202_STAG2gfpcf2_G2G1\MitoSys2\LSM\STAG2gfpcf2_G1\DE_W0003_P0032\DE_2_W0003_P0032_T0001\TR1_W0001_P0099\TR1_2_W0001_P0099_T0001_R1_P3_K1_Ch2-Ch1.zen
660	1.160687e-02	4.128299e-03	1.161500e-02	20151202_STAG2gfpcf2_G2G1\MitoSys2\LSM\STAG2gfpcf2_G1\DE_W0003_P0032\DE_2_W0003_P0032_T0001\TR1_W0001_P0099\TR1_2_W0001_P0099_T0001_R1_P3_K1_Ch2-Ch1.zen
700	1.243022e-02	2.546274e-03	1.148900e-02	20151202_STAG2gfpcf2_G2G1\MitoSys2\LSM\STAG2gfpcf2_G1\DE_W0003_P0032\DE_2_W0003_P0032_T0001\TR1_W0001_P0099\TR1_2_W0001_P0099_T0001_R1_P3_K1_Ch2-Ch1.zen
780	1.051619e-02	3.367256e-03	1.124700e-02	20151202_STAG2gfpcf2_G2G1\MitoSys2\LSM\STAG2gfpcf2_G1\DE_W0003_P0032\DE_2_W0003_P0032_T0001\TR1_W0001_P0099\TR1_2_W0001_P0099_T0001_R1_P3_K1_Ch2-Ch1.zen
860	1.120285e-02	2.121809e-03	1.101800e-02	20151202_STAG2gfpcf2_G2G1\MitoSys2\LSM\STAG2gfpcf2_G1\DE_W0003_P0032\DE_2_W0003_P0032_T0001\TR1_W0001_P0099\TR1_2_W0001_P0099_T0001_R1_P3_K1_Ch2-Ch1.zen
940	1.021132e-02	1.789267e-03	1.080100e-02	20151202_STAG2gfpcf2_G2G1\MitoSys2\LSM\STAG2gfpcf2_G1\DE_W0003_P0032\DE_2_W0003_P0032_T0001\TR1_W0001_P0099\TR1_2_W0001_P0099_T0001_R1_P3_K1_Ch2-Ch1.zen
1020	1.033924e-02	2.538508e-03	1.059500e-02	20151202_STAG2gfpcf2_G2G1\MitoSys2\LSM\STAG2gfpcf2_G1\DE_W0003_P0032\DE_2_W0003_P0032_T0001\TR1_W0001_P0099\TR1_2_W0001_P0099_T0001_R1_P3_K1_Ch2-Ch1.zen
1100	1.022963e-02	2.329559e-03	1.039800e-02	20151202_STAG2gfpcf2_G2G1\MitoSys2\LSM\STAG2gfpcf2_G1\DE_W0003_P0032\DE_2_W0003_P0032_T0001\TR1_W0001_P0099\TR1_2_W0001_P0099_T0001_R1_P3_K1_Ch2-Ch1.zen
1180	9.857901e-03	2.804204e-03	1.021100e-02	20151202_STAG2gfpcf2_G2G1\MitoSys2\LSM\STAG2gfpcf2_G1\DE_W0003_P0032\DE_2_W0003_P0032_T0001\TR1_W0001_P0099\TR1_2_W0001_P0099_T0001_R1_P3_K1_Ch2-Ch1.zen
1260	1.030458e-02	3.153528e-03	1.003200e-02	20151202_STAG2gfpcf2_G2G1\MitoSys2\LSM\STAG2gfpcf2_G1\DE_W0003_P0032\DE_2_W0003_P0032_T0001\TR1_W0001_P0099\TR1_2_W0001_P0099_T0001_R1_P3_K1_Ch2-Ch1.zen
1340	9.301573e-03	3.208413e-03	9.861100e-03	20151202_STAG2gfpcf2_G2G1\MitoSys2\LSM\STAG2gfpcf2_G1\DE_W0003_P0032\DE_2_W0003_P0032_T0001\TR1_W0001_P0099\TR1_2_W0001_P0099_T0001_R1_P3_K1_Ch2-Ch1.zen
1420	9.886568e-03	3.078757e-03	9.697800e-03	20151202_STAG2gfpcf2_G2G1\MitoSys2\LSM\STAG2gfpcf2_G1\DE_W0003_P0032\DE_2_W0003_P0032_T0001\TR1_W0001_P0099\TR1_2_W0001_P0099_T0001_R1_P3_K1_Ch2-Ch1.zen
1500	9.651656e-03	2.631625e-03	9.541600e-03	20151202_STAG2gfpcf2_G2G1\MitoSys2\LSM\STAG2gfpcf2_G1\DE_W0003_P0032\DE_2_W0003_P0032_T0001\TR1_W0001_P0099\TR1_2_W0001_P0099_T0001_R1_P3_K1_Ch2-Ch1.zen
1660	8.918866e-03	2.000752e-03	9.248300e-03	20151202_STAG2gfpcf2_G2G1\MitoSys2\LSM\STAG2gfpcf2_G1\DE_W0003_P0032\DE_2_W0003_P0032_T0001\TR1_W0001_P0099\TR1_2_W0001_P0099_T0001_R1_P3_K1_Ch2-Ch1.zen
1820	9.134864e-03	2.426865e-03	8.978100e-03	20151202_STAG2gfpcf2_G2G1\MitoSys2\LSM\STAG2gfpcf2_G1\DE_W0003_P0032\DE_2_W0003_P0032_T0001\TR1_W0001_P0099\TR1_2_W0001_P0099_T0001_R1_P3_K1_Ch2-Ch1.zen
1980	8.710567e-03	2.493829e-03	8.728400e-03	20151202_STAG2gfpcf2_G2G1\MitoSys2\LSM\STAG2gfpcf2_G1\DE_W0003_P0032\DE_2_W0003_P0032_T0001\TR1_W0001_P0099\TR1_2_W0001_P0099_T0001_R1_P3_K1_Ch2-Ch1.zen
2140	8.938072e-03	2.516894e-03	8.497000e-03	20151202_STAG2gfpcf2_G2G1\MitoSys2\LSM\STAG2gfpcf2_G1\DE_W0003_P0032\DE_2_W0003_P0032_T0001\TR1_W0001_P0099\TR1_2_W0001_P0099_T0001_R1_P3_K1_Ch2-Ch1.zen
2300	8.849266e-03	2.713409e-03	8.281700e-03	20151202_STAG2gfpcf2_G2G1\MitoSys2\LSM\STAG2gfpcf2_G1\DE_W0003_P0032\DE_2_W0003_P0032_T0001\TR1_W0001_P0099\TR1_2_W0001_P0099_T0001_R1_P3_K1_Ch2-Ch1.zen
2460	7.821530e-03	2.039298e-03	8.081100e-03	20151202_STAG2gfpcf2_G2G1\MitoSys2\LSM\STAG2gfpcf2_G1\DE_W0003_P0032\DE_2_W0003_P0032_T0001\TR1_W0001_P0099\TR1_2_W0001_P0099_T0001_R1_P3_K1_Ch2-Ch1.zen
2620	8.202776e-03	2.622967e-03	7.893500e-03	20151202_STAG2gfpcf2_G2G1\MitoSys2\LSM\STAG2gfpcf2_G1\DE_W0003_P0032\DE_2_W0003_P0032_T0001\TR1_W0001_P0099\TR1_2_W0001_P0099_T0001_R1_P3_K1_Ch2-Ch1.zen
2780	8.314518e-03	2.500290e-03	7.717700e-03	20151202_STAG2gfpcf2_G2G1\MitoSys2\LSM\STAG2gfpcf2_G1\DE_W0003_P0032\DE_2_W0003_P0032_T0001\TR1_W0001_P0099\TR1_2_W0001_P0099_T0001_R1_P3_K1_Ch2-Ch1.zen
2940	7.285198e-03	2.101406e-03	7.552600e-03	20151202_STAG2gfpcf2_G2G1\MitoSys2\LSM\STAG2gfpcf2_G1\DE_W0003_P0032\DE_2_W0003_P0032_T0001\TR1_W0001_P0099\TR1_2_W0001_P0099_T0001_R1_P3_K1_Ch2-Ch1.zen
3100	7.854804e-03	1.679983e-03	7.397100e-03	20151202_STAG2gfpcf2_G2G1\MitoSys2\LSM\STAG2gfpcf2_G1\DE_W0003_P0032\DE_2_W0003_P0032_T0001\TR1_W0001_P0099\TR1_2_W0001_P0099_T0001_R1_P3_K1_Ch2-Ch1.zen
3420	7.401667e-03	1.588403e-03	7.112000e-03	20151202_STAG2gfpcf2_G2G1\MitoSys2\LSM\STAG2gfpcf2_G1\DE_W0003_P0032\DE_2_W0003_P0032_T0001\TR1_W0001_P0099\TR1_2_W0001_P0099_T0001_R1_P3_K1_Ch2-Ch1.zen
3740	7.190637e-03	1.816574e-03	6.856400e-03	20151202_STAG2gfpcf2_G2G1\MitoSys2\LSM\STAG2gfpcf2_G1\DE_W0003_P0032\DE_2_W0003_P0032_T0001\TR1_W0001_P0099\TR1_2_W0001_P0099_T0001_R1_P3_K1_Ch2-Ch1.zen
4060	6.589085e-03	1.639547e-03	6.625700e-03	20151202_STAG2gfpcf2_G2G1\MitoSys2\LSM\STAG2gfpcf2_G1\DE_W0003_P0032\DE_2_W0003_P0032_T0001\TR1_W0001_P0099\TR1_2_W0001_P0099_T0001_R1_P3_K1_Ch2-Ch1.zen
4380	6.462455e-03	2.357705e-03	6.416100e-03	20151202_STAG2gfpcf2_G2G1\MitoSys2\LSM\STAG2gfpcf2_G1\DE_W0003_P0032\DE_2_W0003_P0032_T0001\TR1_W0001_P0099\TR1_2_W0001_P0099_T0001_R1_P3_K1_Ch2-Ch1.zen
4700	6.428915e-03	2.260263e-03	6.224700e-03	20151202_STAG2gfpcf2_G2G1\MitoSys2\LSM\STAG2gfpcf2_G1\DE_W0003_P0032\DE_2_W0003_P0032_T0001\TR1_W0001_P0099\TR1_2_W0001_P0099_T0001_R1_P3_K1_Ch2-Ch1.zen
5020	6.120726e-03	1.964026e-03	6.048800e-03	20151202_STAG2gfpcf2_G2G1\MitoSys2\LSM\STAG2gfpcf2_G1\DE_W0003_P0032\DE_2_W0003_P0032_T0001\TR1_W0001_P0099\TR1_2_W0001_P0099_T0001_R1_P3_K1_Ch2-Ch1.zen
5340	5.989687e-03	2.068060e-03	5.886500e-03	20151202_STAG2gfpcf2_G2G1\MitoSys2\LSM\STAG2gfpcf2_G1\DE_W0003_P0032\DE_2_W0003_P0032_T0001\TR1_W0001_P0099\TR1_2_W0001_P0099_T0001_R1_P3_K1_Ch2-Ch1.zen
5660	5.733449e-03	2.399743e-03	5.736000e-03	20151202_STAG2gfpcf2_G2G1\MitoSys2\LSM\STAG2gfpcf2_G1\DE_W0003_P0032\DE_2_W0003_P0032_T0001\TR1_W0001_P0099\TR1_2_W0001_P0099_T0001_R1_P3_K1_Ch2-Ch1.zen
5980	5.900913e-03	1.954388e-03	5.595900e-03	20151202_STAG2gfpcf2_G2G1\MitoSys2\LSM\STAG2gfpcf2_G1\DE_W0003_P0032\DE_2_W0003_P0032_T0001\TR1_W0001_P0099\TR1_2_W0001_P0099_T0001_R1_P3_K1_Ch2-Ch1.zen
6300	5.540437e-03	1.662582e-03	5.464900e-03	20151202_STAG2gfpcf2_G2G1\MitoSys2\LSM\STAG2gfpcf2_G1\DE_W0003_P0032\DE_2_W0003_P0032_T0001\TR1_W0001_P0099\TR1_2_W0001_P0099_T0001_R1_P3_K1_Ch2-Ch1.zen
6940	5.387780e-03	1.540280e-03	5.226300e-03	20151202_STAG2gfpcf2_G2G1\MitoSys2\LSM\STAG2gfpcf2_G1\DE_W0003_P0032\DE_2_W0003_P0032_T0001\TR1_W0001_P0099\TR1_2_W0001_P0099_T0001_R1_P3_K1_Ch2-Ch1.zen
7580	4.892282e-03	1.851207e-03	5.013600e-03	20151202_STAG2gfpcf2_G2G1\MitoSys2\LSM\STAG2gfpcf2_G1\DE_W0003_P0032\DE_2_W0003_P0032_T0001\TR1_W0001_P0099\TR1_2_W0001_P0099_T0001_R1_P3_K1_Ch2-Ch1.zen
8220	4.588256e-03	1.208729e-03	4.821600e-03	20151202_STAG2gfpcf2_G2G1\MitoSys2\LSM\STAG2gfpcf2_G1\DE_W0003_P0032\DE_2_W0003_P0032_T0001\TR1_W0001_P0099\TR1_2_W0001_P0099_T0001_R1_P3_K1_Ch2-Ch1.zen
8860	4.446257e-03	1.540715e-03	4.646700e-03	20151202_STAG2gfpcf2_G2G1\MitoSys2\LSM\STAG2gfpcf2_G1\DE_W0003_P0032\DE_2_W0003_P0032_T0001\TR1_W0001_P0099\TR1_2_W0001_P0099_T0001_R1_P3_K1_Ch2-Ch1.zen
9500	4.787354e-03	1.615071e-03	4.485900e-03	20151202_STAG2gfpcf2_G2G1\MitoSys2\LSM\STAG2gfpcf2_G1\DE_W0003_P0032\DE_2_W0003_P0032_T0001\TR1_W0001_P0099\TR1_2_W0001_P0099_T0001_R1_P3_K1_Ch2-Ch1.zen
10140	4.122840e-03	1.507857e-03	4.336900e-03	20151202_STAG2gfpcf2_G2G1\MitoSys2\LSM\STAG2gfpcf2_G1\DE_W0003_P0032\DE_2_W0003_P0032_T0001\TR1_W0001_P0099\TR1_2_W0001_P0099_T0001_R1_P3_K1_Ch2-Ch1.zen
10780	4.144954e-03	1.598400e-03	4.197900e-03	20151202_STAG2gfpcf2_G2G1\MitoSys2\LSM\STAG2gfpcf2_G1\DE_W0003_P0032\DE_2_W0003_P0032_T0001\TR1_W0001_P0099\TR1_2_W0001_P0099_T0001_R1_P3_K1_Ch2-Ch1.zen
11420	3.615607e-03	1.882165e-03	4.067600e-03	20151202_STAG2gfpcf2_G2G1\MitoSys2\LSM\STAG2gfpcf2_G1\DE_W0003_P0032\DE_2_W0003_P0032_T0001\TR1_W0001_P0099\TR1_2_W0001_P0099_T0001_R1_P3_K1_Ch2-Ch1.zen
12060	3.547512e-03	1.575375e-03	3.944600e-03	20151202_STAG2gfpcf2_G2G1\MitoSys2\LSM\STAG2gfpcf2_G1\DE_W0003_P0032\DE_2_W0003_P0032_T0001\TR1_W0001_P0099\TR1_2_W0001_P0099_T0001_R1_P3_K1_Ch2-Ch1.zen
12700	3.509371e-03	1.575250e-03	3.828300e-03	20151202_STAG2gfpcf2_G2G1\MitoSys2\LSM\STAG2gfpcf2_G1\DE_W0003_P0032\DE_2_W0003_P0032_T0001\TR1_W0001_P0099\TR1_2_W0001_P0099_T0001_R1_P3_K1_Ch2-Ch1.zen
13980	3.261395e-03	1.830525e-03	3.612200e-03	20151202_STAG2gfpcf2_G2G1\MitoSys2\LSM\STAG2gfpcf2_G1\DE_W0003_P0032\DE_2_W0003_P0032_T0001\TR1_W0001_P0099\TR1_2_W0001_P0099_T0001_R1_P3_K1_Ch2-Ch1.zen
15260	2.904316e-03	1.923309e-03	3.414800e-03	20151202_STAG2gfpcf2_G2G1\MitoSys2\LSM\STAG2gfpcf2_G1\DE_W0003_P0032\DE_2_W0003_P0032_T0001\TR1_W0001_P0099\TR1_2_W0001_P0099_T0001_R1_P3_K1_Ch2-Ch1.zen
16540	2.894714e-03	1.774743e-03	3.232900e-03	20151202_STAG2gfpcf2_G2G1\MitoSys2\LSM\STAG2gfpcf2_G1\DE_W0003_P0032\DE_2_W0003_P0032_T0001\TR1_W0001_P0099\TR1_2_W0001_P0099_T0001_R1_P3_K1_Ch2-Ch1.zen
17820	2.787509e-03	1.602247e-03	3.064200e-03	20151202_STAG2gfpcf2_G2G1\MitoSys2\LSM\STAG2gfpcf2_G1\DE_W0003_P0032\DE_2_W0003_P0032_T0001\TR1_W0001_P0099\TR1_2_W0001_P0099_T0001_R1_P3_K1_Ch2-Ch1.zen
19100	3.155985e-03	1.887398e-03	2.907100e-03	20151202_STAG2gfpcf2_G2G1\MitoSys2\LSM\STAG2gfpcf2_G1\DE_W0003_P0032\DE_2_W0003_P0032_T0001\TR1_W0001_P0099\TR1_2_W0001_P0099_T0001_R1_P3_K1_Ch2-Ch1.zen
20380	2.846501e-03	1.662925e-03	2.760300e-03	20151202_STAG2gfpcf2_G2G1\MitoSys2\LSM\STAG2gfpcf2_G1\DE_W0003_P0032\DE_2_W0003_P0032_T0001\TR1_W0001_P0099\TR1_2_W0001_P0099_T0001_R1_P3_K1_Ch2-Ch1.zen
21660	2.821238e-03	1.690676e-03	2.622900e-03	20151202_STAG2gfpcf2_G2G1\MitoSys2\LSM\STAG2gfpcf2_G1\DE_W0003_P0032\DE_2_W0003_P0032_T0001\TR1_W0001_P0099\TR1_2_W0001_P0099_T0001_R1_P3_K1_Ch2-Ch1.zen
22940	2.723565e-03	1.959796e-03	2.494100e-03	20151202_STAG2gfpcf2_G2G1\MitoSys2\LSM\STAG2gfpcf2_G1\DE_W0003_P0032\DE_2_W0003_P0032_T0001\TR1_W0001_P0099\TR1_2_W0001_P0099_T0001_R1_P3_K1_Ch2-Ch1.zen
24220	2.350212e-03	2.111003e-03	2.373100e-03	20151202_STAG2gfpcf2_G2G1\MitoSys2\LSM\STAG2gfpcf2_G1\DE_W0003_P0032\DE_2_W0003_P0032_T0001\TR1_W0001_P0099\TR1_2_W0001_P0099_T0001_R1_P3_K1_Ch2-Ch1.zen
25500	2.427197e-03	1.992690e-03	2.259600e-03	20151202_STAG2gfpcf2_G2G1\MitoSys2\LSM\STAG2gfpcf2_G1\DE_W0003_P0032\DE_2_W0003_P0032_T0001\TR1_W0001_P0099\TR1_2_W0001_P0099_T0001_R1_P3_K1_Ch2-Ch1.zen
28060	2.519782e-03	1.592121e-03	2.052400e-03	20151202_STAG2gfpcf2_G2G1\MitoSys2\LSM\STAG2gfpcf2_G1\DE_W0003_P0032\DE_2_W0003_P0032_T0001\TR1_W0001_P0099\TR1_2_W0001_P0099_T0001_R1_P3_K1_Ch2-Ch1.zen
30620	1.976521e-03	1.979730e-03	1.869100e-03	20151202_STAG2gfpcf2_G2G1\MitoSys2\LSM\STAG2gfpcf2_G1\DE_W0003_P0032\DE_2_W0003_P0032_T0001\TR1_W0001_P0099\TR1_2_W0001_P0099_T0001_R1_P3_K1_Ch2-Ch1.zen
33180	2.082943e-03	1.595006e-03	1.706600e-03	20151202_STAG2gfpcf2_G2G1\MitoSys2\LSM\STAG2gfpcf2_G1\DE_W0003_P0032\DE_2_W0003_P0032_T0001\TR1_W0001_P0099\TR1_2_W0001_P0099_T0001_R1_P3_K1_Ch2-Ch1.zen
35740	1.818071e-03	1.583790e-03	1.562300e-03	20151202_STAG2gfpcf2_G2G1\MitoSys2\LSM\STAG2gfpcf2_G1\DE_W0003_P0032\DE_2_W0003_P0032_T0001\TR1_W0001_P0099\TR1_2_W0001_P0099_T0001_R1_P3_K1_Ch2-Ch1.zen
38300	1.732468e-03	1.677534e-03	1.434000e-03	20151202_STAG2gfpcf2_G2G1\MitoSys2\LSM\STAG2gfpcf2_G1\DE_W0003_P0032\DE_2_W0003_P0032_T0001\TR1_W0001_P0099\TR1_2_W0001_P0099_T0001_R1_P3_K1_Ch2-Ch1.zen
40860	1.453360e-03	1.668922e-03	1.319700e-03	20151202_STAG2gfpcf2_G2G1\MitoSys2\LSM\STAG2gfpcf2_G1\DE_W0003_P0032\DE_2_W0003_P0032_T0001\TR1_W0001_P0099\TR1_2_W0001_P0099_T0001_R1_P3_K1_Ch2-Ch1.zen
43420	1.381378e-03	1.493732e-03	1.217600e-03	20151202_STAG2gfpcf2_G2G1\MitoSys2\LSM\STAG2gfpcf2_G1\DE_W0003_P0032\DE_2_W0003_P0032_T0001\TR1_W0001_P0099\TR1_2_W0001_P0099_T0001_R1_P3_K1_Ch2-Ch1.zen
45980	9.468656e-04	1.284354e-03	1.126100e-03	20151202_STAG2gfpcf2_G2G1\MitoSys2\LSM\STAG2gfpcf2_G1\DE_W0003_P0032\DE_2_W0003_P0032_T0001\TR1_W0001_P0099\TR1_2_W0001_P0099_T0001_R1_P3_K1_Ch2-Ch1.zen
48540	9.054202e-04	1.441306e-03	1.044100e-03	20151202_STAG2gfpcf2_G2G1\MitoSys2\LSM\STAG2gfpcf2_G1\DE_W0003_P0032\DE_2_W0003_P0032_T0001\TR1_W0001_P0099\TR1_2_W0001_P0099_T0001_R1_P3_K1_Ch2-Ch1.zen
51100	1.094337e-03	1.443945e-03	9.702800e-04	20151202_STAG2gfpcf2_G2G1\MitoSys2\LSM\STAG2gfpcf2_G1\DE_W0003_P0032\DE_2_W0003_P0032_T0001\TR1_W0001_P0099\TR1_2_W0001_P0099_T0001_R1_P3_K1_Ch2-Ch1.zen
56220	8.527885e-04	1.638736e-03	8.434800e-04	20151202_STAG2gfpcf2_G2G1\MitoSys2\LSM\STAG2gfpcf2_G1\DE_W0003_P0032\DE_2_W0003_P0032_T0001\TR1_W0001_P0099\TR1_2_W0001_P0099_T0001_R1_P3_K1_Ch2-Ch1.zen
61340	7.906714e-04	1.656366e-03	7.392900e-04	20151202_STAG2gfpcf2_G2G1\MitoSys2\LSM\STAG2gfpcf2_G1\DE_W0003_P0032\DE_2_W0003_P0032_T0001\TR1_W0001_P0099\TR1_2_W0001_P0099_T0001_R1_P3_K1_Ch2-Ch1.zen
66460	6.464565e-04	1.553696e-03	6.528400e-04	20151202_STAG2gfpcf2_G2G1\MitoSys2\LSM\STAG2gfpcf2_G1\DE_W0003_P0032\DE_2_W0003_P0032_T0001\TR1_W0001_P0099\TR1_2_W0001_P0099_T0001_R1_P3_K1_Ch2-Ch1.zen
71580	2.352503e-04	1.630684e-03	5.804400e-04	20151202_STAG2gfpcf2_G2G1\MitoSys2\LSM\STAG2gfpcf2_G1\DE_W0003_P0032\DE_2_W0003_P0032_T0001\TR1_W0001_P0099\TR1_2_W0001_P0099_T0001_R1_P3_K1_Ch2-Ch1.zen
76700	3.011707e-04	1.744312e-03	5.192700e-04	20151202_STAG2gfpcf2_G2G1\MitoSys2\LSM\STAG2gfpcf2_G1\DE_W0003_P0032\DE_2_W0003_P0032_T0001\TR1_W0001_P0099\TR1_2_W0001_P0099_T0001_R1_P3_K1_Ch2-Ch1.zen
81820	4.927612e-04	1.647797e-03	4.671700e-04	20151202_STAG2gfpcf2_G2G1\MitoSys2\LSM\STAG2gfpcf2_G1\DE_W0003_P0032\DE_2_W0003_P0032_T0001\TR1_W0001_P0099\TR1_2_W0001_P0099_T0001_R1_P3_K1_Ch2-Ch1.zen
86940	3.740986e-04	1.564887e-03	4.224700e-04	20151202_STAG2gfpcf2_G2G1\MitoSys2\LSM\STAG2gfpcf2_G1\DE_W0003_P0032\DE_2_W0003_P0032_T0001\TR1_W0001_P0099\TR1_2_W0001_P0099_T0001_R1_P3_K1_Ch2-Ch1.zen
92060	2.233650e-04	1.518091e-03	3.838500e-04	20151202_STAG2gfpcf2_G2G1\MitoSys2\LSM\STAG2gfpcf2_G1\DE_W0003_P0032\DE_2_W0003_P0032_T0001\TR1_W0001_P0099\TR1_2_W0001_P0099_T0001_R1_P3_K1_Ch2-Ch1.zen
97180	3.579614e-04	1.490795e-03	3.502700e-04	20151202_STAG2gfpcf2_G2G1\MitoSys2\LSM\STAG2gfpcf2_G1\DE_W0003_P0032\DE_2_W0003_P0032_T0001\TR1_W0001_P0099\TR1_2_W0001_P0099_T0001_R1_P3_K1_Ch2-Ch1.zen
102300	2.197525e-04	1.313842e-03	3.209000e-04	20151202_STAG2gfpcf2_G2G1\MitoSys2\LSM\STAG2gfpcf2_G1\DE_W0003_P0032\DE_2_W0003_P0032_T0001\TR1_W0001_P0099\TR1_2_W0001_P0099_T0001_R1_P3_K1_Ch2-Ch1.zen
112540	1.351554e-04	1.391282e-03	2.722300e-04	20151202_STAG2gfpcf2_G2G1\MitoSys2\LSM\STAG2gfpcf2_G1\DE_W0003_P0032\DE_2_W0003_P0032_T0001\TR1_W0001_P0099\TR1_2_W0001_P0099_T0001_R1_P3_K1_Ch2-Ch1.zen
122780	1.236322e-04	1.287315e-03	2.338700e-04	20151202_STAG2gfpcf2_G2G1\MitoSys2\LSM\STAG2gfpcf2_G1\DE_W0003_P0032\DE_2_W0003_P0032_T0001\TR1_W0001_P0099\TR1_2_W0001_P0099_T0001_R1_P3_K1_Ch2-Ch1.zen
133020	1.064677e-04	1.129994e-03	2.031100e-04	20151202_STAG2gfpcf2_G2G1\MitoSys2\LSM\STAG2gfpcf2_G1\DE_W0003_P0032\DE_2_W0003_P0032_T0001\TR1_W0001_P0099\TR1_2_W0001_P0099_T0001_R1_P3_K1_Ch2-Ch1.zen
143260	-5.991259e-05	1.012860e-03	1.781000e-04	20151202_STAG2gfpcf2_G2G1\MitoSys2\LSM\STAG2gfpcf2_G1\DE_W0003_P0032\DE_2_W0003_P0032_T0001\TR1_W0001_P0099\TR1_2_W0001_P0099_T0001_R1_P3_K1_Ch2-Ch1.zen
153500	-3.237747e-04	9.168370e-04	1.574800e-04	20151202_STAG2gfpcf2_G2G1\MitoSys2\LSM\STAG2gfpcf2_G1\DE_W0003_P0032\DE_2_W0003_P0032_T0001\TR1_W0001_P0099\TR1_2_W0001_P0099_T0001_R1_P3_K1_Ch2-Ch1.zen
163740	-2.299468e-05	7.926840e-04	1.403000e-04	20151202_STAG2gfpcf2_G2G1\MitoSys2\LSM\STAG2gfpcf2_G1\DE_W0003_P0032\DE_2_W0003_P0032_T0001\TR1_W0001_P0099\TR1_2_W0001_P0099_T0001_R1_P3_K1_Ch2-Ch1.zen
173980	-7.846289e-05	8.320827e-04	1.258300e-04	20151202_STAG2gfpcf2_G2G1\MitoSys2\LSM\STAG2gfpcf2_G1\DE_W0003_P0032\DE_2_W0003_P0032_T0001\TR1_W0001_P0099\TR1_2_W0001_P0099_T0001_R1_P3_K1_Ch2-Ch1.zen
184220	-1.307649e-04	9.316319e-04	1.135400e-04	20151202_STAG2gfpcf2_G2G1\MitoSys2\LSM\STAG2gfpcf2_G1\DE_W0003_P0032\DE_2_W0003_P0032_T0001\TR1_W0001_P0099\TR1_2_W0001_P0099_T0001_R1_P3_K1_Ch2-Ch1.zen
194460	1.369871e-04	9.037577e-04	1.030100e-04	20151202_STAG2gfpcf2_G2G1\MitoSys2\LSM\STAG2gfpcf2_G1\DE_W0003_P0032\DE_2_W0003_P0032_T0001\TR1_W0001_P0099\TR1_2_W0001_P0099_T0001_R1_P3_K1_Ch2-Ch1.zen
204700	-4.766210e-05	7.724728e-04	9.392500e-05	20151202_STAG2gfpcf2_G2G1\MitoSys2\LSM\STAG2gfpcf2_G1\DE_W0003_P0032\DE_2_W0003_P0032_T0001\TR1_W0001_P0099\TR1_2_W0001_P0099_T0001_R1_P3_K1_Ch2-Ch1.zen
225180	-4.311709e-04	1.003318e-03	7.912600e-05	20151202_STAG2gfpcf2_G2G1\MitoSys2\LSM\STAG2gfpcf2_G1\DE_W0003_P0032\DE_2_W0003_P0032_T0001\TR1_W0001_P0099\TR1_2_W0001_P0099_T0001_R1_P3_K1_Ch2-Ch1.zen
245660	-3.508568e-04	1.282249e-03	6.768800e-05	20151202_STAG2gfpcf2_G2G1\MitoSys2\LSM\STAG2gfpcf2_G1\DE_W0003_P0032\DE_2_W0003_P0032_T0001\TR1_W0001_P0099\TR1_2_W0001_P0099_T0001_R1_P3_K1_Ch2-Ch1.zen
266140	-4.929041e-04	1.333388e-03	5.866300e-05	20151202_STAG2gfpcf2_G2G1\MitoSys2\LSM\STAG2gfpcf2_G1\DE_W0003_P0032\DE_2_W0003_P0032_T0001\TR1_W0001_P0099\TR1_2_W0001_P0099_T0001_R1_P3_K1_Ch2-Ch1.zen
286620	-4.068150e-04	1.161297e-03	5.141600e-05	20151202_STAG2gfpcf2_G2G1\MitoSys2\LSM\STAG2gfpcf2_G1\DE_W0003_P0032\DE_2_W0003_P0032_T0001\TR1_W0001_P0099\TR1_2_W0001_P0099_T0001_R1_P3_K1_Ch2-Ch1.zen
307100	-4.909549e-04	1.065769e-03	4.550400e-05	20151202_STAG2gfpcf2_G2G1\MitoSys2\LSM\STAG2gfpcf2_G1\DE_W0003_P0032\DE_2_W0003_P0032_T0001\TR1_W0001_P0099\TR1_2_W0001_P0099_T0001_R1_P3_K1_Ch2-Ch1.zen
327580	-1.103341e-04	1.276272e-03	4.061600e-05	20151202_STAG2gfpcf2_G2G1\MitoSys2\LSM\STAG2gfpcf2_G1\DE_W0003_P0032\DE_2_W0003_P0032_T0001\TR1_W0001_P0099\TR1_2_W0001_P0099_T0001_R1_P3_K1_Ch2-Ch1.zen
348060	-8.414296e-05	1.573501e-03	3.652500e-05	20151202_STAG2gfpcf2_G2G1\MitoSys2\LSM\STAG2gfpcf2_G1\DE_W0003_P0032\DE_2_W0003_P0032_T0001\TR1_W0001_P0099\TR1_2_W0001_P0099_T0001_R1_P3_K1_Ch2-Ch1.zen
368540	-2.545221e-05	1.313041e-03	3.306500e-05	20151202_STAG2gfpcf2_G2G1\MitoSys2\LSM\STAG2gfpcf2_G1\DE_W0003_P0032\DE_2_W0003_P0032_T0001\TR1_W0001_P0099\TR1_2_W0001_P0099_T0001_R1_P3_K1_Ch2-Ch1.zen
389020	-1.678622e-05	1.371986e-03	3.011000e-05	20151202_STAG2gfpcf2_G2G1\MitoSys2\LSM\STAG2gfpcf2_G1\DE_W0003_P0032\DE_2_W0003_P0032_T0001\TR1_W0001_P0099\TR1_2_W0001_P0099_T0001_R1_P3_K1_Ch2-Ch1.zen
409500	1.432191e-04	1.344269e-03	2.756300e-05	20151202_STAG2gfpcf2_G2G1\MitoSys2\LSM\STAG2gfpcf2_G1\DE_W0003_P0032\DE_2_W0003_P0032_T0001\TR1_W0001_P0099\TR1_2_W0001_P0099_T0001_R1_P3_K1_Ch2-Ch1.zen
450460	-3.463248e-04	1.045257e-03	2.341900e-05	20151202_STAG2gfpcf2_G2G1\MitoSys2\LSM\STAG2gfpcf2_G1\DE_W0003_P0032\DE_2_W0003_P0032_T0001\TR1_W0001_P0099\TR1_2_W0001_P0099_T0001_R1_P3_K1_Ch2-Ch1.zen
491420	-5.089005e-04	1.018445e-03	2.021100e-05	20151202_STAG2gfpcf2_G2G1\MitoSys2\LSM\STAG2gfpcf2_G1\DE_W0003_P0032\DE_2_W0003_P0032_T0001\TR1_W0001_P0099\TR1_2_W0001_P0099_T0001_R1_P3_K1_Ch2-Ch1.zen
532380	-3.324550e-04	1.342153e-03	1.767000e-05	20151202_STAG2gfpcf2_G2G1\MitoSys2\LSM\STAG2gfpcf2_G1\DE_W0003_P0032\DE_2_W0003_P0032_T0001\TR1_W0001_P0099\TR1_2_W0001_P0099_T0001_R1_P3_K1_Ch2-Ch1.zen
573340	-5.213352e-04	1.173704e-03	1.561800e-05	20151202_STAG2gfpcf2_G2G1\MitoSys2\LSM\STAG2gfpcf2_G1\DE_W0003_P0032\DE_2_W0003_P0032_T0001\TR1_W0001_P0099\TR1_2_W0001_P0099_T0001_R1_P3_K1_Ch2-Ch1.zen
614300	-8.502988e-04	1.230826e-03	1.393400e-05	20151202_STAG2gfpcf2_G2G1\MitoSys2\LSM\STAG2gfpcf2_G1\DE_W0003_P0032\DE_2_W0003_P0032_T0001\TR1_W0001_P0099\TR1_2_W0001_P0099_T0001_R1_P3_K1_Ch2-Ch1.zen
655260	-8.116513e-04	1.228844e-03	1.253200e-05	20151202_STAG2gfpcf2_G2G1\MitoSys2\LSM\STAG2gfpcf2_G1\DE_W0003_P0032\DE_2_W0003_P0032_T0001\TR1_W0001_P0099\TR1_2_W0001_P0099_T0001_R1_P3_K1_Ch2-Ch1.zen
696220	-4.462041e-04	1.171773e-03	1.135000e-05	20151202_STAG2gfpcf2_G2G1\MitoSys2\LSM\STAG2gfpcf2_G1\DE_W0003_P0032\DE_2_W0003_P0032_T0001\TR1_W0001_P0099\TR1_2_W0001_P0099_T0001_R1_P3_K1_Ch2-Ch1.zen
737180	1.047059e-04	9.491995e-04	1.034200e-05	20151202_STAG2gfpcf2_G2G1\MitoSys2\LSM\STAG2gfpcf2_G1\DE_W0003_P0032\DE_2_W0003_P0032_T0001\TR1_W0001_P0099\TR1_2_W0001_P0099_T0001_R1_P3_K1_Ch2-Ch1.zen
778140	1.512701e-04	8.251794e-04	9.475800e-06	20151202_STAG2gfpcf2_G2G1\MitoSys2\LSM\STAG2gfpcf2_G1\DE_W0003_P0032\DE_2_W0003_P0032_T0001\TR1_W0001_P0099\TR1_2_W0001_P0099_T0001_R1_P3_K1_Ch2-Ch1.zen
819100	1.917513e-04	1.020420e-03	8.724000e-06	20151202_STAG2gfpcf2_G2G1\MitoSys2\LSM\STAG2gfpcf2_G1\DE_W0003_P0032\DE_2_W0003_P0032_T0001\TR1_W0001_P0099\TR1_2_W0001_P0099_T0001_R1_P3_K1_Ch2-Ch1.zen
901020	1.267450e-04	8.101897e-04	7.487900e-06	20151202_STAG2gfpcf2_G2G1\MitoSys2\LSM\STAG2gfpcf2_G1\DE_W0003_P0032\DE_2_W0003_P0032_T0001\TR1_W0001_P0099\TR1_2_W0001_P0099_T0001_R1_P3_K1_Ch2-Ch1.zen
982940	-1.734577e-04	6.979870e-04	6.518800e-06	20151202_STAG2gfpcf2_G2G1\MitoSys2\LSM\STAG2gfpcf2_G1\DE_W0003_P0032\DE_2_W0003_P0032_T0001\TR1_W0001_P0099\TR1_2_W0001_P0099_T0001_R1_P3_K1_Ch2-Ch1.zen
1064860	-3.177057e-04	7.877866e-04	5.742100e-06	20151202_STAG2gfpcf2_G2G1\MitoSys2\LSM\STAG2gfpcf2_G1\DE_W0003_P0032\DE_2_W0003_P0032_T0001\TR1_W0001_P0099\TR1_2_W0001_P0099_T0001_R1_P3_K1_Ch2-Ch1.zen
1146780	4.118460e-06	9.747643e-04	5.108500e-06	20151202_STAG2gfpcf2_G2G1\MitoSys2\LSM\STAG2gfpcf2_G1\DE_W0003_P0032\DE_2_W0003_P0032_T0001\TR1_W0001_P0099\TR1_2_W0001_P0099_T0001_R1_P3_K1_Ch2-Ch1.zen
1228700	2.733650e-05	9.684516e-04	4.583400e-06	20151202_STAG2gfpcf2_G2G1\MitoSys2\LSM\STAG2gfpcf2_G1\DE_W0003_P0032\DE_2_W0003_P0032_T0001\TR1_W0001_P0099\TR1_2_W0001_P0099_T0001_R1_P3_K1_Ch2-Ch1.zen
1310620	1.413070e-04	1.115661e-03	4.142500e-06	20151202_STAG2gfpcf2_G2G1\MitoSys2\LSM\STAG2gfpcf2_G1\DE_W0003_P0032\DE_2_W0003_P0032_T0001\TR1_W0001_P0099\TR1_2_W0001_P0099_T0001_R1_P3_K1_Ch2-Ch1.zen
1392540	2.910257e-05	1.085197e-03	3.768000e-06	20151202_STAG2gfpcf2_G2G1\MitoSys2\LSM\STAG2gfpcf2_G1\DE_W0003_P0032\DE_2_W0003_P0032_T0001\TR1_W0001_P0099\TR1_2_W0001_P0099_T0001_R1_P3_K1_Ch2-Ch1.zen
1474460	8.098820e-05	6.437897e-04	3.446700e-06	20151202_STAG2gfpcf2_G2G1\MitoSys2\LSM\STAG2gfpcf2_G1\DE_W0003_P0032\DE_2_W0003_P0032_T0001\TR1_W0001_P0099\TR1_2_W0001_P0099_T0001_R1_P3_K1_Ch2-Ch1.zen
1556380	-2.314624e-05	6.063967e-04	3.168600e-06	20151202_STAG2gfpcf2_G2G1\MitoSys2\LSM\STAG2gfpcf2_G1\DE_W0003_P0032\DE_2_W0003_P0032_T0001\TR1_W0001_P0099\TR1_2_W0001_P0099_T0001_R1_P3_K1_Ch2-Ch1.zen
10	2.919973e-02	8.749297e-03	2.833500e-02	20151202_STAG2gfpcf2_G2G1\MitoSys2\LSM\STAG2gfpcf2_G1\DE_W0003_P0033\DE_2_W0003_P0033_T0001\TR1_W0001_P0096\TR1_2_W0001_P0096_T0001_R1_P1_K1_Ch2-Ch1.zen
20	2.991908e-02	1.158006e-02	2.784500e-02	20151202_STAG2gfpcf2_G2G1\MitoSys2\LSM\STAG2gfpcf2_G1\DE_W0003_P0033\DE_2_W0003_P0033_T0001\TR1_W0001_P0096\TR1_2_W0001_P0096_T0001_R1_P1_K1_Ch2-Ch1.zen
30	2.766960e-02	9.215854e-03	2.739600e-02	20151202_STAG2gfpcf2_G2G1\MitoSys2\LSM\STAG2gfpcf2_G1\DE_W0003_P0033\DE_2_W0003_P0033_T0001\TR1_W0001_P0096\TR1_2_W0001_P0096_T0001_R1_P1_K1_Ch2-Ch1.zen
40	2.618592e-02	9.325492e-03	2.698400e-02	20151202_STAG2gfpcf2_G2G1\MitoSys2\LSM\STAG2gfpcf2_G1\DE_W0003_P0033\DE_2_W0003_P0033_T0001\TR1_W0001_P0096\TR1_2_W0001_P0096_T0001_R1_P1_K1_Ch2-Ch1.zen
50	2.367404e-02	8.877197e-03	2.660600e-02	20151202_STAG2gfpcf2_G2G1\MitoSys2\LSM\STAG2gfpcf2_G1\DE_W0003_P0033\DE_2_W0003_P0033_T0001\TR1_W0001_P0096\TR1_2_W0001_P0096_T0001_R1_P1_K1_Ch2-Ch1.zen
60	2.864241e-02	9.152335e-03	2.626000e-02	20151202_STAG2gfpcf2_G2G1\MitoSys2\LSM\STAG2gfpcf2_G1\DE_W0003_P0033\DE_2_W0003_P0033_T0001\TR1_W0001_P0096\TR1_2_W0001_P0096_T0001_R1_P1_K1_Ch2-Ch1.zen
70	2.623109e-02	1.019271e-02	2.594200e-02	20151202_STAG2gfpcf2_G2G1\MitoSys2\LSM\STAG2gfpcf2_G1\DE_W0003_P0033\DE_2_W0003_P0033_T0001\TR1_W0001_P0096\TR1_2_W0001_P0096_T0001_R1_P1_K1_Ch2-Ch1.zen
80	2.499993e-02	9.340921e-03	2.564900e-02	20151202_STAG2gfpcf2_G2G1\MitoSys2\LSM\STAG2gfpcf2_G1\DE_W0003_P0033\DE_2_W0003_P0033_T0001\TR1_W0001_P0096\TR1_2_W0001_P0096_T0001_R1_P1_K1_Ch2-Ch1.zen
90	2.238862e-02	7.889725e-03	2.538000e-02	20151202_STAG2gfpcf2_G2G1\MitoSys2\LSM\STAG2gfpcf2_G1\DE_W0003_P0033\DE_2_W0003_P0033_T0001\TR1_W0001_P0096\TR1_2_W0001_P0096_T0001_R1_P1_K1_Ch2-Ch1.zen
100	2.416970e-02	6.606976e-03	2.513200e-02	20151202_STAG2gfpcf2_G2G1\MitoSys2\LSM\STAG2gfpcf2_G1\DE_W0003_P0033\DE_2_W0003_P0033_T0001\TR1_W0001_P0096\TR1_2_W0001_P0096_T0001_R1_P1_K1_Ch2-Ch1.zen
120	2.580429e-02	6.388645e-03	2.469200e-02	20151202_STAG2gfpcf2_G2G1\MitoSys2\LSM\STAG2gfpcf2_G1\DE_W0003_P0033\DE_2_W0003_P0033_T0001\TR1_W0001_P0096\TR1_2_W0001_P0096_T0001_R1_P1_K1_Ch2-Ch1.zen
140	2.460540e-02	6.918633e-03	2.431400e-02	20151202_STAG2gfpcf2_G2G1\MitoSys2\LSM\STAG2gfpcf2_G1\DE_W0003_P0033\DE_2_W0003_P0033_T0001\TR1_W0001_P0096\TR1_2_W0001_P0096_T0001_R1_P1_K1_Ch2-Ch1.zen
160	2.365260e-02	6.519589e-03	2.398800e-02	20151202_STAG2gfpcf2_G2G1\MitoSys2\LSM\STAG2gfpcf2_G1\DE_W0003_P0033\DE_2_W0003_P0033_T0001\TR1_W0001_P0096\TR1_2_W0001_P0096_T0001_R1_P1_K1_Ch2-Ch1.zen
180	2.198723e-02	5.077295e-03	2.370300e-02	20151202_STAG2gfpcf2_G2G1\MitoSys2\LSM\STAG2gfpcf2_G1\DE_W0003_P0033\DE_2_W0003_P0033_T0001\TR1_W0001_P0096\TR1_2_W0001_P0096_T0001_R1_P1_K1_Ch2-Ch1.zen
200	2.285186e-02	7.115992e-03	2.345300e-02	20151202_STAG2gfpcf2_G2G1\MitoSys2\LSM\STAG2gfpcf2_G1\DE_W0003_P0033\DE_2_W0003_P0033_T0001\TR1_W0001_P0096\TR1_2_W0001_P0096_T0001_R1_P1_K1_Ch2-Ch1.zen
220	2.312589e-02	6.261857e-03	2.323000e-02	20151202_STAG2gfpcf2_G2G1\MitoSys2\LSM\STAG2gfpcf2_G1\DE_W0003_P0033\DE_2_W0003_P0033_T0001\TR1_W0001_P0096\TR1_2_W0001_P0096_T0001_R1_P1_K1_Ch2-Ch1.zen
240	2.290395e-02	6.252312e-03	2.303100e-02	20151202_STAG2gfpcf2_G2G1\MitoSys2\LSM\STAG2gfpcf2_G1\DE_W0003_P0033\DE_2_W0003_P0033_T0001\TR1_W0001_P0096\TR1_2_W0001_P0096_T0001_R1_P1_K1_Ch2-Ch1.zen
260	2.411965e-02	4.958111e-03	2.284900e-02	20151202_STAG2gfpcf2_G2G1\MitoSys2\LSM\STAG2gfpcf2_G1\DE_W0003_P0033\DE_2_W0003_P0033_T0001\TR1_W0001_P0096\TR1_2_W0001_P0096_T0001_R1_P1_K1_Ch2-Ch1.zen
280	2.098833e-02	7.127046e-03	2.268300e-02	20151202_STAG2gfpcf2_G2G1\MitoSys2\LSM\STAG2gfpcf2_G1\DE_W0003_P0033\DE_2_W0003_P0033_T0001\TR1_W0001_P0096\TR1_2_W0001_P0096_T0001_R1_P1_K1_Ch2-Ch1.zen
300	2.271961e-02	4.855000e-03	2.253000e-02	20151202_STAG2gfpcf2_G2G1\MitoSys2\LSM\STAG2gfpcf2_G1\DE_W0003_P0033\DE_2_W0003_P0033_T0001\TR1_W0001_P0096\TR1_2_W0001_P0096_T0001_R1_P1_K1_Ch2-Ch1.zen
340	2.231580e-02	4.961520e-03	2.225200e-02	20151202_STAG2gfpcf2_G2G1\MitoSys2\LSM\STAG2gfpcf2_G1\DE_W0003_P0033\DE_2_W0003_P0033_T0001\TR1_W0001_P0096\TR1_2_W0001_P0096_T0001_R1_P1_K1_Ch2-Ch1.zen
380	2.152014e-02	5.400210e-03	2.200200e-02	20151202_STAG2gfpcf2_G2G1\MitoSys2\LSM\STAG2gfpcf2_G1\DE_W0003_P0033\DE_2_W0003_P0033_T0001\TR1_W0001_P0096\TR1_2_W0001_P0096_T0001_R1_P1_K1_Ch2-Ch1.zen
420	2.393384e-02	5.284955e-03	2.177200e-02	20151202_STAG2gfpcf2_G2G1\MitoSys2\LSM\STAG2gfpcf2_G1\DE_W0003_P0033\DE_2_W0003_P0033_T0001\TR1_W0001_P0096\TR1_2_W0001_P0096_T0001_R1_P1_K1_Ch2-Ch1.zen
460	2.179490e-02	3.887366e-03	2.155400e-02	20151202_STAG2gfpcf2_G2G1\MitoSys2\LSM\STAG2gfpcf2_G1\DE_W0003_P0033\DE_2_W0003_P0033_T0001\TR1_W0001_P0096\TR1_2_W0001_P0096_T0001_R1_P1_K1_Ch2-Ch1.zen
500	2.308885e-02	5.006293e-03	2.134700e-02	20151202_STAG2gfpcf2_G2G1\MitoSys2\LSM\STAG2gfpcf2_G1\DE_W0003_P0033\DE_2_W0003_P0033_T0001\TR1_W0001_P0096\TR1_2_W0001_P0096_T0001_R1_P1_K1_Ch2-Ch1.zen
540	2.067183e-02	4.923064e-03	2.114600e-02	20151202_STAG2gfpcf2_G2G1\MitoSys2\LSM\STAG2gfpcf2_G1\DE_W0003_P0033\DE_2_W0003_P0033_T0001\TR1_W0001_P0096\TR1_2_W0001_P0096_T0001_R1_P1_K1_Ch2-Ch1.zen
580	2.129698e-02	5.308969e-03	2.095100e-02	20151202_STAG2gfpcf2_G2G1\MitoSys2\LSM\STAG2gfpcf2_G1\DE_W0003_P0033\DE_2_W0003_P0033_T0001\TR1_W0001_P0096\TR1_2_W0001_P0096_T0001_R1_P1_K1_Ch2-Ch1.zen
620	2.124223e-02	4.892594e-03	2.076100e-02	20151202_STAG2gfpcf2_G2G1\MitoSys2\LSM\STAG2gfpcf2_G1\DE_W0003_P0033\DE_2_W0003_P0033_T0001\TR1_W0001_P0096\TR1_2_W0001_P0096_T0001_R1_P1_K1_Ch2-Ch1.zen
660	2.073683e-02	5.634210e-03	2.057400e-02	20151202_STAG2gfpcf2_G2G1\MitoSys2\LSM\STAG2gfpcf2_G1\DE_W0003_P0033\DE_2_W0003_P0033_T0001\TR1_W0001_P0096\TR1_2_W0001_P0096_T0001_R1_P1_K1_Ch2-Ch1.zen
700	2.158748e-02	4.483211e-03	2.039100e-02	20151202_STAG2gfpcf2_G2G1\MitoSys2\LSM\STAG2gfpcf2_G1\DE_W0003_P0033\DE_2_W0003_P0033_T0001\TR1_W0001_P0096\TR1_2_W0001_P0096_T0001_R1_P1_K1_Ch2-Ch1.zen
780	2.104306e-02	4.293620e-03	2.003400e-02	20151202_STAG2gfpcf2_G2G1\MitoSys2\LSM\STAG2gfpcf2_G1\DE_W0003_P0033\DE_2_W0003_P0033_T0001\TR1_W0001_P0096\TR1_2_W0001_P0096_T0001_R1_P1_K1_Ch2-Ch1.zen
860	2.029424e-02	4.054068e-03	1.968800e-02	20151202_STAG2gfpcf2_G2G1\MitoSys2\LSM\STAG2gfpcf2_G1\DE_W0003_P0033\DE_2_W0003_P0033_T0001\TR1_W0001_P0096\TR1_2_W0001_P0096_T0001_R1_P1_K1_Ch2-Ch1.zen
940	1.982465e-02	4.542805e-03	1.935400e-02	20151202_STAG2gfpcf2_G2G1\MitoSys2\LSM\STAG2gfpcf2_G1\DE_W0003_P0033\DE_2_W0003_P0033_T0001\TR1_W0001_P0096\TR1_2_W0001_P0096_T0001_R1_P1_K1_Ch2-Ch1.zen
1020	1.829271e-02	4.176012e-03	1.903000e-02	20151202_STAG2gfpcf2_G2G1\MitoSys2\LSM\STAG2gfpcf2_G1\DE_W0003_P0033\DE_2_W0003_P0033_T0001\TR1_W0001_P0096\TR1_2_W0001_P0096_T0001_R1_P1_K1_Ch2-Ch1.zen
1100	1.904716e-02	4.385539e-03	1.871700e-02	20151202_STAG2gfpcf2_G2G1\MitoSys2\LSM\STAG2gfpcf2_G1\DE_W0003_P0033\DE_2_W0003_P0033_T0001\TR1_W0001_P0096\TR1_2_W0001_P0096_T0001_R1_P1_K1_Ch2-Ch1.zen
1180	1.815502e-02	4.124294e-03	1.841500e-02	20151202_STAG2gfpcf2_G2G1\MitoSys2\LSM\STAG2gfpcf2_G1\DE_W0003_P0033\DE_2_W0003_P0033_T0001\TR1_W0001_P0096\TR1_2_W0001_P0096_T0001_R1_P1_K1_Ch2-Ch1.zen
1260	1.811513e-02	4.692297e-03	1.812200e-02	20151202_STAG2gfpcf2_G2G1\MitoSys2\LSM\STAG2gfpcf2_G1\DE_W0003_P0033\DE_2_W0003_P0033_T0001\TR1_W0001_P0096\TR1_2_W0001_P0096_T0001_R1_P1_K1_Ch2-Ch1.zen
1340	1.822690e-02	4.574911e-03	1.784000e-02	20151202_STAG2gfpcf2_G2G1\MitoSys2\LSM\STAG2gfpcf2_G1\DE_W0003_P0033\DE_2_W0003_P0033_T0001\TR1_W0001_P0096\TR1_2_W0001_P0096_T0001_R1_P1_K1_Ch2-Ch1.zen
1420	1.662203e-02	4.969769e-03	1.756700e-02	20151202_STAG2gfpcf2_G2G1\MitoSys2\LSM\STAG2gfpcf2_G1\DE_W0003_P0033\DE_2_W0003_P0033_T0001\TR1_W0001_P0096\TR1_2_W0001_P0096_T0001_R1_P1_K1_Ch2-Ch1.zen
1500	1.700611e-02	4.994528e-03	1.730400e-02	20151202_STAG2gfpcf2_G2G1\MitoSys2\LSM\STAG2gfpcf2_G1\DE_W0003_P0033\DE_2_W0003_P0033_T0001\TR1_W0001_P0096\TR1_2_W0001_P0096_T0001_R1_P1_K1_Ch2-Ch1.zen
1660	1.648092e-02	4.109559e-03	1.680400e-02	20151202_STAG2gfpcf2_G2G1\MitoSys2\LSM\STAG2gfpcf2_G1\DE_W0003_P0033\DE_2_W0003_P0033_T0001\TR1_W0001_P0096\TR1_2_W0001_P0096_T0001_R1_P1_K1_Ch2-Ch1.zen
1820	1.558558e-02	4.062400e-03	1.633700e-02	20151202_STAG2gfpcf2_G2G1\MitoSys2\LSM\STAG2gfpcf2_G1\DE_W0003_P0033\DE_2_W0003_P0033_T0001\TR1_W0001_P0096\TR1_2_W0001_P0096_T0001_R1_P1_K1_Ch2-Ch1.zen
1980	1.506734e-02	3.588708e-03	1.590100e-02	20151202_STAG2gfpcf2_G2G1\MitoSys2\LSM\STAG2gfpcf2_G1\DE_W0003_P0033\DE_2_W0003_P0033_T0001\TR1_W0001_P0096\TR1_2_W0001_P0096_T0001_R1_P1_K1_Ch2-Ch1.zen
2140	1.496402e-02	4.409357e-03	1.549300e-02	20151202_STAG2gfpcf2_G2G1\MitoSys2\LSM\STAG2gfpcf2_G1\DE_W0003_P0033\DE_2_W0003_P0033_T0001\TR1_W0001_P0096\TR1_2_W0001_P0096_T0001_R1_P1_K1_Ch2-Ch1.zen
2300	1.495895e-02	4.292465e-03	1.511100e-02	20151202_STAG2gfpcf2_G2G1\MitoSys2\LSM\STAG2gfpcf2_G1\DE_W0003_P0033\DE_2_W0003_P0033_T0001\TR1_W0001_P0096\TR1_2_W0001_P0096_T0001_R1_P1_K1_Ch2-Ch1.zen
2460	1.419743e-02	3.962218e-03	1.475300e-02	20151202_STAG2gfpcf2_G2G1\MitoSys2\LSM\STAG2gfpcf2_G1\DE_W0003_P0033\DE_2_W0003_P0033_T0001\TR1_W0001_P0096\TR1_2_W0001_P0096_T0001_R1_P1_K1_Ch2-Ch1.zen
2620	1.459167e-02	3.112760e-03	1.441800e-02	20151202_STAG2gfpcf2_G2G1\MitoSys2\LSM\STAG2gfpcf2_G1\DE_W0003_P0033\DE_2_W0003_P0033_T0001\TR1_W0001_P0096\TR1_2_W0001_P0096_T0001_R1_P1_K1_Ch2-Ch1.zen
2780	1.482737e-02	3.692476e-03	1.410200e-02	20151202_STAG2gfpcf2_G2G1\MitoSys2\LSM\STAG2gfpcf2_G1\DE_W0003_P0033\DE_2_W0003_P0033_T0001\TR1_W0001_P0096\TR1_2_W0001_P0096_T0001_R1_P1_K1_Ch2-Ch1.zen
2940	1.409397e-02	4.279870e-03	1.380500e-02	20151202_STAG2gfpcf2_G2G1\MitoSys2\LSM\STAG2gfpcf2_G1\DE_W0003_P0033\DE_2_W0003_P0033_T0001\TR1_W0001_P0096\TR1_2_W0001_P0096_T0001_R1_P1_K1_Ch2-Ch1.zen
3100	1.343332e-02	3.667932e-03	1.352500e-02	20151202_STAG2gfpcf2_G2G1\MitoSys2\LSM\STAG2gfpcf2_G1\DE_W0003_P0033\DE_2_W0003_P0033_T0001\TR1_W0001_P0096\TR1_2_W0001_P0096_T0001_R1_P1_K1_Ch2-Ch1.zen
3420	1.293479e-02	3.601848e-03	1.301000e-02	20151202_STAG2gfpcf2_G2G1\MitoSys2\LSM\STAG2gfpcf2_G1\DE_W0003_P0033\DE_2_W0003_P0033_T0001\TR1_W0001_P0096\TR1_2_W0001_P0096_T0001_R1_P1_K1_Ch2-Ch1.zen
3740	1.278642e-02	3.757399e-03	1.254800e-02	20151202_STAG2gfpcf2_G2G1\MitoSys2\LSM\STAG2gfpcf2_G1\DE_W0003_P0033\DE_2_W0003_P0033_T0001\TR1_W0001_P0096\TR1_2_W0001_P0096_T0001_R1_P1_K1_Ch2-Ch1.zen
4060	1.155663e-02	3.639309e-03	1.213100e-02	20151202_STAG2gfpcf2_G2G1\MitoSys2\LSM\STAG2gfpcf2_G1\DE_W0003_P0033\DE_2_W0003_P0033_T0001\TR1_W0001_P0096\TR1_2_W0001_P0096_T0001_R1_P1_K1_Ch2-Ch1.zen
4380	1.149420e-02	3.326875e-03	1.175300e-02	20151202_STAG2gfpcf2_G2G1\MitoSys2\LSM\STAG2gfpcf2_G1\DE_W0003_P0033\DE_2_W0003_P0033_T0001\TR1_W0001_P0096\TR1_2_W0001_P0096_T0001_R1_P1_K1_Ch2-Ch1.zen
4700	1.079940e-02	3.265179e-03	1.140900e-02	20151202_STAG2gfpcf2_G2G1\MitoSys2\LSM\STAG2gfpcf2_G1\DE_W0003_P0033\DE_2_W0003_P0033_T0001\TR1_W0001_P0096\TR1_2_W0001_P0096_T0001_R1_P1_K1_Ch2-Ch1.zen
5020	1.124009e-02	3.412821e-03	1.109300e-02	20151202_STAG2gfpcf2_G2G1\MitoSys2\LSM\STAG2gfpcf2_G1\DE_W0003_P0033\DE_2_W0003_P0033_T0001\TR1_W0001_P0096\TR1_2_W0001_P0096_T0001_R1_P1_K1_Ch2-Ch1.zen
5340	1.112368e-02	3.521016e-03	1.080200e-02	20151202_STAG2gfpcf2_G2G1\MitoSys2\LSM\STAG2gfpcf2_G1\DE_W0003_P0033\DE_2_W0003_P0033_T0001\TR1_W0001_P0096\TR1_2_W0001_P0096_T0001_R1_P1_K1_Ch2-Ch1.zen
5660	1.062848e-02	3.189224e-03	1.053300e-02	20151202_STAG2gfpcf2_G2G1\MitoSys2\LSM\STAG2gfpcf2_G1\DE_W0003_P0033\DE_2_W0003_P0033_T0001\TR1_W0001_P0096\TR1_2_W0001_P0096_T0001_R1_P1_K1_Ch2-Ch1.zen
5980	1.012409e-02	3.192766e-03	1.028300e-02	20151202_STAG2gfpcf2_G2G1\MitoSys2\LSM\STAG2gfpcf2_G1\DE_W0003_P0033\DE_2_W0003_P0033_T0001\TR1_W0001_P0096\TR1_2_W0001_P0096_T0001_R1_P1_K1_Ch2-Ch1.zen
6300	1.022264e-02	3.105099e-03	1.005000e-02	20151202_STAG2gfpcf2_G2G1\MitoSys2\LSM\STAG2gfpcf2_G1\DE_W0003_P0033\DE_2_W0003_P0033_T0001\TR1_W0001_P0096\TR1_2_W0001_P0096_T0001_R1_P1_K1_Ch2-Ch1.zen
6940	9.989762e-03	2.629107e-03	9.625600e-03	20151202_STAG2gfpcf2_G2G1\MitoSys2\LSM\STAG2gfpcf2_G1\DE_W0003_P0033\DE_2_W0003_P0033_T0001\TR1_W0001_P0096\TR1_2_W0001_P0096_T0001_R1_P1_K1_Ch2-Ch1.zen
7580	9.640822e-03	2.524214e-03	9.248400e-03	20151202_STAG2gfpcf2_G2G1\MitoSys2\LSM\STAG2gfpcf2_G1\DE_W0003_P0033\DE_2_W0003_P0033_T0001\TR1_W0001_P0096\TR1_2_W0001_P0096_T0001_R1_P1_K1_Ch2-Ch1.zen
8220	9.237428e-03	3.380751e-03	8.908600e-03	20151202_STAG2gfpcf2_G2G1\MitoSys2\LSM\STAG2gfpcf2_G1\DE_W0003_P0033\DE_2_W0003_P0033_T0001\TR1_W0001_P0096\TR1_2_W0001_P0096_T0001_R1_P1_K1_Ch2-Ch1.zen
8860	9.269618e-03	2.964349e-03	8.599000e-03	20151202_STAG2gfpcf2_G2G1\MitoSys2\LSM\STAG2gfpcf2_G1\DE_W0003_P0033\DE_2_W0003_P0033_T0001\TR1_W0001_P0096\TR1_2_W0001_P0096_T0001_R1_P1_K1_Ch2-Ch1.zen
9500	8.405359e-03	3.268643e-03	8.314200e-03	20151202_STAG2gfpcf2_G2G1\MitoSys2\LSM\STAG2gfpcf2_G1\DE_W0003_P0033\DE_2_W0003_P0033_T0001\TR1_W0001_P0096\TR1_2_W0001_P0096_T0001_R1_P1_K1_Ch2-Ch1.zen
10140	8.118719e-03	2.780319e-03	8.049900e-03	20151202_STAG2gfpcf2_G2G1\MitoSys2\LSM\STAG2gfpcf2_G1\DE_W0003_P0033\DE_2_W0003_P0033_T0001\TR1_W0001_P0096\TR1_2_W0001_P0096_T0001_R1_P1_K1_Ch2-Ch1.zen
10780	7.935276e-03	3.028407e-03	7.802800e-03	20151202_STAG2gfpcf2_G2G1\MitoSys2\LSM\STAG2gfpcf2_G1\DE_W0003_P0033\DE_2_W0003_P0033_T0001\TR1_W0001_P0096\TR1_2_W0001_P0096_T0001_R1_P1_K1_Ch2-Ch1.zen
11420	7.569004e-03	2.965858e-03	7.570400e-03	20151202_STAG2gfpcf2_G2G1\MitoSys2\LSM\STAG2gfpcf2_G1\DE_W0003_P0033\DE_2_W0003_P0033_T0001\TR1_W0001_P0096\TR1_2_W0001_P0096_T0001_R1_P1_K1_Ch2-Ch1.zen
12060	7.197263e-03	2.749259e-03	7.350500e-03	20151202_STAG2gfpcf2_G2G1\MitoSys2\LSM\STAG2gfpcf2_G1\DE_W0003_P0033\DE_2_W0003_P0033_T0001\TR1_W0001_P0096\TR1_2_W0001_P0096_T0001_R1_P1_K1_Ch2-Ch1.zen
12700	6.903286e-03	2.846843e-03	7.141600e-03	20151202_STAG2gfpcf2_G2G1\MitoSys2\LSM\STAG2gfpcf2_G1\DE_W0003_P0033\DE_2_W0003_P0033_T0001\TR1_W0001_P0096\TR1_2_W0001_P0096_T0001_R1_P1_K1_Ch2-Ch1.zen
13980	6.177444e-03	2.981938e-03	6.751600e-03	20151202_STAG2gfpcf2_G2G1\MitoSys2\LSM\STAG2gfpcf2_G1\DE_W0003_P0033\DE_2_W0003_P0033_T0001\TR1_W0001_P0096\TR1_2_W0001_P0096_T0001_R1_P1_K1_Ch2-Ch1.zen
15260	5.985058e-03	3.250397e-03	6.392500e-03	20151202_STAG2gfpcf2_G2G1\MitoSys2\LSM\STAG2gfpcf2_G1\DE_W0003_P0033\DE_2_W0003_P0033_T0001\TR1_W0001_P0096\TR1_2_W0001_P0096_T0001_R1_P1_K1_Ch2-Ch1.zen
16540	6.046711e-03	3.238270e-03	6.059100e-03	20151202_STAG2gfpcf2_G2G1\MitoSys2\LSM\STAG2gfpcf2_G1\DE_W0003_P0033\DE_2_W0003_P0033_T0001\TR1_W0001_P0096\TR1_2_W0001_P0096_T0001_R1_P1_K1_Ch2-Ch1.zen
17820	6.469952e-03	2.950449e-03	5.747700e-03	20151202_STAG2gfpcf2_G2G1\MitoSys2\LSM\STAG2gfpcf2_G1\DE_W0003_P0033\DE_2_W0003_P0033_T0001\TR1_W0001_P0096\TR1_2_W0001_P0096_T0001_R1_P1_K1_Ch2-Ch1.zen
19100	5.811733e-03	2.714657e-03	5.455800e-03	20151202_STAG2gfpcf2_G2G1\MitoSys2\LSM\STAG2gfpcf2_G1\DE_W0003_P0033\DE_2_W0003_P0033_T0001\TR1_W0001_P0096\TR1_2_W0001_P0096_T0001_R1_P1_K1_Ch2-Ch1.zen
20380	5.006785e-03	2.965740e-03	5.181400e-03	20151202_STAG2gfpcf2_G2G1\MitoSys2\LSM\STAG2gfpcf2_G1\DE_W0003_P0033\DE_2_W0003_P0033_T0001\TR1_W0001_P0096\TR1_2_W0001_P0096_T0001_R1_P1_K1_Ch2-Ch1.zen
21660	4.339594e-03	2.344887e-03	4.923300e-03	20151202_STAG2gfpcf2_G2G1\MitoSys2\LSM\STAG2gfpcf2_G1\DE_W0003_P0033\DE_2_W0003_P0033_T0001\TR1_W0001_P0096\TR1_2_W0001_P0096_T0001_R1_P1_K1_Ch2-Ch1.zen
22940	4.195506e-03	2.585343e-03	4.680100e-03	20151202_STAG2gfpcf2_G2G1\MitoSys2\LSM\STAG2gfpcf2_G1\DE_W0003_P0033\DE_2_W0003_P0033_T0001\TR1_W0001_P0096\TR1_2_W0001_P0096_T0001_R1_P1_K1_Ch2-Ch1.zen
24220	4.189869e-03	2.600540e-03	4.450900e-03	20151202_STAG2gfpcf2_G2G1\MitoSys2\LSM\STAG2gfpcf2_G1\DE_W0003_P0033\DE_2_W0003_P0033_T0001\TR1_W0001_P0096\TR1_2_W0001_P0096_T0001_R1_P1_K1_Ch2-Ch1.zen
25500	4.250392e-03	2.660384e-03	4.234800e-03	20151202_STAG2gfpcf2_G2G1\MitoSys2\LSM\STAG2gfpcf2_G1\DE_W0003_P0033\DE_2_W0003_P0033_T0001\TR1_W0001_P0096\TR1_2_W0001_P0096_T0001_R1_P1_K1_Ch2-Ch1.zen
28060	4.406758e-03	3.006804e-03	3.838900e-03	20151202_STAG2gfpcf2_G2G1\MitoSys2\LSM\STAG2gfpcf2_G1\DE_W0003_P0033\DE_2_W0003_P0033_T0001\TR1_W0001_P0096\TR1_2_W0001_P0096_T0001_R1_P1_K1_Ch2-Ch1.zen
30620	3.433973e-03	2.865507e-03	3.487000e-03	20151202_STAG2gfpcf2_G2G1\MitoSys2\LSM\STAG2gfpcf2_G1\DE_W0003_P0033\DE_2_W0003_P0033_T0001\TR1_W0001_P0096\TR1_2_W0001_P0096_T0001_R1_P1_K1_Ch2-Ch1.zen
33180	2.841018e-03	2.846049e-03	3.174000e-03	20151202_STAG2gfpcf2_G2G1\MitoSys2\LSM\STAG2gfpcf2_G1\DE_W0003_P0033\DE_2_W0003_P0033_T0001\TR1_W0001_P0096\TR1_2_W0001_P0096_T0001_R1_P1_K1_Ch2-Ch1.zen
35740	3.405377e-03	2.779130e-03	2.895400e-03	20151202_STAG2gfpcf2_G2G1\MitoSys2\LSM\STAG2gfpcf2_G1\DE_W0003_P0033\DE_2_W0003_P0033_T0001\TR1_W0001_P0096\TR1_2_W0001_P0096_T0001_R1_P1_K1_Ch2-Ch1.zen
38300	3.121219e-03	2.662873e-03	2.647300e-03	20151202_STAG2gfpcf2_G2G1\MitoSys2\LSM\STAG2gfpcf2_G1\DE_W0003_P0033\DE_2_W0003_P0033_T0001\TR1_W0001_P0096\TR1_2_W0001_P0096_T0001_R1_P1_K1_Ch2-Ch1.zen
40860	1.851444e-03	2.793300e-03	2.426000e-03	20151202_STAG2gfpcf2_G2G1\MitoSys2\LSM\STAG2gfpcf2_G1\DE_W0003_P0033\DE_2_W0003_P0033_T0001\TR1_W0001_P0096\TR1_2_W0001_P0096_T0001_R1_P1_K1_Ch2-Ch1.zen
43420	2.052163e-03	2.262760e-03	2.228300e-03	20151202_STAG2gfpcf2_G2G1\MitoSys2\LSM\STAG2gfpcf2_G1\DE_W0003_P0033\DE_2_W0003_P0033_T0001\TR1_W0001_P0096\TR1_2_W0001_P0096_T0001_R1_P1_K1_Ch2-Ch1.zen
45980	2.585739e-03	2.854596e-03	2.051300e-03	20151202_STAG2gfpcf2_G2G1\MitoSys2\LSM\STAG2gfpcf2_G1\DE_W0003_P0033\DE_2_W0003_P0033_T0001\TR1_W0001_P0096\TR1_2_W0001_P0096_T0001_R1_P1_K1_Ch2-Ch1.zen
48540	1.759706e-03	3.016754e-03	1.892700e-03	20151202_STAG2gfpcf2_G2G1\MitoSys2\LSM\STAG2gfpcf2_G1\DE_W0003_P0033\DE_2_W0003_P0033_T0001\TR1_W0001_P0096\TR1_2_W0001_P0096_T0001_R1_P1_K1_Ch2-Ch1.zen
51100	1.569868e-03	3.167489e-03	1.750000e-03	20151202_STAG2gfpcf2_G2G1\MitoSys2\LSM\STAG2gfpcf2_G1\DE_W0003_P0033\DE_2_W0003_P0033_T0001\TR1_W0001_P0096\TR1_2_W0001_P0096_T0001_R1_P1_K1_Ch2-Ch1.zen
56220	1.458199e-03	2.820957e-03	1.505500e-03	20151202_STAG2gfpcf2_G2G1\MitoSys2\LSM\STAG2gfpcf2_G1\DE_W0003_P0033\DE_2_W0003_P0033_T0001\TR1_W0001_P0096\TR1_2_W0001_P0096_T0001_R1_P1_K1_Ch2-Ch1.zen
61340	1.157088e-03	2.396876e-03	1.305400e-03	20151202_STAG2gfpcf2_G2G1\MitoSys2\LSM\STAG2gfpcf2_G1\DE_W0003_P0033\DE_2_W0003_P0033_T0001\TR1_W0001_P0096\TR1_2_W0001_P0096_T0001_R1_P1_K1_Ch2-Ch1.zen
66460	1.123489e-03	2.080564e-03	1.140000e-03	20151202_STAG2gfpcf2_G2G1\MitoSys2\LSM\STAG2gfpcf2_G1\DE_W0003_P0033\DE_2_W0003_P0033_T0001\TR1_W0001_P0096\TR1_2_W0001_P0096_T0001_R1_P1_K1_Ch2-Ch1.zen
71580	1.236274e-03	2.099860e-03	1.002100e-03	20151202_STAG2gfpcf2_G2G1\MitoSys2\LSM\STAG2gfpcf2_G1\DE_W0003_P0033\DE_2_W0003_P0033_T0001\TR1_W0001_P0096\TR1_2_W0001_P0096_T0001_R1_P1_K1_Ch2-Ch1.zen
76700	8.363870e-04	1.981691e-03	8.863100e-04	20151202_STAG2gfpcf2_G2G1\MitoSys2\LSM\STAG2gfpcf2_G1\DE_W0003_P0033\DE_2_W0003_P0033_T0001\TR1_W0001_P0096\TR1_2_W0001_P0096_T0001_R1_P1_K1_Ch2-Ch1.zen
81820	1.415063e-03	2.215301e-03	7.882100e-04	20151202_STAG2gfpcf2_G2G1\MitoSys2\LSM\STAG2gfpcf2_G1\DE_W0003_P0033\DE_2_W0003_P0033_T0001\TR1_W0001_P0096\TR1_2_W0001_P0096_T0001_R1_P1_K1_Ch2-Ch1.zen
86940	5.589730e-04	2.150966e-03	7.045400e-04	20151202_STAG2gfpcf2_G2G1\MitoSys2\LSM\STAG2gfpcf2_G1\DE_W0003_P0033\DE_2_W0003_P0033_T0001\TR1_W0001_P0096\TR1_2_W0001_P0096_T0001_R1_P1_K1_Ch2-Ch1.zen
92060	8.650191e-04	2.108205e-03	6.326800e-04	20151202_STAG2gfpcf2_G2G1\MitoSys2\LSM\STAG2gfpcf2_G1\DE_W0003_P0033\DE_2_W0003_P0033_T0001\TR1_W0001_P0096\TR1_2_W0001_P0096_T0001_R1_P1_K1_Ch2-Ch1.zen
97180	6.321400e-04	1.910700e-03	5.705900e-04	20151202_STAG2gfpcf2_G2G1\MitoSys2\LSM\STAG2gfpcf2_G1\DE_W0003_P0033\DE_2_W0003_P0033_T0001\TR1_W0001_P0096\TR1_2_W0001_P0096_T0001_R1_P1_K1_Ch2-Ch1.zen
102300	7.282410e-04	2.067470e-03	5.166300e-04	20151202_STAG2gfpcf2_G2G1\MitoSys2\LSM\STAG2gfpcf2_G1\DE_W0003_P0033\DE_2_W0003_P0033_T0001\TR1_W0001_P0096\TR1_2_W0001_P0096_T0001_R1_P1_K1_Ch2-Ch1.zen
112540	4.817523e-04	2.174198e-03	4.280800e-04	20151202_STAG2gfpcf2_G2G1\MitoSys2\LSM\STAG2gfpcf2_G1\DE_W0003_P0033\DE_2_W0003_P0033_T0001\TR1_W0001_P0096\TR1_2_W0001_P0096_T0001_R1_P1_K1_Ch2-Ch1.zen
122780	5.738530e-04	2.077454e-03	3.592200e-04	20151202_STAG2gfpcf2_G2G1\MitoSys2\LSM\STAG2gfpcf2_G1\DE_W0003_P0033\DE_2_W0003_P0033_T0001\TR1_W0001_P0096\TR1_2_W0001_P0096_T0001_R1_P1_K1_Ch2-Ch1.zen
133020	4.768953e-04	2.327534e-03	3.047500e-04	20151202_STAG2gfpcf2_G2G1\MitoSys2\LSM\STAG2gfpcf2_G1\DE_W0003_P0033\DE_2_W0003_P0033_T0001\TR1_W0001_P0096\TR1_2_W0001_P0096_T0001_R1_P1_K1_Ch2-Ch1.zen
143260	3.418299e-04	1.919985e-03	2.610600e-04	20151202_STAG2gfpcf2_G2G1\MitoSys2\LSM\STAG2gfpcf2_G1\DE_W0003_P0033\DE_2_W0003_P0033_T0001\TR1_W0001_P0096\TR1_2_W0001_P0096_T0001_R1_P1_K1_Ch2-Ch1.zen
153500	1.880063e-04	1.855399e-03	2.255500e-04	20151202_STAG2gfpcf2_G2G1\MitoSys2\LSM\STAG2gfpcf2_G1\DE_W0003_P0033\DE_2_W0003_P0033_T0001\TR1_W0001_P0096\TR1_2_W0001_P0096_T0001_R1_P1_K1_Ch2-Ch1.zen
163740	9.339072e-05	2.216424e-03	1.963800e-04	20151202_STAG2gfpcf2_G2G1\MitoSys2\LSM\STAG2gfpcf2_G1\DE_W0003_P0033\DE_2_W0003_P0033_T0001\TR1_W0001_P0096\TR1_2_W0001_P0096_T0001_R1_P1_K1_Ch2-Ch1.zen
173980	5.695267e-04	2.283563e-03	1.721600e-04	20151202_STAG2gfpcf2_G2G1\MitoSys2\LSM\STAG2gfpcf2_G1\DE_W0003_P0033\DE_2_W0003_P0033_T0001\TR1_W0001_P0096\TR1_2_W0001_P0096_T0001_R1_P1_K1_Ch2-Ch1.zen
184220	2.959257e-04	1.643954e-03	1.518800e-04	20151202_STAG2gfpcf2_G2G1\MitoSys2\LSM\STAG2gfpcf2_G1\DE_W0003_P0033\DE_2_W0003_P0033_T0001\TR1_W0001_P0096\TR1_2_W0001_P0096_T0001_R1_P1_K1_Ch2-Ch1.zen
194460	-2.974587e-04	1.925124e-03	1.347600e-04	20151202_STAG2gfpcf2_G2G1\MitoSys2\LSM\STAG2gfpcf2_G1\DE_W0003_P0033\DE_2_W0003_P0033_T0001\TR1_W0001_P0096\TR1_2_W0001_P0096_T0001_R1_P1_K1_Ch2-Ch1.zen
204700	-4.827635e-04	2.024447e-03	1.201900e-04	20151202_STAG2gfpcf2_G2G1\MitoSys2\LSM\STAG2gfpcf2_G1\DE_W0003_P0033\DE_2_W0003_P0033_T0001\TR1_W0001_P0096\TR1_2_W0001_P0096_T0001_R1_P1_K1_Ch2-Ch1.zen
225180	-2.524670e-04	1.818153e-03	9.697500e-05	20151202_STAG2gfpcf2_G2G1\MitoSys2\LSM\STAG2gfpcf2_G1\DE_W0003_P0033\DE_2_W0003_P0033_T0001\TR1_W0001_P0096\TR1_2_W0001_P0096_T0001_R1_P1_K1_Ch2-Ch1.zen
245660	-1.901160e-04	2.199691e-03	7.954700e-05	20151202_STAG2gfpcf2_G2G1\MitoSys2\LSM\STAG2gfpcf2_G1\DE_W0003_P0033\DE_2_W0003_P0033_T0001\TR1_W0001_P0096\TR1_2_W0001_P0096_T0001_R1_P1_K1_Ch2-Ch1.zen
266140	-2.746723e-04	2.031672e-03	6.619500e-05	20151202_STAG2gfpcf2_G2G1\MitoSys2\LSM\STAG2gfpcf2_G1\DE_W0003_P0033\DE_2_W0003_P0033_T0001\TR1_W0001_P0096\TR1_2_W0001_P0096_T0001_R1_P1_K1_Ch2-Ch1.zen
286620	-1.017604e-04	2.067394e-03	5.578100e-05	20151202_STAG2gfpcf2_G2G1\MitoSys2\LSM\STAG2gfpcf2_G1\DE_W0003_P0033\DE_2_W0003_P0033_T0001\TR1_W0001_P0096\TR1_2_W0001_P0096_T0001_R1_P1_K1_Ch2-Ch1.zen
307100	-9.062279e-04	2.291888e-03	4.753000e-05	20151202_STAG2gfpcf2_G2G1\MitoSys2\LSM\STAG2gfpcf2_G1\DE_W0003_P0033\DE_2_W0003_P0033_T0001\TR1_W0001_P0096\TR1_2_W0001_P0096_T0001_R1_P1_K1_Ch2-Ch1.zen
327580	-8.951502e-04	2.564998e-03	4.090100e-05	20151202_STAG2gfpcf2_G2G1\MitoSys2\LSM\STAG2gfpcf2_G1\DE_W0003_P0033\DE_2_W0003_P0033_T0001\TR1_W0001_P0096\TR1_2_W0001_P0096_T0001_R1_P1_K1_Ch2-Ch1.zen
348060	-7.781701e-04	2.729745e-03	3.550800e-05	20151202_STAG2gfpcf2_G2G1\MitoSys2\LSM\STAG2gfpcf2_G1\DE_W0003_P0033\DE_2_W0003_P0033_T0001\TR1_W0001_P0096\TR1_2_W0001_P0096_T0001_R1_P1_K1_Ch2-Ch1.zen
368540	-6.818852e-04	2.437076e-03	3.107300e-05	20151202_STAG2gfpcf2_G2G1\MitoSys2\LSM\STAG2gfpcf2_G1\DE_W0003_P0033\DE_2_W0003_P0033_T0001\TR1_W0001_P0096\TR1_2_W0001_P0096_T0001_R1_P1_K1_Ch2-Ch1.zen
389020	-5.626693e-04	2.036243e-03	2.738700e-05	20151202_STAG2gfpcf2_G2G1\MitoSys2\LSM\STAG2gfpcf2_G1\DE_W0003_P0033\DE_2_W0003_P0033_T0001\TR1_W0001_P0096\TR1_2_W0001_P0096_T0001_R1_P1_K1_Ch2-Ch1.zen
409500	-8.335549e-04	2.003178e-03	2.429600e-05	20151202_STAG2gfpcf2_G2G1\MitoSys2\LSM\STAG2gfpcf2_G1\DE_W0003_P0033\DE_2_W0003_P0033_T0001\TR1_W0001_P0096\TR1_2_W0001_P0096_T0001_R1_P1_K1_Ch2-Ch1.zen
450460	-1.038169e-03	1.286548e-03	1.945500e-05	20151202_STAG2gfpcf2_G2G1\MitoSys2\LSM\STAG2gfpcf2_G1\DE_W0003_P0033\DE_2_W0003_P0033_T0001\TR1_W0001_P0096\TR1_2_W0001_P0096_T0001_R1_P1_K1_Ch2-Ch1.zen
491420	-7.440535e-04	1.507410e-03	1.589200e-05	20151202_STAG2gfpcf2_G2G1\MitoSys2\LSM\STAG2gfpcf2_G1\DE_W0003_P0033\DE_2_W0003_P0033_T0001\TR1_W0001_P0096\TR1_2_W0001_P0096_T0001_R1_P1_K1_Ch2-Ch1.zen
532380	-4.820171e-04	1.866260e-03	1.320400e-05	20151202_STAG2gfpcf2_G2G1\MitoSys2\LSM\STAG2gfpcf2_G1\DE_W0003_P0033\DE_2_W0003_P0033_T0001\TR1_W0001_P0096\TR1_2_W0001_P0096_T0001_R1_P1_K1_Ch2-Ch1.zen
573340	-6.908073e-04	1.472900e-03	1.113100e-05	20151202_STAG2gfpcf2_G2G1\MitoSys2\LSM\STAG2gfpcf2_G1\DE_W0003_P0033\DE_2_W0003_P0033_T0001\TR1_W0001_P0096\TR1_2_W0001_P0096_T0001_R1_P1_K1_Ch2-Ch1.zen
614300	-1.228790e-03	1.870699e-03	9.501600e-06	20151202_STAG2gfpcf2_G2G1\MitoSys2\LSM\STAG2gfpcf2_G1\DE_W0003_P0033\DE_2_W0003_P0033_T0001\TR1_W0001_P0096\TR1_2_W0001_P0096_T0001_R1_P1_K1_Ch2-Ch1.zen
655260	-1.126032e-03	1.709179e-03	8.200500e-06	20151202_STAG2gfpcf2_G2G1\MitoSys2\LSM\STAG2gfpcf2_G1\DE_W0003_P0033\DE_2_W0003_P0033_T0001\TR1_W0001_P0096\TR1_2_W0001_P0096_T0001_R1_P1_K1_Ch2-Ch1.zen
696220	-4.811821e-04	2.004933e-03	7.146300e-06	20151202_STAG2gfpcf2_G2G1\MitoSys2\LSM\STAG2gfpcf2_G1\DE_W0003_P0033\DE_2_W0003_P0033_T0001\TR1_W0001_P0096\TR1_2_W0001_P0096_T0001_R1_P1_K1_Ch2-Ch1.zen
737180	-1.171334e-04	1.895667e-03	6.281000e-06	20151202_STAG2gfpcf2_G2G1\MitoSys2\LSM\STAG2gfpcf2_G1\DE_W0003_P0033\DE_2_W0003_P0033_T0001\TR1_W0001_P0096\TR1_2_W0001_P0096_T0001_R1_P1_K1_Ch2-Ch1.zen
778140	3.129352e-04	1.971565e-03	5.562700e-06	20151202_STAG2gfpcf2_G2G1\MitoSys2\LSM\STAG2gfpcf2_G1\DE_W0003_P0033\DE_2_W0003_P0033_T0001\TR1_W0001_P0096\TR1_2_W0001_P0096_T0001_R1_P1_K1_Ch2-Ch1.zen
819100	4.209532e-04	1.728973e-03	4.960300e-06	20151202_STAG2gfpcf2_G2G1\MitoSys2\LSM\STAG2gfpcf2_G1\DE_W0003_P0033\DE_2_W0003_P0033_T0001\TR1_W0001_P0096\TR1_2_W0001_P0096_T0001_R1_P1_K1_Ch2-Ch1.zen
901020	-4.754571e-04	1.942608e-03	4.015000e-06	20151202_STAG2gfpcf2_G2G1\MitoSys2\LSM\STAG2gfpcf2_G1\DE_W0003_P0033\DE_2_W0003_P0033_T0001\TR1_W0001_P0096\TR1_2_W0001_P0096_T0001_R1_P1_K1_Ch2-Ch1.zen
982940	-2.235605e-04	1.525721e-03	3.316300e-06	20151202_STAG2gfpcf2_G2G1\MitoSys2\LSM\STAG2gfpcf2_G1\DE_W0003_P0033\DE_2_W0003_P0033_T0001\TR1_W0001_P0096\TR1_2_W0001_P0096_T0001_R1_P1_K1_Ch2-Ch1.zen
1064860	-9.197665e-05	1.607312e-03	2.785900e-06	20151202_STAG2gfpcf2_G2G1\MitoSys2\LSM\STAG2gfpcf2_G1\DE_W0003_P0033\DE_2_W0003_P0033_T0001\TR1_W0001_P0096\TR1_2_W0001_P0096_T0001_R1_P1_K1_Ch2-Ch1.zen
1146780	-5.421073e-04	1.532511e-03	2.373900e-06	20151202_STAG2gfpcf2_G2G1\MitoSys2\LSM\STAG2gfpcf2_G1\DE_W0003_P0033\DE_2_W0003_P0033_T0001\TR1_W0001_P0096\TR1_2_W0001_P0096_T0001_R1_P1_K1_Ch2-Ch1.zen
1228700	-6.100668e-04	1.849458e-03	2.047600e-06	20151202_STAG2gfpcf2_G2G1\MitoSys2\LSM\STAG2gfpcf2_G1\DE_W0003_P0033\DE_2_W0003_P0033_T0001\TR1_W0001_P0096\TR1_2_W0001_P0096_T0001_R1_P1_K1_Ch2-Ch1.zen
1310620	-4.362333e-04	1.299674e-03	1.785000e-06	20151202_STAG2gfpcf2_G2G1\MitoSys2\LSM\STAG2gfpcf2_G1\DE_W0003_P0033\DE_2_W0003_P0033_T0001\TR1_W0001_P0096\TR1_2_W0001_P0096_T0001_R1_P1_K1_Ch2-Ch1.zen
1392540	-3.242875e-04	1.651415e-03	1.570400e-06	20151202_STAG2gfpcf2_G2G1\MitoSys2\LSM\STAG2gfpcf2_G1\DE_W0003_P0033\DE_2_W0003_P0033_T0001\TR1_W0001_P0096\TR1_2_W0001_P0096_T0001_R1_P1_K1_Ch2-Ch1.zen
1474460	1.501877e-04	1.770716e-03	1.392800e-06	20151202_STAG2gfpcf2_G2G1\MitoSys2\LSM\STAG2gfpcf2_G1\DE_W0003_P0033\DE_2_W0003_P0033_T0001\TR1_W0001_P0096\TR1_2_W0001_P0096_T0001_R1_P1_K1_Ch2-Ch1.zen
1556380	6.555895e-04	1.904275e-03	1.244100e-06	20151202_STAG2gfpcf2_G2G1\MitoSys2\LSM\STAG2gfpcf2_G1\DE_W0003_P0033\DE_2_W0003_P0033_T0001\TR1_W0001_P0096\TR1_2_W0001_P0096_T0001_R1_P1_K1_Ch2-Ch1.zen
10	1.458445e-02	4.728701e-03	1.382200e-02	20151202_STAG2gfpcf2_G2G1\MitoSys2\LSM\STAG2gfpcf2_G1\DE_W0003_P0033\DE_2_W0003_P0033_T0001\TR1_W0001_P0096\TR1_2_W0001_P0096_T0001_R1_P2_K1_Ch2-Ch1.zen
20	1.333114e-02	5.119040e-03	1.367200e-02	20151202_STAG2gfpcf2_G2G1\MitoSys2\LSM\STAG2gfpcf2_G1\DE_W0003_P0033\DE_2_W0003_P0033_T0001\TR1_W0001_P0096\TR1_2_W0001_P0096_T0001_R1_P2_K1_Ch2-Ch1.zen
30	1.385218e-02	4.434826e-03	1.353300e-02	20151202_STAG2gfpcf2_G2G1\MitoSys2\LSM\STAG2gfpcf2_G1\DE_W0003_P0033\DE_2_W0003_P0033_T0001\TR1_W0001_P0096\TR1_2_W0001_P0096_T0001_R1_P2_K1_Ch2-Ch1.zen
40	1.240223e-02	4.885211e-03	1.340400e-02	20151202_STAG2gfpcf2_G2G1\MitoSys2\LSM\STAG2gfpcf2_G1\DE_W0003_P0033\DE_2_W0003_P0033_T0001\TR1_W0001_P0096\TR1_2_W0001_P0096_T0001_R1_P2_K1_Ch2-Ch1.zen
50	1.231416e-02	3.543716e-03	1.328400e-02	20151202_STAG2gfpcf2_G2G1\MitoSys2\LSM\STAG2gfpcf2_G1\DE_W0003_P0033\DE_2_W0003_P0033_T0001\TR1_W0001_P0096\TR1_2_W0001_P0096_T0001_R1_P2_K1_Ch2-Ch1.zen
60	1.337088e-02	3.919438e-03	1.317200e-02	20151202_STAG2gfpcf2_G2G1\MitoSys2\LSM\STAG2gfpcf2_G1\DE_W0003_P0033\DE_2_W0003_P0033_T0001\TR1_W0001_P0096\TR1_2_W0001_P0096_T0001_R1_P2_K1_Ch2-Ch1.zen
70	1.265296e-02	3.944040e-03	1.306800e-02	20151202_STAG2gfpcf2_G2G1\MitoSys2\LSM\STAG2gfpcf2_G1\DE_W0003_P0033\DE_2_W0003_P0033_T0001\TR1_W0001_P0096\TR1_2_W0001_P0096_T0001_R1_P2_K1_Ch2-Ch1.zen
80	1.194966e-02	4.595994e-03	1.297000e-02	20151202_STAG2gfpcf2_G2G1\MitoSys2\LSM\STAG2gfpcf2_G1\DE_W0003_P0033\DE_2_W0003_P0033_T0001\TR1_W0001_P0096\TR1_2_W0001_P0096_T0001_R1_P2_K1_Ch2-Ch1.zen
90	1.331288e-02	3.013807e-03	1.287900e-02	20151202_STAG2gfpcf2_G2G1\MitoSys2\LSM\STAG2gfpcf2_G1\DE_W0003_P0033\DE_2_W0003_P0033_T0001\TR1_W0001_P0096\TR1_2_W0001_P0096_T0001_R1_P2_K1_Ch2-Ch1.zen
100	1.350158e-02	4.122523e-03	1.279300e-02	20151202_STAG2gfpcf2_G2G1\MitoSys2\LSM\STAG2gfpcf2_G1\DE_W0003_P0033\DE_2_W0003_P0033_T0001\TR1_W0001_P0096\TR1_2_W0001_P0096_T0001_R1_P2_K1_Ch2-Ch1.zen
120	1.210734e-02	3.091658e-03	1.263500e-02	20151202_STAG2gfpcf2_G2G1\MitoSys2\LSM\STAG2gfpcf2_G1\DE_W0003_P0033\DE_2_W0003_P0033_T0001\TR1_W0001_P0096\TR1_2_W0001_P0096_T0001_R1_P2_K1_Ch2-Ch1.zen
140	1.336095e-02	3.198046e-03	1.249300e-02	20151202_STAG2gfpcf2_G2G1\MitoSys2\LSM\STAG2gfpcf2_G1\DE_W0003_P0033\DE_2_W0003_P0033_T0001\TR1_W0001_P0096\TR1_2_W0001_P0096_T0001_R1_P2_K1_Ch2-Ch1.zen
160	1.215978e-02	3.189872e-03	1.236500e-02	20151202_STAG2gfpcf2_G2G1\MitoSys2\LSM\STAG2gfpcf2_G1\DE_W0003_P0033\DE_2_W0003_P0033_T0001\TR1_W0001_P0096\TR1_2_W0001_P0096_T0001_R1_P2_K1_Ch2-Ch1.zen
180	1.276116e-02	3.007424e-03	1.224900e-02	20151202_STAG2gfpcf2_G2G1\MitoSys2\LSM\STAG2gfpcf2_G1\DE_W0003_P0033\DE_2_W0003_P0033_T0001\TR1_W0001_P0096\TR1_2_W0001_P0096_T0001_R1_P2_K1_Ch2-Ch1.zen
200	1.238615e-02	3.417113e-03	1.214100e-02	20151202_STAG2gfpcf2_G2G1\MitoSys2\LSM\STAG2gfpcf2_G1\DE_W0003_P0033\DE_2_W0003_P0033_T0001\TR1_W0001_P0096\TR1_2_W0001_P0096_T0001_R1_P2_K1_Ch2-Ch1.zen
220	1.270256e-02	3.654984e-03	1.204100e-02	20151202_STAG2gfpcf2_G2G1\MitoSys2\LSM\STAG2gfpcf2_G1\DE_W0003_P0033\DE_2_W0003_P0033_T0001\TR1_W0001_P0096\TR1_2_W0001_P0096_T0001_R1_P2_K1_Ch2-Ch1.zen
240	1.213132e-02	2.940717e-03	1.194800e-02	20151202_STAG2gfpcf2_G2G1\MitoSys2\LSM\STAG2gfpcf2_G1\DE_W0003_P0033\DE_2_W0003_P0033_T0001\TR1_W0001_P0096\TR1_2_W0001_P0096_T0001_R1_P2_K1_Ch2-Ch1.zen
260	1.152287e-02	3.064618e-03	1.186000e-02	20151202_STAG2gfpcf2_G2G1\MitoSys2\LSM\STAG2gfpcf2_G1\DE_W0003_P0033\DE_2_W0003_P0033_T0001\TR1_W0001_P0096\TR1_2_W0001_P0096_T0001_R1_P2_K1_Ch2-Ch1.zen
280	1.179662e-02	3.913362e-03	1.177700e-02	20151202_STAG2gfpcf2_G2G1\MitoSys2\LSM\STAG2gfpcf2_G1\DE_W0003_P0033\DE_2_W0003_P0033_T0001\TR1_W0001_P0096\TR1_2_W0001_P0096_T0001_R1_P2_K1_Ch2-Ch1.zen
300	1.222733e-02	2.678642e-03	1.169700e-02	20151202_STAG2gfpcf2_G2G1\MitoSys2\LSM\STAG2gfpcf2_G1\DE_W0003_P0033\DE_2_W0003_P0033_T0001\TR1_W0001_P0096\TR1_2_W0001_P0096_T0001_R1_P2_K1_Ch2-Ch1.zen
340	1.139216e-02	2.923898e-03	1.154800e-02	20151202_STAG2gfpcf2_G2G1\MitoSys2\LSM\STAG2gfpcf2_G1\DE_W0003_P0033\DE_2_W0003_P0033_T0001\TR1_W0001_P0096\TR1_2_W0001_P0096_T0001_R1_P2_K1_Ch2-Ch1.zen
380	1.151337e-02	3.005921e-03	1.140800e-02	20151202_STAG2gfpcf2_G2G1\MitoSys2\LSM\STAG2gfpcf2_G1\DE_W0003_P0033\DE_2_W0003_P0033_T0001\TR1_W0001_P0096\TR1_2_W0001_P0096_T0001_R1_P2_K1_Ch2-Ch1.zen
420	1.223761e-02	2.145824e-03	1.127600e-02	20151202_STAG2gfpcf2_G2G1\MitoSys2\LSM\STAG2gfpcf2_G1\DE_W0003_P0033\DE_2_W0003_P0033_T0001\TR1_W0001_P0096\TR1_2_W0001_P0096_T0001_R1_P2_K1_Ch2-Ch1.zen
460	1.113631e-02	2.537834e-03	1.115000e-02	20151202_STAG2gfpcf2_G2G1\MitoSys2\LSM\STAG2gfpcf2_G1\DE_W0003_P0033\DE_2_W0003_P0033_T0001\TR1_W0001_P0096\TR1_2_W0001_P0096_T0001_R1_P2_K1_Ch2-Ch1.zen
500	1.101371e-02	2.745006e-03	1.103000e-02	20151202_STAG2gfpcf2_G2G1\MitoSys2\LSM\STAG2gfpcf2_G1\DE_W0003_P0033\DE_2_W0003_P0033_T0001\TR1_W0001_P0096\TR1_2_W0001_P0096_T0001_R1_P2_K1_Ch2-Ch1.zen
540	1.152679e-02	2.384132e-03	1.091300e-02	20151202_STAG2gfpcf2_G2G1\MitoSys2\LSM\STAG2gfpcf2_G1\DE_W0003_P0033\DE_2_W0003_P0033_T0001\TR1_W0001_P0096\TR1_2_W0001_P0096_T0001_R1_P2_K1_Ch2-Ch1.zen
580	1.153871e-02	2.580147e-03	1.080000e-02	20151202_STAG2gfpcf2_G2G1\MitoSys2\LSM\STAG2gfpcf2_G1\DE_W0003_P0033\DE_2_W0003_P0033_T0001\TR1_W0001_P0096\TR1_2_W0001_P0096_T0001_R1_P2_K1_Ch2-Ch1.zen
620	9.795451e-03	2.035961e-03	1.069100e-02	20151202_STAG2gfpcf2_G2G1\MitoSys2\LSM\STAG2gfpcf2_G1\DE_W0003_P0033\DE_2_W0003_P0033_T0001\TR1_W0001_P0096\TR1_2_W0001_P0096_T0001_R1_P2_K1_Ch2-Ch1.zen
660	1.047040e-02	3.308216e-03	1.058500e-02	20151202_STAG2gfpcf2_G2G1\MitoSys2\LSM\STAG2gfpcf2_G1\DE_W0003_P0033\DE_2_W0003_P0033_T0001\TR1_W0001_P0096\TR1_2_W0001_P0096_T0001_R1_P2_K1_Ch2-Ch1.zen
700	1.041143e-02	2.232103e-03	1.048100e-02	20151202_STAG2gfpcf2_G2G1\MitoSys2\LSM\STAG2gfpcf2_G1\DE_W0003_P0033\DE_2_W0003_P0033_T0001\TR1_W0001_P0096\TR1_2_W0001_P0096_T0001_R1_P2_K1_Ch2-Ch1.zen
780	9.755358e-03	2.807014e-03	1.028200e-02	20151202_STAG2gfpcf2_G2G1\MitoSys2\LSM\STAG2gfpcf2_G1\DE_W0003_P0033\DE_2_W0003_P0033_T0001\TR1_W0001_P0096\TR1_2_W0001_P0096_T0001_R1_P2_K1_Ch2-Ch1.zen
860	9.465529e-03	2.793679e-03	1.009300e-02	20151202_STAG2gfpcf2_G2G1\MitoSys2\LSM\STAG2gfpcf2_G1\DE_W0003_P0033\DE_2_W0003_P0033_T0001\TR1_W0001_P0096\TR1_2_W0001_P0096_T0001_R1_P2_K1_Ch2-Ch1.zen
940	9.724069e-03	2.525557e-03	9.911900e-03	20151202_STAG2gfpcf2_G2G1\MitoSys2\LSM\STAG2gfpcf2_G1\DE_W0003_P0033\DE_2_W0003_P0033_T0001\TR1_W0001_P0096\TR1_2_W0001_P0096_T0001_R1_P2_K1_Ch2-Ch1.zen
1020	9.836969e-03	1.866516e-03	9.739500e-03	20151202_STAG2gfpcf2_G2G1\MitoSys2\LSM\STAG2gfpcf2_G1\DE_W0003_P0033\DE_2_W0003_P0033_T0001\TR1_W0001_P0096\TR1_2_W0001_P0096_T0001_R1_P2_K1_Ch2-Ch1.zen
1100	9.615984e-03	2.275257e-03	9.574600e-03	20151202_STAG2gfpcf2_G2G1\MitoSys2\LSM\STAG2gfpcf2_G1\DE_W0003_P0033\DE_2_W0003_P0033_T0001\TR1_W0001_P0096\TR1_2_W0001_P0096_T0001_R1_P2_K1_Ch2-Ch1.zen
1180	9.567353e-03	2.382456e-03	9.416800e-03	20151202_STAG2gfpcf2_G2G1\MitoSys2\LSM\STAG2gfpcf2_G1\DE_W0003_P0033\DE_2_W0003_P0033_T0001\TR1_W0001_P0096\TR1_2_W0001_P0096_T0001_R1_P2_K1_Ch2-Ch1.zen
1260	8.813239e-03	2.433647e-03	9.265600e-03	20151202_STAG2gfpcf2_G2G1\MitoSys2\LSM\STAG2gfpcf2_G1\DE_W0003_P0033\DE_2_W0003_P0033_T0001\TR1_W0001_P0096\TR1_2_W0001_P0096_T0001_R1_P2_K1_Ch2-Ch1.zen
1340	8.887150e-03	2.692215e-03	9.120700e-03	20151202_STAG2gfpcf2_G2G1\MitoSys2\LSM\STAG2gfpcf2_G1\DE_W0003_P0033\DE_2_W0003_P0033_T0001\TR1_W0001_P0096\TR1_2_W0001_P0096_T0001_R1_P2_K1_Ch2-Ch1.zen
1420	8.801613e-03	2.438902e-03	8.981600e-03	20151202_STAG2gfpcf2_G2G1\MitoSys2\LSM\STAG2gfpcf2_G1\DE_W0003_P0033\DE_2_W0003_P0033_T0001\TR1_W0001_P0096\TR1_2_W0001_P0096_T0001_R1_P2_K1_Ch2-Ch1.zen
1500	8.877700e-03	2.228352e-03	8.848000e-03	20151202_STAG2gfpcf2_G2G1\MitoSys2\LSM\STAG2gfpcf2_G1\DE_W0003_P0033\DE_2_W0003_P0033_T0001\TR1_W0001_P0096\TR1_2_W0001_P0096_T0001_R1_P2_K1_Ch2-Ch1.zen
1660	8.568080e-03	1.894487e-03	8.595900e-03	20151202_STAG2gfpcf2_G2G1\MitoSys2\LSM\STAG2gfpcf2_G1\DE_W0003_P0033\DE_2_W0003_P0033_T0001\TR1_W0001_P0096\TR1_2_W0001_P0096_T0001_R1_P2_K1_Ch2-Ch1.zen
1820	8.607260e-03	1.891370e-03	8.362300e-03	20151202_STAG2gfpcf2_G2G1\MitoSys2\LSM\STAG2gfpcf2_G1\DE_W0003_P0033\DE_2_W0003_P0033_T0001\TR1_W0001_P0096\TR1_2_W0001_P0096_T0001_R1_P2_K1_Ch2-Ch1.zen
1980	8.082970e-03	1.681263e-03	8.145200e-03	20151202_STAG2gfpcf2_G2G1\MitoSys2\LSM\STAG2gfpcf2_G1\DE_W0003_P0033\DE_2_W0003_P0033_T0001\TR1_W0001_P0096\TR1_2_W0001_P0096_T0001_R1_P2_K1_Ch2-Ch1.zen
2140	7.770452e-03	2.258177e-03	7.942800e-03	20151202_STAG2gfpcf2_G2G1\MitoSys2\LSM\STAG2gfpcf2_G1\DE_W0003_P0033\DE_2_W0003_P0033_T0001\TR1_W0001_P0096\TR1_2_W0001_P0096_T0001_R1_P2_K1_Ch2-Ch1.zen
2300	8.029266e-03	2.088583e-03	7.753700e-03	20151202_STAG2gfpcf2_G2G1\MitoSys2\LSM\STAG2gfpcf2_G1\DE_W0003_P0033\DE_2_W0003_P0033_T0001\TR1_W0001_P0096\TR1_2_W0001_P0096_T0001_R1_P2_K1_Ch2-Ch1.zen
2460	7.685915e-03	1.935417e-03	7.576600e-03	20151202_STAG2gfpcf2_G2G1\MitoSys2\LSM\STAG2gfpcf2_G1\DE_W0003_P0033\DE_2_W0003_P0033_T0001\TR1_W0001_P0096\TR1_2_W0001_P0096_T0001_R1_P2_K1_Ch2-Ch1.zen
2620	7.174013e-03	1.610287e-03	7.410500e-03	20151202_STAG2gfpcf2_G2G1\MitoSys2\LSM\STAG2gfpcf2_G1\DE_W0003_P0033\DE_2_W0003_P0033_T0001\TR1_W0001_P0096\TR1_2_W0001_P0096_T0001_R1_P2_K1_Ch2-Ch1.zen
2780	7.111238e-03	1.965996e-03	7.254200e-03	20151202_STAG2gfpcf2_G2G1\MitoSys2\LSM\STAG2gfpcf2_G1\DE_W0003_P0033\DE_2_W0003_P0033_T0001\TR1_W0001_P0096\TR1_2_W0001_P0096_T0001_R1_P2_K1_Ch2-Ch1.zen
2940	6.977983e-03	2.087123e-03	7.107000e-03	20151202_STAG2gfpcf2_G2G1\MitoSys2\LSM\STAG2gfpcf2_G1\DE_W0003_P0033\DE_2_W0003_P0033_T0001\TR1_W0001_P0096\TR1_2_W0001_P0096_T0001_R1_P2_K1_Ch2-Ch1.zen
3100	6.921414e-03	1.837379e-03	6.968000e-03	20151202_STAG2gfpcf2_G2G1\MitoSys2\LSM\STAG2gfpcf2_G1\DE_W0003_P0033\DE_2_W0003_P0033_T0001\TR1_W0001_P0096\TR1_2_W0001_P0096_T0001_R1_P2_K1_Ch2-Ch1.zen
3420	6.355455e-03	1.783047e-03	6.712300e-03	20151202_STAG2gfpcf2_G2G1\MitoSys2\LSM\STAG2gfpcf2_G1\DE_W0003_P0033\DE_2_W0003_P0033_T0001\TR1_W0001_P0096\TR1_2_W0001_P0096_T0001_R1_P2_K1_Ch2-Ch1.zen
3740	6.572567e-03	1.654220e-03	6.482200e-03	20151202_STAG2gfpcf2_G2G1\MitoSys2\LSM\STAG2gfpcf2_G1\DE_W0003_P0033\DE_2_W0003_P0033_T0001\TR1_W0001_P0096\TR1_2_W0001_P0096_T0001_R1_P2_K1_Ch2-Ch1.zen
4060	6.423963e-03	2.147291e-03	6.274200e-03	20151202_STAG2gfpcf2_G2G1\MitoSys2\LSM\STAG2gfpcf2_G1\DE_W0003_P0033\DE_2_W0003_P0033_T0001\TR1_W0001_P0096\TR1_2_W0001_P0096_T0001_R1_P2_K1_Ch2-Ch1.zen
4380	6.287604e-03	1.705942e-03	6.085000e-03	20151202_STAG2gfpcf2_G2G1\MitoSys2\LSM\STAG2gfpcf2_G1\DE_W0003_P0033\DE_2_W0003_P0033_T0001\TR1_W0001_P0096\TR1_2_W0001_P0096_T0001_R1_P2_K1_Ch2-Ch1.zen
4700	6.041793e-03	1.820124e-03	5.912300e-03	20151202_STAG2gfpcf2_G2G1\MitoSys2\LSM\STAG2gfpcf2_G1\DE_W0003_P0033\DE_2_W0003_P0033_T0001\TR1_W0001_P0096\TR1_2_W0001_P0096_T0001_R1_P2_K1_Ch2-Ch1.zen
5020	6.044967e-03	1.857920e-03	5.753900e-03	20151202_STAG2gfpcf2_G2G1\MitoSys2\LSM\STAG2gfpcf2_G1\DE_W0003_P0033\DE_2_W0003_P0033_T0001\TR1_W0001_P0096\TR1_2_W0001_P0096_T0001_R1_P2_K1_Ch2-Ch1.zen
5340	5.808198e-03	2.104604e-03	5.608000e-03	20151202_STAG2gfpcf2_G2G1\MitoSys2\LSM\STAG2gfpcf2_G1\DE_W0003_P0033\DE_2_W0003_P0033_T0001\TR1_W0001_P0096\TR1_2_W0001_P0096_T0001_R1_P2_K1_Ch2-Ch1.zen
5660	5.727124e-03	1.965296e-03	5.473200e-03	20151202_STAG2gfpcf2_G2G1\MitoSys2\LSM\STAG2gfpcf2_G1\DE_W0003_P0033\DE_2_W0003_P0033_T0001\TR1_W0001_P0096\TR1_2_W0001_P0096_T0001_R1_P2_K1_Ch2-Ch1.zen
5980	5.330711e-03	1.499308e-03	5.348200e-03	20151202_STAG2gfpcf2_G2G1\MitoSys2\LSM\STAG2gfpcf2_G1\DE_W0003_P0033\DE_2_W0003_P0033_T0001\TR1_W0001_P0096\TR1_2_W0001_P0096_T0001_R1_P2_K1_Ch2-Ch1.zen
6300	5.381638e-03	1.646709e-03	5.231900e-03	20151202_STAG2gfpcf2_G2G1\MitoSys2\LSM\STAG2gfpcf2_G1\DE_W0003_P0033\DE_2_W0003_P0033_T0001\TR1_W0001_P0096\TR1_2_W0001_P0096_T0001_R1_P2_K1_Ch2-Ch1.zen
6940	5.205932e-03	1.709344e-03	5.022000e-03	20151202_STAG2gfpcf2_G2G1\MitoSys2\LSM\STAG2gfpcf2_G1\DE_W0003_P0033\DE_2_W0003_P0033_T0001\TR1_W0001_P0096\TR1_2_W0001_P0096_T0001_R1_P2_K1_Ch2-Ch1.zen
7580	5.182112e-03	1.642315e-03	4.837400e-03	20151202_STAG2gfpcf2_G2G1\MitoSys2\LSM\STAG2gfpcf2_G1\DE_W0003_P0033\DE_2_W0003_P0033_T0001\TR1_W0001_P0096\TR1_2_W0001_P0096_T0001_R1_P2_K1_Ch2-Ch1.zen
8220	4.546154e-03	1.805543e-03	4.673500e-03	20151202_STAG2gfpcf2_G2G1\MitoSys2\LSM\STAG2gfpcf2_G1\DE_W0003_P0033\DE_2_W0003_P0033_T0001\TR1_W0001_P0096\TR1_2_W0001_P0096_T0001_R1_P2_K1_Ch2-Ch1.zen
8860	4.438939e-03	1.694672e-03	4.526900e-03	20151202_STAG2gfpcf2_G2G1\MitoSys2\LSM\STAG2gfpcf2_G1\DE_W0003_P0033\DE_2_W0003_P0033_T0001\TR1_W0001_P0096\TR1_2_W0001_P0096_T0001_R1_P2_K1_Ch2-Ch1.zen
9500	4.621001e-03	1.785524e-03	4.394600e-03	20151202_STAG2gfpcf2_G2G1\MitoSys2\LSM\STAG2gfpcf2_G1\DE_W0003_P0033\DE_2_W0003_P0033_T0001\TR1_W0001_P0096\TR1_2_W0001_P0096_T0001_R1_P2_K1_Ch2-Ch1.zen
10140	4.382332e-03	1.724210e-03	4.274400e-03	20151202_STAG2gfpcf2_G2G1\MitoSys2\LSM\STAG2gfpcf2_G1\DE_W0003_P0033\DE_2_W0003_P0033_T0001\TR1_W0001_P0096\TR1_2_W0001_P0096_T0001_R1_P2_K1_Ch2-Ch1.zen
10780	4.363922e-03	1.761660e-03	4.164600e-03	20151202_STAG2gfpcf2_G2G1\MitoSys2\LSM\STAG2gfpcf2_G1\DE_W0003_P0033\DE_2_W0003_P0033_T0001\TR1_W0001_P0096\TR1_2_W0001_P0096_T0001_R1_P2_K1_Ch2-Ch1.zen
11420	3.914476e-03	1.837467e-03	4.063700e-03	20151202_STAG2gfpcf2_G2G1\MitoSys2\LSM\STAG2gfpcf2_G1\DE_W0003_P0033\DE_2_W0003_P0033_T0001\TR1_W0001_P0096\TR1_2_W0001_P0096_T0001_R1_P2_K1_Ch2-Ch1.zen
12060	3.978121e-03	1.645777e-03	3.970500e-03	20151202_STAG2gfpcf2_G2G1\MitoSys2\LSM\STAG2gfpcf2_G1\DE_W0003_P0033\DE_2_W0003_P0033_T0001\TR1_W0001_P0096\TR1_2_W0001_P0096_T0001_R1_P2_K1_Ch2-Ch1.zen
12700	4.072858e-03	1.455457e-03	3.883900e-03	20151202_STAG2gfpcf2_G2G1\MitoSys2\LSM\STAG2gfpcf2_G1\DE_W0003_P0033\DE_2_W0003_P0033_T0001\TR1_W0001_P0096\TR1_2_W0001_P0096_T0001_R1_P2_K1_Ch2-Ch1.zen
13980	3.652415e-03	1.602408e-03	3.727600e-03	20151202_STAG2gfpcf2_G2G1\MitoSys2\LSM\STAG2gfpcf2_G1\DE_W0003_P0033\DE_2_W0003_P0033_T0001\TR1_W0001_P0096\TR1_2_W0001_P0096_T0001_R1_P2_K1_Ch2-Ch1.zen
15260	3.249183e-03	1.636072e-03	3.589400e-03	20151202_STAG2gfpcf2_G2G1\MitoSys2\LSM\STAG2gfpcf2_G1\DE_W0003_P0033\DE_2_W0003_P0033_T0001\TR1_W0001_P0096\TR1_2_W0001_P0096_T0001_R1_P2_K1_Ch2-Ch1.zen
16540	3.231738e-03	1.643065e-03	3.465500e-03	20151202_STAG2gfpcf2_G2G1\MitoSys2\LSM\STAG2gfpcf2_G1\DE_W0003_P0033\DE_2_W0003_P0033_T0001\TR1_W0001_P0096\TR1_2_W0001_P0096_T0001_R1_P2_K1_Ch2-Ch1.zen
17820	2.945206e-03	1.434656e-03	3.353100e-03	20151202_STAG2gfpcf2_G2G1\MitoSys2\LSM\STAG2gfpcf2_G1\DE_W0003_P0033\DE_2_W0003_P0033_T0001\TR1_W0001_P0096\TR1_2_W0001_P0096_T0001_R1_P2_K1_Ch2-Ch1.zen
19100	3.104870e-03	1.619826e-03	3.250100e-03	20151202_STAG2gfpcf2_G2G1\MitoSys2\LSM\STAG2gfpcf2_G1\DE_W0003_P0033\DE_2_W0003_P0033_T0001\TR1_W0001_P0096\TR1_2_W0001_P0096_T0001_R1_P2_K1_Ch2-Ch1.zen
20380	3.077798e-03	1.545884e-03	3.154800e-03	20151202_STAG2gfpcf2_G2G1\MitoSys2\LSM\STAG2gfpcf2_G1\DE_W0003_P0033\DE_2_W0003_P0033_T0001\TR1_W0001_P0096\TR1_2_W0001_P0096_T0001_R1_P2_K1_Ch2-Ch1.zen
21660	2.907798e-03	1.620693e-03	3.065900e-03	20151202_STAG2gfpcf2_G2G1\MitoSys2\LSM\STAG2gfpcf2_G1\DE_W0003_P0033\DE_2_W0003_P0033_T0001\TR1_W0001_P0096\TR1_2_W0001_P0096_T0001_R1_P2_K1_Ch2-Ch1.zen
22940	2.974383e-03	1.330278e-03	2.982500e-03	20151202_STAG2gfpcf2_G2G1\MitoSys2\LSM\STAG2gfpcf2_G1\DE_W0003_P0033\DE_2_W0003_P0033_T0001\TR1_W0001_P0096\TR1_2_W0001_P0096_T0001_R1_P2_K1_Ch2-Ch1.zen
24220	2.841834e-03	1.603056e-03	2.903600e-03	20151202_STAG2gfpcf2_G2G1\MitoSys2\LSM\STAG2gfpcf2_G1\DE_W0003_P0033\DE_2_W0003_P0033_T0001\TR1_W0001_P0096\TR1_2_W0001_P0096_T0001_R1_P2_K1_Ch2-Ch1.zen
25500	2.707746e-03	1.390082e-03	2.828800e-03	20151202_STAG2gfpcf2_G2G1\MitoSys2\LSM\STAG2gfpcf2_G1\DE_W0003_P0033\DE_2_W0003_P0033_T0001\TR1_W0001_P0096\TR1_2_W0001_P0096_T0001_R1_P2_K1_Ch2-Ch1.zen
28060	2.424778e-03	1.409868e-03	2.689200e-03	20151202_STAG2gfpcf2_G2G1\MitoSys2\LSM\STAG2gfpcf2_G1\DE_W0003_P0033\DE_2_W0003_P0033_T0001\TR1_W0001_P0096\TR1_2_W0001_P0096_T0001_R1_P2_K1_Ch2-Ch1.zen
30620	2.290440e-03	1.501808e-03	2.560600e-03	20151202_STAG2gfpcf2_G2G1\MitoSys2\LSM\STAG2gfpcf2_G1\DE_W0003_P0033\DE_2_W0003_P0033_T0001\TR1_W0001_P0096\TR1_2_W0001_P0096_T0001_R1_P2_K1_Ch2-Ch1.zen
33180	2.352974e-03	1.474445e-03	2.441000e-03	20151202_STAG2gfpcf2_G2G1\MitoSys2\LSM\STAG2gfpcf2_G1\DE_W0003_P0033\DE_2_W0003_P0033_T0001\TR1_W0001_P0096\TR1_2_W0001_P0096_T0001_R1_P2_K1_Ch2-Ch1.zen
35740	2.337461e-03	1.310923e-03	2.329000e-03	20151202_STAG2gfpcf2_G2G1\MitoSys2\LSM\STAG2gfpcf2_G1\DE_W0003_P0033\DE_2_W0003_P0033_T0001\TR1_W0001_P0096\TR1_2_W0001_P0096_T0001_R1_P2_K1_Ch2-Ch1.zen
38300	2.263543e-03	1.575436e-03	2.223600e-03	20151202_STAG2gfpcf2_G2G1\MitoSys2\LSM\STAG2gfpcf2_G1\DE_W0003_P0033\DE_2_W0003_P0033_T0001\TR1_W0001_P0096\TR1_2_W0001_P0096_T0001_R1_P2_K1_Ch2-Ch1.zen
40860	2.180905e-03	1.445235e-03	2.124100e-03	20151202_STAG2gfpcf2_G2G1\MitoSys2\LSM\STAG2gfpcf2_G1\DE_W0003_P0033\DE_2_W0003_P0033_T0001\TR1_W0001_P0096\TR1_2_W0001_P0096_T0001_R1_P2_K1_Ch2-Ch1.zen
43420	2.107966e-03	1.476262e-03	2.029900e-03	20151202_STAG2gfpcf2_G2G1\MitoSys2\LSM\STAG2gfpcf2_G1\DE_W0003_P0033\DE_2_W0003_P0033_T0001\TR1_W0001_P0096\TR1_2_W0001_P0096_T0001_R1_P2_K1_Ch2-Ch1.zen
45980	1.973288e-03	1.540788e-03	1.940700e-03	20151202_STAG2gfpcf2_G2G1\MitoSys2\LSM\STAG2gfpcf2_G1\DE_W0003_P0033\DE_2_W0003_P0033_T0001\TR1_W0001_P0096\TR1_2_W0001_P0096_T0001_R1_P2_K1_Ch2-Ch1.zen
48540	2.020243e-03	1.304744e-03	1.856000e-03	20151202_STAG2gfpcf2_G2G1\MitoSys2\LSM\STAG2gfpcf2_G1\DE_W0003_P0033\DE_2_W0003_P0033_T0001\TR1_W0001_P0096\TR1_2_W0001_P0096_T0001_R1_P2_K1_Ch2-Ch1.zen
51100	1.949161e-03	1.345747e-03	1.775700e-03	20151202_STAG2gfpcf2_G2G1\MitoSys2\LSM\STAG2gfpcf2_G1\DE_W0003_P0033\DE_2_W0003_P0033_T0001\TR1_W0001_P0096\TR1_2_W0001_P0096_T0001_R1_P2_K1_Ch2-Ch1.zen
56220	1.676927e-03	1.098537e-03	1.627200e-03	20151202_STAG2gfpcf2_G2G1\MitoSys2\LSM\STAG2gfpcf2_G1\DE_W0003_P0033\DE_2_W0003_P0033_T0001\TR1_W0001_P0096\TR1_2_W0001_P0096_T0001_R1_P2_K1_Ch2-Ch1.zen
61340	1.672078e-03	1.230600e-03	1.493300e-03	20151202_STAG2gfpcf2_G2G1\MitoSys2\LSM\STAG2gfpcf2_G1\DE_W0003_P0033\DE_2_W0003_P0033_T0001\TR1_W0001_P0096\TR1_2_W0001_P0096_T0001_R1_P2_K1_Ch2-Ch1.zen
66460	1.685862e-03	1.210457e-03	1.372600e-03	20151202_STAG2gfpcf2_G2G1\MitoSys2\LSM\STAG2gfpcf2_G1\DE_W0003_P0033\DE_2_W0003_P0033_T0001\TR1_W0001_P0096\TR1_2_W0001_P0096_T0001_R1_P2_K1_Ch2-Ch1.zen
71580	1.421969e-03	1.283779e-03	1.263800e-03	20151202_STAG2gfpcf2_G2G1\MitoSys2\LSM\STAG2gfpcf2_G1\DE_W0003_P0033\DE_2_W0003_P0033_T0001\TR1_W0001_P0096\TR1_2_W0001_P0096_T0001_R1_P2_K1_Ch2-Ch1.zen
76700	1.329145e-03	1.280531e-03	1.165700e-03	20151202_STAG2gfpcf2_G2G1\MitoSys2\LSM\STAG2gfpcf2_G1\DE_W0003_P0033\DE_2_W0003_P0033_T0001\TR1_W0001_P0096\TR1_2_W0001_P0096_T0001_R1_P2_K1_Ch2-Ch1.zen
81820	1.245951e-03	1.401776e-03	1.077300e-03	20151202_STAG2gfpcf2_G2G1\MitoSys2\LSM\STAG2gfpcf2_G1\DE_W0003_P0033\DE_2_W0003_P0033_T0001\TR1_W0001_P0096\TR1_2_W0001_P0096_T0001_R1_P2_K1_Ch2-Ch1.zen
86940	1.161525e-03	1.308692e-03	9.973800e-04	20151202_STAG2gfpcf2_G2G1\MitoSys2\LSM\STAG2gfpcf2_G1\DE_W0003_P0033\DE_2_W0003_P0033_T0001\TR1_W0001_P0096\TR1_2_W0001_P0096_T0001_R1_P2_K1_Ch2-Ch1.zen
92060	1.023582e-03	1.250602e-03	9.251600e-04	20151202_STAG2gfpcf2_G2G1\MitoSys2\LSM\STAG2gfpcf2_G1\DE_W0003_P0033\DE_2_W0003_P0033_T0001\TR1_W0001_P0096\TR1_2_W0001_P0096_T0001_R1_P2_K1_Ch2-Ch1.zen
97180	6.890866e-04	1.372229e-03	8.597700e-04	20151202_STAG2gfpcf2_G2G1\MitoSys2\LSM\STAG2gfpcf2_G1\DE_W0003_P0033\DE_2_W0003_P0033_T0001\TR1_W0001_P0096\TR1_2_W0001_P0096_T0001_R1_P2_K1_Ch2-Ch1.zen
102300	5.372332e-04	1.403947e-03	8.004800e-04	20151202_STAG2gfpcf2_G2G1\MitoSys2\LSM\STAG2gfpcf2_G1\DE_W0003_P0033\DE_2_W0003_P0033_T0001\TR1_W0001_P0096\TR1_2_W0001_P0096_T0001_R1_P2_K1_Ch2-Ch1.zen
112540	4.440020e-04	1.291573e-03	6.976300e-04	20151202_STAG2gfpcf2_G2G1\MitoSys2\LSM\STAG2gfpcf2_G1\DE_W0003_P0033\DE_2_W0003_P0033_T0001\TR1_W0001_P0096\TR1_2_W0001_P0096_T0001_R1_P2_K1_Ch2-Ch1.zen
122780	4.102869e-04	1.539755e-03	6.121900e-04	20151202_STAG2gfpcf2_G2G1\MitoSys2\LSM\STAG2gfpcf2_G1\DE_W0003_P0033\DE_2_W0003_P0033_T0001\TR1_W0001_P0096\TR1_2_W0001_P0096_T0001_R1_P2_K1_Ch2-Ch1.zen
133020	2.680216e-04	1.361521e-03	5.406800e-04	20151202_STAG2gfpcf2_G2G1\MitoSys2\LSM\STAG2gfpcf2_G1\DE_W0003_P0033\DE_2_W0003_P0033_T0001\TR1_W0001_P0096\TR1_2_W0001_P0096_T0001_R1_P2_K1_Ch2-Ch1.zen
143260	1.199603e-04	1.319277e-03	4.803900e-04	20151202_STAG2gfpcf2_G2G1\MitoSys2\LSM\STAG2gfpcf2_G1\DE_W0003_P0033\DE_2_W0003_P0033_T0001\TR1_W0001_P0096\TR1_2_W0001_P0096_T0001_R1_P2_K1_Ch2-Ch1.zen
153500	3.800202e-04	1.132489e-03	4.291900e-04	20151202_STAG2gfpcf2_G2G1\MitoSys2\LSM\STAG2gfpcf2_G1\DE_W0003_P0033\DE_2_W0003_P0033_T0001\TR1_W0001_P0096\TR1_2_W0001_P0096_T0001_R1_P2_K1_Ch2-Ch1.zen
163740	5.319770e-04	1.043775e-03	3.854200e-04	20151202_STAG2gfpcf2_G2G1\MitoSys2\LSM\STAG2gfpcf2_G1\DE_W0003_P0033\DE_2_W0003_P0033_T0001\TR1_W0001_P0096\TR1_2_W0001_P0096_T0001_R1_P2_K1_Ch2-Ch1.zen
173980	4.594933e-04	1.288629e-03	3.477400e-04	20151202_STAG2gfpcf2_G2G1\MitoSys2\LSM\STAG2gfpcf2_G1\DE_W0003_P0033\DE_2_W0003_P0033_T0001\TR1_W0001_P0096\TR1_2_W0001_P0096_T0001_R1_P2_K1_Ch2-Ch1.zen
184220	4.241176e-04	1.355892e-03	3.151200e-04	20151202_STAG2gfpcf2_G2G1\MitoSys2\LSM\STAG2gfpcf2_G1\DE_W0003_P0033\DE_2_W0003_P0033_T0001\TR1_W0001_P0096\TR1_2_W0001_P0096_T0001_R1_P2_K1_Ch2-Ch1.zen
194460	4.411449e-04	1.328219e-03	2.867100e-04	20151202_STAG2gfpcf2_G2G1\MitoSys2\LSM\STAG2gfpcf2_G1\DE_W0003_P0033\DE_2_W0003_P0033_T0001\TR1_W0001_P0096\TR1_2_W0001_P0096_T0001_R1_P2_K1_Ch2-Ch1.zen
204700	3.375209e-04	1.341187e-03	2.618400e-04	20151202_STAG2gfpcf2_G2G1\MitoSys2\LSM\STAG2gfpcf2_G1\DE_W0003_P0033\DE_2_W0003_P0033_T0001\TR1_W0001_P0096\TR1_2_W0001_P0096_T0001_R1_P2_K1_Ch2-Ch1.zen
225180	3.423871e-04	1.250496e-03	2.206000e-04	20151202_STAG2gfpcf2_G2G1\MitoSys2\LSM\STAG2gfpcf2_G1\DE_W0003_P0033\DE_2_W0003_P0033_T0001\TR1_W0001_P0096\TR1_2_W0001_P0096_T0001_R1_P2_K1_Ch2-Ch1.zen
245660	5.315263e-04	1.378564e-03	1.881000e-04	20151202_STAG2gfpcf2_G2G1\MitoSys2\LSM\STAG2gfpcf2_G1\DE_W0003_P0033\DE_2_W0003_P0033_T0001\TR1_W0001_P0096\TR1_2_W0001_P0096_T0001_R1_P2_K1_Ch2-Ch1.zen
266140	1.947991e-04	1.278062e-03	1.620800e-04	20151202_STAG2gfpcf2_G2G1\MitoSys2\LSM\STAG2gfpcf2_G1\DE_W0003_P0033\DE_2_W0003_P0033_T0001\TR1_W0001_P0096\TR1_2_W0001_P0096_T0001_R1_P2_K1_Ch2-Ch1.zen
286620	-1.051314e-04	1.036977e-03	1.409600e-04	20151202_STAG2gfpcf2_G2G1\MitoSys2\LSM\STAG2gfpcf2_G1\DE_W0003_P0033\DE_2_W0003_P0033_T0001\TR1_W0001_P0096\TR1_2_W0001_P0096_T0001_R1_P2_K1_Ch2-Ch1.zen
307100	-9.636461e-05	1.164907e-03	1.236000e-04	20151202_STAG2gfpcf2_G2G1\MitoSys2\LSM\STAG2gfpcf2_G1\DE_W0003_P0033\DE_2_W0003_P0033_T0001\TR1_W0001_P0096\TR1_2_W0001_P0096_T0001_R1_P2_K1_Ch2-Ch1.zen
327580	-2.510186e-04	1.174974e-03	1.091800e-04	20151202_STAG2gfpcf2_G2G1\MitoSys2\LSM\STAG2gfpcf2_G1\DE_W0003_P0033\DE_2_W0003_P0033_T0001\TR1_W0001_P0096\TR1_2_W0001_P0096_T0001_R1_P2_K1_Ch2-Ch1.zen
348060	-1.968216e-04	1.188878e-03	9.707500e-05	20151202_STAG2gfpcf2_G2G1\MitoSys2\LSM\STAG2gfpcf2_G1\DE_W0003_P0033\DE_2_W0003_P0033_T0001\TR1_W0001_P0096\TR1_2_W0001_P0096_T0001_R1_P2_K1_Ch2-Ch1.zen
368540	-2.674368e-04	9.569617e-04	8.683400e-05	20151202_STAG2gfpcf2_G2G1\MitoSys2\LSM\STAG2gfpcf2_G1\DE_W0003_P0033\DE_2_W0003_P0033_T0001\TR1_W0001_P0096\TR1_2_W0001_P0096_T0001_R1_P2_K1_Ch2-Ch1.zen
389020	-1.485356e-04	7.520695e-04	7.809800e-05	20151202_STAG2gfpcf2_G2G1\MitoSys2\LSM\STAG2gfpcf2_G1\DE_W0003_P0033\DE_2_W0003_P0033_T0001\TR1_W0001_P0096\TR1_2_W0001_P0096_T0001_R1_P2_K1_Ch2-Ch1.zen
409500	-3.626853e-05	5.773792e-04	7.059200e-05	20151202_STAG2gfpcf2_G2G1\MitoSys2\LSM\STAG2gfpcf2_G1\DE_W0003_P0033\DE_2_W0003_P0033_T0001\TR1_W0001_P0096\TR1_2_W0001_P0096_T0001_R1_P2_K1_Ch2-Ch1.zen
450460	-1.221221e-04	6.627173e-04	5.845400e-05	20151202_STAG2gfpcf2_G2G1\MitoSys2\LSM\STAG2gfpcf2_G1\DE_W0003_P0033\DE_2_W0003_P0033_T0001\TR1_W0001_P0096\TR1_2_W0001_P0096_T0001_R1_P2_K1_Ch2-Ch1.zen
491420	-7.139088e-05	8.827689e-04	4.916800e-05	20151202_STAG2gfpcf2_G2G1\MitoSys2\LSM\STAG2gfpcf2_G1\DE_W0003_P0033\DE_2_W0003_P0033_T0001\TR1_W0001_P0096\TR1_2_W0001_P0096_T0001_R1_P2_K1_Ch2-Ch1.zen
532380	-3.849770e-04	8.037964e-04	4.192200e-05	20151202_STAG2gfpcf2_G2G1\MitoSys2\LSM\STAG2gfpcf2_G1\DE_W0003_P0033\DE_2_W0003_P0033_T0001\TR1_W0001_P0096\TR1_2_W0001_P0096_T0001_R1_P2_K1_Ch2-Ch1.zen
573340	-1.617494e-04	9.906622e-04	3.616900e-05	20151202_STAG2gfpcf2_G2G1\MitoSys2\LSM\STAG2gfpcf2_G1\DE_W0003_P0033\DE_2_W0003_P0033_T0001\TR1_W0001_P0096\TR1_2_W0001_P0096_T0001_R1_P2_K1_Ch2-Ch1.zen
614300	-2.237296e-04	9.760059e-04	3.153000e-05	20151202_STAG2gfpcf2_G2G1\MitoSys2\LSM\STAG2gfpcf2_G1\DE_W0003_P0033\DE_2_W0003_P0033_T0001\TR1_W0001_P0096\TR1_2_W0001_P0096_T0001_R1_P2_K1_Ch2-Ch1.zen
655260	1.855381e-05	8.679288e-04	2.774100e-05	20151202_STAG2gfpcf2_G2G1\MitoSys2\LSM\STAG2gfpcf2_G1\DE_W0003_P0033\DE_2_W0003_P0033_T0001\TR1_W0001_P0096\TR1_2_W0001_P0096_T0001_R1_P2_K1_Ch2-Ch1.zen
696220	-1.823429e-04	9.262806e-04	2.460700e-05	20151202_STAG2gfpcf2_G2G1\MitoSys2\LSM\STAG2gfpcf2_G1\DE_W0003_P0033\DE_2_W0003_P0033_T0001\TR1_W0001_P0096\TR1_2_W0001_P0096_T0001_R1_P2_K1_Ch2-Ch1.zen
737180	1.073835e-04	1.000480e-03	2.198800e-05	20151202_STAG2gfpcf2_G2G1\MitoSys2\LSM\STAG2gfpcf2_G1\DE_W0003_P0033\DE_2_W0003_P0033_T0001\TR1_W0001_P0096\TR1_2_W0001_P0096_T0001_R1_P2_K1_Ch2-Ch1.zen
778140	-2.752296e-04	1.091761e-03	1.977700e-05	20151202_STAG2gfpcf2_G2G1\MitoSys2\LSM\STAG2gfpcf2_G1\DE_W0003_P0033\DE_2_W0003_P0033_T0001\TR1_W0001_P0096\TR1_2_W0001_P0096_T0001_R1_P2_K1_Ch2-Ch1.zen
819100	-2.712488e-04	1.066380e-03	1.789500e-05	20151202_STAG2gfpcf2_G2G1\MitoSys2\LSM\STAG2gfpcf2_G1\DE_W0003_P0033\DE_2_W0003_P0033_T0001\TR1_W0001_P0096\TR1_2_W0001_P0096_T0001_R1_P2_K1_Ch2-Ch1.zen
901020	-2.701520e-04	1.027820e-03	1.488100e-05	20151202_STAG2gfpcf2_G2G1\MitoSys2\LSM\STAG2gfpcf2_G1\DE_W0003_P0033\DE_2_W0003_P0033_T0001\TR1_W0001_P0096\TR1_2_W0001_P0096_T0001_R1_P2_K1_Ch2-Ch1.zen
982940	-4.068178e-04	1.064184e-03	1.259900e-05	20151202_STAG2gfpcf2_G2G1\MitoSys2\LSM\STAG2gfpcf2_G1\DE_W0003_P0033\DE_2_W0003_P0033_T0001\TR1_W0001_P0096\TR1_2_W0001_P0096_T0001_R1_P2_K1_Ch2-Ch1.zen
1064860	-2.640253e-04	1.275183e-03	1.082800e-05	20151202_STAG2gfpcf2_G2G1\MitoSys2\LSM\STAG2gfpcf2_G1\DE_W0003_P0033\DE_2_W0003_P0033_T0001\TR1_W0001_P0096\TR1_2_W0001_P0096_T0001_R1_P2_K1_Ch2-Ch1.zen
1146780	-5.296043e-04	1.058965e-03	9.425700e-06	20151202_STAG2gfpcf2_G2G1\MitoSys2\LSM\STAG2gfpcf2_G1\DE_W0003_P0033\DE_2_W0003_P0033_T0001\TR1_W0001_P0096\TR1_2_W0001_P0096_T0001_R1_P2_K1_Ch2-Ch1.zen
1228700	-3.214682e-04	1.208478e-03	8.295100e-06	20151202_STAG2gfpcf2_G2G1\MitoSys2\LSM\STAG2gfpcf2_G1\DE_W0003_P0033\DE_2_W0003_P0033_T0001\TR1_W0001_P0096\TR1_2_W0001_P0096_T0001_R1_P2_K1_Ch2-Ch1.zen
1310620	-8.444069e-05	8.715577e-04	7.369500e-06	20151202_STAG2gfpcf2_G2G1\MitoSys2\LSM\STAG2gfpcf2_G1\DE_W0003_P0033\DE_2_W0003_P0033_T0001\TR1_W0001_P0096\TR1_2_W0001_P0096_T0001_R1_P2_K1_Ch2-Ch1.zen
1392540	3.495913e-05	8.707619e-04	6.601300e-06	20151202_STAG2gfpcf2_G2G1\MitoSys2\LSM\STAG2gfpcf2_G1\DE_W0003_P0033\DE_2_W0003_P0033_T0001\TR1_W0001_P0096\TR1_2_W0001_P0096_T0001_R1_P2_K1_Ch2-Ch1.zen
1474460	-5.514035e-05	1.056079e-03	5.956100e-06	20151202_STAG2gfpcf2_G2G1\MitoSys2\LSM\STAG2gfpcf2_G1\DE_W0003_P0033\DE_2_W0003_P0033_T0001\TR1_W0001_P0096\TR1_2_W0001_P0096_T0001_R1_P2_K1_Ch2-Ch1.zen
1556380	-1.578459e-04	1.163392e-03	5.408400e-06	20151202_STAG2gfpcf2_G2G1\MitoSys2\LSM\STAG2gfpcf2_G1\DE_W0003_P0033\DE_2_W0003_P0033_T0001\TR1_W0001_P0096\TR1_2_W0001_P0096_T0001_R1_P2_K1_Ch2-Ch1.zen
10	1.428556e-02	4.522695e-03	1.370900e-02	20151202_STAG2gfpcf2_G2G1\MitoSys2\LSM\STAG2gfpcf2_G1\DE_W0003_P0033\DE_2_W0003_P0033_T0001\TR1_W0001_P0096\TR1_2_W0001_P0096_T0001_R1_P3_K1_Ch2-Ch1.zen
20	1.318168e-02	5.016667e-03	1.360000e-02	20151202_STAG2gfpcf2_G2G1\MitoSys2\LSM\STAG2gfpcf2_G1\DE_W0003_P0033\DE_2_W0003_P0033_T0001\TR1_W0001_P0096\TR1_2_W0001_P0096_T0001_R1_P3_K1_Ch2-Ch1.zen
30	1.192372e-02	2.557119e-03	1.349700e-02	20151202_STAG2gfpcf2_G2G1\MitoSys2\LSM\STAG2gfpcf2_G1\DE_W0003_P0033\DE_2_W0003_P0033_T0001\TR1_W0001_P0096\TR1_2_W0001_P0096_T0001_R1_P3_K1_Ch2-Ch1.zen
40	1.309544e-02	4.131680e-03	1.340200e-02	20151202_STAG2gfpcf2_G2G1\MitoSys2\LSM\STAG2gfpcf2_G1\DE_W0003_P0033\DE_2_W0003_P0033_T0001\TR1_W0001_P0096\TR1_2_W0001_P0096_T0001_R1_P3_K1_Ch2-Ch1.zen
50	1.313425e-02	4.329968e-03	1.331200e-02	20151202_STAG2gfpcf2_G2G1\MitoSys2\LSM\STAG2gfpcf2_G1\DE_W0003_P0033\DE_2_W0003_P0033_T0001\TR1_W0001_P0096\TR1_2_W0001_P0096_T0001_R1_P3_K1_Ch2-Ch1.zen
60	1.613481e-02	3.340264e-03	1.322700e-02	20151202_STAG2gfpcf2_G2G1\MitoSys2\LSM\STAG2gfpcf2_G1\DE_W0003_P0033\DE_2_W0003_P0033_T0001\TR1_W0001_P0096\TR1_2_W0001_P0096_T0001_R1_P3_K1_Ch2-Ch1.zen
70	1.128563e-02	4.831187e-03	1.314800e-02	20151202_STAG2gfpcf2_G2G1\MitoSys2\LSM\STAG2gfpcf2_G1\DE_W0003_P0033\DE_2_W0003_P0033_T0001\TR1_W0001_P0096\TR1_2_W0001_P0096_T0001_R1_P3_K1_Ch2-Ch1.zen
80	1.394971e-02	5.013789e-03	1.307400e-02	20151202_STAG2gfpcf2_G2G1\MitoSys2\LSM\STAG2gfpcf2_G1\DE_W0003_P0033\DE_2_W0003_P0033_T0001\TR1_W0001_P0096\TR1_2_W0001_P0096_T0001_R1_P3_K1_Ch2-Ch1.zen
90	1.231380e-02	3.665196e-03	1.300400e-02	20151202_STAG2gfpcf2_G2G1\MitoSys2\LSM\STAG2gfpcf2_G1\DE_W0003_P0033\DE_2_W0003_P0033_T0001\TR1_W0001_P0096\TR1_2_W0001_P0096_T0001_R1_P3_K1_Ch2-Ch1.zen
100	1.228005e-02	2.651738e-03	1.293700e-02	20151202_STAG2gfpcf2_G2G1\MitoSys2\LSM\STAG2gfpcf2_G1\DE_W0003_P0033\DE_2_W0003_P0033_T0001\TR1_W0001_P0096\TR1_2_W0001_P0096_T0001_R1_P3_K1_Ch2-Ch1.zen
120	1.335829e-02	3.361143e-03	1.281500e-02	20151202_STAG2gfpcf2_G2G1\MitoSys2\LSM\STAG2gfpcf2_G1\DE_W0003_P0033\DE_2_W0003_P0033_T0001\TR1_W0001_P0096\TR1_2_W0001_P0096_T0001_R1_P3_K1_Ch2-Ch1.zen
140	1.265149e-02	4.172278e-03	1.270400e-02	20151202_STAG2gfpcf2_G2G1\MitoSys2\LSM\STAG2gfpcf2_G1\DE_W0003_P0033\DE_2_W0003_P0033_T0001\TR1_W0001_P0096\TR1_2_W0001_P0096_T0001_R1_P3_K1_Ch2-Ch1.zen
160	1.206682e-02	2.871641e-03	1.260300e-02	20151202_STAG2gfpcf2_G2G1\MitoSys2\LSM\STAG2gfpcf2_G1\DE_W0003_P0033\DE_2_W0003_P0033_T0001\TR1_W0001_P0096\TR1_2_W0001_P0096_T0001_R1_P3_K1_Ch2-Ch1.zen
180	1.214059e-02	2.326221e-03	1.251000e-02	20151202_STAG2gfpcf2_G2G1\MitoSys2\LSM\STAG2gfpcf2_G1\DE_W0003_P0033\DE_2_W0003_P0033_T0001\TR1_W0001_P0096\TR1_2_W0001_P0096_T0001_R1_P3_K1_Ch2-Ch1.zen
200	1.261880e-02	3.333181e-03	1.242300e-02	20151202_STAG2gfpcf2_G2G1\MitoSys2\LSM\STAG2gfpcf2_G1\DE_W0003_P0033\DE_2_W0003_P0033_T0001\TR1_W0001_P0096\TR1_2_W0001_P0096_T0001_R1_P3_K1_Ch2-Ch1.zen
220	1.293653e-02	3.546887e-03	1.234100e-02	20151202_STAG2gfpcf2_G2G1\MitoSys2\LSM\STAG2gfpcf2_G1\DE_W0003_P0033\DE_2_W0003_P0033_T0001\TR1_W0001_P0096\TR1_2_W0001_P0096_T0001_R1_P3_K1_Ch2-Ch1.zen
240	1.407724e-02	3.707312e-03	1.226400e-02	20151202_STAG2gfpcf2_G2G1\MitoSys2\LSM\STAG2gfpcf2_G1\DE_W0003_P0033\DE_2_W0003_P0033_T0001\TR1_W0001_P0096\TR1_2_W0001_P0096_T0001_R1_P3_K1_Ch2-Ch1.zen
260	1.177202e-02	3.598517e-03	1.219100e-02	20151202_STAG2gfpcf2_G2G1\MitoSys2\LSM\STAG2gfpcf2_G1\DE_W0003_P0033\DE_2_W0003_P0033_T0001\TR1_W0001_P0096\TR1_2_W0001_P0096_T0001_R1_P3_K1_Ch2-Ch1.zen
280	1.234659e-02	3.755765e-03	1.212100e-02	20151202_STAG2gfpcf2_G2G1\MitoSys2\LSM\STAG2gfpcf2_G1\DE_W0003_P0033\DE_2_W0003_P0033_T0001\TR1_W0001_P0096\TR1_2_W0001_P0096_T0001_R1_P3_K1_Ch2-Ch1.zen
300	1.197359e-02	2.541906e-03	1.205300e-02	20151202_STAG2gfpcf2_G2G1\MitoSys2\LSM\STAG2gfpcf2_G1\DE_W0003_P0033\DE_2_W0003_P0033_T0001\TR1_W0001_P0096\TR1_2_W0001_P0096_T0001_R1_P3_K1_Ch2-Ch1.zen
340	1.242408e-02	3.094072e-03	1.192400e-02	20151202_STAG2gfpcf2_G2G1\MitoSys2\LSM\STAG2gfpcf2_G1\DE_W0003_P0033\DE_2_W0003_P0033_T0001\TR1_W0001_P0096\TR1_2_W0001_P0096_T0001_R1_P3_K1_Ch2-Ch1.zen
380	1.189089e-02	2.944250e-03	1.180100e-02	20151202_STAG2gfpcf2_G2G1\MitoSys2\LSM\STAG2gfpcf2_G1\DE_W0003_P0033\DE_2_W0003_P0033_T0001\TR1_W0001_P0096\TR1_2_W0001_P0096_T0001_R1_P3_K1_Ch2-Ch1.zen
420	1.221898e-02	2.666011e-03	1.168200e-02	20151202_STAG2gfpcf2_G2G1\MitoSys2\LSM\STAG2gfpcf2_G1\DE_W0003_P0033\DE_2_W0003_P0033_T0001\TR1_W0001_P0096\TR1_2_W0001_P0096_T0001_R1_P3_K1_Ch2-Ch1.zen
460	1.214076e-02	2.205712e-03	1.156800e-02	20151202_STAG2gfpcf2_G2G1\MitoSys2\LSM\STAG2gfpcf2_G1\DE_W0003_P0033\DE_2_W0003_P0033_T0001\TR1_W0001_P0096\TR1_2_W0001_P0096_T0001_R1_P3_K1_Ch2-Ch1.zen
500	1.104664e-02	2.826696e-03	1.145700e-02	20151202_STAG2gfpcf2_G2G1\MitoSys2\LSM\STAG2gfpcf2_G1\DE_W0003_P0033\DE_2_W0003_P0033_T0001\TR1_W0001_P0096\TR1_2_W0001_P0096_T0001_R1_P3_K1_Ch2-Ch1.zen
540	1.076377e-02	2.753429e-03	1.134800e-02	20151202_STAG2gfpcf2_G2G1\MitoSys2\LSM\STAG2gfpcf2_G1\DE_W0003_P0033\DE_2_W0003_P0033_T0001\TR1_W0001_P0096\TR1_2_W0001_P0096_T0001_R1_P3_K1_Ch2-Ch1.zen
580	1.153800e-02	2.871425e-03	1.124200e-02	20151202_STAG2gfpcf2_G2G1\MitoSys2\LSM\STAG2gfpcf2_G1\DE_W0003_P0033\DE_2_W0003_P0033_T0001\TR1_W0001_P0096\TR1_2_W0001_P0096_T0001_R1_P3_K1_Ch2-Ch1.zen
620	1.191740e-02	2.634400e-03	1.113800e-02	20151202_STAG2gfpcf2_G2G1\MitoSys2\LSM\STAG2gfpcf2_G1\DE_W0003_P0033\DE_2_W0003_P0033_T0001\TR1_W0001_P0096\TR1_2_W0001_P0096_T0001_R1_P3_K1_Ch2-Ch1.zen
660	1.127530e-02	2.434519e-03	1.103700e-02	20151202_STAG2gfpcf2_G2G1\MitoSys2\LSM\STAG2gfpcf2_G1\DE_W0003_P0033\DE_2_W0003_P0033_T0001\TR1_W0001_P0096\TR1_2_W0001_P0096_T0001_R1_P3_K1_Ch2-Ch1.zen
700	1.082758e-02	1.982575e-03	1.093700e-02	20151202_STAG2gfpcf2_G2G1\MitoSys2\LSM\STAG2gfpcf2_G1\DE_W0003_P0033\DE_2_W0003_P0033_T0001\TR1_W0001_P0096\TR1_2_W0001_P0096_T0001_R1_P3_K1_Ch2-Ch1.zen
780	1.054634e-02	2.402087e-03	1.074400e-02	20151202_STAG2gfpcf2_G2G1\MitoSys2\LSM\STAG2gfpcf2_G1\DE_W0003_P0033\DE_2_W0003_P0033_T0001\TR1_W0001_P0096\TR1_2_W0001_P0096_T0001_R1_P3_K1_Ch2-Ch1.zen
860	1.065264e-02	2.155437e-03	1.055800e-02	20151202_STAG2gfpcf2_G2G1\MitoSys2\LSM\STAG2gfpcf2_G1\DE_W0003_P0033\DE_2_W0003_P0033_T0001\TR1_W0001_P0096\TR1_2_W0001_P0096_T0001_R1_P3_K1_Ch2-Ch1.zen
940	1.044918e-02	2.737405e-03	1.038000e-02	20151202_STAG2gfpcf2_G2G1\MitoSys2\LSM\STAG2gfpcf2_G1\DE_W0003_P0033\DE_2_W0003_P0033_T0001\TR1_W0001_P0096\TR1_2_W0001_P0096_T0001_R1_P3_K1_Ch2-Ch1.zen
1020	9.643072e-03	2.058378e-03	1.021000e-02	20151202_STAG2gfpcf2_G2G1\MitoSys2\LSM\STAG2gfpcf2_G1\DE_W0003_P0033\DE_2_W0003_P0033_T0001\TR1_W0001_P0096\TR1_2_W0001_P0096_T0001_R1_P3_K1_Ch2-Ch1.zen
1100	1.006238e-02	1.875606e-03	1.004600e-02	20151202_STAG2gfpcf2_G2G1\MitoSys2\LSM\STAG2gfpcf2_G1\DE_W0003_P0033\DE_2_W0003_P0033_T0001\TR1_W0001_P0096\TR1_2_W0001_P0096_T0001_R1_P3_K1_Ch2-Ch1.zen
1180	9.480903e-03	2.215324e-03	9.888100e-03	20151202_STAG2gfpcf2_G2G1\MitoSys2\LSM\STAG2gfpcf2_G1\DE_W0003_P0033\DE_2_W0003_P0033_T0001\TR1_W0001_P0096\TR1_2_W0001_P0096_T0001_R1_P3_K1_Ch2-Ch1.zen
1260	1.023691e-02	2.427647e-03	9.737000e-03	20151202_STAG2gfpcf2_G2G1\MitoSys2\LSM\STAG2gfpcf2_G1\DE_W0003_P0033\DE_2_W0003_P0033_T0001\TR1_W0001_P0096\TR1_2_W0001_P0096_T0001_R1_P3_K1_Ch2-Ch1.zen
1340	9.694532e-03	2.610554e-03	9.591900e-03	20151202_STAG2gfpcf2_G2G1\MitoSys2\LSM\STAG2gfpcf2_G1\DE_W0003_P0033\DE_2_W0003_P0033_T0001\TR1_W0001_P0096\TR1_2_W0001_P0096_T0001_R1_P3_K1_Ch2-Ch1.zen
1420	9.231018e-03	1.889855e-03	9.452500e-03	20151202_STAG2gfpcf2_G2G1\MitoSys2\LSM\STAG2gfpcf2_G1\DE_W0003_P0033\DE_2_W0003_P0033_T0001\TR1_W0001_P0096\TR1_2_W0001_P0096_T0001_R1_P3_K1_Ch2-Ch1.zen
1500	9.268764e-03	2.144072e-03	9.318500e-03	20151202_STAG2gfpcf2_G2G1\MitoSys2\LSM\STAG2gfpcf2_G1\DE_W0003_P0033\DE_2_W0003_P0033_T0001\TR1_W0001_P0096\TR1_2_W0001_P0096_T0001_R1_P3_K1_Ch2-Ch1.zen
1660	9.067027e-03	2.060028e-03	9.065700e-03	20151202_STAG2gfpcf2_G2G1\MitoSys2\LSM\STAG2gfpcf2_G1\DE_W0003_P0033\DE_2_W0003_P0033_T0001\TR1_W0001_P0096\TR1_2_W0001_P0096_T0001_R1_P3_K1_Ch2-Ch1.zen
1820	8.809843e-03	1.978865e-03	8.831500e-03	20151202_STAG2gfpcf2_G2G1\MitoSys2\LSM\STAG2gfpcf2_G1\DE_W0003_P0033\DE_2_W0003_P0033_T0001\TR1_W0001_P0096\TR1_2_W0001_P0096_T0001_R1_P3_K1_Ch2-Ch1.zen
1980	8.653890e-03	1.821666e-03	8.613900e-03	20151202_STAG2gfpcf2_G2G1\MitoSys2\LSM\STAG2gfpcf2_G1\DE_W0003_P0033\DE_2_W0003_P0033_T0001\TR1_W0001_P0096\TR1_2_W0001_P0096_T0001_R1_P3_K1_Ch2-Ch1.zen
2140	8.097877e-03	2.507896e-03	8.411300e-03	20151202_STAG2gfpcf2_G2G1\MitoSys2\LSM\STAG2gfpcf2_G1\DE_W0003_P0033\DE_2_W0003_P0033_T0001\TR1_W0001_P0096\TR1_2_W0001_P0096_T0001_R1_P3_K1_Ch2-Ch1.zen
2300	8.485681e-03	2.141440e-03	8.222200e-03	20151202_STAG2gfpcf2_G2G1\MitoSys2\LSM\STAG2gfpcf2_G1\DE_W0003_P0033\DE_2_W0003_P0033_T0001\TR1_W0001_P0096\TR1_2_W0001_P0096_T0001_R1_P3_K1_Ch2-Ch1.zen
2460	7.864504e-03	1.792819e-03	8.045200e-03	20151202_STAG2gfpcf2_G2G1\MitoSys2\LSM\STAG2gfpcf2_G1\DE_W0003_P0033\DE_2_W0003_P0033_T0001\TR1_W0001_P0096\TR1_2_W0001_P0096_T0001_R1_P3_K1_Ch2-Ch1.zen
2620	8.220752e-03	1.699605e-03	7.879100e-03	20151202_STAG2gfpcf2_G2G1\MitoSys2\LSM\STAG2gfpcf2_G1\DE_W0003_P0033\DE_2_W0003_P0033_T0001\TR1_W0001_P0096\TR1_2_W0001_P0096_T0001_R1_P3_K1_Ch2-Ch1.zen
2780	7.562228e-03	2.259941e-03	7.723000e-03	20151202_STAG2gfpcf2_G2G1\MitoSys2\LSM\STAG2gfpcf2_G1\DE_W0003_P0033\DE_2_W0003_P0033_T0001\TR1_W0001_P0096\TR1_2_W0001_P0096_T0001_R1_P3_K1_Ch2-Ch1.zen
2940	7.542783e-03	1.993611e-03	7.575800e-03	20151202_STAG2gfpcf2_G2G1\MitoSys2\LSM\STAG2gfpcf2_G1\DE_W0003_P0033\DE_2_W0003_P0033_T0001\TR1_W0001_P0096\TR1_2_W0001_P0096_T0001_R1_P3_K1_Ch2-Ch1.zen
3100	7.419922e-03	1.910133e-03	7.436800e-03	20151202_STAG2gfpcf2_G2G1\MitoSys2\LSM\STAG2gfpcf2_G1\DE_W0003_P0033\DE_2_W0003_P0033_T0001\TR1_W0001_P0096\TR1_2_W0001_P0096_T0001_R1_P3_K1_Ch2-Ch1.zen
3420	7.166891e-03	1.827427e-03	7.180500e-03	20151202_STAG2gfpcf2_G2G1\MitoSys2\LSM\STAG2gfpcf2_G1\DE_W0003_P0033\DE_2_W0003_P0033_T0001\TR1_W0001_P0096\TR1_2_W0001_P0096_T0001_R1_P3_K1_Ch2-Ch1.zen
3740	6.817871e-03	1.681149e-03	6.948900e-03	20151202_STAG2gfpcf2_G2G1\MitoSys2\LSM\STAG2gfpcf2_G1\DE_W0003_P0033\DE_2_W0003_P0033_T0001\TR1_W0001_P0096\TR1_2_W0001_P0096_T0001_R1_P3_K1_Ch2-Ch1.zen
4060	7.048369e-03	1.525434e-03	6.738300e-03	20151202_STAG2gfpcf2_G2G1\MitoSys2\LSM\STAG2gfpcf2_G1\DE_W0003_P0033\DE_2_W0003_P0033_T0001\TR1_W0001_P0096\TR1_2_W0001_P0096_T0001_R1_P3_K1_Ch2-Ch1.zen
4380	6.405853e-03	1.423472e-03	6.545500e-03	20151202_STAG2gfpcf2_G2G1\MitoSys2\LSM\STAG2gfpcf2_G1\DE_W0003_P0033\DE_2_W0003_P0033_T0001\TR1_W0001_P0096\TR1_2_W0001_P0096_T0001_R1_P3_K1_Ch2-Ch1.zen
4700	6.243741e-03	1.505054e-03	6.368000e-03	20151202_STAG2gfpcf2_G2G1\MitoSys2\LSM\STAG2gfpcf2_G1\DE_W0003_P0033\DE_2_W0003_P0033_T0001\TR1_W0001_P0096\TR1_2_W0001_P0096_T0001_R1_P3_K1_Ch2-Ch1.zen
5020	6.271846e-03	1.826053e-03	6.203500e-03	20151202_STAG2gfpcf2_G2G1\MitoSys2\LSM\STAG2gfpcf2_G1\DE_W0003_P0033\DE_2_W0003_P0033_T0001\TR1_W0001_P0096\TR1_2_W0001_P0096_T0001_R1_P3_K1_Ch2-Ch1.zen
5340	6.372226e-03	1.716237e-03	6.050500e-03	20151202_STAG2gfpcf2_G2G1\MitoSys2\LSM\STAG2gfpcf2_G1\DE_W0003_P0033\DE_2_W0003_P0033_T0001\TR1_W0001_P0096\TR1_2_W0001_P0096_T0001_R1_P3_K1_Ch2-Ch1.zen
5660	5.852378e-03	1.557495e-03	5.907500e-03	20151202_STAG2gfpcf2_G2G1\MitoSys2\LSM\STAG2gfpcf2_G1\DE_W0003_P0033\DE_2_W0003_P0033_T0001\TR1_W0001_P0096\TR1_2_W0001_P0096_T0001_R1_P3_K1_Ch2-Ch1.zen
5980	5.701667e-03	1.755161e-03	5.773300e-03	20151202_STAG2gfpcf2_G2G1\MitoSys2\LSM\STAG2gfpcf2_G1\DE_W0003_P0033\DE_2_W0003_P0033_T0001\TR1_W0001_P0096\TR1_2_W0001_P0096_T0001_R1_P3_K1_Ch2-Ch1.zen
6300	5.605913e-03	1.598333e-03	5.646900e-03	20151202_STAG2gfpcf2_G2G1\MitoSys2\LSM\STAG2gfpcf2_G1\DE_W0003_P0033\DE_2_W0003_P0033_T0001\TR1_W0001_P0096\TR1_2_W0001_P0096_T0001_R1_P3_K1_Ch2-Ch1.zen
6940	5.411469e-03	1.589760e-03	5.414300e-03	20151202_STAG2gfpcf2_G2G1\MitoSys2\LSM\STAG2gfpcf2_G1\DE_W0003_P0033\DE_2_W0003_P0033_T0001\TR1_W0001_P0096\TR1_2_W0001_P0096_T0001_R1_P3_K1_Ch2-Ch1.zen
7580	5.113870e-03	1.556278e-03	5.204400e-03	20151202_STAG2gfpcf2_G2G1\MitoSys2\LSM\STAG2gfpcf2_G1\DE_W0003_P0033\DE_2_W0003_P0033_T0001\TR1_W0001_P0096\TR1_2_W0001_P0096_T0001_R1_P3_K1_Ch2-Ch1.zen
8220	5.020628e-03	1.507740e-03	5.013100e-03	20151202_STAG2gfpcf2_G2G1\MitoSys2\LSM\STAG2gfpcf2_G1\DE_W0003_P0033\DE_2_W0003_P0033_T0001\TR1_W0001_P0096\TR1_2_W0001_P0096_T0001_R1_P3_K1_Ch2-Ch1.zen
8860	5.114737e-03	1.460460e-03	4.837400e-03	20151202_STAG2gfpcf2_G2G1\MitoSys2\LSM\STAG2gfpcf2_G1\DE_W0003_P0033\DE_2_W0003_P0033_T0001\TR1_W0001_P0096\TR1_2_W0001_P0096_T0001_R1_P3_K1_Ch2-Ch1.zen
9500	5.047330e-03	1.142173e-03	4.675100e-03	20151202_STAG2gfpcf2_G2G1\MitoSys2\LSM\STAG2gfpcf2_G1\DE_W0003_P0033\DE_2_W0003_P0033_T0001\TR1_W0001_P0096\TR1_2_W0001_P0096_T0001_R1_P3_K1_Ch2-Ch1.zen
10140	4.641073e-03	1.394814e-03	4.524100e-03	20151202_STAG2gfpcf2_G2G1\MitoSys2\LSM\STAG2gfpcf2_G1\DE_W0003_P0033\DE_2_W0003_P0033_T0001\TR1_W0001_P0096\TR1_2_W0001_P0096_T0001_R1_P3_K1_Ch2-Ch1.zen
10780	4.537544e-03	1.433333e-03	4.383200e-03	20151202_STAG2gfpcf2_G2G1\MitoSys2\LSM\STAG2gfpcf2_G1\DE_W0003_P0033\DE_2_W0003_P0033_T0001\TR1_W0001_P0096\TR1_2_W0001_P0096_T0001_R1_P3_K1_Ch2-Ch1.zen
11420	4.159634e-03	1.523877e-03	4.251000e-03	20151202_STAG2gfpcf2_G2G1\MitoSys2\LSM\STAG2gfpcf2_G1\DE_W0003_P0033\DE_2_W0003_P0033_T0001\TR1_W0001_P0096\TR1_2_W0001_P0096_T0001_R1_P3_K1_Ch2-Ch1.zen
12060	4.022901e-03	1.347594e-03	4.126700e-03	20151202_STAG2gfpcf2_G2G1\MitoSys2\LSM\STAG2gfpcf2_G1\DE_W0003_P0033\DE_2_W0003_P0033_T0001\TR1_W0001_P0096\TR1_2_W0001_P0096_T0001_R1_P3_K1_Ch2-Ch1.zen
12700	3.952137e-03	1.338243e-03	4.009300e-03	20151202_STAG2gfpcf2_G2G1\MitoSys2\LSM\STAG2gfpcf2_G1\DE_W0003_P0033\DE_2_W0003_P0033_T0001\TR1_W0001_P0096\TR1_2_W0001_P0096_T0001_R1_P3_K1_Ch2-Ch1.zen
13980	3.890823e-03	1.550929e-03	3.793100e-03	20151202_STAG2gfpcf2_G2G1\MitoSys2\LSM\STAG2gfpcf2_G1\DE_W0003_P0033\DE_2_W0003_P0033_T0001\TR1_W0001_P0096\TR1_2_W0001_P0096_T0001_R1_P3_K1_Ch2-Ch1.zen
15260	3.400664e-03	1.573192e-03	3.597800e-03	20151202_STAG2gfpcf2_G2G1\MitoSys2\LSM\STAG2gfpcf2_G1\DE_W0003_P0033\DE_2_W0003_P0033_T0001\TR1_W0001_P0096\TR1_2_W0001_P0096_T0001_R1_P3_K1_Ch2-Ch1.zen
16540	3.334310e-03	1.551885e-03	3.420400e-03	20151202_STAG2gfpcf2_G2G1\MitoSys2\LSM\STAG2gfpcf2_G1\DE_W0003_P0033\DE_2_W0003_P0033_T0001\TR1_W0001_P0096\TR1_2_W0001_P0096_T0001_R1_P3_K1_Ch2-Ch1.zen
17820	3.229342e-03	1.452941e-03	3.258100e-03	20151202_STAG2gfpcf2_G2G1\MitoSys2\LSM\STAG2gfpcf2_G1\DE_W0003_P0033\DE_2_W0003_P0033_T0001\TR1_W0001_P0096\TR1_2_W0001_P0096_T0001_R1_P3_K1_Ch2-Ch1.zen
19100	3.085279e-03	1.446494e-03	3.109200e-03	20151202_STAG2gfpcf2_G2G1\MitoSys2\LSM\STAG2gfpcf2_G1\DE_W0003_P0033\DE_2_W0003_P0033_T0001\TR1_W0001_P0096\TR1_2_W0001_P0096_T0001_R1_P3_K1_Ch2-Ch1.zen
20380	2.872694e-03	1.581579e-03	2.971800e-03	20151202_STAG2gfpcf2_G2G1\MitoSys2\LSM\STAG2gfpcf2_G1\DE_W0003_P0033\DE_2_W0003_P0033_T0001\TR1_W0001_P0096\TR1_2_W0001_P0096_T0001_R1_P3_K1_Ch2-Ch1.zen
21660	2.581392e-03	1.609623e-03	2.844700e-03	20151202_STAG2gfpcf2_G2G1\MitoSys2\LSM\STAG2gfpcf2_G1\DE_W0003_P0033\DE_2_W0003_P0033_T0001\TR1_W0001_P0096\TR1_2_W0001_P0096_T0001_R1_P3_K1_Ch2-Ch1.zen
22940	2.806303e-03	1.622728e-03	2.726700e-03	20151202_STAG2gfpcf2_G2G1\MitoSys2\LSM\STAG2gfpcf2_G1\DE_W0003_P0033\DE_2_W0003_P0033_T0001\TR1_W0001_P0096\TR1_2_W0001_P0096_T0001_R1_P3_K1_Ch2-Ch1.zen
24220	2.533241e-03	1.298929e-03	2.617000e-03	20151202_STAG2gfpcf2_G2G1\MitoSys2\LSM\STAG2gfpcf2_G1\DE_W0003_P0033\DE_2_W0003_P0033_T0001\TR1_W0001_P0096\TR1_2_W0001_P0096_T0001_R1_P3_K1_Ch2-Ch1.zen
25500	2.360794e-03	1.367638e-03	2.514600e-03	20151202_STAG2gfpcf2_G2G1\MitoSys2\LSM\STAG2gfpcf2_G1\DE_W0003_P0033\DE_2_W0003_P0033_T0001\TR1_W0001_P0096\TR1_2_W0001_P0096_T0001_R1_P3_K1_Ch2-Ch1.zen
28060	2.186017e-03	1.410735e-03	2.329200e-03	20151202_STAG2gfpcf2_G2G1\MitoSys2\LSM\STAG2gfpcf2_G1\DE_W0003_P0033\DE_2_W0003_P0033_T0001\TR1_W0001_P0096\TR1_2_W0001_P0096_T0001_R1_P3_K1_Ch2-Ch1.zen
30620	1.989581e-03	1.294515e-03	2.166000e-03	20151202_STAG2gfpcf2_G2G1\MitoSys2\LSM\STAG2gfpcf2_G1\DE_W0003_P0033\DE_2_W0003_P0033_T0001\TR1_W0001_P0096\TR1_2_W0001_P0096_T0001_R1_P3_K1_Ch2-Ch1.zen
33180	1.830524e-03	1.311921e-03	2.021300e-03	20151202_STAG2gfpcf2_G2G1\MitoSys2\LSM\STAG2gfpcf2_G1\DE_W0003_P0033\DE_2_W0003_P0033_T0001\TR1_W0001_P0096\TR1_2_W0001_P0096_T0001_R1_P3_K1_Ch2-Ch1.zen
35740	1.798206e-03	1.495504e-03	1.892200e-03	20151202_STAG2gfpcf2_G2G1\MitoSys2\LSM\STAG2gfpcf2_G1\DE_W0003_P0033\DE_2_W0003_P0033_T0001\TR1_W0001_P0096\TR1_2_W0001_P0096_T0001_R1_P3_K1_Ch2-Ch1.zen
38300	1.895267e-03	1.467823e-03	1.776500e-03	20151202_STAG2gfpcf2_G2G1\MitoSys2\LSM\STAG2gfpcf2_G1\DE_W0003_P0033\DE_2_W0003_P0033_T0001\TR1_W0001_P0096\TR1_2_W0001_P0096_T0001_R1_P3_K1_Ch2-Ch1.zen
40860	1.802931e-03	1.374522e-03	1.672200e-03	20151202_STAG2gfpcf2_G2G1\MitoSys2\LSM\STAG2gfpcf2_G1\DE_W0003_P0033\DE_2_W0003_P0033_T0001\TR1_W0001_P0096\TR1_2_W0001_P0096_T0001_R1_P3_K1_Ch2-Ch1.zen
43420	1.606507e-03	1.397333e-03	1.577900e-03	20151202_STAG2gfpcf2_G2G1\MitoSys2\LSM\STAG2gfpcf2_G1\DE_W0003_P0033\DE_2_W0003_P0033_T0001\TR1_W0001_P0096\TR1_2_W0001_P0096_T0001_R1_P3_K1_Ch2-Ch1.zen
45980	1.624479e-03	1.443653e-03	1.492200e-03	20151202_STAG2gfpcf2_G2G1\MitoSys2\LSM\STAG2gfpcf2_G1\DE_W0003_P0033\DE_2_W0003_P0033_T0001\TR1_W0001_P0096\TR1_2_W0001_P0096_T0001_R1_P3_K1_Ch2-Ch1.zen
48540	1.345802e-03	1.504997e-03	1.414000e-03	20151202_STAG2gfpcf2_G2G1\MitoSys2\LSM\STAG2gfpcf2_G1\DE_W0003_P0033\DE_2_W0003_P0033_T0001\TR1_W0001_P0096\TR1_2_W0001_P0096_T0001_R1_P3_K1_Ch2-Ch1.zen
51100	1.291708e-03	1.449595e-03	1.342500e-03	20151202_STAG2gfpcf2_G2G1\MitoSys2\LSM\STAG2gfpcf2_G1\DE_W0003_P0033\DE_2_W0003_P0033_T0001\TR1_W0001_P0096\TR1_2_W0001_P0096_T0001_R1_P3_K1_Ch2-Ch1.zen
56220	1.336066e-03	1.189041e-03	1.216500e-03	20151202_STAG2gfpcf2_G2G1\MitoSys2\LSM\STAG2gfpcf2_G1\DE_W0003_P0033\DE_2_W0003_P0033_T0001\TR1_W0001_P0096\TR1_2_W0001_P0096_T0001_R1_P3_K1_Ch2-Ch1.zen
61340	1.094249e-03	1.156810e-03	1.109100e-03	20151202_STAG2gfpcf2_G2G1\MitoSys2\LSM\STAG2gfpcf2_G1\DE_W0003_P0033\DE_2_W0003_P0033_T0001\TR1_W0001_P0096\TR1_2_W0001_P0096_T0001_R1_P3_K1_Ch2-Ch1.zen
66460	8.546132e-04	1.236459e-03	1.016700e-03	20151202_STAG2gfpcf2_G2G1\MitoSys2\LSM\STAG2gfpcf2_G1\DE_W0003_P0033\DE_2_W0003_P0033_T0001\TR1_W0001_P0096\TR1_2_W0001_P0096_T0001_R1_P3_K1_Ch2-Ch1.zen
71580	6.681686e-04	1.147978e-03	9.365200e-04	20151202_STAG2gfpcf2_G2G1\MitoSys2\LSM\STAG2gfpcf2_G1\DE_W0003_P0033\DE_2_W0003_P0033_T0001\TR1_W0001_P0096\TR1_2_W0001_P0096_T0001_R1_P3_K1_Ch2-Ch1.zen
76700	7.154241e-04	1.103254e-03	8.663600e-04	20151202_STAG2gfpcf2_G2G1\MitoSys2\LSM\STAG2gfpcf2_G1\DE_W0003_P0033\DE_2_W0003_P0033_T0001\TR1_W0001_P0096\TR1_2_W0001_P0096_T0001_R1_P3_K1_Ch2-Ch1.zen
81820	9.968323e-04	1.006047e-03	8.045400e-04	20151202_STAG2gfpcf2_G2G1\MitoSys2\LSM\STAG2gfpcf2_G1\DE_W0003_P0033\DE_2_W0003_P0033_T0001\TR1_W0001_P0096\TR1_2_W0001_P0096_T0001_R1_P3_K1_Ch2-Ch1.zen
86940	7.798709e-04	1.157262e-03	7.497300e-04	20151202_STAG2gfpcf2_G2G1\MitoSys2\LSM\STAG2gfpcf2_G1\DE_W0003_P0033\DE_2_W0003_P0033_T0001\TR1_W0001_P0096\TR1_2_W0001_P0096_T0001_R1_P3_K1_Ch2-Ch1.zen
92060	7.345830e-04	1.272136e-03	7.008600e-04	20151202_STAG2gfpcf2_G2G1\MitoSys2\LSM\STAG2gfpcf2_G1\DE_W0003_P0033\DE_2_W0003_P0033_T0001\TR1_W0001_P0096\TR1_2_W0001_P0096_T0001_R1_P3_K1_Ch2-Ch1.zen
97180	8.099931e-04	1.258197e-03	6.570500e-04	20151202_STAG2gfpcf2_G2G1\MitoSys2\LSM\STAG2gfpcf2_G1\DE_W0003_P0033\DE_2_W0003_P0033_T0001\TR1_W0001_P0096\TR1_2_W0001_P0096_T0001_R1_P3_K1_Ch2-Ch1.zen
102300	8.392706e-04	1.405871e-03	6.175900e-04	20151202_STAG2gfpcf2_G2G1\MitoSys2\LSM\STAG2gfpcf2_G1\DE_W0003_P0033\DE_2_W0003_P0033_T0001\TR1_W0001_P0096\TR1_2_W0001_P0096_T0001_R1_P3_K1_Ch2-Ch1.zen
112540	7.475480e-04	1.396953e-03	5.494900e-04	20151202_STAG2gfpcf2_G2G1\MitoSys2\LSM\STAG2gfpcf2_G1\DE_W0003_P0033\DE_2_W0003_P0033_T0001\TR1_W0001_P0096\TR1_2_W0001_P0096_T0001_R1_P3_K1_Ch2-Ch1.zen
122780	6.622872e-04	1.424955e-03	4.929300e-04	20151202_STAG2gfpcf2_G2G1\MitoSys2\LSM\STAG2gfpcf2_G1\DE_W0003_P0033\DE_2_W0003_P0033_T0001\TR1_W0001_P0096\TR1_2_W0001_P0096_T0001_R1_P3_K1_Ch2-Ch1.zen
133020	7.089902e-04	1.353864e-03	4.453200e-04	20151202_STAG2gfpcf2_G2G1\MitoSys2\LSM\STAG2gfpcf2_G1\DE_W0003_P0033\DE_2_W0003_P0033_T0001\TR1_W0001_P0096\TR1_2_W0001_P0096_T0001_R1_P3_K1_Ch2-Ch1.zen
143260	9.446837e-04	1.437644e-03	4.047900e-04	20151202_STAG2gfpcf2_G2G1\MitoSys2\LSM\STAG2gfpcf2_G1\DE_W0003_P0033\DE_2_W0003_P0033_T0001\TR1_W0001_P0096\TR1_2_W0001_P0096_T0001_R1_P3_K1_Ch2-Ch1.zen
153500	7.074694e-04	1.397825e-03	3.699500e-04	20151202_STAG2gfpcf2_G2G1\MitoSys2\LSM\STAG2gfpcf2_G1\DE_W0003_P0033\DE_2_W0003_P0033_T0001\TR1_W0001_P0096\TR1_2_W0001_P0096_T0001_R1_P3_K1_Ch2-Ch1.zen
163740	5.854742e-04	1.356716e-03	3.397200e-04	20151202_STAG2gfpcf2_G2G1\MitoSys2\LSM\STAG2gfpcf2_G1\DE_W0003_P0033\DE_2_W0003_P0033_T0001\TR1_W0001_P0096\TR1_2_W0001_P0096_T0001_R1_P3_K1_Ch2-Ch1.zen
173980	2.848362e-04	1.451392e-03	3.133000e-04	20151202_STAG2gfpcf2_G2G1\MitoSys2\LSM\STAG2gfpcf2_G1\DE_W0003_P0033\DE_2_W0003_P0033_T0001\TR1_W0001_P0096\TR1_2_W0001_P0096_T0001_R1_P3_K1_Ch2-Ch1.zen
184220	3.182811e-04	1.365128e-03	2.900500e-04	20151202_STAG2gfpcf2_G2G1\MitoSys2\LSM\STAG2gfpcf2_G1\DE_W0003_P0033\DE_2_W0003_P0033_T0001\TR1_W0001_P0096\TR1_2_W0001_P0096_T0001_R1_P3_K1_Ch2-Ch1.zen
194460	3.331031e-04	1.074754e-03	2.694500e-04	20151202_STAG2gfpcf2_G2G1\MitoSys2\LSM\STAG2gfpcf2_G1\DE_W0003_P0033\DE_2_W0003_P0033_T0001\TR1_W0001_P0096\TR1_2_W0001_P0096_T0001_R1_P3_K1_Ch2-Ch1.zen
204700	1.393756e-04	9.654168e-04	2.511000e-04	20151202_STAG2gfpcf2_G2G1\MitoSys2\LSM\STAG2gfpcf2_G1\DE_W0003_P0033\DE_2_W0003_P0033_T0001\TR1_W0001_P0096\TR1_2_W0001_P0096_T0001_R1_P3_K1_Ch2-Ch1.zen
225180	9.031920e-05	9.645817e-04	2.199000e-04	20151202_STAG2gfpcf2_G2G1\MitoSys2\LSM\STAG2gfpcf2_G1\DE_W0003_P0033\DE_2_W0003_P0033_T0001\TR1_W0001_P0096\TR1_2_W0001_P0096_T0001_R1_P3_K1_Ch2-Ch1.zen
245660	2.108058e-04	1.135495e-03	1.944500e-04	20151202_STAG2gfpcf2_G2G1\MitoSys2\LSM\STAG2gfpcf2_G1\DE_W0003_P0033\DE_2_W0003_P0033_T0001\TR1_W0001_P0096\TR1_2_W0001_P0096_T0001_R1_P3_K1_Ch2-Ch1.zen
266140	2.410255e-04	9.562081e-04	1.733800e-04	20151202_STAG2gfpcf2_G2G1\MitoSys2\LSM\STAG2gfpcf2_G1\DE_W0003_P0033\DE_2_W0003_P0033_T0001\TR1_W0001_P0096\TR1_2_W0001_P0096_T0001_R1_P3_K1_Ch2-Ch1.zen
286620	2.939862e-04	8.511293e-04	1.557100e-04	20151202_STAG2gfpcf2_G2G1\MitoSys2\LSM\STAG2gfpcf2_G1\DE_W0003_P0033\DE_2_W0003_P0033_T0001\TR1_W0001_P0096\TR1_2_W0001_P0096_T0001_R1_P3_K1_Ch2-Ch1.zen
307100	5.269396e-05	1.037444e-03	1.407100e-04	20151202_STAG2gfpcf2_G2G1\MitoSys2\LSM\STAG2gfpcf2_G1\DE_W0003_P0033\DE_2_W0003_P0033_T0001\TR1_W0001_P0096\TR1_2_W0001_P0096_T0001_R1_P3_K1_Ch2-Ch1.zen
327580	2.792848e-04	1.045138e-03	1.278700e-04	20151202_STAG2gfpcf2_G2G1\MitoSys2\LSM\STAG2gfpcf2_G1\DE_W0003_P0033\DE_2_W0003_P0033_T0001\TR1_W0001_P0096\TR1_2_W0001_P0096_T0001_R1_P3_K1_Ch2-Ch1.zen
348060	5.026268e-04	1.306339e-03	1.167800e-04	20151202_STAG2gfpcf2_G2G1\MitoSys2\LSM\STAG2gfpcf2_G1\DE_W0003_P0033\DE_2_W0003_P0033_T0001\TR1_W0001_P0096\TR1_2_W0001_P0096_T0001_R1_P3_K1_Ch2-Ch1.zen
368540	1.411545e-04	1.205107e-03	1.071200e-04	20151202_STAG2gfpcf2_G2G1\MitoSys2\LSM\STAG2gfpcf2_G1\DE_W0003_P0033\DE_2_W0003_P0033_T0001\TR1_W0001_P0096\TR1_2_W0001_P0096_T0001_R1_P3_K1_Ch2-Ch1.zen
389020	-4.427599e-05	1.100454e-03	9.865100e-05	20151202_STAG2gfpcf2_G2G1\MitoSys2\LSM\STAG2gfpcf2_G1\DE_W0003_P0033\DE_2_W0003_P0033_T0001\TR1_W0001_P0096\TR1_2_W0001_P0096_T0001_R1_P3_K1_Ch2-Ch1.zen
409500	-1.202204e-04	9.406246e-04	9.118200e-05	20151202_STAG2gfpcf2_G2G1\MitoSys2\LSM\STAG2gfpcf2_G1\DE_W0003_P0033\DE_2_W0003_P0033_T0001\TR1_W0001_P0096\TR1_2_W0001_P0096_T0001_R1_P3_K1_Ch2-Ch1.zen
450460	-3.143150e-04	8.563199e-04	7.865300e-05	20151202_STAG2gfpcf2_G2G1\MitoSys2\LSM\STAG2gfpcf2_G1\DE_W0003_P0033\DE_2_W0003_P0033_T0001\TR1_W0001_P0096\TR1_2_W0001_P0096_T0001_R1_P3_K1_Ch2-Ch1.zen
491420	-1.054207e-04	9.269455e-04	6.860600e-05	20151202_STAG2gfpcf2_G2G1\MitoSys2\LSM\STAG2gfpcf2_G1\DE_W0003_P0033\DE_2_W0003_P0033_T0001\TR1_W0001_P0096\TR1_2_W0001_P0096_T0001_R1_P3_K1_Ch2-Ch1.zen
532380	-3.493877e-04	1.034355e-03	6.041600e-05	20151202_STAG2gfpcf2_G2G1\MitoSys2\LSM\STAG2gfpcf2_G1\DE_W0003_P0033\DE_2_W0003_P0033_T0001\TR1_W0001_P0096\TR1_2_W0001_P0096_T0001_R1_P3_K1_Ch2-Ch1.zen
573340	-3.228776e-04	1.225322e-03	5.364500e-05	20151202_STAG2gfpcf2_G2G1\MitoSys2\LSM\STAG2gfpcf2_G1\DE_W0003_P0033\DE_2_W0003_P0033_T0001\TR1_W0001_P0096\TR1_2_W0001_P0096_T0001_R1_P3_K1_Ch2-Ch1.zen
614300	-1.785454e-05	8.613149e-04	4.797800e-05	20151202_STAG2gfpcf2_G2G1\MitoSys2\LSM\STAG2gfpcf2_G1\DE_W0003_P0033\DE_2_W0003_P0033_T0001\TR1_W0001_P0096\TR1_2_W0001_P0096_T0001_R1_P3_K1_Ch2-Ch1.zen
655260	1.545388e-04	1.148372e-03	4.318400e-05	20151202_STAG2gfpcf2_G2G1\MitoSys2\LSM\STAG2gfpcf2_G1\DE_W0003_P0033\DE_2_W0003_P0033_T0001\TR1_W0001_P0096\TR1_2_W0001_P0096_T0001_R1_P3_K1_Ch2-Ch1.zen
696220	-6.041802e-05	1.249994e-03	3.909000e-05	20151202_STAG2gfpcf2_G2G1\MitoSys2\LSM\STAG2gfpcf2_G1\DE_W0003_P0033\DE_2_W0003_P0033_T0001\TR1_W0001_P0096\TR1_2_W0001_P0096_T0001_R1_P3_K1_Ch2-Ch1.zen
737180	-7.026496e-05	9.646859e-04	3.556400e-05	20151202_STAG2gfpcf2_G2G1\MitoSys2\LSM\STAG2gfpcf2_G1\DE_W0003_P0033\DE_2_W0003_P0033_T0001\TR1_W0001_P0096\TR1_2_W0001_P0096_T0001_R1_P3_K1_Ch2-Ch1.zen
778140	-3.636929e-04	9.176621e-04	3.250500e-05	20151202_STAG2gfpcf2_G2G1\MitoSys2\LSM\STAG2gfpcf2_G1\DE_W0003_P0033\DE_2_W0003_P0033_T0001\TR1_W0001_P0096\TR1_2_W0001_P0096_T0001_R1_P3_K1_Ch2-Ch1.zen
819100	-6.555293e-04	8.129085e-04	2.983200e-05	20151202_STAG2gfpcf2_G2G1\MitoSys2\LSM\STAG2gfpcf2_G1\DE_W0003_P0033\DE_2_W0003_P0033_T0001\TR1_W0001_P0096\TR1_2_W0001_P0096_T0001_R1_P3_K1_Ch2-Ch1.zen
901020	-4.077506e-04	8.177603e-04	2.540700e-05	20151202_STAG2gfpcf2_G2G1\MitoSys2\LSM\STAG2gfpcf2_G1\DE_W0003_P0033\DE_2_W0003_P0033_T0001\TR1_W0001_P0096\TR1_2_W0001_P0096_T0001_R1_P3_K1_Ch2-Ch1.zen
982940	-4.198945e-04	9.084118e-04	2.191500e-05	20151202_STAG2gfpcf2_G2G1\MitoSys2\LSM\STAG2gfpcf2_G1\DE_W0003_P0033\DE_2_W0003_P0033_T0001\TR1_W0001_P0096\TR1_2_W0001_P0096_T0001_R1_P3_K1_Ch2-Ch1.zen
1064860	-6.086066e-04	9.973797e-04	1.910900e-05	20151202_STAG2gfpcf2_G2G1\MitoSys2\LSM\STAG2gfpcf2_G1\DE_W0003_P0033\DE_2_W0003_P0033_T0001\TR1_W0001_P0096\TR1_2_W0001_P0096_T0001_R1_P3_K1_Ch2-Ch1.zen
1146780	-2.519332e-04	8.944106e-04	1.681900e-05	20151202_STAG2gfpcf2_G2G1\MitoSys2\LSM\STAG2gfpcf2_G1\DE_W0003_P0033\DE_2_W0003_P0033_T0001\TR1_W0001_P0096\TR1_2_W0001_P0096_T0001_R1_P3_K1_Ch2-Ch1.zen
1228700	-2.497833e-05	8.710107e-04	1.492500e-05	20151202_STAG2gfpcf2_G2G1\MitoSys2\LSM\STAG2gfpcf2_G1\DE_W0003_P0033\DE_2_W0003_P0033_T0001\TR1_W0001_P0096\TR1_2_W0001_P0096_T0001_R1_P3_K1_Ch2-Ch1.zen
1310620	-1.711830e-04	9.226498e-04	1.333900e-05	20151202_STAG2gfpcf2_G2G1\MitoSys2\LSM\STAG2gfpcf2_G1\DE_W0003_P0033\DE_2_W0003_P0033_T0001\TR1_W0001_P0096\TR1_2_W0001_P0096_T0001_R1_P3_K1_Ch2-Ch1.zen
1392540	-4.218318e-04	8.384044e-04	1.199800e-05	20151202_STAG2gfpcf2_G2G1\MitoSys2\LSM\STAG2gfpcf2_G1\DE_W0003_P0033\DE_2_W0003_P0033_T0001\TR1_W0001_P0096\TR1_2_W0001_P0096_T0001_R1_P3_K1_Ch2-Ch1.zen
1474460	-1.602161e-04	7.225858e-04	1.085300e-05	20151202_STAG2gfpcf2_G2G1\MitoSys2\LSM\STAG2gfpcf2_G1\DE_W0003_P0033\DE_2_W0003_P0033_T0001\TR1_W0001_P0096\TR1_2_W0001_P0096_T0001_R1_P3_K1_Ch2-Ch1.zen
1556380	-2.273455e-05	1.214196e-03	9.867900e-06	20151202_STAG2gfpcf2_G2G1\MitoSys2\LSM\STAG2gfpcf2_G1\DE_W0003_P0033\DE_2_W0003_P0033_T0001\TR1_W0001_P0096\TR1_2_W0001_P0096_T0001_R1_P3_K1_Ch2-Ch1.zen
10	2.553760e-01	1.729468e-01	2.431300e-01	20151202_STAG2gfpcf2_G2G1\MitoSys2\LSM\STAG2gfpcf2_G1\DE_W0003_P0033\DE_2_W0003_P0033_T0001\TR1_W0001_P0096\TR1_2_W0001_P0096_T0001_R1_P5_K1_Ch2-Ch1.zen
20	2.198808e-01	2.530537e-01	2.403900e-01	20151202_STAG2gfpcf2_G2G1\MitoSys2\LSM\STAG2gfpcf2_G1\DE_W0003_P0033\DE_2_W0003_P0033_T0001\TR1_W0001_P0096\TR1_2_W0001_P0096_T0001_R1_P5_K1_Ch2-Ch1.zen
30	1.647305e-01	2.221248e-01	2.375100e-01	20151202_STAG2gfpcf2_G2G1\MitoSys2\LSM\STAG2gfpcf2_G1\DE_W0003_P0033\DE_2_W0003_P0033_T0001\TR1_W0001_P0096\TR1_2_W0001_P0096_T0001_R1_P5_K1_Ch2-Ch1.zen
40	2.468322e-01	1.995782e-01	2.345700e-01	20151202_STAG2gfpcf2_G2G1\MitoSys2\LSM\STAG2gfpcf2_G1\DE_W0003_P0033\DE_2_W0003_P0033_T0001\TR1_W0001_P0096\TR1_2_W0001_P0096_T0001_R1_P5_K1_Ch2-Ch1.zen
50	3.059664e-01	2.196695e-01	2.316100e-01	20151202_STAG2gfpcf2_G2G1\MitoSys2\LSM\STAG2gfpcf2_G1\DE_W0003_P0033\DE_2_W0003_P0033_T0001\TR1_W0001_P0096\TR1_2_W0001_P0096_T0001_R1_P5_K1_Ch2-Ch1.zen
60	1.479447e-01	1.838926e-01	2.286700e-01	20151202_STAG2gfpcf2_G2G1\MitoSys2\LSM\STAG2gfpcf2_G1\DE_W0003_P0033\DE_2_W0003_P0033_T0001\TR1_W0001_P0096\TR1_2_W0001_P0096_T0001_R1_P5_K1_Ch2-Ch1.zen
70	2.952049e-01	2.569922e-01	2.257700e-01	20151202_STAG2gfpcf2_G2G1\MitoSys2\LSM\STAG2gfpcf2_G1\DE_W0003_P0033\DE_2_W0003_P0033_T0001\TR1_W0001_P0096\TR1_2_W0001_P0096_T0001_R1_P5_K1_Ch2-Ch1.zen
80	2.419320e-01	1.690085e-01	2.229100e-01	20151202_STAG2gfpcf2_G2G1\MitoSys2\LSM\STAG2gfpcf2_G1\DE_W0003_P0033\DE_2_W0003_P0033_T0001\TR1_W0001_P0096\TR1_2_W0001_P0096_T0001_R1_P5_K1_Ch2-Ch1.zen
90	2.830581e-01	2.544618e-01	2.201200e-01	20151202_STAG2gfpcf2_G2G1\MitoSys2\LSM\STAG2gfpcf2_G1\DE_W0003_P0033\DE_2_W0003_P0033_T0001\TR1_W0001_P0096\TR1_2_W0001_P0096_T0001_R1_P5_K1_Ch2-Ch1.zen
100	2.104842e-01	1.412661e-01	2.173800e-01	20151202_STAG2gfpcf2_G2G1\MitoSys2\LSM\STAG2gfpcf2_G1\DE_W0003_P0033\DE_2_W0003_P0033_T0001\TR1_W0001_P0096\TR1_2_W0001_P0096_T0001_R1_P5_K1_Ch2-Ch1.zen
120	1.758353e-01	1.666784e-01	2.121000e-01	20151202_STAG2gfpcf2_G2G1\MitoSys2\LSM\STAG2gfpcf2_G1\DE_W0003_P0033\DE_2_W0003_P0033_T0001\TR1_W0001_P0096\TR1_2_W0001_P0096_T0001_R1_P5_K1_Ch2-Ch1.zen
140	1.669365e-01	1.750178e-01	2.070900e-01	20151202_STAG2gfpcf2_G2G1\MitoSys2\LSM\STAG2gfpcf2_G1\DE_W0003_P0033\DE_2_W0003_P0033_T0001\TR1_W0001_P0096\TR1_2_W0001_P0096_T0001_R1_P5_K1_Ch2-Ch1.zen
160	1.428565e-01	1.689374e-01	2.023500e-01	20151202_STAG2gfpcf2_G2G1\MitoSys2\LSM\STAG2gfpcf2_G1\DE_W0003_P0033\DE_2_W0003_P0033_T0001\TR1_W0001_P0096\TR1_2_W0001_P0096_T0001_R1_P5_K1_Ch2-Ch1.zen
180	2.394217e-01	1.525789e-01	1.978800e-01	20151202_STAG2gfpcf2_G2G1\MitoSys2\LSM\STAG2gfpcf2_G1\DE_W0003_P0033\DE_2_W0003_P0033_T0001\TR1_W0001_P0096\TR1_2_W0001_P0096_T0001_R1_P5_K1_Ch2-Ch1.zen
200	1.857680e-01	1.863390e-01	1.936500e-01	20151202_STAG2gfpcf2_G2G1\MitoSys2\LSM\STAG2gfpcf2_G1\DE_W0003_P0033\DE_2_W0003_P0033_T0001\TR1_W0001_P0096\TR1_2_W0001_P0096_T0001_R1_P5_K1_Ch2-Ch1.zen
220	2.807297e-01	1.548118e-01	1.896500e-01	20151202_STAG2gfpcf2_G2G1\MitoSys2\LSM\STAG2gfpcf2_G1\DE_W0003_P0033\DE_2_W0003_P0033_T0001\TR1_W0001_P0096\TR1_2_W0001_P0096_T0001_R1_P5_K1_Ch2-Ch1.zen
240	1.870199e-01	1.665046e-01	1.858700e-01	20151202_STAG2gfpcf2_G2G1\MitoSys2\LSM\STAG2gfpcf2_G1\DE_W0003_P0033\DE_2_W0003_P0033_T0001\TR1_W0001_P0096\TR1_2_W0001_P0096_T0001_R1_P5_K1_Ch2-Ch1.zen
260	1.725431e-01	2.429492e-01	1.823000e-01	20151202_STAG2gfpcf2_G2G1\MitoSys2\LSM\STAG2gfpcf2_G1\DE_W0003_P0033\DE_2_W0003_P0033_T0001\TR1_W0001_P0096\TR1_2_W0001_P0096_T0001_R1_P5_K1_Ch2-Ch1.zen
280	1.526359e-01	1.464840e-01	1.789200e-01	20151202_STAG2gfpcf2_G2G1\MitoSys2\LSM\STAG2gfpcf2_G1\DE_W0003_P0033\DE_2_W0003_P0033_T0001\TR1_W0001_P0096\TR1_2_W0001_P0096_T0001_R1_P5_K1_Ch2-Ch1.zen
300	1.774084e-01	1.345013e-01	1.757200e-01	20151202_STAG2gfpcf2_G2G1\MitoSys2\LSM\STAG2gfpcf2_G1\DE_W0003_P0033\DE_2_W0003_P0033_T0001\TR1_W0001_P0096\TR1_2_W0001_P0096_T0001_R1_P5_K1_Ch2-Ch1.zen
340	1.732989e-01	1.012778e-01	1.697900e-01	20151202_STAG2gfpcf2_G2G1\MitoSys2\LSM\STAG2gfpcf2_G1\DE_W0003_P0033\DE_2_W0003_P0033_T0001\TR1_W0001_P0096\TR1_2_W0001_P0096_T0001_R1_P5_K1_Ch2-Ch1.zen
380	1.188844e-01	1.350710e-01	1.644200e-01	20151202_STAG2gfpcf2_G2G1\MitoSys2\LSM\STAG2gfpcf2_G1\DE_W0003_P0033\DE_2_W0003_P0033_T0001\TR1_W0001_P0096\TR1_2_W0001_P0096_T0001_R1_P5_K1_Ch2-Ch1.zen
420	1.974796e-01	9.046293e-02	1.595400e-01	20151202_STAG2gfpcf2_G2G1\MitoSys2\LSM\STAG2gfpcf2_G1\DE_W0003_P0033\DE_2_W0003_P0033_T0001\TR1_W0001_P0096\TR1_2_W0001_P0096_T0001_R1_P5_K1_Ch2-Ch1.zen
460	1.437515e-01	9.844858e-02	1.550800e-01	20151202_STAG2gfpcf2_G2G1\MitoSys2\LSM\STAG2gfpcf2_G1\DE_W0003_P0033\DE_2_W0003_P0033_T0001\TR1_W0001_P0096\TR1_2_W0001_P0096_T0001_R1_P5_K1_Ch2-Ch1.zen
500	1.355310e-01	1.156457e-01	1.509900e-01	20151202_STAG2gfpcf2_G2G1\MitoSys2\LSM\STAG2gfpcf2_G1\DE_W0003_P0033\DE_2_W0003_P0033_T0001\TR1_W0001_P0096\TR1_2_W0001_P0096_T0001_R1_P5_K1_Ch2-Ch1.zen
540	1.275613e-01	1.408685e-01	1.472100e-01	20151202_STAG2gfpcf2_G2G1\MitoSys2\LSM\STAG2gfpcf2_G1\DE_W0003_P0033\DE_2_W0003_P0033_T0001\TR1_W0001_P0096\TR1_2_W0001_P0096_T0001_R1_P5_K1_Ch2-Ch1.zen
580	1.466152e-01	1.564383e-01	1.437200e-01	20151202_STAG2gfpcf2_G2G1\MitoSys2\LSM\STAG2gfpcf2_G1\DE_W0003_P0033\DE_2_W0003_P0033_T0001\TR1_W0001_P0096\TR1_2_W0001_P0096_T0001_R1_P5_K1_Ch2-Ch1.zen
620	1.310996e-01	9.903615e-02	1.404600e-01	20151202_STAG2gfpcf2_G2G1\MitoSys2\LSM\STAG2gfpcf2_G1\DE_W0003_P0033\DE_2_W0003_P0033_T0001\TR1_W0001_P0096\TR1_2_W0001_P0096_T0001_R1_P5_K1_Ch2-Ch1.zen
660	1.669633e-01	9.795031e-02	1.374300e-01	20151202_STAG2gfpcf2_G2G1\MitoSys2\LSM\STAG2gfpcf2_G1\DE_W0003_P0033\DE_2_W0003_P0033_T0001\TR1_W0001_P0096\TR1_2_W0001_P0096_T0001_R1_P5_K1_Ch2-Ch1.zen
700	1.092359e-01	9.605723e-02	1.345900e-01	20151202_STAG2gfpcf2_G2G1\MitoSys2\LSM\STAG2gfpcf2_G1\DE_W0003_P0033\DE_2_W0003_P0033_T0001\TR1_W0001_P0096\TR1_2_W0001_P0096_T0001_R1_P5_K1_Ch2-Ch1.zen
780	1.208554e-01	8.485295e-02	1.294100e-01	20151202_STAG2gfpcf2_G2G1\MitoSys2\LSM\STAG2gfpcf2_G1\DE_W0003_P0033\DE_2_W0003_P0033_T0001\TR1_W0001_P0096\TR1_2_W0001_P0096_T0001_R1_P5_K1_Ch2-Ch1.zen
860	1.189580e-01	1.016488e-01	1.248000e-01	20151202_STAG2gfpcf2_G2G1\MitoSys2\LSM\STAG2gfpcf2_G1\DE_W0003_P0033\DE_2_W0003_P0033_T0001\TR1_W0001_P0096\TR1_2_W0001_P0096_T0001_R1_P5_K1_Ch2-Ch1.zen
940	1.447703e-01	7.063425e-02	1.206400e-01	20151202_STAG2gfpcf2_G2G1\MitoSys2\LSM\STAG2gfpcf2_G1\DE_W0003_P0033\DE_2_W0003_P0033_T0001\TR1_W0001_P0096\TR1_2_W0001_P0096_T0001_R1_P5_K1_Ch2-Ch1.zen
1020	1.432118e-01	7.776189e-02	1.168600e-01	20151202_STAG2gfpcf2_G2G1\MitoSys2\LSM\STAG2gfpcf2_G1\DE_W0003_P0033\DE_2_W0003_P0033_T0001\TR1_W0001_P0096\TR1_2_W0001_P0096_T0001_R1_P5_K1_Ch2-Ch1.zen
1100	1.110460e-01	7.291450e-02	1.134100e-01	20151202_STAG2gfpcf2_G2G1\MitoSys2\LSM\STAG2gfpcf2_G1\DE_W0003_P0033\DE_2_W0003_P0033_T0001\TR1_W0001_P0096\TR1_2_W0001_P0096_T0001_R1_P5_K1_Ch2-Ch1.zen
1180	1.032641e-01	9.519892e-02	1.102300e-01	20151202_STAG2gfpcf2_G2G1\MitoSys2\LSM\STAG2gfpcf2_G1\DE_W0003_P0033\DE_2_W0003_P0033_T0001\TR1_W0001_P0096\TR1_2_W0001_P0096_T0001_R1_P5_K1_Ch2-Ch1.zen
1260	8.774983e-02	7.937546e-02	1.072800e-01	20151202_STAG2gfpcf2_G2G1\MitoSys2\LSM\STAG2gfpcf2_G1\DE_W0003_P0033\DE_2_W0003_P0033_T0001\TR1_W0001_P0096\TR1_2_W0001_P0096_T0001_R1_P5_K1_Ch2-Ch1.zen
1340	1.206964e-01	7.293093e-02	1.045400e-01	20151202_STAG2gfpcf2_G2G1\MitoSys2\LSM\STAG2gfpcf2_G1\DE_W0003_P0033\DE_2_W0003_P0033_T0001\TR1_W0001_P0096\TR1_2_W0001_P0096_T0001_R1_P5_K1_Ch2-Ch1.zen
1420	9.064587e-02	7.441122e-02	1.019800e-01	20151202_STAG2gfpcf2_G2G1\MitoSys2\LSM\STAG2gfpcf2_G1\DE_W0003_P0033\DE_2_W0003_P0033_T0001\TR1_W0001_P0096\TR1_2_W0001_P0096_T0001_R1_P5_K1_Ch2-Ch1.zen
1500	9.969861e-02	5.064761e-02	9.957900e-02	20151202_STAG2gfpcf2_G2G1\MitoSys2\LSM\STAG2gfpcf2_G1\DE_W0003_P0033\DE_2_W0003_P0033_T0001\TR1_W0001_P0096\TR1_2_W0001_P0096_T0001_R1_P5_K1_Ch2-Ch1.zen
1660	1.091469e-01	7.110132e-02	9.518600e-02	20151202_STAG2gfpcf2_G2G1\MitoSys2\LSM\STAG2gfpcf2_G1\DE_W0003_P0033\DE_2_W0003_P0033_T0001\TR1_W0001_P0096\TR1_2_W0001_P0096_T0001_R1_P5_K1_Ch2-Ch1.zen
1820	8.754535e-02	5.399927e-02	9.125100e-02	20151202_STAG2gfpcf2_G2G1\MitoSys2\LSM\STAG2gfpcf2_G1\DE_W0003_P0033\DE_2_W0003_P0033_T0001\TR1_W0001_P0096\TR1_2_W0001_P0096_T0001_R1_P5_K1_Ch2-Ch1.zen
1980	9.104045e-02	6.043959e-02	8.769100e-02	20151202_STAG2gfpcf2_G2G1\MitoSys2\LSM\STAG2gfpcf2_G1\DE_W0003_P0033\DE_2_W0003_P0033_T0001\TR1_W0001_P0096\TR1_2_W0001_P0096_T0001_R1_P5_K1_Ch2-Ch1.zen
2140	1.106725e-01	4.601303e-02	8.444700e-02	20151202_STAG2gfpcf2_G2G1\MitoSys2\LSM\STAG2gfpcf2_G1\DE_W0003_P0033\DE_2_W0003_P0033_T0001\TR1_W0001_P0096\TR1_2_W0001_P0096_T0001_R1_P5_K1_Ch2-Ch1.zen
2300	7.490719e-02	6.124191e-02	8.147100e-02	20151202_STAG2gfpcf2_G2G1\MitoSys2\LSM\STAG2gfpcf2_G1\DE_W0003_P0033\DE_2_W0003_P0033_T0001\TR1_W0001_P0096\TR1_2_W0001_P0096_T0001_R1_P5_K1_Ch2-Ch1.zen
2460	8.178720e-02	6.898460e-02	7.872600e-02	20151202_STAG2gfpcf2_G2G1\MitoSys2\LSM\STAG2gfpcf2_G1\DE_W0003_P0033\DE_2_W0003_P0033_T0001\TR1_W0001_P0096\TR1_2_W0001_P0096_T0001_R1_P5_K1_Ch2-Ch1.zen
2620	9.320364e-02	4.455169e-02	7.618200e-02	20151202_STAG2gfpcf2_G2G1\MitoSys2\LSM\STAG2gfpcf2_G1\DE_W0003_P0033\DE_2_W0003_P0033_T0001\TR1_W0001_P0096\TR1_2_W0001_P0096_T0001_R1_P5_K1_Ch2-Ch1.zen
2780	6.612857e-02	5.707670e-02	7.381400e-02	20151202_STAG2gfpcf2_G2G1\MitoSys2\LSM\STAG2gfpcf2_G1\DE_W0003_P0033\DE_2_W0003_P0033_T0001\TR1_W0001_P0096\TR1_2_W0001_P0096_T0001_R1_P5_K1_Ch2-Ch1.zen
2940	6.970772e-02	5.192865e-02	7.160200e-02	20151202_STAG2gfpcf2_G2G1\MitoSys2\LSM\STAG2gfpcf2_G1\DE_W0003_P0033\DE_2_W0003_P0033_T0001\TR1_W0001_P0096\TR1_2_W0001_P0096_T0001_R1_P5_K1_Ch2-Ch1.zen
3100	6.871344e-02	4.618697e-02	6.953000e-02	20151202_STAG2gfpcf2_G2G1\MitoSys2\LSM\STAG2gfpcf2_G1\DE_W0003_P0033\DE_2_W0003_P0033_T0001\TR1_W0001_P0096\TR1_2_W0001_P0096_T0001_R1_P5_K1_Ch2-Ch1.zen
3420	5.547871e-02	3.708000e-02	6.575000e-02	20151202_STAG2gfpcf2_G2G1\MitoSys2\LSM\STAG2gfpcf2_G1\DE_W0003_P0033\DE_2_W0003_P0033_T0001\TR1_W0001_P0096\TR1_2_W0001_P0096_T0001_R1_P5_K1_Ch2-Ch1.zen
3740	7.242942e-02	4.896417e-02	6.238000e-02	20151202_STAG2gfpcf2_G2G1\MitoSys2\LSM\STAG2gfpcf2_G1\DE_W0003_P0033\DE_2_W0003_P0033_T0001\TR1_W0001_P0096\TR1_2_W0001_P0096_T0001_R1_P5_K1_Ch2-Ch1.zen
4060	4.451608e-02	5.058481e-02	5.935300e-02	20151202_STAG2gfpcf2_G2G1\MitoSys2\LSM\STAG2gfpcf2_G1\DE_W0003_P0033\DE_2_W0003_P0033_T0001\TR1_W0001_P0096\TR1_2_W0001_P0096_T0001_R1_P5_K1_Ch2-Ch1.zen
4380	4.828492e-02	3.979126e-02	5.661500e-02	20151202_STAG2gfpcf2_G2G1\MitoSys2\LSM\STAG2gfpcf2_G1\DE_W0003_P0033\DE_2_W0003_P0033_T0001\TR1_W0001_P0096\TR1_2_W0001_P0096_T0001_R1_P5_K1_Ch2-Ch1.zen
4700	5.015198e-02	5.157065e-02	5.412500e-02	20151202_STAG2gfpcf2_G2G1\MitoSys2\LSM\STAG2gfpcf2_G1\DE_W0003_P0033\DE_2_W0003_P0033_T0001\TR1_W0001_P0096\TR1_2_W0001_P0096_T0001_R1_P5_K1_Ch2-Ch1.zen
5020	5.275208e-02	4.101416e-02	5.184800e-02	20151202_STAG2gfpcf2_G2G1\MitoSys2\LSM\STAG2gfpcf2_G1\DE_W0003_P0033\DE_2_W0003_P0033_T0001\TR1_W0001_P0096\TR1_2_W0001_P0096_T0001_R1_P5_K1_Ch2-Ch1.zen
5340	5.020026e-02	3.985230e-02	4.975600e-02	20151202_STAG2gfpcf2_G2G1\MitoSys2\LSM\STAG2gfpcf2_G1\DE_W0003_P0033\DE_2_W0003_P0033_T0001\TR1_W0001_P0096\TR1_2_W0001_P0096_T0001_R1_P5_K1_Ch2-Ch1.zen
5660	5.783043e-02	4.453523e-02	4.782800e-02	20151202_STAG2gfpcf2_G2G1\MitoSys2\LSM\STAG2gfpcf2_G1\DE_W0003_P0033\DE_2_W0003_P0033_T0001\TR1_W0001_P0096\TR1_2_W0001_P0096_T0001_R1_P5_K1_Ch2-Ch1.zen
5980	3.908570e-02	3.667578e-02	4.604400e-02	20151202_STAG2gfpcf2_G2G1\MitoSys2\LSM\STAG2gfpcf2_G1\DE_W0003_P0033\DE_2_W0003_P0033_T0001\TR1_W0001_P0096\TR1_2_W0001_P0096_T0001_R1_P5_K1_Ch2-Ch1.zen
6300	4.351910e-02	2.728685e-02	4.438800e-02	20151202_STAG2gfpcf2_G2G1\MitoSys2\LSM\STAG2gfpcf2_G1\DE_W0003_P0033\DE_2_W0003_P0033_T0001\TR1_W0001_P0096\TR1_2_W0001_P0096_T0001_R1_P5_K1_Ch2-Ch1.zen
6940	4.686103e-02	2.390053e-02	4.140700e-02	20151202_STAG2gfpcf2_G2G1\MitoSys2\LSM\STAG2gfpcf2_G1\DE_W0003_P0033\DE_2_W0003_P0033_T0001\TR1_W0001_P0096\TR1_2_W0001_P0096_T0001_R1_P5_K1_Ch2-Ch1.zen
7580	3.533526e-02	3.312261e-02	3.879800e-02	20151202_STAG2gfpcf2_G2G1\MitoSys2\LSM\STAG2gfpcf2_G1\DE_W0003_P0033\DE_2_W0003_P0033_T0001\TR1_W0001_P0096\TR1_2_W0001_P0096_T0001_R1_P5_K1_Ch2-Ch1.zen
8220	2.990621e-02	1.538288e-02	3.649300e-02	20151202_STAG2gfpcf2_G2G1\MitoSys2\LSM\STAG2gfpcf2_G1\DE_W0003_P0033\DE_2_W0003_P0033_T0001\TR1_W0001_P0096\TR1_2_W0001_P0096_T0001_R1_P5_K1_Ch2-Ch1.zen
8860	3.881800e-02	2.891659e-02	3.444100e-02	20151202_STAG2gfpcf2_G2G1\MitoSys2\LSM\STAG2gfpcf2_G1\DE_W0003_P0033\DE_2_W0003_P0033_T0001\TR1_W0001_P0096\TR1_2_W0001_P0096_T0001_R1_P5_K1_Ch2-Ch1.zen
9500	2.834323e-02	3.764375e-02	3.260300e-02	20151202_STAG2gfpcf2_G2G1\MitoSys2\LSM\STAG2gfpcf2_G1\DE_W0003_P0033\DE_2_W0003_P0033_T0001\TR1_W0001_P0096\TR1_2_W0001_P0096_T0001_R1_P5_K1_Ch2-Ch1.zen
10140	1.461526e-02	3.274463e-02	3.094700e-02	20151202_STAG2gfpcf2_G2G1\MitoSys2\LSM\STAG2gfpcf2_G1\DE_W0003_P0033\DE_2_W0003_P0033_T0001\TR1_W0001_P0096\TR1_2_W0001_P0096_T0001_R1_P5_K1_Ch2-Ch1.zen
10780	1.851450e-02	3.661669e-02	2.944600e-02	20151202_STAG2gfpcf2_G2G1\MitoSys2\LSM\STAG2gfpcf2_G1\DE_W0003_P0033\DE_2_W0003_P0033_T0001\TR1_W0001_P0096\TR1_2_W0001_P0096_T0001_R1_P5_K1_Ch2-Ch1.zen
11420	2.028565e-02	3.320303e-02	2.808000e-02	20151202_STAG2gfpcf2_G2G1\MitoSys2\LSM\STAG2gfpcf2_G1\DE_W0003_P0033\DE_2_W0003_P0033_T0001\TR1_W0001_P0096\TR1_2_W0001_P0096_T0001_R1_P5_K1_Ch2-Ch1.zen
12060	2.535068e-02	3.341308e-02	2.683000e-02	20151202_STAG2gfpcf2_G2G1\MitoSys2\LSM\STAG2gfpcf2_G1\DE_W0003_P0033\DE_2_W0003_P0033_T0001\TR1_W0001_P0096\TR1_2_W0001_P0096_T0001_R1_P5_K1_Ch2-Ch1.zen
12700	2.666978e-02	2.518279e-02	2.568400e-02	20151202_STAG2gfpcf2_G2G1\MitoSys2\LSM\STAG2gfpcf2_G1\DE_W0003_P0033\DE_2_W0003_P0033_T0001\TR1_W0001_P0096\TR1_2_W0001_P0096_T0001_R1_P5_K1_Ch2-Ch1.zen
13980	2.744653e-02	2.118882e-02	2.365200e-02	20151202_STAG2gfpcf2_G2G1\MitoSys2\LSM\STAG2gfpcf2_G1\DE_W0003_P0033\DE_2_W0003_P0033_T0001\TR1_W0001_P0096\TR1_2_W0001_P0096_T0001_R1_P5_K1_Ch2-Ch1.zen
15260	3.011075e-02	2.772480e-02	2.190600e-02	20151202_STAG2gfpcf2_G2G1\MitoSys2\LSM\STAG2gfpcf2_G1\DE_W0003_P0033\DE_2_W0003_P0033_T0001\TR1_W0001_P0096\TR1_2_W0001_P0096_T0001_R1_P5_K1_Ch2-Ch1.zen
16540	1.161968e-02	2.151184e-02	2.039100e-02	20151202_STAG2gfpcf2_G2G1\MitoSys2\LSM\STAG2gfpcf2_G1\DE_W0003_P0033\DE_2_W0003_P0033_T0001\TR1_W0001_P0096\TR1_2_W0001_P0096_T0001_R1_P5_K1_Ch2-Ch1.zen
17820	1.972460e-02	2.559800e-02	1.906200e-02	20151202_STAG2gfpcf2_G2G1\MitoSys2\LSM\STAG2gfpcf2_G1\DE_W0003_P0033\DE_2_W0003_P0033_T0001\TR1_W0001_P0096\TR1_2_W0001_P0096_T0001_R1_P5_K1_Ch2-Ch1.zen
19100	1.932253e-02	3.233936e-02	1.788900e-02	20151202_STAG2gfpcf2_G2G1\MitoSys2\LSM\STAG2gfpcf2_G1\DE_W0003_P0033\DE_2_W0003_P0033_T0001\TR1_W0001_P0096\TR1_2_W0001_P0096_T0001_R1_P5_K1_Ch2-Ch1.zen
20380	1.936718e-02	3.561163e-02	1.684400e-02	20151202_STAG2gfpcf2_G2G1\MitoSys2\LSM\STAG2gfpcf2_G1\DE_W0003_P0033\DE_2_W0003_P0033_T0001\TR1_W0001_P0096\TR1_2_W0001_P0096_T0001_R1_P5_K1_Ch2-Ch1.zen
21660	2.173463e-02	2.697084e-02	1.590900e-02	20151202_STAG2gfpcf2_G2G1\MitoSys2\LSM\STAG2gfpcf2_G1\DE_W0003_P0033\DE_2_W0003_P0033_T0001\TR1_W0001_P0096\TR1_2_W0001_P0096_T0001_R1_P5_K1_Ch2-Ch1.zen
22940	2.007745e-02	3.058792e-02	1.506600e-02	20151202_STAG2gfpcf2_G2G1\MitoSys2\LSM\STAG2gfpcf2_G1\DE_W0003_P0033\DE_2_W0003_P0033_T0001\TR1_W0001_P0096\TR1_2_W0001_P0096_T0001_R1_P5_K1_Ch2-Ch1.zen
24220	2.247106e-02	2.954852e-02	1.430400e-02	20151202_STAG2gfpcf2_G2G1\MitoSys2\LSM\STAG2gfpcf2_G1\DE_W0003_P0033\DE_2_W0003_P0033_T0001\TR1_W0001_P0096\TR1_2_W0001_P0096_T0001_R1_P5_K1_Ch2-Ch1.zen
25500	2.039025e-02	2.344831e-02	1.361000e-02	20151202_STAG2gfpcf2_G2G1\MitoSys2\LSM\STAG2gfpcf2_G1\DE_W0003_P0033\DE_2_W0003_P0033_T0001\TR1_W0001_P0096\TR1_2_W0001_P0096_T0001_R1_P5_K1_Ch2-Ch1.zen
28060	1.838327e-02	2.306916e-02	1.239500e-02	20151202_STAG2gfpcf2_G2G1\MitoSys2\LSM\STAG2gfpcf2_G1\DE_W0003_P0033\DE_2_W0003_P0033_T0001\TR1_W0001_P0096\TR1_2_W0001_P0096_T0001_R1_P5_K1_Ch2-Ch1.zen
30620	1.575808e-02	2.219027e-02	1.136700e-02	20151202_STAG2gfpcf2_G2G1\MitoSys2\LSM\STAG2gfpcf2_G1\DE_W0003_P0033\DE_2_W0003_P0033_T0001\TR1_W0001_P0096\TR1_2_W0001_P0096_T0001_R1_P5_K1_Ch2-Ch1.zen
33180	1.300302e-02	2.523604e-02	1.048600e-02	20151202_STAG2gfpcf2_G2G1\MitoSys2\LSM\STAG2gfpcf2_G1\DE_W0003_P0033\DE_2_W0003_P0033_T0001\TR1_W0001_P0096\TR1_2_W0001_P0096_T0001_R1_P5_K1_Ch2-Ch1.zen
35740	1.601377e-02	2.451960e-02	9.722900e-03	20151202_STAG2gfpcf2_G2G1\MitoSys2\LSM\STAG2gfpcf2_G1\DE_W0003_P0033\DE_2_W0003_P0033_T0001\TR1_W0001_P0096\TR1_2_W0001_P0096_T0001_R1_P5_K1_Ch2-Ch1.zen
38300	1.076207e-02	2.578470e-02	9.055500e-03	20151202_STAG2gfpcf2_G2G1\MitoSys2\LSM\STAG2gfpcf2_G1\DE_W0003_P0033\DE_2_W0003_P0033_T0001\TR1_W0001_P0096\TR1_2_W0001_P0096_T0001_R1_P5_K1_Ch2-Ch1.zen
40860	1.264101e-02	2.998008e-02	8.467200e-03	20151202_STAG2gfpcf2_G2G1\MitoSys2\LSM\STAG2gfpcf2_G1\DE_W0003_P0033\DE_2_W0003_P0033_T0001\TR1_W0001_P0096\TR1_2_W0001_P0096_T0001_R1_P5_K1_Ch2-Ch1.zen
43420	4.853065e-03	2.306049e-02	7.944800e-03	20151202_STAG2gfpcf2_G2G1\MitoSys2\LSM\STAG2gfpcf2_G1\DE_W0003_P0033\DE_2_W0003_P0033_T0001\TR1_W0001_P0096\TR1_2_W0001_P0096_T0001_R1_P5_K1_Ch2-Ch1.zen
45980	6.401563e-03	1.489315e-02	7.478100e-03	20151202_STAG2gfpcf2_G2G1\MitoSys2\LSM\STAG2gfpcf2_G1\DE_W0003_P0033\DE_2_W0003_P0033_T0001\TR1_W0001_P0096\TR1_2_W0001_P0096_T0001_R1_P5_K1_Ch2-Ch1.zen
48540	7.693651e-03	2.245743e-02	7.058700e-03	20151202_STAG2gfpcf2_G2G1\MitoSys2\LSM\STAG2gfpcf2_G1\DE_W0003_P0033\DE_2_W0003_P0033_T0001\TR1_W0001_P0096\TR1_2_W0001_P0096_T0001_R1_P5_K1_Ch2-Ch1.zen
51100	1.990479e-03	1.397458e-02	6.679800e-03	20151202_STAG2gfpcf2_G2G1\MitoSys2\LSM\STAG2gfpcf2_G1\DE_W0003_P0033\DE_2_W0003_P0033_T0001\TR1_W0001_P0096\TR1_2_W0001_P0096_T0001_R1_P5_K1_Ch2-Ch1.zen
56220	3.065296e-03	1.946830e-02	6.022600e-03	20151202_STAG2gfpcf2_G2G1\MitoSys2\LSM\STAG2gfpcf2_G1\DE_W0003_P0033\DE_2_W0003_P0033_T0001\TR1_W0001_P0096\TR1_2_W0001_P0096_T0001_R1_P5_K1_Ch2-Ch1.zen
61340	7.907272e-03	2.524034e-02	5.472700e-03	20151202_STAG2gfpcf2_G2G1\MitoSys2\LSM\STAG2gfpcf2_G1\DE_W0003_P0033\DE_2_W0003_P0033_T0001\TR1_W0001_P0096\TR1_2_W0001_P0096_T0001_R1_P5_K1_Ch2-Ch1.zen
66460	8.927888e-03	2.353780e-02	5.006300e-03	20151202_STAG2gfpcf2_G2G1\MitoSys2\LSM\STAG2gfpcf2_G1\DE_W0003_P0033\DE_2_W0003_P0033_T0001\TR1_W0001_P0096\TR1_2_W0001_P0096_T0001_R1_P5_K1_Ch2-Ch1.zen
71580	6.561716e-04	1.924491e-02	4.606000e-03	20151202_STAG2gfpcf2_G2G1\MitoSys2\LSM\STAG2gfpcf2_G1\DE_W0003_P0033\DE_2_W0003_P0033_T0001\TR1_W0001_P0096\TR1_2_W0001_P0096_T0001_R1_P5_K1_Ch2-Ch1.zen
76700	7.085295e-03	2.070100e-02	4.258900e-03	20151202_STAG2gfpcf2_G2G1\MitoSys2\LSM\STAG2gfpcf2_G1\DE_W0003_P0033\DE_2_W0003_P0033_T0001\TR1_W0001_P0096\TR1_2_W0001_P0096_T0001_R1_P5_K1_Ch2-Ch1.zen
81820	2.882876e-03	1.785106e-02	3.955500e-03	20151202_STAG2gfpcf2_G2G1\MitoSys2\LSM\STAG2gfpcf2_G1\DE_W0003_P0033\DE_2_W0003_P0033_T0001\TR1_W0001_P0096\TR1_2_W0001_P0096_T0001_R1_P5_K1_Ch2-Ch1.zen
86940	1.872322e-03	1.500047e-02	3.688000e-03	20151202_STAG2gfpcf2_G2G1\MitoSys2\LSM\STAG2gfpcf2_G1\DE_W0003_P0033\DE_2_W0003_P0033_T0001\TR1_W0001_P0096\TR1_2_W0001_P0096_T0001_R1_P5_K1_Ch2-Ch1.zen
92060	3.756391e-03	1.856337e-02	3.450700e-03	20151202_STAG2gfpcf2_G2G1\MitoSys2\LSM\STAG2gfpcf2_G1\DE_W0003_P0033\DE_2_W0003_P0033_T0001\TR1_W0001_P0096\TR1_2_W0001_P0096_T0001_R1_P5_K1_Ch2-Ch1.zen
97180	7.894108e-03	2.039358e-02	3.238800e-03	20151202_STAG2gfpcf2_G2G1\MitoSys2\LSM\STAG2gfpcf2_G1\DE_W0003_P0033\DE_2_W0003_P0033_T0001\TR1_W0001_P0096\TR1_2_W0001_P0096_T0001_R1_P5_K1_Ch2-Ch1.zen
102300	4.996433e-03	1.961088e-02	3.048600e-03	20151202_STAG2gfpcf2_G2G1\MitoSys2\LSM\STAG2gfpcf2_G1\DE_W0003_P0033\DE_2_W0003_P0033_T0001\TR1_W0001_P0096\TR1_2_W0001_P0096_T0001_R1_P5_K1_Ch2-Ch1.zen
112540	-3.111448e-04	1.799199e-02	2.721600e-03	20151202_STAG2gfpcf2_G2G1\MitoSys2\LSM\STAG2gfpcf2_G1\DE_W0003_P0033\DE_2_W0003_P0033_T0001\TR1_W0001_P0096\TR1_2_W0001_P0096_T0001_R1_P5_K1_Ch2-Ch1.zen
122780	2.494604e-03	1.418863e-02	2.450900e-03	20151202_STAG2gfpcf2_G2G1\MitoSys2\LSM\STAG2gfpcf2_G1\DE_W0003_P0033\DE_2_W0003_P0033_T0001\TR1_W0001_P0096\TR1_2_W0001_P0096_T0001_R1_P5_K1_Ch2-Ch1.zen
133020	3.161264e-03	1.710639e-02	2.223500e-03	20151202_STAG2gfpcf2_G2G1\MitoSys2\LSM\STAG2gfpcf2_G1\DE_W0003_P0033\DE_2_W0003_P0033_T0001\TR1_W0001_P0096\TR1_2_W0001_P0096_T0001_R1_P5_K1_Ch2-Ch1.zen
143260	4.328001e-03	1.634081e-02	2.030100e-03	20151202_STAG2gfpcf2_G2G1\MitoSys2\LSM\STAG2gfpcf2_G1\DE_W0003_P0033\DE_2_W0003_P0033_T0001\TR1_W0001_P0096\TR1_2_W0001_P0096_T0001_R1_P5_K1_Ch2-Ch1.zen
153500	6.055375e-03	1.547494e-02	1.864000e-03	20151202_STAG2gfpcf2_G2G1\MitoSys2\LSM\STAG2gfpcf2_G1\DE_W0003_P0033\DE_2_W0003_P0033_T0001\TR1_W0001_P0096\TR1_2_W0001_P0096_T0001_R1_P5_K1_Ch2-Ch1.zen
163740	2.307836e-03	1.057049e-02	1.719800e-03	20151202_STAG2gfpcf2_G2G1\MitoSys2\LSM\STAG2gfpcf2_G1\DE_W0003_P0033\DE_2_W0003_P0033_T0001\TR1_W0001_P0096\TR1_2_W0001_P0096_T0001_R1_P5_K1_Ch2-Ch1.zen
173980	-2.079813e-03	1.469851e-02	1.593700e-03	20151202_STAG2gfpcf2_G2G1\MitoSys2\LSM\STAG2gfpcf2_G1\DE_W0003_P0033\DE_2_W0003_P0033_T0001\TR1_W0001_P0096\TR1_2_W0001_P0096_T0001_R1_P5_K1_Ch2-Ch1.zen
184220	1.559550e-03	1.488926e-02	1.482600e-03	20151202_STAG2gfpcf2_G2G1\MitoSys2\LSM\STAG2gfpcf2_G1\DE_W0003_P0033\DE_2_W0003_P0033_T0001\TR1_W0001_P0096\TR1_2_W0001_P0096_T0001_R1_P5_K1_Ch2-Ch1.zen
194460	-1.713865e-04	1.150194e-02	1.384100e-03	20151202_STAG2gfpcf2_G2G1\MitoSys2\LSM\STAG2gfpcf2_G1\DE_W0003_P0033\DE_2_W0003_P0033_T0001\TR1_W0001_P0096\TR1_2_W0001_P0096_T0001_R1_P5_K1_Ch2-Ch1.zen
204700	2.101746e-03	1.803290e-02	1.296300e-03	20151202_STAG2gfpcf2_G2G1\MitoSys2\LSM\STAG2gfpcf2_G1\DE_W0003_P0033\DE_2_W0003_P0033_T0001\TR1_W0001_P0096\TR1_2_W0001_P0096_T0001_R1_P5_K1_Ch2-Ch1.zen
225180	-2.952587e-04	1.558380e-02	1.146500e-03	20151202_STAG2gfpcf2_G2G1\MitoSys2\LSM\STAG2gfpcf2_G1\DE_W0003_P0033\DE_2_W0003_P0033_T0001\TR1_W0001_P0096\TR1_2_W0001_P0096_T0001_R1_P5_K1_Ch2-Ch1.zen
245660	1.158662e-03	1.864869e-02	1.023900e-03	20151202_STAG2gfpcf2_G2G1\MitoSys2\LSM\STAG2gfpcf2_G1\DE_W0003_P0033\DE_2_W0003_P0033_T0001\TR1_W0001_P0096\TR1_2_W0001_P0096_T0001_R1_P5_K1_Ch2-Ch1.zen
266140	8.920108e-04	1.131887e-02	9.219300e-04	20151202_STAG2gfpcf2_G2G1\MitoSys2\LSM\STAG2gfpcf2_G1\DE_W0003_P0033\DE_2_W0003_P0033_T0001\TR1_W0001_P0096\TR1_2_W0001_P0096_T0001_R1_P5_K1_Ch2-Ch1.zen
286620	1.644999e-03	1.173588e-02	8.360400e-04	20151202_STAG2gfpcf2_G2G1\MitoSys2\LSM\STAG2gfpcf2_G1\DE_W0003_P0033\DE_2_W0003_P0033_T0001\TR1_W0001_P0096\TR1_2_W0001_P0096_T0001_R1_P5_K1_Ch2-Ch1.zen
307100	1.069330e-03	1.622572e-02	7.628500e-04	20151202_STAG2gfpcf2_G2G1\MitoSys2\LSM\STAG2gfpcf2_G1\DE_W0003_P0033\DE_2_W0003_P0033_T0001\TR1_W0001_P0096\TR1_2_W0001_P0096_T0001_R1_P5_K1_Ch2-Ch1.zen
327580	1.889282e-03	1.007985e-02	6.998500e-04	20151202_STAG2gfpcf2_G2G1\MitoSys2\LSM\STAG2gfpcf2_G1\DE_W0003_P0033\DE_2_W0003_P0033_T0001\TR1_W0001_P0096\TR1_2_W0001_P0096_T0001_R1_P5_K1_Ch2-Ch1.zen
348060	3.883315e-03	1.175274e-02	6.451500e-04	20151202_STAG2gfpcf2_G2G1\MitoSys2\LSM\STAG2gfpcf2_G1\DE_W0003_P0033\DE_2_W0003_P0033_T0001\TR1_W0001_P0096\TR1_2_W0001_P0096_T0001_R1_P5_K1_Ch2-Ch1.zen
368540	2.860521e-03	1.347405e-02	5.972800e-04	20151202_STAG2gfpcf2_G2G1\MitoSys2\LSM\STAG2gfpcf2_G1\DE_W0003_P0033\DE_2_W0003_P0033_T0001\TR1_W0001_P0096\TR1_2_W0001_P0096_T0001_R1_P5_K1_Ch2-Ch1.zen
389020	1.074094e-03	1.138197e-02	5.551000e-04	20151202_STAG2gfpcf2_G2G1\MitoSys2\LSM\STAG2gfpcf2_G1\DE_W0003_P0033\DE_2_W0003_P0033_T0001\TR1_W0001_P0096\TR1_2_W0001_P0096_T0001_R1_P5_K1_Ch2-Ch1.zen
409500	2.363359e-03	9.201014e-03	5.177000e-04	20151202_STAG2gfpcf2_G2G1\MitoSys2\LSM\STAG2gfpcf2_G1\DE_W0003_P0033\DE_2_W0003_P0033_T0001\TR1_W0001_P0096\TR1_2_W0001_P0096_T0001_R1_P5_K1_Ch2-Ch1.zen
450460	-1.015811e-04	9.725606e-03	4.544600e-04	20151202_STAG2gfpcf2_G2G1\MitoSys2\LSM\STAG2gfpcf2_G1\DE_W0003_P0033\DE_2_W0003_P0033_T0001\TR1_W0001_P0096\TR1_2_W0001_P0096_T0001_R1_P5_K1_Ch2-Ch1.zen
491420	-1.680631e-03	9.624856e-03	4.031900e-04	20151202_STAG2gfpcf2_G2G1\MitoSys2\LSM\STAG2gfpcf2_G1\DE_W0003_P0033\DE_2_W0003_P0033_T0001\TR1_W0001_P0096\TR1_2_W0001_P0096_T0001_R1_P5_K1_Ch2-Ch1.zen
532380	-5.706690e-03	1.269895e-02	3.609400e-04	20151202_STAG2gfpcf2_G2G1\MitoSys2\LSM\STAG2gfpcf2_G1\DE_W0003_P0033\DE_2_W0003_P0033_T0001\TR1_W0001_P0096\TR1_2_W0001_P0096_T0001_R1_P5_K1_Ch2-Ch1.zen
573340	-1.662607e-03	1.270995e-02	3.256200e-04	20151202_STAG2gfpcf2_G2G1\MitoSys2\LSM\STAG2gfpcf2_G1\DE_W0003_P0033\DE_2_W0003_P0033_T0001\TR1_W0001_P0096\TR1_2_W0001_P0096_T0001_R1_P5_K1_Ch2-Ch1.zen
614300	-1.562060e-03	9.584755e-03	2.957400e-04	20151202_STAG2gfpcf2_G2G1\MitoSys2\LSM\STAG2gfpcf2_G1\DE_W0003_P0033\DE_2_W0003_P0033_T0001\TR1_W0001_P0096\TR1_2_W0001_P0096_T0001_R1_P5_K1_Ch2-Ch1.zen
655260	-2.905369e-03	1.066198e-02	2.701800e-04	20151202_STAG2gfpcf2_G2G1\MitoSys2\LSM\STAG2gfpcf2_G1\DE_W0003_P0033\DE_2_W0003_P0033_T0001\TR1_W0001_P0096\TR1_2_W0001_P0096_T0001_R1_P5_K1_Ch2-Ch1.zen
696220	1.866131e-03	1.243792e-02	2.481200e-04	20151202_STAG2gfpcf2_G2G1\MitoSys2\LSM\STAG2gfpcf2_G1\DE_W0003_P0033\DE_2_W0003_P0033_T0001\TR1_W0001_P0096\TR1_2_W0001_P0096_T0001_R1_P5_K1_Ch2-Ch1.zen
737180	-1.849266e-03	1.106999e-02	2.289200e-04	20151202_STAG2gfpcf2_G2G1\MitoSys2\LSM\STAG2gfpcf2_G1\DE_W0003_P0033\DE_2_W0003_P0033_T0001\TR1_W0001_P0096\TR1_2_W0001_P0096_T0001_R1_P5_K1_Ch2-Ch1.zen
778140	-1.641227e-03	1.284992e-02	2.120800e-04	20151202_STAG2gfpcf2_G2G1\MitoSys2\LSM\STAG2gfpcf2_G1\DE_W0003_P0033\DE_2_W0003_P0033_T0001\TR1_W0001_P0096\TR1_2_W0001_P0096_T0001_R1_P5_K1_Ch2-Ch1.zen
819100	-2.368280e-03	7.819269e-03	1.972200e-04	20151202_STAG2gfpcf2_G2G1\MitoSys2\LSM\STAG2gfpcf2_G1\DE_W0003_P0033\DE_2_W0003_P0033_T0001\TR1_W0001_P0096\TR1_2_W0001_P0096_T0001_R1_P5_K1_Ch2-Ch1.zen
901020	-3.827225e-03	1.147245e-02	1.722300e-04	20151202_STAG2gfpcf2_G2G1\MitoSys2\LSM\STAG2gfpcf2_G1\DE_W0003_P0033\DE_2_W0003_P0033_T0001\TR1_W0001_P0096\TR1_2_W0001_P0096_T0001_R1_P5_K1_Ch2-Ch1.zen
982940	-3.069496e-03	1.064422e-02	1.521300e-04	20151202_STAG2gfpcf2_G2G1\MitoSys2\LSM\STAG2gfpcf2_G1\DE_W0003_P0033\DE_2_W0003_P0033_T0001\TR1_W0001_P0096\TR1_2_W0001_P0096_T0001_R1_P5_K1_Ch2-Ch1.zen
1064860	-1.351268e-03	1.168456e-02	1.356700e-04	20151202_STAG2gfpcf2_G2G1\MitoSys2\LSM\STAG2gfpcf2_G1\DE_W0003_P0033\DE_2_W0003_P0033_T0001\TR1_W0001_P0096\TR1_2_W0001_P0096_T0001_R1_P5_K1_Ch2-Ch1.zen
1146780	-1.701783e-03	1.420816e-02	1.219800e-04	20151202_STAG2gfpcf2_G2G1\MitoSys2\LSM\STAG2gfpcf2_G1\DE_W0003_P0033\DE_2_W0003_P0033_T0001\TR1_W0001_P0096\TR1_2_W0001_P0096_T0001_R1_P5_K1_Ch2-Ch1.zen
1228700	-4.602619e-03	8.784346e-03	1.104500e-04	20151202_STAG2gfpcf2_G2G1\MitoSys2\LSM\STAG2gfpcf2_G1\DE_W0003_P0033\DE_2_W0003_P0033_T0001\TR1_W0001_P0096\TR1_2_W0001_P0096_T0001_R1_P5_K1_Ch2-Ch1.zen
1310620	-3.399188e-03	8.120077e-03	1.006400e-04	20151202_STAG2gfpcf2_G2G1\MitoSys2\LSM\STAG2gfpcf2_G1\DE_W0003_P0033\DE_2_W0003_P0033_T0001\TR1_W0001_P0096\TR1_2_W0001_P0096_T0001_R1_P5_K1_Ch2-Ch1.zen
1392540	-4.079038e-04	1.163138e-02	9.220300e-05	20151202_STAG2gfpcf2_G2G1\MitoSys2\LSM\STAG2gfpcf2_G1\DE_W0003_P0033\DE_2_W0003_P0033_T0001\TR1_W0001_P0096\TR1_2_W0001_P0096_T0001_R1_P5_K1_Ch2-Ch1.zen
1474460	1.245110e-04	7.274401e-03	8.488500e-05	20151202_STAG2gfpcf2_G2G1\MitoSys2\LSM\STAG2gfpcf2_G1\DE_W0003_P0033\DE_2_W0003_P0033_T0001\TR1_W0001_P0096\TR1_2_W0001_P0096_T0001_R1_P5_K1_Ch2-Ch1.zen
1556380	-2.554054e-03	9.549715e-03	7.848900e-05	20151202_STAG2gfpcf2_G2G1\MitoSys2\LSM\STAG2gfpcf2_G1\DE_W0003_P0033\DE_2_W0003_P0033_T0001\TR1_W0001_P0096\TR1_2_W0001_P0096_T0001_R1_P5_K1_Ch2-Ch1.zen
10	1.864716e-02	6.932021e-03	1.700600e-02	20151202_STAG2gfpcf2_G2G1\MitoSys2\LSM\STAG2gfpcf2_G1\DE_W0003_P0039\DE_2_W0003_P0039_T0001\TR1_W0001_P0080\TR1_2_W0001_P0080_T0001_R1_P3_K1_Ch2-Ch1.zen
20	1.624513e-02	6.358859e-03	1.672600e-02	20151202_STAG2gfpcf2_G2G1\MitoSys2\LSM\STAG2gfpcf2_G1\DE_W0003_P0039\DE_2_W0003_P0039_T0001\TR1_W0001_P0080\TR1_2_W0001_P0080_T0001_R1_P3_K1_Ch2-Ch1.zen
30	1.554008e-02	6.982859e-03	1.646900e-02	20151202_STAG2gfpcf2_G2G1\MitoSys2\LSM\STAG2gfpcf2_G1\DE_W0003_P0039\DE_2_W0003_P0039_T0001\TR1_W0001_P0080\TR1_2_W0001_P0080_T0001_R1_P3_K1_Ch2-Ch1.zen
40	1.767166e-02	6.243426e-03	1.623300e-02	20151202_STAG2gfpcf2_G2G1\MitoSys2\LSM\STAG2gfpcf2_G1\DE_W0003_P0039\DE_2_W0003_P0039_T0001\TR1_W0001_P0080\TR1_2_W0001_P0080_T0001_R1_P3_K1_Ch2-Ch1.zen
50	1.464860e-02	6.975994e-03	1.601600e-02	20151202_STAG2gfpcf2_G2G1\MitoSys2\LSM\STAG2gfpcf2_G1\DE_W0003_P0039\DE_2_W0003_P0039_T0001\TR1_W0001_P0080\TR1_2_W0001_P0080_T0001_R1_P3_K1_Ch2-Ch1.zen
60	1.570997e-02	7.695844e-03	1.581600e-02	20151202_STAG2gfpcf2_G2G1\MitoSys2\LSM\STAG2gfpcf2_G1\DE_W0003_P0039\DE_2_W0003_P0039_T0001\TR1_W0001_P0080\TR1_2_W0001_P0080_T0001_R1_P3_K1_Ch2-Ch1.zen
70	1.296572e-02	7.625750e-03	1.563300e-02	20151202_STAG2gfpcf2_G2G1\MitoSys2\LSM\STAG2gfpcf2_G1\DE_W0003_P0039\DE_2_W0003_P0039_T0001\TR1_W0001_P0080\TR1_2_W0001_P0080_T0001_R1_P3_K1_Ch2-Ch1.zen
80	1.601271e-02	5.346166e-03	1.546300e-02	20151202_STAG2gfpcf2_G2G1\MitoSys2\LSM\STAG2gfpcf2_G1\DE_W0003_P0039\DE_2_W0003_P0039_T0001\TR1_W0001_P0080\TR1_2_W0001_P0080_T0001_R1_P3_K1_Ch2-Ch1.zen
90	1.591101e-02	5.872587e-03	1.530700e-02	20151202_STAG2gfpcf2_G2G1\MitoSys2\LSM\STAG2gfpcf2_G1\DE_W0003_P0039\DE_2_W0003_P0039_T0001\TR1_W0001_P0080\TR1_2_W0001_P0080_T0001_R1_P3_K1_Ch2-Ch1.zen
100	1.629487e-02	5.433048e-03	1.516300e-02	20151202_STAG2gfpcf2_G2G1\MitoSys2\LSM\STAG2gfpcf2_G1\DE_W0003_P0039\DE_2_W0003_P0039_T0001\TR1_W0001_P0080\TR1_2_W0001_P0080_T0001_R1_P3_K1_Ch2-Ch1.zen
120	1.421820e-02	6.432963e-03	1.490600e-02	20151202_STAG2gfpcf2_G2G1\MitoSys2\LSM\STAG2gfpcf2_G1\DE_W0003_P0039\DE_2_W0003_P0039_T0001\TR1_W0001_P0080\TR1_2_W0001_P0080_T0001_R1_P3_K1_Ch2-Ch1.zen
140	1.385824e-02	4.062510e-03	1.468400e-02	20151202_STAG2gfpcf2_G2G1\MitoSys2\LSM\STAG2gfpcf2_G1\DE_W0003_P0039\DE_2_W0003_P0039_T0001\TR1_W0001_P0080\TR1_2_W0001_P0080_T0001_R1_P3_K1_Ch2-Ch1.zen
160	1.571409e-02	5.799701e-03	1.449100e-02	20151202_STAG2gfpcf2_G2G1\MitoSys2\LSM\STAG2gfpcf2_G1\DE_W0003_P0039\DE_2_W0003_P0039_T0001\TR1_W0001_P0080\TR1_2_W0001_P0080_T0001_R1_P3_K1_Ch2-Ch1.zen
180	1.510213e-02	5.300006e-03	1.432200e-02	20151202_STAG2gfpcf2_G2G1\MitoSys2\LSM\STAG2gfpcf2_G1\DE_W0003_P0039\DE_2_W0003_P0039_T0001\TR1_W0001_P0080\TR1_2_W0001_P0080_T0001_R1_P3_K1_Ch2-Ch1.zen
200	1.454318e-02	4.347490e-03	1.417200e-02	20151202_STAG2gfpcf2_G2G1\MitoSys2\LSM\STAG2gfpcf2_G1\DE_W0003_P0039\DE_2_W0003_P0039_T0001\TR1_W0001_P0080\TR1_2_W0001_P0080_T0001_R1_P3_K1_Ch2-Ch1.zen
220	1.364621e-02	8.119690e-03	1.403800e-02	20151202_STAG2gfpcf2_G2G1\MitoSys2\LSM\STAG2gfpcf2_G1\DE_W0003_P0039\DE_2_W0003_P0039_T0001\TR1_W0001_P0080\TR1_2_W0001_P0080_T0001_R1_P3_K1_Ch2-Ch1.zen
240	1.423457e-02	6.489838e-03	1.391700e-02	20151202_STAG2gfpcf2_G2G1\MitoSys2\LSM\STAG2gfpcf2_G1\DE_W0003_P0039\DE_2_W0003_P0039_T0001\TR1_W0001_P0080\TR1_2_W0001_P0080_T0001_R1_P3_K1_Ch2-Ch1.zen
260	1.328935e-02	5.791528e-03	1.380600e-02	20151202_STAG2gfpcf2_G2G1\MitoSys2\LSM\STAG2gfpcf2_G1\DE_W0003_P0039\DE_2_W0003_P0039_T0001\TR1_W0001_P0080\TR1_2_W0001_P0080_T0001_R1_P3_K1_Ch2-Ch1.zen
280	1.303741e-02	5.025839e-03	1.370400e-02	20151202_STAG2gfpcf2_G2G1\MitoSys2\LSM\STAG2gfpcf2_G1\DE_W0003_P0039\DE_2_W0003_P0039_T0001\TR1_W0001_P0080\TR1_2_W0001_P0080_T0001_R1_P3_K1_Ch2-Ch1.zen
300	1.347572e-02	3.948620e-03	1.361000e-02	20151202_STAG2gfpcf2_G2G1\MitoSys2\LSM\STAG2gfpcf2_G1\DE_W0003_P0039\DE_2_W0003_P0039_T0001\TR1_W0001_P0080\TR1_2_W0001_P0080_T0001_R1_P3_K1_Ch2-Ch1.zen
340	1.314520e-02	3.290243e-03	1.343800e-02	20151202_STAG2gfpcf2_G2G1\MitoSys2\LSM\STAG2gfpcf2_G1\DE_W0003_P0039\DE_2_W0003_P0039_T0001\TR1_W0001_P0080\TR1_2_W0001_P0080_T0001_R1_P3_K1_Ch2-Ch1.zen
380	1.346467e-02	4.356882e-03	1.328300e-02	20151202_STAG2gfpcf2_G2G1\MitoSys2\LSM\STAG2gfpcf2_G1\DE_W0003_P0039\DE_2_W0003_P0039_T0001\TR1_W0001_P0080\TR1_2_W0001_P0080_T0001_R1_P3_K1_Ch2-Ch1.zen
420	1.326675e-02	3.917986e-03	1.313900e-02	20151202_STAG2gfpcf2_G2G1\MitoSys2\LSM\STAG2gfpcf2_G1\DE_W0003_P0039\DE_2_W0003_P0039_T0001\TR1_W0001_P0080\TR1_2_W0001_P0080_T0001_R1_P3_K1_Ch2-Ch1.zen
460	1.331220e-02	4.358478e-03	1.300400e-02	20151202_STAG2gfpcf2_G2G1\MitoSys2\LSM\STAG2gfpcf2_G1\DE_W0003_P0039\DE_2_W0003_P0039_T0001\TR1_W0001_P0080\TR1_2_W0001_P0080_T0001_R1_P3_K1_Ch2-Ch1.zen
500	1.410421e-02	4.468952e-03	1.287500e-02	20151202_STAG2gfpcf2_G2G1\MitoSys2\LSM\STAG2gfpcf2_G1\DE_W0003_P0039\DE_2_W0003_P0039_T0001\TR1_W0001_P0080\TR1_2_W0001_P0080_T0001_R1_P3_K1_Ch2-Ch1.zen
540	1.289916e-02	4.351826e-03	1.275100e-02	20151202_STAG2gfpcf2_G2G1\MitoSys2\LSM\STAG2gfpcf2_G1\DE_W0003_P0039\DE_2_W0003_P0039_T0001\TR1_W0001_P0080\TR1_2_W0001_P0080_T0001_R1_P3_K1_Ch2-Ch1.zen
580	1.239870e-02	3.934187e-03	1.263100e-02	20151202_STAG2gfpcf2_G2G1\MitoSys2\LSM\STAG2gfpcf2_G1\DE_W0003_P0039\DE_2_W0003_P0039_T0001\TR1_W0001_P0080\TR1_2_W0001_P0080_T0001_R1_P3_K1_Ch2-Ch1.zen
620	1.351060e-02	3.576376e-03	1.251500e-02	20151202_STAG2gfpcf2_G2G1\MitoSys2\LSM\STAG2gfpcf2_G1\DE_W0003_P0039\DE_2_W0003_P0039_T0001\TR1_W0001_P0080\TR1_2_W0001_P0080_T0001_R1_P3_K1_Ch2-Ch1.zen
660	1.212255e-02	4.300804e-03	1.240100e-02	20151202_STAG2gfpcf2_G2G1\MitoSys2\LSM\STAG2gfpcf2_G1\DE_W0003_P0039\DE_2_W0003_P0039_T0001\TR1_W0001_P0080\TR1_2_W0001_P0080_T0001_R1_P3_K1_Ch2-Ch1.zen
700	1.170404e-02	3.609013e-03	1.229000e-02	20151202_STAG2gfpcf2_G2G1\MitoSys2\LSM\STAG2gfpcf2_G1\DE_W0003_P0039\DE_2_W0003_P0039_T0001\TR1_W0001_P0080\TR1_2_W0001_P0080_T0001_R1_P3_K1_Ch2-Ch1.zen
780	1.175673e-02	3.943359e-03	1.207600e-02	20151202_STAG2gfpcf2_G2G1\MitoSys2\LSM\STAG2gfpcf2_G1\DE_W0003_P0039\DE_2_W0003_P0039_T0001\TR1_W0001_P0080\TR1_2_W0001_P0080_T0001_R1_P3_K1_Ch2-Ch1.zen
860	1.217580e-02	3.087117e-03	1.187000e-02	20151202_STAG2gfpcf2_G2G1\MitoSys2\LSM\STAG2gfpcf2_G1\DE_W0003_P0039\DE_2_W0003_P0039_T0001\TR1_W0001_P0080\TR1_2_W0001_P0080_T0001_R1_P3_K1_Ch2-Ch1.zen
940	1.270098e-02	3.946499e-03	1.167300e-02	20151202_STAG2gfpcf2_G2G1\MitoSys2\LSM\STAG2gfpcf2_G1\DE_W0003_P0039\DE_2_W0003_P0039_T0001\TR1_W0001_P0080\TR1_2_W0001_P0080_T0001_R1_P3_K1_Ch2-Ch1.zen
1020	1.127612e-02	3.706387e-03	1.148300e-02	20151202_STAG2gfpcf2_G2G1\MitoSys2\LSM\STAG2gfpcf2_G1\DE_W0003_P0039\DE_2_W0003_P0039_T0001\TR1_W0001_P0080\TR1_2_W0001_P0080_T0001_R1_P3_K1_Ch2-Ch1.zen
1100	1.076058e-02	2.970532e-03	1.130200e-02	20151202_STAG2gfpcf2_G2G1\MitoSys2\LSM\STAG2gfpcf2_G1\DE_W0003_P0039\DE_2_W0003_P0039_T0001\TR1_W0001_P0080\TR1_2_W0001_P0080_T0001_R1_P3_K1_Ch2-Ch1.zen
1180	1.112157e-02	3.569279e-03	1.112700e-02	20151202_STAG2gfpcf2_G2G1\MitoSys2\LSM\STAG2gfpcf2_G1\DE_W0003_P0039\DE_2_W0003_P0039_T0001\TR1_W0001_P0080\TR1_2_W0001_P0080_T0001_R1_P3_K1_Ch2-Ch1.zen
1260	1.064797e-02	3.949923e-03	1.096000e-02	20151202_STAG2gfpcf2_G2G1\MitoSys2\LSM\STAG2gfpcf2_G1\DE_W0003_P0039\DE_2_W0003_P0039_T0001\TR1_W0001_P0080\TR1_2_W0001_P0080_T0001_R1_P3_K1_Ch2-Ch1.zen
1340	1.037081e-02	3.777638e-03	1.079900e-02	20151202_STAG2gfpcf2_G2G1\MitoSys2\LSM\STAG2gfpcf2_G1\DE_W0003_P0039\DE_2_W0003_P0039_T0001\TR1_W0001_P0080\TR1_2_W0001_P0080_T0001_R1_P3_K1_Ch2-Ch1.zen
1420	1.081569e-02	4.002495e-03	1.064400e-02	20151202_STAG2gfpcf2_G2G1\MitoSys2\LSM\STAG2gfpcf2_G1\DE_W0003_P0039\DE_2_W0003_P0039_T0001\TR1_W0001_P0080\TR1_2_W0001_P0080_T0001_R1_P3_K1_Ch2-Ch1.zen
1500	1.064513e-02	3.266178e-03	1.049600e-02	20151202_STAG2gfpcf2_G2G1\MitoSys2\LSM\STAG2gfpcf2_G1\DE_W0003_P0039\DE_2_W0003_P0039_T0001\TR1_W0001_P0080\TR1_2_W0001_P0080_T0001_R1_P3_K1_Ch2-Ch1.zen
1660	1.034166e-02	2.823039e-03	1.021600e-02	20151202_STAG2gfpcf2_G2G1\MitoSys2\LSM\STAG2gfpcf2_G1\DE_W0003_P0039\DE_2_W0003_P0039_T0001\TR1_W0001_P0080\TR1_2_W0001_P0080_T0001_R1_P3_K1_Ch2-Ch1.zen
1820	9.199400e-03	2.994437e-03	9.956300e-03	20151202_STAG2gfpcf2_G2G1\MitoSys2\LSM\STAG2gfpcf2_G1\DE_W0003_P0039\DE_2_W0003_P0039_T0001\TR1_W0001_P0080\TR1_2_W0001_P0080_T0001_R1_P3_K1_Ch2-Ch1.zen
1980	9.385235e-03	2.868676e-03	9.715400e-03	20151202_STAG2gfpcf2_G2G1\MitoSys2\LSM\STAG2gfpcf2_G1\DE_W0003_P0039\DE_2_W0003_P0039_T0001\TR1_W0001_P0080\TR1_2_W0001_P0080_T0001_R1_P3_K1_Ch2-Ch1.zen
2140	9.794956e-03	3.176281e-03	9.491200e-03	20151202_STAG2gfpcf2_G2G1\MitoSys2\LSM\STAG2gfpcf2_G1\DE_W0003_P0039\DE_2_W0003_P0039_T0001\TR1_W0001_P0080\TR1_2_W0001_P0080_T0001_R1_P3_K1_Ch2-Ch1.zen
2300	9.721201e-03	2.777133e-03	9.282200e-03	20151202_STAG2gfpcf2_G2G1\MitoSys2\LSM\STAG2gfpcf2_G1\DE_W0003_P0039\DE_2_W0003_P0039_T0001\TR1_W0001_P0080\TR1_2_W0001_P0080_T0001_R1_P3_K1_Ch2-Ch1.zen
2460	9.168679e-03	2.533204e-03	9.086700e-03	20151202_STAG2gfpcf2_G2G1\MitoSys2\LSM\STAG2gfpcf2_G1\DE_W0003_P0039\DE_2_W0003_P0039_T0001\TR1_W0001_P0080\TR1_2_W0001_P0080_T0001_R1_P3_K1_Ch2-Ch1.zen
2620	8.306881e-03	2.739737e-03	8.903600e-03	20151202_STAG2gfpcf2_G2G1\MitoSys2\LSM\STAG2gfpcf2_G1\DE_W0003_P0039\DE_2_W0003_P0039_T0001\TR1_W0001_P0080\TR1_2_W0001_P0080_T0001_R1_P3_K1_Ch2-Ch1.zen
2780	8.348815e-03	2.889530e-03	8.731600e-03	20151202_STAG2gfpcf2_G2G1\MitoSys2\LSM\STAG2gfpcf2_G1\DE_W0003_P0039\DE_2_W0003_P0039_T0001\TR1_W0001_P0080\TR1_2_W0001_P0080_T0001_R1_P3_K1_Ch2-Ch1.zen
2940	9.226875e-03	3.116281e-03	8.569800e-03	20151202_STAG2gfpcf2_G2G1\MitoSys2\LSM\STAG2gfpcf2_G1\DE_W0003_P0039\DE_2_W0003_P0039_T0001\TR1_W0001_P0080\TR1_2_W0001_P0080_T0001_R1_P3_K1_Ch2-Ch1.zen
3100	7.949711e-03	2.843240e-03	8.417200e-03	20151202_STAG2gfpcf2_G2G1\MitoSys2\LSM\STAG2gfpcf2_G1\DE_W0003_P0039\DE_2_W0003_P0039_T0001\TR1_W0001_P0080\TR1_2_W0001_P0080_T0001_R1_P3_K1_Ch2-Ch1.zen
3420	8.309511e-03	3.016788e-03	8.136400e-03	20151202_STAG2gfpcf2_G2G1\MitoSys2\LSM\STAG2gfpcf2_G1\DE_W0003_P0039\DE_2_W0003_P0039_T0001\TR1_W0001_P0080\TR1_2_W0001_P0080_T0001_R1_P3_K1_Ch2-Ch1.zen
3740	8.009372e-03	2.388926e-03	7.883700e-03	20151202_STAG2gfpcf2_G2G1\MitoSys2\LSM\STAG2gfpcf2_G1\DE_W0003_P0039\DE_2_W0003_P0039_T0001\TR1_W0001_P0080\TR1_2_W0001_P0080_T0001_R1_P3_K1_Ch2-Ch1.zen
4060	7.535089e-03	2.784219e-03	7.654600e-03	20151202_STAG2gfpcf2_G2G1\MitoSys2\LSM\STAG2gfpcf2_G1\DE_W0003_P0039\DE_2_W0003_P0039_T0001\TR1_W0001_P0080\TR1_2_W0001_P0080_T0001_R1_P3_K1_Ch2-Ch1.zen
4380	7.272566e-03	2.468376e-03	7.445500e-03	20151202_STAG2gfpcf2_G2G1\MitoSys2\LSM\STAG2gfpcf2_G1\DE_W0003_P0039\DE_2_W0003_P0039_T0001\TR1_W0001_P0080\TR1_2_W0001_P0080_T0001_R1_P3_K1_Ch2-Ch1.zen
4700	7.490655e-03	2.805965e-03	7.253400e-03	20151202_STAG2gfpcf2_G2G1\MitoSys2\LSM\STAG2gfpcf2_G1\DE_W0003_P0039\DE_2_W0003_P0039_T0001\TR1_W0001_P0080\TR1_2_W0001_P0080_T0001_R1_P3_K1_Ch2-Ch1.zen
5020	7.594299e-03	2.473061e-03	7.076000e-03	20151202_STAG2gfpcf2_G2G1\MitoSys2\LSM\STAG2gfpcf2_G1\DE_W0003_P0039\DE_2_W0003_P0039_T0001\TR1_W0001_P0080\TR1_2_W0001_P0080_T0001_R1_P3_K1_Ch2-Ch1.zen
5340	7.222914e-03	2.548206e-03	6.911300e-03	20151202_STAG2gfpcf2_G2G1\MitoSys2\LSM\STAG2gfpcf2_G1\DE_W0003_P0039\DE_2_W0003_P0039_T0001\TR1_W0001_P0080\TR1_2_W0001_P0080_T0001_R1_P3_K1_Ch2-Ch1.zen
5660	6.789807e-03	2.800113e-03	6.757700e-03	20151202_STAG2gfpcf2_G2G1\MitoSys2\LSM\STAG2gfpcf2_G1\DE_W0003_P0039\DE_2_W0003_P0039_T0001\TR1_W0001_P0080\TR1_2_W0001_P0080_T0001_R1_P3_K1_Ch2-Ch1.zen
5980	6.626232e-03	2.499174e-03	6.613600e-03	20151202_STAG2gfpcf2_G2G1\MitoSys2\LSM\STAG2gfpcf2_G1\DE_W0003_P0039\DE_2_W0003_P0039_T0001\TR1_W0001_P0080\TR1_2_W0001_P0080_T0001_R1_P3_K1_Ch2-Ch1.zen
6300	6.310027e-03	2.468022e-03	6.478100e-03	20151202_STAG2gfpcf2_G2G1\MitoSys2\LSM\STAG2gfpcf2_G1\DE_W0003_P0039\DE_2_W0003_P0039_T0001\TR1_W0001_P0080\TR1_2_W0001_P0080_T0001_R1_P3_K1_Ch2-Ch1.zen
6940	6.239705e-03	2.647460e-03	6.228900e-03	20151202_STAG2gfpcf2_G2G1\MitoSys2\LSM\STAG2gfpcf2_G1\DE_W0003_P0039\DE_2_W0003_P0039_T0001\TR1_W0001_P0080\TR1_2_W0001_P0080_T0001_R1_P3_K1_Ch2-Ch1.zen
7580	6.316486e-03	2.117225e-03	6.003700e-03	20151202_STAG2gfpcf2_G2G1\MitoSys2\LSM\STAG2gfpcf2_G1\DE_W0003_P0039\DE_2_W0003_P0039_T0001\TR1_W0001_P0080\TR1_2_W0001_P0080_T0001_R1_P3_K1_Ch2-Ch1.zen
8220	5.692160e-03	2.221589e-03	5.798000e-03	20151202_STAG2gfpcf2_G2G1\MitoSys2\LSM\STAG2gfpcf2_G1\DE_W0003_P0039\DE_2_W0003_P0039_T0001\TR1_W0001_P0080\TR1_2_W0001_P0080_T0001_R1_P3_K1_Ch2-Ch1.zen
8860	5.503056e-03	2.551211e-03	5.608300e-03	20151202_STAG2gfpcf2_G2G1\MitoSys2\LSM\STAG2gfpcf2_G1\DE_W0003_P0039\DE_2_W0003_P0039_T0001\TR1_W0001_P0080\TR1_2_W0001_P0080_T0001_R1_P3_K1_Ch2-Ch1.zen
9500	5.378586e-03	2.351116e-03	5.432200e-03	20151202_STAG2gfpcf2_G2G1\MitoSys2\LSM\STAG2gfpcf2_G1\DE_W0003_P0039\DE_2_W0003_P0039_T0001\TR1_W0001_P0080\TR1_2_W0001_P0080_T0001_R1_P3_K1_Ch2-Ch1.zen
10140	5.588900e-03	2.033399e-03	5.267500e-03	20151202_STAG2gfpcf2_G2G1\MitoSys2\LSM\STAG2gfpcf2_G1\DE_W0003_P0039\DE_2_W0003_P0039_T0001\TR1_W0001_P0080\TR1_2_W0001_P0080_T0001_R1_P3_K1_Ch2-Ch1.zen
10780	5.131819e-03	2.103603e-03	5.112700e-03	20151202_STAG2gfpcf2_G2G1\MitoSys2\LSM\STAG2gfpcf2_G1\DE_W0003_P0039\DE_2_W0003_P0039_T0001\TR1_W0001_P0080\TR1_2_W0001_P0080_T0001_R1_P3_K1_Ch2-Ch1.zen
11420	5.384153e-03	2.060780e-03	4.966600e-03	20151202_STAG2gfpcf2_G2G1\MitoSys2\LSM\STAG2gfpcf2_G1\DE_W0003_P0039\DE_2_W0003_P0039_T0001\TR1_W0001_P0080\TR1_2_W0001_P0080_T0001_R1_P3_K1_Ch2-Ch1.zen
12060	4.912035e-03	2.486153e-03	4.828100e-03	20151202_STAG2gfpcf2_G2G1\MitoSys2\LSM\STAG2gfpcf2_G1\DE_W0003_P0039\DE_2_W0003_P0039_T0001\TR1_W0001_P0080\TR1_2_W0001_P0080_T0001_R1_P3_K1_Ch2-Ch1.zen
12700	4.461690e-03	1.860611e-03	4.696500e-03	20151202_STAG2gfpcf2_G2G1\MitoSys2\LSM\STAG2gfpcf2_G1\DE_W0003_P0039\DE_2_W0003_P0039_T0001\TR1_W0001_P0080\TR1_2_W0001_P0080_T0001_R1_P3_K1_Ch2-Ch1.zen
13980	4.578470e-03	1.957499e-03	4.451000e-03	20151202_STAG2gfpcf2_G2G1\MitoSys2\LSM\STAG2gfpcf2_G1\DE_W0003_P0039\DE_2_W0003_P0039_T0001\TR1_W0001_P0080\TR1_2_W0001_P0080_T0001_R1_P3_K1_Ch2-Ch1.zen
15260	4.216875e-03	2.184263e-03	4.226200e-03	20151202_STAG2gfpcf2_G2G1\MitoSys2\LSM\STAG2gfpcf2_G1\DE_W0003_P0039\DE_2_W0003_P0039_T0001\TR1_W0001_P0080\TR1_2_W0001_P0080_T0001_R1_P3_K1_Ch2-Ch1.zen
16540	3.953958e-03	1.932897e-03	4.018800e-03	20151202_STAG2gfpcf2_G2G1\MitoSys2\LSM\STAG2gfpcf2_G1\DE_W0003_P0039\DE_2_W0003_P0039_T0001\TR1_W0001_P0080\TR1_2_W0001_P0080_T0001_R1_P3_K1_Ch2-Ch1.zen
17820	3.948400e-03	2.131979e-03	3.826800e-03	20151202_STAG2gfpcf2_G2G1\MitoSys2\LSM\STAG2gfpcf2_G1\DE_W0003_P0039\DE_2_W0003_P0039_T0001\TR1_W0001_P0080\TR1_2_W0001_P0080_T0001_R1_P3_K1_Ch2-Ch1.zen
19100	3.614702e-03	2.248074e-03	3.648300e-03	20151202_STAG2gfpcf2_G2G1\MitoSys2\LSM\STAG2gfpcf2_G1\DE_W0003_P0039\DE_2_W0003_P0039_T0001\TR1_W0001_P0080\TR1_2_W0001_P0080_T0001_R1_P3_K1_Ch2-Ch1.zen
20380	3.092116e-03	1.942612e-03	3.482000e-03	20151202_STAG2gfpcf2_G2G1\MitoSys2\LSM\STAG2gfpcf2_G1\DE_W0003_P0039\DE_2_W0003_P0039_T0001\TR1_W0001_P0080\TR1_2_W0001_P0080_T0001_R1_P3_K1_Ch2-Ch1.zen
21660	3.294983e-03	2.124807e-03	3.326600e-03	20151202_STAG2gfpcf2_G2G1\MitoSys2\LSM\STAG2gfpcf2_G1\DE_W0003_P0039\DE_2_W0003_P0039_T0001\TR1_W0001_P0080\TR1_2_W0001_P0080_T0001_R1_P3_K1_Ch2-Ch1.zen
22940	3.054320e-03	2.108438e-03	3.181100e-03	20151202_STAG2gfpcf2_G2G1\MitoSys2\LSM\STAG2gfpcf2_G1\DE_W0003_P0039\DE_2_W0003_P0039_T0001\TR1_W0001_P0080\TR1_2_W0001_P0080_T0001_R1_P3_K1_Ch2-Ch1.zen
24220	2.799626e-03	1.802580e-03	3.044800e-03	20151202_STAG2gfpcf2_G2G1\MitoSys2\LSM\STAG2gfpcf2_G1\DE_W0003_P0039\DE_2_W0003_P0039_T0001\TR1_W0001_P0080\TR1_2_W0001_P0080_T0001_R1_P3_K1_Ch2-Ch1.zen
25500	2.746706e-03	1.788853e-03	2.916800e-03	20151202_STAG2gfpcf2_G2G1\MitoSys2\LSM\STAG2gfpcf2_G1\DE_W0003_P0039\DE_2_W0003_P0039_T0001\TR1_W0001_P0080\TR1_2_W0001_P0080_T0001_R1_P3_K1_Ch2-Ch1.zen
28060	2.485586e-03	2.036009e-03	2.683300e-03	20151202_STAG2gfpcf2_G2G1\MitoSys2\LSM\STAG2gfpcf2_G1\DE_W0003_P0039\DE_2_W0003_P0039_T0001\TR1_W0001_P0080\TR1_2_W0001_P0080_T0001_R1_P3_K1_Ch2-Ch1.zen
30620	2.351787e-03	1.784803e-03	2.476200e-03	20151202_STAG2gfpcf2_G2G1\MitoSys2\LSM\STAG2gfpcf2_G1\DE_W0003_P0039\DE_2_W0003_P0039_T0001\TR1_W0001_P0080\TR1_2_W0001_P0080_T0001_R1_P3_K1_Ch2-Ch1.zen
33180	1.987522e-03	1.716677e-03	2.291600e-03	20151202_STAG2gfpcf2_G2G1\MitoSys2\LSM\STAG2gfpcf2_G1\DE_W0003_P0039\DE_2_W0003_P0039_T0001\TR1_W0001_P0080\TR1_2_W0001_P0080_T0001_R1_P3_K1_Ch2-Ch1.zen
35740	2.019426e-03	1.720443e-03	2.126700e-03	20151202_STAG2gfpcf2_G2G1\MitoSys2\LSM\STAG2gfpcf2_G1\DE_W0003_P0039\DE_2_W0003_P0039_T0001\TR1_W0001_P0080\TR1_2_W0001_P0080_T0001_R1_P3_K1_Ch2-Ch1.zen
38300	1.881657e-03	1.860082e-03	1.978600e-03	20151202_STAG2gfpcf2_G2G1\MitoSys2\LSM\STAG2gfpcf2_G1\DE_W0003_P0039\DE_2_W0003_P0039_T0001\TR1_W0001_P0080\TR1_2_W0001_P0080_T0001_R1_P3_K1_Ch2-Ch1.zen
40860	1.830314e-03	1.631170e-03	1.845400e-03	20151202_STAG2gfpcf2_G2G1\MitoSys2\LSM\STAG2gfpcf2_G1\DE_W0003_P0039\DE_2_W0003_P0039_T0001\TR1_W0001_P0080\TR1_2_W0001_P0080_T0001_R1_P3_K1_Ch2-Ch1.zen
43420	1.913781e-03	1.903915e-03	1.725100e-03	20151202_STAG2gfpcf2_G2G1\MitoSys2\LSM\STAG2gfpcf2_G1\DE_W0003_P0039\DE_2_W0003_P0039_T0001\TR1_W0001_P0080\TR1_2_W0001_P0080_T0001_R1_P3_K1_Ch2-Ch1.zen
45980	1.936508e-03	1.694693e-03	1.616100e-03	20151202_STAG2gfpcf2_G2G1\MitoSys2\LSM\STAG2gfpcf2_G1\DE_W0003_P0039\DE_2_W0003_P0039_T0001\TR1_W0001_P0080\TR1_2_W0001_P0080_T0001_R1_P3_K1_Ch2-Ch1.zen
48540	1.719701e-03	1.925690e-03	1.517200e-03	20151202_STAG2gfpcf2_G2G1\MitoSys2\LSM\STAG2gfpcf2_G1\DE_W0003_P0039\DE_2_W0003_P0039_T0001\TR1_W0001_P0080\TR1_2_W0001_P0080_T0001_R1_P3_K1_Ch2-Ch1.zen
51100	1.525398e-03	1.784693e-03	1.427000e-03	20151202_STAG2gfpcf2_G2G1\MitoSys2\LSM\STAG2gfpcf2_G1\DE_W0003_P0039\DE_2_W0003_P0039_T0001\TR1_W0001_P0080\TR1_2_W0001_P0080_T0001_R1_P3_K1_Ch2-Ch1.zen
56220	1.373283e-03	1.779040e-03	1.269300e-03	20151202_STAG2gfpcf2_G2G1\MitoSys2\LSM\STAG2gfpcf2_G1\DE_W0003_P0039\DE_2_W0003_P0039_T0001\TR1_W0001_P0080\TR1_2_W0001_P0080_T0001_R1_P3_K1_Ch2-Ch1.zen
61340	1.299384e-03	1.787548e-03	1.136500e-03	20151202_STAG2gfpcf2_G2G1\MitoSys2\LSM\STAG2gfpcf2_G1\DE_W0003_P0039\DE_2_W0003_P0039_T0001\TR1_W0001_P0080\TR1_2_W0001_P0080_T0001_R1_P3_K1_Ch2-Ch1.zen
66460	1.108401e-03	1.667152e-03	1.023600e-03	20151202_STAG2gfpcf2_G2G1\MitoSys2\LSM\STAG2gfpcf2_G1\DE_W0003_P0039\DE_2_W0003_P0039_T0001\TR1_W0001_P0080\TR1_2_W0001_P0080_T0001_R1_P3_K1_Ch2-Ch1.zen
71580	1.195414e-03	1.685943e-03	9.268400e-04	20151202_STAG2gfpcf2_G2G1\MitoSys2\LSM\STAG2gfpcf2_G1\DE_W0003_P0039\DE_2_W0003_P0039_T0001\TR1_W0001_P0080\TR1_2_W0001_P0080_T0001_R1_P3_K1_Ch2-Ch1.zen
76700	1.046124e-03	1.422687e-03	8.432800e-04	20151202_STAG2gfpcf2_G2G1\MitoSys2\LSM\STAG2gfpcf2_G1\DE_W0003_P0039\DE_2_W0003_P0039_T0001\TR1_W0001_P0080\TR1_2_W0001_P0080_T0001_R1_P3_K1_Ch2-Ch1.zen
81820	9.808270e-04	1.425720e-03	7.706100e-04	20151202_STAG2gfpcf2_G2G1\MitoSys2\LSM\STAG2gfpcf2_G1\DE_W0003_P0039\DE_2_W0003_P0039_T0001\TR1_W0001_P0080\TR1_2_W0001_P0080_T0001_R1_P3_K1_Ch2-Ch1.zen
86940	9.576813e-04	1.391655e-03	7.070100e-04	20151202_STAG2gfpcf2_G2G1\MitoSys2\LSM\STAG2gfpcf2_G1\DE_W0003_P0039\DE_2_W0003_P0039_T0001\TR1_W0001_P0080\TR1_2_W0001_P0080_T0001_R1_P3_K1_Ch2-Ch1.zen
92060	1.038091e-03	1.451897e-03	6.510200e-04	20151202_STAG2gfpcf2_G2G1\MitoSys2\LSM\STAG2gfpcf2_G1\DE_W0003_P0039\DE_2_W0003_P0039_T0001\TR1_W0001_P0080\TR1_2_W0001_P0080_T0001_R1_P3_K1_Ch2-Ch1.zen
97180	6.973675e-04	1.552937e-03	6.014600e-04	20151202_STAG2gfpcf2_G2G1\MitoSys2\LSM\STAG2gfpcf2_G1\DE_W0003_P0039\DE_2_W0003_P0039_T0001\TR1_W0001_P0080\TR1_2_W0001_P0080_T0001_R1_P3_K1_Ch2-Ch1.zen
102300	7.301276e-04	1.324794e-03	5.573700e-04	20151202_STAG2gfpcf2_G2G1\MitoSys2\LSM\STAG2gfpcf2_G1\DE_W0003_P0039\DE_2_W0003_P0039_T0001\TR1_W0001_P0080\TR1_2_W0001_P0080_T0001_R1_P3_K1_Ch2-Ch1.zen
112540	4.727910e-04	1.228074e-03	4.826200e-04	20151202_STAG2gfpcf2_G2G1\MitoSys2\LSM\STAG2gfpcf2_G1\DE_W0003_P0039\DE_2_W0003_P0039_T0001\TR1_W0001_P0080\TR1_2_W0001_P0080_T0001_R1_P3_K1_Ch2-Ch1.zen
122780	2.576746e-04	1.257728e-03	4.219700e-04	20151202_STAG2gfpcf2_G2G1\MitoSys2\LSM\STAG2gfpcf2_G1\DE_W0003_P0039\DE_2_W0003_P0039_T0001\TR1_W0001_P0080\TR1_2_W0001_P0080_T0001_R1_P3_K1_Ch2-Ch1.zen
133020	2.775528e-04	1.221515e-03	3.720500e-04	20151202_STAG2gfpcf2_G2G1\MitoSys2\LSM\STAG2gfpcf2_G1\DE_W0003_P0039\DE_2_W0003_P0039_T0001\TR1_W0001_P0080\TR1_2_W0001_P0080_T0001_R1_P3_K1_Ch2-Ch1.zen
143260	6.193584e-04	1.023867e-03	3.304500e-04	20151202_STAG2gfpcf2_G2G1\MitoSys2\LSM\STAG2gfpcf2_G1\DE_W0003_P0039\DE_2_W0003_P0039_T0001\TR1_W0001_P0080\TR1_2_W0001_P0080_T0001_R1_P3_K1_Ch2-Ch1.zen
153500	6.039087e-04	1.155843e-03	2.954100e-04	20151202_STAG2gfpcf2_G2G1\MitoSys2\LSM\STAG2gfpcf2_G1\DE_W0003_P0039\DE_2_W0003_P0039_T0001\TR1_W0001_P0080\TR1_2_W0001_P0080_T0001_R1_P3_K1_Ch2-Ch1.zen
163740	2.410651e-04	1.057147e-03	2.656000e-04	20151202_STAG2gfpcf2_G2G1\MitoSys2\LSM\STAG2gfpcf2_G1\DE_W0003_P0039\DE_2_W0003_P0039_T0001\TR1_W0001_P0080\TR1_2_W0001_P0080_T0001_R1_P3_K1_Ch2-Ch1.zen
173980	8.175377e-05	1.335844e-03	2.400400e-04	20151202_STAG2gfpcf2_G2G1\MitoSys2\LSM\STAG2gfpcf2_G1\DE_W0003_P0039\DE_2_W0003_P0039_T0001\TR1_W0001_P0080\TR1_2_W0001_P0080_T0001_R1_P3_K1_Ch2-Ch1.zen
184220	2.165468e-04	1.394121e-03	2.179500e-04	20151202_STAG2gfpcf2_G2G1\MitoSys2\LSM\STAG2gfpcf2_G1\DE_W0003_P0039\DE_2_W0003_P0039_T0001\TR1_W0001_P0080\TR1_2_W0001_P0080_T0001_R1_P3_K1_Ch2-Ch1.zen
194460	-9.611895e-08	1.416351e-03	1.987300e-04	20151202_STAG2gfpcf2_G2G1\MitoSys2\LSM\STAG2gfpcf2_G1\DE_W0003_P0039\DE_2_W0003_P0039_T0001\TR1_W0001_P0080\TR1_2_W0001_P0080_T0001_R1_P3_K1_Ch2-Ch1.zen
204700	-1.824034e-04	1.372218e-03	1.818900e-04	20151202_STAG2gfpcf2_G2G1\MitoSys2\LSM\STAG2gfpcf2_G1\DE_W0003_P0039\DE_2_W0003_P0039_T0001\TR1_W0001_P0080\TR1_2_W0001_P0080_T0001_R1_P3_K1_Ch2-Ch1.zen
225180	-3.547474e-04	1.476728e-03	1.539500e-04	20151202_STAG2gfpcf2_G2G1\MitoSys2\LSM\STAG2gfpcf2_G1\DE_W0003_P0039\DE_2_W0003_P0039_T0001\TR1_W0001_P0080\TR1_2_W0001_P0080_T0001_R1_P3_K1_Ch2-Ch1.zen
245660	-8.299537e-05	1.542954e-03	1.318600e-04	20151202_STAG2gfpcf2_G2G1\MitoSys2\LSM\STAG2gfpcf2_G1\DE_W0003_P0039\DE_2_W0003_P0039_T0001\TR1_W0001_P0080\TR1_2_W0001_P0080_T0001_R1_P3_K1_Ch2-Ch1.zen
266140	-1.534403e-04	1.637724e-03	1.141000e-04	20151202_STAG2gfpcf2_G2G1\MitoSys2\LSM\STAG2gfpcf2_G1\DE_W0003_P0039\DE_2_W0003_P0039_T0001\TR1_W0001_P0080\TR1_2_W0001_P0080_T0001_R1_P3_K1_Ch2-Ch1.zen
286620	-7.219025e-05	1.504917e-03	9.961800e-05	20151202_STAG2gfpcf2_G2G1\MitoSys2\LSM\STAG2gfpcf2_G1\DE_W0003_P0039\DE_2_W0003_P0039_T0001\TR1_W0001_P0080\TR1_2_W0001_P0080_T0001_R1_P3_K1_Ch2-Ch1.zen
307100	1.347857e-05	1.479297e-03	8.765700e-05	20151202_STAG2gfpcf2_G2G1\MitoSys2\LSM\STAG2gfpcf2_G1\DE_W0003_P0039\DE_2_W0003_P0039_T0001\TR1_W0001_P0080\TR1_2_W0001_P0080_T0001_R1_P3_K1_Ch2-Ch1.zen
327580	-1.040201e-04	1.292607e-03	7.767000e-05	20151202_STAG2gfpcf2_G2G1\MitoSys2\LSM\STAG2gfpcf2_G1\DE_W0003_P0039\DE_2_W0003_P0039_T0001\TR1_W0001_P0080\TR1_2_W0001_P0080_T0001_R1_P3_K1_Ch2-Ch1.zen
348060	-3.378230e-04	1.365687e-03	6.925000e-05	20151202_STAG2gfpcf2_G2G1\MitoSys2\LSM\STAG2gfpcf2_G1\DE_W0003_P0039\DE_2_W0003_P0039_T0001\TR1_W0001_P0080\TR1_2_W0001_P0080_T0001_R1_P3_K1_Ch2-Ch1.zen
368540	-2.412451e-04	1.738141e-03	6.208900e-05	20151202_STAG2gfpcf2_G2G1\MitoSys2\LSM\STAG2gfpcf2_G1\DE_W0003_P0039\DE_2_W0003_P0039_T0001\TR1_W0001_P0080\TR1_2_W0001_P0080_T0001_R1_P3_K1_Ch2-Ch1.zen
389020	-1.938625e-04	1.538756e-03	5.595100e-05	20151202_STAG2gfpcf2_G2G1\MitoSys2\LSM\STAG2gfpcf2_G1\DE_W0003_P0039\DE_2_W0003_P0039_T0001\TR1_W0001_P0080\TR1_2_W0001_P0080_T0001_R1_P3_K1_Ch2-Ch1.zen
409500	-1.872115e-04	1.219794e-03	5.065200e-05	20151202_STAG2gfpcf2_G2G1\MitoSys2\LSM\STAG2gfpcf2_G1\DE_W0003_P0039\DE_2_W0003_P0039_T0001\TR1_W0001_P0080\TR1_2_W0001_P0080_T0001_R1_P3_K1_Ch2-Ch1.zen
450460	-2.890674e-04	9.730879e-04	4.202700e-05	20151202_STAG2gfpcf2_G2G1\MitoSys2\LSM\STAG2gfpcf2_G1\DE_W0003_P0039\DE_2_W0003_P0039_T0001\TR1_W0001_P0080\TR1_2_W0001_P0080_T0001_R1_P3_K1_Ch2-Ch1.zen
491420	-5.784586e-04	1.181024e-03	3.537300e-05	20151202_STAG2gfpcf2_G2G1\MitoSys2\LSM\STAG2gfpcf2_G1\DE_W0003_P0039\DE_2_W0003_P0039_T0001\TR1_W0001_P0080\TR1_2_W0001_P0080_T0001_R1_P3_K1_Ch2-Ch1.zen
532380	-4.031914e-04	1.530770e-03	3.014000e-05	20151202_STAG2gfpcf2_G2G1\MitoSys2\LSM\STAG2gfpcf2_G1\DE_W0003_P0039\DE_2_W0003_P0039_T0001\TR1_W0001_P0080\TR1_2_W0001_P0080_T0001_R1_P3_K1_Ch2-Ch1.zen
573340	-3.727582e-04	1.638885e-03	2.595600e-05	20151202_STAG2gfpcf2_G2G1\MitoSys2\LSM\STAG2gfpcf2_G1\DE_W0003_P0039\DE_2_W0003_P0039_T0001\TR1_W0001_P0080\TR1_2_W0001_P0080_T0001_R1_P3_K1_Ch2-Ch1.zen
614300	-3.136901e-04	1.395950e-03	2.256300e-05	20151202_STAG2gfpcf2_G2G1\MitoSys2\LSM\STAG2gfpcf2_G1\DE_W0003_P0039\DE_2_W0003_P0039_T0001\TR1_W0001_P0080\TR1_2_W0001_P0080_T0001_R1_P3_K1_Ch2-Ch1.zen
655260	-3.675029e-04	1.264975e-03	1.977500e-05	20151202_STAG2gfpcf2_G2G1\MitoSys2\LSM\STAG2gfpcf2_G1\DE_W0003_P0039\DE_2_W0003_P0039_T0001\TR1_W0001_P0080\TR1_2_W0001_P0080_T0001_R1_P3_K1_Ch2-Ch1.zen
696220	-3.320943e-04	1.374811e-03	1.746000e-05	20151202_STAG2gfpcf2_G2G1\MitoSys2\LSM\STAG2gfpcf2_G1\DE_W0003_P0039\DE_2_W0003_P0039_T0001\TR1_W0001_P0080\TR1_2_W0001_P0080_T0001_R1_P3_K1_Ch2-Ch1.zen
737180	-2.740165e-04	1.150723e-03	1.551700e-05	20151202_STAG2gfpcf2_G2G1\MitoSys2\LSM\STAG2gfpcf2_G1\DE_W0003_P0039\DE_2_W0003_P0039_T0001\TR1_W0001_P0080\TR1_2_W0001_P0080_T0001_R1_P3_K1_Ch2-Ch1.zen
778140	-8.019521e-04	9.411769e-04	1.387300e-05	20151202_STAG2gfpcf2_G2G1\MitoSys2\LSM\STAG2gfpcf2_G1\DE_W0003_P0039\DE_2_W0003_P0039_T0001\TR1_W0001_P0080\TR1_2_W0001_P0080_T0001_R1_P3_K1_Ch2-Ch1.zen
819100	-8.802344e-04	8.382124e-04	1.247000e-05	20151202_STAG2gfpcf2_G2G1\MitoSys2\LSM\STAG2gfpcf2_G1\DE_W0003_P0039\DE_2_W0003_P0039_T0001\TR1_W0001_P0080\TR1_2_W0001_P0080_T0001_R1_P3_K1_Ch2-Ch1.zen
901020	-5.736532e-04	1.235351e-03	1.021900e-05	20151202_STAG2gfpcf2_G2G1\MitoSys2\LSM\STAG2gfpcf2_G1\DE_W0003_P0039\DE_2_W0003_P0039_T0001\TR1_W0001_P0080\TR1_2_W0001_P0080_T0001_R1_P3_K1_Ch2-Ch1.zen
982940	-1.608269e-04	1.145836e-03	8.513300e-06	20151202_STAG2gfpcf2_G2G1\MitoSys2\LSM\STAG2gfpcf2_G1\DE_W0003_P0039\DE_2_W0003_P0039_T0001\TR1_W0001_P0080\TR1_2_W0001_P0080_T0001_R1_P3_K1_Ch2-Ch1.zen
1064860	-1.034979e-04	1.157148e-03	7.192000e-06	20151202_STAG2gfpcf2_G2G1\MitoSys2\LSM\STAG2gfpcf2_G1\DE_W0003_P0039\DE_2_W0003_P0039_T0001\TR1_W0001_P0080\TR1_2_W0001_P0080_T0001_R1_P3_K1_Ch2-Ch1.zen
1146780	-2.061068e-04	1.223953e-03	6.149300e-06	20151202_STAG2gfpcf2_G2G1\MitoSys2\LSM\STAG2gfpcf2_G1\DE_W0003_P0039\DE_2_W0003_P0039_T0001\TR1_W0001_P0080\TR1_2_W0001_P0080_T0001_R1_P3_K1_Ch2-Ch1.zen
1228700	-2.314376e-04	1.014146e-03	5.312900e-06	20151202_STAG2gfpcf2_G2G1\MitoSys2\LSM\STAG2gfpcf2_G1\DE_W0003_P0039\DE_2_W0003_P0039_T0001\TR1_W0001_P0080\TR1_2_W0001_P0080_T0001_R1_P3_K1_Ch2-Ch1.zen
1310620	-1.017846e-04	9.457428e-04	4.632500e-06	20151202_STAG2gfpcf2_G2G1\MitoSys2\LSM\STAG2gfpcf2_G1\DE_W0003_P0039\DE_2_W0003_P0039_T0001\TR1_W0001_P0080\TR1_2_W0001_P0080_T0001_R1_P3_K1_Ch2-Ch1.zen
1392540	-7.455898e-05	1.208807e-03	4.072100e-06	20151202_STAG2gfpcf2_G2G1\MitoSys2\LSM\STAG2gfpcf2_G1\DE_W0003_P0039\DE_2_W0003_P0039_T0001\TR1_W0001_P0080\TR1_2_W0001_P0080_T0001_R1_P3_K1_Ch2-Ch1.zen
1474460	1.390076e-06	1.174689e-03	3.605400e-06	20151202_STAG2gfpcf2_G2G1\MitoSys2\LSM\STAG2gfpcf2_G1\DE_W0003_P0039\DE_2_W0003_P0039_T0001\TR1_W0001_P0080\TR1_2_W0001_P0080_T0001_R1_P3_K1_Ch2-Ch1.zen
1556380	-2.182237e-05	1.179371e-03	3.212800e-06	20151202_STAG2gfpcf2_G2G1\MitoSys2\LSM\STAG2gfpcf2_G1\DE_W0003_P0039\DE_2_W0003_P0039_T0001\TR1_W0001_P0080\TR1_2_W0001_P0080_T0001_R1_P3_K1_Ch2-Ch1.zen
10	1.557608e-02	6.864427e-03	1.617800e-02	20151202_STAG2gfpcf2_G2G1\MitoSys2\LSM\STAG2gfpcf2_G1\DE_W0003_P0042\DE_2_W0003_P0042_T0001\TR1_W0001_P0109\TR1_2_W0001_P0109_T0001_R1_P2_K1_Ch2-Ch1.zen
20	1.754502e-02	5.499651e-03	1.595300e-02	20151202_STAG2gfpcf2_G2G1\MitoSys2\LSM\STAG2gfpcf2_G1\DE_W0003_P0042\DE_2_W0003_P0042_T0001\TR1_W0001_P0109\TR1_2_W0001_P0109_T0001_R1_P2_K1_Ch2-Ch1.zen
30	1.738643e-02	6.736923e-03	1.574700e-02	20151202_STAG2gfpcf2_G2G1\MitoSys2\LSM\STAG2gfpcf2_G1\DE_W0003_P0042\DE_2_W0003_P0042_T0001\TR1_W0001_P0109\TR1_2_W0001_P0109_T0001_R1_P2_K1_Ch2-Ch1.zen
40	1.415385e-02	5.061864e-03	1.555700e-02	20151202_STAG2gfpcf2_G2G1\MitoSys2\LSM\STAG2gfpcf2_G1\DE_W0003_P0042\DE_2_W0003_P0042_T0001\TR1_W0001_P0109\TR1_2_W0001_P0109_T0001_R1_P2_K1_Ch2-Ch1.zen
50	1.505211e-02	6.607559e-03	1.538400e-02	20151202_STAG2gfpcf2_G2G1\MitoSys2\LSM\STAG2gfpcf2_G1\DE_W0003_P0042\DE_2_W0003_P0042_T0001\TR1_W0001_P0109\TR1_2_W0001_P0109_T0001_R1_P2_K1_Ch2-Ch1.zen
60	1.555780e-02	7.005124e-03	1.522400e-02	20151202_STAG2gfpcf2_G2G1\MitoSys2\LSM\STAG2gfpcf2_G1\DE_W0003_P0042\DE_2_W0003_P0042_T0001\TR1_W0001_P0109\TR1_2_W0001_P0109_T0001_R1_P2_K1_Ch2-Ch1.zen
70	1.286308e-02	5.571326e-03	1.507800e-02	20151202_STAG2gfpcf2_G2G1\MitoSys2\LSM\STAG2gfpcf2_G1\DE_W0003_P0042\DE_2_W0003_P0042_T0001\TR1_W0001_P0109\TR1_2_W0001_P0109_T0001_R1_P2_K1_Ch2-Ch1.zen
80	1.404238e-02	5.633308e-03	1.494300e-02	20151202_STAG2gfpcf2_G2G1\MitoSys2\LSM\STAG2gfpcf2_G1\DE_W0003_P0042\DE_2_W0003_P0042_T0001\TR1_W0001_P0109\TR1_2_W0001_P0109_T0001_R1_P2_K1_Ch2-Ch1.zen
90	1.504551e-02	7.637195e-03	1.481900e-02	20151202_STAG2gfpcf2_G2G1\MitoSys2\LSM\STAG2gfpcf2_G1\DE_W0003_P0042\DE_2_W0003_P0042_T0001\TR1_W0001_P0109\TR1_2_W0001_P0109_T0001_R1_P2_K1_Ch2-Ch1.zen
100	1.637250e-02	6.498259e-03	1.470500e-02	20151202_STAG2gfpcf2_G2G1\MitoSys2\LSM\STAG2gfpcf2_G1\DE_W0003_P0042\DE_2_W0003_P0042_T0001\TR1_W0001_P0109\TR1_2_W0001_P0109_T0001_R1_P2_K1_Ch2-Ch1.zen
120	1.356096e-02	3.777828e-03	1.450100e-02	20151202_STAG2gfpcf2_G2G1\MitoSys2\LSM\STAG2gfpcf2_G1\DE_W0003_P0042\DE_2_W0003_P0042_T0001\TR1_W0001_P0109\TR1_2_W0001_P0109_T0001_R1_P2_K1_Ch2-Ch1.zen
140	1.383129e-02	3.670161e-03	1.432600e-02	20151202_STAG2gfpcf2_G2G1\MitoSys2\LSM\STAG2gfpcf2_G1\DE_W0003_P0042\DE_2_W0003_P0042_T0001\TR1_W0001_P0109\TR1_2_W0001_P0109_T0001_R1_P2_K1_Ch2-Ch1.zen
160	1.403473e-02	4.920691e-03	1.417400e-02	20151202_STAG2gfpcf2_G2G1\MitoSys2\LSM\STAG2gfpcf2_G1\DE_W0003_P0042\DE_2_W0003_P0042_T0001\TR1_W0001_P0109\TR1_2_W0001_P0109_T0001_R1_P2_K1_Ch2-Ch1.zen
180	1.401667e-02	4.823693e-03	1.404200e-02	20151202_STAG2gfpcf2_G2G1\MitoSys2\LSM\STAG2gfpcf2_G1\DE_W0003_P0042\DE_2_W0003_P0042_T0001\TR1_W0001_P0109\TR1_2_W0001_P0109_T0001_R1_P2_K1_Ch2-Ch1.zen
200	1.441095e-02	4.196109e-03	1.392400e-02	20151202_STAG2gfpcf2_G2G1\MitoSys2\LSM\STAG2gfpcf2_G1\DE_W0003_P0042\DE_2_W0003_P0042_T0001\TR1_W0001_P0109\TR1_2_W0001_P0109_T0001_R1_P2_K1_Ch2-Ch1.zen
220	1.413705e-02	4.320551e-03	1.382000e-02	20151202_STAG2gfpcf2_G2G1\MitoSys2\LSM\STAG2gfpcf2_G1\DE_W0003_P0042\DE_2_W0003_P0042_T0001\TR1_W0001_P0109\TR1_2_W0001_P0109_T0001_R1_P2_K1_Ch2-Ch1.zen
240	1.166115e-02	5.279181e-03	1.372600e-02	20151202_STAG2gfpcf2_G2G1\MitoSys2\LSM\STAG2gfpcf2_G1\DE_W0003_P0042\DE_2_W0003_P0042_T0001\TR1_W0001_P0109\TR1_2_W0001_P0109_T0001_R1_P2_K1_Ch2-Ch1.zen
260	1.450643e-02	4.546750e-03	1.364000e-02	20151202_STAG2gfpcf2_G2G1\MitoSys2\LSM\STAG2gfpcf2_G1\DE_W0003_P0042\DE_2_W0003_P0042_T0001\TR1_W0001_P0109\TR1_2_W0001_P0109_T0001_R1_P2_K1_Ch2-Ch1.zen
280	1.448861e-02	5.114741e-03	1.356200e-02	20151202_STAG2gfpcf2_G2G1\MitoSys2\LSM\STAG2gfpcf2_G1\DE_W0003_P0042\DE_2_W0003_P0042_T0001\TR1_W0001_P0109\TR1_2_W0001_P0109_T0001_R1_P2_K1_Ch2-Ch1.zen
300	1.440685e-02	3.539437e-03	1.348900e-02	20151202_STAG2gfpcf2_G2G1\MitoSys2\LSM\STAG2gfpcf2_G1\DE_W0003_P0042\DE_2_W0003_P0042_T0001\TR1_W0001_P0109\TR1_2_W0001_P0109_T0001_R1_P2_K1_Ch2-Ch1.zen
340	1.394377e-02	3.936832e-03	1.335600e-02	20151202_STAG2gfpcf2_G2G1\MitoSys2\LSM\STAG2gfpcf2_G1\DE_W0003_P0042\DE_2_W0003_P0042_T0001\TR1_W0001_P0109\TR1_2_W0001_P0109_T0001_R1_P2_K1_Ch2-Ch1.zen
380	1.394471e-02	3.834285e-03	1.323600e-02	20151202_STAG2gfpcf2_G2G1\MitoSys2\LSM\STAG2gfpcf2_G1\DE_W0003_P0042\DE_2_W0003_P0042_T0001\TR1_W0001_P0109\TR1_2_W0001_P0109_T0001_R1_P2_K1_Ch2-Ch1.zen
420	1.346815e-02	5.125659e-03	1.312400e-02	20151202_STAG2gfpcf2_G2G1\MitoSys2\LSM\STAG2gfpcf2_G1\DE_W0003_P0042\DE_2_W0003_P0042_T0001\TR1_W0001_P0109\TR1_2_W0001_P0109_T0001_R1_P2_K1_Ch2-Ch1.zen
460	1.300717e-02	3.608353e-03	1.301900e-02	20151202_STAG2gfpcf2_G2G1\MitoSys2\LSM\STAG2gfpcf2_G1\DE_W0003_P0042\DE_2_W0003_P0042_T0001\TR1_W0001_P0109\TR1_2_W0001_P0109_T0001_R1_P2_K1_Ch2-Ch1.zen
500	1.201896e-02	4.368680e-03	1.291700e-02	20151202_STAG2gfpcf2_G2G1\MitoSys2\LSM\STAG2gfpcf2_G1\DE_W0003_P0042\DE_2_W0003_P0042_T0001\TR1_W0001_P0109\TR1_2_W0001_P0109_T0001_R1_P2_K1_Ch2-Ch1.zen
540	1.217236e-02	4.140083e-03	1.281900e-02	20151202_STAG2gfpcf2_G2G1\MitoSys2\LSM\STAG2gfpcf2_G1\DE_W0003_P0042\DE_2_W0003_P0042_T0001\TR1_W0001_P0109\TR1_2_W0001_P0109_T0001_R1_P2_K1_Ch2-Ch1.zen
580	1.286397e-02	3.617433e-03	1.272300e-02	20151202_STAG2gfpcf2_G2G1\MitoSys2\LSM\STAG2gfpcf2_G1\DE_W0003_P0042\DE_2_W0003_P0042_T0001\TR1_W0001_P0109\TR1_2_W0001_P0109_T0001_R1_P2_K1_Ch2-Ch1.zen
620	1.257957e-02	3.318016e-03	1.262900e-02	20151202_STAG2gfpcf2_G2G1\MitoSys2\LSM\STAG2gfpcf2_G1\DE_W0003_P0042\DE_2_W0003_P0042_T0001\TR1_W0001_P0109\TR1_2_W0001_P0109_T0001_R1_P2_K1_Ch2-Ch1.zen
660	1.266398e-02	3.703989e-03	1.253700e-02	20151202_STAG2gfpcf2_G2G1\MitoSys2\LSM\STAG2gfpcf2_G1\DE_W0003_P0042\DE_2_W0003_P0042_T0001\TR1_W0001_P0109\TR1_2_W0001_P0109_T0001_R1_P2_K1_Ch2-Ch1.zen
700	1.233858e-02	3.551316e-03	1.244500e-02	20151202_STAG2gfpcf2_G2G1\MitoSys2\LSM\STAG2gfpcf2_G1\DE_W0003_P0042\DE_2_W0003_P0042_T0001\TR1_W0001_P0109\TR1_2_W0001_P0109_T0001_R1_P2_K1_Ch2-Ch1.zen
780	1.135857e-02	3.516549e-03	1.226700e-02	20151202_STAG2gfpcf2_G2G1\MitoSys2\LSM\STAG2gfpcf2_G1\DE_W0003_P0042\DE_2_W0003_P0042_T0001\TR1_W0001_P0109\TR1_2_W0001_P0109_T0001_R1_P2_K1_Ch2-Ch1.zen
860	1.208195e-02	3.925890e-03	1.209200e-02	20151202_STAG2gfpcf2_G2G1\MitoSys2\LSM\STAG2gfpcf2_G1\DE_W0003_P0042\DE_2_W0003_P0042_T0001\TR1_W0001_P0109\TR1_2_W0001_P0109_T0001_R1_P2_K1_Ch2-Ch1.zen
940	1.244284e-02	3.358899e-03	1.192200e-02	20151202_STAG2gfpcf2_G2G1\MitoSys2\LSM\STAG2gfpcf2_G1\DE_W0003_P0042\DE_2_W0003_P0042_T0001\TR1_W0001_P0109\TR1_2_W0001_P0109_T0001_R1_P2_K1_Ch2-Ch1.zen
1020	1.230165e-02	3.442490e-03	1.175600e-02	20151202_STAG2gfpcf2_G2G1\MitoSys2\LSM\STAG2gfpcf2_G1\DE_W0003_P0042\DE_2_W0003_P0042_T0001\TR1_W0001_P0109\TR1_2_W0001_P0109_T0001_R1_P2_K1_Ch2-Ch1.zen
1100	1.144601e-02	3.439259e-03	1.159400e-02	20151202_STAG2gfpcf2_G2G1\MitoSys2\LSM\STAG2gfpcf2_G1\DE_W0003_P0042\DE_2_W0003_P0042_T0001\TR1_W0001_P0109\TR1_2_W0001_P0109_T0001_R1_P2_K1_Ch2-Ch1.zen
1180	1.199371e-02	4.255530e-03	1.143700e-02	20151202_STAG2gfpcf2_G2G1\MitoSys2\LSM\STAG2gfpcf2_G1\DE_W0003_P0042\DE_2_W0003_P0042_T0001\TR1_W0001_P0109\TR1_2_W0001_P0109_T0001_R1_P2_K1_Ch2-Ch1.zen
1260	1.118195e-02	3.359773e-03	1.128300e-02	20151202_STAG2gfpcf2_G2G1\MitoSys2\LSM\STAG2gfpcf2_G1\DE_W0003_P0042\DE_2_W0003_P0042_T0001\TR1_W0001_P0109\TR1_2_W0001_P0109_T0001_R1_P2_K1_Ch2-Ch1.zen
1340	1.158333e-02	3.379970e-03	1.113400e-02	20151202_STAG2gfpcf2_G2G1\MitoSys2\LSM\STAG2gfpcf2_G1\DE_W0003_P0042\DE_2_W0003_P0042_T0001\TR1_W0001_P0109\TR1_2_W0001_P0109_T0001_R1_P2_K1_Ch2-Ch1.zen
1420	1.125620e-02	2.729448e-03	1.098800e-02	20151202_STAG2gfpcf2_G2G1\MitoSys2\LSM\STAG2gfpcf2_G1\DE_W0003_P0042\DE_2_W0003_P0042_T0001\TR1_W0001_P0109\TR1_2_W0001_P0109_T0001_R1_P2_K1_Ch2-Ch1.zen
1500	1.087413e-02	2.581818e-03	1.084600e-02	20151202_STAG2gfpcf2_G2G1\MitoSys2\LSM\STAG2gfpcf2_G1\DE_W0003_P0042\DE_2_W0003_P0042_T0001\TR1_W0001_P0109\TR1_2_W0001_P0109_T0001_R1_P2_K1_Ch2-Ch1.zen
1660	1.015876e-02	2.945263e-03	1.057400e-02	20151202_STAG2gfpcf2_G2G1\MitoSys2\LSM\STAG2gfpcf2_G1\DE_W0003_P0042\DE_2_W0003_P0042_T0001\TR1_W0001_P0109\TR1_2_W0001_P0109_T0001_R1_P2_K1_Ch2-Ch1.zen
1820	1.002498e-02	2.998974e-03	1.031600e-02	20151202_STAG2gfpcf2_G2G1\MitoSys2\LSM\STAG2gfpcf2_G1\DE_W0003_P0042\DE_2_W0003_P0042_T0001\TR1_W0001_P0109\TR1_2_W0001_P0109_T0001_R1_P2_K1_Ch2-Ch1.zen
1980	9.808792e-03	2.883623e-03	1.007200e-02	20151202_STAG2gfpcf2_G2G1\MitoSys2\LSM\STAG2gfpcf2_G1\DE_W0003_P0042\DE_2_W0003_P0042_T0001\TR1_W0001_P0109\TR1_2_W0001_P0109_T0001_R1_P2_K1_Ch2-Ch1.zen
2140	9.740590e-03	3.067238e-03	9.840100e-03	20151202_STAG2gfpcf2_G2G1\MitoSys2\LSM\STAG2gfpcf2_G1\DE_W0003_P0042\DE_2_W0003_P0042_T0001\TR1_W0001_P0109\TR1_2_W0001_P0109_T0001_R1_P2_K1_Ch2-Ch1.zen
2300	9.854848e-03	2.262188e-03	9.620400e-03	20151202_STAG2gfpcf2_G2G1\MitoSys2\LSM\STAG2gfpcf2_G1\DE_W0003_P0042\DE_2_W0003_P0042_T0001\TR1_W0001_P0109\TR1_2_W0001_P0109_T0001_R1_P2_K1_Ch2-Ch1.zen
2460	8.896310e-03	2.963047e-03	9.411900e-03	20151202_STAG2gfpcf2_G2G1\MitoSys2\LSM\STAG2gfpcf2_G1\DE_W0003_P0042\DE_2_W0003_P0042_T0001\TR1_W0001_P0109\TR1_2_W0001_P0109_T0001_R1_P2_K1_Ch2-Ch1.zen
2620	9.106953e-03	3.217261e-03	9.213800e-03	20151202_STAG2gfpcf2_G2G1\MitoSys2\LSM\STAG2gfpcf2_G1\DE_W0003_P0042\DE_2_W0003_P0042_T0001\TR1_W0001_P0109\TR1_2_W0001_P0109_T0001_R1_P2_K1_Ch2-Ch1.zen
2780	9.001157e-03	2.662119e-03	9.025400e-03	20151202_STAG2gfpcf2_G2G1\MitoSys2\LSM\STAG2gfpcf2_G1\DE_W0003_P0042\DE_2_W0003_P0042_T0001\TR1_W0001_P0109\TR1_2_W0001_P0109_T0001_R1_P2_K1_Ch2-Ch1.zen
2940	8.802319e-03	3.239918e-03	8.846200e-03	20151202_STAG2gfpcf2_G2G1\MitoSys2\LSM\STAG2gfpcf2_G1\DE_W0003_P0042\DE_2_W0003_P0042_T0001\TR1_W0001_P0109\TR1_2_W0001_P0109_T0001_R1_P2_K1_Ch2-Ch1.zen
3100	8.597515e-03	2.677021e-03	8.675400e-03	20151202_STAG2gfpcf2_G2G1\MitoSys2\LSM\STAG2gfpcf2_G1\DE_W0003_P0042\DE_2_W0003_P0042_T0001\TR1_W0001_P0109\TR1_2_W0001_P0109_T0001_R1_P2_K1_Ch2-Ch1.zen
3420	8.290918e-03	1.974324e-03	8.357100e-03	20151202_STAG2gfpcf2_G2G1\MitoSys2\LSM\STAG2gfpcf2_G1\DE_W0003_P0042\DE_2_W0003_P0042_T0001\TR1_W0001_P0109\TR1_2_W0001_P0109_T0001_R1_P2_K1_Ch2-Ch1.zen
3740	8.256023e-03	2.137720e-03	8.066600e-03	20151202_STAG2gfpcf2_G2G1\MitoSys2\LSM\STAG2gfpcf2_G1\DE_W0003_P0042\DE_2_W0003_P0042_T0001\TR1_W0001_P0109\TR1_2_W0001_P0109_T0001_R1_P2_K1_Ch2-Ch1.zen
4060	7.847611e-03	2.524756e-03	7.800400e-03	20151202_STAG2gfpcf2_G2G1\MitoSys2\LSM\STAG2gfpcf2_G1\DE_W0003_P0042\DE_2_W0003_P0042_T0001\TR1_W0001_P0109\TR1_2_W0001_P0109_T0001_R1_P2_K1_Ch2-Ch1.zen
4380	7.153843e-03	2.565565e-03	7.555500e-03	20151202_STAG2gfpcf2_G2G1\MitoSys2\LSM\STAG2gfpcf2_G1\DE_W0003_P0042\DE_2_W0003_P0042_T0001\TR1_W0001_P0109\TR1_2_W0001_P0109_T0001_R1_P2_K1_Ch2-Ch1.zen
4700	7.221129e-03	2.097692e-03	7.329500e-03	20151202_STAG2gfpcf2_G2G1\MitoSys2\LSM\STAG2gfpcf2_G1\DE_W0003_P0042\DE_2_W0003_P0042_T0001\TR1_W0001_P0109\TR1_2_W0001_P0109_T0001_R1_P2_K1_Ch2-Ch1.zen
5020	7.374508e-03	2.244499e-03	7.120100e-03	20151202_STAG2gfpcf2_G2G1\MitoSys2\LSM\STAG2gfpcf2_G1\DE_W0003_P0042\DE_2_W0003_P0042_T0001\TR1_W0001_P0109\TR1_2_W0001_P0109_T0001_R1_P2_K1_Ch2-Ch1.zen
5340	6.918975e-03	2.457496e-03	6.925500e-03	20151202_STAG2gfpcf2_G2G1\MitoSys2\LSM\STAG2gfpcf2_G1\DE_W0003_P0042\DE_2_W0003_P0042_T0001\TR1_W0001_P0109\TR1_2_W0001_P0109_T0001_R1_P2_K1_Ch2-Ch1.zen
5660	7.005020e-03	2.269419e-03	6.744000e-03	20151202_STAG2gfpcf2_G2G1\MitoSys2\LSM\STAG2gfpcf2_G1\DE_W0003_P0042\DE_2_W0003_P0042_T0001\TR1_W0001_P0109\TR1_2_W0001_P0109_T0001_R1_P2_K1_Ch2-Ch1.zen
5980	6.661571e-03	2.368123e-03	6.574300e-03	20151202_STAG2gfpcf2_G2G1\MitoSys2\LSM\STAG2gfpcf2_G1\DE_W0003_P0042\DE_2_W0003_P0042_T0001\TR1_W0001_P0109\TR1_2_W0001_P0109_T0001_R1_P2_K1_Ch2-Ch1.zen
6300	6.718672e-03	2.024395e-03	6.415000e-03	20151202_STAG2gfpcf2_G2G1\MitoSys2\LSM\STAG2gfpcf2_G1\DE_W0003_P0042\DE_2_W0003_P0042_T0001\TR1_W0001_P0109\TR1_2_W0001_P0109_T0001_R1_P2_K1_Ch2-Ch1.zen
6940	6.048793e-03	2.519843e-03	6.124000e-03	20151202_STAG2gfpcf2_G2G1\MitoSys2\LSM\STAG2gfpcf2_G1\DE_W0003_P0042\DE_2_W0003_P0042_T0001\TR1_W0001_P0109\TR1_2_W0001_P0109_T0001_R1_P2_K1_Ch2-Ch1.zen
7580	6.154379e-03	2.186291e-03	5.864000e-03	20151202_STAG2gfpcf2_G2G1\MitoSys2\LSM\STAG2gfpcf2_G1\DE_W0003_P0042\DE_2_W0003_P0042_T0001\TR1_W0001_P0109\TR1_2_W0001_P0109_T0001_R1_P2_K1_Ch2-Ch1.zen
8220	5.888544e-03	2.173141e-03	5.629600e-03	20151202_STAG2gfpcf2_G2G1\MitoSys2\LSM\STAG2gfpcf2_G1\DE_W0003_P0042\DE_2_W0003_P0042_T0001\TR1_W0001_P0109\TR1_2_W0001_P0109_T0001_R1_P2_K1_Ch2-Ch1.zen
8860	5.390374e-03	2.164618e-03	5.416400e-03	20151202_STAG2gfpcf2_G2G1\MitoSys2\LSM\STAG2gfpcf2_G1\DE_W0003_P0042\DE_2_W0003_P0042_T0001\TR1_W0001_P0109\TR1_2_W0001_P0109_T0001_R1_P2_K1_Ch2-Ch1.zen
9500	5.073471e-03	2.218487e-03	5.221300e-03	20151202_STAG2gfpcf2_G2G1\MitoSys2\LSM\STAG2gfpcf2_G1\DE_W0003_P0042\DE_2_W0003_P0042_T0001\TR1_W0001_P0109\TR1_2_W0001_P0109_T0001_R1_P2_K1_Ch2-Ch1.zen
10140	4.999312e-03	2.165832e-03	5.041500e-03	20151202_STAG2gfpcf2_G2G1\MitoSys2\LSM\STAG2gfpcf2_G1\DE_W0003_P0042\DE_2_W0003_P0042_T0001\TR1_W0001_P0109\TR1_2_W0001_P0109_T0001_R1_P2_K1_Ch2-Ch1.zen
10780	4.724287e-03	2.289828e-03	4.874800e-03	20151202_STAG2gfpcf2_G2G1\MitoSys2\LSM\STAG2gfpcf2_G1\DE_W0003_P0042\DE_2_W0003_P0042_T0001\TR1_W0001_P0109\TR1_2_W0001_P0109_T0001_R1_P2_K1_Ch2-Ch1.zen
11420	4.803173e-03	2.351275e-03	4.719600e-03	20151202_STAG2gfpcf2_G2G1\MitoSys2\LSM\STAG2gfpcf2_G1\DE_W0003_P0042\DE_2_W0003_P0042_T0001\TR1_W0001_P0109\TR1_2_W0001_P0109_T0001_R1_P2_K1_Ch2-Ch1.zen
12060	4.683754e-03	2.406336e-03	4.574300e-03	20151202_STAG2gfpcf2_G2G1\MitoSys2\LSM\STAG2gfpcf2_G1\DE_W0003_P0042\DE_2_W0003_P0042_T0001\TR1_W0001_P0109\TR1_2_W0001_P0109_T0001_R1_P2_K1_Ch2-Ch1.zen
12700	4.294113e-03	2.011774e-03	4.437900e-03	20151202_STAG2gfpcf2_G2G1\MitoSys2\LSM\STAG2gfpcf2_G1\DE_W0003_P0042\DE_2_W0003_P0042_T0001\TR1_W0001_P0109\TR1_2_W0001_P0109_T0001_R1_P2_K1_Ch2-Ch1.zen
13980	4.385231e-03	2.224139e-03	4.187500e-03	20151202_STAG2gfpcf2_G2G1\MitoSys2\LSM\STAG2gfpcf2_G1\DE_W0003_P0042\DE_2_W0003_P0042_T0001\TR1_W0001_P0109\TR1_2_W0001_P0109_T0001_R1_P2_K1_Ch2-Ch1.zen
15260	3.857835e-03	1.934953e-03	3.962300e-03	20151202_STAG2gfpcf2_G2G1\MitoSys2\LSM\STAG2gfpcf2_G1\DE_W0003_P0042\DE_2_W0003_P0042_T0001\TR1_W0001_P0109\TR1_2_W0001_P0109_T0001_R1_P2_K1_Ch2-Ch1.zen
16540	3.702333e-03	2.320273e-03	3.757900e-03	20151202_STAG2gfpcf2_G2G1\MitoSys2\LSM\STAG2gfpcf2_G1\DE_W0003_P0042\DE_2_W0003_P0042_T0001\TR1_W0001_P0109\TR1_2_W0001_P0109_T0001_R1_P2_K1_Ch2-Ch1.zen
17820	3.555308e-03	2.256183e-03	3.570800e-03	20151202_STAG2gfpcf2_G2G1\MitoSys2\LSM\STAG2gfpcf2_G1\DE_W0003_P0042\DE_2_W0003_P0042_T0001\TR1_W0001_P0109\TR1_2_W0001_P0109_T0001_R1_P2_K1_Ch2-Ch1.zen
19100	3.393279e-03	1.933696e-03	3.398700e-03	20151202_STAG2gfpcf2_G2G1\MitoSys2\LSM\STAG2gfpcf2_G1\DE_W0003_P0042\DE_2_W0003_P0042_T0001\TR1_W0001_P0109\TR1_2_W0001_P0109_T0001_R1_P2_K1_Ch2-Ch1.zen
20380	2.868364e-03	2.084836e-03	3.239500e-03	20151202_STAG2gfpcf2_G2G1\MitoSys2\LSM\STAG2gfpcf2_G1\DE_W0003_P0042\DE_2_W0003_P0042_T0001\TR1_W0001_P0109\TR1_2_W0001_P0109_T0001_R1_P2_K1_Ch2-Ch1.zen
21660	3.056606e-03	2.192281e-03	3.091700e-03	20151202_STAG2gfpcf2_G2G1\MitoSys2\LSM\STAG2gfpcf2_G1\DE_W0003_P0042\DE_2_W0003_P0042_T0001\TR1_W0001_P0109\TR1_2_W0001_P0109_T0001_R1_P2_K1_Ch2-Ch1.zen
22940	3.023106e-03	1.727759e-03	2.953900e-03	20151202_STAG2gfpcf2_G2G1\MitoSys2\LSM\STAG2gfpcf2_G1\DE_W0003_P0042\DE_2_W0003_P0042_T0001\TR1_W0001_P0109\TR1_2_W0001_P0109_T0001_R1_P2_K1_Ch2-Ch1.zen
24220	2.978415e-03	1.986757e-03	2.825300e-03	20151202_STAG2gfpcf2_G2G1\MitoSys2\LSM\STAG2gfpcf2_G1\DE_W0003_P0042\DE_2_W0003_P0042_T0001\TR1_W0001_P0109\TR1_2_W0001_P0109_T0001_R1_P2_K1_Ch2-Ch1.zen
25500	2.459533e-03	2.057791e-03	2.704900e-03	20151202_STAG2gfpcf2_G2G1\MitoSys2\LSM\STAG2gfpcf2_G1\DE_W0003_P0042\DE_2_W0003_P0042_T0001\TR1_W0001_P0109\TR1_2_W0001_P0109_T0001_R1_P2_K1_Ch2-Ch1.zen
28060	2.495563e-03	2.105219e-03	2.485800e-03	20151202_STAG2gfpcf2_G2G1\MitoSys2\LSM\STAG2gfpcf2_G1\DE_W0003_P0042\DE_2_W0003_P0042_T0001\TR1_W0001_P0109\TR1_2_W0001_P0109_T0001_R1_P2_K1_Ch2-Ch1.zen
30620	2.081058e-03	2.016019e-03	2.291700e-03	20151202_STAG2gfpcf2_G2G1\MitoSys2\LSM\STAG2gfpcf2_G1\DE_W0003_P0042\DE_2_W0003_P0042_T0001\TR1_W0001_P0109\TR1_2_W0001_P0109_T0001_R1_P2_K1_Ch2-Ch1.zen
33180	2.087946e-03	2.017563e-03	2.119000e-03	20151202_STAG2gfpcf2_G2G1\MitoSys2\LSM\STAG2gfpcf2_G1\DE_W0003_P0042\DE_2_W0003_P0042_T0001\TR1_W0001_P0109\TR1_2_W0001_P0109_T0001_R1_P2_K1_Ch2-Ch1.zen
35740	2.170434e-03	2.101623e-03	1.964500e-03	20151202_STAG2gfpcf2_G2G1\MitoSys2\LSM\STAG2gfpcf2_G1\DE_W0003_P0042\DE_2_W0003_P0042_T0001\TR1_W0001_P0109\TR1_2_W0001_P0109_T0001_R1_P2_K1_Ch2-Ch1.zen
38300	2.153940e-03	1.858962e-03	1.825900e-03	20151202_STAG2gfpcf2_G2G1\MitoSys2\LSM\STAG2gfpcf2_G1\DE_W0003_P0042\DE_2_W0003_P0042_T0001\TR1_W0001_P0109\TR1_2_W0001_P0109_T0001_R1_P2_K1_Ch2-Ch1.zen
40860	1.767835e-03	1.711210e-03	1.701100e-03	20151202_STAG2gfpcf2_G2G1\MitoSys2\LSM\STAG2gfpcf2_G1\DE_W0003_P0042\DE_2_W0003_P0042_T0001\TR1_W0001_P0109\TR1_2_W0001_P0109_T0001_R1_P2_K1_Ch2-Ch1.zen
43420	1.528592e-03	1.710668e-03	1.588300e-03	20151202_STAG2gfpcf2_G2G1\MitoSys2\LSM\STAG2gfpcf2_G1\DE_W0003_P0042\DE_2_W0003_P0042_T0001\TR1_W0001_P0109\TR1_2_W0001_P0109_T0001_R1_P2_K1_Ch2-Ch1.zen
45980	1.881079e-03	1.600297e-03	1.486200e-03	20151202_STAG2gfpcf2_G2G1\MitoSys2\LSM\STAG2gfpcf2_G1\DE_W0003_P0042\DE_2_W0003_P0042_T0001\TR1_W0001_P0109\TR1_2_W0001_P0109_T0001_R1_P2_K1_Ch2-Ch1.zen
48540	1.354161e-03	1.471547e-03	1.393400e-03	20151202_STAG2gfpcf2_G2G1\MitoSys2\LSM\STAG2gfpcf2_G1\DE_W0003_P0042\DE_2_W0003_P0042_T0001\TR1_W0001_P0109\TR1_2_W0001_P0109_T0001_R1_P2_K1_Ch2-Ch1.zen
51100	1.100991e-03	1.395712e-03	1.308800e-03	20151202_STAG2gfpcf2_G2G1\MitoSys2\LSM\STAG2gfpcf2_G1\DE_W0003_P0042\DE_2_W0003_P0042_T0001\TR1_W0001_P0109\TR1_2_W0001_P0109_T0001_R1_P2_K1_Ch2-Ch1.zen
56220	9.976010e-04	9.933824e-04	1.160900e-03	20151202_STAG2gfpcf2_G2G1\MitoSys2\LSM\STAG2gfpcf2_G1\DE_W0003_P0042\DE_2_W0003_P0042_T0001\TR1_W0001_P0109\TR1_2_W0001_P0109_T0001_R1_P2_K1_Ch2-Ch1.zen
61340	9.507873e-04	1.242082e-03	1.036300e-03	20151202_STAG2gfpcf2_G2G1\MitoSys2\LSM\STAG2gfpcf2_G1\DE_W0003_P0042\DE_2_W0003_P0042_T0001\TR1_W0001_P0109\TR1_2_W0001_P0109_T0001_R1_P2_K1_Ch2-Ch1.zen
66460	1.055263e-03	1.124235e-03	9.306000e-04	20151202_STAG2gfpcf2_G2G1\MitoSys2\LSM\STAG2gfpcf2_G1\DE_W0003_P0042\DE_2_W0003_P0042_T0001\TR1_W0001_P0109\TR1_2_W0001_P0109_T0001_R1_P2_K1_Ch2-Ch1.zen
71580	8.589196e-04	1.191509e-03	8.400900e-04	20151202_STAG2gfpcf2_G2G1\MitoSys2\LSM\STAG2gfpcf2_G1\DE_W0003_P0042\DE_2_W0003_P0042_T0001\TR1_W0001_P0109\TR1_2_W0001_P0109_T0001_R1_P2_K1_Ch2-Ch1.zen
76700	6.253847e-04	1.364261e-03	7.620500e-04	20151202_STAG2gfpcf2_G2G1\MitoSys2\LSM\STAG2gfpcf2_G1\DE_W0003_P0042\DE_2_W0003_P0042_T0001\TR1_W0001_P0109\TR1_2_W0001_P0109_T0001_R1_P2_K1_Ch2-Ch1.zen
81820	6.282602e-04	1.362776e-03	6.943000e-04	20151202_STAG2gfpcf2_G2G1\MitoSys2\LSM\STAG2gfpcf2_G1\DE_W0003_P0042\DE_2_W0003_P0042_T0001\TR1_W0001_P0109\TR1_2_W0001_P0109_T0001_R1_P2_K1_Ch2-Ch1.zen
86940	5.099449e-04	1.084015e-03	6.351300e-04	20151202_STAG2gfpcf2_G2G1\MitoSys2\LSM\STAG2gfpcf2_G1\DE_W0003_P0042\DE_2_W0003_P0042_T0001\TR1_W0001_P0109\TR1_2_W0001_P0109_T0001_R1_P2_K1_Ch2-Ch1.zen
92060	3.908568e-04	1.225689e-03	5.831500e-04	20151202_STAG2gfpcf2_G2G1\MitoSys2\LSM\STAG2gfpcf2_G1\DE_W0003_P0042\DE_2_W0003_P0042_T0001\TR1_W0001_P0109\TR1_2_W0001_P0109_T0001_R1_P2_K1_Ch2-Ch1.zen
97180	5.988867e-04	1.146211e-03	5.372400e-04	20151202_STAG2gfpcf2_G2G1\MitoSys2\LSM\STAG2gfpcf2_G1\DE_W0003_P0042\DE_2_W0003_P0042_T0001\TR1_W0001_P0109\TR1_2_W0001_P0109_T0001_R1_P2_K1_Ch2-Ch1.zen
102300	5.237052e-04	1.088885e-03	4.964900e-04	20151202_STAG2gfpcf2_G2G1\MitoSys2\LSM\STAG2gfpcf2_G1\DE_W0003_P0042\DE_2_W0003_P0042_T0001\TR1_W0001_P0109\TR1_2_W0001_P0109_T0001_R1_P2_K1_Ch2-Ch1.zen
112540	5.085446e-04	1.272609e-03	4.276400e-04	20151202_STAG2gfpcf2_G2G1\MitoSys2\LSM\STAG2gfpcf2_G1\DE_W0003_P0042\DE_2_W0003_P0042_T0001\TR1_W0001_P0109\TR1_2_W0001_P0109_T0001_R1_P2_K1_Ch2-Ch1.zen
122780	5.002279e-04	1.612910e-03	3.720300e-04	20151202_STAG2gfpcf2_G2G1\MitoSys2\LSM\STAG2gfpcf2_G1\DE_W0003_P0042\DE_2_W0003_P0042_T0001\TR1_W0001_P0109\TR1_2_W0001_P0109_T0001_R1_P2_K1_Ch2-Ch1.zen
133020	4.507014e-04	1.627238e-03	3.264700e-04	20151202_STAG2gfpcf2_G2G1\MitoSys2\LSM\STAG2gfpcf2_G1\DE_W0003_P0042\DE_2_W0003_P0042_T0001\TR1_W0001_P0109\TR1_2_W0001_P0109_T0001_R1_P2_K1_Ch2-Ch1.zen
143260	4.976596e-04	1.754084e-03	2.886700e-04	20151202_STAG2gfpcf2_G2G1\MitoSys2\LSM\STAG2gfpcf2_G1\DE_W0003_P0042\DE_2_W0003_P0042_T0001\TR1_W0001_P0109\TR1_2_W0001_P0109_T0001_R1_P2_K1_Ch2-Ch1.zen
153500	5.143170e-04	1.652976e-03	2.569800e-04	20151202_STAG2gfpcf2_G2G1\MitoSys2\LSM\STAG2gfpcf2_G1\DE_W0003_P0042\DE_2_W0003_P0042_T0001\TR1_W0001_P0109\TR1_2_W0001_P0109_T0001_R1_P2_K1_Ch2-Ch1.zen
163740	4.793833e-04	1.753567e-03	2.301400e-04	20151202_STAG2gfpcf2_G2G1\MitoSys2\LSM\STAG2gfpcf2_G1\DE_W0003_P0042\DE_2_W0003_P0042_T0001\TR1_W0001_P0109\TR1_2_W0001_P0109_T0001_R1_P2_K1_Ch2-Ch1.zen
173980	3.469374e-04	1.762285e-03	2.072100e-04	20151202_STAG2gfpcf2_G2G1\MitoSys2\LSM\STAG2gfpcf2_G1\DE_W0003_P0042\DE_2_W0003_P0042_T0001\TR1_W0001_P0109\TR1_2_W0001_P0109_T0001_R1_P2_K1_Ch2-Ch1.zen
184220	3.516850e-04	1.660758e-03	1.874700e-04	20151202_STAG2gfpcf2_G2G1\MitoSys2\LSM\STAG2gfpcf2_G1\DE_W0003_P0042\DE_2_W0003_P0042_T0001\TR1_W0001_P0109\TR1_2_W0001_P0109_T0001_R1_P2_K1_Ch2-Ch1.zen
194460	3.717547e-04	1.391725e-03	1.703600e-04	20151202_STAG2gfpcf2_G2G1\MitoSys2\LSM\STAG2gfpcf2_G1\DE_W0003_P0042\DE_2_W0003_P0042_T0001\TR1_W0001_P0109\TR1_2_W0001_P0109_T0001_R1_P2_K1_Ch2-Ch1.zen
204700	4.669562e-04	1.106803e-03	1.554300e-04	20151202_STAG2gfpcf2_G2G1\MitoSys2\LSM\STAG2gfpcf2_G1\DE_W0003_P0042\DE_2_W0003_P0042_T0001\TR1_W0001_P0109\TR1_2_W0001_P0109_T0001_R1_P2_K1_Ch2-Ch1.zen
225180	1.720273e-04	9.102495e-04	1.307700e-04	20151202_STAG2gfpcf2_G2G1\MitoSys2\LSM\STAG2gfpcf2_G1\DE_W0003_P0042\DE_2_W0003_P0042_T0001\TR1_W0001_P0109\TR1_2_W0001_P0109_T0001_R1_P2_K1_Ch2-Ch1.zen
245660	9.422300e-05	9.448655e-04	1.114100e-04	20151202_STAG2gfpcf2_G2G1\MitoSys2\LSM\STAG2gfpcf2_G1\DE_W0003_P0042\DE_2_W0003_P0042_T0001\TR1_W0001_P0109\TR1_2_W0001_P0109_T0001_R1_P2_K1_Ch2-Ch1.zen
266140	-2.773408e-04	8.405858e-04	9.594600e-05	20151202_STAG2gfpcf2_G2G1\MitoSys2\LSM\STAG2gfpcf2_G1\DE_W0003_P0042\DE_2_W0003_P0042_T0001\TR1_W0001_P0109\TR1_2_W0001_P0109_T0001_R1_P2_K1_Ch2-Ch1.zen
286620	-1.384644e-04	1.024708e-03	8.340400e-05	20151202_STAG2gfpcf2_G2G1\MitoSys2\LSM\STAG2gfpcf2_G1\DE_W0003_P0042\DE_2_W0003_P0042_T0001\TR1_W0001_P0109\TR1_2_W0001_P0109_T0001_R1_P2_K1_Ch2-Ch1.zen
307100	-4.262573e-05	1.486949e-03	7.310100e-05	20151202_STAG2gfpcf2_G2G1\MitoSys2\LSM\STAG2gfpcf2_G1\DE_W0003_P0042\DE_2_W0003_P0042_T0001\TR1_W0001_P0109\TR1_2_W0001_P0109_T0001_R1_P2_K1_Ch2-Ch1.zen
327580	1.048885e-04	1.592788e-03	6.454200e-05	20151202_STAG2gfpcf2_G2G1\MitoSys2\LSM\STAG2gfpcf2_G1\DE_W0003_P0042\DE_2_W0003_P0042_T0001\TR1_W0001_P0109\TR1_2_W0001_P0109_T0001_R1_P2_K1_Ch2-Ch1.zen
348060	-8.616083e-05	1.387601e-03	5.736000e-05	20151202_STAG2gfpcf2_G2G1\MitoSys2\LSM\STAG2gfpcf2_G1\DE_W0003_P0042\DE_2_W0003_P0042_T0001\TR1_W0001_P0109\TR1_2_W0001_P0109_T0001_R1_P2_K1_Ch2-Ch1.zen
368540	-3.046993e-04	1.083400e-03	5.127900e-05	20151202_STAG2gfpcf2_G2G1\MitoSys2\LSM\STAG2gfpcf2_G1\DE_W0003_P0042\DE_2_W0003_P0042_T0001\TR1_W0001_P0109\TR1_2_W0001_P0109_T0001_R1_P2_K1_Ch2-Ch1.zen
389020	-2.608209e-04	1.039052e-03	4.608800e-05	20151202_STAG2gfpcf2_G2G1\MitoSys2\LSM\STAG2gfpcf2_G1\DE_W0003_P0042\DE_2_W0003_P0042_T0001\TR1_W0001_P0109\TR1_2_W0001_P0109_T0001_R1_P2_K1_Ch2-Ch1.zen
409500	-2.136871e-04	8.175821e-04	4.162500e-05	20151202_STAG2gfpcf2_G2G1\MitoSys2\LSM\STAG2gfpcf2_G1\DE_W0003_P0042\DE_2_W0003_P0042_T0001\TR1_W0001_P0109\TR1_2_W0001_P0109_T0001_R1_P2_K1_Ch2-Ch1.zen
450460	-3.209878e-04	1.156747e-03	3.439700e-05	20151202_STAG2gfpcf2_G2G1\MitoSys2\LSM\STAG2gfpcf2_G1\DE_W0003_P0042\DE_2_W0003_P0042_T0001\TR1_W0001_P0109\TR1_2_W0001_P0109_T0001_R1_P2_K1_Ch2-Ch1.zen
491420	-3.765885e-04	1.329448e-03	2.885700e-05	20151202_STAG2gfpcf2_G2G1\MitoSys2\LSM\STAG2gfpcf2_G1\DE_W0003_P0042\DE_2_W0003_P0042_T0001\TR1_W0001_P0109\TR1_2_W0001_P0109_T0001_R1_P2_K1_Ch2-Ch1.zen
532380	-4.107252e-04	1.103051e-03	2.452400e-05	20151202_STAG2gfpcf2_G2G1\MitoSys2\LSM\STAG2gfpcf2_G1\DE_W0003_P0042\DE_2_W0003_P0042_T0001\TR1_W0001_P0109\TR1_2_W0001_P0109_T0001_R1_P2_K1_Ch2-Ch1.zen
573340	-6.533157e-04	1.433984e-03	2.107800e-05	20151202_STAG2gfpcf2_G2G1\MitoSys2\LSM\STAG2gfpcf2_G1\DE_W0003_P0042\DE_2_W0003_P0042_T0001\TR1_W0001_P0109\TR1_2_W0001_P0109_T0001_R1_P2_K1_Ch2-Ch1.zen
614300	-5.500868e-04	1.202880e-03	1.829400e-05	20151202_STAG2gfpcf2_G2G1\MitoSys2\LSM\STAG2gfpcf2_G1\DE_W0003_P0042\DE_2_W0003_P0042_T0001\TR1_W0001_P0109\TR1_2_W0001_P0109_T0001_R1_P2_K1_Ch2-Ch1.zen
655260	-4.197036e-04	1.139227e-03	1.601700e-05	20151202_STAG2gfpcf2_G2G1\MitoSys2\LSM\STAG2gfpcf2_G1\DE_W0003_P0042\DE_2_W0003_P0042_T0001\TR1_W0001_P0109\TR1_2_W0001_P0109_T0001_R1_P2_K1_Ch2-Ch1.zen
696220	-5.062999e-04	1.260730e-03	1.413200e-05	20151202_STAG2gfpcf2_G2G1\MitoSys2\LSM\STAG2gfpcf2_G1\DE_W0003_P0042\DE_2_W0003_P0042_T0001\TR1_W0001_P0109\TR1_2_W0001_P0109_T0001_R1_P2_K1_Ch2-Ch1.zen
737180	-5.441735e-04	1.290860e-03	1.255400e-05	20151202_STAG2gfpcf2_G2G1\MitoSys2\LSM\STAG2gfpcf2_G1\DE_W0003_P0042\DE_2_W0003_P0042_T0001\TR1_W0001_P0109\TR1_2_W0001_P0109_T0001_R1_P2_K1_Ch2-Ch1.zen
778140	-4.941475e-04	1.407973e-03	1.122300e-05	20151202_STAG2gfpcf2_G2G1\MitoSys2\LSM\STAG2gfpcf2_G1\DE_W0003_P0042\DE_2_W0003_P0042_T0001\TR1_W0001_P0109\TR1_2_W0001_P0109_T0001_R1_P2_K1_Ch2-Ch1.zen
819100	-5.615442e-04	1.137039e-03	1.008900e-05	20151202_STAG2gfpcf2_G2G1\MitoSys2\LSM\STAG2gfpcf2_G1\DE_W0003_P0042\DE_2_W0003_P0042_T0001\TR1_W0001_P0109\TR1_2_W0001_P0109_T0001_R1_P2_K1_Ch2-Ch1.zen
901020	-3.227288e-04	1.023202e-03	8.274800e-06	20151202_STAG2gfpcf2_G2G1\MitoSys2\LSM\STAG2gfpcf2_G1\DE_W0003_P0042\DE_2_W0003_P0042_T0001\TR1_W0001_P0109\TR1_2_W0001_P0109_T0001_R1_P2_K1_Ch2-Ch1.zen
982940	-1.004998e-04	1.283637e-03	6.904000e-06	20151202_STAG2gfpcf2_G2G1\MitoSys2\LSM\STAG2gfpcf2_G1\DE_W0003_P0042\DE_2_W0003_P0042_T0001\TR1_W0001_P0109\TR1_2_W0001_P0109_T0001_R1_P2_K1_Ch2-Ch1.zen
1064860	-2.110521e-06	1.041577e-03	5.844200e-06	20151202_STAG2gfpcf2_G2G1\MitoSys2\LSM\STAG2gfpcf2_G1\DE_W0003_P0042\DE_2_W0003_P0042_T0001\TR1_W0001_P0109\TR1_2_W0001_P0109_T0001_R1_P2_K1_Ch2-Ch1.zen
1146780	-3.300114e-04	1.087973e-03	5.008800e-06	20151202_STAG2gfpcf2_G2G1\MitoSys2\LSM\STAG2gfpcf2_G1\DE_W0003_P0042\DE_2_W0003_P0042_T0001\TR1_W0001_P0109\TR1_2_W0001_P0109_T0001_R1_P2_K1_Ch2-Ch1.zen
1228700	-3.775851e-04	1.087749e-03	4.339200e-06	20151202_STAG2gfpcf2_G2G1\MitoSys2\LSM\STAG2gfpcf2_G1\DE_W0003_P0042\DE_2_W0003_P0042_T0001\TR1_W0001_P0109\TR1_2_W0001_P0109_T0001_R1_P2_K1_Ch2-Ch1.zen
1310620	-2.761723e-04	7.309212e-04	3.794600e-06	20151202_STAG2gfpcf2_G2G1\MitoSys2\LSM\STAG2gfpcf2_G1\DE_W0003_P0042\DE_2_W0003_P0042_T0001\TR1_W0001_P0109\TR1_2_W0001_P0109_T0001_R1_P2_K1_Ch2-Ch1.zen
1392540	1.512549e-04	7.938430e-04	3.346000e-06	20151202_STAG2gfpcf2_G2G1\MitoSys2\LSM\STAG2gfpcf2_G1\DE_W0003_P0042\DE_2_W0003_P0042_T0001\TR1_W0001_P0109\TR1_2_W0001_P0109_T0001_R1_P2_K1_Ch2-Ch1.zen
1474460	3.416708e-04	1.045547e-03	2.972100e-06	20151202_STAG2gfpcf2_G2G1\MitoSys2\LSM\STAG2gfpcf2_G1\DE_W0003_P0042\DE_2_W0003_P0042_T0001\TR1_W0001_P0109\TR1_2_W0001_P0109_T0001_R1_P2_K1_Ch2-Ch1.zen
1556380	2.687925e-04	1.038242e-03	2.657400e-06	20151202_STAG2gfpcf2_G2G1\MitoSys2\LSM\STAG2gfpcf2_G1\DE_W0003_P0042\DE_2_W0003_P0042_T0001\TR1_W0001_P0109\TR1_2_W0001_P0109_T0001_R1_P2_K1_Ch2-Ch1.zen
10	1.534828e-02	5.587356e-03	1.463400e-02	20151202_STAG2gfpcf2_G2G1\MitoSys2\LSM\STAG2gfpcf2_G1\DE_W0003_P0042\DE_2_W0003_P0042_T0001\TR1_W0001_P0109\TR1_2_W0001_P0109_T0001_R1_P3_K1_Ch2-Ch1.zen
20	1.473325e-02	5.752330e-03	1.448600e-02	20151202_STAG2gfpcf2_G2G1\MitoSys2\LSM\STAG2gfpcf2_G1\DE_W0003_P0042\DE_2_W0003_P0042_T0001\TR1_W0001_P0109\TR1_2_W0001_P0109_T0001_R1_P3_K1_Ch2-Ch1.zen
30	1.403449e-02	4.545472e-03	1.434900e-02	20151202_STAG2gfpcf2_G2G1\MitoSys2\LSM\STAG2gfpcf2_G1\DE_W0003_P0042\DE_2_W0003_P0042_T0001\TR1_W0001_P0109\TR1_2_W0001_P0109_T0001_R1_P3_K1_Ch2-Ch1.zen
40	1.393941e-02	4.634156e-03	1.422200e-02	20151202_STAG2gfpcf2_G2G1\MitoSys2\LSM\STAG2gfpcf2_G1\DE_W0003_P0042\DE_2_W0003_P0042_T0001\TR1_W0001_P0109\TR1_2_W0001_P0109_T0001_R1_P3_K1_Ch2-Ch1.zen
50	1.350699e-02	6.990926e-03	1.410500e-02	20151202_STAG2gfpcf2_G2G1\MitoSys2\LSM\STAG2gfpcf2_G1\DE_W0003_P0042\DE_2_W0003_P0042_T0001\TR1_W0001_P0109\TR1_2_W0001_P0109_T0001_R1_P3_K1_Ch2-Ch1.zen
60	1.407271e-02	5.533821e-03	1.399600e-02	20151202_STAG2gfpcf2_G2G1\MitoSys2\LSM\STAG2gfpcf2_G1\DE_W0003_P0042\DE_2_W0003_P0042_T0001\TR1_W0001_P0109\TR1_2_W0001_P0109_T0001_R1_P3_K1_Ch2-Ch1.zen
70	1.362690e-02	5.072319e-03	1.389500e-02	20151202_STAG2gfpcf2_G2G1\MitoSys2\LSM\STAG2gfpcf2_G1\DE_W0003_P0042\DE_2_W0003_P0042_T0001\TR1_W0001_P0109\TR1_2_W0001_P0109_T0001_R1_P3_K1_Ch2-Ch1.zen
80	1.279930e-02	5.610212e-03	1.380100e-02	20151202_STAG2gfpcf2_G2G1\MitoSys2\LSM\STAG2gfpcf2_G1\DE_W0003_P0042\DE_2_W0003_P0042_T0001\TR1_W0001_P0109\TR1_2_W0001_P0109_T0001_R1_P3_K1_Ch2-Ch1.zen
90	1.404853e-02	4.591382e-03	1.371400e-02	20151202_STAG2gfpcf2_G2G1\MitoSys2\LSM\STAG2gfpcf2_G1\DE_W0003_P0042\DE_2_W0003_P0042_T0001\TR1_W0001_P0109\TR1_2_W0001_P0109_T0001_R1_P3_K1_Ch2-Ch1.zen
100	1.287295e-02	5.200742e-03	1.363300e-02	20151202_STAG2gfpcf2_G2G1\MitoSys2\LSM\STAG2gfpcf2_G1\DE_W0003_P0042\DE_2_W0003_P0042_T0001\TR1_W0001_P0109\TR1_2_W0001_P0109_T0001_R1_P3_K1_Ch2-Ch1.zen
120	1.439886e-02	4.458508e-03	1.348500e-02	20151202_STAG2gfpcf2_G2G1\MitoSys2\LSM\STAG2gfpcf2_G1\DE_W0003_P0042\DE_2_W0003_P0042_T0001\TR1_W0001_P0109\TR1_2_W0001_P0109_T0001_R1_P3_K1_Ch2-Ch1.zen
140	1.335428e-02	3.786822e-03	1.335600e-02	20151202_STAG2gfpcf2_G2G1\MitoSys2\LSM\STAG2gfpcf2_G1\DE_W0003_P0042\DE_2_W0003_P0042_T0001\TR1_W0001_P0109\TR1_2_W0001_P0109_T0001_R1_P3_K1_Ch2-Ch1.zen
160	1.170691e-02	4.352037e-03	1.324100e-02	20151202_STAG2gfpcf2_G2G1\MitoSys2\LSM\STAG2gfpcf2_G1\DE_W0003_P0042\DE_2_W0003_P0042_T0001\TR1_W0001_P0109\TR1_2_W0001_P0109_T0001_R1_P3_K1_Ch2-Ch1.zen
180	1.392199e-02	3.220136e-03	1.313700e-02	20151202_STAG2gfpcf2_G2G1\MitoSys2\LSM\STAG2gfpcf2_G1\DE_W0003_P0042\DE_2_W0003_P0042_T0001\TR1_W0001_P0109\TR1_2_W0001_P0109_T0001_R1_P3_K1_Ch2-Ch1.zen
200	1.252696e-02	4.034584e-03	1.304300e-02	20151202_STAG2gfpcf2_G2G1\MitoSys2\LSM\STAG2gfpcf2_G1\DE_W0003_P0042\DE_2_W0003_P0042_T0001\TR1_W0001_P0109\TR1_2_W0001_P0109_T0001_R1_P3_K1_Ch2-Ch1.zen
220	1.248273e-02	3.957455e-03	1.295700e-02	20151202_STAG2gfpcf2_G2G1\MitoSys2\LSM\STAG2gfpcf2_G1\DE_W0003_P0042\DE_2_W0003_P0042_T0001\TR1_W0001_P0109\TR1_2_W0001_P0109_T0001_R1_P3_K1_Ch2-Ch1.zen
240	1.376679e-02	3.804633e-03	1.287800e-02	20151202_STAG2gfpcf2_G2G1\MitoSys2\LSM\STAG2gfpcf2_G1\DE_W0003_P0042\DE_2_W0003_P0042_T0001\TR1_W0001_P0109\TR1_2_W0001_P0109_T0001_R1_P3_K1_Ch2-Ch1.zen
260	1.420196e-02	4.351185e-03	1.280300e-02	20151202_STAG2gfpcf2_G2G1\MitoSys2\LSM\STAG2gfpcf2_G1\DE_W0003_P0042\DE_2_W0003_P0042_T0001\TR1_W0001_P0109\TR1_2_W0001_P0109_T0001_R1_P3_K1_Ch2-Ch1.zen
280	1.283910e-02	3.730180e-03	1.273300e-02	20151202_STAG2gfpcf2_G2G1\MitoSys2\LSM\STAG2gfpcf2_G1\DE_W0003_P0042\DE_2_W0003_P0042_T0001\TR1_W0001_P0109\TR1_2_W0001_P0109_T0001_R1_P3_K1_Ch2-Ch1.zen
300	1.232288e-02	3.536347e-03	1.266700e-02	20151202_STAG2gfpcf2_G2G1\MitoSys2\LSM\STAG2gfpcf2_G1\DE_W0003_P0042\DE_2_W0003_P0042_T0001\TR1_W0001_P0109\TR1_2_W0001_P0109_T0001_R1_P3_K1_Ch2-Ch1.zen
340	1.270729e-02	3.009977e-03	1.254200e-02	20151202_STAG2gfpcf2_G2G1\MitoSys2\LSM\STAG2gfpcf2_G1\DE_W0003_P0042\DE_2_W0003_P0042_T0001\TR1_W0001_P0109\TR1_2_W0001_P0109_T0001_R1_P3_K1_Ch2-Ch1.zen
380	1.359156e-02	3.112144e-03	1.242600e-02	20151202_STAG2gfpcf2_G2G1\MitoSys2\LSM\STAG2gfpcf2_G1\DE_W0003_P0042\DE_2_W0003_P0042_T0001\TR1_W0001_P0109\TR1_2_W0001_P0109_T0001_R1_P3_K1_Ch2-Ch1.zen
420	1.137736e-02	4.351061e-03	1.231500e-02	20151202_STAG2gfpcf2_G2G1\MitoSys2\LSM\STAG2gfpcf2_G1\DE_W0003_P0042\DE_2_W0003_P0042_T0001\TR1_W0001_P0109\TR1_2_W0001_P0109_T0001_R1_P3_K1_Ch2-Ch1.zen
460	1.243951e-02	3.794021e-03	1.220900e-02	20151202_STAG2gfpcf2_G2G1\MitoSys2\LSM\STAG2gfpcf2_G1\DE_W0003_P0042\DE_2_W0003_P0042_T0001\TR1_W0001_P0109\TR1_2_W0001_P0109_T0001_R1_P3_K1_Ch2-Ch1.zen
500	1.215099e-02	2.817952e-03	1.210500e-02	20151202_STAG2gfpcf2_G2G1\MitoSys2\LSM\STAG2gfpcf2_G1\DE_W0003_P0042\DE_2_W0003_P0042_T0001\TR1_W0001_P0109\TR1_2_W0001_P0109_T0001_R1_P3_K1_Ch2-Ch1.zen
540	1.177282e-02	2.803760e-03	1.200400e-02	20151202_STAG2gfpcf2_G2G1\MitoSys2\LSM\STAG2gfpcf2_G1\DE_W0003_P0042\DE_2_W0003_P0042_T0001\TR1_W0001_P0109\TR1_2_W0001_P0109_T0001_R1_P3_K1_Ch2-Ch1.zen
580	1.209133e-02	2.675211e-03	1.190500e-02	20151202_STAG2gfpcf2_G2G1\MitoSys2\LSM\STAG2gfpcf2_G1\DE_W0003_P0042\DE_2_W0003_P0042_T0001\TR1_W0001_P0109\TR1_2_W0001_P0109_T0001_R1_P3_K1_Ch2-Ch1.zen
620	1.261059e-02	3.462167e-03	1.180800e-02	20151202_STAG2gfpcf2_G2G1\MitoSys2\LSM\STAG2gfpcf2_G1\DE_W0003_P0042\DE_2_W0003_P0042_T0001\TR1_W0001_P0109\TR1_2_W0001_P0109_T0001_R1_P3_K1_Ch2-Ch1.zen
660	1.205302e-02	3.542276e-03	1.171200e-02	20151202_STAG2gfpcf2_G2G1\MitoSys2\LSM\STAG2gfpcf2_G1\DE_W0003_P0042\DE_2_W0003_P0042_T0001\TR1_W0001_P0109\TR1_2_W0001_P0109_T0001_R1_P3_K1_Ch2-Ch1.zen
700	1.173762e-02	3.114362e-03	1.161800e-02	20151202_STAG2gfpcf2_G2G1\MitoSys2\LSM\STAG2gfpcf2_G1\DE_W0003_P0042\DE_2_W0003_P0042_T0001\TR1_W0001_P0109\TR1_2_W0001_P0109_T0001_R1_P3_K1_Ch2-Ch1.zen
780	1.182745e-02	2.501183e-03	1.143500e-02	20151202_STAG2gfpcf2_G2G1\MitoSys2\LSM\STAG2gfpcf2_G1\DE_W0003_P0042\DE_2_W0003_P0042_T0001\TR1_W0001_P0109\TR1_2_W0001_P0109_T0001_R1_P3_K1_Ch2-Ch1.zen
860	1.100978e-02	2.686113e-03	1.125700e-02	20151202_STAG2gfpcf2_G2G1\MitoSys2\LSM\STAG2gfpcf2_G1\DE_W0003_P0042\DE_2_W0003_P0042_T0001\TR1_W0001_P0109\TR1_2_W0001_P0109_T0001_R1_P3_K1_Ch2-Ch1.zen
940	1.118053e-02	2.227569e-03	1.108400e-02	20151202_STAG2gfpcf2_G2G1\MitoSys2\LSM\STAG2gfpcf2_G1\DE_W0003_P0042\DE_2_W0003_P0042_T0001\TR1_W0001_P0109\TR1_2_W0001_P0109_T0001_R1_P3_K1_Ch2-Ch1.zen
1020	9.964534e-03	2.845566e-03	1.091700e-02	20151202_STAG2gfpcf2_G2G1\MitoSys2\LSM\STAG2gfpcf2_G1\DE_W0003_P0042\DE_2_W0003_P0042_T0001\TR1_W0001_P0109\TR1_2_W0001_P0109_T0001_R1_P3_K1_Ch2-Ch1.zen
1100	1.155558e-02	2.718174e-03	1.075600e-02	20151202_STAG2gfpcf2_G2G1\MitoSys2\LSM\STAG2gfpcf2_G1\DE_W0003_P0042\DE_2_W0003_P0042_T0001\TR1_W0001_P0109\TR1_2_W0001_P0109_T0001_R1_P3_K1_Ch2-Ch1.zen
1180	1.046200e-02	2.744695e-03	1.060000e-02	20151202_STAG2gfpcf2_G2G1\MitoSys2\LSM\STAG2gfpcf2_G1\DE_W0003_P0042\DE_2_W0003_P0042_T0001\TR1_W0001_P0109\TR1_2_W0001_P0109_T0001_R1_P3_K1_Ch2-Ch1.zen
1260	1.011438e-02	2.834980e-03	1.044900e-02	20151202_STAG2gfpcf2_G2G1\MitoSys2\LSM\STAG2gfpcf2_G1\DE_W0003_P0042\DE_2_W0003_P0042_T0001\TR1_W0001_P0109\TR1_2_W0001_P0109_T0001_R1_P3_K1_Ch2-Ch1.zen
1340	1.025895e-02	2.309860e-03	1.030300e-02	20151202_STAG2gfpcf2_G2G1\MitoSys2\LSM\STAG2gfpcf2_G1\DE_W0003_P0042\DE_2_W0003_P0042_T0001\TR1_W0001_P0109\TR1_2_W0001_P0109_T0001_R1_P3_K1_Ch2-Ch1.zen
1420	9.448767e-03	2.571968e-03	1.016300e-02	20151202_STAG2gfpcf2_G2G1\MitoSys2\LSM\STAG2gfpcf2_G1\DE_W0003_P0042\DE_2_W0003_P0042_T0001\TR1_W0001_P0109\TR1_2_W0001_P0109_T0001_R1_P3_K1_Ch2-Ch1.zen
1500	9.982062e-03	2.141741e-03	1.002700e-02	20151202_STAG2gfpcf2_G2G1\MitoSys2\LSM\STAG2gfpcf2_G1\DE_W0003_P0042\DE_2_W0003_P0042_T0001\TR1_W0001_P0109\TR1_2_W0001_P0109_T0001_R1_P3_K1_Ch2-Ch1.zen
1660	9.652478e-03	2.721703e-03	9.769000e-03	20151202_STAG2gfpcf2_G2G1\MitoSys2\LSM\STAG2gfpcf2_G1\DE_W0003_P0042\DE_2_W0003_P0042_T0001\TR1_W0001_P0109\TR1_2_W0001_P0109_T0001_R1_P3_K1_Ch2-Ch1.zen
1820	9.422053e-03	2.450890e-03	9.528300e-03	20151202_STAG2gfpcf2_G2G1\MitoSys2\LSM\STAG2gfpcf2_G1\DE_W0003_P0042\DE_2_W0003_P0042_T0001\TR1_W0001_P0109\TR1_2_W0001_P0109_T0001_R1_P3_K1_Ch2-Ch1.zen
1980	9.226135e-03	2.493130e-03	9.303500e-03	20151202_STAG2gfpcf2_G2G1\MitoSys2\LSM\STAG2gfpcf2_G1\DE_W0003_P0042\DE_2_W0003_P0042_T0001\TR1_W0001_P0109\TR1_2_W0001_P0109_T0001_R1_P3_K1_Ch2-Ch1.zen
2140	9.155042e-03	2.793925e-03	9.093300e-03	20151202_STAG2gfpcf2_G2G1\MitoSys2\LSM\STAG2gfpcf2_G1\DE_W0003_P0042\DE_2_W0003_P0042_T0001\TR1_W0001_P0109\TR1_2_W0001_P0109_T0001_R1_P3_K1_Ch2-Ch1.zen
2300	8.561909e-03	2.695828e-03	8.896600e-03	20151202_STAG2gfpcf2_G2G1\MitoSys2\LSM\STAG2gfpcf2_G1\DE_W0003_P0042\DE_2_W0003_P0042_T0001\TR1_W0001_P0109\TR1_2_W0001_P0109_T0001_R1_P3_K1_Ch2-Ch1.zen
2460	8.983017e-03	2.562303e-03	8.712300e-03	20151202_STAG2gfpcf2_G2G1\MitoSys2\LSM\STAG2gfpcf2_G1\DE_W0003_P0042\DE_2_W0003_P0042_T0001\TR1_W0001_P0109\TR1_2_W0001_P0109_T0001_R1_P3_K1_Ch2-Ch1.zen
2620	8.602808e-03	2.533032e-03	8.539200e-03	20151202_STAG2gfpcf2_G2G1\MitoSys2\LSM\STAG2gfpcf2_G1\DE_W0003_P0042\DE_2_W0003_P0042_T0001\TR1_W0001_P0109\TR1_2_W0001_P0109_T0001_R1_P3_K1_Ch2-Ch1.zen
2780	8.776929e-03	2.208726e-03	8.376600e-03	20151202_STAG2gfpcf2_G2G1\MitoSys2\LSM\STAG2gfpcf2_G1\DE_W0003_P0042\DE_2_W0003_P0042_T0001\TR1_W0001_P0109\TR1_2_W0001_P0109_T0001_R1_P3_K1_Ch2-Ch1.zen
2940	7.675361e-03	2.662254e-03	8.223600e-03	20151202_STAG2gfpcf2_G2G1\MitoSys2\LSM\STAG2gfpcf2_G1\DE_W0003_P0042\DE_2_W0003_P0042_T0001\TR1_W0001_P0109\TR1_2_W0001_P0109_T0001_R1_P3_K1_Ch2-Ch1.zen
3100	7.916403e-03	2.065151e-03	8.079400e-03	20151202_STAG2gfpcf2_G2G1\MitoSys2\LSM\STAG2gfpcf2_G1\DE_W0003_P0042\DE_2_W0003_P0042_T0001\TR1_W0001_P0109\TR1_2_W0001_P0109_T0001_R1_P3_K1_Ch2-Ch1.zen
3420	7.692972e-03	2.255508e-03	7.814500e-03	20151202_STAG2gfpcf2_G2G1\MitoSys2\LSM\STAG2gfpcf2_G1\DE_W0003_P0042\DE_2_W0003_P0042_T0001\TR1_W0001_P0109\TR1_2_W0001_P0109_T0001_R1_P3_K1_Ch2-Ch1.zen
3740	7.630452e-03	2.139776e-03	7.577200e-03	20151202_STAG2gfpcf2_G2G1\MitoSys2\LSM\STAG2gfpcf2_G1\DE_W0003_P0042\DE_2_W0003_P0042_T0001\TR1_W0001_P0109\TR1_2_W0001_P0109_T0001_R1_P3_K1_Ch2-Ch1.zen
4060	7.597158e-03	2.395554e-03	7.363500e-03	20151202_STAG2gfpcf2_G2G1\MitoSys2\LSM\STAG2gfpcf2_G1\DE_W0003_P0042\DE_2_W0003_P0042_T0001\TR1_W0001_P0109\TR1_2_W0001_P0109_T0001_R1_P3_K1_Ch2-Ch1.zen
4380	7.452732e-03	2.505047e-03	7.169900e-03	20151202_STAG2gfpcf2_G2G1\MitoSys2\LSM\STAG2gfpcf2_G1\DE_W0003_P0042\DE_2_W0003_P0042_T0001\TR1_W0001_P0109\TR1_2_W0001_P0109_T0001_R1_P3_K1_Ch2-Ch1.zen
4700	7.248369e-03	2.497160e-03	6.993600e-03	20151202_STAG2gfpcf2_G2G1\MitoSys2\LSM\STAG2gfpcf2_G1\DE_W0003_P0042\DE_2_W0003_P0042_T0001\TR1_W0001_P0109\TR1_2_W0001_P0109_T0001_R1_P3_K1_Ch2-Ch1.zen
5020	6.726482e-03	2.170487e-03	6.832500e-03	20151202_STAG2gfpcf2_G2G1\MitoSys2\LSM\STAG2gfpcf2_G1\DE_W0003_P0042\DE_2_W0003_P0042_T0001\TR1_W0001_P0109\TR1_2_W0001_P0109_T0001_R1_P3_K1_Ch2-Ch1.zen
5340	6.724700e-03	2.329044e-03	6.684500e-03	20151202_STAG2gfpcf2_G2G1\MitoSys2\LSM\STAG2gfpcf2_G1\DE_W0003_P0042\DE_2_W0003_P0042_T0001\TR1_W0001_P0109\TR1_2_W0001_P0109_T0001_R1_P3_K1_Ch2-Ch1.zen
5660	6.232631e-03	2.291897e-03	6.547900e-03	20151202_STAG2gfpcf2_G2G1\MitoSys2\LSM\STAG2gfpcf2_G1\DE_W0003_P0042\DE_2_W0003_P0042_T0001\TR1_W0001_P0109\TR1_2_W0001_P0109_T0001_R1_P3_K1_Ch2-Ch1.zen
5980	6.440833e-03	1.894138e-03	6.421400e-03	20151202_STAG2gfpcf2_G2G1\MitoSys2\LSM\STAG2gfpcf2_G1\DE_W0003_P0042\DE_2_W0003_P0042_T0001\TR1_W0001_P0109\TR1_2_W0001_P0109_T0001_R1_P3_K1_Ch2-Ch1.zen
6300	6.603918e-03	1.956374e-03	6.303900e-03	20151202_STAG2gfpcf2_G2G1\MitoSys2\LSM\STAG2gfpcf2_G1\DE_W0003_P0042\DE_2_W0003_P0042_T0001\TR1_W0001_P0109\TR1_2_W0001_P0109_T0001_R1_P3_K1_Ch2-Ch1.zen
6940	6.255391e-03	2.141529e-03	6.091400e-03	20151202_STAG2gfpcf2_G2G1\MitoSys2\LSM\STAG2gfpcf2_G1\DE_W0003_P0042\DE_2_W0003_P0042_T0001\TR1_W0001_P0109\TR1_2_W0001_P0109_T0001_R1_P3_K1_Ch2-Ch1.zen
7580	5.856851e-03	1.766009e-03	5.904000e-03	20151202_STAG2gfpcf2_G2G1\MitoSys2\LSM\STAG2gfpcf2_G1\DE_W0003_P0042\DE_2_W0003_P0042_T0001\TR1_W0001_P0109\TR1_2_W0001_P0109_T0001_R1_P3_K1_Ch2-Ch1.zen
8220	5.788918e-03	1.821875e-03	5.736700e-03	20151202_STAG2gfpcf2_G2G1\MitoSys2\LSM\STAG2gfpcf2_G1\DE_W0003_P0042\DE_2_W0003_P0042_T0001\TR1_W0001_P0109\TR1_2_W0001_P0109_T0001_R1_P3_K1_Ch2-Ch1.zen
8860	5.667169e-03	1.896722e-03	5.585800e-03	20151202_STAG2gfpcf2_G2G1\MitoSys2\LSM\STAG2gfpcf2_G1\DE_W0003_P0042\DE_2_W0003_P0042_T0001\TR1_W0001_P0109\TR1_2_W0001_P0109_T0001_R1_P3_K1_Ch2-Ch1.zen
9500	5.225802e-03	1.807720e-03	5.448400e-03	20151202_STAG2gfpcf2_G2G1\MitoSys2\LSM\STAG2gfpcf2_G1\DE_W0003_P0042\DE_2_W0003_P0042_T0001\TR1_W0001_P0109\TR1_2_W0001_P0109_T0001_R1_P3_K1_Ch2-Ch1.zen
10140	5.442873e-03	1.572836e-03	5.322200e-03	20151202_STAG2gfpcf2_G2G1\MitoSys2\LSM\STAG2gfpcf2_G1\DE_W0003_P0042\DE_2_W0003_P0042_T0001\TR1_W0001_P0109\TR1_2_W0001_P0109_T0001_R1_P3_K1_Ch2-Ch1.zen
10780	5.180795e-03	1.850656e-03	5.205400e-03	20151202_STAG2gfpcf2_G2G1\MitoSys2\LSM\STAG2gfpcf2_G1\DE_W0003_P0042\DE_2_W0003_P0042_T0001\TR1_W0001_P0109\TR1_2_W0001_P0109_T0001_R1_P3_K1_Ch2-Ch1.zen
11420	5.190323e-03	1.857625e-03	5.096500e-03	20151202_STAG2gfpcf2_G2G1\MitoSys2\LSM\STAG2gfpcf2_G1\DE_W0003_P0042\DE_2_W0003_P0042_T0001\TR1_W0001_P0109\TR1_2_W0001_P0109_T0001_R1_P3_K1_Ch2-Ch1.zen
12060	5.197378e-03	1.605596e-03	4.994500e-03	20151202_STAG2gfpcf2_G2G1\MitoSys2\LSM\STAG2gfpcf2_G1\DE_W0003_P0042\DE_2_W0003_P0042_T0001\TR1_W0001_P0109\TR1_2_W0001_P0109_T0001_R1_P3_K1_Ch2-Ch1.zen
12700	5.017674e-03	1.630210e-03	4.898400e-03	20151202_STAG2gfpcf2_G2G1\MitoSys2\LSM\STAG2gfpcf2_G1\DE_W0003_P0042\DE_2_W0003_P0042_T0001\TR1_W0001_P0109\TR1_2_W0001_P0109_T0001_R1_P3_K1_Ch2-Ch1.zen
13980	4.690991e-03	1.635162e-03	4.720700e-03	20151202_STAG2gfpcf2_G2G1\MitoSys2\LSM\STAG2gfpcf2_G1\DE_W0003_P0042\DE_2_W0003_P0042_T0001\TR1_W0001_P0109\TR1_2_W0001_P0109_T0001_R1_P3_K1_Ch2-Ch1.zen
15260	4.580810e-03	1.710456e-03	4.558900e-03	20151202_STAG2gfpcf2_G2G1\MitoSys2\LSM\STAG2gfpcf2_G1\DE_W0003_P0042\DE_2_W0003_P0042_T0001\TR1_W0001_P0109\TR1_2_W0001_P0109_T0001_R1_P3_K1_Ch2-Ch1.zen
16540	4.561864e-03	1.911199e-03	4.409700e-03	20151202_STAG2gfpcf2_G2G1\MitoSys2\LSM\STAG2gfpcf2_G1\DE_W0003_P0042\DE_2_W0003_P0042_T0001\TR1_W0001_P0109\TR1_2_W0001_P0109_T0001_R1_P3_K1_Ch2-Ch1.zen
17820	4.075000e-03	1.938136e-03	4.270600e-03	20151202_STAG2gfpcf2_G2G1\MitoSys2\LSM\STAG2gfpcf2_G1\DE_W0003_P0042\DE_2_W0003_P0042_T0001\TR1_W0001_P0109\TR1_2_W0001_P0109_T0001_R1_P3_K1_Ch2-Ch1.zen
19100	4.074823e-03	1.743332e-03	4.140000e-03	20151202_STAG2gfpcf2_G2G1\MitoSys2\LSM\STAG2gfpcf2_G1\DE_W0003_P0042\DE_2_W0003_P0042_T0001\TR1_W0001_P0109\TR1_2_W0001_P0109_T0001_R1_P3_K1_Ch2-Ch1.zen
20380	3.941126e-03	1.877723e-03	4.016600e-03	20151202_STAG2gfpcf2_G2G1\MitoSys2\LSM\STAG2gfpcf2_G1\DE_W0003_P0042\DE_2_W0003_P0042_T0001\TR1_W0001_P0109\TR1_2_W0001_P0109_T0001_R1_P3_K1_Ch2-Ch1.zen
21660	3.963863e-03	1.684201e-03	3.899400e-03	20151202_STAG2gfpcf2_G2G1\MitoSys2\LSM\STAG2gfpcf2_G1\DE_W0003_P0042\DE_2_W0003_P0042_T0001\TR1_W0001_P0109\TR1_2_W0001_P0109_T0001_R1_P3_K1_Ch2-Ch1.zen
22940	3.763288e-03	1.464837e-03	3.787700e-03	20151202_STAG2gfpcf2_G2G1\MitoSys2\LSM\STAG2gfpcf2_G1\DE_W0003_P0042\DE_2_W0003_P0042_T0001\TR1_W0001_P0109\TR1_2_W0001_P0109_T0001_R1_P3_K1_Ch2-Ch1.zen
24220	3.636606e-03	1.760067e-03	3.681000e-03	20151202_STAG2gfpcf2_G2G1\MitoSys2\LSM\STAG2gfpcf2_G1\DE_W0003_P0042\DE_2_W0003_P0042_T0001\TR1_W0001_P0109\TR1_2_W0001_P0109_T0001_R1_P3_K1_Ch2-Ch1.zen
25500	3.557776e-03	1.818853e-03	3.578700e-03	20151202_STAG2gfpcf2_G2G1\MitoSys2\LSM\STAG2gfpcf2_G1\DE_W0003_P0042\DE_2_W0003_P0042_T0001\TR1_W0001_P0109\TR1_2_W0001_P0109_T0001_R1_P3_K1_Ch2-Ch1.zen
28060	3.230436e-03	1.888834e-03	3.386100e-03	20151202_STAG2gfpcf2_G2G1\MitoSys2\LSM\STAG2gfpcf2_G1\DE_W0003_P0042\DE_2_W0003_P0042_T0001\TR1_W0001_P0109\TR1_2_W0001_P0109_T0001_R1_P3_K1_Ch2-Ch1.zen
30620	2.693989e-03	1.914682e-03	3.207800e-03	20151202_STAG2gfpcf2_G2G1\MitoSys2\LSM\STAG2gfpcf2_G1\DE_W0003_P0042\DE_2_W0003_P0042_T0001\TR1_W0001_P0109\TR1_2_W0001_P0109_T0001_R1_P3_K1_Ch2-Ch1.zen
33180	2.810906e-03	1.728988e-03	3.042000e-03	20151202_STAG2gfpcf2_G2G1\MitoSys2\LSM\STAG2gfpcf2_G1\DE_W0003_P0042\DE_2_W0003_P0042_T0001\TR1_W0001_P0109\TR1_2_W0001_P0109_T0001_R1_P3_K1_Ch2-Ch1.zen
35740	2.686543e-03	1.786278e-03	2.887500e-03	20151202_STAG2gfpcf2_G2G1\MitoSys2\LSM\STAG2gfpcf2_G1\DE_W0003_P0042\DE_2_W0003_P0042_T0001\TR1_W0001_P0109\TR1_2_W0001_P0109_T0001_R1_P3_K1_Ch2-Ch1.zen
38300	2.686104e-03	1.879400e-03	2.743400e-03	20151202_STAG2gfpcf2_G2G1\MitoSys2\LSM\STAG2gfpcf2_G1\DE_W0003_P0042\DE_2_W0003_P0042_T0001\TR1_W0001_P0109\TR1_2_W0001_P0109_T0001_R1_P3_K1_Ch2-Ch1.zen
40860	2.765753e-03	1.885447e-03	2.608800e-03	20151202_STAG2gfpcf2_G2G1\MitoSys2\LSM\STAG2gfpcf2_G1\DE_W0003_P0042\DE_2_W0003_P0042_T0001\TR1_W0001_P0109\TR1_2_W0001_P0109_T0001_R1_P3_K1_Ch2-Ch1.zen
43420	2.557784e-03	2.021123e-03	2.482900e-03	20151202_STAG2gfpcf2_G2G1\MitoSys2\LSM\STAG2gfpcf2_G1\DE_W0003_P0042\DE_2_W0003_P0042_T0001\TR1_W0001_P0109\TR1_2_W0001_P0109_T0001_R1_P3_K1_Ch2-Ch1.zen
45980	2.512878e-03	1.890346e-03	2.365100e-03	20151202_STAG2gfpcf2_G2G1\MitoSys2\LSM\STAG2gfpcf2_G1\DE_W0003_P0042\DE_2_W0003_P0042_T0001\TR1_W0001_P0109\TR1_2_W0001_P0109_T0001_R1_P3_K1_Ch2-Ch1.zen
48540	2.501468e-03	1.987711e-03	2.254800e-03	20151202_STAG2gfpcf2_G2G1\MitoSys2\LSM\STAG2gfpcf2_G1\DE_W0003_P0042\DE_2_W0003_P0042_T0001\TR1_W0001_P0109\TR1_2_W0001_P0109_T0001_R1_P3_K1_Ch2-Ch1.zen
51100	2.211997e-03	2.002141e-03	2.151400e-03	20151202_STAG2gfpcf2_G2G1\MitoSys2\LSM\STAG2gfpcf2_G1\DE_W0003_P0042\DE_2_W0003_P0042_T0001\TR1_W0001_P0109\TR1_2_W0001_P0109_T0001_R1_P3_K1_Ch2-Ch1.zen
56220	2.023222e-03	1.890969e-03	1.963500e-03	20151202_STAG2gfpcf2_G2G1\MitoSys2\LSM\STAG2gfpcf2_G1\DE_W0003_P0042\DE_2_W0003_P0042_T0001\TR1_W0001_P0109\TR1_2_W0001_P0109_T0001_R1_P3_K1_Ch2-Ch1.zen
61340	1.788649e-03	1.728822e-03	1.797600e-03	20151202_STAG2gfpcf2_G2G1\MitoSys2\LSM\STAG2gfpcf2_G1\DE_W0003_P0042\DE_2_W0003_P0042_T0001\TR1_W0001_P0109\TR1_2_W0001_P0109_T0001_R1_P3_K1_Ch2-Ch1.zen
66460	1.553669e-03	1.890838e-03	1.650900e-03	20151202_STAG2gfpcf2_G2G1\MitoSys2\LSM\STAG2gfpcf2_G1\DE_W0003_P0042\DE_2_W0003_P0042_T0001\TR1_W0001_P0109\TR1_2_W0001_P0109_T0001_R1_P3_K1_Ch2-Ch1.zen
71580	1.423368e-03	1.938472e-03	1.520600e-03	20151202_STAG2gfpcf2_G2G1\MitoSys2\LSM\STAG2gfpcf2_G1\DE_W0003_P0042\DE_2_W0003_P0042_T0001\TR1_W0001_P0109\TR1_2_W0001_P0109_T0001_R1_P3_K1_Ch2-Ch1.zen
76700	1.289306e-03	1.919325e-03	1.404600e-03	20151202_STAG2gfpcf2_G2G1\MitoSys2\LSM\STAG2gfpcf2_G1\DE_W0003_P0042\DE_2_W0003_P0042_T0001\TR1_W0001_P0109\TR1_2_W0001_P0109_T0001_R1_P3_K1_Ch2-Ch1.zen
81820	1.347905e-03	1.679508e-03	1.300900e-03	20151202_STAG2gfpcf2_G2G1\MitoSys2\LSM\STAG2gfpcf2_G1\DE_W0003_P0042\DE_2_W0003_P0042_T0001\TR1_W0001_P0109\TR1_2_W0001_P0109_T0001_R1_P3_K1_Ch2-Ch1.zen
86940	1.372682e-03	1.540443e-03	1.207900e-03	20151202_STAG2gfpcf2_G2G1\MitoSys2\LSM\STAG2gfpcf2_G1\DE_W0003_P0042\DE_2_W0003_P0042_T0001\TR1_W0001_P0109\TR1_2_W0001_P0109_T0001_R1_P3_K1_Ch2-Ch1.zen
92060	1.136662e-03	1.458363e-03	1.124400e-03	20151202_STAG2gfpcf2_G2G1\MitoSys2\LSM\STAG2gfpcf2_G1\DE_W0003_P0042\DE_2_W0003_P0042_T0001\TR1_W0001_P0109\TR1_2_W0001_P0109_T0001_R1_P3_K1_Ch2-Ch1.zen
97180	1.304301e-03	1.655531e-03	1.049000e-03	20151202_STAG2gfpcf2_G2G1\MitoSys2\LSM\STAG2gfpcf2_G1\DE_W0003_P0042\DE_2_W0003_P0042_T0001\TR1_W0001_P0109\TR1_2_W0001_P0109_T0001_R1_P3_K1_Ch2-Ch1.zen
102300	1.296574e-03	1.855148e-03	9.808000e-04	20151202_STAG2gfpcf2_G2G1\MitoSys2\LSM\STAG2gfpcf2_G1\DE_W0003_P0042\DE_2_W0003_P0042_T0001\TR1_W0001_P0109\TR1_2_W0001_P0109_T0001_R1_P3_K1_Ch2-Ch1.zen
112540	1.014843e-03	1.674693e-03	8.626300e-04	20151202_STAG2gfpcf2_G2G1\MitoSys2\LSM\STAG2gfpcf2_G1\DE_W0003_P0042\DE_2_W0003_P0042_T0001\TR1_W0001_P0109\TR1_2_W0001_P0109_T0001_R1_P3_K1_Ch2-Ch1.zen
122780	8.603398e-04	1.516734e-03	7.642900e-04	20151202_STAG2gfpcf2_G2G1\MitoSys2\LSM\STAG2gfpcf2_G1\DE_W0003_P0042\DE_2_W0003_P0042_T0001\TR1_W0001_P0109\TR1_2_W0001_P0109_T0001_R1_P3_K1_Ch2-Ch1.zen
133020	5.585737e-04	1.704834e-03	6.816500e-04	20151202_STAG2gfpcf2_G2G1\MitoSys2\LSM\STAG2gfpcf2_G1\DE_W0003_P0042\DE_2_W0003_P0042_T0001\TR1_W0001_P0109\TR1_2_W0001_P0109_T0001_R1_P3_K1_Ch2-Ch1.zen
143260	4.903271e-04	1.586795e-03	6.115600e-04	20151202_STAG2gfpcf2_G2G1\MitoSys2\LSM\STAG2gfpcf2_G1\DE_W0003_P0042\DE_2_W0003_P0042_T0001\TR1_W0001_P0109\TR1_2_W0001_P0109_T0001_R1_P3_K1_Ch2-Ch1.zen
153500	5.920197e-04	1.895847e-03	5.516100e-04	20151202_STAG2gfpcf2_G2G1\MitoSys2\LSM\STAG2gfpcf2_G1\DE_W0003_P0042\DE_2_W0003_P0042_T0001\TR1_W0001_P0109\TR1_2_W0001_P0109_T0001_R1_P3_K1_Ch2-Ch1.zen
163740	5.860190e-04	1.859624e-03	4.999500e-04	20151202_STAG2gfpcf2_G2G1\MitoSys2\LSM\STAG2gfpcf2_G1\DE_W0003_P0042\DE_2_W0003_P0042_T0001\TR1_W0001_P0109\TR1_2_W0001_P0109_T0001_R1_P3_K1_Ch2-Ch1.zen
173980	5.362826e-04	1.516039e-03	4.551200e-04	20151202_STAG2gfpcf2_G2G1\MitoSys2\LSM\STAG2gfpcf2_G1\DE_W0003_P0042\DE_2_W0003_P0042_T0001\TR1_W0001_P0109\TR1_2_W0001_P0109_T0001_R1_P3_K1_Ch2-Ch1.zen
184220	5.815524e-04	1.393573e-03	4.159600e-04	20151202_STAG2gfpcf2_G2G1\MitoSys2\LSM\STAG2gfpcf2_G1\DE_W0003_P0042\DE_2_W0003_P0042_T0001\TR1_W0001_P0109\TR1_2_W0001_P0109_T0001_R1_P3_K1_Ch2-Ch1.zen
194460	5.170936e-04	1.283759e-03	3.815700e-04	20151202_STAG2gfpcf2_G2G1\MitoSys2\LSM\STAG2gfpcf2_G1\DE_W0003_P0042\DE_2_W0003_P0042_T0001\TR1_W0001_P0109\TR1_2_W0001_P0109_T0001_R1_P3_K1_Ch2-Ch1.zen
204700	7.127016e-04	1.308413e-03	3.511900e-04	20151202_STAG2gfpcf2_G2G1\MitoSys2\LSM\STAG2gfpcf2_G1\DE_W0003_P0042\DE_2_W0003_P0042_T0001\TR1_W0001_P0109\TR1_2_W0001_P0109_T0001_R1_P3_K1_Ch2-Ch1.zen
225180	4.910579e-04	1.319046e-03	3.001800e-04	20151202_STAG2gfpcf2_G2G1\MitoSys2\LSM\STAG2gfpcf2_G1\DE_W0003_P0042\DE_2_W0003_P0042_T0001\TR1_W0001_P0109\TR1_2_W0001_P0109_T0001_R1_P3_K1_Ch2-Ch1.zen
245660	3.846705e-04	1.095088e-03	2.593100e-04	20151202_STAG2gfpcf2_G2G1\MitoSys2\LSM\STAG2gfpcf2_G1\DE_W0003_P0042\DE_2_W0003_P0042_T0001\TR1_W0001_P0109\TR1_2_W0001_P0109_T0001_R1_P3_K1_Ch2-Ch1.zen
266140	4.945840e-04	1.020774e-03	2.260600e-04	20151202_STAG2gfpcf2_G2G1\MitoSys2\LSM\STAG2gfpcf2_G1\DE_W0003_P0042\DE_2_W0003_P0042_T0001\TR1_W0001_P0109\TR1_2_W0001_P0109_T0001_R1_P3_K1_Ch2-Ch1.zen
286620	3.681813e-04	9.431492e-04	1.986500e-04	20151202_STAG2gfpcf2_G2G1\MitoSys2\LSM\STAG2gfpcf2_G1\DE_W0003_P0042\DE_2_W0003_P0042_T0001\TR1_W0001_P0109\TR1_2_W0001_P0109_T0001_R1_P3_K1_Ch2-Ch1.zen
307100	4.005121e-04	1.068751e-03	1.757900e-04	20151202_STAG2gfpcf2_G2G1\MitoSys2\LSM\STAG2gfpcf2_G1\DE_W0003_P0042\DE_2_W0003_P0042_T0001\TR1_W0001_P0109\TR1_2_W0001_P0109_T0001_R1_P3_K1_Ch2-Ch1.zen
327580	1.893320e-04	1.191612e-03	1.565400e-04	20151202_STAG2gfpcf2_G2G1\MitoSys2\LSM\STAG2gfpcf2_G1\DE_W0003_P0042\DE_2_W0003_P0042_T0001\TR1_W0001_P0109\TR1_2_W0001_P0109_T0001_R1_P3_K1_Ch2-Ch1.zen
348060	-2.071620e-05	1.252983e-03	1.401800e-04	20151202_STAG2gfpcf2_G2G1\MitoSys2\LSM\STAG2gfpcf2_G1\DE_W0003_P0042\DE_2_W0003_P0042_T0001\TR1_W0001_P0109\TR1_2_W0001_P0109_T0001_R1_P3_K1_Ch2-Ch1.zen
368540	-1.808824e-04	1.262046e-03	1.261700e-04	20151202_STAG2gfpcf2_G2G1\MitoSys2\LSM\STAG2gfpcf2_G1\DE_W0003_P0042\DE_2_W0003_P0042_T0001\TR1_W0001_P0109\TR1_2_W0001_P0109_T0001_R1_P3_K1_Ch2-Ch1.zen
389020	-5.347803e-04	1.412097e-03	1.140700e-04	20151202_STAG2gfpcf2_G2G1\MitoSys2\LSM\STAG2gfpcf2_G1\DE_W0003_P0042\DE_2_W0003_P0042_T0001\TR1_W0001_P0109\TR1_2_W0001_P0109_T0001_R1_P3_K1_Ch2-Ch1.zen
409500	-6.947644e-04	1.261395e-03	1.035700e-04	20151202_STAG2gfpcf2_G2G1\MitoSys2\LSM\STAG2gfpcf2_G1\DE_W0003_P0042\DE_2_W0003_P0042_T0001\TR1_W0001_P0109\TR1_2_W0001_P0109_T0001_R1_P3_K1_Ch2-Ch1.zen
450460	-3.512918e-04	1.005082e-03	8.633200e-05	20151202_STAG2gfpcf2_G2G1\MitoSys2\LSM\STAG2gfpcf2_G1\DE_W0003_P0042\DE_2_W0003_P0042_T0001\TR1_W0001_P0109\TR1_2_W0001_P0109_T0001_R1_P3_K1_Ch2-Ch1.zen
491420	-7.302890e-04	1.288960e-03	7.290600e-05	20151202_STAG2gfpcf2_G2G1\MitoSys2\LSM\STAG2gfpcf2_G1\DE_W0003_P0042\DE_2_W0003_P0042_T0001\TR1_W0001_P0109\TR1_2_W0001_P0109_T0001_R1_P3_K1_Ch2-Ch1.zen
532380	-5.827011e-04	1.389813e-03	6.226300e-05	20151202_STAG2gfpcf2_G2G1\MitoSys2\LSM\STAG2gfpcf2_G1\DE_W0003_P0042\DE_2_W0003_P0042_T0001\TR1_W0001_P0109\TR1_2_W0001_P0109_T0001_R1_P3_K1_Ch2-Ch1.zen
573340	-7.928896e-04	1.451317e-03	5.369500e-05	20151202_STAG2gfpcf2_G2G1\MitoSys2\LSM\STAG2gfpcf2_G1\DE_W0003_P0042\DE_2_W0003_P0042_T0001\TR1_W0001_P0109\TR1_2_W0001_P0109_T0001_R1_P3_K1_Ch2-Ch1.zen
614300	-3.919087e-04	1.450896e-03	4.670700e-05	20151202_STAG2gfpcf2_G2G1\MitoSys2\LSM\STAG2gfpcf2_G1\DE_W0003_P0042\DE_2_W0003_P0042_T0001\TR1_W0001_P0109\TR1_2_W0001_P0109_T0001_R1_P3_K1_Ch2-Ch1.zen
655260	-4.833361e-04	1.528370e-03	4.094000e-05	20151202_STAG2gfpcf2_G2G1\MitoSys2\LSM\STAG2gfpcf2_G1\DE_W0003_P0042\DE_2_W0003_P0042_T0001\TR1_W0001_P0109\TR1_2_W0001_P0109_T0001_R1_P3_K1_Ch2-Ch1.zen
696220	-2.319900e-04	1.450068e-03	3.613200e-05	20151202_STAG2gfpcf2_G2G1\MitoSys2\LSM\STAG2gfpcf2_G1\DE_W0003_P0042\DE_2_W0003_P0042_T0001\TR1_W0001_P0109\TR1_2_W0001_P0109_T0001_R1_P3_K1_Ch2-Ch1.zen
737180	-9.372711e-05	1.575525e-03	3.208600e-05	20151202_STAG2gfpcf2_G2G1\MitoSys2\LSM\STAG2gfpcf2_G1\DE_W0003_P0042\DE_2_W0003_P0042_T0001\TR1_W0001_P0109\TR1_2_W0001_P0109_T0001_R1_P3_K1_Ch2-Ch1.zen
778140	-1.998006e-04	1.070870e-03	2.865200e-05	20151202_STAG2gfpcf2_G2G1\MitoSys2\LSM\STAG2gfpcf2_G1\DE_W0003_P0042\DE_2_W0003_P0042_T0001\TR1_W0001_P0109\TR1_2_W0001_P0109_T0001_R1_P3_K1_Ch2-Ch1.zen
819100	-4.828167e-04	1.040888e-03	2.571700e-05	20151202_STAG2gfpcf2_G2G1\MitoSys2\LSM\STAG2gfpcf2_G1\DE_W0003_P0042\DE_2_W0003_P0042_T0001\TR1_W0001_P0109\TR1_2_W0001_P0109_T0001_R1_P3_K1_Ch2-Ch1.zen
901020	-5.494220e-04	9.300679e-04	2.100000e-05	20151202_STAG2gfpcf2_G2G1\MitoSys2\LSM\STAG2gfpcf2_G1\DE_W0003_P0042\DE_2_W0003_P0042_T0001\TR1_W0001_P0109\TR1_2_W0001_P0109_T0001_R1_P3_K1_Ch2-Ch1.zen
982940	-5.413871e-04	1.085266e-03	1.742200e-05	20151202_STAG2gfpcf2_G2G1\MitoSys2\LSM\STAG2gfpcf2_G1\DE_W0003_P0042\DE_2_W0003_P0042_T0001\TR1_W0001_P0109\TR1_2_W0001_P0109_T0001_R1_P3_K1_Ch2-Ch1.zen
1064860	-3.837020e-04	1.003235e-03	1.465000e-05	20151202_STAG2gfpcf2_G2G1\MitoSys2\LSM\STAG2gfpcf2_G1\DE_W0003_P0042\DE_2_W0003_P0042_T0001\TR1_W0001_P0109\TR1_2_W0001_P0109_T0001_R1_P3_K1_Ch2-Ch1.zen
1146780	-2.253015e-04	1.461832e-03	1.246400e-05	20151202_STAG2gfpcf2_G2G1\MitoSys2\LSM\STAG2gfpcf2_G1\DE_W0003_P0042\DE_2_W0003_P0042_T0001\TR1_W0001_P0109\TR1_2_W0001_P0109_T0001_R1_P3_K1_Ch2-Ch1.zen
1228700	-9.583631e-05	1.730913e-03	1.071400e-05	20151202_STAG2gfpcf2_G2G1\MitoSys2\LSM\STAG2gfpcf2_G1\DE_W0003_P0042\DE_2_W0003_P0042_T0001\TR1_W0001_P0109\TR1_2_W0001_P0109_T0001_R1_P3_K1_Ch2-Ch1.zen
1310620	-3.145140e-05	1.326593e-03	9.293200e-06	20151202_STAG2gfpcf2_G2G1\MitoSys2\LSM\STAG2gfpcf2_G1\DE_W0003_P0042\DE_2_W0003_P0042_T0001\TR1_W0001_P0109\TR1_2_W0001_P0109_T0001_R1_P3_K1_Ch2-Ch1.zen
1392540	9.002966e-05	1.223523e-03	8.126100e-06	20151202_STAG2gfpcf2_G2G1\MitoSys2\LSM\STAG2gfpcf2_G1\DE_W0003_P0042\DE_2_W0003_P0042_T0001\TR1_W0001_P0109\TR1_2_W0001_P0109_T0001_R1_P3_K1_Ch2-Ch1.zen
1474460	-1.660170e-04	1.323905e-03	7.156900e-06	20151202_STAG2gfpcf2_G2G1\MitoSys2\LSM\STAG2gfpcf2_G1\DE_W0003_P0042\DE_2_W0003_P0042_T0001\TR1_W0001_P0109\TR1_2_W0001_P0109_T0001_R1_P3_K1_Ch2-Ch1.zen
1556380	-4.889819e-05	1.386831e-03	6.344300e-06	20151202_STAG2gfpcf2_G2G1\MitoSys2\LSM\STAG2gfpcf2_G1\DE_W0003_P0042\DE_2_W0003_P0042_T0001\TR1_W0001_P0109\TR1_2_W0001_P0109_T0001_R1_P3_K1_Ch2-Ch1.zen
10	1.525897e-02	5.884557e-03	1.545200e-02	20151202_STAG2gfpcf2_G2G1\MitoSys2\LSM\STAG2gfpcf2_G1\DE_W0003_P0049\DE_2_W0003_P0049_T0001\TR1_W0001_P0128\TR1_2_W0001_P0128_T0001_R1_P1_K1_Ch2-Ch1.zen
20	1.564349e-02	8.117471e-03	1.527100e-02	20151202_STAG2gfpcf2_G2G1\MitoSys2\LSM\STAG2gfpcf2_G1\DE_W0003_P0049\DE_2_W0003_P0049_T0001\TR1_W0001_P0128\TR1_2_W0001_P0128_T0001_R1_P1_K1_Ch2-Ch1.zen
30	1.427361e-02	5.127038e-03	1.510400e-02	20151202_STAG2gfpcf2_G2G1\MitoSys2\LSM\STAG2gfpcf2_G1\DE_W0003_P0049\DE_2_W0003_P0049_T0001\TR1_W0001_P0128\TR1_2_W0001_P0128_T0001_R1_P1_K1_Ch2-Ch1.zen
40	1.499184e-02	5.506653e-03	1.495000e-02	20151202_STAG2gfpcf2_G2G1\MitoSys2\LSM\STAG2gfpcf2_G1\DE_W0003_P0049\DE_2_W0003_P0049_T0001\TR1_W0001_P0128\TR1_2_W0001_P0128_T0001_R1_P1_K1_Ch2-Ch1.zen
50	1.525228e-02	5.793253e-03	1.480900e-02	20151202_STAG2gfpcf2_G2G1\MitoSys2\LSM\STAG2gfpcf2_G1\DE_W0003_P0049\DE_2_W0003_P0049_T0001\TR1_W0001_P0128\TR1_2_W0001_P0128_T0001_R1_P1_K1_Ch2-Ch1.zen
60	1.444850e-02	5.814517e-03	1.467800e-02	20151202_STAG2gfpcf2_G2G1\MitoSys2\LSM\STAG2gfpcf2_G1\DE_W0003_P0049\DE_2_W0003_P0049_T0001\TR1_W0001_P0128\TR1_2_W0001_P0128_T0001_R1_P1_K1_Ch2-Ch1.zen
70	1.432412e-02	6.266819e-03	1.455700e-02	20151202_STAG2gfpcf2_G2G1\MitoSys2\LSM\STAG2gfpcf2_G1\DE_W0003_P0049\DE_2_W0003_P0049_T0001\TR1_W0001_P0128\TR1_2_W0001_P0128_T0001_R1_P1_K1_Ch2-Ch1.zen
80	1.344320e-02	5.074638e-03	1.444500e-02	20151202_STAG2gfpcf2_G2G1\MitoSys2\LSM\STAG2gfpcf2_G1\DE_W0003_P0049\DE_2_W0003_P0049_T0001\TR1_W0001_P0128\TR1_2_W0001_P0128_T0001_R1_P1_K1_Ch2-Ch1.zen
90	1.604504e-02	6.012272e-03	1.434100e-02	20151202_STAG2gfpcf2_G2G1\MitoSys2\LSM\STAG2gfpcf2_G1\DE_W0003_P0049\DE_2_W0003_P0049_T0001\TR1_W0001_P0128\TR1_2_W0001_P0128_T0001_R1_P1_K1_Ch2-Ch1.zen
100	1.383453e-02	3.579422e-03	1.424400e-02	20151202_STAG2gfpcf2_G2G1\MitoSys2\LSM\STAG2gfpcf2_G1\DE_W0003_P0049\DE_2_W0003_P0049_T0001\TR1_W0001_P0128\TR1_2_W0001_P0128_T0001_R1_P1_K1_Ch2-Ch1.zen
120	1.483425e-02	4.223528e-03	1.407100e-02	20151202_STAG2gfpcf2_G2G1\MitoSys2\LSM\STAG2gfpcf2_G1\DE_W0003_P0049\DE_2_W0003_P0049_T0001\TR1_W0001_P0128\TR1_2_W0001_P0128_T0001_R1_P1_K1_Ch2-Ch1.zen
140	1.414497e-02	4.186688e-03	1.392000e-02	20151202_STAG2gfpcf2_G2G1\MitoSys2\LSM\STAG2gfpcf2_G1\DE_W0003_P0049\DE_2_W0003_P0049_T0001\TR1_W0001_P0128\TR1_2_W0001_P0128_T0001_R1_P1_K1_Ch2-Ch1.zen
160	1.341437e-02	4.209170e-03	1.378600e-02	20151202_STAG2gfpcf2_G2G1\MitoSys2\LSM\STAG2gfpcf2_G1\DE_W0003_P0049\DE_2_W0003_P0049_T0001\TR1_W0001_P0128\TR1_2_W0001_P0128_T0001_R1_P1_K1_Ch2-Ch1.zen
180	1.453521e-02	3.868105e-03	1.366800e-02	20151202_STAG2gfpcf2_G2G1\MitoSys2\LSM\STAG2gfpcf2_G1\DE_W0003_P0049\DE_2_W0003_P0049_T0001\TR1_W0001_P0128\TR1_2_W0001_P0128_T0001_R1_P1_K1_Ch2-Ch1.zen
200	1.256519e-02	3.782612e-03	1.356100e-02	20151202_STAG2gfpcf2_G2G1\MitoSys2\LSM\STAG2gfpcf2_G1\DE_W0003_P0049\DE_2_W0003_P0049_T0001\TR1_W0001_P0128\TR1_2_W0001_P0128_T0001_R1_P1_K1_Ch2-Ch1.zen
220	1.323456e-02	4.128995e-03	1.346400e-02	20151202_STAG2gfpcf2_G2G1\MitoSys2\LSM\STAG2gfpcf2_G1\DE_W0003_P0049\DE_2_W0003_P0049_T0001\TR1_W0001_P0128\TR1_2_W0001_P0128_T0001_R1_P1_K1_Ch2-Ch1.zen
240	1.330459e-02	3.631330e-03	1.337600e-02	20151202_STAG2gfpcf2_G2G1\MitoSys2\LSM\STAG2gfpcf2_G1\DE_W0003_P0049\DE_2_W0003_P0049_T0001\TR1_W0001_P0128\TR1_2_W0001_P0128_T0001_R1_P1_K1_Ch2-Ch1.zen
260	1.382982e-02	4.014392e-03	1.329400e-02	20151202_STAG2gfpcf2_G2G1\MitoSys2\LSM\STAG2gfpcf2_G1\DE_W0003_P0049\DE_2_W0003_P0049_T0001\TR1_W0001_P0128\TR1_2_W0001_P0128_T0001_R1_P1_K1_Ch2-Ch1.zen
280	1.261343e-02	4.267025e-03	1.321700e-02	20151202_STAG2gfpcf2_G2G1\MitoSys2\LSM\STAG2gfpcf2_G1\DE_W0003_P0049\DE_2_W0003_P0049_T0001\TR1_W0001_P0128\TR1_2_W0001_P0128_T0001_R1_P1_K1_Ch2-Ch1.zen
300	1.284793e-02	3.223169e-03	1.314500e-02	20151202_STAG2gfpcf2_G2G1\MitoSys2\LSM\STAG2gfpcf2_G1\DE_W0003_P0049\DE_2_W0003_P0049_T0001\TR1_W0001_P0128\TR1_2_W0001_P0128_T0001_R1_P1_K1_Ch2-Ch1.zen
340	1.350509e-02	3.144452e-03	1.301200e-02	20151202_STAG2gfpcf2_G2G1\MitoSys2\LSM\STAG2gfpcf2_G1\DE_W0003_P0049\DE_2_W0003_P0049_T0001\TR1_W0001_P0128\TR1_2_W0001_P0128_T0001_R1_P1_K1_Ch2-Ch1.zen
380	1.401128e-02	3.769871e-03	1.288800e-02	20151202_STAG2gfpcf2_G2G1\MitoSys2\LSM\STAG2gfpcf2_G1\DE_W0003_P0049\DE_2_W0003_P0049_T0001\TR1_W0001_P0128\TR1_2_W0001_P0128_T0001_R1_P1_K1_Ch2-Ch1.zen
420	1.219315e-02	3.405422e-03	1.277200e-02	20151202_STAG2gfpcf2_G2G1\MitoSys2\LSM\STAG2gfpcf2_G1\DE_W0003_P0049\DE_2_W0003_P0049_T0001\TR1_W0001_P0128\TR1_2_W0001_P0128_T0001_R1_P1_K1_Ch2-Ch1.zen
460	1.274349e-02	3.402312e-03	1.266100e-02	20151202_STAG2gfpcf2_G2G1\MitoSys2\LSM\STAG2gfpcf2_G1\DE_W0003_P0049\DE_2_W0003_P0049_T0001\TR1_W0001_P0128\TR1_2_W0001_P0128_T0001_R1_P1_K1_Ch2-Ch1.zen
500	1.257452e-02	3.559772e-03	1.255400e-02	20151202_STAG2gfpcf2_G2G1\MitoSys2\LSM\STAG2gfpcf2_G1\DE_W0003_P0049\DE_2_W0003_P0049_T0001\TR1_W0001_P0128\TR1_2_W0001_P0128_T0001_R1_P1_K1_Ch2-Ch1.zen
540	1.289721e-02	3.420855e-03	1.245000e-02	20151202_STAG2gfpcf2_G2G1\MitoSys2\LSM\STAG2gfpcf2_G1\DE_W0003_P0049\DE_2_W0003_P0049_T0001\TR1_W0001_P0128\TR1_2_W0001_P0128_T0001_R1_P1_K1_Ch2-Ch1.zen
580	1.216136e-02	3.113428e-03	1.234800e-02	20151202_STAG2gfpcf2_G2G1\MitoSys2\LSM\STAG2gfpcf2_G1\DE_W0003_P0049\DE_2_W0003_P0049_T0001\TR1_W0001_P0128\TR1_2_W0001_P0128_T0001_R1_P1_K1_Ch2-Ch1.zen
620	1.169495e-02	3.492144e-03	1.224900e-02	20151202_STAG2gfpcf2_G2G1\MitoSys2\LSM\STAG2gfpcf2_G1\DE_W0003_P0049\DE_2_W0003_P0049_T0001\TR1_W0001_P0128\TR1_2_W0001_P0128_T0001_R1_P1_K1_Ch2-Ch1.zen
660	1.234835e-02	4.575094e-03	1.215000e-02	20151202_STAG2gfpcf2_G2G1\MitoSys2\LSM\STAG2gfpcf2_G1\DE_W0003_P0049\DE_2_W0003_P0049_T0001\TR1_W0001_P0128\TR1_2_W0001_P0128_T0001_R1_P1_K1_Ch2-Ch1.zen
700	1.178409e-02	2.744227e-03	1.205400e-02	20151202_STAG2gfpcf2_G2G1\MitoSys2\LSM\STAG2gfpcf2_G1\DE_W0003_P0049\DE_2_W0003_P0049_T0001\TR1_W0001_P0128\TR1_2_W0001_P0128_T0001_R1_P1_K1_Ch2-Ch1.zen
780	1.189735e-02	3.192931e-03	1.186500e-02	20151202_STAG2gfpcf2_G2G1\MitoSys2\LSM\STAG2gfpcf2_G1\DE_W0003_P0049\DE_2_W0003_P0049_T0001\TR1_W0001_P0128\TR1_2_W0001_P0128_T0001_R1_P1_K1_Ch2-Ch1.zen
860	1.191254e-02	2.286868e-03	1.168200e-02	20151202_STAG2gfpcf2_G2G1\MitoSys2\LSM\STAG2gfpcf2_G1\DE_W0003_P0049\DE_2_W0003_P0049_T0001\TR1_W0001_P0128\TR1_2_W0001_P0128_T0001_R1_P1_K1_Ch2-Ch1.zen
940	1.160783e-02	2.485402e-03	1.150500e-02	20151202_STAG2gfpcf2_G2G1\MitoSys2\LSM\STAG2gfpcf2_G1\DE_W0003_P0049\DE_2_W0003_P0049_T0001\TR1_W0001_P0128\TR1_2_W0001_P0128_T0001_R1_P1_K1_Ch2-Ch1.zen
1020	1.159573e-02	3.187125e-03	1.133200e-02	20151202_STAG2gfpcf2_G2G1\MitoSys2\LSM\STAG2gfpcf2_G1\DE_W0003_P0049\DE_2_W0003_P0049_T0001\TR1_W0001_P0128\TR1_2_W0001_P0128_T0001_R1_P1_K1_Ch2-Ch1.zen
1100	1.106901e-02	2.977374e-03	1.116400e-02	20151202_STAG2gfpcf2_G2G1\MitoSys2\LSM\STAG2gfpcf2_G1\DE_W0003_P0049\DE_2_W0003_P0049_T0001\TR1_W0001_P0128\TR1_2_W0001_P0128_T0001_R1_P1_K1_Ch2-Ch1.zen
1180	1.086780e-02	2.349120e-03	1.100200e-02	20151202_STAG2gfpcf2_G2G1\MitoSys2\LSM\STAG2gfpcf2_G1\DE_W0003_P0049\DE_2_W0003_P0049_T0001\TR1_W0001_P0128\TR1_2_W0001_P0128_T0001_R1_P1_K1_Ch2-Ch1.zen
1260	1.068873e-02	2.122606e-03	1.084400e-02	20151202_STAG2gfpcf2_G2G1\MitoSys2\LSM\STAG2gfpcf2_G1\DE_W0003_P0049\DE_2_W0003_P0049_T0001\TR1_W0001_P0128\TR1_2_W0001_P0128_T0001_R1_P1_K1_Ch2-Ch1.zen
1340	9.938299e-03	2.403478e-03	1.069000e-02	20151202_STAG2gfpcf2_G2G1\MitoSys2\LSM\STAG2gfpcf2_G1\DE_W0003_P0049\DE_2_W0003_P0049_T0001\TR1_W0001_P0128\TR1_2_W0001_P0128_T0001_R1_P1_K1_Ch2-Ch1.zen
1420	1.069794e-02	2.700807e-03	1.054200e-02	20151202_STAG2gfpcf2_G2G1\MitoSys2\LSM\STAG2gfpcf2_G1\DE_W0003_P0049\DE_2_W0003_P0049_T0001\TR1_W0001_P0128\TR1_2_W0001_P0128_T0001_R1_P1_K1_Ch2-Ch1.zen
1500	1.065295e-02	2.497034e-03	1.039700e-02	20151202_STAG2gfpcf2_G2G1\MitoSys2\LSM\STAG2gfpcf2_G1\DE_W0003_P0049\DE_2_W0003_P0049_T0001\TR1_W0001_P0128\TR1_2_W0001_P0128_T0001_R1_P1_K1_Ch2-Ch1.zen
1660	9.901868e-03	2.838300e-03	1.012100e-02	20151202_STAG2gfpcf2_G2G1\MitoSys2\LSM\STAG2gfpcf2_G1\DE_W0003_P0049\DE_2_W0003_P0049_T0001\TR1_W0001_P0128\TR1_2_W0001_P0128_T0001_R1_P1_K1_Ch2-Ch1.zen
1820	9.938101e-03	2.310605e-03	9.861200e-03	20151202_STAG2gfpcf2_G2G1\MitoSys2\LSM\STAG2gfpcf2_G1\DE_W0003_P0049\DE_2_W0003_P0049_T0001\TR1_W0001_P0128\TR1_2_W0001_P0128_T0001_R1_P1_K1_Ch2-Ch1.zen
1980	1.011365e-02	2.218835e-03	9.615900e-03	20151202_STAG2gfpcf2_G2G1\MitoSys2\LSM\STAG2gfpcf2_G1\DE_W0003_P0049\DE_2_W0003_P0049_T0001\TR1_W0001_P0128\TR1_2_W0001_P0128_T0001_R1_P1_K1_Ch2-Ch1.zen
2140	9.989314e-03	2.399186e-03	9.384500e-03	20151202_STAG2gfpcf2_G2G1\MitoSys2\LSM\STAG2gfpcf2_G1\DE_W0003_P0049\DE_2_W0003_P0049_T0001\TR1_W0001_P0128\TR1_2_W0001_P0128_T0001_R1_P1_K1_Ch2-Ch1.zen
2300	8.913806e-03	2.154657e-03	9.165900e-03	20151202_STAG2gfpcf2_G2G1\MitoSys2\LSM\STAG2gfpcf2_G1\DE_W0003_P0049\DE_2_W0003_P0049_T0001\TR1_W0001_P0128\TR1_2_W0001_P0128_T0001_R1_P1_K1_Ch2-Ch1.zen
2460	8.647513e-03	1.996638e-03	8.959300e-03	20151202_STAG2gfpcf2_G2G1\MitoSys2\LSM\STAG2gfpcf2_G1\DE_W0003_P0049\DE_2_W0003_P0049_T0001\TR1_W0001_P0128\TR1_2_W0001_P0128_T0001_R1_P1_K1_Ch2-Ch1.zen
2620	8.898927e-03	2.273706e-03	8.763700e-03	20151202_STAG2gfpcf2_G2G1\MitoSys2\LSM\STAG2gfpcf2_G1\DE_W0003_P0049\DE_2_W0003_P0049_T0001\TR1_W0001_P0128\TR1_2_W0001_P0128_T0001_R1_P1_K1_Ch2-Ch1.zen
2780	8.254008e-03	2.294834e-03	8.578300e-03	20151202_STAG2gfpcf2_G2G1\MitoSys2\LSM\STAG2gfpcf2_G1\DE_W0003_P0049\DE_2_W0003_P0049_T0001\TR1_W0001_P0128\TR1_2_W0001_P0128_T0001_R1_P1_K1_Ch2-Ch1.zen
2940	8.049522e-03	2.332428e-03	8.402600e-03	20151202_STAG2gfpcf2_G2G1\MitoSys2\LSM\STAG2gfpcf2_G1\DE_W0003_P0049\DE_2_W0003_P0049_T0001\TR1_W0001_P0128\TR1_2_W0001_P0128_T0001_R1_P1_K1_Ch2-Ch1.zen
3100	7.966180e-03	2.070165e-03	8.235700e-03	20151202_STAG2gfpcf2_G2G1\MitoSys2\LSM\STAG2gfpcf2_G1\DE_W0003_P0049\DE_2_W0003_P0049_T0001\TR1_W0001_P0128\TR1_2_W0001_P0128_T0001_R1_P1_K1_Ch2-Ch1.zen
3420	7.873953e-03	2.078452e-03	7.926100e-03	20151202_STAG2gfpcf2_G2G1\MitoSys2\LSM\STAG2gfpcf2_G1\DE_W0003_P0049\DE_2_W0003_P0049_T0001\TR1_W0001_P0128\TR1_2_W0001_P0128_T0001_R1_P1_K1_Ch2-Ch1.zen
3740	7.624098e-03	2.145266e-03	7.645300e-03	20151202_STAG2gfpcf2_G2G1\MitoSys2\LSM\STAG2gfpcf2_G1\DE_W0003_P0049\DE_2_W0003_P0049_T0001\TR1_W0001_P0128\TR1_2_W0001_P0128_T0001_R1_P1_K1_Ch2-Ch1.zen
4060	7.226661e-03	2.269510e-03	7.389600e-03	20151202_STAG2gfpcf2_G2G1\MitoSys2\LSM\STAG2gfpcf2_G1\DE_W0003_P0049\DE_2_W0003_P0049_T0001\TR1_W0001_P0128\TR1_2_W0001_P0128_T0001_R1_P1_K1_Ch2-Ch1.zen
4380	7.058401e-03	1.911320e-03	7.155800e-03	20151202_STAG2gfpcf2_G2G1\MitoSys2\LSM\STAG2gfpcf2_G1\DE_W0003_P0049\DE_2_W0003_P0049_T0001\TR1_W0001_P0128\TR1_2_W0001_P0128_T0001_R1_P1_K1_Ch2-Ch1.zen
4700	7.437768e-03	1.758627e-03	6.941200e-03	20151202_STAG2gfpcf2_G2G1\MitoSys2\LSM\STAG2gfpcf2_G1\DE_W0003_P0049\DE_2_W0003_P0049_T0001\TR1_W0001_P0128\TR1_2_W0001_P0128_T0001_R1_P1_K1_Ch2-Ch1.zen
5020	7.061144e-03	2.104482e-03	6.743500e-03	20151202_STAG2gfpcf2_G2G1\MitoSys2\LSM\STAG2gfpcf2_G1\DE_W0003_P0049\DE_2_W0003_P0049_T0001\TR1_W0001_P0128\TR1_2_W0001_P0128_T0001_R1_P1_K1_Ch2-Ch1.zen
5340	6.446293e-03	1.691607e-03	6.560900e-03	20151202_STAG2gfpcf2_G2G1\MitoSys2\LSM\STAG2gfpcf2_G1\DE_W0003_P0049\DE_2_W0003_P0049_T0001\TR1_W0001_P0128\TR1_2_W0001_P0128_T0001_R1_P1_K1_Ch2-Ch1.zen
5660	6.798690e-03	1.535451e-03	6.391600e-03	20151202_STAG2gfpcf2_G2G1\MitoSys2\LSM\STAG2gfpcf2_G1\DE_W0003_P0049\DE_2_W0003_P0049_T0001\TR1_W0001_P0128\TR1_2_W0001_P0128_T0001_R1_P1_K1_Ch2-Ch1.zen
5980	6.610569e-03	2.014424e-03	6.234200e-03	20151202_STAG2gfpcf2_G2G1\MitoSys2\LSM\STAG2gfpcf2_G1\DE_W0003_P0049\DE_2_W0003_P0049_T0001\TR1_W0001_P0128\TR1_2_W0001_P0128_T0001_R1_P1_K1_Ch2-Ch1.zen
6300	6.050745e-03	1.878128e-03	6.087400e-03	20151202_STAG2gfpcf2_G2G1\MitoSys2\LSM\STAG2gfpcf2_G1\DE_W0003_P0049\DE_2_W0003_P0049_T0001\TR1_W0001_P0128\TR1_2_W0001_P0128_T0001_R1_P1_K1_Ch2-Ch1.zen
6940	5.987214e-03	2.006208e-03	5.821400e-03	20151202_STAG2gfpcf2_G2G1\MitoSys2\LSM\STAG2gfpcf2_G1\DE_W0003_P0049\DE_2_W0003_P0049_T0001\TR1_W0001_P0128\TR1_2_W0001_P0128_T0001_R1_P1_K1_Ch2-Ch1.zen
7580	5.704784e-03	1.693075e-03	5.586400e-03	20151202_STAG2gfpcf2_G2G1\MitoSys2\LSM\STAG2gfpcf2_G1\DE_W0003_P0049\DE_2_W0003_P0049_T0001\TR1_W0001_P0128\TR1_2_W0001_P0128_T0001_R1_P1_K1_Ch2-Ch1.zen
8220	5.503204e-03	1.942256e-03	5.376800e-03	20151202_STAG2gfpcf2_G2G1\MitoSys2\LSM\STAG2gfpcf2_G1\DE_W0003_P0049\DE_2_W0003_P0049_T0001\TR1_W0001_P0128\TR1_2_W0001_P0128_T0001_R1_P1_K1_Ch2-Ch1.zen
8860	5.181992e-03	2.311953e-03	5.188200e-03	20151202_STAG2gfpcf2_G2G1\MitoSys2\LSM\STAG2gfpcf2_G1\DE_W0003_P0049\DE_2_W0003_P0049_T0001\TR1_W0001_P0128\TR1_2_W0001_P0128_T0001_R1_P1_K1_Ch2-Ch1.zen
9500	5.145807e-03	1.946702e-03	5.017200e-03	20151202_STAG2gfpcf2_G2G1\MitoSys2\LSM\STAG2gfpcf2_G1\DE_W0003_P0049\DE_2_W0003_P0049_T0001\TR1_W0001_P0128\TR1_2_W0001_P0128_T0001_R1_P1_K1_Ch2-Ch1.zen
10140	4.697730e-03	2.091262e-03	4.861000e-03	20151202_STAG2gfpcf2_G2G1\MitoSys2\LSM\STAG2gfpcf2_G1\DE_W0003_P0049\DE_2_W0003_P0049_T0001\TR1_W0001_P0128\TR1_2_W0001_P0128_T0001_R1_P1_K1_Ch2-Ch1.zen
10780	4.575538e-03	1.931921e-03	4.717400e-03	20151202_STAG2gfpcf2_G2G1\MitoSys2\LSM\STAG2gfpcf2_G1\DE_W0003_P0049\DE_2_W0003_P0049_T0001\TR1_W0001_P0128\TR1_2_W0001_P0128_T0001_R1_P1_K1_Ch2-Ch1.zen
11420	4.481423e-03	2.320339e-03	4.584500e-03	20151202_STAG2gfpcf2_G2G1\MitoSys2\LSM\STAG2gfpcf2_G1\DE_W0003_P0049\DE_2_W0003_P0049_T0001\TR1_W0001_P0128\TR1_2_W0001_P0128_T0001_R1_P1_K1_Ch2-Ch1.zen
12060	4.283587e-03	2.273478e-03	4.460800e-03	20151202_STAG2gfpcf2_G2G1\MitoSys2\LSM\STAG2gfpcf2_G1\DE_W0003_P0049\DE_2_W0003_P0049_T0001\TR1_W0001_P0128\TR1_2_W0001_P0128_T0001_R1_P1_K1_Ch2-Ch1.zen
12700	4.306720e-03	1.819867e-03	4.345100e-03	20151202_STAG2gfpcf2_G2G1\MitoSys2\LSM\STAG2gfpcf2_G1\DE_W0003_P0049\DE_2_W0003_P0049_T0001\TR1_W0001_P0128\TR1_2_W0001_P0128_T0001_R1_P1_K1_Ch2-Ch1.zen
13980	4.069311e-03	1.733775e-03	4.133800e-03	20151202_STAG2gfpcf2_G2G1\MitoSys2\LSM\STAG2gfpcf2_G1\DE_W0003_P0049\DE_2_W0003_P0049_T0001\TR1_W0001_P0128\TR1_2_W0001_P0128_T0001_R1_P1_K1_Ch2-Ch1.zen
15260	3.744551e-03	1.976330e-03	3.944100e-03	20151202_STAG2gfpcf2_G2G1\MitoSys2\LSM\STAG2gfpcf2_G1\DE_W0003_P0049\DE_2_W0003_P0049_T0001\TR1_W0001_P0128\TR1_2_W0001_P0128_T0001_R1_P1_K1_Ch2-Ch1.zen
16540	3.603577e-03	2.152518e-03	3.771600e-03	20151202_STAG2gfpcf2_G2G1\MitoSys2\LSM\STAG2gfpcf2_G1\DE_W0003_P0049\DE_2_W0003_P0049_T0001\TR1_W0001_P0128\TR1_2_W0001_P0128_T0001_R1_P1_K1_Ch2-Ch1.zen
17820	3.456510e-03	2.192147e-03	3.612800e-03	20151202_STAG2gfpcf2_G2G1\MitoSys2\LSM\STAG2gfpcf2_G1\DE_W0003_P0049\DE_2_W0003_P0049_T0001\TR1_W0001_P0128\TR1_2_W0001_P0128_T0001_R1_P1_K1_Ch2-Ch1.zen
19100	3.438770e-03	1.723446e-03	3.465300e-03	20151202_STAG2gfpcf2_G2G1\MitoSys2\LSM\STAG2gfpcf2_G1\DE_W0003_P0049\DE_2_W0003_P0049_T0001\TR1_W0001_P0128\TR1_2_W0001_P0128_T0001_R1_P1_K1_Ch2-Ch1.zen
20380	3.256338e-03	1.820692e-03	3.327400e-03	20151202_STAG2gfpcf2_G2G1\MitoSys2\LSM\STAG2gfpcf2_G1\DE_W0003_P0049\DE_2_W0003_P0049_T0001\TR1_W0001_P0128\TR1_2_W0001_P0128_T0001_R1_P1_K1_Ch2-Ch1.zen
21660	3.021901e-03	1.814799e-03	3.197700e-03	20151202_STAG2gfpcf2_G2G1\MitoSys2\LSM\STAG2gfpcf2_G1\DE_W0003_P0049\DE_2_W0003_P0049_T0001\TR1_W0001_P0128\TR1_2_W0001_P0128_T0001_R1_P1_K1_Ch2-Ch1.zen
22940	2.892270e-03	1.981357e-03	3.075100e-03	20151202_STAG2gfpcf2_G2G1\MitoSys2\LSM\STAG2gfpcf2_G1\DE_W0003_P0049\DE_2_W0003_P0049_T0001\TR1_W0001_P0128\TR1_2_W0001_P0128_T0001_R1_P1_K1_Ch2-Ch1.zen
24220	3.047463e-03	1.820572e-03	2.958900e-03	20151202_STAG2gfpcf2_G2G1\MitoSys2\LSM\STAG2gfpcf2_G1\DE_W0003_P0049\DE_2_W0003_P0049_T0001\TR1_W0001_P0128\TR1_2_W0001_P0128_T0001_R1_P1_K1_Ch2-Ch1.zen
25500	2.923719e-03	1.855017e-03	2.848300e-03	20151202_STAG2gfpcf2_G2G1\MitoSys2\LSM\STAG2gfpcf2_G1\DE_W0003_P0049\DE_2_W0003_P0049_T0001\TR1_W0001_P0128\TR1_2_W0001_P0128_T0001_R1_P1_K1_Ch2-Ch1.zen
28060	2.753189e-03	1.711574e-03	2.642400e-03	20151202_STAG2gfpcf2_G2G1\MitoSys2\LSM\STAG2gfpcf2_G1\DE_W0003_P0049\DE_2_W0003_P0049_T0001\TR1_W0001_P0128\TR1_2_W0001_P0128_T0001_R1_P1_K1_Ch2-Ch1.zen
30620	2.348074e-03	1.607055e-03	2.454300e-03	20151202_STAG2gfpcf2_G2G1\MitoSys2\LSM\STAG2gfpcf2_G1\DE_W0003_P0049\DE_2_W0003_P0049_T0001\TR1_W0001_P0128\TR1_2_W0001_P0128_T0001_R1_P1_K1_Ch2-Ch1.zen
33180	2.168643e-03	1.657310e-03	2.282100e-03	20151202_STAG2gfpcf2_G2G1\MitoSys2\LSM\STAG2gfpcf2_G1\DE_W0003_P0049\DE_2_W0003_P0049_T0001\TR1_W0001_P0128\TR1_2_W0001_P0128_T0001_R1_P1_K1_Ch2-Ch1.zen
35740	2.120066e-03	1.664272e-03	2.124100e-03	20151202_STAG2gfpcf2_G2G1\MitoSys2\LSM\STAG2gfpcf2_G1\DE_W0003_P0049\DE_2_W0003_P0049_T0001\TR1_W0001_P0128\TR1_2_W0001_P0128_T0001_R1_P1_K1_Ch2-Ch1.zen
38300	2.124899e-03	1.506749e-03	1.979000e-03	20151202_STAG2gfpcf2_G2G1\MitoSys2\LSM\STAG2gfpcf2_G1\DE_W0003_P0049\DE_2_W0003_P0049_T0001\TR1_W0001_P0128\TR1_2_W0001_P0128_T0001_R1_P1_K1_Ch2-Ch1.zen
40860	1.852139e-03	1.635204e-03	1.845700e-03	20151202_STAG2gfpcf2_G2G1\MitoSys2\LSM\STAG2gfpcf2_G1\DE_W0003_P0049\DE_2_W0003_P0049_T0001\TR1_W0001_P0128\TR1_2_W0001_P0128_T0001_R1_P1_K1_Ch2-Ch1.zen
43420	1.810072e-03	1.883839e-03	1.723200e-03	20151202_STAG2gfpcf2_G2G1\MitoSys2\LSM\STAG2gfpcf2_G1\DE_W0003_P0049\DE_2_W0003_P0049_T0001\TR1_W0001_P0128\TR1_2_W0001_P0128_T0001_R1_P1_K1_Ch2-Ch1.zen
45980	1.622905e-03	1.526110e-03	1.610600e-03	20151202_STAG2gfpcf2_G2G1\MitoSys2\LSM\STAG2gfpcf2_G1\DE_W0003_P0049\DE_2_W0003_P0049_T0001\TR1_W0001_P0128\TR1_2_W0001_P0128_T0001_R1_P1_K1_Ch2-Ch1.zen
48540	1.660627e-03	1.257745e-03	1.507100e-03	20151202_STAG2gfpcf2_G2G1\MitoSys2\LSM\STAG2gfpcf2_G1\DE_W0003_P0049\DE_2_W0003_P0049_T0001\TR1_W0001_P0128\TR1_2_W0001_P0128_T0001_R1_P1_K1_Ch2-Ch1.zen
51100	1.502245e-03	1.278679e-03	1.411800e-03	20151202_STAG2gfpcf2_G2G1\MitoSys2\LSM\STAG2gfpcf2_G1\DE_W0003_P0049\DE_2_W0003_P0049_T0001\TR1_W0001_P0128\TR1_2_W0001_P0128_T0001_R1_P1_K1_Ch2-Ch1.zen
56220	1.394046e-03	1.311477e-03	1.243500e-03	20151202_STAG2gfpcf2_G2G1\MitoSys2\LSM\STAG2gfpcf2_G1\DE_W0003_P0049\DE_2_W0003_P0049_T0001\TR1_W0001_P0128\TR1_2_W0001_P0128_T0001_R1_P1_K1_Ch2-Ch1.zen
61340	1.342714e-03	1.494536e-03	1.100400e-03	20151202_STAG2gfpcf2_G2G1\MitoSys2\LSM\STAG2gfpcf2_G1\DE_W0003_P0049\DE_2_W0003_P0049_T0001\TR1_W0001_P0128\TR1_2_W0001_P0128_T0001_R1_P1_K1_Ch2-Ch1.zen
66460	1.143582e-03	1.481777e-03	9.783700e-04	20151202_STAG2gfpcf2_G2G1\MitoSys2\LSM\STAG2gfpcf2_G1\DE_W0003_P0049\DE_2_W0003_P0049_T0001\TR1_W0001_P0128\TR1_2_W0001_P0128_T0001_R1_P1_K1_Ch2-Ch1.zen
71580	1.005922e-03	1.558712e-03	8.738800e-04	20151202_STAG2gfpcf2_G2G1\MitoSys2\LSM\STAG2gfpcf2_G1\DE_W0003_P0049\DE_2_W0003_P0049_T0001\TR1_W0001_P0128\TR1_2_W0001_P0128_T0001_R1_P1_K1_Ch2-Ch1.zen
76700	8.374484e-04	1.663192e-03	7.839900e-04	20151202_STAG2gfpcf2_G2G1\MitoSys2\LSM\STAG2gfpcf2_G1\DE_W0003_P0049\DE_2_W0003_P0049_T0001\TR1_W0001_P0128\TR1_2_W0001_P0128_T0001_R1_P1_K1_Ch2-Ch1.zen
81820	5.339966e-04	1.907668e-03	7.062900e-04	20151202_STAG2gfpcf2_G2G1\MitoSys2\LSM\STAG2gfpcf2_G1\DE_W0003_P0049\DE_2_W0003_P0049_T0001\TR1_W0001_P0128\TR1_2_W0001_P0128_T0001_R1_P1_K1_Ch2-Ch1.zen
86940	6.300915e-04	1.607462e-03	6.388200e-04	20151202_STAG2gfpcf2_G2G1\MitoSys2\LSM\STAG2gfpcf2_G1\DE_W0003_P0049\DE_2_W0003_P0049_T0001\TR1_W0001_P0128\TR1_2_W0001_P0128_T0001_R1_P1_K1_Ch2-Ch1.zen
92060	6.784601e-04	1.488073e-03	5.799600e-04	20151202_STAG2gfpcf2_G2G1\MitoSys2\LSM\STAG2gfpcf2_G1\DE_W0003_P0049\DE_2_W0003_P0049_T0001\TR1_W0001_P0128\TR1_2_W0001_P0128_T0001_R1_P1_K1_Ch2-Ch1.zen
97180	5.438159e-04	1.383220e-03	5.283700e-04	20151202_STAG2gfpcf2_G2G1\MitoSys2\LSM\STAG2gfpcf2_G1\DE_W0003_P0049\DE_2_W0003_P0049_T0001\TR1_W0001_P0128\TR1_2_W0001_P0128_T0001_R1_P1_K1_Ch2-Ch1.zen
102300	4.895632e-04	1.269200e-03	4.829700e-04	20151202_STAG2gfpcf2_G2G1\MitoSys2\LSM\STAG2gfpcf2_G1\DE_W0003_P0049\DE_2_W0003_P0049_T0001\TR1_W0001_P0128\TR1_2_W0001_P0128_T0001_R1_P1_K1_Ch2-Ch1.zen
112540	2.300458e-04	1.192722e-03	4.072300e-04	20151202_STAG2gfpcf2_G2G1\MitoSys2\LSM\STAG2gfpcf2_G1\DE_W0003_P0049\DE_2_W0003_P0049_T0001\TR1_W0001_P0128\TR1_2_W0001_P0128_T0001_R1_P1_K1_Ch2-Ch1.zen
122780	1.474331e-04	1.329424e-03	3.471600e-04	20151202_STAG2gfpcf2_G2G1\MitoSys2\LSM\STAG2gfpcf2_G1\DE_W0003_P0049\DE_2_W0003_P0049_T0001\TR1_W0001_P0128\TR1_2_W0001_P0128_T0001_R1_P1_K1_Ch2-Ch1.zen
133020	-6.453778e-05	1.194973e-03	2.988300e-04	20151202_STAG2gfpcf2_G2G1\MitoSys2\LSM\STAG2gfpcf2_G1\DE_W0003_P0049\DE_2_W0003_P0049_T0001\TR1_W0001_P0128\TR1_2_W0001_P0128_T0001_R1_P1_K1_Ch2-Ch1.zen
143260	8.995814e-05	1.282490e-03	2.594600e-04	20151202_STAG2gfpcf2_G2G1\MitoSys2\LSM\STAG2gfpcf2_G1\DE_W0003_P0049\DE_2_W0003_P0049_T0001\TR1_W0001_P0128\TR1_2_W0001_P0128_T0001_R1_P1_K1_Ch2-Ch1.zen
153500	1.170419e-04	1.097363e-03	2.270200e-04	20151202_STAG2gfpcf2_G2G1\MitoSys2\LSM\STAG2gfpcf2_G1\DE_W0003_P0049\DE_2_W0003_P0049_T0001\TR1_W0001_P0128\TR1_2_W0001_P0128_T0001_R1_P1_K1_Ch2-Ch1.zen
163740	2.094672e-04	1.250502e-03	2.000200e-04	20151202_STAG2gfpcf2_G2G1\MitoSys2\LSM\STAG2gfpcf2_G1\DE_W0003_P0049\DE_2_W0003_P0049_T0001\TR1_W0001_P0128\TR1_2_W0001_P0128_T0001_R1_P1_K1_Ch2-Ch1.zen
173980	2.376353e-04	1.240752e-03	1.773400e-04	20151202_STAG2gfpcf2_G2G1\MitoSys2\LSM\STAG2gfpcf2_G1\DE_W0003_P0049\DE_2_W0003_P0049_T0001\TR1_W0001_P0128\TR1_2_W0001_P0128_T0001_R1_P1_K1_Ch2-Ch1.zen
184220	1.997746e-04	1.168724e-03	1.581300e-04	20151202_STAG2gfpcf2_G2G1\MitoSys2\LSM\STAG2gfpcf2_G1\DE_W0003_P0049\DE_2_W0003_P0049_T0001\TR1_W0001_P0128\TR1_2_W0001_P0128_T0001_R1_P1_K1_Ch2-Ch1.zen
194460	3.192032e-05	1.219301e-03	1.417300e-04	20151202_STAG2gfpcf2_G2G1\MitoSys2\LSM\STAG2gfpcf2_G1\DE_W0003_P0049\DE_2_W0003_P0049_T0001\TR1_W0001_P0128\TR1_2_W0001_P0128_T0001_R1_P1_K1_Ch2-Ch1.zen
204700	4.886295e-05	1.029163e-03	1.276400e-04	20151202_STAG2gfpcf2_G2G1\MitoSys2\LSM\STAG2gfpcf2_G1\DE_W0003_P0049\DE_2_W0003_P0049_T0001\TR1_W0001_P0128\TR1_2_W0001_P0128_T0001_R1_P1_K1_Ch2-Ch1.zen
225180	-1.725808e-04	1.225499e-03	1.048700e-04	20151202_STAG2gfpcf2_G2G1\MitoSys2\LSM\STAG2gfpcf2_G1\DE_W0003_P0049\DE_2_W0003_P0049_T0001\TR1_W0001_P0128\TR1_2_W0001_P0128_T0001_R1_P1_K1_Ch2-Ch1.zen
245660	-3.074764e-04	1.219659e-03	8.746400e-05	20151202_STAG2gfpcf2_G2G1\MitoSys2\LSM\STAG2gfpcf2_G1\DE_W0003_P0049\DE_2_W0003_P0049_T0001\TR1_W0001_P0128\TR1_2_W0001_P0128_T0001_R1_P1_K1_Ch2-Ch1.zen
266140	-5.062915e-04	1.206509e-03	7.391100e-05	20151202_STAG2gfpcf2_G2G1\MitoSys2\LSM\STAG2gfpcf2_G1\DE_W0003_P0049\DE_2_W0003_P0049_T0001\TR1_W0001_P0128\TR1_2_W0001_P0128_T0001_R1_P1_K1_Ch2-Ch1.zen
286620	-5.639955e-04	9.482931e-04	6.318100e-05	20151202_STAG2gfpcf2_G2G1\MitoSys2\LSM\STAG2gfpcf2_G1\DE_W0003_P0049\DE_2_W0003_P0049_T0001\TR1_W0001_P0128\TR1_2_W0001_P0128_T0001_R1_P1_K1_Ch2-Ch1.zen
307100	-4.816210e-04	1.359775e-03	5.456000e-05	20151202_STAG2gfpcf2_G2G1\MitoSys2\LSM\STAG2gfpcf2_G1\DE_W0003_P0049\DE_2_W0003_P0049_T0001\TR1_W0001_P0128\TR1_2_W0001_P0128_T0001_R1_P1_K1_Ch2-Ch1.zen
327580	-6.967531e-04	1.695385e-03	4.754500e-05	20151202_STAG2gfpcf2_G2G1\MitoSys2\LSM\STAG2gfpcf2_G1\DE_W0003_P0049\DE_2_W0003_P0049_T0001\TR1_W0001_P0128\TR1_2_W0001_P0128_T0001_R1_P1_K1_Ch2-Ch1.zen
348060	-5.151306e-04	1.651237e-03	4.177000e-05	20151202_STAG2gfpcf2_G2G1\MitoSys2\LSM\STAG2gfpcf2_G1\DE_W0003_P0049\DE_2_W0003_P0049_T0001\TR1_W0001_P0128\TR1_2_W0001_P0128_T0001_R1_P1_K1_Ch2-Ch1.zen
368540	-6.126408e-04	1.473602e-03	3.696600e-05	20151202_STAG2gfpcf2_G2G1\MitoSys2\LSM\STAG2gfpcf2_G1\DE_W0003_P0049\DE_2_W0003_P0049_T0001\TR1_W0001_P0128\TR1_2_W0001_P0128_T0001_R1_P1_K1_Ch2-Ch1.zen
389020	-7.155951e-04	1.695411e-03	3.293300e-05	20151202_STAG2gfpcf2_G2G1\MitoSys2\LSM\STAG2gfpcf2_G1\DE_W0003_P0049\DE_2_W0003_P0049_T0001\TR1_W0001_P0128\TR1_2_W0001_P0128_T0001_R1_P1_K1_Ch2-Ch1.zen
409500	-4.491696e-04	1.479988e-03	2.951700e-05	20151202_STAG2gfpcf2_G2G1\MitoSys2\LSM\STAG2gfpcf2_G1\DE_W0003_P0049\DE_2_W0003_P0049_T0001\TR1_W0001_P0128\TR1_2_W0001_P0128_T0001_R1_P1_K1_Ch2-Ch1.zen
450460	-2.649927e-04	1.068844e-03	2.409400e-05	20151202_STAG2gfpcf2_G2G1\MitoSys2\LSM\STAG2gfpcf2_G1\DE_W0003_P0049\DE_2_W0003_P0049_T0001\TR1_W0001_P0128\TR1_2_W0001_P0128_T0001_R1_P1_K1_Ch2-Ch1.zen
491420	-3.395592e-04	1.101082e-03	2.003600e-05	20151202_STAG2gfpcf2_G2G1\MitoSys2\LSM\STAG2gfpcf2_G1\DE_W0003_P0049\DE_2_W0003_P0049_T0001\TR1_W0001_P0128\TR1_2_W0001_P0128_T0001_R1_P1_K1_Ch2-Ch1.zen
532380	-1.645973e-04	9.515744e-04	1.692600e-05	20151202_STAG2gfpcf2_G2G1\MitoSys2\LSM\STAG2gfpcf2_G1\DE_W0003_P0049\DE_2_W0003_P0049_T0001\TR1_W0001_P0128\TR1_2_W0001_P0128_T0001_R1_P1_K1_Ch2-Ch1.zen
573340	-2.121244e-04	1.222086e-03	1.449300e-05	20151202_STAG2gfpcf2_G2G1\MitoSys2\LSM\STAG2gfpcf2_G1\DE_W0003_P0049\DE_2_W0003_P0049_T0001\TR1_W0001_P0128\TR1_2_W0001_P0128_T0001_R1_P1_K1_Ch2-Ch1.zen
614300	8.732376e-05	1.202653e-03	1.255600e-05	20151202_STAG2gfpcf2_G2G1\MitoSys2\LSM\STAG2gfpcf2_G1\DE_W0003_P0049\DE_2_W0003_P0049_T0001\TR1_W0001_P0128\TR1_2_W0001_P0128_T0001_R1_P1_K1_Ch2-Ch1.zen
655260	8.909948e-05	1.157968e-03	1.098900e-05	20151202_STAG2gfpcf2_G2G1\MitoSys2\LSM\STAG2gfpcf2_G1\DE_W0003_P0049\DE_2_W0003_P0049_T0001\TR1_W0001_P0128\TR1_2_W0001_P0128_T0001_R1_P1_K1_Ch2-Ch1.zen
696220	-4.866445e-05	1.082490e-03	9.703700e-06	20151202_STAG2gfpcf2_G2G1\MitoSys2\LSM\STAG2gfpcf2_G1\DE_W0003_P0049\DE_2_W0003_P0049_T0001\TR1_W0001_P0128\TR1_2_W0001_P0128_T0001_R1_P1_K1_Ch2-Ch1.zen
737180	-9.188997e-05	1.120027e-03	8.636900e-06	20151202_STAG2gfpcf2_G2G1\MitoSys2\LSM\STAG2gfpcf2_G1\DE_W0003_P0049\DE_2_W0003_P0049_T0001\TR1_W0001_P0128\TR1_2_W0001_P0128_T0001_R1_P1_K1_Ch2-Ch1.zen
778140	-4.894304e-04	1.097025e-03	7.741500e-06	20151202_STAG2gfpcf2_G2G1\MitoSys2\LSM\STAG2gfpcf2_G1\DE_W0003_P0049\DE_2_W0003_P0049_T0001\TR1_W0001_P0128\TR1_2_W0001_P0128_T0001_R1_P1_K1_Ch2-Ch1.zen
819100	-4.276049e-04	9.226036e-04	6.982500e-06	20151202_STAG2gfpcf2_G2G1\MitoSys2\LSM\STAG2gfpcf2_G1\DE_W0003_P0049\DE_2_W0003_P0049_T0001\TR1_W0001_P0128\TR1_2_W0001_P0128_T0001_R1_P1_K1_Ch2-Ch1.zen
901020	-9.293864e-05	8.524343e-04	5.774200e-06	20151202_STAG2gfpcf2_G2G1\MitoSys2\LSM\STAG2gfpcf2_G1\DE_W0003_P0049\DE_2_W0003_P0049_T0001\TR1_W0001_P0128\TR1_2_W0001_P0128_T0001_R1_P1_K1_Ch2-Ch1.zen
982940	-4.955142e-04	1.205294e-03	4.864100e-06	20151202_STAG2gfpcf2_G2G1\MitoSys2\LSM\STAG2gfpcf2_G1\DE_W0003_P0049\DE_2_W0003_P0049_T0001\TR1_W0001_P0128\TR1_2_W0001_P0128_T0001_R1_P1_K1_Ch2-Ch1.zen
1064860	-5.242778e-04	9.588924e-04	4.160700e-06	20151202_STAG2gfpcf2_G2G1\MitoSys2\LSM\STAG2gfpcf2_G1\DE_W0003_P0049\DE_2_W0003_P0049_T0001\TR1_W0001_P0128\TR1_2_W0001_P0128_T0001_R1_P1_K1_Ch2-Ch1.zen
1146780	-3.953160e-04	1.018579e-03	3.605300e-06	20151202_STAG2gfpcf2_G2G1\MitoSys2\LSM\STAG2gfpcf2_G1\DE_W0003_P0049\DE_2_W0003_P0049_T0001\TR1_W0001_P0128\TR1_2_W0001_P0128_T0001_R1_P1_K1_Ch2-Ch1.zen
1228700	-2.621738e-04	8.643440e-04	3.158600e-06	20151202_STAG2gfpcf2_G2G1\MitoSys2\LSM\STAG2gfpcf2_G1\DE_W0003_P0049\DE_2_W0003_P0049_T0001\TR1_W0001_P0128\TR1_2_W0001_P0128_T0001_R1_P1_K1_Ch2-Ch1.zen
1310620	-1.234914e-04	1.162192e-03	2.793600e-06	20151202_STAG2gfpcf2_G2G1\MitoSys2\LSM\STAG2gfpcf2_G1\DE_W0003_P0049\DE_2_W0003_P0049_T0001\TR1_W0001_P0128\TR1_2_W0001_P0128_T0001_R1_P1_K1_Ch2-Ch1.zen
1392540	2.892101e-04	1.282198e-03	2.491300e-06	20151202_STAG2gfpcf2_G2G1\MitoSys2\LSM\STAG2gfpcf2_G1\DE_W0003_P0049\DE_2_W0003_P0049_T0001\TR1_W0001_P0128\TR1_2_W0001_P0128_T0001_R1_P1_K1_Ch2-Ch1.zen
1474460	4.825384e-04	1.449015e-03	2.237700e-06	20151202_STAG2gfpcf2_G2G1\MitoSys2\LSM\STAG2gfpcf2_G1\DE_W0003_P0049\DE_2_W0003_P0049_T0001\TR1_W0001_P0128\TR1_2_W0001_P0128_T0001_R1_P1_K1_Ch2-Ch1.zen
1556380	3.327173e-04	1.293490e-03	2.022900e-06	20151202_STAG2gfpcf2_G2G1\MitoSys2\LSM\STAG2gfpcf2_G1\DE_W0003_P0049\DE_2_W0003_P0049_T0001\TR1_W0001_P0128\TR1_2_W0001_P0128_T0001_R1_P1_K1_Ch2-Ch1.zen
10	1.329045e-02	3.616630e-03	1.371000e-02	20151202_STAG2gfpcf2_G2G1\MitoSys2\LSM\STAG2gfpcf2_G1\DE_W0003_P0049\DE_2_W0003_P0049_T0001\TR1_W0001_P0128\TR1_2_W0001_P0128_T0001_R1_P3_K1_Ch2-Ch1.zen
20	1.477712e-02	7.200996e-03	1.346900e-02	20151202_STAG2gfpcf2_G2G1\MitoSys2\LSM\STAG2gfpcf2_G1\DE_W0003_P0049\DE_2_W0003_P0049_T0001\TR1_W0001_P0128\TR1_2_W0001_P0128_T0001_R1_P3_K1_Ch2-Ch1.zen
30	1.194129e-02	5.248264e-03	1.324800e-02	20151202_STAG2gfpcf2_G2G1\MitoSys2\LSM\STAG2gfpcf2_G1\DE_W0003_P0049\DE_2_W0003_P0049_T0001\TR1_W0001_P0128\TR1_2_W0001_P0128_T0001_R1_P3_K1_Ch2-Ch1.zen
40	1.167361e-02	5.783545e-03	1.304500e-02	20151202_STAG2gfpcf2_G2G1\MitoSys2\LSM\STAG2gfpcf2_G1\DE_W0003_P0049\DE_2_W0003_P0049_T0001\TR1_W0001_P0128\TR1_2_W0001_P0128_T0001_R1_P3_K1_Ch2-Ch1.zen
50	1.282508e-02	5.495070e-03	1.285800e-02	20151202_STAG2gfpcf2_G2G1\MitoSys2\LSM\STAG2gfpcf2_G1\DE_W0003_P0049\DE_2_W0003_P0049_T0001\TR1_W0001_P0128\TR1_2_W0001_P0128_T0001_R1_P3_K1_Ch2-Ch1.zen
60	1.173641e-02	4.151393e-03	1.268600e-02	20151202_STAG2gfpcf2_G2G1\MitoSys2\LSM\STAG2gfpcf2_G1\DE_W0003_P0049\DE_2_W0003_P0049_T0001\TR1_W0001_P0128\TR1_2_W0001_P0128_T0001_R1_P3_K1_Ch2-Ch1.zen
70	1.348860e-02	6.496048e-03	1.252800e-02	20151202_STAG2gfpcf2_G2G1\MitoSys2\LSM\STAG2gfpcf2_G1\DE_W0003_P0049\DE_2_W0003_P0049_T0001\TR1_W0001_P0128\TR1_2_W0001_P0128_T0001_R1_P3_K1_Ch2-Ch1.zen
80	1.445827e-02	5.306582e-03	1.238200e-02	20151202_STAG2gfpcf2_G2G1\MitoSys2\LSM\STAG2gfpcf2_G1\DE_W0003_P0049\DE_2_W0003_P0049_T0001\TR1_W0001_P0128\TR1_2_W0001_P0128_T0001_R1_P3_K1_Ch2-Ch1.zen
90	1.281240e-02	5.243653e-03	1.224700e-02	20151202_STAG2gfpcf2_G2G1\MitoSys2\LSM\STAG2gfpcf2_G1\DE_W0003_P0049\DE_2_W0003_P0049_T0001\TR1_W0001_P0128\TR1_2_W0001_P0128_T0001_R1_P3_K1_Ch2-Ch1.zen
100	1.261898e-02	4.743252e-03	1.212300e-02	20151202_STAG2gfpcf2_G2G1\MitoSys2\LSM\STAG2gfpcf2_G1\DE_W0003_P0049\DE_2_W0003_P0049_T0001\TR1_W0001_P0128\TR1_2_W0001_P0128_T0001_R1_P3_K1_Ch2-Ch1.zen
120	1.134166e-02	3.911603e-03	1.190000e-02	20151202_STAG2gfpcf2_G2G1\MitoSys2\LSM\STAG2gfpcf2_G1\DE_W0003_P0049\DE_2_W0003_P0049_T0001\TR1_W0001_P0128\TR1_2_W0001_P0128_T0001_R1_P3_K1_Ch2-Ch1.zen
140	1.233081e-02	3.354886e-03	1.170800e-02	20151202_STAG2gfpcf2_G2G1\MitoSys2\LSM\STAG2gfpcf2_G1\DE_W0003_P0049\DE_2_W0003_P0049_T0001\TR1_W0001_P0128\TR1_2_W0001_P0128_T0001_R1_P3_K1_Ch2-Ch1.zen
160	1.100551e-02	3.996659e-03	1.154100e-02	20151202_STAG2gfpcf2_G2G1\MitoSys2\LSM\STAG2gfpcf2_G1\DE_W0003_P0049\DE_2_W0003_P0049_T0001\TR1_W0001_P0128\TR1_2_W0001_P0128_T0001_R1_P3_K1_Ch2-Ch1.zen
180	1.211188e-02	4.700160e-03	1.139400e-02	20151202_STAG2gfpcf2_G2G1\MitoSys2\LSM\STAG2gfpcf2_G1\DE_W0003_P0049\DE_2_W0003_P0049_T0001\TR1_W0001_P0128\TR1_2_W0001_P0128_T0001_R1_P3_K1_Ch2-Ch1.zen
200	1.073273e-02	3.402796e-03	1.126300e-02	20151202_STAG2gfpcf2_G2G1\MitoSys2\LSM\STAG2gfpcf2_G1\DE_W0003_P0049\DE_2_W0003_P0049_T0001\TR1_W0001_P0128\TR1_2_W0001_P0128_T0001_R1_P3_K1_Ch2-Ch1.zen
220	1.128310e-02	5.212137e-03	1.114600e-02	20151202_STAG2gfpcf2_G2G1\MitoSys2\LSM\STAG2gfpcf2_G1\DE_W0003_P0049\DE_2_W0003_P0049_T0001\TR1_W0001_P0128\TR1_2_W0001_P0128_T0001_R1_P3_K1_Ch2-Ch1.zen
240	1.109145e-02	3.952757e-03	1.104000e-02	20151202_STAG2gfpcf2_G2G1\MitoSys2\LSM\STAG2gfpcf2_G1\DE_W0003_P0049\DE_2_W0003_P0049_T0001\TR1_W0001_P0128\TR1_2_W0001_P0128_T0001_R1_P3_K1_Ch2-Ch1.zen
260	1.062615e-02	4.097950e-03	1.094300e-02	20151202_STAG2gfpcf2_G2G1\MitoSys2\LSM\STAG2gfpcf2_G1\DE_W0003_P0049\DE_2_W0003_P0049_T0001\TR1_W0001_P0128\TR1_2_W0001_P0128_T0001_R1_P3_K1_Ch2-Ch1.zen
280	1.072219e-02	3.979434e-03	1.085300e-02	20151202_STAG2gfpcf2_G2G1\MitoSys2\LSM\STAG2gfpcf2_G1\DE_W0003_P0049\DE_2_W0003_P0049_T0001\TR1_W0001_P0128\TR1_2_W0001_P0128_T0001_R1_P3_K1_Ch2-Ch1.zen
300	1.125878e-02	3.102131e-03	1.077000e-02	20151202_STAG2gfpcf2_G2G1\MitoSys2\LSM\STAG2gfpcf2_G1\DE_W0003_P0049\DE_2_W0003_P0049_T0001\TR1_W0001_P0128\TR1_2_W0001_P0128_T0001_R1_P3_K1_Ch2-Ch1.zen
340	1.003938e-02	2.473550e-03	1.061700e-02	20151202_STAG2gfpcf2_G2G1\MitoSys2\LSM\STAG2gfpcf2_G1\DE_W0003_P0049\DE_2_W0003_P0049_T0001\TR1_W0001_P0128\TR1_2_W0001_P0128_T0001_R1_P3_K1_Ch2-Ch1.zen
380	9.552572e-03	3.492617e-03	1.047800e-02	20151202_STAG2gfpcf2_G2G1\MitoSys2\LSM\STAG2gfpcf2_G1\DE_W0003_P0049\DE_2_W0003_P0049_T0001\TR1_W0001_P0128\TR1_2_W0001_P0128_T0001_R1_P3_K1_Ch2-Ch1.zen
420	1.016369e-02	3.245745e-03	1.034900e-02	20151202_STAG2gfpcf2_G2G1\MitoSys2\LSM\STAG2gfpcf2_G1\DE_W0003_P0049\DE_2_W0003_P0049_T0001\TR1_W0001_P0128\TR1_2_W0001_P0128_T0001_R1_P3_K1_Ch2-Ch1.zen
460	1.003878e-02	3.377362e-03	1.022700e-02	20151202_STAG2gfpcf2_G2G1\MitoSys2\LSM\STAG2gfpcf2_G1\DE_W0003_P0049\DE_2_W0003_P0049_T0001\TR1_W0001_P0128\TR1_2_W0001_P0128_T0001_R1_P3_K1_Ch2-Ch1.zen
500	1.023967e-02	3.466465e-03	1.011000e-02	20151202_STAG2gfpcf2_G2G1\MitoSys2\LSM\STAG2gfpcf2_G1\DE_W0003_P0049\DE_2_W0003_P0049_T0001\TR1_W0001_P0128\TR1_2_W0001_P0128_T0001_R1_P3_K1_Ch2-Ch1.zen
540	9.760219e-03	3.080786e-03	9.996900e-03	20151202_STAG2gfpcf2_G2G1\MitoSys2\LSM\STAG2gfpcf2_G1\DE_W0003_P0049\DE_2_W0003_P0049_T0001\TR1_W0001_P0128\TR1_2_W0001_P0128_T0001_R1_P3_K1_Ch2-Ch1.zen
580	1.052031e-02	3.980393e-03	9.887200e-03	20151202_STAG2gfpcf2_G2G1\MitoSys2\LSM\STAG2gfpcf2_G1\DE_W0003_P0049\DE_2_W0003_P0049_T0001\TR1_W0001_P0128\TR1_2_W0001_P0128_T0001_R1_P3_K1_Ch2-Ch1.zen
620	9.520852e-03	2.688590e-03	9.780200e-03	20151202_STAG2gfpcf2_G2G1\MitoSys2\LSM\STAG2gfpcf2_G1\DE_W0003_P0049\DE_2_W0003_P0049_T0001\TR1_W0001_P0128\TR1_2_W0001_P0128_T0001_R1_P3_K1_Ch2-Ch1.zen
660	1.049323e-02	2.665777e-03	9.675500e-03	20151202_STAG2gfpcf2_G2G1\MitoSys2\LSM\STAG2gfpcf2_G1\DE_W0003_P0049\DE_2_W0003_P0049_T0001\TR1_W0001_P0128\TR1_2_W0001_P0128_T0001_R1_P3_K1_Ch2-Ch1.zen
700	9.348007e-03	1.973586e-03	9.573000e-03	20151202_STAG2gfpcf2_G2G1\MitoSys2\LSM\STAG2gfpcf2_G1\DE_W0003_P0049\DE_2_W0003_P0049_T0001\TR1_W0001_P0128\TR1_2_W0001_P0128_T0001_R1_P3_K1_Ch2-Ch1.zen
780	9.749495e-03	2.514549e-03	9.374000e-03	20151202_STAG2gfpcf2_G2G1\MitoSys2\LSM\STAG2gfpcf2_G1\DE_W0003_P0049\DE_2_W0003_P0049_T0001\TR1_W0001_P0128\TR1_2_W0001_P0128_T0001_R1_P3_K1_Ch2-Ch1.zen
860	8.917965e-03	2.528635e-03	9.182300e-03	20151202_STAG2gfpcf2_G2G1\MitoSys2\LSM\STAG2gfpcf2_G1\DE_W0003_P0049\DE_2_W0003_P0049_T0001\TR1_W0001_P0128\TR1_2_W0001_P0128_T0001_R1_P3_K1_Ch2-Ch1.zen
940	8.915469e-03	2.175219e-03	8.997600e-03	20151202_STAG2gfpcf2_G2G1\MitoSys2\LSM\STAG2gfpcf2_G1\DE_W0003_P0049\DE_2_W0003_P0049_T0001\TR1_W0001_P0128\TR1_2_W0001_P0128_T0001_R1_P3_K1_Ch2-Ch1.zen
1020	8.762838e-03	2.669489e-03	8.819700e-03	20151202_STAG2gfpcf2_G2G1\MitoSys2\LSM\STAG2gfpcf2_G1\DE_W0003_P0049\DE_2_W0003_P0049_T0001\TR1_W0001_P0128\TR1_2_W0001_P0128_T0001_R1_P3_K1_Ch2-Ch1.zen
1100	8.044922e-03	2.348649e-03	8.648300e-03	20151202_STAG2gfpcf2_G2G1\MitoSys2\LSM\STAG2gfpcf2_G1\DE_W0003_P0049\DE_2_W0003_P0049_T0001\TR1_W0001_P0128\TR1_2_W0001_P0128_T0001_R1_P3_K1_Ch2-Ch1.zen
1180	8.164109e-03	2.624142e-03	8.483200e-03	20151202_STAG2gfpcf2_G2G1\MitoSys2\LSM\STAG2gfpcf2_G1\DE_W0003_P0049\DE_2_W0003_P0049_T0001\TR1_W0001_P0128\TR1_2_W0001_P0128_T0001_R1_P3_K1_Ch2-Ch1.zen
1260	8.684808e-03	2.401625e-03	8.324200e-03	20151202_STAG2gfpcf2_G2G1\MitoSys2\LSM\STAG2gfpcf2_G1\DE_W0003_P0049\DE_2_W0003_P0049_T0001\TR1_W0001_P0128\TR1_2_W0001_P0128_T0001_R1_P3_K1_Ch2-Ch1.zen
1340	8.241701e-03	2.824926e-03	8.171200e-03	20151202_STAG2gfpcf2_G2G1\MitoSys2\LSM\STAG2gfpcf2_G1\DE_W0003_P0049\DE_2_W0003_P0049_T0001\TR1_W0001_P0128\TR1_2_W0001_P0128_T0001_R1_P3_K1_Ch2-Ch1.zen
1420	7.713123e-03	2.324802e-03	8.023700e-03	20151202_STAG2gfpcf2_G2G1\MitoSys2\LSM\STAG2gfpcf2_G1\DE_W0003_P0049\DE_2_W0003_P0049_T0001\TR1_W0001_P0128\TR1_2_W0001_P0128_T0001_R1_P3_K1_Ch2-Ch1.zen
1500	8.032829e-03	2.204307e-03	7.881700e-03	20151202_STAG2gfpcf2_G2G1\MitoSys2\LSM\STAG2gfpcf2_G1\DE_W0003_P0049\DE_2_W0003_P0049_T0001\TR1_W0001_P0128\TR1_2_W0001_P0128_T0001_R1_P3_K1_Ch2-Ch1.zen
1660	8.051273e-03	2.196903e-03	7.613100e-03	20151202_STAG2gfpcf2_G2G1\MitoSys2\LSM\STAG2gfpcf2_G1\DE_W0003_P0049\DE_2_W0003_P0049_T0001\TR1_W0001_P0128\TR1_2_W0001_P0128_T0001_R1_P3_K1_Ch2-Ch1.zen
1820	7.292261e-03	1.845041e-03	7.363500e-03	20151202_STAG2gfpcf2_G2G1\MitoSys2\LSM\STAG2gfpcf2_G1\DE_W0003_P0049\DE_2_W0003_P0049_T0001\TR1_W0001_P0128\TR1_2_W0001_P0128_T0001_R1_P3_K1_Ch2-Ch1.zen
1980	7.137942e-03	2.279226e-03	7.131300e-03	20151202_STAG2gfpcf2_G2G1\MitoSys2\LSM\STAG2gfpcf2_G1\DE_W0003_P0049\DE_2_W0003_P0049_T0001\TR1_W0001_P0128\TR1_2_W0001_P0128_T0001_R1_P3_K1_Ch2-Ch1.zen
2140	6.962768e-03	2.352296e-03	6.915000e-03	20151202_STAG2gfpcf2_G2G1\MitoSys2\LSM\STAG2gfpcf2_G1\DE_W0003_P0049\DE_2_W0003_P0049_T0001\TR1_W0001_P0128\TR1_2_W0001_P0128_T0001_R1_P3_K1_Ch2-Ch1.zen
2300	6.457018e-03	1.947664e-03	6.713200e-03	20151202_STAG2gfpcf2_G2G1\MitoSys2\LSM\STAG2gfpcf2_G1\DE_W0003_P0049\DE_2_W0003_P0049_T0001\TR1_W0001_P0128\TR1_2_W0001_P0128_T0001_R1_P3_K1_Ch2-Ch1.zen
2460	6.717339e-03	1.854589e-03	6.524600e-03	20151202_STAG2gfpcf2_G2G1\MitoSys2\LSM\STAG2gfpcf2_G1\DE_W0003_P0049\DE_2_W0003_P0049_T0001\TR1_W0001_P0128\TR1_2_W0001_P0128_T0001_R1_P3_K1_Ch2-Ch1.zen
2620	6.208244e-03	2.038253e-03	6.348000e-03	20151202_STAG2gfpcf2_G2G1\MitoSys2\LSM\STAG2gfpcf2_G1\DE_W0003_P0049\DE_2_W0003_P0049_T0001\TR1_W0001_P0128\TR1_2_W0001_P0128_T0001_R1_P3_K1_Ch2-Ch1.zen
2780	5.920786e-03	1.875476e-03	6.182500e-03	20151202_STAG2gfpcf2_G2G1\MitoSys2\LSM\STAG2gfpcf2_G1\DE_W0003_P0049\DE_2_W0003_P0049_T0001\TR1_W0001_P0128\TR1_2_W0001_P0128_T0001_R1_P3_K1_Ch2-Ch1.zen
2940	6.026278e-03	1.698928e-03	6.027100e-03	20151202_STAG2gfpcf2_G2G1\MitoSys2\LSM\STAG2gfpcf2_G1\DE_W0003_P0049\DE_2_W0003_P0049_T0001\TR1_W0001_P0128\TR1_2_W0001_P0128_T0001_R1_P3_K1_Ch2-Ch1.zen
3100	6.189034e-03	2.015711e-03	5.881000e-03	20151202_STAG2gfpcf2_G2G1\MitoSys2\LSM\STAG2gfpcf2_G1\DE_W0003_P0049\DE_2_W0003_P0049_T0001\TR1_W0001_P0128\TR1_2_W0001_P0128_T0001_R1_P3_K1_Ch2-Ch1.zen
3420	5.911333e-03	1.713342e-03	5.613500e-03	20151202_STAG2gfpcf2_G2G1\MitoSys2\LSM\STAG2gfpcf2_G1\DE_W0003_P0049\DE_2_W0003_P0049_T0001\TR1_W0001_P0128\TR1_2_W0001_P0128_T0001_R1_P3_K1_Ch2-Ch1.zen
3740	5.436744e-03	1.879985e-03	5.374800e-03	20151202_STAG2gfpcf2_G2G1\MitoSys2\LSM\STAG2gfpcf2_G1\DE_W0003_P0049\DE_2_W0003_P0049_T0001\TR1_W0001_P0128\TR1_2_W0001_P0128_T0001_R1_P3_K1_Ch2-Ch1.zen
4060	5.278064e-03	1.557233e-03	5.160600e-03	20151202_STAG2gfpcf2_G2G1\MitoSys2\LSM\STAG2gfpcf2_G1\DE_W0003_P0049\DE_2_W0003_P0049_T0001\TR1_W0001_P0128\TR1_2_W0001_P0128_T0001_R1_P3_K1_Ch2-Ch1.zen
4380	5.222742e-03	2.004906e-03	4.967300e-03	20151202_STAG2gfpcf2_G2G1\MitoSys2\LSM\STAG2gfpcf2_G1\DE_W0003_P0049\DE_2_W0003_P0049_T0001\TR1_W0001_P0128\TR1_2_W0001_P0128_T0001_R1_P3_K1_Ch2-Ch1.zen
4700	4.960153e-03	2.207573e-03	4.792100e-03	20151202_STAG2gfpcf2_G2G1\MitoSys2\LSM\STAG2gfpcf2_G1\DE_W0003_P0049\DE_2_W0003_P0049_T0001\TR1_W0001_P0128\TR1_2_W0001_P0128_T0001_R1_P3_K1_Ch2-Ch1.zen
5020	4.640376e-03	2.169399e-03	4.632500e-03	20151202_STAG2gfpcf2_G2G1\MitoSys2\LSM\STAG2gfpcf2_G1\DE_W0003_P0049\DE_2_W0003_P0049_T0001\TR1_W0001_P0128\TR1_2_W0001_P0128_T0001_R1_P3_K1_Ch2-Ch1.zen
5340	4.217561e-03	1.800936e-03	4.486400e-03	20151202_STAG2gfpcf2_G2G1\MitoSys2\LSM\STAG2gfpcf2_G1\DE_W0003_P0049\DE_2_W0003_P0049_T0001\TR1_W0001_P0128\TR1_2_W0001_P0128_T0001_R1_P3_K1_Ch2-Ch1.zen
5660	4.601347e-03	1.979431e-03	4.352300e-03	20151202_STAG2gfpcf2_G2G1\MitoSys2\LSM\STAG2gfpcf2_G1\DE_W0003_P0049\DE_2_W0003_P0049_T0001\TR1_W0001_P0128\TR1_2_W0001_P0128_T0001_R1_P3_K1_Ch2-Ch1.zen
5980	3.986063e-03	1.829305e-03	4.228500e-03	20151202_STAG2gfpcf2_G2G1\MitoSys2\LSM\STAG2gfpcf2_G1\DE_W0003_P0049\DE_2_W0003_P0049_T0001\TR1_W0001_P0128\TR1_2_W0001_P0128_T0001_R1_P3_K1_Ch2-Ch1.zen
6300	4.326847e-03	1.909759e-03	4.114000e-03	20151202_STAG2gfpcf2_G2G1\MitoSys2\LSM\STAG2gfpcf2_G1\DE_W0003_P0049\DE_2_W0003_P0049_T0001\TR1_W0001_P0128\TR1_2_W0001_P0128_T0001_R1_P3_K1_Ch2-Ch1.zen
6940	4.004599e-03	1.777872e-03	3.908400e-03	20151202_STAG2gfpcf2_G2G1\MitoSys2\LSM\STAG2gfpcf2_G1\DE_W0003_P0049\DE_2_W0003_P0049_T0001\TR1_W0001_P0128\TR1_2_W0001_P0128_T0001_R1_P3_K1_Ch2-Ch1.zen
7580	3.806749e-03	1.779018e-03	3.728800e-03	20151202_STAG2gfpcf2_G2G1\MitoSys2\LSM\STAG2gfpcf2_G1\DE_W0003_P0049\DE_2_W0003_P0049_T0001\TR1_W0001_P0128\TR1_2_W0001_P0128_T0001_R1_P3_K1_Ch2-Ch1.zen
8220	3.575217e-03	1.578031e-03	3.570100e-03	20151202_STAG2gfpcf2_G2G1\MitoSys2\LSM\STAG2gfpcf2_G1\DE_W0003_P0049\DE_2_W0003_P0049_T0001\TR1_W0001_P0128\TR1_2_W0001_P0128_T0001_R1_P3_K1_Ch2-Ch1.zen
8860	3.394029e-03	1.938126e-03	3.428400e-03	20151202_STAG2gfpcf2_G2G1\MitoSys2\LSM\STAG2gfpcf2_G1\DE_W0003_P0049\DE_2_W0003_P0049_T0001\TR1_W0001_P0128\TR1_2_W0001_P0128_T0001_R1_P3_K1_Ch2-Ch1.zen
9500	3.331539e-03	1.614623e-03	3.300800e-03	20151202_STAG2gfpcf2_G2G1\MitoSys2\LSM\STAG2gfpcf2_G1\DE_W0003_P0049\DE_2_W0003_P0049_T0001\TR1_W0001_P0128\TR1_2_W0001_P0128_T0001_R1_P3_K1_Ch2-Ch1.zen
10140	2.814559e-03	1.475494e-03	3.184800e-03	20151202_STAG2gfpcf2_G2G1\MitoSys2\LSM\STAG2gfpcf2_G1\DE_W0003_P0049\DE_2_W0003_P0049_T0001\TR1_W0001_P0128\TR1_2_W0001_P0128_T0001_R1_P3_K1_Ch2-Ch1.zen
10780	2.735990e-03	1.632032e-03	3.078800e-03	20151202_STAG2gfpcf2_G2G1\MitoSys2\LSM\STAG2gfpcf2_G1\DE_W0003_P0049\DE_2_W0003_P0049_T0001\TR1_W0001_P0128\TR1_2_W0001_P0128_T0001_R1_P3_K1_Ch2-Ch1.zen
11420	2.818235e-03	1.753421e-03	2.981100e-03	20151202_STAG2gfpcf2_G2G1\MitoSys2\LSM\STAG2gfpcf2_G1\DE_W0003_P0049\DE_2_W0003_P0049_T0001\TR1_W0001_P0128\TR1_2_W0001_P0128_T0001_R1_P3_K1_Ch2-Ch1.zen
12060	2.512845e-03	1.821418e-03	2.890500e-03	20151202_STAG2gfpcf2_G2G1\MitoSys2\LSM\STAG2gfpcf2_G1\DE_W0003_P0049\DE_2_W0003_P0049_T0001\TR1_W0001_P0128\TR1_2_W0001_P0128_T0001_R1_P3_K1_Ch2-Ch1.zen
12700	2.425577e-03	1.536652e-03	2.806200e-03	20151202_STAG2gfpcf2_G2G1\MitoSys2\LSM\STAG2gfpcf2_G1\DE_W0003_P0049\DE_2_W0003_P0049_T0001\TR1_W0001_P0128\TR1_2_W0001_P0128_T0001_R1_P3_K1_Ch2-Ch1.zen
13980	2.399815e-03	1.593793e-03	2.653000e-03	20151202_STAG2gfpcf2_G2G1\MitoSys2\LSM\STAG2gfpcf2_G1\DE_W0003_P0049\DE_2_W0003_P0049_T0001\TR1_W0001_P0128\TR1_2_W0001_P0128_T0001_R1_P3_K1_Ch2-Ch1.zen
15260	2.612440e-03	1.545330e-03	2.516700e-03	20151202_STAG2gfpcf2_G2G1\MitoSys2\LSM\STAG2gfpcf2_G1\DE_W0003_P0049\DE_2_W0003_P0049_T0001\TR1_W0001_P0128\TR1_2_W0001_P0128_T0001_R1_P3_K1_Ch2-Ch1.zen
16540	2.679657e-03	1.512364e-03	2.393600e-03	20151202_STAG2gfpcf2_G2G1\MitoSys2\LSM\STAG2gfpcf2_G1\DE_W0003_P0049\DE_2_W0003_P0049_T0001\TR1_W0001_P0128\TR1_2_W0001_P0128_T0001_R1_P3_K1_Ch2-Ch1.zen
17820	2.462037e-03	1.724689e-03	2.281400e-03	20151202_STAG2gfpcf2_G2G1\MitoSys2\LSM\STAG2gfpcf2_G1\DE_W0003_P0049\DE_2_W0003_P0049_T0001\TR1_W0001_P0128\TR1_2_W0001_P0128_T0001_R1_P3_K1_Ch2-Ch1.zen
19100	2.289790e-03	1.599361e-03	2.178200e-03	20151202_STAG2gfpcf2_G2G1\MitoSys2\LSM\STAG2gfpcf2_G1\DE_W0003_P0049\DE_2_W0003_P0049_T0001\TR1_W0001_P0128\TR1_2_W0001_P0128_T0001_R1_P3_K1_Ch2-Ch1.zen
20380	2.172392e-03	1.622031e-03	2.082600e-03	20151202_STAG2gfpcf2_G2G1\MitoSys2\LSM\STAG2gfpcf2_G1\DE_W0003_P0049\DE_2_W0003_P0049_T0001\TR1_W0001_P0128\TR1_2_W0001_P0128_T0001_R1_P3_K1_Ch2-Ch1.zen
21660	1.950178e-03	1.287586e-03	1.993600e-03	20151202_STAG2gfpcf2_G2G1\MitoSys2\LSM\STAG2gfpcf2_G1\DE_W0003_P0049\DE_2_W0003_P0049_T0001\TR1_W0001_P0128\TR1_2_W0001_P0128_T0001_R1_P3_K1_Ch2-Ch1.zen
22940	1.768619e-03	1.451398e-03	1.910400e-03	20151202_STAG2gfpcf2_G2G1\MitoSys2\LSM\STAG2gfpcf2_G1\DE_W0003_P0049\DE_2_W0003_P0049_T0001\TR1_W0001_P0128\TR1_2_W0001_P0128_T0001_R1_P3_K1_Ch2-Ch1.zen
24220	1.883982e-03	1.596240e-03	1.832300e-03	20151202_STAG2gfpcf2_G2G1\MitoSys2\LSM\STAG2gfpcf2_G1\DE_W0003_P0049\DE_2_W0003_P0049_T0001\TR1_W0001_P0128\TR1_2_W0001_P0128_T0001_R1_P3_K1_Ch2-Ch1.zen
25500	1.999433e-03	1.490013e-03	1.758900e-03	20151202_STAG2gfpcf2_G2G1\MitoSys2\LSM\STAG2gfpcf2_G1\DE_W0003_P0049\DE_2_W0003_P0049_T0001\TR1_W0001_P0128\TR1_2_W0001_P0128_T0001_R1_P3_K1_Ch2-Ch1.zen
28060	1.638495e-03	1.259254e-03	1.624100e-03	20151202_STAG2gfpcf2_G2G1\MitoSys2\LSM\STAG2gfpcf2_G1\DE_W0003_P0049\DE_2_W0003_P0049_T0001\TR1_W0001_P0128\TR1_2_W0001_P0128_T0001_R1_P3_K1_Ch2-Ch1.zen
30620	1.550717e-03	1.164421e-03	1.503300e-03	20151202_STAG2gfpcf2_G2G1\MitoSys2\LSM\STAG2gfpcf2_G1\DE_W0003_P0049\DE_2_W0003_P0049_T0001\TR1_W0001_P0128\TR1_2_W0001_P0128_T0001_R1_P3_K1_Ch2-Ch1.zen
33180	1.420988e-03	1.263696e-03	1.394600e-03	20151202_STAG2gfpcf2_G2G1\MitoSys2\LSM\STAG2gfpcf2_G1\DE_W0003_P0049\DE_2_W0003_P0049_T0001\TR1_W0001_P0128\TR1_2_W0001_P0128_T0001_R1_P3_K1_Ch2-Ch1.zen
35740	1.279121e-03	1.146841e-03	1.296300e-03	20151202_STAG2gfpcf2_G2G1\MitoSys2\LSM\STAG2gfpcf2_G1\DE_W0003_P0049\DE_2_W0003_P0049_T0001\TR1_W0001_P0128\TR1_2_W0001_P0128_T0001_R1_P3_K1_Ch2-Ch1.zen
38300	1.410897e-03	1.220405e-03	1.207300e-03	20151202_STAG2gfpcf2_G2G1\MitoSys2\LSM\STAG2gfpcf2_G1\DE_W0003_P0049\DE_2_W0003_P0049_T0001\TR1_W0001_P0128\TR1_2_W0001_P0128_T0001_R1_P3_K1_Ch2-Ch1.zen
40860	1.142583e-03	1.315996e-03	1.126300e-03	20151202_STAG2gfpcf2_G2G1\MitoSys2\LSM\STAG2gfpcf2_G1\DE_W0003_P0049\DE_2_W0003_P0049_T0001\TR1_W0001_P0128\TR1_2_W0001_P0128_T0001_R1_P3_K1_Ch2-Ch1.zen
43420	1.062210e-03	1.219836e-03	1.052700e-03	20151202_STAG2gfpcf2_G2G1\MitoSys2\LSM\STAG2gfpcf2_G1\DE_W0003_P0049\DE_2_W0003_P0049_T0001\TR1_W0001_P0128\TR1_2_W0001_P0128_T0001_R1_P3_K1_Ch2-Ch1.zen
45980	8.351643e-04	1.318549e-03	9.854700e-04	20151202_STAG2gfpcf2_G2G1\MitoSys2\LSM\STAG2gfpcf2_G1\DE_W0003_P0049\DE_2_W0003_P0049_T0001\TR1_W0001_P0128\TR1_2_W0001_P0128_T0001_R1_P3_K1_Ch2-Ch1.zen
48540	1.070477e-03	1.361239e-03	9.240400e-04	20151202_STAG2gfpcf2_G2G1\MitoSys2\LSM\STAG2gfpcf2_G1\DE_W0003_P0049\DE_2_W0003_P0049_T0001\TR1_W0001_P0128\TR1_2_W0001_P0128_T0001_R1_P3_K1_Ch2-Ch1.zen
51100	9.198242e-04	1.373658e-03	8.677900e-04	20151202_STAG2gfpcf2_G2G1\MitoSys2\LSM\STAG2gfpcf2_G1\DE_W0003_P0049\DE_2_W0003_P0049_T0001\TR1_W0001_P0128\TR1_2_W0001_P0128_T0001_R1_P3_K1_Ch2-Ch1.zen
56220	7.372820e-04	9.897714e-04	7.687800e-04	20151202_STAG2gfpcf2_G2G1\MitoSys2\LSM\STAG2gfpcf2_G1\DE_W0003_P0049\DE_2_W0003_P0049_T0001\TR1_W0001_P0128\TR1_2_W0001_P0128_T0001_R1_P3_K1_Ch2-Ch1.zen
61340	7.486712e-04	1.027344e-03	6.849000e-04	20151202_STAG2gfpcf2_G2G1\MitoSys2\LSM\STAG2gfpcf2_G1\DE_W0003_P0049\DE_2_W0003_P0049_T0001\TR1_W0001_P0128\TR1_2_W0001_P0128_T0001_R1_P3_K1_Ch2-Ch1.zen
66460	5.114582e-04	9.111037e-04	6.133800e-04	20151202_STAG2gfpcf2_G2G1\MitoSys2\LSM\STAG2gfpcf2_G1\DE_W0003_P0049\DE_2_W0003_P0049_T0001\TR1_W0001_P0128\TR1_2_W0001_P0128_T0001_R1_P3_K1_Ch2-Ch1.zen
71580	5.605783e-04	1.017176e-03	5.520000e-04	20151202_STAG2gfpcf2_G2G1\MitoSys2\LSM\STAG2gfpcf2_G1\DE_W0003_P0049\DE_2_W0003_P0049_T0001\TR1_W0001_P0128\TR1_2_W0001_P0128_T0001_R1_P3_K1_Ch2-Ch1.zen
76700	6.540732e-04	1.069765e-03	4.990000e-04	20151202_STAG2gfpcf2_G2G1\MitoSys2\LSM\STAG2gfpcf2_G1\DE_W0003_P0049\DE_2_W0003_P0049_T0001\TR1_W0001_P0128\TR1_2_W0001_P0128_T0001_R1_P3_K1_Ch2-Ch1.zen
81820	5.175175e-04	1.005636e-03	4.529900e-04	20151202_STAG2gfpcf2_G2G1\MitoSys2\LSM\STAG2gfpcf2_G1\DE_W0003_P0049\DE_2_W0003_P0049_T0001\TR1_W0001_P0128\TR1_2_W0001_P0128_T0001_R1_P3_K1_Ch2-Ch1.zen
86940	2.893743e-04	1.009481e-03	4.128100e-04	20151202_STAG2gfpcf2_G2G1\MitoSys2\LSM\STAG2gfpcf2_G1\DE_W0003_P0049\DE_2_W0003_P0049_T0001\TR1_W0001_P0128\TR1_2_W0001_P0128_T0001_R1_P3_K1_Ch2-Ch1.zen
92060	2.692504e-04	1.196244e-03	3.775600e-04	20151202_STAG2gfpcf2_G2G1\MitoSys2\LSM\STAG2gfpcf2_G1\DE_W0003_P0049\DE_2_W0003_P0049_T0001\TR1_W0001_P0128\TR1_2_W0001_P0128_T0001_R1_P3_K1_Ch2-Ch1.zen
97180	2.781316e-04	1.115329e-03	3.464700e-04	20151202_STAG2gfpcf2_G2G1\MitoSys2\LSM\STAG2gfpcf2_G1\DE_W0003_P0049\DE_2_W0003_P0049_T0001\TR1_W0001_P0128\TR1_2_W0001_P0128_T0001_R1_P3_K1_Ch2-Ch1.zen
102300	4.079419e-04	1.059588e-03	3.189300e-04	20151202_STAG2gfpcf2_G2G1\MitoSys2\LSM\STAG2gfpcf2_G1\DE_W0003_P0049\DE_2_W0003_P0049_T0001\TR1_W0001_P0128\TR1_2_W0001_P0128_T0001_R1_P3_K1_Ch2-Ch1.zen
112540	3.951789e-04	9.895110e-04	2.725500e-04	20151202_STAG2gfpcf2_G2G1\MitoSys2\LSM\STAG2gfpcf2_G1\DE_W0003_P0049\DE_2_W0003_P0049_T0001\TR1_W0001_P0128\TR1_2_W0001_P0128_T0001_R1_P3_K1_Ch2-Ch1.zen
122780	4.166410e-04	9.932724e-04	2.352700e-04	20151202_STAG2gfpcf2_G2G1\MitoSys2\LSM\STAG2gfpcf2_G1\DE_W0003_P0049\DE_2_W0003_P0049_T0001\TR1_W0001_P0128\TR1_2_W0001_P0128_T0001_R1_P3_K1_Ch2-Ch1.zen
133020	3.519661e-04	1.229904e-03	2.049000e-04	20151202_STAG2gfpcf2_G2G1\MitoSys2\LSM\STAG2gfpcf2_G1\DE_W0003_P0049\DE_2_W0003_P0049_T0001\TR1_W0001_P0128\TR1_2_W0001_P0128_T0001_R1_P3_K1_Ch2-Ch1.zen
143260	1.442966e-04	8.612313e-04	1.798500e-04	20151202_STAG2gfpcf2_G2G1\MitoSys2\LSM\STAG2gfpcf2_G1\DE_W0003_P0049\DE_2_W0003_P0049_T0001\TR1_W0001_P0128\TR1_2_W0001_P0128_T0001_R1_P3_K1_Ch2-Ch1.zen
153500	1.821487e-05	8.169761e-04	1.589600e-04	20151202_STAG2gfpcf2_G2G1\MitoSys2\LSM\STAG2gfpcf2_G1\DE_W0003_P0049\DE_2_W0003_P0049_T0001\TR1_W0001_P0128\TR1_2_W0001_P0128_T0001_R1_P3_K1_Ch2-Ch1.zen
163740	-2.464051e-05	1.017593e-03	1.413700e-04	20151202_STAG2gfpcf2_G2G1\MitoSys2\LSM\STAG2gfpcf2_G1\DE_W0003_P0049\DE_2_W0003_P0049_T0001\TR1_W0001_P0128\TR1_2_W0001_P0128_T0001_R1_P3_K1_Ch2-Ch1.zen
173980	-6.536926e-05	1.054374e-03	1.264300e-04	20151202_STAG2gfpcf2_G2G1\MitoSys2\LSM\STAG2gfpcf2_G1\DE_W0003_P0049\DE_2_W0003_P0049_T0001\TR1_W0001_P0128\TR1_2_W0001_P0128_T0001_R1_P3_K1_Ch2-Ch1.zen
184220	-1.047684e-04	7.601899e-04	1.136400e-04	20151202_STAG2gfpcf2_G2G1\MitoSys2\LSM\STAG2gfpcf2_G1\DE_W0003_P0049\DE_2_W0003_P0049_T0001\TR1_W0001_P0128\TR1_2_W0001_P0128_T0001_R1_P3_K1_Ch2-Ch1.zen
194460	-8.213209e-05	7.359621e-04	1.026200e-04	20151202_STAG2gfpcf2_G2G1\MitoSys2\LSM\STAG2gfpcf2_G1\DE_W0003_P0049\DE_2_W0003_P0049_T0001\TR1_W0001_P0128\TR1_2_W0001_P0128_T0001_R1_P3_K1_Ch2-Ch1.zen
204700	-1.003720e-04	6.459270e-04	9.305300e-05	20151202_STAG2gfpcf2_G2G1\MitoSys2\LSM\STAG2gfpcf2_G1\DE_W0003_P0049\DE_2_W0003_P0049_T0001\TR1_W0001_P0128\TR1_2_W0001_P0128_T0001_R1_P3_K1_Ch2-Ch1.zen
225180	7.448603e-05	8.544903e-04	7.738000e-05	20151202_STAG2gfpcf2_G2G1\MitoSys2\LSM\STAG2gfpcf2_G1\DE_W0003_P0049\DE_2_W0003_P0049_T0001\TR1_W0001_P0128\TR1_2_W0001_P0128_T0001_R1_P3_K1_Ch2-Ch1.zen
245660	2.062518e-04	1.091307e-03	6.519900e-05	20151202_STAG2gfpcf2_G2G1\MitoSys2\LSM\STAG2gfpcf2_G1\DE_W0003_P0049\DE_2_W0003_P0049_T0001\TR1_W0001_P0128\TR1_2_W0001_P0128_T0001_R1_P3_K1_Ch2-Ch1.zen
266140	2.393393e-04	7.748221e-04	5.556400e-05	20151202_STAG2gfpcf2_G2G1\MitoSys2\LSM\STAG2gfpcf2_G1\DE_W0003_P0049\DE_2_W0003_P0049_T0001\TR1_W0001_P0128\TR1_2_W0001_P0128_T0001_R1_P3_K1_Ch2-Ch1.zen
286620	1.707066e-04	6.143417e-04	4.782500e-05	20151202_STAG2gfpcf2_G2G1\MitoSys2\LSM\STAG2gfpcf2_G1\DE_W0003_P0049\DE_2_W0003_P0049_T0001\TR1_W0001_P0128\TR1_2_W0001_P0128_T0001_R1_P3_K1_Ch2-Ch1.zen
307100	-1.536527e-04	9.030135e-04	4.152600e-05	20151202_STAG2gfpcf2_G2G1\MitoSys2\LSM\STAG2gfpcf2_G1\DE_W0003_P0049\DE_2_W0003_P0049_T0001\TR1_W0001_P0128\TR1_2_W0001_P0128_T0001_R1_P3_K1_Ch2-Ch1.zen
327580	-4.363495e-05	8.835831e-04	3.634000e-05	20151202_STAG2gfpcf2_G2G1\MitoSys2\LSM\STAG2gfpcf2_G1\DE_W0003_P0049\DE_2_W0003_P0049_T0001\TR1_W0001_P0128\TR1_2_W0001_P0128_T0001_R1_P3_K1_Ch2-Ch1.zen
348060	-1.327813e-04	7.757863e-04	3.202500e-05	20151202_STAG2gfpcf2_G2G1\MitoSys2\LSM\STAG2gfpcf2_G1\DE_W0003_P0049\DE_2_W0003_P0049_T0001\TR1_W0001_P0128\TR1_2_W0001_P0128_T0001_R1_P3_K1_Ch2-Ch1.zen
368540	-1.672148e-04	5.905671e-04	2.840200e-05	20151202_STAG2gfpcf2_G2G1\MitoSys2\LSM\STAG2gfpcf2_G1\DE_W0003_P0049\DE_2_W0003_P0049_T0001\TR1_W0001_P0128\TR1_2_W0001_P0128_T0001_R1_P3_K1_Ch2-Ch1.zen
389020	-2.752530e-04	7.654738e-04	2.533300e-05	20151202_STAG2gfpcf2_G2G1\MitoSys2\LSM\STAG2gfpcf2_G1\DE_W0003_P0049\DE_2_W0003_P0049_T0001\TR1_W0001_P0128\TR1_2_W0001_P0128_T0001_R1_P3_K1_Ch2-Ch1.zen
409500	-3.643849e-04	9.287403e-04	2.271500e-05	20151202_STAG2gfpcf2_G2G1\MitoSys2\LSM\STAG2gfpcf2_G1\DE_W0003_P0049\DE_2_W0003_P0049_T0001\TR1_W0001_P0128\TR1_2_W0001_P0128_T0001_R1_P3_K1_Ch2-Ch1.zen
450460	-2.186807e-04	1.113169e-03	1.851900e-05	20151202_STAG2gfpcf2_G2G1\MitoSys2\LSM\STAG2gfpcf2_G1\DE_W0003_P0049\DE_2_W0003_P0049_T0001\TR1_W0001_P0128\TR1_2_W0001_P0128_T0001_R1_P3_K1_Ch2-Ch1.zen
491420	-1.495597e-04	9.332858e-04	1.534800e-05	20151202_STAG2gfpcf2_G2G1\MitoSys2\LSM\STAG2gfpcf2_G1\DE_W0003_P0049\DE_2_W0003_P0049_T0001\TR1_W0001_P0128\TR1_2_W0001_P0128_T0001_R1_P3_K1_Ch2-Ch1.zen
532380	-1.116899e-04	8.392718e-04	1.289900e-05	20151202_STAG2gfpcf2_G2G1\MitoSys2\LSM\STAG2gfpcf2_G1\DE_W0003_P0049\DE_2_W0003_P0049_T0001\TR1_W0001_P0128\TR1_2_W0001_P0128_T0001_R1_P3_K1_Ch2-Ch1.zen
573340	-1.418945e-04	9.040749e-04	1.097400e-05	20151202_STAG2gfpcf2_G2G1\MitoSys2\LSM\STAG2gfpcf2_G1\DE_W0003_P0049\DE_2_W0003_P0049_T0001\TR1_W0001_P0128\TR1_2_W0001_P0128_T0001_R1_P3_K1_Ch2-Ch1.zen
614300	-1.179769e-04	7.894269e-04	9.436400e-06	20151202_STAG2gfpcf2_G2G1\MitoSys2\LSM\STAG2gfpcf2_G1\DE_W0003_P0049\DE_2_W0003_P0049_T0001\TR1_W0001_P0128\TR1_2_W0001_P0128_T0001_R1_P3_K1_Ch2-Ch1.zen
655260	-1.613364e-04	5.617801e-04	8.191300e-06	20151202_STAG2gfpcf2_G2G1\MitoSys2\LSM\STAG2gfpcf2_G1\DE_W0003_P0049\DE_2_W0003_P0049_T0001\TR1_W0001_P0128\TR1_2_W0001_P0128_T0001_R1_P3_K1_Ch2-Ch1.zen
696220	-2.624647e-04	8.352785e-04	7.170400e-06	20151202_STAG2gfpcf2_G2G1\MitoSys2\LSM\STAG2gfpcf2_G1\DE_W0003_P0049\DE_2_W0003_P0049_T0001\TR1_W0001_P0128\TR1_2_W0001_P0128_T0001_R1_P3_K1_Ch2-Ch1.zen
737180	-3.367092e-04	9.568688e-04	6.324000e-06	20151202_STAG2gfpcf2_G2G1\MitoSys2\LSM\STAG2gfpcf2_G1\DE_W0003_P0049\DE_2_W0003_P0049_T0001\TR1_W0001_P0128\TR1_2_W0001_P0128_T0001_R1_P3_K1_Ch2-Ch1.zen
778140	-3.690396e-04	7.190286e-04	5.615400e-06	20151202_STAG2gfpcf2_G2G1\MitoSys2\LSM\STAG2gfpcf2_G1\DE_W0003_P0049\DE_2_W0003_P0049_T0001\TR1_W0001_P0128\TR1_2_W0001_P0128_T0001_R1_P3_K1_Ch2-Ch1.zen
819100	-2.956113e-04	6.469822e-04	5.016700e-06	20151202_STAG2gfpcf2_G2G1\MitoSys2\LSM\STAG2gfpcf2_G1\DE_W0003_P0049\DE_2_W0003_P0049_T0001\TR1_W0001_P0128\TR1_2_W0001_P0128_T0001_R1_P3_K1_Ch2-Ch1.zen
901020	-3.275588e-04	6.897632e-04	4.069200e-06	20151202_STAG2gfpcf2_G2G1\MitoSys2\LSM\STAG2gfpcf2_G1\DE_W0003_P0049\DE_2_W0003_P0049_T0001\TR1_W0001_P0128\TR1_2_W0001_P0128_T0001_R1_P3_K1_Ch2-Ch1.zen
982940	-2.252918e-04	7.005362e-04	3.362500e-06	20151202_STAG2gfpcf2_G2G1\MitoSys2\LSM\STAG2gfpcf2_G1\DE_W0003_P0049\DE_2_W0003_P0049_T0001\TR1_W0001_P0128\TR1_2_W0001_P0128_T0001_R1_P3_K1_Ch2-Ch1.zen
1064860	-1.098976e-04	7.639072e-04	2.822500e-06	20151202_STAG2gfpcf2_G2G1\MitoSys2\LSM\STAG2gfpcf2_G1\DE_W0003_P0049\DE_2_W0003_P0049_T0001\TR1_W0001_P0128\TR1_2_W0001_P0128_T0001_R1_P3_K1_Ch2-Ch1.zen
1146780	1.233563e-05	6.276631e-04	2.401300e-06	20151202_STAG2gfpcf2_G2G1\MitoSys2\LSM\STAG2gfpcf2_G1\DE_W0003_P0049\DE_2_W0003_P0049_T0001\TR1_W0001_P0128\TR1_2_W0001_P0128_T0001_R1_P3_K1_Ch2-Ch1.zen
1228700	-2.101152e-04	5.991303e-04	2.066800e-06	20151202_STAG2gfpcf2_G2G1\MitoSys2\LSM\STAG2gfpcf2_G1\DE_W0003_P0049\DE_2_W0003_P0049_T0001\TR1_W0001_P0128\TR1_2_W0001_P0128_T0001_R1_P3_K1_Ch2-Ch1.zen
1310620	-7.457048e-05	8.083186e-04	1.797100e-06	20151202_STAG2gfpcf2_G2G1\MitoSys2\LSM\STAG2gfpcf2_G1\DE_W0003_P0049\DE_2_W0003_P0049_T0001\TR1_W0001_P0128\TR1_2_W0001_P0128_T0001_R1_P3_K1_Ch2-Ch1.zen
1392540	9.522791e-05	7.458061e-04	1.576500e-06	20151202_STAG2gfpcf2_G2G1\MitoSys2\LSM\STAG2gfpcf2_G1\DE_W0003_P0049\DE_2_W0003_P0049_T0001\TR1_W0001_P0128\TR1_2_W0001_P0128_T0001_R1_P3_K1_Ch2-Ch1.zen
1474460	-2.845941e-05	5.659768e-04	1.394000e-06	20151202_STAG2gfpcf2_G2G1\MitoSys2\LSM\STAG2gfpcf2_G1\DE_W0003_P0049\DE_2_W0003_P0049_T0001\TR1_W0001_P0128\TR1_2_W0001_P0128_T0001_R1_P3_K1_Ch2-Ch1.zen
1556380	-6.293154e-06	5.223553e-04	1.241300e-06	20151202_STAG2gfpcf2_G2G1\MitoSys2\LSM\STAG2gfpcf2_G1\DE_W0003_P0049\DE_2_W0003_P0049_T0001\TR1_W0001_P0128\TR1_2_W0001_P0128_T0001_R1_P3_K1_Ch2-Ch1.zen
10	1.707472e-02	6.538710e-03	1.558500e-02	20151202_STAG2gfpcf2_G2G1\MitoSys2\LSM\STAG2gfpcf2_G1\DE_W0003_P0050\DE_2_W0003_P0050_T0001\TR1_W0001_P0131\TR1_2_W0001_P0131_T0001_R1_P1_K1_Ch2-Ch1.zen
20	1.456182e-02	6.978112e-03	1.549100e-02	20151202_STAG2gfpcf2_G2G1\MitoSys2\LSM\STAG2gfpcf2_G1\DE_W0003_P0050\DE_2_W0003_P0050_T0001\TR1_W0001_P0131\TR1_2_W0001_P0131_T0001_R1_P1_K1_Ch2-Ch1.zen
30	1.585758e-02	4.660345e-03	1.540000e-02	20151202_STAG2gfpcf2_G2G1\MitoSys2\LSM\STAG2gfpcf2_G1\DE_W0003_P0050\DE_2_W0003_P0050_T0001\TR1_W0001_P0131\TR1_2_W0001_P0131_T0001_R1_P1_K1_Ch2-Ch1.zen
40	1.195725e-02	5.939935e-03	1.531200e-02	20151202_STAG2gfpcf2_G2G1\MitoSys2\LSM\STAG2gfpcf2_G1\DE_W0003_P0050\DE_2_W0003_P0050_T0001\TR1_W0001_P0131\TR1_2_W0001_P0131_T0001_R1_P1_K1_Ch2-Ch1.zen
50	1.490901e-02	5.768892e-03	1.522800e-02	20151202_STAG2gfpcf2_G2G1\MitoSys2\LSM\STAG2gfpcf2_G1\DE_W0003_P0050\DE_2_W0003_P0050_T0001\TR1_W0001_P0131\TR1_2_W0001_P0131_T0001_R1_P1_K1_Ch2-Ch1.zen
60	1.482149e-02	5.054439e-03	1.514600e-02	20151202_STAG2gfpcf2_G2G1\MitoSys2\LSM\STAG2gfpcf2_G1\DE_W0003_P0050\DE_2_W0003_P0050_T0001\TR1_W0001_P0131\TR1_2_W0001_P0131_T0001_R1_P1_K1_Ch2-Ch1.zen
70	1.627021e-02	5.585556e-03	1.506800e-02	20151202_STAG2gfpcf2_G2G1\MitoSys2\LSM\STAG2gfpcf2_G1\DE_W0003_P0050\DE_2_W0003_P0050_T0001\TR1_W0001_P0131\TR1_2_W0001_P0131_T0001_R1_P1_K1_Ch2-Ch1.zen
80	1.448601e-02	6.025102e-03	1.499300e-02	20151202_STAG2gfpcf2_G2G1\MitoSys2\LSM\STAG2gfpcf2_G1\DE_W0003_P0050\DE_2_W0003_P0050_T0001\TR1_W0001_P0131\TR1_2_W0001_P0131_T0001_R1_P1_K1_Ch2-Ch1.zen
90	1.397337e-02	5.182828e-03	1.492000e-02	20151202_STAG2gfpcf2_G2G1\MitoSys2\LSM\STAG2gfpcf2_G1\DE_W0003_P0050\DE_2_W0003_P0050_T0001\TR1_W0001_P0131\TR1_2_W0001_P0131_T0001_R1_P1_K1_Ch2-Ch1.zen
100	1.571634e-02	5.124946e-03	1.485000e-02	20151202_STAG2gfpcf2_G2G1\MitoSys2\LSM\STAG2gfpcf2_G1\DE_W0003_P0050\DE_2_W0003_P0050_T0001\TR1_W0001_P0131\TR1_2_W0001_P0131_T0001_R1_P1_K1_Ch2-Ch1.zen
120	1.534740e-02	3.957479e-03	1.471600e-02	20151202_STAG2gfpcf2_G2G1\MitoSys2\LSM\STAG2gfpcf2_G1\DE_W0003_P0050\DE_2_W0003_P0050_T0001\TR1_W0001_P0131\TR1_2_W0001_P0131_T0001_R1_P1_K1_Ch2-Ch1.zen
140	1.619085e-02	4.725392e-03	1.459000e-02	20151202_STAG2gfpcf2_G2G1\MitoSys2\LSM\STAG2gfpcf2_G1\DE_W0003_P0050\DE_2_W0003_P0050_T0001\TR1_W0001_P0131\TR1_2_W0001_P0131_T0001_R1_P1_K1_Ch2-Ch1.zen
160	1.502858e-02	4.622122e-03	1.447000e-02	20151202_STAG2gfpcf2_G2G1\MitoSys2\LSM\STAG2gfpcf2_G1\DE_W0003_P0050\DE_2_W0003_P0050_T0001\TR1_W0001_P0131\TR1_2_W0001_P0131_T0001_R1_P1_K1_Ch2-Ch1.zen
180	1.556144e-02	5.258355e-03	1.435500e-02	20151202_STAG2gfpcf2_G2G1\MitoSys2\LSM\STAG2gfpcf2_G1\DE_W0003_P0050\DE_2_W0003_P0050_T0001\TR1_W0001_P0131\TR1_2_W0001_P0131_T0001_R1_P1_K1_Ch2-Ch1.zen
200	1.480123e-02	3.969878e-03	1.424500e-02	20151202_STAG2gfpcf2_G2G1\MitoSys2\LSM\STAG2gfpcf2_G1\DE_W0003_P0050\DE_2_W0003_P0050_T0001\TR1_W0001_P0131\TR1_2_W0001_P0131_T0001_R1_P1_K1_Ch2-Ch1.zen
220	1.402427e-02	4.587657e-03	1.413900e-02	20151202_STAG2gfpcf2_G2G1\MitoSys2\LSM\STAG2gfpcf2_G1\DE_W0003_P0050\DE_2_W0003_P0050_T0001\TR1_W0001_P0131\TR1_2_W0001_P0131_T0001_R1_P1_K1_Ch2-Ch1.zen
240	1.383287e-02	4.135787e-03	1.403500e-02	20151202_STAG2gfpcf2_G2G1\MitoSys2\LSM\STAG2gfpcf2_G1\DE_W0003_P0050\DE_2_W0003_P0050_T0001\TR1_W0001_P0131\TR1_2_W0001_P0131_T0001_R1_P1_K1_Ch2-Ch1.zen
260	1.317415e-02	4.206066e-03	1.393500e-02	20151202_STAG2gfpcf2_G2G1\MitoSys2\LSM\STAG2gfpcf2_G1\DE_W0003_P0050\DE_2_W0003_P0050_T0001\TR1_W0001_P0131\TR1_2_W0001_P0131_T0001_R1_P1_K1_Ch2-Ch1.zen
280	1.433704e-02	3.290718e-03	1.383600e-02	20151202_STAG2gfpcf2_G2G1\MitoSys2\LSM\STAG2gfpcf2_G1\DE_W0003_P0050\DE_2_W0003_P0050_T0001\TR1_W0001_P0131\TR1_2_W0001_P0131_T0001_R1_P1_K1_Ch2-Ch1.zen
300	1.371972e-02	4.162299e-03	1.374000e-02	20151202_STAG2gfpcf2_G2G1\MitoSys2\LSM\STAG2gfpcf2_G1\DE_W0003_P0050\DE_2_W0003_P0050_T0001\TR1_W0001_P0131\TR1_2_W0001_P0131_T0001_R1_P1_K1_Ch2-Ch1.zen
340	1.382757e-02	2.953675e-03	1.355300e-02	20151202_STAG2gfpcf2_G2G1\MitoSys2\LSM\STAG2gfpcf2_G1\DE_W0003_P0050\DE_2_W0003_P0050_T0001\TR1_W0001_P0131\TR1_2_W0001_P0131_T0001_R1_P1_K1_Ch2-Ch1.zen
380	1.182398e-02	3.201212e-03	1.337200e-02	20151202_STAG2gfpcf2_G2G1\MitoSys2\LSM\STAG2gfpcf2_G1\DE_W0003_P0050\DE_2_W0003_P0050_T0001\TR1_W0001_P0131\TR1_2_W0001_P0131_T0001_R1_P1_K1_Ch2-Ch1.zen
420	1.412426e-02	3.803557e-03	1.319700e-02	20151202_STAG2gfpcf2_G2G1\MitoSys2\LSM\STAG2gfpcf2_G1\DE_W0003_P0050\DE_2_W0003_P0050_T0001\TR1_W0001_P0131\TR1_2_W0001_P0131_T0001_R1_P1_K1_Ch2-Ch1.zen
460	1.162782e-02	3.800412e-03	1.302600e-02	20151202_STAG2gfpcf2_G2G1\MitoSys2\LSM\STAG2gfpcf2_G1\DE_W0003_P0050\DE_2_W0003_P0050_T0001\TR1_W0001_P0131\TR1_2_W0001_P0131_T0001_R1_P1_K1_Ch2-Ch1.zen
500	1.350004e-02	3.393267e-03	1.285900e-02	20151202_STAG2gfpcf2_G2G1\MitoSys2\LSM\STAG2gfpcf2_G1\DE_W0003_P0050\DE_2_W0003_P0050_T0001\TR1_W0001_P0131\TR1_2_W0001_P0131_T0001_R1_P1_K1_Ch2-Ch1.zen
540	1.204923e-02	3.087677e-03	1.269600e-02	20151202_STAG2gfpcf2_G2G1\MitoSys2\LSM\STAG2gfpcf2_G1\DE_W0003_P0050\DE_2_W0003_P0050_T0001\TR1_W0001_P0131\TR1_2_W0001_P0131_T0001_R1_P1_K1_Ch2-Ch1.zen
580	1.167148e-02	4.110118e-03	1.253800e-02	20151202_STAG2gfpcf2_G2G1\MitoSys2\LSM\STAG2gfpcf2_G1\DE_W0003_P0050\DE_2_W0003_P0050_T0001\TR1_W0001_P0131\TR1_2_W0001_P0131_T0001_R1_P1_K1_Ch2-Ch1.zen
620	1.300993e-02	3.746236e-03	1.238300e-02	20151202_STAG2gfpcf2_G2G1\MitoSys2\LSM\STAG2gfpcf2_G1\DE_W0003_P0050\DE_2_W0003_P0050_T0001\TR1_W0001_P0131\TR1_2_W0001_P0131_T0001_R1_P1_K1_Ch2-Ch1.zen
660	1.203019e-02	4.156624e-03	1.223200e-02	20151202_STAG2gfpcf2_G2G1\MitoSys2\LSM\STAG2gfpcf2_G1\DE_W0003_P0050\DE_2_W0003_P0050_T0001\TR1_W0001_P0131\TR1_2_W0001_P0131_T0001_R1_P1_K1_Ch2-Ch1.zen
700	1.165324e-02	3.306997e-03	1.208500e-02	20151202_STAG2gfpcf2_G2G1\MitoSys2\LSM\STAG2gfpcf2_G1\DE_W0003_P0050\DE_2_W0003_P0050_T0001\TR1_W0001_P0131\TR1_2_W0001_P0131_T0001_R1_P1_K1_Ch2-Ch1.zen
780	1.148214e-02	3.036292e-03	1.180100e-02	20151202_STAG2gfpcf2_G2G1\MitoSys2\LSM\STAG2gfpcf2_G1\DE_W0003_P0050\DE_2_W0003_P0050_T0001\TR1_W0001_P0131\TR1_2_W0001_P0131_T0001_R1_P1_K1_Ch2-Ch1.zen
860	1.175132e-02	2.942763e-03	1.153100e-02	20151202_STAG2gfpcf2_G2G1\MitoSys2\LSM\STAG2gfpcf2_G1\DE_W0003_P0050\DE_2_W0003_P0050_T0001\TR1_W0001_P0131\TR1_2_W0001_P0131_T0001_R1_P1_K1_Ch2-Ch1.zen
940	1.238588e-02	3.433418e-03	1.127500e-02	20151202_STAG2gfpcf2_G2G1\MitoSys2\LSM\STAG2gfpcf2_G1\DE_W0003_P0050\DE_2_W0003_P0050_T0001\TR1_W0001_P0131\TR1_2_W0001_P0131_T0001_R1_P1_K1_Ch2-Ch1.zen
1020	1.150160e-02	2.937937e-03	1.103100e-02	20151202_STAG2gfpcf2_G2G1\MitoSys2\LSM\STAG2gfpcf2_G1\DE_W0003_P0050\DE_2_W0003_P0050_T0001\TR1_W0001_P0131\TR1_2_W0001_P0131_T0001_R1_P1_K1_Ch2-Ch1.zen
1100	1.083932e-02	3.470762e-03	1.079900e-02	20151202_STAG2gfpcf2_G2G1\MitoSys2\LSM\STAG2gfpcf2_G1\DE_W0003_P0050\DE_2_W0003_P0050_T0001\TR1_W0001_P0131\TR1_2_W0001_P0131_T0001_R1_P1_K1_Ch2-Ch1.zen
1180	1.127363e-02	2.644196e-03	1.057900e-02	20151202_STAG2gfpcf2_G2G1\MitoSys2\LSM\STAG2gfpcf2_G1\DE_W0003_P0050\DE_2_W0003_P0050_T0001\TR1_W0001_P0131\TR1_2_W0001_P0131_T0001_R1_P1_K1_Ch2-Ch1.zen
1260	1.027870e-02	3.520831e-03	1.037000e-02	20151202_STAG2gfpcf2_G2G1\MitoSys2\LSM\STAG2gfpcf2_G1\DE_W0003_P0050\DE_2_W0003_P0050_T0001\TR1_W0001_P0131\TR1_2_W0001_P0131_T0001_R1_P1_K1_Ch2-Ch1.zen
1340	9.795432e-03	3.803595e-03	1.017000e-02	20151202_STAG2gfpcf2_G2G1\MitoSys2\LSM\STAG2gfpcf2_G1\DE_W0003_P0050\DE_2_W0003_P0050_T0001\TR1_W0001_P0131\TR1_2_W0001_P0131_T0001_R1_P1_K1_Ch2-Ch1.zen
1420	1.050740e-02	2.889276e-03	9.980300e-03	20151202_STAG2gfpcf2_G2G1\MitoSys2\LSM\STAG2gfpcf2_G1\DE_W0003_P0050\DE_2_W0003_P0050_T0001\TR1_W0001_P0131\TR1_2_W0001_P0131_T0001_R1_P1_K1_Ch2-Ch1.zen
1500	1.037761e-02	2.327582e-03	9.799500e-03	20151202_STAG2gfpcf2_G2G1\MitoSys2\LSM\STAG2gfpcf2_G1\DE_W0003_P0050\DE_2_W0003_P0050_T0001\TR1_W0001_P0131\TR1_2_W0001_P0131_T0001_R1_P1_K1_Ch2-Ch1.zen
1660	9.216571e-03	3.131382e-03	9.462500e-03	20151202_STAG2gfpcf2_G2G1\MitoSys2\LSM\STAG2gfpcf2_G1\DE_W0003_P0050\DE_2_W0003_P0050_T0001\TR1_W0001_P0131\TR1_2_W0001_P0131_T0001_R1_P1_K1_Ch2-Ch1.zen
1820	9.113141e-03	2.710663e-03	9.155300e-03	20151202_STAG2gfpcf2_G2G1\MitoSys2\LSM\STAG2gfpcf2_G1\DE_W0003_P0050\DE_2_W0003_P0050_T0001\TR1_W0001_P0131\TR1_2_W0001_P0131_T0001_R1_P1_K1_Ch2-Ch1.zen
1980	8.454535e-03	2.787364e-03	8.874300e-03	20151202_STAG2gfpcf2_G2G1\MitoSys2\LSM\STAG2gfpcf2_G1\DE_W0003_P0050\DE_2_W0003_P0050_T0001\TR1_W0001_P0131\TR1_2_W0001_P0131_T0001_R1_P1_K1_Ch2-Ch1.zen
2140	8.093144e-03	2.656971e-03	8.616400e-03	20151202_STAG2gfpcf2_G2G1\MitoSys2\LSM\STAG2gfpcf2_G1\DE_W0003_P0050\DE_2_W0003_P0050_T0001\TR1_W0001_P0131\TR1_2_W0001_P0131_T0001_R1_P1_K1_Ch2-Ch1.zen
2300	8.355549e-03	2.964361e-03	8.379200e-03	20151202_STAG2gfpcf2_G2G1\MitoSys2\LSM\STAG2gfpcf2_G1\DE_W0003_P0050\DE_2_W0003_P0050_T0001\TR1_W0001_P0131\TR1_2_W0001_P0131_T0001_R1_P1_K1_Ch2-Ch1.zen
2460	8.018757e-03	2.159045e-03	8.160100e-03	20151202_STAG2gfpcf2_G2G1\MitoSys2\LSM\STAG2gfpcf2_G1\DE_W0003_P0050\DE_2_W0003_P0050_T0001\TR1_W0001_P0131\TR1_2_W0001_P0131_T0001_R1_P1_K1_Ch2-Ch1.zen
2620	7.665020e-03	2.565413e-03	7.957200e-03	20151202_STAG2gfpcf2_G2G1\MitoSys2\LSM\STAG2gfpcf2_G1\DE_W0003_P0050\DE_2_W0003_P0050_T0001\TR1_W0001_P0131\TR1_2_W0001_P0131_T0001_R1_P1_K1_Ch2-Ch1.zen
2780	7.389763e-03	2.955498e-03	7.768900e-03	20151202_STAG2gfpcf2_G2G1\MitoSys2\LSM\STAG2gfpcf2_G1\DE_W0003_P0050\DE_2_W0003_P0050_T0001\TR1_W0001_P0131\TR1_2_W0001_P0131_T0001_R1_P1_K1_Ch2-Ch1.zen
2940	7.422948e-03	2.387464e-03	7.593500e-03	20151202_STAG2gfpcf2_G2G1\MitoSys2\LSM\STAG2gfpcf2_G1\DE_W0003_P0050\DE_2_W0003_P0050_T0001\TR1_W0001_P0131\TR1_2_W0001_P0131_T0001_R1_P1_K1_Ch2-Ch1.zen
3100	7.164194e-03	2.310989e-03	7.429700e-03	20151202_STAG2gfpcf2_G2G1\MitoSys2\LSM\STAG2gfpcf2_G1\DE_W0003_P0050\DE_2_W0003_P0050_T0001\TR1_W0001_P0131\TR1_2_W0001_P0131_T0001_R1_P1_K1_Ch2-Ch1.zen
3420	7.107597e-03	2.973152e-03	7.132500e-03	20151202_STAG2gfpcf2_G2G1\MitoSys2\LSM\STAG2gfpcf2_G1\DE_W0003_P0050\DE_2_W0003_P0050_T0001\TR1_W0001_P0131\TR1_2_W0001_P0131_T0001_R1_P1_K1_Ch2-Ch1.zen
3740	6.955135e-03	2.943197e-03	6.869800e-03	20151202_STAG2gfpcf2_G2G1\MitoSys2\LSM\STAG2gfpcf2_G1\DE_W0003_P0050\DE_2_W0003_P0050_T0001\TR1_W0001_P0131\TR1_2_W0001_P0131_T0001_R1_P1_K1_Ch2-Ch1.zen
4060	6.733048e-03	2.588687e-03	6.635300e-03	20151202_STAG2gfpcf2_G2G1\MitoSys2\LSM\STAG2gfpcf2_G1\DE_W0003_P0050\DE_2_W0003_P0050_T0001\TR1_W0001_P0131\TR1_2_W0001_P0131_T0001_R1_P1_K1_Ch2-Ch1.zen
[truncated: 3,839 more rows]
