# Supplementary material for: Absolute quantification of cohesin, CTCF and their regulators in human cells
Source: eLife. 2019 Jun 17;8:e46269. doi: 10.7554/eLife.46269 (PMC6606026; doi:10.7554/eLife.46269)
Supplement: Figure 2—source data 1. [file elife-46269-fig2-data1.zip › Figure 2 - source data 1/20151202_STAG2gfpcf2_G2G1/2c_opt_time_col_ic_Ch1.txt]

time_s	Ch1_kHz	path
0	5.571667e+01	20151202_STAG2gfpcf2_G2G1\MitoSys2\LSM\STAG2gfpcf2_G1\DE_W0003_P0031\DE_2_W0003_P0031_T0001\TR1_W0001_P0102\TR1_2_W0001_P0102_T0001_R1_P1_K1_Ch2-Ch1.zen
6.000000e-02	5.903333e+01	20151202_STAG2gfpcf2_G2G1\MitoSys2\LSM\STAG2gfpcf2_G1\DE_W0003_P0031\DE_2_W0003_P0031_T0001\TR1_W0001_P0102\TR1_2_W0001_P0102_T0001_R1_P1_K1_Ch2-Ch1.zen
1.200000e-01	5.993333e+01	20151202_STAG2gfpcf2_G2G1\MitoSys2\LSM\STAG2gfpcf2_G1\DE_W0003_P0031\DE_2_W0003_P0031_T0001\TR1_W0001_P0102\TR1_2_W0001_P0102_T0001_R1_P1_K1_Ch2-Ch1.zen
1.800000e-01	5.986666e+01	20151202_STAG2gfpcf2_G2G1\MitoSys2\LSM\STAG2gfpcf2_G1\DE_W0003_P0031\DE_2_W0003_P0031_T0001\TR1_W0001_P0102\TR1_2_W0001_P0102_T0001_R1_P1_K1_Ch2-Ch1.zen
2.400000e-01	5.436666e+01	20151202_STAG2gfpcf2_G2G1\MitoSys2\LSM\STAG2gfpcf2_G1\DE_W0003_P0031\DE_2_W0003_P0031_T0001\TR1_W0001_P0102\TR1_2_W0001_P0102_T0001_R1_P1_K1_Ch2-Ch1.zen
3.000000e-01	5.665000e+01	20151202_STAG2gfpcf2_G2G1\MitoSys2\LSM\STAG2gfpcf2_G1\DE_W0003_P0031\DE_2_W0003_P0031_T0001\TR1_W0001_P0102\TR1_2_W0001_P0102_T0001_R1_P1_K1_Ch2-Ch1.zen
3.600000e-01	5.595000e+01	20151202_STAG2gfpcf2_G2G1\MitoSys2\LSM\STAG2gfpcf2_G1\DE_W0003_P0031\DE_2_W0003_P0031_T0001\TR1_W0001_P0102\TR1_2_W0001_P0102_T0001_R1_P1_K1_Ch2-Ch1.zen
4.200000e-01	5.640000e+01	20151202_STAG2gfpcf2_G2G1\MitoSys2\LSM\STAG2gfpcf2_G1\DE_W0003_P0031\DE_2_W0003_P0031_T0001\TR1_W0001_P0102\TR1_2_W0001_P0102_T0001_R1_P1_K1_Ch2-Ch1.zen
4.800000e-01	5.775000e+01	20151202_STAG2gfpcf2_G2G1\MitoSys2\LSM\STAG2gfpcf2_G1\DE_W0003_P0031\DE_2_W0003_P0031_T0001\TR1_W0001_P0102\TR1_2_W0001_P0102_T0001_R1_P1_K1_Ch2-Ch1.zen
5.400000e-01	6.063334e+01	20151202_STAG2gfpcf2_G2G1\MitoSys2\LSM\STAG2gfpcf2_G1\DE_W0003_P0031\DE_2_W0003_P0031_T0001\TR1_W0001_P0102\TR1_2_W0001_P0102_T0001_R1_P1_K1_Ch2-Ch1.zen
6.000000e-01	6.045000e+01	20151202_STAG2gfpcf2_G2G1\MitoSys2\LSM\STAG2gfpcf2_G1\DE_W0003_P0031\DE_2_W0003_P0031_T0001\TR1_W0001_P0102\TR1_2_W0001_P0102_T0001_R1_P1_K1_Ch2-Ch1.zen
6.600000e-01	6.031667e+01	20151202_STAG2gfpcf2_G2G1\MitoSys2\LSM\STAG2gfpcf2_G1\DE_W0003_P0031\DE_2_W0003_P0031_T0001\TR1_W0001_P0102\TR1_2_W0001_P0102_T0001_R1_P1_K1_Ch2-Ch1.zen
7.200000e-01	5.726667e+01	20151202_STAG2gfpcf2_G2G1\MitoSys2\LSM\STAG2gfpcf2_G1\DE_W0003_P0031\DE_2_W0003_P0031_T0001\TR1_W0001_P0102\TR1_2_W0001_P0102_T0001_R1_P1_K1_Ch2-Ch1.zen
7.800000e-01	5.820000e+01	20151202_STAG2gfpcf2_G2G1\MitoSys2\LSM\STAG2gfpcf2_G1\DE_W0003_P0031\DE_2_W0003_P0031_T0001\TR1_W0001_P0102\TR1_2_W0001_P0102_T0001_R1_P1_K1_Ch2-Ch1.zen
8.400000e-01	6.126667e+01	20151202_STAG2gfpcf2_G2G1\MitoSys2\LSM\STAG2gfpcf2_G1\DE_W0003_P0031\DE_2_W0003_P0031_T0001\TR1_W0001_P0102\TR1_2_W0001_P0102_T0001_R1_P1_K1_Ch2-Ch1.zen
9.000000e-01	6.658334e+01	20151202_STAG2gfpcf2_G2G1\MitoSys2\LSM\STAG2gfpcf2_G1\DE_W0003_P0031\DE_2_W0003_P0031_T0001\TR1_W0001_P0102\TR1_2_W0001_P0102_T0001_R1_P1_K1_Ch2-Ch1.zen
9.600000e-01	6.095000e+01	20151202_STAG2gfpcf2_G2G1\MitoSys2\LSM\STAG2gfpcf2_G1\DE_W0003_P0031\DE_2_W0003_P0031_T0001\TR1_W0001_P0102\TR1_2_W0001_P0102_T0001_R1_P1_K1_Ch2-Ch1.zen
1.020000e+00	5.971667e+01	20151202_STAG2gfpcf2_G2G1\MitoSys2\LSM\STAG2gfpcf2_G1\DE_W0003_P0031\DE_2_W0003_P0031_T0001\TR1_W0001_P0102\TR1_2_W0001_P0102_T0001_R1_P1_K1_Ch2-Ch1.zen
1.080000e+00	5.705000e+01	20151202_STAG2gfpcf2_G2G1\MitoSys2\LSM\STAG2gfpcf2_G1\DE_W0003_P0031\DE_2_W0003_P0031_T0001\TR1_W0001_P0102\TR1_2_W0001_P0102_T0001_R1_P1_K1_Ch2-Ch1.zen
1.140000e+00	5.678333e+01	20151202_STAG2gfpcf2_G2G1\MitoSys2\LSM\STAG2gfpcf2_G1\DE_W0003_P0031\DE_2_W0003_P0031_T0001\TR1_W0001_P0102\TR1_2_W0001_P0102_T0001_R1_P1_K1_Ch2-Ch1.zen
1.200000e+00	5.633333e+01	20151202_STAG2gfpcf2_G2G1\MitoSys2\LSM\STAG2gfpcf2_G1\DE_W0003_P0031\DE_2_W0003_P0031_T0001\TR1_W0001_P0102\TR1_2_W0001_P0102_T0001_R1_P1_K1_Ch2-Ch1.zen
1.260000e+00	5.188334e+01	20151202_STAG2gfpcf2_G2G1\MitoSys2\LSM\STAG2gfpcf2_G1\DE_W0003_P0031\DE_2_W0003_P0031_T0001\TR1_W0001_P0102\TR1_2_W0001_P0102_T0001_R1_P1_K1_Ch2-Ch1.zen
1.320000e+00	5.468333e+01	20151202_STAG2gfpcf2_G2G1\MitoSys2\LSM\STAG2gfpcf2_G1\DE_W0003_P0031\DE_2_W0003_P0031_T0001\TR1_W0001_P0102\TR1_2_W0001_P0102_T0001_R1_P1_K1_Ch2-Ch1.zen
1.380000e+00	5.483333e+01	20151202_STAG2gfpcf2_G2G1\MitoSys2\LSM\STAG2gfpcf2_G1\DE_W0003_P0031\DE_2_W0003_P0031_T0001\TR1_W0001_P0102\TR1_2_W0001_P0102_T0001_R1_P1_K1_Ch2-Ch1.zen
1.440000e+00	5.395000e+01	20151202_STAG2gfpcf2_G2G1\MitoSys2\LSM\STAG2gfpcf2_G1\DE_W0003_P0031\DE_2_W0003_P0031_T0001\TR1_W0001_P0102\TR1_2_W0001_P0102_T0001_R1_P1_K1_Ch2-Ch1.zen
1.500000e+00	5.621667e+01	20151202_STAG2gfpcf2_G2G1\MitoSys2\LSM\STAG2gfpcf2_G1\DE_W0003_P0031\DE_2_W0003_P0031_T0001\TR1_W0001_P0102\TR1_2_W0001_P0102_T0001_R1_P1_K1_Ch2-Ch1.zen
1.560000e+00	5.771667e+01	20151202_STAG2gfpcf2_G2G1\MitoSys2\LSM\STAG2gfpcf2_G1\DE_W0003_P0031\DE_2_W0003_P0031_T0001\TR1_W0001_P0102\TR1_2_W0001_P0102_T0001_R1_P1_K1_Ch2-Ch1.zen
1.620000e+00	5.791667e+01	20151202_STAG2gfpcf2_G2G1\MitoSys2\LSM\STAG2gfpcf2_G1\DE_W0003_P0031\DE_2_W0003_P0031_T0001\TR1_W0001_P0102\TR1_2_W0001_P0102_T0001_R1_P1_K1_Ch2-Ch1.zen
1.680000e+00	5.621667e+01	20151202_STAG2gfpcf2_G2G1\MitoSys2\LSM\STAG2gfpcf2_G1\DE_W0003_P0031\DE_2_W0003_P0031_T0001\TR1_W0001_P0102\TR1_2_W0001_P0102_T0001_R1_P1_K1_Ch2-Ch1.zen
1.740000e+00	5.866667e+01	20151202_STAG2gfpcf2_G2G1\MitoSys2\LSM\STAG2gfpcf2_G1\DE_W0003_P0031\DE_2_W0003_P0031_T0001\TR1_W0001_P0102\TR1_2_W0001_P0102_T0001_R1_P1_K1_Ch2-Ch1.zen
1.800000e+00	5.853333e+01	20151202_STAG2gfpcf2_G2G1\MitoSys2\LSM\STAG2gfpcf2_G1\DE_W0003_P0031\DE_2_W0003_P0031_T0001\TR1_W0001_P0102\TR1_2_W0001_P0102_T0001_R1_P1_K1_Ch2-Ch1.zen
1.860000e+00	4.868333e+01	20151202_STAG2gfpcf2_G2G1\MitoSys2\LSM\STAG2gfpcf2_G1\DE_W0003_P0031\DE_2_W0003_P0031_T0001\TR1_W0001_P0102\TR1_2_W0001_P0102_T0001_R1_P1_K1_Ch2-Ch1.zen
1.920000e+00	5.066667e+01	20151202_STAG2gfpcf2_G2G1\MitoSys2\LSM\STAG2gfpcf2_G1\DE_W0003_P0031\DE_2_W0003_P0031_T0001\TR1_W0001_P0102\TR1_2_W0001_P0102_T0001_R1_P1_K1_Ch2-Ch1.zen
1.980000e+00	5.306667e+01	20151202_STAG2gfpcf2_G2G1\MitoSys2\LSM\STAG2gfpcf2_G1\DE_W0003_P0031\DE_2_W0003_P0031_T0001\TR1_W0001_P0102\TR1_2_W0001_P0102_T0001_R1_P1_K1_Ch2-Ch1.zen
2.040000e+00	5.433333e+01	20151202_STAG2gfpcf2_G2G1\MitoSys2\LSM\STAG2gfpcf2_G1\DE_W0003_P0031\DE_2_W0003_P0031_T0001\TR1_W0001_P0102\TR1_2_W0001_P0102_T0001_R1_P1_K1_Ch2-Ch1.zen
2.100000e+00	6.196667e+01	20151202_STAG2gfpcf2_G2G1\MitoSys2\LSM\STAG2gfpcf2_G1\DE_W0003_P0031\DE_2_W0003_P0031_T0001\TR1_W0001_P0102\TR1_2_W0001_P0102_T0001_R1_P1_K1_Ch2-Ch1.zen
2.160000e+00	5.865000e+01	20151202_STAG2gfpcf2_G2G1\MitoSys2\LSM\STAG2gfpcf2_G1\DE_W0003_P0031\DE_2_W0003_P0031_T0001\TR1_W0001_P0102\TR1_2_W0001_P0102_T0001_R1_P1_K1_Ch2-Ch1.zen
2.220000e+00	6.175000e+01	20151202_STAG2gfpcf2_G2G1\MitoSys2\LSM\STAG2gfpcf2_G1\DE_W0003_P0031\DE_2_W0003_P0031_T0001\TR1_W0001_P0102\TR1_2_W0001_P0102_T0001_R1_P1_K1_Ch2-Ch1.zen
2.280000e+00	6.241667e+01	20151202_STAG2gfpcf2_G2G1\MitoSys2\LSM\STAG2gfpcf2_G1\DE_W0003_P0031\DE_2_W0003_P0031_T0001\TR1_W0001_P0102\TR1_2_W0001_P0102_T0001_R1_P1_K1_Ch2-Ch1.zen
2.340000e+00	5.546667e+01	20151202_STAG2gfpcf2_G2G1\MitoSys2\LSM\STAG2gfpcf2_G1\DE_W0003_P0031\DE_2_W0003_P0031_T0001\TR1_W0001_P0102\TR1_2_W0001_P0102_T0001_R1_P1_K1_Ch2-Ch1.zen
2.400000e+00	5.708333e+01	20151202_STAG2gfpcf2_G2G1\MitoSys2\LSM\STAG2gfpcf2_G1\DE_W0003_P0031\DE_2_W0003_P0031_T0001\TR1_W0001_P0102\TR1_2_W0001_P0102_T0001_R1_P1_K1_Ch2-Ch1.zen
2.460000e+00	5.618333e+01	20151202_STAG2gfpcf2_G2G1\MitoSys2\LSM\STAG2gfpcf2_G1\DE_W0003_P0031\DE_2_W0003_P0031_T0001\TR1_W0001_P0102\TR1_2_W0001_P0102_T0001_R1_P1_K1_Ch2-Ch1.zen
2.520000e+00	6.013334e+01	20151202_STAG2gfpcf2_G2G1\MitoSys2\LSM\STAG2gfpcf2_G1\DE_W0003_P0031\DE_2_W0003_P0031_T0001\TR1_W0001_P0102\TR1_2_W0001_P0102_T0001_R1_P1_K1_Ch2-Ch1.zen
2.580000e+00	5.888334e+01	20151202_STAG2gfpcf2_G2G1\MitoSys2\LSM\STAG2gfpcf2_G1\DE_W0003_P0031\DE_2_W0003_P0031_T0001\TR1_W0001_P0102\TR1_2_W0001_P0102_T0001_R1_P1_K1_Ch2-Ch1.zen
2.640000e+00	5.471667e+01	20151202_STAG2gfpcf2_G2G1\MitoSys2\LSM\STAG2gfpcf2_G1\DE_W0003_P0031\DE_2_W0003_P0031_T0001\TR1_W0001_P0102\TR1_2_W0001_P0102_T0001_R1_P1_K1_Ch2-Ch1.zen
2.700000e+00	5.411666e+01	20151202_STAG2gfpcf2_G2G1\MitoSys2\LSM\STAG2gfpcf2_G1\DE_W0003_P0031\DE_2_W0003_P0031_T0001\TR1_W0001_P0102\TR1_2_W0001_P0102_T0001_R1_P1_K1_Ch2-Ch1.zen
2.760000e+00	5.708333e+01	20151202_STAG2gfpcf2_G2G1\MitoSys2\LSM\STAG2gfpcf2_G1\DE_W0003_P0031\DE_2_W0003_P0031_T0001\TR1_W0001_P0102\TR1_2_W0001_P0102_T0001_R1_P1_K1_Ch2-Ch1.zen
2.820000e+00	5.183333e+01	20151202_STAG2gfpcf2_G2G1\MitoSys2\LSM\STAG2gfpcf2_G1\DE_W0003_P0031\DE_2_W0003_P0031_T0001\TR1_W0001_P0102\TR1_2_W0001_P0102_T0001_R1_P1_K1_Ch2-Ch1.zen
2.880000e+00	4.898333e+01	20151202_STAG2gfpcf2_G2G1\MitoSys2\LSM\STAG2gfpcf2_G1\DE_W0003_P0031\DE_2_W0003_P0031_T0001\TR1_W0001_P0102\TR1_2_W0001_P0102_T0001_R1_P1_K1_Ch2-Ch1.zen
2.940000e+00	5.176667e+01	20151202_STAG2gfpcf2_G2G1\MitoSys2\LSM\STAG2gfpcf2_G1\DE_W0003_P0031\DE_2_W0003_P0031_T0001\TR1_W0001_P0102\TR1_2_W0001_P0102_T0001_R1_P1_K1_Ch2-Ch1.zen
3	5.650000e+01	20151202_STAG2gfpcf2_G2G1\MitoSys2\LSM\STAG2gfpcf2_G1\DE_W0003_P0031\DE_2_W0003_P0031_T0001\TR1_W0001_P0102\TR1_2_W0001_P0102_T0001_R1_P1_K1_Ch2-Ch1.zen
3.060000e+00	5.923333e+01	20151202_STAG2gfpcf2_G2G1\MitoSys2\LSM\STAG2gfpcf2_G1\DE_W0003_P0031\DE_2_W0003_P0031_T0001\TR1_W0001_P0102\TR1_2_W0001_P0102_T0001_R1_P1_K1_Ch2-Ch1.zen
3.120000e+00	5.565000e+01	20151202_STAG2gfpcf2_G2G1\MitoSys2\LSM\STAG2gfpcf2_G1\DE_W0003_P0031\DE_2_W0003_P0031_T0001\TR1_W0001_P0102\TR1_2_W0001_P0102_T0001_R1_P1_K1_Ch2-Ch1.zen
3.180000e+00	5.446667e+01	20151202_STAG2gfpcf2_G2G1\MitoSys2\LSM\STAG2gfpcf2_G1\DE_W0003_P0031\DE_2_W0003_P0031_T0001\TR1_W0001_P0102\TR1_2_W0001_P0102_T0001_R1_P1_K1_Ch2-Ch1.zen
3.240000e+00	6.206667e+01	20151202_STAG2gfpcf2_G2G1\MitoSys2\LSM\STAG2gfpcf2_G1\DE_W0003_P0031\DE_2_W0003_P0031_T0001\TR1_W0001_P0102\TR1_2_W0001_P0102_T0001_R1_P1_K1_Ch2-Ch1.zen
3.300000e+00	6.071667e+01	20151202_STAG2gfpcf2_G2G1\MitoSys2\LSM\STAG2gfpcf2_G1\DE_W0003_P0031\DE_2_W0003_P0031_T0001\TR1_W0001_P0102\TR1_2_W0001_P0102_T0001_R1_P1_K1_Ch2-Ch1.zen
3.360000e+00	6.030000e+01	20151202_STAG2gfpcf2_G2G1\MitoSys2\LSM\STAG2gfpcf2_G1\DE_W0003_P0031\DE_2_W0003_P0031_T0001\TR1_W0001_P0102\TR1_2_W0001_P0102_T0001_R1_P1_K1_Ch2-Ch1.zen
3.420000e+00	5.733333e+01	20151202_STAG2gfpcf2_G2G1\MitoSys2\LSM\STAG2gfpcf2_G1\DE_W0003_P0031\DE_2_W0003_P0031_T0001\TR1_W0001_P0102\TR1_2_W0001_P0102_T0001_R1_P1_K1_Ch2-Ch1.zen
3.480000e+00	5.608333e+01	20151202_STAG2gfpcf2_G2G1\MitoSys2\LSM\STAG2gfpcf2_G1\DE_W0003_P0031\DE_2_W0003_P0031_T0001\TR1_W0001_P0102\TR1_2_W0001_P0102_T0001_R1_P1_K1_Ch2-Ch1.zen
3.540000e+00	5.158333e+01	20151202_STAG2gfpcf2_G2G1\MitoSys2\LSM\STAG2gfpcf2_G1\DE_W0003_P0031\DE_2_W0003_P0031_T0001\TR1_W0001_P0102\TR1_2_W0001_P0102_T0001_R1_P1_K1_Ch2-Ch1.zen
3.600000e+00	5.605000e+01	20151202_STAG2gfpcf2_G2G1\MitoSys2\LSM\STAG2gfpcf2_G1\DE_W0003_P0031\DE_2_W0003_P0031_T0001\TR1_W0001_P0102\TR1_2_W0001_P0102_T0001_R1_P1_K1_Ch2-Ch1.zen
3.660000e+00	5.508333e+01	20151202_STAG2gfpcf2_G2G1\MitoSys2\LSM\STAG2gfpcf2_G1\DE_W0003_P0031\DE_2_W0003_P0031_T0001\TR1_W0001_P0102\TR1_2_W0001_P0102_T0001_R1_P1_K1_Ch2-Ch1.zen
3.720000e+00	5.565000e+01	20151202_STAG2gfpcf2_G2G1\MitoSys2\LSM\STAG2gfpcf2_G1\DE_W0003_P0031\DE_2_W0003_P0031_T0001\TR1_W0001_P0102\TR1_2_W0001_P0102_T0001_R1_P1_K1_Ch2-Ch1.zen
3.780000e+00	5.720000e+01	20151202_STAG2gfpcf2_G2G1\MitoSys2\LSM\STAG2gfpcf2_G1\DE_W0003_P0031\DE_2_W0003_P0031_T0001\TR1_W0001_P0102\TR1_2_W0001_P0102_T0001_R1_P1_K1_Ch2-Ch1.zen
3.840000e+00	5.466667e+01	20151202_STAG2gfpcf2_G2G1\MitoSys2\LSM\STAG2gfpcf2_G1\DE_W0003_P0031\DE_2_W0003_P0031_T0001\TR1_W0001_P0102\TR1_2_W0001_P0102_T0001_R1_P1_K1_Ch2-Ch1.zen
3.900000e+00	5.876667e+01	20151202_STAG2gfpcf2_G2G1\MitoSys2\LSM\STAG2gfpcf2_G1\DE_W0003_P0031\DE_2_W0003_P0031_T0001\TR1_W0001_P0102\TR1_2_W0001_P0102_T0001_R1_P1_K1_Ch2-Ch1.zen
3.960000e+00	6.046667e+01	20151202_STAG2gfpcf2_G2G1\MitoSys2\LSM\STAG2gfpcf2_G1\DE_W0003_P0031\DE_2_W0003_P0031_T0001\TR1_W0001_P0102\TR1_2_W0001_P0102_T0001_R1_P1_K1_Ch2-Ch1.zen
4.020000e+00	5.121667e+01	20151202_STAG2gfpcf2_G2G1\MitoSys2\LSM\STAG2gfpcf2_G1\DE_W0003_P0031\DE_2_W0003_P0031_T0001\TR1_W0001_P0102\TR1_2_W0001_P0102_T0001_R1_P1_K1_Ch2-Ch1.zen
4.080000e+00	5.163334e+01	20151202_STAG2gfpcf2_G2G1\MitoSys2\LSM\STAG2gfpcf2_G1\DE_W0003_P0031\DE_2_W0003_P0031_T0001\TR1_W0001_P0102\TR1_2_W0001_P0102_T0001_R1_P1_K1_Ch2-Ch1.zen
4.140000e+00	5.086666e+01	20151202_STAG2gfpcf2_G2G1\MitoSys2\LSM\STAG2gfpcf2_G1\DE_W0003_P0031\DE_2_W0003_P0031_T0001\TR1_W0001_P0102\TR1_2_W0001_P0102_T0001_R1_P1_K1_Ch2-Ch1.zen
4.200000e+00	5.368333e+01	20151202_STAG2gfpcf2_G2G1\MitoSys2\LSM\STAG2gfpcf2_G1\DE_W0003_P0031\DE_2_W0003_P0031_T0001\TR1_W0001_P0102\TR1_2_W0001_P0102_T0001_R1_P1_K1_Ch2-Ch1.zen
4.260000e+00	5.631667e+01	20151202_STAG2gfpcf2_G2G1\MitoSys2\LSM\STAG2gfpcf2_G1\DE_W0003_P0031\DE_2_W0003_P0031_T0001\TR1_W0001_P0102\TR1_2_W0001_P0102_T0001_R1_P1_K1_Ch2-Ch1.zen
4.320000e+00	5.925000e+01	20151202_STAG2gfpcf2_G2G1\MitoSys2\LSM\STAG2gfpcf2_G1\DE_W0003_P0031\DE_2_W0003_P0031_T0001\TR1_W0001_P0102\TR1_2_W0001_P0102_T0001_R1_P1_K1_Ch2-Ch1.zen
4.380000e+00	6.033333e+01	20151202_STAG2gfpcf2_G2G1\MitoSys2\LSM\STAG2gfpcf2_G1\DE_W0003_P0031\DE_2_W0003_P0031_T0001\TR1_W0001_P0102\TR1_2_W0001_P0102_T0001_R1_P1_K1_Ch2-Ch1.zen
4.440000e+00	5.463334e+01	20151202_STAG2gfpcf2_G2G1\MitoSys2\LSM\STAG2gfpcf2_G1\DE_W0003_P0031\DE_2_W0003_P0031_T0001\TR1_W0001_P0102\TR1_2_W0001_P0102_T0001_R1_P1_K1_Ch2-Ch1.zen
4.500000e+00	5.495000e+01	20151202_STAG2gfpcf2_G2G1\MitoSys2\LSM\STAG2gfpcf2_G1\DE_W0003_P0031\DE_2_W0003_P0031_T0001\TR1_W0001_P0102\TR1_2_W0001_P0102_T0001_R1_P1_K1_Ch2-Ch1.zen
4.560000e+00	5.736666e+01	20151202_STAG2gfpcf2_G2G1\MitoSys2\LSM\STAG2gfpcf2_G1\DE_W0003_P0031\DE_2_W0003_P0031_T0001\TR1_W0001_P0102\TR1_2_W0001_P0102_T0001_R1_P1_K1_Ch2-Ch1.zen
4.620000e+00	5.426667e+01	20151202_STAG2gfpcf2_G2G1\MitoSys2\LSM\STAG2gfpcf2_G1\DE_W0003_P0031\DE_2_W0003_P0031_T0001\TR1_W0001_P0102\TR1_2_W0001_P0102_T0001_R1_P1_K1_Ch2-Ch1.zen
4.680000e+00	5.071667e+01	20151202_STAG2gfpcf2_G2G1\MitoSys2\LSM\STAG2gfpcf2_G1\DE_W0003_P0031\DE_2_W0003_P0031_T0001\TR1_W0001_P0102\TR1_2_W0001_P0102_T0001_R1_P1_K1_Ch2-Ch1.zen
4.740000e+00	5.423333e+01	20151202_STAG2gfpcf2_G2G1\MitoSys2\LSM\STAG2gfpcf2_G1\DE_W0003_P0031\DE_2_W0003_P0031_T0001\TR1_W0001_P0102\TR1_2_W0001_P0102_T0001_R1_P1_K1_Ch2-Ch1.zen
4.800000e+00	5.140000e+01	20151202_STAG2gfpcf2_G2G1\MitoSys2\LSM\STAG2gfpcf2_G1\DE_W0003_P0031\DE_2_W0003_P0031_T0001\TR1_W0001_P0102\TR1_2_W0001_P0102_T0001_R1_P1_K1_Ch2-Ch1.zen
4.860000e+00	5.593333e+01	20151202_STAG2gfpcf2_G2G1\MitoSys2\LSM\STAG2gfpcf2_G1\DE_W0003_P0031\DE_2_W0003_P0031_T0001\TR1_W0001_P0102\TR1_2_W0001_P0102_T0001_R1_P1_K1_Ch2-Ch1.zen
4.920000e+00	5.551667e+01	20151202_STAG2gfpcf2_G2G1\MitoSys2\LSM\STAG2gfpcf2_G1\DE_W0003_P0031\DE_2_W0003_P0031_T0001\TR1_W0001_P0102\TR1_2_W0001_P0102_T0001_R1_P1_K1_Ch2-Ch1.zen
4.980000e+00	5.771667e+01	20151202_STAG2gfpcf2_G2G1\MitoSys2\LSM\STAG2gfpcf2_G1\DE_W0003_P0031\DE_2_W0003_P0031_T0001\TR1_W0001_P0102\TR1_2_W0001_P0102_T0001_R1_P1_K1_Ch2-Ch1.zen
5.040000e+00	5.458333e+01	20151202_STAG2gfpcf2_G2G1\MitoSys2\LSM\STAG2gfpcf2_G1\DE_W0003_P0031\DE_2_W0003_P0031_T0001\TR1_W0001_P0102\TR1_2_W0001_P0102_T0001_R1_P1_K1_Ch2-Ch1.zen
5.100000e+00	4.958333e+01	20151202_STAG2gfpcf2_G2G1\MitoSys2\LSM\STAG2gfpcf2_G1\DE_W0003_P0031\DE_2_W0003_P0031_T0001\TR1_W0001_P0102\TR1_2_W0001_P0102_T0001_R1_P1_K1_Ch2-Ch1.zen
5.160000e+00	4.815000e+01	20151202_STAG2gfpcf2_G2G1\MitoSys2\LSM\STAG2gfpcf2_G1\DE_W0003_P0031\DE_2_W0003_P0031_T0001\TR1_W0001_P0102\TR1_2_W0001_P0102_T0001_R1_P1_K1_Ch2-Ch1.zen
5.220000e+00	5.680000e+01	20151202_STAG2gfpcf2_G2G1\MitoSys2\LSM\STAG2gfpcf2_G1\DE_W0003_P0031\DE_2_W0003_P0031_T0001\TR1_W0001_P0102\TR1_2_W0001_P0102_T0001_R1_P1_K1_Ch2-Ch1.zen
5.280000e+00	5.593333e+01	20151202_STAG2gfpcf2_G2G1\MitoSys2\LSM\STAG2gfpcf2_G1\DE_W0003_P0031\DE_2_W0003_P0031_T0001\TR1_W0001_P0102\TR1_2_W0001_P0102_T0001_R1_P1_K1_Ch2-Ch1.zen
5.340000e+00	5.021667e+01	20151202_STAG2gfpcf2_G2G1\MitoSys2\LSM\STAG2gfpcf2_G1\DE_W0003_P0031\DE_2_W0003_P0031_T0001\TR1_W0001_P0102\TR1_2_W0001_P0102_T0001_R1_P1_K1_Ch2-Ch1.zen
5.400000e+00	5.110000e+01	20151202_STAG2gfpcf2_G2G1\MitoSys2\LSM\STAG2gfpcf2_G1\DE_W0003_P0031\DE_2_W0003_P0031_T0001\TR1_W0001_P0102\TR1_2_W0001_P0102_T0001_R1_P1_K1_Ch2-Ch1.zen
5.460000e+00	5.046667e+01	20151202_STAG2gfpcf2_G2G1\MitoSys2\LSM\STAG2gfpcf2_G1\DE_W0003_P0031\DE_2_W0003_P0031_T0001\TR1_W0001_P0102\TR1_2_W0001_P0102_T0001_R1_P1_K1_Ch2-Ch1.zen
5.520000e+00	4.985000e+01	20151202_STAG2gfpcf2_G2G1\MitoSys2\LSM\STAG2gfpcf2_G1\DE_W0003_P0031\DE_2_W0003_P0031_T0001\TR1_W0001_P0102\TR1_2_W0001_P0102_T0001_R1_P1_K1_Ch2-Ch1.zen
5.580000e+00	4.833333e+01	20151202_STAG2gfpcf2_G2G1\MitoSys2\LSM\STAG2gfpcf2_G1\DE_W0003_P0031\DE_2_W0003_P0031_T0001\TR1_W0001_P0102\TR1_2_W0001_P0102_T0001_R1_P1_K1_Ch2-Ch1.zen
5.640000e+00	5.395000e+01	20151202_STAG2gfpcf2_G2G1\MitoSys2\LSM\STAG2gfpcf2_G1\DE_W0003_P0031\DE_2_W0003_P0031_T0001\TR1_W0001_P0102\TR1_2_W0001_P0102_T0001_R1_P1_K1_Ch2-Ch1.zen
5.700000e+00	5.660000e+01	20151202_STAG2gfpcf2_G2G1\MitoSys2\LSM\STAG2gfpcf2_G1\DE_W0003_P0031\DE_2_W0003_P0031_T0001\TR1_W0001_P0102\TR1_2_W0001_P0102_T0001_R1_P1_K1_Ch2-Ch1.zen
5.760000e+00	5.613334e+01	20151202_STAG2gfpcf2_G2G1\MitoSys2\LSM\STAG2gfpcf2_G1\DE_W0003_P0031\DE_2_W0003_P0031_T0001\TR1_W0001_P0102\TR1_2_W0001_P0102_T0001_R1_P1_K1_Ch2-Ch1.zen
5.820000e+00	5.355000e+01	20151202_STAG2gfpcf2_G2G1\MitoSys2\LSM\STAG2gfpcf2_G1\DE_W0003_P0031\DE_2_W0003_P0031_T0001\TR1_W0001_P0102\TR1_2_W0001_P0102_T0001_R1_P1_K1_Ch2-Ch1.zen
5.880000e+00	5.406667e+01	20151202_STAG2gfpcf2_G2G1\MitoSys2\LSM\STAG2gfpcf2_G1\DE_W0003_P0031\DE_2_W0003_P0031_T0001\TR1_W0001_P0102\TR1_2_W0001_P0102_T0001_R1_P1_K1_Ch2-Ch1.zen
5.940000e+00	5.038334e+01	20151202_STAG2gfpcf2_G2G1\MitoSys2\LSM\STAG2gfpcf2_G1\DE_W0003_P0031\DE_2_W0003_P0031_T0001\TR1_W0001_P0102\TR1_2_W0001_P0102_T0001_R1_P1_K1_Ch2-Ch1.zen
6	5.523333e+01	20151202_STAG2gfpcf2_G2G1\MitoSys2\LSM\STAG2gfpcf2_G1\DE_W0003_P0031\DE_2_W0003_P0031_T0001\TR1_W0001_P0102\TR1_2_W0001_P0102_T0001_R1_P1_K1_Ch2-Ch1.zen
6.060000e+00	5.888334e+01	20151202_STAG2gfpcf2_G2G1\MitoSys2\LSM\STAG2gfpcf2_G1\DE_W0003_P0031\DE_2_W0003_P0031_T0001\TR1_W0001_P0102\TR1_2_W0001_P0102_T0001_R1_P1_K1_Ch2-Ch1.zen
6.120000e+00	4.966667e+01	20151202_STAG2gfpcf2_G2G1\MitoSys2\LSM\STAG2gfpcf2_G1\DE_W0003_P0031\DE_2_W0003_P0031_T0001\TR1_W0001_P0102\TR1_2_W0001_P0102_T0001_R1_P1_K1_Ch2-Ch1.zen
6.180000e+00	5.301667e+01	20151202_STAG2gfpcf2_G2G1\MitoSys2\LSM\STAG2gfpcf2_G1\DE_W0003_P0031\DE_2_W0003_P0031_T0001\TR1_W0001_P0102\TR1_2_W0001_P0102_T0001_R1_P1_K1_Ch2-Ch1.zen
6.240000e+00	5.555000e+01	20151202_STAG2gfpcf2_G2G1\MitoSys2\LSM\STAG2gfpcf2_G1\DE_W0003_P0031\DE_2_W0003_P0031_T0001\TR1_W0001_P0102\TR1_2_W0001_P0102_T0001_R1_P1_K1_Ch2-Ch1.zen
6.300000e+00	5.410000e+01	20151202_STAG2gfpcf2_G2G1\MitoSys2\LSM\STAG2gfpcf2_G1\DE_W0003_P0031\DE_2_W0003_P0031_T0001\TR1_W0001_P0102\TR1_2_W0001_P0102_T0001_R1_P1_K1_Ch2-Ch1.zen
6.360000e+00	5.333333e+01	20151202_STAG2gfpcf2_G2G1\MitoSys2\LSM\STAG2gfpcf2_G1\DE_W0003_P0031\DE_2_W0003_P0031_T0001\TR1_W0001_P0102\TR1_2_W0001_P0102_T0001_R1_P1_K1_Ch2-Ch1.zen
6.420000e+00	5.370000e+01	20151202_STAG2gfpcf2_G2G1\MitoSys2\LSM\STAG2gfpcf2_G1\DE_W0003_P0031\DE_2_W0003_P0031_T0001\TR1_W0001_P0102\TR1_2_W0001_P0102_T0001_R1_P1_K1_Ch2-Ch1.zen
6.480000e+00	5.376667e+01	20151202_STAG2gfpcf2_G2G1\MitoSys2\LSM\STAG2gfpcf2_G1\DE_W0003_P0031\DE_2_W0003_P0031_T0001\TR1_W0001_P0102\TR1_2_W0001_P0102_T0001_R1_P1_K1_Ch2-Ch1.zen
6.540000e+00	5.881667e+01	20151202_STAG2gfpcf2_G2G1\MitoSys2\LSM\STAG2gfpcf2_G1\DE_W0003_P0031\DE_2_W0003_P0031_T0001\TR1_W0001_P0102\TR1_2_W0001_P0102_T0001_R1_P1_K1_Ch2-Ch1.zen
6.600000e+00	5.735000e+01	20151202_STAG2gfpcf2_G2G1\MitoSys2\LSM\STAG2gfpcf2_G1\DE_W0003_P0031\DE_2_W0003_P0031_T0001\TR1_W0001_P0102\TR1_2_W0001_P0102_T0001_R1_P1_K1_Ch2-Ch1.zen
6.660000e+00	5.043333e+01	20151202_STAG2gfpcf2_G2G1\MitoSys2\LSM\STAG2gfpcf2_G1\DE_W0003_P0031\DE_2_W0003_P0031_T0001\TR1_W0001_P0102\TR1_2_W0001_P0102_T0001_R1_P1_K1_Ch2-Ch1.zen
6.720000e+00	4.925000e+01	20151202_STAG2gfpcf2_G2G1\MitoSys2\LSM\STAG2gfpcf2_G1\DE_W0003_P0031\DE_2_W0003_P0031_T0001\TR1_W0001_P0102\TR1_2_W0001_P0102_T0001_R1_P1_K1_Ch2-Ch1.zen
6.780000e+00	5.128333e+01	20151202_STAG2gfpcf2_G2G1\MitoSys2\LSM\STAG2gfpcf2_G1\DE_W0003_P0031\DE_2_W0003_P0031_T0001\TR1_W0001_P0102\TR1_2_W0001_P0102_T0001_R1_P1_K1_Ch2-Ch1.zen
6.840000e+00	5.421667e+01	20151202_STAG2gfpcf2_G2G1\MitoSys2\LSM\STAG2gfpcf2_G1\DE_W0003_P0031\DE_2_W0003_P0031_T0001\TR1_W0001_P0102\TR1_2_W0001_P0102_T0001_R1_P1_K1_Ch2-Ch1.zen
6.900000e+00	5.083333e+01	20151202_STAG2gfpcf2_G2G1\MitoSys2\LSM\STAG2gfpcf2_G1\DE_W0003_P0031\DE_2_W0003_P0031_T0001\TR1_W0001_P0102\TR1_2_W0001_P0102_T0001_R1_P1_K1_Ch2-Ch1.zen
6.960000e+00	5.156667e+01	20151202_STAG2gfpcf2_G2G1\MitoSys2\LSM\STAG2gfpcf2_G1\DE_W0003_P0031\DE_2_W0003_P0031_T0001\TR1_W0001_P0102\TR1_2_W0001_P0102_T0001_R1_P1_K1_Ch2-Ch1.zen
7.020000e+00	5.225000e+01	20151202_STAG2gfpcf2_G2G1\MitoSys2\LSM\STAG2gfpcf2_G1\DE_W0003_P0031\DE_2_W0003_P0031_T0001\TR1_W0001_P0102\TR1_2_W0001_P0102_T0001_R1_P1_K1_Ch2-Ch1.zen
7.080000e+00	5.360000e+01	20151202_STAG2gfpcf2_G2G1\MitoSys2\LSM\STAG2gfpcf2_G1\DE_W0003_P0031\DE_2_W0003_P0031_T0001\TR1_W0001_P0102\TR1_2_W0001_P0102_T0001_R1_P1_K1_Ch2-Ch1.zen
7.140000e+00	5.701667e+01	20151202_STAG2gfpcf2_G2G1\MitoSys2\LSM\STAG2gfpcf2_G1\DE_W0003_P0031\DE_2_W0003_P0031_T0001\TR1_W0001_P0102\TR1_2_W0001_P0102_T0001_R1_P1_K1_Ch2-Ch1.zen
7.200000e+00	5.683333e+01	20151202_STAG2gfpcf2_G2G1\MitoSys2\LSM\STAG2gfpcf2_G1\DE_W0003_P0031\DE_2_W0003_P0031_T0001\TR1_W0001_P0102\TR1_2_W0001_P0102_T0001_R1_P1_K1_Ch2-Ch1.zen
7.260000e+00	5.510000e+01	20151202_STAG2gfpcf2_G2G1\MitoSys2\LSM\STAG2gfpcf2_G1\DE_W0003_P0031\DE_2_W0003_P0031_T0001\TR1_W0001_P0102\TR1_2_W0001_P0102_T0001_R1_P1_K1_Ch2-Ch1.zen
7.320000e+00	4.306667e+01	20151202_STAG2gfpcf2_G2G1\MitoSys2\LSM\STAG2gfpcf2_G1\DE_W0003_P0031\DE_2_W0003_P0031_T0001\TR1_W0001_P0102\TR1_2_W0001_P0102_T0001_R1_P1_K1_Ch2-Ch1.zen
7.380000e+00	4.738334e+01	20151202_STAG2gfpcf2_G2G1\MitoSys2\LSM\STAG2gfpcf2_G1\DE_W0003_P0031\DE_2_W0003_P0031_T0001\TR1_W0001_P0102\TR1_2_W0001_P0102_T0001_R1_P1_K1_Ch2-Ch1.zen
7.440000e+00	4.946667e+01	20151202_STAG2gfpcf2_G2G1\MitoSys2\LSM\STAG2gfpcf2_G1\DE_W0003_P0031\DE_2_W0003_P0031_T0001\TR1_W0001_P0102\TR1_2_W0001_P0102_T0001_R1_P1_K1_Ch2-Ch1.zen
7.500000e+00	5.163334e+01	20151202_STAG2gfpcf2_G2G1\MitoSys2\LSM\STAG2gfpcf2_G1\DE_W0003_P0031\DE_2_W0003_P0031_T0001\TR1_W0001_P0102\TR1_2_W0001_P0102_T0001_R1_P1_K1_Ch2-Ch1.zen
7.560000e+00	5.041667e+01	20151202_STAG2gfpcf2_G2G1\MitoSys2\LSM\STAG2gfpcf2_G1\DE_W0003_P0031\DE_2_W0003_P0031_T0001\TR1_W0001_P0102\TR1_2_W0001_P0102_T0001_R1_P1_K1_Ch2-Ch1.zen
7.620000e+00	5.398333e+01	20151202_STAG2gfpcf2_G2G1\MitoSys2\LSM\STAG2gfpcf2_G1\DE_W0003_P0031\DE_2_W0003_P0031_T0001\TR1_W0001_P0102\TR1_2_W0001_P0102_T0001_R1_P1_K1_Ch2-Ch1.zen
7.680000e+00	5.356667e+01	20151202_STAG2gfpcf2_G2G1\MitoSys2\LSM\STAG2gfpcf2_G1\DE_W0003_P0031\DE_2_W0003_P0031_T0001\TR1_W0001_P0102\TR1_2_W0001_P0102_T0001_R1_P1_K1_Ch2-Ch1.zen
7.740000e+00	5.431667e+01	20151202_STAG2gfpcf2_G2G1\MitoSys2\LSM\STAG2gfpcf2_G1\DE_W0003_P0031\DE_2_W0003_P0031_T0001\TR1_W0001_P0102\TR1_2_W0001_P0102_T0001_R1_P1_K1_Ch2-Ch1.zen
7.800000e+00	4.800000e+01	20151202_STAG2gfpcf2_G2G1\MitoSys2\LSM\STAG2gfpcf2_G1\DE_W0003_P0031\DE_2_W0003_P0031_T0001\TR1_W0001_P0102\TR1_2_W0001_P0102_T0001_R1_P1_K1_Ch2-Ch1.zen
7.860000e+00	4.516667e+01	20151202_STAG2gfpcf2_G2G1\MitoSys2\LSM\STAG2gfpcf2_G1\DE_W0003_P0031\DE_2_W0003_P0031_T0001\TR1_W0001_P0102\TR1_2_W0001_P0102_T0001_R1_P1_K1_Ch2-Ch1.zen
7.920000e+00	4.693333e+01	20151202_STAG2gfpcf2_G2G1\MitoSys2\LSM\STAG2gfpcf2_G1\DE_W0003_P0031\DE_2_W0003_P0031_T0001\TR1_W0001_P0102\TR1_2_W0001_P0102_T0001_R1_P1_K1_Ch2-Ch1.zen
7.980000e+00	5.106667e+01	20151202_STAG2gfpcf2_G2G1\MitoSys2\LSM\STAG2gfpcf2_G1\DE_W0003_P0031\DE_2_W0003_P0031_T0001\TR1_W0001_P0102\TR1_2_W0001_P0102_T0001_R1_P1_K1_Ch2-Ch1.zen
8.040000e+00	4.970000e+01	20151202_STAG2gfpcf2_G2G1\MitoSys2\LSM\STAG2gfpcf2_G1\DE_W0003_P0031\DE_2_W0003_P0031_T0001\TR1_W0001_P0102\TR1_2_W0001_P0102_T0001_R1_P1_K1_Ch2-Ch1.zen
8.100000e+00	5.456667e+01	20151202_STAG2gfpcf2_G2G1\MitoSys2\LSM\STAG2gfpcf2_G1\DE_W0003_P0031\DE_2_W0003_P0031_T0001\TR1_W0001_P0102\TR1_2_W0001_P0102_T0001_R1_P1_K1_Ch2-Ch1.zen
8.160000e+00	4.905000e+01	20151202_STAG2gfpcf2_G2G1\MitoSys2\LSM\STAG2gfpcf2_G1\DE_W0003_P0031\DE_2_W0003_P0031_T0001\TR1_W0001_P0102\TR1_2_W0001_P0102_T0001_R1_P1_K1_Ch2-Ch1.zen
8.220000e+00	4.985000e+01	20151202_STAG2gfpcf2_G2G1\MitoSys2\LSM\STAG2gfpcf2_G1\DE_W0003_P0031\DE_2_W0003_P0031_T0001\TR1_W0001_P0102\TR1_2_W0001_P0102_T0001_R1_P1_K1_Ch2-Ch1.zen
8.280000e+00	5.535000e+01	20151202_STAG2gfpcf2_G2G1\MitoSys2\LSM\STAG2gfpcf2_G1\DE_W0003_P0031\DE_2_W0003_P0031_T0001\TR1_W0001_P0102\TR1_2_W0001_P0102_T0001_R1_P1_K1_Ch2-Ch1.zen
8.340000e+00	5.288334e+01	20151202_STAG2gfpcf2_G2G1\MitoSys2\LSM\STAG2gfpcf2_G1\DE_W0003_P0031\DE_2_W0003_P0031_T0001\TR1_W0001_P0102\TR1_2_W0001_P0102_T0001_R1_P1_K1_Ch2-Ch1.zen
8.400000e+00	5.513334e+01	20151202_STAG2gfpcf2_G2G1\MitoSys2\LSM\STAG2gfpcf2_G1\DE_W0003_P0031\DE_2_W0003_P0031_T0001\TR1_W0001_P0102\TR1_2_W0001_P0102_T0001_R1_P1_K1_Ch2-Ch1.zen
8.460000e+00	5.560000e+01	20151202_STAG2gfpcf2_G2G1\MitoSys2\LSM\STAG2gfpcf2_G1\DE_W0003_P0031\DE_2_W0003_P0031_T0001\TR1_W0001_P0102\TR1_2_W0001_P0102_T0001_R1_P1_K1_Ch2-Ch1.zen
8.520000e+00	5.485000e+01	20151202_STAG2gfpcf2_G2G1\MitoSys2\LSM\STAG2gfpcf2_G1\DE_W0003_P0031\DE_2_W0003_P0031_T0001\TR1_W0001_P0102\TR1_2_W0001_P0102_T0001_R1_P1_K1_Ch2-Ch1.zen
8.580000e+00	5.668333e+01	20151202_STAG2gfpcf2_G2G1\MitoSys2\LSM\STAG2gfpcf2_G1\DE_W0003_P0031\DE_2_W0003_P0031_T0001\TR1_W0001_P0102\TR1_2_W0001_P0102_T0001_R1_P1_K1_Ch2-Ch1.zen
8.640000e+00	5.183333e+01	20151202_STAG2gfpcf2_G2G1\MitoSys2\LSM\STAG2gfpcf2_G1\DE_W0003_P0031\DE_2_W0003_P0031_T0001\TR1_W0001_P0102\TR1_2_W0001_P0102_T0001_R1_P1_K1_Ch2-Ch1.zen
8.700000e+00	5.281667e+01	20151202_STAG2gfpcf2_G2G1\MitoSys2\LSM\STAG2gfpcf2_G1\DE_W0003_P0031\DE_2_W0003_P0031_T0001\TR1_W0001_P0102\TR1_2_W0001_P0102_T0001_R1_P1_K1_Ch2-Ch1.zen
8.760000e+00	5.205000e+01	20151202_STAG2gfpcf2_G2G1\MitoSys2\LSM\STAG2gfpcf2_G1\DE_W0003_P0031\DE_2_W0003_P0031_T0001\TR1_W0001_P0102\TR1_2_W0001_P0102_T0001_R1_P1_K1_Ch2-Ch1.zen
8.820000e+00	5.031667e+01	20151202_STAG2gfpcf2_G2G1\MitoSys2\LSM\STAG2gfpcf2_G1\DE_W0003_P0031\DE_2_W0003_P0031_T0001\TR1_W0001_P0102\TR1_2_W0001_P0102_T0001_R1_P1_K1_Ch2-Ch1.zen
8.880000e+00	5.220000e+01	20151202_STAG2gfpcf2_G2G1\MitoSys2\LSM\STAG2gfpcf2_G1\DE_W0003_P0031\DE_2_W0003_P0031_T0001\TR1_W0001_P0102\TR1_2_W0001_P0102_T0001_R1_P1_K1_Ch2-Ch1.zen
8.940000e+00	5.515000e+01	20151202_STAG2gfpcf2_G2G1\MitoSys2\LSM\STAG2gfpcf2_G1\DE_W0003_P0031\DE_2_W0003_P0031_T0001\TR1_W0001_P0102\TR1_2_W0001_P0102_T0001_R1_P1_K1_Ch2-Ch1.zen
9	5.091667e+01	20151202_STAG2gfpcf2_G2G1\MitoSys2\LSM\STAG2gfpcf2_G1\DE_W0003_P0031\DE_2_W0003_P0031_T0001\TR1_W0001_P0102\TR1_2_W0001_P0102_T0001_R1_P1_K1_Ch2-Ch1.zen
9.060000e+00	5.588334e+01	20151202_STAG2gfpcf2_G2G1\MitoSys2\LSM\STAG2gfpcf2_G1\DE_W0003_P0031\DE_2_W0003_P0031_T0001\TR1_W0001_P0102\TR1_2_W0001_P0102_T0001_R1_P1_K1_Ch2-Ch1.zen
9.120000e+00	4.923333e+01	20151202_STAG2gfpcf2_G2G1\MitoSys2\LSM\STAG2gfpcf2_G1\DE_W0003_P0031\DE_2_W0003_P0031_T0001\TR1_W0001_P0102\TR1_2_W0001_P0102_T0001_R1_P1_K1_Ch2-Ch1.zen
9.180000e+00	5.181667e+01	20151202_STAG2gfpcf2_G2G1\MitoSys2\LSM\STAG2gfpcf2_G1\DE_W0003_P0031\DE_2_W0003_P0031_T0001\TR1_W0001_P0102\TR1_2_W0001_P0102_T0001_R1_P1_K1_Ch2-Ch1.zen
9.240000e+00	5.321667e+01	20151202_STAG2gfpcf2_G2G1\MitoSys2\LSM\STAG2gfpcf2_G1\DE_W0003_P0031\DE_2_W0003_P0031_T0001\TR1_W0001_P0102\TR1_2_W0001_P0102_T0001_R1_P1_K1_Ch2-Ch1.zen
9.300000e+00	5.676667e+01	20151202_STAG2gfpcf2_G2G1\MitoSys2\LSM\STAG2gfpcf2_G1\DE_W0003_P0031\DE_2_W0003_P0031_T0001\TR1_W0001_P0102\TR1_2_W0001_P0102_T0001_R1_P1_K1_Ch2-Ch1.zen
9.360000e+00	5.588334e+01	20151202_STAG2gfpcf2_G2G1\MitoSys2\LSM\STAG2gfpcf2_G1\DE_W0003_P0031\DE_2_W0003_P0031_T0001\TR1_W0001_P0102\TR1_2_W0001_P0102_T0001_R1_P1_K1_Ch2-Ch1.zen
9.420000e+00	5.558333e+01	20151202_STAG2gfpcf2_G2G1\MitoSys2\LSM\STAG2gfpcf2_G1\DE_W0003_P0031\DE_2_W0003_P0031_T0001\TR1_W0001_P0102\TR1_2_W0001_P0102_T0001_R1_P1_K1_Ch2-Ch1.zen
9.480000e+00	6.148333e+01	20151202_STAG2gfpcf2_G2G1\MitoSys2\LSM\STAG2gfpcf2_G1\DE_W0003_P0031\DE_2_W0003_P0031_T0001\TR1_W0001_P0102\TR1_2_W0001_P0102_T0001_R1_P1_K1_Ch2-Ch1.zen
9.540000e+00	6.010000e+01	20151202_STAG2gfpcf2_G2G1\MitoSys2\LSM\STAG2gfpcf2_G1\DE_W0003_P0031\DE_2_W0003_P0031_T0001\TR1_W0001_P0102\TR1_2_W0001_P0102_T0001_R1_P1_K1_Ch2-Ch1.zen
9.600000e+00	6.050000e+01	20151202_STAG2gfpcf2_G2G1\MitoSys2\LSM\STAG2gfpcf2_G1\DE_W0003_P0031\DE_2_W0003_P0031_T0001\TR1_W0001_P0102\TR1_2_W0001_P0102_T0001_R1_P1_K1_Ch2-Ch1.zen
9.660000e+00	5.096667e+01	20151202_STAG2gfpcf2_G2G1\MitoSys2\LSM\STAG2gfpcf2_G1\DE_W0003_P0031\DE_2_W0003_P0031_T0001\TR1_W0001_P0102\TR1_2_W0001_P0102_T0001_R1_P1_K1_Ch2-Ch1.zen
9.720000e+00	4.915000e+01	20151202_STAG2gfpcf2_G2G1\MitoSys2\LSM\STAG2gfpcf2_G1\DE_W0003_P0031\DE_2_W0003_P0031_T0001\TR1_W0001_P0102\TR1_2_W0001_P0102_T0001_R1_P1_K1_Ch2-Ch1.zen
9.780000e+00	5.116667e+01	20151202_STAG2gfpcf2_G2G1\MitoSys2\LSM\STAG2gfpcf2_G1\DE_W0003_P0031\DE_2_W0003_P0031_T0001\TR1_W0001_P0102\TR1_2_W0001_P0102_T0001_R1_P1_K1_Ch2-Ch1.zen
9.840000e+00	5.388334e+01	20151202_STAG2gfpcf2_G2G1\MitoSys2\LSM\STAG2gfpcf2_G1\DE_W0003_P0031\DE_2_W0003_P0031_T0001\TR1_W0001_P0102\TR1_2_W0001_P0102_T0001_R1_P1_K1_Ch2-Ch1.zen
9.900000e+00	5.248333e+01	20151202_STAG2gfpcf2_G2G1\MitoSys2\LSM\STAG2gfpcf2_G1\DE_W0003_P0031\DE_2_W0003_P0031_T0001\TR1_W0001_P0102\TR1_2_W0001_P0102_T0001_R1_P1_K1_Ch2-Ch1.zen
9.960000e+00	4.971667e+01	20151202_STAG2gfpcf2_G2G1\MitoSys2\LSM\STAG2gfpcf2_G1\DE_W0003_P0031\DE_2_W0003_P0031_T0001\TR1_W0001_P0102\TR1_2_W0001_P0102_T0001_R1_P1_K1_Ch2-Ch1.zen
1.002000e+01	5.108333e+01	20151202_STAG2gfpcf2_G2G1\MitoSys2\LSM\STAG2gfpcf2_G1\DE_W0003_P0031\DE_2_W0003_P0031_T0001\TR1_W0001_P0102\TR1_2_W0001_P0102_T0001_R1_P1_K1_Ch2-Ch1.zen
1.008000e+01	5.610000e+01	20151202_STAG2gfpcf2_G2G1\MitoSys2\LSM\STAG2gfpcf2_G1\DE_W0003_P0031\DE_2_W0003_P0031_T0001\TR1_W0001_P0102\TR1_2_W0001_P0102_T0001_R1_P1_K1_Ch2-Ch1.zen
1.014000e+01	4.860000e+01	20151202_STAG2gfpcf2_G2G1\MitoSys2\LSM\STAG2gfpcf2_G1\DE_W0003_P0031\DE_2_W0003_P0031_T0001\TR1_W0001_P0102\TR1_2_W0001_P0102_T0001_R1_P1_K1_Ch2-Ch1.zen
1.020000e+01	5.333333e+01	20151202_STAG2gfpcf2_G2G1\MitoSys2\LSM\STAG2gfpcf2_G1\DE_W0003_P0031\DE_2_W0003_P0031_T0001\TR1_W0001_P0102\TR1_2_W0001_P0102_T0001_R1_P1_K1_Ch2-Ch1.zen
1.026000e+01	4.945000e+01	20151202_STAG2gfpcf2_G2G1\MitoSys2\LSM\STAG2gfpcf2_G1\DE_W0003_P0031\DE_2_W0003_P0031_T0001\TR1_W0001_P0102\TR1_2_W0001_P0102_T0001_R1_P1_K1_Ch2-Ch1.zen
1.032000e+01	5.093333e+01	20151202_STAG2gfpcf2_G2G1\MitoSys2\LSM\STAG2gfpcf2_G1\DE_W0003_P0031\DE_2_W0003_P0031_T0001\TR1_W0001_P0102\TR1_2_W0001_P0102_T0001_R1_P1_K1_Ch2-Ch1.zen
1.038000e+01	5.675000e+01	20151202_STAG2gfpcf2_G2G1\MitoSys2\LSM\STAG2gfpcf2_G1\DE_W0003_P0031\DE_2_W0003_P0031_T0001\TR1_W0001_P0102\TR1_2_W0001_P0102_T0001_R1_P1_K1_Ch2-Ch1.zen
1.044000e+01	4.811666e+01	20151202_STAG2gfpcf2_G2G1\MitoSys2\LSM\STAG2gfpcf2_G1\DE_W0003_P0031\DE_2_W0003_P0031_T0001\TR1_W0001_P0102\TR1_2_W0001_P0102_T0001_R1_P1_K1_Ch2-Ch1.zen
1.050000e+01	5.163334e+01	20151202_STAG2gfpcf2_G2G1\MitoSys2\LSM\STAG2gfpcf2_G1\DE_W0003_P0031\DE_2_W0003_P0031_T0001\TR1_W0001_P0102\TR1_2_W0001_P0102_T0001_R1_P1_K1_Ch2-Ch1.zen
1.056000e+01	4.621667e+01	20151202_STAG2gfpcf2_G2G1\MitoSys2\LSM\STAG2gfpcf2_G1\DE_W0003_P0031\DE_2_W0003_P0031_T0001\TR1_W0001_P0102\TR1_2_W0001_P0102_T0001_R1_P1_K1_Ch2-Ch1.zen
1.062000e+01	5.063334e+01	20151202_STAG2gfpcf2_G2G1\MitoSys2\LSM\STAG2gfpcf2_G1\DE_W0003_P0031\DE_2_W0003_P0031_T0001\TR1_W0001_P0102\TR1_2_W0001_P0102_T0001_R1_P1_K1_Ch2-Ch1.zen
1.068000e+01	4.818333e+01	20151202_STAG2gfpcf2_G2G1\MitoSys2\LSM\STAG2gfpcf2_G1\DE_W0003_P0031\DE_2_W0003_P0031_T0001\TR1_W0001_P0102\TR1_2_W0001_P0102_T0001_R1_P1_K1_Ch2-Ch1.zen
1.074000e+01	5.101667e+01	20151202_STAG2gfpcf2_G2G1\MitoSys2\LSM\STAG2gfpcf2_G1\DE_W0003_P0031\DE_2_W0003_P0031_T0001\TR1_W0001_P0102\TR1_2_W0001_P0102_T0001_R1_P1_K1_Ch2-Ch1.zen
1.080000e+01	5.133333e+01	20151202_STAG2gfpcf2_G2G1\MitoSys2\LSM\STAG2gfpcf2_G1\DE_W0003_P0031\DE_2_W0003_P0031_T0001\TR1_W0001_P0102\TR1_2_W0001_P0102_T0001_R1_P1_K1_Ch2-Ch1.zen
1.086000e+01	4.676667e+01	20151202_STAG2gfpcf2_G2G1\MitoSys2\LSM\STAG2gfpcf2_G1\DE_W0003_P0031\DE_2_W0003_P0031_T0001\TR1_W0001_P0102\TR1_2_W0001_P0102_T0001_R1_P1_K1_Ch2-Ch1.zen
1.092000e+01	4.828333e+01	20151202_STAG2gfpcf2_G2G1\MitoSys2\LSM\STAG2gfpcf2_G1\DE_W0003_P0031\DE_2_W0003_P0031_T0001\TR1_W0001_P0102\TR1_2_W0001_P0102_T0001_R1_P1_K1_Ch2-Ch1.zen
1.098000e+01	5.325000e+01	20151202_STAG2gfpcf2_G2G1\MitoSys2\LSM\STAG2gfpcf2_G1\DE_W0003_P0031\DE_2_W0003_P0031_T0001\TR1_W0001_P0102\TR1_2_W0001_P0102_T0001_R1_P1_K1_Ch2-Ch1.zen
1.104000e+01	5.653333e+01	20151202_STAG2gfpcf2_G2G1\MitoSys2\LSM\STAG2gfpcf2_G1\DE_W0003_P0031\DE_2_W0003_P0031_T0001\TR1_W0001_P0102\TR1_2_W0001_P0102_T0001_R1_P1_K1_Ch2-Ch1.zen
1.110000e+01	5.540000e+01	20151202_STAG2gfpcf2_G2G1\MitoSys2\LSM\STAG2gfpcf2_G1\DE_W0003_P0031\DE_2_W0003_P0031_T0001\TR1_W0001_P0102\TR1_2_W0001_P0102_T0001_R1_P1_K1_Ch2-Ch1.zen
1.116000e+01	5.158333e+01	20151202_STAG2gfpcf2_G2G1\MitoSys2\LSM\STAG2gfpcf2_G1\DE_W0003_P0031\DE_2_W0003_P0031_T0001\TR1_W0001_P0102\TR1_2_W0001_P0102_T0001_R1_P1_K1_Ch2-Ch1.zen
1.122000e+01	5.590000e+01	20151202_STAG2gfpcf2_G2G1\MitoSys2\LSM\STAG2gfpcf2_G1\DE_W0003_P0031\DE_2_W0003_P0031_T0001\TR1_W0001_P0102\TR1_2_W0001_P0102_T0001_R1_P1_K1_Ch2-Ch1.zen
1.128000e+01	4.798333e+01	20151202_STAG2gfpcf2_G2G1\MitoSys2\LSM\STAG2gfpcf2_G1\DE_W0003_P0031\DE_2_W0003_P0031_T0001\TR1_W0001_P0102\TR1_2_W0001_P0102_T0001_R1_P1_K1_Ch2-Ch1.zen
1.134000e+01	4.863334e+01	20151202_STAG2gfpcf2_G2G1\MitoSys2\LSM\STAG2gfpcf2_G1\DE_W0003_P0031\DE_2_W0003_P0031_T0001\TR1_W0001_P0102\TR1_2_W0001_P0102_T0001_R1_P1_K1_Ch2-Ch1.zen
1.140000e+01	4.795000e+01	20151202_STAG2gfpcf2_G2G1\MitoSys2\LSM\STAG2gfpcf2_G1\DE_W0003_P0031\DE_2_W0003_P0031_T0001\TR1_W0001_P0102\TR1_2_W0001_P0102_T0001_R1_P1_K1_Ch2-Ch1.zen
1.146000e+01	5.200000e+01	20151202_STAG2gfpcf2_G2G1\MitoSys2\LSM\STAG2gfpcf2_G1\DE_W0003_P0031\DE_2_W0003_P0031_T0001\TR1_W0001_P0102\TR1_2_W0001_P0102_T0001_R1_P1_K1_Ch2-Ch1.zen
1.152000e+01	5.248333e+01	20151202_STAG2gfpcf2_G2G1\MitoSys2\LSM\STAG2gfpcf2_G1\DE_W0003_P0031\DE_2_W0003_P0031_T0001\TR1_W0001_P0102\TR1_2_W0001_P0102_T0001_R1_P1_K1_Ch2-Ch1.zen
1.158000e+01	5.383333e+01	20151202_STAG2gfpcf2_G2G1\MitoSys2\LSM\STAG2gfpcf2_G1\DE_W0003_P0031\DE_2_W0003_P0031_T0001\TR1_W0001_P0102\TR1_2_W0001_P0102_T0001_R1_P1_K1_Ch2-Ch1.zen
1.164000e+01	4.440000e+01	20151202_STAG2gfpcf2_G2G1\MitoSys2\LSM\STAG2gfpcf2_G1\DE_W0003_P0031\DE_2_W0003_P0031_T0001\TR1_W0001_P0102\TR1_2_W0001_P0102_T0001_R1_P1_K1_Ch2-Ch1.zen
1.170000e+01	4.636666e+01	20151202_STAG2gfpcf2_G2G1\MitoSys2\LSM\STAG2gfpcf2_G1\DE_W0003_P0031\DE_2_W0003_P0031_T0001\TR1_W0001_P0102\TR1_2_W0001_P0102_T0001_R1_P1_K1_Ch2-Ch1.zen
1.176000e+01	5.015000e+01	20151202_STAG2gfpcf2_G2G1\MitoSys2\LSM\STAG2gfpcf2_G1\DE_W0003_P0031\DE_2_W0003_P0031_T0001\TR1_W0001_P0102\TR1_2_W0001_P0102_T0001_R1_P1_K1_Ch2-Ch1.zen
1.182000e+01	4.735000e+01	20151202_STAG2gfpcf2_G2G1\MitoSys2\LSM\STAG2gfpcf2_G1\DE_W0003_P0031\DE_2_W0003_P0031_T0001\TR1_W0001_P0102\TR1_2_W0001_P0102_T0001_R1_P1_K1_Ch2-Ch1.zen
1.188000e+01	4.865000e+01	20151202_STAG2gfpcf2_G2G1\MitoSys2\LSM\STAG2gfpcf2_G1\DE_W0003_P0031\DE_2_W0003_P0031_T0001\TR1_W0001_P0102\TR1_2_W0001_P0102_T0001_R1_P1_K1_Ch2-Ch1.zen
1.194000e+01	4.038334e+01	20151202_STAG2gfpcf2_G2G1\MitoSys2\LSM\STAG2gfpcf2_G1\DE_W0003_P0031\DE_2_W0003_P0031_T0001\TR1_W0001_P0102\TR1_2_W0001_P0102_T0001_R1_P1_K1_Ch2-Ch1.zen
12	4.505000e+01	20151202_STAG2gfpcf2_G2G1\MitoSys2\LSM\STAG2gfpcf2_G1\DE_W0003_P0031\DE_2_W0003_P0031_T0001\TR1_W0001_P0102\TR1_2_W0001_P0102_T0001_R1_P1_K1_Ch2-Ch1.zen
1.206000e+01	4.475000e+01	20151202_STAG2gfpcf2_G2G1\MitoSys2\LSM\STAG2gfpcf2_G1\DE_W0003_P0031\DE_2_W0003_P0031_T0001\TR1_W0001_P0102\TR1_2_W0001_P0102_T0001_R1_P1_K1_Ch2-Ch1.zen
1.212000e+01	4.400000e+01	20151202_STAG2gfpcf2_G2G1\MitoSys2\LSM\STAG2gfpcf2_G1\DE_W0003_P0031\DE_2_W0003_P0031_T0001\TR1_W0001_P0102\TR1_2_W0001_P0102_T0001_R1_P1_K1_Ch2-Ch1.zen
1.218000e+01	5.043333e+01	20151202_STAG2gfpcf2_G2G1\MitoSys2\LSM\STAG2gfpcf2_G1\DE_W0003_P0031\DE_2_W0003_P0031_T0001\TR1_W0001_P0102\TR1_2_W0001_P0102_T0001_R1_P1_K1_Ch2-Ch1.zen
1.224000e+01	5.023333e+01	20151202_STAG2gfpcf2_G2G1\MitoSys2\LSM\STAG2gfpcf2_G1\DE_W0003_P0031\DE_2_W0003_P0031_T0001\TR1_W0001_P0102\TR1_2_W0001_P0102_T0001_R1_P1_K1_Ch2-Ch1.zen
1.230000e+01	5.236666e+01	20151202_STAG2gfpcf2_G2G1\MitoSys2\LSM\STAG2gfpcf2_G1\DE_W0003_P0031\DE_2_W0003_P0031_T0001\TR1_W0001_P0102\TR1_2_W0001_P0102_T0001_R1_P1_K1_Ch2-Ch1.zen
1.236000e+01	4.605000e+01	20151202_STAG2gfpcf2_G2G1\MitoSys2\LSM\STAG2gfpcf2_G1\DE_W0003_P0031\DE_2_W0003_P0031_T0001\TR1_W0001_P0102\TR1_2_W0001_P0102_T0001_R1_P1_K1_Ch2-Ch1.zen
1.242000e+01	4.903333e+01	20151202_STAG2gfpcf2_G2G1\MitoSys2\LSM\STAG2gfpcf2_G1\DE_W0003_P0031\DE_2_W0003_P0031_T0001\TR1_W0001_P0102\TR1_2_W0001_P0102_T0001_R1_P1_K1_Ch2-Ch1.zen
1.248000e+01	4.701667e+01	20151202_STAG2gfpcf2_G2G1\MitoSys2\LSM\STAG2gfpcf2_G1\DE_W0003_P0031\DE_2_W0003_P0031_T0001\TR1_W0001_P0102\TR1_2_W0001_P0102_T0001_R1_P1_K1_Ch2-Ch1.zen
1.254000e+01	4.998333e+01	20151202_STAG2gfpcf2_G2G1\MitoSys2\LSM\STAG2gfpcf2_G1\DE_W0003_P0031\DE_2_W0003_P0031_T0001\TR1_W0001_P0102\TR1_2_W0001_P0102_T0001_R1_P1_K1_Ch2-Ch1.zen
1.260000e+01	4.510000e+01	20151202_STAG2gfpcf2_G2G1\MitoSys2\LSM\STAG2gfpcf2_G1\DE_W0003_P0031\DE_2_W0003_P0031_T0001\TR1_W0001_P0102\TR1_2_W0001_P0102_T0001_R1_P1_K1_Ch2-Ch1.zen
1.266000e+01	5.078333e+01	20151202_STAG2gfpcf2_G2G1\MitoSys2\LSM\STAG2gfpcf2_G1\DE_W0003_P0031\DE_2_W0003_P0031_T0001\TR1_W0001_P0102\TR1_2_W0001_P0102_T0001_R1_P1_K1_Ch2-Ch1.zen
1.272000e+01	4.966667e+01	20151202_STAG2gfpcf2_G2G1\MitoSys2\LSM\STAG2gfpcf2_G1\DE_W0003_P0031\DE_2_W0003_P0031_T0001\TR1_W0001_P0102\TR1_2_W0001_P0102_T0001_R1_P1_K1_Ch2-Ch1.zen
1.278000e+01	4.703333e+01	20151202_STAG2gfpcf2_G2G1\MitoSys2\LSM\STAG2gfpcf2_G1\DE_W0003_P0031\DE_2_W0003_P0031_T0001\TR1_W0001_P0102\TR1_2_W0001_P0102_T0001_R1_P1_K1_Ch2-Ch1.zen
1.284000e+01	5.046667e+01	20151202_STAG2gfpcf2_G2G1\MitoSys2\LSM\STAG2gfpcf2_G1\DE_W0003_P0031\DE_2_W0003_P0031_T0001\TR1_W0001_P0102\TR1_2_W0001_P0102_T0001_R1_P1_K1_Ch2-Ch1.zen
1.290000e+01	5.043333e+01	20151202_STAG2gfpcf2_G2G1\MitoSys2\LSM\STAG2gfpcf2_G1\DE_W0003_P0031\DE_2_W0003_P0031_T0001\TR1_W0001_P0102\TR1_2_W0001_P0102_T0001_R1_P1_K1_Ch2-Ch1.zen
1.296000e+01	4.595000e+01	20151202_STAG2gfpcf2_G2G1\MitoSys2\LSM\STAG2gfpcf2_G1\DE_W0003_P0031\DE_2_W0003_P0031_T0001\TR1_W0001_P0102\TR1_2_W0001_P0102_T0001_R1_P1_K1_Ch2-Ch1.zen
1.302000e+01	4.845000e+01	20151202_STAG2gfpcf2_G2G1\MitoSys2\LSM\STAG2gfpcf2_G1\DE_W0003_P0031\DE_2_W0003_P0031_T0001\TR1_W0001_P0102\TR1_2_W0001_P0102_T0001_R1_P1_K1_Ch2-Ch1.zen
1.308000e+01	5.511666e+01	20151202_STAG2gfpcf2_G2G1\MitoSys2\LSM\STAG2gfpcf2_G1\DE_W0003_P0031\DE_2_W0003_P0031_T0001\TR1_W0001_P0102\TR1_2_W0001_P0102_T0001_R1_P1_K1_Ch2-Ch1.zen
1.314000e+01	4.990000e+01	20151202_STAG2gfpcf2_G2G1\MitoSys2\LSM\STAG2gfpcf2_G1\DE_W0003_P0031\DE_2_W0003_P0031_T0001\TR1_W0001_P0102\TR1_2_W0001_P0102_T0001_R1_P1_K1_Ch2-Ch1.zen
1.320000e+01	4.545000e+01	20151202_STAG2gfpcf2_G2G1\MitoSys2\LSM\STAG2gfpcf2_G1\DE_W0003_P0031\DE_2_W0003_P0031_T0001\TR1_W0001_P0102\TR1_2_W0001_P0102_T0001_R1_P1_K1_Ch2-Ch1.zen
1.326000e+01	4.568333e+01	20151202_STAG2gfpcf2_G2G1\MitoSys2\LSM\STAG2gfpcf2_G1\DE_W0003_P0031\DE_2_W0003_P0031_T0001\TR1_W0001_P0102\TR1_2_W0001_P0102_T0001_R1_P1_K1_Ch2-Ch1.zen
1.332000e+01	4.870000e+01	20151202_STAG2gfpcf2_G2G1\MitoSys2\LSM\STAG2gfpcf2_G1\DE_W0003_P0031\DE_2_W0003_P0031_T0001\TR1_W0001_P0102\TR1_2_W0001_P0102_T0001_R1_P1_K1_Ch2-Ch1.zen
1.338000e+01	4.911666e+01	20151202_STAG2gfpcf2_G2G1\MitoSys2\LSM\STAG2gfpcf2_G1\DE_W0003_P0031\DE_2_W0003_P0031_T0001\TR1_W0001_P0102\TR1_2_W0001_P0102_T0001_R1_P1_K1_Ch2-Ch1.zen
1.344000e+01	4.540000e+01	20151202_STAG2gfpcf2_G2G1\MitoSys2\LSM\STAG2gfpcf2_G1\DE_W0003_P0031\DE_2_W0003_P0031_T0001\TR1_W0001_P0102\TR1_2_W0001_P0102_T0001_R1_P1_K1_Ch2-Ch1.zen
1.350000e+01	4.476667e+01	20151202_STAG2gfpcf2_G2G1\MitoSys2\LSM\STAG2gfpcf2_G1\DE_W0003_P0031\DE_2_W0003_P0031_T0001\TR1_W0001_P0102\TR1_2_W0001_P0102_T0001_R1_P1_K1_Ch2-Ch1.zen
1.356000e+01	5.193333e+01	20151202_STAG2gfpcf2_G2G1\MitoSys2\LSM\STAG2gfpcf2_G1\DE_W0003_P0031\DE_2_W0003_P0031_T0001\TR1_W0001_P0102\TR1_2_W0001_P0102_T0001_R1_P1_K1_Ch2-Ch1.zen
1.362000e+01	4.586666e+01	20151202_STAG2gfpcf2_G2G1\MitoSys2\LSM\STAG2gfpcf2_G1\DE_W0003_P0031\DE_2_W0003_P0031_T0001\TR1_W0001_P0102\TR1_2_W0001_P0102_T0001_R1_P1_K1_Ch2-Ch1.zen
1.368000e+01	4.753333e+01	20151202_STAG2gfpcf2_G2G1\MitoSys2\LSM\STAG2gfpcf2_G1\DE_W0003_P0031\DE_2_W0003_P0031_T0001\TR1_W0001_P0102\TR1_2_W0001_P0102_T0001_R1_P1_K1_Ch2-Ch1.zen
1.374000e+01	4.751667e+01	20151202_STAG2gfpcf2_G2G1\MitoSys2\LSM\STAG2gfpcf2_G1\DE_W0003_P0031\DE_2_W0003_P0031_T0001\TR1_W0001_P0102\TR1_2_W0001_P0102_T0001_R1_P1_K1_Ch2-Ch1.zen
1.380000e+01	4.370000e+01	20151202_STAG2gfpcf2_G2G1\MitoSys2\LSM\STAG2gfpcf2_G1\DE_W0003_P0031\DE_2_W0003_P0031_T0001\TR1_W0001_P0102\TR1_2_W0001_P0102_T0001_R1_P1_K1_Ch2-Ch1.zen
1.386000e+01	4.913334e+01	20151202_STAG2gfpcf2_G2G1\MitoSys2\LSM\STAG2gfpcf2_G1\DE_W0003_P0031\DE_2_W0003_P0031_T0001\TR1_W0001_P0102\TR1_2_W0001_P0102_T0001_R1_P1_K1_Ch2-Ch1.zen
1.392000e+01	4.568333e+01	20151202_STAG2gfpcf2_G2G1\MitoSys2\LSM\STAG2gfpcf2_G1\DE_W0003_P0031\DE_2_W0003_P0031_T0001\TR1_W0001_P0102\TR1_2_W0001_P0102_T0001_R1_P1_K1_Ch2-Ch1.zen
1.398000e+01	5.521667e+01	20151202_STAG2gfpcf2_G2G1\MitoSys2\LSM\STAG2gfpcf2_G1\DE_W0003_P0031\DE_2_W0003_P0031_T0001\TR1_W0001_P0102\TR1_2_W0001_P0102_T0001_R1_P1_K1_Ch2-Ch1.zen
1.404000e+01	5.173333e+01	20151202_STAG2gfpcf2_G2G1\MitoSys2\LSM\STAG2gfpcf2_G1\DE_W0003_P0031\DE_2_W0003_P0031_T0001\TR1_W0001_P0102\TR1_2_W0001_P0102_T0001_R1_P1_K1_Ch2-Ch1.zen
1.410000e+01	4.860000e+01	20151202_STAG2gfpcf2_G2G1\MitoSys2\LSM\STAG2gfpcf2_G1\DE_W0003_P0031\DE_2_W0003_P0031_T0001\TR1_W0001_P0102\TR1_2_W0001_P0102_T0001_R1_P1_K1_Ch2-Ch1.zen
1.416000e+01	5.285000e+01	20151202_STAG2gfpcf2_G2G1\MitoSys2\LSM\STAG2gfpcf2_G1\DE_W0003_P0031\DE_2_W0003_P0031_T0001\TR1_W0001_P0102\TR1_2_W0001_P0102_T0001_R1_P1_K1_Ch2-Ch1.zen
1.422000e+01	4.660000e+01	20151202_STAG2gfpcf2_G2G1\MitoSys2\LSM\STAG2gfpcf2_G1\DE_W0003_P0031\DE_2_W0003_P0031_T0001\TR1_W0001_P0102\TR1_2_W0001_P0102_T0001_R1_P1_K1_Ch2-Ch1.zen
1.428000e+01	4.685000e+01	20151202_STAG2gfpcf2_G2G1\MitoSys2\LSM\STAG2gfpcf2_G1\DE_W0003_P0031\DE_2_W0003_P0031_T0001\TR1_W0001_P0102\TR1_2_W0001_P0102_T0001_R1_P1_K1_Ch2-Ch1.zen
1.434000e+01	4.828333e+01	20151202_STAG2gfpcf2_G2G1\MitoSys2\LSM\STAG2gfpcf2_G1\DE_W0003_P0031\DE_2_W0003_P0031_T0001\TR1_W0001_P0102\TR1_2_W0001_P0102_T0001_R1_P1_K1_Ch2-Ch1.zen
1.440000e+01	5.135000e+01	20151202_STAG2gfpcf2_G2G1\MitoSys2\LSM\STAG2gfpcf2_G1\DE_W0003_P0031\DE_2_W0003_P0031_T0001\TR1_W0001_P0102\TR1_2_W0001_P0102_T0001_R1_P1_K1_Ch2-Ch1.zen
1.446000e+01	4.783333e+01	20151202_STAG2gfpcf2_G2G1\MitoSys2\LSM\STAG2gfpcf2_G1\DE_W0003_P0031\DE_2_W0003_P0031_T0001\TR1_W0001_P0102\TR1_2_W0001_P0102_T0001_R1_P1_K1_Ch2-Ch1.zen
1.452000e+01	4.911666e+01	20151202_STAG2gfpcf2_G2G1\MitoSys2\LSM\STAG2gfpcf2_G1\DE_W0003_P0031\DE_2_W0003_P0031_T0001\TR1_W0001_P0102\TR1_2_W0001_P0102_T0001_R1_P1_K1_Ch2-Ch1.zen
1.458000e+01	4.770000e+01	20151202_STAG2gfpcf2_G2G1\MitoSys2\LSM\STAG2gfpcf2_G1\DE_W0003_P0031\DE_2_W0003_P0031_T0001\TR1_W0001_P0102\TR1_2_W0001_P0102_T0001_R1_P1_K1_Ch2-Ch1.zen
1.464000e+01	5.630000e+01	20151202_STAG2gfpcf2_G2G1\MitoSys2\LSM\STAG2gfpcf2_G1\DE_W0003_P0031\DE_2_W0003_P0031_T0001\TR1_W0001_P0102\TR1_2_W0001_P0102_T0001_R1_P1_K1_Ch2-Ch1.zen
1.470000e+01	5.080000e+01	20151202_STAG2gfpcf2_G2G1\MitoSys2\LSM\STAG2gfpcf2_G1\DE_W0003_P0031\DE_2_W0003_P0031_T0001\TR1_W0001_P0102\TR1_2_W0001_P0102_T0001_R1_P1_K1_Ch2-Ch1.zen
1.476000e+01	4.718333e+01	20151202_STAG2gfpcf2_G2G1\MitoSys2\LSM\STAG2gfpcf2_G1\DE_W0003_P0031\DE_2_W0003_P0031_T0001\TR1_W0001_P0102\TR1_2_W0001_P0102_T0001_R1_P1_K1_Ch2-Ch1.zen
1.482000e+01	5.163334e+01	20151202_STAG2gfpcf2_G2G1\MitoSys2\LSM\STAG2gfpcf2_G1\DE_W0003_P0031\DE_2_W0003_P0031_T0001\TR1_W0001_P0102\TR1_2_W0001_P0102_T0001_R1_P1_K1_Ch2-Ch1.zen
1.488000e+01	5.516667e+01	20151202_STAG2gfpcf2_G2G1\MitoSys2\LSM\STAG2gfpcf2_G1\DE_W0003_P0031\DE_2_W0003_P0031_T0001\TR1_W0001_P0102\TR1_2_W0001_P0102_T0001_R1_P1_K1_Ch2-Ch1.zen
1.494000e+01	5.151667e+01	20151202_STAG2gfpcf2_G2G1\MitoSys2\LSM\STAG2gfpcf2_G1\DE_W0003_P0031\DE_2_W0003_P0031_T0001\TR1_W0001_P0102\TR1_2_W0001_P0102_T0001_R1_P1_K1_Ch2-Ch1.zen
15	4.791667e+01	20151202_STAG2gfpcf2_G2G1\MitoSys2\LSM\STAG2gfpcf2_G1\DE_W0003_P0031\DE_2_W0003_P0031_T0001\TR1_W0001_P0102\TR1_2_W0001_P0102_T0001_R1_P1_K1_Ch2-Ch1.zen
1.506000e+01	5.010000e+01	20151202_STAG2gfpcf2_G2G1\MitoSys2\LSM\STAG2gfpcf2_G1\DE_W0003_P0031\DE_2_W0003_P0031_T0001\TR1_W0001_P0102\TR1_2_W0001_P0102_T0001_R1_P1_K1_Ch2-Ch1.zen
1.512000e+01	4.950000e+01	20151202_STAG2gfpcf2_G2G1\MitoSys2\LSM\STAG2gfpcf2_G1\DE_W0003_P0031\DE_2_W0003_P0031_T0001\TR1_W0001_P0102\TR1_2_W0001_P0102_T0001_R1_P1_K1_Ch2-Ch1.zen
1.518000e+01	5.168333e+01	20151202_STAG2gfpcf2_G2G1\MitoSys2\LSM\STAG2gfpcf2_G1\DE_W0003_P0031\DE_2_W0003_P0031_T0001\TR1_W0001_P0102\TR1_2_W0001_P0102_T0001_R1_P1_K1_Ch2-Ch1.zen
1.524000e+01	4.755000e+01	20151202_STAG2gfpcf2_G2G1\MitoSys2\LSM\STAG2gfpcf2_G1\DE_W0003_P0031\DE_2_W0003_P0031_T0001\TR1_W0001_P0102\TR1_2_W0001_P0102_T0001_R1_P1_K1_Ch2-Ch1.zen
1.530000e+01	5.213334e+01	20151202_STAG2gfpcf2_G2G1\MitoSys2\LSM\STAG2gfpcf2_G1\DE_W0003_P0031\DE_2_W0003_P0031_T0001\TR1_W0001_P0102\TR1_2_W0001_P0102_T0001_R1_P1_K1_Ch2-Ch1.zen
1.536000e+01	5.401667e+01	20151202_STAG2gfpcf2_G2G1\MitoSys2\LSM\STAG2gfpcf2_G1\DE_W0003_P0031\DE_2_W0003_P0031_T0001\TR1_W0001_P0102\TR1_2_W0001_P0102_T0001_R1_P1_K1_Ch2-Ch1.zen
1.542000e+01	5.218333e+01	20151202_STAG2gfpcf2_G2G1\MitoSys2\LSM\STAG2gfpcf2_G1\DE_W0003_P0031\DE_2_W0003_P0031_T0001\TR1_W0001_P0102\TR1_2_W0001_P0102_T0001_R1_P1_K1_Ch2-Ch1.zen
1.548000e+01	5.346667e+01	20151202_STAG2gfpcf2_G2G1\MitoSys2\LSM\STAG2gfpcf2_G1\DE_W0003_P0031\DE_2_W0003_P0031_T0001\TR1_W0001_P0102\TR1_2_W0001_P0102_T0001_R1_P1_K1_Ch2-Ch1.zen
1.554000e+01	5.158333e+01	20151202_STAG2gfpcf2_G2G1\MitoSys2\LSM\STAG2gfpcf2_G1\DE_W0003_P0031\DE_2_W0003_P0031_T0001\TR1_W0001_P0102\TR1_2_W0001_P0102_T0001_R1_P1_K1_Ch2-Ch1.zen
1.560000e+01	4.541667e+01	20151202_STAG2gfpcf2_G2G1\MitoSys2\LSM\STAG2gfpcf2_G1\DE_W0003_P0031\DE_2_W0003_P0031_T0001\TR1_W0001_P0102\TR1_2_W0001_P0102_T0001_R1_P1_K1_Ch2-Ch1.zen
1.566000e+01	4.811666e+01	20151202_STAG2gfpcf2_G2G1\MitoSys2\LSM\STAG2gfpcf2_G1\DE_W0003_P0031\DE_2_W0003_P0031_T0001\TR1_W0001_P0102\TR1_2_W0001_P0102_T0001_R1_P1_K1_Ch2-Ch1.zen
1.572000e+01	4.910000e+01	20151202_STAG2gfpcf2_G2G1\MitoSys2\LSM\STAG2gfpcf2_G1\DE_W0003_P0031\DE_2_W0003_P0031_T0001\TR1_W0001_P0102\TR1_2_W0001_P0102_T0001_R1_P1_K1_Ch2-Ch1.zen
1.578000e+01	4.853333e+01	20151202_STAG2gfpcf2_G2G1\MitoSys2\LSM\STAG2gfpcf2_G1\DE_W0003_P0031\DE_2_W0003_P0031_T0001\TR1_W0001_P0102\TR1_2_W0001_P0102_T0001_R1_P1_K1_Ch2-Ch1.zen
1.584000e+01	4.853333e+01	20151202_STAG2gfpcf2_G2G1\MitoSys2\LSM\STAG2gfpcf2_G1\DE_W0003_P0031\DE_2_W0003_P0031_T0001\TR1_W0001_P0102\TR1_2_W0001_P0102_T0001_R1_P1_K1_Ch2-Ch1.zen
1.590000e+01	4.456667e+01	20151202_STAG2gfpcf2_G2G1\MitoSys2\LSM\STAG2gfpcf2_G1\DE_W0003_P0031\DE_2_W0003_P0031_T0001\TR1_W0001_P0102\TR1_2_W0001_P0102_T0001_R1_P1_K1_Ch2-Ch1.zen
1.596000e+01	4.028333e+01	20151202_STAG2gfpcf2_G2G1\MitoSys2\LSM\STAG2gfpcf2_G1\DE_W0003_P0031\DE_2_W0003_P0031_T0001\TR1_W0001_P0102\TR1_2_W0001_P0102_T0001_R1_P1_K1_Ch2-Ch1.zen
1.602000e+01	4.473333e+01	20151202_STAG2gfpcf2_G2G1\MitoSys2\LSM\STAG2gfpcf2_G1\DE_W0003_P0031\DE_2_W0003_P0031_T0001\TR1_W0001_P0102\TR1_2_W0001_P0102_T0001_R1_P1_K1_Ch2-Ch1.zen
1.608000e+01	4.510000e+01	20151202_STAG2gfpcf2_G2G1\MitoSys2\LSM\STAG2gfpcf2_G1\DE_W0003_P0031\DE_2_W0003_P0031_T0001\TR1_W0001_P0102\TR1_2_W0001_P0102_T0001_R1_P1_K1_Ch2-Ch1.zen
1.614000e+01	4.575000e+01	20151202_STAG2gfpcf2_G2G1\MitoSys2\LSM\STAG2gfpcf2_G1\DE_W0003_P0031\DE_2_W0003_P0031_T0001\TR1_W0001_P0102\TR1_2_W0001_P0102_T0001_R1_P1_K1_Ch2-Ch1.zen
1.620000e+01	4.475000e+01	20151202_STAG2gfpcf2_G2G1\MitoSys2\LSM\STAG2gfpcf2_G1\DE_W0003_P0031\DE_2_W0003_P0031_T0001\TR1_W0001_P0102\TR1_2_W0001_P0102_T0001_R1_P1_K1_Ch2-Ch1.zen
1.626000e+01	4.325000e+01	20151202_STAG2gfpcf2_G2G1\MitoSys2\LSM\STAG2gfpcf2_G1\DE_W0003_P0031\DE_2_W0003_P0031_T0001\TR1_W0001_P0102\TR1_2_W0001_P0102_T0001_R1_P1_K1_Ch2-Ch1.zen
1.632000e+01	4.041667e+01	20151202_STAG2gfpcf2_G2G1\MitoSys2\LSM\STAG2gfpcf2_G1\DE_W0003_P0031\DE_2_W0003_P0031_T0001\TR1_W0001_P0102\TR1_2_W0001_P0102_T0001_R1_P1_K1_Ch2-Ch1.zen
1.638000e+01	4.861666e+01	20151202_STAG2gfpcf2_G2G1\MitoSys2\LSM\STAG2gfpcf2_G1\DE_W0003_P0031\DE_2_W0003_P0031_T0001\TR1_W0001_P0102\TR1_2_W0001_P0102_T0001_R1_P1_K1_Ch2-Ch1.zen
1.644000e+01	4.743333e+01	20151202_STAG2gfpcf2_G2G1\MitoSys2\LSM\STAG2gfpcf2_G1\DE_W0003_P0031\DE_2_W0003_P0031_T0001\TR1_W0001_P0102\TR1_2_W0001_P0102_T0001_R1_P1_K1_Ch2-Ch1.zen
1.650000e+01	4.550000e+01	20151202_STAG2gfpcf2_G2G1\MitoSys2\LSM\STAG2gfpcf2_G1\DE_W0003_P0031\DE_2_W0003_P0031_T0001\TR1_W0001_P0102\TR1_2_W0001_P0102_T0001_R1_P1_K1_Ch2-Ch1.zen
1.656000e+01	4.825000e+01	20151202_STAG2gfpcf2_G2G1\MitoSys2\LSM\STAG2gfpcf2_G1\DE_W0003_P0031\DE_2_W0003_P0031_T0001\TR1_W0001_P0102\TR1_2_W0001_P0102_T0001_R1_P1_K1_Ch2-Ch1.zen
1.662000e+01	4.695000e+01	20151202_STAG2gfpcf2_G2G1\MitoSys2\LSM\STAG2gfpcf2_G1\DE_W0003_P0031\DE_2_W0003_P0031_T0001\TR1_W0001_P0102\TR1_2_W0001_P0102_T0001_R1_P1_K1_Ch2-Ch1.zen
1.668000e+01	4.646667e+01	20151202_STAG2gfpcf2_G2G1\MitoSys2\LSM\STAG2gfpcf2_G1\DE_W0003_P0031\DE_2_W0003_P0031_T0001\TR1_W0001_P0102\TR1_2_W0001_P0102_T0001_R1_P1_K1_Ch2-Ch1.zen
1.674000e+01	4.836666e+01	20151202_STAG2gfpcf2_G2G1\MitoSys2\LSM\STAG2gfpcf2_G1\DE_W0003_P0031\DE_2_W0003_P0031_T0001\TR1_W0001_P0102\TR1_2_W0001_P0102_T0001_R1_P1_K1_Ch2-Ch1.zen
1.680000e+01	4.515000e+01	20151202_STAG2gfpcf2_G2G1\MitoSys2\LSM\STAG2gfpcf2_G1\DE_W0003_P0031\DE_2_W0003_P0031_T0001\TR1_W0001_P0102\TR1_2_W0001_P0102_T0001_R1_P1_K1_Ch2-Ch1.zen
1.686000e+01	5.233333e+01	20151202_STAG2gfpcf2_G2G1\MitoSys2\LSM\STAG2gfpcf2_G1\DE_W0003_P0031\DE_2_W0003_P0031_T0001\TR1_W0001_P0102\TR1_2_W0001_P0102_T0001_R1_P1_K1_Ch2-Ch1.zen
1.692000e+01	4.635000e+01	20151202_STAG2gfpcf2_G2G1\MitoSys2\LSM\STAG2gfpcf2_G1\DE_W0003_P0031\DE_2_W0003_P0031_T0001\TR1_W0001_P0102\TR1_2_W0001_P0102_T0001_R1_P1_K1_Ch2-Ch1.zen
1.698000e+01	5.028333e+01	20151202_STAG2gfpcf2_G2G1\MitoSys2\LSM\STAG2gfpcf2_G1\DE_W0003_P0031\DE_2_W0003_P0031_T0001\TR1_W0001_P0102\TR1_2_W0001_P0102_T0001_R1_P1_K1_Ch2-Ch1.zen
1.704000e+01	4.468333e+01	20151202_STAG2gfpcf2_G2G1\MitoSys2\LSM\STAG2gfpcf2_G1\DE_W0003_P0031\DE_2_W0003_P0031_T0001\TR1_W0001_P0102\TR1_2_W0001_P0102_T0001_R1_P1_K1_Ch2-Ch1.zen
1.710000e+01	4.103333e+01	20151202_STAG2gfpcf2_G2G1\MitoSys2\LSM\STAG2gfpcf2_G1\DE_W0003_P0031\DE_2_W0003_P0031_T0001\TR1_W0001_P0102\TR1_2_W0001_P0102_T0001_R1_P1_K1_Ch2-Ch1.zen
1.716000e+01	4.130000e+01	20151202_STAG2gfpcf2_G2G1\MitoSys2\LSM\STAG2gfpcf2_G1\DE_W0003_P0031\DE_2_W0003_P0031_T0001\TR1_W0001_P0102\TR1_2_W0001_P0102_T0001_R1_P1_K1_Ch2-Ch1.zen
1.722000e+01	4.515000e+01	20151202_STAG2gfpcf2_G2G1\MitoSys2\LSM\STAG2gfpcf2_G1\DE_W0003_P0031\DE_2_W0003_P0031_T0001\TR1_W0001_P0102\TR1_2_W0001_P0102_T0001_R1_P1_K1_Ch2-Ch1.zen
1.728000e+01	5.180000e+01	20151202_STAG2gfpcf2_G2G1\MitoSys2\LSM\STAG2gfpcf2_G1\DE_W0003_P0031\DE_2_W0003_P0031_T0001\TR1_W0001_P0102\TR1_2_W0001_P0102_T0001_R1_P1_K1_Ch2-Ch1.zen
1.734000e+01	4.965000e+01	20151202_STAG2gfpcf2_G2G1\MitoSys2\LSM\STAG2gfpcf2_G1\DE_W0003_P0031\DE_2_W0003_P0031_T0001\TR1_W0001_P0102\TR1_2_W0001_P0102_T0001_R1_P1_K1_Ch2-Ch1.zen
1.740000e+01	4.720000e+01	20151202_STAG2gfpcf2_G2G1\MitoSys2\LSM\STAG2gfpcf2_G1\DE_W0003_P0031\DE_2_W0003_P0031_T0001\TR1_W0001_P0102\TR1_2_W0001_P0102_T0001_R1_P1_K1_Ch2-Ch1.zen
1.746000e+01	5.303333e+01	20151202_STAG2gfpcf2_G2G1\MitoSys2\LSM\STAG2gfpcf2_G1\DE_W0003_P0031\DE_2_W0003_P0031_T0001\TR1_W0001_P0102\TR1_2_W0001_P0102_T0001_R1_P1_K1_Ch2-Ch1.zen
1.752000e+01	4.893333e+01	20151202_STAG2gfpcf2_G2G1\MitoSys2\LSM\STAG2gfpcf2_G1\DE_W0003_P0031\DE_2_W0003_P0031_T0001\TR1_W0001_P0102\TR1_2_W0001_P0102_T0001_R1_P1_K1_Ch2-Ch1.zen
1.758000e+01	4.743333e+01	20151202_STAG2gfpcf2_G2G1\MitoSys2\LSM\STAG2gfpcf2_G1\DE_W0003_P0031\DE_2_W0003_P0031_T0001\TR1_W0001_P0102\TR1_2_W0001_P0102_T0001_R1_P1_K1_Ch2-Ch1.zen
1.764000e+01	4.668333e+01	20151202_STAG2gfpcf2_G2G1\MitoSys2\LSM\STAG2gfpcf2_G1\DE_W0003_P0031\DE_2_W0003_P0031_T0001\TR1_W0001_P0102\TR1_2_W0001_P0102_T0001_R1_P1_K1_Ch2-Ch1.zen
1.770000e+01	5.265000e+01	20151202_STAG2gfpcf2_G2G1\MitoSys2\LSM\STAG2gfpcf2_G1\DE_W0003_P0031\DE_2_W0003_P0031_T0001\TR1_W0001_P0102\TR1_2_W0001_P0102_T0001_R1_P1_K1_Ch2-Ch1.zen
1.776000e+01	5.260000e+01	20151202_STAG2gfpcf2_G2G1\MitoSys2\LSM\STAG2gfpcf2_G1\DE_W0003_P0031\DE_2_W0003_P0031_T0001\TR1_W0001_P0102\TR1_2_W0001_P0102_T0001_R1_P1_K1_Ch2-Ch1.zen
1.782000e+01	4.958333e+01	20151202_STAG2gfpcf2_G2G1\MitoSys2\LSM\STAG2gfpcf2_G1\DE_W0003_P0031\DE_2_W0003_P0031_T0001\TR1_W0001_P0102\TR1_2_W0001_P0102_T0001_R1_P1_K1_Ch2-Ch1.zen
1.788000e+01	4.945000e+01	20151202_STAG2gfpcf2_G2G1\MitoSys2\LSM\STAG2gfpcf2_G1\DE_W0003_P0031\DE_2_W0003_P0031_T0001\TR1_W0001_P0102\TR1_2_W0001_P0102_T0001_R1_P1_K1_Ch2-Ch1.zen
1.794000e+01	4.591667e+01	20151202_STAG2gfpcf2_G2G1\MitoSys2\LSM\STAG2gfpcf2_G1\DE_W0003_P0031\DE_2_W0003_P0031_T0001\TR1_W0001_P0102\TR1_2_W0001_P0102_T0001_R1_P1_K1_Ch2-Ch1.zen
18	4.036666e+01	20151202_STAG2gfpcf2_G2G1\MitoSys2\LSM\STAG2gfpcf2_G1\DE_W0003_P0031\DE_2_W0003_P0031_T0001\TR1_W0001_P0102\TR1_2_W0001_P0102_T0001_R1_P1_K1_Ch2-Ch1.zen
1.806000e+01	4.191667e+01	20151202_STAG2gfpcf2_G2G1\MitoSys2\LSM\STAG2gfpcf2_G1\DE_W0003_P0031\DE_2_W0003_P0031_T0001\TR1_W0001_P0102\TR1_2_W0001_P0102_T0001_R1_P1_K1_Ch2-Ch1.zen
1.812000e+01	4.318333e+01	20151202_STAG2gfpcf2_G2G1\MitoSys2\LSM\STAG2gfpcf2_G1\DE_W0003_P0031\DE_2_W0003_P0031_T0001\TR1_W0001_P0102\TR1_2_W0001_P0102_T0001_R1_P1_K1_Ch2-Ch1.zen
1.818000e+01	4.401667e+01	20151202_STAG2gfpcf2_G2G1\MitoSys2\LSM\STAG2gfpcf2_G1\DE_W0003_P0031\DE_2_W0003_P0031_T0001\TR1_W0001_P0102\TR1_2_W0001_P0102_T0001_R1_P1_K1_Ch2-Ch1.zen
1.824000e+01	4.545000e+01	20151202_STAG2gfpcf2_G2G1\MitoSys2\LSM\STAG2gfpcf2_G1\DE_W0003_P0031\DE_2_W0003_P0031_T0001\TR1_W0001_P0102\TR1_2_W0001_P0102_T0001_R1_P1_K1_Ch2-Ch1.zen
1.830000e+01	4.768333e+01	20151202_STAG2gfpcf2_G2G1\MitoSys2\LSM\STAG2gfpcf2_G1\DE_W0003_P0031\DE_2_W0003_P0031_T0001\TR1_W0001_P0102\TR1_2_W0001_P0102_T0001_R1_P1_K1_Ch2-Ch1.zen
1.836000e+01	4.236666e+01	20151202_STAG2gfpcf2_G2G1\MitoSys2\LSM\STAG2gfpcf2_G1\DE_W0003_P0031\DE_2_W0003_P0031_T0001\TR1_W0001_P0102\TR1_2_W0001_P0102_T0001_R1_P1_K1_Ch2-Ch1.zen
1.842000e+01	4.210000e+01	20151202_STAG2gfpcf2_G2G1\MitoSys2\LSM\STAG2gfpcf2_G1\DE_W0003_P0031\DE_2_W0003_P0031_T0001\TR1_W0001_P0102\TR1_2_W0001_P0102_T0001_R1_P1_K1_Ch2-Ch1.zen
1.848000e+01	3.920000e+01	20151202_STAG2gfpcf2_G2G1\MitoSys2\LSM\STAG2gfpcf2_G1\DE_W0003_P0031\DE_2_W0003_P0031_T0001\TR1_W0001_P0102\TR1_2_W0001_P0102_T0001_R1_P1_K1_Ch2-Ch1.zen
1.854000e+01	4.070000e+01	20151202_STAG2gfpcf2_G2G1\MitoSys2\LSM\STAG2gfpcf2_G1\DE_W0003_P0031\DE_2_W0003_P0031_T0001\TR1_W0001_P0102\TR1_2_W0001_P0102_T0001_R1_P1_K1_Ch2-Ch1.zen
1.860000e+01	4.118333e+01	20151202_STAG2gfpcf2_G2G1\MitoSys2\LSM\STAG2gfpcf2_G1\DE_W0003_P0031\DE_2_W0003_P0031_T0001\TR1_W0001_P0102\TR1_2_W0001_P0102_T0001_R1_P1_K1_Ch2-Ch1.zen
1.866000e+01	4.891667e+01	20151202_STAG2gfpcf2_G2G1\MitoSys2\LSM\STAG2gfpcf2_G1\DE_W0003_P0031\DE_2_W0003_P0031_T0001\TR1_W0001_P0102\TR1_2_W0001_P0102_T0001_R1_P1_K1_Ch2-Ch1.zen
1.872000e+01	4.406667e+01	20151202_STAG2gfpcf2_G2G1\MitoSys2\LSM\STAG2gfpcf2_G1\DE_W0003_P0031\DE_2_W0003_P0031_T0001\TR1_W0001_P0102\TR1_2_W0001_P0102_T0001_R1_P1_K1_Ch2-Ch1.zen
1.878000e+01	5.016667e+01	20151202_STAG2gfpcf2_G2G1\MitoSys2\LSM\STAG2gfpcf2_G1\DE_W0003_P0031\DE_2_W0003_P0031_T0001\TR1_W0001_P0102\TR1_2_W0001_P0102_T0001_R1_P1_K1_Ch2-Ch1.zen
1.884000e+01	4.308333e+01	20151202_STAG2gfpcf2_G2G1\MitoSys2\LSM\STAG2gfpcf2_G1\DE_W0003_P0031\DE_2_W0003_P0031_T0001\TR1_W0001_P0102\TR1_2_W0001_P0102_T0001_R1_P1_K1_Ch2-Ch1.zen
1.890000e+01	4.888334e+01	20151202_STAG2gfpcf2_G2G1\MitoSys2\LSM\STAG2gfpcf2_G1\DE_W0003_P0031\DE_2_W0003_P0031_T0001\TR1_W0001_P0102\TR1_2_W0001_P0102_T0001_R1_P1_K1_Ch2-Ch1.zen
1.896000e+01	4.668333e+01	20151202_STAG2gfpcf2_G2G1\MitoSys2\LSM\STAG2gfpcf2_G1\DE_W0003_P0031\DE_2_W0003_P0031_T0001\TR1_W0001_P0102\TR1_2_W0001_P0102_T0001_R1_P1_K1_Ch2-Ch1.zen
1.902000e+01	4.150000e+01	20151202_STAG2gfpcf2_G2G1\MitoSys2\LSM\STAG2gfpcf2_G1\DE_W0003_P0031\DE_2_W0003_P0031_T0001\TR1_W0001_P0102\TR1_2_W0001_P0102_T0001_R1_P1_K1_Ch2-Ch1.zen
1.908000e+01	4.138334e+01	20151202_STAG2gfpcf2_G2G1\MitoSys2\LSM\STAG2gfpcf2_G1\DE_W0003_P0031\DE_2_W0003_P0031_T0001\TR1_W0001_P0102\TR1_2_W0001_P0102_T0001_R1_P1_K1_Ch2-Ch1.zen
1.914000e+01	3.686666e+01	20151202_STAG2gfpcf2_G2G1\MitoSys2\LSM\STAG2gfpcf2_G1\DE_W0003_P0031\DE_2_W0003_P0031_T0001\TR1_W0001_P0102\TR1_2_W0001_P0102_T0001_R1_P1_K1_Ch2-Ch1.zen
1.920000e+01	3.785000e+01	20151202_STAG2gfpcf2_G2G1\MitoSys2\LSM\STAG2gfpcf2_G1\DE_W0003_P0031\DE_2_W0003_P0031_T0001\TR1_W0001_P0102\TR1_2_W0001_P0102_T0001_R1_P1_K1_Ch2-Ch1.zen
1.926000e+01	4.260000e+01	20151202_STAG2gfpcf2_G2G1\MitoSys2\LSM\STAG2gfpcf2_G1\DE_W0003_P0031\DE_2_W0003_P0031_T0001\TR1_W0001_P0102\TR1_2_W0001_P0102_T0001_R1_P1_K1_Ch2-Ch1.zen
1.932000e+01	4.331667e+01	20151202_STAG2gfpcf2_G2G1\MitoSys2\LSM\STAG2gfpcf2_G1\DE_W0003_P0031\DE_2_W0003_P0031_T0001\TR1_W0001_P0102\TR1_2_W0001_P0102_T0001_R1_P1_K1_Ch2-Ch1.zen
1.938000e+01	4.221667e+01	20151202_STAG2gfpcf2_G2G1\MitoSys2\LSM\STAG2gfpcf2_G1\DE_W0003_P0031\DE_2_W0003_P0031_T0001\TR1_W0001_P0102\TR1_2_W0001_P0102_T0001_R1_P1_K1_Ch2-Ch1.zen
1.944000e+01	4.223333e+01	20151202_STAG2gfpcf2_G2G1\MitoSys2\LSM\STAG2gfpcf2_G1\DE_W0003_P0031\DE_2_W0003_P0031_T0001\TR1_W0001_P0102\TR1_2_W0001_P0102_T0001_R1_P1_K1_Ch2-Ch1.zen
1.950000e+01	4.216667e+01	20151202_STAG2gfpcf2_G2G1\MitoSys2\LSM\STAG2gfpcf2_G1\DE_W0003_P0031\DE_2_W0003_P0031_T0001\TR1_W0001_P0102\TR1_2_W0001_P0102_T0001_R1_P1_K1_Ch2-Ch1.zen
1.956000e+01	3.911666e+01	20151202_STAG2gfpcf2_G2G1\MitoSys2\LSM\STAG2gfpcf2_G1\DE_W0003_P0031\DE_2_W0003_P0031_T0001\TR1_W0001_P0102\TR1_2_W0001_P0102_T0001_R1_P1_K1_Ch2-Ch1.zen
1.962000e+01	3.883333e+01	20151202_STAG2gfpcf2_G2G1\MitoSys2\LSM\STAG2gfpcf2_G1\DE_W0003_P0031\DE_2_W0003_P0031_T0001\TR1_W0001_P0102\TR1_2_W0001_P0102_T0001_R1_P1_K1_Ch2-Ch1.zen
1.968000e+01	3.910000e+01	20151202_STAG2gfpcf2_G2G1\MitoSys2\LSM\STAG2gfpcf2_G1\DE_W0003_P0031\DE_2_W0003_P0031_T0001\TR1_W0001_P0102\TR1_2_W0001_P0102_T0001_R1_P1_K1_Ch2-Ch1.zen
1.974000e+01	4.375000e+01	20151202_STAG2gfpcf2_G2G1\MitoSys2\LSM\STAG2gfpcf2_G1\DE_W0003_P0031\DE_2_W0003_P0031_T0001\TR1_W0001_P0102\TR1_2_W0001_P0102_T0001_R1_P1_K1_Ch2-Ch1.zen
1.980000e+01	4.433333e+01	20151202_STAG2gfpcf2_G2G1\MitoSys2\LSM\STAG2gfpcf2_G1\DE_W0003_P0031\DE_2_W0003_P0031_T0001\TR1_W0001_P0102\TR1_2_W0001_P0102_T0001_R1_P1_K1_Ch2-Ch1.zen
1.986000e+01	3.888334e+01	20151202_STAG2gfpcf2_G2G1\MitoSys2\LSM\STAG2gfpcf2_G1\DE_W0003_P0031\DE_2_W0003_P0031_T0001\TR1_W0001_P0102\TR1_2_W0001_P0102_T0001_R1_P1_K1_Ch2-Ch1.zen
1.992000e+01	4.628333e+01	20151202_STAG2gfpcf2_G2G1\MitoSys2\LSM\STAG2gfpcf2_G1\DE_W0003_P0031\DE_2_W0003_P0031_T0001\TR1_W0001_P0102\TR1_2_W0001_P0102_T0001_R1_P1_K1_Ch2-Ch1.zen
1.998000e+01	4.303333e+01	20151202_STAG2gfpcf2_G2G1\MitoSys2\LSM\STAG2gfpcf2_G1\DE_W0003_P0031\DE_2_W0003_P0031_T0001\TR1_W0001_P0102\TR1_2_W0001_P0102_T0001_R1_P1_K1_Ch2-Ch1.zen
2.004000e+01	4.625000e+01	20151202_STAG2gfpcf2_G2G1\MitoSys2\LSM\STAG2gfpcf2_G1\DE_W0003_P0031\DE_2_W0003_P0031_T0001\TR1_W0001_P0102\TR1_2_W0001_P0102_T0001_R1_P1_K1_Ch2-Ch1.zen
2.010000e+01	4.568333e+01	20151202_STAG2gfpcf2_G2G1\MitoSys2\LSM\STAG2gfpcf2_G1\DE_W0003_P0031\DE_2_W0003_P0031_T0001\TR1_W0001_P0102\TR1_2_W0001_P0102_T0001_R1_P1_K1_Ch2-Ch1.zen
2.016000e+01	4.271667e+01	20151202_STAG2gfpcf2_G2G1\MitoSys2\LSM\STAG2gfpcf2_G1\DE_W0003_P0031\DE_2_W0003_P0031_T0001\TR1_W0001_P0102\TR1_2_W0001_P0102_T0001_R1_P1_K1_Ch2-Ch1.zen
2.022000e+01	4.133333e+01	20151202_STAG2gfpcf2_G2G1\MitoSys2\LSM\STAG2gfpcf2_G1\DE_W0003_P0031\DE_2_W0003_P0031_T0001\TR1_W0001_P0102\TR1_2_W0001_P0102_T0001_R1_P1_K1_Ch2-Ch1.zen
2.028000e+01	4.611666e+01	20151202_STAG2gfpcf2_G2G1\MitoSys2\LSM\STAG2gfpcf2_G1\DE_W0003_P0031\DE_2_W0003_P0031_T0001\TR1_W0001_P0102\TR1_2_W0001_P0102_T0001_R1_P1_K1_Ch2-Ch1.zen
2.034000e+01	4.681667e+01	20151202_STAG2gfpcf2_G2G1\MitoSys2\LSM\STAG2gfpcf2_G1\DE_W0003_P0031\DE_2_W0003_P0031_T0001\TR1_W0001_P0102\TR1_2_W0001_P0102_T0001_R1_P1_K1_Ch2-Ch1.zen
2.040000e+01	4.170000e+01	20151202_STAG2gfpcf2_G2G1\MitoSys2\LSM\STAG2gfpcf2_G1\DE_W0003_P0031\DE_2_W0003_P0031_T0001\TR1_W0001_P0102\TR1_2_W0001_P0102_T0001_R1_P1_K1_Ch2-Ch1.zen
2.046000e+01	4.245000e+01	20151202_STAG2gfpcf2_G2G1\MitoSys2\LSM\STAG2gfpcf2_G1\DE_W0003_P0031\DE_2_W0003_P0031_T0001\TR1_W0001_P0102\TR1_2_W0001_P0102_T0001_R1_P1_K1_Ch2-Ch1.zen
2.052000e+01	4.601667e+01	20151202_STAG2gfpcf2_G2G1\MitoSys2\LSM\STAG2gfpcf2_G1\DE_W0003_P0031\DE_2_W0003_P0031_T0001\TR1_W0001_P0102\TR1_2_W0001_P0102_T0001_R1_P1_K1_Ch2-Ch1.zen
2.058000e+01	4.465000e+01	20151202_STAG2gfpcf2_G2G1\MitoSys2\LSM\STAG2gfpcf2_G1\DE_W0003_P0031\DE_2_W0003_P0031_T0001\TR1_W0001_P0102\TR1_2_W0001_P0102_T0001_R1_P1_K1_Ch2-Ch1.zen
2.064000e+01	4.305000e+01	20151202_STAG2gfpcf2_G2G1\MitoSys2\LSM\STAG2gfpcf2_G1\DE_W0003_P0031\DE_2_W0003_P0031_T0001\TR1_W0001_P0102\TR1_2_W0001_P0102_T0001_R1_P1_K1_Ch2-Ch1.zen
2.070000e+01	4.941667e+01	20151202_STAG2gfpcf2_G2G1\MitoSys2\LSM\STAG2gfpcf2_G1\DE_W0003_P0031\DE_2_W0003_P0031_T0001\TR1_W0001_P0102\TR1_2_W0001_P0102_T0001_R1_P1_K1_Ch2-Ch1.zen
2.076000e+01	4.675000e+01	20151202_STAG2gfpcf2_G2G1\MitoSys2\LSM\STAG2gfpcf2_G1\DE_W0003_P0031\DE_2_W0003_P0031_T0001\TR1_W0001_P0102\TR1_2_W0001_P0102_T0001_R1_P1_K1_Ch2-Ch1.zen
2.082000e+01	4.451667e+01	20151202_STAG2gfpcf2_G2G1\MitoSys2\LSM\STAG2gfpcf2_G1\DE_W0003_P0031\DE_2_W0003_P0031_T0001\TR1_W0001_P0102\TR1_2_W0001_P0102_T0001_R1_P1_K1_Ch2-Ch1.zen
2.088000e+01	4.481667e+01	20151202_STAG2gfpcf2_G2G1\MitoSys2\LSM\STAG2gfpcf2_G1\DE_W0003_P0031\DE_2_W0003_P0031_T0001\TR1_W0001_P0102\TR1_2_W0001_P0102_T0001_R1_P1_K1_Ch2-Ch1.zen
2.094000e+01	4.206667e+01	20151202_STAG2gfpcf2_G2G1\MitoSys2\LSM\STAG2gfpcf2_G1\DE_W0003_P0031\DE_2_W0003_P0031_T0001\TR1_W0001_P0102\TR1_2_W0001_P0102_T0001_R1_P1_K1_Ch2-Ch1.zen
21	4.146667e+01	20151202_STAG2gfpcf2_G2G1\MitoSys2\LSM\STAG2gfpcf2_G1\DE_W0003_P0031\DE_2_W0003_P0031_T0001\TR1_W0001_P0102\TR1_2_W0001_P0102_T0001_R1_P1_K1_Ch2-Ch1.zen
2.106000e+01	4.470000e+01	20151202_STAG2gfpcf2_G2G1\MitoSys2\LSM\STAG2gfpcf2_G1\DE_W0003_P0031\DE_2_W0003_P0031_T0001\TR1_W0001_P0102\TR1_2_W0001_P0102_T0001_R1_P1_K1_Ch2-Ch1.zen
2.112000e+01	3.958333e+01	20151202_STAG2gfpcf2_G2G1\MitoSys2\LSM\STAG2gfpcf2_G1\DE_W0003_P0031\DE_2_W0003_P0031_T0001\TR1_W0001_P0102\TR1_2_W0001_P0102_T0001_R1_P1_K1_Ch2-Ch1.zen
2.118000e+01	4.385000e+01	20151202_STAG2gfpcf2_G2G1\MitoSys2\LSM\STAG2gfpcf2_G1\DE_W0003_P0031\DE_2_W0003_P0031_T0001\TR1_W0001_P0102\TR1_2_W0001_P0102_T0001_R1_P1_K1_Ch2-Ch1.zen
2.124000e+01	4.750000e+01	20151202_STAG2gfpcf2_G2G1\MitoSys2\LSM\STAG2gfpcf2_G1\DE_W0003_P0031\DE_2_W0003_P0031_T0001\TR1_W0001_P0102\TR1_2_W0001_P0102_T0001_R1_P1_K1_Ch2-Ch1.zen
2.130000e+01	3.931667e+01	20151202_STAG2gfpcf2_G2G1\MitoSys2\LSM\STAG2gfpcf2_G1\DE_W0003_P0031\DE_2_W0003_P0031_T0001\TR1_W0001_P0102\TR1_2_W0001_P0102_T0001_R1_P1_K1_Ch2-Ch1.zen
2.136000e+01	4.338334e+01	20151202_STAG2gfpcf2_G2G1\MitoSys2\LSM\STAG2gfpcf2_G1\DE_W0003_P0031\DE_2_W0003_P0031_T0001\TR1_W0001_P0102\TR1_2_W0001_P0102_T0001_R1_P1_K1_Ch2-Ch1.zen
2.142000e+01	4.063334e+01	20151202_STAG2gfpcf2_G2G1\MitoSys2\LSM\STAG2gfpcf2_G1\DE_W0003_P0031\DE_2_W0003_P0031_T0001\TR1_W0001_P0102\TR1_2_W0001_P0102_T0001_R1_P1_K1_Ch2-Ch1.zen
2.148000e+01	4.336666e+01	20151202_STAG2gfpcf2_G2G1\MitoSys2\LSM\STAG2gfpcf2_G1\DE_W0003_P0031\DE_2_W0003_P0031_T0001\TR1_W0001_P0102\TR1_2_W0001_P0102_T0001_R1_P1_K1_Ch2-Ch1.zen
2.154000e+01	4.610000e+01	20151202_STAG2gfpcf2_G2G1\MitoSys2\LSM\STAG2gfpcf2_G1\DE_W0003_P0031\DE_2_W0003_P0031_T0001\TR1_W0001_P0102\TR1_2_W0001_P0102_T0001_R1_P1_K1_Ch2-Ch1.zen
2.160000e+01	4.311666e+01	20151202_STAG2gfpcf2_G2G1\MitoSys2\LSM\STAG2gfpcf2_G1\DE_W0003_P0031\DE_2_W0003_P0031_T0001\TR1_W0001_P0102\TR1_2_W0001_P0102_T0001_R1_P1_K1_Ch2-Ch1.zen
2.166000e+01	3.966667e+01	20151202_STAG2gfpcf2_G2G1\MitoSys2\LSM\STAG2gfpcf2_G1\DE_W0003_P0031\DE_2_W0003_P0031_T0001\TR1_W0001_P0102\TR1_2_W0001_P0102_T0001_R1_P1_K1_Ch2-Ch1.zen
2.172000e+01	3.928333e+01	20151202_STAG2gfpcf2_G2G1\MitoSys2\LSM\STAG2gfpcf2_G1\DE_W0003_P0031\DE_2_W0003_P0031_T0001\TR1_W0001_P0102\TR1_2_W0001_P0102_T0001_R1_P1_K1_Ch2-Ch1.zen
2.178000e+01	4.660000e+01	20151202_STAG2gfpcf2_G2G1\MitoSys2\LSM\STAG2gfpcf2_G1\DE_W0003_P0031\DE_2_W0003_P0031_T0001\TR1_W0001_P0102\TR1_2_W0001_P0102_T0001_R1_P1_K1_Ch2-Ch1.zen
2.184000e+01	4.233333e+01	20151202_STAG2gfpcf2_G2G1\MitoSys2\LSM\STAG2gfpcf2_G1\DE_W0003_P0031\DE_2_W0003_P0031_T0001\TR1_W0001_P0102\TR1_2_W0001_P0102_T0001_R1_P1_K1_Ch2-Ch1.zen
2.190000e+01	4.356667e+01	20151202_STAG2gfpcf2_G2G1\MitoSys2\LSM\STAG2gfpcf2_G1\DE_W0003_P0031\DE_2_W0003_P0031_T0001\TR1_W0001_P0102\TR1_2_W0001_P0102_T0001_R1_P1_K1_Ch2-Ch1.zen
2.196000e+01	4.358333e+01	20151202_STAG2gfpcf2_G2G1\MitoSys2\LSM\STAG2gfpcf2_G1\DE_W0003_P0031\DE_2_W0003_P0031_T0001\TR1_W0001_P0102\TR1_2_W0001_P0102_T0001_R1_P1_K1_Ch2-Ch1.zen
2.202000e+01	4.538334e+01	20151202_STAG2gfpcf2_G2G1\MitoSys2\LSM\STAG2gfpcf2_G1\DE_W0003_P0031\DE_2_W0003_P0031_T0001\TR1_W0001_P0102\TR1_2_W0001_P0102_T0001_R1_P1_K1_Ch2-Ch1.zen
2.208000e+01	4.603333e+01	20151202_STAG2gfpcf2_G2G1\MitoSys2\LSM\STAG2gfpcf2_G1\DE_W0003_P0031\DE_2_W0003_P0031_T0001\TR1_W0001_P0102\TR1_2_W0001_P0102_T0001_R1_P1_K1_Ch2-Ch1.zen
2.214000e+01	4.926667e+01	20151202_STAG2gfpcf2_G2G1\MitoSys2\LSM\STAG2gfpcf2_G1\DE_W0003_P0031\DE_2_W0003_P0031_T0001\TR1_W0001_P0102\TR1_2_W0001_P0102_T0001_R1_P1_K1_Ch2-Ch1.zen
2.220000e+01	4.461666e+01	20151202_STAG2gfpcf2_G2G1\MitoSys2\LSM\STAG2gfpcf2_G1\DE_W0003_P0031\DE_2_W0003_P0031_T0001\TR1_W0001_P0102\TR1_2_W0001_P0102_T0001_R1_P1_K1_Ch2-Ch1.zen
2.226000e+01	4.853333e+01	20151202_STAG2gfpcf2_G2G1\MitoSys2\LSM\STAG2gfpcf2_G1\DE_W0003_P0031\DE_2_W0003_P0031_T0001\TR1_W0001_P0102\TR1_2_W0001_P0102_T0001_R1_P1_K1_Ch2-Ch1.zen
2.232000e+01	4.558333e+01	20151202_STAG2gfpcf2_G2G1\MitoSys2\LSM\STAG2gfpcf2_G1\DE_W0003_P0031\DE_2_W0003_P0031_T0001\TR1_W0001_P0102\TR1_2_W0001_P0102_T0001_R1_P1_K1_Ch2-Ch1.zen
2.238000e+01	4.643333e+01	20151202_STAG2gfpcf2_G2G1\MitoSys2\LSM\STAG2gfpcf2_G1\DE_W0003_P0031\DE_2_W0003_P0031_T0001\TR1_W0001_P0102\TR1_2_W0001_P0102_T0001_R1_P1_K1_Ch2-Ch1.zen
2.244000e+01	4.451667e+01	20151202_STAG2gfpcf2_G2G1\MitoSys2\LSM\STAG2gfpcf2_G1\DE_W0003_P0031\DE_2_W0003_P0031_T0001\TR1_W0001_P0102\TR1_2_W0001_P0102_T0001_R1_P1_K1_Ch2-Ch1.zen
2.250000e+01	3.908333e+01	20151202_STAG2gfpcf2_G2G1\MitoSys2\LSM\STAG2gfpcf2_G1\DE_W0003_P0031\DE_2_W0003_P0031_T0001\TR1_W0001_P0102\TR1_2_W0001_P0102_T0001_R1_P1_K1_Ch2-Ch1.zen
2.256000e+01	4.231667e+01	20151202_STAG2gfpcf2_G2G1\MitoSys2\LSM\STAG2gfpcf2_G1\DE_W0003_P0031\DE_2_W0003_P0031_T0001\TR1_W0001_P0102\TR1_2_W0001_P0102_T0001_R1_P1_K1_Ch2-Ch1.zen
2.262000e+01	4.308333e+01	20151202_STAG2gfpcf2_G2G1\MitoSys2\LSM\STAG2gfpcf2_G1\DE_W0003_P0031\DE_2_W0003_P0031_T0001\TR1_W0001_P0102\TR1_2_W0001_P0102_T0001_R1_P1_K1_Ch2-Ch1.zen
2.268000e+01	3.821667e+01	20151202_STAG2gfpcf2_G2G1\MitoSys2\LSM\STAG2gfpcf2_G1\DE_W0003_P0031\DE_2_W0003_P0031_T0001\TR1_W0001_P0102\TR1_2_W0001_P0102_T0001_R1_P1_K1_Ch2-Ch1.zen
2.274000e+01	4.163334e+01	20151202_STAG2gfpcf2_G2G1\MitoSys2\LSM\STAG2gfpcf2_G1\DE_W0003_P0031\DE_2_W0003_P0031_T0001\TR1_W0001_P0102\TR1_2_W0001_P0102_T0001_R1_P1_K1_Ch2-Ch1.zen
2.280000e+01	4.231667e+01	20151202_STAG2gfpcf2_G2G1\MitoSys2\LSM\STAG2gfpcf2_G1\DE_W0003_P0031\DE_2_W0003_P0031_T0001\TR1_W0001_P0102\TR1_2_W0001_P0102_T0001_R1_P1_K1_Ch2-Ch1.zen
2.286000e+01	4.293333e+01	20151202_STAG2gfpcf2_G2G1\MitoSys2\LSM\STAG2gfpcf2_G1\DE_W0003_P0031\DE_2_W0003_P0031_T0001\TR1_W0001_P0102\TR1_2_W0001_P0102_T0001_R1_P1_K1_Ch2-Ch1.zen
2.292000e+01	4.771667e+01	20151202_STAG2gfpcf2_G2G1\MitoSys2\LSM\STAG2gfpcf2_G1\DE_W0003_P0031\DE_2_W0003_P0031_T0001\TR1_W0001_P0102\TR1_2_W0001_P0102_T0001_R1_P1_K1_Ch2-Ch1.zen
2.298000e+01	4.533333e+01	20151202_STAG2gfpcf2_G2G1\MitoSys2\LSM\STAG2gfpcf2_G1\DE_W0003_P0031\DE_2_W0003_P0031_T0001\TR1_W0001_P0102\TR1_2_W0001_P0102_T0001_R1_P1_K1_Ch2-Ch1.zen
2.304000e+01	4.620000e+01	20151202_STAG2gfpcf2_G2G1\MitoSys2\LSM\STAG2gfpcf2_G1\DE_W0003_P0031\DE_2_W0003_P0031_T0001\TR1_W0001_P0102\TR1_2_W0001_P0102_T0001_R1_P1_K1_Ch2-Ch1.zen
2.310000e+01	4.476667e+01	20151202_STAG2gfpcf2_G2G1\MitoSys2\LSM\STAG2gfpcf2_G1\DE_W0003_P0031\DE_2_W0003_P0031_T0001\TR1_W0001_P0102\TR1_2_W0001_P0102_T0001_R1_P1_K1_Ch2-Ch1.zen
2.316000e+01	4.208333e+01	20151202_STAG2gfpcf2_G2G1\MitoSys2\LSM\STAG2gfpcf2_G1\DE_W0003_P0031\DE_2_W0003_P0031_T0001\TR1_W0001_P0102\TR1_2_W0001_P0102_T0001_R1_P1_K1_Ch2-Ch1.zen
2.322000e+01	4.220000e+01	20151202_STAG2gfpcf2_G2G1\MitoSys2\LSM\STAG2gfpcf2_G1\DE_W0003_P0031\DE_2_W0003_P0031_T0001\TR1_W0001_P0102\TR1_2_W0001_P0102_T0001_R1_P1_K1_Ch2-Ch1.zen
2.328000e+01	3.946667e+01	20151202_STAG2gfpcf2_G2G1\MitoSys2\LSM\STAG2gfpcf2_G1\DE_W0003_P0031\DE_2_W0003_P0031_T0001\TR1_W0001_P0102\TR1_2_W0001_P0102_T0001_R1_P1_K1_Ch2-Ch1.zen
2.334000e+01	4.635000e+01	20151202_STAG2gfpcf2_G2G1\MitoSys2\LSM\STAG2gfpcf2_G1\DE_W0003_P0031\DE_2_W0003_P0031_T0001\TR1_W0001_P0102\TR1_2_W0001_P0102_T0001_R1_P1_K1_Ch2-Ch1.zen
2.340000e+01	4.141667e+01	20151202_STAG2gfpcf2_G2G1\MitoSys2\LSM\STAG2gfpcf2_G1\DE_W0003_P0031\DE_2_W0003_P0031_T0001\TR1_W0001_P0102\TR1_2_W0001_P0102_T0001_R1_P1_K1_Ch2-Ch1.zen
2.346000e+01	4.435000e+01	20151202_STAG2gfpcf2_G2G1\MitoSys2\LSM\STAG2gfpcf2_G1\DE_W0003_P0031\DE_2_W0003_P0031_T0001\TR1_W0001_P0102\TR1_2_W0001_P0102_T0001_R1_P1_K1_Ch2-Ch1.zen
2.352000e+01	4.311666e+01	20151202_STAG2gfpcf2_G2G1\MitoSys2\LSM\STAG2gfpcf2_G1\DE_W0003_P0031\DE_2_W0003_P0031_T0001\TR1_W0001_P0102\TR1_2_W0001_P0102_T0001_R1_P1_K1_Ch2-Ch1.zen
2.358000e+01	4.088334e+01	20151202_STAG2gfpcf2_G2G1\MitoSys2\LSM\STAG2gfpcf2_G1\DE_W0003_P0031\DE_2_W0003_P0031_T0001\TR1_W0001_P0102\TR1_2_W0001_P0102_T0001_R1_P1_K1_Ch2-Ch1.zen
2.364000e+01	4.556667e+01	20151202_STAG2gfpcf2_G2G1\MitoSys2\LSM\STAG2gfpcf2_G1\DE_W0003_P0031\DE_2_W0003_P0031_T0001\TR1_W0001_P0102\TR1_2_W0001_P0102_T0001_R1_P1_K1_Ch2-Ch1.zen
2.370000e+01	4.046667e+01	20151202_STAG2gfpcf2_G2G1\MitoSys2\LSM\STAG2gfpcf2_G1\DE_W0003_P0031\DE_2_W0003_P0031_T0001\TR1_W0001_P0102\TR1_2_W0001_P0102_T0001_R1_P1_K1_Ch2-Ch1.zen
2.376000e+01	4.058333e+01	20151202_STAG2gfpcf2_G2G1\MitoSys2\LSM\STAG2gfpcf2_G1\DE_W0003_P0031\DE_2_W0003_P0031_T0001\TR1_W0001_P0102\TR1_2_W0001_P0102_T0001_R1_P1_K1_Ch2-Ch1.zen
2.382000e+01	4.365000e+01	20151202_STAG2gfpcf2_G2G1\MitoSys2\LSM\STAG2gfpcf2_G1\DE_W0003_P0031\DE_2_W0003_P0031_T0001\TR1_W0001_P0102\TR1_2_W0001_P0102_T0001_R1_P1_K1_Ch2-Ch1.zen
2.388000e+01	4.420000e+01	20151202_STAG2gfpcf2_G2G1\MitoSys2\LSM\STAG2gfpcf2_G1\DE_W0003_P0031\DE_2_W0003_P0031_T0001\TR1_W0001_P0102\TR1_2_W0001_P0102_T0001_R1_P1_K1_Ch2-Ch1.zen
2.394000e+01	4.163334e+01	20151202_STAG2gfpcf2_G2G1\MitoSys2\LSM\STAG2gfpcf2_G1\DE_W0003_P0031\DE_2_W0003_P0031_T0001\TR1_W0001_P0102\TR1_2_W0001_P0102_T0001_R1_P1_K1_Ch2-Ch1.zen
24	3.793333e+01	20151202_STAG2gfpcf2_G2G1\MitoSys2\LSM\STAG2gfpcf2_G1\DE_W0003_P0031\DE_2_W0003_P0031_T0001\TR1_W0001_P0102\TR1_2_W0001_P0102_T0001_R1_P1_K1_Ch2-Ch1.zen
2.406000e+01	3.868333e+01	20151202_STAG2gfpcf2_G2G1\MitoSys2\LSM\STAG2gfpcf2_G1\DE_W0003_P0031\DE_2_W0003_P0031_T0001\TR1_W0001_P0102\TR1_2_W0001_P0102_T0001_R1_P1_K1_Ch2-Ch1.zen
2.412000e+01	4.353333e+01	20151202_STAG2gfpcf2_G2G1\MitoSys2\LSM\STAG2gfpcf2_G1\DE_W0003_P0031\DE_2_W0003_P0031_T0001\TR1_W0001_P0102\TR1_2_W0001_P0102_T0001_R1_P1_K1_Ch2-Ch1.zen
2.418000e+01	4.763334e+01	20151202_STAG2gfpcf2_G2G1\MitoSys2\LSM\STAG2gfpcf2_G1\DE_W0003_P0031\DE_2_W0003_P0031_T0001\TR1_W0001_P0102\TR1_2_W0001_P0102_T0001_R1_P1_K1_Ch2-Ch1.zen
2.424000e+01	4.105000e+01	20151202_STAG2gfpcf2_G2G1\MitoSys2\LSM\STAG2gfpcf2_G1\DE_W0003_P0031\DE_2_W0003_P0031_T0001\TR1_W0001_P0102\TR1_2_W0001_P0102_T0001_R1_P1_K1_Ch2-Ch1.zen
2.430000e+01	4.881667e+01	20151202_STAG2gfpcf2_G2G1\MitoSys2\LSM\STAG2gfpcf2_G1\DE_W0003_P0031\DE_2_W0003_P0031_T0001\TR1_W0001_P0102\TR1_2_W0001_P0102_T0001_R1_P1_K1_Ch2-Ch1.zen
2.436000e+01	4.473333e+01	20151202_STAG2gfpcf2_G2G1\MitoSys2\LSM\STAG2gfpcf2_G1\DE_W0003_P0031\DE_2_W0003_P0031_T0001\TR1_W0001_P0102\TR1_2_W0001_P0102_T0001_R1_P1_K1_Ch2-Ch1.zen
2.442000e+01	4.676667e+01	20151202_STAG2gfpcf2_G2G1\MitoSys2\LSM\STAG2gfpcf2_G1\DE_W0003_P0031\DE_2_W0003_P0031_T0001\TR1_W0001_P0102\TR1_2_W0001_P0102_T0001_R1_P1_K1_Ch2-Ch1.zen
2.448000e+01	5.141667e+01	20151202_STAG2gfpcf2_G2G1\MitoSys2\LSM\STAG2gfpcf2_G1\DE_W0003_P0031\DE_2_W0003_P0031_T0001\TR1_W0001_P0102\TR1_2_W0001_P0102_T0001_R1_P1_K1_Ch2-Ch1.zen
2.454000e+01	5.198333e+01	20151202_STAG2gfpcf2_G2G1\MitoSys2\LSM\STAG2gfpcf2_G1\DE_W0003_P0031\DE_2_W0003_P0031_T0001\TR1_W0001_P0102\TR1_2_W0001_P0102_T0001_R1_P1_K1_Ch2-Ch1.zen
2.460000e+01	5.668333e+01	20151202_STAG2gfpcf2_G2G1\MitoSys2\LSM\STAG2gfpcf2_G1\DE_W0003_P0031\DE_2_W0003_P0031_T0001\TR1_W0001_P0102\TR1_2_W0001_P0102_T0001_R1_P1_K1_Ch2-Ch1.zen
2.466000e+01	5.658333e+01	20151202_STAG2gfpcf2_G2G1\MitoSys2\LSM\STAG2gfpcf2_G1\DE_W0003_P0031\DE_2_W0003_P0031_T0001\TR1_W0001_P0102\TR1_2_W0001_P0102_T0001_R1_P1_K1_Ch2-Ch1.zen
2.472000e+01	4.945000e+01	20151202_STAG2gfpcf2_G2G1\MitoSys2\LSM\STAG2gfpcf2_G1\DE_W0003_P0031\DE_2_W0003_P0031_T0001\TR1_W0001_P0102\TR1_2_W0001_P0102_T0001_R1_P1_K1_Ch2-Ch1.zen
2.478000e+01	4.901667e+01	20151202_STAG2gfpcf2_G2G1\MitoSys2\LSM\STAG2gfpcf2_G1\DE_W0003_P0031\DE_2_W0003_P0031_T0001\TR1_W0001_P0102\TR1_2_W0001_P0102_T0001_R1_P1_K1_Ch2-Ch1.zen
2.484000e+01	4.106667e+01	20151202_STAG2gfpcf2_G2G1\MitoSys2\LSM\STAG2gfpcf2_G1\DE_W0003_P0031\DE_2_W0003_P0031_T0001\TR1_W0001_P0102\TR1_2_W0001_P0102_T0001_R1_P1_K1_Ch2-Ch1.zen
2.490000e+01	5.083333e+01	20151202_STAG2gfpcf2_G2G1\MitoSys2\LSM\STAG2gfpcf2_G1\DE_W0003_P0031\DE_2_W0003_P0031_T0001\TR1_W0001_P0102\TR1_2_W0001_P0102_T0001_R1_P1_K1_Ch2-Ch1.zen
2.496000e+01	5.068333e+01	20151202_STAG2gfpcf2_G2G1\MitoSys2\LSM\STAG2gfpcf2_G1\DE_W0003_P0031\DE_2_W0003_P0031_T0001\TR1_W0001_P0102\TR1_2_W0001_P0102_T0001_R1_P1_K1_Ch2-Ch1.zen
2.502000e+01	5.495000e+01	20151202_STAG2gfpcf2_G2G1\MitoSys2\LSM\STAG2gfpcf2_G1\DE_W0003_P0031\DE_2_W0003_P0031_T0001\TR1_W0001_P0102\TR1_2_W0001_P0102_T0001_R1_P1_K1_Ch2-Ch1.zen
2.508000e+01	4.825000e+01	20151202_STAG2gfpcf2_G2G1\MitoSys2\LSM\STAG2gfpcf2_G1\DE_W0003_P0031\DE_2_W0003_P0031_T0001\TR1_W0001_P0102\TR1_2_W0001_P0102_T0001_R1_P1_K1_Ch2-Ch1.zen
2.514000e+01	4.251667e+01	20151202_STAG2gfpcf2_G2G1\MitoSys2\LSM\STAG2gfpcf2_G1\DE_W0003_P0031\DE_2_W0003_P0031_T0001\TR1_W0001_P0102\TR1_2_W0001_P0102_T0001_R1_P1_K1_Ch2-Ch1.zen
2.520000e+01	4.266667e+01	20151202_STAG2gfpcf2_G2G1\MitoSys2\LSM\STAG2gfpcf2_G1\DE_W0003_P0031\DE_2_W0003_P0031_T0001\TR1_W0001_P0102\TR1_2_W0001_P0102_T0001_R1_P1_K1_Ch2-Ch1.zen
2.526000e+01	4.521667e+01	20151202_STAG2gfpcf2_G2G1\MitoSys2\LSM\STAG2gfpcf2_G1\DE_W0003_P0031\DE_2_W0003_P0031_T0001\TR1_W0001_P0102\TR1_2_W0001_P0102_T0001_R1_P1_K1_Ch2-Ch1.zen
2.532000e+01	4.140000e+01	20151202_STAG2gfpcf2_G2G1\MitoSys2\LSM\STAG2gfpcf2_G1\DE_W0003_P0031\DE_2_W0003_P0031_T0001\TR1_W0001_P0102\TR1_2_W0001_P0102_T0001_R1_P1_K1_Ch2-Ch1.zen
2.538000e+01	4.306667e+01	20151202_STAG2gfpcf2_G2G1\MitoSys2\LSM\STAG2gfpcf2_G1\DE_W0003_P0031\DE_2_W0003_P0031_T0001\TR1_W0001_P0102\TR1_2_W0001_P0102_T0001_R1_P1_K1_Ch2-Ch1.zen
2.544000e+01	4.468333e+01	20151202_STAG2gfpcf2_G2G1\MitoSys2\LSM\STAG2gfpcf2_G1\DE_W0003_P0031\DE_2_W0003_P0031_T0001\TR1_W0001_P0102\TR1_2_W0001_P0102_T0001_R1_P1_K1_Ch2-Ch1.zen
2.550000e+01	4.805000e+01	20151202_STAG2gfpcf2_G2G1\MitoSys2\LSM\STAG2gfpcf2_G1\DE_W0003_P0031\DE_2_W0003_P0031_T0001\TR1_W0001_P0102\TR1_2_W0001_P0102_T0001_R1_P1_K1_Ch2-Ch1.zen
2.556000e+01	4.826667e+01	20151202_STAG2gfpcf2_G2G1\MitoSys2\LSM\STAG2gfpcf2_G1\DE_W0003_P0031\DE_2_W0003_P0031_T0001\TR1_W0001_P0102\TR1_2_W0001_P0102_T0001_R1_P1_K1_Ch2-Ch1.zen
2.562000e+01	4.460000e+01	20151202_STAG2gfpcf2_G2G1\MitoSys2\LSM\STAG2gfpcf2_G1\DE_W0003_P0031\DE_2_W0003_P0031_T0001\TR1_W0001_P0102\TR1_2_W0001_P0102_T0001_R1_P1_K1_Ch2-Ch1.zen
2.568000e+01	4.451667e+01	20151202_STAG2gfpcf2_G2G1\MitoSys2\LSM\STAG2gfpcf2_G1\DE_W0003_P0031\DE_2_W0003_P0031_T0001\TR1_W0001_P0102\TR1_2_W0001_P0102_T0001_R1_P1_K1_Ch2-Ch1.zen
2.574000e+01	3.976667e+01	20151202_STAG2gfpcf2_G2G1\MitoSys2\LSM\STAG2gfpcf2_G1\DE_W0003_P0031\DE_2_W0003_P0031_T0001\TR1_W0001_P0102\TR1_2_W0001_P0102_T0001_R1_P1_K1_Ch2-Ch1.zen
2.580000e+01	4.273333e+01	20151202_STAG2gfpcf2_G2G1\MitoSys2\LSM\STAG2gfpcf2_G1\DE_W0003_P0031\DE_2_W0003_P0031_T0001\TR1_W0001_P0102\TR1_2_W0001_P0102_T0001_R1_P1_K1_Ch2-Ch1.zen
2.586000e+01	4.485000e+01	20151202_STAG2gfpcf2_G2G1\MitoSys2\LSM\STAG2gfpcf2_G1\DE_W0003_P0031\DE_2_W0003_P0031_T0001\TR1_W0001_P0102\TR1_2_W0001_P0102_T0001_R1_P1_K1_Ch2-Ch1.zen
2.592000e+01	5.123333e+01	20151202_STAG2gfpcf2_G2G1\MitoSys2\LSM\STAG2gfpcf2_G1\DE_W0003_P0031\DE_2_W0003_P0031_T0001\TR1_W0001_P0102\TR1_2_W0001_P0102_T0001_R1_P1_K1_Ch2-Ch1.zen
2.598000e+01	4.903333e+01	20151202_STAG2gfpcf2_G2G1\MitoSys2\LSM\STAG2gfpcf2_G1\DE_W0003_P0031\DE_2_W0003_P0031_T0001\TR1_W0001_P0102\TR1_2_W0001_P0102_T0001_R1_P1_K1_Ch2-Ch1.zen
2.604000e+01	4.696667e+01	20151202_STAG2gfpcf2_G2G1\MitoSys2\LSM\STAG2gfpcf2_G1\DE_W0003_P0031\DE_2_W0003_P0031_T0001\TR1_W0001_P0102\TR1_2_W0001_P0102_T0001_R1_P1_K1_Ch2-Ch1.zen
2.610000e+01	4.718333e+01	20151202_STAG2gfpcf2_G2G1\MitoSys2\LSM\STAG2gfpcf2_G1\DE_W0003_P0031\DE_2_W0003_P0031_T0001\TR1_W0001_P0102\TR1_2_W0001_P0102_T0001_R1_P1_K1_Ch2-Ch1.zen
2.616000e+01	4.940000e+01	20151202_STAG2gfpcf2_G2G1\MitoSys2\LSM\STAG2gfpcf2_G1\DE_W0003_P0031\DE_2_W0003_P0031_T0001\TR1_W0001_P0102\TR1_2_W0001_P0102_T0001_R1_P1_K1_Ch2-Ch1.zen
2.622000e+01	4.233333e+01	20151202_STAG2gfpcf2_G2G1\MitoSys2\LSM\STAG2gfpcf2_G1\DE_W0003_P0031\DE_2_W0003_P0031_T0001\TR1_W0001_P0102\TR1_2_W0001_P0102_T0001_R1_P1_K1_Ch2-Ch1.zen
2.628000e+01	4.560000e+01	20151202_STAG2gfpcf2_G2G1\MitoSys2\LSM\STAG2gfpcf2_G1\DE_W0003_P0031\DE_2_W0003_P0031_T0001\TR1_W0001_P0102\TR1_2_W0001_P0102_T0001_R1_P1_K1_Ch2-Ch1.zen
2.634000e+01	4.573333e+01	20151202_STAG2gfpcf2_G2G1\MitoSys2\LSM\STAG2gfpcf2_G1\DE_W0003_P0031\DE_2_W0003_P0031_T0001\TR1_W0001_P0102\TR1_2_W0001_P0102_T0001_R1_P1_K1_Ch2-Ch1.zen
2.640000e+01	4.748333e+01	20151202_STAG2gfpcf2_G2G1\MitoSys2\LSM\STAG2gfpcf2_G1\DE_W0003_P0031\DE_2_W0003_P0031_T0001\TR1_W0001_P0102\TR1_2_W0001_P0102_T0001_R1_P1_K1_Ch2-Ch1.zen
2.646000e+01	5.653333e+01	20151202_STAG2gfpcf2_G2G1\MitoSys2\LSM\STAG2gfpcf2_G1\DE_W0003_P0031\DE_2_W0003_P0031_T0001\TR1_W0001_P0102\TR1_2_W0001_P0102_T0001_R1_P1_K1_Ch2-Ch1.zen
2.652000e+01	5.941667e+01	20151202_STAG2gfpcf2_G2G1\MitoSys2\LSM\STAG2gfpcf2_G1\DE_W0003_P0031\DE_2_W0003_P0031_T0001\TR1_W0001_P0102\TR1_2_W0001_P0102_T0001_R1_P1_K1_Ch2-Ch1.zen
2.658000e+01	4.895000e+01	20151202_STAG2gfpcf2_G2G1\MitoSys2\LSM\STAG2gfpcf2_G1\DE_W0003_P0031\DE_2_W0003_P0031_T0001\TR1_W0001_P0102\TR1_2_W0001_P0102_T0001_R1_P1_K1_Ch2-Ch1.zen
2.664000e+01	4.476667e+01	20151202_STAG2gfpcf2_G2G1\MitoSys2\LSM\STAG2gfpcf2_G1\DE_W0003_P0031\DE_2_W0003_P0031_T0001\TR1_W0001_P0102\TR1_2_W0001_P0102_T0001_R1_P1_K1_Ch2-Ch1.zen
2.670000e+01	4.618333e+01	20151202_STAG2gfpcf2_G2G1\MitoSys2\LSM\STAG2gfpcf2_G1\DE_W0003_P0031\DE_2_W0003_P0031_T0001\TR1_W0001_P0102\TR1_2_W0001_P0102_T0001_R1_P1_K1_Ch2-Ch1.zen
2.676000e+01	4.641667e+01	20151202_STAG2gfpcf2_G2G1\MitoSys2\LSM\STAG2gfpcf2_G1\DE_W0003_P0031\DE_2_W0003_P0031_T0001\TR1_W0001_P0102\TR1_2_W0001_P0102_T0001_R1_P1_K1_Ch2-Ch1.zen
2.682000e+01	4.400000e+01	20151202_STAG2gfpcf2_G2G1\MitoSys2\LSM\STAG2gfpcf2_G1\DE_W0003_P0031\DE_2_W0003_P0031_T0001\TR1_W0001_P0102\TR1_2_W0001_P0102_T0001_R1_P1_K1_Ch2-Ch1.zen
2.688000e+01	5.295000e+01	20151202_STAG2gfpcf2_G2G1\MitoSys2\LSM\STAG2gfpcf2_G1\DE_W0003_P0031\DE_2_W0003_P0031_T0001\TR1_W0001_P0102\TR1_2_W0001_P0102_T0001_R1_P1_K1_Ch2-Ch1.zen
2.694000e+01	4.653333e+01	20151202_STAG2gfpcf2_G2G1\MitoSys2\LSM\STAG2gfpcf2_G1\DE_W0003_P0031\DE_2_W0003_P0031_T0001\TR1_W0001_P0102\TR1_2_W0001_P0102_T0001_R1_P1_K1_Ch2-Ch1.zen
27	4.321667e+01	20151202_STAG2gfpcf2_G2G1\MitoSys2\LSM\STAG2gfpcf2_G1\DE_W0003_P0031\DE_2_W0003_P0031_T0001\TR1_W0001_P0102\TR1_2_W0001_P0102_T0001_R1_P1_K1_Ch2-Ch1.zen
2.706000e+01	4.380000e+01	20151202_STAG2gfpcf2_G2G1\MitoSys2\LSM\STAG2gfpcf2_G1\DE_W0003_P0031\DE_2_W0003_P0031_T0001\TR1_W0001_P0102\TR1_2_W0001_P0102_T0001_R1_P1_K1_Ch2-Ch1.zen
2.712000e+01	4.228333e+01	20151202_STAG2gfpcf2_G2G1\MitoSys2\LSM\STAG2gfpcf2_G1\DE_W0003_P0031\DE_2_W0003_P0031_T0001\TR1_W0001_P0102\TR1_2_W0001_P0102_T0001_R1_P1_K1_Ch2-Ch1.zen
2.718000e+01	4.238334e+01	20151202_STAG2gfpcf2_G2G1\MitoSys2\LSM\STAG2gfpcf2_G1\DE_W0003_P0031\DE_2_W0003_P0031_T0001\TR1_W0001_P0102\TR1_2_W0001_P0102_T0001_R1_P1_K1_Ch2-Ch1.zen
2.724000e+01	4.248333e+01	20151202_STAG2gfpcf2_G2G1\MitoSys2\LSM\STAG2gfpcf2_G1\DE_W0003_P0031\DE_2_W0003_P0031_T0001\TR1_W0001_P0102\TR1_2_W0001_P0102_T0001_R1_P1_K1_Ch2-Ch1.zen
2.730000e+01	4.095000e+01	20151202_STAG2gfpcf2_G2G1\MitoSys2\LSM\STAG2gfpcf2_G1\DE_W0003_P0031\DE_2_W0003_P0031_T0001\TR1_W0001_P0102\TR1_2_W0001_P0102_T0001_R1_P1_K1_Ch2-Ch1.zen
2.736000e+01	4.266667e+01	20151202_STAG2gfpcf2_G2G1\MitoSys2\LSM\STAG2gfpcf2_G1\DE_W0003_P0031\DE_2_W0003_P0031_T0001\TR1_W0001_P0102\TR1_2_W0001_P0102_T0001_R1_P1_K1_Ch2-Ch1.zen
2.742000e+01	4.620000e+01	20151202_STAG2gfpcf2_G2G1\MitoSys2\LSM\STAG2gfpcf2_G1\DE_W0003_P0031\DE_2_W0003_P0031_T0001\TR1_W0001_P0102\TR1_2_W0001_P0102_T0001_R1_P1_K1_Ch2-Ch1.zen
2.748000e+01	4.703333e+01	20151202_STAG2gfpcf2_G2G1\MitoSys2\LSM\STAG2gfpcf2_G1\DE_W0003_P0031\DE_2_W0003_P0031_T0001\TR1_W0001_P0102\TR1_2_W0001_P0102_T0001_R1_P1_K1_Ch2-Ch1.zen
2.754000e+01	4.281667e+01	20151202_STAG2gfpcf2_G2G1\MitoSys2\LSM\STAG2gfpcf2_G1\DE_W0003_P0031\DE_2_W0003_P0031_T0001\TR1_W0001_P0102\TR1_2_W0001_P0102_T0001_R1_P1_K1_Ch2-Ch1.zen
2.760000e+01	4.973333e+01	20151202_STAG2gfpcf2_G2G1\MitoSys2\LSM\STAG2gfpcf2_G1\DE_W0003_P0031\DE_2_W0003_P0031_T0001\TR1_W0001_P0102\TR1_2_W0001_P0102_T0001_R1_P1_K1_Ch2-Ch1.zen
2.766000e+01	4.110000e+01	20151202_STAG2gfpcf2_G2G1\MitoSys2\LSM\STAG2gfpcf2_G1\DE_W0003_P0031\DE_2_W0003_P0031_T0001\TR1_W0001_P0102\TR1_2_W0001_P0102_T0001_R1_P1_K1_Ch2-Ch1.zen
2.772000e+01	3.645000e+01	20151202_STAG2gfpcf2_G2G1\MitoSys2\LSM\STAG2gfpcf2_G1\DE_W0003_P0031\DE_2_W0003_P0031_T0001\TR1_W0001_P0102\TR1_2_W0001_P0102_T0001_R1_P1_K1_Ch2-Ch1.zen
2.778000e+01	3.961666e+01	20151202_STAG2gfpcf2_G2G1\MitoSys2\LSM\STAG2gfpcf2_G1\DE_W0003_P0031\DE_2_W0003_P0031_T0001\TR1_W0001_P0102\TR1_2_W0001_P0102_T0001_R1_P1_K1_Ch2-Ch1.zen
2.784000e+01	3.961666e+01	20151202_STAG2gfpcf2_G2G1\MitoSys2\LSM\STAG2gfpcf2_G1\DE_W0003_P0031\DE_2_W0003_P0031_T0001\TR1_W0001_P0102\TR1_2_W0001_P0102_T0001_R1_P1_K1_Ch2-Ch1.zen
2.790000e+01	4.381667e+01	20151202_STAG2gfpcf2_G2G1\MitoSys2\LSM\STAG2gfpcf2_G1\DE_W0003_P0031\DE_2_W0003_P0031_T0001\TR1_W0001_P0102\TR1_2_W0001_P0102_T0001_R1_P1_K1_Ch2-Ch1.zen
2.796000e+01	4.233333e+01	20151202_STAG2gfpcf2_G2G1\MitoSys2\LSM\STAG2gfpcf2_G1\DE_W0003_P0031\DE_2_W0003_P0031_T0001\TR1_W0001_P0102\TR1_2_W0001_P0102_T0001_R1_P1_K1_Ch2-Ch1.zen
2.802000e+01	4.318333e+01	20151202_STAG2gfpcf2_G2G1\MitoSys2\LSM\STAG2gfpcf2_G1\DE_W0003_P0031\DE_2_W0003_P0031_T0001\TR1_W0001_P0102\TR1_2_W0001_P0102_T0001_R1_P1_K1_Ch2-Ch1.zen
2.808000e+01	4.303333e+01	20151202_STAG2gfpcf2_G2G1\MitoSys2\LSM\STAG2gfpcf2_G1\DE_W0003_P0031\DE_2_W0003_P0031_T0001\TR1_W0001_P0102\TR1_2_W0001_P0102_T0001_R1_P1_K1_Ch2-Ch1.zen
2.814000e+01	4.311666e+01	20151202_STAG2gfpcf2_G2G1\MitoSys2\LSM\STAG2gfpcf2_G1\DE_W0003_P0031\DE_2_W0003_P0031_T0001\TR1_W0001_P0102\TR1_2_W0001_P0102_T0001_R1_P1_K1_Ch2-Ch1.zen
2.820000e+01	4.448333e+01	20151202_STAG2gfpcf2_G2G1\MitoSys2\LSM\STAG2gfpcf2_G1\DE_W0003_P0031\DE_2_W0003_P0031_T0001\TR1_W0001_P0102\TR1_2_W0001_P0102_T0001_R1_P1_K1_Ch2-Ch1.zen
2.826000e+01	4.098333e+01	20151202_STAG2gfpcf2_G2G1\MitoSys2\LSM\STAG2gfpcf2_G1\DE_W0003_P0031\DE_2_W0003_P0031_T0001\TR1_W0001_P0102\TR1_2_W0001_P0102_T0001_R1_P1_K1_Ch2-Ch1.zen
2.832000e+01	3.945000e+01	20151202_STAG2gfpcf2_G2G1\MitoSys2\LSM\STAG2gfpcf2_G1\DE_W0003_P0031\DE_2_W0003_P0031_T0001\TR1_W0001_P0102\TR1_2_W0001_P0102_T0001_R1_P1_K1_Ch2-Ch1.zen
2.838000e+01	4.748333e+01	20151202_STAG2gfpcf2_G2G1\MitoSys2\LSM\STAG2gfpcf2_G1\DE_W0003_P0031\DE_2_W0003_P0031_T0001\TR1_W0001_P0102\TR1_2_W0001_P0102_T0001_R1_P1_K1_Ch2-Ch1.zen
2.844000e+01	5.088334e+01	20151202_STAG2gfpcf2_G2G1\MitoSys2\LSM\STAG2gfpcf2_G1\DE_W0003_P0031\DE_2_W0003_P0031_T0001\TR1_W0001_P0102\TR1_2_W0001_P0102_T0001_R1_P1_K1_Ch2-Ch1.zen
2.850000e+01	5.123333e+01	20151202_STAG2gfpcf2_G2G1\MitoSys2\LSM\STAG2gfpcf2_G1\DE_W0003_P0031\DE_2_W0003_P0031_T0001\TR1_W0001_P0102\TR1_2_W0001_P0102_T0001_R1_P1_K1_Ch2-Ch1.zen
2.856000e+01	4.515000e+01	20151202_STAG2gfpcf2_G2G1\MitoSys2\LSM\STAG2gfpcf2_G1\DE_W0003_P0031\DE_2_W0003_P0031_T0001\TR1_W0001_P0102\TR1_2_W0001_P0102_T0001_R1_P1_K1_Ch2-Ch1.zen
2.862000e+01	4.936666e+01	20151202_STAG2gfpcf2_G2G1\MitoSys2\LSM\STAG2gfpcf2_G1\DE_W0003_P0031\DE_2_W0003_P0031_T0001\TR1_W0001_P0102\TR1_2_W0001_P0102_T0001_R1_P1_K1_Ch2-Ch1.zen
2.868000e+01	5.465000e+01	20151202_STAG2gfpcf2_G2G1\MitoSys2\LSM\STAG2gfpcf2_G1\DE_W0003_P0031\DE_2_W0003_P0031_T0001\TR1_W0001_P0102\TR1_2_W0001_P0102_T0001_R1_P1_K1_Ch2-Ch1.zen
2.874000e+01	4.898333e+01	20151202_STAG2gfpcf2_G2G1\MitoSys2\LSM\STAG2gfpcf2_G1\DE_W0003_P0031\DE_2_W0003_P0031_T0001\TR1_W0001_P0102\TR1_2_W0001_P0102_T0001_R1_P1_K1_Ch2-Ch1.zen
2.880000e+01	4.850000e+01	20151202_STAG2gfpcf2_G2G1\MitoSys2\LSM\STAG2gfpcf2_G1\DE_W0003_P0031\DE_2_W0003_P0031_T0001\TR1_W0001_P0102\TR1_2_W0001_P0102_T0001_R1_P1_K1_Ch2-Ch1.zen
2.886000e+01	5.351667e+01	20151202_STAG2gfpcf2_G2G1\MitoSys2\LSM\STAG2gfpcf2_G1\DE_W0003_P0031\DE_2_W0003_P0031_T0001\TR1_W0001_P0102\TR1_2_W0001_P0102_T0001_R1_P1_K1_Ch2-Ch1.zen
2.892000e+01	4.895000e+01	20151202_STAG2gfpcf2_G2G1\MitoSys2\LSM\STAG2gfpcf2_G1\DE_W0003_P0031\DE_2_W0003_P0031_T0001\TR1_W0001_P0102\TR1_2_W0001_P0102_T0001_R1_P1_K1_Ch2-Ch1.zen
2.898000e+01	4.671667e+01	20151202_STAG2gfpcf2_G2G1\MitoSys2\LSM\STAG2gfpcf2_G1\DE_W0003_P0031\DE_2_W0003_P0031_T0001\TR1_W0001_P0102\TR1_2_W0001_P0102_T0001_R1_P1_K1_Ch2-Ch1.zen
2.904000e+01	4.810000e+01	20151202_STAG2gfpcf2_G2G1\MitoSys2\LSM\STAG2gfpcf2_G1\DE_W0003_P0031\DE_2_W0003_P0031_T0001\TR1_W0001_P0102\TR1_2_W0001_P0102_T0001_R1_P1_K1_Ch2-Ch1.zen
2.910000e+01	4.165000e+01	20151202_STAG2gfpcf2_G2G1\MitoSys2\LSM\STAG2gfpcf2_G1\DE_W0003_P0031\DE_2_W0003_P0031_T0001\TR1_W0001_P0102\TR1_2_W0001_P0102_T0001_R1_P1_K1_Ch2-Ch1.zen
2.916000e+01	4.263334e+01	20151202_STAG2gfpcf2_G2G1\MitoSys2\LSM\STAG2gfpcf2_G1\DE_W0003_P0031\DE_2_W0003_P0031_T0001\TR1_W0001_P0102\TR1_2_W0001_P0102_T0001_R1_P1_K1_Ch2-Ch1.zen
2.922000e+01	4.361666e+01	20151202_STAG2gfpcf2_G2G1\MitoSys2\LSM\STAG2gfpcf2_G1\DE_W0003_P0031\DE_2_W0003_P0031_T0001\TR1_W0001_P0102\TR1_2_W0001_P0102_T0001_R1_P1_K1_Ch2-Ch1.zen
2.928000e+01	4.193333e+01	20151202_STAG2gfpcf2_G2G1\MitoSys2\LSM\STAG2gfpcf2_G1\DE_W0003_P0031\DE_2_W0003_P0031_T0001\TR1_W0001_P0102\TR1_2_W0001_P0102_T0001_R1_P1_K1_Ch2-Ch1.zen
2.934000e+01	4.700000e+01	20151202_STAG2gfpcf2_G2G1\MitoSys2\LSM\STAG2gfpcf2_G1\DE_W0003_P0031\DE_2_W0003_P0031_T0001\TR1_W0001_P0102\TR1_2_W0001_P0102_T0001_R1_P1_K1_Ch2-Ch1.zen
2.940000e+01	4.496667e+01	20151202_STAG2gfpcf2_G2G1\MitoSys2\LSM\STAG2gfpcf2_G1\DE_W0003_P0031\DE_2_W0003_P0031_T0001\TR1_W0001_P0102\TR1_2_W0001_P0102_T0001_R1_P1_K1_Ch2-Ch1.zen
2.946000e+01	5.046667e+01	20151202_STAG2gfpcf2_G2G1\MitoSys2\LSM\STAG2gfpcf2_G1\DE_W0003_P0031\DE_2_W0003_P0031_T0001\TR1_W0001_P0102\TR1_2_W0001_P0102_T0001_R1_P1_K1_Ch2-Ch1.zen
2.952000e+01	4.393333e+01	20151202_STAG2gfpcf2_G2G1\MitoSys2\LSM\STAG2gfpcf2_G1\DE_W0003_P0031\DE_2_W0003_P0031_T0001\TR1_W0001_P0102\TR1_2_W0001_P0102_T0001_R1_P1_K1_Ch2-Ch1.zen
2.958000e+01	4.166667e+01	20151202_STAG2gfpcf2_G2G1\MitoSys2\LSM\STAG2gfpcf2_G1\DE_W0003_P0031\DE_2_W0003_P0031_T0001\TR1_W0001_P0102\TR1_2_W0001_P0102_T0001_R1_P1_K1_Ch2-Ch1.zen
2.964000e+01	4.053333e+01	20151202_STAG2gfpcf2_G2G1\MitoSys2\LSM\STAG2gfpcf2_G1\DE_W0003_P0031\DE_2_W0003_P0031_T0001\TR1_W0001_P0102\TR1_2_W0001_P0102_T0001_R1_P1_K1_Ch2-Ch1.zen
2.970000e+01	3.910000e+01	20151202_STAG2gfpcf2_G2G1\MitoSys2\LSM\STAG2gfpcf2_G1\DE_W0003_P0031\DE_2_W0003_P0031_T0001\TR1_W0001_P0102\TR1_2_W0001_P0102_T0001_R1_P1_K1_Ch2-Ch1.zen
2.976000e+01	3.871667e+01	20151202_STAG2gfpcf2_G2G1\MitoSys2\LSM\STAG2gfpcf2_G1\DE_W0003_P0031\DE_2_W0003_P0031_T0001\TR1_W0001_P0102\TR1_2_W0001_P0102_T0001_R1_P1_K1_Ch2-Ch1.zen
2.982000e+01	3.705000e+01	20151202_STAG2gfpcf2_G2G1\MitoSys2\LSM\STAG2gfpcf2_G1\DE_W0003_P0031\DE_2_W0003_P0031_T0001\TR1_W0001_P0102\TR1_2_W0001_P0102_T0001_R1_P1_K1_Ch2-Ch1.zen
2.988000e+01	4.036666e+01	20151202_STAG2gfpcf2_G2G1\MitoSys2\LSM\STAG2gfpcf2_G1\DE_W0003_P0031\DE_2_W0003_P0031_T0001\TR1_W0001_P0102\TR1_2_W0001_P0102_T0001_R1_P1_K1_Ch2-Ch1.zen
2.994000e+01	4.235000e+01	20151202_STAG2gfpcf2_G2G1\MitoSys2\LSM\STAG2gfpcf2_G1\DE_W0003_P0031\DE_2_W0003_P0031_T0001\TR1_W0001_P0102\TR1_2_W0001_P0102_T0001_R1_P1_K1_Ch2-Ch1.zen
0	6.300000e+01	20151202_STAG2gfpcf2_G2G1\MitoSys2\LSM\STAG2gfpcf2_G1\DE_W0003_P0031\DE_2_W0003_P0031_T0001\TR1_W0001_P0102\TR1_2_W0001_P0102_T0001_R1_P2_K1_Ch2-Ch1.zen
6.000000e-02	6.466666e+01	20151202_STAG2gfpcf2_G2G1\MitoSys2\LSM\STAG2gfpcf2_G1\DE_W0003_P0031\DE_2_W0003_P0031_T0001\TR1_W0001_P0102\TR1_2_W0001_P0102_T0001_R1_P2_K1_Ch2-Ch1.zen
1.200000e-01	6.720000e+01	20151202_STAG2gfpcf2_G2G1\MitoSys2\LSM\STAG2gfpcf2_G1\DE_W0003_P0031\DE_2_W0003_P0031_T0001\TR1_W0001_P0102\TR1_2_W0001_P0102_T0001_R1_P2_K1_Ch2-Ch1.zen
1.800000e-01	6.661667e+01	20151202_STAG2gfpcf2_G2G1\MitoSys2\LSM\STAG2gfpcf2_G1\DE_W0003_P0031\DE_2_W0003_P0031_T0001\TR1_W0001_P0102\TR1_2_W0001_P0102_T0001_R1_P2_K1_Ch2-Ch1.zen
2.400000e-01	6.778333e+01	20151202_STAG2gfpcf2_G2G1\MitoSys2\LSM\STAG2gfpcf2_G1\DE_W0003_P0031\DE_2_W0003_P0031_T0001\TR1_W0001_P0102\TR1_2_W0001_P0102_T0001_R1_P2_K1_Ch2-Ch1.zen
3.000000e-01	6.288334e+01	20151202_STAG2gfpcf2_G2G1\MitoSys2\LSM\STAG2gfpcf2_G1\DE_W0003_P0031\DE_2_W0003_P0031_T0001\TR1_W0001_P0102\TR1_2_W0001_P0102_T0001_R1_P2_K1_Ch2-Ch1.zen
3.600000e-01	7.156667e+01	20151202_STAG2gfpcf2_G2G1\MitoSys2\LSM\STAG2gfpcf2_G1\DE_W0003_P0031\DE_2_W0003_P0031_T0001\TR1_W0001_P0102\TR1_2_W0001_P0102_T0001_R1_P2_K1_Ch2-Ch1.zen
4.200000e-01	6.425000e+01	20151202_STAG2gfpcf2_G2G1\MitoSys2\LSM\STAG2gfpcf2_G1\DE_W0003_P0031\DE_2_W0003_P0031_T0001\TR1_W0001_P0102\TR1_2_W0001_P0102_T0001_R1_P2_K1_Ch2-Ch1.zen
4.800000e-01	6.500000e+01	20151202_STAG2gfpcf2_G2G1\MitoSys2\LSM\STAG2gfpcf2_G1\DE_W0003_P0031\DE_2_W0003_P0031_T0001\TR1_W0001_P0102\TR1_2_W0001_P0102_T0001_R1_P2_K1_Ch2-Ch1.zen
5.400000e-01	7.080000e+01	20151202_STAG2gfpcf2_G2G1\MitoSys2\LSM\STAG2gfpcf2_G1\DE_W0003_P0031\DE_2_W0003_P0031_T0001\TR1_W0001_P0102\TR1_2_W0001_P0102_T0001_R1_P2_K1_Ch2-Ch1.zen
6.000000e-01	6.675000e+01	20151202_STAG2gfpcf2_G2G1\MitoSys2\LSM\STAG2gfpcf2_G1\DE_W0003_P0031\DE_2_W0003_P0031_T0001\TR1_W0001_P0102\TR1_2_W0001_P0102_T0001_R1_P2_K1_Ch2-Ch1.zen
6.600000e-01	6.411667e+01	20151202_STAG2gfpcf2_G2G1\MitoSys2\LSM\STAG2gfpcf2_G1\DE_W0003_P0031\DE_2_W0003_P0031_T0001\TR1_W0001_P0102\TR1_2_W0001_P0102_T0001_R1_P2_K1_Ch2-Ch1.zen
7.200000e-01	5.968333e+01	20151202_STAG2gfpcf2_G2G1\MitoSys2\LSM\STAG2gfpcf2_G1\DE_W0003_P0031\DE_2_W0003_P0031_T0001\TR1_W0001_P0102\TR1_2_W0001_P0102_T0001_R1_P2_K1_Ch2-Ch1.zen
7.800000e-01	5.745000e+01	20151202_STAG2gfpcf2_G2G1\MitoSys2\LSM\STAG2gfpcf2_G1\DE_W0003_P0031\DE_2_W0003_P0031_T0001\TR1_W0001_P0102\TR1_2_W0001_P0102_T0001_R1_P2_K1_Ch2-Ch1.zen
8.400000e-01	6.118333e+01	20151202_STAG2gfpcf2_G2G1\MitoSys2\LSM\STAG2gfpcf2_G1\DE_W0003_P0031\DE_2_W0003_P0031_T0001\TR1_W0001_P0102\TR1_2_W0001_P0102_T0001_R1_P2_K1_Ch2-Ch1.zen
9.000000e-01	6.000000e+01	20151202_STAG2gfpcf2_G2G1\MitoSys2\LSM\STAG2gfpcf2_G1\DE_W0003_P0031\DE_2_W0003_P0031_T0001\TR1_W0001_P0102\TR1_2_W0001_P0102_T0001_R1_P2_K1_Ch2-Ch1.zen
9.600000e-01	6.640000e+01	20151202_STAG2gfpcf2_G2G1\MitoSys2\LSM\STAG2gfpcf2_G1\DE_W0003_P0031\DE_2_W0003_P0031_T0001\TR1_W0001_P0102\TR1_2_W0001_P0102_T0001_R1_P2_K1_Ch2-Ch1.zen
1.020000e+00	6.156667e+01	20151202_STAG2gfpcf2_G2G1\MitoSys2\LSM\STAG2gfpcf2_G1\DE_W0003_P0031\DE_2_W0003_P0031_T0001\TR1_W0001_P0102\TR1_2_W0001_P0102_T0001_R1_P2_K1_Ch2-Ch1.zen
1.080000e+00	5.836666e+01	20151202_STAG2gfpcf2_G2G1\MitoSys2\LSM\STAG2gfpcf2_G1\DE_W0003_P0031\DE_2_W0003_P0031_T0001\TR1_W0001_P0102\TR1_2_W0001_P0102_T0001_R1_P2_K1_Ch2-Ch1.zen
1.140000e+00	5.950000e+01	20151202_STAG2gfpcf2_G2G1\MitoSys2\LSM\STAG2gfpcf2_G1\DE_W0003_P0031\DE_2_W0003_P0031_T0001\TR1_W0001_P0102\TR1_2_W0001_P0102_T0001_R1_P2_K1_Ch2-Ch1.zen
1.200000e+00	6.321667e+01	20151202_STAG2gfpcf2_G2G1\MitoSys2\LSM\STAG2gfpcf2_G1\DE_W0003_P0031\DE_2_W0003_P0031_T0001\TR1_W0001_P0102\TR1_2_W0001_P0102_T0001_R1_P2_K1_Ch2-Ch1.zen
1.260000e+00	6.095000e+01	20151202_STAG2gfpcf2_G2G1\MitoSys2\LSM\STAG2gfpcf2_G1\DE_W0003_P0031\DE_2_W0003_P0031_T0001\TR1_W0001_P0102\TR1_2_W0001_P0102_T0001_R1_P2_K1_Ch2-Ch1.zen
1.320000e+00	6.063334e+01	20151202_STAG2gfpcf2_G2G1\MitoSys2\LSM\STAG2gfpcf2_G1\DE_W0003_P0031\DE_2_W0003_P0031_T0001\TR1_W0001_P0102\TR1_2_W0001_P0102_T0001_R1_P2_K1_Ch2-Ch1.zen
1.380000e+00	6.101667e+01	20151202_STAG2gfpcf2_G2G1\MitoSys2\LSM\STAG2gfpcf2_G1\DE_W0003_P0031\DE_2_W0003_P0031_T0001\TR1_W0001_P0102\TR1_2_W0001_P0102_T0001_R1_P2_K1_Ch2-Ch1.zen
1.440000e+00	6.248333e+01	20151202_STAG2gfpcf2_G2G1\MitoSys2\LSM\STAG2gfpcf2_G1\DE_W0003_P0031\DE_2_W0003_P0031_T0001\TR1_W0001_P0102\TR1_2_W0001_P0102_T0001_R1_P2_K1_Ch2-Ch1.zen
1.500000e+00	6.086666e+01	20151202_STAG2gfpcf2_G2G1\MitoSys2\LSM\STAG2gfpcf2_G1\DE_W0003_P0031\DE_2_W0003_P0031_T0001\TR1_W0001_P0102\TR1_2_W0001_P0102_T0001_R1_P2_K1_Ch2-Ch1.zen
1.560000e+00	5.451667e+01	20151202_STAG2gfpcf2_G2G1\MitoSys2\LSM\STAG2gfpcf2_G1\DE_W0003_P0031\DE_2_W0003_P0031_T0001\TR1_W0001_P0102\TR1_2_W0001_P0102_T0001_R1_P2_K1_Ch2-Ch1.zen
1.620000e+00	5.846667e+01	20151202_STAG2gfpcf2_G2G1\MitoSys2\LSM\STAG2gfpcf2_G1\DE_W0003_P0031\DE_2_W0003_P0031_T0001\TR1_W0001_P0102\TR1_2_W0001_P0102_T0001_R1_P2_K1_Ch2-Ch1.zen
1.680000e+00	5.993333e+01	20151202_STAG2gfpcf2_G2G1\MitoSys2\LSM\STAG2gfpcf2_G1\DE_W0003_P0031\DE_2_W0003_P0031_T0001\TR1_W0001_P0102\TR1_2_W0001_P0102_T0001_R1_P2_K1_Ch2-Ch1.zen
1.740000e+00	5.991667e+01	20151202_STAG2gfpcf2_G2G1\MitoSys2\LSM\STAG2gfpcf2_G1\DE_W0003_P0031\DE_2_W0003_P0031_T0001\TR1_W0001_P0102\TR1_2_W0001_P0102_T0001_R1_P2_K1_Ch2-Ch1.zen
1.800000e+00	6.448333e+01	20151202_STAG2gfpcf2_G2G1\MitoSys2\LSM\STAG2gfpcf2_G1\DE_W0003_P0031\DE_2_W0003_P0031_T0001\TR1_W0001_P0102\TR1_2_W0001_P0102_T0001_R1_P2_K1_Ch2-Ch1.zen
1.860000e+00	5.861666e+01	20151202_STAG2gfpcf2_G2G1\MitoSys2\LSM\STAG2gfpcf2_G1\DE_W0003_P0031\DE_2_W0003_P0031_T0001\TR1_W0001_P0102\TR1_2_W0001_P0102_T0001_R1_P2_K1_Ch2-Ch1.zen
1.920000e+00	5.980000e+01	20151202_STAG2gfpcf2_G2G1\MitoSys2\LSM\STAG2gfpcf2_G1\DE_W0003_P0031\DE_2_W0003_P0031_T0001\TR1_W0001_P0102\TR1_2_W0001_P0102_T0001_R1_P2_K1_Ch2-Ch1.zen
1.980000e+00	6.246667e+01	20151202_STAG2gfpcf2_G2G1\MitoSys2\LSM\STAG2gfpcf2_G1\DE_W0003_P0031\DE_2_W0003_P0031_T0001\TR1_W0001_P0102\TR1_2_W0001_P0102_T0001_R1_P2_K1_Ch2-Ch1.zen
2.040000e+00	6.570000e+01	20151202_STAG2gfpcf2_G2G1\MitoSys2\LSM\STAG2gfpcf2_G1\DE_W0003_P0031\DE_2_W0003_P0031_T0001\TR1_W0001_P0102\TR1_2_W0001_P0102_T0001_R1_P2_K1_Ch2-Ch1.zen
2.100000e+00	6.321667e+01	20151202_STAG2gfpcf2_G2G1\MitoSys2\LSM\STAG2gfpcf2_G1\DE_W0003_P0031\DE_2_W0003_P0031_T0001\TR1_W0001_P0102\TR1_2_W0001_P0102_T0001_R1_P2_K1_Ch2-Ch1.zen
2.160000e+00	5.983333e+01	20151202_STAG2gfpcf2_G2G1\MitoSys2\LSM\STAG2gfpcf2_G1\DE_W0003_P0031\DE_2_W0003_P0031_T0001\TR1_W0001_P0102\TR1_2_W0001_P0102_T0001_R1_P2_K1_Ch2-Ch1.zen
2.220000e+00	6.050000e+01	20151202_STAG2gfpcf2_G2G1\MitoSys2\LSM\STAG2gfpcf2_G1\DE_W0003_P0031\DE_2_W0003_P0031_T0001\TR1_W0001_P0102\TR1_2_W0001_P0102_T0001_R1_P2_K1_Ch2-Ch1.zen
2.280000e+00	5.998333e+01	20151202_STAG2gfpcf2_G2G1\MitoSys2\LSM\STAG2gfpcf2_G1\DE_W0003_P0031\DE_2_W0003_P0031_T0001\TR1_W0001_P0102\TR1_2_W0001_P0102_T0001_R1_P2_K1_Ch2-Ch1.zen
2.340000e+00	5.668333e+01	20151202_STAG2gfpcf2_G2G1\MitoSys2\LSM\STAG2gfpcf2_G1\DE_W0003_P0031\DE_2_W0003_P0031_T0001\TR1_W0001_P0102\TR1_2_W0001_P0102_T0001_R1_P2_K1_Ch2-Ch1.zen
2.400000e+00	6.058333e+01	20151202_STAG2gfpcf2_G2G1\MitoSys2\LSM\STAG2gfpcf2_G1\DE_W0003_P0031\DE_2_W0003_P0031_T0001\TR1_W0001_P0102\TR1_2_W0001_P0102_T0001_R1_P2_K1_Ch2-Ch1.zen
2.460000e+00	4.965000e+01	20151202_STAG2gfpcf2_G2G1\MitoSys2\LSM\STAG2gfpcf2_G1\DE_W0003_P0031\DE_2_W0003_P0031_T0001\TR1_W0001_P0102\TR1_2_W0001_P0102_T0001_R1_P2_K1_Ch2-Ch1.zen
2.520000e+00	5.978333e+01	20151202_STAG2gfpcf2_G2G1\MitoSys2\LSM\STAG2gfpcf2_G1\DE_W0003_P0031\DE_2_W0003_P0031_T0001\TR1_W0001_P0102\TR1_2_W0001_P0102_T0001_R1_P2_K1_Ch2-Ch1.zen
2.580000e+00	5.728333e+01	20151202_STAG2gfpcf2_G2G1\MitoSys2\LSM\STAG2gfpcf2_G1\DE_W0003_P0031\DE_2_W0003_P0031_T0001\TR1_W0001_P0102\TR1_2_W0001_P0102_T0001_R1_P2_K1_Ch2-Ch1.zen
2.640000e+00	5.548333e+01	20151202_STAG2gfpcf2_G2G1\MitoSys2\LSM\STAG2gfpcf2_G1\DE_W0003_P0031\DE_2_W0003_P0031_T0001\TR1_W0001_P0102\TR1_2_W0001_P0102_T0001_R1_P2_K1_Ch2-Ch1.zen
2.700000e+00	6.165000e+01	20151202_STAG2gfpcf2_G2G1\MitoSys2\LSM\STAG2gfpcf2_G1\DE_W0003_P0031\DE_2_W0003_P0031_T0001\TR1_W0001_P0102\TR1_2_W0001_P0102_T0001_R1_P2_K1_Ch2-Ch1.zen
2.760000e+00	6.148333e+01	20151202_STAG2gfpcf2_G2G1\MitoSys2\LSM\STAG2gfpcf2_G1\DE_W0003_P0031\DE_2_W0003_P0031_T0001\TR1_W0001_P0102\TR1_2_W0001_P0102_T0001_R1_P2_K1_Ch2-Ch1.zen
2.820000e+00	6.170000e+01	20151202_STAG2gfpcf2_G2G1\MitoSys2\LSM\STAG2gfpcf2_G1\DE_W0003_P0031\DE_2_W0003_P0031_T0001\TR1_W0001_P0102\TR1_2_W0001_P0102_T0001_R1_P2_K1_Ch2-Ch1.zen
2.880000e+00	6.570000e+01	20151202_STAG2gfpcf2_G2G1\MitoSys2\LSM\STAG2gfpcf2_G1\DE_W0003_P0031\DE_2_W0003_P0031_T0001\TR1_W0001_P0102\TR1_2_W0001_P0102_T0001_R1_P2_K1_Ch2-Ch1.zen
2.940000e+00	6.681667e+01	20151202_STAG2gfpcf2_G2G1\MitoSys2\LSM\STAG2gfpcf2_G1\DE_W0003_P0031\DE_2_W0003_P0031_T0001\TR1_W0001_P0102\TR1_2_W0001_P0102_T0001_R1_P2_K1_Ch2-Ch1.zen
3	6.058333e+01	20151202_STAG2gfpcf2_G2G1\MitoSys2\LSM\STAG2gfpcf2_G1\DE_W0003_P0031\DE_2_W0003_P0031_T0001\TR1_W0001_P0102\TR1_2_W0001_P0102_T0001_R1_P2_K1_Ch2-Ch1.zen
3.060000e+00	6.228333e+01	20151202_STAG2gfpcf2_G2G1\MitoSys2\LSM\STAG2gfpcf2_G1\DE_W0003_P0031\DE_2_W0003_P0031_T0001\TR1_W0001_P0102\TR1_2_W0001_P0102_T0001_R1_P2_K1_Ch2-Ch1.zen
3.120000e+00	6.220000e+01	20151202_STAG2gfpcf2_G2G1\MitoSys2\LSM\STAG2gfpcf2_G1\DE_W0003_P0031\DE_2_W0003_P0031_T0001\TR1_W0001_P0102\TR1_2_W0001_P0102_T0001_R1_P2_K1_Ch2-Ch1.zen
3.180000e+00	5.858333e+01	20151202_STAG2gfpcf2_G2G1\MitoSys2\LSM\STAG2gfpcf2_G1\DE_W0003_P0031\DE_2_W0003_P0031_T0001\TR1_W0001_P0102\TR1_2_W0001_P0102_T0001_R1_P2_K1_Ch2-Ch1.zen
3.240000e+00	5.991667e+01	20151202_STAG2gfpcf2_G2G1\MitoSys2\LSM\STAG2gfpcf2_G1\DE_W0003_P0031\DE_2_W0003_P0031_T0001\TR1_W0001_P0102\TR1_2_W0001_P0102_T0001_R1_P2_K1_Ch2-Ch1.zen
3.300000e+00	6.048333e+01	20151202_STAG2gfpcf2_G2G1\MitoSys2\LSM\STAG2gfpcf2_G1\DE_W0003_P0031\DE_2_W0003_P0031_T0001\TR1_W0001_P0102\TR1_2_W0001_P0102_T0001_R1_P2_K1_Ch2-Ch1.zen
3.360000e+00	5.886666e+01	20151202_STAG2gfpcf2_G2G1\MitoSys2\LSM\STAG2gfpcf2_G1\DE_W0003_P0031\DE_2_W0003_P0031_T0001\TR1_W0001_P0102\TR1_2_W0001_P0102_T0001_R1_P2_K1_Ch2-Ch1.zen
3.420000e+00	5.603333e+01	20151202_STAG2gfpcf2_G2G1\MitoSys2\LSM\STAG2gfpcf2_G1\DE_W0003_P0031\DE_2_W0003_P0031_T0001\TR1_W0001_P0102\TR1_2_W0001_P0102_T0001_R1_P2_K1_Ch2-Ch1.zen
3.480000e+00	6.680000e+01	20151202_STAG2gfpcf2_G2G1\MitoSys2\LSM\STAG2gfpcf2_G1\DE_W0003_P0031\DE_2_W0003_P0031_T0001\TR1_W0001_P0102\TR1_2_W0001_P0102_T0001_R1_P2_K1_Ch2-Ch1.zen
3.540000e+00	5.570000e+01	20151202_STAG2gfpcf2_G2G1\MitoSys2\LSM\STAG2gfpcf2_G1\DE_W0003_P0031\DE_2_W0003_P0031_T0001\TR1_W0001_P0102\TR1_2_W0001_P0102_T0001_R1_P2_K1_Ch2-Ch1.zen
3.600000e+00	5.808333e+01	20151202_STAG2gfpcf2_G2G1\MitoSys2\LSM\STAG2gfpcf2_G1\DE_W0003_P0031\DE_2_W0003_P0031_T0001\TR1_W0001_P0102\TR1_2_W0001_P0102_T0001_R1_P2_K1_Ch2-Ch1.zen
3.660000e+00	6.093333e+01	20151202_STAG2gfpcf2_G2G1\MitoSys2\LSM\STAG2gfpcf2_G1\DE_W0003_P0031\DE_2_W0003_P0031_T0001\TR1_W0001_P0102\TR1_2_W0001_P0102_T0001_R1_P2_K1_Ch2-Ch1.zen
3.720000e+00	5.201667e+01	20151202_STAG2gfpcf2_G2G1\MitoSys2\LSM\STAG2gfpcf2_G1\DE_W0003_P0031\DE_2_W0003_P0031_T0001\TR1_W0001_P0102\TR1_2_W0001_P0102_T0001_R1_P2_K1_Ch2-Ch1.zen
3.780000e+00	5.716667e+01	20151202_STAG2gfpcf2_G2G1\MitoSys2\LSM\STAG2gfpcf2_G1\DE_W0003_P0031\DE_2_W0003_P0031_T0001\TR1_W0001_P0102\TR1_2_W0001_P0102_T0001_R1_P2_K1_Ch2-Ch1.zen
3.840000e+00	6.445000e+01	20151202_STAG2gfpcf2_G2G1\MitoSys2\LSM\STAG2gfpcf2_G1\DE_W0003_P0031\DE_2_W0003_P0031_T0001\TR1_W0001_P0102\TR1_2_W0001_P0102_T0001_R1_P2_K1_Ch2-Ch1.zen
3.900000e+00	5.968333e+01	20151202_STAG2gfpcf2_G2G1\MitoSys2\LSM\STAG2gfpcf2_G1\DE_W0003_P0031\DE_2_W0003_P0031_T0001\TR1_W0001_P0102\TR1_2_W0001_P0102_T0001_R1_P2_K1_Ch2-Ch1.zen
3.960000e+00	5.783333e+01	20151202_STAG2gfpcf2_G2G1\MitoSys2\LSM\STAG2gfpcf2_G1\DE_W0003_P0031\DE_2_W0003_P0031_T0001\TR1_W0001_P0102\TR1_2_W0001_P0102_T0001_R1_P2_K1_Ch2-Ch1.zen
4.020000e+00	6.436667e+01	20151202_STAG2gfpcf2_G2G1\MitoSys2\LSM\STAG2gfpcf2_G1\DE_W0003_P0031\DE_2_W0003_P0031_T0001\TR1_W0001_P0102\TR1_2_W0001_P0102_T0001_R1_P2_K1_Ch2-Ch1.zen
4.080000e+00	6.298333e+01	20151202_STAG2gfpcf2_G2G1\MitoSys2\LSM\STAG2gfpcf2_G1\DE_W0003_P0031\DE_2_W0003_P0031_T0001\TR1_W0001_P0102\TR1_2_W0001_P0102_T0001_R1_P2_K1_Ch2-Ch1.zen
4.140000e+00	6.145000e+01	20151202_STAG2gfpcf2_G2G1\MitoSys2\LSM\STAG2gfpcf2_G1\DE_W0003_P0031\DE_2_W0003_P0031_T0001\TR1_W0001_P0102\TR1_2_W0001_P0102_T0001_R1_P2_K1_Ch2-Ch1.zen
4.200000e+00	5.890000e+01	20151202_STAG2gfpcf2_G2G1\MitoSys2\LSM\STAG2gfpcf2_G1\DE_W0003_P0031\DE_2_W0003_P0031_T0001\TR1_W0001_P0102\TR1_2_W0001_P0102_T0001_R1_P2_K1_Ch2-Ch1.zen
4.260000e+00	5.450000e+01	20151202_STAG2gfpcf2_G2G1\MitoSys2\LSM\STAG2gfpcf2_G1\DE_W0003_P0031\DE_2_W0003_P0031_T0001\TR1_W0001_P0102\TR1_2_W0001_P0102_T0001_R1_P2_K1_Ch2-Ch1.zen
4.320000e+00	5.783333e+01	20151202_STAG2gfpcf2_G2G1\MitoSys2\LSM\STAG2gfpcf2_G1\DE_W0003_P0031\DE_2_W0003_P0031_T0001\TR1_W0001_P0102\TR1_2_W0001_P0102_T0001_R1_P2_K1_Ch2-Ch1.zen
4.380000e+00	5.338334e+01	20151202_STAG2gfpcf2_G2G1\MitoSys2\LSM\STAG2gfpcf2_G1\DE_W0003_P0031\DE_2_W0003_P0031_T0001\TR1_W0001_P0102\TR1_2_W0001_P0102_T0001_R1_P2_K1_Ch2-Ch1.zen
4.440000e+00	5.528333e+01	20151202_STAG2gfpcf2_G2G1\MitoSys2\LSM\STAG2gfpcf2_G1\DE_W0003_P0031\DE_2_W0003_P0031_T0001\TR1_W0001_P0102\TR1_2_W0001_P0102_T0001_R1_P2_K1_Ch2-Ch1.zen
4.500000e+00	5.478333e+01	20151202_STAG2gfpcf2_G2G1\MitoSys2\LSM\STAG2gfpcf2_G1\DE_W0003_P0031\DE_2_W0003_P0031_T0001\TR1_W0001_P0102\TR1_2_W0001_P0102_T0001_R1_P2_K1_Ch2-Ch1.zen
4.560000e+00	5.358333e+01	20151202_STAG2gfpcf2_G2G1\MitoSys2\LSM\STAG2gfpcf2_G1\DE_W0003_P0031\DE_2_W0003_P0031_T0001\TR1_W0001_P0102\TR1_2_W0001_P0102_T0001_R1_P2_K1_Ch2-Ch1.zen
4.620000e+00	5.408333e+01	20151202_STAG2gfpcf2_G2G1\MitoSys2\LSM\STAG2gfpcf2_G1\DE_W0003_P0031\DE_2_W0003_P0031_T0001\TR1_W0001_P0102\TR1_2_W0001_P0102_T0001_R1_P2_K1_Ch2-Ch1.zen
4.680000e+00	6.008333e+01	20151202_STAG2gfpcf2_G2G1\MitoSys2\LSM\STAG2gfpcf2_G1\DE_W0003_P0031\DE_2_W0003_P0031_T0001\TR1_W0001_P0102\TR1_2_W0001_P0102_T0001_R1_P2_K1_Ch2-Ch1.zen
4.740000e+00	6.345000e+01	20151202_STAG2gfpcf2_G2G1\MitoSys2\LSM\STAG2gfpcf2_G1\DE_W0003_P0031\DE_2_W0003_P0031_T0001\TR1_W0001_P0102\TR1_2_W0001_P0102_T0001_R1_P2_K1_Ch2-Ch1.zen
4.800000e+00	6.026667e+01	20151202_STAG2gfpcf2_G2G1\MitoSys2\LSM\STAG2gfpcf2_G1\DE_W0003_P0031\DE_2_W0003_P0031_T0001\TR1_W0001_P0102\TR1_2_W0001_P0102_T0001_R1_P2_K1_Ch2-Ch1.zen
4.860000e+00	6.363334e+01	20151202_STAG2gfpcf2_G2G1\MitoSys2\LSM\STAG2gfpcf2_G1\DE_W0003_P0031\DE_2_W0003_P0031_T0001\TR1_W0001_P0102\TR1_2_W0001_P0102_T0001_R1_P2_K1_Ch2-Ch1.zen
4.920000e+00	5.643333e+01	20151202_STAG2gfpcf2_G2G1\MitoSys2\LSM\STAG2gfpcf2_G1\DE_W0003_P0031\DE_2_W0003_P0031_T0001\TR1_W0001_P0102\TR1_2_W0001_P0102_T0001_R1_P2_K1_Ch2-Ch1.zen
4.980000e+00	6.428333e+01	20151202_STAG2gfpcf2_G2G1\MitoSys2\LSM\STAG2gfpcf2_G1\DE_W0003_P0031\DE_2_W0003_P0031_T0001\TR1_W0001_P0102\TR1_2_W0001_P0102_T0001_R1_P2_K1_Ch2-Ch1.zen
5.040000e+00	6.310000e+01	20151202_STAG2gfpcf2_G2G1\MitoSys2\LSM\STAG2gfpcf2_G1\DE_W0003_P0031\DE_2_W0003_P0031_T0001\TR1_W0001_P0102\TR1_2_W0001_P0102_T0001_R1_P2_K1_Ch2-Ch1.zen
5.100000e+00	5.538334e+01	20151202_STAG2gfpcf2_G2G1\MitoSys2\LSM\STAG2gfpcf2_G1\DE_W0003_P0031\DE_2_W0003_P0031_T0001\TR1_W0001_P0102\TR1_2_W0001_P0102_T0001_R1_P2_K1_Ch2-Ch1.zen
5.160000e+00	5.825000e+01	20151202_STAG2gfpcf2_G2G1\MitoSys2\LSM\STAG2gfpcf2_G1\DE_W0003_P0031\DE_2_W0003_P0031_T0001\TR1_W0001_P0102\TR1_2_W0001_P0102_T0001_R1_P2_K1_Ch2-Ch1.zen
5.220000e+00	5.600000e+01	20151202_STAG2gfpcf2_G2G1\MitoSys2\LSM\STAG2gfpcf2_G1\DE_W0003_P0031\DE_2_W0003_P0031_T0001\TR1_W0001_P0102\TR1_2_W0001_P0102_T0001_R1_P2_K1_Ch2-Ch1.zen
5.280000e+00	6.263334e+01	20151202_STAG2gfpcf2_G2G1\MitoSys2\LSM\STAG2gfpcf2_G1\DE_W0003_P0031\DE_2_W0003_P0031_T0001\TR1_W0001_P0102\TR1_2_W0001_P0102_T0001_R1_P2_K1_Ch2-Ch1.zen
5.340000e+00	5.476667e+01	20151202_STAG2gfpcf2_G2G1\MitoSys2\LSM\STAG2gfpcf2_G1\DE_W0003_P0031\DE_2_W0003_P0031_T0001\TR1_W0001_P0102\TR1_2_W0001_P0102_T0001_R1_P2_K1_Ch2-Ch1.zen
5.400000e+00	5.706667e+01	20151202_STAG2gfpcf2_G2G1\MitoSys2\LSM\STAG2gfpcf2_G1\DE_W0003_P0031\DE_2_W0003_P0031_T0001\TR1_W0001_P0102\TR1_2_W0001_P0102_T0001_R1_P2_K1_Ch2-Ch1.zen
5.460000e+00	6.060000e+01	20151202_STAG2gfpcf2_G2G1\MitoSys2\LSM\STAG2gfpcf2_G1\DE_W0003_P0031\DE_2_W0003_P0031_T0001\TR1_W0001_P0102\TR1_2_W0001_P0102_T0001_R1_P2_K1_Ch2-Ch1.zen
5.520000e+00	6.021667e+01	20151202_STAG2gfpcf2_G2G1\MitoSys2\LSM\STAG2gfpcf2_G1\DE_W0003_P0031\DE_2_W0003_P0031_T0001\TR1_W0001_P0102\TR1_2_W0001_P0102_T0001_R1_P2_K1_Ch2-Ch1.zen
5.580000e+00	4.891667e+01	20151202_STAG2gfpcf2_G2G1\MitoSys2\LSM\STAG2gfpcf2_G1\DE_W0003_P0031\DE_2_W0003_P0031_T0001\TR1_W0001_P0102\TR1_2_W0001_P0102_T0001_R1_P2_K1_Ch2-Ch1.zen
5.640000e+00	4.790000e+01	20151202_STAG2gfpcf2_G2G1\MitoSys2\LSM\STAG2gfpcf2_G1\DE_W0003_P0031\DE_2_W0003_P0031_T0001\TR1_W0001_P0102\TR1_2_W0001_P0102_T0001_R1_P2_K1_Ch2-Ch1.zen
5.700000e+00	5.013334e+01	20151202_STAG2gfpcf2_G2G1\MitoSys2\LSM\STAG2gfpcf2_G1\DE_W0003_P0031\DE_2_W0003_P0031_T0001\TR1_W0001_P0102\TR1_2_W0001_P0102_T0001_R1_P2_K1_Ch2-Ch1.zen
5.760000e+00	5.653333e+01	20151202_STAG2gfpcf2_G2G1\MitoSys2\LSM\STAG2gfpcf2_G1\DE_W0003_P0031\DE_2_W0003_P0031_T0001\TR1_W0001_P0102\TR1_2_W0001_P0102_T0001_R1_P2_K1_Ch2-Ch1.zen
5.820000e+00	5.440000e+01	20151202_STAG2gfpcf2_G2G1\MitoSys2\LSM\STAG2gfpcf2_G1\DE_W0003_P0031\DE_2_W0003_P0031_T0001\TR1_W0001_P0102\TR1_2_W0001_P0102_T0001_R1_P2_K1_Ch2-Ch1.zen
5.880000e+00	5.163334e+01	20151202_STAG2gfpcf2_G2G1\MitoSys2\LSM\STAG2gfpcf2_G1\DE_W0003_P0031\DE_2_W0003_P0031_T0001\TR1_W0001_P0102\TR1_2_W0001_P0102_T0001_R1_P2_K1_Ch2-Ch1.zen
5.940000e+00	5.230000e+01	20151202_STAG2gfpcf2_G2G1\MitoSys2\LSM\STAG2gfpcf2_G1\DE_W0003_P0031\DE_2_W0003_P0031_T0001\TR1_W0001_P0102\TR1_2_W0001_P0102_T0001_R1_P2_K1_Ch2-Ch1.zen
6	5.558333e+01	20151202_STAG2gfpcf2_G2G1\MitoSys2\LSM\STAG2gfpcf2_G1\DE_W0003_P0031\DE_2_W0003_P0031_T0001\TR1_W0001_P0102\TR1_2_W0001_P0102_T0001_R1_P2_K1_Ch2-Ch1.zen
6.060000e+00	5.391667e+01	20151202_STAG2gfpcf2_G2G1\MitoSys2\LSM\STAG2gfpcf2_G1\DE_W0003_P0031\DE_2_W0003_P0031_T0001\TR1_W0001_P0102\TR1_2_W0001_P0102_T0001_R1_P2_K1_Ch2-Ch1.zen
6.120000e+00	5.761666e+01	20151202_STAG2gfpcf2_G2G1\MitoSys2\LSM\STAG2gfpcf2_G1\DE_W0003_P0031\DE_2_W0003_P0031_T0001\TR1_W0001_P0102\TR1_2_W0001_P0102_T0001_R1_P2_K1_Ch2-Ch1.zen
6.180000e+00	5.780000e+01	20151202_STAG2gfpcf2_G2G1\MitoSys2\LSM\STAG2gfpcf2_G1\DE_W0003_P0031\DE_2_W0003_P0031_T0001\TR1_W0001_P0102\TR1_2_W0001_P0102_T0001_R1_P2_K1_Ch2-Ch1.zen
6.240000e+00	5.471667e+01	20151202_STAG2gfpcf2_G2G1\MitoSys2\LSM\STAG2gfpcf2_G1\DE_W0003_P0031\DE_2_W0003_P0031_T0001\TR1_W0001_P0102\TR1_2_W0001_P0102_T0001_R1_P2_K1_Ch2-Ch1.zen
6.300000e+00	5.306667e+01	20151202_STAG2gfpcf2_G2G1\MitoSys2\LSM\STAG2gfpcf2_G1\DE_W0003_P0031\DE_2_W0003_P0031_T0001\TR1_W0001_P0102\TR1_2_W0001_P0102_T0001_R1_P2_K1_Ch2-Ch1.zen
6.360000e+00	5.013334e+01	20151202_STAG2gfpcf2_G2G1\MitoSys2\LSM\STAG2gfpcf2_G1\DE_W0003_P0031\DE_2_W0003_P0031_T0001\TR1_W0001_P0102\TR1_2_W0001_P0102_T0001_R1_P2_K1_Ch2-Ch1.zen
6.420000e+00	4.855000e+01	20151202_STAG2gfpcf2_G2G1\MitoSys2\LSM\STAG2gfpcf2_G1\DE_W0003_P0031\DE_2_W0003_P0031_T0001\TR1_W0001_P0102\TR1_2_W0001_P0102_T0001_R1_P2_K1_Ch2-Ch1.zen
6.480000e+00	5.016667e+01	20151202_STAG2gfpcf2_G2G1\MitoSys2\LSM\STAG2gfpcf2_G1\DE_W0003_P0031\DE_2_W0003_P0031_T0001\TR1_W0001_P0102\TR1_2_W0001_P0102_T0001_R1_P2_K1_Ch2-Ch1.zen
6.540000e+00	4.553333e+01	20151202_STAG2gfpcf2_G2G1\MitoSys2\LSM\STAG2gfpcf2_G1\DE_W0003_P0031\DE_2_W0003_P0031_T0001\TR1_W0001_P0102\TR1_2_W0001_P0102_T0001_R1_P2_K1_Ch2-Ch1.zen
6.600000e+00	5.223333e+01	20151202_STAG2gfpcf2_G2G1\MitoSys2\LSM\STAG2gfpcf2_G1\DE_W0003_P0031\DE_2_W0003_P0031_T0001\TR1_W0001_P0102\TR1_2_W0001_P0102_T0001_R1_P2_K1_Ch2-Ch1.zen
6.660000e+00	5.446667e+01	20151202_STAG2gfpcf2_G2G1\MitoSys2\LSM\STAG2gfpcf2_G1\DE_W0003_P0031\DE_2_W0003_P0031_T0001\TR1_W0001_P0102\TR1_2_W0001_P0102_T0001_R1_P2_K1_Ch2-Ch1.zen
6.720000e+00	5.785000e+01	20151202_STAG2gfpcf2_G2G1\MitoSys2\LSM\STAG2gfpcf2_G1\DE_W0003_P0031\DE_2_W0003_P0031_T0001\TR1_W0001_P0102\TR1_2_W0001_P0102_T0001_R1_P2_K1_Ch2-Ch1.zen
6.780000e+00	5.368333e+01	20151202_STAG2gfpcf2_G2G1\MitoSys2\LSM\STAG2gfpcf2_G1\DE_W0003_P0031\DE_2_W0003_P0031_T0001\TR1_W0001_P0102\TR1_2_W0001_P0102_T0001_R1_P2_K1_Ch2-Ch1.zen
6.840000e+00	5.356667e+01	20151202_STAG2gfpcf2_G2G1\MitoSys2\LSM\STAG2gfpcf2_G1\DE_W0003_P0031\DE_2_W0003_P0031_T0001\TR1_W0001_P0102\TR1_2_W0001_P0102_T0001_R1_P2_K1_Ch2-Ch1.zen
6.900000e+00	5.155000e+01	20151202_STAG2gfpcf2_G2G1\MitoSys2\LSM\STAG2gfpcf2_G1\DE_W0003_P0031\DE_2_W0003_P0031_T0001\TR1_W0001_P0102\TR1_2_W0001_P0102_T0001_R1_P2_K1_Ch2-Ch1.zen
6.960000e+00	5.286666e+01	20151202_STAG2gfpcf2_G2G1\MitoSys2\LSM\STAG2gfpcf2_G1\DE_W0003_P0031\DE_2_W0003_P0031_T0001\TR1_W0001_P0102\TR1_2_W0001_P0102_T0001_R1_P2_K1_Ch2-Ch1.zen
7.020000e+00	5.008333e+01	20151202_STAG2gfpcf2_G2G1\MitoSys2\LSM\STAG2gfpcf2_G1\DE_W0003_P0031\DE_2_W0003_P0031_T0001\TR1_W0001_P0102\TR1_2_W0001_P0102_T0001_R1_P2_K1_Ch2-Ch1.zen
7.080000e+00	4.855000e+01	20151202_STAG2gfpcf2_G2G1\MitoSys2\LSM\STAG2gfpcf2_G1\DE_W0003_P0031\DE_2_W0003_P0031_T0001\TR1_W0001_P0102\TR1_2_W0001_P0102_T0001_R1_P2_K1_Ch2-Ch1.zen
7.140000e+00	4.725000e+01	20151202_STAG2gfpcf2_G2G1\MitoSys2\LSM\STAG2gfpcf2_G1\DE_W0003_P0031\DE_2_W0003_P0031_T0001\TR1_W0001_P0102\TR1_2_W0001_P0102_T0001_R1_P2_K1_Ch2-Ch1.zen
7.200000e+00	5.811666e+01	20151202_STAG2gfpcf2_G2G1\MitoSys2\LSM\STAG2gfpcf2_G1\DE_W0003_P0031\DE_2_W0003_P0031_T0001\TR1_W0001_P0102\TR1_2_W0001_P0102_T0001_R1_P2_K1_Ch2-Ch1.zen
7.260000e+00	5.471667e+01	20151202_STAG2gfpcf2_G2G1\MitoSys2\LSM\STAG2gfpcf2_G1\DE_W0003_P0031\DE_2_W0003_P0031_T0001\TR1_W0001_P0102\TR1_2_W0001_P0102_T0001_R1_P2_K1_Ch2-Ch1.zen
7.320000e+00	5.571667e+01	20151202_STAG2gfpcf2_G2G1\MitoSys2\LSM\STAG2gfpcf2_G1\DE_W0003_P0031\DE_2_W0003_P0031_T0001\TR1_W0001_P0102\TR1_2_W0001_P0102_T0001_R1_P2_K1_Ch2-Ch1.zen
7.380000e+00	4.993333e+01	20151202_STAG2gfpcf2_G2G1\MitoSys2\LSM\STAG2gfpcf2_G1\DE_W0003_P0031\DE_2_W0003_P0031_T0001\TR1_W0001_P0102\TR1_2_W0001_P0102_T0001_R1_P2_K1_Ch2-Ch1.zen
7.440000e+00	5.106667e+01	20151202_STAG2gfpcf2_G2G1\MitoSys2\LSM\STAG2gfpcf2_G1\DE_W0003_P0031\DE_2_W0003_P0031_T0001\TR1_W0001_P0102\TR1_2_W0001_P0102_T0001_R1_P2_K1_Ch2-Ch1.zen
7.500000e+00	5.366667e+01	20151202_STAG2gfpcf2_G2G1\MitoSys2\LSM\STAG2gfpcf2_G1\DE_W0003_P0031\DE_2_W0003_P0031_T0001\TR1_W0001_P0102\TR1_2_W0001_P0102_T0001_R1_P2_K1_Ch2-Ch1.zen
7.560000e+00	5.650000e+01	20151202_STAG2gfpcf2_G2G1\MitoSys2\LSM\STAG2gfpcf2_G1\DE_W0003_P0031\DE_2_W0003_P0031_T0001\TR1_W0001_P0102\TR1_2_W0001_P0102_T0001_R1_P2_K1_Ch2-Ch1.zen
7.620000e+00	5.440000e+01	20151202_STAG2gfpcf2_G2G1\MitoSys2\LSM\STAG2gfpcf2_G1\DE_W0003_P0031\DE_2_W0003_P0031_T0001\TR1_W0001_P0102\TR1_2_W0001_P0102_T0001_R1_P2_K1_Ch2-Ch1.zen
7.680000e+00	4.841667e+01	20151202_STAG2gfpcf2_G2G1\MitoSys2\LSM\STAG2gfpcf2_G1\DE_W0003_P0031\DE_2_W0003_P0031_T0001\TR1_W0001_P0102\TR1_2_W0001_P0102_T0001_R1_P2_K1_Ch2-Ch1.zen
7.740000e+00	5.390000e+01	20151202_STAG2gfpcf2_G2G1\MitoSys2\LSM\STAG2gfpcf2_G1\DE_W0003_P0031\DE_2_W0003_P0031_T0001\TR1_W0001_P0102\TR1_2_W0001_P0102_T0001_R1_P2_K1_Ch2-Ch1.zen
7.800000e+00	4.960000e+01	20151202_STAG2gfpcf2_G2G1\MitoSys2\LSM\STAG2gfpcf2_G1\DE_W0003_P0031\DE_2_W0003_P0031_T0001\TR1_W0001_P0102\TR1_2_W0001_P0102_T0001_R1_P2_K1_Ch2-Ch1.zen
7.860000e+00	5.138334e+01	20151202_STAG2gfpcf2_G2G1\MitoSys2\LSM\STAG2gfpcf2_G1\DE_W0003_P0031\DE_2_W0003_P0031_T0001\TR1_W0001_P0102\TR1_2_W0001_P0102_T0001_R1_P2_K1_Ch2-Ch1.zen
7.920000e+00	4.656667e+01	20151202_STAG2gfpcf2_G2G1\MitoSys2\LSM\STAG2gfpcf2_G1\DE_W0003_P0031\DE_2_W0003_P0031_T0001\TR1_W0001_P0102\TR1_2_W0001_P0102_T0001_R1_P2_K1_Ch2-Ch1.zen
7.980000e+00	5.271667e+01	20151202_STAG2gfpcf2_G2G1\MitoSys2\LSM\STAG2gfpcf2_G1\DE_W0003_P0031\DE_2_W0003_P0031_T0001\TR1_W0001_P0102\TR1_2_W0001_P0102_T0001_R1_P2_K1_Ch2-Ch1.zen
8.040000e+00	5.336666e+01	20151202_STAG2gfpcf2_G2G1\MitoSys2\LSM\STAG2gfpcf2_G1\DE_W0003_P0031\DE_2_W0003_P0031_T0001\TR1_W0001_P0102\TR1_2_W0001_P0102_T0001_R1_P2_K1_Ch2-Ch1.zen
8.100000e+00	5.001667e+01	20151202_STAG2gfpcf2_G2G1\MitoSys2\LSM\STAG2gfpcf2_G1\DE_W0003_P0031\DE_2_W0003_P0031_T0001\TR1_W0001_P0102\TR1_2_W0001_P0102_T0001_R1_P2_K1_Ch2-Ch1.zen
8.160000e+00	5.090000e+01	20151202_STAG2gfpcf2_G2G1\MitoSys2\LSM\STAG2gfpcf2_G1\DE_W0003_P0031\DE_2_W0003_P0031_T0001\TR1_W0001_P0102\TR1_2_W0001_P0102_T0001_R1_P2_K1_Ch2-Ch1.zen
8.220000e+00	4.816667e+01	20151202_STAG2gfpcf2_G2G1\MitoSys2\LSM\STAG2gfpcf2_G1\DE_W0003_P0031\DE_2_W0003_P0031_T0001\TR1_W0001_P0102\TR1_2_W0001_P0102_T0001_R1_P2_K1_Ch2-Ch1.zen
8.280000e+00	4.570000e+01	20151202_STAG2gfpcf2_G2G1\MitoSys2\LSM\STAG2gfpcf2_G1\DE_W0003_P0031\DE_2_W0003_P0031_T0001\TR1_W0001_P0102\TR1_2_W0001_P0102_T0001_R1_P2_K1_Ch2-Ch1.zen
8.340000e+00	5.373333e+01	20151202_STAG2gfpcf2_G2G1\MitoSys2\LSM\STAG2gfpcf2_G1\DE_W0003_P0031\DE_2_W0003_P0031_T0001\TR1_W0001_P0102\TR1_2_W0001_P0102_T0001_R1_P2_K1_Ch2-Ch1.zen
8.400000e+00	5.246667e+01	20151202_STAG2gfpcf2_G2G1\MitoSys2\LSM\STAG2gfpcf2_G1\DE_W0003_P0031\DE_2_W0003_P0031_T0001\TR1_W0001_P0102\TR1_2_W0001_P0102_T0001_R1_P2_K1_Ch2-Ch1.zen
8.460000e+00	5.048333e+01	20151202_STAG2gfpcf2_G2G1\MitoSys2\LSM\STAG2gfpcf2_G1\DE_W0003_P0031\DE_2_W0003_P0031_T0001\TR1_W0001_P0102\TR1_2_W0001_P0102_T0001_R1_P2_K1_Ch2-Ch1.zen
8.520000e+00	5.015000e+01	20151202_STAG2gfpcf2_G2G1\MitoSys2\LSM\STAG2gfpcf2_G1\DE_W0003_P0031\DE_2_W0003_P0031_T0001\TR1_W0001_P0102\TR1_2_W0001_P0102_T0001_R1_P2_K1_Ch2-Ch1.zen
8.580000e+00	4.980000e+01	20151202_STAG2gfpcf2_G2G1\MitoSys2\LSM\STAG2gfpcf2_G1\DE_W0003_P0031\DE_2_W0003_P0031_T0001\TR1_W0001_P0102\TR1_2_W0001_P0102_T0001_R1_P2_K1_Ch2-Ch1.zen
8.640000e+00	4.918333e+01	20151202_STAG2gfpcf2_G2G1\MitoSys2\LSM\STAG2gfpcf2_G1\DE_W0003_P0031\DE_2_W0003_P0031_T0001\TR1_W0001_P0102\TR1_2_W0001_P0102_T0001_R1_P2_K1_Ch2-Ch1.zen
8.700000e+00	5.691667e+01	20151202_STAG2gfpcf2_G2G1\MitoSys2\LSM\STAG2gfpcf2_G1\DE_W0003_P0031\DE_2_W0003_P0031_T0001\TR1_W0001_P0102\TR1_2_W0001_P0102_T0001_R1_P2_K1_Ch2-Ch1.zen
8.760000e+00	4.896667e+01	20151202_STAG2gfpcf2_G2G1\MitoSys2\LSM\STAG2gfpcf2_G1\DE_W0003_P0031\DE_2_W0003_P0031_T0001\TR1_W0001_P0102\TR1_2_W0001_P0102_T0001_R1_P2_K1_Ch2-Ch1.zen
8.820000e+00	4.941667e+01	20151202_STAG2gfpcf2_G2G1\MitoSys2\LSM\STAG2gfpcf2_G1\DE_W0003_P0031\DE_2_W0003_P0031_T0001\TR1_W0001_P0102\TR1_2_W0001_P0102_T0001_R1_P2_K1_Ch2-Ch1.zen
8.880000e+00	4.785000e+01	20151202_STAG2gfpcf2_G2G1\MitoSys2\LSM\STAG2gfpcf2_G1\DE_W0003_P0031\DE_2_W0003_P0031_T0001\TR1_W0001_P0102\TR1_2_W0001_P0102_T0001_R1_P2_K1_Ch2-Ch1.zen
8.940000e+00	5.518333e+01	20151202_STAG2gfpcf2_G2G1\MitoSys2\LSM\STAG2gfpcf2_G1\DE_W0003_P0031\DE_2_W0003_P0031_T0001\TR1_W0001_P0102\TR1_2_W0001_P0102_T0001_R1_P2_K1_Ch2-Ch1.zen
9	4.986666e+01	20151202_STAG2gfpcf2_G2G1\MitoSys2\LSM\STAG2gfpcf2_G1\DE_W0003_P0031\DE_2_W0003_P0031_T0001\TR1_W0001_P0102\TR1_2_W0001_P0102_T0001_R1_P2_K1_Ch2-Ch1.zen
9.060000e+00	4.773333e+01	20151202_STAG2gfpcf2_G2G1\MitoSys2\LSM\STAG2gfpcf2_G1\DE_W0003_P0031\DE_2_W0003_P0031_T0001\TR1_W0001_P0102\TR1_2_W0001_P0102_T0001_R1_P2_K1_Ch2-Ch1.zen
9.120000e+00	4.906667e+01	20151202_STAG2gfpcf2_G2G1\MitoSys2\LSM\STAG2gfpcf2_G1\DE_W0003_P0031\DE_2_W0003_P0031_T0001\TR1_W0001_P0102\TR1_2_W0001_P0102_T0001_R1_P2_K1_Ch2-Ch1.zen
9.180000e+00	4.573333e+01	20151202_STAG2gfpcf2_G2G1\MitoSys2\LSM\STAG2gfpcf2_G1\DE_W0003_P0031\DE_2_W0003_P0031_T0001\TR1_W0001_P0102\TR1_2_W0001_P0102_T0001_R1_P2_K1_Ch2-Ch1.zen
9.240000e+00	4.580000e+01	20151202_STAG2gfpcf2_G2G1\MitoSys2\LSM\STAG2gfpcf2_G1\DE_W0003_P0031\DE_2_W0003_P0031_T0001\TR1_W0001_P0102\TR1_2_W0001_P0102_T0001_R1_P2_K1_Ch2-Ch1.zen
9.300000e+00	5.168333e+01	20151202_STAG2gfpcf2_G2G1\MitoSys2\LSM\STAG2gfpcf2_G1\DE_W0003_P0031\DE_2_W0003_P0031_T0001\TR1_W0001_P0102\TR1_2_W0001_P0102_T0001_R1_P2_K1_Ch2-Ch1.zen
9.360000e+00	4.746667e+01	20151202_STAG2gfpcf2_G2G1\MitoSys2\LSM\STAG2gfpcf2_G1\DE_W0003_P0031\DE_2_W0003_P0031_T0001\TR1_W0001_P0102\TR1_2_W0001_P0102_T0001_R1_P2_K1_Ch2-Ch1.zen
9.420000e+00	4.406667e+01	20151202_STAG2gfpcf2_G2G1\MitoSys2\LSM\STAG2gfpcf2_G1\DE_W0003_P0031\DE_2_W0003_P0031_T0001\TR1_W0001_P0102\TR1_2_W0001_P0102_T0001_R1_P2_K1_Ch2-Ch1.zen
9.480000e+00	4.445000e+01	20151202_STAG2gfpcf2_G2G1\MitoSys2\LSM\STAG2gfpcf2_G1\DE_W0003_P0031\DE_2_W0003_P0031_T0001\TR1_W0001_P0102\TR1_2_W0001_P0102_T0001_R1_P2_K1_Ch2-Ch1.zen
9.540000e+00	4.848333e+01	20151202_STAG2gfpcf2_G2G1\MitoSys2\LSM\STAG2gfpcf2_G1\DE_W0003_P0031\DE_2_W0003_P0031_T0001\TR1_W0001_P0102\TR1_2_W0001_P0102_T0001_R1_P2_K1_Ch2-Ch1.zen
9.600000e+00	4.830000e+01	20151202_STAG2gfpcf2_G2G1\MitoSys2\LSM\STAG2gfpcf2_G1\DE_W0003_P0031\DE_2_W0003_P0031_T0001\TR1_W0001_P0102\TR1_2_W0001_P0102_T0001_R1_P2_K1_Ch2-Ch1.zen
9.660000e+00	4.936666e+01	20151202_STAG2gfpcf2_G2G1\MitoSys2\LSM\STAG2gfpcf2_G1\DE_W0003_P0031\DE_2_W0003_P0031_T0001\TR1_W0001_P0102\TR1_2_W0001_P0102_T0001_R1_P2_K1_Ch2-Ch1.zen
9.720000e+00	4.723333e+01	20151202_STAG2gfpcf2_G2G1\MitoSys2\LSM\STAG2gfpcf2_G1\DE_W0003_P0031\DE_2_W0003_P0031_T0001\TR1_W0001_P0102\TR1_2_W0001_P0102_T0001_R1_P2_K1_Ch2-Ch1.zen
9.780000e+00	4.393333e+01	20151202_STAG2gfpcf2_G2G1\MitoSys2\LSM\STAG2gfpcf2_G1\DE_W0003_P0031\DE_2_W0003_P0031_T0001\TR1_W0001_P0102\TR1_2_W0001_P0102_T0001_R1_P2_K1_Ch2-Ch1.zen
9.840000e+00	4.251667e+01	20151202_STAG2gfpcf2_G2G1\MitoSys2\LSM\STAG2gfpcf2_G1\DE_W0003_P0031\DE_2_W0003_P0031_T0001\TR1_W0001_P0102\TR1_2_W0001_P0102_T0001_R1_P2_K1_Ch2-Ch1.zen
9.900000e+00	4.466667e+01	20151202_STAG2gfpcf2_G2G1\MitoSys2\LSM\STAG2gfpcf2_G1\DE_W0003_P0031\DE_2_W0003_P0031_T0001\TR1_W0001_P0102\TR1_2_W0001_P0102_T0001_R1_P2_K1_Ch2-Ch1.zen
9.960000e+00	4.906667e+01	20151202_STAG2gfpcf2_G2G1\MitoSys2\LSM\STAG2gfpcf2_G1\DE_W0003_P0031\DE_2_W0003_P0031_T0001\TR1_W0001_P0102\TR1_2_W0001_P0102_T0001_R1_P2_K1_Ch2-Ch1.zen
1.002000e+01	4.491667e+01	20151202_STAG2gfpcf2_G2G1\MitoSys2\LSM\STAG2gfpcf2_G1\DE_W0003_P0031\DE_2_W0003_P0031_T0001\TR1_W0001_P0102\TR1_2_W0001_P0102_T0001_R1_P2_K1_Ch2-Ch1.zen
1.008000e+01	4.375000e+01	20151202_STAG2gfpcf2_G2G1\MitoSys2\LSM\STAG2gfpcf2_G1\DE_W0003_P0031\DE_2_W0003_P0031_T0001\TR1_W0001_P0102\TR1_2_W0001_P0102_T0001_R1_P2_K1_Ch2-Ch1.zen
1.014000e+01	3.993333e+01	20151202_STAG2gfpcf2_G2G1\MitoSys2\LSM\STAG2gfpcf2_G1\DE_W0003_P0031\DE_2_W0003_P0031_T0001\TR1_W0001_P0102\TR1_2_W0001_P0102_T0001_R1_P2_K1_Ch2-Ch1.zen
1.020000e+01	4.121667e+01	20151202_STAG2gfpcf2_G2G1\MitoSys2\LSM\STAG2gfpcf2_G1\DE_W0003_P0031\DE_2_W0003_P0031_T0001\TR1_W0001_P0102\TR1_2_W0001_P0102_T0001_R1_P2_K1_Ch2-Ch1.zen
1.026000e+01	4.085000e+01	20151202_STAG2gfpcf2_G2G1\MitoSys2\LSM\STAG2gfpcf2_G1\DE_W0003_P0031\DE_2_W0003_P0031_T0001\TR1_W0001_P0102\TR1_2_W0001_P0102_T0001_R1_P2_K1_Ch2-Ch1.zen
1.032000e+01	4.071667e+01	20151202_STAG2gfpcf2_G2G1\MitoSys2\LSM\STAG2gfpcf2_G1\DE_W0003_P0031\DE_2_W0003_P0031_T0001\TR1_W0001_P0102\TR1_2_W0001_P0102_T0001_R1_P2_K1_Ch2-Ch1.zen
1.038000e+01	4.588334e+01	20151202_STAG2gfpcf2_G2G1\MitoSys2\LSM\STAG2gfpcf2_G1\DE_W0003_P0031\DE_2_W0003_P0031_T0001\TR1_W0001_P0102\TR1_2_W0001_P0102_T0001_R1_P2_K1_Ch2-Ch1.zen
1.044000e+01	4.735000e+01	20151202_STAG2gfpcf2_G2G1\MitoSys2\LSM\STAG2gfpcf2_G1\DE_W0003_P0031\DE_2_W0003_P0031_T0001\TR1_W0001_P0102\TR1_2_W0001_P0102_T0001_R1_P2_K1_Ch2-Ch1.zen
1.050000e+01	4.893333e+01	20151202_STAG2gfpcf2_G2G1\MitoSys2\LSM\STAG2gfpcf2_G1\DE_W0003_P0031\DE_2_W0003_P0031_T0001\TR1_W0001_P0102\TR1_2_W0001_P0102_T0001_R1_P2_K1_Ch2-Ch1.zen
1.056000e+01	5.438334e+01	20151202_STAG2gfpcf2_G2G1\MitoSys2\LSM\STAG2gfpcf2_G1\DE_W0003_P0031\DE_2_W0003_P0031_T0001\TR1_W0001_P0102\TR1_2_W0001_P0102_T0001_R1_P2_K1_Ch2-Ch1.zen
1.062000e+01	5.196667e+01	20151202_STAG2gfpcf2_G2G1\MitoSys2\LSM\STAG2gfpcf2_G1\DE_W0003_P0031\DE_2_W0003_P0031_T0001\TR1_W0001_P0102\TR1_2_W0001_P0102_T0001_R1_P2_K1_Ch2-Ch1.zen
1.068000e+01	5.003333e+01	20151202_STAG2gfpcf2_G2G1\MitoSys2\LSM\STAG2gfpcf2_G1\DE_W0003_P0031\DE_2_W0003_P0031_T0001\TR1_W0001_P0102\TR1_2_W0001_P0102_T0001_R1_P2_K1_Ch2-Ch1.zen
1.074000e+01	4.606667e+01	20151202_STAG2gfpcf2_G2G1\MitoSys2\LSM\STAG2gfpcf2_G1\DE_W0003_P0031\DE_2_W0003_P0031_T0001\TR1_W0001_P0102\TR1_2_W0001_P0102_T0001_R1_P2_K1_Ch2-Ch1.zen
1.080000e+01	4.635000e+01	20151202_STAG2gfpcf2_G2G1\MitoSys2\LSM\STAG2gfpcf2_G1\DE_W0003_P0031\DE_2_W0003_P0031_T0001\TR1_W0001_P0102\TR1_2_W0001_P0102_T0001_R1_P2_K1_Ch2-Ch1.zen
1.086000e+01	4.943333e+01	20151202_STAG2gfpcf2_G2G1\MitoSys2\LSM\STAG2gfpcf2_G1\DE_W0003_P0031\DE_2_W0003_P0031_T0001\TR1_W0001_P0102\TR1_2_W0001_P0102_T0001_R1_P2_K1_Ch2-Ch1.zen
1.092000e+01	4.388334e+01	20151202_STAG2gfpcf2_G2G1\MitoSys2\LSM\STAG2gfpcf2_G1\DE_W0003_P0031\DE_2_W0003_P0031_T0001\TR1_W0001_P0102\TR1_2_W0001_P0102_T0001_R1_P2_K1_Ch2-Ch1.zen
1.098000e+01	5.026667e+01	20151202_STAG2gfpcf2_G2G1\MitoSys2\LSM\STAG2gfpcf2_G1\DE_W0003_P0031\DE_2_W0003_P0031_T0001\TR1_W0001_P0102\TR1_2_W0001_P0102_T0001_R1_P2_K1_Ch2-Ch1.zen
1.104000e+01	4.951667e+01	20151202_STAG2gfpcf2_G2G1\MitoSys2\LSM\STAG2gfpcf2_G1\DE_W0003_P0031\DE_2_W0003_P0031_T0001\TR1_W0001_P0102\TR1_2_W0001_P0102_T0001_R1_P2_K1_Ch2-Ch1.zen
1.110000e+01	4.638334e+01	20151202_STAG2gfpcf2_G2G1\MitoSys2\LSM\STAG2gfpcf2_G1\DE_W0003_P0031\DE_2_W0003_P0031_T0001\TR1_W0001_P0102\TR1_2_W0001_P0102_T0001_R1_P2_K1_Ch2-Ch1.zen
1.116000e+01	4.823333e+01	20151202_STAG2gfpcf2_G2G1\MitoSys2\LSM\STAG2gfpcf2_G1\DE_W0003_P0031\DE_2_W0003_P0031_T0001\TR1_W0001_P0102\TR1_2_W0001_P0102_T0001_R1_P2_K1_Ch2-Ch1.zen
1.122000e+01	4.855000e+01	20151202_STAG2gfpcf2_G2G1\MitoSys2\LSM\STAG2gfpcf2_G1\DE_W0003_P0031\DE_2_W0003_P0031_T0001\TR1_W0001_P0102\TR1_2_W0001_P0102_T0001_R1_P2_K1_Ch2-Ch1.zen
1.128000e+01	5.348333e+01	20151202_STAG2gfpcf2_G2G1\MitoSys2\LSM\STAG2gfpcf2_G1\DE_W0003_P0031\DE_2_W0003_P0031_T0001\TR1_W0001_P0102\TR1_2_W0001_P0102_T0001_R1_P2_K1_Ch2-Ch1.zen
1.134000e+01	5.243333e+01	20151202_STAG2gfpcf2_G2G1\MitoSys2\LSM\STAG2gfpcf2_G1\DE_W0003_P0031\DE_2_W0003_P0031_T0001\TR1_W0001_P0102\TR1_2_W0001_P0102_T0001_R1_P2_K1_Ch2-Ch1.zen
1.140000e+01	5.180000e+01	20151202_STAG2gfpcf2_G2G1\MitoSys2\LSM\STAG2gfpcf2_G1\DE_W0003_P0031\DE_2_W0003_P0031_T0001\TR1_W0001_P0102\TR1_2_W0001_P0102_T0001_R1_P2_K1_Ch2-Ch1.zen
1.146000e+01	5.216667e+01	20151202_STAG2gfpcf2_G2G1\MitoSys2\LSM\STAG2gfpcf2_G1\DE_W0003_P0031\DE_2_W0003_P0031_T0001\TR1_W0001_P0102\TR1_2_W0001_P0102_T0001_R1_P2_K1_Ch2-Ch1.zen
1.152000e+01	4.810000e+01	20151202_STAG2gfpcf2_G2G1\MitoSys2\LSM\STAG2gfpcf2_G1\DE_W0003_P0031\DE_2_W0003_P0031_T0001\TR1_W0001_P0102\TR1_2_W0001_P0102_T0001_R1_P2_K1_Ch2-Ch1.zen
1.158000e+01	4.745000e+01	20151202_STAG2gfpcf2_G2G1\MitoSys2\LSM\STAG2gfpcf2_G1\DE_W0003_P0031\DE_2_W0003_P0031_T0001\TR1_W0001_P0102\TR1_2_W0001_P0102_T0001_R1_P2_K1_Ch2-Ch1.zen
1.164000e+01	5.090000e+01	20151202_STAG2gfpcf2_G2G1\MitoSys2\LSM\STAG2gfpcf2_G1\DE_W0003_P0031\DE_2_W0003_P0031_T0001\TR1_W0001_P0102\TR1_2_W0001_P0102_T0001_R1_P2_K1_Ch2-Ch1.zen
1.170000e+01	4.878333e+01	20151202_STAG2gfpcf2_G2G1\MitoSys2\LSM\STAG2gfpcf2_G1\DE_W0003_P0031\DE_2_W0003_P0031_T0001\TR1_W0001_P0102\TR1_2_W0001_P0102_T0001_R1_P2_K1_Ch2-Ch1.zen
1.176000e+01	4.585000e+01	20151202_STAG2gfpcf2_G2G1\MitoSys2\LSM\STAG2gfpcf2_G1\DE_W0003_P0031\DE_2_W0003_P0031_T0001\TR1_W0001_P0102\TR1_2_W0001_P0102_T0001_R1_P2_K1_Ch2-Ch1.zen
1.182000e+01	4.710000e+01	20151202_STAG2gfpcf2_G2G1\MitoSys2\LSM\STAG2gfpcf2_G1\DE_W0003_P0031\DE_2_W0003_P0031_T0001\TR1_W0001_P0102\TR1_2_W0001_P0102_T0001_R1_P2_K1_Ch2-Ch1.zen
1.188000e+01	4.473333e+01	20151202_STAG2gfpcf2_G2G1\MitoSys2\LSM\STAG2gfpcf2_G1\DE_W0003_P0031\DE_2_W0003_P0031_T0001\TR1_W0001_P0102\TR1_2_W0001_P0102_T0001_R1_P2_K1_Ch2-Ch1.zen
1.194000e+01	4.978333e+01	20151202_STAG2gfpcf2_G2G1\MitoSys2\LSM\STAG2gfpcf2_G1\DE_W0003_P0031\DE_2_W0003_P0031_T0001\TR1_W0001_P0102\TR1_2_W0001_P0102_T0001_R1_P2_K1_Ch2-Ch1.zen
12	5.150000e+01	20151202_STAG2gfpcf2_G2G1\MitoSys2\LSM\STAG2gfpcf2_G1\DE_W0003_P0031\DE_2_W0003_P0031_T0001\TR1_W0001_P0102\TR1_2_W0001_P0102_T0001_R1_P2_K1_Ch2-Ch1.zen
1.206000e+01	4.611666e+01	20151202_STAG2gfpcf2_G2G1\MitoSys2\LSM\STAG2gfpcf2_G1\DE_W0003_P0031\DE_2_W0003_P0031_T0001\TR1_W0001_P0102\TR1_2_W0001_P0102_T0001_R1_P2_K1_Ch2-Ch1.zen
1.212000e+01	4.821667e+01	20151202_STAG2gfpcf2_G2G1\MitoSys2\LSM\STAG2gfpcf2_G1\DE_W0003_P0031\DE_2_W0003_P0031_T0001\TR1_W0001_P0102\TR1_2_W0001_P0102_T0001_R1_P2_K1_Ch2-Ch1.zen
1.218000e+01	4.925000e+01	20151202_STAG2gfpcf2_G2G1\MitoSys2\LSM\STAG2gfpcf2_G1\DE_W0003_P0031\DE_2_W0003_P0031_T0001\TR1_W0001_P0102\TR1_2_W0001_P0102_T0001_R1_P2_K1_Ch2-Ch1.zen
1.224000e+01	5.220000e+01	20151202_STAG2gfpcf2_G2G1\MitoSys2\LSM\STAG2gfpcf2_G1\DE_W0003_P0031\DE_2_W0003_P0031_T0001\TR1_W0001_P0102\TR1_2_W0001_P0102_T0001_R1_P2_K1_Ch2-Ch1.zen
1.230000e+01	4.936666e+01	20151202_STAG2gfpcf2_G2G1\MitoSys2\LSM\STAG2gfpcf2_G1\DE_W0003_P0031\DE_2_W0003_P0031_T0001\TR1_W0001_P0102\TR1_2_W0001_P0102_T0001_R1_P2_K1_Ch2-Ch1.zen
1.236000e+01	4.888334e+01	20151202_STAG2gfpcf2_G2G1\MitoSys2\LSM\STAG2gfpcf2_G1\DE_W0003_P0031\DE_2_W0003_P0031_T0001\TR1_W0001_P0102\TR1_2_W0001_P0102_T0001_R1_P2_K1_Ch2-Ch1.zen
1.242000e+01	4.705000e+01	20151202_STAG2gfpcf2_G2G1\MitoSys2\LSM\STAG2gfpcf2_G1\DE_W0003_P0031\DE_2_W0003_P0031_T0001\TR1_W0001_P0102\TR1_2_W0001_P0102_T0001_R1_P2_K1_Ch2-Ch1.zen
1.248000e+01	4.720000e+01	20151202_STAG2gfpcf2_G2G1\MitoSys2\LSM\STAG2gfpcf2_G1\DE_W0003_P0031\DE_2_W0003_P0031_T0001\TR1_W0001_P0102\TR1_2_W0001_P0102_T0001_R1_P2_K1_Ch2-Ch1.zen
1.254000e+01	4.726667e+01	20151202_STAG2gfpcf2_G2G1\MitoSys2\LSM\STAG2gfpcf2_G1\DE_W0003_P0031\DE_2_W0003_P0031_T0001\TR1_W0001_P0102\TR1_2_W0001_P0102_T0001_R1_P2_K1_Ch2-Ch1.zen
1.260000e+01	4.658333e+01	20151202_STAG2gfpcf2_G2G1\MitoSys2\LSM\STAG2gfpcf2_G1\DE_W0003_P0031\DE_2_W0003_P0031_T0001\TR1_W0001_P0102\TR1_2_W0001_P0102_T0001_R1_P2_K1_Ch2-Ch1.zen
1.266000e+01	4.340000e+01	20151202_STAG2gfpcf2_G2G1\MitoSys2\LSM\STAG2gfpcf2_G1\DE_W0003_P0031\DE_2_W0003_P0031_T0001\TR1_W0001_P0102\TR1_2_W0001_P0102_T0001_R1_P2_K1_Ch2-Ch1.zen
1.272000e+01	4.573333e+01	20151202_STAG2gfpcf2_G2G1\MitoSys2\LSM\STAG2gfpcf2_G1\DE_W0003_P0031\DE_2_W0003_P0031_T0001\TR1_W0001_P0102\TR1_2_W0001_P0102_T0001_R1_P2_K1_Ch2-Ch1.zen
1.278000e+01	4.240000e+01	20151202_STAG2gfpcf2_G2G1\MitoSys2\LSM\STAG2gfpcf2_G1\DE_W0003_P0031\DE_2_W0003_P0031_T0001\TR1_W0001_P0102\TR1_2_W0001_P0102_T0001_R1_P2_K1_Ch2-Ch1.zen
1.284000e+01	4.853333e+01	20151202_STAG2gfpcf2_G2G1\MitoSys2\LSM\STAG2gfpcf2_G1\DE_W0003_P0031\DE_2_W0003_P0031_T0001\TR1_W0001_P0102\TR1_2_W0001_P0102_T0001_R1_P2_K1_Ch2-Ch1.zen
1.290000e+01	4.398333e+01	20151202_STAG2gfpcf2_G2G1\MitoSys2\LSM\STAG2gfpcf2_G1\DE_W0003_P0031\DE_2_W0003_P0031_T0001\TR1_W0001_P0102\TR1_2_W0001_P0102_T0001_R1_P2_K1_Ch2-Ch1.zen
1.296000e+01	4.535000e+01	20151202_STAG2gfpcf2_G2G1\MitoSys2\LSM\STAG2gfpcf2_G1\DE_W0003_P0031\DE_2_W0003_P0031_T0001\TR1_W0001_P0102\TR1_2_W0001_P0102_T0001_R1_P2_K1_Ch2-Ch1.zen
1.302000e+01	4.700000e+01	20151202_STAG2gfpcf2_G2G1\MitoSys2\LSM\STAG2gfpcf2_G1\DE_W0003_P0031\DE_2_W0003_P0031_T0001\TR1_W0001_P0102\TR1_2_W0001_P0102_T0001_R1_P2_K1_Ch2-Ch1.zen
1.308000e+01	5.088334e+01	20151202_STAG2gfpcf2_G2G1\MitoSys2\LSM\STAG2gfpcf2_G1\DE_W0003_P0031\DE_2_W0003_P0031_T0001\TR1_W0001_P0102\TR1_2_W0001_P0102_T0001_R1_P2_K1_Ch2-Ch1.zen
1.314000e+01	4.291667e+01	20151202_STAG2gfpcf2_G2G1\MitoSys2\LSM\STAG2gfpcf2_G1\DE_W0003_P0031\DE_2_W0003_P0031_T0001\TR1_W0001_P0102\TR1_2_W0001_P0102_T0001_R1_P2_K1_Ch2-Ch1.zen
1.320000e+01	4.498333e+01	20151202_STAG2gfpcf2_G2G1\MitoSys2\LSM\STAG2gfpcf2_G1\DE_W0003_P0031\DE_2_W0003_P0031_T0001\TR1_W0001_P0102\TR1_2_W0001_P0102_T0001_R1_P2_K1_Ch2-Ch1.zen
1.326000e+01	4.555000e+01	20151202_STAG2gfpcf2_G2G1\MitoSys2\LSM\STAG2gfpcf2_G1\DE_W0003_P0031\DE_2_W0003_P0031_T0001\TR1_W0001_P0102\TR1_2_W0001_P0102_T0001_R1_P2_K1_Ch2-Ch1.zen
1.332000e+01	4.200000e+01	20151202_STAG2gfpcf2_G2G1\MitoSys2\LSM\STAG2gfpcf2_G1\DE_W0003_P0031\DE_2_W0003_P0031_T0001\TR1_W0001_P0102\TR1_2_W0001_P0102_T0001_R1_P2_K1_Ch2-Ch1.zen
1.338000e+01	4.608333e+01	20151202_STAG2gfpcf2_G2G1\MitoSys2\LSM\STAG2gfpcf2_G1\DE_W0003_P0031\DE_2_W0003_P0031_T0001\TR1_W0001_P0102\TR1_2_W0001_P0102_T0001_R1_P2_K1_Ch2-Ch1.zen
1.344000e+01	4.410000e+01	20151202_STAG2gfpcf2_G2G1\MitoSys2\LSM\STAG2gfpcf2_G1\DE_W0003_P0031\DE_2_W0003_P0031_T0001\TR1_W0001_P0102\TR1_2_W0001_P0102_T0001_R1_P2_K1_Ch2-Ch1.zen
1.350000e+01	4.770000e+01	20151202_STAG2gfpcf2_G2G1\MitoSys2\LSM\STAG2gfpcf2_G1\DE_W0003_P0031\DE_2_W0003_P0031_T0001\TR1_W0001_P0102\TR1_2_W0001_P0102_T0001_R1_P2_K1_Ch2-Ch1.zen
1.356000e+01	4.595000e+01	20151202_STAG2gfpcf2_G2G1\MitoSys2\LSM\STAG2gfpcf2_G1\DE_W0003_P0031\DE_2_W0003_P0031_T0001\TR1_W0001_P0102\TR1_2_W0001_P0102_T0001_R1_P2_K1_Ch2-Ch1.zen
1.362000e+01	4.776667e+01	20151202_STAG2gfpcf2_G2G1\MitoSys2\LSM\STAG2gfpcf2_G1\DE_W0003_P0031\DE_2_W0003_P0031_T0001\TR1_W0001_P0102\TR1_2_W0001_P0102_T0001_R1_P2_K1_Ch2-Ch1.zen
1.368000e+01	4.638334e+01	20151202_STAG2gfpcf2_G2G1\MitoSys2\LSM\STAG2gfpcf2_G1\DE_W0003_P0031\DE_2_W0003_P0031_T0001\TR1_W0001_P0102\TR1_2_W0001_P0102_T0001_R1_P2_K1_Ch2-Ch1.zen
1.374000e+01	4.515000e+01	20151202_STAG2gfpcf2_G2G1\MitoSys2\LSM\STAG2gfpcf2_G1\DE_W0003_P0031\DE_2_W0003_P0031_T0001\TR1_W0001_P0102\TR1_2_W0001_P0102_T0001_R1_P2_K1_Ch2-Ch1.zen
1.380000e+01	4.463334e+01	20151202_STAG2gfpcf2_G2G1\MitoSys2\LSM\STAG2gfpcf2_G1\DE_W0003_P0031\DE_2_W0003_P0031_T0001\TR1_W0001_P0102\TR1_2_W0001_P0102_T0001_R1_P2_K1_Ch2-Ch1.zen
1.386000e+01	4.393333e+01	20151202_STAG2gfpcf2_G2G1\MitoSys2\LSM\STAG2gfpcf2_G1\DE_W0003_P0031\DE_2_W0003_P0031_T0001\TR1_W0001_P0102\TR1_2_W0001_P0102_T0001_R1_P2_K1_Ch2-Ch1.zen
1.392000e+01	4.286666e+01	20151202_STAG2gfpcf2_G2G1\MitoSys2\LSM\STAG2gfpcf2_G1\DE_W0003_P0031\DE_2_W0003_P0031_T0001\TR1_W0001_P0102\TR1_2_W0001_P0102_T0001_R1_P2_K1_Ch2-Ch1.zen
1.398000e+01	4.450000e+01	20151202_STAG2gfpcf2_G2G1\MitoSys2\LSM\STAG2gfpcf2_G1\DE_W0003_P0031\DE_2_W0003_P0031_T0001\TR1_W0001_P0102\TR1_2_W0001_P0102_T0001_R1_P2_K1_Ch2-Ch1.zen
1.404000e+01	4.856667e+01	20151202_STAG2gfpcf2_G2G1\MitoSys2\LSM\STAG2gfpcf2_G1\DE_W0003_P0031\DE_2_W0003_P0031_T0001\TR1_W0001_P0102\TR1_2_W0001_P0102_T0001_R1_P2_K1_Ch2-Ch1.zen
1.410000e+01	4.498333e+01	20151202_STAG2gfpcf2_G2G1\MitoSys2\LSM\STAG2gfpcf2_G1\DE_W0003_P0031\DE_2_W0003_P0031_T0001\TR1_W0001_P0102\TR1_2_W0001_P0102_T0001_R1_P2_K1_Ch2-Ch1.zen
1.416000e+01	4.815000e+01	20151202_STAG2gfpcf2_G2G1\MitoSys2\LSM\STAG2gfpcf2_G1\DE_W0003_P0031\DE_2_W0003_P0031_T0001\TR1_W0001_P0102\TR1_2_W0001_P0102_T0001_R1_P2_K1_Ch2-Ch1.zen
1.422000e+01	4.138334e+01	20151202_STAG2gfpcf2_G2G1\MitoSys2\LSM\STAG2gfpcf2_G1\DE_W0003_P0031\DE_2_W0003_P0031_T0001\TR1_W0001_P0102\TR1_2_W0001_P0102_T0001_R1_P2_K1_Ch2-Ch1.zen
1.428000e+01	4.426667e+01	20151202_STAG2gfpcf2_G2G1\MitoSys2\LSM\STAG2gfpcf2_G1\DE_W0003_P0031\DE_2_W0003_P0031_T0001\TR1_W0001_P0102\TR1_2_W0001_P0102_T0001_R1_P2_K1_Ch2-Ch1.zen
1.434000e+01	4.930000e+01	20151202_STAG2gfpcf2_G2G1\MitoSys2\LSM\STAG2gfpcf2_G1\DE_W0003_P0031\DE_2_W0003_P0031_T0001\TR1_W0001_P0102\TR1_2_W0001_P0102_T0001_R1_P2_K1_Ch2-Ch1.zen
1.440000e+01	4.480000e+01	20151202_STAG2gfpcf2_G2G1\MitoSys2\LSM\STAG2gfpcf2_G1\DE_W0003_P0031\DE_2_W0003_P0031_T0001\TR1_W0001_P0102\TR1_2_W0001_P0102_T0001_R1_P2_K1_Ch2-Ch1.zen
1.446000e+01	4.436666e+01	20151202_STAG2gfpcf2_G2G1\MitoSys2\LSM\STAG2gfpcf2_G1\DE_W0003_P0031\DE_2_W0003_P0031_T0001\TR1_W0001_P0102\TR1_2_W0001_P0102_T0001_R1_P2_K1_Ch2-Ch1.zen
1.452000e+01	4.710000e+01	20151202_STAG2gfpcf2_G2G1\MitoSys2\LSM\STAG2gfpcf2_G1\DE_W0003_P0031\DE_2_W0003_P0031_T0001\TR1_W0001_P0102\TR1_2_W0001_P0102_T0001_R1_P2_K1_Ch2-Ch1.zen
1.458000e+01	4.410000e+01	20151202_STAG2gfpcf2_G2G1\MitoSys2\LSM\STAG2gfpcf2_G1\DE_W0003_P0031\DE_2_W0003_P0031_T0001\TR1_W0001_P0102\TR1_2_W0001_P0102_T0001_R1_P2_K1_Ch2-Ch1.zen
1.464000e+01	4.646667e+01	20151202_STAG2gfpcf2_G2G1\MitoSys2\LSM\STAG2gfpcf2_G1\DE_W0003_P0031\DE_2_W0003_P0031_T0001\TR1_W0001_P0102\TR1_2_W0001_P0102_T0001_R1_P2_K1_Ch2-Ch1.zen
1.470000e+01	4.825000e+01	20151202_STAG2gfpcf2_G2G1\MitoSys2\LSM\STAG2gfpcf2_G1\DE_W0003_P0031\DE_2_W0003_P0031_T0001\TR1_W0001_P0102\TR1_2_W0001_P0102_T0001_R1_P2_K1_Ch2-Ch1.zen
1.476000e+01	4.396667e+01	20151202_STAG2gfpcf2_G2G1\MitoSys2\LSM\STAG2gfpcf2_G1\DE_W0003_P0031\DE_2_W0003_P0031_T0001\TR1_W0001_P0102\TR1_2_W0001_P0102_T0001_R1_P2_K1_Ch2-Ch1.zen
1.482000e+01	4.560000e+01	20151202_STAG2gfpcf2_G2G1\MitoSys2\LSM\STAG2gfpcf2_G1\DE_W0003_P0031\DE_2_W0003_P0031_T0001\TR1_W0001_P0102\TR1_2_W0001_P0102_T0001_R1_P2_K1_Ch2-Ch1.zen
1.488000e+01	4.636666e+01	20151202_STAG2gfpcf2_G2G1\MitoSys2\LSM\STAG2gfpcf2_G1\DE_W0003_P0031\DE_2_W0003_P0031_T0001\TR1_W0001_P0102\TR1_2_W0001_P0102_T0001_R1_P2_K1_Ch2-Ch1.zen
1.494000e+01	4.986666e+01	20151202_STAG2gfpcf2_G2G1\MitoSys2\LSM\STAG2gfpcf2_G1\DE_W0003_P0031\DE_2_W0003_P0031_T0001\TR1_W0001_P0102\TR1_2_W0001_P0102_T0001_R1_P2_K1_Ch2-Ch1.zen
15	4.830000e+01	20151202_STAG2gfpcf2_G2G1\MitoSys2\LSM\STAG2gfpcf2_G1\DE_W0003_P0031\DE_2_W0003_P0031_T0001\TR1_W0001_P0102\TR1_2_W0001_P0102_T0001_R1_P2_K1_Ch2-Ch1.zen
1.506000e+01	5.153333e+01	20151202_STAG2gfpcf2_G2G1\MitoSys2\LSM\STAG2gfpcf2_G1\DE_W0003_P0031\DE_2_W0003_P0031_T0001\TR1_W0001_P0102\TR1_2_W0001_P0102_T0001_R1_P2_K1_Ch2-Ch1.zen
1.512000e+01	4.503333e+01	20151202_STAG2gfpcf2_G2G1\MitoSys2\LSM\STAG2gfpcf2_G1\DE_W0003_P0031\DE_2_W0003_P0031_T0001\TR1_W0001_P0102\TR1_2_W0001_P0102_T0001_R1_P2_K1_Ch2-Ch1.zen
1.518000e+01	4.306667e+01	20151202_STAG2gfpcf2_G2G1\MitoSys2\LSM\STAG2gfpcf2_G1\DE_W0003_P0031\DE_2_W0003_P0031_T0001\TR1_W0001_P0102\TR1_2_W0001_P0102_T0001_R1_P2_K1_Ch2-Ch1.zen
1.524000e+01	4.603333e+01	20151202_STAG2gfpcf2_G2G1\MitoSys2\LSM\STAG2gfpcf2_G1\DE_W0003_P0031\DE_2_W0003_P0031_T0001\TR1_W0001_P0102\TR1_2_W0001_P0102_T0001_R1_P2_K1_Ch2-Ch1.zen
1.530000e+01	4.213334e+01	20151202_STAG2gfpcf2_G2G1\MitoSys2\LSM\STAG2gfpcf2_G1\DE_W0003_P0031\DE_2_W0003_P0031_T0001\TR1_W0001_P0102\TR1_2_W0001_P0102_T0001_R1_P2_K1_Ch2-Ch1.zen
1.536000e+01	4.985000e+01	20151202_STAG2gfpcf2_G2G1\MitoSys2\LSM\STAG2gfpcf2_G1\DE_W0003_P0031\DE_2_W0003_P0031_T0001\TR1_W0001_P0102\TR1_2_W0001_P0102_T0001_R1_P2_K1_Ch2-Ch1.zen
1.542000e+01	4.321667e+01	20151202_STAG2gfpcf2_G2G1\MitoSys2\LSM\STAG2gfpcf2_G1\DE_W0003_P0031\DE_2_W0003_P0031_T0001\TR1_W0001_P0102\TR1_2_W0001_P0102_T0001_R1_P2_K1_Ch2-Ch1.zen
1.548000e+01	4.195000e+01	20151202_STAG2gfpcf2_G2G1\MitoSys2\LSM\STAG2gfpcf2_G1\DE_W0003_P0031\DE_2_W0003_P0031_T0001\TR1_W0001_P0102\TR1_2_W0001_P0102_T0001_R1_P2_K1_Ch2-Ch1.zen
1.554000e+01	4.501667e+01	20151202_STAG2gfpcf2_G2G1\MitoSys2\LSM\STAG2gfpcf2_G1\DE_W0003_P0031\DE_2_W0003_P0031_T0001\TR1_W0001_P0102\TR1_2_W0001_P0102_T0001_R1_P2_K1_Ch2-Ch1.zen
1.560000e+01	4.281667e+01	20151202_STAG2gfpcf2_G2G1\MitoSys2\LSM\STAG2gfpcf2_G1\DE_W0003_P0031\DE_2_W0003_P0031_T0001\TR1_W0001_P0102\TR1_2_W0001_P0102_T0001_R1_P2_K1_Ch2-Ch1.zen
1.566000e+01	4.441667e+01	20151202_STAG2gfpcf2_G2G1\MitoSys2\LSM\STAG2gfpcf2_G1\DE_W0003_P0031\DE_2_W0003_P0031_T0001\TR1_W0001_P0102\TR1_2_W0001_P0102_T0001_R1_P2_K1_Ch2-Ch1.zen
1.572000e+01	4.433333e+01	20151202_STAG2gfpcf2_G2G1\MitoSys2\LSM\STAG2gfpcf2_G1\DE_W0003_P0031\DE_2_W0003_P0031_T0001\TR1_W0001_P0102\TR1_2_W0001_P0102_T0001_R1_P2_K1_Ch2-Ch1.zen
1.578000e+01	4.530000e+01	20151202_STAG2gfpcf2_G2G1\MitoSys2\LSM\STAG2gfpcf2_G1\DE_W0003_P0031\DE_2_W0003_P0031_T0001\TR1_W0001_P0102\TR1_2_W0001_P0102_T0001_R1_P2_K1_Ch2-Ch1.zen
1.584000e+01	3.986666e+01	20151202_STAG2gfpcf2_G2G1\MitoSys2\LSM\STAG2gfpcf2_G1\DE_W0003_P0031\DE_2_W0003_P0031_T0001\TR1_W0001_P0102\TR1_2_W0001_P0102_T0001_R1_P2_K1_Ch2-Ch1.zen
1.590000e+01	4.083333e+01	20151202_STAG2gfpcf2_G2G1\MitoSys2\LSM\STAG2gfpcf2_G1\DE_W0003_P0031\DE_2_W0003_P0031_T0001\TR1_W0001_P0102\TR1_2_W0001_P0102_T0001_R1_P2_K1_Ch2-Ch1.zen
1.596000e+01	4.661666e+01	20151202_STAG2gfpcf2_G2G1\MitoSys2\LSM\STAG2gfpcf2_G1\DE_W0003_P0031\DE_2_W0003_P0031_T0001\TR1_W0001_P0102\TR1_2_W0001_P0102_T0001_R1_P2_K1_Ch2-Ch1.zen
1.602000e+01	4.323333e+01	20151202_STAG2gfpcf2_G2G1\MitoSys2\LSM\STAG2gfpcf2_G1\DE_W0003_P0031\DE_2_W0003_P0031_T0001\TR1_W0001_P0102\TR1_2_W0001_P0102_T0001_R1_P2_K1_Ch2-Ch1.zen
1.608000e+01	4.631667e+01	20151202_STAG2gfpcf2_G2G1\MitoSys2\LSM\STAG2gfpcf2_G1\DE_W0003_P0031\DE_2_W0003_P0031_T0001\TR1_W0001_P0102\TR1_2_W0001_P0102_T0001_R1_P2_K1_Ch2-Ch1.zen
1.614000e+01	4.833333e+01	20151202_STAG2gfpcf2_G2G1\MitoSys2\LSM\STAG2gfpcf2_G1\DE_W0003_P0031\DE_2_W0003_P0031_T0001\TR1_W0001_P0102\TR1_2_W0001_P0102_T0001_R1_P2_K1_Ch2-Ch1.zen
1.620000e+01	4.276667e+01	20151202_STAG2gfpcf2_G2G1\MitoSys2\LSM\STAG2gfpcf2_G1\DE_W0003_P0031\DE_2_W0003_P0031_T0001\TR1_W0001_P0102\TR1_2_W0001_P0102_T0001_R1_P2_K1_Ch2-Ch1.zen
1.626000e+01	4.713334e+01	20151202_STAG2gfpcf2_G2G1\MitoSys2\LSM\STAG2gfpcf2_G1\DE_W0003_P0031\DE_2_W0003_P0031_T0001\TR1_W0001_P0102\TR1_2_W0001_P0102_T0001_R1_P2_K1_Ch2-Ch1.zen
1.632000e+01	4.235000e+01	20151202_STAG2gfpcf2_G2G1\MitoSys2\LSM\STAG2gfpcf2_G1\DE_W0003_P0031\DE_2_W0003_P0031_T0001\TR1_W0001_P0102\TR1_2_W0001_P0102_T0001_R1_P2_K1_Ch2-Ch1.zen
1.638000e+01	4.163334e+01	20151202_STAG2gfpcf2_G2G1\MitoSys2\LSM\STAG2gfpcf2_G1\DE_W0003_P0031\DE_2_W0003_P0031_T0001\TR1_W0001_P0102\TR1_2_W0001_P0102_T0001_R1_P2_K1_Ch2-Ch1.zen
1.644000e+01	4.498333e+01	20151202_STAG2gfpcf2_G2G1\MitoSys2\LSM\STAG2gfpcf2_G1\DE_W0003_P0031\DE_2_W0003_P0031_T0001\TR1_W0001_P0102\TR1_2_W0001_P0102_T0001_R1_P2_K1_Ch2-Ch1.zen
1.650000e+01	4.080000e+01	20151202_STAG2gfpcf2_G2G1\MitoSys2\LSM\STAG2gfpcf2_G1\DE_W0003_P0031\DE_2_W0003_P0031_T0001\TR1_W0001_P0102\TR1_2_W0001_P0102_T0001_R1_P2_K1_Ch2-Ch1.zen
1.656000e+01	4.395000e+01	20151202_STAG2gfpcf2_G2G1\MitoSys2\LSM\STAG2gfpcf2_G1\DE_W0003_P0031\DE_2_W0003_P0031_T0001\TR1_W0001_P0102\TR1_2_W0001_P0102_T0001_R1_P2_K1_Ch2-Ch1.zen
1.662000e+01	4.058333e+01	20151202_STAG2gfpcf2_G2G1\MitoSys2\LSM\STAG2gfpcf2_G1\DE_W0003_P0031\DE_2_W0003_P0031_T0001\TR1_W0001_P0102\TR1_2_W0001_P0102_T0001_R1_P2_K1_Ch2-Ch1.zen
1.668000e+01	4.293333e+01	20151202_STAG2gfpcf2_G2G1\MitoSys2\LSM\STAG2gfpcf2_G1\DE_W0003_P0031\DE_2_W0003_P0031_T0001\TR1_W0001_P0102\TR1_2_W0001_P0102_T0001_R1_P2_K1_Ch2-Ch1.zen
1.674000e+01	4.898333e+01	20151202_STAG2gfpcf2_G2G1\MitoSys2\LSM\STAG2gfpcf2_G1\DE_W0003_P0031\DE_2_W0003_P0031_T0001\TR1_W0001_P0102\TR1_2_W0001_P0102_T0001_R1_P2_K1_Ch2-Ch1.zen
1.680000e+01	4.506667e+01	20151202_STAG2gfpcf2_G2G1\MitoSys2\LSM\STAG2gfpcf2_G1\DE_W0003_P0031\DE_2_W0003_P0031_T0001\TR1_W0001_P0102\TR1_2_W0001_P0102_T0001_R1_P2_K1_Ch2-Ch1.zen
1.686000e+01	4.018333e+01	20151202_STAG2gfpcf2_G2G1\MitoSys2\LSM\STAG2gfpcf2_G1\DE_W0003_P0031\DE_2_W0003_P0031_T0001\TR1_W0001_P0102\TR1_2_W0001_P0102_T0001_R1_P2_K1_Ch2-Ch1.zen
1.692000e+01	4.445000e+01	20151202_STAG2gfpcf2_G2G1\MitoSys2\LSM\STAG2gfpcf2_G1\DE_W0003_P0031\DE_2_W0003_P0031_T0001\TR1_W0001_P0102\TR1_2_W0001_P0102_T0001_R1_P2_K1_Ch2-Ch1.zen
1.698000e+01	4.188334e+01	20151202_STAG2gfpcf2_G2G1\MitoSys2\LSM\STAG2gfpcf2_G1\DE_W0003_P0031\DE_2_W0003_P0031_T0001\TR1_W0001_P0102\TR1_2_W0001_P0102_T0001_R1_P2_K1_Ch2-Ch1.zen
1.704000e+01	4.118333e+01	20151202_STAG2gfpcf2_G2G1\MitoSys2\LSM\STAG2gfpcf2_G1\DE_W0003_P0031\DE_2_W0003_P0031_T0001\TR1_W0001_P0102\TR1_2_W0001_P0102_T0001_R1_P2_K1_Ch2-Ch1.zen
1.710000e+01	4.916667e+01	20151202_STAG2gfpcf2_G2G1\MitoSys2\LSM\STAG2gfpcf2_G1\DE_W0003_P0031\DE_2_W0003_P0031_T0001\TR1_W0001_P0102\TR1_2_W0001_P0102_T0001_R1_P2_K1_Ch2-Ch1.zen
1.716000e+01	4.493333e+01	20151202_STAG2gfpcf2_G2G1\MitoSys2\LSM\STAG2gfpcf2_G1\DE_W0003_P0031\DE_2_W0003_P0031_T0001\TR1_W0001_P0102\TR1_2_W0001_P0102_T0001_R1_P2_K1_Ch2-Ch1.zen
1.722000e+01	4.570000e+01	20151202_STAG2gfpcf2_G2G1\MitoSys2\LSM\STAG2gfpcf2_G1\DE_W0003_P0031\DE_2_W0003_P0031_T0001\TR1_W0001_P0102\TR1_2_W0001_P0102_T0001_R1_P2_K1_Ch2-Ch1.zen
1.728000e+01	4.693333e+01	20151202_STAG2gfpcf2_G2G1\MitoSys2\LSM\STAG2gfpcf2_G1\DE_W0003_P0031\DE_2_W0003_P0031_T0001\TR1_W0001_P0102\TR1_2_W0001_P0102_T0001_R1_P2_K1_Ch2-Ch1.zen
1.734000e+01	4.671667e+01	20151202_STAG2gfpcf2_G2G1\MitoSys2\LSM\STAG2gfpcf2_G1\DE_W0003_P0031\DE_2_W0003_P0031_T0001\TR1_W0001_P0102\TR1_2_W0001_P0102_T0001_R1_P2_K1_Ch2-Ch1.zen
1.740000e+01	4.680000e+01	20151202_STAG2gfpcf2_G2G1\MitoSys2\LSM\STAG2gfpcf2_G1\DE_W0003_P0031\DE_2_W0003_P0031_T0001\TR1_W0001_P0102\TR1_2_W0001_P0102_T0001_R1_P2_K1_Ch2-Ch1.zen
1.746000e+01	5.253333e+01	20151202_STAG2gfpcf2_G2G1\MitoSys2\LSM\STAG2gfpcf2_G1\DE_W0003_P0031\DE_2_W0003_P0031_T0001\TR1_W0001_P0102\TR1_2_W0001_P0102_T0001_R1_P2_K1_Ch2-Ch1.zen
1.752000e+01	4.895000e+01	20151202_STAG2gfpcf2_G2G1\MitoSys2\LSM\STAG2gfpcf2_G1\DE_W0003_P0031\DE_2_W0003_P0031_T0001\TR1_W0001_P0102\TR1_2_W0001_P0102_T0001_R1_P2_K1_Ch2-Ch1.zen
1.758000e+01	4.725000e+01	20151202_STAG2gfpcf2_G2G1\MitoSys2\LSM\STAG2gfpcf2_G1\DE_W0003_P0031\DE_2_W0003_P0031_T0001\TR1_W0001_P0102\TR1_2_W0001_P0102_T0001_R1_P2_K1_Ch2-Ch1.zen
1.764000e+01	4.676667e+01	20151202_STAG2gfpcf2_G2G1\MitoSys2\LSM\STAG2gfpcf2_G1\DE_W0003_P0031\DE_2_W0003_P0031_T0001\TR1_W0001_P0102\TR1_2_W0001_P0102_T0001_R1_P2_K1_Ch2-Ch1.zen
1.770000e+01	4.536666e+01	20151202_STAG2gfpcf2_G2G1\MitoSys2\LSM\STAG2gfpcf2_G1\DE_W0003_P0031\DE_2_W0003_P0031_T0001\TR1_W0001_P0102\TR1_2_W0001_P0102_T0001_R1_P2_K1_Ch2-Ch1.zen
1.776000e+01	4.305000e+01	20151202_STAG2gfpcf2_G2G1\MitoSys2\LSM\STAG2gfpcf2_G1\DE_W0003_P0031\DE_2_W0003_P0031_T0001\TR1_W0001_P0102\TR1_2_W0001_P0102_T0001_R1_P2_K1_Ch2-Ch1.zen
1.782000e+01	3.896667e+01	20151202_STAG2gfpcf2_G2G1\MitoSys2\LSM\STAG2gfpcf2_G1\DE_W0003_P0031\DE_2_W0003_P0031_T0001\TR1_W0001_P0102\TR1_2_W0001_P0102_T0001_R1_P2_K1_Ch2-Ch1.zen
1.788000e+01	4.058333e+01	20151202_STAG2gfpcf2_G2G1\MitoSys2\LSM\STAG2gfpcf2_G1\DE_W0003_P0031\DE_2_W0003_P0031_T0001\TR1_W0001_P0102\TR1_2_W0001_P0102_T0001_R1_P2_K1_Ch2-Ch1.zen
1.794000e+01	4.353333e+01	20151202_STAG2gfpcf2_G2G1\MitoSys2\LSM\STAG2gfpcf2_G1\DE_W0003_P0031\DE_2_W0003_P0031_T0001\TR1_W0001_P0102\TR1_2_W0001_P0102_T0001_R1_P2_K1_Ch2-Ch1.zen
18	4.191667e+01	20151202_STAG2gfpcf2_G2G1\MitoSys2\LSM\STAG2gfpcf2_G1\DE_W0003_P0031\DE_2_W0003_P0031_T0001\TR1_W0001_P0102\TR1_2_W0001_P0102_T0001_R1_P2_K1_Ch2-Ch1.zen
1.806000e+01	4.355000e+01	20151202_STAG2gfpcf2_G2G1\MitoSys2\LSM\STAG2gfpcf2_G1\DE_W0003_P0031\DE_2_W0003_P0031_T0001\TR1_W0001_P0102\TR1_2_W0001_P0102_T0001_R1_P2_K1_Ch2-Ch1.zen
1.812000e+01	4.468333e+01	20151202_STAG2gfpcf2_G2G1\MitoSys2\LSM\STAG2gfpcf2_G1\DE_W0003_P0031\DE_2_W0003_P0031_T0001\TR1_W0001_P0102\TR1_2_W0001_P0102_T0001_R1_P2_K1_Ch2-Ch1.zen
1.818000e+01	4.595000e+01	20151202_STAG2gfpcf2_G2G1\MitoSys2\LSM\STAG2gfpcf2_G1\DE_W0003_P0031\DE_2_W0003_P0031_T0001\TR1_W0001_P0102\TR1_2_W0001_P0102_T0001_R1_P2_K1_Ch2-Ch1.zen
1.824000e+01	4.646667e+01	20151202_STAG2gfpcf2_G2G1\MitoSys2\LSM\STAG2gfpcf2_G1\DE_W0003_P0031\DE_2_W0003_P0031_T0001\TR1_W0001_P0102\TR1_2_W0001_P0102_T0001_R1_P2_K1_Ch2-Ch1.zen
1.830000e+01	4.560000e+01	20151202_STAG2gfpcf2_G2G1\MitoSys2\LSM\STAG2gfpcf2_G1\DE_W0003_P0031\DE_2_W0003_P0031_T0001\TR1_W0001_P0102\TR1_2_W0001_P0102_T0001_R1_P2_K1_Ch2-Ch1.zen
1.836000e+01	4.611666e+01	20151202_STAG2gfpcf2_G2G1\MitoSys2\LSM\STAG2gfpcf2_G1\DE_W0003_P0031\DE_2_W0003_P0031_T0001\TR1_W0001_P0102\TR1_2_W0001_P0102_T0001_R1_P2_K1_Ch2-Ch1.zen
1.842000e+01	4.341667e+01	20151202_STAG2gfpcf2_G2G1\MitoSys2\LSM\STAG2gfpcf2_G1\DE_W0003_P0031\DE_2_W0003_P0031_T0001\TR1_W0001_P0102\TR1_2_W0001_P0102_T0001_R1_P2_K1_Ch2-Ch1.zen
1.848000e+01	4.170000e+01	20151202_STAG2gfpcf2_G2G1\MitoSys2\LSM\STAG2gfpcf2_G1\DE_W0003_P0031\DE_2_W0003_P0031_T0001\TR1_W0001_P0102\TR1_2_W0001_P0102_T0001_R1_P2_K1_Ch2-Ch1.zen
1.854000e+01	4.368333e+01	20151202_STAG2gfpcf2_G2G1\MitoSys2\LSM\STAG2gfpcf2_G1\DE_W0003_P0031\DE_2_W0003_P0031_T0001\TR1_W0001_P0102\TR1_2_W0001_P0102_T0001_R1_P2_K1_Ch2-Ch1.zen
1.860000e+01	4.491667e+01	20151202_STAG2gfpcf2_G2G1\MitoSys2\LSM\STAG2gfpcf2_G1\DE_W0003_P0031\DE_2_W0003_P0031_T0001\TR1_W0001_P0102\TR1_2_W0001_P0102_T0001_R1_P2_K1_Ch2-Ch1.zen
1.866000e+01	4.493333e+01	20151202_STAG2gfpcf2_G2G1\MitoSys2\LSM\STAG2gfpcf2_G1\DE_W0003_P0031\DE_2_W0003_P0031_T0001\TR1_W0001_P0102\TR1_2_W0001_P0102_T0001_R1_P2_K1_Ch2-Ch1.zen
1.872000e+01	4.598333e+01	20151202_STAG2gfpcf2_G2G1\MitoSys2\LSM\STAG2gfpcf2_G1\DE_W0003_P0031\DE_2_W0003_P0031_T0001\TR1_W0001_P0102\TR1_2_W0001_P0102_T0001_R1_P2_K1_Ch2-Ch1.zen
1.878000e+01	4.260000e+01	20151202_STAG2gfpcf2_G2G1\MitoSys2\LSM\STAG2gfpcf2_G1\DE_W0003_P0031\DE_2_W0003_P0031_T0001\TR1_W0001_P0102\TR1_2_W0001_P0102_T0001_R1_P2_K1_Ch2-Ch1.zen
1.884000e+01	4.843333e+01	20151202_STAG2gfpcf2_G2G1\MitoSys2\LSM\STAG2gfpcf2_G1\DE_W0003_P0031\DE_2_W0003_P0031_T0001\TR1_W0001_P0102\TR1_2_W0001_P0102_T0001_R1_P2_K1_Ch2-Ch1.zen
1.890000e+01	4.776667e+01	20151202_STAG2gfpcf2_G2G1\MitoSys2\LSM\STAG2gfpcf2_G1\DE_W0003_P0031\DE_2_W0003_P0031_T0001\TR1_W0001_P0102\TR1_2_W0001_P0102_T0001_R1_P2_K1_Ch2-Ch1.zen
1.896000e+01	4.726667e+01	20151202_STAG2gfpcf2_G2G1\MitoSys2\LSM\STAG2gfpcf2_G1\DE_W0003_P0031\DE_2_W0003_P0031_T0001\TR1_W0001_P0102\TR1_2_W0001_P0102_T0001_R1_P2_K1_Ch2-Ch1.zen
1.902000e+01	4.880000e+01	20151202_STAG2gfpcf2_G2G1\MitoSys2\LSM\STAG2gfpcf2_G1\DE_W0003_P0031\DE_2_W0003_P0031_T0001\TR1_W0001_P0102\TR1_2_W0001_P0102_T0001_R1_P2_K1_Ch2-Ch1.zen
1.908000e+01	4.568333e+01	20151202_STAG2gfpcf2_G2G1\MitoSys2\LSM\STAG2gfpcf2_G1\DE_W0003_P0031\DE_2_W0003_P0031_T0001\TR1_W0001_P0102\TR1_2_W0001_P0102_T0001_R1_P2_K1_Ch2-Ch1.zen
1.914000e+01	4.651667e+01	20151202_STAG2gfpcf2_G2G1\MitoSys2\LSM\STAG2gfpcf2_G1\DE_W0003_P0031\DE_2_W0003_P0031_T0001\TR1_W0001_P0102\TR1_2_W0001_P0102_T0001_R1_P2_K1_Ch2-Ch1.zen
1.920000e+01	5.293333e+01	20151202_STAG2gfpcf2_G2G1\MitoSys2\LSM\STAG2gfpcf2_G1\DE_W0003_P0031\DE_2_W0003_P0031_T0001\TR1_W0001_P0102\TR1_2_W0001_P0102_T0001_R1_P2_K1_Ch2-Ch1.zen
1.926000e+01	5.796667e+01	20151202_STAG2gfpcf2_G2G1\MitoSys2\LSM\STAG2gfpcf2_G1\DE_W0003_P0031\DE_2_W0003_P0031_T0001\TR1_W0001_P0102\TR1_2_W0001_P0102_T0001_R1_P2_K1_Ch2-Ch1.zen
1.932000e+01	5.015000e+01	20151202_STAG2gfpcf2_G2G1\MitoSys2\LSM\STAG2gfpcf2_G1\DE_W0003_P0031\DE_2_W0003_P0031_T0001\TR1_W0001_P0102\TR1_2_W0001_P0102_T0001_R1_P2_K1_Ch2-Ch1.zen
1.938000e+01	4.580000e+01	20151202_STAG2gfpcf2_G2G1\MitoSys2\LSM\STAG2gfpcf2_G1\DE_W0003_P0031\DE_2_W0003_P0031_T0001\TR1_W0001_P0102\TR1_2_W0001_P0102_T0001_R1_P2_K1_Ch2-Ch1.zen
1.944000e+01	4.148333e+01	20151202_STAG2gfpcf2_G2G1\MitoSys2\LSM\STAG2gfpcf2_G1\DE_W0003_P0031\DE_2_W0003_P0031_T0001\TR1_W0001_P0102\TR1_2_W0001_P0102_T0001_R1_P2_K1_Ch2-Ch1.zen
1.950000e+01	4.495000e+01	20151202_STAG2gfpcf2_G2G1\MitoSys2\LSM\STAG2gfpcf2_G1\DE_W0003_P0031\DE_2_W0003_P0031_T0001\TR1_W0001_P0102\TR1_2_W0001_P0102_T0001_R1_P2_K1_Ch2-Ch1.zen
1.956000e+01	4.423333e+01	20151202_STAG2gfpcf2_G2G1\MitoSys2\LSM\STAG2gfpcf2_G1\DE_W0003_P0031\DE_2_W0003_P0031_T0001\TR1_W0001_P0102\TR1_2_W0001_P0102_T0001_R1_P2_K1_Ch2-Ch1.zen
1.962000e+01	4.220000e+01	20151202_STAG2gfpcf2_G2G1\MitoSys2\LSM\STAG2gfpcf2_G1\DE_W0003_P0031\DE_2_W0003_P0031_T0001\TR1_W0001_P0102\TR1_2_W0001_P0102_T0001_R1_P2_K1_Ch2-Ch1.zen
1.968000e+01	4.676667e+01	20151202_STAG2gfpcf2_G2G1\MitoSys2\LSM\STAG2gfpcf2_G1\DE_W0003_P0031\DE_2_W0003_P0031_T0001\TR1_W0001_P0102\TR1_2_W0001_P0102_T0001_R1_P2_K1_Ch2-Ch1.zen
1.974000e+01	4.613334e+01	20151202_STAG2gfpcf2_G2G1\MitoSys2\LSM\STAG2gfpcf2_G1\DE_W0003_P0031\DE_2_W0003_P0031_T0001\TR1_W0001_P0102\TR1_2_W0001_P0102_T0001_R1_P2_K1_Ch2-Ch1.zen
1.980000e+01	4.210000e+01	20151202_STAG2gfpcf2_G2G1\MitoSys2\LSM\STAG2gfpcf2_G1\DE_W0003_P0031\DE_2_W0003_P0031_T0001\TR1_W0001_P0102\TR1_2_W0001_P0102_T0001_R1_P2_K1_Ch2-Ch1.zen
1.986000e+01	4.305000e+01	20151202_STAG2gfpcf2_G2G1\MitoSys2\LSM\STAG2gfpcf2_G1\DE_W0003_P0031\DE_2_W0003_P0031_T0001\TR1_W0001_P0102\TR1_2_W0001_P0102_T0001_R1_P2_K1_Ch2-Ch1.zen
1.992000e+01	4.481667e+01	20151202_STAG2gfpcf2_G2G1\MitoSys2\LSM\STAG2gfpcf2_G1\DE_W0003_P0031\DE_2_W0003_P0031_T0001\TR1_W0001_P0102\TR1_2_W0001_P0102_T0001_R1_P2_K1_Ch2-Ch1.zen
1.998000e+01	4.303333e+01	20151202_STAG2gfpcf2_G2G1\MitoSys2\LSM\STAG2gfpcf2_G1\DE_W0003_P0031\DE_2_W0003_P0031_T0001\TR1_W0001_P0102\TR1_2_W0001_P0102_T0001_R1_P2_K1_Ch2-Ch1.zen
2.004000e+01	4.671667e+01	20151202_STAG2gfpcf2_G2G1\MitoSys2\LSM\STAG2gfpcf2_G1\DE_W0003_P0031\DE_2_W0003_P0031_T0001\TR1_W0001_P0102\TR1_2_W0001_P0102_T0001_R1_P2_K1_Ch2-Ch1.zen
2.010000e+01	4.521667e+01	20151202_STAG2gfpcf2_G2G1\MitoSys2\LSM\STAG2gfpcf2_G1\DE_W0003_P0031\DE_2_W0003_P0031_T0001\TR1_W0001_P0102\TR1_2_W0001_P0102_T0001_R1_P2_K1_Ch2-Ch1.zen
2.016000e+01	4.040000e+01	20151202_STAG2gfpcf2_G2G1\MitoSys2\LSM\STAG2gfpcf2_G1\DE_W0003_P0031\DE_2_W0003_P0031_T0001\TR1_W0001_P0102\TR1_2_W0001_P0102_T0001_R1_P2_K1_Ch2-Ch1.zen
2.022000e+01	4.558333e+01	20151202_STAG2gfpcf2_G2G1\MitoSys2\LSM\STAG2gfpcf2_G1\DE_W0003_P0031\DE_2_W0003_P0031_T0001\TR1_W0001_P0102\TR1_2_W0001_P0102_T0001_R1_P2_K1_Ch2-Ch1.zen
2.028000e+01	4.766667e+01	20151202_STAG2gfpcf2_G2G1\MitoSys2\LSM\STAG2gfpcf2_G1\DE_W0003_P0031\DE_2_W0003_P0031_T0001\TR1_W0001_P0102\TR1_2_W0001_P0102_T0001_R1_P2_K1_Ch2-Ch1.zen
2.034000e+01	4.586666e+01	20151202_STAG2gfpcf2_G2G1\MitoSys2\LSM\STAG2gfpcf2_G1\DE_W0003_P0031\DE_2_W0003_P0031_T0001\TR1_W0001_P0102\TR1_2_W0001_P0102_T0001_R1_P2_K1_Ch2-Ch1.zen
2.040000e+01	4.608333e+01	20151202_STAG2gfpcf2_G2G1\MitoSys2\LSM\STAG2gfpcf2_G1\DE_W0003_P0031\DE_2_W0003_P0031_T0001\TR1_W0001_P0102\TR1_2_W0001_P0102_T0001_R1_P2_K1_Ch2-Ch1.zen
2.046000e+01	4.425000e+01	20151202_STAG2gfpcf2_G2G1\MitoSys2\LSM\STAG2gfpcf2_G1\DE_W0003_P0031\DE_2_W0003_P0031_T0001\TR1_W0001_P0102\TR1_2_W0001_P0102_T0001_R1_P2_K1_Ch2-Ch1.zen
2.052000e+01	4.725000e+01	20151202_STAG2gfpcf2_G2G1\MitoSys2\LSM\STAG2gfpcf2_G1\DE_W0003_P0031\DE_2_W0003_P0031_T0001\TR1_W0001_P0102\TR1_2_W0001_P0102_T0001_R1_P2_K1_Ch2-Ch1.zen
2.058000e+01	4.273333e+01	20151202_STAG2gfpcf2_G2G1\MitoSys2\LSM\STAG2gfpcf2_G1\DE_W0003_P0031\DE_2_W0003_P0031_T0001\TR1_W0001_P0102\TR1_2_W0001_P0102_T0001_R1_P2_K1_Ch2-Ch1.zen
2.064000e+01	4.581667e+01	20151202_STAG2gfpcf2_G2G1\MitoSys2\LSM\STAG2gfpcf2_G1\DE_W0003_P0031\DE_2_W0003_P0031_T0001\TR1_W0001_P0102\TR1_2_W0001_P0102_T0001_R1_P2_K1_Ch2-Ch1.zen
2.070000e+01	4.580000e+01	20151202_STAG2gfpcf2_G2G1\MitoSys2\LSM\STAG2gfpcf2_G1\DE_W0003_P0031\DE_2_W0003_P0031_T0001\TR1_W0001_P0102\TR1_2_W0001_P0102_T0001_R1_P2_K1_Ch2-Ch1.zen
2.076000e+01	3.711666e+01	20151202_STAG2gfpcf2_G2G1\MitoSys2\LSM\STAG2gfpcf2_G1\DE_W0003_P0031\DE_2_W0003_P0031_T0001\TR1_W0001_P0102\TR1_2_W0001_P0102_T0001_R1_P2_K1_Ch2-Ch1.zen
2.082000e+01	4.306667e+01	20151202_STAG2gfpcf2_G2G1\MitoSys2\LSM\STAG2gfpcf2_G1\DE_W0003_P0031\DE_2_W0003_P0031_T0001\TR1_W0001_P0102\TR1_2_W0001_P0102_T0001_R1_P2_K1_Ch2-Ch1.zen
2.088000e+01	4.101667e+01	20151202_STAG2gfpcf2_G2G1\MitoSys2\LSM\STAG2gfpcf2_G1\DE_W0003_P0031\DE_2_W0003_P0031_T0001\TR1_W0001_P0102\TR1_2_W0001_P0102_T0001_R1_P2_K1_Ch2-Ch1.zen
2.094000e+01	4.230000e+01	20151202_STAG2gfpcf2_G2G1\MitoSys2\LSM\STAG2gfpcf2_G1\DE_W0003_P0031\DE_2_W0003_P0031_T0001\TR1_W0001_P0102\TR1_2_W0001_P0102_T0001_R1_P2_K1_Ch2-Ch1.zen
21	4.525000e+01	20151202_STAG2gfpcf2_G2G1\MitoSys2\LSM\STAG2gfpcf2_G1\DE_W0003_P0031\DE_2_W0003_P0031_T0001\TR1_W0001_P0102\TR1_2_W0001_P0102_T0001_R1_P2_K1_Ch2-Ch1.zen
2.106000e+01	4.380000e+01	20151202_STAG2gfpcf2_G2G1\MitoSys2\LSM\STAG2gfpcf2_G1\DE_W0003_P0031\DE_2_W0003_P0031_T0001\TR1_W0001_P0102\TR1_2_W0001_P0102_T0001_R1_P2_K1_Ch2-Ch1.zen
2.112000e+01	4.545000e+01	20151202_STAG2gfpcf2_G2G1\MitoSys2\LSM\STAG2gfpcf2_G1\DE_W0003_P0031\DE_2_W0003_P0031_T0001\TR1_W0001_P0102\TR1_2_W0001_P0102_T0001_R1_P2_K1_Ch2-Ch1.zen
2.118000e+01	4.031667e+01	20151202_STAG2gfpcf2_G2G1\MitoSys2\LSM\STAG2gfpcf2_G1\DE_W0003_P0031\DE_2_W0003_P0031_T0001\TR1_W0001_P0102\TR1_2_W0001_P0102_T0001_R1_P2_K1_Ch2-Ch1.zen
2.124000e+01	4.235000e+01	20151202_STAG2gfpcf2_G2G1\MitoSys2\LSM\STAG2gfpcf2_G1\DE_W0003_P0031\DE_2_W0003_P0031_T0001\TR1_W0001_P0102\TR1_2_W0001_P0102_T0001_R1_P2_K1_Ch2-Ch1.zen
2.130000e+01	4.380000e+01	20151202_STAG2gfpcf2_G2G1\MitoSys2\LSM\STAG2gfpcf2_G1\DE_W0003_P0031\DE_2_W0003_P0031_T0001\TR1_W0001_P0102\TR1_2_W0001_P0102_T0001_R1_P2_K1_Ch2-Ch1.zen
2.136000e+01	3.971667e+01	20151202_STAG2gfpcf2_G2G1\MitoSys2\LSM\STAG2gfpcf2_G1\DE_W0003_P0031\DE_2_W0003_P0031_T0001\TR1_W0001_P0102\TR1_2_W0001_P0102_T0001_R1_P2_K1_Ch2-Ch1.zen
2.142000e+01	3.930000e+01	20151202_STAG2gfpcf2_G2G1\MitoSys2\LSM\STAG2gfpcf2_G1\DE_W0003_P0031\DE_2_W0003_P0031_T0001\TR1_W0001_P0102\TR1_2_W0001_P0102_T0001_R1_P2_K1_Ch2-Ch1.zen
2.148000e+01	3.885000e+01	20151202_STAG2gfpcf2_G2G1\MitoSys2\LSM\STAG2gfpcf2_G1\DE_W0003_P0031\DE_2_W0003_P0031_T0001\TR1_W0001_P0102\TR1_2_W0001_P0102_T0001_R1_P2_K1_Ch2-Ch1.zen
2.154000e+01	4.028333e+01	20151202_STAG2gfpcf2_G2G1\MitoSys2\LSM\STAG2gfpcf2_G1\DE_W0003_P0031\DE_2_W0003_P0031_T0001\TR1_W0001_P0102\TR1_2_W0001_P0102_T0001_R1_P2_K1_Ch2-Ch1.zen
2.160000e+01	4.328333e+01	20151202_STAG2gfpcf2_G2G1\MitoSys2\LSM\STAG2gfpcf2_G1\DE_W0003_P0031\DE_2_W0003_P0031_T0001\TR1_W0001_P0102\TR1_2_W0001_P0102_T0001_R1_P2_K1_Ch2-Ch1.zen
2.166000e+01	4.073333e+01	20151202_STAG2gfpcf2_G2G1\MitoSys2\LSM\STAG2gfpcf2_G1\DE_W0003_P0031\DE_2_W0003_P0031_T0001\TR1_W0001_P0102\TR1_2_W0001_P0102_T0001_R1_P2_K1_Ch2-Ch1.zen
2.172000e+01	3.963334e+01	20151202_STAG2gfpcf2_G2G1\MitoSys2\LSM\STAG2gfpcf2_G1\DE_W0003_P0031\DE_2_W0003_P0031_T0001\TR1_W0001_P0102\TR1_2_W0001_P0102_T0001_R1_P2_K1_Ch2-Ch1.zen
2.178000e+01	3.903333e+01	20151202_STAG2gfpcf2_G2G1\MitoSys2\LSM\STAG2gfpcf2_G1\DE_W0003_P0031\DE_2_W0003_P0031_T0001\TR1_W0001_P0102\TR1_2_W0001_P0102_T0001_R1_P2_K1_Ch2-Ch1.zen
2.184000e+01	4.301667e+01	20151202_STAG2gfpcf2_G2G1\MitoSys2\LSM\STAG2gfpcf2_G1\DE_W0003_P0031\DE_2_W0003_P0031_T0001\TR1_W0001_P0102\TR1_2_W0001_P0102_T0001_R1_P2_K1_Ch2-Ch1.zen
2.190000e+01	4.410000e+01	20151202_STAG2gfpcf2_G2G1\MitoSys2\LSM\STAG2gfpcf2_G1\DE_W0003_P0031\DE_2_W0003_P0031_T0001\TR1_W0001_P0102\TR1_2_W0001_P0102_T0001_R1_P2_K1_Ch2-Ch1.zen
2.196000e+01	4.323333e+01	20151202_STAG2gfpcf2_G2G1\MitoSys2\LSM\STAG2gfpcf2_G1\DE_W0003_P0031\DE_2_W0003_P0031_T0001\TR1_W0001_P0102\TR1_2_W0001_P0102_T0001_R1_P2_K1_Ch2-Ch1.zen
2.202000e+01	4.123333e+01	20151202_STAG2gfpcf2_G2G1\MitoSys2\LSM\STAG2gfpcf2_G1\DE_W0003_P0031\DE_2_W0003_P0031_T0001\TR1_W0001_P0102\TR1_2_W0001_P0102_T0001_R1_P2_K1_Ch2-Ch1.zen
2.208000e+01	5.026667e+01	20151202_STAG2gfpcf2_G2G1\MitoSys2\LSM\STAG2gfpcf2_G1\DE_W0003_P0031\DE_2_W0003_P0031_T0001\TR1_W0001_P0102\TR1_2_W0001_P0102_T0001_R1_P2_K1_Ch2-Ch1.zen
2.214000e+01	4.805000e+01	20151202_STAG2gfpcf2_G2G1\MitoSys2\LSM\STAG2gfpcf2_G1\DE_W0003_P0031\DE_2_W0003_P0031_T0001\TR1_W0001_P0102\TR1_2_W0001_P0102_T0001_R1_P2_K1_Ch2-Ch1.zen
2.220000e+01	4.225000e+01	20151202_STAG2gfpcf2_G2G1\MitoSys2\LSM\STAG2gfpcf2_G1\DE_W0003_P0031\DE_2_W0003_P0031_T0001\TR1_W0001_P0102\TR1_2_W0001_P0102_T0001_R1_P2_K1_Ch2-Ch1.zen
2.226000e+01	4.221667e+01	20151202_STAG2gfpcf2_G2G1\MitoSys2\LSM\STAG2gfpcf2_G1\DE_W0003_P0031\DE_2_W0003_P0031_T0001\TR1_W0001_P0102\TR1_2_W0001_P0102_T0001_R1_P2_K1_Ch2-Ch1.zen
2.232000e+01	4.233333e+01	20151202_STAG2gfpcf2_G2G1\MitoSys2\LSM\STAG2gfpcf2_G1\DE_W0003_P0031\DE_2_W0003_P0031_T0001\TR1_W0001_P0102\TR1_2_W0001_P0102_T0001_R1_P2_K1_Ch2-Ch1.zen
2.238000e+01	4.241667e+01	20151202_STAG2gfpcf2_G2G1\MitoSys2\LSM\STAG2gfpcf2_G1\DE_W0003_P0031\DE_2_W0003_P0031_T0001\TR1_W0001_P0102\TR1_2_W0001_P0102_T0001_R1_P2_K1_Ch2-Ch1.zen
2.244000e+01	3.885000e+01	20151202_STAG2gfpcf2_G2G1\MitoSys2\LSM\STAG2gfpcf2_G1\DE_W0003_P0031\DE_2_W0003_P0031_T0001\TR1_W0001_P0102\TR1_2_W0001_P0102_T0001_R1_P2_K1_Ch2-Ch1.zen
2.250000e+01	4.125000e+01	20151202_STAG2gfpcf2_G2G1\MitoSys2\LSM\STAG2gfpcf2_G1\DE_W0003_P0031\DE_2_W0003_P0031_T0001\TR1_W0001_P0102\TR1_2_W0001_P0102_T0001_R1_P2_K1_Ch2-Ch1.zen
2.256000e+01	3.670000e+01	20151202_STAG2gfpcf2_G2G1\MitoSys2\LSM\STAG2gfpcf2_G1\DE_W0003_P0031\DE_2_W0003_P0031_T0001\TR1_W0001_P0102\TR1_2_W0001_P0102_T0001_R1_P2_K1_Ch2-Ch1.zen
2.262000e+01	3.883333e+01	20151202_STAG2gfpcf2_G2G1\MitoSys2\LSM\STAG2gfpcf2_G1\DE_W0003_P0031\DE_2_W0003_P0031_T0001\TR1_W0001_P0102\TR1_2_W0001_P0102_T0001_R1_P2_K1_Ch2-Ch1.zen
2.268000e+01	4.495000e+01	20151202_STAG2gfpcf2_G2G1\MitoSys2\LSM\STAG2gfpcf2_G1\DE_W0003_P0031\DE_2_W0003_P0031_T0001\TR1_W0001_P0102\TR1_2_W0001_P0102_T0001_R1_P2_K1_Ch2-Ch1.zen
2.274000e+01	4.510000e+01	20151202_STAG2gfpcf2_G2G1\MitoSys2\LSM\STAG2gfpcf2_G1\DE_W0003_P0031\DE_2_W0003_P0031_T0001\TR1_W0001_P0102\TR1_2_W0001_P0102_T0001_R1_P2_K1_Ch2-Ch1.zen
2.280000e+01	4.288334e+01	20151202_STAG2gfpcf2_G2G1\MitoSys2\LSM\STAG2gfpcf2_G1\DE_W0003_P0031\DE_2_W0003_P0031_T0001\TR1_W0001_P0102\TR1_2_W0001_P0102_T0001_R1_P2_K1_Ch2-Ch1.zen
2.286000e+01	4.245000e+01	20151202_STAG2gfpcf2_G2G1\MitoSys2\LSM\STAG2gfpcf2_G1\DE_W0003_P0031\DE_2_W0003_P0031_T0001\TR1_W0001_P0102\TR1_2_W0001_P0102_T0001_R1_P2_K1_Ch2-Ch1.zen
2.292000e+01	4.575000e+01	20151202_STAG2gfpcf2_G2G1\MitoSys2\LSM\STAG2gfpcf2_G1\DE_W0003_P0031\DE_2_W0003_P0031_T0001\TR1_W0001_P0102\TR1_2_W0001_P0102_T0001_R1_P2_K1_Ch2-Ch1.zen
2.298000e+01	4.653333e+01	20151202_STAG2gfpcf2_G2G1\MitoSys2\LSM\STAG2gfpcf2_G1\DE_W0003_P0031\DE_2_W0003_P0031_T0001\TR1_W0001_P0102\TR1_2_W0001_P0102_T0001_R1_P2_K1_Ch2-Ch1.zen
2.304000e+01	4.111666e+01	20151202_STAG2gfpcf2_G2G1\MitoSys2\LSM\STAG2gfpcf2_G1\DE_W0003_P0031\DE_2_W0003_P0031_T0001\TR1_W0001_P0102\TR1_2_W0001_P0102_T0001_R1_P2_K1_Ch2-Ch1.zen
2.310000e+01	4.640000e+01	20151202_STAG2gfpcf2_G2G1\MitoSys2\LSM\STAG2gfpcf2_G1\DE_W0003_P0031\DE_2_W0003_P0031_T0001\TR1_W0001_P0102\TR1_2_W0001_P0102_T0001_R1_P2_K1_Ch2-Ch1.zen
2.316000e+01	4.261666e+01	20151202_STAG2gfpcf2_G2G1\MitoSys2\LSM\STAG2gfpcf2_G1\DE_W0003_P0031\DE_2_W0003_P0031_T0001\TR1_W0001_P0102\TR1_2_W0001_P0102_T0001_R1_P2_K1_Ch2-Ch1.zen
2.322000e+01	4.033333e+01	20151202_STAG2gfpcf2_G2G1\MitoSys2\LSM\STAG2gfpcf2_G1\DE_W0003_P0031\DE_2_W0003_P0031_T0001\TR1_W0001_P0102\TR1_2_W0001_P0102_T0001_R1_P2_K1_Ch2-Ch1.zen
2.328000e+01	4.245000e+01	20151202_STAG2gfpcf2_G2G1\MitoSys2\LSM\STAG2gfpcf2_G1\DE_W0003_P0031\DE_2_W0003_P0031_T0001\TR1_W0001_P0102\TR1_2_W0001_P0102_T0001_R1_P2_K1_Ch2-Ch1.zen
2.334000e+01	4.386666e+01	20151202_STAG2gfpcf2_G2G1\MitoSys2\LSM\STAG2gfpcf2_G1\DE_W0003_P0031\DE_2_W0003_P0031_T0001\TR1_W0001_P0102\TR1_2_W0001_P0102_T0001_R1_P2_K1_Ch2-Ch1.zen
2.340000e+01	4.056667e+01	20151202_STAG2gfpcf2_G2G1\MitoSys2\LSM\STAG2gfpcf2_G1\DE_W0003_P0031\DE_2_W0003_P0031_T0001\TR1_W0001_P0102\TR1_2_W0001_P0102_T0001_R1_P2_K1_Ch2-Ch1.zen
2.346000e+01	4.516667e+01	20151202_STAG2gfpcf2_G2G1\MitoSys2\LSM\STAG2gfpcf2_G1\DE_W0003_P0031\DE_2_W0003_P0031_T0001\TR1_W0001_P0102\TR1_2_W0001_P0102_T0001_R1_P2_K1_Ch2-Ch1.zen
2.352000e+01	4.626667e+01	20151202_STAG2gfpcf2_G2G1\MitoSys2\LSM\STAG2gfpcf2_G1\DE_W0003_P0031\DE_2_W0003_P0031_T0001\TR1_W0001_P0102\TR1_2_W0001_P0102_T0001_R1_P2_K1_Ch2-Ch1.zen
2.358000e+01	4.491667e+01	20151202_STAG2gfpcf2_G2G1\MitoSys2\LSM\STAG2gfpcf2_G1\DE_W0003_P0031\DE_2_W0003_P0031_T0001\TR1_W0001_P0102\TR1_2_W0001_P0102_T0001_R1_P2_K1_Ch2-Ch1.zen
2.364000e+01	4.523333e+01	20151202_STAG2gfpcf2_G2G1\MitoSys2\LSM\STAG2gfpcf2_G1\DE_W0003_P0031\DE_2_W0003_P0031_T0001\TR1_W0001_P0102\TR1_2_W0001_P0102_T0001_R1_P2_K1_Ch2-Ch1.zen
2.370000e+01	5.570000e+01	20151202_STAG2gfpcf2_G2G1\MitoSys2\LSM\STAG2gfpcf2_G1\DE_W0003_P0031\DE_2_W0003_P0031_T0001\TR1_W0001_P0102\TR1_2_W0001_P0102_T0001_R1_P2_K1_Ch2-Ch1.zen
2.376000e+01	5.038334e+01	20151202_STAG2gfpcf2_G2G1\MitoSys2\LSM\STAG2gfpcf2_G1\DE_W0003_P0031\DE_2_W0003_P0031_T0001\TR1_W0001_P0102\TR1_2_W0001_P0102_T0001_R1_P2_K1_Ch2-Ch1.zen
2.382000e+01	4.051667e+01	20151202_STAG2gfpcf2_G2G1\MitoSys2\LSM\STAG2gfpcf2_G1\DE_W0003_P0031\DE_2_W0003_P0031_T0001\TR1_W0001_P0102\TR1_2_W0001_P0102_T0001_R1_P2_K1_Ch2-Ch1.zen
2.388000e+01	3.911666e+01	20151202_STAG2gfpcf2_G2G1\MitoSys2\LSM\STAG2gfpcf2_G1\DE_W0003_P0031\DE_2_W0003_P0031_T0001\TR1_W0001_P0102\TR1_2_W0001_P0102_T0001_R1_P2_K1_Ch2-Ch1.zen
2.394000e+01	4.051667e+01	20151202_STAG2gfpcf2_G2G1\MitoSys2\LSM\STAG2gfpcf2_G1\DE_W0003_P0031\DE_2_W0003_P0031_T0001\TR1_W0001_P0102\TR1_2_W0001_P0102_T0001_R1_P2_K1_Ch2-Ch1.zen
24	4.328333e+01	20151202_STAG2gfpcf2_G2G1\MitoSys2\LSM\STAG2gfpcf2_G1\DE_W0003_P0031\DE_2_W0003_P0031_T0001\TR1_W0001_P0102\TR1_2_W0001_P0102_T0001_R1_P2_K1_Ch2-Ch1.zen
2.406000e+01	4.590000e+01	20151202_STAG2gfpcf2_G2G1\MitoSys2\LSM\STAG2gfpcf2_G1\DE_W0003_P0031\DE_2_W0003_P0031_T0001\TR1_W0001_P0102\TR1_2_W0001_P0102_T0001_R1_P2_K1_Ch2-Ch1.zen
2.412000e+01	4.820000e+01	20151202_STAG2gfpcf2_G2G1\MitoSys2\LSM\STAG2gfpcf2_G1\DE_W0003_P0031\DE_2_W0003_P0031_T0001\TR1_W0001_P0102\TR1_2_W0001_P0102_T0001_R1_P2_K1_Ch2-Ch1.zen
2.418000e+01	4.420000e+01	20151202_STAG2gfpcf2_G2G1\MitoSys2\LSM\STAG2gfpcf2_G1\DE_W0003_P0031\DE_2_W0003_P0031_T0001\TR1_W0001_P0102\TR1_2_W0001_P0102_T0001_R1_P2_K1_Ch2-Ch1.zen
2.424000e+01	4.775000e+01	20151202_STAG2gfpcf2_G2G1\MitoSys2\LSM\STAG2gfpcf2_G1\DE_W0003_P0031\DE_2_W0003_P0031_T0001\TR1_W0001_P0102\TR1_2_W0001_P0102_T0001_R1_P2_K1_Ch2-Ch1.zen
2.430000e+01	4.710000e+01	20151202_STAG2gfpcf2_G2G1\MitoSys2\LSM\STAG2gfpcf2_G1\DE_W0003_P0031\DE_2_W0003_P0031_T0001\TR1_W0001_P0102\TR1_2_W0001_P0102_T0001_R1_P2_K1_Ch2-Ch1.zen
2.436000e+01	4.436666e+01	20151202_STAG2gfpcf2_G2G1\MitoSys2\LSM\STAG2gfpcf2_G1\DE_W0003_P0031\DE_2_W0003_P0031_T0001\TR1_W0001_P0102\TR1_2_W0001_P0102_T0001_R1_P2_K1_Ch2-Ch1.zen
2.442000e+01	4.680000e+01	20151202_STAG2gfpcf2_G2G1\MitoSys2\LSM\STAG2gfpcf2_G1\DE_W0003_P0031\DE_2_W0003_P0031_T0001\TR1_W0001_P0102\TR1_2_W0001_P0102_T0001_R1_P2_K1_Ch2-Ch1.zen
2.448000e+01	4.540000e+01	20151202_STAG2gfpcf2_G2G1\MitoSys2\LSM\STAG2gfpcf2_G1\DE_W0003_P0031\DE_2_W0003_P0031_T0001\TR1_W0001_P0102\TR1_2_W0001_P0102_T0001_R1_P2_K1_Ch2-Ch1.zen
2.454000e+01	4.156667e+01	20151202_STAG2gfpcf2_G2G1\MitoSys2\LSM\STAG2gfpcf2_G1\DE_W0003_P0031\DE_2_W0003_P0031_T0001\TR1_W0001_P0102\TR1_2_W0001_P0102_T0001_R1_P2_K1_Ch2-Ch1.zen
2.460000e+01	4.246667e+01	20151202_STAG2gfpcf2_G2G1\MitoSys2\LSM\STAG2gfpcf2_G1\DE_W0003_P0031\DE_2_W0003_P0031_T0001\TR1_W0001_P0102\TR1_2_W0001_P0102_T0001_R1_P2_K1_Ch2-Ch1.zen
2.466000e+01	4.776667e+01	20151202_STAG2gfpcf2_G2G1\MitoSys2\LSM\STAG2gfpcf2_G1\DE_W0003_P0031\DE_2_W0003_P0031_T0001\TR1_W0001_P0102\TR1_2_W0001_P0102_T0001_R1_P2_K1_Ch2-Ch1.zen
2.472000e+01	4.485000e+01	20151202_STAG2gfpcf2_G2G1\MitoSys2\LSM\STAG2gfpcf2_G1\DE_W0003_P0031\DE_2_W0003_P0031_T0001\TR1_W0001_P0102\TR1_2_W0001_P0102_T0001_R1_P2_K1_Ch2-Ch1.zen
2.478000e+01	4.395000e+01	20151202_STAG2gfpcf2_G2G1\MitoSys2\LSM\STAG2gfpcf2_G1\DE_W0003_P0031\DE_2_W0003_P0031_T0001\TR1_W0001_P0102\TR1_2_W0001_P0102_T0001_R1_P2_K1_Ch2-Ch1.zen
2.484000e+01	4.235000e+01	20151202_STAG2gfpcf2_G2G1\MitoSys2\LSM\STAG2gfpcf2_G1\DE_W0003_P0031\DE_2_W0003_P0031_T0001\TR1_W0001_P0102\TR1_2_W0001_P0102_T0001_R1_P2_K1_Ch2-Ch1.zen
2.490000e+01	4.575000e+01	20151202_STAG2gfpcf2_G2G1\MitoSys2\LSM\STAG2gfpcf2_G1\DE_W0003_P0031\DE_2_W0003_P0031_T0001\TR1_W0001_P0102\TR1_2_W0001_P0102_T0001_R1_P2_K1_Ch2-Ch1.zen
2.496000e+01	4.525000e+01	20151202_STAG2gfpcf2_G2G1\MitoSys2\LSM\STAG2gfpcf2_G1\DE_W0003_P0031\DE_2_W0003_P0031_T0001\TR1_W0001_P0102\TR1_2_W0001_P0102_T0001_R1_P2_K1_Ch2-Ch1.zen
2.502000e+01	4.418333e+01	20151202_STAG2gfpcf2_G2G1\MitoSys2\LSM\STAG2gfpcf2_G1\DE_W0003_P0031\DE_2_W0003_P0031_T0001\TR1_W0001_P0102\TR1_2_W0001_P0102_T0001_R1_P2_K1_Ch2-Ch1.zen
2.508000e+01	5.413334e+01	20151202_STAG2gfpcf2_G2G1\MitoSys2\LSM\STAG2gfpcf2_G1\DE_W0003_P0031\DE_2_W0003_P0031_T0001\TR1_W0001_P0102\TR1_2_W0001_P0102_T0001_R1_P2_K1_Ch2-Ch1.zen
2.514000e+01	5.203333e+01	20151202_STAG2gfpcf2_G2G1\MitoSys2\LSM\STAG2gfpcf2_G1\DE_W0003_P0031\DE_2_W0003_P0031_T0001\TR1_W0001_P0102\TR1_2_W0001_P0102_T0001_R1_P2_K1_Ch2-Ch1.zen
2.520000e+01	4.736666e+01	20151202_STAG2gfpcf2_G2G1\MitoSys2\LSM\STAG2gfpcf2_G1\DE_W0003_P0031\DE_2_W0003_P0031_T0001\TR1_W0001_P0102\TR1_2_W0001_P0102_T0001_R1_P2_K1_Ch2-Ch1.zen
2.526000e+01	4.615000e+01	20151202_STAG2gfpcf2_G2G1\MitoSys2\LSM\STAG2gfpcf2_G1\DE_W0003_P0031\DE_2_W0003_P0031_T0001\TR1_W0001_P0102\TR1_2_W0001_P0102_T0001_R1_P2_K1_Ch2-Ch1.zen
2.532000e+01	4.615000e+01	20151202_STAG2gfpcf2_G2G1\MitoSys2\LSM\STAG2gfpcf2_G1\DE_W0003_P0031\DE_2_W0003_P0031_T0001\TR1_W0001_P0102\TR1_2_W0001_P0102_T0001_R1_P2_K1_Ch2-Ch1.zen
2.538000e+01	4.153333e+01	20151202_STAG2gfpcf2_G2G1\MitoSys2\LSM\STAG2gfpcf2_G1\DE_W0003_P0031\DE_2_W0003_P0031_T0001\TR1_W0001_P0102\TR1_2_W0001_P0102_T0001_R1_P2_K1_Ch2-Ch1.zen
2.544000e+01	4.405000e+01	20151202_STAG2gfpcf2_G2G1\MitoSys2\LSM\STAG2gfpcf2_G1\DE_W0003_P0031\DE_2_W0003_P0031_T0001\TR1_W0001_P0102\TR1_2_W0001_P0102_T0001_R1_P2_K1_Ch2-Ch1.zen
2.550000e+01	4.296667e+01	20151202_STAG2gfpcf2_G2G1\MitoSys2\LSM\STAG2gfpcf2_G1\DE_W0003_P0031\DE_2_W0003_P0031_T0001\TR1_W0001_P0102\TR1_2_W0001_P0102_T0001_R1_P2_K1_Ch2-Ch1.zen
2.556000e+01	4.065000e+01	20151202_STAG2gfpcf2_G2G1\MitoSys2\LSM\STAG2gfpcf2_G1\DE_W0003_P0031\DE_2_W0003_P0031_T0001\TR1_W0001_P0102\TR1_2_W0001_P0102_T0001_R1_P2_K1_Ch2-Ch1.zen
2.562000e+01	4.093333e+01	20151202_STAG2gfpcf2_G2G1\MitoSys2\LSM\STAG2gfpcf2_G1\DE_W0003_P0031\DE_2_W0003_P0031_T0001\TR1_W0001_P0102\TR1_2_W0001_P0102_T0001_R1_P2_K1_Ch2-Ch1.zen
2.568000e+01	4.095000e+01	20151202_STAG2gfpcf2_G2G1\MitoSys2\LSM\STAG2gfpcf2_G1\DE_W0003_P0031\DE_2_W0003_P0031_T0001\TR1_W0001_P0102\TR1_2_W0001_P0102_T0001_R1_P2_K1_Ch2-Ch1.zen
2.574000e+01	4.463334e+01	20151202_STAG2gfpcf2_G2G1\MitoSys2\LSM\STAG2gfpcf2_G1\DE_W0003_P0031\DE_2_W0003_P0031_T0001\TR1_W0001_P0102\TR1_2_W0001_P0102_T0001_R1_P2_K1_Ch2-Ch1.zen
2.580000e+01	4.541667e+01	20151202_STAG2gfpcf2_G2G1\MitoSys2\LSM\STAG2gfpcf2_G1\DE_W0003_P0031\DE_2_W0003_P0031_T0001\TR1_W0001_P0102\TR1_2_W0001_P0102_T0001_R1_P2_K1_Ch2-Ch1.zen
2.586000e+01	4.815000e+01	20151202_STAG2gfpcf2_G2G1\MitoSys2\LSM\STAG2gfpcf2_G1\DE_W0003_P0031\DE_2_W0003_P0031_T0001\TR1_W0001_P0102\TR1_2_W0001_P0102_T0001_R1_P2_K1_Ch2-Ch1.zen
2.592000e+01	4.901667e+01	20151202_STAG2gfpcf2_G2G1\MitoSys2\LSM\STAG2gfpcf2_G1\DE_W0003_P0031\DE_2_W0003_P0031_T0001\TR1_W0001_P0102\TR1_2_W0001_P0102_T0001_R1_P2_K1_Ch2-Ch1.zen
2.598000e+01	4.886666e+01	20151202_STAG2gfpcf2_G2G1\MitoSys2\LSM\STAG2gfpcf2_G1\DE_W0003_P0031\DE_2_W0003_P0031_T0001\TR1_W0001_P0102\TR1_2_W0001_P0102_T0001_R1_P2_K1_Ch2-Ch1.zen
2.604000e+01	3.771667e+01	20151202_STAG2gfpcf2_G2G1\MitoSys2\LSM\STAG2gfpcf2_G1\DE_W0003_P0031\DE_2_W0003_P0031_T0001\TR1_W0001_P0102\TR1_2_W0001_P0102_T0001_R1_P2_K1_Ch2-Ch1.zen
2.610000e+01	4.101667e+01	20151202_STAG2gfpcf2_G2G1\MitoSys2\LSM\STAG2gfpcf2_G1\DE_W0003_P0031\DE_2_W0003_P0031_T0001\TR1_W0001_P0102\TR1_2_W0001_P0102_T0001_R1_P2_K1_Ch2-Ch1.zen
2.616000e+01	4.081667e+01	20151202_STAG2gfpcf2_G2G1\MitoSys2\LSM\STAG2gfpcf2_G1\DE_W0003_P0031\DE_2_W0003_P0031_T0001\TR1_W0001_P0102\TR1_2_W0001_P0102_T0001_R1_P2_K1_Ch2-Ch1.zen
2.622000e+01	4.241667e+01	20151202_STAG2gfpcf2_G2G1\MitoSys2\LSM\STAG2gfpcf2_G1\DE_W0003_P0031\DE_2_W0003_P0031_T0001\TR1_W0001_P0102\TR1_2_W0001_P0102_T0001_R1_P2_K1_Ch2-Ch1.zen
2.628000e+01	3.966667e+01	20151202_STAG2gfpcf2_G2G1\MitoSys2\LSM\STAG2gfpcf2_G1\DE_W0003_P0031\DE_2_W0003_P0031_T0001\TR1_W0001_P0102\TR1_2_W0001_P0102_T0001_R1_P2_K1_Ch2-Ch1.zen
2.634000e+01	4.126667e+01	20151202_STAG2gfpcf2_G2G1\MitoSys2\LSM\STAG2gfpcf2_G1\DE_W0003_P0031\DE_2_W0003_P0031_T0001\TR1_W0001_P0102\TR1_2_W0001_P0102_T0001_R1_P2_K1_Ch2-Ch1.zen
2.640000e+01	4.076667e+01	20151202_STAG2gfpcf2_G2G1\MitoSys2\LSM\STAG2gfpcf2_G1\DE_W0003_P0031\DE_2_W0003_P0031_T0001\TR1_W0001_P0102\TR1_2_W0001_P0102_T0001_R1_P2_K1_Ch2-Ch1.zen
2.646000e+01	4.598333e+01	20151202_STAG2gfpcf2_G2G1\MitoSys2\LSM\STAG2gfpcf2_G1\DE_W0003_P0031\DE_2_W0003_P0031_T0001\TR1_W0001_P0102\TR1_2_W0001_P0102_T0001_R1_P2_K1_Ch2-Ch1.zen
2.652000e+01	3.968333e+01	20151202_STAG2gfpcf2_G2G1\MitoSys2\LSM\STAG2gfpcf2_G1\DE_W0003_P0031\DE_2_W0003_P0031_T0001\TR1_W0001_P0102\TR1_2_W0001_P0102_T0001_R1_P2_K1_Ch2-Ch1.zen
2.658000e+01	4.131667e+01	20151202_STAG2gfpcf2_G2G1\MitoSys2\LSM\STAG2gfpcf2_G1\DE_W0003_P0031\DE_2_W0003_P0031_T0001\TR1_W0001_P0102\TR1_2_W0001_P0102_T0001_R1_P2_K1_Ch2-Ch1.zen
2.664000e+01	3.910000e+01	20151202_STAG2gfpcf2_G2G1\MitoSys2\LSM\STAG2gfpcf2_G1\DE_W0003_P0031\DE_2_W0003_P0031_T0001\TR1_W0001_P0102\TR1_2_W0001_P0102_T0001_R1_P2_K1_Ch2-Ch1.zen
2.670000e+01	4.018333e+01	20151202_STAG2gfpcf2_G2G1\MitoSys2\LSM\STAG2gfpcf2_G1\DE_W0003_P0031\DE_2_W0003_P0031_T0001\TR1_W0001_P0102\TR1_2_W0001_P0102_T0001_R1_P2_K1_Ch2-Ch1.zen
2.676000e+01	3.841667e+01	20151202_STAG2gfpcf2_G2G1\MitoSys2\LSM\STAG2gfpcf2_G1\DE_W0003_P0031\DE_2_W0003_P0031_T0001\TR1_W0001_P0102\TR1_2_W0001_P0102_T0001_R1_P2_K1_Ch2-Ch1.zen
2.682000e+01	4.048333e+01	20151202_STAG2gfpcf2_G2G1\MitoSys2\LSM\STAG2gfpcf2_G1\DE_W0003_P0031\DE_2_W0003_P0031_T0001\TR1_W0001_P0102\TR1_2_W0001_P0102_T0001_R1_P2_K1_Ch2-Ch1.zen
2.688000e+01	4.348333e+01	20151202_STAG2gfpcf2_G2G1\MitoSys2\LSM\STAG2gfpcf2_G1\DE_W0003_P0031\DE_2_W0003_P0031_T0001\TR1_W0001_P0102\TR1_2_W0001_P0102_T0001_R1_P2_K1_Ch2-Ch1.zen
2.694000e+01	4.181667e+01	20151202_STAG2gfpcf2_G2G1\MitoSys2\LSM\STAG2gfpcf2_G1\DE_W0003_P0031\DE_2_W0003_P0031_T0001\TR1_W0001_P0102\TR1_2_W0001_P0102_T0001_R1_P2_K1_Ch2-Ch1.zen
27	4.543333e+01	20151202_STAG2gfpcf2_G2G1\MitoSys2\LSM\STAG2gfpcf2_G1\DE_W0003_P0031\DE_2_W0003_P0031_T0001\TR1_W0001_P0102\TR1_2_W0001_P0102_T0001_R1_P2_K1_Ch2-Ch1.zen
2.706000e+01	4.721667e+01	20151202_STAG2gfpcf2_G2G1\MitoSys2\LSM\STAG2gfpcf2_G1\DE_W0003_P0031\DE_2_W0003_P0031_T0001\TR1_W0001_P0102\TR1_2_W0001_P0102_T0001_R1_P2_K1_Ch2-Ch1.zen
2.712000e+01	5.373333e+01	20151202_STAG2gfpcf2_G2G1\MitoSys2\LSM\STAG2gfpcf2_G1\DE_W0003_P0031\DE_2_W0003_P0031_T0001\TR1_W0001_P0102\TR1_2_W0001_P0102_T0001_R1_P2_K1_Ch2-Ch1.zen
2.718000e+01	5.236666e+01	20151202_STAG2gfpcf2_G2G1\MitoSys2\LSM\STAG2gfpcf2_G1\DE_W0003_P0031\DE_2_W0003_P0031_T0001\TR1_W0001_P0102\TR1_2_W0001_P0102_T0001_R1_P2_K1_Ch2-Ch1.zen
2.724000e+01	4.560000e+01	20151202_STAG2gfpcf2_G2G1\MitoSys2\LSM\STAG2gfpcf2_G1\DE_W0003_P0031\DE_2_W0003_P0031_T0001\TR1_W0001_P0102\TR1_2_W0001_P0102_T0001_R1_P2_K1_Ch2-Ch1.zen
2.730000e+01	4.756667e+01	20151202_STAG2gfpcf2_G2G1\MitoSys2\LSM\STAG2gfpcf2_G1\DE_W0003_P0031\DE_2_W0003_P0031_T0001\TR1_W0001_P0102\TR1_2_W0001_P0102_T0001_R1_P2_K1_Ch2-Ch1.zen
2.736000e+01	4.211666e+01	20151202_STAG2gfpcf2_G2G1\MitoSys2\LSM\STAG2gfpcf2_G1\DE_W0003_P0031\DE_2_W0003_P0031_T0001\TR1_W0001_P0102\TR1_2_W0001_P0102_T0001_R1_P2_K1_Ch2-Ch1.zen
2.742000e+01	4.691667e+01	20151202_STAG2gfpcf2_G2G1\MitoSys2\LSM\STAG2gfpcf2_G1\DE_W0003_P0031\DE_2_W0003_P0031_T0001\TR1_W0001_P0102\TR1_2_W0001_P0102_T0001_R1_P2_K1_Ch2-Ch1.zen
2.748000e+01	4.791667e+01	20151202_STAG2gfpcf2_G2G1\MitoSys2\LSM\STAG2gfpcf2_G1\DE_W0003_P0031\DE_2_W0003_P0031_T0001\TR1_W0001_P0102\TR1_2_W0001_P0102_T0001_R1_P2_K1_Ch2-Ch1.zen
2.754000e+01	4.906667e+01	20151202_STAG2gfpcf2_G2G1\MitoSys2\LSM\STAG2gfpcf2_G1\DE_W0003_P0031\DE_2_W0003_P0031_T0001\TR1_W0001_P0102\TR1_2_W0001_P0102_T0001_R1_P2_K1_Ch2-Ch1.zen
2.760000e+01	4.268333e+01	20151202_STAG2gfpcf2_G2G1\MitoSys2\LSM\STAG2gfpcf2_G1\DE_W0003_P0031\DE_2_W0003_P0031_T0001\TR1_W0001_P0102\TR1_2_W0001_P0102_T0001_R1_P2_K1_Ch2-Ch1.zen
2.766000e+01	4.163334e+01	20151202_STAG2gfpcf2_G2G1\MitoSys2\LSM\STAG2gfpcf2_G1\DE_W0003_P0031\DE_2_W0003_P0031_T0001\TR1_W0001_P0102\TR1_2_W0001_P0102_T0001_R1_P2_K1_Ch2-Ch1.zen
2.772000e+01	4.195000e+01	20151202_STAG2gfpcf2_G2G1\MitoSys2\LSM\STAG2gfpcf2_G1\DE_W0003_P0031\DE_2_W0003_P0031_T0001\TR1_W0001_P0102\TR1_2_W0001_P0102_T0001_R1_P2_K1_Ch2-Ch1.zen
2.778000e+01	4.121667e+01	20151202_STAG2gfpcf2_G2G1\MitoSys2\LSM\STAG2gfpcf2_G1\DE_W0003_P0031\DE_2_W0003_P0031_T0001\TR1_W0001_P0102\TR1_2_W0001_P0102_T0001_R1_P2_K1_Ch2-Ch1.zen
2.784000e+01	4.020000e+01	20151202_STAG2gfpcf2_G2G1\MitoSys2\LSM\STAG2gfpcf2_G1\DE_W0003_P0031\DE_2_W0003_P0031_T0001\TR1_W0001_P0102\TR1_2_W0001_P0102_T0001_R1_P2_K1_Ch2-Ch1.zen
2.790000e+01	4.251667e+01	20151202_STAG2gfpcf2_G2G1\MitoSys2\LSM\STAG2gfpcf2_G1\DE_W0003_P0031\DE_2_W0003_P0031_T0001\TR1_W0001_P0102\TR1_2_W0001_P0102_T0001_R1_P2_K1_Ch2-Ch1.zen
2.796000e+01	4.378333e+01	20151202_STAG2gfpcf2_G2G1\MitoSys2\LSM\STAG2gfpcf2_G1\DE_W0003_P0031\DE_2_W0003_P0031_T0001\TR1_W0001_P0102\TR1_2_W0001_P0102_T0001_R1_P2_K1_Ch2-Ch1.zen
2.802000e+01	4.456667e+01	20151202_STAG2gfpcf2_G2G1\MitoSys2\LSM\STAG2gfpcf2_G1\DE_W0003_P0031\DE_2_W0003_P0031_T0001\TR1_W0001_P0102\TR1_2_W0001_P0102_T0001_R1_P2_K1_Ch2-Ch1.zen
2.808000e+01	4.751667e+01	20151202_STAG2gfpcf2_G2G1\MitoSys2\LSM\STAG2gfpcf2_G1\DE_W0003_P0031\DE_2_W0003_P0031_T0001\TR1_W0001_P0102\TR1_2_W0001_P0102_T0001_R1_P2_K1_Ch2-Ch1.zen
2.814000e+01	4.371667e+01	20151202_STAG2gfpcf2_G2G1\MitoSys2\LSM\STAG2gfpcf2_G1\DE_W0003_P0031\DE_2_W0003_P0031_T0001\TR1_W0001_P0102\TR1_2_W0001_P0102_T0001_R1_P2_K1_Ch2-Ch1.zen
2.820000e+01	4.615000e+01	20151202_STAG2gfpcf2_G2G1\MitoSys2\LSM\STAG2gfpcf2_G1\DE_W0003_P0031\DE_2_W0003_P0031_T0001\TR1_W0001_P0102\TR1_2_W0001_P0102_T0001_R1_P2_K1_Ch2-Ch1.zen
2.826000e+01	3.878333e+01	20151202_STAG2gfpcf2_G2G1\MitoSys2\LSM\STAG2gfpcf2_G1\DE_W0003_P0031\DE_2_W0003_P0031_T0001\TR1_W0001_P0102\TR1_2_W0001_P0102_T0001_R1_P2_K1_Ch2-Ch1.zen
2.832000e+01	4.248333e+01	20151202_STAG2gfpcf2_G2G1\MitoSys2\LSM\STAG2gfpcf2_G1\DE_W0003_P0031\DE_2_W0003_P0031_T0001\TR1_W0001_P0102\TR1_2_W0001_P0102_T0001_R1_P2_K1_Ch2-Ch1.zen
2.838000e+01	4.791667e+01	20151202_STAG2gfpcf2_G2G1\MitoSys2\LSM\STAG2gfpcf2_G1\DE_W0003_P0031\DE_2_W0003_P0031_T0001\TR1_W0001_P0102\TR1_2_W0001_P0102_T0001_R1_P2_K1_Ch2-Ch1.zen
2.844000e+01	4.766667e+01	20151202_STAG2gfpcf2_G2G1\MitoSys2\LSM\STAG2gfpcf2_G1\DE_W0003_P0031\DE_2_W0003_P0031_T0001\TR1_W0001_P0102\TR1_2_W0001_P0102_T0001_R1_P2_K1_Ch2-Ch1.zen
2.850000e+01	5.018333e+01	20151202_STAG2gfpcf2_G2G1\MitoSys2\LSM\STAG2gfpcf2_G1\DE_W0003_P0031\DE_2_W0003_P0031_T0001\TR1_W0001_P0102\TR1_2_W0001_P0102_T0001_R1_P2_K1_Ch2-Ch1.zen
2.856000e+01	5.168333e+01	20151202_STAG2gfpcf2_G2G1\MitoSys2\LSM\STAG2gfpcf2_G1\DE_W0003_P0031\DE_2_W0003_P0031_T0001\TR1_W0001_P0102\TR1_2_W0001_P0102_T0001_R1_P2_K1_Ch2-Ch1.zen
2.862000e+01	4.885000e+01	20151202_STAG2gfpcf2_G2G1\MitoSys2\LSM\STAG2gfpcf2_G1\DE_W0003_P0031\DE_2_W0003_P0031_T0001\TR1_W0001_P0102\TR1_2_W0001_P0102_T0001_R1_P2_K1_Ch2-Ch1.zen
2.868000e+01	4.486666e+01	20151202_STAG2gfpcf2_G2G1\MitoSys2\LSM\STAG2gfpcf2_G1\DE_W0003_P0031\DE_2_W0003_P0031_T0001\TR1_W0001_P0102\TR1_2_W0001_P0102_T0001_R1_P2_K1_Ch2-Ch1.zen
2.874000e+01	4.276667e+01	20151202_STAG2gfpcf2_G2G1\MitoSys2\LSM\STAG2gfpcf2_G1\DE_W0003_P0031\DE_2_W0003_P0031_T0001\TR1_W0001_P0102\TR1_2_W0001_P0102_T0001_R1_P2_K1_Ch2-Ch1.zen
2.880000e+01	4.715000e+01	20151202_STAG2gfpcf2_G2G1\MitoSys2\LSM\STAG2gfpcf2_G1\DE_W0003_P0031\DE_2_W0003_P0031_T0001\TR1_W0001_P0102\TR1_2_W0001_P0102_T0001_R1_P2_K1_Ch2-Ch1.zen
2.886000e+01	4.568333e+01	20151202_STAG2gfpcf2_G2G1\MitoSys2\LSM\STAG2gfpcf2_G1\DE_W0003_P0031\DE_2_W0003_P0031_T0001\TR1_W0001_P0102\TR1_2_W0001_P0102_T0001_R1_P2_K1_Ch2-Ch1.zen
2.892000e+01	4.333333e+01	20151202_STAG2gfpcf2_G2G1\MitoSys2\LSM\STAG2gfpcf2_G1\DE_W0003_P0031\DE_2_W0003_P0031_T0001\TR1_W0001_P0102\TR1_2_W0001_P0102_T0001_R1_P2_K1_Ch2-Ch1.zen
2.898000e+01	4.760000e+01	20151202_STAG2gfpcf2_G2G1\MitoSys2\LSM\STAG2gfpcf2_G1\DE_W0003_P0031\DE_2_W0003_P0031_T0001\TR1_W0001_P0102\TR1_2_W0001_P0102_T0001_R1_P2_K1_Ch2-Ch1.zen
2.904000e+01	4.933333e+01	20151202_STAG2gfpcf2_G2G1\MitoSys2\LSM\STAG2gfpcf2_G1\DE_W0003_P0031\DE_2_W0003_P0031_T0001\TR1_W0001_P0102\TR1_2_W0001_P0102_T0001_R1_P2_K1_Ch2-Ch1.zen
2.910000e+01	4.861666e+01	20151202_STAG2gfpcf2_G2G1\MitoSys2\LSM\STAG2gfpcf2_G1\DE_W0003_P0031\DE_2_W0003_P0031_T0001\TR1_W0001_P0102\TR1_2_W0001_P0102_T0001_R1_P2_K1_Ch2-Ch1.zen
2.916000e+01	4.546667e+01	20151202_STAG2gfpcf2_G2G1\MitoSys2\LSM\STAG2gfpcf2_G1\DE_W0003_P0031\DE_2_W0003_P0031_T0001\TR1_W0001_P0102\TR1_2_W0001_P0102_T0001_R1_P2_K1_Ch2-Ch1.zen
2.922000e+01	5.645000e+01	20151202_STAG2gfpcf2_G2G1\MitoSys2\LSM\STAG2gfpcf2_G1\DE_W0003_P0031\DE_2_W0003_P0031_T0001\TR1_W0001_P0102\TR1_2_W0001_P0102_T0001_R1_P2_K1_Ch2-Ch1.zen
2.928000e+01	5.003333e+01	20151202_STAG2gfpcf2_G2G1\MitoSys2\LSM\STAG2gfpcf2_G1\DE_W0003_P0031\DE_2_W0003_P0031_T0001\TR1_W0001_P0102\TR1_2_W0001_P0102_T0001_R1_P2_K1_Ch2-Ch1.zen
2.934000e+01	5.316667e+01	20151202_STAG2gfpcf2_G2G1\MitoSys2\LSM\STAG2gfpcf2_G1\DE_W0003_P0031\DE_2_W0003_P0031_T0001\TR1_W0001_P0102\TR1_2_W0001_P0102_T0001_R1_P2_K1_Ch2-Ch1.zen
2.940000e+01	5.390000e+01	20151202_STAG2gfpcf2_G2G1\MitoSys2\LSM\STAG2gfpcf2_G1\DE_W0003_P0031\DE_2_W0003_P0031_T0001\TR1_W0001_P0102\TR1_2_W0001_P0102_T0001_R1_P2_K1_Ch2-Ch1.zen
2.946000e+01	4.800000e+01	20151202_STAG2gfpcf2_G2G1\MitoSys2\LSM\STAG2gfpcf2_G1\DE_W0003_P0031\DE_2_W0003_P0031_T0001\TR1_W0001_P0102\TR1_2_W0001_P0102_T0001_R1_P2_K1_Ch2-Ch1.zen
2.952000e+01	4.991667e+01	20151202_STAG2gfpcf2_G2G1\MitoSys2\LSM\STAG2gfpcf2_G1\DE_W0003_P0031\DE_2_W0003_P0031_T0001\TR1_W0001_P0102\TR1_2_W0001_P0102_T0001_R1_P2_K1_Ch2-Ch1.zen
2.958000e+01	4.986666e+01	20151202_STAG2gfpcf2_G2G1\MitoSys2\LSM\STAG2gfpcf2_G1\DE_W0003_P0031\DE_2_W0003_P0031_T0001\TR1_W0001_P0102\TR1_2_W0001_P0102_T0001_R1_P2_K1_Ch2-Ch1.zen
2.964000e+01	4.978333e+01	20151202_STAG2gfpcf2_G2G1\MitoSys2\LSM\STAG2gfpcf2_G1\DE_W0003_P0031\DE_2_W0003_P0031_T0001\TR1_W0001_P0102\TR1_2_W0001_P0102_T0001_R1_P2_K1_Ch2-Ch1.zen
2.970000e+01	4.696667e+01	20151202_STAG2gfpcf2_G2G1\MitoSys2\LSM\STAG2gfpcf2_G1\DE_W0003_P0031\DE_2_W0003_P0031_T0001\TR1_W0001_P0102\TR1_2_W0001_P0102_T0001_R1_P2_K1_Ch2-Ch1.zen
2.976000e+01	4.793333e+01	20151202_STAG2gfpcf2_G2G1\MitoSys2\LSM\STAG2gfpcf2_G1\DE_W0003_P0031\DE_2_W0003_P0031_T0001\TR1_W0001_P0102\TR1_2_W0001_P0102_T0001_R1_P2_K1_Ch2-Ch1.zen
2.982000e+01	5.081667e+01	20151202_STAG2gfpcf2_G2G1\MitoSys2\LSM\STAG2gfpcf2_G1\DE_W0003_P0031\DE_2_W0003_P0031_T0001\TR1_W0001_P0102\TR1_2_W0001_P0102_T0001_R1_P2_K1_Ch2-Ch1.zen
2.988000e+01	4.230000e+01	20151202_STAG2gfpcf2_G2G1\MitoSys2\LSM\STAG2gfpcf2_G1\DE_W0003_P0031\DE_2_W0003_P0031_T0001\TR1_W0001_P0102\TR1_2_W0001_P0102_T0001_R1_P2_K1_Ch2-Ch1.zen
2.994000e+01	4.193333e+01	20151202_STAG2gfpcf2_G2G1\MitoSys2\LSM\STAG2gfpcf2_G1\DE_W0003_P0031\DE_2_W0003_P0031_T0001\TR1_W0001_P0102\TR1_2_W0001_P0102_T0001_R1_P2_K1_Ch2-Ch1.zen
0	5.603331e+01	20151202_STAG2gfpcf2_G2G1\MitoSys2\LSM\STAG2gfpcf2_G1\DE_W0003_P0032\DE_2_W0003_P0032_T0001\TR1_W0001_P0099\TR1_2_W0001_P0099_T0001_R1_P1_K1_Ch2-Ch1.zen
6.000000e-02	5.491665e+01	20151202_STAG2gfpcf2_G2G1\MitoSys2\LSM\STAG2gfpcf2_G1\DE_W0003_P0032\DE_2_W0003_P0032_T0001\TR1_W0001_P0099\TR1_2_W0001_P0099_T0001_R1_P1_K1_Ch2-Ch1.zen
1.200000e-01	5.728331e+01	20151202_STAG2gfpcf2_G2G1\MitoSys2\LSM\STAG2gfpcf2_G1\DE_W0003_P0032\DE_2_W0003_P0032_T0001\TR1_W0001_P0099\TR1_2_W0001_P0099_T0001_R1_P1_K1_Ch2-Ch1.zen
1.800000e-01	5.748331e+01	20151202_STAG2gfpcf2_G2G1\MitoSys2\LSM\STAG2gfpcf2_G1\DE_W0003_P0032\DE_2_W0003_P0032_T0001\TR1_W0001_P0099\TR1_2_W0001_P0099_T0001_R1_P1_K1_Ch2-Ch1.zen
2.400000e-01	5.214998e+01	20151202_STAG2gfpcf2_G2G1\MitoSys2\LSM\STAG2gfpcf2_G1\DE_W0003_P0032\DE_2_W0003_P0032_T0001\TR1_W0001_P0099\TR1_2_W0001_P0099_T0001_R1_P1_K1_Ch2-Ch1.zen
3.000000e-01	5.093331e+01	20151202_STAG2gfpcf2_G2G1\MitoSys2\LSM\STAG2gfpcf2_G1\DE_W0003_P0032\DE_2_W0003_P0032_T0001\TR1_W0001_P0099\TR1_2_W0001_P0099_T0001_R1_P1_K1_Ch2-Ch1.zen
3.600000e-01	5.043331e+01	20151202_STAG2gfpcf2_G2G1\MitoSys2\LSM\STAG2gfpcf2_G1\DE_W0003_P0032\DE_2_W0003_P0032_T0001\TR1_W0001_P0099\TR1_2_W0001_P0099_T0001_R1_P1_K1_Ch2-Ch1.zen
4.200000e-01	5.403331e+01	20151202_STAG2gfpcf2_G2G1\MitoSys2\LSM\STAG2gfpcf2_G1\DE_W0003_P0032\DE_2_W0003_P0032_T0001\TR1_W0001_P0099\TR1_2_W0001_P0099_T0001_R1_P1_K1_Ch2-Ch1.zen
4.800000e-01	5.173331e+01	20151202_STAG2gfpcf2_G2G1\MitoSys2\LSM\STAG2gfpcf2_G1\DE_W0003_P0032\DE_2_W0003_P0032_T0001\TR1_W0001_P0099\TR1_2_W0001_P0099_T0001_R1_P1_K1_Ch2-Ch1.zen
5.400000e-01	4.509998e+01	20151202_STAG2gfpcf2_G2G1\MitoSys2\LSM\STAG2gfpcf2_G1\DE_W0003_P0032\DE_2_W0003_P0032_T0001\TR1_W0001_P0099\TR1_2_W0001_P0099_T0001_R1_P1_K1_Ch2-Ch1.zen
6.000000e-01	4.119998e+01	20151202_STAG2gfpcf2_G2G1\MitoSys2\LSM\STAG2gfpcf2_G1\DE_W0003_P0032\DE_2_W0003_P0032_T0001\TR1_W0001_P0099\TR1_2_W0001_P0099_T0001_R1_P1_K1_Ch2-Ch1.zen
6.600000e-01	4.664998e+01	20151202_STAG2gfpcf2_G2G1\MitoSys2\LSM\STAG2gfpcf2_G1\DE_W0003_P0032\DE_2_W0003_P0032_T0001\TR1_W0001_P0099\TR1_2_W0001_P0099_T0001_R1_P1_K1_Ch2-Ch1.zen
7.200000e-01	4.816665e+01	20151202_STAG2gfpcf2_G2G1\MitoSys2\LSM\STAG2gfpcf2_G1\DE_W0003_P0032\DE_2_W0003_P0032_T0001\TR1_W0001_P0099\TR1_2_W0001_P0099_T0001_R1_P1_K1_Ch2-Ch1.zen
7.800000e-01	4.429998e+01	20151202_STAG2gfpcf2_G2G1\MitoSys2\LSM\STAG2gfpcf2_G1\DE_W0003_P0032\DE_2_W0003_P0032_T0001\TR1_W0001_P0099\TR1_2_W0001_P0099_T0001_R1_P1_K1_Ch2-Ch1.zen
8.400000e-01	4.208332e+01	20151202_STAG2gfpcf2_G2G1\MitoSys2\LSM\STAG2gfpcf2_G1\DE_W0003_P0032\DE_2_W0003_P0032_T0001\TR1_W0001_P0099\TR1_2_W0001_P0099_T0001_R1_P1_K1_Ch2-Ch1.zen
9.000000e-01	4.841665e+01	20151202_STAG2gfpcf2_G2G1\MitoSys2\LSM\STAG2gfpcf2_G1\DE_W0003_P0032\DE_2_W0003_P0032_T0001\TR1_W0001_P0099\TR1_2_W0001_P0099_T0001_R1_P1_K1_Ch2-Ch1.zen
9.600000e-01	4.773331e+01	20151202_STAG2gfpcf2_G2G1\MitoSys2\LSM\STAG2gfpcf2_G1\DE_W0003_P0032\DE_2_W0003_P0032_T0001\TR1_W0001_P0099\TR1_2_W0001_P0099_T0001_R1_P1_K1_Ch2-Ch1.zen
1.020000e+00	4.983331e+01	20151202_STAG2gfpcf2_G2G1\MitoSys2\LSM\STAG2gfpcf2_G1\DE_W0003_P0032\DE_2_W0003_P0032_T0001\TR1_W0001_P0099\TR1_2_W0001_P0099_T0001_R1_P1_K1_Ch2-Ch1.zen
1.080000e+00	4.413332e+01	20151202_STAG2gfpcf2_G2G1\MitoSys2\LSM\STAG2gfpcf2_G1\DE_W0003_P0032\DE_2_W0003_P0032_T0001\TR1_W0001_P0099\TR1_2_W0001_P0099_T0001_R1_P1_K1_Ch2-Ch1.zen
1.140000e+00	4.626665e+01	20151202_STAG2gfpcf2_G2G1\MitoSys2\LSM\STAG2gfpcf2_G1\DE_W0003_P0032\DE_2_W0003_P0032_T0001\TR1_W0001_P0099\TR1_2_W0001_P0099_T0001_R1_P1_K1_Ch2-Ch1.zen
1.200000e+00	4.484998e+01	20151202_STAG2gfpcf2_G2G1\MitoSys2\LSM\STAG2gfpcf2_G1\DE_W0003_P0032\DE_2_W0003_P0032_T0001\TR1_W0001_P0099\TR1_2_W0001_P0099_T0001_R1_P1_K1_Ch2-Ch1.zen
1.260000e+00	4.453331e+01	20151202_STAG2gfpcf2_G2G1\MitoSys2\LSM\STAG2gfpcf2_G1\DE_W0003_P0032\DE_2_W0003_P0032_T0001\TR1_W0001_P0099\TR1_2_W0001_P0099_T0001_R1_P1_K1_Ch2-Ch1.zen
1.320000e+00	4.303331e+01	20151202_STAG2gfpcf2_G2G1\MitoSys2\LSM\STAG2gfpcf2_G1\DE_W0003_P0032\DE_2_W0003_P0032_T0001\TR1_W0001_P0099\TR1_2_W0001_P0099_T0001_R1_P1_K1_Ch2-Ch1.zen
1.380000e+00	4.589998e+01	20151202_STAG2gfpcf2_G2G1\MitoSys2\LSM\STAG2gfpcf2_G1\DE_W0003_P0032\DE_2_W0003_P0032_T0001\TR1_W0001_P0099\TR1_2_W0001_P0099_T0001_R1_P1_K1_Ch2-Ch1.zen
1.440000e+00	4.484998e+01	20151202_STAG2gfpcf2_G2G1\MitoSys2\LSM\STAG2gfpcf2_G1\DE_W0003_P0032\DE_2_W0003_P0032_T0001\TR1_W0001_P0099\TR1_2_W0001_P0099_T0001_R1_P1_K1_Ch2-Ch1.zen
1.500000e+00	4.783331e+01	20151202_STAG2gfpcf2_G2G1\MitoSys2\LSM\STAG2gfpcf2_G1\DE_W0003_P0032\DE_2_W0003_P0032_T0001\TR1_W0001_P0099\TR1_2_W0001_P0099_T0001_R1_P1_K1_Ch2-Ch1.zen
1.560000e+00	4.656665e+01	20151202_STAG2gfpcf2_G2G1\MitoSys2\LSM\STAG2gfpcf2_G1\DE_W0003_P0032\DE_2_W0003_P0032_T0001\TR1_W0001_P0099\TR1_2_W0001_P0099_T0001_R1_P1_K1_Ch2-Ch1.zen
1.620000e+00	4.478331e+01	20151202_STAG2gfpcf2_G2G1\MitoSys2\LSM\STAG2gfpcf2_G1\DE_W0003_P0032\DE_2_W0003_P0032_T0001\TR1_W0001_P0099\TR1_2_W0001_P0099_T0001_R1_P1_K1_Ch2-Ch1.zen
1.680000e+00	4.544998e+01	20151202_STAG2gfpcf2_G2G1\MitoSys2\LSM\STAG2gfpcf2_G1\DE_W0003_P0032\DE_2_W0003_P0032_T0001\TR1_W0001_P0099\TR1_2_W0001_P0099_T0001_R1_P1_K1_Ch2-Ch1.zen
1.740000e+00	4.173331e+01	20151202_STAG2gfpcf2_G2G1\MitoSys2\LSM\STAG2gfpcf2_G1\DE_W0003_P0032\DE_2_W0003_P0032_T0001\TR1_W0001_P0099\TR1_2_W0001_P0099_T0001_R1_P1_K1_Ch2-Ch1.zen
1.800000e+00	4.709998e+01	20151202_STAG2gfpcf2_G2G1\MitoSys2\LSM\STAG2gfpcf2_G1\DE_W0003_P0032\DE_2_W0003_P0032_T0001\TR1_W0001_P0099\TR1_2_W0001_P0099_T0001_R1_P1_K1_Ch2-Ch1.zen
1.860000e+00	4.269998e+01	20151202_STAG2gfpcf2_G2G1\MitoSys2\LSM\STAG2gfpcf2_G1\DE_W0003_P0032\DE_2_W0003_P0032_T0001\TR1_W0001_P0099\TR1_2_W0001_P0099_T0001_R1_P1_K1_Ch2-Ch1.zen
1.920000e+00	4.278331e+01	20151202_STAG2gfpcf2_G2G1\MitoSys2\LSM\STAG2gfpcf2_G1\DE_W0003_P0032\DE_2_W0003_P0032_T0001\TR1_W0001_P0099\TR1_2_W0001_P0099_T0001_R1_P1_K1_Ch2-Ch1.zen
1.980000e+00	4.553331e+01	20151202_STAG2gfpcf2_G2G1\MitoSys2\LSM\STAG2gfpcf2_G1\DE_W0003_P0032\DE_2_W0003_P0032_T0001\TR1_W0001_P0099\TR1_2_W0001_P0099_T0001_R1_P1_K1_Ch2-Ch1.zen
2.040000e+00	4.636665e+01	20151202_STAG2gfpcf2_G2G1\MitoSys2\LSM\STAG2gfpcf2_G1\DE_W0003_P0032\DE_2_W0003_P0032_T0001\TR1_W0001_P0099\TR1_2_W0001_P0099_T0001_R1_P1_K1_Ch2-Ch1.zen
2.100000e+00	4.501665e+01	20151202_STAG2gfpcf2_G2G1\MitoSys2\LSM\STAG2gfpcf2_G1\DE_W0003_P0032\DE_2_W0003_P0032_T0001\TR1_W0001_P0099\TR1_2_W0001_P0099_T0001_R1_P1_K1_Ch2-Ch1.zen
2.160000e+00	4.058332e+01	20151202_STAG2gfpcf2_G2G1\MitoSys2\LSM\STAG2gfpcf2_G1\DE_W0003_P0032\DE_2_W0003_P0032_T0001\TR1_W0001_P0099\TR1_2_W0001_P0099_T0001_R1_P1_K1_Ch2-Ch1.zen
2.220000e+00	4.214998e+01	20151202_STAG2gfpcf2_G2G1\MitoSys2\LSM\STAG2gfpcf2_G1\DE_W0003_P0032\DE_2_W0003_P0032_T0001\TR1_W0001_P0099\TR1_2_W0001_P0099_T0001_R1_P1_K1_Ch2-Ch1.zen
2.280000e+00	4.526665e+01	20151202_STAG2gfpcf2_G2G1\MitoSys2\LSM\STAG2gfpcf2_G1\DE_W0003_P0032\DE_2_W0003_P0032_T0001\TR1_W0001_P0099\TR1_2_W0001_P0099_T0001_R1_P1_K1_Ch2-Ch1.zen
2.340000e+00	4.423331e+01	20151202_STAG2gfpcf2_G2G1\MitoSys2\LSM\STAG2gfpcf2_G1\DE_W0003_P0032\DE_2_W0003_P0032_T0001\TR1_W0001_P0099\TR1_2_W0001_P0099_T0001_R1_P1_K1_Ch2-Ch1.zen
2.400000e+00	4.356665e+01	20151202_STAG2gfpcf2_G2G1\MitoSys2\LSM\STAG2gfpcf2_G1\DE_W0003_P0032\DE_2_W0003_P0032_T0001\TR1_W0001_P0099\TR1_2_W0001_P0099_T0001_R1_P1_K1_Ch2-Ch1.zen
2.460000e+00	4.499998e+01	20151202_STAG2gfpcf2_G2G1\MitoSys2\LSM\STAG2gfpcf2_G1\DE_W0003_P0032\DE_2_W0003_P0032_T0001\TR1_W0001_P0099\TR1_2_W0001_P0099_T0001_R1_P1_K1_Ch2-Ch1.zen
2.520000e+00	4.594998e+01	20151202_STAG2gfpcf2_G2G1\MitoSys2\LSM\STAG2gfpcf2_G1\DE_W0003_P0032\DE_2_W0003_P0032_T0001\TR1_W0001_P0099\TR1_2_W0001_P0099_T0001_R1_P1_K1_Ch2-Ch1.zen
2.580000e+00	4.448331e+01	20151202_STAG2gfpcf2_G2G1\MitoSys2\LSM\STAG2gfpcf2_G1\DE_W0003_P0032\DE_2_W0003_P0032_T0001\TR1_W0001_P0099\TR1_2_W0001_P0099_T0001_R1_P1_K1_Ch2-Ch1.zen
2.640000e+00	3.753332e+01	20151202_STAG2gfpcf2_G2G1\MitoSys2\LSM\STAG2gfpcf2_G1\DE_W0003_P0032\DE_2_W0003_P0032_T0001\TR1_W0001_P0099\TR1_2_W0001_P0099_T0001_R1_P1_K1_Ch2-Ch1.zen
2.700000e+00	4.203332e+01	20151202_STAG2gfpcf2_G2G1\MitoSys2\LSM\STAG2gfpcf2_G1\DE_W0003_P0032\DE_2_W0003_P0032_T0001\TR1_W0001_P0099\TR1_2_W0001_P0099_T0001_R1_P1_K1_Ch2-Ch1.zen
2.760000e+00	3.981665e+01	20151202_STAG2gfpcf2_G2G1\MitoSys2\LSM\STAG2gfpcf2_G1\DE_W0003_P0032\DE_2_W0003_P0032_T0001\TR1_W0001_P0099\TR1_2_W0001_P0099_T0001_R1_P1_K1_Ch2-Ch1.zen
2.820000e+00	4.006665e+01	20151202_STAG2gfpcf2_G2G1\MitoSys2\LSM\STAG2gfpcf2_G1\DE_W0003_P0032\DE_2_W0003_P0032_T0001\TR1_W0001_P0099\TR1_2_W0001_P0099_T0001_R1_P1_K1_Ch2-Ch1.zen
2.880000e+00	4.089998e+01	20151202_STAG2gfpcf2_G2G1\MitoSys2\LSM\STAG2gfpcf2_G1\DE_W0003_P0032\DE_2_W0003_P0032_T0001\TR1_W0001_P0099\TR1_2_W0001_P0099_T0001_R1_P1_K1_Ch2-Ch1.zen
2.940000e+00	4.339998e+01	20151202_STAG2gfpcf2_G2G1\MitoSys2\LSM\STAG2gfpcf2_G1\DE_W0003_P0032\DE_2_W0003_P0032_T0001\TR1_W0001_P0099\TR1_2_W0001_P0099_T0001_R1_P1_K1_Ch2-Ch1.zen
3	4.669998e+01	20151202_STAG2gfpcf2_G2G1\MitoSys2\LSM\STAG2gfpcf2_G1\DE_W0003_P0032\DE_2_W0003_P0032_T0001\TR1_W0001_P0099\TR1_2_W0001_P0099_T0001_R1_P1_K1_Ch2-Ch1.zen
3.060000e+00	4.454998e+01	20151202_STAG2gfpcf2_G2G1\MitoSys2\LSM\STAG2gfpcf2_G1\DE_W0003_P0032\DE_2_W0003_P0032_T0001\TR1_W0001_P0099\TR1_2_W0001_P0099_T0001_R1_P1_K1_Ch2-Ch1.zen
3.120000e+00	3.973332e+01	20151202_STAG2gfpcf2_G2G1\MitoSys2\LSM\STAG2gfpcf2_G1\DE_W0003_P0032\DE_2_W0003_P0032_T0001\TR1_W0001_P0099\TR1_2_W0001_P0099_T0001_R1_P1_K1_Ch2-Ch1.zen
3.180000e+00	4.558331e+01	20151202_STAG2gfpcf2_G2G1\MitoSys2\LSM\STAG2gfpcf2_G1\DE_W0003_P0032\DE_2_W0003_P0032_T0001\TR1_W0001_P0099\TR1_2_W0001_P0099_T0001_R1_P1_K1_Ch2-Ch1.zen
3.240000e+00	5.164998e+01	20151202_STAG2gfpcf2_G2G1\MitoSys2\LSM\STAG2gfpcf2_G1\DE_W0003_P0032\DE_2_W0003_P0032_T0001\TR1_W0001_P0099\TR1_2_W0001_P0099_T0001_R1_P1_K1_Ch2-Ch1.zen
3.300000e+00	4.413332e+01	20151202_STAG2gfpcf2_G2G1\MitoSys2\LSM\STAG2gfpcf2_G1\DE_W0003_P0032\DE_2_W0003_P0032_T0001\TR1_W0001_P0099\TR1_2_W0001_P0099_T0001_R1_P1_K1_Ch2-Ch1.zen
3.360000e+00	3.666665e+01	20151202_STAG2gfpcf2_G2G1\MitoSys2\LSM\STAG2gfpcf2_G1\DE_W0003_P0032\DE_2_W0003_P0032_T0001\TR1_W0001_P0099\TR1_2_W0001_P0099_T0001_R1_P1_K1_Ch2-Ch1.zen
3.420000e+00	3.944998e+01	20151202_STAG2gfpcf2_G2G1\MitoSys2\LSM\STAG2gfpcf2_G1\DE_W0003_P0032\DE_2_W0003_P0032_T0001\TR1_W0001_P0099\TR1_2_W0001_P0099_T0001_R1_P1_K1_Ch2-Ch1.zen
3.480000e+00	4.523331e+01	20151202_STAG2gfpcf2_G2G1\MitoSys2\LSM\STAG2gfpcf2_G1\DE_W0003_P0032\DE_2_W0003_P0032_T0001\TR1_W0001_P0099\TR1_2_W0001_P0099_T0001_R1_P1_K1_Ch2-Ch1.zen
3.540000e+00	4.319998e+01	20151202_STAG2gfpcf2_G2G1\MitoSys2\LSM\STAG2gfpcf2_G1\DE_W0003_P0032\DE_2_W0003_P0032_T0001\TR1_W0001_P0099\TR1_2_W0001_P0099_T0001_R1_P1_K1_Ch2-Ch1.zen
3.600000e+00	4.591665e+01	20151202_STAG2gfpcf2_G2G1\MitoSys2\LSM\STAG2gfpcf2_G1\DE_W0003_P0032\DE_2_W0003_P0032_T0001\TR1_W0001_P0099\TR1_2_W0001_P0099_T0001_R1_P1_K1_Ch2-Ch1.zen
3.660000e+00	4.633331e+01	20151202_STAG2gfpcf2_G2G1\MitoSys2\LSM\STAG2gfpcf2_G1\DE_W0003_P0032\DE_2_W0003_P0032_T0001\TR1_W0001_P0099\TR1_2_W0001_P0099_T0001_R1_P1_K1_Ch2-Ch1.zen
3.720000e+00	4.484998e+01	20151202_STAG2gfpcf2_G2G1\MitoSys2\LSM\STAG2gfpcf2_G1\DE_W0003_P0032\DE_2_W0003_P0032_T0001\TR1_W0001_P0099\TR1_2_W0001_P0099_T0001_R1_P1_K1_Ch2-Ch1.zen
3.780000e+00	4.591665e+01	20151202_STAG2gfpcf2_G2G1\MitoSys2\LSM\STAG2gfpcf2_G1\DE_W0003_P0032\DE_2_W0003_P0032_T0001\TR1_W0001_P0099\TR1_2_W0001_P0099_T0001_R1_P1_K1_Ch2-Ch1.zen
3.840000e+00	5.193331e+01	20151202_STAG2gfpcf2_G2G1\MitoSys2\LSM\STAG2gfpcf2_G1\DE_W0003_P0032\DE_2_W0003_P0032_T0001\TR1_W0001_P0099\TR1_2_W0001_P0099_T0001_R1_P1_K1_Ch2-Ch1.zen
3.900000e+00	4.354998e+01	20151202_STAG2gfpcf2_G2G1\MitoSys2\LSM\STAG2gfpcf2_G1\DE_W0003_P0032\DE_2_W0003_P0032_T0001\TR1_W0001_P0099\TR1_2_W0001_P0099_T0001_R1_P1_K1_Ch2-Ch1.zen
3.960000e+00	4.124998e+01	20151202_STAG2gfpcf2_G2G1\MitoSys2\LSM\STAG2gfpcf2_G1\DE_W0003_P0032\DE_2_W0003_P0032_T0001\TR1_W0001_P0099\TR1_2_W0001_P0099_T0001_R1_P1_K1_Ch2-Ch1.zen
4.020000e+00	5.353331e+01	20151202_STAG2gfpcf2_G2G1\MitoSys2\LSM\STAG2gfpcf2_G1\DE_W0003_P0032\DE_2_W0003_P0032_T0001\TR1_W0001_P0099\TR1_2_W0001_P0099_T0001_R1_P1_K1_Ch2-Ch1.zen
4.080000e+00	4.898331e+01	20151202_STAG2gfpcf2_G2G1\MitoSys2\LSM\STAG2gfpcf2_G1\DE_W0003_P0032\DE_2_W0003_P0032_T0001\TR1_W0001_P0099\TR1_2_W0001_P0099_T0001_R1_P1_K1_Ch2-Ch1.zen
4.140000e+00	4.946664e+01	20151202_STAG2gfpcf2_G2G1\MitoSys2\LSM\STAG2gfpcf2_G1\DE_W0003_P0032\DE_2_W0003_P0032_T0001\TR1_W0001_P0099\TR1_2_W0001_P0099_T0001_R1_P1_K1_Ch2-Ch1.zen
4.200000e+00	4.599998e+01	20151202_STAG2gfpcf2_G2G1\MitoSys2\LSM\STAG2gfpcf2_G1\DE_W0003_P0032\DE_2_W0003_P0032_T0001\TR1_W0001_P0099\TR1_2_W0001_P0099_T0001_R1_P1_K1_Ch2-Ch1.zen
4.260000e+00	4.878331e+01	20151202_STAG2gfpcf2_G2G1\MitoSys2\LSM\STAG2gfpcf2_G1\DE_W0003_P0032\DE_2_W0003_P0032_T0001\TR1_W0001_P0099\TR1_2_W0001_P0099_T0001_R1_P1_K1_Ch2-Ch1.zen
4.320000e+00	5.098331e+01	20151202_STAG2gfpcf2_G2G1\MitoSys2\LSM\STAG2gfpcf2_G1\DE_W0003_P0032\DE_2_W0003_P0032_T0001\TR1_W0001_P0099\TR1_2_W0001_P0099_T0001_R1_P1_K1_Ch2-Ch1.zen
4.380000e+00	4.346665e+01	20151202_STAG2gfpcf2_G2G1\MitoSys2\LSM\STAG2gfpcf2_G1\DE_W0003_P0032\DE_2_W0003_P0032_T0001\TR1_W0001_P0099\TR1_2_W0001_P0099_T0001_R1_P1_K1_Ch2-Ch1.zen
4.440000e+00	4.846665e+01	20151202_STAG2gfpcf2_G2G1\MitoSys2\LSM\STAG2gfpcf2_G1\DE_W0003_P0032\DE_2_W0003_P0032_T0001\TR1_W0001_P0099\TR1_2_W0001_P0099_T0001_R1_P1_K1_Ch2-Ch1.zen
4.500000e+00	5.451664e+01	20151202_STAG2gfpcf2_G2G1\MitoSys2\LSM\STAG2gfpcf2_G1\DE_W0003_P0032\DE_2_W0003_P0032_T0001\TR1_W0001_P0099\TR1_2_W0001_P0099_T0001_R1_P1_K1_Ch2-Ch1.zen
4.560000e+00	5.099998e+01	20151202_STAG2gfpcf2_G2G1\MitoSys2\LSM\STAG2gfpcf2_G1\DE_W0003_P0032\DE_2_W0003_P0032_T0001\TR1_W0001_P0099\TR1_2_W0001_P0099_T0001_R1_P1_K1_Ch2-Ch1.zen
4.620000e+00	4.866665e+01	20151202_STAG2gfpcf2_G2G1\MitoSys2\LSM\STAG2gfpcf2_G1\DE_W0003_P0032\DE_2_W0003_P0032_T0001\TR1_W0001_P0099\TR1_2_W0001_P0099_T0001_R1_P1_K1_Ch2-Ch1.zen
4.680000e+00	4.691665e+01	20151202_STAG2gfpcf2_G2G1\MitoSys2\LSM\STAG2gfpcf2_G1\DE_W0003_P0032\DE_2_W0003_P0032_T0001\TR1_W0001_P0099\TR1_2_W0001_P0099_T0001_R1_P1_K1_Ch2-Ch1.zen
4.740000e+00	4.483331e+01	20151202_STAG2gfpcf2_G2G1\MitoSys2\LSM\STAG2gfpcf2_G1\DE_W0003_P0032\DE_2_W0003_P0032_T0001\TR1_W0001_P0099\TR1_2_W0001_P0099_T0001_R1_P1_K1_Ch2-Ch1.zen
4.800000e+00	4.419998e+01	20151202_STAG2gfpcf2_G2G1\MitoSys2\LSM\STAG2gfpcf2_G1\DE_W0003_P0032\DE_2_W0003_P0032_T0001\TR1_W0001_P0099\TR1_2_W0001_P0099_T0001_R1_P1_K1_Ch2-Ch1.zen
4.860000e+00	4.161665e+01	20151202_STAG2gfpcf2_G2G1\MitoSys2\LSM\STAG2gfpcf2_G1\DE_W0003_P0032\DE_2_W0003_P0032_T0001\TR1_W0001_P0099\TR1_2_W0001_P0099_T0001_R1_P1_K1_Ch2-Ch1.zen
4.920000e+00	4.886665e+01	20151202_STAG2gfpcf2_G2G1\MitoSys2\LSM\STAG2gfpcf2_G1\DE_W0003_P0032\DE_2_W0003_P0032_T0001\TR1_W0001_P0099\TR1_2_W0001_P0099_T0001_R1_P1_K1_Ch2-Ch1.zen
4.980000e+00	3.951665e+01	20151202_STAG2gfpcf2_G2G1\MitoSys2\LSM\STAG2gfpcf2_G1\DE_W0003_P0032\DE_2_W0003_P0032_T0001\TR1_W0001_P0099\TR1_2_W0001_P0099_T0001_R1_P1_K1_Ch2-Ch1.zen
5.040000e+00	4.149998e+01	20151202_STAG2gfpcf2_G2G1\MitoSys2\LSM\STAG2gfpcf2_G1\DE_W0003_P0032\DE_2_W0003_P0032_T0001\TR1_W0001_P0099\TR1_2_W0001_P0099_T0001_R1_P1_K1_Ch2-Ch1.zen
5.100000e+00	4.291665e+01	20151202_STAG2gfpcf2_G2G1\MitoSys2\LSM\STAG2gfpcf2_G1\DE_W0003_P0032\DE_2_W0003_P0032_T0001\TR1_W0001_P0099\TR1_2_W0001_P0099_T0001_R1_P1_K1_Ch2-Ch1.zen
5.160000e+00	4.136665e+01	20151202_STAG2gfpcf2_G2G1\MitoSys2\LSM\STAG2gfpcf2_G1\DE_W0003_P0032\DE_2_W0003_P0032_T0001\TR1_W0001_P0099\TR1_2_W0001_P0099_T0001_R1_P1_K1_Ch2-Ch1.zen
5.220000e+00	4.276665e+01	20151202_STAG2gfpcf2_G2G1\MitoSys2\LSM\STAG2gfpcf2_G1\DE_W0003_P0032\DE_2_W0003_P0032_T0001\TR1_W0001_P0099\TR1_2_W0001_P0099_T0001_R1_P1_K1_Ch2-Ch1.zen
5.280000e+00	4.343332e+01	20151202_STAG2gfpcf2_G2G1\MitoSys2\LSM\STAG2gfpcf2_G1\DE_W0003_P0032\DE_2_W0003_P0032_T0001\TR1_W0001_P0099\TR1_2_W0001_P0099_T0001_R1_P1_K1_Ch2-Ch1.zen
5.340000e+00	4.206665e+01	20151202_STAG2gfpcf2_G2G1\MitoSys2\LSM\STAG2gfpcf2_G1\DE_W0003_P0032\DE_2_W0003_P0032_T0001\TR1_W0001_P0099\TR1_2_W0001_P0099_T0001_R1_P1_K1_Ch2-Ch1.zen
5.400000e+00	3.834998e+01	20151202_STAG2gfpcf2_G2G1\MitoSys2\LSM\STAG2gfpcf2_G1\DE_W0003_P0032\DE_2_W0003_P0032_T0001\TR1_W0001_P0099\TR1_2_W0001_P0099_T0001_R1_P1_K1_Ch2-Ch1.zen
5.460000e+00	4.133332e+01	20151202_STAG2gfpcf2_G2G1\MitoSys2\LSM\STAG2gfpcf2_G1\DE_W0003_P0032\DE_2_W0003_P0032_T0001\TR1_W0001_P0099\TR1_2_W0001_P0099_T0001_R1_P1_K1_Ch2-Ch1.zen
5.520000e+00	4.121665e+01	20151202_STAG2gfpcf2_G2G1\MitoSys2\LSM\STAG2gfpcf2_G1\DE_W0003_P0032\DE_2_W0003_P0032_T0001\TR1_W0001_P0099\TR1_2_W0001_P0099_T0001_R1_P1_K1_Ch2-Ch1.zen
5.580000e+00	4.034998e+01	20151202_STAG2gfpcf2_G2G1\MitoSys2\LSM\STAG2gfpcf2_G1\DE_W0003_P0032\DE_2_W0003_P0032_T0001\TR1_W0001_P0099\TR1_2_W0001_P0099_T0001_R1_P1_K1_Ch2-Ch1.zen
5.640000e+00	3.821665e+01	20151202_STAG2gfpcf2_G2G1\MitoSys2\LSM\STAG2gfpcf2_G1\DE_W0003_P0032\DE_2_W0003_P0032_T0001\TR1_W0001_P0099\TR1_2_W0001_P0099_T0001_R1_P1_K1_Ch2-Ch1.zen
5.700000e+00	3.826665e+01	20151202_STAG2gfpcf2_G2G1\MitoSys2\LSM\STAG2gfpcf2_G1\DE_W0003_P0032\DE_2_W0003_P0032_T0001\TR1_W0001_P0099\TR1_2_W0001_P0099_T0001_R1_P1_K1_Ch2-Ch1.zen
5.760000e+00	5.006665e+01	20151202_STAG2gfpcf2_G2G1\MitoSys2\LSM\STAG2gfpcf2_G1\DE_W0003_P0032\DE_2_W0003_P0032_T0001\TR1_W0001_P0099\TR1_2_W0001_P0099_T0001_R1_P1_K1_Ch2-Ch1.zen
5.820000e+00	4.649998e+01	20151202_STAG2gfpcf2_G2G1\MitoSys2\LSM\STAG2gfpcf2_G1\DE_W0003_P0032\DE_2_W0003_P0032_T0001\TR1_W0001_P0099\TR1_2_W0001_P0099_T0001_R1_P1_K1_Ch2-Ch1.zen
5.880000e+00	4.236665e+01	20151202_STAG2gfpcf2_G2G1\MitoSys2\LSM\STAG2gfpcf2_G1\DE_W0003_P0032\DE_2_W0003_P0032_T0001\TR1_W0001_P0099\TR1_2_W0001_P0099_T0001_R1_P1_K1_Ch2-Ch1.zen
5.940000e+00	3.941665e+01	20151202_STAG2gfpcf2_G2G1\MitoSys2\LSM\STAG2gfpcf2_G1\DE_W0003_P0032\DE_2_W0003_P0032_T0001\TR1_W0001_P0099\TR1_2_W0001_P0099_T0001_R1_P1_K1_Ch2-Ch1.zen
6	4.329998e+01	20151202_STAG2gfpcf2_G2G1\MitoSys2\LSM\STAG2gfpcf2_G1\DE_W0003_P0032\DE_2_W0003_P0032_T0001\TR1_W0001_P0099\TR1_2_W0001_P0099_T0001_R1_P1_K1_Ch2-Ch1.zen
6.060000e+00	3.656665e+01	20151202_STAG2gfpcf2_G2G1\MitoSys2\LSM\STAG2gfpcf2_G1\DE_W0003_P0032\DE_2_W0003_P0032_T0001\TR1_W0001_P0099\TR1_2_W0001_P0099_T0001_R1_P1_K1_Ch2-Ch1.zen
6.120000e+00	3.954998e+01	20151202_STAG2gfpcf2_G2G1\MitoSys2\LSM\STAG2gfpcf2_G1\DE_W0003_P0032\DE_2_W0003_P0032_T0001\TR1_W0001_P0099\TR1_2_W0001_P0099_T0001_R1_P1_K1_Ch2-Ch1.zen
6.180000e+00	3.714999e+01	20151202_STAG2gfpcf2_G2G1\MitoSys2\LSM\STAG2gfpcf2_G1\DE_W0003_P0032\DE_2_W0003_P0032_T0001\TR1_W0001_P0099\TR1_2_W0001_P0099_T0001_R1_P1_K1_Ch2-Ch1.zen
6.240000e+00	3.518332e+01	20151202_STAG2gfpcf2_G2G1\MitoSys2\LSM\STAG2gfpcf2_G1\DE_W0003_P0032\DE_2_W0003_P0032_T0001\TR1_W0001_P0099\TR1_2_W0001_P0099_T0001_R1_P1_K1_Ch2-Ch1.zen
6.300000e+00	3.351665e+01	20151202_STAG2gfpcf2_G2G1\MitoSys2\LSM\STAG2gfpcf2_G1\DE_W0003_P0032\DE_2_W0003_P0032_T0001\TR1_W0001_P0099\TR1_2_W0001_P0099_T0001_R1_P1_K1_Ch2-Ch1.zen
6.360000e+00	3.581665e+01	20151202_STAG2gfpcf2_G2G1\MitoSys2\LSM\STAG2gfpcf2_G1\DE_W0003_P0032\DE_2_W0003_P0032_T0001\TR1_W0001_P0099\TR1_2_W0001_P0099_T0001_R1_P1_K1_Ch2-Ch1.zen
6.420000e+00	3.639999e+01	20151202_STAG2gfpcf2_G2G1\MitoSys2\LSM\STAG2gfpcf2_G1\DE_W0003_P0032\DE_2_W0003_P0032_T0001\TR1_W0001_P0099\TR1_2_W0001_P0099_T0001_R1_P1_K1_Ch2-Ch1.zen
6.480000e+00	3.853332e+01	20151202_STAG2gfpcf2_G2G1\MitoSys2\LSM\STAG2gfpcf2_G1\DE_W0003_P0032\DE_2_W0003_P0032_T0001\TR1_W0001_P0099\TR1_2_W0001_P0099_T0001_R1_P1_K1_Ch2-Ch1.zen
6.540000e+00	3.789998e+01	20151202_STAG2gfpcf2_G2G1\MitoSys2\LSM\STAG2gfpcf2_G1\DE_W0003_P0032\DE_2_W0003_P0032_T0001\TR1_W0001_P0099\TR1_2_W0001_P0099_T0001_R1_P1_K1_Ch2-Ch1.zen
6.600000e+00	3.689999e+01	20151202_STAG2gfpcf2_G2G1\MitoSys2\LSM\STAG2gfpcf2_G1\DE_W0003_P0032\DE_2_W0003_P0032_T0001\TR1_W0001_P0099\TR1_2_W0001_P0099_T0001_R1_P1_K1_Ch2-Ch1.zen
6.660000e+00	3.573332e+01	20151202_STAG2gfpcf2_G2G1\MitoSys2\LSM\STAG2gfpcf2_G1\DE_W0003_P0032\DE_2_W0003_P0032_T0001\TR1_W0001_P0099\TR1_2_W0001_P0099_T0001_R1_P1_K1_Ch2-Ch1.zen
6.720000e+00	3.791665e+01	20151202_STAG2gfpcf2_G2G1\MitoSys2\LSM\STAG2gfpcf2_G1\DE_W0003_P0032\DE_2_W0003_P0032_T0001\TR1_W0001_P0099\TR1_2_W0001_P0099_T0001_R1_P1_K1_Ch2-Ch1.zen
6.780000e+00	4.083332e+01	20151202_STAG2gfpcf2_G2G1\MitoSys2\LSM\STAG2gfpcf2_G1\DE_W0003_P0032\DE_2_W0003_P0032_T0001\TR1_W0001_P0099\TR1_2_W0001_P0099_T0001_R1_P1_K1_Ch2-Ch1.zen
6.840000e+00	4.201665e+01	20151202_STAG2gfpcf2_G2G1\MitoSys2\LSM\STAG2gfpcf2_G1\DE_W0003_P0032\DE_2_W0003_P0032_T0001\TR1_W0001_P0099\TR1_2_W0001_P0099_T0001_R1_P1_K1_Ch2-Ch1.zen
6.900000e+00	4.131665e+01	20151202_STAG2gfpcf2_G2G1\MitoSys2\LSM\STAG2gfpcf2_G1\DE_W0003_P0032\DE_2_W0003_P0032_T0001\TR1_W0001_P0099\TR1_2_W0001_P0099_T0001_R1_P1_K1_Ch2-Ch1.zen
6.960000e+00	4.588332e+01	20151202_STAG2gfpcf2_G2G1\MitoSys2\LSM\STAG2gfpcf2_G1\DE_W0003_P0032\DE_2_W0003_P0032_T0001\TR1_W0001_P0099\TR1_2_W0001_P0099_T0001_R1_P1_K1_Ch2-Ch1.zen
7.020000e+00	4.253331e+01	20151202_STAG2gfpcf2_G2G1\MitoSys2\LSM\STAG2gfpcf2_G1\DE_W0003_P0032\DE_2_W0003_P0032_T0001\TR1_W0001_P0099\TR1_2_W0001_P0099_T0001_R1_P1_K1_Ch2-Ch1.zen
7.080000e+00	4.371665e+01	20151202_STAG2gfpcf2_G2G1\MitoSys2\LSM\STAG2gfpcf2_G1\DE_W0003_P0032\DE_2_W0003_P0032_T0001\TR1_W0001_P0099\TR1_2_W0001_P0099_T0001_R1_P1_K1_Ch2-Ch1.zen
7.140000e+00	4.033332e+01	20151202_STAG2gfpcf2_G2G1\MitoSys2\LSM\STAG2gfpcf2_G1\DE_W0003_P0032\DE_2_W0003_P0032_T0001\TR1_W0001_P0099\TR1_2_W0001_P0099_T0001_R1_P1_K1_Ch2-Ch1.zen
7.200000e+00	4.668332e+01	20151202_STAG2gfpcf2_G2G1\MitoSys2\LSM\STAG2gfpcf2_G1\DE_W0003_P0032\DE_2_W0003_P0032_T0001\TR1_W0001_P0099\TR1_2_W0001_P0099_T0001_R1_P1_K1_Ch2-Ch1.zen
7.260000e+00	4.311665e+01	20151202_STAG2gfpcf2_G2G1\MitoSys2\LSM\STAG2gfpcf2_G1\DE_W0003_P0032\DE_2_W0003_P0032_T0001\TR1_W0001_P0099\TR1_2_W0001_P0099_T0001_R1_P1_K1_Ch2-Ch1.zen
7.320000e+00	4.339998e+01	20151202_STAG2gfpcf2_G2G1\MitoSys2\LSM\STAG2gfpcf2_G1\DE_W0003_P0032\DE_2_W0003_P0032_T0001\TR1_W0001_P0099\TR1_2_W0001_P0099_T0001_R1_P1_K1_Ch2-Ch1.zen
7.380000e+00	3.266665e+01	20151202_STAG2gfpcf2_G2G1\MitoSys2\LSM\STAG2gfpcf2_G1\DE_W0003_P0032\DE_2_W0003_P0032_T0001\TR1_W0001_P0099\TR1_2_W0001_P0099_T0001_R1_P1_K1_Ch2-Ch1.zen
7.440000e+00	3.341665e+01	20151202_STAG2gfpcf2_G2G1\MitoSys2\LSM\STAG2gfpcf2_G1\DE_W0003_P0032\DE_2_W0003_P0032_T0001\TR1_W0001_P0099\TR1_2_W0001_P0099_T0001_R1_P1_K1_Ch2-Ch1.zen
7.500000e+00	3.529998e+01	20151202_STAG2gfpcf2_G2G1\MitoSys2\LSM\STAG2gfpcf2_G1\DE_W0003_P0032\DE_2_W0003_P0032_T0001\TR1_W0001_P0099\TR1_2_W0001_P0099_T0001_R1_P1_K1_Ch2-Ch1.zen
7.560000e+00	3.514999e+01	20151202_STAG2gfpcf2_G2G1\MitoSys2\LSM\STAG2gfpcf2_G1\DE_W0003_P0032\DE_2_W0003_P0032_T0001\TR1_W0001_P0099\TR1_2_W0001_P0099_T0001_R1_P1_K1_Ch2-Ch1.zen
7.620000e+00	3.679998e+01	20151202_STAG2gfpcf2_G2G1\MitoSys2\LSM\STAG2gfpcf2_G1\DE_W0003_P0032\DE_2_W0003_P0032_T0001\TR1_W0001_P0099\TR1_2_W0001_P0099_T0001_R1_P1_K1_Ch2-Ch1.zen
7.680000e+00	4.053332e+01	20151202_STAG2gfpcf2_G2G1\MitoSys2\LSM\STAG2gfpcf2_G1\DE_W0003_P0032\DE_2_W0003_P0032_T0001\TR1_W0001_P0099\TR1_2_W0001_P0099_T0001_R1_P1_K1_Ch2-Ch1.zen
7.740000e+00	3.683332e+01	20151202_STAG2gfpcf2_G2G1\MitoSys2\LSM\STAG2gfpcf2_G1\DE_W0003_P0032\DE_2_W0003_P0032_T0001\TR1_W0001_P0099\TR1_2_W0001_P0099_T0001_R1_P1_K1_Ch2-Ch1.zen
7.800000e+00	3.068332e+01	20151202_STAG2gfpcf2_G2G1\MitoSys2\LSM\STAG2gfpcf2_G1\DE_W0003_P0032\DE_2_W0003_P0032_T0001\TR1_W0001_P0099\TR1_2_W0001_P0099_T0001_R1_P1_K1_Ch2-Ch1.zen
7.860000e+00	3.553332e+01	20151202_STAG2gfpcf2_G2G1\MitoSys2\LSM\STAG2gfpcf2_G1\DE_W0003_P0032\DE_2_W0003_P0032_T0001\TR1_W0001_P0099\TR1_2_W0001_P0099_T0001_R1_P1_K1_Ch2-Ch1.zen
7.920000e+00	3.736665e+01	20151202_STAG2gfpcf2_G2G1\MitoSys2\LSM\STAG2gfpcf2_G1\DE_W0003_P0032\DE_2_W0003_P0032_T0001\TR1_W0001_P0099\TR1_2_W0001_P0099_T0001_R1_P1_K1_Ch2-Ch1.zen
7.980000e+00	3.329999e+01	20151202_STAG2gfpcf2_G2G1\MitoSys2\LSM\STAG2gfpcf2_G1\DE_W0003_P0032\DE_2_W0003_P0032_T0001\TR1_W0001_P0099\TR1_2_W0001_P0099_T0001_R1_P1_K1_Ch2-Ch1.zen
8.040000e+00	3.003332e+01	20151202_STAG2gfpcf2_G2G1\MitoSys2\LSM\STAG2gfpcf2_G1\DE_W0003_P0032\DE_2_W0003_P0032_T0001\TR1_W0001_P0099\TR1_2_W0001_P0099_T0001_R1_P1_K1_Ch2-Ch1.zen
8.100000e+00	3.481665e+01	20151202_STAG2gfpcf2_G2G1\MitoSys2\LSM\STAG2gfpcf2_G1\DE_W0003_P0032\DE_2_W0003_P0032_T0001\TR1_W0001_P0099\TR1_2_W0001_P0099_T0001_R1_P1_K1_Ch2-Ch1.zen
8.160000e+00	3.288332e+01	20151202_STAG2gfpcf2_G2G1\MitoSys2\LSM\STAG2gfpcf2_G1\DE_W0003_P0032\DE_2_W0003_P0032_T0001\TR1_W0001_P0099\TR1_2_W0001_P0099_T0001_R1_P1_K1_Ch2-Ch1.zen
8.220000e+00	3.063332e+01	20151202_STAG2gfpcf2_G2G1\MitoSys2\LSM\STAG2gfpcf2_G1\DE_W0003_P0032\DE_2_W0003_P0032_T0001\TR1_W0001_P0099\TR1_2_W0001_P0099_T0001_R1_P1_K1_Ch2-Ch1.zen
8.280000e+00	3.336665e+01	20151202_STAG2gfpcf2_G2G1\MitoSys2\LSM\STAG2gfpcf2_G1\DE_W0003_P0032\DE_2_W0003_P0032_T0001\TR1_W0001_P0099\TR1_2_W0001_P0099_T0001_R1_P1_K1_Ch2-Ch1.zen
8.340000e+00	4.156665e+01	20151202_STAG2gfpcf2_G2G1\MitoSys2\LSM\STAG2gfpcf2_G1\DE_W0003_P0032\DE_2_W0003_P0032_T0001\TR1_W0001_P0099\TR1_2_W0001_P0099_T0001_R1_P1_K1_Ch2-Ch1.zen
8.400000e+00	3.301665e+01	20151202_STAG2gfpcf2_G2G1\MitoSys2\LSM\STAG2gfpcf2_G1\DE_W0003_P0032\DE_2_W0003_P0032_T0001\TR1_W0001_P0099\TR1_2_W0001_P0099_T0001_R1_P1_K1_Ch2-Ch1.zen
8.460000e+00	3.531665e+01	20151202_STAG2gfpcf2_G2G1\MitoSys2\LSM\STAG2gfpcf2_G1\DE_W0003_P0032\DE_2_W0003_P0032_T0001\TR1_W0001_P0099\TR1_2_W0001_P0099_T0001_R1_P1_K1_Ch2-Ch1.zen
8.520000e+00	3.109999e+01	20151202_STAG2gfpcf2_G2G1\MitoSys2\LSM\STAG2gfpcf2_G1\DE_W0003_P0032\DE_2_W0003_P0032_T0001\TR1_W0001_P0099\TR1_2_W0001_P0099_T0001_R1_P1_K1_Ch2-Ch1.zen
8.580000e+00	3.338332e+01	20151202_STAG2gfpcf2_G2G1\MitoSys2\LSM\STAG2gfpcf2_G1\DE_W0003_P0032\DE_2_W0003_P0032_T0001\TR1_W0001_P0099\TR1_2_W0001_P0099_T0001_R1_P1_K1_Ch2-Ch1.zen
8.640000e+00	3.974998e+01	20151202_STAG2gfpcf2_G2G1\MitoSys2\LSM\STAG2gfpcf2_G1\DE_W0003_P0032\DE_2_W0003_P0032_T0001\TR1_W0001_P0099\TR1_2_W0001_P0099_T0001_R1_P1_K1_Ch2-Ch1.zen
8.700000e+00	4.086665e+01	20151202_STAG2gfpcf2_G2G1\MitoSys2\LSM\STAG2gfpcf2_G1\DE_W0003_P0032\DE_2_W0003_P0032_T0001\TR1_W0001_P0099\TR1_2_W0001_P0099_T0001_R1_P1_K1_Ch2-Ch1.zen
8.760000e+00	4.204998e+01	20151202_STAG2gfpcf2_G2G1\MitoSys2\LSM\STAG2gfpcf2_G1\DE_W0003_P0032\DE_2_W0003_P0032_T0001\TR1_W0001_P0099\TR1_2_W0001_P0099_T0001_R1_P1_K1_Ch2-Ch1.zen
8.820000e+00	3.963332e+01	20151202_STAG2gfpcf2_G2G1\MitoSys2\LSM\STAG2gfpcf2_G1\DE_W0003_P0032\DE_2_W0003_P0032_T0001\TR1_W0001_P0099\TR1_2_W0001_P0099_T0001_R1_P1_K1_Ch2-Ch1.zen
8.880000e+00	4.198331e+01	20151202_STAG2gfpcf2_G2G1\MitoSys2\LSM\STAG2gfpcf2_G1\DE_W0003_P0032\DE_2_W0003_P0032_T0001\TR1_W0001_P0099\TR1_2_W0001_P0099_T0001_R1_P1_K1_Ch2-Ch1.zen
8.940000e+00	4.039998e+01	20151202_STAG2gfpcf2_G2G1\MitoSys2\LSM\STAG2gfpcf2_G1\DE_W0003_P0032\DE_2_W0003_P0032_T0001\TR1_W0001_P0099\TR1_2_W0001_P0099_T0001_R1_P1_K1_Ch2-Ch1.zen
9	3.543332e+01	20151202_STAG2gfpcf2_G2G1\MitoSys2\LSM\STAG2gfpcf2_G1\DE_W0003_P0032\DE_2_W0003_P0032_T0001\TR1_W0001_P0099\TR1_2_W0001_P0099_T0001_R1_P1_K1_Ch2-Ch1.zen
9.060000e+00	3.863332e+01	20151202_STAG2gfpcf2_G2G1\MitoSys2\LSM\STAG2gfpcf2_G1\DE_W0003_P0032\DE_2_W0003_P0032_T0001\TR1_W0001_P0099\TR1_2_W0001_P0099_T0001_R1_P1_K1_Ch2-Ch1.zen
9.120000e+00	4.681665e+01	20151202_STAG2gfpcf2_G2G1\MitoSys2\LSM\STAG2gfpcf2_G1\DE_W0003_P0032\DE_2_W0003_P0032_T0001\TR1_W0001_P0099\TR1_2_W0001_P0099_T0001_R1_P1_K1_Ch2-Ch1.zen
9.180000e+00	4.158332e+01	20151202_STAG2gfpcf2_G2G1\MitoSys2\LSM\STAG2gfpcf2_G1\DE_W0003_P0032\DE_2_W0003_P0032_T0001\TR1_W0001_P0099\TR1_2_W0001_P0099_T0001_R1_P1_K1_Ch2-Ch1.zen
9.240000e+00	4.074998e+01	20151202_STAG2gfpcf2_G2G1\MitoSys2\LSM\STAG2gfpcf2_G1\DE_W0003_P0032\DE_2_W0003_P0032_T0001\TR1_W0001_P0099\TR1_2_W0001_P0099_T0001_R1_P1_K1_Ch2-Ch1.zen
9.300000e+00	4.014998e+01	20151202_STAG2gfpcf2_G2G1\MitoSys2\LSM\STAG2gfpcf2_G1\DE_W0003_P0032\DE_2_W0003_P0032_T0001\TR1_W0001_P0099\TR1_2_W0001_P0099_T0001_R1_P1_K1_Ch2-Ch1.zen
9.360000e+00	3.551665e+01	20151202_STAG2gfpcf2_G2G1\MitoSys2\LSM\STAG2gfpcf2_G1\DE_W0003_P0032\DE_2_W0003_P0032_T0001\TR1_W0001_P0099\TR1_2_W0001_P0099_T0001_R1_P1_K1_Ch2-Ch1.zen
9.420000e+00	3.656665e+01	20151202_STAG2gfpcf2_G2G1\MitoSys2\LSM\STAG2gfpcf2_G1\DE_W0003_P0032\DE_2_W0003_P0032_T0001\TR1_W0001_P0099\TR1_2_W0001_P0099_T0001_R1_P1_K1_Ch2-Ch1.zen
9.480000e+00	3.761665e+01	20151202_STAG2gfpcf2_G2G1\MitoSys2\LSM\STAG2gfpcf2_G1\DE_W0003_P0032\DE_2_W0003_P0032_T0001\TR1_W0001_P0099\TR1_2_W0001_P0099_T0001_R1_P1_K1_Ch2-Ch1.zen
9.540000e+00	4.048332e+01	20151202_STAG2gfpcf2_G2G1\MitoSys2\LSM\STAG2gfpcf2_G1\DE_W0003_P0032\DE_2_W0003_P0032_T0001\TR1_W0001_P0099\TR1_2_W0001_P0099_T0001_R1_P1_K1_Ch2-Ch1.zen
9.600000e+00	4.409998e+01	20151202_STAG2gfpcf2_G2G1\MitoSys2\LSM\STAG2gfpcf2_G1\DE_W0003_P0032\DE_2_W0003_P0032_T0001\TR1_W0001_P0099\TR1_2_W0001_P0099_T0001_R1_P1_K1_Ch2-Ch1.zen
9.660000e+00	4.514998e+01	20151202_STAG2gfpcf2_G2G1\MitoSys2\LSM\STAG2gfpcf2_G1\DE_W0003_P0032\DE_2_W0003_P0032_T0001\TR1_W0001_P0099\TR1_2_W0001_P0099_T0001_R1_P1_K1_Ch2-Ch1.zen
9.720000e+00	4.156665e+01	20151202_STAG2gfpcf2_G2G1\MitoSys2\LSM\STAG2gfpcf2_G1\DE_W0003_P0032\DE_2_W0003_P0032_T0001\TR1_W0001_P0099\TR1_2_W0001_P0099_T0001_R1_P1_K1_Ch2-Ch1.zen
9.780000e+00	3.846665e+01	20151202_STAG2gfpcf2_G2G1\MitoSys2\LSM\STAG2gfpcf2_G1\DE_W0003_P0032\DE_2_W0003_P0032_T0001\TR1_W0001_P0099\TR1_2_W0001_P0099_T0001_R1_P1_K1_Ch2-Ch1.zen
9.840000e+00	3.838332e+01	20151202_STAG2gfpcf2_G2G1\MitoSys2\LSM\STAG2gfpcf2_G1\DE_W0003_P0032\DE_2_W0003_P0032_T0001\TR1_W0001_P0099\TR1_2_W0001_P0099_T0001_R1_P1_K1_Ch2-Ch1.zen
9.900000e+00	4.198331e+01	20151202_STAG2gfpcf2_G2G1\MitoSys2\LSM\STAG2gfpcf2_G1\DE_W0003_P0032\DE_2_W0003_P0032_T0001\TR1_W0001_P0099\TR1_2_W0001_P0099_T0001_R1_P1_K1_Ch2-Ch1.zen
9.960000e+00	4.564998e+01	20151202_STAG2gfpcf2_G2G1\MitoSys2\LSM\STAG2gfpcf2_G1\DE_W0003_P0032\DE_2_W0003_P0032_T0001\TR1_W0001_P0099\TR1_2_W0001_P0099_T0001_R1_P1_K1_Ch2-Ch1.zen
1.002000e+01	4.029998e+01	20151202_STAG2gfpcf2_G2G1\MitoSys2\LSM\STAG2gfpcf2_G1\DE_W0003_P0032\DE_2_W0003_P0032_T0001\TR1_W0001_P0099\TR1_2_W0001_P0099_T0001_R1_P1_K1_Ch2-Ch1.zen
1.008000e+01	4.223331e+01	20151202_STAG2gfpcf2_G2G1\MitoSys2\LSM\STAG2gfpcf2_G1\DE_W0003_P0032\DE_2_W0003_P0032_T0001\TR1_W0001_P0099\TR1_2_W0001_P0099_T0001_R1_P1_K1_Ch2-Ch1.zen
1.014000e+01	4.503331e+01	20151202_STAG2gfpcf2_G2G1\MitoSys2\LSM\STAG2gfpcf2_G1\DE_W0003_P0032\DE_2_W0003_P0032_T0001\TR1_W0001_P0099\TR1_2_W0001_P0099_T0001_R1_P1_K1_Ch2-Ch1.zen
1.020000e+01	4.401665e+01	20151202_STAG2gfpcf2_G2G1\MitoSys2\LSM\STAG2gfpcf2_G1\DE_W0003_P0032\DE_2_W0003_P0032_T0001\TR1_W0001_P0099\TR1_2_W0001_P0099_T0001_R1_P1_K1_Ch2-Ch1.zen
1.026000e+01	4.544998e+01	20151202_STAG2gfpcf2_G2G1\MitoSys2\LSM\STAG2gfpcf2_G1\DE_W0003_P0032\DE_2_W0003_P0032_T0001\TR1_W0001_P0099\TR1_2_W0001_P0099_T0001_R1_P1_K1_Ch2-Ch1.zen
1.032000e+01	4.101665e+01	20151202_STAG2gfpcf2_G2G1\MitoSys2\LSM\STAG2gfpcf2_G1\DE_W0003_P0032\DE_2_W0003_P0032_T0001\TR1_W0001_P0099\TR1_2_W0001_P0099_T0001_R1_P1_K1_Ch2-Ch1.zen
1.038000e+01	3.964998e+01	20151202_STAG2gfpcf2_G2G1\MitoSys2\LSM\STAG2gfpcf2_G1\DE_W0003_P0032\DE_2_W0003_P0032_T0001\TR1_W0001_P0099\TR1_2_W0001_P0099_T0001_R1_P1_K1_Ch2-Ch1.zen
1.044000e+01	3.343332e+01	20151202_STAG2gfpcf2_G2G1\MitoSys2\LSM\STAG2gfpcf2_G1\DE_W0003_P0032\DE_2_W0003_P0032_T0001\TR1_W0001_P0099\TR1_2_W0001_P0099_T0001_R1_P1_K1_Ch2-Ch1.zen
1.050000e+01	4.169998e+01	20151202_STAG2gfpcf2_G2G1\MitoSys2\LSM\STAG2gfpcf2_G1\DE_W0003_P0032\DE_2_W0003_P0032_T0001\TR1_W0001_P0099\TR1_2_W0001_P0099_T0001_R1_P1_K1_Ch2-Ch1.zen
1.056000e+01	4.473331e+01	20151202_STAG2gfpcf2_G2G1\MitoSys2\LSM\STAG2gfpcf2_G1\DE_W0003_P0032\DE_2_W0003_P0032_T0001\TR1_W0001_P0099\TR1_2_W0001_P0099_T0001_R1_P1_K1_Ch2-Ch1.zen
1.062000e+01	3.729998e+01	20151202_STAG2gfpcf2_G2G1\MitoSys2\LSM\STAG2gfpcf2_G1\DE_W0003_P0032\DE_2_W0003_P0032_T0001\TR1_W0001_P0099\TR1_2_W0001_P0099_T0001_R1_P1_K1_Ch2-Ch1.zen
1.068000e+01	3.849998e+01	20151202_STAG2gfpcf2_G2G1\MitoSys2\LSM\STAG2gfpcf2_G1\DE_W0003_P0032\DE_2_W0003_P0032_T0001\TR1_W0001_P0099\TR1_2_W0001_P0099_T0001_R1_P1_K1_Ch2-Ch1.zen
1.074000e+01	4.041665e+01	20151202_STAG2gfpcf2_G2G1\MitoSys2\LSM\STAG2gfpcf2_G1\DE_W0003_P0032\DE_2_W0003_P0032_T0001\TR1_W0001_P0099\TR1_2_W0001_P0099_T0001_R1_P1_K1_Ch2-Ch1.zen
1.080000e+01	4.323331e+01	20151202_STAG2gfpcf2_G2G1\MitoSys2\LSM\STAG2gfpcf2_G1\DE_W0003_P0032\DE_2_W0003_P0032_T0001\TR1_W0001_P0099\TR1_2_W0001_P0099_T0001_R1_P1_K1_Ch2-Ch1.zen
1.086000e+01	4.241665e+01	20151202_STAG2gfpcf2_G2G1\MitoSys2\LSM\STAG2gfpcf2_G1\DE_W0003_P0032\DE_2_W0003_P0032_T0001\TR1_W0001_P0099\TR1_2_W0001_P0099_T0001_R1_P1_K1_Ch2-Ch1.zen
1.092000e+01	4.136665e+01	20151202_STAG2gfpcf2_G2G1\MitoSys2\LSM\STAG2gfpcf2_G1\DE_W0003_P0032\DE_2_W0003_P0032_T0001\TR1_W0001_P0099\TR1_2_W0001_P0099_T0001_R1_P1_K1_Ch2-Ch1.zen
1.098000e+01	4.281665e+01	20151202_STAG2gfpcf2_G2G1\MitoSys2\LSM\STAG2gfpcf2_G1\DE_W0003_P0032\DE_2_W0003_P0032_T0001\TR1_W0001_P0099\TR1_2_W0001_P0099_T0001_R1_P1_K1_Ch2-Ch1.zen
1.104000e+01	4.606665e+01	20151202_STAG2gfpcf2_G2G1\MitoSys2\LSM\STAG2gfpcf2_G1\DE_W0003_P0032\DE_2_W0003_P0032_T0001\TR1_W0001_P0099\TR1_2_W0001_P0099_T0001_R1_P1_K1_Ch2-Ch1.zen
1.110000e+01	4.798331e+01	20151202_STAG2gfpcf2_G2G1\MitoSys2\LSM\STAG2gfpcf2_G1\DE_W0003_P0032\DE_2_W0003_P0032_T0001\TR1_W0001_P0099\TR1_2_W0001_P0099_T0001_R1_P1_K1_Ch2-Ch1.zen
1.116000e+01	4.628331e+01	20151202_STAG2gfpcf2_G2G1\MitoSys2\LSM\STAG2gfpcf2_G1\DE_W0003_P0032\DE_2_W0003_P0032_T0001\TR1_W0001_P0099\TR1_2_W0001_P0099_T0001_R1_P1_K1_Ch2-Ch1.zen
1.122001e+01	4.356665e+01	20151202_STAG2gfpcf2_G2G1\MitoSys2\LSM\STAG2gfpcf2_G1\DE_W0003_P0032\DE_2_W0003_P0032_T0001\TR1_W0001_P0099\TR1_2_W0001_P0099_T0001_R1_P1_K1_Ch2-Ch1.zen
1.128000e+01	4.884998e+01	20151202_STAG2gfpcf2_G2G1\MitoSys2\LSM\STAG2gfpcf2_G1\DE_W0003_P0032\DE_2_W0003_P0032_T0001\TR1_W0001_P0099\TR1_2_W0001_P0099_T0001_R1_P1_K1_Ch2-Ch1.zen
1.134000e+01	4.084998e+01	20151202_STAG2gfpcf2_G2G1\MitoSys2\LSM\STAG2gfpcf2_G1\DE_W0003_P0032\DE_2_W0003_P0032_T0001\TR1_W0001_P0099\TR1_2_W0001_P0099_T0001_R1_P1_K1_Ch2-Ch1.zen
1.140000e+01	4.349998e+01	20151202_STAG2gfpcf2_G2G1\MitoSys2\LSM\STAG2gfpcf2_G1\DE_W0003_P0032\DE_2_W0003_P0032_T0001\TR1_W0001_P0099\TR1_2_W0001_P0099_T0001_R1_P1_K1_Ch2-Ch1.zen
1.146000e+01	4.694998e+01	20151202_STAG2gfpcf2_G2G1\MitoSys2\LSM\STAG2gfpcf2_G1\DE_W0003_P0032\DE_2_W0003_P0032_T0001\TR1_W0001_P0099\TR1_2_W0001_P0099_T0001_R1_P1_K1_Ch2-Ch1.zen
1.152001e+01	3.899998e+01	20151202_STAG2gfpcf2_G2G1\MitoSys2\LSM\STAG2gfpcf2_G1\DE_W0003_P0032\DE_2_W0003_P0032_T0001\TR1_W0001_P0099\TR1_2_W0001_P0099_T0001_R1_P1_K1_Ch2-Ch1.zen
1.158000e+01	3.846665e+01	20151202_STAG2gfpcf2_G2G1\MitoSys2\LSM\STAG2gfpcf2_G1\DE_W0003_P0032\DE_2_W0003_P0032_T0001\TR1_W0001_P0099\TR1_2_W0001_P0099_T0001_R1_P1_K1_Ch2-Ch1.zen
1.164001e+01	3.918332e+01	20151202_STAG2gfpcf2_G2G1\MitoSys2\LSM\STAG2gfpcf2_G1\DE_W0003_P0032\DE_2_W0003_P0032_T0001\TR1_W0001_P0099\TR1_2_W0001_P0099_T0001_R1_P1_K1_Ch2-Ch1.zen
1.170000e+01	4.591665e+01	20151202_STAG2gfpcf2_G2G1\MitoSys2\LSM\STAG2gfpcf2_G1\DE_W0003_P0032\DE_2_W0003_P0032_T0001\TR1_W0001_P0099\TR1_2_W0001_P0099_T0001_R1_P1_K1_Ch2-Ch1.zen
1.176000e+01	4.003332e+01	20151202_STAG2gfpcf2_G2G1\MitoSys2\LSM\STAG2gfpcf2_G1\DE_W0003_P0032\DE_2_W0003_P0032_T0001\TR1_W0001_P0099\TR1_2_W0001_P0099_T0001_R1_P1_K1_Ch2-Ch1.zen
1.182000e+01	4.146665e+01	20151202_STAG2gfpcf2_G2G1\MitoSys2\LSM\STAG2gfpcf2_G1\DE_W0003_P0032\DE_2_W0003_P0032_T0001\TR1_W0001_P0099\TR1_2_W0001_P0099_T0001_R1_P1_K1_Ch2-Ch1.zen
1.188000e+01	3.833332e+01	20151202_STAG2gfpcf2_G2G1\MitoSys2\LSM\STAG2gfpcf2_G1\DE_W0003_P0032\DE_2_W0003_P0032_T0001\TR1_W0001_P0099\TR1_2_W0001_P0099_T0001_R1_P1_K1_Ch2-Ch1.zen
1.194001e+01	3.914998e+01	20151202_STAG2gfpcf2_G2G1\MitoSys2\LSM\STAG2gfpcf2_G1\DE_W0003_P0032\DE_2_W0003_P0032_T0001\TR1_W0001_P0099\TR1_2_W0001_P0099_T0001_R1_P1_K1_Ch2-Ch1.zen
12	3.974998e+01	20151202_STAG2gfpcf2_G2G1\MitoSys2\LSM\STAG2gfpcf2_G1\DE_W0003_P0032\DE_2_W0003_P0032_T0001\TR1_W0001_P0099\TR1_2_W0001_P0099_T0001_R1_P1_K1_Ch2-Ch1.zen
1.206001e+01	3.688332e+01	20151202_STAG2gfpcf2_G2G1\MitoSys2\LSM\STAG2gfpcf2_G1\DE_W0003_P0032\DE_2_W0003_P0032_T0001\TR1_W0001_P0099\TR1_2_W0001_P0099_T0001_R1_P1_K1_Ch2-Ch1.zen
1.212000e+01	4.234998e+01	20151202_STAG2gfpcf2_G2G1\MitoSys2\LSM\STAG2gfpcf2_G1\DE_W0003_P0032\DE_2_W0003_P0032_T0001\TR1_W0001_P0099\TR1_2_W0001_P0099_T0001_R1_P1_K1_Ch2-Ch1.zen
1.218001e+01	4.033332e+01	20151202_STAG2gfpcf2_G2G1\MitoSys2\LSM\STAG2gfpcf2_G1\DE_W0003_P0032\DE_2_W0003_P0032_T0001\TR1_W0001_P0099\TR1_2_W0001_P0099_T0001_R1_P1_K1_Ch2-Ch1.zen
1.224001e+01	4.418332e+01	20151202_STAG2gfpcf2_G2G1\MitoSys2\LSM\STAG2gfpcf2_G1\DE_W0003_P0032\DE_2_W0003_P0032_T0001\TR1_W0001_P0099\TR1_2_W0001_P0099_T0001_R1_P1_K1_Ch2-Ch1.zen
1.230000e+01	4.196665e+01	20151202_STAG2gfpcf2_G2G1\MitoSys2\LSM\STAG2gfpcf2_G1\DE_W0003_P0032\DE_2_W0003_P0032_T0001\TR1_W0001_P0099\TR1_2_W0001_P0099_T0001_R1_P1_K1_Ch2-Ch1.zen
1.236001e+01	4.021665e+01	20151202_STAG2gfpcf2_G2G1\MitoSys2\LSM\STAG2gfpcf2_G1\DE_W0003_P0032\DE_2_W0003_P0032_T0001\TR1_W0001_P0099\TR1_2_W0001_P0099_T0001_R1_P1_K1_Ch2-Ch1.zen
1.242000e+01	3.971665e+01	20151202_STAG2gfpcf2_G2G1\MitoSys2\LSM\STAG2gfpcf2_G1\DE_W0003_P0032\DE_2_W0003_P0032_T0001\TR1_W0001_P0099\TR1_2_W0001_P0099_T0001_R1_P1_K1_Ch2-Ch1.zen
1.248001e+01	4.368332e+01	20151202_STAG2gfpcf2_G2G1\MitoSys2\LSM\STAG2gfpcf2_G1\DE_W0003_P0032\DE_2_W0003_P0032_T0001\TR1_W0001_P0099\TR1_2_W0001_P0099_T0001_R1_P1_K1_Ch2-Ch1.zen
1.254001e+01	3.954998e+01	20151202_STAG2gfpcf2_G2G1\MitoSys2\LSM\STAG2gfpcf2_G1\DE_W0003_P0032\DE_2_W0003_P0032_T0001\TR1_W0001_P0099\TR1_2_W0001_P0099_T0001_R1_P1_K1_Ch2-Ch1.zen
1.260001e+01	3.306665e+01	20151202_STAG2gfpcf2_G2G1\MitoSys2\LSM\STAG2gfpcf2_G1\DE_W0003_P0032\DE_2_W0003_P0032_T0001\TR1_W0001_P0099\TR1_2_W0001_P0099_T0001_R1_P1_K1_Ch2-Ch1.zen
1.266001e+01	3.171665e+01	20151202_STAG2gfpcf2_G2G1\MitoSys2\LSM\STAG2gfpcf2_G1\DE_W0003_P0032\DE_2_W0003_P0032_T0001\TR1_W0001_P0099\TR1_2_W0001_P0099_T0001_R1_P1_K1_Ch2-Ch1.zen
1.272001e+01	3.976665e+01	20151202_STAG2gfpcf2_G2G1\MitoSys2\LSM\STAG2gfpcf2_G1\DE_W0003_P0032\DE_2_W0003_P0032_T0001\TR1_W0001_P0099\TR1_2_W0001_P0099_T0001_R1_P1_K1_Ch2-Ch1.zen
1.278001e+01	4.303331e+01	20151202_STAG2gfpcf2_G2G1\MitoSys2\LSM\STAG2gfpcf2_G1\DE_W0003_P0032\DE_2_W0003_P0032_T0001\TR1_W0001_P0099\TR1_2_W0001_P0099_T0001_R1_P1_K1_Ch2-Ch1.zen
1.284000e+01	3.584998e+01	20151202_STAG2gfpcf2_G2G1\MitoSys2\LSM\STAG2gfpcf2_G1\DE_W0003_P0032\DE_2_W0003_P0032_T0001\TR1_W0001_P0099\TR1_2_W0001_P0099_T0001_R1_P1_K1_Ch2-Ch1.zen
1.290001e+01	4.281665e+01	20151202_STAG2gfpcf2_G2G1\MitoSys2\LSM\STAG2gfpcf2_G1\DE_W0003_P0032\DE_2_W0003_P0032_T0001\TR1_W0001_P0099\TR1_2_W0001_P0099_T0001_R1_P1_K1_Ch2-Ch1.zen
1.296001e+01	4.388332e+01	20151202_STAG2gfpcf2_G2G1\MitoSys2\LSM\STAG2gfpcf2_G1\DE_W0003_P0032\DE_2_W0003_P0032_T0001\TR1_W0001_P0099\TR1_2_W0001_P0099_T0001_R1_P1_K1_Ch2-Ch1.zen
1.302001e+01	4.676665e+01	20151202_STAG2gfpcf2_G2G1\MitoSys2\LSM\STAG2gfpcf2_G1\DE_W0003_P0032\DE_2_W0003_P0032_T0001\TR1_W0001_P0099\TR1_2_W0001_P0099_T0001_R1_P1_K1_Ch2-Ch1.zen
1.308001e+01	4.246665e+01	20151202_STAG2gfpcf2_G2G1\MitoSys2\LSM\STAG2gfpcf2_G1\DE_W0003_P0032\DE_2_W0003_P0032_T0001\TR1_W0001_P0099\TR1_2_W0001_P0099_T0001_R1_P1_K1_Ch2-Ch1.zen
1.314001e+01	4.318332e+01	20151202_STAG2gfpcf2_G2G1\MitoSys2\LSM\STAG2gfpcf2_G1\DE_W0003_P0032\DE_2_W0003_P0032_T0001\TR1_W0001_P0099\TR1_2_W0001_P0099_T0001_R1_P1_K1_Ch2-Ch1.zen
1.320001e+01	4.446665e+01	20151202_STAG2gfpcf2_G2G1\MitoSys2\LSM\STAG2gfpcf2_G1\DE_W0003_P0032\DE_2_W0003_P0032_T0001\TR1_W0001_P0099\TR1_2_W0001_P0099_T0001_R1_P1_K1_Ch2-Ch1.zen
1.326001e+01	4.586665e+01	20151202_STAG2gfpcf2_G2G1\MitoSys2\LSM\STAG2gfpcf2_G1\DE_W0003_P0032\DE_2_W0003_P0032_T0001\TR1_W0001_P0099\TR1_2_W0001_P0099_T0001_R1_P1_K1_Ch2-Ch1.zen
1.332001e+01	4.343332e+01	20151202_STAG2gfpcf2_G2G1\MitoSys2\LSM\STAG2gfpcf2_G1\DE_W0003_P0032\DE_2_W0003_P0032_T0001\TR1_W0001_P0099\TR1_2_W0001_P0099_T0001_R1_P1_K1_Ch2-Ch1.zen
1.338001e+01	4.018332e+01	20151202_STAG2gfpcf2_G2G1\MitoSys2\LSM\STAG2gfpcf2_G1\DE_W0003_P0032\DE_2_W0003_P0032_T0001\TR1_W0001_P0099\TR1_2_W0001_P0099_T0001_R1_P1_K1_Ch2-Ch1.zen
1.344001e+01	3.868332e+01	20151202_STAG2gfpcf2_G2G1\MitoSys2\LSM\STAG2gfpcf2_G1\DE_W0003_P0032\DE_2_W0003_P0032_T0001\TR1_W0001_P0099\TR1_2_W0001_P0099_T0001_R1_P1_K1_Ch2-Ch1.zen
1.350001e+01	4.554998e+01	20151202_STAG2gfpcf2_G2G1\MitoSys2\LSM\STAG2gfpcf2_G1\DE_W0003_P0032\DE_2_W0003_P0032_T0001\TR1_W0001_P0099\TR1_2_W0001_P0099_T0001_R1_P1_K1_Ch2-Ch1.zen
1.356001e+01	4.414998e+01	20151202_STAG2gfpcf2_G2G1\MitoSys2\LSM\STAG2gfpcf2_G1\DE_W0003_P0032\DE_2_W0003_P0032_T0001\TR1_W0001_P0099\TR1_2_W0001_P0099_T0001_R1_P1_K1_Ch2-Ch1.zen
1.362001e+01	4.314998e+01	20151202_STAG2gfpcf2_G2G1\MitoSys2\LSM\STAG2gfpcf2_G1\DE_W0003_P0032\DE_2_W0003_P0032_T0001\TR1_W0001_P0099\TR1_2_W0001_P0099_T0001_R1_P1_K1_Ch2-Ch1.zen
1.368001e+01	4.524998e+01	20151202_STAG2gfpcf2_G2G1\MitoSys2\LSM\STAG2gfpcf2_G1\DE_W0003_P0032\DE_2_W0003_P0032_T0001\TR1_W0001_P0099\TR1_2_W0001_P0099_T0001_R1_P1_K1_Ch2-Ch1.zen
1.374001e+01	4.893331e+01	20151202_STAG2gfpcf2_G2G1\MitoSys2\LSM\STAG2gfpcf2_G1\DE_W0003_P0032\DE_2_W0003_P0032_T0001\TR1_W0001_P0099\TR1_2_W0001_P0099_T0001_R1_P1_K1_Ch2-Ch1.zen
1.380001e+01	4.731665e+01	20151202_STAG2gfpcf2_G2G1\MitoSys2\LSM\STAG2gfpcf2_G1\DE_W0003_P0032\DE_2_W0003_P0032_T0001\TR1_W0001_P0099\TR1_2_W0001_P0099_T0001_R1_P1_K1_Ch2-Ch1.zen
1.386001e+01	4.864998e+01	20151202_STAG2gfpcf2_G2G1\MitoSys2\LSM\STAG2gfpcf2_G1\DE_W0003_P0032\DE_2_W0003_P0032_T0001\TR1_W0001_P0099\TR1_2_W0001_P0099_T0001_R1_P1_K1_Ch2-Ch1.zen
1.392001e+01	4.613331e+01	20151202_STAG2gfpcf2_G2G1\MitoSys2\LSM\STAG2gfpcf2_G1\DE_W0003_P0032\DE_2_W0003_P0032_T0001\TR1_W0001_P0099\TR1_2_W0001_P0099_T0001_R1_P1_K1_Ch2-Ch1.zen
1.398001e+01	4.251665e+01	20151202_STAG2gfpcf2_G2G1\MitoSys2\LSM\STAG2gfpcf2_G1\DE_W0003_P0032\DE_2_W0003_P0032_T0001\TR1_W0001_P0099\TR1_2_W0001_P0099_T0001_R1_P1_K1_Ch2-Ch1.zen
1.404001e+01	4.571665e+01	20151202_STAG2gfpcf2_G2G1\MitoSys2\LSM\STAG2gfpcf2_G1\DE_W0003_P0032\DE_2_W0003_P0032_T0001\TR1_W0001_P0099\TR1_2_W0001_P0099_T0001_R1_P1_K1_Ch2-Ch1.zen
1.410001e+01	4.231665e+01	20151202_STAG2gfpcf2_G2G1\MitoSys2\LSM\STAG2gfpcf2_G1\DE_W0003_P0032\DE_2_W0003_P0032_T0001\TR1_W0001_P0099\TR1_2_W0001_P0099_T0001_R1_P1_K1_Ch2-Ch1.zen
1.416001e+01	3.798332e+01	20151202_STAG2gfpcf2_G2G1\MitoSys2\LSM\STAG2gfpcf2_G1\DE_W0003_P0032\DE_2_W0003_P0032_T0001\TR1_W0001_P0099\TR1_2_W0001_P0099_T0001_R1_P1_K1_Ch2-Ch1.zen
1.422001e+01	3.608332e+01	20151202_STAG2gfpcf2_G2G1\MitoSys2\LSM\STAG2gfpcf2_G1\DE_W0003_P0032\DE_2_W0003_P0032_T0001\TR1_W0001_P0099\TR1_2_W0001_P0099_T0001_R1_P1_K1_Ch2-Ch1.zen
1.428001e+01	3.694999e+01	20151202_STAG2gfpcf2_G2G1\MitoSys2\LSM\STAG2gfpcf2_G1\DE_W0003_P0032\DE_2_W0003_P0032_T0001\TR1_W0001_P0099\TR1_2_W0001_P0099_T0001_R1_P1_K1_Ch2-Ch1.zen
1.434001e+01	3.949998e+01	20151202_STAG2gfpcf2_G2G1\MitoSys2\LSM\STAG2gfpcf2_G1\DE_W0003_P0032\DE_2_W0003_P0032_T0001\TR1_W0001_P0099\TR1_2_W0001_P0099_T0001_R1_P1_K1_Ch2-Ch1.zen
1.440001e+01	4.104998e+01	20151202_STAG2gfpcf2_G2G1\MitoSys2\LSM\STAG2gfpcf2_G1\DE_W0003_P0032\DE_2_W0003_P0032_T0001\TR1_W0001_P0099\TR1_2_W0001_P0099_T0001_R1_P1_K1_Ch2-Ch1.zen
1.446001e+01	4.554998e+01	20151202_STAG2gfpcf2_G2G1\MitoSys2\LSM\STAG2gfpcf2_G1\DE_W0003_P0032\DE_2_W0003_P0032_T0001\TR1_W0001_P0099\TR1_2_W0001_P0099_T0001_R1_P1_K1_Ch2-Ch1.zen
1.452001e+01	4.313332e+01	20151202_STAG2gfpcf2_G2G1\MitoSys2\LSM\STAG2gfpcf2_G1\DE_W0003_P0032\DE_2_W0003_P0032_T0001\TR1_W0001_P0099\TR1_2_W0001_P0099_T0001_R1_P1_K1_Ch2-Ch1.zen
1.458001e+01	3.796665e+01	20151202_STAG2gfpcf2_G2G1\MitoSys2\LSM\STAG2gfpcf2_G1\DE_W0003_P0032\DE_2_W0003_P0032_T0001\TR1_W0001_P0099\TR1_2_W0001_P0099_T0001_R1_P1_K1_Ch2-Ch1.zen
1.464001e+01	3.898332e+01	20151202_STAG2gfpcf2_G2G1\MitoSys2\LSM\STAG2gfpcf2_G1\DE_W0003_P0032\DE_2_W0003_P0032_T0001\TR1_W0001_P0099\TR1_2_W0001_P0099_T0001_R1_P1_K1_Ch2-Ch1.zen
1.470001e+01	3.358332e+01	20151202_STAG2gfpcf2_G2G1\MitoSys2\LSM\STAG2gfpcf2_G1\DE_W0003_P0032\DE_2_W0003_P0032_T0001\TR1_W0001_P0099\TR1_2_W0001_P0099_T0001_R1_P1_K1_Ch2-Ch1.zen
1.476001e+01	3.586665e+01	20151202_STAG2gfpcf2_G2G1\MitoSys2\LSM\STAG2gfpcf2_G1\DE_W0003_P0032\DE_2_W0003_P0032_T0001\TR1_W0001_P0099\TR1_2_W0001_P0099_T0001_R1_P1_K1_Ch2-Ch1.zen
1.482001e+01	3.513332e+01	20151202_STAG2gfpcf2_G2G1\MitoSys2\LSM\STAG2gfpcf2_G1\DE_W0003_P0032\DE_2_W0003_P0032_T0001\TR1_W0001_P0099\TR1_2_W0001_P0099_T0001_R1_P1_K1_Ch2-Ch1.zen
1.488001e+01	3.629998e+01	20151202_STAG2gfpcf2_G2G1\MitoSys2\LSM\STAG2gfpcf2_G1\DE_W0003_P0032\DE_2_W0003_P0032_T0001\TR1_W0001_P0099\TR1_2_W0001_P0099_T0001_R1_P1_K1_Ch2-Ch1.zen
1.494001e+01	4.093332e+01	20151202_STAG2gfpcf2_G2G1\MitoSys2\LSM\STAG2gfpcf2_G1\DE_W0003_P0032\DE_2_W0003_P0032_T0001\TR1_W0001_P0099\TR1_2_W0001_P0099_T0001_R1_P1_K1_Ch2-Ch1.zen
1.500001e+01	4.614998e+01	20151202_STAG2gfpcf2_G2G1\MitoSys2\LSM\STAG2gfpcf2_G1\DE_W0003_P0032\DE_2_W0003_P0032_T0001\TR1_W0001_P0099\TR1_2_W0001_P0099_T0001_R1_P1_K1_Ch2-Ch1.zen
1.506001e+01	3.756665e+01	20151202_STAG2gfpcf2_G2G1\MitoSys2\LSM\STAG2gfpcf2_G1\DE_W0003_P0032\DE_2_W0003_P0032_T0001\TR1_W0001_P0099\TR1_2_W0001_P0099_T0001_R1_P1_K1_Ch2-Ch1.zen
1.512001e+01	4.168332e+01	20151202_STAG2gfpcf2_G2G1\MitoSys2\LSM\STAG2gfpcf2_G1\DE_W0003_P0032\DE_2_W0003_P0032_T0001\TR1_W0001_P0099\TR1_2_W0001_P0099_T0001_R1_P1_K1_Ch2-Ch1.zen
1.518001e+01	4.269998e+01	20151202_STAG2gfpcf2_G2G1\MitoSys2\LSM\STAG2gfpcf2_G1\DE_W0003_P0032\DE_2_W0003_P0032_T0001\TR1_W0001_P0099\TR1_2_W0001_P0099_T0001_R1_P1_K1_Ch2-Ch1.zen
1.524001e+01	4.358332e+01	20151202_STAG2gfpcf2_G2G1\MitoSys2\LSM\STAG2gfpcf2_G1\DE_W0003_P0032\DE_2_W0003_P0032_T0001\TR1_W0001_P0099\TR1_2_W0001_P0099_T0001_R1_P1_K1_Ch2-Ch1.zen
1.530001e+01	4.086665e+01	20151202_STAG2gfpcf2_G2G1\MitoSys2\LSM\STAG2gfpcf2_G1\DE_W0003_P0032\DE_2_W0003_P0032_T0001\TR1_W0001_P0099\TR1_2_W0001_P0099_T0001_R1_P1_K1_Ch2-Ch1.zen
1.536001e+01	4.154998e+01	20151202_STAG2gfpcf2_G2G1\MitoSys2\LSM\STAG2gfpcf2_G1\DE_W0003_P0032\DE_2_W0003_P0032_T0001\TR1_W0001_P0099\TR1_2_W0001_P0099_T0001_R1_P1_K1_Ch2-Ch1.zen
1.542001e+01	3.613332e+01	20151202_STAG2gfpcf2_G2G1\MitoSys2\LSM\STAG2gfpcf2_G1\DE_W0003_P0032\DE_2_W0003_P0032_T0001\TR1_W0001_P0099\TR1_2_W0001_P0099_T0001_R1_P1_K1_Ch2-Ch1.zen
1.548001e+01	3.618332e+01	20151202_STAG2gfpcf2_G2G1\MitoSys2\LSM\STAG2gfpcf2_G1\DE_W0003_P0032\DE_2_W0003_P0032_T0001\TR1_W0001_P0099\TR1_2_W0001_P0099_T0001_R1_P1_K1_Ch2-Ch1.zen
1.554001e+01	3.743332e+01	20151202_STAG2gfpcf2_G2G1\MitoSys2\LSM\STAG2gfpcf2_G1\DE_W0003_P0032\DE_2_W0003_P0032_T0001\TR1_W0001_P0099\TR1_2_W0001_P0099_T0001_R1_P1_K1_Ch2-Ch1.zen
1.560001e+01	3.518332e+01	20151202_STAG2gfpcf2_G2G1\MitoSys2\LSM\STAG2gfpcf2_G1\DE_W0003_P0032\DE_2_W0003_P0032_T0001\TR1_W0001_P0099\TR1_2_W0001_P0099_T0001_R1_P1_K1_Ch2-Ch1.zen
1.566001e+01	3.588332e+01	20151202_STAG2gfpcf2_G2G1\MitoSys2\LSM\STAG2gfpcf2_G1\DE_W0003_P0032\DE_2_W0003_P0032_T0001\TR1_W0001_P0099\TR1_2_W0001_P0099_T0001_R1_P1_K1_Ch2-Ch1.zen
1.572001e+01	4.369998e+01	20151202_STAG2gfpcf2_G2G1\MitoSys2\LSM\STAG2gfpcf2_G1\DE_W0003_P0032\DE_2_W0003_P0032_T0001\TR1_W0001_P0099\TR1_2_W0001_P0099_T0001_R1_P1_K1_Ch2-Ch1.zen
1.578001e+01	4.253331e+01	20151202_STAG2gfpcf2_G2G1\MitoSys2\LSM\STAG2gfpcf2_G1\DE_W0003_P0032\DE_2_W0003_P0032_T0001\TR1_W0001_P0099\TR1_2_W0001_P0099_T0001_R1_P1_K1_Ch2-Ch1.zen
1.584001e+01	3.543332e+01	20151202_STAG2gfpcf2_G2G1\MitoSys2\LSM\STAG2gfpcf2_G1\DE_W0003_P0032\DE_2_W0003_P0032_T0001\TR1_W0001_P0099\TR1_2_W0001_P0099_T0001_R1_P1_K1_Ch2-Ch1.zen
1.590001e+01	3.343332e+01	20151202_STAG2gfpcf2_G2G1\MitoSys2\LSM\STAG2gfpcf2_G1\DE_W0003_P0032\DE_2_W0003_P0032_T0001\TR1_W0001_P0099\TR1_2_W0001_P0099_T0001_R1_P1_K1_Ch2-Ch1.zen
1.596001e+01	3.838332e+01	20151202_STAG2gfpcf2_G2G1\MitoSys2\LSM\STAG2gfpcf2_G1\DE_W0003_P0032\DE_2_W0003_P0032_T0001\TR1_W0001_P0099\TR1_2_W0001_P0099_T0001_R1_P1_K1_Ch2-Ch1.zen
1.602001e+01	3.863332e+01	20151202_STAG2gfpcf2_G2G1\MitoSys2\LSM\STAG2gfpcf2_G1\DE_W0003_P0032\DE_2_W0003_P0032_T0001\TR1_W0001_P0099\TR1_2_W0001_P0099_T0001_R1_P1_K1_Ch2-Ch1.zen
1.608001e+01	4.223331e+01	20151202_STAG2gfpcf2_G2G1\MitoSys2\LSM\STAG2gfpcf2_G1\DE_W0003_P0032\DE_2_W0003_P0032_T0001\TR1_W0001_P0099\TR1_2_W0001_P0099_T0001_R1_P1_K1_Ch2-Ch1.zen
1.614001e+01	3.878332e+01	20151202_STAG2gfpcf2_G2G1\MitoSys2\LSM\STAG2gfpcf2_G1\DE_W0003_P0032\DE_2_W0003_P0032_T0001\TR1_W0001_P0099\TR1_2_W0001_P0099_T0001_R1_P1_K1_Ch2-Ch1.zen
1.620001e+01	4.213332e+01	20151202_STAG2gfpcf2_G2G1\MitoSys2\LSM\STAG2gfpcf2_G1\DE_W0003_P0032\DE_2_W0003_P0032_T0001\TR1_W0001_P0099\TR1_2_W0001_P0099_T0001_R1_P1_K1_Ch2-Ch1.zen
1.626001e+01	4.288332e+01	20151202_STAG2gfpcf2_G2G1\MitoSys2\LSM\STAG2gfpcf2_G1\DE_W0003_P0032\DE_2_W0003_P0032_T0001\TR1_W0001_P0099\TR1_2_W0001_P0099_T0001_R1_P1_K1_Ch2-Ch1.zen
1.632001e+01	4.169998e+01	20151202_STAG2gfpcf2_G2G1\MitoSys2\LSM\STAG2gfpcf2_G1\DE_W0003_P0032\DE_2_W0003_P0032_T0001\TR1_W0001_P0099\TR1_2_W0001_P0099_T0001_R1_P1_K1_Ch2-Ch1.zen
1.638001e+01	4.698331e+01	20151202_STAG2gfpcf2_G2G1\MitoSys2\LSM\STAG2gfpcf2_G1\DE_W0003_P0032\DE_2_W0003_P0032_T0001\TR1_W0001_P0099\TR1_2_W0001_P0099_T0001_R1_P1_K1_Ch2-Ch1.zen
1.644001e+01	4.098331e+01	20151202_STAG2gfpcf2_G2G1\MitoSys2\LSM\STAG2gfpcf2_G1\DE_W0003_P0032\DE_2_W0003_P0032_T0001\TR1_W0001_P0099\TR1_2_W0001_P0099_T0001_R1_P1_K1_Ch2-Ch1.zen
1.650001e+01	4.638331e+01	20151202_STAG2gfpcf2_G2G1\MitoSys2\LSM\STAG2gfpcf2_G1\DE_W0003_P0032\DE_2_W0003_P0032_T0001\TR1_W0001_P0099\TR1_2_W0001_P0099_T0001_R1_P1_K1_Ch2-Ch1.zen
1.656001e+01	4.953331e+01	20151202_STAG2gfpcf2_G2G1\MitoSys2\LSM\STAG2gfpcf2_G1\DE_W0003_P0032\DE_2_W0003_P0032_T0001\TR1_W0001_P0099\TR1_2_W0001_P0099_T0001_R1_P1_K1_Ch2-Ch1.zen
1.662001e+01	4.711665e+01	20151202_STAG2gfpcf2_G2G1\MitoSys2\LSM\STAG2gfpcf2_G1\DE_W0003_P0032\DE_2_W0003_P0032_T0001\TR1_W0001_P0099\TR1_2_W0001_P0099_T0001_R1_P1_K1_Ch2-Ch1.zen
1.668001e+01	3.871665e+01	20151202_STAG2gfpcf2_G2G1\MitoSys2\LSM\STAG2gfpcf2_G1\DE_W0003_P0032\DE_2_W0003_P0032_T0001\TR1_W0001_P0099\TR1_2_W0001_P0099_T0001_R1_P1_K1_Ch2-Ch1.zen
1.674001e+01	4.201665e+01	20151202_STAG2gfpcf2_G2G1\MitoSys2\LSM\STAG2gfpcf2_G1\DE_W0003_P0032\DE_2_W0003_P0032_T0001\TR1_W0001_P0099\TR1_2_W0001_P0099_T0001_R1_P1_K1_Ch2-Ch1.zen
1.680001e+01	4.111665e+01	20151202_STAG2gfpcf2_G2G1\MitoSys2\LSM\STAG2gfpcf2_G1\DE_W0003_P0032\DE_2_W0003_P0032_T0001\TR1_W0001_P0099\TR1_2_W0001_P0099_T0001_R1_P1_K1_Ch2-Ch1.zen
1.686001e+01	4.463332e+01	20151202_STAG2gfpcf2_G2G1\MitoSys2\LSM\STAG2gfpcf2_G1\DE_W0003_P0032\DE_2_W0003_P0032_T0001\TR1_W0001_P0099\TR1_2_W0001_P0099_T0001_R1_P1_K1_Ch2-Ch1.zen
1.692001e+01	4.303331e+01	20151202_STAG2gfpcf2_G2G1\MitoSys2\LSM\STAG2gfpcf2_G1\DE_W0003_P0032\DE_2_W0003_P0032_T0001\TR1_W0001_P0099\TR1_2_W0001_P0099_T0001_R1_P1_K1_Ch2-Ch1.zen
1.698001e+01	3.904998e+01	20151202_STAG2gfpcf2_G2G1\MitoSys2\LSM\STAG2gfpcf2_G1\DE_W0003_P0032\DE_2_W0003_P0032_T0001\TR1_W0001_P0099\TR1_2_W0001_P0099_T0001_R1_P1_K1_Ch2-Ch1.zen
1.704001e+01	4.743332e+01	20151202_STAG2gfpcf2_G2G1\MitoSys2\LSM\STAG2gfpcf2_G1\DE_W0003_P0032\DE_2_W0003_P0032_T0001\TR1_W0001_P0099\TR1_2_W0001_P0099_T0001_R1_P1_K1_Ch2-Ch1.zen
1.710001e+01	4.749998e+01	20151202_STAG2gfpcf2_G2G1\MitoSys2\LSM\STAG2gfpcf2_G1\DE_W0003_P0032\DE_2_W0003_P0032_T0001\TR1_W0001_P0099\TR1_2_W0001_P0099_T0001_R1_P1_K1_Ch2-Ch1.zen
1.716001e+01	4.691665e+01	20151202_STAG2gfpcf2_G2G1\MitoSys2\LSM\STAG2gfpcf2_G1\DE_W0003_P0032\DE_2_W0003_P0032_T0001\TR1_W0001_P0099\TR1_2_W0001_P0099_T0001_R1_P1_K1_Ch2-Ch1.zen
1.722001e+01	4.244998e+01	20151202_STAG2gfpcf2_G2G1\MitoSys2\LSM\STAG2gfpcf2_G1\DE_W0003_P0032\DE_2_W0003_P0032_T0001\TR1_W0001_P0099\TR1_2_W0001_P0099_T0001_R1_P1_K1_Ch2-Ch1.zen
1.728001e+01	4.119998e+01	20151202_STAG2gfpcf2_G2G1\MitoSys2\LSM\STAG2gfpcf2_G1\DE_W0003_P0032\DE_2_W0003_P0032_T0001\TR1_W0001_P0099\TR1_2_W0001_P0099_T0001_R1_P1_K1_Ch2-Ch1.zen
1.734001e+01	4.186665e+01	20151202_STAG2gfpcf2_G2G1\MitoSys2\LSM\STAG2gfpcf2_G1\DE_W0003_P0032\DE_2_W0003_P0032_T0001\TR1_W0001_P0099\TR1_2_W0001_P0099_T0001_R1_P1_K1_Ch2-Ch1.zen
1.740001e+01	3.738332e+01	20151202_STAG2gfpcf2_G2G1\MitoSys2\LSM\STAG2gfpcf2_G1\DE_W0003_P0032\DE_2_W0003_P0032_T0001\TR1_W0001_P0099\TR1_2_W0001_P0099_T0001_R1_P1_K1_Ch2-Ch1.zen
1.746001e+01	3.953332e+01	20151202_STAG2gfpcf2_G2G1\MitoSys2\LSM\STAG2gfpcf2_G1\DE_W0003_P0032\DE_2_W0003_P0032_T0001\TR1_W0001_P0099\TR1_2_W0001_P0099_T0001_R1_P1_K1_Ch2-Ch1.zen
1.752001e+01	4.048332e+01	20151202_STAG2gfpcf2_G2G1\MitoSys2\LSM\STAG2gfpcf2_G1\DE_W0003_P0032\DE_2_W0003_P0032_T0001\TR1_W0001_P0099\TR1_2_W0001_P0099_T0001_R1_P1_K1_Ch2-Ch1.zen
1.758001e+01	4.018332e+01	20151202_STAG2gfpcf2_G2G1\MitoSys2\LSM\STAG2gfpcf2_G1\DE_W0003_P0032\DE_2_W0003_P0032_T0001\TR1_W0001_P0099\TR1_2_W0001_P0099_T0001_R1_P1_K1_Ch2-Ch1.zen
1.764001e+01	3.786665e+01	20151202_STAG2gfpcf2_G2G1\MitoSys2\LSM\STAG2gfpcf2_G1\DE_W0003_P0032\DE_2_W0003_P0032_T0001\TR1_W0001_P0099\TR1_2_W0001_P0099_T0001_R1_P1_K1_Ch2-Ch1.zen
1.770001e+01	3.971665e+01	20151202_STAG2gfpcf2_G2G1\MitoSys2\LSM\STAG2gfpcf2_G1\DE_W0003_P0032\DE_2_W0003_P0032_T0001\TR1_W0001_P0099\TR1_2_W0001_P0099_T0001_R1_P1_K1_Ch2-Ch1.zen
1.776001e+01	3.746665e+01	20151202_STAG2gfpcf2_G2G1\MitoSys2\LSM\STAG2gfpcf2_G1\DE_W0003_P0032\DE_2_W0003_P0032_T0001\TR1_W0001_P0099\TR1_2_W0001_P0099_T0001_R1_P1_K1_Ch2-Ch1.zen
1.782001e+01	4.456665e+01	20151202_STAG2gfpcf2_G2G1\MitoSys2\LSM\STAG2gfpcf2_G1\DE_W0003_P0032\DE_2_W0003_P0032_T0001\TR1_W0001_P0099\TR1_2_W0001_P0099_T0001_R1_P1_K1_Ch2-Ch1.zen
1.788001e+01	4.679998e+01	20151202_STAG2gfpcf2_G2G1\MitoSys2\LSM\STAG2gfpcf2_G1\DE_W0003_P0032\DE_2_W0003_P0032_T0001\TR1_W0001_P0099\TR1_2_W0001_P0099_T0001_R1_P1_K1_Ch2-Ch1.zen
1.794001e+01	4.098331e+01	20151202_STAG2gfpcf2_G2G1\MitoSys2\LSM\STAG2gfpcf2_G1\DE_W0003_P0032\DE_2_W0003_P0032_T0001\TR1_W0001_P0099\TR1_2_W0001_P0099_T0001_R1_P1_K1_Ch2-Ch1.zen
1.800001e+01	3.736665e+01	20151202_STAG2gfpcf2_G2G1\MitoSys2\LSM\STAG2gfpcf2_G1\DE_W0003_P0032\DE_2_W0003_P0032_T0001\TR1_W0001_P0099\TR1_2_W0001_P0099_T0001_R1_P1_K1_Ch2-Ch1.zen
1.806001e+01	3.474998e+01	20151202_STAG2gfpcf2_G2G1\MitoSys2\LSM\STAG2gfpcf2_G1\DE_W0003_P0032\DE_2_W0003_P0032_T0001\TR1_W0001_P0099\TR1_2_W0001_P0099_T0001_R1_P1_K1_Ch2-Ch1.zen
1.812001e+01	3.831665e+01	20151202_STAG2gfpcf2_G2G1\MitoSys2\LSM\STAG2gfpcf2_G1\DE_W0003_P0032\DE_2_W0003_P0032_T0001\TR1_W0001_P0099\TR1_2_W0001_P0099_T0001_R1_P1_K1_Ch2-Ch1.zen
1.818001e+01	4.324998e+01	20151202_STAG2gfpcf2_G2G1\MitoSys2\LSM\STAG2gfpcf2_G1\DE_W0003_P0032\DE_2_W0003_P0032_T0001\TR1_W0001_P0099\TR1_2_W0001_P0099_T0001_R1_P1_K1_Ch2-Ch1.zen
1.824001e+01	4.101665e+01	20151202_STAG2gfpcf2_G2G1\MitoSys2\LSM\STAG2gfpcf2_G1\DE_W0003_P0032\DE_2_W0003_P0032_T0001\TR1_W0001_P0099\TR1_2_W0001_P0099_T0001_R1_P1_K1_Ch2-Ch1.zen
1.830001e+01	4.144998e+01	20151202_STAG2gfpcf2_G2G1\MitoSys2\LSM\STAG2gfpcf2_G1\DE_W0003_P0032\DE_2_W0003_P0032_T0001\TR1_W0001_P0099\TR1_2_W0001_P0099_T0001_R1_P1_K1_Ch2-Ch1.zen
1.836001e+01	3.859998e+01	20151202_STAG2gfpcf2_G2G1\MitoSys2\LSM\STAG2gfpcf2_G1\DE_W0003_P0032\DE_2_W0003_P0032_T0001\TR1_W0001_P0099\TR1_2_W0001_P0099_T0001_R1_P1_K1_Ch2-Ch1.zen
1.842001e+01	3.518332e+01	20151202_STAG2gfpcf2_G2G1\MitoSys2\LSM\STAG2gfpcf2_G1\DE_W0003_P0032\DE_2_W0003_P0032_T0001\TR1_W0001_P0099\TR1_2_W0001_P0099_T0001_R1_P1_K1_Ch2-Ch1.zen
1.848001e+01	3.991665e+01	20151202_STAG2gfpcf2_G2G1\MitoSys2\LSM\STAG2gfpcf2_G1\DE_W0003_P0032\DE_2_W0003_P0032_T0001\TR1_W0001_P0099\TR1_2_W0001_P0099_T0001_R1_P1_K1_Ch2-Ch1.zen
1.854001e+01	4.913331e+01	20151202_STAG2gfpcf2_G2G1\MitoSys2\LSM\STAG2gfpcf2_G1\DE_W0003_P0032\DE_2_W0003_P0032_T0001\TR1_W0001_P0099\TR1_2_W0001_P0099_T0001_R1_P1_K1_Ch2-Ch1.zen
1.860001e+01	4.334998e+01	20151202_STAG2gfpcf2_G2G1\MitoSys2\LSM\STAG2gfpcf2_G1\DE_W0003_P0032\DE_2_W0003_P0032_T0001\TR1_W0001_P0099\TR1_2_W0001_P0099_T0001_R1_P1_K1_Ch2-Ch1.zen
1.866001e+01	4.221665e+01	20151202_STAG2gfpcf2_G2G1\MitoSys2\LSM\STAG2gfpcf2_G1\DE_W0003_P0032\DE_2_W0003_P0032_T0001\TR1_W0001_P0099\TR1_2_W0001_P0099_T0001_R1_P1_K1_Ch2-Ch1.zen
1.872001e+01	4.008332e+01	20151202_STAG2gfpcf2_G2G1\MitoSys2\LSM\STAG2gfpcf2_G1\DE_W0003_P0032\DE_2_W0003_P0032_T0001\TR1_W0001_P0099\TR1_2_W0001_P0099_T0001_R1_P1_K1_Ch2-Ch1.zen
1.878001e+01	3.753332e+01	20151202_STAG2gfpcf2_G2G1\MitoSys2\LSM\STAG2gfpcf2_G1\DE_W0003_P0032\DE_2_W0003_P0032_T0001\TR1_W0001_P0099\TR1_2_W0001_P0099_T0001_R1_P1_K1_Ch2-Ch1.zen
1.884001e+01	3.534999e+01	20151202_STAG2gfpcf2_G2G1\MitoSys2\LSM\STAG2gfpcf2_G1\DE_W0003_P0032\DE_2_W0003_P0032_T0001\TR1_W0001_P0099\TR1_2_W0001_P0099_T0001_R1_P1_K1_Ch2-Ch1.zen
1.890001e+01	3.699998e+01	20151202_STAG2gfpcf2_G2G1\MitoSys2\LSM\STAG2gfpcf2_G1\DE_W0003_P0032\DE_2_W0003_P0032_T0001\TR1_W0001_P0099\TR1_2_W0001_P0099_T0001_R1_P1_K1_Ch2-Ch1.zen
1.896001e+01	3.724998e+01	20151202_STAG2gfpcf2_G2G1\MitoSys2\LSM\STAG2gfpcf2_G1\DE_W0003_P0032\DE_2_W0003_P0032_T0001\TR1_W0001_P0099\TR1_2_W0001_P0099_T0001_R1_P1_K1_Ch2-Ch1.zen
1.902001e+01	4.319998e+01	20151202_STAG2gfpcf2_G2G1\MitoSys2\LSM\STAG2gfpcf2_G1\DE_W0003_P0032\DE_2_W0003_P0032_T0001\TR1_W0001_P0099\TR1_2_W0001_P0099_T0001_R1_P1_K1_Ch2-Ch1.zen
1.908001e+01	3.044999e+01	20151202_STAG2gfpcf2_G2G1\MitoSys2\LSM\STAG2gfpcf2_G1\DE_W0003_P0032\DE_2_W0003_P0032_T0001\TR1_W0001_P0099\TR1_2_W0001_P0099_T0001_R1_P1_K1_Ch2-Ch1.zen
1.914001e+01	3.693332e+01	20151202_STAG2gfpcf2_G2G1\MitoSys2\LSM\STAG2gfpcf2_G1\DE_W0003_P0032\DE_2_W0003_P0032_T0001\TR1_W0001_P0099\TR1_2_W0001_P0099_T0001_R1_P1_K1_Ch2-Ch1.zen
1.920001e+01	3.316665e+01	20151202_STAG2gfpcf2_G2G1\MitoSys2\LSM\STAG2gfpcf2_G1\DE_W0003_P0032\DE_2_W0003_P0032_T0001\TR1_W0001_P0099\TR1_2_W0001_P0099_T0001_R1_P1_K1_Ch2-Ch1.zen
1.926001e+01	3.266665e+01	20151202_STAG2gfpcf2_G2G1\MitoSys2\LSM\STAG2gfpcf2_G1\DE_W0003_P0032\DE_2_W0003_P0032_T0001\TR1_W0001_P0099\TR1_2_W0001_P0099_T0001_R1_P1_K1_Ch2-Ch1.zen
1.932001e+01	3.349998e+01	20151202_STAG2gfpcf2_G2G1\MitoSys2\LSM\STAG2gfpcf2_G1\DE_W0003_P0032\DE_2_W0003_P0032_T0001\TR1_W0001_P0099\TR1_2_W0001_P0099_T0001_R1_P1_K1_Ch2-Ch1.zen
1.938001e+01	4.321665e+01	20151202_STAG2gfpcf2_G2G1\MitoSys2\LSM\STAG2gfpcf2_G1\DE_W0003_P0032\DE_2_W0003_P0032_T0001\TR1_W0001_P0099\TR1_2_W0001_P0099_T0001_R1_P1_K1_Ch2-Ch1.zen
1.944001e+01	4.033332e+01	20151202_STAG2gfpcf2_G2G1\MitoSys2\LSM\STAG2gfpcf2_G1\DE_W0003_P0032\DE_2_W0003_P0032_T0001\TR1_W0001_P0099\TR1_2_W0001_P0099_T0001_R1_P1_K1_Ch2-Ch1.zen
1.950001e+01	4.011665e+01	20151202_STAG2gfpcf2_G2G1\MitoSys2\LSM\STAG2gfpcf2_G1\DE_W0003_P0032\DE_2_W0003_P0032_T0001\TR1_W0001_P0099\TR1_2_W0001_P0099_T0001_R1_P1_K1_Ch2-Ch1.zen
1.956001e+01	3.786665e+01	20151202_STAG2gfpcf2_G2G1\MitoSys2\LSM\STAG2gfpcf2_G1\DE_W0003_P0032\DE_2_W0003_P0032_T0001\TR1_W0001_P0099\TR1_2_W0001_P0099_T0001_R1_P1_K1_Ch2-Ch1.zen
1.962001e+01	4.066665e+01	20151202_STAG2gfpcf2_G2G1\MitoSys2\LSM\STAG2gfpcf2_G1\DE_W0003_P0032\DE_2_W0003_P0032_T0001\TR1_W0001_P0099\TR1_2_W0001_P0099_T0001_R1_P1_K1_Ch2-Ch1.zen
1.968001e+01	3.801665e+01	20151202_STAG2gfpcf2_G2G1\MitoSys2\LSM\STAG2gfpcf2_G1\DE_W0003_P0032\DE_2_W0003_P0032_T0001\TR1_W0001_P0099\TR1_2_W0001_P0099_T0001_R1_P1_K1_Ch2-Ch1.zen
1.974001e+01	3.619999e+01	20151202_STAG2gfpcf2_G2G1\MitoSys2\LSM\STAG2gfpcf2_G1\DE_W0003_P0032\DE_2_W0003_P0032_T0001\TR1_W0001_P0099\TR1_2_W0001_P0099_T0001_R1_P1_K1_Ch2-Ch1.zen
1.980001e+01	3.918332e+01	20151202_STAG2gfpcf2_G2G1\MitoSys2\LSM\STAG2gfpcf2_G1\DE_W0003_P0032\DE_2_W0003_P0032_T0001\TR1_W0001_P0099\TR1_2_W0001_P0099_T0001_R1_P1_K1_Ch2-Ch1.zen
1.986001e+01	3.769999e+01	20151202_STAG2gfpcf2_G2G1\MitoSys2\LSM\STAG2gfpcf2_G1\DE_W0003_P0032\DE_2_W0003_P0032_T0001\TR1_W0001_P0099\TR1_2_W0001_P0099_T0001_R1_P1_K1_Ch2-Ch1.zen
1.992001e+01	3.759998e+01	20151202_STAG2gfpcf2_G2G1\MitoSys2\LSM\STAG2gfpcf2_G1\DE_W0003_P0032\DE_2_W0003_P0032_T0001\TR1_W0001_P0099\TR1_2_W0001_P0099_T0001_R1_P1_K1_Ch2-Ch1.zen
1.998001e+01	3.438332e+01	20151202_STAG2gfpcf2_G2G1\MitoSys2\LSM\STAG2gfpcf2_G1\DE_W0003_P0032\DE_2_W0003_P0032_T0001\TR1_W0001_P0099\TR1_2_W0001_P0099_T0001_R1_P1_K1_Ch2-Ch1.zen
2.004001e+01	3.736665e+01	20151202_STAG2gfpcf2_G2G1\MitoSys2\LSM\STAG2gfpcf2_G1\DE_W0003_P0032\DE_2_W0003_P0032_T0001\TR1_W0001_P0099\TR1_2_W0001_P0099_T0001_R1_P1_K1_Ch2-Ch1.zen
2.010001e+01	3.441665e+01	20151202_STAG2gfpcf2_G2G1\MitoSys2\LSM\STAG2gfpcf2_G1\DE_W0003_P0032\DE_2_W0003_P0032_T0001\TR1_W0001_P0099\TR1_2_W0001_P0099_T0001_R1_P1_K1_Ch2-Ch1.zen
2.016001e+01	3.863332e+01	20151202_STAG2gfpcf2_G2G1\MitoSys2\LSM\STAG2gfpcf2_G1\DE_W0003_P0032\DE_2_W0003_P0032_T0001\TR1_W0001_P0099\TR1_2_W0001_P0099_T0001_R1_P1_K1_Ch2-Ch1.zen
2.022001e+01	3.846665e+01	20151202_STAG2gfpcf2_G2G1\MitoSys2\LSM\STAG2gfpcf2_G1\DE_W0003_P0032\DE_2_W0003_P0032_T0001\TR1_W0001_P0099\TR1_2_W0001_P0099_T0001_R1_P1_K1_Ch2-Ch1.zen
2.028001e+01	3.808332e+01	20151202_STAG2gfpcf2_G2G1\MitoSys2\LSM\STAG2gfpcf2_G1\DE_W0003_P0032\DE_2_W0003_P0032_T0001\TR1_W0001_P0099\TR1_2_W0001_P0099_T0001_R1_P1_K1_Ch2-Ch1.zen
2.034001e+01	3.959998e+01	20151202_STAG2gfpcf2_G2G1\MitoSys2\LSM\STAG2gfpcf2_G1\DE_W0003_P0032\DE_2_W0003_P0032_T0001\TR1_W0001_P0099\TR1_2_W0001_P0099_T0001_R1_P1_K1_Ch2-Ch1.zen
2.040001e+01	3.838332e+01	20151202_STAG2gfpcf2_G2G1\MitoSys2\LSM\STAG2gfpcf2_G1\DE_W0003_P0032\DE_2_W0003_P0032_T0001\TR1_W0001_P0099\TR1_2_W0001_P0099_T0001_R1_P1_K1_Ch2-Ch1.zen
2.046001e+01	3.176665e+01	20151202_STAG2gfpcf2_G2G1\MitoSys2\LSM\STAG2gfpcf2_G1\DE_W0003_P0032\DE_2_W0003_P0032_T0001\TR1_W0001_P0099\TR1_2_W0001_P0099_T0001_R1_P1_K1_Ch2-Ch1.zen
2.052001e+01	3.709998e+01	20151202_STAG2gfpcf2_G2G1\MitoSys2\LSM\STAG2gfpcf2_G1\DE_W0003_P0032\DE_2_W0003_P0032_T0001\TR1_W0001_P0099\TR1_2_W0001_P0099_T0001_R1_P1_K1_Ch2-Ch1.zen
2.058001e+01	3.963332e+01	20151202_STAG2gfpcf2_G2G1\MitoSys2\LSM\STAG2gfpcf2_G1\DE_W0003_P0032\DE_2_W0003_P0032_T0001\TR1_W0001_P0099\TR1_2_W0001_P0099_T0001_R1_P1_K1_Ch2-Ch1.zen
2.064001e+01	3.793332e+01	20151202_STAG2gfpcf2_G2G1\MitoSys2\LSM\STAG2gfpcf2_G1\DE_W0003_P0032\DE_2_W0003_P0032_T0001\TR1_W0001_P0099\TR1_2_W0001_P0099_T0001_R1_P1_K1_Ch2-Ch1.zen
2.070001e+01	3.228332e+01	20151202_STAG2gfpcf2_G2G1\MitoSys2\LSM\STAG2gfpcf2_G1\DE_W0003_P0032\DE_2_W0003_P0032_T0001\TR1_W0001_P0099\TR1_2_W0001_P0099_T0001_R1_P1_K1_Ch2-Ch1.zen
2.076001e+01	3.629998e+01	20151202_STAG2gfpcf2_G2G1\MitoSys2\LSM\STAG2gfpcf2_G1\DE_W0003_P0032\DE_2_W0003_P0032_T0001\TR1_W0001_P0099\TR1_2_W0001_P0099_T0001_R1_P1_K1_Ch2-Ch1.zen
2.082001e+01	3.099999e+01	20151202_STAG2gfpcf2_G2G1\MitoSys2\LSM\STAG2gfpcf2_G1\DE_W0003_P0032\DE_2_W0003_P0032_T0001\TR1_W0001_P0099\TR1_2_W0001_P0099_T0001_R1_P1_K1_Ch2-Ch1.zen
2.088001e+01	3.263332e+01	20151202_STAG2gfpcf2_G2G1\MitoSys2\LSM\STAG2gfpcf2_G1\DE_W0003_P0032\DE_2_W0003_P0032_T0001\TR1_W0001_P0099\TR1_2_W0001_P0099_T0001_R1_P1_K1_Ch2-Ch1.zen
2.094001e+01	3.323332e+01	20151202_STAG2gfpcf2_G2G1\MitoSys2\LSM\STAG2gfpcf2_G1\DE_W0003_P0032\DE_2_W0003_P0032_T0001\TR1_W0001_P0099\TR1_2_W0001_P0099_T0001_R1_P1_K1_Ch2-Ch1.zen
2.100001e+01	4.068332e+01	20151202_STAG2gfpcf2_G2G1\MitoSys2\LSM\STAG2gfpcf2_G1\DE_W0003_P0032\DE_2_W0003_P0032_T0001\TR1_W0001_P0099\TR1_2_W0001_P0099_T0001_R1_P1_K1_Ch2-Ch1.zen
2.106001e+01	3.849998e+01	20151202_STAG2gfpcf2_G2G1\MitoSys2\LSM\STAG2gfpcf2_G1\DE_W0003_P0032\DE_2_W0003_P0032_T0001\TR1_W0001_P0099\TR1_2_W0001_P0099_T0001_R1_P1_K1_Ch2-Ch1.zen
2.112001e+01	4.051665e+01	20151202_STAG2gfpcf2_G2G1\MitoSys2\LSM\STAG2gfpcf2_G1\DE_W0003_P0032\DE_2_W0003_P0032_T0001\TR1_W0001_P0099\TR1_2_W0001_P0099_T0001_R1_P1_K1_Ch2-Ch1.zen
2.118001e+01	3.576665e+01	20151202_STAG2gfpcf2_G2G1\MitoSys2\LSM\STAG2gfpcf2_G1\DE_W0003_P0032\DE_2_W0003_P0032_T0001\TR1_W0001_P0099\TR1_2_W0001_P0099_T0001_R1_P1_K1_Ch2-Ch1.zen
2.124001e+01	3.736665e+01	20151202_STAG2gfpcf2_G2G1\MitoSys2\LSM\STAG2gfpcf2_G1\DE_W0003_P0032\DE_2_W0003_P0032_T0001\TR1_W0001_P0099\TR1_2_W0001_P0099_T0001_R1_P1_K1_Ch2-Ch1.zen
2.130001e+01	3.619999e+01	20151202_STAG2gfpcf2_G2G1\MitoSys2\LSM\STAG2gfpcf2_G1\DE_W0003_P0032\DE_2_W0003_P0032_T0001\TR1_W0001_P0099\TR1_2_W0001_P0099_T0001_R1_P1_K1_Ch2-Ch1.zen
2.136001e+01	3.218332e+01	20151202_STAG2gfpcf2_G2G1\MitoSys2\LSM\STAG2gfpcf2_G1\DE_W0003_P0032\DE_2_W0003_P0032_T0001\TR1_W0001_P0099\TR1_2_W0001_P0099_T0001_R1_P1_K1_Ch2-Ch1.zen
2.142001e+01	3.449998e+01	20151202_STAG2gfpcf2_G2G1\MitoSys2\LSM\STAG2gfpcf2_G1\DE_W0003_P0032\DE_2_W0003_P0032_T0001\TR1_W0001_P0099\TR1_2_W0001_P0099_T0001_R1_P1_K1_Ch2-Ch1.zen
2.148001e+01	3.603332e+01	20151202_STAG2gfpcf2_G2G1\MitoSys2\LSM\STAG2gfpcf2_G1\DE_W0003_P0032\DE_2_W0003_P0032_T0001\TR1_W0001_P0099\TR1_2_W0001_P0099_T0001_R1_P1_K1_Ch2-Ch1.zen
2.154001e+01	3.848332e+01	20151202_STAG2gfpcf2_G2G1\MitoSys2\LSM\STAG2gfpcf2_G1\DE_W0003_P0032\DE_2_W0003_P0032_T0001\TR1_W0001_P0099\TR1_2_W0001_P0099_T0001_R1_P1_K1_Ch2-Ch1.zen
2.160001e+01	4.308332e+01	20151202_STAG2gfpcf2_G2G1\MitoSys2\LSM\STAG2gfpcf2_G1\DE_W0003_P0032\DE_2_W0003_P0032_T0001\TR1_W0001_P0099\TR1_2_W0001_P0099_T0001_R1_P1_K1_Ch2-Ch1.zen
2.166001e+01	4.578331e+01	20151202_STAG2gfpcf2_G2G1\MitoSys2\LSM\STAG2gfpcf2_G1\DE_W0003_P0032\DE_2_W0003_P0032_T0001\TR1_W0001_P0099\TR1_2_W0001_P0099_T0001_R1_P1_K1_Ch2-Ch1.zen
2.172001e+01	4.059998e+01	20151202_STAG2gfpcf2_G2G1\MitoSys2\LSM\STAG2gfpcf2_G1\DE_W0003_P0032\DE_2_W0003_P0032_T0001\TR1_W0001_P0099\TR1_2_W0001_P0099_T0001_R1_P1_K1_Ch2-Ch1.zen
2.178001e+01	3.848332e+01	20151202_STAG2gfpcf2_G2G1\MitoSys2\LSM\STAG2gfpcf2_G1\DE_W0003_P0032\DE_2_W0003_P0032_T0001\TR1_W0001_P0099\TR1_2_W0001_P0099_T0001_R1_P1_K1_Ch2-Ch1.zen
2.184001e+01	4.024998e+01	20151202_STAG2gfpcf2_G2G1\MitoSys2\LSM\STAG2gfpcf2_G1\DE_W0003_P0032\DE_2_W0003_P0032_T0001\TR1_W0001_P0099\TR1_2_W0001_P0099_T0001_R1_P1_K1_Ch2-Ch1.zen
2.190001e+01	3.779998e+01	20151202_STAG2gfpcf2_G2G1\MitoSys2\LSM\STAG2gfpcf2_G1\DE_W0003_P0032\DE_2_W0003_P0032_T0001\TR1_W0001_P0099\TR1_2_W0001_P0099_T0001_R1_P1_K1_Ch2-Ch1.zen
2.196001e+01	3.244999e+01	20151202_STAG2gfpcf2_G2G1\MitoSys2\LSM\STAG2gfpcf2_G1\DE_W0003_P0032\DE_2_W0003_P0032_T0001\TR1_W0001_P0099\TR1_2_W0001_P0099_T0001_R1_P1_K1_Ch2-Ch1.zen
2.202001e+01	3.836665e+01	20151202_STAG2gfpcf2_G2G1\MitoSys2\LSM\STAG2gfpcf2_G1\DE_W0003_P0032\DE_2_W0003_P0032_T0001\TR1_W0001_P0099\TR1_2_W0001_P0099_T0001_R1_P1_K1_Ch2-Ch1.zen
2.208001e+01	3.596665e+01	20151202_STAG2gfpcf2_G2G1\MitoSys2\LSM\STAG2gfpcf2_G1\DE_W0003_P0032\DE_2_W0003_P0032_T0001\TR1_W0001_P0099\TR1_2_W0001_P0099_T0001_R1_P1_K1_Ch2-Ch1.zen
2.214001e+01	3.668332e+01	20151202_STAG2gfpcf2_G2G1\MitoSys2\LSM\STAG2gfpcf2_G1\DE_W0003_P0032\DE_2_W0003_P0032_T0001\TR1_W0001_P0099\TR1_2_W0001_P0099_T0001_R1_P1_K1_Ch2-Ch1.zen
2.220001e+01	3.674998e+01	20151202_STAG2gfpcf2_G2G1\MitoSys2\LSM\STAG2gfpcf2_G1\DE_W0003_P0032\DE_2_W0003_P0032_T0001\TR1_W0001_P0099\TR1_2_W0001_P0099_T0001_R1_P1_K1_Ch2-Ch1.zen
2.226001e+01	4.239998e+01	20151202_STAG2gfpcf2_G2G1\MitoSys2\LSM\STAG2gfpcf2_G1\DE_W0003_P0032\DE_2_W0003_P0032_T0001\TR1_W0001_P0099\TR1_2_W0001_P0099_T0001_R1_P1_K1_Ch2-Ch1.zen
2.232001e+01	3.856665e+01	20151202_STAG2gfpcf2_G2G1\MitoSys2\LSM\STAG2gfpcf2_G1\DE_W0003_P0032\DE_2_W0003_P0032_T0001\TR1_W0001_P0099\TR1_2_W0001_P0099_T0001_R1_P1_K1_Ch2-Ch1.zen
2.238001e+01	3.808332e+01	20151202_STAG2gfpcf2_G2G1\MitoSys2\LSM\STAG2gfpcf2_G1\DE_W0003_P0032\DE_2_W0003_P0032_T0001\TR1_W0001_P0099\TR1_2_W0001_P0099_T0001_R1_P1_K1_Ch2-Ch1.zen
2.244001e+01	4.079998e+01	20151202_STAG2gfpcf2_G2G1\MitoSys2\LSM\STAG2gfpcf2_G1\DE_W0003_P0032\DE_2_W0003_P0032_T0001\TR1_W0001_P0099\TR1_2_W0001_P0099_T0001_R1_P1_K1_Ch2-Ch1.zen
2.250001e+01	4.356665e+01	20151202_STAG2gfpcf2_G2G1\MitoSys2\LSM\STAG2gfpcf2_G1\DE_W0003_P0032\DE_2_W0003_P0032_T0001\TR1_W0001_P0099\TR1_2_W0001_P0099_T0001_R1_P1_K1_Ch2-Ch1.zen
2.256001e+01	4.264998e+01	20151202_STAG2gfpcf2_G2G1\MitoSys2\LSM\STAG2gfpcf2_G1\DE_W0003_P0032\DE_2_W0003_P0032_T0001\TR1_W0001_P0099\TR1_2_W0001_P0099_T0001_R1_P1_K1_Ch2-Ch1.zen
2.262001e+01	4.446665e+01	20151202_STAG2gfpcf2_G2G1\MitoSys2\LSM\STAG2gfpcf2_G1\DE_W0003_P0032\DE_2_W0003_P0032_T0001\TR1_W0001_P0099\TR1_2_W0001_P0099_T0001_R1_P1_K1_Ch2-Ch1.zen
2.268001e+01	4.324998e+01	20151202_STAG2gfpcf2_G2G1\MitoSys2\LSM\STAG2gfpcf2_G1\DE_W0003_P0032\DE_2_W0003_P0032_T0001\TR1_W0001_P0099\TR1_2_W0001_P0099_T0001_R1_P1_K1_Ch2-Ch1.zen
2.274001e+01	3.981665e+01	20151202_STAG2gfpcf2_G2G1\MitoSys2\LSM\STAG2gfpcf2_G1\DE_W0003_P0032\DE_2_W0003_P0032_T0001\TR1_W0001_P0099\TR1_2_W0001_P0099_T0001_R1_P1_K1_Ch2-Ch1.zen
2.280001e+01	4.364998e+01	20151202_STAG2gfpcf2_G2G1\MitoSys2\LSM\STAG2gfpcf2_G1\DE_W0003_P0032\DE_2_W0003_P0032_T0001\TR1_W0001_P0099\TR1_2_W0001_P0099_T0001_R1_P1_K1_Ch2-Ch1.zen
2.286001e+01	4.368332e+01	20151202_STAG2gfpcf2_G2G1\MitoSys2\LSM\STAG2gfpcf2_G1\DE_W0003_P0032\DE_2_W0003_P0032_T0001\TR1_W0001_P0099\TR1_2_W0001_P0099_T0001_R1_P1_K1_Ch2-Ch1.zen
2.292001e+01	4.459998e+01	20151202_STAG2gfpcf2_G2G1\MitoSys2\LSM\STAG2gfpcf2_G1\DE_W0003_P0032\DE_2_W0003_P0032_T0001\TR1_W0001_P0099\TR1_2_W0001_P0099_T0001_R1_P1_K1_Ch2-Ch1.zen
2.298001e+01	4.338332e+01	20151202_STAG2gfpcf2_G2G1\MitoSys2\LSM\STAG2gfpcf2_G1\DE_W0003_P0032\DE_2_W0003_P0032_T0001\TR1_W0001_P0099\TR1_2_W0001_P0099_T0001_R1_P1_K1_Ch2-Ch1.zen
2.304001e+01	4.451665e+01	20151202_STAG2gfpcf2_G2G1\MitoSys2\LSM\STAG2gfpcf2_G1\DE_W0003_P0032\DE_2_W0003_P0032_T0001\TR1_W0001_P0099\TR1_2_W0001_P0099_T0001_R1_P1_K1_Ch2-Ch1.zen
2.310001e+01	4.251665e+01	20151202_STAG2gfpcf2_G2G1\MitoSys2\LSM\STAG2gfpcf2_G1\DE_W0003_P0032\DE_2_W0003_P0032_T0001\TR1_W0001_P0099\TR1_2_W0001_P0099_T0001_R1_P1_K1_Ch2-Ch1.zen
2.316001e+01	4.601665e+01	20151202_STAG2gfpcf2_G2G1\MitoSys2\LSM\STAG2gfpcf2_G1\DE_W0003_P0032\DE_2_W0003_P0032_T0001\TR1_W0001_P0099\TR1_2_W0001_P0099_T0001_R1_P1_K1_Ch2-Ch1.zen
2.322001e+01	4.294998e+01	20151202_STAG2gfpcf2_G2G1\MitoSys2\LSM\STAG2gfpcf2_G1\DE_W0003_P0032\DE_2_W0003_P0032_T0001\TR1_W0001_P0099\TR1_2_W0001_P0099_T0001_R1_P1_K1_Ch2-Ch1.zen
2.328001e+01	3.918332e+01	20151202_STAG2gfpcf2_G2G1\MitoSys2\LSM\STAG2gfpcf2_G1\DE_W0003_P0032\DE_2_W0003_P0032_T0001\TR1_W0001_P0099\TR1_2_W0001_P0099_T0001_R1_P1_K1_Ch2-Ch1.zen
2.334001e+01	4.241665e+01	20151202_STAG2gfpcf2_G2G1\MitoSys2\LSM\STAG2gfpcf2_G1\DE_W0003_P0032\DE_2_W0003_P0032_T0001\TR1_W0001_P0099\TR1_2_W0001_P0099_T0001_R1_P1_K1_Ch2-Ch1.zen
2.340001e+01	3.758332e+01	20151202_STAG2gfpcf2_G2G1\MitoSys2\LSM\STAG2gfpcf2_G1\DE_W0003_P0032\DE_2_W0003_P0032_T0001\TR1_W0001_P0099\TR1_2_W0001_P0099_T0001_R1_P1_K1_Ch2-Ch1.zen
2.346001e+01	4.278331e+01	20151202_STAG2gfpcf2_G2G1\MitoSys2\LSM\STAG2gfpcf2_G1\DE_W0003_P0032\DE_2_W0003_P0032_T0001\TR1_W0001_P0099\TR1_2_W0001_P0099_T0001_R1_P1_K1_Ch2-Ch1.zen
2.352001e+01	4.483331e+01	20151202_STAG2gfpcf2_G2G1\MitoSys2\LSM\STAG2gfpcf2_G1\DE_W0003_P0032\DE_2_W0003_P0032_T0001\TR1_W0001_P0099\TR1_2_W0001_P0099_T0001_R1_P1_K1_Ch2-Ch1.zen
2.358001e+01	3.923332e+01	20151202_STAG2gfpcf2_G2G1\MitoSys2\LSM\STAG2gfpcf2_G1\DE_W0003_P0032\DE_2_W0003_P0032_T0001\TR1_W0001_P0099\TR1_2_W0001_P0099_T0001_R1_P1_K1_Ch2-Ch1.zen
2.364001e+01	4.686665e+01	20151202_STAG2gfpcf2_G2G1\MitoSys2\LSM\STAG2gfpcf2_G1\DE_W0003_P0032\DE_2_W0003_P0032_T0001\TR1_W0001_P0099\TR1_2_W0001_P0099_T0001_R1_P1_K1_Ch2-Ch1.zen
2.370001e+01	3.618332e+01	20151202_STAG2gfpcf2_G2G1\MitoSys2\LSM\STAG2gfpcf2_G1\DE_W0003_P0032\DE_2_W0003_P0032_T0001\TR1_W0001_P0099\TR1_2_W0001_P0099_T0001_R1_P1_K1_Ch2-Ch1.zen
2.376001e+01	4.084998e+01	20151202_STAG2gfpcf2_G2G1\MitoSys2\LSM\STAG2gfpcf2_G1\DE_W0003_P0032\DE_2_W0003_P0032_T0001\TR1_W0001_P0099\TR1_2_W0001_P0099_T0001_R1_P1_K1_Ch2-Ch1.zen
2.382001e+01	4.296665e+01	20151202_STAG2gfpcf2_G2G1\MitoSys2\LSM\STAG2gfpcf2_G1\DE_W0003_P0032\DE_2_W0003_P0032_T0001\TR1_W0001_P0099\TR1_2_W0001_P0099_T0001_R1_P1_K1_Ch2-Ch1.zen
2.388001e+01	4.114998e+01	20151202_STAG2gfpcf2_G2G1\MitoSys2\LSM\STAG2gfpcf2_G1\DE_W0003_P0032\DE_2_W0003_P0032_T0001\TR1_W0001_P0099\TR1_2_W0001_P0099_T0001_R1_P1_K1_Ch2-Ch1.zen
2.394001e+01	4.141665e+01	20151202_STAG2gfpcf2_G2G1\MitoSys2\LSM\STAG2gfpcf2_G1\DE_W0003_P0032\DE_2_W0003_P0032_T0001\TR1_W0001_P0099\TR1_2_W0001_P0099_T0001_R1_P1_K1_Ch2-Ch1.zen
2.400001e+01	3.886665e+01	20151202_STAG2gfpcf2_G2G1\MitoSys2\LSM\STAG2gfpcf2_G1\DE_W0003_P0032\DE_2_W0003_P0032_T0001\TR1_W0001_P0099\TR1_2_W0001_P0099_T0001_R1_P1_K1_Ch2-Ch1.zen
2.406001e+01	3.616665e+01	20151202_STAG2gfpcf2_G2G1\MitoSys2\LSM\STAG2gfpcf2_G1\DE_W0003_P0032\DE_2_W0003_P0032_T0001\TR1_W0001_P0099\TR1_2_W0001_P0099_T0001_R1_P1_K1_Ch2-Ch1.zen
2.412001e+01	3.708332e+01	20151202_STAG2gfpcf2_G2G1\MitoSys2\LSM\STAG2gfpcf2_G1\DE_W0003_P0032\DE_2_W0003_P0032_T0001\TR1_W0001_P0099\TR1_2_W0001_P0099_T0001_R1_P1_K1_Ch2-Ch1.zen
2.418001e+01	3.981665e+01	20151202_STAG2gfpcf2_G2G1\MitoSys2\LSM\STAG2gfpcf2_G1\DE_W0003_P0032\DE_2_W0003_P0032_T0001\TR1_W0001_P0099\TR1_2_W0001_P0099_T0001_R1_P1_K1_Ch2-Ch1.zen
2.424001e+01	5.188331e+01	20151202_STAG2gfpcf2_G2G1\MitoSys2\LSM\STAG2gfpcf2_G1\DE_W0003_P0032\DE_2_W0003_P0032_T0001\TR1_W0001_P0099\TR1_2_W0001_P0099_T0001_R1_P1_K1_Ch2-Ch1.zen
2.430001e+01	3.979998e+01	20151202_STAG2gfpcf2_G2G1\MitoSys2\LSM\STAG2gfpcf2_G1\DE_W0003_P0032\DE_2_W0003_P0032_T0001\TR1_W0001_P0099\TR1_2_W0001_P0099_T0001_R1_P1_K1_Ch2-Ch1.zen
2.436001e+01	4.658331e+01	20151202_STAG2gfpcf2_G2G1\MitoSys2\LSM\STAG2gfpcf2_G1\DE_W0003_P0032\DE_2_W0003_P0032_T0001\TR1_W0001_P0099\TR1_2_W0001_P0099_T0001_R1_P1_K1_Ch2-Ch1.zen
2.442001e+01	4.281665e+01	20151202_STAG2gfpcf2_G2G1\MitoSys2\LSM\STAG2gfpcf2_G1\DE_W0003_P0032\DE_2_W0003_P0032_T0001\TR1_W0001_P0099\TR1_2_W0001_P0099_T0001_R1_P1_K1_Ch2-Ch1.zen
2.448001e+01	4.224998e+01	20151202_STAG2gfpcf2_G2G1\MitoSys2\LSM\STAG2gfpcf2_G1\DE_W0003_P0032\DE_2_W0003_P0032_T0001\TR1_W0001_P0099\TR1_2_W0001_P0099_T0001_R1_P1_K1_Ch2-Ch1.zen
2.454001e+01	3.561665e+01	20151202_STAG2gfpcf2_G2G1\MitoSys2\LSM\STAG2gfpcf2_G1\DE_W0003_P0032\DE_2_W0003_P0032_T0001\TR1_W0001_P0099\TR1_2_W0001_P0099_T0001_R1_P1_K1_Ch2-Ch1.zen
2.460001e+01	3.978332e+01	20151202_STAG2gfpcf2_G2G1\MitoSys2\LSM\STAG2gfpcf2_G1\DE_W0003_P0032\DE_2_W0003_P0032_T0001\TR1_W0001_P0099\TR1_2_W0001_P0099_T0001_R1_P1_K1_Ch2-Ch1.zen
2.466001e+01	3.776665e+01	20151202_STAG2gfpcf2_G2G1\MitoSys2\LSM\STAG2gfpcf2_G1\DE_W0003_P0032\DE_2_W0003_P0032_T0001\TR1_W0001_P0099\TR1_2_W0001_P0099_T0001_R1_P1_K1_Ch2-Ch1.zen
2.472001e+01	4.776665e+01	20151202_STAG2gfpcf2_G2G1\MitoSys2\LSM\STAG2gfpcf2_G1\DE_W0003_P0032\DE_2_W0003_P0032_T0001\TR1_W0001_P0099\TR1_2_W0001_P0099_T0001_R1_P1_K1_Ch2-Ch1.zen
2.478001e+01	4.264998e+01	20151202_STAG2gfpcf2_G2G1\MitoSys2\LSM\STAG2gfpcf2_G1\DE_W0003_P0032\DE_2_W0003_P0032_T0001\TR1_W0001_P0099\TR1_2_W0001_P0099_T0001_R1_P1_K1_Ch2-Ch1.zen
2.484001e+01	3.721665e+01	20151202_STAG2gfpcf2_G2G1\MitoSys2\LSM\STAG2gfpcf2_G1\DE_W0003_P0032\DE_2_W0003_P0032_T0001\TR1_W0001_P0099\TR1_2_W0001_P0099_T0001_R1_P1_K1_Ch2-Ch1.zen
2.490001e+01	3.671665e+01	20151202_STAG2gfpcf2_G2G1\MitoSys2\LSM\STAG2gfpcf2_G1\DE_W0003_P0032\DE_2_W0003_P0032_T0001\TR1_W0001_P0099\TR1_2_W0001_P0099_T0001_R1_P1_K1_Ch2-Ch1.zen
2.496001e+01	3.998332e+01	20151202_STAG2gfpcf2_G2G1\MitoSys2\LSM\STAG2gfpcf2_G1\DE_W0003_P0032\DE_2_W0003_P0032_T0001\TR1_W0001_P0099\TR1_2_W0001_P0099_T0001_R1_P1_K1_Ch2-Ch1.zen
2.502001e+01	4.088332e+01	20151202_STAG2gfpcf2_G2G1\MitoSys2\LSM\STAG2gfpcf2_G1\DE_W0003_P0032\DE_2_W0003_P0032_T0001\TR1_W0001_P0099\TR1_2_W0001_P0099_T0001_R1_P1_K1_Ch2-Ch1.zen
2.508001e+01	4.283332e+01	20151202_STAG2gfpcf2_G2G1\MitoSys2\LSM\STAG2gfpcf2_G1\DE_W0003_P0032\DE_2_W0003_P0032_T0001\TR1_W0001_P0099\TR1_2_W0001_P0099_T0001_R1_P1_K1_Ch2-Ch1.zen
2.514001e+01	3.553332e+01	20151202_STAG2gfpcf2_G2G1\MitoSys2\LSM\STAG2gfpcf2_G1\DE_W0003_P0032\DE_2_W0003_P0032_T0001\TR1_W0001_P0099\TR1_2_W0001_P0099_T0001_R1_P1_K1_Ch2-Ch1.zen
2.520001e+01	3.168332e+01	20151202_STAG2gfpcf2_G2G1\MitoSys2\LSM\STAG2gfpcf2_G1\DE_W0003_P0032\DE_2_W0003_P0032_T0001\TR1_W0001_P0099\TR1_2_W0001_P0099_T0001_R1_P1_K1_Ch2-Ch1.zen
2.526001e+01	4.193332e+01	20151202_STAG2gfpcf2_G2G1\MitoSys2\LSM\STAG2gfpcf2_G1\DE_W0003_P0032\DE_2_W0003_P0032_T0001\TR1_W0001_P0099\TR1_2_W0001_P0099_T0001_R1_P1_K1_Ch2-Ch1.zen
2.532001e+01	4.168332e+01	20151202_STAG2gfpcf2_G2G1\MitoSys2\LSM\STAG2gfpcf2_G1\DE_W0003_P0032\DE_2_W0003_P0032_T0001\TR1_W0001_P0099\TR1_2_W0001_P0099_T0001_R1_P1_K1_Ch2-Ch1.zen
2.538001e+01	4.179998e+01	20151202_STAG2gfpcf2_G2G1\MitoSys2\LSM\STAG2gfpcf2_G1\DE_W0003_P0032\DE_2_W0003_P0032_T0001\TR1_W0001_P0099\TR1_2_W0001_P0099_T0001_R1_P1_K1_Ch2-Ch1.zen
2.544001e+01	4.304998e+01	20151202_STAG2gfpcf2_G2G1\MitoSys2\LSM\STAG2gfpcf2_G1\DE_W0003_P0032\DE_2_W0003_P0032_T0001\TR1_W0001_P0099\TR1_2_W0001_P0099_T0001_R1_P1_K1_Ch2-Ch1.zen
2.550001e+01	3.653332e+01	20151202_STAG2gfpcf2_G2G1\MitoSys2\LSM\STAG2gfpcf2_G1\DE_W0003_P0032\DE_2_W0003_P0032_T0001\TR1_W0001_P0099\TR1_2_W0001_P0099_T0001_R1_P1_K1_Ch2-Ch1.zen
2.556001e+01	4.203332e+01	20151202_STAG2gfpcf2_G2G1\MitoSys2\LSM\STAG2gfpcf2_G1\DE_W0003_P0032\DE_2_W0003_P0032_T0001\TR1_W0001_P0099\TR1_2_W0001_P0099_T0001_R1_P1_K1_Ch2-Ch1.zen
2.562001e+01	3.543332e+01	20151202_STAG2gfpcf2_G2G1\MitoSys2\LSM\STAG2gfpcf2_G1\DE_W0003_P0032\DE_2_W0003_P0032_T0001\TR1_W0001_P0099\TR1_2_W0001_P0099_T0001_R1_P1_K1_Ch2-Ch1.zen
2.568001e+01	3.631665e+01	20151202_STAG2gfpcf2_G2G1\MitoSys2\LSM\STAG2gfpcf2_G1\DE_W0003_P0032\DE_2_W0003_P0032_T0001\TR1_W0001_P0099\TR1_2_W0001_P0099_T0001_R1_P1_K1_Ch2-Ch1.zen
2.574001e+01	3.408332e+01	20151202_STAG2gfpcf2_G2G1\MitoSys2\LSM\STAG2gfpcf2_G1\DE_W0003_P0032\DE_2_W0003_P0032_T0001\TR1_W0001_P0099\TR1_2_W0001_P0099_T0001_R1_P1_K1_Ch2-Ch1.zen
2.580001e+01	3.199999e+01	20151202_STAG2gfpcf2_G2G1\MitoSys2\LSM\STAG2gfpcf2_G1\DE_W0003_P0032\DE_2_W0003_P0032_T0001\TR1_W0001_P0099\TR1_2_W0001_P0099_T0001_R1_P1_K1_Ch2-Ch1.zen
2.586001e+01	3.374998e+01	20151202_STAG2gfpcf2_G2G1\MitoSys2\LSM\STAG2gfpcf2_G1\DE_W0003_P0032\DE_2_W0003_P0032_T0001\TR1_W0001_P0099\TR1_2_W0001_P0099_T0001_R1_P1_K1_Ch2-Ch1.zen
2.592001e+01	4.094998e+01	20151202_STAG2gfpcf2_G2G1\MitoSys2\LSM\STAG2gfpcf2_G1\DE_W0003_P0032\DE_2_W0003_P0032_T0001\TR1_W0001_P0099\TR1_2_W0001_P0099_T0001_R1_P1_K1_Ch2-Ch1.zen
2.598001e+01	4.041665e+01	20151202_STAG2gfpcf2_G2G1\MitoSys2\LSM\STAG2gfpcf2_G1\DE_W0003_P0032\DE_2_W0003_P0032_T0001\TR1_W0001_P0099\TR1_2_W0001_P0099_T0001_R1_P1_K1_Ch2-Ch1.zen
2.604001e+01	3.868332e+01	20151202_STAG2gfpcf2_G2G1\MitoSys2\LSM\STAG2gfpcf2_G1\DE_W0003_P0032\DE_2_W0003_P0032_T0001\TR1_W0001_P0099\TR1_2_W0001_P0099_T0001_R1_P1_K1_Ch2-Ch1.zen
2.610001e+01	3.803332e+01	20151202_STAG2gfpcf2_G2G1\MitoSys2\LSM\STAG2gfpcf2_G1\DE_W0003_P0032\DE_2_W0003_P0032_T0001\TR1_W0001_P0099\TR1_2_W0001_P0099_T0001_R1_P1_K1_Ch2-Ch1.zen
2.616001e+01	3.878332e+01	20151202_STAG2gfpcf2_G2G1\MitoSys2\LSM\STAG2gfpcf2_G1\DE_W0003_P0032\DE_2_W0003_P0032_T0001\TR1_W0001_P0099\TR1_2_W0001_P0099_T0001_R1_P1_K1_Ch2-Ch1.zen
2.622001e+01	3.421665e+01	20151202_STAG2gfpcf2_G2G1\MitoSys2\LSM\STAG2gfpcf2_G1\DE_W0003_P0032\DE_2_W0003_P0032_T0001\TR1_W0001_P0099\TR1_2_W0001_P0099_T0001_R1_P1_K1_Ch2-Ch1.zen
2.628001e+01	3.888332e+01	20151202_STAG2gfpcf2_G2G1\MitoSys2\LSM\STAG2gfpcf2_G1\DE_W0003_P0032\DE_2_W0003_P0032_T0001\TR1_W0001_P0099\TR1_2_W0001_P0099_T0001_R1_P1_K1_Ch2-Ch1.zen
2.634001e+01	3.681665e+01	20151202_STAG2gfpcf2_G2G1\MitoSys2\LSM\STAG2gfpcf2_G1\DE_W0003_P0032\DE_2_W0003_P0032_T0001\TR1_W0001_P0099\TR1_2_W0001_P0099_T0001_R1_P1_K1_Ch2-Ch1.zen
2.640001e+01	4.179998e+01	20151202_STAG2gfpcf2_G2G1\MitoSys2\LSM\STAG2gfpcf2_G1\DE_W0003_P0032\DE_2_W0003_P0032_T0001\TR1_W0001_P0099\TR1_2_W0001_P0099_T0001_R1_P1_K1_Ch2-Ch1.zen
2.646001e+01	3.783332e+01	20151202_STAG2gfpcf2_G2G1\MitoSys2\LSM\STAG2gfpcf2_G1\DE_W0003_P0032\DE_2_W0003_P0032_T0001\TR1_W0001_P0099\TR1_2_W0001_P0099_T0001_R1_P1_K1_Ch2-Ch1.zen
2.652001e+01	3.443332e+01	20151202_STAG2gfpcf2_G2G1\MitoSys2\LSM\STAG2gfpcf2_G1\DE_W0003_P0032\DE_2_W0003_P0032_T0001\TR1_W0001_P0099\TR1_2_W0001_P0099_T0001_R1_P1_K1_Ch2-Ch1.zen
2.658001e+01	4.023332e+01	20151202_STAG2gfpcf2_G2G1\MitoSys2\LSM\STAG2gfpcf2_G1\DE_W0003_P0032\DE_2_W0003_P0032_T0001\TR1_W0001_P0099\TR1_2_W0001_P0099_T0001_R1_P1_K1_Ch2-Ch1.zen
2.664001e+01	3.776665e+01	20151202_STAG2gfpcf2_G2G1\MitoSys2\LSM\STAG2gfpcf2_G1\DE_W0003_P0032\DE_2_W0003_P0032_T0001\TR1_W0001_P0099\TR1_2_W0001_P0099_T0001_R1_P1_K1_Ch2-Ch1.zen
2.670001e+01	3.719999e+01	20151202_STAG2gfpcf2_G2G1\MitoSys2\LSM\STAG2gfpcf2_G1\DE_W0003_P0032\DE_2_W0003_P0032_T0001\TR1_W0001_P0099\TR1_2_W0001_P0099_T0001_R1_P1_K1_Ch2-Ch1.zen
2.676001e+01	4.179998e+01	20151202_STAG2gfpcf2_G2G1\MitoSys2\LSM\STAG2gfpcf2_G1\DE_W0003_P0032\DE_2_W0003_P0032_T0001\TR1_W0001_P0099\TR1_2_W0001_P0099_T0001_R1_P1_K1_Ch2-Ch1.zen
2.682001e+01	3.689999e+01	20151202_STAG2gfpcf2_G2G1\MitoSys2\LSM\STAG2gfpcf2_G1\DE_W0003_P0032\DE_2_W0003_P0032_T0001\TR1_W0001_P0099\TR1_2_W0001_P0099_T0001_R1_P1_K1_Ch2-Ch1.zen
2.688001e+01	3.814998e+01	20151202_STAG2gfpcf2_G2G1\MitoSys2\LSM\STAG2gfpcf2_G1\DE_W0003_P0032\DE_2_W0003_P0032_T0001\TR1_W0001_P0099\TR1_2_W0001_P0099_T0001_R1_P1_K1_Ch2-Ch1.zen
2.694001e+01	3.669999e+01	20151202_STAG2gfpcf2_G2G1\MitoSys2\LSM\STAG2gfpcf2_G1\DE_W0003_P0032\DE_2_W0003_P0032_T0001\TR1_W0001_P0099\TR1_2_W0001_P0099_T0001_R1_P1_K1_Ch2-Ch1.zen
2.700001e+01	3.546665e+01	20151202_STAG2gfpcf2_G2G1\MitoSys2\LSM\STAG2gfpcf2_G1\DE_W0003_P0032\DE_2_W0003_P0032_T0001\TR1_W0001_P0099\TR1_2_W0001_P0099_T0001_R1_P1_K1_Ch2-Ch1.zen
2.706001e+01	4.328331e+01	20151202_STAG2gfpcf2_G2G1\MitoSys2\LSM\STAG2gfpcf2_G1\DE_W0003_P0032\DE_2_W0003_P0032_T0001\TR1_W0001_P0099\TR1_2_W0001_P0099_T0001_R1_P1_K1_Ch2-Ch1.zen
2.712001e+01	3.888332e+01	20151202_STAG2gfpcf2_G2G1\MitoSys2\LSM\STAG2gfpcf2_G1\DE_W0003_P0032\DE_2_W0003_P0032_T0001\TR1_W0001_P0099\TR1_2_W0001_P0099_T0001_R1_P1_K1_Ch2-Ch1.zen
2.718001e+01	3.573332e+01	20151202_STAG2gfpcf2_G2G1\MitoSys2\LSM\STAG2gfpcf2_G1\DE_W0003_P0032\DE_2_W0003_P0032_T0001\TR1_W0001_P0099\TR1_2_W0001_P0099_T0001_R1_P1_K1_Ch2-Ch1.zen
2.724001e+01	3.384999e+01	20151202_STAG2gfpcf2_G2G1\MitoSys2\LSM\STAG2gfpcf2_G1\DE_W0003_P0032\DE_2_W0003_P0032_T0001\TR1_W0001_P0099\TR1_2_W0001_P0099_T0001_R1_P1_K1_Ch2-Ch1.zen
2.730001e+01	3.659998e+01	20151202_STAG2gfpcf2_G2G1\MitoSys2\LSM\STAG2gfpcf2_G1\DE_W0003_P0032\DE_2_W0003_P0032_T0001\TR1_W0001_P0099\TR1_2_W0001_P0099_T0001_R1_P1_K1_Ch2-Ch1.zen
2.736001e+01	3.803332e+01	20151202_STAG2gfpcf2_G2G1\MitoSys2\LSM\STAG2gfpcf2_G1\DE_W0003_P0032\DE_2_W0003_P0032_T0001\TR1_W0001_P0099\TR1_2_W0001_P0099_T0001_R1_P1_K1_Ch2-Ch1.zen
2.742001e+01	3.314999e+01	20151202_STAG2gfpcf2_G2G1\MitoSys2\LSM\STAG2gfpcf2_G1\DE_W0003_P0032\DE_2_W0003_P0032_T0001\TR1_W0001_P0099\TR1_2_W0001_P0099_T0001_R1_P1_K1_Ch2-Ch1.zen
2.748001e+01	3.609998e+01	20151202_STAG2gfpcf2_G2G1\MitoSys2\LSM\STAG2gfpcf2_G1\DE_W0003_P0032\DE_2_W0003_P0032_T0001\TR1_W0001_P0099\TR1_2_W0001_P0099_T0001_R1_P1_K1_Ch2-Ch1.zen
2.754001e+01	3.458332e+01	20151202_STAG2gfpcf2_G2G1\MitoSys2\LSM\STAG2gfpcf2_G1\DE_W0003_P0032\DE_2_W0003_P0032_T0001\TR1_W0001_P0099\TR1_2_W0001_P0099_T0001_R1_P1_K1_Ch2-Ch1.zen
2.760001e+01	4.246665e+01	20151202_STAG2gfpcf2_G2G1\MitoSys2\LSM\STAG2gfpcf2_G1\DE_W0003_P0032\DE_2_W0003_P0032_T0001\TR1_W0001_P0099\TR1_2_W0001_P0099_T0001_R1_P1_K1_Ch2-Ch1.zen
2.766001e+01	4.211665e+01	20151202_STAG2gfpcf2_G2G1\MitoSys2\LSM\STAG2gfpcf2_G1\DE_W0003_P0032\DE_2_W0003_P0032_T0001\TR1_W0001_P0099\TR1_2_W0001_P0099_T0001_R1_P1_K1_Ch2-Ch1.zen
2.772001e+01	4.273331e+01	20151202_STAG2gfpcf2_G2G1\MitoSys2\LSM\STAG2gfpcf2_G1\DE_W0003_P0032\DE_2_W0003_P0032_T0001\TR1_W0001_P0099\TR1_2_W0001_P0099_T0001_R1_P1_K1_Ch2-Ch1.zen
2.778001e+01	3.806665e+01	20151202_STAG2gfpcf2_G2G1\MitoSys2\LSM\STAG2gfpcf2_G1\DE_W0003_P0032\DE_2_W0003_P0032_T0001\TR1_W0001_P0099\TR1_2_W0001_P0099_T0001_R1_P1_K1_Ch2-Ch1.zen
2.784001e+01	3.876665e+01	20151202_STAG2gfpcf2_G2G1\MitoSys2\LSM\STAG2gfpcf2_G1\DE_W0003_P0032\DE_2_W0003_P0032_T0001\TR1_W0001_P0099\TR1_2_W0001_P0099_T0001_R1_P1_K1_Ch2-Ch1.zen
2.790001e+01	3.669999e+01	20151202_STAG2gfpcf2_G2G1\MitoSys2\LSM\STAG2gfpcf2_G1\DE_W0003_P0032\DE_2_W0003_P0032_T0001\TR1_W0001_P0099\TR1_2_W0001_P0099_T0001_R1_P1_K1_Ch2-Ch1.zen
2.796001e+01	4.176665e+01	20151202_STAG2gfpcf2_G2G1\MitoSys2\LSM\STAG2gfpcf2_G1\DE_W0003_P0032\DE_2_W0003_P0032_T0001\TR1_W0001_P0099\TR1_2_W0001_P0099_T0001_R1_P1_K1_Ch2-Ch1.zen
2.802001e+01	3.943332e+01	20151202_STAG2gfpcf2_G2G1\MitoSys2\LSM\STAG2gfpcf2_G1\DE_W0003_P0032\DE_2_W0003_P0032_T0001\TR1_W0001_P0099\TR1_2_W0001_P0099_T0001_R1_P1_K1_Ch2-Ch1.zen
2.808001e+01	3.938332e+01	20151202_STAG2gfpcf2_G2G1\MitoSys2\LSM\STAG2gfpcf2_G1\DE_W0003_P0032\DE_2_W0003_P0032_T0001\TR1_W0001_P0099\TR1_2_W0001_P0099_T0001_R1_P1_K1_Ch2-Ch1.zen
2.814001e+01	3.924998e+01	20151202_STAG2gfpcf2_G2G1\MitoSys2\LSM\STAG2gfpcf2_G1\DE_W0003_P0032\DE_2_W0003_P0032_T0001\TR1_W0001_P0099\TR1_2_W0001_P0099_T0001_R1_P1_K1_Ch2-Ch1.zen
2.820001e+01	3.844999e+01	20151202_STAG2gfpcf2_G2G1\MitoSys2\LSM\STAG2gfpcf2_G1\DE_W0003_P0032\DE_2_W0003_P0032_T0001\TR1_W0001_P0099\TR1_2_W0001_P0099_T0001_R1_P1_K1_Ch2-Ch1.zen
2.826001e+01	3.908332e+01	20151202_STAG2gfpcf2_G2G1\MitoSys2\LSM\STAG2gfpcf2_G1\DE_W0003_P0032\DE_2_W0003_P0032_T0001\TR1_W0001_P0099\TR1_2_W0001_P0099_T0001_R1_P1_K1_Ch2-Ch1.zen
2.832001e+01	3.684998e+01	20151202_STAG2gfpcf2_G2G1\MitoSys2\LSM\STAG2gfpcf2_G1\DE_W0003_P0032\DE_2_W0003_P0032_T0001\TR1_W0001_P0099\TR1_2_W0001_P0099_T0001_R1_P1_K1_Ch2-Ch1.zen
2.838001e+01	3.943332e+01	20151202_STAG2gfpcf2_G2G1\MitoSys2\LSM\STAG2gfpcf2_G1\DE_W0003_P0032\DE_2_W0003_P0032_T0001\TR1_W0001_P0099\TR1_2_W0001_P0099_T0001_R1_P1_K1_Ch2-Ch1.zen
2.844001e+01	3.966665e+01	20151202_STAG2gfpcf2_G2G1\MitoSys2\LSM\STAG2gfpcf2_G1\DE_W0003_P0032\DE_2_W0003_P0032_T0001\TR1_W0001_P0099\TR1_2_W0001_P0099_T0001_R1_P1_K1_Ch2-Ch1.zen
2.850001e+01	3.541665e+01	20151202_STAG2gfpcf2_G2G1\MitoSys2\LSM\STAG2gfpcf2_G1\DE_W0003_P0032\DE_2_W0003_P0032_T0001\TR1_W0001_P0099\TR1_2_W0001_P0099_T0001_R1_P1_K1_Ch2-Ch1.zen
2.856001e+01	3.969998e+01	20151202_STAG2gfpcf2_G2G1\MitoSys2\LSM\STAG2gfpcf2_G1\DE_W0003_P0032\DE_2_W0003_P0032_T0001\TR1_W0001_P0099\TR1_2_W0001_P0099_T0001_R1_P1_K1_Ch2-Ch1.zen
2.862001e+01	3.798332e+01	20151202_STAG2gfpcf2_G2G1\MitoSys2\LSM\STAG2gfpcf2_G1\DE_W0003_P0032\DE_2_W0003_P0032_T0001\TR1_W0001_P0099\TR1_2_W0001_P0099_T0001_R1_P1_K1_Ch2-Ch1.zen
2.868001e+01	3.721665e+01	20151202_STAG2gfpcf2_G2G1\MitoSys2\LSM\STAG2gfpcf2_G1\DE_W0003_P0032\DE_2_W0003_P0032_T0001\TR1_W0001_P0099\TR1_2_W0001_P0099_T0001_R1_P1_K1_Ch2-Ch1.zen
2.874001e+01	3.819999e+01	20151202_STAG2gfpcf2_G2G1\MitoSys2\LSM\STAG2gfpcf2_G1\DE_W0003_P0032\DE_2_W0003_P0032_T0001\TR1_W0001_P0099\TR1_2_W0001_P0099_T0001_R1_P1_K1_Ch2-Ch1.zen
2.880001e+01	3.188332e+01	20151202_STAG2gfpcf2_G2G1\MitoSys2\LSM\STAG2gfpcf2_G1\DE_W0003_P0032\DE_2_W0003_P0032_T0001\TR1_W0001_P0099\TR1_2_W0001_P0099_T0001_R1_P1_K1_Ch2-Ch1.zen
2.886001e+01	3.723332e+01	20151202_STAG2gfpcf2_G2G1\MitoSys2\LSM\STAG2gfpcf2_G1\DE_W0003_P0032\DE_2_W0003_P0032_T0001\TR1_W0001_P0099\TR1_2_W0001_P0099_T0001_R1_P1_K1_Ch2-Ch1.zen
2.892001e+01	3.691665e+01	20151202_STAG2gfpcf2_G2G1\MitoSys2\LSM\STAG2gfpcf2_G1\DE_W0003_P0032\DE_2_W0003_P0032_T0001\TR1_W0001_P0099\TR1_2_W0001_P0099_T0001_R1_P1_K1_Ch2-Ch1.zen
2.898001e+01	3.386665e+01	20151202_STAG2gfpcf2_G2G1\MitoSys2\LSM\STAG2gfpcf2_G1\DE_W0003_P0032\DE_2_W0003_P0032_T0001\TR1_W0001_P0099\TR1_2_W0001_P0099_T0001_R1_P1_K1_Ch2-Ch1.zen
2.904001e+01	3.786665e+01	20151202_STAG2gfpcf2_G2G1\MitoSys2\LSM\STAG2gfpcf2_G1\DE_W0003_P0032\DE_2_W0003_P0032_T0001\TR1_W0001_P0099\TR1_2_W0001_P0099_T0001_R1_P1_K1_Ch2-Ch1.zen
2.910001e+01	4.044998e+01	20151202_STAG2gfpcf2_G2G1\MitoSys2\LSM\STAG2gfpcf2_G1\DE_W0003_P0032\DE_2_W0003_P0032_T0001\TR1_W0001_P0099\TR1_2_W0001_P0099_T0001_R1_P1_K1_Ch2-Ch1.zen
2.916001e+01	4.134998e+01	20151202_STAG2gfpcf2_G2G1\MitoSys2\LSM\STAG2gfpcf2_G1\DE_W0003_P0032\DE_2_W0003_P0032_T0001\TR1_W0001_P0099\TR1_2_W0001_P0099_T0001_R1_P1_K1_Ch2-Ch1.zen
2.922001e+01	3.948332e+01	20151202_STAG2gfpcf2_G2G1\MitoSys2\LSM\STAG2gfpcf2_G1\DE_W0003_P0032\DE_2_W0003_P0032_T0001\TR1_W0001_P0099\TR1_2_W0001_P0099_T0001_R1_P1_K1_Ch2-Ch1.zen
2.928001e+01	4.591665e+01	20151202_STAG2gfpcf2_G2G1\MitoSys2\LSM\STAG2gfpcf2_G1\DE_W0003_P0032\DE_2_W0003_P0032_T0001\TR1_W0001_P0099\TR1_2_W0001_P0099_T0001_R1_P1_K1_Ch2-Ch1.zen
2.934001e+01	3.901665e+01	20151202_STAG2gfpcf2_G2G1\MitoSys2\LSM\STAG2gfpcf2_G1\DE_W0003_P0032\DE_2_W0003_P0032_T0001\TR1_W0001_P0099\TR1_2_W0001_P0099_T0001_R1_P1_K1_Ch2-Ch1.zen
2.940001e+01	4.314998e+01	20151202_STAG2gfpcf2_G2G1\MitoSys2\LSM\STAG2gfpcf2_G1\DE_W0003_P0032\DE_2_W0003_P0032_T0001\TR1_W0001_P0099\TR1_2_W0001_P0099_T0001_R1_P1_K1_Ch2-Ch1.zen
2.946001e+01	3.773332e+01	20151202_STAG2gfpcf2_G2G1\MitoSys2\LSM\STAG2gfpcf2_G1\DE_W0003_P0032\DE_2_W0003_P0032_T0001\TR1_W0001_P0099\TR1_2_W0001_P0099_T0001_R1_P1_K1_Ch2-Ch1.zen
2.952001e+01	4.171665e+01	20151202_STAG2gfpcf2_G2G1\MitoSys2\LSM\STAG2gfpcf2_G1\DE_W0003_P0032\DE_2_W0003_P0032_T0001\TR1_W0001_P0099\TR1_2_W0001_P0099_T0001_R1_P1_K1_Ch2-Ch1.zen
2.958001e+01	3.854998e+01	20151202_STAG2gfpcf2_G2G1\MitoSys2\LSM\STAG2gfpcf2_G1\DE_W0003_P0032\DE_2_W0003_P0032_T0001\TR1_W0001_P0099\TR1_2_W0001_P0099_T0001_R1_P1_K1_Ch2-Ch1.zen
2.964001e+01	3.444999e+01	20151202_STAG2gfpcf2_G2G1\MitoSys2\LSM\STAG2gfpcf2_G1\DE_W0003_P0032\DE_2_W0003_P0032_T0001\TR1_W0001_P0099\TR1_2_W0001_P0099_T0001_R1_P1_K1_Ch2-Ch1.zen
2.970001e+01	3.894999e+01	20151202_STAG2gfpcf2_G2G1\MitoSys2\LSM\STAG2gfpcf2_G1\DE_W0003_P0032\DE_2_W0003_P0032_T0001\TR1_W0001_P0099\TR1_2_W0001_P0099_T0001_R1_P1_K1_Ch2-Ch1.zen
2.976001e+01	4.051665e+01	20151202_STAG2gfpcf2_G2G1\MitoSys2\LSM\STAG2gfpcf2_G1\DE_W0003_P0032\DE_2_W0003_P0032_T0001\TR1_W0001_P0099\TR1_2_W0001_P0099_T0001_R1_P1_K1_Ch2-Ch1.zen
2.982001e+01	4.049998e+01	20151202_STAG2gfpcf2_G2G1\MitoSys2\LSM\STAG2gfpcf2_G1\DE_W0003_P0032\DE_2_W0003_P0032_T0001\TR1_W0001_P0099\TR1_2_W0001_P0099_T0001_R1_P1_K1_Ch2-Ch1.zen
2.988001e+01	4.021665e+01	20151202_STAG2gfpcf2_G2G1\MitoSys2\LSM\STAG2gfpcf2_G1\DE_W0003_P0032\DE_2_W0003_P0032_T0001\TR1_W0001_P0099\TR1_2_W0001_P0099_T0001_R1_P1_K1_Ch2-Ch1.zen
2.994001e+01	3.559999e+01	20151202_STAG2gfpcf2_G2G1\MitoSys2\LSM\STAG2gfpcf2_G1\DE_W0003_P0032\DE_2_W0003_P0032_T0001\TR1_W0001_P0099\TR1_2_W0001_P0099_T0001_R1_P1_K1_Ch2-Ch1.zen
0	7.790000e+01	20151202_STAG2gfpcf2_G2G1\MitoSys2\LSM\STAG2gfpcf2_G1\DE_W0003_P0032\DE_2_W0003_P0032_T0001\TR1_W0001_P0099\TR1_2_W0001_P0099_T0001_R1_P2_K1_Ch2-Ch1.zen
6.000000e-02	7.683334e+01	20151202_STAG2gfpcf2_G2G1\MitoSys2\LSM\STAG2gfpcf2_G1\DE_W0003_P0032\DE_2_W0003_P0032_T0001\TR1_W0001_P0099\TR1_2_W0001_P0099_T0001_R1_P2_K1_Ch2-Ch1.zen
1.200000e-01	7.531667e+01	20151202_STAG2gfpcf2_G2G1\MitoSys2\LSM\STAG2gfpcf2_G1\DE_W0003_P0032\DE_2_W0003_P0032_T0001\TR1_W0001_P0099\TR1_2_W0001_P0099_T0001_R1_P2_K1_Ch2-Ch1.zen
1.800000e-01	7.550000e+01	20151202_STAG2gfpcf2_G2G1\MitoSys2\LSM\STAG2gfpcf2_G1\DE_W0003_P0032\DE_2_W0003_P0032_T0001\TR1_W0001_P0099\TR1_2_W0001_P0099_T0001_R1_P2_K1_Ch2-Ch1.zen
2.400000e-01	6.698333e+01	20151202_STAG2gfpcf2_G2G1\MitoSys2\LSM\STAG2gfpcf2_G1\DE_W0003_P0032\DE_2_W0003_P0032_T0001\TR1_W0001_P0099\TR1_2_W0001_P0099_T0001_R1_P2_K1_Ch2-Ch1.zen
3.000000e-01	6.938333e+01	20151202_STAG2gfpcf2_G2G1\MitoSys2\LSM\STAG2gfpcf2_G1\DE_W0003_P0032\DE_2_W0003_P0032_T0001\TR1_W0001_P0099\TR1_2_W0001_P0099_T0001_R1_P2_K1_Ch2-Ch1.zen
3.600000e-01	6.730000e+01	20151202_STAG2gfpcf2_G2G1\MitoSys2\LSM\STAG2gfpcf2_G1\DE_W0003_P0032\DE_2_W0003_P0032_T0001\TR1_W0001_P0099\TR1_2_W0001_P0099_T0001_R1_P2_K1_Ch2-Ch1.zen
4.200000e-01	7.435000e+01	20151202_STAG2gfpcf2_G2G1\MitoSys2\LSM\STAG2gfpcf2_G1\DE_W0003_P0032\DE_2_W0003_P0032_T0001\TR1_W0001_P0099\TR1_2_W0001_P0099_T0001_R1_P2_K1_Ch2-Ch1.zen
4.800000e-01	7.388333e+01	20151202_STAG2gfpcf2_G2G1\MitoSys2\LSM\STAG2gfpcf2_G1\DE_W0003_P0032\DE_2_W0003_P0032_T0001\TR1_W0001_P0099\TR1_2_W0001_P0099_T0001_R1_P2_K1_Ch2-Ch1.zen
5.400000e-01	7.118333e+01	20151202_STAG2gfpcf2_G2G1\MitoSys2\LSM\STAG2gfpcf2_G1\DE_W0003_P0032\DE_2_W0003_P0032_T0001\TR1_W0001_P0099\TR1_2_W0001_P0099_T0001_R1_P2_K1_Ch2-Ch1.zen
6.000000e-01	6.878333e+01	20151202_STAG2gfpcf2_G2G1\MitoSys2\LSM\STAG2gfpcf2_G1\DE_W0003_P0032\DE_2_W0003_P0032_T0001\TR1_W0001_P0099\TR1_2_W0001_P0099_T0001_R1_P2_K1_Ch2-Ch1.zen
6.600000e-01	7.081667e+01	20151202_STAG2gfpcf2_G2G1\MitoSys2\LSM\STAG2gfpcf2_G1\DE_W0003_P0032\DE_2_W0003_P0032_T0001\TR1_W0001_P0099\TR1_2_W0001_P0099_T0001_R1_P2_K1_Ch2-Ch1.zen
7.200000e-01	6.926667e+01	20151202_STAG2gfpcf2_G2G1\MitoSys2\LSM\STAG2gfpcf2_G1\DE_W0003_P0032\DE_2_W0003_P0032_T0001\TR1_W0001_P0099\TR1_2_W0001_P0099_T0001_R1_P2_K1_Ch2-Ch1.zen
7.800000e-01	6.505000e+01	20151202_STAG2gfpcf2_G2G1\MitoSys2\LSM\STAG2gfpcf2_G1\DE_W0003_P0032\DE_2_W0003_P0032_T0001\TR1_W0001_P0099\TR1_2_W0001_P0099_T0001_R1_P2_K1_Ch2-Ch1.zen
8.400000e-01	6.556667e+01	20151202_STAG2gfpcf2_G2G1\MitoSys2\LSM\STAG2gfpcf2_G1\DE_W0003_P0032\DE_2_W0003_P0032_T0001\TR1_W0001_P0099\TR1_2_W0001_P0099_T0001_R1_P2_K1_Ch2-Ch1.zen
9.000000e-01	6.375000e+01	20151202_STAG2gfpcf2_G2G1\MitoSys2\LSM\STAG2gfpcf2_G1\DE_W0003_P0032\DE_2_W0003_P0032_T0001\TR1_W0001_P0099\TR1_2_W0001_P0099_T0001_R1_P2_K1_Ch2-Ch1.zen
9.600000e-01	6.748333e+01	20151202_STAG2gfpcf2_G2G1\MitoSys2\LSM\STAG2gfpcf2_G1\DE_W0003_P0032\DE_2_W0003_P0032_T0001\TR1_W0001_P0099\TR1_2_W0001_P0099_T0001_R1_P2_K1_Ch2-Ch1.zen
1.020000e+00	7.161667e+01	20151202_STAG2gfpcf2_G2G1\MitoSys2\LSM\STAG2gfpcf2_G1\DE_W0003_P0032\DE_2_W0003_P0032_T0001\TR1_W0001_P0099\TR1_2_W0001_P0099_T0001_R1_P2_K1_Ch2-Ch1.zen
1.080000e+00	7.986667e+01	20151202_STAG2gfpcf2_G2G1\MitoSys2\LSM\STAG2gfpcf2_G1\DE_W0003_P0032\DE_2_W0003_P0032_T0001\TR1_W0001_P0099\TR1_2_W0001_P0099_T0001_R1_P2_K1_Ch2-Ch1.zen
1.140000e+00	7.726667e+01	20151202_STAG2gfpcf2_G2G1\MitoSys2\LSM\STAG2gfpcf2_G1\DE_W0003_P0032\DE_2_W0003_P0032_T0001\TR1_W0001_P0099\TR1_2_W0001_P0099_T0001_R1_P2_K1_Ch2-Ch1.zen
1.200000e+00	7.091666e+01	20151202_STAG2gfpcf2_G2G1\MitoSys2\LSM\STAG2gfpcf2_G1\DE_W0003_P0032\DE_2_W0003_P0032_T0001\TR1_W0001_P0099\TR1_2_W0001_P0099_T0001_R1_P2_K1_Ch2-Ch1.zen
1.260000e+00	6.890000e+01	20151202_STAG2gfpcf2_G2G1\MitoSys2\LSM\STAG2gfpcf2_G1\DE_W0003_P0032\DE_2_W0003_P0032_T0001\TR1_W0001_P0099\TR1_2_W0001_P0099_T0001_R1_P2_K1_Ch2-Ch1.zen
1.320000e+00	7.396667e+01	20151202_STAG2gfpcf2_G2G1\MitoSys2\LSM\STAG2gfpcf2_G1\DE_W0003_P0032\DE_2_W0003_P0032_T0001\TR1_W0001_P0099\TR1_2_W0001_P0099_T0001_R1_P2_K1_Ch2-Ch1.zen
1.380000e+00	7.295000e+01	20151202_STAG2gfpcf2_G2G1\MitoSys2\LSM\STAG2gfpcf2_G1\DE_W0003_P0032\DE_2_W0003_P0032_T0001\TR1_W0001_P0099\TR1_2_W0001_P0099_T0001_R1_P2_K1_Ch2-Ch1.zen
1.440000e+00	7.191666e+01	20151202_STAG2gfpcf2_G2G1\MitoSys2\LSM\STAG2gfpcf2_G1\DE_W0003_P0032\DE_2_W0003_P0032_T0001\TR1_W0001_P0099\TR1_2_W0001_P0099_T0001_R1_P2_K1_Ch2-Ch1.zen
1.500000e+00	7.603333e+01	20151202_STAG2gfpcf2_G2G1\MitoSys2\LSM\STAG2gfpcf2_G1\DE_W0003_P0032\DE_2_W0003_P0032_T0001\TR1_W0001_P0099\TR1_2_W0001_P0099_T0001_R1_P2_K1_Ch2-Ch1.zen
1.560000e+00	7.843333e+01	20151202_STAG2gfpcf2_G2G1\MitoSys2\LSM\STAG2gfpcf2_G1\DE_W0003_P0032\DE_2_W0003_P0032_T0001\TR1_W0001_P0099\TR1_2_W0001_P0099_T0001_R1_P2_K1_Ch2-Ch1.zen
1.620000e+00	7.328333e+01	20151202_STAG2gfpcf2_G2G1\MitoSys2\LSM\STAG2gfpcf2_G1\DE_W0003_P0032\DE_2_W0003_P0032_T0001\TR1_W0001_P0099\TR1_2_W0001_P0099_T0001_R1_P2_K1_Ch2-Ch1.zen
1.680000e+00	7.541666e+01	20151202_STAG2gfpcf2_G2G1\MitoSys2\LSM\STAG2gfpcf2_G1\DE_W0003_P0032\DE_2_W0003_P0032_T0001\TR1_W0001_P0099\TR1_2_W0001_P0099_T0001_R1_P2_K1_Ch2-Ch1.zen
1.740000e+00	7.758334e+01	20151202_STAG2gfpcf2_G2G1\MitoSys2\LSM\STAG2gfpcf2_G1\DE_W0003_P0032\DE_2_W0003_P0032_T0001\TR1_W0001_P0099\TR1_2_W0001_P0099_T0001_R1_P2_K1_Ch2-Ch1.zen
1.800000e+00	7.141666e+01	20151202_STAG2gfpcf2_G2G1\MitoSys2\LSM\STAG2gfpcf2_G1\DE_W0003_P0032\DE_2_W0003_P0032_T0001\TR1_W0001_P0099\TR1_2_W0001_P0099_T0001_R1_P2_K1_Ch2-Ch1.zen
1.860000e+00	7.163333e+01	20151202_STAG2gfpcf2_G2G1\MitoSys2\LSM\STAG2gfpcf2_G1\DE_W0003_P0032\DE_2_W0003_P0032_T0001\TR1_W0001_P0099\TR1_2_W0001_P0099_T0001_R1_P2_K1_Ch2-Ch1.zen
1.920000e+00	7.108334e+01	20151202_STAG2gfpcf2_G2G1\MitoSys2\LSM\STAG2gfpcf2_G1\DE_W0003_P0032\DE_2_W0003_P0032_T0001\TR1_W0001_P0099\TR1_2_W0001_P0099_T0001_R1_P2_K1_Ch2-Ch1.zen
1.980000e+00	7.486667e+01	20151202_STAG2gfpcf2_G2G1\MitoSys2\LSM\STAG2gfpcf2_G1\DE_W0003_P0032\DE_2_W0003_P0032_T0001\TR1_W0001_P0099\TR1_2_W0001_P0099_T0001_R1_P2_K1_Ch2-Ch1.zen
2.040000e+00	7.050000e+01	20151202_STAG2gfpcf2_G2G1\MitoSys2\LSM\STAG2gfpcf2_G1\DE_W0003_P0032\DE_2_W0003_P0032_T0001\TR1_W0001_P0099\TR1_2_W0001_P0099_T0001_R1_P2_K1_Ch2-Ch1.zen
2.100000e+00	6.433334e+01	20151202_STAG2gfpcf2_G2G1\MitoSys2\LSM\STAG2gfpcf2_G1\DE_W0003_P0032\DE_2_W0003_P0032_T0001\TR1_W0001_P0099\TR1_2_W0001_P0099_T0001_R1_P2_K1_Ch2-Ch1.zen
2.160000e+00	6.161666e+01	20151202_STAG2gfpcf2_G2G1\MitoSys2\LSM\STAG2gfpcf2_G1\DE_W0003_P0032\DE_2_W0003_P0032_T0001\TR1_W0001_P0099\TR1_2_W0001_P0099_T0001_R1_P2_K1_Ch2-Ch1.zen
2.220000e+00	6.591666e+01	20151202_STAG2gfpcf2_G2G1\MitoSys2\LSM\STAG2gfpcf2_G1\DE_W0003_P0032\DE_2_W0003_P0032_T0001\TR1_W0001_P0099\TR1_2_W0001_P0099_T0001_R1_P2_K1_Ch2-Ch1.zen
2.280000e+00	6.160000e+01	20151202_STAG2gfpcf2_G2G1\MitoSys2\LSM\STAG2gfpcf2_G1\DE_W0003_P0032\DE_2_W0003_P0032_T0001\TR1_W0001_P0099\TR1_2_W0001_P0099_T0001_R1_P2_K1_Ch2-Ch1.zen
2.340000e+00	5.586666e+01	20151202_STAG2gfpcf2_G2G1\MitoSys2\LSM\STAG2gfpcf2_G1\DE_W0003_P0032\DE_2_W0003_P0032_T0001\TR1_W0001_P0099\TR1_2_W0001_P0099_T0001_R1_P2_K1_Ch2-Ch1.zen
2.400000e+00	6.445000e+01	20151202_STAG2gfpcf2_G2G1\MitoSys2\LSM\STAG2gfpcf2_G1\DE_W0003_P0032\DE_2_W0003_P0032_T0001\TR1_W0001_P0099\TR1_2_W0001_P0099_T0001_R1_P2_K1_Ch2-Ch1.zen
2.460000e+00	6.386666e+01	20151202_STAG2gfpcf2_G2G1\MitoSys2\LSM\STAG2gfpcf2_G1\DE_W0003_P0032\DE_2_W0003_P0032_T0001\TR1_W0001_P0099\TR1_2_W0001_P0099_T0001_R1_P2_K1_Ch2-Ch1.zen
2.520000e+00	6.091667e+01	20151202_STAG2gfpcf2_G2G1\MitoSys2\LSM\STAG2gfpcf2_G1\DE_W0003_P0032\DE_2_W0003_P0032_T0001\TR1_W0001_P0099\TR1_2_W0001_P0099_T0001_R1_P2_K1_Ch2-Ch1.zen
2.580000e+00	6.143333e+01	20151202_STAG2gfpcf2_G2G1\MitoSys2\LSM\STAG2gfpcf2_G1\DE_W0003_P0032\DE_2_W0003_P0032_T0001\TR1_W0001_P0099\TR1_2_W0001_P0099_T0001_R1_P2_K1_Ch2-Ch1.zen
2.640000e+00	6.608334e+01	20151202_STAG2gfpcf2_G2G1\MitoSys2\LSM\STAG2gfpcf2_G1\DE_W0003_P0032\DE_2_W0003_P0032_T0001\TR1_W0001_P0099\TR1_2_W0001_P0099_T0001_R1_P2_K1_Ch2-Ch1.zen
2.700000e+00	7.211667e+01	20151202_STAG2gfpcf2_G2G1\MitoSys2\LSM\STAG2gfpcf2_G1\DE_W0003_P0032\DE_2_W0003_P0032_T0001\TR1_W0001_P0099\TR1_2_W0001_P0099_T0001_R1_P2_K1_Ch2-Ch1.zen
2.760000e+00	6.710000e+01	20151202_STAG2gfpcf2_G2G1\MitoSys2\LSM\STAG2gfpcf2_G1\DE_W0003_P0032\DE_2_W0003_P0032_T0001\TR1_W0001_P0099\TR1_2_W0001_P0099_T0001_R1_P2_K1_Ch2-Ch1.zen
2.820000e+00	5.981667e+01	20151202_STAG2gfpcf2_G2G1\MitoSys2\LSM\STAG2gfpcf2_G1\DE_W0003_P0032\DE_2_W0003_P0032_T0001\TR1_W0001_P0099\TR1_2_W0001_P0099_T0001_R1_P2_K1_Ch2-Ch1.zen
2.880000e+00	5.925000e+01	20151202_STAG2gfpcf2_G2G1\MitoSys2\LSM\STAG2gfpcf2_G1\DE_W0003_P0032\DE_2_W0003_P0032_T0001\TR1_W0001_P0099\TR1_2_W0001_P0099_T0001_R1_P2_K1_Ch2-Ch1.zen
2.940000e+00	5.583333e+01	20151202_STAG2gfpcf2_G2G1\MitoSys2\LSM\STAG2gfpcf2_G1\DE_W0003_P0032\DE_2_W0003_P0032_T0001\TR1_W0001_P0099\TR1_2_W0001_P0099_T0001_R1_P2_K1_Ch2-Ch1.zen
3	5.840000e+01	20151202_STAG2gfpcf2_G2G1\MitoSys2\LSM\STAG2gfpcf2_G1\DE_W0003_P0032\DE_2_W0003_P0032_T0001\TR1_W0001_P0099\TR1_2_W0001_P0099_T0001_R1_P2_K1_Ch2-Ch1.zen
3.060000e+00	5.581667e+01	20151202_STAG2gfpcf2_G2G1\MitoSys2\LSM\STAG2gfpcf2_G1\DE_W0003_P0032\DE_2_W0003_P0032_T0001\TR1_W0001_P0099\TR1_2_W0001_P0099_T0001_R1_P2_K1_Ch2-Ch1.zen
3.120000e+00	5.818333e+01	20151202_STAG2gfpcf2_G2G1\MitoSys2\LSM\STAG2gfpcf2_G1\DE_W0003_P0032\DE_2_W0003_P0032_T0001\TR1_W0001_P0099\TR1_2_W0001_P0099_T0001_R1_P2_K1_Ch2-Ch1.zen
3.180000e+00	6.376667e+01	20151202_STAG2gfpcf2_G2G1\MitoSys2\LSM\STAG2gfpcf2_G1\DE_W0003_P0032\DE_2_W0003_P0032_T0001\TR1_W0001_P0099\TR1_2_W0001_P0099_T0001_R1_P2_K1_Ch2-Ch1.zen
3.240000e+00	5.555000e+01	20151202_STAG2gfpcf2_G2G1\MitoSys2\LSM\STAG2gfpcf2_G1\DE_W0003_P0032\DE_2_W0003_P0032_T0001\TR1_W0001_P0099\TR1_2_W0001_P0099_T0001_R1_P2_K1_Ch2-Ch1.zen
3.300000e+00	5.698333e+01	20151202_STAG2gfpcf2_G2G1\MitoSys2\LSM\STAG2gfpcf2_G1\DE_W0003_P0032\DE_2_W0003_P0032_T0001\TR1_W0001_P0099\TR1_2_W0001_P0099_T0001_R1_P2_K1_Ch2-Ch1.zen
3.360000e+00	5.900000e+01	20151202_STAG2gfpcf2_G2G1\MitoSys2\LSM\STAG2gfpcf2_G1\DE_W0003_P0032\DE_2_W0003_P0032_T0001\TR1_W0001_P0099\TR1_2_W0001_P0099_T0001_R1_P2_K1_Ch2-Ch1.zen
3.420000e+00	5.780000e+01	20151202_STAG2gfpcf2_G2G1\MitoSys2\LSM\STAG2gfpcf2_G1\DE_W0003_P0032\DE_2_W0003_P0032_T0001\TR1_W0001_P0099\TR1_2_W0001_P0099_T0001_R1_P2_K1_Ch2-Ch1.zen
3.480000e+00	6.220000e+01	20151202_STAG2gfpcf2_G2G1\MitoSys2\LSM\STAG2gfpcf2_G1\DE_W0003_P0032\DE_2_W0003_P0032_T0001\TR1_W0001_P0099\TR1_2_W0001_P0099_T0001_R1_P2_K1_Ch2-Ch1.zen
3.540000e+00	6.156667e+01	20151202_STAG2gfpcf2_G2G1\MitoSys2\LSM\STAG2gfpcf2_G1\DE_W0003_P0032\DE_2_W0003_P0032_T0001\TR1_W0001_P0099\TR1_2_W0001_P0099_T0001_R1_P2_K1_Ch2-Ch1.zen
3.600000e+00	6.120000e+01	20151202_STAG2gfpcf2_G2G1\MitoSys2\LSM\STAG2gfpcf2_G1\DE_W0003_P0032\DE_2_W0003_P0032_T0001\TR1_W0001_P0099\TR1_2_W0001_P0099_T0001_R1_P2_K1_Ch2-Ch1.zen
3.660000e+00	5.815000e+01	20151202_STAG2gfpcf2_G2G1\MitoSys2\LSM\STAG2gfpcf2_G1\DE_W0003_P0032\DE_2_W0003_P0032_T0001\TR1_W0001_P0099\TR1_2_W0001_P0099_T0001_R1_P2_K1_Ch2-Ch1.zen
3.720000e+00	5.446667e+01	20151202_STAG2gfpcf2_G2G1\MitoSys2\LSM\STAG2gfpcf2_G1\DE_W0003_P0032\DE_2_W0003_P0032_T0001\TR1_W0001_P0099\TR1_2_W0001_P0099_T0001_R1_P2_K1_Ch2-Ch1.zen
3.780000e+00	5.605000e+01	20151202_STAG2gfpcf2_G2G1\MitoSys2\LSM\STAG2gfpcf2_G1\DE_W0003_P0032\DE_2_W0003_P0032_T0001\TR1_W0001_P0099\TR1_2_W0001_P0099_T0001_R1_P2_K1_Ch2-Ch1.zen
3.840000e+00	5.633333e+01	20151202_STAG2gfpcf2_G2G1\MitoSys2\LSM\STAG2gfpcf2_G1\DE_W0003_P0032\DE_2_W0003_P0032_T0001\TR1_W0001_P0099\TR1_2_W0001_P0099_T0001_R1_P2_K1_Ch2-Ch1.zen
3.900000e+00	5.968333e+01	20151202_STAG2gfpcf2_G2G1\MitoSys2\LSM\STAG2gfpcf2_G1\DE_W0003_P0032\DE_2_W0003_P0032_T0001\TR1_W0001_P0099\TR1_2_W0001_P0099_T0001_R1_P2_K1_Ch2-Ch1.zen
3.960000e+00	6.070000e+01	20151202_STAG2gfpcf2_G2G1\MitoSys2\LSM\STAG2gfpcf2_G1\DE_W0003_P0032\DE_2_W0003_P0032_T0001\TR1_W0001_P0099\TR1_2_W0001_P0099_T0001_R1_P2_K1_Ch2-Ch1.zen
4.020000e+00	5.318333e+01	20151202_STAG2gfpcf2_G2G1\MitoSys2\LSM\STAG2gfpcf2_G1\DE_W0003_P0032\DE_2_W0003_P0032_T0001\TR1_W0001_P0099\TR1_2_W0001_P0099_T0001_R1_P2_K1_Ch2-Ch1.zen
4.080000e+00	5.516667e+01	20151202_STAG2gfpcf2_G2G1\MitoSys2\LSM\STAG2gfpcf2_G1\DE_W0003_P0032\DE_2_W0003_P0032_T0001\TR1_W0001_P0099\TR1_2_W0001_P0099_T0001_R1_P2_K1_Ch2-Ch1.zen
4.140000e+00	6.070000e+01	20151202_STAG2gfpcf2_G2G1\MitoSys2\LSM\STAG2gfpcf2_G1\DE_W0003_P0032\DE_2_W0003_P0032_T0001\TR1_W0001_P0099\TR1_2_W0001_P0099_T0001_R1_P2_K1_Ch2-Ch1.zen
4.200000e+00	5.521667e+01	20151202_STAG2gfpcf2_G2G1\MitoSys2\LSM\STAG2gfpcf2_G1\DE_W0003_P0032\DE_2_W0003_P0032_T0001\TR1_W0001_P0099\TR1_2_W0001_P0099_T0001_R1_P2_K1_Ch2-Ch1.zen
4.260000e+00	6.146667e+01	20151202_STAG2gfpcf2_G2G1\MitoSys2\LSM\STAG2gfpcf2_G1\DE_W0003_P0032\DE_2_W0003_P0032_T0001\TR1_W0001_P0099\TR1_2_W0001_P0099_T0001_R1_P2_K1_Ch2-Ch1.zen
4.320000e+00	6.075000e+01	20151202_STAG2gfpcf2_G2G1\MitoSys2\LSM\STAG2gfpcf2_G1\DE_W0003_P0032\DE_2_W0003_P0032_T0001\TR1_W0001_P0099\TR1_2_W0001_P0099_T0001_R1_P2_K1_Ch2-Ch1.zen
4.380000e+00	6.123333e+01	20151202_STAG2gfpcf2_G2G1\MitoSys2\LSM\STAG2gfpcf2_G1\DE_W0003_P0032\DE_2_W0003_P0032_T0001\TR1_W0001_P0099\TR1_2_W0001_P0099_T0001_R1_P2_K1_Ch2-Ch1.zen
4.440000e+00	6.435000e+01	20151202_STAG2gfpcf2_G2G1\MitoSys2\LSM\STAG2gfpcf2_G1\DE_W0003_P0032\DE_2_W0003_P0032_T0001\TR1_W0001_P0099\TR1_2_W0001_P0099_T0001_R1_P2_K1_Ch2-Ch1.zen
4.500000e+00	6.523333e+01	20151202_STAG2gfpcf2_G2G1\MitoSys2\LSM\STAG2gfpcf2_G1\DE_W0003_P0032\DE_2_W0003_P0032_T0001\TR1_W0001_P0099\TR1_2_W0001_P0099_T0001_R1_P2_K1_Ch2-Ch1.zen
4.560000e+00	6.250000e+01	20151202_STAG2gfpcf2_G2G1\MitoSys2\LSM\STAG2gfpcf2_G1\DE_W0003_P0032\DE_2_W0003_P0032_T0001\TR1_W0001_P0099\TR1_2_W0001_P0099_T0001_R1_P2_K1_Ch2-Ch1.zen
4.620000e+00	5.933333e+01	20151202_STAG2gfpcf2_G2G1\MitoSys2\LSM\STAG2gfpcf2_G1\DE_W0003_P0032\DE_2_W0003_P0032_T0001\TR1_W0001_P0099\TR1_2_W0001_P0099_T0001_R1_P2_K1_Ch2-Ch1.zen
4.680000e+00	6.285000e+01	20151202_STAG2gfpcf2_G2G1\MitoSys2\LSM\STAG2gfpcf2_G1\DE_W0003_P0032\DE_2_W0003_P0032_T0001\TR1_W0001_P0099\TR1_2_W0001_P0099_T0001_R1_P2_K1_Ch2-Ch1.zen
4.740000e+00	5.625000e+01	20151202_STAG2gfpcf2_G2G1\MitoSys2\LSM\STAG2gfpcf2_G1\DE_W0003_P0032\DE_2_W0003_P0032_T0001\TR1_W0001_P0099\TR1_2_W0001_P0099_T0001_R1_P2_K1_Ch2-Ch1.zen
4.800000e+00	5.835000e+01	20151202_STAG2gfpcf2_G2G1\MitoSys2\LSM\STAG2gfpcf2_G1\DE_W0003_P0032\DE_2_W0003_P0032_T0001\TR1_W0001_P0099\TR1_2_W0001_P0099_T0001_R1_P2_K1_Ch2-Ch1.zen
4.860000e+00	6.130000e+01	20151202_STAG2gfpcf2_G2G1\MitoSys2\LSM\STAG2gfpcf2_G1\DE_W0003_P0032\DE_2_W0003_P0032_T0001\TR1_W0001_P0099\TR1_2_W0001_P0099_T0001_R1_P2_K1_Ch2-Ch1.zen
4.920000e+00	5.700000e+01	20151202_STAG2gfpcf2_G2G1\MitoSys2\LSM\STAG2gfpcf2_G1\DE_W0003_P0032\DE_2_W0003_P0032_T0001\TR1_W0001_P0099\TR1_2_W0001_P0099_T0001_R1_P2_K1_Ch2-Ch1.zen
4.980000e+00	5.488334e+01	20151202_STAG2gfpcf2_G2G1\MitoSys2\LSM\STAG2gfpcf2_G1\DE_W0003_P0032\DE_2_W0003_P0032_T0001\TR1_W0001_P0099\TR1_2_W0001_P0099_T0001_R1_P2_K1_Ch2-Ch1.zen
5.040000e+00	5.530000e+01	20151202_STAG2gfpcf2_G2G1\MitoSys2\LSM\STAG2gfpcf2_G1\DE_W0003_P0032\DE_2_W0003_P0032_T0001\TR1_W0001_P0099\TR1_2_W0001_P0099_T0001_R1_P2_K1_Ch2-Ch1.zen
5.100000e+00	5.323333e+01	20151202_STAG2gfpcf2_G2G1\MitoSys2\LSM\STAG2gfpcf2_G1\DE_W0003_P0032\DE_2_W0003_P0032_T0001\TR1_W0001_P0099\TR1_2_W0001_P0099_T0001_R1_P2_K1_Ch2-Ch1.zen
5.160000e+00	5.521667e+01	20151202_STAG2gfpcf2_G2G1\MitoSys2\LSM\STAG2gfpcf2_G1\DE_W0003_P0032\DE_2_W0003_P0032_T0001\TR1_W0001_P0099\TR1_2_W0001_P0099_T0001_R1_P2_K1_Ch2-Ch1.zen
5.220000e+00	5.350000e+01	20151202_STAG2gfpcf2_G2G1\MitoSys2\LSM\STAG2gfpcf2_G1\DE_W0003_P0032\DE_2_W0003_P0032_T0001\TR1_W0001_P0099\TR1_2_W0001_P0099_T0001_R1_P2_K1_Ch2-Ch1.zen
5.280000e+00	6.418333e+01	20151202_STAG2gfpcf2_G2G1\MitoSys2\LSM\STAG2gfpcf2_G1\DE_W0003_P0032\DE_2_W0003_P0032_T0001\TR1_W0001_P0099\TR1_2_W0001_P0099_T0001_R1_P2_K1_Ch2-Ch1.zen
5.340000e+00	6.010000e+01	20151202_STAG2gfpcf2_G2G1\MitoSys2\LSM\STAG2gfpcf2_G1\DE_W0003_P0032\DE_2_W0003_P0032_T0001\TR1_W0001_P0099\TR1_2_W0001_P0099_T0001_R1_P2_K1_Ch2-Ch1.zen
5.400000e+00	5.478333e+01	20151202_STAG2gfpcf2_G2G1\MitoSys2\LSM\STAG2gfpcf2_G1\DE_W0003_P0032\DE_2_W0003_P0032_T0001\TR1_W0001_P0099\TR1_2_W0001_P0099_T0001_R1_P2_K1_Ch2-Ch1.zen
5.460000e+00	5.303333e+01	20151202_STAG2gfpcf2_G2G1\MitoSys2\LSM\STAG2gfpcf2_G1\DE_W0003_P0032\DE_2_W0003_P0032_T0001\TR1_W0001_P0099\TR1_2_W0001_P0099_T0001_R1_P2_K1_Ch2-Ch1.zen
5.520000e+00	5.820000e+01	20151202_STAG2gfpcf2_G2G1\MitoSys2\LSM\STAG2gfpcf2_G1\DE_W0003_P0032\DE_2_W0003_P0032_T0001\TR1_W0001_P0099\TR1_2_W0001_P0099_T0001_R1_P2_K1_Ch2-Ch1.zen
5.580000e+00	6.321667e+01	20151202_STAG2gfpcf2_G2G1\MitoSys2\LSM\STAG2gfpcf2_G1\DE_W0003_P0032\DE_2_W0003_P0032_T0001\TR1_W0001_P0099\TR1_2_W0001_P0099_T0001_R1_P2_K1_Ch2-Ch1.zen
5.640000e+00	5.696667e+01	20151202_STAG2gfpcf2_G2G1\MitoSys2\LSM\STAG2gfpcf2_G1\DE_W0003_P0032\DE_2_W0003_P0032_T0001\TR1_W0001_P0099\TR1_2_W0001_P0099_T0001_R1_P2_K1_Ch2-Ch1.zen
5.700000e+00	5.801667e+01	20151202_STAG2gfpcf2_G2G1\MitoSys2\LSM\STAG2gfpcf2_G1\DE_W0003_P0032\DE_2_W0003_P0032_T0001\TR1_W0001_P0099\TR1_2_W0001_P0099_T0001_R1_P2_K1_Ch2-Ch1.zen
5.760000e+00	5.471667e+01	20151202_STAG2gfpcf2_G2G1\MitoSys2\LSM\STAG2gfpcf2_G1\DE_W0003_P0032\DE_2_W0003_P0032_T0001\TR1_W0001_P0099\TR1_2_W0001_P0099_T0001_R1_P2_K1_Ch2-Ch1.zen
5.820000e+00	6.450000e+01	20151202_STAG2gfpcf2_G2G1\MitoSys2\LSM\STAG2gfpcf2_G1\DE_W0003_P0032\DE_2_W0003_P0032_T0001\TR1_W0001_P0099\TR1_2_W0001_P0099_T0001_R1_P2_K1_Ch2-Ch1.zen
5.880000e+00	5.778333e+01	20151202_STAG2gfpcf2_G2G1\MitoSys2\LSM\STAG2gfpcf2_G1\DE_W0003_P0032\DE_2_W0003_P0032_T0001\TR1_W0001_P0099\TR1_2_W0001_P0099_T0001_R1_P2_K1_Ch2-Ch1.zen
5.940000e+00	5.688334e+01	20151202_STAG2gfpcf2_G2G1\MitoSys2\LSM\STAG2gfpcf2_G1\DE_W0003_P0032\DE_2_W0003_P0032_T0001\TR1_W0001_P0099\TR1_2_W0001_P0099_T0001_R1_P2_K1_Ch2-Ch1.zen
6	5.725000e+01	20151202_STAG2gfpcf2_G2G1\MitoSys2\LSM\STAG2gfpcf2_G1\DE_W0003_P0032\DE_2_W0003_P0032_T0001\TR1_W0001_P0099\TR1_2_W0001_P0099_T0001_R1_P2_K1_Ch2-Ch1.zen
6.060000e+00	5.950000e+01	20151202_STAG2gfpcf2_G2G1\MitoSys2\LSM\STAG2gfpcf2_G1\DE_W0003_P0032\DE_2_W0003_P0032_T0001\TR1_W0001_P0099\TR1_2_W0001_P0099_T0001_R1_P2_K1_Ch2-Ch1.zen
6.120000e+00	5.135000e+01	20151202_STAG2gfpcf2_G2G1\MitoSys2\LSM\STAG2gfpcf2_G1\DE_W0003_P0032\DE_2_W0003_P0032_T0001\TR1_W0001_P0099\TR1_2_W0001_P0099_T0001_R1_P2_K1_Ch2-Ch1.zen
6.180000e+00	5.470000e+01	20151202_STAG2gfpcf2_G2G1\MitoSys2\LSM\STAG2gfpcf2_G1\DE_W0003_P0032\DE_2_W0003_P0032_T0001\TR1_W0001_P0099\TR1_2_W0001_P0099_T0001_R1_P2_K1_Ch2-Ch1.zen
6.240000e+00	5.390000e+01	20151202_STAG2gfpcf2_G2G1\MitoSys2\LSM\STAG2gfpcf2_G1\DE_W0003_P0032\DE_2_W0003_P0032_T0001\TR1_W0001_P0099\TR1_2_W0001_P0099_T0001_R1_P2_K1_Ch2-Ch1.zen
6.300000e+00	4.965000e+01	20151202_STAG2gfpcf2_G2G1\MitoSys2\LSM\STAG2gfpcf2_G1\DE_W0003_P0032\DE_2_W0003_P0032_T0001\TR1_W0001_P0099\TR1_2_W0001_P0099_T0001_R1_P2_K1_Ch2-Ch1.zen
6.360000e+00	4.993333e+01	20151202_STAG2gfpcf2_G2G1\MitoSys2\LSM\STAG2gfpcf2_G1\DE_W0003_P0032\DE_2_W0003_P0032_T0001\TR1_W0001_P0099\TR1_2_W0001_P0099_T0001_R1_P2_K1_Ch2-Ch1.zen
6.420000e+00	5.758333e+01	20151202_STAG2gfpcf2_G2G1\MitoSys2\LSM\STAG2gfpcf2_G1\DE_W0003_P0032\DE_2_W0003_P0032_T0001\TR1_W0001_P0099\TR1_2_W0001_P0099_T0001_R1_P2_K1_Ch2-Ch1.zen
6.480000e+00	5.331667e+01	20151202_STAG2gfpcf2_G2G1\MitoSys2\LSM\STAG2gfpcf2_G1\DE_W0003_P0032\DE_2_W0003_P0032_T0001\TR1_W0001_P0099\TR1_2_W0001_P0099_T0001_R1_P2_K1_Ch2-Ch1.zen
6.540000e+00	5.490000e+01	20151202_STAG2gfpcf2_G2G1\MitoSys2\LSM\STAG2gfpcf2_G1\DE_W0003_P0032\DE_2_W0003_P0032_T0001\TR1_W0001_P0099\TR1_2_W0001_P0099_T0001_R1_P2_K1_Ch2-Ch1.zen
6.600000e+00	4.805000e+01	20151202_STAG2gfpcf2_G2G1\MitoSys2\LSM\STAG2gfpcf2_G1\DE_W0003_P0032\DE_2_W0003_P0032_T0001\TR1_W0001_P0099\TR1_2_W0001_P0099_T0001_R1_P2_K1_Ch2-Ch1.zen
6.660000e+00	5.288334e+01	20151202_STAG2gfpcf2_G2G1\MitoSys2\LSM\STAG2gfpcf2_G1\DE_W0003_P0032\DE_2_W0003_P0032_T0001\TR1_W0001_P0099\TR1_2_W0001_P0099_T0001_R1_P2_K1_Ch2-Ch1.zen
6.720000e+00	4.968333e+01	20151202_STAG2gfpcf2_G2G1\MitoSys2\LSM\STAG2gfpcf2_G1\DE_W0003_P0032\DE_2_W0003_P0032_T0001\TR1_W0001_P0099\TR1_2_W0001_P0099_T0001_R1_P2_K1_Ch2-Ch1.zen
6.780000e+00	5.201667e+01	20151202_STAG2gfpcf2_G2G1\MitoSys2\LSM\STAG2gfpcf2_G1\DE_W0003_P0032\DE_2_W0003_P0032_T0001\TR1_W0001_P0099\TR1_2_W0001_P0099_T0001_R1_P2_K1_Ch2-Ch1.zen
6.840000e+00	5.358333e+01	20151202_STAG2gfpcf2_G2G1\MitoSys2\LSM\STAG2gfpcf2_G1\DE_W0003_P0032\DE_2_W0003_P0032_T0001\TR1_W0001_P0099\TR1_2_W0001_P0099_T0001_R1_P2_K1_Ch2-Ch1.zen
6.900000e+00	4.873333e+01	20151202_STAG2gfpcf2_G2G1\MitoSys2\LSM\STAG2gfpcf2_G1\DE_W0003_P0032\DE_2_W0003_P0032_T0001\TR1_W0001_P0099\TR1_2_W0001_P0099_T0001_R1_P2_K1_Ch2-Ch1.zen
6.960000e+00	5.235000e+01	20151202_STAG2gfpcf2_G2G1\MitoSys2\LSM\STAG2gfpcf2_G1\DE_W0003_P0032\DE_2_W0003_P0032_T0001\TR1_W0001_P0099\TR1_2_W0001_P0099_T0001_R1_P2_K1_Ch2-Ch1.zen
7.020000e+00	5.766667e+01	20151202_STAG2gfpcf2_G2G1\MitoSys2\LSM\STAG2gfpcf2_G1\DE_W0003_P0032\DE_2_W0003_P0032_T0001\TR1_W0001_P0099\TR1_2_W0001_P0099_T0001_R1_P2_K1_Ch2-Ch1.zen
7.080000e+00	5.640000e+01	20151202_STAG2gfpcf2_G2G1\MitoSys2\LSM\STAG2gfpcf2_G1\DE_W0003_P0032\DE_2_W0003_P0032_T0001\TR1_W0001_P0099\TR1_2_W0001_P0099_T0001_R1_P2_K1_Ch2-Ch1.zen
7.140000e+00	4.936666e+01	20151202_STAG2gfpcf2_G2G1\MitoSys2\LSM\STAG2gfpcf2_G1\DE_W0003_P0032\DE_2_W0003_P0032_T0001\TR1_W0001_P0099\TR1_2_W0001_P0099_T0001_R1_P2_K1_Ch2-Ch1.zen
7.200000e+00	4.290000e+01	20151202_STAG2gfpcf2_G2G1\MitoSys2\LSM\STAG2gfpcf2_G1\DE_W0003_P0032\DE_2_W0003_P0032_T0001\TR1_W0001_P0099\TR1_2_W0001_P0099_T0001_R1_P2_K1_Ch2-Ch1.zen
7.260000e+00	4.765000e+01	20151202_STAG2gfpcf2_G2G1\MitoSys2\LSM\STAG2gfpcf2_G1\DE_W0003_P0032\DE_2_W0003_P0032_T0001\TR1_W0001_P0099\TR1_2_W0001_P0099_T0001_R1_P2_K1_Ch2-Ch1.zen
7.320000e+00	4.515000e+01	20151202_STAG2gfpcf2_G2G1\MitoSys2\LSM\STAG2gfpcf2_G1\DE_W0003_P0032\DE_2_W0003_P0032_T0001\TR1_W0001_P0099\TR1_2_W0001_P0099_T0001_R1_P2_K1_Ch2-Ch1.zen
7.380000e+00	5.523333e+01	20151202_STAG2gfpcf2_G2G1\MitoSys2\LSM\STAG2gfpcf2_G1\DE_W0003_P0032\DE_2_W0003_P0032_T0001\TR1_W0001_P0099\TR1_2_W0001_P0099_T0001_R1_P2_K1_Ch2-Ch1.zen
7.440000e+00	5.508333e+01	20151202_STAG2gfpcf2_G2G1\MitoSys2\LSM\STAG2gfpcf2_G1\DE_W0003_P0032\DE_2_W0003_P0032_T0001\TR1_W0001_P0099\TR1_2_W0001_P0099_T0001_R1_P2_K1_Ch2-Ch1.zen
7.500000e+00	5.748333e+01	20151202_STAG2gfpcf2_G2G1\MitoSys2\LSM\STAG2gfpcf2_G1\DE_W0003_P0032\DE_2_W0003_P0032_T0001\TR1_W0001_P0099\TR1_2_W0001_P0099_T0001_R1_P2_K1_Ch2-Ch1.zen
7.560000e+00	5.008333e+01	20151202_STAG2gfpcf2_G2G1\MitoSys2\LSM\STAG2gfpcf2_G1\DE_W0003_P0032\DE_2_W0003_P0032_T0001\TR1_W0001_P0099\TR1_2_W0001_P0099_T0001_R1_P2_K1_Ch2-Ch1.zen
7.620000e+00	5.586666e+01	20151202_STAG2gfpcf2_G2G1\MitoSys2\LSM\STAG2gfpcf2_G1\DE_W0003_P0032\DE_2_W0003_P0032_T0001\TR1_W0001_P0099\TR1_2_W0001_P0099_T0001_R1_P2_K1_Ch2-Ch1.zen
7.680000e+00	4.810000e+01	20151202_STAG2gfpcf2_G2G1\MitoSys2\LSM\STAG2gfpcf2_G1\DE_W0003_P0032\DE_2_W0003_P0032_T0001\TR1_W0001_P0099\TR1_2_W0001_P0099_T0001_R1_P2_K1_Ch2-Ch1.zen
7.740000e+00	5.580000e+01	20151202_STAG2gfpcf2_G2G1\MitoSys2\LSM\STAG2gfpcf2_G1\DE_W0003_P0032\DE_2_W0003_P0032_T0001\TR1_W0001_P0099\TR1_2_W0001_P0099_T0001_R1_P2_K1_Ch2-Ch1.zen
7.800000e+00	5.198333e+01	20151202_STAG2gfpcf2_G2G1\MitoSys2\LSM\STAG2gfpcf2_G1\DE_W0003_P0032\DE_2_W0003_P0032_T0001\TR1_W0001_P0099\TR1_2_W0001_P0099_T0001_R1_P2_K1_Ch2-Ch1.zen
7.860000e+00	4.318333e+01	20151202_STAG2gfpcf2_G2G1\MitoSys2\LSM\STAG2gfpcf2_G1\DE_W0003_P0032\DE_2_W0003_P0032_T0001\TR1_W0001_P0099\TR1_2_W0001_P0099_T0001_R1_P2_K1_Ch2-Ch1.zen
7.920000e+00	4.158333e+01	20151202_STAG2gfpcf2_G2G1\MitoSys2\LSM\STAG2gfpcf2_G1\DE_W0003_P0032\DE_2_W0003_P0032_T0001\TR1_W0001_P0099\TR1_2_W0001_P0099_T0001_R1_P2_K1_Ch2-Ch1.zen
7.980000e+00	4.433333e+01	20151202_STAG2gfpcf2_G2G1\MitoSys2\LSM\STAG2gfpcf2_G1\DE_W0003_P0032\DE_2_W0003_P0032_T0001\TR1_W0001_P0099\TR1_2_W0001_P0099_T0001_R1_P2_K1_Ch2-Ch1.zen
8.040000e+00	4.355000e+01	20151202_STAG2gfpcf2_G2G1\MitoSys2\LSM\STAG2gfpcf2_G1\DE_W0003_P0032\DE_2_W0003_P0032_T0001\TR1_W0001_P0099\TR1_2_W0001_P0099_T0001_R1_P2_K1_Ch2-Ch1.zen
8.100000e+00	4.488334e+01	20151202_STAG2gfpcf2_G2G1\MitoSys2\LSM\STAG2gfpcf2_G1\DE_W0003_P0032\DE_2_W0003_P0032_T0001\TR1_W0001_P0099\TR1_2_W0001_P0099_T0001_R1_P2_K1_Ch2-Ch1.zen
8.160000e+00	4.161666e+01	20151202_STAG2gfpcf2_G2G1\MitoSys2\LSM\STAG2gfpcf2_G1\DE_W0003_P0032\DE_2_W0003_P0032_T0001\TR1_W0001_P0099\TR1_2_W0001_P0099_T0001_R1_P2_K1_Ch2-Ch1.zen
8.220000e+00	3.895000e+01	20151202_STAG2gfpcf2_G2G1\MitoSys2\LSM\STAG2gfpcf2_G1\DE_W0003_P0032\DE_2_W0003_P0032_T0001\TR1_W0001_P0099\TR1_2_W0001_P0099_T0001_R1_P2_K1_Ch2-Ch1.zen
8.280000e+00	3.825000e+01	20151202_STAG2gfpcf2_G2G1\MitoSys2\LSM\STAG2gfpcf2_G1\DE_W0003_P0032\DE_2_W0003_P0032_T0001\TR1_W0001_P0099\TR1_2_W0001_P0099_T0001_R1_P2_K1_Ch2-Ch1.zen
8.340000e+00	4.268333e+01	20151202_STAG2gfpcf2_G2G1\MitoSys2\LSM\STAG2gfpcf2_G1\DE_W0003_P0032\DE_2_W0003_P0032_T0001\TR1_W0001_P0099\TR1_2_W0001_P0099_T0001_R1_P2_K1_Ch2-Ch1.zen
8.400000e+00	4.311666e+01	20151202_STAG2gfpcf2_G2G1\MitoSys2\LSM\STAG2gfpcf2_G1\DE_W0003_P0032\DE_2_W0003_P0032_T0001\TR1_W0001_P0099\TR1_2_W0001_P0099_T0001_R1_P2_K1_Ch2-Ch1.zen
8.460000e+00	4.560000e+01	20151202_STAG2gfpcf2_G2G1\MitoSys2\LSM\STAG2gfpcf2_G1\DE_W0003_P0032\DE_2_W0003_P0032_T0001\TR1_W0001_P0099\TR1_2_W0001_P0099_T0001_R1_P2_K1_Ch2-Ch1.zen
8.520000e+00	4.413334e+01	20151202_STAG2gfpcf2_G2G1\MitoSys2\LSM\STAG2gfpcf2_G1\DE_W0003_P0032\DE_2_W0003_P0032_T0001\TR1_W0001_P0099\TR1_2_W0001_P0099_T0001_R1_P2_K1_Ch2-Ch1.zen
8.580000e+00	4.606667e+01	20151202_STAG2gfpcf2_G2G1\MitoSys2\LSM\STAG2gfpcf2_G1\DE_W0003_P0032\DE_2_W0003_P0032_T0001\TR1_W0001_P0099\TR1_2_W0001_P0099_T0001_R1_P2_K1_Ch2-Ch1.zen
8.640000e+00	4.343333e+01	20151202_STAG2gfpcf2_G2G1\MitoSys2\LSM\STAG2gfpcf2_G1\DE_W0003_P0032\DE_2_W0003_P0032_T0001\TR1_W0001_P0099\TR1_2_W0001_P0099_T0001_R1_P2_K1_Ch2-Ch1.zen
8.700000e+00	4.785000e+01	20151202_STAG2gfpcf2_G2G1\MitoSys2\LSM\STAG2gfpcf2_G1\DE_W0003_P0032\DE_2_W0003_P0032_T0001\TR1_W0001_P0099\TR1_2_W0001_P0099_T0001_R1_P2_K1_Ch2-Ch1.zen
8.760000e+00	4.621667e+01	20151202_STAG2gfpcf2_G2G1\MitoSys2\LSM\STAG2gfpcf2_G1\DE_W0003_P0032\DE_2_W0003_P0032_T0001\TR1_W0001_P0099\TR1_2_W0001_P0099_T0001_R1_P2_K1_Ch2-Ch1.zen
8.820000e+00	4.556667e+01	20151202_STAG2gfpcf2_G2G1\MitoSys2\LSM\STAG2gfpcf2_G1\DE_W0003_P0032\DE_2_W0003_P0032_T0001\TR1_W0001_P0099\TR1_2_W0001_P0099_T0001_R1_P2_K1_Ch2-Ch1.zen
8.880000e+00	4.740000e+01	20151202_STAG2gfpcf2_G2G1\MitoSys2\LSM\STAG2gfpcf2_G1\DE_W0003_P0032\DE_2_W0003_P0032_T0001\TR1_W0001_P0099\TR1_2_W0001_P0099_T0001_R1_P2_K1_Ch2-Ch1.zen
8.940000e+00	5.426667e+01	20151202_STAG2gfpcf2_G2G1\MitoSys2\LSM\STAG2gfpcf2_G1\DE_W0003_P0032\DE_2_W0003_P0032_T0001\TR1_W0001_P0099\TR1_2_W0001_P0099_T0001_R1_P2_K1_Ch2-Ch1.zen
9	5.055000e+01	20151202_STAG2gfpcf2_G2G1\MitoSys2\LSM\STAG2gfpcf2_G1\DE_W0003_P0032\DE_2_W0003_P0032_T0001\TR1_W0001_P0099\TR1_2_W0001_P0099_T0001_R1_P2_K1_Ch2-Ch1.zen
9.060000e+00	5.090000e+01	20151202_STAG2gfpcf2_G2G1\MitoSys2\LSM\STAG2gfpcf2_G1\DE_W0003_P0032\DE_2_W0003_P0032_T0001\TR1_W0001_P0099\TR1_2_W0001_P0099_T0001_R1_P2_K1_Ch2-Ch1.zen
9.120000e+00	5.415000e+01	20151202_STAG2gfpcf2_G2G1\MitoSys2\LSM\STAG2gfpcf2_G1\DE_W0003_P0032\DE_2_W0003_P0032_T0001\TR1_W0001_P0099\TR1_2_W0001_P0099_T0001_R1_P2_K1_Ch2-Ch1.zen
9.180000e+00	4.853333e+01	20151202_STAG2gfpcf2_G2G1\MitoSys2\LSM\STAG2gfpcf2_G1\DE_W0003_P0032\DE_2_W0003_P0032_T0001\TR1_W0001_P0099\TR1_2_W0001_P0099_T0001_R1_P2_K1_Ch2-Ch1.zen
9.240000e+00	4.880000e+01	20151202_STAG2gfpcf2_G2G1\MitoSys2\LSM\STAG2gfpcf2_G1\DE_W0003_P0032\DE_2_W0003_P0032_T0001\TR1_W0001_P0099\TR1_2_W0001_P0099_T0001_R1_P2_K1_Ch2-Ch1.zen
9.300000e+00	5.488334e+01	20151202_STAG2gfpcf2_G2G1\MitoSys2\LSM\STAG2gfpcf2_G1\DE_W0003_P0032\DE_2_W0003_P0032_T0001\TR1_W0001_P0099\TR1_2_W0001_P0099_T0001_R1_P2_K1_Ch2-Ch1.zen
9.360000e+00	4.193333e+01	20151202_STAG2gfpcf2_G2G1\MitoSys2\LSM\STAG2gfpcf2_G1\DE_W0003_P0032\DE_2_W0003_P0032_T0001\TR1_W0001_P0099\TR1_2_W0001_P0099_T0001_R1_P2_K1_Ch2-Ch1.zen
9.420000e+00	4.915000e+01	20151202_STAG2gfpcf2_G2G1\MitoSys2\LSM\STAG2gfpcf2_G1\DE_W0003_P0032\DE_2_W0003_P0032_T0001\TR1_W0001_P0099\TR1_2_W0001_P0099_T0001_R1_P2_K1_Ch2-Ch1.zen
9.480000e+00	5.373333e+01	20151202_STAG2gfpcf2_G2G1\MitoSys2\LSM\STAG2gfpcf2_G1\DE_W0003_P0032\DE_2_W0003_P0032_T0001\TR1_W0001_P0099\TR1_2_W0001_P0099_T0001_R1_P2_K1_Ch2-Ch1.zen
9.540000e+00	5.245000e+01	20151202_STAG2gfpcf2_G2G1\MitoSys2\LSM\STAG2gfpcf2_G1\DE_W0003_P0032\DE_2_W0003_P0032_T0001\TR1_W0001_P0099\TR1_2_W0001_P0099_T0001_R1_P2_K1_Ch2-Ch1.zen
9.600000e+00	4.921667e+01	20151202_STAG2gfpcf2_G2G1\MitoSys2\LSM\STAG2gfpcf2_G1\DE_W0003_P0032\DE_2_W0003_P0032_T0001\TR1_W0001_P0099\TR1_2_W0001_P0099_T0001_R1_P2_K1_Ch2-Ch1.zen
9.660000e+00	4.946667e+01	20151202_STAG2gfpcf2_G2G1\MitoSys2\LSM\STAG2gfpcf2_G1\DE_W0003_P0032\DE_2_W0003_P0032_T0001\TR1_W0001_P0099\TR1_2_W0001_P0099_T0001_R1_P2_K1_Ch2-Ch1.zen
9.720000e+00	4.583333e+01	20151202_STAG2gfpcf2_G2G1\MitoSys2\LSM\STAG2gfpcf2_G1\DE_W0003_P0032\DE_2_W0003_P0032_T0001\TR1_W0001_P0099\TR1_2_W0001_P0099_T0001_R1_P2_K1_Ch2-Ch1.zen
9.780000e+00	4.593333e+01	20151202_STAG2gfpcf2_G2G1\MitoSys2\LSM\STAG2gfpcf2_G1\DE_W0003_P0032\DE_2_W0003_P0032_T0001\TR1_W0001_P0099\TR1_2_W0001_P0099_T0001_R1_P2_K1_Ch2-Ch1.zen
9.840000e+00	4.621667e+01	20151202_STAG2gfpcf2_G2G1\MitoSys2\LSM\STAG2gfpcf2_G1\DE_W0003_P0032\DE_2_W0003_P0032_T0001\TR1_W0001_P0099\TR1_2_W0001_P0099_T0001_R1_P2_K1_Ch2-Ch1.zen
9.900000e+00	4.670000e+01	20151202_STAG2gfpcf2_G2G1\MitoSys2\LSM\STAG2gfpcf2_G1\DE_W0003_P0032\DE_2_W0003_P0032_T0001\TR1_W0001_P0099\TR1_2_W0001_P0099_T0001_R1_P2_K1_Ch2-Ch1.zen
9.960000e+00	4.678333e+01	20151202_STAG2gfpcf2_G2G1\MitoSys2\LSM\STAG2gfpcf2_G1\DE_W0003_P0032\DE_2_W0003_P0032_T0001\TR1_W0001_P0099\TR1_2_W0001_P0099_T0001_R1_P2_K1_Ch2-Ch1.zen
1.002000e+01	4.405000e+01	20151202_STAG2gfpcf2_G2G1\MitoSys2\LSM\STAG2gfpcf2_G1\DE_W0003_P0032\DE_2_W0003_P0032_T0001\TR1_W0001_P0099\TR1_2_W0001_P0099_T0001_R1_P2_K1_Ch2-Ch1.zen
1.008000e+01	4.400000e+01	20151202_STAG2gfpcf2_G2G1\MitoSys2\LSM\STAG2gfpcf2_G1\DE_W0003_P0032\DE_2_W0003_P0032_T0001\TR1_W0001_P0099\TR1_2_W0001_P0099_T0001_R1_P2_K1_Ch2-Ch1.zen
1.014000e+01	4.246667e+01	20151202_STAG2gfpcf2_G2G1\MitoSys2\LSM\STAG2gfpcf2_G1\DE_W0003_P0032\DE_2_W0003_P0032_T0001\TR1_W0001_P0099\TR1_2_W0001_P0099_T0001_R1_P2_K1_Ch2-Ch1.zen
1.020000e+01	4.316667e+01	20151202_STAG2gfpcf2_G2G1\MitoSys2\LSM\STAG2gfpcf2_G1\DE_W0003_P0032\DE_2_W0003_P0032_T0001\TR1_W0001_P0099\TR1_2_W0001_P0099_T0001_R1_P2_K1_Ch2-Ch1.zen
1.026000e+01	4.601667e+01	20151202_STAG2gfpcf2_G2G1\MitoSys2\LSM\STAG2gfpcf2_G1\DE_W0003_P0032\DE_2_W0003_P0032_T0001\TR1_W0001_P0099\TR1_2_W0001_P0099_T0001_R1_P2_K1_Ch2-Ch1.zen
1.032000e+01	4.228333e+01	20151202_STAG2gfpcf2_G2G1\MitoSys2\LSM\STAG2gfpcf2_G1\DE_W0003_P0032\DE_2_W0003_P0032_T0001\TR1_W0001_P0099\TR1_2_W0001_P0099_T0001_R1_P2_K1_Ch2-Ch1.zen
1.038000e+01	3.988334e+01	20151202_STAG2gfpcf2_G2G1\MitoSys2\LSM\STAG2gfpcf2_G1\DE_W0003_P0032\DE_2_W0003_P0032_T0001\TR1_W0001_P0099\TR1_2_W0001_P0099_T0001_R1_P2_K1_Ch2-Ch1.zen
1.044000e+01	4.185000e+01	20151202_STAG2gfpcf2_G2G1\MitoSys2\LSM\STAG2gfpcf2_G1\DE_W0003_P0032\DE_2_W0003_P0032_T0001\TR1_W0001_P0099\TR1_2_W0001_P0099_T0001_R1_P2_K1_Ch2-Ch1.zen
1.050000e+01	4.385000e+01	20151202_STAG2gfpcf2_G2G1\MitoSys2\LSM\STAG2gfpcf2_G1\DE_W0003_P0032\DE_2_W0003_P0032_T0001\TR1_W0001_P0099\TR1_2_W0001_P0099_T0001_R1_P2_K1_Ch2-Ch1.zen
1.056000e+01	5.020000e+01	20151202_STAG2gfpcf2_G2G1\MitoSys2\LSM\STAG2gfpcf2_G1\DE_W0003_P0032\DE_2_W0003_P0032_T0001\TR1_W0001_P0099\TR1_2_W0001_P0099_T0001_R1_P2_K1_Ch2-Ch1.zen
1.062000e+01	5.260000e+01	20151202_STAG2gfpcf2_G2G1\MitoSys2\LSM\STAG2gfpcf2_G1\DE_W0003_P0032\DE_2_W0003_P0032_T0001\TR1_W0001_P0099\TR1_2_W0001_P0099_T0001_R1_P2_K1_Ch2-Ch1.zen
1.068000e+01	4.410000e+01	20151202_STAG2gfpcf2_G2G1\MitoSys2\LSM\STAG2gfpcf2_G1\DE_W0003_P0032\DE_2_W0003_P0032_T0001\TR1_W0001_P0099\TR1_2_W0001_P0099_T0001_R1_P2_K1_Ch2-Ch1.zen
1.074000e+01	4.483333e+01	20151202_STAG2gfpcf2_G2G1\MitoSys2\LSM\STAG2gfpcf2_G1\DE_W0003_P0032\DE_2_W0003_P0032_T0001\TR1_W0001_P0099\TR1_2_W0001_P0099_T0001_R1_P2_K1_Ch2-Ch1.zen
1.080000e+01	5.016667e+01	20151202_STAG2gfpcf2_G2G1\MitoSys2\LSM\STAG2gfpcf2_G1\DE_W0003_P0032\DE_2_W0003_P0032_T0001\TR1_W0001_P0099\TR1_2_W0001_P0099_T0001_R1_P2_K1_Ch2-Ch1.zen
1.086000e+01	4.480000e+01	20151202_STAG2gfpcf2_G2G1\MitoSys2\LSM\STAG2gfpcf2_G1\DE_W0003_P0032\DE_2_W0003_P0032_T0001\TR1_W0001_P0099\TR1_2_W0001_P0099_T0001_R1_P2_K1_Ch2-Ch1.zen
1.092000e+01	4.905000e+01	20151202_STAG2gfpcf2_G2G1\MitoSys2\LSM\STAG2gfpcf2_G1\DE_W0003_P0032\DE_2_W0003_P0032_T0001\TR1_W0001_P0099\TR1_2_W0001_P0099_T0001_R1_P2_K1_Ch2-Ch1.zen
1.098000e+01	4.251667e+01	20151202_STAG2gfpcf2_G2G1\MitoSys2\LSM\STAG2gfpcf2_G1\DE_W0003_P0032\DE_2_W0003_P0032_T0001\TR1_W0001_P0099\TR1_2_W0001_P0099_T0001_R1_P2_K1_Ch2-Ch1.zen
1.104000e+01	4.490000e+01	20151202_STAG2gfpcf2_G2G1\MitoSys2\LSM\STAG2gfpcf2_G1\DE_W0003_P0032\DE_2_W0003_P0032_T0001\TR1_W0001_P0099\TR1_2_W0001_P0099_T0001_R1_P2_K1_Ch2-Ch1.zen
1.110000e+01	4.786666e+01	20151202_STAG2gfpcf2_G2G1\MitoSys2\LSM\STAG2gfpcf2_G1\DE_W0003_P0032\DE_2_W0003_P0032_T0001\TR1_W0001_P0099\TR1_2_W0001_P0099_T0001_R1_P2_K1_Ch2-Ch1.zen
1.116000e+01	4.483333e+01	20151202_STAG2gfpcf2_G2G1\MitoSys2\LSM\STAG2gfpcf2_G1\DE_W0003_P0032\DE_2_W0003_P0032_T0001\TR1_W0001_P0099\TR1_2_W0001_P0099_T0001_R1_P2_K1_Ch2-Ch1.zen
1.122000e+01	4.543333e+01	20151202_STAG2gfpcf2_G2G1\MitoSys2\LSM\STAG2gfpcf2_G1\DE_W0003_P0032\DE_2_W0003_P0032_T0001\TR1_W0001_P0099\TR1_2_W0001_P0099_T0001_R1_P2_K1_Ch2-Ch1.zen
1.128000e+01	4.930000e+01	20151202_STAG2gfpcf2_G2G1\MitoSys2\LSM\STAG2gfpcf2_G1\DE_W0003_P0032\DE_2_W0003_P0032_T0001\TR1_W0001_P0099\TR1_2_W0001_P0099_T0001_R1_P2_K1_Ch2-Ch1.zen
1.134000e+01	4.451667e+01	20151202_STAG2gfpcf2_G2G1\MitoSys2\LSM\STAG2gfpcf2_G1\DE_W0003_P0032\DE_2_W0003_P0032_T0001\TR1_W0001_P0099\TR1_2_W0001_P0099_T0001_R1_P2_K1_Ch2-Ch1.zen
1.140000e+01	4.451667e+01	20151202_STAG2gfpcf2_G2G1\MitoSys2\LSM\STAG2gfpcf2_G1\DE_W0003_P0032\DE_2_W0003_P0032_T0001\TR1_W0001_P0099\TR1_2_W0001_P0099_T0001_R1_P2_K1_Ch2-Ch1.zen
1.146000e+01	3.803333e+01	20151202_STAG2gfpcf2_G2G1\MitoSys2\LSM\STAG2gfpcf2_G1\DE_W0003_P0032\DE_2_W0003_P0032_T0001\TR1_W0001_P0099\TR1_2_W0001_P0099_T0001_R1_P2_K1_Ch2-Ch1.zen
1.152000e+01	5.048333e+01	20151202_STAG2gfpcf2_G2G1\MitoSys2\LSM\STAG2gfpcf2_G1\DE_W0003_P0032\DE_2_W0003_P0032_T0001\TR1_W0001_P0099\TR1_2_W0001_P0099_T0001_R1_P2_K1_Ch2-Ch1.zen
1.158000e+01	4.128333e+01	20151202_STAG2gfpcf2_G2G1\MitoSys2\LSM\STAG2gfpcf2_G1\DE_W0003_P0032\DE_2_W0003_P0032_T0001\TR1_W0001_P0099\TR1_2_W0001_P0099_T0001_R1_P2_K1_Ch2-Ch1.zen
1.164000e+01	4.445000e+01	20151202_STAG2gfpcf2_G2G1\MitoSys2\LSM\STAG2gfpcf2_G1\DE_W0003_P0032\DE_2_W0003_P0032_T0001\TR1_W0001_P0099\TR1_2_W0001_P0099_T0001_R1_P2_K1_Ch2-Ch1.zen
1.170000e+01	4.868333e+01	20151202_STAG2gfpcf2_G2G1\MitoSys2\LSM\STAG2gfpcf2_G1\DE_W0003_P0032\DE_2_W0003_P0032_T0001\TR1_W0001_P0099\TR1_2_W0001_P0099_T0001_R1_P2_K1_Ch2-Ch1.zen
1.176000e+01	4.821667e+01	20151202_STAG2gfpcf2_G2G1\MitoSys2\LSM\STAG2gfpcf2_G1\DE_W0003_P0032\DE_2_W0003_P0032_T0001\TR1_W0001_P0099\TR1_2_W0001_P0099_T0001_R1_P2_K1_Ch2-Ch1.zen
1.182000e+01	4.468333e+01	20151202_STAG2gfpcf2_G2G1\MitoSys2\LSM\STAG2gfpcf2_G1\DE_W0003_P0032\DE_2_W0003_P0032_T0001\TR1_W0001_P0099\TR1_2_W0001_P0099_T0001_R1_P2_K1_Ch2-Ch1.zen
1.188000e+01	4.565000e+01	20151202_STAG2gfpcf2_G2G1\MitoSys2\LSM\STAG2gfpcf2_G1\DE_W0003_P0032\DE_2_W0003_P0032_T0001\TR1_W0001_P0099\TR1_2_W0001_P0099_T0001_R1_P2_K1_Ch2-Ch1.zen
1.194000e+01	4.350000e+01	20151202_STAG2gfpcf2_G2G1\MitoSys2\LSM\STAG2gfpcf2_G1\DE_W0003_P0032\DE_2_W0003_P0032_T0001\TR1_W0001_P0099\TR1_2_W0001_P0099_T0001_R1_P2_K1_Ch2-Ch1.zen
12	4.098333e+01	20151202_STAG2gfpcf2_G2G1\MitoSys2\LSM\STAG2gfpcf2_G1\DE_W0003_P0032\DE_2_W0003_P0032_T0001\TR1_W0001_P0099\TR1_2_W0001_P0099_T0001_R1_P2_K1_Ch2-Ch1.zen
1.206000e+01	4.411666e+01	20151202_STAG2gfpcf2_G2G1\MitoSys2\LSM\STAG2gfpcf2_G1\DE_W0003_P0032\DE_2_W0003_P0032_T0001\TR1_W0001_P0099\TR1_2_W0001_P0099_T0001_R1_P2_K1_Ch2-Ch1.zen
1.212000e+01	4.165000e+01	20151202_STAG2gfpcf2_G2G1\MitoSys2\LSM\STAG2gfpcf2_G1\DE_W0003_P0032\DE_2_W0003_P0032_T0001\TR1_W0001_P0099\TR1_2_W0001_P0099_T0001_R1_P2_K1_Ch2-Ch1.zen
1.218000e+01	4.216667e+01	20151202_STAG2gfpcf2_G2G1\MitoSys2\LSM\STAG2gfpcf2_G1\DE_W0003_P0032\DE_2_W0003_P0032_T0001\TR1_W0001_P0099\TR1_2_W0001_P0099_T0001_R1_P2_K1_Ch2-Ch1.zen
1.224000e+01	4.921667e+01	20151202_STAG2gfpcf2_G2G1\MitoSys2\LSM\STAG2gfpcf2_G1\DE_W0003_P0032\DE_2_W0003_P0032_T0001\TR1_W0001_P0099\TR1_2_W0001_P0099_T0001_R1_P2_K1_Ch2-Ch1.zen
1.230000e+01	4.540000e+01	20151202_STAG2gfpcf2_G2G1\MitoSys2\LSM\STAG2gfpcf2_G1\DE_W0003_P0032\DE_2_W0003_P0032_T0001\TR1_W0001_P0099\TR1_2_W0001_P0099_T0001_R1_P2_K1_Ch2-Ch1.zen
1.236000e+01	5.146667e+01	20151202_STAG2gfpcf2_G2G1\MitoSys2\LSM\STAG2gfpcf2_G1\DE_W0003_P0032\DE_2_W0003_P0032_T0001\TR1_W0001_P0099\TR1_2_W0001_P0099_T0001_R1_P2_K1_Ch2-Ch1.zen
1.242000e+01	4.610000e+01	20151202_STAG2gfpcf2_G2G1\MitoSys2\LSM\STAG2gfpcf2_G1\DE_W0003_P0032\DE_2_W0003_P0032_T0001\TR1_W0001_P0099\TR1_2_W0001_P0099_T0001_R1_P2_K1_Ch2-Ch1.zen
1.248000e+01	5.080000e+01	20151202_STAG2gfpcf2_G2G1\MitoSys2\LSM\STAG2gfpcf2_G1\DE_W0003_P0032\DE_2_W0003_P0032_T0001\TR1_W0001_P0099\TR1_2_W0001_P0099_T0001_R1_P2_K1_Ch2-Ch1.zen
1.254000e+01	5.131667e+01	20151202_STAG2gfpcf2_G2G1\MitoSys2\LSM\STAG2gfpcf2_G1\DE_W0003_P0032\DE_2_W0003_P0032_T0001\TR1_W0001_P0099\TR1_2_W0001_P0099_T0001_R1_P2_K1_Ch2-Ch1.zen
1.260000e+01	5.161666e+01	20151202_STAG2gfpcf2_G2G1\MitoSys2\LSM\STAG2gfpcf2_G1\DE_W0003_P0032\DE_2_W0003_P0032_T0001\TR1_W0001_P0099\TR1_2_W0001_P0099_T0001_R1_P2_K1_Ch2-Ch1.zen
1.266000e+01	5.101667e+01	20151202_STAG2gfpcf2_G2G1\MitoSys2\LSM\STAG2gfpcf2_G1\DE_W0003_P0032\DE_2_W0003_P0032_T0001\TR1_W0001_P0099\TR1_2_W0001_P0099_T0001_R1_P2_K1_Ch2-Ch1.zen
1.272000e+01	4.426667e+01	20151202_STAG2gfpcf2_G2G1\MitoSys2\LSM\STAG2gfpcf2_G1\DE_W0003_P0032\DE_2_W0003_P0032_T0001\TR1_W0001_P0099\TR1_2_W0001_P0099_T0001_R1_P2_K1_Ch2-Ch1.zen
1.278000e+01	4.275000e+01	20151202_STAG2gfpcf2_G2G1\MitoSys2\LSM\STAG2gfpcf2_G1\DE_W0003_P0032\DE_2_W0003_P0032_T0001\TR1_W0001_P0099\TR1_2_W0001_P0099_T0001_R1_P2_K1_Ch2-Ch1.zen
1.284000e+01	4.533333e+01	20151202_STAG2gfpcf2_G2G1\MitoSys2\LSM\STAG2gfpcf2_G1\DE_W0003_P0032\DE_2_W0003_P0032_T0001\TR1_W0001_P0099\TR1_2_W0001_P0099_T0001_R1_P2_K1_Ch2-Ch1.zen
1.290000e+01	5.060000e+01	20151202_STAG2gfpcf2_G2G1\MitoSys2\LSM\STAG2gfpcf2_G1\DE_W0003_P0032\DE_2_W0003_P0032_T0001\TR1_W0001_P0099\TR1_2_W0001_P0099_T0001_R1_P2_K1_Ch2-Ch1.zen
1.296000e+01	4.208333e+01	20151202_STAG2gfpcf2_G2G1\MitoSys2\LSM\STAG2gfpcf2_G1\DE_W0003_P0032\DE_2_W0003_P0032_T0001\TR1_W0001_P0099\TR1_2_W0001_P0099_T0001_R1_P2_K1_Ch2-Ch1.zen
1.302000e+01	4.210000e+01	20151202_STAG2gfpcf2_G2G1\MitoSys2\LSM\STAG2gfpcf2_G1\DE_W0003_P0032\DE_2_W0003_P0032_T0001\TR1_W0001_P0099\TR1_2_W0001_P0099_T0001_R1_P2_K1_Ch2-Ch1.zen
1.308000e+01	4.500000e+01	20151202_STAG2gfpcf2_G2G1\MitoSys2\LSM\STAG2gfpcf2_G1\DE_W0003_P0032\DE_2_W0003_P0032_T0001\TR1_W0001_P0099\TR1_2_W0001_P0099_T0001_R1_P2_K1_Ch2-Ch1.zen
1.314000e+01	4.430000e+01	20151202_STAG2gfpcf2_G2G1\MitoSys2\LSM\STAG2gfpcf2_G1\DE_W0003_P0032\DE_2_W0003_P0032_T0001\TR1_W0001_P0099\TR1_2_W0001_P0099_T0001_R1_P2_K1_Ch2-Ch1.zen
1.320000e+01	4.663334e+01	20151202_STAG2gfpcf2_G2G1\MitoSys2\LSM\STAG2gfpcf2_G1\DE_W0003_P0032\DE_2_W0003_P0032_T0001\TR1_W0001_P0099\TR1_2_W0001_P0099_T0001_R1_P2_K1_Ch2-Ch1.zen
1.326000e+01	4.485000e+01	20151202_STAG2gfpcf2_G2G1\MitoSys2\LSM\STAG2gfpcf2_G1\DE_W0003_P0032\DE_2_W0003_P0032_T0001\TR1_W0001_P0099\TR1_2_W0001_P0099_T0001_R1_P2_K1_Ch2-Ch1.zen
1.332000e+01	4.090000e+01	20151202_STAG2gfpcf2_G2G1\MitoSys2\LSM\STAG2gfpcf2_G1\DE_W0003_P0032\DE_2_W0003_P0032_T0001\TR1_W0001_P0099\TR1_2_W0001_P0099_T0001_R1_P2_K1_Ch2-Ch1.zen
1.338000e+01	4.291667e+01	20151202_STAG2gfpcf2_G2G1\MitoSys2\LSM\STAG2gfpcf2_G1\DE_W0003_P0032\DE_2_W0003_P0032_T0001\TR1_W0001_P0099\TR1_2_W0001_P0099_T0001_R1_P2_K1_Ch2-Ch1.zen
1.344000e+01	4.115000e+01	20151202_STAG2gfpcf2_G2G1\MitoSys2\LSM\STAG2gfpcf2_G1\DE_W0003_P0032\DE_2_W0003_P0032_T0001\TR1_W0001_P0099\TR1_2_W0001_P0099_T0001_R1_P2_K1_Ch2-Ch1.zen
1.350000e+01	4.266667e+01	20151202_STAG2gfpcf2_G2G1\MitoSys2\LSM\STAG2gfpcf2_G1\DE_W0003_P0032\DE_2_W0003_P0032_T0001\TR1_W0001_P0099\TR1_2_W0001_P0099_T0001_R1_P2_K1_Ch2-Ch1.zen
1.356000e+01	4.913334e+01	20151202_STAG2gfpcf2_G2G1\MitoSys2\LSM\STAG2gfpcf2_G1\DE_W0003_P0032\DE_2_W0003_P0032_T0001\TR1_W0001_P0099\TR1_2_W0001_P0099_T0001_R1_P2_K1_Ch2-Ch1.zen
1.362000e+01	4.615000e+01	20151202_STAG2gfpcf2_G2G1\MitoSys2\LSM\STAG2gfpcf2_G1\DE_W0003_P0032\DE_2_W0003_P0032_T0001\TR1_W0001_P0099\TR1_2_W0001_P0099_T0001_R1_P2_K1_Ch2-Ch1.zen
1.368000e+01	4.175000e+01	20151202_STAG2gfpcf2_G2G1\MitoSys2\LSM\STAG2gfpcf2_G1\DE_W0003_P0032\DE_2_W0003_P0032_T0001\TR1_W0001_P0099\TR1_2_W0001_P0099_T0001_R1_P2_K1_Ch2-Ch1.zen
1.374000e+01	4.553333e+01	20151202_STAG2gfpcf2_G2G1\MitoSys2\LSM\STAG2gfpcf2_G1\DE_W0003_P0032\DE_2_W0003_P0032_T0001\TR1_W0001_P0099\TR1_2_W0001_P0099_T0001_R1_P2_K1_Ch2-Ch1.zen
1.380000e+01	4.350000e+01	20151202_STAG2gfpcf2_G2G1\MitoSys2\LSM\STAG2gfpcf2_G1\DE_W0003_P0032\DE_2_W0003_P0032_T0001\TR1_W0001_P0099\TR1_2_W0001_P0099_T0001_R1_P2_K1_Ch2-Ch1.zen
1.386000e+01	4.530000e+01	20151202_STAG2gfpcf2_G2G1\MitoSys2\LSM\STAG2gfpcf2_G1\DE_W0003_P0032\DE_2_W0003_P0032_T0001\TR1_W0001_P0099\TR1_2_W0001_P0099_T0001_R1_P2_K1_Ch2-Ch1.zen
1.392000e+01	4.508333e+01	20151202_STAG2gfpcf2_G2G1\MitoSys2\LSM\STAG2gfpcf2_G1\DE_W0003_P0032\DE_2_W0003_P0032_T0001\TR1_W0001_P0099\TR1_2_W0001_P0099_T0001_R1_P2_K1_Ch2-Ch1.zen
1.398000e+01	4.401667e+01	20151202_STAG2gfpcf2_G2G1\MitoSys2\LSM\STAG2gfpcf2_G1\DE_W0003_P0032\DE_2_W0003_P0032_T0001\TR1_W0001_P0099\TR1_2_W0001_P0099_T0001_R1_P2_K1_Ch2-Ch1.zen
1.404000e+01	4.456667e+01	20151202_STAG2gfpcf2_G2G1\MitoSys2\LSM\STAG2gfpcf2_G1\DE_W0003_P0032\DE_2_W0003_P0032_T0001\TR1_W0001_P0099\TR1_2_W0001_P0099_T0001_R1_P2_K1_Ch2-Ch1.zen
1.410000e+01	4.636666e+01	20151202_STAG2gfpcf2_G2G1\MitoSys2\LSM\STAG2gfpcf2_G1\DE_W0003_P0032\DE_2_W0003_P0032_T0001\TR1_W0001_P0099\TR1_2_W0001_P0099_T0001_R1_P2_K1_Ch2-Ch1.zen
1.416000e+01	4.753333e+01	20151202_STAG2gfpcf2_G2G1\MitoSys2\LSM\STAG2gfpcf2_G1\DE_W0003_P0032\DE_2_W0003_P0032_T0001\TR1_W0001_P0099\TR1_2_W0001_P0099_T0001_R1_P2_K1_Ch2-Ch1.zen
1.422000e+01	4.808333e+01	20151202_STAG2gfpcf2_G2G1\MitoSys2\LSM\STAG2gfpcf2_G1\DE_W0003_P0032\DE_2_W0003_P0032_T0001\TR1_W0001_P0099\TR1_2_W0001_P0099_T0001_R1_P2_K1_Ch2-Ch1.zen
1.428000e+01	4.550000e+01	20151202_STAG2gfpcf2_G2G1\MitoSys2\LSM\STAG2gfpcf2_G1\DE_W0003_P0032\DE_2_W0003_P0032_T0001\TR1_W0001_P0099\TR1_2_W0001_P0099_T0001_R1_P2_K1_Ch2-Ch1.zen
1.434000e+01	4.380000e+01	20151202_STAG2gfpcf2_G2G1\MitoSys2\LSM\STAG2gfpcf2_G1\DE_W0003_P0032\DE_2_W0003_P0032_T0001\TR1_W0001_P0099\TR1_2_W0001_P0099_T0001_R1_P2_K1_Ch2-Ch1.zen
1.440000e+01	4.211666e+01	20151202_STAG2gfpcf2_G2G1\MitoSys2\LSM\STAG2gfpcf2_G1\DE_W0003_P0032\DE_2_W0003_P0032_T0001\TR1_W0001_P0099\TR1_2_W0001_P0099_T0001_R1_P2_K1_Ch2-Ch1.zen
1.446000e+01	4.900000e+01	20151202_STAG2gfpcf2_G2G1\MitoSys2\LSM\STAG2gfpcf2_G1\DE_W0003_P0032\DE_2_W0003_P0032_T0001\TR1_W0001_P0099\TR1_2_W0001_P0099_T0001_R1_P2_K1_Ch2-Ch1.zen
1.452000e+01	4.493333e+01	20151202_STAG2gfpcf2_G2G1\MitoSys2\LSM\STAG2gfpcf2_G1\DE_W0003_P0032\DE_2_W0003_P0032_T0001\TR1_W0001_P0099\TR1_2_W0001_P0099_T0001_R1_P2_K1_Ch2-Ch1.zen
1.458000e+01	3.811666e+01	20151202_STAG2gfpcf2_G2G1\MitoSys2\LSM\STAG2gfpcf2_G1\DE_W0003_P0032\DE_2_W0003_P0032_T0001\TR1_W0001_P0099\TR1_2_W0001_P0099_T0001_R1_P2_K1_Ch2-Ch1.zen
1.464000e+01	4.566667e+01	20151202_STAG2gfpcf2_G2G1\MitoSys2\LSM\STAG2gfpcf2_G1\DE_W0003_P0032\DE_2_W0003_P0032_T0001\TR1_W0001_P0099\TR1_2_W0001_P0099_T0001_R1_P2_K1_Ch2-Ch1.zen
1.470000e+01	4.246667e+01	20151202_STAG2gfpcf2_G2G1\MitoSys2\LSM\STAG2gfpcf2_G1\DE_W0003_P0032\DE_2_W0003_P0032_T0001\TR1_W0001_P0099\TR1_2_W0001_P0099_T0001_R1_P2_K1_Ch2-Ch1.zen
1.476000e+01	4.431667e+01	20151202_STAG2gfpcf2_G2G1\MitoSys2\LSM\STAG2gfpcf2_G1\DE_W0003_P0032\DE_2_W0003_P0032_T0001\TR1_W0001_P0099\TR1_2_W0001_P0099_T0001_R1_P2_K1_Ch2-Ch1.zen
1.482000e+01	4.260000e+01	20151202_STAG2gfpcf2_G2G1\MitoSys2\LSM\STAG2gfpcf2_G1\DE_W0003_P0032\DE_2_W0003_P0032_T0001\TR1_W0001_P0099\TR1_2_W0001_P0099_T0001_R1_P2_K1_Ch2-Ch1.zen
1.488000e+01	3.768333e+01	20151202_STAG2gfpcf2_G2G1\MitoSys2\LSM\STAG2gfpcf2_G1\DE_W0003_P0032\DE_2_W0003_P0032_T0001\TR1_W0001_P0099\TR1_2_W0001_P0099_T0001_R1_P2_K1_Ch2-Ch1.zen
1.494000e+01	4.365000e+01	20151202_STAG2gfpcf2_G2G1\MitoSys2\LSM\STAG2gfpcf2_G1\DE_W0003_P0032\DE_2_W0003_P0032_T0001\TR1_W0001_P0099\TR1_2_W0001_P0099_T0001_R1_P2_K1_Ch2-Ch1.zen
15	4.083333e+01	20151202_STAG2gfpcf2_G2G1\MitoSys2\LSM\STAG2gfpcf2_G1\DE_W0003_P0032\DE_2_W0003_P0032_T0001\TR1_W0001_P0099\TR1_2_W0001_P0099_T0001_R1_P2_K1_Ch2-Ch1.zen
1.506000e+01	3.938334e+01	20151202_STAG2gfpcf2_G2G1\MitoSys2\LSM\STAG2gfpcf2_G1\DE_W0003_P0032\DE_2_W0003_P0032_T0001\TR1_W0001_P0099\TR1_2_W0001_P0099_T0001_R1_P2_K1_Ch2-Ch1.zen
1.512000e+01	4.948333e+01	20151202_STAG2gfpcf2_G2G1\MitoSys2\LSM\STAG2gfpcf2_G1\DE_W0003_P0032\DE_2_W0003_P0032_T0001\TR1_W0001_P0099\TR1_2_W0001_P0099_T0001_R1_P2_K1_Ch2-Ch1.zen
1.518000e+01	4.530000e+01	20151202_STAG2gfpcf2_G2G1\MitoSys2\LSM\STAG2gfpcf2_G1\DE_W0003_P0032\DE_2_W0003_P0032_T0001\TR1_W0001_P0099\TR1_2_W0001_P0099_T0001_R1_P2_K1_Ch2-Ch1.zen
1.524000e+01	3.876667e+01	20151202_STAG2gfpcf2_G2G1\MitoSys2\LSM\STAG2gfpcf2_G1\DE_W0003_P0032\DE_2_W0003_P0032_T0001\TR1_W0001_P0099\TR1_2_W0001_P0099_T0001_R1_P2_K1_Ch2-Ch1.zen
1.530000e+01	3.896667e+01	20151202_STAG2gfpcf2_G2G1\MitoSys2\LSM\STAG2gfpcf2_G1\DE_W0003_P0032\DE_2_W0003_P0032_T0001\TR1_W0001_P0099\TR1_2_W0001_P0099_T0001_R1_P2_K1_Ch2-Ch1.zen
1.536000e+01	3.838334e+01	20151202_STAG2gfpcf2_G2G1\MitoSys2\LSM\STAG2gfpcf2_G1\DE_W0003_P0032\DE_2_W0003_P0032_T0001\TR1_W0001_P0099\TR1_2_W0001_P0099_T0001_R1_P2_K1_Ch2-Ch1.zen
1.542000e+01	4.486666e+01	20151202_STAG2gfpcf2_G2G1\MitoSys2\LSM\STAG2gfpcf2_G1\DE_W0003_P0032\DE_2_W0003_P0032_T0001\TR1_W0001_P0099\TR1_2_W0001_P0099_T0001_R1_P2_K1_Ch2-Ch1.zen
1.548000e+01	4.428333e+01	20151202_STAG2gfpcf2_G2G1\MitoSys2\LSM\STAG2gfpcf2_G1\DE_W0003_P0032\DE_2_W0003_P0032_T0001\TR1_W0001_P0099\TR1_2_W0001_P0099_T0001_R1_P2_K1_Ch2-Ch1.zen
1.554000e+01	4.075000e+01	20151202_STAG2gfpcf2_G2G1\MitoSys2\LSM\STAG2gfpcf2_G1\DE_W0003_P0032\DE_2_W0003_P0032_T0001\TR1_W0001_P0099\TR1_2_W0001_P0099_T0001_R1_P2_K1_Ch2-Ch1.zen
1.560000e+01	4.966667e+01	20151202_STAG2gfpcf2_G2G1\MitoSys2\LSM\STAG2gfpcf2_G1\DE_W0003_P0032\DE_2_W0003_P0032_T0001\TR1_W0001_P0099\TR1_2_W0001_P0099_T0001_R1_P2_K1_Ch2-Ch1.zen
1.566000e+01	4.038334e+01	20151202_STAG2gfpcf2_G2G1\MitoSys2\LSM\STAG2gfpcf2_G1\DE_W0003_P0032\DE_2_W0003_P0032_T0001\TR1_W0001_P0099\TR1_2_W0001_P0099_T0001_R1_P2_K1_Ch2-Ch1.zen
1.572000e+01	4.650000e+01	20151202_STAG2gfpcf2_G2G1\MitoSys2\LSM\STAG2gfpcf2_G1\DE_W0003_P0032\DE_2_W0003_P0032_T0001\TR1_W0001_P0099\TR1_2_W0001_P0099_T0001_R1_P2_K1_Ch2-Ch1.zen
1.578000e+01	4.773333e+01	20151202_STAG2gfpcf2_G2G1\MitoSys2\LSM\STAG2gfpcf2_G1\DE_W0003_P0032\DE_2_W0003_P0032_T0001\TR1_W0001_P0099\TR1_2_W0001_P0099_T0001_R1_P2_K1_Ch2-Ch1.zen
1.584000e+01	4.030000e+01	20151202_STAG2gfpcf2_G2G1\MitoSys2\LSM\STAG2gfpcf2_G1\DE_W0003_P0032\DE_2_W0003_P0032_T0001\TR1_W0001_P0099\TR1_2_W0001_P0099_T0001_R1_P2_K1_Ch2-Ch1.zen
1.590000e+01	4.436666e+01	20151202_STAG2gfpcf2_G2G1\MitoSys2\LSM\STAG2gfpcf2_G1\DE_W0003_P0032\DE_2_W0003_P0032_T0001\TR1_W0001_P0099\TR1_2_W0001_P0099_T0001_R1_P2_K1_Ch2-Ch1.zen
1.596000e+01	4.190000e+01	20151202_STAG2gfpcf2_G2G1\MitoSys2\LSM\STAG2gfpcf2_G1\DE_W0003_P0032\DE_2_W0003_P0032_T0001\TR1_W0001_P0099\TR1_2_W0001_P0099_T0001_R1_P2_K1_Ch2-Ch1.zen
1.602000e+01	5.136666e+01	20151202_STAG2gfpcf2_G2G1\MitoSys2\LSM\STAG2gfpcf2_G1\DE_W0003_P0032\DE_2_W0003_P0032_T0001\TR1_W0001_P0099\TR1_2_W0001_P0099_T0001_R1_P2_K1_Ch2-Ch1.zen
1.608000e+01	5.086666e+01	20151202_STAG2gfpcf2_G2G1\MitoSys2\LSM\STAG2gfpcf2_G1\DE_W0003_P0032\DE_2_W0003_P0032_T0001\TR1_W0001_P0099\TR1_2_W0001_P0099_T0001_R1_P2_K1_Ch2-Ch1.zen
1.614000e+01	5.033333e+01	20151202_STAG2gfpcf2_G2G1\MitoSys2\LSM\STAG2gfpcf2_G1\DE_W0003_P0032\DE_2_W0003_P0032_T0001\TR1_W0001_P0099\TR1_2_W0001_P0099_T0001_R1_P2_K1_Ch2-Ch1.zen
1.620000e+01	5.423333e+01	20151202_STAG2gfpcf2_G2G1\MitoSys2\LSM\STAG2gfpcf2_G1\DE_W0003_P0032\DE_2_W0003_P0032_T0001\TR1_W0001_P0099\TR1_2_W0001_P0099_T0001_R1_P2_K1_Ch2-Ch1.zen
1.626000e+01	5.270000e+01	20151202_STAG2gfpcf2_G2G1\MitoSys2\LSM\STAG2gfpcf2_G1\DE_W0003_P0032\DE_2_W0003_P0032_T0001\TR1_W0001_P0099\TR1_2_W0001_P0099_T0001_R1_P2_K1_Ch2-Ch1.zen
1.632000e+01	4.495000e+01	20151202_STAG2gfpcf2_G2G1\MitoSys2\LSM\STAG2gfpcf2_G1\DE_W0003_P0032\DE_2_W0003_P0032_T0001\TR1_W0001_P0099\TR1_2_W0001_P0099_T0001_R1_P2_K1_Ch2-Ch1.zen
1.638000e+01	4.353333e+01	20151202_STAG2gfpcf2_G2G1\MitoSys2\LSM\STAG2gfpcf2_G1\DE_W0003_P0032\DE_2_W0003_P0032_T0001\TR1_W0001_P0099\TR1_2_W0001_P0099_T0001_R1_P2_K1_Ch2-Ch1.zen
1.644000e+01	4.273333e+01	20151202_STAG2gfpcf2_G2G1\MitoSys2\LSM\STAG2gfpcf2_G1\DE_W0003_P0032\DE_2_W0003_P0032_T0001\TR1_W0001_P0099\TR1_2_W0001_P0099_T0001_R1_P2_K1_Ch2-Ch1.zen
1.650000e+01	4.520000e+01	20151202_STAG2gfpcf2_G2G1\MitoSys2\LSM\STAG2gfpcf2_G1\DE_W0003_P0032\DE_2_W0003_P0032_T0001\TR1_W0001_P0099\TR1_2_W0001_P0099_T0001_R1_P2_K1_Ch2-Ch1.zen
1.656000e+01	4.950000e+01	20151202_STAG2gfpcf2_G2G1\MitoSys2\LSM\STAG2gfpcf2_G1\DE_W0003_P0032\DE_2_W0003_P0032_T0001\TR1_W0001_P0099\TR1_2_W0001_P0099_T0001_R1_P2_K1_Ch2-Ch1.zen
1.662000e+01	4.175000e+01	20151202_STAG2gfpcf2_G2G1\MitoSys2\LSM\STAG2gfpcf2_G1\DE_W0003_P0032\DE_2_W0003_P0032_T0001\TR1_W0001_P0099\TR1_2_W0001_P0099_T0001_R1_P2_K1_Ch2-Ch1.zen
1.668000e+01	4.780000e+01	20151202_STAG2gfpcf2_G2G1\MitoSys2\LSM\STAG2gfpcf2_G1\DE_W0003_P0032\DE_2_W0003_P0032_T0001\TR1_W0001_P0099\TR1_2_W0001_P0099_T0001_R1_P2_K1_Ch2-Ch1.zen
1.674000e+01	4.820000e+01	20151202_STAG2gfpcf2_G2G1\MitoSys2\LSM\STAG2gfpcf2_G1\DE_W0003_P0032\DE_2_W0003_P0032_T0001\TR1_W0001_P0099\TR1_2_W0001_P0099_T0001_R1_P2_K1_Ch2-Ch1.zen
1.680000e+01	4.608333e+01	20151202_STAG2gfpcf2_G2G1\MitoSys2\LSM\STAG2gfpcf2_G1\DE_W0003_P0032\DE_2_W0003_P0032_T0001\TR1_W0001_P0099\TR1_2_W0001_P0099_T0001_R1_P2_K1_Ch2-Ch1.zen
1.686000e+01	5.111666e+01	20151202_STAG2gfpcf2_G2G1\MitoSys2\LSM\STAG2gfpcf2_G1\DE_W0003_P0032\DE_2_W0003_P0032_T0001\TR1_W0001_P0099\TR1_2_W0001_P0099_T0001_R1_P2_K1_Ch2-Ch1.zen
1.692000e+01	4.958333e+01	20151202_STAG2gfpcf2_G2G1\MitoSys2\LSM\STAG2gfpcf2_G1\DE_W0003_P0032\DE_2_W0003_P0032_T0001\TR1_W0001_P0099\TR1_2_W0001_P0099_T0001_R1_P2_K1_Ch2-Ch1.zen
1.698000e+01	4.948333e+01	20151202_STAG2gfpcf2_G2G1\MitoSys2\LSM\STAG2gfpcf2_G1\DE_W0003_P0032\DE_2_W0003_P0032_T0001\TR1_W0001_P0099\TR1_2_W0001_P0099_T0001_R1_P2_K1_Ch2-Ch1.zen
1.704000e+01	4.906667e+01	20151202_STAG2gfpcf2_G2G1\MitoSys2\LSM\STAG2gfpcf2_G1\DE_W0003_P0032\DE_2_W0003_P0032_T0001\TR1_W0001_P0099\TR1_2_W0001_P0099_T0001_R1_P2_K1_Ch2-Ch1.zen
1.710000e+01	4.876667e+01	20151202_STAG2gfpcf2_G2G1\MitoSys2\LSM\STAG2gfpcf2_G1\DE_W0003_P0032\DE_2_W0003_P0032_T0001\TR1_W0001_P0099\TR1_2_W0001_P0099_T0001_R1_P2_K1_Ch2-Ch1.zen
1.716000e+01	4.496667e+01	20151202_STAG2gfpcf2_G2G1\MitoSys2\LSM\STAG2gfpcf2_G1\DE_W0003_P0032\DE_2_W0003_P0032_T0001\TR1_W0001_P0099\TR1_2_W0001_P0099_T0001_R1_P2_K1_Ch2-Ch1.zen
1.722000e+01	4.975000e+01	20151202_STAG2gfpcf2_G2G1\MitoSys2\LSM\STAG2gfpcf2_G1\DE_W0003_P0032\DE_2_W0003_P0032_T0001\TR1_W0001_P0099\TR1_2_W0001_P0099_T0001_R1_P2_K1_Ch2-Ch1.zen
1.728000e+01	4.843333e+01	20151202_STAG2gfpcf2_G2G1\MitoSys2\LSM\STAG2gfpcf2_G1\DE_W0003_P0032\DE_2_W0003_P0032_T0001\TR1_W0001_P0099\TR1_2_W0001_P0099_T0001_R1_P2_K1_Ch2-Ch1.zen
1.734000e+01	4.608333e+01	20151202_STAG2gfpcf2_G2G1\MitoSys2\LSM\STAG2gfpcf2_G1\DE_W0003_P0032\DE_2_W0003_P0032_T0001\TR1_W0001_P0099\TR1_2_W0001_P0099_T0001_R1_P2_K1_Ch2-Ch1.zen
1.740000e+01	4.593333e+01	20151202_STAG2gfpcf2_G2G1\MitoSys2\LSM\STAG2gfpcf2_G1\DE_W0003_P0032\DE_2_W0003_P0032_T0001\TR1_W0001_P0099\TR1_2_W0001_P0099_T0001_R1_P2_K1_Ch2-Ch1.zen
1.746000e+01	4.756667e+01	20151202_STAG2gfpcf2_G2G1\MitoSys2\LSM\STAG2gfpcf2_G1\DE_W0003_P0032\DE_2_W0003_P0032_T0001\TR1_W0001_P0099\TR1_2_W0001_P0099_T0001_R1_P2_K1_Ch2-Ch1.zen
1.752000e+01	5.160000e+01	20151202_STAG2gfpcf2_G2G1\MitoSys2\LSM\STAG2gfpcf2_G1\DE_W0003_P0032\DE_2_W0003_P0032_T0001\TR1_W0001_P0099\TR1_2_W0001_P0099_T0001_R1_P2_K1_Ch2-Ch1.zen
1.758000e+01	5.093333e+01	20151202_STAG2gfpcf2_G2G1\MitoSys2\LSM\STAG2gfpcf2_G1\DE_W0003_P0032\DE_2_W0003_P0032_T0001\TR1_W0001_P0099\TR1_2_W0001_P0099_T0001_R1_P2_K1_Ch2-Ch1.zen
1.764000e+01	4.995000e+01	20151202_STAG2gfpcf2_G2G1\MitoSys2\LSM\STAG2gfpcf2_G1\DE_W0003_P0032\DE_2_W0003_P0032_T0001\TR1_W0001_P0099\TR1_2_W0001_P0099_T0001_R1_P2_K1_Ch2-Ch1.zen
1.770000e+01	4.820000e+01	20151202_STAG2gfpcf2_G2G1\MitoSys2\LSM\STAG2gfpcf2_G1\DE_W0003_P0032\DE_2_W0003_P0032_T0001\TR1_W0001_P0099\TR1_2_W0001_P0099_T0001_R1_P2_K1_Ch2-Ch1.zen
1.776000e+01	4.351667e+01	20151202_STAG2gfpcf2_G2G1\MitoSys2\LSM\STAG2gfpcf2_G1\DE_W0003_P0032\DE_2_W0003_P0032_T0001\TR1_W0001_P0099\TR1_2_W0001_P0099_T0001_R1_P2_K1_Ch2-Ch1.zen
1.782000e+01	4.525000e+01	20151202_STAG2gfpcf2_G2G1\MitoSys2\LSM\STAG2gfpcf2_G1\DE_W0003_P0032\DE_2_W0003_P0032_T0001\TR1_W0001_P0099\TR1_2_W0001_P0099_T0001_R1_P2_K1_Ch2-Ch1.zen
1.788000e+01	4.450000e+01	20151202_STAG2gfpcf2_G2G1\MitoSys2\LSM\STAG2gfpcf2_G1\DE_W0003_P0032\DE_2_W0003_P0032_T0001\TR1_W0001_P0099\TR1_2_W0001_P0099_T0001_R1_P2_K1_Ch2-Ch1.zen
1.794000e+01	4.830000e+01	20151202_STAG2gfpcf2_G2G1\MitoSys2\LSM\STAG2gfpcf2_G1\DE_W0003_P0032\DE_2_W0003_P0032_T0001\TR1_W0001_P0099\TR1_2_W0001_P0099_T0001_R1_P2_K1_Ch2-Ch1.zen
18	4.140000e+01	20151202_STAG2gfpcf2_G2G1\MitoSys2\LSM\STAG2gfpcf2_G1\DE_W0003_P0032\DE_2_W0003_P0032_T0001\TR1_W0001_P0099\TR1_2_W0001_P0099_T0001_R1_P2_K1_Ch2-Ch1.zen
1.806000e+01	4.346667e+01	20151202_STAG2gfpcf2_G2G1\MitoSys2\LSM\STAG2gfpcf2_G1\DE_W0003_P0032\DE_2_W0003_P0032_T0001\TR1_W0001_P0099\TR1_2_W0001_P0099_T0001_R1_P2_K1_Ch2-Ch1.zen
1.812000e+01	4.353333e+01	20151202_STAG2gfpcf2_G2G1\MitoSys2\LSM\STAG2gfpcf2_G1\DE_W0003_P0032\DE_2_W0003_P0032_T0001\TR1_W0001_P0099\TR1_2_W0001_P0099_T0001_R1_P2_K1_Ch2-Ch1.zen
1.818000e+01	4.303333e+01	20151202_STAG2gfpcf2_G2G1\MitoSys2\LSM\STAG2gfpcf2_G1\DE_W0003_P0032\DE_2_W0003_P0032_T0001\TR1_W0001_P0099\TR1_2_W0001_P0099_T0001_R1_P2_K1_Ch2-Ch1.zen
1.824000e+01	4.143333e+01	20151202_STAG2gfpcf2_G2G1\MitoSys2\LSM\STAG2gfpcf2_G1\DE_W0003_P0032\DE_2_W0003_P0032_T0001\TR1_W0001_P0099\TR1_2_W0001_P0099_T0001_R1_P2_K1_Ch2-Ch1.zen
1.830000e+01	4.781667e+01	20151202_STAG2gfpcf2_G2G1\MitoSys2\LSM\STAG2gfpcf2_G1\DE_W0003_P0032\DE_2_W0003_P0032_T0001\TR1_W0001_P0099\TR1_2_W0001_P0099_T0001_R1_P2_K1_Ch2-Ch1.zen
1.836000e+01	4.933333e+01	20151202_STAG2gfpcf2_G2G1\MitoSys2\LSM\STAG2gfpcf2_G1\DE_W0003_P0032\DE_2_W0003_P0032_T0001\TR1_W0001_P0099\TR1_2_W0001_P0099_T0001_R1_P2_K1_Ch2-Ch1.zen
1.842000e+01	5.056667e+01	20151202_STAG2gfpcf2_G2G1\MitoSys2\LSM\STAG2gfpcf2_G1\DE_W0003_P0032\DE_2_W0003_P0032_T0001\TR1_W0001_P0099\TR1_2_W0001_P0099_T0001_R1_P2_K1_Ch2-Ch1.zen
1.848000e+01	3.805000e+01	20151202_STAG2gfpcf2_G2G1\MitoSys2\LSM\STAG2gfpcf2_G1\DE_W0003_P0032\DE_2_W0003_P0032_T0001\TR1_W0001_P0099\TR1_2_W0001_P0099_T0001_R1_P2_K1_Ch2-Ch1.zen
1.854000e+01	4.505000e+01	20151202_STAG2gfpcf2_G2G1\MitoSys2\LSM\STAG2gfpcf2_G1\DE_W0003_P0032\DE_2_W0003_P0032_T0001\TR1_W0001_P0099\TR1_2_W0001_P0099_T0001_R1_P2_K1_Ch2-Ch1.zen
1.860000e+01	4.943333e+01	20151202_STAG2gfpcf2_G2G1\MitoSys2\LSM\STAG2gfpcf2_G1\DE_W0003_P0032\DE_2_W0003_P0032_T0001\TR1_W0001_P0099\TR1_2_W0001_P0099_T0001_R1_P2_K1_Ch2-Ch1.zen
1.866000e+01	5.300000e+01	20151202_STAG2gfpcf2_G2G1\MitoSys2\LSM\STAG2gfpcf2_G1\DE_W0003_P0032\DE_2_W0003_P0032_T0001\TR1_W0001_P0099\TR1_2_W0001_P0099_T0001_R1_P2_K1_Ch2-Ch1.zen
1.872000e+01	4.345000e+01	20151202_STAG2gfpcf2_G2G1\MitoSys2\LSM\STAG2gfpcf2_G1\DE_W0003_P0032\DE_2_W0003_P0032_T0001\TR1_W0001_P0099\TR1_2_W0001_P0099_T0001_R1_P2_K1_Ch2-Ch1.zen
1.878000e+01	4.871667e+01	20151202_STAG2gfpcf2_G2G1\MitoSys2\LSM\STAG2gfpcf2_G1\DE_W0003_P0032\DE_2_W0003_P0032_T0001\TR1_W0001_P0099\TR1_2_W0001_P0099_T0001_R1_P2_K1_Ch2-Ch1.zen
1.884000e+01	4.790000e+01	20151202_STAG2gfpcf2_G2G1\MitoSys2\LSM\STAG2gfpcf2_G1\DE_W0003_P0032\DE_2_W0003_P0032_T0001\TR1_W0001_P0099\TR1_2_W0001_P0099_T0001_R1_P2_K1_Ch2-Ch1.zen
1.890000e+01	4.066667e+01	20151202_STAG2gfpcf2_G2G1\MitoSys2\LSM\STAG2gfpcf2_G1\DE_W0003_P0032\DE_2_W0003_P0032_T0001\TR1_W0001_P0099\TR1_2_W0001_P0099_T0001_R1_P2_K1_Ch2-Ch1.zen
1.896000e+01	4.556667e+01	20151202_STAG2gfpcf2_G2G1\MitoSys2\LSM\STAG2gfpcf2_G1\DE_W0003_P0032\DE_2_W0003_P0032_T0001\TR1_W0001_P0099\TR1_2_W0001_P0099_T0001_R1_P2_K1_Ch2-Ch1.zen
1.902000e+01	4.675000e+01	20151202_STAG2gfpcf2_G2G1\MitoSys2\LSM\STAG2gfpcf2_G1\DE_W0003_P0032\DE_2_W0003_P0032_T0001\TR1_W0001_P0099\TR1_2_W0001_P0099_T0001_R1_P2_K1_Ch2-Ch1.zen
1.908000e+01	4.911666e+01	20151202_STAG2gfpcf2_G2G1\MitoSys2\LSM\STAG2gfpcf2_G1\DE_W0003_P0032\DE_2_W0003_P0032_T0001\TR1_W0001_P0099\TR1_2_W0001_P0099_T0001_R1_P2_K1_Ch2-Ch1.zen
1.914000e+01	4.725000e+01	20151202_STAG2gfpcf2_G2G1\MitoSys2\LSM\STAG2gfpcf2_G1\DE_W0003_P0032\DE_2_W0003_P0032_T0001\TR1_W0001_P0099\TR1_2_W0001_P0099_T0001_R1_P2_K1_Ch2-Ch1.zen
1.920000e+01	5.046667e+01	20151202_STAG2gfpcf2_G2G1\MitoSys2\LSM\STAG2gfpcf2_G1\DE_W0003_P0032\DE_2_W0003_P0032_T0001\TR1_W0001_P0099\TR1_2_W0001_P0099_T0001_R1_P2_K1_Ch2-Ch1.zen
1.926000e+01	4.551667e+01	20151202_STAG2gfpcf2_G2G1\MitoSys2\LSM\STAG2gfpcf2_G1\DE_W0003_P0032\DE_2_W0003_P0032_T0001\TR1_W0001_P0099\TR1_2_W0001_P0099_T0001_R1_P2_K1_Ch2-Ch1.zen
1.932000e+01	4.305000e+01	20151202_STAG2gfpcf2_G2G1\MitoSys2\LSM\STAG2gfpcf2_G1\DE_W0003_P0032\DE_2_W0003_P0032_T0001\TR1_W0001_P0099\TR1_2_W0001_P0099_T0001_R1_P2_K1_Ch2-Ch1.zen
1.938000e+01	4.425000e+01	20151202_STAG2gfpcf2_G2G1\MitoSys2\LSM\STAG2gfpcf2_G1\DE_W0003_P0032\DE_2_W0003_P0032_T0001\TR1_W0001_P0099\TR1_2_W0001_P0099_T0001_R1_P2_K1_Ch2-Ch1.zen
1.944000e+01	4.758333e+01	20151202_STAG2gfpcf2_G2G1\MitoSys2\LSM\STAG2gfpcf2_G1\DE_W0003_P0032\DE_2_W0003_P0032_T0001\TR1_W0001_P0099\TR1_2_W0001_P0099_T0001_R1_P2_K1_Ch2-Ch1.zen
1.950000e+01	5.056667e+01	20151202_STAG2gfpcf2_G2G1\MitoSys2\LSM\STAG2gfpcf2_G1\DE_W0003_P0032\DE_2_W0003_P0032_T0001\TR1_W0001_P0099\TR1_2_W0001_P0099_T0001_R1_P2_K1_Ch2-Ch1.zen
1.956000e+01	4.440000e+01	20151202_STAG2gfpcf2_G2G1\MitoSys2\LSM\STAG2gfpcf2_G1\DE_W0003_P0032\DE_2_W0003_P0032_T0001\TR1_W0001_P0099\TR1_2_W0001_P0099_T0001_R1_P2_K1_Ch2-Ch1.zen
1.962000e+01	4.571667e+01	20151202_STAG2gfpcf2_G2G1\MitoSys2\LSM\STAG2gfpcf2_G1\DE_W0003_P0032\DE_2_W0003_P0032_T0001\TR1_W0001_P0099\TR1_2_W0001_P0099_T0001_R1_P2_K1_Ch2-Ch1.zen
1.968000e+01	4.865000e+01	20151202_STAG2gfpcf2_G2G1\MitoSys2\LSM\STAG2gfpcf2_G1\DE_W0003_P0032\DE_2_W0003_P0032_T0001\TR1_W0001_P0099\TR1_2_W0001_P0099_T0001_R1_P2_K1_Ch2-Ch1.zen
1.974000e+01	4.596667e+01	20151202_STAG2gfpcf2_G2G1\MitoSys2\LSM\STAG2gfpcf2_G1\DE_W0003_P0032\DE_2_W0003_P0032_T0001\TR1_W0001_P0099\TR1_2_W0001_P0099_T0001_R1_P2_K1_Ch2-Ch1.zen
1.980000e+01	4.475000e+01	20151202_STAG2gfpcf2_G2G1\MitoSys2\LSM\STAG2gfpcf2_G1\DE_W0003_P0032\DE_2_W0003_P0032_T0001\TR1_W0001_P0099\TR1_2_W0001_P0099_T0001_R1_P2_K1_Ch2-Ch1.zen
1.986000e+01	4.346667e+01	20151202_STAG2gfpcf2_G2G1\MitoSys2\LSM\STAG2gfpcf2_G1\DE_W0003_P0032\DE_2_W0003_P0032_T0001\TR1_W0001_P0099\TR1_2_W0001_P0099_T0001_R1_P2_K1_Ch2-Ch1.zen
1.992000e+01	4.453333e+01	20151202_STAG2gfpcf2_G2G1\MitoSys2\LSM\STAG2gfpcf2_G1\DE_W0003_P0032\DE_2_W0003_P0032_T0001\TR1_W0001_P0099\TR1_2_W0001_P0099_T0001_R1_P2_K1_Ch2-Ch1.zen
1.998000e+01	4.156667e+01	20151202_STAG2gfpcf2_G2G1\MitoSys2\LSM\STAG2gfpcf2_G1\DE_W0003_P0032\DE_2_W0003_P0032_T0001\TR1_W0001_P0099\TR1_2_W0001_P0099_T0001_R1_P2_K1_Ch2-Ch1.zen
2.004000e+01	4.085000e+01	20151202_STAG2gfpcf2_G2G1\MitoSys2\LSM\STAG2gfpcf2_G1\DE_W0003_P0032\DE_2_W0003_P0032_T0001\TR1_W0001_P0099\TR1_2_W0001_P0099_T0001_R1_P2_K1_Ch2-Ch1.zen
2.010000e+01	3.718333e+01	20151202_STAG2gfpcf2_G2G1\MitoSys2\LSM\STAG2gfpcf2_G1\DE_W0003_P0032\DE_2_W0003_P0032_T0001\TR1_W0001_P0099\TR1_2_W0001_P0099_T0001_R1_P2_K1_Ch2-Ch1.zen
2.016000e+01	4.575000e+01	20151202_STAG2gfpcf2_G2G1\MitoSys2\LSM\STAG2gfpcf2_G1\DE_W0003_P0032\DE_2_W0003_P0032_T0001\TR1_W0001_P0099\TR1_2_W0001_P0099_T0001_R1_P2_K1_Ch2-Ch1.zen
2.022000e+01	4.690000e+01	20151202_STAG2gfpcf2_G2G1\MitoSys2\LSM\STAG2gfpcf2_G1\DE_W0003_P0032\DE_2_W0003_P0032_T0001\TR1_W0001_P0099\TR1_2_W0001_P0099_T0001_R1_P2_K1_Ch2-Ch1.zen
2.028000e+01	4.230000e+01	20151202_STAG2gfpcf2_G2G1\MitoSys2\LSM\STAG2gfpcf2_G1\DE_W0003_P0032\DE_2_W0003_P0032_T0001\TR1_W0001_P0099\TR1_2_W0001_P0099_T0001_R1_P2_K1_Ch2-Ch1.zen
2.034000e+01	4.430000e+01	20151202_STAG2gfpcf2_G2G1\MitoSys2\LSM\STAG2gfpcf2_G1\DE_W0003_P0032\DE_2_W0003_P0032_T0001\TR1_W0001_P0099\TR1_2_W0001_P0099_T0001_R1_P2_K1_Ch2-Ch1.zen
2.040000e+01	4.538334e+01	20151202_STAG2gfpcf2_G2G1\MitoSys2\LSM\STAG2gfpcf2_G1\DE_W0003_P0032\DE_2_W0003_P0032_T0001\TR1_W0001_P0099\TR1_2_W0001_P0099_T0001_R1_P2_K1_Ch2-Ch1.zen
2.046000e+01	4.513334e+01	20151202_STAG2gfpcf2_G2G1\MitoSys2\LSM\STAG2gfpcf2_G1\DE_W0003_P0032\DE_2_W0003_P0032_T0001\TR1_W0001_P0099\TR1_2_W0001_P0099_T0001_R1_P2_K1_Ch2-Ch1.zen
2.052000e+01	4.336666e+01	20151202_STAG2gfpcf2_G2G1\MitoSys2\LSM\STAG2gfpcf2_G1\DE_W0003_P0032\DE_2_W0003_P0032_T0001\TR1_W0001_P0099\TR1_2_W0001_P0099_T0001_R1_P2_K1_Ch2-Ch1.zen
2.058000e+01	4.553333e+01	20151202_STAG2gfpcf2_G2G1\MitoSys2\LSM\STAG2gfpcf2_G1\DE_W0003_P0032\DE_2_W0003_P0032_T0001\TR1_W0001_P0099\TR1_2_W0001_P0099_T0001_R1_P2_K1_Ch2-Ch1.zen
2.064000e+01	4.338334e+01	20151202_STAG2gfpcf2_G2G1\MitoSys2\LSM\STAG2gfpcf2_G1\DE_W0003_P0032\DE_2_W0003_P0032_T0001\TR1_W0001_P0099\TR1_2_W0001_P0099_T0001_R1_P2_K1_Ch2-Ch1.zen
2.070000e+01	4.036666e+01	20151202_STAG2gfpcf2_G2G1\MitoSys2\LSM\STAG2gfpcf2_G1\DE_W0003_P0032\DE_2_W0003_P0032_T0001\TR1_W0001_P0099\TR1_2_W0001_P0099_T0001_R1_P2_K1_Ch2-Ch1.zen
2.076000e+01	4.178333e+01	20151202_STAG2gfpcf2_G2G1\MitoSys2\LSM\STAG2gfpcf2_G1\DE_W0003_P0032\DE_2_W0003_P0032_T0001\TR1_W0001_P0099\TR1_2_W0001_P0099_T0001_R1_P2_K1_Ch2-Ch1.zen
2.082000e+01	4.185000e+01	20151202_STAG2gfpcf2_G2G1\MitoSys2\LSM\STAG2gfpcf2_G1\DE_W0003_P0032\DE_2_W0003_P0032_T0001\TR1_W0001_P0099\TR1_2_W0001_P0099_T0001_R1_P2_K1_Ch2-Ch1.zen
2.088000e+01	3.880000e+01	20151202_STAG2gfpcf2_G2G1\MitoSys2\LSM\STAG2gfpcf2_G1\DE_W0003_P0032\DE_2_W0003_P0032_T0001\TR1_W0001_P0099\TR1_2_W0001_P0099_T0001_R1_P2_K1_Ch2-Ch1.zen
2.094000e+01	3.591667e+01	20151202_STAG2gfpcf2_G2G1\MitoSys2\LSM\STAG2gfpcf2_G1\DE_W0003_P0032\DE_2_W0003_P0032_T0001\TR1_W0001_P0099\TR1_2_W0001_P0099_T0001_R1_P2_K1_Ch2-Ch1.zen
21	4.091667e+01	20151202_STAG2gfpcf2_G2G1\MitoSys2\LSM\STAG2gfpcf2_G1\DE_W0003_P0032\DE_2_W0003_P0032_T0001\TR1_W0001_P0099\TR1_2_W0001_P0099_T0001_R1_P2_K1_Ch2-Ch1.zen
2.106000e+01	4.313334e+01	20151202_STAG2gfpcf2_G2G1\MitoSys2\LSM\STAG2gfpcf2_G1\DE_W0003_P0032\DE_2_W0003_P0032_T0001\TR1_W0001_P0099\TR1_2_W0001_P0099_T0001_R1_P2_K1_Ch2-Ch1.zen
2.112000e+01	3.668333e+01	20151202_STAG2gfpcf2_G2G1\MitoSys2\LSM\STAG2gfpcf2_G1\DE_W0003_P0032\DE_2_W0003_P0032_T0001\TR1_W0001_P0099\TR1_2_W0001_P0099_T0001_R1_P2_K1_Ch2-Ch1.zen
2.118000e+01	3.871667e+01	20151202_STAG2gfpcf2_G2G1\MitoSys2\LSM\STAG2gfpcf2_G1\DE_W0003_P0032\DE_2_W0003_P0032_T0001\TR1_W0001_P0099\TR1_2_W0001_P0099_T0001_R1_P2_K1_Ch2-Ch1.zen
2.124000e+01	3.580000e+01	20151202_STAG2gfpcf2_G2G1\MitoSys2\LSM\STAG2gfpcf2_G1\DE_W0003_P0032\DE_2_W0003_P0032_T0001\TR1_W0001_P0099\TR1_2_W0001_P0099_T0001_R1_P2_K1_Ch2-Ch1.zen
2.130000e+01	4.125000e+01	20151202_STAG2gfpcf2_G2G1\MitoSys2\LSM\STAG2gfpcf2_G1\DE_W0003_P0032\DE_2_W0003_P0032_T0001\TR1_W0001_P0099\TR1_2_W0001_P0099_T0001_R1_P2_K1_Ch2-Ch1.zen
2.136000e+01	3.968333e+01	20151202_STAG2gfpcf2_G2G1\MitoSys2\LSM\STAG2gfpcf2_G1\DE_W0003_P0032\DE_2_W0003_P0032_T0001\TR1_W0001_P0099\TR1_2_W0001_P0099_T0001_R1_P2_K1_Ch2-Ch1.zen
2.142000e+01	3.960000e+01	20151202_STAG2gfpcf2_G2G1\MitoSys2\LSM\STAG2gfpcf2_G1\DE_W0003_P0032\DE_2_W0003_P0032_T0001\TR1_W0001_P0099\TR1_2_W0001_P0099_T0001_R1_P2_K1_Ch2-Ch1.zen
2.148000e+01	4.013334e+01	20151202_STAG2gfpcf2_G2G1\MitoSys2\LSM\STAG2gfpcf2_G1\DE_W0003_P0032\DE_2_W0003_P0032_T0001\TR1_W0001_P0099\TR1_2_W0001_P0099_T0001_R1_P2_K1_Ch2-Ch1.zen
2.154000e+01	4.085000e+01	20151202_STAG2gfpcf2_G2G1\MitoSys2\LSM\STAG2gfpcf2_G1\DE_W0003_P0032\DE_2_W0003_P0032_T0001\TR1_W0001_P0099\TR1_2_W0001_P0099_T0001_R1_P2_K1_Ch2-Ch1.zen
2.160000e+01	3.493333e+01	20151202_STAG2gfpcf2_G2G1\MitoSys2\LSM\STAG2gfpcf2_G1\DE_W0003_P0032\DE_2_W0003_P0032_T0001\TR1_W0001_P0099\TR1_2_W0001_P0099_T0001_R1_P2_K1_Ch2-Ch1.zen
2.166000e+01	3.586666e+01	20151202_STAG2gfpcf2_G2G1\MitoSys2\LSM\STAG2gfpcf2_G1\DE_W0003_P0032\DE_2_W0003_P0032_T0001\TR1_W0001_P0099\TR1_2_W0001_P0099_T0001_R1_P2_K1_Ch2-Ch1.zen
2.172000e+01	3.911666e+01	20151202_STAG2gfpcf2_G2G1\MitoSys2\LSM\STAG2gfpcf2_G1\DE_W0003_P0032\DE_2_W0003_P0032_T0001\TR1_W0001_P0099\TR1_2_W0001_P0099_T0001_R1_P2_K1_Ch2-Ch1.zen
2.178000e+01	3.968333e+01	20151202_STAG2gfpcf2_G2G1\MitoSys2\LSM\STAG2gfpcf2_G1\DE_W0003_P0032\DE_2_W0003_P0032_T0001\TR1_W0001_P0099\TR1_2_W0001_P0099_T0001_R1_P2_K1_Ch2-Ch1.zen
2.184000e+01	4.061666e+01	20151202_STAG2gfpcf2_G2G1\MitoSys2\LSM\STAG2gfpcf2_G1\DE_W0003_P0032\DE_2_W0003_P0032_T0001\TR1_W0001_P0099\TR1_2_W0001_P0099_T0001_R1_P2_K1_Ch2-Ch1.zen
2.190000e+01	4.368333e+01	20151202_STAG2gfpcf2_G2G1\MitoSys2\LSM\STAG2gfpcf2_G1\DE_W0003_P0032\DE_2_W0003_P0032_T0001\TR1_W0001_P0099\TR1_2_W0001_P0099_T0001_R1_P2_K1_Ch2-Ch1.zen
2.196000e+01	4.111666e+01	20151202_STAG2gfpcf2_G2G1\MitoSys2\LSM\STAG2gfpcf2_G1\DE_W0003_P0032\DE_2_W0003_P0032_T0001\TR1_W0001_P0099\TR1_2_W0001_P0099_T0001_R1_P2_K1_Ch2-Ch1.zen
2.202000e+01	3.786666e+01	20151202_STAG2gfpcf2_G2G1\MitoSys2\LSM\STAG2gfpcf2_G1\DE_W0003_P0032\DE_2_W0003_P0032_T0001\TR1_W0001_P0099\TR1_2_W0001_P0099_T0001_R1_P2_K1_Ch2-Ch1.zen
2.208000e+01	3.715000e+01	20151202_STAG2gfpcf2_G2G1\MitoSys2\LSM\STAG2gfpcf2_G1\DE_W0003_P0032\DE_2_W0003_P0032_T0001\TR1_W0001_P0099\TR1_2_W0001_P0099_T0001_R1_P2_K1_Ch2-Ch1.zen
2.214000e+01	3.985000e+01	20151202_STAG2gfpcf2_G2G1\MitoSys2\LSM\STAG2gfpcf2_G1\DE_W0003_P0032\DE_2_W0003_P0032_T0001\TR1_W0001_P0099\TR1_2_W0001_P0099_T0001_R1_P2_K1_Ch2-Ch1.zen
2.220000e+01	3.273333e+01	20151202_STAG2gfpcf2_G2G1\MitoSys2\LSM\STAG2gfpcf2_G1\DE_W0003_P0032\DE_2_W0003_P0032_T0001\TR1_W0001_P0099\TR1_2_W0001_P0099_T0001_R1_P2_K1_Ch2-Ch1.zen
2.226000e+01	3.555000e+01	20151202_STAG2gfpcf2_G2G1\MitoSys2\LSM\STAG2gfpcf2_G1\DE_W0003_P0032\DE_2_W0003_P0032_T0001\TR1_W0001_P0099\TR1_2_W0001_P0099_T0001_R1_P2_K1_Ch2-Ch1.zen
2.232000e+01	3.353333e+01	20151202_STAG2gfpcf2_G2G1\MitoSys2\LSM\STAG2gfpcf2_G1\DE_W0003_P0032\DE_2_W0003_P0032_T0001\TR1_W0001_P0099\TR1_2_W0001_P0099_T0001_R1_P2_K1_Ch2-Ch1.zen
2.238000e+01	3.908333e+01	20151202_STAG2gfpcf2_G2G1\MitoSys2\LSM\STAG2gfpcf2_G1\DE_W0003_P0032\DE_2_W0003_P0032_T0001\TR1_W0001_P0099\TR1_2_W0001_P0099_T0001_R1_P2_K1_Ch2-Ch1.zen
2.244000e+01	3.458333e+01	20151202_STAG2gfpcf2_G2G1\MitoSys2\LSM\STAG2gfpcf2_G1\DE_W0003_P0032\DE_2_W0003_P0032_T0001\TR1_W0001_P0099\TR1_2_W0001_P0099_T0001_R1_P2_K1_Ch2-Ch1.zen
2.250000e+01	3.623333e+01	20151202_STAG2gfpcf2_G2G1\MitoSys2\LSM\STAG2gfpcf2_G1\DE_W0003_P0032\DE_2_W0003_P0032_T0001\TR1_W0001_P0099\TR1_2_W0001_P0099_T0001_R1_P2_K1_Ch2-Ch1.zen
2.256000e+01	3.606667e+01	20151202_STAG2gfpcf2_G2G1\MitoSys2\LSM\STAG2gfpcf2_G1\DE_W0003_P0032\DE_2_W0003_P0032_T0001\TR1_W0001_P0099\TR1_2_W0001_P0099_T0001_R1_P2_K1_Ch2-Ch1.zen
2.262000e+01	4.211666e+01	20151202_STAG2gfpcf2_G2G1\MitoSys2\LSM\STAG2gfpcf2_G1\DE_W0003_P0032\DE_2_W0003_P0032_T0001\TR1_W0001_P0099\TR1_2_W0001_P0099_T0001_R1_P2_K1_Ch2-Ch1.zen
2.268000e+01	3.866667e+01	20151202_STAG2gfpcf2_G2G1\MitoSys2\LSM\STAG2gfpcf2_G1\DE_W0003_P0032\DE_2_W0003_P0032_T0001\TR1_W0001_P0099\TR1_2_W0001_P0099_T0001_R1_P2_K1_Ch2-Ch1.zen
2.274000e+01	3.965000e+01	20151202_STAG2gfpcf2_G2G1\MitoSys2\LSM\STAG2gfpcf2_G1\DE_W0003_P0032\DE_2_W0003_P0032_T0001\TR1_W0001_P0099\TR1_2_W0001_P0099_T0001_R1_P2_K1_Ch2-Ch1.zen
2.280000e+01	3.988334e+01	20151202_STAG2gfpcf2_G2G1\MitoSys2\LSM\STAG2gfpcf2_G1\DE_W0003_P0032\DE_2_W0003_P0032_T0001\TR1_W0001_P0099\TR1_2_W0001_P0099_T0001_R1_P2_K1_Ch2-Ch1.zen
2.286000e+01	3.800000e+01	20151202_STAG2gfpcf2_G2G1\MitoSys2\LSM\STAG2gfpcf2_G1\DE_W0003_P0032\DE_2_W0003_P0032_T0001\TR1_W0001_P0099\TR1_2_W0001_P0099_T0001_R1_P2_K1_Ch2-Ch1.zen
2.292000e+01	3.941667e+01	20151202_STAG2gfpcf2_G2G1\MitoSys2\LSM\STAG2gfpcf2_G1\DE_W0003_P0032\DE_2_W0003_P0032_T0001\TR1_W0001_P0099\TR1_2_W0001_P0099_T0001_R1_P2_K1_Ch2-Ch1.zen
2.298000e+01	4.238334e+01	20151202_STAG2gfpcf2_G2G1\MitoSys2\LSM\STAG2gfpcf2_G1\DE_W0003_P0032\DE_2_W0003_P0032_T0001\TR1_W0001_P0099\TR1_2_W0001_P0099_T0001_R1_P2_K1_Ch2-Ch1.zen
2.304000e+01	3.823333e+01	20151202_STAG2gfpcf2_G2G1\MitoSys2\LSM\STAG2gfpcf2_G1\DE_W0003_P0032\DE_2_W0003_P0032_T0001\TR1_W0001_P0099\TR1_2_W0001_P0099_T0001_R1_P2_K1_Ch2-Ch1.zen
2.310000e+01	3.808333e+01	20151202_STAG2gfpcf2_G2G1\MitoSys2\LSM\STAG2gfpcf2_G1\DE_W0003_P0032\DE_2_W0003_P0032_T0001\TR1_W0001_P0099\TR1_2_W0001_P0099_T0001_R1_P2_K1_Ch2-Ch1.zen
2.316000e+01	3.951667e+01	20151202_STAG2gfpcf2_G2G1\MitoSys2\LSM\STAG2gfpcf2_G1\DE_W0003_P0032\DE_2_W0003_P0032_T0001\TR1_W0001_P0099\TR1_2_W0001_P0099_T0001_R1_P2_K1_Ch2-Ch1.zen
2.322000e+01	4.395000e+01	20151202_STAG2gfpcf2_G2G1\MitoSys2\LSM\STAG2gfpcf2_G1\DE_W0003_P0032\DE_2_W0003_P0032_T0001\TR1_W0001_P0099\TR1_2_W0001_P0099_T0001_R1_P2_K1_Ch2-Ch1.zen
2.328000e+01	3.623333e+01	20151202_STAG2gfpcf2_G2G1\MitoSys2\LSM\STAG2gfpcf2_G1\DE_W0003_P0032\DE_2_W0003_P0032_T0001\TR1_W0001_P0099\TR1_2_W0001_P0099_T0001_R1_P2_K1_Ch2-Ch1.zen
2.334000e+01	3.878333e+01	20151202_STAG2gfpcf2_G2G1\MitoSys2\LSM\STAG2gfpcf2_G1\DE_W0003_P0032\DE_2_W0003_P0032_T0001\TR1_W0001_P0099\TR1_2_W0001_P0099_T0001_R1_P2_K1_Ch2-Ch1.zen
2.340000e+01	4.328333e+01	20151202_STAG2gfpcf2_G2G1\MitoSys2\LSM\STAG2gfpcf2_G1\DE_W0003_P0032\DE_2_W0003_P0032_T0001\TR1_W0001_P0099\TR1_2_W0001_P0099_T0001_R1_P2_K1_Ch2-Ch1.zen
2.346000e+01	3.635000e+01	20151202_STAG2gfpcf2_G2G1\MitoSys2\LSM\STAG2gfpcf2_G1\DE_W0003_P0032\DE_2_W0003_P0032_T0001\TR1_W0001_P0099\TR1_2_W0001_P0099_T0001_R1_P2_K1_Ch2-Ch1.zen
2.352000e+01	3.401667e+01	20151202_STAG2gfpcf2_G2G1\MitoSys2\LSM\STAG2gfpcf2_G1\DE_W0003_P0032\DE_2_W0003_P0032_T0001\TR1_W0001_P0099\TR1_2_W0001_P0099_T0001_R1_P2_K1_Ch2-Ch1.zen
2.358000e+01	3.551667e+01	20151202_STAG2gfpcf2_G2G1\MitoSys2\LSM\STAG2gfpcf2_G1\DE_W0003_P0032\DE_2_W0003_P0032_T0001\TR1_W0001_P0099\TR1_2_W0001_P0099_T0001_R1_P2_K1_Ch2-Ch1.zen
2.364000e+01	3.936666e+01	20151202_STAG2gfpcf2_G2G1\MitoSys2\LSM\STAG2gfpcf2_G1\DE_W0003_P0032\DE_2_W0003_P0032_T0001\TR1_W0001_P0099\TR1_2_W0001_P0099_T0001_R1_P2_K1_Ch2-Ch1.zen
2.370000e+01	4.333333e+01	20151202_STAG2gfpcf2_G2G1\MitoSys2\LSM\STAG2gfpcf2_G1\DE_W0003_P0032\DE_2_W0003_P0032_T0001\TR1_W0001_P0099\TR1_2_W0001_P0099_T0001_R1_P2_K1_Ch2-Ch1.zen
2.376000e+01	4.468333e+01	20151202_STAG2gfpcf2_G2G1\MitoSys2\LSM\STAG2gfpcf2_G1\DE_W0003_P0032\DE_2_W0003_P0032_T0001\TR1_W0001_P0099\TR1_2_W0001_P0099_T0001_R1_P2_K1_Ch2-Ch1.zen
2.382000e+01	3.835000e+01	20151202_STAG2gfpcf2_G2G1\MitoSys2\LSM\STAG2gfpcf2_G1\DE_W0003_P0032\DE_2_W0003_P0032_T0001\TR1_W0001_P0099\TR1_2_W0001_P0099_T0001_R1_P2_K1_Ch2-Ch1.zen
2.388000e+01	4.476667e+01	20151202_STAG2gfpcf2_G2G1\MitoSys2\LSM\STAG2gfpcf2_G1\DE_W0003_P0032\DE_2_W0003_P0032_T0001\TR1_W0001_P0099\TR1_2_W0001_P0099_T0001_R1_P2_K1_Ch2-Ch1.zen
2.394000e+01	4.248333e+01	20151202_STAG2gfpcf2_G2G1\MitoSys2\LSM\STAG2gfpcf2_G1\DE_W0003_P0032\DE_2_W0003_P0032_T0001\TR1_W0001_P0099\TR1_2_W0001_P0099_T0001_R1_P2_K1_Ch2-Ch1.zen
24	4.195000e+01	20151202_STAG2gfpcf2_G2G1\MitoSys2\LSM\STAG2gfpcf2_G1\DE_W0003_P0032\DE_2_W0003_P0032_T0001\TR1_W0001_P0099\TR1_2_W0001_P0099_T0001_R1_P2_K1_Ch2-Ch1.zen
2.406000e+01	3.798333e+01	20151202_STAG2gfpcf2_G2G1\MitoSys2\LSM\STAG2gfpcf2_G1\DE_W0003_P0032\DE_2_W0003_P0032_T0001\TR1_W0001_P0099\TR1_2_W0001_P0099_T0001_R1_P2_K1_Ch2-Ch1.zen
2.412000e+01	4.205000e+01	20151202_STAG2gfpcf2_G2G1\MitoSys2\LSM\STAG2gfpcf2_G1\DE_W0003_P0032\DE_2_W0003_P0032_T0001\TR1_W0001_P0099\TR1_2_W0001_P0099_T0001_R1_P2_K1_Ch2-Ch1.zen
2.418000e+01	4.606667e+01	20151202_STAG2gfpcf2_G2G1\MitoSys2\LSM\STAG2gfpcf2_G1\DE_W0003_P0032\DE_2_W0003_P0032_T0001\TR1_W0001_P0099\TR1_2_W0001_P0099_T0001_R1_P2_K1_Ch2-Ch1.zen
2.424000e+01	4.153333e+01	20151202_STAG2gfpcf2_G2G1\MitoSys2\LSM\STAG2gfpcf2_G1\DE_W0003_P0032\DE_2_W0003_P0032_T0001\TR1_W0001_P0099\TR1_2_W0001_P0099_T0001_R1_P2_K1_Ch2-Ch1.zen
2.430000e+01	4.170000e+01	20151202_STAG2gfpcf2_G2G1\MitoSys2\LSM\STAG2gfpcf2_G1\DE_W0003_P0032\DE_2_W0003_P0032_T0001\TR1_W0001_P0099\TR1_2_W0001_P0099_T0001_R1_P2_K1_Ch2-Ch1.zen
2.436000e+01	4.211666e+01	20151202_STAG2gfpcf2_G2G1\MitoSys2\LSM\STAG2gfpcf2_G1\DE_W0003_P0032\DE_2_W0003_P0032_T0001\TR1_W0001_P0099\TR1_2_W0001_P0099_T0001_R1_P2_K1_Ch2-Ch1.zen
2.442000e+01	4.011666e+01	20151202_STAG2gfpcf2_G2G1\MitoSys2\LSM\STAG2gfpcf2_G1\DE_W0003_P0032\DE_2_W0003_P0032_T0001\TR1_W0001_P0099\TR1_2_W0001_P0099_T0001_R1_P2_K1_Ch2-Ch1.zen
2.448000e+01	4.656667e+01	20151202_STAG2gfpcf2_G2G1\MitoSys2\LSM\STAG2gfpcf2_G1\DE_W0003_P0032\DE_2_W0003_P0032_T0001\TR1_W0001_P0099\TR1_2_W0001_P0099_T0001_R1_P2_K1_Ch2-Ch1.zen
2.454000e+01	3.931667e+01	20151202_STAG2gfpcf2_G2G1\MitoSys2\LSM\STAG2gfpcf2_G1\DE_W0003_P0032\DE_2_W0003_P0032_T0001\TR1_W0001_P0099\TR1_2_W0001_P0099_T0001_R1_P2_K1_Ch2-Ch1.zen
2.460000e+01	4.116667e+01	20151202_STAG2gfpcf2_G2G1\MitoSys2\LSM\STAG2gfpcf2_G1\DE_W0003_P0032\DE_2_W0003_P0032_T0001\TR1_W0001_P0099\TR1_2_W0001_P0099_T0001_R1_P2_K1_Ch2-Ch1.zen
2.466000e+01	3.648333e+01	20151202_STAG2gfpcf2_G2G1\MitoSys2\LSM\STAG2gfpcf2_G1\DE_W0003_P0032\DE_2_W0003_P0032_T0001\TR1_W0001_P0099\TR1_2_W0001_P0099_T0001_R1_P2_K1_Ch2-Ch1.zen
2.472000e+01	3.298333e+01	20151202_STAG2gfpcf2_G2G1\MitoSys2\LSM\STAG2gfpcf2_G1\DE_W0003_P0032\DE_2_W0003_P0032_T0001\TR1_W0001_P0099\TR1_2_W0001_P0099_T0001_R1_P2_K1_Ch2-Ch1.zen
2.478000e+01	3.720000e+01	20151202_STAG2gfpcf2_G2G1\MitoSys2\LSM\STAG2gfpcf2_G1\DE_W0003_P0032\DE_2_W0003_P0032_T0001\TR1_W0001_P0099\TR1_2_W0001_P0099_T0001_R1_P2_K1_Ch2-Ch1.zen
2.484000e+01	3.990000e+01	20151202_STAG2gfpcf2_G2G1\MitoSys2\LSM\STAG2gfpcf2_G1\DE_W0003_P0032\DE_2_W0003_P0032_T0001\TR1_W0001_P0099\TR1_2_W0001_P0099_T0001_R1_P2_K1_Ch2-Ch1.zen
2.490000e+01	3.658333e+01	20151202_STAG2gfpcf2_G2G1\MitoSys2\LSM\STAG2gfpcf2_G1\DE_W0003_P0032\DE_2_W0003_P0032_T0001\TR1_W0001_P0099\TR1_2_W0001_P0099_T0001_R1_P2_K1_Ch2-Ch1.zen
2.496000e+01	3.823333e+01	20151202_STAG2gfpcf2_G2G1\MitoSys2\LSM\STAG2gfpcf2_G1\DE_W0003_P0032\DE_2_W0003_P0032_T0001\TR1_W0001_P0099\TR1_2_W0001_P0099_T0001_R1_P2_K1_Ch2-Ch1.zen
2.502000e+01	3.896667e+01	20151202_STAG2gfpcf2_G2G1\MitoSys2\LSM\STAG2gfpcf2_G1\DE_W0003_P0032\DE_2_W0003_P0032_T0001\TR1_W0001_P0099\TR1_2_W0001_P0099_T0001_R1_P2_K1_Ch2-Ch1.zen
2.508000e+01	4.238334e+01	20151202_STAG2gfpcf2_G2G1\MitoSys2\LSM\STAG2gfpcf2_G1\DE_W0003_P0032\DE_2_W0003_P0032_T0001\TR1_W0001_P0099\TR1_2_W0001_P0099_T0001_R1_P2_K1_Ch2-Ch1.zen
2.514000e+01	3.931667e+01	20151202_STAG2gfpcf2_G2G1\MitoSys2\LSM\STAG2gfpcf2_G1\DE_W0003_P0032\DE_2_W0003_P0032_T0001\TR1_W0001_P0099\TR1_2_W0001_P0099_T0001_R1_P2_K1_Ch2-Ch1.zen
2.520000e+01	4.141667e+01	20151202_STAG2gfpcf2_G2G1\MitoSys2\LSM\STAG2gfpcf2_G1\DE_W0003_P0032\DE_2_W0003_P0032_T0001\TR1_W0001_P0099\TR1_2_W0001_P0099_T0001_R1_P2_K1_Ch2-Ch1.zen
2.526000e+01	4.336666e+01	20151202_STAG2gfpcf2_G2G1\MitoSys2\LSM\STAG2gfpcf2_G1\DE_W0003_P0032\DE_2_W0003_P0032_T0001\TR1_W0001_P0099\TR1_2_W0001_P0099_T0001_R1_P2_K1_Ch2-Ch1.zen
2.532000e+01	4.276667e+01	20151202_STAG2gfpcf2_G2G1\MitoSys2\LSM\STAG2gfpcf2_G1\DE_W0003_P0032\DE_2_W0003_P0032_T0001\TR1_W0001_P0099\TR1_2_W0001_P0099_T0001_R1_P2_K1_Ch2-Ch1.zen
2.538000e+01	4.808333e+01	20151202_STAG2gfpcf2_G2G1\MitoSys2\LSM\STAG2gfpcf2_G1\DE_W0003_P0032\DE_2_W0003_P0032_T0001\TR1_W0001_P0099\TR1_2_W0001_P0099_T0001_R1_P2_K1_Ch2-Ch1.zen
2.544000e+01	4.191667e+01	20151202_STAG2gfpcf2_G2G1\MitoSys2\LSM\STAG2gfpcf2_G1\DE_W0003_P0032\DE_2_W0003_P0032_T0001\TR1_W0001_P0099\TR1_2_W0001_P0099_T0001_R1_P2_K1_Ch2-Ch1.zen
2.550000e+01	4.546667e+01	20151202_STAG2gfpcf2_G2G1\MitoSys2\LSM\STAG2gfpcf2_G1\DE_W0003_P0032\DE_2_W0003_P0032_T0001\TR1_W0001_P0099\TR1_2_W0001_P0099_T0001_R1_P2_K1_Ch2-Ch1.zen
2.556000e+01	3.946667e+01	20151202_STAG2gfpcf2_G2G1\MitoSys2\LSM\STAG2gfpcf2_G1\DE_W0003_P0032\DE_2_W0003_P0032_T0001\TR1_W0001_P0099\TR1_2_W0001_P0099_T0001_R1_P2_K1_Ch2-Ch1.zen
2.562000e+01	3.870000e+01	20151202_STAG2gfpcf2_G2G1\MitoSys2\LSM\STAG2gfpcf2_G1\DE_W0003_P0032\DE_2_W0003_P0032_T0001\TR1_W0001_P0099\TR1_2_W0001_P0099_T0001_R1_P2_K1_Ch2-Ch1.zen
2.568000e+01	3.823333e+01	20151202_STAG2gfpcf2_G2G1\MitoSys2\LSM\STAG2gfpcf2_G1\DE_W0003_P0032\DE_2_W0003_P0032_T0001\TR1_W0001_P0099\TR1_2_W0001_P0099_T0001_R1_P2_K1_Ch2-Ch1.zen
2.574000e+01	3.546667e+01	20151202_STAG2gfpcf2_G2G1\MitoSys2\LSM\STAG2gfpcf2_G1\DE_W0003_P0032\DE_2_W0003_P0032_T0001\TR1_W0001_P0099\TR1_2_W0001_P0099_T0001_R1_P2_K1_Ch2-Ch1.zen
2.580000e+01	4.148333e+01	20151202_STAG2gfpcf2_G2G1\MitoSys2\LSM\STAG2gfpcf2_G1\DE_W0003_P0032\DE_2_W0003_P0032_T0001\TR1_W0001_P0099\TR1_2_W0001_P0099_T0001_R1_P2_K1_Ch2-Ch1.zen
2.586000e+01	4.756667e+01	20151202_STAG2gfpcf2_G2G1\MitoSys2\LSM\STAG2gfpcf2_G1\DE_W0003_P0032\DE_2_W0003_P0032_T0001\TR1_W0001_P0099\TR1_2_W0001_P0099_T0001_R1_P2_K1_Ch2-Ch1.zen
2.592000e+01	3.948333e+01	20151202_STAG2gfpcf2_G2G1\MitoSys2\LSM\STAG2gfpcf2_G1\DE_W0003_P0032\DE_2_W0003_P0032_T0001\TR1_W0001_P0099\TR1_2_W0001_P0099_T0001_R1_P2_K1_Ch2-Ch1.zen
2.598000e+01	4.156667e+01	20151202_STAG2gfpcf2_G2G1\MitoSys2\LSM\STAG2gfpcf2_G1\DE_W0003_P0032\DE_2_W0003_P0032_T0001\TR1_W0001_P0099\TR1_2_W0001_P0099_T0001_R1_P2_K1_Ch2-Ch1.zen
2.604000e+01	3.910000e+01	20151202_STAG2gfpcf2_G2G1\MitoSys2\LSM\STAG2gfpcf2_G1\DE_W0003_P0032\DE_2_W0003_P0032_T0001\TR1_W0001_P0099\TR1_2_W0001_P0099_T0001_R1_P2_K1_Ch2-Ch1.zen
2.610000e+01	4.326667e+01	20151202_STAG2gfpcf2_G2G1\MitoSys2\LSM\STAG2gfpcf2_G1\DE_W0003_P0032\DE_2_W0003_P0032_T0001\TR1_W0001_P0099\TR1_2_W0001_P0099_T0001_R1_P2_K1_Ch2-Ch1.zen
2.616000e+01	4.060000e+01	20151202_STAG2gfpcf2_G2G1\MitoSys2\LSM\STAG2gfpcf2_G1\DE_W0003_P0032\DE_2_W0003_P0032_T0001\TR1_W0001_P0099\TR1_2_W0001_P0099_T0001_R1_P2_K1_Ch2-Ch1.zen
2.622000e+01	4.280000e+01	20151202_STAG2gfpcf2_G2G1\MitoSys2\LSM\STAG2gfpcf2_G1\DE_W0003_P0032\DE_2_W0003_P0032_T0001\TR1_W0001_P0099\TR1_2_W0001_P0099_T0001_R1_P2_K1_Ch2-Ch1.zen
2.628000e+01	4.595000e+01	20151202_STAG2gfpcf2_G2G1\MitoSys2\LSM\STAG2gfpcf2_G1\DE_W0003_P0032\DE_2_W0003_P0032_T0001\TR1_W0001_P0099\TR1_2_W0001_P0099_T0001_R1_P2_K1_Ch2-Ch1.zen
2.634000e+01	4.456667e+01	20151202_STAG2gfpcf2_G2G1\MitoSys2\LSM\STAG2gfpcf2_G1\DE_W0003_P0032\DE_2_W0003_P0032_T0001\TR1_W0001_P0099\TR1_2_W0001_P0099_T0001_R1_P2_K1_Ch2-Ch1.zen
2.640000e+01	4.373333e+01	20151202_STAG2gfpcf2_G2G1\MitoSys2\LSM\STAG2gfpcf2_G1\DE_W0003_P0032\DE_2_W0003_P0032_T0001\TR1_W0001_P0099\TR1_2_W0001_P0099_T0001_R1_P2_K1_Ch2-Ch1.zen
2.646000e+01	4.251667e+01	20151202_STAG2gfpcf2_G2G1\MitoSys2\LSM\STAG2gfpcf2_G1\DE_W0003_P0032\DE_2_W0003_P0032_T0001\TR1_W0001_P0099\TR1_2_W0001_P0099_T0001_R1_P2_K1_Ch2-Ch1.zen
2.652000e+01	3.933333e+01	20151202_STAG2gfpcf2_G2G1\MitoSys2\LSM\STAG2gfpcf2_G1\DE_W0003_P0032\DE_2_W0003_P0032_T0001\TR1_W0001_P0099\TR1_2_W0001_P0099_T0001_R1_P2_K1_Ch2-Ch1.zen
2.658000e+01	4.540000e+01	20151202_STAG2gfpcf2_G2G1\MitoSys2\LSM\STAG2gfpcf2_G1\DE_W0003_P0032\DE_2_W0003_P0032_T0001\TR1_W0001_P0099\TR1_2_W0001_P0099_T0001_R1_P2_K1_Ch2-Ch1.zen
2.664000e+01	4.163334e+01	20151202_STAG2gfpcf2_G2G1\MitoSys2\LSM\STAG2gfpcf2_G1\DE_W0003_P0032\DE_2_W0003_P0032_T0001\TR1_W0001_P0099\TR1_2_W0001_P0099_T0001_R1_P2_K1_Ch2-Ch1.zen
2.670000e+01	4.346667e+01	20151202_STAG2gfpcf2_G2G1\MitoSys2\LSM\STAG2gfpcf2_G1\DE_W0003_P0032\DE_2_W0003_P0032_T0001\TR1_W0001_P0099\TR1_2_W0001_P0099_T0001_R1_P2_K1_Ch2-Ch1.zen
2.676000e+01	4.076667e+01	20151202_STAG2gfpcf2_G2G1\MitoSys2\LSM\STAG2gfpcf2_G1\DE_W0003_P0032\DE_2_W0003_P0032_T0001\TR1_W0001_P0099\TR1_2_W0001_P0099_T0001_R1_P2_K1_Ch2-Ch1.zen
2.682000e+01	4.093333e+01	20151202_STAG2gfpcf2_G2G1\MitoSys2\LSM\STAG2gfpcf2_G1\DE_W0003_P0032\DE_2_W0003_P0032_T0001\TR1_W0001_P0099\TR1_2_W0001_P0099_T0001_R1_P2_K1_Ch2-Ch1.zen
2.688000e+01	3.718333e+01	20151202_STAG2gfpcf2_G2G1\MitoSys2\LSM\STAG2gfpcf2_G1\DE_W0003_P0032\DE_2_W0003_P0032_T0001\TR1_W0001_P0099\TR1_2_W0001_P0099_T0001_R1_P2_K1_Ch2-Ch1.zen
2.694000e+01	3.801667e+01	20151202_STAG2gfpcf2_G2G1\MitoSys2\LSM\STAG2gfpcf2_G1\DE_W0003_P0032\DE_2_W0003_P0032_T0001\TR1_W0001_P0099\TR1_2_W0001_P0099_T0001_R1_P2_K1_Ch2-Ch1.zen
27	3.655000e+01	20151202_STAG2gfpcf2_G2G1\MitoSys2\LSM\STAG2gfpcf2_G1\DE_W0003_P0032\DE_2_W0003_P0032_T0001\TR1_W0001_P0099\TR1_2_W0001_P0099_T0001_R1_P2_K1_Ch2-Ch1.zen
2.706000e+01	4.010000e+01	20151202_STAG2gfpcf2_G2G1\MitoSys2\LSM\STAG2gfpcf2_G1\DE_W0003_P0032\DE_2_W0003_P0032_T0001\TR1_W0001_P0099\TR1_2_W0001_P0099_T0001_R1_P2_K1_Ch2-Ch1.zen
2.712000e+01	4.675000e+01	20151202_STAG2gfpcf2_G2G1\MitoSys2\LSM\STAG2gfpcf2_G1\DE_W0003_P0032\DE_2_W0003_P0032_T0001\TR1_W0001_P0099\TR1_2_W0001_P0099_T0001_R1_P2_K1_Ch2-Ch1.zen
2.718000e+01	4.301667e+01	20151202_STAG2gfpcf2_G2G1\MitoSys2\LSM\STAG2gfpcf2_G1\DE_W0003_P0032\DE_2_W0003_P0032_T0001\TR1_W0001_P0099\TR1_2_W0001_P0099_T0001_R1_P2_K1_Ch2-Ch1.zen
2.724000e+01	4.688334e+01	20151202_STAG2gfpcf2_G2G1\MitoSys2\LSM\STAG2gfpcf2_G1\DE_W0003_P0032\DE_2_W0003_P0032_T0001\TR1_W0001_P0099\TR1_2_W0001_P0099_T0001_R1_P2_K1_Ch2-Ch1.zen
2.730000e+01	4.338334e+01	20151202_STAG2gfpcf2_G2G1\MitoSys2\LSM\STAG2gfpcf2_G1\DE_W0003_P0032\DE_2_W0003_P0032_T0001\TR1_W0001_P0099\TR1_2_W0001_P0099_T0001_R1_P2_K1_Ch2-Ch1.zen
2.736000e+01	4.243333e+01	20151202_STAG2gfpcf2_G2G1\MitoSys2\LSM\STAG2gfpcf2_G1\DE_W0003_P0032\DE_2_W0003_P0032_T0001\TR1_W0001_P0099\TR1_2_W0001_P0099_T0001_R1_P2_K1_Ch2-Ch1.zen
2.742000e+01	3.933333e+01	20151202_STAG2gfpcf2_G2G1\MitoSys2\LSM\STAG2gfpcf2_G1\DE_W0003_P0032\DE_2_W0003_P0032_T0001\TR1_W0001_P0099\TR1_2_W0001_P0099_T0001_R1_P2_K1_Ch2-Ch1.zen
2.748000e+01	3.955000e+01	20151202_STAG2gfpcf2_G2G1\MitoSys2\LSM\STAG2gfpcf2_G1\DE_W0003_P0032\DE_2_W0003_P0032_T0001\TR1_W0001_P0099\TR1_2_W0001_P0099_T0001_R1_P2_K1_Ch2-Ch1.zen
2.754000e+01	4.175000e+01	20151202_STAG2gfpcf2_G2G1\MitoSys2\LSM\STAG2gfpcf2_G1\DE_W0003_P0032\DE_2_W0003_P0032_T0001\TR1_W0001_P0099\TR1_2_W0001_P0099_T0001_R1_P2_K1_Ch2-Ch1.zen
2.760000e+01	4.355000e+01	20151202_STAG2gfpcf2_G2G1\MitoSys2\LSM\STAG2gfpcf2_G1\DE_W0003_P0032\DE_2_W0003_P0032_T0001\TR1_W0001_P0099\TR1_2_W0001_P0099_T0001_R1_P2_K1_Ch2-Ch1.zen
2.766000e+01	4.565000e+01	20151202_STAG2gfpcf2_G2G1\MitoSys2\LSM\STAG2gfpcf2_G1\DE_W0003_P0032\DE_2_W0003_P0032_T0001\TR1_W0001_P0099\TR1_2_W0001_P0099_T0001_R1_P2_K1_Ch2-Ch1.zen
2.772000e+01	3.971667e+01	20151202_STAG2gfpcf2_G2G1\MitoSys2\LSM\STAG2gfpcf2_G1\DE_W0003_P0032\DE_2_W0003_P0032_T0001\TR1_W0001_P0099\TR1_2_W0001_P0099_T0001_R1_P2_K1_Ch2-Ch1.zen
2.778000e+01	4.343333e+01	20151202_STAG2gfpcf2_G2G1\MitoSys2\LSM\STAG2gfpcf2_G1\DE_W0003_P0032\DE_2_W0003_P0032_T0001\TR1_W0001_P0099\TR1_2_W0001_P0099_T0001_R1_P2_K1_Ch2-Ch1.zen
2.784000e+01	4.313334e+01	20151202_STAG2gfpcf2_G2G1\MitoSys2\LSM\STAG2gfpcf2_G1\DE_W0003_P0032\DE_2_W0003_P0032_T0001\TR1_W0001_P0099\TR1_2_W0001_P0099_T0001_R1_P2_K1_Ch2-Ch1.zen
2.790000e+01	3.425000e+01	20151202_STAG2gfpcf2_G2G1\MitoSys2\LSM\STAG2gfpcf2_G1\DE_W0003_P0032\DE_2_W0003_P0032_T0001\TR1_W0001_P0099\TR1_2_W0001_P0099_T0001_R1_P2_K1_Ch2-Ch1.zen
2.796000e+01	4.595000e+01	20151202_STAG2gfpcf2_G2G1\MitoSys2\LSM\STAG2gfpcf2_G1\DE_W0003_P0032\DE_2_W0003_P0032_T0001\TR1_W0001_P0099\TR1_2_W0001_P0099_T0001_R1_P2_K1_Ch2-Ch1.zen
2.802000e+01	4.191667e+01	20151202_STAG2gfpcf2_G2G1\MitoSys2\LSM\STAG2gfpcf2_G1\DE_W0003_P0032\DE_2_W0003_P0032_T0001\TR1_W0001_P0099\TR1_2_W0001_P0099_T0001_R1_P2_K1_Ch2-Ch1.zen
2.808000e+01	3.836666e+01	20151202_STAG2gfpcf2_G2G1\MitoSys2\LSM\STAG2gfpcf2_G1\DE_W0003_P0032\DE_2_W0003_P0032_T0001\TR1_W0001_P0099\TR1_2_W0001_P0099_T0001_R1_P2_K1_Ch2-Ch1.zen
2.814000e+01	3.401667e+01	20151202_STAG2gfpcf2_G2G1\MitoSys2\LSM\STAG2gfpcf2_G1\DE_W0003_P0032\DE_2_W0003_P0032_T0001\TR1_W0001_P0099\TR1_2_W0001_P0099_T0001_R1_P2_K1_Ch2-Ch1.zen
2.820000e+01	3.495000e+01	20151202_STAG2gfpcf2_G2G1\MitoSys2\LSM\STAG2gfpcf2_G1\DE_W0003_P0032\DE_2_W0003_P0032_T0001\TR1_W0001_P0099\TR1_2_W0001_P0099_T0001_R1_P2_K1_Ch2-Ch1.zen
2.826000e+01	3.781667e+01	20151202_STAG2gfpcf2_G2G1\MitoSys2\LSM\STAG2gfpcf2_G1\DE_W0003_P0032\DE_2_W0003_P0032_T0001\TR1_W0001_P0099\TR1_2_W0001_P0099_T0001_R1_P2_K1_Ch2-Ch1.zen
2.832000e+01	4.220000e+01	20151202_STAG2gfpcf2_G2G1\MitoSys2\LSM\STAG2gfpcf2_G1\DE_W0003_P0032\DE_2_W0003_P0032_T0001\TR1_W0001_P0099\TR1_2_W0001_P0099_T0001_R1_P2_K1_Ch2-Ch1.zen
2.838000e+01	4.113334e+01	20151202_STAG2gfpcf2_G2G1\MitoSys2\LSM\STAG2gfpcf2_G1\DE_W0003_P0032\DE_2_W0003_P0032_T0001\TR1_W0001_P0099\TR1_2_W0001_P0099_T0001_R1_P2_K1_Ch2-Ch1.zen
2.844000e+01	4.001667e+01	20151202_STAG2gfpcf2_G2G1\MitoSys2\LSM\STAG2gfpcf2_G1\DE_W0003_P0032\DE_2_W0003_P0032_T0001\TR1_W0001_P0099\TR1_2_W0001_P0099_T0001_R1_P2_K1_Ch2-Ch1.zen
2.850000e+01	4.148333e+01	20151202_STAG2gfpcf2_G2G1\MitoSys2\LSM\STAG2gfpcf2_G1\DE_W0003_P0032\DE_2_W0003_P0032_T0001\TR1_W0001_P0099\TR1_2_W0001_P0099_T0001_R1_P2_K1_Ch2-Ch1.zen
2.856000e+01	3.995000e+01	20151202_STAG2gfpcf2_G2G1\MitoSys2\LSM\STAG2gfpcf2_G1\DE_W0003_P0032\DE_2_W0003_P0032_T0001\TR1_W0001_P0099\TR1_2_W0001_P0099_T0001_R1_P2_K1_Ch2-Ch1.zen
2.862000e+01	4.023333e+01	20151202_STAG2gfpcf2_G2G1\MitoSys2\LSM\STAG2gfpcf2_G1\DE_W0003_P0032\DE_2_W0003_P0032_T0001\TR1_W0001_P0099\TR1_2_W0001_P0099_T0001_R1_P2_K1_Ch2-Ch1.zen
2.868000e+01	4.710000e+01	20151202_STAG2gfpcf2_G2G1\MitoSys2\LSM\STAG2gfpcf2_G1\DE_W0003_P0032\DE_2_W0003_P0032_T0001\TR1_W0001_P0099\TR1_2_W0001_P0099_T0001_R1_P2_K1_Ch2-Ch1.zen
2.874000e+01	4.096667e+01	20151202_STAG2gfpcf2_G2G1\MitoSys2\LSM\STAG2gfpcf2_G1\DE_W0003_P0032\DE_2_W0003_P0032_T0001\TR1_W0001_P0099\TR1_2_W0001_P0099_T0001_R1_P2_K1_Ch2-Ch1.zen
2.880000e+01	4.275000e+01	20151202_STAG2gfpcf2_G2G1\MitoSys2\LSM\STAG2gfpcf2_G1\DE_W0003_P0032\DE_2_W0003_P0032_T0001\TR1_W0001_P0099\TR1_2_W0001_P0099_T0001_R1_P2_K1_Ch2-Ch1.zen
2.886000e+01	4.325000e+01	20151202_STAG2gfpcf2_G2G1\MitoSys2\LSM\STAG2gfpcf2_G1\DE_W0003_P0032\DE_2_W0003_P0032_T0001\TR1_W0001_P0099\TR1_2_W0001_P0099_T0001_R1_P2_K1_Ch2-Ch1.zen
2.892000e+01	4.046667e+01	20151202_STAG2gfpcf2_G2G1\MitoSys2\LSM\STAG2gfpcf2_G1\DE_W0003_P0032\DE_2_W0003_P0032_T0001\TR1_W0001_P0099\TR1_2_W0001_P0099_T0001_R1_P2_K1_Ch2-Ch1.zen
2.898000e+01	3.973333e+01	20151202_STAG2gfpcf2_G2G1\MitoSys2\LSM\STAG2gfpcf2_G1\DE_W0003_P0032\DE_2_W0003_P0032_T0001\TR1_W0001_P0099\TR1_2_W0001_P0099_T0001_R1_P2_K1_Ch2-Ch1.zen
2.904000e+01	4.058333e+01	20151202_STAG2gfpcf2_G2G1\MitoSys2\LSM\STAG2gfpcf2_G1\DE_W0003_P0032\DE_2_W0003_P0032_T0001\TR1_W0001_P0099\TR1_2_W0001_P0099_T0001_R1_P2_K1_Ch2-Ch1.zen
2.910000e+01	3.438334e+01	20151202_STAG2gfpcf2_G2G1\MitoSys2\LSM\STAG2gfpcf2_G1\DE_W0003_P0032\DE_2_W0003_P0032_T0001\TR1_W0001_P0099\TR1_2_W0001_P0099_T0001_R1_P2_K1_Ch2-Ch1.zen
2.916000e+01	3.980000e+01	20151202_STAG2gfpcf2_G2G1\MitoSys2\LSM\STAG2gfpcf2_G1\DE_W0003_P0032\DE_2_W0003_P0032_T0001\TR1_W0001_P0099\TR1_2_W0001_P0099_T0001_R1_P2_K1_Ch2-Ch1.zen
2.922000e+01	3.163333e+01	20151202_STAG2gfpcf2_G2G1\MitoSys2\LSM\STAG2gfpcf2_G1\DE_W0003_P0032\DE_2_W0003_P0032_T0001\TR1_W0001_P0099\TR1_2_W0001_P0099_T0001_R1_P2_K1_Ch2-Ch1.zen
2.928000e+01	3.566667e+01	20151202_STAG2gfpcf2_G2G1\MitoSys2\LSM\STAG2gfpcf2_G1\DE_W0003_P0032\DE_2_W0003_P0032_T0001\TR1_W0001_P0099\TR1_2_W0001_P0099_T0001_R1_P2_K1_Ch2-Ch1.zen
2.934000e+01	3.893333e+01	20151202_STAG2gfpcf2_G2G1\MitoSys2\LSM\STAG2gfpcf2_G1\DE_W0003_P0032\DE_2_W0003_P0032_T0001\TR1_W0001_P0099\TR1_2_W0001_P0099_T0001_R1_P2_K1_Ch2-Ch1.zen
2.940000e+01	3.253333e+01	20151202_STAG2gfpcf2_G2G1\MitoSys2\LSM\STAG2gfpcf2_G1\DE_W0003_P0032\DE_2_W0003_P0032_T0001\TR1_W0001_P0099\TR1_2_W0001_P0099_T0001_R1_P2_K1_Ch2-Ch1.zen
2.946000e+01	3.918333e+01	20151202_STAG2gfpcf2_G2G1\MitoSys2\LSM\STAG2gfpcf2_G1\DE_W0003_P0032\DE_2_W0003_P0032_T0001\TR1_W0001_P0099\TR1_2_W0001_P0099_T0001_R1_P2_K1_Ch2-Ch1.zen
2.952000e+01	3.871667e+01	20151202_STAG2gfpcf2_G2G1\MitoSys2\LSM\STAG2gfpcf2_G1\DE_W0003_P0032\DE_2_W0003_P0032_T0001\TR1_W0001_P0099\TR1_2_W0001_P0099_T0001_R1_P2_K1_Ch2-Ch1.zen
2.958000e+01	3.608333e+01	20151202_STAG2gfpcf2_G2G1\MitoSys2\LSM\STAG2gfpcf2_G1\DE_W0003_P0032\DE_2_W0003_P0032_T0001\TR1_W0001_P0099\TR1_2_W0001_P0099_T0001_R1_P2_K1_Ch2-Ch1.zen
2.964000e+01	3.886666e+01	20151202_STAG2gfpcf2_G2G1\MitoSys2\LSM\STAG2gfpcf2_G1\DE_W0003_P0032\DE_2_W0003_P0032_T0001\TR1_W0001_P0099\TR1_2_W0001_P0099_T0001_R1_P2_K1_Ch2-Ch1.zen
2.970000e+01	3.733333e+01	20151202_STAG2gfpcf2_G2G1\MitoSys2\LSM\STAG2gfpcf2_G1\DE_W0003_P0032\DE_2_W0003_P0032_T0001\TR1_W0001_P0099\TR1_2_W0001_P0099_T0001_R1_P2_K1_Ch2-Ch1.zen
2.976000e+01	3.720000e+01	20151202_STAG2gfpcf2_G2G1\MitoSys2\LSM\STAG2gfpcf2_G1\DE_W0003_P0032\DE_2_W0003_P0032_T0001\TR1_W0001_P0099\TR1_2_W0001_P0099_T0001_R1_P2_K1_Ch2-Ch1.zen
2.982000e+01	3.906667e+01	20151202_STAG2gfpcf2_G2G1\MitoSys2\LSM\STAG2gfpcf2_G1\DE_W0003_P0032\DE_2_W0003_P0032_T0001\TR1_W0001_P0099\TR1_2_W0001_P0099_T0001_R1_P2_K1_Ch2-Ch1.zen
2.988000e+01	3.821667e+01	20151202_STAG2gfpcf2_G2G1\MitoSys2\LSM\STAG2gfpcf2_G1\DE_W0003_P0032\DE_2_W0003_P0032_T0001\TR1_W0001_P0099\TR1_2_W0001_P0099_T0001_R1_P2_K1_Ch2-Ch1.zen
[truncated: 19,001 more rows]
