# Supplementary material for: Absolute quantification of cohesin, CTCF and their regulators in human cells
Source: eLife. 2019 Jun 17;8:e46269. doi: 10.7554/eLife.46269 (PMC6606026; doi:10.7554/eLife.46269)
Supplement: Figure 2—source data 1. [file elife-46269-fig2-data1.zip › Figure 2 - source data 1/20151203_gfpNIPBLcf1_G2G1/2c_opt_time_col.res]

General								Correlation								Corrections
No	File name	Full path	Format	Clock	Duration	Channel mode	Annotation	Channel mode.1	Selection	1st	2nd	Frequency	Eval frequency	Mode	Detrend frequency	Offset Ch1	Amplitude Ch1	Rate Ch1	Offset Ch2	Amplitude Ch2	Rate Ch2	Xtalk Ch1	Xtalk Ch2	Labels Ch1	Labels Ch2	Interval1 1st	Interval1 2nd	Interval1 Ch1	Interval1 Ch2	Interval2 1st	Interval2 2nd	Interval2 Ch1	Interval2 Ch2	Bleaching Ch1	Bleaching Ch2	Bleaching Cross	BG Ch1	BG Ch2	BG Cross	Xtalk Ch1.1	Xtalk Ch2.1	Xtalk Cross	Total Ch1	Total Ch2	Total Cross	G0ave Ch1	G0std Ch1	G0ave Ch2	G0std Ch2
0	TR1_2_W0001_P0086_T0001_R1_P1_K1_Ch2-Ch1.zen	20151203_gfpNIPBLcf1_G2G1\MitoSys2\LSM\gfpNIPBLcf1_G1\DE_W0002_P0027\DE_2_W0002_P0027_T0001\TR1_W0001_P0086\TR1_2_W0001_P0086_T0001_R1_P1_K1_Ch2-Ch1.zen	FA/ISS	20000	30.0	3		7	0	0	29.94	100000	2000	Scale	0	1.1	0	0.01	0.89	0	0.01	0.042	0	1	1	0	1	30.604	111.18700000000001	0	1	30.604	111.18700000000001	1.0577	2.2004	1	0.9288	0.9827	0.9553	1	0.9755	0.9877	0.9840000000000001	2.1301	0.9435	0.022506	0.01661	0.0021763999999999998	0.0045865
1	TR1_2_W0001_P0086_T0001_R1_P2_K1_Ch2-Ch1.zen	20151203_gfpNIPBLcf1_G2G1\MitoSys2\LSM\gfpNIPBLcf1_G1\DE_W0002_P0027\DE_2_W0002_P0027_T0001\TR1_W0001_P0086\TR1_2_W0001_P0086_T0001_R1_P2_K1_Ch2-Ch1.zen	FA/ISS	20000	30.0	3		7	0	0	29.94	100000	2000	Scale	0	1.1	0	0.01	0.89	0	0.01	0.042	0	1	1	0	1	30.066	112.90899999999999	0	1	30.066	112.90899999999999	1.1740000000000002	2.0411	1	0.9275	0.9832	0.955	1	0.9767	0.9883	1.0948	1.9766	0.9437	0.026576	0.012928	0.001732	0.0028474
2	TR1_2_W0001_P0086_T0001_R1_P3_K1_Ch2-Ch1.zen	20151203_gfpNIPBLcf1_G2G1\MitoSys2\LSM\gfpNIPBLcf1_G1\DE_W0002_P0027\DE_2_W0002_P0027_T0001\TR1_W0001_P0086\TR1_2_W0001_P0086_T0001_R1_P3_K1_Ch2-Ch1.zen	FA/ISS	20000	30.0	3		7	0	0	29.94	100000	2000	Scale	0	1.1	0	0.01	0.89	0	0.01	0.042	0	1	1	0	1	23.303	68.622	0	1	23.303	68.622	1.2494	2.0749	1	0.9065	0.973	0.9392	1	0.9708	0.9853	1.1432	1.9836	0.9252	0.035016000000000005	0.022136000000000003	0.0036333	0.006283100000000001
3	TR1_2_W0001_P0086_T0001_R1_P4_K1_Ch2-Ch1.zen	20151203_gfpNIPBLcf1_G2G1\MitoSys2\LSM\gfpNIPBLcf1_G1\DE_W0002_P0027\DE_2_W0002_P0027_T0001\TR1_W0001_P0086\TR1_2_W0001_P0086_T0001_R1_P4_K1_Ch2-Ch1.zen	FA/ISS	20000	30.0	3		7	0	0	29.94	100000	2000	Scale	0	1.1	0	0.01	0.89	0	0.01	0.042	0	1	1	0	1	3.409	8.74	0	1	3.409	8.74	1.0116	1.0224	1	0.4555	0.8055	0.6051	1	0.9677	0.9837	0.4602	0.7956	0.5941	0.19488	0.15085	0.022513	0.046899
4	TR1_2_W0001_P0086_T0001_R1_P5_K1_Ch2-Ch1.zen	20151203_gfpNIPBLcf1_G2G1\MitoSys2\LSM\gfpNIPBLcf1_G1\DE_W0002_P0027\DE_2_W0002_P0027_T0001\TR1_W0001_P0086\TR1_2_W0001_P0086_T0001_R1_P5_K1_Ch2-Ch1.zen	FA/ISS	20000	30.0	3		7	0	0	29.94	100000	2000	Scale	0	1.1	0	0.01	0.89	0	0.01	0.042	0	1	1	0	1	2.8760000000000003	7.952000000000001	0	1	2.8760000000000003	7.952000000000001	0.9641	1.0057	1	0.3831	0.7884	0.5493	1	0.97	0.9849	0.3601	0.7671	0.54	0.20367000000000002	0.10704000000000001	0.025563	0.024822999999999998
5	TR1_2_W0001_P0089_T0001_R1_P1_K1_Ch2-Ch1.zen	20151203_gfpNIPBLcf1_G2G1\MitoSys2\LSM\gfpNIPBLcf1_G1\DE_W0002_P0028\DE_2_W0002_P0028_T0001\TR1_W0001_P0089\TR1_2_W0001_P0089_T0001_R1_P1_K1_Ch2-Ch1.zen	FA/ISS	20000	30.0	3		7	0	0	29.94	100000	2000	Scale	0	1.1	0	0.01	0.89	0	0.01	0.042	0	1	1	0	1	17.62	156.648	0	1	17.62	156.648	1.3494	2.878	1	0.8748	0.9867	0.929	1	0.9897	0.9948	1.1987	2.8271	0.9242	0.058383000000000004	0.022393	0.0019907	0.0020645
6	TR1_2_W0001_P0089_T0001_R1_P2_K1_Ch2-Ch1.zen	20151203_gfpNIPBLcf1_G2G1\MitoSys2\LSM\gfpNIPBLcf1_G1\DE_W0002_P0028\DE_2_W0002_P0028_T0001\TR1_W0001_P0089\TR1_2_W0001_P0089_T0001_R1_P2_K1_Ch2-Ch1.zen	FA/ISS	20000	30.0	3		7	0	0	29.94	100000	2000	Scale	0	1.1	0	0.01	0.89	0	0.01	0.042	0	1	1	0	1	18.812	111.402	0	1	18.812	111.402	1.3808	2.1688	1	0.8827	0.9826	0.9313	1	0.9853	0.9926	1.2386	2.1141	0.9243	0.057136	0.013763999999999998	0.0031731	0.0039898
7	TR1_2_W0001_P0089_T0001_R1_P3_K1_Ch2-Ch1.zen	20151203_gfpNIPBLcf1_G2G1\MitoSys2\LSM\gfpNIPBLcf1_G1\DE_W0002_P0028\DE_2_W0002_P0028_T0001\TR1_W0001_P0089\TR1_2_W0001_P0089_T0001_R1_P3_K1_Ch2-Ch1.zen	FA/ISS	20000	30.0	3		7	0	0	29.94	100000	2000	Scale	0	1.1	0	0.01	0.89	0	0.01	0.042	0	1	1	0	1	25.694000000000003	168.67	0	1	25.694000000000003	168.67	1.3378	2.7788	1	0.915	0.9884	0.951	1	0.9863	0.9931	1.2375	2.7268	0.9444	0.032551	0.018904	0.0015219	0.0030844
8	TR1_2_W0001_P0089_T0001_R1_P4_K1_Ch2-Ch1.zen	20151203_gfpNIPBLcf1_G2G1\MitoSys2\LSM\gfpNIPBLcf1_G1\DE_W0002_P0028\DE_2_W0002_P0028_T0001\TR1_W0001_P0089\TR1_2_W0001_P0089_T0001_R1_P4_K1_Ch2-Ch1.zen	FA/ISS	20000	30.0	3		7	0	0	29.94	100000	2000	Scale	0	1.1	0	0.01	0.89	0	0.01	0.042	0	1	1	0	1	1.018	1.294	0	1	1.018	1.294	1.1335	1.1807	1	0.0177	0.0977	-0.0227	1	0.9357	0.9673	-0.0044	0.1225	-0.0199	0.21988000000000002	0.2937	0.11900999999999999	0.21300999999999998
9	TR1_2_W0001_P0089_T0001_R1_P5_K1_Ch2-Ch1.zen	20151203_gfpNIPBLcf1_G2G1\MitoSys2\LSM\gfpNIPBLcf1_G1\DE_W0002_P0028\DE_2_W0002_P0028_T0001\TR1_W0001_P0089\TR1_2_W0001_P0089_T0001_R1_P5_K1_Ch2-Ch1.zen	FA/ISS	20000	30.0	3		7	0	0	29.94	100000	2000	Scale	0	1.1	0	0.01	0.89	0	0.01	0.042	0	1	1	0	1	2.306	10.520999999999999	0	1	2.306	10.520999999999999	1.4496	0.9608	1	0.2658	0.8371	0.4708	1	0.982	0.991	0.4938	0.7807	0.4661	0.041323	0.12365999999999999	0.0058506	0.023718
10	TR1_2_W0001_P0092_T0001_R1_P1_K1_Ch2-Ch1.zen	20151203_gfpNIPBLcf1_G2G1\MitoSys2\LSM\gfpNIPBLcf1_G1\DE_W0002_P0029\DE_2_W0002_P0029_T0001\TR1_W0001_P0092\TR1_2_W0001_P0092_T0001_R1_P1_K1_Ch2-Ch1.zen	FA/ISS	20000	30.0	3		7	0	0	29.94	100000	2000	Scale	0	1.1	0	0.01	0.89	0	0.01	0.042	0	1	1	0	1	9.906	94.79899999999999	0	1	9.906	94.79899999999999	1.0943	1.5165	1	0.7886	0.9809	0.8795	1	0.9912	0.9956	0.872	1.4808	0.8756	0.019647	0.033602999999999994	0.0011092	0.0034289000000000004
11	TR1_2_W0001_P0092_T0001_R1_P2_K1_Ch2-Ch1.zen	20151203_gfpNIPBLcf1_G2G1\MitoSys2\LSM\gfpNIPBLcf1_G1\DE_W0002_P0029\DE_2_W0002_P0029_T0001\TR1_W0001_P0092\TR1_2_W0001_P0092_T0001_R1_P2_K1_Ch2-Ch1.zen	FA/ISS	20000	30.0	3		7	0	0	29.94	100000	2000	Scale	0	1.1	0	0.01	0.89	0	0.01	0.042	0	1	1	0	1	23.861	120.42	0	1	23.861	120.42	0.879	2.15	1	0.9086	0.9841	0.9456	1	0.9821	0.991	0.7927	2.096	0.937	0.029447000000000004	0.012587000000000001	0.0020241	0.0033001999999999997
12	TR1_2_W0001_P0092_T0001_R1_P3_K1_Ch2-Ch1.zen	20151203_gfpNIPBLcf1_G2G1\MitoSys2\LSM\gfpNIPBLcf1_G1\DE_W0002_P0029\DE_2_W0002_P0029_T0001\TR1_W0001_P0092\TR1_2_W0001_P0092_T0001_R1_P3_K1_Ch2-Ch1.zen	FA/ISS	20000	30.0	3		7	0	0	29.94	100000	2000	Scale	0	1.1	0	0.01	0.89	0	0.01	0.042	0	1	1	0	1	33.539	138.586	0	1	33.539	138.586	1.2115	1.9978	1	0.9348	0.9864	0.9602	1	0.9790000000000001	0.9895	1.1389	1.9424	0.95	0.021478999999999998	0.011811	0.002527	0.0023515
13	TR1_2_W0001_P0092_T0001_R1_P4_K1_Ch2-Ch1.zen	20151203_gfpNIPBLcf1_G2G1\MitoSys2\LSM\gfpNIPBLcf1_G1\DE_W0002_P0029\DE_2_W0002_P0029_T0001\TR1_W0001_P0092\TR1_2_W0001_P0092_T0001_R1_P4_K1_Ch2-Ch1.zen	FA/ISS	20000	30.0	3		7	0	0	29.94	100000	2000	Scale	0	1.1	0	0.01	0.89	0	0.01	0.042	0	1	1	0	1	2.431	5.452999999999999	0	1	2.431	5.452999999999999	1.1871	1.203	1	0.2951	0.6973	0.4512	1	0.9632	0.9814	0.3863	0.8276	0.4411	0.06235	0.10445	0.011168	0.04484
14	TR1_2_W0001_P0092_T0001_R1_P5_K1_Ch2-Ch1.zen	20151203_gfpNIPBLcf1_G2G1\MitoSys2\LSM\gfpNIPBLcf1_G1\DE_W0002_P0029\DE_2_W0002_P0029_T0001\TR1_W0001_P0092\TR1_2_W0001_P0092_T0001_R1_P5_K1_Ch2-Ch1.zen	FA/ISS	20000	30.0	3		7	0	0	29.94	100000	2000	Scale	0	1.1	0	0.01	0.89	0	0.01	0.042	0	1	1	0	1	0.805	1.87	0	1	0.805	1.87	1.0334	0.9586	1	0.1397	0.2739	-0.1935	1	0.9645	0.9821	0.1254	0.2329	-0.1869	0.24811999999999998	0.35754	0.0060003999999999995	0.12042
15	TR1_2_W0001_P0095_T0001_R1_P1_K1_Ch2-Ch1.zen	20151203_gfpNIPBLcf1_G2G1\MitoSys2\LSM\gfpNIPBLcf1_G1\DE_W0002_P0030\DE_2_W0002_P0030_T0001\TR1_W0001_P0095\TR1_2_W0001_P0095_T0001_R1_P1_K1_Ch2-Ch1.zen	FA/ISS	20000	30.0	3		7	0	0	29.94	100000	2000	Scale	0	1.1	0	0.01	0.89	0	0.01	0.042	0	1	1	0	1	13.751	107.336	0	1	13.751	107.336	1.2555	2.682	1	0.8395	0.9815	0.9076	1	0.9887	0.9943	1.068	2.6234	0.9024	0.054720000000000005	0.032438999999999996	0.00088829	0.005044399999999999
16	TR1_2_W0001_P0095_T0001_R1_P2_K1_Ch2-Ch1.zen	20151203_gfpNIPBLcf1_G2G1\MitoSys2\LSM\gfpNIPBLcf1_G1\DE_W0002_P0030\DE_2_W0002_P0030_T0001\TR1_W0001_P0095\TR1_2_W0001_P0095_T0001_R1_P2_K1_Ch2-Ch1.zen	FA/ISS	20000	30.0	3		7	0	0	29.94	100000	2000	Scale	0	1.1	0	0.01	0.89	0	0.01	0.042	0	1	1	0	1	16.886	122.56700000000001	0	1	16.886	122.56700000000001	1.4459	3.45	1	0.8683	0.9833	0.924	1	0.9873	0.9936	1.2806	3.3779	0.9179999999999999	0.029162	0.028482999999999998	0.0011138	0.0046505
17	TR1_2_W0001_P0095_T0001_R1_P3_K1_Ch2-Ch1.zen	20151203_gfpNIPBLcf1_G2G1\MitoSys2\LSM\gfpNIPBLcf1_G1\DE_W0002_P0030\DE_2_W0002_P0030_T0001\TR1_W0001_P0095\TR1_2_W0001_P0095_T0001_R1_P3_K1_Ch2-Ch1.zen	FA/ISS	20000	30.0	3		7	0	0	29.94	100000	2000	Scale	0	1.1	0	0.01	0.89	0	0.01	0.042	0	1	1	0	1	23.499000000000002	107.277	0	1	23.499000000000002	107.277	1.9765	2.4849	1	0.9025	0.9823	0.9415	1	0.9816	0.9908	1.8249	2.4124	0.9327	0.04272	0.024893000000000002	0.0031936	0.0053527
18	TR1_2_W0001_P0095_T0001_R1_P4_K1_Ch2-Ch1.zen	20151203_gfpNIPBLcf1_G2G1\MitoSys2\LSM\gfpNIPBLcf1_G1\DE_W0002_P0030\DE_2_W0002_P0030_T0001\TR1_W0001_P0095\TR1_2_W0001_P0095_T0001_R1_P4_K1_Ch2-Ch1.zen	FA/ISS	20000	30.0	3		7	0	0	29.94	100000	2000	Scale	0	1.1	0	0.01	0.89	0	0.01	0.042	0	1	1	0	1	2.101	2.94	0	1	2.101	2.94	1.3111	1.3647	1	0.2198	0.4771	0.3231	1	0.9413	0.9702	0.3592	0.6657	0.3092	0.20599	0.12122999999999999	0.031743	0.08178099999999999
19	TR1_2_W0001_P0095_T0001_R1_P5_K1_Ch2-Ch1.zen	20151203_gfpNIPBLcf1_G2G1\MitoSys2\LSM\gfpNIPBLcf1_G1\DE_W0002_P0030\DE_2_W0002_P0030_T0001\TR1_W0001_P0095\TR1_2_W0001_P0095_T0001_R1_P5_K1_Ch2-Ch1.zen	FA/ISS	20000	30.0	3		7	0	0	29.94	100000	2000	Scale	0	1.1	0	0.01	0.89	0	0.01	0.042	0	1	1	0	1	2.162	1.672	0	1	2.162	1.672	1.146	1.058	1	0.2262	0.2172	0.2191	1	0.897	0.9470000000000001	0.2812	0.1885	0.1936	0.26627	0.16501	0.1011	0.14645
20	TR1_2_W0001_P0115_T0001_R1_P1_K1_Ch2-Ch1.zen	20151203_gfpNIPBLcf1_G2G1\MitoSys2\LSM\gfpNIPBLcf1_G1\DE_W0002_P0035\DE_2_W0002_P0035_T0001\TR1_W0001_P0115\TR1_2_W0001_P0115_T0001_R1_P1_K1_Ch2-Ch1.zen	FA/ISS	20000	30.0	3		7	0	0	29.94	100000	2000	Scale	0	1.1	0	0.01	0.89	0	0.01	0.042	0	1	1	0	1	27.11	89.382	0	1	27.11	89.382	1.146	1.9968	1	0.9188	0.9787	0.9483	1	0.9737	0.9868	1.0579	1.9218	0.9356	0.032971	0.012912999999999999	0.003664	0.0044340000000000004
21	TR1_2_W0001_P0115_T0001_R1_P2_K1_Ch2-Ch1.zen	20151203_gfpNIPBLcf1_G2G1\MitoSys2\LSM\gfpNIPBLcf1_G1\DE_W0002_P0035\DE_2_W0002_P0035_T0001\TR1_W0001_P0115\TR1_2_W0001_P0115_T0001_R1_P2_K1_Ch2-Ch1.zen	FA/ISS	20000	30.0	3		7	0	0	29.94	100000	2000	Scale	0	1.1	0	0.01	0.89	0	0.01	0.042	0	1	1	0	1	19.427	78.07	0	1	19.427	78.07	1.3637	1.9126	1	0.8881	0.9758	0.9309	1	0.9782	0.9890000000000001	1.2297	1.8398	0.9206	0.03507	0.029518	0.0014965999999999998	0.0060111999999999995
22	TR1_2_W0001_P0115_T0001_R1_P3_K1_Ch2-Ch1.zen	20151203_gfpNIPBLcf1_G2G1\MitoSys2\LSM\gfpNIPBLcf1_G1\DE_W0002_P0035\DE_2_W0002_P0035_T0001\TR1_W0001_P0115\TR1_2_W0001_P0115_T0001_R1_P3_K1_Ch2-Ch1.zen	FA/ISS	20000	30.0	3		7	0	0	29.94	100000	2000	Scale	0	1.1	0	0.01	0.89	0	0.01	0.042	0	1	1	0	1	14.722999999999999	113.15700000000001	0	1	14.722999999999999	113.15700000000001	1.3992	2.7226	1	0.8536	0.9822	0.9156	1	0.9881	0.9940000000000001	1.2213	2.662	0.9101	0.044939	0.021450999999999998	0.0013687999999999999	0.0026318
23	TR1_2_W0001_P0115_T0001_R1_P4_K1_Ch2-Ch1.zen	20151203_gfpNIPBLcf1_G2G1\MitoSys2\LSM\gfpNIPBLcf1_G1\DE_W0002_P0035\DE_2_W0002_P0035_T0001\TR1_W0001_P0115\TR1_2_W0001_P0115_T0001_R1_P4_K1_Ch2-Ch1.zen	FA/ISS	20000	30.0	3		7	0	0	29.94	100000	2000	Scale	0	1.1	0	0.01	0.89	0	0.01	0.042	0	1	1	0	1	2.155	1.777	0	1	2.155	1.777	1.2675	1.3257	1	0.2329	0.2416	0.2366	1	0.9015	0.9495	0.3575	0.3285	0.2122	0.2007	0.13365	0.07020499999999999	0.13207
24	TR1_2_W0001_P0115_T0001_R1_P5_K1_Ch2-Ch1.zen	20151203_gfpNIPBLcf1_G2G1\MitoSys2\LSM\gfpNIPBLcf1_G1\DE_W0002_P0035\DE_2_W0002_P0035_T0001\TR1_W0001_P0115\TR1_2_W0001_P0115_T0001_R1_P5_K1_Ch2-Ch1.zen	FA/ISS	20000	30.000999999999998	3		7	0	0	29.94	100000	2000	Scale	0	1.1	0	0.01	0.89	0	0.01	0.042	0	1	1	0	1	1.033	0.9329999999999999	0	1	1.033	0.9329999999999999	1.0102	1.0511	1	0.006	0.0022	-0.0032	1	0.9098	0.9538	0.0038	-0.0002	-0.0002	0.1185	0.19735999999999998	0.037772	0.21298000000000003
25	TR1_2_W0001_P0112_T0001_R1_P1_K1_Ch2-Ch1.zen	20151203_gfpNIPBLcf1_G2G1\MitoSys2\LSM\gfpNIPBLcf1_G1\DE_W0002_P0036\DE_2_W0002_P0036_T0001\TR1_W0001_P0112\TR1_2_W0001_P0112_T0001_R1_P1_K1_Ch2-Ch1.zen	FA/ISS	20000	30.0	3		7	0	0	29.94	100000	2000	Scale	0	1.1	0	0.01	0.89	0	0.01	0.042	0	1	1	0	1	32.96	151.194	0	1	32.96	151.194	1.1864	1.9949	1	0.9334	0.9874	0.96	1	0.9809	0.9904	1.1129	1.9442	0.9508	0.026853	0.015413999999999999	0.0031976	0.0030661
26	TR1_2_W0001_P0112_T0001_R1_P2_K1_Ch2-Ch1.zen	20151203_gfpNIPBLcf1_G2G1\MitoSys2\LSM\gfpNIPBLcf1_G1\DE_W0002_P0036\DE_2_W0002_P0036_T0001\TR1_W0001_P0112\TR1_2_W0001_P0112_T0001_R1_P2_K1_Ch2-Ch1.zen	FA/ISS	20000	30.0	3		7	0	0	29.94	100000	2000	Scale	0	1.1	0	0.01	0.89	0	0.01	0.042	0	1	1	0	1	30.421999999999997	161.025	0	1	30.421999999999997	161.025	1.3822	2.3456	1	0.9281	0.9878	0.9575	1	0.983	0.9915	1.2958	2.2913	0.9493	0.027497000000000004	0.016309	0.0014285	0.0032183
27	TR1_2_W0001_P0112_T0001_R1_P3_K1_Ch2-Ch1.zen	20151203_gfpNIPBLcf1_G2G1\MitoSys2\LSM\gfpNIPBLcf1_G1\DE_W0002_P0036\DE_2_W0002_P0036_T0001\TR1_W0001_P0112\TR1_2_W0001_P0112_T0001_R1_P3_K1_Ch2-Ch1.zen	FA/ISS	20000	30.0	3		7	0	0	29.94	100000	2000	Scale	0	1.1	0	0.01	0.89	0	0.01	0.042	0	1	1	0	1	28.958000000000002	169.555	0	1	28.958000000000002	169.555	1.0583	2.1549	1	0.925	0.9888	0.9563	1	0.9849	0.9924	0.9808	2.1115	0.9490000000000001	0.026358	0.016363	0.0016524999999999999	0.0029368000000000003
28	TR1_2_W0001_P0112_T0001_R1_P4_K1_Ch2-Ch1.zen	20151203_gfpNIPBLcf1_G2G1\MitoSys2\LSM\gfpNIPBLcf1_G1\DE_W0002_P0036\DE_2_W0002_P0036_T0001\TR1_W0001_P0112\TR1_2_W0001_P0112_T0001_R1_P4_K1_Ch2-Ch1.zen	FA/ISS	20000	30.0	3		7	0	0	29.94	100000	2000	Scale	0	1.1	0	0.01	0.89	0	0.01	0.042	0	1	1	0	1	1.385	2.805	0	1	1.385	2.805	0.8375	0.8221	1	0.0457	0.4544	0.1357	1	0.9586	0.9791	0.0065	0.3065	0.1316	0.3537	0.21806	0.04303	0.095023
29	TR1_2_W0001_P0112_T0001_R1_P5_K1_Ch2-Ch1.zen	20151203_gfpNIPBLcf1_G2G1\MitoSys2\LSM\gfpNIPBLcf1_G1\DE_W0002_P0036\DE_2_W0002_P0036_T0001\TR1_W0001_P0112\TR1_2_W0001_P0112_T0001_R1_P5_K1_Ch2-Ch1.zen	FA/ISS	20000	30.000999999999998	3		7	0	0	29.94	100000	2000	Scale	0	1.1	0	0.01	0.89	0	0.01	0.042	0	1	1	0	1	1.837	2.051	0	1	1.837	2.051	0.9295	1.0019	1	0.1614	0.3188	0.2252	1	0.9267	0.9626	0.129	0.2797	0.2102	0.31601	0.14758	0.045332	0.12615
30	TR1_2_W0001_P0108_T0001_R1_P1_K1_Ch2-Ch1.zen	20151203_gfpNIPBLcf1_G2G1\MitoSys2\LSM\gfpNIPBLcf1_G1\DE_W0002_P0037\DE_2_W0002_P0037_T0001\TR1_W0001_P0108\TR1_2_W0001_P0108_T0001_R1_P1_K1_Ch2-Ch1.zen	FA/ISS	20000	30.0	3		7	0	0	29.94	100000	2000	Scale	0	1.1	0	0.01	0.89	0	0.01	0.042	0	1	1	0	1	16.457	83.395	0	1	16.457	83.395	1.1541	2.4474	1	0.8694	0.9767	0.9215	1	0.9819	0.9909	1.0123	2.3715	0.9129999999999999	0.036213	0.022517	0.0014532	0.005083399999999999
31	TR1_2_W0001_P0108_T0001_R1_P2_K1_Ch2-Ch1.zen	20151203_gfpNIPBLcf1_G2G1\MitoSys2\LSM\gfpNIPBLcf1_G1\DE_W0002_P0037\DE_2_W0002_P0037_T0001\TR1_W0001_P0108\TR1_2_W0001_P0108_T0001_R1_P2_K1_Ch2-Ch1.zen	FA/ISS	20000	30.0	3		7	0	0	29.94	100000	2000	Scale	0	1.1	0	0.01	0.89	0	0.01	0.042	0	1	1	0	1	31.97	142.80200000000002	0	1	31.97	142.80200000000002	2.0067	3.0077	1	0.9294	0.986	0.9573	1	0.9803	0.9901	1.8977	2.9275	0.9477	0.029379000000000002	0.016246	0.0020981	0.0029879999999999998
32	TR1_2_W0001_P0108_T0001_R1_P3_K1_Ch2-Ch1.zen	20151203_gfpNIPBLcf1_G2G1\MitoSys2\LSM\gfpNIPBLcf1_G1\DE_W0002_P0037\DE_2_W0002_P0037_T0001\TR1_W0001_P0108\TR1_2_W0001_P0108_T0001_R1_P3_K1_Ch2-Ch1.zen	FA/ISS	20000	30.0	3		7	0	0	29.94	100000	2000	Scale	0	1.1	0	0.01	0.89	0	0.01	0.042	0	1	1	0	1	26.581	120.76899999999999	0	1	26.581	120.76899999999999	1.3008	2.1377	1	0.9172	0.9841	0.9501	1	0.9805	0.9902	1.2048	2.0778	0.9407	0.028506	0.011468	0.0024787	0.0027429000000000004
33	TR1_2_W0001_P0108_T0001_R1_P4_K1_Ch2-Ch1.zen	20151203_gfpNIPBLcf1_G2G1\MitoSys2\LSM\gfpNIPBLcf1_G1\DE_W0002_P0037\DE_2_W0002_P0037_T0001\TR1_W0001_P0108\TR1_2_W0001_P0108_T0001_R1_P4_K1_Ch2-Ch1.zen	FA/ISS	20000	30.0	3		7	0	0	29.94	100000	2000	Scale	0	1.1	0	0.01	0.89	0	0.01	0.042	0	1	1	0	1	2.612	4.293	0	1	2.612	4.293	0.9345	0.9116	1	0.3367	0.6295	0.4598	1	0.95	0.9747	0.2966	0.5232	0.4451	0.22651	0.084107	0.041541	0.051234
34	TR1_2_W0001_P0108_T0001_R1_P5_K1_Ch2-Ch1.zen	20151203_gfpNIPBLcf1_G2G1\MitoSys2\LSM\gfpNIPBLcf1_G1\DE_W0002_P0037\DE_2_W0002_P0037_T0001\TR1_W0001_P0108\TR1_2_W0001_P0108_T0001_R1_P5_K1_Ch2-Ch1.zen	FA/ISS	20000	30.002	3		7	0	0	29.94	100000	2000	Scale	0	1.1	0	0.01	0.89	0	0.01	0.042	0	1	1	0	1	0.737	0.87	0	1	0.737	0.87	1.0133	1.0354	1	0.2474	0.0009	0.0128	1	0.9309	0.9648	0.2405	0.0016	0.0302	0.076835	0.17887	0.092115	0.13189
35	TR1_2_W0001_P0103_T0001_R1_P1_K1_Ch2-Ch1.zen	20151203_gfpNIPBLcf1_G2G1\MitoSys2\LSM\gfpNIPBLcf1_G1\DE_W0002_P0039\DE_2_W0002_P0039_T0001\TR1_W0001_P0103\TR1_2_W0001_P0103_T0001_R1_P1_K1_Ch2-Ch1.zen	FA/ISS	20000	30.0	3		7	0	0	29.94	100000	2000	Scale	0	1.1	0	0.01	0.89	0	0.01	0.042	0	1	1	0	1	28.932	160.274	0	1	28.932	160.274	1.2051	2.8571	1	0.9245	0.9872	0.9553	1	0.9829	0.9914	1.121	2.7935	0.9471	0.028776999999999997	0.019252000000000002	0.0009657	0.0030437
36	TR1_2_W0001_P0103_T0001_R1_P2_K1_Ch2-Ch1.zen	20151203_gfpNIPBLcf1_G2G1\MitoSys2\LSM\gfpNIPBLcf1_G1\DE_W0002_P0039\DE_2_W0002_P0039_T0001\TR1_W0001_P0103\TR1_2_W0001_P0103_T0001_R1_P2_K1_Ch2-Ch1.zen	FA/ISS	20000	30.0	3		7	0	0	29.94	100000	2000	Scale	0	1.1	0	0.01	0.89	0	0.01	0.042	0	1	1	0	1	26.239	136.114	0	1	26.239	136.114	1.0962	1.7007	1	0.9169	0.9865	0.9511	1	0.9836	0.9918	1.0085	1.659	0.9432	0.028204000000000003	0.018535	0.0015688	0.0028851999999999997
37	TR1_2_W0001_P0103_T0001_R1_P3_K1_Ch2-Ch1.zen	20151203_gfpNIPBLcf1_G2G1\MitoSys2\LSM\gfpNIPBLcf1_G1\DE_W0002_P0039\DE_2_W0002_P0039_T0001\TR1_W0001_P0103\TR1_2_W0001_P0103_T0001_R1_P3_K1_Ch2-Ch1.zen	FA/ISS	20000	30.0	3		7	0	0	29.94	100000	2000	Scale	0	1.1	0	0.01	0.89	0	0.01	0.042	0	1	1	0	1	28.315	143.787	0	1	28.315	143.787	0.9181	2.1392	1	0.9234	0.9868	0.9546	1	0.9825	0.9912	0.8444	2.0902	0.9461	0.024196000000000002	0.015406999999999999	0.0013417	0.0036996000000000004
38	TR1_2_W0001_P0103_T0001_R1_P4_K1_Ch2-Ch1.zen	20151203_gfpNIPBLcf1_G2G1\MitoSys2\LSM\gfpNIPBLcf1_G1\DE_W0002_P0039\DE_2_W0002_P0039_T0001\TR1_W0001_P0103\TR1_2_W0001_P0103_T0001_R1_P4_K1_Ch2-Ch1.zen	FA/ISS	20000	30.0	3		7	0	0	29.94	100000	2000	Scale	0	1.1	0	0.01	0.89	0	0.01	0.042	0	1	1	0	1	2.546	2.108	0	1	2.546	2.108	1.0262	0.9489	1	0.3249	0.3332	0.3283	1	0.9013	0.9494	0.3366	0.2494	0.2994	0.32234	0.088703	0.040184	0.069376
39	TR1_2_W0001_P0103_T0001_R1_P5_K1_Ch2-Ch1.zen	20151203_gfpNIPBLcf1_G2G1\MitoSys2\LSM\gfpNIPBLcf1_G1\DE_W0002_P0039\DE_2_W0002_P0039_T0001\TR1_W0001_P0103\TR1_2_W0001_P0103_T0001_R1_P5_K1_Ch2-Ch1.zen	FA/ISS	20000	30.0	3		7	0	0	29.94	100000	2000	Scale	0	1.1	0	0.01	0.89	0	0.01	0.042	0	1	1	0	1	4.26	17.807000000000002	0	1	4.26	17.807000000000002	1.6901	1.4405	1	0.5305	0.8981	0.6882	1	0.9803	0.9901	1.0069	1.2833	0.6809999999999999	0.064042	0.11285999999999999	0.006654600000000001	0.028745
40	TR1_2_W0001_P0099_T0001_R1_P1_K1_Ch2-Ch1.zen	20151203_gfpNIPBLcf1_G2G1\MitoSys2\LSM\gfpNIPBLcf1_G1\DE_W0002_P0040\DE_2_W0002_P0040_T0001\TR1_W0001_P0099\TR1_2_W0001_P0099_T0001_R1_P1_K1_Ch2-Ch1.zen	FA/ISS	20000	30.0	3		7	0	0	29.94	100000	2000	Scale	0	1.1	0	0.01	0.89	0	0.01	0.042	0	1	1	0	1	6.297999999999999	115.73	0	1	6.297999999999999	115.73	1.2523	1.8463	1	0.6785	0.9838	0.8169	1	0.9953	0.9976	0.8848	1.8153	0.8149	0.023372999999999998	0.049398000000000004	0.0012982	0.0029755
41	TR1_2_W0001_P0099_T0001_R1_P2_K1_Ch2-Ch1.zen	20151203_gfpNIPBLcf1_G2G1\MitoSys2\LSM\gfpNIPBLcf1_G1\DE_W0002_P0040\DE_2_W0002_P0040_T0001\TR1_W0001_P0099\TR1_2_W0001_P0099_T0001_R1_P2_K1_Ch2-Ch1.zen	FA/ISS	20000	30.0	3		7	0	0	29.94	100000	2000	Scale	0	1.1	0	0.01	0.89	0	0.01	0.042	0	1	1	0	1	32.471	196.894	0	1	32.471	196.894	1.4079	2.2672	1	0.9321	0.9902	0.9607	1	0.9856	0.9928	1.3253	2.2235	0.9537	0.023992	0.012478	0.002705	0.0020164000000000002
42	TR1_2_W0001_P0099_T0001_R1_P3_K1_Ch2-Ch1.zen	20151203_gfpNIPBLcf1_G2G1\MitoSys2\LSM\gfpNIPBLcf1_G1\DE_W0002_P0040\DE_2_W0002_P0040_T0001\TR1_W0001_P0099\TR1_2_W0001_P0099_T0001_R1_P3_K1_Ch2-Ch1.zen	FA/ISS	20000	30.0	3		7	0	0	29.94	100000	2000	Scale	0	1.1	0	0.01	0.89	0	0.01	0.042	0	1	1	0	1	26.456	163.312	0	1	26.456	163.312	1.0878	2.7215	1	0.9172	0.9877	0.9518	1	0.985	0.9924	1.0005	2.6671	0.9446	0.03316	0.019387	0.0024924	0.0035866999999999995
43	TR1_2_W0001_P0099_T0001_R1_P4_K1_Ch2-Ch1.zen	20151203_gfpNIPBLcf1_G2G1\MitoSys2\LSM\gfpNIPBLcf1_G1\DE_W0002_P0040\DE_2_W0002_P0040_T0001\TR1_W0001_P0099\TR1_2_W0001_P0099_T0001_R1_P4_K1_Ch2-Ch1.zen	FA/ISS	20000	30.0	3		7	0	0	29.94	100000	2000	Scale	0	1.1	0	0.01	0.89	0	0.01	0.042	0	1	1	0	1	2.1430000000000002	1.659	0	1	2.1430000000000002	1.659	1.1832	1.0094	1	0.2269	0.2156	0.2202	1	0.8975	0.9473	0.3112	0.1687	0.1951	0.30606	0.089148	0.082338	0.12179000000000001
44	TR1_2_W0001_P0099_T0001_R1_P5_K1_Ch2-Ch1.zen	20151203_gfpNIPBLcf1_G2G1\MitoSys2\LSM\gfpNIPBLcf1_G1\DE_W0002_P0040\DE_2_W0002_P0040_T0001\TR1_W0001_P0099\TR1_2_W0001_P0099_T0001_R1_P5_K1_Ch2-Ch1.zen	FA/ISS	20000	30.0	3		7	0	0	29.94	100000	2000	Scale	0	1.1	0	0.01	0.89	0	0.01	0.042	0	1	1	0	1	2.406	3.029	0	1	2.406	3.029	0.863	0.9812	1	0.2623	0.3396	0.295	1	0.9155	0.9567	0.1698	0.2401	0.27399999999999997	0.26975	0.17887999999999998	0.05508	0.22596999999999998
45	TR1_2_W0001_P0130_T0001_R1_P1_K1_Ch2-Ch1.zen	20151203_gfpNIPBLcf1_G2G1\MitoSys2\LSM\gfpNIPBLcf1_G1\DE_W0002_P0041\DE_2_W0002_P0041_T0001\TR1_W0001_P0130\TR1_2_W0001_P0130_T0001_R1_P1_K1_Ch2-Ch1.zen	FA/ISS	20000	30.0	3		7	0	0	29.94	100000	2000	Scale	0	1.1	0	0.01	0.89	0	0.01	0.042	0	1	1	0	1	24.369	178.142	0	1	24.369	178.142	1.3649	2.4423	1	0.9098	0.9892	0.9487	1	0.9881	0.9940000000000001	1.2564	2.3999	0.943	0.032435000000000005	0.024344	0.00088603	0.0023965
46	TR1_2_W0001_P0130_T0001_R1_P2_K1_Ch2-Ch1.zen	20151203_gfpNIPBLcf1_G2G1\MitoSys2\LSM\gfpNIPBLcf1_G1\DE_W0002_P0041\DE_2_W0002_P0041_T0001\TR1_W0001_P0130\TR1_2_W0001_P0130_T0001_R1_P2_K1_Ch2-Ch1.zen	FA/ISS	20000	30.0	3		7	0	0	29.94	100000	2000	Scale	0	1.1	0	0.01	0.89	0	0.01	0.042	0	1	1	0	1	30.141	169.614	0	1	30.141	169.614	1.4909	2.5857	1	0.9269	0.9883	0.9571	1	0.9839	0.9919	1.3986	2.5294	0.9493	0.029091000000000002	0.016957	0.00065887	0.0030058000000000003
47	TR1_2_W0001_P0130_T0001_R1_P3_K1_Ch2-Ch1.zen	20151203_gfpNIPBLcf1_G2G1\MitoSys2\LSM\gfpNIPBLcf1_G1\DE_W0002_P0041\DE_2_W0002_P0041_T0001\TR1_W0001_P0130\TR1_2_W0001_P0130_T0001_R1_P3_K1_Ch2-Ch1.zen	FA/ISS	20000	30.0	3		7	0	0	29.94	100000	2000	Scale	0	1.1	0	0.01	0.89	0	0.01	0.042	0	1	1	0	1	30.688000000000002	207.84400000000002	0	1	30.688000000000002	207.84400000000002	1.008	2.9091	1	0.9285	0.9905	0.9590000000000001	1	0.9863	0.9931	0.9357	2.8613	0.9523	0.022900999999999998	0.016814	0.0010470999999999998	0.0024166
48	TR1_2_W0001_P0130_T0001_R1_P4_K1_Ch2-Ch1.zen	20151203_gfpNIPBLcf1_G2G1\MitoSys2\LSM\gfpNIPBLcf1_G1\DE_W0002_P0041\DE_2_W0002_P0041_T0001\TR1_W0001_P0130\TR1_2_W0001_P0130_T0001_R1_P4_K1_Ch2-Ch1.zen	FA/ISS	20000	30.0	3		7	0	0	29.94	100000	2000	Scale	0	1.1	0	0.01	0.89	0	0.01	0.042	0	1	1	0	1	2.6319999999999997	2.362	0	1	2.6319999999999997	2.362	0.8903	1.0374	1	0.3347	0.3847	0.3568	1	0.9086	0.9532	0.2659	0.3496	0.3295	0.22645	0.14702	0.051111000000000004	0.13530999999999999
49	TR1_2_W0001_P0130_T0001_R1_P5_K1_Ch2-Ch1.zen	20151203_gfpNIPBLcf1_G2G1\MitoSys2\LSM\gfpNIPBLcf1_G1\DE_W0002_P0041\DE_2_W0002_P0041_T0001\TR1_W0001_P0130\TR1_2_W0001_P0130_T0001_R1_P5_K1_Ch2-Ch1.zen	FA/ISS	20000	30.0	3		7	0	0	29.94	100000	2000	Scale	0	1.1	0	0.01	0.89	0	0.01	0.042	0	1	1	0	1	0.774	0.987	0	1	0.774	0.987	1.0395	1.0554	1	0.1804	0.0101	-0.0409	1	0.9359999999999999	0.9675	0.1625	0.0077	-0.0271	0.073653	0.30573	0.045695	0.1989
50	TR1_2_W0001_P0134_T0001_R1_P1_K1_Ch2-Ch1.zen	20151203_gfpNIPBLcf1_G2G1\MitoSys2\LSM\gfpNIPBLcf1_G1\DE_W0002_P0042\DE_2_W0002_P0042_T0001\TR1_W0001_P0134\TR1_2_W0001_P0134_T0001_R1_P1_K1_Ch2-Ch1.zen	FA/ISS	20000	30.0	3		7	0	0	29.94	100000	2000	Scale	0	1.1	0	0.01	0.89	0	0.01	0.042	0	1	1	0	1	27.794	69.331	0	1	27.794	69.331	1.2207	2.2523	1	0.9213	0.9724	0.9465	1	0.9648	0.9822	1.1326	2.1432	0.9294	0.033056	0.014554	0.0034422	0.0045582999999999995
51	TR1_2_W0001_P0134_T0001_R1_P2_K1_Ch2-Ch1.zen	20151203_gfpNIPBLcf1_G2G1\MitoSys2\LSM\gfpNIPBLcf1_G1\DE_W0002_P0042\DE_2_W0002_P0042_T0001\TR1_W0001_P0134\TR1_2_W0001_P0134_T0001_R1_P2_K1_Ch2-Ch1.zen	FA/ISS	20000	30.0	3		7	0	0	29.94	100000	2000	Scale	0	1.1	0	0.01	0.89	0	0.01	0.042	0	1	1	0	1	8.594	62.246	0	1	8.594	62.246	1.0227	1.7521	1	0.7531	0.9707	0.8547	1	0.9882	0.9941	0.7689	1.6949	0.8495	0.044368	0.043373	0.0014268	0.0057937
52	TR1_2_W0001_P0134_T0001_R1_P3_K1_Ch2-Ch1.zen	20151203_gfpNIPBLcf1_G2G1\MitoSys2\LSM\gfpNIPBLcf1_G1\DE_W0002_P0042\DE_2_W0002_P0042_T0001\TR1_W0001_P0134\TR1_2_W0001_P0134_T0001_R1_P3_K1_Ch2-Ch1.zen	FA/ISS	20000	30.0	3		7	0	0	29.94	100000	2000	Scale	0	1.1	0	0.01	0.89	0	0.01	0.042	0	1	1	0	1	32.977	75.193	0	1	32.977	75.193	1.0182	1.6992	1	0.9342	0.9751	0.9545	1	0.9618	0.9807	0.9516	1.6121	0.9358	0.030881	0.010813	0.0035784	0.0037375999999999998
53	TR1_2_W0001_P0134_T0001_R1_P4_K1_Ch2-Ch1.zen	20151203_gfpNIPBLcf1_G2G1\MitoSys2\LSM\gfpNIPBLcf1_G1\DE_W0002_P0042\DE_2_W0002_P0042_T0001\TR1_W0001_P0134\TR1_2_W0001_P0134_T0001_R1_P4_K1_Ch2-Ch1.zen	FA/ISS	20000	30.0	3		7	0	0	29.94	100000	2000	Scale	0	1.1	0	0.01	0.89	0	0.01	0.042	0	1	1	0	1	0.6940000000000001	1.078	0	1	0.6940000000000001	1.078	1.3789	1.3603	1	0.4561	0.0322	-0.0752	1	0.9475	0.9734	0.1781	0.051	-0.0581	0.1785	0.32128	0.09696	0.13755
54	TR1_2_W0001_P0134_T0001_R1_P5_K1_Ch2-Ch1.zen	20151203_gfpNIPBLcf1_G2G1\MitoSys2\LSM\gfpNIPBLcf1_G1\DE_W0002_P0042\DE_2_W0002_P0042_T0001\TR1_W0001_P0134\TR1_2_W0001_P0134_T0001_R1_P5_K1_Ch2-Ch1.zen	FA/ISS	20000	30.0	3		7	0	0	29.94	100000	2000	Scale	0	1.1	0	0.01	0.89	0	0.01	0.042	0	1	1	0	1	1.47	1.775	0	1	1.47	1.775	1.075	1.6836	1	0.0658	0.23800000000000002	0.11900000000000001	1	0.9306	0.9647	0.0751	0.4979	0.1102	0.25768	0.2632	-0.011299	0.18765
55	TR1_2_W0001_P0138_T0001_R1_P1_K1_Ch2-Ch1.zen	20151203_gfpNIPBLcf1_G2G1\MitoSys2\LSM\gfpNIPBLcf1_G1\DE_W0002_P0043\DE_2_W0002_P0043_T0001\TR1_W0001_P0138\TR1_2_W0001_P0138_T0001_R1_P1_K1_Ch2-Ch1.zen	FA/ISS	20000	30.0	3		7	0	0	29.94	100000	2000	Scale	0	1.1	0	0.01	0.89	0	0.01	0.042	0	1	1	0	1	23.291999999999998	146.602	0	1	23.291999999999998	146.602	1.2437	1.9395	1	0.9069	0.9873	0.9462	1	0.9862	0.9931	1.1385	1.8982	0.9397	0.0337	0.022458000000000002	0.00046468	0.0032012
56	TR1_2_W0001_P0138_T0001_R1_P2_K1_Ch2-Ch1.zen	20151203_gfpNIPBLcf1_G2G1\MitoSys2\LSM\gfpNIPBLcf1_G1\DE_W0002_P0043\DE_2_W0002_P0043_T0001\TR1_W0001_P0138\TR1_2_W0001_P0138_T0001_R1_P2_K1_Ch2-Ch1.zen	FA/ISS	20000	30.0	3		7	0	0	29.94	100000	2000	Scale	0	1.1	0	0.01	0.89	0	0.01	0.042	0	1	1	0	1	22.982	175.794	0	1	22.982	175.794	1.2353	1.7477	1	0.905	0.9891	0.9461	1	0.9886	0.9943	1.1283	1.715	0.9407	0.033456	0.011034	0.0014697	0.0019264
57	TR1_2_W0001_P0138_T0001_R1_P3_K1_Ch2-Ch1.zen	20151203_gfpNIPBLcf1_G2G1\MitoSys2\LSM\gfpNIPBLcf1_G1\DE_W0002_P0043\DE_2_W0002_P0043_T0001\TR1_W0001_P0138\TR1_2_W0001_P0138_T0001_R1_P3_K1_Ch2-Ch1.zen	FA/ISS	20000	30.0	3		7	0	0	29.94	100000	2000	Scale	0	1.1	0	0.01	0.89	0	0.01	0.042	0	1	1	0	1	26.213	188.722	0	1	26.213	188.722	1.3034	2.2826	1	0.9164	0.9898	0.9524	1	0.9877	0.9938	1.206	2.2425	0.9465	0.038967	0.020565	0.0010995	0.0029594
58	TR1_2_W0001_P0138_T0001_R1_P4_K1_Ch2-Ch1.zen	20151203_gfpNIPBLcf1_G2G1\MitoSys2\LSM\gfpNIPBLcf1_G1\DE_W0002_P0043\DE_2_W0002_P0043_T0001\TR1_W0001_P0138\TR1_2_W0001_P0138_T0001_R1_P4_K1_Ch2-Ch1.zen	FA/ISS	20000	30.0	3		7	0	0	29.94	100000	2000	Scale	0	1.1	0	0.01	0.89	0	0.01	0.042	0	1	1	0	1	3.24	10.658	0	1	3.24	10.658	0.9488	1.0227	1	0.4365	0.8402	0.6053	1	0.9749	0.9874	0.4018	0.8381	0.597	0.20813	0.054849	-0.010634000000000001	0.017723
59	TR1_2_W0001_P0138_T0001_R1_P5_K1_Ch2-Ch1.zen	20151203_gfpNIPBLcf1_G2G1\MitoSys2\LSM\gfpNIPBLcf1_G1\DE_W0002_P0043\DE_2_W0002_P0043_T0001\TR1_W0001_P0138\TR1_2_W0001_P0138_T0001_R1_P5_K1_Ch2-Ch1.zen	FA/ISS	20000	30.0	3		7	0	0	29.94	100000	2000	Scale	0	1.1	0	0.01	0.89	0	0.01	0.042	0	1	1	0	1	0.728	1.153	0	1	0.728	1.153	0.9882	0.8974	1	0.2661	0.0545	-0.1135	1	0.9483	0.9738	0.2694	0.0194	-0.1	0.13137000000000001	0.31176	0.12582000000000002	0.22229000000000002
60	TR1_2_W0001_P0142_T0001_R1_P1_K1_Ch2-Ch1.zen	20151203_gfpNIPBLcf1_G2G1\MitoSys2\LSM\gfpNIPBLcf1_G1\DE_W0002_P0044\DE_2_W0002_P0044_T0001\TR1_W0001_P0142\TR1_2_W0001_P0142_T0001_R1_P1_K1_Ch2-Ch1.zen	FA/ISS	20000	30.0	3		7	0	0	29.94	100000	2000	Scale	0	1.1	0	0.01	0.89	0	0.01	0.042	0	1	1	0	1	26.896	215.94	0	1	26.896	215.94	1.1664	2.5036	1	0.9179	0.9909	0.9536	1	0.9889	0.9944	1.0759999999999998	2.4657	0.9483	0.028756	0.021697	0.00029259	0.0024074
61	TR1_2_W0001_P0142_T0001_R1_P2_K1_Ch2-Ch1.zen	20151203_gfpNIPBLcf1_G2G1\MitoSys2\LSM\gfpNIPBLcf1_G1\DE_W0002_P0044\DE_2_W0002_P0044_T0001\TR1_W0001_P0142\TR1_2_W0001_P0142_T0001_R1_P2_K1_Ch2-Ch1.zen	FA/ISS	20000	30.0	3		7	0	0	29.94	100000	2000	Scale	0	1.1	0	0.01	0.89	0	0.01	0.042	0	1	1	0	1	36.156	283.42900000000003	0	1	36.156	283.42900000000003	1.3642	2.5364	1	0.9388	0.9928	0.9654	1	0.9883	0.9941	1.2912	2.4992	0.9597	0.025762	0.011271	0.0021753	0.0030961
62	TR1_2_W0001_P0142_T0001_R1_P3_K1_Ch2-Ch1.zen	20151203_gfpNIPBLcf1_G2G1\MitoSys2\LSM\gfpNIPBLcf1_G1\DE_W0002_P0044\DE_2_W0002_P0044_T0001\TR1_W0001_P0142\TR1_2_W0001_P0142_T0001_R1_P3_K1_Ch2-Ch1.zen	FA/ISS	20000	30.0	3		7	0	0	29.94	100000	2000	Scale	0	1.1	0	0.01	0.89	0	0.01	0.042	0	1	1	0	1	31.185	264.553	0	1	31.185	264.553	1.3705	2.4668	1	0.9295	0.9926	0.9605	1	0.9895	0.9947	1.2858	2.4324	0.9554	0.016674	0.013645	0.0011265000000000001	0.0019359000000000002
63	TR1_2_W0001_P0142_T0001_R1_P4_K1_Ch2-Ch1.zen	20151203_gfpNIPBLcf1_G2G1\MitoSys2\LSM\gfpNIPBLcf1_G1\DE_W0002_P0044\DE_2_W0002_P0044_T0001\TR1_W0001_P0142\TR1_2_W0001_P0142_T0001_R1_P4_K1_Ch2-Ch1.zen	FA/ISS	20000	30.000999999999998	3		7	0	0	29.94	100000	2000	Scale	0	1.1	0	0.01	0.89	0	0.01	0.042	0	1	1	0	1	2.9010000000000002	3.549	0	1	2.9010000000000002	3.549	1.2336	1.1535	1	0.3777	0.5581	0.45799999999999996	1	0.9334	0.9661	0.5123	0.6104	0.4371	0.11659000000000001	0.08132400000000001	0.019532	0.058862
64	TR1_2_W0001_P0142_T0001_R1_P5_K1_Ch2-Ch1.zen	20151203_gfpNIPBLcf1_G2G1\MitoSys2\LSM\gfpNIPBLcf1_G1\DE_W0002_P0044\DE_2_W0002_P0044_T0001\TR1_W0001_P0142\TR1_2_W0001_P0142_T0001_R1_P5_K1_Ch2-Ch1.zen	FA/ISS	20000	30.000999999999998	3		7	0	0	29.94	100000	2000	Scale	0	1.1	0	0.01	0.89	0	0.01	0.042	0	1	1	0	1	1.86	1.683	0	1	1.86	1.683	1.125	1.0602	1	0.1666	0.2202	0.1892	1	0.9099	0.9539	0.2083	0.1992	0.1704	0.33219	0.17598	0.11909000000000002	0.20463
65	TR1_2_W0001_P0145_T0001_R1_P1_K1_Ch2-Ch1.zen	20151203_gfpNIPBLcf1_G2G1\MitoSys2\LSM\gfpNIPBLcf1_G1\DE_W0002_P0045\DE_2_W0002_P0045_T0001\TR1_W0001_P0145\TR1_2_W0001_P0145_T0001_R1_P1_K1_Ch2-Ch1.zen	FA/ISS	20000	30.0	3		7	0	0	29.94	100000	2000	Scale	0	1.1	0	0.01	0.89	0	0.01	0.042	0	1	1	0	1	25.855999999999998	130.213	0	1	25.855999999999998	130.213	1.0546	1.9711	1	0.9155	0.9854	0.9498	1	0.9826	0.9913	0.9672	1.9215	0.9414	0.029735	0.021843	0.00096032	0.0044833
66	TR1_2_W0001_P0145_T0001_R1_P2_K1_Ch2-Ch1.zen	20151203_gfpNIPBLcf1_G2G1\MitoSys2\LSM\gfpNIPBLcf1_G1\DE_W0002_P0045\DE_2_W0002_P0045_T0001\TR1_W0001_P0145\TR1_2_W0001_P0145_T0001_R1_P2_K1_Ch2-Ch1.zen	FA/ISS	20000	30.0	3		7	0	0	29.94	100000	2000	Scale	0	1.1	0	0.01	0.89	0	0.01	0.042	0	1	1	0	1	27.581999999999997	189.53799999999998	0	1	27.581999999999997	189.53799999999998	1.4341	2.6442	1	0.9205	0.9894	0.9544	1	0.9868	0.9934	1.3363	2.596	0.948	0.023013	0.014202000000000001	0.00086714	0.0018375
67	TR1_2_W0001_P0145_T0001_R1_P3_K1_Ch2-Ch1.zen	20151203_gfpNIPBLcf1_G2G1\MitoSys2\LSM\gfpNIPBLcf1_G1\DE_W0002_P0045\DE_2_W0002_P0045_T0001\TR1_W0001_P0145\TR1_2_W0001_P0145_T0001_R1_P3_K1_Ch2-Ch1.zen	FA/ISS	20000	30.0	3		7	0	0	29.94	100000	2000	Scale	0	1.1	0	0.01	0.89	0	0.01	0.042	0	1	1	0	1	24.840999999999998	120.53299999999999	0	1	24.840999999999998	120.53299999999999	1.2611	2.8028	1	0.9122	0.9840000000000001	0.9474	1	0.9818	0.9908	1.1609	2.7333	0.9387	0.024549	0.019965	0.0019295000000000002	0.0042165
68	TR1_2_W0001_P0145_T0001_R1_P4_K1_Ch2-Ch1.zen	20151203_gfpNIPBLcf1_G2G1\MitoSys2\LSM\gfpNIPBLcf1_G1\DE_W0002_P0045\DE_2_W0002_P0045_T0001\TR1_W0001_P0145\TR1_2_W0001_P0145_T0001_R1_P4_K1_Ch2-Ch1.zen	FA/ISS	20000	30.0	3		7	0	0	29.94	100000	2000	Scale	0	1.1	0	0.01	0.89	0	0.01	0.042	0	1	1	0	1	3.234	1.784	0	1	3.234	1.784	1.1393	1.1119	1	0.4277	0.2494	0.3251	1	0.8547	0.9244	0.5117	0.2216	0.2752	0.23998000000000003	0.11679	0.093462	0.20256
69	TR1_2_W0001_P0145_T0001_R1_P5_K1_Ch2-Ch1.zen	20151203_gfpNIPBLcf1_G2G1\MitoSys2\LSM\gfpNIPBLcf1_G1\DE_W0002_P0045\DE_2_W0002_P0045_T0001\TR1_W0001_P0145\TR1_2_W0001_P0145_T0001_R1_P5_K1_Ch2-Ch1.zen	FA/ISS	20000	30.0	3		7	0	0	29.94	100000	2000	Scale	0	1.1	0	0.01	0.89	0	0.01	0.042	0	1	1	0	1	3.0980000000000003	4.673	0	1	3.0980000000000003	4.673	1.6896	1.548	1	0.4047	0.6442	0.5095	1	0.9453	0.9722	0.8234	0.9992	0.4919	0.07875800000000001	0.16946	0.013021000000000001	0.10655999999999999
70	TR1_2_W0001_P0149_T0001_R1_P1_K1_Ch2-Ch1.zen	20151203_gfpNIPBLcf1_G2G1\MitoSys2\LSM\gfpNIPBLcf1_G1\DE_W0002_P0046\DE_2_W0002_P0046_T0001\TR1_W0001_P0149\TR1_2_W0001_P0149_T0001_R1_P1_K1_Ch2-Ch1.zen	FA/ISS	20000	30.0	3		7	0	0	29.94	100000	2000	Scale	0	1.1	0	0.01	0.89	0	0.01	0.042	0	1	1	0	1	22.018	74.54899999999999	0	1	22.018	74.54899999999999	0.8605	1.291	1	0.9005	0.976	0.9375	1	0.9752	0.9875	0.7672	1.2369	0.9256	0.032435000000000005	0.018528	0.0010618000000000001	0.0051698000000000004
71	TR1_2_W0001_P0149_T0001_R1_P2_K1_Ch2-Ch1.zen	20151203_gfpNIPBLcf1_G2G1\MitoSys2\LSM\gfpNIPBLcf1_G1\DE_W0002_P0046\DE_2_W0002_P0046_T0001\TR1_W0001_P0149\TR1_2_W0001_P0149_T0001_R1_P2_K1_Ch2-Ch1.zen	FA/ISS	20000	30.0	3		7	0	0	29.94	100000	2000	Scale	0	1.1	0	0.01	0.89	0	0.01	0.042	0	1	1	0	1	12.075	98.851	0	1	12.075	98.851	1.8194	2.6061	1	0.8183	0.9808	0.8957	1	0.9897	0.9948	1.5526	2.5478	0.8909999999999999	0.019093000000000002	0.044243	0.0016638999999999998	0.0046995
72	TR1_2_W0001_P0149_T0001_R1_P3_K1_Ch2-Ch1.zen	20151203_gfpNIPBLcf1_G2G1\MitoSys2\LSM\gfpNIPBLcf1_G1\DE_W0002_P0046\DE_2_W0002_P0046_T0001\TR1_W0001_P0149\TR1_2_W0001_P0149_T0001_R1_P3_K1_Ch2-Ch1.zen	FA/ISS	20000	30.0	3		7	0	0	29.94	100000	2000	Scale	0	1.1	0	0.01	0.89	0	0.01	0.042	0	1	1	0	1	24.52	83.459	0	1	24.52	83.459	1.3695	3.1138	1	0.9099	0.9765	0.9426	1	0.9735	0.9867	1.2609	3.0023	0.9299	0.036182	0.018622	0.0029515	0.0059857
73	TR1_2_W0001_P0149_T0001_R1_P4_K1_Ch2-Ch1.zen	20151203_gfpNIPBLcf1_G2G1\MitoSys2\LSM\gfpNIPBLcf1_G1\DE_W0002_P0046\DE_2_W0002_P0046_T0001\TR1_W0001_P0149\TR1_2_W0001_P0149_T0001_R1_P4_K1_Ch2-Ch1.zen	FA/ISS	20000	30.0	3		7	0	0	29.94	100000	2000	Scale	0	1.1	0	0.01	0.89	0	0.01	0.042	0	1	1	0	1	20.537	94.419	0	1	20.537	94.419	0.8065	1.9040000000000001	1	0.8867	0.9785	0.9314	1	0.981	0.9905	0.7016	1.8447	0.9224	0.047519	0.021013999999999998	0.0042128	0.008194400000000001
74	TR1_2_W0001_P0149_T0001_R1_P5_K1_Ch2-Ch1.zen	20151203_gfpNIPBLcf1_G2G1\MitoSys2\LSM\gfpNIPBLcf1_G1\DE_W0002_P0046\DE_2_W0002_P0046_T0001\TR1_W0001_P0149\TR1_2_W0001_P0149_T0001_R1_P5_K1_Ch2-Ch1.zen	FA/ISS	20000	30.0	3		7	0	0	29.94	100000	2000	Scale	0	1.1	0	0.01	0.89	0	0.01	0.042	0	1	1	0	1	2.26	2.612	0	1	2.26	2.612	1.1004	0.8964	1	0.2601	0.4335	0.3339	1	0.9293	0.9640000000000001	0.3036	0.3196	0.3154	0.31667	0.20463	-0.0072615	0.16124000000000002
75	TR1_2_W0001_P0155_T0001_R1_P1_K1_Ch2-Ch1.zen	20151203_gfpNIPBLcf1_G2G1\MitoSys2\LSM\gfpNIPBLcf1_G1\DE_W0002_P0048\DE_2_W0002_P0048_T0001\TR1_W0001_P0155\TR1_2_W0001_P0155_T0001_R1_P1_K1_Ch2-Ch1.zen	FA/ISS	20000	30.0	3		7	0	0	29.94	100000	2000	Scale	0	1.1	0	0.01	0.89	0	0.01	0.042	0	1	1	0	1	29.423000000000002	199.66	0	1	29.423000000000002	199.66	1.4054	2.1757	1	0.9245	0.9904	0.9569	1	0.9872	0.9936	1.3135	2.1365	0.9507	0.030677999999999997	0.011679	0.0014909	0.0015712999999999999
76	TR1_2_W0001_P0155_T0001_R1_P2_K1_Ch2-Ch1.zen	20151203_gfpNIPBLcf1_G2G1\MitoSys2\LSM\gfpNIPBLcf1_G1\DE_W0002_P0048\DE_2_W0002_P0048_T0001\TR1_W0001_P0155\TR1_2_W0001_P0155_T0001_R1_P2_K1_Ch2-Ch1.zen	FA/ISS	20000	30.0	3		7	0	0	29.94	100000	2000	Scale	0	1.1	0	0.01	0.89	0	0.01	0.042	0	1	1	0	1	25.651999999999997	164.678	0	1	25.651999999999997	164.678	1.1835	1.9373	1	0.9151	0.9888	0.9512	1	0.9867	0.9933	1.0902	1.8997	0.9449	0.03083	0.019411	0.0010976	0.0029136999999999995
77	TR1_2_W0001_P0155_T0001_R1_P3_K1_Ch2-Ch1.zen	20151203_gfpNIPBLcf1_G2G1\MitoSys2\LSM\gfpNIPBLcf1_G1\DE_W0002_P0048\DE_2_W0002_P0048_T0001\TR1_W0001_P0155\TR1_2_W0001_P0155_T0001_R1_P3_K1_Ch2-Ch1.zen	FA/ISS	20000	30.0	3		7	0	0	29.94	100000	2000	Scale	0	1.1	0	0.01	0.89	0	0.01	0.042	0	1	1	0	1	22.971	183.326	0	1	22.971	183.326	1.1196	1.7841	1	0.9053	0.99	0.9467	1	0.9893	0.9947	1.0185	1.7544	0.9416	0.036489	0.019154	0.0030153000000000003	0.0025656999999999998
78	TR1_2_W0001_P0155_T0001_R1_P4_K1_Ch2-Ch1.zen	20151203_gfpNIPBLcf1_G2G1\MitoSys2\LSM\gfpNIPBLcf1_G1\DE_W0002_P0048\DE_2_W0002_P0048_T0001\TR1_W0001_P0155\TR1_2_W0001_P0155_T0001_R1_P4_K1_Ch2-Ch1.zen	FA/ISS	20000	29.999000000000002	3		7	0	0	29.94	100000	2000	Scale	0	1.1	0	0.01	0.89	0	0.01	0.042	0	1	1	0	1	2.208	2.022	0	1	2.208	2.022	1.0495	1.1042	1	0.2486	0.3116	0.2763	1	0.9109999999999999	0.9544	0.2676	0.3119	0.2535	0.20342000000000002	0.18483	0.10388	0.20543000000000003
79	TR1_2_W0001_P0155_T0001_R1_P5_K1_Ch2-Ch1.zen	20151203_gfpNIPBLcf1_G2G1\MitoSys2\LSM\gfpNIPBLcf1_G1\DE_W0002_P0048\DE_2_W0002_P0048_T0001\TR1_W0001_P0155\TR1_2_W0001_P0155_T0001_R1_P5_K1_Ch2-Ch1.zen	FA/ISS	20000	30.0	3		7	0	0	29.94	100000	2000	Scale	0	1.1	0	0.01	0.89	0	0.01	0.042	0	1	1	0	1	1.25	1.469	0	1	1.25	1.469	1.0126	1.1228	1	0.016	0.1521	0.0466	1	0.9298	0.9643	0.0159	0.1669	0.0422	0.19094	0.11487	0.085414	0.12352
80	TR1_2_W0001_P0162_T0001_R1_P1_K1_Ch2-Ch1.zen	20151203_gfpNIPBLcf1_G2G1\MitoSys2\LSM\gfpNIPBLcf1_G1\DE_W0002_P0050\DE_2_W0002_P0050_T0001\TR1_W0001_P0162\TR1_2_W0001_P0162_T0001_R1_P1_K1_Ch2-Ch1.zen	FA/ISS	20000	30.0	3		7	0	0	29.94	100000	2000	Scale	0	1.1	0	0.01	0.89	0	0.01	0.042	0	1	1	0	1	21.506	199.83	0	1	21.506	199.83	1.3617	1.8315	1	0.8981	0.9906	0.9432	1	0.9907	0.9953	1.2395	1.8027	0.9388	0.036338	0.028776	0.001332	0.0025705
81	TR1_2_W0001_P0162_T0001_R1_P2_K1_Ch2-Ch1.zen	20151203_gfpNIPBLcf1_G2G1\MitoSys2\LSM\gfpNIPBLcf1_G1\DE_W0002_P0050\DE_2_W0002_P0050_T0001\TR1_W0001_P0162\TR1_2_W0001_P0162_T0001_R1_P2_K1_Ch2-Ch1.zen	FA/ISS	20000	30.0	3		7	0	0	29.94	100000	2000	Scale	0	1.1	0	0.01	0.89	0	0.01	0.042	0	1	1	0	1	25.303	191.65599999999998	0	1	25.303	191.65599999999998	1.456	2.5607	1	0.9131	0.9898	0.9506	1	0.9883	0.9941	1.3476	2.5171	0.945	0.033616	0.022831	0.0013969000000000002	0.0021133000000000002
82	TR1_2_W0001_P0162_T0001_R1_P3_K1_Ch2-Ch1.zen	20151203_gfpNIPBLcf1_G2G1\MitoSys2\LSM\gfpNIPBLcf1_G1\DE_W0002_P0050\DE_2_W0002_P0050_T0001\TR1_W0001_P0162\TR1_2_W0001_P0162_T0001_R1_P3_K1_Ch2-Ch1.zen	FA/ISS	20000	30.0	3		7	0	0	29.94	100000	2000	Scale	0	1.1	0	0.01	0.89	0	0.01	0.042	0	1	1	0	1	23.118000000000002	187.127	0	1	23.118000000000002	187.127	1.3587	2.5725	1	0.9056	0.9896	0.9466	1	0.9890000000000001	0.9945	1.2459	2.5308	0.9414	0.025086	0.021268000000000002	0.0018651	0.0030738000000000002
83	TR1_2_W0001_P0162_T0001_R1_P4_K1_Ch2-Ch1.zen	20151203_gfpNIPBLcf1_G2G1\MitoSys2\LSM\gfpNIPBLcf1_G1\DE_W0002_P0050\DE_2_W0002_P0050_T0001\TR1_W0001_P0162\TR1_2_W0001_P0162_T0001_R1_P4_K1_Ch2-Ch1.zen	FA/ISS	20000	30.0	3		7	0	0	29.94	100000	2000	Scale	0	1.1	0	0.01	0.89	0	0.01	0.042	0	1	1	0	1	2.146	1.7369999999999999	0	1	2.146	1.7369999999999999	0.9571	1.0495	1	0.2356	0.2306	0.2326	1	0.8989	0.9481	0.2125	0.2045	0.2073	0.28922	0.08948400000000001	0.045814999999999995	0.1523
84	TR1_2_W0001_P0162_T0001_R1_P5_K1_Ch2-Ch1.zen	20151203_gfpNIPBLcf1_G2G1\MitoSys2\LSM\gfpNIPBLcf1_G1\DE_W0002_P0050\DE_2_W0002_P0050_T0001\TR1_W0001_P0162\TR1_2_W0001_P0162_T0001_R1_P5_K1_Ch2-Ch1.zen	FA/ISS	20000	30.0	3		7	0	0	29.94	100000	2000	Scale	0	1.1	0	0.01	0.89	0	0.01	0.042	0	1	1	0	1	2.4019999999999997	3.15	0	1	2.4019999999999997	3.15	1.2377	1.0821	1	0.29	0.5125	0.3847	1	0.9377	0.9683	0.4146	0.5187	0.3676	0.18867	0.11356	0.018419	0.067826
85	TR1_2_W0001_P0178_T0001_R1_P1_K1_Ch2-Ch1.zen	20151203_gfpNIPBLcf1_G2G1\MitoSys2\LSM\gfpNIPBLcf1_G1\DE_W0002_P0057\DE_2_W0002_P0057_T0001\TR1_W0001_P0178\TR1_2_W0001_P0178_T0001_R1_P1_K1_Ch2-Ch1.zen	FA/ISS	20000	30.0	3		7	0	0	29.94	100000	2000	Scale	0	1.1	0	0.01	0.89	0	0.01	0.042	0	1	1	0	1	17.683	104.234	0	1	17.683	104.234	0.9179999999999999	2.2185	1	0.8784	0.9816	0.9285	1	0.9847	0.9923	0.8008	2.1628	0.9213	0.039092	0.030994999999999998	0.0013761	0.004654800000000001
86	TR1_2_W0001_P0178_T0001_R1_P2_K1_Ch2-Ch1.zen	20151203_gfpNIPBLcf1_G2G1\MitoSys2\LSM\gfpNIPBLcf1_G1\DE_W0002_P0057\DE_2_W0002_P0057_T0001\TR1_W0001_P0178\TR1_2_W0001_P0178_T0001_R1_P2_K1_Ch2-Ch1.zen	FA/ISS	20000	30.0	3		7	0	0	29.94	100000	2000	Scale	0	1.1	0	0.01	0.89	0	0.01	0.042	0	1	1	0	1	18.575	111.28399999999999	0	1	18.575	111.28399999999999	1.655	3.5466	1	0.8815	0.9812	0.9299	1	0.9844	0.9922	1.4938	3.4576	0.9226	0.0323	0.024028	0.0018362000000000003	0.0038693000000000004
87	TR1_2_W0001_P0178_T0001_R1_P3_K1_Ch2-Ch1.zen	20151203_gfpNIPBLcf1_G2G1\MitoSys2\LSM\gfpNIPBLcf1_G1\DE_W0002_P0057\DE_2_W0002_P0057_T0001\TR1_W0001_P0178\TR1_2_W0001_P0178_T0001_R1_P3_K1_Ch2-Ch1.zen	FA/ISS	20000	30.0	3		7	0	0	29.94	100000	2000	Scale	0	1.1	0	0.01	0.89	0	0.01	0.042	0	1	1	0	1	22.364	89.209	0	1	22.364	89.209	1.0801	2.7017	1	0.9016	0.9771	0.9386	1	0.9764	0.9881	0.9762	2.6086	0.9273	0.037501	0.026831999999999998	0.0020498	0.0068125
88	TR1_2_W0001_P0178_T0001_R1_P4_K1_Ch2-Ch1.zen	20151203_gfpNIPBLcf1_G2G1\MitoSys2\LSM\gfpNIPBLcf1_G1\DE_W0002_P0057\DE_2_W0002_P0057_T0001\TR1_W0001_P0178\TR1_2_W0001_P0178_T0001_R1_P4_K1_Ch2-Ch1.zen	FA/ISS	20000	30.0	3		7	0	0	29.94	100000	2000	Scale	0	1.1	0	0.01	0.89	0	0.01	0.042	0	1	1	0	1	2.495	3.286	0	1	2.495	3.286	0.9477	1.1263	1	0.3082	0.5234	0.3994	1	0.9366	0.9677	0.2721	0.5598	0.3814	0.1951	0.16310999999999998	0.064872	0.10603
89	TR1_2_W0001_P0178_T0001_R1_P5_K1_Ch2-Ch1.zen	20151203_gfpNIPBLcf1_G2G1\MitoSys2\LSM\gfpNIPBLcf1_G1\DE_W0002_P0057\DE_2_W0002_P0057_T0001\TR1_W0001_P0178\TR1_2_W0001_P0178_T0001_R1_P5_K1_Ch2-Ch1.zen	FA/ISS	20000	30.0	3		7	0	0	29.94	100000	2000	Scale	0	1.1	0	0.01	0.89	0	0.01	0.042	0	1	1	0	1	2.2230000000000003	2.279	0	1	2.2230000000000003	2.279	0.9847	1.0475	1	0.2539	0.3703	0.3055	1	0.9203	0.9593	0.2429	0.3497	0.2849	0.23431	0.13259	0.08024500000000001	0.085833
90	TR1_2_W0001_P0174_T0001_R1_P1_K1_Ch2-Ch1.zen	20151203_gfpNIPBLcf1_G2G1\MitoSys2\LSM\gfpNIPBLcf1_G1\DE_W0002_P0058\DE_2_W0002_P0058_T0001\TR1_W0001_P0174\TR1_2_W0001_P0174_T0001_R1_P1_K1_Ch2-Ch1.zen	FA/ISS	20000	30.0	3		7	0	0	29.94	100000	2000	Scale	0	1.1	0	0.01	0.89	0	0.01	0.042	0	1	1	0	1	22.648000000000003	148.611	0	1	22.648000000000003	148.611	1.2064	1.6879	1	0.9038	0.9875	0.9447	1	0.9869	0.9934	1.0996	1.6514	0.9384	0.027864	0.011304	0.0012988	0.001738
91	TR1_2_W0001_P0174_T0001_R1_P2_K1_Ch2-Ch1.zen	20151203_gfpNIPBLcf1_G2G1\MitoSys2\LSM\gfpNIPBLcf1_G1\DE_W0002_P0058\DE_2_W0002_P0058_T0001\TR1_W0001_P0174\TR1_2_W0001_P0174_T0001_R1_P2_K1_Ch2-Ch1.zen	FA/ISS	20000	30.0	3		7	0	0	29.94	100000	2000	Scale	0	1.1	0	0.01	0.89	0	0.01	0.042	0	1	1	0	1	25.346999999999998	151.451	0	1	25.346999999999998	151.451	1.4692	3.0943	1	0.9114	0.9865	0.9482	1	0.9847	0.9923	1.3564	3.0283	0.9408	0.028881999999999998	0.023508	0.00090231	0.0039781
92	TR1_2_W0001_P0174_T0001_R1_P3_K1_Ch2-Ch1.zen	20151203_gfpNIPBLcf1_G2G1\MitoSys2\LSM\gfpNIPBLcf1_G1\DE_W0002_P0058\DE_2_W0002_P0058_T0001\TR1_W0001_P0174\TR1_2_W0001_P0174_T0001_R1_P3_K1_Ch2-Ch1.zen	FA/ISS	20000	30.0	3		7	0	0	29.94	100000	2000	Scale	0	1.1	0	0.01	0.89	0	0.01	0.042	0	1	1	0	1	29.646	212.43099999999998	0	1	29.646	212.43099999999998	1.4845	2.4578	1	0.9259	0.9909	0.9578	1	0.9876	0.9938	1.3913	2.4165	0.9519	0.022868	0.018093	0.0013793	0.0023750999999999998
93	TR1_2_W0001_P0174_T0001_R1_P4_K1_Ch2-Ch1.zen	20151203_gfpNIPBLcf1_G2G1\MitoSys2\LSM\gfpNIPBLcf1_G1\DE_W0002_P0058\DE_2_W0002_P0058_T0001\TR1_W0001_P0174\TR1_2_W0001_P0174_T0001_R1_P4_K1_Ch2-Ch1.zen	FA/ISS	20000	30.0	3		7	0	0	29.94	100000	2000	Scale	0	1.1	0	0.01	0.89	0	0.01	0.042	0	1	1	0	1	1.014	1.5	0	1	1.014	1.5	1.0113	0.9457	1	0.0262	0.1511	-0.0309	1	0.9435	0.9713	0.0119	0.0991	-0.0277	0.12254000000000001	0.12155	0.038832	0.12636
94	TR1_2_W0001_P0174_T0001_R1_P5_K1_Ch2-Ch1.zen	20151203_gfpNIPBLcf1_G2G1\MitoSys2\LSM\gfpNIPBLcf1_G1\DE_W0002_P0058\DE_2_W0002_P0058_T0001\TR1_W0001_P0174\TR1_2_W0001_P0174_T0001_R1_P5_K1_Ch2-Ch1.zen	FA/ISS	20000	30.002	3		7	0	0	29.94	100000	2000	Scale	0	1.1	0	0.01	0.89	0	0.01	0.042	0	1	1	0	1	0.725	1.811	0	1	0.725	1.811	1.0513	1.032	1	0.2728	0.259	-0.2647	1	0.9671	0.9834	0.245	0.257	-0.2561	0.22344	0.45613000000000004	-0.0018629999999999999	0.1114
95	TR1_2_W0001_P0170_T0001_R1_P1_K1_Ch2-Ch1.zen	20151203_gfpNIPBLcf1_G2G1\MitoSys2\LSM\gfpNIPBLcf1_G1\DE_W0002_P0059\DE_2_W0002_P0059_T0001\TR1_W0001_P0170\TR1_2_W0001_P0170_T0001_R1_P1_K1_Ch2-Ch1.zen	FA/ISS	20000	30.0	3		7	0	0	29.94	100000	2000	Scale	0	1.1	0	0.01	0.89	0	0.01	0.042	0	1	1	0	1	26.741	203.755	0	1	26.741	203.755	1.6744	2.1719	1	0.9173	0.9905	0.9532	1	0.9886	0.9943	1.5618	2.1334	0.9477	0.026055000000000002	0.016242	0.0005174	0.0023807
96	TR1_2_W0001_P0170_T0001_R1_P2_K1_Ch2-Ch1.zen	20151203_gfpNIPBLcf1_G2G1\MitoSys2\LSM\gfpNIPBLcf1_G1\DE_W0002_P0059\DE_2_W0002_P0059_T0001\TR1_W0001_P0170\TR1_2_W0001_P0170_T0001_R1_P2_K1_Ch2-Ch1.zen	FA/ISS	20000	30.0	3		7	0	0	29.94	100000	2000	Scale	0	1.1	0	0.01	0.89	0	0.01	0.042	0	1	1	0	1	20.935	146.225	0	1	20.935	146.225	1.8577	3.3735	1	0.8909	0.9864	0.9374	1	0.9876	0.9938	1.6954	3.3096	0.9315	0.030059	0.026686	0.0016210999999999999	0.0038964
97	TR1_2_W0001_P0170_T0001_R1_P3_K1_Ch2-Ch1.zen	20151203_gfpNIPBLcf1_G2G1\MitoSys2\LSM\gfpNIPBLcf1_G1\DE_W0002_P0059\DE_2_W0002_P0059_T0001\TR1_W0001_P0170\TR1_2_W0001_P0170_T0001_R1_P3_K1_Ch2-Ch1.zen	FA/ISS	20000	30.0	3		7	0	0	29.94	100000	2000	Scale	0	1.1	0	0.01	0.89	0	0.01	0.042	0	1	1	0	1	27.820999999999998	185.011	0	1	27.820999999999998	185.011	1.4257	2.3091	1	0.9208	0.9899	0.9547	1	0.9871	0.9935	1.3284	2.2677	0.9485	0.026032999999999997	0.018004	0.001541	0.0027534
98	TR1_2_W0001_P0170_T0001_R1_P4_K1_Ch2-Ch1.zen	20151203_gfpNIPBLcf1_G2G1\MitoSys2\LSM\gfpNIPBLcf1_G1\DE_W0002_P0059\DE_2_W0002_P0059_T0001\TR1_W0001_P0170\TR1_2_W0001_P0170_T0001_R1_P4_K1_Ch2-Ch1.zen	FA/ISS	20000	30.0	3		7	0	0	29.94	100000	2000	Scale	0	1.1	0	0.01	0.89	0	0.01	0.042	0	1	1	0	1	1.85	1.88	0	1	1.85	1.88	1.0527	1.1435	1	0.1646	0.2725	0.2101	1	0.9191	0.9587	0.18	0.2967	0.1933	0.29878000000000005	0.14478	0.07172100000000001	0.10976
99	TR1_2_W0001_P0170_T0001_R1_P5_K1_Ch2-Ch1.zen	20151203_gfpNIPBLcf1_G2G1\MitoSys2\LSM\gfpNIPBLcf1_G1\DE_W0002_P0059\DE_2_W0002_P0059_T0001\TR1_W0001_P0170\TR1_2_W0001_P0170_T0001_R1_P5_K1_Ch2-Ch1.zen	FA/ISS	20000	30.000999999999998	3		7	0	0	29.94	100000	2000	Scale	0	1.1	0	0.01	0.89	0	0.01	0.042	0	1	1	0	1	2.544	1.94	0	1	2.544	1.94	0.9277	0.978	1	0.3189	0.2913	0.3038	1	0.8938	0.9454	0.2728	0.225	0.2729	0.29425	0.11370999999999999	0.094438	0.17525
100	TR1_2_W0001_P0166_T0001_R1_P1_K1_Ch2-Ch1.zen	20151203_gfpNIPBLcf1_G2G1\MitoSys2\LSM\gfpNIPBLcf1_G1\DE_W0002_P0060\DE_2_W0002_P0060_T0001\TR1_W0001_P0166\TR1_2_W0001_P0166_T0001_R1_P1_K1_Ch2-Ch1.zen	FA/ISS	20000	30.0	3		7	0	0	29.94	100000	2000	Scale	0	1.1	0	0.01	0.89	0	0.01	0.042	0	1	1	0	1	26.105	147.01	0	1	26.105	147.01	1.5061	2.1878	1	0.9155	0.987	0.9506	1	0.9846	0.9923	1.3989	2.1374	0.9432	0.037011	0.012643000000000001	0.0018737000000000003	0.0030307
101	TR1_2_W0001_P0166_T0001_R1_P2_K1_Ch2-Ch1.zen	20151203_gfpNIPBLcf1_G2G1\MitoSys2\LSM\gfpNIPBLcf1_G1\DE_W0002_P0060\DE_2_W0002_P0060_T0001\TR1_W0001_P0166\TR1_2_W0001_P0166_T0001_R1_P2_K1_Ch2-Ch1.zen	FA/ISS	20000	30.0	3		7	0	0	29.94	100000	2000	Scale	0	1.1	0	0.01	0.89	0	0.01	0.042	0	1	1	0	1	20.108	121.68700000000001	0	1	20.108	121.68700000000001	1.1834	1.464	1	0.8919	0.985	0.9373	1	0.9861	0.993	1.0647	1.4269999999999998	0.9307	0.032054	0.010483	0.0013321	0.0020971
102	TR1_2_W0001_P0166_T0001_R1_P3_K1_Ch2-Ch1.zen	20151203_gfpNIPBLcf1_G2G1\MitoSys2\LSM\gfpNIPBLcf1_G1\DE_W0002_P0060\DE_2_W0002_P0060_T0001\TR1_W0001_P0166\TR1_2_W0001_P0166_T0001_R1_P3_K1_Ch2-Ch1.zen	FA/ISS	20000	30.0	3		7	0	0	29.94	100000	2000	Scale	0	1.1	0	0.01	0.89	0	0.01	0.042	0	1	1	0	1	25.131	142.92	0	1	25.131	142.92	1.7539	3.168	1	0.9102	0.9853	0.9470000000000001	1	0.9837	0.9918	1.6258	3.0924	0.9392	0.035766	0.02332	0.0013019	0.0036718000000000002
103	TR1_2_W0001_P0166_T0001_R1_P4_K1_Ch2-Ch1.zen	20151203_gfpNIPBLcf1_G2G1\MitoSys2\LSM\gfpNIPBLcf1_G1\DE_W0002_P0060\DE_2_W0002_P0060_T0001\TR1_W0001_P0166\TR1_2_W0001_P0166_T0001_R1_P4_K1_Ch2-Ch1.zen	FA/ISS	20000	30.0	3		7	0	0	29.94	100000	2000	Scale	0	1.1	0	0.01	0.89	0	0.01	0.042	0	1	1	0	1	3.6260000000000003	32.883	0	1	3.6260000000000003	32.883	1.1792	1.1878	1	0.4815	0.9463	0.6746	1	0.9908	0.9954	0.6033	1.1183	0.6714	0.06285	0.09579800000000001	0.0010915999999999999	0.0091552
104	TR1_2_W0001_P0166_T0001_R1_P5_K1_Ch2-Ch1.zen	20151203_gfpNIPBLcf1_G2G1\MitoSys2\LSM\gfpNIPBLcf1_G1\DE_W0002_P0060\DE_2_W0002_P0060_T0001\TR1_W0001_P0166\TR1_2_W0001_P0166_T0001_R1_P5_K1_Ch2-Ch1.zen	FA/ISS	20000	30.0	3		7	0	0	29.94	100000	2000	Scale	0	1.1	0	0.01	0.89	0	0.01	0.042	0	1	1	0	1	2.6689999999999996	3.562	0	1	2.6689999999999996	3.562	1.1757	0.9719	1	0.3396	0.5589	0.4348	1	0.9386	0.9688	0.4394	0.4881	0.4166	0.31567	0.10865	0.013462	0.066438
105	TR1_2_W0001_P0004_T0001_R1_P1_K1_Ch2-Ch1.zen	20151203_gfpNIPBLcf1_G2G1\MitoSys2\LSM\gfpNIPBLcf1_G2\DE_W0004_P0001\DE_2_W0004_P0001_T0001\TR1_W0001_P0004\TR1_2_W0001_P0004_T0001_R1_P1_K1_Ch2-Ch1.zen	FA/ISS	20000	30.0	3		7	0	0	29.94	100000	2000	Scale	0	1.1	0	0.01	0.89	0	0.01	0.042	0	1	1	0	1	20.405	93.28200000000001	0	1	20.405	93.28200000000001	1.3478	2.0933	1	0.8926	0.9799	0.9352	1	0.9813	0.9906	1.2199	2.0286	0.9263	0.04116	0.026798000000000002	0.00020123	0.0050952
106	TR1_2_W0001_P0004_T0001_R1_P2_K1_Ch2-Ch1.zen	20151203_gfpNIPBLcf1_G2G1\MitoSys2\LSM\gfpNIPBLcf1_G2\DE_W0004_P0001\DE_2_W0004_P0001_T0001\TR1_W0001_P0004\TR1_2_W0001_P0004_T0001_R1_P2_K1_Ch2-Ch1.zen	FA/ISS	20000	30.0	3		7	0	0	29.94	100000	2000	Scale	0	1.1	0	0.01	0.89	0	0.01	0.042	0	1	1	0	1	18.987000000000002	104.104	0	1	18.987000000000002	104.104	1.0317	2.6629	1	0.8864	0.9806	0.9323	1	0.983	0.9914	0.9156	2.5919	0.9242	0.037246	0.018946	0.00076163	0.0038293
107	TR1_2_W0001_P0004_T0001_R1_P3_K1_Ch2-Ch1.zen	20151203_gfpNIPBLcf1_G2G1\MitoSys2\LSM\gfpNIPBLcf1_G2\DE_W0004_P0001\DE_2_W0004_P0001_T0001\TR1_W0001_P0004\TR1_2_W0001_P0004_T0001_R1_P3_K1_Ch2-Ch1.zen	FA/ISS	20000	30.0	3		7	0	0	29.94	100000	2000	Scale	0	1.1	0	0.01	0.89	0	0.01	0.042	0	1	1	0	1	23.158	101.387	0	1	23.158	101.387	1.3945	2.1992	1	0.9054	0.9811	0.9425	1	0.9799	0.9899	1.2797	2.1309	0.9329	0.03297	0.020116	0.0019989	0.004767
108	TR1_2_W0001_P0004_T0001_R1_P4_K1_Ch2-Ch1.zen	20151203_gfpNIPBLcf1_G2G1\MitoSys2\LSM\gfpNIPBLcf1_G2\DE_W0004_P0001\DE_2_W0004_P0001_T0001\TR1_W0001_P0004\TR1_2_W0001_P0004_T0001_R1_P4_K1_Ch2-Ch1.zen	FA/ISS	20000	29.998	3		7	0	0	29.94	100000	2000	Scale	0	1.1	0	0.01	0.89	0	0.01	0.042	0	1	1	0	1	0.727	0.841	0	1	0.727	0.841	1.0282	1.0490000000000002	1	0.2637	0.0042	0.0313	1	0.9294	0.9641	0.2489	0.0047	0.0497	0.05665599999999999	0.2379	0.20676	0.21966999999999998
109	TR1_2_W0001_P0004_T0001_R1_P5_K1_Ch2-Ch1.zen	20151203_gfpNIPBLcf1_G2G1\MitoSys2\LSM\gfpNIPBLcf1_G2\DE_W0004_P0001\DE_2_W0004_P0001_T0001\TR1_W0001_P0004\TR1_2_W0001_P0004_T0001_R1_P5_K1_Ch2-Ch1.zen	FA/ISS	20000	30.000999999999998	3		7	0	0	29.94	100000	2000	Scale	0	1.1	0	0.01	0.89	0	0.01	0.042	0	1	1	0	1	1.52	1.217	0	1	1.52	1.217	0.9839	1.0707	1	0.0771	0.0721	0.0726	1	0.8985	0.9479	0.0692	0.0598	0.0582	0.20451	0.23792	0.12311	0.25085
110	TR1_2_W0001_P0014_T0001_R1_P1_K1_Ch2-Ch1.zen	20151203_gfpNIPBLcf1_G2G1\MitoSys2\LSM\gfpNIPBLcf1_G2\DE_W0004_P0001\DE_2_W0004_P0001_T0002\TR1_W0001_P0014\TR1_2_W0001_P0014_T0001_R1_P1_K1_Ch2-Ch1.zen	FA/ISS	20000	30.0	3		7	0	0	29.94	100000	2000	Scale	0	1.1	0	0.01	0.89	0	0.01	0.042	0	1	1	0	1	27.09	247.88	0	1	27.09	247.88	1.1357	1.8902	1	0.9194	0.9925	0.9552	1	0.9906	0.9953	1.0488	1.8647	0.9507	0.027777999999999997	0.018206	0.0011363	0.0022304
111	TR1_2_W0001_P0014_T0001_R1_P2_K1_Ch2-Ch1.zen	20151203_gfpNIPBLcf1_G2G1\MitoSys2\LSM\gfpNIPBLcf1_G2\DE_W0004_P0001\DE_2_W0004_P0001_T0002\TR1_W0001_P0014\TR1_2_W0001_P0014_T0001_R1_P2_K1_Ch2-Ch1.zen	FA/ISS	20000	30.0	3		7	0	0	29.94	100000	2000	Scale	0	1.1	0	0.01	0.89	0	0.01	0.042	0	1	1	0	1	11.465	105.73200000000001	0	1	11.465	105.73200000000001	1.0865	2.6865	1	0.8156	0.9814	0.8946	1	0.99	0.995	0.8926	2.6308	0.8901	0.05330700000000001	0.042104	0.0014854	0.005159
112	TR1_2_W0001_P0014_T0001_R1_P3_K1_Ch2-Ch1.zen	20151203_gfpNIPBLcf1_G2G1\MitoSys2\LSM\gfpNIPBLcf1_G2\DE_W0004_P0001\DE_2_W0004_P0001_T0002\TR1_W0001_P0014\TR1_2_W0001_P0014_T0001_R1_P3_K1_Ch2-Ch1.zen	FA/ISS	20000	30.0	3		7	0	0	29.94	100000	2000	Scale	0	1.1	0	0.01	0.89	0	0.01	0.042	0	1	1	0	1	24.052	264.131	0	1	24.052	264.131	1.089	2.5339	1	0.9102	0.9924	0.9504	1	0.9915	0.9958	0.9948	2.5037	0.9463	0.037853	0.010429	0.0013314	0.0019154
113	TR1_2_W0001_P0014_T0001_R1_P4_K1_Ch2-Ch1.zen	20151203_gfpNIPBLcf1_G2G1\MitoSys2\LSM\gfpNIPBLcf1_G2\DE_W0004_P0001\DE_2_W0004_P0001_T0002\TR1_W0001_P0014\TR1_2_W0001_P0014_T0001_R1_P4_K1_Ch2-Ch1.zen	FA/ISS	20000	30.0	3		7	0	0	29.94	100000	2000	Scale	0	1.1	0	0.01	0.89	0	0.01	0.042	0	1	1	0	1	2.306	2.427	0	1	2.306	2.427	1.8125	2.2314	1	0.2606	0.3804	0.3123	1	0.9209	0.9596	0.6486	0.9994	0.2917	0.32242	0.21911	0.097463	0.13821
114	TR1_2_W0001_P0014_T0001_R1_P5_K1_Ch2-Ch1.zen	20151203_gfpNIPBLcf1_G2G1\MitoSys2\LSM\gfpNIPBLcf1_G2\DE_W0004_P0001\DE_2_W0004_P0001_T0002\TR1_W0001_P0014\TR1_2_W0001_P0014_T0001_R1_P5_K1_Ch2-Ch1.zen	FA/ISS	20000	30.0	3		7	0	0	29.94	100000	2000	Scale	0	1.1	0	0.01	0.89	0	0.01	0.042	0	1	1	0	1	2.343	2.117	0	1	2.343	2.117	1.1041	1.0204	1	0.2793	0.3369	0.3064	1	0.9107	0.9543	0.3324	0.293	0.2822	0.3552	0.07622000000000001	0.14867	0.10016
115	TR1_2_W0001_P0024_T0001_R1_P1_K1_Ch2-Ch1.zen	20151203_gfpNIPBLcf1_G2G1\MitoSys2\LSM\gfpNIPBLcf1_G2\DE_W0004_P0001\DE_2_W0004_P0001_T0003\TR1_W0001_P0024\TR1_2_W0001_P0024_T0001_R1_P1_K1_Ch2-Ch1.zen	FA/ISS	20000	30.0	3		7	0	0	29.94	100000	2000	Scale	0	1.1	0	0.01	0.89	0	0.01	0.042	0	1	1	0	1	26.87	176.74	0	1	26.87	176.74	1.149	1.9792	1	0.9184	0.9893	0.9532	1	0.9869	0.9934	1.0604	1.9418	0.9469	0.032126999999999996	0.01687	0.0017675	0.0029883
116	TR1_2_W0001_P0024_T0001_R1_P2_K1_Ch2-Ch1.zen	20151203_gfpNIPBLcf1_G2G1\MitoSys2\LSM\gfpNIPBLcf1_G2\DE_W0004_P0001\DE_2_W0004_P0001_T0003\TR1_W0001_P0024\TR1_2_W0001_P0024_T0001_R1_P2_K1_Ch2-Ch1.zen	FA/ISS	20000	30.0	3		7	0	0	29.94	100000	2000	Scale	0	1.1	0	0.01	0.89	0	0.01	0.042	0	1	1	0	1	28.55	180.032	0	1	28.55	180.032	1.1068	2.2918	1	0.9232	0.9893	0.9557	1	0.9859	0.9929	1.0253	2.249	0.9489	0.029031	0.015912	0.0018614	0.0023863000000000005
117	TR1_2_W0001_P0024_T0001_R1_P3_K1_Ch2-Ch1.zen	20151203_gfpNIPBLcf1_G2G1\MitoSys2\LSM\gfpNIPBLcf1_G2\DE_W0004_P0001\DE_2_W0004_P0001_T0003\TR1_W0001_P0024\TR1_2_W0001_P0024_T0001_R1_P3_K1_Ch2-Ch1.zen	FA/ISS	20000	30.0	3		7	0	0	29.94	100000	2000	Scale	0	1.1	0	0.01	0.89	0	0.01	0.042	0	1	1	0	1	29.66	192.023	0	1	29.66	192.023	1.3724	2.345	1	0.9256	0.9899	0.9572	1	0.9863	0.9931	1.2829	2.301	0.9506	0.030895	0.016552	0.00083908	0.0024316
118	TR1_2_W0001_P0024_T0001_R1_P4_K1_Ch2-Ch1.zen	20151203_gfpNIPBLcf1_G2G1\MitoSys2\LSM\gfpNIPBLcf1_G2\DE_W0004_P0001\DE_2_W0004_P0001_T0003\TR1_W0001_P0024\TR1_2_W0001_P0024_T0001_R1_P4_K1_Ch2-Ch1.zen	FA/ISS	20000	30.0	3		7	0	0	29.94	100000	2000	Scale	0	1.1	0	0.01	0.89	0	0.01	0.042	0	1	1	0	1	2.206	2.105	0	1	2.206	2.105	1.1539	1.1508	1	0.2475	0.3296	0.2849	1	0.9148	0.9564	0.321	0.3576	0.2632	0.15199000000000001	0.13051	0.05755	0.1222
119	TR1_2_W0001_P0024_T0001_R1_P5_K1_Ch2-Ch1.zen	20151203_gfpNIPBLcf1_G2G1\MitoSys2\LSM\gfpNIPBLcf1_G2\DE_W0004_P0001\DE_2_W0004_P0001_T0003\TR1_W0001_P0024\TR1_2_W0001_P0024_T0001_R1_P5_K1_Ch2-Ch1.zen	FA/ISS	20000	30.000999999999998	3		7	0	0	29.94	100000	2000	Scale	0	1.1	0	0.01	0.89	0	0.01	0.042	0	1	1	0	1	1.266	1.205	0	1	1.266	1.205	1.057	1.0272	1	0.0206	0.0693	0.0331	1	0.9147	0.9564	0.0222	0.0526	0.0273	0.12395999999999999	0.21753000000000003	0.12013	0.18544000000000002
120	TR1_2_W0001_P0005_T0001_R1_P1_K1_Ch2-Ch1.zen	20151203_gfpNIPBLcf1_G2G1\MitoSys2\LSM\gfpNIPBLcf1_G2\DE_W0005_P0001\DE_2_W0005_P0001_T0001\TR1_W0001_P0005\TR1_2_W0001_P0005_T0001_R1_P1_K1_Ch2-Ch1.zen	FA/ISS	20000	30.0	3		7	0	0	29.94	100000	2000	Scale	0	1.1	0	0.01	0.89	0	0.01	0.042	0	1	1	0	1	22.154	129.759	0	1	22.154	129.759	1.7051	2.3633	1	0.9008	0.9851	0.9420000000000001	1	0.9851	0.9925	1.5684	2.306	0.9349	0.028676999999999998	0.020721	0.00098065	0.0038686999999999997
121	TR1_2_W0001_P0005_T0001_R1_P2_K1_Ch2-Ch1.zen	20151203_gfpNIPBLcf1_G2G1\MitoSys2\LSM\gfpNIPBLcf1_G2\DE_W0005_P0001\DE_2_W0005_P0001_T0001\TR1_W0001_P0005\TR1_2_W0001_P0005_T0001_R1_P2_K1_Ch2-Ch1.zen	FA/ISS	20000	30.0	3		7	0	0	29.94	100000	2000	Scale	0	1.1	0	0.01	0.89	0	0.01	0.042	0	1	1	0	1	6.919	81.388	0	1	6.919	81.388	1.1033	1.3296	1	0.7055	0.9778	0.8305	1	0.9929	0.9964	0.7911	1.2948	0.8275	0.033726	0.039852	0.0012811	0.0032237999999999998
122	TR1_2_W0001_P0005_T0001_R1_P3_K1_Ch2-Ch1.zen	20151203_gfpNIPBLcf1_G2G1\MitoSys2\LSM\gfpNIPBLcf1_G2\DE_W0005_P0001\DE_2_W0005_P0001_T0001\TR1_W0001_P0005\TR1_2_W0001_P0005_T0001_R1_P3_K1_Ch2-Ch1.zen	FA/ISS	20000	30.0	3		7	0	0	29.94	100000	2000	Scale	0	1.1	0	0.01	0.89	0	0.01	0.042	0	1	1	0	1	25.738000000000003	132.855	0	1	25.738000000000003	132.855	1.7353	3.0846	1	0.9127	0.9847	0.948	1	0.9825	0.9912	1.6128	3.0075	0.9396	0.037228	0.017883	0.0013486	0.0031458000000000002
123	TR1_2_W0001_P0005_T0001_R1_P4_K1_Ch2-Ch1.zen	20151203_gfpNIPBLcf1_G2G1\MitoSys2\LSM\gfpNIPBLcf1_G2\DE_W0005_P0001\DE_2_W0005_P0001_T0001\TR1_W0001_P0005\TR1_2_W0001_P0005_T0001_R1_P4_K1_Ch2-Ch1.zen	FA/ISS	20000	30.000999999999998	3		7	0	0	29.94	100000	2000	Scale	0	1.1	0	0.01	0.89	0	0.01	0.042	0	1	1	0	1	2.021	3.888	0	1	2.021	3.888	1.2088	1.1503	1	0.2056	0.5911	0.34700000000000003	1	0.9571	0.9783	0.2936	0.664	0.3372	0.10747000000000001	0.15264	0.031386000000000004	0.067087
124	TR1_2_W0001_P0005_T0001_R1_P5_K1_Ch2-Ch1.zen	20151203_gfpNIPBLcf1_G2G1\MitoSys2\LSM\gfpNIPBLcf1_G2\DE_W0005_P0001\DE_2_W0005_P0001_T0001\TR1_W0001_P0005\TR1_2_W0001_P0005_T0001_R1_P5_K1_Ch2-Ch1.zen	FA/ISS	20000	30.0	3		7	0	0	29.94	100000	2000	Scale	0	1.1	0	0.01	0.89	0	0.01	0.042	0	1	1	0	1	2.792	11.575	0	1	2.792	11.575	1.695	1.621	1	0.3512	0.8473	0.5448	1	0.9801	0.99	0.7575	1.3863	0.5389	0.053127	0.094735	-0.00063027	0.018195
125	TR1_2_W0001_P0015_T0001_R1_P1_K1_Ch2-Ch1.zen	20151203_gfpNIPBLcf1_G2G1\MitoSys2\LSM\gfpNIPBLcf1_G2\DE_W0005_P0001\DE_2_W0005_P0001_T0002\TR1_W0001_P0015\TR1_2_W0001_P0015_T0001_R1_P1_K1_Ch2-Ch1.zen	FA/ISS	20000	30.0	3		7	0	0	29.94	100000	2000	Scale	0	1.1	0	0.01	0.89	0	0.01	0.042	0	1	1	0	1	21.061	105.866	0	1	21.061	105.866	1.2028	2.1559	1	0.8961	0.9817	0.9379	1	0.9818	0.9909	1.0871	2.0942	0.9292	0.048549	0.021526	0.0025978999999999998	0.0032649000000000003
126	TR1_2_W0001_P0015_T0001_R1_P2_K1_Ch2-Ch1.zen	20151203_gfpNIPBLcf1_G2G1\MitoSys2\LSM\gfpNIPBLcf1_G2\DE_W0005_P0001\DE_2_W0005_P0001_T0002\TR1_W0001_P0015\TR1_2_W0001_P0015_T0001_R1_P2_K1_Ch2-Ch1.zen	FA/ISS	20000	30.0	3		7	0	0	29.94	100000	2000	Scale	0	1.1	0	0.01	0.89	0	0.01	0.042	0	1	1	0	1	25.081	103.1	0	1	25.081	103.1	2.1518	3.1644	1	0.9086	0.9803	0.9437	1	0.9786	0.9893	2.0013	3.0629	0.9335	0.045187	0.024493	0.0019485	0.005397
127	TR1_2_W0001_P0015_T0001_R1_P3_K1_Ch2-Ch1.zen	20151203_gfpNIPBLcf1_G2G1\MitoSys2\LSM\gfpNIPBLcf1_G2\DE_W0005_P0001\DE_2_W0005_P0001_T0002\TR1_W0001_P0015\TR1_2_W0001_P0015_T0001_R1_P3_K1_Ch2-Ch1.zen	FA/ISS	20000	30.0	3		7	0	0	29.94	100000	2000	Scale	0	1.1	0	0.01	0.89	0	0.01	0.042	0	1	1	0	1	31.695	130.221	0	1	31.695	130.221	1.5175	2.5716	1	0.9297	0.9849	0.9569	1	0.9786	0.9892	1.4273	2.498	0.9465	0.039481999999999996	0.014109	0.0011876	0.004292
128	TR1_2_W0001_P0015_T0001_R1_P4_K1_Ch2-Ch1.zen	20151203_gfpNIPBLcf1_G2G1\MitoSys2\LSM\gfpNIPBLcf1_G2\DE_W0005_P0001\DE_2_W0005_P0001_T0002\TR1_W0001_P0015\TR1_2_W0001_P0015_T0001_R1_P4_K1_Ch2-Ch1.zen	FA/ISS	20000	30.0	3		7	0	0	29.94	100000	2000	Scale	0	1.1	0	0.01	0.89	0	0.01	0.042	0	1	1	0	1	2.366	1.8969999999999998	0	1	2.366	1.8969999999999998	1.1438	1.4906	1	0.28300000000000003	0.2671	0.2737	1	0.8964	0.9468	0.3572	0.4298	0.2455	0.25021	0.08504	0.11355	0.13141
129	TR1_2_W0001_P0015_T0001_R1_P5_K1_Ch2-Ch1.zen	20151203_gfpNIPBLcf1_G2G1\MitoSys2\LSM\gfpNIPBLcf1_G2\DE_W0005_P0001\DE_2_W0005_P0001_T0002\TR1_W0001_P0015\TR1_2_W0001_P0015_T0001_R1_P5_K1_Ch2-Ch1.zen	FA/ISS	20000	30.0	3		7	0	0	29.94	100000	2000	Scale	0	1.1	0	0.01	0.89	0	0.01	0.042	0	1	1	0	1	2.099	1.8780000000000001	0	1	2.099	1.8780000000000001	1.1612	1.2394	1	0.2231	0.273	0.2461	1	0.9092	0.9535	0.2941	0.3329	0.2242	0.22909000000000002	0.14165999999999998	0.026293	0.14411
130	TR1_2_W0001_P0006_T0001_R1_P1_K1_Ch2-Ch1.zen	20151203_gfpNIPBLcf1_G2G1\MitoSys2\LSM\gfpNIPBLcf1_G2\DE_W0006_P0001\DE_2_W0006_P0001_T0001\TR1_W0001_P0006\TR1_2_W0001_P0006_T0001_R1_P1_K1_Ch2-Ch1.zen	FA/ISS	20000	30.0	3		7	0	0	29.94	100000	2000	Scale	0	1.1	0	0.01	0.89	0	0.01	0.042	0	1	1	0	1	29.529	97.961	0	1	29.529	97.961	1.555	2.2667	1	0.9252	0.9806	0.9525	1	0.9740000000000001	0.9869	1.4579	2.1835	0.9399	0.034441	0.014931	0.0025368	0.0042236
131	TR1_2_W0001_P0006_T0001_R1_P2_K1_Ch2-Ch1.zen	20151203_gfpNIPBLcf1_G2G1\MitoSys2\LSM\gfpNIPBLcf1_G2\DE_W0006_P0001\DE_2_W0006_P0001_T0001\TR1_W0001_P0006\TR1_2_W0001_P0006_T0001_R1_P2_K1_Ch2-Ch1.zen	FA/ISS	20000	30.0	3		7	0	0	29.94	100000	2000	Scale	0	1.1	0	0.01	0.89	0	0.01	0.042	0	1	1	0	1	26.291999999999998	118.137	0	1	26.291999999999998	118.137	1.3348	2.6776	1	0.9166	0.9834	0.9494	1	0.9801	0.99	1.2364	2.6039	0.9398	0.036586	0.016478	0.0021291	0.0041566
132	TR1_2_W0001_P0006_T0001_R1_P3_K1_Ch2-Ch1.zen	20151203_gfpNIPBLcf1_G2G1\MitoSys2\LSM\gfpNIPBLcf1_G2\DE_W0006_P0001\DE_2_W0006_P0001_T0001\TR1_W0001_P0006\TR1_2_W0001_P0006_T0001_R1_P3_K1_Ch2-Ch1.zen	FA/ISS	20000	30.0	3		7	0	0	29.94	100000	2000	Scale	0	1.1	0	0.01	0.89	0	0.01	0.042	0	1	1	0	1	22.266	91.26299999999999	0	1	22.266	91.26299999999999	1.0886	1.8882	1	0.9032	0.9787	0.9402	1	0.978	0.9890000000000001	0.9872	1.8234	0.9297	0.047448000000000004	0.0082193	0.0043808	0.0055384
133	TR1_2_W0001_P0006_T0001_R1_P4_K1_Ch2-Ch1.zen	20151203_gfpNIPBLcf1_G2G1\MitoSys2\LSM\gfpNIPBLcf1_G2\DE_W0006_P0001\DE_2_W0006_P0001_T0001\TR1_W0001_P0006\TR1_2_W0001_P0006_T0001_R1_P4_K1_Ch2-Ch1.zen	FA/ISS	20000	30.000999999999998	3		7	0	0	29.94	100000	2000	Scale	0	1.1	0	0.01	0.89	0	0.01	0.042	0	1	1	0	1	1.857	1.845	0	1	1.857	1.845	1.0826	1.1132	1	0.1634	0.2655	0.2078	1	0.9182	0.9582	0.195	0.2751	0.1909	0.29545	0.12097000000000001	0.099225	0.10607
134	TR1_2_W0001_P0006_T0001_R1_P5_K1_Ch2-Ch1.zen	20151203_gfpNIPBLcf1_G2G1\MitoSys2\LSM\gfpNIPBLcf1_G2\DE_W0006_P0001\DE_2_W0006_P0001_T0001\TR1_W0001_P0006\TR1_2_W0001_P0006_T0001_R1_P5_K1_Ch2-Ch1.zen	FA/ISS	20000	30.000999999999998	3		7	0	0	29.94	100000	2000	Scale	0	1.1	0	0.01	0.89	0	0.01	0.042	0	1	1	0	1	1.855	3.0580000000000003	0	1	1.855	3.0580000000000003	1.1746	1.2621	1	0.163	0.4947	0.2806	1	0.9499	0.9746	0.2207	0.6265	0.2705	0.16812	0.31918	0.047070999999999995	0.15600999999999998
135	TR1_2_W0001_P0016_T0001_R1_P1_K1_Ch2-Ch1.zen	20151203_gfpNIPBLcf1_G2G1\MitoSys2\LSM\gfpNIPBLcf1_G2\DE_W0006_P0001\DE_2_W0006_P0001_T0002\TR1_W0001_P0016\TR1_2_W0001_P0016_T0001_R1_P1_K1_Ch2-Ch1.zen	FA/ISS	20000	30.0	3		7	0	0	29.94	100000	2000	Scale	0	1.1	0	0.01	0.89	0	0.01	0.042	0	1	1	0	1	27.745	110.169	0	1	27.745	110.169	1.0048	2.8301	1	0.9209999999999999	0.9819	0.951	1	0.977	0.9884	0.9249	2.7472	0.9399	0.032427	0.019995	0.0023743	0.0051128
136	TR1_2_W0001_P0016_T0001_R1_P2_K1_Ch2-Ch1.zen	20151203_gfpNIPBLcf1_G2G1\MitoSys2\LSM\gfpNIPBLcf1_G2\DE_W0006_P0001\DE_2_W0006_P0001_T0002\TR1_W0001_P0016\TR1_2_W0001_P0016_T0001_R1_P2_K1_Ch2-Ch1.zen	FA/ISS	20000	30.0	3		7	0	0	29.94	100000	2000	Scale	0	1.1	0	0.01	0.89	0	0.01	0.042	0	1	1	0	1	20.765	125.72	0	1	20.765	125.72	1.0222	2.1895	1	0.8957	0.9842	0.9389	1	0.9846	0.9923	0.9164	2.1374	0.9315	0.029776	0.009522200000000001	0.0028680999999999997	0.0033213
137	TR1_2_W0001_P0016_T0001_R1_P3_K1_Ch2-Ch1.zen	20151203_gfpNIPBLcf1_G2G1\MitoSys2\LSM\gfpNIPBLcf1_G2\DE_W0006_P0001\DE_2_W0006_P0001_T0002\TR1_W0001_P0016\TR1_2_W0001_P0016_T0001_R1_P3_K1_Ch2-Ch1.zen	FA/ISS	20000	30.0	3		7	0	0	29.94	100000	2000	Scale	0	1.1	0	0.01	0.89	0	0.01	0.042	0	1	1	0	1	22.666	82.99	0	1	22.666	82.99	1.1852	2.3325	1	0.9039	0.9768	0.9396	1	0.9754	0.9876	1.0792	2.2475	0.9278	0.046107999999999996	0.026369	0.00060723	0.005051300000000001
138	TR1_2_W0001_P0016_T0001_R1_P4_K1_Ch2-Ch1.zen	20151203_gfpNIPBLcf1_G2G1\MitoSys2\LSM\gfpNIPBLcf1_G2\DE_W0006_P0001\DE_2_W0006_P0001_T0002\TR1_W0001_P0016\TR1_2_W0001_P0016_T0001_R1_P4_K1_Ch2-Ch1.zen	FA/ISS	20000	30.000999999999998	3		7	0	0	29.94	100000	2000	Scale	0	1.1	0	0.01	0.89	0	0.01	0.042	0	1	1	0	1	2.116	1.9480000000000002	0	1	2.116	1.9480000000000002	1.1736	1.0472	1	0.2258	0.2918	0.256	1	0.912	0.955	0.3043	0.2617	0.2347	0.1315	0.10592	0.10997	0.14463
139	TR1_2_W0001_P0016_T0001_R1_P5_K1_Ch2-Ch1.zen	20151203_gfpNIPBLcf1_G2G1\MitoSys2\LSM\gfpNIPBLcf1_G2\DE_W0006_P0001\DE_2_W0006_P0001_T0002\TR1_W0001_P0016\TR1_2_W0001_P0016_T0001_R1_P5_K1_Ch2-Ch1.zen	FA/ISS	20000	30.0	3		7	0	0	29.94	100000	2000	Scale	0	1.1	0	0.01	0.89	0	0.01	0.042	0	1	1	0	1	1.6030000000000002	1.49	0	1	1.6030000000000002	1.49	1.1255	1.1019	1	0.0972	0.1595	0.124	1	0.9125	0.9553	0.1336	0.1584	0.1101	0.24424	0.16246	0.057830999999999994	0.11489
140	TR1_2_W0001_P0026_T0001_R1_P1_K1_Ch2-Ch1.zen	20151203_gfpNIPBLcf1_G2G1\MitoSys2\LSM\gfpNIPBLcf1_G2\DE_W0006_P0001\DE_2_W0006_P0001_T0003\TR1_W0001_P0026\TR1_2_W0001_P0026_T0001_R1_P1_K1_Ch2-Ch1.zen	FA/ISS	20000	30.0	3		7	0	0	29.94	100000	2000	Scale	0	1.1	0	0.01	0.89	0	0.01	0.042	0	1	1	0	1	24.588	59.736000000000004	0	1	24.588	59.736000000000004	1.1612	2.6535	1	0.9112	0.9666	0.9385	1	0.9623	0.9809	1.0644	2.5131	0.9203	0.041103	0.018154	0.0016527999999999998	0.0078269
141	TR1_2_W0001_P0026_T0001_R1_P2_K1_Ch2-Ch1.zen	20151203_gfpNIPBLcf1_G2G1\MitoSys2\LSM\gfpNIPBLcf1_G2\DE_W0006_P0001\DE_2_W0006_P0001_T0003\TR1_W0001_P0026\TR1_2_W0001_P0026_T0001_R1_P2_K1_Ch2-Ch1.zen	FA/ISS	20000	30.0	3		7	0	0	29.94	100000	2000	Scale	0	1.1	0	0.01	0.89	0	0.01	0.042	0	1	1	0	1	21.6	54.096000000000004	0	1	21.6	54.096000000000004	1.2419	1.9063	1	0.8988	0.965	0.9313	1	0.9654	0.9826	1.1278	1.7990000000000002	0.9148	0.035581	0.012322	0.0028082	0.0048901000000000005
142	TR1_2_W0001_P0026_T0001_R1_P3_K1_Ch2-Ch1.zen	20151203_gfpNIPBLcf1_G2G1\MitoSys2\LSM\gfpNIPBLcf1_G2\DE_W0006_P0001\DE_2_W0006_P0001_T0003\TR1_W0001_P0026\TR1_2_W0001_P0026_T0001_R1_P3_K1_Ch2-Ch1.zen	FA/ISS	20000	30.0	3		7	0	0	29.94	100000	2000	Scale	0	1.1	0	0.01	0.89	0	0.01	0.042	0	1	1	0	1	14.675	46.801	0	1	14.675	46.801	1.1075	1.5854	1	0.8545	0.9612	0.9062	1	0.9735	0.9866	0.9534	1.4987	0.8939	0.052825	0.023749	0.00055018	0.0079226
143	TR1_2_W0001_P0026_T0001_R1_P4_K1_Ch2-Ch1.zen	20151203_gfpNIPBLcf1_G2G1\MitoSys2\LSM\gfpNIPBLcf1_G2\DE_W0006_P0001\DE_2_W0006_P0001_T0003\TR1_W0001_P0026\TR1_2_W0001_P0026_T0001_R1_P4_K1_Ch2-Ch1.zen	FA/ISS	20000	30.000999999999998	3		7	0	0	29.94	100000	2000	Scale	0	1.1	0	0.01	0.89	0	0.01	0.042	0	1	1	0	1	1.732	1.4509999999999998	0	1	1.732	1.4509999999999998	1.072	1.0635	1	0.1319	0.1472	0.1389	1	0.9031	0.9503	0.1569	0.131	0.1209	0.30579	0.13055	0.13489	0.10028
144	TR1_2_W0001_P0026_T0001_R1_P5_K1_Ch2-Ch1.zen	20151203_gfpNIPBLcf1_G2G1\MitoSys2\LSM\gfpNIPBLcf1_G2\DE_W0006_P0001\DE_2_W0006_P0001_T0003\TR1_W0001_P0026\TR1_2_W0001_P0026_T0001_R1_P5_K1_Ch2-Ch1.zen	FA/ISS	20000	30.0	3		7	0	0	29.94	100000	2000	Scale	0	1.1	0	0.01	0.89	0	0.01	0.042	0	1	1	0	1	2.024	2.119	0	1	2.024	2.119	1.1179	1.1013	1	0.207	0.3341	0.2625	1	0.922	0.9602	0.2593	0.3366	0.2444	0.12175	0.08963	0.074864	0.072364
[truncated: 101 more columns]
