# Supplementary material for: Absolute quantification of cohesin, CTCF and their regulators in human cells
Source: eLife. 2019 Jun 17;8:e46269. doi: 10.7554/eLife.46269 (PMC6606026; doi:10.7554/eLife.46269)
Supplement: Figure 2—source data 1. [file elife-46269-fig2-data1.zip › Figure 2 - source data 1/20151203_gfpNIPBLcf1_G2G1/2c_opt_time_col_cf_Ch1.txt]

tau_us	Ch1	Ch1_std	Ch1_fit	path
10	2.762912e-02	1.210761e-02	2.567500e-02	20151203_gfpNIPBLcf1_G2G1\MitoSys2\LSM\gfpNIPBLcf1_G1\DE_W0002_P0027\DE_2_W0002_P0027_T0001\TR1_W0001_P0086\TR1_2_W0001_P0086_T0001_R1_P1_K1_Ch2-Ch1.zen
20	2.234063e-02	9.726537e-03	2.534500e-02	20151203_gfpNIPBLcf1_G2G1\MitoSys2\LSM\gfpNIPBLcf1_G1\DE_W0002_P0027\DE_2_W0002_P0027_T0001\TR1_W0001_P0086\TR1_2_W0001_P0086_T0001_R1_P1_K1_Ch2-Ch1.zen
30	2.702457e-02	9.502432e-03	2.504200e-02	20151203_gfpNIPBLcf1_G2G1\MitoSys2\LSM\gfpNIPBLcf1_G1\DE_W0002_P0027\DE_2_W0002_P0027_T0001\TR1_W0001_P0086\TR1_2_W0001_P0086_T0001_R1_P1_K1_Ch2-Ch1.zen
40	2.791448e-02	8.082300e-03	2.476400e-02	20151203_gfpNIPBLcf1_G2G1\MitoSys2\LSM\gfpNIPBLcf1_G1\DE_W0002_P0027\DE_2_W0002_P0027_T0001\TR1_W0001_P0086\TR1_2_W0001_P0086_T0001_R1_P1_K1_Ch2-Ch1.zen
50	2.338097e-02	1.179676e-02	2.451000e-02	20151203_gfpNIPBLcf1_G2G1\MitoSys2\LSM\gfpNIPBLcf1_G1\DE_W0002_P0027\DE_2_W0002_P0027_T0001\TR1_W0001_P0086\TR1_2_W0001_P0086_T0001_R1_P1_K1_Ch2-Ch1.zen
60	2.123602e-02	9.430719e-03	2.427700e-02	20151203_gfpNIPBLcf1_G2G1\MitoSys2\LSM\gfpNIPBLcf1_G1\DE_W0002_P0027\DE_2_W0002_P0027_T0001\TR1_W0001_P0086\TR1_2_W0001_P0086_T0001_R1_P1_K1_Ch2-Ch1.zen
70	2.320701e-02	8.879655e-03	2.406200e-02	20151203_gfpNIPBLcf1_G2G1\MitoSys2\LSM\gfpNIPBLcf1_G1\DE_W0002_P0027\DE_2_W0002_P0027_T0001\TR1_W0001_P0086\TR1_2_W0001_P0086_T0001_R1_P1_K1_Ch2-Ch1.zen
80	2.183457e-02	9.494325e-03	2.386500e-02	20151203_gfpNIPBLcf1_G2G1\MitoSys2\LSM\gfpNIPBLcf1_G1\DE_W0002_P0027\DE_2_W0002_P0027_T0001\TR1_W0001_P0086\TR1_2_W0001_P0086_T0001_R1_P1_K1_Ch2-Ch1.zen
90	2.467488e-02	1.129315e-02	2.368400e-02	20151203_gfpNIPBLcf1_G2G1\MitoSys2\LSM\gfpNIPBLcf1_G1\DE_W0002_P0027\DE_2_W0002_P0027_T0001\TR1_W0001_P0086\TR1_2_W0001_P0086_T0001_R1_P1_K1_Ch2-Ch1.zen
100	2.345563e-02	7.046358e-03	2.351700e-02	20151203_gfpNIPBLcf1_G2G1\MitoSys2\LSM\gfpNIPBLcf1_G1\DE_W0002_P0027\DE_2_W0002_P0027_T0001\TR1_W0001_P0086\TR1_2_W0001_P0086_T0001_R1_P1_K1_Ch2-Ch1.zen
120	2.401493e-02	8.577410e-03	2.322000e-02	20151203_gfpNIPBLcf1_G2G1\MitoSys2\LSM\gfpNIPBLcf1_G1\DE_W0002_P0027\DE_2_W0002_P0027_T0001\TR1_W0001_P0086\TR1_2_W0001_P0086_T0001_R1_P1_K1_Ch2-Ch1.zen
140	2.367851e-02	6.473583e-03	2.296400e-02	20151203_gfpNIPBLcf1_G2G1\MitoSys2\LSM\gfpNIPBLcf1_G1\DE_W0002_P0027\DE_2_W0002_P0027_T0001\TR1_W0001_P0086\TR1_2_W0001_P0086_T0001_R1_P1_K1_Ch2-Ch1.zen
160	2.297916e-02	7.107979e-03	2.274400e-02	20151203_gfpNIPBLcf1_G2G1\MitoSys2\LSM\gfpNIPBLcf1_G1\DE_W0002_P0027\DE_2_W0002_P0027_T0001\TR1_W0001_P0086\TR1_2_W0001_P0086_T0001_R1_P1_K1_Ch2-Ch1.zen
180	2.216601e-02	9.048638e-03	2.255100e-02	20151203_gfpNIPBLcf1_G2G1\MitoSys2\LSM\gfpNIPBLcf1_G1\DE_W0002_P0027\DE_2_W0002_P0027_T0001\TR1_W0001_P0086\TR1_2_W0001_P0086_T0001_R1_P1_K1_Ch2-Ch1.zen
200	2.058639e-02	9.569747e-03	2.238200e-02	20151203_gfpNIPBLcf1_G2G1\MitoSys2\LSM\gfpNIPBLcf1_G1\DE_W0002_P0027\DE_2_W0002_P0027_T0001\TR1_W0001_P0086\TR1_2_W0001_P0086_T0001_R1_P1_K1_Ch2-Ch1.zen
220	2.242006e-02	8.931670e-03	2.223100e-02	20151203_gfpNIPBLcf1_G2G1\MitoSys2\LSM\gfpNIPBLcf1_G1\DE_W0002_P0027\DE_2_W0002_P0027_T0001\TR1_W0001_P0086\TR1_2_W0001_P0086_T0001_R1_P1_K1_Ch2-Ch1.zen
240	2.306762e-02	6.737255e-03	2.209600e-02	20151203_gfpNIPBLcf1_G2G1\MitoSys2\LSM\gfpNIPBLcf1_G1\DE_W0002_P0027\DE_2_W0002_P0027_T0001\TR1_W0001_P0086\TR1_2_W0001_P0086_T0001_R1_P1_K1_Ch2-Ch1.zen
260	2.101822e-02	8.882173e-03	2.197400e-02	20151203_gfpNIPBLcf1_G2G1\MitoSys2\LSM\gfpNIPBLcf1_G1\DE_W0002_P0027\DE_2_W0002_P0027_T0001\TR1_W0001_P0086\TR1_2_W0001_P0086_T0001_R1_P1_K1_Ch2-Ch1.zen
280	2.304183e-02	1.011318e-02	2.186200e-02	20151203_gfpNIPBLcf1_G2G1\MitoSys2\LSM\gfpNIPBLcf1_G1\DE_W0002_P0027\DE_2_W0002_P0027_T0001\TR1_W0001_P0086\TR1_2_W0001_P0086_T0001_R1_P1_K1_Ch2-Ch1.zen
300	2.276873e-02	6.532607e-03	2.175900e-02	20151203_gfpNIPBLcf1_G2G1\MitoSys2\LSM\gfpNIPBLcf1_G1\DE_W0002_P0027\DE_2_W0002_P0027_T0001\TR1_W0001_P0086\TR1_2_W0001_P0086_T0001_R1_P1_K1_Ch2-Ch1.zen
340	2.310496e-02	7.373207e-03	2.157200e-02	20151203_gfpNIPBLcf1_G2G1\MitoSys2\LSM\gfpNIPBLcf1_G1\DE_W0002_P0027\DE_2_W0002_P0027_T0001\TR1_W0001_P0086\TR1_2_W0001_P0086_T0001_R1_P1_K1_Ch2-Ch1.zen
380	2.087811e-02	6.507950e-03	2.140500e-02	20151203_gfpNIPBLcf1_G2G1\MitoSys2\LSM\gfpNIPBLcf1_G1\DE_W0002_P0027\DE_2_W0002_P0027_T0001\TR1_W0001_P0086\TR1_2_W0001_P0086_T0001_R1_P1_K1_Ch2-Ch1.zen
420	2.024334e-02	6.958282e-03	2.125200e-02	20151203_gfpNIPBLcf1_G2G1\MitoSys2\LSM\gfpNIPBLcf1_G1\DE_W0002_P0027\DE_2_W0002_P0027_T0001\TR1_W0001_P0086\TR1_2_W0001_P0086_T0001_R1_P1_K1_Ch2-Ch1.zen
460	2.020983e-02	6.121651e-03	2.110800e-02	20151203_gfpNIPBLcf1_G2G1\MitoSys2\LSM\gfpNIPBLcf1_G1\DE_W0002_P0027\DE_2_W0002_P0027_T0001\TR1_W0001_P0086\TR1_2_W0001_P0086_T0001_R1_P1_K1_Ch2-Ch1.zen
500	2.129127e-02	7.472004e-03	2.097200e-02	20151203_gfpNIPBLcf1_G2G1\MitoSys2\LSM\gfpNIPBLcf1_G1\DE_W0002_P0027\DE_2_W0002_P0027_T0001\TR1_W0001_P0086\TR1_2_W0001_P0086_T0001_R1_P1_K1_Ch2-Ch1.zen
540	2.187020e-02	6.961921e-03	2.084000e-02	20151203_gfpNIPBLcf1_G2G1\MitoSys2\LSM\gfpNIPBLcf1_G1\DE_W0002_P0027\DE_2_W0002_P0027_T0001\TR1_W0001_P0086\TR1_2_W0001_P0086_T0001_R1_P1_K1_Ch2-Ch1.zen
580	2.056216e-02	6.741051e-03	2.071300e-02	20151203_gfpNIPBLcf1_G2G1\MitoSys2\LSM\gfpNIPBLcf1_G1\DE_W0002_P0027\DE_2_W0002_P0027_T0001\TR1_W0001_P0086\TR1_2_W0001_P0086_T0001_R1_P1_K1_Ch2-Ch1.zen
620	2.200194e-02	5.804461e-03	2.058800e-02	20151203_gfpNIPBLcf1_G2G1\MitoSys2\LSM\gfpNIPBLcf1_G1\DE_W0002_P0027\DE_2_W0002_P0027_T0001\TR1_W0001_P0086\TR1_2_W0001_P0086_T0001_R1_P1_K1_Ch2-Ch1.zen
660	2.123539e-02	6.917366e-03	2.046700e-02	20151203_gfpNIPBLcf1_G2G1\MitoSys2\LSM\gfpNIPBLcf1_G1\DE_W0002_P0027\DE_2_W0002_P0027_T0001\TR1_W0001_P0086\TR1_2_W0001_P0086_T0001_R1_P1_K1_Ch2-Ch1.zen
700	2.064816e-02	6.207638e-03	2.034800e-02	20151203_gfpNIPBLcf1_G2G1\MitoSys2\LSM\gfpNIPBLcf1_G1\DE_W0002_P0027\DE_2_W0002_P0027_T0001\TR1_W0001_P0086\TR1_2_W0001_P0086_T0001_R1_P1_K1_Ch2-Ch1.zen
780	1.950264e-02	4.709041e-03	2.011600e-02	20151203_gfpNIPBLcf1_G2G1\MitoSys2\LSM\gfpNIPBLcf1_G1\DE_W0002_P0027\DE_2_W0002_P0027_T0001\TR1_W0001_P0086\TR1_2_W0001_P0086_T0001_R1_P1_K1_Ch2-Ch1.zen
860	2.080819e-02	4.957579e-03	1.989200e-02	20151203_gfpNIPBLcf1_G2G1\MitoSys2\LSM\gfpNIPBLcf1_G1\DE_W0002_P0027\DE_2_W0002_P0027_T0001\TR1_W0001_P0086\TR1_2_W0001_P0086_T0001_R1_P1_K1_Ch2-Ch1.zen
940	1.897346e-02	4.314776e-03	1.967400e-02	20151203_gfpNIPBLcf1_G2G1\MitoSys2\LSM\gfpNIPBLcf1_G1\DE_W0002_P0027\DE_2_W0002_P0027_T0001\TR1_W0001_P0086\TR1_2_W0001_P0086_T0001_R1_P1_K1_Ch2-Ch1.zen
1020	2.026288e-02	6.700775e-03	1.946400e-02	20151203_gfpNIPBLcf1_G2G1\MitoSys2\LSM\gfpNIPBLcf1_G1\DE_W0002_P0027\DE_2_W0002_P0027_T0001\TR1_W0001_P0086\TR1_2_W0001_P0086_T0001_R1_P1_K1_Ch2-Ch1.zen
1100	1.938847e-02	6.365541e-03	1.926000e-02	20151203_gfpNIPBLcf1_G2G1\MitoSys2\LSM\gfpNIPBLcf1_G1\DE_W0002_P0027\DE_2_W0002_P0027_T0001\TR1_W0001_P0086\TR1_2_W0001_P0086_T0001_R1_P1_K1_Ch2-Ch1.zen
1180	1.837721e-02	4.601034e-03	1.906200e-02	20151203_gfpNIPBLcf1_G2G1\MitoSys2\LSM\gfpNIPBLcf1_G1\DE_W0002_P0027\DE_2_W0002_P0027_T0001\TR1_W0001_P0086\TR1_2_W0001_P0086_T0001_R1_P1_K1_Ch2-Ch1.zen
1260	1.739879e-02	5.354743e-03	1.887000e-02	20151203_gfpNIPBLcf1_G2G1\MitoSys2\LSM\gfpNIPBLcf1_G1\DE_W0002_P0027\DE_2_W0002_P0027_T0001\TR1_W0001_P0086\TR1_2_W0001_P0086_T0001_R1_P1_K1_Ch2-Ch1.zen
1340	1.865655e-02	6.166693e-03	1.868400e-02	20151203_gfpNIPBLcf1_G2G1\MitoSys2\LSM\gfpNIPBLcf1_G1\DE_W0002_P0027\DE_2_W0002_P0027_T0001\TR1_W0001_P0086\TR1_2_W0001_P0086_T0001_R1_P1_K1_Ch2-Ch1.zen
1420	1.870188e-02	5.817372e-03	1.850400e-02	20151203_gfpNIPBLcf1_G2G1\MitoSys2\LSM\gfpNIPBLcf1_G1\DE_W0002_P0027\DE_2_W0002_P0027_T0001\TR1_W0001_P0086\TR1_2_W0001_P0086_T0001_R1_P1_K1_Ch2-Ch1.zen
1500	1.867877e-02	5.446446e-03	1.832900e-02	20151203_gfpNIPBLcf1_G2G1\MitoSys2\LSM\gfpNIPBLcf1_G1\DE_W0002_P0027\DE_2_W0002_P0027_T0001\TR1_W0001_P0086\TR1_2_W0001_P0086_T0001_R1_P1_K1_Ch2-Ch1.zen
1660	1.872901e-02	6.320265e-03	1.799400e-02	20151203_gfpNIPBLcf1_G2G1\MitoSys2\LSM\gfpNIPBLcf1_G1\DE_W0002_P0027\DE_2_W0002_P0027_T0001\TR1_W0001_P0086\TR1_2_W0001_P0086_T0001_R1_P1_K1_Ch2-Ch1.zen
1820	1.762599e-02	5.154941e-03	1.767900e-02	20151203_gfpNIPBLcf1_G2G1\MitoSys2\LSM\gfpNIPBLcf1_G1\DE_W0002_P0027\DE_2_W0002_P0027_T0001\TR1_W0001_P0086\TR1_2_W0001_P0086_T0001_R1_P1_K1_Ch2-Ch1.zen
1980	1.640522e-02	4.915828e-03	1.738200e-02	20151203_gfpNIPBLcf1_G2G1\MitoSys2\LSM\gfpNIPBLcf1_G1\DE_W0002_P0027\DE_2_W0002_P0027_T0001\TR1_W0001_P0086\TR1_2_W0001_P0086_T0001_R1_P1_K1_Ch2-Ch1.zen
2140	1.674949e-02	5.700969e-03	1.710100e-02	20151203_gfpNIPBLcf1_G2G1\MitoSys2\LSM\gfpNIPBLcf1_G1\DE_W0002_P0027\DE_2_W0002_P0027_T0001\TR1_W0001_P0086\TR1_2_W0001_P0086_T0001_R1_P1_K1_Ch2-Ch1.zen
2300	1.664293e-02	5.340753e-03	1.683600e-02	20151203_gfpNIPBLcf1_G2G1\MitoSys2\LSM\gfpNIPBLcf1_G1\DE_W0002_P0027\DE_2_W0002_P0027_T0001\TR1_W0001_P0086\TR1_2_W0001_P0086_T0001_R1_P1_K1_Ch2-Ch1.zen
2460	1.639613e-02	4.306969e-03	1.658600e-02	20151203_gfpNIPBLcf1_G2G1\MitoSys2\LSM\gfpNIPBLcf1_G1\DE_W0002_P0027\DE_2_W0002_P0027_T0001\TR1_W0001_P0086\TR1_2_W0001_P0086_T0001_R1_P1_K1_Ch2-Ch1.zen
2620	1.543341e-02	4.562947e-03	1.634800e-02	20151203_gfpNIPBLcf1_G2G1\MitoSys2\LSM\gfpNIPBLcf1_G1\DE_W0002_P0027\DE_2_W0002_P0027_T0001\TR1_W0001_P0086\TR1_2_W0001_P0086_T0001_R1_P1_K1_Ch2-Ch1.zen
2780	1.693320e-02	5.106963e-03	1.612300e-02	20151203_gfpNIPBLcf1_G2G1\MitoSys2\LSM\gfpNIPBLcf1_G1\DE_W0002_P0027\DE_2_W0002_P0027_T0001\TR1_W0001_P0086\TR1_2_W0001_P0086_T0001_R1_P1_K1_Ch2-Ch1.zen
2940	1.575344e-02	4.795515e-03	1.591000e-02	20151203_gfpNIPBLcf1_G2G1\MitoSys2\LSM\gfpNIPBLcf1_G1\DE_W0002_P0027\DE_2_W0002_P0027_T0001\TR1_W0001_P0086\TR1_2_W0001_P0086_T0001_R1_P1_K1_Ch2-Ch1.zen
3100	1.521485e-02	4.804946e-03	1.570700e-02	20151203_gfpNIPBLcf1_G2G1\MitoSys2\LSM\gfpNIPBLcf1_G1\DE_W0002_P0027\DE_2_W0002_P0027_T0001\TR1_W0001_P0086\TR1_2_W0001_P0086_T0001_R1_P1_K1_Ch2-Ch1.zen
3420	1.477670e-02	4.836125e-03	1.533000e-02	20151203_gfpNIPBLcf1_G2G1\MitoSys2\LSM\gfpNIPBLcf1_G1\DE_W0002_P0027\DE_2_W0002_P0027_T0001\TR1_W0001_P0086\TR1_2_W0001_P0086_T0001_R1_P1_K1_Ch2-Ch1.zen
3740	1.484524e-02	4.915621e-03	1.498800e-02	20151203_gfpNIPBLcf1_G2G1\MitoSys2\LSM\gfpNIPBLcf1_G1\DE_W0002_P0027\DE_2_W0002_P0027_T0001\TR1_W0001_P0086\TR1_2_W0001_P0086_T0001_R1_P1_K1_Ch2-Ch1.zen
4060	1.501970e-02	4.750278e-03	1.467500e-02	20151203_gfpNIPBLcf1_G2G1\MitoSys2\LSM\gfpNIPBLcf1_G1\DE_W0002_P0027\DE_2_W0002_P0027_T0001\TR1_W0001_P0086\TR1_2_W0001_P0086_T0001_R1_P1_K1_Ch2-Ch1.zen
4380	1.484094e-02	4.585476e-03	1.439000e-02	20151203_gfpNIPBLcf1_G2G1\MitoSys2\LSM\gfpNIPBLcf1_G1\DE_W0002_P0027\DE_2_W0002_P0027_T0001\TR1_W0001_P0086\TR1_2_W0001_P0086_T0001_R1_P1_K1_Ch2-Ch1.zen
4700	1.380357e-02	5.099767e-03	1.412700e-02	20151203_gfpNIPBLcf1_G2G1\MitoSys2\LSM\gfpNIPBLcf1_G1\DE_W0002_P0027\DE_2_W0002_P0027_T0001\TR1_W0001_P0086\TR1_2_W0001_P0086_T0001_R1_P1_K1_Ch2-Ch1.zen
5020	1.433080e-02	5.139089e-03	1.388500e-02	20151203_gfpNIPBLcf1_G2G1\MitoSys2\LSM\gfpNIPBLcf1_G1\DE_W0002_P0027\DE_2_W0002_P0027_T0001\TR1_W0001_P0086\TR1_2_W0001_P0086_T0001_R1_P1_K1_Ch2-Ch1.zen
5340	1.367973e-02	4.217088e-03	1.366100e-02	20151203_gfpNIPBLcf1_G2G1\MitoSys2\LSM\gfpNIPBLcf1_G1\DE_W0002_P0027\DE_2_W0002_P0027_T0001\TR1_W0001_P0086\TR1_2_W0001_P0086_T0001_R1_P1_K1_Ch2-Ch1.zen
5660	1.326559e-02	5.089225e-03	1.345300e-02	20151203_gfpNIPBLcf1_G2G1\MitoSys2\LSM\gfpNIPBLcf1_G1\DE_W0002_P0027\DE_2_W0002_P0027_T0001\TR1_W0001_P0086\TR1_2_W0001_P0086_T0001_R1_P1_K1_Ch2-Ch1.zen
5980	1.311777e-02	4.897417e-03	1.326000e-02	20151203_gfpNIPBLcf1_G2G1\MitoSys2\LSM\gfpNIPBLcf1_G1\DE_W0002_P0027\DE_2_W0002_P0027_T0001\TR1_W0001_P0086\TR1_2_W0001_P0086_T0001_R1_P1_K1_Ch2-Ch1.zen
6300	1.352021e-02	5.041486e-03	1.308000e-02	20151203_gfpNIPBLcf1_G2G1\MitoSys2\LSM\gfpNIPBLcf1_G1\DE_W0002_P0027\DE_2_W0002_P0027_T0001\TR1_W0001_P0086\TR1_2_W0001_P0086_T0001_R1_P1_K1_Ch2-Ch1.zen
6940	1.320069e-02	4.475524e-03	1.275300e-02	20151203_gfpNIPBLcf1_G2G1\MitoSys2\LSM\gfpNIPBLcf1_G1\DE_W0002_P0027\DE_2_W0002_P0027_T0001\TR1_W0001_P0086\TR1_2_W0001_P0086_T0001_R1_P1_K1_Ch2-Ch1.zen
7580	1.284281e-02	5.060607e-03	1.246500e-02	20151203_gfpNIPBLcf1_G2G1\MitoSys2\LSM\gfpNIPBLcf1_G1\DE_W0002_P0027\DE_2_W0002_P0027_T0001\TR1_W0001_P0086\TR1_2_W0001_P0086_T0001_R1_P1_K1_Ch2-Ch1.zen
8220	1.180701e-02	4.348766e-03	1.220800e-02	20151203_gfpNIPBLcf1_G2G1\MitoSys2\LSM\gfpNIPBLcf1_G1\DE_W0002_P0027\DE_2_W0002_P0027_T0001\TR1_W0001_P0086\TR1_2_W0001_P0086_T0001_R1_P1_K1_Ch2-Ch1.zen
8860	1.219616e-02	4.430745e-03	1.197700e-02	20151203_gfpNIPBLcf1_G2G1\MitoSys2\LSM\gfpNIPBLcf1_G1\DE_W0002_P0027\DE_2_W0002_P0027_T0001\TR1_W0001_P0086\TR1_2_W0001_P0086_T0001_R1_P1_K1_Ch2-Ch1.zen
9500	1.222733e-02	4.499965e-03	1.176800e-02	20151203_gfpNIPBLcf1_G2G1\MitoSys2\LSM\gfpNIPBLcf1_G1\DE_W0002_P0027\DE_2_W0002_P0027_T0001\TR1_W0001_P0086\TR1_2_W0001_P0086_T0001_R1_P1_K1_Ch2-Ch1.zen
10140	1.183947e-02	4.619032e-03	1.157800e-02	20151203_gfpNIPBLcf1_G2G1\MitoSys2\LSM\gfpNIPBLcf1_G1\DE_W0002_P0027\DE_2_W0002_P0027_T0001\TR1_W0001_P0086\TR1_2_W0001_P0086_T0001_R1_P1_K1_Ch2-Ch1.zen
10780	1.219818e-02	4.658075e-03	1.140300e-02	20151203_gfpNIPBLcf1_G2G1\MitoSys2\LSM\gfpNIPBLcf1_G1\DE_W0002_P0027\DE_2_W0002_P0027_T0001\TR1_W0001_P0086\TR1_2_W0001_P0086_T0001_R1_P1_K1_Ch2-Ch1.zen
11420	1.136413e-02	5.118967e-03	1.124200e-02	20151203_gfpNIPBLcf1_G2G1\MitoSys2\LSM\gfpNIPBLcf1_G1\DE_W0002_P0027\DE_2_W0002_P0027_T0001\TR1_W0001_P0086\TR1_2_W0001_P0086_T0001_R1_P1_K1_Ch2-Ch1.zen
12060	1.135493e-02	5.370792e-03	1.109300e-02	20151203_gfpNIPBLcf1_G2G1\MitoSys2\LSM\gfpNIPBLcf1_G1\DE_W0002_P0027\DE_2_W0002_P0027_T0001\TR1_W0001_P0086\TR1_2_W0001_P0086_T0001_R1_P1_K1_Ch2-Ch1.zen
12700	1.130815e-02	4.974010e-03	1.095400e-02	20151203_gfpNIPBLcf1_G2G1\MitoSys2\LSM\gfpNIPBLcf1_G1\DE_W0002_P0027\DE_2_W0002_P0027_T0001\TR1_W0001_P0086\TR1_2_W0001_P0086_T0001_R1_P1_K1_Ch2-Ch1.zen
13980	1.074266e-02	5.013476e-03	1.070000e-02	20151203_gfpNIPBLcf1_G2G1\MitoSys2\LSM\gfpNIPBLcf1_G1\DE_W0002_P0027\DE_2_W0002_P0027_T0001\TR1_W0001_P0086\TR1_2_W0001_P0086_T0001_R1_P1_K1_Ch2-Ch1.zen
15260	1.079745e-02	4.761996e-03	1.047300e-02	20151203_gfpNIPBLcf1_G2G1\MitoSys2\LSM\gfpNIPBLcf1_G1\DE_W0002_P0027\DE_2_W0002_P0027_T0001\TR1_W0001_P0086\TR1_2_W0001_P0086_T0001_R1_P1_K1_Ch2-Ch1.zen
16540	1.031646e-02	4.512107e-03	1.026700e-02	20151203_gfpNIPBLcf1_G2G1\MitoSys2\LSM\gfpNIPBLcf1_G1\DE_W0002_P0027\DE_2_W0002_P0027_T0001\TR1_W0001_P0086\TR1_2_W0001_P0086_T0001_R1_P1_K1_Ch2-Ch1.zen
17820	1.073307e-02	4.589175e-03	1.007700e-02	20151203_gfpNIPBLcf1_G2G1\MitoSys2\LSM\gfpNIPBLcf1_G1\DE_W0002_P0027\DE_2_W0002_P0027_T0001\TR1_W0001_P0086\TR1_2_W0001_P0086_T0001_R1_P1_K1_Ch2-Ch1.zen
19100	9.859749e-03	4.548856e-03	9.900100e-03	20151203_gfpNIPBLcf1_G2G1\MitoSys2\LSM\gfpNIPBLcf1_G1\DE_W0002_P0027\DE_2_W0002_P0027_T0001\TR1_W0001_P0086\TR1_2_W0001_P0086_T0001_R1_P1_K1_Ch2-Ch1.zen
20380	9.643420e-03	4.977149e-03	9.733400e-03	20151203_gfpNIPBLcf1_G2G1\MitoSys2\LSM\gfpNIPBLcf1_G1\DE_W0002_P0027\DE_2_W0002_P0027_T0001\TR1_W0001_P0086\TR1_2_W0001_P0086_T0001_R1_P1_K1_Ch2-Ch1.zen
21660	9.272201e-03	4.879224e-03	9.574900e-03	20151203_gfpNIPBLcf1_G2G1\MitoSys2\LSM\gfpNIPBLcf1_G1\DE_W0002_P0027\DE_2_W0002_P0027_T0001\TR1_W0001_P0086\TR1_2_W0001_P0086_T0001_R1_P1_K1_Ch2-Ch1.zen
22940	8.926610e-03	4.608633e-03	9.423100e-03	20151203_gfpNIPBLcf1_G2G1\MitoSys2\LSM\gfpNIPBLcf1_G1\DE_W0002_P0027\DE_2_W0002_P0027_T0001\TR1_W0001_P0086\TR1_2_W0001_P0086_T0001_R1_P1_K1_Ch2-Ch1.zen
24220	8.633964e-03	4.911910e-03	9.276800e-03	20151203_gfpNIPBLcf1_G2G1\MitoSys2\LSM\gfpNIPBLcf1_G1\DE_W0002_P0027\DE_2_W0002_P0027_T0001\TR1_W0001_P0086\TR1_2_W0001_P0086_T0001_R1_P1_K1_Ch2-Ch1.zen
25500	8.669548e-03	5.191000e-03	9.134900e-03	20151203_gfpNIPBLcf1_G2G1\MitoSys2\LSM\gfpNIPBLcf1_G1\DE_W0002_P0027\DE_2_W0002_P0027_T0001\TR1_W0001_P0086\TR1_2_W0001_P0086_T0001_R1_P1_K1_Ch2-Ch1.zen
28060	8.354854e-03	4.922174e-03	8.861700e-03	20151203_gfpNIPBLcf1_G2G1\MitoSys2\LSM\gfpNIPBLcf1_G1\DE_W0002_P0027\DE_2_W0002_P0027_T0001\TR1_W0001_P0086\TR1_2_W0001_P0086_T0001_R1_P1_K1_Ch2-Ch1.zen
30620	8.050532e-03	5.068338e-03	8.599000e-03	20151203_gfpNIPBLcf1_G2G1\MitoSys2\LSM\gfpNIPBLcf1_G1\DE_W0002_P0027\DE_2_W0002_P0027_T0001\TR1_W0001_P0086\TR1_2_W0001_P0086_T0001_R1_P1_K1_Ch2-Ch1.zen
33180	7.740599e-03	4.787432e-03	8.344200e-03	20151203_gfpNIPBLcf1_G2G1\MitoSys2\LSM\gfpNIPBLcf1_G1\DE_W0002_P0027\DE_2_W0002_P0027_T0001\TR1_W0001_P0086\TR1_2_W0001_P0086_T0001_R1_P1_K1_Ch2-Ch1.zen
35740	7.621478e-03	4.863767e-03	8.095600e-03	20151203_gfpNIPBLcf1_G2G1\MitoSys2\LSM\gfpNIPBLcf1_G1\DE_W0002_P0027\DE_2_W0002_P0027_T0001\TR1_W0001_P0086\TR1_2_W0001_P0086_T0001_R1_P1_K1_Ch2-Ch1.zen
38300	7.168193e-03	4.927634e-03	7.852200e-03	20151203_gfpNIPBLcf1_G2G1\MitoSys2\LSM\gfpNIPBLcf1_G1\DE_W0002_P0027\DE_2_W0002_P0027_T0001\TR1_W0001_P0086\TR1_2_W0001_P0086_T0001_R1_P1_K1_Ch2-Ch1.zen
40860	7.329447e-03	5.009846e-03	7.613600e-03	20151203_gfpNIPBLcf1_G2G1\MitoSys2\LSM\gfpNIPBLcf1_G1\DE_W0002_P0027\DE_2_W0002_P0027_T0001\TR1_W0001_P0086\TR1_2_W0001_P0086_T0001_R1_P1_K1_Ch2-Ch1.zen
43420	7.341053e-03	5.294011e-03	7.379400e-03	20151203_gfpNIPBLcf1_G2G1\MitoSys2\LSM\gfpNIPBLcf1_G1\DE_W0002_P0027\DE_2_W0002_P0027_T0001\TR1_W0001_P0086\TR1_2_W0001_P0086_T0001_R1_P1_K1_Ch2-Ch1.zen
45980	6.998445e-03	4.824369e-03	7.149700e-03	20151203_gfpNIPBLcf1_G2G1\MitoSys2\LSM\gfpNIPBLcf1_G1\DE_W0002_P0027\DE_2_W0002_P0027_T0001\TR1_W0001_P0086\TR1_2_W0001_P0086_T0001_R1_P1_K1_Ch2-Ch1.zen
48540	6.888018e-03	4.973969e-03	6.924600e-03	20151203_gfpNIPBLcf1_G2G1\MitoSys2\LSM\gfpNIPBLcf1_G1\DE_W0002_P0027\DE_2_W0002_P0027_T0001\TR1_W0001_P0086\TR1_2_W0001_P0086_T0001_R1_P1_K1_Ch2-Ch1.zen
51100	6.477141e-03	4.824399e-03	6.704300e-03	20151203_gfpNIPBLcf1_G2G1\MitoSys2\LSM\gfpNIPBLcf1_G1\DE_W0002_P0027\DE_2_W0002_P0027_T0001\TR1_W0001_P0086\TR1_2_W0001_P0086_T0001_R1_P1_K1_Ch2-Ch1.zen
56220	6.388816e-03	4.619633e-03	6.278700e-03	20151203_gfpNIPBLcf1_G2G1\MitoSys2\LSM\gfpNIPBLcf1_G1\DE_W0002_P0027\DE_2_W0002_P0027_T0001\TR1_W0001_P0086\TR1_2_W0001_P0086_T0001_R1_P1_K1_Ch2-Ch1.zen
61340	6.264604e-03	4.685746e-03	5.874300e-03	20151203_gfpNIPBLcf1_G2G1\MitoSys2\LSM\gfpNIPBLcf1_G1\DE_W0002_P0027\DE_2_W0002_P0027_T0001\TR1_W0001_P0086\TR1_2_W0001_P0086_T0001_R1_P1_K1_Ch2-Ch1.zen
66460	5.665643e-03	4.788018e-03	5.492200e-03	20151203_gfpNIPBLcf1_G2G1\MitoSys2\LSM\gfpNIPBLcf1_G1\DE_W0002_P0027\DE_2_W0002_P0027_T0001\TR1_W0001_P0086\TR1_2_W0001_P0086_T0001_R1_P1_K1_Ch2-Ch1.zen
71580	5.017212e-03	4.390164e-03	5.132900e-03	20151203_gfpNIPBLcf1_G2G1\MitoSys2\LSM\gfpNIPBLcf1_G1\DE_W0002_P0027\DE_2_W0002_P0027_T0001\TR1_W0001_P0086\TR1_2_W0001_P0086_T0001_R1_P1_K1_Ch2-Ch1.zen
76700	5.015724e-03	4.780838e-03	4.796600e-03	20151203_gfpNIPBLcf1_G2G1\MitoSys2\LSM\gfpNIPBLcf1_G1\DE_W0002_P0027\DE_2_W0002_P0027_T0001\TR1_W0001_P0086\TR1_2_W0001_P0086_T0001_R1_P1_K1_Ch2-Ch1.zen
81820	4.615003e-03	4.343659e-03	4.482800e-03	20151203_gfpNIPBLcf1_G2G1\MitoSys2\LSM\gfpNIPBLcf1_G1\DE_W0002_P0027\DE_2_W0002_P0027_T0001\TR1_W0001_P0086\TR1_2_W0001_P0086_T0001_R1_P1_K1_Ch2-Ch1.zen
86940	4.665525e-03	4.387925e-03	4.190900e-03	20151203_gfpNIPBLcf1_G2G1\MitoSys2\LSM\gfpNIPBLcf1_G1\DE_W0002_P0027\DE_2_W0002_P0027_T0001\TR1_W0001_P0086\TR1_2_W0001_P0086_T0001_R1_P1_K1_Ch2-Ch1.zen
92060	4.248274e-03	4.312314e-03	3.919900e-03	20151203_gfpNIPBLcf1_G2G1\MitoSys2\LSM\gfpNIPBLcf1_G1\DE_W0002_P0027\DE_2_W0002_P0027_T0001\TR1_W0001_P0086\TR1_2_W0001_P0086_T0001_R1_P1_K1_Ch2-Ch1.zen
97180	4.229378e-03	4.073274e-03	3.668800e-03	20151203_gfpNIPBLcf1_G2G1\MitoSys2\LSM\gfpNIPBLcf1_G1\DE_W0002_P0027\DE_2_W0002_P0027_T0001\TR1_W0001_P0086\TR1_2_W0001_P0086_T0001_R1_P1_K1_Ch2-Ch1.zen
102300	4.124237e-03	4.033938e-03	3.436300e-03	20151203_gfpNIPBLcf1_G2G1\MitoSys2\LSM\gfpNIPBLcf1_G1\DE_W0002_P0027\DE_2_W0002_P0027_T0001\TR1_W0001_P0086\TR1_2_W0001_P0086_T0001_R1_P1_K1_Ch2-Ch1.zen
112540	3.770042e-03	4.159494e-03	3.022300e-03	20151203_gfpNIPBLcf1_G2G1\MitoSys2\LSM\gfpNIPBLcf1_G1\DE_W0002_P0027\DE_2_W0002_P0027_T0001\TR1_W0001_P0086\TR1_2_W0001_P0086_T0001_R1_P1_K1_Ch2-Ch1.zen
122780	3.670575e-03	4.007771e-03	2.668100e-03	20151203_gfpNIPBLcf1_G2G1\MitoSys2\LSM\gfpNIPBLcf1_G1\DE_W0002_P0027\DE_2_W0002_P0027_T0001\TR1_W0001_P0086\TR1_2_W0001_P0086_T0001_R1_P1_K1_Ch2-Ch1.zen
133020	2.773536e-03	4.205651e-03	2.364900e-03	20151203_gfpNIPBLcf1_G2G1\MitoSys2\LSM\gfpNIPBLcf1_G1\DE_W0002_P0027\DE_2_W0002_P0027_T0001\TR1_W0001_P0086\TR1_2_W0001_P0086_T0001_R1_P1_K1_Ch2-Ch1.zen
143260	2.572657e-03	4.071528e-03	2.104600e-03	20151203_gfpNIPBLcf1_G2G1\MitoSys2\LSM\gfpNIPBLcf1_G1\DE_W0002_P0027\DE_2_W0002_P0027_T0001\TR1_W0001_P0086\TR1_2_W0001_P0086_T0001_R1_P1_K1_Ch2-Ch1.zen
153500	1.973851e-03	3.195604e-03	1.880400e-03	20151203_gfpNIPBLcf1_G2G1\MitoSys2\LSM\gfpNIPBLcf1_G1\DE_W0002_P0027\DE_2_W0002_P0027_T0001\TR1_W0001_P0086\TR1_2_W0001_P0086_T0001_R1_P1_K1_Ch2-Ch1.zen
163740	1.308638e-03	2.960421e-03	1.686700e-03	20151203_gfpNIPBLcf1_G2G1\MitoSys2\LSM\gfpNIPBLcf1_G1\DE_W0002_P0027\DE_2_W0002_P0027_T0001\TR1_W0001_P0086\TR1_2_W0001_P0086_T0001_R1_P1_K1_Ch2-Ch1.zen
173980	1.470483e-03	3.209297e-03	1.518500e-03	20151203_gfpNIPBLcf1_G2G1\MitoSys2\LSM\gfpNIPBLcf1_G1\DE_W0002_P0027\DE_2_W0002_P0027_T0001\TR1_W0001_P0086\TR1_2_W0001_P0086_T0001_R1_P1_K1_Ch2-Ch1.zen
184220	1.018162e-03	3.269907e-03	1.372000e-03	20151203_gfpNIPBLcf1_G2G1\MitoSys2\LSM\gfpNIPBLcf1_G1\DE_W0002_P0027\DE_2_W0002_P0027_T0001\TR1_W0001_P0086\TR1_2_W0001_P0086_T0001_R1_P1_K1_Ch2-Ch1.zen
194460	6.847944e-04	3.355778e-03	1.243900e-03	20151203_gfpNIPBLcf1_G2G1\MitoSys2\LSM\gfpNIPBLcf1_G1\DE_W0002_P0027\DE_2_W0002_P0027_T0001\TR1_W0001_P0086\TR1_2_W0001_P0086_T0001_R1_P1_K1_Ch2-Ch1.zen
204700	9.360190e-04	3.374127e-03	1.131300e-03	20151203_gfpNIPBLcf1_G2G1\MitoSys2\LSM\gfpNIPBLcf1_G1\DE_W0002_P0027\DE_2_W0002_P0027_T0001\TR1_W0001_P0086\TR1_2_W0001_P0086_T0001_R1_P1_K1_Ch2-Ch1.zen
225180	9.457586e-04	3.123678e-03	9.440700e-04	20151203_gfpNIPBLcf1_G2G1\MitoSys2\LSM\gfpNIPBLcf1_G1\DE_W0002_P0027\DE_2_W0002_P0027_T0001\TR1_W0001_P0086\TR1_2_W0001_P0086_T0001_R1_P1_K1_Ch2-Ch1.zen
245660	3.320305e-04	2.848106e-03	7.963500e-04	20151203_gfpNIPBLcf1_G2G1\MitoSys2\LSM\gfpNIPBLcf1_G1\DE_W0002_P0027\DE_2_W0002_P0027_T0001\TR1_W0001_P0086\TR1_2_W0001_P0086_T0001_R1_P1_K1_Ch2-Ch1.zen
266140	-3.057498e-05	3.452856e-03	6.781900e-04	20151203_gfpNIPBLcf1_G2G1\MitoSys2\LSM\gfpNIPBLcf1_G1\DE_W0002_P0027\DE_2_W0002_P0027_T0001\TR1_W0001_P0086\TR1_2_W0001_P0086_T0001_R1_P1_K1_Ch2-Ch1.zen
286620	-3.011942e-04	3.446139e-03	5.824900e-04	20151203_gfpNIPBLcf1_G2G1\MitoSys2\LSM\gfpNIPBLcf1_G1\DE_W0002_P0027\DE_2_W0002_P0027_T0001\TR1_W0001_P0086\TR1_2_W0001_P0086_T0001_R1_P1_K1_Ch2-Ch1.zen
307100	-7.843142e-04	3.526605e-03	5.041400e-04	20151203_gfpNIPBLcf1_G2G1\MitoSys2\LSM\gfpNIPBLcf1_G1\DE_W0002_P0027\DE_2_W0002_P0027_T0001\TR1_W0001_P0086\TR1_2_W0001_P0086_T0001_R1_P1_K1_Ch2-Ch1.zen
327580	-6.848841e-04	4.040278e-03	4.393300e-04	20151203_gfpNIPBLcf1_G2G1\MitoSys2\LSM\gfpNIPBLcf1_G1\DE_W0002_P0027\DE_2_W0002_P0027_T0001\TR1_W0001_P0086\TR1_2_W0001_P0086_T0001_R1_P1_K1_Ch2-Ch1.zen
348060	-3.869115e-04	3.769279e-03	3.852400e-04	20151203_gfpNIPBLcf1_G2G1\MitoSys2\LSM\gfpNIPBLcf1_G1\DE_W0002_P0027\DE_2_W0002_P0027_T0001\TR1_W0001_P0086\TR1_2_W0001_P0086_T0001_R1_P1_K1_Ch2-Ch1.zen
368540	-4.284024e-04	3.619873e-03	3.397300e-04	20151203_gfpNIPBLcf1_G2G1\MitoSys2\LSM\gfpNIPBLcf1_G1\DE_W0002_P0027\DE_2_W0002_P0027_T0001\TR1_W0001_P0086\TR1_2_W0001_P0086_T0001_R1_P1_K1_Ch2-Ch1.zen
389020	-8.139469e-04	3.834348e-03	3.011500e-04	20151203_gfpNIPBLcf1_G2G1\MitoSys2\LSM\gfpNIPBLcf1_G1\DE_W0002_P0027\DE_2_W0002_P0027_T0001\TR1_W0001_P0086\TR1_2_W0001_P0086_T0001_R1_P1_K1_Ch2-Ch1.zen
409500	-9.504237e-04	3.542167e-03	2.682200e-04	20151203_gfpNIPBLcf1_G2G1\MitoSys2\LSM\gfpNIPBLcf1_G1\DE_W0002_P0027\DE_2_W0002_P0027_T0001\TR1_W0001_P0086\TR1_2_W0001_P0086_T0001_R1_P1_K1_Ch2-Ch1.zen
450460	-8.119336e-04	3.526376e-03	2.155200e-04	20151203_gfpNIPBLcf1_G2G1\MitoSys2\LSM\gfpNIPBLcf1_G1\DE_W0002_P0027\DE_2_W0002_P0027_T0001\TR1_W0001_P0086\TR1_2_W0001_P0086_T0001_R1_P1_K1_Ch2-Ch1.zen
491420	-1.128385e-03	3.139521e-03	1.758200e-04	20151203_gfpNIPBLcf1_G2G1\MitoSys2\LSM\gfpNIPBLcf1_G1\DE_W0002_P0027\DE_2_W0002_P0027_T0001\TR1_W0001_P0086\TR1_2_W0001_P0086_T0001_R1_P1_K1_Ch2-Ch1.zen
532380	-1.558652e-03	2.957222e-03	1.453400e-04	20151203_gfpNIPBLcf1_G2G1\MitoSys2\LSM\gfpNIPBLcf1_G1\DE_W0002_P0027\DE_2_W0002_P0027_T0001\TR1_W0001_P0086\TR1_2_W0001_P0086_T0001_R1_P1_K1_Ch2-Ch1.zen
573340	-1.411328e-03	2.614768e-03	1.215600e-04	20151203_gfpNIPBLcf1_G2G1\MitoSys2\LSM\gfpNIPBLcf1_G1\DE_W0002_P0027\DE_2_W0002_P0027_T0001\TR1_W0001_P0086\TR1_2_W0001_P0086_T0001_R1_P1_K1_Ch2-Ch1.zen
614300	-8.303122e-04	1.988159e-03	1.027300e-04	20151203_gfpNIPBLcf1_G2G1\MitoSys2\LSM\gfpNIPBLcf1_G1\DE_W0002_P0027\DE_2_W0002_P0027_T0001\TR1_W0001_P0086\TR1_2_W0001_P0086_T0001_R1_P1_K1_Ch2-Ch1.zen
655260	-8.248300e-04	2.013701e-03	8.763000e-05	20151203_gfpNIPBLcf1_G2G1\MitoSys2\LSM\gfpNIPBLcf1_G1\DE_W0002_P0027\DE_2_W0002_P0027_T0001\TR1_W0001_P0086\TR1_2_W0001_P0086_T0001_R1_P1_K1_Ch2-Ch1.zen
696220	-8.299399e-04	2.609975e-03	7.538400e-05	20151203_gfpNIPBLcf1_G2G1\MitoSys2\LSM\gfpNIPBLcf1_G1\DE_W0002_P0027\DE_2_W0002_P0027_T0001\TR1_W0001_P0086\TR1_2_W0001_P0086_T0001_R1_P1_K1_Ch2-Ch1.zen
737180	-8.835347e-04	2.909382e-03	6.534800e-05	20151203_gfpNIPBLcf1_G2G1\MitoSys2\LSM\gfpNIPBLcf1_G1\DE_W0002_P0027\DE_2_W0002_P0027_T0001\TR1_W0001_P0086\TR1_2_W0001_P0086_T0001_R1_P1_K1_Ch2-Ch1.zen
778140	-8.193741e-04	3.238156e-03	5.704500e-05	20151203_gfpNIPBLcf1_G2G1\MitoSys2\LSM\gfpNIPBLcf1_G1\DE_W0002_P0027\DE_2_W0002_P0027_T0001\TR1_W0001_P0086\TR1_2_W0001_P0086_T0001_R1_P1_K1_Ch2-Ch1.zen
819100	-8.811560e-04	3.082539e-03	5.011800e-05	20151203_gfpNIPBLcf1_G2G1\MitoSys2\LSM\gfpNIPBLcf1_G1\DE_W0002_P0027\DE_2_W0002_P0027_T0001\TR1_W0001_P0086\TR1_2_W0001_P0086_T0001_R1_P1_K1_Ch2-Ch1.zen
901020	-1.330109e-03	2.864941e-03	3.935800e-05	20151203_gfpNIPBLcf1_G2G1\MitoSys2\LSM\gfpNIPBLcf1_G1\DE_W0002_P0027\DE_2_W0002_P0027_T0001\TR1_W0001_P0086\TR1_2_W0001_P0086_T0001_R1_P1_K1_Ch2-Ch1.zen
982940	-1.147959e-03	3.339459e-03	3.153800e-05	20151203_gfpNIPBLcf1_G2G1\MitoSys2\LSM\gfpNIPBLcf1_G1\DE_W0002_P0027\DE_2_W0002_P0027_T0001\TR1_W0001_P0086\TR1_2_W0001_P0086_T0001_R1_P1_K1_Ch2-Ch1.zen
1064860	-1.001636e-03	3.357624e-03	2.571600e-05	20151203_gfpNIPBLcf1_G2G1\MitoSys2\LSM\gfpNIPBLcf1_G1\DE_W0002_P0027\DE_2_W0002_P0027_T0001\TR1_W0001_P0086\TR1_2_W0001_P0086_T0001_R1_P1_K1_Ch2-Ch1.zen
1146780	-2.006315e-03	3.545956e-03	2.129000e-05	20151203_gfpNIPBLcf1_G2G1\MitoSys2\LSM\gfpNIPBLcf1_G1\DE_W0002_P0027\DE_2_W0002_P0027_T0001\TR1_W0001_P0086\TR1_2_W0001_P0086_T0001_R1_P1_K1_Ch2-Ch1.zen
1228700	-2.284877e-03	3.553935e-03	1.786200e-05	20151203_gfpNIPBLcf1_G2G1\MitoSys2\LSM\gfpNIPBLcf1_G1\DE_W0002_P0027\DE_2_W0002_P0027_T0001\TR1_W0001_P0086\TR1_2_W0001_P0086_T0001_R1_P1_K1_Ch2-Ch1.zen
1310620	-1.572410e-03	3.816519e-03	1.516300e-05	20151203_gfpNIPBLcf1_G2G1\MitoSys2\LSM\gfpNIPBLcf1_G1\DE_W0002_P0027\DE_2_W0002_P0027_T0001\TR1_W0001_P0086\TR1_2_W0001_P0086_T0001_R1_P1_K1_Ch2-Ch1.zen
1392540	-1.335556e-04	3.015623e-03	1.300700e-05	20151203_gfpNIPBLcf1_G2G1\MitoSys2\LSM\gfpNIPBLcf1_G1\DE_W0002_P0027\DE_2_W0002_P0027_T0001\TR1_W0001_P0086\TR1_2_W0001_P0086_T0001_R1_P1_K1_Ch2-Ch1.zen
1474460	4.985056e-04	2.422113e-03	1.126300e-05	20151203_gfpNIPBLcf1_G2G1\MitoSys2\LSM\gfpNIPBLcf1_G1\DE_W0002_P0027\DE_2_W0002_P0027_T0001\TR1_W0001_P0086\TR1_2_W0001_P0086_T0001_R1_P1_K1_Ch2-Ch1.zen
1556380	2.481094e-04	2.827262e-03	9.834500e-06	20151203_gfpNIPBLcf1_G2G1\MitoSys2\LSM\gfpNIPBLcf1_G1\DE_W0002_P0027\DE_2_W0002_P0027_T0001\TR1_W0001_P0086\TR1_2_W0001_P0086_T0001_R1_P1_K1_Ch2-Ch1.zen
10	3.946957e-02	1.600191e-02	3.694400e-02	20151203_gfpNIPBLcf1_G2G1\MitoSys2\LSM\gfpNIPBLcf1_G1\DE_W0002_P0027\DE_2_W0002_P0027_T0001\TR1_W0001_P0086\TR1_2_W0001_P0086_T0001_R1_P3_K1_Ch2-Ch1.zen
20	3.780011e-02	1.668554e-02	3.631900e-02	20151203_gfpNIPBLcf1_G2G1\MitoSys2\LSM\gfpNIPBLcf1_G1\DE_W0002_P0027\DE_2_W0002_P0027_T0001\TR1_W0001_P0086\TR1_2_W0001_P0086_T0001_R1_P3_K1_Ch2-Ch1.zen
30	3.711066e-02	1.351925e-02	3.574600e-02	20151203_gfpNIPBLcf1_G2G1\MitoSys2\LSM\gfpNIPBLcf1_G1\DE_W0002_P0027\DE_2_W0002_P0027_T0001\TR1_W0001_P0086\TR1_2_W0001_P0086_T0001_R1_P3_K1_Ch2-Ch1.zen
40	3.461134e-02	1.467655e-02	3.522200e-02	20151203_gfpNIPBLcf1_G2G1\MitoSys2\LSM\gfpNIPBLcf1_G1\DE_W0002_P0027\DE_2_W0002_P0027_T0001\TR1_W0001_P0086\TR1_2_W0001_P0086_T0001_R1_P3_K1_Ch2-Ch1.zen
50	3.233302e-02	8.465887e-03	3.474200e-02	20151203_gfpNIPBLcf1_G2G1\MitoSys2\LSM\gfpNIPBLcf1_G1\DE_W0002_P0027\DE_2_W0002_P0027_T0001\TR1_W0001_P0086\TR1_2_W0001_P0086_T0001_R1_P3_K1_Ch2-Ch1.zen
60	3.223307e-02	1.221516e-02	3.430100e-02	20151203_gfpNIPBLcf1_G2G1\MitoSys2\LSM\gfpNIPBLcf1_G1\DE_W0002_P0027\DE_2_W0002_P0027_T0001\TR1_W0001_P0086\TR1_2_W0001_P0086_T0001_R1_P3_K1_Ch2-Ch1.zen
70	3.166654e-02	1.258320e-02	3.389500e-02	20151203_gfpNIPBLcf1_G2G1\MitoSys2\LSM\gfpNIPBLcf1_G1\DE_W0002_P0027\DE_2_W0002_P0027_T0001\TR1_W0001_P0086\TR1_2_W0001_P0086_T0001_R1_P3_K1_Ch2-Ch1.zen
80	3.060170e-02	1.608055e-02	3.352100e-02	20151203_gfpNIPBLcf1_G2G1\MitoSys2\LSM\gfpNIPBLcf1_G1\DE_W0002_P0027\DE_2_W0002_P0027_T0001\TR1_W0001_P0086\TR1_2_W0001_P0086_T0001_R1_P3_K1_Ch2-Ch1.zen
90	3.252263e-02	1.655266e-02	3.317600e-02	20151203_gfpNIPBLcf1_G2G1\MitoSys2\LSM\gfpNIPBLcf1_G1\DE_W0002_P0027\DE_2_W0002_P0027_T0001\TR1_W0001_P0086\TR1_2_W0001_P0086_T0001_R1_P3_K1_Ch2-Ch1.zen
100	3.214076e-02	7.885754e-03	3.285800e-02	20151203_gfpNIPBLcf1_G2G1\MitoSys2\LSM\gfpNIPBLcf1_G1\DE_W0002_P0027\DE_2_W0002_P0027_T0001\TR1_W0001_P0086\TR1_2_W0001_P0086_T0001_R1_P3_K1_Ch2-Ch1.zen
120	3.344090e-02	9.082052e-03	3.228900e-02	20151203_gfpNIPBLcf1_G2G1\MitoSys2\LSM\gfpNIPBLcf1_G1\DE_W0002_P0027\DE_2_W0002_P0027_T0001\TR1_W0001_P0086\TR1_2_W0001_P0086_T0001_R1_P3_K1_Ch2-Ch1.zen
140	3.239645e-02	1.332080e-02	3.179900e-02	20151203_gfpNIPBLcf1_G2G1\MitoSys2\LSM\gfpNIPBLcf1_G1\DE_W0002_P0027\DE_2_W0002_P0027_T0001\TR1_W0001_P0086\TR1_2_W0001_P0086_T0001_R1_P3_K1_Ch2-Ch1.zen
160	3.304514e-02	9.591215e-03	3.137100e-02	20151203_gfpNIPBLcf1_G2G1\MitoSys2\LSM\gfpNIPBLcf1_G1\DE_W0002_P0027\DE_2_W0002_P0027_T0001\TR1_W0001_P0086\TR1_2_W0001_P0086_T0001_R1_P3_K1_Ch2-Ch1.zen
180	3.398282e-02	1.283028e-02	3.099600e-02	20151203_gfpNIPBLcf1_G2G1\MitoSys2\LSM\gfpNIPBLcf1_G1\DE_W0002_P0027\DE_2_W0002_P0027_T0001\TR1_W0001_P0086\TR1_2_W0001_P0086_T0001_R1_P3_K1_Ch2-Ch1.zen
200	3.005375e-02	1.181699e-02	3.066400e-02	20151203_gfpNIPBLcf1_G2G1\MitoSys2\LSM\gfpNIPBLcf1_G1\DE_W0002_P0027\DE_2_W0002_P0027_T0001\TR1_W0001_P0086\TR1_2_W0001_P0086_T0001_R1_P3_K1_Ch2-Ch1.zen
220	2.972186e-02	1.052578e-02	3.036700e-02	20151203_gfpNIPBLcf1_G2G1\MitoSys2\LSM\gfpNIPBLcf1_G1\DE_W0002_P0027\DE_2_W0002_P0027_T0001\TR1_W0001_P0086\TR1_2_W0001_P0086_T0001_R1_P3_K1_Ch2-Ch1.zen
240	2.788812e-02	1.253258e-02	3.009900e-02	20151203_gfpNIPBLcf1_G2G1\MitoSys2\LSM\gfpNIPBLcf1_G1\DE_W0002_P0027\DE_2_W0002_P0027_T0001\TR1_W0001_P0086\TR1_2_W0001_P0086_T0001_R1_P3_K1_Ch2-Ch1.zen
260	3.013603e-02	1.310699e-02	2.985500e-02	20151203_gfpNIPBLcf1_G2G1\MitoSys2\LSM\gfpNIPBLcf1_G1\DE_W0002_P0027\DE_2_W0002_P0027_T0001\TR1_W0001_P0086\TR1_2_W0001_P0086_T0001_R1_P3_K1_Ch2-Ch1.zen
280	3.331945e-02	7.135560e-03	2.963100e-02	20151203_gfpNIPBLcf1_G2G1\MitoSys2\LSM\gfpNIPBLcf1_G1\DE_W0002_P0027\DE_2_W0002_P0027_T0001\TR1_W0001_P0086\TR1_2_W0001_P0086_T0001_R1_P3_K1_Ch2-Ch1.zen
300	2.890447e-02	8.588170e-03	2.942400e-02	20151203_gfpNIPBLcf1_G2G1\MitoSys2\LSM\gfpNIPBLcf1_G1\DE_W0002_P0027\DE_2_W0002_P0027_T0001\TR1_W0001_P0086\TR1_2_W0001_P0086_T0001_R1_P3_K1_Ch2-Ch1.zen
340	3.012483e-02	6.357077e-03	2.904800e-02	20151203_gfpNIPBLcf1_G2G1\MitoSys2\LSM\gfpNIPBLcf1_G1\DE_W0002_P0027\DE_2_W0002_P0027_T0001\TR1_W0001_P0086\TR1_2_W0001_P0086_T0001_R1_P3_K1_Ch2-Ch1.zen
380	2.907599e-02	1.045038e-02	2.871200e-02	20151203_gfpNIPBLcf1_G2G1\MitoSys2\LSM\gfpNIPBLcf1_G1\DE_W0002_P0027\DE_2_W0002_P0027_T0001\TR1_W0001_P0086\TR1_2_W0001_P0086_T0001_R1_P3_K1_Ch2-Ch1.zen
420	2.707196e-02	8.934154e-03	2.840400e-02	20151203_gfpNIPBLcf1_G2G1\MitoSys2\LSM\gfpNIPBLcf1_G1\DE_W0002_P0027\DE_2_W0002_P0027_T0001\TR1_W0001_P0086\TR1_2_W0001_P0086_T0001_R1_P3_K1_Ch2-Ch1.zen
460	2.843850e-02	7.536055e-03	2.811800e-02	20151203_gfpNIPBLcf1_G2G1\MitoSys2\LSM\gfpNIPBLcf1_G1\DE_W0002_P0027\DE_2_W0002_P0027_T0001\TR1_W0001_P0086\TR1_2_W0001_P0086_T0001_R1_P3_K1_Ch2-Ch1.zen
500	2.805378e-02	8.752954e-03	2.784700e-02	20151203_gfpNIPBLcf1_G2G1\MitoSys2\LSM\gfpNIPBLcf1_G1\DE_W0002_P0027\DE_2_W0002_P0027_T0001\TR1_W0001_P0086\TR1_2_W0001_P0086_T0001_R1_P3_K1_Ch2-Ch1.zen
540	2.763214e-02	6.976147e-03	2.758900e-02	20151203_gfpNIPBLcf1_G2G1\MitoSys2\LSM\gfpNIPBLcf1_G1\DE_W0002_P0027\DE_2_W0002_P0027_T0001\TR1_W0001_P0086\TR1_2_W0001_P0086_T0001_R1_P3_K1_Ch2-Ch1.zen
580	2.890627e-02	1.127960e-02	2.734100e-02	20151203_gfpNIPBLcf1_G2G1\MitoSys2\LSM\gfpNIPBLcf1_G1\DE_W0002_P0027\DE_2_W0002_P0027_T0001\TR1_W0001_P0086\TR1_2_W0001_P0086_T0001_R1_P3_K1_Ch2-Ch1.zen
620	2.795152e-02	1.020424e-02	2.710300e-02	20151203_gfpNIPBLcf1_G2G1\MitoSys2\LSM\gfpNIPBLcf1_G1\DE_W0002_P0027\DE_2_W0002_P0027_T0001\TR1_W0001_P0086\TR1_2_W0001_P0086_T0001_R1_P3_K1_Ch2-Ch1.zen
660	2.576888e-02	7.151988e-03	2.687100e-02	20151203_gfpNIPBLcf1_G2G1\MitoSys2\LSM\gfpNIPBLcf1_G1\DE_W0002_P0027\DE_2_W0002_P0027_T0001\TR1_W0001_P0086\TR1_2_W0001_P0086_T0001_R1_P3_K1_Ch2-Ch1.zen
700	2.725456e-02	7.344720e-03	2.664700e-02	20151203_gfpNIPBLcf1_G2G1\MitoSys2\LSM\gfpNIPBLcf1_G1\DE_W0002_P0027\DE_2_W0002_P0027_T0001\TR1_W0001_P0086\TR1_2_W0001_P0086_T0001_R1_P3_K1_Ch2-Ch1.zen
780	2.519383e-02	7.619683e-03	2.621600e-02	20151203_gfpNIPBLcf1_G2G1\MitoSys2\LSM\gfpNIPBLcf1_G1\DE_W0002_P0027\DE_2_W0002_P0027_T0001\TR1_W0001_P0086\TR1_2_W0001_P0086_T0001_R1_P3_K1_Ch2-Ch1.zen
860	2.587660e-02	7.878909e-03	2.580700e-02	20151203_gfpNIPBLcf1_G2G1\MitoSys2\LSM\gfpNIPBLcf1_G1\DE_W0002_P0027\DE_2_W0002_P0027_T0001\TR1_W0001_P0086\TR1_2_W0001_P0086_T0001_R1_P3_K1_Ch2-Ch1.zen
940	2.411763e-02	5.503144e-03	2.541700e-02	20151203_gfpNIPBLcf1_G2G1\MitoSys2\LSM\gfpNIPBLcf1_G1\DE_W0002_P0027\DE_2_W0002_P0027_T0001\TR1_W0001_P0086\TR1_2_W0001_P0086_T0001_R1_P3_K1_Ch2-Ch1.zen
1020	2.549270e-02	8.229424e-03	2.504400e-02	20151203_gfpNIPBLcf1_G2G1\MitoSys2\LSM\gfpNIPBLcf1_G1\DE_W0002_P0027\DE_2_W0002_P0027_T0001\TR1_W0001_P0086\TR1_2_W0001_P0086_T0001_R1_P3_K1_Ch2-Ch1.zen
1100	2.579312e-02	6.168037e-03	2.468800e-02	20151203_gfpNIPBLcf1_G2G1\MitoSys2\LSM\gfpNIPBLcf1_G1\DE_W0002_P0027\DE_2_W0002_P0027_T0001\TR1_W0001_P0086\TR1_2_W0001_P0086_T0001_R1_P3_K1_Ch2-Ch1.zen
1180	2.430246e-02	8.048730e-03	2.434700e-02	20151203_gfpNIPBLcf1_G2G1\MitoSys2\LSM\gfpNIPBLcf1_G1\DE_W0002_P0027\DE_2_W0002_P0027_T0001\TR1_W0001_P0086\TR1_2_W0001_P0086_T0001_R1_P3_K1_Ch2-Ch1.zen
1260	2.463711e-02	8.072106e-03	2.402000e-02	20151203_gfpNIPBLcf1_G2G1\MitoSys2\LSM\gfpNIPBLcf1_G1\DE_W0002_P0027\DE_2_W0002_P0027_T0001\TR1_W0001_P0086\TR1_2_W0001_P0086_T0001_R1_P3_K1_Ch2-Ch1.zen
1340	2.400636e-02	8.194461e-03	2.370600e-02	20151203_gfpNIPBLcf1_G2G1\MitoSys2\LSM\gfpNIPBLcf1_G1\DE_W0002_P0027\DE_2_W0002_P0027_T0001\TR1_W0001_P0086\TR1_2_W0001_P0086_T0001_R1_P3_K1_Ch2-Ch1.zen
1420	2.139638e-02	7.343571e-03	2.340500e-02	20151203_gfpNIPBLcf1_G2G1\MitoSys2\LSM\gfpNIPBLcf1_G1\DE_W0002_P0027\DE_2_W0002_P0027_T0001\TR1_W0001_P0086\TR1_2_W0001_P0086_T0001_R1_P3_K1_Ch2-Ch1.zen
1500	2.240325e-02	7.399012e-03	2.311600e-02	20151203_gfpNIPBLcf1_G2G1\MitoSys2\LSM\gfpNIPBLcf1_G1\DE_W0002_P0027\DE_2_W0002_P0027_T0001\TR1_W0001_P0086\TR1_2_W0001_P0086_T0001_R1_P3_K1_Ch2-Ch1.zen
1660	2.204735e-02	6.540172e-03	2.256900e-02	20151203_gfpNIPBLcf1_G2G1\MitoSys2\LSM\gfpNIPBLcf1_G1\DE_W0002_P0027\DE_2_W0002_P0027_T0001\TR1_W0001_P0086\TR1_2_W0001_P0086_T0001_R1_P3_K1_Ch2-Ch1.zen
1820	2.123710e-02	7.203310e-03	2.206300e-02	20151203_gfpNIPBLcf1_G2G1\MitoSys2\LSM\gfpNIPBLcf1_G1\DE_W0002_P0027\DE_2_W0002_P0027_T0001\TR1_W0001_P0086\TR1_2_W0001_P0086_T0001_R1_P3_K1_Ch2-Ch1.zen
1980	2.197182e-02	6.178875e-03	2.159100e-02	20151203_gfpNIPBLcf1_G2G1\MitoSys2\LSM\gfpNIPBLcf1_G1\DE_W0002_P0027\DE_2_W0002_P0027_T0001\TR1_W0001_P0086\TR1_2_W0001_P0086_T0001_R1_P3_K1_Ch2-Ch1.zen
2140	2.117532e-02	6.854794e-03	2.115100e-02	20151203_gfpNIPBLcf1_G2G1\MitoSys2\LSM\gfpNIPBLcf1_G1\DE_W0002_P0027\DE_2_W0002_P0027_T0001\TR1_W0001_P0086\TR1_2_W0001_P0086_T0001_R1_P3_K1_Ch2-Ch1.zen
2300	1.955135e-02	7.022760e-03	2.073900e-02	20151203_gfpNIPBLcf1_G2G1\MitoSys2\LSM\gfpNIPBLcf1_G1\DE_W0002_P0027\DE_2_W0002_P0027_T0001\TR1_W0001_P0086\TR1_2_W0001_P0086_T0001_R1_P3_K1_Ch2-Ch1.zen
2460	2.009665e-02	6.650076e-03	2.035300e-02	20151203_gfpNIPBLcf1_G2G1\MitoSys2\LSM\gfpNIPBLcf1_G1\DE_W0002_P0027\DE_2_W0002_P0027_T0001\TR1_W0001_P0086\TR1_2_W0001_P0086_T0001_R1_P3_K1_Ch2-Ch1.zen
2620	2.116274e-02	5.016133e-03	1.999100e-02	20151203_gfpNIPBLcf1_G2G1\MitoSys2\LSM\gfpNIPBLcf1_G1\DE_W0002_P0027\DE_2_W0002_P0027_T0001\TR1_W0001_P0086\TR1_2_W0001_P0086_T0001_R1_P3_K1_Ch2-Ch1.zen
2780	1.932987e-02	5.702266e-03	1.965000e-02	20151203_gfpNIPBLcf1_G2G1\MitoSys2\LSM\gfpNIPBLcf1_G1\DE_W0002_P0027\DE_2_W0002_P0027_T0001\TR1_W0001_P0086\TR1_2_W0001_P0086_T0001_R1_P3_K1_Ch2-Ch1.zen
2940	1.865963e-02	5.555928e-03	1.932800e-02	20151203_gfpNIPBLcf1_G2G1\MitoSys2\LSM\gfpNIPBLcf1_G1\DE_W0002_P0027\DE_2_W0002_P0027_T0001\TR1_W0001_P0086\TR1_2_W0001_P0086_T0001_R1_P3_K1_Ch2-Ch1.zen
3100	1.866613e-02	6.000891e-03	1.902400e-02	20151203_gfpNIPBLcf1_G2G1\MitoSys2\LSM\gfpNIPBLcf1_G1\DE_W0002_P0027\DE_2_W0002_P0027_T0001\TR1_W0001_P0086\TR1_2_W0001_P0086_T0001_R1_P3_K1_Ch2-Ch1.zen
3420	1.805180e-02	6.677114e-03	1.846400e-02	20151203_gfpNIPBLcf1_G2G1\MitoSys2\LSM\gfpNIPBLcf1_G1\DE_W0002_P0027\DE_2_W0002_P0027_T0001\TR1_W0001_P0086\TR1_2_W0001_P0086_T0001_R1_P3_K1_Ch2-Ch1.zen
3740	1.726876e-02	6.068153e-03	1.796000e-02	20151203_gfpNIPBLcf1_G2G1\MitoSys2\LSM\gfpNIPBLcf1_G1\DE_W0002_P0027\DE_2_W0002_P0027_T0001\TR1_W0001_P0086\TR1_2_W0001_P0086_T0001_R1_P3_K1_Ch2-Ch1.zen
4060	1.817696e-02	6.394262e-03	1.750300e-02	20151203_gfpNIPBLcf1_G2G1\MitoSys2\LSM\gfpNIPBLcf1_G1\DE_W0002_P0027\DE_2_W0002_P0027_T0001\TR1_W0001_P0086\TR1_2_W0001_P0086_T0001_R1_P3_K1_Ch2-Ch1.zen
4380	1.746390e-02	6.389738e-03	1.708700e-02	20151203_gfpNIPBLcf1_G2G1\MitoSys2\LSM\gfpNIPBLcf1_G1\DE_W0002_P0027\DE_2_W0002_P0027_T0001\TR1_W0001_P0086\TR1_2_W0001_P0086_T0001_R1_P3_K1_Ch2-Ch1.zen
4700	1.735013e-02	6.006794e-03	1.670600e-02	20151203_gfpNIPBLcf1_G2G1\MitoSys2\LSM\gfpNIPBLcf1_G1\DE_W0002_P0027\DE_2_W0002_P0027_T0001\TR1_W0001_P0086\TR1_2_W0001_P0086_T0001_R1_P3_K1_Ch2-Ch1.zen
5020	1.652859e-02	6.764384e-03	1.635700e-02	20151203_gfpNIPBLcf1_G2G1\MitoSys2\LSM\gfpNIPBLcf1_G1\DE_W0002_P0027\DE_2_W0002_P0027_T0001\TR1_W0001_P0086\TR1_2_W0001_P0086_T0001_R1_P3_K1_Ch2-Ch1.zen
5340	1.588152e-02	6.670423e-03	1.603400e-02	20151203_gfpNIPBLcf1_G2G1\MitoSys2\LSM\gfpNIPBLcf1_G1\DE_W0002_P0027\DE_2_W0002_P0027_T0001\TR1_W0001_P0086\TR1_2_W0001_P0086_T0001_R1_P3_K1_Ch2-Ch1.zen
5660	1.605594e-02	6.104853e-03	1.573600e-02	20151203_gfpNIPBLcf1_G2G1\MitoSys2\LSM\gfpNIPBLcf1_G1\DE_W0002_P0027\DE_2_W0002_P0027_T0001\TR1_W0001_P0086\TR1_2_W0001_P0086_T0001_R1_P3_K1_Ch2-Ch1.zen
5980	1.555654e-02	6.063549e-03	1.545900e-02	20151203_gfpNIPBLcf1_G2G1\MitoSys2\LSM\gfpNIPBLcf1_G1\DE_W0002_P0027\DE_2_W0002_P0027_T0001\TR1_W0001_P0086\TR1_2_W0001_P0086_T0001_R1_P3_K1_Ch2-Ch1.zen
6300	1.582700e-02	5.486627e-03	1.520200e-02	20151203_gfpNIPBLcf1_G2G1\MitoSys2\LSM\gfpNIPBLcf1_G1\DE_W0002_P0027\DE_2_W0002_P0027_T0001\TR1_W0001_P0086\TR1_2_W0001_P0086_T0001_R1_P3_K1_Ch2-Ch1.zen
6940	1.446080e-02	6.064273e-03	1.473500e-02	20151203_gfpNIPBLcf1_G2G1\MitoSys2\LSM\gfpNIPBLcf1_G1\DE_W0002_P0027\DE_2_W0002_P0027_T0001\TR1_W0001_P0086\TR1_2_W0001_P0086_T0001_R1_P3_K1_Ch2-Ch1.zen
7580	1.450535e-02	5.343200e-03	1.432400e-02	20151203_gfpNIPBLcf1_G2G1\MitoSys2\LSM\gfpNIPBLcf1_G1\DE_W0002_P0027\DE_2_W0002_P0027_T0001\TR1_W0001_P0086\TR1_2_W0001_P0086_T0001_R1_P3_K1_Ch2-Ch1.zen
8220	1.445105e-02	6.418231e-03	1.395800e-02	20151203_gfpNIPBLcf1_G2G1\MitoSys2\LSM\gfpNIPBLcf1_G1\DE_W0002_P0027\DE_2_W0002_P0027_T0001\TR1_W0001_P0086\TR1_2_W0001_P0086_T0001_R1_P3_K1_Ch2-Ch1.zen
8860	1.370923e-02	5.765109e-03	1.363000e-02	20151203_gfpNIPBLcf1_G2G1\MitoSys2\LSM\gfpNIPBLcf1_G1\DE_W0002_P0027\DE_2_W0002_P0027_T0001\TR1_W0001_P0086\TR1_2_W0001_P0086_T0001_R1_P3_K1_Ch2-Ch1.zen
9500	1.336267e-02	5.629082e-03	1.333300e-02	20151203_gfpNIPBLcf1_G2G1\MitoSys2\LSM\gfpNIPBLcf1_G1\DE_W0002_P0027\DE_2_W0002_P0027_T0001\TR1_W0001_P0086\TR1_2_W0001_P0086_T0001_R1_P3_K1_Ch2-Ch1.zen
10140	1.328573e-02	5.399860e-03	1.306200e-02	20151203_gfpNIPBLcf1_G2G1\MitoSys2\LSM\gfpNIPBLcf1_G1\DE_W0002_P0027\DE_2_W0002_P0027_T0001\TR1_W0001_P0086\TR1_2_W0001_P0086_T0001_R1_P3_K1_Ch2-Ch1.zen
10780	1.399203e-02	5.578460e-03	1.281500e-02	20151203_gfpNIPBLcf1_G2G1\MitoSys2\LSM\gfpNIPBLcf1_G1\DE_W0002_P0027\DE_2_W0002_P0027_T0001\TR1_W0001_P0086\TR1_2_W0001_P0086_T0001_R1_P3_K1_Ch2-Ch1.zen
11420	1.296457e-02	5.290072e-03	1.258600e-02	20151203_gfpNIPBLcf1_G2G1\MitoSys2\LSM\gfpNIPBLcf1_G1\DE_W0002_P0027\DE_2_W0002_P0027_T0001\TR1_W0001_P0086\TR1_2_W0001_P0086_T0001_R1_P3_K1_Ch2-Ch1.zen
12060	1.287817e-02	5.577077e-03	1.237400e-02	20151203_gfpNIPBLcf1_G2G1\MitoSys2\LSM\gfpNIPBLcf1_G1\DE_W0002_P0027\DE_2_W0002_P0027_T0001\TR1_W0001_P0086\TR1_2_W0001_P0086_T0001_R1_P3_K1_Ch2-Ch1.zen
12700	1.304282e-02	5.636779e-03	1.217700e-02	20151203_gfpNIPBLcf1_G2G1\MitoSys2\LSM\gfpNIPBLcf1_G1\DE_W0002_P0027\DE_2_W0002_P0027_T0001\TR1_W0001_P0086\TR1_2_W0001_P0086_T0001_R1_P3_K1_Ch2-Ch1.zen
13980	1.211234e-02	5.268463e-03	1.181900e-02	20151203_gfpNIPBLcf1_G2G1\MitoSys2\LSM\gfpNIPBLcf1_G1\DE_W0002_P0027\DE_2_W0002_P0027_T0001\TR1_W0001_P0086\TR1_2_W0001_P0086_T0001_R1_P3_K1_Ch2-Ch1.zen
15260	1.126901e-02	5.590617e-03	1.149900e-02	20151203_gfpNIPBLcf1_G2G1\MitoSys2\LSM\gfpNIPBLcf1_G1\DE_W0002_P0027\DE_2_W0002_P0027_T0001\TR1_W0001_P0086\TR1_2_W0001_P0086_T0001_R1_P3_K1_Ch2-Ch1.zen
16540	1.152034e-02	5.700625e-03	1.121100e-02	20151203_gfpNIPBLcf1_G2G1\MitoSys2\LSM\gfpNIPBLcf1_G1\DE_W0002_P0027\DE_2_W0002_P0027_T0001\TR1_W0001_P0086\TR1_2_W0001_P0086_T0001_R1_P3_K1_Ch2-Ch1.zen
17820	1.062337e-02	6.036650e-03	1.094700e-02	20151203_gfpNIPBLcf1_G2G1\MitoSys2\LSM\gfpNIPBLcf1_G1\DE_W0002_P0027\DE_2_W0002_P0027_T0001\TR1_W0001_P0086\TR1_2_W0001_P0086_T0001_R1_P3_K1_Ch2-Ch1.zen
19100	1.062184e-02	5.783285e-03	1.070200e-02	20151203_gfpNIPBLcf1_G2G1\MitoSys2\LSM\gfpNIPBLcf1_G1\DE_W0002_P0027\DE_2_W0002_P0027_T0001\TR1_W0001_P0086\TR1_2_W0001_P0086_T0001_R1_P3_K1_Ch2-Ch1.zen
20380	1.039714e-02	6.169834e-03	1.047300e-02	20151203_gfpNIPBLcf1_G2G1\MitoSys2\LSM\gfpNIPBLcf1_G1\DE_W0002_P0027\DE_2_W0002_P0027_T0001\TR1_W0001_P0086\TR1_2_W0001_P0086_T0001_R1_P3_K1_Ch2-Ch1.zen
21660	9.762299e-03	5.863309e-03	1.025700e-02	20151203_gfpNIPBLcf1_G2G1\MitoSys2\LSM\gfpNIPBLcf1_G1\DE_W0002_P0027\DE_2_W0002_P0027_T0001\TR1_W0001_P0086\TR1_2_W0001_P0086_T0001_R1_P3_K1_Ch2-Ch1.zen
22940	1.000846e-02	5.581714e-03	1.005200e-02	20151203_gfpNIPBLcf1_G2G1\MitoSys2\LSM\gfpNIPBLcf1_G1\DE_W0002_P0027\DE_2_W0002_P0027_T0001\TR1_W0001_P0086\TR1_2_W0001_P0086_T0001_R1_P3_K1_Ch2-Ch1.zen
24220	9.773913e-03	5.805903e-03	9.856600e-03	20151203_gfpNIPBLcf1_G2G1\MitoSys2\LSM\gfpNIPBLcf1_G1\DE_W0002_P0027\DE_2_W0002_P0027_T0001\TR1_W0001_P0086\TR1_2_W0001_P0086_T0001_R1_P3_K1_Ch2-Ch1.zen
25500	8.893917e-03	5.268567e-03	9.668400e-03	20151203_gfpNIPBLcf1_G2G1\MitoSys2\LSM\gfpNIPBLcf1_G1\DE_W0002_P0027\DE_2_W0002_P0027_T0001\TR1_W0001_P0086\TR1_2_W0001_P0086_T0001_R1_P3_K1_Ch2-Ch1.zen
28060	8.472959e-03	5.906048e-03	9.310800e-03	20151203_gfpNIPBLcf1_G2G1\MitoSys2\LSM\gfpNIPBLcf1_G1\DE_W0002_P0027\DE_2_W0002_P0027_T0001\TR1_W0001_P0086\TR1_2_W0001_P0086_T0001_R1_P3_K1_Ch2-Ch1.zen
30620	8.383033e-03	5.988054e-03	8.973100e-03	20151203_gfpNIPBLcf1_G2G1\MitoSys2\LSM\gfpNIPBLcf1_G1\DE_W0002_P0027\DE_2_W0002_P0027_T0001\TR1_W0001_P0086\TR1_2_W0001_P0086_T0001_R1_P3_K1_Ch2-Ch1.zen
33180	7.986533e-03	6.117900e-03	8.651100e-03	20151203_gfpNIPBLcf1_G2G1\MitoSys2\LSM\gfpNIPBLcf1_G1\DE_W0002_P0027\DE_2_W0002_P0027_T0001\TR1_W0001_P0086\TR1_2_W0001_P0086_T0001_R1_P3_K1_Ch2-Ch1.zen
35740	8.326770e-03	5.539316e-03	8.342000e-03	20151203_gfpNIPBLcf1_G2G1\MitoSys2\LSM\gfpNIPBLcf1_G1\DE_W0002_P0027\DE_2_W0002_P0027_T0001\TR1_W0001_P0086\TR1_2_W0001_P0086_T0001_R1_P3_K1_Ch2-Ch1.zen
38300	7.663181e-03	5.631122e-03	8.044200e-03	20151203_gfpNIPBLcf1_G2G1\MitoSys2\LSM\gfpNIPBLcf1_G1\DE_W0002_P0027\DE_2_W0002_P0027_T0001\TR1_W0001_P0086\TR1_2_W0001_P0086_T0001_R1_P3_K1_Ch2-Ch1.zen
40860	6.906230e-03	6.492943e-03	7.756600e-03	20151203_gfpNIPBLcf1_G2G1\MitoSys2\LSM\gfpNIPBLcf1_G1\DE_W0002_P0027\DE_2_W0002_P0027_T0001\TR1_W0001_P0086\TR1_2_W0001_P0086_T0001_R1_P3_K1_Ch2-Ch1.zen
43420	6.228801e-03	6.398448e-03	7.478300e-03	20151203_gfpNIPBLcf1_G2G1\MitoSys2\LSM\gfpNIPBLcf1_G1\DE_W0002_P0027\DE_2_W0002_P0027_T0001\TR1_W0001_P0086\TR1_2_W0001_P0086_T0001_R1_P3_K1_Ch2-Ch1.zen
45980	6.250127e-03	5.745417e-03	7.209000e-03	20151203_gfpNIPBLcf1_G2G1\MitoSys2\LSM\gfpNIPBLcf1_G1\DE_W0002_P0027\DE_2_W0002_P0027_T0001\TR1_W0001_P0086\TR1_2_W0001_P0086_T0001_R1_P3_K1_Ch2-Ch1.zen
48540	5.880612e-03	5.708579e-03	6.948400e-03	20151203_gfpNIPBLcf1_G2G1\MitoSys2\LSM\gfpNIPBLcf1_G1\DE_W0002_P0027\DE_2_W0002_P0027_T0001\TR1_W0001_P0086\TR1_2_W0001_P0086_T0001_R1_P3_K1_Ch2-Ch1.zen
51100	6.171614e-03	5.374923e-03	6.696400e-03	20151203_gfpNIPBLcf1_G2G1\MitoSys2\LSM\gfpNIPBLcf1_G1\DE_W0002_P0027\DE_2_W0002_P0027_T0001\TR1_W0001_P0086\TR1_2_W0001_P0086_T0001_R1_P3_K1_Ch2-Ch1.zen
56220	6.012826e-03	5.395895e-03	6.217600e-03	20151203_gfpNIPBLcf1_G2G1\MitoSys2\LSM\gfpNIPBLcf1_G1\DE_W0002_P0027\DE_2_W0002_P0027_T0001\TR1_W0001_P0086\TR1_2_W0001_P0086_T0001_R1_P3_K1_Ch2-Ch1.zen
61340	5.183529e-03	5.375036e-03	5.772000e-03	20151203_gfpNIPBLcf1_G2G1\MitoSys2\LSM\gfpNIPBLcf1_G1\DE_W0002_P0027\DE_2_W0002_P0027_T0001\TR1_W0001_P0086\TR1_2_W0001_P0086_T0001_R1_P3_K1_Ch2-Ch1.zen
66460	5.722909e-03	5.465701e-03	5.358600e-03	20151203_gfpNIPBLcf1_G2G1\MitoSys2\LSM\gfpNIPBLcf1_G1\DE_W0002_P0027\DE_2_W0002_P0027_T0001\TR1_W0001_P0086\TR1_2_W0001_P0086_T0001_R1_P3_K1_Ch2-Ch1.zen
71580	5.954357e-03	5.678260e-03	4.976400e-03	20151203_gfpNIPBLcf1_G2G1\MitoSys2\LSM\gfpNIPBLcf1_G1\DE_W0002_P0027\DE_2_W0002_P0027_T0001\TR1_W0001_P0086\TR1_2_W0001_P0086_T0001_R1_P3_K1_Ch2-Ch1.zen
76700	5.383968e-03	4.937027e-03	4.624000e-03	20151203_gfpNIPBLcf1_G2G1\MitoSys2\LSM\gfpNIPBLcf1_G1\DE_W0002_P0027\DE_2_W0002_P0027_T0001\TR1_W0001_P0086\TR1_2_W0001_P0086_T0001_R1_P3_K1_Ch2-Ch1.zen
81820	5.346905e-03	4.732678e-03	4.299700e-03	20151203_gfpNIPBLcf1_G2G1\MitoSys2\LSM\gfpNIPBLcf1_G1\DE_W0002_P0027\DE_2_W0002_P0027_T0001\TR1_W0001_P0086\TR1_2_W0001_P0086_T0001_R1_P3_K1_Ch2-Ch1.zen
86940	5.217473e-03	4.924621e-03	4.001700e-03	20151203_gfpNIPBLcf1_G2G1\MitoSys2\LSM\gfpNIPBLcf1_G1\DE_W0002_P0027\DE_2_W0002_P0027_T0001\TR1_W0001_P0086\TR1_2_W0001_P0086_T0001_R1_P3_K1_Ch2-Ch1.zen
92060	4.895950e-03	4.668640e-03	3.728100e-03	20151203_gfpNIPBLcf1_G2G1\MitoSys2\LSM\gfpNIPBLcf1_G1\DE_W0002_P0027\DE_2_W0002_P0027_T0001\TR1_W0001_P0086\TR1_2_W0001_P0086_T0001_R1_P3_K1_Ch2-Ch1.zen
97180	4.546351e-03	4.726203e-03	3.477100e-03	20151203_gfpNIPBLcf1_G2G1\MitoSys2\LSM\gfpNIPBLcf1_G1\DE_W0002_P0027\DE_2_W0002_P0027_T0001\TR1_W0001_P0086\TR1_2_W0001_P0086_T0001_R1_P3_K1_Ch2-Ch1.zen
102300	4.693719e-03	4.397446e-03	3.246800e-03	20151203_gfpNIPBLcf1_G2G1\MitoSys2\LSM\gfpNIPBLcf1_G1\DE_W0002_P0027\DE_2_W0002_P0027_T0001\TR1_W0001_P0086\TR1_2_W0001_P0086_T0001_R1_P3_K1_Ch2-Ch1.zen
112540	3.961468e-03	4.068374e-03	2.841500e-03	20151203_gfpNIPBLcf1_G2G1\MitoSys2\LSM\gfpNIPBLcf1_G1\DE_W0002_P0027\DE_2_W0002_P0027_T0001\TR1_W0001_P0086\TR1_2_W0001_P0086_T0001_R1_P3_K1_Ch2-Ch1.zen
122780	3.504780e-03	4.438203e-03	2.499400e-03	20151203_gfpNIPBLcf1_G2G1\MitoSys2\LSM\gfpNIPBLcf1_G1\DE_W0002_P0027\DE_2_W0002_P0027_T0001\TR1_W0001_P0086\TR1_2_W0001_P0086_T0001_R1_P3_K1_Ch2-Ch1.zen
133020	2.561099e-03	4.064883e-03	2.209600e-03	20151203_gfpNIPBLcf1_G2G1\MitoSys2\LSM\gfpNIPBLcf1_G1\DE_W0002_P0027\DE_2_W0002_P0027_T0001\TR1_W0001_P0086\TR1_2_W0001_P0086_T0001_R1_P3_K1_Ch2-Ch1.zen
143260	2.538224e-03	3.391500e-03	1.963000e-03	20151203_gfpNIPBLcf1_G2G1\MitoSys2\LSM\gfpNIPBLcf1_G1\DE_W0002_P0027\DE_2_W0002_P0027_T0001\TR1_W0001_P0086\TR1_2_W0001_P0086_T0001_R1_P3_K1_Ch2-Ch1.zen
153500	2.026496e-03	2.955047e-03	1.752200e-03	20151203_gfpNIPBLcf1_G2G1\MitoSys2\LSM\gfpNIPBLcf1_G1\DE_W0002_P0027\DE_2_W0002_P0027_T0001\TR1_W0001_P0086\TR1_2_W0001_P0086_T0001_R1_P3_K1_Ch2-Ch1.zen
163740	2.067359e-03	2.669809e-03	1.571100e-03	20151203_gfpNIPBLcf1_G2G1\MitoSys2\LSM\gfpNIPBLcf1_G1\DE_W0002_P0027\DE_2_W0002_P0027_T0001\TR1_W0001_P0086\TR1_2_W0001_P0086_T0001_R1_P3_K1_Ch2-Ch1.zen
173980	1.259944e-03	2.758777e-03	1.414600e-03	20151203_gfpNIPBLcf1_G2G1\MitoSys2\LSM\gfpNIPBLcf1_G1\DE_W0002_P0027\DE_2_W0002_P0027_T0001\TR1_W0001_P0086\TR1_2_W0001_P0086_T0001_R1_P3_K1_Ch2-Ch1.zen
184220	8.603565e-04	3.296964e-03	1.278800e-03	20151203_gfpNIPBLcf1_G2G1\MitoSys2\LSM\gfpNIPBLcf1_G1\DE_W0002_P0027\DE_2_W0002_P0027_T0001\TR1_W0001_P0086\TR1_2_W0001_P0086_T0001_R1_P3_K1_Ch2-Ch1.zen
194460	7.133722e-04	3.438590e-03	1.160400e-03	20151203_gfpNIPBLcf1_G2G1\MitoSys2\LSM\gfpNIPBLcf1_G1\DE_W0002_P0027\DE_2_W0002_P0027_T0001\TR1_W0001_P0086\TR1_2_W0001_P0086_T0001_R1_P3_K1_Ch2-Ch1.zen
204700	7.554668e-05	3.015306e-03	1.056600e-03	20151203_gfpNIPBLcf1_G2G1\MitoSys2\LSM\gfpNIPBLcf1_G1\DE_W0002_P0027\DE_2_W0002_P0027_T0001\TR1_W0001_P0086\TR1_2_W0001_P0086_T0001_R1_P3_K1_Ch2-Ch1.zen
225180	-2.489707e-04	2.983664e-03	8.844600e-04	20151203_gfpNIPBLcf1_G2G1\MitoSys2\LSM\gfpNIPBLcf1_G1\DE_W0002_P0027\DE_2_W0002_P0027_T0001\TR1_W0001_P0086\TR1_2_W0001_P0086_T0001_R1_P3_K1_Ch2-Ch1.zen
245660	-4.786385e-04	2.875437e-03	7.489500e-04	20151203_gfpNIPBLcf1_G2G1\MitoSys2\LSM\gfpNIPBLcf1_G1\DE_W0002_P0027\DE_2_W0002_P0027_T0001\TR1_W0001_P0086\TR1_2_W0001_P0086_T0001_R1_P3_K1_Ch2-Ch1.zen
266140	-6.195025e-04	3.202045e-03	6.406900e-04	20151203_gfpNIPBLcf1_G2G1\MitoSys2\LSM\gfpNIPBLcf1_G1\DE_W0002_P0027\DE_2_W0002_P0027_T0001\TR1_W0001_P0086\TR1_2_W0001_P0086_T0001_R1_P3_K1_Ch2-Ch1.zen
286620	-2.888443e-04	2.985773e-03	5.530400e-04	20151203_gfpNIPBLcf1_G2G1\MitoSys2\LSM\gfpNIPBLcf1_G1\DE_W0002_P0027\DE_2_W0002_P0027_T0001\TR1_W0001_P0086\TR1_2_W0001_P0086_T0001_R1_P3_K1_Ch2-Ch1.zen
307100	-7.435207e-04	2.758896e-03	4.812500e-04	20151203_gfpNIPBLcf1_G2G1\MitoSys2\LSM\gfpNIPBLcf1_G1\DE_W0002_P0027\DE_2_W0002_P0027_T0001\TR1_W0001_P0086\TR1_2_W0001_P0086_T0001_R1_P3_K1_Ch2-Ch1.zen
327580	-1.377774e-03	2.963326e-03	4.218300e-04	20151203_gfpNIPBLcf1_G2G1\MitoSys2\LSM\gfpNIPBLcf1_G1\DE_W0002_P0027\DE_2_W0002_P0027_T0001\TR1_W0001_P0086\TR1_2_W0001_P0086_T0001_R1_P3_K1_Ch2-Ch1.zen
348060	-1.664511e-03	3.181521e-03	3.721800e-04	20151203_gfpNIPBLcf1_G2G1\MitoSys2\LSM\gfpNIPBLcf1_G1\DE_W0002_P0027\DE_2_W0002_P0027_T0001\TR1_W0001_P0086\TR1_2_W0001_P0086_T0001_R1_P3_K1_Ch2-Ch1.zen
368540	-1.495827e-03	3.465098e-03	3.303300e-04	20151203_gfpNIPBLcf1_G2G1\MitoSys2\LSM\gfpNIPBLcf1_G1\DE_W0002_P0027\DE_2_W0002_P0027_T0001\TR1_W0001_P0086\TR1_2_W0001_P0086_T0001_R1_P3_K1_Ch2-Ch1.zen
389020	-1.359065e-03	3.434506e-03	2.948000e-04	20151203_gfpNIPBLcf1_G2G1\MitoSys2\LSM\gfpNIPBLcf1_G1\DE_W0002_P0027\DE_2_W0002_P0027_T0001\TR1_W0001_P0086\TR1_2_W0001_P0086_T0001_R1_P3_K1_Ch2-Ch1.zen
409500	-1.164197e-03	3.729287e-03	2.644100e-04	20151203_gfpNIPBLcf1_G2G1\MitoSys2\LSM\gfpNIPBLcf1_G1\DE_W0002_P0027\DE_2_W0002_P0027_T0001\TR1_W0001_P0086\TR1_2_W0001_P0086_T0001_R1_P3_K1_Ch2-Ch1.zen
450460	-9.006803e-04	3.189755e-03	2.156000e-04	20151203_gfpNIPBLcf1_G2G1\MitoSys2\LSM\gfpNIPBLcf1_G1\DE_W0002_P0027\DE_2_W0002_P0027_T0001\TR1_W0001_P0086\TR1_2_W0001_P0086_T0001_R1_P3_K1_Ch2-Ch1.zen
491420	-6.975985e-04	3.113148e-03	1.786300e-04	20151203_gfpNIPBLcf1_G2G1\MitoSys2\LSM\gfpNIPBLcf1_G1\DE_W0002_P0027\DE_2_W0002_P0027_T0001\TR1_W0001_P0086\TR1_2_W0001_P0086_T0001_R1_P3_K1_Ch2-Ch1.zen
532380	-3.677242e-04	3.063503e-03	1.500700e-04	20151203_gfpNIPBLcf1_G2G1\MitoSys2\LSM\gfpNIPBLcf1_G1\DE_W0002_P0027\DE_2_W0002_P0027_T0001\TR1_W0001_P0086\TR1_2_W0001_P0086_T0001_R1_P3_K1_Ch2-Ch1.zen
573340	-8.184754e-04	2.657318e-03	1.276300e-04	20151203_gfpNIPBLcf1_G2G1\MitoSys2\LSM\gfpNIPBLcf1_G1\DE_W0002_P0027\DE_2_W0002_P0027_T0001\TR1_W0001_P0086\TR1_2_W0001_P0086_T0001_R1_P3_K1_Ch2-Ch1.zen
614300	-1.230270e-03	3.511360e-03	1.097300e-04	20151203_gfpNIPBLcf1_G2G1\MitoSys2\LSM\gfpNIPBLcf1_G1\DE_W0002_P0027\DE_2_W0002_P0027_T0001\TR1_W0001_P0086\TR1_2_W0001_P0086_T0001_R1_P3_K1_Ch2-Ch1.zen
655260	-9.921748e-04	4.227518e-03	9.525400e-05	20151203_gfpNIPBLcf1_G2G1\MitoSys2\LSM\gfpNIPBLcf1_G1\DE_W0002_P0027\DE_2_W0002_P0027_T0001\TR1_W0001_P0086\TR1_2_W0001_P0086_T0001_R1_P3_K1_Ch2-Ch1.zen
696220	-1.035461e-03	3.505776e-03	8.341300e-05	20151203_gfpNIPBLcf1_G2G1\MitoSys2\LSM\gfpNIPBLcf1_G1\DE_W0002_P0027\DE_2_W0002_P0027_T0001\TR1_W0001_P0086\TR1_2_W0001_P0086_T0001_R1_P3_K1_Ch2-Ch1.zen
737180	-5.781533e-04	3.679584e-03	7.361900e-05	20151203_gfpNIPBLcf1_G2G1\MitoSys2\LSM\gfpNIPBLcf1_G1\DE_W0002_P0027\DE_2_W0002_P0027_T0001\TR1_W0001_P0086\TR1_2_W0001_P0086_T0001_R1_P3_K1_Ch2-Ch1.zen
778140	-5.224483e-04	3.228252e-03	6.543800e-05	20151203_gfpNIPBLcf1_G2G1\MitoSys2\LSM\gfpNIPBLcf1_G1\DE_W0002_P0027\DE_2_W0002_P0027_T0001\TR1_W0001_P0086\TR1_2_W0001_P0086_T0001_R1_P3_K1_Ch2-Ch1.zen
819100	-6.952854e-04	3.148436e-03	5.854400e-05	20151203_gfpNIPBLcf1_G2G1\MitoSys2\LSM\gfpNIPBLcf1_G1\DE_W0002_P0027\DE_2_W0002_P0027_T0001\TR1_W0001_P0086\TR1_2_W0001_P0086_T0001_R1_P3_K1_Ch2-Ch1.zen
901020	-1.999705e-03	2.370108e-03	4.767100e-05	20151203_gfpNIPBLcf1_G2G1\MitoSys2\LSM\gfpNIPBLcf1_G1\DE_W0002_P0027\DE_2_W0002_P0027_T0001\TR1_W0001_P0086\TR1_2_W0001_P0086_T0001_R1_P3_K1_Ch2-Ch1.zen
982940	-2.649050e-03	3.456728e-03	3.959500e-05	20151203_gfpNIPBLcf1_G2G1\MitoSys2\LSM\gfpNIPBLcf1_G1\DE_W0002_P0027\DE_2_W0002_P0027_T0001\TR1_W0001_P0086\TR1_2_W0001_P0086_T0001_R1_P3_K1_Ch2-Ch1.zen
1064860	-1.933077e-03	3.925640e-03	3.344600e-05	20151203_gfpNIPBLcf1_G2G1\MitoSys2\LSM\gfpNIPBLcf1_G1\DE_W0002_P0027\DE_2_W0002_P0027_T0001\TR1_W0001_P0086\TR1_2_W0001_P0086_T0001_R1_P3_K1_Ch2-Ch1.zen
1146780	-7.486057e-04	3.379795e-03	2.866100e-05	20151203_gfpNIPBLcf1_G2G1\MitoSys2\LSM\gfpNIPBLcf1_G1\DE_W0002_P0027\DE_2_W0002_P0027_T0001\TR1_W0001_P0086\TR1_2_W0001_P0086_T0001_R1_P3_K1_Ch2-Ch1.zen
1228700	2.392395e-04	2.626072e-03	2.486800e-05	20151203_gfpNIPBLcf1_G2G1\MitoSys2\LSM\gfpNIPBLcf1_G1\DE_W0002_P0027\DE_2_W0002_P0027_T0001\TR1_W0001_P0086\TR1_2_W0001_P0086_T0001_R1_P3_K1_Ch2-Ch1.zen
1310620	4.765164e-04	3.574493e-03	2.181100e-05	20151203_gfpNIPBLcf1_G2G1\MitoSys2\LSM\gfpNIPBLcf1_G1\DE_W0002_P0027\DE_2_W0002_P0027_T0001\TR1_W0001_P0086\TR1_2_W0001_P0086_T0001_R1_P3_K1_Ch2-Ch1.zen
1392540	4.022214e-04	3.802745e-03	1.931100e-05	20151203_gfpNIPBLcf1_G2G1\MitoSys2\LSM\gfpNIPBLcf1_G1\DE_W0002_P0027\DE_2_W0002_P0027_T0001\TR1_W0001_P0086\TR1_2_W0001_P0086_T0001_R1_P3_K1_Ch2-Ch1.zen
1474460	3.748604e-04	3.771239e-03	1.724000e-05	20151203_gfpNIPBLcf1_G2G1\MitoSys2\LSM\gfpNIPBLcf1_G1\DE_W0002_P0027\DE_2_W0002_P0027_T0001\TR1_W0001_P0086\TR1_2_W0001_P0086_T0001_R1_P3_K1_Ch2-Ch1.zen
1556380	4.605995e-04	3.274239e-03	1.550400e-05	20151203_gfpNIPBLcf1_G2G1\MitoSys2\LSM\gfpNIPBLcf1_G1\DE_W0002_P0027\DE_2_W0002_P0027_T0001\TR1_W0001_P0086\TR1_2_W0001_P0086_T0001_R1_P3_K1_Ch2-Ch1.zen
10	2.033745e-01	1.054630e-01	2.066200e-01	20151203_gfpNIPBLcf1_G2G1\MitoSys2\LSM\gfpNIPBLcf1_G1\DE_W0002_P0027\DE_2_W0002_P0027_T0001\TR1_W0001_P0086\TR1_2_W0001_P0086_T0001_R1_P4_K1_Ch2-Ch1.zen
20	2.079807e-01	1.000426e-01	2.023400e-01	20151203_gfpNIPBLcf1_G2G1\MitoSys2\LSM\gfpNIPBLcf1_G1\DE_W0002_P0027\DE_2_W0002_P0027_T0001\TR1_W0001_P0086\TR1_2_W0001_P0086_T0001_R1_P4_K1_Ch2-Ch1.zen
30	1.864117e-01	7.938095e-02	1.984100e-01	20151203_gfpNIPBLcf1_G2G1\MitoSys2\LSM\gfpNIPBLcf1_G1\DE_W0002_P0027\DE_2_W0002_P0027_T0001\TR1_W0001_P0086\TR1_2_W0001_P0086_T0001_R1_P4_K1_Ch2-Ch1.zen
40	2.492067e-01	8.843761e-02	1.948000e-01	20151203_gfpNIPBLcf1_G2G1\MitoSys2\LSM\gfpNIPBLcf1_G1\DE_W0002_P0027\DE_2_W0002_P0027_T0001\TR1_W0001_P0086\TR1_2_W0001_P0086_T0001_R1_P4_K1_Ch2-Ch1.zen
50	1.987760e-01	9.499855e-02	1.914800e-01	20151203_gfpNIPBLcf1_G2G1\MitoSys2\LSM\gfpNIPBLcf1_G1\DE_W0002_P0027\DE_2_W0002_P0027_T0001\TR1_W0001_P0086\TR1_2_W0001_P0086_T0001_R1_P4_K1_Ch2-Ch1.zen
60	1.820074e-01	9.961576e-02	1.884400e-01	20151203_gfpNIPBLcf1_G2G1\MitoSys2\LSM\gfpNIPBLcf1_G1\DE_W0002_P0027\DE_2_W0002_P0027_T0001\TR1_W0001_P0086\TR1_2_W0001_P0086_T0001_R1_P4_K1_Ch2-Ch1.zen
70	1.513826e-01	1.159411e-01	1.856400e-01	20151203_gfpNIPBLcf1_G2G1\MitoSys2\LSM\gfpNIPBLcf1_G1\DE_W0002_P0027\DE_2_W0002_P0027_T0001\TR1_W0001_P0086\TR1_2_W0001_P0086_T0001_R1_P4_K1_Ch2-Ch1.zen
80	1.785974e-01	8.457641e-02	1.830600e-01	20151203_gfpNIPBLcf1_G2G1\MitoSys2\LSM\gfpNIPBLcf1_G1\DE_W0002_P0027\DE_2_W0002_P0027_T0001\TR1_W0001_P0086\TR1_2_W0001_P0086_T0001_R1_P4_K1_Ch2-Ch1.zen
90	1.632543e-01	8.011647e-02	1.806800e-01	20151203_gfpNIPBLcf1_G2G1\MitoSys2\LSM\gfpNIPBLcf1_G1\DE_W0002_P0027\DE_2_W0002_P0027_T0001\TR1_W0001_P0086\TR1_2_W0001_P0086_T0001_R1_P4_K1_Ch2-Ch1.zen
100	1.670458e-01	7.278986e-02	1.784900e-01	20151203_gfpNIPBLcf1_G2G1\MitoSys2\LSM\gfpNIPBLcf1_G1\DE_W0002_P0027\DE_2_W0002_P0027_T0001\TR1_W0001_P0086\TR1_2_W0001_P0086_T0001_R1_P4_K1_Ch2-Ch1.zen
120	1.599572e-01	7.699028e-02	1.745800e-01	20151203_gfpNIPBLcf1_G2G1\MitoSys2\LSM\gfpNIPBLcf1_G1\DE_W0002_P0027\DE_2_W0002_P0027_T0001\TR1_W0001_P0086\TR1_2_W0001_P0086_T0001_R1_P4_K1_Ch2-Ch1.zen
140	1.638203e-01	7.130246e-02	1.712200e-01	20151203_gfpNIPBLcf1_G2G1\MitoSys2\LSM\gfpNIPBLcf1_G1\DE_W0002_P0027\DE_2_W0002_P0027_T0001\TR1_W0001_P0086\TR1_2_W0001_P0086_T0001_R1_P4_K1_Ch2-Ch1.zen
160	1.644971e-01	6.830343e-02	1.683000e-01	20151203_gfpNIPBLcf1_G2G1\MitoSys2\LSM\gfpNIPBLcf1_G1\DE_W0002_P0027\DE_2_W0002_P0027_T0001\TR1_W0001_P0086\TR1_2_W0001_P0086_T0001_R1_P4_K1_Ch2-Ch1.zen
180	1.971322e-01	7.728815e-02	1.657400e-01	20151203_gfpNIPBLcf1_G2G1\MitoSys2\LSM\gfpNIPBLcf1_G1\DE_W0002_P0027\DE_2_W0002_P0027_T0001\TR1_W0001_P0086\TR1_2_W0001_P0086_T0001_R1_P4_K1_Ch2-Ch1.zen
200	1.748185e-01	5.870349e-02	1.634800e-01	20151203_gfpNIPBLcf1_G2G1\MitoSys2\LSM\gfpNIPBLcf1_G1\DE_W0002_P0027\DE_2_W0002_P0027_T0001\TR1_W0001_P0086\TR1_2_W0001_P0086_T0001_R1_P4_K1_Ch2-Ch1.zen
220	1.594297e-01	7.801622e-02	1.614700e-01	20151203_gfpNIPBLcf1_G2G1\MitoSys2\LSM\gfpNIPBLcf1_G1\DE_W0002_P0027\DE_2_W0002_P0027_T0001\TR1_W0001_P0086\TR1_2_W0001_P0086_T0001_R1_P4_K1_Ch2-Ch1.zen
240	1.594670e-01	6.297186e-02	1.596500e-01	20151203_gfpNIPBLcf1_G2G1\MitoSys2\LSM\gfpNIPBLcf1_G1\DE_W0002_P0027\DE_2_W0002_P0027_T0001\TR1_W0001_P0086\TR1_2_W0001_P0086_T0001_R1_P4_K1_Ch2-Ch1.zen
260	1.773575e-01	5.147433e-02	1.579900e-01	20151203_gfpNIPBLcf1_G2G1\MitoSys2\LSM\gfpNIPBLcf1_G1\DE_W0002_P0027\DE_2_W0002_P0027_T0001\TR1_W0001_P0086\TR1_2_W0001_P0086_T0001_R1_P4_K1_Ch2-Ch1.zen
280	1.316132e-01	7.667398e-02	1.564700e-01	20151203_gfpNIPBLcf1_G2G1\MitoSys2\LSM\gfpNIPBLcf1_G1\DE_W0002_P0027\DE_2_W0002_P0027_T0001\TR1_W0001_P0086\TR1_2_W0001_P0086_T0001_R1_P4_K1_Ch2-Ch1.zen
300	1.480575e-01	4.467067e-02	1.550500e-01	20151203_gfpNIPBLcf1_G2G1\MitoSys2\LSM\gfpNIPBLcf1_G1\DE_W0002_P0027\DE_2_W0002_P0027_T0001\TR1_W0001_P0086\TR1_2_W0001_P0086_T0001_R1_P4_K1_Ch2-Ch1.zen
340	1.702091e-01	3.923584e-02	1.524800e-01	20151203_gfpNIPBLcf1_G2G1\MitoSys2\LSM\gfpNIPBLcf1_G1\DE_W0002_P0027\DE_2_W0002_P0027_T0001\TR1_W0001_P0086\TR1_2_W0001_P0086_T0001_R1_P4_K1_Ch2-Ch1.zen
380	1.653735e-01	5.043620e-02	1.501500e-01	20151203_gfpNIPBLcf1_G2G1\MitoSys2\LSM\gfpNIPBLcf1_G1\DE_W0002_P0027\DE_2_W0002_P0027_T0001\TR1_W0001_P0086\TR1_2_W0001_P0086_T0001_R1_P4_K1_Ch2-Ch1.zen
420	1.423324e-01	5.608375e-02	1.480000e-01	20151203_gfpNIPBLcf1_G2G1\MitoSys2\LSM\gfpNIPBLcf1_G1\DE_W0002_P0027\DE_2_W0002_P0027_T0001\TR1_W0001_P0086\TR1_2_W0001_P0086_T0001_R1_P4_K1_Ch2-Ch1.zen
460	1.539929e-01	3.686451e-02	1.459700e-01	20151203_gfpNIPBLcf1_G2G1\MitoSys2\LSM\gfpNIPBLcf1_G1\DE_W0002_P0027\DE_2_W0002_P0027_T0001\TR1_W0001_P0086\TR1_2_W0001_P0086_T0001_R1_P4_K1_Ch2-Ch1.zen
500	1.617826e-01	6.217674e-02	1.440400e-01	20151203_gfpNIPBLcf1_G2G1\MitoSys2\LSM\gfpNIPBLcf1_G1\DE_W0002_P0027\DE_2_W0002_P0027_T0001\TR1_W0001_P0086\TR1_2_W0001_P0086_T0001_R1_P4_K1_Ch2-Ch1.zen
540	1.319542e-01	6.438957e-02	1.421700e-01	20151203_gfpNIPBLcf1_G2G1\MitoSys2\LSM\gfpNIPBLcf1_G1\DE_W0002_P0027\DE_2_W0002_P0027_T0001\TR1_W0001_P0086\TR1_2_W0001_P0086_T0001_R1_P4_K1_Ch2-Ch1.zen
580	1.238963e-01	5.153588e-02	1.403700e-01	20151203_gfpNIPBLcf1_G2G1\MitoSys2\LSM\gfpNIPBLcf1_G1\DE_W0002_P0027\DE_2_W0002_P0027_T0001\TR1_W0001_P0086\TR1_2_W0001_P0086_T0001_R1_P4_K1_Ch2-Ch1.zen
620	1.329885e-01	3.671055e-02	1.386100e-01	20151203_gfpNIPBLcf1_G2G1\MitoSys2\LSM\gfpNIPBLcf1_G1\DE_W0002_P0027\DE_2_W0002_P0027_T0001\TR1_W0001_P0086\TR1_2_W0001_P0086_T0001_R1_P4_K1_Ch2-Ch1.zen
660	1.378983e-01	3.892752e-02	1.369000e-01	20151203_gfpNIPBLcf1_G2G1\MitoSys2\LSM\gfpNIPBLcf1_G1\DE_W0002_P0027\DE_2_W0002_P0027_T0001\TR1_W0001_P0086\TR1_2_W0001_P0086_T0001_R1_P4_K1_Ch2-Ch1.zen
700	1.440390e-01	3.301334e-02	1.352200e-01	20151203_gfpNIPBLcf1_G2G1\MitoSys2\LSM\gfpNIPBLcf1_G1\DE_W0002_P0027\DE_2_W0002_P0027_T0001\TR1_W0001_P0086\TR1_2_W0001_P0086_T0001_R1_P4_K1_Ch2-Ch1.zen
780	1.285518e-01	3.850007e-02	1.319800e-01	20151203_gfpNIPBLcf1_G2G1\MitoSys2\LSM\gfpNIPBLcf1_G1\DE_W0002_P0027\DE_2_W0002_P0027_T0001\TR1_W0001_P0086\TR1_2_W0001_P0086_T0001_R1_P4_K1_Ch2-Ch1.zen
860	1.372651e-01	3.527045e-02	1.288700e-01	20151203_gfpNIPBLcf1_G2G1\MitoSys2\LSM\gfpNIPBLcf1_G1\DE_W0002_P0027\DE_2_W0002_P0027_T0001\TR1_W0001_P0086\TR1_2_W0001_P0086_T0001_R1_P4_K1_Ch2-Ch1.zen
940	1.161711e-01	4.165629e-02	1.258900e-01	20151203_gfpNIPBLcf1_G2G1\MitoSys2\LSM\gfpNIPBLcf1_G1\DE_W0002_P0027\DE_2_W0002_P0027_T0001\TR1_W0001_P0086\TR1_2_W0001_P0086_T0001_R1_P4_K1_Ch2-Ch1.zen
1020	1.141475e-01	3.621775e-02	1.230300e-01	20151203_gfpNIPBLcf1_G2G1\MitoSys2\LSM\gfpNIPBLcf1_G1\DE_W0002_P0027\DE_2_W0002_P0027_T0001\TR1_W0001_P0086\TR1_2_W0001_P0086_T0001_R1_P4_K1_Ch2-Ch1.zen
1100	1.188483e-01	3.596651e-02	1.202900e-01	20151203_gfpNIPBLcf1_G2G1\MitoSys2\LSM\gfpNIPBLcf1_G1\DE_W0002_P0027\DE_2_W0002_P0027_T0001\TR1_W0001_P0086\TR1_2_W0001_P0086_T0001_R1_P4_K1_Ch2-Ch1.zen
1180	1.153342e-01	3.611041e-02	1.176600e-01	20151203_gfpNIPBLcf1_G2G1\MitoSys2\LSM\gfpNIPBLcf1_G1\DE_W0002_P0027\DE_2_W0002_P0027_T0001\TR1_W0001_P0086\TR1_2_W0001_P0086_T0001_R1_P4_K1_Ch2-Ch1.zen
1260	1.128229e-01	4.262315e-02	1.151400e-01	20151203_gfpNIPBLcf1_G2G1\MitoSys2\LSM\gfpNIPBLcf1_G1\DE_W0002_P0027\DE_2_W0002_P0027_T0001\TR1_W0001_P0086\TR1_2_W0001_P0086_T0001_R1_P4_K1_Ch2-Ch1.zen
1340	1.203446e-01	3.350572e-02	1.127300e-01	20151203_gfpNIPBLcf1_G2G1\MitoSys2\LSM\gfpNIPBLcf1_G1\DE_W0002_P0027\DE_2_W0002_P0027_T0001\TR1_W0001_P0086\TR1_2_W0001_P0086_T0001_R1_P4_K1_Ch2-Ch1.zen
1420	1.002137e-01	2.463333e-02	1.104100e-01	20151203_gfpNIPBLcf1_G2G1\MitoSys2\LSM\gfpNIPBLcf1_G1\DE_W0002_P0027\DE_2_W0002_P0027_T0001\TR1_W0001_P0086\TR1_2_W0001_P0086_T0001_R1_P4_K1_Ch2-Ch1.zen
1500	1.029934e-01	3.228732e-02	1.081900e-01	20151203_gfpNIPBLcf1_G2G1\MitoSys2\LSM\gfpNIPBLcf1_G1\DE_W0002_P0027\DE_2_W0002_P0027_T0001\TR1_W0001_P0086\TR1_2_W0001_P0086_T0001_R1_P4_K1_Ch2-Ch1.zen
1660	1.067129e-01	2.216544e-02	1.040200e-01	20151203_gfpNIPBLcf1_G2G1\MitoSys2\LSM\gfpNIPBLcf1_G1\DE_W0002_P0027\DE_2_W0002_P0027_T0001\TR1_W0001_P0086\TR1_2_W0001_P0086_T0001_R1_P4_K1_Ch2-Ch1.zen
1820	1.006205e-01	2.387906e-02	1.001800e-01	20151203_gfpNIPBLcf1_G2G1\MitoSys2\LSM\gfpNIPBLcf1_G1\DE_W0002_P0027\DE_2_W0002_P0027_T0001\TR1_W0001_P0086\TR1_2_W0001_P0086_T0001_R1_P4_K1_Ch2-Ch1.zen
1980	1.076656e-01	2.187187e-02	9.663300e-02	20151203_gfpNIPBLcf1_G2G1\MitoSys2\LSM\gfpNIPBLcf1_G1\DE_W0002_P0027\DE_2_W0002_P0027_T0001\TR1_W0001_P0086\TR1_2_W0001_P0086_T0001_R1_P4_K1_Ch2-Ch1.zen
2140	1.022833e-01	2.062100e-02	9.335500e-02	20151203_gfpNIPBLcf1_G2G1\MitoSys2\LSM\gfpNIPBLcf1_G1\DE_W0002_P0027\DE_2_W0002_P0027_T0001\TR1_W0001_P0086\TR1_2_W0001_P0086_T0001_R1_P4_K1_Ch2-Ch1.zen
2300	8.472046e-02	2.129141e-02	9.031800e-02	20151203_gfpNIPBLcf1_G2G1\MitoSys2\LSM\gfpNIPBLcf1_G1\DE_W0002_P0027\DE_2_W0002_P0027_T0001\TR1_W0001_P0086\TR1_2_W0001_P0086_T0001_R1_P4_K1_Ch2-Ch1.zen
2460	9.328518e-02	2.695776e-02	8.750000e-02	20151203_gfpNIPBLcf1_G2G1\MitoSys2\LSM\gfpNIPBLcf1_G1\DE_W0002_P0027\DE_2_W0002_P0027_T0001\TR1_W0001_P0086\TR1_2_W0001_P0086_T0001_R1_P4_K1_Ch2-Ch1.zen
2620	8.304354e-02	3.406294e-02	8.487900e-02	20151203_gfpNIPBLcf1_G2G1\MitoSys2\LSM\gfpNIPBLcf1_G1\DE_W0002_P0027\DE_2_W0002_P0027_T0001\TR1_W0001_P0086\TR1_2_W0001_P0086_T0001_R1_P4_K1_Ch2-Ch1.zen
2780	7.597352e-02	2.090756e-02	8.243600e-02	20151203_gfpNIPBLcf1_G2G1\MitoSys2\LSM\gfpNIPBLcf1_G1\DE_W0002_P0027\DE_2_W0002_P0027_T0001\TR1_W0001_P0086\TR1_2_W0001_P0086_T0001_R1_P4_K1_Ch2-Ch1.zen
2940	8.912761e-02	3.054747e-02	8.015500e-02	20151203_gfpNIPBLcf1_G2G1\MitoSys2\LSM\gfpNIPBLcf1_G1\DE_W0002_P0027\DE_2_W0002_P0027_T0001\TR1_W0001_P0086\TR1_2_W0001_P0086_T0001_R1_P4_K1_Ch2-Ch1.zen
3100	7.831980e-02	2.623908e-02	7.802100e-02	20151203_gfpNIPBLcf1_G2G1\MitoSys2\LSM\gfpNIPBLcf1_G1\DE_W0002_P0027\DE_2_W0002_P0027_T0001\TR1_W0001_P0086\TR1_2_W0001_P0086_T0001_R1_P4_K1_Ch2-Ch1.zen
3420	7.100600e-02	1.982302e-02	7.414200e-02	20151203_gfpNIPBLcf1_G2G1\MitoSys2\LSM\gfpNIPBLcf1_G1\DE_W0002_P0027\DE_2_W0002_P0027_T0001\TR1_W0001_P0086\TR1_2_W0001_P0086_T0001_R1_P4_K1_Ch2-Ch1.zen
3740	6.988795e-02	2.437147e-02	7.070800e-02	20151203_gfpNIPBLcf1_G2G1\MitoSys2\LSM\gfpNIPBLcf1_G1\DE_W0002_P0027\DE_2_W0002_P0027_T0001\TR1_W0001_P0086\TR1_2_W0001_P0086_T0001_R1_P4_K1_Ch2-Ch1.zen
4060	7.087537e-02	1.980153e-02	6.764900e-02	20151203_gfpNIPBLcf1_G2G1\MitoSys2\LSM\gfpNIPBLcf1_G1\DE_W0002_P0027\DE_2_W0002_P0027_T0001\TR1_W0001_P0086\TR1_2_W0001_P0086_T0001_R1_P4_K1_Ch2-Ch1.zen
4380	6.067987e-02	1.845041e-02	6.490400e-02	20151203_gfpNIPBLcf1_G2G1\MitoSys2\LSM\gfpNIPBLcf1_G1\DE_W0002_P0027\DE_2_W0002_P0027_T0001\TR1_W0001_P0086\TR1_2_W0001_P0086_T0001_R1_P4_K1_Ch2-Ch1.zen
4700	5.929580e-02	1.705098e-02	6.242800e-02	20151203_gfpNIPBLcf1_G2G1\MitoSys2\LSM\gfpNIPBLcf1_G1\DE_W0002_P0027\DE_2_W0002_P0027_T0001\TR1_W0001_P0086\TR1_2_W0001_P0086_T0001_R1_P4_K1_Ch2-Ch1.zen
5020	5.870655e-02	1.477414e-02	6.018000e-02	20151203_gfpNIPBLcf1_G2G1\MitoSys2\LSM\gfpNIPBLcf1_G1\DE_W0002_P0027\DE_2_W0002_P0027_T0001\TR1_W0001_P0086\TR1_2_W0001_P0086_T0001_R1_P4_K1_Ch2-Ch1.zen
5340	5.923858e-02	1.994182e-02	5.812900e-02	20151203_gfpNIPBLcf1_G2G1\MitoSys2\LSM\gfpNIPBLcf1_G1\DE_W0002_P0027\DE_2_W0002_P0027_T0001\TR1_W0001_P0086\TR1_2_W0001_P0086_T0001_R1_P4_K1_Ch2-Ch1.zen
5660	5.543668e-02	2.053224e-02	5.624900e-02	20151203_gfpNIPBLcf1_G2G1\MitoSys2\LSM\gfpNIPBLcf1_G1\DE_W0002_P0027\DE_2_W0002_P0027_T0001\TR1_W0001_P0086\TR1_2_W0001_P0086_T0001_R1_P4_K1_Ch2-Ch1.zen
5980	5.647587e-02	2.625802e-02	5.451600e-02	20151203_gfpNIPBLcf1_G2G1\MitoSys2\LSM\gfpNIPBLcf1_G1\DE_W0002_P0027\DE_2_W0002_P0027_T0001\TR1_W0001_P0086\TR1_2_W0001_P0086_T0001_R1_P4_K1_Ch2-Ch1.zen
6300	5.282631e-02	1.802250e-02	5.291400e-02	20151203_gfpNIPBLcf1_G2G1\MitoSys2\LSM\gfpNIPBLcf1_G1\DE_W0002_P0027\DE_2_W0002_P0027_T0001\TR1_W0001_P0086\TR1_2_W0001_P0086_T0001_R1_P4_K1_Ch2-Ch1.zen
6940	5.301904e-02	2.219776e-02	5.003500e-02	20151203_gfpNIPBLcf1_G2G1\MitoSys2\LSM\gfpNIPBLcf1_G1\DE_W0002_P0027\DE_2_W0002_P0027_T0001\TR1_W0001_P0086\TR1_2_W0001_P0086_T0001_R1_P4_K1_Ch2-Ch1.zen
7580	4.466436e-02	1.660981e-02	4.751400e-02	20151203_gfpNIPBLcf1_G2G1\MitoSys2\LSM\gfpNIPBLcf1_G1\DE_W0002_P0027\DE_2_W0002_P0027_T0001\TR1_W0001_P0086\TR1_2_W0001_P0086_T0001_R1_P4_K1_Ch2-Ch1.zen
8220	3.930891e-02	1.507622e-02	4.527700e-02	20151203_gfpNIPBLcf1_G2G1\MitoSys2\LSM\gfpNIPBLcf1_G1\DE_W0002_P0027\DE_2_W0002_P0027_T0001\TR1_W0001_P0086\TR1_2_W0001_P0086_T0001_R1_P4_K1_Ch2-Ch1.zen
8860	4.088045e-02	1.517333e-02	4.326900e-02	20151203_gfpNIPBLcf1_G2G1\MitoSys2\LSM\gfpNIPBLcf1_G1\DE_W0002_P0027\DE_2_W0002_P0027_T0001\TR1_W0001_P0086\TR1_2_W0001_P0086_T0001_R1_P4_K1_Ch2-Ch1.zen
9500	4.316244e-02	1.473146e-02	4.144800e-02	20151203_gfpNIPBLcf1_G2G1\MitoSys2\LSM\gfpNIPBLcf1_G1\DE_W0002_P0027\DE_2_W0002_P0027_T0001\TR1_W0001_P0086\TR1_2_W0001_P0086_T0001_R1_P4_K1_Ch2-Ch1.zen
10140	3.904697e-02	1.421969e-02	3.978300e-02	20151203_gfpNIPBLcf1_G2G1\MitoSys2\LSM\gfpNIPBLcf1_G1\DE_W0002_P0027\DE_2_W0002_P0027_T0001\TR1_W0001_P0086\TR1_2_W0001_P0086_T0001_R1_P4_K1_Ch2-Ch1.zen
10780	3.734618e-02	1.240228e-02	3.824900e-02	20151203_gfpNIPBLcf1_G2G1\MitoSys2\LSM\gfpNIPBLcf1_G1\DE_W0002_P0027\DE_2_W0002_P0027_T0001\TR1_W0001_P0086\TR1_2_W0001_P0086_T0001_R1_P4_K1_Ch2-Ch1.zen
11420	4.174971e-02	1.432324e-02	3.682600e-02	20151203_gfpNIPBLcf1_G2G1\MitoSys2\LSM\gfpNIPBLcf1_G1\DE_W0002_P0027\DE_2_W0002_P0027_T0001\TR1_W0001_P0086\TR1_2_W0001_P0086_T0001_R1_P4_K1_Ch2-Ch1.zen
12060	3.958509e-02	1.825305e-02	3.549800e-02	20151203_gfpNIPBLcf1_G2G1\MitoSys2\LSM\gfpNIPBLcf1_G1\DE_W0002_P0027\DE_2_W0002_P0027_T0001\TR1_W0001_P0086\TR1_2_W0001_P0086_T0001_R1_P4_K1_Ch2-Ch1.zen
12700	3.722187e-02	1.430968e-02	3.425400e-02	20151203_gfpNIPBLcf1_G2G1\MitoSys2\LSM\gfpNIPBLcf1_G1\DE_W0002_P0027\DE_2_W0002_P0027_T0001\TR1_W0001_P0086\TR1_2_W0001_P0086_T0001_R1_P4_K1_Ch2-Ch1.zen
13980	2.993697e-02	1.396908e-02	3.197700e-02	20151203_gfpNIPBLcf1_G2G1\MitoSys2\LSM\gfpNIPBLcf1_G1\DE_W0002_P0027\DE_2_W0002_P0027_T0001\TR1_W0001_P0086\TR1_2_W0001_P0086_T0001_R1_P4_K1_Ch2-Ch1.zen
15260	3.110179e-02	1.476685e-02	2.993300e-02	20151203_gfpNIPBLcf1_G2G1\MitoSys2\LSM\gfpNIPBLcf1_G1\DE_W0002_P0027\DE_2_W0002_P0027_T0001\TR1_W0001_P0086\TR1_2_W0001_P0086_T0001_R1_P4_K1_Ch2-Ch1.zen
16540	3.108324e-02	1.596569e-02	2.808100e-02	20151203_gfpNIPBLcf1_G2G1\MitoSys2\LSM\gfpNIPBLcf1_G1\DE_W0002_P0027\DE_2_W0002_P0027_T0001\TR1_W0001_P0086\TR1_2_W0001_P0086_T0001_R1_P4_K1_Ch2-Ch1.zen
17820	2.793165e-02	1.784641e-02	2.639000e-02	20151203_gfpNIPBLcf1_G2G1\MitoSys2\LSM\gfpNIPBLcf1_G1\DE_W0002_P0027\DE_2_W0002_P0027_T0001\TR1_W0001_P0086\TR1_2_W0001_P0086_T0001_R1_P4_K1_Ch2-Ch1.zen
19100	2.303177e-02	1.284995e-02	2.483900e-02	20151203_gfpNIPBLcf1_G2G1\MitoSys2\LSM\gfpNIPBLcf1_G1\DE_W0002_P0027\DE_2_W0002_P0027_T0001\TR1_W0001_P0086\TR1_2_W0001_P0086_T0001_R1_P4_K1_Ch2-Ch1.zen
20380	1.852876e-02	1.748268e-02	2.340900e-02	20151203_gfpNIPBLcf1_G2G1\MitoSys2\LSM\gfpNIPBLcf1_G1\DE_W0002_P0027\DE_2_W0002_P0027_T0001\TR1_W0001_P0086\TR1_2_W0001_P0086_T0001_R1_P4_K1_Ch2-Ch1.zen
21660	2.236167e-02	1.927312e-02	2.208800e-02	20151203_gfpNIPBLcf1_G2G1\MitoSys2\LSM\gfpNIPBLcf1_G1\DE_W0002_P0027\DE_2_W0002_P0027_T0001\TR1_W0001_P0086\TR1_2_W0001_P0086_T0001_R1_P4_K1_Ch2-Ch1.zen
22940	2.029383e-02	1.610772e-02	2.086400e-02	20151203_gfpNIPBLcf1_G2G1\MitoSys2\LSM\gfpNIPBLcf1_G1\DE_W0002_P0027\DE_2_W0002_P0027_T0001\TR1_W0001_P0086\TR1_2_W0001_P0086_T0001_R1_P4_K1_Ch2-Ch1.zen
24220	1.714777e-02	1.827709e-02	1.972900e-02	20151203_gfpNIPBLcf1_G2G1\MitoSys2\LSM\gfpNIPBLcf1_G1\DE_W0002_P0027\DE_2_W0002_P0027_T0001\TR1_W0001_P0086\TR1_2_W0001_P0086_T0001_R1_P4_K1_Ch2-Ch1.zen
25500	1.748801e-02	1.401268e-02	1.867400e-02	20151203_gfpNIPBLcf1_G2G1\MitoSys2\LSM\gfpNIPBLcf1_G1\DE_W0002_P0027\DE_2_W0002_P0027_T0001\TR1_W0001_P0086\TR1_2_W0001_P0086_T0001_R1_P4_K1_Ch2-Ch1.zen
28060	1.726410e-02	1.386502e-02	1.677700e-02	20151203_gfpNIPBLcf1_G2G1\MitoSys2\LSM\gfpNIPBLcf1_G1\DE_W0002_P0027\DE_2_W0002_P0027_T0001\TR1_W0001_P0086\TR1_2_W0001_P0086_T0001_R1_P4_K1_Ch2-Ch1.zen
30620	1.459358e-02	1.707139e-02	1.512800e-02	20151203_gfpNIPBLcf1_G2G1\MitoSys2\LSM\gfpNIPBLcf1_G1\DE_W0002_P0027\DE_2_W0002_P0027_T0001\TR1_W0001_P0086\TR1_2_W0001_P0086_T0001_R1_P4_K1_Ch2-Ch1.zen
33180	1.265529e-02	1.598564e-02	1.368900e-02	20151203_gfpNIPBLcf1_G2G1\MitoSys2\LSM\gfpNIPBLcf1_G1\DE_W0002_P0027\DE_2_W0002_P0027_T0001\TR1_W0001_P0086\TR1_2_W0001_P0086_T0001_R1_P4_K1_Ch2-Ch1.zen
35740	1.271454e-02	1.794722e-02	1.242900e-02	20151203_gfpNIPBLcf1_G2G1\MitoSys2\LSM\gfpNIPBLcf1_G1\DE_W0002_P0027\DE_2_W0002_P0027_T0001\TR1_W0001_P0086\TR1_2_W0001_P0086_T0001_R1_P4_K1_Ch2-Ch1.zen
38300	1.194290e-02	1.313293e-02	1.132100e-02	20151203_gfpNIPBLcf1_G2G1\MitoSys2\LSM\gfpNIPBLcf1_G1\DE_W0002_P0027\DE_2_W0002_P0027_T0001\TR1_W0001_P0086\TR1_2_W0001_P0086_T0001_R1_P4_K1_Ch2-Ch1.zen
40860	1.448076e-02	1.569569e-02	1.034300e-02	20151203_gfpNIPBLcf1_G2G1\MitoSys2\LSM\gfpNIPBLcf1_G1\DE_W0002_P0027\DE_2_W0002_P0027_T0001\TR1_W0001_P0086\TR1_2_W0001_P0086_T0001_R1_P4_K1_Ch2-Ch1.zen
43420	1.014259e-02	1.557325e-02	9.478500e-03	20151203_gfpNIPBLcf1_G2G1\MitoSys2\LSM\gfpNIPBLcf1_G1\DE_W0002_P0027\DE_2_W0002_P0027_T0001\TR1_W0001_P0086\TR1_2_W0001_P0086_T0001_R1_P4_K1_Ch2-Ch1.zen
45980	1.022090e-02	1.410113e-02	8.710500e-03	20151203_gfpNIPBLcf1_G2G1\MitoSys2\LSM\gfpNIPBLcf1_G1\DE_W0002_P0027\DE_2_W0002_P0027_T0001\TR1_W0001_P0086\TR1_2_W0001_P0086_T0001_R1_P4_K1_Ch2-Ch1.zen
48540	9.832680e-03	1.246860e-02	8.026300e-03	20151203_gfpNIPBLcf1_G2G1\MitoSys2\LSM\gfpNIPBLcf1_G1\DE_W0002_P0027\DE_2_W0002_P0027_T0001\TR1_W0001_P0086\TR1_2_W0001_P0086_T0001_R1_P4_K1_Ch2-Ch1.zen
51100	5.778059e-03	1.191020e-02	7.414800e-03	20151203_gfpNIPBLcf1_G2G1\MitoSys2\LSM\gfpNIPBLcf1_G1\DE_W0002_P0027\DE_2_W0002_P0027_T0001\TR1_W0001_P0086\TR1_2_W0001_P0086_T0001_R1_P4_K1_Ch2-Ch1.zen
56220	6.358525e-03	1.188323e-02	6.373400e-03	20151203_gfpNIPBLcf1_G2G1\MitoSys2\LSM\gfpNIPBLcf1_G1\DE_W0002_P0027\DE_2_W0002_P0027_T0001\TR1_W0001_P0086\TR1_2_W0001_P0086_T0001_R1_P4_K1_Ch2-Ch1.zen
61340	1.997439e-03	1.399350e-02	5.526400e-03	20151203_gfpNIPBLcf1_G2G1\MitoSys2\LSM\gfpNIPBLcf1_G1\DE_W0002_P0027\DE_2_W0002_P0027_T0001\TR1_W0001_P0086\TR1_2_W0001_P0086_T0001_R1_P4_K1_Ch2-Ch1.zen
66460	3.862189e-03	1.463260e-02	4.829700e-03	20151203_gfpNIPBLcf1_G2G1\MitoSys2\LSM\gfpNIPBLcf1_G1\DE_W0002_P0027\DE_2_W0002_P0027_T0001\TR1_W0001_P0086\TR1_2_W0001_P0086_T0001_R1_P4_K1_Ch2-Ch1.zen
71580	-8.422020e-04	1.169310e-02	4.250900e-03	20151203_gfpNIPBLcf1_G2G1\MitoSys2\LSM\gfpNIPBLcf1_G1\DE_W0002_P0027\DE_2_W0002_P0027_T0001\TR1_W0001_P0086\TR1_2_W0001_P0086_T0001_R1_P4_K1_Ch2-Ch1.zen
76700	1.640649e-03	1.418062e-02	3.765400e-03	20151203_gfpNIPBLcf1_G2G1\MitoSys2\LSM\gfpNIPBLcf1_G1\DE_W0002_P0027\DE_2_W0002_P0027_T0001\TR1_W0001_P0086\TR1_2_W0001_P0086_T0001_R1_P4_K1_Ch2-Ch1.zen
81820	4.084711e-03	1.340489e-02	3.354700e-03	20151203_gfpNIPBLcf1_G2G1\MitoSys2\LSM\gfpNIPBLcf1_G1\DE_W0002_P0027\DE_2_W0002_P0027_T0001\TR1_W0001_P0086\TR1_2_W0001_P0086_T0001_R1_P4_K1_Ch2-Ch1.zen
86940	4.642139e-03	1.210766e-02	3.004600e-03	20151203_gfpNIPBLcf1_G2G1\MitoSys2\LSM\gfpNIPBLcf1_G1\DE_W0002_P0027\DE_2_W0002_P0027_T0001\TR1_W0001_P0086\TR1_2_W0001_P0086_T0001_R1_P4_K1_Ch2-Ch1.zen
92060	7.229775e-03	1.237684e-02	2.703900e-03	20151203_gfpNIPBLcf1_G2G1\MitoSys2\LSM\gfpNIPBLcf1_G1\DE_W0002_P0027\DE_2_W0002_P0027_T0001\TR1_W0001_P0086\TR1_2_W0001_P0086_T0001_R1_P4_K1_Ch2-Ch1.zen
97180	7.642658e-03	1.291004e-02	2.444000e-03	20151203_gfpNIPBLcf1_G2G1\MitoSys2\LSM\gfpNIPBLcf1_G1\DE_W0002_P0027\DE_2_W0002_P0027_T0001\TR1_W0001_P0086\TR1_2_W0001_P0086_T0001_R1_P4_K1_Ch2-Ch1.zen
102300	5.024081e-03	9.735061e-03	2.217900e-03	20151203_gfpNIPBLcf1_G2G1\MitoSys2\LSM\gfpNIPBLcf1_G1\DE_W0002_P0027\DE_2_W0002_P0027_T0001\TR1_W0001_P0086\TR1_2_W0001_P0086_T0001_R1_P4_K1_Ch2-Ch1.zen
112540	3.915987e-03	9.442800e-03	1.846600e-03	20151203_gfpNIPBLcf1_G2G1\MitoSys2\LSM\gfpNIPBLcf1_G1\DE_W0002_P0027\DE_2_W0002_P0027_T0001\TR1_W0001_P0086\TR1_2_W0001_P0086_T0001_R1_P4_K1_Ch2-Ch1.zen
122780	2.591499e-03	1.146902e-02	1.557100e-03	20151203_gfpNIPBLcf1_G2G1\MitoSys2\LSM\gfpNIPBLcf1_G1\DE_W0002_P0027\DE_2_W0002_P0027_T0001\TR1_W0001_P0086\TR1_2_W0001_P0086_T0001_R1_P4_K1_Ch2-Ch1.zen
133020	-6.464960e-04	1.262637e-02	1.327500e-03	20151203_gfpNIPBLcf1_G2G1\MitoSys2\LSM\gfpNIPBLcf1_G1\DE_W0002_P0027\DE_2_W0002_P0027_T0001\TR1_W0001_P0086\TR1_2_W0001_P0086_T0001_R1_P4_K1_Ch2-Ch1.zen
143260	1.918657e-03	1.611417e-02	1.142800e-03	20151203_gfpNIPBLcf1_G2G1\MitoSys2\LSM\gfpNIPBLcf1_G1\DE_W0002_P0027\DE_2_W0002_P0027_T0001\TR1_W0001_P0086\TR1_2_W0001_P0086_T0001_R1_P4_K1_Ch2-Ch1.zen
153500	1.413071e-03	1.565980e-02	9.923000e-04	20151203_gfpNIPBLcf1_G2G1\MitoSys2\LSM\gfpNIPBLcf1_G1\DE_W0002_P0027\DE_2_W0002_P0027_T0001\TR1_W0001_P0086\TR1_2_W0001_P0086_T0001_R1_P4_K1_Ch2-Ch1.zen
163740	-3.452126e-04	1.222427e-02	8.681900e-04	20151203_gfpNIPBLcf1_G2G1\MitoSys2\LSM\gfpNIPBLcf1_G1\DE_W0002_P0027\DE_2_W0002_P0027_T0001\TR1_W0001_P0086\TR1_2_W0001_P0086_T0001_R1_P4_K1_Ch2-Ch1.zen
173980	-1.072548e-03	1.496410e-02	7.648300e-04	20151203_gfpNIPBLcf1_G2G1\MitoSys2\LSM\gfpNIPBLcf1_G1\DE_W0002_P0027\DE_2_W0002_P0027_T0001\TR1_W0001_P0086\TR1_2_W0001_P0086_T0001_R1_P4_K1_Ch2-Ch1.zen
184220	-2.759092e-03	1.186753e-02	6.779800e-04	20151203_gfpNIPBLcf1_G2G1\MitoSys2\LSM\gfpNIPBLcf1_G1\DE_W0002_P0027\DE_2_W0002_P0027_T0001\TR1_W0001_P0086\TR1_2_W0001_P0086_T0001_R1_P4_K1_Ch2-Ch1.zen
194460	-3.062638e-03	1.206214e-02	6.044000e-04	20151203_gfpNIPBLcf1_G2G1\MitoSys2\LSM\gfpNIPBLcf1_G1\DE_W0002_P0027\DE_2_W0002_P0027_T0001\TR1_W0001_P0086\TR1_2_W0001_P0086_T0001_R1_P4_K1_Ch2-Ch1.zen
204700	-1.745809e-03	1.068405e-02	5.415900e-04	20151203_gfpNIPBLcf1_G2G1\MitoSys2\LSM\gfpNIPBLcf1_G1\DE_W0002_P0027\DE_2_W0002_P0027_T0001\TR1_W0001_P0086\TR1_2_W0001_P0086_T0001_R1_P4_K1_Ch2-Ch1.zen
225180	-2.238185e-04	1.015567e-02	4.409400e-04	20151203_gfpNIPBLcf1_G2G1\MitoSys2\LSM\gfpNIPBLcf1_G1\DE_W0002_P0027\DE_2_W0002_P0027_T0001\TR1_W0001_P0086\TR1_2_W0001_P0086_T0001_R1_P4_K1_Ch2-Ch1.zen
245660	-1.549825e-03	1.101064e-02	3.648600e-04	20151203_gfpNIPBLcf1_G2G1\MitoSys2\LSM\gfpNIPBLcf1_G1\DE_W0002_P0027\DE_2_W0002_P0027_T0001\TR1_W0001_P0086\TR1_2_W0001_P0086_T0001_R1_P4_K1_Ch2-Ch1.zen
266140	1.065393e-03	1.341496e-02	3.061600e-04	20151203_gfpNIPBLcf1_G2G1\MitoSys2\LSM\gfpNIPBLcf1_G1\DE_W0002_P0027\DE_2_W0002_P0027_T0001\TR1_W0001_P0086\TR1_2_W0001_P0086_T0001_R1_P4_K1_Ch2-Ch1.zen
286620	5.835675e-04	1.401723e-02	2.600600e-04	20151203_gfpNIPBLcf1_G2G1\MitoSys2\LSM\gfpNIPBLcf1_G1\DE_W0002_P0027\DE_2_W0002_P0027_T0001\TR1_W0001_P0086\TR1_2_W0001_P0086_T0001_R1_P4_K1_Ch2-Ch1.zen
307100	-2.093010e-04	1.256372e-02	2.232800e-04	20151203_gfpNIPBLcf1_G2G1\MitoSys2\LSM\gfpNIPBLcf1_G1\DE_W0002_P0027\DE_2_W0002_P0027_T0001\TR1_W0001_P0086\TR1_2_W0001_P0086_T0001_R1_P4_K1_Ch2-Ch1.zen
327580	-4.483999e-04	1.205864e-02	1.935400e-04	20151203_gfpNIPBLcf1_G2G1\MitoSys2\LSM\gfpNIPBLcf1_G1\DE_W0002_P0027\DE_2_W0002_P0027_T0001\TR1_W0001_P0086\TR1_2_W0001_P0086_T0001_R1_P4_K1_Ch2-Ch1.zen
348060	2.880195e-03	1.251387e-02	1.691800e-04	20151203_gfpNIPBLcf1_G2G1\MitoSys2\LSM\gfpNIPBLcf1_G1\DE_W0002_P0027\DE_2_W0002_P0027_T0001\TR1_W0001_P0086\TR1_2_W0001_P0086_T0001_R1_P4_K1_Ch2-Ch1.zen
368540	1.848420e-03	9.863989e-03	1.490200e-04	20151203_gfpNIPBLcf1_G2G1\MitoSys2\LSM\gfpNIPBLcf1_G1\DE_W0002_P0027\DE_2_W0002_P0027_T0001\TR1_W0001_P0086\TR1_2_W0001_P0086_T0001_R1_P4_K1_Ch2-Ch1.zen
389020	1.831115e-03	8.973387e-03	1.321600e-04	20151203_gfpNIPBLcf1_G2G1\MitoSys2\LSM\gfpNIPBLcf1_G1\DE_W0002_P0027\DE_2_W0002_P0027_T0001\TR1_W0001_P0086\TR1_2_W0001_P0086_T0001_R1_P4_K1_Ch2-Ch1.zen
409500	-2.699486e-03	9.202961e-03	1.179400e-04	20151203_gfpNIPBLcf1_G2G1\MitoSys2\LSM\gfpNIPBLcf1_G1\DE_W0002_P0027\DE_2_W0002_P0027_T0001\TR1_W0001_P0086\TR1_2_W0001_P0086_T0001_R1_P4_K1_Ch2-Ch1.zen
450460	-7.842447e-04	9.683279e-03	9.548300e-05	20151203_gfpNIPBLcf1_G2G1\MitoSys2\LSM\gfpNIPBLcf1_G1\DE_W0002_P0027\DE_2_W0002_P0027_T0001\TR1_W0001_P0086\TR1_2_W0001_P0086_T0001_R1_P4_K1_Ch2-Ch1.zen
491420	-2.225562e-03	1.124320e-02	7.877500e-05	20151203_gfpNIPBLcf1_G2G1\MitoSys2\LSM\gfpNIPBLcf1_G1\DE_W0002_P0027\DE_2_W0002_P0027_T0001\TR1_W0001_P0086\TR1_2_W0001_P0086_T0001_R1_P4_K1_Ch2-Ch1.zen
532380	-9.779976e-04	8.686881e-03	6.604000e-05	20151203_gfpNIPBLcf1_G2G1\MitoSys2\LSM\gfpNIPBLcf1_G1\DE_W0002_P0027\DE_2_W0002_P0027_T0001\TR1_W0001_P0086\TR1_2_W0001_P0086_T0001_R1_P4_K1_Ch2-Ch1.zen
573340	-2.666581e-03	1.188656e-02	5.612700e-05	20151203_gfpNIPBLcf1_G2G1\MitoSys2\LSM\gfpNIPBLcf1_G1\DE_W0002_P0027\DE_2_W0002_P0027_T0001\TR1_W0001_P0086\TR1_2_W0001_P0086_T0001_R1_P4_K1_Ch2-Ch1.zen
614300	-2.611741e-03	9.418091e-03	4.827100e-05	20151203_gfpNIPBLcf1_G2G1\MitoSys2\LSM\gfpNIPBLcf1_G1\DE_W0002_P0027\DE_2_W0002_P0027_T0001\TR1_W0001_P0086\TR1_2_W0001_P0086_T0001_R1_P4_K1_Ch2-Ch1.zen
655260	7.104925e-04	1.365565e-02	4.194500e-05	20151203_gfpNIPBLcf1_G2G1\MitoSys2\LSM\gfpNIPBLcf1_G1\DE_W0002_P0027\DE_2_W0002_P0027_T0001\TR1_W0001_P0086\TR1_2_W0001_P0086_T0001_R1_P4_K1_Ch2-Ch1.zen
696220	-1.353284e-03	7.614559e-03	3.678100e-05	20151203_gfpNIPBLcf1_G2G1\MitoSys2\LSM\gfpNIPBLcf1_G1\DE_W0002_P0027\DE_2_W0002_P0027_T0001\TR1_W0001_P0086\TR1_2_W0001_P0086_T0001_R1_P4_K1_Ch2-Ch1.zen
737180	1.509114e-03	1.038184e-02	3.251300e-05	20151203_gfpNIPBLcf1_G2G1\MitoSys2\LSM\gfpNIPBLcf1_G1\DE_W0002_P0027\DE_2_W0002_P0027_T0001\TR1_W0001_P0086\TR1_2_W0001_P0086_T0001_R1_P4_K1_Ch2-Ch1.zen
778140	-1.202516e-03	8.737208e-03	2.894600e-05	20151203_gfpNIPBLcf1_G2G1\MitoSys2\LSM\gfpNIPBLcf1_G1\DE_W0002_P0027\DE_2_W0002_P0027_T0001\TR1_W0001_P0086\TR1_2_W0001_P0086_T0001_R1_P4_K1_Ch2-Ch1.zen
819100	-2.723521e-03	7.995309e-03	2.593700e-05	20151203_gfpNIPBLcf1_G2G1\MitoSys2\LSM\gfpNIPBLcf1_G1\DE_W0002_P0027\DE_2_W0002_P0027_T0001\TR1_W0001_P0086\TR1_2_W0001_P0086_T0001_R1_P4_K1_Ch2-Ch1.zen
901020	-1.573191e-03	1.100096e-02	2.117600e-05	20151203_gfpNIPBLcf1_G2G1\MitoSys2\LSM\gfpNIPBLcf1_G1\DE_W0002_P0027\DE_2_W0002_P0027_T0001\TR1_W0001_P0086\TR1_2_W0001_P0086_T0001_R1_P4_K1_Ch2-Ch1.zen
982940	-2.130865e-03	8.679384e-03	1.762200e-05	20151203_gfpNIPBLcf1_G2G1\MitoSys2\LSM\gfpNIPBLcf1_G1\DE_W0002_P0027\DE_2_W0002_P0027_T0001\TR1_W0001_P0086\TR1_2_W0001_P0086_T0001_R1_P4_K1_Ch2-Ch1.zen
1064860	-2.188107e-03	9.550368e-03	1.489900e-05	20151203_gfpNIPBLcf1_G2G1\MitoSys2\LSM\gfpNIPBLcf1_G1\DE_W0002_P0027\DE_2_W0002_P0027_T0001\TR1_W0001_P0086\TR1_2_W0001_P0086_T0001_R1_P4_K1_Ch2-Ch1.zen
1146780	-3.063232e-03	7.193382e-03	1.276800e-05	20151203_gfpNIPBLcf1_G2G1\MitoSys2\LSM\gfpNIPBLcf1_G1\DE_W0002_P0027\DE_2_W0002_P0027_T0001\TR1_W0001_P0086\TR1_2_W0001_P0086_T0001_R1_P4_K1_Ch2-Ch1.zen
1228700	-6.034513e-05	8.708812e-03	1.106800e-05	20151203_gfpNIPBLcf1_G2G1\MitoSys2\LSM\gfpNIPBLcf1_G1\DE_W0002_P0027\DE_2_W0002_P0027_T0001\TR1_W0001_P0086\TR1_2_W0001_P0086_T0001_R1_P4_K1_Ch2-Ch1.zen
1310620	1.126809e-03	8.766822e-03	9.690700e-06	20151203_gfpNIPBLcf1_G2G1\MitoSys2\LSM\gfpNIPBLcf1_G1\DE_W0002_P0027\DE_2_W0002_P0027_T0001\TR1_W0001_P0086\TR1_2_W0001_P0086_T0001_R1_P4_K1_Ch2-Ch1.zen
1392540	-4.894454e-04	1.224742e-02	8.559000e-06	20151203_gfpNIPBLcf1_G2G1\MitoSys2\LSM\gfpNIPBLcf1_G1\DE_W0002_P0027\DE_2_W0002_P0027_T0001\TR1_W0001_P0086\TR1_2_W0001_P0086_T0001_R1_P4_K1_Ch2-Ch1.zen
1474460	-1.872181e-03	9.439982e-03	7.617700e-06	20151203_gfpNIPBLcf1_G2G1\MitoSys2\LSM\gfpNIPBLcf1_G1\DE_W0002_P0027\DE_2_W0002_P0027_T0001\TR1_W0001_P0086\TR1_2_W0001_P0086_T0001_R1_P4_K1_Ch2-Ch1.zen
1556380	-2.072326e-03	1.339780e-02	6.826100e-06	20151203_gfpNIPBLcf1_G2G1\MitoSys2\LSM\gfpNIPBLcf1_G1\DE_W0002_P0027\DE_2_W0002_P0027_T0001\TR1_W0001_P0086\TR1_2_W0001_P0086_T0001_R1_P4_K1_Ch2-Ch1.zen
10	2.102608e-01	1.273948e-01	1.833500e-01	20151203_gfpNIPBLcf1_G2G1\MitoSys2\LSM\gfpNIPBLcf1_G1\DE_W0002_P0027\DE_2_W0002_P0027_T0001\TR1_W0001_P0086\TR1_2_W0001_P0086_T0001_R1_P5_K1_Ch2-Ch1.zen
20	1.825656e-01	1.235647e-01	1.728100e-01	20151203_gfpNIPBLcf1_G2G1\MitoSys2\LSM\gfpNIPBLcf1_G1\DE_W0002_P0027\DE_2_W0002_P0027_T0001\TR1_W0001_P0086\TR1_2_W0001_P0086_T0001_R1_P5_K1_Ch2-Ch1.zen
30	1.418237e-01	1.387490e-01	1.655000e-01	20151203_gfpNIPBLcf1_G2G1\MitoSys2\LSM\gfpNIPBLcf1_G1\DE_W0002_P0027\DE_2_W0002_P0027_T0001\TR1_W0001_P0086\TR1_2_W0001_P0086_T0001_R1_P5_K1_Ch2-Ch1.zen
40	1.715619e-01	1.248928e-01	1.598400e-01	20151203_gfpNIPBLcf1_G2G1\MitoSys2\LSM\gfpNIPBLcf1_G1\DE_W0002_P0027\DE_2_W0002_P0027_T0001\TR1_W0001_P0086\TR1_2_W0001_P0086_T0001_R1_P5_K1_Ch2-Ch1.zen
50	1.303916e-01	1.362143e-01	1.552200e-01	20151203_gfpNIPBLcf1_G2G1\MitoSys2\LSM\gfpNIPBLcf1_G1\DE_W0002_P0027\DE_2_W0002_P0027_T0001\TR1_W0001_P0086\TR1_2_W0001_P0086_T0001_R1_P5_K1_Ch2-Ch1.zen
60	1.471634e-01	1.303063e-01	1.513200e-01	20151203_gfpNIPBLcf1_G2G1\MitoSys2\LSM\gfpNIPBLcf1_G1\DE_W0002_P0027\DE_2_W0002_P0027_T0001\TR1_W0001_P0086\TR1_2_W0001_P0086_T0001_R1_P5_K1_Ch2-Ch1.zen
70	1.310970e-01	1.079104e-01	1.479400e-01	20151203_gfpNIPBLcf1_G2G1\MitoSys2\LSM\gfpNIPBLcf1_G1\DE_W0002_P0027\DE_2_W0002_P0027_T0001\TR1_W0001_P0086\TR1_2_W0001_P0086_T0001_R1_P5_K1_Ch2-Ch1.zen
80	1.373927e-01	1.055044e-01	1.449900e-01	20151203_gfpNIPBLcf1_G2G1\MitoSys2\LSM\gfpNIPBLcf1_G1\DE_W0002_P0027\DE_2_W0002_P0027_T0001\TR1_W0001_P0086\TR1_2_W0001_P0086_T0001_R1_P5_K1_Ch2-Ch1.zen
90	1.442307e-01	1.220878e-01	1.423600e-01	20151203_gfpNIPBLcf1_G2G1\MitoSys2\LSM\gfpNIPBLcf1_G1\DE_W0002_P0027\DE_2_W0002_P0027_T0001\TR1_W0001_P0086\TR1_2_W0001_P0086_T0001_R1_P5_K1_Ch2-Ch1.zen
100	1.384941e-01	6.000951e-02	1.400000e-01	20151203_gfpNIPBLcf1_G2G1\MitoSys2\LSM\gfpNIPBLcf1_G1\DE_W0002_P0027\DE_2_W0002_P0027_T0001\TR1_W0001_P0086\TR1_2_W0001_P0086_T0001_R1_P5_K1_Ch2-Ch1.zen
120	1.495246e-01	8.295144e-02	1.359200e-01	20151203_gfpNIPBLcf1_G2G1\MitoSys2\LSM\gfpNIPBLcf1_G1\DE_W0002_P0027\DE_2_W0002_P0027_T0001\TR1_W0001_P0086\TR1_2_W0001_P0086_T0001_R1_P5_K1_Ch2-Ch1.zen
140	1.330145e-01	7.477051e-02	1.324900e-01	20151203_gfpNIPBLcf1_G2G1\MitoSys2\LSM\gfpNIPBLcf1_G1\DE_W0002_P0027\DE_2_W0002_P0027_T0001\TR1_W0001_P0086\TR1_2_W0001_P0086_T0001_R1_P5_K1_Ch2-Ch1.zen
160	1.151340e-01	6.029166e-02	1.295500e-01	20151203_gfpNIPBLcf1_G2G1\MitoSys2\LSM\gfpNIPBLcf1_G1\DE_W0002_P0027\DE_2_W0002_P0027_T0001\TR1_W0001_P0086\TR1_2_W0001_P0086_T0001_R1_P5_K1_Ch2-Ch1.zen
180	1.454497e-01	9.056340e-02	1.269900e-01	20151203_gfpNIPBLcf1_G2G1\MitoSys2\LSM\gfpNIPBLcf1_G1\DE_W0002_P0027\DE_2_W0002_P0027_T0001\TR1_W0001_P0086\TR1_2_W0001_P0086_T0001_R1_P5_K1_Ch2-Ch1.zen
200	1.207073e-01	8.356810e-02	1.247400e-01	20151203_gfpNIPBLcf1_G2G1\MitoSys2\LSM\gfpNIPBLcf1_G1\DE_W0002_P0027\DE_2_W0002_P0027_T0001\TR1_W0001_P0086\TR1_2_W0001_P0086_T0001_R1_P5_K1_Ch2-Ch1.zen
220	1.090308e-01	7.661417e-02	1.227200e-01	20151203_gfpNIPBLcf1_G2G1\MitoSys2\LSM\gfpNIPBLcf1_G1\DE_W0002_P0027\DE_2_W0002_P0027_T0001\TR1_W0001_P0086\TR1_2_W0001_P0086_T0001_R1_P5_K1_Ch2-Ch1.zen
240	1.231099e-01	7.421425e-02	1.209100e-01	20151203_gfpNIPBLcf1_G2G1\MitoSys2\LSM\gfpNIPBLcf1_G1\DE_W0002_P0027\DE_2_W0002_P0027_T0001\TR1_W0001_P0086\TR1_2_W0001_P0086_T0001_R1_P5_K1_Ch2-Ch1.zen
260	1.097872e-01	7.009205e-02	1.192600e-01	20151203_gfpNIPBLcf1_G2G1\MitoSys2\LSM\gfpNIPBLcf1_G1\DE_W0002_P0027\DE_2_W0002_P0027_T0001\TR1_W0001_P0086\TR1_2_W0001_P0086_T0001_R1_P5_K1_Ch2-Ch1.zen
280	1.136134e-01	7.377804e-02	1.177500e-01	20151203_gfpNIPBLcf1_G2G1\MitoSys2\LSM\gfpNIPBLcf1_G1\DE_W0002_P0027\DE_2_W0002_P0027_T0001\TR1_W0001_P0086\TR1_2_W0001_P0086_T0001_R1_P5_K1_Ch2-Ch1.zen
300	1.110832e-01	7.556932e-02	1.163500e-01	20151203_gfpNIPBLcf1_G2G1\MitoSys2\LSM\gfpNIPBLcf1_G1\DE_W0002_P0027\DE_2_W0002_P0027_T0001\TR1_W0001_P0086\TR1_2_W0001_P0086_T0001_R1_P5_K1_Ch2-Ch1.zen
340	1.061832e-01	6.563652e-02	1.138500e-01	20151203_gfpNIPBLcf1_G2G1\MitoSys2\LSM\gfpNIPBLcf1_G1\DE_W0002_P0027\DE_2_W0002_P0027_T0001\TR1_W0001_P0086\TR1_2_W0001_P0086_T0001_R1_P5_K1_Ch2-Ch1.zen
380	1.290587e-01	5.274309e-02	1.116500e-01	20151203_gfpNIPBLcf1_G2G1\MitoSys2\LSM\gfpNIPBLcf1_G1\DE_W0002_P0027\DE_2_W0002_P0027_T0001\TR1_W0001_P0086\TR1_2_W0001_P0086_T0001_R1_P5_K1_Ch2-Ch1.zen
420	1.245029e-01	6.278453e-02	1.096800e-01	20151203_gfpNIPBLcf1_G2G1\MitoSys2\LSM\gfpNIPBLcf1_G1\DE_W0002_P0027\DE_2_W0002_P0027_T0001\TR1_W0001_P0086\TR1_2_W0001_P0086_T0001_R1_P5_K1_Ch2-Ch1.zen
460	1.114625e-01	5.640630e-02	1.079000e-01	20151203_gfpNIPBLcf1_G2G1\MitoSys2\LSM\gfpNIPBLcf1_G1\DE_W0002_P0027\DE_2_W0002_P0027_T0001\TR1_W0001_P0086\TR1_2_W0001_P0086_T0001_R1_P5_K1_Ch2-Ch1.zen
500	1.171798e-01	6.908150e-02	1.062600e-01	20151203_gfpNIPBLcf1_G2G1\MitoSys2\LSM\gfpNIPBLcf1_G1\DE_W0002_P0027\DE_2_W0002_P0027_T0001\TR1_W0001_P0086\TR1_2_W0001_P0086_T0001_R1_P5_K1_Ch2-Ch1.zen
540	1.163604e-01	6.804580e-02	1.047400e-01	20151203_gfpNIPBLcf1_G2G1\MitoSys2\LSM\gfpNIPBLcf1_G1\DE_W0002_P0027\DE_2_W0002_P0027_T0001\TR1_W0001_P0086\TR1_2_W0001_P0086_T0001_R1_P5_K1_Ch2-Ch1.zen
580	1.043945e-01	5.571507e-02	1.033300e-01	20151203_gfpNIPBLcf1_G2G1\MitoSys2\LSM\gfpNIPBLcf1_G1\DE_W0002_P0027\DE_2_W0002_P0027_T0001\TR1_W0001_P0086\TR1_2_W0001_P0086_T0001_R1_P5_K1_Ch2-Ch1.zen
620	9.997354e-02	6.922139e-02	1.020000e-01	20151203_gfpNIPBLcf1_G2G1\MitoSys2\LSM\gfpNIPBLcf1_G1\DE_W0002_P0027\DE_2_W0002_P0027_T0001\TR1_W0001_P0086\TR1_2_W0001_P0086_T0001_R1_P5_K1_Ch2-Ch1.zen
660	1.210365e-01	5.880681e-02	1.007500e-01	20151203_gfpNIPBLcf1_G2G1\MitoSys2\LSM\gfpNIPBLcf1_G1\DE_W0002_P0027\DE_2_W0002_P0027_T0001\TR1_W0001_P0086\TR1_2_W0001_P0086_T0001_R1_P5_K1_Ch2-Ch1.zen
700	1.043043e-01	3.876236e-02	9.955700e-02	20151203_gfpNIPBLcf1_G2G1\MitoSys2\LSM\gfpNIPBLcf1_G1\DE_W0002_P0027\DE_2_W0002_P0027_T0001\TR1_W0001_P0086\TR1_2_W0001_P0086_T0001_R1_P5_K1_Ch2-Ch1.zen
780	1.033214e-01	5.411427e-02	9.734000e-02	20151203_gfpNIPBLcf1_G2G1\MitoSys2\LSM\gfpNIPBLcf1_G1\DE_W0002_P0027\DE_2_W0002_P0027_T0001\TR1_W0001_P0086\TR1_2_W0001_P0086_T0001_R1_P5_K1_Ch2-Ch1.zen
860	1.029791e-01	4.236463e-02	9.530200e-02	20151203_gfpNIPBLcf1_G2G1\MitoSys2\LSM\gfpNIPBLcf1_G1\DE_W0002_P0027\DE_2_W0002_P0027_T0001\TR1_W0001_P0086\TR1_2_W0001_P0086_T0001_R1_P5_K1_Ch2-Ch1.zen
940	8.924370e-02	4.955413e-02	9.340900e-02	20151203_gfpNIPBLcf1_G2G1\MitoSys2\LSM\gfpNIPBLcf1_G1\DE_W0002_P0027\DE_2_W0002_P0027_T0001\TR1_W0001_P0086\TR1_2_W0001_P0086_T0001_R1_P5_K1_Ch2-Ch1.zen
1020	8.861824e-02	2.554085e-02	9.163800e-02	20151203_gfpNIPBLcf1_G2G1\MitoSys2\LSM\gfpNIPBLcf1_G1\DE_W0002_P0027\DE_2_W0002_P0027_T0001\TR1_W0001_P0086\TR1_2_W0001_P0086_T0001_R1_P5_K1_Ch2-Ch1.zen
1100	9.348817e-02	4.762214e-02	8.997000e-02	20151203_gfpNIPBLcf1_G2G1\MitoSys2\LSM\gfpNIPBLcf1_G1\DE_W0002_P0027\DE_2_W0002_P0027_T0001\TR1_W0001_P0086\TR1_2_W0001_P0086_T0001_R1_P5_K1_Ch2-Ch1.zen
1180	7.491365e-02	4.931092e-02	8.839000e-02	20151203_gfpNIPBLcf1_G2G1\MitoSys2\LSM\gfpNIPBLcf1_G1\DE_W0002_P0027\DE_2_W0002_P0027_T0001\TR1_W0001_P0086\TR1_2_W0001_P0086_T0001_R1_P5_K1_Ch2-Ch1.zen
1260	7.786163e-02	3.983189e-02	8.688800e-02	20151203_gfpNIPBLcf1_G2G1\MitoSys2\LSM\gfpNIPBLcf1_G1\DE_W0002_P0027\DE_2_W0002_P0027_T0001\TR1_W0001_P0086\TR1_2_W0001_P0086_T0001_R1_P5_K1_Ch2-Ch1.zen
1340	7.485012e-02	3.878741e-02	8.545500e-02	20151203_gfpNIPBLcf1_G2G1\MitoSys2\LSM\gfpNIPBLcf1_G1\DE_W0002_P0027\DE_2_W0002_P0027_T0001\TR1_W0001_P0086\TR1_2_W0001_P0086_T0001_R1_P5_K1_Ch2-Ch1.zen
1420	7.809360e-02	4.718154e-02	8.408200e-02	20151203_gfpNIPBLcf1_G2G1\MitoSys2\LSM\gfpNIPBLcf1_G1\DE_W0002_P0027\DE_2_W0002_P0027_T0001\TR1_W0001_P0086\TR1_2_W0001_P0086_T0001_R1_P5_K1_Ch2-Ch1.zen
1500	8.454587e-02	3.511939e-02	8.276500e-02	20151203_gfpNIPBLcf1_G2G1\MitoSys2\LSM\gfpNIPBLcf1_G1\DE_W0002_P0027\DE_2_W0002_P0027_T0001\TR1_W0001_P0086\TR1_2_W0001_P0086_T0001_R1_P5_K1_Ch2-Ch1.zen
1660	7.457085e-02	3.132256e-02	8.027600e-02	20151203_gfpNIPBLcf1_G2G1\MitoSys2\LSM\gfpNIPBLcf1_G1\DE_W0002_P0027\DE_2_W0002_P0027_T0001\TR1_W0001_P0086\TR1_2_W0001_P0086_T0001_R1_P5_K1_Ch2-Ch1.zen
1820	8.128724e-02	3.684627e-02	7.795600e-02	20151203_gfpNIPBLcf1_G2G1\MitoSys2\LSM\gfpNIPBLcf1_G1\DE_W0002_P0027\DE_2_W0002_P0027_T0001\TR1_W0001_P0086\TR1_2_W0001_P0086_T0001_R1_P5_K1_Ch2-Ch1.zen
1980	7.740826e-02	3.457191e-02	7.578100e-02	20151203_gfpNIPBLcf1_G2G1\MitoSys2\LSM\gfpNIPBLcf1_G1\DE_W0002_P0027\DE_2_W0002_P0027_T0001\TR1_W0001_P0086\TR1_2_W0001_P0086_T0001_R1_P5_K1_Ch2-Ch1.zen
2140	7.513798e-02	3.238941e-02	7.373400e-02	20151203_gfpNIPBLcf1_G2G1\MitoSys2\LSM\gfpNIPBLcf1_G1\DE_W0002_P0027\DE_2_W0002_P0027_T0001\TR1_W0001_P0086\TR1_2_W0001_P0086_T0001_R1_P5_K1_Ch2-Ch1.zen
2300	7.340078e-02	4.377726e-02	7.179900e-02	20151203_gfpNIPBLcf1_G2G1\MitoSys2\LSM\gfpNIPBLcf1_G1\DE_W0002_P0027\DE_2_W0002_P0027_T0001\TR1_W0001_P0086\TR1_2_W0001_P0086_T0001_R1_P5_K1_Ch2-Ch1.zen
2460	6.917834e-02	2.414321e-02	6.996500e-02	20151203_gfpNIPBLcf1_G2G1\MitoSys2\LSM\gfpNIPBLcf1_G1\DE_W0002_P0027\DE_2_W0002_P0027_T0001\TR1_W0001_P0086\TR1_2_W0001_P0086_T0001_R1_P5_K1_Ch2-Ch1.zen
2620	6.982417e-02	3.413080e-02	6.822200e-02	20151203_gfpNIPBLcf1_G2G1\MitoSys2\LSM\gfpNIPBLcf1_G1\DE_W0002_P0027\DE_2_W0002_P0027_T0001\TR1_W0001_P0086\TR1_2_W0001_P0086_T0001_R1_P5_K1_Ch2-Ch1.zen
2780	6.221523e-02	3.480905e-02	6.656400e-02	20151203_gfpNIPBLcf1_G2G1\MitoSys2\LSM\gfpNIPBLcf1_G1\DE_W0002_P0027\DE_2_W0002_P0027_T0001\TR1_W0001_P0086\TR1_2_W0001_P0086_T0001_R1_P5_K1_Ch2-Ch1.zen
2940	5.523412e-02	3.570900e-02	6.498100e-02	20151203_gfpNIPBLcf1_G2G1\MitoSys2\LSM\gfpNIPBLcf1_G1\DE_W0002_P0027\DE_2_W0002_P0027_T0001\TR1_W0001_P0086\TR1_2_W0001_P0086_T0001_R1_P5_K1_Ch2-Ch1.zen
3100	6.180000e-02	3.329832e-02	6.347000e-02	20151203_gfpNIPBLcf1_G2G1\MitoSys2\LSM\gfpNIPBLcf1_G1\DE_W0002_P0027\DE_2_W0002_P0027_T0001\TR1_W0001_P0086\TR1_2_W0001_P0086_T0001_R1_P5_K1_Ch2-Ch1.zen
3420	6.331905e-02	2.863557e-02	6.064000e-02	20151203_gfpNIPBLcf1_G2G1\MitoSys2\LSM\gfpNIPBLcf1_G1\DE_W0002_P0027\DE_2_W0002_P0027_T0001\TR1_W0001_P0086\TR1_2_W0001_P0086_T0001_R1_P5_K1_Ch2-Ch1.zen
3740	6.094366e-02	2.372280e-02	5.803800e-02	20151203_gfpNIPBLcf1_G2G1\MitoSys2\LSM\gfpNIPBLcf1_G1\DE_W0002_P0027\DE_2_W0002_P0027_T0001\TR1_W0001_P0086\TR1_2_W0001_P0086_T0001_R1_P5_K1_Ch2-Ch1.zen
4060	5.598820e-02	2.191445e-02	5.563700e-02	20151203_gfpNIPBLcf1_G2G1\MitoSys2\LSM\gfpNIPBLcf1_G1\DE_W0002_P0027\DE_2_W0002_P0027_T0001\TR1_W0001_P0086\TR1_2_W0001_P0086_T0001_R1_P5_K1_Ch2-Ch1.zen
4380	5.544331e-02	3.122062e-02	5.341300e-02	20151203_gfpNIPBLcf1_G2G1\MitoSys2\LSM\gfpNIPBLcf1_G1\DE_W0002_P0027\DE_2_W0002_P0027_T0001\TR1_W0001_P0086\TR1_2_W0001_P0086_T0001_R1_P5_K1_Ch2-Ch1.zen
4700	4.799772e-02	1.771737e-02	5.134800e-02	20151203_gfpNIPBLcf1_G2G1\MitoSys2\LSM\gfpNIPBLcf1_G1\DE_W0002_P0027\DE_2_W0002_P0027_T0001\TR1_W0001_P0086\TR1_2_W0001_P0086_T0001_R1_P5_K1_Ch2-Ch1.zen
5020	4.342492e-02	2.432470e-02	4.942500e-02	20151203_gfpNIPBLcf1_G2G1\MitoSys2\LSM\gfpNIPBLcf1_G1\DE_W0002_P0027\DE_2_W0002_P0027_T0001\TR1_W0001_P0086\TR1_2_W0001_P0086_T0001_R1_P5_K1_Ch2-Ch1.zen
5340	4.156547e-02	1.708012e-02	4.763000e-02	20151203_gfpNIPBLcf1_G2G1\MitoSys2\LSM\gfpNIPBLcf1_G1\DE_W0002_P0027\DE_2_W0002_P0027_T0001\TR1_W0001_P0086\TR1_2_W0001_P0086_T0001_R1_P5_K1_Ch2-Ch1.zen
5660	4.188138e-02	2.528911e-02	4.595100e-02	20151203_gfpNIPBLcf1_G2G1\MitoSys2\LSM\gfpNIPBLcf1_G1\DE_W0002_P0027\DE_2_W0002_P0027_T0001\TR1_W0001_P0086\TR1_2_W0001_P0086_T0001_R1_P5_K1_Ch2-Ch1.zen
5980	5.057473e-02	2.911252e-02	4.437700e-02	20151203_gfpNIPBLcf1_G2G1\MitoSys2\LSM\gfpNIPBLcf1_G1\DE_W0002_P0027\DE_2_W0002_P0027_T0001\TR1_W0001_P0086\TR1_2_W0001_P0086_T0001_R1_P5_K1_Ch2-Ch1.zen
6300	4.323983e-02	2.449103e-02	4.290000e-02	20151203_gfpNIPBLcf1_G2G1\MitoSys2\LSM\gfpNIPBLcf1_G1\DE_W0002_P0027\DE_2_W0002_P0027_T0001\TR1_W0001_P0086\TR1_2_W0001_P0086_T0001_R1_P5_K1_Ch2-Ch1.zen
6940	3.765184e-02	2.539114e-02	4.020000e-02	20151203_gfpNIPBLcf1_G2G1\MitoSys2\LSM\gfpNIPBLcf1_G1\DE_W0002_P0027\DE_2_W0002_P0027_T0001\TR1_W0001_P0086\TR1_2_W0001_P0086_T0001_R1_P5_K1_Ch2-Ch1.zen
7580	4.050636e-02	2.352199e-02	3.779600e-02	20151203_gfpNIPBLcf1_G2G1\MitoSys2\LSM\gfpNIPBLcf1_G1\DE_W0002_P0027\DE_2_W0002_P0027_T0001\TR1_W0001_P0086\TR1_2_W0001_P0086_T0001_R1_P5_K1_Ch2-Ch1.zen
8220	3.989075e-02	2.615058e-02	3.564200e-02	20151203_gfpNIPBLcf1_G2G1\MitoSys2\LSM\gfpNIPBLcf1_G1\DE_W0002_P0027\DE_2_W0002_P0027_T0001\TR1_W0001_P0086\TR1_2_W0001_P0086_T0001_R1_P5_K1_Ch2-Ch1.zen
8860	4.024386e-02	1.582944e-02	3.370400e-02	20151203_gfpNIPBLcf1_G2G1\MitoSys2\LSM\gfpNIPBLcf1_G1\DE_W0002_P0027\DE_2_W0002_P0027_T0001\TR1_W0001_P0086\TR1_2_W0001_P0086_T0001_R1_P5_K1_Ch2-Ch1.zen
9500	3.189354e-02	2.391952e-02	3.195100e-02	20151203_gfpNIPBLcf1_G2G1\MitoSys2\LSM\gfpNIPBLcf1_G1\DE_W0002_P0027\DE_2_W0002_P0027_T0001\TR1_W0001_P0086\TR1_2_W0001_P0086_T0001_R1_P5_K1_Ch2-Ch1.zen
10140	3.363497e-02	2.514267e-02	3.035800e-02	20151203_gfpNIPBLcf1_G2G1\MitoSys2\LSM\gfpNIPBLcf1_G1\DE_W0002_P0027\DE_2_W0002_P0027_T0001\TR1_W0001_P0086\TR1_2_W0001_P0086_T0001_R1_P5_K1_Ch2-Ch1.zen
10780	3.043848e-02	2.277825e-02	2.890600e-02	20151203_gfpNIPBLcf1_G2G1\MitoSys2\LSM\gfpNIPBLcf1_G1\DE_W0002_P0027\DE_2_W0002_P0027_T0001\TR1_W0001_P0086\TR1_2_W0001_P0086_T0001_R1_P5_K1_Ch2-Ch1.zen
11420	2.650226e-02	1.917630e-02	2.757600e-02	20151203_gfpNIPBLcf1_G2G1\MitoSys2\LSM\gfpNIPBLcf1_G1\DE_W0002_P0027\DE_2_W0002_P0027_T0001\TR1_W0001_P0086\TR1_2_W0001_P0086_T0001_R1_P5_K1_Ch2-Ch1.zen
12060	2.662461e-02	2.592323e-02	2.635500e-02	20151203_gfpNIPBLcf1_G2G1\MitoSys2\LSM\gfpNIPBLcf1_G1\DE_W0002_P0027\DE_2_W0002_P0027_T0001\TR1_W0001_P0086\TR1_2_W0001_P0086_T0001_R1_P5_K1_Ch2-Ch1.zen
12700	2.478886e-02	1.493507e-02	2.523000e-02	20151203_gfpNIPBLcf1_G2G1\MitoSys2\LSM\gfpNIPBLcf1_G1\DE_W0002_P0027\DE_2_W0002_P0027_T0001\TR1_W0001_P0086\TR1_2_W0001_P0086_T0001_R1_P5_K1_Ch2-Ch1.zen
13980	2.611322e-02	1.674097e-02	2.322800e-02	20151203_gfpNIPBLcf1_G2G1\MitoSys2\LSM\gfpNIPBLcf1_G1\DE_W0002_P0027\DE_2_W0002_P0027_T0001\TR1_W0001_P0086\TR1_2_W0001_P0086_T0001_R1_P5_K1_Ch2-Ch1.zen
15260	2.303767e-02	1.716751e-02	2.150000e-02	20151203_gfpNIPBLcf1_G2G1\MitoSys2\LSM\gfpNIPBLcf1_G1\DE_W0002_P0027\DE_2_W0002_P0027_T0001\TR1_W0001_P0086\TR1_2_W0001_P0086_T0001_R1_P5_K1_Ch2-Ch1.zen
16540	2.325908e-02	1.081777e-02	1.999600e-02	20151203_gfpNIPBLcf1_G2G1\MitoSys2\LSM\gfpNIPBLcf1_G1\DE_W0002_P0027\DE_2_W0002_P0027_T0001\TR1_W0001_P0086\TR1_2_W0001_P0086_T0001_R1_P5_K1_Ch2-Ch1.zen
17820	2.359132e-02	1.705473e-02	1.867500e-02	20151203_gfpNIPBLcf1_G2G1\MitoSys2\LSM\gfpNIPBLcf1_G1\DE_W0002_P0027\DE_2_W0002_P0027_T0001\TR1_W0001_P0086\TR1_2_W0001_P0086_T0001_R1_P5_K1_Ch2-Ch1.zen
19100	1.863856e-02	1.463802e-02	1.750700e-02	20151203_gfpNIPBLcf1_G2G1\MitoSys2\LSM\gfpNIPBLcf1_G1\DE_W0002_P0027\DE_2_W0002_P0027_T0001\TR1_W0001_P0086\TR1_2_W0001_P0086_T0001_R1_P5_K1_Ch2-Ch1.zen
20380	1.400275e-02	1.622921e-02	1.646800e-02	20151203_gfpNIPBLcf1_G2G1\MitoSys2\LSM\gfpNIPBLcf1_G1\DE_W0002_P0027\DE_2_W0002_P0027_T0001\TR1_W0001_P0086\TR1_2_W0001_P0086_T0001_R1_P5_K1_Ch2-Ch1.zen
21660	1.771405e-02	1.788062e-02	1.553700e-02	20151203_gfpNIPBLcf1_G2G1\MitoSys2\LSM\gfpNIPBLcf1_G1\DE_W0002_P0027\DE_2_W0002_P0027_T0001\TR1_W0001_P0086\TR1_2_W0001_P0086_T0001_R1_P5_K1_Ch2-Ch1.zen
22940	2.149857e-02	1.268715e-02	1.469800e-02	20151203_gfpNIPBLcf1_G2G1\MitoSys2\LSM\gfpNIPBLcf1_G1\DE_W0002_P0027\DE_2_W0002_P0027_T0001\TR1_W0001_P0086\TR1_2_W0001_P0086_T0001_R1_P5_K1_Ch2-Ch1.zen
24220	1.542990e-02	1.409555e-02	1.394000e-02	20151203_gfpNIPBLcf1_G2G1\MitoSys2\LSM\gfpNIPBLcf1_G1\DE_W0002_P0027\DE_2_W0002_P0027_T0001\TR1_W0001_P0086\TR1_2_W0001_P0086_T0001_R1_P5_K1_Ch2-Ch1.zen
25500	1.709581e-02	1.574279e-02	1.325100e-02	20151203_gfpNIPBLcf1_G2G1\MitoSys2\LSM\gfpNIPBLcf1_G1\DE_W0002_P0027\DE_2_W0002_P0027_T0001\TR1_W0001_P0086\TR1_2_W0001_P0086_T0001_R1_P5_K1_Ch2-Ch1.zen
28060	1.659067e-02	1.106696e-02	1.204700e-02	20151203_gfpNIPBLcf1_G2G1\MitoSys2\LSM\gfpNIPBLcf1_G1\DE_W0002_P0027\DE_2_W0002_P0027_T0001\TR1_W0001_P0086\TR1_2_W0001_P0086_T0001_R1_P5_K1_Ch2-Ch1.zen
30620	7.715371e-03	1.227168e-02	1.103100e-02	20151203_gfpNIPBLcf1_G2G1\MitoSys2\LSM\gfpNIPBLcf1_G1\DE_W0002_P0027\DE_2_W0002_P0027_T0001\TR1_W0001_P0086\TR1_2_W0001_P0086_T0001_R1_P5_K1_Ch2-Ch1.zen
33180	1.076609e-02	9.138756e-03	1.016300e-02	20151203_gfpNIPBLcf1_G2G1\MitoSys2\LSM\gfpNIPBLcf1_G1\DE_W0002_P0027\DE_2_W0002_P0027_T0001\TR1_W0001_P0086\TR1_2_W0001_P0086_T0001_R1_P5_K1_Ch2-Ch1.zen
35740	8.877576e-03	1.359882e-02	9.412900e-03	20151203_gfpNIPBLcf1_G2G1\MitoSys2\LSM\gfpNIPBLcf1_G1\DE_W0002_P0027\DE_2_W0002_P0027_T0001\TR1_W0001_P0086\TR1_2_W0001_P0086_T0001_R1_P5_K1_Ch2-Ch1.zen
38300	8.136987e-03	1.536348e-02	8.759100e-03	20151203_gfpNIPBLcf1_G2G1\MitoSys2\LSM\gfpNIPBLcf1_G1\DE_W0002_P0027\DE_2_W0002_P0027_T0001\TR1_W0001_P0086\TR1_2_W0001_P0086_T0001_R1_P5_K1_Ch2-Ch1.zen
40860	6.341603e-03	1.135130e-02	8.184500e-03	20151203_gfpNIPBLcf1_G2G1\MitoSys2\LSM\gfpNIPBLcf1_G1\DE_W0002_P0027\DE_2_W0002_P0027_T0001\TR1_W0001_P0086\TR1_2_W0001_P0086_T0001_R1_P5_K1_Ch2-Ch1.zen
43420	8.952284e-03	1.665033e-02	7.675900e-03	20151203_gfpNIPBLcf1_G2G1\MitoSys2\LSM\gfpNIPBLcf1_G1\DE_W0002_P0027\DE_2_W0002_P0027_T0001\TR1_W0001_P0086\TR1_2_W0001_P0086_T0001_R1_P5_K1_Ch2-Ch1.zen
45980	9.548060e-03	1.627869e-02	7.222700e-03	20151203_gfpNIPBLcf1_G2G1\MitoSys2\LSM\gfpNIPBLcf1_G1\DE_W0002_P0027\DE_2_W0002_P0027_T0001\TR1_W0001_P0086\TR1_2_W0001_P0086_T0001_R1_P5_K1_Ch2-Ch1.zen
48540	3.346613e-03	1.684961e-02	6.816500e-03	20151203_gfpNIPBLcf1_G2G1\MitoSys2\LSM\gfpNIPBLcf1_G1\DE_W0002_P0027\DE_2_W0002_P0027_T0001\TR1_W0001_P0086\TR1_2_W0001_P0086_T0001_R1_P5_K1_Ch2-Ch1.zen
51100	2.717031e-03	1.542905e-02	6.450600e-03	20151203_gfpNIPBLcf1_G2G1\MitoSys2\LSM\gfpNIPBLcf1_G1\DE_W0002_P0027\DE_2_W0002_P0027_T0001\TR1_W0001_P0086\TR1_2_W0001_P0086_T0001_R1_P5_K1_Ch2-Ch1.zen
56220	2.194394e-03	1.702658e-02	5.818300e-03	20151203_gfpNIPBLcf1_G2G1\MitoSys2\LSM\gfpNIPBLcf1_G1\DE_W0002_P0027\DE_2_W0002_P0027_T0001\TR1_W0001_P0086\TR1_2_W0001_P0086_T0001_R1_P5_K1_Ch2-Ch1.zen
61340	-5.444768e-04	1.454312e-02	5.291600e-03	20151203_gfpNIPBLcf1_G2G1\MitoSys2\LSM\gfpNIPBLcf1_G1\DE_W0002_P0027\DE_2_W0002_P0027_T0001\TR1_W0001_P0086\TR1_2_W0001_P0086_T0001_R1_P5_K1_Ch2-Ch1.zen
66460	3.209780e-04	1.756126e-02	4.846800e-03	20151203_gfpNIPBLcf1_G2G1\MitoSys2\LSM\gfpNIPBLcf1_G1\DE_W0002_P0027\DE_2_W0002_P0027_T0001\TR1_W0001_P0086\TR1_2_W0001_P0086_T0001_R1_P5_K1_Ch2-Ch1.zen
71580	-1.076313e-03	1.563148e-02	4.466600e-03	20151203_gfpNIPBLcf1_G2G1\MitoSys2\LSM\gfpNIPBLcf1_G1\DE_W0002_P0027\DE_2_W0002_P0027_T0001\TR1_W0001_P0086\TR1_2_W0001_P0086_T0001_R1_P5_K1_Ch2-Ch1.zen
76700	8.145610e-04	1.338602e-02	4.138200e-03	20151203_gfpNIPBLcf1_G2G1\MitoSys2\LSM\gfpNIPBLcf1_G1\DE_W0002_P0027\DE_2_W0002_P0027_T0001\TR1_W0001_P0086\TR1_2_W0001_P0086_T0001_R1_P5_K1_Ch2-Ch1.zen
81820	1.815180e-03	1.505834e-02	3.851800e-03	20151203_gfpNIPBLcf1_G2G1\MitoSys2\LSM\gfpNIPBLcf1_G1\DE_W0002_P0027\DE_2_W0002_P0027_T0001\TR1_W0001_P0086\TR1_2_W0001_P0086_T0001_R1_P5_K1_Ch2-Ch1.zen
86940	3.760239e-04	1.266381e-02	3.600300e-03	20151203_gfpNIPBLcf1_G2G1\MitoSys2\LSM\gfpNIPBLcf1_G1\DE_W0002_P0027\DE_2_W0002_P0027_T0001\TR1_W0001_P0086\TR1_2_W0001_P0086_T0001_R1_P5_K1_Ch2-Ch1.zen
92060	1.980797e-03	1.619945e-02	3.377600e-03	20151203_gfpNIPBLcf1_G2G1\MitoSys2\LSM\gfpNIPBLcf1_G1\DE_W0002_P0027\DE_2_W0002_P0027_T0001\TR1_W0001_P0086\TR1_2_W0001_P0086_T0001_R1_P5_K1_Ch2-Ch1.zen
97180	-1.193506e-04	1.512168e-02	3.179300e-03	20151203_gfpNIPBLcf1_G2G1\MitoSys2\LSM\gfpNIPBLcf1_G1\DE_W0002_P0027\DE_2_W0002_P0027_T0001\TR1_W0001_P0086\TR1_2_W0001_P0086_T0001_R1_P5_K1_Ch2-Ch1.zen
102300	-1.137654e-03	1.434141e-02	3.001700e-03	20151203_gfpNIPBLcf1_G2G1\MitoSys2\LSM\gfpNIPBLcf1_G1\DE_W0002_P0027\DE_2_W0002_P0027_T0001\TR1_W0001_P0086\TR1_2_W0001_P0086_T0001_R1_P5_K1_Ch2-Ch1.zen
112540	-2.459404e-04	1.176155e-02	2.697100e-03	20151203_gfpNIPBLcf1_G2G1\MitoSys2\LSM\gfpNIPBLcf1_G1\DE_W0002_P0027\DE_2_W0002_P0027_T0001\TR1_W0001_P0086\TR1_2_W0001_P0086_T0001_R1_P5_K1_Ch2-Ch1.zen
122780	-1.493709e-03	9.282313e-03	2.445700e-03	20151203_gfpNIPBLcf1_G2G1\MitoSys2\LSM\gfpNIPBLcf1_G1\DE_W0002_P0027\DE_2_W0002_P0027_T0001\TR1_W0001_P0086\TR1_2_W0001_P0086_T0001_R1_P5_K1_Ch2-Ch1.zen
133020	-2.369093e-03	1.291765e-02	2.235200e-03	20151203_gfpNIPBLcf1_G2G1\MitoSys2\LSM\gfpNIPBLcf1_G1\DE_W0002_P0027\DE_2_W0002_P0027_T0001\TR1_W0001_P0086\TR1_2_W0001_P0086_T0001_R1_P5_K1_Ch2-Ch1.zen
143260	8.875887e-04	1.167567e-02	2.056400e-03	20151203_gfpNIPBLcf1_G2G1\MitoSys2\LSM\gfpNIPBLcf1_G1\DE_W0002_P0027\DE_2_W0002_P0027_T0001\TR1_W0001_P0086\TR1_2_W0001_P0086_T0001_R1_P5_K1_Ch2-Ch1.zen
153500	-2.364559e-03	1.286644e-02	1.902900e-03	20151203_gfpNIPBLcf1_G2G1\MitoSys2\LSM\gfpNIPBLcf1_G1\DE_W0002_P0027\DE_2_W0002_P0027_T0001\TR1_W0001_P0086\TR1_2_W0001_P0086_T0001_R1_P5_K1_Ch2-Ch1.zen
163740	-3.806292e-03	1.134738e-02	1.769900e-03	20151203_gfpNIPBLcf1_G2G1\MitoSys2\LSM\gfpNIPBLcf1_G1\DE_W0002_P0027\DE_2_W0002_P0027_T0001\TR1_W0001_P0086\TR1_2_W0001_P0086_T0001_R1_P5_K1_Ch2-Ch1.zen
173980	-3.941525e-03	1.114885e-02	1.653600e-03	20151203_gfpNIPBLcf1_G2G1\MitoSys2\LSM\gfpNIPBLcf1_G1\DE_W0002_P0027\DE_2_W0002_P0027_T0001\TR1_W0001_P0086\TR1_2_W0001_P0086_T0001_R1_P5_K1_Ch2-Ch1.zen
184220	2.022321e-03	1.192576e-02	1.551100e-03	20151203_gfpNIPBLcf1_G2G1\MitoSys2\LSM\gfpNIPBLcf1_G1\DE_W0002_P0027\DE_2_W0002_P0027_T0001\TR1_W0001_P0086\TR1_2_W0001_P0086_T0001_R1_P5_K1_Ch2-Ch1.zen
194460	2.529239e-03	1.017926e-02	1.460200e-03	20151203_gfpNIPBLcf1_G2G1\MitoSys2\LSM\gfpNIPBLcf1_G1\DE_W0002_P0027\DE_2_W0002_P0027_T0001\TR1_W0001_P0086\TR1_2_W0001_P0086_T0001_R1_P5_K1_Ch2-Ch1.zen
204700	8.102456e-04	8.337629e-03	1.379100e-03	20151203_gfpNIPBLcf1_G2G1\MitoSys2\LSM\gfpNIPBLcf1_G1\DE_W0002_P0027\DE_2_W0002_P0027_T0001\TR1_W0001_P0086\TR1_2_W0001_P0086_T0001_R1_P5_K1_Ch2-Ch1.zen
225180	7.007717e-04	6.876586e-03	1.240500e-03	20151203_gfpNIPBLcf1_G2G1\MitoSys2\LSM\gfpNIPBLcf1_G1\DE_W0002_P0027\DE_2_W0002_P0027_T0001\TR1_W0001_P0086\TR1_2_W0001_P0086_T0001_R1_P5_K1_Ch2-Ch1.zen
245660	-9.455734e-04	6.659388e-03	1.126700e-03	20151203_gfpNIPBLcf1_G2G1\MitoSys2\LSM\gfpNIPBLcf1_G1\DE_W0002_P0027\DE_2_W0002_P0027_T0001\TR1_W0001_P0086\TR1_2_W0001_P0086_T0001_R1_P5_K1_Ch2-Ch1.zen
266140	8.921758e-04	1.086897e-02	1.031700e-03	20151203_gfpNIPBLcf1_G2G1\MitoSys2\LSM\gfpNIPBLcf1_G1\DE_W0002_P0027\DE_2_W0002_P0027_T0001\TR1_W0001_P0086\TR1_2_W0001_P0086_T0001_R1_P5_K1_Ch2-Ch1.zen
286620	1.094125e-03	1.030276e-02	9.513700e-04	20151203_gfpNIPBLcf1_G2G1\MitoSys2\LSM\gfpNIPBLcf1_G1\DE_W0002_P0027\DE_2_W0002_P0027_T0001\TR1_W0001_P0086\TR1_2_W0001_P0086_T0001_R1_P5_K1_Ch2-Ch1.zen
307100	2.128601e-03	7.922308e-03	8.825200e-04	20151203_gfpNIPBLcf1_G2G1\MitoSys2\LSM\gfpNIPBLcf1_G1\DE_W0002_P0027\DE_2_W0002_P0027_T0001\TR1_W0001_P0086\TR1_2_W0001_P0086_T0001_R1_P5_K1_Ch2-Ch1.zen
327580	3.138895e-03	7.949001e-03	8.229300e-04	20151203_gfpNIPBLcf1_G2G1\MitoSys2\LSM\gfpNIPBLcf1_G1\DE_W0002_P0027\DE_2_W0002_P0027_T0001\TR1_W0001_P0086\TR1_2_W0001_P0086_T0001_R1_P5_K1_Ch2-Ch1.zen
348060	2.174448e-03	7.967840e-03	7.708800e-04	20151203_gfpNIPBLcf1_G2G1\MitoSys2\LSM\gfpNIPBLcf1_G1\DE_W0002_P0027\DE_2_W0002_P0027_T0001\TR1_W0001_P0086\TR1_2_W0001_P0086_T0001_R1_P5_K1_Ch2-Ch1.zen
368540	-8.647616e-04	9.900810e-03	7.250400e-04	20151203_gfpNIPBLcf1_G2G1\MitoSys2\LSM\gfpNIPBLcf1_G1\DE_W0002_P0027\DE_2_W0002_P0027_T0001\TR1_W0001_P0086\TR1_2_W0001_P0086_T0001_R1_P5_K1_Ch2-Ch1.zen
389020	-3.221663e-03	1.019435e-02	6.843800e-04	20151203_gfpNIPBLcf1_G2G1\MitoSys2\LSM\gfpNIPBLcf1_G1\DE_W0002_P0027\DE_2_W0002_P0027_T0001\TR1_W0001_P0086\TR1_2_W0001_P0086_T0001_R1_P5_K1_Ch2-Ch1.zen
409500	-2.330836e-03	1.046560e-02	6.480800e-04	20151203_gfpNIPBLcf1_G2G1\MitoSys2\LSM\gfpNIPBLcf1_G1\DE_W0002_P0027\DE_2_W0002_P0027_T0001\TR1_W0001_P0086\TR1_2_W0001_P0086_T0001_R1_P5_K1_Ch2-Ch1.zen
450460	-2.062377e-03	8.360078e-03	5.860600e-04	20151203_gfpNIPBLcf1_G2G1\MitoSys2\LSM\gfpNIPBLcf1_G1\DE_W0002_P0027\DE_2_W0002_P0027_T0001\TR1_W0001_P0086\TR1_2_W0001_P0086_T0001_R1_P5_K1_Ch2-Ch1.zen
491420	6.353237e-04	9.691702e-03	5.350500e-04	20151203_gfpNIPBLcf1_G2G1\MitoSys2\LSM\gfpNIPBLcf1_G1\DE_W0002_P0027\DE_2_W0002_P0027_T0001\TR1_W0001_P0086\TR1_2_W0001_P0086_T0001_R1_P5_K1_Ch2-Ch1.zen
532380	2.823255e-03	7.573537e-03	4.923800e-04	20151203_gfpNIPBLcf1_G2G1\MitoSys2\LSM\gfpNIPBLcf1_G1\DE_W0002_P0027\DE_2_W0002_P0027_T0001\TR1_W0001_P0086\TR1_2_W0001_P0086_T0001_R1_P5_K1_Ch2-Ch1.zen
573340	1.874649e-03	9.177404e-03	4.561700e-04	20151203_gfpNIPBLcf1_G2G1\MitoSys2\LSM\gfpNIPBLcf1_G1\DE_W0002_P0027\DE_2_W0002_P0027_T0001\TR1_W0001_P0086\TR1_2_W0001_P0086_T0001_R1_P5_K1_Ch2-Ch1.zen
614300	-1.583502e-03	1.268008e-02	4.250700e-04	20151203_gfpNIPBLcf1_G2G1\MitoSys2\LSM\gfpNIPBLcf1_G1\DE_W0002_P0027\DE_2_W0002_P0027_T0001\TR1_W0001_P0086\TR1_2_W0001_P0086_T0001_R1_P5_K1_Ch2-Ch1.zen
655260	-1.821308e-03	7.556872e-03	3.980600e-04	20151203_gfpNIPBLcf1_G2G1\MitoSys2\LSM\gfpNIPBLcf1_G1\DE_W0002_P0027\DE_2_W0002_P0027_T0001\TR1_W0001_P0086\TR1_2_W0001_P0086_T0001_R1_P5_K1_Ch2-Ch1.zen
696220	-4.888987e-04	8.774579e-03	3.743900e-04	20151203_gfpNIPBLcf1_G2G1\MitoSys2\LSM\gfpNIPBLcf1_G1\DE_W0002_P0027\DE_2_W0002_P0027_T0001\TR1_W0001_P0086\TR1_2_W0001_P0086_T0001_R1_P5_K1_Ch2-Ch1.zen
737180	-2.564681e-03	8.476689e-03	3.534800e-04	20151203_gfpNIPBLcf1_G2G1\MitoSys2\LSM\gfpNIPBLcf1_G1\DE_W0002_P0027\DE_2_W0002_P0027_T0001\TR1_W0001_P0086\TR1_2_W0001_P0086_T0001_R1_P5_K1_Ch2-Ch1.zen
778140	-3.438598e-03	1.012843e-02	3.348800e-04	20151203_gfpNIPBLcf1_G2G1\MitoSys2\LSM\gfpNIPBLcf1_G1\DE_W0002_P0027\DE_2_W0002_P0027_T0001\TR1_W0001_P0086\TR1_2_W0001_P0086_T0001_R1_P5_K1_Ch2-Ch1.zen
819100	-1.633580e-03	8.355099e-03	3.182100e-04	20151203_gfpNIPBLcf1_G2G1\MitoSys2\LSM\gfpNIPBLcf1_G1\DE_W0002_P0027\DE_2_W0002_P0027_T0001\TR1_W0001_P0086\TR1_2_W0001_P0086_T0001_R1_P5_K1_Ch2-Ch1.zen
901020	-1.174584e-03	7.149785e-03	2.895900e-04	20151203_gfpNIPBLcf1_G2G1\MitoSys2\LSM\gfpNIPBLcf1_G1\DE_W0002_P0027\DE_2_W0002_P0027_T0001\TR1_W0001_P0086\TR1_2_W0001_P0086_T0001_R1_P5_K1_Ch2-Ch1.zen
982940	-3.254985e-03	5.431744e-03	2.659100e-04	20151203_gfpNIPBLcf1_G2G1\MitoSys2\LSM\gfpNIPBLcf1_G1\DE_W0002_P0027\DE_2_W0002_P0027_T0001\TR1_W0001_P0086\TR1_2_W0001_P0086_T0001_R1_P5_K1_Ch2-Ch1.zen
1064860	3.508786e-04	4.513425e-03	2.459700e-04	20151203_gfpNIPBLcf1_G2G1\MitoSys2\LSM\gfpNIPBLcf1_G1\DE_W0002_P0027\DE_2_W0002_P0027_T0001\TR1_W0001_P0086\TR1_2_W0001_P0086_T0001_R1_P5_K1_Ch2-Ch1.zen
1146780	1.005145e-03	8.165030e-03	2.289500e-04	20151203_gfpNIPBLcf1_G2G1\MitoSys2\LSM\gfpNIPBLcf1_G1\DE_W0002_P0027\DE_2_W0002_P0027_T0001\TR1_W0001_P0086\TR1_2_W0001_P0086_T0001_R1_P5_K1_Ch2-Ch1.zen
1228700	-1.068284e-03	6.700309e-03	2.142500e-04	20151203_gfpNIPBLcf1_G2G1\MitoSys2\LSM\gfpNIPBLcf1_G1\DE_W0002_P0027\DE_2_W0002_P0027_T0001\TR1_W0001_P0086\TR1_2_W0001_P0086_T0001_R1_P5_K1_Ch2-Ch1.zen
1310620	-1.806202e-03	7.166723e-03	2.014200e-04	20151203_gfpNIPBLcf1_G2G1\MitoSys2\LSM\gfpNIPBLcf1_G1\DE_W0002_P0027\DE_2_W0002_P0027_T0001\TR1_W0001_P0086\TR1_2_W0001_P0086_T0001_R1_P5_K1_Ch2-Ch1.zen
1392540	-1.209941e-03	9.261812e-03	1.901300e-04	20151203_gfpNIPBLcf1_G2G1\MitoSys2\LSM\gfpNIPBLcf1_G1\DE_W0002_P0027\DE_2_W0002_P0027_T0001\TR1_W0001_P0086\TR1_2_W0001_P0086_T0001_R1_P5_K1_Ch2-Ch1.zen
1474460	-4.966366e-04	6.954495e-03	1.801000e-04	20151203_gfpNIPBLcf1_G2G1\MitoSys2\LSM\gfpNIPBLcf1_G1\DE_W0002_P0027\DE_2_W0002_P0027_T0001\TR1_W0001_P0086\TR1_2_W0001_P0086_T0001_R1_P5_K1_Ch2-Ch1.zen
1556380	-3.039217e-03	9.025971e-03	1.711300e-04	20151203_gfpNIPBLcf1_G2G1\MitoSys2\LSM\gfpNIPBLcf1_G1\DE_W0002_P0027\DE_2_W0002_P0027_T0001\TR1_W0001_P0086\TR1_2_W0001_P0086_T0001_R1_P5_K1_Ch2-Ch1.zen
10	5.631441e-02	2.029200e-02	5.186600e-02	20151203_gfpNIPBLcf1_G2G1\MitoSys2\LSM\gfpNIPBLcf1_G1\DE_W0002_P0028\DE_2_W0002_P0028_T0001\TR1_W0001_P0089\TR1_2_W0001_P0089_T0001_R1_P2_K1_Ch2-Ch1.zen
20	5.233365e-02	1.556775e-02	5.154800e-02	20151203_gfpNIPBLcf1_G2G1\MitoSys2\LSM\gfpNIPBLcf1_G1\DE_W0002_P0028\DE_2_W0002_P0028_T0001\TR1_W0001_P0089\TR1_2_W0001_P0089_T0001_R1_P2_K1_Ch2-Ch1.zen
30	4.675464e-02	1.393040e-02	5.125500e-02	20151203_gfpNIPBLcf1_G2G1\MitoSys2\LSM\gfpNIPBLcf1_G1\DE_W0002_P0028\DE_2_W0002_P0028_T0001\TR1_W0001_P0089\TR1_2_W0001_P0089_T0001_R1_P2_K1_Ch2-Ch1.zen
40	5.022993e-02	2.271809e-02	5.097800e-02	20151203_gfpNIPBLcf1_G2G1\MitoSys2\LSM\gfpNIPBLcf1_G1\DE_W0002_P0028\DE_2_W0002_P0028_T0001\TR1_W0001_P0089\TR1_2_W0001_P0089_T0001_R1_P2_K1_Ch2-Ch1.zen
50	4.861107e-02	1.735485e-02	5.071500e-02	20151203_gfpNIPBLcf1_G2G1\MitoSys2\LSM\gfpNIPBLcf1_G1\DE_W0002_P0028\DE_2_W0002_P0028_T0001\TR1_W0001_P0089\TR1_2_W0001_P0089_T0001_R1_P2_K1_Ch2-Ch1.zen
60	4.900061e-02	2.045322e-02	5.046400e-02	20151203_gfpNIPBLcf1_G2G1\MitoSys2\LSM\gfpNIPBLcf1_G1\DE_W0002_P0028\DE_2_W0002_P0028_T0001\TR1_W0001_P0089\TR1_2_W0001_P0089_T0001_R1_P2_K1_Ch2-Ch1.zen
70	5.646960e-02	1.963051e-02	5.022200e-02	20151203_gfpNIPBLcf1_G2G1\MitoSys2\LSM\gfpNIPBLcf1_G1\DE_W0002_P0028\DE_2_W0002_P0028_T0001\TR1_W0001_P0089\TR1_2_W0001_P0089_T0001_R1_P2_K1_Ch2-Ch1.zen
80	4.603831e-02	1.872225e-02	4.999000e-02	20151203_gfpNIPBLcf1_G2G1\MitoSys2\LSM\gfpNIPBLcf1_G1\DE_W0002_P0028\DE_2_W0002_P0028_T0001\TR1_W0001_P0089\TR1_2_W0001_P0089_T0001_R1_P2_K1_Ch2-Ch1.zen
90	4.584677e-02	1.762168e-02	4.976600e-02	20151203_gfpNIPBLcf1_G2G1\MitoSys2\LSM\gfpNIPBLcf1_G1\DE_W0002_P0028\DE_2_W0002_P0028_T0001\TR1_W0001_P0089\TR1_2_W0001_P0089_T0001_R1_P2_K1_Ch2-Ch1.zen
100	4.968327e-02	1.534620e-02	4.954900e-02	20151203_gfpNIPBLcf1_G2G1\MitoSys2\LSM\gfpNIPBLcf1_G1\DE_W0002_P0028\DE_2_W0002_P0028_T0001\TR1_W0001_P0089\TR1_2_W0001_P0089_T0001_R1_P2_K1_Ch2-Ch1.zen
120	4.964595e-02	1.382206e-02	4.913500e-02	20151203_gfpNIPBLcf1_G2G1\MitoSys2\LSM\gfpNIPBLcf1_G1\DE_W0002_P0028\DE_2_W0002_P0028_T0001\TR1_W0001_P0089\TR1_2_W0001_P0089_T0001_R1_P2_K1_Ch2-Ch1.zen
140	5.188484e-02	1.198316e-02	4.874300e-02	20151203_gfpNIPBLcf1_G2G1\MitoSys2\LSM\gfpNIPBLcf1_G1\DE_W0002_P0028\DE_2_W0002_P0028_T0001\TR1_W0001_P0089\TR1_2_W0001_P0089_T0001_R1_P2_K1_Ch2-Ch1.zen
160	5.091403e-02	1.388312e-02	4.837100e-02	20151203_gfpNIPBLcf1_G2G1\MitoSys2\LSM\gfpNIPBLcf1_G1\DE_W0002_P0028\DE_2_W0002_P0028_T0001\TR1_W0001_P0089\TR1_2_W0001_P0089_T0001_R1_P2_K1_Ch2-Ch1.zen
180	4.621988e-02	1.615332e-02	4.801500e-02	20151203_gfpNIPBLcf1_G2G1\MitoSys2\LSM\gfpNIPBLcf1_G1\DE_W0002_P0028\DE_2_W0002_P0028_T0001\TR1_W0001_P0089\TR1_2_W0001_P0089_T0001_R1_P2_K1_Ch2-Ch1.zen
200	4.274225e-02	1.392466e-02	4.767400e-02	20151203_gfpNIPBLcf1_G2G1\MitoSys2\LSM\gfpNIPBLcf1_G1\DE_W0002_P0028\DE_2_W0002_P0028_T0001\TR1_W0001_P0089\TR1_2_W0001_P0089_T0001_R1_P2_K1_Ch2-Ch1.zen
220	4.775187e-02	1.581872e-02	4.734600e-02	20151203_gfpNIPBLcf1_G2G1\MitoSys2\LSM\gfpNIPBLcf1_G1\DE_W0002_P0028\DE_2_W0002_P0028_T0001\TR1_W0001_P0089\TR1_2_W0001_P0089_T0001_R1_P2_K1_Ch2-Ch1.zen
240	4.863051e-02	1.678836e-02	4.702900e-02	20151203_gfpNIPBLcf1_G2G1\MitoSys2\LSM\gfpNIPBLcf1_G1\DE_W0002_P0028\DE_2_W0002_P0028_T0001\TR1_W0001_P0089\TR1_2_W0001_P0089_T0001_R1_P2_K1_Ch2-Ch1.zen
260	4.682730e-02	1.575577e-02	4.672400e-02	20151203_gfpNIPBLcf1_G2G1\MitoSys2\LSM\gfpNIPBLcf1_G1\DE_W0002_P0028\DE_2_W0002_P0028_T0001\TR1_W0001_P0089\TR1_2_W0001_P0089_T0001_R1_P2_K1_Ch2-Ch1.zen
280	4.916306e-02	1.184478e-02	4.642700e-02	20151203_gfpNIPBLcf1_G2G1\MitoSys2\LSM\gfpNIPBLcf1_G1\DE_W0002_P0028\DE_2_W0002_P0028_T0001\TR1_W0001_P0089\TR1_2_W0001_P0089_T0001_R1_P2_K1_Ch2-Ch1.zen
300	4.708757e-02	1.095338e-02	4.614000e-02	20151203_gfpNIPBLcf1_G2G1\MitoSys2\LSM\gfpNIPBLcf1_G1\DE_W0002_P0028\DE_2_W0002_P0028_T0001\TR1_W0001_P0089\TR1_2_W0001_P0089_T0001_R1_P2_K1_Ch2-Ch1.zen
340	4.908274e-02	8.992222e-03	4.558900e-02	20151203_gfpNIPBLcf1_G2G1\MitoSys2\LSM\gfpNIPBLcf1_G1\DE_W0002_P0028\DE_2_W0002_P0028_T0001\TR1_W0001_P0089\TR1_2_W0001_P0089_T0001_R1_P2_K1_Ch2-Ch1.zen
380	4.610614e-02	1.302459e-02	4.506500e-02	20151203_gfpNIPBLcf1_G2G1\MitoSys2\LSM\gfpNIPBLcf1_G1\DE_W0002_P0028\DE_2_W0002_P0028_T0001\TR1_W0001_P0089\TR1_2_W0001_P0089_T0001_R1_P2_K1_Ch2-Ch1.zen
420	4.544901e-02	1.400936e-02	4.456600e-02	20151203_gfpNIPBLcf1_G2G1\MitoSys2\LSM\gfpNIPBLcf1_G1\DE_W0002_P0028\DE_2_W0002_P0028_T0001\TR1_W0001_P0089\TR1_2_W0001_P0089_T0001_R1_P2_K1_Ch2-Ch1.zen
460	4.682963e-02	1.652801e-02	4.408900e-02	20151203_gfpNIPBLcf1_G2G1\MitoSys2\LSM\gfpNIPBLcf1_G1\DE_W0002_P0028\DE_2_W0002_P0028_T0001\TR1_W0001_P0089\TR1_2_W0001_P0089_T0001_R1_P2_K1_Ch2-Ch1.zen
500	4.742163e-02	1.474262e-02	4.363200e-02	20151203_gfpNIPBLcf1_G2G1\MitoSys2\LSM\gfpNIPBLcf1_G1\DE_W0002_P0028\DE_2_W0002_P0028_T0001\TR1_W0001_P0089\TR1_2_W0001_P0089_T0001_R1_P2_K1_Ch2-Ch1.zen
540	4.064739e-02	1.234955e-02	4.319200e-02	20151203_gfpNIPBLcf1_G2G1\MitoSys2\LSM\gfpNIPBLcf1_G1\DE_W0002_P0028\DE_2_W0002_P0028_T0001\TR1_W0001_P0089\TR1_2_W0001_P0089_T0001_R1_P2_K1_Ch2-Ch1.zen
580	4.171247e-02	1.525995e-02	4.276900e-02	20151203_gfpNIPBLcf1_G2G1\MitoSys2\LSM\gfpNIPBLcf1_G1\DE_W0002_P0028\DE_2_W0002_P0028_T0001\TR1_W0001_P0089\TR1_2_W0001_P0089_T0001_R1_P2_K1_Ch2-Ch1.zen
620	3.868844e-02	1.067105e-02	4.236200e-02	20151203_gfpNIPBLcf1_G2G1\MitoSys2\LSM\gfpNIPBLcf1_G1\DE_W0002_P0028\DE_2_W0002_P0028_T0001\TR1_W0001_P0089\TR1_2_W0001_P0089_T0001_R1_P2_K1_Ch2-Ch1.zen
660	3.944637e-02	1.372243e-02	4.196800e-02	20151203_gfpNIPBLcf1_G2G1\MitoSys2\LSM\gfpNIPBLcf1_G1\DE_W0002_P0028\DE_2_W0002_P0028_T0001\TR1_W0001_P0089\TR1_2_W0001_P0089_T0001_R1_P2_K1_Ch2-Ch1.zen
700	3.970349e-02	1.106408e-02	4.158800e-02	20151203_gfpNIPBLcf1_G2G1\MitoSys2\LSM\gfpNIPBLcf1_G1\DE_W0002_P0028\DE_2_W0002_P0028_T0001\TR1_W0001_P0089\TR1_2_W0001_P0089_T0001_R1_P2_K1_Ch2-Ch1.zen
780	4.100741e-02	1.102306e-02	4.086500e-02	20151203_gfpNIPBLcf1_G2G1\MitoSys2\LSM\gfpNIPBLcf1_G1\DE_W0002_P0028\DE_2_W0002_P0028_T0001\TR1_W0001_P0089\TR1_2_W0001_P0089_T0001_R1_P2_K1_Ch2-Ch1.zen
860	3.978395e-02	1.277380e-02	4.018600e-02	20151203_gfpNIPBLcf1_G2G1\MitoSys2\LSM\gfpNIPBLcf1_G1\DE_W0002_P0028\DE_2_W0002_P0028_T0001\TR1_W0001_P0089\TR1_2_W0001_P0089_T0001_R1_P2_K1_Ch2-Ch1.zen
940	3.927028e-02	7.739130e-03	3.954700e-02	20151203_gfpNIPBLcf1_G2G1\MitoSys2\LSM\gfpNIPBLcf1_G1\DE_W0002_P0028\DE_2_W0002_P0028_T0001\TR1_W0001_P0089\TR1_2_W0001_P0089_T0001_R1_P2_K1_Ch2-Ch1.zen
1020	3.748800e-02	8.686983e-03	3.894400e-02	20151203_gfpNIPBLcf1_G2G1\MitoSys2\LSM\gfpNIPBLcf1_G1\DE_W0002_P0028\DE_2_W0002_P0028_T0001\TR1_W0001_P0089\TR1_2_W0001_P0089_T0001_R1_P2_K1_Ch2-Ch1.zen
1100	3.671664e-02	8.076482e-03	3.837300e-02	20151203_gfpNIPBLcf1_G2G1\MitoSys2\LSM\gfpNIPBLcf1_G1\DE_W0002_P0028\DE_2_W0002_P0028_T0001\TR1_W0001_P0089\TR1_2_W0001_P0089_T0001_R1_P2_K1_Ch2-Ch1.zen
1180	3.774522e-02	1.102587e-02	3.783200e-02	20151203_gfpNIPBLcf1_G2G1\MitoSys2\LSM\gfpNIPBLcf1_G1\DE_W0002_P0028\DE_2_W0002_P0028_T0001\TR1_W0001_P0089\TR1_2_W0001_P0089_T0001_R1_P2_K1_Ch2-Ch1.zen
1260	3.675163e-02	1.073760e-02	3.731800e-02	20151203_gfpNIPBLcf1_G2G1\MitoSys2\LSM\gfpNIPBLcf1_G1\DE_W0002_P0028\DE_2_W0002_P0028_T0001\TR1_W0001_P0089\TR1_2_W0001_P0089_T0001_R1_P2_K1_Ch2-Ch1.zen
1340	3.960207e-02	1.147288e-02	3.682900e-02	20151203_gfpNIPBLcf1_G2G1\MitoSys2\LSM\gfpNIPBLcf1_G1\DE_W0002_P0028\DE_2_W0002_P0028_T0001\TR1_W0001_P0089\TR1_2_W0001_P0089_T0001_R1_P2_K1_Ch2-Ch1.zen
1420	3.588833e-02	1.279781e-02	3.636300e-02	20151203_gfpNIPBLcf1_G2G1\MitoSys2\LSM\gfpNIPBLcf1_G1\DE_W0002_P0028\DE_2_W0002_P0028_T0001\TR1_W0001_P0089\TR1_2_W0001_P0089_T0001_R1_P2_K1_Ch2-Ch1.zen
1500	3.611129e-02	1.081314e-02	3.591800e-02	20151203_gfpNIPBLcf1_G2G1\MitoSys2\LSM\gfpNIPBLcf1_G1\DE_W0002_P0028\DE_2_W0002_P0028_T0001\TR1_W0001_P0089\TR1_2_W0001_P0089_T0001_R1_P2_K1_Ch2-Ch1.zen
1660	3.524612e-02	1.034235e-02	3.508600e-02	20151203_gfpNIPBLcf1_G2G1\MitoSys2\LSM\gfpNIPBLcf1_G1\DE_W0002_P0028\DE_2_W0002_P0028_T0001\TR1_W0001_P0089\TR1_2_W0001_P0089_T0001_R1_P2_K1_Ch2-Ch1.zen
1820	3.508084e-02	1.182363e-02	3.432200e-02	20151203_gfpNIPBLcf1_G2G1\MitoSys2\LSM\gfpNIPBLcf1_G1\DE_W0002_P0028\DE_2_W0002_P0028_T0001\TR1_W0001_P0089\TR1_2_W0001_P0089_T0001_R1_P2_K1_Ch2-Ch1.zen
1980	3.286799e-02	1.053650e-02	3.361800e-02	20151203_gfpNIPBLcf1_G2G1\MitoSys2\LSM\gfpNIPBLcf1_G1\DE_W0002_P0028\DE_2_W0002_P0028_T0001\TR1_W0001_P0089\TR1_2_W0001_P0089_T0001_R1_P2_K1_Ch2-Ch1.zen
2140	3.405044e-02	8.950270e-03	3.296600e-02	20151203_gfpNIPBLcf1_G2G1\MitoSys2\LSM\gfpNIPBLcf1_G1\DE_W0002_P0028\DE_2_W0002_P0028_T0001\TR1_W0001_P0089\TR1_2_W0001_P0089_T0001_R1_P2_K1_Ch2-Ch1.zen
2300	3.324800e-02	8.609760e-03	3.236100e-02	20151203_gfpNIPBLcf1_G2G1\MitoSys2\LSM\gfpNIPBLcf1_G1\DE_W0002_P0028\DE_2_W0002_P0028_T0001\TR1_W0001_P0089\TR1_2_W0001_P0089_T0001_R1_P2_K1_Ch2-Ch1.zen
2460	3.012090e-02	1.013849e-02	3.179600e-02	20151203_gfpNIPBLcf1_G2G1\MitoSys2\LSM\gfpNIPBLcf1_G1\DE_W0002_P0028\DE_2_W0002_P0028_T0001\TR1_W0001_P0089\TR1_2_W0001_P0089_T0001_R1_P2_K1_Ch2-Ch1.zen
2620	3.075959e-02	9.492024e-03	3.126900e-02	20151203_gfpNIPBLcf1_G2G1\MitoSys2\LSM\gfpNIPBLcf1_G1\DE_W0002_P0028\DE_2_W0002_P0028_T0001\TR1_W0001_P0089\TR1_2_W0001_P0089_T0001_R1_P2_K1_Ch2-Ch1.zen
2780	3.219892e-02	9.997551e-03	3.077500e-02	20151203_gfpNIPBLcf1_G2G1\MitoSys2\LSM\gfpNIPBLcf1_G1\DE_W0002_P0028\DE_2_W0002_P0028_T0001\TR1_W0001_P0089\TR1_2_W0001_P0089_T0001_R1_P2_K1_Ch2-Ch1.zen
2940	3.051997e-02	1.030013e-02	3.031000e-02	20151203_gfpNIPBLcf1_G2G1\MitoSys2\LSM\gfpNIPBLcf1_G1\DE_W0002_P0028\DE_2_W0002_P0028_T0001\TR1_W0001_P0089\TR1_2_W0001_P0089_T0001_R1_P2_K1_Ch2-Ch1.zen
3100	2.968581e-02	8.918965e-03	2.987300e-02	20151203_gfpNIPBLcf1_G2G1\MitoSys2\LSM\gfpNIPBLcf1_G1\DE_W0002_P0028\DE_2_W0002_P0028_T0001\TR1_W0001_P0089\TR1_2_W0001_P0089_T0001_R1_P2_K1_Ch2-Ch1.zen
3420	2.854130e-02	7.788242e-03	2.907100e-02	20151203_gfpNIPBLcf1_G2G1\MitoSys2\LSM\gfpNIPBLcf1_G1\DE_W0002_P0028\DE_2_W0002_P0028_T0001\TR1_W0001_P0089\TR1_2_W0001_P0089_T0001_R1_P2_K1_Ch2-Ch1.zen
3740	2.825334e-02	9.248388e-03	2.835000e-02	20151203_gfpNIPBLcf1_G2G1\MitoSys2\LSM\gfpNIPBLcf1_G1\DE_W0002_P0028\DE_2_W0002_P0028_T0001\TR1_W0001_P0089\TR1_2_W0001_P0089_T0001_R1_P2_K1_Ch2-Ch1.zen
4060	2.781184e-02	8.779722e-03	2.770000e-02	20151203_gfpNIPBLcf1_G2G1\MitoSys2\LSM\gfpNIPBLcf1_G1\DE_W0002_P0028\DE_2_W0002_P0028_T0001\TR1_W0001_P0089\TR1_2_W0001_P0089_T0001_R1_P2_K1_Ch2-Ch1.zen
4380	2.763117e-02	9.280457e-03	2.710900e-02	20151203_gfpNIPBLcf1_G2G1\MitoSys2\LSM\gfpNIPBLcf1_G1\DE_W0002_P0028\DE_2_W0002_P0028_T0001\TR1_W0001_P0089\TR1_2_W0001_P0089_T0001_R1_P2_K1_Ch2-Ch1.zen
4700	2.733680e-02	7.951754e-03	2.657000e-02	20151203_gfpNIPBLcf1_G2G1\MitoSys2\LSM\gfpNIPBLcf1_G1\DE_W0002_P0028\DE_2_W0002_P0028_T0001\TR1_W0001_P0089\TR1_2_W0001_P0089_T0001_R1_P2_K1_Ch2-Ch1.zen
5020	2.653835e-02	8.328684e-03	2.607400e-02	20151203_gfpNIPBLcf1_G2G1\MitoSys2\LSM\gfpNIPBLcf1_G1\DE_W0002_P0028\DE_2_W0002_P0028_T0001\TR1_W0001_P0089\TR1_2_W0001_P0089_T0001_R1_P2_K1_Ch2-Ch1.zen
5340	2.530329e-02	9.095012e-03	2.561800e-02	20151203_gfpNIPBLcf1_G2G1\MitoSys2\LSM\gfpNIPBLcf1_G1\DE_W0002_P0028\DE_2_W0002_P0028_T0001\TR1_W0001_P0089\TR1_2_W0001_P0089_T0001_R1_P2_K1_Ch2-Ch1.zen
5660	2.509195e-02	8.416784e-03	2.519500e-02	20151203_gfpNIPBLcf1_G2G1\MitoSys2\LSM\gfpNIPBLcf1_G1\DE_W0002_P0028\DE_2_W0002_P0028_T0001\TR1_W0001_P0089\TR1_2_W0001_P0089_T0001_R1_P2_K1_Ch2-Ch1.zen
5980	2.408714e-02	8.398471e-03	2.480200e-02	20151203_gfpNIPBLcf1_G2G1\MitoSys2\LSM\gfpNIPBLcf1_G1\DE_W0002_P0028\DE_2_W0002_P0028_T0001\TR1_W0001_P0089\TR1_2_W0001_P0089_T0001_R1_P2_K1_Ch2-Ch1.zen
6300	2.467866e-02	7.815422e-03	2.443600e-02	20151203_gfpNIPBLcf1_G2G1\MitoSys2\LSM\gfpNIPBLcf1_G1\DE_W0002_P0028\DE_2_W0002_P0028_T0001\TR1_W0001_P0089\TR1_2_W0001_P0089_T0001_R1_P2_K1_Ch2-Ch1.zen
6940	2.317676e-02	8.484585e-03	2.377300e-02	20151203_gfpNIPBLcf1_G2G1\MitoSys2\LSM\gfpNIPBLcf1_G1\DE_W0002_P0028\DE_2_W0002_P0028_T0001\TR1_W0001_P0089\TR1_2_W0001_P0089_T0001_R1_P2_K1_Ch2-Ch1.zen
7580	2.346384e-02	7.748514e-03	2.318700e-02	20151203_gfpNIPBLcf1_G2G1\MitoSys2\LSM\gfpNIPBLcf1_G1\DE_W0002_P0028\DE_2_W0002_P0028_T0001\TR1_W0001_P0089\TR1_2_W0001_P0089_T0001_R1_P2_K1_Ch2-Ch1.zen
8220	2.200478e-02	8.682002e-03	2.266400e-02	20151203_gfpNIPBLcf1_G2G1\MitoSys2\LSM\gfpNIPBLcf1_G1\DE_W0002_P0028\DE_2_W0002_P0028_T0001\TR1_W0001_P0089\TR1_2_W0001_P0089_T0001_R1_P2_K1_Ch2-Ch1.zen
8860	2.270589e-02	8.538947e-03	2.219200e-02	20151203_gfpNIPBLcf1_G2G1\MitoSys2\LSM\gfpNIPBLcf1_G1\DE_W0002_P0028\DE_2_W0002_P0028_T0001\TR1_W0001_P0089\TR1_2_W0001_P0089_T0001_R1_P2_K1_Ch2-Ch1.zen
9500	2.186310e-02	8.698024e-03	2.176400e-02	20151203_gfpNIPBLcf1_G2G1\MitoSys2\LSM\gfpNIPBLcf1_G1\DE_W0002_P0028\DE_2_W0002_P0028_T0001\TR1_W0001_P0089\TR1_2_W0001_P0089_T0001_R1_P2_K1_Ch2-Ch1.zen
10140	2.208247e-02	8.515989e-03	2.137300e-02	20151203_gfpNIPBLcf1_G2G1\MitoSys2\LSM\gfpNIPBLcf1_G1\DE_W0002_P0028\DE_2_W0002_P0028_T0001\TR1_W0001_P0089\TR1_2_W0001_P0089_T0001_R1_P2_K1_Ch2-Ch1.zen
10780	2.234278e-02	8.294256e-03	2.101300e-02	20151203_gfpNIPBLcf1_G2G1\MitoSys2\LSM\gfpNIPBLcf1_G1\DE_W0002_P0028\DE_2_W0002_P0028_T0001\TR1_W0001_P0089\TR1_2_W0001_P0089_T0001_R1_P2_K1_Ch2-Ch1.zen
11420	2.085838e-02	8.168384e-03	2.067900e-02	20151203_gfpNIPBLcf1_G2G1\MitoSys2\LSM\gfpNIPBLcf1_G1\DE_W0002_P0028\DE_2_W0002_P0028_T0001\TR1_W0001_P0089\TR1_2_W0001_P0089_T0001_R1_P2_K1_Ch2-Ch1.zen
12060	2.159819e-02	8.342731e-03	2.036900e-02	20151203_gfpNIPBLcf1_G2G1\MitoSys2\LSM\gfpNIPBLcf1_G1\DE_W0002_P0028\DE_2_W0002_P0028_T0001\TR1_W0001_P0089\TR1_2_W0001_P0089_T0001_R1_P2_K1_Ch2-Ch1.zen
12700	2.066372e-02	8.678515e-03	2.007900e-02	20151203_gfpNIPBLcf1_G2G1\MitoSys2\LSM\gfpNIPBLcf1_G1\DE_W0002_P0028\DE_2_W0002_P0028_T0001\TR1_W0001_P0089\TR1_2_W0001_P0089_T0001_R1_P2_K1_Ch2-Ch1.zen
13980	1.985303e-02	8.173204e-03	1.954900e-02	20151203_gfpNIPBLcf1_G2G1\MitoSys2\LSM\gfpNIPBLcf1_G1\DE_W0002_P0028\DE_2_W0002_P0028_T0001\TR1_W0001_P0089\TR1_2_W0001_P0089_T0001_R1_P2_K1_Ch2-Ch1.zen
15260	1.933107e-02	8.908057e-03	1.907400e-02	20151203_gfpNIPBLcf1_G2G1\MitoSys2\LSM\gfpNIPBLcf1_G1\DE_W0002_P0028\DE_2_W0002_P0028_T0001\TR1_W0001_P0089\TR1_2_W0001_P0089_T0001_R1_P2_K1_Ch2-Ch1.zen
16540	1.908419e-02	8.580562e-03	1.864100e-02	20151203_gfpNIPBLcf1_G2G1\MitoSys2\LSM\gfpNIPBLcf1_G1\DE_W0002_P0028\DE_2_W0002_P0028_T0001\TR1_W0001_P0089\TR1_2_W0001_P0089_T0001_R1_P2_K1_Ch2-Ch1.zen
17820	1.856418e-02	8.265586e-03	1.824300e-02	20151203_gfpNIPBLcf1_G2G1\MitoSys2\LSM\gfpNIPBLcf1_G1\DE_W0002_P0028\DE_2_W0002_P0028_T0001\TR1_W0001_P0089\TR1_2_W0001_P0089_T0001_R1_P2_K1_Ch2-Ch1.zen
19100	1.793399e-02	8.736456e-03	1.787200e-02	20151203_gfpNIPBLcf1_G2G1\MitoSys2\LSM\gfpNIPBLcf1_G1\DE_W0002_P0028\DE_2_W0002_P0028_T0001\TR1_W0001_P0089\TR1_2_W0001_P0089_T0001_R1_P2_K1_Ch2-Ch1.zen
20380	1.695736e-02	9.715014e-03	1.752300e-02	20151203_gfpNIPBLcf1_G2G1\MitoSys2\LSM\gfpNIPBLcf1_G1\DE_W0002_P0028\DE_2_W0002_P0028_T0001\TR1_W0001_P0089\TR1_2_W0001_P0089_T0001_R1_P2_K1_Ch2-Ch1.zen
21660	1.733081e-02	8.408864e-03	1.719400e-02	20151203_gfpNIPBLcf1_G2G1\MitoSys2\LSM\gfpNIPBLcf1_G1\DE_W0002_P0028\DE_2_W0002_P0028_T0001\TR1_W0001_P0089\TR1_2_W0001_P0089_T0001_R1_P2_K1_Ch2-Ch1.zen
22940	1.651051e-02	9.451072e-03	1.687900e-02	20151203_gfpNIPBLcf1_G2G1\MitoSys2\LSM\gfpNIPBLcf1_G1\DE_W0002_P0028\DE_2_W0002_P0028_T0001\TR1_W0001_P0089\TR1_2_W0001_P0089_T0001_R1_P2_K1_Ch2-Ch1.zen
24220	1.600506e-02	8.832325e-03	1.657800e-02	20151203_gfpNIPBLcf1_G2G1\MitoSys2\LSM\gfpNIPBLcf1_G1\DE_W0002_P0028\DE_2_W0002_P0028_T0001\TR1_W0001_P0089\TR1_2_W0001_P0089_T0001_R1_P2_K1_Ch2-Ch1.zen
25500	1.597323e-02	8.443480e-03	1.628800e-02	20151203_gfpNIPBLcf1_G2G1\MitoSys2\LSM\gfpNIPBLcf1_G1\DE_W0002_P0028\DE_2_W0002_P0028_T0001\TR1_W0001_P0089\TR1_2_W0001_P0089_T0001_R1_P2_K1_Ch2-Ch1.zen
28060	1.442890e-02	8.307974e-03	1.573400e-02	20151203_gfpNIPBLcf1_G2G1\MitoSys2\LSM\gfpNIPBLcf1_G1\DE_W0002_P0028\DE_2_W0002_P0028_T0001\TR1_W0001_P0089\TR1_2_W0001_P0089_T0001_R1_P2_K1_Ch2-Ch1.zen
30620	1.386739e-02	8.631979e-03	1.521000e-02	20151203_gfpNIPBLcf1_G2G1\MitoSys2\LSM\gfpNIPBLcf1_G1\DE_W0002_P0028\DE_2_W0002_P0028_T0001\TR1_W0001_P0089\TR1_2_W0001_P0089_T0001_R1_P2_K1_Ch2-Ch1.zen
33180	1.408339e-02	8.370568e-03	1.470900e-02	20151203_gfpNIPBLcf1_G2G1\MitoSys2\LSM\gfpNIPBLcf1_G1\DE_W0002_P0028\DE_2_W0002_P0028_T0001\TR1_W0001_P0089\TR1_2_W0001_P0089_T0001_R1_P2_K1_Ch2-Ch1.zen
35740	1.424890e-02	8.401047e-03	1.422700e-02	20151203_gfpNIPBLcf1_G2G1\MitoSys2\LSM\gfpNIPBLcf1_G1\DE_W0002_P0028\DE_2_W0002_P0028_T0001\TR1_W0001_P0089\TR1_2_W0001_P0089_T0001_R1_P2_K1_Ch2-Ch1.zen
38300	1.334985e-02	7.963774e-03	1.376200e-02	20151203_gfpNIPBLcf1_G2G1\MitoSys2\LSM\gfpNIPBLcf1_G1\DE_W0002_P0028\DE_2_W0002_P0028_T0001\TR1_W0001_P0089\TR1_2_W0001_P0089_T0001_R1_P2_K1_Ch2-Ch1.zen
40860	1.287100e-02	7.578312e-03	1.331100e-02	20151203_gfpNIPBLcf1_G2G1\MitoSys2\LSM\gfpNIPBLcf1_G1\DE_W0002_P0028\DE_2_W0002_P0028_T0001\TR1_W0001_P0089\TR1_2_W0001_P0089_T0001_R1_P2_K1_Ch2-Ch1.zen
43420	1.252306e-02	7.694498e-03	1.287400e-02	20151203_gfpNIPBLcf1_G2G1\MitoSys2\LSM\gfpNIPBLcf1_G1\DE_W0002_P0028\DE_2_W0002_P0028_T0001\TR1_W0001_P0089\TR1_2_W0001_P0089_T0001_R1_P2_K1_Ch2-Ch1.zen
45980	1.177731e-02	8.014609e-03	1.245100e-02	20151203_gfpNIPBLcf1_G2G1\MitoSys2\LSM\gfpNIPBLcf1_G1\DE_W0002_P0028\DE_2_W0002_P0028_T0001\TR1_W0001_P0089\TR1_2_W0001_P0089_T0001_R1_P2_K1_Ch2-Ch1.zen
48540	1.092862e-02	7.360952e-03	1.204000e-02	20151203_gfpNIPBLcf1_G2G1\MitoSys2\LSM\gfpNIPBLcf1_G1\DE_W0002_P0028\DE_2_W0002_P0028_T0001\TR1_W0001_P0089\TR1_2_W0001_P0089_T0001_R1_P2_K1_Ch2-Ch1.zen
51100	1.117126e-02	7.336020e-03	1.164200e-02	20151203_gfpNIPBLcf1_G2G1\MitoSys2\LSM\gfpNIPBLcf1_G1\DE_W0002_P0028\DE_2_W0002_P0028_T0001\TR1_W0001_P0089\TR1_2_W0001_P0089_T0001_R1_P2_K1_Ch2-Ch1.zen
56220	1.103866e-02	7.364215e-03	1.088200e-02	20151203_gfpNIPBLcf1_G2G1\MitoSys2\LSM\gfpNIPBLcf1_G1\DE_W0002_P0028\DE_2_W0002_P0028_T0001\TR1_W0001_P0089\TR1_2_W0001_P0089_T0001_R1_P2_K1_Ch2-Ch1.zen
61340	1.046255e-02	7.837959e-03	1.017000e-02	20151203_gfpNIPBLcf1_G2G1\MitoSys2\LSM\gfpNIPBLcf1_G1\DE_W0002_P0028\DE_2_W0002_P0028_T0001\TR1_W0001_P0089\TR1_2_W0001_P0089_T0001_R1_P2_K1_Ch2-Ch1.zen
66460	9.332585e-03	7.513621e-03	9.504900e-03	20151203_gfpNIPBLcf1_G2G1\MitoSys2\LSM\gfpNIPBLcf1_G1\DE_W0002_P0028\DE_2_W0002_P0028_T0001\TR1_W0001_P0089\TR1_2_W0001_P0089_T0001_R1_P2_K1_Ch2-Ch1.zen
71580	9.210854e-03	8.094576e-03	8.885900e-03	20151203_gfpNIPBLcf1_G2G1\MitoSys2\LSM\gfpNIPBLcf1_G1\DE_W0002_P0028\DE_2_W0002_P0028_T0001\TR1_W0001_P0089\TR1_2_W0001_P0089_T0001_R1_P2_K1_Ch2-Ch1.zen
76700	8.488546e-03	7.815676e-03	8.310900e-03	20151203_gfpNIPBLcf1_G2G1\MitoSys2\LSM\gfpNIPBLcf1_G1\DE_W0002_P0028\DE_2_W0002_P0028_T0001\TR1_W0001_P0089\TR1_2_W0001_P0089_T0001_R1_P2_K1_Ch2-Ch1.zen
81820	8.652002e-03	6.946328e-03	7.777900e-03	20151203_gfpNIPBLcf1_G2G1\MitoSys2\LSM\gfpNIPBLcf1_G1\DE_W0002_P0028\DE_2_W0002_P0028_T0001\TR1_W0001_P0089\TR1_2_W0001_P0089_T0001_R1_P2_K1_Ch2-Ch1.zen
86940	7.606438e-03	7.141879e-03	7.284500e-03	20151203_gfpNIPBLcf1_G2G1\MitoSys2\LSM\gfpNIPBLcf1_G1\DE_W0002_P0028\DE_2_W0002_P0028_T0001\TR1_W0001_P0089\TR1_2_W0001_P0089_T0001_R1_P2_K1_Ch2-Ch1.zen
92060	7.351926e-03	7.187522e-03	6.828200e-03	20151203_gfpNIPBLcf1_G2G1\MitoSys2\LSM\gfpNIPBLcf1_G1\DE_W0002_P0028\DE_2_W0002_P0028_T0001\TR1_W0001_P0089\TR1_2_W0001_P0089_T0001_R1_P2_K1_Ch2-Ch1.zen
97180	6.968543e-03	7.081508e-03	6.406500e-03	20151203_gfpNIPBLcf1_G2G1\MitoSys2\LSM\gfpNIPBLcf1_G1\DE_W0002_P0028\DE_2_W0002_P0028_T0001\TR1_W0001_P0089\TR1_2_W0001_P0089_T0001_R1_P2_K1_Ch2-Ch1.zen
102300	6.533143e-03	6.971171e-03	6.017000e-03	20151203_gfpNIPBLcf1_G2G1\MitoSys2\LSM\gfpNIPBLcf1_G1\DE_W0002_P0028\DE_2_W0002_P0028_T0001\TR1_W0001_P0089\TR1_2_W0001_P0089_T0001_R1_P2_K1_Ch2-Ch1.zen
112540	5.712646e-03	7.638162e-03	5.324500e-03	20151203_gfpNIPBLcf1_G2G1\MitoSys2\LSM\gfpNIPBLcf1_G1\DE_W0002_P0028\DE_2_W0002_P0028_T0001\TR1_W0001_P0089\TR1_2_W0001_P0089_T0001_R1_P2_K1_Ch2-Ch1.zen
122780	4.824650e-03	7.216497e-03	4.732600e-03	20151203_gfpNIPBLcf1_G2G1\MitoSys2\LSM\gfpNIPBLcf1_G1\DE_W0002_P0028\DE_2_W0002_P0028_T0001\TR1_W0001_P0089\TR1_2_W0001_P0089_T0001_R1_P2_K1_Ch2-Ch1.zen
133020	4.621263e-03	6.582763e-03	4.225200e-03	20151203_gfpNIPBLcf1_G2G1\MitoSys2\LSM\gfpNIPBLcf1_G1\DE_W0002_P0028\DE_2_W0002_P0028_T0001\TR1_W0001_P0089\TR1_2_W0001_P0089_T0001_R1_P2_K1_Ch2-Ch1.zen
143260	3.857987e-03	7.561531e-03	3.788800e-03	20151203_gfpNIPBLcf1_G2G1\MitoSys2\LSM\gfpNIPBLcf1_G1\DE_W0002_P0028\DE_2_W0002_P0028_T0001\TR1_W0001_P0089\TR1_2_W0001_P0089_T0001_R1_P2_K1_Ch2-Ch1.zen
153500	3.986167e-03	6.964212e-03	3.411900e-03	20151203_gfpNIPBLcf1_G2G1\MitoSys2\LSM\gfpNIPBLcf1_G1\DE_W0002_P0028\DE_2_W0002_P0028_T0001\TR1_W0001_P0089\TR1_2_W0001_P0089_T0001_R1_P2_K1_Ch2-Ch1.zen
163740	3.421461e-03	6.640666e-03	3.084900e-03	20151203_gfpNIPBLcf1_G2G1\MitoSys2\LSM\gfpNIPBLcf1_G1\DE_W0002_P0028\DE_2_W0002_P0028_T0001\TR1_W0001_P0089\TR1_2_W0001_P0089_T0001_R1_P2_K1_Ch2-Ch1.zen
173980	3.590298e-03	6.502076e-03	2.800000e-03	20151203_gfpNIPBLcf1_G2G1\MitoSys2\LSM\gfpNIPBLcf1_G1\DE_W0002_P0028\DE_2_W0002_P0028_T0001\TR1_W0001_P0089\TR1_2_W0001_P0089_T0001_R1_P2_K1_Ch2-Ch1.zen
184220	3.803753e-03	6.684073e-03	2.550700e-03	20151203_gfpNIPBLcf1_G2G1\MitoSys2\LSM\gfpNIPBLcf1_G1\DE_W0002_P0028\DE_2_W0002_P0028_T0001\TR1_W0001_P0089\TR1_2_W0001_P0089_T0001_R1_P2_K1_Ch2-Ch1.zen
194460	3.153920e-03	5.810419e-03	2.331600e-03	20151203_gfpNIPBLcf1_G2G1\MitoSys2\LSM\gfpNIPBLcf1_G1\DE_W0002_P0028\DE_2_W0002_P0028_T0001\TR1_W0001_P0089\TR1_2_W0001_P0089_T0001_R1_P2_K1_Ch2-Ch1.zen
204700	2.884909e-03	5.228476e-03	2.138100e-03	20151203_gfpNIPBLcf1_G2G1\MitoSys2\LSM\gfpNIPBLcf1_G1\DE_W0002_P0028\DE_2_W0002_P0028_T0001\TR1_W0001_P0089\TR1_2_W0001_P0089_T0001_R1_P2_K1_Ch2-Ch1.zen
225180	2.810874e-03	5.363706e-03	1.814100e-03	20151203_gfpNIPBLcf1_G2G1\MitoSys2\LSM\gfpNIPBLcf1_G1\DE_W0002_P0028\DE_2_W0002_P0028_T0001\TR1_W0001_P0089\TR1_2_W0001_P0089_T0001_R1_P2_K1_Ch2-Ch1.zen
245660	2.297563e-03	5.743168e-03	1.555900e-03	20151203_gfpNIPBLcf1_G2G1\MitoSys2\LSM\gfpNIPBLcf1_G1\DE_W0002_P0028\DE_2_W0002_P0028_T0001\TR1_W0001_P0089\TR1_2_W0001_P0089_T0001_R1_P2_K1_Ch2-Ch1.zen
266140	1.488826e-03	6.631610e-03	1.347100e-03	20151203_gfpNIPBLcf1_G2G1\MitoSys2\LSM\gfpNIPBLcf1_G1\DE_W0002_P0028\DE_2_W0002_P0028_T0001\TR1_W0001_P0089\TR1_2_W0001_P0089_T0001_R1_P2_K1_Ch2-Ch1.zen
286620	1.121502e-03	5.686609e-03	1.176300e-03	20151203_gfpNIPBLcf1_G2G1\MitoSys2\LSM\gfpNIPBLcf1_G1\DE_W0002_P0028\DE_2_W0002_P0028_T0001\TR1_W0001_P0089\TR1_2_W0001_P0089_T0001_R1_P2_K1_Ch2-Ch1.zen
307100	-6.464082e-04	4.556644e-03	1.034900e-03	20151203_gfpNIPBLcf1_G2G1\MitoSys2\LSM\gfpNIPBLcf1_G1\DE_W0002_P0028\DE_2_W0002_P0028_T0001\TR1_W0001_P0089\TR1_2_W0001_P0089_T0001_R1_P2_K1_Ch2-Ch1.zen
327580	-5.818972e-04	5.328229e-03	9.167800e-04	20151203_gfpNIPBLcf1_G2G1\MitoSys2\LSM\gfpNIPBLcf1_G1\DE_W0002_P0028\DE_2_W0002_P0028_T0001\TR1_W0001_P0089\TR1_2_W0001_P0089_T0001_R1_P2_K1_Ch2-Ch1.zen
348060	-8.785670e-04	5.099467e-03	8.171600e-04	20151203_gfpNIPBLcf1_G2G1\MitoSys2\LSM\gfpNIPBLcf1_G1\DE_W0002_P0028\DE_2_W0002_P0028_T0001\TR1_W0001_P0089\TR1_2_W0001_P0089_T0001_R1_P2_K1_Ch2-Ch1.zen
368540	1.057354e-04	5.331041e-03	7.324600e-04	20151203_gfpNIPBLcf1_G2G1\MitoSys2\LSM\gfpNIPBLcf1_G1\DE_W0002_P0028\DE_2_W0002_P0028_T0001\TR1_W0001_P0089\TR1_2_W0001_P0089_T0001_R1_P2_K1_Ch2-Ch1.zen
389020	1.166290e-04	4.539145e-03	6.599200e-04	20151203_gfpNIPBLcf1_G2G1\MitoSys2\LSM\gfpNIPBLcf1_G1\DE_W0002_P0028\DE_2_W0002_P0028_T0001\TR1_W0001_P0089\TR1_2_W0001_P0089_T0001_R1_P2_K1_Ch2-Ch1.zen
409500	-7.939833e-04	5.125704e-03	5.973600e-04	20151203_gfpNIPBLcf1_G2G1\MitoSys2\LSM\gfpNIPBLcf1_G1\DE_W0002_P0028\DE_2_W0002_P0028_T0001\TR1_W0001_P0089\TR1_2_W0001_P0089_T0001_R1_P2_K1_Ch2-Ch1.zen
450460	-1.267546e-03	4.487303e-03	4.957200e-04	20151203_gfpNIPBLcf1_G2G1\MitoSys2\LSM\gfpNIPBLcf1_G1\DE_W0002_P0028\DE_2_W0002_P0028_T0001\TR1_W0001_P0089\TR1_2_W0001_P0089_T0001_R1_P2_K1_Ch2-Ch1.zen
491420	-2.435971e-03	4.698738e-03	4.175500e-04	20151203_gfpNIPBLcf1_G2G1\MitoSys2\LSM\gfpNIPBLcf1_G1\DE_W0002_P0028\DE_2_W0002_P0028_T0001\TR1_W0001_P0089\TR1_2_W0001_P0089_T0001_R1_P2_K1_Ch2-Ch1.zen
532380	-1.957148e-03	4.318761e-03	3.563000e-04	20151203_gfpNIPBLcf1_G2G1\MitoSys2\LSM\gfpNIPBLcf1_G1\DE_W0002_P0028\DE_2_W0002_P0028_T0001\TR1_W0001_P0089\TR1_2_W0001_P0089_T0001_R1_P2_K1_Ch2-Ch1.zen
573340	-2.733024e-03	4.958459e-03	3.075100e-04	20151203_gfpNIPBLcf1_G2G1\MitoSys2\LSM\gfpNIPBLcf1_G1\DE_W0002_P0028\DE_2_W0002_P0028_T0001\TR1_W0001_P0089\TR1_2_W0001_P0089_T0001_R1_P2_K1_Ch2-Ch1.zen
614300	-2.599945e-03	3.814325e-03	2.680800e-04	20151203_gfpNIPBLcf1_G2G1\MitoSys2\LSM\gfpNIPBLcf1_G1\DE_W0002_P0028\DE_2_W0002_P0028_T0001\TR1_W0001_P0089\TR1_2_W0001_P0089_T0001_R1_P2_K1_Ch2-Ch1.zen
655260	-3.202168e-03	5.415838e-03	2.358200e-04	20151203_gfpNIPBLcf1_G2G1\MitoSys2\LSM\gfpNIPBLcf1_G1\DE_W0002_P0028\DE_2_W0002_P0028_T0001\TR1_W0001_P0089\TR1_2_W0001_P0089_T0001_R1_P2_K1_Ch2-Ch1.zen
696220	-2.865258e-03	5.879251e-03	2.091200e-04	20151203_gfpNIPBLcf1_G2G1\MitoSys2\LSM\gfpNIPBLcf1_G1\DE_W0002_P0028\DE_2_W0002_P0028_T0001\TR1_W0001_P0089\TR1_2_W0001_P0089_T0001_R1_P2_K1_Ch2-Ch1.zen
737180	-2.870613e-03	7.989357e-03	1.867800e-04	20151203_gfpNIPBLcf1_G2G1\MitoSys2\LSM\gfpNIPBLcf1_G1\DE_W0002_P0028\DE_2_W0002_P0028_T0001\TR1_W0001_P0089\TR1_2_W0001_P0089_T0001_R1_P2_K1_Ch2-Ch1.zen
778140	-2.638722e-03	7.963205e-03	1.679300e-04	20151203_gfpNIPBLcf1_G2G1\MitoSys2\LSM\gfpNIPBLcf1_G1\DE_W0002_P0028\DE_2_W0002_P0028_T0001\TR1_W0001_P0089\TR1_2_W0001_P0089_T0001_R1_P2_K1_Ch2-Ch1.zen
819100	-1.870844e-03	7.435118e-03	1.518900e-04	20151203_gfpNIPBLcf1_G2G1\MitoSys2\LSM\gfpNIPBLcf1_G1\DE_W0002_P0028\DE_2_W0002_P0028_T0001\TR1_W0001_P0089\TR1_2_W0001_P0089_T0001_R1_P2_K1_Ch2-Ch1.zen
901020	-2.444005e-03	7.045498e-03	1.262300e-04	20151203_gfpNIPBLcf1_G2G1\MitoSys2\LSM\gfpNIPBLcf1_G1\DE_W0002_P0028\DE_2_W0002_P0028_T0001\TR1_W0001_P0089\TR1_2_W0001_P0089_T0001_R1_P2_K1_Ch2-Ch1.zen
982940	-1.243737e-03	5.206332e-03	1.068400e-04	20151203_gfpNIPBLcf1_G2G1\MitoSys2\LSM\gfpNIPBLcf1_G1\DE_W0002_P0028\DE_2_W0002_P0028_T0001\TR1_W0001_P0089\TR1_2_W0001_P0089_T0001_R1_P2_K1_Ch2-Ch1.zen
1064860	-1.028013e-03	5.596117e-03	9.182500e-05	20151203_gfpNIPBLcf1_G2G1\MitoSys2\LSM\gfpNIPBLcf1_G1\DE_W0002_P0028\DE_2_W0002_P0028_T0001\TR1_W0001_P0089\TR1_2_W0001_P0089_T0001_R1_P2_K1_Ch2-Ch1.zen
1146780	-2.268391e-03	5.440646e-03	7.996900e-05	20151203_gfpNIPBLcf1_G2G1\MitoSys2\LSM\gfpNIPBLcf1_G1\DE_W0002_P0028\DE_2_W0002_P0028_T0001\TR1_W0001_P0089\TR1_2_W0001_P0089_T0001_R1_P2_K1_Ch2-Ch1.zen
1228700	-1.804210e-03	6.056637e-03	7.043700e-05	20151203_gfpNIPBLcf1_G2G1\MitoSys2\LSM\gfpNIPBLcf1_G1\DE_W0002_P0028\DE_2_W0002_P0028_T0001\TR1_W0001_P0089\TR1_2_W0001_P0089_T0001_R1_P2_K1_Ch2-Ch1.zen
1310620	-1.168117e-03	5.617777e-03	6.265400e-05	20151203_gfpNIPBLcf1_G2G1\MitoSys2\LSM\gfpNIPBLcf1_G1\DE_W0002_P0028\DE_2_W0002_P0028_T0001\TR1_W0001_P0089\TR1_2_W0001_P0089_T0001_R1_P2_K1_Ch2-Ch1.zen
1392540	-7.259890e-04	5.815809e-03	5.620900e-05	20151203_gfpNIPBLcf1_G2G1\MitoSys2\LSM\gfpNIPBLcf1_G1\DE_W0002_P0028\DE_2_W0002_P0028_T0001\TR1_W0001_P0089\TR1_2_W0001_P0089_T0001_R1_P2_K1_Ch2-Ch1.zen
1474460	-7.629100e-04	6.308322e-03	5.080900e-05	20151203_gfpNIPBLcf1_G2G1\MitoSys2\LSM\gfpNIPBLcf1_G1\DE_W0002_P0028\DE_2_W0002_P0028_T0001\TR1_W0001_P0089\TR1_2_W0001_P0089_T0001_R1_P2_K1_Ch2-Ch1.zen
1556380	4.285217e-04	6.471678e-03	4.623300e-05	20151203_gfpNIPBLcf1_G2G1\MitoSys2\LSM\gfpNIPBLcf1_G1\DE_W0002_P0028\DE_2_W0002_P0028_T0001\TR1_W0001_P0089\TR1_2_W0001_P0089_T0001_R1_P2_K1_Ch2-Ch1.zen
10	2.413351e-02	9.908378e-03	2.163300e-02	20151203_gfpNIPBLcf1_G2G1\MitoSys2\LSM\gfpNIPBLcf1_G1\DE_W0002_P0029\DE_2_W0002_P0029_T0001\TR1_W0001_P0092\TR1_2_W0001_P0092_T0001_R1_P3_K1_Ch2-Ch1.zen
20	2.110884e-02	1.084317e-02	2.137600e-02	20151203_gfpNIPBLcf1_G2G1\MitoSys2\LSM\gfpNIPBLcf1_G1\DE_W0002_P0029\DE_2_W0002_P0029_T0001\TR1_W0001_P0092\TR1_2_W0001_P0092_T0001_R1_P3_K1_Ch2-Ch1.zen
30	1.738923e-02	8.419961e-03	2.113900e-02	20151203_gfpNIPBLcf1_G2G1\MitoSys2\LSM\gfpNIPBLcf1_G1\DE_W0002_P0029\DE_2_W0002_P0029_T0001\TR1_W0001_P0092\TR1_2_W0001_P0092_T0001_R1_P3_K1_Ch2-Ch1.zen
40	2.210830e-02	1.237284e-02	2.092000e-02	20151203_gfpNIPBLcf1_G2G1\MitoSys2\LSM\gfpNIPBLcf1_G1\DE_W0002_P0029\DE_2_W0002_P0029_T0001\TR1_W0001_P0092\TR1_2_W0001_P0092_T0001_R1_P3_K1_Ch2-Ch1.zen
50	2.117102e-02	1.033949e-02	2.071700e-02	20151203_gfpNIPBLcf1_G2G1\MitoSys2\LSM\gfpNIPBLcf1_G1\DE_W0002_P0029\DE_2_W0002_P0029_T0001\TR1_W0001_P0092\TR1_2_W0001_P0092_T0001_R1_P3_K1_Ch2-Ch1.zen
60	2.202934e-02	9.145767e-03	2.053000e-02	20151203_gfpNIPBLcf1_G2G1\MitoSys2\LSM\gfpNIPBLcf1_G1\DE_W0002_P0029\DE_2_W0002_P0029_T0001\TR1_W0001_P0092\TR1_2_W0001_P0092_T0001_R1_P3_K1_Ch2-Ch1.zen
70	2.002127e-02	7.982743e-03	2.035700e-02	20151203_gfpNIPBLcf1_G2G1\MitoSys2\LSM\gfpNIPBLcf1_G1\DE_W0002_P0029\DE_2_W0002_P0029_T0001\TR1_W0001_P0092\TR1_2_W0001_P0092_T0001_R1_P3_K1_Ch2-Ch1.zen
80	2.202009e-02	9.210206e-03	2.019600e-02	20151203_gfpNIPBLcf1_G2G1\MitoSys2\LSM\gfpNIPBLcf1_G1\DE_W0002_P0029\DE_2_W0002_P0029_T0001\TR1_W0001_P0092\TR1_2_W0001_P0092_T0001_R1_P3_K1_Ch2-Ch1.zen
90	1.727386e-02	8.974012e-03	2.004700e-02	20151203_gfpNIPBLcf1_G2G1\MitoSys2\LSM\gfpNIPBLcf1_G1\DE_W0002_P0029\DE_2_W0002_P0029_T0001\TR1_W0001_P0092\TR1_2_W0001_P0092_T0001_R1_P3_K1_Ch2-Ch1.zen
100	1.876019e-02	7.571599e-03	1.990800e-02	20151203_gfpNIPBLcf1_G2G1\MitoSys2\LSM\gfpNIPBLcf1_G1\DE_W0002_P0029\DE_2_W0002_P0029_T0001\TR1_W0001_P0092\TR1_2_W0001_P0092_T0001_R1_P3_K1_Ch2-Ch1.zen
120	1.773286e-02	9.034469e-03	1.965700e-02	20151203_gfpNIPBLcf1_G2G1\MitoSys2\LSM\gfpNIPBLcf1_G1\DE_W0002_P0029\DE_2_W0002_P0029_T0001\TR1_W0001_P0092\TR1_2_W0001_P0092_T0001_R1_P3_K1_Ch2-Ch1.zen
140	1.910605e-02	8.017745e-03	1.943800e-02	20151203_gfpNIPBLcf1_G2G1\MitoSys2\LSM\gfpNIPBLcf1_G1\DE_W0002_P0029\DE_2_W0002_P0029_T0001\TR1_W0001_P0092\TR1_2_W0001_P0092_T0001_R1_P3_K1_Ch2-Ch1.zen
160	1.697768e-02	9.171384e-03	1.924400e-02	20151203_gfpNIPBLcf1_G2G1\MitoSys2\LSM\gfpNIPBLcf1_G1\DE_W0002_P0029\DE_2_W0002_P0029_T0001\TR1_W0001_P0092\TR1_2_W0001_P0092_T0001_R1_P3_K1_Ch2-Ch1.zen
180	2.066138e-02	8.529663e-03	1.907100e-02	20151203_gfpNIPBLcf1_G2G1\MitoSys2\LSM\gfpNIPBLcf1_G1\DE_W0002_P0029\DE_2_W0002_P0029_T0001\TR1_W0001_P0092\TR1_2_W0001_P0092_T0001_R1_P3_K1_Ch2-Ch1.zen
200	2.014922e-02	7.786034e-03	1.891500e-02	20151203_gfpNIPBLcf1_G2G1\MitoSys2\LSM\gfpNIPBLcf1_G1\DE_W0002_P0029\DE_2_W0002_P0029_T0001\TR1_W0001_P0092\TR1_2_W0001_P0092_T0001_R1_P3_K1_Ch2-Ch1.zen
220	1.841746e-02	9.976090e-03	1.877300e-02	20151203_gfpNIPBLcf1_G2G1\MitoSys2\LSM\gfpNIPBLcf1_G1\DE_W0002_P0029\DE_2_W0002_P0029_T0001\TR1_W0001_P0092\TR1_2_W0001_P0092_T0001_R1_P3_K1_Ch2-Ch1.zen
240	1.900089e-02	9.754178e-03	1.864300e-02	20151203_gfpNIPBLcf1_G2G1\MitoSys2\LSM\gfpNIPBLcf1_G1\DE_W0002_P0029\DE_2_W0002_P0029_T0001\TR1_W0001_P0092\TR1_2_W0001_P0092_T0001_R1_P3_K1_Ch2-Ch1.zen
260	2.126328e-02	6.321306e-03	1.852200e-02	20151203_gfpNIPBLcf1_G2G1\MitoSys2\LSM\gfpNIPBLcf1_G1\DE_W0002_P0029\DE_2_W0002_P0029_T0001\TR1_W0001_P0092\TR1_2_W0001_P0092_T0001_R1_P3_K1_Ch2-Ch1.zen
280	1.863627e-02	8.809937e-03	1.840900e-02	20151203_gfpNIPBLcf1_G2G1\MitoSys2\LSM\gfpNIPBLcf1_G1\DE_W0002_P0029\DE_2_W0002_P0029_T0001\TR1_W0001_P0092\TR1_2_W0001_P0092_T0001_R1_P3_K1_Ch2-Ch1.zen
300	1.733943e-02	8.393349e-03	1.830200e-02	20151203_gfpNIPBLcf1_G2G1\MitoSys2\LSM\gfpNIPBLcf1_G1\DE_W0002_P0029\DE_2_W0002_P0029_T0001\TR1_W0001_P0092\TR1_2_W0001_P0092_T0001_R1_P3_K1_Ch2-Ch1.zen
340	1.847282e-02	8.161080e-03	1.810500e-02	20151203_gfpNIPBLcf1_G2G1\MitoSys2\LSM\gfpNIPBLcf1_G1\DE_W0002_P0029\DE_2_W0002_P0029_T0001\TR1_W0001_P0092\TR1_2_W0001_P0092_T0001_R1_P3_K1_Ch2-Ch1.zen
380	1.741280e-02	6.954994e-03	1.792300e-02	20151203_gfpNIPBLcf1_G2G1\MitoSys2\LSM\gfpNIPBLcf1_G1\DE_W0002_P0029\DE_2_W0002_P0029_T0001\TR1_W0001_P0092\TR1_2_W0001_P0092_T0001_R1_P3_K1_Ch2-Ch1.zen
420	1.838260e-02	8.952459e-03	1.775200e-02	20151203_gfpNIPBLcf1_G2G1\MitoSys2\LSM\gfpNIPBLcf1_G1\DE_W0002_P0029\DE_2_W0002_P0029_T0001\TR1_W0001_P0092\TR1_2_W0001_P0092_T0001_R1_P3_K1_Ch2-Ch1.zen
460	1.972200e-02	7.243884e-03	1.758900e-02	20151203_gfpNIPBLcf1_G2G1\MitoSys2\LSM\gfpNIPBLcf1_G1\DE_W0002_P0029\DE_2_W0002_P0029_T0001\TR1_W0001_P0092\TR1_2_W0001_P0092_T0001_R1_P3_K1_Ch2-Ch1.zen
500	1.681324e-02	7.193796e-03	1.743200e-02	20151203_gfpNIPBLcf1_G2G1\MitoSys2\LSM\gfpNIPBLcf1_G1\DE_W0002_P0029\DE_2_W0002_P0029_T0001\TR1_W0001_P0092\TR1_2_W0001_P0092_T0001_R1_P3_K1_Ch2-Ch1.zen
540	1.788473e-02	5.116341e-03	1.728100e-02	20151203_gfpNIPBLcf1_G2G1\MitoSys2\LSM\gfpNIPBLcf1_G1\DE_W0002_P0029\DE_2_W0002_P0029_T0001\TR1_W0001_P0092\TR1_2_W0001_P0092_T0001_R1_P3_K1_Ch2-Ch1.zen
580	1.582935e-02	6.323883e-03	1.713400e-02	20151203_gfpNIPBLcf1_G2G1\MitoSys2\LSM\gfpNIPBLcf1_G1\DE_W0002_P0029\DE_2_W0002_P0029_T0001\TR1_W0001_P0092\TR1_2_W0001_P0092_T0001_R1_P3_K1_Ch2-Ch1.zen
620	1.915754e-02	7.261566e-03	1.699100e-02	20151203_gfpNIPBLcf1_G2G1\MitoSys2\LSM\gfpNIPBLcf1_G1\DE_W0002_P0029\DE_2_W0002_P0029_T0001\TR1_W0001_P0092\TR1_2_W0001_P0092_T0001_R1_P3_K1_Ch2-Ch1.zen
660	1.660594e-02	6.809836e-03	1.685200e-02	20151203_gfpNIPBLcf1_G2G1\MitoSys2\LSM\gfpNIPBLcf1_G1\DE_W0002_P0029\DE_2_W0002_P0029_T0001\TR1_W0001_P0092\TR1_2_W0001_P0092_T0001_R1_P3_K1_Ch2-Ch1.zen
700	1.586476e-02	6.734072e-03	1.671600e-02	20151203_gfpNIPBLcf1_G2G1\MitoSys2\LSM\gfpNIPBLcf1_G1\DE_W0002_P0029\DE_2_W0002_P0029_T0001\TR1_W0001_P0092\TR1_2_W0001_P0092_T0001_R1_P3_K1_Ch2-Ch1.zen
780	1.634453e-02	6.285626e-03	1.645300e-02	20151203_gfpNIPBLcf1_G2G1\MitoSys2\LSM\gfpNIPBLcf1_G1\DE_W0002_P0029\DE_2_W0002_P0029_T0001\TR1_W0001_P0092\TR1_2_W0001_P0092_T0001_R1_P3_K1_Ch2-Ch1.zen
860	1.626849e-02	5.688723e-03	1.620200e-02	20151203_gfpNIPBLcf1_G2G1\MitoSys2\LSM\gfpNIPBLcf1_G1\DE_W0002_P0029\DE_2_W0002_P0029_T0001\TR1_W0001_P0092\TR1_2_W0001_P0092_T0001_R1_P3_K1_Ch2-Ch1.zen
940	1.534777e-02	5.061849e-03	1.596200e-02	20151203_gfpNIPBLcf1_G2G1\MitoSys2\LSM\gfpNIPBLcf1_G1\DE_W0002_P0029\DE_2_W0002_P0029_T0001\TR1_W0001_P0092\TR1_2_W0001_P0092_T0001_R1_P3_K1_Ch2-Ch1.zen
1020	1.550090e-02	5.993088e-03	1.573200e-02	20151203_gfpNIPBLcf1_G2G1\MitoSys2\LSM\gfpNIPBLcf1_G1\DE_W0002_P0029\DE_2_W0002_P0029_T0001\TR1_W0001_P0092\TR1_2_W0001_P0092_T0001_R1_P3_K1_Ch2-Ch1.zen
1100	1.399092e-02	4.946549e-03	1.551200e-02	20151203_gfpNIPBLcf1_G2G1\MitoSys2\LSM\gfpNIPBLcf1_G1\DE_W0002_P0029\DE_2_W0002_P0029_T0001\TR1_W0001_P0092\TR1_2_W0001_P0092_T0001_R1_P3_K1_Ch2-Ch1.zen
1180	1.622037e-02	6.697341e-03	1.530200e-02	20151203_gfpNIPBLcf1_G2G1\MitoSys2\LSM\gfpNIPBLcf1_G1\DE_W0002_P0029\DE_2_W0002_P0029_T0001\TR1_W0001_P0092\TR1_2_W0001_P0092_T0001_R1_P3_K1_Ch2-Ch1.zen
1260	1.462261e-02	6.688208e-03	1.510100e-02	20151203_gfpNIPBLcf1_G2G1\MitoSys2\LSM\gfpNIPBLcf1_G1\DE_W0002_P0029\DE_2_W0002_P0029_T0001\TR1_W0001_P0092\TR1_2_W0001_P0092_T0001_R1_P3_K1_Ch2-Ch1.zen
1340	1.508310e-02	7.013235e-03	1.490900e-02	20151203_gfpNIPBLcf1_G2G1\MitoSys2\LSM\gfpNIPBLcf1_G1\DE_W0002_P0029\DE_2_W0002_P0029_T0001\TR1_W0001_P0092\TR1_2_W0001_P0092_T0001_R1_P3_K1_Ch2-Ch1.zen
1420	1.431467e-02	5.453843e-03	1.472500e-02	20151203_gfpNIPBLcf1_G2G1\MitoSys2\LSM\gfpNIPBLcf1_G1\DE_W0002_P0029\DE_2_W0002_P0029_T0001\TR1_W0001_P0092\TR1_2_W0001_P0092_T0001_R1_P3_K1_Ch2-Ch1.zen
1500	1.389169e-02	5.352610e-03	1.454900e-02	20151203_gfpNIPBLcf1_G2G1\MitoSys2\LSM\gfpNIPBLcf1_G1\DE_W0002_P0029\DE_2_W0002_P0029_T0001\TR1_W0001_P0092\TR1_2_W0001_P0092_T0001_R1_P3_K1_Ch2-Ch1.zen
1660	1.430497e-02	5.881376e-03	1.421800e-02	20151203_gfpNIPBLcf1_G2G1\MitoSys2\LSM\gfpNIPBLcf1_G1\DE_W0002_P0029\DE_2_W0002_P0029_T0001\TR1_W0001_P0092\TR1_2_W0001_P0092_T0001_R1_P3_K1_Ch2-Ch1.zen
1820	1.417937e-02	5.353449e-03	1.391400e-02	20151203_gfpNIPBLcf1_G2G1\MitoSys2\LSM\gfpNIPBLcf1_G1\DE_W0002_P0029\DE_2_W0002_P0029_T0001\TR1_W0001_P0092\TR1_2_W0001_P0092_T0001_R1_P3_K1_Ch2-Ch1.zen
1980	1.370181e-02	5.273512e-03	1.363400e-02	20151203_gfpNIPBLcf1_G2G1\MitoSys2\LSM\gfpNIPBLcf1_G1\DE_W0002_P0029\DE_2_W0002_P0029_T0001\TR1_W0001_P0092\TR1_2_W0001_P0092_T0001_R1_P3_K1_Ch2-Ch1.zen
2140	1.321476e-02	4.315805e-03	1.337400e-02	20151203_gfpNIPBLcf1_G2G1\MitoSys2\LSM\gfpNIPBLcf1_G1\DE_W0002_P0029\DE_2_W0002_P0029_T0001\TR1_W0001_P0092\TR1_2_W0001_P0092_T0001_R1_P3_K1_Ch2-Ch1.zen
2300	1.341830e-02	5.790194e-03	1.313400e-02	20151203_gfpNIPBLcf1_G2G1\MitoSys2\LSM\gfpNIPBLcf1_G1\DE_W0002_P0029\DE_2_W0002_P0029_T0001\TR1_W0001_P0092\TR1_2_W0001_P0092_T0001_R1_P3_K1_Ch2-Ch1.zen
2460	1.262886e-02	4.842039e-03	1.291100e-02	20151203_gfpNIPBLcf1_G2G1\MitoSys2\LSM\gfpNIPBLcf1_G1\DE_W0002_P0029\DE_2_W0002_P0029_T0001\TR1_W0001_P0092\TR1_2_W0001_P0092_T0001_R1_P3_K1_Ch2-Ch1.zen
2620	1.276634e-02	6.715173e-03	1.270300e-02	20151203_gfpNIPBLcf1_G2G1\MitoSys2\LSM\gfpNIPBLcf1_G1\DE_W0002_P0029\DE_2_W0002_P0029_T0001\TR1_W0001_P0092\TR1_2_W0001_P0092_T0001_R1_P3_K1_Ch2-Ch1.zen
2780	1.268165e-02	5.478585e-03	1.250900e-02	20151203_gfpNIPBLcf1_G2G1\MitoSys2\LSM\gfpNIPBLcf1_G1\DE_W0002_P0029\DE_2_W0002_P0029_T0001\TR1_W0001_P0092\TR1_2_W0001_P0092_T0001_R1_P3_K1_Ch2-Ch1.zen
2940	1.234616e-02	6.277901e-03	1.232700e-02	20151203_gfpNIPBLcf1_G2G1\MitoSys2\LSM\gfpNIPBLcf1_G1\DE_W0002_P0029\DE_2_W0002_P0029_T0001\TR1_W0001_P0092\TR1_2_W0001_P0092_T0001_R1_P3_K1_Ch2-Ch1.zen
3100	1.149462e-02	5.713243e-03	1.215600e-02	20151203_gfpNIPBLcf1_G2G1\MitoSys2\LSM\gfpNIPBLcf1_G1\DE_W0002_P0029\DE_2_W0002_P0029_T0001\TR1_W0001_P0092\TR1_2_W0001_P0092_T0001_R1_P3_K1_Ch2-Ch1.zen
3420	1.221910e-02	5.731591e-03	1.184400e-02	20151203_gfpNIPBLcf1_G2G1\MitoSys2\LSM\gfpNIPBLcf1_G1\DE_W0002_P0029\DE_2_W0002_P0029_T0001\TR1_W0001_P0092\TR1_2_W0001_P0092_T0001_R1_P3_K1_Ch2-Ch1.zen
3740	1.139316e-02	5.945330e-03	1.156600e-02	20151203_gfpNIPBLcf1_G2G1\MitoSys2\LSM\gfpNIPBLcf1_G1\DE_W0002_P0029\DE_2_W0002_P0029_T0001\TR1_W0001_P0092\TR1_2_W0001_P0092_T0001_R1_P3_K1_Ch2-Ch1.zen
4060	1.141079e-02	5.642654e-03	1.131600e-02	20151203_gfpNIPBLcf1_G2G1\MitoSys2\LSM\gfpNIPBLcf1_G1\DE_W0002_P0029\DE_2_W0002_P0029_T0001\TR1_W0001_P0092\TR1_2_W0001_P0092_T0001_R1_P3_K1_Ch2-Ch1.zen
4380	1.116520e-02	5.041691e-03	1.108900e-02	20151203_gfpNIPBLcf1_G2G1\MitoSys2\LSM\gfpNIPBLcf1_G1\DE_W0002_P0029\DE_2_W0002_P0029_T0001\TR1_W0001_P0092\TR1_2_W0001_P0092_T0001_R1_P3_K1_Ch2-Ch1.zen
4700	1.080882e-02	5.481167e-03	1.088300e-02	20151203_gfpNIPBLcf1_G2G1\MitoSys2\LSM\gfpNIPBLcf1_G1\DE_W0002_P0029\DE_2_W0002_P0029_T0001\TR1_W0001_P0092\TR1_2_W0001_P0092_T0001_R1_P3_K1_Ch2-Ch1.zen
5020	1.138024e-02	5.262697e-03	1.069300e-02	20151203_gfpNIPBLcf1_G2G1\MitoSys2\LSM\gfpNIPBLcf1_G1\DE_W0002_P0029\DE_2_W0002_P0029_T0001\TR1_W0001_P0092\TR1_2_W0001_P0092_T0001_R1_P3_K1_Ch2-Ch1.zen
5340	1.091076e-02	5.679073e-03	1.051800e-02	20151203_gfpNIPBLcf1_G2G1\MitoSys2\LSM\gfpNIPBLcf1_G1\DE_W0002_P0029\DE_2_W0002_P0029_T0001\TR1_W0001_P0092\TR1_2_W0001_P0092_T0001_R1_P3_K1_Ch2-Ch1.zen
5660	1.083128e-02	5.982981e-03	1.035600e-02	20151203_gfpNIPBLcf1_G2G1\MitoSys2\LSM\gfpNIPBLcf1_G1\DE_W0002_P0029\DE_2_W0002_P0029_T0001\TR1_W0001_P0092\TR1_2_W0001_P0092_T0001_R1_P3_K1_Ch2-Ch1.zen
5980	1.006559e-02	5.463855e-03	1.020500e-02	20151203_gfpNIPBLcf1_G2G1\MitoSys2\LSM\gfpNIPBLcf1_G1\DE_W0002_P0029\DE_2_W0002_P0029_T0001\TR1_W0001_P0092\TR1_2_W0001_P0092_T0001_R1_P3_K1_Ch2-Ch1.zen
6300	1.036478e-02	5.725848e-03	1.006400e-02	20151203_gfpNIPBLcf1_G2G1\MitoSys2\LSM\gfpNIPBLcf1_G1\DE_W0002_P0029\DE_2_W0002_P0029_T0001\TR1_W0001_P0092\TR1_2_W0001_P0092_T0001_R1_P3_K1_Ch2-Ch1.zen
6940	9.545131e-03	5.074877e-03	9.805300e-03	20151203_gfpNIPBLcf1_G2G1\MitoSys2\LSM\gfpNIPBLcf1_G1\DE_W0002_P0029\DE_2_W0002_P0029_T0001\TR1_W0001_P0092\TR1_2_W0001_P0092_T0001_R1_P3_K1_Ch2-Ch1.zen
7580	9.539991e-03	4.994868e-03	9.573800e-03	20151203_gfpNIPBLcf1_G2G1\MitoSys2\LSM\gfpNIPBLcf1_G1\DE_W0002_P0029\DE_2_W0002_P0029_T0001\TR1_W0001_P0092\TR1_2_W0001_P0092_T0001_R1_P3_K1_Ch2-Ch1.zen
8220	9.478945e-03	4.909035e-03	9.363800e-03	20151203_gfpNIPBLcf1_G2G1\MitoSys2\LSM\gfpNIPBLcf1_G1\DE_W0002_P0029\DE_2_W0002_P0029_T0001\TR1_W0001_P0092\TR1_2_W0001_P0092_T0001_R1_P3_K1_Ch2-Ch1.zen
8860	9.782516e-03	5.523830e-03	9.171400e-03	20151203_gfpNIPBLcf1_G2G1\MitoSys2\LSM\gfpNIPBLcf1_G1\DE_W0002_P0029\DE_2_W0002_P0029_T0001\TR1_W0001_P0092\TR1_2_W0001_P0092_T0001_R1_P3_K1_Ch2-Ch1.zen
9500	9.087606e-03	5.077726e-03	8.993500e-03	20151203_gfpNIPBLcf1_G2G1\MitoSys2\LSM\gfpNIPBLcf1_G1\DE_W0002_P0029\DE_2_W0002_P0029_T0001\TR1_W0001_P0092\TR1_2_W0001_P0092_T0001_R1_P3_K1_Ch2-Ch1.zen
10140	8.861887e-03	5.210479e-03	8.827700e-03	20151203_gfpNIPBLcf1_G2G1\MitoSys2\LSM\gfpNIPBLcf1_G1\DE_W0002_P0029\DE_2_W0002_P0029_T0001\TR1_W0001_P0092\TR1_2_W0001_P0092_T0001_R1_P3_K1_Ch2-Ch1.zen
10780	8.996157e-03	4.873413e-03	8.672200e-03	20151203_gfpNIPBLcf1_G2G1\MitoSys2\LSM\gfpNIPBLcf1_G1\DE_W0002_P0029\DE_2_W0002_P0029_T0001\TR1_W0001_P0092\TR1_2_W0001_P0092_T0001_R1_P3_K1_Ch2-Ch1.zen
11420	8.473063e-03	5.561727e-03	8.525600e-03	20151203_gfpNIPBLcf1_G2G1\MitoSys2\LSM\gfpNIPBLcf1_G1\DE_W0002_P0029\DE_2_W0002_P0029_T0001\TR1_W0001_P0092\TR1_2_W0001_P0092_T0001_R1_P3_K1_Ch2-Ch1.zen
12060	8.085714e-03	4.710717e-03	8.386600e-03	20151203_gfpNIPBLcf1_G2G1\MitoSys2\LSM\gfpNIPBLcf1_G1\DE_W0002_P0029\DE_2_W0002_P0029_T0001\TR1_W0001_P0092\TR1_2_W0001_P0092_T0001_R1_P3_K1_Ch2-Ch1.zen
12700	7.826713e-03	4.863428e-03	8.254400e-03	20151203_gfpNIPBLcf1_G2G1\MitoSys2\LSM\gfpNIPBLcf1_G1\DE_W0002_P0029\DE_2_W0002_P0029_T0001\TR1_W0001_P0092\TR1_2_W0001_P0092_T0001_R1_P3_K1_Ch2-Ch1.zen
13980	7.816632e-03	5.139494e-03	8.007000e-03	20151203_gfpNIPBLcf1_G2G1\MitoSys2\LSM\gfpNIPBLcf1_G1\DE_W0002_P0029\DE_2_W0002_P0029_T0001\TR1_W0001_P0092\TR1_2_W0001_P0092_T0001_R1_P3_K1_Ch2-Ch1.zen
15260	7.865078e-03	5.215784e-03	7.778700e-03	20151203_gfpNIPBLcf1_G2G1\MitoSys2\LSM\gfpNIPBLcf1_G1\DE_W0002_P0029\DE_2_W0002_P0029_T0001\TR1_W0001_P0092\TR1_2_W0001_P0092_T0001_R1_P3_K1_Ch2-Ch1.zen
16540	7.832731e-03	5.220433e-03	7.566000e-03	20151203_gfpNIPBLcf1_G2G1\MitoSys2\LSM\gfpNIPBLcf1_G1\DE_W0002_P0029\DE_2_W0002_P0029_T0001\TR1_W0001_P0092\TR1_2_W0001_P0092_T0001_R1_P3_K1_Ch2-Ch1.zen
17820	7.420789e-03	5.051375e-03	7.366600e-03	20151203_gfpNIPBLcf1_G2G1\MitoSys2\LSM\gfpNIPBLcf1_G1\DE_W0002_P0029\DE_2_W0002_P0029_T0001\TR1_W0001_P0092\TR1_2_W0001_P0092_T0001_R1_P3_K1_Ch2-Ch1.zen
19100	6.824475e-03	4.884554e-03	7.178500e-03	20151203_gfpNIPBLcf1_G2G1\MitoSys2\LSM\gfpNIPBLcf1_G1\DE_W0002_P0029\DE_2_W0002_P0029_T0001\TR1_W0001_P0092\TR1_2_W0001_P0092_T0001_R1_P3_K1_Ch2-Ch1.zen
20380	6.912464e-03	5.011544e-03	7.000300e-03	20151203_gfpNIPBLcf1_G2G1\MitoSys2\LSM\gfpNIPBLcf1_G1\DE_W0002_P0029\DE_2_W0002_P0029_T0001\TR1_W0001_P0092\TR1_2_W0001_P0092_T0001_R1_P3_K1_Ch2-Ch1.zen
21660	6.873643e-03	4.992830e-03	6.830900e-03	20151203_gfpNIPBLcf1_G2G1\MitoSys2\LSM\gfpNIPBLcf1_G1\DE_W0002_P0029\DE_2_W0002_P0029_T0001\TR1_W0001_P0092\TR1_2_W0001_P0092_T0001_R1_P3_K1_Ch2-Ch1.zen
22940	6.599629e-03	4.548715e-03	6.669400e-03	20151203_gfpNIPBLcf1_G2G1\MitoSys2\LSM\gfpNIPBLcf1_G1\DE_W0002_P0029\DE_2_W0002_P0029_T0001\TR1_W0001_P0092\TR1_2_W0001_P0092_T0001_R1_P3_K1_Ch2-Ch1.zen
24220	5.889592e-03	4.517263e-03	6.515100e-03	20151203_gfpNIPBLcf1_G2G1\MitoSys2\LSM\gfpNIPBLcf1_G1\DE_W0002_P0029\DE_2_W0002_P0029_T0001\TR1_W0001_P0092\TR1_2_W0001_P0092_T0001_R1_P3_K1_Ch2-Ch1.zen
25500	5.832782e-03	4.521599e-03	6.367400e-03	20151203_gfpNIPBLcf1_G2G1\MitoSys2\LSM\gfpNIPBLcf1_G1\DE_W0002_P0029\DE_2_W0002_P0029_T0001\TR1_W0001_P0092\TR1_2_W0001_P0092_T0001_R1_P3_K1_Ch2-Ch1.zen
28060	6.193020e-03	4.634302e-03	6.089700e-03	20151203_gfpNIPBLcf1_G2G1\MitoSys2\LSM\gfpNIPBLcf1_G1\DE_W0002_P0029\DE_2_W0002_P0029_T0001\TR1_W0001_P0092\TR1_2_W0001_P0092_T0001_R1_P3_K1_Ch2-Ch1.zen
30620	5.737643e-03	4.405025e-03	5.832900e-03	20151203_gfpNIPBLcf1_G2G1\MitoSys2\LSM\gfpNIPBLcf1_G1\DE_W0002_P0029\DE_2_W0002_P0029_T0001\TR1_W0001_P0092\TR1_2_W0001_P0092_T0001_R1_P3_K1_Ch2-Ch1.zen
33180	5.485613e-03	4.245948e-03	5.594600e-03	20151203_gfpNIPBLcf1_G2G1\MitoSys2\LSM\gfpNIPBLcf1_G1\DE_W0002_P0029\DE_2_W0002_P0029_T0001\TR1_W0001_P0092\TR1_2_W0001_P0092_T0001_R1_P3_K1_Ch2-Ch1.zen
35740	5.265997e-03	4.251245e-03	5.372600e-03	20151203_gfpNIPBLcf1_G2G1\MitoSys2\LSM\gfpNIPBLcf1_G1\DE_W0002_P0029\DE_2_W0002_P0029_T0001\TR1_W0001_P0092\TR1_2_W0001_P0092_T0001_R1_P3_K1_Ch2-Ch1.zen
38300	4.967838e-03	4.217443e-03	5.165300e-03	20151203_gfpNIPBLcf1_G2G1\MitoSys2\LSM\gfpNIPBLcf1_G1\DE_W0002_P0029\DE_2_W0002_P0029_T0001\TR1_W0001_P0092\TR1_2_W0001_P0092_T0001_R1_P3_K1_Ch2-Ch1.zen
40860	4.658135e-03	4.113081e-03	4.971200e-03	20151203_gfpNIPBLcf1_G2G1\MitoSys2\LSM\gfpNIPBLcf1_G1\DE_W0002_P0029\DE_2_W0002_P0029_T0001\TR1_W0001_P0092\TR1_2_W0001_P0092_T0001_R1_P3_K1_Ch2-Ch1.zen
43420	4.634290e-03	4.021564e-03	4.789200e-03	20151203_gfpNIPBLcf1_G2G1\MitoSys2\LSM\gfpNIPBLcf1_G1\DE_W0002_P0029\DE_2_W0002_P0029_T0001\TR1_W0001_P0092\TR1_2_W0001_P0092_T0001_R1_P3_K1_Ch2-Ch1.zen
45980	4.625172e-03	4.022621e-03	4.618200e-03	20151203_gfpNIPBLcf1_G2G1\MitoSys2\LSM\gfpNIPBLcf1_G1\DE_W0002_P0029\DE_2_W0002_P0029_T0001\TR1_W0001_P0092\TR1_2_W0001_P0092_T0001_R1_P3_K1_Ch2-Ch1.zen
48540	4.334141e-03	4.142340e-03	4.457200e-03	20151203_gfpNIPBLcf1_G2G1\MitoSys2\LSM\gfpNIPBLcf1_G1\DE_W0002_P0029\DE_2_W0002_P0029_T0001\TR1_W0001_P0092\TR1_2_W0001_P0092_T0001_R1_P3_K1_Ch2-Ch1.zen
51100	4.402041e-03	3.896949e-03	4.305500e-03	20151203_gfpNIPBLcf1_G2G1\MitoSys2\LSM\gfpNIPBLcf1_G1\DE_W0002_P0029\DE_2_W0002_P0029_T0001\TR1_W0001_P0092\TR1_2_W0001_P0092_T0001_R1_P3_K1_Ch2-Ch1.zen
56220	4.137897e-03	3.743118e-03	4.026900e-03	20151203_gfpNIPBLcf1_G2G1\MitoSys2\LSM\gfpNIPBLcf1_G1\DE_W0002_P0029\DE_2_W0002_P0029_T0001\TR1_W0001_P0092\TR1_2_W0001_P0092_T0001_R1_P3_K1_Ch2-Ch1.zen
61340	3.644895e-03	3.725711e-03	3.777400e-03	20151203_gfpNIPBLcf1_G2G1\MitoSys2\LSM\gfpNIPBLcf1_G1\DE_W0002_P0029\DE_2_W0002_P0029_T0001\TR1_W0001_P0092\TR1_2_W0001_P0092_T0001_R1_P3_K1_Ch2-Ch1.zen
66460	3.430656e-03	3.831706e-03	3.552900e-03	20151203_gfpNIPBLcf1_G2G1\MitoSys2\LSM\gfpNIPBLcf1_G1\DE_W0002_P0029\DE_2_W0002_P0029_T0001\TR1_W0001_P0092\TR1_2_W0001_P0092_T0001_R1_P3_K1_Ch2-Ch1.zen
71580	3.188686e-03	3.586638e-03	3.350000e-03	20151203_gfpNIPBLcf1_G2G1\MitoSys2\LSM\gfpNIPBLcf1_G1\DE_W0002_P0029\DE_2_W0002_P0029_T0001\TR1_W0001_P0092\TR1_2_W0001_P0092_T0001_R1_P3_K1_Ch2-Ch1.zen
76700	3.240507e-03	3.350416e-03	3.165900e-03	20151203_gfpNIPBLcf1_G2G1\MitoSys2\LSM\gfpNIPBLcf1_G1\DE_W0002_P0029\DE_2_W0002_P0029_T0001\TR1_W0001_P0092\TR1_2_W0001_P0092_T0001_R1_P3_K1_Ch2-Ch1.zen
81820	2.979090e-03	3.319496e-03	2.998300e-03	20151203_gfpNIPBLcf1_G2G1\MitoSys2\LSM\gfpNIPBLcf1_G1\DE_W0002_P0029\DE_2_W0002_P0029_T0001\TR1_W0001_P0092\TR1_2_W0001_P0092_T0001_R1_P3_K1_Ch2-Ch1.zen
86940	2.989834e-03	3.386896e-03	2.845200e-03	20151203_gfpNIPBLcf1_G2G1\MitoSys2\LSM\gfpNIPBLcf1_G1\DE_W0002_P0029\DE_2_W0002_P0029_T0001\TR1_W0001_P0092\TR1_2_W0001_P0092_T0001_R1_P3_K1_Ch2-Ch1.zen
92060	3.041467e-03	3.238547e-03	2.704900e-03	20151203_gfpNIPBLcf1_G2G1\MitoSys2\LSM\gfpNIPBLcf1_G1\DE_W0002_P0029\DE_2_W0002_P0029_T0001\TR1_W0001_P0092\TR1_2_W0001_P0092_T0001_R1_P3_K1_Ch2-Ch1.zen
97180	2.829840e-03	3.518677e-03	2.575800e-03	20151203_gfpNIPBLcf1_G2G1\MitoSys2\LSM\gfpNIPBLcf1_G1\DE_W0002_P0029\DE_2_W0002_P0029_T0001\TR1_W0001_P0092\TR1_2_W0001_P0092_T0001_R1_P3_K1_Ch2-Ch1.zen
102300	2.675214e-03	3.377135e-03	2.456900e-03	20151203_gfpNIPBLcf1_G2G1\MitoSys2\LSM\gfpNIPBLcf1_G1\DE_W0002_P0029\DE_2_W0002_P0029_T0001\TR1_W0001_P0092\TR1_2_W0001_P0092_T0001_R1_P3_K1_Ch2-Ch1.zen
112540	2.592613e-03	3.517477e-03	2.245200e-03	20151203_gfpNIPBLcf1_G2G1\MitoSys2\LSM\gfpNIPBLcf1_G1\DE_W0002_P0029\DE_2_W0002_P0029_T0001\TR1_W0001_P0092\TR1_2_W0001_P0092_T0001_R1_P3_K1_Ch2-Ch1.zen
122780	3.002521e-03	3.449169e-03	2.062600e-03	20151203_gfpNIPBLcf1_G2G1\MitoSys2\LSM\gfpNIPBLcf1_G1\DE_W0002_P0029\DE_2_W0002_P0029_T0001\TR1_W0001_P0092\TR1_2_W0001_P0092_T0001_R1_P3_K1_Ch2-Ch1.zen
133020	2.802014e-03	3.119096e-03	1.903800e-03	20151203_gfpNIPBLcf1_G2G1\MitoSys2\LSM\gfpNIPBLcf1_G1\DE_W0002_P0029\DE_2_W0002_P0029_T0001\TR1_W0001_P0092\TR1_2_W0001_P0092_T0001_R1_P3_K1_Ch2-Ch1.zen
143260	2.471097e-03	2.863772e-03	1.764600e-03	20151203_gfpNIPBLcf1_G2G1\MitoSys2\LSM\gfpNIPBLcf1_G1\DE_W0002_P0029\DE_2_W0002_P0029_T0001\TR1_W0001_P0092\TR1_2_W0001_P0092_T0001_R1_P3_K1_Ch2-Ch1.zen
153500	2.130605e-03	2.758449e-03	1.641800e-03	20151203_gfpNIPBLcf1_G2G1\MitoSys2\LSM\gfpNIPBLcf1_G1\DE_W0002_P0029\DE_2_W0002_P0029_T0001\TR1_W0001_P0092\TR1_2_W0001_P0092_T0001_R1_P3_K1_Ch2-Ch1.zen
163740	1.807680e-03	2.669251e-03	1.532800e-03	20151203_gfpNIPBLcf1_G2G1\MitoSys2\LSM\gfpNIPBLcf1_G1\DE_W0002_P0029\DE_2_W0002_P0029_T0001\TR1_W0001_P0092\TR1_2_W0001_P0092_T0001_R1_P3_K1_Ch2-Ch1.zen
173980	1.431918e-03	2.597525e-03	1.435500e-03	20151203_gfpNIPBLcf1_G2G1\MitoSys2\LSM\gfpNIPBLcf1_G1\DE_W0002_P0029\DE_2_W0002_P0029_T0001\TR1_W0001_P0092\TR1_2_W0001_P0092_T0001_R1_P3_K1_Ch2-Ch1.zen
184220	1.470931e-03	2.541672e-03	1.348100e-03	20151203_gfpNIPBLcf1_G2G1\MitoSys2\LSM\gfpNIPBLcf1_G1\DE_W0002_P0029\DE_2_W0002_P0029_T0001\TR1_W0001_P0092\TR1_2_W0001_P0092_T0001_R1_P3_K1_Ch2-Ch1.zen
194460	1.037531e-03	2.656628e-03	1.269300e-03	20151203_gfpNIPBLcf1_G2G1\MitoSys2\LSM\gfpNIPBLcf1_G1\DE_W0002_P0029\DE_2_W0002_P0029_T0001\TR1_W0001_P0092\TR1_2_W0001_P0092_T0001_R1_P3_K1_Ch2-Ch1.zen
204700	1.001365e-03	2.592211e-03	1.198000e-03	20151203_gfpNIPBLcf1_G2G1\MitoSys2\LSM\gfpNIPBLcf1_G1\DE_W0002_P0029\DE_2_W0002_P0029_T0001\TR1_W0001_P0092\TR1_2_W0001_P0092_T0001_R1_P3_K1_Ch2-Ch1.zen
225180	9.480765e-04	2.562009e-03	1.073900e-03	20151203_gfpNIPBLcf1_G2G1\MitoSys2\LSM\gfpNIPBLcf1_G1\DE_W0002_P0029\DE_2_W0002_P0029_T0001\TR1_W0001_P0092\TR1_2_W0001_P0092_T0001_R1_P3_K1_Ch2-Ch1.zen
245660	1.025423e-03	2.842056e-03	9.699500e-04	20151203_gfpNIPBLcf1_G2G1\MitoSys2\LSM\gfpNIPBLcf1_G1\DE_W0002_P0029\DE_2_W0002_P0029_T0001\TR1_W0001_P0092\TR1_2_W0001_P0092_T0001_R1_P3_K1_Ch2-Ch1.zen
266140	7.983477e-04	3.023206e-03	8.817200e-04	20151203_gfpNIPBLcf1_G2G1\MitoSys2\LSM\gfpNIPBLcf1_G1\DE_W0002_P0029\DE_2_W0002_P0029_T0001\TR1_W0001_P0092\TR1_2_W0001_P0092_T0001_R1_P3_K1_Ch2-Ch1.zen
286620	5.919550e-04	2.993154e-03	8.060700e-04	20151203_gfpNIPBLcf1_G2G1\MitoSys2\LSM\gfpNIPBLcf1_G1\DE_W0002_P0029\DE_2_W0002_P0029_T0001\TR1_W0001_P0092\TR1_2_W0001_P0092_T0001_R1_P3_K1_Ch2-Ch1.zen
307100	6.360966e-04	2.808665e-03	7.405800e-04	20151203_gfpNIPBLcf1_G2G1\MitoSys2\LSM\gfpNIPBLcf1_G1\DE_W0002_P0029\DE_2_W0002_P0029_T0001\TR1_W0001_P0092\TR1_2_W0001_P0092_T0001_R1_P3_K1_Ch2-Ch1.zen
327580	4.264350e-04	2.262958e-03	6.834400e-04	20151203_gfpNIPBLcf1_G2G1\MitoSys2\LSM\gfpNIPBLcf1_G1\DE_W0002_P0029\DE_2_W0002_P0029_T0001\TR1_W0001_P0092\TR1_2_W0001_P0092_T0001_R1_P3_K1_Ch2-Ch1.zen
348060	6.141507e-04	2.373853e-03	6.332100e-04	20151203_gfpNIPBLcf1_G2G1\MitoSys2\LSM\gfpNIPBLcf1_G1\DE_W0002_P0029\DE_2_W0002_P0029_T0001\TR1_W0001_P0092\TR1_2_W0001_P0092_T0001_R1_P3_K1_Ch2-Ch1.zen
368540	5.203199e-04	2.372444e-03	5.887600e-04	20151203_gfpNIPBLcf1_G2G1\MitoSys2\LSM\gfpNIPBLcf1_G1\DE_W0002_P0029\DE_2_W0002_P0029_T0001\TR1_W0001_P0092\TR1_2_W0001_P0092_T0001_R1_P3_K1_Ch2-Ch1.zen
389020	5.548394e-04	2.344729e-03	5.492000e-04	20151203_gfpNIPBLcf1_G2G1\MitoSys2\LSM\gfpNIPBLcf1_G1\DE_W0002_P0029\DE_2_W0002_P0029_T0001\TR1_W0001_P0092\TR1_2_W0001_P0092_T0001_R1_P3_K1_Ch2-Ch1.zen
409500	5.514847e-04	2.730420e-03	5.138000e-04	20151203_gfpNIPBLcf1_G2G1\MitoSys2\LSM\gfpNIPBLcf1_G1\DE_W0002_P0029\DE_2_W0002_P0029_T0001\TR1_W0001_P0092\TR1_2_W0001_P0092_T0001_R1_P3_K1_Ch2-Ch1.zen
450460	4.931035e-04	2.779254e-03	4.532200e-04	20151203_gfpNIPBLcf1_G2G1\MitoSys2\LSM\gfpNIPBLcf1_G1\DE_W0002_P0029\DE_2_W0002_P0029_T0001\TR1_W0001_P0092\TR1_2_W0001_P0092_T0001_R1_P3_K1_Ch2-Ch1.zen
491420	8.752077e-04	2.858939e-03	4.034300e-04	20151203_gfpNIPBLcf1_G2G1\MitoSys2\LSM\gfpNIPBLcf1_G1\DE_W0002_P0029\DE_2_W0002_P0029_T0001\TR1_W0001_P0092\TR1_2_W0001_P0092_T0001_R1_P3_K1_Ch2-Ch1.zen
532380	8.194564e-04	2.487069e-03	3.619000e-04	20151203_gfpNIPBLcf1_G2G1\MitoSys2\LSM\gfpNIPBLcf1_G1\DE_W0002_P0029\DE_2_W0002_P0029_T0001\TR1_W0001_P0092\TR1_2_W0001_P0092_T0001_R1_P3_K1_Ch2-Ch1.zen
573340	2.558931e-04	2.315946e-03	3.268400e-04	20151203_gfpNIPBLcf1_G2G1\MitoSys2\LSM\gfpNIPBLcf1_G1\DE_W0002_P0029\DE_2_W0002_P0029_T0001\TR1_W0001_P0092\TR1_2_W0001_P0092_T0001_R1_P3_K1_Ch2-Ch1.zen
614300	-3.988098e-04	1.940297e-03	2.969100e-04	20151203_gfpNIPBLcf1_G2G1\MitoSys2\LSM\gfpNIPBLcf1_G1\DE_W0002_P0029\DE_2_W0002_P0029_T0001\TR1_W0001_P0092\TR1_2_W0001_P0092_T0001_R1_P3_K1_Ch2-Ch1.zen
655260	-5.805746e-04	1.668000e-03	2.711400e-04	20151203_gfpNIPBLcf1_G2G1\MitoSys2\LSM\gfpNIPBLcf1_G1\DE_W0002_P0029\DE_2_W0002_P0029_T0001\TR1_W0001_P0092\TR1_2_W0001_P0092_T0001_R1_P3_K1_Ch2-Ch1.zen
696220	-1.019509e-03	2.134541e-03	2.487500e-04	20151203_gfpNIPBLcf1_G2G1\MitoSys2\LSM\gfpNIPBLcf1_G1\DE_W0002_P0029\DE_2_W0002_P0029_T0001\TR1_W0001_P0092\TR1_2_W0001_P0092_T0001_R1_P3_K1_Ch2-Ch1.zen
737180	-6.975109e-04	1.815929e-03	2.291600e-04	20151203_gfpNIPBLcf1_G2G1\MitoSys2\LSM\gfpNIPBLcf1_G1\DE_W0002_P0029\DE_2_W0002_P0029_T0001\TR1_W0001_P0092\TR1_2_W0001_P0092_T0001_R1_P3_K1_Ch2-Ch1.zen
778140	-5.806830e-04	1.992045e-03	2.119100e-04	20151203_gfpNIPBLcf1_G2G1\MitoSys2\LSM\gfpNIPBLcf1_G1\DE_W0002_P0029\DE_2_W0002_P0029_T0001\TR1_W0001_P0092\TR1_2_W0001_P0092_T0001_R1_P3_K1_Ch2-Ch1.zen
819100	-3.507305e-04	2.004599e-03	1.966200e-04	20151203_gfpNIPBLcf1_G2G1\MitoSys2\LSM\gfpNIPBLcf1_G1\DE_W0002_P0029\DE_2_W0002_P0029_T0001\TR1_W0001_P0092\TR1_2_W0001_P0092_T0001_R1_P3_K1_Ch2-Ch1.zen
901020	-3.011944e-04	2.699505e-03	1.708100e-04	20151203_gfpNIPBLcf1_G2G1\MitoSys2\LSM\gfpNIPBLcf1_G1\DE_W0002_P0029\DE_2_W0002_P0029_T0001\TR1_W0001_P0092\TR1_2_W0001_P0092_T0001_R1_P3_K1_Ch2-Ch1.zen
982940	2.293931e-05	3.919352e-03	1.499600e-04	20151203_gfpNIPBLcf1_G2G1\MitoSys2\LSM\gfpNIPBLcf1_G1\DE_W0002_P0029\DE_2_W0002_P0029_T0001\TR1_W0001_P0092\TR1_2_W0001_P0092_T0001_R1_P3_K1_Ch2-Ch1.zen
1064860	2.474292e-05	3.322093e-03	1.328400e-04	20151203_gfpNIPBLcf1_G2G1\MitoSys2\LSM\gfpNIPBLcf1_G1\DE_W0002_P0029\DE_2_W0002_P0029_T0001\TR1_W0001_P0092\TR1_2_W0001_P0092_T0001_R1_P3_K1_Ch2-Ch1.zen
1146780	-3.643392e-04	2.456116e-03	1.185900e-04	20151203_gfpNIPBLcf1_G2G1\MitoSys2\LSM\gfpNIPBLcf1_G1\DE_W0002_P0029\DE_2_W0002_P0029_T0001\TR1_W0001_P0092\TR1_2_W0001_P0092_T0001_R1_P3_K1_Ch2-Ch1.zen
1228700	-6.838428e-04	2.572341e-03	1.065900e-04	20151203_gfpNIPBLcf1_G2G1\MitoSys2\LSM\gfpNIPBLcf1_G1\DE_W0002_P0029\DE_2_W0002_P0029_T0001\TR1_W0001_P0092\TR1_2_W0001_P0092_T0001_R1_P3_K1_Ch2-Ch1.zen
1310620	-1.239701e-03	2.626845e-03	9.638800e-05	20151203_gfpNIPBLcf1_G2G1\MitoSys2\LSM\gfpNIPBLcf1_G1\DE_W0002_P0029\DE_2_W0002_P0029_T0001\TR1_W0001_P0092\TR1_2_W0001_P0092_T0001_R1_P3_K1_Ch2-Ch1.zen
1392540	-1.211069e-03	2.596056e-03	8.762600e-05	20151203_gfpNIPBLcf1_G2G1\MitoSys2\LSM\gfpNIPBLcf1_G1\DE_W0002_P0029\DE_2_W0002_P0029_T0001\TR1_W0001_P0092\TR1_2_W0001_P0092_T0001_R1_P3_K1_Ch2-Ch1.zen
1474460	-1.067412e-03	2.046546e-03	8.004200e-05	20151203_gfpNIPBLcf1_G2G1\MitoSys2\LSM\gfpNIPBLcf1_G1\DE_W0002_P0029\DE_2_W0002_P0029_T0001\TR1_W0001_P0092\TR1_2_W0001_P0092_T0001_R1_P3_K1_Ch2-Ch1.zen
1556380	-8.278822e-04	2.068578e-03	7.343200e-05	20151203_gfpNIPBLcf1_G2G1\MitoSys2\LSM\gfpNIPBLcf1_G1\DE_W0002_P0029\DE_2_W0002_P0029_T0001\TR1_W0001_P0092\TR1_2_W0001_P0092_T0001_R1_P3_K1_Ch2-Ch1.zen
10	2.840065e-02	9.870099e-03	2.722000e-02	20151203_gfpNIPBLcf1_G2G1\MitoSys2\LSM\gfpNIPBLcf1_G1\DE_W0002_P0036\DE_2_W0002_P0036_T0001\TR1_W0001_P0112\TR1_2_W0001_P0112_T0001_R1_P2_K1_Ch2-Ch1.zen
20	2.974515e-02	1.262770e-02	2.674400e-02	20151203_gfpNIPBLcf1_G2G1\MitoSys2\LSM\gfpNIPBLcf1_G1\DE_W0002_P0036\DE_2_W0002_P0036_T0001\TR1_W0001_P0112\TR1_2_W0001_P0112_T0001_R1_P2_K1_Ch2-Ch1.zen
30	2.383026e-02	6.653429e-03	2.630800e-02	20151203_gfpNIPBLcf1_G2G1\MitoSys2\LSM\gfpNIPBLcf1_G1\DE_W0002_P0036\DE_2_W0002_P0036_T0001\TR1_W0001_P0112\TR1_2_W0001_P0112_T0001_R1_P2_K1_Ch2-Ch1.zen
40	2.677391e-02	1.105923e-02	2.590800e-02	20151203_gfpNIPBLcf1_G2G1\MitoSys2\LSM\gfpNIPBLcf1_G1\DE_W0002_P0036\DE_2_W0002_P0036_T0001\TR1_W0001_P0112\TR1_2_W0001_P0112_T0001_R1_P2_K1_Ch2-Ch1.zen
50	2.271209e-02	1.031855e-02	2.554300e-02	20151203_gfpNIPBLcf1_G2G1\MitoSys2\LSM\gfpNIPBLcf1_G1\DE_W0002_P0036\DE_2_W0002_P0036_T0001\TR1_W0001_P0112\TR1_2_W0001_P0112_T0001_R1_P2_K1_Ch2-Ch1.zen
60	2.624094e-02	1.074785e-02	2.520800e-02	20151203_gfpNIPBLcf1_G2G1\MitoSys2\LSM\gfpNIPBLcf1_G1\DE_W0002_P0036\DE_2_W0002_P0036_T0001\TR1_W0001_P0112\TR1_2_W0001_P0112_T0001_R1_P2_K1_Ch2-Ch1.zen
70	2.352847e-02	8.052634e-03	2.490100e-02	20151203_gfpNIPBLcf1_G2G1\MitoSys2\LSM\gfpNIPBLcf1_G1\DE_W0002_P0036\DE_2_W0002_P0036_T0001\TR1_W0001_P0112\TR1_2_W0001_P0112_T0001_R1_P2_K1_Ch2-Ch1.zen
80	2.699663e-02	1.182527e-02	2.462000e-02	20151203_gfpNIPBLcf1_G2G1\MitoSys2\LSM\gfpNIPBLcf1_G1\DE_W0002_P0036\DE_2_W0002_P0036_T0001\TR1_W0001_P0112\TR1_2_W0001_P0112_T0001_R1_P2_K1_Ch2-Ch1.zen
90	2.403112e-02	1.090610e-02	2.436100e-02	20151203_gfpNIPBLcf1_G2G1\MitoSys2\LSM\gfpNIPBLcf1_G1\DE_W0002_P0036\DE_2_W0002_P0036_T0001\TR1_W0001_P0112\TR1_2_W0001_P0112_T0001_R1_P2_K1_Ch2-Ch1.zen
100	2.247064e-02	6.785730e-03	2.412300e-02	20151203_gfpNIPBLcf1_G2G1\MitoSys2\LSM\gfpNIPBLcf1_G1\DE_W0002_P0036\DE_2_W0002_P0036_T0001\TR1_W0001_P0112\TR1_2_W0001_P0112_T0001_R1_P2_K1_Ch2-Ch1.zen
120	2.104847e-02	8.180739e-03	2.370100e-02	20151203_gfpNIPBLcf1_G2G1\MitoSys2\LSM\gfpNIPBLcf1_G1\DE_W0002_P0036\DE_2_W0002_P0036_T0001\TR1_W0001_P0112\TR1_2_W0001_P0112_T0001_R1_P2_K1_Ch2-Ch1.zen
140	2.241694e-02	9.698983e-03	2.334200e-02	20151203_gfpNIPBLcf1_G2G1\MitoSys2\LSM\gfpNIPBLcf1_G1\DE_W0002_P0036\DE_2_W0002_P0036_T0001\TR1_W0001_P0112\TR1_2_W0001_P0112_T0001_R1_P2_K1_Ch2-Ch1.zen
160	2.324983e-02	4.308926e-03	2.303200e-02	20151203_gfpNIPBLcf1_G2G1\MitoSys2\LSM\gfpNIPBLcf1_G1\DE_W0002_P0036\DE_2_W0002_P0036_T0001\TR1_W0001_P0112\TR1_2_W0001_P0112_T0001_R1_P2_K1_Ch2-Ch1.zen
180	2.157014e-02	5.636971e-03	2.276400e-02	20151203_gfpNIPBLcf1_G2G1\MitoSys2\LSM\gfpNIPBLcf1_G1\DE_W0002_P0036\DE_2_W0002_P0036_T0001\TR1_W0001_P0112\TR1_2_W0001_P0112_T0001_R1_P2_K1_Ch2-Ch1.zen
200	2.309708e-02	9.081828e-03	2.252900e-02	20151203_gfpNIPBLcf1_G2G1\MitoSys2\LSM\gfpNIPBLcf1_G1\DE_W0002_P0036\DE_2_W0002_P0036_T0001\TR1_W0001_P0112\TR1_2_W0001_P0112_T0001_R1_P2_K1_Ch2-Ch1.zen
220	2.173723e-02	6.782373e-03	2.232200e-02	20151203_gfpNIPBLcf1_G2G1\MitoSys2\LSM\gfpNIPBLcf1_G1\DE_W0002_P0036\DE_2_W0002_P0036_T0001\TR1_W0001_P0112\TR1_2_W0001_P0112_T0001_R1_P2_K1_Ch2-Ch1.zen
240	2.421087e-02	5.885548e-03	2.213700e-02	20151203_gfpNIPBLcf1_G2G1\MitoSys2\LSM\gfpNIPBLcf1_G1\DE_W0002_P0036\DE_2_W0002_P0036_T0001\TR1_W0001_P0112\TR1_2_W0001_P0112_T0001_R1_P2_K1_Ch2-Ch1.zen
260	2.361594e-02	7.385508e-03	2.197000e-02	20151203_gfpNIPBLcf1_G2G1\MitoSys2\LSM\gfpNIPBLcf1_G1\DE_W0002_P0036\DE_2_W0002_P0036_T0001\TR1_W0001_P0112\TR1_2_W0001_P0112_T0001_R1_P2_K1_Ch2-Ch1.zen
280	2.118358e-02	1.158746e-02	2.181900e-02	20151203_gfpNIPBLcf1_G2G1\MitoSys2\LSM\gfpNIPBLcf1_G1\DE_W0002_P0036\DE_2_W0002_P0036_T0001\TR1_W0001_P0112\TR1_2_W0001_P0112_T0001_R1_P2_K1_Ch2-Ch1.zen
300	2.171245e-02	9.431166e-03	2.167900e-02	20151203_gfpNIPBLcf1_G2G1\MitoSys2\LSM\gfpNIPBLcf1_G1\DE_W0002_P0036\DE_2_W0002_P0036_T0001\TR1_W0001_P0112\TR1_2_W0001_P0112_T0001_R1_P2_K1_Ch2-Ch1.zen
340	2.170352e-02	5.695449e-03	2.142900e-02	20151203_gfpNIPBLcf1_G2G1\MitoSys2\LSM\gfpNIPBLcf1_G1\DE_W0002_P0036\DE_2_W0002_P0036_T0001\TR1_W0001_P0112\TR1_2_W0001_P0112_T0001_R1_P2_K1_Ch2-Ch1.zen
380	2.297810e-02	6.980751e-03	2.120700e-02	20151203_gfpNIPBLcf1_G2G1\MitoSys2\LSM\gfpNIPBLcf1_G1\DE_W0002_P0036\DE_2_W0002_P0036_T0001\TR1_W0001_P0112\TR1_2_W0001_P0112_T0001_R1_P2_K1_Ch2-Ch1.zen
420	2.037643e-02	6.991965e-03	2.100300e-02	20151203_gfpNIPBLcf1_G2G1\MitoSys2\LSM\gfpNIPBLcf1_G1\DE_W0002_P0036\DE_2_W0002_P0036_T0001\TR1_W0001_P0112\TR1_2_W0001_P0112_T0001_R1_P2_K1_Ch2-Ch1.zen
460	2.032026e-02	6.935461e-03	2.081200e-02	20151203_gfpNIPBLcf1_G2G1\MitoSys2\LSM\gfpNIPBLcf1_G1\DE_W0002_P0036\DE_2_W0002_P0036_T0001\TR1_W0001_P0112\TR1_2_W0001_P0112_T0001_R1_P2_K1_Ch2-Ch1.zen
500	1.998806e-02	7.314197e-03	2.063100e-02	20151203_gfpNIPBLcf1_G2G1\MitoSys2\LSM\gfpNIPBLcf1_G1\DE_W0002_P0036\DE_2_W0002_P0036_T0001\TR1_W0001_P0112\TR1_2_W0001_P0112_T0001_R1_P2_K1_Ch2-Ch1.zen
540	2.180135e-02	7.502309e-03	2.045700e-02	20151203_gfpNIPBLcf1_G2G1\MitoSys2\LSM\gfpNIPBLcf1_G1\DE_W0002_P0036\DE_2_W0002_P0036_T0001\TR1_W0001_P0112\TR1_2_W0001_P0112_T0001_R1_P2_K1_Ch2-Ch1.zen
580	1.994436e-02	7.174299e-03	2.028700e-02	20151203_gfpNIPBLcf1_G2G1\MitoSys2\LSM\gfpNIPBLcf1_G1\DE_W0002_P0036\DE_2_W0002_P0036_T0001\TR1_W0001_P0112\TR1_2_W0001_P0112_T0001_R1_P2_K1_Ch2-Ch1.zen
620	2.059995e-02	5.961687e-03	2.012200e-02	20151203_gfpNIPBLcf1_G2G1\MitoSys2\LSM\gfpNIPBLcf1_G1\DE_W0002_P0036\DE_2_W0002_P0036_T0001\TR1_W0001_P0112\TR1_2_W0001_P0112_T0001_R1_P2_K1_Ch2-Ch1.zen
660	2.102052e-02	6.472036e-03	1.996000e-02	20151203_gfpNIPBLcf1_G2G1\MitoSys2\LSM\gfpNIPBLcf1_G1\DE_W0002_P0036\DE_2_W0002_P0036_T0001\TR1_W0001_P0112\TR1_2_W0001_P0112_T0001_R1_P2_K1_Ch2-Ch1.zen
700	2.120738e-02	4.549286e-03	1.980200e-02	20151203_gfpNIPBLcf1_G2G1\MitoSys2\LSM\gfpNIPBLcf1_G1\DE_W0002_P0036\DE_2_W0002_P0036_T0001\TR1_W0001_P0112\TR1_2_W0001_P0112_T0001_R1_P2_K1_Ch2-Ch1.zen
780	1.864342e-02	6.411763e-03	1.949300e-02	20151203_gfpNIPBLcf1_G2G1\MitoSys2\LSM\gfpNIPBLcf1_G1\DE_W0002_P0036\DE_2_W0002_P0036_T0001\TR1_W0001_P0112\TR1_2_W0001_P0112_T0001_R1_P2_K1_Ch2-Ch1.zen
860	1.999139e-02	5.317390e-03	1.919300e-02	20151203_gfpNIPBLcf1_G2G1\MitoSys2\LSM\gfpNIPBLcf1_G1\DE_W0002_P0036\DE_2_W0002_P0036_T0001\TR1_W0001_P0112\TR1_2_W0001_P0112_T0001_R1_P2_K1_Ch2-Ch1.zen
940	1.885017e-02	6.238715e-03	1.890300e-02	20151203_gfpNIPBLcf1_G2G1\MitoSys2\LSM\gfpNIPBLcf1_G1\DE_W0002_P0036\DE_2_W0002_P0036_T0001\TR1_W0001_P0112\TR1_2_W0001_P0112_T0001_R1_P2_K1_Ch2-Ch1.zen
1020	1.807594e-02	6.060528e-03	1.862300e-02	20151203_gfpNIPBLcf1_G2G1\MitoSys2\LSM\gfpNIPBLcf1_G1\DE_W0002_P0036\DE_2_W0002_P0036_T0001\TR1_W0001_P0112\TR1_2_W0001_P0112_T0001_R1_P2_K1_Ch2-Ch1.zen
1100	1.806586e-02	5.987060e-03	1.835100e-02	20151203_gfpNIPBLcf1_G2G1\MitoSys2\LSM\gfpNIPBLcf1_G1\DE_W0002_P0036\DE_2_W0002_P0036_T0001\TR1_W0001_P0112\TR1_2_W0001_P0112_T0001_R1_P2_K1_Ch2-Ch1.zen
1180	1.777621e-02	6.299408e-03	1.808800e-02	20151203_gfpNIPBLcf1_G2G1\MitoSys2\LSM\gfpNIPBLcf1_G1\DE_W0002_P0036\DE_2_W0002_P0036_T0001\TR1_W0001_P0112\TR1_2_W0001_P0112_T0001_R1_P2_K1_Ch2-Ch1.zen
1260	1.847561e-02	6.171868e-03	1.783400e-02	20151203_gfpNIPBLcf1_G2G1\MitoSys2\LSM\gfpNIPBLcf1_G1\DE_W0002_P0036\DE_2_W0002_P0036_T0001\TR1_W0001_P0112\TR1_2_W0001_P0112_T0001_R1_P2_K1_Ch2-Ch1.zen
1340	1.700994e-02	5.396435e-03	1.758800e-02	20151203_gfpNIPBLcf1_G2G1\MitoSys2\LSM\gfpNIPBLcf1_G1\DE_W0002_P0036\DE_2_W0002_P0036_T0001\TR1_W0001_P0112\TR1_2_W0001_P0112_T0001_R1_P2_K1_Ch2-Ch1.zen
1420	1.630257e-02	5.460624e-03	1.735000e-02	20151203_gfpNIPBLcf1_G2G1\MitoSys2\LSM\gfpNIPBLcf1_G1\DE_W0002_P0036\DE_2_W0002_P0036_T0001\TR1_W0001_P0112\TR1_2_W0001_P0112_T0001_R1_P2_K1_Ch2-Ch1.zen
1500	1.652494e-02	6.216446e-03	1.712000e-02	20151203_gfpNIPBLcf1_G2G1\MitoSys2\LSM\gfpNIPBLcf1_G1\DE_W0002_P0036\DE_2_W0002_P0036_T0001\TR1_W0001_P0112\TR1_2_W0001_P0112_T0001_R1_P2_K1_Ch2-Ch1.zen
1660	1.697458e-02	4.687526e-03	1.668200e-02	20151203_gfpNIPBLcf1_G2G1\MitoSys2\LSM\gfpNIPBLcf1_G1\DE_W0002_P0036\DE_2_W0002_P0036_T0001\TR1_W0001_P0112\TR1_2_W0001_P0112_T0001_R1_P2_K1_Ch2-Ch1.zen
1820	1.616246e-02	5.745577e-03	1.627300e-02	20151203_gfpNIPBLcf1_G2G1\MitoSys2\LSM\gfpNIPBLcf1_G1\DE_W0002_P0036\DE_2_W0002_P0036_T0001\TR1_W0001_P0112\TR1_2_W0001_P0112_T0001_R1_P2_K1_Ch2-Ch1.zen
1980	1.555079e-02	4.893297e-03	1.589100e-02	20151203_gfpNIPBLcf1_G2G1\MitoSys2\LSM\gfpNIPBLcf1_G1\DE_W0002_P0036\DE_2_W0002_P0036_T0001\TR1_W0001_P0112\TR1_2_W0001_P0112_T0001_R1_P2_K1_Ch2-Ch1.zen
2140	1.606928e-02	4.525605e-03	1.553300e-02	20151203_gfpNIPBLcf1_G2G1\MitoSys2\LSM\gfpNIPBLcf1_G1\DE_W0002_P0036\DE_2_W0002_P0036_T0001\TR1_W0001_P0112\TR1_2_W0001_P0112_T0001_R1_P2_K1_Ch2-Ch1.zen
2300	1.554890e-02	4.338248e-03	1.519700e-02	20151203_gfpNIPBLcf1_G2G1\MitoSys2\LSM\gfpNIPBLcf1_G1\DE_W0002_P0036\DE_2_W0002_P0036_T0001\TR1_W0001_P0112\TR1_2_W0001_P0112_T0001_R1_P2_K1_Ch2-Ch1.zen
2460	1.456149e-02	4.925666e-03	1.488200e-02	20151203_gfpNIPBLcf1_G2G1\MitoSys2\LSM\gfpNIPBLcf1_G1\DE_W0002_P0036\DE_2_W0002_P0036_T0001\TR1_W0001_P0112\TR1_2_W0001_P0112_T0001_R1_P2_K1_Ch2-Ch1.zen
2620	1.482204e-02	5.273932e-03	1.458600e-02	20151203_gfpNIPBLcf1_G2G1\MitoSys2\LSM\gfpNIPBLcf1_G1\DE_W0002_P0036\DE_2_W0002_P0036_T0001\TR1_W0001_P0112\TR1_2_W0001_P0112_T0001_R1_P2_K1_Ch2-Ch1.zen
2780	1.410074e-02	4.778719e-03	1.430800e-02	20151203_gfpNIPBLcf1_G2G1\MitoSys2\LSM\gfpNIPBLcf1_G1\DE_W0002_P0036\DE_2_W0002_P0036_T0001\TR1_W0001_P0112\TR1_2_W0001_P0112_T0001_R1_P2_K1_Ch2-Ch1.zen
2940	1.421503e-02	4.261692e-03	1.404600e-02	20151203_gfpNIPBLcf1_G2G1\MitoSys2\LSM\gfpNIPBLcf1_G1\DE_W0002_P0036\DE_2_W0002_P0036_T0001\TR1_W0001_P0112\TR1_2_W0001_P0112_T0001_R1_P2_K1_Ch2-Ch1.zen
3100	1.321819e-02	4.139202e-03	1.379800e-02	20151203_gfpNIPBLcf1_G2G1\MitoSys2\LSM\gfpNIPBLcf1_G1\DE_W0002_P0036\DE_2_W0002_P0036_T0001\TR1_W0001_P0112\TR1_2_W0001_P0112_T0001_R1_P2_K1_Ch2-Ch1.zen
3420	1.350747e-02	4.317225e-03	1.334400e-02	20151203_gfpNIPBLcf1_G2G1\MitoSys2\LSM\gfpNIPBLcf1_G1\DE_W0002_P0036\DE_2_W0002_P0036_T0001\TR1_W0001_P0112\TR1_2_W0001_P0112_T0001_R1_P2_K1_Ch2-Ch1.zen
3740	1.229406e-02	3.668705e-03	1.293700e-02	20151203_gfpNIPBLcf1_G2G1\MitoSys2\LSM\gfpNIPBLcf1_G1\DE_W0002_P0036\DE_2_W0002_P0036_T0001\TR1_W0001_P0112\TR1_2_W0001_P0112_T0001_R1_P2_K1_Ch2-Ch1.zen
4060	1.303948e-02	4.042787e-03	1.257100e-02	20151203_gfpNIPBLcf1_G2G1\MitoSys2\LSM\gfpNIPBLcf1_G1\DE_W0002_P0036\DE_2_W0002_P0036_T0001\TR1_W0001_P0112\TR1_2_W0001_P0112_T0001_R1_P2_K1_Ch2-Ch1.zen
4380	1.217141e-02	4.154713e-03	1.224000e-02	20151203_gfpNIPBLcf1_G2G1\MitoSys2\LSM\gfpNIPBLcf1_G1\DE_W0002_P0036\DE_2_W0002_P0036_T0001\TR1_W0001_P0112\TR1_2_W0001_P0112_T0001_R1_P2_K1_Ch2-Ch1.zen
4700	1.190826e-02	5.169282e-03	1.193900e-02	20151203_gfpNIPBLcf1_G2G1\MitoSys2\LSM\gfpNIPBLcf1_G1\DE_W0002_P0036\DE_2_W0002_P0036_T0001\TR1_W0001_P0112\TR1_2_W0001_P0112_T0001_R1_P2_K1_Ch2-Ch1.zen
5020	1.227766e-02	4.836900e-03	1.166400e-02	20151203_gfpNIPBLcf1_G2G1\MitoSys2\LSM\gfpNIPBLcf1_G1\DE_W0002_P0036\DE_2_W0002_P0036_T0001\TR1_W0001_P0112\TR1_2_W0001_P0112_T0001_R1_P2_K1_Ch2-Ch1.zen
5340	1.107389e-02	5.109597e-03	1.141300e-02	20151203_gfpNIPBLcf1_G2G1\MitoSys2\LSM\gfpNIPBLcf1_G1\DE_W0002_P0036\DE_2_W0002_P0036_T0001\TR1_W0001_P0112\TR1_2_W0001_P0112_T0001_R1_P2_K1_Ch2-Ch1.zen
5660	1.076603e-02	4.183199e-03	1.118100e-02	20151203_gfpNIPBLcf1_G2G1\MitoSys2\LSM\gfpNIPBLcf1_G1\DE_W0002_P0036\DE_2_W0002_P0036_T0001\TR1_W0001_P0112\TR1_2_W0001_P0112_T0001_R1_P2_K1_Ch2-Ch1.zen
5980	1.148728e-02	4.471760e-03	1.096800e-02	20151203_gfpNIPBLcf1_G2G1\MitoSys2\LSM\gfpNIPBLcf1_G1\DE_W0002_P0036\DE_2_W0002_P0036_T0001\TR1_W0001_P0112\TR1_2_W0001_P0112_T0001_R1_P2_K1_Ch2-Ch1.zen
6300	1.046992e-02	4.475255e-03	1.077000e-02	20151203_gfpNIPBLcf1_G2G1\MitoSys2\LSM\gfpNIPBLcf1_G1\DE_W0002_P0036\DE_2_W0002_P0036_T0001\TR1_W0001_P0112\TR1_2_W0001_P0112_T0001_R1_P2_K1_Ch2-Ch1.zen
6940	1.088873e-02	4.168016e-03	1.041500e-02	20151203_gfpNIPBLcf1_G2G1\MitoSys2\LSM\gfpNIPBLcf1_G1\DE_W0002_P0036\DE_2_W0002_P0036_T0001\TR1_W0001_P0112\TR1_2_W0001_P0112_T0001_R1_P2_K1_Ch2-Ch1.zen
7580	9.995909e-03	3.913935e-03	1.010400e-02	20151203_gfpNIPBLcf1_G2G1\MitoSys2\LSM\gfpNIPBLcf1_G1\DE_W0002_P0036\DE_2_W0002_P0036_T0001\TR1_W0001_P0112\TR1_2_W0001_P0112_T0001_R1_P2_K1_Ch2-Ch1.zen
8220	1.033486e-02	3.949639e-03	9.828800e-03	20151203_gfpNIPBLcf1_G2G1\MitoSys2\LSM\gfpNIPBLcf1_G1\DE_W0002_P0036\DE_2_W0002_P0036_T0001\TR1_W0001_P0112\TR1_2_W0001_P0112_T0001_R1_P2_K1_Ch2-Ch1.zen
8860	1.012483e-02	3.648626e-03	9.583000e-03	20151203_gfpNIPBLcf1_G2G1\MitoSys2\LSM\gfpNIPBLcf1_G1\DE_W0002_P0036\DE_2_W0002_P0036_T0001\TR1_W0001_P0112\TR1_2_W0001_P0112_T0001_R1_P2_K1_Ch2-Ch1.zen
9500	9.274202e-03	4.348549e-03	9.361000e-03	20151203_gfpNIPBLcf1_G2G1\MitoSys2\LSM\gfpNIPBLcf1_G1\DE_W0002_P0036\DE_2_W0002_P0036_T0001\TR1_W0001_P0112\TR1_2_W0001_P0112_T0001_R1_P2_K1_Ch2-Ch1.zen
10140	9.325986e-03	4.603423e-03	9.158800e-03	20151203_gfpNIPBLcf1_G2G1\MitoSys2\LSM\gfpNIPBLcf1_G1\DE_W0002_P0036\DE_2_W0002_P0036_T0001\TR1_W0001_P0112\TR1_2_W0001_P0112_T0001_R1_P2_K1_Ch2-Ch1.zen
10780	8.892851e-03	4.121699e-03	8.973000e-03	20151203_gfpNIPBLcf1_G2G1\MitoSys2\LSM\gfpNIPBLcf1_G1\DE_W0002_P0036\DE_2_W0002_P0036_T0001\TR1_W0001_P0112\TR1_2_W0001_P0112_T0001_R1_P2_K1_Ch2-Ch1.zen
11420	8.839334e-03	4.778493e-03	8.801100e-03	20151203_gfpNIPBLcf1_G2G1\MitoSys2\LSM\gfpNIPBLcf1_G1\DE_W0002_P0036\DE_2_W0002_P0036_T0001\TR1_W0001_P0112\TR1_2_W0001_P0112_T0001_R1_P2_K1_Ch2-Ch1.zen
12060	8.965207e-03	4.717924e-03	8.640900e-03	20151203_gfpNIPBLcf1_G2G1\MitoSys2\LSM\gfpNIPBLcf1_G1\DE_W0002_P0036\DE_2_W0002_P0036_T0001\TR1_W0001_P0112\TR1_2_W0001_P0112_T0001_R1_P2_K1_Ch2-Ch1.zen
12700	8.298446e-03	4.663419e-03	8.490700e-03	20151203_gfpNIPBLcf1_G2G1\MitoSys2\LSM\gfpNIPBLcf1_G1\DE_W0002_P0036\DE_2_W0002_P0036_T0001\TR1_W0001_P0112\TR1_2_W0001_P0112_T0001_R1_P2_K1_Ch2-Ch1.zen
13980	7.762607e-03	3.994290e-03	8.214500e-03	20151203_gfpNIPBLcf1_G2G1\MitoSys2\LSM\gfpNIPBLcf1_G1\DE_W0002_P0036\DE_2_W0002_P0036_T0001\TR1_W0001_P0112\TR1_2_W0001_P0112_T0001_R1_P2_K1_Ch2-Ch1.zen
15260	8.162894e-03	4.328737e-03	7.963700e-03	20151203_gfpNIPBLcf1_G2G1\MitoSys2\LSM\gfpNIPBLcf1_G1\DE_W0002_P0036\DE_2_W0002_P0036_T0001\TR1_W0001_P0112\TR1_2_W0001_P0112_T0001_R1_P2_K1_Ch2-Ch1.zen
16540	7.282856e-03	4.313928e-03	7.732000e-03	20151203_gfpNIPBLcf1_G2G1\MitoSys2\LSM\gfpNIPBLcf1_G1\DE_W0002_P0036\DE_2_W0002_P0036_T0001\TR1_W0001_P0112\TR1_2_W0001_P0112_T0001_R1_P2_K1_Ch2-Ch1.zen
17820	7.358445e-03	4.066064e-03	7.515200e-03	20151203_gfpNIPBLcf1_G2G1\MitoSys2\LSM\gfpNIPBLcf1_G1\DE_W0002_P0036\DE_2_W0002_P0036_T0001\TR1_W0001_P0112\TR1_2_W0001_P0112_T0001_R1_P2_K1_Ch2-Ch1.zen
19100	6.960216e-03	4.064315e-03	7.310000e-03	20151203_gfpNIPBLcf1_G2G1\MitoSys2\LSM\gfpNIPBLcf1_G1\DE_W0002_P0036\DE_2_W0002_P0036_T0001\TR1_W0001_P0112\TR1_2_W0001_P0112_T0001_R1_P2_K1_Ch2-Ch1.zen
20380	7.224623e-03	4.067954e-03	7.114100e-03	20151203_gfpNIPBLcf1_G2G1\MitoSys2\LSM\gfpNIPBLcf1_G1\DE_W0002_P0036\DE_2_W0002_P0036_T0001\TR1_W0001_P0112\TR1_2_W0001_P0112_T0001_R1_P2_K1_Ch2-Ch1.zen
21660	6.929436e-03	4.303389e-03	6.925800e-03	20151203_gfpNIPBLcf1_G2G1\MitoSys2\LSM\gfpNIPBLcf1_G1\DE_W0002_P0036\DE_2_W0002_P0036_T0001\TR1_W0001_P0112\TR1_2_W0001_P0112_T0001_R1_P2_K1_Ch2-Ch1.zen
22940	7.087759e-03	4.579122e-03	6.744000e-03	20151203_gfpNIPBLcf1_G2G1\MitoSys2\LSM\gfpNIPBLcf1_G1\DE_W0002_P0036\DE_2_W0002_P0036_T0001\TR1_W0001_P0112\TR1_2_W0001_P0112_T0001_R1_P2_K1_Ch2-Ch1.zen
24220	6.428052e-03	4.528765e-03	6.567800e-03	20151203_gfpNIPBLcf1_G2G1\MitoSys2\LSM\gfpNIPBLcf1_G1\DE_W0002_P0036\DE_2_W0002_P0036_T0001\TR1_W0001_P0112\TR1_2_W0001_P0112_T0001_R1_P2_K1_Ch2-Ch1.zen
25500	6.383019e-03	4.492574e-03	6.396400e-03	20151203_gfpNIPBLcf1_G2G1\MitoSys2\LSM\gfpNIPBLcf1_G1\DE_W0002_P0036\DE_2_W0002_P0036_T0001\TR1_W0001_P0112\TR1_2_W0001_P0112_T0001_R1_P2_K1_Ch2-Ch1.zen
28060	6.008048e-03	4.474045e-03	6.066700e-03	20151203_gfpNIPBLcf1_G2G1\MitoSys2\LSM\gfpNIPBLcf1_G1\DE_W0002_P0036\DE_2_W0002_P0036_T0001\TR1_W0001_P0112\TR1_2_W0001_P0112_T0001_R1_P2_K1_Ch2-Ch1.zen
30620	5.706847e-03	4.257967e-03	5.752500e-03	20151203_gfpNIPBLcf1_G2G1\MitoSys2\LSM\gfpNIPBLcf1_G1\DE_W0002_P0036\DE_2_W0002_P0036_T0001\TR1_W0001_P0112\TR1_2_W0001_P0112_T0001_R1_P2_K1_Ch2-Ch1.zen
33180	5.221399e-03	4.170851e-03	5.452700e-03	20151203_gfpNIPBLcf1_G2G1\MitoSys2\LSM\gfpNIPBLcf1_G1\DE_W0002_P0036\DE_2_W0002_P0036_T0001\TR1_W0001_P0112\TR1_2_W0001_P0112_T0001_R1_P2_K1_Ch2-Ch1.zen
35740	5.030277e-03	4.289026e-03	5.166700e-03	20151203_gfpNIPBLcf1_G2G1\MitoSys2\LSM\gfpNIPBLcf1_G1\DE_W0002_P0036\DE_2_W0002_P0036_T0001\TR1_W0001_P0112\TR1_2_W0001_P0112_T0001_R1_P2_K1_Ch2-Ch1.zen
38300	4.789618e-03	4.013374e-03	4.894300e-03	20151203_gfpNIPBLcf1_G2G1\MitoSys2\LSM\gfpNIPBLcf1_G1\DE_W0002_P0036\DE_2_W0002_P0036_T0001\TR1_W0001_P0112\TR1_2_W0001_P0112_T0001_R1_P2_K1_Ch2-Ch1.zen
40860	4.444326e-03	3.600081e-03	4.635400e-03	20151203_gfpNIPBLcf1_G2G1\MitoSys2\LSM\gfpNIPBLcf1_G1\DE_W0002_P0036\DE_2_W0002_P0036_T0001\TR1_W0001_P0112\TR1_2_W0001_P0112_T0001_R1_P2_K1_Ch2-Ch1.zen
43420	4.029562e-03	3.807985e-03	4.389700e-03	20151203_gfpNIPBLcf1_G2G1\MitoSys2\LSM\gfpNIPBLcf1_G1\DE_W0002_P0036\DE_2_W0002_P0036_T0001\TR1_W0001_P0112\TR1_2_W0001_P0112_T0001_R1_P2_K1_Ch2-Ch1.zen
45980	3.956646e-03	4.374322e-03	4.157000e-03	20151203_gfpNIPBLcf1_G2G1\MitoSys2\LSM\gfpNIPBLcf1_G1\DE_W0002_P0036\DE_2_W0002_P0036_T0001\TR1_W0001_P0112\TR1_2_W0001_P0112_T0001_R1_P2_K1_Ch2-Ch1.zen
48540	3.894708e-03	3.948327e-03	3.937000e-03	20151203_gfpNIPBLcf1_G2G1\MitoSys2\LSM\gfpNIPBLcf1_G1\DE_W0002_P0036\DE_2_W0002_P0036_T0001\TR1_W0001_P0112\TR1_2_W0001_P0112_T0001_R1_P2_K1_Ch2-Ch1.zen
51100	3.788444e-03	3.758624e-03	3.729400e-03	20151203_gfpNIPBLcf1_G2G1\MitoSys2\LSM\gfpNIPBLcf1_G1\DE_W0002_P0036\DE_2_W0002_P0036_T0001\TR1_W0001_P0112\TR1_2_W0001_P0112_T0001_R1_P2_K1_Ch2-Ch1.zen
56220	3.538485e-03	3.985290e-03	3.349300e-03	20151203_gfpNIPBLcf1_G2G1\MitoSys2\LSM\gfpNIPBLcf1_G1\DE_W0002_P0036\DE_2_W0002_P0036_T0001\TR1_W0001_P0112\TR1_2_W0001_P0112_T0001_R1_P2_K1_Ch2-Ch1.zen
61340	3.792216e-03	3.666083e-03	3.012900e-03	20151203_gfpNIPBLcf1_G2G1\MitoSys2\LSM\gfpNIPBLcf1_G1\DE_W0002_P0036\DE_2_W0002_P0036_T0001\TR1_W0001_P0112\TR1_2_W0001_P0112_T0001_R1_P2_K1_Ch2-Ch1.zen
66460	3.127720e-03	3.489170e-03	2.715700e-03	20151203_gfpNIPBLcf1_G2G1\MitoSys2\LSM\gfpNIPBLcf1_G1\DE_W0002_P0036\DE_2_W0002_P0036_T0001\TR1_W0001_P0112\TR1_2_W0001_P0112_T0001_R1_P2_K1_Ch2-Ch1.zen
71580	2.508392e-03	3.605184e-03	2.453500e-03	20151203_gfpNIPBLcf1_G2G1\MitoSys2\LSM\gfpNIPBLcf1_G1\DE_W0002_P0036\DE_2_W0002_P0036_T0001\TR1_W0001_P0112\TR1_2_W0001_P0112_T0001_R1_P2_K1_Ch2-Ch1.zen
76700	2.379511e-03	3.231053e-03	2.222000e-03	20151203_gfpNIPBLcf1_G2G1\MitoSys2\LSM\gfpNIPBLcf1_G1\DE_W0002_P0036\DE_2_W0002_P0036_T0001\TR1_W0001_P0112\TR1_2_W0001_P0112_T0001_R1_P2_K1_Ch2-Ch1.zen
81820	2.357751e-03	3.232267e-03	2.017500e-03	20151203_gfpNIPBLcf1_G2G1\MitoSys2\LSM\gfpNIPBLcf1_G1\DE_W0002_P0036\DE_2_W0002_P0036_T0001\TR1_W0001_P0112\TR1_2_W0001_P0112_T0001_R1_P2_K1_Ch2-Ch1.zen
86940	2.416468e-03	3.280369e-03	1.836600e-03	20151203_gfpNIPBLcf1_G2G1\MitoSys2\LSM\gfpNIPBLcf1_G1\DE_W0002_P0036\DE_2_W0002_P0036_T0001\TR1_W0001_P0112\TR1_2_W0001_P0112_T0001_R1_P2_K1_Ch2-Ch1.zen
92060	2.141591e-03	3.232873e-03	1.676200e-03	20151203_gfpNIPBLcf1_G2G1\MitoSys2\LSM\gfpNIPBLcf1_G1\DE_W0002_P0036\DE_2_W0002_P0036_T0001\TR1_W0001_P0112\TR1_2_W0001_P0112_T0001_R1_P2_K1_Ch2-Ch1.zen
97180	2.190711e-03	3.276373e-03	1.533600e-03	20151203_gfpNIPBLcf1_G2G1\MitoSys2\LSM\gfpNIPBLcf1_G1\DE_W0002_P0036\DE_2_W0002_P0036_T0001\TR1_W0001_P0112\TR1_2_W0001_P0112_T0001_R1_P2_K1_Ch2-Ch1.zen
102300	1.772064e-03	2.903987e-03	1.406700e-03	20151203_gfpNIPBLcf1_G2G1\MitoSys2\LSM\gfpNIPBLcf1_G1\DE_W0002_P0036\DE_2_W0002_P0036_T0001\TR1_W0001_P0112\TR1_2_W0001_P0112_T0001_R1_P2_K1_Ch2-Ch1.zen
112540	1.412554e-03	2.912396e-03	1.191700e-03	20151203_gfpNIPBLcf1_G2G1\MitoSys2\LSM\gfpNIPBLcf1_G1\DE_W0002_P0036\DE_2_W0002_P0036_T0001\TR1_W0001_P0112\TR1_2_W0001_P0112_T0001_R1_P2_K1_Ch2-Ch1.zen
122780	7.373274e-04	3.070743e-03	1.018500e-03	20151203_gfpNIPBLcf1_G2G1\MitoSys2\LSM\gfpNIPBLcf1_G1\DE_W0002_P0036\DE_2_W0002_P0036_T0001\TR1_W0001_P0112\TR1_2_W0001_P0112_T0001_R1_P2_K1_Ch2-Ch1.zen
133020	6.384880e-04	2.725681e-03	8.775100e-04	20151203_gfpNIPBLcf1_G2G1\MitoSys2\LSM\gfpNIPBLcf1_G1\DE_W0002_P0036\DE_2_W0002_P0036_T0001\TR1_W0001_P0112\TR1_2_W0001_P0112_T0001_R1_P2_K1_Ch2-Ch1.zen
143260	5.682434e-04	2.447048e-03	7.615800e-04	20151203_gfpNIPBLcf1_G2G1\MitoSys2\LSM\gfpNIPBLcf1_G1\DE_W0002_P0036\DE_2_W0002_P0036_T0001\TR1_W0001_P0112\TR1_2_W0001_P0112_T0001_R1_P2_K1_Ch2-Ch1.zen
153500	5.954804e-04	2.061063e-03	6.653900e-04	20151203_gfpNIPBLcf1_G2G1\MitoSys2\LSM\gfpNIPBLcf1_G1\DE_W0002_P0036\DE_2_W0002_P0036_T0001\TR1_W0001_P0112\TR1_2_W0001_P0112_T0001_R1_P2_K1_Ch2-Ch1.zen
163740	6.448117e-04	1.861373e-03	5.848900e-04	20151203_gfpNIPBLcf1_G2G1\MitoSys2\LSM\gfpNIPBLcf1_G1\DE_W0002_P0036\DE_2_W0002_P0036_T0001\TR1_W0001_P0112\TR1_2_W0001_P0112_T0001_R1_P2_K1_Ch2-Ch1.zen
173980	6.965579e-04	1.870347e-03	5.169800e-04	20151203_gfpNIPBLcf1_G2G1\MitoSys2\LSM\gfpNIPBLcf1_G1\DE_W0002_P0036\DE_2_W0002_P0036_T0001\TR1_W0001_P0112\TR1_2_W0001_P0112_T0001_R1_P2_K1_Ch2-Ch1.zen
184220	5.284991e-04	1.835768e-03	4.592900e-04	20151203_gfpNIPBLcf1_G2G1\MitoSys2\LSM\gfpNIPBLcf1_G1\DE_W0002_P0036\DE_2_W0002_P0036_T0001\TR1_W0001_P0112\TR1_2_W0001_P0112_T0001_R1_P2_K1_Ch2-Ch1.zen
194460	1.901807e-04	1.544254e-03	4.099300e-04	20151203_gfpNIPBLcf1_G2G1\MitoSys2\LSM\gfpNIPBLcf1_G1\DE_W0002_P0036\DE_2_W0002_P0036_T0001\TR1_W0001_P0112\TR1_2_W0001_P0112_T0001_R1_P2_K1_Ch2-Ch1.zen
204700	-2.248260e-04	1.723485e-03	3.674500e-04	20151203_gfpNIPBLcf1_G2G1\MitoSys2\LSM\gfpNIPBLcf1_G1\DE_W0002_P0036\DE_2_W0002_P0036_T0001\TR1_W0001_P0112\TR1_2_W0001_P0112_T0001_R1_P2_K1_Ch2-Ch1.zen
225180	-8.800581e-04	2.051449e-03	2.986800e-04	20151203_gfpNIPBLcf1_G2G1\MitoSys2\LSM\gfpNIPBLcf1_G1\DE_W0002_P0036\DE_2_W0002_P0036_T0001\TR1_W0001_P0112\TR1_2_W0001_P0112_T0001_R1_P2_K1_Ch2-Ch1.zen
245660	-1.292522e-03	2.676226e-03	2.461200e-04	20151203_gfpNIPBLcf1_G2G1\MitoSys2\LSM\gfpNIPBLcf1_G1\DE_W0002_P0036\DE_2_W0002_P0036_T0001\TR1_W0001_P0112\TR1_2_W0001_P0112_T0001_R1_P2_K1_Ch2-Ch1.zen
266140	-1.356287e-03	3.069300e-03	2.052300e-04	20151203_gfpNIPBLcf1_G2G1\MitoSys2\LSM\gfpNIPBLcf1_G1\DE_W0002_P0036\DE_2_W0002_P0036_T0001\TR1_W0001_P0112\TR1_2_W0001_P0112_T0001_R1_P2_K1_Ch2-Ch1.zen
286620	-1.474573e-03	2.862381e-03	1.729500e-04	20151203_gfpNIPBLcf1_G2G1\MitoSys2\LSM\gfpNIPBLcf1_G1\DE_W0002_P0036\DE_2_W0002_P0036_T0001\TR1_W0001_P0112\TR1_2_W0001_P0112_T0001_R1_P2_K1_Ch2-Ch1.zen
307100	-1.406298e-03	3.060248e-03	1.471100e-04	20151203_gfpNIPBLcf1_G2G1\MitoSys2\LSM\gfpNIPBLcf1_G1\DE_W0002_P0036\DE_2_W0002_P0036_T0001\TR1_W0001_P0112\TR1_2_W0001_P0112_T0001_R1_P2_K1_Ch2-Ch1.zen
327580	-1.534674e-03	2.970006e-03	1.261800e-04	20151203_gfpNIPBLcf1_G2G1\MitoSys2\LSM\gfpNIPBLcf1_G1\DE_W0002_P0036\DE_2_W0002_P0036_T0001\TR1_W0001_P0112\TR1_2_W0001_P0112_T0001_R1_P2_K1_Ch2-Ch1.zen
348060	-1.536430e-03	2.799802e-03	1.090600e-04	20151203_gfpNIPBLcf1_G2G1\MitoSys2\LSM\gfpNIPBLcf1_G1\DE_W0002_P0036\DE_2_W0002_P0036_T0001\TR1_W0001_P0112\TR1_2_W0001_P0112_T0001_R1_P2_K1_Ch2-Ch1.zen
368540	-1.254502e-03	2.376520e-03	9.490700e-05	20151203_gfpNIPBLcf1_G2G1\MitoSys2\LSM\gfpNIPBLcf1_G1\DE_W0002_P0036\DE_2_W0002_P0036_T0001\TR1_W0001_P0112\TR1_2_W0001_P0112_T0001_R1_P2_K1_Ch2-Ch1.zen
389020	-1.061219e-03	2.645922e-03	8.311400e-05	20151203_gfpNIPBLcf1_G2G1\MitoSys2\LSM\gfpNIPBLcf1_G1\DE_W0002_P0036\DE_2_W0002_P0036_T0001\TR1_W0001_P0112\TR1_2_W0001_P0112_T0001_R1_P2_K1_Ch2-Ch1.zen
409500	-9.167309e-04	2.558486e-03	7.320900e-05	20151203_gfpNIPBLcf1_G2G1\MitoSys2\LSM\gfpNIPBLcf1_G1\DE_W0002_P0036\DE_2_W0002_P0036_T0001\TR1_W0001_P0112\TR1_2_W0001_P0112_T0001_R1_P2_K1_Ch2-Ch1.zen
450460	-1.108275e-03	2.649297e-03	5.769200e-05	20151203_gfpNIPBLcf1_G2G1\MitoSys2\LSM\gfpNIPBLcf1_G1\DE_W0002_P0036\DE_2_W0002_P0036_T0001\TR1_W0001_P0112\TR1_2_W0001_P0112_T0001_R1_P2_K1_Ch2-Ch1.zen
491420	-1.131411e-03	2.881054e-03	4.630700e-05	20151203_gfpNIPBLcf1_G2G1\MitoSys2\LSM\gfpNIPBLcf1_G1\DE_W0002_P0036\DE_2_W0002_P0036_T0001\TR1_W0001_P0112\TR1_2_W0001_P0112_T0001_R1_P2_K1_Ch2-Ch1.zen
532380	-1.196477e-03	3.015497e-03	3.776600e-05	20151203_gfpNIPBLcf1_G2G1\MitoSys2\LSM\gfpNIPBLcf1_G1\DE_W0002_P0036\DE_2_W0002_P0036_T0001\TR1_W0001_P0112\TR1_2_W0001_P0112_T0001_R1_P2_K1_Ch2-Ch1.zen
573340	-1.327737e-03	3.094116e-03	3.123500e-05	20151203_gfpNIPBLcf1_G2G1\MitoSys2\LSM\gfpNIPBLcf1_G1\DE_W0002_P0036\DE_2_W0002_P0036_T0001\TR1_W0001_P0112\TR1_2_W0001_P0112_T0001_R1_P2_K1_Ch2-Ch1.zen
614300	-1.289690e-03	2.959715e-03	2.615400e-05	20151203_gfpNIPBLcf1_G2G1\MitoSys2\LSM\gfpNIPBLcf1_G1\DE_W0002_P0036\DE_2_W0002_P0036_T0001\TR1_W0001_P0112\TR1_2_W0001_P0112_T0001_R1_P2_K1_Ch2-Ch1.zen
655260	-1.193363e-03	2.477832e-03	2.214200e-05	20151203_gfpNIPBLcf1_G2G1\MitoSys2\LSM\gfpNIPBLcf1_G1\DE_W0002_P0036\DE_2_W0002_P0036_T0001\TR1_W0001_P0112\TR1_2_W0001_P0112_T0001_R1_P2_K1_Ch2-Ch1.zen
696220	-7.907809e-04	1.898603e-03	1.893100e-05	20151203_gfpNIPBLcf1_G2G1\MitoSys2\LSM\gfpNIPBLcf1_G1\DE_W0002_P0036\DE_2_W0002_P0036_T0001\TR1_W0001_P0112\TR1_2_W0001_P0112_T0001_R1_P2_K1_Ch2-Ch1.zen
737180	-6.658398e-04	2.062107e-03	1.633000e-05	20151203_gfpNIPBLcf1_G2G1\MitoSys2\LSM\gfpNIPBLcf1_G1\DE_W0002_P0036\DE_2_W0002_P0036_T0001\TR1_W0001_P0112\TR1_2_W0001_P0112_T0001_R1_P2_K1_Ch2-Ch1.zen
778140	1.515721e-04	2.727560e-03	1.419900e-05	20151203_gfpNIPBLcf1_G2G1\MitoSys2\LSM\gfpNIPBLcf1_G1\DE_W0002_P0036\DE_2_W0002_P0036_T0001\TR1_W0001_P0112\TR1_2_W0001_P0112_T0001_R1_P2_K1_Ch2-Ch1.zen
819100	5.196572e-04	2.837759e-03	1.243600e-05	20151203_gfpNIPBLcf1_G2G1\MitoSys2\LSM\gfpNIPBLcf1_G1\DE_W0002_P0036\DE_2_W0002_P0036_T0001\TR1_W0001_P0112\TR1_2_W0001_P0112_T0001_R1_P2_K1_Ch2-Ch1.zen
901020	4.629273e-04	2.437146e-03	9.725500e-06	20151203_gfpNIPBLcf1_G2G1\MitoSys2\LSM\gfpNIPBLcf1_G1\DE_W0002_P0036\DE_2_W0002_P0036_T0001\TR1_W0001_P0112\TR1_2_W0001_P0112_T0001_R1_P2_K1_Ch2-Ch1.zen
982940	2.241015e-04	2.372486e-03	7.776900e-06	20151203_gfpNIPBLcf1_G2G1\MitoSys2\LSM\gfpNIPBLcf1_G1\DE_W0002_P0036\DE_2_W0002_P0036_T0001\TR1_W0001_P0112\TR1_2_W0001_P0112_T0001_R1_P2_K1_Ch2-Ch1.zen
1064860	-3.575535e-04	2.618634e-03	6.337400e-06	20151203_gfpNIPBLcf1_G2G1\MitoSys2\LSM\gfpNIPBLcf1_G1\DE_W0002_P0036\DE_2_W0002_P0036_T0001\TR1_W0001_P0112\TR1_2_W0001_P0112_T0001_R1_P2_K1_Ch2-Ch1.zen
1146780	-6.921761e-04	2.935689e-03	5.248700e-06	20151203_gfpNIPBLcf1_G2G1\MitoSys2\LSM\gfpNIPBLcf1_G1\DE_W0002_P0036\DE_2_W0002_P0036_T0001\TR1_W0001_P0112\TR1_2_W0001_P0112_T0001_R1_P2_K1_Ch2-Ch1.zen
1228700	-7.853326e-04	2.719191e-03	4.408500e-06	20151203_gfpNIPBLcf1_G2G1\MitoSys2\LSM\gfpNIPBLcf1_G1\DE_W0002_P0036\DE_2_W0002_P0036_T0001\TR1_W0001_P0112\TR1_2_W0001_P0112_T0001_R1_P2_K1_Ch2-Ch1.zen
1310620	-3.924752e-04	2.307532e-03	3.748600e-06	20151203_gfpNIPBLcf1_G2G1\MitoSys2\LSM\gfpNIPBLcf1_G1\DE_W0002_P0036\DE_2_W0002_P0036_T0001\TR1_W0001_P0112\TR1_2_W0001_P0112_T0001_R1_P2_K1_Ch2-Ch1.zen
1392540	4.870263e-04	2.230422e-03	3.222100e-06	20151203_gfpNIPBLcf1_G2G1\MitoSys2\LSM\gfpNIPBLcf1_G1\DE_W0002_P0036\DE_2_W0002_P0036_T0001\TR1_W0001_P0112\TR1_2_W0001_P0112_T0001_R1_P2_K1_Ch2-Ch1.zen
1474460	-3.072828e-05	1.882603e-03	2.796100e-06	20151203_gfpNIPBLcf1_G2G1\MitoSys2\LSM\gfpNIPBLcf1_G1\DE_W0002_P0036\DE_2_W0002_P0036_T0001\TR1_W0001_P0112\TR1_2_W0001_P0112_T0001_R1_P2_K1_Ch2-Ch1.zen
1556380	-1.673203e-04	2.660633e-03	2.447200e-06	20151203_gfpNIPBLcf1_G2G1\MitoSys2\LSM\gfpNIPBLcf1_G1\DE_W0002_P0036\DE_2_W0002_P0036_T0001\TR1_W0001_P0112\TR1_2_W0001_P0112_T0001_R1_P2_K1_Ch2-Ch1.zen
10	2.695169e-02	1.153003e-02	2.779800e-02	20151203_gfpNIPBLcf1_G2G1\MitoSys2\LSM\gfpNIPBLcf1_G1\DE_W0002_P0037\DE_2_W0002_P0037_T0001\TR1_W0001_P0108\TR1_2_W0001_P0108_T0001_R1_P3_K1_Ch2-Ch1.zen
20	3.010250e-02	1.261503e-02	2.736300e-02	20151203_gfpNIPBLcf1_G2G1\MitoSys2\LSM\gfpNIPBLcf1_G1\DE_W0002_P0037\DE_2_W0002_P0037_T0001\TR1_W0001_P0108\TR1_2_W0001_P0108_T0001_R1_P3_K1_Ch2-Ch1.zen
30	2.475754e-02	1.269813e-02	2.696400e-02	20151203_gfpNIPBLcf1_G2G1\MitoSys2\LSM\gfpNIPBLcf1_G1\DE_W0002_P0037\DE_2_W0002_P0037_T0001\TR1_W0001_P0108\TR1_2_W0001_P0108_T0001_R1_P3_K1_Ch2-Ch1.zen
40	2.771413e-02	1.170693e-02	2.659900e-02	20151203_gfpNIPBLcf1_G2G1\MitoSys2\LSM\gfpNIPBLcf1_G1\DE_W0002_P0037\DE_2_W0002_P0037_T0001\TR1_W0001_P0108\TR1_2_W0001_P0108_T0001_R1_P3_K1_Ch2-Ch1.zen
50	2.509400e-02	1.138343e-02	2.626300e-02	20151203_gfpNIPBLcf1_G2G1\MitoSys2\LSM\gfpNIPBLcf1_G1\DE_W0002_P0037\DE_2_W0002_P0037_T0001\TR1_W0001_P0108\TR1_2_W0001_P0108_T0001_R1_P3_K1_Ch2-Ch1.zen
60	2.558339e-02	8.470804e-03	2.595400e-02	20151203_gfpNIPBLcf1_G2G1\MitoSys2\LSM\gfpNIPBLcf1_G1\DE_W0002_P0037\DE_2_W0002_P0037_T0001\TR1_W0001_P0108\TR1_2_W0001_P0108_T0001_R1_P3_K1_Ch2-Ch1.zen
70	2.596440e-02	1.226420e-02	2.566900e-02	20151203_gfpNIPBLcf1_G2G1\MitoSys2\LSM\gfpNIPBLcf1_G1\DE_W0002_P0037\DE_2_W0002_P0037_T0001\TR1_W0001_P0108\TR1_2_W0001_P0108_T0001_R1_P3_K1_Ch2-Ch1.zen
80	2.549891e-02	1.120964e-02	2.540600e-02	20151203_gfpNIPBLcf1_G2G1\MitoSys2\LSM\gfpNIPBLcf1_G1\DE_W0002_P0037\DE_2_W0002_P0037_T0001\TR1_W0001_P0108\TR1_2_W0001_P0108_T0001_R1_P3_K1_Ch2-Ch1.zen
90	2.591092e-02	1.199546e-02	2.516300e-02	20151203_gfpNIPBLcf1_G2G1\MitoSys2\LSM\gfpNIPBLcf1_G1\DE_W0002_P0037\DE_2_W0002_P0037_T0001\TR1_W0001_P0108\TR1_2_W0001_P0108_T0001_R1_P3_K1_Ch2-Ch1.zen
100	2.547254e-02	8.894472e-03	2.493800e-02	20151203_gfpNIPBLcf1_G2G1\MitoSys2\LSM\gfpNIPBLcf1_G1\DE_W0002_P0037\DE_2_W0002_P0037_T0001\TR1_W0001_P0108\TR1_2_W0001_P0108_T0001_R1_P3_K1_Ch2-Ch1.zen
120	2.235160e-02	9.092902e-03	2.453400e-02	20151203_gfpNIPBLcf1_G2G1\MitoSys2\LSM\gfpNIPBLcf1_G1\DE_W0002_P0037\DE_2_W0002_P0037_T0001\TR1_W0001_P0108\TR1_2_W0001_P0108_T0001_R1_P3_K1_Ch2-Ch1.zen
140	2.482313e-02	9.308008e-03	2.418400e-02	20151203_gfpNIPBLcf1_G2G1\MitoSys2\LSM\gfpNIPBLcf1_G1\DE_W0002_P0037\DE_2_W0002_P0037_T0001\TR1_W0001_P0108\TR1_2_W0001_P0108_T0001_R1_P3_K1_Ch2-Ch1.zen
160	2.642987e-02	8.763660e-03	2.387800e-02	20151203_gfpNIPBLcf1_G2G1\MitoSys2\LSM\gfpNIPBLcf1_G1\DE_W0002_P0037\DE_2_W0002_P0037_T0001\TR1_W0001_P0108\TR1_2_W0001_P0108_T0001_R1_P3_K1_Ch2-Ch1.zen
180	2.066610e-02	8.979800e-03	2.360700e-02	20151203_gfpNIPBLcf1_G2G1\MitoSys2\LSM\gfpNIPBLcf1_G1\DE_W0002_P0037\DE_2_W0002_P0037_T0001\TR1_W0001_P0108\TR1_2_W0001_P0108_T0001_R1_P3_K1_Ch2-Ch1.zen
200	2.535559e-02	9.873203e-03	2.336600e-02	20151203_gfpNIPBLcf1_G2G1\MitoSys2\LSM\gfpNIPBLcf1_G1\DE_W0002_P0037\DE_2_W0002_P0037_T0001\TR1_W0001_P0108\TR1_2_W0001_P0108_T0001_R1_P3_K1_Ch2-Ch1.zen
220	2.276412e-02	7.319755e-03	2.315000e-02	20151203_gfpNIPBLcf1_G2G1\MitoSys2\LSM\gfpNIPBLcf1_G1\DE_W0002_P0037\DE_2_W0002_P0037_T0001\TR1_W0001_P0108\TR1_2_W0001_P0108_T0001_R1_P3_K1_Ch2-Ch1.zen
240	2.269173e-02	8.808608e-03	2.295300e-02	20151203_gfpNIPBLcf1_G2G1\MitoSys2\LSM\gfpNIPBLcf1_G1\DE_W0002_P0037\DE_2_W0002_P0037_T0001\TR1_W0001_P0108\TR1_2_W0001_P0108_T0001_R1_P3_K1_Ch2-Ch1.zen
260	2.066305e-02	9.161686e-03	2.277300e-02	20151203_gfpNIPBLcf1_G2G1\MitoSys2\LSM\gfpNIPBLcf1_G1\DE_W0002_P0037\DE_2_W0002_P0037_T0001\TR1_W0001_P0108\TR1_2_W0001_P0108_T0001_R1_P3_K1_Ch2-Ch1.zen
280	2.217199e-02	8.508107e-03	2.260700e-02	20151203_gfpNIPBLcf1_G2G1\MitoSys2\LSM\gfpNIPBLcf1_G1\DE_W0002_P0037\DE_2_W0002_P0037_T0001\TR1_W0001_P0108\TR1_2_W0001_P0108_T0001_R1_P3_K1_Ch2-Ch1.zen
300	2.343550e-02	5.733593e-03	2.245300e-02	20151203_gfpNIPBLcf1_G2G1\MitoSys2\LSM\gfpNIPBLcf1_G1\DE_W0002_P0037\DE_2_W0002_P0037_T0001\TR1_W0001_P0108\TR1_2_W0001_P0108_T0001_R1_P3_K1_Ch2-Ch1.zen
340	2.190697e-02	6.730286e-03	2.217100e-02	20151203_gfpNIPBLcf1_G2G1\MitoSys2\LSM\gfpNIPBLcf1_G1\DE_W0002_P0037\DE_2_W0002_P0037_T0001\TR1_W0001_P0108\TR1_2_W0001_P0108_T0001_R1_P3_K1_Ch2-Ch1.zen
380	2.315158e-02	5.913469e-03	2.191800e-02	20151203_gfpNIPBLcf1_G2G1\MitoSys2\LSM\gfpNIPBLcf1_G1\DE_W0002_P0037\DE_2_W0002_P0037_T0001\TR1_W0001_P0108\TR1_2_W0001_P0108_T0001_R1_P3_K1_Ch2-Ch1.zen
420	2.125354e-02	7.505454e-03	2.168500e-02	20151203_gfpNIPBLcf1_G2G1\MitoSys2\LSM\gfpNIPBLcf1_G1\DE_W0002_P0037\DE_2_W0002_P0037_T0001\TR1_W0001_P0108\TR1_2_W0001_P0108_T0001_R1_P3_K1_Ch2-Ch1.zen
460	2.092745e-02	7.332402e-03	2.146700e-02	20151203_gfpNIPBLcf1_G2G1\MitoSys2\LSM\gfpNIPBLcf1_G1\DE_W0002_P0037\DE_2_W0002_P0037_T0001\TR1_W0001_P0108\TR1_2_W0001_P0108_T0001_R1_P3_K1_Ch2-Ch1.zen
500	2.165424e-02	7.907324e-03	2.126200e-02	20151203_gfpNIPBLcf1_G2G1\MitoSys2\LSM\gfpNIPBLcf1_G1\DE_W0002_P0037\DE_2_W0002_P0037_T0001\TR1_W0001_P0108\TR1_2_W0001_P0108_T0001_R1_P3_K1_Ch2-Ch1.zen
540	2.110970e-02	5.941224e-03	2.106500e-02	20151203_gfpNIPBLcf1_G2G1\MitoSys2\LSM\gfpNIPBLcf1_G1\DE_W0002_P0037\DE_2_W0002_P0037_T0001\TR1_W0001_P0108\TR1_2_W0001_P0108_T0001_R1_P3_K1_Ch2-Ch1.zen
580	2.374318e-02	5.238907e-03	2.087700e-02	20151203_gfpNIPBLcf1_G2G1\MitoSys2\LSM\gfpNIPBLcf1_G1\DE_W0002_P0037\DE_2_W0002_P0037_T0001\TR1_W0001_P0108\TR1_2_W0001_P0108_T0001_R1_P3_K1_Ch2-Ch1.zen
620	2.092612e-02	5.818874e-03	2.069600e-02	20151203_gfpNIPBLcf1_G2G1\MitoSys2\LSM\gfpNIPBLcf1_G1\DE_W0002_P0037\DE_2_W0002_P0037_T0001\TR1_W0001_P0108\TR1_2_W0001_P0108_T0001_R1_P3_K1_Ch2-Ch1.zen
660	2.088142e-02	7.089386e-03	2.052000e-02	20151203_gfpNIPBLcf1_G2G1\MitoSys2\LSM\gfpNIPBLcf1_G1\DE_W0002_P0037\DE_2_W0002_P0037_T0001\TR1_W0001_P0108\TR1_2_W0001_P0108_T0001_R1_P3_K1_Ch2-Ch1.zen
700	2.088506e-02	6.366123e-03	2.035000e-02	20151203_gfpNIPBLcf1_G2G1\MitoSys2\LSM\gfpNIPBLcf1_G1\DE_W0002_P0037\DE_2_W0002_P0037_T0001\TR1_W0001_P0108\TR1_2_W0001_P0108_T0001_R1_P3_K1_Ch2-Ch1.zen
780	1.912564e-02	5.104789e-03	2.002400e-02	20151203_gfpNIPBLcf1_G2G1\MitoSys2\LSM\gfpNIPBLcf1_G1\DE_W0002_P0037\DE_2_W0002_P0037_T0001\TR1_W0001_P0108\TR1_2_W0001_P0108_T0001_R1_P3_K1_Ch2-Ch1.zen
860	1.899488e-02	4.387929e-03	1.971500e-02	20151203_gfpNIPBLcf1_G2G1\MitoSys2\LSM\gfpNIPBLcf1_G1\DE_W0002_P0037\DE_2_W0002_P0037_T0001\TR1_W0001_P0108\TR1_2_W0001_P0108_T0001_R1_P3_K1_Ch2-Ch1.zen
940	1.891313e-02	5.768094e-03	1.942100e-02	20151203_gfpNIPBLcf1_G2G1\MitoSys2\LSM\gfpNIPBLcf1_G1\DE_W0002_P0037\DE_2_W0002_P0037_T0001\TR1_W0001_P0108\TR1_2_W0001_P0108_T0001_R1_P3_K1_Ch2-Ch1.zen
1020	1.795949e-02	4.076495e-03	1.914100e-02	20151203_gfpNIPBLcf1_G2G1\MitoSys2\LSM\gfpNIPBLcf1_G1\DE_W0002_P0037\DE_2_W0002_P0037_T0001\TR1_W0001_P0108\TR1_2_W0001_P0108_T0001_R1_P3_K1_Ch2-Ch1.zen
1100	1.797651e-02	6.028480e-03	1.887500e-02	20151203_gfpNIPBLcf1_G2G1\MitoSys2\LSM\gfpNIPBLcf1_G1\DE_W0002_P0037\DE_2_W0002_P0037_T0001\TR1_W0001_P0108\TR1_2_W0001_P0108_T0001_R1_P3_K1_Ch2-Ch1.zen
1180	1.891810e-02	5.997821e-03	1.862000e-02	20151203_gfpNIPBLcf1_G2G1\MitoSys2\LSM\gfpNIPBLcf1_G1\DE_W0002_P0037\DE_2_W0002_P0037_T0001\TR1_W0001_P0108\TR1_2_W0001_P0108_T0001_R1_P3_K1_Ch2-Ch1.zen
1260	1.814555e-02	4.293940e-03	1.837700e-02	20151203_gfpNIPBLcf1_G2G1\MitoSys2\LSM\gfpNIPBLcf1_G1\DE_W0002_P0037\DE_2_W0002_P0037_T0001\TR1_W0001_P0108\TR1_2_W0001_P0108_T0001_R1_P3_K1_Ch2-Ch1.zen
1340	1.780386e-02	2.880861e-03	1.814400e-02	20151203_gfpNIPBLcf1_G2G1\MitoSys2\LSM\gfpNIPBLcf1_G1\DE_W0002_P0037\DE_2_W0002_P0037_T0001\TR1_W0001_P0108\TR1_2_W0001_P0108_T0001_R1_P3_K1_Ch2-Ch1.zen
1420	1.912498e-02	4.529986e-03	1.792100e-02	20151203_gfpNIPBLcf1_G2G1\MitoSys2\LSM\gfpNIPBLcf1_G1\DE_W0002_P0037\DE_2_W0002_P0037_T0001\TR1_W0001_P0108\TR1_2_W0001_P0108_T0001_R1_P3_K1_Ch2-Ch1.zen
1500	1.813486e-02	5.748293e-03	1.770700e-02	20151203_gfpNIPBLcf1_G2G1\MitoSys2\LSM\gfpNIPBLcf1_G1\DE_W0002_P0037\DE_2_W0002_P0037_T0001\TR1_W0001_P0108\TR1_2_W0001_P0108_T0001_R1_P3_K1_Ch2-Ch1.zen
1660	1.731304e-02	4.249947e-03	1.730500e-02	20151203_gfpNIPBLcf1_G2G1\MitoSys2\LSM\gfpNIPBLcf1_G1\DE_W0002_P0037\DE_2_W0002_P0037_T0001\TR1_W0001_P0108\TR1_2_W0001_P0108_T0001_R1_P3_K1_Ch2-Ch1.zen
1820	1.635905e-02	3.739298e-03	1.693300e-02	20151203_gfpNIPBLcf1_G2G1\MitoSys2\LSM\gfpNIPBLcf1_G1\DE_W0002_P0037\DE_2_W0002_P0037_T0001\TR1_W0001_P0108\TR1_2_W0001_P0108_T0001_R1_P3_K1_Ch2-Ch1.zen
1980	1.654877e-02	4.762556e-03	1.658800e-02	20151203_gfpNIPBLcf1_G2G1\MitoSys2\LSM\gfpNIPBLcf1_G1\DE_W0002_P0037\DE_2_W0002_P0037_T0001\TR1_W0001_P0108\TR1_2_W0001_P0108_T0001_R1_P3_K1_Ch2-Ch1.zen
2140	1.647262e-02	4.544000e-03	1.626700e-02	20151203_gfpNIPBLcf1_G2G1\MitoSys2\LSM\gfpNIPBLcf1_G1\DE_W0002_P0037\DE_2_W0002_P0037_T0001\TR1_W0001_P0108\TR1_2_W0001_P0108_T0001_R1_P3_K1_Ch2-Ch1.zen
2300	1.597926e-02	5.442231e-03	1.596800e-02	20151203_gfpNIPBLcf1_G2G1\MitoSys2\LSM\gfpNIPBLcf1_G1\DE_W0002_P0037\DE_2_W0002_P0037_T0001\TR1_W0001_P0108\TR1_2_W0001_P0108_T0001_R1_P3_K1_Ch2-Ch1.zen
2460	1.572610e-02	5.457367e-03	1.568900e-02	20151203_gfpNIPBLcf1_G2G1\MitoSys2\LSM\gfpNIPBLcf1_G1\DE_W0002_P0037\DE_2_W0002_P0037_T0001\TR1_W0001_P0108\TR1_2_W0001_P0108_T0001_R1_P3_K1_Ch2-Ch1.zen
2620	1.487946e-02	4.167430e-03	1.542700e-02	20151203_gfpNIPBLcf1_G2G1\MitoSys2\LSM\gfpNIPBLcf1_G1\DE_W0002_P0037\DE_2_W0002_P0037_T0001\TR1_W0001_P0108\TR1_2_W0001_P0108_T0001_R1_P3_K1_Ch2-Ch1.zen
2780	1.631376e-02	4.288616e-03	1.518100e-02	20151203_gfpNIPBLcf1_G2G1\MitoSys2\LSM\gfpNIPBLcf1_G1\DE_W0002_P0037\DE_2_W0002_P0037_T0001\TR1_W0001_P0108\TR1_2_W0001_P0108_T0001_R1_P3_K1_Ch2-Ch1.zen
2940	1.494334e-02	4.231135e-03	1.494900e-02	20151203_gfpNIPBLcf1_G2G1\MitoSys2\LSM\gfpNIPBLcf1_G1\DE_W0002_P0037\DE_2_W0002_P0037_T0001\TR1_W0001_P0108\TR1_2_W0001_P0108_T0001_R1_P3_K1_Ch2-Ch1.zen
3100	1.372495e-02	3.621716e-03	1.473100e-02	20151203_gfpNIPBLcf1_G2G1\MitoSys2\LSM\gfpNIPBLcf1_G1\DE_W0002_P0037\DE_2_W0002_P0037_T0001\TR1_W0001_P0108\TR1_2_W0001_P0108_T0001_R1_P3_K1_Ch2-Ch1.zen
3420	1.336984e-02	3.546186e-03	1.432900e-02	20151203_gfpNIPBLcf1_G2G1\MitoSys2\LSM\gfpNIPBLcf1_G1\DE_W0002_P0037\DE_2_W0002_P0037_T0001\TR1_W0001_P0108\TR1_2_W0001_P0108_T0001_R1_P3_K1_Ch2-Ch1.zen
3740	1.308459e-02	3.687534e-03	1.396900e-02	20151203_gfpNIPBLcf1_G2G1\MitoSys2\LSM\gfpNIPBLcf1_G1\DE_W0002_P0037\DE_2_W0002_P0037_T0001\TR1_W0001_P0108\TR1_2_W0001_P0108_T0001_R1_P3_K1_Ch2-Ch1.zen
4060	1.374860e-02	3.762333e-03	1.364200e-02	20151203_gfpNIPBLcf1_G2G1\MitoSys2\LSM\gfpNIPBLcf1_G1\DE_W0002_P0037\DE_2_W0002_P0037_T0001\TR1_W0001_P0108\TR1_2_W0001_P0108_T0001_R1_P3_K1_Ch2-Ch1.zen
4380	1.344159e-02	4.253234e-03	1.334500e-02	20151203_gfpNIPBLcf1_G2G1\MitoSys2\LSM\gfpNIPBLcf1_G1\DE_W0002_P0037\DE_2_W0002_P0037_T0001\TR1_W0001_P0108\TR1_2_W0001_P0108_T0001_R1_P3_K1_Ch2-Ch1.zen
4700	1.305788e-02	4.145626e-03	1.307400e-02	20151203_gfpNIPBLcf1_G2G1\MitoSys2\LSM\gfpNIPBLcf1_G1\DE_W0002_P0037\DE_2_W0002_P0037_T0001\TR1_W0001_P0108\TR1_2_W0001_P0108_T0001_R1_P3_K1_Ch2-Ch1.zen
5020	1.286777e-02	3.659118e-03	1.282400e-02	20151203_gfpNIPBLcf1_G2G1\MitoSys2\LSM\gfpNIPBLcf1_G1\DE_W0002_P0037\DE_2_W0002_P0037_T0001\TR1_W0001_P0108\TR1_2_W0001_P0108_T0001_R1_P3_K1_Ch2-Ch1.zen
5340	1.206870e-02	4.951305e-03	1.259400e-02	20151203_gfpNIPBLcf1_G2G1\MitoSys2\LSM\gfpNIPBLcf1_G1\DE_W0002_P0037\DE_2_W0002_P0037_T0001\TR1_W0001_P0108\TR1_2_W0001_P0108_T0001_R1_P3_K1_Ch2-Ch1.zen
5660	1.299496e-02	4.238134e-03	1.238100e-02	20151203_gfpNIPBLcf1_G2G1\MitoSys2\LSM\gfpNIPBLcf1_G1\DE_W0002_P0037\DE_2_W0002_P0037_T0001\TR1_W0001_P0108\TR1_2_W0001_P0108_T0001_R1_P3_K1_Ch2-Ch1.zen
5980	1.349175e-02	3.639684e-03	1.218200e-02	20151203_gfpNIPBLcf1_G2G1\MitoSys2\LSM\gfpNIPBLcf1_G1\DE_W0002_P0037\DE_2_W0002_P0037_T0001\TR1_W0001_P0108\TR1_2_W0001_P0108_T0001_R1_P3_K1_Ch2-Ch1.zen
6300	1.290061e-02	4.141667e-03	1.199700e-02	20151203_gfpNIPBLcf1_G2G1\MitoSys2\LSM\gfpNIPBLcf1_G1\DE_W0002_P0037\DE_2_W0002_P0037_T0001\TR1_W0001_P0108\TR1_2_W0001_P0108_T0001_R1_P3_K1_Ch2-Ch1.zen
6940	1.149445e-02	3.579995e-03	1.166000e-02	20151203_gfpNIPBLcf1_G2G1\MitoSys2\LSM\gfpNIPBLcf1_G1\DE_W0002_P0037\DE_2_W0002_P0037_T0001\TR1_W0001_P0108\TR1_2_W0001_P0108_T0001_R1_P3_K1_Ch2-Ch1.zen
7580	1.155206e-02	3.263635e-03	1.136100e-02	20151203_gfpNIPBLcf1_G2G1\MitoSys2\LSM\gfpNIPBLcf1_G1\DE_W0002_P0037\DE_2_W0002_P0037_T0001\TR1_W0001_P0108\TR1_2_W0001_P0108_T0001_R1_P3_K1_Ch2-Ch1.zen
8220	1.206551e-02	3.271467e-03	1.109300e-02	20151203_gfpNIPBLcf1_G2G1\MitoSys2\LSM\gfpNIPBLcf1_G1\DE_W0002_P0037\DE_2_W0002_P0037_T0001\TR1_W0001_P0108\TR1_2_W0001_P0108_T0001_R1_P3_K1_Ch2-Ch1.zen
8860	1.127085e-02	3.921528e-03	1.085000e-02	20151203_gfpNIPBLcf1_G2G1\MitoSys2\LSM\gfpNIPBLcf1_G1\DE_W0002_P0037\DE_2_W0002_P0037_T0001\TR1_W0001_P0108\TR1_2_W0001_P0108_T0001_R1_P3_K1_Ch2-Ch1.zen
9500	1.132700e-02	3.937235e-03	1.062800e-02	20151203_gfpNIPBLcf1_G2G1\MitoSys2\LSM\gfpNIPBLcf1_G1\DE_W0002_P0037\DE_2_W0002_P0037_T0001\TR1_W0001_P0108\TR1_2_W0001_P0108_T0001_R1_P3_K1_Ch2-Ch1.zen
10140	1.103913e-02	3.570378e-03	1.042300e-02	20151203_gfpNIPBLcf1_G2G1\MitoSys2\LSM\gfpNIPBLcf1_G1\DE_W0002_P0037\DE_2_W0002_P0037_T0001\TR1_W0001_P0108\TR1_2_W0001_P0108_T0001_R1_P3_K1_Ch2-Ch1.zen
10780	9.969066e-03	4.050457e-03	1.023400e-02	20151203_gfpNIPBLcf1_G2G1\MitoSys2\LSM\gfpNIPBLcf1_G1\DE_W0002_P0037\DE_2_W0002_P0037_T0001\TR1_W0001_P0108\TR1_2_W0001_P0108_T0001_R1_P3_K1_Ch2-Ch1.zen
11420	1.006137e-02	3.976336e-03	1.005600e-02	20151203_gfpNIPBLcf1_G2G1\MitoSys2\LSM\gfpNIPBLcf1_G1\DE_W0002_P0037\DE_2_W0002_P0037_T0001\TR1_W0001_P0108\TR1_2_W0001_P0108_T0001_R1_P3_K1_Ch2-Ch1.zen
12060	9.868575e-03	3.600879e-03	9.889700e-03	20151203_gfpNIPBLcf1_G2G1\MitoSys2\LSM\gfpNIPBLcf1_G1\DE_W0002_P0037\DE_2_W0002_P0037_T0001\TR1_W0001_P0108\TR1_2_W0001_P0108_T0001_R1_P3_K1_Ch2-Ch1.zen
12700	9.565967e-03	3.320481e-03	9.732500e-03	20151203_gfpNIPBLcf1_G2G1\MitoSys2\LSM\gfpNIPBLcf1_G1\DE_W0002_P0037\DE_2_W0002_P0037_T0001\TR1_W0001_P0108\TR1_2_W0001_P0108_T0001_R1_P3_K1_Ch2-Ch1.zen
13980	9.100331e-03	3.371753e-03	9.441300e-03	20151203_gfpNIPBLcf1_G2G1\MitoSys2\LSM\gfpNIPBLcf1_G1\DE_W0002_P0037\DE_2_W0002_P0037_T0001\TR1_W0001_P0108\TR1_2_W0001_P0108_T0001_R1_P3_K1_Ch2-Ch1.zen
15260	9.193314e-03	3.800338e-03	9.175000e-03	20151203_gfpNIPBLcf1_G2G1\MitoSys2\LSM\gfpNIPBLcf1_G1\DE_W0002_P0037\DE_2_W0002_P0037_T0001\TR1_W0001_P0108\TR1_2_W0001_P0108_T0001_R1_P3_K1_Ch2-Ch1.zen
16540	8.838951e-03	4.004382e-03	8.928200e-03	20151203_gfpNIPBLcf1_G2G1\MitoSys2\LSM\gfpNIPBLcf1_G1\DE_W0002_P0037\DE_2_W0002_P0037_T0001\TR1_W0001_P0108\TR1_2_W0001_P0108_T0001_R1_P3_K1_Ch2-Ch1.zen
17820	8.356923e-03	4.018161e-03	8.696800e-03	20151203_gfpNIPBLcf1_G2G1\MitoSys2\LSM\gfpNIPBLcf1_G1\DE_W0002_P0037\DE_2_W0002_P0037_T0001\TR1_W0001_P0108\TR1_2_W0001_P0108_T0001_R1_P3_K1_Ch2-Ch1.zen
19100	8.029573e-03	3.925379e-03	8.478100e-03	20151203_gfpNIPBLcf1_G2G1\MitoSys2\LSM\gfpNIPBLcf1_G1\DE_W0002_P0037\DE_2_W0002_P0037_T0001\TR1_W0001_P0108\TR1_2_W0001_P0108_T0001_R1_P3_K1_Ch2-Ch1.zen
20380	8.027134e-03	4.542556e-03	8.269800e-03	20151203_gfpNIPBLcf1_G2G1\MitoSys2\LSM\gfpNIPBLcf1_G1\DE_W0002_P0037\DE_2_W0002_P0037_T0001\TR1_W0001_P0108\TR1_2_W0001_P0108_T0001_R1_P3_K1_Ch2-Ch1.zen
21660	7.884983e-03	4.080158e-03	8.070400e-03	20151203_gfpNIPBLcf1_G2G1\MitoSys2\LSM\gfpNIPBLcf1_G1\DE_W0002_P0037\DE_2_W0002_P0037_T0001\TR1_W0001_P0108\TR1_2_W0001_P0108_T0001_R1_P3_K1_Ch2-Ch1.zen
22940	7.242086e-03	3.754778e-03	7.878500e-03	20151203_gfpNIPBLcf1_G2G1\MitoSys2\LSM\gfpNIPBLcf1_G1\DE_W0002_P0037\DE_2_W0002_P0037_T0001\TR1_W0001_P0108\TR1_2_W0001_P0108_T0001_R1_P3_K1_Ch2-Ch1.zen
24220	7.258303e-03	3.656176e-03	7.693300e-03	20151203_gfpNIPBLcf1_G2G1\MitoSys2\LSM\gfpNIPBLcf1_G1\DE_W0002_P0037\DE_2_W0002_P0037_T0001\TR1_W0001_P0108\TR1_2_W0001_P0108_T0001_R1_P3_K1_Ch2-Ch1.zen
25500	7.146503e-03	3.989329e-03	7.514000e-03	20151203_gfpNIPBLcf1_G2G1\MitoSys2\LSM\gfpNIPBLcf1_G1\DE_W0002_P0037\DE_2_W0002_P0037_T0001\TR1_W0001_P0108\TR1_2_W0001_P0108_T0001_R1_P3_K1_Ch2-Ch1.zen
28060	6.951377e-03	3.872334e-03	7.170900e-03	20151203_gfpNIPBLcf1_G2G1\MitoSys2\LSM\gfpNIPBLcf1_G1\DE_W0002_P0037\DE_2_W0002_P0037_T0001\TR1_W0001_P0108\TR1_2_W0001_P0108_T0001_R1_P3_K1_Ch2-Ch1.zen
30620	6.558532e-03	4.287165e-03	6.846200e-03	20151203_gfpNIPBLcf1_G2G1\MitoSys2\LSM\gfpNIPBLcf1_G1\DE_W0002_P0037\DE_2_W0002_P0037_T0001\TR1_W0001_P0108\TR1_2_W0001_P0108_T0001_R1_P3_K1_Ch2-Ch1.zen
33180	6.013771e-03	3.843005e-03	6.537700e-03	20151203_gfpNIPBLcf1_G2G1\MitoSys2\LSM\gfpNIPBLcf1_G1\DE_W0002_P0037\DE_2_W0002_P0037_T0001\TR1_W0001_P0108\TR1_2_W0001_P0108_T0001_R1_P3_K1_Ch2-Ch1.zen
35740	5.901419e-03	3.960820e-03	6.244300e-03	20151203_gfpNIPBLcf1_G2G1\MitoSys2\LSM\gfpNIPBLcf1_G1\DE_W0002_P0037\DE_2_W0002_P0037_T0001\TR1_W0001_P0108\TR1_2_W0001_P0108_T0001_R1_P3_K1_Ch2-Ch1.zen
38300	5.996235e-03	4.117331e-03	5.965100e-03	20151203_gfpNIPBLcf1_G2G1\MitoSys2\LSM\gfpNIPBLcf1_G1\DE_W0002_P0037\DE_2_W0002_P0037_T0001\TR1_W0001_P0108\TR1_2_W0001_P0108_T0001_R1_P3_K1_Ch2-Ch1.zen
40860	5.707019e-03	3.834810e-03	5.699300e-03	20151203_gfpNIPBLcf1_G2G1\MitoSys2\LSM\gfpNIPBLcf1_G1\DE_W0002_P0037\DE_2_W0002_P0037_T0001\TR1_W0001_P0108\TR1_2_W0001_P0108_T0001_R1_P3_K1_Ch2-Ch1.zen
43420	5.706365e-03	4.086896e-03	5.446400e-03	20151203_gfpNIPBLcf1_G2G1\MitoSys2\LSM\gfpNIPBLcf1_G1\DE_W0002_P0037\DE_2_W0002_P0037_T0001\TR1_W0001_P0108\TR1_2_W0001_P0108_T0001_R1_P3_K1_Ch2-Ch1.zen
45980	4.995803e-03	4.231635e-03	5.205900e-03	20151203_gfpNIPBLcf1_G2G1\MitoSys2\LSM\gfpNIPBLcf1_G1\DE_W0002_P0037\DE_2_W0002_P0037_T0001\TR1_W0001_P0108\TR1_2_W0001_P0108_T0001_R1_P3_K1_Ch2-Ch1.zen
48540	5.226477e-03	3.695531e-03	4.977300e-03	20151203_gfpNIPBLcf1_G2G1\MitoSys2\LSM\gfpNIPBLcf1_G1\DE_W0002_P0037\DE_2_W0002_P0037_T0001\TR1_W0001_P0108\TR1_2_W0001_P0108_T0001_R1_P3_K1_Ch2-Ch1.zen
51100	5.064576e-03	3.837768e-03	4.760200e-03	20151203_gfpNIPBLcf1_G2G1\MitoSys2\LSM\gfpNIPBLcf1_G1\DE_W0002_P0037\DE_2_W0002_P0037_T0001\TR1_W0001_P0108\TR1_2_W0001_P0108_T0001_R1_P3_K1_Ch2-Ch1.zen
56220	4.966156e-03	3.729632e-03	4.358500e-03	20151203_gfpNIPBLcf1_G2G1\MitoSys2\LSM\gfpNIPBLcf1_G1\DE_W0002_P0037\DE_2_W0002_P0037_T0001\TR1_W0001_P0108\TR1_2_W0001_P0108_T0001_R1_P3_K1_Ch2-Ch1.zen
61340	4.828947e-03	3.994369e-03	3.997000e-03	20151203_gfpNIPBLcf1_G2G1\MitoSys2\LSM\gfpNIPBLcf1_G1\DE_W0002_P0037\DE_2_W0002_P0037_T0001\TR1_W0001_P0108\TR1_2_W0001_P0108_T0001_R1_P3_K1_Ch2-Ch1.zen
66460	4.197594e-03	3.751389e-03	3.671900e-03	20151203_gfpNIPBLcf1_G2G1\MitoSys2\LSM\gfpNIPBLcf1_G1\DE_W0002_P0037\DE_2_W0002_P0037_T0001\TR1_W0001_P0108\TR1_2_W0001_P0108_T0001_R1_P3_K1_Ch2-Ch1.zen
71580	3.554909e-03	3.849843e-03	3.379700e-03	20151203_gfpNIPBLcf1_G2G1\MitoSys2\LSM\gfpNIPBLcf1_G1\DE_W0002_P0037\DE_2_W0002_P0037_T0001\TR1_W0001_P0108\TR1_2_W0001_P0108_T0001_R1_P3_K1_Ch2-Ch1.zen
76700	3.117391e-03	3.823597e-03	3.117000e-03	20151203_gfpNIPBLcf1_G2G1\MitoSys2\LSM\gfpNIPBLcf1_G1\DE_W0002_P0037\DE_2_W0002_P0037_T0001\TR1_W0001_P0108\TR1_2_W0001_P0108_T0001_R1_P3_K1_Ch2-Ch1.zen
81820	2.968015e-03	4.224656e-03	2.880400e-03	20151203_gfpNIPBLcf1_G2G1\MitoSys2\LSM\gfpNIPBLcf1_G1\DE_W0002_P0037\DE_2_W0002_P0037_T0001\TR1_W0001_P0108\TR1_2_W0001_P0108_T0001_R1_P3_K1_Ch2-Ch1.zen
86940	2.733430e-03	4.338661e-03	2.667200e-03	20151203_gfpNIPBLcf1_G2G1\MitoSys2\LSM\gfpNIPBLcf1_G1\DE_W0002_P0037\DE_2_W0002_P0037_T0001\TR1_W0001_P0108\TR1_2_W0001_P0108_T0001_R1_P3_K1_Ch2-Ch1.zen
92060	2.690743e-03	4.000169e-03	2.474800e-03	20151203_gfpNIPBLcf1_G2G1\MitoSys2\LSM\gfpNIPBLcf1_G1\DE_W0002_P0037\DE_2_W0002_P0037_T0001\TR1_W0001_P0108\TR1_2_W0001_P0108_T0001_R1_P3_K1_Ch2-Ch1.zen
97180	2.345853e-03	4.369384e-03	2.300800e-03	20151203_gfpNIPBLcf1_G2G1\MitoSys2\LSM\gfpNIPBLcf1_G1\DE_W0002_P0037\DE_2_W0002_P0037_T0001\TR1_W0001_P0108\TR1_2_W0001_P0108_T0001_R1_P3_K1_Ch2-Ch1.zen
102300	2.128155e-03	4.347469e-03	2.143100e-03	20151203_gfpNIPBLcf1_G2G1\MitoSys2\LSM\gfpNIPBLcf1_G1\DE_W0002_P0037\DE_2_W0002_P0037_T0001\TR1_W0001_P0108\TR1_2_W0001_P0108_T0001_R1_P3_K1_Ch2-Ch1.zen
112540	1.646070e-03	4.225603e-03	1.869800e-03	20151203_gfpNIPBLcf1_G2G1\MitoSys2\LSM\gfpNIPBLcf1_G1\DE_W0002_P0037\DE_2_W0002_P0037_T0001\TR1_W0001_P0108\TR1_2_W0001_P0108_T0001_R1_P3_K1_Ch2-Ch1.zen
122780	1.288552e-03	4.573991e-03	1.642800e-03	20151203_gfpNIPBLcf1_G2G1\MitoSys2\LSM\gfpNIPBLcf1_G1\DE_W0002_P0037\DE_2_W0002_P0037_T0001\TR1_W0001_P0108\TR1_2_W0001_P0108_T0001_R1_P3_K1_Ch2-Ch1.zen
133020	1.521541e-03	4.336806e-03	1.452700e-03	20151203_gfpNIPBLcf1_G2G1\MitoSys2\LSM\gfpNIPBLcf1_G1\DE_W0002_P0037\DE_2_W0002_P0037_T0001\TR1_W0001_P0108\TR1_2_W0001_P0108_T0001_R1_P3_K1_Ch2-Ch1.zen
143260	1.287119e-03	4.125509e-03	1.292300e-03	20151203_gfpNIPBLcf1_G2G1\MitoSys2\LSM\gfpNIPBLcf1_G1\DE_W0002_P0037\DE_2_W0002_P0037_T0001\TR1_W0001_P0108\TR1_2_W0001_P0108_T0001_R1_P3_K1_Ch2-Ch1.zen
153500	1.085148e-03	3.548844e-03	1.155800e-03	20151203_gfpNIPBLcf1_G2G1\MitoSys2\LSM\gfpNIPBLcf1_G1\DE_W0002_P0037\DE_2_W0002_P0037_T0001\TR1_W0001_P0108\TR1_2_W0001_P0108_T0001_R1_P3_K1_Ch2-Ch1.zen
163740	1.164714e-03	3.679624e-03	1.039000e-03	20151203_gfpNIPBLcf1_G2G1\MitoSys2\LSM\gfpNIPBLcf1_G1\DE_W0002_P0037\DE_2_W0002_P0037_T0001\TR1_W0001_P0108\TR1_2_W0001_P0108_T0001_R1_P3_K1_Ch2-Ch1.zen
173980	9.213306e-04	3.399806e-03	9.382300e-04	20151203_gfpNIPBLcf1_G2G1\MitoSys2\LSM\gfpNIPBLcf1_G1\DE_W0002_P0037\DE_2_W0002_P0037_T0001\TR1_W0001_P0108\TR1_2_W0001_P0108_T0001_R1_P3_K1_Ch2-Ch1.zen
184220	9.445019e-04	3.159017e-03	8.508400e-04	20151203_gfpNIPBLcf1_G2G1\MitoSys2\LSM\gfpNIPBLcf1_G1\DE_W0002_P0037\DE_2_W0002_P0037_T0001\TR1_W0001_P0108\TR1_2_W0001_P0108_T0001_R1_P3_K1_Ch2-Ch1.zen
194460	1.095652e-03	2.992408e-03	7.746000e-04	20151203_gfpNIPBLcf1_G2G1\MitoSys2\LSM\gfpNIPBLcf1_G1\DE_W0002_P0037\DE_2_W0002_P0037_T0001\TR1_W0001_P0108\TR1_2_W0001_P0108_T0001_R1_P3_K1_Ch2-Ch1.zen
204700	1.058653e-03	3.025713e-03	7.077300e-04	20151203_gfpNIPBLcf1_G2G1\MitoSys2\LSM\gfpNIPBLcf1_G1\DE_W0002_P0037\DE_2_W0002_P0037_T0001\TR1_W0001_P0108\TR1_2_W0001_P0108_T0001_R1_P3_K1_Ch2-Ch1.zen
225180	1.019935e-03	2.722214e-03	5.965800e-04	20151203_gfpNIPBLcf1_G2G1\MitoSys2\LSM\gfpNIPBLcf1_G1\DE_W0002_P0037\DE_2_W0002_P0037_T0001\TR1_W0001_P0108\TR1_2_W0001_P0108_T0001_R1_P3_K1_Ch2-Ch1.zen
245660	1.020892e-03	2.980949e-03	5.087100e-04	20151203_gfpNIPBLcf1_G2G1\MitoSys2\LSM\gfpNIPBLcf1_G1\DE_W0002_P0037\DE_2_W0002_P0037_T0001\TR1_W0001_P0108\TR1_2_W0001_P0108_T0001_R1_P3_K1_Ch2-Ch1.zen
266140	9.601840e-04	2.603034e-03	4.381400e-04	20151203_gfpNIPBLcf1_G2G1\MitoSys2\LSM\gfpNIPBLcf1_G1\DE_W0002_P0037\DE_2_W0002_P0037_T0001\TR1_W0001_P0108\TR1_2_W0001_P0108_T0001_R1_P3_K1_Ch2-Ch1.zen
286620	8.387191e-04	2.607830e-03	3.807000e-04	20151203_gfpNIPBLcf1_G2G1\MitoSys2\LSM\gfpNIPBLcf1_G1\DE_W0002_P0037\DE_2_W0002_P0037_T0001\TR1_W0001_P0108\TR1_2_W0001_P0108_T0001_R1_P3_K1_Ch2-Ch1.zen
307100	1.237314e-04	2.040307e-03	3.333800e-04	20151203_gfpNIPBLcf1_G2G1\MitoSys2\LSM\gfpNIPBLcf1_G1\DE_W0002_P0037\DE_2_W0002_P0037_T0001\TR1_W0001_P0108\TR1_2_W0001_P0108_T0001_R1_P3_K1_Ch2-Ch1.zen
327580	-3.391184e-04	2.519753e-03	2.939900e-04	20151203_gfpNIPBLcf1_G2G1\MitoSys2\LSM\gfpNIPBLcf1_G1\DE_W0002_P0037\DE_2_W0002_P0037_T0001\TR1_W0001_P0108\TR1_2_W0001_P0108_T0001_R1_P3_K1_Ch2-Ch1.zen
348060	-5.623431e-04	2.403572e-03	2.608800e-04	20151203_gfpNIPBLcf1_G2G1\MitoSys2\LSM\gfpNIPBLcf1_G1\DE_W0002_P0037\DE_2_W0002_P0037_T0001\TR1_W0001_P0108\TR1_2_W0001_P0108_T0001_R1_P3_K1_Ch2-Ch1.zen
368540	-1.042464e-03	2.323142e-03	2.328200e-04	20151203_gfpNIPBLcf1_G2G1\MitoSys2\LSM\gfpNIPBLcf1_G1\DE_W0002_P0037\DE_2_W0002_P0037_T0001\TR1_W0001_P0108\TR1_2_W0001_P0108_T0001_R1_P3_K1_Ch2-Ch1.zen
389020	-9.808490e-04	2.373369e-03	2.088600e-04	20151203_gfpNIPBLcf1_G2G1\MitoSys2\LSM\gfpNIPBLcf1_G1\DE_W0002_P0037\DE_2_W0002_P0037_T0001\TR1_W0001_P0108\TR1_2_W0001_P0108_T0001_R1_P3_K1_Ch2-Ch1.zen
409500	-6.782502e-04	2.237514e-03	1.882500e-04	20151203_gfpNIPBLcf1_G2G1\MitoSys2\LSM\gfpNIPBLcf1_G1\DE_W0002_P0037\DE_2_W0002_P0037_T0001\TR1_W0001_P0108\TR1_2_W0001_P0108_T0001_R1_P3_K1_Ch2-Ch1.zen
450460	-7.305499e-04	2.492215e-03	1.548900e-04	20151203_gfpNIPBLcf1_G2G1\MitoSys2\LSM\gfpNIPBLcf1_G1\DE_W0002_P0037\DE_2_W0002_P0037_T0001\TR1_W0001_P0108\TR1_2_W0001_P0108_T0001_R1_P3_K1_Ch2-Ch1.zen
491420	-9.315943e-04	2.300515e-03	1.293600e-04	20151203_gfpNIPBLcf1_G2G1\MitoSys2\LSM\gfpNIPBLcf1_G1\DE_W0002_P0037\DE_2_W0002_P0037_T0001\TR1_W0001_P0108\TR1_2_W0001_P0108_T0001_R1_P3_K1_Ch2-Ch1.zen
532380	-5.291104e-04	2.509600e-03	1.094400e-04	20151203_gfpNIPBLcf1_G2G1\MitoSys2\LSM\gfpNIPBLcf1_G1\DE_W0002_P0037\DE_2_W0002_P0037_T0001\TR1_W0001_P0108\TR1_2_W0001_P0108_T0001_R1_P3_K1_Ch2-Ch1.zen
573340	-1.091833e-03	2.044018e-03	9.364500e-05	20151203_gfpNIPBLcf1_G2G1\MitoSys2\LSM\gfpNIPBLcf1_G1\DE_W0002_P0037\DE_2_W0002_P0037_T0001\TR1_W0001_P0108\TR1_2_W0001_P0108_T0001_R1_P3_K1_Ch2-Ch1.zen
614300	-8.377378e-04	2.044081e-03	8.093400e-05	20151203_gfpNIPBLcf1_G2G1\MitoSys2\LSM\gfpNIPBLcf1_G1\DE_W0002_P0037\DE_2_W0002_P0037_T0001\TR1_W0001_P0108\TR1_2_W0001_P0108_T0001_R1_P3_K1_Ch2-Ch1.zen
655260	-9.697693e-04	2.884621e-03	7.057500e-05	20151203_gfpNIPBLcf1_G2G1\MitoSys2\LSM\gfpNIPBLcf1_G1\DE_W0002_P0037\DE_2_W0002_P0037_T0001\TR1_W0001_P0108\TR1_2_W0001_P0108_T0001_R1_P3_K1_Ch2-Ch1.zen
696220	-9.576561e-04	3.393419e-03	6.203500e-05	20151203_gfpNIPBLcf1_G2G1\MitoSys2\LSM\gfpNIPBLcf1_G1\DE_W0002_P0037\DE_2_W0002_P0037_T0001\TR1_W0001_P0108\TR1_2_W0001_P0108_T0001_R1_P3_K1_Ch2-Ch1.zen
737180	-1.335173e-03	2.621193e-03	5.492200e-05	20151203_gfpNIPBLcf1_G2G1\MitoSys2\LSM\gfpNIPBLcf1_G1\DE_W0002_P0037\DE_2_W0002_P0037_T0001\TR1_W0001_P0108\TR1_2_W0001_P0108_T0001_R1_P3_K1_Ch2-Ch1.zen
778140	-1.619289e-03	2.467563e-03	4.894200e-05	20151203_gfpNIPBLcf1_G2G1\MitoSys2\LSM\gfpNIPBLcf1_G1\DE_W0002_P0037\DE_2_W0002_P0037_T0001\TR1_W0001_P0108\TR1_2_W0001_P0108_T0001_R1_P3_K1_Ch2-Ch1.zen
819100	-1.471704e-03	3.175703e-03	4.387300e-05	20151203_gfpNIPBLcf1_G2G1\MitoSys2\LSM\gfpNIPBLcf1_G1\DE_W0002_P0037\DE_2_W0002_P0037_T0001\TR1_W0001_P0108\TR1_2_W0001_P0108_T0001_R1_P3_K1_Ch2-Ch1.zen
901020	-7.260028e-04	2.683263e-03	3.581400e-05	20151203_gfpNIPBLcf1_G2G1\MitoSys2\LSM\gfpNIPBLcf1_G1\DE_W0002_P0037\DE_2_W0002_P0037_T0001\TR1_W0001_P0108\TR1_2_W0001_P0108_T0001_R1_P3_K1_Ch2-Ch1.zen
982940	-2.782528e-04	1.921998e-03	2.977500e-05	20151203_gfpNIPBLcf1_G2G1\MitoSys2\LSM\gfpNIPBLcf1_G1\DE_W0002_P0037\DE_2_W0002_P0037_T0001\TR1_W0001_P0108\TR1_2_W0001_P0108_T0001_R1_P3_K1_Ch2-Ch1.zen
1064860	-8.467228e-04	2.789370e-03	2.514100e-05	20151203_gfpNIPBLcf1_G2G1\MitoSys2\LSM\gfpNIPBLcf1_G1\DE_W0002_P0037\DE_2_W0002_P0037_T0001\TR1_W0001_P0108\TR1_2_W0001_P0108_T0001_R1_P3_K1_Ch2-Ch1.zen
1146780	-4.651726e-04	2.379793e-03	2.151500e-05	20151203_gfpNIPBLcf1_G2G1\MitoSys2\LSM\gfpNIPBLcf1_G1\DE_W0002_P0037\DE_2_W0002_P0037_T0001\TR1_W0001_P0108\TR1_2_W0001_P0108_T0001_R1_P3_K1_Ch2-Ch1.zen
1228700	-7.034171e-04	1.856619e-03	1.862700e-05	20151203_gfpNIPBLcf1_G2G1\MitoSys2\LSM\gfpNIPBLcf1_G1\DE_W0002_P0037\DE_2_W0002_P0037_T0001\TR1_W0001_P0108\TR1_2_W0001_P0108_T0001_R1_P3_K1_Ch2-Ch1.zen
1310620	-1.076665e-03	2.406679e-03	1.629100e-05	20151203_gfpNIPBLcf1_G2G1\MitoSys2\LSM\gfpNIPBLcf1_G1\DE_W0002_P0037\DE_2_W0002_P0037_T0001\TR1_W0001_P0108\TR1_2_W0001_P0108_T0001_R1_P3_K1_Ch2-Ch1.zen
1392540	-7.069563e-04	3.006798e-03	1.437600e-05	20151203_gfpNIPBLcf1_G2G1\MitoSys2\LSM\gfpNIPBLcf1_G1\DE_W0002_P0037\DE_2_W0002_P0037_T0001\TR1_W0001_P0108\TR1_2_W0001_P0108_T0001_R1_P3_K1_Ch2-Ch1.zen
1474460	-4.093400e-04	2.985822e-03	1.278800e-05	20151203_gfpNIPBLcf1_G2G1\MitoSys2\LSM\gfpNIPBLcf1_G1\DE_W0002_P0037\DE_2_W0002_P0037_T0001\TR1_W0001_P0108\TR1_2_W0001_P0108_T0001_R1_P3_K1_Ch2-Ch1.zen
1556380	-9.041638e-05	3.306750e-03	1.145500e-05	20151203_gfpNIPBLcf1_G2G1\MitoSys2\LSM\gfpNIPBLcf1_G1\DE_W0002_P0037\DE_2_W0002_P0037_T0001\TR1_W0001_P0108\TR1_2_W0001_P0108_T0001_R1_P3_K1_Ch2-Ch1.zen
10	2.193573e-01	1.077732e-01	1.775800e-01	20151203_gfpNIPBLcf1_G2G1\MitoSys2\LSM\gfpNIPBLcf1_G1\DE_W0002_P0037\DE_2_W0002_P0037_T0001\TR1_W0001_P0108\TR1_2_W0001_P0108_T0001_R1_P4_K1_Ch2-Ch1.zen
20	1.458551e-01	1.188922e-01	1.736100e-01	20151203_gfpNIPBLcf1_G2G1\MitoSys2\LSM\gfpNIPBLcf1_G1\DE_W0002_P0037\DE_2_W0002_P0037_T0001\TR1_W0001_P0108\TR1_2_W0001_P0108_T0001_R1_P4_K1_Ch2-Ch1.zen
30	2.120055e-01	1.279397e-01	1.699600e-01	20151203_gfpNIPBLcf1_G2G1\MitoSys2\LSM\gfpNIPBLcf1_G1\DE_W0002_P0037\DE_2_W0002_P0037_T0001\TR1_W0001_P0108\TR1_2_W0001_P0108_T0001_R1_P4_K1_Ch2-Ch1.zen
40	1.347788e-01	1.184936e-01	1.666100e-01	20151203_gfpNIPBLcf1_G2G1\MitoSys2\LSM\gfpNIPBLcf1_G1\DE_W0002_P0037\DE_2_W0002_P0037_T0001\TR1_W0001_P0108\TR1_2_W0001_P0108_T0001_R1_P4_K1_Ch2-Ch1.zen
50	1.876029e-01	1.169117e-01	1.635400e-01	20151203_gfpNIPBLcf1_G2G1\MitoSys2\LSM\gfpNIPBLcf1_G1\DE_W0002_P0037\DE_2_W0002_P0037_T0001\TR1_W0001_P0108\TR1_2_W0001_P0108_T0001_R1_P4_K1_Ch2-Ch1.zen
60	1.758549e-01	9.205416e-02	1.607200e-01	20151203_gfpNIPBLcf1_G2G1\MitoSys2\LSM\gfpNIPBLcf1_G1\DE_W0002_P0037\DE_2_W0002_P0037_T0001\TR1_W0001_P0108\TR1_2_W0001_P0108_T0001_R1_P4_K1_Ch2-Ch1.zen
70	1.096134e-01	1.298318e-01	1.581300e-01	20151203_gfpNIPBLcf1_G2G1\MitoSys2\LSM\gfpNIPBLcf1_G1\DE_W0002_P0037\DE_2_W0002_P0037_T0001\TR1_W0001_P0108\TR1_2_W0001_P0108_T0001_R1_P4_K1_Ch2-Ch1.zen
80	1.085008e-01	1.435312e-01	1.557500e-01	20151203_gfpNIPBLcf1_G2G1\MitoSys2\LSM\gfpNIPBLcf1_G1\DE_W0002_P0037\DE_2_W0002_P0037_T0001\TR1_W0001_P0108\TR1_2_W0001_P0108_T0001_R1_P4_K1_Ch2-Ch1.zen
90	1.529350e-01	1.347168e-01	1.535600e-01	20151203_gfpNIPBLcf1_G2G1\MitoSys2\LSM\gfpNIPBLcf1_G1\DE_W0002_P0037\DE_2_W0002_P0037_T0001\TR1_W0001_P0108\TR1_2_W0001_P0108_T0001_R1_P4_K1_Ch2-Ch1.zen
100	1.133516e-01	8.631785e-02	1.515400e-01	20151203_gfpNIPBLcf1_G2G1\MitoSys2\LSM\gfpNIPBLcf1_G1\DE_W0002_P0037\DE_2_W0002_P0037_T0001\TR1_W0001_P0108\TR1_2_W0001_P0108_T0001_R1_P4_K1_Ch2-Ch1.zen
120	1.412111e-01	9.638943e-02	1.479500e-01	20151203_gfpNIPBLcf1_G2G1\MitoSys2\LSM\gfpNIPBLcf1_G1\DE_W0002_P0037\DE_2_W0002_P0037_T0001\TR1_W0001_P0108\TR1_2_W0001_P0108_T0001_R1_P4_K1_Ch2-Ch1.zen
140	1.667032e-01	9.034050e-02	1.448600e-01	20151203_gfpNIPBLcf1_G2G1\MitoSys2\LSM\gfpNIPBLcf1_G1\DE_W0002_P0037\DE_2_W0002_P0037_T0001\TR1_W0001_P0108\TR1_2_W0001_P0108_T0001_R1_P4_K1_Ch2-Ch1.zen
160	1.484325e-01	1.178187e-01	1.422000e-01	20151203_gfpNIPBLcf1_G2G1\MitoSys2\LSM\gfpNIPBLcf1_G1\DE_W0002_P0037\DE_2_W0002_P0037_T0001\TR1_W0001_P0108\TR1_2_W0001_P0108_T0001_R1_P4_K1_Ch2-Ch1.zen
180	1.623185e-01	1.186229e-01	1.398700e-01	20151203_gfpNIPBLcf1_G2G1\MitoSys2\LSM\gfpNIPBLcf1_G1\DE_W0002_P0037\DE_2_W0002_P0037_T0001\TR1_W0001_P0108\TR1_2_W0001_P0108_T0001_R1_P4_K1_Ch2-Ch1.zen
200	1.454865e-01	7.900339e-02	1.378300e-01	20151203_gfpNIPBLcf1_G2G1\MitoSys2\LSM\gfpNIPBLcf1_G1\DE_W0002_P0037\DE_2_W0002_P0037_T0001\TR1_W0001_P0108\TR1_2_W0001_P0108_T0001_R1_P4_K1_Ch2-Ch1.zen
220	1.431559e-01	8.867005e-02	1.360100e-01	20151203_gfpNIPBLcf1_G2G1\MitoSys2\LSM\gfpNIPBLcf1_G1\DE_W0002_P0037\DE_2_W0002_P0037_T0001\TR1_W0001_P0108\TR1_2_W0001_P0108_T0001_R1_P4_K1_Ch2-Ch1.zen
240	1.211598e-01	9.318251e-02	1.343800e-01	20151203_gfpNIPBLcf1_G2G1\MitoSys2\LSM\gfpNIPBLcf1_G1\DE_W0002_P0037\DE_2_W0002_P0037_T0001\TR1_W0001_P0108\TR1_2_W0001_P0108_T0001_R1_P4_K1_Ch2-Ch1.zen
260	1.367880e-01	9.439611e-02	1.329100e-01	20151203_gfpNIPBLcf1_G2G1\MitoSys2\LSM\gfpNIPBLcf1_G1\DE_W0002_P0037\DE_2_W0002_P0037_T0001\TR1_W0001_P0108\TR1_2_W0001_P0108_T0001_R1_P4_K1_Ch2-Ch1.zen
280	1.532456e-01	8.502043e-02	1.315600e-01	20151203_gfpNIPBLcf1_G2G1\MitoSys2\LSM\gfpNIPBLcf1_G1\DE_W0002_P0037\DE_2_W0002_P0037_T0001\TR1_W0001_P0108\TR1_2_W0001_P0108_T0001_R1_P4_K1_Ch2-Ch1.zen
300	1.494926e-01	6.875058e-02	1.303200e-01	20151203_gfpNIPBLcf1_G2G1\MitoSys2\LSM\gfpNIPBLcf1_G1\DE_W0002_P0037\DE_2_W0002_P0037_T0001\TR1_W0001_P0108\TR1_2_W0001_P0108_T0001_R1_P4_K1_Ch2-Ch1.zen
340	1.371322e-01	6.039501e-02	1.280900e-01	20151203_gfpNIPBLcf1_G2G1\MitoSys2\LSM\gfpNIPBLcf1_G1\DE_W0002_P0037\DE_2_W0002_P0037_T0001\TR1_W0001_P0108\TR1_2_W0001_P0108_T0001_R1_P4_K1_Ch2-Ch1.zen
380	1.250652e-01	6.029627e-02	1.261000e-01	20151203_gfpNIPBLcf1_G2G1\MitoSys2\LSM\gfpNIPBLcf1_G1\DE_W0002_P0037\DE_2_W0002_P0037_T0001\TR1_W0001_P0108\TR1_2_W0001_P0108_T0001_R1_P4_K1_Ch2-Ch1.zen
420	1.229227e-01	8.417870e-02	1.242900e-01	20151203_gfpNIPBLcf1_G2G1\MitoSys2\LSM\gfpNIPBLcf1_G1\DE_W0002_P0037\DE_2_W0002_P0037_T0001\TR1_W0001_P0108\TR1_2_W0001_P0108_T0001_R1_P4_K1_Ch2-Ch1.zen
460	1.055440e-01	7.833648e-02	1.226000e-01	20151203_gfpNIPBLcf1_G2G1\MitoSys2\LSM\gfpNIPBLcf1_G1\DE_W0002_P0037\DE_2_W0002_P0037_T0001\TR1_W0001_P0108\TR1_2_W0001_P0108_T0001_R1_P4_K1_Ch2-Ch1.zen
500	1.070674e-01	6.378800e-02	1.210100e-01	20151203_gfpNIPBLcf1_G2G1\MitoSys2\LSM\gfpNIPBLcf1_G1\DE_W0002_P0037\DE_2_W0002_P0037_T0001\TR1_W0001_P0108\TR1_2_W0001_P0108_T0001_R1_P4_K1_Ch2-Ch1.zen
540	1.228153e-01	7.963224e-02	1.195000e-01	20151203_gfpNIPBLcf1_G2G1\MitoSys2\LSM\gfpNIPBLcf1_G1\DE_W0002_P0037\DE_2_W0002_P0037_T0001\TR1_W0001_P0108\TR1_2_W0001_P0108_T0001_R1_P4_K1_Ch2-Ch1.zen
580	1.400242e-01	7.722851e-02	1.180400e-01	20151203_gfpNIPBLcf1_G2G1\MitoSys2\LSM\gfpNIPBLcf1_G1\DE_W0002_P0037\DE_2_W0002_P0037_T0001\TR1_W0001_P0108\TR1_2_W0001_P0108_T0001_R1_P4_K1_Ch2-Ch1.zen
620	9.855728e-02	8.149894e-02	1.166400e-01	20151203_gfpNIPBLcf1_G2G1\MitoSys2\LSM\gfpNIPBLcf1_G1\DE_W0002_P0037\DE_2_W0002_P0037_T0001\TR1_W0001_P0108\TR1_2_W0001_P0108_T0001_R1_P4_K1_Ch2-Ch1.zen
660	1.115963e-01	7.470778e-02	1.152900e-01	20151203_gfpNIPBLcf1_G2G1\MitoSys2\LSM\gfpNIPBLcf1_G1\DE_W0002_P0037\DE_2_W0002_P0037_T0001\TR1_W0001_P0108\TR1_2_W0001_P0108_T0001_R1_P4_K1_Ch2-Ch1.zen
700	1.216909e-01	4.540681e-02	1.139800e-01	20151203_gfpNIPBLcf1_G2G1\MitoSys2\LSM\gfpNIPBLcf1_G1\DE_W0002_P0037\DE_2_W0002_P0037_T0001\TR1_W0001_P0108\TR1_2_W0001_P0108_T0001_R1_P4_K1_Ch2-Ch1.zen
780	1.081491e-01	5.647884e-02	1.114700e-01	20151203_gfpNIPBLcf1_G2G1\MitoSys2\LSM\gfpNIPBLcf1_G1\DE_W0002_P0037\DE_2_W0002_P0037_T0001\TR1_W0001_P0108\TR1_2_W0001_P0108_T0001_R1_P4_K1_Ch2-Ch1.zen
860	1.101281e-01	5.840041e-02	1.091000e-01	20151203_gfpNIPBLcf1_G2G1\MitoSys2\LSM\gfpNIPBLcf1_G1\DE_W0002_P0037\DE_2_W0002_P0037_T0001\TR1_W0001_P0108\TR1_2_W0001_P0108_T0001_R1_P4_K1_Ch2-Ch1.zen
940	1.150193e-01	5.714056e-02	1.068500e-01	20151203_gfpNIPBLcf1_G2G1\MitoSys2\LSM\gfpNIPBLcf1_G1\DE_W0002_P0037\DE_2_W0002_P0037_T0001\TR1_W0001_P0108\TR1_2_W0001_P0108_T0001_R1_P4_K1_Ch2-Ch1.zen
1020	9.559808e-02	6.364303e-02	1.047200e-01	20151203_gfpNIPBLcf1_G2G1\MitoSys2\LSM\gfpNIPBLcf1_G1\DE_W0002_P0037\DE_2_W0002_P0037_T0001\TR1_W0001_P0108\TR1_2_W0001_P0108_T0001_R1_P4_K1_Ch2-Ch1.zen
1100	1.009742e-01	6.501622e-02	1.027000e-01	20151203_gfpNIPBLcf1_G2G1\MitoSys2\LSM\gfpNIPBLcf1_G1\DE_W0002_P0037\DE_2_W0002_P0037_T0001\TR1_W0001_P0108\TR1_2_W0001_P0108_T0001_R1_P4_K1_Ch2-Ch1.zen
1180	1.115910e-01	5.167141e-02	1.007800e-01	20151203_gfpNIPBLcf1_G2G1\MitoSys2\LSM\gfpNIPBLcf1_G1\DE_W0002_P0037\DE_2_W0002_P0037_T0001\TR1_W0001_P0108\TR1_2_W0001_P0108_T0001_R1_P4_K1_Ch2-Ch1.zen
1260	8.560906e-02	5.992739e-02	9.895400e-02	20151203_gfpNIPBLcf1_G2G1\MitoSys2\LSM\gfpNIPBLcf1_G1\DE_W0002_P0037\DE_2_W0002_P0037_T0001\TR1_W0001_P0108\TR1_2_W0001_P0108_T0001_R1_P4_K1_Ch2-Ch1.zen
1340	9.471706e-02	6.027389e-02	9.721600e-02	20151203_gfpNIPBLcf1_G2G1\MitoSys2\LSM\gfpNIPBLcf1_G1\DE_W0002_P0037\DE_2_W0002_P0037_T0001\TR1_W0001_P0108\TR1_2_W0001_P0108_T0001_R1_P4_K1_Ch2-Ch1.zen
1420	1.047594e-01	6.027758e-02	9.556000e-02	20151203_gfpNIPBLcf1_G2G1\MitoSys2\LSM\gfpNIPBLcf1_G1\DE_W0002_P0037\DE_2_W0002_P0037_T0001\TR1_W0001_P0108\TR1_2_W0001_P0108_T0001_R1_P4_K1_Ch2-Ch1.zen
1500	9.906327e-02	4.162330e-02	9.398100e-02	20151203_gfpNIPBLcf1_G2G1\MitoSys2\LSM\gfpNIPBLcf1_G1\DE_W0002_P0037\DE_2_W0002_P0037_T0001\TR1_W0001_P0108\TR1_2_W0001_P0108_T0001_R1_P4_K1_Ch2-Ch1.zen
1660	9.245282e-02	3.927497e-02	9.103300e-02	20151203_gfpNIPBLcf1_G2G1\MitoSys2\LSM\gfpNIPBLcf1_G1\DE_W0002_P0037\DE_2_W0002_P0037_T0001\TR1_W0001_P0108\TR1_2_W0001_P0108_T0001_R1_P4_K1_Ch2-Ch1.zen
1820	8.486031e-02	4.111539e-02	8.833400e-02	20151203_gfpNIPBLcf1_G2G1\MitoSys2\LSM\gfpNIPBLcf1_G1\DE_W0002_P0037\DE_2_W0002_P0037_T0001\TR1_W0001_P0108\TR1_2_W0001_P0108_T0001_R1_P4_K1_Ch2-Ch1.zen
1980	8.504884e-02	3.655190e-02	8.585400e-02	20151203_gfpNIPBLcf1_G2G1\MitoSys2\LSM\gfpNIPBLcf1_G1\DE_W0002_P0037\DE_2_W0002_P0037_T0001\TR1_W0001_P0108\TR1_2_W0001_P0108_T0001_R1_P4_K1_Ch2-Ch1.zen
2140	8.849724e-02	4.601838e-02	8.356500e-02	20151203_gfpNIPBLcf1_G2G1\MitoSys2\LSM\gfpNIPBLcf1_G1\DE_W0002_P0037\DE_2_W0002_P0037_T0001\TR1_W0001_P0108\TR1_2_W0001_P0108_T0001_R1_P4_K1_Ch2-Ch1.zen
2300	7.990584e-02	3.763274e-02	8.144500e-02	20151203_gfpNIPBLcf1_G2G1\MitoSys2\LSM\gfpNIPBLcf1_G1\DE_W0002_P0037\DE_2_W0002_P0037_T0001\TR1_W0001_P0108\TR1_2_W0001_P0108_T0001_R1_P4_K1_Ch2-Ch1.zen
2460	6.759405e-02	4.514313e-02	7.947300e-02	20151203_gfpNIPBLcf1_G2G1\MitoSys2\LSM\gfpNIPBLcf1_G1\DE_W0002_P0037\DE_2_W0002_P0037_T0001\TR1_W0001_P0108\TR1_2_W0001_P0108_T0001_R1_P4_K1_Ch2-Ch1.zen
2620	7.693043e-02	3.465002e-02	7.763300e-02	20151203_gfpNIPBLcf1_G2G1\MitoSys2\LSM\gfpNIPBLcf1_G1\DE_W0002_P0037\DE_2_W0002_P0037_T0001\TR1_W0001_P0108\TR1_2_W0001_P0108_T0001_R1_P4_K1_Ch2-Ch1.zen
2780	6.368249e-02	4.488561e-02	7.591100e-02	20151203_gfpNIPBLcf1_G2G1\MitoSys2\LSM\gfpNIPBLcf1_G1\DE_W0002_P0037\DE_2_W0002_P0037_T0001\TR1_W0001_P0108\TR1_2_W0001_P0108_T0001_R1_P4_K1_Ch2-Ch1.zen
2940	6.325841e-02	3.600579e-02	7.429400e-02	20151203_gfpNIPBLcf1_G2G1\MitoSys2\LSM\gfpNIPBLcf1_G1\DE_W0002_P0037\DE_2_W0002_P0037_T0001\TR1_W0001_P0108\TR1_2_W0001_P0108_T0001_R1_P4_K1_Ch2-Ch1.zen
3100	7.329748e-02	3.475668e-02	7.277000e-02	20151203_gfpNIPBLcf1_G2G1\MitoSys2\LSM\gfpNIPBLcf1_G1\DE_W0002_P0037\DE_2_W0002_P0037_T0001\TR1_W0001_P0108\TR1_2_W0001_P0108_T0001_R1_P4_K1_Ch2-Ch1.zen
3420	8.169411e-02	4.290325e-02	6.997000e-02	20151203_gfpNIPBLcf1_G2G1\MitoSys2\LSM\gfpNIPBLcf1_G1\DE_W0002_P0037\DE_2_W0002_P0037_T0001\TR1_W0001_P0108\TR1_2_W0001_P0108_T0001_R1_P4_K1_Ch2-Ch1.zen
3740	6.354415e-02	3.784435e-02	6.744900e-02	20151203_gfpNIPBLcf1_G2G1\MitoSys2\LSM\gfpNIPBLcf1_G1\DE_W0002_P0037\DE_2_W0002_P0037_T0001\TR1_W0001_P0108\TR1_2_W0001_P0108_T0001_R1_P4_K1_Ch2-Ch1.zen
4060	6.609551e-02	4.719356e-02	6.515900e-02	20151203_gfpNIPBLcf1_G2G1\MitoSys2\LSM\gfpNIPBLcf1_G1\DE_W0002_P0037\DE_2_W0002_P0037_T0001\TR1_W0001_P0108\TR1_2_W0001_P0108_T0001_R1_P4_K1_Ch2-Ch1.zen
4380	6.851871e-02	3.816234e-02	6.306500e-02	20151203_gfpNIPBLcf1_G2G1\MitoSys2\LSM\gfpNIPBLcf1_G1\DE_W0002_P0037\DE_2_W0002_P0037_T0001\TR1_W0001_P0108\TR1_2_W0001_P0108_T0001_R1_P4_K1_Ch2-Ch1.zen
4700	6.069664e-02	3.828637e-02	6.113600e-02	20151203_gfpNIPBLcf1_G2G1\MitoSys2\LSM\gfpNIPBLcf1_G1\DE_W0002_P0037\DE_2_W0002_P0037_T0001\TR1_W0001_P0108\TR1_2_W0001_P0108_T0001_R1_P4_K1_Ch2-Ch1.zen
5020	6.769913e-02	3.656027e-02	5.935000e-02	20151203_gfpNIPBLcf1_G2G1\MitoSys2\LSM\gfpNIPBLcf1_G1\DE_W0002_P0037\DE_2_W0002_P0037_T0001\TR1_W0001_P0108\TR1_2_W0001_P0108_T0001_R1_P4_K1_Ch2-Ch1.zen
5340	5.945283e-02	3.356746e-02	5.768800e-02	20151203_gfpNIPBLcf1_G2G1\MitoSys2\LSM\gfpNIPBLcf1_G1\DE_W0002_P0037\DE_2_W0002_P0037_T0001\TR1_W0001_P0108\TR1_2_W0001_P0108_T0001_R1_P4_K1_Ch2-Ch1.zen
5660	5.475947e-02	3.378714e-02	5.613300e-02	20151203_gfpNIPBLcf1_G2G1\MitoSys2\LSM\gfpNIPBLcf1_G1\DE_W0002_P0037\DE_2_W0002_P0037_T0001\TR1_W0001_P0108\TR1_2_W0001_P0108_T0001_R1_P4_K1_Ch2-Ch1.zen
5980	5.539995e-02	2.981300e-02	5.467500e-02	20151203_gfpNIPBLcf1_G2G1\MitoSys2\LSM\gfpNIPBLcf1_G1\DE_W0002_P0037\DE_2_W0002_P0037_T0001\TR1_W0001_P0108\TR1_2_W0001_P0108_T0001_R1_P4_K1_Ch2-Ch1.zen
6300	5.632220e-02	3.096244e-02	5.330100e-02	20151203_gfpNIPBLcf1_G2G1\MitoSys2\LSM\gfpNIPBLcf1_G1\DE_W0002_P0037\DE_2_W0002_P0037_T0001\TR1_W0001_P0108\TR1_2_W0001_P0108_T0001_R1_P4_K1_Ch2-Ch1.zen
6940	4.948877e-02	3.693312e-02	5.077400e-02	20151203_gfpNIPBLcf1_G2G1\MitoSys2\LSM\gfpNIPBLcf1_G1\DE_W0002_P0037\DE_2_W0002_P0037_T0001\TR1_W0001_P0108\TR1_2_W0001_P0108_T0001_R1_P4_K1_Ch2-Ch1.zen
7580	5.097780e-02	3.162650e-02	4.849600e-02	20151203_gfpNIPBLcf1_G2G1\MitoSys2\LSM\gfpNIPBLcf1_G1\DE_W0002_P0037\DE_2_W0002_P0037_T0001\TR1_W0001_P0108\TR1_2_W0001_P0108_T0001_R1_P4_K1_Ch2-Ch1.zen
8220	4.964015e-02	2.585206e-02	4.642500e-02	20151203_gfpNIPBLcf1_G2G1\MitoSys2\LSM\gfpNIPBLcf1_G1\DE_W0002_P0037\DE_2_W0002_P0037_T0001\TR1_W0001_P0108\TR1_2_W0001_P0108_T0001_R1_P4_K1_Ch2-Ch1.zen
8860	4.703066e-02	2.482316e-02	4.452900e-02	20151203_gfpNIPBLcf1_G2G1\MitoSys2\LSM\gfpNIPBLcf1_G1\DE_W0002_P0037\DE_2_W0002_P0037_T0001\TR1_W0001_P0108\TR1_2_W0001_P0108_T0001_R1_P4_K1_Ch2-Ch1.zen
9500	4.228330e-02	2.504619e-02	4.278300e-02	20151203_gfpNIPBLcf1_G2G1\MitoSys2\LSM\gfpNIPBLcf1_G1\DE_W0002_P0037\DE_2_W0002_P0037_T0001\TR1_W0001_P0108\TR1_2_W0001_P0108_T0001_R1_P4_K1_Ch2-Ch1.zen
10140	4.204437e-02	3.176116e-02	4.116800e-02	20151203_gfpNIPBLcf1_G2G1\MitoSys2\LSM\gfpNIPBLcf1_G1\DE_W0002_P0037\DE_2_W0002_P0037_T0001\TR1_W0001_P0108\TR1_2_W0001_P0108_T0001_R1_P4_K1_Ch2-Ch1.zen
10780	4.079452e-02	2.802480e-02	3.966700e-02	20151203_gfpNIPBLcf1_G2G1\MitoSys2\LSM\gfpNIPBLcf1_G1\DE_W0002_P0037\DE_2_W0002_P0037_T0001\TR1_W0001_P0108\TR1_2_W0001_P0108_T0001_R1_P4_K1_Ch2-Ch1.zen
11420	3.938607e-02	3.106668e-02	3.826800e-02	20151203_gfpNIPBLcf1_G2G1\MitoSys2\LSM\gfpNIPBLcf1_G1\DE_W0002_P0037\DE_2_W0002_P0037_T0001\TR1_W0001_P0108\TR1_2_W0001_P0108_T0001_R1_P4_K1_Ch2-Ch1.zen
12060	3.673171e-02	2.292506e-02	3.695900e-02	20151203_gfpNIPBLcf1_G2G1\MitoSys2\LSM\gfpNIPBLcf1_G1\DE_W0002_P0037\DE_2_W0002_P0037_T0001\TR1_W0001_P0108\TR1_2_W0001_P0108_T0001_R1_P4_K1_Ch2-Ch1.zen
12700	3.665679e-02	2.279880e-02	3.573200e-02	20151203_gfpNIPBLcf1_G2G1\MitoSys2\LSM\gfpNIPBLcf1_G1\DE_W0002_P0037\DE_2_W0002_P0037_T0001\TR1_W0001_P0108\TR1_2_W0001_P0108_T0001_R1_P4_K1_Ch2-Ch1.zen
13980	3.246731e-02	2.787136e-02	3.349200e-02	20151203_gfpNIPBLcf1_G2G1\MitoSys2\LSM\gfpNIPBLcf1_G1\DE_W0002_P0037\DE_2_W0002_P0037_T0001\TR1_W0001_P0108\TR1_2_W0001_P0108_T0001_R1_P4_K1_Ch2-Ch1.zen
15260	3.392615e-02	2.528392e-02	3.149700e-02	20151203_gfpNIPBLcf1_G2G1\MitoSys2\LSM\gfpNIPBLcf1_G1\DE_W0002_P0037\DE_2_W0002_P0037_T0001\TR1_W0001_P0108\TR1_2_W0001_P0108_T0001_R1_P4_K1_Ch2-Ch1.zen
16540	2.646292e-02	2.850333e-02	2.970600e-02	20151203_gfpNIPBLcf1_G2G1\MitoSys2\LSM\gfpNIPBLcf1_G1\DE_W0002_P0037\DE_2_W0002_P0037_T0001\TR1_W0001_P0108\TR1_2_W0001_P0108_T0001_R1_P4_K1_Ch2-Ch1.zen
17820	2.873023e-02	2.607105e-02	2.809100e-02	20151203_gfpNIPBLcf1_G2G1\MitoSys2\LSM\gfpNIPBLcf1_G1\DE_W0002_P0037\DE_2_W0002_P0037_T0001\TR1_W0001_P0108\TR1_2_W0001_P0108_T0001_R1_P4_K1_Ch2-Ch1.zen
19100	2.009784e-02	2.242790e-02	2.662600e-02	20151203_gfpNIPBLcf1_G2G1\MitoSys2\LSM\gfpNIPBLcf1_G1\DE_W0002_P0037\DE_2_W0002_P0037_T0001\TR1_W0001_P0108\TR1_2_W0001_P0108_T0001_R1_P4_K1_Ch2-Ch1.zen
20380	2.562252e-02	1.915467e-02	2.529100e-02	20151203_gfpNIPBLcf1_G2G1\MitoSys2\LSM\gfpNIPBLcf1_G1\DE_W0002_P0037\DE_2_W0002_P0037_T0001\TR1_W0001_P0108\TR1_2_W0001_P0108_T0001_R1_P4_K1_Ch2-Ch1.zen
21660	2.394414e-02	1.892066e-02	2.407000e-02	20151203_gfpNIPBLcf1_G2G1\MitoSys2\LSM\gfpNIPBLcf1_G1\DE_W0002_P0037\DE_2_W0002_P0037_T0001\TR1_W0001_P0108\TR1_2_W0001_P0108_T0001_R1_P4_K1_Ch2-Ch1.zen
22940	2.049760e-02	1.880073e-02	2.294900e-02	20151203_gfpNIPBLcf1_G2G1\MitoSys2\LSM\gfpNIPBLcf1_G1\DE_W0002_P0037\DE_2_W0002_P0037_T0001\TR1_W0001_P0108\TR1_2_W0001_P0108_T0001_R1_P4_K1_Ch2-Ch1.zen
24220	1.824197e-02	2.143595e-02	2.191700e-02	20151203_gfpNIPBLcf1_G2G1\MitoSys2\LSM\gfpNIPBLcf1_G1\DE_W0002_P0037\DE_2_W0002_P0037_T0001\TR1_W0001_P0108\TR1_2_W0001_P0108_T0001_R1_P4_K1_Ch2-Ch1.zen
25500	1.890405e-02	1.881798e-02	2.096300e-02	20151203_gfpNIPBLcf1_G2G1\MitoSys2\LSM\gfpNIPBLcf1_G1\DE_W0002_P0037\DE_2_W0002_P0037_T0001\TR1_W0001_P0108\TR1_2_W0001_P0108_T0001_R1_P4_K1_Ch2-Ch1.zen
28060	1.473862e-02	1.745981e-02	1.926000e-02	20151203_gfpNIPBLcf1_G2G1\MitoSys2\LSM\gfpNIPBLcf1_G1\DE_W0002_P0037\DE_2_W0002_P0037_T0001\TR1_W0001_P0108\TR1_2_W0001_P0108_T0001_R1_P4_K1_Ch2-Ch1.zen
30620	1.690908e-02	1.765868e-02	1.778400e-02	20151203_gfpNIPBLcf1_G2G1\MitoSys2\LSM\gfpNIPBLcf1_G1\DE_W0002_P0037\DE_2_W0002_P0037_T0001\TR1_W0001_P0108\TR1_2_W0001_P0108_T0001_R1_P4_K1_Ch2-Ch1.zen
33180	1.555733e-02	1.892276e-02	1.649500e-02	20151203_gfpNIPBLcf1_G2G1\MitoSys2\LSM\gfpNIPBLcf1_G1\DE_W0002_P0037\DE_2_W0002_P0037_T0001\TR1_W0001_P0108\TR1_2_W0001_P0108_T0001_R1_P4_K1_Ch2-Ch1.zen
35740	1.486497e-02	2.033082e-02	1.536000e-02	20151203_gfpNIPBLcf1_G2G1\MitoSys2\LSM\gfpNIPBLcf1_G1\DE_W0002_P0037\DE_2_W0002_P0037_T0001\TR1_W0001_P0108\TR1_2_W0001_P0108_T0001_R1_P4_K1_Ch2-Ch1.zen
38300	8.546529e-03	1.512182e-02	1.435300e-02	20151203_gfpNIPBLcf1_G2G1\MitoSys2\LSM\gfpNIPBLcf1_G1\DE_W0002_P0037\DE_2_W0002_P0037_T0001\TR1_W0001_P0108\TR1_2_W0001_P0108_T0001_R1_P4_K1_Ch2-Ch1.zen
40860	9.216785e-03	1.579316e-02	1.345600e-02	20151203_gfpNIPBLcf1_G2G1\MitoSys2\LSM\gfpNIPBLcf1_G1\DE_W0002_P0037\DE_2_W0002_P0037_T0001\TR1_W0001_P0108\TR1_2_W0001_P0108_T0001_R1_P4_K1_Ch2-Ch1.zen
43420	1.105812e-02	1.564076e-02	1.265100e-02	20151203_gfpNIPBLcf1_G2G1\MitoSys2\LSM\gfpNIPBLcf1_G1\DE_W0002_P0037\DE_2_W0002_P0037_T0001\TR1_W0001_P0108\TR1_2_W0001_P0108_T0001_R1_P4_K1_Ch2-Ch1.zen
45980	1.583768e-02	1.715550e-02	1.192600e-02	20151203_gfpNIPBLcf1_G2G1\MitoSys2\LSM\gfpNIPBLcf1_G1\DE_W0002_P0037\DE_2_W0002_P0037_T0001\TR1_W0001_P0108\TR1_2_W0001_P0108_T0001_R1_P4_K1_Ch2-Ch1.zen
48540	1.605728e-02	2.173385e-02	1.127000e-02	20151203_gfpNIPBLcf1_G2G1\MitoSys2\LSM\gfpNIPBLcf1_G1\DE_W0002_P0037\DE_2_W0002_P0037_T0001\TR1_W0001_P0108\TR1_2_W0001_P0108_T0001_R1_P4_K1_Ch2-Ch1.zen
51100	1.408369e-02	2.135730e-02	1.067300e-02	20151203_gfpNIPBLcf1_G2G1\MitoSys2\LSM\gfpNIPBLcf1_G1\DE_W0002_P0037\DE_2_W0002_P0037_T0001\TR1_W0001_P0108\TR1_2_W0001_P0108_T0001_R1_P4_K1_Ch2-Ch1.zen
56220	1.047912e-02	1.694344e-02	9.630500e-03	20151203_gfpNIPBLcf1_G2G1\MitoSys2\LSM\gfpNIPBLcf1_G1\DE_W0002_P0037\DE_2_W0002_P0037_T0001\TR1_W0001_P0108\TR1_2_W0001_P0108_T0001_R1_P4_K1_Ch2-Ch1.zen
61340	1.025956e-02	1.851758e-02	8.750900e-03	20151203_gfpNIPBLcf1_G2G1\MitoSys2\LSM\gfpNIPBLcf1_G1\DE_W0002_P0037\DE_2_W0002_P0037_T0001\TR1_W0001_P0108\TR1_2_W0001_P0108_T0001_R1_P4_K1_Ch2-Ch1.zen
66460	9.282078e-03	1.850518e-02	8.000100e-03	20151203_gfpNIPBLcf1_G2G1\MitoSys2\LSM\gfpNIPBLcf1_G1\DE_W0002_P0037\DE_2_W0002_P0037_T0001\TR1_W0001_P0108\TR1_2_W0001_P0108_T0001_R1_P4_K1_Ch2-Ch1.zen
71580	3.281165e-03	1.495199e-02	7.352800e-03	20151203_gfpNIPBLcf1_G2G1\MitoSys2\LSM\gfpNIPBLcf1_G1\DE_W0002_P0037\DE_2_W0002_P0037_T0001\TR1_W0001_P0108\TR1_2_W0001_P0108_T0001_R1_P4_K1_Ch2-Ch1.zen
76700	4.743958e-03	1.702380e-02	6.789700e-03	20151203_gfpNIPBLcf1_G2G1\MitoSys2\LSM\gfpNIPBLcf1_G1\DE_W0002_P0037\DE_2_W0002_P0037_T0001\TR1_W0001_P0108\TR1_2_W0001_P0108_T0001_R1_P4_K1_Ch2-Ch1.zen
81820	1.073137e-02	1.440042e-02	6.296000e-03	20151203_gfpNIPBLcf1_G2G1\MitoSys2\LSM\gfpNIPBLcf1_G1\DE_W0002_P0037\DE_2_W0002_P0037_T0001\TR1_W0001_P0108\TR1_2_W0001_P0108_T0001_R1_P4_K1_Ch2-Ch1.zen
86940	1.133655e-02	1.768763e-02	5.860000e-03	20151203_gfpNIPBLcf1_G2G1\MitoSys2\LSM\gfpNIPBLcf1_G1\DE_W0002_P0037\DE_2_W0002_P0037_T0001\TR1_W0001_P0108\TR1_2_W0001_P0108_T0001_R1_P4_K1_Ch2-Ch1.zen
92060	1.186371e-02	1.378000e-02	5.472500e-03	20151203_gfpNIPBLcf1_G2G1\MitoSys2\LSM\gfpNIPBLcf1_G1\DE_W0002_P0037\DE_2_W0002_P0037_T0001\TR1_W0001_P0108\TR1_2_W0001_P0108_T0001_R1_P4_K1_Ch2-Ch1.zen
97180	1.193866e-02	1.502309e-02	5.126300e-03	20151203_gfpNIPBLcf1_G2G1\MitoSys2\LSM\gfpNIPBLcf1_G1\DE_W0002_P0037\DE_2_W0002_P0037_T0001\TR1_W0001_P0108\TR1_2_W0001_P0108_T0001_R1_P4_K1_Ch2-Ch1.zen
102300	8.316434e-03	1.494721e-02	4.815200e-03	20151203_gfpNIPBLcf1_G2G1\MitoSys2\LSM\gfpNIPBLcf1_G1\DE_W0002_P0037\DE_2_W0002_P0037_T0001\TR1_W0001_P0108\TR1_2_W0001_P0108_T0001_R1_P4_K1_Ch2-Ch1.zen
112540	4.191596e-03	1.553932e-02	4.280100e-03	20151203_gfpNIPBLcf1_G2G1\MitoSys2\LSM\gfpNIPBLcf1_G1\DE_W0002_P0037\DE_2_W0002_P0037_T0001\TR1_W0001_P0108\TR1_2_W0001_P0108_T0001_R1_P4_K1_Ch2-Ch1.zen
122780	3.342798e-03	1.308049e-02	3.837100e-03	20151203_gfpNIPBLcf1_G2G1\MitoSys2\LSM\gfpNIPBLcf1_G1\DE_W0002_P0037\DE_2_W0002_P0037_T0001\TR1_W0001_P0108\TR1_2_W0001_P0108_T0001_R1_P4_K1_Ch2-Ch1.zen
133020	5.452102e-03	1.280583e-02	3.465300e-03	20151203_gfpNIPBLcf1_G2G1\MitoSys2\LSM\gfpNIPBLcf1_G1\DE_W0002_P0037\DE_2_W0002_P0037_T0001\TR1_W0001_P0108\TR1_2_W0001_P0108_T0001_R1_P4_K1_Ch2-Ch1.zen
143260	5.684444e-03	1.498452e-02	3.149400e-03	20151203_gfpNIPBLcf1_G2G1\MitoSys2\LSM\gfpNIPBLcf1_G1\DE_W0002_P0037\DE_2_W0002_P0037_T0001\TR1_W0001_P0108\TR1_2_W0001_P0108_T0001_R1_P4_K1_Ch2-Ch1.zen
153500	4.793902e-03	1.612608e-02	2.878300e-03	20151203_gfpNIPBLcf1_G2G1\MitoSys2\LSM\gfpNIPBLcf1_G1\DE_W0002_P0037\DE_2_W0002_P0037_T0001\TR1_W0001_P0108\TR1_2_W0001_P0108_T0001_R1_P4_K1_Ch2-Ch1.zen
163740	1.302034e-03	1.569752e-02	2.643400e-03	20151203_gfpNIPBLcf1_G2G1\MitoSys2\LSM\gfpNIPBLcf1_G1\DE_W0002_P0037\DE_2_W0002_P0037_T0001\TR1_W0001_P0108\TR1_2_W0001_P0108_T0001_R1_P4_K1_Ch2-Ch1.zen
173980	-6.588681e-04	1.384286e-02	2.438300e-03	20151203_gfpNIPBLcf1_G2G1\MitoSys2\LSM\gfpNIPBLcf1_G1\DE_W0002_P0037\DE_2_W0002_P0037_T0001\TR1_W0001_P0108\TR1_2_W0001_P0108_T0001_R1_P4_K1_Ch2-Ch1.zen
184220	1.175013e-03	1.669463e-02	2.258000e-03	20151203_gfpNIPBLcf1_G2G1\MitoSys2\LSM\gfpNIPBLcf1_G1\DE_W0002_P0037\DE_2_W0002_P0037_T0001\TR1_W0001_P0108\TR1_2_W0001_P0108_T0001_R1_P4_K1_Ch2-Ch1.zen
194460	1.541464e-03	1.774408e-02	2.098300e-03	20151203_gfpNIPBLcf1_G2G1\MitoSys2\LSM\gfpNIPBLcf1_G1\DE_W0002_P0037\DE_2_W0002_P0037_T0001\TR1_W0001_P0108\TR1_2_W0001_P0108_T0001_R1_P4_K1_Ch2-Ch1.zen
204700	3.255391e-03	1.714119e-02	1.956200e-03	20151203_gfpNIPBLcf1_G2G1\MitoSys2\LSM\gfpNIPBLcf1_G1\DE_W0002_P0037\DE_2_W0002_P0037_T0001\TR1_W0001_P0108\TR1_2_W0001_P0108_T0001_R1_P4_K1_Ch2-Ch1.zen
225180	4.425693e-03	1.723257e-02	1.714700e-03	20151203_gfpNIPBLcf1_G2G1\MitoSys2\LSM\gfpNIPBLcf1_G1\DE_W0002_P0037\DE_2_W0002_P0037_T0001\TR1_W0001_P0108\TR1_2_W0001_P0108_T0001_R1_P4_K1_Ch2-Ch1.zen
245660	2.341137e-03	1.392921e-02	1.517800e-03	20151203_gfpNIPBLcf1_G2G1\MitoSys2\LSM\gfpNIPBLcf1_G1\DE_W0002_P0037\DE_2_W0002_P0037_T0001\TR1_W0001_P0108\TR1_2_W0001_P0108_T0001_R1_P4_K1_Ch2-Ch1.zen
266140	8.279685e-04	9.072609e-03	1.354800e-03	20151203_gfpNIPBLcf1_G2G1\MitoSys2\LSM\gfpNIPBLcf1_G1\DE_W0002_P0037\DE_2_W0002_P0037_T0001\TR1_W0001_P0108\TR1_2_W0001_P0108_T0001_R1_P4_K1_Ch2-Ch1.zen
286620	2.283490e-03	1.061661e-02	1.218100e-03	20151203_gfpNIPBLcf1_G2G1\MitoSys2\LSM\gfpNIPBLcf1_G1\DE_W0002_P0037\DE_2_W0002_P0037_T0001\TR1_W0001_P0108\TR1_2_W0001_P0108_T0001_R1_P4_K1_Ch2-Ch1.zen
307100	2.162081e-03	1.149562e-02	1.102200e-03	20151203_gfpNIPBLcf1_G2G1\MitoSys2\LSM\gfpNIPBLcf1_G1\DE_W0002_P0037\DE_2_W0002_P0037_T0001\TR1_W0001_P0108\TR1_2_W0001_P0108_T0001_R1_P4_K1_Ch2-Ch1.zen
327580	-9.723031e-04	1.099074e-02	1.002900e-03	20151203_gfpNIPBLcf1_G2G1\MitoSys2\LSM\gfpNIPBLcf1_G1\DE_W0002_P0037\DE_2_W0002_P0037_T0001\TR1_W0001_P0108\TR1_2_W0001_P0108_T0001_R1_P4_K1_Ch2-Ch1.zen
348060	-1.969016e-03	1.272030e-02	9.171000e-04	20151203_gfpNIPBLcf1_G2G1\MitoSys2\LSM\gfpNIPBLcf1_G1\DE_W0002_P0037\DE_2_W0002_P0037_T0001\TR1_W0001_P0108\TR1_2_W0001_P0108_T0001_R1_P4_K1_Ch2-Ch1.zen
368540	1.419285e-03	7.128155e-03	8.423800e-04	20151203_gfpNIPBLcf1_G2G1\MitoSys2\LSM\gfpNIPBLcf1_G1\DE_W0002_P0037\DE_2_W0002_P0037_T0001\TR1_W0001_P0108\TR1_2_W0001_P0108_T0001_R1_P4_K1_Ch2-Ch1.zen
389020	-2.741621e-04	1.069172e-02	7.768500e-04	20151203_gfpNIPBLcf1_G2G1\MitoSys2\LSM\gfpNIPBLcf1_G1\DE_W0002_P0037\DE_2_W0002_P0037_T0001\TR1_W0001_P0108\TR1_2_W0001_P0108_T0001_R1_P4_K1_Ch2-Ch1.zen
409500	-2.958253e-03	7.807720e-03	7.190400e-04	20151203_gfpNIPBLcf1_G2G1\MitoSys2\LSM\gfpNIPBLcf1_G1\DE_W0002_P0037\DE_2_W0002_P0037_T0001\TR1_W0001_P0108\TR1_2_W0001_P0108_T0001_R1_P4_K1_Ch2-Ch1.zen
450460	-2.939359e-04	1.174822e-02	6.219800e-04	20151203_gfpNIPBLcf1_G2G1\MitoSys2\LSM\gfpNIPBLcf1_G1\DE_W0002_P0037\DE_2_W0002_P0037_T0001\TR1_W0001_P0108\TR1_2_W0001_P0108_T0001_R1_P4_K1_Ch2-Ch1.zen
491420	-5.366056e-03	1.069857e-02	5.440700e-04	20151203_gfpNIPBLcf1_G2G1\MitoSys2\LSM\gfpNIPBLcf1_G1\DE_W0002_P0037\DE_2_W0002_P0037_T0001\TR1_W0001_P0108\TR1_2_W0001_P0108_T0001_R1_P4_K1_Ch2-Ch1.zen
532380	3.489545e-04	1.015033e-02	4.804800e-04	20151203_gfpNIPBLcf1_G2G1\MitoSys2\LSM\gfpNIPBLcf1_G1\DE_W0002_P0037\DE_2_W0002_P0037_T0001\TR1_W0001_P0108\TR1_2_W0001_P0108_T0001_R1_P4_K1_Ch2-Ch1.zen
573340	-2.764574e-03	9.902925e-03	4.278400e-04	20151203_gfpNIPBLcf1_G2G1\MitoSys2\LSM\gfpNIPBLcf1_G1\DE_W0002_P0037\DE_2_W0002_P0037_T0001\TR1_W0001_P0108\TR1_2_W0001_P0108_T0001_R1_P4_K1_Ch2-Ch1.zen
614300	8.505382e-07	9.998461e-03	3.837100e-04	20151203_gfpNIPBLcf1_G2G1\MitoSys2\LSM\gfpNIPBLcf1_G1\DE_W0002_P0037\DE_2_W0002_P0037_T0001\TR1_W0001_P0108\TR1_2_W0001_P0108_T0001_R1_P4_K1_Ch2-Ch1.zen
655260	-1.150203e-03	1.043911e-02	3.463300e-04	20151203_gfpNIPBLcf1_G2G1\MitoSys2\LSM\gfpNIPBLcf1_G1\DE_W0002_P0037\DE_2_W0002_P0037_T0001\TR1_W0001_P0108\TR1_2_W0001_P0108_T0001_R1_P4_K1_Ch2-Ch1.zen
696220	-2.356845e-03	9.987476e-03	3.143600e-04	20151203_gfpNIPBLcf1_G2G1\MitoSys2\LSM\gfpNIPBLcf1_G1\DE_W0002_P0037\DE_2_W0002_P0037_T0001\TR1_W0001_P0108\TR1_2_W0001_P0108_T0001_R1_P4_K1_Ch2-Ch1.zen
737180	-2.064476e-05	9.907053e-03	2.867700e-04	20151203_gfpNIPBLcf1_G2G1\MitoSys2\LSM\gfpNIPBLcf1_G1\DE_W0002_P0037\DE_2_W0002_P0037_T0001\TR1_W0001_P0108\TR1_2_W0001_P0108_T0001_R1_P4_K1_Ch2-Ch1.zen
778140	-1.879279e-03	1.033442e-02	2.628000e-04	20151203_gfpNIPBLcf1_G2G1\MitoSys2\LSM\gfpNIPBLcf1_G1\DE_W0002_P0037\DE_2_W0002_P0037_T0001\TR1_W0001_P0108\TR1_2_W0001_P0108_T0001_R1_P4_K1_Ch2-Ch1.zen
819100	-1.790676e-03	1.049456e-02	2.418300e-04	20151203_gfpNIPBLcf1_G2G1\MitoSys2\LSM\gfpNIPBLcf1_G1\DE_W0002_P0037\DE_2_W0002_P0037_T0001\TR1_W0001_P0108\TR1_2_W0001_P0108_T0001_R1_P4_K1_Ch2-Ch1.zen
901020	-1.171606e-03	1.112692e-02	2.070000e-04	20151203_gfpNIPBLcf1_G2G1\MitoSys2\LSM\gfpNIPBLcf1_G1\DE_W0002_P0037\DE_2_W0002_P0037_T0001\TR1_W0001_P0108\TR1_2_W0001_P0108_T0001_R1_P4_K1_Ch2-Ch1.zen
982940	-1.962724e-03	1.015261e-02	1.794300e-04	20151203_gfpNIPBLcf1_G2G1\MitoSys2\LSM\gfpNIPBLcf1_G1\DE_W0002_P0037\DE_2_W0002_P0037_T0001\TR1_W0001_P0108\TR1_2_W0001_P0108_T0001_R1_P4_K1_Ch2-Ch1.zen
1064860	-3.653968e-04	7.551591e-03	1.571900e-04	20151203_gfpNIPBLcf1_G2G1\MitoSys2\LSM\gfpNIPBLcf1_G1\DE_W0002_P0037\DE_2_W0002_P0037_T0001\TR1_W0001_P0108\TR1_2_W0001_P0108_T0001_R1_P4_K1_Ch2-Ch1.zen
1146780	-4.656696e-03	6.825230e-03	1.389800e-04	20151203_gfpNIPBLcf1_G2G1\MitoSys2\LSM\gfpNIPBLcf1_G1\DE_W0002_P0037\DE_2_W0002_P0037_T0001\TR1_W0001_P0108\TR1_2_W0001_P0108_T0001_R1_P4_K1_Ch2-Ch1.zen
1228700	-3.858808e-03	7.435072e-03	1.238700e-04	20151203_gfpNIPBLcf1_G2G1\MitoSys2\LSM\gfpNIPBLcf1_G1\DE_W0002_P0037\DE_2_W0002_P0037_T0001\TR1_W0001_P0108\TR1_2_W0001_P0108_T0001_R1_P4_K1_Ch2-Ch1.zen
1310620	-2.674821e-03	9.140038e-03	1.111700e-04	20151203_gfpNIPBLcf1_G2G1\MitoSys2\LSM\gfpNIPBLcf1_G1\DE_W0002_P0037\DE_2_W0002_P0037_T0001\TR1_W0001_P0108\TR1_2_W0001_P0108_T0001_R1_P4_K1_Ch2-Ch1.zen
1392540	-3.107266e-03	8.530341e-03	1.004000e-04	20151203_gfpNIPBLcf1_G2G1\MitoSys2\LSM\gfpNIPBLcf1_G1\DE_W0002_P0037\DE_2_W0002_P0037_T0001\TR1_W0001_P0108\TR1_2_W0001_P0108_T0001_R1_P4_K1_Ch2-Ch1.zen
1474460	-6.375970e-04	1.014899e-02	9.117100e-05	20151203_gfpNIPBLcf1_G2G1\MitoSys2\LSM\gfpNIPBLcf1_G1\DE_W0002_P0037\DE_2_W0002_P0037_T0001\TR1_W0001_P0108\TR1_2_W0001_P0108_T0001_R1_P4_K1_Ch2-Ch1.zen
1556380	-4.032317e-03	8.231615e-03	8.320400e-05	20151203_gfpNIPBLcf1_G2G1\MitoSys2\LSM\gfpNIPBLcf1_G1\DE_W0002_P0037\DE_2_W0002_P0037_T0001\TR1_W0001_P0108\TR1_2_W0001_P0108_T0001_R1_P4_K1_Ch2-Ch1.zen
10	2.726933e-02	1.256759e-02	2.755600e-02	20151203_gfpNIPBLcf1_G2G1\MitoSys2\LSM\gfpNIPBLcf1_G1\DE_W0002_P0039\DE_2_W0002_P0039_T0001\TR1_W0001_P0103\TR1_2_W0001_P0103_T0001_R1_P3_K1_Ch2-Ch1.zen
20	2.760720e-02	1.270093e-02	2.732700e-02	20151203_gfpNIPBLcf1_G2G1\MitoSys2\LSM\gfpNIPBLcf1_G1\DE_W0002_P0039\DE_2_W0002_P0039_T0001\TR1_W0001_P0103\TR1_2_W0001_P0103_T0001_R1_P3_K1_Ch2-Ch1.zen
30	2.496953e-02	8.089330e-03	2.712100e-02	20151203_gfpNIPBLcf1_G2G1\MitoSys2\LSM\gfpNIPBLcf1_G1\DE_W0002_P0039\DE_2_W0002_P0039_T0001\TR1_W0001_P0103\TR1_2_W0001_P0103_T0001_R1_P3_K1_Ch2-Ch1.zen
40	2.489654e-02	1.031867e-02	2.693200e-02	20151203_gfpNIPBLcf1_G2G1\MitoSys2\LSM\gfpNIPBLcf1_G1\DE_W0002_P0039\DE_2_W0002_P0039_T0001\TR1_W0001_P0103\TR1_2_W0001_P0103_T0001_R1_P3_K1_Ch2-Ch1.zen
50	2.844535e-02	1.010863e-02	2.675700e-02	20151203_gfpNIPBLcf1_G2G1\MitoSys2\LSM\gfpNIPBLcf1_G1\DE_W0002_P0039\DE_2_W0002_P0039_T0001\TR1_W0001_P0103\TR1_2_W0001_P0103_T0001_R1_P3_K1_Ch2-Ch1.zen
60	2.873145e-02	1.314038e-02	2.659400e-02	20151203_gfpNIPBLcf1_G2G1\MitoSys2\LSM\gfpNIPBLcf1_G1\DE_W0002_P0039\DE_2_W0002_P0039_T0001\TR1_W0001_P0103\TR1_2_W0001_P0103_T0001_R1_P3_K1_Ch2-Ch1.zen
70	2.571670e-02	9.033537e-03	2.644100e-02	20151203_gfpNIPBLcf1_G2G1\MitoSys2\LSM\gfpNIPBLcf1_G1\DE_W0002_P0039\DE_2_W0002_P0039_T0001\TR1_W0001_P0103\TR1_2_W0001_P0103_T0001_R1_P3_K1_Ch2-Ch1.zen
80	2.595155e-02	1.038974e-02	2.629800e-02	20151203_gfpNIPBLcf1_G2G1\MitoSys2\LSM\gfpNIPBLcf1_G1\DE_W0002_P0039\DE_2_W0002_P0039_T0001\TR1_W0001_P0103\TR1_2_W0001_P0103_T0001_R1_P3_K1_Ch2-Ch1.zen
90	2.546849e-02	1.158655e-02	2.616300e-02	20151203_gfpNIPBLcf1_G2G1\MitoSys2\LSM\gfpNIPBLcf1_G1\DE_W0002_P0039\DE_2_W0002_P0039_T0001\TR1_W0001_P0103\TR1_2_W0001_P0103_T0001_R1_P3_K1_Ch2-Ch1.zen
100	2.524040e-02	9.324481e-03	2.603600e-02	20151203_gfpNIPBLcf1_G2G1\MitoSys2\LSM\gfpNIPBLcf1_G1\DE_W0002_P0039\DE_2_W0002_P0039_T0001\TR1_W0001_P0103\TR1_2_W0001_P0103_T0001_R1_P3_K1_Ch2-Ch1.zen
120	2.553537e-02	9.125973e-03	2.580000e-02	20151203_gfpNIPBLcf1_G2G1\MitoSys2\LSM\gfpNIPBLcf1_G1\DE_W0002_P0039\DE_2_W0002_P0039_T0001\TR1_W0001_P0103\TR1_2_W0001_P0103_T0001_R1_P3_K1_Ch2-Ch1.zen
140	2.690642e-02	1.007229e-02	2.558700e-02	20151203_gfpNIPBLcf1_G2G1\MitoSys2\LSM\gfpNIPBLcf1_G1\DE_W0002_P0039\DE_2_W0002_P0039_T0001\TR1_W0001_P0103\TR1_2_W0001_P0103_T0001_R1_P3_K1_Ch2-Ch1.zen
160	2.997541e-02	6.816712e-03	2.539200e-02	20151203_gfpNIPBLcf1_G2G1\MitoSys2\LSM\gfpNIPBLcf1_G1\DE_W0002_P0039\DE_2_W0002_P0039_T0001\TR1_W0001_P0103\TR1_2_W0001_P0103_T0001_R1_P3_K1_Ch2-Ch1.zen
180	2.599402e-02	9.172185e-03	2.521200e-02	20151203_gfpNIPBLcf1_G2G1\MitoSys2\LSM\gfpNIPBLcf1_G1\DE_W0002_P0039\DE_2_W0002_P0039_T0001\TR1_W0001_P0103\TR1_2_W0001_P0103_T0001_R1_P3_K1_Ch2-Ch1.zen
200	2.412955e-02	8.449193e-03	2.504400e-02	20151203_gfpNIPBLcf1_G2G1\MitoSys2\LSM\gfpNIPBLcf1_G1\DE_W0002_P0039\DE_2_W0002_P0039_T0001\TR1_W0001_P0103\TR1_2_W0001_P0103_T0001_R1_P3_K1_Ch2-Ch1.zen
220	2.184021e-02	7.083915e-03	2.488700e-02	20151203_gfpNIPBLcf1_G2G1\MitoSys2\LSM\gfpNIPBLcf1_G1\DE_W0002_P0039\DE_2_W0002_P0039_T0001\TR1_W0001_P0103\TR1_2_W0001_P0103_T0001_R1_P3_K1_Ch2-Ch1.zen
240	2.574451e-02	8.439828e-03	2.474000e-02	20151203_gfpNIPBLcf1_G2G1\MitoSys2\LSM\gfpNIPBLcf1_G1\DE_W0002_P0039\DE_2_W0002_P0039_T0001\TR1_W0001_P0103\TR1_2_W0001_P0103_T0001_R1_P3_K1_Ch2-Ch1.zen
260	2.473997e-02	7.535969e-03	2.460000e-02	20151203_gfpNIPBLcf1_G2G1\MitoSys2\LSM\gfpNIPBLcf1_G1\DE_W0002_P0039\DE_2_W0002_P0039_T0001\TR1_W0001_P0103\TR1_2_W0001_P0103_T0001_R1_P3_K1_Ch2-Ch1.zen
280	2.707602e-02	7.241053e-03	2.446700e-02	20151203_gfpNIPBLcf1_G2G1\MitoSys2\LSM\gfpNIPBLcf1_G1\DE_W0002_P0039\DE_2_W0002_P0039_T0001\TR1_W0001_P0103\TR1_2_W0001_P0103_T0001_R1_P3_K1_Ch2-Ch1.zen
300	2.457143e-02	6.642714e-03	2.433900e-02	20151203_gfpNIPBLcf1_G2G1\MitoSys2\LSM\gfpNIPBLcf1_G1\DE_W0002_P0039\DE_2_W0002_P0039_T0001\TR1_W0001_P0103\TR1_2_W0001_P0103_T0001_R1_P3_K1_Ch2-Ch1.zen
340	2.427396e-02	7.241810e-03	2.409900e-02	20151203_gfpNIPBLcf1_G2G1\MitoSys2\LSM\gfpNIPBLcf1_G1\DE_W0002_P0039\DE_2_W0002_P0039_T0001\TR1_W0001_P0103\TR1_2_W0001_P0103_T0001_R1_P3_K1_Ch2-Ch1.zen
380	2.290346e-02	7.013566e-03	2.387500e-02	20151203_gfpNIPBLcf1_G2G1\MitoSys2\LSM\gfpNIPBLcf1_G1\DE_W0002_P0039\DE_2_W0002_P0039_T0001\TR1_W0001_P0103\TR1_2_W0001_P0103_T0001_R1_P3_K1_Ch2-Ch1.zen
420	2.260228e-02	8.875610e-03	2.366400e-02	20151203_gfpNIPBLcf1_G2G1\MitoSys2\LSM\gfpNIPBLcf1_G1\DE_W0002_P0039\DE_2_W0002_P0039_T0001\TR1_W0001_P0103\TR1_2_W0001_P0103_T0001_R1_P3_K1_Ch2-Ch1.zen
460	2.272226e-02	6.597231e-03	2.346300e-02	20151203_gfpNIPBLcf1_G2G1\MitoSys2\LSM\gfpNIPBLcf1_G1\DE_W0002_P0039\DE_2_W0002_P0039_T0001\TR1_W0001_P0103\TR1_2_W0001_P0103_T0001_R1_P3_K1_Ch2-Ch1.zen
500	2.391620e-02	7.597146e-03	2.327100e-02	20151203_gfpNIPBLcf1_G2G1\MitoSys2\LSM\gfpNIPBLcf1_G1\DE_W0002_P0039\DE_2_W0002_P0039_T0001\TR1_W0001_P0103\TR1_2_W0001_P0103_T0001_R1_P3_K1_Ch2-Ch1.zen
540	2.341428e-02	8.376892e-03	2.308700e-02	20151203_gfpNIPBLcf1_G2G1\MitoSys2\LSM\gfpNIPBLcf1_G1\DE_W0002_P0039\DE_2_W0002_P0039_T0001\TR1_W0001_P0103\TR1_2_W0001_P0103_T0001_R1_P3_K1_Ch2-Ch1.zen
580	2.272936e-02	7.937193e-03	2.291000e-02	20151203_gfpNIPBLcf1_G2G1\MitoSys2\LSM\gfpNIPBLcf1_G1\DE_W0002_P0039\DE_2_W0002_P0039_T0001\TR1_W0001_P0103\TR1_2_W0001_P0103_T0001_R1_P3_K1_Ch2-Ch1.zen
620	2.152546e-02	7.492919e-03	2.273800e-02	20151203_gfpNIPBLcf1_G2G1\MitoSys2\LSM\gfpNIPBLcf1_G1\DE_W0002_P0039\DE_2_W0002_P0039_T0001\TR1_W0001_P0103\TR1_2_W0001_P0103_T0001_R1_P3_K1_Ch2-Ch1.zen
660	2.173682e-02	6.512473e-03	2.257300e-02	20151203_gfpNIPBLcf1_G2G1\MitoSys2\LSM\gfpNIPBLcf1_G1\DE_W0002_P0039\DE_2_W0002_P0039_T0001\TR1_W0001_P0103\TR1_2_W0001_P0103_T0001_R1_P3_K1_Ch2-Ch1.zen
700	2.180958e-02	6.512901e-03	2.241200e-02	20151203_gfpNIPBLcf1_G2G1\MitoSys2\LSM\gfpNIPBLcf1_G1\DE_W0002_P0039\DE_2_W0002_P0039_T0001\TR1_W0001_P0103\TR1_2_W0001_P0103_T0001_R1_P3_K1_Ch2-Ch1.zen
780	2.295376e-02	6.250835e-03	2.210400e-02	20151203_gfpNIPBLcf1_G2G1\MitoSys2\LSM\gfpNIPBLcf1_G1\DE_W0002_P0039\DE_2_W0002_P0039_T0001\TR1_W0001_P0103\TR1_2_W0001_P0103_T0001_R1_P3_K1_Ch2-Ch1.zen
860	2.101960e-02	5.292180e-03	2.181300e-02	20151203_gfpNIPBLcf1_G2G1\MitoSys2\LSM\gfpNIPBLcf1_G1\DE_W0002_P0039\DE_2_W0002_P0039_T0001\TR1_W0001_P0103\TR1_2_W0001_P0103_T0001_R1_P3_K1_Ch2-Ch1.zen
940	2.174641e-02	5.676150e-03	2.153700e-02	20151203_gfpNIPBLcf1_G2G1\MitoSys2\LSM\gfpNIPBLcf1_G1\DE_W0002_P0039\DE_2_W0002_P0039_T0001\TR1_W0001_P0103\TR1_2_W0001_P0103_T0001_R1_P3_K1_Ch2-Ch1.zen
1020	2.182824e-02	5.615689e-03	2.127400e-02	20151203_gfpNIPBLcf1_G2G1\MitoSys2\LSM\gfpNIPBLcf1_G1\DE_W0002_P0039\DE_2_W0002_P0039_T0001\TR1_W0001_P0103\TR1_2_W0001_P0103_T0001_R1_P3_K1_Ch2-Ch1.zen
1100	2.081140e-02	5.921680e-03	2.102300e-02	20151203_gfpNIPBLcf1_G2G1\MitoSys2\LSM\gfpNIPBLcf1_G1\DE_W0002_P0039\DE_2_W0002_P0039_T0001\TR1_W0001_P0103\TR1_2_W0001_P0103_T0001_R1_P3_K1_Ch2-Ch1.zen
1180	2.000608e-02	6.098328e-03	2.078300e-02	20151203_gfpNIPBLcf1_G2G1\MitoSys2\LSM\gfpNIPBLcf1_G1\DE_W0002_P0039\DE_2_W0002_P0039_T0001\TR1_W0001_P0103\TR1_2_W0001_P0103_T0001_R1_P3_K1_Ch2-Ch1.zen
1260	2.024998e-02	6.133717e-03	2.055400e-02	20151203_gfpNIPBLcf1_G2G1\MitoSys2\LSM\gfpNIPBLcf1_G1\DE_W0002_P0039\DE_2_W0002_P0039_T0001\TR1_W0001_P0103\TR1_2_W0001_P0103_T0001_R1_P3_K1_Ch2-Ch1.zen
1340	2.023492e-02	5.904629e-03	2.033300e-02	20151203_gfpNIPBLcf1_G2G1\MitoSys2\LSM\gfpNIPBLcf1_G1\DE_W0002_P0039\DE_2_W0002_P0039_T0001\TR1_W0001_P0103\TR1_2_W0001_P0103_T0001_R1_P3_K1_Ch2-Ch1.zen
1420	1.858967e-02	5.284654e-03	2.012100e-02	20151203_gfpNIPBLcf1_G2G1\MitoSys2\LSM\gfpNIPBLcf1_G1\DE_W0002_P0039\DE_2_W0002_P0039_T0001\TR1_W0001_P0103\TR1_2_W0001_P0103_T0001_R1_P3_K1_Ch2-Ch1.zen
1500	2.012978e-02	4.841946e-03	1.991800e-02	20151203_gfpNIPBLcf1_G2G1\MitoSys2\LSM\gfpNIPBLcf1_G1\DE_W0002_P0039\DE_2_W0002_P0039_T0001\TR1_W0001_P0103\TR1_2_W0001_P0103_T0001_R1_P3_K1_Ch2-Ch1.zen
1660	2.021955e-02	5.019301e-03	1.953200e-02	20151203_gfpNIPBLcf1_G2G1\MitoSys2\LSM\gfpNIPBLcf1_G1\DE_W0002_P0039\DE_2_W0002_P0039_T0001\TR1_W0001_P0103\TR1_2_W0001_P0103_T0001_R1_P3_K1_Ch2-Ch1.zen
1820	1.960378e-02	5.322735e-03	1.917300e-02	20151203_gfpNIPBLcf1_G2G1\MitoSys2\LSM\gfpNIPBLcf1_G1\DE_W0002_P0039\DE_2_W0002_P0039_T0001\TR1_W0001_P0103\TR1_2_W0001_P0103_T0001_R1_P3_K1_Ch2-Ch1.zen
1980	1.890173e-02	5.534383e-03	1.883700e-02	20151203_gfpNIPBLcf1_G2G1\MitoSys2\LSM\gfpNIPBLcf1_G1\DE_W0002_P0039\DE_2_W0002_P0039_T0001\TR1_W0001_P0103\TR1_2_W0001_P0103_T0001_R1_P3_K1_Ch2-Ch1.zen
2140	1.825746e-02	5.558173e-03	1.852200e-02	20151203_gfpNIPBLcf1_G2G1\MitoSys2\LSM\gfpNIPBLcf1_G1\DE_W0002_P0039\DE_2_W0002_P0039_T0001\TR1_W0001_P0103\TR1_2_W0001_P0103_T0001_R1_P3_K1_Ch2-Ch1.zen
2300	1.831582e-02	6.672023e-03	1.822600e-02	20151203_gfpNIPBLcf1_G2G1\MitoSys2\LSM\gfpNIPBLcf1_G1\DE_W0002_P0039\DE_2_W0002_P0039_T0001\TR1_W0001_P0103\TR1_2_W0001_P0103_T0001_R1_P3_K1_Ch2-Ch1.zen
2460	1.753081e-02	4.424863e-03	1.794600e-02	20151203_gfpNIPBLcf1_G2G1\MitoSys2\LSM\gfpNIPBLcf1_G1\DE_W0002_P0039\DE_2_W0002_P0039_T0001\TR1_W0001_P0103\TR1_2_W0001_P0103_T0001_R1_P3_K1_Ch2-Ch1.zen
2620	1.773259e-02	4.862814e-03	1.768200e-02	20151203_gfpNIPBLcf1_G2G1\MitoSys2\LSM\gfpNIPBLcf1_G1\DE_W0002_P0039\DE_2_W0002_P0039_T0001\TR1_W0001_P0103\TR1_2_W0001_P0103_T0001_R1_P3_K1_Ch2-Ch1.zen
2780	1.748139e-02	4.990898e-03	1.743100e-02	20151203_gfpNIPBLcf1_G2G1\MitoSys2\LSM\gfpNIPBLcf1_G1\DE_W0002_P0039\DE_2_W0002_P0039_T0001\TR1_W0001_P0103\TR1_2_W0001_P0103_T0001_R1_P3_K1_Ch2-Ch1.zen
2940	1.830925e-02	5.970066e-03	1.719400e-02	20151203_gfpNIPBLcf1_G2G1\MitoSys2\LSM\gfpNIPBLcf1_G1\DE_W0002_P0039\DE_2_W0002_P0039_T0001\TR1_W0001_P0103\TR1_2_W0001_P0103_T0001_R1_P3_K1_Ch2-Ch1.zen
3100	1.742070e-02	5.025310e-03	1.696700e-02	20151203_gfpNIPBLcf1_G2G1\MitoSys2\LSM\gfpNIPBLcf1_G1\DE_W0002_P0039\DE_2_W0002_P0039_T0001\TR1_W0001_P0103\TR1_2_W0001_P0103_T0001_R1_P3_K1_Ch2-Ch1.zen
3420	1.664080e-02	5.182745e-03	1.654600e-02	20151203_gfpNIPBLcf1_G2G1\MitoSys2\LSM\gfpNIPBLcf1_G1\DE_W0002_P0039\DE_2_W0002_P0039_T0001\TR1_W0001_P0103\TR1_2_W0001_P0103_T0001_R1_P3_K1_Ch2-Ch1.zen
3740	1.685933e-02	5.892520e-03	1.616100e-02	20151203_gfpNIPBLcf1_G2G1\MitoSys2\LSM\gfpNIPBLcf1_G1\DE_W0002_P0039\DE_2_W0002_P0039_T0001\TR1_W0001_P0103\TR1_2_W0001_P0103_T0001_R1_P3_K1_Ch2-Ch1.zen
4060	1.632509e-02	5.367574e-03	1.580700e-02	20151203_gfpNIPBLcf1_G2G1\MitoSys2\LSM\gfpNIPBLcf1_G1\DE_W0002_P0039\DE_2_W0002_P0039_T0001\TR1_W0001_P0103\TR1_2_W0001_P0103_T0001_R1_P3_K1_Ch2-Ch1.zen
4380	1.528403e-02	5.440019e-03	1.548100e-02	20151203_gfpNIPBLcf1_G2G1\MitoSys2\LSM\gfpNIPBLcf1_G1\DE_W0002_P0039\DE_2_W0002_P0039_T0001\TR1_W0001_P0103\TR1_2_W0001_P0103_T0001_R1_P3_K1_Ch2-Ch1.zen
4700	1.534163e-02	5.268788e-03	1.517900e-02	20151203_gfpNIPBLcf1_G2G1\MitoSys2\LSM\gfpNIPBLcf1_G1\DE_W0002_P0039\DE_2_W0002_P0039_T0001\TR1_W0001_P0103\TR1_2_W0001_P0103_T0001_R1_P3_K1_Ch2-Ch1.zen
5020	1.467217e-02	4.930831e-03	1.489800e-02	20151203_gfpNIPBLcf1_G2G1\MitoSys2\LSM\gfpNIPBLcf1_G1\DE_W0002_P0039\DE_2_W0002_P0039_T0001\TR1_W0001_P0103\TR1_2_W0001_P0103_T0001_R1_P3_K1_Ch2-Ch1.zen
5340	1.497506e-02	5.416837e-03	1.463500e-02	20151203_gfpNIPBLcf1_G2G1\MitoSys2\LSM\gfpNIPBLcf1_G1\DE_W0002_P0039\DE_2_W0002_P0039_T0001\TR1_W0001_P0103\TR1_2_W0001_P0103_T0001_R1_P3_K1_Ch2-Ch1.zen
5660	1.411168e-02	4.829848e-03	1.439000e-02	20151203_gfpNIPBLcf1_G2G1\MitoSys2\LSM\gfpNIPBLcf1_G1\DE_W0002_P0039\DE_2_W0002_P0039_T0001\TR1_W0001_P0103\TR1_2_W0001_P0103_T0001_R1_P3_K1_Ch2-Ch1.zen
5980	1.376915e-02	5.070176e-03	1.415900e-02	20151203_gfpNIPBLcf1_G2G1\MitoSys2\LSM\gfpNIPBLcf1_G1\DE_W0002_P0039\DE_2_W0002_P0039_T0001\TR1_W0001_P0103\TR1_2_W0001_P0103_T0001_R1_P3_K1_Ch2-Ch1.zen
6300	1.389121e-02	4.514045e-03	1.394200e-02	20151203_gfpNIPBLcf1_G2G1\MitoSys2\LSM\gfpNIPBLcf1_G1\DE_W0002_P0039\DE_2_W0002_P0039_T0001\TR1_W0001_P0103\TR1_2_W0001_P0103_T0001_R1_P3_K1_Ch2-Ch1.zen
6940	1.344170e-02	5.451571e-03	1.354400e-02	20151203_gfpNIPBLcf1_G2G1\MitoSys2\LSM\gfpNIPBLcf1_G1\DE_W0002_P0039\DE_2_W0002_P0039_T0001\TR1_W0001_P0103\TR1_2_W0001_P0103_T0001_R1_P3_K1_Ch2-Ch1.zen
7580	1.309452e-02	4.970100e-03	1.318700e-02	20151203_gfpNIPBLcf1_G2G1\MitoSys2\LSM\gfpNIPBLcf1_G1\DE_W0002_P0039\DE_2_W0002_P0039_T0001\TR1_W0001_P0103\TR1_2_W0001_P0103_T0001_R1_P3_K1_Ch2-Ch1.zen
8220	1.267837e-02	5.294992e-03	1.286300e-02	20151203_gfpNIPBLcf1_G2G1\MitoSys2\LSM\gfpNIPBLcf1_G1\DE_W0002_P0039\DE_2_W0002_P0039_T0001\TR1_W0001_P0103\TR1_2_W0001_P0103_T0001_R1_P3_K1_Ch2-Ch1.zen
8860	1.208022e-02	5.224095e-03	1.256900e-02	20151203_gfpNIPBLcf1_G2G1\MitoSys2\LSM\gfpNIPBLcf1_G1\DE_W0002_P0039\DE_2_W0002_P0039_T0001\TR1_W0001_P0103\TR1_2_W0001_P0103_T0001_R1_P3_K1_Ch2-Ch1.zen
9500	1.193408e-02	5.090138e-03	1.229900e-02	20151203_gfpNIPBLcf1_G2G1\MitoSys2\LSM\gfpNIPBLcf1_G1\DE_W0002_P0039\DE_2_W0002_P0039_T0001\TR1_W0001_P0103\TR1_2_W0001_P0103_T0001_R1_P3_K1_Ch2-Ch1.zen
10140	1.156033e-02	4.381487e-03	1.205100e-02	20151203_gfpNIPBLcf1_G2G1\MitoSys2\LSM\gfpNIPBLcf1_G1\DE_W0002_P0039\DE_2_W0002_P0039_T0001\TR1_W0001_P0103\TR1_2_W0001_P0103_T0001_R1_P3_K1_Ch2-Ch1.zen
10780	1.239951e-02	4.204691e-03	1.182100e-02	20151203_gfpNIPBLcf1_G2G1\MitoSys2\LSM\gfpNIPBLcf1_G1\DE_W0002_P0039\DE_2_W0002_P0039_T0001\TR1_W0001_P0103\TR1_2_W0001_P0103_T0001_R1_P3_K1_Ch2-Ch1.zen
11420	1.168068e-02	4.838605e-03	1.160700e-02	20151203_gfpNIPBLcf1_G2G1\MitoSys2\LSM\gfpNIPBLcf1_G1\DE_W0002_P0039\DE_2_W0002_P0039_T0001\TR1_W0001_P0103\TR1_2_W0001_P0103_T0001_R1_P3_K1_Ch2-Ch1.zen
12060	1.143725e-02	5.189184e-03	1.140800e-02	20151203_gfpNIPBLcf1_G2G1\MitoSys2\LSM\gfpNIPBLcf1_G1\DE_W0002_P0039\DE_2_W0002_P0039_T0001\TR1_W0001_P0103\TR1_2_W0001_P0103_T0001_R1_P3_K1_Ch2-Ch1.zen
12700	1.150020e-02	4.456856e-03	1.122200e-02	20151203_gfpNIPBLcf1_G2G1\MitoSys2\LSM\gfpNIPBLcf1_G1\DE_W0002_P0039\DE_2_W0002_P0039_T0001\TR1_W0001_P0103\TR1_2_W0001_P0103_T0001_R1_P3_K1_Ch2-Ch1.zen
13980	1.032852e-02	4.668940e-03	1.088100e-02	20151203_gfpNIPBLcf1_G2G1\MitoSys2\LSM\gfpNIPBLcf1_G1\DE_W0002_P0039\DE_2_W0002_P0039_T0001\TR1_W0001_P0103\TR1_2_W0001_P0103_T0001_R1_P3_K1_Ch2-Ch1.zen
15260	1.021155e-02	4.118010e-03	1.057700e-02	20151203_gfpNIPBLcf1_G2G1\MitoSys2\LSM\gfpNIPBLcf1_G1\DE_W0002_P0039\DE_2_W0002_P0039_T0001\TR1_W0001_P0103\TR1_2_W0001_P0103_T0001_R1_P3_K1_Ch2-Ch1.zen
16540	1.038621e-02	4.446780e-03	1.030200e-02	20151203_gfpNIPBLcf1_G2G1\MitoSys2\LSM\gfpNIPBLcf1_G1\DE_W0002_P0039\DE_2_W0002_P0039_T0001\TR1_W0001_P0103\TR1_2_W0001_P0103_T0001_R1_P3_K1_Ch2-Ch1.zen
17820	1.033769e-02	4.129514e-03	1.005200e-02	20151203_gfpNIPBLcf1_G2G1\MitoSys2\LSM\gfpNIPBLcf1_G1\DE_W0002_P0039\DE_2_W0002_P0039_T0001\TR1_W0001_P0103\TR1_2_W0001_P0103_T0001_R1_P3_K1_Ch2-Ch1.zen
19100	1.008592e-02	4.434799e-03	9.821600e-03	20151203_gfpNIPBLcf1_G2G1\MitoSys2\LSM\gfpNIPBLcf1_G1\DE_W0002_P0039\DE_2_W0002_P0039_T0001\TR1_W0001_P0103\TR1_2_W0001_P0103_T0001_R1_P3_K1_Ch2-Ch1.zen
20380	9.597882e-03	4.517190e-03	9.608900e-03	20151203_gfpNIPBLcf1_G2G1\MitoSys2\LSM\gfpNIPBLcf1_G1\DE_W0002_P0039\DE_2_W0002_P0039_T0001\TR1_W0001_P0103\TR1_2_W0001_P0103_T0001_R1_P3_K1_Ch2-Ch1.zen
21660	9.335524e-03	4.595373e-03	9.410900e-03	20151203_gfpNIPBLcf1_G2G1\MitoSys2\LSM\gfpNIPBLcf1_G1\DE_W0002_P0039\DE_2_W0002_P0039_T0001\TR1_W0001_P0103\TR1_2_W0001_P0103_T0001_R1_P3_K1_Ch2-Ch1.zen
22940	9.063769e-03	5.000900e-03	9.225500e-03	20151203_gfpNIPBLcf1_G2G1\MitoSys2\LSM\gfpNIPBLcf1_G1\DE_W0002_P0039\DE_2_W0002_P0039_T0001\TR1_W0001_P0103\TR1_2_W0001_P0103_T0001_R1_P3_K1_Ch2-Ch1.zen
24220	9.069902e-03	4.518033e-03	9.051000e-03	20151203_gfpNIPBLcf1_G2G1\MitoSys2\LSM\gfpNIPBLcf1_G1\DE_W0002_P0039\DE_2_W0002_P0039_T0001\TR1_W0001_P0103\TR1_2_W0001_P0103_T0001_R1_P3_K1_Ch2-Ch1.zen
25500	8.826127e-03	4.825022e-03	8.886000e-03	20151203_gfpNIPBLcf1_G2G1\MitoSys2\LSM\gfpNIPBLcf1_G1\DE_W0002_P0039\DE_2_W0002_P0039_T0001\TR1_W0001_P0103\TR1_2_W0001_P0103_T0001_R1_P3_K1_Ch2-Ch1.zen
28060	8.442540e-03	4.694608e-03	8.580400e-03	20151203_gfpNIPBLcf1_G2G1\MitoSys2\LSM\gfpNIPBLcf1_G1\DE_W0002_P0039\DE_2_W0002_P0039_T0001\TR1_W0001_P0103\TR1_2_W0001_P0103_T0001_R1_P3_K1_Ch2-Ch1.zen
30620	8.314544e-03	4.776832e-03	8.301300e-03	20151203_gfpNIPBLcf1_G2G1\MitoSys2\LSM\gfpNIPBLcf1_G1\DE_W0002_P0039\DE_2_W0002_P0039_T0001\TR1_W0001_P0103\TR1_2_W0001_P0103_T0001_R1_P3_K1_Ch2-Ch1.zen
33180	8.081539e-03	4.948633e-03	8.043500e-03	20151203_gfpNIPBLcf1_G2G1\MitoSys2\LSM\gfpNIPBLcf1_G1\DE_W0002_P0039\DE_2_W0002_P0039_T0001\TR1_W0001_P0103\TR1_2_W0001_P0103_T0001_R1_P3_K1_Ch2-Ch1.zen
35740	7.932414e-03	4.894198e-03	7.803300e-03	20151203_gfpNIPBLcf1_G2G1\MitoSys2\LSM\gfpNIPBLcf1_G1\DE_W0002_P0039\DE_2_W0002_P0039_T0001\TR1_W0001_P0103\TR1_2_W0001_P0103_T0001_R1_P3_K1_Ch2-Ch1.zen
38300	7.571769e-03	4.307957e-03	7.577700e-03	20151203_gfpNIPBLcf1_G2G1\MitoSys2\LSM\gfpNIPBLcf1_G1\DE_W0002_P0039\DE_2_W0002_P0039_T0001\TR1_W0001_P0103\TR1_2_W0001_P0103_T0001_R1_P3_K1_Ch2-Ch1.zen
40860	7.524990e-03	4.341512e-03	7.364500e-03	20151203_gfpNIPBLcf1_G2G1\MitoSys2\LSM\gfpNIPBLcf1_G1\DE_W0002_P0039\DE_2_W0002_P0039_T0001\TR1_W0001_P0103\TR1_2_W0001_P0103_T0001_R1_P3_K1_Ch2-Ch1.zen
43420	7.029169e-03	4.391376e-03	7.162200e-03	20151203_gfpNIPBLcf1_G2G1\MitoSys2\LSM\gfpNIPBLcf1_G1\DE_W0002_P0039\DE_2_W0002_P0039_T0001\TR1_W0001_P0103\TR1_2_W0001_P0103_T0001_R1_P3_K1_Ch2-Ch1.zen
45980	6.774237e-03	4.342721e-03	6.969400e-03	20151203_gfpNIPBLcf1_G2G1\MitoSys2\LSM\gfpNIPBLcf1_G1\DE_W0002_P0039\DE_2_W0002_P0039_T0001\TR1_W0001_P0103\TR1_2_W0001_P0103_T0001_R1_P3_K1_Ch2-Ch1.zen
48540	6.633728e-03	4.390744e-03	6.785000e-03	20151203_gfpNIPBLcf1_G2G1\MitoSys2\LSM\gfpNIPBLcf1_G1\DE_W0002_P0039\DE_2_W0002_P0039_T0001\TR1_W0001_P0103\TR1_2_W0001_P0103_T0001_R1_P3_K1_Ch2-Ch1.zen
51100	6.585736e-03	4.185604e-03	6.608200e-03	20151203_gfpNIPBLcf1_G2G1\MitoSys2\LSM\gfpNIPBLcf1_G1\DE_W0002_P0039\DE_2_W0002_P0039_T0001\TR1_W0001_P0103\TR1_2_W0001_P0103_T0001_R1_P3_K1_Ch2-Ch1.zen
56220	6.336421e-03	4.230154e-03	6.274800e-03	20151203_gfpNIPBLcf1_G2G1\MitoSys2\LSM\gfpNIPBLcf1_G1\DE_W0002_P0039\DE_2_W0002_P0039_T0001\TR1_W0001_P0103\TR1_2_W0001_P0103_T0001_R1_P3_K1_Ch2-Ch1.zen
61340	5.816568e-03	4.479757e-03	5.965200e-03	20151203_gfpNIPBLcf1_G2G1\MitoSys2\LSM\gfpNIPBLcf1_G1\DE_W0002_P0039\DE_2_W0002_P0039_T0001\TR1_W0001_P0103\TR1_2_W0001_P0103_T0001_R1_P3_K1_Ch2-Ch1.zen
66460	5.605784e-03	4.082295e-03	5.676400e-03	20151203_gfpNIPBLcf1_G2G1\MitoSys2\LSM\gfpNIPBLcf1_G1\DE_W0002_P0039\DE_2_W0002_P0039_T0001\TR1_W0001_P0103\TR1_2_W0001_P0103_T0001_R1_P3_K1_Ch2-Ch1.zen
71580	5.451799e-03	4.390794e-03	5.406300e-03	20151203_gfpNIPBLcf1_G2G1\MitoSys2\LSM\gfpNIPBLcf1_G1\DE_W0002_P0039\DE_2_W0002_P0039_T0001\TR1_W0001_P0103\TR1_2_W0001_P0103_T0001_R1_P3_K1_Ch2-Ch1.zen
76700	5.206699e-03	4.458386e-03	5.153100e-03	20151203_gfpNIPBLcf1_G2G1\MitoSys2\LSM\gfpNIPBLcf1_G1\DE_W0002_P0039\DE_2_W0002_P0039_T0001\TR1_W0001_P0103\TR1_2_W0001_P0103_T0001_R1_P3_K1_Ch2-Ch1.zen
81820	4.899921e-03	4.462825e-03	4.915500e-03	20151203_gfpNIPBLcf1_G2G1\MitoSys2\LSM\gfpNIPBLcf1_G1\DE_W0002_P0039\DE_2_W0002_P0039_T0001\TR1_W0001_P0103\TR1_2_W0001_P0103_T0001_R1_P3_K1_Ch2-Ch1.zen
86940	4.366793e-03	4.525525e-03	4.692200e-03	20151203_gfpNIPBLcf1_G2G1\MitoSys2\LSM\gfpNIPBLcf1_G1\DE_W0002_P0039\DE_2_W0002_P0039_T0001\TR1_W0001_P0103\TR1_2_W0001_P0103_T0001_R1_P3_K1_Ch2-Ch1.zen
92060	4.281110e-03	4.466299e-03	4.482400e-03	20151203_gfpNIPBLcf1_G2G1\MitoSys2\LSM\gfpNIPBLcf1_G1\DE_W0002_P0039\DE_2_W0002_P0039_T0001\TR1_W0001_P0103\TR1_2_W0001_P0103_T0001_R1_P3_K1_Ch2-Ch1.zen
97180	4.306217e-03	4.690484e-03	4.285000e-03	20151203_gfpNIPBLcf1_G2G1\MitoSys2\LSM\gfpNIPBLcf1_G1\DE_W0002_P0039\DE_2_W0002_P0039_T0001\TR1_W0001_P0103\TR1_2_W0001_P0103_T0001_R1_P3_K1_Ch2-Ch1.zen
102300	4.239979e-03	4.650346e-03	4.099100e-03	20151203_gfpNIPBLcf1_G2G1\MitoSys2\LSM\gfpNIPBLcf1_G1\DE_W0002_P0039\DE_2_W0002_P0039_T0001\TR1_W0001_P0103\TR1_2_W0001_P0103_T0001_R1_P3_K1_Ch2-Ch1.zen
112540	3.644722e-03	4.697699e-03	3.759200e-03	20151203_gfpNIPBLcf1_G2G1\MitoSys2\LSM\gfpNIPBLcf1_G1\DE_W0002_P0039\DE_2_W0002_P0039_T0001\TR1_W0001_P0103\TR1_2_W0001_P0103_T0001_R1_P3_K1_Ch2-Ch1.zen
122780	3.264236e-03	5.121822e-03	3.457200e-03	20151203_gfpNIPBLcf1_G2G1\MitoSys2\LSM\gfpNIPBLcf1_G1\DE_W0002_P0039\DE_2_W0002_P0039_T0001\TR1_W0001_P0103\TR1_2_W0001_P0103_T0001_R1_P3_K1_Ch2-Ch1.zen
133020	2.621101e-03	4.779428e-03	3.188200e-03	20151203_gfpNIPBLcf1_G2G1\MitoSys2\LSM\gfpNIPBLcf1_G1\DE_W0002_P0039\DE_2_W0002_P0039_T0001\TR1_W0001_P0103\TR1_2_W0001_P0103_T0001_R1_P3_K1_Ch2-Ch1.zen
143260	2.590764e-03	4.935182e-03	2.948000e-03	20151203_gfpNIPBLcf1_G2G1\MitoSys2\LSM\gfpNIPBLcf1_G1\DE_W0002_P0039\DE_2_W0002_P0039_T0001\TR1_W0001_P0103\TR1_2_W0001_P0103_T0001_R1_P3_K1_Ch2-Ch1.zen
153500	2.363520e-03	5.030830e-03	2.733000e-03	20151203_gfpNIPBLcf1_G2G1\MitoSys2\LSM\gfpNIPBLcf1_G1\DE_W0002_P0039\DE_2_W0002_P0039_T0001\TR1_W0001_P0103\TR1_2_W0001_P0103_T0001_R1_P3_K1_Ch2-Ch1.zen
163740	2.391173e-03	4.318694e-03	2.540200e-03	20151203_gfpNIPBLcf1_G2G1\MitoSys2\LSM\gfpNIPBLcf1_G1\DE_W0002_P0039\DE_2_W0002_P0039_T0001\TR1_W0001_P0103\TR1_2_W0001_P0103_T0001_R1_P3_K1_Ch2-Ch1.zen
173980	1.883325e-03	4.490979e-03	2.366600e-03	20151203_gfpNIPBLcf1_G2G1\MitoSys2\LSM\gfpNIPBLcf1_G1\DE_W0002_P0039\DE_2_W0002_P0039_T0001\TR1_W0001_P0103\TR1_2_W0001_P0103_T0001_R1_P3_K1_Ch2-Ch1.zen
184220	2.324948e-03	4.363890e-03	2.210100e-03	20151203_gfpNIPBLcf1_G2G1\MitoSys2\LSM\gfpNIPBLcf1_G1\DE_W0002_P0039\DE_2_W0002_P0039_T0001\TR1_W0001_P0103\TR1_2_W0001_P0103_T0001_R1_P3_K1_Ch2-Ch1.zen
194460	1.908774e-03	4.561717e-03	2.068500e-03	20151203_gfpNIPBLcf1_G2G1\MitoSys2\LSM\gfpNIPBLcf1_G1\DE_W0002_P0039\DE_2_W0002_P0039_T0001\TR1_W0001_P0103\TR1_2_W0001_P0103_T0001_R1_P3_K1_Ch2-Ch1.zen
204700	1.925665e-03	4.122303e-03	1.940000e-03	20151203_gfpNIPBLcf1_G2G1\MitoSys2\LSM\gfpNIPBLcf1_G1\DE_W0002_P0039\DE_2_W0002_P0039_T0001\TR1_W0001_P0103\TR1_2_W0001_P0103_T0001_R1_P3_K1_Ch2-Ch1.zen
225180	1.686372e-03	4.509837e-03	1.716800e-03	20151203_gfpNIPBLcf1_G2G1\MitoSys2\LSM\gfpNIPBLcf1_G1\DE_W0002_P0039\DE_2_W0002_P0039_T0001\TR1_W0001_P0103\TR1_2_W0001_P0103_T0001_R1_P3_K1_Ch2-Ch1.zen
245660	2.115822e-03	4.289429e-03	1.530300e-03	20151203_gfpNIPBLcf1_G2G1\MitoSys2\LSM\gfpNIPBLcf1_G1\DE_W0002_P0039\DE_2_W0002_P0039_T0001\TR1_W0001_P0103\TR1_2_W0001_P0103_T0001_R1_P3_K1_Ch2-Ch1.zen
266140	2.080301e-03	3.814499e-03	1.373100e-03	20151203_gfpNIPBLcf1_G2G1\MitoSys2\LSM\gfpNIPBLcf1_G1\DE_W0002_P0039\DE_2_W0002_P0039_T0001\TR1_W0001_P0103\TR1_2_W0001_P0103_T0001_R1_P3_K1_Ch2-Ch1.zen
286620	2.075237e-03	3.875660e-03	1.239300e-03	20151203_gfpNIPBLcf1_G2G1\MitoSys2\LSM\gfpNIPBLcf1_G1\DE_W0002_P0039\DE_2_W0002_P0039_T0001\TR1_W0001_P0103\TR1_2_W0001_P0103_T0001_R1_P3_K1_Ch2-Ch1.zen
307100	1.849115e-03	4.109891e-03	1.124700e-03	20151203_gfpNIPBLcf1_G2G1\MitoSys2\LSM\gfpNIPBLcf1_G1\DE_W0002_P0039\DE_2_W0002_P0039_T0001\TR1_W0001_P0103\TR1_2_W0001_P0103_T0001_R1_P3_K1_Ch2-Ch1.zen
327580	2.012821e-03	3.408881e-03	1.025600e-03	20151203_gfpNIPBLcf1_G2G1\MitoSys2\LSM\gfpNIPBLcf1_G1\DE_W0002_P0039\DE_2_W0002_P0039_T0001\TR1_W0001_P0103\TR1_2_W0001_P0103_T0001_R1_P3_K1_Ch2-Ch1.zen
348060	2.327832e-03	3.512716e-03	9.394700e-04	20151203_gfpNIPBLcf1_G2G1\MitoSys2\LSM\gfpNIPBLcf1_G1\DE_W0002_P0039\DE_2_W0002_P0039_T0001\TR1_W0001_P0103\TR1_2_W0001_P0103_T0001_R1_P3_K1_Ch2-Ch1.zen
368540	1.651299e-03	3.002709e-03	8.640600e-04	20151203_gfpNIPBLcf1_G2G1\MitoSys2\LSM\gfpNIPBLcf1_G1\DE_W0002_P0039\DE_2_W0002_P0039_T0001\TR1_W0001_P0103\TR1_2_W0001_P0103_T0001_R1_P3_K1_Ch2-Ch1.zen
389020	1.628747e-03	2.939600e-03	7.976600e-04	20151203_gfpNIPBLcf1_G2G1\MitoSys2\LSM\gfpNIPBLcf1_G1\DE_W0002_P0039\DE_2_W0002_P0039_T0001\TR1_W0001_P0103\TR1_2_W0001_P0103_T0001_R1_P3_K1_Ch2-Ch1.zen
409500	1.031741e-03	3.160471e-03	7.388900e-04	20151203_gfpNIPBLcf1_G2G1\MitoSys2\LSM\gfpNIPBLcf1_G1\DE_W0002_P0039\DE_2_W0002_P0039_T0001\TR1_W0001_P0103\TR1_2_W0001_P0103_T0001_R1_P3_K1_Ch2-Ch1.zen
450460	-1.371230e-04	3.296136e-03	6.398800e-04	20151203_gfpNIPBLcf1_G2G1\MitoSys2\LSM\gfpNIPBLcf1_G1\DE_W0002_P0039\DE_2_W0002_P0039_T0001\TR1_W0001_P0103\TR1_2_W0001_P0103_T0001_R1_P3_K1_Ch2-Ch1.zen
491420	-4.500359e-04	3.130533e-03	5.601700e-04	20151203_gfpNIPBLcf1_G2G1\MitoSys2\LSM\gfpNIPBLcf1_G1\DE_W0002_P0039\DE_2_W0002_P0039_T0001\TR1_W0001_P0103\TR1_2_W0001_P0103_T0001_R1_P3_K1_Ch2-Ch1.zen
532380	-8.157152e-04	3.048382e-03	4.949900e-04	20151203_gfpNIPBLcf1_G2G1\MitoSys2\LSM\gfpNIPBLcf1_G1\DE_W0002_P0039\DE_2_W0002_P0039_T0001\TR1_W0001_P0103\TR1_2_W0001_P0103_T0001_R1_P3_K1_Ch2-Ch1.zen
573340	-9.745626e-04	3.484910e-03	4.410000e-04	20151203_gfpNIPBLcf1_G2G1\MitoSys2\LSM\gfpNIPBLcf1_G1\DE_W0002_P0039\DE_2_W0002_P0039_T0001\TR1_W0001_P0103\TR1_2_W0001_P0103_T0001_R1_P3_K1_Ch2-Ch1.zen
614300	-3.645296e-04	3.331678e-03	3.957400e-04	20151203_gfpNIPBLcf1_G2G1\MitoSys2\LSM\gfpNIPBLcf1_G1\DE_W0002_P0039\DE_2_W0002_P0039_T0001\TR1_W0001_P0103\TR1_2_W0001_P0103_T0001_R1_P3_K1_Ch2-Ch1.zen
655260	1.601979e-04	4.152720e-03	3.574000e-04	20151203_gfpNIPBLcf1_G2G1\MitoSys2\LSM\gfpNIPBLcf1_G1\DE_W0002_P0039\DE_2_W0002_P0039_T0001\TR1_W0001_P0103\TR1_2_W0001_P0103_T0001_R1_P3_K1_Ch2-Ch1.zen
696220	-6.300212e-05	3.584768e-03	3.246400e-04	20151203_gfpNIPBLcf1_G2G1\MitoSys2\LSM\gfpNIPBLcf1_G1\DE_W0002_P0039\DE_2_W0002_P0039_T0001\TR1_W0001_P0103\TR1_2_W0001_P0103_T0001_R1_P3_K1_Ch2-Ch1.zen
737180	-4.352778e-04	3.376363e-03	2.964100e-04	20151203_gfpNIPBLcf1_G2G1\MitoSys2\LSM\gfpNIPBLcf1_G1\DE_W0002_P0039\DE_2_W0002_P0039_T0001\TR1_W0001_P0103\TR1_2_W0001_P0103_T0001_R1_P3_K1_Ch2-Ch1.zen
778140	-8.082216e-04	3.601091e-03	2.719000e-04	20151203_gfpNIPBLcf1_G2G1\MitoSys2\LSM\gfpNIPBLcf1_G1\DE_W0002_P0039\DE_2_W0002_P0039_T0001\TR1_W0001_P0103\TR1_2_W0001_P0103_T0001_R1_P3_K1_Ch2-Ch1.zen
819100	-7.502582e-04	3.719583e-03	2.504900e-04	20151203_gfpNIPBLcf1_G2G1\MitoSys2\LSM\gfpNIPBLcf1_G1\DE_W0002_P0039\DE_2_W0002_P0039_T0001\TR1_W0001_P0103\TR1_2_W0001_P0103_T0001_R1_P3_K1_Ch2-Ch1.zen
901020	-1.038217e-03	3.319475e-03	2.150000e-04	20151203_gfpNIPBLcf1_G2G1\MitoSys2\LSM\gfpNIPBLcf1_G1\DE_W0002_P0039\DE_2_W0002_P0039_T0001\TR1_W0001_P0103\TR1_2_W0001_P0103_T0001_R1_P3_K1_Ch2-Ch1.zen
982940	3.816761e-04	3.455415e-03	1.869900e-04	20151203_gfpNIPBLcf1_G2G1\MitoSys2\LSM\gfpNIPBLcf1_G1\DE_W0002_P0039\DE_2_W0002_P0039_T0001\TR1_W0001_P0103\TR1_2_W0001_P0103_T0001_R1_P3_K1_Ch2-Ch1.zen
1064860	8.128603e-04	3.293854e-03	1.644700e-04	20151203_gfpNIPBLcf1_G2G1\MitoSys2\LSM\gfpNIPBLcf1_G1\DE_W0002_P0039\DE_2_W0002_P0039_T0001\TR1_W0001_P0103\TR1_2_W0001_P0103_T0001_R1_P3_K1_Ch2-Ch1.zen
1146780	-2.824567e-04	2.947455e-03	1.460800e-04	20151203_gfpNIPBLcf1_G2G1\MitoSys2\LSM\gfpNIPBLcf1_G1\DE_W0002_P0039\DE_2_W0002_P0039_T0001\TR1_W0001_P0103\TR1_2_W0001_P0103_T0001_R1_P3_K1_Ch2-Ch1.zen
1228700	-4.790597e-04	3.307321e-03	1.308500e-04	20151203_gfpNIPBLcf1_G2G1\MitoSys2\LSM\gfpNIPBLcf1_G1\DE_W0002_P0039\DE_2_W0002_P0039_T0001\TR1_W0001_P0103\TR1_2_W0001_P0103_T0001_R1_P3_K1_Ch2-Ch1.zen
1310620	-7.595228e-04	3.361681e-03	1.180900e-04	20151203_gfpNIPBLcf1_G2G1\MitoSys2\LSM\gfpNIPBLcf1_G1\DE_W0002_P0039\DE_2_W0002_P0039_T0001\TR1_W0001_P0103\TR1_2_W0001_P0103_T0001_R1_P3_K1_Ch2-Ch1.zen
1392540	-6.932858e-04	3.474990e-03	1.072800e-04	20151203_gfpNIPBLcf1_G2G1\MitoSys2\LSM\gfpNIPBLcf1_G1\DE_W0002_P0039\DE_2_W0002_P0039_T0001\TR1_W0001_P0103\TR1_2_W0001_P0103_T0001_R1_P3_K1_Ch2-Ch1.zen
1474460	-1.005784e-03	4.135004e-03	9.803800e-05	20151203_gfpNIPBLcf1_G2G1\MitoSys2\LSM\gfpNIPBLcf1_G1\DE_W0002_P0039\DE_2_W0002_P0039_T0001\TR1_W0001_P0103\TR1_2_W0001_P0103_T0001_R1_P3_K1_Ch2-Ch1.zen
1556380	-1.498887e-03	4.217425e-03	9.006500e-05	20151203_gfpNIPBLcf1_G2G1\MitoSys2\LSM\gfpNIPBLcf1_G1\DE_W0002_P0039\DE_2_W0002_P0039_T0001\TR1_W0001_P0103\TR1_2_W0001_P0103_T0001_R1_P3_K1_Ch2-Ch1.zen
10	3.297395e-01	1.521912e-01	3.037600e-01	20151203_gfpNIPBLcf1_G2G1\MitoSys2\LSM\gfpNIPBLcf1_G1\DE_W0002_P0039\DE_2_W0002_P0039_T0001\TR1_W0001_P0103\TR1_2_W0001_P0103_T0001_R1_P4_K1_Ch2-Ch1.zen
20	2.850443e-01	1.150480e-01	2.984300e-01	20151203_gfpNIPBLcf1_G2G1\MitoSys2\LSM\gfpNIPBLcf1_G1\DE_W0002_P0039\DE_2_W0002_P0039_T0001\TR1_W0001_P0103\TR1_2_W0001_P0103_T0001_R1_P4_K1_Ch2-Ch1.zen
30	2.607289e-01	1.573428e-01	2.935500e-01	20151203_gfpNIPBLcf1_G2G1\MitoSys2\LSM\gfpNIPBLcf1_G1\DE_W0002_P0039\DE_2_W0002_P0039_T0001\TR1_W0001_P0103\TR1_2_W0001_P0103_T0001_R1_P4_K1_Ch2-Ch1.zen
40	2.633335e-01	1.476759e-01	2.890600e-01	20151203_gfpNIPBLcf1_G2G1\MitoSys2\LSM\gfpNIPBLcf1_G1\DE_W0002_P0039\DE_2_W0002_P0039_T0001\TR1_W0001_P0103\TR1_2_W0001_P0103_T0001_R1_P4_K1_Ch2-Ch1.zen
50	3.364689e-01	1.007544e-01	2.849300e-01	20151203_gfpNIPBLcf1_G2G1\MitoSys2\LSM\gfpNIPBLcf1_G1\DE_W0002_P0039\DE_2_W0002_P0039_T0001\TR1_W0001_P0103\TR1_2_W0001_P0103_T0001_R1_P4_K1_Ch2-Ch1.zen
60	2.826226e-01	1.142788e-01	2.811100e-01	20151203_gfpNIPBLcf1_G2G1\MitoSys2\LSM\gfpNIPBLcf1_G1\DE_W0002_P0039\DE_2_W0002_P0039_T0001\TR1_W0001_P0103\TR1_2_W0001_P0103_T0001_R1_P4_K1_Ch2-Ch1.zen
70	2.514441e-01	1.331488e-01	2.775800e-01	20151203_gfpNIPBLcf1_G2G1\MitoSys2\LSM\gfpNIPBLcf1_G1\DE_W0002_P0039\DE_2_W0002_P0039_T0001\TR1_W0001_P0103\TR1_2_W0001_P0103_T0001_R1_P4_K1_Ch2-Ch1.zen
80	3.193232e-01	1.487026e-01	2.743000e-01	20151203_gfpNIPBLcf1_G2G1\MitoSys2\LSM\gfpNIPBLcf1_G1\DE_W0002_P0039\DE_2_W0002_P0039_T0001\TR1_W0001_P0103\TR1_2_W0001_P0103_T0001_R1_P4_K1_Ch2-Ch1.zen
90	2.961228e-01	1.255501e-01	2.712500e-01	20151203_gfpNIPBLcf1_G2G1\MitoSys2\LSM\gfpNIPBLcf1_G1\DE_W0002_P0039\DE_2_W0002_P0039_T0001\TR1_W0001_P0103\TR1_2_W0001_P0103_T0001_R1_P4_K1_Ch2-Ch1.zen
100	2.323824e-01	1.011738e-01	2.684200e-01	20151203_gfpNIPBLcf1_G2G1\MitoSys2\LSM\gfpNIPBLcf1_G1\DE_W0002_P0039\DE_2_W0002_P0039_T0001\TR1_W0001_P0103\TR1_2_W0001_P0103_T0001_R1_P4_K1_Ch2-Ch1.zen
120	2.429333e-01	1.502465e-01	2.632900e-01	20151203_gfpNIPBLcf1_G2G1\MitoSys2\LSM\gfpNIPBLcf1_G1\DE_W0002_P0039\DE_2_W0002_P0039_T0001\TR1_W0001_P0103\TR1_2_W0001_P0103_T0001_R1_P4_K1_Ch2-Ch1.zen
140	2.690618e-01	8.443100e-02	2.587700e-01	20151203_gfpNIPBLcf1_G2G1\MitoSys2\LSM\gfpNIPBLcf1_G1\DE_W0002_P0039\DE_2_W0002_P0039_T0001\TR1_W0001_P0103\TR1_2_W0001_P0103_T0001_R1_P4_K1_Ch2-Ch1.zen
160	2.315457e-01	9.497178e-02	2.547700e-01	20151203_gfpNIPBLcf1_G2G1\MitoSys2\LSM\gfpNIPBLcf1_G1\DE_W0002_P0039\DE_2_W0002_P0039_T0001\TR1_W0001_P0103\TR1_2_W0001_P0103_T0001_R1_P4_K1_Ch2-Ch1.zen
180	2.282976e-01	8.422052e-02	2.511800e-01	20151203_gfpNIPBLcf1_G2G1\MitoSys2\LSM\gfpNIPBLcf1_G1\DE_W0002_P0039\DE_2_W0002_P0039_T0001\TR1_W0001_P0103\TR1_2_W0001_P0103_T0001_R1_P4_K1_Ch2-Ch1.zen
200	2.562242e-01	1.020914e-01	2.479400e-01	20151203_gfpNIPBLcf1_G2G1\MitoSys2\LSM\gfpNIPBLcf1_G1\DE_W0002_P0039\DE_2_W0002_P0039_T0001\TR1_W0001_P0103\TR1_2_W0001_P0103_T0001_R1_P4_K1_Ch2-Ch1.zen
220	2.535034e-01	8.183301e-02	2.449800e-01	20151203_gfpNIPBLcf1_G2G1\MitoSys2\LSM\gfpNIPBLcf1_G1\DE_W0002_P0039\DE_2_W0002_P0039_T0001\TR1_W0001_P0103\TR1_2_W0001_P0103_T0001_R1_P4_K1_Ch2-Ch1.zen
240	2.651828e-01	8.419296e-02	2.422600e-01	20151203_gfpNIPBLcf1_G2G1\MitoSys2\LSM\gfpNIPBLcf1_G1\DE_W0002_P0039\DE_2_W0002_P0039_T0001\TR1_W0001_P0103\TR1_2_W0001_P0103_T0001_R1_P4_K1_Ch2-Ch1.zen
260	2.393904e-01	1.249829e-01	2.397400e-01	20151203_gfpNIPBLcf1_G2G1\MitoSys2\LSM\gfpNIPBLcf1_G1\DE_W0002_P0039\DE_2_W0002_P0039_T0001\TR1_W0001_P0103\TR1_2_W0001_P0103_T0001_R1_P4_K1_Ch2-Ch1.zen
280	2.588613e-01	1.017494e-01	2.373800e-01	20151203_gfpNIPBLcf1_G2G1\MitoSys2\LSM\gfpNIPBLcf1_G1\DE_W0002_P0039\DE_2_W0002_P0039_T0001\TR1_W0001_P0103\TR1_2_W0001_P0103_T0001_R1_P4_K1_Ch2-Ch1.zen
300	2.181028e-01	7.528106e-02	2.351700e-01	20151203_gfpNIPBLcf1_G2G1\MitoSys2\LSM\gfpNIPBLcf1_G1\DE_W0002_P0039\DE_2_W0002_P0039_T0001\TR1_W0001_P0103\TR1_2_W0001_P0103_T0001_R1_P4_K1_Ch2-Ch1.zen
340	2.459810e-01	6.190834e-02	2.310800e-01	20151203_gfpNIPBLcf1_G2G1\MitoSys2\LSM\gfpNIPBLcf1_G1\DE_W0002_P0039\DE_2_W0002_P0039_T0001\TR1_W0001_P0103\TR1_2_W0001_P0103_T0001_R1_P4_K1_Ch2-Ch1.zen
380	2.180302e-01	7.043198e-02	2.273400e-01	20151203_gfpNIPBLcf1_G2G1\MitoSys2\LSM\gfpNIPBLcf1_G1\DE_W0002_P0039\DE_2_W0002_P0039_T0001\TR1_W0001_P0103\TR1_2_W0001_P0103_T0001_R1_P4_K1_Ch2-Ch1.zen
420	2.135505e-01	6.402383e-02	2.238800e-01	20151203_gfpNIPBLcf1_G2G1\MitoSys2\LSM\gfpNIPBLcf1_G1\DE_W0002_P0039\DE_2_W0002_P0039_T0001\TR1_W0001_P0103\TR1_2_W0001_P0103_T0001_R1_P4_K1_Ch2-Ch1.zen
460	2.272214e-01	5.685760e-02	2.206100e-01	20151203_gfpNIPBLcf1_G2G1\MitoSys2\LSM\gfpNIPBLcf1_G1\DE_W0002_P0039\DE_2_W0002_P0039_T0001\TR1_W0001_P0103\TR1_2_W0001_P0103_T0001_R1_P4_K1_Ch2-Ch1.zen
500	2.195385e-01	7.008011e-02	2.175200e-01	20151203_gfpNIPBLcf1_G2G1\MitoSys2\LSM\gfpNIPBLcf1_G1\DE_W0002_P0039\DE_2_W0002_P0039_T0001\TR1_W0001_P0103\TR1_2_W0001_P0103_T0001_R1_P4_K1_Ch2-Ch1.zen
540	1.872104e-01	7.129938e-02	2.145700e-01	20151203_gfpNIPBLcf1_G2G1\MitoSys2\LSM\gfpNIPBLcf1_G1\DE_W0002_P0039\DE_2_W0002_P0039_T0001\TR1_W0001_P0103\TR1_2_W0001_P0103_T0001_R1_P4_K1_Ch2-Ch1.zen
580	2.339629e-01	8.062455e-02	2.117300e-01	20151203_gfpNIPBLcf1_G2G1\MitoSys2\LSM\gfpNIPBLcf1_G1\DE_W0002_P0039\DE_2_W0002_P0039_T0001\TR1_W0001_P0103\TR1_2_W0001_P0103_T0001_R1_P4_K1_Ch2-Ch1.zen
620	2.229383e-01	6.720035e-02	2.090000e-01	20151203_gfpNIPBLcf1_G2G1\MitoSys2\LSM\gfpNIPBLcf1_G1\DE_W0002_P0039\DE_2_W0002_P0039_T0001\TR1_W0001_P0103\TR1_2_W0001_P0103_T0001_R1_P4_K1_Ch2-Ch1.zen
660	2.097350e-01	7.041691e-02	2.063700e-01	20151203_gfpNIPBLcf1_G2G1\MitoSys2\LSM\gfpNIPBLcf1_G1\DE_W0002_P0039\DE_2_W0002_P0039_T0001\TR1_W0001_P0103\TR1_2_W0001_P0103_T0001_R1_P4_K1_Ch2-Ch1.zen
700	2.029955e-01	7.048296e-02	2.038200e-01	20151203_gfpNIPBLcf1_G2G1\MitoSys2\LSM\gfpNIPBLcf1_G1\DE_W0002_P0039\DE_2_W0002_P0039_T0001\TR1_W0001_P0103\TR1_2_W0001_P0103_T0001_R1_P4_K1_Ch2-Ch1.zen
780	2.029689e-01	6.149134e-02	1.989600e-01	20151203_gfpNIPBLcf1_G2G1\MitoSys2\LSM\gfpNIPBLcf1_G1\DE_W0002_P0039\DE_2_W0002_P0039_T0001\TR1_W0001_P0103\TR1_2_W0001_P0103_T0001_R1_P4_K1_Ch2-Ch1.zen
860	2.031100e-01	6.436025e-02	1.943700e-01	20151203_gfpNIPBLcf1_G2G1\MitoSys2\LSM\gfpNIPBLcf1_G1\DE_W0002_P0039\DE_2_W0002_P0039_T0001\TR1_W0001_P0103\TR1_2_W0001_P0103_T0001_R1_P4_K1_Ch2-Ch1.zen
940	1.824454e-01	6.094284e-02	1.900300e-01	20151203_gfpNIPBLcf1_G2G1\MitoSys2\LSM\gfpNIPBLcf1_G1\DE_W0002_P0039\DE_2_W0002_P0039_T0001\TR1_W0001_P0103\TR1_2_W0001_P0103_T0001_R1_P4_K1_Ch2-Ch1.zen
1020	1.696949e-01	6.566806e-02	1.859200e-01	20151203_gfpNIPBLcf1_G2G1\MitoSys2\LSM\gfpNIPBLcf1_G1\DE_W0002_P0039\DE_2_W0002_P0039_T0001\TR1_W0001_P0103\TR1_2_W0001_P0103_T0001_R1_P4_K1_Ch2-Ch1.zen
1100	1.647907e-01	5.933426e-02	1.820200e-01	20151203_gfpNIPBLcf1_G2G1\MitoSys2\LSM\gfpNIPBLcf1_G1\DE_W0002_P0039\DE_2_W0002_P0039_T0001\TR1_W0001_P0103\TR1_2_W0001_P0103_T0001_R1_P4_K1_Ch2-Ch1.zen
1180	1.687906e-01	6.456861e-02	1.783100e-01	20151203_gfpNIPBLcf1_G2G1\MitoSys2\LSM\gfpNIPBLcf1_G1\DE_W0002_P0039\DE_2_W0002_P0039_T0001\TR1_W0001_P0103\TR1_2_W0001_P0103_T0001_R1_P4_K1_Ch2-Ch1.zen
1260	1.728287e-01	6.226685e-02	1.747800e-01	20151203_gfpNIPBLcf1_G2G1\MitoSys2\LSM\gfpNIPBLcf1_G1\DE_W0002_P0039\DE_2_W0002_P0039_T0001\TR1_W0001_P0103\TR1_2_W0001_P0103_T0001_R1_P4_K1_Ch2-Ch1.zen
1340	1.747091e-01	6.810604e-02	1.714100e-01	20151203_gfpNIPBLcf1_G2G1\MitoSys2\LSM\gfpNIPBLcf1_G1\DE_W0002_P0039\DE_2_W0002_P0039_T0001\TR1_W0001_P0103\TR1_2_W0001_P0103_T0001_R1_P4_K1_Ch2-Ch1.zen
1420	1.745247e-01	6.544589e-02	1.681900e-01	20151203_gfpNIPBLcf1_G2G1\MitoSys2\LSM\gfpNIPBLcf1_G1\DE_W0002_P0039\DE_2_W0002_P0039_T0001\TR1_W0001_P0103\TR1_2_W0001_P0103_T0001_R1_P4_K1_Ch2-Ch1.zen
1500	1.647934e-01	6.079049e-02	1.651100e-01	20151203_gfpNIPBLcf1_G2G1\MitoSys2\LSM\gfpNIPBLcf1_G1\DE_W0002_P0039\DE_2_W0002_P0039_T0001\TR1_W0001_P0103\TR1_2_W0001_P0103_T0001_R1_P4_K1_Ch2-Ch1.zen
1660	1.579669e-01	6.004360e-02	1.593500e-01	20151203_gfpNIPBLcf1_G2G1\MitoSys2\LSM\gfpNIPBLcf1_G1\DE_W0002_P0039\DE_2_W0002_P0039_T0001\TR1_W0001_P0103\TR1_2_W0001_P0103_T0001_R1_P4_K1_Ch2-Ch1.zen
1820	1.554511e-01	5.742794e-02	1.540500e-01	20151203_gfpNIPBLcf1_G2G1\MitoSys2\LSM\gfpNIPBLcf1_G1\DE_W0002_P0039\DE_2_W0002_P0039_T0001\TR1_W0001_P0103\TR1_2_W0001_P0103_T0001_R1_P4_K1_Ch2-Ch1.zen
1980	1.457166e-01	6.059767e-02	1.491500e-01	20151203_gfpNIPBLcf1_G2G1\MitoSys2\LSM\gfpNIPBLcf1_G1\DE_W0002_P0039\DE_2_W0002_P0039_T0001\TR1_W0001_P0103\TR1_2_W0001_P0103_T0001_R1_P4_K1_Ch2-Ch1.zen
2140	1.473359e-01	5.456776e-02	1.446200e-01	20151203_gfpNIPBLcf1_G2G1\MitoSys2\LSM\gfpNIPBLcf1_G1\DE_W0002_P0039\DE_2_W0002_P0039_T0001\TR1_W0001_P0103\TR1_2_W0001_P0103_T0001_R1_P4_K1_Ch2-Ch1.zen
2300	1.448560e-01	4.719185e-02	1.404100e-01	20151203_gfpNIPBLcf1_G2G1\MitoSys2\LSM\gfpNIPBLcf1_G1\DE_W0002_P0039\DE_2_W0002_P0039_T0001\TR1_W0001_P0103\TR1_2_W0001_P0103_T0001_R1_P4_K1_Ch2-Ch1.zen
2460	1.331608e-01	4.455711e-02	1.364900e-01	20151203_gfpNIPBLcf1_G2G1\MitoSys2\LSM\gfpNIPBLcf1_G1\DE_W0002_P0039\DE_2_W0002_P0039_T0001\TR1_W0001_P0103\TR1_2_W0001_P0103_T0001_R1_P4_K1_Ch2-Ch1.zen
2620	1.269696e-01	5.230355e-02	1.328200e-01	20151203_gfpNIPBLcf1_G2G1\MitoSys2\LSM\gfpNIPBLcf1_G1\DE_W0002_P0039\DE_2_W0002_P0039_T0001\TR1_W0001_P0103\TR1_2_W0001_P0103_T0001_R1_P4_K1_Ch2-Ch1.zen
2780	1.347634e-01	5.861619e-02	1.293900e-01	20151203_gfpNIPBLcf1_G2G1\MitoSys2\LSM\gfpNIPBLcf1_G1\DE_W0002_P0039\DE_2_W0002_P0039_T0001\TR1_W0001_P0103\TR1_2_W0001_P0103_T0001_R1_P4_K1_Ch2-Ch1.zen
2940	1.349697e-01	4.524686e-02	1.261700e-01	20151203_gfpNIPBLcf1_G2G1\MitoSys2\LSM\gfpNIPBLcf1_G1\DE_W0002_P0039\DE_2_W0002_P0039_T0001\TR1_W0001_P0103\TR1_2_W0001_P0103_T0001_R1_P4_K1_Ch2-Ch1.zen
3100	1.317950e-01	4.883674e-02	1.231400e-01	20151203_gfpNIPBLcf1_G2G1\MitoSys2\LSM\gfpNIPBLcf1_G1\DE_W0002_P0039\DE_2_W0002_P0039_T0001\TR1_W0001_P0103\TR1_2_W0001_P0103_T0001_R1_P4_K1_Ch2-Ch1.zen
3420	1.264678e-01	4.780083e-02	1.176000e-01	20151203_gfpNIPBLcf1_G2G1\MitoSys2\LSM\gfpNIPBLcf1_G1\DE_W0002_P0039\DE_2_W0002_P0039_T0001\TR1_W0001_P0103\TR1_2_W0001_P0103_T0001_R1_P4_K1_Ch2-Ch1.zen
3740	1.130322e-01	4.591814e-02	1.126400e-01	20151203_gfpNIPBLcf1_G2G1\MitoSys2\LSM\gfpNIPBLcf1_G1\DE_W0002_P0039\DE_2_W0002_P0039_T0001\TR1_W0001_P0103\TR1_2_W0001_P0103_T0001_R1_P4_K1_Ch2-Ch1.zen
4060	1.029668e-01	5.094698e-02	1.081700e-01	20151203_gfpNIPBLcf1_G2G1\MitoSys2\LSM\gfpNIPBLcf1_G1\DE_W0002_P0039\DE_2_W0002_P0039_T0001\TR1_W0001_P0103\TR1_2_W0001_P0103_T0001_R1_P4_K1_Ch2-Ch1.zen
4380	1.098350e-01	4.110871e-02	1.041400e-01	20151203_gfpNIPBLcf1_G2G1\MitoSys2\LSM\gfpNIPBLcf1_G1\DE_W0002_P0039\DE_2_W0002_P0039_T0001\TR1_W0001_P0103\TR1_2_W0001_P0103_T0001_R1_P4_K1_Ch2-Ch1.zen
4700	9.457256e-02	4.621992e-02	1.004700e-01	20151203_gfpNIPBLcf1_G2G1\MitoSys2\LSM\gfpNIPBLcf1_G1\DE_W0002_P0039\DE_2_W0002_P0039_T0001\TR1_W0001_P0103\TR1_2_W0001_P0103_T0001_R1_P4_K1_Ch2-Ch1.zen
5020	9.240162e-02	4.135074e-02	9.711300e-02	20151203_gfpNIPBLcf1_G2G1\MitoSys2\LSM\gfpNIPBLcf1_G1\DE_W0002_P0039\DE_2_W0002_P0039_T0001\TR1_W0001_P0103\TR1_2_W0001_P0103_T0001_R1_P4_K1_Ch2-Ch1.zen
5340	9.452448e-02	4.660348e-02	9.403600e-02	20151203_gfpNIPBLcf1_G2G1\MitoSys2\LSM\gfpNIPBLcf1_G1\DE_W0002_P0039\DE_2_W0002_P0039_T0001\TR1_W0001_P0103\TR1_2_W0001_P0103_T0001_R1_P4_K1_Ch2-Ch1.zen
5660	8.865347e-02	4.514942e-02	9.120300e-02	20151203_gfpNIPBLcf1_G2G1\MitoSys2\LSM\gfpNIPBLcf1_G1\DE_W0002_P0039\DE_2_W0002_P0039_T0001\TR1_W0001_P0103\TR1_2_W0001_P0103_T0001_R1_P4_K1_Ch2-Ch1.zen
5980	9.165242e-02	3.857782e-02	8.858500e-02	20151203_gfpNIPBLcf1_G2G1\MitoSys2\LSM\gfpNIPBLcf1_G1\DE_W0002_P0039\DE_2_W0002_P0039_T0001\TR1_W0001_P0103\TR1_2_W0001_P0103_T0001_R1_P4_K1_Ch2-Ch1.zen
6300	8.554764e-02	3.672248e-02	8.615800e-02	20151203_gfpNIPBLcf1_G2G1\MitoSys2\LSM\gfpNIPBLcf1_G1\DE_W0002_P0039\DE_2_W0002_P0039_T0001\TR1_W0001_P0103\TR1_2_W0001_P0103_T0001_R1_P4_K1_Ch2-Ch1.zen
6940	8.137386e-02	3.759920e-02	8.179800e-02	20151203_gfpNIPBLcf1_G2G1\MitoSys2\LSM\gfpNIPBLcf1_G1\DE_W0002_P0039\DE_2_W0002_P0039_T0001\TR1_W0001_P0103\TR1_2_W0001_P0103_T0001_R1_P4_K1_Ch2-Ch1.zen
7580	8.209965e-02	3.611127e-02	7.798900e-02	20151203_gfpNIPBLcf1_G2G1\MitoSys2\LSM\gfpNIPBLcf1_G1\DE_W0002_P0039\DE_2_W0002_P0039_T0001\TR1_W0001_P0103\TR1_2_W0001_P0103_T0001_R1_P4_K1_Ch2-Ch1.zen
8220	7.047455e-02	3.695136e-02	7.463100e-02	20151203_gfpNIPBLcf1_G2G1\MitoSys2\LSM\gfpNIPBLcf1_G1\DE_W0002_P0039\DE_2_W0002_P0039_T0001\TR1_W0001_P0103\TR1_2_W0001_P0103_T0001_R1_P4_K1_Ch2-Ch1.zen
8860	6.591789e-02	4.318711e-02	7.164500e-02	20151203_gfpNIPBLcf1_G2G1\MitoSys2\LSM\gfpNIPBLcf1_G1\DE_W0002_P0039\DE_2_W0002_P0039_T0001\TR1_W0001_P0103\TR1_2_W0001_P0103_T0001_R1_P4_K1_Ch2-Ch1.zen
9500	6.340348e-02	4.009804e-02	6.897100e-02	20151203_gfpNIPBLcf1_G2G1\MitoSys2\LSM\gfpNIPBLcf1_G1\DE_W0002_P0039\DE_2_W0002_P0039_T0001\TR1_W0001_P0103\TR1_2_W0001_P0103_T0001_R1_P4_K1_Ch2-Ch1.zen
10140	6.621298e-02	4.369677e-02	6.656100e-02	20151203_gfpNIPBLcf1_G2G1\MitoSys2\LSM\gfpNIPBLcf1_G1\DE_W0002_P0039\DE_2_W0002_P0039_T0001\TR1_W0001_P0103\TR1_2_W0001_P0103_T0001_R1_P4_K1_Ch2-Ch1.zen
10780	6.570123e-02	3.633123e-02	6.437600e-02	20151203_gfpNIPBLcf1_G2G1\MitoSys2\LSM\gfpNIPBLcf1_G1\DE_W0002_P0039\DE_2_W0002_P0039_T0001\TR1_W0001_P0103\TR1_2_W0001_P0103_T0001_R1_P4_K1_Ch2-Ch1.zen
11420	6.796460e-02	4.187891e-02	6.238500e-02	20151203_gfpNIPBLcf1_G2G1\MitoSys2\LSM\gfpNIPBLcf1_G1\DE_W0002_P0039\DE_2_W0002_P0039_T0001\TR1_W0001_P0103\TR1_2_W0001_P0103_T0001_R1_P4_K1_Ch2-Ch1.zen
12060	6.041855e-02	3.896088e-02	6.056100e-02	20151203_gfpNIPBLcf1_G2G1\MitoSys2\LSM\gfpNIPBLcf1_G1\DE_W0002_P0039\DE_2_W0002_P0039_T0001\TR1_W0001_P0103\TR1_2_W0001_P0103_T0001_R1_P4_K1_Ch2-Ch1.zen
12700	6.405449e-02	4.709526e-02	5.888300e-02	20151203_gfpNIPBLcf1_G2G1\MitoSys2\LSM\gfpNIPBLcf1_G1\DE_W0002_P0039\DE_2_W0002_P0039_T0001\TR1_W0001_P0103\TR1_2_W0001_P0103_T0001_R1_P4_K1_Ch2-Ch1.zen
13980	5.834715e-02	4.403378e-02	5.589500e-02	20151203_gfpNIPBLcf1_G2G1\MitoSys2\LSM\gfpNIPBLcf1_G1\DE_W0002_P0039\DE_2_W0002_P0039_T0001\TR1_W0001_P0103\TR1_2_W0001_P0103_T0001_R1_P4_K1_Ch2-Ch1.zen
15260	5.831677e-02	3.713594e-02	5.330800e-02	20151203_gfpNIPBLcf1_G2G1\MitoSys2\LSM\gfpNIPBLcf1_G1\DE_W0002_P0039\DE_2_W0002_P0039_T0001\TR1_W0001_P0103\TR1_2_W0001_P0103_T0001_R1_P4_K1_Ch2-Ch1.zen
16540	5.298222e-02	4.007278e-02	5.103900e-02	20151203_gfpNIPBLcf1_G2G1\MitoSys2\LSM\gfpNIPBLcf1_G1\DE_W0002_P0039\DE_2_W0002_P0039_T0001\TR1_W0001_P0103\TR1_2_W0001_P0103_T0001_R1_P4_K1_Ch2-Ch1.zen
17820	4.839655e-02	4.213568e-02	4.902700e-02	20151203_gfpNIPBLcf1_G2G1\MitoSys2\LSM\gfpNIPBLcf1_G1\DE_W0002_P0039\DE_2_W0002_P0039_T0001\TR1_W0001_P0103\TR1_2_W0001_P0103_T0001_R1_P4_K1_Ch2-Ch1.zen
19100	4.148694e-02	3.702395e-02	4.722500e-02	20151203_gfpNIPBLcf1_G2G1\MitoSys2\LSM\gfpNIPBLcf1_G1\DE_W0002_P0039\DE_2_W0002_P0039_T0001\TR1_W0001_P0103\TR1_2_W0001_P0103_T0001_R1_P4_K1_Ch2-Ch1.zen
20380	4.158195e-02	3.950366e-02	4.559600e-02	20151203_gfpNIPBLcf1_G2G1\MitoSys2\LSM\gfpNIPBLcf1_G1\DE_W0002_P0039\DE_2_W0002_P0039_T0001\TR1_W0001_P0103\TR1_2_W0001_P0103_T0001_R1_P4_K1_Ch2-Ch1.zen
21660	4.124797e-02	3.413784e-02	4.411300e-02	20151203_gfpNIPBLcf1_G2G1\MitoSys2\LSM\gfpNIPBLcf1_G1\DE_W0002_P0039\DE_2_W0002_P0039_T0001\TR1_W0001_P0103\TR1_2_W0001_P0103_T0001_R1_P4_K1_Ch2-Ch1.zen
22940	3.783236e-02	3.798366e-02	4.275200e-02	20151203_gfpNIPBLcf1_G2G1\MitoSys2\LSM\gfpNIPBLcf1_G1\DE_W0002_P0039\DE_2_W0002_P0039_T0001\TR1_W0001_P0103\TR1_2_W0001_P0103_T0001_R1_P4_K1_Ch2-Ch1.zen
24220	3.672990e-02	4.243563e-02	4.149500e-02	20151203_gfpNIPBLcf1_G2G1\MitoSys2\LSM\gfpNIPBLcf1_G1\DE_W0002_P0039\DE_2_W0002_P0039_T0001\TR1_W0001_P0103\TR1_2_W0001_P0103_T0001_R1_P4_K1_Ch2-Ch1.zen
25500	4.140034e-02	4.356774e-02	4.032700e-02	20151203_gfpNIPBLcf1_G2G1\MitoSys2\LSM\gfpNIPBLcf1_G1\DE_W0002_P0039\DE_2_W0002_P0039_T0001\TR1_W0001_P0103\TR1_2_W0001_P0103_T0001_R1_P4_K1_Ch2-Ch1.zen
28060	4.090827e-02	4.546015e-02	3.821500e-02	20151203_gfpNIPBLcf1_G2G1\MitoSys2\LSM\gfpNIPBLcf1_G1\DE_W0002_P0039\DE_2_W0002_P0039_T0001\TR1_W0001_P0103\TR1_2_W0001_P0103_T0001_R1_P4_K1_Ch2-Ch1.zen
30620	4.163968e-02	4.218873e-02	3.634000e-02	20151203_gfpNIPBLcf1_G2G1\MitoSys2\LSM\gfpNIPBLcf1_G1\DE_W0002_P0039\DE_2_W0002_P0039_T0001\TR1_W0001_P0103\TR1_2_W0001_P0103_T0001_R1_P4_K1_Ch2-Ch1.zen
33180	3.489501e-02	3.881845e-02	3.465100e-02	20151203_gfpNIPBLcf1_G2G1\MitoSys2\LSM\gfpNIPBLcf1_G1\DE_W0002_P0039\DE_2_W0002_P0039_T0001\TR1_W0001_P0103\TR1_2_W0001_P0103_T0001_R1_P4_K1_Ch2-Ch1.zen
35740	3.403244e-02	3.482963e-02	3.311000e-02	20151203_gfpNIPBLcf1_G2G1\MitoSys2\LSM\gfpNIPBLcf1_G1\DE_W0002_P0039\DE_2_W0002_P0039_T0001\TR1_W0001_P0103\TR1_2_W0001_P0103_T0001_R1_P4_K1_Ch2-Ch1.zen
38300	3.351340e-02	3.104995e-02	3.169100e-02	20151203_gfpNIPBLcf1_G2G1\MitoSys2\LSM\gfpNIPBLcf1_G1\DE_W0002_P0039\DE_2_W0002_P0039_T0001\TR1_W0001_P0103\TR1_2_W0001_P0103_T0001_R1_P4_K1_Ch2-Ch1.zen
40860	3.204563e-02	2.854415e-02	3.037300e-02	20151203_gfpNIPBLcf1_G2G1\MitoSys2\LSM\gfpNIPBLcf1_G1\DE_W0002_P0039\DE_2_W0002_P0039_T0001\TR1_W0001_P0103\TR1_2_W0001_P0103_T0001_R1_P4_K1_Ch2-Ch1.zen
43420	2.573473e-02	2.837226e-02	2.914100e-02	20151203_gfpNIPBLcf1_G2G1\MitoSys2\LSM\gfpNIPBLcf1_G1\DE_W0002_P0039\DE_2_W0002_P0039_T0001\TR1_W0001_P0103\TR1_2_W0001_P0103_T0001_R1_P4_K1_Ch2-Ch1.zen
45980	2.060066e-02	2.495568e-02	2.798500e-02	20151203_gfpNIPBLcf1_G2G1\MitoSys2\LSM\gfpNIPBLcf1_G1\DE_W0002_P0039\DE_2_W0002_P0039_T0001\TR1_W0001_P0103\TR1_2_W0001_P0103_T0001_R1_P4_K1_Ch2-Ch1.zen
48540	2.653504e-02	2.669490e-02	2.689400e-02	20151203_gfpNIPBLcf1_G2G1\MitoSys2\LSM\gfpNIPBLcf1_G1\DE_W0002_P0039\DE_2_W0002_P0039_T0001\TR1_W0001_P0103\TR1_2_W0001_P0103_T0001_R1_P4_K1_Ch2-Ch1.zen
51100	2.746002e-02	2.831823e-02	2.586200e-02	20151203_gfpNIPBLcf1_G2G1\MitoSys2\LSM\gfpNIPBLcf1_G1\DE_W0002_P0039\DE_2_W0002_P0039_T0001\TR1_W0001_P0103\TR1_2_W0001_P0103_T0001_R1_P4_K1_Ch2-Ch1.zen
56220	2.367920e-02	2.513823e-02	2.395300e-02	20151203_gfpNIPBLcf1_G2G1\MitoSys2\LSM\gfpNIPBLcf1_G1\DE_W0002_P0039\DE_2_W0002_P0039_T0001\TR1_W0001_P0103\TR1_2_W0001_P0103_T0001_R1_P4_K1_Ch2-Ch1.zen
61340	2.046369e-02	2.478880e-02	2.222400e-02	20151203_gfpNIPBLcf1_G2G1\MitoSys2\LSM\gfpNIPBLcf1_G1\DE_W0002_P0039\DE_2_W0002_P0039_T0001\TR1_W0001_P0103\TR1_2_W0001_P0103_T0001_R1_P4_K1_Ch2-Ch1.zen
66460	2.288244e-02	2.888748e-02	2.065100e-02	20151203_gfpNIPBLcf1_G2G1\MitoSys2\LSM\gfpNIPBLcf1_G1\DE_W0002_P0039\DE_2_W0002_P0039_T0001\TR1_W0001_P0103\TR1_2_W0001_P0103_T0001_R1_P4_K1_Ch2-Ch1.zen
71580	2.110314e-02	2.485141e-02	1.921600e-02	20151203_gfpNIPBLcf1_G2G1\MitoSys2\LSM\gfpNIPBLcf1_G1\DE_W0002_P0039\DE_2_W0002_P0039_T0001\TR1_W0001_P0103\TR1_2_W0001_P0103_T0001_R1_P4_K1_Ch2-Ch1.zen
76700	1.680781e-02	2.195418e-02	1.790400e-02	20151203_gfpNIPBLcf1_G2G1\MitoSys2\LSM\gfpNIPBLcf1_G1\DE_W0002_P0039\DE_2_W0002_P0039_T0001\TR1_W0001_P0103\TR1_2_W0001_P0103_T0001_R1_P4_K1_Ch2-Ch1.zen
81820	1.827315e-02	2.528271e-02	1.670400e-02	20151203_gfpNIPBLcf1_G2G1\MitoSys2\LSM\gfpNIPBLcf1_G1\DE_W0002_P0039\DE_2_W0002_P0039_T0001\TR1_W0001_P0103\TR1_2_W0001_P0103_T0001_R1_P4_K1_Ch2-Ch1.zen
86940	2.185331e-02	2.705337e-02	1.560500e-02	20151203_gfpNIPBLcf1_G2G1\MitoSys2\LSM\gfpNIPBLcf1_G1\DE_W0002_P0039\DE_2_W0002_P0039_T0001\TR1_W0001_P0103\TR1_2_W0001_P0103_T0001_R1_P4_K1_Ch2-Ch1.zen
92060	1.655973e-02	2.763747e-02	1.459800e-02	20151203_gfpNIPBLcf1_G2G1\MitoSys2\LSM\gfpNIPBLcf1_G1\DE_W0002_P0039\DE_2_W0002_P0039_T0001\TR1_W0001_P0103\TR1_2_W0001_P0103_T0001_R1_P4_K1_Ch2-Ch1.zen
97180	1.259471e-02	3.121358e-02	1.367400e-02	20151203_gfpNIPBLcf1_G2G1\MitoSys2\LSM\gfpNIPBLcf1_G1\DE_W0002_P0039\DE_2_W0002_P0039_T0001\TR1_W0001_P0103\TR1_2_W0001_P0103_T0001_R1_P4_K1_Ch2-Ch1.zen
102300	1.661606e-02	2.871916e-02	1.282600e-02	20151203_gfpNIPBLcf1_G2G1\MitoSys2\LSM\gfpNIPBLcf1_G1\DE_W0002_P0039\DE_2_W0002_P0039_T0001\TR1_W0001_P0103\TR1_2_W0001_P0103_T0001_R1_P4_K1_Ch2-Ch1.zen
112540	1.257510e-02	2.433949e-02	1.133000e-02	20151203_gfpNIPBLcf1_G2G1\MitoSys2\LSM\gfpNIPBLcf1_G1\DE_W0002_P0039\DE_2_W0002_P0039_T0001\TR1_W0001_P0103\TR1_2_W0001_P0103_T0001_R1_P4_K1_Ch2-Ch1.zen
122780	1.242501e-02	2.488612e-02	1.006100e-02	20151203_gfpNIPBLcf1_G2G1\MitoSys2\LSM\gfpNIPBLcf1_G1\DE_W0002_P0039\DE_2_W0002_P0039_T0001\TR1_W0001_P0103\TR1_2_W0001_P0103_T0001_R1_P4_K1_Ch2-Ch1.zen
133020	1.221719e-02	2.313681e-02	8.980100e-03	20151203_gfpNIPBLcf1_G2G1\MitoSys2\LSM\gfpNIPBLcf1_G1\DE_W0002_P0039\DE_2_W0002_P0039_T0001\TR1_W0001_P0103\TR1_2_W0001_P0103_T0001_R1_P4_K1_Ch2-Ch1.zen
143260	8.058850e-03	2.337909e-02	8.054800e-03	20151203_gfpNIPBLcf1_G2G1\MitoSys2\LSM\gfpNIPBLcf1_G1\DE_W0002_P0039\DE_2_W0002_P0039_T0001\TR1_W0001_P0103\TR1_2_W0001_P0103_T0001_R1_P4_K1_Ch2-Ch1.zen
153500	1.185443e-02	1.876087e-02	7.258700e-03	20151203_gfpNIPBLcf1_G2G1\MitoSys2\LSM\gfpNIPBLcf1_G1\DE_W0002_P0039\DE_2_W0002_P0039_T0001\TR1_W0001_P0103\TR1_2_W0001_P0103_T0001_R1_P4_K1_Ch2-Ch1.zen
163740	2.343008e-03	1.824403e-02	6.570100e-03	20151203_gfpNIPBLcf1_G2G1\MitoSys2\LSM\gfpNIPBLcf1_G1\DE_W0002_P0039\DE_2_W0002_P0039_T0001\TR1_W0001_P0103\TR1_2_W0001_P0103_T0001_R1_P4_K1_Ch2-Ch1.zen
173980	7.633626e-04	2.016249e-02	5.971500e-03	20151203_gfpNIPBLcf1_G2G1\MitoSys2\LSM\gfpNIPBLcf1_G1\DE_W0002_P0039\DE_2_W0002_P0039_T0001\TR1_W0001_P0103\TR1_2_W0001_P0103_T0001_R1_P4_K1_Ch2-Ch1.zen
184220	-1.281363e-03	1.839112e-02	5.448600e-03	20151203_gfpNIPBLcf1_G2G1\MitoSys2\LSM\gfpNIPBLcf1_G1\DE_W0002_P0039\DE_2_W0002_P0039_T0001\TR1_W0001_P0103\TR1_2_W0001_P0103_T0001_R1_P4_K1_Ch2-Ch1.zen
194460	-5.440723e-04	1.636337e-02	4.989500e-03	20151203_gfpNIPBLcf1_G2G1\MitoSys2\LSM\gfpNIPBLcf1_G1\DE_W0002_P0039\DE_2_W0002_P0039_T0001\TR1_W0001_P0103\TR1_2_W0001_P0103_T0001_R1_P4_K1_Ch2-Ch1.zen
204700	-1.134081e-03	1.568543e-02	4.584800e-03	20151203_gfpNIPBLcf1_G2G1\MitoSys2\LSM\gfpNIPBLcf1_G1\DE_W0002_P0039\DE_2_W0002_P0039_T0001\TR1_W0001_P0103\TR1_2_W0001_P0103_T0001_R1_P4_K1_Ch2-Ch1.zen
225180	1.194660e-03	1.587142e-02	3.907400e-03	20151203_gfpNIPBLcf1_G2G1\MitoSys2\LSM\gfpNIPBLcf1_G1\DE_W0002_P0039\DE_2_W0002_P0039_T0001\TR1_W0001_P0103\TR1_2_W0001_P0103_T0001_R1_P4_K1_Ch2-Ch1.zen
245660	4.275352e-04	1.638169e-02	3.367700e-03	20151203_gfpNIPBLcf1_G2G1\MitoSys2\LSM\gfpNIPBLcf1_G1\DE_W0002_P0039\DE_2_W0002_P0039_T0001\TR1_W0001_P0103\TR1_2_W0001_P0103_T0001_R1_P4_K1_Ch2-Ch1.zen
266140	7.640258e-03	1.881019e-02	2.931300e-03	20151203_gfpNIPBLcf1_G2G1\MitoSys2\LSM\gfpNIPBLcf1_G1\DE_W0002_P0039\DE_2_W0002_P0039_T0001\TR1_W0001_P0103\TR1_2_W0001_P0103_T0001_R1_P4_K1_Ch2-Ch1.zen
286620	3.106428e-03	1.304156e-02	2.573900e-03	20151203_gfpNIPBLcf1_G2G1\MitoSys2\LSM\gfpNIPBLcf1_G1\DE_W0002_P0039\DE_2_W0002_P0039_T0001\TR1_W0001_P0103\TR1_2_W0001_P0103_T0001_R1_P4_K1_Ch2-Ch1.zen
307100	3.268877e-03	1.786467e-02	2.277800e-03	20151203_gfpNIPBLcf1_G2G1\MitoSys2\LSM\gfpNIPBLcf1_G1\DE_W0002_P0039\DE_2_W0002_P0039_T0001\TR1_W0001_P0103\TR1_2_W0001_P0103_T0001_R1_P4_K1_Ch2-Ch1.zen
327580	9.686771e-05	1.770241e-02	2.029900e-03	20151203_gfpNIPBLcf1_G2G1\MitoSys2\LSM\gfpNIPBLcf1_G1\DE_W0002_P0039\DE_2_W0002_P0039_T0001\TR1_W0001_P0103\TR1_2_W0001_P0103_T0001_R1_P4_K1_Ch2-Ch1.zen
348060	8.146263e-04	1.778535e-02	1.820400e-03	20151203_gfpNIPBLcf1_G2G1\MitoSys2\LSM\gfpNIPBLcf1_G1\DE_W0002_P0039\DE_2_W0002_P0039_T0001\TR1_W0001_P0103\TR1_2_W0001_P0103_T0001_R1_P4_K1_Ch2-Ch1.zen
368540	3.046946e-03	1.754161e-02	1.641800e-03	20151203_gfpNIPBLcf1_G2G1\MitoSys2\LSM\gfpNIPBLcf1_G1\DE_W0002_P0039\DE_2_W0002_P0039_T0001\TR1_W0001_P0103\TR1_2_W0001_P0103_T0001_R1_P4_K1_Ch2-Ch1.zen
389020	4.521964e-03	2.023231e-02	1.488500e-03	20151203_gfpNIPBLcf1_G2G1\MitoSys2\LSM\gfpNIPBLcf1_G1\DE_W0002_P0039\DE_2_W0002_P0039_T0001\TR1_W0001_P0103\TR1_2_W0001_P0103_T0001_R1_P4_K1_Ch2-Ch1.zen
409500	-1.099429e-03	1.754740e-02	1.355900e-03	20151203_gfpNIPBLcf1_G2G1\MitoSys2\LSM\gfpNIPBLcf1_G1\DE_W0002_P0039\DE_2_W0002_P0039_T0001\TR1_W0001_P0103\TR1_2_W0001_P0103_T0001_R1_P4_K1_Ch2-Ch1.zen
450460	-3.966802e-03	1.479163e-02	1.139500e-03	20151203_gfpNIPBLcf1_G2G1\MitoSys2\LSM\gfpNIPBLcf1_G1\DE_W0002_P0039\DE_2_W0002_P0039_T0001\TR1_W0001_P0103\TR1_2_W0001_P0103_T0001_R1_P4_K1_Ch2-Ch1.zen
491420	-1.749879e-03	1.521761e-02	9.719400e-04	20151203_gfpNIPBLcf1_G2G1\MitoSys2\LSM\gfpNIPBLcf1_G1\DE_W0002_P0039\DE_2_W0002_P0039_T0001\TR1_W0001_P0103\TR1_2_W0001_P0103_T0001_R1_P4_K1_Ch2-Ch1.zen
532380	-1.539007e-03	2.164549e-02	8.397000e-04	20151203_gfpNIPBLcf1_G2G1\MitoSys2\LSM\gfpNIPBLcf1_G1\DE_W0002_P0039\DE_2_W0002_P0039_T0001\TR1_W0001_P0103\TR1_2_W0001_P0103_T0001_R1_P4_K1_Ch2-Ch1.zen
573340	-4.237227e-03	1.602542e-02	7.335600e-04	20151203_gfpNIPBLcf1_G2G1\MitoSys2\LSM\gfpNIPBLcf1_G1\DE_W0002_P0039\DE_2_W0002_P0039_T0001\TR1_W0001_P0103\TR1_2_W0001_P0103_T0001_R1_P4_K1_Ch2-Ch1.zen
614300	-2.922278e-03	1.550363e-02	6.471100e-04	20151203_gfpNIPBLcf1_G2G1\MitoSys2\LSM\gfpNIPBLcf1_G1\DE_W0002_P0039\DE_2_W0002_P0039_T0001\TR1_W0001_P0103\TR1_2_W0001_P0103_T0001_R1_P4_K1_Ch2-Ch1.zen
655260	-4.332449e-03	1.741908e-02	5.757700e-04	20151203_gfpNIPBLcf1_G2G1\MitoSys2\LSM\gfpNIPBLcf1_G1\DE_W0002_P0039\DE_2_W0002_P0039_T0001\TR1_W0001_P0103\TR1_2_W0001_P0103_T0001_R1_P4_K1_Ch2-Ch1.zen
696220	-6.765524e-03	1.612005e-02	5.162100e-04	20151203_gfpNIPBLcf1_G2G1\MitoSys2\LSM\gfpNIPBLcf1_G1\DE_W0002_P0039\DE_2_W0002_P0039_T0001\TR1_W0001_P0103\TR1_2_W0001_P0103_T0001_R1_P4_K1_Ch2-Ch1.zen
737180	-5.023356e-03	1.364946e-02	4.659800e-04	20151203_gfpNIPBLcf1_G2G1\MitoSys2\LSM\gfpNIPBLcf1_G1\DE_W0002_P0039\DE_2_W0002_P0039_T0001\TR1_W0001_P0103\TR1_2_W0001_P0103_T0001_R1_P4_K1_Ch2-Ch1.zen
778140	-3.943275e-03	1.588978e-02	4.232000e-04	20151203_gfpNIPBLcf1_G2G1\MitoSys2\LSM\gfpNIPBLcf1_G1\DE_W0002_P0039\DE_2_W0002_P0039_T0001\TR1_W0001_P0103\TR1_2_W0001_P0103_T0001_R1_P4_K1_Ch2-Ch1.zen
819100	-3.052042e-03	1.564626e-02	3.864700e-04	20151203_gfpNIPBLcf1_G2G1\MitoSys2\LSM\gfpNIPBLcf1_G1\DE_W0002_P0039\DE_2_W0002_P0039_T0001\TR1_W0001_P0103\TR1_2_W0001_P0103_T0001_R1_P4_K1_Ch2-Ch1.zen
901020	-6.371219e-03	2.055031e-02	3.269600e-04	20151203_gfpNIPBLcf1_G2G1\MitoSys2\LSM\gfpNIPBLcf1_G1\DE_W0002_P0039\DE_2_W0002_P0039_T0001\TR1_W0001_P0103\TR1_2_W0001_P0103_T0001_R1_P4_K1_Ch2-Ch1.zen
982940	-9.451861e-03	1.662909e-02	2.812000e-04	20151203_gfpNIPBLcf1_G2G1\MitoSys2\LSM\gfpNIPBLcf1_G1\DE_W0002_P0039\DE_2_W0002_P0039_T0001\TR1_W0001_P0103\TR1_2_W0001_P0103_T0001_R1_P4_K1_Ch2-Ch1.zen
1064860	-5.629534e-03	1.806255e-02	2.451800e-04	20151203_gfpNIPBLcf1_G2G1\MitoSys2\LSM\gfpNIPBLcf1_G1\DE_W0002_P0039\DE_2_W0002_P0039_T0001\TR1_W0001_P0103\TR1_2_W0001_P0103_T0001_R1_P4_K1_Ch2-Ch1.zen
1146780	-3.701811e-03	1.387089e-02	2.162600e-04	20151203_gfpNIPBLcf1_G2G1\MitoSys2\LSM\gfpNIPBLcf1_G1\DE_W0002_P0039\DE_2_W0002_P0039_T0001\TR1_W0001_P0103\TR1_2_W0001_P0103_T0001_R1_P4_K1_Ch2-Ch1.zen
1228700	-3.245362e-03	1.337093e-02	1.926600e-04	20151203_gfpNIPBLcf1_G2G1\MitoSys2\LSM\gfpNIPBLcf1_G1\DE_W0002_P0039\DE_2_W0002_P0039_T0001\TR1_W0001_P0103\TR1_2_W0001_P0103_T0001_R1_P4_K1_Ch2-Ch1.zen
1310620	3.516134e-04	1.497739e-02	1.730900e-04	20151203_gfpNIPBLcf1_G2G1\MitoSys2\LSM\gfpNIPBLcf1_G1\DE_W0002_P0039\DE_2_W0002_P0039_T0001\TR1_W0001_P0103\TR1_2_W0001_P0103_T0001_R1_P4_K1_Ch2-Ch1.zen
1392540	4.315000e-03	1.952612e-02	1.566700e-04	20151203_gfpNIPBLcf1_G2G1\MitoSys2\LSM\gfpNIPBLcf1_G1\DE_W0002_P0039\DE_2_W0002_P0039_T0001\TR1_W0001_P0103\TR1_2_W0001_P0103_T0001_R1_P4_K1_Ch2-Ch1.zen
1474460	2.601196e-03	1.646504e-02	1.427300e-04	20151203_gfpNIPBLcf1_G2G1\MitoSys2\LSM\gfpNIPBLcf1_G1\DE_W0002_P0039\DE_2_W0002_P0039_T0001\TR1_W0001_P0103\TR1_2_W0001_P0103_T0001_R1_P4_K1_Ch2-Ch1.zen
1556380	-1.463628e-03	1.679608e-02	1.307800e-04	20151203_gfpNIPBLcf1_G2G1\MitoSys2\LSM\gfpNIPBLcf1_G1\DE_W0002_P0039\DE_2_W0002_P0039_T0001\TR1_W0001_P0103\TR1_2_W0001_P0103_T0001_R1_P4_K1_Ch2-Ch1.zen
10	2.367063e-02	1.078448e-02	2.275300e-02	20151203_gfpNIPBLcf1_G2G1\MitoSys2\LSM\gfpNIPBLcf1_G1\DE_W0002_P0040\DE_2_W0002_P0040_T0001\TR1_W0001_P0099\TR1_2_W0001_P0099_T0001_R1_P2_K1_Ch2-Ch1.zen
20	2.392786e-02	8.148494e-03	2.258200e-02	20151203_gfpNIPBLcf1_G2G1\MitoSys2\LSM\gfpNIPBLcf1_G1\DE_W0002_P0040\DE_2_W0002_P0040_T0001\TR1_W0001_P0099\TR1_2_W0001_P0099_T0001_R1_P2_K1_Ch2-Ch1.zen
30	2.116360e-02	1.146307e-02	2.241900e-02	20151203_gfpNIPBLcf1_G2G1\MitoSys2\LSM\gfpNIPBLcf1_G1\DE_W0002_P0040\DE_2_W0002_P0040_T0001\TR1_W0001_P0099\TR1_2_W0001_P0099_T0001_R1_P2_K1_Ch2-Ch1.zen
40	2.180828e-02	9.587981e-03	2.226400e-02	20151203_gfpNIPBLcf1_G2G1\MitoSys2\LSM\gfpNIPBLcf1_G1\DE_W0002_P0040\DE_2_W0002_P0040_T0001\TR1_W0001_P0099\TR1_2_W0001_P0099_T0001_R1_P2_K1_Ch2-Ch1.zen
50	2.268775e-02	7.700047e-03	2.211700e-02	20151203_gfpNIPBLcf1_G2G1\MitoSys2\LSM\gfpNIPBLcf1_G1\DE_W0002_P0040\DE_2_W0002_P0040_T0001\TR1_W0001_P0099\TR1_2_W0001_P0099_T0001_R1_P2_K1_Ch2-Ch1.zen
60	2.326258e-02	1.065754e-02	2.197700e-02	20151203_gfpNIPBLcf1_G2G1\MitoSys2\LSM\gfpNIPBLcf1_G1\DE_W0002_P0040\DE_2_W0002_P0040_T0001\TR1_W0001_P0099\TR1_2_W0001_P0099_T0001_R1_P2_K1_Ch2-Ch1.zen
70	2.297974e-02	9.096111e-03	2.184400e-02	20151203_gfpNIPBLcf1_G2G1\MitoSys2\LSM\gfpNIPBLcf1_G1\DE_W0002_P0040\DE_2_W0002_P0040_T0001\TR1_W0001_P0099\TR1_2_W0001_P0099_T0001_R1_P2_K1_Ch2-Ch1.zen
80	1.898289e-02	1.026009e-02	2.171700e-02	20151203_gfpNIPBLcf1_G2G1\MitoSys2\LSM\gfpNIPBLcf1_G1\DE_W0002_P0040\DE_2_W0002_P0040_T0001\TR1_W0001_P0099\TR1_2_W0001_P0099_T0001_R1_P2_K1_Ch2-Ch1.zen
90	1.878690e-02	6.753436e-03	2.159700e-02	20151203_gfpNIPBLcf1_G2G1\MitoSys2\LSM\gfpNIPBLcf1_G1\DE_W0002_P0040\DE_2_W0002_P0040_T0001\TR1_W0001_P0099\TR1_2_W0001_P0099_T0001_R1_P2_K1_Ch2-Ch1.zen
100	1.878908e-02	7.797986e-03	2.148100e-02	20151203_gfpNIPBLcf1_G2G1\MitoSys2\LSM\gfpNIPBLcf1_G1\DE_W0002_P0040\DE_2_W0002_P0040_T0001\TR1_W0001_P0099\TR1_2_W0001_P0099_T0001_R1_P2_K1_Ch2-Ch1.zen
120	2.279623e-02	6.237130e-03	2.126400e-02	20151203_gfpNIPBLcf1_G2G1\MitoSys2\LSM\gfpNIPBLcf1_G1\DE_W0002_P0040\DE_2_W0002_P0040_T0001\TR1_W0001_P0099\TR1_2_W0001_P0099_T0001_R1_P2_K1_Ch2-Ch1.zen
140	1.960558e-02	8.210768e-03	2.106400e-02	20151203_gfpNIPBLcf1_G2G1\MitoSys2\LSM\gfpNIPBLcf1_G1\DE_W0002_P0040\DE_2_W0002_P0040_T0001\TR1_W0001_P0099\TR1_2_W0001_P0099_T0001_R1_P2_K1_Ch2-Ch1.zen
160	2.178961e-02	6.267551e-03	2.087700e-02	20151203_gfpNIPBLcf1_G2G1\MitoSys2\LSM\gfpNIPBLcf1_G1\DE_W0002_P0040\DE_2_W0002_P0040_T0001\TR1_W0001_P0099\TR1_2_W0001_P0099_T0001_R1_P2_K1_Ch2-Ch1.zen
180	2.231861e-02	8.260390e-03	2.070100e-02	20151203_gfpNIPBLcf1_G2G1\MitoSys2\LSM\gfpNIPBLcf1_G1\DE_W0002_P0040\DE_2_W0002_P0040_T0001\TR1_W0001_P0099\TR1_2_W0001_P0099_T0001_R1_P2_K1_Ch2-Ch1.zen
200	2.168576e-02	7.967249e-03	2.053400e-02	20151203_gfpNIPBLcf1_G2G1\MitoSys2\LSM\gfpNIPBLcf1_G1\DE_W0002_P0040\DE_2_W0002_P0040_T0001\TR1_W0001_P0099\TR1_2_W0001_P0099_T0001_R1_P2_K1_Ch2-Ch1.zen
220	2.151255e-02	9.252295e-03	2.037500e-02	20151203_gfpNIPBLcf1_G2G1\MitoSys2\LSM\gfpNIPBLcf1_G1\DE_W0002_P0040\DE_2_W0002_P0040_T0001\TR1_W0001_P0099\TR1_2_W0001_P0099_T0001_R1_P2_K1_Ch2-Ch1.zen
240	1.970932e-02	7.699348e-03	2.022200e-02	20151203_gfpNIPBLcf1_G2G1\MitoSys2\LSM\gfpNIPBLcf1_G1\DE_W0002_P0040\DE_2_W0002_P0040_T0001\TR1_W0001_P0099\TR1_2_W0001_P0099_T0001_R1_P2_K1_Ch2-Ch1.zen
260	1.950309e-02	6.707491e-03	2.007500e-02	20151203_gfpNIPBLcf1_G2G1\MitoSys2\LSM\gfpNIPBLcf1_G1\DE_W0002_P0040\DE_2_W0002_P0040_T0001\TR1_W0001_P0099\TR1_2_W0001_P0099_T0001_R1_P2_K1_Ch2-Ch1.zen
280	2.036380e-02	7.369676e-03	1.993300e-02	20151203_gfpNIPBLcf1_G2G1\MitoSys2\LSM\gfpNIPBLcf1_G1\DE_W0002_P0040\DE_2_W0002_P0040_T0001\TR1_W0001_P0099\TR1_2_W0001_P0099_T0001_R1_P2_K1_Ch2-Ch1.zen
300	1.987036e-02	6.223084e-03	1.979400e-02	20151203_gfpNIPBLcf1_G2G1\MitoSys2\LSM\gfpNIPBLcf1_G1\DE_W0002_P0040\DE_2_W0002_P0040_T0001\TR1_W0001_P0099\TR1_2_W0001_P0099_T0001_R1_P2_K1_Ch2-Ch1.zen
340	1.996553e-02	6.503432e-03	1.952800e-02	20151203_gfpNIPBLcf1_G2G1\MitoSys2\LSM\gfpNIPBLcf1_G1\DE_W0002_P0040\DE_2_W0002_P0040_T0001\TR1_W0001_P0099\TR1_2_W0001_P0099_T0001_R1_P2_K1_Ch2-Ch1.zen
380	2.049850e-02	4.734802e-03	1.927200e-02	20151203_gfpNIPBLcf1_G2G1\MitoSys2\LSM\gfpNIPBLcf1_G1\DE_W0002_P0040\DE_2_W0002_P0040_T0001\TR1_W0001_P0099\TR1_2_W0001_P0099_T0001_R1_P2_K1_Ch2-Ch1.zen
420	1.862072e-02	5.509746e-03	1.902500e-02	20151203_gfpNIPBLcf1_G2G1\MitoSys2\LSM\gfpNIPBLcf1_G1\DE_W0002_P0040\DE_2_W0002_P0040_T0001\TR1_W0001_P0099\TR1_2_W0001_P0099_T0001_R1_P2_K1_Ch2-Ch1.zen
460	1.811857e-02	4.896039e-03	1.878600e-02	20151203_gfpNIPBLcf1_G2G1\MitoSys2\LSM\gfpNIPBLcf1_G1\DE_W0002_P0040\DE_2_W0002_P0040_T0001\TR1_W0001_P0099\TR1_2_W0001_P0099_T0001_R1_P2_K1_Ch2-Ch1.zen
500	1.852381e-02	6.187011e-03	1.855300e-02	20151203_gfpNIPBLcf1_G2G1\MitoSys2\LSM\gfpNIPBLcf1_G1\DE_W0002_P0040\DE_2_W0002_P0040_T0001\TR1_W0001_P0099\TR1_2_W0001_P0099_T0001_R1_P2_K1_Ch2-Ch1.zen
540	1.851323e-02	5.082522e-03	1.832700e-02	20151203_gfpNIPBLcf1_G2G1\MitoSys2\LSM\gfpNIPBLcf1_G1\DE_W0002_P0040\DE_2_W0002_P0040_T0001\TR1_W0001_P0099\TR1_2_W0001_P0099_T0001_R1_P2_K1_Ch2-Ch1.zen
580	1.854108e-02	4.753038e-03	1.810600e-02	20151203_gfpNIPBLcf1_G2G1\MitoSys2\LSM\gfpNIPBLcf1_G1\DE_W0002_P0040\DE_2_W0002_P0040_T0001\TR1_W0001_P0099\TR1_2_W0001_P0099_T0001_R1_P2_K1_Ch2-Ch1.zen
620	1.805940e-02	6.112552e-03	1.789100e-02	20151203_gfpNIPBLcf1_G2G1\MitoSys2\LSM\gfpNIPBLcf1_G1\DE_W0002_P0040\DE_2_W0002_P0040_T0001\TR1_W0001_P0099\TR1_2_W0001_P0099_T0001_R1_P2_K1_Ch2-Ch1.zen
660	1.772127e-02	5.461260e-03	1.768200e-02	20151203_gfpNIPBLcf1_G2G1\MitoSys2\LSM\gfpNIPBLcf1_G1\DE_W0002_P0040\DE_2_W0002_P0040_T0001\TR1_W0001_P0099\TR1_2_W0001_P0099_T0001_R1_P2_K1_Ch2-Ch1.zen
700	1.860049e-02	2.877287e-03	1.747800e-02	20151203_gfpNIPBLcf1_G2G1\MitoSys2\LSM\gfpNIPBLcf1_G1\DE_W0002_P0040\DE_2_W0002_P0040_T0001\TR1_W0001_P0099\TR1_2_W0001_P0099_T0001_R1_P2_K1_Ch2-Ch1.zen
780	1.615173e-02	4.476190e-03	1.708500e-02	20151203_gfpNIPBLcf1_G2G1\MitoSys2\LSM\gfpNIPBLcf1_G1\DE_W0002_P0040\DE_2_W0002_P0040_T0001\TR1_W0001_P0099\TR1_2_W0001_P0099_T0001_R1_P2_K1_Ch2-Ch1.zen
860	1.681500e-02	4.476531e-03	1.671100e-02	20151203_gfpNIPBLcf1_G2G1\MitoSys2\LSM\gfpNIPBLcf1_G1\DE_W0002_P0040\DE_2_W0002_P0040_T0001\TR1_W0001_P0099\TR1_2_W0001_P0099_T0001_R1_P2_K1_Ch2-Ch1.zen
940	1.529540e-02	4.847223e-03	1.635700e-02	20151203_gfpNIPBLcf1_G2G1\MitoSys2\LSM\gfpNIPBLcf1_G1\DE_W0002_P0040\DE_2_W0002_P0040_T0001\TR1_W0001_P0099\TR1_2_W0001_P0099_T0001_R1_P2_K1_Ch2-Ch1.zen
1020	1.681224e-02	4.657238e-03	1.602000e-02	20151203_gfpNIPBLcf1_G2G1\MitoSys2\LSM\gfpNIPBLcf1_G1\DE_W0002_P0040\DE_2_W0002_P0040_T0001\TR1_W0001_P0099\TR1_2_W0001_P0099_T0001_R1_P2_K1_Ch2-Ch1.zen
1100	1.538785e-02	4.185557e-03	1.570100e-02	20151203_gfpNIPBLcf1_G2G1\MitoSys2\LSM\gfpNIPBLcf1_G1\DE_W0002_P0040\DE_2_W0002_P0040_T0001\TR1_W0001_P0099\TR1_2_W0001_P0099_T0001_R1_P2_K1_Ch2-Ch1.zen
1180	1.609978e-02	4.215865e-03	1.539700e-02	20151203_gfpNIPBLcf1_G2G1\MitoSys2\LSM\gfpNIPBLcf1_G1\DE_W0002_P0040\DE_2_W0002_P0040_T0001\TR1_W0001_P0099\TR1_2_W0001_P0099_T0001_R1_P2_K1_Ch2-Ch1.zen
1260	1.533786e-02	4.260215e-03	1.510900e-02	20151203_gfpNIPBLcf1_G2G1\MitoSys2\LSM\gfpNIPBLcf1_G1\DE_W0002_P0040\DE_2_W0002_P0040_T0001\TR1_W0001_P0099\TR1_2_W0001_P0099_T0001_R1_P2_K1_Ch2-Ch1.zen
1340	1.468310e-02	4.837029e-03	1.483500e-02	20151203_gfpNIPBLcf1_G2G1\MitoSys2\LSM\gfpNIPBLcf1_G1\DE_W0002_P0040\DE_2_W0002_P0040_T0001\TR1_W0001_P0099\TR1_2_W0001_P0099_T0001_R1_P2_K1_Ch2-Ch1.zen
1420	1.421613e-02	2.722271e-03	1.457500e-02	20151203_gfpNIPBLcf1_G2G1\MitoSys2\LSM\gfpNIPBLcf1_G1\DE_W0002_P0040\DE_2_W0002_P0040_T0001\TR1_W0001_P0099\TR1_2_W0001_P0099_T0001_R1_P2_K1_Ch2-Ch1.zen
1500	1.363677e-02	3.115069e-03	1.432700e-02	20151203_gfpNIPBLcf1_G2G1\MitoSys2\LSM\gfpNIPBLcf1_G1\DE_W0002_P0040\DE_2_W0002_P0040_T0001\TR1_W0001_P0099\TR1_2_W0001_P0099_T0001_R1_P2_K1_Ch2-Ch1.zen
1660	1.301310e-02	3.518340e-03	1.386700e-02	20151203_gfpNIPBLcf1_G2G1\MitoSys2\LSM\gfpNIPBLcf1_G1\DE_W0002_P0040\DE_2_W0002_P0040_T0001\TR1_W0001_P0099\TR1_2_W0001_P0099_T0001_R1_P2_K1_Ch2-Ch1.zen
1820	1.303671e-02	3.186848e-03	1.344900e-02	20151203_gfpNIPBLcf1_G2G1\MitoSys2\LSM\gfpNIPBLcf1_G1\DE_W0002_P0040\DE_2_W0002_P0040_T0001\TR1_W0001_P0099\TR1_2_W0001_P0099_T0001_R1_P2_K1_Ch2-Ch1.zen
1980	1.335387e-02	3.635321e-03	1.306800e-02	20151203_gfpNIPBLcf1_G2G1\MitoSys2\LSM\gfpNIPBLcf1_G1\DE_W0002_P0040\DE_2_W0002_P0040_T0001\TR1_W0001_P0099\TR1_2_W0001_P0099_T0001_R1_P2_K1_Ch2-Ch1.zen
2140	1.260709e-02	3.248255e-03	1.272000e-02	20151203_gfpNIPBLcf1_G2G1\MitoSys2\LSM\gfpNIPBLcf1_G1\DE_W0002_P0040\DE_2_W0002_P0040_T0001\TR1_W0001_P0099\TR1_2_W0001_P0099_T0001_R1_P2_K1_Ch2-Ch1.zen
2300	1.154992e-02	3.282370e-03	1.240100e-02	20151203_gfpNIPBLcf1_G2G1\MitoSys2\LSM\gfpNIPBLcf1_G1\DE_W0002_P0040\DE_2_W0002_P0040_T0001\TR1_W0001_P0099\TR1_2_W0001_P0099_T0001_R1_P2_K1_Ch2-Ch1.zen
2460	1.189312e-02	2.889234e-03	1.210800e-02	20151203_gfpNIPBLcf1_G2G1\MitoSys2\LSM\gfpNIPBLcf1_G1\DE_W0002_P0040\DE_2_W0002_P0040_T0001\TR1_W0001_P0099\TR1_2_W0001_P0099_T0001_R1_P2_K1_Ch2-Ch1.zen
2620	1.206191e-02	2.916171e-03	1.183800e-02	20151203_gfpNIPBLcf1_G2G1\MitoSys2\LSM\gfpNIPBLcf1_G1\DE_W0002_P0040\DE_2_W0002_P0040_T0001\TR1_W0001_P0099\TR1_2_W0001_P0099_T0001_R1_P2_K1_Ch2-Ch1.zen
2780	1.246057e-02	3.684607e-03	1.158900e-02	20151203_gfpNIPBLcf1_G2G1\MitoSys2\LSM\gfpNIPBLcf1_G1\DE_W0002_P0040\DE_2_W0002_P0040_T0001\TR1_W0001_P0099\TR1_2_W0001_P0099_T0001_R1_P2_K1_Ch2-Ch1.zen
2940	1.071994e-02	3.814964e-03	1.135800e-02	20151203_gfpNIPBLcf1_G2G1\MitoSys2\LSM\gfpNIPBLcf1_G1\DE_W0002_P0040\DE_2_W0002_P0040_T0001\TR1_W0001_P0099\TR1_2_W0001_P0099_T0001_R1_P2_K1_Ch2-Ch1.zen
3100	1.105198e-02	2.902757e-03	1.114300e-02	20151203_gfpNIPBLcf1_G2G1\MitoSys2\LSM\gfpNIPBLcf1_G1\DE_W0002_P0040\DE_2_W0002_P0040_T0001\TR1_W0001_P0099\TR1_2_W0001_P0099_T0001_R1_P2_K1_Ch2-Ch1.zen
3420	1.077335e-02	3.513162e-03	1.075700e-02	20151203_gfpNIPBLcf1_G2G1\MitoSys2\LSM\gfpNIPBLcf1_G1\DE_W0002_P0040\DE_2_W0002_P0040_T0001\TR1_W0001_P0099\TR1_2_W0001_P0099_T0001_R1_P2_K1_Ch2-Ch1.zen
3740	1.106095e-02	3.291905e-03	1.042000e-02	20151203_gfpNIPBLcf1_G2G1\MitoSys2\LSM\gfpNIPBLcf1_G1\DE_W0002_P0040\DE_2_W0002_P0040_T0001\TR1_W0001_P0099\TR1_2_W0001_P0099_T0001_R1_P2_K1_Ch2-Ch1.zen
4060	1.072281e-02	3.227061e-03	1.012200e-02	20151203_gfpNIPBLcf1_G2G1\MitoSys2\LSM\gfpNIPBLcf1_G1\DE_W0002_P0040\DE_2_W0002_P0040_T0001\TR1_W0001_P0099\TR1_2_W0001_P0099_T0001_R1_P2_K1_Ch2-Ch1.zen
4380	1.016169e-02	3.190735e-03	9.857000e-03	20151203_gfpNIPBLcf1_G2G1\MitoSys2\LSM\gfpNIPBLcf1_G1\DE_W0002_P0040\DE_2_W0002_P0040_T0001\TR1_W0001_P0099\TR1_2_W0001_P0099_T0001_R1_P2_K1_Ch2-Ch1.zen
4700	1.002341e-02	3.564206e-03	9.620000e-03	20151203_gfpNIPBLcf1_G2G1\MitoSys2\LSM\gfpNIPBLcf1_G1\DE_W0002_P0040\DE_2_W0002_P0040_T0001\TR1_W0001_P0099\TR1_2_W0001_P0099_T0001_R1_P2_K1_Ch2-Ch1.zen
5020	9.865204e-03	3.111299e-03	9.406300e-03	20151203_gfpNIPBLcf1_G2G1\MitoSys2\LSM\gfpNIPBLcf1_G1\DE_W0002_P0040\DE_2_W0002_P0040_T0001\TR1_W0001_P0099\TR1_2_W0001_P0099_T0001_R1_P2_K1_Ch2-Ch1.zen
5340	9.903432e-03	2.683874e-03	9.212500e-03	20151203_gfpNIPBLcf1_G2G1\MitoSys2\LSM\gfpNIPBLcf1_G1\DE_W0002_P0040\DE_2_W0002_P0040_T0001\TR1_W0001_P0099\TR1_2_W0001_P0099_T0001_R1_P2_K1_Ch2-Ch1.zen
5660	9.466950e-03	2.850763e-03	9.035500e-03	20151203_gfpNIPBLcf1_G2G1\MitoSys2\LSM\gfpNIPBLcf1_G1\DE_W0002_P0040\DE_2_W0002_P0040_T0001\TR1_W0001_P0099\TR1_2_W0001_P0099_T0001_R1_P2_K1_Ch2-Ch1.zen
5980	8.848144e-03	3.570813e-03	8.873100e-03	20151203_gfpNIPBLcf1_G2G1\MitoSys2\LSM\gfpNIPBLcf1_G1\DE_W0002_P0040\DE_2_W0002_P0040_T0001\TR1_W0001_P0099\TR1_2_W0001_P0099_T0001_R1_P2_K1_Ch2-Ch1.zen
6300	8.892455e-03	2.681421e-03	8.723300e-03	20151203_gfpNIPBLcf1_G2G1\MitoSys2\LSM\gfpNIPBLcf1_G1\DE_W0002_P0040\DE_2_W0002_P0040_T0001\TR1_W0001_P0099\TR1_2_W0001_P0099_T0001_R1_P2_K1_Ch2-Ch1.zen
6940	8.142070e-03	2.378617e-03	8.454800e-03	20151203_gfpNIPBLcf1_G2G1\MitoSys2\LSM\gfpNIPBLcf1_G1\DE_W0002_P0040\DE_2_W0002_P0040_T0001\TR1_W0001_P0099\TR1_2_W0001_P0099_T0001_R1_P2_K1_Ch2-Ch1.zen
7580	7.860680e-03	2.289888e-03	8.219800e-03	20151203_gfpNIPBLcf1_G2G1\MitoSys2\LSM\gfpNIPBLcf1_G1\DE_W0002_P0040\DE_2_W0002_P0040_T0001\TR1_W0001_P0099\TR1_2_W0001_P0099_T0001_R1_P2_K1_Ch2-Ch1.zen
8220	8.209810e-03	2.861983e-03	8.010700e-03	20151203_gfpNIPBLcf1_G2G1\MitoSys2\LSM\gfpNIPBLcf1_G1\DE_W0002_P0040\DE_2_W0002_P0040_T0001\TR1_W0001_P0099\TR1_2_W0001_P0099_T0001_R1_P2_K1_Ch2-Ch1.zen
8860	7.859113e-03	3.170540e-03	7.821900e-03	20151203_gfpNIPBLcf1_G2G1\MitoSys2\LSM\gfpNIPBLcf1_G1\DE_W0002_P0040\DE_2_W0002_P0040_T0001\TR1_W0001_P0099\TR1_2_W0001_P0099_T0001_R1_P2_K1_Ch2-Ch1.zen
9500	7.411683e-03	3.008416e-03	7.649200e-03	20151203_gfpNIPBLcf1_G2G1\MitoSys2\LSM\gfpNIPBLcf1_G1\DE_W0002_P0040\DE_2_W0002_P0040_T0001\TR1_W0001_P0099\TR1_2_W0001_P0099_T0001_R1_P2_K1_Ch2-Ch1.zen
10140	6.750034e-03	2.357099e-03	7.489500e-03	20151203_gfpNIPBLcf1_G2G1\MitoSys2\LSM\gfpNIPBLcf1_G1\DE_W0002_P0040\DE_2_W0002_P0040_T0001\TR1_W0001_P0099\TR1_2_W0001_P0099_T0001_R1_P2_K1_Ch2-Ch1.zen
10780	6.802513e-03	2.419266e-03	7.340200e-03	20151203_gfpNIPBLcf1_G2G1\MitoSys2\LSM\gfpNIPBLcf1_G1\DE_W0002_P0040\DE_2_W0002_P0040_T0001\TR1_W0001_P0099\TR1_2_W0001_P0099_T0001_R1_P2_K1_Ch2-Ch1.zen
11420	6.513748e-03	2.746934e-03	7.199400e-03	20151203_gfpNIPBLcf1_G2G1\MitoSys2\LSM\gfpNIPBLcf1_G1\DE_W0002_P0040\DE_2_W0002_P0040_T0001\TR1_W0001_P0099\TR1_2_W0001_P0099_T0001_R1_P2_K1_Ch2-Ch1.zen
12060	6.679844e-03	2.285100e-03	7.065700e-03	20151203_gfpNIPBLcf1_G2G1\MitoSys2\LSM\gfpNIPBLcf1_G1\DE_W0002_P0040\DE_2_W0002_P0040_T0001\TR1_W0001_P0099\TR1_2_W0001_P0099_T0001_R1_P2_K1_Ch2-Ch1.zen
12700	6.396324e-03	2.134981e-03	6.937900e-03	20151203_gfpNIPBLcf1_G2G1\MitoSys2\LSM\gfpNIPBLcf1_G1\DE_W0002_P0040\DE_2_W0002_P0040_T0001\TR1_W0001_P0099\TR1_2_W0001_P0099_T0001_R1_P2_K1_Ch2-Ch1.zen
13980	6.562773e-03	2.329014e-03	6.696200e-03	20151203_gfpNIPBLcf1_G2G1\MitoSys2\LSM\gfpNIPBLcf1_G1\DE_W0002_P0040\DE_2_W0002_P0040_T0001\TR1_W0001_P0099\TR1_2_W0001_P0099_T0001_R1_P2_K1_Ch2-Ch1.zen
15260	6.498679e-03	2.922869e-03	6.468800e-03	20151203_gfpNIPBLcf1_G2G1\MitoSys2\LSM\gfpNIPBLcf1_G1\DE_W0002_P0040\DE_2_W0002_P0040_T0001\TR1_W0001_P0099\TR1_2_W0001_P0099_T0001_R1_P2_K1_Ch2-Ch1.zen
16540	6.258853e-03	2.798046e-03	6.252200e-03	20151203_gfpNIPBLcf1_G2G1\MitoSys2\LSM\gfpNIPBLcf1_G1\DE_W0002_P0040\DE_2_W0002_P0040_T0001\TR1_W0001_P0099\TR1_2_W0001_P0099_T0001_R1_P2_K1_Ch2-Ch1.zen
17820	5.905412e-03	2.282898e-03	6.044000e-03	20151203_gfpNIPBLcf1_G2G1\MitoSys2\LSM\gfpNIPBLcf1_G1\DE_W0002_P0040\DE_2_W0002_P0040_T0001\TR1_W0001_P0099\TR1_2_W0001_P0099_T0001_R1_P2_K1_Ch2-Ch1.zen
19100	6.222954e-03	2.389883e-03	5.842900e-03	20151203_gfpNIPBLcf1_G2G1\MitoSys2\LSM\gfpNIPBLcf1_G1\DE_W0002_P0040\DE_2_W0002_P0040_T0001\TR1_W0001_P0099\TR1_2_W0001_P0099_T0001_R1_P2_K1_Ch2-Ch1.zen
20380	6.068779e-03	2.542895e-03	5.647800e-03	20151203_gfpNIPBLcf1_G2G1\MitoSys2\LSM\gfpNIPBLcf1_G1\DE_W0002_P0040\DE_2_W0002_P0040_T0001\TR1_W0001_P0099\TR1_2_W0001_P0099_T0001_R1_P2_K1_Ch2-Ch1.zen
21660	5.732019e-03	2.621879e-03	5.458400e-03	20151203_gfpNIPBLcf1_G2G1\MitoSys2\LSM\gfpNIPBLcf1_G1\DE_W0002_P0040\DE_2_W0002_P0040_T0001\TR1_W0001_P0099\TR1_2_W0001_P0099_T0001_R1_P2_K1_Ch2-Ch1.zen
22940	5.797740e-03	2.594854e-03	5.274100e-03	20151203_gfpNIPBLcf1_G2G1\MitoSys2\LSM\gfpNIPBLcf1_G1\DE_W0002_P0040\DE_2_W0002_P0040_T0001\TR1_W0001_P0099\TR1_2_W0001_P0099_T0001_R1_P2_K1_Ch2-Ch1.zen
24220	5.450086e-03	2.631063e-03	5.094900e-03	20151203_gfpNIPBLcf1_G2G1\MitoSys2\LSM\gfpNIPBLcf1_G1\DE_W0002_P0040\DE_2_W0002_P0040_T0001\TR1_W0001_P0099\TR1_2_W0001_P0099_T0001_R1_P2_K1_Ch2-Ch1.zen
25500	5.189223e-03	2.328981e-03	4.920700e-03	20151203_gfpNIPBLcf1_G2G1\MitoSys2\LSM\gfpNIPBLcf1_G1\DE_W0002_P0040\DE_2_W0002_P0040_T0001\TR1_W0001_P0099\TR1_2_W0001_P0099_T0001_R1_P2_K1_Ch2-Ch1.zen
28060	4.654568e-03	2.390476e-03	4.587200e-03	20151203_gfpNIPBLcf1_G2G1\MitoSys2\LSM\gfpNIPBLcf1_G1\DE_W0002_P0040\DE_2_W0002_P0040_T0001\TR1_W0001_P0099\TR1_2_W0001_P0099_T0001_R1_P2_K1_Ch2-Ch1.zen
30620	4.452282e-03	2.232239e-03	4.273700e-03	20151203_gfpNIPBLcf1_G2G1\MitoSys2\LSM\gfpNIPBLcf1_G1\DE_W0002_P0040\DE_2_W0002_P0040_T0001\TR1_W0001_P0099\TR1_2_W0001_P0099_T0001_R1_P2_K1_Ch2-Ch1.zen
33180	3.865908e-03	2.146469e-03	3.980100e-03	20151203_gfpNIPBLcf1_G2G1\MitoSys2\LSM\gfpNIPBLcf1_G1\DE_W0002_P0040\DE_2_W0002_P0040_T0001\TR1_W0001_P0099\TR1_2_W0001_P0099_T0001_R1_P2_K1_Ch2-Ch1.zen
35740	3.787486e-03	2.144912e-03	3.706300e-03	20151203_gfpNIPBLcf1_G2G1\MitoSys2\LSM\gfpNIPBLcf1_G1\DE_W0002_P0040\DE_2_W0002_P0040_T0001\TR1_W0001_P0099\TR1_2_W0001_P0099_T0001_R1_P2_K1_Ch2-Ch1.zen
38300	3.093301e-03	1.935868e-03	3.451900e-03	20151203_gfpNIPBLcf1_G2G1\MitoSys2\LSM\gfpNIPBLcf1_G1\DE_W0002_P0040\DE_2_W0002_P0040_T0001\TR1_W0001_P0099\TR1_2_W0001_P0099_T0001_R1_P2_K1_Ch2-Ch1.zen
40860	3.094672e-03	2.185766e-03	3.216000e-03	20151203_gfpNIPBLcf1_G2G1\MitoSys2\LSM\gfpNIPBLcf1_G1\DE_W0002_P0040\DE_2_W0002_P0040_T0001\TR1_W0001_P0099\TR1_2_W0001_P0099_T0001_R1_P2_K1_Ch2-Ch1.zen
43420	3.159964e-03	2.183447e-03	2.997800e-03	20151203_gfpNIPBLcf1_G2G1\MitoSys2\LSM\gfpNIPBLcf1_G1\DE_W0002_P0040\DE_2_W0002_P0040_T0001\TR1_W0001_P0099\TR1_2_W0001_P0099_T0001_R1_P2_K1_Ch2-Ch1.zen
45980	3.043334e-03	2.086338e-03	2.796400e-03	20151203_gfpNIPBLcf1_G2G1\MitoSys2\LSM\gfpNIPBLcf1_G1\DE_W0002_P0040\DE_2_W0002_P0040_T0001\TR1_W0001_P0099\TR1_2_W0001_P0099_T0001_R1_P2_K1_Ch2-Ch1.zen
48540	2.404049e-03	2.119304e-03	2.610600e-03	20151203_gfpNIPBLcf1_G2G1\MitoSys2\LSM\gfpNIPBLcf1_G1\DE_W0002_P0040\DE_2_W0002_P0040_T0001\TR1_W0001_P0099\TR1_2_W0001_P0099_T0001_R1_P2_K1_Ch2-Ch1.zen
51100	2.169502e-03	2.035412e-03	2.439400e-03	20151203_gfpNIPBLcf1_G2G1\MitoSys2\LSM\gfpNIPBLcf1_G1\DE_W0002_P0040\DE_2_W0002_P0040_T0001\TR1_W0001_P0099\TR1_2_W0001_P0099_T0001_R1_P2_K1_Ch2-Ch1.zen
56220	1.971489e-03	1.840225e-03	2.136200e-03	20151203_gfpNIPBLcf1_G2G1\MitoSys2\LSM\gfpNIPBLcf1_G1\DE_W0002_P0040\DE_2_W0002_P0040_T0001\TR1_W0001_P0099\TR1_2_W0001_P0099_T0001_R1_P2_K1_Ch2-Ch1.zen
61340	1.870929e-03	1.933270e-03	1.878800e-03	20151203_gfpNIPBLcf1_G2G1\MitoSys2\LSM\gfpNIPBLcf1_G1\DE_W0002_P0040\DE_2_W0002_P0040_T0001\TR1_W0001_P0099\TR1_2_W0001_P0099_T0001_R1_P2_K1_Ch2-Ch1.zen
66460	1.764138e-03	1.691092e-03	1.659600e-03	20151203_gfpNIPBLcf1_G2G1\MitoSys2\LSM\gfpNIPBLcf1_G1\DE_W0002_P0040\DE_2_W0002_P0040_T0001\TR1_W0001_P0099\TR1_2_W0001_P0099_T0001_R1_P2_K1_Ch2-Ch1.zen
71580	1.684117e-03	1.692361e-03	1.472400e-03	20151203_gfpNIPBLcf1_G2G1\MitoSys2\LSM\gfpNIPBLcf1_G1\DE_W0002_P0040\DE_2_W0002_P0040_T0001\TR1_W0001_P0099\TR1_2_W0001_P0099_T0001_R1_P2_K1_Ch2-Ch1.zen
76700	1.476004e-03	1.568407e-03	1.311900e-03	20151203_gfpNIPBLcf1_G2G1\MitoSys2\LSM\gfpNIPBLcf1_G1\DE_W0002_P0040\DE_2_W0002_P0040_T0001\TR1_W0001_P0099\TR1_2_W0001_P0099_T0001_R1_P2_K1_Ch2-Ch1.zen
81820	1.448751e-03	1.480322e-03	1.173700e-03	20151203_gfpNIPBLcf1_G2G1\MitoSys2\LSM\gfpNIPBLcf1_G1\DE_W0002_P0040\DE_2_W0002_P0040_T0001\TR1_W0001_P0099\TR1_2_W0001_P0099_T0001_R1_P2_K1_Ch2-Ch1.zen
86940	1.264385e-03	1.775440e-03	1.054300e-03	20151203_gfpNIPBLcf1_G2G1\MitoSys2\LSM\gfpNIPBLcf1_G1\DE_W0002_P0040\DE_2_W0002_P0040_T0001\TR1_W0001_P0099\TR1_2_W0001_P0099_T0001_R1_P2_K1_Ch2-Ch1.zen
92060	9.701037e-04	1.894980e-03	9.504700e-04	20151203_gfpNIPBLcf1_G2G1\MitoSys2\LSM\gfpNIPBLcf1_G1\DE_W0002_P0040\DE_2_W0002_P0040_T0001\TR1_W0001_P0099\TR1_2_W0001_P0099_T0001_R1_P2_K1_Ch2-Ch1.zen
97180	7.417797e-04	1.627957e-03	8.599100e-04	20151203_gfpNIPBLcf1_G2G1\MitoSys2\LSM\gfpNIPBLcf1_G1\DE_W0002_P0040\DE_2_W0002_P0040_T0001\TR1_W0001_P0099\TR1_2_W0001_P0099_T0001_R1_P2_K1_Ch2-Ch1.zen
102300	5.634689e-04	1.571477e-03	7.805500e-04	20151203_gfpNIPBLcf1_G2G1\MitoSys2\LSM\gfpNIPBLcf1_G1\DE_W0002_P0040\DE_2_W0002_P0040_T0001\TR1_W0001_P0099\TR1_2_W0001_P0099_T0001_R1_P2_K1_Ch2-Ch1.zen
112540	5.987523e-04	1.299177e-03	6.490500e-04	20151203_gfpNIPBLcf1_G2G1\MitoSys2\LSM\gfpNIPBLcf1_G1\DE_W0002_P0040\DE_2_W0002_P0040_T0001\TR1_W0001_P0099\TR1_2_W0001_P0099_T0001_R1_P2_K1_Ch2-Ch1.zen
122780	7.037757e-04	1.246948e-03	5.456800e-04	20151203_gfpNIPBLcf1_G2G1\MitoSys2\LSM\gfpNIPBLcf1_G1\DE_W0002_P0040\DE_2_W0002_P0040_T0001\TR1_W0001_P0099\TR1_2_W0001_P0099_T0001_R1_P2_K1_Ch2-Ch1.zen
133020	4.646591e-04	1.429686e-03	4.632700e-04	20151203_gfpNIPBLcf1_G2G1\MitoSys2\LSM\gfpNIPBLcf1_G1\DE_W0002_P0040\DE_2_W0002_P0040_T0001\TR1_W0001_P0099\TR1_2_W0001_P0099_T0001_R1_P2_K1_Ch2-Ch1.zen
143260	3.564565e-04	9.783570e-04	3.967400e-04	20151203_gfpNIPBLcf1_G2G1\MitoSys2\LSM\gfpNIPBLcf1_G1\DE_W0002_P0040\DE_2_W0002_P0040_T0001\TR1_W0001_P0099\TR1_2_W0001_P0099_T0001_R1_P2_K1_Ch2-Ch1.zen
153500	7.066481e-05	1.710008e-03	3.424000e-04	20151203_gfpNIPBLcf1_G2G1\MitoSys2\LSM\gfpNIPBLcf1_G1\DE_W0002_P0040\DE_2_W0002_P0040_T0001\TR1_W0001_P0099\TR1_2_W0001_P0099_T0001_R1_P2_K1_Ch2-Ch1.zen
163740	-1.630734e-04	1.640966e-03	2.975800e-04	20151203_gfpNIPBLcf1_G2G1\MitoSys2\LSM\gfpNIPBLcf1_G1\DE_W0002_P0040\DE_2_W0002_P0040_T0001\TR1_W0001_P0099\TR1_2_W0001_P0099_T0001_R1_P2_K1_Ch2-Ch1.zen
173980	-9.776031e-05	1.578167e-03	2.602600e-04	20151203_gfpNIPBLcf1_G2G1\MitoSys2\LSM\gfpNIPBLcf1_G1\DE_W0002_P0040\DE_2_W0002_P0040_T0001\TR1_W0001_P0099\TR1_2_W0001_P0099_T0001_R1_P2_K1_Ch2-Ch1.zen
184220	-3.628412e-04	1.474852e-03	2.289300e-04	20151203_gfpNIPBLcf1_G2G1\MitoSys2\LSM\gfpNIPBLcf1_G1\DE_W0002_P0040\DE_2_W0002_P0040_T0001\TR1_W0001_P0099\TR1_2_W0001_P0099_T0001_R1_P2_K1_Ch2-Ch1.zen
194460	-2.236938e-04	1.562342e-03	2.024300e-04	20151203_gfpNIPBLcf1_G2G1\MitoSys2\LSM\gfpNIPBLcf1_G1\DE_W0002_P0040\DE_2_W0002_P0040_T0001\TR1_W0001_P0099\TR1_2_W0001_P0099_T0001_R1_P2_K1_Ch2-Ch1.zen
204700	-1.829397e-04	1.677883e-03	1.798600e-04	20151203_gfpNIPBLcf1_G2G1\MitoSys2\LSM\gfpNIPBLcf1_G1\DE_W0002_P0040\DE_2_W0002_P0040_T0001\TR1_W0001_P0099\TR1_2_W0001_P0099_T0001_R1_P2_K1_Ch2-Ch1.zen
225180	-8.842509e-05	2.038726e-03	1.438400e-04	20151203_gfpNIPBLcf1_G2G1\MitoSys2\LSM\gfpNIPBLcf1_G1\DE_W0002_P0040\DE_2_W0002_P0040_T0001\TR1_W0001_P0099\TR1_2_W0001_P0099_T0001_R1_P2_K1_Ch2-Ch1.zen
245660	-3.610065e-04	1.739380e-03	1.168100e-04	20151203_gfpNIPBLcf1_G2G1\MitoSys2\LSM\gfpNIPBLcf1_G1\DE_W0002_P0040\DE_2_W0002_P0040_T0001\TR1_W0001_P0099\TR1_2_W0001_P0099_T0001_R1_P2_K1_Ch2-Ch1.zen
266140	-6.645847e-04	1.968771e-03	9.613500e-05	20151203_gfpNIPBLcf1_G2G1\MitoSys2\LSM\gfpNIPBLcf1_G1\DE_W0002_P0040\DE_2_W0002_P0040_T0001\TR1_W0001_P0099\TR1_2_W0001_P0099_T0001_R1_P2_K1_Ch2-Ch1.zen
286620	-8.846781e-04	1.860116e-03	8.005500e-05	20151203_gfpNIPBLcf1_G2G1\MitoSys2\LSM\gfpNIPBLcf1_G1\DE_W0002_P0040\DE_2_W0002_P0040_T0001\TR1_W0001_P0099\TR1_2_W0001_P0099_T0001_R1_P2_K1_Ch2-Ch1.zen
307100	-6.327467e-04	1.455353e-03	6.736700e-05	20151203_gfpNIPBLcf1_G2G1\MitoSys2\LSM\gfpNIPBLcf1_G1\DE_W0002_P0040\DE_2_W0002_P0040_T0001\TR1_W0001_P0099\TR1_2_W0001_P0099_T0001_R1_P2_K1_Ch2-Ch1.zen
327580	-7.084264e-04	1.370227e-03	5.722500e-05	20151203_gfpNIPBLcf1_G2G1\MitoSys2\LSM\gfpNIPBLcf1_G1\DE_W0002_P0040\DE_2_W0002_P0040_T0001\TR1_W0001_P0099\TR1_2_W0001_P0099_T0001_R1_P2_K1_Ch2-Ch1.zen
348060	-7.444882e-04	1.696881e-03	4.902500e-05	20151203_gfpNIPBLcf1_G2G1\MitoSys2\LSM\gfpNIPBLcf1_G1\DE_W0002_P0040\DE_2_W0002_P0040_T0001\TR1_W0001_P0099\TR1_2_W0001_P0099_T0001_R1_P2_K1_Ch2-Ch1.zen
368540	-6.760588e-04	1.846811e-03	4.232400e-05	20151203_gfpNIPBLcf1_G2G1\MitoSys2\LSM\gfpNIPBLcf1_G1\DE_W0002_P0040\DE_2_W0002_P0040_T0001\TR1_W0001_P0099\TR1_2_W0001_P0099_T0001_R1_P2_K1_Ch2-Ch1.zen
389020	-6.006369e-04	1.983954e-03	3.679700e-05	20151203_gfpNIPBLcf1_G2G1\MitoSys2\LSM\gfpNIPBLcf1_G1\DE_W0002_P0040\DE_2_W0002_P0040_T0001\TR1_W0001_P0099\TR1_2_W0001_P0099_T0001_R1_P2_K1_Ch2-Ch1.zen
409500	-6.706047e-04	2.066406e-03	3.219800e-05	20151203_gfpNIPBLcf1_G2G1\MitoSys2\LSM\gfpNIPBLcf1_G1\DE_W0002_P0040\DE_2_W0002_P0040_T0001\TR1_W0001_P0099\TR1_2_W0001_P0099_T0001_R1_P2_K1_Ch2-Ch1.zen
450460	-6.837935e-04	2.002174e-03	2.508300e-05	20151203_gfpNIPBLcf1_G2G1\MitoSys2\LSM\gfpNIPBLcf1_G1\DE_W0002_P0040\DE_2_W0002_P0040_T0001\TR1_W0001_P0099\TR1_2_W0001_P0099_T0001_R1_P2_K1_Ch2-Ch1.zen
491420	-1.093896e-03	1.575673e-03	1.994000e-05	20151203_gfpNIPBLcf1_G2G1\MitoSys2\LSM\gfpNIPBLcf1_G1\DE_W0002_P0040\DE_2_W0002_P0040_T0001\TR1_W0001_P0099\TR1_2_W0001_P0099_T0001_R1_P2_K1_Ch2-Ch1.zen
532380	-1.046956e-03	2.065512e-03	1.613100e-05	20151203_gfpNIPBLcf1_G2G1\MitoSys2\LSM\gfpNIPBLcf1_G1\DE_W0002_P0040\DE_2_W0002_P0040_T0001\TR1_W0001_P0099\TR1_2_W0001_P0099_T0001_R1_P2_K1_Ch2-Ch1.zen
573340	-8.548027e-04	1.862500e-03	1.324900e-05	20151203_gfpNIPBLcf1_G2G1\MitoSys2\LSM\gfpNIPBLcf1_G1\DE_W0002_P0040\DE_2_W0002_P0040_T0001\TR1_W0001_P0099\TR1_2_W0001_P0099_T0001_R1_P2_K1_Ch2-Ch1.zen
614300	-7.216729e-04	1.457134e-03	1.102800e-05	20151203_gfpNIPBLcf1_G2G1\MitoSys2\LSM\gfpNIPBLcf1_G1\DE_W0002_P0040\DE_2_W0002_P0040_T0001\TR1_W0001_P0099\TR1_2_W0001_P0099_T0001_R1_P2_K1_Ch2-Ch1.zen
655260	-1.234903e-03	1.530395e-03	9.288000e-06	20151203_gfpNIPBLcf1_G2G1\MitoSys2\LSM\gfpNIPBLcf1_G1\DE_W0002_P0040\DE_2_W0002_P0040_T0001\TR1_W0001_P0099\TR1_2_W0001_P0099_T0001_R1_P2_K1_Ch2-Ch1.zen
696220	-7.598443e-04	1.524682e-03	7.905200e-06	20151203_gfpNIPBLcf1_G2G1\MitoSys2\LSM\gfpNIPBLcf1_G1\DE_W0002_P0040\DE_2_W0002_P0040_T0001\TR1_W0001_P0099\TR1_2_W0001_P0099_T0001_R1_P2_K1_Ch2-Ch1.zen
737180	-7.043964e-04	2.050040e-03	6.791700e-06	20151203_gfpNIPBLcf1_G2G1\MitoSys2\LSM\gfpNIPBLcf1_G1\DE_W0002_P0040\DE_2_W0002_P0040_T0001\TR1_W0001_P0099\TR1_2_W0001_P0099_T0001_R1_P2_K1_Ch2-Ch1.zen
778140	-3.080203e-04	1.950314e-03	5.884500e-06	20151203_gfpNIPBLcf1_G2G1\MitoSys2\LSM\gfpNIPBLcf1_G1\DE_W0002_P0040\DE_2_W0002_P0040_T0001\TR1_W0001_P0099\TR1_2_W0001_P0099_T0001_R1_P2_K1_Ch2-Ch1.zen
819100	1.261703e-06	1.993401e-03	5.137500e-06	20151203_gfpNIPBLcf1_G2G1\MitoSys2\LSM\gfpNIPBLcf1_G1\DE_W0002_P0040\DE_2_W0002_P0040_T0001\TR1_W0001_P0099\TR1_2_W0001_P0099_T0001_R1_P2_K1_Ch2-Ch1.zen
901020	9.702163e-05	2.092701e-03	3.995700e-06	20151203_gfpNIPBLcf1_G2G1\MitoSys2\LSM\gfpNIPBLcf1_G1\DE_W0002_P0040\DE_2_W0002_P0040_T0001\TR1_W0001_P0099\TR1_2_W0001_P0099_T0001_R1_P2_K1_Ch2-Ch1.zen
982940	1.655278e-05	1.590389e-03	3.180400e-06	20151203_gfpNIPBLcf1_G2G1\MitoSys2\LSM\gfpNIPBLcf1_G1\DE_W0002_P0040\DE_2_W0002_P0040_T0001\TR1_W0001_P0099\TR1_2_W0001_P0099_T0001_R1_P2_K1_Ch2-Ch1.zen
1064860	-2.258761e-04	2.191540e-03	2.581500e-06	20151203_gfpNIPBLcf1_G2G1\MitoSys2\LSM\gfpNIPBLcf1_G1\DE_W0002_P0040\DE_2_W0002_P0040_T0001\TR1_W0001_P0099\TR1_2_W0001_P0099_T0001_R1_P2_K1_Ch2-Ch1.zen
1146780	-2.258428e-04	2.121802e-03	2.130700e-06	20151203_gfpNIPBLcf1_G2G1\MitoSys2\LSM\gfpNIPBLcf1_G1\DE_W0002_P0040\DE_2_W0002_P0040_T0001\TR1_W0001_P0099\TR1_2_W0001_P0099_T0001_R1_P2_K1_Ch2-Ch1.zen
1228700	-1.618171e-04	1.030590e-03	1.784100e-06	20151203_gfpNIPBLcf1_G2G1\MitoSys2\LSM\gfpNIPBLcf1_G1\DE_W0002_P0040\DE_2_W0002_P0040_T0001\TR1_W0001_P0099\TR1_2_W0001_P0099_T0001_R1_P2_K1_Ch2-Ch1.zen
1310620	1.721559e-05	1.526422e-03	1.512800e-06	20151203_gfpNIPBLcf1_G2G1\MitoSys2\LSM\gfpNIPBLcf1_G1\DE_W0002_P0040\DE_2_W0002_P0040_T0001\TR1_W0001_P0099\TR1_2_W0001_P0099_T0001_R1_P2_K1_Ch2-Ch1.zen
1392540	-4.043393e-04	1.802685e-03	1.297000e-06	20151203_gfpNIPBLcf1_G2G1\MitoSys2\LSM\gfpNIPBLcf1_G1\DE_W0002_P0040\DE_2_W0002_P0040_T0001\TR1_W0001_P0099\TR1_2_W0001_P0099_T0001_R1_P2_K1_Ch2-Ch1.zen
1474460	-2.092375e-04	1.504383e-03	1.122900e-06	20151203_gfpNIPBLcf1_G2G1\MitoSys2\LSM\gfpNIPBLcf1_G1\DE_W0002_P0040\DE_2_W0002_P0040_T0001\TR1_W0001_P0099\TR1_2_W0001_P0099_T0001_R1_P2_K1_Ch2-Ch1.zen
1556380	2.643154e-04	1.896902e-03	9.807000e-07	20151203_gfpNIPBLcf1_G2G1\MitoSys2\LSM\gfpNIPBLcf1_G1\DE_W0002_P0040\DE_2_W0002_P0040_T0001\TR1_W0001_P0099\TR1_2_W0001_P0099_T0001_R1_P2_K1_Ch2-Ch1.zen
10	3.091348e-01	1.307641e-01	2.840900e-01	20151203_gfpNIPBLcf1_G2G1\MitoSys2\LSM\gfpNIPBLcf1_G1\DE_W0002_P0040\DE_2_W0002_P0040_T0001\TR1_W0001_P0099\TR1_2_W0001_P0099_T0001_R1_P4_K1_Ch2-Ch1.zen
20	2.579209e-01	1.855732e-01	2.799100e-01	20151203_gfpNIPBLcf1_G2G1\MitoSys2\LSM\gfpNIPBLcf1_G1\DE_W0002_P0040\DE_2_W0002_P0040_T0001\TR1_W0001_P0099\TR1_2_W0001_P0099_T0001_R1_P4_K1_Ch2-Ch1.zen
30	3.504633e-01	2.200559e-01	2.760200e-01	20151203_gfpNIPBLcf1_G2G1\MitoSys2\LSM\gfpNIPBLcf1_G1\DE_W0002_P0040\DE_2_W0002_P0040_T0001\TR1_W0001_P0099\TR1_2_W0001_P0099_T0001_R1_P4_K1_Ch2-Ch1.zen
40	1.946313e-01	1.407730e-01	2.724100e-01	20151203_gfpNIPBLcf1_G2G1\MitoSys2\LSM\gfpNIPBLcf1_G1\DE_W0002_P0040\DE_2_W0002_P0040_T0001\TR1_W0001_P0099\TR1_2_W0001_P0099_T0001_R1_P4_K1_Ch2-Ch1.zen
50	2.489869e-01	1.495923e-01	2.690700e-01	20151203_gfpNIPBLcf1_G2G1\MitoSys2\LSM\gfpNIPBLcf1_G1\DE_W0002_P0040\DE_2_W0002_P0040_T0001\TR1_W0001_P0099\TR1_2_W0001_P0099_T0001_R1_P4_K1_Ch2-Ch1.zen
60	2.415572e-01	1.920557e-01	2.659700e-01	20151203_gfpNIPBLcf1_G2G1\MitoSys2\LSM\gfpNIPBLcf1_G1\DE_W0002_P0040\DE_2_W0002_P0040_T0001\TR1_W0001_P0099\TR1_2_W0001_P0099_T0001_R1_P4_K1_Ch2-Ch1.zen
70	3.035167e-01	1.469004e-01	2.630900e-01	20151203_gfpNIPBLcf1_G2G1\MitoSys2\LSM\gfpNIPBLcf1_G1\DE_W0002_P0040\DE_2_W0002_P0040_T0001\TR1_W0001_P0099\TR1_2_W0001_P0099_T0001_R1_P4_K1_Ch2-Ch1.zen
80	2.456636e-01	1.820100e-01	2.604100e-01	20151203_gfpNIPBLcf1_G2G1\MitoSys2\LSM\gfpNIPBLcf1_G1\DE_W0002_P0040\DE_2_W0002_P0040_T0001\TR1_W0001_P0099\TR1_2_W0001_P0099_T0001_R1_P4_K1_Ch2-Ch1.zen
90	2.181740e-01	1.471290e-01	2.579200e-01	20151203_gfpNIPBLcf1_G2G1\MitoSys2\LSM\gfpNIPBLcf1_G1\DE_W0002_P0040\DE_2_W0002_P0040_T0001\TR1_W0001_P0099\TR1_2_W0001_P0099_T0001_R1_P4_K1_Ch2-Ch1.zen
100	2.538102e-01	1.344659e-01	2.555900e-01	20151203_gfpNIPBLcf1_G2G1\MitoSys2\LSM\gfpNIPBLcf1_G1\DE_W0002_P0040\DE_2_W0002_P0040_T0001\TR1_W0001_P0099\TR1_2_W0001_P0099_T0001_R1_P4_K1_Ch2-Ch1.zen
120	3.127196e-01	1.103393e-01	2.513600e-01	20151203_gfpNIPBLcf1_G2G1\MitoSys2\LSM\gfpNIPBLcf1_G1\DE_W0002_P0040\DE_2_W0002_P0040_T0001\TR1_W0001_P0099\TR1_2_W0001_P0099_T0001_R1_P4_K1_Ch2-Ch1.zen
140	2.811634e-01	1.147238e-01	2.476300e-01	20151203_gfpNIPBLcf1_G2G1\MitoSys2\LSM\gfpNIPBLcf1_G1\DE_W0002_P0040\DE_2_W0002_P0040_T0001\TR1_W0001_P0099\TR1_2_W0001_P0099_T0001_R1_P4_K1_Ch2-Ch1.zen
160	2.276235e-01	1.081938e-01	2.443000e-01	20151203_gfpNIPBLcf1_G2G1\MitoSys2\LSM\gfpNIPBLcf1_G1\DE_W0002_P0040\DE_2_W0002_P0040_T0001\TR1_W0001_P0099\TR1_2_W0001_P0099_T0001_R1_P4_K1_Ch2-Ch1.zen
180	2.401710e-01	1.192189e-01	2.413100e-01	20151203_gfpNIPBLcf1_G2G1\MitoSys2\LSM\gfpNIPBLcf1_G1\DE_W0002_P0040\DE_2_W0002_P0040_T0001\TR1_W0001_P0099\TR1_2_W0001_P0099_T0001_R1_P4_K1_Ch2-Ch1.zen
200	2.283804e-01	1.211534e-01	2.385800e-01	20151203_gfpNIPBLcf1_G2G1\MitoSys2\LSM\gfpNIPBLcf1_G1\DE_W0002_P0040\DE_2_W0002_P0040_T0001\TR1_W0001_P0099\TR1_2_W0001_P0099_T0001_R1_P4_K1_Ch2-Ch1.zen
220	2.162158e-01	1.225157e-01	2.360800e-01	20151203_gfpNIPBLcf1_G2G1\MitoSys2\LSM\gfpNIPBLcf1_G1\DE_W0002_P0040\DE_2_W0002_P0040_T0001\TR1_W0001_P0099\TR1_2_W0001_P0099_T0001_R1_P4_K1_Ch2-Ch1.zen
240	2.533649e-01	1.448805e-01	2.337600e-01	20151203_gfpNIPBLcf1_G2G1\MitoSys2\LSM\gfpNIPBLcf1_G1\DE_W0002_P0040\DE_2_W0002_P0040_T0001\TR1_W0001_P0099\TR1_2_W0001_P0099_T0001_R1_P4_K1_Ch2-Ch1.zen
260	2.208375e-01	1.058081e-01	2.315900e-01	20151203_gfpNIPBLcf1_G2G1\MitoSys2\LSM\gfpNIPBLcf1_G1\DE_W0002_P0040\DE_2_W0002_P0040_T0001\TR1_W0001_P0099\TR1_2_W0001_P0099_T0001_R1_P4_K1_Ch2-Ch1.zen
280	2.581402e-01	1.105072e-01	2.295500e-01	20151203_gfpNIPBLcf1_G2G1\MitoSys2\LSM\gfpNIPBLcf1_G1\DE_W0002_P0040\DE_2_W0002_P0040_T0001\TR1_W0001_P0099\TR1_2_W0001_P0099_T0001_R1_P4_K1_Ch2-Ch1.zen
300	2.072168e-01	1.065803e-01	2.276100e-01	20151203_gfpNIPBLcf1_G2G1\MitoSys2\LSM\gfpNIPBLcf1_G1\DE_W0002_P0040\DE_2_W0002_P0040_T0001\TR1_W0001_P0099\TR1_2_W0001_P0099_T0001_R1_P4_K1_Ch2-Ch1.zen
340	2.282995e-01	1.071110e-01	2.239700e-01	20151203_gfpNIPBLcf1_G2G1\MitoSys2\LSM\gfpNIPBLcf1_G1\DE_W0002_P0040\DE_2_W0002_P0040_T0001\TR1_W0001_P0099\TR1_2_W0001_P0099_T0001_R1_P4_K1_Ch2-Ch1.zen
380	2.337348e-01	1.006065e-01	2.205800e-01	20151203_gfpNIPBLcf1_G2G1\MitoSys2\LSM\gfpNIPBLcf1_G1\DE_W0002_P0040\DE_2_W0002_P0040_T0001\TR1_W0001_P0099\TR1_2_W0001_P0099_T0001_R1_P4_K1_Ch2-Ch1.zen
420	2.030751e-01	1.147932e-01	2.173700e-01	20151203_gfpNIPBLcf1_G2G1\MitoSys2\LSM\gfpNIPBLcf1_G1\DE_W0002_P0040\DE_2_W0002_P0040_T0001\TR1_W0001_P0099\TR1_2_W0001_P0099_T0001_R1_P4_K1_Ch2-Ch1.zen
460	1.844380e-01	1.087911e-01	2.142900e-01	20151203_gfpNIPBLcf1_G2G1\MitoSys2\LSM\gfpNIPBLcf1_G1\DE_W0002_P0040\DE_2_W0002_P0040_T0001\TR1_W0001_P0099\TR1_2_W0001_P0099_T0001_R1_P4_K1_Ch2-Ch1.zen
500	2.133332e-01	8.441653e-02	2.113200e-01	20151203_gfpNIPBLcf1_G2G1\MitoSys2\LSM\gfpNIPBLcf1_G1\DE_W0002_P0040\DE_2_W0002_P0040_T0001\TR1_W0001_P0099\TR1_2_W0001_P0099_T0001_R1_P4_K1_Ch2-Ch1.zen
540	1.951712e-01	1.078555e-01	2.084400e-01	20151203_gfpNIPBLcf1_G2G1\MitoSys2\LSM\gfpNIPBLcf1_G1\DE_W0002_P0040\DE_2_W0002_P0040_T0001\TR1_W0001_P0099\TR1_2_W0001_P0099_T0001_R1_P4_K1_Ch2-Ch1.zen
580	2.194720e-01	8.637635e-02	2.056400e-01	20151203_gfpNIPBLcf1_G2G1\MitoSys2\LSM\gfpNIPBLcf1_G1\DE_W0002_P0040\DE_2_W0002_P0040_T0001\TR1_W0001_P0099\TR1_2_W0001_P0099_T0001_R1_P4_K1_Ch2-Ch1.zen
620	1.985509e-01	9.205342e-02	2.029100e-01	20151203_gfpNIPBLcf1_G2G1\MitoSys2\LSM\gfpNIPBLcf1_G1\DE_W0002_P0040\DE_2_W0002_P0040_T0001\TR1_W0001_P0099\TR1_2_W0001_P0099_T0001_R1_P4_K1_Ch2-Ch1.zen
660	2.198687e-01	9.289475e-02	2.002400e-01	20151203_gfpNIPBLcf1_G2G1\MitoSys2\LSM\gfpNIPBLcf1_G1\DE_W0002_P0040\DE_2_W0002_P0040_T0001\TR1_W0001_P0099\TR1_2_W0001_P0099_T0001_R1_P4_K1_Ch2-Ch1.zen
700	1.920325e-01	8.704608e-02	1.976400e-01	20151203_gfpNIPBLcf1_G2G1\MitoSys2\LSM\gfpNIPBLcf1_G1\DE_W0002_P0040\DE_2_W0002_P0040_T0001\TR1_W0001_P0099\TR1_2_W0001_P0099_T0001_R1_P4_K1_Ch2-Ch1.zen
780	2.078379e-01	7.584504e-02	1.926000e-01	20151203_gfpNIPBLcf1_G2G1\MitoSys2\LSM\gfpNIPBLcf1_G1\DE_W0002_P0040\DE_2_W0002_P0040_T0001\TR1_W0001_P0099\TR1_2_W0001_P0099_T0001_R1_P4_K1_Ch2-Ch1.zen
860	1.869042e-01	5.597992e-02	1.877800e-01	20151203_gfpNIPBLcf1_G2G1\MitoSys2\LSM\gfpNIPBLcf1_G1\DE_W0002_P0040\DE_2_W0002_P0040_T0001\TR1_W0001_P0099\TR1_2_W0001_P0099_T0001_R1_P4_K1_Ch2-Ch1.zen
940	1.759919e-01	8.883916e-02	1.831800e-01	20151203_gfpNIPBLcf1_G2G1\MitoSys2\LSM\gfpNIPBLcf1_G1\DE_W0002_P0040\DE_2_W0002_P0040_T0001\TR1_W0001_P0099\TR1_2_W0001_P0099_T0001_R1_P4_K1_Ch2-Ch1.zen
1020	1.979646e-01	9.109449e-02	1.787800e-01	20151203_gfpNIPBLcf1_G2G1\MitoSys2\LSM\gfpNIPBLcf1_G1\DE_W0002_P0040\DE_2_W0002_P0040_T0001\TR1_W0001_P0099\TR1_2_W0001_P0099_T0001_R1_P4_K1_Ch2-Ch1.zen
1100	1.713034e-01	7.440806e-02	1.745800e-01	20151203_gfpNIPBLcf1_G2G1\MitoSys2\LSM\gfpNIPBLcf1_G1\DE_W0002_P0040\DE_2_W0002_P0040_T0001\TR1_W0001_P0099\TR1_2_W0001_P0099_T0001_R1_P4_K1_Ch2-Ch1.zen
1180	1.783250e-01	6.794600e-02	1.705700e-01	20151203_gfpNIPBLcf1_G2G1\MitoSys2\LSM\gfpNIPBLcf1_G1\DE_W0002_P0040\DE_2_W0002_P0040_T0001\TR1_W0001_P0099\TR1_2_W0001_P0099_T0001_R1_P4_K1_Ch2-Ch1.zen
1260	1.689489e-01	7.425307e-02	1.667300e-01	20151203_gfpNIPBLcf1_G2G1\MitoSys2\LSM\gfpNIPBLcf1_G1\DE_W0002_P0040\DE_2_W0002_P0040_T0001\TR1_W0001_P0099\TR1_2_W0001_P0099_T0001_R1_P4_K1_Ch2-Ch1.zen
1340	1.567642e-01	6.903089e-02	1.630700e-01	20151203_gfpNIPBLcf1_G2G1\MitoSys2\LSM\gfpNIPBLcf1_G1\DE_W0002_P0040\DE_2_W0002_P0040_T0001\TR1_W0001_P0099\TR1_2_W0001_P0099_T0001_R1_P4_K1_Ch2-Ch1.zen
1420	1.572718e-01	7.266036e-02	1.595700e-01	20151203_gfpNIPBLcf1_G2G1\MitoSys2\LSM\gfpNIPBLcf1_G1\DE_W0002_P0040\DE_2_W0002_P0040_T0001\TR1_W0001_P0099\TR1_2_W0001_P0099_T0001_R1_P4_K1_Ch2-Ch1.zen
1500	1.598701e-01	7.317769e-02	1.562200e-01	20151203_gfpNIPBLcf1_G2G1\MitoSys2\LSM\gfpNIPBLcf1_G1\DE_W0002_P0040\DE_2_W0002_P0040_T0001\TR1_W0001_P0099\TR1_2_W0001_P0099_T0001_R1_P4_K1_Ch2-Ch1.zen
1660	1.392475e-01	5.807420e-02	1.499600e-01	20151203_gfpNIPBLcf1_G2G1\MitoSys2\LSM\gfpNIPBLcf1_G1\DE_W0002_P0040\DE_2_W0002_P0040_T0001\TR1_W0001_P0099\TR1_2_W0001_P0099_T0001_R1_P4_K1_Ch2-Ch1.zen
1820	1.321068e-01	5.776605e-02	1.442200e-01	20151203_gfpNIPBLcf1_G2G1\MitoSys2\LSM\gfpNIPBLcf1_G1\DE_W0002_P0040\DE_2_W0002_P0040_T0001\TR1_W0001_P0099\TR1_2_W0001_P0099_T0001_R1_P4_K1_Ch2-Ch1.zen
1980	1.372703e-01	6.974588e-02	1.389600e-01	20151203_gfpNIPBLcf1_G2G1\MitoSys2\LSM\gfpNIPBLcf1_G1\DE_W0002_P0040\DE_2_W0002_P0040_T0001\TR1_W0001_P0099\TR1_2_W0001_P0099_T0001_R1_P4_K1_Ch2-Ch1.zen
2140	1.355657e-01	6.772826e-02	1.341100e-01	20151203_gfpNIPBLcf1_G2G1\MitoSys2\LSM\gfpNIPBLcf1_G1\DE_W0002_P0040\DE_2_W0002_P0040_T0001\TR1_W0001_P0099\TR1_2_W0001_P0099_T0001_R1_P4_K1_Ch2-Ch1.zen
2300	1.319333e-01	6.449768e-02	1.296300e-01	20151203_gfpNIPBLcf1_G2G1\MitoSys2\LSM\gfpNIPBLcf1_G1\DE_W0002_P0040\DE_2_W0002_P0040_T0001\TR1_W0001_P0099\TR1_2_W0001_P0099_T0001_R1_P4_K1_Ch2-Ch1.zen
2460	1.294909e-01	8.075871e-02	1.255000e-01	20151203_gfpNIPBLcf1_G2G1\MitoSys2\LSM\gfpNIPBLcf1_G1\DE_W0002_P0040\DE_2_W0002_P0040_T0001\TR1_W0001_P0099\TR1_2_W0001_P0099_T0001_R1_P4_K1_Ch2-Ch1.zen
2620	1.225015e-01	7.782877e-02	1.216700e-01	20151203_gfpNIPBLcf1_G2G1\MitoSys2\LSM\gfpNIPBLcf1_G1\DE_W0002_P0040\DE_2_W0002_P0040_T0001\TR1_W0001_P0099\TR1_2_W0001_P0099_T0001_R1_P4_K1_Ch2-Ch1.zen
2780	1.209849e-01	5.792871e-02	1.181100e-01	20151203_gfpNIPBLcf1_G2G1\MitoSys2\LSM\gfpNIPBLcf1_G1\DE_W0002_P0040\DE_2_W0002_P0040_T0001\TR1_W0001_P0099\TR1_2_W0001_P0099_T0001_R1_P4_K1_Ch2-Ch1.zen
2940	1.121746e-01	5.756196e-02	1.148000e-01	20151203_gfpNIPBLcf1_G2G1\MitoSys2\LSM\gfpNIPBLcf1_G1\DE_W0002_P0040\DE_2_W0002_P0040_T0001\TR1_W0001_P0099\TR1_2_W0001_P0099_T0001_R1_P4_K1_Ch2-Ch1.zen
3100	1.072005e-01	5.462916e-02	1.117100e-01	20151203_gfpNIPBLcf1_G2G1\MitoSys2\LSM\gfpNIPBLcf1_G1\DE_W0002_P0040\DE_2_W0002_P0040_T0001\TR1_W0001_P0099\TR1_2_W0001_P0099_T0001_R1_P4_K1_Ch2-Ch1.zen
3420	9.434020e-02	5.793777e-02	1.061100e-01	20151203_gfpNIPBLcf1_G2G1\MitoSys2\LSM\gfpNIPBLcf1_G1\DE_W0002_P0040\DE_2_W0002_P0040_T0001\TR1_W0001_P0099\TR1_2_W0001_P0099_T0001_R1_P4_K1_Ch2-Ch1.zen
3740	1.074892e-01	6.069057e-02	1.011900e-01	20151203_gfpNIPBLcf1_G2G1\MitoSys2\LSM\gfpNIPBLcf1_G1\DE_W0002_P0040\DE_2_W0002_P0040_T0001\TR1_W0001_P0099\TR1_2_W0001_P0099_T0001_R1_P4_K1_Ch2-Ch1.zen
4060	9.836559e-02	5.284802e-02	9.681900e-02	20151203_gfpNIPBLcf1_G2G1\MitoSys2\LSM\gfpNIPBLcf1_G1\DE_W0002_P0040\DE_2_W0002_P0040_T0001\TR1_W0001_P0099\TR1_2_W0001_P0099_T0001_R1_P4_K1_Ch2-Ch1.zen
4380	9.004349e-02	4.410854e-02	9.291500e-02	20151203_gfpNIPBLcf1_G2G1\MitoSys2\LSM\gfpNIPBLcf1_G1\DE_W0002_P0040\DE_2_W0002_P0040_T0001\TR1_W0001_P0099\TR1_2_W0001_P0099_T0001_R1_P4_K1_Ch2-Ch1.zen
4700	9.804729e-02	4.995057e-02	8.940300e-02	20151203_gfpNIPBLcf1_G2G1\MitoSys2\LSM\gfpNIPBLcf1_G1\DE_W0002_P0040\DE_2_W0002_P0040_T0001\TR1_W0001_P0099\TR1_2_W0001_P0099_T0001_R1_P4_K1_Ch2-Ch1.zen
5020	8.356363e-02	3.976132e-02	8.622600e-02	20151203_gfpNIPBLcf1_G2G1\MitoSys2\LSM\gfpNIPBLcf1_G1\DE_W0002_P0040\DE_2_W0002_P0040_T0001\TR1_W0001_P0099\TR1_2_W0001_P0099_T0001_R1_P4_K1_Ch2-Ch1.zen
5340	8.904719e-02	4.513554e-02	8.333500e-02	20151203_gfpNIPBLcf1_G2G1\MitoSys2\LSM\gfpNIPBLcf1_G1\DE_W0002_P0040\DE_2_W0002_P0040_T0001\TR1_W0001_P0099\TR1_2_W0001_P0099_T0001_R1_P4_K1_Ch2-Ch1.zen
5660	8.496085e-02	5.093204e-02	8.069100e-02	20151203_gfpNIPBLcf1_G2G1\MitoSys2\LSM\gfpNIPBLcf1_G1\DE_W0002_P0040\DE_2_W0002_P0040_T0001\TR1_W0001_P0099\TR1_2_W0001_P0099_T0001_R1_P4_K1_Ch2-Ch1.zen
5980	7.389841e-02	5.118658e-02	7.825900e-02	20151203_gfpNIPBLcf1_G2G1\MitoSys2\LSM\gfpNIPBLcf1_G1\DE_W0002_P0040\DE_2_W0002_P0040_T0001\TR1_W0001_P0099\TR1_2_W0001_P0099_T0001_R1_P4_K1_Ch2-Ch1.zen
6300	8.819800e-02	5.438210e-02	7.601400e-02	20151203_gfpNIPBLcf1_G2G1\MitoSys2\LSM\gfpNIPBLcf1_G1\DE_W0002_P0040\DE_2_W0002_P0040_T0001\TR1_W0001_P0099\TR1_2_W0001_P0099_T0001_R1_P4_K1_Ch2-Ch1.zen
6940	6.789651e-02	4.547610e-02	7.198900e-02	20151203_gfpNIPBLcf1_G2G1\MitoSys2\LSM\gfpNIPBLcf1_G1\DE_W0002_P0040\DE_2_W0002_P0040_T0001\TR1_W0001_P0099\TR1_2_W0001_P0099_T0001_R1_P4_K1_Ch2-Ch1.zen
7580	5.930697e-02	3.733577e-02	6.847100e-02	20151203_gfpNIPBLcf1_G2G1\MitoSys2\LSM\gfpNIPBLcf1_G1\DE_W0002_P0040\DE_2_W0002_P0040_T0001\TR1_W0001_P0099\TR1_2_W0001_P0099_T0001_R1_P4_K1_Ch2-Ch1.zen
8220	6.641354e-02	5.236417e-02	6.535100e-02	20151203_gfpNIPBLcf1_G2G1\MitoSys2\LSM\gfpNIPBLcf1_G1\DE_W0002_P0040\DE_2_W0002_P0040_T0001\TR1_W0001_P0099\TR1_2_W0001_P0099_T0001_R1_P4_K1_Ch2-Ch1.zen
8860	5.761557e-02	5.074056e-02	6.255100e-02	20151203_gfpNIPBLcf1_G2G1\MitoSys2\LSM\gfpNIPBLcf1_G1\DE_W0002_P0040\DE_2_W0002_P0040_T0001\TR1_W0001_P0099\TR1_2_W0001_P0099_T0001_R1_P4_K1_Ch2-Ch1.zen
9500	4.841422e-02	5.261429e-02	6.001100e-02	20151203_gfpNIPBLcf1_G2G1\MitoSys2\LSM\gfpNIPBLcf1_G1\DE_W0002_P0040\DE_2_W0002_P0040_T0001\TR1_W0001_P0099\TR1_2_W0001_P0099_T0001_R1_P4_K1_Ch2-Ch1.zen
10140	6.040082e-02	4.884005e-02	5.768500e-02	20151203_gfpNIPBLcf1_G2G1\MitoSys2\LSM\gfpNIPBLcf1_G1\DE_W0002_P0040\DE_2_W0002_P0040_T0001\TR1_W0001_P0099\TR1_2_W0001_P0099_T0001_R1_P4_K1_Ch2-Ch1.zen
10780	6.180502e-02	4.922785e-02	5.553700e-02	20151203_gfpNIPBLcf1_G2G1\MitoSys2\LSM\gfpNIPBLcf1_G1\DE_W0002_P0040\DE_2_W0002_P0040_T0001\TR1_W0001_P0099\TR1_2_W0001_P0099_T0001_R1_P4_K1_Ch2-Ch1.zen
11420	5.414519e-02	4.847055e-02	5.354000e-02	20151203_gfpNIPBLcf1_G2G1\MitoSys2\LSM\gfpNIPBLcf1_G1\DE_W0002_P0040\DE_2_W0002_P0040_T0001\TR1_W0001_P0099\TR1_2_W0001_P0099_T0001_R1_P4_K1_Ch2-Ch1.zen
12060	5.295595e-02	4.793207e-02	5.167200e-02	20151203_gfpNIPBLcf1_G2G1\MitoSys2\LSM\gfpNIPBLcf1_G1\DE_W0002_P0040\DE_2_W0002_P0040_T0001\TR1_W0001_P0099\TR1_2_W0001_P0099_T0001_R1_P4_K1_Ch2-Ch1.zen
12700	4.837967e-02	5.208797e-02	4.991600e-02	20151203_gfpNIPBLcf1_G2G1\MitoSys2\LSM\gfpNIPBLcf1_G1\DE_W0002_P0040\DE_2_W0002_P0040_T0001\TR1_W0001_P0099\TR1_2_W0001_P0099_T0001_R1_P4_K1_Ch2-Ch1.zen
13980	4.907361e-02	4.693671e-02	4.668600e-02	20151203_gfpNIPBLcf1_G2G1\MitoSys2\LSM\gfpNIPBLcf1_G1\DE_W0002_P0040\DE_2_W0002_P0040_T0001\TR1_W0001_P0099\TR1_2_W0001_P0099_T0001_R1_P4_K1_Ch2-Ch1.zen
15260	4.783962e-02	5.146290e-02	4.376800e-02	20151203_gfpNIPBLcf1_G2G1\MitoSys2\LSM\gfpNIPBLcf1_G1\DE_W0002_P0040\DE_2_W0002_P0040_T0001\TR1_W0001_P0099\TR1_2_W0001_P0099_T0001_R1_P4_K1_Ch2-Ch1.zen
16540	4.317988e-02	5.194463e-02	4.110400e-02	20151203_gfpNIPBLcf1_G2G1\MitoSys2\LSM\gfpNIPBLcf1_G1\DE_W0002_P0040\DE_2_W0002_P0040_T0001\TR1_W0001_P0099\TR1_2_W0001_P0099_T0001_R1_P4_K1_Ch2-Ch1.zen
17820	3.980020e-02	4.623984e-02	3.865700e-02	20151203_gfpNIPBLcf1_G2G1\MitoSys2\LSM\gfpNIPBLcf1_G1\DE_W0002_P0040\DE_2_W0002_P0040_T0001\TR1_W0001_P0099\TR1_2_W0001_P0099_T0001_R1_P4_K1_Ch2-Ch1.zen
19100	4.027904e-02	4.593429e-02	3.639700e-02	20151203_gfpNIPBLcf1_G2G1\MitoSys2\LSM\gfpNIPBLcf1_G1\DE_W0002_P0040\DE_2_W0002_P0040_T0001\TR1_W0001_P0099\TR1_2_W0001_P0099_T0001_R1_P4_K1_Ch2-Ch1.zen
20380	3.448803e-02	3.813154e-02	3.430300e-02	20151203_gfpNIPBLcf1_G2G1\MitoSys2\LSM\gfpNIPBLcf1_G1\DE_W0002_P0040\DE_2_W0002_P0040_T0001\TR1_W0001_P0099\TR1_2_W0001_P0099_T0001_R1_P4_K1_Ch2-Ch1.zen
21660	3.115076e-02	3.837770e-02	3.235900e-02	20151203_gfpNIPBLcf1_G2G1\MitoSys2\LSM\gfpNIPBLcf1_G1\DE_W0002_P0040\DE_2_W0002_P0040_T0001\TR1_W0001_P0099\TR1_2_W0001_P0099_T0001_R1_P4_K1_Ch2-Ch1.zen
22940	2.958078e-02	3.756647e-02	3.055000e-02	20151203_gfpNIPBLcf1_G2G1\MitoSys2\LSM\gfpNIPBLcf1_G1\DE_W0002_P0040\DE_2_W0002_P0040_T0001\TR1_W0001_P0099\TR1_2_W0001_P0099_T0001_R1_P4_K1_Ch2-Ch1.zen
24220	2.732239e-02	3.574857e-02	2.886600e-02	20151203_gfpNIPBLcf1_G2G1\MitoSys2\LSM\gfpNIPBLcf1_G1\DE_W0002_P0040\DE_2_W0002_P0040_T0001\TR1_W0001_P0099\TR1_2_W0001_P0099_T0001_R1_P4_K1_Ch2-Ch1.zen
25500	2.455443e-02	3.247113e-02	2.729600e-02	20151203_gfpNIPBLcf1_G2G1\MitoSys2\LSM\gfpNIPBLcf1_G1\DE_W0002_P0040\DE_2_W0002_P0040_T0001\TR1_W0001_P0099\TR1_2_W0001_P0099_T0001_R1_P4_K1_Ch2-Ch1.zen
28060	2.488121e-02	3.927645e-02	2.446500e-02	20151203_gfpNIPBLcf1_G2G1\MitoSys2\LSM\gfpNIPBLcf1_G1\DE_W0002_P0040\DE_2_W0002_P0040_T0001\TR1_W0001_P0099\TR1_2_W0001_P0099_T0001_R1_P4_K1_Ch2-Ch1.zen
30620	2.537293e-02	3.531789e-02	2.199600e-02	20151203_gfpNIPBLcf1_G2G1\MitoSys2\LSM\gfpNIPBLcf1_G1\DE_W0002_P0040\DE_2_W0002_P0040_T0001\TR1_W0001_P0099\TR1_2_W0001_P0099_T0001_R1_P4_K1_Ch2-Ch1.zen
33180	1.966901e-02	2.984629e-02	1.983700e-02	20151203_gfpNIPBLcf1_G2G1\MitoSys2\LSM\gfpNIPBLcf1_G1\DE_W0002_P0040\DE_2_W0002_P0040_T0001\TR1_W0001_P0099\TR1_2_W0001_P0099_T0001_R1_P4_K1_Ch2-Ch1.zen
35740	1.421048e-02	3.175576e-02	1.794600e-02	20151203_gfpNIPBLcf1_G2G1\MitoSys2\LSM\gfpNIPBLcf1_G1\DE_W0002_P0040\DE_2_W0002_P0040_T0001\TR1_W0001_P0099\TR1_2_W0001_P0099_T0001_R1_P4_K1_Ch2-Ch1.zen
38300	1.693711e-02	2.727680e-02	1.628500e-02	20151203_gfpNIPBLcf1_G2G1\MitoSys2\LSM\gfpNIPBLcf1_G1\DE_W0002_P0040\DE_2_W0002_P0040_T0001\TR1_W0001_P0099\TR1_2_W0001_P0099_T0001_R1_P4_K1_Ch2-Ch1.zen
40860	7.107663e-03	3.319915e-02	1.482200e-02	20151203_gfpNIPBLcf1_G2G1\MitoSys2\LSM\gfpNIPBLcf1_G1\DE_W0002_P0040\DE_2_W0002_P0040_T0001\TR1_W0001_P0099\TR1_2_W0001_P0099_T0001_R1_P4_K1_Ch2-Ch1.zen
43420	9.545066e-03	2.301437e-02	1.353000e-02	20151203_gfpNIPBLcf1_G2G1\MitoSys2\LSM\gfpNIPBLcf1_G1\DE_W0002_P0040\DE_2_W0002_P0040_T0001\TR1_W0001_P0099\TR1_2_W0001_P0099_T0001_R1_P4_K1_Ch2-Ch1.zen
45980	1.454649e-02	3.074016e-02	1.238500e-02	20151203_gfpNIPBLcf1_G2G1\MitoSys2\LSM\gfpNIPBLcf1_G1\DE_W0002_P0040\DE_2_W0002_P0040_T0001\TR1_W0001_P0099\TR1_2_W0001_P0099_T0001_R1_P4_K1_Ch2-Ch1.zen
48540	9.474419e-03	2.916862e-02	1.136800e-02	20151203_gfpNIPBLcf1_G2G1\MitoSys2\LSM\gfpNIPBLcf1_G1\DE_W0002_P0040\DE_2_W0002_P0040_T0001\TR1_W0001_P0099\TR1_2_W0001_P0099_T0001_R1_P4_K1_Ch2-Ch1.zen
51100	6.824021e-03	2.887273e-02	1.046100e-02	20151203_gfpNIPBLcf1_G2G1\MitoSys2\LSM\gfpNIPBLcf1_G1\DE_W0002_P0040\DE_2_W0002_P0040_T0001\TR1_W0001_P0099\TR1_2_W0001_P0099_T0001_R1_P4_K1_Ch2-Ch1.zen
56220	4.617884e-03	3.200742e-02	8.924200e-03	20151203_gfpNIPBLcf1_G2G1\MitoSys2\LSM\gfpNIPBLcf1_G1\DE_W0002_P0040\DE_2_W0002_P0040_T0001\TR1_W0001_P0099\TR1_2_W0001_P0099_T0001_R1_P4_K1_Ch2-Ch1.zen
61340	9.616540e-03	3.038154e-02	7.681900e-03	20151203_gfpNIPBLcf1_G2G1\MitoSys2\LSM\gfpNIPBLcf1_G1\DE_W0002_P0040\DE_2_W0002_P0040_T0001\TR1_W0001_P0099\TR1_2_W0001_P0099_T0001_R1_P4_K1_Ch2-Ch1.zen
66460	6.315611e-03	2.158278e-02	6.666700e-03	20151203_gfpNIPBLcf1_G2G1\MitoSys2\LSM\gfpNIPBLcf1_G1\DE_W0002_P0040\DE_2_W0002_P0040_T0001\TR1_W0001_P0099\TR1_2_W0001_P0099_T0001_R1_P4_K1_Ch2-Ch1.zen
71580	1.088470e-02	2.225193e-02	5.828500e-03	20151203_gfpNIPBLcf1_G2G1\MitoSys2\LSM\gfpNIPBLcf1_G1\DE_W0002_P0040\DE_2_W0002_P0040_T0001\TR1_W0001_P0099\TR1_2_W0001_P0099_T0001_R1_P4_K1_Ch2-Ch1.zen
76700	1.143077e-02	2.044889e-02	5.129800e-03	20151203_gfpNIPBLcf1_G2G1\MitoSys2\LSM\gfpNIPBLcf1_G1\DE_W0002_P0040\DE_2_W0002_P0040_T0001\TR1_W0001_P0099\TR1_2_W0001_P0099_T0001_R1_P4_K1_Ch2-Ch1.zen
81820	9.398801e-03	2.782897e-02	4.542300e-03	20151203_gfpNIPBLcf1_G2G1\MitoSys2\LSM\gfpNIPBLcf1_G1\DE_W0002_P0040\DE_2_W0002_P0040_T0001\TR1_W0001_P0099\TR1_2_W0001_P0099_T0001_R1_P4_K1_Ch2-Ch1.zen
86940	1.059397e-02	2.914505e-02	4.044300e-03	20151203_gfpNIPBLcf1_G2G1\MitoSys2\LSM\gfpNIPBLcf1_G1\DE_W0002_P0040\DE_2_W0002_P0040_T0001\TR1_W0001_P0099\TR1_2_W0001_P0099_T0001_R1_P4_K1_Ch2-Ch1.zen
92060	6.716434e-03	2.862684e-02	3.619200e-03	20151203_gfpNIPBLcf1_G2G1\MitoSys2\LSM\gfpNIPBLcf1_G1\DE_W0002_P0040\DE_2_W0002_P0040_T0001\TR1_W0001_P0099\TR1_2_W0001_P0099_T0001_R1_P4_K1_Ch2-Ch1.zen
97180	1.286637e-02	2.327695e-02	3.253600e-03	20151203_gfpNIPBLcf1_G2G1\MitoSys2\LSM\gfpNIPBLcf1_G1\DE_W0002_P0040\DE_2_W0002_P0040_T0001\TR1_W0001_P0099\TR1_2_W0001_P0099_T0001_R1_P4_K1_Ch2-Ch1.zen
102300	6.434762e-03	2.176222e-02	2.937500e-03	20151203_gfpNIPBLcf1_G2G1\MitoSys2\LSM\gfpNIPBLcf1_G1\DE_W0002_P0040\DE_2_W0002_P0040_T0001\TR1_W0001_P0099\TR1_2_W0001_P0099_T0001_R1_P4_K1_Ch2-Ch1.zen
112540	2.968317e-03	2.164586e-02	2.421800e-03	20151203_gfpNIPBLcf1_G2G1\MitoSys2\LSM\gfpNIPBLcf1_G1\DE_W0002_P0040\DE_2_W0002_P0040_T0001\TR1_W0001_P0099\TR1_2_W0001_P0099_T0001_R1_P4_K1_Ch2-Ch1.zen
122780	1.112410e-03	1.688530e-02	2.023800e-03	20151203_gfpNIPBLcf1_G2G1\MitoSys2\LSM\gfpNIPBLcf1_G1\DE_W0002_P0040\DE_2_W0002_P0040_T0001\TR1_W0001_P0099\TR1_2_W0001_P0099_T0001_R1_P4_K1_Ch2-Ch1.zen
133020	1.410544e-03	1.773101e-02	1.711100e-03	20151203_gfpNIPBLcf1_G2G1\MitoSys2\LSM\gfpNIPBLcf1_G1\DE_W0002_P0040\DE_2_W0002_P0040_T0001\TR1_W0001_P0099\TR1_2_W0001_P0099_T0001_R1_P4_K1_Ch2-Ch1.zen
143260	5.058461e-04	2.640825e-02	1.461700e-03	20151203_gfpNIPBLcf1_G2G1\MitoSys2\LSM\gfpNIPBLcf1_G1\DE_W0002_P0040\DE_2_W0002_P0040_T0001\TR1_W0001_P0099\TR1_2_W0001_P0099_T0001_R1_P4_K1_Ch2-Ch1.zen
153500	-1.939119e-03	2.310529e-02	1.260100e-03	20151203_gfpNIPBLcf1_G2G1\MitoSys2\LSM\gfpNIPBLcf1_G1\DE_W0002_P0040\DE_2_W0002_P0040_T0001\TR1_W0001_P0099\TR1_2_W0001_P0099_T0001_R1_P4_K1_Ch2-Ch1.zen
163740	-5.398061e-03	1.543043e-02	1.095200e-03	20151203_gfpNIPBLcf1_G2G1\MitoSys2\LSM\gfpNIPBLcf1_G1\DE_W0002_P0040\DE_2_W0002_P0040_T0001\TR1_W0001_P0099\TR1_2_W0001_P0099_T0001_R1_P4_K1_Ch2-Ch1.zen
173980	-4.232008e-03	1.635132e-02	9.588900e-04	20151203_gfpNIPBLcf1_G2G1\MitoSys2\LSM\gfpNIPBLcf1_G1\DE_W0002_P0040\DE_2_W0002_P0040_T0001\TR1_W0001_P0099\TR1_2_W0001_P0099_T0001_R1_P4_K1_Ch2-Ch1.zen
184220	-7.215876e-03	1.764124e-02	8.451700e-04	20151203_gfpNIPBLcf1_G2G1\MitoSys2\LSM\gfpNIPBLcf1_G1\DE_W0002_P0040\DE_2_W0002_P0040_T0001\TR1_W0001_P0099\TR1_2_W0001_P0099_T0001_R1_P4_K1_Ch2-Ch1.zen
194460	-8.462357e-03	1.926531e-02	7.494700e-04	20151203_gfpNIPBLcf1_G2G1\MitoSys2\LSM\gfpNIPBLcf1_G1\DE_W0002_P0040\DE_2_W0002_P0040_T0001\TR1_W0001_P0099\TR1_2_W0001_P0099_T0001_R1_P4_K1_Ch2-Ch1.zen
204700	-3.614223e-04	1.753044e-02	6.683200e-04	20151203_gfpNIPBLcf1_G2G1\MitoSys2\LSM\gfpNIPBLcf1_G1\DE_W0002_P0040\DE_2_W0002_P0040_T0001\TR1_W0001_P0099\TR1_2_W0001_P0099_T0001_R1_P4_K1_Ch2-Ch1.zen
225180	2.605944e-03	1.726205e-02	5.394000e-04	20151203_gfpNIPBLcf1_G2G1\MitoSys2\LSM\gfpNIPBLcf1_G1\DE_W0002_P0040\DE_2_W0002_P0040_T0001\TR1_W0001_P0099\TR1_2_W0001_P0099_T0001_R1_P4_K1_Ch2-Ch1.zen
245660	3.969504e-03	1.614498e-02	4.430300e-04	20151203_gfpNIPBLcf1_G2G1\MitoSys2\LSM\gfpNIPBLcf1_G1\DE_W0002_P0040\DE_2_W0002_P0040_T0001\TR1_W0001_P0099\TR1_2_W0001_P0099_T0001_R1_P4_K1_Ch2-Ch1.zen
266140	3.766230e-03	1.166357e-02	3.694000e-04	20151203_gfpNIPBLcf1_G2G1\MitoSys2\LSM\gfpNIPBLcf1_G1\DE_W0002_P0040\DE_2_W0002_P0040_T0001\TR1_W0001_P0099\TR1_2_W0001_P0099_T0001_R1_P4_K1_Ch2-Ch1.zen
286620	4.120315e-03	1.027262e-02	3.120900e-04	20151203_gfpNIPBLcf1_G2G1\MitoSys2\LSM\gfpNIPBLcf1_G1\DE_W0002_P0040\DE_2_W0002_P0040_T0001\TR1_W0001_P0099\TR1_2_W0001_P0099_T0001_R1_P4_K1_Ch2-Ch1.zen
307100	1.626754e-03	1.120483e-02	2.667200e-04	20151203_gfpNIPBLcf1_G2G1\MitoSys2\LSM\gfpNIPBLcf1_G1\DE_W0002_P0040\DE_2_W0002_P0040_T0001\TR1_W0001_P0099\TR1_2_W0001_P0099_T0001_R1_P4_K1_Ch2-Ch1.zen
327580	-1.658066e-03	1.379897e-02	2.302900e-04	20151203_gfpNIPBLcf1_G2G1\MitoSys2\LSM\gfpNIPBLcf1_G1\DE_W0002_P0040\DE_2_W0002_P0040_T0001\TR1_W0001_P0099\TR1_2_W0001_P0099_T0001_R1_P4_K1_Ch2-Ch1.zen
348060	1.212351e-03	1.454407e-02	2.006400e-04	20151203_gfpNIPBLcf1_G2G1\MitoSys2\LSM\gfpNIPBLcf1_G1\DE_W0002_P0040\DE_2_W0002_P0040_T0001\TR1_W0001_P0099\TR1_2_W0001_P0099_T0001_R1_P4_K1_Ch2-Ch1.zen
368540	1.789108e-03	1.432008e-02	1.762400e-04	20151203_gfpNIPBLcf1_G2G1\MitoSys2\LSM\gfpNIPBLcf1_G1\DE_W0002_P0040\DE_2_W0002_P0040_T0001\TR1_W0001_P0099\TR1_2_W0001_P0099_T0001_R1_P4_K1_Ch2-Ch1.zen
389020	1.787449e-03	1.429878e-02	1.559400e-04	20151203_gfpNIPBLcf1_G2G1\MitoSys2\LSM\gfpNIPBLcf1_G1\DE_W0002_P0040\DE_2_W0002_P0040_T0001\TR1_W0001_P0099\TR1_2_W0001_P0099_T0001_R1_P4_K1_Ch2-Ch1.zen
409500	5.840749e-04	1.228201e-02	1.388900e-04	20151203_gfpNIPBLcf1_G2G1\MitoSys2\LSM\gfpNIPBLcf1_G1\DE_W0002_P0040\DE_2_W0002_P0040_T0001\TR1_W0001_P0099\TR1_2_W0001_P0099_T0001_R1_P4_K1_Ch2-Ch1.zen
450460	-1.403759e-03	1.320009e-02	1.121100e-04	20151203_gfpNIPBLcf1_G2G1\MitoSys2\LSM\gfpNIPBLcf1_G1\DE_W0002_P0040\DE_2_W0002_P0040_T0001\TR1_W0001_P0099\TR1_2_W0001_P0099_T0001_R1_P4_K1_Ch2-Ch1.zen
491420	-2.760326e-03	1.206369e-02	9.231600e-05	20151203_gfpNIPBLcf1_G2G1\MitoSys2\LSM\gfpNIPBLcf1_G1\DE_W0002_P0040\DE_2_W0002_P0040_T0001\TR1_W0001_P0099\TR1_2_W0001_P0099_T0001_R1_P4_K1_Ch2-Ch1.zen
532380	-2.322687e-03	1.223256e-02	7.730300e-05	20151203_gfpNIPBLcf1_G2G1\MitoSys2\LSM\gfpNIPBLcf1_G1\DE_W0002_P0040\DE_2_W0002_P0040_T0001\TR1_W0001_P0099\TR1_2_W0001_P0099_T0001_R1_P4_K1_Ch2-Ch1.zen
573340	-6.953847e-03	2.121983e-02	6.566300e-05	20151203_gfpNIPBLcf1_G2G1\MitoSys2\LSM\gfpNIPBLcf1_G1\DE_W0002_P0040\DE_2_W0002_P0040_T0001\TR1_W0001_P0099\TR1_2_W0001_P0099_T0001_R1_P4_K1_Ch2-Ch1.zen
614300	-7.635359e-03	1.371695e-02	5.646600e-05	20151203_gfpNIPBLcf1_G2G1\MitoSys2\LSM\gfpNIPBLcf1_G1\DE_W0002_P0040\DE_2_W0002_P0040_T0001\TR1_W0001_P0099\TR1_2_W0001_P0099_T0001_R1_P4_K1_Ch2-Ch1.zen
655260	-3.207166e-03	1.754735e-02	4.907800e-05	20151203_gfpNIPBLcf1_G2G1\MitoSys2\LSM\gfpNIPBLcf1_G1\DE_W0002_P0040\DE_2_W0002_P0040_T0001\TR1_W0001_P0099\TR1_2_W0001_P0099_T0001_R1_P4_K1_Ch2-Ch1.zen
696220	-6.969903e-03	1.587509e-02	4.305800e-05	20151203_gfpNIPBLcf1_G2G1\MitoSys2\LSM\gfpNIPBLcf1_G1\DE_W0002_P0040\DE_2_W0002_P0040_T0001\TR1_W0001_P0099\TR1_2_W0001_P0099_T0001_R1_P4_K1_Ch2-Ch1.zen
737180	-1.814210e-03	1.787434e-02	3.808800e-05	20151203_gfpNIPBLcf1_G2G1\MitoSys2\LSM\gfpNIPBLcf1_G1\DE_W0002_P0040\DE_2_W0002_P0040_T0001\TR1_W0001_P0099\TR1_2_W0001_P0099_T0001_R1_P4_K1_Ch2-Ch1.zen
778140	-2.269446e-03	1.527212e-02	3.393900e-05	20151203_gfpNIPBLcf1_G2G1\MitoSys2\LSM\gfpNIPBLcf1_G1\DE_W0002_P0040\DE_2_W0002_P0040_T0001\TR1_W0001_P0099\TR1_2_W0001_P0099_T0001_R1_P4_K1_Ch2-Ch1.zen
819100	-1.047990e-04	1.448906e-02	3.044100e-05	20151203_gfpNIPBLcf1_G2G1\MitoSys2\LSM\gfpNIPBLcf1_G1\DE_W0002_P0040\DE_2_W0002_P0040_T0001\TR1_W0001_P0099\TR1_2_W0001_P0099_T0001_R1_P4_K1_Ch2-Ch1.zen
901020	-9.348289e-04	9.807937e-03	2.490800e-05	20151203_gfpNIPBLcf1_G2G1\MitoSys2\LSM\gfpNIPBLcf1_G1\DE_W0002_P0040\DE_2_W0002_P0040_T0001\TR1_W0001_P0099\TR1_2_W0001_P0099_T0001_R1_P4_K1_Ch2-Ch1.zen
982940	-2.007758e-03	8.834818e-03	2.077700e-05	20151203_gfpNIPBLcf1_G2G1\MitoSys2\LSM\gfpNIPBLcf1_G1\DE_W0002_P0040\DE_2_W0002_P0040_T0001\TR1_W0001_P0099\TR1_2_W0001_P0099_T0001_R1_P4_K1_Ch2-Ch1.zen
1064860	-3.176463e-03	8.988643e-03	1.760900e-05	20151203_gfpNIPBLcf1_G2G1\MitoSys2\LSM\gfpNIPBLcf1_G1\DE_W0002_P0040\DE_2_W0002_P0040_T0001\TR1_W0001_P0099\TR1_2_W0001_P0099_T0001_R1_P4_K1_Ch2-Ch1.zen
1146780	-2.332164e-03	1.026541e-02	1.512700e-05	20151203_gfpNIPBLcf1_G2G1\MitoSys2\LSM\gfpNIPBLcf1_G1\DE_W0002_P0040\DE_2_W0002_P0040_T0001\TR1_W0001_P0099\TR1_2_W0001_P0099_T0001_R1_P4_K1_Ch2-Ch1.zen
1228700	-3.271042e-03	1.341511e-02	1.314600e-05	20151203_gfpNIPBLcf1_G2G1\MitoSys2\LSM\gfpNIPBLcf1_G1\DE_W0002_P0040\DE_2_W0002_P0040_T0001\TR1_W0001_P0099\TR1_2_W0001_P0099_T0001_R1_P4_K1_Ch2-Ch1.zen
1310620	-2.629687e-03	9.992741e-03	1.153700e-05	20151203_gfpNIPBLcf1_G2G1\MitoSys2\LSM\gfpNIPBLcf1_G1\DE_W0002_P0040\DE_2_W0002_P0040_T0001\TR1_W0001_P0099\TR1_2_W0001_P0099_T0001_R1_P4_K1_Ch2-Ch1.zen
1392540	1.200114e-05	1.134359e-02	1.021300e-05	20151203_gfpNIPBLcf1_G2G1\MitoSys2\LSM\gfpNIPBLcf1_G1\DE_W0002_P0040\DE_2_W0002_P0040_T0001\TR1_W0001_P0099\TR1_2_W0001_P0099_T0001_R1_P4_K1_Ch2-Ch1.zen
1474460	-4.189081e-03	7.625895e-03	9.110300e-06	20151203_gfpNIPBLcf1_G2G1\MitoSys2\LSM\gfpNIPBLcf1_G1\DE_W0002_P0040\DE_2_W0002_P0040_T0001\TR1_W0001_P0099\TR1_2_W0001_P0099_T0001_R1_P4_K1_Ch2-Ch1.zen
1556380	-3.681215e-03	1.355062e-02	8.181100e-06	20151203_gfpNIPBLcf1_G2G1\MitoSys2\LSM\gfpNIPBLcf1_G1\DE_W0002_P0040\DE_2_W0002_P0040_T0001\TR1_W0001_P0099\TR1_2_W0001_P0099_T0001_R1_P4_K1_Ch2-Ch1.zen
10	3.159106e-02	1.526274e-02	2.921700e-02	20151203_gfpNIPBLcf1_G2G1\MitoSys2\LSM\gfpNIPBLcf1_G1\DE_W0002_P0042\DE_2_W0002_P0042_T0001\TR1_W0001_P0134\TR1_2_W0001_P0134_T0001_R1_P3_K1_Ch2-Ch1.zen
20	2.711096e-02	1.520513e-02	2.877000e-02	20151203_gfpNIPBLcf1_G2G1\MitoSys2\LSM\gfpNIPBLcf1_G1\DE_W0002_P0042\DE_2_W0002_P0042_T0001\TR1_W0001_P0134\TR1_2_W0001_P0134_T0001_R1_P3_K1_Ch2-Ch1.zen
30	2.852701e-02	1.276633e-02	2.836000e-02	20151203_gfpNIPBLcf1_G2G1\MitoSys2\LSM\gfpNIPBLcf1_G1\DE_W0002_P0042\DE_2_W0002_P0042_T0001\TR1_W0001_P0134\TR1_2_W0001_P0134_T0001_R1_P3_K1_Ch2-Ch1.zen
40	2.631739e-02	1.481437e-02	2.798500e-02	20151203_gfpNIPBLcf1_G2G1\MitoSys2\LSM\gfpNIPBLcf1_G1\DE_W0002_P0042\DE_2_W0002_P0042_T0001\TR1_W0001_P0134\TR1_2_W0001_P0134_T0001_R1_P3_K1_Ch2-Ch1.zen
50	2.513764e-02	1.250207e-02	2.764200e-02	20151203_gfpNIPBLcf1_G2G1\MitoSys2\LSM\gfpNIPBLcf1_G1\DE_W0002_P0042\DE_2_W0002_P0042_T0001\TR1_W0001_P0134\TR1_2_W0001_P0134_T0001_R1_P3_K1_Ch2-Ch1.zen
60	2.581918e-02	1.552032e-02	2.732900e-02	20151203_gfpNIPBLcf1_G2G1\MitoSys2\LSM\gfpNIPBLcf1_G1\DE_W0002_P0042\DE_2_W0002_P0042_T0001\TR1_W0001_P0134\TR1_2_W0001_P0134_T0001_R1_P3_K1_Ch2-Ch1.zen
70	2.963270e-02	1.513676e-02	2.704100e-02	20151203_gfpNIPBLcf1_G2G1\MitoSys2\LSM\gfpNIPBLcf1_G1\DE_W0002_P0042\DE_2_W0002_P0042_T0001\TR1_W0001_P0134\TR1_2_W0001_P0134_T0001_R1_P3_K1_Ch2-Ch1.zen
80	2.852726e-02	1.552430e-02	2.677800e-02	20151203_gfpNIPBLcf1_G2G1\MitoSys2\LSM\gfpNIPBLcf1_G1\DE_W0002_P0042\DE_2_W0002_P0042_T0001\TR1_W0001_P0134\TR1_2_W0001_P0134_T0001_R1_P3_K1_Ch2-Ch1.zen
90	2.795163e-02	1.091118e-02	2.653600e-02	20151203_gfpNIPBLcf1_G2G1\MitoSys2\LSM\gfpNIPBLcf1_G1\DE_W0002_P0042\DE_2_W0002_P0042_T0001\TR1_W0001_P0134\TR1_2_W0001_P0134_T0001_R1_P3_K1_Ch2-Ch1.zen
100	2.528875e-02	9.708580e-03	2.631300e-02	20151203_gfpNIPBLcf1_G2G1\MitoSys2\LSM\gfpNIPBLcf1_G1\DE_W0002_P0042\DE_2_W0002_P0042_T0001\TR1_W0001_P0134\TR1_2_W0001_P0134_T0001_R1_P3_K1_Ch2-Ch1.zen
120	2.697741e-02	8.183580e-03	2.592000e-02	20151203_gfpNIPBLcf1_G2G1\MitoSys2\LSM\gfpNIPBLcf1_G1\DE_W0002_P0042\DE_2_W0002_P0042_T0001\TR1_W0001_P0134\TR1_2_W0001_P0134_T0001_R1_P3_K1_Ch2-Ch1.zen
140	2.655449e-02	1.043862e-02	2.558500e-02	20151203_gfpNIPBLcf1_G2G1\MitoSys2\LSM\gfpNIPBLcf1_G1\DE_W0002_P0042\DE_2_W0002_P0042_T0001\TR1_W0001_P0134\TR1_2_W0001_P0134_T0001_R1_P3_K1_Ch2-Ch1.zen
160	2.439308e-02	1.081273e-02	2.529700e-02	20151203_gfpNIPBLcf1_G2G1\MitoSys2\LSM\gfpNIPBLcf1_G1\DE_W0002_P0042\DE_2_W0002_P0042_T0001\TR1_W0001_P0134\TR1_2_W0001_P0134_T0001_R1_P3_K1_Ch2-Ch1.zen
180	2.520585e-02	1.000169e-02	2.504800e-02	20151203_gfpNIPBLcf1_G2G1\MitoSys2\LSM\gfpNIPBLcf1_G1\DE_W0002_P0042\DE_2_W0002_P0042_T0001\TR1_W0001_P0134\TR1_2_W0001_P0134_T0001_R1_P3_K1_Ch2-Ch1.zen
200	2.345179e-02	1.093542e-02	2.483100e-02	20151203_gfpNIPBLcf1_G2G1\MitoSys2\LSM\gfpNIPBLcf1_G1\DE_W0002_P0042\DE_2_W0002_P0042_T0001\TR1_W0001_P0134\TR1_2_W0001_P0134_T0001_R1_P3_K1_Ch2-Ch1.zen
220	2.504374e-02	9.936012e-03	2.464000e-02	20151203_gfpNIPBLcf1_G2G1\MitoSys2\LSM\gfpNIPBLcf1_G1\DE_W0002_P0042\DE_2_W0002_P0042_T0001\TR1_W0001_P0134\TR1_2_W0001_P0134_T0001_R1_P3_K1_Ch2-Ch1.zen
240	2.335269e-02	1.016680e-02	2.447100e-02	20151203_gfpNIPBLcf1_G2G1\MitoSys2\LSM\gfpNIPBLcf1_G1\DE_W0002_P0042\DE_2_W0002_P0042_T0001\TR1_W0001_P0134\TR1_2_W0001_P0134_T0001_R1_P3_K1_Ch2-Ch1.zen
260	2.464146e-02	9.322475e-03	2.431800e-02	20151203_gfpNIPBLcf1_G2G1\MitoSys2\LSM\gfpNIPBLcf1_G1\DE_W0002_P0042\DE_2_W0002_P0042_T0001\TR1_W0001_P0134\TR1_2_W0001_P0134_T0001_R1_P3_K1_Ch2-Ch1.zen
280	2.465410e-02	8.406826e-03	2.418000e-02	20151203_gfpNIPBLcf1_G2G1\MitoSys2\LSM\gfpNIPBLcf1_G1\DE_W0002_P0042\DE_2_W0002_P0042_T0001\TR1_W0001_P0134\TR1_2_W0001_P0134_T0001_R1_P3_K1_Ch2-Ch1.zen
300	2.483960e-02	9.264378e-03	2.405400e-02	20151203_gfpNIPBLcf1_G2G1\MitoSys2\LSM\gfpNIPBLcf1_G1\DE_W0002_P0042\DE_2_W0002_P0042_T0001\TR1_W0001_P0134\TR1_2_W0001_P0134_T0001_R1_P3_K1_Ch2-Ch1.zen
340	2.298572e-02	1.039624e-02	2.382800e-02	20151203_gfpNIPBLcf1_G2G1\MitoSys2\LSM\gfpNIPBLcf1_G1\DE_W0002_P0042\DE_2_W0002_P0042_T0001\TR1_W0001_P0134\TR1_2_W0001_P0134_T0001_R1_P3_K1_Ch2-Ch1.zen
380	2.478987e-02	9.720206e-03	2.362800e-02	20151203_gfpNIPBLcf1_G2G1\MitoSys2\LSM\gfpNIPBLcf1_G1\DE_W0002_P0042\DE_2_W0002_P0042_T0001\TR1_W0001_P0134\TR1_2_W0001_P0134_T0001_R1_P3_K1_Ch2-Ch1.zen
420	2.230705e-02	8.954814e-03	2.344700e-02	20151203_gfpNIPBLcf1_G2G1\MitoSys2\LSM\gfpNIPBLcf1_G1\DE_W0002_P0042\DE_2_W0002_P0042_T0001\TR1_W0001_P0134\TR1_2_W0001_P0134_T0001_R1_P3_K1_Ch2-Ch1.zen
460	2.372974e-02	1.074034e-02	2.327700e-02	20151203_gfpNIPBLcf1_G2G1\MitoSys2\LSM\gfpNIPBLcf1_G1\DE_W0002_P0042\DE_2_W0002_P0042_T0001\TR1_W0001_P0134\TR1_2_W0001_P0134_T0001_R1_P3_K1_Ch2-Ch1.zen
500	2.307530e-02	1.002596e-02	2.311700e-02	20151203_gfpNIPBLcf1_G2G1\MitoSys2\LSM\gfpNIPBLcf1_G1\DE_W0002_P0042\DE_2_W0002_P0042_T0001\TR1_W0001_P0134\TR1_2_W0001_P0134_T0001_R1_P3_K1_Ch2-Ch1.zen
540	2.257185e-02	1.148599e-02	2.296200e-02	20151203_gfpNIPBLcf1_G2G1\MitoSys2\LSM\gfpNIPBLcf1_G1\DE_W0002_P0042\DE_2_W0002_P0042_T0001\TR1_W0001_P0134\TR1_2_W0001_P0134_T0001_R1_P3_K1_Ch2-Ch1.zen
580	2.152231e-02	1.077663e-02	2.281300e-02	20151203_gfpNIPBLcf1_G2G1\MitoSys2\LSM\gfpNIPBLcf1_G1\DE_W0002_P0042\DE_2_W0002_P0042_T0001\TR1_W0001_P0134\TR1_2_W0001_P0134_T0001_R1_P3_K1_Ch2-Ch1.zen
620	2.266470e-02	9.228598e-03	2.266800e-02	20151203_gfpNIPBLcf1_G2G1\MitoSys2\LSM\gfpNIPBLcf1_G1\DE_W0002_P0042\DE_2_W0002_P0042_T0001\TR1_W0001_P0134\TR1_2_W0001_P0134_T0001_R1_P3_K1_Ch2-Ch1.zen
660	2.153837e-02	1.021396e-02	2.252600e-02	20151203_gfpNIPBLcf1_G2G1\MitoSys2\LSM\gfpNIPBLcf1_G1\DE_W0002_P0042\DE_2_W0002_P0042_T0001\TR1_W0001_P0134\TR1_2_W0001_P0134_T0001_R1_P3_K1_Ch2-Ch1.zen
700	2.355390e-02	1.025136e-02	2.238700e-02	20151203_gfpNIPBLcf1_G2G1\MitoSys2\LSM\gfpNIPBLcf1_G1\DE_W0002_P0042\DE_2_W0002_P0042_T0001\TR1_W0001_P0134\TR1_2_W0001_P0134_T0001_R1_P3_K1_Ch2-Ch1.zen
780	2.224899e-02	1.138160e-02	2.211600e-02	20151203_gfpNIPBLcf1_G2G1\MitoSys2\LSM\gfpNIPBLcf1_G1\DE_W0002_P0042\DE_2_W0002_P0042_T0001\TR1_W0001_P0134\TR1_2_W0001_P0134_T0001_R1_P3_K1_Ch2-Ch1.zen
860	2.187680e-02	8.522045e-03	2.185400e-02	20151203_gfpNIPBLcf1_G2G1\MitoSys2\LSM\gfpNIPBLcf1_G1\DE_W0002_P0042\DE_2_W0002_P0042_T0001\TR1_W0001_P0134\TR1_2_W0001_P0134_T0001_R1_P3_K1_Ch2-Ch1.zen
940	2.084716e-02	1.095687e-02	2.160100e-02	20151203_gfpNIPBLcf1_G2G1\MitoSys2\LSM\gfpNIPBLcf1_G1\DE_W0002_P0042\DE_2_W0002_P0042_T0001\TR1_W0001_P0134\TR1_2_W0001_P0134_T0001_R1_P3_K1_Ch2-Ch1.zen
1020	2.257167e-02	8.815482e-03	2.135700e-02	20151203_gfpNIPBLcf1_G2G1\MitoSys2\LSM\gfpNIPBLcf1_G1\DE_W0002_P0042\DE_2_W0002_P0042_T0001\TR1_W0001_P0134\TR1_2_W0001_P0134_T0001_R1_P3_K1_Ch2-Ch1.zen
1100	2.238031e-02	1.069498e-02	2.112000e-02	20151203_gfpNIPBLcf1_G2G1\MitoSys2\LSM\gfpNIPBLcf1_G1\DE_W0002_P0042\DE_2_W0002_P0042_T0001\TR1_W0001_P0134\TR1_2_W0001_P0134_T0001_R1_P3_K1_Ch2-Ch1.zen
1180	2.076343e-02	9.516423e-03	2.089200e-02	20151203_gfpNIPBLcf1_G2G1\MitoSys2\LSM\gfpNIPBLcf1_G1\DE_W0002_P0042\DE_2_W0002_P0042_T0001\TR1_W0001_P0134\TR1_2_W0001_P0134_T0001_R1_P3_K1_Ch2-Ch1.zen
1260	2.073433e-02	9.568186e-03	2.067200e-02	20151203_gfpNIPBLcf1_G2G1\MitoSys2\LSM\gfpNIPBLcf1_G1\DE_W0002_P0042\DE_2_W0002_P0042_T0001\TR1_W0001_P0134\TR1_2_W0001_P0134_T0001_R1_P3_K1_Ch2-Ch1.zen
1340	2.174852e-02	7.098014e-03	2.045900e-02	20151203_gfpNIPBLcf1_G2G1\MitoSys2\LSM\gfpNIPBLcf1_G1\DE_W0002_P0042\DE_2_W0002_P0042_T0001\TR1_W0001_P0134\TR1_2_W0001_P0134_T0001_R1_P3_K1_Ch2-Ch1.zen
1420	1.985638e-02	6.773783e-03	2.025300e-02	20151203_gfpNIPBLcf1_G2G1\MitoSys2\LSM\gfpNIPBLcf1_G1\DE_W0002_P0042\DE_2_W0002_P0042_T0001\TR1_W0001_P0134\TR1_2_W0001_P0134_T0001_R1_P3_K1_Ch2-Ch1.zen
1500	1.979103e-02	7.850983e-03	2.005500e-02	20151203_gfpNIPBLcf1_G2G1\MitoSys2\LSM\gfpNIPBLcf1_G1\DE_W0002_P0042\DE_2_W0002_P0042_T0001\TR1_W0001_P0134\TR1_2_W0001_P0134_T0001_R1_P3_K1_Ch2-Ch1.zen
1660	1.839465e-02	8.216407e-03	1.967900e-02	20151203_gfpNIPBLcf1_G2G1\MitoSys2\LSM\gfpNIPBLcf1_G1\DE_W0002_P0042\DE_2_W0002_P0042_T0001\TR1_W0001_P0134\TR1_2_W0001_P0134_T0001_R1_P3_K1_Ch2-Ch1.zen
1820	1.966683e-02	9.243837e-03	1.932900e-02	20151203_gfpNIPBLcf1_G2G1\MitoSys2\LSM\gfpNIPBLcf1_G1\DE_W0002_P0042\DE_2_W0002_P0042_T0001\TR1_W0001_P0134\TR1_2_W0001_P0134_T0001_R1_P3_K1_Ch2-Ch1.zen
1980	1.934785e-02	7.786961e-03	1.900200e-02	20151203_gfpNIPBLcf1_G2G1\MitoSys2\LSM\gfpNIPBLcf1_G1\DE_W0002_P0042\DE_2_W0002_P0042_T0001\TR1_W0001_P0134\TR1_2_W0001_P0134_T0001_R1_P3_K1_Ch2-Ch1.zen
2140	1.833871e-02	7.623541e-03	1.869800e-02	20151203_gfpNIPBLcf1_G2G1\MitoSys2\LSM\gfpNIPBLcf1_G1\DE_W0002_P0042\DE_2_W0002_P0042_T0001\TR1_W0001_P0134\TR1_2_W0001_P0134_T0001_R1_P3_K1_Ch2-Ch1.zen
2300	1.856749e-02	7.880994e-03	1.841300e-02	20151203_gfpNIPBLcf1_G2G1\MitoSys2\LSM\gfpNIPBLcf1_G1\DE_W0002_P0042\DE_2_W0002_P0042_T0001\TR1_W0001_P0134\TR1_2_W0001_P0134_T0001_R1_P3_K1_Ch2-Ch1.zen
2460	1.805484e-02	8.177257e-03	1.814700e-02	20151203_gfpNIPBLcf1_G2G1\MitoSys2\LSM\gfpNIPBLcf1_G1\DE_W0002_P0042\DE_2_W0002_P0042_T0001\TR1_W0001_P0134\TR1_2_W0001_P0134_T0001_R1_P3_K1_Ch2-Ch1.zen
2620	1.818209e-02	8.087760e-03	1.789700e-02	20151203_gfpNIPBLcf1_G2G1\MitoSys2\LSM\gfpNIPBLcf1_G1\DE_W0002_P0042\DE_2_W0002_P0042_T0001\TR1_W0001_P0134\TR1_2_W0001_P0134_T0001_R1_P3_K1_Ch2-Ch1.zen
2780	1.818623e-02	8.364800e-03	1.766400e-02	20151203_gfpNIPBLcf1_G2G1\MitoSys2\LSM\gfpNIPBLcf1_G1\DE_W0002_P0042\DE_2_W0002_P0042_T0001\TR1_W0001_P0134\TR1_2_W0001_P0134_T0001_R1_P3_K1_Ch2-Ch1.zen
2940	1.673160e-02	8.382282e-03	1.744400e-02	20151203_gfpNIPBLcf1_G2G1\MitoSys2\LSM\gfpNIPBLcf1_G1\DE_W0002_P0042\DE_2_W0002_P0042_T0001\TR1_W0001_P0134\TR1_2_W0001_P0134_T0001_R1_P3_K1_Ch2-Ch1.zen
3100	1.705805e-02	7.883745e-03	1.723700e-02	20151203_gfpNIPBLcf1_G2G1\MitoSys2\LSM\gfpNIPBLcf1_G1\DE_W0002_P0042\DE_2_W0002_P0042_T0001\TR1_W0001_P0134\TR1_2_W0001_P0134_T0001_R1_P3_K1_Ch2-Ch1.zen
3420	1.717264e-02	8.425523e-03	1.686000e-02	20151203_gfpNIPBLcf1_G2G1\MitoSys2\LSM\gfpNIPBLcf1_G1\DE_W0002_P0042\DE_2_W0002_P0042_T0001\TR1_W0001_P0134\TR1_2_W0001_P0134_T0001_R1_P3_K1_Ch2-Ch1.zen
3740	1.637716e-02	8.040550e-03	1.652300e-02	20151203_gfpNIPBLcf1_G2G1\MitoSys2\LSM\gfpNIPBLcf1_G1\DE_W0002_P0042\DE_2_W0002_P0042_T0001\TR1_W0001_P0134\TR1_2_W0001_P0134_T0001_R1_P3_K1_Ch2-Ch1.zen
4060	1.631975e-02	8.108748e-03	1.622100e-02	20151203_gfpNIPBLcf1_G2G1\MitoSys2\LSM\gfpNIPBLcf1_G1\DE_W0002_P0042\DE_2_W0002_P0042_T0001\TR1_W0001_P0134\TR1_2_W0001_P0134_T0001_R1_P3_K1_Ch2-Ch1.zen
4380	1.575145e-02	8.117511e-03	1.595000e-02	20151203_gfpNIPBLcf1_G2G1\MitoSys2\LSM\gfpNIPBLcf1_G1\DE_W0002_P0042\DE_2_W0002_P0042_T0001\TR1_W0001_P0134\TR1_2_W0001_P0134_T0001_R1_P3_K1_Ch2-Ch1.zen
4700	1.556806e-02	7.720604e-03	1.570400e-02	20151203_gfpNIPBLcf1_G2G1\MitoSys2\LSM\gfpNIPBLcf1_G1\DE_W0002_P0042\DE_2_W0002_P0042_T0001\TR1_W0001_P0134\TR1_2_W0001_P0134_T0001_R1_P3_K1_Ch2-Ch1.zen
5020	1.535450e-02	7.889286e-03	1.548100e-02	20151203_gfpNIPBLcf1_G2G1\MitoSys2\LSM\gfpNIPBLcf1_G1\DE_W0002_P0042\DE_2_W0002_P0042_T0001\TR1_W0001_P0134\TR1_2_W0001_P0134_T0001_R1_P3_K1_Ch2-Ch1.zen
5340	1.457607e-02	7.541082e-03	1.527700e-02	20151203_gfpNIPBLcf1_G2G1\MitoSys2\LSM\gfpNIPBLcf1_G1\DE_W0002_P0042\DE_2_W0002_P0042_T0001\TR1_W0001_P0134\TR1_2_W0001_P0134_T0001_R1_P3_K1_Ch2-Ch1.zen
5660	1.549329e-02	7.811168e-03	1.509100e-02	20151203_gfpNIPBLcf1_G2G1\MitoSys2\LSM\gfpNIPBLcf1_G1\DE_W0002_P0042\DE_2_W0002_P0042_T0001\TR1_W0001_P0134\TR1_2_W0001_P0134_T0001_R1_P3_K1_Ch2-Ch1.zen
5980	1.446455e-02	8.154609e-03	1.492000e-02	20151203_gfpNIPBLcf1_G2G1\MitoSys2\LSM\gfpNIPBLcf1_G1\DE_W0002_P0042\DE_2_W0002_P0042_T0001\TR1_W0001_P0134\TR1_2_W0001_P0134_T0001_R1_P3_K1_Ch2-Ch1.zen
6300	1.457276e-02	7.954219e-03	1.476100e-02	20151203_gfpNIPBLcf1_G2G1\MitoSys2\LSM\gfpNIPBLcf1_G1\DE_W0002_P0042\DE_2_W0002_P0042_T0001\TR1_W0001_P0134\TR1_2_W0001_P0134_T0001_R1_P3_K1_Ch2-Ch1.zen
6940	1.433075e-02	8.120355e-03	1.447900e-02	20151203_gfpNIPBLcf1_G2G1\MitoSys2\LSM\gfpNIPBLcf1_G1\DE_W0002_P0042\DE_2_W0002_P0042_T0001\TR1_W0001_P0134\TR1_2_W0001_P0134_T0001_R1_P3_K1_Ch2-Ch1.zen
7580	1.388392e-02	7.637281e-03	1.423400e-02	20151203_gfpNIPBLcf1_G2G1\MitoSys2\LSM\gfpNIPBLcf1_G1\DE_W0002_P0042\DE_2_W0002_P0042_T0001\TR1_W0001_P0134\TR1_2_W0001_P0134_T0001_R1_P3_K1_Ch2-Ch1.zen
8220	1.428295e-02	7.894241e-03	1.401900e-02	20151203_gfpNIPBLcf1_G2G1\MitoSys2\LSM\gfpNIPBLcf1_G1\DE_W0002_P0042\DE_2_W0002_P0042_T0001\TR1_W0001_P0134\TR1_2_W0001_P0134_T0001_R1_P3_K1_Ch2-Ch1.zen
8860	1.425050e-02	8.177505e-03	1.382800e-02	20151203_gfpNIPBLcf1_G2G1\MitoSys2\LSM\gfpNIPBLcf1_G1\DE_W0002_P0042\DE_2_W0002_P0042_T0001\TR1_W0001_P0134\TR1_2_W0001_P0134_T0001_R1_P3_K1_Ch2-Ch1.zen
9500	1.380005e-02	7.935159e-03	1.365700e-02	20151203_gfpNIPBLcf1_G2G1\MitoSys2\LSM\gfpNIPBLcf1_G1\DE_W0002_P0042\DE_2_W0002_P0042_T0001\TR1_W0001_P0134\TR1_2_W0001_P0134_T0001_R1_P3_K1_Ch2-Ch1.zen
10140	1.411223e-02	7.745237e-03	1.350200e-02	20151203_gfpNIPBLcf1_G2G1\MitoSys2\LSM\gfpNIPBLcf1_G1\DE_W0002_P0042\DE_2_W0002_P0042_T0001\TR1_W0001_P0134\TR1_2_W0001_P0134_T0001_R1_P3_K1_Ch2-Ch1.zen
10780	1.330544e-02	8.359351e-03	1.336000e-02	20151203_gfpNIPBLcf1_G2G1\MitoSys2\LSM\gfpNIPBLcf1_G1\DE_W0002_P0042\DE_2_W0002_P0042_T0001\TR1_W0001_P0134\TR1_2_W0001_P0134_T0001_R1_P3_K1_Ch2-Ch1.zen
11420	1.353649e-02	7.872907e-03	1.323100e-02	20151203_gfpNIPBLcf1_G2G1\MitoSys2\LSM\gfpNIPBLcf1_G1\DE_W0002_P0042\DE_2_W0002_P0042_T0001\TR1_W0001_P0134\TR1_2_W0001_P0134_T0001_R1_P3_K1_Ch2-Ch1.zen
12060	1.320843e-02	7.797643e-03	1.311000e-02	20151203_gfpNIPBLcf1_G2G1\MitoSys2\LSM\gfpNIPBLcf1_G1\DE_W0002_P0042\DE_2_W0002_P0042_T0001\TR1_W0001_P0134\TR1_2_W0001_P0134_T0001_R1_P3_K1_Ch2-Ch1.zen
12700	1.338921e-02	7.979738e-03	1.299800e-02	20151203_gfpNIPBLcf1_G2G1\MitoSys2\LSM\gfpNIPBLcf1_G1\DE_W0002_P0042\DE_2_W0002_P0042_T0001\TR1_W0001_P0134\TR1_2_W0001_P0134_T0001_R1_P3_K1_Ch2-Ch1.zen
13980	1.311770e-02	8.312305e-03	1.279300e-02	20151203_gfpNIPBLcf1_G2G1\MitoSys2\LSM\gfpNIPBLcf1_G1\DE_W0002_P0042\DE_2_W0002_P0042_T0001\TR1_W0001_P0134\TR1_2_W0001_P0134_T0001_R1_P3_K1_Ch2-Ch1.zen
15260	1.223670e-02	7.923222e-03	1.260800e-02	20151203_gfpNIPBLcf1_G2G1\MitoSys2\LSM\gfpNIPBLcf1_G1\DE_W0002_P0042\DE_2_W0002_P0042_T0001\TR1_W0001_P0134\TR1_2_W0001_P0134_T0001_R1_P3_K1_Ch2-Ch1.zen
16540	1.255758e-02	7.595698e-03	1.243800e-02	20151203_gfpNIPBLcf1_G2G1\MitoSys2\LSM\gfpNIPBLcf1_G1\DE_W0002_P0042\DE_2_W0002_P0042_T0001\TR1_W0001_P0134\TR1_2_W0001_P0134_T0001_R1_P3_K1_Ch2-Ch1.zen
17820	1.221704e-02	8.072272e-03	1.227900e-02	20151203_gfpNIPBLcf1_G2G1\MitoSys2\LSM\gfpNIPBLcf1_G1\DE_W0002_P0042\DE_2_W0002_P0042_T0001\TR1_W0001_P0134\TR1_2_W0001_P0134_T0001_R1_P3_K1_Ch2-Ch1.zen
19100	1.216462e-02	8.181240e-03	1.212800e-02	20151203_gfpNIPBLcf1_G2G1\MitoSys2\LSM\gfpNIPBLcf1_G1\DE_W0002_P0042\DE_2_W0002_P0042_T0001\TR1_W0001_P0134\TR1_2_W0001_P0134_T0001_R1_P3_K1_Ch2-Ch1.zen
20380	1.189097e-02	7.978722e-03	1.198400e-02	20151203_gfpNIPBLcf1_G2G1\MitoSys2\LSM\gfpNIPBLcf1_G1\DE_W0002_P0042\DE_2_W0002_P0042_T0001\TR1_W0001_P0134\TR1_2_W0001_P0134_T0001_R1_P3_K1_Ch2-Ch1.zen
21660	1.150998e-02	7.639346e-03	1.184400e-02	20151203_gfpNIPBLcf1_G2G1\MitoSys2\LSM\gfpNIPBLcf1_G1\DE_W0002_P0042\DE_2_W0002_P0042_T0001\TR1_W0001_P0134\TR1_2_W0001_P0134_T0001_R1_P3_K1_Ch2-Ch1.zen
22940	1.167506e-02	7.637472e-03	1.170700e-02	20151203_gfpNIPBLcf1_G2G1\MitoSys2\LSM\gfpNIPBLcf1_G1\DE_W0002_P0042\DE_2_W0002_P0042_T0001\TR1_W0001_P0134\TR1_2_W0001_P0134_T0001_R1_P3_K1_Ch2-Ch1.zen
24220	1.118463e-02	7.713359e-03	1.157200e-02	20151203_gfpNIPBLcf1_G2G1\MitoSys2\LSM\gfpNIPBLcf1_G1\DE_W0002_P0042\DE_2_W0002_P0042_T0001\TR1_W0001_P0134\TR1_2_W0001_P0134_T0001_R1_P3_K1_Ch2-Ch1.zen
25500	1.123802e-02	7.863266e-03	1.144000e-02	20151203_gfpNIPBLcf1_G2G1\MitoSys2\LSM\gfpNIPBLcf1_G1\DE_W0002_P0042\DE_2_W0002_P0042_T0001\TR1_W0001_P0134\TR1_2_W0001_P0134_T0001_R1_P3_K1_Ch2-Ch1.zen
28060	1.071326e-02	8.078931e-03	1.117700e-02	20151203_gfpNIPBLcf1_G2G1\MitoSys2\LSM\gfpNIPBLcf1_G1\DE_W0002_P0042\DE_2_W0002_P0042_T0001\TR1_W0001_P0134\TR1_2_W0001_P0134_T0001_R1_P3_K1_Ch2-Ch1.zen
30620	1.076040e-02	7.733316e-03	1.091700e-02	20151203_gfpNIPBLcf1_G2G1\MitoSys2\LSM\gfpNIPBLcf1_G1\DE_W0002_P0042\DE_2_W0002_P0042_T0001\TR1_W0001_P0134\TR1_2_W0001_P0134_T0001_R1_P3_K1_Ch2-Ch1.zen
33180	1.036517e-02	7.491889e-03	1.065800e-02	20151203_gfpNIPBLcf1_G2G1\MitoSys2\LSM\gfpNIPBLcf1_G1\DE_W0002_P0042\DE_2_W0002_P0042_T0001\TR1_W0001_P0134\TR1_2_W0001_P0134_T0001_R1_P3_K1_Ch2-Ch1.zen
35740	1.035218e-02	7.655066e-03	1.039800e-02	20151203_gfpNIPBLcf1_G2G1\MitoSys2\LSM\gfpNIPBLcf1_G1\DE_W0002_P0042\DE_2_W0002_P0042_T0001\TR1_W0001_P0134\TR1_2_W0001_P0134_T0001_R1_P3_K1_Ch2-Ch1.zen
38300	9.774697e-03	7.567895e-03	1.013800e-02	20151203_gfpNIPBLcf1_G2G1\MitoSys2\LSM\gfpNIPBLcf1_G1\DE_W0002_P0042\DE_2_W0002_P0042_T0001\TR1_W0001_P0134\TR1_2_W0001_P0134_T0001_R1_P3_K1_Ch2-Ch1.zen
40860	9.801233e-03	7.485018e-03	9.878800e-03	20151203_gfpNIPBLcf1_G2G1\MitoSys2\LSM\gfpNIPBLcf1_G1\DE_W0002_P0042\DE_2_W0002_P0042_T0001\TR1_W0001_P0134\TR1_2_W0001_P0134_T0001_R1_P3_K1_Ch2-Ch1.zen
43420	9.914087e-03	7.487258e-03	9.619700e-03	20151203_gfpNIPBLcf1_G2G1\MitoSys2\LSM\gfpNIPBLcf1_G1\DE_W0002_P0042\DE_2_W0002_P0042_T0001\TR1_W0001_P0134\TR1_2_W0001_P0134_T0001_R1_P3_K1_Ch2-Ch1.zen
45980	9.602702e-03	7.366915e-03	9.361600e-03	20151203_gfpNIPBLcf1_G2G1\MitoSys2\LSM\gfpNIPBLcf1_G1\DE_W0002_P0042\DE_2_W0002_P0042_T0001\TR1_W0001_P0134\TR1_2_W0001_P0134_T0001_R1_P3_K1_Ch2-Ch1.zen
48540	9.374614e-03	7.613790e-03	9.105200e-03	20151203_gfpNIPBLcf1_G2G1\MitoSys2\LSM\gfpNIPBLcf1_G1\DE_W0002_P0042\DE_2_W0002_P0042_T0001\TR1_W0001_P0134\TR1_2_W0001_P0134_T0001_R1_P3_K1_Ch2-Ch1.zen
51100	9.106085e-03	7.370881e-03	8.851000e-03	20151203_gfpNIPBLcf1_G2G1\MitoSys2\LSM\gfpNIPBLcf1_G1\DE_W0002_P0042\DE_2_W0002_P0042_T0001\TR1_W0001_P0134\TR1_2_W0001_P0134_T0001_R1_P3_K1_Ch2-Ch1.zen
56220	8.171165e-03	7.658798e-03	8.351600e-03	20151203_gfpNIPBLcf1_G2G1\MitoSys2\LSM\gfpNIPBLcf1_G1\DE_W0002_P0042\DE_2_W0002_P0042_T0001\TR1_W0001_P0134\TR1_2_W0001_P0134_T0001_R1_P3_K1_Ch2-Ch1.zen
61340	7.928660e-03	7.028267e-03	7.867700e-03	20151203_gfpNIPBLcf1_G2G1\MitoSys2\LSM\gfpNIPBLcf1_G1\DE_W0002_P0042\DE_2_W0002_P0042_T0001\TR1_W0001_P0134\TR1_2_W0001_P0134_T0001_R1_P3_K1_Ch2-Ch1.zen
66460	7.613405e-03	6.944332e-03	7.402500e-03	20151203_gfpNIPBLcf1_G2G1\MitoSys2\LSM\gfpNIPBLcf1_G1\DE_W0002_P0042\DE_2_W0002_P0042_T0001\TR1_W0001_P0134\TR1_2_W0001_P0134_T0001_R1_P3_K1_Ch2-Ch1.zen
71580	7.099747e-03	6.813869e-03	6.958500e-03	20151203_gfpNIPBLcf1_G2G1\MitoSys2\LSM\gfpNIPBLcf1_G1\DE_W0002_P0042\DE_2_W0002_P0042_T0001\TR1_W0001_P0134\TR1_2_W0001_P0134_T0001_R1_P3_K1_Ch2-Ch1.zen
76700	6.759809e-03	6.575005e-03	6.537200e-03	20151203_gfpNIPBLcf1_G2G1\MitoSys2\LSM\gfpNIPBLcf1_G1\DE_W0002_P0042\DE_2_W0002_P0042_T0001\TR1_W0001_P0134\TR1_2_W0001_P0134_T0001_R1_P3_K1_Ch2-Ch1.zen
81820	6.219732e-03	5.972531e-03	6.139500e-03	20151203_gfpNIPBLcf1_G2G1\MitoSys2\LSM\gfpNIPBLcf1_G1\DE_W0002_P0042\DE_2_W0002_P0042_T0001\TR1_W0001_P0134\TR1_2_W0001_P0134_T0001_R1_P3_K1_Ch2-Ch1.zen
86940	5.849258e-03	6.325839e-03	5.765400e-03	20151203_gfpNIPBLcf1_G2G1\MitoSys2\LSM\gfpNIPBLcf1_G1\DE_W0002_P0042\DE_2_W0002_P0042_T0001\TR1_W0001_P0134\TR1_2_W0001_P0134_T0001_R1_P3_K1_Ch2-Ch1.zen
92060	5.353165e-03	6.070608e-03	5.414800e-03	20151203_gfpNIPBLcf1_G2G1\MitoSys2\LSM\gfpNIPBLcf1_G1\DE_W0002_P0042\DE_2_W0002_P0042_T0001\TR1_W0001_P0134\TR1_2_W0001_P0134_T0001_R1_P3_K1_Ch2-Ch1.zen
97180	5.510058e-03	5.700301e-03	5.086900e-03	20151203_gfpNIPBLcf1_G2G1\MitoSys2\LSM\gfpNIPBLcf1_G1\DE_W0002_P0042\DE_2_W0002_P0042_T0001\TR1_W0001_P0134\TR1_2_W0001_P0134_T0001_R1_P3_K1_Ch2-Ch1.zen
102300	5.138372e-03	5.613948e-03	4.780900e-03	20151203_gfpNIPBLcf1_G2G1\MitoSys2\LSM\gfpNIPBLcf1_G1\DE_W0002_P0042\DE_2_W0002_P0042_T0001\TR1_W0001_P0134\TR1_2_W0001_P0134_T0001_R1_P3_K1_Ch2-Ch1.zen
112540	4.744812e-03	5.181513e-03	4.230100e-03	20151203_gfpNIPBLcf1_G2G1\MitoSys2\LSM\gfpNIPBLcf1_G1\DE_W0002_P0042\DE_2_W0002_P0042_T0001\TR1_W0001_P0134\TR1_2_W0001_P0134_T0001_R1_P3_K1_Ch2-Ch1.zen
122780	4.444944e-03	5.025049e-03	3.753200e-03	20151203_gfpNIPBLcf1_G2G1\MitoSys2\LSM\gfpNIPBLcf1_G1\DE_W0002_P0042\DE_2_W0002_P0042_T0001\TR1_W0001_P0134\TR1_2_W0001_P0134_T0001_R1_P3_K1_Ch2-Ch1.zen
133020	3.781769e-03	4.701103e-03	3.340600e-03	20151203_gfpNIPBLcf1_G2G1\MitoSys2\LSM\gfpNIPBLcf1_G1\DE_W0002_P0042\DE_2_W0002_P0042_T0001\TR1_W0001_P0134\TR1_2_W0001_P0134_T0001_R1_P3_K1_Ch2-Ch1.zen
143260	3.345669e-03	4.228345e-03	2.983300e-03	20151203_gfpNIPBLcf1_G2G1\MitoSys2\LSM\gfpNIPBLcf1_G1\DE_W0002_P0042\DE_2_W0002_P0042_T0001\TR1_W0001_P0134\TR1_2_W0001_P0134_T0001_R1_P3_K1_Ch2-Ch1.zen
153500	2.940516e-03	3.997492e-03	2.673400e-03	20151203_gfpNIPBLcf1_G2G1\MitoSys2\LSM\gfpNIPBLcf1_G1\DE_W0002_P0042\DE_2_W0002_P0042_T0001\TR1_W0001_P0134\TR1_2_W0001_P0134_T0001_R1_P3_K1_Ch2-Ch1.zen
163740	2.497347e-03	3.859896e-03	2.403800e-03	20151203_gfpNIPBLcf1_G2G1\MitoSys2\LSM\gfpNIPBLcf1_G1\DE_W0002_P0042\DE_2_W0002_P0042_T0001\TR1_W0001_P0134\TR1_2_W0001_P0134_T0001_R1_P3_K1_Ch2-Ch1.zen
173980	2.055735e-03	3.518943e-03	2.168700e-03	20151203_gfpNIPBLcf1_G2G1\MitoSys2\LSM\gfpNIPBLcf1_G1\DE_W0002_P0042\DE_2_W0002_P0042_T0001\TR1_W0001_P0134\TR1_2_W0001_P0134_T0001_R1_P3_K1_Ch2-Ch1.zen
184220	2.088428e-03	3.244045e-03	1.962900e-03	20151203_gfpNIPBLcf1_G2G1\MitoSys2\LSM\gfpNIPBLcf1_G1\DE_W0002_P0042\DE_2_W0002_P0042_T0001\TR1_W0001_P0134\TR1_2_W0001_P0134_T0001_R1_P3_K1_Ch2-Ch1.zen
194460	2.211495e-03	2.945783e-03	1.782100e-03	20151203_gfpNIPBLcf1_G2G1\MitoSys2\LSM\gfpNIPBLcf1_G1\DE_W0002_P0042\DE_2_W0002_P0042_T0001\TR1_W0001_P0134\TR1_2_W0001_P0134_T0001_R1_P3_K1_Ch2-Ch1.zen
204700	1.997522e-03	2.830052e-03	1.622700e-03	20151203_gfpNIPBLcf1_G2G1\MitoSys2\LSM\gfpNIPBLcf1_G1\DE_W0002_P0042\DE_2_W0002_P0042_T0001\TR1_W0001_P0134\TR1_2_W0001_P0134_T0001_R1_P3_K1_Ch2-Ch1.zen
225180	1.151065e-03	2.943158e-03	1.356600e-03	20151203_gfpNIPBLcf1_G2G1\MitoSys2\LSM\gfpNIPBLcf1_G1\DE_W0002_P0042\DE_2_W0002_P0042_T0001\TR1_W0001_P0134\TR1_2_W0001_P0134_T0001_R1_P3_K1_Ch2-Ch1.zen
245660	6.118353e-04	3.161214e-03	1.145700e-03	20151203_gfpNIPBLcf1_G2G1\MitoSys2\LSM\gfpNIPBLcf1_G1\DE_W0002_P0042\DE_2_W0002_P0042_T0001\TR1_W0001_P0134\TR1_2_W0001_P0134_T0001_R1_P3_K1_Ch2-Ch1.zen
266140	2.325447e-04	3.457157e-03	9.763900e-04	20151203_gfpNIPBLcf1_G2G1\MitoSys2\LSM\gfpNIPBLcf1_G1\DE_W0002_P0042\DE_2_W0002_P0042_T0001\TR1_W0001_P0134\TR1_2_W0001_P0134_T0001_R1_P3_K1_Ch2-Ch1.zen
286620	-9.650754e-05	2.972372e-03	8.388700e-04	20151203_gfpNIPBLcf1_G2G1\MitoSys2\LSM\gfpNIPBLcf1_G1\DE_W0002_P0042\DE_2_W0002_P0042_T0001\TR1_W0001_P0134\TR1_2_W0001_P0134_T0001_R1_P3_K1_Ch2-Ch1.zen
307100	-4.117655e-04	3.304507e-03	7.260000e-04	20151203_gfpNIPBLcf1_G2G1\MitoSys2\LSM\gfpNIPBLcf1_G1\DE_W0002_P0042\DE_2_W0002_P0042_T0001\TR1_W0001_P0134\TR1_2_W0001_P0134_T0001_R1_P3_K1_Ch2-Ch1.zen
327580	-6.212841e-04	3.151701e-03	6.324700e-04	20151203_gfpNIPBLcf1_G2G1\MitoSys2\LSM\gfpNIPBLcf1_G1\DE_W0002_P0042\DE_2_W0002_P0042_T0001\TR1_W0001_P0134\TR1_2_W0001_P0134_T0001_R1_P3_K1_Ch2-Ch1.zen
348060	-1.012466e-03	3.450112e-03	5.542900e-04	20151203_gfpNIPBLcf1_G2G1\MitoSys2\LSM\gfpNIPBLcf1_G1\DE_W0002_P0042\DE_2_W0002_P0042_T0001\TR1_W0001_P0134\TR1_2_W0001_P0134_T0001_R1_P3_K1_Ch2-Ch1.zen
368540	-1.259094e-03	3.613951e-03	4.884200e-04	20151203_gfpNIPBLcf1_G2G1\MitoSys2\LSM\gfpNIPBLcf1_G1\DE_W0002_P0042\DE_2_W0002_P0042_T0001\TR1_W0001_P0134\TR1_2_W0001_P0134_T0001_R1_P3_K1_Ch2-Ch1.zen
389020	-1.196191e-03	4.084508e-03	4.325200e-04	20151203_gfpNIPBLcf1_G2G1\MitoSys2\LSM\gfpNIPBLcf1_G1\DE_W0002_P0042\DE_2_W0002_P0042_T0001\TR1_W0001_P0134\TR1_2_W0001_P0134_T0001_R1_P3_K1_Ch2-Ch1.zen
409500	-1.232983e-03	4.003692e-03	3.847700e-04	20151203_gfpNIPBLcf1_G2G1\MitoSys2\LSM\gfpNIPBLcf1_G1\DE_W0002_P0042\DE_2_W0002_P0042_T0001\TR1_W0001_P0134\TR1_2_W0001_P0134_T0001_R1_P3_K1_Ch2-Ch1.zen
450460	-1.463227e-03	4.113404e-03	3.082800e-04	20151203_gfpNIPBLcf1_G2G1\MitoSys2\LSM\gfpNIPBLcf1_G1\DE_W0002_P0042\DE_2_W0002_P0042_T0001\TR1_W0001_P0134\TR1_2_W0001_P0134_T0001_R1_P3_K1_Ch2-Ch1.zen
491420	-1.747086e-03	3.966621e-03	2.506100e-04	20151203_gfpNIPBLcf1_G2G1\MitoSys2\LSM\gfpNIPBLcf1_G1\DE_W0002_P0042\DE_2_W0002_P0042_T0001\TR1_W0001_P0134\TR1_2_W0001_P0134_T0001_R1_P3_K1_Ch2-Ch1.zen
532380	-1.864158e-03	4.705877e-03	2.063200e-04	20151203_gfpNIPBLcf1_G2G1\MitoSys2\LSM\gfpNIPBLcf1_G1\DE_W0002_P0042\DE_2_W0002_P0042_T0001\TR1_W0001_P0134\TR1_2_W0001_P0134_T0001_R1_P3_K1_Ch2-Ch1.zen
573340	-1.922763e-03	4.492332e-03	1.717600e-04	20151203_gfpNIPBLcf1_G2G1\MitoSys2\LSM\gfpNIPBLcf1_G1\DE_W0002_P0042\DE_2_W0002_P0042_T0001\TR1_W0001_P0134\TR1_2_W0001_P0134_T0001_R1_P3_K1_Ch2-Ch1.zen
614300	-1.526699e-03	3.747596e-03	1.444200e-04	20151203_gfpNIPBLcf1_G2G1\MitoSys2\LSM\gfpNIPBLcf1_G1\DE_W0002_P0042\DE_2_W0002_P0042_T0001\TR1_W0001_P0134\TR1_2_W0001_P0134_T0001_R1_P3_K1_Ch2-Ch1.zen
655260	-1.288766e-03	3.053435e-03	1.225100e-04	20151203_gfpNIPBLcf1_G2G1\MitoSys2\LSM\gfpNIPBLcf1_G1\DE_W0002_P0042\DE_2_W0002_P0042_T0001\TR1_W0001_P0134\TR1_2_W0001_P0134_T0001_R1_P3_K1_Ch2-Ch1.zen
696220	-8.360368e-04	2.846897e-03	1.047700e-04	20151203_gfpNIPBLcf1_G2G1\MitoSys2\LSM\gfpNIPBLcf1_G1\DE_W0002_P0042\DE_2_W0002_P0042_T0001\TR1_W0001_P0134\TR1_2_W0001_P0134_T0001_R1_P3_K1_Ch2-Ch1.zen
737180	-1.393106e-03	3.597197e-03	9.026000e-05	20151203_gfpNIPBLcf1_G2G1\MitoSys2\LSM\gfpNIPBLcf1_G1\DE_W0002_P0042\DE_2_W0002_P0042_T0001\TR1_W0001_P0134\TR1_2_W0001_P0134_T0001_R1_P3_K1_Ch2-Ch1.zen
778140	-1.891664e-03	4.600460e-03	7.827900e-05	20151203_gfpNIPBLcf1_G2G1\MitoSys2\LSM\gfpNIPBLcf1_G1\DE_W0002_P0042\DE_2_W0002_P0042_T0001\TR1_W0001_P0134\TR1_2_W0001_P0134_T0001_R1_P3_K1_Ch2-Ch1.zen
819100	-1.819573e-03	5.001843e-03	6.830600e-05	20151203_gfpNIPBLcf1_G2G1\MitoSys2\LSM\gfpNIPBLcf1_G1\DE_W0002_P0042\DE_2_W0002_P0042_T0001\TR1_W0001_P0134\TR1_2_W0001_P0134_T0001_R1_P3_K1_Ch2-Ch1.zen
901020	-1.083759e-03	4.203067e-03	5.287700e-05	20151203_gfpNIPBLcf1_G2G1\MitoSys2\LSM\gfpNIPBLcf1_G1\DE_W0002_P0042\DE_2_W0002_P0042_T0001\TR1_W0001_P0134\TR1_2_W0001_P0134_T0001_R1_P3_K1_Ch2-Ch1.zen
982940	3.137809e-04	3.354222e-03	4.173600e-05	20151203_gfpNIPBLcf1_G2G1\MitoSys2\LSM\gfpNIPBLcf1_G1\DE_W0002_P0042\DE_2_W0002_P0042_T0001\TR1_W0001_P0134\TR1_2_W0001_P0134_T0001_R1_P3_K1_Ch2-Ch1.zen
1064860	7.463514e-04	3.288843e-03	3.350100e-05	20151203_gfpNIPBLcf1_G2G1\MitoSys2\LSM\gfpNIPBLcf1_G1\DE_W0002_P0042\DE_2_W0002_P0042_T0001\TR1_W0001_P0134\TR1_2_W0001_P0134_T0001_R1_P3_K1_Ch2-Ch1.zen
1146780	1.274989e-04	3.505406e-03	2.728800e-05	20151203_gfpNIPBLcf1_G2G1\MitoSys2\LSM\gfpNIPBLcf1_G1\DE_W0002_P0042\DE_2_W0002_P0042_T0001\TR1_W0001_P0134\TR1_2_W0001_P0134_T0001_R1_P3_K1_Ch2-Ch1.zen
1228700	2.619451e-04	4.093602e-03	2.251800e-05	20151203_gfpNIPBLcf1_G2G1\MitoSys2\LSM\gfpNIPBLcf1_G1\DE_W0002_P0042\DE_2_W0002_P0042_T0001\TR1_W0001_P0134\TR1_2_W0001_P0134_T0001_R1_P3_K1_Ch2-Ch1.zen
1310620	-1.440622e-04	5.105927e-03	1.879600e-05	20151203_gfpNIPBLcf1_G2G1\MitoSys2\LSM\gfpNIPBLcf1_G1\DE_W0002_P0042\DE_2_W0002_P0042_T0001\TR1_W0001_P0134\TR1_2_W0001_P0134_T0001_R1_P3_K1_Ch2-Ch1.zen
1392540	-6.916611e-04	4.489219e-03	1.585100e-05	20151203_gfpNIPBLcf1_G2G1\MitoSys2\LSM\gfpNIPBLcf1_G1\DE_W0002_P0042\DE_2_W0002_P0042_T0001\TR1_W0001_P0134\TR1_2_W0001_P0134_T0001_R1_P3_K1_Ch2-Ch1.zen
1474460	-7.380619e-04	4.418139e-03	1.349100e-05	20151203_gfpNIPBLcf1_G2G1\MitoSys2\LSM\gfpNIPBLcf1_G1\DE_W0002_P0042\DE_2_W0002_P0042_T0001\TR1_W0001_P0134\TR1_2_W0001_P0134_T0001_R1_P3_K1_Ch2-Ch1.zen
1556380	-1.676052e-03	4.221496e-03	1.157900e-05	20151203_gfpNIPBLcf1_G2G1\MitoSys2\LSM\gfpNIPBLcf1_G1\DE_W0002_P0042\DE_2_W0002_P0042_T0001\TR1_W0001_P0134\TR1_2_W0001_P0134_T0001_R1_P3_K1_Ch2-Ch1.zen
10	2.638702e-01	2.429627e-01	2.387500e-01	20151203_gfpNIPBLcf1_G2G1\MitoSys2\LSM\gfpNIPBLcf1_G1\DE_W0002_P0042\DE_2_W0002_P0042_T0001\TR1_W0001_P0134\TR1_2_W0001_P0134_T0001_R1_P5_K1_Ch2-Ch1.zen
20	3.138567e-01	2.131605e-01	2.341100e-01	20151203_gfpNIPBLcf1_G2G1\MitoSys2\LSM\gfpNIPBLcf1_G1\DE_W0002_P0042\DE_2_W0002_P0042_T0001\TR1_W0001_P0134\TR1_2_W0001_P0134_T0001_R1_P5_K1_Ch2-Ch1.zen
30	2.448456e-01	2.761489e-01	2.298500e-01	20151203_gfpNIPBLcf1_G2G1\MitoSys2\LSM\gfpNIPBLcf1_G1\DE_W0002_P0042\DE_2_W0002_P0042_T0001\TR1_W0001_P0134\TR1_2_W0001_P0134_T0001_R1_P5_K1_Ch2-Ch1.zen
40	2.144380e-01	1.766026e-01	2.259500e-01	20151203_gfpNIPBLcf1_G2G1\MitoSys2\LSM\gfpNIPBLcf1_G1\DE_W0002_P0042\DE_2_W0002_P0042_T0001\TR1_W0001_P0134\TR1_2_W0001_P0134_T0001_R1_P5_K1_Ch2-Ch1.zen
50	1.690287e-01	2.582359e-01	2.223800e-01	20151203_gfpNIPBLcf1_G2G1\MitoSys2\LSM\gfpNIPBLcf1_G1\DE_W0002_P0042\DE_2_W0002_P0042_T0001\TR1_W0001_P0134\TR1_2_W0001_P0134_T0001_R1_P5_K1_Ch2-Ch1.zen
60	2.052436e-01	1.677582e-01	2.191000e-01	20151203_gfpNIPBLcf1_G2G1\MitoSys2\LSM\gfpNIPBLcf1_G1\DE_W0002_P0042\DE_2_W0002_P0042_T0001\TR1_W0001_P0134\TR1_2_W0001_P0134_T0001_R1_P5_K1_Ch2-Ch1.zen
70	1.428697e-01	1.972476e-01	2.160900e-01	20151203_gfpNIPBLcf1_G2G1\MitoSys2\LSM\gfpNIPBLcf1_G1\DE_W0002_P0042\DE_2_W0002_P0042_T0001\TR1_W0001_P0134\TR1_2_W0001_P0134_T0001_R1_P5_K1_Ch2-Ch1.zen
80	1.593409e-01	2.322679e-01	2.133300e-01	20151203_gfpNIPBLcf1_G2G1\MitoSys2\LSM\gfpNIPBLcf1_G1\DE_W0002_P0042\DE_2_W0002_P0042_T0001\TR1_W0001_P0134\TR1_2_W0001_P0134_T0001_R1_P5_K1_Ch2-Ch1.zen
90	2.101562e-01	1.693597e-01	2.107900e-01	20151203_gfpNIPBLcf1_G2G1\MitoSys2\LSM\gfpNIPBLcf1_G1\DE_W0002_P0042\DE_2_W0002_P0042_T0001\TR1_W0001_P0134\TR1_2_W0001_P0134_T0001_R1_P5_K1_Ch2-Ch1.zen
100	1.960575e-01	1.527524e-01	2.084500e-01	20151203_gfpNIPBLcf1_G2G1\MitoSys2\LSM\gfpNIPBLcf1_G1\DE_W0002_P0042\DE_2_W0002_P0042_T0001\TR1_W0001_P0134\TR1_2_W0001_P0134_T0001_R1_P5_K1_Ch2-Ch1.zen
120	2.363742e-01	1.776521e-01	2.042900e-01	20151203_gfpNIPBLcf1_G2G1\MitoSys2\LSM\gfpNIPBLcf1_G1\DE_W0002_P0042\DE_2_W0002_P0042_T0001\TR1_W0001_P0134\TR1_2_W0001_P0134_T0001_R1_P5_K1_Ch2-Ch1.zen
140	1.854722e-01	1.360352e-01	2.007400e-01	20151203_gfpNIPBLcf1_G2G1\MitoSys2\LSM\gfpNIPBLcf1_G1\DE_W0002_P0042\DE_2_W0002_P0042_T0001\TR1_W0001_P0134\TR1_2_W0001_P0134_T0001_R1_P5_K1_Ch2-Ch1.zen
160	2.189986e-01	1.900835e-01	1.976700e-01	20151203_gfpNIPBLcf1_G2G1\MitoSys2\LSM\gfpNIPBLcf1_G1\DE_W0002_P0042\DE_2_W0002_P0042_T0001\TR1_W0001_P0134\TR1_2_W0001_P0134_T0001_R1_P5_K1_Ch2-Ch1.zen
180	2.122692e-01	1.467575e-01	1.950000e-01	20151203_gfpNIPBLcf1_G2G1\MitoSys2\LSM\gfpNIPBLcf1_G1\DE_W0002_P0042\DE_2_W0002_P0042_T0001\TR1_W0001_P0134\TR1_2_W0001_P0134_T0001_R1_P5_K1_Ch2-Ch1.zen
200	1.592420e-01	1.503648e-01	1.926500e-01	20151203_gfpNIPBLcf1_G2G1\MitoSys2\LSM\gfpNIPBLcf1_G1\DE_W0002_P0042\DE_2_W0002_P0042_T0001\TR1_W0001_P0134\TR1_2_W0001_P0134_T0001_R1_P5_K1_Ch2-Ch1.zen
220	2.232467e-01	1.268034e-01	1.905700e-01	20151203_gfpNIPBLcf1_G2G1\MitoSys2\LSM\gfpNIPBLcf1_G1\DE_W0002_P0042\DE_2_W0002_P0042_T0001\TR1_W0001_P0134\TR1_2_W0001_P0134_T0001_R1_P5_K1_Ch2-Ch1.zen
240	1.561336e-01	1.346438e-01	1.887100e-01	20151203_gfpNIPBLcf1_G2G1\MitoSys2\LSM\gfpNIPBLcf1_G1\DE_W0002_P0042\DE_2_W0002_P0042_T0001\TR1_W0001_P0134\TR1_2_W0001_P0134_T0001_R1_P5_K1_Ch2-Ch1.zen
260	2.336531e-01	1.812741e-01	1.870300e-01	20151203_gfpNIPBLcf1_G2G1\MitoSys2\LSM\gfpNIPBLcf1_G1\DE_W0002_P0042\DE_2_W0002_P0042_T0001\TR1_W0001_P0134\TR1_2_W0001_P0134_T0001_R1_P5_K1_Ch2-Ch1.zen
280	1.856295e-01	1.727250e-01	1.854900e-01	20151203_gfpNIPBLcf1_G2G1\MitoSys2\LSM\gfpNIPBLcf1_G1\DE_W0002_P0042\DE_2_W0002_P0042_T0001\TR1_W0001_P0134\TR1_2_W0001_P0134_T0001_R1_P5_K1_Ch2-Ch1.zen
300	2.011206e-01	1.312262e-01	1.840700e-01	20151203_gfpNIPBLcf1_G2G1\MitoSys2\LSM\gfpNIPBLcf1_G1\DE_W0002_P0042\DE_2_W0002_P0042_T0001\TR1_W0001_P0134\TR1_2_W0001_P0134_T0001_R1_P5_K1_Ch2-Ch1.zen
340	1.687922e-01	9.108577e-02	1.815100e-01	20151203_gfpNIPBLcf1_G2G1\MitoSys2\LSM\gfpNIPBLcf1_G1\DE_W0002_P0042\DE_2_W0002_P0042_T0001\TR1_W0001_P0134\TR1_2_W0001_P0134_T0001_R1_P5_K1_Ch2-Ch1.zen
380	1.755054e-01	1.000708e-01	1.792200e-01	20151203_gfpNIPBLcf1_G2G1\MitoSys2\LSM\gfpNIPBLcf1_G1\DE_W0002_P0042\DE_2_W0002_P0042_T0001\TR1_W0001_P0134\TR1_2_W0001_P0134_T0001_R1_P5_K1_Ch2-Ch1.zen
420	1.778165e-01	1.098254e-01	1.771100e-01	20151203_gfpNIPBLcf1_G2G1\MitoSys2\LSM\gfpNIPBLcf1_G1\DE_W0002_P0042\DE_2_W0002_P0042_T0001\TR1_W0001_P0134\TR1_2_W0001_P0134_T0001_R1_P5_K1_Ch2-Ch1.zen
460	1.918586e-01	1.092342e-01	1.751300e-01	20151203_gfpNIPBLcf1_G2G1\MitoSys2\LSM\gfpNIPBLcf1_G1\DE_W0002_P0042\DE_2_W0002_P0042_T0001\TR1_W0001_P0134\TR1_2_W0001_P0134_T0001_R1_P5_K1_Ch2-Ch1.zen
500	2.180692e-01	1.369506e-01	1.732500e-01	20151203_gfpNIPBLcf1_G2G1\MitoSys2\LSM\gfpNIPBLcf1_G1\DE_W0002_P0042\DE_2_W0002_P0042_T0001\TR1_W0001_P0134\TR1_2_W0001_P0134_T0001_R1_P5_K1_Ch2-Ch1.zen
540	1.537169e-01	1.094519e-01	1.714400e-01	20151203_gfpNIPBLcf1_G2G1\MitoSys2\LSM\gfpNIPBLcf1_G1\DE_W0002_P0042\DE_2_W0002_P0042_T0001\TR1_W0001_P0134\TR1_2_W0001_P0134_T0001_R1_P5_K1_Ch2-Ch1.zen
580	1.434653e-01	1.193795e-01	1.696900e-01	20151203_gfpNIPBLcf1_G2G1\MitoSys2\LSM\gfpNIPBLcf1_G1\DE_W0002_P0042\DE_2_W0002_P0042_T0001\TR1_W0001_P0134\TR1_2_W0001_P0134_T0001_R1_P5_K1_Ch2-Ch1.zen
620	2.116593e-01	1.374814e-01	1.679800e-01	20151203_gfpNIPBLcf1_G2G1\MitoSys2\LSM\gfpNIPBLcf1_G1\DE_W0002_P0042\DE_2_W0002_P0042_T0001\TR1_W0001_P0134\TR1_2_W0001_P0134_T0001_R1_P5_K1_Ch2-Ch1.zen
660	1.818682e-01	1.096053e-01	1.663100e-01	20151203_gfpNIPBLcf1_G2G1\MitoSys2\LSM\gfpNIPBLcf1_G1\DE_W0002_P0042\DE_2_W0002_P0042_T0001\TR1_W0001_P0134\TR1_2_W0001_P0134_T0001_R1_P5_K1_Ch2-Ch1.zen
700	1.661528e-01	1.123522e-01	1.646700e-01	20151203_gfpNIPBLcf1_G2G1\MitoSys2\LSM\gfpNIPBLcf1_G1\DE_W0002_P0042\DE_2_W0002_P0042_T0001\TR1_W0001_P0134\TR1_2_W0001_P0134_T0001_R1_P5_K1_Ch2-Ch1.zen
780	1.647304e-01	8.224656e-02	1.614900e-01	20151203_gfpNIPBLcf1_G2G1\MitoSys2\LSM\gfpNIPBLcf1_G1\DE_W0002_P0042\DE_2_W0002_P0042_T0001\TR1_W0001_P0134\TR1_2_W0001_P0134_T0001_R1_P5_K1_Ch2-Ch1.zen
860	1.303690e-01	9.137050e-02	1.584400e-01	20151203_gfpNIPBLcf1_G2G1\MitoSys2\LSM\gfpNIPBLcf1_G1\DE_W0002_P0042\DE_2_W0002_P0042_T0001\TR1_W0001_P0134\TR1_2_W0001_P0134_T0001_R1_P5_K1_Ch2-Ch1.zen
940	1.419859e-01	9.556434e-02	1.554900e-01	20151203_gfpNIPBLcf1_G2G1\MitoSys2\LSM\gfpNIPBLcf1_G1\DE_W0002_P0042\DE_2_W0002_P0042_T0001\TR1_W0001_P0134\TR1_2_W0001_P0134_T0001_R1_P5_K1_Ch2-Ch1.zen
1020	1.542382e-01	1.078569e-01	1.526500e-01	20151203_gfpNIPBLcf1_G2G1\MitoSys2\LSM\gfpNIPBLcf1_G1\DE_W0002_P0042\DE_2_W0002_P0042_T0001\TR1_W0001_P0134\TR1_2_W0001_P0134_T0001_R1_P5_K1_Ch2-Ch1.zen
1100	1.602368e-01	1.062016e-01	1.499100e-01	20151203_gfpNIPBLcf1_G2G1\MitoSys2\LSM\gfpNIPBLcf1_G1\DE_W0002_P0042\DE_2_W0002_P0042_T0001\TR1_W0001_P0134\TR1_2_W0001_P0134_T0001_R1_P5_K1_Ch2-Ch1.zen
1180	1.139211e-01	1.392617e-01	1.472800e-01	20151203_gfpNIPBLcf1_G2G1\MitoSys2\LSM\gfpNIPBLcf1_G1\DE_W0002_P0042\DE_2_W0002_P0042_T0001\TR1_W0001_P0134\TR1_2_W0001_P0134_T0001_R1_P5_K1_Ch2-Ch1.zen
1260	1.534347e-01	8.796380e-02	1.447400e-01	20151203_gfpNIPBLcf1_G2G1\MitoSys2\LSM\gfpNIPBLcf1_G1\DE_W0002_P0042\DE_2_W0002_P0042_T0001\TR1_W0001_P0134\TR1_2_W0001_P0134_T0001_R1_P5_K1_Ch2-Ch1.zen
1340	1.364366e-01	9.533981e-02	1.423000e-01	20151203_gfpNIPBLcf1_G2G1\MitoSys2\LSM\gfpNIPBLcf1_G1\DE_W0002_P0042\DE_2_W0002_P0042_T0001\TR1_W0001_P0134\TR1_2_W0001_P0134_T0001_R1_P5_K1_Ch2-Ch1.zen
1420	1.534325e-01	9.487123e-02	1.399500e-01	20151203_gfpNIPBLcf1_G2G1\MitoSys2\LSM\gfpNIPBLcf1_G1\DE_W0002_P0042\DE_2_W0002_P0042_T0001\TR1_W0001_P0134\TR1_2_W0001_P0134_T0001_R1_P5_K1_Ch2-Ch1.zen
1500	1.262328e-01	7.298583e-02	1.376900e-01	20151203_gfpNIPBLcf1_G2G1\MitoSys2\LSM\gfpNIPBLcf1_G1\DE_W0002_P0042\DE_2_W0002_P0042_T0001\TR1_W0001_P0134\TR1_2_W0001_P0134_T0001_R1_P5_K1_Ch2-Ch1.zen
1660	1.484851e-01	7.764025e-02	1.334200e-01	20151203_gfpNIPBLcf1_G2G1\MitoSys2\LSM\gfpNIPBLcf1_G1\DE_W0002_P0042\DE_2_W0002_P0042_T0001\TR1_W0001_P0134\TR1_2_W0001_P0134_T0001_R1_P5_K1_Ch2-Ch1.zen
1820	1.337005e-01	9.007397e-02	1.294500e-01	20151203_gfpNIPBLcf1_G2G1\MitoSys2\LSM\gfpNIPBLcf1_G1\DE_W0002_P0042\DE_2_W0002_P0042_T0001\TR1_W0001_P0134\TR1_2_W0001_P0134_T0001_R1_P5_K1_Ch2-Ch1.zen
1980	1.241991e-01	5.230431e-02	1.257600e-01	20151203_gfpNIPBLcf1_G2G1\MitoSys2\LSM\gfpNIPBLcf1_G1\DE_W0002_P0042\DE_2_W0002_P0042_T0001\TR1_W0001_P0134\TR1_2_W0001_P0134_T0001_R1_P5_K1_Ch2-Ch1.zen
2140	1.209457e-01	7.636739e-02	1.223300e-01	20151203_gfpNIPBLcf1_G2G1\MitoSys2\LSM\gfpNIPBLcf1_G1\DE_W0002_P0042\DE_2_W0002_P0042_T0001\TR1_W0001_P0134\TR1_2_W0001_P0134_T0001_R1_P5_K1_Ch2-Ch1.zen
2300	1.174839e-01	6.237206e-02	1.191300e-01	20151203_gfpNIPBLcf1_G2G1\MitoSys2\LSM\gfpNIPBLcf1_G1\DE_W0002_P0042\DE_2_W0002_P0042_T0001\TR1_W0001_P0134\TR1_2_W0001_P0134_T0001_R1_P5_K1_Ch2-Ch1.zen
2460	1.175859e-01	7.216839e-02	1.161500e-01	20151203_gfpNIPBLcf1_G2G1\MitoSys2\LSM\gfpNIPBLcf1_G1\DE_W0002_P0042\DE_2_W0002_P0042_T0001\TR1_W0001_P0134\TR1_2_W0001_P0134_T0001_R1_P5_K1_Ch2-Ch1.zen
2620	1.166724e-01	5.225773e-02	1.133500e-01	20151203_gfpNIPBLcf1_G2G1\MitoSys2\LSM\gfpNIPBLcf1_G1\DE_W0002_P0042\DE_2_W0002_P0042_T0001\TR1_W0001_P0134\TR1_2_W0001_P0134_T0001_R1_P5_K1_Ch2-Ch1.zen
2780	9.843661e-02	5.618588e-02	1.107300e-01	20151203_gfpNIPBLcf1_G2G1\MitoSys2\LSM\gfpNIPBLcf1_G1\DE_W0002_P0042\DE_2_W0002_P0042_T0001\TR1_W0001_P0134\TR1_2_W0001_P0134_T0001_R1_P5_K1_Ch2-Ch1.zen
2940	1.117278e-01	6.628052e-02	1.082700e-01	20151203_gfpNIPBLcf1_G2G1\MitoSys2\LSM\gfpNIPBLcf1_G1\DE_W0002_P0042\DE_2_W0002_P0042_T0001\TR1_W0001_P0134\TR1_2_W0001_P0134_T0001_R1_P5_K1_Ch2-Ch1.zen
3100	1.020400e-01	7.119444e-02	1.059600e-01	20151203_gfpNIPBLcf1_G2G1\MitoSys2\LSM\gfpNIPBLcf1_G1\DE_W0002_P0042\DE_2_W0002_P0042_T0001\TR1_W0001_P0134\TR1_2_W0001_P0134_T0001_R1_P5_K1_Ch2-Ch1.zen
3420	1.021173e-01	7.093745e-02	1.017200e-01	20151203_gfpNIPBLcf1_G2G1\MitoSys2\LSM\gfpNIPBLcf1_G1\DE_W0002_P0042\DE_2_W0002_P0042_T0001\TR1_W0001_P0134\TR1_2_W0001_P0134_T0001_R1_P5_K1_Ch2-Ch1.zen
3740	9.632538e-02	7.005086e-02	9.792500e-02	20151203_gfpNIPBLcf1_G2G1\MitoSys2\LSM\gfpNIPBLcf1_G1\DE_W0002_P0042\DE_2_W0002_P0042_T0001\TR1_W0001_P0134\TR1_2_W0001_P0134_T0001_R1_P5_K1_Ch2-Ch1.zen
4060	9.112541e-02	5.651437e-02	9.450700e-02	20151203_gfpNIPBLcf1_G2G1\MitoSys2\LSM\gfpNIPBLcf1_G1\DE_W0002_P0042\DE_2_W0002_P0042_T0001\TR1_W0001_P0134\TR1_2_W0001_P0134_T0001_R1_P5_K1_Ch2-Ch1.zen
[truncated: 6,758 more rows]
