# Supplementary material for: Absolute quantification of cohesin, CTCF and their regulators in human cells
Source: eLife. 2019 Jun 17;8:e46269. doi: 10.7554/eLife.46269 (PMC6606026; doi:10.7554/eLife.46269)
Supplement: Figure 2—source data 1. [file elife-46269-fig2-data1.zip › Figure 2 - source data 1/20151203_gfpNIPBLcf1_G2G1/2c_opt_time_col_ic_Ch1.txt]

time_s	Ch1_kHz	path
0	3.319997e+01	20151203_gfpNIPBLcf1_G2G1\MitoSys2\LSM\gfpNIPBLcf1_G1\DE_W0002_P0027\DE_2_W0002_P0027_T0001\TR1_W0001_P0086\TR1_2_W0001_P0086_T0001_R1_P1_K1_Ch2-Ch1.zen
6.000010e-02	3.271664e+01	20151203_gfpNIPBLcf1_G2G1\MitoSys2\LSM\gfpNIPBLcf1_G1\DE_W0002_P0027\DE_2_W0002_P0027_T0001\TR1_W0001_P0086\TR1_2_W0001_P0086_T0001_R1_P1_K1_Ch2-Ch1.zen
1.200000e-01	3.304997e+01	20151203_gfpNIPBLcf1_G2G1\MitoSys2\LSM\gfpNIPBLcf1_G1\DE_W0002_P0027\DE_2_W0002_P0027_T0001\TR1_W0001_P0086\TR1_2_W0001_P0086_T0001_R1_P1_K1_Ch2-Ch1.zen
1.800000e-01	3.571663e+01	20151203_gfpNIPBLcf1_G2G1\MitoSys2\LSM\gfpNIPBLcf1_G1\DE_W0002_P0027\DE_2_W0002_P0027_T0001\TR1_W0001_P0086\TR1_2_W0001_P0086_T0001_R1_P1_K1_Ch2-Ch1.zen
2.400000e-01	3.371664e+01	20151203_gfpNIPBLcf1_G2G1\MitoSys2\LSM\gfpNIPBLcf1_G1\DE_W0002_P0027\DE_2_W0002_P0027_T0001\TR1_W0001_P0086\TR1_2_W0001_P0086_T0001_R1_P1_K1_Ch2-Ch1.zen
3.000000e-01	3.144997e+01	20151203_gfpNIPBLcf1_G2G1\MitoSys2\LSM\gfpNIPBLcf1_G1\DE_W0002_P0027\DE_2_W0002_P0027_T0001\TR1_W0001_P0086\TR1_2_W0001_P0086_T0001_R1_P1_K1_Ch2-Ch1.zen
3.600000e-01	3.223330e+01	20151203_gfpNIPBLcf1_G2G1\MitoSys2\LSM\gfpNIPBLcf1_G1\DE_W0002_P0027\DE_2_W0002_P0027_T0001\TR1_W0001_P0086\TR1_2_W0001_P0086_T0001_R1_P1_K1_Ch2-Ch1.zen
4.200000e-01	2.789997e+01	20151203_gfpNIPBLcf1_G2G1\MitoSys2\LSM\gfpNIPBLcf1_G1\DE_W0002_P0027\DE_2_W0002_P0027_T0001\TR1_W0001_P0086\TR1_2_W0001_P0086_T0001_R1_P1_K1_Ch2-Ch1.zen
4.800000e-01	2.848331e+01	20151203_gfpNIPBLcf1_G2G1\MitoSys2\LSM\gfpNIPBLcf1_G1\DE_W0002_P0027\DE_2_W0002_P0027_T0001\TR1_W0001_P0086\TR1_2_W0001_P0086_T0001_R1_P1_K1_Ch2-Ch1.zen
5.400000e-01	2.761664e+01	20151203_gfpNIPBLcf1_G2G1\MitoSys2\LSM\gfpNIPBLcf1_G1\DE_W0002_P0027\DE_2_W0002_P0027_T0001\TR1_W0001_P0086\TR1_2_W0001_P0086_T0001_R1_P1_K1_Ch2-Ch1.zen
6.000000e-01	3.234997e+01	20151203_gfpNIPBLcf1_G2G1\MitoSys2\LSM\gfpNIPBLcf1_G1\DE_W0002_P0027\DE_2_W0002_P0027_T0001\TR1_W0001_P0086\TR1_2_W0001_P0086_T0001_R1_P1_K1_Ch2-Ch1.zen
6.600000e-01	3.161664e+01	20151203_gfpNIPBLcf1_G2G1\MitoSys2\LSM\gfpNIPBLcf1_G1\DE_W0002_P0027\DE_2_W0002_P0027_T0001\TR1_W0001_P0086\TR1_2_W0001_P0086_T0001_R1_P1_K1_Ch2-Ch1.zen
7.200000e-01	3.068330e+01	20151203_gfpNIPBLcf1_G2G1\MitoSys2\LSM\gfpNIPBLcf1_G1\DE_W0002_P0027\DE_2_W0002_P0027_T0001\TR1_W0001_P0086\TR1_2_W0001_P0086_T0001_R1_P1_K1_Ch2-Ch1.zen
7.800000e-01	3.446663e+01	20151203_gfpNIPBLcf1_G2G1\MitoSys2\LSM\gfpNIPBLcf1_G1\DE_W0002_P0027\DE_2_W0002_P0027_T0001\TR1_W0001_P0086\TR1_2_W0001_P0086_T0001_R1_P1_K1_Ch2-Ch1.zen
8.400000e-01	2.986664e+01	20151203_gfpNIPBLcf1_G2G1\MitoSys2\LSM\gfpNIPBLcf1_G1\DE_W0002_P0027\DE_2_W0002_P0027_T0001\TR1_W0001_P0086\TR1_2_W0001_P0086_T0001_R1_P1_K1_Ch2-Ch1.zen
9.000000e-01	2.693331e+01	20151203_gfpNIPBLcf1_G2G1\MitoSys2\LSM\gfpNIPBLcf1_G1\DE_W0002_P0027\DE_2_W0002_P0027_T0001\TR1_W0001_P0086\TR1_2_W0001_P0086_T0001_R1_P1_K1_Ch2-Ch1.zen
9.600000e-01	2.529998e+01	20151203_gfpNIPBLcf1_G2G1\MitoSys2\LSM\gfpNIPBLcf1_G1\DE_W0002_P0027\DE_2_W0002_P0027_T0001\TR1_W0001_P0086\TR1_2_W0001_P0086_T0001_R1_P1_K1_Ch2-Ch1.zen
1.020000e+00	3.379997e+01	20151203_gfpNIPBLcf1_G2G1\MitoSys2\LSM\gfpNIPBLcf1_G1\DE_W0002_P0027\DE_2_W0002_P0027_T0001\TR1_W0001_P0086\TR1_2_W0001_P0086_T0001_R1_P1_K1_Ch2-Ch1.zen
1.080000e+00	3.229997e+01	20151203_gfpNIPBLcf1_G2G1\MitoSys2\LSM\gfpNIPBLcf1_G1\DE_W0002_P0027\DE_2_W0002_P0027_T0001\TR1_W0001_P0086\TR1_2_W0001_P0086_T0001_R1_P1_K1_Ch2-Ch1.zen
1.140000e+00	3.588330e+01	20151203_gfpNIPBLcf1_G2G1\MitoSys2\LSM\gfpNIPBLcf1_G1\DE_W0002_P0027\DE_2_W0002_P0027_T0001\TR1_W0001_P0086\TR1_2_W0001_P0086_T0001_R1_P1_K1_Ch2-Ch1.zen
1.200000e+00	3.263330e+01	20151203_gfpNIPBLcf1_G2G1\MitoSys2\LSM\gfpNIPBLcf1_G1\DE_W0002_P0027\DE_2_W0002_P0027_T0001\TR1_W0001_P0086\TR1_2_W0001_P0086_T0001_R1_P1_K1_Ch2-Ch1.zen
1.260000e+00	3.124997e+01	20151203_gfpNIPBLcf1_G2G1\MitoSys2\LSM\gfpNIPBLcf1_G1\DE_W0002_P0027\DE_2_W0002_P0027_T0001\TR1_W0001_P0086\TR1_2_W0001_P0086_T0001_R1_P1_K1_Ch2-Ch1.zen
1.320000e+00	2.716664e+01	20151203_gfpNIPBLcf1_G2G1\MitoSys2\LSM\gfpNIPBLcf1_G1\DE_W0002_P0027\DE_2_W0002_P0027_T0001\TR1_W0001_P0086\TR1_2_W0001_P0086_T0001_R1_P1_K1_Ch2-Ch1.zen
1.380000e+00	2.549998e+01	20151203_gfpNIPBLcf1_G2G1\MitoSys2\LSM\gfpNIPBLcf1_G1\DE_W0002_P0027\DE_2_W0002_P0027_T0001\TR1_W0001_P0086\TR1_2_W0001_P0086_T0001_R1_P1_K1_Ch2-Ch1.zen
1.440000e+00	2.683331e+01	20151203_gfpNIPBLcf1_G2G1\MitoSys2\LSM\gfpNIPBLcf1_G1\DE_W0002_P0027\DE_2_W0002_P0027_T0001\TR1_W0001_P0086\TR1_2_W0001_P0086_T0001_R1_P1_K1_Ch2-Ch1.zen
1.500000e+00	3.148330e+01	20151203_gfpNIPBLcf1_G2G1\MitoSys2\LSM\gfpNIPBLcf1_G1\DE_W0002_P0027\DE_2_W0002_P0027_T0001\TR1_W0001_P0086\TR1_2_W0001_P0086_T0001_R1_P1_K1_Ch2-Ch1.zen
1.560000e+00	3.166664e+01	20151203_gfpNIPBLcf1_G2G1\MitoSys2\LSM\gfpNIPBLcf1_G1\DE_W0002_P0027\DE_2_W0002_P0027_T0001\TR1_W0001_P0086\TR1_2_W0001_P0086_T0001_R1_P1_K1_Ch2-Ch1.zen
1.620000e+00	3.068330e+01	20151203_gfpNIPBLcf1_G2G1\MitoSys2\LSM\gfpNIPBLcf1_G1\DE_W0002_P0027\DE_2_W0002_P0027_T0001\TR1_W0001_P0086\TR1_2_W0001_P0086_T0001_R1_P1_K1_Ch2-Ch1.zen
1.680000e+00	3.278330e+01	20151203_gfpNIPBLcf1_G2G1\MitoSys2\LSM\gfpNIPBLcf1_G1\DE_W0002_P0027\DE_2_W0002_P0027_T0001\TR1_W0001_P0086\TR1_2_W0001_P0086_T0001_R1_P1_K1_Ch2-Ch1.zen
1.740000e+00	3.124997e+01	20151203_gfpNIPBLcf1_G2G1\MitoSys2\LSM\gfpNIPBLcf1_G1\DE_W0002_P0027\DE_2_W0002_P0027_T0001\TR1_W0001_P0086\TR1_2_W0001_P0086_T0001_R1_P1_K1_Ch2-Ch1.zen
1.800000e+00	3.009997e+01	20151203_gfpNIPBLcf1_G2G1\MitoSys2\LSM\gfpNIPBLcf1_G1\DE_W0002_P0027\DE_2_W0002_P0027_T0001\TR1_W0001_P0086\TR1_2_W0001_P0086_T0001_R1_P1_K1_Ch2-Ch1.zen
1.860000e+00	2.701664e+01	20151203_gfpNIPBLcf1_G2G1\MitoSys2\LSM\gfpNIPBLcf1_G1\DE_W0002_P0027\DE_2_W0002_P0027_T0001\TR1_W0001_P0086\TR1_2_W0001_P0086_T0001_R1_P1_K1_Ch2-Ch1.zen
1.920000e+00	3.024997e+01	20151203_gfpNIPBLcf1_G2G1\MitoSys2\LSM\gfpNIPBLcf1_G1\DE_W0002_P0027\DE_2_W0002_P0027_T0001\TR1_W0001_P0086\TR1_2_W0001_P0086_T0001_R1_P1_K1_Ch2-Ch1.zen
1.980000e+00	3.478330e+01	20151203_gfpNIPBLcf1_G2G1\MitoSys2\LSM\gfpNIPBLcf1_G1\DE_W0002_P0027\DE_2_W0002_P0027_T0001\TR1_W0001_P0086\TR1_2_W0001_P0086_T0001_R1_P1_K1_Ch2-Ch1.zen
2.040000e+00	3.113330e+01	20151203_gfpNIPBLcf1_G2G1\MitoSys2\LSM\gfpNIPBLcf1_G1\DE_W0002_P0027\DE_2_W0002_P0027_T0001\TR1_W0001_P0086\TR1_2_W0001_P0086_T0001_R1_P1_K1_Ch2-Ch1.zen
2.100000e+00	2.803331e+01	20151203_gfpNIPBLcf1_G2G1\MitoSys2\LSM\gfpNIPBLcf1_G1\DE_W0002_P0027\DE_2_W0002_P0027_T0001\TR1_W0001_P0086\TR1_2_W0001_P0086_T0001_R1_P1_K1_Ch2-Ch1.zen
2.160000e+00	2.608331e+01	20151203_gfpNIPBLcf1_G2G1\MitoSys2\LSM\gfpNIPBLcf1_G1\DE_W0002_P0027\DE_2_W0002_P0027_T0001\TR1_W0001_P0086\TR1_2_W0001_P0086_T0001_R1_P1_K1_Ch2-Ch1.zen
2.220000e+00	2.601664e+01	20151203_gfpNIPBLcf1_G2G1\MitoSys2\LSM\gfpNIPBLcf1_G1\DE_W0002_P0027\DE_2_W0002_P0027_T0001\TR1_W0001_P0086\TR1_2_W0001_P0086_T0001_R1_P1_K1_Ch2-Ch1.zen
2.280000e+00	2.676664e+01	20151203_gfpNIPBLcf1_G2G1\MitoSys2\LSM\gfpNIPBLcf1_G1\DE_W0002_P0027\DE_2_W0002_P0027_T0001\TR1_W0001_P0086\TR1_2_W0001_P0086_T0001_R1_P1_K1_Ch2-Ch1.zen
2.340000e+00	2.953331e+01	20151203_gfpNIPBLcf1_G2G1\MitoSys2\LSM\gfpNIPBLcf1_G1\DE_W0002_P0027\DE_2_W0002_P0027_T0001\TR1_W0001_P0086\TR1_2_W0001_P0086_T0001_R1_P1_K1_Ch2-Ch1.zen
2.400000e+00	3.099997e+01	20151203_gfpNIPBLcf1_G2G1\MitoSys2\LSM\gfpNIPBLcf1_G1\DE_W0002_P0027\DE_2_W0002_P0027_T0001\TR1_W0001_P0086\TR1_2_W0001_P0086_T0001_R1_P1_K1_Ch2-Ch1.zen
2.460000e+00	2.799997e+01	20151203_gfpNIPBLcf1_G2G1\MitoSys2\LSM\gfpNIPBLcf1_G1\DE_W0002_P0027\DE_2_W0002_P0027_T0001\TR1_W0001_P0086\TR1_2_W0001_P0086_T0001_R1_P1_K1_Ch2-Ch1.zen
2.520000e+00	3.066664e+01	20151203_gfpNIPBLcf1_G2G1\MitoSys2\LSM\gfpNIPBLcf1_G1\DE_W0002_P0027\DE_2_W0002_P0027_T0001\TR1_W0001_P0086\TR1_2_W0001_P0086_T0001_R1_P1_K1_Ch2-Ch1.zen
2.580000e+00	3.171664e+01	20151203_gfpNIPBLcf1_G2G1\MitoSys2\LSM\gfpNIPBLcf1_G1\DE_W0002_P0027\DE_2_W0002_P0027_T0001\TR1_W0001_P0086\TR1_2_W0001_P0086_T0001_R1_P1_K1_Ch2-Ch1.zen
2.640000e+00	3.228330e+01	20151203_gfpNIPBLcf1_G2G1\MitoSys2\LSM\gfpNIPBLcf1_G1\DE_W0002_P0027\DE_2_W0002_P0027_T0001\TR1_W0001_P0086\TR1_2_W0001_P0086_T0001_R1_P1_K1_Ch2-Ch1.zen
2.700000e+00	3.118330e+01	20151203_gfpNIPBLcf1_G2G1\MitoSys2\LSM\gfpNIPBLcf1_G1\DE_W0002_P0027\DE_2_W0002_P0027_T0001\TR1_W0001_P0086\TR1_2_W0001_P0086_T0001_R1_P1_K1_Ch2-Ch1.zen
2.760000e+00	3.206664e+01	20151203_gfpNIPBLcf1_G2G1\MitoSys2\LSM\gfpNIPBLcf1_G1\DE_W0002_P0027\DE_2_W0002_P0027_T0001\TR1_W0001_P0086\TR1_2_W0001_P0086_T0001_R1_P1_K1_Ch2-Ch1.zen
2.820000e+00	2.966664e+01	20151203_gfpNIPBLcf1_G2G1\MitoSys2\LSM\gfpNIPBLcf1_G1\DE_W0002_P0027\DE_2_W0002_P0027_T0001\TR1_W0001_P0086\TR1_2_W0001_P0086_T0001_R1_P1_K1_Ch2-Ch1.zen
2.880000e+00	3.263330e+01	20151203_gfpNIPBLcf1_G2G1\MitoSys2\LSM\gfpNIPBLcf1_G1\DE_W0002_P0027\DE_2_W0002_P0027_T0001\TR1_W0001_P0086\TR1_2_W0001_P0086_T0001_R1_P1_K1_Ch2-Ch1.zen
2.940000e+00	3.703330e+01	20151203_gfpNIPBLcf1_G2G1\MitoSys2\LSM\gfpNIPBLcf1_G1\DE_W0002_P0027\DE_2_W0002_P0027_T0001\TR1_W0001_P0086\TR1_2_W0001_P0086_T0001_R1_P1_K1_Ch2-Ch1.zen
3	3.984996e+01	20151203_gfpNIPBLcf1_G2G1\MitoSys2\LSM\gfpNIPBLcf1_G1\DE_W0002_P0027\DE_2_W0002_P0027_T0001\TR1_W0001_P0086\TR1_2_W0001_P0086_T0001_R1_P1_K1_Ch2-Ch1.zen
3.060000e+00	3.511663e+01	20151203_gfpNIPBLcf1_G2G1\MitoSys2\LSM\gfpNIPBLcf1_G1\DE_W0002_P0027\DE_2_W0002_P0027_T0001\TR1_W0001_P0086\TR1_2_W0001_P0086_T0001_R1_P1_K1_Ch2-Ch1.zen
3.120000e+00	3.414997e+01	20151203_gfpNIPBLcf1_G2G1\MitoSys2\LSM\gfpNIPBLcf1_G1\DE_W0002_P0027\DE_2_W0002_P0027_T0001\TR1_W0001_P0086\TR1_2_W0001_P0086_T0001_R1_P1_K1_Ch2-Ch1.zen
3.180000e+00	3.566663e+01	20151203_gfpNIPBLcf1_G2G1\MitoSys2\LSM\gfpNIPBLcf1_G1\DE_W0002_P0027\DE_2_W0002_P0027_T0001\TR1_W0001_P0086\TR1_2_W0001_P0086_T0001_R1_P1_K1_Ch2-Ch1.zen
3.240000e+00	3.893330e+01	20151203_gfpNIPBLcf1_G2G1\MitoSys2\LSM\gfpNIPBLcf1_G1\DE_W0002_P0027\DE_2_W0002_P0027_T0001\TR1_W0001_P0086\TR1_2_W0001_P0086_T0001_R1_P1_K1_Ch2-Ch1.zen
3.300000e+00	3.468330e+01	20151203_gfpNIPBLcf1_G2G1\MitoSys2\LSM\gfpNIPBLcf1_G1\DE_W0002_P0027\DE_2_W0002_P0027_T0001\TR1_W0001_P0086\TR1_2_W0001_P0086_T0001_R1_P1_K1_Ch2-Ch1.zen
3.360000e+00	3.134997e+01	20151203_gfpNIPBLcf1_G2G1\MitoSys2\LSM\gfpNIPBLcf1_G1\DE_W0002_P0027\DE_2_W0002_P0027_T0001\TR1_W0001_P0086\TR1_2_W0001_P0086_T0001_R1_P1_K1_Ch2-Ch1.zen
3.420000e+00	3.978329e+01	20151203_gfpNIPBLcf1_G2G1\MitoSys2\LSM\gfpNIPBLcf1_G1\DE_W0002_P0027\DE_2_W0002_P0027_T0001\TR1_W0001_P0086\TR1_2_W0001_P0086_T0001_R1_P1_K1_Ch2-Ch1.zen
3.480000e+00	3.663330e+01	20151203_gfpNIPBLcf1_G2G1\MitoSys2\LSM\gfpNIPBLcf1_G1\DE_W0002_P0027\DE_2_W0002_P0027_T0001\TR1_W0001_P0086\TR1_2_W0001_P0086_T0001_R1_P1_K1_Ch2-Ch1.zen
3.540000e+00	2.806664e+01	20151203_gfpNIPBLcf1_G2G1\MitoSys2\LSM\gfpNIPBLcf1_G1\DE_W0002_P0027\DE_2_W0002_P0027_T0001\TR1_W0001_P0086\TR1_2_W0001_P0086_T0001_R1_P1_K1_Ch2-Ch1.zen
3.600000e+00	2.806664e+01	20151203_gfpNIPBLcf1_G2G1\MitoSys2\LSM\gfpNIPBLcf1_G1\DE_W0002_P0027\DE_2_W0002_P0027_T0001\TR1_W0001_P0086\TR1_2_W0001_P0086_T0001_R1_P1_K1_Ch2-Ch1.zen
3.660000e+00	3.153330e+01	20151203_gfpNIPBLcf1_G2G1\MitoSys2\LSM\gfpNIPBLcf1_G1\DE_W0002_P0027\DE_2_W0002_P0027_T0001\TR1_W0001_P0086\TR1_2_W0001_P0086_T0001_R1_P1_K1_Ch2-Ch1.zen
3.720000e+00	3.844996e+01	20151203_gfpNIPBLcf1_G2G1\MitoSys2\LSM\gfpNIPBLcf1_G1\DE_W0002_P0027\DE_2_W0002_P0027_T0001\TR1_W0001_P0086\TR1_2_W0001_P0086_T0001_R1_P1_K1_Ch2-Ch1.zen
3.780000e+00	4.148330e+01	20151203_gfpNIPBLcf1_G2G1\MitoSys2\LSM\gfpNIPBLcf1_G1\DE_W0002_P0027\DE_2_W0002_P0027_T0001\TR1_W0001_P0086\TR1_2_W0001_P0086_T0001_R1_P1_K1_Ch2-Ch1.zen
3.840000e+00	3.813330e+01	20151203_gfpNIPBLcf1_G2G1\MitoSys2\LSM\gfpNIPBLcf1_G1\DE_W0002_P0027\DE_2_W0002_P0027_T0001\TR1_W0001_P0086\TR1_2_W0001_P0086_T0001_R1_P1_K1_Ch2-Ch1.zen
3.900000e+00	3.569997e+01	20151203_gfpNIPBLcf1_G2G1\MitoSys2\LSM\gfpNIPBLcf1_G1\DE_W0002_P0027\DE_2_W0002_P0027_T0001\TR1_W0001_P0086\TR1_2_W0001_P0086_T0001_R1_P1_K1_Ch2-Ch1.zen
3.960000e+00	3.368330e+01	20151203_gfpNIPBLcf1_G2G1\MitoSys2\LSM\gfpNIPBLcf1_G1\DE_W0002_P0027\DE_2_W0002_P0027_T0001\TR1_W0001_P0086\TR1_2_W0001_P0086_T0001_R1_P1_K1_Ch2-Ch1.zen
4.020000e+00	3.031664e+01	20151203_gfpNIPBLcf1_G2G1\MitoSys2\LSM\gfpNIPBLcf1_G1\DE_W0002_P0027\DE_2_W0002_P0027_T0001\TR1_W0001_P0086\TR1_2_W0001_P0086_T0001_R1_P1_K1_Ch2-Ch1.zen
4.080000e+00	2.959997e+01	20151203_gfpNIPBLcf1_G2G1\MitoSys2\LSM\gfpNIPBLcf1_G1\DE_W0002_P0027\DE_2_W0002_P0027_T0001\TR1_W0001_P0086\TR1_2_W0001_P0086_T0001_R1_P1_K1_Ch2-Ch1.zen
4.140000e+00	2.806664e+01	20151203_gfpNIPBLcf1_G2G1\MitoSys2\LSM\gfpNIPBLcf1_G1\DE_W0002_P0027\DE_2_W0002_P0027_T0001\TR1_W0001_P0086\TR1_2_W0001_P0086_T0001_R1_P1_K1_Ch2-Ch1.zen
4.200000e+00	2.878331e+01	20151203_gfpNIPBLcf1_G2G1\MitoSys2\LSM\gfpNIPBLcf1_G1\DE_W0002_P0027\DE_2_W0002_P0027_T0001\TR1_W0001_P0086\TR1_2_W0001_P0086_T0001_R1_P1_K1_Ch2-Ch1.zen
4.260000e+00	3.288330e+01	20151203_gfpNIPBLcf1_G2G1\MitoSys2\LSM\gfpNIPBLcf1_G1\DE_W0002_P0027\DE_2_W0002_P0027_T0001\TR1_W0001_P0086\TR1_2_W0001_P0086_T0001_R1_P1_K1_Ch2-Ch1.zen
4.320000e+00	3.541663e+01	20151203_gfpNIPBLcf1_G2G1\MitoSys2\LSM\gfpNIPBLcf1_G1\DE_W0002_P0027\DE_2_W0002_P0027_T0001\TR1_W0001_P0086\TR1_2_W0001_P0086_T0001_R1_P1_K1_Ch2-Ch1.zen
4.380000e+00	3.519997e+01	20151203_gfpNIPBLcf1_G2G1\MitoSys2\LSM\gfpNIPBLcf1_G1\DE_W0002_P0027\DE_2_W0002_P0027_T0001\TR1_W0001_P0086\TR1_2_W0001_P0086_T0001_R1_P1_K1_Ch2-Ch1.zen
4.440000e+00	3.689997e+01	20151203_gfpNIPBLcf1_G2G1\MitoSys2\LSM\gfpNIPBLcf1_G1\DE_W0002_P0027\DE_2_W0002_P0027_T0001\TR1_W0001_P0086\TR1_2_W0001_P0086_T0001_R1_P1_K1_Ch2-Ch1.zen
4.500000e+00	4.034996e+01	20151203_gfpNIPBLcf1_G2G1\MitoSys2\LSM\gfpNIPBLcf1_G1\DE_W0002_P0027\DE_2_W0002_P0027_T0001\TR1_W0001_P0086\TR1_2_W0001_P0086_T0001_R1_P1_K1_Ch2-Ch1.zen
4.560000e+00	4.396663e+01	20151203_gfpNIPBLcf1_G2G1\MitoSys2\LSM\gfpNIPBLcf1_G1\DE_W0002_P0027\DE_2_W0002_P0027_T0001\TR1_W0001_P0086\TR1_2_W0001_P0086_T0001_R1_P1_K1_Ch2-Ch1.zen
4.620000e+00	3.988330e+01	20151203_gfpNIPBLcf1_G2G1\MitoSys2\LSM\gfpNIPBLcf1_G1\DE_W0002_P0027\DE_2_W0002_P0027_T0001\TR1_W0001_P0086\TR1_2_W0001_P0086_T0001_R1_P1_K1_Ch2-Ch1.zen
4.680000e+00	3.626663e+01	20151203_gfpNIPBLcf1_G2G1\MitoSys2\LSM\gfpNIPBLcf1_G1\DE_W0002_P0027\DE_2_W0002_P0027_T0001\TR1_W0001_P0086\TR1_2_W0001_P0086_T0001_R1_P1_K1_Ch2-Ch1.zen
4.740000e+00	3.393330e+01	20151203_gfpNIPBLcf1_G2G1\MitoSys2\LSM\gfpNIPBLcf1_G1\DE_W0002_P0027\DE_2_W0002_P0027_T0001\TR1_W0001_P0086\TR1_2_W0001_P0086_T0001_R1_P1_K1_Ch2-Ch1.zen
4.800000e+00	2.994997e+01	20151203_gfpNIPBLcf1_G2G1\MitoSys2\LSM\gfpNIPBLcf1_G1\DE_W0002_P0027\DE_2_W0002_P0027_T0001\TR1_W0001_P0086\TR1_2_W0001_P0086_T0001_R1_P1_K1_Ch2-Ch1.zen
4.860000e+00	2.618331e+01	20151203_gfpNIPBLcf1_G2G1\MitoSys2\LSM\gfpNIPBLcf1_G1\DE_W0002_P0027\DE_2_W0002_P0027_T0001\TR1_W0001_P0086\TR1_2_W0001_P0086_T0001_R1_P1_K1_Ch2-Ch1.zen
4.920000e+00	2.729997e+01	20151203_gfpNIPBLcf1_G2G1\MitoSys2\LSM\gfpNIPBLcf1_G1\DE_W0002_P0027\DE_2_W0002_P0027_T0001\TR1_W0001_P0086\TR1_2_W0001_P0086_T0001_R1_P1_K1_Ch2-Ch1.zen
4.980000e+00	3.204997e+01	20151203_gfpNIPBLcf1_G2G1\MitoSys2\LSM\gfpNIPBLcf1_G1\DE_W0002_P0027\DE_2_W0002_P0027_T0001\TR1_W0001_P0086\TR1_2_W0001_P0086_T0001_R1_P1_K1_Ch2-Ch1.zen
5.040000e+00	2.933331e+01	20151203_gfpNIPBLcf1_G2G1\MitoSys2\LSM\gfpNIPBLcf1_G1\DE_W0002_P0027\DE_2_W0002_P0027_T0001\TR1_W0001_P0086\TR1_2_W0001_P0086_T0001_R1_P1_K1_Ch2-Ch1.zen
5.100000e+00	3.229997e+01	20151203_gfpNIPBLcf1_G2G1\MitoSys2\LSM\gfpNIPBLcf1_G1\DE_W0002_P0027\DE_2_W0002_P0027_T0001\TR1_W0001_P0086\TR1_2_W0001_P0086_T0001_R1_P1_K1_Ch2-Ch1.zen
5.160000e+00	2.836664e+01	20151203_gfpNIPBLcf1_G2G1\MitoSys2\LSM\gfpNIPBLcf1_G1\DE_W0002_P0027\DE_2_W0002_P0027_T0001\TR1_W0001_P0086\TR1_2_W0001_P0086_T0001_R1_P1_K1_Ch2-Ch1.zen
5.220010e+00	2.889997e+01	20151203_gfpNIPBLcf1_G2G1\MitoSys2\LSM\gfpNIPBLcf1_G1\DE_W0002_P0027\DE_2_W0002_P0027_T0001\TR1_W0001_P0086\TR1_2_W0001_P0086_T0001_R1_P1_K1_Ch2-Ch1.zen
5.280000e+00	3.108330e+01	20151203_gfpNIPBLcf1_G2G1\MitoSys2\LSM\gfpNIPBLcf1_G1\DE_W0002_P0027\DE_2_W0002_P0027_T0001\TR1_W0001_P0086\TR1_2_W0001_P0086_T0001_R1_P1_K1_Ch2-Ch1.zen
5.340000e+00	2.806664e+01	20151203_gfpNIPBLcf1_G2G1\MitoSys2\LSM\gfpNIPBLcf1_G1\DE_W0002_P0027\DE_2_W0002_P0027_T0001\TR1_W0001_P0086\TR1_2_W0001_P0086_T0001_R1_P1_K1_Ch2-Ch1.zen
5.400000e+00	3.286663e+01	20151203_gfpNIPBLcf1_G2G1\MitoSys2\LSM\gfpNIPBLcf1_G1\DE_W0002_P0027\DE_2_W0002_P0027_T0001\TR1_W0001_P0086\TR1_2_W0001_P0086_T0001_R1_P1_K1_Ch2-Ch1.zen
5.460010e+00	2.809997e+01	20151203_gfpNIPBLcf1_G2G1\MitoSys2\LSM\gfpNIPBLcf1_G1\DE_W0002_P0027\DE_2_W0002_P0027_T0001\TR1_W0001_P0086\TR1_2_W0001_P0086_T0001_R1_P1_K1_Ch2-Ch1.zen
5.520010e+00	2.984997e+01	20151203_gfpNIPBLcf1_G2G1\MitoSys2\LSM\gfpNIPBLcf1_G1\DE_W0002_P0027\DE_2_W0002_P0027_T0001\TR1_W0001_P0086\TR1_2_W0001_P0086_T0001_R1_P1_K1_Ch2-Ch1.zen
5.580010e+00	3.096664e+01	20151203_gfpNIPBLcf1_G2G1\MitoSys2\LSM\gfpNIPBLcf1_G1\DE_W0002_P0027\DE_2_W0002_P0027_T0001\TR1_W0001_P0086\TR1_2_W0001_P0086_T0001_R1_P1_K1_Ch2-Ch1.zen
5.640010e+00	3.016664e+01	20151203_gfpNIPBLcf1_G2G1\MitoSys2\LSM\gfpNIPBLcf1_G1\DE_W0002_P0027\DE_2_W0002_P0027_T0001\TR1_W0001_P0086\TR1_2_W0001_P0086_T0001_R1_P1_K1_Ch2-Ch1.zen
5.700010e+00	3.153330e+01	20151203_gfpNIPBLcf1_G2G1\MitoSys2\LSM\gfpNIPBLcf1_G1\DE_W0002_P0027\DE_2_W0002_P0027_T0001\TR1_W0001_P0086\TR1_2_W0001_P0086_T0001_R1_P1_K1_Ch2-Ch1.zen
5.760010e+00	3.234997e+01	20151203_gfpNIPBLcf1_G2G1\MitoSys2\LSM\gfpNIPBLcf1_G1\DE_W0002_P0027\DE_2_W0002_P0027_T0001\TR1_W0001_P0086\TR1_2_W0001_P0086_T0001_R1_P1_K1_Ch2-Ch1.zen
5.820010e+00	2.893331e+01	20151203_gfpNIPBLcf1_G2G1\MitoSys2\LSM\gfpNIPBLcf1_G1\DE_W0002_P0027\DE_2_W0002_P0027_T0001\TR1_W0001_P0086\TR1_2_W0001_P0086_T0001_R1_P1_K1_Ch2-Ch1.zen
5.880010e+00	3.268330e+01	20151203_gfpNIPBLcf1_G2G1\MitoSys2\LSM\gfpNIPBLcf1_G1\DE_W0002_P0027\DE_2_W0002_P0027_T0001\TR1_W0001_P0086\TR1_2_W0001_P0086_T0001_R1_P1_K1_Ch2-Ch1.zen
5.940010e+00	3.543330e+01	20151203_gfpNIPBLcf1_G2G1\MitoSys2\LSM\gfpNIPBLcf1_G1\DE_W0002_P0027\DE_2_W0002_P0027_T0001\TR1_W0001_P0086\TR1_2_W0001_P0086_T0001_R1_P1_K1_Ch2-Ch1.zen
6.000010e+00	3.633330e+01	20151203_gfpNIPBLcf1_G2G1\MitoSys2\LSM\gfpNIPBLcf1_G1\DE_W0002_P0027\DE_2_W0002_P0027_T0001\TR1_W0001_P0086\TR1_2_W0001_P0086_T0001_R1_P1_K1_Ch2-Ch1.zen
6.060010e+00	3.753330e+01	20151203_gfpNIPBLcf1_G2G1\MitoSys2\LSM\gfpNIPBLcf1_G1\DE_W0002_P0027\DE_2_W0002_P0027_T0001\TR1_W0001_P0086\TR1_2_W0001_P0086_T0001_R1_P1_K1_Ch2-Ch1.zen
6.120010e+00	3.538330e+01	20151203_gfpNIPBLcf1_G2G1\MitoSys2\LSM\gfpNIPBLcf1_G1\DE_W0002_P0027\DE_2_W0002_P0027_T0001\TR1_W0001_P0086\TR1_2_W0001_P0086_T0001_R1_P1_K1_Ch2-Ch1.zen
6.180010e+00	3.243330e+01	20151203_gfpNIPBLcf1_G2G1\MitoSys2\LSM\gfpNIPBLcf1_G1\DE_W0002_P0027\DE_2_W0002_P0027_T0001\TR1_W0001_P0086\TR1_2_W0001_P0086_T0001_R1_P1_K1_Ch2-Ch1.zen
6.240010e+00	3.446663e+01	20151203_gfpNIPBLcf1_G2G1\MitoSys2\LSM\gfpNIPBLcf1_G1\DE_W0002_P0027\DE_2_W0002_P0027_T0001\TR1_W0001_P0086\TR1_2_W0001_P0086_T0001_R1_P1_K1_Ch2-Ch1.zen
6.300010e+00	3.249997e+01	20151203_gfpNIPBLcf1_G2G1\MitoSys2\LSM\gfpNIPBLcf1_G1\DE_W0002_P0027\DE_2_W0002_P0027_T0001\TR1_W0001_P0086\TR1_2_W0001_P0086_T0001_R1_P1_K1_Ch2-Ch1.zen
6.360010e+00	3.329997e+01	20151203_gfpNIPBLcf1_G2G1\MitoSys2\LSM\gfpNIPBLcf1_G1\DE_W0002_P0027\DE_2_W0002_P0027_T0001\TR1_W0001_P0086\TR1_2_W0001_P0086_T0001_R1_P1_K1_Ch2-Ch1.zen
6.420010e+00	3.014997e+01	20151203_gfpNIPBLcf1_G2G1\MitoSys2\LSM\gfpNIPBLcf1_G1\DE_W0002_P0027\DE_2_W0002_P0027_T0001\TR1_W0001_P0086\TR1_2_W0001_P0086_T0001_R1_P1_K1_Ch2-Ch1.zen
6.480010e+00	2.861664e+01	20151203_gfpNIPBLcf1_G2G1\MitoSys2\LSM\gfpNIPBLcf1_G1\DE_W0002_P0027\DE_2_W0002_P0027_T0001\TR1_W0001_P0086\TR1_2_W0001_P0086_T0001_R1_P1_K1_Ch2-Ch1.zen
6.540010e+00	2.721664e+01	20151203_gfpNIPBLcf1_G2G1\MitoSys2\LSM\gfpNIPBLcf1_G1\DE_W0002_P0027\DE_2_W0002_P0027_T0001\TR1_W0001_P0086\TR1_2_W0001_P0086_T0001_R1_P1_K1_Ch2-Ch1.zen
6.600010e+00	2.649998e+01	20151203_gfpNIPBLcf1_G2G1\MitoSys2\LSM\gfpNIPBLcf1_G1\DE_W0002_P0027\DE_2_W0002_P0027_T0001\TR1_W0001_P0086\TR1_2_W0001_P0086_T0001_R1_P1_K1_Ch2-Ch1.zen
6.660010e+00	2.533331e+01	20151203_gfpNIPBLcf1_G2G1\MitoSys2\LSM\gfpNIPBLcf1_G1\DE_W0002_P0027\DE_2_W0002_P0027_T0001\TR1_W0001_P0086\TR1_2_W0001_P0086_T0001_R1_P1_K1_Ch2-Ch1.zen
6.720010e+00	2.844997e+01	20151203_gfpNIPBLcf1_G2G1\MitoSys2\LSM\gfpNIPBLcf1_G1\DE_W0002_P0027\DE_2_W0002_P0027_T0001\TR1_W0001_P0086\TR1_2_W0001_P0086_T0001_R1_P1_K1_Ch2-Ch1.zen
6.780010e+00	3.314997e+01	20151203_gfpNIPBLcf1_G2G1\MitoSys2\LSM\gfpNIPBLcf1_G1\DE_W0002_P0027\DE_2_W0002_P0027_T0001\TR1_W0001_P0086\TR1_2_W0001_P0086_T0001_R1_P1_K1_Ch2-Ch1.zen
6.840010e+00	3.144997e+01	20151203_gfpNIPBLcf1_G2G1\MitoSys2\LSM\gfpNIPBLcf1_G1\DE_W0002_P0027\DE_2_W0002_P0027_T0001\TR1_W0001_P0086\TR1_2_W0001_P0086_T0001_R1_P1_K1_Ch2-Ch1.zen
6.900010e+00	3.406664e+01	20151203_gfpNIPBLcf1_G2G1\MitoSys2\LSM\gfpNIPBLcf1_G1\DE_W0002_P0027\DE_2_W0002_P0027_T0001\TR1_W0001_P0086\TR1_2_W0001_P0086_T0001_R1_P1_K1_Ch2-Ch1.zen
6.960010e+00	4.084996e+01	20151203_gfpNIPBLcf1_G2G1\MitoSys2\LSM\gfpNIPBLcf1_G1\DE_W0002_P0027\DE_2_W0002_P0027_T0001\TR1_W0001_P0086\TR1_2_W0001_P0086_T0001_R1_P1_K1_Ch2-Ch1.zen
7.020010e+00	3.426664e+01	20151203_gfpNIPBLcf1_G2G1\MitoSys2\LSM\gfpNIPBLcf1_G1\DE_W0002_P0027\DE_2_W0002_P0027_T0001\TR1_W0001_P0086\TR1_2_W0001_P0086_T0001_R1_P1_K1_Ch2-Ch1.zen
7.080010e+00	3.148330e+01	20151203_gfpNIPBLcf1_G2G1\MitoSys2\LSM\gfpNIPBLcf1_G1\DE_W0002_P0027\DE_2_W0002_P0027_T0001\TR1_W0001_P0086\TR1_2_W0001_P0086_T0001_R1_P1_K1_Ch2-Ch1.zen
7.140010e+00	2.896664e+01	20151203_gfpNIPBLcf1_G2G1\MitoSys2\LSM\gfpNIPBLcf1_G1\DE_W0002_P0027\DE_2_W0002_P0027_T0001\TR1_W0001_P0086\TR1_2_W0001_P0086_T0001_R1_P1_K1_Ch2-Ch1.zen
7.200010e+00	3.468330e+01	20151203_gfpNIPBLcf1_G2G1\MitoSys2\LSM\gfpNIPBLcf1_G1\DE_W0002_P0027\DE_2_W0002_P0027_T0001\TR1_W0001_P0086\TR1_2_W0001_P0086_T0001_R1_P1_K1_Ch2-Ch1.zen
7.260010e+00	3.433330e+01	20151203_gfpNIPBLcf1_G2G1\MitoSys2\LSM\gfpNIPBLcf1_G1\DE_W0002_P0027\DE_2_W0002_P0027_T0001\TR1_W0001_P0086\TR1_2_W0001_P0086_T0001_R1_P1_K1_Ch2-Ch1.zen
7.320010e+00	3.411663e+01	20151203_gfpNIPBLcf1_G2G1\MitoSys2\LSM\gfpNIPBLcf1_G1\DE_W0002_P0027\DE_2_W0002_P0027_T0001\TR1_W0001_P0086\TR1_2_W0001_P0086_T0001_R1_P1_K1_Ch2-Ch1.zen
7.380010e+00	2.928331e+01	20151203_gfpNIPBLcf1_G2G1\MitoSys2\LSM\gfpNIPBLcf1_G1\DE_W0002_P0027\DE_2_W0002_P0027_T0001\TR1_W0001_P0086\TR1_2_W0001_P0086_T0001_R1_P1_K1_Ch2-Ch1.zen
7.440010e+00	3.419997e+01	20151203_gfpNIPBLcf1_G2G1\MitoSys2\LSM\gfpNIPBLcf1_G1\DE_W0002_P0027\DE_2_W0002_P0027_T0001\TR1_W0001_P0086\TR1_2_W0001_P0086_T0001_R1_P1_K1_Ch2-Ch1.zen
7.500010e+00	2.984997e+01	20151203_gfpNIPBLcf1_G2G1\MitoSys2\LSM\gfpNIPBLcf1_G1\DE_W0002_P0027\DE_2_W0002_P0027_T0001\TR1_W0001_P0086\TR1_2_W0001_P0086_T0001_R1_P1_K1_Ch2-Ch1.zen
7.560010e+00	3.429997e+01	20151203_gfpNIPBLcf1_G2G1\MitoSys2\LSM\gfpNIPBLcf1_G1\DE_W0002_P0027\DE_2_W0002_P0027_T0001\TR1_W0001_P0086\TR1_2_W0001_P0086_T0001_R1_P1_K1_Ch2-Ch1.zen
7.620010e+00	3.044997e+01	20151203_gfpNIPBLcf1_G2G1\MitoSys2\LSM\gfpNIPBLcf1_G1\DE_W0002_P0027\DE_2_W0002_P0027_T0001\TR1_W0001_P0086\TR1_2_W0001_P0086_T0001_R1_P1_K1_Ch2-Ch1.zen
7.680010e+00	2.941664e+01	20151203_gfpNIPBLcf1_G2G1\MitoSys2\LSM\gfpNIPBLcf1_G1\DE_W0002_P0027\DE_2_W0002_P0027_T0001\TR1_W0001_P0086\TR1_2_W0001_P0086_T0001_R1_P1_K1_Ch2-Ch1.zen
7.740010e+00	2.756664e+01	20151203_gfpNIPBLcf1_G2G1\MitoSys2\LSM\gfpNIPBLcf1_G1\DE_W0002_P0027\DE_2_W0002_P0027_T0001\TR1_W0001_P0086\TR1_2_W0001_P0086_T0001_R1_P1_K1_Ch2-Ch1.zen
7.800010e+00	2.633331e+01	20151203_gfpNIPBLcf1_G2G1\MitoSys2\LSM\gfpNIPBLcf1_G1\DE_W0002_P0027\DE_2_W0002_P0027_T0001\TR1_W0001_P0086\TR1_2_W0001_P0086_T0001_R1_P1_K1_Ch2-Ch1.zen
7.860010e+00	2.883331e+01	20151203_gfpNIPBLcf1_G2G1\MitoSys2\LSM\gfpNIPBLcf1_G1\DE_W0002_P0027\DE_2_W0002_P0027_T0001\TR1_W0001_P0086\TR1_2_W0001_P0086_T0001_R1_P1_K1_Ch2-Ch1.zen
7.920010e+00	2.924997e+01	20151203_gfpNIPBLcf1_G2G1\MitoSys2\LSM\gfpNIPBLcf1_G1\DE_W0002_P0027\DE_2_W0002_P0027_T0001\TR1_W0001_P0086\TR1_2_W0001_P0086_T0001_R1_P1_K1_Ch2-Ch1.zen
7.980010e+00	3.084997e+01	20151203_gfpNIPBLcf1_G2G1\MitoSys2\LSM\gfpNIPBLcf1_G1\DE_W0002_P0027\DE_2_W0002_P0027_T0001\TR1_W0001_P0086\TR1_2_W0001_P0086_T0001_R1_P1_K1_Ch2-Ch1.zen
8.040010e+00	3.054997e+01	20151203_gfpNIPBLcf1_G2G1\MitoSys2\LSM\gfpNIPBLcf1_G1\DE_W0002_P0027\DE_2_W0002_P0027_T0001\TR1_W0001_P0086\TR1_2_W0001_P0086_T0001_R1_P1_K1_Ch2-Ch1.zen
8.100010e+00	2.673331e+01	20151203_gfpNIPBLcf1_G2G1\MitoSys2\LSM\gfpNIPBLcf1_G1\DE_W0002_P0027\DE_2_W0002_P0027_T0001\TR1_W0001_P0086\TR1_2_W0001_P0086_T0001_R1_P1_K1_Ch2-Ch1.zen
8.160010e+00	2.676664e+01	20151203_gfpNIPBLcf1_G2G1\MitoSys2\LSM\gfpNIPBLcf1_G1\DE_W0002_P0027\DE_2_W0002_P0027_T0001\TR1_W0001_P0086\TR1_2_W0001_P0086_T0001_R1_P1_K1_Ch2-Ch1.zen
8.220010e+00	2.926664e+01	20151203_gfpNIPBLcf1_G2G1\MitoSys2\LSM\gfpNIPBLcf1_G1\DE_W0002_P0027\DE_2_W0002_P0027_T0001\TR1_W0001_P0086\TR1_2_W0001_P0086_T0001_R1_P1_K1_Ch2-Ch1.zen
8.280010e+00	3.216664e+01	20151203_gfpNIPBLcf1_G2G1\MitoSys2\LSM\gfpNIPBLcf1_G1\DE_W0002_P0027\DE_2_W0002_P0027_T0001\TR1_W0001_P0086\TR1_2_W0001_P0086_T0001_R1_P1_K1_Ch2-Ch1.zen
8.340010e+00	3.648330e+01	20151203_gfpNIPBLcf1_G2G1\MitoSys2\LSM\gfpNIPBLcf1_G1\DE_W0002_P0027\DE_2_W0002_P0027_T0001\TR1_W0001_P0086\TR1_2_W0001_P0086_T0001_R1_P1_K1_Ch2-Ch1.zen
8.400010e+00	3.266664e+01	20151203_gfpNIPBLcf1_G2G1\MitoSys2\LSM\gfpNIPBLcf1_G1\DE_W0002_P0027\DE_2_W0002_P0027_T0001\TR1_W0001_P0086\TR1_2_W0001_P0086_T0001_R1_P1_K1_Ch2-Ch1.zen
8.460010e+00	3.479997e+01	20151203_gfpNIPBLcf1_G2G1\MitoSys2\LSM\gfpNIPBLcf1_G1\DE_W0002_P0027\DE_2_W0002_P0027_T0001\TR1_W0001_P0086\TR1_2_W0001_P0086_T0001_R1_P1_K1_Ch2-Ch1.zen
8.520010e+00	2.963331e+01	20151203_gfpNIPBLcf1_G2G1\MitoSys2\LSM\gfpNIPBLcf1_G1\DE_W0002_P0027\DE_2_W0002_P0027_T0001\TR1_W0001_P0086\TR1_2_W0001_P0086_T0001_R1_P1_K1_Ch2-Ch1.zen
8.580010e+00	3.433330e+01	20151203_gfpNIPBLcf1_G2G1\MitoSys2\LSM\gfpNIPBLcf1_G1\DE_W0002_P0027\DE_2_W0002_P0027_T0001\TR1_W0001_P0086\TR1_2_W0001_P0086_T0001_R1_P1_K1_Ch2-Ch1.zen
8.640010e+00	3.513330e+01	20151203_gfpNIPBLcf1_G2G1\MitoSys2\LSM\gfpNIPBLcf1_G1\DE_W0002_P0027\DE_2_W0002_P0027_T0001\TR1_W0001_P0086\TR1_2_W0001_P0086_T0001_R1_P1_K1_Ch2-Ch1.zen
8.700010e+00	3.528330e+01	20151203_gfpNIPBLcf1_G2G1\MitoSys2\LSM\gfpNIPBLcf1_G1\DE_W0002_P0027\DE_2_W0002_P0027_T0001\TR1_W0001_P0086\TR1_2_W0001_P0086_T0001_R1_P1_K1_Ch2-Ch1.zen
8.760010e+00	2.846664e+01	20151203_gfpNIPBLcf1_G2G1\MitoSys2\LSM\gfpNIPBLcf1_G1\DE_W0002_P0027\DE_2_W0002_P0027_T0001\TR1_W0001_P0086\TR1_2_W0001_P0086_T0001_R1_P1_K1_Ch2-Ch1.zen
8.820010e+00	3.104997e+01	20151203_gfpNIPBLcf1_G2G1\MitoSys2\LSM\gfpNIPBLcf1_G1\DE_W0002_P0027\DE_2_W0002_P0027_T0001\TR1_W0001_P0086\TR1_2_W0001_P0086_T0001_R1_P1_K1_Ch2-Ch1.zen
8.880010e+00	3.311663e+01	20151203_gfpNIPBLcf1_G2G1\MitoSys2\LSM\gfpNIPBLcf1_G1\DE_W0002_P0027\DE_2_W0002_P0027_T0001\TR1_W0001_P0086\TR1_2_W0001_P0086_T0001_R1_P1_K1_Ch2-Ch1.zen
8.940010e+00	3.513330e+01	20151203_gfpNIPBLcf1_G2G1\MitoSys2\LSM\gfpNIPBLcf1_G1\DE_W0002_P0027\DE_2_W0002_P0027_T0001\TR1_W0001_P0086\TR1_2_W0001_P0086_T0001_R1_P1_K1_Ch2-Ch1.zen
9.000010e+00	3.204997e+01	20151203_gfpNIPBLcf1_G2G1\MitoSys2\LSM\gfpNIPBLcf1_G1\DE_W0002_P0027\DE_2_W0002_P0027_T0001\TR1_W0001_P0086\TR1_2_W0001_P0086_T0001_R1_P1_K1_Ch2-Ch1.zen
9.060010e+00	2.768331e+01	20151203_gfpNIPBLcf1_G2G1\MitoSys2\LSM\gfpNIPBLcf1_G1\DE_W0002_P0027\DE_2_W0002_P0027_T0001\TR1_W0001_P0086\TR1_2_W0001_P0086_T0001_R1_P1_K1_Ch2-Ch1.zen
9.120010e+00	2.783331e+01	20151203_gfpNIPBLcf1_G2G1\MitoSys2\LSM\gfpNIPBLcf1_G1\DE_W0002_P0027\DE_2_W0002_P0027_T0001\TR1_W0001_P0086\TR1_2_W0001_P0086_T0001_R1_P1_K1_Ch2-Ch1.zen
9.180010e+00	3.146664e+01	20151203_gfpNIPBLcf1_G2G1\MitoSys2\LSM\gfpNIPBLcf1_G1\DE_W0002_P0027\DE_2_W0002_P0027_T0001\TR1_W0001_P0086\TR1_2_W0001_P0086_T0001_R1_P1_K1_Ch2-Ch1.zen
9.240010e+00	2.896664e+01	20151203_gfpNIPBLcf1_G2G1\MitoSys2\LSM\gfpNIPBLcf1_G1\DE_W0002_P0027\DE_2_W0002_P0027_T0001\TR1_W0001_P0086\TR1_2_W0001_P0086_T0001_R1_P1_K1_Ch2-Ch1.zen
9.300010e+00	2.596664e+01	20151203_gfpNIPBLcf1_G2G1\MitoSys2\LSM\gfpNIPBLcf1_G1\DE_W0002_P0027\DE_2_W0002_P0027_T0001\TR1_W0001_P0086\TR1_2_W0001_P0086_T0001_R1_P1_K1_Ch2-Ch1.zen
9.360010e+00	2.921664e+01	20151203_gfpNIPBLcf1_G2G1\MitoSys2\LSM\gfpNIPBLcf1_G1\DE_W0002_P0027\DE_2_W0002_P0027_T0001\TR1_W0001_P0086\TR1_2_W0001_P0086_T0001_R1_P1_K1_Ch2-Ch1.zen
9.420010e+00	2.836664e+01	20151203_gfpNIPBLcf1_G2G1\MitoSys2\LSM\gfpNIPBLcf1_G1\DE_W0002_P0027\DE_2_W0002_P0027_T0001\TR1_W0001_P0086\TR1_2_W0001_P0086_T0001_R1_P1_K1_Ch2-Ch1.zen
9.480010e+00	3.181664e+01	20151203_gfpNIPBLcf1_G2G1\MitoSys2\LSM\gfpNIPBLcf1_G1\DE_W0002_P0027\DE_2_W0002_P0027_T0001\TR1_W0001_P0086\TR1_2_W0001_P0086_T0001_R1_P1_K1_Ch2-Ch1.zen
9.540010e+00	2.693331e+01	20151203_gfpNIPBLcf1_G2G1\MitoSys2\LSM\gfpNIPBLcf1_G1\DE_W0002_P0027\DE_2_W0002_P0027_T0001\TR1_W0001_P0086\TR1_2_W0001_P0086_T0001_R1_P1_K1_Ch2-Ch1.zen
9.600010e+00	3.076664e+01	20151203_gfpNIPBLcf1_G2G1\MitoSys2\LSM\gfpNIPBLcf1_G1\DE_W0002_P0027\DE_2_W0002_P0027_T0001\TR1_W0001_P0086\TR1_2_W0001_P0086_T0001_R1_P1_K1_Ch2-Ch1.zen
9.660010e+00	3.181664e+01	20151203_gfpNIPBLcf1_G2G1\MitoSys2\LSM\gfpNIPBLcf1_G1\DE_W0002_P0027\DE_2_W0002_P0027_T0001\TR1_W0001_P0086\TR1_2_W0001_P0086_T0001_R1_P1_K1_Ch2-Ch1.zen
9.720010e+00	3.391663e+01	20151203_gfpNIPBLcf1_G2G1\MitoSys2\LSM\gfpNIPBLcf1_G1\DE_W0002_P0027\DE_2_W0002_P0027_T0001\TR1_W0001_P0086\TR1_2_W0001_P0086_T0001_R1_P1_K1_Ch2-Ch1.zen
9.780010e+00	3.159997e+01	20151203_gfpNIPBLcf1_G2G1\MitoSys2\LSM\gfpNIPBLcf1_G1\DE_W0002_P0027\DE_2_W0002_P0027_T0001\TR1_W0001_P0086\TR1_2_W0001_P0086_T0001_R1_P1_K1_Ch2-Ch1.zen
9.840010e+00	2.758331e+01	20151203_gfpNIPBLcf1_G2G1\MitoSys2\LSM\gfpNIPBLcf1_G1\DE_W0002_P0027\DE_2_W0002_P0027_T0001\TR1_W0001_P0086\TR1_2_W0001_P0086_T0001_R1_P1_K1_Ch2-Ch1.zen
9.900010e+00	3.216664e+01	20151203_gfpNIPBLcf1_G2G1\MitoSys2\LSM\gfpNIPBLcf1_G1\DE_W0002_P0027\DE_2_W0002_P0027_T0001\TR1_W0001_P0086\TR1_2_W0001_P0086_T0001_R1_P1_K1_Ch2-Ch1.zen
9.960010e+00	2.934997e+01	20151203_gfpNIPBLcf1_G2G1\MitoSys2\LSM\gfpNIPBLcf1_G1\DE_W0002_P0027\DE_2_W0002_P0027_T0001\TR1_W0001_P0086\TR1_2_W0001_P0086_T0001_R1_P1_K1_Ch2-Ch1.zen
1.002001e+01	2.998330e+01	20151203_gfpNIPBLcf1_G2G1\MitoSys2\LSM\gfpNIPBLcf1_G1\DE_W0002_P0027\DE_2_W0002_P0027_T0001\TR1_W0001_P0086\TR1_2_W0001_P0086_T0001_R1_P1_K1_Ch2-Ch1.zen
1.008001e+01	2.844997e+01	20151203_gfpNIPBLcf1_G2G1\MitoSys2\LSM\gfpNIPBLcf1_G1\DE_W0002_P0027\DE_2_W0002_P0027_T0001\TR1_W0001_P0086\TR1_2_W0001_P0086_T0001_R1_P1_K1_Ch2-Ch1.zen
1.014001e+01	2.803331e+01	20151203_gfpNIPBLcf1_G2G1\MitoSys2\LSM\gfpNIPBLcf1_G1\DE_W0002_P0027\DE_2_W0002_P0027_T0001\TR1_W0001_P0086\TR1_2_W0001_P0086_T0001_R1_P1_K1_Ch2-Ch1.zen
1.020001e+01	2.973330e+01	20151203_gfpNIPBLcf1_G2G1\MitoSys2\LSM\gfpNIPBLcf1_G1\DE_W0002_P0027\DE_2_W0002_P0027_T0001\TR1_W0001_P0086\TR1_2_W0001_P0086_T0001_R1_P1_K1_Ch2-Ch1.zen
1.026001e+01	3.036664e+01	20151203_gfpNIPBLcf1_G2G1\MitoSys2\LSM\gfpNIPBLcf1_G1\DE_W0002_P0027\DE_2_W0002_P0027_T0001\TR1_W0001_P0086\TR1_2_W0001_P0086_T0001_R1_P1_K1_Ch2-Ch1.zen
1.032001e+01	3.074997e+01	20151203_gfpNIPBLcf1_G2G1\MitoSys2\LSM\gfpNIPBLcf1_G1\DE_W0002_P0027\DE_2_W0002_P0027_T0001\TR1_W0001_P0086\TR1_2_W0001_P0086_T0001_R1_P1_K1_Ch2-Ch1.zen
1.038001e+01	3.169997e+01	20151203_gfpNIPBLcf1_G2G1\MitoSys2\LSM\gfpNIPBLcf1_G1\DE_W0002_P0027\DE_2_W0002_P0027_T0001\TR1_W0001_P0086\TR1_2_W0001_P0086_T0001_R1_P1_K1_Ch2-Ch1.zen
1.044001e+01	3.024997e+01	20151203_gfpNIPBLcf1_G2G1\MitoSys2\LSM\gfpNIPBLcf1_G1\DE_W0002_P0027\DE_2_W0002_P0027_T0001\TR1_W0001_P0086\TR1_2_W0001_P0086_T0001_R1_P1_K1_Ch2-Ch1.zen
1.050001e+01	3.019997e+01	20151203_gfpNIPBLcf1_G2G1\MitoSys2\LSM\gfpNIPBLcf1_G1\DE_W0002_P0027\DE_2_W0002_P0027_T0001\TR1_W0001_P0086\TR1_2_W0001_P0086_T0001_R1_P1_K1_Ch2-Ch1.zen
1.056001e+01	3.043331e+01	20151203_gfpNIPBLcf1_G2G1\MitoSys2\LSM\gfpNIPBLcf1_G1\DE_W0002_P0027\DE_2_W0002_P0027_T0001\TR1_W0001_P0086\TR1_2_W0001_P0086_T0001_R1_P1_K1_Ch2-Ch1.zen
1.062001e+01	2.801664e+01	20151203_gfpNIPBLcf1_G2G1\MitoSys2\LSM\gfpNIPBLcf1_G1\DE_W0002_P0027\DE_2_W0002_P0027_T0001\TR1_W0001_P0086\TR1_2_W0001_P0086_T0001_R1_P1_K1_Ch2-Ch1.zen
1.068001e+01	2.883331e+01	20151203_gfpNIPBLcf1_G2G1\MitoSys2\LSM\gfpNIPBLcf1_G1\DE_W0002_P0027\DE_2_W0002_P0027_T0001\TR1_W0001_P0086\TR1_2_W0001_P0086_T0001_R1_P1_K1_Ch2-Ch1.zen
1.074001e+01	3.169997e+01	20151203_gfpNIPBLcf1_G2G1\MitoSys2\LSM\gfpNIPBLcf1_G1\DE_W0002_P0027\DE_2_W0002_P0027_T0001\TR1_W0001_P0086\TR1_2_W0001_P0086_T0001_R1_P1_K1_Ch2-Ch1.zen
1.080001e+01	3.259997e+01	20151203_gfpNIPBLcf1_G2G1\MitoSys2\LSM\gfpNIPBLcf1_G1\DE_W0002_P0027\DE_2_W0002_P0027_T0001\TR1_W0001_P0086\TR1_2_W0001_P0086_T0001_R1_P1_K1_Ch2-Ch1.zen
1.086001e+01	3.626663e+01	20151203_gfpNIPBLcf1_G2G1\MitoSys2\LSM\gfpNIPBLcf1_G1\DE_W0002_P0027\DE_2_W0002_P0027_T0001\TR1_W0001_P0086\TR1_2_W0001_P0086_T0001_R1_P1_K1_Ch2-Ch1.zen
1.092001e+01	3.701663e+01	20151203_gfpNIPBLcf1_G2G1\MitoSys2\LSM\gfpNIPBLcf1_G1\DE_W0002_P0027\DE_2_W0002_P0027_T0001\TR1_W0001_P0086\TR1_2_W0001_P0086_T0001_R1_P1_K1_Ch2-Ch1.zen
1.098001e+01	3.433330e+01	20151203_gfpNIPBLcf1_G2G1\MitoSys2\LSM\gfpNIPBLcf1_G1\DE_W0002_P0027\DE_2_W0002_P0027_T0001\TR1_W0001_P0086\TR1_2_W0001_P0086_T0001_R1_P1_K1_Ch2-Ch1.zen
1.104001e+01	3.628330e+01	20151203_gfpNIPBLcf1_G2G1\MitoSys2\LSM\gfpNIPBLcf1_G1\DE_W0002_P0027\DE_2_W0002_P0027_T0001\TR1_W0001_P0086\TR1_2_W0001_P0086_T0001_R1_P1_K1_Ch2-Ch1.zen
1.110001e+01	3.374997e+01	20151203_gfpNIPBLcf1_G2G1\MitoSys2\LSM\gfpNIPBLcf1_G1\DE_W0002_P0027\DE_2_W0002_P0027_T0001\TR1_W0001_P0086\TR1_2_W0001_P0086_T0001_R1_P1_K1_Ch2-Ch1.zen
1.116001e+01	3.371664e+01	20151203_gfpNIPBLcf1_G2G1\MitoSys2\LSM\gfpNIPBLcf1_G1\DE_W0002_P0027\DE_2_W0002_P0027_T0001\TR1_W0001_P0086\TR1_2_W0001_P0086_T0001_R1_P1_K1_Ch2-Ch1.zen
1.122001e+01	3.184997e+01	20151203_gfpNIPBLcf1_G2G1\MitoSys2\LSM\gfpNIPBLcf1_G1\DE_W0002_P0027\DE_2_W0002_P0027_T0001\TR1_W0001_P0086\TR1_2_W0001_P0086_T0001_R1_P1_K1_Ch2-Ch1.zen
1.128001e+01	3.111664e+01	20151203_gfpNIPBLcf1_G2G1\MitoSys2\LSM\gfpNIPBLcf1_G1\DE_W0002_P0027\DE_2_W0002_P0027_T0001\TR1_W0001_P0086\TR1_2_W0001_P0086_T0001_R1_P1_K1_Ch2-Ch1.zen
1.134001e+01	3.274997e+01	20151203_gfpNIPBLcf1_G2G1\MitoSys2\LSM\gfpNIPBLcf1_G1\DE_W0002_P0027\DE_2_W0002_P0027_T0001\TR1_W0001_P0086\TR1_2_W0001_P0086_T0001_R1_P1_K1_Ch2-Ch1.zen
1.140001e+01	2.864997e+01	20151203_gfpNIPBLcf1_G2G1\MitoSys2\LSM\gfpNIPBLcf1_G1\DE_W0002_P0027\DE_2_W0002_P0027_T0001\TR1_W0001_P0086\TR1_2_W0001_P0086_T0001_R1_P1_K1_Ch2-Ch1.zen
1.146001e+01	3.228330e+01	20151203_gfpNIPBLcf1_G2G1\MitoSys2\LSM\gfpNIPBLcf1_G1\DE_W0002_P0027\DE_2_W0002_P0027_T0001\TR1_W0001_P0086\TR1_2_W0001_P0086_T0001_R1_P1_K1_Ch2-Ch1.zen
1.152001e+01	3.051664e+01	20151203_gfpNIPBLcf1_G2G1\MitoSys2\LSM\gfpNIPBLcf1_G1\DE_W0002_P0027\DE_2_W0002_P0027_T0001\TR1_W0001_P0086\TR1_2_W0001_P0086_T0001_R1_P1_K1_Ch2-Ch1.zen
1.158001e+01	3.286663e+01	20151203_gfpNIPBLcf1_G2G1\MitoSys2\LSM\gfpNIPBLcf1_G1\DE_W0002_P0027\DE_2_W0002_P0027_T0001\TR1_W0001_P0086\TR1_2_W0001_P0086_T0001_R1_P1_K1_Ch2-Ch1.zen
1.164001e+01	3.343330e+01	20151203_gfpNIPBLcf1_G2G1\MitoSys2\LSM\gfpNIPBLcf1_G1\DE_W0002_P0027\DE_2_W0002_P0027_T0001\TR1_W0001_P0086\TR1_2_W0001_P0086_T0001_R1_P1_K1_Ch2-Ch1.zen
1.170001e+01	3.464997e+01	20151203_gfpNIPBLcf1_G2G1\MitoSys2\LSM\gfpNIPBLcf1_G1\DE_W0002_P0027\DE_2_W0002_P0027_T0001\TR1_W0001_P0086\TR1_2_W0001_P0086_T0001_R1_P1_K1_Ch2-Ch1.zen
1.176001e+01	3.618330e+01	20151203_gfpNIPBLcf1_G2G1\MitoSys2\LSM\gfpNIPBLcf1_G1\DE_W0002_P0027\DE_2_W0002_P0027_T0001\TR1_W0001_P0086\TR1_2_W0001_P0086_T0001_R1_P1_K1_Ch2-Ch1.zen
1.182001e+01	3.643330e+01	20151203_gfpNIPBLcf1_G2G1\MitoSys2\LSM\gfpNIPBLcf1_G1\DE_W0002_P0027\DE_2_W0002_P0027_T0001\TR1_W0001_P0086\TR1_2_W0001_P0086_T0001_R1_P1_K1_Ch2-Ch1.zen
1.188001e+01	3.286663e+01	20151203_gfpNIPBLcf1_G2G1\MitoSys2\LSM\gfpNIPBLcf1_G1\DE_W0002_P0027\DE_2_W0002_P0027_T0001\TR1_W0001_P0086\TR1_2_W0001_P0086_T0001_R1_P1_K1_Ch2-Ch1.zen
1.194001e+01	2.939997e+01	20151203_gfpNIPBLcf1_G2G1\MitoSys2\LSM\gfpNIPBLcf1_G1\DE_W0002_P0027\DE_2_W0002_P0027_T0001\TR1_W0001_P0086\TR1_2_W0001_P0086_T0001_R1_P1_K1_Ch2-Ch1.zen
1.200001e+01	3.191664e+01	20151203_gfpNIPBLcf1_G2G1\MitoSys2\LSM\gfpNIPBLcf1_G1\DE_W0002_P0027\DE_2_W0002_P0027_T0001\TR1_W0001_P0086\TR1_2_W0001_P0086_T0001_R1_P1_K1_Ch2-Ch1.zen
1.206001e+01	3.726663e+01	20151203_gfpNIPBLcf1_G2G1\MitoSys2\LSM\gfpNIPBLcf1_G1\DE_W0002_P0027\DE_2_W0002_P0027_T0001\TR1_W0001_P0086\TR1_2_W0001_P0086_T0001_R1_P1_K1_Ch2-Ch1.zen
1.212001e+01	3.534997e+01	20151203_gfpNIPBLcf1_G2G1\MitoSys2\LSM\gfpNIPBLcf1_G1\DE_W0002_P0027\DE_2_W0002_P0027_T0001\TR1_W0001_P0086\TR1_2_W0001_P0086_T0001_R1_P1_K1_Ch2-Ch1.zen
1.218001e+01	3.494997e+01	20151203_gfpNIPBLcf1_G2G1\MitoSys2\LSM\gfpNIPBLcf1_G1\DE_W0002_P0027\DE_2_W0002_P0027_T0001\TR1_W0001_P0086\TR1_2_W0001_P0086_T0001_R1_P1_K1_Ch2-Ch1.zen
1.224001e+01	3.154997e+01	20151203_gfpNIPBLcf1_G2G1\MitoSys2\LSM\gfpNIPBLcf1_G1\DE_W0002_P0027\DE_2_W0002_P0027_T0001\TR1_W0001_P0086\TR1_2_W0001_P0086_T0001_R1_P1_K1_Ch2-Ch1.zen
1.230001e+01	3.948330e+01	20151203_gfpNIPBLcf1_G2G1\MitoSys2\LSM\gfpNIPBLcf1_G1\DE_W0002_P0027\DE_2_W0002_P0027_T0001\TR1_W0001_P0086\TR1_2_W0001_P0086_T0001_R1_P1_K1_Ch2-Ch1.zen
1.236001e+01	3.434997e+01	20151203_gfpNIPBLcf1_G2G1\MitoSys2\LSM\gfpNIPBLcf1_G1\DE_W0002_P0027\DE_2_W0002_P0027_T0001\TR1_W0001_P0086\TR1_2_W0001_P0086_T0001_R1_P1_K1_Ch2-Ch1.zen
1.242001e+01	3.359997e+01	20151203_gfpNIPBLcf1_G2G1\MitoSys2\LSM\gfpNIPBLcf1_G1\DE_W0002_P0027\DE_2_W0002_P0027_T0001\TR1_W0001_P0086\TR1_2_W0001_P0086_T0001_R1_P1_K1_Ch2-Ch1.zen
1.248001e+01	2.764997e+01	20151203_gfpNIPBLcf1_G2G1\MitoSys2\LSM\gfpNIPBLcf1_G1\DE_W0002_P0027\DE_2_W0002_P0027_T0001\TR1_W0001_P0086\TR1_2_W0001_P0086_T0001_R1_P1_K1_Ch2-Ch1.zen
1.254001e+01	2.983331e+01	20151203_gfpNIPBLcf1_G2G1\MitoSys2\LSM\gfpNIPBLcf1_G1\DE_W0002_P0027\DE_2_W0002_P0027_T0001\TR1_W0001_P0086\TR1_2_W0001_P0086_T0001_R1_P1_K1_Ch2-Ch1.zen
1.260001e+01	3.508330e+01	20151203_gfpNIPBLcf1_G2G1\MitoSys2\LSM\gfpNIPBLcf1_G1\DE_W0002_P0027\DE_2_W0002_P0027_T0001\TR1_W0001_P0086\TR1_2_W0001_P0086_T0001_R1_P1_K1_Ch2-Ch1.zen
1.266001e+01	3.533330e+01	20151203_gfpNIPBLcf1_G2G1\MitoSys2\LSM\gfpNIPBLcf1_G1\DE_W0002_P0027\DE_2_W0002_P0027_T0001\TR1_W0001_P0086\TR1_2_W0001_P0086_T0001_R1_P1_K1_Ch2-Ch1.zen
1.272001e+01	3.424997e+01	20151203_gfpNIPBLcf1_G2G1\MitoSys2\LSM\gfpNIPBLcf1_G1\DE_W0002_P0027\DE_2_W0002_P0027_T0001\TR1_W0001_P0086\TR1_2_W0001_P0086_T0001_R1_P1_K1_Ch2-Ch1.zen
1.278001e+01	3.799997e+01	20151203_gfpNIPBLcf1_G2G1\MitoSys2\LSM\gfpNIPBLcf1_G1\DE_W0002_P0027\DE_2_W0002_P0027_T0001\TR1_W0001_P0086\TR1_2_W0001_P0086_T0001_R1_P1_K1_Ch2-Ch1.zen
1.284001e+01	3.533330e+01	20151203_gfpNIPBLcf1_G2G1\MitoSys2\LSM\gfpNIPBLcf1_G1\DE_W0002_P0027\DE_2_W0002_P0027_T0001\TR1_W0001_P0086\TR1_2_W0001_P0086_T0001_R1_P1_K1_Ch2-Ch1.zen
1.290001e+01	3.418330e+01	20151203_gfpNIPBLcf1_G2G1\MitoSys2\LSM\gfpNIPBLcf1_G1\DE_W0002_P0027\DE_2_W0002_P0027_T0001\TR1_W0001_P0086\TR1_2_W0001_P0086_T0001_R1_P1_K1_Ch2-Ch1.zen
1.296001e+01	3.426664e+01	20151203_gfpNIPBLcf1_G2G1\MitoSys2\LSM\gfpNIPBLcf1_G1\DE_W0002_P0027\DE_2_W0002_P0027_T0001\TR1_W0001_P0086\TR1_2_W0001_P0086_T0001_R1_P1_K1_Ch2-Ch1.zen
1.302001e+01	4.379996e+01	20151203_gfpNIPBLcf1_G2G1\MitoSys2\LSM\gfpNIPBLcf1_G1\DE_W0002_P0027\DE_2_W0002_P0027_T0001\TR1_W0001_P0086\TR1_2_W0001_P0086_T0001_R1_P1_K1_Ch2-Ch1.zen
1.308001e+01	4.204996e+01	20151203_gfpNIPBLcf1_G2G1\MitoSys2\LSM\gfpNIPBLcf1_G1\DE_W0002_P0027\DE_2_W0002_P0027_T0001\TR1_W0001_P0086\TR1_2_W0001_P0086_T0001_R1_P1_K1_Ch2-Ch1.zen
1.314001e+01	4.066663e+01	20151203_gfpNIPBLcf1_G2G1\MitoSys2\LSM\gfpNIPBLcf1_G1\DE_W0002_P0027\DE_2_W0002_P0027_T0001\TR1_W0001_P0086\TR1_2_W0001_P0086_T0001_R1_P1_K1_Ch2-Ch1.zen
1.320001e+01	3.826663e+01	20151203_gfpNIPBLcf1_G2G1\MitoSys2\LSM\gfpNIPBLcf1_G1\DE_W0002_P0027\DE_2_W0002_P0027_T0001\TR1_W0001_P0086\TR1_2_W0001_P0086_T0001_R1_P1_K1_Ch2-Ch1.zen
1.326001e+01	3.594997e+01	20151203_gfpNIPBLcf1_G2G1\MitoSys2\LSM\gfpNIPBLcf1_G1\DE_W0002_P0027\DE_2_W0002_P0027_T0001\TR1_W0001_P0086\TR1_2_W0001_P0086_T0001_R1_P1_K1_Ch2-Ch1.zen
1.332001e+01	3.371664e+01	20151203_gfpNIPBLcf1_G2G1\MitoSys2\LSM\gfpNIPBLcf1_G1\DE_W0002_P0027\DE_2_W0002_P0027_T0001\TR1_W0001_P0086\TR1_2_W0001_P0086_T0001_R1_P1_K1_Ch2-Ch1.zen
1.338001e+01	3.194997e+01	20151203_gfpNIPBLcf1_G2G1\MitoSys2\LSM\gfpNIPBLcf1_G1\DE_W0002_P0027\DE_2_W0002_P0027_T0001\TR1_W0001_P0086\TR1_2_W0001_P0086_T0001_R1_P1_K1_Ch2-Ch1.zen
1.344001e+01	3.031664e+01	20151203_gfpNIPBLcf1_G2G1\MitoSys2\LSM\gfpNIPBLcf1_G1\DE_W0002_P0027\DE_2_W0002_P0027_T0001\TR1_W0001_P0086\TR1_2_W0001_P0086_T0001_R1_P1_K1_Ch2-Ch1.zen
1.350001e+01	2.889997e+01	20151203_gfpNIPBLcf1_G2G1\MitoSys2\LSM\gfpNIPBLcf1_G1\DE_W0002_P0027\DE_2_W0002_P0027_T0001\TR1_W0001_P0086\TR1_2_W0001_P0086_T0001_R1_P1_K1_Ch2-Ch1.zen
1.356001e+01	3.248330e+01	20151203_gfpNIPBLcf1_G2G1\MitoSys2\LSM\gfpNIPBLcf1_G1\DE_W0002_P0027\DE_2_W0002_P0027_T0001\TR1_W0001_P0086\TR1_2_W0001_P0086_T0001_R1_P1_K1_Ch2-Ch1.zen
1.362001e+01	3.059997e+01	20151203_gfpNIPBLcf1_G2G1\MitoSys2\LSM\gfpNIPBLcf1_G1\DE_W0002_P0027\DE_2_W0002_P0027_T0001\TR1_W0001_P0086\TR1_2_W0001_P0086_T0001_R1_P1_K1_Ch2-Ch1.zen
1.368001e+01	3.224997e+01	20151203_gfpNIPBLcf1_G2G1\MitoSys2\LSM\gfpNIPBLcf1_G1\DE_W0002_P0027\DE_2_W0002_P0027_T0001\TR1_W0001_P0086\TR1_2_W0001_P0086_T0001_R1_P1_K1_Ch2-Ch1.zen
1.374001e+01	3.018331e+01	20151203_gfpNIPBLcf1_G2G1\MitoSys2\LSM\gfpNIPBLcf1_G1\DE_W0002_P0027\DE_2_W0002_P0027_T0001\TR1_W0001_P0086\TR1_2_W0001_P0086_T0001_R1_P1_K1_Ch2-Ch1.zen
1.380001e+01	3.333330e+01	20151203_gfpNIPBLcf1_G2G1\MitoSys2\LSM\gfpNIPBLcf1_G1\DE_W0002_P0027\DE_2_W0002_P0027_T0001\TR1_W0001_P0086\TR1_2_W0001_P0086_T0001_R1_P1_K1_Ch2-Ch1.zen
1.386001e+01	2.818331e+01	20151203_gfpNIPBLcf1_G2G1\MitoSys2\LSM\gfpNIPBLcf1_G1\DE_W0002_P0027\DE_2_W0002_P0027_T0001\TR1_W0001_P0086\TR1_2_W0001_P0086_T0001_R1_P1_K1_Ch2-Ch1.zen
1.392001e+01	2.611664e+01	20151203_gfpNIPBLcf1_G2G1\MitoSys2\LSM\gfpNIPBLcf1_G1\DE_W0002_P0027\DE_2_W0002_P0027_T0001\TR1_W0001_P0086\TR1_2_W0001_P0086_T0001_R1_P1_K1_Ch2-Ch1.zen
1.398001e+01	2.624998e+01	20151203_gfpNIPBLcf1_G2G1\MitoSys2\LSM\gfpNIPBLcf1_G1\DE_W0002_P0027\DE_2_W0002_P0027_T0001\TR1_W0001_P0086\TR1_2_W0001_P0086_T0001_R1_P1_K1_Ch2-Ch1.zen
1.404001e+01	2.894997e+01	20151203_gfpNIPBLcf1_G2G1\MitoSys2\LSM\gfpNIPBLcf1_G1\DE_W0002_P0027\DE_2_W0002_P0027_T0001\TR1_W0001_P0086\TR1_2_W0001_P0086_T0001_R1_P1_K1_Ch2-Ch1.zen
1.410001e+01	2.739997e+01	20151203_gfpNIPBLcf1_G2G1\MitoSys2\LSM\gfpNIPBLcf1_G1\DE_W0002_P0027\DE_2_W0002_P0027_T0001\TR1_W0001_P0086\TR1_2_W0001_P0086_T0001_R1_P1_K1_Ch2-Ch1.zen
1.416001e+01	2.981664e+01	20151203_gfpNIPBLcf1_G2G1\MitoSys2\LSM\gfpNIPBLcf1_G1\DE_W0002_P0027\DE_2_W0002_P0027_T0001\TR1_W0001_P0086\TR1_2_W0001_P0086_T0001_R1_P1_K1_Ch2-Ch1.zen
1.422001e+01	2.888331e+01	20151203_gfpNIPBLcf1_G2G1\MitoSys2\LSM\gfpNIPBLcf1_G1\DE_W0002_P0027\DE_2_W0002_P0027_T0001\TR1_W0001_P0086\TR1_2_W0001_P0086_T0001_R1_P1_K1_Ch2-Ch1.zen
1.428001e+01	2.851664e+01	20151203_gfpNIPBLcf1_G2G1\MitoSys2\LSM\gfpNIPBLcf1_G1\DE_W0002_P0027\DE_2_W0002_P0027_T0001\TR1_W0001_P0086\TR1_2_W0001_P0086_T0001_R1_P1_K1_Ch2-Ch1.zen
1.434001e+01	2.354998e+01	20151203_gfpNIPBLcf1_G2G1\MitoSys2\LSM\gfpNIPBLcf1_G1\DE_W0002_P0027\DE_2_W0002_P0027_T0001\TR1_W0001_P0086\TR1_2_W0001_P0086_T0001_R1_P1_K1_Ch2-Ch1.zen
1.440001e+01	2.486664e+01	20151203_gfpNIPBLcf1_G2G1\MitoSys2\LSM\gfpNIPBLcf1_G1\DE_W0002_P0027\DE_2_W0002_P0027_T0001\TR1_W0001_P0086\TR1_2_W0001_P0086_T0001_R1_P1_K1_Ch2-Ch1.zen
1.446001e+01	2.356664e+01	20151203_gfpNIPBLcf1_G2G1\MitoSys2\LSM\gfpNIPBLcf1_G1\DE_W0002_P0027\DE_2_W0002_P0027_T0001\TR1_W0001_P0086\TR1_2_W0001_P0086_T0001_R1_P1_K1_Ch2-Ch1.zen
1.452001e+01	2.814997e+01	20151203_gfpNIPBLcf1_G2G1\MitoSys2\LSM\gfpNIPBLcf1_G1\DE_W0002_P0027\DE_2_W0002_P0027_T0001\TR1_W0001_P0086\TR1_2_W0001_P0086_T0001_R1_P1_K1_Ch2-Ch1.zen
1.458001e+01	3.671663e+01	20151203_gfpNIPBLcf1_G2G1\MitoSys2\LSM\gfpNIPBLcf1_G1\DE_W0002_P0027\DE_2_W0002_P0027_T0001\TR1_W0001_P0086\TR1_2_W0001_P0086_T0001_R1_P1_K1_Ch2-Ch1.zen
1.464001e+01	3.491663e+01	20151203_gfpNIPBLcf1_G2G1\MitoSys2\LSM\gfpNIPBLcf1_G1\DE_W0002_P0027\DE_2_W0002_P0027_T0001\TR1_W0001_P0086\TR1_2_W0001_P0086_T0001_R1_P1_K1_Ch2-Ch1.zen
1.470001e+01	3.418330e+01	20151203_gfpNIPBLcf1_G2G1\MitoSys2\LSM\gfpNIPBLcf1_G1\DE_W0002_P0027\DE_2_W0002_P0027_T0001\TR1_W0001_P0086\TR1_2_W0001_P0086_T0001_R1_P1_K1_Ch2-Ch1.zen
1.476001e+01	3.211664e+01	20151203_gfpNIPBLcf1_G2G1\MitoSys2\LSM\gfpNIPBLcf1_G1\DE_W0002_P0027\DE_2_W0002_P0027_T0001\TR1_W0001_P0086\TR1_2_W0001_P0086_T0001_R1_P1_K1_Ch2-Ch1.zen
1.482001e+01	3.314997e+01	20151203_gfpNIPBLcf1_G2G1\MitoSys2\LSM\gfpNIPBLcf1_G1\DE_W0002_P0027\DE_2_W0002_P0027_T0001\TR1_W0001_P0086\TR1_2_W0001_P0086_T0001_R1_P1_K1_Ch2-Ch1.zen
1.488001e+01	3.156664e+01	20151203_gfpNIPBLcf1_G2G1\MitoSys2\LSM\gfpNIPBLcf1_G1\DE_W0002_P0027\DE_2_W0002_P0027_T0001\TR1_W0001_P0086\TR1_2_W0001_P0086_T0001_R1_P1_K1_Ch2-Ch1.zen
1.494001e+01	3.203330e+01	20151203_gfpNIPBLcf1_G2G1\MitoSys2\LSM\gfpNIPBLcf1_G1\DE_W0002_P0027\DE_2_W0002_P0027_T0001\TR1_W0001_P0086\TR1_2_W0001_P0086_T0001_R1_P1_K1_Ch2-Ch1.zen
1.500001e+01	2.944997e+01	20151203_gfpNIPBLcf1_G2G1\MitoSys2\LSM\gfpNIPBLcf1_G1\DE_W0002_P0027\DE_2_W0002_P0027_T0001\TR1_W0001_P0086\TR1_2_W0001_P0086_T0001_R1_P1_K1_Ch2-Ch1.zen
1.506001e+01	3.323330e+01	20151203_gfpNIPBLcf1_G2G1\MitoSys2\LSM\gfpNIPBLcf1_G1\DE_W0002_P0027\DE_2_W0002_P0027_T0001\TR1_W0001_P0086\TR1_2_W0001_P0086_T0001_R1_P1_K1_Ch2-Ch1.zen
1.512001e+01	3.048330e+01	20151203_gfpNIPBLcf1_G2G1\MitoSys2\LSM\gfpNIPBLcf1_G1\DE_W0002_P0027\DE_2_W0002_P0027_T0001\TR1_W0001_P0086\TR1_2_W0001_P0086_T0001_R1_P1_K1_Ch2-Ch1.zen
1.518001e+01	3.196664e+01	20151203_gfpNIPBLcf1_G2G1\MitoSys2\LSM\gfpNIPBLcf1_G1\DE_W0002_P0027\DE_2_W0002_P0027_T0001\TR1_W0001_P0086\TR1_2_W0001_P0086_T0001_R1_P1_K1_Ch2-Ch1.zen
1.524001e+01	2.913331e+01	20151203_gfpNIPBLcf1_G2G1\MitoSys2\LSM\gfpNIPBLcf1_G1\DE_W0002_P0027\DE_2_W0002_P0027_T0001\TR1_W0001_P0086\TR1_2_W0001_P0086_T0001_R1_P1_K1_Ch2-Ch1.zen
1.530001e+01	3.306664e+01	20151203_gfpNIPBLcf1_G2G1\MitoSys2\LSM\gfpNIPBLcf1_G1\DE_W0002_P0027\DE_2_W0002_P0027_T0001\TR1_W0001_P0086\TR1_2_W0001_P0086_T0001_R1_P1_K1_Ch2-Ch1.zen
1.536001e+01	3.478330e+01	20151203_gfpNIPBLcf1_G2G1\MitoSys2\LSM\gfpNIPBLcf1_G1\DE_W0002_P0027\DE_2_W0002_P0027_T0001\TR1_W0001_P0086\TR1_2_W0001_P0086_T0001_R1_P1_K1_Ch2-Ch1.zen
1.542001e+01	3.126664e+01	20151203_gfpNIPBLcf1_G2G1\MitoSys2\LSM\gfpNIPBLcf1_G1\DE_W0002_P0027\DE_2_W0002_P0027_T0001\TR1_W0001_P0086\TR1_2_W0001_P0086_T0001_R1_P1_K1_Ch2-Ch1.zen
1.548001e+01	3.569997e+01	20151203_gfpNIPBLcf1_G2G1\MitoSys2\LSM\gfpNIPBLcf1_G1\DE_W0002_P0027\DE_2_W0002_P0027_T0001\TR1_W0001_P0086\TR1_2_W0001_P0086_T0001_R1_P1_K1_Ch2-Ch1.zen
1.554001e+01	3.258330e+01	20151203_gfpNIPBLcf1_G2G1\MitoSys2\LSM\gfpNIPBLcf1_G1\DE_W0002_P0027\DE_2_W0002_P0027_T0001\TR1_W0001_P0086\TR1_2_W0001_P0086_T0001_R1_P1_K1_Ch2-Ch1.zen
1.560001e+01	3.554996e+01	20151203_gfpNIPBLcf1_G2G1\MitoSys2\LSM\gfpNIPBLcf1_G1\DE_W0002_P0027\DE_2_W0002_P0027_T0001\TR1_W0001_P0086\TR1_2_W0001_P0086_T0001_R1_P1_K1_Ch2-Ch1.zen
1.566002e+01	3.413330e+01	20151203_gfpNIPBLcf1_G2G1\MitoSys2\LSM\gfpNIPBLcf1_G1\DE_W0002_P0027\DE_2_W0002_P0027_T0001\TR1_W0001_P0086\TR1_2_W0001_P0086_T0001_R1_P1_K1_Ch2-Ch1.zen
1.572001e+01	3.329997e+01	20151203_gfpNIPBLcf1_G2G1\MitoSys2\LSM\gfpNIPBLcf1_G1\DE_W0002_P0027\DE_2_W0002_P0027_T0001\TR1_W0001_P0086\TR1_2_W0001_P0086_T0001_R1_P1_K1_Ch2-Ch1.zen
1.578001e+01	3.389997e+01	20151203_gfpNIPBLcf1_G2G1\MitoSys2\LSM\gfpNIPBLcf1_G1\DE_W0002_P0027\DE_2_W0002_P0027_T0001\TR1_W0001_P0086\TR1_2_W0001_P0086_T0001_R1_P1_K1_Ch2-Ch1.zen
1.584001e+01	2.731664e+01	20151203_gfpNIPBLcf1_G2G1\MitoSys2\LSM\gfpNIPBLcf1_G1\DE_W0002_P0027\DE_2_W0002_P0027_T0001\TR1_W0001_P0086\TR1_2_W0001_P0086_T0001_R1_P1_K1_Ch2-Ch1.zen
1.590001e+01	2.824997e+01	20151203_gfpNIPBLcf1_G2G1\MitoSys2\LSM\gfpNIPBLcf1_G1\DE_W0002_P0027\DE_2_W0002_P0027_T0001\TR1_W0001_P0086\TR1_2_W0001_P0086_T0001_R1_P1_K1_Ch2-Ch1.zen
1.596002e+01	3.416663e+01	20151203_gfpNIPBLcf1_G2G1\MitoSys2\LSM\gfpNIPBLcf1_G1\DE_W0002_P0027\DE_2_W0002_P0027_T0001\TR1_W0001_P0086\TR1_2_W0001_P0086_T0001_R1_P1_K1_Ch2-Ch1.zen
1.602002e+01	3.431664e+01	20151203_gfpNIPBLcf1_G2G1\MitoSys2\LSM\gfpNIPBLcf1_G1\DE_W0002_P0027\DE_2_W0002_P0027_T0001\TR1_W0001_P0086\TR1_2_W0001_P0086_T0001_R1_P1_K1_Ch2-Ch1.zen
1.608002e+01	3.253330e+01	20151203_gfpNIPBLcf1_G2G1\MitoSys2\LSM\gfpNIPBLcf1_G1\DE_W0002_P0027\DE_2_W0002_P0027_T0001\TR1_W0001_P0086\TR1_2_W0001_P0086_T0001_R1_P1_K1_Ch2-Ch1.zen
1.614001e+01	2.834997e+01	20151203_gfpNIPBLcf1_G2G1\MitoSys2\LSM\gfpNIPBLcf1_G1\DE_W0002_P0027\DE_2_W0002_P0027_T0001\TR1_W0001_P0086\TR1_2_W0001_P0086_T0001_R1_P1_K1_Ch2-Ch1.zen
1.620002e+01	3.019997e+01	20151203_gfpNIPBLcf1_G2G1\MitoSys2\LSM\gfpNIPBLcf1_G1\DE_W0002_P0027\DE_2_W0002_P0027_T0001\TR1_W0001_P0086\TR1_2_W0001_P0086_T0001_R1_P1_K1_Ch2-Ch1.zen
1.626002e+01	3.454997e+01	20151203_gfpNIPBLcf1_G2G1\MitoSys2\LSM\gfpNIPBLcf1_G1\DE_W0002_P0027\DE_2_W0002_P0027_T0001\TR1_W0001_P0086\TR1_2_W0001_P0086_T0001_R1_P1_K1_Ch2-Ch1.zen
1.632001e+01	3.653330e+01	20151203_gfpNIPBLcf1_G2G1\MitoSys2\LSM\gfpNIPBLcf1_G1\DE_W0002_P0027\DE_2_W0002_P0027_T0001\TR1_W0001_P0086\TR1_2_W0001_P0086_T0001_R1_P1_K1_Ch2-Ch1.zen
1.638001e+01	3.384997e+01	20151203_gfpNIPBLcf1_G2G1\MitoSys2\LSM\gfpNIPBLcf1_G1\DE_W0002_P0027\DE_2_W0002_P0027_T0001\TR1_W0001_P0086\TR1_2_W0001_P0086_T0001_R1_P1_K1_Ch2-Ch1.zen
1.644002e+01	3.706663e+01	20151203_gfpNIPBLcf1_G2G1\MitoSys2\LSM\gfpNIPBLcf1_G1\DE_W0002_P0027\DE_2_W0002_P0027_T0001\TR1_W0001_P0086\TR1_2_W0001_P0086_T0001_R1_P1_K1_Ch2-Ch1.zen
1.650002e+01	3.014997e+01	20151203_gfpNIPBLcf1_G2G1\MitoSys2\LSM\gfpNIPBLcf1_G1\DE_W0002_P0027\DE_2_W0002_P0027_T0001\TR1_W0001_P0086\TR1_2_W0001_P0086_T0001_R1_P1_K1_Ch2-Ch1.zen
1.656001e+01	2.853331e+01	20151203_gfpNIPBLcf1_G2G1\MitoSys2\LSM\gfpNIPBLcf1_G1\DE_W0002_P0027\DE_2_W0002_P0027_T0001\TR1_W0001_P0086\TR1_2_W0001_P0086_T0001_R1_P1_K1_Ch2-Ch1.zen
1.662002e+01	2.773331e+01	20151203_gfpNIPBLcf1_G2G1\MitoSys2\LSM\gfpNIPBLcf1_G1\DE_W0002_P0027\DE_2_W0002_P0027_T0001\TR1_W0001_P0086\TR1_2_W0001_P0086_T0001_R1_P1_K1_Ch2-Ch1.zen
1.668002e+01	3.008331e+01	20151203_gfpNIPBLcf1_G2G1\MitoSys2\LSM\gfpNIPBLcf1_G1\DE_W0002_P0027\DE_2_W0002_P0027_T0001\TR1_W0001_P0086\TR1_2_W0001_P0086_T0001_R1_P1_K1_Ch2-Ch1.zen
1.674002e+01	3.163330e+01	20151203_gfpNIPBLcf1_G2G1\MitoSys2\LSM\gfpNIPBLcf1_G1\DE_W0002_P0027\DE_2_W0002_P0027_T0001\TR1_W0001_P0086\TR1_2_W0001_P0086_T0001_R1_P1_K1_Ch2-Ch1.zen
1.680002e+01	2.814997e+01	20151203_gfpNIPBLcf1_G2G1\MitoSys2\LSM\gfpNIPBLcf1_G1\DE_W0002_P0027\DE_2_W0002_P0027_T0001\TR1_W0001_P0086\TR1_2_W0001_P0086_T0001_R1_P1_K1_Ch2-Ch1.zen
1.686002e+01	2.774997e+01	20151203_gfpNIPBLcf1_G2G1\MitoSys2\LSM\gfpNIPBLcf1_G1\DE_W0002_P0027\DE_2_W0002_P0027_T0001\TR1_W0001_P0086\TR1_2_W0001_P0086_T0001_R1_P1_K1_Ch2-Ch1.zen
1.692002e+01	2.898331e+01	20151203_gfpNIPBLcf1_G2G1\MitoSys2\LSM\gfpNIPBLcf1_G1\DE_W0002_P0027\DE_2_W0002_P0027_T0001\TR1_W0001_P0086\TR1_2_W0001_P0086_T0001_R1_P1_K1_Ch2-Ch1.zen
1.698002e+01	2.678331e+01	20151203_gfpNIPBLcf1_G2G1\MitoSys2\LSM\gfpNIPBLcf1_G1\DE_W0002_P0027\DE_2_W0002_P0027_T0001\TR1_W0001_P0086\TR1_2_W0001_P0086_T0001_R1_P1_K1_Ch2-Ch1.zen
1.704002e+01	2.698331e+01	20151203_gfpNIPBLcf1_G2G1\MitoSys2\LSM\gfpNIPBLcf1_G1\DE_W0002_P0027\DE_2_W0002_P0027_T0001\TR1_W0001_P0086\TR1_2_W0001_P0086_T0001_R1_P1_K1_Ch2-Ch1.zen
1.710002e+01	3.011664e+01	20151203_gfpNIPBLcf1_G2G1\MitoSys2\LSM\gfpNIPBLcf1_G1\DE_W0002_P0027\DE_2_W0002_P0027_T0001\TR1_W0001_P0086\TR1_2_W0001_P0086_T0001_R1_P1_K1_Ch2-Ch1.zen
1.716002e+01	3.354997e+01	20151203_gfpNIPBLcf1_G2G1\MitoSys2\LSM\gfpNIPBLcf1_G1\DE_W0002_P0027\DE_2_W0002_P0027_T0001\TR1_W0001_P0086\TR1_2_W0001_P0086_T0001_R1_P1_K1_Ch2-Ch1.zen
1.722002e+01	3.063330e+01	20151203_gfpNIPBLcf1_G2G1\MitoSys2\LSM\gfpNIPBLcf1_G1\DE_W0002_P0027\DE_2_W0002_P0027_T0001\TR1_W0001_P0086\TR1_2_W0001_P0086_T0001_R1_P1_K1_Ch2-Ch1.zen
1.728002e+01	3.314997e+01	20151203_gfpNIPBLcf1_G2G1\MitoSys2\LSM\gfpNIPBLcf1_G1\DE_W0002_P0027\DE_2_W0002_P0027_T0001\TR1_W0001_P0086\TR1_2_W0001_P0086_T0001_R1_P1_K1_Ch2-Ch1.zen
1.734002e+01	3.004997e+01	20151203_gfpNIPBLcf1_G2G1\MitoSys2\LSM\gfpNIPBLcf1_G1\DE_W0002_P0027\DE_2_W0002_P0027_T0001\TR1_W0001_P0086\TR1_2_W0001_P0086_T0001_R1_P1_K1_Ch2-Ch1.zen
1.740002e+01	3.173330e+01	20151203_gfpNIPBLcf1_G2G1\MitoSys2\LSM\gfpNIPBLcf1_G1\DE_W0002_P0027\DE_2_W0002_P0027_T0001\TR1_W0001_P0086\TR1_2_W0001_P0086_T0001_R1_P1_K1_Ch2-Ch1.zen
1.746002e+01	3.018331e+01	20151203_gfpNIPBLcf1_G2G1\MitoSys2\LSM\gfpNIPBLcf1_G1\DE_W0002_P0027\DE_2_W0002_P0027_T0001\TR1_W0001_P0086\TR1_2_W0001_P0086_T0001_R1_P1_K1_Ch2-Ch1.zen
1.752002e+01	3.424997e+01	20151203_gfpNIPBLcf1_G2G1\MitoSys2\LSM\gfpNIPBLcf1_G1\DE_W0002_P0027\DE_2_W0002_P0027_T0001\TR1_W0001_P0086\TR1_2_W0001_P0086_T0001_R1_P1_K1_Ch2-Ch1.zen
1.758002e+01	3.014997e+01	20151203_gfpNIPBLcf1_G2G1\MitoSys2\LSM\gfpNIPBLcf1_G1\DE_W0002_P0027\DE_2_W0002_P0027_T0001\TR1_W0001_P0086\TR1_2_W0001_P0086_T0001_R1_P1_K1_Ch2-Ch1.zen
1.764002e+01	2.841664e+01	20151203_gfpNIPBLcf1_G2G1\MitoSys2\LSM\gfpNIPBLcf1_G1\DE_W0002_P0027\DE_2_W0002_P0027_T0001\TR1_W0001_P0086\TR1_2_W0001_P0086_T0001_R1_P1_K1_Ch2-Ch1.zen
1.770002e+01	2.958331e+01	20151203_gfpNIPBLcf1_G2G1\MitoSys2\LSM\gfpNIPBLcf1_G1\DE_W0002_P0027\DE_2_W0002_P0027_T0001\TR1_W0001_P0086\TR1_2_W0001_P0086_T0001_R1_P1_K1_Ch2-Ch1.zen
1.776002e+01	3.324997e+01	20151203_gfpNIPBLcf1_G2G1\MitoSys2\LSM\gfpNIPBLcf1_G1\DE_W0002_P0027\DE_2_W0002_P0027_T0001\TR1_W0001_P0086\TR1_2_W0001_P0086_T0001_R1_P1_K1_Ch2-Ch1.zen
1.782002e+01	3.536663e+01	20151203_gfpNIPBLcf1_G2G1\MitoSys2\LSM\gfpNIPBLcf1_G1\DE_W0002_P0027\DE_2_W0002_P0027_T0001\TR1_W0001_P0086\TR1_2_W0001_P0086_T0001_R1_P1_K1_Ch2-Ch1.zen
1.788002e+01	3.559997e+01	20151203_gfpNIPBLcf1_G2G1\MitoSys2\LSM\gfpNIPBLcf1_G1\DE_W0002_P0027\DE_2_W0002_P0027_T0001\TR1_W0001_P0086\TR1_2_W0001_P0086_T0001_R1_P1_K1_Ch2-Ch1.zen
1.794002e+01	3.334997e+01	20151203_gfpNIPBLcf1_G2G1\MitoSys2\LSM\gfpNIPBLcf1_G1\DE_W0002_P0027\DE_2_W0002_P0027_T0001\TR1_W0001_P0086\TR1_2_W0001_P0086_T0001_R1_P1_K1_Ch2-Ch1.zen
1.800002e+01	3.811663e+01	20151203_gfpNIPBLcf1_G2G1\MitoSys2\LSM\gfpNIPBLcf1_G1\DE_W0002_P0027\DE_2_W0002_P0027_T0001\TR1_W0001_P0086\TR1_2_W0001_P0086_T0001_R1_P1_K1_Ch2-Ch1.zen
1.806002e+01	3.451664e+01	20151203_gfpNIPBLcf1_G2G1\MitoSys2\LSM\gfpNIPBLcf1_G1\DE_W0002_P0027\DE_2_W0002_P0027_T0001\TR1_W0001_P0086\TR1_2_W0001_P0086_T0001_R1_P1_K1_Ch2-Ch1.zen
1.812002e+01	3.568330e+01	20151203_gfpNIPBLcf1_G2G1\MitoSys2\LSM\gfpNIPBLcf1_G1\DE_W0002_P0027\DE_2_W0002_P0027_T0001\TR1_W0001_P0086\TR1_2_W0001_P0086_T0001_R1_P1_K1_Ch2-Ch1.zen
1.818002e+01	3.216664e+01	20151203_gfpNIPBLcf1_G2G1\MitoSys2\LSM\gfpNIPBLcf1_G1\DE_W0002_P0027\DE_2_W0002_P0027_T0001\TR1_W0001_P0086\TR1_2_W0001_P0086_T0001_R1_P1_K1_Ch2-Ch1.zen
1.824002e+01	2.991664e+01	20151203_gfpNIPBLcf1_G2G1\MitoSys2\LSM\gfpNIPBLcf1_G1\DE_W0002_P0027\DE_2_W0002_P0027_T0001\TR1_W0001_P0086\TR1_2_W0001_P0086_T0001_R1_P1_K1_Ch2-Ch1.zen
1.830002e+01	2.799997e+01	20151203_gfpNIPBLcf1_G2G1\MitoSys2\LSM\gfpNIPBLcf1_G1\DE_W0002_P0027\DE_2_W0002_P0027_T0001\TR1_W0001_P0086\TR1_2_W0001_P0086_T0001_R1_P1_K1_Ch2-Ch1.zen
1.836002e+01	2.766664e+01	20151203_gfpNIPBLcf1_G2G1\MitoSys2\LSM\gfpNIPBLcf1_G1\DE_W0002_P0027\DE_2_W0002_P0027_T0001\TR1_W0001_P0086\TR1_2_W0001_P0086_T0001_R1_P1_K1_Ch2-Ch1.zen
1.842002e+01	2.953331e+01	20151203_gfpNIPBLcf1_G2G1\MitoSys2\LSM\gfpNIPBLcf1_G1\DE_W0002_P0027\DE_2_W0002_P0027_T0001\TR1_W0001_P0086\TR1_2_W0001_P0086_T0001_R1_P1_K1_Ch2-Ch1.zen
1.848002e+01	3.741663e+01	20151203_gfpNIPBLcf1_G2G1\MitoSys2\LSM\gfpNIPBLcf1_G1\DE_W0002_P0027\DE_2_W0002_P0027_T0001\TR1_W0001_P0086\TR1_2_W0001_P0086_T0001_R1_P1_K1_Ch2-Ch1.zen
1.854002e+01	2.803331e+01	20151203_gfpNIPBLcf1_G2G1\MitoSys2\LSM\gfpNIPBLcf1_G1\DE_W0002_P0027\DE_2_W0002_P0027_T0001\TR1_W0001_P0086\TR1_2_W0001_P0086_T0001_R1_P1_K1_Ch2-Ch1.zen
1.860002e+01	2.726664e+01	20151203_gfpNIPBLcf1_G2G1\MitoSys2\LSM\gfpNIPBLcf1_G1\DE_W0002_P0027\DE_2_W0002_P0027_T0001\TR1_W0001_P0086\TR1_2_W0001_P0086_T0001_R1_P1_K1_Ch2-Ch1.zen
1.866002e+01	2.993331e+01	20151203_gfpNIPBLcf1_G2G1\MitoSys2\LSM\gfpNIPBLcf1_G1\DE_W0002_P0027\DE_2_W0002_P0027_T0001\TR1_W0001_P0086\TR1_2_W0001_P0086_T0001_R1_P1_K1_Ch2-Ch1.zen
1.872002e+01	2.884997e+01	20151203_gfpNIPBLcf1_G2G1\MitoSys2\LSM\gfpNIPBLcf1_G1\DE_W0002_P0027\DE_2_W0002_P0027_T0001\TR1_W0001_P0086\TR1_2_W0001_P0086_T0001_R1_P1_K1_Ch2-Ch1.zen
1.878002e+01	3.226664e+01	20151203_gfpNIPBLcf1_G2G1\MitoSys2\LSM\gfpNIPBLcf1_G1\DE_W0002_P0027\DE_2_W0002_P0027_T0001\TR1_W0001_P0086\TR1_2_W0001_P0086_T0001_R1_P1_K1_Ch2-Ch1.zen
1.884002e+01	2.733331e+01	20151203_gfpNIPBLcf1_G2G1\MitoSys2\LSM\gfpNIPBLcf1_G1\DE_W0002_P0027\DE_2_W0002_P0027_T0001\TR1_W0001_P0086\TR1_2_W0001_P0086_T0001_R1_P1_K1_Ch2-Ch1.zen
1.890002e+01	2.874997e+01	20151203_gfpNIPBLcf1_G2G1\MitoSys2\LSM\gfpNIPBLcf1_G1\DE_W0002_P0027\DE_2_W0002_P0027_T0001\TR1_W0001_P0086\TR1_2_W0001_P0086_T0001_R1_P1_K1_Ch2-Ch1.zen
1.896002e+01	2.413331e+01	20151203_gfpNIPBLcf1_G2G1\MitoSys2\LSM\gfpNIPBLcf1_G1\DE_W0002_P0027\DE_2_W0002_P0027_T0001\TR1_W0001_P0086\TR1_2_W0001_P0086_T0001_R1_P1_K1_Ch2-Ch1.zen
1.902002e+01	2.271665e+01	20151203_gfpNIPBLcf1_G2G1\MitoSys2\LSM\gfpNIPBLcf1_G1\DE_W0002_P0027\DE_2_W0002_P0027_T0001\TR1_W0001_P0086\TR1_2_W0001_P0086_T0001_R1_P1_K1_Ch2-Ch1.zen
1.908002e+01	2.429998e+01	20151203_gfpNIPBLcf1_G2G1\MitoSys2\LSM\gfpNIPBLcf1_G1\DE_W0002_P0027\DE_2_W0002_P0027_T0001\TR1_W0001_P0086\TR1_2_W0001_P0086_T0001_R1_P1_K1_Ch2-Ch1.zen
1.914002e+01	2.238331e+01	20151203_gfpNIPBLcf1_G2G1\MitoSys2\LSM\gfpNIPBLcf1_G1\DE_W0002_P0027\DE_2_W0002_P0027_T0001\TR1_W0001_P0086\TR1_2_W0001_P0086_T0001_R1_P1_K1_Ch2-Ch1.zen
1.920002e+01	2.683331e+01	20151203_gfpNIPBLcf1_G2G1\MitoSys2\LSM\gfpNIPBLcf1_G1\DE_W0002_P0027\DE_2_W0002_P0027_T0001\TR1_W0001_P0086\TR1_2_W0001_P0086_T0001_R1_P1_K1_Ch2-Ch1.zen
1.926002e+01	2.648331e+01	20151203_gfpNIPBLcf1_G2G1\MitoSys2\LSM\gfpNIPBLcf1_G1\DE_W0002_P0027\DE_2_W0002_P0027_T0001\TR1_W0001_P0086\TR1_2_W0001_P0086_T0001_R1_P1_K1_Ch2-Ch1.zen
1.932002e+01	2.908331e+01	20151203_gfpNIPBLcf1_G2G1\MitoSys2\LSM\gfpNIPBLcf1_G1\DE_W0002_P0027\DE_2_W0002_P0027_T0001\TR1_W0001_P0086\TR1_2_W0001_P0086_T0001_R1_P1_K1_Ch2-Ch1.zen
1.938002e+01	2.641664e+01	20151203_gfpNIPBLcf1_G2G1\MitoSys2\LSM\gfpNIPBLcf1_G1\DE_W0002_P0027\DE_2_W0002_P0027_T0001\TR1_W0001_P0086\TR1_2_W0001_P0086_T0001_R1_P1_K1_Ch2-Ch1.zen
1.944002e+01	2.604998e+01	20151203_gfpNIPBLcf1_G2G1\MitoSys2\LSM\gfpNIPBLcf1_G1\DE_W0002_P0027\DE_2_W0002_P0027_T0001\TR1_W0001_P0086\TR1_2_W0001_P0086_T0001_R1_P1_K1_Ch2-Ch1.zen
1.950002e+01	2.836664e+01	20151203_gfpNIPBLcf1_G2G1\MitoSys2\LSM\gfpNIPBLcf1_G1\DE_W0002_P0027\DE_2_W0002_P0027_T0001\TR1_W0001_P0086\TR1_2_W0001_P0086_T0001_R1_P1_K1_Ch2-Ch1.zen
1.956002e+01	3.291664e+01	20151203_gfpNIPBLcf1_G2G1\MitoSys2\LSM\gfpNIPBLcf1_G1\DE_W0002_P0027\DE_2_W0002_P0027_T0001\TR1_W0001_P0086\TR1_2_W0001_P0086_T0001_R1_P1_K1_Ch2-Ch1.zen
1.962002e+01	2.613331e+01	20151203_gfpNIPBLcf1_G2G1\MitoSys2\LSM\gfpNIPBLcf1_G1\DE_W0002_P0027\DE_2_W0002_P0027_T0001\TR1_W0001_P0086\TR1_2_W0001_P0086_T0001_R1_P1_K1_Ch2-Ch1.zen
1.968002e+01	2.784997e+01	20151203_gfpNIPBLcf1_G2G1\MitoSys2\LSM\gfpNIPBLcf1_G1\DE_W0002_P0027\DE_2_W0002_P0027_T0001\TR1_W0001_P0086\TR1_2_W0001_P0086_T0001_R1_P1_K1_Ch2-Ch1.zen
1.974002e+01	2.971664e+01	20151203_gfpNIPBLcf1_G2G1\MitoSys2\LSM\gfpNIPBLcf1_G1\DE_W0002_P0027\DE_2_W0002_P0027_T0001\TR1_W0001_P0086\TR1_2_W0001_P0086_T0001_R1_P1_K1_Ch2-Ch1.zen
1.980002e+01	3.036664e+01	20151203_gfpNIPBLcf1_G2G1\MitoSys2\LSM\gfpNIPBLcf1_G1\DE_W0002_P0027\DE_2_W0002_P0027_T0001\TR1_W0001_P0086\TR1_2_W0001_P0086_T0001_R1_P1_K1_Ch2-Ch1.zen
1.986002e+01	2.758331e+01	20151203_gfpNIPBLcf1_G2G1\MitoSys2\LSM\gfpNIPBLcf1_G1\DE_W0002_P0027\DE_2_W0002_P0027_T0001\TR1_W0001_P0086\TR1_2_W0001_P0086_T0001_R1_P1_K1_Ch2-Ch1.zen
1.992002e+01	3.054997e+01	20151203_gfpNIPBLcf1_G2G1\MitoSys2\LSM\gfpNIPBLcf1_G1\DE_W0002_P0027\DE_2_W0002_P0027_T0001\TR1_W0001_P0086\TR1_2_W0001_P0086_T0001_R1_P1_K1_Ch2-Ch1.zen
1.998002e+01	2.679997e+01	20151203_gfpNIPBLcf1_G2G1\MitoSys2\LSM\gfpNIPBLcf1_G1\DE_W0002_P0027\DE_2_W0002_P0027_T0001\TR1_W0001_P0086\TR1_2_W0001_P0086_T0001_R1_P1_K1_Ch2-Ch1.zen
2.004002e+01	2.314998e+01	20151203_gfpNIPBLcf1_G2G1\MitoSys2\LSM\gfpNIPBLcf1_G1\DE_W0002_P0027\DE_2_W0002_P0027_T0001\TR1_W0001_P0086\TR1_2_W0001_P0086_T0001_R1_P1_K1_Ch2-Ch1.zen
2.010002e+01	2.538331e+01	20151203_gfpNIPBLcf1_G2G1\MitoSys2\LSM\gfpNIPBLcf1_G1\DE_W0002_P0027\DE_2_W0002_P0027_T0001\TR1_W0001_P0086\TR1_2_W0001_P0086_T0001_R1_P1_K1_Ch2-Ch1.zen
2.016002e+01	2.728331e+01	20151203_gfpNIPBLcf1_G2G1\MitoSys2\LSM\gfpNIPBLcf1_G1\DE_W0002_P0027\DE_2_W0002_P0027_T0001\TR1_W0001_P0086\TR1_2_W0001_P0086_T0001_R1_P1_K1_Ch2-Ch1.zen
2.022002e+01	2.206665e+01	20151203_gfpNIPBLcf1_G2G1\MitoSys2\LSM\gfpNIPBLcf1_G1\DE_W0002_P0027\DE_2_W0002_P0027_T0001\TR1_W0001_P0086\TR1_2_W0001_P0086_T0001_R1_P1_K1_Ch2-Ch1.zen
2.028002e+01	2.249998e+01	20151203_gfpNIPBLcf1_G2G1\MitoSys2\LSM\gfpNIPBLcf1_G1\DE_W0002_P0027\DE_2_W0002_P0027_T0001\TR1_W0001_P0086\TR1_2_W0001_P0086_T0001_R1_P1_K1_Ch2-Ch1.zen
2.034002e+01	2.681664e+01	20151203_gfpNIPBLcf1_G2G1\MitoSys2\LSM\gfpNIPBLcf1_G1\DE_W0002_P0027\DE_2_W0002_P0027_T0001\TR1_W0001_P0086\TR1_2_W0001_P0086_T0001_R1_P1_K1_Ch2-Ch1.zen
2.040002e+01	2.481664e+01	20151203_gfpNIPBLcf1_G2G1\MitoSys2\LSM\gfpNIPBLcf1_G1\DE_W0002_P0027\DE_2_W0002_P0027_T0001\TR1_W0001_P0086\TR1_2_W0001_P0086_T0001_R1_P1_K1_Ch2-Ch1.zen
2.046002e+01	2.399998e+01	20151203_gfpNIPBLcf1_G2G1\MitoSys2\LSM\gfpNIPBLcf1_G1\DE_W0002_P0027\DE_2_W0002_P0027_T0001\TR1_W0001_P0086\TR1_2_W0001_P0086_T0001_R1_P1_K1_Ch2-Ch1.zen
2.052002e+01	2.679997e+01	20151203_gfpNIPBLcf1_G2G1\MitoSys2\LSM\gfpNIPBLcf1_G1\DE_W0002_P0027\DE_2_W0002_P0027_T0001\TR1_W0001_P0086\TR1_2_W0001_P0086_T0001_R1_P1_K1_Ch2-Ch1.zen
2.058002e+01	2.951664e+01	20151203_gfpNIPBLcf1_G2G1\MitoSys2\LSM\gfpNIPBLcf1_G1\DE_W0002_P0027\DE_2_W0002_P0027_T0001\TR1_W0001_P0086\TR1_2_W0001_P0086_T0001_R1_P1_K1_Ch2-Ch1.zen
2.064002e+01	3.091664e+01	20151203_gfpNIPBLcf1_G2G1\MitoSys2\LSM\gfpNIPBLcf1_G1\DE_W0002_P0027\DE_2_W0002_P0027_T0001\TR1_W0001_P0086\TR1_2_W0001_P0086_T0001_R1_P1_K1_Ch2-Ch1.zen
2.070002e+01	2.899997e+01	20151203_gfpNIPBLcf1_G2G1\MitoSys2\LSM\gfpNIPBLcf1_G1\DE_W0002_P0027\DE_2_W0002_P0027_T0001\TR1_W0001_P0086\TR1_2_W0001_P0086_T0001_R1_P1_K1_Ch2-Ch1.zen
2.076002e+01	2.838331e+01	20151203_gfpNIPBLcf1_G2G1\MitoSys2\LSM\gfpNIPBLcf1_G1\DE_W0002_P0027\DE_2_W0002_P0027_T0001\TR1_W0001_P0086\TR1_2_W0001_P0086_T0001_R1_P1_K1_Ch2-Ch1.zen
2.082002e+01	2.644998e+01	20151203_gfpNIPBLcf1_G2G1\MitoSys2\LSM\gfpNIPBLcf1_G1\DE_W0002_P0027\DE_2_W0002_P0027_T0001\TR1_W0001_P0086\TR1_2_W0001_P0086_T0001_R1_P1_K1_Ch2-Ch1.zen
2.088002e+01	2.396664e+01	20151203_gfpNIPBLcf1_G2G1\MitoSys2\LSM\gfpNIPBLcf1_G1\DE_W0002_P0027\DE_2_W0002_P0027_T0001\TR1_W0001_P0086\TR1_2_W0001_P0086_T0001_R1_P1_K1_Ch2-Ch1.zen
2.094002e+01	2.373331e+01	20151203_gfpNIPBLcf1_G2G1\MitoSys2\LSM\gfpNIPBLcf1_G1\DE_W0002_P0027\DE_2_W0002_P0027_T0001\TR1_W0001_P0086\TR1_2_W0001_P0086_T0001_R1_P1_K1_Ch2-Ch1.zen
2.100002e+01	2.283331e+01	20151203_gfpNIPBLcf1_G2G1\MitoSys2\LSM\gfpNIPBLcf1_G1\DE_W0002_P0027\DE_2_W0002_P0027_T0001\TR1_W0001_P0086\TR1_2_W0001_P0086_T0001_R1_P1_K1_Ch2-Ch1.zen
2.106002e+01	2.251665e+01	20151203_gfpNIPBLcf1_G2G1\MitoSys2\LSM\gfpNIPBLcf1_G1\DE_W0002_P0027\DE_2_W0002_P0027_T0001\TR1_W0001_P0086\TR1_2_W0001_P0086_T0001_R1_P1_K1_Ch2-Ch1.zen
2.112002e+01	2.504998e+01	20151203_gfpNIPBLcf1_G2G1\MitoSys2\LSM\gfpNIPBLcf1_G1\DE_W0002_P0027\DE_2_W0002_P0027_T0001\TR1_W0001_P0086\TR1_2_W0001_P0086_T0001_R1_P1_K1_Ch2-Ch1.zen
2.118002e+01	2.593331e+01	20151203_gfpNIPBLcf1_G2G1\MitoSys2\LSM\gfpNIPBLcf1_G1\DE_W0002_P0027\DE_2_W0002_P0027_T0001\TR1_W0001_P0086\TR1_2_W0001_P0086_T0001_R1_P1_K1_Ch2-Ch1.zen
2.124002e+01	2.509998e+01	20151203_gfpNIPBLcf1_G2G1\MitoSys2\LSM\gfpNIPBLcf1_G1\DE_W0002_P0027\DE_2_W0002_P0027_T0001\TR1_W0001_P0086\TR1_2_W0001_P0086_T0001_R1_P1_K1_Ch2-Ch1.zen
2.130002e+01	2.764997e+01	20151203_gfpNIPBLcf1_G2G1\MitoSys2\LSM\gfpNIPBLcf1_G1\DE_W0002_P0027\DE_2_W0002_P0027_T0001\TR1_W0001_P0086\TR1_2_W0001_P0086_T0001_R1_P1_K1_Ch2-Ch1.zen
2.136002e+01	2.966664e+01	20151203_gfpNIPBLcf1_G2G1\MitoSys2\LSM\gfpNIPBLcf1_G1\DE_W0002_P0027\DE_2_W0002_P0027_T0001\TR1_W0001_P0086\TR1_2_W0001_P0086_T0001_R1_P1_K1_Ch2-Ch1.zen
2.142002e+01	2.596664e+01	20151203_gfpNIPBLcf1_G2G1\MitoSys2\LSM\gfpNIPBLcf1_G1\DE_W0002_P0027\DE_2_W0002_P0027_T0001\TR1_W0001_P0086\TR1_2_W0001_P0086_T0001_R1_P1_K1_Ch2-Ch1.zen
2.148002e+01	3.188330e+01	20151203_gfpNIPBLcf1_G2G1\MitoSys2\LSM\gfpNIPBLcf1_G1\DE_W0002_P0027\DE_2_W0002_P0027_T0001\TR1_W0001_P0086\TR1_2_W0001_P0086_T0001_R1_P1_K1_Ch2-Ch1.zen
2.154002e+01	3.204997e+01	20151203_gfpNIPBLcf1_G2G1\MitoSys2\LSM\gfpNIPBLcf1_G1\DE_W0002_P0027\DE_2_W0002_P0027_T0001\TR1_W0001_P0086\TR1_2_W0001_P0086_T0001_R1_P1_K1_Ch2-Ch1.zen
2.160002e+01	3.176664e+01	20151203_gfpNIPBLcf1_G2G1\MitoSys2\LSM\gfpNIPBLcf1_G1\DE_W0002_P0027\DE_2_W0002_P0027_T0001\TR1_W0001_P0086\TR1_2_W0001_P0086_T0001_R1_P1_K1_Ch2-Ch1.zen
2.166002e+01	2.628331e+01	20151203_gfpNIPBLcf1_G2G1\MitoSys2\LSM\gfpNIPBLcf1_G1\DE_W0002_P0027\DE_2_W0002_P0027_T0001\TR1_W0001_P0086\TR1_2_W0001_P0086_T0001_R1_P1_K1_Ch2-Ch1.zen
2.172002e+01	2.481664e+01	20151203_gfpNIPBLcf1_G2G1\MitoSys2\LSM\gfpNIPBLcf1_G1\DE_W0002_P0027\DE_2_W0002_P0027_T0001\TR1_W0001_P0086\TR1_2_W0001_P0086_T0001_R1_P1_K1_Ch2-Ch1.zen
2.178002e+01	2.383331e+01	20151203_gfpNIPBLcf1_G2G1\MitoSys2\LSM\gfpNIPBLcf1_G1\DE_W0002_P0027\DE_2_W0002_P0027_T0001\TR1_W0001_P0086\TR1_2_W0001_P0086_T0001_R1_P1_K1_Ch2-Ch1.zen
2.184002e+01	2.633331e+01	20151203_gfpNIPBLcf1_G2G1\MitoSys2\LSM\gfpNIPBLcf1_G1\DE_W0002_P0027\DE_2_W0002_P0027_T0001\TR1_W0001_P0086\TR1_2_W0001_P0086_T0001_R1_P1_K1_Ch2-Ch1.zen
2.190002e+01	2.761664e+01	20151203_gfpNIPBLcf1_G2G1\MitoSys2\LSM\gfpNIPBLcf1_G1\DE_W0002_P0027\DE_2_W0002_P0027_T0001\TR1_W0001_P0086\TR1_2_W0001_P0086_T0001_R1_P1_K1_Ch2-Ch1.zen
2.196002e+01	2.811664e+01	20151203_gfpNIPBLcf1_G2G1\MitoSys2\LSM\gfpNIPBLcf1_G1\DE_W0002_P0027\DE_2_W0002_P0027_T0001\TR1_W0001_P0086\TR1_2_W0001_P0086_T0001_R1_P1_K1_Ch2-Ch1.zen
2.202002e+01	2.796664e+01	20151203_gfpNIPBLcf1_G2G1\MitoSys2\LSM\gfpNIPBLcf1_G1\DE_W0002_P0027\DE_2_W0002_P0027_T0001\TR1_W0001_P0086\TR1_2_W0001_P0086_T0001_R1_P1_K1_Ch2-Ch1.zen
2.208002e+01	2.168331e+01	20151203_gfpNIPBLcf1_G2G1\MitoSys2\LSM\gfpNIPBLcf1_G1\DE_W0002_P0027\DE_2_W0002_P0027_T0001\TR1_W0001_P0086\TR1_2_W0001_P0086_T0001_R1_P1_K1_Ch2-Ch1.zen
2.214002e+01	2.378331e+01	20151203_gfpNIPBLcf1_G2G1\MitoSys2\LSM\gfpNIPBLcf1_G1\DE_W0002_P0027\DE_2_W0002_P0027_T0001\TR1_W0001_P0086\TR1_2_W0001_P0086_T0001_R1_P1_K1_Ch2-Ch1.zen
2.220002e+01	2.509998e+01	20151203_gfpNIPBLcf1_G2G1\MitoSys2\LSM\gfpNIPBLcf1_G1\DE_W0002_P0027\DE_2_W0002_P0027_T0001\TR1_W0001_P0086\TR1_2_W0001_P0086_T0001_R1_P1_K1_Ch2-Ch1.zen
2.226002e+01	2.529998e+01	20151203_gfpNIPBLcf1_G2G1\MitoSys2\LSM\gfpNIPBLcf1_G1\DE_W0002_P0027\DE_2_W0002_P0027_T0001\TR1_W0001_P0086\TR1_2_W0001_P0086_T0001_R1_P1_K1_Ch2-Ch1.zen
2.232002e+01	2.536664e+01	20151203_gfpNIPBLcf1_G2G1\MitoSys2\LSM\gfpNIPBLcf1_G1\DE_W0002_P0027\DE_2_W0002_P0027_T0001\TR1_W0001_P0086\TR1_2_W0001_P0086_T0001_R1_P1_K1_Ch2-Ch1.zen
2.238002e+01	2.514998e+01	20151203_gfpNIPBLcf1_G2G1\MitoSys2\LSM\gfpNIPBLcf1_G1\DE_W0002_P0027\DE_2_W0002_P0027_T0001\TR1_W0001_P0086\TR1_2_W0001_P0086_T0001_R1_P1_K1_Ch2-Ch1.zen
2.244002e+01	2.681664e+01	20151203_gfpNIPBLcf1_G2G1\MitoSys2\LSM\gfpNIPBLcf1_G1\DE_W0002_P0027\DE_2_W0002_P0027_T0001\TR1_W0001_P0086\TR1_2_W0001_P0086_T0001_R1_P1_K1_Ch2-Ch1.zen
2.250002e+01	2.806664e+01	20151203_gfpNIPBLcf1_G2G1\MitoSys2\LSM\gfpNIPBLcf1_G1\DE_W0002_P0027\DE_2_W0002_P0027_T0001\TR1_W0001_P0086\TR1_2_W0001_P0086_T0001_R1_P1_K1_Ch2-Ch1.zen
2.256002e+01	2.826664e+01	20151203_gfpNIPBLcf1_G2G1\MitoSys2\LSM\gfpNIPBLcf1_G1\DE_W0002_P0027\DE_2_W0002_P0027_T0001\TR1_W0001_P0086\TR1_2_W0001_P0086_T0001_R1_P1_K1_Ch2-Ch1.zen
2.262002e+01	2.873331e+01	20151203_gfpNIPBLcf1_G2G1\MitoSys2\LSM\gfpNIPBLcf1_G1\DE_W0002_P0027\DE_2_W0002_P0027_T0001\TR1_W0001_P0086\TR1_2_W0001_P0086_T0001_R1_P1_K1_Ch2-Ch1.zen
2.268002e+01	2.856664e+01	20151203_gfpNIPBLcf1_G2G1\MitoSys2\LSM\gfpNIPBLcf1_G1\DE_W0002_P0027\DE_2_W0002_P0027_T0001\TR1_W0001_P0086\TR1_2_W0001_P0086_T0001_R1_P1_K1_Ch2-Ch1.zen
2.274002e+01	2.359998e+01	20151203_gfpNIPBLcf1_G2G1\MitoSys2\LSM\gfpNIPBLcf1_G1\DE_W0002_P0027\DE_2_W0002_P0027_T0001\TR1_W0001_P0086\TR1_2_W0001_P0086_T0001_R1_P1_K1_Ch2-Ch1.zen
2.280002e+01	2.113331e+01	20151203_gfpNIPBLcf1_G2G1\MitoSys2\LSM\gfpNIPBLcf1_G1\DE_W0002_P0027\DE_2_W0002_P0027_T0001\TR1_W0001_P0086\TR1_2_W0001_P0086_T0001_R1_P1_K1_Ch2-Ch1.zen
2.286002e+01	2.394998e+01	20151203_gfpNIPBLcf1_G2G1\MitoSys2\LSM\gfpNIPBLcf1_G1\DE_W0002_P0027\DE_2_W0002_P0027_T0001\TR1_W0001_P0086\TR1_2_W0001_P0086_T0001_R1_P1_K1_Ch2-Ch1.zen
2.292002e+01	2.714997e+01	20151203_gfpNIPBLcf1_G2G1\MitoSys2\LSM\gfpNIPBLcf1_G1\DE_W0002_P0027\DE_2_W0002_P0027_T0001\TR1_W0001_P0086\TR1_2_W0001_P0086_T0001_R1_P1_K1_Ch2-Ch1.zen
2.298002e+01	2.796664e+01	20151203_gfpNIPBLcf1_G2G1\MitoSys2\LSM\gfpNIPBLcf1_G1\DE_W0002_P0027\DE_2_W0002_P0027_T0001\TR1_W0001_P0086\TR1_2_W0001_P0086_T0001_R1_P1_K1_Ch2-Ch1.zen
2.304002e+01	3.219997e+01	20151203_gfpNIPBLcf1_G2G1\MitoSys2\LSM\gfpNIPBLcf1_G1\DE_W0002_P0027\DE_2_W0002_P0027_T0001\TR1_W0001_P0086\TR1_2_W0001_P0086_T0001_R1_P1_K1_Ch2-Ch1.zen
2.310002e+01	2.839997e+01	20151203_gfpNIPBLcf1_G2G1\MitoSys2\LSM\gfpNIPBLcf1_G1\DE_W0002_P0027\DE_2_W0002_P0027_T0001\TR1_W0001_P0086\TR1_2_W0001_P0086_T0001_R1_P1_K1_Ch2-Ch1.zen
2.316002e+01	2.584998e+01	20151203_gfpNIPBLcf1_G2G1\MitoSys2\LSM\gfpNIPBLcf1_G1\DE_W0002_P0027\DE_2_W0002_P0027_T0001\TR1_W0001_P0086\TR1_2_W0001_P0086_T0001_R1_P1_K1_Ch2-Ch1.zen
2.322002e+01	2.521664e+01	20151203_gfpNIPBLcf1_G2G1\MitoSys2\LSM\gfpNIPBLcf1_G1\DE_W0002_P0027\DE_2_W0002_P0027_T0001\TR1_W0001_P0086\TR1_2_W0001_P0086_T0001_R1_P1_K1_Ch2-Ch1.zen
2.328002e+01	2.386664e+01	20151203_gfpNIPBLcf1_G2G1\MitoSys2\LSM\gfpNIPBLcf1_G1\DE_W0002_P0027\DE_2_W0002_P0027_T0001\TR1_W0001_P0086\TR1_2_W0001_P0086_T0001_R1_P1_K1_Ch2-Ch1.zen
2.334002e+01	2.501664e+01	20151203_gfpNIPBLcf1_G2G1\MitoSys2\LSM\gfpNIPBLcf1_G1\DE_W0002_P0027\DE_2_W0002_P0027_T0001\TR1_W0001_P0086\TR1_2_W0001_P0086_T0001_R1_P1_K1_Ch2-Ch1.zen
2.340002e+01	2.694997e+01	20151203_gfpNIPBLcf1_G2G1\MitoSys2\LSM\gfpNIPBLcf1_G1\DE_W0002_P0027\DE_2_W0002_P0027_T0001\TR1_W0001_P0086\TR1_2_W0001_P0086_T0001_R1_P1_K1_Ch2-Ch1.zen
2.346002e+01	2.456664e+01	20151203_gfpNIPBLcf1_G2G1\MitoSys2\LSM\gfpNIPBLcf1_G1\DE_W0002_P0027\DE_2_W0002_P0027_T0001\TR1_W0001_P0086\TR1_2_W0001_P0086_T0001_R1_P1_K1_Ch2-Ch1.zen
2.352002e+01	2.716664e+01	20151203_gfpNIPBLcf1_G2G1\MitoSys2\LSM\gfpNIPBLcf1_G1\DE_W0002_P0027\DE_2_W0002_P0027_T0001\TR1_W0001_P0086\TR1_2_W0001_P0086_T0001_R1_P1_K1_Ch2-Ch1.zen
2.358002e+01	2.811664e+01	20151203_gfpNIPBLcf1_G2G1\MitoSys2\LSM\gfpNIPBLcf1_G1\DE_W0002_P0027\DE_2_W0002_P0027_T0001\TR1_W0001_P0086\TR1_2_W0001_P0086_T0001_R1_P1_K1_Ch2-Ch1.zen
2.364002e+01	2.884997e+01	20151203_gfpNIPBLcf1_G2G1\MitoSys2\LSM\gfpNIPBLcf1_G1\DE_W0002_P0027\DE_2_W0002_P0027_T0001\TR1_W0001_P0086\TR1_2_W0001_P0086_T0001_R1_P1_K1_Ch2-Ch1.zen
2.370002e+01	2.416664e+01	20151203_gfpNIPBLcf1_G2G1\MitoSys2\LSM\gfpNIPBLcf1_G1\DE_W0002_P0027\DE_2_W0002_P0027_T0001\TR1_W0001_P0086\TR1_2_W0001_P0086_T0001_R1_P1_K1_Ch2-Ch1.zen
2.376002e+01	2.519998e+01	20151203_gfpNIPBLcf1_G2G1\MitoSys2\LSM\gfpNIPBLcf1_G1\DE_W0002_P0027\DE_2_W0002_P0027_T0001\TR1_W0001_P0086\TR1_2_W0001_P0086_T0001_R1_P1_K1_Ch2-Ch1.zen
2.382002e+01	2.221665e+01	20151203_gfpNIPBLcf1_G2G1\MitoSys2\LSM\gfpNIPBLcf1_G1\DE_W0002_P0027\DE_2_W0002_P0027_T0001\TR1_W0001_P0086\TR1_2_W0001_P0086_T0001_R1_P1_K1_Ch2-Ch1.zen
2.388002e+01	2.311665e+01	20151203_gfpNIPBLcf1_G2G1\MitoSys2\LSM\gfpNIPBLcf1_G1\DE_W0002_P0027\DE_2_W0002_P0027_T0001\TR1_W0001_P0086\TR1_2_W0001_P0086_T0001_R1_P1_K1_Ch2-Ch1.zen
2.394002e+01	2.414998e+01	20151203_gfpNIPBLcf1_G2G1\MitoSys2\LSM\gfpNIPBLcf1_G1\DE_W0002_P0027\DE_2_W0002_P0027_T0001\TR1_W0001_P0086\TR1_2_W0001_P0086_T0001_R1_P1_K1_Ch2-Ch1.zen
2.400002e+01	2.751664e+01	20151203_gfpNIPBLcf1_G2G1\MitoSys2\LSM\gfpNIPBLcf1_G1\DE_W0002_P0027\DE_2_W0002_P0027_T0001\TR1_W0001_P0086\TR1_2_W0001_P0086_T0001_R1_P1_K1_Ch2-Ch1.zen
2.406002e+01	2.608331e+01	20151203_gfpNIPBLcf1_G2G1\MitoSys2\LSM\gfpNIPBLcf1_G1\DE_W0002_P0027\DE_2_W0002_P0027_T0001\TR1_W0001_P0086\TR1_2_W0001_P0086_T0001_R1_P1_K1_Ch2-Ch1.zen
2.412002e+01	2.984997e+01	20151203_gfpNIPBLcf1_G2G1\MitoSys2\LSM\gfpNIPBLcf1_G1\DE_W0002_P0027\DE_2_W0002_P0027_T0001\TR1_W0001_P0086\TR1_2_W0001_P0086_T0001_R1_P1_K1_Ch2-Ch1.zen
2.418002e+01	2.851664e+01	20151203_gfpNIPBLcf1_G2G1\MitoSys2\LSM\gfpNIPBLcf1_G1\DE_W0002_P0027\DE_2_W0002_P0027_T0001\TR1_W0001_P0086\TR1_2_W0001_P0086_T0001_R1_P1_K1_Ch2-Ch1.zen
2.424002e+01	3.221664e+01	20151203_gfpNIPBLcf1_G2G1\MitoSys2\LSM\gfpNIPBLcf1_G1\DE_W0002_P0027\DE_2_W0002_P0027_T0001\TR1_W0001_P0086\TR1_2_W0001_P0086_T0001_R1_P1_K1_Ch2-Ch1.zen
2.430002e+01	2.536664e+01	20151203_gfpNIPBLcf1_G2G1\MitoSys2\LSM\gfpNIPBLcf1_G1\DE_W0002_P0027\DE_2_W0002_P0027_T0001\TR1_W0001_P0086\TR1_2_W0001_P0086_T0001_R1_P1_K1_Ch2-Ch1.zen
2.436002e+01	2.703331e+01	20151203_gfpNIPBLcf1_G2G1\MitoSys2\LSM\gfpNIPBLcf1_G1\DE_W0002_P0027\DE_2_W0002_P0027_T0001\TR1_W0001_P0086\TR1_2_W0001_P0086_T0001_R1_P1_K1_Ch2-Ch1.zen
2.442002e+01	2.876664e+01	20151203_gfpNIPBLcf1_G2G1\MitoSys2\LSM\gfpNIPBLcf1_G1\DE_W0002_P0027\DE_2_W0002_P0027_T0001\TR1_W0001_P0086\TR1_2_W0001_P0086_T0001_R1_P1_K1_Ch2-Ch1.zen
2.448002e+01	2.924997e+01	20151203_gfpNIPBLcf1_G2G1\MitoSys2\LSM\gfpNIPBLcf1_G1\DE_W0002_P0027\DE_2_W0002_P0027_T0001\TR1_W0001_P0086\TR1_2_W0001_P0086_T0001_R1_P1_K1_Ch2-Ch1.zen
2.454002e+01	3.056664e+01	20151203_gfpNIPBLcf1_G2G1\MitoSys2\LSM\gfpNIPBLcf1_G1\DE_W0002_P0027\DE_2_W0002_P0027_T0001\TR1_W0001_P0086\TR1_2_W0001_P0086_T0001_R1_P1_K1_Ch2-Ch1.zen
2.460002e+01	2.866664e+01	20151203_gfpNIPBLcf1_G2G1\MitoSys2\LSM\gfpNIPBLcf1_G1\DE_W0002_P0027\DE_2_W0002_P0027_T0001\TR1_W0001_P0086\TR1_2_W0001_P0086_T0001_R1_P1_K1_Ch2-Ch1.zen
2.466002e+01	2.793331e+01	20151203_gfpNIPBLcf1_G2G1\MitoSys2\LSM\gfpNIPBLcf1_G1\DE_W0002_P0027\DE_2_W0002_P0027_T0001\TR1_W0001_P0086\TR1_2_W0001_P0086_T0001_R1_P1_K1_Ch2-Ch1.zen
2.472002e+01	2.488331e+01	20151203_gfpNIPBLcf1_G2G1\MitoSys2\LSM\gfpNIPBLcf1_G1\DE_W0002_P0027\DE_2_W0002_P0027_T0001\TR1_W0001_P0086\TR1_2_W0001_P0086_T0001_R1_P1_K1_Ch2-Ch1.zen
2.478002e+01	2.451664e+01	20151203_gfpNIPBLcf1_G2G1\MitoSys2\LSM\gfpNIPBLcf1_G1\DE_W0002_P0027\DE_2_W0002_P0027_T0001\TR1_W0001_P0086\TR1_2_W0001_P0086_T0001_R1_P1_K1_Ch2-Ch1.zen
2.484002e+01	2.369998e+01	20151203_gfpNIPBLcf1_G2G1\MitoSys2\LSM\gfpNIPBLcf1_G1\DE_W0002_P0027\DE_2_W0002_P0027_T0001\TR1_W0001_P0086\TR1_2_W0001_P0086_T0001_R1_P1_K1_Ch2-Ch1.zen
2.490002e+01	3.043331e+01	20151203_gfpNIPBLcf1_G2G1\MitoSys2\LSM\gfpNIPBLcf1_G1\DE_W0002_P0027\DE_2_W0002_P0027_T0001\TR1_W0001_P0086\TR1_2_W0001_P0086_T0001_R1_P1_K1_Ch2-Ch1.zen
2.496002e+01	2.509998e+01	20151203_gfpNIPBLcf1_G2G1\MitoSys2\LSM\gfpNIPBLcf1_G1\DE_W0002_P0027\DE_2_W0002_P0027_T0001\TR1_W0001_P0086\TR1_2_W0001_P0086_T0001_R1_P1_K1_Ch2-Ch1.zen
2.502002e+01	2.354998e+01	20151203_gfpNIPBLcf1_G2G1\MitoSys2\LSM\gfpNIPBLcf1_G1\DE_W0002_P0027\DE_2_W0002_P0027_T0001\TR1_W0001_P0086\TR1_2_W0001_P0086_T0001_R1_P1_K1_Ch2-Ch1.zen
2.508002e+01	2.761664e+01	20151203_gfpNIPBLcf1_G2G1\MitoSys2\LSM\gfpNIPBLcf1_G1\DE_W0002_P0027\DE_2_W0002_P0027_T0001\TR1_W0001_P0086\TR1_2_W0001_P0086_T0001_R1_P1_K1_Ch2-Ch1.zen
2.514002e+01	2.858331e+01	20151203_gfpNIPBLcf1_G2G1\MitoSys2\LSM\gfpNIPBLcf1_G1\DE_W0002_P0027\DE_2_W0002_P0027_T0001\TR1_W0001_P0086\TR1_2_W0001_P0086_T0001_R1_P1_K1_Ch2-Ch1.zen
2.520002e+01	2.661664e+01	20151203_gfpNIPBLcf1_G2G1\MitoSys2\LSM\gfpNIPBLcf1_G1\DE_W0002_P0027\DE_2_W0002_P0027_T0001\TR1_W0001_P0086\TR1_2_W0001_P0086_T0001_R1_P1_K1_Ch2-Ch1.zen
2.526002e+01	3.016664e+01	20151203_gfpNIPBLcf1_G2G1\MitoSys2\LSM\gfpNIPBLcf1_G1\DE_W0002_P0027\DE_2_W0002_P0027_T0001\TR1_W0001_P0086\TR1_2_W0001_P0086_T0001_R1_P1_K1_Ch2-Ch1.zen
2.532002e+01	2.948330e+01	20151203_gfpNIPBLcf1_G2G1\MitoSys2\LSM\gfpNIPBLcf1_G1\DE_W0002_P0027\DE_2_W0002_P0027_T0001\TR1_W0001_P0086\TR1_2_W0001_P0086_T0001_R1_P1_K1_Ch2-Ch1.zen
2.538002e+01	2.416664e+01	20151203_gfpNIPBLcf1_G2G1\MitoSys2\LSM\gfpNIPBLcf1_G1\DE_W0002_P0027\DE_2_W0002_P0027_T0001\TR1_W0001_P0086\TR1_2_W0001_P0086_T0001_R1_P1_K1_Ch2-Ch1.zen
2.544002e+01	2.851664e+01	20151203_gfpNIPBLcf1_G2G1\MitoSys2\LSM\gfpNIPBLcf1_G1\DE_W0002_P0027\DE_2_W0002_P0027_T0001\TR1_W0001_P0086\TR1_2_W0001_P0086_T0001_R1_P1_K1_Ch2-Ch1.zen
2.550002e+01	3.721663e+01	20151203_gfpNIPBLcf1_G2G1\MitoSys2\LSM\gfpNIPBLcf1_G1\DE_W0002_P0027\DE_2_W0002_P0027_T0001\TR1_W0001_P0086\TR1_2_W0001_P0086_T0001_R1_P1_K1_Ch2-Ch1.zen
2.556002e+01	3.013330e+01	20151203_gfpNIPBLcf1_G2G1\MitoSys2\LSM\gfpNIPBLcf1_G1\DE_W0002_P0027\DE_2_W0002_P0027_T0001\TR1_W0001_P0086\TR1_2_W0001_P0086_T0001_R1_P1_K1_Ch2-Ch1.zen
2.562002e+01	3.379997e+01	20151203_gfpNIPBLcf1_G2G1\MitoSys2\LSM\gfpNIPBLcf1_G1\DE_W0002_P0027\DE_2_W0002_P0027_T0001\TR1_W0001_P0086\TR1_2_W0001_P0086_T0001_R1_P1_K1_Ch2-Ch1.zen
2.568002e+01	3.241664e+01	20151203_gfpNIPBLcf1_G2G1\MitoSys2\LSM\gfpNIPBLcf1_G1\DE_W0002_P0027\DE_2_W0002_P0027_T0001\TR1_W0001_P0086\TR1_2_W0001_P0086_T0001_R1_P1_K1_Ch2-Ch1.zen
2.574002e+01	2.614997e+01	20151203_gfpNIPBLcf1_G2G1\MitoSys2\LSM\gfpNIPBLcf1_G1\DE_W0002_P0027\DE_2_W0002_P0027_T0001\TR1_W0001_P0086\TR1_2_W0001_P0086_T0001_R1_P1_K1_Ch2-Ch1.zen
2.580002e+01	2.901664e+01	20151203_gfpNIPBLcf1_G2G1\MitoSys2\LSM\gfpNIPBLcf1_G1\DE_W0002_P0027\DE_2_W0002_P0027_T0001\TR1_W0001_P0086\TR1_2_W0001_P0086_T0001_R1_P1_K1_Ch2-Ch1.zen
2.586002e+01	2.684998e+01	20151203_gfpNIPBLcf1_G2G1\MitoSys2\LSM\gfpNIPBLcf1_G1\DE_W0002_P0027\DE_2_W0002_P0027_T0001\TR1_W0001_P0086\TR1_2_W0001_P0086_T0001_R1_P1_K1_Ch2-Ch1.zen
2.592002e+01	3.073330e+01	20151203_gfpNIPBLcf1_G2G1\MitoSys2\LSM\gfpNIPBLcf1_G1\DE_W0002_P0027\DE_2_W0002_P0027_T0001\TR1_W0001_P0086\TR1_2_W0001_P0086_T0001_R1_P1_K1_Ch2-Ch1.zen
2.598002e+01	2.936664e+01	20151203_gfpNIPBLcf1_G2G1\MitoSys2\LSM\gfpNIPBLcf1_G1\DE_W0002_P0027\DE_2_W0002_P0027_T0001\TR1_W0001_P0086\TR1_2_W0001_P0086_T0001_R1_P1_K1_Ch2-Ch1.zen
2.604002e+01	3.188330e+01	20151203_gfpNIPBLcf1_G2G1\MitoSys2\LSM\gfpNIPBLcf1_G1\DE_W0002_P0027\DE_2_W0002_P0027_T0001\TR1_W0001_P0086\TR1_2_W0001_P0086_T0001_R1_P1_K1_Ch2-Ch1.zen
2.610003e+01	3.334997e+01	20151203_gfpNIPBLcf1_G2G1\MitoSys2\LSM\gfpNIPBLcf1_G1\DE_W0002_P0027\DE_2_W0002_P0027_T0001\TR1_W0001_P0086\TR1_2_W0001_P0086_T0001_R1_P1_K1_Ch2-Ch1.zen
2.616002e+01	3.393330e+01	20151203_gfpNIPBLcf1_G2G1\MitoSys2\LSM\gfpNIPBLcf1_G1\DE_W0002_P0027\DE_2_W0002_P0027_T0001\TR1_W0001_P0086\TR1_2_W0001_P0086_T0001_R1_P1_K1_Ch2-Ch1.zen
2.622002e+01	3.368330e+01	20151203_gfpNIPBLcf1_G2G1\MitoSys2\LSM\gfpNIPBLcf1_G1\DE_W0002_P0027\DE_2_W0002_P0027_T0001\TR1_W0001_P0086\TR1_2_W0001_P0086_T0001_R1_P1_K1_Ch2-Ch1.zen
2.628003e+01	3.204997e+01	20151203_gfpNIPBLcf1_G2G1\MitoSys2\LSM\gfpNIPBLcf1_G1\DE_W0002_P0027\DE_2_W0002_P0027_T0001\TR1_W0001_P0086\TR1_2_W0001_P0086_T0001_R1_P1_K1_Ch2-Ch1.zen
2.634002e+01	3.279997e+01	20151203_gfpNIPBLcf1_G2G1\MitoSys2\LSM\gfpNIPBLcf1_G1\DE_W0002_P0027\DE_2_W0002_P0027_T0001\TR1_W0001_P0086\TR1_2_W0001_P0086_T0001_R1_P1_K1_Ch2-Ch1.zen
2.640002e+01	3.116664e+01	20151203_gfpNIPBLcf1_G2G1\MitoSys2\LSM\gfpNIPBLcf1_G1\DE_W0002_P0027\DE_2_W0002_P0027_T0001\TR1_W0001_P0086\TR1_2_W0001_P0086_T0001_R1_P1_K1_Ch2-Ch1.zen
2.646002e+01	2.989997e+01	20151203_gfpNIPBLcf1_G2G1\MitoSys2\LSM\gfpNIPBLcf1_G1\DE_W0002_P0027\DE_2_W0002_P0027_T0001\TR1_W0001_P0086\TR1_2_W0001_P0086_T0001_R1_P1_K1_Ch2-Ch1.zen
2.652003e+01	2.976664e+01	20151203_gfpNIPBLcf1_G2G1\MitoSys2\LSM\gfpNIPBLcf1_G1\DE_W0002_P0027\DE_2_W0002_P0027_T0001\TR1_W0001_P0086\TR1_2_W0001_P0086_T0001_R1_P1_K1_Ch2-Ch1.zen
2.658002e+01	3.009997e+01	20151203_gfpNIPBLcf1_G2G1\MitoSys2\LSM\gfpNIPBLcf1_G1\DE_W0002_P0027\DE_2_W0002_P0027_T0001\TR1_W0001_P0086\TR1_2_W0001_P0086_T0001_R1_P1_K1_Ch2-Ch1.zen
2.664002e+01	2.903331e+01	20151203_gfpNIPBLcf1_G2G1\MitoSys2\LSM\gfpNIPBLcf1_G1\DE_W0002_P0027\DE_2_W0002_P0027_T0001\TR1_W0001_P0086\TR1_2_W0001_P0086_T0001_R1_P1_K1_Ch2-Ch1.zen
2.670003e+01	3.516663e+01	20151203_gfpNIPBLcf1_G2G1\MitoSys2\LSM\gfpNIPBLcf1_G1\DE_W0002_P0027\DE_2_W0002_P0027_T0001\TR1_W0001_P0086\TR1_2_W0001_P0086_T0001_R1_P1_K1_Ch2-Ch1.zen
2.676003e+01	2.944997e+01	20151203_gfpNIPBLcf1_G2G1\MitoSys2\LSM\gfpNIPBLcf1_G1\DE_W0002_P0027\DE_2_W0002_P0027_T0001\TR1_W0001_P0086\TR1_2_W0001_P0086_T0001_R1_P1_K1_Ch2-Ch1.zen
2.682002e+01	2.558331e+01	20151203_gfpNIPBLcf1_G2G1\MitoSys2\LSM\gfpNIPBLcf1_G1\DE_W0002_P0027\DE_2_W0002_P0027_T0001\TR1_W0001_P0086\TR1_2_W0001_P0086_T0001_R1_P1_K1_Ch2-Ch1.zen
2.688003e+01	2.651664e+01	20151203_gfpNIPBLcf1_G2G1\MitoSys2\LSM\gfpNIPBLcf1_G1\DE_W0002_P0027\DE_2_W0002_P0027_T0001\TR1_W0001_P0086\TR1_2_W0001_P0086_T0001_R1_P1_K1_Ch2-Ch1.zen
2.694003e+01	2.558331e+01	20151203_gfpNIPBLcf1_G2G1\MitoSys2\LSM\gfpNIPBLcf1_G1\DE_W0002_P0027\DE_2_W0002_P0027_T0001\TR1_W0001_P0086\TR1_2_W0001_P0086_T0001_R1_P1_K1_Ch2-Ch1.zen
2.700002e+01	2.511664e+01	20151203_gfpNIPBLcf1_G2G1\MitoSys2\LSM\gfpNIPBLcf1_G1\DE_W0002_P0027\DE_2_W0002_P0027_T0001\TR1_W0001_P0086\TR1_2_W0001_P0086_T0001_R1_P1_K1_Ch2-Ch1.zen
2.706003e+01	2.873331e+01	20151203_gfpNIPBLcf1_G2G1\MitoSys2\LSM\gfpNIPBLcf1_G1\DE_W0002_P0027\DE_2_W0002_P0027_T0001\TR1_W0001_P0086\TR1_2_W0001_P0086_T0001_R1_P1_K1_Ch2-Ch1.zen
2.712003e+01	2.859997e+01	20151203_gfpNIPBLcf1_G2G1\MitoSys2\LSM\gfpNIPBLcf1_G1\DE_W0002_P0027\DE_2_W0002_P0027_T0001\TR1_W0001_P0086\TR1_2_W0001_P0086_T0001_R1_P1_K1_Ch2-Ch1.zen
2.718003e+01	2.568331e+01	20151203_gfpNIPBLcf1_G2G1\MitoSys2\LSM\gfpNIPBLcf1_G1\DE_W0002_P0027\DE_2_W0002_P0027_T0001\TR1_W0001_P0086\TR1_2_W0001_P0086_T0001_R1_P1_K1_Ch2-Ch1.zen
2.724003e+01	2.974997e+01	20151203_gfpNIPBLcf1_G2G1\MitoSys2\LSM\gfpNIPBLcf1_G1\DE_W0002_P0027\DE_2_W0002_P0027_T0001\TR1_W0001_P0086\TR1_2_W0001_P0086_T0001_R1_P1_K1_Ch2-Ch1.zen
2.730003e+01	2.779997e+01	20151203_gfpNIPBLcf1_G2G1\MitoSys2\LSM\gfpNIPBLcf1_G1\DE_W0002_P0027\DE_2_W0002_P0027_T0001\TR1_W0001_P0086\TR1_2_W0001_P0086_T0001_R1_P1_K1_Ch2-Ch1.zen
2.736003e+01	2.756664e+01	20151203_gfpNIPBLcf1_G2G1\MitoSys2\LSM\gfpNIPBLcf1_G1\DE_W0002_P0027\DE_2_W0002_P0027_T0001\TR1_W0001_P0086\TR1_2_W0001_P0086_T0001_R1_P1_K1_Ch2-Ch1.zen
2.742002e+01	2.876664e+01	20151203_gfpNIPBLcf1_G2G1\MitoSys2\LSM\gfpNIPBLcf1_G1\DE_W0002_P0027\DE_2_W0002_P0027_T0001\TR1_W0001_P0086\TR1_2_W0001_P0086_T0001_R1_P1_K1_Ch2-Ch1.zen
2.748003e+01	2.796664e+01	20151203_gfpNIPBLcf1_G2G1\MitoSys2\LSM\gfpNIPBLcf1_G1\DE_W0002_P0027\DE_2_W0002_P0027_T0001\TR1_W0001_P0086\TR1_2_W0001_P0086_T0001_R1_P1_K1_Ch2-Ch1.zen
2.754003e+01	3.071664e+01	20151203_gfpNIPBLcf1_G2G1\MitoSys2\LSM\gfpNIPBLcf1_G1\DE_W0002_P0027\DE_2_W0002_P0027_T0001\TR1_W0001_P0086\TR1_2_W0001_P0086_T0001_R1_P1_K1_Ch2-Ch1.zen
2.760003e+01	3.418330e+01	20151203_gfpNIPBLcf1_G2G1\MitoSys2\LSM\gfpNIPBLcf1_G1\DE_W0002_P0027\DE_2_W0002_P0027_T0001\TR1_W0001_P0086\TR1_2_W0001_P0086_T0001_R1_P1_K1_Ch2-Ch1.zen
2.766003e+01	2.934997e+01	20151203_gfpNIPBLcf1_G2G1\MitoSys2\LSM\gfpNIPBLcf1_G1\DE_W0002_P0027\DE_2_W0002_P0027_T0001\TR1_W0001_P0086\TR1_2_W0001_P0086_T0001_R1_P1_K1_Ch2-Ch1.zen
2.772003e+01	2.901664e+01	20151203_gfpNIPBLcf1_G2G1\MitoSys2\LSM\gfpNIPBLcf1_G1\DE_W0002_P0027\DE_2_W0002_P0027_T0001\TR1_W0001_P0086\TR1_2_W0001_P0086_T0001_R1_P1_K1_Ch2-Ch1.zen
2.778003e+01	3.016664e+01	20151203_gfpNIPBLcf1_G2G1\MitoSys2\LSM\gfpNIPBLcf1_G1\DE_W0002_P0027\DE_2_W0002_P0027_T0001\TR1_W0001_P0086\TR1_2_W0001_P0086_T0001_R1_P1_K1_Ch2-Ch1.zen
2.784003e+01	3.089997e+01	20151203_gfpNIPBLcf1_G2G1\MitoSys2\LSM\gfpNIPBLcf1_G1\DE_W0002_P0027\DE_2_W0002_P0027_T0001\TR1_W0001_P0086\TR1_2_W0001_P0086_T0001_R1_P1_K1_Ch2-Ch1.zen
2.790003e+01	3.139997e+01	20151203_gfpNIPBLcf1_G2G1\MitoSys2\LSM\gfpNIPBLcf1_G1\DE_W0002_P0027\DE_2_W0002_P0027_T0001\TR1_W0001_P0086\TR1_2_W0001_P0086_T0001_R1_P1_K1_Ch2-Ch1.zen
2.796003e+01	2.876664e+01	20151203_gfpNIPBLcf1_G2G1\MitoSys2\LSM\gfpNIPBLcf1_G1\DE_W0002_P0027\DE_2_W0002_P0027_T0001\TR1_W0001_P0086\TR1_2_W0001_P0086_T0001_R1_P1_K1_Ch2-Ch1.zen
2.802003e+01	3.273330e+01	20151203_gfpNIPBLcf1_G2G1\MitoSys2\LSM\gfpNIPBLcf1_G1\DE_W0002_P0027\DE_2_W0002_P0027_T0001\TR1_W0001_P0086\TR1_2_W0001_P0086_T0001_R1_P1_K1_Ch2-Ch1.zen
2.808003e+01	3.066664e+01	20151203_gfpNIPBLcf1_G2G1\MitoSys2\LSM\gfpNIPBLcf1_G1\DE_W0002_P0027\DE_2_W0002_P0027_T0001\TR1_W0001_P0086\TR1_2_W0001_P0086_T0001_R1_P1_K1_Ch2-Ch1.zen
2.814003e+01	3.003331e+01	20151203_gfpNIPBLcf1_G2G1\MitoSys2\LSM\gfpNIPBLcf1_G1\DE_W0002_P0027\DE_2_W0002_P0027_T0001\TR1_W0001_P0086\TR1_2_W0001_P0086_T0001_R1_P1_K1_Ch2-Ch1.zen
2.820003e+01	2.878331e+01	20151203_gfpNIPBLcf1_G2G1\MitoSys2\LSM\gfpNIPBLcf1_G1\DE_W0002_P0027\DE_2_W0002_P0027_T0001\TR1_W0001_P0086\TR1_2_W0001_P0086_T0001_R1_P1_K1_Ch2-Ch1.zen
2.826003e+01	3.014997e+01	20151203_gfpNIPBLcf1_G2G1\MitoSys2\LSM\gfpNIPBLcf1_G1\DE_W0002_P0027\DE_2_W0002_P0027_T0001\TR1_W0001_P0086\TR1_2_W0001_P0086_T0001_R1_P1_K1_Ch2-Ch1.zen
2.832003e+01	3.198330e+01	20151203_gfpNIPBLcf1_G2G1\MitoSys2\LSM\gfpNIPBLcf1_G1\DE_W0002_P0027\DE_2_W0002_P0027_T0001\TR1_W0001_P0086\TR1_2_W0001_P0086_T0001_R1_P1_K1_Ch2-Ch1.zen
2.838003e+01	3.399997e+01	20151203_gfpNIPBLcf1_G2G1\MitoSys2\LSM\gfpNIPBLcf1_G1\DE_W0002_P0027\DE_2_W0002_P0027_T0001\TR1_W0001_P0086\TR1_2_W0001_P0086_T0001_R1_P1_K1_Ch2-Ch1.zen
2.844003e+01	3.466663e+01	20151203_gfpNIPBLcf1_G2G1\MitoSys2\LSM\gfpNIPBLcf1_G1\DE_W0002_P0027\DE_2_W0002_P0027_T0001\TR1_W0001_P0086\TR1_2_W0001_P0086_T0001_R1_P1_K1_Ch2-Ch1.zen
2.850003e+01	3.668330e+01	20151203_gfpNIPBLcf1_G2G1\MitoSys2\LSM\gfpNIPBLcf1_G1\DE_W0002_P0027\DE_2_W0002_P0027_T0001\TR1_W0001_P0086\TR1_2_W0001_P0086_T0001_R1_P1_K1_Ch2-Ch1.zen
2.856003e+01	3.731663e+01	20151203_gfpNIPBLcf1_G2G1\MitoSys2\LSM\gfpNIPBLcf1_G1\DE_W0002_P0027\DE_2_W0002_P0027_T0001\TR1_W0001_P0086\TR1_2_W0001_P0086_T0001_R1_P1_K1_Ch2-Ch1.zen
2.862003e+01	3.646663e+01	20151203_gfpNIPBLcf1_G2G1\MitoSys2\LSM\gfpNIPBLcf1_G1\DE_W0002_P0027\DE_2_W0002_P0027_T0001\TR1_W0001_P0086\TR1_2_W0001_P0086_T0001_R1_P1_K1_Ch2-Ch1.zen
2.868003e+01	3.503330e+01	20151203_gfpNIPBLcf1_G2G1\MitoSys2\LSM\gfpNIPBLcf1_G1\DE_W0002_P0027\DE_2_W0002_P0027_T0001\TR1_W0001_P0086\TR1_2_W0001_P0086_T0001_R1_P1_K1_Ch2-Ch1.zen
2.874003e+01	3.941663e+01	20151203_gfpNIPBLcf1_G2G1\MitoSys2\LSM\gfpNIPBLcf1_G1\DE_W0002_P0027\DE_2_W0002_P0027_T0001\TR1_W0001_P0086\TR1_2_W0001_P0086_T0001_R1_P1_K1_Ch2-Ch1.zen
2.880003e+01	4.061663e+01	20151203_gfpNIPBLcf1_G2G1\MitoSys2\LSM\gfpNIPBLcf1_G1\DE_W0002_P0027\DE_2_W0002_P0027_T0001\TR1_W0001_P0086\TR1_2_W0001_P0086_T0001_R1_P1_K1_Ch2-Ch1.zen
2.886003e+01	4.124996e+01	20151203_gfpNIPBLcf1_G2G1\MitoSys2\LSM\gfpNIPBLcf1_G1\DE_W0002_P0027\DE_2_W0002_P0027_T0001\TR1_W0001_P0086\TR1_2_W0001_P0086_T0001_R1_P1_K1_Ch2-Ch1.zen
2.892003e+01	3.469997e+01	20151203_gfpNIPBLcf1_G2G1\MitoSys2\LSM\gfpNIPBLcf1_G1\DE_W0002_P0027\DE_2_W0002_P0027_T0001\TR1_W0001_P0086\TR1_2_W0001_P0086_T0001_R1_P1_K1_Ch2-Ch1.zen
2.898003e+01	3.199997e+01	20151203_gfpNIPBLcf1_G2G1\MitoSys2\LSM\gfpNIPBLcf1_G1\DE_W0002_P0027\DE_2_W0002_P0027_T0001\TR1_W0001_P0086\TR1_2_W0001_P0086_T0001_R1_P1_K1_Ch2-Ch1.zen
2.904003e+01	3.268330e+01	20151203_gfpNIPBLcf1_G2G1\MitoSys2\LSM\gfpNIPBLcf1_G1\DE_W0002_P0027\DE_2_W0002_P0027_T0001\TR1_W0001_P0086\TR1_2_W0001_P0086_T0001_R1_P1_K1_Ch2-Ch1.zen
2.910003e+01	3.506664e+01	20151203_gfpNIPBLcf1_G2G1\MitoSys2\LSM\gfpNIPBLcf1_G1\DE_W0002_P0027\DE_2_W0002_P0027_T0001\TR1_W0001_P0086\TR1_2_W0001_P0086_T0001_R1_P1_K1_Ch2-Ch1.zen
2.916003e+01	3.223330e+01	20151203_gfpNIPBLcf1_G2G1\MitoSys2\LSM\gfpNIPBLcf1_G1\DE_W0002_P0027\DE_2_W0002_P0027_T0001\TR1_W0001_P0086\TR1_2_W0001_P0086_T0001_R1_P1_K1_Ch2-Ch1.zen
2.922003e+01	3.311663e+01	20151203_gfpNIPBLcf1_G2G1\MitoSys2\LSM\gfpNIPBLcf1_G1\DE_W0002_P0027\DE_2_W0002_P0027_T0001\TR1_W0001_P0086\TR1_2_W0001_P0086_T0001_R1_P1_K1_Ch2-Ch1.zen
2.928003e+01	3.716663e+01	20151203_gfpNIPBLcf1_G2G1\MitoSys2\LSM\gfpNIPBLcf1_G1\DE_W0002_P0027\DE_2_W0002_P0027_T0001\TR1_W0001_P0086\TR1_2_W0001_P0086_T0001_R1_P1_K1_Ch2-Ch1.zen
2.934003e+01	3.646663e+01	20151203_gfpNIPBLcf1_G2G1\MitoSys2\LSM\gfpNIPBLcf1_G1\DE_W0002_P0027\DE_2_W0002_P0027_T0001\TR1_W0001_P0086\TR1_2_W0001_P0086_T0001_R1_P1_K1_Ch2-Ch1.zen
2.940003e+01	3.696663e+01	20151203_gfpNIPBLcf1_G2G1\MitoSys2\LSM\gfpNIPBLcf1_G1\DE_W0002_P0027\DE_2_W0002_P0027_T0001\TR1_W0001_P0086\TR1_2_W0001_P0086_T0001_R1_P1_K1_Ch2-Ch1.zen
2.946003e+01	2.874997e+01	20151203_gfpNIPBLcf1_G2G1\MitoSys2\LSM\gfpNIPBLcf1_G1\DE_W0002_P0027\DE_2_W0002_P0027_T0001\TR1_W0001_P0086\TR1_2_W0001_P0086_T0001_R1_P1_K1_Ch2-Ch1.zen
2.952003e+01	3.099997e+01	20151203_gfpNIPBLcf1_G2G1\MitoSys2\LSM\gfpNIPBLcf1_G1\DE_W0002_P0027\DE_2_W0002_P0027_T0001\TR1_W0001_P0086\TR1_2_W0001_P0086_T0001_R1_P1_K1_Ch2-Ch1.zen
2.958003e+01	3.313330e+01	20151203_gfpNIPBLcf1_G2G1\MitoSys2\LSM\gfpNIPBLcf1_G1\DE_W0002_P0027\DE_2_W0002_P0027_T0001\TR1_W0001_P0086\TR1_2_W0001_P0086_T0001_R1_P1_K1_Ch2-Ch1.zen
2.964003e+01	2.683331e+01	20151203_gfpNIPBLcf1_G2G1\MitoSys2\LSM\gfpNIPBLcf1_G1\DE_W0002_P0027\DE_2_W0002_P0027_T0001\TR1_W0001_P0086\TR1_2_W0001_P0086_T0001_R1_P1_K1_Ch2-Ch1.zen
2.970003e+01	2.859997e+01	20151203_gfpNIPBLcf1_G2G1\MitoSys2\LSM\gfpNIPBLcf1_G1\DE_W0002_P0027\DE_2_W0002_P0027_T0001\TR1_W0001_P0086\TR1_2_W0001_P0086_T0001_R1_P1_K1_Ch2-Ch1.zen
2.976003e+01	2.754997e+01	20151203_gfpNIPBLcf1_G2G1\MitoSys2\LSM\gfpNIPBLcf1_G1\DE_W0002_P0027\DE_2_W0002_P0027_T0001\TR1_W0001_P0086\TR1_2_W0001_P0086_T0001_R1_P1_K1_Ch2-Ch1.zen
2.982003e+01	2.871664e+01	20151203_gfpNIPBLcf1_G2G1\MitoSys2\LSM\gfpNIPBLcf1_G1\DE_W0002_P0027\DE_2_W0002_P0027_T0001\TR1_W0001_P0086\TR1_2_W0001_P0086_T0001_R1_P1_K1_Ch2-Ch1.zen
2.988003e+01	2.743331e+01	20151203_gfpNIPBLcf1_G2G1\MitoSys2\LSM\gfpNIPBLcf1_G1\DE_W0002_P0027\DE_2_W0002_P0027_T0001\TR1_W0001_P0086\TR1_2_W0001_P0086_T0001_R1_P1_K1_Ch2-Ch1.zen
2.994003e+01	2.696664e+01	20151203_gfpNIPBLcf1_G2G1\MitoSys2\LSM\gfpNIPBLcf1_G1\DE_W0002_P0027\DE_2_W0002_P0027_T0001\TR1_W0001_P0086\TR1_2_W0001_P0086_T0001_R1_P1_K1_Ch2-Ch1.zen
0	2.809999e+01	20151203_gfpNIPBLcf1_G2G1\MitoSys2\LSM\gfpNIPBLcf1_G1\DE_W0002_P0027\DE_2_W0002_P0027_T0001\TR1_W0001_P0086\TR1_2_W0001_P0086_T0001_R1_P3_K1_Ch2-Ch1.zen
6.000000e-02	2.914999e+01	20151203_gfpNIPBLcf1_G2G1\MitoSys2\LSM\gfpNIPBLcf1_G1\DE_W0002_P0027\DE_2_W0002_P0027_T0001\TR1_W0001_P0086\TR1_2_W0001_P0086_T0001_R1_P3_K1_Ch2-Ch1.zen
1.200000e-01	2.768332e+01	20151203_gfpNIPBLcf1_G2G1\MitoSys2\LSM\gfpNIPBLcf1_G1\DE_W0002_P0027\DE_2_W0002_P0027_T0001\TR1_W0001_P0086\TR1_2_W0001_P0086_T0001_R1_P3_K1_Ch2-Ch1.zen
1.800000e-01	2.556666e+01	20151203_gfpNIPBLcf1_G2G1\MitoSys2\LSM\gfpNIPBLcf1_G1\DE_W0002_P0027\DE_2_W0002_P0027_T0001\TR1_W0001_P0086\TR1_2_W0001_P0086_T0001_R1_P3_K1_Ch2-Ch1.zen
2.400000e-01	2.423333e+01	20151203_gfpNIPBLcf1_G2G1\MitoSys2\LSM\gfpNIPBLcf1_G1\DE_W0002_P0027\DE_2_W0002_P0027_T0001\TR1_W0001_P0086\TR1_2_W0001_P0086_T0001_R1_P3_K1_Ch2-Ch1.zen
3.000000e-01	2.901666e+01	20151203_gfpNIPBLcf1_G2G1\MitoSys2\LSM\gfpNIPBLcf1_G1\DE_W0002_P0027\DE_2_W0002_P0027_T0001\TR1_W0001_P0086\TR1_2_W0001_P0086_T0001_R1_P3_K1_Ch2-Ch1.zen
3.600000e-01	3.166666e+01	20151203_gfpNIPBLcf1_G2G1\MitoSys2\LSM\gfpNIPBLcf1_G1\DE_W0002_P0027\DE_2_W0002_P0027_T0001\TR1_W0001_P0086\TR1_2_W0001_P0086_T0001_R1_P3_K1_Ch2-Ch1.zen
4.200000e-01	3.039999e+01	20151203_gfpNIPBLcf1_G2G1\MitoSys2\LSM\gfpNIPBLcf1_G1\DE_W0002_P0027\DE_2_W0002_P0027_T0001\TR1_W0001_P0086\TR1_2_W0001_P0086_T0001_R1_P3_K1_Ch2-Ch1.zen
4.800000e-01	3.331666e+01	20151203_gfpNIPBLcf1_G2G1\MitoSys2\LSM\gfpNIPBLcf1_G1\DE_W0002_P0027\DE_2_W0002_P0027_T0001\TR1_W0001_P0086\TR1_2_W0001_P0086_T0001_R1_P3_K1_Ch2-Ch1.zen
5.400000e-01	2.706666e+01	20151203_gfpNIPBLcf1_G2G1\MitoSys2\LSM\gfpNIPBLcf1_G1\DE_W0002_P0027\DE_2_W0002_P0027_T0001\TR1_W0001_P0086\TR1_2_W0001_P0086_T0001_R1_P3_K1_Ch2-Ch1.zen
6.000000e-01	2.803333e+01	20151203_gfpNIPBLcf1_G2G1\MitoSys2\LSM\gfpNIPBLcf1_G1\DE_W0002_P0027\DE_2_W0002_P0027_T0001\TR1_W0001_P0086\TR1_2_W0001_P0086_T0001_R1_P3_K1_Ch2-Ch1.zen
6.600000e-01	2.893332e+01	20151203_gfpNIPBLcf1_G2G1\MitoSys2\LSM\gfpNIPBLcf1_G1\DE_W0002_P0027\DE_2_W0002_P0027_T0001\TR1_W0001_P0086\TR1_2_W0001_P0086_T0001_R1_P3_K1_Ch2-Ch1.zen
7.200000e-01	2.849999e+01	20151203_gfpNIPBLcf1_G2G1\MitoSys2\LSM\gfpNIPBLcf1_G1\DE_W0002_P0027\DE_2_W0002_P0027_T0001\TR1_W0001_P0086\TR1_2_W0001_P0086_T0001_R1_P3_K1_Ch2-Ch1.zen
7.800000e-01	2.773332e+01	20151203_gfpNIPBLcf1_G2G1\MitoSys2\LSM\gfpNIPBLcf1_G1\DE_W0002_P0027\DE_2_W0002_P0027_T0001\TR1_W0001_P0086\TR1_2_W0001_P0086_T0001_R1_P3_K1_Ch2-Ch1.zen
8.400000e-01	2.754999e+01	20151203_gfpNIPBLcf1_G2G1\MitoSys2\LSM\gfpNIPBLcf1_G1\DE_W0002_P0027\DE_2_W0002_P0027_T0001\TR1_W0001_P0086\TR1_2_W0001_P0086_T0001_R1_P3_K1_Ch2-Ch1.zen
9.000000e-01	3.033332e+01	20151203_gfpNIPBLcf1_G2G1\MitoSys2\LSM\gfpNIPBLcf1_G1\DE_W0002_P0027\DE_2_W0002_P0027_T0001\TR1_W0001_P0086\TR1_2_W0001_P0086_T0001_R1_P3_K1_Ch2-Ch1.zen
9.600000e-01	2.898332e+01	20151203_gfpNIPBLcf1_G2G1\MitoSys2\LSM\gfpNIPBLcf1_G1\DE_W0002_P0027\DE_2_W0002_P0027_T0001\TR1_W0001_P0086\TR1_2_W0001_P0086_T0001_R1_P3_K1_Ch2-Ch1.zen
1.020000e+00	2.414999e+01	20151203_gfpNIPBLcf1_G2G1\MitoSys2\LSM\gfpNIPBLcf1_G1\DE_W0002_P0027\DE_2_W0002_P0027_T0001\TR1_W0001_P0086\TR1_2_W0001_P0086_T0001_R1_P3_K1_Ch2-Ch1.zen
1.080000e+00	2.766666e+01	20151203_gfpNIPBLcf1_G2G1\MitoSys2\LSM\gfpNIPBLcf1_G1\DE_W0002_P0027\DE_2_W0002_P0027_T0001\TR1_W0001_P0086\TR1_2_W0001_P0086_T0001_R1_P3_K1_Ch2-Ch1.zen
1.140000e+00	2.544999e+01	20151203_gfpNIPBLcf1_G2G1\MitoSys2\LSM\gfpNIPBLcf1_G1\DE_W0002_P0027\DE_2_W0002_P0027_T0001\TR1_W0001_P0086\TR1_2_W0001_P0086_T0001_R1_P3_K1_Ch2-Ch1.zen
1.200000e+00	2.244999e+01	20151203_gfpNIPBLcf1_G2G1\MitoSys2\LSM\gfpNIPBLcf1_G1\DE_W0002_P0027\DE_2_W0002_P0027_T0001\TR1_W0001_P0086\TR1_2_W0001_P0086_T0001_R1_P3_K1_Ch2-Ch1.zen
1.260000e+00	2.021666e+01	20151203_gfpNIPBLcf1_G2G1\MitoSys2\LSM\gfpNIPBLcf1_G1\DE_W0002_P0027\DE_2_W0002_P0027_T0001\TR1_W0001_P0086\TR1_2_W0001_P0086_T0001_R1_P3_K1_Ch2-Ch1.zen
1.320000e+00	2.301666e+01	20151203_gfpNIPBLcf1_G2G1\MitoSys2\LSM\gfpNIPBLcf1_G1\DE_W0002_P0027\DE_2_W0002_P0027_T0001\TR1_W0001_P0086\TR1_2_W0001_P0086_T0001_R1_P3_K1_Ch2-Ch1.zen
1.380000e+00	1.846666e+01	20151203_gfpNIPBLcf1_G2G1\MitoSys2\LSM\gfpNIPBLcf1_G1\DE_W0002_P0027\DE_2_W0002_P0027_T0001\TR1_W0001_P0086\TR1_2_W0001_P0086_T0001_R1_P3_K1_Ch2-Ch1.zen
1.440000e+00	2.293333e+01	20151203_gfpNIPBLcf1_G2G1\MitoSys2\LSM\gfpNIPBLcf1_G1\DE_W0002_P0027\DE_2_W0002_P0027_T0001\TR1_W0001_P0086\TR1_2_W0001_P0086_T0001_R1_P3_K1_Ch2-Ch1.zen
1.500000e+00	2.223333e+01	20151203_gfpNIPBLcf1_G2G1\MitoSys2\LSM\gfpNIPBLcf1_G1\DE_W0002_P0027\DE_2_W0002_P0027_T0001\TR1_W0001_P0086\TR1_2_W0001_P0086_T0001_R1_P3_K1_Ch2-Ch1.zen
1.560000e+00	2.243333e+01	20151203_gfpNIPBLcf1_G2G1\MitoSys2\LSM\gfpNIPBLcf1_G1\DE_W0002_P0027\DE_2_W0002_P0027_T0001\TR1_W0001_P0086\TR1_2_W0001_P0086_T0001_R1_P3_K1_Ch2-Ch1.zen
1.620000e+00	2.583332e+01	20151203_gfpNIPBLcf1_G2G1\MitoSys2\LSM\gfpNIPBLcf1_G1\DE_W0002_P0027\DE_2_W0002_P0027_T0001\TR1_W0001_P0086\TR1_2_W0001_P0086_T0001_R1_P3_K1_Ch2-Ch1.zen
1.680000e+00	2.151666e+01	20151203_gfpNIPBLcf1_G2G1\MitoSys2\LSM\gfpNIPBLcf1_G1\DE_W0002_P0027\DE_2_W0002_P0027_T0001\TR1_W0001_P0086\TR1_2_W0001_P0086_T0001_R1_P3_K1_Ch2-Ch1.zen
1.740000e+00	2.031666e+01	20151203_gfpNIPBLcf1_G2G1\MitoSys2\LSM\gfpNIPBLcf1_G1\DE_W0002_P0027\DE_2_W0002_P0027_T0001\TR1_W0001_P0086\TR1_2_W0001_P0086_T0001_R1_P3_K1_Ch2-Ch1.zen
1.800000e+00	2.071666e+01	20151203_gfpNIPBLcf1_G2G1\MitoSys2\LSM\gfpNIPBLcf1_G1\DE_W0002_P0027\DE_2_W0002_P0027_T0001\TR1_W0001_P0086\TR1_2_W0001_P0086_T0001_R1_P3_K1_Ch2-Ch1.zen
1.860000e+00	1.949999e+01	20151203_gfpNIPBLcf1_G2G1\MitoSys2\LSM\gfpNIPBLcf1_G1\DE_W0002_P0027\DE_2_W0002_P0027_T0001\TR1_W0001_P0086\TR1_2_W0001_P0086_T0001_R1_P3_K1_Ch2-Ch1.zen
1.920000e+00	1.951666e+01	20151203_gfpNIPBLcf1_G2G1\MitoSys2\LSM\gfpNIPBLcf1_G1\DE_W0002_P0027\DE_2_W0002_P0027_T0001\TR1_W0001_P0086\TR1_2_W0001_P0086_T0001_R1_P3_K1_Ch2-Ch1.zen
1.980000e+00	2.086666e+01	20151203_gfpNIPBLcf1_G2G1\MitoSys2\LSM\gfpNIPBLcf1_G1\DE_W0002_P0027\DE_2_W0002_P0027_T0001\TR1_W0001_P0086\TR1_2_W0001_P0086_T0001_R1_P3_K1_Ch2-Ch1.zen
2.040000e+00	2.128333e+01	20151203_gfpNIPBLcf1_G2G1\MitoSys2\LSM\gfpNIPBLcf1_G1\DE_W0002_P0027\DE_2_W0002_P0027_T0001\TR1_W0001_P0086\TR1_2_W0001_P0086_T0001_R1_P3_K1_Ch2-Ch1.zen
2.100000e+00	2.214999e+01	20151203_gfpNIPBLcf1_G2G1\MitoSys2\LSM\gfpNIPBLcf1_G1\DE_W0002_P0027\DE_2_W0002_P0027_T0001\TR1_W0001_P0086\TR1_2_W0001_P0086_T0001_R1_P3_K1_Ch2-Ch1.zen
2.160000e+00	2.353333e+01	20151203_gfpNIPBLcf1_G2G1\MitoSys2\LSM\gfpNIPBLcf1_G1\DE_W0002_P0027\DE_2_W0002_P0027_T0001\TR1_W0001_P0086\TR1_2_W0001_P0086_T0001_R1_P3_K1_Ch2-Ch1.zen
2.220000e+00	1.964999e+01	20151203_gfpNIPBLcf1_G2G1\MitoSys2\LSM\gfpNIPBLcf1_G1\DE_W0002_P0027\DE_2_W0002_P0027_T0001\TR1_W0001_P0086\TR1_2_W0001_P0086_T0001_R1_P3_K1_Ch2-Ch1.zen
2.280000e+00	1.771666e+01	20151203_gfpNIPBLcf1_G2G1\MitoSys2\LSM\gfpNIPBLcf1_G1\DE_W0002_P0027\DE_2_W0002_P0027_T0001\TR1_W0001_P0086\TR1_2_W0001_P0086_T0001_R1_P3_K1_Ch2-Ch1.zen
2.340000e+00	1.728333e+01	20151203_gfpNIPBLcf1_G2G1\MitoSys2\LSM\gfpNIPBLcf1_G1\DE_W0002_P0027\DE_2_W0002_P0027_T0001\TR1_W0001_P0086\TR1_2_W0001_P0086_T0001_R1_P3_K1_Ch2-Ch1.zen
2.400000e+00	1.764999e+01	20151203_gfpNIPBLcf1_G2G1\MitoSys2\LSM\gfpNIPBLcf1_G1\DE_W0002_P0027\DE_2_W0002_P0027_T0001\TR1_W0001_P0086\TR1_2_W0001_P0086_T0001_R1_P3_K1_Ch2-Ch1.zen
2.460000e+00	1.978333e+01	20151203_gfpNIPBLcf1_G2G1\MitoSys2\LSM\gfpNIPBLcf1_G1\DE_W0002_P0027\DE_2_W0002_P0027_T0001\TR1_W0001_P0086\TR1_2_W0001_P0086_T0001_R1_P3_K1_Ch2-Ch1.zen
2.520000e+00	2.124999e+01	20151203_gfpNIPBLcf1_G2G1\MitoSys2\LSM\gfpNIPBLcf1_G1\DE_W0002_P0027\DE_2_W0002_P0027_T0001\TR1_W0001_P0086\TR1_2_W0001_P0086_T0001_R1_P3_K1_Ch2-Ch1.zen
2.580000e+00	2.653333e+01	20151203_gfpNIPBLcf1_G2G1\MitoSys2\LSM\gfpNIPBLcf1_G1\DE_W0002_P0027\DE_2_W0002_P0027_T0001\TR1_W0001_P0086\TR1_2_W0001_P0086_T0001_R1_P3_K1_Ch2-Ch1.zen
2.640000e+00	2.841666e+01	20151203_gfpNIPBLcf1_G2G1\MitoSys2\LSM\gfpNIPBLcf1_G1\DE_W0002_P0027\DE_2_W0002_P0027_T0001\TR1_W0001_P0086\TR1_2_W0001_P0086_T0001_R1_P3_K1_Ch2-Ch1.zen
2.700000e+00	2.494999e+01	20151203_gfpNIPBLcf1_G2G1\MitoSys2\LSM\gfpNIPBLcf1_G1\DE_W0002_P0027\DE_2_W0002_P0027_T0001\TR1_W0001_P0086\TR1_2_W0001_P0086_T0001_R1_P3_K1_Ch2-Ch1.zen
2.760000e+00	2.789999e+01	20151203_gfpNIPBLcf1_G2G1\MitoSys2\LSM\gfpNIPBLcf1_G1\DE_W0002_P0027\DE_2_W0002_P0027_T0001\TR1_W0001_P0086\TR1_2_W0001_P0086_T0001_R1_P3_K1_Ch2-Ch1.zen
2.820000e+00	2.684999e+01	20151203_gfpNIPBLcf1_G2G1\MitoSys2\LSM\gfpNIPBLcf1_G1\DE_W0002_P0027\DE_2_W0002_P0027_T0001\TR1_W0001_P0086\TR1_2_W0001_P0086_T0001_R1_P3_K1_Ch2-Ch1.zen
2.880000e+00	2.236666e+01	20151203_gfpNIPBLcf1_G2G1\MitoSys2\LSM\gfpNIPBLcf1_G1\DE_W0002_P0027\DE_2_W0002_P0027_T0001\TR1_W0001_P0086\TR1_2_W0001_P0086_T0001_R1_P3_K1_Ch2-Ch1.zen
2.940000e+00	2.459999e+01	20151203_gfpNIPBLcf1_G2G1\MitoSys2\LSM\gfpNIPBLcf1_G1\DE_W0002_P0027\DE_2_W0002_P0027_T0001\TR1_W0001_P0086\TR1_2_W0001_P0086_T0001_R1_P3_K1_Ch2-Ch1.zen
3	2.433333e+01	20151203_gfpNIPBLcf1_G2G1\MitoSys2\LSM\gfpNIPBLcf1_G1\DE_W0002_P0027\DE_2_W0002_P0027_T0001\TR1_W0001_P0086\TR1_2_W0001_P0086_T0001_R1_P3_K1_Ch2-Ch1.zen
3.060000e+00	2.081666e+01	20151203_gfpNIPBLcf1_G2G1\MitoSys2\LSM\gfpNIPBLcf1_G1\DE_W0002_P0027\DE_2_W0002_P0027_T0001\TR1_W0001_P0086\TR1_2_W0001_P0086_T0001_R1_P3_K1_Ch2-Ch1.zen
3.120000e+00	2.278333e+01	20151203_gfpNIPBLcf1_G2G1\MitoSys2\LSM\gfpNIPBLcf1_G1\DE_W0002_P0027\DE_2_W0002_P0027_T0001\TR1_W0001_P0086\TR1_2_W0001_P0086_T0001_R1_P3_K1_Ch2-Ch1.zen
3.180000e+00	2.459999e+01	20151203_gfpNIPBLcf1_G2G1\MitoSys2\LSM\gfpNIPBLcf1_G1\DE_W0002_P0027\DE_2_W0002_P0027_T0001\TR1_W0001_P0086\TR1_2_W0001_P0086_T0001_R1_P3_K1_Ch2-Ch1.zen
3.240000e+00	2.336666e+01	20151203_gfpNIPBLcf1_G2G1\MitoSys2\LSM\gfpNIPBLcf1_G1\DE_W0002_P0027\DE_2_W0002_P0027_T0001\TR1_W0001_P0086\TR1_2_W0001_P0086_T0001_R1_P3_K1_Ch2-Ch1.zen
3.300000e+00	2.284999e+01	20151203_gfpNIPBLcf1_G2G1\MitoSys2\LSM\gfpNIPBLcf1_G1\DE_W0002_P0027\DE_2_W0002_P0027_T0001\TR1_W0001_P0086\TR1_2_W0001_P0086_T0001_R1_P3_K1_Ch2-Ch1.zen
3.360000e+00	2.011666e+01	20151203_gfpNIPBLcf1_G2G1\MitoSys2\LSM\gfpNIPBLcf1_G1\DE_W0002_P0027\DE_2_W0002_P0027_T0001\TR1_W0001_P0086\TR1_2_W0001_P0086_T0001_R1_P3_K1_Ch2-Ch1.zen
3.420000e+00	1.893333e+01	20151203_gfpNIPBLcf1_G2G1\MitoSys2\LSM\gfpNIPBLcf1_G1\DE_W0002_P0027\DE_2_W0002_P0027_T0001\TR1_W0001_P0086\TR1_2_W0001_P0086_T0001_R1_P3_K1_Ch2-Ch1.zen
3.480000e+00	2.338333e+01	20151203_gfpNIPBLcf1_G2G1\MitoSys2\LSM\gfpNIPBLcf1_G1\DE_W0002_P0027\DE_2_W0002_P0027_T0001\TR1_W0001_P0086\TR1_2_W0001_P0086_T0001_R1_P3_K1_Ch2-Ch1.zen
3.540000e+00	2.503333e+01	20151203_gfpNIPBLcf1_G2G1\MitoSys2\LSM\gfpNIPBLcf1_G1\DE_W0002_P0027\DE_2_W0002_P0027_T0001\TR1_W0001_P0086\TR1_2_W0001_P0086_T0001_R1_P3_K1_Ch2-Ch1.zen
3.600000e+00	2.209999e+01	20151203_gfpNIPBLcf1_G2G1\MitoSys2\LSM\gfpNIPBLcf1_G1\DE_W0002_P0027\DE_2_W0002_P0027_T0001\TR1_W0001_P0086\TR1_2_W0001_P0086_T0001_R1_P3_K1_Ch2-Ch1.zen
3.660000e+00	1.963333e+01	20151203_gfpNIPBLcf1_G2G1\MitoSys2\LSM\gfpNIPBLcf1_G1\DE_W0002_P0027\DE_2_W0002_P0027_T0001\TR1_W0001_P0086\TR1_2_W0001_P0086_T0001_R1_P3_K1_Ch2-Ch1.zen
3.720000e+00	2.186666e+01	20151203_gfpNIPBLcf1_G2G1\MitoSys2\LSM\gfpNIPBLcf1_G1\DE_W0002_P0027\DE_2_W0002_P0027_T0001\TR1_W0001_P0086\TR1_2_W0001_P0086_T0001_R1_P3_K1_Ch2-Ch1.zen
3.780000e+00	2.186666e+01	20151203_gfpNIPBLcf1_G2G1\MitoSys2\LSM\gfpNIPBLcf1_G1\DE_W0002_P0027\DE_2_W0002_P0027_T0001\TR1_W0001_P0086\TR1_2_W0001_P0086_T0001_R1_P3_K1_Ch2-Ch1.zen
3.840000e+00	2.124999e+01	20151203_gfpNIPBLcf1_G2G1\MitoSys2\LSM\gfpNIPBLcf1_G1\DE_W0002_P0027\DE_2_W0002_P0027_T0001\TR1_W0001_P0086\TR1_2_W0001_P0086_T0001_R1_P3_K1_Ch2-Ch1.zen
3.900000e+00	2.364999e+01	20151203_gfpNIPBLcf1_G2G1\MitoSys2\LSM\gfpNIPBLcf1_G1\DE_W0002_P0027\DE_2_W0002_P0027_T0001\TR1_W0001_P0086\TR1_2_W0001_P0086_T0001_R1_P3_K1_Ch2-Ch1.zen
3.960000e+00	2.361666e+01	20151203_gfpNIPBLcf1_G2G1\MitoSys2\LSM\gfpNIPBLcf1_G1\DE_W0002_P0027\DE_2_W0002_P0027_T0001\TR1_W0001_P0086\TR1_2_W0001_P0086_T0001_R1_P3_K1_Ch2-Ch1.zen
4.020000e+00	2.453333e+01	20151203_gfpNIPBLcf1_G2G1\MitoSys2\LSM\gfpNIPBLcf1_G1\DE_W0002_P0027\DE_2_W0002_P0027_T0001\TR1_W0001_P0086\TR1_2_W0001_P0086_T0001_R1_P3_K1_Ch2-Ch1.zen
4.080000e+00	2.488333e+01	20151203_gfpNIPBLcf1_G2G1\MitoSys2\LSM\gfpNIPBLcf1_G1\DE_W0002_P0027\DE_2_W0002_P0027_T0001\TR1_W0001_P0086\TR1_2_W0001_P0086_T0001_R1_P3_K1_Ch2-Ch1.zen
4.140000e+00	2.381666e+01	20151203_gfpNIPBLcf1_G2G1\MitoSys2\LSM\gfpNIPBLcf1_G1\DE_W0002_P0027\DE_2_W0002_P0027_T0001\TR1_W0001_P0086\TR1_2_W0001_P0086_T0001_R1_P3_K1_Ch2-Ch1.zen
4.200000e+00	2.536666e+01	20151203_gfpNIPBLcf1_G2G1\MitoSys2\LSM\gfpNIPBLcf1_G1\DE_W0002_P0027\DE_2_W0002_P0027_T0001\TR1_W0001_P0086\TR1_2_W0001_P0086_T0001_R1_P3_K1_Ch2-Ch1.zen
4.260000e+00	2.569999e+01	20151203_gfpNIPBLcf1_G2G1\MitoSys2\LSM\gfpNIPBLcf1_G1\DE_W0002_P0027\DE_2_W0002_P0027_T0001\TR1_W0001_P0086\TR1_2_W0001_P0086_T0001_R1_P3_K1_Ch2-Ch1.zen
4.320000e+00	2.741666e+01	20151203_gfpNIPBLcf1_G2G1\MitoSys2\LSM\gfpNIPBLcf1_G1\DE_W0002_P0027\DE_2_W0002_P0027_T0001\TR1_W0001_P0086\TR1_2_W0001_P0086_T0001_R1_P3_K1_Ch2-Ch1.zen
4.380000e+00	2.533333e+01	20151203_gfpNIPBLcf1_G2G1\MitoSys2\LSM\gfpNIPBLcf1_G1\DE_W0002_P0027\DE_2_W0002_P0027_T0001\TR1_W0001_P0086\TR1_2_W0001_P0086_T0001_R1_P3_K1_Ch2-Ch1.zen
4.440000e+00	2.221666e+01	20151203_gfpNIPBLcf1_G2G1\MitoSys2\LSM\gfpNIPBLcf1_G1\DE_W0002_P0027\DE_2_W0002_P0027_T0001\TR1_W0001_P0086\TR1_2_W0001_P0086_T0001_R1_P3_K1_Ch2-Ch1.zen
4.500000e+00	2.416666e+01	20151203_gfpNIPBLcf1_G2G1\MitoSys2\LSM\gfpNIPBLcf1_G1\DE_W0002_P0027\DE_2_W0002_P0027_T0001\TR1_W0001_P0086\TR1_2_W0001_P0086_T0001_R1_P3_K1_Ch2-Ch1.zen
4.560000e+00	1.989999e+01	20151203_gfpNIPBLcf1_G2G1\MitoSys2\LSM\gfpNIPBLcf1_G1\DE_W0002_P0027\DE_2_W0002_P0027_T0001\TR1_W0001_P0086\TR1_2_W0001_P0086_T0001_R1_P3_K1_Ch2-Ch1.zen
4.620000e+00	1.691666e+01	20151203_gfpNIPBLcf1_G2G1\MitoSys2\LSM\gfpNIPBLcf1_G1\DE_W0002_P0027\DE_2_W0002_P0027_T0001\TR1_W0001_P0086\TR1_2_W0001_P0086_T0001_R1_P3_K1_Ch2-Ch1.zen
4.680000e+00	2.146666e+01	20151203_gfpNIPBLcf1_G2G1\MitoSys2\LSM\gfpNIPBLcf1_G1\DE_W0002_P0027\DE_2_W0002_P0027_T0001\TR1_W0001_P0086\TR1_2_W0001_P0086_T0001_R1_P3_K1_Ch2-Ch1.zen
4.740000e+00	2.463333e+01	20151203_gfpNIPBLcf1_G2G1\MitoSys2\LSM\gfpNIPBLcf1_G1\DE_W0002_P0027\DE_2_W0002_P0027_T0001\TR1_W0001_P0086\TR1_2_W0001_P0086_T0001_R1_P3_K1_Ch2-Ch1.zen
4.800000e+00	2.494999e+01	20151203_gfpNIPBLcf1_G2G1\MitoSys2\LSM\gfpNIPBLcf1_G1\DE_W0002_P0027\DE_2_W0002_P0027_T0001\TR1_W0001_P0086\TR1_2_W0001_P0086_T0001_R1_P3_K1_Ch2-Ch1.zen
4.860000e+00	2.326666e+01	20151203_gfpNIPBLcf1_G2G1\MitoSys2\LSM\gfpNIPBLcf1_G1\DE_W0002_P0027\DE_2_W0002_P0027_T0001\TR1_W0001_P0086\TR1_2_W0001_P0086_T0001_R1_P3_K1_Ch2-Ch1.zen
4.920000e+00	2.439999e+01	20151203_gfpNIPBLcf1_G2G1\MitoSys2\LSM\gfpNIPBLcf1_G1\DE_W0002_P0027\DE_2_W0002_P0027_T0001\TR1_W0001_P0086\TR1_2_W0001_P0086_T0001_R1_P3_K1_Ch2-Ch1.zen
4.980000e+00	1.998333e+01	20151203_gfpNIPBLcf1_G2G1\MitoSys2\LSM\gfpNIPBLcf1_G1\DE_W0002_P0027\DE_2_W0002_P0027_T0001\TR1_W0001_P0086\TR1_2_W0001_P0086_T0001_R1_P3_K1_Ch2-Ch1.zen
5.040000e+00	1.680000e+01	20151203_gfpNIPBLcf1_G2G1\MitoSys2\LSM\gfpNIPBLcf1_G1\DE_W0002_P0027\DE_2_W0002_P0027_T0001\TR1_W0001_P0086\TR1_2_W0001_P0086_T0001_R1_P3_K1_Ch2-Ch1.zen
5.100000e+00	2.004999e+01	20151203_gfpNIPBLcf1_G2G1\MitoSys2\LSM\gfpNIPBLcf1_G1\DE_W0002_P0027\DE_2_W0002_P0027_T0001\TR1_W0001_P0086\TR1_2_W0001_P0086_T0001_R1_P3_K1_Ch2-Ch1.zen
5.160000e+00	2.269999e+01	20151203_gfpNIPBLcf1_G2G1\MitoSys2\LSM\gfpNIPBLcf1_G1\DE_W0002_P0027\DE_2_W0002_P0027_T0001\TR1_W0001_P0086\TR1_2_W0001_P0086_T0001_R1_P3_K1_Ch2-Ch1.zen
5.220000e+00	2.099999e+01	20151203_gfpNIPBLcf1_G2G1\MitoSys2\LSM\gfpNIPBLcf1_G1\DE_W0002_P0027\DE_2_W0002_P0027_T0001\TR1_W0001_P0086\TR1_2_W0001_P0086_T0001_R1_P3_K1_Ch2-Ch1.zen
5.280000e+00	2.176666e+01	20151203_gfpNIPBLcf1_G2G1\MitoSys2\LSM\gfpNIPBLcf1_G1\DE_W0002_P0027\DE_2_W0002_P0027_T0001\TR1_W0001_P0086\TR1_2_W0001_P0086_T0001_R1_P3_K1_Ch2-Ch1.zen
5.340000e+00	2.228333e+01	20151203_gfpNIPBLcf1_G2G1\MitoSys2\LSM\gfpNIPBLcf1_G1\DE_W0002_P0027\DE_2_W0002_P0027_T0001\TR1_W0001_P0086\TR1_2_W0001_P0086_T0001_R1_P3_K1_Ch2-Ch1.zen
5.400000e+00	2.054999e+01	20151203_gfpNIPBLcf1_G2G1\MitoSys2\LSM\gfpNIPBLcf1_G1\DE_W0002_P0027\DE_2_W0002_P0027_T0001\TR1_W0001_P0086\TR1_2_W0001_P0086_T0001_R1_P3_K1_Ch2-Ch1.zen
5.460000e+00	2.113333e+01	20151203_gfpNIPBLcf1_G2G1\MitoSys2\LSM\gfpNIPBLcf1_G1\DE_W0002_P0027\DE_2_W0002_P0027_T0001\TR1_W0001_P0086\TR1_2_W0001_P0086_T0001_R1_P3_K1_Ch2-Ch1.zen
5.520000e+00	1.991666e+01	20151203_gfpNIPBLcf1_G2G1\MitoSys2\LSM\gfpNIPBLcf1_G1\DE_W0002_P0027\DE_2_W0002_P0027_T0001\TR1_W0001_P0086\TR1_2_W0001_P0086_T0001_R1_P3_K1_Ch2-Ch1.zen
5.580000e+00	2.369999e+01	20151203_gfpNIPBLcf1_G2G1\MitoSys2\LSM\gfpNIPBLcf1_G1\DE_W0002_P0027\DE_2_W0002_P0027_T0001\TR1_W0001_P0086\TR1_2_W0001_P0086_T0001_R1_P3_K1_Ch2-Ch1.zen
5.640000e+00	2.226666e+01	20151203_gfpNIPBLcf1_G2G1\MitoSys2\LSM\gfpNIPBLcf1_G1\DE_W0002_P0027\DE_2_W0002_P0027_T0001\TR1_W0001_P0086\TR1_2_W0001_P0086_T0001_R1_P3_K1_Ch2-Ch1.zen
5.700000e+00	2.479999e+01	20151203_gfpNIPBLcf1_G2G1\MitoSys2\LSM\gfpNIPBLcf1_G1\DE_W0002_P0027\DE_2_W0002_P0027_T0001\TR1_W0001_P0086\TR1_2_W0001_P0086_T0001_R1_P3_K1_Ch2-Ch1.zen
5.760000e+00	2.144999e+01	20151203_gfpNIPBLcf1_G2G1\MitoSys2\LSM\gfpNIPBLcf1_G1\DE_W0002_P0027\DE_2_W0002_P0027_T0001\TR1_W0001_P0086\TR1_2_W0001_P0086_T0001_R1_P3_K1_Ch2-Ch1.zen
5.820000e+00	2.606666e+01	20151203_gfpNIPBLcf1_G2G1\MitoSys2\LSM\gfpNIPBLcf1_G1\DE_W0002_P0027\DE_2_W0002_P0027_T0001\TR1_W0001_P0086\TR1_2_W0001_P0086_T0001_R1_P3_K1_Ch2-Ch1.zen
5.880000e+00	2.176666e+01	20151203_gfpNIPBLcf1_G2G1\MitoSys2\LSM\gfpNIPBLcf1_G1\DE_W0002_P0027\DE_2_W0002_P0027_T0001\TR1_W0001_P0086\TR1_2_W0001_P0086_T0001_R1_P3_K1_Ch2-Ch1.zen
5.940000e+00	2.208333e+01	20151203_gfpNIPBLcf1_G2G1\MitoSys2\LSM\gfpNIPBLcf1_G1\DE_W0002_P0027\DE_2_W0002_P0027_T0001\TR1_W0001_P0086\TR1_2_W0001_P0086_T0001_R1_P3_K1_Ch2-Ch1.zen
6	2.536666e+01	20151203_gfpNIPBLcf1_G2G1\MitoSys2\LSM\gfpNIPBLcf1_G1\DE_W0002_P0027\DE_2_W0002_P0027_T0001\TR1_W0001_P0086\TR1_2_W0001_P0086_T0001_R1_P3_K1_Ch2-Ch1.zen
6.060000e+00	2.606666e+01	20151203_gfpNIPBLcf1_G2G1\MitoSys2\LSM\gfpNIPBLcf1_G1\DE_W0002_P0027\DE_2_W0002_P0027_T0001\TR1_W0001_P0086\TR1_2_W0001_P0086_T0001_R1_P3_K1_Ch2-Ch1.zen
6.120000e+00	2.451666e+01	20151203_gfpNIPBLcf1_G2G1\MitoSys2\LSM\gfpNIPBLcf1_G1\DE_W0002_P0027\DE_2_W0002_P0027_T0001\TR1_W0001_P0086\TR1_2_W0001_P0086_T0001_R1_P3_K1_Ch2-Ch1.zen
6.180000e+00	2.286666e+01	20151203_gfpNIPBLcf1_G2G1\MitoSys2\LSM\gfpNIPBLcf1_G1\DE_W0002_P0027\DE_2_W0002_P0027_T0001\TR1_W0001_P0086\TR1_2_W0001_P0086_T0001_R1_P3_K1_Ch2-Ch1.zen
6.240000e+00	2.376666e+01	20151203_gfpNIPBLcf1_G2G1\MitoSys2\LSM\gfpNIPBLcf1_G1\DE_W0002_P0027\DE_2_W0002_P0027_T0001\TR1_W0001_P0086\TR1_2_W0001_P0086_T0001_R1_P3_K1_Ch2-Ch1.zen
6.300000e+00	2.384999e+01	20151203_gfpNIPBLcf1_G2G1\MitoSys2\LSM\gfpNIPBLcf1_G1\DE_W0002_P0027\DE_2_W0002_P0027_T0001\TR1_W0001_P0086\TR1_2_W0001_P0086_T0001_R1_P3_K1_Ch2-Ch1.zen
6.360000e+00	2.619999e+01	20151203_gfpNIPBLcf1_G2G1\MitoSys2\LSM\gfpNIPBLcf1_G1\DE_W0002_P0027\DE_2_W0002_P0027_T0001\TR1_W0001_P0086\TR1_2_W0001_P0086_T0001_R1_P3_K1_Ch2-Ch1.zen
6.420000e+00	2.864999e+01	20151203_gfpNIPBLcf1_G2G1\MitoSys2\LSM\gfpNIPBLcf1_G1\DE_W0002_P0027\DE_2_W0002_P0027_T0001\TR1_W0001_P0086\TR1_2_W0001_P0086_T0001_R1_P3_K1_Ch2-Ch1.zen
6.480000e+00	2.571666e+01	20151203_gfpNIPBLcf1_G2G1\MitoSys2\LSM\gfpNIPBLcf1_G1\DE_W0002_P0027\DE_2_W0002_P0027_T0001\TR1_W0001_P0086\TR1_2_W0001_P0086_T0001_R1_P3_K1_Ch2-Ch1.zen
6.540000e+00	2.313333e+01	20151203_gfpNIPBLcf1_G2G1\MitoSys2\LSM\gfpNIPBLcf1_G1\DE_W0002_P0027\DE_2_W0002_P0027_T0001\TR1_W0001_P0086\TR1_2_W0001_P0086_T0001_R1_P3_K1_Ch2-Ch1.zen
6.600000e+00	2.459999e+01	20151203_gfpNIPBLcf1_G2G1\MitoSys2\LSM\gfpNIPBLcf1_G1\DE_W0002_P0027\DE_2_W0002_P0027_T0001\TR1_W0001_P0086\TR1_2_W0001_P0086_T0001_R1_P3_K1_Ch2-Ch1.zen
6.660000e+00	2.443332e+01	20151203_gfpNIPBLcf1_G2G1\MitoSys2\LSM\gfpNIPBLcf1_G1\DE_W0002_P0027\DE_2_W0002_P0027_T0001\TR1_W0001_P0086\TR1_2_W0001_P0086_T0001_R1_P3_K1_Ch2-Ch1.zen
6.720000e+00	2.564999e+01	20151203_gfpNIPBLcf1_G2G1\MitoSys2\LSM\gfpNIPBLcf1_G1\DE_W0002_P0027\DE_2_W0002_P0027_T0001\TR1_W0001_P0086\TR1_2_W0001_P0086_T0001_R1_P3_K1_Ch2-Ch1.zen
6.780000e+00	2.878333e+01	20151203_gfpNIPBLcf1_G2G1\MitoSys2\LSM\gfpNIPBLcf1_G1\DE_W0002_P0027\DE_2_W0002_P0027_T0001\TR1_W0001_P0086\TR1_2_W0001_P0086_T0001_R1_P3_K1_Ch2-Ch1.zen
6.840000e+00	2.373333e+01	20151203_gfpNIPBLcf1_G2G1\MitoSys2\LSM\gfpNIPBLcf1_G1\DE_W0002_P0027\DE_2_W0002_P0027_T0001\TR1_W0001_P0086\TR1_2_W0001_P0086_T0001_R1_P3_K1_Ch2-Ch1.zen
6.900000e+00	2.483333e+01	20151203_gfpNIPBLcf1_G2G1\MitoSys2\LSM\gfpNIPBLcf1_G1\DE_W0002_P0027\DE_2_W0002_P0027_T0001\TR1_W0001_P0086\TR1_2_W0001_P0086_T0001_R1_P3_K1_Ch2-Ch1.zen
6.960000e+00	2.239999e+01	20151203_gfpNIPBLcf1_G2G1\MitoSys2\LSM\gfpNIPBLcf1_G1\DE_W0002_P0027\DE_2_W0002_P0027_T0001\TR1_W0001_P0086\TR1_2_W0001_P0086_T0001_R1_P3_K1_Ch2-Ch1.zen
7.020000e+00	2.176666e+01	20151203_gfpNIPBLcf1_G2G1\MitoSys2\LSM\gfpNIPBLcf1_G1\DE_W0002_P0027\DE_2_W0002_P0027_T0001\TR1_W0001_P0086\TR1_2_W0001_P0086_T0001_R1_P3_K1_Ch2-Ch1.zen
7.080000e+00	2.423333e+01	20151203_gfpNIPBLcf1_G2G1\MitoSys2\LSM\gfpNIPBLcf1_G1\DE_W0002_P0027\DE_2_W0002_P0027_T0001\TR1_W0001_P0086\TR1_2_W0001_P0086_T0001_R1_P3_K1_Ch2-Ch1.zen
7.140000e+00	2.716666e+01	20151203_gfpNIPBLcf1_G2G1\MitoSys2\LSM\gfpNIPBLcf1_G1\DE_W0002_P0027\DE_2_W0002_P0027_T0001\TR1_W0001_P0086\TR1_2_W0001_P0086_T0001_R1_P3_K1_Ch2-Ch1.zen
7.200000e+00	2.273333e+01	20151203_gfpNIPBLcf1_G2G1\MitoSys2\LSM\gfpNIPBLcf1_G1\DE_W0002_P0027\DE_2_W0002_P0027_T0001\TR1_W0001_P0086\TR1_2_W0001_P0086_T0001_R1_P3_K1_Ch2-Ch1.zen
7.260000e+00	2.099999e+01	20151203_gfpNIPBLcf1_G2G1\MitoSys2\LSM\gfpNIPBLcf1_G1\DE_W0002_P0027\DE_2_W0002_P0027_T0001\TR1_W0001_P0086\TR1_2_W0001_P0086_T0001_R1_P3_K1_Ch2-Ch1.zen
7.320000e+00	2.226666e+01	20151203_gfpNIPBLcf1_G2G1\MitoSys2\LSM\gfpNIPBLcf1_G1\DE_W0002_P0027\DE_2_W0002_P0027_T0001\TR1_W0001_P0086\TR1_2_W0001_P0086_T0001_R1_P3_K1_Ch2-Ch1.zen
7.380000e+00	2.378333e+01	20151203_gfpNIPBLcf1_G2G1\MitoSys2\LSM\gfpNIPBLcf1_G1\DE_W0002_P0027\DE_2_W0002_P0027_T0001\TR1_W0001_P0086\TR1_2_W0001_P0086_T0001_R1_P3_K1_Ch2-Ch1.zen
7.440000e+00	2.549999e+01	20151203_gfpNIPBLcf1_G2G1\MitoSys2\LSM\gfpNIPBLcf1_G1\DE_W0002_P0027\DE_2_W0002_P0027_T0001\TR1_W0001_P0086\TR1_2_W0001_P0086_T0001_R1_P3_K1_Ch2-Ch1.zen
7.500000e+00	2.586666e+01	20151203_gfpNIPBLcf1_G2G1\MitoSys2\LSM\gfpNIPBLcf1_G1\DE_W0002_P0027\DE_2_W0002_P0027_T0001\TR1_W0001_P0086\TR1_2_W0001_P0086_T0001_R1_P3_K1_Ch2-Ch1.zen
7.560000e+00	2.548333e+01	20151203_gfpNIPBLcf1_G2G1\MitoSys2\LSM\gfpNIPBLcf1_G1\DE_W0002_P0027\DE_2_W0002_P0027_T0001\TR1_W0001_P0086\TR1_2_W0001_P0086_T0001_R1_P3_K1_Ch2-Ch1.zen
7.620000e+00	2.676666e+01	20151203_gfpNIPBLcf1_G2G1\MitoSys2\LSM\gfpNIPBLcf1_G1\DE_W0002_P0027\DE_2_W0002_P0027_T0001\TR1_W0001_P0086\TR1_2_W0001_P0086_T0001_R1_P3_K1_Ch2-Ch1.zen
7.680000e+00	2.463333e+01	20151203_gfpNIPBLcf1_G2G1\MitoSys2\LSM\gfpNIPBLcf1_G1\DE_W0002_P0027\DE_2_W0002_P0027_T0001\TR1_W0001_P0086\TR1_2_W0001_P0086_T0001_R1_P3_K1_Ch2-Ch1.zen
7.740000e+00	2.164999e+01	20151203_gfpNIPBLcf1_G2G1\MitoSys2\LSM\gfpNIPBLcf1_G1\DE_W0002_P0027\DE_2_W0002_P0027_T0001\TR1_W0001_P0086\TR1_2_W0001_P0086_T0001_R1_P3_K1_Ch2-Ch1.zen
7.800000e+00	2.201666e+01	20151203_gfpNIPBLcf1_G2G1\MitoSys2\LSM\gfpNIPBLcf1_G1\DE_W0002_P0027\DE_2_W0002_P0027_T0001\TR1_W0001_P0086\TR1_2_W0001_P0086_T0001_R1_P3_K1_Ch2-Ch1.zen
7.860000e+00	2.039999e+01	20151203_gfpNIPBLcf1_G2G1\MitoSys2\LSM\gfpNIPBLcf1_G1\DE_W0002_P0027\DE_2_W0002_P0027_T0001\TR1_W0001_P0086\TR1_2_W0001_P0086_T0001_R1_P3_K1_Ch2-Ch1.zen
7.920000e+00	2.196666e+01	20151203_gfpNIPBLcf1_G2G1\MitoSys2\LSM\gfpNIPBLcf1_G1\DE_W0002_P0027\DE_2_W0002_P0027_T0001\TR1_W0001_P0086\TR1_2_W0001_P0086_T0001_R1_P3_K1_Ch2-Ch1.zen
7.980000e+00	2.284999e+01	20151203_gfpNIPBLcf1_G2G1\MitoSys2\LSM\gfpNIPBLcf1_G1\DE_W0002_P0027\DE_2_W0002_P0027_T0001\TR1_W0001_P0086\TR1_2_W0001_P0086_T0001_R1_P3_K1_Ch2-Ch1.zen
8.040000e+00	2.646666e+01	20151203_gfpNIPBLcf1_G2G1\MitoSys2\LSM\gfpNIPBLcf1_G1\DE_W0002_P0027\DE_2_W0002_P0027_T0001\TR1_W0001_P0086\TR1_2_W0001_P0086_T0001_R1_P3_K1_Ch2-Ch1.zen
8.100000e+00	2.323333e+01	20151203_gfpNIPBLcf1_G2G1\MitoSys2\LSM\gfpNIPBLcf1_G1\DE_W0002_P0027\DE_2_W0002_P0027_T0001\TR1_W0001_P0086\TR1_2_W0001_P0086_T0001_R1_P3_K1_Ch2-Ch1.zen
8.160000e+00	2.669999e+01	20151203_gfpNIPBLcf1_G2G1\MitoSys2\LSM\gfpNIPBLcf1_G1\DE_W0002_P0027\DE_2_W0002_P0027_T0001\TR1_W0001_P0086\TR1_2_W0001_P0086_T0001_R1_P3_K1_Ch2-Ch1.zen
8.220000e+00	2.786666e+01	20151203_gfpNIPBLcf1_G2G1\MitoSys2\LSM\gfpNIPBLcf1_G1\DE_W0002_P0027\DE_2_W0002_P0027_T0001\TR1_W0001_P0086\TR1_2_W0001_P0086_T0001_R1_P3_K1_Ch2-Ch1.zen
8.280000e+00	2.579999e+01	20151203_gfpNIPBLcf1_G2G1\MitoSys2\LSM\gfpNIPBLcf1_G1\DE_W0002_P0027\DE_2_W0002_P0027_T0001\TR1_W0001_P0086\TR1_2_W0001_P0086_T0001_R1_P3_K1_Ch2-Ch1.zen
8.340000e+00	2.878333e+01	20151203_gfpNIPBLcf1_G2G1\MitoSys2\LSM\gfpNIPBLcf1_G1\DE_W0002_P0027\DE_2_W0002_P0027_T0001\TR1_W0001_P0086\TR1_2_W0001_P0086_T0001_R1_P3_K1_Ch2-Ch1.zen
8.400000e+00	2.334999e+01	20151203_gfpNIPBLcf1_G2G1\MitoSys2\LSM\gfpNIPBLcf1_G1\DE_W0002_P0027\DE_2_W0002_P0027_T0001\TR1_W0001_P0086\TR1_2_W0001_P0086_T0001_R1_P3_K1_Ch2-Ch1.zen
8.460000e+00	2.226666e+01	20151203_gfpNIPBLcf1_G2G1\MitoSys2\LSM\gfpNIPBLcf1_G1\DE_W0002_P0027\DE_2_W0002_P0027_T0001\TR1_W0001_P0086\TR1_2_W0001_P0086_T0001_R1_P3_K1_Ch2-Ch1.zen
8.520000e+00	2.291666e+01	20151203_gfpNIPBLcf1_G2G1\MitoSys2\LSM\gfpNIPBLcf1_G1\DE_W0002_P0027\DE_2_W0002_P0027_T0001\TR1_W0001_P0086\TR1_2_W0001_P0086_T0001_R1_P3_K1_Ch2-Ch1.zen
8.580000e+00	2.389999e+01	20151203_gfpNIPBLcf1_G2G1\MitoSys2\LSM\gfpNIPBLcf1_G1\DE_W0002_P0027\DE_2_W0002_P0027_T0001\TR1_W0001_P0086\TR1_2_W0001_P0086_T0001_R1_P3_K1_Ch2-Ch1.zen
8.640000e+00	2.598333e+01	20151203_gfpNIPBLcf1_G2G1\MitoSys2\LSM\gfpNIPBLcf1_G1\DE_W0002_P0027\DE_2_W0002_P0027_T0001\TR1_W0001_P0086\TR1_2_W0001_P0086_T0001_R1_P3_K1_Ch2-Ch1.zen
8.700000e+00	2.883332e+01	20151203_gfpNIPBLcf1_G2G1\MitoSys2\LSM\gfpNIPBLcf1_G1\DE_W0002_P0027\DE_2_W0002_P0027_T0001\TR1_W0001_P0086\TR1_2_W0001_P0086_T0001_R1_P3_K1_Ch2-Ch1.zen
8.760000e+00	2.916666e+01	20151203_gfpNIPBLcf1_G2G1\MitoSys2\LSM\gfpNIPBLcf1_G1\DE_W0002_P0027\DE_2_W0002_P0027_T0001\TR1_W0001_P0086\TR1_2_W0001_P0086_T0001_R1_P3_K1_Ch2-Ch1.zen
8.820000e+00	2.268333e+01	20151203_gfpNIPBLcf1_G2G1\MitoSys2\LSM\gfpNIPBLcf1_G1\DE_W0002_P0027\DE_2_W0002_P0027_T0001\TR1_W0001_P0086\TR1_2_W0001_P0086_T0001_R1_P3_K1_Ch2-Ch1.zen
8.880000e+00	2.251666e+01	20151203_gfpNIPBLcf1_G2G1\MitoSys2\LSM\gfpNIPBLcf1_G1\DE_W0002_P0027\DE_2_W0002_P0027_T0001\TR1_W0001_P0086\TR1_2_W0001_P0086_T0001_R1_P3_K1_Ch2-Ch1.zen
8.940000e+00	2.433333e+01	20151203_gfpNIPBLcf1_G2G1\MitoSys2\LSM\gfpNIPBLcf1_G1\DE_W0002_P0027\DE_2_W0002_P0027_T0001\TR1_W0001_P0086\TR1_2_W0001_P0086_T0001_R1_P3_K1_Ch2-Ch1.zen
9	2.434999e+01	20151203_gfpNIPBLcf1_G2G1\MitoSys2\LSM\gfpNIPBLcf1_G1\DE_W0002_P0027\DE_2_W0002_P0027_T0001\TR1_W0001_P0086\TR1_2_W0001_P0086_T0001_R1_P3_K1_Ch2-Ch1.zen
9.060000e+00	2.121666e+01	20151203_gfpNIPBLcf1_G2G1\MitoSys2\LSM\gfpNIPBLcf1_G1\DE_W0002_P0027\DE_2_W0002_P0027_T0001\TR1_W0001_P0086\TR1_2_W0001_P0086_T0001_R1_P3_K1_Ch2-Ch1.zen
9.120000e+00	2.079999e+01	20151203_gfpNIPBLcf1_G2G1\MitoSys2\LSM\gfpNIPBLcf1_G1\DE_W0002_P0027\DE_2_W0002_P0027_T0001\TR1_W0001_P0086\TR1_2_W0001_P0086_T0001_R1_P3_K1_Ch2-Ch1.zen
9.180000e+00	2.116666e+01	20151203_gfpNIPBLcf1_G2G1\MitoSys2\LSM\gfpNIPBLcf1_G1\DE_W0002_P0027\DE_2_W0002_P0027_T0001\TR1_W0001_P0086\TR1_2_W0001_P0086_T0001_R1_P3_K1_Ch2-Ch1.zen
9.240000e+00	2.219999e+01	20151203_gfpNIPBLcf1_G2G1\MitoSys2\LSM\gfpNIPBLcf1_G1\DE_W0002_P0027\DE_2_W0002_P0027_T0001\TR1_W0001_P0086\TR1_2_W0001_P0086_T0001_R1_P3_K1_Ch2-Ch1.zen
9.300000e+00	1.861666e+01	20151203_gfpNIPBLcf1_G2G1\MitoSys2\LSM\gfpNIPBLcf1_G1\DE_W0002_P0027\DE_2_W0002_P0027_T0001\TR1_W0001_P0086\TR1_2_W0001_P0086_T0001_R1_P3_K1_Ch2-Ch1.zen
9.360000e+00	1.773333e+01	20151203_gfpNIPBLcf1_G2G1\MitoSys2\LSM\gfpNIPBLcf1_G1\DE_W0002_P0027\DE_2_W0002_P0027_T0001\TR1_W0001_P0086\TR1_2_W0001_P0086_T0001_R1_P3_K1_Ch2-Ch1.zen
9.420000e+00	1.868333e+01	20151203_gfpNIPBLcf1_G2G1\MitoSys2\LSM\gfpNIPBLcf1_G1\DE_W0002_P0027\DE_2_W0002_P0027_T0001\TR1_W0001_P0086\TR1_2_W0001_P0086_T0001_R1_P3_K1_Ch2-Ch1.zen
9.480000e+00	2.136666e+01	20151203_gfpNIPBLcf1_G2G1\MitoSys2\LSM\gfpNIPBLcf1_G1\DE_W0002_P0027\DE_2_W0002_P0027_T0001\TR1_W0001_P0086\TR1_2_W0001_P0086_T0001_R1_P3_K1_Ch2-Ch1.zen
9.540000e+00	2.294999e+01	20151203_gfpNIPBLcf1_G2G1\MitoSys2\LSM\gfpNIPBLcf1_G1\DE_W0002_P0027\DE_2_W0002_P0027_T0001\TR1_W0001_P0086\TR1_2_W0001_P0086_T0001_R1_P3_K1_Ch2-Ch1.zen
9.600000e+00	2.043333e+01	20151203_gfpNIPBLcf1_G2G1\MitoSys2\LSM\gfpNIPBLcf1_G1\DE_W0002_P0027\DE_2_W0002_P0027_T0001\TR1_W0001_P0086\TR1_2_W0001_P0086_T0001_R1_P3_K1_Ch2-Ch1.zen
9.660000e+00	2.256666e+01	20151203_gfpNIPBLcf1_G2G1\MitoSys2\LSM\gfpNIPBLcf1_G1\DE_W0002_P0027\DE_2_W0002_P0027_T0001\TR1_W0001_P0086\TR1_2_W0001_P0086_T0001_R1_P3_K1_Ch2-Ch1.zen
9.720000e+00	2.113333e+01	20151203_gfpNIPBLcf1_G2G1\MitoSys2\LSM\gfpNIPBLcf1_G1\DE_W0002_P0027\DE_2_W0002_P0027_T0001\TR1_W0001_P0086\TR1_2_W0001_P0086_T0001_R1_P3_K1_Ch2-Ch1.zen
9.780000e+00	2.211666e+01	20151203_gfpNIPBLcf1_G2G1\MitoSys2\LSM\gfpNIPBLcf1_G1\DE_W0002_P0027\DE_2_W0002_P0027_T0001\TR1_W0001_P0086\TR1_2_W0001_P0086_T0001_R1_P3_K1_Ch2-Ch1.zen
9.840000e+00	2.091666e+01	20151203_gfpNIPBLcf1_G2G1\MitoSys2\LSM\gfpNIPBLcf1_G1\DE_W0002_P0027\DE_2_W0002_P0027_T0001\TR1_W0001_P0086\TR1_2_W0001_P0086_T0001_R1_P3_K1_Ch2-Ch1.zen
9.900000e+00	1.739999e+01	20151203_gfpNIPBLcf1_G2G1\MitoSys2\LSM\gfpNIPBLcf1_G1\DE_W0002_P0027\DE_2_W0002_P0027_T0001\TR1_W0001_P0086\TR1_2_W0001_P0086_T0001_R1_P3_K1_Ch2-Ch1.zen
9.960000e+00	2.274999e+01	20151203_gfpNIPBLcf1_G2G1\MitoSys2\LSM\gfpNIPBLcf1_G1\DE_W0002_P0027\DE_2_W0002_P0027_T0001\TR1_W0001_P0086\TR1_2_W0001_P0086_T0001_R1_P3_K1_Ch2-Ch1.zen
1.002000e+01	1.999999e+01	20151203_gfpNIPBLcf1_G2G1\MitoSys2\LSM\gfpNIPBLcf1_G1\DE_W0002_P0027\DE_2_W0002_P0027_T0001\TR1_W0001_P0086\TR1_2_W0001_P0086_T0001_R1_P3_K1_Ch2-Ch1.zen
1.008000e+01	2.044999e+01	20151203_gfpNIPBLcf1_G2G1\MitoSys2\LSM\gfpNIPBLcf1_G1\DE_W0002_P0027\DE_2_W0002_P0027_T0001\TR1_W0001_P0086\TR1_2_W0001_P0086_T0001_R1_P3_K1_Ch2-Ch1.zen
1.014000e+01	1.914999e+01	20151203_gfpNIPBLcf1_G2G1\MitoSys2\LSM\gfpNIPBLcf1_G1\DE_W0002_P0027\DE_2_W0002_P0027_T0001\TR1_W0001_P0086\TR1_2_W0001_P0086_T0001_R1_P3_K1_Ch2-Ch1.zen
1.020000e+01	1.933333e+01	20151203_gfpNIPBLcf1_G2G1\MitoSys2\LSM\gfpNIPBLcf1_G1\DE_W0002_P0027\DE_2_W0002_P0027_T0001\TR1_W0001_P0086\TR1_2_W0001_P0086_T0001_R1_P3_K1_Ch2-Ch1.zen
1.026000e+01	1.858333e+01	20151203_gfpNIPBLcf1_G2G1\MitoSys2\LSM\gfpNIPBLcf1_G1\DE_W0002_P0027\DE_2_W0002_P0027_T0001\TR1_W0001_P0086\TR1_2_W0001_P0086_T0001_R1_P3_K1_Ch2-Ch1.zen
1.032000e+01	1.730000e+01	20151203_gfpNIPBLcf1_G2G1\MitoSys2\LSM\gfpNIPBLcf1_G1\DE_W0002_P0027\DE_2_W0002_P0027_T0001\TR1_W0001_P0086\TR1_2_W0001_P0086_T0001_R1_P3_K1_Ch2-Ch1.zen
1.038000e+01	1.626666e+01	20151203_gfpNIPBLcf1_G2G1\MitoSys2\LSM\gfpNIPBLcf1_G1\DE_W0002_P0027\DE_2_W0002_P0027_T0001\TR1_W0001_P0086\TR1_2_W0001_P0086_T0001_R1_P3_K1_Ch2-Ch1.zen
1.044000e+01	1.600000e+01	20151203_gfpNIPBLcf1_G2G1\MitoSys2\LSM\gfpNIPBLcf1_G1\DE_W0002_P0027\DE_2_W0002_P0027_T0001\TR1_W0001_P0086\TR1_2_W0001_P0086_T0001_R1_P3_K1_Ch2-Ch1.zen
1.050000e+01	1.753333e+01	20151203_gfpNIPBLcf1_G2G1\MitoSys2\LSM\gfpNIPBLcf1_G1\DE_W0002_P0027\DE_2_W0002_P0027_T0001\TR1_W0001_P0086\TR1_2_W0001_P0086_T0001_R1_P3_K1_Ch2-Ch1.zen
1.056000e+01	1.589999e+01	20151203_gfpNIPBLcf1_G2G1\MitoSys2\LSM\gfpNIPBLcf1_G1\DE_W0002_P0027\DE_2_W0002_P0027_T0001\TR1_W0001_P0086\TR1_2_W0001_P0086_T0001_R1_P3_K1_Ch2-Ch1.zen
1.062000e+01	1.806666e+01	20151203_gfpNIPBLcf1_G2G1\MitoSys2\LSM\gfpNIPBLcf1_G1\DE_W0002_P0027\DE_2_W0002_P0027_T0001\TR1_W0001_P0086\TR1_2_W0001_P0086_T0001_R1_P3_K1_Ch2-Ch1.zen
1.068000e+01	1.854999e+01	20151203_gfpNIPBLcf1_G2G1\MitoSys2\LSM\gfpNIPBLcf1_G1\DE_W0002_P0027\DE_2_W0002_P0027_T0001\TR1_W0001_P0086\TR1_2_W0001_P0086_T0001_R1_P3_K1_Ch2-Ch1.zen
1.074000e+01	1.911666e+01	20151203_gfpNIPBLcf1_G2G1\MitoSys2\LSM\gfpNIPBLcf1_G1\DE_W0002_P0027\DE_2_W0002_P0027_T0001\TR1_W0001_P0086\TR1_2_W0001_P0086_T0001_R1_P3_K1_Ch2-Ch1.zen
1.080000e+01	2.199999e+01	20151203_gfpNIPBLcf1_G2G1\MitoSys2\LSM\gfpNIPBLcf1_G1\DE_W0002_P0027\DE_2_W0002_P0027_T0001\TR1_W0001_P0086\TR1_2_W0001_P0086_T0001_R1_P3_K1_Ch2-Ch1.zen
1.086000e+01	2.154999e+01	20151203_gfpNIPBLcf1_G2G1\MitoSys2\LSM\gfpNIPBLcf1_G1\DE_W0002_P0027\DE_2_W0002_P0027_T0001\TR1_W0001_P0086\TR1_2_W0001_P0086_T0001_R1_P3_K1_Ch2-Ch1.zen
1.092000e+01	2.254999e+01	20151203_gfpNIPBLcf1_G2G1\MitoSys2\LSM\gfpNIPBLcf1_G1\DE_W0002_P0027\DE_2_W0002_P0027_T0001\TR1_W0001_P0086\TR1_2_W0001_P0086_T0001_R1_P3_K1_Ch2-Ch1.zen
1.098000e+01	2.183333e+01	20151203_gfpNIPBLcf1_G2G1\MitoSys2\LSM\gfpNIPBLcf1_G1\DE_W0002_P0027\DE_2_W0002_P0027_T0001\TR1_W0001_P0086\TR1_2_W0001_P0086_T0001_R1_P3_K1_Ch2-Ch1.zen
1.104000e+01	1.879999e+01	20151203_gfpNIPBLcf1_G2G1\MitoSys2\LSM\gfpNIPBLcf1_G1\DE_W0002_P0027\DE_2_W0002_P0027_T0001\TR1_W0001_P0086\TR1_2_W0001_P0086_T0001_R1_P3_K1_Ch2-Ch1.zen
1.110000e+01	1.971666e+01	20151203_gfpNIPBLcf1_G2G1\MitoSys2\LSM\gfpNIPBLcf1_G1\DE_W0002_P0027\DE_2_W0002_P0027_T0001\TR1_W0001_P0086\TR1_2_W0001_P0086_T0001_R1_P3_K1_Ch2-Ch1.zen
1.116000e+01	1.904999e+01	20151203_gfpNIPBLcf1_G2G1\MitoSys2\LSM\gfpNIPBLcf1_G1\DE_W0002_P0027\DE_2_W0002_P0027_T0001\TR1_W0001_P0086\TR1_2_W0001_P0086_T0001_R1_P3_K1_Ch2-Ch1.zen
1.122000e+01	2.123333e+01	20151203_gfpNIPBLcf1_G2G1\MitoSys2\LSM\gfpNIPBLcf1_G1\DE_W0002_P0027\DE_2_W0002_P0027_T0001\TR1_W0001_P0086\TR1_2_W0001_P0086_T0001_R1_P3_K1_Ch2-Ch1.zen
1.128000e+01	2.509999e+01	20151203_gfpNIPBLcf1_G2G1\MitoSys2\LSM\gfpNIPBLcf1_G1\DE_W0002_P0027\DE_2_W0002_P0027_T0001\TR1_W0001_P0086\TR1_2_W0001_P0086_T0001_R1_P3_K1_Ch2-Ch1.zen
1.134000e+01	2.386666e+01	20151203_gfpNIPBLcf1_G2G1\MitoSys2\LSM\gfpNIPBLcf1_G1\DE_W0002_P0027\DE_2_W0002_P0027_T0001\TR1_W0001_P0086\TR1_2_W0001_P0086_T0001_R1_P3_K1_Ch2-Ch1.zen
1.140000e+01	2.659999e+01	20151203_gfpNIPBLcf1_G2G1\MitoSys2\LSM\gfpNIPBLcf1_G1\DE_W0002_P0027\DE_2_W0002_P0027_T0001\TR1_W0001_P0086\TR1_2_W0001_P0086_T0001_R1_P3_K1_Ch2-Ch1.zen
1.146000e+01	2.491666e+01	20151203_gfpNIPBLcf1_G2G1\MitoSys2\LSM\gfpNIPBLcf1_G1\DE_W0002_P0027\DE_2_W0002_P0027_T0001\TR1_W0001_P0086\TR1_2_W0001_P0086_T0001_R1_P3_K1_Ch2-Ch1.zen
1.152000e+01	2.271666e+01	20151203_gfpNIPBLcf1_G2G1\MitoSys2\LSM\gfpNIPBLcf1_G1\DE_W0002_P0027\DE_2_W0002_P0027_T0001\TR1_W0001_P0086\TR1_2_W0001_P0086_T0001_R1_P3_K1_Ch2-Ch1.zen
1.158000e+01	2.249999e+01	20151203_gfpNIPBLcf1_G2G1\MitoSys2\LSM\gfpNIPBLcf1_G1\DE_W0002_P0027\DE_2_W0002_P0027_T0001\TR1_W0001_P0086\TR1_2_W0001_P0086_T0001_R1_P3_K1_Ch2-Ch1.zen
1.164000e+01	2.539999e+01	20151203_gfpNIPBLcf1_G2G1\MitoSys2\LSM\gfpNIPBLcf1_G1\DE_W0002_P0027\DE_2_W0002_P0027_T0001\TR1_W0001_P0086\TR1_2_W0001_P0086_T0001_R1_P3_K1_Ch2-Ch1.zen
1.170000e+01	2.333333e+01	20151203_gfpNIPBLcf1_G2G1\MitoSys2\LSM\gfpNIPBLcf1_G1\DE_W0002_P0027\DE_2_W0002_P0027_T0001\TR1_W0001_P0086\TR1_2_W0001_P0086_T0001_R1_P3_K1_Ch2-Ch1.zen
1.176000e+01	2.569999e+01	20151203_gfpNIPBLcf1_G2G1\MitoSys2\LSM\gfpNIPBLcf1_G1\DE_W0002_P0027\DE_2_W0002_P0027_T0001\TR1_W0001_P0086\TR1_2_W0001_P0086_T0001_R1_P3_K1_Ch2-Ch1.zen
1.182000e+01	2.559999e+01	20151203_gfpNIPBLcf1_G2G1\MitoSys2\LSM\gfpNIPBLcf1_G1\DE_W0002_P0027\DE_2_W0002_P0027_T0001\TR1_W0001_P0086\TR1_2_W0001_P0086_T0001_R1_P3_K1_Ch2-Ch1.zen
1.188000e+01	2.513333e+01	20151203_gfpNIPBLcf1_G2G1\MitoSys2\LSM\gfpNIPBLcf1_G1\DE_W0002_P0027\DE_2_W0002_P0027_T0001\TR1_W0001_P0086\TR1_2_W0001_P0086_T0001_R1_P3_K1_Ch2-Ch1.zen
1.194000e+01	2.304999e+01	20151203_gfpNIPBLcf1_G2G1\MitoSys2\LSM\gfpNIPBLcf1_G1\DE_W0002_P0027\DE_2_W0002_P0027_T0001\TR1_W0001_P0086\TR1_2_W0001_P0086_T0001_R1_P3_K1_Ch2-Ch1.zen
12	2.221666e+01	20151203_gfpNIPBLcf1_G2G1\MitoSys2\LSM\gfpNIPBLcf1_G1\DE_W0002_P0027\DE_2_W0002_P0027_T0001\TR1_W0001_P0086\TR1_2_W0001_P0086_T0001_R1_P3_K1_Ch2-Ch1.zen
1.206000e+01	2.516666e+01	20151203_gfpNIPBLcf1_G2G1\MitoSys2\LSM\gfpNIPBLcf1_G1\DE_W0002_P0027\DE_2_W0002_P0027_T0001\TR1_W0001_P0086\TR1_2_W0001_P0086_T0001_R1_P3_K1_Ch2-Ch1.zen
1.212000e+01	2.798332e+01	20151203_gfpNIPBLcf1_G2G1\MitoSys2\LSM\gfpNIPBLcf1_G1\DE_W0002_P0027\DE_2_W0002_P0027_T0001\TR1_W0001_P0086\TR1_2_W0001_P0086_T0001_R1_P3_K1_Ch2-Ch1.zen
1.218000e+01	2.859999e+01	20151203_gfpNIPBLcf1_G2G1\MitoSys2\LSM\gfpNIPBLcf1_G1\DE_W0002_P0027\DE_2_W0002_P0027_T0001\TR1_W0001_P0086\TR1_2_W0001_P0086_T0001_R1_P3_K1_Ch2-Ch1.zen
1.224000e+01	2.324999e+01	20151203_gfpNIPBLcf1_G2G1\MitoSys2\LSM\gfpNIPBLcf1_G1\DE_W0002_P0027\DE_2_W0002_P0027_T0001\TR1_W0001_P0086\TR1_2_W0001_P0086_T0001_R1_P3_K1_Ch2-Ch1.zen
1.230000e+01	2.743332e+01	20151203_gfpNIPBLcf1_G2G1\MitoSys2\LSM\gfpNIPBLcf1_G1\DE_W0002_P0027\DE_2_W0002_P0027_T0001\TR1_W0001_P0086\TR1_2_W0001_P0086_T0001_R1_P3_K1_Ch2-Ch1.zen
1.236000e+01	2.391666e+01	20151203_gfpNIPBLcf1_G2G1\MitoSys2\LSM\gfpNIPBLcf1_G1\DE_W0002_P0027\DE_2_W0002_P0027_T0001\TR1_W0001_P0086\TR1_2_W0001_P0086_T0001_R1_P3_K1_Ch2-Ch1.zen
1.242000e+01	2.554999e+01	20151203_gfpNIPBLcf1_G2G1\MitoSys2\LSM\gfpNIPBLcf1_G1\DE_W0002_P0027\DE_2_W0002_P0027_T0001\TR1_W0001_P0086\TR1_2_W0001_P0086_T0001_R1_P3_K1_Ch2-Ch1.zen
1.248000e+01	1.839999e+01	20151203_gfpNIPBLcf1_G2G1\MitoSys2\LSM\gfpNIPBLcf1_G1\DE_W0002_P0027\DE_2_W0002_P0027_T0001\TR1_W0001_P0086\TR1_2_W0001_P0086_T0001_R1_P3_K1_Ch2-Ch1.zen
1.254000e+01	2.173333e+01	20151203_gfpNIPBLcf1_G2G1\MitoSys2\LSM\gfpNIPBLcf1_G1\DE_W0002_P0027\DE_2_W0002_P0027_T0001\TR1_W0001_P0086\TR1_2_W0001_P0086_T0001_R1_P3_K1_Ch2-Ch1.zen
1.260000e+01	2.054999e+01	20151203_gfpNIPBLcf1_G2G1\MitoSys2\LSM\gfpNIPBLcf1_G1\DE_W0002_P0027\DE_2_W0002_P0027_T0001\TR1_W0001_P0086\TR1_2_W0001_P0086_T0001_R1_P3_K1_Ch2-Ch1.zen
1.266000e+01	1.856666e+01	20151203_gfpNIPBLcf1_G2G1\MitoSys2\LSM\gfpNIPBLcf1_G1\DE_W0002_P0027\DE_2_W0002_P0027_T0001\TR1_W0001_P0086\TR1_2_W0001_P0086_T0001_R1_P3_K1_Ch2-Ch1.zen
1.272000e+01	1.996666e+01	20151203_gfpNIPBLcf1_G2G1\MitoSys2\LSM\gfpNIPBLcf1_G1\DE_W0002_P0027\DE_2_W0002_P0027_T0001\TR1_W0001_P0086\TR1_2_W0001_P0086_T0001_R1_P3_K1_Ch2-Ch1.zen
1.278000e+01	1.688333e+01	20151203_gfpNIPBLcf1_G2G1\MitoSys2\LSM\gfpNIPBLcf1_G1\DE_W0002_P0027\DE_2_W0002_P0027_T0001\TR1_W0001_P0086\TR1_2_W0001_P0086_T0001_R1_P3_K1_Ch2-Ch1.zen
1.284000e+01	1.804999e+01	20151203_gfpNIPBLcf1_G2G1\MitoSys2\LSM\gfpNIPBLcf1_G1\DE_W0002_P0027\DE_2_W0002_P0027_T0001\TR1_W0001_P0086\TR1_2_W0001_P0086_T0001_R1_P3_K1_Ch2-Ch1.zen
1.290000e+01	1.976666e+01	20151203_gfpNIPBLcf1_G2G1\MitoSys2\LSM\gfpNIPBLcf1_G1\DE_W0002_P0027\DE_2_W0002_P0027_T0001\TR1_W0001_P0086\TR1_2_W0001_P0086_T0001_R1_P3_K1_Ch2-Ch1.zen
1.296000e+01	2.054999e+01	20151203_gfpNIPBLcf1_G2G1\MitoSys2\LSM\gfpNIPBLcf1_G1\DE_W0002_P0027\DE_2_W0002_P0027_T0001\TR1_W0001_P0086\TR1_2_W0001_P0086_T0001_R1_P3_K1_Ch2-Ch1.zen
1.302000e+01	1.826666e+01	20151203_gfpNIPBLcf1_G2G1\MitoSys2\LSM\gfpNIPBLcf1_G1\DE_W0002_P0027\DE_2_W0002_P0027_T0001\TR1_W0001_P0086\TR1_2_W0001_P0086_T0001_R1_P3_K1_Ch2-Ch1.zen
1.308000e+01	1.934999e+01	20151203_gfpNIPBLcf1_G2G1\MitoSys2\LSM\gfpNIPBLcf1_G1\DE_W0002_P0027\DE_2_W0002_P0027_T0001\TR1_W0001_P0086\TR1_2_W0001_P0086_T0001_R1_P3_K1_Ch2-Ch1.zen
1.314000e+01	2.199999e+01	20151203_gfpNIPBLcf1_G2G1\MitoSys2\LSM\gfpNIPBLcf1_G1\DE_W0002_P0027\DE_2_W0002_P0027_T0001\TR1_W0001_P0086\TR1_2_W0001_P0086_T0001_R1_P3_K1_Ch2-Ch1.zen
1.320000e+01	2.399999e+01	20151203_gfpNIPBLcf1_G2G1\MitoSys2\LSM\gfpNIPBLcf1_G1\DE_W0002_P0027\DE_2_W0002_P0027_T0001\TR1_W0001_P0086\TR1_2_W0001_P0086_T0001_R1_P3_K1_Ch2-Ch1.zen
1.326000e+01	2.754999e+01	20151203_gfpNIPBLcf1_G2G1\MitoSys2\LSM\gfpNIPBLcf1_G1\DE_W0002_P0027\DE_2_W0002_P0027_T0001\TR1_W0001_P0086\TR1_2_W0001_P0086_T0001_R1_P3_K1_Ch2-Ch1.zen
1.332000e+01	2.291666e+01	20151203_gfpNIPBLcf1_G2G1\MitoSys2\LSM\gfpNIPBLcf1_G1\DE_W0002_P0027\DE_2_W0002_P0027_T0001\TR1_W0001_P0086\TR1_2_W0001_P0086_T0001_R1_P3_K1_Ch2-Ch1.zen
1.338000e+01	2.076666e+01	20151203_gfpNIPBLcf1_G2G1\MitoSys2\LSM\gfpNIPBLcf1_G1\DE_W0002_P0027\DE_2_W0002_P0027_T0001\TR1_W0001_P0086\TR1_2_W0001_P0086_T0001_R1_P3_K1_Ch2-Ch1.zen
1.344000e+01	2.008333e+01	20151203_gfpNIPBLcf1_G2G1\MitoSys2\LSM\gfpNIPBLcf1_G1\DE_W0002_P0027\DE_2_W0002_P0027_T0001\TR1_W0001_P0086\TR1_2_W0001_P0086_T0001_R1_P3_K1_Ch2-Ch1.zen
1.350000e+01	1.845000e+01	20151203_gfpNIPBLcf1_G2G1\MitoSys2\LSM\gfpNIPBLcf1_G1\DE_W0002_P0027\DE_2_W0002_P0027_T0001\TR1_W0001_P0086\TR1_2_W0001_P0086_T0001_R1_P3_K1_Ch2-Ch1.zen
1.356000e+01	2.283333e+01	20151203_gfpNIPBLcf1_G2G1\MitoSys2\LSM\gfpNIPBLcf1_G1\DE_W0002_P0027\DE_2_W0002_P0027_T0001\TR1_W0001_P0086\TR1_2_W0001_P0086_T0001_R1_P3_K1_Ch2-Ch1.zen
1.362000e+01	1.921666e+01	20151203_gfpNIPBLcf1_G2G1\MitoSys2\LSM\gfpNIPBLcf1_G1\DE_W0002_P0027\DE_2_W0002_P0027_T0001\TR1_W0001_P0086\TR1_2_W0001_P0086_T0001_R1_P3_K1_Ch2-Ch1.zen
1.368000e+01	1.984999e+01	20151203_gfpNIPBLcf1_G2G1\MitoSys2\LSM\gfpNIPBLcf1_G1\DE_W0002_P0027\DE_2_W0002_P0027_T0001\TR1_W0001_P0086\TR1_2_W0001_P0086_T0001_R1_P3_K1_Ch2-Ch1.zen
1.374000e+01	2.023333e+01	20151203_gfpNIPBLcf1_G2G1\MitoSys2\LSM\gfpNIPBLcf1_G1\DE_W0002_P0027\DE_2_W0002_P0027_T0001\TR1_W0001_P0086\TR1_2_W0001_P0086_T0001_R1_P3_K1_Ch2-Ch1.zen
1.380000e+01	2.274999e+01	20151203_gfpNIPBLcf1_G2G1\MitoSys2\LSM\gfpNIPBLcf1_G1\DE_W0002_P0027\DE_2_W0002_P0027_T0001\TR1_W0001_P0086\TR1_2_W0001_P0086_T0001_R1_P3_K1_Ch2-Ch1.zen
1.386000e+01	2.256666e+01	20151203_gfpNIPBLcf1_G2G1\MitoSys2\LSM\gfpNIPBLcf1_G1\DE_W0002_P0027\DE_2_W0002_P0027_T0001\TR1_W0001_P0086\TR1_2_W0001_P0086_T0001_R1_P3_K1_Ch2-Ch1.zen
1.392000e+01	2.013333e+01	20151203_gfpNIPBLcf1_G2G1\MitoSys2\LSM\gfpNIPBLcf1_G1\DE_W0002_P0027\DE_2_W0002_P0027_T0001\TR1_W0001_P0086\TR1_2_W0001_P0086_T0001_R1_P3_K1_Ch2-Ch1.zen
1.398000e+01	2.088333e+01	20151203_gfpNIPBLcf1_G2G1\MitoSys2\LSM\gfpNIPBLcf1_G1\DE_W0002_P0027\DE_2_W0002_P0027_T0001\TR1_W0001_P0086\TR1_2_W0001_P0086_T0001_R1_P3_K1_Ch2-Ch1.zen
1.404000e+01	1.946666e+01	20151203_gfpNIPBLcf1_G2G1\MitoSys2\LSM\gfpNIPBLcf1_G1\DE_W0002_P0027\DE_2_W0002_P0027_T0001\TR1_W0001_P0086\TR1_2_W0001_P0086_T0001_R1_P3_K1_Ch2-Ch1.zen
1.410000e+01	2.443332e+01	20151203_gfpNIPBLcf1_G2G1\MitoSys2\LSM\gfpNIPBLcf1_G1\DE_W0002_P0027\DE_2_W0002_P0027_T0001\TR1_W0001_P0086\TR1_2_W0001_P0086_T0001_R1_P3_K1_Ch2-Ch1.zen
1.416000e+01	2.171666e+01	20151203_gfpNIPBLcf1_G2G1\MitoSys2\LSM\gfpNIPBLcf1_G1\DE_W0002_P0027\DE_2_W0002_P0027_T0001\TR1_W0001_P0086\TR1_2_W0001_P0086_T0001_R1_P3_K1_Ch2-Ch1.zen
1.422000e+01	2.016666e+01	20151203_gfpNIPBLcf1_G2G1\MitoSys2\LSM\gfpNIPBLcf1_G1\DE_W0002_P0027\DE_2_W0002_P0027_T0001\TR1_W0001_P0086\TR1_2_W0001_P0086_T0001_R1_P3_K1_Ch2-Ch1.zen
1.428000e+01	2.258333e+01	20151203_gfpNIPBLcf1_G2G1\MitoSys2\LSM\gfpNIPBLcf1_G1\DE_W0002_P0027\DE_2_W0002_P0027_T0001\TR1_W0001_P0086\TR1_2_W0001_P0086_T0001_R1_P3_K1_Ch2-Ch1.zen
1.434000e+01	2.266666e+01	20151203_gfpNIPBLcf1_G2G1\MitoSys2\LSM\gfpNIPBLcf1_G1\DE_W0002_P0027\DE_2_W0002_P0027_T0001\TR1_W0001_P0086\TR1_2_W0001_P0086_T0001_R1_P3_K1_Ch2-Ch1.zen
1.440000e+01	2.534999e+01	20151203_gfpNIPBLcf1_G2G1\MitoSys2\LSM\gfpNIPBLcf1_G1\DE_W0002_P0027\DE_2_W0002_P0027_T0001\TR1_W0001_P0086\TR1_2_W0001_P0086_T0001_R1_P3_K1_Ch2-Ch1.zen
1.446000e+01	2.461666e+01	20151203_gfpNIPBLcf1_G2G1\MitoSys2\LSM\gfpNIPBLcf1_G1\DE_W0002_P0027\DE_2_W0002_P0027_T0001\TR1_W0001_P0086\TR1_2_W0001_P0086_T0001_R1_P3_K1_Ch2-Ch1.zen
1.452000e+01	2.291666e+01	20151203_gfpNIPBLcf1_G2G1\MitoSys2\LSM\gfpNIPBLcf1_G1\DE_W0002_P0027\DE_2_W0002_P0027_T0001\TR1_W0001_P0086\TR1_2_W0001_P0086_T0001_R1_P3_K1_Ch2-Ch1.zen
1.458000e+01	2.366666e+01	20151203_gfpNIPBLcf1_G2G1\MitoSys2\LSM\gfpNIPBLcf1_G1\DE_W0002_P0027\DE_2_W0002_P0027_T0001\TR1_W0001_P0086\TR1_2_W0001_P0086_T0001_R1_P3_K1_Ch2-Ch1.zen
1.464000e+01	2.454999e+01	20151203_gfpNIPBLcf1_G2G1\MitoSys2\LSM\gfpNIPBLcf1_G1\DE_W0002_P0027\DE_2_W0002_P0027_T0001\TR1_W0001_P0086\TR1_2_W0001_P0086_T0001_R1_P3_K1_Ch2-Ch1.zen
1.470000e+01	2.051666e+01	20151203_gfpNIPBLcf1_G2G1\MitoSys2\LSM\gfpNIPBLcf1_G1\DE_W0002_P0027\DE_2_W0002_P0027_T0001\TR1_W0001_P0086\TR1_2_W0001_P0086_T0001_R1_P3_K1_Ch2-Ch1.zen
1.476000e+01	1.998333e+01	20151203_gfpNIPBLcf1_G2G1\MitoSys2\LSM\gfpNIPBLcf1_G1\DE_W0002_P0027\DE_2_W0002_P0027_T0001\TR1_W0001_P0086\TR1_2_W0001_P0086_T0001_R1_P3_K1_Ch2-Ch1.zen
1.482000e+01	1.846666e+01	20151203_gfpNIPBLcf1_G2G1\MitoSys2\LSM\gfpNIPBLcf1_G1\DE_W0002_P0027\DE_2_W0002_P0027_T0001\TR1_W0001_P0086\TR1_2_W0001_P0086_T0001_R1_P3_K1_Ch2-Ch1.zen
1.488000e+01	1.971666e+01	20151203_gfpNIPBLcf1_G2G1\MitoSys2\LSM\gfpNIPBLcf1_G1\DE_W0002_P0027\DE_2_W0002_P0027_T0001\TR1_W0001_P0086\TR1_2_W0001_P0086_T0001_R1_P3_K1_Ch2-Ch1.zen
1.494000e+01	1.888333e+01	20151203_gfpNIPBLcf1_G2G1\MitoSys2\LSM\gfpNIPBLcf1_G1\DE_W0002_P0027\DE_2_W0002_P0027_T0001\TR1_W0001_P0086\TR1_2_W0001_P0086_T0001_R1_P3_K1_Ch2-Ch1.zen
15	1.919999e+01	20151203_gfpNIPBLcf1_G2G1\MitoSys2\LSM\gfpNIPBLcf1_G1\DE_W0002_P0027\DE_2_W0002_P0027_T0001\TR1_W0001_P0086\TR1_2_W0001_P0086_T0001_R1_P3_K1_Ch2-Ch1.zen
1.506000e+01	2.053333e+01	20151203_gfpNIPBLcf1_G2G1\MitoSys2\LSM\gfpNIPBLcf1_G1\DE_W0002_P0027\DE_2_W0002_P0027_T0001\TR1_W0001_P0086\TR1_2_W0001_P0086_T0001_R1_P3_K1_Ch2-Ch1.zen
1.512000e+01	1.849999e+01	20151203_gfpNIPBLcf1_G2G1\MitoSys2\LSM\gfpNIPBLcf1_G1\DE_W0002_P0027\DE_2_W0002_P0027_T0001\TR1_W0001_P0086\TR1_2_W0001_P0086_T0001_R1_P3_K1_Ch2-Ch1.zen
1.518001e+01	2.101666e+01	20151203_gfpNIPBLcf1_G2G1\MitoSys2\LSM\gfpNIPBLcf1_G1\DE_W0002_P0027\DE_2_W0002_P0027_T0001\TR1_W0001_P0086\TR1_2_W0001_P0086_T0001_R1_P3_K1_Ch2-Ch1.zen
1.524000e+01	1.959999e+01	20151203_gfpNIPBLcf1_G2G1\MitoSys2\LSM\gfpNIPBLcf1_G1\DE_W0002_P0027\DE_2_W0002_P0027_T0001\TR1_W0001_P0086\TR1_2_W0001_P0086_T0001_R1_P3_K1_Ch2-Ch1.zen
1.530000e+01	1.946666e+01	20151203_gfpNIPBLcf1_G2G1\MitoSys2\LSM\gfpNIPBLcf1_G1\DE_W0002_P0027\DE_2_W0002_P0027_T0001\TR1_W0001_P0086\TR1_2_W0001_P0086_T0001_R1_P3_K1_Ch2-Ch1.zen
1.536000e+01	2.399999e+01	20151203_gfpNIPBLcf1_G2G1\MitoSys2\LSM\gfpNIPBLcf1_G1\DE_W0002_P0027\DE_2_W0002_P0027_T0001\TR1_W0001_P0086\TR1_2_W0001_P0086_T0001_R1_P3_K1_Ch2-Ch1.zen
1.542000e+01	2.148333e+01	20151203_gfpNIPBLcf1_G2G1\MitoSys2\LSM\gfpNIPBLcf1_G1\DE_W0002_P0027\DE_2_W0002_P0027_T0001\TR1_W0001_P0086\TR1_2_W0001_P0086_T0001_R1_P3_K1_Ch2-Ch1.zen
1.548001e+01	2.228333e+01	20151203_gfpNIPBLcf1_G2G1\MitoSys2\LSM\gfpNIPBLcf1_G1\DE_W0002_P0027\DE_2_W0002_P0027_T0001\TR1_W0001_P0086\TR1_2_W0001_P0086_T0001_R1_P3_K1_Ch2-Ch1.zen
1.554000e+01	2.346666e+01	20151203_gfpNIPBLcf1_G2G1\MitoSys2\LSM\gfpNIPBLcf1_G1\DE_W0002_P0027\DE_2_W0002_P0027_T0001\TR1_W0001_P0086\TR1_2_W0001_P0086_T0001_R1_P3_K1_Ch2-Ch1.zen
1.560001e+01	2.149999e+01	20151203_gfpNIPBLcf1_G2G1\MitoSys2\LSM\gfpNIPBLcf1_G1\DE_W0002_P0027\DE_2_W0002_P0027_T0001\TR1_W0001_P0086\TR1_2_W0001_P0086_T0001_R1_P3_K1_Ch2-Ch1.zen
1.566000e+01	2.244999e+01	20151203_gfpNIPBLcf1_G2G1\MitoSys2\LSM\gfpNIPBLcf1_G1\DE_W0002_P0027\DE_2_W0002_P0027_T0001\TR1_W0001_P0086\TR1_2_W0001_P0086_T0001_R1_P3_K1_Ch2-Ch1.zen
1.572001e+01	2.064999e+01	20151203_gfpNIPBLcf1_G2G1\MitoSys2\LSM\gfpNIPBLcf1_G1\DE_W0002_P0027\DE_2_W0002_P0027_T0001\TR1_W0001_P0086\TR1_2_W0001_P0086_T0001_R1_P3_K1_Ch2-Ch1.zen
1.578000e+01	1.998333e+01	20151203_gfpNIPBLcf1_G2G1\MitoSys2\LSM\gfpNIPBLcf1_G1\DE_W0002_P0027\DE_2_W0002_P0027_T0001\TR1_W0001_P0086\TR1_2_W0001_P0086_T0001_R1_P3_K1_Ch2-Ch1.zen
1.584000e+01	2.391666e+01	20151203_gfpNIPBLcf1_G2G1\MitoSys2\LSM\gfpNIPBLcf1_G1\DE_W0002_P0027\DE_2_W0002_P0027_T0001\TR1_W0001_P0086\TR1_2_W0001_P0086_T0001_R1_P3_K1_Ch2-Ch1.zen
1.590001e+01	2.559999e+01	20151203_gfpNIPBLcf1_G2G1\MitoSys2\LSM\gfpNIPBLcf1_G1\DE_W0002_P0027\DE_2_W0002_P0027_T0001\TR1_W0001_P0086\TR1_2_W0001_P0086_T0001_R1_P3_K1_Ch2-Ch1.zen
1.596000e+01	2.486666e+01	20151203_gfpNIPBLcf1_G2G1\MitoSys2\LSM\gfpNIPBLcf1_G1\DE_W0002_P0027\DE_2_W0002_P0027_T0001\TR1_W0001_P0086\TR1_2_W0001_P0086_T0001_R1_P3_K1_Ch2-Ch1.zen
1.602000e+01	2.504999e+01	20151203_gfpNIPBLcf1_G2G1\MitoSys2\LSM\gfpNIPBLcf1_G1\DE_W0002_P0027\DE_2_W0002_P0027_T0001\TR1_W0001_P0086\TR1_2_W0001_P0086_T0001_R1_P3_K1_Ch2-Ch1.zen
1.608001e+01	2.593332e+01	20151203_gfpNIPBLcf1_G2G1\MitoSys2\LSM\gfpNIPBLcf1_G1\DE_W0002_P0027\DE_2_W0002_P0027_T0001\TR1_W0001_P0086\TR1_2_W0001_P0086_T0001_R1_P3_K1_Ch2-Ch1.zen
1.614001e+01	2.323333e+01	20151203_gfpNIPBLcf1_G2G1\MitoSys2\LSM\gfpNIPBLcf1_G1\DE_W0002_P0027\DE_2_W0002_P0027_T0001\TR1_W0001_P0086\TR1_2_W0001_P0086_T0001_R1_P3_K1_Ch2-Ch1.zen
1.620000e+01	2.801666e+01	20151203_gfpNIPBLcf1_G2G1\MitoSys2\LSM\gfpNIPBLcf1_G1\DE_W0002_P0027\DE_2_W0002_P0027_T0001\TR1_W0001_P0086\TR1_2_W0001_P0086_T0001_R1_P3_K1_Ch2-Ch1.zen
1.626001e+01	2.344999e+01	20151203_gfpNIPBLcf1_G2G1\MitoSys2\LSM\gfpNIPBLcf1_G1\DE_W0002_P0027\DE_2_W0002_P0027_T0001\TR1_W0001_P0086\TR1_2_W0001_P0086_T0001_R1_P3_K1_Ch2-Ch1.zen
1.632001e+01	2.328333e+01	20151203_gfpNIPBLcf1_G2G1\MitoSys2\LSM\gfpNIPBLcf1_G1\DE_W0002_P0027\DE_2_W0002_P0027_T0001\TR1_W0001_P0086\TR1_2_W0001_P0086_T0001_R1_P3_K1_Ch2-Ch1.zen
1.638000e+01	1.761666e+01	20151203_gfpNIPBLcf1_G2G1\MitoSys2\LSM\gfpNIPBLcf1_G1\DE_W0002_P0027\DE_2_W0002_P0027_T0001\TR1_W0001_P0086\TR1_2_W0001_P0086_T0001_R1_P3_K1_Ch2-Ch1.zen
1.644000e+01	1.714999e+01	20151203_gfpNIPBLcf1_G2G1\MitoSys2\LSM\gfpNIPBLcf1_G1\DE_W0002_P0027\DE_2_W0002_P0027_T0001\TR1_W0001_P0086\TR1_2_W0001_P0086_T0001_R1_P3_K1_Ch2-Ch1.zen
1.650001e+01	1.933333e+01	20151203_gfpNIPBLcf1_G2G1\MitoSys2\LSM\gfpNIPBLcf1_G1\DE_W0002_P0027\DE_2_W0002_P0027_T0001\TR1_W0001_P0086\TR1_2_W0001_P0086_T0001_R1_P3_K1_Ch2-Ch1.zen
1.656001e+01	2.053333e+01	20151203_gfpNIPBLcf1_G2G1\MitoSys2\LSM\gfpNIPBLcf1_G1\DE_W0002_P0027\DE_2_W0002_P0027_T0001\TR1_W0001_P0086\TR1_2_W0001_P0086_T0001_R1_P3_K1_Ch2-Ch1.zen
1.662000e+01	2.209999e+01	20151203_gfpNIPBLcf1_G2G1\MitoSys2\LSM\gfpNIPBLcf1_G1\DE_W0002_P0027\DE_2_W0002_P0027_T0001\TR1_W0001_P0086\TR1_2_W0001_P0086_T0001_R1_P3_K1_Ch2-Ch1.zen
1.668001e+01	2.343333e+01	20151203_gfpNIPBLcf1_G2G1\MitoSys2\LSM\gfpNIPBLcf1_G1\DE_W0002_P0027\DE_2_W0002_P0027_T0001\TR1_W0001_P0086\TR1_2_W0001_P0086_T0001_R1_P3_K1_Ch2-Ch1.zen
1.674001e+01	2.476666e+01	20151203_gfpNIPBLcf1_G2G1\MitoSys2\LSM\gfpNIPBLcf1_G1\DE_W0002_P0027\DE_2_W0002_P0027_T0001\TR1_W0001_P0086\TR1_2_W0001_P0086_T0001_R1_P3_K1_Ch2-Ch1.zen
1.680000e+01	2.411666e+01	20151203_gfpNIPBLcf1_G2G1\MitoSys2\LSM\gfpNIPBLcf1_G1\DE_W0002_P0027\DE_2_W0002_P0027_T0001\TR1_W0001_P0086\TR1_2_W0001_P0086_T0001_R1_P3_K1_Ch2-Ch1.zen
1.686000e+01	2.363333e+01	20151203_gfpNIPBLcf1_G2G1\MitoSys2\LSM\gfpNIPBLcf1_G1\DE_W0002_P0027\DE_2_W0002_P0027_T0001\TR1_W0001_P0086\TR1_2_W0001_P0086_T0001_R1_P3_K1_Ch2-Ch1.zen
1.692001e+01	1.946666e+01	20151203_gfpNIPBLcf1_G2G1\MitoSys2\LSM\gfpNIPBLcf1_G1\DE_W0002_P0027\DE_2_W0002_P0027_T0001\TR1_W0001_P0086\TR1_2_W0001_P0086_T0001_R1_P3_K1_Ch2-Ch1.zen
1.698001e+01	2.423333e+01	20151203_gfpNIPBLcf1_G2G1\MitoSys2\LSM\gfpNIPBLcf1_G1\DE_W0002_P0027\DE_2_W0002_P0027_T0001\TR1_W0001_P0086\TR1_2_W0001_P0086_T0001_R1_P3_K1_Ch2-Ch1.zen
1.704000e+01	2.576666e+01	20151203_gfpNIPBLcf1_G2G1\MitoSys2\LSM\gfpNIPBLcf1_G1\DE_W0002_P0027\DE_2_W0002_P0027_T0001\TR1_W0001_P0086\TR1_2_W0001_P0086_T0001_R1_P3_K1_Ch2-Ch1.zen
1.710001e+01	2.016666e+01	20151203_gfpNIPBLcf1_G2G1\MitoSys2\LSM\gfpNIPBLcf1_G1\DE_W0002_P0027\DE_2_W0002_P0027_T0001\TR1_W0001_P0086\TR1_2_W0001_P0086_T0001_R1_P3_K1_Ch2-Ch1.zen
1.716001e+01	2.228333e+01	20151203_gfpNIPBLcf1_G2G1\MitoSys2\LSM\gfpNIPBLcf1_G1\DE_W0002_P0027\DE_2_W0002_P0027_T0001\TR1_W0001_P0086\TR1_2_W0001_P0086_T0001_R1_P3_K1_Ch2-Ch1.zen
1.722001e+01	2.431666e+01	20151203_gfpNIPBLcf1_G2G1\MitoSys2\LSM\gfpNIPBLcf1_G1\DE_W0002_P0027\DE_2_W0002_P0027_T0001\TR1_W0001_P0086\TR1_2_W0001_P0086_T0001_R1_P3_K1_Ch2-Ch1.zen
1.728000e+01	2.556666e+01	20151203_gfpNIPBLcf1_G2G1\MitoSys2\LSM\gfpNIPBLcf1_G1\DE_W0002_P0027\DE_2_W0002_P0027_T0001\TR1_W0001_P0086\TR1_2_W0001_P0086_T0001_R1_P3_K1_Ch2-Ch1.zen
1.734001e+01	2.784999e+01	20151203_gfpNIPBLcf1_G2G1\MitoSys2\LSM\gfpNIPBLcf1_G1\DE_W0002_P0027\DE_2_W0002_P0027_T0001\TR1_W0001_P0086\TR1_2_W0001_P0086_T0001_R1_P3_K1_Ch2-Ch1.zen
1.740001e+01	2.648333e+01	20151203_gfpNIPBLcf1_G2G1\MitoSys2\LSM\gfpNIPBLcf1_G1\DE_W0002_P0027\DE_2_W0002_P0027_T0001\TR1_W0001_P0086\TR1_2_W0001_P0086_T0001_R1_P3_K1_Ch2-Ch1.zen
1.746000e+01	2.684999e+01	20151203_gfpNIPBLcf1_G2G1\MitoSys2\LSM\gfpNIPBLcf1_G1\DE_W0002_P0027\DE_2_W0002_P0027_T0001\TR1_W0001_P0086\TR1_2_W0001_P0086_T0001_R1_P3_K1_Ch2-Ch1.zen
1.752001e+01	2.831666e+01	20151203_gfpNIPBLcf1_G2G1\MitoSys2\LSM\gfpNIPBLcf1_G1\DE_W0002_P0027\DE_2_W0002_P0027_T0001\TR1_W0001_P0086\TR1_2_W0001_P0086_T0001_R1_P3_K1_Ch2-Ch1.zen
1.758001e+01	2.754999e+01	20151203_gfpNIPBLcf1_G2G1\MitoSys2\LSM\gfpNIPBLcf1_G1\DE_W0002_P0027\DE_2_W0002_P0027_T0001\TR1_W0001_P0086\TR1_2_W0001_P0086_T0001_R1_P3_K1_Ch2-Ch1.zen
1.764001e+01	2.413333e+01	20151203_gfpNIPBLcf1_G2G1\MitoSys2\LSM\gfpNIPBLcf1_G1\DE_W0002_P0027\DE_2_W0002_P0027_T0001\TR1_W0001_P0086\TR1_2_W0001_P0086_T0001_R1_P3_K1_Ch2-Ch1.zen
1.770000e+01	2.589999e+01	20151203_gfpNIPBLcf1_G2G1\MitoSys2\LSM\gfpNIPBLcf1_G1\DE_W0002_P0027\DE_2_W0002_P0027_T0001\TR1_W0001_P0086\TR1_2_W0001_P0086_T0001_R1_P3_K1_Ch2-Ch1.zen
1.776001e+01	2.724999e+01	20151203_gfpNIPBLcf1_G2G1\MitoSys2\LSM\gfpNIPBLcf1_G1\DE_W0002_P0027\DE_2_W0002_P0027_T0001\TR1_W0001_P0086\TR1_2_W0001_P0086_T0001_R1_P3_K1_Ch2-Ch1.zen
1.782001e+01	2.683332e+01	20151203_gfpNIPBLcf1_G2G1\MitoSys2\LSM\gfpNIPBLcf1_G1\DE_W0002_P0027\DE_2_W0002_P0027_T0001\TR1_W0001_P0086\TR1_2_W0001_P0086_T0001_R1_P3_K1_Ch2-Ch1.zen
1.788000e+01	2.481666e+01	20151203_gfpNIPBLcf1_G2G1\MitoSys2\LSM\gfpNIPBLcf1_G1\DE_W0002_P0027\DE_2_W0002_P0027_T0001\TR1_W0001_P0086\TR1_2_W0001_P0086_T0001_R1_P3_K1_Ch2-Ch1.zen
1.794001e+01	2.756666e+01	20151203_gfpNIPBLcf1_G2G1\MitoSys2\LSM\gfpNIPBLcf1_G1\DE_W0002_P0027\DE_2_W0002_P0027_T0001\TR1_W0001_P0086\TR1_2_W0001_P0086_T0001_R1_P3_K1_Ch2-Ch1.zen
1.800001e+01	3.221666e+01	20151203_gfpNIPBLcf1_G2G1\MitoSys2\LSM\gfpNIPBLcf1_G1\DE_W0002_P0027\DE_2_W0002_P0027_T0001\TR1_W0001_P0086\TR1_2_W0001_P0086_T0001_R1_P3_K1_Ch2-Ch1.zen
1.806001e+01	2.693332e+01	20151203_gfpNIPBLcf1_G2G1\MitoSys2\LSM\gfpNIPBLcf1_G1\DE_W0002_P0027\DE_2_W0002_P0027_T0001\TR1_W0001_P0086\TR1_2_W0001_P0086_T0001_R1_P3_K1_Ch2-Ch1.zen
1.812001e+01	2.641666e+01	20151203_gfpNIPBLcf1_G2G1\MitoSys2\LSM\gfpNIPBLcf1_G1\DE_W0002_P0027\DE_2_W0002_P0027_T0001\TR1_W0001_P0086\TR1_2_W0001_P0086_T0001_R1_P3_K1_Ch2-Ch1.zen
1.818001e+01	2.166666e+01	20151203_gfpNIPBLcf1_G2G1\MitoSys2\LSM\gfpNIPBLcf1_G1\DE_W0002_P0027\DE_2_W0002_P0027_T0001\TR1_W0001_P0086\TR1_2_W0001_P0086_T0001_R1_P3_K1_Ch2-Ch1.zen
1.824001e+01	2.409999e+01	20151203_gfpNIPBLcf1_G2G1\MitoSys2\LSM\gfpNIPBLcf1_G1\DE_W0002_P0027\DE_2_W0002_P0027_T0001\TR1_W0001_P0086\TR1_2_W0001_P0086_T0001_R1_P3_K1_Ch2-Ch1.zen
1.830000e+01	2.696666e+01	20151203_gfpNIPBLcf1_G2G1\MitoSys2\LSM\gfpNIPBLcf1_G1\DE_W0002_P0027\DE_2_W0002_P0027_T0001\TR1_W0001_P0086\TR1_2_W0001_P0086_T0001_R1_P3_K1_Ch2-Ch1.zen
1.836001e+01	1.863333e+01	20151203_gfpNIPBLcf1_G2G1\MitoSys2\LSM\gfpNIPBLcf1_G1\DE_W0002_P0027\DE_2_W0002_P0027_T0001\TR1_W0001_P0086\TR1_2_W0001_P0086_T0001_R1_P3_K1_Ch2-Ch1.zen
1.842001e+01	2.324999e+01	20151203_gfpNIPBLcf1_G2G1\MitoSys2\LSM\gfpNIPBLcf1_G1\DE_W0002_P0027\DE_2_W0002_P0027_T0001\TR1_W0001_P0086\TR1_2_W0001_P0086_T0001_R1_P3_K1_Ch2-Ch1.zen
1.848001e+01	2.459999e+01	20151203_gfpNIPBLcf1_G2G1\MitoSys2\LSM\gfpNIPBLcf1_G1\DE_W0002_P0027\DE_2_W0002_P0027_T0001\TR1_W0001_P0086\TR1_2_W0001_P0086_T0001_R1_P3_K1_Ch2-Ch1.zen
1.854001e+01	2.756666e+01	20151203_gfpNIPBLcf1_G2G1\MitoSys2\LSM\gfpNIPBLcf1_G1\DE_W0002_P0027\DE_2_W0002_P0027_T0001\TR1_W0001_P0086\TR1_2_W0001_P0086_T0001_R1_P3_K1_Ch2-Ch1.zen
1.860001e+01	3.013332e+01	20151203_gfpNIPBLcf1_G2G1\MitoSys2\LSM\gfpNIPBLcf1_G1\DE_W0002_P0027\DE_2_W0002_P0027_T0001\TR1_W0001_P0086\TR1_2_W0001_P0086_T0001_R1_P3_K1_Ch2-Ch1.zen
1.866001e+01	2.894999e+01	20151203_gfpNIPBLcf1_G2G1\MitoSys2\LSM\gfpNIPBLcf1_G1\DE_W0002_P0027\DE_2_W0002_P0027_T0001\TR1_W0001_P0086\TR1_2_W0001_P0086_T0001_R1_P3_K1_Ch2-Ch1.zen
1.872001e+01	2.893332e+01	20151203_gfpNIPBLcf1_G2G1\MitoSys2\LSM\gfpNIPBLcf1_G1\DE_W0002_P0027\DE_2_W0002_P0027_T0001\TR1_W0001_P0086\TR1_2_W0001_P0086_T0001_R1_P3_K1_Ch2-Ch1.zen
1.878001e+01	2.866666e+01	20151203_gfpNIPBLcf1_G2G1\MitoSys2\LSM\gfpNIPBLcf1_G1\DE_W0002_P0027\DE_2_W0002_P0027_T0001\TR1_W0001_P0086\TR1_2_W0001_P0086_T0001_R1_P3_K1_Ch2-Ch1.zen
1.884001e+01	2.768332e+01	20151203_gfpNIPBLcf1_G2G1\MitoSys2\LSM\gfpNIPBLcf1_G1\DE_W0002_P0027\DE_2_W0002_P0027_T0001\TR1_W0001_P0086\TR1_2_W0001_P0086_T0001_R1_P3_K1_Ch2-Ch1.zen
1.890001e+01	2.473333e+01	20151203_gfpNIPBLcf1_G2G1\MitoSys2\LSM\gfpNIPBLcf1_G1\DE_W0002_P0027\DE_2_W0002_P0027_T0001\TR1_W0001_P0086\TR1_2_W0001_P0086_T0001_R1_P3_K1_Ch2-Ch1.zen
1.896001e+01	2.433333e+01	20151203_gfpNIPBLcf1_G2G1\MitoSys2\LSM\gfpNIPBLcf1_G1\DE_W0002_P0027\DE_2_W0002_P0027_T0001\TR1_W0001_P0086\TR1_2_W0001_P0086_T0001_R1_P3_K1_Ch2-Ch1.zen
1.902001e+01	2.378333e+01	20151203_gfpNIPBLcf1_G2G1\MitoSys2\LSM\gfpNIPBLcf1_G1\DE_W0002_P0027\DE_2_W0002_P0027_T0001\TR1_W0001_P0086\TR1_2_W0001_P0086_T0001_R1_P3_K1_Ch2-Ch1.zen
1.908001e+01	2.699999e+01	20151203_gfpNIPBLcf1_G2G1\MitoSys2\LSM\gfpNIPBLcf1_G1\DE_W0002_P0027\DE_2_W0002_P0027_T0001\TR1_W0001_P0086\TR1_2_W0001_P0086_T0001_R1_P3_K1_Ch2-Ch1.zen
1.914001e+01	2.546666e+01	20151203_gfpNIPBLcf1_G2G1\MitoSys2\LSM\gfpNIPBLcf1_G1\DE_W0002_P0027\DE_2_W0002_P0027_T0001\TR1_W0001_P0086\TR1_2_W0001_P0086_T0001_R1_P3_K1_Ch2-Ch1.zen
1.920001e+01	2.781666e+01	20151203_gfpNIPBLcf1_G2G1\MitoSys2\LSM\gfpNIPBLcf1_G1\DE_W0002_P0027\DE_2_W0002_P0027_T0001\TR1_W0001_P0086\TR1_2_W0001_P0086_T0001_R1_P3_K1_Ch2-Ch1.zen
1.926001e+01	2.758332e+01	20151203_gfpNIPBLcf1_G2G1\MitoSys2\LSM\gfpNIPBLcf1_G1\DE_W0002_P0027\DE_2_W0002_P0027_T0001\TR1_W0001_P0086\TR1_2_W0001_P0086_T0001_R1_P3_K1_Ch2-Ch1.zen
1.932001e+01	3.264999e+01	20151203_gfpNIPBLcf1_G2G1\MitoSys2\LSM\gfpNIPBLcf1_G1\DE_W0002_P0027\DE_2_W0002_P0027_T0001\TR1_W0001_P0086\TR1_2_W0001_P0086_T0001_R1_P3_K1_Ch2-Ch1.zen
1.938001e+01	3.679999e+01	20151203_gfpNIPBLcf1_G2G1\MitoSys2\LSM\gfpNIPBLcf1_G1\DE_W0002_P0027\DE_2_W0002_P0027_T0001\TR1_W0001_P0086\TR1_2_W0001_P0086_T0001_R1_P3_K1_Ch2-Ch1.zen
1.944001e+01	3.719999e+01	20151203_gfpNIPBLcf1_G2G1\MitoSys2\LSM\gfpNIPBLcf1_G1\DE_W0002_P0027\DE_2_W0002_P0027_T0001\TR1_W0001_P0086\TR1_2_W0001_P0086_T0001_R1_P3_K1_Ch2-Ch1.zen
1.950001e+01	2.971666e+01	20151203_gfpNIPBLcf1_G2G1\MitoSys2\LSM\gfpNIPBLcf1_G1\DE_W0002_P0027\DE_2_W0002_P0027_T0001\TR1_W0001_P0086\TR1_2_W0001_P0086_T0001_R1_P3_K1_Ch2-Ch1.zen
1.956001e+01	2.836666e+01	20151203_gfpNIPBLcf1_G2G1\MitoSys2\LSM\gfpNIPBLcf1_G1\DE_W0002_P0027\DE_2_W0002_P0027_T0001\TR1_W0001_P0086\TR1_2_W0001_P0086_T0001_R1_P3_K1_Ch2-Ch1.zen
1.962001e+01	2.423333e+01	20151203_gfpNIPBLcf1_G2G1\MitoSys2\LSM\gfpNIPBLcf1_G1\DE_W0002_P0027\DE_2_W0002_P0027_T0001\TR1_W0001_P0086\TR1_2_W0001_P0086_T0001_R1_P3_K1_Ch2-Ch1.zen
1.968001e+01	2.326666e+01	20151203_gfpNIPBLcf1_G2G1\MitoSys2\LSM\gfpNIPBLcf1_G1\DE_W0002_P0027\DE_2_W0002_P0027_T0001\TR1_W0001_P0086\TR1_2_W0001_P0086_T0001_R1_P3_K1_Ch2-Ch1.zen
1.974001e+01	2.771666e+01	20151203_gfpNIPBLcf1_G2G1\MitoSys2\LSM\gfpNIPBLcf1_G1\DE_W0002_P0027\DE_2_W0002_P0027_T0001\TR1_W0001_P0086\TR1_2_W0001_P0086_T0001_R1_P3_K1_Ch2-Ch1.zen
1.980001e+01	3.133332e+01	20151203_gfpNIPBLcf1_G2G1\MitoSys2\LSM\gfpNIPBLcf1_G1\DE_W0002_P0027\DE_2_W0002_P0027_T0001\TR1_W0001_P0086\TR1_2_W0001_P0086_T0001_R1_P3_K1_Ch2-Ch1.zen
1.986001e+01	3.168332e+01	20151203_gfpNIPBLcf1_G2G1\MitoSys2\LSM\gfpNIPBLcf1_G1\DE_W0002_P0027\DE_2_W0002_P0027_T0001\TR1_W0001_P0086\TR1_2_W0001_P0086_T0001_R1_P3_K1_Ch2-Ch1.zen
1.992001e+01	3.148332e+01	20151203_gfpNIPBLcf1_G2G1\MitoSys2\LSM\gfpNIPBLcf1_G1\DE_W0002_P0027\DE_2_W0002_P0027_T0001\TR1_W0001_P0086\TR1_2_W0001_P0086_T0001_R1_P3_K1_Ch2-Ch1.zen
1.998001e+01	3.109999e+01	20151203_gfpNIPBLcf1_G2G1\MitoSys2\LSM\gfpNIPBLcf1_G1\DE_W0002_P0027\DE_2_W0002_P0027_T0001\TR1_W0001_P0086\TR1_2_W0001_P0086_T0001_R1_P3_K1_Ch2-Ch1.zen
2.004001e+01	3.471666e+01	20151203_gfpNIPBLcf1_G2G1\MitoSys2\LSM\gfpNIPBLcf1_G1\DE_W0002_P0027\DE_2_W0002_P0027_T0001\TR1_W0001_P0086\TR1_2_W0001_P0086_T0001_R1_P3_K1_Ch2-Ch1.zen
2.010001e+01	3.403332e+01	20151203_gfpNIPBLcf1_G2G1\MitoSys2\LSM\gfpNIPBLcf1_G1\DE_W0002_P0027\DE_2_W0002_P0027_T0001\TR1_W0001_P0086\TR1_2_W0001_P0086_T0001_R1_P3_K1_Ch2-Ch1.zen
2.016001e+01	3.828332e+01	20151203_gfpNIPBLcf1_G2G1\MitoSys2\LSM\gfpNIPBLcf1_G1\DE_W0002_P0027\DE_2_W0002_P0027_T0001\TR1_W0001_P0086\TR1_2_W0001_P0086_T0001_R1_P3_K1_Ch2-Ch1.zen
2.022001e+01	3.826665e+01	20151203_gfpNIPBLcf1_G2G1\MitoSys2\LSM\gfpNIPBLcf1_G1\DE_W0002_P0027\DE_2_W0002_P0027_T0001\TR1_W0001_P0086\TR1_2_W0001_P0086_T0001_R1_P3_K1_Ch2-Ch1.zen
2.028001e+01	3.616666e+01	20151203_gfpNIPBLcf1_G2G1\MitoSys2\LSM\gfpNIPBLcf1_G1\DE_W0002_P0027\DE_2_W0002_P0027_T0001\TR1_W0001_P0086\TR1_2_W0001_P0086_T0001_R1_P3_K1_Ch2-Ch1.zen
2.034001e+01	3.021666e+01	20151203_gfpNIPBLcf1_G2G1\MitoSys2\LSM\gfpNIPBLcf1_G1\DE_W0002_P0027\DE_2_W0002_P0027_T0001\TR1_W0001_P0086\TR1_2_W0001_P0086_T0001_R1_P3_K1_Ch2-Ch1.zen
2.040001e+01	2.546666e+01	20151203_gfpNIPBLcf1_G2G1\MitoSys2\LSM\gfpNIPBLcf1_G1\DE_W0002_P0027\DE_2_W0002_P0027_T0001\TR1_W0001_P0086\TR1_2_W0001_P0086_T0001_R1_P3_K1_Ch2-Ch1.zen
2.046001e+01	2.304999e+01	20151203_gfpNIPBLcf1_G2G1\MitoSys2\LSM\gfpNIPBLcf1_G1\DE_W0002_P0027\DE_2_W0002_P0027_T0001\TR1_W0001_P0086\TR1_2_W0001_P0086_T0001_R1_P3_K1_Ch2-Ch1.zen
2.052001e+01	2.639999e+01	20151203_gfpNIPBLcf1_G2G1\MitoSys2\LSM\gfpNIPBLcf1_G1\DE_W0002_P0027\DE_2_W0002_P0027_T0001\TR1_W0001_P0086\TR1_2_W0001_P0086_T0001_R1_P3_K1_Ch2-Ch1.zen
2.058001e+01	2.564999e+01	20151203_gfpNIPBLcf1_G2G1\MitoSys2\LSM\gfpNIPBLcf1_G1\DE_W0002_P0027\DE_2_W0002_P0027_T0001\TR1_W0001_P0086\TR1_2_W0001_P0086_T0001_R1_P3_K1_Ch2-Ch1.zen
2.064001e+01	2.544999e+01	20151203_gfpNIPBLcf1_G2G1\MitoSys2\LSM\gfpNIPBLcf1_G1\DE_W0002_P0027\DE_2_W0002_P0027_T0001\TR1_W0001_P0086\TR1_2_W0001_P0086_T0001_R1_P3_K1_Ch2-Ch1.zen
2.070001e+01	2.614999e+01	20151203_gfpNIPBLcf1_G2G1\MitoSys2\LSM\gfpNIPBLcf1_G1\DE_W0002_P0027\DE_2_W0002_P0027_T0001\TR1_W0001_P0086\TR1_2_W0001_P0086_T0001_R1_P3_K1_Ch2-Ch1.zen
2.076001e+01	2.918332e+01	20151203_gfpNIPBLcf1_G2G1\MitoSys2\LSM\gfpNIPBLcf1_G1\DE_W0002_P0027\DE_2_W0002_P0027_T0001\TR1_W0001_P0086\TR1_2_W0001_P0086_T0001_R1_P3_K1_Ch2-Ch1.zen
2.082001e+01	2.484999e+01	20151203_gfpNIPBLcf1_G2G1\MitoSys2\LSM\gfpNIPBLcf1_G1\DE_W0002_P0027\DE_2_W0002_P0027_T0001\TR1_W0001_P0086\TR1_2_W0001_P0086_T0001_R1_P3_K1_Ch2-Ch1.zen
2.088001e+01	2.269999e+01	20151203_gfpNIPBLcf1_G2G1\MitoSys2\LSM\gfpNIPBLcf1_G1\DE_W0002_P0027\DE_2_W0002_P0027_T0001\TR1_W0001_P0086\TR1_2_W0001_P0086_T0001_R1_P3_K1_Ch2-Ch1.zen
2.094001e+01	2.371666e+01	20151203_gfpNIPBLcf1_G2G1\MitoSys2\LSM\gfpNIPBLcf1_G1\DE_W0002_P0027\DE_2_W0002_P0027_T0001\TR1_W0001_P0086\TR1_2_W0001_P0086_T0001_R1_P3_K1_Ch2-Ch1.zen
2.100001e+01	2.261666e+01	20151203_gfpNIPBLcf1_G2G1\MitoSys2\LSM\gfpNIPBLcf1_G1\DE_W0002_P0027\DE_2_W0002_P0027_T0001\TR1_W0001_P0086\TR1_2_W0001_P0086_T0001_R1_P3_K1_Ch2-Ch1.zen
2.106001e+01	2.671666e+01	20151203_gfpNIPBLcf1_G2G1\MitoSys2\LSM\gfpNIPBLcf1_G1\DE_W0002_P0027\DE_2_W0002_P0027_T0001\TR1_W0001_P0086\TR1_2_W0001_P0086_T0001_R1_P3_K1_Ch2-Ch1.zen
2.112001e+01	2.228333e+01	20151203_gfpNIPBLcf1_G2G1\MitoSys2\LSM\gfpNIPBLcf1_G1\DE_W0002_P0027\DE_2_W0002_P0027_T0001\TR1_W0001_P0086\TR1_2_W0001_P0086_T0001_R1_P3_K1_Ch2-Ch1.zen
2.118001e+01	2.331666e+01	20151203_gfpNIPBLcf1_G2G1\MitoSys2\LSM\gfpNIPBLcf1_G1\DE_W0002_P0027\DE_2_W0002_P0027_T0001\TR1_W0001_P0086\TR1_2_W0001_P0086_T0001_R1_P3_K1_Ch2-Ch1.zen
2.124001e+01	2.079999e+01	20151203_gfpNIPBLcf1_G2G1\MitoSys2\LSM\gfpNIPBLcf1_G1\DE_W0002_P0027\DE_2_W0002_P0027_T0001\TR1_W0001_P0086\TR1_2_W0001_P0086_T0001_R1_P3_K1_Ch2-Ch1.zen
2.130001e+01	2.108333e+01	20151203_gfpNIPBLcf1_G2G1\MitoSys2\LSM\gfpNIPBLcf1_G1\DE_W0002_P0027\DE_2_W0002_P0027_T0001\TR1_W0001_P0086\TR1_2_W0001_P0086_T0001_R1_P3_K1_Ch2-Ch1.zen
2.136001e+01	2.493332e+01	20151203_gfpNIPBLcf1_G2G1\MitoSys2\LSM\gfpNIPBLcf1_G1\DE_W0002_P0027\DE_2_W0002_P0027_T0001\TR1_W0001_P0086\TR1_2_W0001_P0086_T0001_R1_P3_K1_Ch2-Ch1.zen
2.142001e+01	2.349999e+01	20151203_gfpNIPBLcf1_G2G1\MitoSys2\LSM\gfpNIPBLcf1_G1\DE_W0002_P0027\DE_2_W0002_P0027_T0001\TR1_W0001_P0086\TR1_2_W0001_P0086_T0001_R1_P3_K1_Ch2-Ch1.zen
2.148001e+01	2.176666e+01	20151203_gfpNIPBLcf1_G2G1\MitoSys2\LSM\gfpNIPBLcf1_G1\DE_W0002_P0027\DE_2_W0002_P0027_T0001\TR1_W0001_P0086\TR1_2_W0001_P0086_T0001_R1_P3_K1_Ch2-Ch1.zen
2.154001e+01	2.238333e+01	20151203_gfpNIPBLcf1_G2G1\MitoSys2\LSM\gfpNIPBLcf1_G1\DE_W0002_P0027\DE_2_W0002_P0027_T0001\TR1_W0001_P0086\TR1_2_W0001_P0086_T0001_R1_P3_K1_Ch2-Ch1.zen
2.160001e+01	2.224999e+01	20151203_gfpNIPBLcf1_G2G1\MitoSys2\LSM\gfpNIPBLcf1_G1\DE_W0002_P0027\DE_2_W0002_P0027_T0001\TR1_W0001_P0086\TR1_2_W0001_P0086_T0001_R1_P3_K1_Ch2-Ch1.zen
2.166001e+01	2.114999e+01	20151203_gfpNIPBLcf1_G2G1\MitoSys2\LSM\gfpNIPBLcf1_G1\DE_W0002_P0027\DE_2_W0002_P0027_T0001\TR1_W0001_P0086\TR1_2_W0001_P0086_T0001_R1_P3_K1_Ch2-Ch1.zen
2.172001e+01	2.174999e+01	20151203_gfpNIPBLcf1_G2G1\MitoSys2\LSM\gfpNIPBLcf1_G1\DE_W0002_P0027\DE_2_W0002_P0027_T0001\TR1_W0001_P0086\TR1_2_W0001_P0086_T0001_R1_P3_K1_Ch2-Ch1.zen
2.178001e+01	2.178333e+01	20151203_gfpNIPBLcf1_G2G1\MitoSys2\LSM\gfpNIPBLcf1_G1\DE_W0002_P0027\DE_2_W0002_P0027_T0001\TR1_W0001_P0086\TR1_2_W0001_P0086_T0001_R1_P3_K1_Ch2-Ch1.zen
2.184001e+01	2.486666e+01	20151203_gfpNIPBLcf1_G2G1\MitoSys2\LSM\gfpNIPBLcf1_G1\DE_W0002_P0027\DE_2_W0002_P0027_T0001\TR1_W0001_P0086\TR1_2_W0001_P0086_T0001_R1_P3_K1_Ch2-Ch1.zen
2.190001e+01	2.459999e+01	20151203_gfpNIPBLcf1_G2G1\MitoSys2\LSM\gfpNIPBLcf1_G1\DE_W0002_P0027\DE_2_W0002_P0027_T0001\TR1_W0001_P0086\TR1_2_W0001_P0086_T0001_R1_P3_K1_Ch2-Ch1.zen
2.196001e+01	2.228333e+01	20151203_gfpNIPBLcf1_G2G1\MitoSys2\LSM\gfpNIPBLcf1_G1\DE_W0002_P0027\DE_2_W0002_P0027_T0001\TR1_W0001_P0086\TR1_2_W0001_P0086_T0001_R1_P3_K1_Ch2-Ch1.zen
2.202001e+01	1.836666e+01	20151203_gfpNIPBLcf1_G2G1\MitoSys2\LSM\gfpNIPBLcf1_G1\DE_W0002_P0027\DE_2_W0002_P0027_T0001\TR1_W0001_P0086\TR1_2_W0001_P0086_T0001_R1_P3_K1_Ch2-Ch1.zen
2.208001e+01	2.056666e+01	20151203_gfpNIPBLcf1_G2G1\MitoSys2\LSM\gfpNIPBLcf1_G1\DE_W0002_P0027\DE_2_W0002_P0027_T0001\TR1_W0001_P0086\TR1_2_W0001_P0086_T0001_R1_P3_K1_Ch2-Ch1.zen
2.214001e+01	2.061666e+01	20151203_gfpNIPBLcf1_G2G1\MitoSys2\LSM\gfpNIPBLcf1_G1\DE_W0002_P0027\DE_2_W0002_P0027_T0001\TR1_W0001_P0086\TR1_2_W0001_P0086_T0001_R1_P3_K1_Ch2-Ch1.zen
2.220001e+01	1.739999e+01	20151203_gfpNIPBLcf1_G2G1\MitoSys2\LSM\gfpNIPBLcf1_G1\DE_W0002_P0027\DE_2_W0002_P0027_T0001\TR1_W0001_P0086\TR1_2_W0001_P0086_T0001_R1_P3_K1_Ch2-Ch1.zen
2.226001e+01	1.809999e+01	20151203_gfpNIPBLcf1_G2G1\MitoSys2\LSM\gfpNIPBLcf1_G1\DE_W0002_P0027\DE_2_W0002_P0027_T0001\TR1_W0001_P0086\TR1_2_W0001_P0086_T0001_R1_P3_K1_Ch2-Ch1.zen
2.232001e+01	1.878333e+01	20151203_gfpNIPBLcf1_G2G1\MitoSys2\LSM\gfpNIPBLcf1_G1\DE_W0002_P0027\DE_2_W0002_P0027_T0001\TR1_W0001_P0086\TR1_2_W0001_P0086_T0001_R1_P3_K1_Ch2-Ch1.zen
2.238001e+01	2.318333e+01	20151203_gfpNIPBLcf1_G2G1\MitoSys2\LSM\gfpNIPBLcf1_G1\DE_W0002_P0027\DE_2_W0002_P0027_T0001\TR1_W0001_P0086\TR1_2_W0001_P0086_T0001_R1_P3_K1_Ch2-Ch1.zen
2.244001e+01	2.443332e+01	20151203_gfpNIPBLcf1_G2G1\MitoSys2\LSM\gfpNIPBLcf1_G1\DE_W0002_P0027\DE_2_W0002_P0027_T0001\TR1_W0001_P0086\TR1_2_W0001_P0086_T0001_R1_P3_K1_Ch2-Ch1.zen
2.250001e+01	2.284999e+01	20151203_gfpNIPBLcf1_G2G1\MitoSys2\LSM\gfpNIPBLcf1_G1\DE_W0002_P0027\DE_2_W0002_P0027_T0001\TR1_W0001_P0086\TR1_2_W0001_P0086_T0001_R1_P3_K1_Ch2-Ch1.zen
2.256001e+01	2.203333e+01	20151203_gfpNIPBLcf1_G2G1\MitoSys2\LSM\gfpNIPBLcf1_G1\DE_W0002_P0027\DE_2_W0002_P0027_T0001\TR1_W0001_P0086\TR1_2_W0001_P0086_T0001_R1_P3_K1_Ch2-Ch1.zen
2.262001e+01	2.243333e+01	20151203_gfpNIPBLcf1_G2G1\MitoSys2\LSM\gfpNIPBLcf1_G1\DE_W0002_P0027\DE_2_W0002_P0027_T0001\TR1_W0001_P0086\TR1_2_W0001_P0086_T0001_R1_P3_K1_Ch2-Ch1.zen
2.268001e+01	2.561666e+01	20151203_gfpNIPBLcf1_G2G1\MitoSys2\LSM\gfpNIPBLcf1_G1\DE_W0002_P0027\DE_2_W0002_P0027_T0001\TR1_W0001_P0086\TR1_2_W0001_P0086_T0001_R1_P3_K1_Ch2-Ch1.zen
2.274001e+01	2.304999e+01	20151203_gfpNIPBLcf1_G2G1\MitoSys2\LSM\gfpNIPBLcf1_G1\DE_W0002_P0027\DE_2_W0002_P0027_T0001\TR1_W0001_P0086\TR1_2_W0001_P0086_T0001_R1_P3_K1_Ch2-Ch1.zen
2.280001e+01	2.036666e+01	20151203_gfpNIPBLcf1_G2G1\MitoSys2\LSM\gfpNIPBLcf1_G1\DE_W0002_P0027\DE_2_W0002_P0027_T0001\TR1_W0001_P0086\TR1_2_W0001_P0086_T0001_R1_P3_K1_Ch2-Ch1.zen
2.286001e+01	2.059999e+01	20151203_gfpNIPBLcf1_G2G1\MitoSys2\LSM\gfpNIPBLcf1_G1\DE_W0002_P0027\DE_2_W0002_P0027_T0001\TR1_W0001_P0086\TR1_2_W0001_P0086_T0001_R1_P3_K1_Ch2-Ch1.zen
2.292001e+01	2.154999e+01	20151203_gfpNIPBLcf1_G2G1\MitoSys2\LSM\gfpNIPBLcf1_G1\DE_W0002_P0027\DE_2_W0002_P0027_T0001\TR1_W0001_P0086\TR1_2_W0001_P0086_T0001_R1_P3_K1_Ch2-Ch1.zen
2.298001e+01	2.319999e+01	20151203_gfpNIPBLcf1_G2G1\MitoSys2\LSM\gfpNIPBLcf1_G1\DE_W0002_P0027\DE_2_W0002_P0027_T0001\TR1_W0001_P0086\TR1_2_W0001_P0086_T0001_R1_P3_K1_Ch2-Ch1.zen
2.304001e+01	1.983333e+01	20151203_gfpNIPBLcf1_G2G1\MitoSys2\LSM\gfpNIPBLcf1_G1\DE_W0002_P0027\DE_2_W0002_P0027_T0001\TR1_W0001_P0086\TR1_2_W0001_P0086_T0001_R1_P3_K1_Ch2-Ch1.zen
2.310001e+01	2.644999e+01	20151203_gfpNIPBLcf1_G2G1\MitoSys2\LSM\gfpNIPBLcf1_G1\DE_W0002_P0027\DE_2_W0002_P0027_T0001\TR1_W0001_P0086\TR1_2_W0001_P0086_T0001_R1_P3_K1_Ch2-Ch1.zen
2.316001e+01	2.536666e+01	20151203_gfpNIPBLcf1_G2G1\MitoSys2\LSM\gfpNIPBLcf1_G1\DE_W0002_P0027\DE_2_W0002_P0027_T0001\TR1_W0001_P0086\TR1_2_W0001_P0086_T0001_R1_P3_K1_Ch2-Ch1.zen
2.322001e+01	2.691666e+01	20151203_gfpNIPBLcf1_G2G1\MitoSys2\LSM\gfpNIPBLcf1_G1\DE_W0002_P0027\DE_2_W0002_P0027_T0001\TR1_W0001_P0086\TR1_2_W0001_P0086_T0001_R1_P3_K1_Ch2-Ch1.zen
2.328001e+01	2.576666e+01	20151203_gfpNIPBLcf1_G2G1\MitoSys2\LSM\gfpNIPBLcf1_G1\DE_W0002_P0027\DE_2_W0002_P0027_T0001\TR1_W0001_P0086\TR1_2_W0001_P0086_T0001_R1_P3_K1_Ch2-Ch1.zen
2.334001e+01	2.854999e+01	20151203_gfpNIPBLcf1_G2G1\MitoSys2\LSM\gfpNIPBLcf1_G1\DE_W0002_P0027\DE_2_W0002_P0027_T0001\TR1_W0001_P0086\TR1_2_W0001_P0086_T0001_R1_P3_K1_Ch2-Ch1.zen
2.340001e+01	2.439999e+01	20151203_gfpNIPBLcf1_G2G1\MitoSys2\LSM\gfpNIPBLcf1_G1\DE_W0002_P0027\DE_2_W0002_P0027_T0001\TR1_W0001_P0086\TR1_2_W0001_P0086_T0001_R1_P3_K1_Ch2-Ch1.zen
2.346001e+01	2.044999e+01	20151203_gfpNIPBLcf1_G2G1\MitoSys2\LSM\gfpNIPBLcf1_G1\DE_W0002_P0027\DE_2_W0002_P0027_T0001\TR1_W0001_P0086\TR1_2_W0001_P0086_T0001_R1_P3_K1_Ch2-Ch1.zen
2.352001e+01	2.173333e+01	20151203_gfpNIPBLcf1_G2G1\MitoSys2\LSM\gfpNIPBLcf1_G1\DE_W0002_P0027\DE_2_W0002_P0027_T0001\TR1_W0001_P0086\TR1_2_W0001_P0086_T0001_R1_P3_K1_Ch2-Ch1.zen
2.358001e+01	2.089999e+01	20151203_gfpNIPBLcf1_G2G1\MitoSys2\LSM\gfpNIPBLcf1_G1\DE_W0002_P0027\DE_2_W0002_P0027_T0001\TR1_W0001_P0086\TR1_2_W0001_P0086_T0001_R1_P3_K1_Ch2-Ch1.zen
2.364001e+01	2.308333e+01	20151203_gfpNIPBLcf1_G2G1\MitoSys2\LSM\gfpNIPBLcf1_G1\DE_W0002_P0027\DE_2_W0002_P0027_T0001\TR1_W0001_P0086\TR1_2_W0001_P0086_T0001_R1_P3_K1_Ch2-Ch1.zen
2.370001e+01	1.933333e+01	20151203_gfpNIPBLcf1_G2G1\MitoSys2\LSM\gfpNIPBLcf1_G1\DE_W0002_P0027\DE_2_W0002_P0027_T0001\TR1_W0001_P0086\TR1_2_W0001_P0086_T0001_R1_P3_K1_Ch2-Ch1.zen
2.376001e+01	2.284999e+01	20151203_gfpNIPBLcf1_G2G1\MitoSys2\LSM\gfpNIPBLcf1_G1\DE_W0002_P0027\DE_2_W0002_P0027_T0001\TR1_W0001_P0086\TR1_2_W0001_P0086_T0001_R1_P3_K1_Ch2-Ch1.zen
2.382001e+01	2.163333e+01	20151203_gfpNIPBLcf1_G2G1\MitoSys2\LSM\gfpNIPBLcf1_G1\DE_W0002_P0027\DE_2_W0002_P0027_T0001\TR1_W0001_P0086\TR1_2_W0001_P0086_T0001_R1_P3_K1_Ch2-Ch1.zen
2.388001e+01	2.451666e+01	20151203_gfpNIPBLcf1_G2G1\MitoSys2\LSM\gfpNIPBLcf1_G1\DE_W0002_P0027\DE_2_W0002_P0027_T0001\TR1_W0001_P0086\TR1_2_W0001_P0086_T0001_R1_P3_K1_Ch2-Ch1.zen
2.394001e+01	2.276666e+01	20151203_gfpNIPBLcf1_G2G1\MitoSys2\LSM\gfpNIPBLcf1_G1\DE_W0002_P0027\DE_2_W0002_P0027_T0001\TR1_W0001_P0086\TR1_2_W0001_P0086_T0001_R1_P3_K1_Ch2-Ch1.zen
2.400001e+01	2.536666e+01	20151203_gfpNIPBLcf1_G2G1\MitoSys2\LSM\gfpNIPBLcf1_G1\DE_W0002_P0027\DE_2_W0002_P0027_T0001\TR1_W0001_P0086\TR1_2_W0001_P0086_T0001_R1_P3_K1_Ch2-Ch1.zen
2.406001e+01	2.354999e+01	20151203_gfpNIPBLcf1_G2G1\MitoSys2\LSM\gfpNIPBLcf1_G1\DE_W0002_P0027\DE_2_W0002_P0027_T0001\TR1_W0001_P0086\TR1_2_W0001_P0086_T0001_R1_P3_K1_Ch2-Ch1.zen
2.412001e+01	2.236666e+01	20151203_gfpNIPBLcf1_G2G1\MitoSys2\LSM\gfpNIPBLcf1_G1\DE_W0002_P0027\DE_2_W0002_P0027_T0001\TR1_W0001_P0086\TR1_2_W0001_P0086_T0001_R1_P3_K1_Ch2-Ch1.zen
2.418001e+01	2.318333e+01	20151203_gfpNIPBLcf1_G2G1\MitoSys2\LSM\gfpNIPBLcf1_G1\DE_W0002_P0027\DE_2_W0002_P0027_T0001\TR1_W0001_P0086\TR1_2_W0001_P0086_T0001_R1_P3_K1_Ch2-Ch1.zen
2.424001e+01	2.151666e+01	20151203_gfpNIPBLcf1_G2G1\MitoSys2\LSM\gfpNIPBLcf1_G1\DE_W0002_P0027\DE_2_W0002_P0027_T0001\TR1_W0001_P0086\TR1_2_W0001_P0086_T0001_R1_P3_K1_Ch2-Ch1.zen
2.430001e+01	2.034999e+01	20151203_gfpNIPBLcf1_G2G1\MitoSys2\LSM\gfpNIPBLcf1_G1\DE_W0002_P0027\DE_2_W0002_P0027_T0001\TR1_W0001_P0086\TR1_2_W0001_P0086_T0001_R1_P3_K1_Ch2-Ch1.zen
2.436001e+01	2.453333e+01	20151203_gfpNIPBLcf1_G2G1\MitoSys2\LSM\gfpNIPBLcf1_G1\DE_W0002_P0027\DE_2_W0002_P0027_T0001\TR1_W0001_P0086\TR1_2_W0001_P0086_T0001_R1_P3_K1_Ch2-Ch1.zen
2.442001e+01	2.209999e+01	20151203_gfpNIPBLcf1_G2G1\MitoSys2\LSM\gfpNIPBLcf1_G1\DE_W0002_P0027\DE_2_W0002_P0027_T0001\TR1_W0001_P0086\TR1_2_W0001_P0086_T0001_R1_P3_K1_Ch2-Ch1.zen
2.448001e+01	1.701666e+01	20151203_gfpNIPBLcf1_G2G1\MitoSys2\LSM\gfpNIPBLcf1_G1\DE_W0002_P0027\DE_2_W0002_P0027_T0001\TR1_W0001_P0086\TR1_2_W0001_P0086_T0001_R1_P3_K1_Ch2-Ch1.zen
2.454001e+01	1.673333e+01	20151203_gfpNIPBLcf1_G2G1\MitoSys2\LSM\gfpNIPBLcf1_G1\DE_W0002_P0027\DE_2_W0002_P0027_T0001\TR1_W0001_P0086\TR1_2_W0001_P0086_T0001_R1_P3_K1_Ch2-Ch1.zen
2.460001e+01	2.054999e+01	20151203_gfpNIPBLcf1_G2G1\MitoSys2\LSM\gfpNIPBLcf1_G1\DE_W0002_P0027\DE_2_W0002_P0027_T0001\TR1_W0001_P0086\TR1_2_W0001_P0086_T0001_R1_P3_K1_Ch2-Ch1.zen
2.466001e+01	2.414999e+01	20151203_gfpNIPBLcf1_G2G1\MitoSys2\LSM\gfpNIPBLcf1_G1\DE_W0002_P0027\DE_2_W0002_P0027_T0001\TR1_W0001_P0086\TR1_2_W0001_P0086_T0001_R1_P3_K1_Ch2-Ch1.zen
2.472001e+01	2.086666e+01	20151203_gfpNIPBLcf1_G2G1\MitoSys2\LSM\gfpNIPBLcf1_G1\DE_W0002_P0027\DE_2_W0002_P0027_T0001\TR1_W0001_P0086\TR1_2_W0001_P0086_T0001_R1_P3_K1_Ch2-Ch1.zen
2.478001e+01	2.498333e+01	20151203_gfpNIPBLcf1_G2G1\MitoSys2\LSM\gfpNIPBLcf1_G1\DE_W0002_P0027\DE_2_W0002_P0027_T0001\TR1_W0001_P0086\TR1_2_W0001_P0086_T0001_R1_P3_K1_Ch2-Ch1.zen
2.484001e+01	2.073333e+01	20151203_gfpNIPBLcf1_G2G1\MitoSys2\LSM\gfpNIPBLcf1_G1\DE_W0002_P0027\DE_2_W0002_P0027_T0001\TR1_W0001_P0086\TR1_2_W0001_P0086_T0001_R1_P3_K1_Ch2-Ch1.zen
2.490001e+01	2.001666e+01	20151203_gfpNIPBLcf1_G2G1\MitoSys2\LSM\gfpNIPBLcf1_G1\DE_W0002_P0027\DE_2_W0002_P0027_T0001\TR1_W0001_P0086\TR1_2_W0001_P0086_T0001_R1_P3_K1_Ch2-Ch1.zen
2.496001e+01	2.013333e+01	20151203_gfpNIPBLcf1_G2G1\MitoSys2\LSM\gfpNIPBLcf1_G1\DE_W0002_P0027\DE_2_W0002_P0027_T0001\TR1_W0001_P0086\TR1_2_W0001_P0086_T0001_R1_P3_K1_Ch2-Ch1.zen
2.502001e+01	1.849999e+01	20151203_gfpNIPBLcf1_G2G1\MitoSys2\LSM\gfpNIPBLcf1_G1\DE_W0002_P0027\DE_2_W0002_P0027_T0001\TR1_W0001_P0086\TR1_2_W0001_P0086_T0001_R1_P3_K1_Ch2-Ch1.zen
2.508001e+01	1.796666e+01	20151203_gfpNIPBLcf1_G2G1\MitoSys2\LSM\gfpNIPBLcf1_G1\DE_W0002_P0027\DE_2_W0002_P0027_T0001\TR1_W0001_P0086\TR1_2_W0001_P0086_T0001_R1_P3_K1_Ch2-Ch1.zen
2.514001e+01	1.969999e+01	20151203_gfpNIPBLcf1_G2G1\MitoSys2\LSM\gfpNIPBLcf1_G1\DE_W0002_P0027\DE_2_W0002_P0027_T0001\TR1_W0001_P0086\TR1_2_W0001_P0086_T0001_R1_P3_K1_Ch2-Ch1.zen
2.520001e+01	2.024999e+01	20151203_gfpNIPBLcf1_G2G1\MitoSys2\LSM\gfpNIPBLcf1_G1\DE_W0002_P0027\DE_2_W0002_P0027_T0001\TR1_W0001_P0086\TR1_2_W0001_P0086_T0001_R1_P3_K1_Ch2-Ch1.zen
2.526001e+01	2.213333e+01	20151203_gfpNIPBLcf1_G2G1\MitoSys2\LSM\gfpNIPBLcf1_G1\DE_W0002_P0027\DE_2_W0002_P0027_T0001\TR1_W0001_P0086\TR1_2_W0001_P0086_T0001_R1_P3_K1_Ch2-Ch1.zen
2.532001e+01	1.600000e+01	20151203_gfpNIPBLcf1_G2G1\MitoSys2\LSM\gfpNIPBLcf1_G1\DE_W0002_P0027\DE_2_W0002_P0027_T0001\TR1_W0001_P0086\TR1_2_W0001_P0086_T0001_R1_P3_K1_Ch2-Ch1.zen
2.538001e+01	1.699999e+01	20151203_gfpNIPBLcf1_G2G1\MitoSys2\LSM\gfpNIPBLcf1_G1\DE_W0002_P0027\DE_2_W0002_P0027_T0001\TR1_W0001_P0086\TR1_2_W0001_P0086_T0001_R1_P3_K1_Ch2-Ch1.zen
2.544001e+01	1.681666e+01	20151203_gfpNIPBLcf1_G2G1\MitoSys2\LSM\gfpNIPBLcf1_G1\DE_W0002_P0027\DE_2_W0002_P0027_T0001\TR1_W0001_P0086\TR1_2_W0001_P0086_T0001_R1_P3_K1_Ch2-Ch1.zen
2.550001e+01	1.911666e+01	20151203_gfpNIPBLcf1_G2G1\MitoSys2\LSM\gfpNIPBLcf1_G1\DE_W0002_P0027\DE_2_W0002_P0027_T0001\TR1_W0001_P0086\TR1_2_W0001_P0086_T0001_R1_P3_K1_Ch2-Ch1.zen
2.556001e+01	1.914999e+01	20151203_gfpNIPBLcf1_G2G1\MitoSys2\LSM\gfpNIPBLcf1_G1\DE_W0002_P0027\DE_2_W0002_P0027_T0001\TR1_W0001_P0086\TR1_2_W0001_P0086_T0001_R1_P3_K1_Ch2-Ch1.zen
2.562001e+01	2.186666e+01	20151203_gfpNIPBLcf1_G2G1\MitoSys2\LSM\gfpNIPBLcf1_G1\DE_W0002_P0027\DE_2_W0002_P0027_T0001\TR1_W0001_P0086\TR1_2_W0001_P0086_T0001_R1_P3_K1_Ch2-Ch1.zen
2.568001e+01	2.053333e+01	20151203_gfpNIPBLcf1_G2G1\MitoSys2\LSM\gfpNIPBLcf1_G1\DE_W0002_P0027\DE_2_W0002_P0027_T0001\TR1_W0001_P0086\TR1_2_W0001_P0086_T0001_R1_P3_K1_Ch2-Ch1.zen
2.574001e+01	1.641666e+01	20151203_gfpNIPBLcf1_G2G1\MitoSys2\LSM\gfpNIPBLcf1_G1\DE_W0002_P0027\DE_2_W0002_P0027_T0001\TR1_W0001_P0086\TR1_2_W0001_P0086_T0001_R1_P3_K1_Ch2-Ch1.zen
2.580001e+01	1.918333e+01	20151203_gfpNIPBLcf1_G2G1\MitoSys2\LSM\gfpNIPBLcf1_G1\DE_W0002_P0027\DE_2_W0002_P0027_T0001\TR1_W0001_P0086\TR1_2_W0001_P0086_T0001_R1_P3_K1_Ch2-Ch1.zen
2.586001e+01	1.886666e+01	20151203_gfpNIPBLcf1_G2G1\MitoSys2\LSM\gfpNIPBLcf1_G1\DE_W0002_P0027\DE_2_W0002_P0027_T0001\TR1_W0001_P0086\TR1_2_W0001_P0086_T0001_R1_P3_K1_Ch2-Ch1.zen
2.592001e+01	2.164999e+01	20151203_gfpNIPBLcf1_G2G1\MitoSys2\LSM\gfpNIPBLcf1_G1\DE_W0002_P0027\DE_2_W0002_P0027_T0001\TR1_W0001_P0086\TR1_2_W0001_P0086_T0001_R1_P3_K1_Ch2-Ch1.zen
2.598001e+01	2.343333e+01	20151203_gfpNIPBLcf1_G2G1\MitoSys2\LSM\gfpNIPBLcf1_G1\DE_W0002_P0027\DE_2_W0002_P0027_T0001\TR1_W0001_P0086\TR1_2_W0001_P0086_T0001_R1_P3_K1_Ch2-Ch1.zen
2.604001e+01	1.929999e+01	20151203_gfpNIPBLcf1_G2G1\MitoSys2\LSM\gfpNIPBLcf1_G1\DE_W0002_P0027\DE_2_W0002_P0027_T0001\TR1_W0001_P0086\TR1_2_W0001_P0086_T0001_R1_P3_K1_Ch2-Ch1.zen
2.610001e+01	1.986666e+01	20151203_gfpNIPBLcf1_G2G1\MitoSys2\LSM\gfpNIPBLcf1_G1\DE_W0002_P0027\DE_2_W0002_P0027_T0001\TR1_W0001_P0086\TR1_2_W0001_P0086_T0001_R1_P3_K1_Ch2-Ch1.zen
2.616001e+01	2.151666e+01	20151203_gfpNIPBLcf1_G2G1\MitoSys2\LSM\gfpNIPBLcf1_G1\DE_W0002_P0027\DE_2_W0002_P0027_T0001\TR1_W0001_P0086\TR1_2_W0001_P0086_T0001_R1_P3_K1_Ch2-Ch1.zen
2.622001e+01	1.918333e+01	20151203_gfpNIPBLcf1_G2G1\MitoSys2\LSM\gfpNIPBLcf1_G1\DE_W0002_P0027\DE_2_W0002_P0027_T0001\TR1_W0001_P0086\TR1_2_W0001_P0086_T0001_R1_P3_K1_Ch2-Ch1.zen
2.628001e+01	1.834999e+01	20151203_gfpNIPBLcf1_G2G1\MitoSys2\LSM\gfpNIPBLcf1_G1\DE_W0002_P0027\DE_2_W0002_P0027_T0001\TR1_W0001_P0086\TR1_2_W0001_P0086_T0001_R1_P3_K1_Ch2-Ch1.zen
2.634001e+01	2.156666e+01	20151203_gfpNIPBLcf1_G2G1\MitoSys2\LSM\gfpNIPBLcf1_G1\DE_W0002_P0027\DE_2_W0002_P0027_T0001\TR1_W0001_P0086\TR1_2_W0001_P0086_T0001_R1_P3_K1_Ch2-Ch1.zen
2.640001e+01	2.179999e+01	20151203_gfpNIPBLcf1_G2G1\MitoSys2\LSM\gfpNIPBLcf1_G1\DE_W0002_P0027\DE_2_W0002_P0027_T0001\TR1_W0001_P0086\TR1_2_W0001_P0086_T0001_R1_P3_K1_Ch2-Ch1.zen
2.646001e+01	2.119999e+01	20151203_gfpNIPBLcf1_G2G1\MitoSys2\LSM\gfpNIPBLcf1_G1\DE_W0002_P0027\DE_2_W0002_P0027_T0001\TR1_W0001_P0086\TR1_2_W0001_P0086_T0001_R1_P3_K1_Ch2-Ch1.zen
2.652001e+01	2.054999e+01	20151203_gfpNIPBLcf1_G2G1\MitoSys2\LSM\gfpNIPBLcf1_G1\DE_W0002_P0027\DE_2_W0002_P0027_T0001\TR1_W0001_P0086\TR1_2_W0001_P0086_T0001_R1_P3_K1_Ch2-Ch1.zen
2.658001e+01	2.204999e+01	20151203_gfpNIPBLcf1_G2G1\MitoSys2\LSM\gfpNIPBLcf1_G1\DE_W0002_P0027\DE_2_W0002_P0027_T0001\TR1_W0001_P0086\TR1_2_W0001_P0086_T0001_R1_P3_K1_Ch2-Ch1.zen
2.664001e+01	2.536666e+01	20151203_gfpNIPBLcf1_G2G1\MitoSys2\LSM\gfpNIPBLcf1_G1\DE_W0002_P0027\DE_2_W0002_P0027_T0001\TR1_W0001_P0086\TR1_2_W0001_P0086_T0001_R1_P3_K1_Ch2-Ch1.zen
2.670001e+01	2.419999e+01	20151203_gfpNIPBLcf1_G2G1\MitoSys2\LSM\gfpNIPBLcf1_G1\DE_W0002_P0027\DE_2_W0002_P0027_T0001\TR1_W0001_P0086\TR1_2_W0001_P0086_T0001_R1_P3_K1_Ch2-Ch1.zen
2.676001e+01	2.526666e+01	20151203_gfpNIPBLcf1_G2G1\MitoSys2\LSM\gfpNIPBLcf1_G1\DE_W0002_P0027\DE_2_W0002_P0027_T0001\TR1_W0001_P0086\TR1_2_W0001_P0086_T0001_R1_P3_K1_Ch2-Ch1.zen
2.682001e+01	2.469999e+01	20151203_gfpNIPBLcf1_G2G1\MitoSys2\LSM\gfpNIPBLcf1_G1\DE_W0002_P0027\DE_2_W0002_P0027_T0001\TR1_W0001_P0086\TR1_2_W0001_P0086_T0001_R1_P3_K1_Ch2-Ch1.zen
2.688001e+01	2.144999e+01	20151203_gfpNIPBLcf1_G2G1\MitoSys2\LSM\gfpNIPBLcf1_G1\DE_W0002_P0027\DE_2_W0002_P0027_T0001\TR1_W0001_P0086\TR1_2_W0001_P0086_T0001_R1_P3_K1_Ch2-Ch1.zen
2.694001e+01	2.186666e+01	20151203_gfpNIPBLcf1_G2G1\MitoSys2\LSM\gfpNIPBLcf1_G1\DE_W0002_P0027\DE_2_W0002_P0027_T0001\TR1_W0001_P0086\TR1_2_W0001_P0086_T0001_R1_P3_K1_Ch2-Ch1.zen
2.700001e+01	2.244999e+01	20151203_gfpNIPBLcf1_G2G1\MitoSys2\LSM\gfpNIPBLcf1_G1\DE_W0002_P0027\DE_2_W0002_P0027_T0001\TR1_W0001_P0086\TR1_2_W0001_P0086_T0001_R1_P3_K1_Ch2-Ch1.zen
2.706001e+01	2.241666e+01	20151203_gfpNIPBLcf1_G2G1\MitoSys2\LSM\gfpNIPBLcf1_G1\DE_W0002_P0027\DE_2_W0002_P0027_T0001\TR1_W0001_P0086\TR1_2_W0001_P0086_T0001_R1_P3_K1_Ch2-Ch1.zen
2.712001e+01	2.388333e+01	20151203_gfpNIPBLcf1_G2G1\MitoSys2\LSM\gfpNIPBLcf1_G1\DE_W0002_P0027\DE_2_W0002_P0027_T0001\TR1_W0001_P0086\TR1_2_W0001_P0086_T0001_R1_P3_K1_Ch2-Ch1.zen
2.718001e+01	2.478333e+01	20151203_gfpNIPBLcf1_G2G1\MitoSys2\LSM\gfpNIPBLcf1_G1\DE_W0002_P0027\DE_2_W0002_P0027_T0001\TR1_W0001_P0086\TR1_2_W0001_P0086_T0001_R1_P3_K1_Ch2-Ch1.zen
2.724001e+01	2.369999e+01	20151203_gfpNIPBLcf1_G2G1\MitoSys2\LSM\gfpNIPBLcf1_G1\DE_W0002_P0027\DE_2_W0002_P0027_T0001\TR1_W0001_P0086\TR1_2_W0001_P0086_T0001_R1_P3_K1_Ch2-Ch1.zen
2.730001e+01	2.569999e+01	20151203_gfpNIPBLcf1_G2G1\MitoSys2\LSM\gfpNIPBLcf1_G1\DE_W0002_P0027\DE_2_W0002_P0027_T0001\TR1_W0001_P0086\TR1_2_W0001_P0086_T0001_R1_P3_K1_Ch2-Ch1.zen
2.736001e+01	2.198333e+01	20151203_gfpNIPBLcf1_G2G1\MitoSys2\LSM\gfpNIPBLcf1_G1\DE_W0002_P0027\DE_2_W0002_P0027_T0001\TR1_W0001_P0086\TR1_2_W0001_P0086_T0001_R1_P3_K1_Ch2-Ch1.zen
2.742001e+01	2.311666e+01	20151203_gfpNIPBLcf1_G2G1\MitoSys2\LSM\gfpNIPBLcf1_G1\DE_W0002_P0027\DE_2_W0002_P0027_T0001\TR1_W0001_P0086\TR1_2_W0001_P0086_T0001_R1_P3_K1_Ch2-Ch1.zen
2.748001e+01	2.124999e+01	20151203_gfpNIPBLcf1_G2G1\MitoSys2\LSM\gfpNIPBLcf1_G1\DE_W0002_P0027\DE_2_W0002_P0027_T0001\TR1_W0001_P0086\TR1_2_W0001_P0086_T0001_R1_P3_K1_Ch2-Ch1.zen
2.754001e+01	2.004999e+01	20151203_gfpNIPBLcf1_G2G1\MitoSys2\LSM\gfpNIPBLcf1_G1\DE_W0002_P0027\DE_2_W0002_P0027_T0001\TR1_W0001_P0086\TR1_2_W0001_P0086_T0001_R1_P3_K1_Ch2-Ch1.zen
2.760001e+01	2.124999e+01	20151203_gfpNIPBLcf1_G2G1\MitoSys2\LSM\gfpNIPBLcf1_G1\DE_W0002_P0027\DE_2_W0002_P0027_T0001\TR1_W0001_P0086\TR1_2_W0001_P0086_T0001_R1_P3_K1_Ch2-Ch1.zen
2.766001e+01	2.491666e+01	20151203_gfpNIPBLcf1_G2G1\MitoSys2\LSM\gfpNIPBLcf1_G1\DE_W0002_P0027\DE_2_W0002_P0027_T0001\TR1_W0001_P0086\TR1_2_W0001_P0086_T0001_R1_P3_K1_Ch2-Ch1.zen
2.772001e+01	2.383333e+01	20151203_gfpNIPBLcf1_G2G1\MitoSys2\LSM\gfpNIPBLcf1_G1\DE_W0002_P0027\DE_2_W0002_P0027_T0001\TR1_W0001_P0086\TR1_2_W0001_P0086_T0001_R1_P3_K1_Ch2-Ch1.zen
2.778001e+01	2.646666e+01	20151203_gfpNIPBLcf1_G2G1\MitoSys2\LSM\gfpNIPBLcf1_G1\DE_W0002_P0027\DE_2_W0002_P0027_T0001\TR1_W0001_P0086\TR1_2_W0001_P0086_T0001_R1_P3_K1_Ch2-Ch1.zen
2.784001e+01	1.833333e+01	20151203_gfpNIPBLcf1_G2G1\MitoSys2\LSM\gfpNIPBLcf1_G1\DE_W0002_P0027\DE_2_W0002_P0027_T0001\TR1_W0001_P0086\TR1_2_W0001_P0086_T0001_R1_P3_K1_Ch2-Ch1.zen
2.790001e+01	1.956666e+01	20151203_gfpNIPBLcf1_G2G1\MitoSys2\LSM\gfpNIPBLcf1_G1\DE_W0002_P0027\DE_2_W0002_P0027_T0001\TR1_W0001_P0086\TR1_2_W0001_P0086_T0001_R1_P3_K1_Ch2-Ch1.zen
2.796001e+01	1.605000e+01	20151203_gfpNIPBLcf1_G2G1\MitoSys2\LSM\gfpNIPBLcf1_G1\DE_W0002_P0027\DE_2_W0002_P0027_T0001\TR1_W0001_P0086\TR1_2_W0001_P0086_T0001_R1_P3_K1_Ch2-Ch1.zen
2.802001e+01	1.919999e+01	20151203_gfpNIPBLcf1_G2G1\MitoSys2\LSM\gfpNIPBLcf1_G1\DE_W0002_P0027\DE_2_W0002_P0027_T0001\TR1_W0001_P0086\TR1_2_W0001_P0086_T0001_R1_P3_K1_Ch2-Ch1.zen
2.808001e+01	2.253333e+01	20151203_gfpNIPBLcf1_G2G1\MitoSys2\LSM\gfpNIPBLcf1_G1\DE_W0002_P0027\DE_2_W0002_P0027_T0001\TR1_W0001_P0086\TR1_2_W0001_P0086_T0001_R1_P3_K1_Ch2-Ch1.zen
2.814001e+01	2.219999e+01	20151203_gfpNIPBLcf1_G2G1\MitoSys2\LSM\gfpNIPBLcf1_G1\DE_W0002_P0027\DE_2_W0002_P0027_T0001\TR1_W0001_P0086\TR1_2_W0001_P0086_T0001_R1_P3_K1_Ch2-Ch1.zen
2.820001e+01	2.488333e+01	20151203_gfpNIPBLcf1_G2G1\MitoSys2\LSM\gfpNIPBLcf1_G1\DE_W0002_P0027\DE_2_W0002_P0027_T0001\TR1_W0001_P0086\TR1_2_W0001_P0086_T0001_R1_P3_K1_Ch2-Ch1.zen
2.826001e+01	2.139999e+01	20151203_gfpNIPBLcf1_G2G1\MitoSys2\LSM\gfpNIPBLcf1_G1\DE_W0002_P0027\DE_2_W0002_P0027_T0001\TR1_W0001_P0086\TR1_2_W0001_P0086_T0001_R1_P3_K1_Ch2-Ch1.zen
2.832001e+01	2.266666e+01	20151203_gfpNIPBLcf1_G2G1\MitoSys2\LSM\gfpNIPBLcf1_G1\DE_W0002_P0027\DE_2_W0002_P0027_T0001\TR1_W0001_P0086\TR1_2_W0001_P0086_T0001_R1_P3_K1_Ch2-Ch1.zen
2.838001e+01	2.248333e+01	20151203_gfpNIPBLcf1_G2G1\MitoSys2\LSM\gfpNIPBLcf1_G1\DE_W0002_P0027\DE_2_W0002_P0027_T0001\TR1_W0001_P0086\TR1_2_W0001_P0086_T0001_R1_P3_K1_Ch2-Ch1.zen
2.844001e+01	2.491666e+01	20151203_gfpNIPBLcf1_G2G1\MitoSys2\LSM\gfpNIPBLcf1_G1\DE_W0002_P0027\DE_2_W0002_P0027_T0001\TR1_W0001_P0086\TR1_2_W0001_P0086_T0001_R1_P3_K1_Ch2-Ch1.zen
2.850001e+01	2.808332e+01	20151203_gfpNIPBLcf1_G2G1\MitoSys2\LSM\gfpNIPBLcf1_G1\DE_W0002_P0027\DE_2_W0002_P0027_T0001\TR1_W0001_P0086\TR1_2_W0001_P0086_T0001_R1_P3_K1_Ch2-Ch1.zen
2.856001e+01	2.588333e+01	20151203_gfpNIPBLcf1_G2G1\MitoSys2\LSM\gfpNIPBLcf1_G1\DE_W0002_P0027\DE_2_W0002_P0027_T0001\TR1_W0001_P0086\TR1_2_W0001_P0086_T0001_R1_P3_K1_Ch2-Ch1.zen
2.862001e+01	3.098332e+01	20151203_gfpNIPBLcf1_G2G1\MitoSys2\LSM\gfpNIPBLcf1_G1\DE_W0002_P0027\DE_2_W0002_P0027_T0001\TR1_W0001_P0086\TR1_2_W0001_P0086_T0001_R1_P3_K1_Ch2-Ch1.zen
2.868001e+01	2.824999e+01	20151203_gfpNIPBLcf1_G2G1\MitoSys2\LSM\gfpNIPBLcf1_G1\DE_W0002_P0027\DE_2_W0002_P0027_T0001\TR1_W0001_P0086\TR1_2_W0001_P0086_T0001_R1_P3_K1_Ch2-Ch1.zen
2.874001e+01	2.536666e+01	20151203_gfpNIPBLcf1_G2G1\MitoSys2\LSM\gfpNIPBLcf1_G1\DE_W0002_P0027\DE_2_W0002_P0027_T0001\TR1_W0001_P0086\TR1_2_W0001_P0086_T0001_R1_P3_K1_Ch2-Ch1.zen
2.880001e+01	2.358333e+01	20151203_gfpNIPBLcf1_G2G1\MitoSys2\LSM\gfpNIPBLcf1_G1\DE_W0002_P0027\DE_2_W0002_P0027_T0001\TR1_W0001_P0086\TR1_2_W0001_P0086_T0001_R1_P3_K1_Ch2-Ch1.zen
2.886001e+01	2.166666e+01	20151203_gfpNIPBLcf1_G2G1\MitoSys2\LSM\gfpNIPBLcf1_G1\DE_W0002_P0027\DE_2_W0002_P0027_T0001\TR1_W0001_P0086\TR1_2_W0001_P0086_T0001_R1_P3_K1_Ch2-Ch1.zen
2.892001e+01	2.233333e+01	20151203_gfpNIPBLcf1_G2G1\MitoSys2\LSM\gfpNIPBLcf1_G1\DE_W0002_P0027\DE_2_W0002_P0027_T0001\TR1_W0001_P0086\TR1_2_W0001_P0086_T0001_R1_P3_K1_Ch2-Ch1.zen
2.898001e+01	2.244999e+01	20151203_gfpNIPBLcf1_G2G1\MitoSys2\LSM\gfpNIPBLcf1_G1\DE_W0002_P0027\DE_2_W0002_P0027_T0001\TR1_W0001_P0086\TR1_2_W0001_P0086_T0001_R1_P3_K1_Ch2-Ch1.zen
2.904001e+01	2.518332e+01	20151203_gfpNIPBLcf1_G2G1\MitoSys2\LSM\gfpNIPBLcf1_G1\DE_W0002_P0027\DE_2_W0002_P0027_T0001\TR1_W0001_P0086\TR1_2_W0001_P0086_T0001_R1_P3_K1_Ch2-Ch1.zen
2.910001e+01	2.368333e+01	20151203_gfpNIPBLcf1_G2G1\MitoSys2\LSM\gfpNIPBLcf1_G1\DE_W0002_P0027\DE_2_W0002_P0027_T0001\TR1_W0001_P0086\TR1_2_W0001_P0086_T0001_R1_P3_K1_Ch2-Ch1.zen
2.916001e+01	2.331666e+01	20151203_gfpNIPBLcf1_G2G1\MitoSys2\LSM\gfpNIPBLcf1_G1\DE_W0002_P0027\DE_2_W0002_P0027_T0001\TR1_W0001_P0086\TR1_2_W0001_P0086_T0001_R1_P3_K1_Ch2-Ch1.zen
2.922001e+01	2.806666e+01	20151203_gfpNIPBLcf1_G2G1\MitoSys2\LSM\gfpNIPBLcf1_G1\DE_W0002_P0027\DE_2_W0002_P0027_T0001\TR1_W0001_P0086\TR1_2_W0001_P0086_T0001_R1_P3_K1_Ch2-Ch1.zen
2.928001e+01	2.581666e+01	20151203_gfpNIPBLcf1_G2G1\MitoSys2\LSM\gfpNIPBLcf1_G1\DE_W0002_P0027\DE_2_W0002_P0027_T0001\TR1_W0001_P0086\TR1_2_W0001_P0086_T0001_R1_P3_K1_Ch2-Ch1.zen
2.934001e+01	2.306666e+01	20151203_gfpNIPBLcf1_G2G1\MitoSys2\LSM\gfpNIPBLcf1_G1\DE_W0002_P0027\DE_2_W0002_P0027_T0001\TR1_W0001_P0086\TR1_2_W0001_P0086_T0001_R1_P3_K1_Ch2-Ch1.zen
2.940001e+01	2.453333e+01	20151203_gfpNIPBLcf1_G2G1\MitoSys2\LSM\gfpNIPBLcf1_G1\DE_W0002_P0027\DE_2_W0002_P0027_T0001\TR1_W0001_P0086\TR1_2_W0001_P0086_T0001_R1_P3_K1_Ch2-Ch1.zen
2.946001e+01	2.768332e+01	20151203_gfpNIPBLcf1_G2G1\MitoSys2\LSM\gfpNIPBLcf1_G1\DE_W0002_P0027\DE_2_W0002_P0027_T0001\TR1_W0001_P0086\TR1_2_W0001_P0086_T0001_R1_P3_K1_Ch2-Ch1.zen
2.952001e+01	2.744999e+01	20151203_gfpNIPBLcf1_G2G1\MitoSys2\LSM\gfpNIPBLcf1_G1\DE_W0002_P0027\DE_2_W0002_P0027_T0001\TR1_W0001_P0086\TR1_2_W0001_P0086_T0001_R1_P3_K1_Ch2-Ch1.zen
2.958001e+01	2.443332e+01	20151203_gfpNIPBLcf1_G2G1\MitoSys2\LSM\gfpNIPBLcf1_G1\DE_W0002_P0027\DE_2_W0002_P0027_T0001\TR1_W0001_P0086\TR1_2_W0001_P0086_T0001_R1_P3_K1_Ch2-Ch1.zen
2.964001e+01	2.491666e+01	20151203_gfpNIPBLcf1_G2G1\MitoSys2\LSM\gfpNIPBLcf1_G1\DE_W0002_P0027\DE_2_W0002_P0027_T0001\TR1_W0001_P0086\TR1_2_W0001_P0086_T0001_R1_P3_K1_Ch2-Ch1.zen
2.970001e+01	2.141666e+01	20151203_gfpNIPBLcf1_G2G1\MitoSys2\LSM\gfpNIPBLcf1_G1\DE_W0002_P0027\DE_2_W0002_P0027_T0001\TR1_W0001_P0086\TR1_2_W0001_P0086_T0001_R1_P3_K1_Ch2-Ch1.zen
2.976001e+01	2.188333e+01	20151203_gfpNIPBLcf1_G2G1\MitoSys2\LSM\gfpNIPBLcf1_G1\DE_W0002_P0027\DE_2_W0002_P0027_T0001\TR1_W0001_P0086\TR1_2_W0001_P0086_T0001_R1_P3_K1_Ch2-Ch1.zen
2.982001e+01	2.488333e+01	20151203_gfpNIPBLcf1_G2G1\MitoSys2\LSM\gfpNIPBLcf1_G1\DE_W0002_P0027\DE_2_W0002_P0027_T0001\TR1_W0001_P0086\TR1_2_W0001_P0086_T0001_R1_P3_K1_Ch2-Ch1.zen
2.988001e+01	2.294999e+01	20151203_gfpNIPBLcf1_G2G1\MitoSys2\LSM\gfpNIPBLcf1_G1\DE_W0002_P0027\DE_2_W0002_P0027_T0001\TR1_W0001_P0086\TR1_2_W0001_P0086_T0001_R1_P3_K1_Ch2-Ch1.zen
2.994001e+01	2.408333e+01	20151203_gfpNIPBLcf1_G2G1\MitoSys2\LSM\gfpNIPBLcf1_G1\DE_W0002_P0027\DE_2_W0002_P0027_T0001\TR1_W0001_P0086\TR1_2_W0001_P0086_T0001_R1_P3_K1_Ch2-Ch1.zen
0	3.099980e+00	20151203_gfpNIPBLcf1_G2G1\MitoSys2\LSM\gfpNIPBLcf1_G1\DE_W0002_P0027\DE_2_W0002_P0027_T0001\TR1_W0001_P0086\TR1_2_W0001_P0086_T0001_R1_P4_K1_Ch2-Ch1.zen
6.000050e-02	3.149980e+00	20151203_gfpNIPBLcf1_G2G1\MitoSys2\LSM\gfpNIPBLcf1_G1\DE_W0002_P0027\DE_2_W0002_P0027_T0001\TR1_W0001_P0086\TR1_2_W0001_P0086_T0001_R1_P4_K1_Ch2-Ch1.zen
1.200000e-01	3.533310e+00	20151203_gfpNIPBLcf1_G2G1\MitoSys2\LSM\gfpNIPBLcf1_G1\DE_W0002_P0027\DE_2_W0002_P0027_T0001\TR1_W0001_P0086\TR1_2_W0001_P0086_T0001_R1_P4_K1_Ch2-Ch1.zen
1.800000e-01	3.299970e+00	20151203_gfpNIPBLcf1_G2G1\MitoSys2\LSM\gfpNIPBLcf1_G1\DE_W0002_P0027\DE_2_W0002_P0027_T0001\TR1_W0001_P0086\TR1_2_W0001_P0086_T0001_R1_P4_K1_Ch2-Ch1.zen
2.400000e-01	3.999970e+00	20151203_gfpNIPBLcf1_G2G1\MitoSys2\LSM\gfpNIPBLcf1_G1\DE_W0002_P0027\DE_2_W0002_P0027_T0001\TR1_W0001_P0086\TR1_2_W0001_P0086_T0001_R1_P4_K1_Ch2-Ch1.zen
3.000000e-01	4.283300e+00	20151203_gfpNIPBLcf1_G2G1\MitoSys2\LSM\gfpNIPBLcf1_G1\DE_W0002_P0027\DE_2_W0002_P0027_T0001\TR1_W0001_P0086\TR1_2_W0001_P0086_T0001_R1_P4_K1_Ch2-Ch1.zen
3.600000e-01	3.066640e+00	20151203_gfpNIPBLcf1_G2G1\MitoSys2\LSM\gfpNIPBLcf1_G1\DE_W0002_P0027\DE_2_W0002_P0027_T0001\TR1_W0001_P0086\TR1_2_W0001_P0086_T0001_R1_P4_K1_Ch2-Ch1.zen
4.200000e-01	2.916640e+00	20151203_gfpNIPBLcf1_G2G1\MitoSys2\LSM\gfpNIPBLcf1_G1\DE_W0002_P0027\DE_2_W0002_P0027_T0001\TR1_W0001_P0086\TR1_2_W0001_P0086_T0001_R1_P4_K1_Ch2-Ch1.zen
4.800000e-01	3.466640e+00	20151203_gfpNIPBLcf1_G2G1\MitoSys2\LSM\gfpNIPBLcf1_G1\DE_W0002_P0027\DE_2_W0002_P0027_T0001\TR1_W0001_P0086\TR1_2_W0001_P0086_T0001_R1_P4_K1_Ch2-Ch1.zen
5.400000e-01	3.133310e+00	20151203_gfpNIPBLcf1_G2G1\MitoSys2\LSM\gfpNIPBLcf1_G1\DE_W0002_P0027\DE_2_W0002_P0027_T0001\TR1_W0001_P0086\TR1_2_W0001_P0086_T0001_R1_P4_K1_Ch2-Ch1.zen
6.000000e-01	3.599970e+00	20151203_gfpNIPBLcf1_G2G1\MitoSys2\LSM\gfpNIPBLcf1_G1\DE_W0002_P0027\DE_2_W0002_P0027_T0001\TR1_W0001_P0086\TR1_2_W0001_P0086_T0001_R1_P4_K1_Ch2-Ch1.zen
6.600100e-01	3.049980e+00	20151203_gfpNIPBLcf1_G2G1\MitoSys2\LSM\gfpNIPBLcf1_G1\DE_W0002_P0027\DE_2_W0002_P0027_T0001\TR1_W0001_P0086\TR1_2_W0001_P0086_T0001_R1_P4_K1_Ch2-Ch1.zen
7.200100e-01	2.533310e+00	20151203_gfpNIPBLcf1_G2G1\MitoSys2\LSM\gfpNIPBLcf1_G1\DE_W0002_P0027\DE_2_W0002_P0027_T0001\TR1_W0001_P0086\TR1_2_W0001_P0086_T0001_R1_P4_K1_Ch2-Ch1.zen
7.800100e-01	3.983300e+00	20151203_gfpNIPBLcf1_G2G1\MitoSys2\LSM\gfpNIPBLcf1_G1\DE_W0002_P0027\DE_2_W0002_P0027_T0001\TR1_W0001_P0086\TR1_2_W0001_P0086_T0001_R1_P4_K1_Ch2-Ch1.zen
8.400100e-01	3.233310e+00	20151203_gfpNIPBLcf1_G2G1\MitoSys2\LSM\gfpNIPBLcf1_G1\DE_W0002_P0027\DE_2_W0002_P0027_T0001\TR1_W0001_P0086\TR1_2_W0001_P0086_T0001_R1_P4_K1_Ch2-Ch1.zen
9.000100e-01	3.133310e+00	20151203_gfpNIPBLcf1_G2G1\MitoSys2\LSM\gfpNIPBLcf1_G1\DE_W0002_P0027\DE_2_W0002_P0027_T0001\TR1_W0001_P0086\TR1_2_W0001_P0086_T0001_R1_P4_K1_Ch2-Ch1.zen
9.600100e-01	4.899960e+00	20151203_gfpNIPBLcf1_G2G1\MitoSys2\LSM\gfpNIPBLcf1_G1\DE_W0002_P0027\DE_2_W0002_P0027_T0001\TR1_W0001_P0086\TR1_2_W0001_P0086_T0001_R1_P4_K1_Ch2-Ch1.zen
1.020010e+00	4.933290e+00	20151203_gfpNIPBLcf1_G2G1\MitoSys2\LSM\gfpNIPBLcf1_G1\DE_W0002_P0027\DE_2_W0002_P0027_T0001\TR1_W0001_P0086\TR1_2_W0001_P0086_T0001_R1_P4_K1_Ch2-Ch1.zen
1.080010e+00	2.999980e+00	20151203_gfpNIPBLcf1_G2G1\MitoSys2\LSM\gfpNIPBLcf1_G1\DE_W0002_P0027\DE_2_W0002_P0027_T0001\TR1_W0001_P0086\TR1_2_W0001_P0086_T0001_R1_P4_K1_Ch2-Ch1.zen
1.140010e+00	3.566640e+00	20151203_gfpNIPBLcf1_G2G1\MitoSys2\LSM\gfpNIPBLcf1_G1\DE_W0002_P0027\DE_2_W0002_P0027_T0001\TR1_W0001_P0086\TR1_2_W0001_P0086_T0001_R1_P4_K1_Ch2-Ch1.zen
1.200010e+00	4.699960e+00	20151203_gfpNIPBLcf1_G2G1\MitoSys2\LSM\gfpNIPBLcf1_G1\DE_W0002_P0027\DE_2_W0002_P0027_T0001\TR1_W0001_P0086\TR1_2_W0001_P0086_T0001_R1_P4_K1_Ch2-Ch1.zen
1.260010e+00	2.866640e+00	20151203_gfpNIPBLcf1_G2G1\MitoSys2\LSM\gfpNIPBLcf1_G1\DE_W0002_P0027\DE_2_W0002_P0027_T0001\TR1_W0001_P0086\TR1_2_W0001_P0086_T0001_R1_P4_K1_Ch2-Ch1.zen
1.320010e+00	2.883310e+00	20151203_gfpNIPBLcf1_G2G1\MitoSys2\LSM\gfpNIPBLcf1_G1\DE_W0002_P0027\DE_2_W0002_P0027_T0001\TR1_W0001_P0086\TR1_2_W0001_P0086_T0001_R1_P4_K1_Ch2-Ch1.zen
1.380010e+00	2.799980e+00	20151203_gfpNIPBLcf1_G2G1\MitoSys2\LSM\gfpNIPBLcf1_G1\DE_W0002_P0027\DE_2_W0002_P0027_T0001\TR1_W0001_P0086\TR1_2_W0001_P0086_T0001_R1_P4_K1_Ch2-Ch1.zen
1.440010e+00	2.766640e+00	20151203_gfpNIPBLcf1_G2G1\MitoSys2\LSM\gfpNIPBLcf1_G1\DE_W0002_P0027\DE_2_W0002_P0027_T0001\TR1_W0001_P0086\TR1_2_W0001_P0086_T0001_R1_P4_K1_Ch2-Ch1.zen
1.500010e+00	2.149980e+00	20151203_gfpNIPBLcf1_G2G1\MitoSys2\LSM\gfpNIPBLcf1_G1\DE_W0002_P0027\DE_2_W0002_P0027_T0001\TR1_W0001_P0086\TR1_2_W0001_P0086_T0001_R1_P4_K1_Ch2-Ch1.zen
1.560010e+00	2.966640e+00	20151203_gfpNIPBLcf1_G2G1\MitoSys2\LSM\gfpNIPBLcf1_G1\DE_W0002_P0027\DE_2_W0002_P0027_T0001\TR1_W0001_P0086\TR1_2_W0001_P0086_T0001_R1_P4_K1_Ch2-Ch1.zen
1.620010e+00	2.616650e+00	20151203_gfpNIPBLcf1_G2G1\MitoSys2\LSM\gfpNIPBLcf1_G1\DE_W0002_P0027\DE_2_W0002_P0027_T0001\TR1_W0001_P0086\TR1_2_W0001_P0086_T0001_R1_P4_K1_Ch2-Ch1.zen
1.680010e+00	1.999980e+00	20151203_gfpNIPBLcf1_G2G1\MitoSys2\LSM\gfpNIPBLcf1_G1\DE_W0002_P0027\DE_2_W0002_P0027_T0001\TR1_W0001_P0086\TR1_2_W0001_P0086_T0001_R1_P4_K1_Ch2-Ch1.zen
1.740010e+00	2.283320e+00	20151203_gfpNIPBLcf1_G2G1\MitoSys2\LSM\gfpNIPBLcf1_G1\DE_W0002_P0027\DE_2_W0002_P0027_T0001\TR1_W0001_P0086\TR1_2_W0001_P0086_T0001_R1_P4_K1_Ch2-Ch1.zen
1.800010e+00	3.083310e+00	20151203_gfpNIPBLcf1_G2G1\MitoSys2\LSM\gfpNIPBLcf1_G1\DE_W0002_P0027\DE_2_W0002_P0027_T0001\TR1_W0001_P0086\TR1_2_W0001_P0086_T0001_R1_P4_K1_Ch2-Ch1.zen
1.860010e+00	3.066640e+00	20151203_gfpNIPBLcf1_G2G1\MitoSys2\LSM\gfpNIPBLcf1_G1\DE_W0002_P0027\DE_2_W0002_P0027_T0001\TR1_W0001_P0086\TR1_2_W0001_P0086_T0001_R1_P4_K1_Ch2-Ch1.zen
1.920020e+00	3.149980e+00	20151203_gfpNIPBLcf1_G2G1\MitoSys2\LSM\gfpNIPBLcf1_G1\DE_W0002_P0027\DE_2_W0002_P0027_T0001\TR1_W0001_P0086\TR1_2_W0001_P0086_T0001_R1_P4_K1_Ch2-Ch1.zen
1.980020e+00	3.766640e+00	20151203_gfpNIPBLcf1_G2G1\MitoSys2\LSM\gfpNIPBLcf1_G1\DE_W0002_P0027\DE_2_W0002_P0027_T0001\TR1_W0001_P0086\TR1_2_W0001_P0086_T0001_R1_P4_K1_Ch2-Ch1.zen
2.040020e+00	2.883310e+00	20151203_gfpNIPBLcf1_G2G1\MitoSys2\LSM\gfpNIPBLcf1_G1\DE_W0002_P0027\DE_2_W0002_P0027_T0001\TR1_W0001_P0086\TR1_2_W0001_P0086_T0001_R1_P4_K1_Ch2-Ch1.zen
2.100020e+00	2.883310e+00	20151203_gfpNIPBLcf1_G2G1\MitoSys2\LSM\gfpNIPBLcf1_G1\DE_W0002_P0027\DE_2_W0002_P0027_T0001\TR1_W0001_P0086\TR1_2_W0001_P0086_T0001_R1_P4_K1_Ch2-Ch1.zen
2.160020e+00	3.433310e+00	20151203_gfpNIPBLcf1_G2G1\MitoSys2\LSM\gfpNIPBLcf1_G1\DE_W0002_P0027\DE_2_W0002_P0027_T0001\TR1_W0001_P0086\TR1_2_W0001_P0086_T0001_R1_P4_K1_Ch2-Ch1.zen
2.220020e+00	2.916640e+00	20151203_gfpNIPBLcf1_G2G1\MitoSys2\LSM\gfpNIPBLcf1_G1\DE_W0002_P0027\DE_2_W0002_P0027_T0001\TR1_W0001_P0086\TR1_2_W0001_P0086_T0001_R1_P4_K1_Ch2-Ch1.zen
2.280020e+00	4.799960e+00	20151203_gfpNIPBLcf1_G2G1\MitoSys2\LSM\gfpNIPBLcf1_G1\DE_W0002_P0027\DE_2_W0002_P0027_T0001\TR1_W0001_P0086\TR1_2_W0001_P0086_T0001_R1_P4_K1_Ch2-Ch1.zen
2.340020e+00	4.233300e+00	20151203_gfpNIPBLcf1_G2G1\MitoSys2\LSM\gfpNIPBLcf1_G1\DE_W0002_P0027\DE_2_W0002_P0027_T0001\TR1_W0001_P0086\TR1_2_W0001_P0086_T0001_R1_P4_K1_Ch2-Ch1.zen
2.400020e+00	4.683300e+00	20151203_gfpNIPBLcf1_G2G1\MitoSys2\LSM\gfpNIPBLcf1_G1\DE_W0002_P0027\DE_2_W0002_P0027_T0001\TR1_W0001_P0086\TR1_2_W0001_P0086_T0001_R1_P4_K1_Ch2-Ch1.zen
2.460020e+00	3.983300e+00	20151203_gfpNIPBLcf1_G2G1\MitoSys2\LSM\gfpNIPBLcf1_G1\DE_W0002_P0027\DE_2_W0002_P0027_T0001\TR1_W0001_P0086\TR1_2_W0001_P0086_T0001_R1_P4_K1_Ch2-Ch1.zen
2.520020e+00	3.433310e+00	20151203_gfpNIPBLcf1_G2G1\MitoSys2\LSM\gfpNIPBLcf1_G1\DE_W0002_P0027\DE_2_W0002_P0027_T0001\TR1_W0001_P0086\TR1_2_W0001_P0086_T0001_R1_P4_K1_Ch2-Ch1.zen
2.580020e+00	2.183320e+00	20151203_gfpNIPBLcf1_G2G1\MitoSys2\LSM\gfpNIPBLcf1_G1\DE_W0002_P0027\DE_2_W0002_P0027_T0001\TR1_W0001_P0086\TR1_2_W0001_P0086_T0001_R1_P4_K1_Ch2-Ch1.zen
2.640020e+00	3.666640e+00	20151203_gfpNIPBLcf1_G2G1\MitoSys2\LSM\gfpNIPBLcf1_G1\DE_W0002_P0027\DE_2_W0002_P0027_T0001\TR1_W0001_P0086\TR1_2_W0001_P0086_T0001_R1_P4_K1_Ch2-Ch1.zen
2.700020e+00	3.133310e+00	20151203_gfpNIPBLcf1_G2G1\MitoSys2\LSM\gfpNIPBLcf1_G1\DE_W0002_P0027\DE_2_W0002_P0027_T0001\TR1_W0001_P0086\TR1_2_W0001_P0086_T0001_R1_P4_K1_Ch2-Ch1.zen
2.760020e+00	3.549970e+00	20151203_gfpNIPBLcf1_G2G1\MitoSys2\LSM\gfpNIPBLcf1_G1\DE_W0002_P0027\DE_2_W0002_P0027_T0001\TR1_W0001_P0086\TR1_2_W0001_P0086_T0001_R1_P4_K1_Ch2-Ch1.zen
2.820020e+00	4.266630e+00	20151203_gfpNIPBLcf1_G2G1\MitoSys2\LSM\gfpNIPBLcf1_G1\DE_W0002_P0027\DE_2_W0002_P0027_T0001\TR1_W0001_P0086\TR1_2_W0001_P0086_T0001_R1_P4_K1_Ch2-Ch1.zen
2.880020e+00	3.116640e+00	20151203_gfpNIPBLcf1_G2G1\MitoSys2\LSM\gfpNIPBLcf1_G1\DE_W0002_P0027\DE_2_W0002_P0027_T0001\TR1_W0001_P0086\TR1_2_W0001_P0086_T0001_R1_P4_K1_Ch2-Ch1.zen
2.940020e+00	3.233310e+00	20151203_gfpNIPBLcf1_G2G1\MitoSys2\LSM\gfpNIPBLcf1_G1\DE_W0002_P0027\DE_2_W0002_P0027_T0001\TR1_W0001_P0086\TR1_2_W0001_P0086_T0001_R1_P4_K1_Ch2-Ch1.zen
3.000020e+00	4.366630e+00	20151203_gfpNIPBLcf1_G2G1\MitoSys2\LSM\gfpNIPBLcf1_G1\DE_W0002_P0027\DE_2_W0002_P0027_T0001\TR1_W0001_P0086\TR1_2_W0001_P0086_T0001_R1_P4_K1_Ch2-Ch1.zen
3.060020e+00	4.233300e+00	20151203_gfpNIPBLcf1_G2G1\MitoSys2\LSM\gfpNIPBLcf1_G1\DE_W0002_P0027\DE_2_W0002_P0027_T0001\TR1_W0001_P0086\TR1_2_W0001_P0086_T0001_R1_P4_K1_Ch2-Ch1.zen
3.120020e+00	3.616640e+00	20151203_gfpNIPBLcf1_G2G1\MitoSys2\LSM\gfpNIPBLcf1_G1\DE_W0002_P0027\DE_2_W0002_P0027_T0001\TR1_W0001_P0086\TR1_2_W0001_P0086_T0001_R1_P4_K1_Ch2-Ch1.zen
3.180030e+00	2.666650e+00	20151203_gfpNIPBLcf1_G2G1\MitoSys2\LSM\gfpNIPBLcf1_G1\DE_W0002_P0027\DE_2_W0002_P0027_T0001\TR1_W0001_P0086\TR1_2_W0001_P0086_T0001_R1_P4_K1_Ch2-Ch1.zen
3.240030e+00	3.866640e+00	20151203_gfpNIPBLcf1_G2G1\MitoSys2\LSM\gfpNIPBLcf1_G1\DE_W0002_P0027\DE_2_W0002_P0027_T0001\TR1_W0001_P0086\TR1_2_W0001_P0086_T0001_R1_P4_K1_Ch2-Ch1.zen
3.300030e+00	3.583300e+00	20151203_gfpNIPBLcf1_G2G1\MitoSys2\LSM\gfpNIPBLcf1_G1\DE_W0002_P0027\DE_2_W0002_P0027_T0001\TR1_W0001_P0086\TR1_2_W0001_P0086_T0001_R1_P4_K1_Ch2-Ch1.zen
3.360030e+00	4.433300e+00	20151203_gfpNIPBLcf1_G2G1\MitoSys2\LSM\gfpNIPBLcf1_G1\DE_W0002_P0027\DE_2_W0002_P0027_T0001\TR1_W0001_P0086\TR1_2_W0001_P0086_T0001_R1_P4_K1_Ch2-Ch1.zen
3.420030e+00	3.749970e+00	20151203_gfpNIPBLcf1_G2G1\MitoSys2\LSM\gfpNIPBLcf1_G1\DE_W0002_P0027\DE_2_W0002_P0027_T0001\TR1_W0001_P0086\TR1_2_W0001_P0086_T0001_R1_P4_K1_Ch2-Ch1.zen
3.480030e+00	3.216640e+00	20151203_gfpNIPBLcf1_G2G1\MitoSys2\LSM\gfpNIPBLcf1_G1\DE_W0002_P0027\DE_2_W0002_P0027_T0001\TR1_W0001_P0086\TR1_2_W0001_P0086_T0001_R1_P4_K1_Ch2-Ch1.zen
3.540030e+00	3.116640e+00	20151203_gfpNIPBLcf1_G2G1\MitoSys2\LSM\gfpNIPBLcf1_G1\DE_W0002_P0027\DE_2_W0002_P0027_T0001\TR1_W0001_P0086\TR1_2_W0001_P0086_T0001_R1_P4_K1_Ch2-Ch1.zen
3.600030e+00	3.433310e+00	20151203_gfpNIPBLcf1_G2G1\MitoSys2\LSM\gfpNIPBLcf1_G1\DE_W0002_P0027\DE_2_W0002_P0027_T0001\TR1_W0001_P0086\TR1_2_W0001_P0086_T0001_R1_P4_K1_Ch2-Ch1.zen
3.660030e+00	2.899980e+00	20151203_gfpNIPBLcf1_G2G1\MitoSys2\LSM\gfpNIPBLcf1_G1\DE_W0002_P0027\DE_2_W0002_P0027_T0001\TR1_W0001_P0086\TR1_2_W0001_P0086_T0001_R1_P4_K1_Ch2-Ch1.zen
3.720030e+00	2.866640e+00	20151203_gfpNIPBLcf1_G2G1\MitoSys2\LSM\gfpNIPBLcf1_G1\DE_W0002_P0027\DE_2_W0002_P0027_T0001\TR1_W0001_P0086\TR1_2_W0001_P0086_T0001_R1_P4_K1_Ch2-Ch1.zen
3.780030e+00	3.549970e+00	20151203_gfpNIPBLcf1_G2G1\MitoSys2\LSM\gfpNIPBLcf1_G1\DE_W0002_P0027\DE_2_W0002_P0027_T0001\TR1_W0001_P0086\TR1_2_W0001_P0086_T0001_R1_P4_K1_Ch2-Ch1.zen
3.840030e+00	3.516640e+00	20151203_gfpNIPBLcf1_G2G1\MitoSys2\LSM\gfpNIPBLcf1_G1\DE_W0002_P0027\DE_2_W0002_P0027_T0001\TR1_W0001_P0086\TR1_2_W0001_P0086_T0001_R1_P4_K1_Ch2-Ch1.zen
3.900030e+00	3.183310e+00	20151203_gfpNIPBLcf1_G2G1\MitoSys2\LSM\gfpNIPBLcf1_G1\DE_W0002_P0027\DE_2_W0002_P0027_T0001\TR1_W0001_P0086\TR1_2_W0001_P0086_T0001_R1_P4_K1_Ch2-Ch1.zen
3.960030e+00	4.066630e+00	20151203_gfpNIPBLcf1_G2G1\MitoSys2\LSM\gfpNIPBLcf1_G1\DE_W0002_P0027\DE_2_W0002_P0027_T0001\TR1_W0001_P0086\TR1_2_W0001_P0086_T0001_R1_P4_K1_Ch2-Ch1.zen
4.020030e+00	3.516640e+00	20151203_gfpNIPBLcf1_G2G1\MitoSys2\LSM\gfpNIPBLcf1_G1\DE_W0002_P0027\DE_2_W0002_P0027_T0001\TR1_W0001_P0086\TR1_2_W0001_P0086_T0001_R1_P4_K1_Ch2-Ch1.zen
4.080030e+00	2.999980e+00	20151203_gfpNIPBLcf1_G2G1\MitoSys2\LSM\gfpNIPBLcf1_G1\DE_W0002_P0027\DE_2_W0002_P0027_T0001\TR1_W0001_P0086\TR1_2_W0001_P0086_T0001_R1_P4_K1_Ch2-Ch1.zen
4.140030e+00	3.116640e+00	20151203_gfpNIPBLcf1_G2G1\MitoSys2\LSM\gfpNIPBLcf1_G1\DE_W0002_P0027\DE_2_W0002_P0027_T0001\TR1_W0001_P0086\TR1_2_W0001_P0086_T0001_R1_P4_K1_Ch2-Ch1.zen
4.200030e+00	3.266640e+00	20151203_gfpNIPBLcf1_G2G1\MitoSys2\LSM\gfpNIPBLcf1_G1\DE_W0002_P0027\DE_2_W0002_P0027_T0001\TR1_W0001_P0086\TR1_2_W0001_P0086_T0001_R1_P4_K1_Ch2-Ch1.zen
4.260030e+00	3.899970e+00	20151203_gfpNIPBLcf1_G2G1\MitoSys2\LSM\gfpNIPBLcf1_G1\DE_W0002_P0027\DE_2_W0002_P0027_T0001\TR1_W0001_P0086\TR1_2_W0001_P0086_T0001_R1_P4_K1_Ch2-Ch1.zen
4.320030e+00	3.466640e+00	20151203_gfpNIPBLcf1_G2G1\MitoSys2\LSM\gfpNIPBLcf1_G1\DE_W0002_P0027\DE_2_W0002_P0027_T0001\TR1_W0001_P0086\TR1_2_W0001_P0086_T0001_R1_P4_K1_Ch2-Ch1.zen
4.380030e+00	3.699970e+00	20151203_gfpNIPBLcf1_G2G1\MitoSys2\LSM\gfpNIPBLcf1_G1\DE_W0002_P0027\DE_2_W0002_P0027_T0001\TR1_W0001_P0086\TR1_2_W0001_P0086_T0001_R1_P4_K1_Ch2-Ch1.zen
4.440040e+00	2.866640e+00	20151203_gfpNIPBLcf1_G2G1\MitoSys2\LSM\gfpNIPBLcf1_G1\DE_W0002_P0027\DE_2_W0002_P0027_T0001\TR1_W0001_P0086\TR1_2_W0001_P0086_T0001_R1_P4_K1_Ch2-Ch1.zen
4.500040e+00	3.283310e+00	20151203_gfpNIPBLcf1_G2G1\MitoSys2\LSM\gfpNIPBLcf1_G1\DE_W0002_P0027\DE_2_W0002_P0027_T0001\TR1_W0001_P0086\TR1_2_W0001_P0086_T0001_R1_P4_K1_Ch2-Ch1.zen
4.560040e+00	3.883300e+00	20151203_gfpNIPBLcf1_G2G1\MitoSys2\LSM\gfpNIPBLcf1_G1\DE_W0002_P0027\DE_2_W0002_P0027_T0001\TR1_W0001_P0086\TR1_2_W0001_P0086_T0001_R1_P4_K1_Ch2-Ch1.zen
4.620040e+00	3.416640e+00	20151203_gfpNIPBLcf1_G2G1\MitoSys2\LSM\gfpNIPBLcf1_G1\DE_W0002_P0027\DE_2_W0002_P0027_T0001\TR1_W0001_P0086\TR1_2_W0001_P0086_T0001_R1_P4_K1_Ch2-Ch1.zen
4.680040e+00	3.183310e+00	20151203_gfpNIPBLcf1_G2G1\MitoSys2\LSM\gfpNIPBLcf1_G1\DE_W0002_P0027\DE_2_W0002_P0027_T0001\TR1_W0001_P0086\TR1_2_W0001_P0086_T0001_R1_P4_K1_Ch2-Ch1.zen
4.740040e+00	3.033310e+00	20151203_gfpNIPBLcf1_G2G1\MitoSys2\LSM\gfpNIPBLcf1_G1\DE_W0002_P0027\DE_2_W0002_P0027_T0001\TR1_W0001_P0086\TR1_2_W0001_P0086_T0001_R1_P4_K1_Ch2-Ch1.zen
4.800040e+00	3.966640e+00	20151203_gfpNIPBLcf1_G2G1\MitoSys2\LSM\gfpNIPBLcf1_G1\DE_W0002_P0027\DE_2_W0002_P0027_T0001\TR1_W0001_P0086\TR1_2_W0001_P0086_T0001_R1_P4_K1_Ch2-Ch1.zen
4.860040e+00	4.399970e+00	20151203_gfpNIPBLcf1_G2G1\MitoSys2\LSM\gfpNIPBLcf1_G1\DE_W0002_P0027\DE_2_W0002_P0027_T0001\TR1_W0001_P0086\TR1_2_W0001_P0086_T0001_R1_P4_K1_Ch2-Ch1.zen
4.920040e+00	3.866640e+00	20151203_gfpNIPBLcf1_G2G1\MitoSys2\LSM\gfpNIPBLcf1_G1\DE_W0002_P0027\DE_2_W0002_P0027_T0001\TR1_W0001_P0086\TR1_2_W0001_P0086_T0001_R1_P4_K1_Ch2-Ch1.zen
4.980040e+00	3.866640e+00	20151203_gfpNIPBLcf1_G2G1\MitoSys2\LSM\gfpNIPBLcf1_G1\DE_W0002_P0027\DE_2_W0002_P0027_T0001\TR1_W0001_P0086\TR1_2_W0001_P0086_T0001_R1_P4_K1_Ch2-Ch1.zen
5.040040e+00	3.449970e+00	20151203_gfpNIPBLcf1_G2G1\MitoSys2\LSM\gfpNIPBLcf1_G1\DE_W0002_P0027\DE_2_W0002_P0027_T0001\TR1_W0001_P0086\TR1_2_W0001_P0086_T0001_R1_P4_K1_Ch2-Ch1.zen
5.100040e+00	3.316640e+00	20151203_gfpNIPBLcf1_G2G1\MitoSys2\LSM\gfpNIPBLcf1_G1\DE_W0002_P0027\DE_2_W0002_P0027_T0001\TR1_W0001_P0086\TR1_2_W0001_P0086_T0001_R1_P4_K1_Ch2-Ch1.zen
5.160040e+00	3.983300e+00	20151203_gfpNIPBLcf1_G2G1\MitoSys2\LSM\gfpNIPBLcf1_G1\DE_W0002_P0027\DE_2_W0002_P0027_T0001\TR1_W0001_P0086\TR1_2_W0001_P0086_T0001_R1_P4_K1_Ch2-Ch1.zen
5.220040e+00	2.949980e+00	20151203_gfpNIPBLcf1_G2G1\MitoSys2\LSM\gfpNIPBLcf1_G1\DE_W0002_P0027\DE_2_W0002_P0027_T0001\TR1_W0001_P0086\TR1_2_W0001_P0086_T0001_R1_P4_K1_Ch2-Ch1.zen
5.280040e+00	4.233300e+00	20151203_gfpNIPBLcf1_G2G1\MitoSys2\LSM\gfpNIPBLcf1_G1\DE_W0002_P0027\DE_2_W0002_P0027_T0001\TR1_W0001_P0086\TR1_2_W0001_P0086_T0001_R1_P4_K1_Ch2-Ch1.zen
5.340040e+00	4.249970e+00	20151203_gfpNIPBLcf1_G2G1\MitoSys2\LSM\gfpNIPBLcf1_G1\DE_W0002_P0027\DE_2_W0002_P0027_T0001\TR1_W0001_P0086\TR1_2_W0001_P0086_T0001_R1_P4_K1_Ch2-Ch1.zen
5.400040e+00	3.266640e+00	20151203_gfpNIPBLcf1_G2G1\MitoSys2\LSM\gfpNIPBLcf1_G1\DE_W0002_P0027\DE_2_W0002_P0027_T0001\TR1_W0001_P0086\TR1_2_W0001_P0086_T0001_R1_P4_K1_Ch2-Ch1.zen
5.460040e+00	2.133320e+00	20151203_gfpNIPBLcf1_G2G1\MitoSys2\LSM\gfpNIPBLcf1_G1\DE_W0002_P0027\DE_2_W0002_P0027_T0001\TR1_W0001_P0086\TR1_2_W0001_P0086_T0001_R1_P4_K1_Ch2-Ch1.zen
5.520040e+00	2.616650e+00	20151203_gfpNIPBLcf1_G2G1\MitoSys2\LSM\gfpNIPBLcf1_G1\DE_W0002_P0027\DE_2_W0002_P0027_T0001\TR1_W0001_P0086\TR1_2_W0001_P0086_T0001_R1_P4_K1_Ch2-Ch1.zen
5.580040e+00	3.499970e+00	20151203_gfpNIPBLcf1_G2G1\MitoSys2\LSM\gfpNIPBLcf1_G1\DE_W0002_P0027\DE_2_W0002_P0027_T0001\TR1_W0001_P0086\TR1_2_W0001_P0086_T0001_R1_P4_K1_Ch2-Ch1.zen
5.640040e+00	4.066630e+00	20151203_gfpNIPBLcf1_G2G1\MitoSys2\LSM\gfpNIPBLcf1_G1\DE_W0002_P0027\DE_2_W0002_P0027_T0001\TR1_W0001_P0086\TR1_2_W0001_P0086_T0001_R1_P4_K1_Ch2-Ch1.zen
5.700050e+00	4.099970e+00	20151203_gfpNIPBLcf1_G2G1\MitoSys2\LSM\gfpNIPBLcf1_G1\DE_W0002_P0027\DE_2_W0002_P0027_T0001\TR1_W0001_P0086\TR1_2_W0001_P0086_T0001_R1_P4_K1_Ch2-Ch1.zen
5.760050e+00	4.566630e+00	20151203_gfpNIPBLcf1_G2G1\MitoSys2\LSM\gfpNIPBLcf1_G1\DE_W0002_P0027\DE_2_W0002_P0027_T0001\TR1_W0001_P0086\TR1_2_W0001_P0086_T0001_R1_P4_K1_Ch2-Ch1.zen
5.820050e+00	3.266640e+00	20151203_gfpNIPBLcf1_G2G1\MitoSys2\LSM\gfpNIPBLcf1_G1\DE_W0002_P0027\DE_2_W0002_P0027_T0001\TR1_W0001_P0086\TR1_2_W0001_P0086_T0001_R1_P4_K1_Ch2-Ch1.zen
5.880050e+00	2.616650e+00	20151203_gfpNIPBLcf1_G2G1\MitoSys2\LSM\gfpNIPBLcf1_G1\DE_W0002_P0027\DE_2_W0002_P0027_T0001\TR1_W0001_P0086\TR1_2_W0001_P0086_T0001_R1_P4_K1_Ch2-Ch1.zen
5.940050e+00	3.999970e+00	20151203_gfpNIPBLcf1_G2G1\MitoSys2\LSM\gfpNIPBLcf1_G1\DE_W0002_P0027\DE_2_W0002_P0027_T0001\TR1_W0001_P0086\TR1_2_W0001_P0086_T0001_R1_P4_K1_Ch2-Ch1.zen
6.000050e+00	3.933300e+00	20151203_gfpNIPBLcf1_G2G1\MitoSys2\LSM\gfpNIPBLcf1_G1\DE_W0002_P0027\DE_2_W0002_P0027_T0001\TR1_W0001_P0086\TR1_2_W0001_P0086_T0001_R1_P4_K1_Ch2-Ch1.zen
6.060050e+00	3.533310e+00	20151203_gfpNIPBLcf1_G2G1\MitoSys2\LSM\gfpNIPBLcf1_G1\DE_W0002_P0027\DE_2_W0002_P0027_T0001\TR1_W0001_P0086\TR1_2_W0001_P0086_T0001_R1_P4_K1_Ch2-Ch1.zen
6.120050e+00	2.583310e+00	20151203_gfpNIPBLcf1_G2G1\MitoSys2\LSM\gfpNIPBLcf1_G1\DE_W0002_P0027\DE_2_W0002_P0027_T0001\TR1_W0001_P0086\TR1_2_W0001_P0086_T0001_R1_P4_K1_Ch2-Ch1.zen
6.180050e+00	3.449970e+00	20151203_gfpNIPBLcf1_G2G1\MitoSys2\LSM\gfpNIPBLcf1_G1\DE_W0002_P0027\DE_2_W0002_P0027_T0001\TR1_W0001_P0086\TR1_2_W0001_P0086_T0001_R1_P4_K1_Ch2-Ch1.zen
6.240050e+00	4.749960e+00	20151203_gfpNIPBLcf1_G2G1\MitoSys2\LSM\gfpNIPBLcf1_G1\DE_W0002_P0027\DE_2_W0002_P0027_T0001\TR1_W0001_P0086\TR1_2_W0001_P0086_T0001_R1_P4_K1_Ch2-Ch1.zen
6.300050e+00	4.566630e+00	20151203_gfpNIPBLcf1_G2G1\MitoSys2\LSM\gfpNIPBLcf1_G1\DE_W0002_P0027\DE_2_W0002_P0027_T0001\TR1_W0001_P0086\TR1_2_W0001_P0086_T0001_R1_P4_K1_Ch2-Ch1.zen
6.360050e+00	2.416650e+00	20151203_gfpNIPBLcf1_G2G1\MitoSys2\LSM\gfpNIPBLcf1_G1\DE_W0002_P0027\DE_2_W0002_P0027_T0001\TR1_W0001_P0086\TR1_2_W0001_P0086_T0001_R1_P4_K1_Ch2-Ch1.zen
6.420050e+00	3.816640e+00	20151203_gfpNIPBLcf1_G2G1\MitoSys2\LSM\gfpNIPBLcf1_G1\DE_W0002_P0027\DE_2_W0002_P0027_T0001\TR1_W0001_P0086\TR1_2_W0001_P0086_T0001_R1_P4_K1_Ch2-Ch1.zen
6.480050e+00	3.249970e+00	20151203_gfpNIPBLcf1_G2G1\MitoSys2\LSM\gfpNIPBLcf1_G1\DE_W0002_P0027\DE_2_W0002_P0027_T0001\TR1_W0001_P0086\TR1_2_W0001_P0086_T0001_R1_P4_K1_Ch2-Ch1.zen
6.540050e+00	4.349970e+00	20151203_gfpNIPBLcf1_G2G1\MitoSys2\LSM\gfpNIPBLcf1_G1\DE_W0002_P0027\DE_2_W0002_P0027_T0001\TR1_W0001_P0086\TR1_2_W0001_P0086_T0001_R1_P4_K1_Ch2-Ch1.zen
6.600050e+00	3.799970e+00	20151203_gfpNIPBLcf1_G2G1\MitoSys2\LSM\gfpNIPBLcf1_G1\DE_W0002_P0027\DE_2_W0002_P0027_T0001\TR1_W0001_P0086\TR1_2_W0001_P0086_T0001_R1_P4_K1_Ch2-Ch1.zen
6.660050e+00	4.333300e+00	20151203_gfpNIPBLcf1_G2G1\MitoSys2\LSM\gfpNIPBLcf1_G1\DE_W0002_P0027\DE_2_W0002_P0027_T0001\TR1_W0001_P0086\TR1_2_W0001_P0086_T0001_R1_P4_K1_Ch2-Ch1.zen
6.720050e+00	4.033300e+00	20151203_gfpNIPBLcf1_G2G1\MitoSys2\LSM\gfpNIPBLcf1_G1\DE_W0002_P0027\DE_2_W0002_P0027_T0001\TR1_W0001_P0086\TR1_2_W0001_P0086_T0001_R1_P4_K1_Ch2-Ch1.zen
6.780050e+00	2.216650e+00	20151203_gfpNIPBLcf1_G2G1\MitoSys2\LSM\gfpNIPBLcf1_G1\DE_W0002_P0027\DE_2_W0002_P0027_T0001\TR1_W0001_P0086\TR1_2_W0001_P0086_T0001_R1_P4_K1_Ch2-Ch1.zen
6.840050e+00	3.433310e+00	20151203_gfpNIPBLcf1_G2G1\MitoSys2\LSM\gfpNIPBLcf1_G1\DE_W0002_P0027\DE_2_W0002_P0027_T0001\TR1_W0001_P0086\TR1_2_W0001_P0086_T0001_R1_P4_K1_Ch2-Ch1.zen
6.900050e+00	3.116640e+00	20151203_gfpNIPBLcf1_G2G1\MitoSys2\LSM\gfpNIPBLcf1_G1\DE_W0002_P0027\DE_2_W0002_P0027_T0001\TR1_W0001_P0086\TR1_2_W0001_P0086_T0001_R1_P4_K1_Ch2-Ch1.zen
6.960050e+00	3.599970e+00	20151203_gfpNIPBLcf1_G2G1\MitoSys2\LSM\gfpNIPBLcf1_G1\DE_W0002_P0027\DE_2_W0002_P0027_T0001\TR1_W0001_P0086\TR1_2_W0001_P0086_T0001_R1_P4_K1_Ch2-Ch1.zen
7.020060e+00	4.433300e+00	20151203_gfpNIPBLcf1_G2G1\MitoSys2\LSM\gfpNIPBLcf1_G1\DE_W0002_P0027\DE_2_W0002_P0027_T0001\TR1_W0001_P0086\TR1_2_W0001_P0086_T0001_R1_P4_K1_Ch2-Ch1.zen
7.080060e+00	2.599980e+00	20151203_gfpNIPBLcf1_G2G1\MitoSys2\LSM\gfpNIPBLcf1_G1\DE_W0002_P0027\DE_2_W0002_P0027_T0001\TR1_W0001_P0086\TR1_2_W0001_P0086_T0001_R1_P4_K1_Ch2-Ch1.zen
7.140060e+00	2.949980e+00	20151203_gfpNIPBLcf1_G2G1\MitoSys2\LSM\gfpNIPBLcf1_G1\DE_W0002_P0027\DE_2_W0002_P0027_T0001\TR1_W0001_P0086\TR1_2_W0001_P0086_T0001_R1_P4_K1_Ch2-Ch1.zen
7.200060e+00	2.883310e+00	20151203_gfpNIPBLcf1_G2G1\MitoSys2\LSM\gfpNIPBLcf1_G1\DE_W0002_P0027\DE_2_W0002_P0027_T0001\TR1_W0001_P0086\TR1_2_W0001_P0086_T0001_R1_P4_K1_Ch2-Ch1.zen
7.260060e+00	2.899980e+00	20151203_gfpNIPBLcf1_G2G1\MitoSys2\LSM\gfpNIPBLcf1_G1\DE_W0002_P0027\DE_2_W0002_P0027_T0001\TR1_W0001_P0086\TR1_2_W0001_P0086_T0001_R1_P4_K1_Ch2-Ch1.zen
7.320060e+00	3.933300e+00	20151203_gfpNIPBLcf1_G2G1\MitoSys2\LSM\gfpNIPBLcf1_G1\DE_W0002_P0027\DE_2_W0002_P0027_T0001\TR1_W0001_P0086\TR1_2_W0001_P0086_T0001_R1_P4_K1_Ch2-Ch1.zen
7.380060e+00	4.649960e+00	20151203_gfpNIPBLcf1_G2G1\MitoSys2\LSM\gfpNIPBLcf1_G1\DE_W0002_P0027\DE_2_W0002_P0027_T0001\TR1_W0001_P0086\TR1_2_W0001_P0086_T0001_R1_P4_K1_Ch2-Ch1.zen
7.440060e+00	4.116630e+00	20151203_gfpNIPBLcf1_G2G1\MitoSys2\LSM\gfpNIPBLcf1_G1\DE_W0002_P0027\DE_2_W0002_P0027_T0001\TR1_W0001_P0086\TR1_2_W0001_P0086_T0001_R1_P4_K1_Ch2-Ch1.zen
7.500060e+00	4.799960e+00	20151203_gfpNIPBLcf1_G2G1\MitoSys2\LSM\gfpNIPBLcf1_G1\DE_W0002_P0027\DE_2_W0002_P0027_T0001\TR1_W0001_P0086\TR1_2_W0001_P0086_T0001_R1_P4_K1_Ch2-Ch1.zen
7.560060e+00	4.266630e+00	20151203_gfpNIPBLcf1_G2G1\MitoSys2\LSM\gfpNIPBLcf1_G1\DE_W0002_P0027\DE_2_W0002_P0027_T0001\TR1_W0001_P0086\TR1_2_W0001_P0086_T0001_R1_P4_K1_Ch2-Ch1.zen
7.620060e+00	3.549970e+00	20151203_gfpNIPBLcf1_G2G1\MitoSys2\LSM\gfpNIPBLcf1_G1\DE_W0002_P0027\DE_2_W0002_P0027_T0001\TR1_W0001_P0086\TR1_2_W0001_P0086_T0001_R1_P4_K1_Ch2-Ch1.zen
7.680060e+00	3.699970e+00	20151203_gfpNIPBLcf1_G2G1\MitoSys2\LSM\gfpNIPBLcf1_G1\DE_W0002_P0027\DE_2_W0002_P0027_T0001\TR1_W0001_P0086\TR1_2_W0001_P0086_T0001_R1_P4_K1_Ch2-Ch1.zen
7.740060e+00	4.549960e+00	20151203_gfpNIPBLcf1_G2G1\MitoSys2\LSM\gfpNIPBLcf1_G1\DE_W0002_P0027\DE_2_W0002_P0027_T0001\TR1_W0001_P0086\TR1_2_W0001_P0086_T0001_R1_P4_K1_Ch2-Ch1.zen
7.800060e+00	2.766640e+00	20151203_gfpNIPBLcf1_G2G1\MitoSys2\LSM\gfpNIPBLcf1_G1\DE_W0002_P0027\DE_2_W0002_P0027_T0001\TR1_W0001_P0086\TR1_2_W0001_P0086_T0001_R1_P4_K1_Ch2-Ch1.zen
7.860060e+00	3.383310e+00	20151203_gfpNIPBLcf1_G2G1\MitoSys2\LSM\gfpNIPBLcf1_G1\DE_W0002_P0027\DE_2_W0002_P0027_T0001\TR1_W0001_P0086\TR1_2_W0001_P0086_T0001_R1_P4_K1_Ch2-Ch1.zen
7.920060e+00	4.233300e+00	20151203_gfpNIPBLcf1_G2G1\MitoSys2\LSM\gfpNIPBLcf1_G1\DE_W0002_P0027\DE_2_W0002_P0027_T0001\TR1_W0001_P0086\TR1_2_W0001_P0086_T0001_R1_P4_K1_Ch2-Ch1.zen
7.980060e+00	2.866640e+00	20151203_gfpNIPBLcf1_G2G1\MitoSys2\LSM\gfpNIPBLcf1_G1\DE_W0002_P0027\DE_2_W0002_P0027_T0001\TR1_W0001_P0086\TR1_2_W0001_P0086_T0001_R1_P4_K1_Ch2-Ch1.zen
8.040060e+00	2.683310e+00	20151203_gfpNIPBLcf1_G2G1\MitoSys2\LSM\gfpNIPBLcf1_G1\DE_W0002_P0027\DE_2_W0002_P0027_T0001\TR1_W0001_P0086\TR1_2_W0001_P0086_T0001_R1_P4_K1_Ch2-Ch1.zen
8.100060e+00	3.216640e+00	20151203_gfpNIPBLcf1_G2G1\MitoSys2\LSM\gfpNIPBLcf1_G1\DE_W0002_P0027\DE_2_W0002_P0027_T0001\TR1_W0001_P0086\TR1_2_W0001_P0086_T0001_R1_P4_K1_Ch2-Ch1.zen
8.160060e+00	3.416640e+00	20151203_gfpNIPBLcf1_G2G1\MitoSys2\LSM\gfpNIPBLcf1_G1\DE_W0002_P0027\DE_2_W0002_P0027_T0001\TR1_W0001_P0086\TR1_2_W0001_P0086_T0001_R1_P4_K1_Ch2-Ch1.zen
8.220070e+00	2.616650e+00	20151203_gfpNIPBLcf1_G2G1\MitoSys2\LSM\gfpNIPBLcf1_G1\DE_W0002_P0027\DE_2_W0002_P0027_T0001\TR1_W0001_P0086\TR1_2_W0001_P0086_T0001_R1_P4_K1_Ch2-Ch1.zen
8.280070e+00	3.533310e+00	20151203_gfpNIPBLcf1_G2G1\MitoSys2\LSM\gfpNIPBLcf1_G1\DE_W0002_P0027\DE_2_W0002_P0027_T0001\TR1_W0001_P0086\TR1_2_W0001_P0086_T0001_R1_P4_K1_Ch2-Ch1.zen
8.340070e+00	3.883300e+00	20151203_gfpNIPBLcf1_G2G1\MitoSys2\LSM\gfpNIPBLcf1_G1\DE_W0002_P0027\DE_2_W0002_P0027_T0001\TR1_W0001_P0086\TR1_2_W0001_P0086_T0001_R1_P4_K1_Ch2-Ch1.zen
8.400070e+00	3.666640e+00	20151203_gfpNIPBLcf1_G2G1\MitoSys2\LSM\gfpNIPBLcf1_G1\DE_W0002_P0027\DE_2_W0002_P0027_T0001\TR1_W0001_P0086\TR1_2_W0001_P0086_T0001_R1_P4_K1_Ch2-Ch1.zen
8.460070e+00	3.616640e+00	20151203_gfpNIPBLcf1_G2G1\MitoSys2\LSM\gfpNIPBLcf1_G1\DE_W0002_P0027\DE_2_W0002_P0027_T0001\TR1_W0001_P0086\TR1_2_W0001_P0086_T0001_R1_P4_K1_Ch2-Ch1.zen
8.520070e+00	3.699970e+00	20151203_gfpNIPBLcf1_G2G1\MitoSys2\LSM\gfpNIPBLcf1_G1\DE_W0002_P0027\DE_2_W0002_P0027_T0001\TR1_W0001_P0086\TR1_2_W0001_P0086_T0001_R1_P4_K1_Ch2-Ch1.zen
8.580070e+00	2.949980e+00	20151203_gfpNIPBLcf1_G2G1\MitoSys2\LSM\gfpNIPBLcf1_G1\DE_W0002_P0027\DE_2_W0002_P0027_T0001\TR1_W0001_P0086\TR1_2_W0001_P0086_T0001_R1_P4_K1_Ch2-Ch1.zen
8.640070e+00	3.666640e+00	20151203_gfpNIPBLcf1_G2G1\MitoSys2\LSM\gfpNIPBLcf1_G1\DE_W0002_P0027\DE_2_W0002_P0027_T0001\TR1_W0001_P0086\TR1_2_W0001_P0086_T0001_R1_P4_K1_Ch2-Ch1.zen
8.700070e+00	3.133310e+00	20151203_gfpNIPBLcf1_G2G1\MitoSys2\LSM\gfpNIPBLcf1_G1\DE_W0002_P0027\DE_2_W0002_P0027_T0001\TR1_W0001_P0086\TR1_2_W0001_P0086_T0001_R1_P4_K1_Ch2-Ch1.zen
8.760070e+00	3.516640e+00	20151203_gfpNIPBLcf1_G2G1\MitoSys2\LSM\gfpNIPBLcf1_G1\DE_W0002_P0027\DE_2_W0002_P0027_T0001\TR1_W0001_P0086\TR1_2_W0001_P0086_T0001_R1_P4_K1_Ch2-Ch1.zen
8.820070e+00	4.466630e+00	20151203_gfpNIPBLcf1_G2G1\MitoSys2\LSM\gfpNIPBLcf1_G1\DE_W0002_P0027\DE_2_W0002_P0027_T0001\TR1_W0001_P0086\TR1_2_W0001_P0086_T0001_R1_P4_K1_Ch2-Ch1.zen
8.880070e+00	6.016620e+00	20151203_gfpNIPBLcf1_G2G1\MitoSys2\LSM\gfpNIPBLcf1_G1\DE_W0002_P0027\DE_2_W0002_P0027_T0001\TR1_W0001_P0086\TR1_2_W0001_P0086_T0001_R1_P4_K1_Ch2-Ch1.zen
8.940070e+00	2.616650e+00	20151203_gfpNIPBLcf1_G2G1\MitoSys2\LSM\gfpNIPBLcf1_G1\DE_W0002_P0027\DE_2_W0002_P0027_T0001\TR1_W0001_P0086\TR1_2_W0001_P0086_T0001_R1_P4_K1_Ch2-Ch1.zen
9.000070e+00	2.149980e+00	20151203_gfpNIPBLcf1_G2G1\MitoSys2\LSM\gfpNIPBLcf1_G1\DE_W0002_P0027\DE_2_W0002_P0027_T0001\TR1_W0001_P0086\TR1_2_W0001_P0086_T0001_R1_P4_K1_Ch2-Ch1.zen
9.060070e+00	2.149980e+00	20151203_gfpNIPBLcf1_G2G1\MitoSys2\LSM\gfpNIPBLcf1_G1\DE_W0002_P0027\DE_2_W0002_P0027_T0001\TR1_W0001_P0086\TR1_2_W0001_P0086_T0001_R1_P4_K1_Ch2-Ch1.zen
9.120070e+00	3.799970e+00	20151203_gfpNIPBLcf1_G2G1\MitoSys2\LSM\gfpNIPBLcf1_G1\DE_W0002_P0027\DE_2_W0002_P0027_T0001\TR1_W0001_P0086\TR1_2_W0001_P0086_T0001_R1_P4_K1_Ch2-Ch1.zen
9.180070e+00	3.083310e+00	20151203_gfpNIPBLcf1_G2G1\MitoSys2\LSM\gfpNIPBLcf1_G1\DE_W0002_P0027\DE_2_W0002_P0027_T0001\TR1_W0001_P0086\TR1_2_W0001_P0086_T0001_R1_P4_K1_Ch2-Ch1.zen
9.240070e+00	3.666640e+00	20151203_gfpNIPBLcf1_G2G1\MitoSys2\LSM\gfpNIPBLcf1_G1\DE_W0002_P0027\DE_2_W0002_P0027_T0001\TR1_W0001_P0086\TR1_2_W0001_P0086_T0001_R1_P4_K1_Ch2-Ch1.zen
9.300070e+00	3.683300e+00	20151203_gfpNIPBLcf1_G2G1\MitoSys2\LSM\gfpNIPBLcf1_G1\DE_W0002_P0027\DE_2_W0002_P0027_T0001\TR1_W0001_P0086\TR1_2_W0001_P0086_T0001_R1_P4_K1_Ch2-Ch1.zen
9.360070e+00	2.699980e+00	20151203_gfpNIPBLcf1_G2G1\MitoSys2\LSM\gfpNIPBLcf1_G1\DE_W0002_P0027\DE_2_W0002_P0027_T0001\TR1_W0001_P0086\TR1_2_W0001_P0086_T0001_R1_P4_K1_Ch2-Ch1.zen
9.420070e+00	3.433310e+00	20151203_gfpNIPBLcf1_G2G1\MitoSys2\LSM\gfpNIPBLcf1_G1\DE_W0002_P0027\DE_2_W0002_P0027_T0001\TR1_W0001_P0086\TR1_2_W0001_P0086_T0001_R1_P4_K1_Ch2-Ch1.zen
9.480070e+00	4.066630e+00	20151203_gfpNIPBLcf1_G2G1\MitoSys2\LSM\gfpNIPBLcf1_G1\DE_W0002_P0027\DE_2_W0002_P0027_T0001\TR1_W0001_P0086\TR1_2_W0001_P0086_T0001_R1_P4_K1_Ch2-Ch1.zen
9.540080e+00	2.583310e+00	20151203_gfpNIPBLcf1_G2G1\MitoSys2\LSM\gfpNIPBLcf1_G1\DE_W0002_P0027\DE_2_W0002_P0027_T0001\TR1_W0001_P0086\TR1_2_W0001_P0086_T0001_R1_P4_K1_Ch2-Ch1.zen
9.600080e+00	4.983290e+00	20151203_gfpNIPBLcf1_G2G1\MitoSys2\LSM\gfpNIPBLcf1_G1\DE_W0002_P0027\DE_2_W0002_P0027_T0001\TR1_W0001_P0086\TR1_2_W0001_P0086_T0001_R1_P4_K1_Ch2-Ch1.zen
9.660080e+00	3.916640e+00	20151203_gfpNIPBLcf1_G2G1\MitoSys2\LSM\gfpNIPBLcf1_G1\DE_W0002_P0027\DE_2_W0002_P0027_T0001\TR1_W0001_P0086\TR1_2_W0001_P0086_T0001_R1_P4_K1_Ch2-Ch1.zen
9.720080e+00	3.349970e+00	20151203_gfpNIPBLcf1_G2G1\MitoSys2\LSM\gfpNIPBLcf1_G1\DE_W0002_P0027\DE_2_W0002_P0027_T0001\TR1_W0001_P0086\TR1_2_W0001_P0086_T0001_R1_P4_K1_Ch2-Ch1.zen
9.780080e+00	3.733300e+00	20151203_gfpNIPBLcf1_G2G1\MitoSys2\LSM\gfpNIPBLcf1_G1\DE_W0002_P0027\DE_2_W0002_P0027_T0001\TR1_W0001_P0086\TR1_2_W0001_P0086_T0001_R1_P4_K1_Ch2-Ch1.zen
9.840080e+00	3.333310e+00	20151203_gfpNIPBLcf1_G2G1\MitoSys2\LSM\gfpNIPBLcf1_G1\DE_W0002_P0027\DE_2_W0002_P0027_T0001\TR1_W0001_P0086\TR1_2_W0001_P0086_T0001_R1_P4_K1_Ch2-Ch1.zen
9.900080e+00	5.416620e+00	20151203_gfpNIPBLcf1_G2G1\MitoSys2\LSM\gfpNIPBLcf1_G1\DE_W0002_P0027\DE_2_W0002_P0027_T0001\TR1_W0001_P0086\TR1_2_W0001_P0086_T0001_R1_P4_K1_Ch2-Ch1.zen
9.960080e+00	4.733300e+00	20151203_gfpNIPBLcf1_G2G1\MitoSys2\LSM\gfpNIPBLcf1_G1\DE_W0002_P0027\DE_2_W0002_P0027_T0001\TR1_W0001_P0086\TR1_2_W0001_P0086_T0001_R1_P4_K1_Ch2-Ch1.zen
1.002008e+01	3.533310e+00	20151203_gfpNIPBLcf1_G2G1\MitoSys2\LSM\gfpNIPBLcf1_G1\DE_W0002_P0027\DE_2_W0002_P0027_T0001\TR1_W0001_P0086\TR1_2_W0001_P0086_T0001_R1_P4_K1_Ch2-Ch1.zen
1.008008e+01	3.866640e+00	20151203_gfpNIPBLcf1_G2G1\MitoSys2\LSM\gfpNIPBLcf1_G1\DE_W0002_P0027\DE_2_W0002_P0027_T0001\TR1_W0001_P0086\TR1_2_W0001_P0086_T0001_R1_P4_K1_Ch2-Ch1.zen
1.014008e+01	3.433310e+00	20151203_gfpNIPBLcf1_G2G1\MitoSys2\LSM\gfpNIPBLcf1_G1\DE_W0002_P0027\DE_2_W0002_P0027_T0001\TR1_W0001_P0086\TR1_2_W0001_P0086_T0001_R1_P4_K1_Ch2-Ch1.zen
1.020008e+01	4.116630e+00	20151203_gfpNIPBLcf1_G2G1\MitoSys2\LSM\gfpNIPBLcf1_G1\DE_W0002_P0027\DE_2_W0002_P0027_T0001\TR1_W0001_P0086\TR1_2_W0001_P0086_T0001_R1_P4_K1_Ch2-Ch1.zen
1.026008e+01	3.416640e+00	20151203_gfpNIPBLcf1_G2G1\MitoSys2\LSM\gfpNIPBLcf1_G1\DE_W0002_P0027\DE_2_W0002_P0027_T0001\TR1_W0001_P0086\TR1_2_W0001_P0086_T0001_R1_P4_K1_Ch2-Ch1.zen
1.032008e+01	3.599970e+00	20151203_gfpNIPBLcf1_G2G1\MitoSys2\LSM\gfpNIPBLcf1_G1\DE_W0002_P0027\DE_2_W0002_P0027_T0001\TR1_W0001_P0086\TR1_2_W0001_P0086_T0001_R1_P4_K1_Ch2-Ch1.zen
1.038008e+01	2.999980e+00	20151203_gfpNIPBLcf1_G2G1\MitoSys2\LSM\gfpNIPBLcf1_G1\DE_W0002_P0027\DE_2_W0002_P0027_T0001\TR1_W0001_P0086\TR1_2_W0001_P0086_T0001_R1_P4_K1_Ch2-Ch1.zen
1.044008e+01	4.883290e+00	20151203_gfpNIPBLcf1_G2G1\MitoSys2\LSM\gfpNIPBLcf1_G1\DE_W0002_P0027\DE_2_W0002_P0027_T0001\TR1_W0001_P0086\TR1_2_W0001_P0086_T0001_R1_P4_K1_Ch2-Ch1.zen
1.050008e+01	4.783300e+00	20151203_gfpNIPBLcf1_G2G1\MitoSys2\LSM\gfpNIPBLcf1_G1\DE_W0002_P0027\DE_2_W0002_P0027_T0001\TR1_W0001_P0086\TR1_2_W0001_P0086_T0001_R1_P4_K1_Ch2-Ch1.zen
1.056008e+01	2.649980e+00	20151203_gfpNIPBLcf1_G2G1\MitoSys2\LSM\gfpNIPBLcf1_G1\DE_W0002_P0027\DE_2_W0002_P0027_T0001\TR1_W0001_P0086\TR1_2_W0001_P0086_T0001_R1_P4_K1_Ch2-Ch1.zen
1.062008e+01	2.933310e+00	20151203_gfpNIPBLcf1_G2G1\MitoSys2\LSM\gfpNIPBLcf1_G1\DE_W0002_P0027\DE_2_W0002_P0027_T0001\TR1_W0001_P0086\TR1_2_W0001_P0086_T0001_R1_P4_K1_Ch2-Ch1.zen
1.068008e+01	3.366640e+00	20151203_gfpNIPBLcf1_G2G1\MitoSys2\LSM\gfpNIPBLcf1_G1\DE_W0002_P0027\DE_2_W0002_P0027_T0001\TR1_W0001_P0086\TR1_2_W0001_P0086_T0001_R1_P4_K1_Ch2-Ch1.zen
1.074008e+01	2.416650e+00	20151203_gfpNIPBLcf1_G2G1\MitoSys2\LSM\gfpNIPBLcf1_G1\DE_W0002_P0027\DE_2_W0002_P0027_T0001\TR1_W0001_P0086\TR1_2_W0001_P0086_T0001_R1_P4_K1_Ch2-Ch1.zen
1.080009e+01	2.499980e+00	20151203_gfpNIPBLcf1_G2G1\MitoSys2\LSM\gfpNIPBLcf1_G1\DE_W0002_P0027\DE_2_W0002_P0027_T0001\TR1_W0001_P0086\TR1_2_W0001_P0086_T0001_R1_P4_K1_Ch2-Ch1.zen
1.086009e+01	2.466650e+00	20151203_gfpNIPBLcf1_G2G1\MitoSys2\LSM\gfpNIPBLcf1_G1\DE_W0002_P0027\DE_2_W0002_P0027_T0001\TR1_W0001_P0086\TR1_2_W0001_P0086_T0001_R1_P4_K1_Ch2-Ch1.zen
1.092009e+01	2.566650e+00	20151203_gfpNIPBLcf1_G2G1\MitoSys2\LSM\gfpNIPBLcf1_G1\DE_W0002_P0027\DE_2_W0002_P0027_T0001\TR1_W0001_P0086\TR1_2_W0001_P0086_T0001_R1_P4_K1_Ch2-Ch1.zen
1.098009e+01	2.133320e+00	20151203_gfpNIPBLcf1_G2G1\MitoSys2\LSM\gfpNIPBLcf1_G1\DE_W0002_P0027\DE_2_W0002_P0027_T0001\TR1_W0001_P0086\TR1_2_W0001_P0086_T0001_R1_P4_K1_Ch2-Ch1.zen
1.104009e+01	2.933310e+00	20151203_gfpNIPBLcf1_G2G1\MitoSys2\LSM\gfpNIPBLcf1_G1\DE_W0002_P0027\DE_2_W0002_P0027_T0001\TR1_W0001_P0086\TR1_2_W0001_P0086_T0001_R1_P4_K1_Ch2-Ch1.zen
1.110009e+01	3.733300e+00	20151203_gfpNIPBLcf1_G2G1\MitoSys2\LSM\gfpNIPBLcf1_G1\DE_W0002_P0027\DE_2_W0002_P0027_T0001\TR1_W0001_P0086\TR1_2_W0001_P0086_T0001_R1_P4_K1_Ch2-Ch1.zen
1.116009e+01	3.916640e+00	20151203_gfpNIPBLcf1_G2G1\MitoSys2\LSM\gfpNIPBLcf1_G1\DE_W0002_P0027\DE_2_W0002_P0027_T0001\TR1_W0001_P0086\TR1_2_W0001_P0086_T0001_R1_P4_K1_Ch2-Ch1.zen
1.122009e+01	3.183310e+00	20151203_gfpNIPBLcf1_G2G1\MitoSys2\LSM\gfpNIPBLcf1_G1\DE_W0002_P0027\DE_2_W0002_P0027_T0001\TR1_W0001_P0086\TR1_2_W0001_P0086_T0001_R1_P4_K1_Ch2-Ch1.zen
1.128009e+01	3.116640e+00	20151203_gfpNIPBLcf1_G2G1\MitoSys2\LSM\gfpNIPBLcf1_G1\DE_W0002_P0027\DE_2_W0002_P0027_T0001\TR1_W0001_P0086\TR1_2_W0001_P0086_T0001_R1_P4_K1_Ch2-Ch1.zen
1.134009e+01	2.449980e+00	20151203_gfpNIPBLcf1_G2G1\MitoSys2\LSM\gfpNIPBLcf1_G1\DE_W0002_P0027\DE_2_W0002_P0027_T0001\TR1_W0001_P0086\TR1_2_W0001_P0086_T0001_R1_P4_K1_Ch2-Ch1.zen
1.140009e+01	3.149980e+00	20151203_gfpNIPBLcf1_G2G1\MitoSys2\LSM\gfpNIPBLcf1_G1\DE_W0002_P0027\DE_2_W0002_P0027_T0001\TR1_W0001_P0086\TR1_2_W0001_P0086_T0001_R1_P4_K1_Ch2-Ch1.zen
1.146009e+01	3.816640e+00	20151203_gfpNIPBLcf1_G2G1\MitoSys2\LSM\gfpNIPBLcf1_G1\DE_W0002_P0027\DE_2_W0002_P0027_T0001\TR1_W0001_P0086\TR1_2_W0001_P0086_T0001_R1_P4_K1_Ch2-Ch1.zen
1.152009e+01	3.899970e+00	20151203_gfpNIPBLcf1_G2G1\MitoSys2\LSM\gfpNIPBLcf1_G1\DE_W0002_P0027\DE_2_W0002_P0027_T0001\TR1_W0001_P0086\TR1_2_W0001_P0086_T0001_R1_P4_K1_Ch2-Ch1.zen
1.158009e+01	4.366630e+00	20151203_gfpNIPBLcf1_G2G1\MitoSys2\LSM\gfpNIPBLcf1_G1\DE_W0002_P0027\DE_2_W0002_P0027_T0001\TR1_W0001_P0086\TR1_2_W0001_P0086_T0001_R1_P4_K1_Ch2-Ch1.zen
1.164009e+01	3.099980e+00	20151203_gfpNIPBLcf1_G2G1\MitoSys2\LSM\gfpNIPBLcf1_G1\DE_W0002_P0027\DE_2_W0002_P0027_T0001\TR1_W0001_P0086\TR1_2_W0001_P0086_T0001_R1_P4_K1_Ch2-Ch1.zen
1.170009e+01	2.949980e+00	20151203_gfpNIPBLcf1_G2G1\MitoSys2\LSM\gfpNIPBLcf1_G1\DE_W0002_P0027\DE_2_W0002_P0027_T0001\TR1_W0001_P0086\TR1_2_W0001_P0086_T0001_R1_P4_K1_Ch2-Ch1.zen
1.176009e+01	3.066640e+00	20151203_gfpNIPBLcf1_G2G1\MitoSys2\LSM\gfpNIPBLcf1_G1\DE_W0002_P0027\DE_2_W0002_P0027_T0001\TR1_W0001_P0086\TR1_2_W0001_P0086_T0001_R1_P4_K1_Ch2-Ch1.zen
1.182009e+01	2.899980e+00	20151203_gfpNIPBLcf1_G2G1\MitoSys2\LSM\gfpNIPBLcf1_G1\DE_W0002_P0027\DE_2_W0002_P0027_T0001\TR1_W0001_P0086\TR1_2_W0001_P0086_T0001_R1_P4_K1_Ch2-Ch1.zen
1.188009e+01	2.899980e+00	20151203_gfpNIPBLcf1_G2G1\MitoSys2\LSM\gfpNIPBLcf1_G1\DE_W0002_P0027\DE_2_W0002_P0027_T0001\TR1_W0001_P0086\TR1_2_W0001_P0086_T0001_R1_P4_K1_Ch2-Ch1.zen
1.194009e+01	2.983310e+00	20151203_gfpNIPBLcf1_G2G1\MitoSys2\LSM\gfpNIPBLcf1_G1\DE_W0002_P0027\DE_2_W0002_P0027_T0001\TR1_W0001_P0086\TR1_2_W0001_P0086_T0001_R1_P4_K1_Ch2-Ch1.zen
1.200010e+01	3.433310e+00	20151203_gfpNIPBLcf1_G2G1\MitoSys2\LSM\gfpNIPBLcf1_G1\DE_W0002_P0027\DE_2_W0002_P0027_T0001\TR1_W0001_P0086\TR1_2_W0001_P0086_T0001_R1_P4_K1_Ch2-Ch1.zen
1.206010e+01	5.633290e+00	20151203_gfpNIPBLcf1_G2G1\MitoSys2\LSM\gfpNIPBLcf1_G1\DE_W0002_P0027\DE_2_W0002_P0027_T0001\TR1_W0001_P0086\TR1_2_W0001_P0086_T0001_R1_P4_K1_Ch2-Ch1.zen
1.212010e+01	3.299970e+00	20151203_gfpNIPBLcf1_G2G1\MitoSys2\LSM\gfpNIPBLcf1_G1\DE_W0002_P0027\DE_2_W0002_P0027_T0001\TR1_W0001_P0086\TR1_2_W0001_P0086_T0001_R1_P4_K1_Ch2-Ch1.zen
1.218010e+01	2.549980e+00	20151203_gfpNIPBLcf1_G2G1\MitoSys2\LSM\gfpNIPBLcf1_G1\DE_W0002_P0027\DE_2_W0002_P0027_T0001\TR1_W0001_P0086\TR1_2_W0001_P0086_T0001_R1_P4_K1_Ch2-Ch1.zen
1.224010e+01	3.449970e+00	20151203_gfpNIPBLcf1_G2G1\MitoSys2\LSM\gfpNIPBLcf1_G1\DE_W0002_P0027\DE_2_W0002_P0027_T0001\TR1_W0001_P0086\TR1_2_W0001_P0086_T0001_R1_P4_K1_Ch2-Ch1.zen
1.230010e+01	3.283310e+00	20151203_gfpNIPBLcf1_G2G1\MitoSys2\LSM\gfpNIPBLcf1_G1\DE_W0002_P0027\DE_2_W0002_P0027_T0001\TR1_W0001_P0086\TR1_2_W0001_P0086_T0001_R1_P4_K1_Ch2-Ch1.zen
1.236010e+01	2.649980e+00	20151203_gfpNIPBLcf1_G2G1\MitoSys2\LSM\gfpNIPBLcf1_G1\DE_W0002_P0027\DE_2_W0002_P0027_T0001\TR1_W0001_P0086\TR1_2_W0001_P0086_T0001_R1_P4_K1_Ch2-Ch1.zen
1.242010e+01	2.999980e+00	20151203_gfpNIPBLcf1_G2G1\MitoSys2\LSM\gfpNIPBLcf1_G1\DE_W0002_P0027\DE_2_W0002_P0027_T0001\TR1_W0001_P0086\TR1_2_W0001_P0086_T0001_R1_P4_K1_Ch2-Ch1.zen
1.248010e+01	2.816640e+00	20151203_gfpNIPBLcf1_G2G1\MitoSys2\LSM\gfpNIPBLcf1_G1\DE_W0002_P0027\DE_2_W0002_P0027_T0001\TR1_W0001_P0086\TR1_2_W0001_P0086_T0001_R1_P4_K1_Ch2-Ch1.zen
1.254010e+01	3.116640e+00	20151203_gfpNIPBLcf1_G2G1\MitoSys2\LSM\gfpNIPBLcf1_G1\DE_W0002_P0027\DE_2_W0002_P0027_T0001\TR1_W0001_P0086\TR1_2_W0001_P0086_T0001_R1_P4_K1_Ch2-Ch1.zen
1.260010e+01	3.616640e+00	20151203_gfpNIPBLcf1_G2G1\MitoSys2\LSM\gfpNIPBLcf1_G1\DE_W0002_P0027\DE_2_W0002_P0027_T0001\TR1_W0001_P0086\TR1_2_W0001_P0086_T0001_R1_P4_K1_Ch2-Ch1.zen
1.266010e+01	5.016630e+00	20151203_gfpNIPBLcf1_G2G1\MitoSys2\LSM\gfpNIPBLcf1_G1\DE_W0002_P0027\DE_2_W0002_P0027_T0001\TR1_W0001_P0086\TR1_2_W0001_P0086_T0001_R1_P4_K1_Ch2-Ch1.zen
1.272010e+01	4.949960e+00	20151203_gfpNIPBLcf1_G2G1\MitoSys2\LSM\gfpNIPBLcf1_G1\DE_W0002_P0027\DE_2_W0002_P0027_T0001\TR1_W0001_P0086\TR1_2_W0001_P0086_T0001_R1_P4_K1_Ch2-Ch1.zen
1.278010e+01	4.966630e+00	20151203_gfpNIPBLcf1_G2G1\MitoSys2\LSM\gfpNIPBLcf1_G1\DE_W0002_P0027\DE_2_W0002_P0027_T0001\TR1_W0001_P0086\TR1_2_W0001_P0086_T0001_R1_P4_K1_Ch2-Ch1.zen
1.284010e+01	3.766640e+00	20151203_gfpNIPBLcf1_G2G1\MitoSys2\LSM\gfpNIPBLcf1_G1\DE_W0002_P0027\DE_2_W0002_P0027_T0001\TR1_W0001_P0086\TR1_2_W0001_P0086_T0001_R1_P4_K1_Ch2-Ch1.zen
1.290010e+01	3.099980e+00	20151203_gfpNIPBLcf1_G2G1\MitoSys2\LSM\gfpNIPBLcf1_G1\DE_W0002_P0027\DE_2_W0002_P0027_T0001\TR1_W0001_P0086\TR1_2_W0001_P0086_T0001_R1_P4_K1_Ch2-Ch1.zen
1.296010e+01	3.733300e+00	20151203_gfpNIPBLcf1_G2G1\MitoSys2\LSM\gfpNIPBLcf1_G1\DE_W0002_P0027\DE_2_W0002_P0027_T0001\TR1_W0001_P0086\TR1_2_W0001_P0086_T0001_R1_P4_K1_Ch2-Ch1.zen
1.302010e+01	3.033310e+00	20151203_gfpNIPBLcf1_G2G1\MitoSys2\LSM\gfpNIPBLcf1_G1\DE_W0002_P0027\DE_2_W0002_P0027_T0001\TR1_W0001_P0086\TR1_2_W0001_P0086_T0001_R1_P4_K1_Ch2-Ch1.zen
1.308010e+01	3.033310e+00	20151203_gfpNIPBLcf1_G2G1\MitoSys2\LSM\gfpNIPBLcf1_G1\DE_W0002_P0027\DE_2_W0002_P0027_T0001\TR1_W0001_P0086\TR1_2_W0001_P0086_T0001_R1_P4_K1_Ch2-Ch1.zen
1.314010e+01	3.233310e+00	20151203_gfpNIPBLcf1_G2G1\MitoSys2\LSM\gfpNIPBLcf1_G1\DE_W0002_P0027\DE_2_W0002_P0027_T0001\TR1_W0001_P0086\TR1_2_W0001_P0086_T0001_R1_P4_K1_Ch2-Ch1.zen
1.320010e+01	3.016640e+00	20151203_gfpNIPBLcf1_G2G1\MitoSys2\LSM\gfpNIPBLcf1_G1\DE_W0002_P0027\DE_2_W0002_P0027_T0001\TR1_W0001_P0086\TR1_2_W0001_P0086_T0001_R1_P4_K1_Ch2-Ch1.zen
1.326011e+01	3.633300e+00	20151203_gfpNIPBLcf1_G2G1\MitoSys2\LSM\gfpNIPBLcf1_G1\DE_W0002_P0027\DE_2_W0002_P0027_T0001\TR1_W0001_P0086\TR1_2_W0001_P0086_T0001_R1_P4_K1_Ch2-Ch1.zen
1.332011e+01	3.183310e+00	20151203_gfpNIPBLcf1_G2G1\MitoSys2\LSM\gfpNIPBLcf1_G1\DE_W0002_P0027\DE_2_W0002_P0027_T0001\TR1_W0001_P0086\TR1_2_W0001_P0086_T0001_R1_P4_K1_Ch2-Ch1.zen
1.338011e+01	2.399980e+00	20151203_gfpNIPBLcf1_G2G1\MitoSys2\LSM\gfpNIPBLcf1_G1\DE_W0002_P0027\DE_2_W0002_P0027_T0001\TR1_W0001_P0086\TR1_2_W0001_P0086_T0001_R1_P4_K1_Ch2-Ch1.zen
1.344011e+01	3.349970e+00	20151203_gfpNIPBLcf1_G2G1\MitoSys2\LSM\gfpNIPBLcf1_G1\DE_W0002_P0027\DE_2_W0002_P0027_T0001\TR1_W0001_P0086\TR1_2_W0001_P0086_T0001_R1_P4_K1_Ch2-Ch1.zen
1.350011e+01	2.999980e+00	20151203_gfpNIPBLcf1_G2G1\MitoSys2\LSM\gfpNIPBLcf1_G1\DE_W0002_P0027\DE_2_W0002_P0027_T0001\TR1_W0001_P0086\TR1_2_W0001_P0086_T0001_R1_P4_K1_Ch2-Ch1.zen
1.356011e+01	3.849970e+00	20151203_gfpNIPBLcf1_G2G1\MitoSys2\LSM\gfpNIPBLcf1_G1\DE_W0002_P0027\DE_2_W0002_P0027_T0001\TR1_W0001_P0086\TR1_2_W0001_P0086_T0001_R1_P4_K1_Ch2-Ch1.zen
1.362011e+01	2.899980e+00	20151203_gfpNIPBLcf1_G2G1\MitoSys2\LSM\gfpNIPBLcf1_G1\DE_W0002_P0027\DE_2_W0002_P0027_T0001\TR1_W0001_P0086\TR1_2_W0001_P0086_T0001_R1_P4_K1_Ch2-Ch1.zen
1.368011e+01	3.799970e+00	20151203_gfpNIPBLcf1_G2G1\MitoSys2\LSM\gfpNIPBLcf1_G1\DE_W0002_P0027\DE_2_W0002_P0027_T0001\TR1_W0001_P0086\TR1_2_W0001_P0086_T0001_R1_P4_K1_Ch2-Ch1.zen
1.374011e+01	3.149980e+00	20151203_gfpNIPBLcf1_G2G1\MitoSys2\LSM\gfpNIPBLcf1_G1\DE_W0002_P0027\DE_2_W0002_P0027_T0001\TR1_W0001_P0086\TR1_2_W0001_P0086_T0001_R1_P4_K1_Ch2-Ch1.zen
1.380011e+01	3.299970e+00	20151203_gfpNIPBLcf1_G2G1\MitoSys2\LSM\gfpNIPBLcf1_G1\DE_W0002_P0027\DE_2_W0002_P0027_T0001\TR1_W0001_P0086\TR1_2_W0001_P0086_T0001_R1_P4_K1_Ch2-Ch1.zen
1.386011e+01	2.883310e+00	20151203_gfpNIPBLcf1_G2G1\MitoSys2\LSM\gfpNIPBLcf1_G1\DE_W0002_P0027\DE_2_W0002_P0027_T0001\TR1_W0001_P0086\TR1_2_W0001_P0086_T0001_R1_P4_K1_Ch2-Ch1.zen
1.392011e+01	4.016630e+00	20151203_gfpNIPBLcf1_G2G1\MitoSys2\LSM\gfpNIPBLcf1_G1\DE_W0002_P0027\DE_2_W0002_P0027_T0001\TR1_W0001_P0086\TR1_2_W0001_P0086_T0001_R1_P4_K1_Ch2-Ch1.zen
1.398011e+01	4.566630e+00	20151203_gfpNIPBLcf1_G2G1\MitoSys2\LSM\gfpNIPBLcf1_G1\DE_W0002_P0027\DE_2_W0002_P0027_T0001\TR1_W0001_P0086\TR1_2_W0001_P0086_T0001_R1_P4_K1_Ch2-Ch1.zen
1.404011e+01	2.799980e+00	20151203_gfpNIPBLcf1_G2G1\MitoSys2\LSM\gfpNIPBLcf1_G1\DE_W0002_P0027\DE_2_W0002_P0027_T0001\TR1_W0001_P0086\TR1_2_W0001_P0086_T0001_R1_P4_K1_Ch2-Ch1.zen
1.410011e+01	3.716640e+00	20151203_gfpNIPBLcf1_G2G1\MitoSys2\LSM\gfpNIPBLcf1_G1\DE_W0002_P0027\DE_2_W0002_P0027_T0001\TR1_W0001_P0086\TR1_2_W0001_P0086_T0001_R1_P4_K1_Ch2-Ch1.zen
1.416011e+01	3.633300e+00	20151203_gfpNIPBLcf1_G2G1\MitoSys2\LSM\gfpNIPBLcf1_G1\DE_W0002_P0027\DE_2_W0002_P0027_T0001\TR1_W0001_P0086\TR1_2_W0001_P0086_T0001_R1_P4_K1_Ch2-Ch1.zen
1.422011e+01	3.616640e+00	20151203_gfpNIPBLcf1_G2G1\MitoSys2\LSM\gfpNIPBLcf1_G1\DE_W0002_P0027\DE_2_W0002_P0027_T0001\TR1_W0001_P0086\TR1_2_W0001_P0086_T0001_R1_P4_K1_Ch2-Ch1.zen
1.428011e+01	4.049970e+00	20151203_gfpNIPBLcf1_G2G1\MitoSys2\LSM\gfpNIPBLcf1_G1\DE_W0002_P0027\DE_2_W0002_P0027_T0001\TR1_W0001_P0086\TR1_2_W0001_P0086_T0001_R1_P4_K1_Ch2-Ch1.zen
1.434011e+01	4.566630e+00	20151203_gfpNIPBLcf1_G2G1\MitoSys2\LSM\gfpNIPBLcf1_G1\DE_W0002_P0027\DE_2_W0002_P0027_T0001\TR1_W0001_P0086\TR1_2_W0001_P0086_T0001_R1_P4_K1_Ch2-Ch1.zen
1.440011e+01	3.249970e+00	20151203_gfpNIPBLcf1_G2G1\MitoSys2\LSM\gfpNIPBLcf1_G1\DE_W0002_P0027\DE_2_W0002_P0027_T0001\TR1_W0001_P0086\TR1_2_W0001_P0086_T0001_R1_P4_K1_Ch2-Ch1.zen
1.446011e+01	2.849980e+00	20151203_gfpNIPBLcf1_G2G1\MitoSys2\LSM\gfpNIPBLcf1_G1\DE_W0002_P0027\DE_2_W0002_P0027_T0001\TR1_W0001_P0086\TR1_2_W0001_P0086_T0001_R1_P4_K1_Ch2-Ch1.zen
1.452011e+01	4.183300e+00	20151203_gfpNIPBLcf1_G2G1\MitoSys2\LSM\gfpNIPBLcf1_G1\DE_W0002_P0027\DE_2_W0002_P0027_T0001\TR1_W0001_P0086\TR1_2_W0001_P0086_T0001_R1_P4_K1_Ch2-Ch1.zen
1.458012e+01	3.633300e+00	20151203_gfpNIPBLcf1_G2G1\MitoSys2\LSM\gfpNIPBLcf1_G1\DE_W0002_P0027\DE_2_W0002_P0027_T0001\TR1_W0001_P0086\TR1_2_W0001_P0086_T0001_R1_P4_K1_Ch2-Ch1.zen
1.464012e+01	3.933300e+00	20151203_gfpNIPBLcf1_G2G1\MitoSys2\LSM\gfpNIPBLcf1_G1\DE_W0002_P0027\DE_2_W0002_P0027_T0001\TR1_W0001_P0086\TR1_2_W0001_P0086_T0001_R1_P4_K1_Ch2-Ch1.zen
1.470012e+01	3.583300e+00	20151203_gfpNIPBLcf1_G2G1\MitoSys2\LSM\gfpNIPBLcf1_G1\DE_W0002_P0027\DE_2_W0002_P0027_T0001\TR1_W0001_P0086\TR1_2_W0001_P0086_T0001_R1_P4_K1_Ch2-Ch1.zen
1.476012e+01	3.866640e+00	20151203_gfpNIPBLcf1_G2G1\MitoSys2\LSM\gfpNIPBLcf1_G1\DE_W0002_P0027\DE_2_W0002_P0027_T0001\TR1_W0001_P0086\TR1_2_W0001_P0086_T0001_R1_P4_K1_Ch2-Ch1.zen
1.482012e+01	4.316630e+00	20151203_gfpNIPBLcf1_G2G1\MitoSys2\LSM\gfpNIPBLcf1_G1\DE_W0002_P0027\DE_2_W0002_P0027_T0001\TR1_W0001_P0086\TR1_2_W0001_P0086_T0001_R1_P4_K1_Ch2-Ch1.zen
1.488012e+01	3.483310e+00	20151203_gfpNIPBLcf1_G2G1\MitoSys2\LSM\gfpNIPBLcf1_G1\DE_W0002_P0027\DE_2_W0002_P0027_T0001\TR1_W0001_P0086\TR1_2_W0001_P0086_T0001_R1_P4_K1_Ch2-Ch1.zen
1.494012e+01	3.133310e+00	20151203_gfpNIPBLcf1_G2G1\MitoSys2\LSM\gfpNIPBLcf1_G1\DE_W0002_P0027\DE_2_W0002_P0027_T0001\TR1_W0001_P0086\TR1_2_W0001_P0086_T0001_R1_P4_K1_Ch2-Ch1.zen
1.500012e+01	3.599970e+00	20151203_gfpNIPBLcf1_G2G1\MitoSys2\LSM\gfpNIPBLcf1_G1\DE_W0002_P0027\DE_2_W0002_P0027_T0001\TR1_W0001_P0086\TR1_2_W0001_P0086_T0001_R1_P4_K1_Ch2-Ch1.zen
1.506012e+01	3.849970e+00	20151203_gfpNIPBLcf1_G2G1\MitoSys2\LSM\gfpNIPBLcf1_G1\DE_W0002_P0027\DE_2_W0002_P0027_T0001\TR1_W0001_P0086\TR1_2_W0001_P0086_T0001_R1_P4_K1_Ch2-Ch1.zen
1.512012e+01	4.283300e+00	20151203_gfpNIPBLcf1_G2G1\MitoSys2\LSM\gfpNIPBLcf1_G1\DE_W0002_P0027\DE_2_W0002_P0027_T0001\TR1_W0001_P0086\TR1_2_W0001_P0086_T0001_R1_P4_K1_Ch2-Ch1.zen
1.518012e+01	3.099980e+00	20151203_gfpNIPBLcf1_G2G1\MitoSys2\LSM\gfpNIPBLcf1_G1\DE_W0002_P0027\DE_2_W0002_P0027_T0001\TR1_W0001_P0086\TR1_2_W0001_P0086_T0001_R1_P4_K1_Ch2-Ch1.zen
1.524012e+01	2.083320e+00	20151203_gfpNIPBLcf1_G2G1\MitoSys2\LSM\gfpNIPBLcf1_G1\DE_W0002_P0027\DE_2_W0002_P0027_T0001\TR1_W0001_P0086\TR1_2_W0001_P0086_T0001_R1_P4_K1_Ch2-Ch1.zen
1.530012e+01	2.783310e+00	20151203_gfpNIPBLcf1_G2G1\MitoSys2\LSM\gfpNIPBLcf1_G1\DE_W0002_P0027\DE_2_W0002_P0027_T0001\TR1_W0001_P0086\TR1_2_W0001_P0086_T0001_R1_P4_K1_Ch2-Ch1.zen
1.536012e+01	2.749980e+00	20151203_gfpNIPBLcf1_G2G1\MitoSys2\LSM\gfpNIPBLcf1_G1\DE_W0002_P0027\DE_2_W0002_P0027_T0001\TR1_W0001_P0086\TR1_2_W0001_P0086_T0001_R1_P4_K1_Ch2-Ch1.zen
1.542012e+01	2.983310e+00	20151203_gfpNIPBLcf1_G2G1\MitoSys2\LSM\gfpNIPBLcf1_G1\DE_W0002_P0027\DE_2_W0002_P0027_T0001\TR1_W0001_P0086\TR1_2_W0001_P0086_T0001_R1_P4_K1_Ch2-Ch1.zen
1.548012e+01	3.066640e+00	20151203_gfpNIPBLcf1_G2G1\MitoSys2\LSM\gfpNIPBLcf1_G1\DE_W0002_P0027\DE_2_W0002_P0027_T0001\TR1_W0001_P0086\TR1_2_W0001_P0086_T0001_R1_P4_K1_Ch2-Ch1.zen
1.554012e+01	3.299970e+00	20151203_gfpNIPBLcf1_G2G1\MitoSys2\LSM\gfpNIPBLcf1_G1\DE_W0002_P0027\DE_2_W0002_P0027_T0001\TR1_W0001_P0086\TR1_2_W0001_P0086_T0001_R1_P4_K1_Ch2-Ch1.zen
1.560012e+01	2.399980e+00	20151203_gfpNIPBLcf1_G2G1\MitoSys2\LSM\gfpNIPBLcf1_G1\DE_W0002_P0027\DE_2_W0002_P0027_T0001\TR1_W0001_P0086\TR1_2_W0001_P0086_T0001_R1_P4_K1_Ch2-Ch1.zen
1.566012e+01	2.266650e+00	20151203_gfpNIPBLcf1_G2G1\MitoSys2\LSM\gfpNIPBLcf1_G1\DE_W0002_P0027\DE_2_W0002_P0027_T0001\TR1_W0001_P0086\TR1_2_W0001_P0086_T0001_R1_P4_K1_Ch2-Ch1.zen
1.572012e+01	2.916640e+00	20151203_gfpNIPBLcf1_G2G1\MitoSys2\LSM\gfpNIPBLcf1_G1\DE_W0002_P0027\DE_2_W0002_P0027_T0001\TR1_W0001_P0086\TR1_2_W0001_P0086_T0001_R1_P4_K1_Ch2-Ch1.zen
1.578012e+01	3.433310e+00	20151203_gfpNIPBLcf1_G2G1\MitoSys2\LSM\gfpNIPBLcf1_G1\DE_W0002_P0027\DE_2_W0002_P0027_T0001\TR1_W0001_P0086\TR1_2_W0001_P0086_T0001_R1_P4_K1_Ch2-Ch1.zen
1.584013e+01	4.249970e+00	20151203_gfpNIPBLcf1_G2G1\MitoSys2\LSM\gfpNIPBLcf1_G1\DE_W0002_P0027\DE_2_W0002_P0027_T0001\TR1_W0001_P0086\TR1_2_W0001_P0086_T0001_R1_P4_K1_Ch2-Ch1.zen
1.590013e+01	3.599970e+00	20151203_gfpNIPBLcf1_G2G1\MitoSys2\LSM\gfpNIPBLcf1_G1\DE_W0002_P0027\DE_2_W0002_P0027_T0001\TR1_W0001_P0086\TR1_2_W0001_P0086_T0001_R1_P4_K1_Ch2-Ch1.zen
1.596013e+01	3.383310e+00	20151203_gfpNIPBLcf1_G2G1\MitoSys2\LSM\gfpNIPBLcf1_G1\DE_W0002_P0027\DE_2_W0002_P0027_T0001\TR1_W0001_P0086\TR1_2_W0001_P0086_T0001_R1_P4_K1_Ch2-Ch1.zen
1.602013e+01	4.116630e+00	20151203_gfpNIPBLcf1_G2G1\MitoSys2\LSM\gfpNIPBLcf1_G1\DE_W0002_P0027\DE_2_W0002_P0027_T0001\TR1_W0001_P0086\TR1_2_W0001_P0086_T0001_R1_P4_K1_Ch2-Ch1.zen
1.608013e+01	4.416630e+00	20151203_gfpNIPBLcf1_G2G1\MitoSys2\LSM\gfpNIPBLcf1_G1\DE_W0002_P0027\DE_2_W0002_P0027_T0001\TR1_W0001_P0086\TR1_2_W0001_P0086_T0001_R1_P4_K1_Ch2-Ch1.zen
1.614013e+01	2.933310e+00	20151203_gfpNIPBLcf1_G2G1\MitoSys2\LSM\gfpNIPBLcf1_G1\DE_W0002_P0027\DE_2_W0002_P0027_T0001\TR1_W0001_P0086\TR1_2_W0001_P0086_T0001_R1_P4_K1_Ch2-Ch1.zen
1.620013e+01	3.366640e+00	20151203_gfpNIPBLcf1_G2G1\MitoSys2\LSM\gfpNIPBLcf1_G1\DE_W0002_P0027\DE_2_W0002_P0027_T0001\TR1_W0001_P0086\TR1_2_W0001_P0086_T0001_R1_P4_K1_Ch2-Ch1.zen
1.626013e+01	2.999980e+00	20151203_gfpNIPBLcf1_G2G1\MitoSys2\LSM\gfpNIPBLcf1_G1\DE_W0002_P0027\DE_2_W0002_P0027_T0001\TR1_W0001_P0086\TR1_2_W0001_P0086_T0001_R1_P4_K1_Ch2-Ch1.zen
1.632013e+01	4.166630e+00	20151203_gfpNIPBLcf1_G2G1\MitoSys2\LSM\gfpNIPBLcf1_G1\DE_W0002_P0027\DE_2_W0002_P0027_T0001\TR1_W0001_P0086\TR1_2_W0001_P0086_T0001_R1_P4_K1_Ch2-Ch1.zen
1.638013e+01	3.199970e+00	20151203_gfpNIPBLcf1_G2G1\MitoSys2\LSM\gfpNIPBLcf1_G1\DE_W0002_P0027\DE_2_W0002_P0027_T0001\TR1_W0001_P0086\TR1_2_W0001_P0086_T0001_R1_P4_K1_Ch2-Ch1.zen
1.644013e+01	2.916640e+00	20151203_gfpNIPBLcf1_G2G1\MitoSys2\LSM\gfpNIPBLcf1_G1\DE_W0002_P0027\DE_2_W0002_P0027_T0001\TR1_W0001_P0086\TR1_2_W0001_P0086_T0001_R1_P4_K1_Ch2-Ch1.zen
1.650013e+01	2.249980e+00	20151203_gfpNIPBLcf1_G2G1\MitoSys2\LSM\gfpNIPBLcf1_G1\DE_W0002_P0027\DE_2_W0002_P0027_T0001\TR1_W0001_P0086\TR1_2_W0001_P0086_T0001_R1_P4_K1_Ch2-Ch1.zen
1.656013e+01	2.466650e+00	20151203_gfpNIPBLcf1_G2G1\MitoSys2\LSM\gfpNIPBLcf1_G1\DE_W0002_P0027\DE_2_W0002_P0027_T0001\TR1_W0001_P0086\TR1_2_W0001_P0086_T0001_R1_P4_K1_Ch2-Ch1.zen
1.662013e+01	2.333310e+00	20151203_gfpNIPBLcf1_G2G1\MitoSys2\LSM\gfpNIPBLcf1_G1\DE_W0002_P0027\DE_2_W0002_P0027_T0001\TR1_W0001_P0086\TR1_2_W0001_P0086_T0001_R1_P4_K1_Ch2-Ch1.zen
1.668013e+01	3.449970e+00	20151203_gfpNIPBLcf1_G2G1\MitoSys2\LSM\gfpNIPBLcf1_G1\DE_W0002_P0027\DE_2_W0002_P0027_T0001\TR1_W0001_P0086\TR1_2_W0001_P0086_T0001_R1_P4_K1_Ch2-Ch1.zen
1.674013e+01	3.299970e+00	20151203_gfpNIPBLcf1_G2G1\MitoSys2\LSM\gfpNIPBLcf1_G1\DE_W0002_P0027\DE_2_W0002_P0027_T0001\TR1_W0001_P0086\TR1_2_W0001_P0086_T0001_R1_P4_K1_Ch2-Ch1.zen
1.680013e+01	3.133310e+00	20151203_gfpNIPBLcf1_G2G1\MitoSys2\LSM\gfpNIPBLcf1_G1\DE_W0002_P0027\DE_2_W0002_P0027_T0001\TR1_W0001_P0086\TR1_2_W0001_P0086_T0001_R1_P4_K1_Ch2-Ch1.zen
1.686013e+01	3.266640e+00	20151203_gfpNIPBLcf1_G2G1\MitoSys2\LSM\gfpNIPBLcf1_G1\DE_W0002_P0027\DE_2_W0002_P0027_T0001\TR1_W0001_P0086\TR1_2_W0001_P0086_T0001_R1_P4_K1_Ch2-Ch1.zen
1.692013e+01	2.733310e+00	20151203_gfpNIPBLcf1_G2G1\MitoSys2\LSM\gfpNIPBLcf1_G1\DE_W0002_P0027\DE_2_W0002_P0027_T0001\TR1_W0001_P0086\TR1_2_W0001_P0086_T0001_R1_P4_K1_Ch2-Ch1.zen
1.698013e+01	3.049980e+00	20151203_gfpNIPBLcf1_G2G1\MitoSys2\LSM\gfpNIPBLcf1_G1\DE_W0002_P0027\DE_2_W0002_P0027_T0001\TR1_W0001_P0086\TR1_2_W0001_P0086_T0001_R1_P4_K1_Ch2-Ch1.zen
1.704013e+01	2.499980e+00	20151203_gfpNIPBLcf1_G2G1\MitoSys2\LSM\gfpNIPBLcf1_G1\DE_W0002_P0027\DE_2_W0002_P0027_T0001\TR1_W0001_P0086\TR1_2_W0001_P0086_T0001_R1_P4_K1_Ch2-Ch1.zen
1.710014e+01	3.016640e+00	20151203_gfpNIPBLcf1_G2G1\MitoSys2\LSM\gfpNIPBLcf1_G1\DE_W0002_P0027\DE_2_W0002_P0027_T0001\TR1_W0001_P0086\TR1_2_W0001_P0086_T0001_R1_P4_K1_Ch2-Ch1.zen
1.716014e+01	2.833310e+00	20151203_gfpNIPBLcf1_G2G1\MitoSys2\LSM\gfpNIPBLcf1_G1\DE_W0002_P0027\DE_2_W0002_P0027_T0001\TR1_W0001_P0086\TR1_2_W0001_P0086_T0001_R1_P4_K1_Ch2-Ch1.zen
1.722014e+01	3.133310e+00	20151203_gfpNIPBLcf1_G2G1\MitoSys2\LSM\gfpNIPBLcf1_G1\DE_W0002_P0027\DE_2_W0002_P0027_T0001\TR1_W0001_P0086\TR1_2_W0001_P0086_T0001_R1_P4_K1_Ch2-Ch1.zen
1.728014e+01	4.033300e+00	20151203_gfpNIPBLcf1_G2G1\MitoSys2\LSM\gfpNIPBLcf1_G1\DE_W0002_P0027\DE_2_W0002_P0027_T0001\TR1_W0001_P0086\TR1_2_W0001_P0086_T0001_R1_P4_K1_Ch2-Ch1.zen
1.734014e+01	3.949970e+00	20151203_gfpNIPBLcf1_G2G1\MitoSys2\LSM\gfpNIPBLcf1_G1\DE_W0002_P0027\DE_2_W0002_P0027_T0001\TR1_W0001_P0086\TR1_2_W0001_P0086_T0001_R1_P4_K1_Ch2-Ch1.zen
1.740014e+01	3.166640e+00	20151203_gfpNIPBLcf1_G2G1\MitoSys2\LSM\gfpNIPBLcf1_G1\DE_W0002_P0027\DE_2_W0002_P0027_T0001\TR1_W0001_P0086\TR1_2_W0001_P0086_T0001_R1_P4_K1_Ch2-Ch1.zen
1.746014e+01	3.683300e+00	20151203_gfpNIPBLcf1_G2G1\MitoSys2\LSM\gfpNIPBLcf1_G1\DE_W0002_P0027\DE_2_W0002_P0027_T0001\TR1_W0001_P0086\TR1_2_W0001_P0086_T0001_R1_P4_K1_Ch2-Ch1.zen
1.752014e+01	3.649970e+00	20151203_gfpNIPBLcf1_G2G1\MitoSys2\LSM\gfpNIPBLcf1_G1\DE_W0002_P0027\DE_2_W0002_P0027_T0001\TR1_W0001_P0086\TR1_2_W0001_P0086_T0001_R1_P4_K1_Ch2-Ch1.zen
1.758014e+01	3.299970e+00	20151203_gfpNIPBLcf1_G2G1\MitoSys2\LSM\gfpNIPBLcf1_G1\DE_W0002_P0027\DE_2_W0002_P0027_T0001\TR1_W0001_P0086\TR1_2_W0001_P0086_T0001_R1_P4_K1_Ch2-Ch1.zen
1.764014e+01	2.333310e+00	20151203_gfpNIPBLcf1_G2G1\MitoSys2\LSM\gfpNIPBLcf1_G1\DE_W0002_P0027\DE_2_W0002_P0027_T0001\TR1_W0001_P0086\TR1_2_W0001_P0086_T0001_R1_P4_K1_Ch2-Ch1.zen
1.770014e+01	3.799970e+00	20151203_gfpNIPBLcf1_G2G1\MitoSys2\LSM\gfpNIPBLcf1_G1\DE_W0002_P0027\DE_2_W0002_P0027_T0001\TR1_W0001_P0086\TR1_2_W0001_P0086_T0001_R1_P4_K1_Ch2-Ch1.zen
1.776014e+01	3.583300e+00	20151203_gfpNIPBLcf1_G2G1\MitoSys2\LSM\gfpNIPBLcf1_G1\DE_W0002_P0027\DE_2_W0002_P0027_T0001\TR1_W0001_P0086\TR1_2_W0001_P0086_T0001_R1_P4_K1_Ch2-Ch1.zen
1.782014e+01	3.466640e+00	20151203_gfpNIPBLcf1_G2G1\MitoSys2\LSM\gfpNIPBLcf1_G1\DE_W0002_P0027\DE_2_W0002_P0027_T0001\TR1_W0001_P0086\TR1_2_W0001_P0086_T0001_R1_P4_K1_Ch2-Ch1.zen
1.788014e+01	3.766640e+00	20151203_gfpNIPBLcf1_G2G1\MitoSys2\LSM\gfpNIPBLcf1_G1\DE_W0002_P0027\DE_2_W0002_P0027_T0001\TR1_W0001_P0086\TR1_2_W0001_P0086_T0001_R1_P4_K1_Ch2-Ch1.zen
1.794014e+01	2.916640e+00	20151203_gfpNIPBLcf1_G2G1\MitoSys2\LSM\gfpNIPBLcf1_G1\DE_W0002_P0027\DE_2_W0002_P0027_T0001\TR1_W0001_P0086\TR1_2_W0001_P0086_T0001_R1_P4_K1_Ch2-Ch1.zen
1.800014e+01	3.033310e+00	20151203_gfpNIPBLcf1_G2G1\MitoSys2\LSM\gfpNIPBLcf1_G1\DE_W0002_P0027\DE_2_W0002_P0027_T0001\TR1_W0001_P0086\TR1_2_W0001_P0086_T0001_R1_P4_K1_Ch2-Ch1.zen
1.806014e+01	4.566630e+00	20151203_gfpNIPBLcf1_G2G1\MitoSys2\LSM\gfpNIPBLcf1_G1\DE_W0002_P0027\DE_2_W0002_P0027_T0001\TR1_W0001_P0086\TR1_2_W0001_P0086_T0001_R1_P4_K1_Ch2-Ch1.zen
1.812014e+01	4.283300e+00	20151203_gfpNIPBLcf1_G2G1\MitoSys2\LSM\gfpNIPBLcf1_G1\DE_W0002_P0027\DE_2_W0002_P0027_T0001\TR1_W0001_P0086\TR1_2_W0001_P0086_T0001_R1_P4_K1_Ch2-Ch1.zen
1.818014e+01	3.849970e+00	20151203_gfpNIPBLcf1_G2G1\MitoSys2\LSM\gfpNIPBLcf1_G1\DE_W0002_P0027\DE_2_W0002_P0027_T0001\TR1_W0001_P0086\TR1_2_W0001_P0086_T0001_R1_P4_K1_Ch2-Ch1.zen
1.824014e+01	3.516640e+00	20151203_gfpNIPBLcf1_G2G1\MitoSys2\LSM\gfpNIPBLcf1_G1\DE_W0002_P0027\DE_2_W0002_P0027_T0001\TR1_W0001_P0086\TR1_2_W0001_P0086_T0001_R1_P4_K1_Ch2-Ch1.zen
1.830014e+01	3.816640e+00	20151203_gfpNIPBLcf1_G2G1\MitoSys2\LSM\gfpNIPBLcf1_G1\DE_W0002_P0027\DE_2_W0002_P0027_T0001\TR1_W0001_P0086\TR1_2_W0001_P0086_T0001_R1_P4_K1_Ch2-Ch1.zen
1.836015e+01	2.616650e+00	20151203_gfpNIPBLcf1_G2G1\MitoSys2\LSM\gfpNIPBLcf1_G1\DE_W0002_P0027\DE_2_W0002_P0027_T0001\TR1_W0001_P0086\TR1_2_W0001_P0086_T0001_R1_P4_K1_Ch2-Ch1.zen
1.842015e+01	2.783310e+00	20151203_gfpNIPBLcf1_G2G1\MitoSys2\LSM\gfpNIPBLcf1_G1\DE_W0002_P0027\DE_2_W0002_P0027_T0001\TR1_W0001_P0086\TR1_2_W0001_P0086_T0001_R1_P4_K1_Ch2-Ch1.zen
1.848015e+01	2.666650e+00	20151203_gfpNIPBLcf1_G2G1\MitoSys2\LSM\gfpNIPBLcf1_G1\DE_W0002_P0027\DE_2_W0002_P0027_T0001\TR1_W0001_P0086\TR1_2_W0001_P0086_T0001_R1_P4_K1_Ch2-Ch1.zen
1.854015e+01	4.083300e+00	20151203_gfpNIPBLcf1_G2G1\MitoSys2\LSM\gfpNIPBLcf1_G1\DE_W0002_P0027\DE_2_W0002_P0027_T0001\TR1_W0001_P0086\TR1_2_W0001_P0086_T0001_R1_P4_K1_Ch2-Ch1.zen
1.860015e+01	3.349970e+00	20151203_gfpNIPBLcf1_G2G1\MitoSys2\LSM\gfpNIPBLcf1_G1\DE_W0002_P0027\DE_2_W0002_P0027_T0001\TR1_W0001_P0086\TR1_2_W0001_P0086_T0001_R1_P4_K1_Ch2-Ch1.zen
1.866015e+01	4.449970e+00	20151203_gfpNIPBLcf1_G2G1\MitoSys2\LSM\gfpNIPBLcf1_G1\DE_W0002_P0027\DE_2_W0002_P0027_T0001\TR1_W0001_P0086\TR1_2_W0001_P0086_T0001_R1_P4_K1_Ch2-Ch1.zen
1.872015e+01	4.983290e+00	20151203_gfpNIPBLcf1_G2G1\MitoSys2\LSM\gfpNIPBLcf1_G1\DE_W0002_P0027\DE_2_W0002_P0027_T0001\TR1_W0001_P0086\TR1_2_W0001_P0086_T0001_R1_P4_K1_Ch2-Ch1.zen
1.878015e+01	3.533310e+00	20151203_gfpNIPBLcf1_G2G1\MitoSys2\LSM\gfpNIPBLcf1_G1\DE_W0002_P0027\DE_2_W0002_P0027_T0001\TR1_W0001_P0086\TR1_2_W0001_P0086_T0001_R1_P4_K1_Ch2-Ch1.zen
1.884015e+01	3.933300e+00	20151203_gfpNIPBLcf1_G2G1\MitoSys2\LSM\gfpNIPBLcf1_G1\DE_W0002_P0027\DE_2_W0002_P0027_T0001\TR1_W0001_P0086\TR1_2_W0001_P0086_T0001_R1_P4_K1_Ch2-Ch1.zen
1.890015e+01	3.549970e+00	20151203_gfpNIPBLcf1_G2G1\MitoSys2\LSM\gfpNIPBLcf1_G1\DE_W0002_P0027\DE_2_W0002_P0027_T0001\TR1_W0001_P0086\TR1_2_W0001_P0086_T0001_R1_P4_K1_Ch2-Ch1.zen
1.896015e+01	3.266640e+00	20151203_gfpNIPBLcf1_G2G1\MitoSys2\LSM\gfpNIPBLcf1_G1\DE_W0002_P0027\DE_2_W0002_P0027_T0001\TR1_W0001_P0086\TR1_2_W0001_P0086_T0001_R1_P4_K1_Ch2-Ch1.zen
1.902015e+01	3.233310e+00	20151203_gfpNIPBLcf1_G2G1\MitoSys2\LSM\gfpNIPBLcf1_G1\DE_W0002_P0027\DE_2_W0002_P0027_T0001\TR1_W0001_P0086\TR1_2_W0001_P0086_T0001_R1_P4_K1_Ch2-Ch1.zen
1.908015e+01	3.133310e+00	20151203_gfpNIPBLcf1_G2G1\MitoSys2\LSM\gfpNIPBLcf1_G1\DE_W0002_P0027\DE_2_W0002_P0027_T0001\TR1_W0001_P0086\TR1_2_W0001_P0086_T0001_R1_P4_K1_Ch2-Ch1.zen
1.914015e+01	3.183310e+00	20151203_gfpNIPBLcf1_G2G1\MitoSys2\LSM\gfpNIPBLcf1_G1\DE_W0002_P0027\DE_2_W0002_P0027_T0001\TR1_W0001_P0086\TR1_2_W0001_P0086_T0001_R1_P4_K1_Ch2-Ch1.zen
1.920015e+01	5.316620e+00	20151203_gfpNIPBLcf1_G2G1\MitoSys2\LSM\gfpNIPBLcf1_G1\DE_W0002_P0027\DE_2_W0002_P0027_T0001\TR1_W0001_P0086\TR1_2_W0001_P0086_T0001_R1_P4_K1_Ch2-Ch1.zen
1.926015e+01	3.166640e+00	20151203_gfpNIPBLcf1_G2G1\MitoSys2\LSM\gfpNIPBLcf1_G1\DE_W0002_P0027\DE_2_W0002_P0027_T0001\TR1_W0001_P0086\TR1_2_W0001_P0086_T0001_R1_P4_K1_Ch2-Ch1.zen
1.932015e+01	5.233290e+00	20151203_gfpNIPBLcf1_G2G1\MitoSys2\LSM\gfpNIPBLcf1_G1\DE_W0002_P0027\DE_2_W0002_P0027_T0001\TR1_W0001_P0086\TR1_2_W0001_P0086_T0001_R1_P4_K1_Ch2-Ch1.zen
1.938015e+01	4.183300e+00	20151203_gfpNIPBLcf1_G2G1\MitoSys2\LSM\gfpNIPBLcf1_G1\DE_W0002_P0027\DE_2_W0002_P0027_T0001\TR1_W0001_P0086\TR1_2_W0001_P0086_T0001_R1_P4_K1_Ch2-Ch1.zen
1.944015e+01	4.466630e+00	20151203_gfpNIPBLcf1_G2G1\MitoSys2\LSM\gfpNIPBLcf1_G1\DE_W0002_P0027\DE_2_W0002_P0027_T0001\TR1_W0001_P0086\TR1_2_W0001_P0086_T0001_R1_P4_K1_Ch2-Ch1.zen
1.950015e+01	4.216630e+00	20151203_gfpNIPBLcf1_G2G1\MitoSys2\LSM\gfpNIPBLcf1_G1\DE_W0002_P0027\DE_2_W0002_P0027_T0001\TR1_W0001_P0086\TR1_2_W0001_P0086_T0001_R1_P4_K1_Ch2-Ch1.zen
1.956015e+01	4.683300e+00	20151203_gfpNIPBLcf1_G2G1\MitoSys2\LSM\gfpNIPBLcf1_G1\DE_W0002_P0027\DE_2_W0002_P0027_T0001\TR1_W0001_P0086\TR1_2_W0001_P0086_T0001_R1_P4_K1_Ch2-Ch1.zen
1.962016e+01	3.366640e+00	20151203_gfpNIPBLcf1_G2G1\MitoSys2\LSM\gfpNIPBLcf1_G1\DE_W0002_P0027\DE_2_W0002_P0027_T0001\TR1_W0001_P0086\TR1_2_W0001_P0086_T0001_R1_P4_K1_Ch2-Ch1.zen
1.968016e+01	3.383310e+00	20151203_gfpNIPBLcf1_G2G1\MitoSys2\LSM\gfpNIPBLcf1_G1\DE_W0002_P0027\DE_2_W0002_P0027_T0001\TR1_W0001_P0086\TR1_2_W0001_P0086_T0001_R1_P4_K1_Ch2-Ch1.zen
1.974016e+01	2.516650e+00	20151203_gfpNIPBLcf1_G2G1\MitoSys2\LSM\gfpNIPBLcf1_G1\DE_W0002_P0027\DE_2_W0002_P0027_T0001\TR1_W0001_P0086\TR1_2_W0001_P0086_T0001_R1_P4_K1_Ch2-Ch1.zen
1.980016e+01	3.199970e+00	20151203_gfpNIPBLcf1_G2G1\MitoSys2\LSM\gfpNIPBLcf1_G1\DE_W0002_P0027\DE_2_W0002_P0027_T0001\TR1_W0001_P0086\TR1_2_W0001_P0086_T0001_R1_P4_K1_Ch2-Ch1.zen
1.986016e+01	3.749970e+00	20151203_gfpNIPBLcf1_G2G1\MitoSys2\LSM\gfpNIPBLcf1_G1\DE_W0002_P0027\DE_2_W0002_P0027_T0001\TR1_W0001_P0086\TR1_2_W0001_P0086_T0001_R1_P4_K1_Ch2-Ch1.zen
1.992016e+01	3.049980e+00	20151203_gfpNIPBLcf1_G2G1\MitoSys2\LSM\gfpNIPBLcf1_G1\DE_W0002_P0027\DE_2_W0002_P0027_T0001\TR1_W0001_P0086\TR1_2_W0001_P0086_T0001_R1_P4_K1_Ch2-Ch1.zen
1.998016e+01	3.066640e+00	20151203_gfpNIPBLcf1_G2G1\MitoSys2\LSM\gfpNIPBLcf1_G1\DE_W0002_P0027\DE_2_W0002_P0027_T0001\TR1_W0001_P0086\TR1_2_W0001_P0086_T0001_R1_P4_K1_Ch2-Ch1.zen
2.004016e+01	4.549960e+00	20151203_gfpNIPBLcf1_G2G1\MitoSys2\LSM\gfpNIPBLcf1_G1\DE_W0002_P0027\DE_2_W0002_P0027_T0001\TR1_W0001_P0086\TR1_2_W0001_P0086_T0001_R1_P4_K1_Ch2-Ch1.zen
2.010016e+01	5.183290e+00	20151203_gfpNIPBLcf1_G2G1\MitoSys2\LSM\gfpNIPBLcf1_G1\DE_W0002_P0027\DE_2_W0002_P0027_T0001\TR1_W0001_P0086\TR1_2_W0001_P0086_T0001_R1_P4_K1_Ch2-Ch1.zen
2.016016e+01	4.266630e+00	20151203_gfpNIPBLcf1_G2G1\MitoSys2\LSM\gfpNIPBLcf1_G1\DE_W0002_P0027\DE_2_W0002_P0027_T0001\TR1_W0001_P0086\TR1_2_W0001_P0086_T0001_R1_P4_K1_Ch2-Ch1.zen
2.022016e+01	3.566640e+00	20151203_gfpNIPBLcf1_G2G1\MitoSys2\LSM\gfpNIPBLcf1_G1\DE_W0002_P0027\DE_2_W0002_P0027_T0001\TR1_W0001_P0086\TR1_2_W0001_P0086_T0001_R1_P4_K1_Ch2-Ch1.zen
2.028016e+01	3.449970e+00	20151203_gfpNIPBLcf1_G2G1\MitoSys2\LSM\gfpNIPBLcf1_G1\DE_W0002_P0027\DE_2_W0002_P0027_T0001\TR1_W0001_P0086\TR1_2_W0001_P0086_T0001_R1_P4_K1_Ch2-Ch1.zen
2.034016e+01	3.883300e+00	20151203_gfpNIPBLcf1_G2G1\MitoSys2\LSM\gfpNIPBLcf1_G1\DE_W0002_P0027\DE_2_W0002_P0027_T0001\TR1_W0001_P0086\TR1_2_W0001_P0086_T0001_R1_P4_K1_Ch2-Ch1.zen
2.040016e+01	2.933310e+00	20151203_gfpNIPBLcf1_G2G1\MitoSys2\LSM\gfpNIPBLcf1_G1\DE_W0002_P0027\DE_2_W0002_P0027_T0001\TR1_W0001_P0086\TR1_2_W0001_P0086_T0001_R1_P4_K1_Ch2-Ch1.zen
2.046016e+01	2.533310e+00	20151203_gfpNIPBLcf1_G2G1\MitoSys2\LSM\gfpNIPBLcf1_G1\DE_W0002_P0027\DE_2_W0002_P0027_T0001\TR1_W0001_P0086\TR1_2_W0001_P0086_T0001_R1_P4_K1_Ch2-Ch1.zen
2.052016e+01	3.516640e+00	20151203_gfpNIPBLcf1_G2G1\MitoSys2\LSM\gfpNIPBLcf1_G1\DE_W0002_P0027\DE_2_W0002_P0027_T0001\TR1_W0001_P0086\TR1_2_W0001_P0086_T0001_R1_P4_K1_Ch2-Ch1.zen
2.058016e+01	3.149980e+00	20151203_gfpNIPBLcf1_G2G1\MitoSys2\LSM\gfpNIPBLcf1_G1\DE_W0002_P0027\DE_2_W0002_P0027_T0001\TR1_W0001_P0086\TR1_2_W0001_P0086_T0001_R1_P4_K1_Ch2-Ch1.zen
2.064016e+01	2.933310e+00	20151203_gfpNIPBLcf1_G2G1\MitoSys2\LSM\gfpNIPBLcf1_G1\DE_W0002_P0027\DE_2_W0002_P0027_T0001\TR1_W0001_P0086\TR1_2_W0001_P0086_T0001_R1_P4_K1_Ch2-Ch1.zen
2.070016e+01	2.533310e+00	20151203_gfpNIPBLcf1_G2G1\MitoSys2\LSM\gfpNIPBLcf1_G1\DE_W0002_P0027\DE_2_W0002_P0027_T0001\TR1_W0001_P0086\TR1_2_W0001_P0086_T0001_R1_P4_K1_Ch2-Ch1.zen
2.076016e+01	3.499970e+00	20151203_gfpNIPBLcf1_G2G1\MitoSys2\LSM\gfpNIPBLcf1_G1\DE_W0002_P0027\DE_2_W0002_P0027_T0001\TR1_W0001_P0086\TR1_2_W0001_P0086_T0001_R1_P4_K1_Ch2-Ch1.zen
2.082017e+01	3.416640e+00	20151203_gfpNIPBLcf1_G2G1\MitoSys2\LSM\gfpNIPBLcf1_G1\DE_W0002_P0027\DE_2_W0002_P0027_T0001\TR1_W0001_P0086\TR1_2_W0001_P0086_T0001_R1_P4_K1_Ch2-Ch1.zen
2.088017e+01	3.416640e+00	20151203_gfpNIPBLcf1_G2G1\MitoSys2\LSM\gfpNIPBLcf1_G1\DE_W0002_P0027\DE_2_W0002_P0027_T0001\TR1_W0001_P0086\TR1_2_W0001_P0086_T0001_R1_P4_K1_Ch2-Ch1.zen
2.094017e+01	2.916640e+00	20151203_gfpNIPBLcf1_G2G1\MitoSys2\LSM\gfpNIPBLcf1_G1\DE_W0002_P0027\DE_2_W0002_P0027_T0001\TR1_W0001_P0086\TR1_2_W0001_P0086_T0001_R1_P4_K1_Ch2-Ch1.zen
2.100017e+01	3.266640e+00	20151203_gfpNIPBLcf1_G2G1\MitoSys2\LSM\gfpNIPBLcf1_G1\DE_W0002_P0027\DE_2_W0002_P0027_T0001\TR1_W0001_P0086\TR1_2_W0001_P0086_T0001_R1_P4_K1_Ch2-Ch1.zen
2.106017e+01	2.449980e+00	20151203_gfpNIPBLcf1_G2G1\MitoSys2\LSM\gfpNIPBLcf1_G1\DE_W0002_P0027\DE_2_W0002_P0027_T0001\TR1_W0001_P0086\TR1_2_W0001_P0086_T0001_R1_P4_K1_Ch2-Ch1.zen
2.112017e+01	2.933310e+00	20151203_gfpNIPBLcf1_G2G1\MitoSys2\LSM\gfpNIPBLcf1_G1\DE_W0002_P0027\DE_2_W0002_P0027_T0001\TR1_W0001_P0086\TR1_2_W0001_P0086_T0001_R1_P4_K1_Ch2-Ch1.zen
2.118017e+01	2.799980e+00	20151203_gfpNIPBLcf1_G2G1\MitoSys2\LSM\gfpNIPBLcf1_G1\DE_W0002_P0027\DE_2_W0002_P0027_T0001\TR1_W0001_P0086\TR1_2_W0001_P0086_T0001_R1_P4_K1_Ch2-Ch1.zen
2.124017e+01	3.299970e+00	20151203_gfpNIPBLcf1_G2G1\MitoSys2\LSM\gfpNIPBLcf1_G1\DE_W0002_P0027\DE_2_W0002_P0027_T0001\TR1_W0001_P0086\TR1_2_W0001_P0086_T0001_R1_P4_K1_Ch2-Ch1.zen
2.130017e+01	2.766640e+00	20151203_gfpNIPBLcf1_G2G1\MitoSys2\LSM\gfpNIPBLcf1_G1\DE_W0002_P0027\DE_2_W0002_P0027_T0001\TR1_W0001_P0086\TR1_2_W0001_P0086_T0001_R1_P4_K1_Ch2-Ch1.zen
2.136017e+01	2.899980e+00	20151203_gfpNIPBLcf1_G2G1\MitoSys2\LSM\gfpNIPBLcf1_G1\DE_W0002_P0027\DE_2_W0002_P0027_T0001\TR1_W0001_P0086\TR1_2_W0001_P0086_T0001_R1_P4_K1_Ch2-Ch1.zen
2.142017e+01	2.933310e+00	20151203_gfpNIPBLcf1_G2G1\MitoSys2\LSM\gfpNIPBLcf1_G1\DE_W0002_P0027\DE_2_W0002_P0027_T0001\TR1_W0001_P0086\TR1_2_W0001_P0086_T0001_R1_P4_K1_Ch2-Ch1.zen
2.148017e+01	2.716650e+00	20151203_gfpNIPBLcf1_G2G1\MitoSys2\LSM\gfpNIPBLcf1_G1\DE_W0002_P0027\DE_2_W0002_P0027_T0001\TR1_W0001_P0086\TR1_2_W0001_P0086_T0001_R1_P4_K1_Ch2-Ch1.zen
2.154017e+01	3.299970e+00	20151203_gfpNIPBLcf1_G2G1\MitoSys2\LSM\gfpNIPBLcf1_G1\DE_W0002_P0027\DE_2_W0002_P0027_T0001\TR1_W0001_P0086\TR1_2_W0001_P0086_T0001_R1_P4_K1_Ch2-Ch1.zen
2.160017e+01	2.433310e+00	20151203_gfpNIPBLcf1_G2G1\MitoSys2\LSM\gfpNIPBLcf1_G1\DE_W0002_P0027\DE_2_W0002_P0027_T0001\TR1_W0001_P0086\TR1_2_W0001_P0086_T0001_R1_P4_K1_Ch2-Ch1.zen
2.166017e+01	3.216640e+00	20151203_gfpNIPBLcf1_G2G1\MitoSys2\LSM\gfpNIPBLcf1_G1\DE_W0002_P0027\DE_2_W0002_P0027_T0001\TR1_W0001_P0086\TR1_2_W0001_P0086_T0001_R1_P4_K1_Ch2-Ch1.zen
2.172017e+01	4.283300e+00	20151203_gfpNIPBLcf1_G2G1\MitoSys2\LSM\gfpNIPBLcf1_G1\DE_W0002_P0027\DE_2_W0002_P0027_T0001\TR1_W0001_P0086\TR1_2_W0001_P0086_T0001_R1_P4_K1_Ch2-Ch1.zen
2.178017e+01	2.533310e+00	20151203_gfpNIPBLcf1_G2G1\MitoSys2\LSM\gfpNIPBLcf1_G1\DE_W0002_P0027\DE_2_W0002_P0027_T0001\TR1_W0001_P0086\TR1_2_W0001_P0086_T0001_R1_P4_K1_Ch2-Ch1.zen
2.184017e+01	5.383290e+00	20151203_gfpNIPBLcf1_G2G1\MitoSys2\LSM\gfpNIPBLcf1_G1\DE_W0002_P0027\DE_2_W0002_P0027_T0001\TR1_W0001_P0086\TR1_2_W0001_P0086_T0001_R1_P4_K1_Ch2-Ch1.zen
2.190017e+01	3.149980e+00	20151203_gfpNIPBLcf1_G2G1\MitoSys2\LSM\gfpNIPBLcf1_G1\DE_W0002_P0027\DE_2_W0002_P0027_T0001\TR1_W0001_P0086\TR1_2_W0001_P0086_T0001_R1_P4_K1_Ch2-Ch1.zen
2.196017e+01	3.883300e+00	20151203_gfpNIPBLcf1_G2G1\MitoSys2\LSM\gfpNIPBLcf1_G1\DE_W0002_P0027\DE_2_W0002_P0027_T0001\TR1_W0001_P0086\TR1_2_W0001_P0086_T0001_R1_P4_K1_Ch2-Ch1.zen
2.202017e+01	4.666630e+00	20151203_gfpNIPBLcf1_G2G1\MitoSys2\LSM\gfpNIPBLcf1_G1\DE_W0002_P0027\DE_2_W0002_P0027_T0001\TR1_W0001_P0086\TR1_2_W0001_P0086_T0001_R1_P4_K1_Ch2-Ch1.zen
2.208018e+01	3.133310e+00	20151203_gfpNIPBLcf1_G2G1\MitoSys2\LSM\gfpNIPBLcf1_G1\DE_W0002_P0027\DE_2_W0002_P0027_T0001\TR1_W0001_P0086\TR1_2_W0001_P0086_T0001_R1_P4_K1_Ch2-Ch1.zen
2.214017e+01	2.549980e+00	20151203_gfpNIPBLcf1_G2G1\MitoSys2\LSM\gfpNIPBLcf1_G1\DE_W0002_P0027\DE_2_W0002_P0027_T0001\TR1_W0001_P0086\TR1_2_W0001_P0086_T0001_R1_P4_K1_Ch2-Ch1.zen
2.220018e+01	3.999970e+00	20151203_gfpNIPBLcf1_G2G1\MitoSys2\LSM\gfpNIPBLcf1_G1\DE_W0002_P0027\DE_2_W0002_P0027_T0001\TR1_W0001_P0086\TR1_2_W0001_P0086_T0001_R1_P4_K1_Ch2-Ch1.zen
2.226018e+01	3.233310e+00	20151203_gfpNIPBLcf1_G2G1\MitoSys2\LSM\gfpNIPBLcf1_G1\DE_W0002_P0027\DE_2_W0002_P0027_T0001\TR1_W0001_P0086\TR1_2_W0001_P0086_T0001_R1_P4_K1_Ch2-Ch1.zen
2.232018e+01	4.099970e+00	20151203_gfpNIPBLcf1_G2G1\MitoSys2\LSM\gfpNIPBLcf1_G1\DE_W0002_P0027\DE_2_W0002_P0027_T0001\TR1_W0001_P0086\TR1_2_W0001_P0086_T0001_R1_P4_K1_Ch2-Ch1.zen
2.238018e+01	3.816640e+00	20151203_gfpNIPBLcf1_G2G1\MitoSys2\LSM\gfpNIPBLcf1_G1\DE_W0002_P0027\DE_2_W0002_P0027_T0001\TR1_W0001_P0086\TR1_2_W0001_P0086_T0001_R1_P4_K1_Ch2-Ch1.zen
2.244018e+01	2.966640e+00	20151203_gfpNIPBLcf1_G2G1\MitoSys2\LSM\gfpNIPBLcf1_G1\DE_W0002_P0027\DE_2_W0002_P0027_T0001\TR1_W0001_P0086\TR1_2_W0001_P0086_T0001_R1_P4_K1_Ch2-Ch1.zen
2.250018e+01	4.533300e+00	20151203_gfpNIPBLcf1_G2G1\MitoSys2\LSM\gfpNIPBLcf1_G1\DE_W0002_P0027\DE_2_W0002_P0027_T0001\TR1_W0001_P0086\TR1_2_W0001_P0086_T0001_R1_P4_K1_Ch2-Ch1.zen
2.256018e+01	3.499970e+00	20151203_gfpNIPBLcf1_G2G1\MitoSys2\LSM\gfpNIPBLcf1_G1\DE_W0002_P0027\DE_2_W0002_P0027_T0001\TR1_W0001_P0086\TR1_2_W0001_P0086_T0001_R1_P4_K1_Ch2-Ch1.zen
2.262018e+01	3.549970e+00	20151203_gfpNIPBLcf1_G2G1\MitoSys2\LSM\gfpNIPBLcf1_G1\DE_W0002_P0027\DE_2_W0002_P0027_T0001\TR1_W0001_P0086\TR1_2_W0001_P0086_T0001_R1_P4_K1_Ch2-Ch1.zen
2.268018e+01	2.949980e+00	20151203_gfpNIPBLcf1_G2G1\MitoSys2\LSM\gfpNIPBLcf1_G1\DE_W0002_P0027\DE_2_W0002_P0027_T0001\TR1_W0001_P0086\TR1_2_W0001_P0086_T0001_R1_P4_K1_Ch2-Ch1.zen
2.274018e+01	2.299980e+00	20151203_gfpNIPBLcf1_G2G1\MitoSys2\LSM\gfpNIPBLcf1_G1\DE_W0002_P0027\DE_2_W0002_P0027_T0001\TR1_W0001_P0086\TR1_2_W0001_P0086_T0001_R1_P4_K1_Ch2-Ch1.zen
2.280018e+01	2.249980e+00	20151203_gfpNIPBLcf1_G2G1\MitoSys2\LSM\gfpNIPBLcf1_G1\DE_W0002_P0027\DE_2_W0002_P0027_T0001\TR1_W0001_P0086\TR1_2_W0001_P0086_T0001_R1_P4_K1_Ch2-Ch1.zen
2.286018e+01	2.783310e+00	20151203_gfpNIPBLcf1_G2G1\MitoSys2\LSM\gfpNIPBLcf1_G1\DE_W0002_P0027\DE_2_W0002_P0027_T0001\TR1_W0001_P0086\TR1_2_W0001_P0086_T0001_R1_P4_K1_Ch2-Ch1.zen
2.292018e+01	2.916640e+00	20151203_gfpNIPBLcf1_G2G1\MitoSys2\LSM\gfpNIPBLcf1_G1\DE_W0002_P0027\DE_2_W0002_P0027_T0001\TR1_W0001_P0086\TR1_2_W0001_P0086_T0001_R1_P4_K1_Ch2-Ch1.zen
2.298018e+01	2.516650e+00	20151203_gfpNIPBLcf1_G2G1\MitoSys2\LSM\gfpNIPBLcf1_G1\DE_W0002_P0027\DE_2_W0002_P0027_T0001\TR1_W0001_P0086\TR1_2_W0001_P0086_T0001_R1_P4_K1_Ch2-Ch1.zen
2.304018e+01	2.516650e+00	20151203_gfpNIPBLcf1_G2G1\MitoSys2\LSM\gfpNIPBLcf1_G1\DE_W0002_P0027\DE_2_W0002_P0027_T0001\TR1_W0001_P0086\TR1_2_W0001_P0086_T0001_R1_P4_K1_Ch2-Ch1.zen
2.310018e+01	2.549980e+00	20151203_gfpNIPBLcf1_G2G1\MitoSys2\LSM\gfpNIPBLcf1_G1\DE_W0002_P0027\DE_2_W0002_P0027_T0001\TR1_W0001_P0086\TR1_2_W0001_P0086_T0001_R1_P4_K1_Ch2-Ch1.zen
2.316018e+01	3.099980e+00	20151203_gfpNIPBLcf1_G2G1\MitoSys2\LSM\gfpNIPBLcf1_G1\DE_W0002_P0027\DE_2_W0002_P0027_T0001\TR1_W0001_P0086\TR1_2_W0001_P0086_T0001_R1_P4_K1_Ch2-Ch1.zen
2.322018e+01	2.983310e+00	20151203_gfpNIPBLcf1_G2G1\MitoSys2\LSM\gfpNIPBLcf1_G1\DE_W0002_P0027\DE_2_W0002_P0027_T0001\TR1_W0001_P0086\TR1_2_W0001_P0086_T0001_R1_P4_K1_Ch2-Ch1.zen
2.328018e+01	3.049980e+00	20151203_gfpNIPBLcf1_G2G1\MitoSys2\LSM\gfpNIPBLcf1_G1\DE_W0002_P0027\DE_2_W0002_P0027_T0001\TR1_W0001_P0086\TR1_2_W0001_P0086_T0001_R1_P4_K1_Ch2-Ch1.zen
2.334019e+01	3.083310e+00	20151203_gfpNIPBLcf1_G2G1\MitoSys2\LSM\gfpNIPBLcf1_G1\DE_W0002_P0027\DE_2_W0002_P0027_T0001\TR1_W0001_P0086\TR1_2_W0001_P0086_T0001_R1_P4_K1_Ch2-Ch1.zen
2.340018e+01	4.233300e+00	20151203_gfpNIPBLcf1_G2G1\MitoSys2\LSM\gfpNIPBLcf1_G1\DE_W0002_P0027\DE_2_W0002_P0027_T0001\TR1_W0001_P0086\TR1_2_W0001_P0086_T0001_R1_P4_K1_Ch2-Ch1.zen
2.346019e+01	2.699980e+00	20151203_gfpNIPBLcf1_G2G1\MitoSys2\LSM\gfpNIPBLcf1_G1\DE_W0002_P0027\DE_2_W0002_P0027_T0001\TR1_W0001_P0086\TR1_2_W0001_P0086_T0001_R1_P4_K1_Ch2-Ch1.zen
2.352019e+01	2.333310e+00	20151203_gfpNIPBLcf1_G2G1\MitoSys2\LSM\gfpNIPBLcf1_G1\DE_W0002_P0027\DE_2_W0002_P0027_T0001\TR1_W0001_P0086\TR1_2_W0001_P0086_T0001_R1_P4_K1_Ch2-Ch1.zen
2.358019e+01	4.149970e+00	20151203_gfpNIPBLcf1_G2G1\MitoSys2\LSM\gfpNIPBLcf1_G1\DE_W0002_P0027\DE_2_W0002_P0027_T0001\TR1_W0001_P0086\TR1_2_W0001_P0086_T0001_R1_P4_K1_Ch2-Ch1.zen
2.364019e+01	2.499980e+00	20151203_gfpNIPBLcf1_G2G1\MitoSys2\LSM\gfpNIPBLcf1_G1\DE_W0002_P0027\DE_2_W0002_P0027_T0001\TR1_W0001_P0086\TR1_2_W0001_P0086_T0001_R1_P4_K1_Ch2-Ch1.zen
2.370019e+01	3.016640e+00	20151203_gfpNIPBLcf1_G2G1\MitoSys2\LSM\gfpNIPBLcf1_G1\DE_W0002_P0027\DE_2_W0002_P0027_T0001\TR1_W0001_P0086\TR1_2_W0001_P0086_T0001_R1_P4_K1_Ch2-Ch1.zen
2.376019e+01	2.983310e+00	20151203_gfpNIPBLcf1_G2G1\MitoSys2\LSM\gfpNIPBLcf1_G1\DE_W0002_P0027\DE_2_W0002_P0027_T0001\TR1_W0001_P0086\TR1_2_W0001_P0086_T0001_R1_P4_K1_Ch2-Ch1.zen
2.382019e+01	3.399970e+00	20151203_gfpNIPBLcf1_G2G1\MitoSys2\LSM\gfpNIPBLcf1_G1\DE_W0002_P0027\DE_2_W0002_P0027_T0001\TR1_W0001_P0086\TR1_2_W0001_P0086_T0001_R1_P4_K1_Ch2-Ch1.zen
2.388019e+01	2.999980e+00	20151203_gfpNIPBLcf1_G2G1\MitoSys2\LSM\gfpNIPBLcf1_G1\DE_W0002_P0027\DE_2_W0002_P0027_T0001\TR1_W0001_P0086\TR1_2_W0001_P0086_T0001_R1_P4_K1_Ch2-Ch1.zen
2.394019e+01	3.533310e+00	20151203_gfpNIPBLcf1_G2G1\MitoSys2\LSM\gfpNIPBLcf1_G1\DE_W0002_P0027\DE_2_W0002_P0027_T0001\TR1_W0001_P0086\TR1_2_W0001_P0086_T0001_R1_P4_K1_Ch2-Ch1.zen
2.400019e+01	2.316650e+00	20151203_gfpNIPBLcf1_G2G1\MitoSys2\LSM\gfpNIPBLcf1_G1\DE_W0002_P0027\DE_2_W0002_P0027_T0001\TR1_W0001_P0086\TR1_2_W0001_P0086_T0001_R1_P4_K1_Ch2-Ch1.zen
2.406019e+01	2.416650e+00	20151203_gfpNIPBLcf1_G2G1\MitoSys2\LSM\gfpNIPBLcf1_G1\DE_W0002_P0027\DE_2_W0002_P0027_T0001\TR1_W0001_P0086\TR1_2_W0001_P0086_T0001_R1_P4_K1_Ch2-Ch1.zen
2.412019e+01	2.599980e+00	20151203_gfpNIPBLcf1_G2G1\MitoSys2\LSM\gfpNIPBLcf1_G1\DE_W0002_P0027\DE_2_W0002_P0027_T0001\TR1_W0001_P0086\TR1_2_W0001_P0086_T0001_R1_P4_K1_Ch2-Ch1.zen
2.418019e+01	4.999960e+00	20151203_gfpNIPBLcf1_G2G1\MitoSys2\LSM\gfpNIPBLcf1_G1\DE_W0002_P0027\DE_2_W0002_P0027_T0001\TR1_W0001_P0086\TR1_2_W0001_P0086_T0001_R1_P4_K1_Ch2-Ch1.zen
2.424019e+01	3.033310e+00	20151203_gfpNIPBLcf1_G2G1\MitoSys2\LSM\gfpNIPBLcf1_G1\DE_W0002_P0027\DE_2_W0002_P0027_T0001\TR1_W0001_P0086\TR1_2_W0001_P0086_T0001_R1_P4_K1_Ch2-Ch1.zen
2.430019e+01	3.149980e+00	20151203_gfpNIPBLcf1_G2G1\MitoSys2\LSM\gfpNIPBLcf1_G1\DE_W0002_P0027\DE_2_W0002_P0027_T0001\TR1_W0001_P0086\TR1_2_W0001_P0086_T0001_R1_P4_K1_Ch2-Ch1.zen
2.436019e+01	2.249980e+00	20151203_gfpNIPBLcf1_G2G1\MitoSys2\LSM\gfpNIPBLcf1_G1\DE_W0002_P0027\DE_2_W0002_P0027_T0001\TR1_W0001_P0086\TR1_2_W0001_P0086_T0001_R1_P4_K1_Ch2-Ch1.zen
2.442019e+01	2.916640e+00	20151203_gfpNIPBLcf1_G2G1\MitoSys2\LSM\gfpNIPBLcf1_G1\DE_W0002_P0027\DE_2_W0002_P0027_T0001\TR1_W0001_P0086\TR1_2_W0001_P0086_T0001_R1_P4_K1_Ch2-Ch1.zen
2.448019e+01	3.849970e+00	20151203_gfpNIPBLcf1_G2G1\MitoSys2\LSM\gfpNIPBLcf1_G1\DE_W0002_P0027\DE_2_W0002_P0027_T0001\TR1_W0001_P0086\TR1_2_W0001_P0086_T0001_R1_P4_K1_Ch2-Ch1.zen
2.454019e+01	3.183310e+00	20151203_gfpNIPBLcf1_G2G1\MitoSys2\LSM\gfpNIPBLcf1_G1\DE_W0002_P0027\DE_2_W0002_P0027_T0001\TR1_W0001_P0086\TR1_2_W0001_P0086_T0001_R1_P4_K1_Ch2-Ch1.zen
2.460019e+01	3.616640e+00	20151203_gfpNIPBLcf1_G2G1\MitoSys2\LSM\gfpNIPBLcf1_G1\DE_W0002_P0027\DE_2_W0002_P0027_T0001\TR1_W0001_P0086\TR1_2_W0001_P0086_T0001_R1_P4_K1_Ch2-Ch1.zen
2.466019e+01	2.433310e+00	20151203_gfpNIPBLcf1_G2G1\MitoSys2\LSM\gfpNIPBLcf1_G1\DE_W0002_P0027\DE_2_W0002_P0027_T0001\TR1_W0001_P0086\TR1_2_W0001_P0086_T0001_R1_P4_K1_Ch2-Ch1.zen
2.472020e+01	2.849980e+00	20151203_gfpNIPBLcf1_G2G1\MitoSys2\LSM\gfpNIPBLcf1_G1\DE_W0002_P0027\DE_2_W0002_P0027_T0001\TR1_W0001_P0086\TR1_2_W0001_P0086_T0001_R1_P4_K1_Ch2-Ch1.zen
2.478020e+01	2.566650e+00	20151203_gfpNIPBLcf1_G2G1\MitoSys2\LSM\gfpNIPBLcf1_G1\DE_W0002_P0027\DE_2_W0002_P0027_T0001\TR1_W0001_P0086\TR1_2_W0001_P0086_T0001_R1_P4_K1_Ch2-Ch1.zen
2.484020e+01	2.999980e+00	20151203_gfpNIPBLcf1_G2G1\MitoSys2\LSM\gfpNIPBLcf1_G1\DE_W0002_P0027\DE_2_W0002_P0027_T0001\TR1_W0001_P0086\TR1_2_W0001_P0086_T0001_R1_P4_K1_Ch2-Ch1.zen
2.490020e+01	2.699980e+00	20151203_gfpNIPBLcf1_G2G1\MitoSys2\LSM\gfpNIPBLcf1_G1\DE_W0002_P0027\DE_2_W0002_P0027_T0001\TR1_W0001_P0086\TR1_2_W0001_P0086_T0001_R1_P4_K1_Ch2-Ch1.zen
2.496020e+01	2.833310e+00	20151203_gfpNIPBLcf1_G2G1\MitoSys2\LSM\gfpNIPBLcf1_G1\DE_W0002_P0027\DE_2_W0002_P0027_T0001\TR1_W0001_P0086\TR1_2_W0001_P0086_T0001_R1_P4_K1_Ch2-Ch1.zen
2.502020e+01	2.616650e+00	20151203_gfpNIPBLcf1_G2G1\MitoSys2\LSM\gfpNIPBLcf1_G1\DE_W0002_P0027\DE_2_W0002_P0027_T0001\TR1_W0001_P0086\TR1_2_W0001_P0086_T0001_R1_P4_K1_Ch2-Ch1.zen
2.508020e+01	2.866640e+00	20151203_gfpNIPBLcf1_G2G1\MitoSys2\LSM\gfpNIPBLcf1_G1\DE_W0002_P0027\DE_2_W0002_P0027_T0001\TR1_W0001_P0086\TR1_2_W0001_P0086_T0001_R1_P4_K1_Ch2-Ch1.zen
2.514020e+01	4.116630e+00	20151203_gfpNIPBLcf1_G2G1\MitoSys2\LSM\gfpNIPBLcf1_G1\DE_W0002_P0027\DE_2_W0002_P0027_T0001\TR1_W0001_P0086\TR1_2_W0001_P0086_T0001_R1_P4_K1_Ch2-Ch1.zen
2.520020e+01	3.849970e+00	20151203_gfpNIPBLcf1_G2G1\MitoSys2\LSM\gfpNIPBLcf1_G1\DE_W0002_P0027\DE_2_W0002_P0027_T0001\TR1_W0001_P0086\TR1_2_W0001_P0086_T0001_R1_P4_K1_Ch2-Ch1.zen
2.526020e+01	4.133300e+00	20151203_gfpNIPBLcf1_G2G1\MitoSys2\LSM\gfpNIPBLcf1_G1\DE_W0002_P0027\DE_2_W0002_P0027_T0001\TR1_W0001_P0086\TR1_2_W0001_P0086_T0001_R1_P4_K1_Ch2-Ch1.zen
2.532020e+01	3.149980e+00	20151203_gfpNIPBLcf1_G2G1\MitoSys2\LSM\gfpNIPBLcf1_G1\DE_W0002_P0027\DE_2_W0002_P0027_T0001\TR1_W0001_P0086\TR1_2_W0001_P0086_T0001_R1_P4_K1_Ch2-Ch1.zen
2.538020e+01	3.166640e+00	20151203_gfpNIPBLcf1_G2G1\MitoSys2\LSM\gfpNIPBLcf1_G1\DE_W0002_P0027\DE_2_W0002_P0027_T0001\TR1_W0001_P0086\TR1_2_W0001_P0086_T0001_R1_P4_K1_Ch2-Ch1.zen
2.544020e+01	4.366630e+00	20151203_gfpNIPBLcf1_G2G1\MitoSys2\LSM\gfpNIPBLcf1_G1\DE_W0002_P0027\DE_2_W0002_P0027_T0001\TR1_W0001_P0086\TR1_2_W0001_P0086_T0001_R1_P4_K1_Ch2-Ch1.zen
2.550020e+01	4.649960e+00	20151203_gfpNIPBLcf1_G2G1\MitoSys2\LSM\gfpNIPBLcf1_G1\DE_W0002_P0027\DE_2_W0002_P0027_T0001\TR1_W0001_P0086\TR1_2_W0001_P0086_T0001_R1_P4_K1_Ch2-Ch1.zen
2.556020e+01	3.249970e+00	20151203_gfpNIPBLcf1_G2G1\MitoSys2\LSM\gfpNIPBLcf1_G1\DE_W0002_P0027\DE_2_W0002_P0027_T0001\TR1_W0001_P0086\TR1_2_W0001_P0086_T0001_R1_P4_K1_Ch2-Ch1.zen
2.562020e+01	3.199970e+00	20151203_gfpNIPBLcf1_G2G1\MitoSys2\LSM\gfpNIPBLcf1_G1\DE_W0002_P0027\DE_2_W0002_P0027_T0001\TR1_W0001_P0086\TR1_2_W0001_P0086_T0001_R1_P4_K1_Ch2-Ch1.zen
2.568020e+01	3.683300e+00	20151203_gfpNIPBLcf1_G2G1\MitoSys2\LSM\gfpNIPBLcf1_G1\DE_W0002_P0027\DE_2_W0002_P0027_T0001\TR1_W0001_P0086\TR1_2_W0001_P0086_T0001_R1_P4_K1_Ch2-Ch1.zen
2.574020e+01	3.083310e+00	20151203_gfpNIPBLcf1_G2G1\MitoSys2\LSM\gfpNIPBLcf1_G1\DE_W0002_P0027\DE_2_W0002_P0027_T0001\TR1_W0001_P0086\TR1_2_W0001_P0086_T0001_R1_P4_K1_Ch2-Ch1.zen
2.580020e+01	4.716630e+00	20151203_gfpNIPBLcf1_G2G1\MitoSys2\LSM\gfpNIPBLcf1_G1\DE_W0002_P0027\DE_2_W0002_P0027_T0001\TR1_W0001_P0086\TR1_2_W0001_P0086_T0001_R1_P4_K1_Ch2-Ch1.zen
2.586020e+01	3.549970e+00	20151203_gfpNIPBLcf1_G2G1\MitoSys2\LSM\gfpNIPBLcf1_G1\DE_W0002_P0027\DE_2_W0002_P0027_T0001\TR1_W0001_P0086\TR1_2_W0001_P0086_T0001_R1_P4_K1_Ch2-Ch1.zen
2.592021e+01	2.799980e+00	20151203_gfpNIPBLcf1_G2G1\MitoSys2\LSM\gfpNIPBLcf1_G1\DE_W0002_P0027\DE_2_W0002_P0027_T0001\TR1_W0001_P0086\TR1_2_W0001_P0086_T0001_R1_P4_K1_Ch2-Ch1.zen
2.598021e+01	2.533310e+00	20151203_gfpNIPBLcf1_G2G1\MitoSys2\LSM\gfpNIPBLcf1_G1\DE_W0002_P0027\DE_2_W0002_P0027_T0001\TR1_W0001_P0086\TR1_2_W0001_P0086_T0001_R1_P4_K1_Ch2-Ch1.zen
2.604021e+01	2.583310e+00	20151203_gfpNIPBLcf1_G2G1\MitoSys2\LSM\gfpNIPBLcf1_G1\DE_W0002_P0027\DE_2_W0002_P0027_T0001\TR1_W0001_P0086\TR1_2_W0001_P0086_T0001_R1_P4_K1_Ch2-Ch1.zen
2.610021e+01	3.383310e+00	20151203_gfpNIPBLcf1_G2G1\MitoSys2\LSM\gfpNIPBLcf1_G1\DE_W0002_P0027\DE_2_W0002_P0027_T0001\TR1_W0001_P0086\TR1_2_W0001_P0086_T0001_R1_P4_K1_Ch2-Ch1.zen
2.616021e+01	4.099970e+00	20151203_gfpNIPBLcf1_G2G1\MitoSys2\LSM\gfpNIPBLcf1_G1\DE_W0002_P0027\DE_2_W0002_P0027_T0001\TR1_W0001_P0086\TR1_2_W0001_P0086_T0001_R1_P4_K1_Ch2-Ch1.zen
2.622021e+01	3.199970e+00	20151203_gfpNIPBLcf1_G2G1\MitoSys2\LSM\gfpNIPBLcf1_G1\DE_W0002_P0027\DE_2_W0002_P0027_T0001\TR1_W0001_P0086\TR1_2_W0001_P0086_T0001_R1_P4_K1_Ch2-Ch1.zen
2.628021e+01	3.366640e+00	20151203_gfpNIPBLcf1_G2G1\MitoSys2\LSM\gfpNIPBLcf1_G1\DE_W0002_P0027\DE_2_W0002_P0027_T0001\TR1_W0001_P0086\TR1_2_W0001_P0086_T0001_R1_P4_K1_Ch2-Ch1.zen
2.634021e+01	2.299980e+00	20151203_gfpNIPBLcf1_G2G1\MitoSys2\LSM\gfpNIPBLcf1_G1\DE_W0002_P0027\DE_2_W0002_P0027_T0001\TR1_W0001_P0086\TR1_2_W0001_P0086_T0001_R1_P4_K1_Ch2-Ch1.zen
2.640021e+01	2.766640e+00	20151203_gfpNIPBLcf1_G2G1\MitoSys2\LSM\gfpNIPBLcf1_G1\DE_W0002_P0027\DE_2_W0002_P0027_T0001\TR1_W0001_P0086\TR1_2_W0001_P0086_T0001_R1_P4_K1_Ch2-Ch1.zen
2.646021e+01	3.349970e+00	20151203_gfpNIPBLcf1_G2G1\MitoSys2\LSM\gfpNIPBLcf1_G1\DE_W0002_P0027\DE_2_W0002_P0027_T0001\TR1_W0001_P0086\TR1_2_W0001_P0086_T0001_R1_P4_K1_Ch2-Ch1.zen
2.652021e+01	3.799970e+00	20151203_gfpNIPBLcf1_G2G1\MitoSys2\LSM\gfpNIPBLcf1_G1\DE_W0002_P0027\DE_2_W0002_P0027_T0001\TR1_W0001_P0086\TR1_2_W0001_P0086_T0001_R1_P4_K1_Ch2-Ch1.zen
2.658021e+01	4.949960e+00	20151203_gfpNIPBLcf1_G2G1\MitoSys2\LSM\gfpNIPBLcf1_G1\DE_W0002_P0027\DE_2_W0002_P0027_T0001\TR1_W0001_P0086\TR1_2_W0001_P0086_T0001_R1_P4_K1_Ch2-Ch1.zen
2.664021e+01	3.549970e+00	20151203_gfpNIPBLcf1_G2G1\MitoSys2\LSM\gfpNIPBLcf1_G1\DE_W0002_P0027\DE_2_W0002_P0027_T0001\TR1_W0001_P0086\TR1_2_W0001_P0086_T0001_R1_P4_K1_Ch2-Ch1.zen
2.670021e+01	4.633300e+00	20151203_gfpNIPBLcf1_G2G1\MitoSys2\LSM\gfpNIPBLcf1_G1\DE_W0002_P0027\DE_2_W0002_P0027_T0001\TR1_W0001_P0086\TR1_2_W0001_P0086_T0001_R1_P4_K1_Ch2-Ch1.zen
2.676021e+01	3.383310e+00	20151203_gfpNIPBLcf1_G2G1\MitoSys2\LSM\gfpNIPBLcf1_G1\DE_W0002_P0027\DE_2_W0002_P0027_T0001\TR1_W0001_P0086\TR1_2_W0001_P0086_T0001_R1_P4_K1_Ch2-Ch1.zen
2.682021e+01	2.383310e+00	20151203_gfpNIPBLcf1_G2G1\MitoSys2\LSM\gfpNIPBLcf1_G1\DE_W0002_P0027\DE_2_W0002_P0027_T0001\TR1_W0001_P0086\TR1_2_W0001_P0086_T0001_R1_P4_K1_Ch2-Ch1.zen
2.688021e+01	3.599970e+00	20151203_gfpNIPBLcf1_G2G1\MitoSys2\LSM\gfpNIPBLcf1_G1\DE_W0002_P0027\DE_2_W0002_P0027_T0001\TR1_W0001_P0086\TR1_2_W0001_P0086_T0001_R1_P4_K1_Ch2-Ch1.zen
2.694021e+01	3.049980e+00	20151203_gfpNIPBLcf1_G2G1\MitoSys2\LSM\gfpNIPBLcf1_G1\DE_W0002_P0027\DE_2_W0002_P0027_T0001\TR1_W0001_P0086\TR1_2_W0001_P0086_T0001_R1_P4_K1_Ch2-Ch1.zen
2.700021e+01	2.683310e+00	20151203_gfpNIPBLcf1_G2G1\MitoSys2\LSM\gfpNIPBLcf1_G1\DE_W0002_P0027\DE_2_W0002_P0027_T0001\TR1_W0001_P0086\TR1_2_W0001_P0086_T0001_R1_P4_K1_Ch2-Ch1.zen
2.706021e+01	2.033320e+00	20151203_gfpNIPBLcf1_G2G1\MitoSys2\LSM\gfpNIPBLcf1_G1\DE_W0002_P0027\DE_2_W0002_P0027_T0001\TR1_W0001_P0086\TR1_2_W0001_P0086_T0001_R1_P4_K1_Ch2-Ch1.zen
2.712021e+01	3.316640e+00	20151203_gfpNIPBLcf1_G2G1\MitoSys2\LSM\gfpNIPBLcf1_G1\DE_W0002_P0027\DE_2_W0002_P0027_T0001\TR1_W0001_P0086\TR1_2_W0001_P0086_T0001_R1_P4_K1_Ch2-Ch1.zen
2.718022e+01	2.799980e+00	20151203_gfpNIPBLcf1_G2G1\MitoSys2\LSM\gfpNIPBLcf1_G1\DE_W0002_P0027\DE_2_W0002_P0027_T0001\TR1_W0001_P0086\TR1_2_W0001_P0086_T0001_R1_P4_K1_Ch2-Ch1.zen
2.724022e+01	2.949980e+00	20151203_gfpNIPBLcf1_G2G1\MitoSys2\LSM\gfpNIPBLcf1_G1\DE_W0002_P0027\DE_2_W0002_P0027_T0001\TR1_W0001_P0086\TR1_2_W0001_P0086_T0001_R1_P4_K1_Ch2-Ch1.zen
2.730022e+01	4.233300e+00	20151203_gfpNIPBLcf1_G2G1\MitoSys2\LSM\gfpNIPBLcf1_G1\DE_W0002_P0027\DE_2_W0002_P0027_T0001\TR1_W0001_P0086\TR1_2_W0001_P0086_T0001_R1_P4_K1_Ch2-Ch1.zen
2.736022e+01	2.766640e+00	20151203_gfpNIPBLcf1_G2G1\MitoSys2\LSM\gfpNIPBLcf1_G1\DE_W0002_P0027\DE_2_W0002_P0027_T0001\TR1_W0001_P0086\TR1_2_W0001_P0086_T0001_R1_P4_K1_Ch2-Ch1.zen
2.742022e+01	2.183320e+00	20151203_gfpNIPBLcf1_G2G1\MitoSys2\LSM\gfpNIPBLcf1_G1\DE_W0002_P0027\DE_2_W0002_P0027_T0001\TR1_W0001_P0086\TR1_2_W0001_P0086_T0001_R1_P4_K1_Ch2-Ch1.zen
2.748022e+01	3.399970e+00	20151203_gfpNIPBLcf1_G2G1\MitoSys2\LSM\gfpNIPBLcf1_G1\DE_W0002_P0027\DE_2_W0002_P0027_T0001\TR1_W0001_P0086\TR1_2_W0001_P0086_T0001_R1_P4_K1_Ch2-Ch1.zen
2.754022e+01	3.816640e+00	20151203_gfpNIPBLcf1_G2G1\MitoSys2\LSM\gfpNIPBLcf1_G1\DE_W0002_P0027\DE_2_W0002_P0027_T0001\TR1_W0001_P0086\TR1_2_W0001_P0086_T0001_R1_P4_K1_Ch2-Ch1.zen
2.760022e+01	5.666620e+00	20151203_gfpNIPBLcf1_G2G1\MitoSys2\LSM\gfpNIPBLcf1_G1\DE_W0002_P0027\DE_2_W0002_P0027_T0001\TR1_W0001_P0086\TR1_2_W0001_P0086_T0001_R1_P4_K1_Ch2-Ch1.zen
2.766022e+01	3.183310e+00	20151203_gfpNIPBLcf1_G2G1\MitoSys2\LSM\gfpNIPBLcf1_G1\DE_W0002_P0027\DE_2_W0002_P0027_T0001\TR1_W0001_P0086\TR1_2_W0001_P0086_T0001_R1_P4_K1_Ch2-Ch1.zen
2.772022e+01	3.399970e+00	20151203_gfpNIPBLcf1_G2G1\MitoSys2\LSM\gfpNIPBLcf1_G1\DE_W0002_P0027\DE_2_W0002_P0027_T0001\TR1_W0001_P0086\TR1_2_W0001_P0086_T0001_R1_P4_K1_Ch2-Ch1.zen
2.778022e+01	3.716640e+00	20151203_gfpNIPBLcf1_G2G1\MitoSys2\LSM\gfpNIPBLcf1_G1\DE_W0002_P0027\DE_2_W0002_P0027_T0001\TR1_W0001_P0086\TR1_2_W0001_P0086_T0001_R1_P4_K1_Ch2-Ch1.zen
2.784022e+01	2.899980e+00	20151203_gfpNIPBLcf1_G2G1\MitoSys2\LSM\gfpNIPBLcf1_G1\DE_W0002_P0027\DE_2_W0002_P0027_T0001\TR1_W0001_P0086\TR1_2_W0001_P0086_T0001_R1_P4_K1_Ch2-Ch1.zen
2.790022e+01	3.116640e+00	20151203_gfpNIPBLcf1_G2G1\MitoSys2\LSM\gfpNIPBLcf1_G1\DE_W0002_P0027\DE_2_W0002_P0027_T0001\TR1_W0001_P0086\TR1_2_W0001_P0086_T0001_R1_P4_K1_Ch2-Ch1.zen
2.796022e+01	4.116630e+00	20151203_gfpNIPBLcf1_G2G1\MitoSys2\LSM\gfpNIPBLcf1_G1\DE_W0002_P0027\DE_2_W0002_P0027_T0001\TR1_W0001_P0086\TR1_2_W0001_P0086_T0001_R1_P4_K1_Ch2-Ch1.zen
2.802022e+01	2.683310e+00	20151203_gfpNIPBLcf1_G2G1\MitoSys2\LSM\gfpNIPBLcf1_G1\DE_W0002_P0027\DE_2_W0002_P0027_T0001\TR1_W0001_P0086\TR1_2_W0001_P0086_T0001_R1_P4_K1_Ch2-Ch1.zen
2.808022e+01	3.483310e+00	20151203_gfpNIPBLcf1_G2G1\MitoSys2\LSM\gfpNIPBLcf1_G1\DE_W0002_P0027\DE_2_W0002_P0027_T0001\TR1_W0001_P0086\TR1_2_W0001_P0086_T0001_R1_P4_K1_Ch2-Ch1.zen
2.814022e+01	4.833290e+00	20151203_gfpNIPBLcf1_G2G1\MitoSys2\LSM\gfpNIPBLcf1_G1\DE_W0002_P0027\DE_2_W0002_P0027_T0001\TR1_W0001_P0086\TR1_2_W0001_P0086_T0001_R1_P4_K1_Ch2-Ch1.zen
2.820022e+01	2.533310e+00	20151203_gfpNIPBLcf1_G2G1\MitoSys2\LSM\gfpNIPBLcf1_G1\DE_W0002_P0027\DE_2_W0002_P0027_T0001\TR1_W0001_P0086\TR1_2_W0001_P0086_T0001_R1_P4_K1_Ch2-Ch1.zen
2.826022e+01	3.949970e+00	20151203_gfpNIPBLcf1_G2G1\MitoSys2\LSM\gfpNIPBLcf1_G1\DE_W0002_P0027\DE_2_W0002_P0027_T0001\TR1_W0001_P0086\TR1_2_W0001_P0086_T0001_R1_P4_K1_Ch2-Ch1.zen
2.832022e+01	3.449970e+00	20151203_gfpNIPBLcf1_G2G1\MitoSys2\LSM\gfpNIPBLcf1_G1\DE_W0002_P0027\DE_2_W0002_P0027_T0001\TR1_W0001_P0086\TR1_2_W0001_P0086_T0001_R1_P4_K1_Ch2-Ch1.zen
2.838022e+01	2.533310e+00	20151203_gfpNIPBLcf1_G2G1\MitoSys2\LSM\gfpNIPBLcf1_G1\DE_W0002_P0027\DE_2_W0002_P0027_T0001\TR1_W0001_P0086\TR1_2_W0001_P0086_T0001_R1_P4_K1_Ch2-Ch1.zen
2.844023e+01	2.833310e+00	20151203_gfpNIPBLcf1_G2G1\MitoSys2\LSM\gfpNIPBLcf1_G1\DE_W0002_P0027\DE_2_W0002_P0027_T0001\TR1_W0001_P0086\TR1_2_W0001_P0086_T0001_R1_P4_K1_Ch2-Ch1.zen
2.850023e+01	2.933310e+00	20151203_gfpNIPBLcf1_G2G1\MitoSys2\LSM\gfpNIPBLcf1_G1\DE_W0002_P0027\DE_2_W0002_P0027_T0001\TR1_W0001_P0086\TR1_2_W0001_P0086_T0001_R1_P4_K1_Ch2-Ch1.zen
2.856023e+01	3.283310e+00	20151203_gfpNIPBLcf1_G2G1\MitoSys2\LSM\gfpNIPBLcf1_G1\DE_W0002_P0027\DE_2_W0002_P0027_T0001\TR1_W0001_P0086\TR1_2_W0001_P0086_T0001_R1_P4_K1_Ch2-Ch1.zen
2.862023e+01	5.483290e+00	20151203_gfpNIPBLcf1_G2G1\MitoSys2\LSM\gfpNIPBLcf1_G1\DE_W0002_P0027\DE_2_W0002_P0027_T0001\TR1_W0001_P0086\TR1_2_W0001_P0086_T0001_R1_P4_K1_Ch2-Ch1.zen
2.868023e+01	2.699980e+00	20151203_gfpNIPBLcf1_G2G1\MitoSys2\LSM\gfpNIPBLcf1_G1\DE_W0002_P0027\DE_2_W0002_P0027_T0001\TR1_W0001_P0086\TR1_2_W0001_P0086_T0001_R1_P4_K1_Ch2-Ch1.zen
2.874023e+01	2.816640e+00	20151203_gfpNIPBLcf1_G2G1\MitoSys2\LSM\gfpNIPBLcf1_G1\DE_W0002_P0027\DE_2_W0002_P0027_T0001\TR1_W0001_P0086\TR1_2_W0001_P0086_T0001_R1_P4_K1_Ch2-Ch1.zen
2.880023e+01	3.249970e+00	20151203_gfpNIPBLcf1_G2G1\MitoSys2\LSM\gfpNIPBLcf1_G1\DE_W0002_P0027\DE_2_W0002_P0027_T0001\TR1_W0001_P0086\TR1_2_W0001_P0086_T0001_R1_P4_K1_Ch2-Ch1.zen
2.886023e+01	2.166650e+00	20151203_gfpNIPBLcf1_G2G1\MitoSys2\LSM\gfpNIPBLcf1_G1\DE_W0002_P0027\DE_2_W0002_P0027_T0001\TR1_W0001_P0086\TR1_2_W0001_P0086_T0001_R1_P4_K1_Ch2-Ch1.zen
2.892023e+01	2.499980e+00	20151203_gfpNIPBLcf1_G2G1\MitoSys2\LSM\gfpNIPBLcf1_G1\DE_W0002_P0027\DE_2_W0002_P0027_T0001\TR1_W0001_P0086\TR1_2_W0001_P0086_T0001_R1_P4_K1_Ch2-Ch1.zen
2.898023e+01	2.266650e+00	20151203_gfpNIPBLcf1_G2G1\MitoSys2\LSM\gfpNIPBLcf1_G1\DE_W0002_P0027\DE_2_W0002_P0027_T0001\TR1_W0001_P0086\TR1_2_W0001_P0086_T0001_R1_P4_K1_Ch2-Ch1.zen
2.904023e+01	3.333310e+00	20151203_gfpNIPBLcf1_G2G1\MitoSys2\LSM\gfpNIPBLcf1_G1\DE_W0002_P0027\DE_2_W0002_P0027_T0001\TR1_W0001_P0086\TR1_2_W0001_P0086_T0001_R1_P4_K1_Ch2-Ch1.zen
2.910023e+01	5.283290e+00	20151203_gfpNIPBLcf1_G2G1\MitoSys2\LSM\gfpNIPBLcf1_G1\DE_W0002_P0027\DE_2_W0002_P0027_T0001\TR1_W0001_P0086\TR1_2_W0001_P0086_T0001_R1_P4_K1_Ch2-Ch1.zen
2.916023e+01	4.166630e+00	20151203_gfpNIPBLcf1_G2G1\MitoSys2\LSM\gfpNIPBLcf1_G1\DE_W0002_P0027\DE_2_W0002_P0027_T0001\TR1_W0001_P0086\TR1_2_W0001_P0086_T0001_R1_P4_K1_Ch2-Ch1.zen
2.922023e+01	3.083310e+00	20151203_gfpNIPBLcf1_G2G1\MitoSys2\LSM\gfpNIPBLcf1_G1\DE_W0002_P0027\DE_2_W0002_P0027_T0001\TR1_W0001_P0086\TR1_2_W0001_P0086_T0001_R1_P4_K1_Ch2-Ch1.zen
2.928023e+01	2.883310e+00	20151203_gfpNIPBLcf1_G2G1\MitoSys2\LSM\gfpNIPBLcf1_G1\DE_W0002_P0027\DE_2_W0002_P0027_T0001\TR1_W0001_P0086\TR1_2_W0001_P0086_T0001_R1_P4_K1_Ch2-Ch1.zen
2.934023e+01	2.783310e+00	20151203_gfpNIPBLcf1_G2G1\MitoSys2\LSM\gfpNIPBLcf1_G1\DE_W0002_P0027\DE_2_W0002_P0027_T0001\TR1_W0001_P0086\TR1_2_W0001_P0086_T0001_R1_P4_K1_Ch2-Ch1.zen
2.940023e+01	3.466640e+00	20151203_gfpNIPBLcf1_G2G1\MitoSys2\LSM\gfpNIPBLcf1_G1\DE_W0002_P0027\DE_2_W0002_P0027_T0001\TR1_W0001_P0086\TR1_2_W0001_P0086_T0001_R1_P4_K1_Ch2-Ch1.zen
2.946023e+01	3.049980e+00	20151203_gfpNIPBLcf1_G2G1\MitoSys2\LSM\gfpNIPBLcf1_G1\DE_W0002_P0027\DE_2_W0002_P0027_T0001\TR1_W0001_P0086\TR1_2_W0001_P0086_T0001_R1_P4_K1_Ch2-Ch1.zen
2.952023e+01	2.866640e+00	20151203_gfpNIPBLcf1_G2G1\MitoSys2\LSM\gfpNIPBLcf1_G1\DE_W0002_P0027\DE_2_W0002_P0027_T0001\TR1_W0001_P0086\TR1_2_W0001_P0086_T0001_R1_P4_K1_Ch2-Ch1.zen
2.958023e+01	3.599970e+00	20151203_gfpNIPBLcf1_G2G1\MitoSys2\LSM\gfpNIPBLcf1_G1\DE_W0002_P0027\DE_2_W0002_P0027_T0001\TR1_W0001_P0086\TR1_2_W0001_P0086_T0001_R1_P4_K1_Ch2-Ch1.zen
2.964023e+01	3.649970e+00	20151203_gfpNIPBLcf1_G2G1\MitoSys2\LSM\gfpNIPBLcf1_G1\DE_W0002_P0027\DE_2_W0002_P0027_T0001\TR1_W0001_P0086\TR1_2_W0001_P0086_T0001_R1_P4_K1_Ch2-Ch1.zen
2.970024e+01	4.049970e+00	20151203_gfpNIPBLcf1_G2G1\MitoSys2\LSM\gfpNIPBLcf1_G1\DE_W0002_P0027\DE_2_W0002_P0027_T0001\TR1_W0001_P0086\TR1_2_W0001_P0086_T0001_R1_P4_K1_Ch2-Ch1.zen
2.976023e+01	2.649980e+00	20151203_gfpNIPBLcf1_G2G1\MitoSys2\LSM\gfpNIPBLcf1_G1\DE_W0002_P0027\DE_2_W0002_P0027_T0001\TR1_W0001_P0086\TR1_2_W0001_P0086_T0001_R1_P4_K1_Ch2-Ch1.zen
2.982024e+01	4.616630e+00	20151203_gfpNIPBLcf1_G2G1\MitoSys2\LSM\gfpNIPBLcf1_G1\DE_W0002_P0027\DE_2_W0002_P0027_T0001\TR1_W0001_P0086\TR1_2_W0001_P0086_T0001_R1_P4_K1_Ch2-Ch1.zen
2.988024e+01	4.666630e+00	20151203_gfpNIPBLcf1_G2G1\MitoSys2\LSM\gfpNIPBLcf1_G1\DE_W0002_P0027\DE_2_W0002_P0027_T0001\TR1_W0001_P0086\TR1_2_W0001_P0086_T0001_R1_P4_K1_Ch2-Ch1.zen
2.994024e+01	3.149980e+00	20151203_gfpNIPBLcf1_G2G1\MitoSys2\LSM\gfpNIPBLcf1_G1\DE_W0002_P0027\DE_2_W0002_P0027_T0001\TR1_W0001_P0086\TR1_2_W0001_P0086_T0001_R1_P4_K1_Ch2-Ch1.zen
0	3.183330e+00	20151203_gfpNIPBLcf1_G2G1\MitoSys2\LSM\gfpNIPBLcf1_G1\DE_W0002_P0027\DE_2_W0002_P0027_T0001\TR1_W0001_P0086\TR1_2_W0001_P0086_T0001_R1_P5_K1_Ch2-Ch1.zen
6.000000e-02	3.033330e+00	20151203_gfpNIPBLcf1_G2G1\MitoSys2\LSM\gfpNIPBLcf1_G1\DE_W0002_P0027\DE_2_W0002_P0027_T0001\TR1_W0001_P0086\TR1_2_W0001_P0086_T0001_R1_P5_K1_Ch2-Ch1.zen
1.200000e-01	2.650000e+00	20151203_gfpNIPBLcf1_G2G1\MitoSys2\LSM\gfpNIPBLcf1_G1\DE_W0002_P0027\DE_2_W0002_P0027_T0001\TR1_W0001_P0086\TR1_2_W0001_P0086_T0001_R1_P5_K1_Ch2-Ch1.zen
1.800000e-01	2.833330e+00	20151203_gfpNIPBLcf1_G2G1\MitoSys2\LSM\gfpNIPBLcf1_G1\DE_W0002_P0027\DE_2_W0002_P0027_T0001\TR1_W0001_P0086\TR1_2_W0001_P0086_T0001_R1_P5_K1_Ch2-Ch1.zen
2.400000e-01	2.433330e+00	20151203_gfpNIPBLcf1_G2G1\MitoSys2\LSM\gfpNIPBLcf1_G1\DE_W0002_P0027\DE_2_W0002_P0027_T0001\TR1_W0001_P0086\TR1_2_W0001_P0086_T0001_R1_P5_K1_Ch2-Ch1.zen
3.000000e-01	2.550000e+00	20151203_gfpNIPBLcf1_G2G1\MitoSys2\LSM\gfpNIPBLcf1_G1\DE_W0002_P0027\DE_2_W0002_P0027_T0001\TR1_W0001_P0086\TR1_2_W0001_P0086_T0001_R1_P5_K1_Ch2-Ch1.zen
3.600000e-01	2.316670e+00	20151203_gfpNIPBLcf1_G2G1\MitoSys2\LSM\gfpNIPBLcf1_G1\DE_W0002_P0027\DE_2_W0002_P0027_T0001\TR1_W0001_P0086\TR1_2_W0001_P0086_T0001_R1_P5_K1_Ch2-Ch1.zen
4.200000e-01	2.850000e+00	20151203_gfpNIPBLcf1_G2G1\MitoSys2\LSM\gfpNIPBLcf1_G1\DE_W0002_P0027\DE_2_W0002_P0027_T0001\TR1_W0001_P0086\TR1_2_W0001_P0086_T0001_R1_P5_K1_Ch2-Ch1.zen
4.800000e-01	2.133330e+00	20151203_gfpNIPBLcf1_G2G1\MitoSys2\LSM\gfpNIPBLcf1_G1\DE_W0002_P0027\DE_2_W0002_P0027_T0001\TR1_W0001_P0086\TR1_2_W0001_P0086_T0001_R1_P5_K1_Ch2-Ch1.zen
5.400000e-01	3.216670e+00	20151203_gfpNIPBLcf1_G2G1\MitoSys2\LSM\gfpNIPBLcf1_G1\DE_W0002_P0027\DE_2_W0002_P0027_T0001\TR1_W0001_P0086\TR1_2_W0001_P0086_T0001_R1_P5_K1_Ch2-Ch1.zen
6.000000e-01	1.966670e+00	20151203_gfpNIPBLcf1_G2G1\MitoSys2\LSM\gfpNIPBLcf1_G1\DE_W0002_P0027\DE_2_W0002_P0027_T0001\TR1_W0001_P0086\TR1_2_W0001_P0086_T0001_R1_P5_K1_Ch2-Ch1.zen
6.600000e-01	2.550000e+00	20151203_gfpNIPBLcf1_G2G1\MitoSys2\LSM\gfpNIPBLcf1_G1\DE_W0002_P0027\DE_2_W0002_P0027_T0001\TR1_W0001_P0086\TR1_2_W0001_P0086_T0001_R1_P5_K1_Ch2-Ch1.zen
7.200000e-01	3.116670e+00	20151203_gfpNIPBLcf1_G2G1\MitoSys2\LSM\gfpNIPBLcf1_G1\DE_W0002_P0027\DE_2_W0002_P0027_T0001\TR1_W0001_P0086\TR1_2_W0001_P0086_T0001_R1_P5_K1_Ch2-Ch1.zen
7.800000e-01	3.116670e+00	20151203_gfpNIPBLcf1_G2G1\MitoSys2\LSM\gfpNIPBLcf1_G1\DE_W0002_P0027\DE_2_W0002_P0027_T0001\TR1_W0001_P0086\TR1_2_W0001_P0086_T0001_R1_P5_K1_Ch2-Ch1.zen
8.400000e-01	4.166660e+00	20151203_gfpNIPBLcf1_G2G1\MitoSys2\LSM\gfpNIPBLcf1_G1\DE_W0002_P0027\DE_2_W0002_P0027_T0001\TR1_W0001_P0086\TR1_2_W0001_P0086_T0001_R1_P5_K1_Ch2-Ch1.zen
9.000000e-01	3.450000e+00	20151203_gfpNIPBLcf1_G2G1\MitoSys2\LSM\gfpNIPBLcf1_G1\DE_W0002_P0027\DE_2_W0002_P0027_T0001\TR1_W0001_P0086\TR1_2_W0001_P0086_T0001_R1_P5_K1_Ch2-Ch1.zen
9.600000e-01	3.050000e+00	20151203_gfpNIPBLcf1_G2G1\MitoSys2\LSM\gfpNIPBLcf1_G1\DE_W0002_P0027\DE_2_W0002_P0027_T0001\TR1_W0001_P0086\TR1_2_W0001_P0086_T0001_R1_P5_K1_Ch2-Ch1.zen
1.020000e+00	3.716660e+00	20151203_gfpNIPBLcf1_G2G1\MitoSys2\LSM\gfpNIPBLcf1_G1\DE_W0002_P0027\DE_2_W0002_P0027_T0001\TR1_W0001_P0086\TR1_2_W0001_P0086_T0001_R1_P5_K1_Ch2-Ch1.zen
1.080000e+00	2.750000e+00	20151203_gfpNIPBLcf1_G2G1\MitoSys2\LSM\gfpNIPBLcf1_G1\DE_W0002_P0027\DE_2_W0002_P0027_T0001\TR1_W0001_P0086\TR1_2_W0001_P0086_T0001_R1_P5_K1_Ch2-Ch1.zen
1.140000e+00	2.900000e+00	20151203_gfpNIPBLcf1_G2G1\MitoSys2\LSM\gfpNIPBLcf1_G1\DE_W0002_P0027\DE_2_W0002_P0027_T0001\TR1_W0001_P0086\TR1_2_W0001_P0086_T0001_R1_P5_K1_Ch2-Ch1.zen
1.200000e+00	3.166670e+00	20151203_gfpNIPBLcf1_G2G1\MitoSys2\LSM\gfpNIPBLcf1_G1\DE_W0002_P0027\DE_2_W0002_P0027_T0001\TR1_W0001_P0086\TR1_2_W0001_P0086_T0001_R1_P5_K1_Ch2-Ch1.zen
1.260000e+00	2.750000e+00	20151203_gfpNIPBLcf1_G2G1\MitoSys2\LSM\gfpNIPBLcf1_G1\DE_W0002_P0027\DE_2_W0002_P0027_T0001\TR1_W0001_P0086\TR1_2_W0001_P0086_T0001_R1_P5_K1_Ch2-Ch1.zen
1.320000e+00	3.000000e+00	20151203_gfpNIPBLcf1_G2G1\MitoSys2\LSM\gfpNIPBLcf1_G1\DE_W0002_P0027\DE_2_W0002_P0027_T0001\TR1_W0001_P0086\TR1_2_W0001_P0086_T0001_R1_P5_K1_Ch2-Ch1.zen
1.380000e+00	2.483330e+00	20151203_gfpNIPBLcf1_G2G1\MitoSys2\LSM\gfpNIPBLcf1_G1\DE_W0002_P0027\DE_2_W0002_P0027_T0001\TR1_W0001_P0086\TR1_2_W0001_P0086_T0001_R1_P5_K1_Ch2-Ch1.zen
1.440000e+00	2.933330e+00	20151203_gfpNIPBLcf1_G2G1\MitoSys2\LSM\gfpNIPBLcf1_G1\DE_W0002_P0027\DE_2_W0002_P0027_T0001\TR1_W0001_P0086\TR1_2_W0001_P0086_T0001_R1_P5_K1_Ch2-Ch1.zen
1.500000e+00	3.366660e+00	20151203_gfpNIPBLcf1_G2G1\MitoSys2\LSM\gfpNIPBLcf1_G1\DE_W0002_P0027\DE_2_W0002_P0027_T0001\TR1_W0001_P0086\TR1_2_W0001_P0086_T0001_R1_P5_K1_Ch2-Ch1.zen
1.560000e+00	2.216670e+00	20151203_gfpNIPBLcf1_G2G1\MitoSys2\LSM\gfpNIPBLcf1_G1\DE_W0002_P0027\DE_2_W0002_P0027_T0001\TR1_W0001_P0086\TR1_2_W0001_P0086_T0001_R1_P5_K1_Ch2-Ch1.zen
1.620000e+00	2.450000e+00	20151203_gfpNIPBLcf1_G2G1\MitoSys2\LSM\gfpNIPBLcf1_G1\DE_W0002_P0027\DE_2_W0002_P0027_T0001\TR1_W0001_P0086\TR1_2_W0001_P0086_T0001_R1_P5_K1_Ch2-Ch1.zen
1.680000e+00	2.433330e+00	20151203_gfpNIPBLcf1_G2G1\MitoSys2\LSM\gfpNIPBLcf1_G1\DE_W0002_P0027\DE_2_W0002_P0027_T0001\TR1_W0001_P0086\TR1_2_W0001_P0086_T0001_R1_P5_K1_Ch2-Ch1.zen
1.740000e+00	2.150000e+00	20151203_gfpNIPBLcf1_G2G1\MitoSys2\LSM\gfpNIPBLcf1_G1\DE_W0002_P0027\DE_2_W0002_P0027_T0001\TR1_W0001_P0086\TR1_2_W0001_P0086_T0001_R1_P5_K1_Ch2-Ch1.zen
1.800000e+00	2.216670e+00	20151203_gfpNIPBLcf1_G2G1\MitoSys2\LSM\gfpNIPBLcf1_G1\DE_W0002_P0027\DE_2_W0002_P0027_T0001\TR1_W0001_P0086\TR1_2_W0001_P0086_T0001_R1_P5_K1_Ch2-Ch1.zen
1.860000e+00	2.550000e+00	20151203_gfpNIPBLcf1_G2G1\MitoSys2\LSM\gfpNIPBLcf1_G1\DE_W0002_P0027\DE_2_W0002_P0027_T0001\TR1_W0001_P0086\TR1_2_W0001_P0086_T0001_R1_P5_K1_Ch2-Ch1.zen
1.920000e+00	2.350000e+00	20151203_gfpNIPBLcf1_G2G1\MitoSys2\LSM\gfpNIPBLcf1_G1\DE_W0002_P0027\DE_2_W0002_P0027_T0001\TR1_W0001_P0086\TR1_2_W0001_P0086_T0001_R1_P5_K1_Ch2-Ch1.zen
1.980000e+00	2.716670e+00	20151203_gfpNIPBLcf1_G2G1\MitoSys2\LSM\gfpNIPBLcf1_G1\DE_W0002_P0027\DE_2_W0002_P0027_T0001\TR1_W0001_P0086\TR1_2_W0001_P0086_T0001_R1_P5_K1_Ch2-Ch1.zen
2.040000e+00	2.750000e+00	20151203_gfpNIPBLcf1_G2G1\MitoSys2\LSM\gfpNIPBLcf1_G1\DE_W0002_P0027\DE_2_W0002_P0027_T0001\TR1_W0001_P0086\TR1_2_W0001_P0086_T0001_R1_P5_K1_Ch2-Ch1.zen
2.100000e+00	2.600000e+00	20151203_gfpNIPBLcf1_G2G1\MitoSys2\LSM\gfpNIPBLcf1_G1\DE_W0002_P0027\DE_2_W0002_P0027_T0001\TR1_W0001_P0086\TR1_2_W0001_P0086_T0001_R1_P5_K1_Ch2-Ch1.zen
2.160000e+00	2.150000e+00	20151203_gfpNIPBLcf1_G2G1\MitoSys2\LSM\gfpNIPBLcf1_G1\DE_W0002_P0027\DE_2_W0002_P0027_T0001\TR1_W0001_P0086\TR1_2_W0001_P0086_T0001_R1_P5_K1_Ch2-Ch1.zen
2.220000e+00	3.350000e+00	20151203_gfpNIPBLcf1_G2G1\MitoSys2\LSM\gfpNIPBLcf1_G1\DE_W0002_P0027\DE_2_W0002_P0027_T0001\TR1_W0001_P0086\TR1_2_W0001_P0086_T0001_R1_P5_K1_Ch2-Ch1.zen
2.280000e+00	2.583330e+00	20151203_gfpNIPBLcf1_G2G1\MitoSys2\LSM\gfpNIPBLcf1_G1\DE_W0002_P0027\DE_2_W0002_P0027_T0001\TR1_W0001_P0086\TR1_2_W0001_P0086_T0001_R1_P5_K1_Ch2-Ch1.zen
2.340000e+00	3.200000e+00	20151203_gfpNIPBLcf1_G2G1\MitoSys2\LSM\gfpNIPBLcf1_G1\DE_W0002_P0027\DE_2_W0002_P0027_T0001\TR1_W0001_P0086\TR1_2_W0001_P0086_T0001_R1_P5_K1_Ch2-Ch1.zen
2.400000e+00	1.950000e+00	20151203_gfpNIPBLcf1_G2G1\MitoSys2\LSM\gfpNIPBLcf1_G1\DE_W0002_P0027\DE_2_W0002_P0027_T0001\TR1_W0001_P0086\TR1_2_W0001_P0086_T0001_R1_P5_K1_Ch2-Ch1.zen
2.460000e+00	2.300000e+00	20151203_gfpNIPBLcf1_G2G1\MitoSys2\LSM\gfpNIPBLcf1_G1\DE_W0002_P0027\DE_2_W0002_P0027_T0001\TR1_W0001_P0086\TR1_2_W0001_P0086_T0001_R1_P5_K1_Ch2-Ch1.zen
2.520000e+00	2.933330e+00	20151203_gfpNIPBLcf1_G2G1\MitoSys2\LSM\gfpNIPBLcf1_G1\DE_W0002_P0027\DE_2_W0002_P0027_T0001\TR1_W0001_P0086\TR1_2_W0001_P0086_T0001_R1_P5_K1_Ch2-Ch1.zen
2.580000e+00	2.450000e+00	20151203_gfpNIPBLcf1_G2G1\MitoSys2\LSM\gfpNIPBLcf1_G1\DE_W0002_P0027\DE_2_W0002_P0027_T0001\TR1_W0001_P0086\TR1_2_W0001_P0086_T0001_R1_P5_K1_Ch2-Ch1.zen
2.640000e+00	2.166670e+00	20151203_gfpNIPBLcf1_G2G1\MitoSys2\LSM\gfpNIPBLcf1_G1\DE_W0002_P0027\DE_2_W0002_P0027_T0001\TR1_W0001_P0086\TR1_2_W0001_P0086_T0001_R1_P5_K1_Ch2-Ch1.zen
2.700000e+00	2.583330e+00	20151203_gfpNIPBLcf1_G2G1\MitoSys2\LSM\gfpNIPBLcf1_G1\DE_W0002_P0027\DE_2_W0002_P0027_T0001\TR1_W0001_P0086\TR1_2_W0001_P0086_T0001_R1_P5_K1_Ch2-Ch1.zen
2.760000e+00	3.000000e+00	20151203_gfpNIPBLcf1_G2G1\MitoSys2\LSM\gfpNIPBLcf1_G1\DE_W0002_P0027\DE_2_W0002_P0027_T0001\TR1_W0001_P0086\TR1_2_W0001_P0086_T0001_R1_P5_K1_Ch2-Ch1.zen
2.820000e+00	2.100000e+00	20151203_gfpNIPBLcf1_G2G1\MitoSys2\LSM\gfpNIPBLcf1_G1\DE_W0002_P0027\DE_2_W0002_P0027_T0001\TR1_W0001_P0086\TR1_2_W0001_P0086_T0001_R1_P5_K1_Ch2-Ch1.zen
2.880000e+00	2.216670e+00	20151203_gfpNIPBLcf1_G2G1\MitoSys2\LSM\gfpNIPBLcf1_G1\DE_W0002_P0027\DE_2_W0002_P0027_T0001\TR1_W0001_P0086\TR1_2_W0001_P0086_T0001_R1_P5_K1_Ch2-Ch1.zen
2.940000e+00	2.116670e+00	20151203_gfpNIPBLcf1_G2G1\MitoSys2\LSM\gfpNIPBLcf1_G1\DE_W0002_P0027\DE_2_W0002_P0027_T0001\TR1_W0001_P0086\TR1_2_W0001_P0086_T0001_R1_P5_K1_Ch2-Ch1.zen
3	2.333330e+00	20151203_gfpNIPBLcf1_G2G1\MitoSys2\LSM\gfpNIPBLcf1_G1\DE_W0002_P0027\DE_2_W0002_P0027_T0001\TR1_W0001_P0086\TR1_2_W0001_P0086_T0001_R1_P5_K1_Ch2-Ch1.zen
3.060000e+00	2.750000e+00	20151203_gfpNIPBLcf1_G2G1\MitoSys2\LSM\gfpNIPBLcf1_G1\DE_W0002_P0027\DE_2_W0002_P0027_T0001\TR1_W0001_P0086\TR1_2_W0001_P0086_T0001_R1_P5_K1_Ch2-Ch1.zen
3.120000e+00	2.700000e+00	20151203_gfpNIPBLcf1_G2G1\MitoSys2\LSM\gfpNIPBLcf1_G1\DE_W0002_P0027\DE_2_W0002_P0027_T0001\TR1_W0001_P0086\TR1_2_W0001_P0086_T0001_R1_P5_K1_Ch2-Ch1.zen
3.180000e+00	2.316670e+00	20151203_gfpNIPBLcf1_G2G1\MitoSys2\LSM\gfpNIPBLcf1_G1\DE_W0002_P0027\DE_2_W0002_P0027_T0001\TR1_W0001_P0086\TR1_2_W0001_P0086_T0001_R1_P5_K1_Ch2-Ch1.zen
3.240000e+00	2.616670e+00	20151203_gfpNIPBLcf1_G2G1\MitoSys2\LSM\gfpNIPBLcf1_G1\DE_W0002_P0027\DE_2_W0002_P0027_T0001\TR1_W0001_P0086\TR1_2_W0001_P0086_T0001_R1_P5_K1_Ch2-Ch1.zen
3.300000e+00	3.383330e+00	20151203_gfpNIPBLcf1_G2G1\MitoSys2\LSM\gfpNIPBLcf1_G1\DE_W0002_P0027\DE_2_W0002_P0027_T0001\TR1_W0001_P0086\TR1_2_W0001_P0086_T0001_R1_P5_K1_Ch2-Ch1.zen
3.360000e+00	3.550000e+00	20151203_gfpNIPBLcf1_G2G1\MitoSys2\LSM\gfpNIPBLcf1_G1\DE_W0002_P0027\DE_2_W0002_P0027_T0001\TR1_W0001_P0086\TR1_2_W0001_P0086_T0001_R1_P5_K1_Ch2-Ch1.zen
3.420000e+00	2.833330e+00	20151203_gfpNIPBLcf1_G2G1\MitoSys2\LSM\gfpNIPBLcf1_G1\DE_W0002_P0027\DE_2_W0002_P0027_T0001\TR1_W0001_P0086\TR1_2_W0001_P0086_T0001_R1_P5_K1_Ch2-Ch1.zen
3.480000e+00	2.333330e+00	20151203_gfpNIPBLcf1_G2G1\MitoSys2\LSM\gfpNIPBLcf1_G1\DE_W0002_P0027\DE_2_W0002_P0027_T0001\TR1_W0001_P0086\TR1_2_W0001_P0086_T0001_R1_P5_K1_Ch2-Ch1.zen
3.540000e+00	2.733330e+00	20151203_gfpNIPBLcf1_G2G1\MitoSys2\LSM\gfpNIPBLcf1_G1\DE_W0002_P0027\DE_2_W0002_P0027_T0001\TR1_W0001_P0086\TR1_2_W0001_P0086_T0001_R1_P5_K1_Ch2-Ch1.zen
3.600000e+00	2.066670e+00	20151203_gfpNIPBLcf1_G2G1\MitoSys2\LSM\gfpNIPBLcf1_G1\DE_W0002_P0027\DE_2_W0002_P0027_T0001\TR1_W0001_P0086\TR1_2_W0001_P0086_T0001_R1_P5_K1_Ch2-Ch1.zen
3.660000e+00	2.116670e+00	20151203_gfpNIPBLcf1_G2G1\MitoSys2\LSM\gfpNIPBLcf1_G1\DE_W0002_P0027\DE_2_W0002_P0027_T0001\TR1_W0001_P0086\TR1_2_W0001_P0086_T0001_R1_P5_K1_Ch2-Ch1.zen
3.720000e+00	2.500000e+00	20151203_gfpNIPBLcf1_G2G1\MitoSys2\LSM\gfpNIPBLcf1_G1\DE_W0002_P0027\DE_2_W0002_P0027_T0001\TR1_W0001_P0086\TR1_2_W0001_P0086_T0001_R1_P5_K1_Ch2-Ch1.zen
3.780000e+00	2.433330e+00	20151203_gfpNIPBLcf1_G2G1\MitoSys2\LSM\gfpNIPBLcf1_G1\DE_W0002_P0027\DE_2_W0002_P0027_T0001\TR1_W0001_P0086\TR1_2_W0001_P0086_T0001_R1_P5_K1_Ch2-Ch1.zen
3.840000e+00	3.100000e+00	20151203_gfpNIPBLcf1_G2G1\MitoSys2\LSM\gfpNIPBLcf1_G1\DE_W0002_P0027\DE_2_W0002_P0027_T0001\TR1_W0001_P0086\TR1_2_W0001_P0086_T0001_R1_P5_K1_Ch2-Ch1.zen
3.900000e+00	2.800000e+00	20151203_gfpNIPBLcf1_G2G1\MitoSys2\LSM\gfpNIPBLcf1_G1\DE_W0002_P0027\DE_2_W0002_P0027_T0001\TR1_W0001_P0086\TR1_2_W0001_P0086_T0001_R1_P5_K1_Ch2-Ch1.zen
3.960000e+00	3.133330e+00	20151203_gfpNIPBLcf1_G2G1\MitoSys2\LSM\gfpNIPBLcf1_G1\DE_W0002_P0027\DE_2_W0002_P0027_T0001\TR1_W0001_P0086\TR1_2_W0001_P0086_T0001_R1_P5_K1_Ch2-Ch1.zen
4.020000e+00	2.150000e+00	20151203_gfpNIPBLcf1_G2G1\MitoSys2\LSM\gfpNIPBLcf1_G1\DE_W0002_P0027\DE_2_W0002_P0027_T0001\TR1_W0001_P0086\TR1_2_W0001_P0086_T0001_R1_P5_K1_Ch2-Ch1.zen
4.080000e+00	3.016660e+00	20151203_gfpNIPBLcf1_G2G1\MitoSys2\LSM\gfpNIPBLcf1_G1\DE_W0002_P0027\DE_2_W0002_P0027_T0001\TR1_W0001_P0086\TR1_2_W0001_P0086_T0001_R1_P5_K1_Ch2-Ch1.zen
4.140000e+00	3.016660e+00	20151203_gfpNIPBLcf1_G2G1\MitoSys2\LSM\gfpNIPBLcf1_G1\DE_W0002_P0027\DE_2_W0002_P0027_T0001\TR1_W0001_P0086\TR1_2_W0001_P0086_T0001_R1_P5_K1_Ch2-Ch1.zen
4.200000e+00	5.050000e+00	20151203_gfpNIPBLcf1_G2G1\MitoSys2\LSM\gfpNIPBLcf1_G1\DE_W0002_P0027\DE_2_W0002_P0027_T0001\TR1_W0001_P0086\TR1_2_W0001_P0086_T0001_R1_P5_K1_Ch2-Ch1.zen
4.260000e+00	2.183330e+00	20151203_gfpNIPBLcf1_G2G1\MitoSys2\LSM\gfpNIPBLcf1_G1\DE_W0002_P0027\DE_2_W0002_P0027_T0001\TR1_W0001_P0086\TR1_2_W0001_P0086_T0001_R1_P5_K1_Ch2-Ch1.zen
4.320000e+00	2.450000e+00	20151203_gfpNIPBLcf1_G2G1\MitoSys2\LSM\gfpNIPBLcf1_G1\DE_W0002_P0027\DE_2_W0002_P0027_T0001\TR1_W0001_P0086\TR1_2_W0001_P0086_T0001_R1_P5_K1_Ch2-Ch1.zen
4.380000e+00	2.966670e+00	20151203_gfpNIPBLcf1_G2G1\MitoSys2\LSM\gfpNIPBLcf1_G1\DE_W0002_P0027\DE_2_W0002_P0027_T0001\TR1_W0001_P0086\TR1_2_W0001_P0086_T0001_R1_P5_K1_Ch2-Ch1.zen
4.440000e+00	2.816670e+00	20151203_gfpNIPBLcf1_G2G1\MitoSys2\LSM\gfpNIPBLcf1_G1\DE_W0002_P0027\DE_2_W0002_P0027_T0001\TR1_W0001_P0086\TR1_2_W0001_P0086_T0001_R1_P5_K1_Ch2-Ch1.zen
4.500000e+00	2.766670e+00	20151203_gfpNIPBLcf1_G2G1\MitoSys2\LSM\gfpNIPBLcf1_G1\DE_W0002_P0027\DE_2_W0002_P0027_T0001\TR1_W0001_P0086\TR1_2_W0001_P0086_T0001_R1_P5_K1_Ch2-Ch1.zen
4.560000e+00	2.366670e+00	20151203_gfpNIPBLcf1_G2G1\MitoSys2\LSM\gfpNIPBLcf1_G1\DE_W0002_P0027\DE_2_W0002_P0027_T0001\TR1_W0001_P0086\TR1_2_W0001_P0086_T0001_R1_P5_K1_Ch2-Ch1.zen
4.620000e+00	3.233330e+00	20151203_gfpNIPBLcf1_G2G1\MitoSys2\LSM\gfpNIPBLcf1_G1\DE_W0002_P0027\DE_2_W0002_P0027_T0001\TR1_W0001_P0086\TR1_2_W0001_P0086_T0001_R1_P5_K1_Ch2-Ch1.zen
4.680000e+00	2.083330e+00	20151203_gfpNIPBLcf1_G2G1\MitoSys2\LSM\gfpNIPBLcf1_G1\DE_W0002_P0027\DE_2_W0002_P0027_T0001\TR1_W0001_P0086\TR1_2_W0001_P0086_T0001_R1_P5_K1_Ch2-Ch1.zen
4.740000e+00	3.200000e+00	20151203_gfpNIPBLcf1_G2G1\MitoSys2\LSM\gfpNIPBLcf1_G1\DE_W0002_P0027\DE_2_W0002_P0027_T0001\TR1_W0001_P0086\TR1_2_W0001_P0086_T0001_R1_P5_K1_Ch2-Ch1.zen
4.800000e+00	3.200000e+00	20151203_gfpNIPBLcf1_G2G1\MitoSys2\LSM\gfpNIPBLcf1_G1\DE_W0002_P0027\DE_2_W0002_P0027_T0001\TR1_W0001_P0086\TR1_2_W0001_P0086_T0001_R1_P5_K1_Ch2-Ch1.zen
4.860000e+00	3.033330e+00	20151203_gfpNIPBLcf1_G2G1\MitoSys2\LSM\gfpNIPBLcf1_G1\DE_W0002_P0027\DE_2_W0002_P0027_T0001\TR1_W0001_P0086\TR1_2_W0001_P0086_T0001_R1_P5_K1_Ch2-Ch1.zen
4.920000e+00	2.583330e+00	20151203_gfpNIPBLcf1_G2G1\MitoSys2\LSM\gfpNIPBLcf1_G1\DE_W0002_P0027\DE_2_W0002_P0027_T0001\TR1_W0001_P0086\TR1_2_W0001_P0086_T0001_R1_P5_K1_Ch2-Ch1.zen
4.980000e+00	2.583330e+00	20151203_gfpNIPBLcf1_G2G1\MitoSys2\LSM\gfpNIPBLcf1_G1\DE_W0002_P0027\DE_2_W0002_P0027_T0001\TR1_W0001_P0086\TR1_2_W0001_P0086_T0001_R1_P5_K1_Ch2-Ch1.zen
5.040000e+00	2.850000e+00	20151203_gfpNIPBLcf1_G2G1\MitoSys2\LSM\gfpNIPBLcf1_G1\DE_W0002_P0027\DE_2_W0002_P0027_T0001\TR1_W0001_P0086\TR1_2_W0001_P0086_T0001_R1_P5_K1_Ch2-Ch1.zen
5.100000e+00	2.583330e+00	20151203_gfpNIPBLcf1_G2G1\MitoSys2\LSM\gfpNIPBLcf1_G1\DE_W0002_P0027\DE_2_W0002_P0027_T0001\TR1_W0001_P0086\TR1_2_W0001_P0086_T0001_R1_P5_K1_Ch2-Ch1.zen
5.160000e+00	3.066670e+00	20151203_gfpNIPBLcf1_G2G1\MitoSys2\LSM\gfpNIPBLcf1_G1\DE_W0002_P0027\DE_2_W0002_P0027_T0001\TR1_W0001_P0086\TR1_2_W0001_P0086_T0001_R1_P5_K1_Ch2-Ch1.zen
5.220000e+00	3.066670e+00	20151203_gfpNIPBLcf1_G2G1\MitoSys2\LSM\gfpNIPBLcf1_G1\DE_W0002_P0027\DE_2_W0002_P0027_T0001\TR1_W0001_P0086\TR1_2_W0001_P0086_T0001_R1_P5_K1_Ch2-Ch1.zen
5.280000e+00	3.850000e+00	20151203_gfpNIPBLcf1_G2G1\MitoSys2\LSM\gfpNIPBLcf1_G1\DE_W0002_P0027\DE_2_W0002_P0027_T0001\TR1_W0001_P0086\TR1_2_W0001_P0086_T0001_R1_P5_K1_Ch2-Ch1.zen
5.340000e+00	3.583330e+00	20151203_gfpNIPBLcf1_G2G1\MitoSys2\LSM\gfpNIPBLcf1_G1\DE_W0002_P0027\DE_2_W0002_P0027_T0001\TR1_W0001_P0086\TR1_2_W0001_P0086_T0001_R1_P5_K1_Ch2-Ch1.zen
5.400000e+00	3.050000e+00	20151203_gfpNIPBLcf1_G2G1\MitoSys2\LSM\gfpNIPBLcf1_G1\DE_W0002_P0027\DE_2_W0002_P0027_T0001\TR1_W0001_P0086\TR1_2_W0001_P0086_T0001_R1_P5_K1_Ch2-Ch1.zen
5.460000e+00	2.650000e+00	20151203_gfpNIPBLcf1_G2G1\MitoSys2\LSM\gfpNIPBLcf1_G1\DE_W0002_P0027\DE_2_W0002_P0027_T0001\TR1_W0001_P0086\TR1_2_W0001_P0086_T0001_R1_P5_K1_Ch2-Ch1.zen
5.520000e+00	2.866670e+00	20151203_gfpNIPBLcf1_G2G1\MitoSys2\LSM\gfpNIPBLcf1_G1\DE_W0002_P0027\DE_2_W0002_P0027_T0001\TR1_W0001_P0086\TR1_2_W0001_P0086_T0001_R1_P5_K1_Ch2-Ch1.zen
5.580000e+00	3.750000e+00	20151203_gfpNIPBLcf1_G2G1\MitoSys2\LSM\gfpNIPBLcf1_G1\DE_W0002_P0027\DE_2_W0002_P0027_T0001\TR1_W0001_P0086\TR1_2_W0001_P0086_T0001_R1_P5_K1_Ch2-Ch1.zen
5.640000e+00	2.783330e+00	20151203_gfpNIPBLcf1_G2G1\MitoSys2\LSM\gfpNIPBLcf1_G1\DE_W0002_P0027\DE_2_W0002_P0027_T0001\TR1_W0001_P0086\TR1_2_W0001_P0086_T0001_R1_P5_K1_Ch2-Ch1.zen
5.700000e+00	2.866670e+00	20151203_gfpNIPBLcf1_G2G1\MitoSys2\LSM\gfpNIPBLcf1_G1\DE_W0002_P0027\DE_2_W0002_P0027_T0001\TR1_W0001_P0086\TR1_2_W0001_P0086_T0001_R1_P5_K1_Ch2-Ch1.zen
5.760000e+00	2.316670e+00	20151203_gfpNIPBLcf1_G2G1\MitoSys2\LSM\gfpNIPBLcf1_G1\DE_W0002_P0027\DE_2_W0002_P0027_T0001\TR1_W0001_P0086\TR1_2_W0001_P0086_T0001_R1_P5_K1_Ch2-Ch1.zen
5.820000e+00	2.066670e+00	20151203_gfpNIPBLcf1_G2G1\MitoSys2\LSM\gfpNIPBLcf1_G1\DE_W0002_P0027\DE_2_W0002_P0027_T0001\TR1_W0001_P0086\TR1_2_W0001_P0086_T0001_R1_P5_K1_Ch2-Ch1.zen
5.880000e+00	3.116670e+00	20151203_gfpNIPBLcf1_G2G1\MitoSys2\LSM\gfpNIPBLcf1_G1\DE_W0002_P0027\DE_2_W0002_P0027_T0001\TR1_W0001_P0086\TR1_2_W0001_P0086_T0001_R1_P5_K1_Ch2-Ch1.zen
5.940000e+00	2.650000e+00	20151203_gfpNIPBLcf1_G2G1\MitoSys2\LSM\gfpNIPBLcf1_G1\DE_W0002_P0027\DE_2_W0002_P0027_T0001\TR1_W0001_P0086\TR1_2_W0001_P0086_T0001_R1_P5_K1_Ch2-Ch1.zen
6	3.750000e+00	20151203_gfpNIPBLcf1_G2G1\MitoSys2\LSM\gfpNIPBLcf1_G1\DE_W0002_P0027\DE_2_W0002_P0027_T0001\TR1_W0001_P0086\TR1_2_W0001_P0086_T0001_R1_P5_K1_Ch2-Ch1.zen
6.060000e+00	3.100000e+00	20151203_gfpNIPBLcf1_G2G1\MitoSys2\LSM\gfpNIPBLcf1_G1\DE_W0002_P0027\DE_2_W0002_P0027_T0001\TR1_W0001_P0086\TR1_2_W0001_P0086_T0001_R1_P5_K1_Ch2-Ch1.zen
6.120000e+00	2.666670e+00	20151203_gfpNIPBLcf1_G2G1\MitoSys2\LSM\gfpNIPBLcf1_G1\DE_W0002_P0027\DE_2_W0002_P0027_T0001\TR1_W0001_P0086\TR1_2_W0001_P0086_T0001_R1_P5_K1_Ch2-Ch1.zen
6.180000e+00	2.450000e+00	20151203_gfpNIPBLcf1_G2G1\MitoSys2\LSM\gfpNIPBLcf1_G1\DE_W0002_P0027\DE_2_W0002_P0027_T0001\TR1_W0001_P0086\TR1_2_W0001_P0086_T0001_R1_P5_K1_Ch2-Ch1.zen
6.240000e+00	2.516670e+00	20151203_gfpNIPBLcf1_G2G1\MitoSys2\LSM\gfpNIPBLcf1_G1\DE_W0002_P0027\DE_2_W0002_P0027_T0001\TR1_W0001_P0086\TR1_2_W0001_P0086_T0001_R1_P5_K1_Ch2-Ch1.zen
6.300000e+00	2.450000e+00	20151203_gfpNIPBLcf1_G2G1\MitoSys2\LSM\gfpNIPBLcf1_G1\DE_W0002_P0027\DE_2_W0002_P0027_T0001\TR1_W0001_P0086\TR1_2_W0001_P0086_T0001_R1_P5_K1_Ch2-Ch1.zen
6.360000e+00	3.083330e+00	20151203_gfpNIPBLcf1_G2G1\MitoSys2\LSM\gfpNIPBLcf1_G1\DE_W0002_P0027\DE_2_W0002_P0027_T0001\TR1_W0001_P0086\TR1_2_W0001_P0086_T0001_R1_P5_K1_Ch2-Ch1.zen
6.420000e+00	2.850000e+00	20151203_gfpNIPBLcf1_G2G1\MitoSys2\LSM\gfpNIPBLcf1_G1\DE_W0002_P0027\DE_2_W0002_P0027_T0001\TR1_W0001_P0086\TR1_2_W0001_P0086_T0001_R1_P5_K1_Ch2-Ch1.zen
6.480000e+00	3.016660e+00	20151203_gfpNIPBLcf1_G2G1\MitoSys2\LSM\gfpNIPBLcf1_G1\DE_W0002_P0027\DE_2_W0002_P0027_T0001\TR1_W0001_P0086\TR1_2_W0001_P0086_T0001_R1_P5_K1_Ch2-Ch1.zen
6.540000e+00	3.500000e+00	20151203_gfpNIPBLcf1_G2G1\MitoSys2\LSM\gfpNIPBLcf1_G1\DE_W0002_P0027\DE_2_W0002_P0027_T0001\TR1_W0001_P0086\TR1_2_W0001_P0086_T0001_R1_P5_K1_Ch2-Ch1.zen
6.600000e+00	2.516670e+00	20151203_gfpNIPBLcf1_G2G1\MitoSys2\LSM\gfpNIPBLcf1_G1\DE_W0002_P0027\DE_2_W0002_P0027_T0001\TR1_W0001_P0086\TR1_2_W0001_P0086_T0001_R1_P5_K1_Ch2-Ch1.zen
6.660000e+00	3.083330e+00	20151203_gfpNIPBLcf1_G2G1\MitoSys2\LSM\gfpNIPBLcf1_G1\DE_W0002_P0027\DE_2_W0002_P0027_T0001\TR1_W0001_P0086\TR1_2_W0001_P0086_T0001_R1_P5_K1_Ch2-Ch1.zen
6.720000e+00	4.016660e+00	20151203_gfpNIPBLcf1_G2G1\MitoSys2\LSM\gfpNIPBLcf1_G1\DE_W0002_P0027\DE_2_W0002_P0027_T0001\TR1_W0001_P0086\TR1_2_W0001_P0086_T0001_R1_P5_K1_Ch2-Ch1.zen
6.780000e+00	2.883330e+00	20151203_gfpNIPBLcf1_G2G1\MitoSys2\LSM\gfpNIPBLcf1_G1\DE_W0002_P0027\DE_2_W0002_P0027_T0001\TR1_W0001_P0086\TR1_2_W0001_P0086_T0001_R1_P5_K1_Ch2-Ch1.zen
6.840000e+00	3.766660e+00	20151203_gfpNIPBLcf1_G2G1\MitoSys2\LSM\gfpNIPBLcf1_G1\DE_W0002_P0027\DE_2_W0002_P0027_T0001\TR1_W0001_P0086\TR1_2_W0001_P0086_T0001_R1_P5_K1_Ch2-Ch1.zen
6.900000e+00	3.433330e+00	20151203_gfpNIPBLcf1_G2G1\MitoSys2\LSM\gfpNIPBLcf1_G1\DE_W0002_P0027\DE_2_W0002_P0027_T0001\TR1_W0001_P0086\TR1_2_W0001_P0086_T0001_R1_P5_K1_Ch2-Ch1.zen
6.960000e+00	2.683330e+00	20151203_gfpNIPBLcf1_G2G1\MitoSys2\LSM\gfpNIPBLcf1_G1\DE_W0002_P0027\DE_2_W0002_P0027_T0001\TR1_W0001_P0086\TR1_2_W0001_P0086_T0001_R1_P5_K1_Ch2-Ch1.zen
7.020000e+00	2.650000e+00	20151203_gfpNIPBLcf1_G2G1\MitoSys2\LSM\gfpNIPBLcf1_G1\DE_W0002_P0027\DE_2_W0002_P0027_T0001\TR1_W0001_P0086\TR1_2_W0001_P0086_T0001_R1_P5_K1_Ch2-Ch1.zen
7.080000e+00	3.233330e+00	20151203_gfpNIPBLcf1_G2G1\MitoSys2\LSM\gfpNIPBLcf1_G1\DE_W0002_P0027\DE_2_W0002_P0027_T0001\TR1_W0001_P0086\TR1_2_W0001_P0086_T0001_R1_P5_K1_Ch2-Ch1.zen
7.140000e+00	3.450000e+00	20151203_gfpNIPBLcf1_G2G1\MitoSys2\LSM\gfpNIPBLcf1_G1\DE_W0002_P0027\DE_2_W0002_P0027_T0001\TR1_W0001_P0086\TR1_2_W0001_P0086_T0001_R1_P5_K1_Ch2-Ch1.zen
7.200000e+00	3.733330e+00	20151203_gfpNIPBLcf1_G2G1\MitoSys2\LSM\gfpNIPBLcf1_G1\DE_W0002_P0027\DE_2_W0002_P0027_T0001\TR1_W0001_P0086\TR1_2_W0001_P0086_T0001_R1_P5_K1_Ch2-Ch1.zen
7.260000e+00	2.466670e+00	20151203_gfpNIPBLcf1_G2G1\MitoSys2\LSM\gfpNIPBLcf1_G1\DE_W0002_P0027\DE_2_W0002_P0027_T0001\TR1_W0001_P0086\TR1_2_W0001_P0086_T0001_R1_P5_K1_Ch2-Ch1.zen
7.320000e+00	2.666670e+00	20151203_gfpNIPBLcf1_G2G1\MitoSys2\LSM\gfpNIPBLcf1_G1\DE_W0002_P0027\DE_2_W0002_P0027_T0001\TR1_W0001_P0086\TR1_2_W0001_P0086_T0001_R1_P5_K1_Ch2-Ch1.zen
7.380000e+00	3.166670e+00	20151203_gfpNIPBLcf1_G2G1\MitoSys2\LSM\gfpNIPBLcf1_G1\DE_W0002_P0027\DE_2_W0002_P0027_T0001\TR1_W0001_P0086\TR1_2_W0001_P0086_T0001_R1_P5_K1_Ch2-Ch1.zen
7.440000e+00	2.050000e+00	20151203_gfpNIPBLcf1_G2G1\MitoSys2\LSM\gfpNIPBLcf1_G1\DE_W0002_P0027\DE_2_W0002_P0027_T0001\TR1_W0001_P0086\TR1_2_W0001_P0086_T0001_R1_P5_K1_Ch2-Ch1.zen
7.500000e+00	2.316670e+00	20151203_gfpNIPBLcf1_G2G1\MitoSys2\LSM\gfpNIPBLcf1_G1\DE_W0002_P0027\DE_2_W0002_P0027_T0001\TR1_W0001_P0086\TR1_2_W0001_P0086_T0001_R1_P5_K1_Ch2-Ch1.zen
7.560000e+00	2.550000e+00	20151203_gfpNIPBLcf1_G2G1\MitoSys2\LSM\gfpNIPBLcf1_G1\DE_W0002_P0027\DE_2_W0002_P0027_T0001\TR1_W0001_P0086\TR1_2_W0001_P0086_T0001_R1_P5_K1_Ch2-Ch1.zen
7.620000e+00	2.750000e+00	20151203_gfpNIPBLcf1_G2G1\MitoSys2\LSM\gfpNIPBLcf1_G1\DE_W0002_P0027\DE_2_W0002_P0027_T0001\TR1_W0001_P0086\TR1_2_W0001_P0086_T0001_R1_P5_K1_Ch2-Ch1.zen
7.680000e+00	3.350000e+00	20151203_gfpNIPBLcf1_G2G1\MitoSys2\LSM\gfpNIPBLcf1_G1\DE_W0002_P0027\DE_2_W0002_P0027_T0001\TR1_W0001_P0086\TR1_2_W0001_P0086_T0001_R1_P5_K1_Ch2-Ch1.zen
7.740000e+00	2.766670e+00	20151203_gfpNIPBLcf1_G2G1\MitoSys2\LSM\gfpNIPBLcf1_G1\DE_W0002_P0027\DE_2_W0002_P0027_T0001\TR1_W0001_P0086\TR1_2_W0001_P0086_T0001_R1_P5_K1_Ch2-Ch1.zen
7.800000e+00	2.650000e+00	20151203_gfpNIPBLcf1_G2G1\MitoSys2\LSM\gfpNIPBLcf1_G1\DE_W0002_P0027\DE_2_W0002_P0027_T0001\TR1_W0001_P0086\TR1_2_W0001_P0086_T0001_R1_P5_K1_Ch2-Ch1.zen
7.860000e+00	2.933330e+00	20151203_gfpNIPBLcf1_G2G1\MitoSys2\LSM\gfpNIPBLcf1_G1\DE_W0002_P0027\DE_2_W0002_P0027_T0001\TR1_W0001_P0086\TR1_2_W0001_P0086_T0001_R1_P5_K1_Ch2-Ch1.zen
7.920000e+00	2.300000e+00	20151203_gfpNIPBLcf1_G2G1\MitoSys2\LSM\gfpNIPBLcf1_G1\DE_W0002_P0027\DE_2_W0002_P0027_T0001\TR1_W0001_P0086\TR1_2_W0001_P0086_T0001_R1_P5_K1_Ch2-Ch1.zen
7.980000e+00	3.116670e+00	20151203_gfpNIPBLcf1_G2G1\MitoSys2\LSM\gfpNIPBLcf1_G1\DE_W0002_P0027\DE_2_W0002_P0027_T0001\TR1_W0001_P0086\TR1_2_W0001_P0086_T0001_R1_P5_K1_Ch2-Ch1.zen
8.040000e+00	3.500000e+00	20151203_gfpNIPBLcf1_G2G1\MitoSys2\LSM\gfpNIPBLcf1_G1\DE_W0002_P0027\DE_2_W0002_P0027_T0001\TR1_W0001_P0086\TR1_2_W0001_P0086_T0001_R1_P5_K1_Ch2-Ch1.zen
8.100000e+00	3.416660e+00	20151203_gfpNIPBLcf1_G2G1\MitoSys2\LSM\gfpNIPBLcf1_G1\DE_W0002_P0027\DE_2_W0002_P0027_T0001\TR1_W0001_P0086\TR1_2_W0001_P0086_T0001_R1_P5_K1_Ch2-Ch1.zen
8.160000e+00	2.033330e+00	20151203_gfpNIPBLcf1_G2G1\MitoSys2\LSM\gfpNIPBLcf1_G1\DE_W0002_P0027\DE_2_W0002_P0027_T0001\TR1_W0001_P0086\TR1_2_W0001_P0086_T0001_R1_P5_K1_Ch2-Ch1.zen
8.220000e+00	3.666660e+00	20151203_gfpNIPBLcf1_G2G1\MitoSys2\LSM\gfpNIPBLcf1_G1\DE_W0002_P0027\DE_2_W0002_P0027_T0001\TR1_W0001_P0086\TR1_2_W0001_P0086_T0001_R1_P5_K1_Ch2-Ch1.zen
8.280000e+00	3.950000e+00	20151203_gfpNIPBLcf1_G2G1\MitoSys2\LSM\gfpNIPBLcf1_G1\DE_W0002_P0027\DE_2_W0002_P0027_T0001\TR1_W0001_P0086\TR1_2_W0001_P0086_T0001_R1_P5_K1_Ch2-Ch1.zen
8.340000e+00	2.616670e+00	20151203_gfpNIPBLcf1_G2G1\MitoSys2\LSM\gfpNIPBLcf1_G1\DE_W0002_P0027\DE_2_W0002_P0027_T0001\TR1_W0001_P0086\TR1_2_W0001_P0086_T0001_R1_P5_K1_Ch2-Ch1.zen
8.400000e+00	2.433330e+00	20151203_gfpNIPBLcf1_G2G1\MitoSys2\LSM\gfpNIPBLcf1_G1\DE_W0002_P0027\DE_2_W0002_P0027_T0001\TR1_W0001_P0086\TR1_2_W0001_P0086_T0001_R1_P5_K1_Ch2-Ch1.zen
8.460000e+00	2.116670e+00	20151203_gfpNIPBLcf1_G2G1\MitoSys2\LSM\gfpNIPBLcf1_G1\DE_W0002_P0027\DE_2_W0002_P0027_T0001\TR1_W0001_P0086\TR1_2_W0001_P0086_T0001_R1_P5_K1_Ch2-Ch1.zen
8.520000e+00	2.850000e+00	20151203_gfpNIPBLcf1_G2G1\MitoSys2\LSM\gfpNIPBLcf1_G1\DE_W0002_P0027\DE_2_W0002_P0027_T0001\TR1_W0001_P0086\TR1_2_W0001_P0086_T0001_R1_P5_K1_Ch2-Ch1.zen
8.580000e+00	4.450000e+00	20151203_gfpNIPBLcf1_G2G1\MitoSys2\LSM\gfpNIPBLcf1_G1\DE_W0002_P0027\DE_2_W0002_P0027_T0001\TR1_W0001_P0086\TR1_2_W0001_P0086_T0001_R1_P5_K1_Ch2-Ch1.zen
8.640000e+00	1.550000e+00	20151203_gfpNIPBLcf1_G2G1\MitoSys2\LSM\gfpNIPBLcf1_G1\DE_W0002_P0027\DE_2_W0002_P0027_T0001\TR1_W0001_P0086\TR1_2_W0001_P0086_T0001_R1_P5_K1_Ch2-Ch1.zen
8.700000e+00	2.850000e+00	20151203_gfpNIPBLcf1_G2G1\MitoSys2\LSM\gfpNIPBLcf1_G1\DE_W0002_P0027\DE_2_W0002_P0027_T0001\TR1_W0001_P0086\TR1_2_W0001_P0086_T0001_R1_P5_K1_Ch2-Ch1.zen
8.760000e+00	2.533330e+00	20151203_gfpNIPBLcf1_G2G1\MitoSys2\LSM\gfpNIPBLcf1_G1\DE_W0002_P0027\DE_2_W0002_P0027_T0001\TR1_W0001_P0086\TR1_2_W0001_P0086_T0001_R1_P5_K1_Ch2-Ch1.zen
8.820000e+00	3.150000e+00	20151203_gfpNIPBLcf1_G2G1\MitoSys2\LSM\gfpNIPBLcf1_G1\DE_W0002_P0027\DE_2_W0002_P0027_T0001\TR1_W0001_P0086\TR1_2_W0001_P0086_T0001_R1_P5_K1_Ch2-Ch1.zen
8.880000e+00	2.166670e+00	20151203_gfpNIPBLcf1_G2G1\MitoSys2\LSM\gfpNIPBLcf1_G1\DE_W0002_P0027\DE_2_W0002_P0027_T0001\TR1_W0001_P0086\TR1_2_W0001_P0086_T0001_R1_P5_K1_Ch2-Ch1.zen
8.940000e+00	2.783330e+00	20151203_gfpNIPBLcf1_G2G1\MitoSys2\LSM\gfpNIPBLcf1_G1\DE_W0002_P0027\DE_2_W0002_P0027_T0001\TR1_W0001_P0086\TR1_2_W0001_P0086_T0001_R1_P5_K1_Ch2-Ch1.zen
9	2.516670e+00	20151203_gfpNIPBLcf1_G2G1\MitoSys2\LSM\gfpNIPBLcf1_G1\DE_W0002_P0027\DE_2_W0002_P0027_T0001\TR1_W0001_P0086\TR1_2_W0001_P0086_T0001_R1_P5_K1_Ch2-Ch1.zen
9.060010e+00	3.350000e+00	20151203_gfpNIPBLcf1_G2G1\MitoSys2\LSM\gfpNIPBLcf1_G1\DE_W0002_P0027\DE_2_W0002_P0027_T0001\TR1_W0001_P0086\TR1_2_W0001_P0086_T0001_R1_P5_K1_Ch2-Ch1.zen
9.120000e+00	2.716670e+00	20151203_gfpNIPBLcf1_G2G1\MitoSys2\LSM\gfpNIPBLcf1_G1\DE_W0002_P0027\DE_2_W0002_P0027_T0001\TR1_W0001_P0086\TR1_2_W0001_P0086_T0001_R1_P5_K1_Ch2-Ch1.zen
9.180010e+00	2.216670e+00	20151203_gfpNIPBLcf1_G2G1\MitoSys2\LSM\gfpNIPBLcf1_G1\DE_W0002_P0027\DE_2_W0002_P0027_T0001\TR1_W0001_P0086\TR1_2_W0001_P0086_T0001_R1_P5_K1_Ch2-Ch1.zen
9.240000e+00	2.333330e+00	20151203_gfpNIPBLcf1_G2G1\MitoSys2\LSM\gfpNIPBLcf1_G1\DE_W0002_P0027\DE_2_W0002_P0027_T0001\TR1_W0001_P0086\TR1_2_W0001_P0086_T0001_R1_P5_K1_Ch2-Ch1.zen
9.300000e+00	2.350000e+00	20151203_gfpNIPBLcf1_G2G1\MitoSys2\LSM\gfpNIPBLcf1_G1\DE_W0002_P0027\DE_2_W0002_P0027_T0001\TR1_W0001_P0086\TR1_2_W0001_P0086_T0001_R1_P5_K1_Ch2-Ch1.zen
9.360000e+00	2.550000e+00	20151203_gfpNIPBLcf1_G2G1\MitoSys2\LSM\gfpNIPBLcf1_G1\DE_W0002_P0027\DE_2_W0002_P0027_T0001\TR1_W0001_P0086\TR1_2_W0001_P0086_T0001_R1_P5_K1_Ch2-Ch1.zen
9.420000e+00	2.216670e+00	20151203_gfpNIPBLcf1_G2G1\MitoSys2\LSM\gfpNIPBLcf1_G1\DE_W0002_P0027\DE_2_W0002_P0027_T0001\TR1_W0001_P0086\TR1_2_W0001_P0086_T0001_R1_P5_K1_Ch2-Ch1.zen
9.480010e+00	2.883330e+00	20151203_gfpNIPBLcf1_G2G1\MitoSys2\LSM\gfpNIPBLcf1_G1\DE_W0002_P0027\DE_2_W0002_P0027_T0001\TR1_W0001_P0086\TR1_2_W0001_P0086_T0001_R1_P5_K1_Ch2-Ch1.zen
9.540000e+00	2.533330e+00	20151203_gfpNIPBLcf1_G2G1\MitoSys2\LSM\gfpNIPBLcf1_G1\DE_W0002_P0027\DE_2_W0002_P0027_T0001\TR1_W0001_P0086\TR1_2_W0001_P0086_T0001_R1_P5_K1_Ch2-Ch1.zen
9.600010e+00	2.766670e+00	20151203_gfpNIPBLcf1_G2G1\MitoSys2\LSM\gfpNIPBLcf1_G1\DE_W0002_P0027\DE_2_W0002_P0027_T0001\TR1_W0001_P0086\TR1_2_W0001_P0086_T0001_R1_P5_K1_Ch2-Ch1.zen
9.660000e+00	2.200000e+00	20151203_gfpNIPBLcf1_G2G1\MitoSys2\LSM\gfpNIPBLcf1_G1\DE_W0002_P0027\DE_2_W0002_P0027_T0001\TR1_W0001_P0086\TR1_2_W0001_P0086_T0001_R1_P5_K1_Ch2-Ch1.zen
9.720010e+00	2.516670e+00	20151203_gfpNIPBLcf1_G2G1\MitoSys2\LSM\gfpNIPBLcf1_G1\DE_W0002_P0027\DE_2_W0002_P0027_T0001\TR1_W0001_P0086\TR1_2_W0001_P0086_T0001_R1_P5_K1_Ch2-Ch1.zen
9.780010e+00	2.450000e+00	20151203_gfpNIPBLcf1_G2G1\MitoSys2\LSM\gfpNIPBLcf1_G1\DE_W0002_P0027\DE_2_W0002_P0027_T0001\TR1_W0001_P0086\TR1_2_W0001_P0086_T0001_R1_P5_K1_Ch2-Ch1.zen
9.840000e+00	3.133330e+00	20151203_gfpNIPBLcf1_G2G1\MitoSys2\LSM\gfpNIPBLcf1_G1\DE_W0002_P0027\DE_2_W0002_P0027_T0001\TR1_W0001_P0086\TR1_2_W0001_P0086_T0001_R1_P5_K1_Ch2-Ch1.zen
9.900010e+00	3.583330e+00	20151203_gfpNIPBLcf1_G2G1\MitoSys2\LSM\gfpNIPBLcf1_G1\DE_W0002_P0027\DE_2_W0002_P0027_T0001\TR1_W0001_P0086\TR1_2_W0001_P0086_T0001_R1_P5_K1_Ch2-Ch1.zen
9.960000e+00	3.150000e+00	20151203_gfpNIPBLcf1_G2G1\MitoSys2\LSM\gfpNIPBLcf1_G1\DE_W0002_P0027\DE_2_W0002_P0027_T0001\TR1_W0001_P0086\TR1_2_W0001_P0086_T0001_R1_P5_K1_Ch2-Ch1.zen
1.002001e+01	4.733330e+00	20151203_gfpNIPBLcf1_G2G1\MitoSys2\LSM\gfpNIPBLcf1_G1\DE_W0002_P0027\DE_2_W0002_P0027_T0001\TR1_W0001_P0086\TR1_2_W0001_P0086_T0001_R1_P5_K1_Ch2-Ch1.zen
1.008001e+01	3.850000e+00	20151203_gfpNIPBLcf1_G2G1\MitoSys2\LSM\gfpNIPBLcf1_G1\DE_W0002_P0027\DE_2_W0002_P0027_T0001\TR1_W0001_P0086\TR1_2_W0001_P0086_T0001_R1_P5_K1_Ch2-Ch1.zen
1.014001e+01	2.850000e+00	20151203_gfpNIPBLcf1_G2G1\MitoSys2\LSM\gfpNIPBLcf1_G1\DE_W0002_P0027\DE_2_W0002_P0027_T0001\TR1_W0001_P0086\TR1_2_W0001_P0086_T0001_R1_P5_K1_Ch2-Ch1.zen
1.020001e+01	3.850000e+00	20151203_gfpNIPBLcf1_G2G1\MitoSys2\LSM\gfpNIPBLcf1_G1\DE_W0002_P0027\DE_2_W0002_P0027_T0001\TR1_W0001_P0086\TR1_2_W0001_P0086_T0001_R1_P5_K1_Ch2-Ch1.zen
1.026000e+01	3.000000e+00	20151203_gfpNIPBLcf1_G2G1\MitoSys2\LSM\gfpNIPBLcf1_G1\DE_W0002_P0027\DE_2_W0002_P0027_T0001\TR1_W0001_P0086\TR1_2_W0001_P0086_T0001_R1_P5_K1_Ch2-Ch1.zen
1.032001e+01	2.733330e+00	20151203_gfpNIPBLcf1_G2G1\MitoSys2\LSM\gfpNIPBLcf1_G1\DE_W0002_P0027\DE_2_W0002_P0027_T0001\TR1_W0001_P0086\TR1_2_W0001_P0086_T0001_R1_P5_K1_Ch2-Ch1.zen
1.038001e+01	2.750000e+00	20151203_gfpNIPBLcf1_G2G1\MitoSys2\LSM\gfpNIPBLcf1_G1\DE_W0002_P0027\DE_2_W0002_P0027_T0001\TR1_W0001_P0086\TR1_2_W0001_P0086_T0001_R1_P5_K1_Ch2-Ch1.zen
1.044001e+01	2.383330e+00	20151203_gfpNIPBLcf1_G2G1\MitoSys2\LSM\gfpNIPBLcf1_G1\DE_W0002_P0027\DE_2_W0002_P0027_T0001\TR1_W0001_P0086\TR1_2_W0001_P0086_T0001_R1_P5_K1_Ch2-Ch1.zen
1.050001e+01	2.850000e+00	20151203_gfpNIPBLcf1_G2G1\MitoSys2\LSM\gfpNIPBLcf1_G1\DE_W0002_P0027\DE_2_W0002_P0027_T0001\TR1_W0001_P0086\TR1_2_W0001_P0086_T0001_R1_P5_K1_Ch2-Ch1.zen
1.056001e+01	2.400000e+00	20151203_gfpNIPBLcf1_G2G1\MitoSys2\LSM\gfpNIPBLcf1_G1\DE_W0002_P0027\DE_2_W0002_P0027_T0001\TR1_W0001_P0086\TR1_2_W0001_P0086_T0001_R1_P5_K1_Ch2-Ch1.zen
1.062001e+01	2.716670e+00	20151203_gfpNIPBLcf1_G2G1\MitoSys2\LSM\gfpNIPBLcf1_G1\DE_W0002_P0027\DE_2_W0002_P0027_T0001\TR1_W0001_P0086\TR1_2_W0001_P0086_T0001_R1_P5_K1_Ch2-Ch1.zen
1.068001e+01	3.083330e+00	20151203_gfpNIPBLcf1_G2G1\MitoSys2\LSM\gfpNIPBLcf1_G1\DE_W0002_P0027\DE_2_W0002_P0027_T0001\TR1_W0001_P0086\TR1_2_W0001_P0086_T0001_R1_P5_K1_Ch2-Ch1.zen
1.074001e+01	2.483330e+00	20151203_gfpNIPBLcf1_G2G1\MitoSys2\LSM\gfpNIPBLcf1_G1\DE_W0002_P0027\DE_2_W0002_P0027_T0001\TR1_W0001_P0086\TR1_2_W0001_P0086_T0001_R1_P5_K1_Ch2-Ch1.zen
1.080001e+01	2.650000e+00	20151203_gfpNIPBLcf1_G2G1\MitoSys2\LSM\gfpNIPBLcf1_G1\DE_W0002_P0027\DE_2_W0002_P0027_T0001\TR1_W0001_P0086\TR1_2_W0001_P0086_T0001_R1_P5_K1_Ch2-Ch1.zen
1.086001e+01	3.350000e+00	20151203_gfpNIPBLcf1_G2G1\MitoSys2\LSM\gfpNIPBLcf1_G1\DE_W0002_P0027\DE_2_W0002_P0027_T0001\TR1_W0001_P0086\TR1_2_W0001_P0086_T0001_R1_P5_K1_Ch2-Ch1.zen
1.092001e+01	3.866660e+00	20151203_gfpNIPBLcf1_G2G1\MitoSys2\LSM\gfpNIPBLcf1_G1\DE_W0002_P0027\DE_2_W0002_P0027_T0001\TR1_W0001_P0086\TR1_2_W0001_P0086_T0001_R1_P5_K1_Ch2-Ch1.zen
1.098001e+01	2.816670e+00	20151203_gfpNIPBLcf1_G2G1\MitoSys2\LSM\gfpNIPBLcf1_G1\DE_W0002_P0027\DE_2_W0002_P0027_T0001\TR1_W0001_P0086\TR1_2_W0001_P0086_T0001_R1_P5_K1_Ch2-Ch1.zen
1.104001e+01	2.733330e+00	20151203_gfpNIPBLcf1_G2G1\MitoSys2\LSM\gfpNIPBLcf1_G1\DE_W0002_P0027\DE_2_W0002_P0027_T0001\TR1_W0001_P0086\TR1_2_W0001_P0086_T0001_R1_P5_K1_Ch2-Ch1.zen
1.110001e+01	2.566670e+00	20151203_gfpNIPBLcf1_G2G1\MitoSys2\LSM\gfpNIPBLcf1_G1\DE_W0002_P0027\DE_2_W0002_P0027_T0001\TR1_W0001_P0086\TR1_2_W0001_P0086_T0001_R1_P5_K1_Ch2-Ch1.zen
1.116001e+01	2.416670e+00	20151203_gfpNIPBLcf1_G2G1\MitoSys2\LSM\gfpNIPBLcf1_G1\DE_W0002_P0027\DE_2_W0002_P0027_T0001\TR1_W0001_P0086\TR1_2_W0001_P0086_T0001_R1_P5_K1_Ch2-Ch1.zen
1.122001e+01	2.100000e+00	20151203_gfpNIPBLcf1_G2G1\MitoSys2\LSM\gfpNIPBLcf1_G1\DE_W0002_P0027\DE_2_W0002_P0027_T0001\TR1_W0001_P0086\TR1_2_W0001_P0086_T0001_R1_P5_K1_Ch2-Ch1.zen
1.128001e+01	2.216670e+00	20151203_gfpNIPBLcf1_G2G1\MitoSys2\LSM\gfpNIPBLcf1_G1\DE_W0002_P0027\DE_2_W0002_P0027_T0001\TR1_W0001_P0086\TR1_2_W0001_P0086_T0001_R1_P5_K1_Ch2-Ch1.zen
1.134001e+01	2.600000e+00	20151203_gfpNIPBLcf1_G2G1\MitoSys2\LSM\gfpNIPBLcf1_G1\DE_W0002_P0027\DE_2_W0002_P0027_T0001\TR1_W0001_P0086\TR1_2_W0001_P0086_T0001_R1_P5_K1_Ch2-Ch1.zen
1.140001e+01	4.466660e+00	20151203_gfpNIPBLcf1_G2G1\MitoSys2\LSM\gfpNIPBLcf1_G1\DE_W0002_P0027\DE_2_W0002_P0027_T0001\TR1_W0001_P0086\TR1_2_W0001_P0086_T0001_R1_P5_K1_Ch2-Ch1.zen
1.146001e+01	2.933330e+00	20151203_gfpNIPBLcf1_G2G1\MitoSys2\LSM\gfpNIPBLcf1_G1\DE_W0002_P0027\DE_2_W0002_P0027_T0001\TR1_W0001_P0086\TR1_2_W0001_P0086_T0001_R1_P5_K1_Ch2-Ch1.zen
1.152001e+01	3.366660e+00	20151203_gfpNIPBLcf1_G2G1\MitoSys2\LSM\gfpNIPBLcf1_G1\DE_W0002_P0027\DE_2_W0002_P0027_T0001\TR1_W0001_P0086\TR1_2_W0001_P0086_T0001_R1_P5_K1_Ch2-Ch1.zen
1.158001e+01	3.133330e+00	20151203_gfpNIPBLcf1_G2G1\MitoSys2\LSM\gfpNIPBLcf1_G1\DE_W0002_P0027\DE_2_W0002_P0027_T0001\TR1_W0001_P0086\TR1_2_W0001_P0086_T0001_R1_P5_K1_Ch2-Ch1.zen
1.164001e+01	3.466660e+00	20151203_gfpNIPBLcf1_G2G1\MitoSys2\LSM\gfpNIPBLcf1_G1\DE_W0002_P0027\DE_2_W0002_P0027_T0001\TR1_W0001_P0086\TR1_2_W0001_P0086_T0001_R1_P5_K1_Ch2-Ch1.zen
1.170001e+01	2.166670e+00	20151203_gfpNIPBLcf1_G2G1\MitoSys2\LSM\gfpNIPBLcf1_G1\DE_W0002_P0027\DE_2_W0002_P0027_T0001\TR1_W0001_P0086\TR1_2_W0001_P0086_T0001_R1_P5_K1_Ch2-Ch1.zen
1.176001e+01	3.316660e+00	20151203_gfpNIPBLcf1_G2G1\MitoSys2\LSM\gfpNIPBLcf1_G1\DE_W0002_P0027\DE_2_W0002_P0027_T0001\TR1_W0001_P0086\TR1_2_W0001_P0086_T0001_R1_P5_K1_Ch2-Ch1.zen
1.182001e+01	4.316660e+00	20151203_gfpNIPBLcf1_G2G1\MitoSys2\LSM\gfpNIPBLcf1_G1\DE_W0002_P0027\DE_2_W0002_P0027_T0001\TR1_W0001_P0086\TR1_2_W0001_P0086_T0001_R1_P5_K1_Ch2-Ch1.zen
1.188001e+01	2.250000e+00	20151203_gfpNIPBLcf1_G2G1\MitoSys2\LSM\gfpNIPBLcf1_G1\DE_W0002_P0027\DE_2_W0002_P0027_T0001\TR1_W0001_P0086\TR1_2_W0001_P0086_T0001_R1_P5_K1_Ch2-Ch1.zen
1.194001e+01	3.883330e+00	20151203_gfpNIPBLcf1_G2G1\MitoSys2\LSM\gfpNIPBLcf1_G1\DE_W0002_P0027\DE_2_W0002_P0027_T0001\TR1_W0001_P0086\TR1_2_W0001_P0086_T0001_R1_P5_K1_Ch2-Ch1.zen
1.200001e+01	2.933330e+00	20151203_gfpNIPBLcf1_G2G1\MitoSys2\LSM\gfpNIPBLcf1_G1\DE_W0002_P0027\DE_2_W0002_P0027_T0001\TR1_W0001_P0086\TR1_2_W0001_P0086_T0001_R1_P5_K1_Ch2-Ch1.zen
1.206001e+01	2.283330e+00	20151203_gfpNIPBLcf1_G2G1\MitoSys2\LSM\gfpNIPBLcf1_G1\DE_W0002_P0027\DE_2_W0002_P0027_T0001\TR1_W0001_P0086\TR1_2_W0001_P0086_T0001_R1_P5_K1_Ch2-Ch1.zen
1.212001e+01	4.383330e+00	20151203_gfpNIPBLcf1_G2G1\MitoSys2\LSM\gfpNIPBLcf1_G1\DE_W0002_P0027\DE_2_W0002_P0027_T0001\TR1_W0001_P0086\TR1_2_W0001_P0086_T0001_R1_P5_K1_Ch2-Ch1.zen
1.218001e+01	3.666660e+00	20151203_gfpNIPBLcf1_G2G1\MitoSys2\LSM\gfpNIPBLcf1_G1\DE_W0002_P0027\DE_2_W0002_P0027_T0001\TR1_W0001_P0086\TR1_2_W0001_P0086_T0001_R1_P5_K1_Ch2-Ch1.zen
1.224001e+01	2.633330e+00	20151203_gfpNIPBLcf1_G2G1\MitoSys2\LSM\gfpNIPBLcf1_G1\DE_W0002_P0027\DE_2_W0002_P0027_T0001\TR1_W0001_P0086\TR1_2_W0001_P0086_T0001_R1_P5_K1_Ch2-Ch1.zen
1.230001e+01	2.400000e+00	20151203_gfpNIPBLcf1_G2G1\MitoSys2\LSM\gfpNIPBLcf1_G1\DE_W0002_P0027\DE_2_W0002_P0027_T0001\TR1_W0001_P0086\TR1_2_W0001_P0086_T0001_R1_P5_K1_Ch2-Ch1.zen
1.236001e+01	2.866670e+00	20151203_gfpNIPBLcf1_G2G1\MitoSys2\LSM\gfpNIPBLcf1_G1\DE_W0002_P0027\DE_2_W0002_P0027_T0001\TR1_W0001_P0086\TR1_2_W0001_P0086_T0001_R1_P5_K1_Ch2-Ch1.zen
1.242001e+01	2.666670e+00	20151203_gfpNIPBLcf1_G2G1\MitoSys2\LSM\gfpNIPBLcf1_G1\DE_W0002_P0027\DE_2_W0002_P0027_T0001\TR1_W0001_P0086\TR1_2_W0001_P0086_T0001_R1_P5_K1_Ch2-Ch1.zen
1.248001e+01	3.666660e+00	20151203_gfpNIPBLcf1_G2G1\MitoSys2\LSM\gfpNIPBLcf1_G1\DE_W0002_P0027\DE_2_W0002_P0027_T0001\TR1_W0001_P0086\TR1_2_W0001_P0086_T0001_R1_P5_K1_Ch2-Ch1.zen
1.254001e+01	2.983330e+00	20151203_gfpNIPBLcf1_G2G1\MitoSys2\LSM\gfpNIPBLcf1_G1\DE_W0002_P0027\DE_2_W0002_P0027_T0001\TR1_W0001_P0086\TR1_2_W0001_P0086_T0001_R1_P5_K1_Ch2-Ch1.zen
1.260001e+01	2.316670e+00	20151203_gfpNIPBLcf1_G2G1\MitoSys2\LSM\gfpNIPBLcf1_G1\DE_W0002_P0027\DE_2_W0002_P0027_T0001\TR1_W0001_P0086\TR1_2_W0001_P0086_T0001_R1_P5_K1_Ch2-Ch1.zen
1.266001e+01	3.283330e+00	20151203_gfpNIPBLcf1_G2G1\MitoSys2\LSM\gfpNIPBLcf1_G1\DE_W0002_P0027\DE_2_W0002_P0027_T0001\TR1_W0001_P0086\TR1_2_W0001_P0086_T0001_R1_P5_K1_Ch2-Ch1.zen
1.272001e+01	2.466670e+00	20151203_gfpNIPBLcf1_G2G1\MitoSys2\LSM\gfpNIPBLcf1_G1\DE_W0002_P0027\DE_2_W0002_P0027_T0001\TR1_W0001_P0086\TR1_2_W0001_P0086_T0001_R1_P5_K1_Ch2-Ch1.zen
1.278001e+01	1.800000e+00	20151203_gfpNIPBLcf1_G2G1\MitoSys2\LSM\gfpNIPBLcf1_G1\DE_W0002_P0027\DE_2_W0002_P0027_T0001\TR1_W0001_P0086\TR1_2_W0001_P0086_T0001_R1_P5_K1_Ch2-Ch1.zen
1.284001e+01	2.883330e+00	20151203_gfpNIPBLcf1_G2G1\MitoSys2\LSM\gfpNIPBLcf1_G1\DE_W0002_P0027\DE_2_W0002_P0027_T0001\TR1_W0001_P0086\TR1_2_W0001_P0086_T0001_R1_P5_K1_Ch2-Ch1.zen
1.290001e+01	2.600000e+00	20151203_gfpNIPBLcf1_G2G1\MitoSys2\LSM\gfpNIPBLcf1_G1\DE_W0002_P0027\DE_2_W0002_P0027_T0001\TR1_W0001_P0086\TR1_2_W0001_P0086_T0001_R1_P5_K1_Ch2-Ch1.zen
1.296001e+01	1.766670e+00	20151203_gfpNIPBLcf1_G2G1\MitoSys2\LSM\gfpNIPBLcf1_G1\DE_W0002_P0027\DE_2_W0002_P0027_T0001\TR1_W0001_P0086\TR1_2_W0001_P0086_T0001_R1_P5_K1_Ch2-Ch1.zen
1.302001e+01	2.650000e+00	20151203_gfpNIPBLcf1_G2G1\MitoSys2\LSM\gfpNIPBLcf1_G1\DE_W0002_P0027\DE_2_W0002_P0027_T0001\TR1_W0001_P0086\TR1_2_W0001_P0086_T0001_R1_P5_K1_Ch2-Ch1.zen
1.308001e+01	2.966670e+00	20151203_gfpNIPBLcf1_G2G1\MitoSys2\LSM\gfpNIPBLcf1_G1\DE_W0002_P0027\DE_2_W0002_P0027_T0001\TR1_W0001_P0086\TR1_2_W0001_P0086_T0001_R1_P5_K1_Ch2-Ch1.zen
1.314001e+01	2.583330e+00	20151203_gfpNIPBLcf1_G2G1\MitoSys2\LSM\gfpNIPBLcf1_G1\DE_W0002_P0027\DE_2_W0002_P0027_T0001\TR1_W0001_P0086\TR1_2_W0001_P0086_T0001_R1_P5_K1_Ch2-Ch1.zen
1.320001e+01	3.283330e+00	20151203_gfpNIPBLcf1_G2G1\MitoSys2\LSM\gfpNIPBLcf1_G1\DE_W0002_P0027\DE_2_W0002_P0027_T0001\TR1_W0001_P0086\TR1_2_W0001_P0086_T0001_R1_P5_K1_Ch2-Ch1.zen
1.326001e+01	1.983330e+00	20151203_gfpNIPBLcf1_G2G1\MitoSys2\LSM\gfpNIPBLcf1_G1\DE_W0002_P0027\DE_2_W0002_P0027_T0001\TR1_W0001_P0086\TR1_2_W0001_P0086_T0001_R1_P5_K1_Ch2-Ch1.zen
1.332001e+01	2.383330e+00	20151203_gfpNIPBLcf1_G2G1\MitoSys2\LSM\gfpNIPBLcf1_G1\DE_W0002_P0027\DE_2_W0002_P0027_T0001\TR1_W0001_P0086\TR1_2_W0001_P0086_T0001_R1_P5_K1_Ch2-Ch1.zen
1.338001e+01	2.866670e+00	20151203_gfpNIPBLcf1_G2G1\MitoSys2\LSM\gfpNIPBLcf1_G1\DE_W0002_P0027\DE_2_W0002_P0027_T0001\TR1_W0001_P0086\TR1_2_W0001_P0086_T0001_R1_P5_K1_Ch2-Ch1.zen
1.344001e+01	2.683330e+00	20151203_gfpNIPBLcf1_G2G1\MitoSys2\LSM\gfpNIPBLcf1_G1\DE_W0002_P0027\DE_2_W0002_P0027_T0001\TR1_W0001_P0086\TR1_2_W0001_P0086_T0001_R1_P5_K1_Ch2-Ch1.zen
1.350001e+01	2.733330e+00	20151203_gfpNIPBLcf1_G2G1\MitoSys2\LSM\gfpNIPBLcf1_G1\DE_W0002_P0027\DE_2_W0002_P0027_T0001\TR1_W0001_P0086\TR1_2_W0001_P0086_T0001_R1_P5_K1_Ch2-Ch1.zen
1.356001e+01	3.533330e+00	20151203_gfpNIPBLcf1_G2G1\MitoSys2\LSM\gfpNIPBLcf1_G1\DE_W0002_P0027\DE_2_W0002_P0027_T0001\TR1_W0001_P0086\TR1_2_W0001_P0086_T0001_R1_P5_K1_Ch2-Ch1.zen
1.362001e+01	2.683330e+00	20151203_gfpNIPBLcf1_G2G1\MitoSys2\LSM\gfpNIPBLcf1_G1\DE_W0002_P0027\DE_2_W0002_P0027_T0001\TR1_W0001_P0086\TR1_2_W0001_P0086_T0001_R1_P5_K1_Ch2-Ch1.zen
1.368001e+01	2.233330e+00	20151203_gfpNIPBLcf1_G2G1\MitoSys2\LSM\gfpNIPBLcf1_G1\DE_W0002_P0027\DE_2_W0002_P0027_T0001\TR1_W0001_P0086\TR1_2_W0001_P0086_T0001_R1_P5_K1_Ch2-Ch1.zen
1.374001e+01	2.516670e+00	20151203_gfpNIPBLcf1_G2G1\MitoSys2\LSM\gfpNIPBLcf1_G1\DE_W0002_P0027\DE_2_W0002_P0027_T0001\TR1_W0001_P0086\TR1_2_W0001_P0086_T0001_R1_P5_K1_Ch2-Ch1.zen
1.380001e+01	2.983330e+00	20151203_gfpNIPBLcf1_G2G1\MitoSys2\LSM\gfpNIPBLcf1_G1\DE_W0002_P0027\DE_2_W0002_P0027_T0001\TR1_W0001_P0086\TR1_2_W0001_P0086_T0001_R1_P5_K1_Ch2-Ch1.zen
1.386001e+01	2.383330e+00	20151203_gfpNIPBLcf1_G2G1\MitoSys2\LSM\gfpNIPBLcf1_G1\DE_W0002_P0027\DE_2_W0002_P0027_T0001\TR1_W0001_P0086\TR1_2_W0001_P0086_T0001_R1_P5_K1_Ch2-Ch1.zen
1.392001e+01	2.183330e+00	20151203_gfpNIPBLcf1_G2G1\MitoSys2\LSM\gfpNIPBLcf1_G1\DE_W0002_P0027\DE_2_W0002_P0027_T0001\TR1_W0001_P0086\TR1_2_W0001_P0086_T0001_R1_P5_K1_Ch2-Ch1.zen
1.398001e+01	3.816660e+00	20151203_gfpNIPBLcf1_G2G1\MitoSys2\LSM\gfpNIPBLcf1_G1\DE_W0002_P0027\DE_2_W0002_P0027_T0001\TR1_W0001_P0086\TR1_2_W0001_P0086_T0001_R1_P5_K1_Ch2-Ch1.zen
1.404001e+01	3.216670e+00	20151203_gfpNIPBLcf1_G2G1\MitoSys2\LSM\gfpNIPBLcf1_G1\DE_W0002_P0027\DE_2_W0002_P0027_T0001\TR1_W0001_P0086\TR1_2_W0001_P0086_T0001_R1_P5_K1_Ch2-Ch1.zen
1.410001e+01	3.800000e+00	20151203_gfpNIPBLcf1_G2G1\MitoSys2\LSM\gfpNIPBLcf1_G1\DE_W0002_P0027\DE_2_W0002_P0027_T0001\TR1_W0001_P0086\TR1_2_W0001_P0086_T0001_R1_P5_K1_Ch2-Ch1.zen
1.416001e+01	2.700000e+00	20151203_gfpNIPBLcf1_G2G1\MitoSys2\LSM\gfpNIPBLcf1_G1\DE_W0002_P0027\DE_2_W0002_P0027_T0001\TR1_W0001_P0086\TR1_2_W0001_P0086_T0001_R1_P5_K1_Ch2-Ch1.zen
1.422001e+01	1.916670e+00	20151203_gfpNIPBLcf1_G2G1\MitoSys2\LSM\gfpNIPBLcf1_G1\DE_W0002_P0027\DE_2_W0002_P0027_T0001\TR1_W0001_P0086\TR1_2_W0001_P0086_T0001_R1_P5_K1_Ch2-Ch1.zen
1.428001e+01	3.783330e+00	20151203_gfpNIPBLcf1_G2G1\MitoSys2\LSM\gfpNIPBLcf1_G1\DE_W0002_P0027\DE_2_W0002_P0027_T0001\TR1_W0001_P0086\TR1_2_W0001_P0086_T0001_R1_P5_K1_Ch2-Ch1.zen
1.434001e+01	2.733330e+00	20151203_gfpNIPBLcf1_G2G1\MitoSys2\LSM\gfpNIPBLcf1_G1\DE_W0002_P0027\DE_2_W0002_P0027_T0001\TR1_W0001_P0086\TR1_2_W0001_P0086_T0001_R1_P5_K1_Ch2-Ch1.zen
1.440001e+01	3.000000e+00	20151203_gfpNIPBLcf1_G2G1\MitoSys2\LSM\gfpNIPBLcf1_G1\DE_W0002_P0027\DE_2_W0002_P0027_T0001\TR1_W0001_P0086\TR1_2_W0001_P0086_T0001_R1_P5_K1_Ch2-Ch1.zen
1.446001e+01	3.366660e+00	20151203_gfpNIPBLcf1_G2G1\MitoSys2\LSM\gfpNIPBLcf1_G1\DE_W0002_P0027\DE_2_W0002_P0027_T0001\TR1_W0001_P0086\TR1_2_W0001_P0086_T0001_R1_P5_K1_Ch2-Ch1.zen
1.452001e+01	3.300000e+00	20151203_gfpNIPBLcf1_G2G1\MitoSys2\LSM\gfpNIPBLcf1_G1\DE_W0002_P0027\DE_2_W0002_P0027_T0001\TR1_W0001_P0086\TR1_2_W0001_P0086_T0001_R1_P5_K1_Ch2-Ch1.zen
1.458001e+01	2.916670e+00	20151203_gfpNIPBLcf1_G2G1\MitoSys2\LSM\gfpNIPBLcf1_G1\DE_W0002_P0027\DE_2_W0002_P0027_T0001\TR1_W0001_P0086\TR1_2_W0001_P0086_T0001_R1_P5_K1_Ch2-Ch1.zen
1.464001e+01	2.900000e+00	20151203_gfpNIPBLcf1_G2G1\MitoSys2\LSM\gfpNIPBLcf1_G1\DE_W0002_P0027\DE_2_W0002_P0027_T0001\TR1_W0001_P0086\TR1_2_W0001_P0086_T0001_R1_P5_K1_Ch2-Ch1.zen
1.470001e+01	3.866660e+00	20151203_gfpNIPBLcf1_G2G1\MitoSys2\LSM\gfpNIPBLcf1_G1\DE_W0002_P0027\DE_2_W0002_P0027_T0001\TR1_W0001_P0086\TR1_2_W0001_P0086_T0001_R1_P5_K1_Ch2-Ch1.zen
1.476001e+01	3.333330e+00	20151203_gfpNIPBLcf1_G2G1\MitoSys2\LSM\gfpNIPBLcf1_G1\DE_W0002_P0027\DE_2_W0002_P0027_T0001\TR1_W0001_P0086\TR1_2_W0001_P0086_T0001_R1_P5_K1_Ch2-Ch1.zen
1.482001e+01	2.883330e+00	20151203_gfpNIPBLcf1_G2G1\MitoSys2\LSM\gfpNIPBLcf1_G1\DE_W0002_P0027\DE_2_W0002_P0027_T0001\TR1_W0001_P0086\TR1_2_W0001_P0086_T0001_R1_P5_K1_Ch2-Ch1.zen
1.488001e+01	2.666670e+00	20151203_gfpNIPBLcf1_G2G1\MitoSys2\LSM\gfpNIPBLcf1_G1\DE_W0002_P0027\DE_2_W0002_P0027_T0001\TR1_W0001_P0086\TR1_2_W0001_P0086_T0001_R1_P5_K1_Ch2-Ch1.zen
1.494001e+01	3.233330e+00	20151203_gfpNIPBLcf1_G2G1\MitoSys2\LSM\gfpNIPBLcf1_G1\DE_W0002_P0027\DE_2_W0002_P0027_T0001\TR1_W0001_P0086\TR1_2_W0001_P0086_T0001_R1_P5_K1_Ch2-Ch1.zen
1.500001e+01	3.866660e+00	20151203_gfpNIPBLcf1_G2G1\MitoSys2\LSM\gfpNIPBLcf1_G1\DE_W0002_P0027\DE_2_W0002_P0027_T0001\TR1_W0001_P0086\TR1_2_W0001_P0086_T0001_R1_P5_K1_Ch2-Ch1.zen
1.506001e+01	2.216670e+00	20151203_gfpNIPBLcf1_G2G1\MitoSys2\LSM\gfpNIPBLcf1_G1\DE_W0002_P0027\DE_2_W0002_P0027_T0001\TR1_W0001_P0086\TR1_2_W0001_P0086_T0001_R1_P5_K1_Ch2-Ch1.zen
1.512001e+01	2.583330e+00	20151203_gfpNIPBLcf1_G2G1\MitoSys2\LSM\gfpNIPBLcf1_G1\DE_W0002_P0027\DE_2_W0002_P0027_T0001\TR1_W0001_P0086\TR1_2_W0001_P0086_T0001_R1_P5_K1_Ch2-Ch1.zen
1.518001e+01	2.850000e+00	20151203_gfpNIPBLcf1_G2G1\MitoSys2\LSM\gfpNIPBLcf1_G1\DE_W0002_P0027\DE_2_W0002_P0027_T0001\TR1_W0001_P0086\TR1_2_W0001_P0086_T0001_R1_P5_K1_Ch2-Ch1.zen
1.524001e+01	4.100000e+00	20151203_gfpNIPBLcf1_G2G1\MitoSys2\LSM\gfpNIPBLcf1_G1\DE_W0002_P0027\DE_2_W0002_P0027_T0001\TR1_W0001_P0086\TR1_2_W0001_P0086_T0001_R1_P5_K1_Ch2-Ch1.zen
1.530001e+01	2.283330e+00	20151203_gfpNIPBLcf1_G2G1\MitoSys2\LSM\gfpNIPBLcf1_G1\DE_W0002_P0027\DE_2_W0002_P0027_T0001\TR1_W0001_P0086\TR1_2_W0001_P0086_T0001_R1_P5_K1_Ch2-Ch1.zen
1.536001e+01	2.433330e+00	20151203_gfpNIPBLcf1_G2G1\MitoSys2\LSM\gfpNIPBLcf1_G1\DE_W0002_P0027\DE_2_W0002_P0027_T0001\TR1_W0001_P0086\TR1_2_W0001_P0086_T0001_R1_P5_K1_Ch2-Ch1.zen
1.542001e+01	2.666670e+00	20151203_gfpNIPBLcf1_G2G1\MitoSys2\LSM\gfpNIPBLcf1_G1\DE_W0002_P0027\DE_2_W0002_P0027_T0001\TR1_W0001_P0086\TR1_2_W0001_P0086_T0001_R1_P5_K1_Ch2-Ch1.zen
1.548001e+01	2.750000e+00	20151203_gfpNIPBLcf1_G2G1\MitoSys2\LSM\gfpNIPBLcf1_G1\DE_W0002_P0027\DE_2_W0002_P0027_T0001\TR1_W0001_P0086\TR1_2_W0001_P0086_T0001_R1_P5_K1_Ch2-Ch1.zen
1.554001e+01	2.650000e+00	20151203_gfpNIPBLcf1_G2G1\MitoSys2\LSM\gfpNIPBLcf1_G1\DE_W0002_P0027\DE_2_W0002_P0027_T0001\TR1_W0001_P0086\TR1_2_W0001_P0086_T0001_R1_P5_K1_Ch2-Ch1.zen
1.560001e+01	2.616670e+00	20151203_gfpNIPBLcf1_G2G1\MitoSys2\LSM\gfpNIPBLcf1_G1\DE_W0002_P0027\DE_2_W0002_P0027_T0001\TR1_W0001_P0086\TR1_2_W0001_P0086_T0001_R1_P5_K1_Ch2-Ch1.zen
1.566001e+01	3.783330e+00	20151203_gfpNIPBLcf1_G2G1\MitoSys2\LSM\gfpNIPBLcf1_G1\DE_W0002_P0027\DE_2_W0002_P0027_T0001\TR1_W0001_P0086\TR1_2_W0001_P0086_T0001_R1_P5_K1_Ch2-Ch1.zen
1.572001e+01	3.583330e+00	20151203_gfpNIPBLcf1_G2G1\MitoSys2\LSM\gfpNIPBLcf1_G1\DE_W0002_P0027\DE_2_W0002_P0027_T0001\TR1_W0001_P0086\TR1_2_W0001_P0086_T0001_R1_P5_K1_Ch2-Ch1.zen
1.578001e+01	3.500000e+00	20151203_gfpNIPBLcf1_G2G1\MitoSys2\LSM\gfpNIPBLcf1_G1\DE_W0002_P0027\DE_2_W0002_P0027_T0001\TR1_W0001_P0086\TR1_2_W0001_P0086_T0001_R1_P5_K1_Ch2-Ch1.zen
1.584001e+01	3.316660e+00	20151203_gfpNIPBLcf1_G2G1\MitoSys2\LSM\gfpNIPBLcf1_G1\DE_W0002_P0027\DE_2_W0002_P0027_T0001\TR1_W0001_P0086\TR1_2_W0001_P0086_T0001_R1_P5_K1_Ch2-Ch1.zen
1.590001e+01	3.050000e+00	20151203_gfpNIPBLcf1_G2G1\MitoSys2\LSM\gfpNIPBLcf1_G1\DE_W0002_P0027\DE_2_W0002_P0027_T0001\TR1_W0001_P0086\TR1_2_W0001_P0086_T0001_R1_P5_K1_Ch2-Ch1.zen
1.596001e+01	3.966660e+00	20151203_gfpNIPBLcf1_G2G1\MitoSys2\LSM\gfpNIPBLcf1_G1\DE_W0002_P0027\DE_2_W0002_P0027_T0001\TR1_W0001_P0086\TR1_2_W0001_P0086_T0001_R1_P5_K1_Ch2-Ch1.zen
1.602001e+01	3.733330e+00	20151203_gfpNIPBLcf1_G2G1\MitoSys2\LSM\gfpNIPBLcf1_G1\DE_W0002_P0027\DE_2_W0002_P0027_T0001\TR1_W0001_P0086\TR1_2_W0001_P0086_T0001_R1_P5_K1_Ch2-Ch1.zen
1.608001e+01	3.550000e+00	20151203_gfpNIPBLcf1_G2G1\MitoSys2\LSM\gfpNIPBLcf1_G1\DE_W0002_P0027\DE_2_W0002_P0027_T0001\TR1_W0001_P0086\TR1_2_W0001_P0086_T0001_R1_P5_K1_Ch2-Ch1.zen
1.614001e+01	2.816670e+00	20151203_gfpNIPBLcf1_G2G1\MitoSys2\LSM\gfpNIPBLcf1_G1\DE_W0002_P0027\DE_2_W0002_P0027_T0001\TR1_W0001_P0086\TR1_2_W0001_P0086_T0001_R1_P5_K1_Ch2-Ch1.zen
1.620001e+01	3.033330e+00	20151203_gfpNIPBLcf1_G2G1\MitoSys2\LSM\gfpNIPBLcf1_G1\DE_W0002_P0027\DE_2_W0002_P0027_T0001\TR1_W0001_P0086\TR1_2_W0001_P0086_T0001_R1_P5_K1_Ch2-Ch1.zen
1.626001e+01	3.366660e+00	20151203_gfpNIPBLcf1_G2G1\MitoSys2\LSM\gfpNIPBLcf1_G1\DE_W0002_P0027\DE_2_W0002_P0027_T0001\TR1_W0001_P0086\TR1_2_W0001_P0086_T0001_R1_P5_K1_Ch2-Ch1.zen
1.632001e+01	3.350000e+00	20151203_gfpNIPBLcf1_G2G1\MitoSys2\LSM\gfpNIPBLcf1_G1\DE_W0002_P0027\DE_2_W0002_P0027_T0001\TR1_W0001_P0086\TR1_2_W0001_P0086_T0001_R1_P5_K1_Ch2-Ch1.zen
1.638001e+01	3.600000e+00	20151203_gfpNIPBLcf1_G2G1\MitoSys2\LSM\gfpNIPBLcf1_G1\DE_W0002_P0027\DE_2_W0002_P0027_T0001\TR1_W0001_P0086\TR1_2_W0001_P0086_T0001_R1_P5_K1_Ch2-Ch1.zen
1.644001e+01	3.466660e+00	20151203_gfpNIPBLcf1_G2G1\MitoSys2\LSM\gfpNIPBLcf1_G1\DE_W0002_P0027\DE_2_W0002_P0027_T0001\TR1_W0001_P0086\TR1_2_W0001_P0086_T0001_R1_P5_K1_Ch2-Ch1.zen
1.650001e+01	2.983330e+00	20151203_gfpNIPBLcf1_G2G1\MitoSys2\LSM\gfpNIPBLcf1_G1\DE_W0002_P0027\DE_2_W0002_P0027_T0001\TR1_W0001_P0086\TR1_2_W0001_P0086_T0001_R1_P5_K1_Ch2-Ch1.zen
1.656001e+01	2.533330e+00	20151203_gfpNIPBLcf1_G2G1\MitoSys2\LSM\gfpNIPBLcf1_G1\DE_W0002_P0027\DE_2_W0002_P0027_T0001\TR1_W0001_P0086\TR1_2_W0001_P0086_T0001_R1_P5_K1_Ch2-Ch1.zen
1.662001e+01	2.883330e+00	20151203_gfpNIPBLcf1_G2G1\MitoSys2\LSM\gfpNIPBLcf1_G1\DE_W0002_P0027\DE_2_W0002_P0027_T0001\TR1_W0001_P0086\TR1_2_W0001_P0086_T0001_R1_P5_K1_Ch2-Ch1.zen
1.668001e+01	2.383330e+00	20151203_gfpNIPBLcf1_G2G1\MitoSys2\LSM\gfpNIPBLcf1_G1\DE_W0002_P0027\DE_2_W0002_P0027_T0001\TR1_W0001_P0086\TR1_2_W0001_P0086_T0001_R1_P5_K1_Ch2-Ch1.zen
1.674001e+01	2.350000e+00	20151203_gfpNIPBLcf1_G2G1\MitoSys2\LSM\gfpNIPBLcf1_G1\DE_W0002_P0027\DE_2_W0002_P0027_T0001\TR1_W0001_P0086\TR1_2_W0001_P0086_T0001_R1_P5_K1_Ch2-Ch1.zen
1.680001e+01	4.666660e+00	20151203_gfpNIPBLcf1_G2G1\MitoSys2\LSM\gfpNIPBLcf1_G1\DE_W0002_P0027\DE_2_W0002_P0027_T0001\TR1_W0001_P0086\TR1_2_W0001_P0086_T0001_R1_P5_K1_Ch2-Ch1.zen
1.686001e+01	3.300000e+00	20151203_gfpNIPBLcf1_G2G1\MitoSys2\LSM\gfpNIPBLcf1_G1\DE_W0002_P0027\DE_2_W0002_P0027_T0001\TR1_W0001_P0086\TR1_2_W0001_P0086_T0001_R1_P5_K1_Ch2-Ch1.zen
1.692001e+01	3.033330e+00	20151203_gfpNIPBLcf1_G2G1\MitoSys2\LSM\gfpNIPBLcf1_G1\DE_W0002_P0027\DE_2_W0002_P0027_T0001\TR1_W0001_P0086\TR1_2_W0001_P0086_T0001_R1_P5_K1_Ch2-Ch1.zen
1.698001e+01	2.700000e+00	20151203_gfpNIPBLcf1_G2G1\MitoSys2\LSM\gfpNIPBLcf1_G1\DE_W0002_P0027\DE_2_W0002_P0027_T0001\TR1_W0001_P0086\TR1_2_W0001_P0086_T0001_R1_P5_K1_Ch2-Ch1.zen
1.704001e+01	2.883330e+00	20151203_gfpNIPBLcf1_G2G1\MitoSys2\LSM\gfpNIPBLcf1_G1\DE_W0002_P0027\DE_2_W0002_P0027_T0001\TR1_W0001_P0086\TR1_2_W0001_P0086_T0001_R1_P5_K1_Ch2-Ch1.zen
1.710001e+01	4.016660e+00	20151203_gfpNIPBLcf1_G2G1\MitoSys2\LSM\gfpNIPBLcf1_G1\DE_W0002_P0027\DE_2_W0002_P0027_T0001\TR1_W0001_P0086\TR1_2_W0001_P0086_T0001_R1_P5_K1_Ch2-Ch1.zen
1.716001e+01	2.133330e+00	20151203_gfpNIPBLcf1_G2G1\MitoSys2\LSM\gfpNIPBLcf1_G1\DE_W0002_P0027\DE_2_W0002_P0027_T0001\TR1_W0001_P0086\TR1_2_W0001_P0086_T0001_R1_P5_K1_Ch2-Ch1.zen
1.722001e+01	2.950000e+00	20151203_gfpNIPBLcf1_G2G1\MitoSys2\LSM\gfpNIPBLcf1_G1\DE_W0002_P0027\DE_2_W0002_P0027_T0001\TR1_W0001_P0086\TR1_2_W0001_P0086_T0001_R1_P5_K1_Ch2-Ch1.zen
1.728001e+01	2.666670e+00	20151203_gfpNIPBLcf1_G2G1\MitoSys2\LSM\gfpNIPBLcf1_G1\DE_W0002_P0027\DE_2_W0002_P0027_T0001\TR1_W0001_P0086\TR1_2_W0001_P0086_T0001_R1_P5_K1_Ch2-Ch1.zen
1.734001e+01	2.983330e+00	20151203_gfpNIPBLcf1_G2G1\MitoSys2\LSM\gfpNIPBLcf1_G1\DE_W0002_P0027\DE_2_W0002_P0027_T0001\TR1_W0001_P0086\TR1_2_W0001_P0086_T0001_R1_P5_K1_Ch2-Ch1.zen
1.740001e+01	2.816670e+00	20151203_gfpNIPBLcf1_G2G1\MitoSys2\LSM\gfpNIPBLcf1_G1\DE_W0002_P0027\DE_2_W0002_P0027_T0001\TR1_W0001_P0086\TR1_2_W0001_P0086_T0001_R1_P5_K1_Ch2-Ch1.zen
1.746001e+01	3.916660e+00	20151203_gfpNIPBLcf1_G2G1\MitoSys2\LSM\gfpNIPBLcf1_G1\DE_W0002_P0027\DE_2_W0002_P0027_T0001\TR1_W0001_P0086\TR1_2_W0001_P0086_T0001_R1_P5_K1_Ch2-Ch1.zen
1.752001e+01	2.333330e+00	20151203_gfpNIPBLcf1_G2G1\MitoSys2\LSM\gfpNIPBLcf1_G1\DE_W0002_P0027\DE_2_W0002_P0027_T0001\TR1_W0001_P0086\TR1_2_W0001_P0086_T0001_R1_P5_K1_Ch2-Ch1.zen
1.758001e+01	2.466670e+00	20151203_gfpNIPBLcf1_G2G1\MitoSys2\LSM\gfpNIPBLcf1_G1\DE_W0002_P0027\DE_2_W0002_P0027_T0001\TR1_W0001_P0086\TR1_2_W0001_P0086_T0001_R1_P5_K1_Ch2-Ch1.zen
1.764001e+01	3.833330e+00	20151203_gfpNIPBLcf1_G2G1\MitoSys2\LSM\gfpNIPBLcf1_G1\DE_W0002_P0027\DE_2_W0002_P0027_T0001\TR1_W0001_P0086\TR1_2_W0001_P0086_T0001_R1_P5_K1_Ch2-Ch1.zen
1.770001e+01	3.083330e+00	20151203_gfpNIPBLcf1_G2G1\MitoSys2\LSM\gfpNIPBLcf1_G1\DE_W0002_P0027\DE_2_W0002_P0027_T0001\TR1_W0001_P0086\TR1_2_W0001_P0086_T0001_R1_P5_K1_Ch2-Ch1.zen
1.776001e+01	2.066670e+00	20151203_gfpNIPBLcf1_G2G1\MitoSys2\LSM\gfpNIPBLcf1_G1\DE_W0002_P0027\DE_2_W0002_P0027_T0001\TR1_W0001_P0086\TR1_2_W0001_P0086_T0001_R1_P5_K1_Ch2-Ch1.zen
1.782001e+01	2.083330e+00	20151203_gfpNIPBLcf1_G2G1\MitoSys2\LSM\gfpNIPBLcf1_G1\DE_W0002_P0027\DE_2_W0002_P0027_T0001\TR1_W0001_P0086\TR1_2_W0001_P0086_T0001_R1_P5_K1_Ch2-Ch1.zen
1.788001e+01	3.050000e+00	20151203_gfpNIPBLcf1_G2G1\MitoSys2\LSM\gfpNIPBLcf1_G1\DE_W0002_P0027\DE_2_W0002_P0027_T0001\TR1_W0001_P0086\TR1_2_W0001_P0086_T0001_R1_P5_K1_Ch2-Ch1.zen
1.794001e+01	2.366670e+00	20151203_gfpNIPBLcf1_G2G1\MitoSys2\LSM\gfpNIPBLcf1_G1\DE_W0002_P0027\DE_2_W0002_P0027_T0001\TR1_W0001_P0086\TR1_2_W0001_P0086_T0001_R1_P5_K1_Ch2-Ch1.zen
1.800001e+01	3.500000e+00	20151203_gfpNIPBLcf1_G2G1\MitoSys2\LSM\gfpNIPBLcf1_G1\DE_W0002_P0027\DE_2_W0002_P0027_T0001\TR1_W0001_P0086\TR1_2_W0001_P0086_T0001_R1_P5_K1_Ch2-Ch1.zen
1.806001e+01	3.383330e+00	20151203_gfpNIPBLcf1_G2G1\MitoSys2\LSM\gfpNIPBLcf1_G1\DE_W0002_P0027\DE_2_W0002_P0027_T0001\TR1_W0001_P0086\TR1_2_W0001_P0086_T0001_R1_P5_K1_Ch2-Ch1.zen
1.812001e+01	2.866670e+00	20151203_gfpNIPBLcf1_G2G1\MitoSys2\LSM\gfpNIPBLcf1_G1\DE_W0002_P0027\DE_2_W0002_P0027_T0001\TR1_W0001_P0086\TR1_2_W0001_P0086_T0001_R1_P5_K1_Ch2-Ch1.zen
1.818001e+01	2.450000e+00	20151203_gfpNIPBLcf1_G2G1\MitoSys2\LSM\gfpNIPBLcf1_G1\DE_W0002_P0027\DE_2_W0002_P0027_T0001\TR1_W0001_P0086\TR1_2_W0001_P0086_T0001_R1_P5_K1_Ch2-Ch1.zen
1.824001e+01	2.333330e+00	20151203_gfpNIPBLcf1_G2G1\MitoSys2\LSM\gfpNIPBLcf1_G1\DE_W0002_P0027\DE_2_W0002_P0027_T0001\TR1_W0001_P0086\TR1_2_W0001_P0086_T0001_R1_P5_K1_Ch2-Ch1.zen
1.830001e+01	3.100000e+00	20151203_gfpNIPBLcf1_G2G1\MitoSys2\LSM\gfpNIPBLcf1_G1\DE_W0002_P0027\DE_2_W0002_P0027_T0001\TR1_W0001_P0086\TR1_2_W0001_P0086_T0001_R1_P5_K1_Ch2-Ch1.zen
1.836001e+01	2.650000e+00	20151203_gfpNIPBLcf1_G2G1\MitoSys2\LSM\gfpNIPBLcf1_G1\DE_W0002_P0027\DE_2_W0002_P0027_T0001\TR1_W0001_P0086\TR1_2_W0001_P0086_T0001_R1_P5_K1_Ch2-Ch1.zen
1.842001e+01	3.283330e+00	20151203_gfpNIPBLcf1_G2G1\MitoSys2\LSM\gfpNIPBLcf1_G1\DE_W0002_P0027\DE_2_W0002_P0027_T0001\TR1_W0001_P0086\TR1_2_W0001_P0086_T0001_R1_P5_K1_Ch2-Ch1.zen
1.848001e+01	2.966670e+00	20151203_gfpNIPBLcf1_G2G1\MitoSys2\LSM\gfpNIPBLcf1_G1\DE_W0002_P0027\DE_2_W0002_P0027_T0001\TR1_W0001_P0086\TR1_2_W0001_P0086_T0001_R1_P5_K1_Ch2-Ch1.zen
1.854001e+01	2.533330e+00	20151203_gfpNIPBLcf1_G2G1\MitoSys2\LSM\gfpNIPBLcf1_G1\DE_W0002_P0027\DE_2_W0002_P0027_T0001\TR1_W0001_P0086\TR1_2_W0001_P0086_T0001_R1_P5_K1_Ch2-Ch1.zen
1.860001e+01	2.850000e+00	20151203_gfpNIPBLcf1_G2G1\MitoSys2\LSM\gfpNIPBLcf1_G1\DE_W0002_P0027\DE_2_W0002_P0027_T0001\TR1_W0001_P0086\TR1_2_W0001_P0086_T0001_R1_P5_K1_Ch2-Ch1.zen
1.866001e+01	2.650000e+00	20151203_gfpNIPBLcf1_G2G1\MitoSys2\LSM\gfpNIPBLcf1_G1\DE_W0002_P0027\DE_2_W0002_P0027_T0001\TR1_W0001_P0086\TR1_2_W0001_P0086_T0001_R1_P5_K1_Ch2-Ch1.zen
1.872001e+01	2.733330e+00	20151203_gfpNIPBLcf1_G2G1\MitoSys2\LSM\gfpNIPBLcf1_G1\DE_W0002_P0027\DE_2_W0002_P0027_T0001\TR1_W0001_P0086\TR1_2_W0001_P0086_T0001_R1_P5_K1_Ch2-Ch1.zen
1.878001e+01	2.933330e+00	20151203_gfpNIPBLcf1_G2G1\MitoSys2\LSM\gfpNIPBLcf1_G1\DE_W0002_P0027\DE_2_W0002_P0027_T0001\TR1_W0001_P0086\TR1_2_W0001_P0086_T0001_R1_P5_K1_Ch2-Ch1.zen
1.884001e+01	2.700000e+00	20151203_gfpNIPBLcf1_G2G1\MitoSys2\LSM\gfpNIPBLcf1_G1\DE_W0002_P0027\DE_2_W0002_P0027_T0001\TR1_W0001_P0086\TR1_2_W0001_P0086_T0001_R1_P5_K1_Ch2-Ch1.zen
1.890001e+01	1.850000e+00	20151203_gfpNIPBLcf1_G2G1\MitoSys2\LSM\gfpNIPBLcf1_G1\DE_W0002_P0027\DE_2_W0002_P0027_T0001\TR1_W0001_P0086\TR1_2_W0001_P0086_T0001_R1_P5_K1_Ch2-Ch1.zen
1.896001e+01	2.533330e+00	20151203_gfpNIPBLcf1_G2G1\MitoSys2\LSM\gfpNIPBLcf1_G1\DE_W0002_P0027\DE_2_W0002_P0027_T0001\TR1_W0001_P0086\TR1_2_W0001_P0086_T0001_R1_P5_K1_Ch2-Ch1.zen
1.902001e+01	3.200000e+00	20151203_gfpNIPBLcf1_G2G1\MitoSys2\LSM\gfpNIPBLcf1_G1\DE_W0002_P0027\DE_2_W0002_P0027_T0001\TR1_W0001_P0086\TR1_2_W0001_P0086_T0001_R1_P5_K1_Ch2-Ch1.zen
1.908001e+01	2.166670e+00	20151203_gfpNIPBLcf1_G2G1\MitoSys2\LSM\gfpNIPBLcf1_G1\DE_W0002_P0027\DE_2_W0002_P0027_T0001\TR1_W0001_P0086\TR1_2_W0001_P0086_T0001_R1_P5_K1_Ch2-Ch1.zen
1.914001e+01	2.750000e+00	20151203_gfpNIPBLcf1_G2G1\MitoSys2\LSM\gfpNIPBLcf1_G1\DE_W0002_P0027\DE_2_W0002_P0027_T0001\TR1_W0001_P0086\TR1_2_W0001_P0086_T0001_R1_P5_K1_Ch2-Ch1.zen
1.920001e+01	2.600000e+00	20151203_gfpNIPBLcf1_G2G1\MitoSys2\LSM\gfpNIPBLcf1_G1\DE_W0002_P0027\DE_2_W0002_P0027_T0001\TR1_W0001_P0086\TR1_2_W0001_P0086_T0001_R1_P5_K1_Ch2-Ch1.zen
1.926001e+01	2.933330e+00	20151203_gfpNIPBLcf1_G2G1\MitoSys2\LSM\gfpNIPBLcf1_G1\DE_W0002_P0027\DE_2_W0002_P0027_T0001\TR1_W0001_P0086\TR1_2_W0001_P0086_T0001_R1_P5_K1_Ch2-Ch1.zen
1.932001e+01	3.133330e+00	20151203_gfpNIPBLcf1_G2G1\MitoSys2\LSM\gfpNIPBLcf1_G1\DE_W0002_P0027\DE_2_W0002_P0027_T0001\TR1_W0001_P0086\TR1_2_W0001_P0086_T0001_R1_P5_K1_Ch2-Ch1.zen
1.938001e+01	3.150000e+00	20151203_gfpNIPBLcf1_G2G1\MitoSys2\LSM\gfpNIPBLcf1_G1\DE_W0002_P0027\DE_2_W0002_P0027_T0001\TR1_W0001_P0086\TR1_2_W0001_P0086_T0001_R1_P5_K1_Ch2-Ch1.zen
1.944001e+01	2.916670e+00	20151203_gfpNIPBLcf1_G2G1\MitoSys2\LSM\gfpNIPBLcf1_G1\DE_W0002_P0027\DE_2_W0002_P0027_T0001\TR1_W0001_P0086\TR1_2_W0001_P0086_T0001_R1_P5_K1_Ch2-Ch1.zen
1.950001e+01	3.066670e+00	20151203_gfpNIPBLcf1_G2G1\MitoSys2\LSM\gfpNIPBLcf1_G1\DE_W0002_P0027\DE_2_W0002_P0027_T0001\TR1_W0001_P0086\TR1_2_W0001_P0086_T0001_R1_P5_K1_Ch2-Ch1.zen
1.956001e+01	2.416670e+00	20151203_gfpNIPBLcf1_G2G1\MitoSys2\LSM\gfpNIPBLcf1_G1\DE_W0002_P0027\DE_2_W0002_P0027_T0001\TR1_W0001_P0086\TR1_2_W0001_P0086_T0001_R1_P5_K1_Ch2-Ch1.zen
1.962001e+01	3.000000e+00	20151203_gfpNIPBLcf1_G2G1\MitoSys2\LSM\gfpNIPBLcf1_G1\DE_W0002_P0027\DE_2_W0002_P0027_T0001\TR1_W0001_P0086\TR1_2_W0001_P0086_T0001_R1_P5_K1_Ch2-Ch1.zen
1.968001e+01	3.700000e+00	20151203_gfpNIPBLcf1_G2G1\MitoSys2\LSM\gfpNIPBLcf1_G1\DE_W0002_P0027\DE_2_W0002_P0027_T0001\TR1_W0001_P0086\TR1_2_W0001_P0086_T0001_R1_P5_K1_Ch2-Ch1.zen
1.974001e+01	3.483330e+00	20151203_gfpNIPBLcf1_G2G1\MitoSys2\LSM\gfpNIPBLcf1_G1\DE_W0002_P0027\DE_2_W0002_P0027_T0001\TR1_W0001_P0086\TR1_2_W0001_P0086_T0001_R1_P5_K1_Ch2-Ch1.zen
1.980001e+01	4.216660e+00	20151203_gfpNIPBLcf1_G2G1\MitoSys2\LSM\gfpNIPBLcf1_G1\DE_W0002_P0027\DE_2_W0002_P0027_T0001\TR1_W0001_P0086\TR1_2_W0001_P0086_T0001_R1_P5_K1_Ch2-Ch1.zen
1.986001e+01	4.966660e+00	20151203_gfpNIPBLcf1_G2G1\MitoSys2\LSM\gfpNIPBLcf1_G1\DE_W0002_P0027\DE_2_W0002_P0027_T0001\TR1_W0001_P0086\TR1_2_W0001_P0086_T0001_R1_P5_K1_Ch2-Ch1.zen
1.992001e+01	2.783330e+00	20151203_gfpNIPBLcf1_G2G1\MitoSys2\LSM\gfpNIPBLcf1_G1\DE_W0002_P0027\DE_2_W0002_P0027_T0001\TR1_W0001_P0086\TR1_2_W0001_P0086_T0001_R1_P5_K1_Ch2-Ch1.zen
1.998001e+01	2.500000e+00	20151203_gfpNIPBLcf1_G2G1\MitoSys2\LSM\gfpNIPBLcf1_G1\DE_W0002_P0027\DE_2_W0002_P0027_T0001\TR1_W0001_P0086\TR1_2_W0001_P0086_T0001_R1_P5_K1_Ch2-Ch1.zen
2.004001e+01	2.233330e+00	20151203_gfpNIPBLcf1_G2G1\MitoSys2\LSM\gfpNIPBLcf1_G1\DE_W0002_P0027\DE_2_W0002_P0027_T0001\TR1_W0001_P0086\TR1_2_W0001_P0086_T0001_R1_P5_K1_Ch2-Ch1.zen
2.010001e+01	2.550000e+00	20151203_gfpNIPBLcf1_G2G1\MitoSys2\LSM\gfpNIPBLcf1_G1\DE_W0002_P0027\DE_2_W0002_P0027_T0001\TR1_W0001_P0086\TR1_2_W0001_P0086_T0001_R1_P5_K1_Ch2-Ch1.zen
2.016001e+01	2.700000e+00	20151203_gfpNIPBLcf1_G2G1\MitoSys2\LSM\gfpNIPBLcf1_G1\DE_W0002_P0027\DE_2_W0002_P0027_T0001\TR1_W0001_P0086\TR1_2_W0001_P0086_T0001_R1_P5_K1_Ch2-Ch1.zen
2.022001e+01	2.966670e+00	20151203_gfpNIPBLcf1_G2G1\MitoSys2\LSM\gfpNIPBLcf1_G1\DE_W0002_P0027\DE_2_W0002_P0027_T0001\TR1_W0001_P0086\TR1_2_W0001_P0086_T0001_R1_P5_K1_Ch2-Ch1.zen
2.028001e+01	2.733330e+00	20151203_gfpNIPBLcf1_G2G1\MitoSys2\LSM\gfpNIPBLcf1_G1\DE_W0002_P0027\DE_2_W0002_P0027_T0001\TR1_W0001_P0086\TR1_2_W0001_P0086_T0001_R1_P5_K1_Ch2-Ch1.zen
2.034001e+01	3.466660e+00	20151203_gfpNIPBLcf1_G2G1\MitoSys2\LSM\gfpNIPBLcf1_G1\DE_W0002_P0027\DE_2_W0002_P0027_T0001\TR1_W0001_P0086\TR1_2_W0001_P0086_T0001_R1_P5_K1_Ch2-Ch1.zen
2.040001e+01	3.216670e+00	20151203_gfpNIPBLcf1_G2G1\MitoSys2\LSM\gfpNIPBLcf1_G1\DE_W0002_P0027\DE_2_W0002_P0027_T0001\TR1_W0001_P0086\TR1_2_W0001_P0086_T0001_R1_P5_K1_Ch2-Ch1.zen
2.046001e+01	4.833330e+00	20151203_gfpNIPBLcf1_G2G1\MitoSys2\LSM\gfpNIPBLcf1_G1\DE_W0002_P0027\DE_2_W0002_P0027_T0001\TR1_W0001_P0086\TR1_2_W0001_P0086_T0001_R1_P5_K1_Ch2-Ch1.zen
2.052001e+01	4.183330e+00	20151203_gfpNIPBLcf1_G2G1\MitoSys2\LSM\gfpNIPBLcf1_G1\DE_W0002_P0027\DE_2_W0002_P0027_T0001\TR1_W0001_P0086\TR1_2_W0001_P0086_T0001_R1_P5_K1_Ch2-Ch1.zen
2.058001e+01	2.500000e+00	20151203_gfpNIPBLcf1_G2G1\MitoSys2\LSM\gfpNIPBLcf1_G1\DE_W0002_P0027\DE_2_W0002_P0027_T0001\TR1_W0001_P0086\TR1_2_W0001_P0086_T0001_R1_P5_K1_Ch2-Ch1.zen
2.064001e+01	2.466670e+00	20151203_gfpNIPBLcf1_G2G1\MitoSys2\LSM\gfpNIPBLcf1_G1\DE_W0002_P0027\DE_2_W0002_P0027_T0001\TR1_W0001_P0086\TR1_2_W0001_P0086_T0001_R1_P5_K1_Ch2-Ch1.zen
2.070001e+01	2.516670e+00	20151203_gfpNIPBLcf1_G2G1\MitoSys2\LSM\gfpNIPBLcf1_G1\DE_W0002_P0027\DE_2_W0002_P0027_T0001\TR1_W0001_P0086\TR1_2_W0001_P0086_T0001_R1_P5_K1_Ch2-Ch1.zen
2.076001e+01	4.116660e+00	20151203_gfpNIPBLcf1_G2G1\MitoSys2\LSM\gfpNIPBLcf1_G1\DE_W0002_P0027\DE_2_W0002_P0027_T0001\TR1_W0001_P0086\TR1_2_W0001_P0086_T0001_R1_P5_K1_Ch2-Ch1.zen
2.082001e+01	3.316660e+00	20151203_gfpNIPBLcf1_G2G1\MitoSys2\LSM\gfpNIPBLcf1_G1\DE_W0002_P0027\DE_2_W0002_P0027_T0001\TR1_W0001_P0086\TR1_2_W0001_P0086_T0001_R1_P5_K1_Ch2-Ch1.zen
2.088001e+01	2.933330e+00	20151203_gfpNIPBLcf1_G2G1\MitoSys2\LSM\gfpNIPBLcf1_G1\DE_W0002_P0027\DE_2_W0002_P0027_T0001\TR1_W0001_P0086\TR1_2_W0001_P0086_T0001_R1_P5_K1_Ch2-Ch1.zen
2.094001e+01	2.483330e+00	20151203_gfpNIPBLcf1_G2G1\MitoSys2\LSM\gfpNIPBLcf1_G1\DE_W0002_P0027\DE_2_W0002_P0027_T0001\TR1_W0001_P0086\TR1_2_W0001_P0086_T0001_R1_P5_K1_Ch2-Ch1.zen
2.100001e+01	2.550000e+00	20151203_gfpNIPBLcf1_G2G1\MitoSys2\LSM\gfpNIPBLcf1_G1\DE_W0002_P0027\DE_2_W0002_P0027_T0001\TR1_W0001_P0086\TR1_2_W0001_P0086_T0001_R1_P5_K1_Ch2-Ch1.zen
2.106001e+01	3.583330e+00	20151203_gfpNIPBLcf1_G2G1\MitoSys2\LSM\gfpNIPBLcf1_G1\DE_W0002_P0027\DE_2_W0002_P0027_T0001\TR1_W0001_P0086\TR1_2_W0001_P0086_T0001_R1_P5_K1_Ch2-Ch1.zen
2.112001e+01	3.166670e+00	20151203_gfpNIPBLcf1_G2G1\MitoSys2\LSM\gfpNIPBLcf1_G1\DE_W0002_P0027\DE_2_W0002_P0027_T0001\TR1_W0001_P0086\TR1_2_W0001_P0086_T0001_R1_P5_K1_Ch2-Ch1.zen
2.118001e+01	2.466670e+00	20151203_gfpNIPBLcf1_G2G1\MitoSys2\LSM\gfpNIPBLcf1_G1\DE_W0002_P0027\DE_2_W0002_P0027_T0001\TR1_W0001_P0086\TR1_2_W0001_P0086_T0001_R1_P5_K1_Ch2-Ch1.zen
2.124001e+01	2.233330e+00	20151203_gfpNIPBLcf1_G2G1\MitoSys2\LSM\gfpNIPBLcf1_G1\DE_W0002_P0027\DE_2_W0002_P0027_T0001\TR1_W0001_P0086\TR1_2_W0001_P0086_T0001_R1_P5_K1_Ch2-Ch1.zen
2.130001e+01	3.283330e+00	20151203_gfpNIPBLcf1_G2G1\MitoSys2\LSM\gfpNIPBLcf1_G1\DE_W0002_P0027\DE_2_W0002_P0027_T0001\TR1_W0001_P0086\TR1_2_W0001_P0086_T0001_R1_P5_K1_Ch2-Ch1.zen
2.136001e+01	2.533330e+00	20151203_gfpNIPBLcf1_G2G1\MitoSys2\LSM\gfpNIPBLcf1_G1\DE_W0002_P0027\DE_2_W0002_P0027_T0001\TR1_W0001_P0086\TR1_2_W0001_P0086_T0001_R1_P5_K1_Ch2-Ch1.zen
2.142001e+01	3.066670e+00	20151203_gfpNIPBLcf1_G2G1\MitoSys2\LSM\gfpNIPBLcf1_G1\DE_W0002_P0027\DE_2_W0002_P0027_T0001\TR1_W0001_P0086\TR1_2_W0001_P0086_T0001_R1_P5_K1_Ch2-Ch1.zen
2.148001e+01	2.566670e+00	20151203_gfpNIPBLcf1_G2G1\MitoSys2\LSM\gfpNIPBLcf1_G1\DE_W0002_P0027\DE_2_W0002_P0027_T0001\TR1_W0001_P0086\TR1_2_W0001_P0086_T0001_R1_P5_K1_Ch2-Ch1.zen
2.154001e+01	2.883330e+00	20151203_gfpNIPBLcf1_G2G1\MitoSys2\LSM\gfpNIPBLcf1_G1\DE_W0002_P0027\DE_2_W0002_P0027_T0001\TR1_W0001_P0086\TR1_2_W0001_P0086_T0001_R1_P5_K1_Ch2-Ch1.zen
2.160001e+01	3.866660e+00	20151203_gfpNIPBLcf1_G2G1\MitoSys2\LSM\gfpNIPBLcf1_G1\DE_W0002_P0027\DE_2_W0002_P0027_T0001\TR1_W0001_P0086\TR1_2_W0001_P0086_T0001_R1_P5_K1_Ch2-Ch1.zen
2.166001e+01	2.850000e+00	20151203_gfpNIPBLcf1_G2G1\MitoSys2\LSM\gfpNIPBLcf1_G1\DE_W0002_P0027\DE_2_W0002_P0027_T0001\TR1_W0001_P0086\TR1_2_W0001_P0086_T0001_R1_P5_K1_Ch2-Ch1.zen
2.172001e+01	2.566670e+00	20151203_gfpNIPBLcf1_G2G1\MitoSys2\LSM\gfpNIPBLcf1_G1\DE_W0002_P0027\DE_2_W0002_P0027_T0001\TR1_W0001_P0086\TR1_2_W0001_P0086_T0001_R1_P5_K1_Ch2-Ch1.zen
2.178001e+01	2.533330e+00	20151203_gfpNIPBLcf1_G2G1\MitoSys2\LSM\gfpNIPBLcf1_G1\DE_W0002_P0027\DE_2_W0002_P0027_T0001\TR1_W0001_P0086\TR1_2_W0001_P0086_T0001_R1_P5_K1_Ch2-Ch1.zen
2.184001e+01	2.816670e+00	20151203_gfpNIPBLcf1_G2G1\MitoSys2\LSM\gfpNIPBLcf1_G1\DE_W0002_P0027\DE_2_W0002_P0027_T0001\TR1_W0001_P0086\TR1_2_W0001_P0086_T0001_R1_P5_K1_Ch2-Ch1.zen
2.190001e+01	3.066670e+00	20151203_gfpNIPBLcf1_G2G1\MitoSys2\LSM\gfpNIPBLcf1_G1\DE_W0002_P0027\DE_2_W0002_P0027_T0001\TR1_W0001_P0086\TR1_2_W0001_P0086_T0001_R1_P5_K1_Ch2-Ch1.zen
2.196001e+01	3.400000e+00	20151203_gfpNIPBLcf1_G2G1\MitoSys2\LSM\gfpNIPBLcf1_G1\DE_W0002_P0027\DE_2_W0002_P0027_T0001\TR1_W0001_P0086\TR1_2_W0001_P0086_T0001_R1_P5_K1_Ch2-Ch1.zen
2.202001e+01	2.200000e+00	20151203_gfpNIPBLcf1_G2G1\MitoSys2\LSM\gfpNIPBLcf1_G1\DE_W0002_P0027\DE_2_W0002_P0027_T0001\TR1_W0001_P0086\TR1_2_W0001_P0086_T0001_R1_P5_K1_Ch2-Ch1.zen
2.208001e+01	3.400000e+00	20151203_gfpNIPBLcf1_G2G1\MitoSys2\LSM\gfpNIPBLcf1_G1\DE_W0002_P0027\DE_2_W0002_P0027_T0001\TR1_W0001_P0086\TR1_2_W0001_P0086_T0001_R1_P5_K1_Ch2-Ch1.zen
2.214001e+01	2.766670e+00	20151203_gfpNIPBLcf1_G2G1\MitoSys2\LSM\gfpNIPBLcf1_G1\DE_W0002_P0027\DE_2_W0002_P0027_T0001\TR1_W0001_P0086\TR1_2_W0001_P0086_T0001_R1_P5_K1_Ch2-Ch1.zen
2.220001e+01	4.050000e+00	20151203_gfpNIPBLcf1_G2G1\MitoSys2\LSM\gfpNIPBLcf1_G1\DE_W0002_P0027\DE_2_W0002_P0027_T0001\TR1_W0001_P0086\TR1_2_W0001_P0086_T0001_R1_P5_K1_Ch2-Ch1.zen
2.226001e+01	2.566670e+00	20151203_gfpNIPBLcf1_G2G1\MitoSys2\LSM\gfpNIPBLcf1_G1\DE_W0002_P0027\DE_2_W0002_P0027_T0001\TR1_W0001_P0086\TR1_2_W0001_P0086_T0001_R1_P5_K1_Ch2-Ch1.zen
2.232001e+01	2.900000e+00	20151203_gfpNIPBLcf1_G2G1\MitoSys2\LSM\gfpNIPBLcf1_G1\DE_W0002_P0027\DE_2_W0002_P0027_T0001\TR1_W0001_P0086\TR1_2_W0001_P0086_T0001_R1_P5_K1_Ch2-Ch1.zen
2.238001e+01	2.600000e+00	20151203_gfpNIPBLcf1_G2G1\MitoSys2\LSM\gfpNIPBLcf1_G1\DE_W0002_P0027\DE_2_W0002_P0027_T0001\TR1_W0001_P0086\TR1_2_W0001_P0086_T0001_R1_P5_K1_Ch2-Ch1.zen
2.244001e+01	3.016660e+00	20151203_gfpNIPBLcf1_G2G1\MitoSys2\LSM\gfpNIPBLcf1_G1\DE_W0002_P0027\DE_2_W0002_P0027_T0001\TR1_W0001_P0086\TR1_2_W0001_P0086_T0001_R1_P5_K1_Ch2-Ch1.zen
2.250001e+01	3.916660e+00	20151203_gfpNIPBLcf1_G2G1\MitoSys2\LSM\gfpNIPBLcf1_G1\DE_W0002_P0027\DE_2_W0002_P0027_T0001\TR1_W0001_P0086\TR1_2_W0001_P0086_T0001_R1_P5_K1_Ch2-Ch1.zen
2.256001e+01	4.016660e+00	20151203_gfpNIPBLcf1_G2G1\MitoSys2\LSM\gfpNIPBLcf1_G1\DE_W0002_P0027\DE_2_W0002_P0027_T0001\TR1_W0001_P0086\TR1_2_W0001_P0086_T0001_R1_P5_K1_Ch2-Ch1.zen
2.262001e+01	2.900000e+00	20151203_gfpNIPBLcf1_G2G1\MitoSys2\LSM\gfpNIPBLcf1_G1\DE_W0002_P0027\DE_2_W0002_P0027_T0001\TR1_W0001_P0086\TR1_2_W0001_P0086_T0001_R1_P5_K1_Ch2-Ch1.zen
2.268001e+01	3.550000e+00	20151203_gfpNIPBLcf1_G2G1\MitoSys2\LSM\gfpNIPBLcf1_G1\DE_W0002_P0027\DE_2_W0002_P0027_T0001\TR1_W0001_P0086\TR1_2_W0001_P0086_T0001_R1_P5_K1_Ch2-Ch1.zen
2.274001e+01	2.483330e+00	20151203_gfpNIPBLcf1_G2G1\MitoSys2\LSM\gfpNIPBLcf1_G1\DE_W0002_P0027\DE_2_W0002_P0027_T0001\TR1_W0001_P0086\TR1_2_W0001_P0086_T0001_R1_P5_K1_Ch2-Ch1.zen
2.280001e+01	2.600000e+00	20151203_gfpNIPBLcf1_G2G1\MitoSys2\LSM\gfpNIPBLcf1_G1\DE_W0002_P0027\DE_2_W0002_P0027_T0001\TR1_W0001_P0086\TR1_2_W0001_P0086_T0001_R1_P5_K1_Ch2-Ch1.zen
2.286001e+01	3.716660e+00	20151203_gfpNIPBLcf1_G2G1\MitoSys2\LSM\gfpNIPBLcf1_G1\DE_W0002_P0027\DE_2_W0002_P0027_T0001\TR1_W0001_P0086\TR1_2_W0001_P0086_T0001_R1_P5_K1_Ch2-Ch1.zen
2.292001e+01	3.050000e+00	20151203_gfpNIPBLcf1_G2G1\MitoSys2\LSM\gfpNIPBLcf1_G1\DE_W0002_P0027\DE_2_W0002_P0027_T0001\TR1_W0001_P0086\TR1_2_W0001_P0086_T0001_R1_P5_K1_Ch2-Ch1.zen
2.298001e+01	3.083330e+00	20151203_gfpNIPBLcf1_G2G1\MitoSys2\LSM\gfpNIPBLcf1_G1\DE_W0002_P0027\DE_2_W0002_P0027_T0001\TR1_W0001_P0086\TR1_2_W0001_P0086_T0001_R1_P5_K1_Ch2-Ch1.zen
2.304001e+01	3.000000e+00	20151203_gfpNIPBLcf1_G2G1\MitoSys2\LSM\gfpNIPBLcf1_G1\DE_W0002_P0027\DE_2_W0002_P0027_T0001\TR1_W0001_P0086\TR1_2_W0001_P0086_T0001_R1_P5_K1_Ch2-Ch1.zen
2.310001e+01	3.750000e+00	20151203_gfpNIPBLcf1_G2G1\MitoSys2\LSM\gfpNIPBLcf1_G1\DE_W0002_P0027\DE_2_W0002_P0027_T0001\TR1_W0001_P0086\TR1_2_W0001_P0086_T0001_R1_P5_K1_Ch2-Ch1.zen
2.316001e+01	3.833330e+00	20151203_gfpNIPBLcf1_G2G1\MitoSys2\LSM\gfpNIPBLcf1_G1\DE_W0002_P0027\DE_2_W0002_P0027_T0001\TR1_W0001_P0086\TR1_2_W0001_P0086_T0001_R1_P5_K1_Ch2-Ch1.zen
2.322001e+01	2.466670e+00	20151203_gfpNIPBLcf1_G2G1\MitoSys2\LSM\gfpNIPBLcf1_G1\DE_W0002_P0027\DE_2_W0002_P0027_T0001\TR1_W0001_P0086\TR1_2_W0001_P0086_T0001_R1_P5_K1_Ch2-Ch1.zen
2.328001e+01	3.300000e+00	20151203_gfpNIPBLcf1_G2G1\MitoSys2\LSM\gfpNIPBLcf1_G1\DE_W0002_P0027\DE_2_W0002_P0027_T0001\TR1_W0001_P0086\TR1_2_W0001_P0086_T0001_R1_P5_K1_Ch2-Ch1.zen
2.334001e+01	2.666670e+00	20151203_gfpNIPBLcf1_G2G1\MitoSys2\LSM\gfpNIPBLcf1_G1\DE_W0002_P0027\DE_2_W0002_P0027_T0001\TR1_W0001_P0086\TR1_2_W0001_P0086_T0001_R1_P5_K1_Ch2-Ch1.zen
2.340001e+01	3.216670e+00	20151203_gfpNIPBLcf1_G2G1\MitoSys2\LSM\gfpNIPBLcf1_G1\DE_W0002_P0027\DE_2_W0002_P0027_T0001\TR1_W0001_P0086\TR1_2_W0001_P0086_T0001_R1_P5_K1_Ch2-Ch1.zen
2.346001e+01	2.583330e+00	20151203_gfpNIPBLcf1_G2G1\MitoSys2\LSM\gfpNIPBLcf1_G1\DE_W0002_P0027\DE_2_W0002_P0027_T0001\TR1_W0001_P0086\TR1_2_W0001_P0086_T0001_R1_P5_K1_Ch2-Ch1.zen
2.352001e+01	2.200000e+00	20151203_gfpNIPBLcf1_G2G1\MitoSys2\LSM\gfpNIPBLcf1_G1\DE_W0002_P0027\DE_2_W0002_P0027_T0001\TR1_W0001_P0086\TR1_2_W0001_P0086_T0001_R1_P5_K1_Ch2-Ch1.zen
2.358001e+01	2.500000e+00	20151203_gfpNIPBLcf1_G2G1\MitoSys2\LSM\gfpNIPBLcf1_G1\DE_W0002_P0027\DE_2_W0002_P0027_T0001\TR1_W0001_P0086\TR1_2_W0001_P0086_T0001_R1_P5_K1_Ch2-Ch1.zen
2.364001e+01	3.100000e+00	20151203_gfpNIPBLcf1_G2G1\MitoSys2\LSM\gfpNIPBLcf1_G1\DE_W0002_P0027\DE_2_W0002_P0027_T0001\TR1_W0001_P0086\TR1_2_W0001_P0086_T0001_R1_P5_K1_Ch2-Ch1.zen
2.370001e+01	2.916670e+00	20151203_gfpNIPBLcf1_G2G1\MitoSys2\LSM\gfpNIPBLcf1_G1\DE_W0002_P0027\DE_2_W0002_P0027_T0001\TR1_W0001_P0086\TR1_2_W0001_P0086_T0001_R1_P5_K1_Ch2-Ch1.zen
2.376001e+01	2.733330e+00	20151203_gfpNIPBLcf1_G2G1\MitoSys2\LSM\gfpNIPBLcf1_G1\DE_W0002_P0027\DE_2_W0002_P0027_T0001\TR1_W0001_P0086\TR1_2_W0001_P0086_T0001_R1_P5_K1_Ch2-Ch1.zen
2.382001e+01	2.783330e+00	20151203_gfpNIPBLcf1_G2G1\MitoSys2\LSM\gfpNIPBLcf1_G1\DE_W0002_P0027\DE_2_W0002_P0027_T0001\TR1_W0001_P0086\TR1_2_W0001_P0086_T0001_R1_P5_K1_Ch2-Ch1.zen
2.388001e+01	2.250000e+00	20151203_gfpNIPBLcf1_G2G1\MitoSys2\LSM\gfpNIPBLcf1_G1\DE_W0002_P0027\DE_2_W0002_P0027_T0001\TR1_W0001_P0086\TR1_2_W0001_P0086_T0001_R1_P5_K1_Ch2-Ch1.zen
2.394001e+01	2.533330e+00	20151203_gfpNIPBLcf1_G2G1\MitoSys2\LSM\gfpNIPBLcf1_G1\DE_W0002_P0027\DE_2_W0002_P0027_T0001\TR1_W0001_P0086\TR1_2_W0001_P0086_T0001_R1_P5_K1_Ch2-Ch1.zen
2.400001e+01	2.666670e+00	20151203_gfpNIPBLcf1_G2G1\MitoSys2\LSM\gfpNIPBLcf1_G1\DE_W0002_P0027\DE_2_W0002_P0027_T0001\TR1_W0001_P0086\TR1_2_W0001_P0086_T0001_R1_P5_K1_Ch2-Ch1.zen
2.406001e+01	2.250000e+00	20151203_gfpNIPBLcf1_G2G1\MitoSys2\LSM\gfpNIPBLcf1_G1\DE_W0002_P0027\DE_2_W0002_P0027_T0001\TR1_W0001_P0086\TR1_2_W0001_P0086_T0001_R1_P5_K1_Ch2-Ch1.zen
2.412001e+01	2.166670e+00	20151203_gfpNIPBLcf1_G2G1\MitoSys2\LSM\gfpNIPBLcf1_G1\DE_W0002_P0027\DE_2_W0002_P0027_T0001\TR1_W0001_P0086\TR1_2_W0001_P0086_T0001_R1_P5_K1_Ch2-Ch1.zen
2.418001e+01	3.733330e+00	20151203_gfpNIPBLcf1_G2G1\MitoSys2\LSM\gfpNIPBLcf1_G1\DE_W0002_P0027\DE_2_W0002_P0027_T0001\TR1_W0001_P0086\TR1_2_W0001_P0086_T0001_R1_P5_K1_Ch2-Ch1.zen
2.424001e+01	3.633330e+00	20151203_gfpNIPBLcf1_G2G1\MitoSys2\LSM\gfpNIPBLcf1_G1\DE_W0002_P0027\DE_2_W0002_P0027_T0001\TR1_W0001_P0086\TR1_2_W0001_P0086_T0001_R1_P5_K1_Ch2-Ch1.zen
2.430001e+01	2.883330e+00	20151203_gfpNIPBLcf1_G2G1\MitoSys2\LSM\gfpNIPBLcf1_G1\DE_W0002_P0027\DE_2_W0002_P0027_T0001\TR1_W0001_P0086\TR1_2_W0001_P0086_T0001_R1_P5_K1_Ch2-Ch1.zen
2.436001e+01	1.966670e+00	20151203_gfpNIPBLcf1_G2G1\MitoSys2\LSM\gfpNIPBLcf1_G1\DE_W0002_P0027\DE_2_W0002_P0027_T0001\TR1_W0001_P0086\TR1_2_W0001_P0086_T0001_R1_P5_K1_Ch2-Ch1.zen
2.442001e+01	2.400000e+00	20151203_gfpNIPBLcf1_G2G1\MitoSys2\LSM\gfpNIPBLcf1_G1\DE_W0002_P0027\DE_2_W0002_P0027_T0001\TR1_W0001_P0086\TR1_2_W0001_P0086_T0001_R1_P5_K1_Ch2-Ch1.zen
2.448001e+01	2.850000e+00	20151203_gfpNIPBLcf1_G2G1\MitoSys2\LSM\gfpNIPBLcf1_G1\DE_W0002_P0027\DE_2_W0002_P0027_T0001\TR1_W0001_P0086\TR1_2_W0001_P0086_T0001_R1_P5_K1_Ch2-Ch1.zen
2.454001e+01	2.566670e+00	20151203_gfpNIPBLcf1_G2G1\MitoSys2\LSM\gfpNIPBLcf1_G1\DE_W0002_P0027\DE_2_W0002_P0027_T0001\TR1_W0001_P0086\TR1_2_W0001_P0086_T0001_R1_P5_K1_Ch2-Ch1.zen
2.460001e+01	2.400000e+00	20151203_gfpNIPBLcf1_G2G1\MitoSys2\LSM\gfpNIPBLcf1_G1\DE_W0002_P0027\DE_2_W0002_P0027_T0001\TR1_W0001_P0086\TR1_2_W0001_P0086_T0001_R1_P5_K1_Ch2-Ch1.zen
2.466001e+01	2.100000e+00	20151203_gfpNIPBLcf1_G2G1\MitoSys2\LSM\gfpNIPBLcf1_G1\DE_W0002_P0027\DE_2_W0002_P0027_T0001\TR1_W0001_P0086\TR1_2_W0001_P0086_T0001_R1_P5_K1_Ch2-Ch1.zen
2.472001e+01	2.850000e+00	20151203_gfpNIPBLcf1_G2G1\MitoSys2\LSM\gfpNIPBLcf1_G1\DE_W0002_P0027\DE_2_W0002_P0027_T0001\TR1_W0001_P0086\TR1_2_W0001_P0086_T0001_R1_P5_K1_Ch2-Ch1.zen
2.478001e+01	2.533330e+00	20151203_gfpNIPBLcf1_G2G1\MitoSys2\LSM\gfpNIPBLcf1_G1\DE_W0002_P0027\DE_2_W0002_P0027_T0001\TR1_W0001_P0086\TR1_2_W0001_P0086_T0001_R1_P5_K1_Ch2-Ch1.zen
2.484001e+01	3.716660e+00	20151203_gfpNIPBLcf1_G2G1\MitoSys2\LSM\gfpNIPBLcf1_G1\DE_W0002_P0027\DE_2_W0002_P0027_T0001\TR1_W0001_P0086\TR1_2_W0001_P0086_T0001_R1_P5_K1_Ch2-Ch1.zen
2.490001e+01	2.800000e+00	20151203_gfpNIPBLcf1_G2G1\MitoSys2\LSM\gfpNIPBLcf1_G1\DE_W0002_P0027\DE_2_W0002_P0027_T0001\TR1_W0001_P0086\TR1_2_W0001_P0086_T0001_R1_P5_K1_Ch2-Ch1.zen
2.496001e+01	2.583330e+00	20151203_gfpNIPBLcf1_G2G1\MitoSys2\LSM\gfpNIPBLcf1_G1\DE_W0002_P0027\DE_2_W0002_P0027_T0001\TR1_W0001_P0086\TR1_2_W0001_P0086_T0001_R1_P5_K1_Ch2-Ch1.zen
2.502001e+01	2.566670e+00	20151203_gfpNIPBLcf1_G2G1\MitoSys2\LSM\gfpNIPBLcf1_G1\DE_W0002_P0027\DE_2_W0002_P0027_T0001\TR1_W0001_P0086\TR1_2_W0001_P0086_T0001_R1_P5_K1_Ch2-Ch1.zen
2.508001e+01	2.766670e+00	20151203_gfpNIPBLcf1_G2G1\MitoSys2\LSM\gfpNIPBLcf1_G1\DE_W0002_P0027\DE_2_W0002_P0027_T0001\TR1_W0001_P0086\TR1_2_W0001_P0086_T0001_R1_P5_K1_Ch2-Ch1.zen
2.514001e+01	2.900000e+00	20151203_gfpNIPBLcf1_G2G1\MitoSys2\LSM\gfpNIPBLcf1_G1\DE_W0002_P0027\DE_2_W0002_P0027_T0001\TR1_W0001_P0086\TR1_2_W0001_P0086_T0001_R1_P5_K1_Ch2-Ch1.zen
2.520001e+01	3.050000e+00	20151203_gfpNIPBLcf1_G2G1\MitoSys2\LSM\gfpNIPBLcf1_G1\DE_W0002_P0027\DE_2_W0002_P0027_T0001\TR1_W0001_P0086\TR1_2_W0001_P0086_T0001_R1_P5_K1_Ch2-Ch1.zen
2.526001e+01	3.250000e+00	20151203_gfpNIPBLcf1_G2G1\MitoSys2\LSM\gfpNIPBLcf1_G1\DE_W0002_P0027\DE_2_W0002_P0027_T0001\TR1_W0001_P0086\TR1_2_W0001_P0086_T0001_R1_P5_K1_Ch2-Ch1.zen
2.532001e+01	2.500000e+00	20151203_gfpNIPBLcf1_G2G1\MitoSys2\LSM\gfpNIPBLcf1_G1\DE_W0002_P0027\DE_2_W0002_P0027_T0001\TR1_W0001_P0086\TR1_2_W0001_P0086_T0001_R1_P5_K1_Ch2-Ch1.zen
2.538001e+01	3.433330e+00	20151203_gfpNIPBLcf1_G2G1\MitoSys2\LSM\gfpNIPBLcf1_G1\DE_W0002_P0027\DE_2_W0002_P0027_T0001\TR1_W0001_P0086\TR1_2_W0001_P0086_T0001_R1_P5_K1_Ch2-Ch1.zen
2.544001e+01	3.383330e+00	20151203_gfpNIPBLcf1_G2G1\MitoSys2\LSM\gfpNIPBLcf1_G1\DE_W0002_P0027\DE_2_W0002_P0027_T0001\TR1_W0001_P0086\TR1_2_W0001_P0086_T0001_R1_P5_K1_Ch2-Ch1.zen
2.550001e+01	2.400000e+00	20151203_gfpNIPBLcf1_G2G1\MitoSys2\LSM\gfpNIPBLcf1_G1\DE_W0002_P0027\DE_2_W0002_P0027_T0001\TR1_W0001_P0086\TR1_2_W0001_P0086_T0001_R1_P5_K1_Ch2-Ch1.zen
2.556001e+01	2.950000e+00	20151203_gfpNIPBLcf1_G2G1\MitoSys2\LSM\gfpNIPBLcf1_G1\DE_W0002_P0027\DE_2_W0002_P0027_T0001\TR1_W0001_P0086\TR1_2_W0001_P0086_T0001_R1_P5_K1_Ch2-Ch1.zen
2.562001e+01	1.816670e+00	20151203_gfpNIPBLcf1_G2G1\MitoSys2\LSM\gfpNIPBLcf1_G1\DE_W0002_P0027\DE_2_W0002_P0027_T0001\TR1_W0001_P0086\TR1_2_W0001_P0086_T0001_R1_P5_K1_Ch2-Ch1.zen
2.568001e+01	2.816670e+00	20151203_gfpNIPBLcf1_G2G1\MitoSys2\LSM\gfpNIPBLcf1_G1\DE_W0002_P0027\DE_2_W0002_P0027_T0001\TR1_W0001_P0086\TR1_2_W0001_P0086_T0001_R1_P5_K1_Ch2-Ch1.zen
2.574001e+01	2.550000e+00	20151203_gfpNIPBLcf1_G2G1\MitoSys2\LSM\gfpNIPBLcf1_G1\DE_W0002_P0027\DE_2_W0002_P0027_T0001\TR1_W0001_P0086\TR1_2_W0001_P0086_T0001_R1_P5_K1_Ch2-Ch1.zen
2.580001e+01	2.266670e+00	20151203_gfpNIPBLcf1_G2G1\MitoSys2\LSM\gfpNIPBLcf1_G1\DE_W0002_P0027\DE_2_W0002_P0027_T0001\TR1_W0001_P0086\TR1_2_W0001_P0086_T0001_R1_P5_K1_Ch2-Ch1.zen
2.586001e+01	2.916670e+00	20151203_gfpNIPBLcf1_G2G1\MitoSys2\LSM\gfpNIPBLcf1_G1\DE_W0002_P0027\DE_2_W0002_P0027_T0001\TR1_W0001_P0086\TR1_2_W0001_P0086_T0001_R1_P5_K1_Ch2-Ch1.zen
2.592001e+01	2.733330e+00	20151203_gfpNIPBLcf1_G2G1\MitoSys2\LSM\gfpNIPBLcf1_G1\DE_W0002_P0027\DE_2_W0002_P0027_T0001\TR1_W0001_P0086\TR1_2_W0001_P0086_T0001_R1_P5_K1_Ch2-Ch1.zen
2.598001e+01	2.266670e+00	20151203_gfpNIPBLcf1_G2G1\MitoSys2\LSM\gfpNIPBLcf1_G1\DE_W0002_P0027\DE_2_W0002_P0027_T0001\TR1_W0001_P0086\TR1_2_W0001_P0086_T0001_R1_P5_K1_Ch2-Ch1.zen
2.604001e+01	3.133330e+00	20151203_gfpNIPBLcf1_G2G1\MitoSys2\LSM\gfpNIPBLcf1_G1\DE_W0002_P0027\DE_2_W0002_P0027_T0001\TR1_W0001_P0086\TR1_2_W0001_P0086_T0001_R1_P5_K1_Ch2-Ch1.zen
2.610001e+01	2.300000e+00	20151203_gfpNIPBLcf1_G2G1\MitoSys2\LSM\gfpNIPBLcf1_G1\DE_W0002_P0027\DE_2_W0002_P0027_T0001\TR1_W0001_P0086\TR1_2_W0001_P0086_T0001_R1_P5_K1_Ch2-Ch1.zen
2.616001e+01	3.216670e+00	20151203_gfpNIPBLcf1_G2G1\MitoSys2\LSM\gfpNIPBLcf1_G1\DE_W0002_P0027\DE_2_W0002_P0027_T0001\TR1_W0001_P0086\TR1_2_W0001_P0086_T0001_R1_P5_K1_Ch2-Ch1.zen
2.622001e+01	2.550000e+00	20151203_gfpNIPBLcf1_G2G1\MitoSys2\LSM\gfpNIPBLcf1_G1\DE_W0002_P0027\DE_2_W0002_P0027_T0001\TR1_W0001_P0086\TR1_2_W0001_P0086_T0001_R1_P5_K1_Ch2-Ch1.zen
2.628001e+01	2.850000e+00	20151203_gfpNIPBLcf1_G2G1\MitoSys2\LSM\gfpNIPBLcf1_G1\DE_W0002_P0027\DE_2_W0002_P0027_T0001\TR1_W0001_P0086\TR1_2_W0001_P0086_T0001_R1_P5_K1_Ch2-Ch1.zen
2.634001e+01	3.383330e+00	20151203_gfpNIPBLcf1_G2G1\MitoSys2\LSM\gfpNIPBLcf1_G1\DE_W0002_P0027\DE_2_W0002_P0027_T0001\TR1_W0001_P0086\TR1_2_W0001_P0086_T0001_R1_P5_K1_Ch2-Ch1.zen
2.640001e+01	3.383330e+00	20151203_gfpNIPBLcf1_G2G1\MitoSys2\LSM\gfpNIPBLcf1_G1\DE_W0002_P0027\DE_2_W0002_P0027_T0001\TR1_W0001_P0086\TR1_2_W0001_P0086_T0001_R1_P5_K1_Ch2-Ch1.zen
2.646001e+01	2.966670e+00	20151203_gfpNIPBLcf1_G2G1\MitoSys2\LSM\gfpNIPBLcf1_G1\DE_W0002_P0027\DE_2_W0002_P0027_T0001\TR1_W0001_P0086\TR1_2_W0001_P0086_T0001_R1_P5_K1_Ch2-Ch1.zen
2.652001e+01	2.750000e+00	20151203_gfpNIPBLcf1_G2G1\MitoSys2\LSM\gfpNIPBLcf1_G1\DE_W0002_P0027\DE_2_W0002_P0027_T0001\TR1_W0001_P0086\TR1_2_W0001_P0086_T0001_R1_P5_K1_Ch2-Ch1.zen
2.658001e+01	3.450000e+00	20151203_gfpNIPBLcf1_G2G1\MitoSys2\LSM\gfpNIPBLcf1_G1\DE_W0002_P0027\DE_2_W0002_P0027_T0001\TR1_W0001_P0086\TR1_2_W0001_P0086_T0001_R1_P5_K1_Ch2-Ch1.zen
2.664001e+01	5.000000e+00	20151203_gfpNIPBLcf1_G2G1\MitoSys2\LSM\gfpNIPBLcf1_G1\DE_W0002_P0027\DE_2_W0002_P0027_T0001\TR1_W0001_P0086\TR1_2_W0001_P0086_T0001_R1_P5_K1_Ch2-Ch1.zen
2.670001e+01	3.850000e+00	20151203_gfpNIPBLcf1_G2G1\MitoSys2\LSM\gfpNIPBLcf1_G1\DE_W0002_P0027\DE_2_W0002_P0027_T0001\TR1_W0001_P0086\TR1_2_W0001_P0086_T0001_R1_P5_K1_Ch2-Ch1.zen
2.676001e+01	5.350000e+00	20151203_gfpNIPBLcf1_G2G1\MitoSys2\LSM\gfpNIPBLcf1_G1\DE_W0002_P0027\DE_2_W0002_P0027_T0001\TR1_W0001_P0086\TR1_2_W0001_P0086_T0001_R1_P5_K1_Ch2-Ch1.zen
2.682001e+01	2.250000e+00	20151203_gfpNIPBLcf1_G2G1\MitoSys2\LSM\gfpNIPBLcf1_G1\DE_W0002_P0027\DE_2_W0002_P0027_T0001\TR1_W0001_P0086\TR1_2_W0001_P0086_T0001_R1_P5_K1_Ch2-Ch1.zen
2.688001e+01	2.466670e+00	20151203_gfpNIPBLcf1_G2G1\MitoSys2\LSM\gfpNIPBLcf1_G1\DE_W0002_P0027\DE_2_W0002_P0027_T0001\TR1_W0001_P0086\TR1_2_W0001_P0086_T0001_R1_P5_K1_Ch2-Ch1.zen
2.694001e+01	2.400000e+00	20151203_gfpNIPBLcf1_G2G1\MitoSys2\LSM\gfpNIPBLcf1_G1\DE_W0002_P0027\DE_2_W0002_P0027_T0001\TR1_W0001_P0086\TR1_2_W0001_P0086_T0001_R1_P5_K1_Ch2-Ch1.zen
2.700001e+01	2.233330e+00	20151203_gfpNIPBLcf1_G2G1\MitoSys2\LSM\gfpNIPBLcf1_G1\DE_W0002_P0027\DE_2_W0002_P0027_T0001\TR1_W0001_P0086\TR1_2_W0001_P0086_T0001_R1_P5_K1_Ch2-Ch1.zen
2.706001e+01	1.900000e+00	20151203_gfpNIPBLcf1_G2G1\MitoSys2\LSM\gfpNIPBLcf1_G1\DE_W0002_P0027\DE_2_W0002_P0027_T0001\TR1_W0001_P0086\TR1_2_W0001_P0086_T0001_R1_P5_K1_Ch2-Ch1.zen
2.712001e+01	2.750000e+00	20151203_gfpNIPBLcf1_G2G1\MitoSys2\LSM\gfpNIPBLcf1_G1\DE_W0002_P0027\DE_2_W0002_P0027_T0001\TR1_W0001_P0086\TR1_2_W0001_P0086_T0001_R1_P5_K1_Ch2-Ch1.zen
2.718001e+01	3.083330e+00	20151203_gfpNIPBLcf1_G2G1\MitoSys2\LSM\gfpNIPBLcf1_G1\DE_W0002_P0027\DE_2_W0002_P0027_T0001\TR1_W0001_P0086\TR1_2_W0001_P0086_T0001_R1_P5_K1_Ch2-Ch1.zen
2.724002e+01	2.583330e+00	20151203_gfpNIPBLcf1_G2G1\MitoSys2\LSM\gfpNIPBLcf1_G1\DE_W0002_P0027\DE_2_W0002_P0027_T0001\TR1_W0001_P0086\TR1_2_W0001_P0086_T0001_R1_P5_K1_Ch2-Ch1.zen
2.730001e+01	2.950000e+00	20151203_gfpNIPBLcf1_G2G1\MitoSys2\LSM\gfpNIPBLcf1_G1\DE_W0002_P0027\DE_2_W0002_P0027_T0001\TR1_W0001_P0086\TR1_2_W0001_P0086_T0001_R1_P5_K1_Ch2-Ch1.zen
2.736001e+01	2.500000e+00	20151203_gfpNIPBLcf1_G2G1\MitoSys2\LSM\gfpNIPBLcf1_G1\DE_W0002_P0027\DE_2_W0002_P0027_T0001\TR1_W0001_P0086\TR1_2_W0001_P0086_T0001_R1_P5_K1_Ch2-Ch1.zen
2.742001e+01	3.333330e+00	20151203_gfpNIPBLcf1_G2G1\MitoSys2\LSM\gfpNIPBLcf1_G1\DE_W0002_P0027\DE_2_W0002_P0027_T0001\TR1_W0001_P0086\TR1_2_W0001_P0086_T0001_R1_P5_K1_Ch2-Ch1.zen
2.748001e+01	2.466670e+00	20151203_gfpNIPBLcf1_G2G1\MitoSys2\LSM\gfpNIPBLcf1_G1\DE_W0002_P0027\DE_2_W0002_P0027_T0001\TR1_W0001_P0086\TR1_2_W0001_P0086_T0001_R1_P5_K1_Ch2-Ch1.zen
2.754001e+01	2.600000e+00	20151203_gfpNIPBLcf1_G2G1\MitoSys2\LSM\gfpNIPBLcf1_G1\DE_W0002_P0027\DE_2_W0002_P0027_T0001\TR1_W0001_P0086\TR1_2_W0001_P0086_T0001_R1_P5_K1_Ch2-Ch1.zen
2.760001e+01	3.350000e+00	20151203_gfpNIPBLcf1_G2G1\MitoSys2\LSM\gfpNIPBLcf1_G1\DE_W0002_P0027\DE_2_W0002_P0027_T0001\TR1_W0001_P0086\TR1_2_W0001_P0086_T0001_R1_P5_K1_Ch2-Ch1.zen
2.766002e+01	2.266670e+00	20151203_gfpNIPBLcf1_G2G1\MitoSys2\LSM\gfpNIPBLcf1_G1\DE_W0002_P0027\DE_2_W0002_P0027_T0001\TR1_W0001_P0086\TR1_2_W0001_P0086_T0001_R1_P5_K1_Ch2-Ch1.zen
2.772001e+01	2.183330e+00	20151203_gfpNIPBLcf1_G2G1\MitoSys2\LSM\gfpNIPBLcf1_G1\DE_W0002_P0027\DE_2_W0002_P0027_T0001\TR1_W0001_P0086\TR1_2_W0001_P0086_T0001_R1_P5_K1_Ch2-Ch1.zen
2.778001e+01	2.366670e+00	20151203_gfpNIPBLcf1_G2G1\MitoSys2\LSM\gfpNIPBLcf1_G1\DE_W0002_P0027\DE_2_W0002_P0027_T0001\TR1_W0001_P0086\TR1_2_W0001_P0086_T0001_R1_P5_K1_Ch2-Ch1.zen
2.784002e+01	2.916670e+00	20151203_gfpNIPBLcf1_G2G1\MitoSys2\LSM\gfpNIPBLcf1_G1\DE_W0002_P0027\DE_2_W0002_P0027_T0001\TR1_W0001_P0086\TR1_2_W0001_P0086_T0001_R1_P5_K1_Ch2-Ch1.zen
2.790001e+01	2.833330e+00	20151203_gfpNIPBLcf1_G2G1\MitoSys2\LSM\gfpNIPBLcf1_G1\DE_W0002_P0027\DE_2_W0002_P0027_T0001\TR1_W0001_P0086\TR1_2_W0001_P0086_T0001_R1_P5_K1_Ch2-Ch1.zen
2.796001e+01	3.383330e+00	20151203_gfpNIPBLcf1_G2G1\MitoSys2\LSM\gfpNIPBLcf1_G1\DE_W0002_P0027\DE_2_W0002_P0027_T0001\TR1_W0001_P0086\TR1_2_W0001_P0086_T0001_R1_P5_K1_Ch2-Ch1.zen
2.802001e+01	4.183330e+00	20151203_gfpNIPBLcf1_G2G1\MitoSys2\LSM\gfpNIPBLcf1_G1\DE_W0002_P0027\DE_2_W0002_P0027_T0001\TR1_W0001_P0086\TR1_2_W0001_P0086_T0001_R1_P5_K1_Ch2-Ch1.zen
2.808002e+01	3.200000e+00	20151203_gfpNIPBLcf1_G2G1\MitoSys2\LSM\gfpNIPBLcf1_G1\DE_W0002_P0027\DE_2_W0002_P0027_T0001\TR1_W0001_P0086\TR1_2_W0001_P0086_T0001_R1_P5_K1_Ch2-Ch1.zen
2.814001e+01	2.183330e+00	20151203_gfpNIPBLcf1_G2G1\MitoSys2\LSM\gfpNIPBLcf1_G1\DE_W0002_P0027\DE_2_W0002_P0027_T0001\TR1_W0001_P0086\TR1_2_W0001_P0086_T0001_R1_P5_K1_Ch2-Ch1.zen
2.820001e+01	2.700000e+00	20151203_gfpNIPBLcf1_G2G1\MitoSys2\LSM\gfpNIPBLcf1_G1\DE_W0002_P0027\DE_2_W0002_P0027_T0001\TR1_W0001_P0086\TR1_2_W0001_P0086_T0001_R1_P5_K1_Ch2-Ch1.zen
2.826002e+01	2.000000e+00	20151203_gfpNIPBLcf1_G2G1\MitoSys2\LSM\gfpNIPBLcf1_G1\DE_W0002_P0027\DE_2_W0002_P0027_T0001\TR1_W0001_P0086\TR1_2_W0001_P0086_T0001_R1_P5_K1_Ch2-Ch1.zen
2.832001e+01	2.566670e+00	20151203_gfpNIPBLcf1_G2G1\MitoSys2\LSM\gfpNIPBLcf1_G1\DE_W0002_P0027\DE_2_W0002_P0027_T0001\TR1_W0001_P0086\TR1_2_W0001_P0086_T0001_R1_P5_K1_Ch2-Ch1.zen
2.838001e+01	2.783330e+00	20151203_gfpNIPBLcf1_G2G1\MitoSys2\LSM\gfpNIPBLcf1_G1\DE_W0002_P0027\DE_2_W0002_P0027_T0001\TR1_W0001_P0086\TR1_2_W0001_P0086_T0001_R1_P5_K1_Ch2-Ch1.zen
2.844001e+01	2.916670e+00	20151203_gfpNIPBLcf1_G2G1\MitoSys2\LSM\gfpNIPBLcf1_G1\DE_W0002_P0027\DE_2_W0002_P0027_T0001\TR1_W0001_P0086\TR1_2_W0001_P0086_T0001_R1_P5_K1_Ch2-Ch1.zen
2.850002e+01	2.816670e+00	20151203_gfpNIPBLcf1_G2G1\MitoSys2\LSM\gfpNIPBLcf1_G1\DE_W0002_P0027\DE_2_W0002_P0027_T0001\TR1_W0001_P0086\TR1_2_W0001_P0086_T0001_R1_P5_K1_Ch2-Ch1.zen
2.856001e+01	3.350000e+00	20151203_gfpNIPBLcf1_G2G1\MitoSys2\LSM\gfpNIPBLcf1_G1\DE_W0002_P0027\DE_2_W0002_P0027_T0001\TR1_W0001_P0086\TR1_2_W0001_P0086_T0001_R1_P5_K1_Ch2-Ch1.zen
2.862001e+01	3.050000e+00	20151203_gfpNIPBLcf1_G2G1\MitoSys2\LSM\gfpNIPBLcf1_G1\DE_W0002_P0027\DE_2_W0002_P0027_T0001\TR1_W0001_P0086\TR1_2_W0001_P0086_T0001_R1_P5_K1_Ch2-Ch1.zen
2.868002e+01	2.933330e+00	20151203_gfpNIPBLcf1_G2G1\MitoSys2\LSM\gfpNIPBLcf1_G1\DE_W0002_P0027\DE_2_W0002_P0027_T0001\TR1_W0001_P0086\TR1_2_W0001_P0086_T0001_R1_P5_K1_Ch2-Ch1.zen
2.874002e+01	3.066670e+00	20151203_gfpNIPBLcf1_G2G1\MitoSys2\LSM\gfpNIPBLcf1_G1\DE_W0002_P0027\DE_2_W0002_P0027_T0001\TR1_W0001_P0086\TR1_2_W0001_P0086_T0001_R1_P5_K1_Ch2-Ch1.zen
2.880001e+01	2.766670e+00	20151203_gfpNIPBLcf1_G2G1\MitoSys2\LSM\gfpNIPBLcf1_G1\DE_W0002_P0027\DE_2_W0002_P0027_T0001\TR1_W0001_P0086\TR1_2_W0001_P0086_T0001_R1_P5_K1_Ch2-Ch1.zen
2.886002e+01	2.516670e+00	20151203_gfpNIPBLcf1_G2G1\MitoSys2\LSM\gfpNIPBLcf1_G1\DE_W0002_P0027\DE_2_W0002_P0027_T0001\TR1_W0001_P0086\TR1_2_W0001_P0086_T0001_R1_P5_K1_Ch2-Ch1.zen
2.892002e+01	2.383330e+00	20151203_gfpNIPBLcf1_G2G1\MitoSys2\LSM\gfpNIPBLcf1_G1\DE_W0002_P0027\DE_2_W0002_P0027_T0001\TR1_W0001_P0086\TR1_2_W0001_P0086_T0001_R1_P5_K1_Ch2-Ch1.zen
2.898001e+01	2.700000e+00	20151203_gfpNIPBLcf1_G2G1\MitoSys2\LSM\gfpNIPBLcf1_G1\DE_W0002_P0027\DE_2_W0002_P0027_T0001\TR1_W0001_P0086\TR1_2_W0001_P0086_T0001_R1_P5_K1_Ch2-Ch1.zen
2.904001e+01	2.866670e+00	20151203_gfpNIPBLcf1_G2G1\MitoSys2\LSM\gfpNIPBLcf1_G1\DE_W0002_P0027\DE_2_W0002_P0027_T0001\TR1_W0001_P0086\TR1_2_W0001_P0086_T0001_R1_P5_K1_Ch2-Ch1.zen
2.910002e+01	2.966670e+00	20151203_gfpNIPBLcf1_G2G1\MitoSys2\LSM\gfpNIPBLcf1_G1\DE_W0002_P0027\DE_2_W0002_P0027_T0001\TR1_W0001_P0086\TR1_2_W0001_P0086_T0001_R1_P5_K1_Ch2-Ch1.zen
2.916002e+01	2.316670e+00	20151203_gfpNIPBLcf1_G2G1\MitoSys2\LSM\gfpNIPBLcf1_G1\DE_W0002_P0027\DE_2_W0002_P0027_T0001\TR1_W0001_P0086\TR1_2_W0001_P0086_T0001_R1_P5_K1_Ch2-Ch1.zen
2.922001e+01	2.000000e+00	20151203_gfpNIPBLcf1_G2G1\MitoSys2\LSM\gfpNIPBLcf1_G1\DE_W0002_P0027\DE_2_W0002_P0027_T0001\TR1_W0001_P0086\TR1_2_W0001_P0086_T0001_R1_P5_K1_Ch2-Ch1.zen
2.928002e+01	3.416660e+00	20151203_gfpNIPBLcf1_G2G1\MitoSys2\LSM\gfpNIPBLcf1_G1\DE_W0002_P0027\DE_2_W0002_P0027_T0001\TR1_W0001_P0086\TR1_2_W0001_P0086_T0001_R1_P5_K1_Ch2-Ch1.zen
2.934002e+01	2.800000e+00	20151203_gfpNIPBLcf1_G2G1\MitoSys2\LSM\gfpNIPBLcf1_G1\DE_W0002_P0027\DE_2_W0002_P0027_T0001\TR1_W0001_P0086\TR1_2_W0001_P0086_T0001_R1_P5_K1_Ch2-Ch1.zen
2.940001e+01	3.200000e+00	20151203_gfpNIPBLcf1_G2G1\MitoSys2\LSM\gfpNIPBLcf1_G1\DE_W0002_P0027\DE_2_W0002_P0027_T0001\TR1_W0001_P0086\TR1_2_W0001_P0086_T0001_R1_P5_K1_Ch2-Ch1.zen
2.946002e+01	2.400000e+00	20151203_gfpNIPBLcf1_G2G1\MitoSys2\LSM\gfpNIPBLcf1_G1\DE_W0002_P0027\DE_2_W0002_P0027_T0001\TR1_W0001_P0086\TR1_2_W0001_P0086_T0001_R1_P5_K1_Ch2-Ch1.zen
2.952002e+01	1.716670e+00	20151203_gfpNIPBLcf1_G2G1\MitoSys2\LSM\gfpNIPBLcf1_G1\DE_W0002_P0027\DE_2_W0002_P0027_T0001\TR1_W0001_P0086\TR1_2_W0001_P0086_T0001_R1_P5_K1_Ch2-Ch1.zen
2.958002e+01	2.283330e+00	20151203_gfpNIPBLcf1_G2G1\MitoSys2\LSM\gfpNIPBLcf1_G1\DE_W0002_P0027\DE_2_W0002_P0027_T0001\TR1_W0001_P0086\TR1_2_W0001_P0086_T0001_R1_P5_K1_Ch2-Ch1.zen
2.964001e+01	2.100000e+00	20151203_gfpNIPBLcf1_G2G1\MitoSys2\LSM\gfpNIPBLcf1_G1\DE_W0002_P0027\DE_2_W0002_P0027_T0001\TR1_W0001_P0086\TR1_2_W0001_P0086_T0001_R1_P5_K1_Ch2-Ch1.zen
2.970002e+01	1.883330e+00	20151203_gfpNIPBLcf1_G2G1\MitoSys2\LSM\gfpNIPBLcf1_G1\DE_W0002_P0027\DE_2_W0002_P0027_T0001\TR1_W0001_P0086\TR1_2_W0001_P0086_T0001_R1_P5_K1_Ch2-Ch1.zen
2.976002e+01	2.000000e+00	20151203_gfpNIPBLcf1_G2G1\MitoSys2\LSM\gfpNIPBLcf1_G1\DE_W0002_P0027\DE_2_W0002_P0027_T0001\TR1_W0001_P0086\TR1_2_W0001_P0086_T0001_R1_P5_K1_Ch2-Ch1.zen
2.982001e+01	2.100000e+00	20151203_gfpNIPBLcf1_G2G1\MitoSys2\LSM\gfpNIPBLcf1_G1\DE_W0002_P0027\DE_2_W0002_P0027_T0001\TR1_W0001_P0086\TR1_2_W0001_P0086_T0001_R1_P5_K1_Ch2-Ch1.zen
2.988002e+01	2.683330e+00	20151203_gfpNIPBLcf1_G2G1\MitoSys2\LSM\gfpNIPBLcf1_G1\DE_W0002_P0027\DE_2_W0002_P0027_T0001\TR1_W0001_P0086\TR1_2_W0001_P0086_T0001_R1_P5_K1_Ch2-Ch1.zen
[truncated: 29,501 more rows]
