# Supplementary material for: Absolute quantification of cohesin, CTCF and their regulators in human cells
Source: eLife. 2019 Jun 17;8:e46269. doi: 10.7554/eLife.46269 (PMC6606026; doi:10.7554/eLife.46269)
Supplement: Figure 2—source data 1. [file elife-46269-fig2-data1.zip › Figure 2 - source data 1/20151203_SCC1gfpc_G2G1/2c_opt_time_col.res]

General								Correlation								Corrections
No	File name	Full path	Format	Clock	Duration	Channel mode	Annotation	Channel mode.1	Selection	1st	2nd	Frequency	Eval frequency	Mode	Detrend frequency	Offset Ch1	Amplitude Ch1	Rate Ch1	Offset Ch2	Amplitude Ch2	Rate Ch2	Xtalk Ch1	Xtalk Ch2	Labels Ch1	Labels Ch2	Interval1 1st	Interval1 2nd	Interval1 Ch1	Interval1 Ch2	Interval2 1st	Interval2 2nd	Interval2 Ch1	Interval2 Ch2	Bleaching Ch1	Bleaching Ch2	Bleaching Cross	BG Ch1	BG Ch2	BG Cross	Xtalk Ch1.1	Xtalk Ch2.1	Xtalk Cross	Total Ch1	Total Ch2	Total Cross	G0ave Ch1	G0std Ch1	G0ave Ch2	G0std Ch2
0	TR1_2_W0001_P0081_T0001_R1_P1_K1_Ch2-Ch1.zen	20151203_SCC1gfpc_G2G1\MitoSys2\LSM\SCC1gfpc_G1\DE_W0001_P0026\DE_2_W0001_P0026_T0001\TR1_W0001_P0081\TR1_2_W0001_P0081_T0001_R1_P1_K1_Ch2-Ch1.zen	FA/ISS	20000	30.0	3		7	0	0	29.94	100000	2000	Scale	0	1.1	0	0.01	0.89	0	0.01	0.042	0	1	1	0	1	26.412	124.272	0	1	26.412	124.272	1.2061	2.0869999999999997	1	0.9173	0.9844	0.9502	1	0.9813	0.9906	1.1139	2.0298	0.9412	0.021653	0.017567	0.0035588	0.0039414
1	TR1_2_W0001_P0081_T0001_R1_P2_K1_Ch2-Ch1.zen	20151203_SCC1gfpc_G2G1\MitoSys2\LSM\SCC1gfpc_G1\DE_W0001_P0026\DE_2_W0001_P0026_T0001\TR1_W0001_P0081\TR1_2_W0001_P0081_T0001_R1_P2_K1_Ch2-Ch1.zen	FA/ISS	20000	30.0	3		7	0	0	29.94	100000	2000	Scale	0	1.1	0	0.01	0.89	0	0.01	0.042	0	1	1	0	1	23.345	115.976	0	1	23.345	115.976	1.4371	2.8737	1	0.9059	0.9829	0.9436	1	0.9822	0.991	1.3203	2.799	0.9351	0.029432	0.020101	0.0014491	0.0046346
2	TR1_2_W0001_P0081_T0001_R1_P3_K1_Ch2-Ch1.zen	20151203_SCC1gfpc_G2G1\MitoSys2\LSM\SCC1gfpc_G1\DE_W0001_P0026\DE_2_W0001_P0026_T0001\TR1_W0001_P0081\TR1_2_W0001_P0081_T0001_R1_P3_K1_Ch2-Ch1.zen	FA/ISS	20000	30.0	3		7	0	0	29.94	100000	2000	Scale	0	1.1	0	0.01	0.89	0	0.01	0.042	0	1	1	0	1	19.002	79.73899999999999	0	1	19.002	79.73899999999999	1.6399	2.7865	1	0.8826	0.9745	0.9274	1	0.9788	0.9894	1.4802	2.6862	0.9174	0.043634	0.018805000000000002	0.0042219	0.0046036
3	TR1_2_W0001_P0081_T0001_R1_P4_K1_Ch2-Ch1.zen	20151203_SCC1gfpc_G2G1\MitoSys2\LSM\SCC1gfpc_G1\DE_W0001_P0026\DE_2_W0001_P0026_T0001\TR1_W0001_P0081\TR1_2_W0001_P0081_T0001_R1_P4_K1_Ch2-Ch1.zen	FA/ISS	20000	30.0	3		7	0	0	29.94	100000	2000	Scale	0	1.1	0	0.01	0.89	0	0.01	0.042	0	1	1	0	1	2.3609999999999998	1.829	0	1	2.3609999999999998	1.829	1.7749	1.4972	1	0.2753	0.2568	0.2649	1	0.8959	0.9465	0.6642	0.4004	0.2368	0.086278	0.17677	0.083001	0.23075
4	TR1_2_W0001_P0081_T0001_R1_P5_K1_Ch2-Ch1.zen	20151203_SCC1gfpc_G2G1\MitoSys2\LSM\SCC1gfpc_G1\DE_W0001_P0026\DE_2_W0001_P0026_T0001\TR1_W0001_P0081\TR1_2_W0001_P0081_T0001_R1_P5_K1_Ch2-Ch1.zen	FA/ISS	20000	30.000999999999998	3		7	0	0	29.94	100000	2000	Scale	0	1.1	0	0.01	0.89	0	0.01	0.042	0	1	1	0	1	1.935	2.076	0	1	1.935	2.076	0.9465	1.1091	1	0.1845	0.3224	0.2427	1	0.9236	0.961	0.1592	0.337	0.226	0.18184	0.10687	0.004492	0.090288
5	TR1_2_W0001_P0085_T0001_R1_P1_K1_Ch2-Ch1.zen	20151203_SCC1gfpc_G2G1\MitoSys2\LSM\SCC1gfpc_G1\DE_W0001_P0027\DE_2_W0001_P0027_T0001\TR1_W0001_P0085\TR1_2_W0001_P0085_T0001_R1_P1_K1_Ch2-Ch1.zen	FA/ISS	20000	30.0	3		7	0	0	29.94	100000	2000	Scale	0	1.1	0	0.01	0.89	0	0.01	0.042	0	1	1	0	1	31.163	81.336	0	1	31.163	81.336	1.6723	1.9642	1	0.9279	0.9766	0.9519	1	0.9676	0.9837	1.574	1.8688	0.9362	0.022765	0.01198	0.0025146	0.004221
6	TR1_2_W0001_P0085_T0001_R1_P2_K1_Ch2-Ch1.zen	20151203_SCC1gfpc_G2G1\MitoSys2\LSM\SCC1gfpc_G1\DE_W0001_P0027\DE_2_W0001_P0027_T0001\TR1_W0001_P0085\TR1_2_W0001_P0085_T0001_R1_P2_K1_Ch2-Ch1.zen	FA/ISS	20000	30.0	3		7	0	0	29.94	100000	2000	Scale	0	1.1	0	0.01	0.89	0	0.01	0.042	0	1	1	0	1	33.751999999999995	77.402	0	1	33.751999999999995	77.402	1.6084	2.0403	1	0.9337	0.9756	0.9544	1	0.9632	0.9814	1.5202	1.9346	0.9365	0.019436000000000002	0.010642	0.0034986999999999996	0.0040965
7	TR1_2_W0001_P0085_T0001_R1_P3_K1_Ch2-Ch1.zen	20151203_SCC1gfpc_G2G1\MitoSys2\LSM\SCC1gfpc_G1\DE_W0001_P0027\DE_2_W0001_P0027_T0001\TR1_W0001_P0085\TR1_2_W0001_P0085_T0001_R1_P3_K1_Ch2-Ch1.zen	FA/ISS	20000	30.0	3		7	0	0	29.94	100000	2000	Scale	0	1.1	0	0.01	0.89	0	0.01	0.042	0	1	1	0	1	21.537	80.414	0	1	21.537	80.414	1.7322	2.5078	1	0.8964	0.9763	0.9354	1	0.9773	0.9886	1.5864	2.4161	0.9246	0.025502	0.020241	0.0013092	0.006247399999999999
8	TR1_2_W0001_P0085_T0001_R1_P4_K1_Ch2-Ch1.zen	20151203_SCC1gfpc_G2G1\MitoSys2\LSM\SCC1gfpc_G1\DE_W0001_P0027\DE_2_W0001_P0027_T0001\TR1_W0001_P0085\TR1_2_W0001_P0085_T0001_R1_P4_K1_Ch2-Ch1.zen	FA/ISS	20000	30.0	3		7	0	0	29.94	100000	2000	Scale	0	1.1	0	0.01	0.89	0	0.01	0.042	0	1	1	0	1	2.4459999999999997	2.122	0	1	2.4459999999999997	2.122	1.2016	1.4986	1	0.2973	0.3293	0.3115	1	0.9057	0.9516	0.397	0.5249	0.2851	0.13293	0.12859	0.041041	0.13981
9	TR1_2_W0001_P0085_T0001_R1_P5_K1_Ch2-Ch1.zen	20151203_SCC1gfpc_G2G1\MitoSys2\LSM\SCC1gfpc_G1\DE_W0001_P0027\DE_2_W0001_P0027_T0001\TR1_W0001_P0085\TR1_2_W0001_P0085_T0001_R1_P5_K1_Ch2-Ch1.zen	FA/ISS	20000	30.0	3		7	0	0	29.94	100000	2000	Scale	0	1.1	0	0.01	0.89	0	0.01	0.042	0	1	1	0	1	3.102	9.75	0	1	3.102	9.75	0.9729	0.9428	1	0.4168	0.8265	0.5867	1	0.9738	0.9868	0.3983	0.7516	0.5782	0.030632999999999997	0.060270000000000004	0.0053575	0.015762
10	TR1_2_W0001_P0091_T0001_R1_P1_K1_Ch2-Ch1.zen	20151203_SCC1gfpc_G2G1\MitoSys2\LSM\SCC1gfpc_G1\DE_W0001_P0029\DE_2_W0001_P0029_T0001\TR1_W0001_P0091\TR1_2_W0001_P0091_T0001_R1_P1_K1_Ch2-Ch1.zen	FA/ISS	20000	30.0	3		7	0	0	29.94	100000	2000	Scale	0	1.1	0	0.01	0.89	0	0.01	0.042	0	1	1	0	1	33.638000000000005	120.94200000000001	0	1	33.638000000000005	120.94200000000001	1.1612	1.4348	1	0.9353	0.9851	0.9598	1	0.9767	0.9883	1.091	1.3862	0.9485	0.013102	0.012744	0.0014932	0.0039251
11	TR1_2_W0001_P0091_T0001_R1_P2_K1_Ch2-Ch1.zen	20151203_SCC1gfpc_G2G1\MitoSys2\LSM\SCC1gfpc_G1\DE_W0001_P0029\DE_2_W0001_P0029_T0001\TR1_W0001_P0091\TR1_2_W0001_P0091_T0001_R1_P2_K1_Ch2-Ch1.zen	FA/ISS	20000	30.0	3		7	0	0	29.94	100000	2000	Scale	0	1.1	0	0.01	0.89	0	0.01	0.042	0	1	1	0	1	37.641999999999996	151.408	0	1	37.641999999999996	151.408	1.328	2.7806	1	0.9412	0.9864	0.9635	1	0.9772	0.9885	1.2587	2.7052	0.9524	0.019722999999999997	0.0075953	0.003917	0.0039402000000000005
12	TR1_2_W0001_P0091_T0001_R1_P3_K1_Ch2-Ch1.zen	20151203_SCC1gfpc_G2G1\MitoSys2\LSM\SCC1gfpc_G1\DE_W0001_P0029\DE_2_W0001_P0029_T0001\TR1_W0001_P0091\TR1_2_W0001_P0091_T0001_R1_P3_K1_Ch2-Ch1.zen	FA/ISS	20000	30.0	3		7	0	0	29.94	100000	2000	Scale	0	1.1	0	0.01	0.89	0	0.01	0.042	0	1	1	0	1	34.1	123.87100000000001	0	1	34.1	123.87100000000001	1.4223	1.8928	1	0.9355	0.9848	0.9599	1	0.9765	0.9882	1.3435	1.8309	0.9484	0.020842	0.012074	0.0012257	0.0030273
13	TR1_2_W0001_P0091_T0001_R1_P4_K1_Ch2-Ch1.zen	20151203_SCC1gfpc_G2G1\MitoSys2\LSM\SCC1gfpc_G1\DE_W0001_P0029\DE_2_W0001_P0029_T0001\TR1_W0001_P0091\TR1_2_W0001_P0091_T0001_R1_P4_K1_Ch2-Ch1.zen	FA/ISS	20000	30.000999999999998	3		7	0	0	29.94	100000	2000	Scale	0	1.1	0	0.01	0.89	0	0.01	0.042	0	1	1	0	1	2.889	5.104	0	1	2.889	5.104	1.1325	1.1945	1	0.3128	0.5657	0.4146	1	0.9472	0.9732	0.3057	0.5898	0.4011	0.16374	0.23947	0.064636	0.13794
14	TR1_2_W0001_P0091_T0001_R1_P5_K1_Ch2-Ch1.zen	20151203_SCC1gfpc_G2G1\MitoSys2\LSM\SCC1gfpc_G1\DE_W0001_P0029\DE_2_W0001_P0029_T0001\TR1_W0001_P0091\TR1_2_W0001_P0091_T0001_R1_P5_K1_Ch2-Ch1.zen	FA/ISS	20000	30.000999999999998	3		7	0	0	29.94	100000	2000	Scale	0	1.1	0	0.01	0.89	0	0.01	0.042	0	1	1	0	1	3.173	5.896	0	1	3.173	5.896	2.6811	2.7277	1	0.3764	0.6874	0.5059	1	0.9556	0.9776	1.3407	1.9891	0.4923	0.10792	0.10146000000000001	0.027241	0.05671
15	TR1_2_W0001_P0094_T0001_R1_P1_K1_Ch2-Ch1.zen	20151203_SCC1gfpc_G2G1\MitoSys2\LSM\SCC1gfpc_G1\DE_W0001_P0030\DE_2_W0001_P0030_T0001\TR1_W0001_P0094\TR1_2_W0001_P0094_T0001_R1_P1_K1_Ch2-Ch1.zen	FA/ISS	20000	30.0	3		7	0	0	29.94	100000	2000	Scale	0	1.1	0	0.01	0.89	0	0.01	0.042	0	1	1	0	1	35.153	73.893	0	1	35.153	73.893	1.4205	2.2272	1	0.9373	0.9742	0.9556	1	0.9589	0.9792	1.344	2.1079	0.9355	0.025569	0.0095079	0.0031497	0.0050296
16	TR1_2_W0001_P0094_T0001_R1_P2_K1_Ch2-Ch1.zen	20151203_SCC1gfpc_G2G1\MitoSys2\LSM\SCC1gfpc_G1\DE_W0001_P0030\DE_2_W0001_P0030_T0001\TR1_W0001_P0094\TR1_2_W0001_P0094_T0001_R1_P2_K1_Ch2-Ch1.zen	FA/ISS	20000	30.0	3		7	0	0	29.94	100000	2000	Scale	0	1.1	0	0.01	0.89	0	0.01	0.042	0	1	1	0	1	33.915	73.295	0	1	33.915	73.295	1.2251	2.5797	1	0.9352	0.9725	0.9537	1	0.9581	0.9788	1.1525	2.4441	0.9332	0.025386000000000002	0.010616	0.0029076	0.0055195
17	TR1_2_W0001_P0094_T0001_R1_P3_K1_Ch2-Ch1.zen	20151203_SCC1gfpc_G2G1\MitoSys2\LSM\SCC1gfpc_G1\DE_W0001_P0030\DE_2_W0001_P0030_T0001\TR1_W0001_P0094\TR1_2_W0001_P0094_T0001_R1_P3_K1_Ch2-Ch1.zen	FA/ISS	20000	30.0	3		7	0	0	29.94	100000	2000	Scale	0	1.1	0	0.01	0.89	0	0.01	0.042	0	1	1	0	1	31.541999999999998	67.26100000000001	0	1	31.541999999999998	67.26100000000001	1.516	2.1989	1	0.9296	0.9716	0.9503	1	0.9598	0.9797	1.426	2.0757	0.9308	0.025758	0.011481	0.0026785	0.0048094999999999995
18	TR1_2_W0001_P0094_T0001_R1_P4_K1_Ch2-Ch1.zen	20151203_SCC1gfpc_G2G1\MitoSys2\LSM\SCC1gfpc_G1\DE_W0001_P0030\DE_2_W0001_P0030_T0001\TR1_W0001_P0094\TR1_2_W0001_P0094_T0001_R1_P4_K1_Ch2-Ch1.zen	FA/ISS	20000	30.000999999999998	3		7	0	0	29.94	100000	2000	Scale	0	1.1	0	0.01	0.89	0	0.01	0.042	0	1	1	0	1	2.463	1.758	0	1	2.463	1.758	0.9648	1.0522	1	0.3092	0.2438	0.2743	1	0.8863	0.9414	0.2886	0.2126	0.2417	0.16934000000000002	0.077088	0.062931	0.076951
19	TR1_2_W0001_P0094_T0001_R1_P5_K1_Ch2-Ch1.zen	20151203_SCC1gfpc_G2G1\MitoSys2\LSM\SCC1gfpc_G1\DE_W0001_P0030\DE_2_W0001_P0030_T0001\TR1_W0001_P0094\TR1_2_W0001_P0094_T0001_R1_P5_K1_Ch2-Ch1.zen	FA/ISS	20000	30.0	3		7	0	0	29.94	100000	2000	Scale	0	1.1	0	0.01	0.89	0	0.01	0.042	0	1	1	0	1	2.079	3.7119999999999997	0	1	2.079	3.7119999999999997	1.1353	1.3022	1	0.22	0.5695	0.3524	1	0.9532	0.9763	0.2771	0.7473	0.3413	0.14152	0.08932899999999999	0.032678	0.042941
20	TR1_2_W0001_P0126_T0001_R1_P1_K1_Ch2-Ch1.zen	20151203_SCC1gfpc_G2G1\MitoSys2\LSM\SCC1gfpc_G1\DE_W0001_P0031\DE_2_W0001_P0031_T0001\TR1_W0001_P0126\TR1_2_W0001_P0126_T0001_R1_P1_K1_Ch2-Ch1.zen	FA/ISS	20000	30.0	3		7	0	0	29.94	100000	2000	Scale	0	1.1	0	0.01	0.89	0	0.01	0.042	0	1	1	0	1	46.773	91.579	0	1	46.773	91.579	1.4577	1.6239	1	0.9522	0.9799	0.9659	1	0.9577	0.9786	1.3981	1.5321	0.9451	0.014672	0.0074148	0.0019042000000000002	0.0027645
21	TR1_2_W0001_P0126_T0001_R1_P2_K1_Ch2-Ch1.zen	20151203_SCC1gfpc_G2G1\MitoSys2\LSM\SCC1gfpc_G1\DE_W0001_P0031\DE_2_W0001_P0031_T0001\TR1_W0001_P0126\TR1_2_W0001_P0126_T0001_R1_P2_K1_Ch2-Ch1.zen	FA/ISS	20000	30.0	3		7	0	0	29.94	100000	2000	Scale	0	1.1	0	0.01	0.89	0	0.01	0.042	0	1	1	0	1	49.898	118.765	0	1	49.898	118.765	1.5978	3.1752	1	0.9546	0.983	0.9687	1	0.963	0.9813	1.5376	3.0466	0.9504	0.012877000000000001	0.0090979	0.0027189	0.005124
22	TR1_2_W0001_P0126_T0001_R1_P3_K1_Ch2-Ch1.zen	20151203_SCC1gfpc_G2G1\MitoSys2\LSM\SCC1gfpc_G1\DE_W0001_P0031\DE_2_W0001_P0031_T0001\TR1_W0001_P0126\TR1_2_W0001_P0126_T0001_R1_P3_K1_Ch2-Ch1.zen	FA/ISS	20000	30.0	3		7	0	0	29.94	100000	2000	Scale	0	1.1	0	0.01	0.89	0	0.01	0.042	0	1	1	0	1	40.952	88.91799999999999	0	1	40.952	88.91799999999999	1.5504	2.181	1	0.9458	0.9781	0.9618	1	0.9599	0.9798	1.4804	2.0677	0.9422	0.015331000000000001	0.011522	6.915300000000001e-05	0.006455800000000001
23	TR1_2_W0001_P0126_T0001_R1_P4_K1_Ch2-Ch1.zen	20151203_SCC1gfpc_G2G1\MitoSys2\LSM\SCC1gfpc_G1\DE_W0001_P0031\DE_2_W0001_P0031_T0001\TR1_W0001_P0126\TR1_2_W0001_P0126_T0001_R1_P4_K1_Ch2-Ch1.zen	FA/ISS	20000	30.000999999999998	3		7	0	0	29.94	100000	2000	Scale	0	1.1	0	0.01	0.89	0	0.01	0.042	0	1	1	0	1	2.8760000000000003	2.9560000000000004	0	1	2.8760000000000003	2.9560000000000004	1.3917	1.0246	1	0.3706	0.4867	0.4232	1	0.9214	0.9599	0.5974	0.4379	0.3986	0.19847	0.12997	0.051316999999999995	0.10328
24	TR1_2_W0001_P0126_T0001_R1_P5_K1_Ch2-Ch1.zen	20151203_SCC1gfpc_G2G1\MitoSys2\LSM\SCC1gfpc_G1\DE_W0001_P0031\DE_2_W0001_P0031_T0001\TR1_W0001_P0126\TR1_2_W0001_P0126_T0001_R1_P5_K1_Ch2-Ch1.zen	FA/ISS	20000	30.000999999999998	3		7	0	0	29.94	100000	2000	Scale	0	1.1	0	0.01	0.89	0	0.01	0.042	0	1	1	0	1	2.485	1.587	0	1	2.485	1.587	1.0619	1.1505	1	0.3024	0.1472	0.1919	1	0.8578	0.9259999999999999	0.3243	0.079	0.1522	0.13716	0.16958	0.043774	0.33316
25	TR1_2_W0001_P0123_T0001_R1_P1_K1_Ch2-Ch1.zen	20151203_SCC1gfpc_G2G1\MitoSys2\LSM\SCC1gfpc_G1\DE_W0001_P0032\DE_2_W0001_P0032_T0001\TR1_W0001_P0123\TR1_2_W0001_P0123_T0001_R1_P1_K1_Ch2-Ch1.zen	FA/ISS	20000	30.0	3		7	0	0	29.94	100000	2000	Scale	0	1.1	0	0.01	0.89	0	0.01	0.042	0	1	1	0	1	28.570999999999998	95.134	0	1	28.570999999999998	95.134	1.6846	2.2945	1	0.9215	0.9797	0.9502	1	0.9744	0.9871	1.5768	2.2083	0.9378	0.02478	0.012896000000000001	0.0016667000000000001	0.0044482
26	TR1_2_W0001_P0123_T0001_R1_P2_K1_Ch2-Ch1.zen	20151203_SCC1gfpc_G2G1\MitoSys2\LSM\SCC1gfpc_G1\DE_W0001_P0032\DE_2_W0001_P0032_T0001\TR1_W0001_P0123\TR1_2_W0001_P0123_T0001_R1_P2_K1_Ch2-Ch1.zen	FA/ISS	20000	30.0	3		7	0	0	29.94	100000	2000	Scale	0	1.1	0	0.01	0.89	0	0.01	0.042	0	1	1	0	1	20.214000000000002	61.387	0	1	20.214000000000002	61.387	1.3114	2.8643	1	0.8901	0.9681	0.9283	1	0.9713	0.9856	1.1812	2.7387	0.9147	0.037114	0.027032	0.0034979	0.007995
27	TR1_2_W0001_P0123_T0001_R1_P3_K1_Ch2-Ch1.zen	20151203_SCC1gfpc_G2G1\MitoSys2\LSM\SCC1gfpc_G1\DE_W0001_P0032\DE_2_W0001_P0032_T0001\TR1_W0001_P0123\TR1_2_W0001_P0123_T0001_R1_P3_K1_Ch2-Ch1.zen	FA/ISS	20000	30.0	3		7	0	0	29.94	100000	2000	Scale	0	1.1	0	0.01	0.89	0	0.01	0.042	0	1	1	0	1	26.623	72.095	0	1	26.623	72.095	2.099	2.8069	1	0.9122	0.9724	0.9418	1	0.9686	0.9842	1.9558	2.6737	0.9267	0.031564999999999996	0.022163	0.005272	0.007659100000000001
28	TR1_2_W0001_P0123_T0001_R1_P4_K1_Ch2-Ch1.zen	20151203_SCC1gfpc_G2G1\MitoSys2\LSM\SCC1gfpc_G1\DE_W0001_P0032\DE_2_W0001_P0032_T0001\TR1_W0001_P0123\TR1_2_W0001_P0123_T0001_R1_P4_K1_Ch2-Ch1.zen	FA/ISS	20000	30.0	3		7	0	0	29.94	100000	2000	Scale	0	1.1	0	0.01	0.89	0	0.01	0.042	0	1	1	0	1	4.912	28.662	0	1	4.912	28.662	1.2735	1.307	1	0.5975	0.9372	0.7479	1	0.9857	0.9928	0.8038	1.2151	0.7424	0.014622999999999999	0.07169299999999999	0.007232	0.011170999999999999
29	TR1_2_W0001_P0123_T0001_R1_P5_K1_Ch2-Ch1.zen	20151203_SCC1gfpc_G2G1\MitoSys2\LSM\SCC1gfpc_G1\DE_W0001_P0032\DE_2_W0001_P0032_T0001\TR1_W0001_P0123\TR1_2_W0001_P0123_T0001_R1_P5_K1_Ch2-Ch1.zen	FA/ISS	20000	30.0	3		7	0	0	29.94	100000	2000	Scale	0	1.1	0	0.01	0.89	0	0.01	0.042	0	1	1	0	1	1.7169999999999999	2.721	0	1	1.7169999999999999	2.721	0.9518	1.0444	1	0.1293	0.4498	0.2381	1	0.948	0.9736	0.1069	0.4424	0.2287	0.20173	0.24276	0.025468	0.14209000000000002
30	TR1_2_W0001_P0121_T0001_R1_P1_K1_Ch2-Ch1.zen	20151203_SCC1gfpc_G2G1\MitoSys2\LSM\SCC1gfpc_G1\DE_W0001_P0033\DE_2_W0001_P0033_T0001\TR1_W0001_P0121\TR1_2_W0001_P0121_T0001_R1_P1_K1_Ch2-Ch1.zen	FA/ISS	20000	30.0	3		7	0	0	29.94	100000	2000	Scale	0	1.1	0	0.01	0.89	0	0.01	0.042	0	1	1	0	1	38.744	92.17299999999999	0	1	38.744	92.17299999999999	1.4769	1.6728	1	0.9417	0.9793	0.9603	1	0.9645	0.9821	1.4038	1.5879	0.9429	0.023103	0.0041153	0.0036293	0.0023144000000000003
31	TR1_2_W0001_P0121_T0001_R1_P2_K1_Ch2-Ch1.zen	20151203_SCC1gfpc_G2G1\MitoSys2\LSM\SCC1gfpc_G1\DE_W0001_P0033\DE_2_W0001_P0033_T0001\TR1_W0001_P0121\TR1_2_W0001_P0121_T0001_R1_P2_K1_Ch2-Ch1.zen	FA/ISS	20000	30.0	3		7	0	0	29.94	100000	2000	Scale	0	1.1	0	0.01	0.89	0	0.01	0.042	0	1	1	0	1	36.765	110.027	0	1	36.765	110.027	1.6461	2.9997	1	0.9392	0.9818	0.9602	1	0.9704	0.9851	1.5639	2.8897	0.9458	0.020485	0.012794	0.002045	0.0050003999999999995
32	TR1_2_W0001_P0121_T0001_R1_P3_K1_Ch2-Ch1.zen	20151203_SCC1gfpc_G2G1\MitoSys2\LSM\SCC1gfpc_G1\DE_W0001_P0033\DE_2_W0001_P0033_T0001\TR1_W0001_P0121\TR1_2_W0001_P0121_T0001_R1_P3_K1_Ch2-Ch1.zen	FA/ISS	20000	30.0	3		7	0	0	29.94	100000	2000	Scale	0	1.1	0	0.01	0.89	0	0.01	0.042	0	1	1	0	1	43.468	139.287	0	1	43.468	139.287	1.5431	2.8509	1	0.9489	0.9855	0.9671	1	0.972	0.9859	1.4773	2.7569	0.9533	0.016944999999999998	0.011290999999999999	0.0016465999999999998	0.0037066000000000004
33	TR1_2_W0001_P0121_T0001_R1_P4_K1_Ch2-Ch1.zen	20151203_SCC1gfpc_G2G1\MitoSys2\LSM\SCC1gfpc_G1\DE_W0001_P0033\DE_2_W0001_P0033_T0001\TR1_W0001_P0121\TR1_2_W0001_P0121_T0001_R1_P4_K1_Ch2-Ch1.zen	FA/ISS	20000	30.0	3		7	0	0	29.94	100000	2000	Scale	0	1.1	0	0.01	0.89	0	0.01	0.042	0	1	1	0	1	2.531	6.186	0	1	2.531	6.186	1.5432	1.5351	1	0.3088	0.7247	0.47	1	0.9662	0.9829	0.5877	1.1282	0.4606	0.079889	0.17957	0.033831	0.056459
34	TR1_2_W0001_P0121_T0001_R1_P5_K1_Ch2-Ch1.zen	20151203_SCC1gfpc_G2G1\MitoSys2\LSM\SCC1gfpc_G1\DE_W0001_P0033\DE_2_W0001_P0033_T0001\TR1_W0001_P0121\TR1_2_W0001_P0121_T0001_R1_P5_K1_Ch2-Ch1.zen	FA/ISS	20000	30.000999999999998	3		7	0	0	29.94	100000	2000	Scale	0	1.1	0	0.01	0.89	0	0.01	0.042	0	1	1	0	1	1.14	1.058	0	1	1.14	1.058	0.9856	1.0162	1	0.0021	0.0258	0.0044	1	0.9129999999999999	0.9555	0.0004	0.015	0.003	0.17399	0.19839	0.26152	0.25884
35	TR1_2_W0001_P0118_T0001_R1_P1_K1_Ch2-Ch1.zen	20151203_SCC1gfpc_G2G1\MitoSys2\LSM\SCC1gfpc_G1\DE_W0001_P0034\DE_2_W0001_P0034_T0001\TR1_W0001_P0118\TR1_2_W0001_P0118_T0001_R1_P1_K1_Ch2-Ch1.zen	FA/ISS	20000	30.0	3		7	0	0	29.94	100000	2000	Scale	0	1.1	0	0.01	0.89	0	0.01	0.042	0	1	1	0	1	25.394000000000002	76.783	0	1	25.394000000000002	76.783	1.6639	2.4601	1	0.9102	0.9742	0.9416	1	0.9716	0.9857	1.5398	2.3537	0.9279999999999999	0.026095999999999998	0.014197	0.00090415	0.005459
36	TR1_2_W0001_P0118_T0001_R1_P2_K1_Ch2-Ch1.zen	20151203_SCC1gfpc_G2G1\MitoSys2\LSM\SCC1gfpc_G1\DE_W0001_P0034\DE_2_W0001_P0034_T0001\TR1_W0001_P0118\TR1_2_W0001_P0118_T0001_R1_P2_K1_Ch2-Ch1.zen	FA/ISS	20000	30.0	3		7	0	0	29.94	100000	2000	Scale	0	1.1	0	0.01	0.89	0	0.01	0.042	0	1	1	0	1	28.84	94.714	0	1	28.84	94.714	1.3983	2.0637	1	0.9239	0.9801	0.9516	1	0.9739	0.9868	1.3059	1.9861	0.9389	0.018182	0.015590000000000001	0.0029285	0.0047673
37	TR1_2_W0001_P0118_T0001_R1_P3_K1_Ch2-Ch1.zen	20151203_SCC1gfpc_G2G1\MitoSys2\LSM\SCC1gfpc_G1\DE_W0001_P0034\DE_2_W0001_P0034_T0001\TR1_W0001_P0118\TR1_2_W0001_P0118_T0001_R1_P3_K1_Ch2-Ch1.zen	FA/ISS	20000	30.0	3		7	0	0	29.94	100000	2000	Scale	0	1.1	0	0.01	0.89	0	0.01	0.042	0	1	1	0	1	26.415	91.124	0	1	26.415	91.124	2.1585	2.6591	1	0.9124	0.9776	0.9444	1	0.9749	0.9874	2.0143	2.5525	0.9324	0.019798	0.019256	0.00089904	0.0060726999999999995
38	TR1_2_W0001_P0118_T0001_R1_P4_K1_Ch2-Ch1.zen	20151203_SCC1gfpc_G2G1\MitoSys2\LSM\SCC1gfpc_G1\DE_W0001_P0034\DE_2_W0001_P0034_T0001\TR1_W0001_P0118\TR1_2_W0001_P0118_T0001_R1_P4_K1_Ch2-Ch1.zen	FA/ISS	20000	30.000999999999998	3		7	0	0	29.94	100000	2000	Scale	0	1.1	0	0.01	0.89	0	0.01	0.042	0	1	1	0	1	0.9309999999999999	1.19	0	1	0.9309999999999999	1.19	1.5004	1.0285	1	0.1164	0.0637	-0.0616	1	0.9363	0.9676	-0.0737	0.0505	-0.0556	0.084604	0.47463	0.031418	0.30293000000000003
39	TR1_2_W0001_P0118_T0001_R1_P5_K1_Ch2-Ch1.zen	20151203_SCC1gfpc_G2G1\MitoSys2\LSM\SCC1gfpc_G1\DE_W0001_P0034\DE_2_W0001_P0034_T0001\TR1_W0001_P0118\TR1_2_W0001_P0118_T0001_R1_P5_K1_Ch2-Ch1.zen	FA/ISS	20000	30.0	3		7	0	0	29.94	100000	2000	Scale	0	1.1	0	0.01	0.89	0	0.01	0.042	0	1	1	0	1	3.097	5.393	0	1	3.097	5.393	1.1029	1.1252	1	0.4151	0.6959	0.5373	1	0.9528	0.9761	0.4803	0.7554	0.522	0.15700999999999998	0.066569	0.0051903	0.039129000000000004
40	TR1_2_W0001_P0114_T0001_R1_P1_K1_Ch2-Ch1.zen	20151203_SCC1gfpc_G2G1\MitoSys2\LSM\SCC1gfpc_G1\DE_W0001_P0035\DE_2_W0001_P0035_T0001\TR1_W0001_P0114\TR1_2_W0001_P0114_T0001_R1_P1_K1_Ch2-Ch1.zen	FA/ISS	20000	30.0	3		7	0	0	29.94	100000	2000	Scale	0	1.1	0	0.01	0.89	0	0.01	0.042	0	1	1	0	1	20.237000000000002	77.233	0	1	20.237000000000002	77.233	1.3481	2.4478	1	0.8928	0.9751	0.9329999999999999	1	0.9769	0.9884	1.2209	2.3582	0.922	0.03609	0.021102000000000003	0.0038579	0.0064311
41	TR1_2_W0001_P0114_T0001_R1_P2_K1_Ch2-Ch1.zen	20151203_SCC1gfpc_G2G1\MitoSys2\LSM\SCC1gfpc_G1\DE_W0001_P0035\DE_2_W0001_P0035_T0001\TR1_W0001_P0114\TR1_2_W0001_P0114_T0001_R1_P2_K1_Ch2-Ch1.zen	FA/ISS	20000	30.0	3		7	0	0	29.94	100000	2000	Scale	0	1.1	0	0.01	0.89	0	0.01	0.042	0	1	1	0	1	6.23	42.503	0	1	6.23	42.503	1.1041	1.8424	1	0.6733	0.9567	0.8024	1	0.9875	0.9937	0.7564	1.7618	0.7972	0.11619000000000002	0.053646000000000006	0.005655100000000001	0.0053996
42	TR1_2_W0001_P0114_T0001_R1_P3_K1_Ch2-Ch1.zen	20151203_SCC1gfpc_G2G1\MitoSys2\LSM\SCC1gfpc_G1\DE_W0001_P0035\DE_2_W0001_P0035_T0001\TR1_W0001_P0114\TR1_2_W0001_P0114_T0001_R1_P3_K1_Ch2-Ch1.zen	FA/ISS	20000	30.0	3		7	0	0	29.94	100000	2000	Scale	0	1.1	0	0.01	0.89	0	0.01	0.042	0	1	1	0	1	27.627	92.285	0	1	27.627	92.285	1.6566	2.6021	1	0.9191	0.9787	0.9484	1	0.9740000000000001	0.9869	1.5466	2.505	0.9359	0.025397	0.018659000000000002	0.0028371	0.005134399999999999
43	TR1_2_W0001_P0114_T0001_R1_P4_K1_Ch2-Ch1.zen	20151203_SCC1gfpc_G2G1\MitoSys2\LSM\SCC1gfpc_G1\DE_W0001_P0035\DE_2_W0001_P0035_T0001\TR1_W0001_P0114\TR1_2_W0001_P0114_T0001_R1_P4_K1_Ch2-Ch1.zen	FA/ISS	20000	30.000999999999998	3		7	0	0	29.94	100000	2000	Scale	0	1.1	0	0.01	0.89	0	0.01	0.042	0	1	1	0	1	1.5119999999999998	1.462	0	1	1.5119999999999998	1.462	0.9926	1.1175	1	0.0777	0.1508	0.1063	1	0.915	0.9565	0.0714	0.1583	0.0942	0.2576	0.14329	0.050464999999999996	0.17768
44	TR1_2_W0001_P0114_T0001_R1_P5_K1_Ch2-Ch1.zen	20151203_SCC1gfpc_G2G1\MitoSys2\LSM\SCC1gfpc_G1\DE_W0001_P0035\DE_2_W0001_P0035_T0001\TR1_W0001_P0114\TR1_2_W0001_P0114_T0001_R1_P5_K1_Ch2-Ch1.zen	FA/ISS	20000	30.000999999999998	3		7	0	0	29.94	100000	2000	Scale	0	1.1	0	0.01	0.89	0	0.01	0.042	0	1	1	0	1	1.3130000000000002	1.07	0	1	1.3130000000000002	1.07	0.8625	1.0279	1	0.0362	0.0337	0.0302	1	0.8997	0.9485	0.0025	0.013999999999999999	0.0219	0.45205	0.26803	0.10844000000000001	0.23733
45	TR1_2_W0001_P0111_T0001_R1_P1_K1_Ch2-Ch1.zen	20151203_SCC1gfpc_G2G1\MitoSys2\LSM\SCC1gfpc_G1\DE_W0001_P0036\DE_2_W0001_P0036_T0001\TR1_W0001_P0111\TR1_2_W0001_P0111_T0001_R1_P1_K1_Ch2-Ch1.zen	FA/ISS	20000	30.0	3		7	0	0	29.94	100000	2000	Scale	0	1.1	0	0.01	0.89	0	0.01	0.042	0	1	1	0	1	31.189	70.979	0	1	31.189	70.979	1.2812	2.0023	1	0.93	0.9741	0.9518	1	0.9627	0.9812	1.2009	1.9013	0.9336	0.025074000000000003	0.014091999999999999	0.0019229	0.0055171000000000005
46	TR1_2_W0001_P0111_T0001_R1_P2_K1_Ch2-Ch1.zen	20151203_SCC1gfpc_G2G1\MitoSys2\LSM\SCC1gfpc_G1\DE_W0001_P0036\DE_2_W0001_P0036_T0001\TR1_W0001_P0111\TR1_2_W0001_P0111_T0001_R1_P2_K1_Ch2-Ch1.zen	FA/ISS	20000	30.0	3		7	0	0	29.94	100000	2000	Scale	0	1.1	0	0.01	0.89	0	0.01	0.042	0	1	1	0	1	41.215	80.771	0	1	41.215	80.771	1.4744	2.2382	1	0.9455	0.9754	0.9603	1	0.9553	0.9774	1.406	2.1121	0.9384	0.0212	0.007287999999999999	0.0061833	0.005166
47	TR1_2_W0001_P0111_T0001_R1_P3_K1_Ch2-Ch1.zen	20151203_SCC1gfpc_G2G1\MitoSys2\LSM\SCC1gfpc_G1\DE_W0001_P0036\DE_2_W0001_P0036_T0001\TR1_W0001_P0111\TR1_2_W0001_P0111_T0001_R1_P3_K1_Ch2-Ch1.zen	FA/ISS	20000	30.0	3		7	0	0	29.94	100000	2000	Scale	0	1.1	0	0.01	0.89	0	0.01	0.042	0	1	1	0	1	33.981	78.016	0	1	33.981	78.016	1.8769	3.0655	1	0.9337	0.9742	0.9537	1	0.9617	0.9807	1.7791	2.912	0.9351	0.019605	0.015004	0.0024153000000000004	0.0066821
48	TR1_2_W0001_P0111_T0001_R1_P4_K1_Ch2-Ch1.zen	20151203_SCC1gfpc_G2G1\MitoSys2\LSM\SCC1gfpc_G1\DE_W0001_P0036\DE_2_W0001_P0036_T0001\TR1_W0001_P0111\TR1_2_W0001_P0111_T0001_R1_P4_K1_Ch2-Ch1.zen	FA/ISS	20000	30.0	3		7	0	0	29.94	100000	2000	Scale	0	1.1	0	0.01	0.89	0	0.01	0.042	0	1	1	0	1	1.768	1.837	0	1	1.768	1.837	1.0493	1.2995	1	0.1436	0.2585	0.1915	1	0.9204	0.9594	0.1588	0.3544	0.1762	0.29853	0.086436	0.083832	0.11840999999999999
49	TR1_2_W0001_P0111_T0001_R1_P5_K1_Ch2-Ch1.zen	20151203_SCC1gfpc_G2G1\MitoSys2\LSM\SCC1gfpc_G1\DE_W0001_P0036\DE_2_W0001_P0036_T0001\TR1_W0001_P0111\TR1_2_W0001_P0111_T0001_R1_P5_K1_Ch2-Ch1.zen	FA/ISS	20000	30.0	3		7	0	0	29.94	100000	2000	Scale	0	1.1	0	0.01	0.89	0	0.01	0.042	0	1	1	0	1	1.8630000000000002	1.7269999999999999	0	1	1.8630000000000002	1.7269999999999999	1.3616	1.4744	1	0.1641	0.2262	0.191	1	0.9114	0.9547	0.2984	0.3702	0.1728	0.21648	0.22157	0.02395	0.1867
50	TR1_2_W0001_P0107_T0001_R1_P1_K1_Ch2-Ch1.zen	20151203_SCC1gfpc_G2G1\MitoSys2\LSM\SCC1gfpc_G1\DE_W0001_P0037\DE_2_W0001_P0037_T0001\TR1_W0001_P0107\TR1_2_W0001_P0107_T0001_R1_P1_K1_Ch2-Ch1.zen	FA/ISS	20000	30.0	3		7	0	0	29.94	100000	2000	Scale	0	1.1	0	0.01	0.89	0	0.01	0.042	0	1	1	0	1	36.846	77.819	0	1	36.846	77.819	1.4349	2.5506	1	0.9397	0.9752	0.9573	1	0.9591	0.9793	1.3604	2.4213	0.9372	0.020378999999999998	0.013033000000000001	0.0022164999999999997	0.0060810000000000005
51	TR1_2_W0001_P0107_T0001_R1_P2_K1_Ch2-Ch1.zen	20151203_SCC1gfpc_G2G1\MitoSys2\LSM\SCC1gfpc_G1\DE_W0001_P0037\DE_2_W0001_P0037_T0001\TR1_W0001_P0107\TR1_2_W0001_P0107_T0001_R1_P2_K1_Ch2-Ch1.zen	FA/ISS	20000	30.0	3		7	0	0	29.94	100000	2000	Scale	0	1.1	0	0.01	0.89	0	0.01	0.042	0	1	1	0	1	37.935	74.134	0	1	37.935	74.134	1.3816	2.1468	1	0.9411	0.9734	0.9571	1	0.9551	0.9773	1.3108	2.0228	0.9351	0.027554000000000002	0.0055411	0.0040177	0.004155
52	TR1_2_W0001_P0107_T0001_R1_P3_K1_Ch2-Ch1.zen	20151203_SCC1gfpc_G2G1\MitoSys2\LSM\SCC1gfpc_G1\DE_W0001_P0037\DE_2_W0001_P0037_T0001\TR1_W0001_P0107\TR1_2_W0001_P0107_T0001_R1_P3_K1_Ch2-Ch1.zen	FA/ISS	20000	30.0	3		7	0	0	29.94	100000	2000	Scale	0	1.1	0	0.01	0.89	0	0.01	0.042	0	1	1	0	1	27.111	61.284	0	1	27.111	61.284	1.402	2.9599	1	0.919	0.9674	0.9429	1	0.9603	0.9799	1.3034	2.8011	0.9236	0.031537	0.019053	0.0039919000000000005	0.0073560000000000006
53	TR1_2_W0001_P0107_T0001_R1_P4_K1_Ch2-Ch1.zen	20151203_SCC1gfpc_G2G1\MitoSys2\LSM\SCC1gfpc_G1\DE_W0001_P0037\DE_2_W0001_P0037_T0001\TR1_W0001_P0107\TR1_2_W0001_P0107_T0001_R1_P4_K1_Ch2-Ch1.zen	FA/ISS	20000	30.002	3		7	0	0	29.94	100000	2000	Scale	0	1.1	0	0.01	0.89	0	0.01	0.042	0	1	1	0	1	1.925	1.227	0	1	1.925	1.227	1.0172	1.1151	1	0.1826	0.0748	0.1158	1	0.8737	0.9347	0.1869	0.0662	0.0878	0.19017	0.15975999999999999	0.094359	0.17966
54	TR1_2_W0001_P0107_T0001_R1_P5_K1_Ch2-Ch1.zen	20151203_SCC1gfpc_G2G1\MitoSys2\LSM\SCC1gfpc_G1\DE_W0001_P0037\DE_2_W0001_P0037_T0001\TR1_W0001_P0107\TR1_2_W0001_P0107_T0001_R1_P5_K1_Ch2-Ch1.zen	FA/ISS	20000	30.0	3		7	0	0	29.94	100000	2000	Scale	0	1.1	0	0.01	0.89	0	0.01	0.042	0	1	1	0	1	1.8130000000000002	1.057	0	1	1.8130000000000002	1.057	1.0374	1.0798	1	0.1543	0.0263	0.0607	1	0.8622	0.9285	0.1659	0.0127	0.0327	0.30864	0.14885	0.060004999999999996	0.22937
55	TR1_2_W0001_P0105_T0001_R1_P1_K1_Ch2-Ch1.zen	20151203_SCC1gfpc_G2G1\MitoSys2\LSM\SCC1gfpc_G1\DE_W0001_P0038\DE_2_W0001_P0038_T0001\TR1_W0001_P0105\TR1_2_W0001_P0105_T0001_R1_P1_K1_Ch2-Ch1.zen	FA/ISS	20000	30.0	3		7	0	0	29.94	100000	2000	Scale	0	1.1	0	0.01	0.89	0	0.01	0.042	0	1	1	0	1	40.845	97.76	0	1	40.845	97.76	1.4406	2.4897	1	0.9455	0.9802	0.9627	1	0.9639	0.9818	1.3731	2.3811	0.945	0.02197	0.011745	0.0018545000000000002	0.0056191
56	TR1_2_W0001_P0105_T0001_R1_P2_K1_Ch2-Ch1.zen	20151203_SCC1gfpc_G2G1\MitoSys2\LSM\SCC1gfpc_G1\DE_W0001_P0038\DE_2_W0001_P0038_T0001\TR1_W0001_P0105\TR1_2_W0001_P0105_T0001_R1_P2_K1_Ch2-Ch1.zen	FA/ISS	20000	30.0	3		7	0	0	29.94	100000	2000	Scale	0	1.1	0	0.01	0.89	0	0.01	0.042	0	1	1	0	1	24.943	51.701	0	1	24.943	51.701	1.3621	1.9136	1	0.9121	0.9638	0.9376	1	0.9590000000000001	0.9793	1.2572	1.7921	0.9178	0.029057	0.010298	0.0031109	0.005558899999999999
57	TR1_2_W0001_P0105_T0001_R1_P3_K1_Ch2-Ch1.zen	20151203_SCC1gfpc_G2G1\MitoSys2\LSM\SCC1gfpc_G1\DE_W0001_P0038\DE_2_W0001_P0038_T0001\TR1_W0001_P0105\TR1_2_W0001_P0105_T0001_R1_P3_K1_Ch2-Ch1.zen	FA/ISS	20000	30.0	3		7	0	0	29.94	100000	2000	Scale	0	1.1	0	0.01	0.89	0	0.01	0.042	0	1	1	0	1	30.695	107.995	0	1	30.695	107.995	1.5644	2.4357	1	0.9279999999999999	0.9821	0.9547	1	0.9752	0.9875	1.4708	2.3526	0.9426	0.02685	0.018574	0.0021505	0.0047216
58	TR1_2_W0001_P0105_T0001_R1_P4_K1_Ch2-Ch1.zen	20151203_SCC1gfpc_G2G1\MitoSys2\LSM\SCC1gfpc_G1\DE_W0001_P0038\DE_2_W0001_P0038_T0001\TR1_W0001_P0105\TR1_2_W0001_P0105_T0001_R1_P4_K1_Ch2-Ch1.zen	FA/ISS	20000	30.0	3		7	0	0	29.94	100000	2000	Scale	0	1.1	0	0.01	0.89	0	0.01	0.042	0	1	1	0	1	5.367999999999999	22.816	0	1	5.367999999999999	22.816	1.2661	1.3365	1	0.6293	0.9229	0.7619	1	0.9805	0.9902	0.8385	1.2215	0.7542	0.037489	0.077454	0.004024	0.016513999999999997
59	TR1_2_W0001_P0105_T0001_R1_P5_K1_Ch2-Ch1.zen	20151203_SCC1gfpc_G2G1\MitoSys2\LSM\SCC1gfpc_G1\DE_W0001_P0038\DE_2_W0001_P0038_T0001\TR1_W0001_P0105\TR1_2_W0001_P0105_T0001_R1_P5_K1_Ch2-Ch1.zen	FA/ISS	20000	30.0	3		7	0	0	29.94	100000	2000	Scale	0	1.1	0	0.01	0.89	0	0.01	0.042	0	1	1	0	1	5.388	15.850999999999999	0	1	5.388	15.850999999999999	1.2796	1.3865	1	0.6298	0.8891	0.7481	1	0.9718	0.9858	0.8486	1.2167	0.7369	0.036226	0.051326	0.008623	0.021953
60	TR1_2_W0001_P0102_T0001_R1_P1_K1_Ch2-Ch1.zen	20151203_SCC1gfpc_G2G1\MitoSys2\LSM\SCC1gfpc_G1\DE_W0001_P0039\DE_2_W0001_P0039_T0001\TR1_W0001_P0102\TR1_2_W0001_P0102_T0001_R1_P1_K1_Ch2-Ch1.zen	FA/ISS	20000	30.0	3		7	0	0	29.94	100000	2000	Scale	0	1.1	0	0.01	0.89	0	0.01	0.042	0	1	1	0	1	42.269	105.792	0	1	42.269	105.792	1.5199	2.4015	1	0.9466	0.9814	0.9639	1	0.9655	0.9826	1.4509999999999998	2.2992	0.9469	0.023625999999999998	0.011559	0.0010254	0.0043762
61	TR1_2_W0001_P0102_T0001_R1_P2_K1_Ch2-Ch1.zen	20151203_SCC1gfpc_G2G1\MitoSys2\LSM\SCC1gfpc_G1\DE_W0001_P0039\DE_2_W0001_P0039_T0001\TR1_W0001_P0102\TR1_2_W0001_P0102_T0001_R1_P2_K1_Ch2-Ch1.zen	FA/ISS	20000	30.0	3		7	0	0	29.94	100000	2000	Scale	0	1.1	0	0.01	0.89	0	0.01	0.042	0	1	1	0	1	16.828	86.126	0	1	16.828	86.126	1.7732	2.6522	1	0.8656	0.9771	0.9196	1	0.9832	0.9916	1.5782	2.5709	0.9117	0.016311000000000003	0.024186000000000003	0.00082131	0.003909
62	TR1_2_W0001_P0102_T0001_R1_P3_K1_Ch2-Ch1.zen	20151203_SCC1gfpc_G2G1\MitoSys2\LSM\SCC1gfpc_G1\DE_W0001_P0039\DE_2_W0001_P0039_T0001\TR1_W0001_P0102\TR1_2_W0001_P0102_T0001_R1_P3_K1_Ch2-Ch1.zen	FA/ISS	20000	30.0	3		7	0	0	29.94	100000	2000	Scale	0	1.1	0	0.01	0.89	0	0.01	0.042	0	1	1	0	1	17.793	65.38600000000001	0	1	17.793	65.38600000000001	1.4156	2.1871	1	0.8767	0.9708	0.9225	1	0.9767	0.9883	1.2635	2.0969	0.9116	0.027342	0.016568	0.002497	0.004388899999999999
63	TR1_2_W0001_P0102_T0001_R1_P4_K1_Ch2-Ch1.zen	20151203_SCC1gfpc_G2G1\MitoSys2\LSM\SCC1gfpc_G1\DE_W0001_P0039\DE_2_W0001_P0039_T0001\TR1_W0001_P0102\TR1_2_W0001_P0102_T0001_R1_P4_K1_Ch2-Ch1.zen	FA/ISS	20000	30.0	3		7	0	0	29.94	100000	2000	Scale	0	1.1	0	0.01	0.89	0	0.01	0.042	0	1	1	0	1	2.885	10.758	0	1	2.885	10.758	1.0872	0.9788	1	0.3796	0.8408	0.5648	1	0.9779	0.9889	0.4327	0.8002	0.5579	0.061331	0.074638	-0.0016789	0.016596
64	TR1_2_W0001_P0102_T0001_R1_P5_K1_Ch2-Ch1.zen	20151203_SCC1gfpc_G2G1\MitoSys2\LSM\SCC1gfpc_G1\DE_W0001_P0039\DE_2_W0001_P0039_T0001\TR1_W0001_P0102\TR1_2_W0001_P0102_T0001_R1_P5_K1_Ch2-Ch1.zen	FA/ISS	20000	30.0	3		7	0	0	29.94	100000	2000	Scale	0	1.1	0	0.01	0.89	0	0.01	0.042	0	1	1	0	1	1.7930000000000001	1.6280000000000001	0	1	1.7930000000000001	1.6280000000000001	1.1211	1.2076	1	0.1474	0.2019	0.1715	1	0.9102	0.9540000000000001	0.1901	0.2386	0.1539	0.24916	0.12427	0.14835	0.10697999999999999
65	TR1_2_W0001_P0129_T0001_R1_P1_K1_Ch2-Ch1.zen	20151203_SCC1gfpc_G2G1\MitoSys2\LSM\SCC1gfpc_G1\DE_W0001_P0041\DE_2_W0001_P0041_T0001\TR1_W0001_P0129\TR1_2_W0001_P0129_T0001_R1_P1_K1_Ch2-Ch1.zen	FA/ISS	20000	30.0	3		7	0	0	29.94	100000	2000	Scale	0	1.1	0	0.01	0.89	0	0.01	0.042	0	1	1	0	1	30.936999999999998	89.171	0	1	30.936999999999998	89.171	1.5014	1.7253	1	0.9284	0.9792	0.9534	1	0.9709	0.9854	1.4104	1.6493	0.9393	0.014967	0.009984200000000002	0.0029315	0.0040646
66	TR1_2_W0001_P0129_T0001_R1_P2_K1_Ch2-Ch1.zen	20151203_SCC1gfpc_G2G1\MitoSys2\LSM\SCC1gfpc_G1\DE_W0001_P0041\DE_2_W0001_P0041_T0001\TR1_W0001_P0129\TR1_2_W0001_P0129_T0001_R1_P2_K1_Ch2-Ch1.zen	FA/ISS	20000	30.0	3		7	0	0	29.94	100000	2000	Scale	0	1.1	0	0.01	0.89	0	0.01	0.042	0	1	1	0	1	42.034	107.704	0	1	42.034	107.704	1.5823	2.003	1	0.9471	0.9829	0.9648	1	0.9674	0.9836	1.5129	1.9184	0.9488	0.011834	0.011869	0.0019259000000000001	0.0042009
67	TR1_2_W0001_P0129_T0001_R1_P3_K1_Ch2-Ch1.zen	20151203_SCC1gfpc_G2G1\MitoSys2\LSM\SCC1gfpc_G1\DE_W0001_P0041\DE_2_W0001_P0041_T0001\TR1_W0001_P0129\TR1_2_W0001_P0129_T0001_R1_P3_K1_Ch2-Ch1.zen	FA/ISS	20000	30.0	3		7	0	0	29.94	100000	2000	Scale	0	1.1	0	0.01	0.89	0	0.01	0.042	0	1	1	0	1	36.864000000000004	134.92600000000002	0	1	36.864000000000004	134.92600000000002	2.1385	2.2523	1	0.9359999999999999	0.9857	0.9605	1	0.9774	0.9886	2.0338	2.1788	0.9495	0.015698	0.009754700000000002	0.0018247	0.0022099
68	TR1_2_W0001_P0129_T0001_R1_P4_K1_Ch2-Ch1.zen	20151203_SCC1gfpc_G2G1\MitoSys2\LSM\SCC1gfpc_G1\DE_W0001_P0041\DE_2_W0001_P0041_T0001\TR1_W0001_P0129\TR1_2_W0001_P0129_T0001_R1_P4_K1_Ch2-Ch1.zen	FA/ISS	20000	30.0	3		7	0	0	29.94	100000	2000	Scale	0	1.1	0	0.01	0.89	0	0.01	0.042	0	1	1	0	1	2.365	4.663	0	1	2.365	4.663	1.254	0.9694	1	0.263	0.6328	0.4042	1	0.958	0.9788	0.3689	0.5639	0.3935	0.10225	0.11756	0.022123	0.069338
69	TR1_2_W0001_P0129_T0001_R1_P5_K1_Ch2-Ch1.zen	20151203_SCC1gfpc_G2G1\MitoSys2\LSM\SCC1gfpc_G1\DE_W0001_P0041\DE_2_W0001_P0041_T0001\TR1_W0001_P0129\TR1_2_W0001_P0129_T0001_R1_P5_K1_Ch2-Ch1.zen	FA/ISS	20000	30.0	3		7	0	0	29.94	100000	2000	Scale	0	1.1	0	0.01	0.89	0	0.01	0.042	0	1	1	0	1	2.042	4.159	0	1	2.042	4.159	1.0691	0.9694	1	0.2117	0.6176	0.3613	1	0.9597	0.9796	0.243	0.5614	0.35200000000000004	0.15989	0.11149	0.028316	0.057773000000000005
70	TR1_2_W0001_P0133_T0001_R1_P1_K1_Ch2-Ch1.zen	20151203_SCC1gfpc_G2G1\MitoSys2\LSM\SCC1gfpc_G1\DE_W0001_P0042\DE_2_W0001_P0042_T0001\TR1_W0001_P0133\TR1_2_W0001_P0133_T0001_R1_P1_K1_Ch2-Ch1.zen	FA/ISS	20000	30.0	3		7	0	0	29.94	100000	2000	Scale	0	1.1	0	0.01	0.89	0	0.01	0.042	0	1	1	0	1	29.865	60.467	0	1	29.865	60.467	1.865	2.5927	1	0.9203	0.9677	0.9437	1	0.9590000000000001	0.9793	1.7438	2.4415	0.9238	0.025782	0.018234999999999998	-0.0016797000000000001	0.006954300000000001
71	TR1_2_W0001_P0133_T0001_R1_P2_K1_Ch2-Ch1.zen	20151203_SCC1gfpc_G2G1\MitoSys2\LSM\SCC1gfpc_G1\DE_W0001_P0042\DE_2_W0001_P0042_T0001\TR1_W0001_P0133\TR1_2_W0001_P0133_T0001_R1_P2_K1_Ch2-Ch1.zen	FA/ISS	20000	30.0	3		7	0	0	29.94	100000	2000	Scale	0	1.1	0	0.01	0.89	0	0.01	0.042	0	1	1	0	1	35.065	78.265	0	1	35.065	78.265	1.6045	2.0482	1	0.9366	0.9759	0.9561	1	0.9621	0.9808	1.5207	1.9401	0.9375	0.01931	0.013106	0.0033648000000000003	0.0066732
72	TR1_2_W0001_P0133_T0001_R1_P3_K1_Ch2-Ch1.zen	20151203_SCC1gfpc_G2G1\MitoSys2\LSM\SCC1gfpc_G1\DE_W0001_P0042\DE_2_W0001_P0042_T0001\TR1_W0001_P0133\TR1_2_W0001_P0133_T0001_R1_P3_K1_Ch2-Ch1.zen	FA/ISS	20000	30.0	3		7	0	0	29.94	100000	2000	Scale	0	1.1	0	0.01	0.89	0	0.01	0.042	0	1	1	0	1	35.829	91.87299999999999	0	1	35.829	91.87299999999999	1.2074	1.5356	1	0.9384	0.9798	0.9589	1	0.9671	0.9834	1.1389	1.4643	0.9428	0.015648	0.006390600000000001	0.0033179999999999998	0.0032387
73	TR1_2_W0001_P0133_T0001_R1_P4_K1_Ch2-Ch1.zen	20151203_SCC1gfpc_G2G1\MitoSys2\LSM\SCC1gfpc_G1\DE_W0001_P0042\DE_2_W0001_P0042_T0001\TR1_W0001_P0133\TR1_2_W0001_P0133_T0001_R1_P4_K1_Ch2-Ch1.zen	FA/ISS	20000	30.000999999999998	3		7	0	0	29.94	100000	2000	Scale	0	1.1	0	0.01	0.89	0	0.01	0.042	0	1	1	0	1	1.094	1.1	0	1	1.094	1.1	0.9659	1.0192	1	0.0348	0.0385	-0.0046	1	0.9193	0.9588	0.0066	0.0236	-0.0041	0.19697	0.38297	0.19287	0.31006
74	TR1_2_W0001_P0133_T0001_R1_P5_K1_Ch2-Ch1.zen	20151203_SCC1gfpc_G2G1\MitoSys2\LSM\SCC1gfpc_G1\DE_W0001_P0042\DE_2_W0001_P0042_T0001\TR1_W0001_P0133\TR1_2_W0001_P0133_T0001_R1_P5_K1_Ch2-Ch1.zen	FA/ISS	20000	30.000999999999998	3		7	0	0	29.94	100000	2000	Scale	0	1.1	0	0.01	0.89	0	0.01	0.042	0	1	1	0	1	1.226	1.109	0	1	1.226	1.109	1.2791	1.0861	1	0.0201	0.0383	0.0154	1	0.9109999999999999	0.9544	0.022000000000000002	0.033	0.0112	0.10968	0.2298	0.015075	0.19255
75	TR1_2_W0001_P0141_T0001_R1_P1_K1_Ch2-Ch1.zen	20151203_SCC1gfpc_G2G1\MitoSys2\LSM\SCC1gfpc_G1\DE_W0001_P0044\DE_2_W0001_P0044_T0001\TR1_W0001_P0141\TR1_2_W0001_P0141_T0001_R1_P1_K1_Ch2-Ch1.zen	FA/ISS	20000	30.0	3		7	0	0	29.94	100000	2000	Scale	0	1.1	0	0.01	0.89	0	0.01	0.042	0	1	1	0	1	32.669000000000004	64.84100000000001	0	1	32.669000000000004	64.84100000000001	1.2182	1.5811	1	0.9329	0.9717	0.9521	1	0.9579	0.9787	1.1431	1.4849	0.9316	0.018137	0.011537	0.0020062	0.0054178
76	TR1_2_W0001_P0141_T0001_R1_P2_K1_Ch2-Ch1.zen	20151203_SCC1gfpc_G2G1\MitoSys2\LSM\SCC1gfpc_G1\DE_W0001_P0044\DE_2_W0001_P0044_T0001\TR1_W0001_P0141\TR1_2_W0001_P0141_T0001_R1_P2_K1_Ch2-Ch1.zen	FA/ISS	20000	30.0	3		7	0	0	29.94	100000	2000	Scale	0	1.1	0	0.01	0.89	0	0.01	0.042	0	1	1	0	1	20.250999999999998	48.927	0	1	20.250999999999998	48.927	2.0204	2.9824	1	0.8866	0.9596	0.9223	1	0.9648	0.9822	1.8413	2.8091	0.9056	0.039069	0.026115	0.004360899999999999	0.0097235
77	TR1_2_W0001_P0141_T0001_R1_P3_K1_Ch2-Ch1.zen	20151203_SCC1gfpc_G2G1\MitoSys2\LSM\SCC1gfpc_G1\DE_W0001_P0044\DE_2_W0001_P0044_T0001\TR1_W0001_P0141\TR1_2_W0001_P0141_T0001_R1_P3_K1_Ch2-Ch1.zen	FA/ISS	20000	30.0	3		7	0	0	29.94	100000	2000	Scale	0	1.1	0	0.01	0.89	0	0.01	0.042	0	1	1	0	1	27.59	64.243	0	1	27.59	64.243	2.6393	2.8449	1	0.9136	0.9691	0.9409	1	0.9642	0.982	2.4742	2.6847	0.9236	0.022968000000000002	0.014772	0.0013053	0.0050973
78	TR1_2_W0001_P0141_T0001_R1_P4_K1_Ch2-Ch1.zen	20151203_SCC1gfpc_G2G1\MitoSys2\LSM\SCC1gfpc_G1\DE_W0001_P0044\DE_2_W0001_P0044_T0001\TR1_W0001_P0141\TR1_2_W0001_P0141_T0001_R1_P4_K1_Ch2-Ch1.zen	FA/ISS	20000	30.0	3		7	0	0	29.94	100000	2000	Scale	0	1.1	0	0.01	0.89	0	0.01	0.042	0	1	1	0	1	2.573	4.781000000000001	0	1	2.573	4.781000000000001	1.0176	0.8854	1	0.3213	0.6606	0.4587	1	0.9557	0.9776	0.3235	0.5329	0.446	0.13289	0.12594	0.013905	0.051775
79	TR1_2_W0001_P0141_T0001_R1_P5_K1_Ch2-Ch1.zen	20151203_SCC1gfpc_G2G1\MitoSys2\LSM\SCC1gfpc_G1\DE_W0001_P0044\DE_2_W0001_P0044_T0001\TR1_W0001_P0141\TR1_2_W0001_P0141_T0001_R1_P5_K1_Ch2-Ch1.zen	FA/ISS	20000	30.0	3		7	0	0	29.94	100000	2000	Scale	0	1.1	0	0.01	0.89	0	0.01	0.042	0	1	1	0	1	2.3480000000000003	2.955	0	1	2.3480000000000003	2.955	1.0605	1.0529	1	0.2784	0.4869	0.3666	1	0.935	0.9670000000000001	0.3046	0.4751	0.3491	0.12936	0.11291	0.034431	0.09758700000000001
80	TR1_2_W0001_P0144_T0001_R1_P1_K1_Ch2-Ch1.zen	20151203_SCC1gfpc_G2G1\MitoSys2\LSM\SCC1gfpc_G1\DE_W0001_P0045\DE_2_W0001_P0045_T0001\TR1_W0001_P0144\TR1_2_W0001_P0144_T0001_R1_P1_K1_Ch2-Ch1.zen	FA/ISS	20000	30.0	3		7	0	0	29.94	100000	2000	Scale	0	1.1	0	0.01	0.89	0	0.01	0.042	0	1	1	0	1	28.024	80.21300000000001	0	1	28.024	80.21300000000001	1.8032	2.7595	1	0.9181	0.9755	0.9463	1	0.9703	0.985	1.6837	2.6428	0.932	0.025793	0.016857	0.0022697	0.0062373
81	TR1_2_W0001_P0144_T0001_R1_P2_K1_Ch2-Ch1.zen	20151203_SCC1gfpc_G2G1\MitoSys2\LSM\SCC1gfpc_G1\DE_W0001_P0045\DE_2_W0001_P0045_T0001\TR1_W0001_P0144\TR1_2_W0001_P0144_T0001_R1_P2_K1_Ch2-Ch1.zen	FA/ISS	20000	30.0	3		7	0	0	29.94	100000	2000	Scale	0	1.1	0	0.01	0.89	0	0.01	0.042	0	1	1	0	1	32.335	73.521	0	1	32.335	73.521	2.3029	2.7553	1	0.9253	0.9727	0.9487	1	0.9633	0.9815	2.1719999999999997	2.6091	0.9309	0.023018	0.0093902	0.0028325	0.004718899999999999
82	TR1_2_W0001_P0144_T0001_R1_P3_K1_Ch2-Ch1.zen	20151203_SCC1gfpc_G2G1\MitoSys2\LSM\SCC1gfpc_G1\DE_W0001_P0045\DE_2_W0001_P0045_T0001\TR1_W0001_P0144\TR1_2_W0001_P0144_T0001_R1_P3_K1_Ch2-Ch1.zen	FA/ISS	20000	30.0	3		7	0	0	29.94	100000	2000	Scale	0	1.1	0	0.01	0.89	0	0.01	0.042	0	1	1	0	1	14.89	73.54899999999999	0	1	14.89	73.54899999999999	2.2562	2.9545	1	0.8495	0.9727	0.9089	1	0.9823	0.9911	2.0017	2.8501	0.9007	0.058045000000000006	0.023604	0.0020603	0.0050161
83	TR1_2_W0001_P0144_T0001_R1_P4_K1_Ch2-Ch1.zen	20151203_SCC1gfpc_G2G1\MitoSys2\LSM\SCC1gfpc_G1\DE_W0001_P0045\DE_2_W0001_P0045_T0001\TR1_W0001_P0144\TR1_2_W0001_P0144_T0001_R1_P4_K1_Ch2-Ch1.zen	FA/ISS	20000	30.0	3		7	0	0	29.94	100000	2000	Scale	0	1.1	0	0.01	0.89	0	0.01	0.042	0	1	1	0	1	2.104	1.715	0	1	2.104	1.715	1.0495	1.1296	1	0.2265	0.2288	0.2269	1	0.9002	0.9488	0.2476	0.2357	0.2025	0.12379000000000001	0.092709	0.044447	0.11590999999999999
84	TR1_2_W0001_P0144_T0001_R1_P5_K1_Ch2-Ch1.zen	20151203_SCC1gfpc_G2G1\MitoSys2\LSM\SCC1gfpc_G1\DE_W0001_P0045\DE_2_W0001_P0045_T0001\TR1_W0001_P0144\TR1_2_W0001_P0144_T0001_R1_P5_K1_Ch2-Ch1.zen	FA/ISS	20000	30.0	3		7	0	0	29.94	100000	2000	Scale	0	1.1	0	0.01	0.89	0	0.01	0.042	0	1	1	0	1	2.2569999999999997	1.6269999999999998	0	1	2.2569999999999997	1.6269999999999998	1.2629	1.6230000000000002	1	0.2575	0.1947	0.2231	1	0.8867	0.9416	0.3867	0.37	0.1936	0.13839	0.13948	0.081599	0.16225
85	TR1_2_W0001_P0148_T0001_R1_P1_K1_Ch2-Ch1.zen	20151203_SCC1gfpc_G2G1\MitoSys2\LSM\SCC1gfpc_G1\DE_W0001_P0046\DE_2_W0001_P0046_T0001\TR1_W0001_P0148\TR1_2_W0001_P0148_T0001_R1_P1_K1_Ch2-Ch1.zen	FA/ISS	20000	30.0	3		7	0	0	29.94	100000	2000	Scale	0	1.1	0	0.01	0.89	0	0.01	0.042	0	1	1	0	1	30.749000000000002	55.295	0	1	30.749000000000002	55.295	1.5209	2.5523	1	0.9271	0.965	0.9459	1	0.9525	0.9759	1.4269999999999998	2.3889	0.9227	0.021745	0.017662	0.0022673000000000003	0.009303
86	TR1_2_W0001_P0148_T0001_R1_P2_K1_Ch2-Ch1.zen	20151203_SCC1gfpc_G2G1\MitoSys2\LSM\SCC1gfpc_G1\DE_W0001_P0046\DE_2_W0001_P0046_T0001\TR1_W0001_P0148\TR1_2_W0001_P0148_T0001_R1_P2_K1_Ch2-Ch1.zen	FA/ISS	20000	30.0	3		7	0	0	29.94	100000	2000	Scale	0	1.1	0	0.01	0.89	0	0.01	0.042	0	1	1	0	1	41.575	82.426	0	1	41.575	82.426	1.6165	2.3237	1	0.9462	0.9767	0.9613	1	0.9569	0.9782	1.545	2.1982	0.9401	0.019701	0.0093021	0.0043557	0.0035796
87	TR1_2_W0001_P0148_T0001_R1_P3_K1_Ch2-Ch1.zen	20151203_SCC1gfpc_G2G1\MitoSys2\LSM\SCC1gfpc_G1\DE_W0001_P0046\DE_2_W0001_P0046_T0001\TR1_W0001_P0148\TR1_2_W0001_P0148_T0001_R1_P3_K1_Ch2-Ch1.zen	FA/ISS	20000	30.0	3		7	0	0	29.94	100000	2000	Scale	0	1.1	0	0.01	0.89	0	0.01	0.042	0	1	1	0	1	35.254	69.875	0	1	35.254	69.875	1.4967	2.3058	1	0.9367	0.9722	0.9543	1	0.9565	0.978	1.4162	2.1732	0.9329999999999999	0.022038	0.012849000000000001	0.0022819000000000003	0.0053735
88	TR1_2_W0001_P0148_T0001_R1_P4_K1_Ch2-Ch1.zen	20151203_SCC1gfpc_G2G1\MitoSys2\LSM\SCC1gfpc_G1\DE_W0001_P0046\DE_2_W0001_P0046_T0001\TR1_W0001_P0148\TR1_2_W0001_P0148_T0001_R1_P4_K1_Ch2-Ch1.zen	FA/ISS	20000	30.0	3		7	0	0	29.94	100000	2000	Scale	0	1.1	0	0.01	0.89	0	0.01	0.042	0	1	1	0	1	2.775	2.795	0	1	2.775	2.795	1.68	2.526	1	0.3443	0.4058	0.3715	1	0.9121	0.955	0.7176	1.1207	0.3457	0.077538	0.10461	0.0077703	0.11187000000000001
89	TR1_2_W0001_P0148_T0001_R1_P5_K1_Ch2-Ch1.zen	20151203_SCC1gfpc_G2G1\MitoSys2\LSM\SCC1gfpc_G1\DE_W0001_P0046\DE_2_W0001_P0046_T0001\TR1_W0001_P0148\TR1_2_W0001_P0148_T0001_R1_P5_K1_Ch2-Ch1.zen	FA/ISS	20000	30.0	3		7	0	0	29.94	100000	2000	Scale	0	1.1	0	0.01	0.89	0	0.01	0.042	0	1	1	0	1	2.9939999999999998	5.867999999999999	0	1	2.9939999999999998	5.867999999999999	1.1463	1.0123	1	0.389	0.7046	0.5234	1	0.9569	0.9782	0.478	0.6701	0.5099	0.12102	0.082222	0.021634	0.059086
90	TR1_2_W0001_P0152_T0001_R1_P1_K1_Ch2-Ch1.zen	20151203_SCC1gfpc_G2G1\MitoSys2\LSM\SCC1gfpc_G1\DE_W0001_P0047\DE_2_W0001_P0047_T0001\TR1_W0001_P0152\TR1_2_W0001_P0152_T0001_R1_P1_K1_Ch2-Ch1.zen	FA/ISS	20000	30.0	3		7	0	0	29.94	100000	2000	Scale	0	1.1	0	0.01	0.89	0	0.01	0.042	0	1	1	0	1	29.62	211.18	0	1	29.62	211.18	0.9766	2.0102	1	0.9266	0.991	0.9583	1	0.9877	0.9938	0.9038	1.9772	0.9523	0.020797	0.019001	0.0013427	0.0022054
91	TR1_2_W0001_P0152_T0001_R1_P2_K1_Ch2-Ch1.zen	20151203_SCC1gfpc_G2G1\MitoSys2\LSM\SCC1gfpc_G1\DE_W0001_P0047\DE_2_W0001_P0047_T0001\TR1_W0001_P0152\TR1_2_W0001_P0152_T0001_R1_P2_K1_Ch2-Ch1.zen	FA/ISS	20000	30.0	3		7	0	0	29.94	100000	2000	Scale	0	1.1	0	0.01	0.89	0	0.01	0.042	0	1	1	0	1	31.592	199.52900000000002	0	1	31.592	199.52900000000002	1.7145	1.3417	1	0.9271	0.991	0.9585	1	0.9869	0.9934	1.6108	1.3118	0.9521	0.013991	0.012861000000000001	0.0013618	0.0017065000000000001
92	TR1_2_W0001_P0152_T0001_R1_P3_K1_Ch2-Ch1.zen	20151203_SCC1gfpc_G2G1\MitoSys2\LSM\SCC1gfpc_G1\DE_W0001_P0047\DE_2_W0001_P0047_T0001\TR1_W0001_P0152\TR1_2_W0001_P0152_T0001_R1_P3_K1_Ch2-Ch1.zen	FA/ISS	20000	30.0	3		7	0	0	29.94	100000	2000	Scale	0	1.1	0	0.01	0.89	0	0.01	0.042	0	1	1	0	1	40.426	178.15099999999998	0	1	40.426	178.15099999999998	1.5219	2.1782	1	0.9429	0.9892	0.9658	1	0.9809	0.9904	1.4477	2.125	0.9564	0.016611	0.010513	0.0016977000000000001	0.0017393
93	TR1_2_W0001_P0152_T0001_R1_P4_K1_Ch2-Ch1.zen	20151203_SCC1gfpc_G2G1\MitoSys2\LSM\SCC1gfpc_G1\DE_W0001_P0047\DE_2_W0001_P0047_T0001\TR1_W0001_P0152\TR1_2_W0001_P0152_T0001_R1_P4_K1_Ch2-Ch1.zen	FA/ISS	20000	30.003	3		7	0	0	29.94	100000	2000	Scale	0	1.1	0	0.01	0.89	0	0.01	0.042	0	1	1	0	1	1.98	2.524	0	1	1.98	2.524	1.133	1.0363	1	0.1948	0.4188	0.28300000000000003	1	0.9359999999999999	0.9675	0.2456	0.3975	0.2686	0.32418	0.11557	0.053905999999999996	0.095279
94	TR1_2_W0001_P0152_T0001_R1_P5_K1_Ch2-Ch1.zen	20151203_SCC1gfpc_G2G1\MitoSys2\LSM\SCC1gfpc_G1\DE_W0001_P0047\DE_2_W0001_P0047_T0001\TR1_W0001_P0152\TR1_2_W0001_P0152_T0001_R1_P5_K1_Ch2-Ch1.zen	FA/ISS	20000	30.0	3		7	0	0	29.94	100000	2000	Scale	0	1.1	0	0.01	0.89	0	0.01	0.042	0	1	1	0	1	33.494	166.142	0	1	33.494	166.142	1.6122	2.6645	1	0.9323	0.9882	0.9599	1	0.9826	0.9913	1.5212	2.6044	0.9515	0.022725	0.017102000000000003	0.0011420999999999998	0.0030510999999999997
95	TR1_2_W0001_P0154_T0001_R1_P1_K1_Ch2-Ch1.zen	20151203_SCC1gfpc_G2G1\MitoSys2\LSM\SCC1gfpc_G1\DE_W0001_P0048\DE_2_W0001_P0048_T0001\TR1_W0001_P0154\TR1_2_W0001_P0154_T0001_R1_P1_K1_Ch2-Ch1.zen	FA/ISS	20000	30.0	3		7	0	0	29.94	100000	2000	Scale	0	1.1	0	0.01	0.89	0	0.01	0.042	0	1	1	0	1	33.111	97.475	0	1	33.111	97.475	1.7442	2.0974	1	0.932	0.9807	0.956	1	0.9716	0.9857	1.6486	2.0117	0.9422	0.017897999999999997	0.012833	0.00083205	0.0040602
96	TR1_2_W0001_P0154_T0001_R1_P2_K1_Ch2-Ch1.zen	20151203_SCC1gfpc_G2G1\MitoSys2\LSM\SCC1gfpc_G1\DE_W0001_P0048\DE_2_W0001_P0048_T0001\TR1_W0001_P0154\TR1_2_W0001_P0154_T0001_R1_P2_K1_Ch2-Ch1.zen	FA/ISS	20000	30.0	3		7	0	0	29.94	100000	2000	Scale	0	1.1	0	0.01	0.89	0	0.01	0.042	0	1	1	0	1	32.193000000000005	106.98100000000001	0	1	32.193000000000005	106.98100000000001	1.1746	1.8729	1	0.9318	0.9826	0.9568	1	0.9744	0.9871	1.0997	1.8079	0.9444	0.017509999999999998	0.013911000000000001	0.0012933	0.0042885
97	TR1_2_W0001_P0154_T0001_R1_P3_K1_Ch2-Ch1.zen	20151203_SCC1gfpc_G2G1\MitoSys2\LSM\SCC1gfpc_G1\DE_W0001_P0048\DE_2_W0001_P0048_T0001\TR1_W0001_P0154\TR1_2_W0001_P0154_T0001_R1_P3_K1_Ch2-Ch1.zen	FA/ISS	20000	30.0	3		7	0	0	29.94	100000	2000	Scale	0	1.1	0	0.01	0.89	0	0.01	0.042	0	1	1	0	1	30.599	109.73899999999999	0	1	30.599	109.73899999999999	1.6334	2.2162	1	0.9255	0.9816	0.9532	1	0.9757	0.9878	1.5332	2.1373	0.9414	0.018192	0.0063328	0.0028119	0.0039033
98	TR1_2_W0001_P0154_T0001_R1_P4_K1_Ch2-Ch1.zen	20151203_SCC1gfpc_G2G1\MitoSys2\LSM\SCC1gfpc_G1\DE_W0001_P0048\DE_2_W0001_P0048_T0001\TR1_W0001_P0154\TR1_2_W0001_P0154_T0001_R1_P4_K1_Ch2-Ch1.zen	FA/ISS	20000	30.003	3		7	0	0	29.94	100000	2000	Scale	0	1.1	0	0.01	0.89	0	0.01	0.042	0	1	1	0	1	1.777	1.3619999999999999	0	1	1.777	1.3619999999999999	1.0342	1.0397	1	0.1457	0.1195	0.1312	1	0.8943	0.9456	0.1561	0.0953	0.1105	0.20398	0.1589	0.081094	0.11369000000000001
99	TR1_2_W0001_P0154_T0001_R1_P5_K1_Ch2-Ch1.zen	20151203_SCC1gfpc_G2G1\MitoSys2\LSM\SCC1gfpc_G1\DE_W0001_P0048\DE_2_W0001_P0048_T0001\TR1_W0001_P0154\TR1_2_W0001_P0154_T0001_R1_P5_K1_Ch2-Ch1.zen	FA/ISS	20000	30.000999999999998	3		7	0	0	29.94	100000	2000	Scale	0	1.1	0	0.01	0.89	0	0.01	0.042	0	1	1	0	1	1.87	2.439	0	1	1.87	2.439	1.0291	1.2242	1	0.1679	0.3971	0.2572	1	0.9365	0.9677	0.1784	0.4831	0.244	0.17731	0.10405	0.064558	0.070374
100	TR1_2_W0001_P0158_T0001_R1_P1_K1_Ch2-Ch1.zen	20151203_SCC1gfpc_G2G1\MitoSys2\LSM\SCC1gfpc_G1\DE_W0001_P0049\DE_2_W0001_P0049_T0001\TR1_W0001_P0158\TR1_2_W0001_P0158_T0001_R1_P1_K1_Ch2-Ch1.zen	FA/ISS	20000	30.0	3		7	0	0	29.94	100000	2000	Scale	0	1.1	0	0.01	0.89	0	0.01	0.042	0	1	1	0	1	31.427	88.415	0	1	31.427	88.415	2.1231	2.4565	1	0.9238	0.9776	0.9503	1	0.9704	0.9851	1.9973	2.3487	0.9359999999999999	0.025202000000000002	0.013452	0.0030318000000000003	0.0034101
101	TR1_2_W0001_P0158_T0001_R1_P2_K1_Ch2-Ch1.zen	20151203_SCC1gfpc_G2G1\MitoSys2\LSM\SCC1gfpc_G1\DE_W0001_P0049\DE_2_W0001_P0049_T0001\TR1_W0001_P0158\TR1_2_W0001_P0158_T0001_R1_P2_K1_Ch2-Ch1.zen	FA/ISS	20000	30.0	3		7	0	0	29.94	100000	2000	Scale	0	1.1	0	0.01	0.89	0	0.01	0.042	0	1	1	0	1	25.989	79.844	0	1	25.989	79.844	1.6107	3.2381	1	0.9143	0.9747	0.9440000000000001	1	0.971	0.9854	1.4961	3.1082	0.93	0.02562	0.018090000000000002	0.0025123000000000003	0.0062913000000000005
102	TR1_2_W0001_P0158_T0001_R1_P3_K1_Ch2-Ch1.zen	20151203_SCC1gfpc_G2G1\MitoSys2\LSM\SCC1gfpc_G1\DE_W0001_P0049\DE_2_W0001_P0049_T0001\TR1_W0001_P0158\TR1_2_W0001_P0158_T0001_R1_P3_K1_Ch2-Ch1.zen	FA/ISS	20000	30.0	3		7	0	0	29.94	100000	2000	Scale	0	1.1	0	0.01	0.89	0	0.01	0.042	0	1	1	0	1	27.316	77.165	0	1	27.316	77.165	1.7669	2.4912	1	0.9179999999999999	0.9745	0.9458	1	0.9694	0.9846	1.6502	2.3776	0.9309999999999999	0.027103	0.014544999999999999	0.00054455	0.0055537
103	TR1_2_W0001_P0158_T0001_R1_P4_K1_Ch2-Ch1.zen	20151203_SCC1gfpc_G2G1\MitoSys2\LSM\SCC1gfpc_G1\DE_W0001_P0049\DE_2_W0001_P0049_T0001\TR1_W0001_P0158\TR1_2_W0001_P0158_T0001_R1_P4_K1_Ch2-Ch1.zen	FA/ISS	20000	30.0	3		7	0	0	29.94	100000	2000	Scale	0	1.1	0	0.01	0.89	0	0.01	0.042	0	1	1	0	1	1.6440000000000001	1.7169999999999999	0	1	1.6440000000000001	1.7169999999999999	1.0951	1.1636	1	0.1096	0.2201	0.1521	1	0.9195	0.9589	0.1313	0.2239	0.1389	0.27437	0.19702	0.06321	0.1225
104	TR1_2_W0001_P0158_T0001_R1_P5_K1_Ch2-Ch1.zen	20151203_SCC1gfpc_G2G1\MitoSys2\LSM\SCC1gfpc_G1\DE_W0001_P0049\DE_2_W0001_P0049_T0001\TR1_W0001_P0158\TR1_2_W0001_P0158_T0001_R1_P5_K1_Ch2-Ch1.zen	FA/ISS	20000	30.0	3		7	0	0	29.94	100000	2000	Scale	0	1.1	0	0.01	0.89	0	0.01	0.042	0	1	1	0	1	1.4040000000000001	1.402	0	1	1.4040000000000001	1.402	1.0579	1.1812	1	0.0481	0.1308	0.0778	1	0.9182	0.9582	0.0559	0.1554	0.0689	0.2593	0.17565	0.053786	0.11740999999999999
105	TR1_2_W0001_P0181_T0001_R1_P1_K1_Ch2-Ch1.zen	20151203_SCC1gfpc_G2G1\MitoSys2\LSM\SCC1gfpc_G1\DE_W0001_P0056\DE_2_W0001_P0056_T0001\TR1_W0001_P0181\TR1_2_W0001_P0181_T0001_R1_P1_K1_Ch2-Ch1.zen	FA/ISS	20000	30.0	3		7	0	0	29.94	100000	2000	Scale	0	1.1	0	0.01	0.89	0	0.01	0.042	0	1	1	0	1	17.058	44.073	0	1	17.058	44.073	2.4971	2.9106	1	0.8621	0.9544	0.907	1	0.9675	0.9836	2.2403	2.7279	0.8918	0.038206	0.029005	0.0025256	0.010556999999999999
106	TR1_2_W0001_P0181_T0001_R1_P2_K1_Ch2-Ch1.zen	20151203_SCC1gfpc_G2G1\MitoSys2\LSM\SCC1gfpc_G1\DE_W0001_P0056\DE_2_W0001_P0056_T0001\TR1_W0001_P0181\TR1_2_W0001_P0181_T0001_R1_P2_K1_Ch2-Ch1.zen	FA/ISS	20000	30.0	3		7	0	0	29.94	100000	2000	Scale	0	1.1	0	0.01	0.89	0	0.01	0.042	0	1	1	0	1	17.715	71.559	0	1	17.715	71.559	1.4245	1.9874	1	0.8768	0.9737	0.9239	1	0.9789	0.9894	1.2719	1.9104	0.914	0.030205000000000003	0.032158	0.001984	0.0064101
107	TR1_2_W0001_P0181_T0001_R1_P3_K1_Ch2-Ch1.zen	20151203_SCC1gfpc_G2G1\MitoSys2\LSM\SCC1gfpc_G1\DE_W0001_P0056\DE_2_W0001_P0056_T0001\TR1_W0001_P0181\TR1_2_W0001_P0181_T0001_R1_P3_K1_Ch2-Ch1.zen	FA/ISS	20000	30.0	3		7	0	0	29.94	100000	2000	Scale	0	1.1	0	0.01	0.89	0	0.01	0.042	0	1	1	0	1	9.367	49.152	0	1	9.367	49.152	1.2071	1.7399	1	0.7755	0.9620000000000001	0.8637	1	0.9836	0.9918	0.9571	1.6623	0.8565	0.013349000000000001	0.02883	0.00020885	0.004240399999999999
108	TR1_2_W0001_P0181_T0001_R1_P4_K1_Ch2-Ch1.zen	20151203_SCC1gfpc_G2G1\MitoSys2\LSM\SCC1gfpc_G1\DE_W0001_P0056\DE_2_W0001_P0056_T0001\TR1_W0001_P0181\TR1_2_W0001_P0181_T0001_R1_P4_K1_Ch2-Ch1.zen	FA/ISS	20000	30.0	3		7	0	0	29.94	100000	2000	Scale	0	1.1	0	0.01	0.89	0	0.01	0.042	0	1	1	0	1	1.9869999999999999	1.5390000000000001	0	1	1.9869999999999999	1.5390000000000001	1.1521	1.1428	1	0.1959	0.175	0.1847	1	0.8957	0.9464	0.2606	0.1801	0.161	0.17987	0.090236	0.061377	0.09543099999999999
109	TR1_2_W0001_P0181_T0001_R1_P5_K1_Ch2-Ch1.zen	20151203_SCC1gfpc_G2G1\MitoSys2\LSM\SCC1gfpc_G1\DE_W0001_P0056\DE_2_W0001_P0056_T0001\TR1_W0001_P0181\TR1_2_W0001_P0181_T0001_R1_P5_K1_Ch2-Ch1.zen	FA/ISS	20000	30.0	3		7	0	0	29.94	100000	2000	Scale	0	1.1	0	0.01	0.89	0	0.01	0.042	0	1	1	0	1	1.98	3.49	0	1	1.98	3.49	1.0814	0.9854	1	0.1948	0.5521	0.3256	1	0.9534	0.9764	0.2241	0.504	0.3152	0.10365	0.11315	0.0069012	0.09263099999999999
110	TR1_2_W0001_P0177_T0001_R1_P1_K1_Ch2-Ch1.zen	20151203_SCC1gfpc_G2G1\MitoSys2\LSM\SCC1gfpc_G1\DE_W0001_P0057\DE_2_W0001_P0057_T0001\TR1_W0001_P0177\TR1_2_W0001_P0177_T0001_R1_P1_K1_Ch2-Ch1.zen	FA/ISS	20000	30.0	3		7	0	0	29.94	100000	2000	Scale	0	1.1	0	0.01	0.89	0	0.01	0.042	0	1	1	0	1	19.660999999999998	88.32799999999999	0	1	19.660999999999998	88.32799999999999	1.6648	1.9887	1	0.883	0.9775	0.929	1	0.981	0.9904	1.5029	1.9187	0.92	0.029851	0.0095647	0.0058866000000000005	0.0052767
111	TR1_2_W0001_P0177_T0001_R1_P2_K1_Ch2-Ch1.zen	20151203_SCC1gfpc_G2G1\MitoSys2\LSM\SCC1gfpc_G1\DE_W0001_P0057\DE_2_W0001_P0057_T0001\TR1_W0001_P0177\TR1_2_W0001_P0177_T0001_R1_P2_K1_Ch2-Ch1.zen	FA/ISS	20000	30.0	3		7	0	0	29.94	100000	2000	Scale	0	1.1	0	0.01	0.89	0	0.01	0.042	0	1	1	0	1	19.745	103.74	0	1	19.745	103.74	1.5676	2.7389	1	0.8886	0.9807	0.9335	1	0.9831	0.9915	1.4215	2.6628	0.9255	0.03098	0.025086	0.0016012	0.0059686999999999995
112	TR1_2_W0001_P0177_T0001_R1_P3_K1_Ch2-Ch1.zen	20151203_SCC1gfpc_G2G1\MitoSys2\LSM\SCC1gfpc_G1\DE_W0001_P0057\DE_2_W0001_P0057_T0001\TR1_W0001_P0177\TR1_2_W0001_P0177_T0001_R1_P3_K1_Ch2-Ch1.zen	FA/ISS	20000	30.0	3		7	0	0	29.94	100000	2000	Scale	0	1.1	0	0.01	0.89	0	0.01	0.042	0	1	1	0	1	21.526	116.459	0	1	21.526	116.459	1.6085	2.4417	1	0.8969	0.9833	0.9391	1	0.9840000000000001	0.992	1.4709999999999999	2.3789	0.9315	0.031152	0.019441999999999997	0.0041251000000000005	0.0029704
113	TR1_2_W0001_P0177_T0001_R1_P4_K1_Ch2-Ch1.zen	20151203_SCC1gfpc_G2G1\MitoSys2\LSM\SCC1gfpc_G1\DE_W0001_P0057\DE_2_W0001_P0057_T0001\TR1_W0001_P0177\TR1_2_W0001_P0177_T0001_R1_P4_K1_Ch2-Ch1.zen	FA/ISS	20000	30.0	3		7	0	0	29.94	100000	2000	Scale	0	1.1	0	0.01	0.89	0	0.01	0.042	0	1	1	0	1	2.086	4.071000000000001	0	1	2.086	4.071000000000001	1.1807	1.0390000000000001	1	0.21899999999999997	0.6043	0.3622	1	0.9576	0.9786	0.2974	0.5954	0.3522	0.15852	0.13873	0.011417	0.060065999999999994
114	TR1_2_W0001_P0177_T0001_R1_P5_K1_Ch2-Ch1.zen	20151203_SCC1gfpc_G2G1\MitoSys2\LSM\SCC1gfpc_G1\DE_W0001_P0057\DE_2_W0001_P0057_T0001\TR1_W0001_P0177\TR1_2_W0001_P0177_T0001_R1_P5_K1_Ch2-Ch1.zen	FA/ISS	20000	30.000999999999998	3		7	0	0	29.94	100000	2000	Scale	0	1.1	0	0.01	0.89	0	0.01	0.042	0	1	1	0	1	2.28	6.207999999999999	0	1	2.28	6.207999999999999	1.215	1.0238	1	0.2626	0.7311	0.4359	1	0.9695	0.9847	0.3654	0.7219	0.428	0.15125999999999998	0.10064	0.01746	0.035033
115	TR1_2_W0001_P0173_T0001_R1_P1_K1_Ch2-Ch1.zen	20151203_SCC1gfpc_G2G1\MitoSys2\LSM\SCC1gfpc_G1\DE_W0001_P0058\DE_2_W0001_P0058_T0001\TR1_W0001_P0173\TR1_2_W0001_P0173_T0001_R1_P1_K1_Ch2-Ch1.zen	FA/ISS	20000	30.0	3		7	0	0	29.94	100000	2000	Scale	0	1.1	0	0.01	0.89	0	0.01	0.042	0	1	1	0	1	19.512	50.29	0	1	19.512	50.29	1.8626	2.8080000000000003	1	0.8826	0.9608	0.9208	1	0.9670000000000001	0.9834	1.6871	2.6516	0.9052	0.025351	0.028950999999999998	0.0010279999999999998	0.009583
116	TR1_2_W0001_P0173_T0001_R1_P2_K1_Ch2-Ch1.zen	20151203_SCC1gfpc_G2G1\MitoSys2\LSM\SCC1gfpc_G1\DE_W0001_P0058\DE_2_W0001_P0058_T0001\TR1_W0001_P0173\TR1_2_W0001_P0173_T0001_R1_P2_K1_Ch2-Ch1.zen	FA/ISS	20000	30.0	3		7	0	0	29.94	100000	2000	Scale	0	1.1	0	0.01	0.89	0	0.01	0.042	0	1	1	0	1	24.519000000000002	55.422	0	1	24.519000000000002	55.422	1.7192	3.2089	1	0.9082	0.9637	0.9355	1	0.9612	0.9804	1.5906	3.0299	0.9168	0.033253	0.019158	0.005222699999999999	0.0081628
117	TR1_2_W0001_P0173_T0001_R1_P3_K1_Ch2-Ch1.zen	20151203_SCC1gfpc_G2G1\MitoSys2\LSM\SCC1gfpc_G1\DE_W0001_P0058\DE_2_W0001_P0058_T0001\TR1_W0001_P0173\TR1_2_W0001_P0173_T0001_R1_P3_K1_Ch2-Ch1.zen	FA/ISS	20000	30.0	3		7	0	0	29.94	100000	2000	Scale	0	1.1	0	0.01	0.89	0	0.01	0.042	0	1	1	0	1	20.022000000000002	52.177	0	1	20.022000000000002	52.177	1.8319999999999999	2.8132	1	0.8857	0.9605	0.9223	1	0.9662	0.9829	1.6637	2.653	0.9063	0.042082	0.019795	0.005578100000000001	0.006689
118	TR1_2_W0001_P0173_T0001_R1_P4_K1_Ch2-Ch1.zen	20151203_SCC1gfpc_G2G1\MitoSys2\LSM\SCC1gfpc_G1\DE_W0001_P0058\DE_2_W0001_P0058_T0001\TR1_W0001_P0173\TR1_2_W0001_P0173_T0001_R1_P4_K1_Ch2-Ch1.zen	FA/ISS	20000	30.0	3		7	0	0	29.94	100000	2000	Scale	0	1.1	0	0.01	0.89	0	0.01	0.042	0	1	1	0	1	1.867	1.7080000000000002	0	1	1.867	1.7080000000000002	1.1142	1.2037	1	0.1649	0.2218	0.1909	1	0.9107	0.9543	0.2085	0.2633	0.1723	0.1323	0.10585	0.0032042999999999998	0.10958
119	TR1_2_W0001_P0173_T0001_R1_P5_K1_Ch2-Ch1.zen	20151203_SCC1gfpc_G2G1\MitoSys2\LSM\SCC1gfpc_G1\DE_W0001_P0058\DE_2_W0001_P0058_T0001\TR1_W0001_P0173\TR1_2_W0001_P0173_T0001_R1_P5_K1_Ch2-Ch1.zen	FA/ISS	20000	30.0	3		7	0	0	29.94	100000	2000	Scale	0	1.1	0	0.01	0.89	0	0.01	0.042	0	1	1	0	1	2.444	3.6319999999999997	0	1	2.444	3.6319999999999997	1.1051	0.9642	1	0.2998	0.5674	0.41200000000000003	1	0.9448	0.972	0.35600000000000004	0.4975	0.3967	0.13924	0.10041	0.021897	0.06624
120	TR1_2_W0001_P0169_T0001_R1_P1_K1_Ch2-Ch1.zen	20151203_SCC1gfpc_G2G1\MitoSys2\LSM\SCC1gfpc_G1\DE_W0001_P0059\DE_2_W0001_P0059_T0001\TR1_W0001_P0169\TR1_2_W0001_P0169_T0001_R1_P1_K1_Ch2-Ch1.zen	FA/ISS	20000	30.0	3		7	0	0	29.94	100000	2000	Scale	0	1.1	0	0.01	0.89	0	0.01	0.042	0	1	1	0	1	29.296999999999997	145.155	0	1	29.296999999999997	145.155	1.8686	2.7174	1	0.9228	0.9861	0.9539	1	0.9823	0.9911	1.7547	2.6482	0.9454	0.020643	0.016891999999999997	0.00026729	0.0036393999999999997
121	TR1_2_W0001_P0169_T0001_R1_P2_K1_Ch2-Ch1.zen	20151203_SCC1gfpc_G2G1\MitoSys2\LSM\SCC1gfpc_G1\DE_W0001_P0059\DE_2_W0001_P0059_T0001\TR1_W0001_P0169\TR1_2_W0001_P0169_T0001_R1_P2_K1_Ch2-Ch1.zen	FA/ISS	20000	30.0	3		7	0	0	29.94	100000	2000	Scale	0	1.1	0	0.01	0.89	0	0.01	0.042	0	1	1	0	1	28.331999999999997	123.421	0	1	28.331999999999997	123.421	1.8566	3.3809	1	0.9169	0.9829	0.9493	1	0.9799	0.9899	1.7311	3.2862	0.9396	0.01998	0.020049	0.00094684	0.0043389
122	TR1_2_W0001_P0169_T0001_R1_P3_K1_Ch2-Ch1.zen	20151203_SCC1gfpc_G2G1\MitoSys2\LSM\SCC1gfpc_G1\DE_W0001_P0059\DE_2_W0001_P0059_T0001\TR1_W0001_P0169\TR1_2_W0001_P0169_T0001_R1_P3_K1_Ch2-Ch1.zen	FA/ISS	20000	30.0	3		7	0	0	29.94	100000	2000	Scale	0	1.1	0	0.01	0.89	0	0.01	0.042	0	1	1	0	1	28.094	137.29399999999998	0	1	28.094	137.29399999999998	2.441	3.3662	1	0.9136	0.985	0.9486	1	0.9826	0.9913	2.2824	3.2805	0.9402	0.033285	0.017856999999999998	0.0018182000000000003	0.004185800000000001
123	TR1_2_W0001_P0169_T0001_R1_P4_K1_Ch2-Ch1.zen	20151203_SCC1gfpc_G2G1\MitoSys2\LSM\SCC1gfpc_G1\DE_W0001_P0059\DE_2_W0001_P0059_T0001\TR1_W0001_P0169\TR1_2_W0001_P0169_T0001_R1_P4_K1_Ch2-Ch1.zen	FA/ISS	20000	30.0	3		7	0	0	29.94	100000	2000	Scale	0	1.1	0	0.01	0.89	0	0.01	0.042	0	1	1	0	1	1.9969999999999999	1.9069999999999998	0	1	1.9969999999999999	1.9069999999999998	1.2151	1.037	1	0.1961	0.2774	0.2313	1	0.9144	0.9562	0.2826	0.2382	0.2121	0.27045	0.1456	0.075086	0.14603
124	TR1_2_W0001_P0169_T0001_R1_P5_K1_Ch2-Ch1.zen	20151203_SCC1gfpc_G2G1\MitoSys2\LSM\SCC1gfpc_G1\DE_W0001_P0059\DE_2_W0001_P0059_T0001\TR1_W0001_P0169\TR1_2_W0001_P0169_T0001_R1_P5_K1_Ch2-Ch1.zen	FA/ISS	20000	30.000999999999998	3		7	0	0	29.94	100000	2000	Scale	0	1.1	0	0.01	0.89	0	0.01	0.042	0	1	1	0	1	2.18	2.0340000000000003	0	1	2.18	2.0340000000000003	1.2245	1.2593	1	0.233	0.3091	0.2664	1	0.9134	0.9557	0.3285	0.3853	0.2449	0.1418	0.10765	0.047889999999999995	0.10536
125	TR1_2_W0001_P0165_T0001_R1_P1_K1_Ch2-Ch1.zen	20151203_SCC1gfpc_G2G1\MitoSys2\LSM\SCC1gfpc_G1\DE_W0001_P0060\DE_2_W0001_P0060_T0001\TR1_W0001_P0165\TR1_2_W0001_P0165_T0001_R1_P1_K1_Ch2-Ch1.zen	FA/ISS	20000	30.0	3		7	0	0	29.94	100000	2000	Scale	0	1.1	0	0.01	0.89	0	0.01	0.042	0	1	1	0	1	53.049	84.33200000000001	0	1	53.049	84.33200000000001	1.5662	2.2453	1	0.9575	0.9769	0.9671	1	0.9461	0.9727	1.5107	2.1011	0.9404	0.017159	0.006758	0.0020861	0.0044216
126	TR1_2_W0001_P0165_T0001_R1_P2_K1_Ch2-Ch1.zen	20151203_SCC1gfpc_G2G1\MitoSys2\LSM\SCC1gfpc_G1\DE_W0001_P0060\DE_2_W0001_P0060_T0001\TR1_W0001_P0165\TR1_2_W0001_P0165_T0001_R1_P2_K1_Ch2-Ch1.zen	FA/ISS	20000	30.0	3		7	0	0	29.94	100000	2000	Scale	0	1.1	0	0.01	0.89	0	0.01	0.042	0	1	1	0	1	44.924	70.282	0	1	44.924	70.282	1.5634	2.2293	1	0.9492	0.9718	0.9604	1	0.945	0.9721	1.4964	2.0751	0.9332	0.019972	0.0079896	0.0029185	0.0040113
127	TR1_2_W0001_P0165_T0001_R1_P3_K1_Ch2-Ch1.zen	20151203_SCC1gfpc_G2G1\MitoSys2\LSM\SCC1gfpc_G1\DE_W0001_P0060\DE_2_W0001_P0060_T0001\TR1_W0001_P0165\TR1_2_W0001_P0165_T0001_R1_P3_K1_Ch2-Ch1.zen	FA/ISS	20000	30.0	3		7	0	0	29.94	100000	2000	Scale	0	1.1	0	0.01	0.89	0	0.01	0.042	0	1	1	0	1	46.681999999999995	94.619	0	1	46.681999999999995	94.619	1.605	2.2922	1	0.9518	0.9795	0.9655	1	0.9579	0.9787	1.541	2.1731	0.9448	0.016977000000000003	0.010383	0.0010567	0.0040265
128	TR1_2_W0001_P0165_T0001_R1_P4_K1_Ch2-Ch1.zen	20151203_SCC1gfpc_G2G1\MitoSys2\LSM\SCC1gfpc_G1\DE_W0001_P0060\DE_2_W0001_P0060_T0001\TR1_W0001_P0165\TR1_2_W0001_P0165_T0001_R1_P4_K1_Ch2-Ch1.zen	FA/ISS	20000	30.0	3		7	0	0	29.94	100000	2000	Scale	0	1.1	0	0.01	0.89	0	0.01	0.042	0	1	1	0	1	3.154	5.572	0	1	3.154	5.572	1.2714	1.1008	1	0.4108	0.7014	0.5365	1	0.9541	0.9768	0.5829	0.7381	0.5216	0.089612	0.076951	0.020935	0.035148
129	TR1_2_W0001_P0165_T0001_R1_P5_K1_Ch2-Ch1.zen	20151203_SCC1gfpc_G2G1\MitoSys2\LSM\SCC1gfpc_G1\DE_W0001_P0060\DE_2_W0001_P0060_T0001\TR1_W0001_P0165\TR1_2_W0001_P0165_T0001_R1_P5_K1_Ch2-Ch1.zen	FA/ISS	20000	30.0	3		7	0	0	29.94	100000	2000	Scale	0	1.1	0	0.01	0.89	0	0.01	0.042	0	1	1	0	1	2.7289999999999996	9.217	0	1	2.7289999999999996	9.217	0.9666	0.8582	1	0.3427	0.7859999999999999	0.5154	1	0.9726	0.9862	0.3077	0.6293	0.5075	0.038114	0.12495	0.017404	0.060915
130	TR1_2_W0001_P0011_T0001_R1_P1_K1_Ch2-Ch1.zen	20151203_SCC1gfpc_G2G1\MitoSys2\LSM\SCC1gfpc_G2\DE_W0001_P0001\DE_2_W0001_P0001_T0002\TR1_W0001_P0011\TR1_2_W0001_P0011_T0001_R1_P1_K1_Ch2-Ch1.zen	FA/ISS	20000	30.0	3		7	0	0	29.94	100000	2000	Scale	0	1.1	0	0.01	0.89	0	0.01	0.042	0	1	1	0	1	26.445999999999998	114.212	0	1	26.445999999999998	114.212	2.1719999999999997	2.5201	1	0.9114	0.9824	0.9462	1	0.9804	0.9902	2.0239	2.4407	0.9368	0.019573	0.019103	0.002069	0.0036536000000000003
131	TR1_2_W0001_P0011_T0001_R1_P2_K1_Ch2-Ch1.zen	20151203_SCC1gfpc_G2G1\MitoSys2\LSM\SCC1gfpc_G2\DE_W0001_P0001\DE_2_W0001_P0001_T0002\TR1_W0001_P0011\TR1_2_W0001_P0011_T0001_R1_P2_K1_Ch2-Ch1.zen	FA/ISS	20000	30.0	3		7	0	0	29.94	100000	2000	Scale	0	1.1	0	0.01	0.89	0	0.01	0.042	0	1	1	0	1	30.029	114.95200000000001	0	1	30.029	114.95200000000001	2.3356	2.7038	1	0.9224	0.9829	0.9521	1	0.978	0.9889	2.2005	2.6146	0.9415	0.022639	0.017418	0.00094508	0.0040374
132	TR1_2_W0001_P0011_T0001_R1_P3_K1_Ch2-Ch1.zen	20151203_SCC1gfpc_G2G1\MitoSys2\LSM\SCC1gfpc_G2\DE_W0001_P0001\DE_2_W0001_P0001_T0002\TR1_W0001_P0011\TR1_2_W0001_P0011_T0001_R1_P3_K1_Ch2-Ch1.zen	FA/ISS	20000	30.0	3		7	0	0	29.94	100000	2000	Scale	0	1.1	0	0.01	0.89	0	0.01	0.042	0	1	1	0	1	30.683000000000003	96.40299999999999	0	1	30.683000000000003	96.40299999999999	2.2953	2.5553	1	0.9232	0.9793	0.9508	1	0.9732	0.9865	2.1618	2.4507	0.9379	0.025758	0.018680000000000002	0.0028936	0.005414899999999999
133	TR1_2_W0001_P0011_T0001_R1_P4_K1_Ch2-Ch1.zen	20151203_SCC1gfpc_G2G1\MitoSys2\LSM\SCC1gfpc_G2\DE_W0001_P0001\DE_2_W0001_P0001_T0002\TR1_W0001_P0011\TR1_2_W0001_P0011_T0001_R1_P4_K1_Ch2-Ch1.zen	FA/ISS	20000	30.0	3		7	0	0	29.94	100000	2000	Scale	0	1.1	0	0.01	0.89	0	0.01	0.042	0	1	1	0	1	1.589	1.382	0	1	1.589	1.382	1.0984	1.1288	1	0.0945	0.1262	0.1077	1	0.9065	0.9521	0.1192	0.1265	0.0931	0.23148000000000002	0.19244	0.10437	0.14294
134	TR1_2_W0001_P0011_T0001_R1_P5_K1_Ch2-Ch1.zen	20151203_SCC1gfpc_G2G1\MitoSys2\LSM\SCC1gfpc_G2\DE_W0001_P0001\DE_2_W0001_P0001_T0002\TR1_W0001_P0011\TR1_2_W0001_P0011_T0001_R1_P5_K1_Ch2-Ch1.zen	FA/ISS	20000	30.000999999999998	3		7	0	0	29.94	100000	2000	Scale	0	1.1	0	0.01	0.89	0	0.01	0.042	0	1	1	0	1	1.891	1.321	0	1	1.891	1.321	1.0715	1.1425	1	0.172	0.1035	0.1322	1	0.8842	0.9403	0.1971	0.10300000000000001	0.1074	0.19075	0.10800000000000001	0.11066	0.1645
135	TR1_2_W0001_P0021_T0001_R1_P1_K1_Ch2-Ch1.zen	20151203_SCC1gfpc_G2G1\MitoSys2\LSM\SCC1gfpc_G2\DE_W0001_P0001\DE_2_W0001_P0001_T0003\TR1_W0001_P0021\TR1_2_W0001_P0021_T0001_R1_P1_K1_Ch2-Ch1.zen	FA/ISS	20000	30.0	3		7	0	0	29.94	100000	2000	Scale	0	1.1	0	0.01	0.89	0	0.01	0.042	0	1	1	0	1	39.399	89.711	0	1	39.399	89.711	2.4155	2.8080000000000003	1	0.94	0.9778	0.9587	1	0.9631	0.9814	2.3079	2.6664	0.9406	0.021149	0.015543000000000001	0.0032125	0.0062453000000000005
136	TR1_2_W0001_P0021_T0001_R1_P2_K1_Ch2-Ch1.zen	20151203_SCC1gfpc_G2G1\MitoSys2\LSM\SCC1gfpc_G2\DE_W0001_P0001\DE_2_W0001_P0001_T0003\TR1_W0001_P0021\TR1_2_W0001_P0021_T0001_R1_P2_K1_Ch2-Ch1.zen	FA/ISS	20000	30.0	3		7	0	0	29.94	100000	2000	Scale	0	1.1	0	0.01	0.89	0	0.01	0.042	0	1	1	0	1	26.343000000000004	61.568999999999996	0	1	26.343000000000004	61.568999999999996	1.3308	2.0332	1	0.9163	0.9683	0.9419	1	0.9625	0.9811	1.2324	1.9193	0.9238	0.031806	0.009210700000000002	0.005226	0.006247399999999999
137	TR1_2_W0001_P0021_T0001_R1_P3_K1_Ch2-Ch1.zen	20151203_SCC1gfpc_G2G1\MitoSys2\LSM\SCC1gfpc_G2\DE_W0001_P0001\DE_2_W0001_P0001_T0003\TR1_W0001_P0021\TR1_2_W0001_P0021_T0001_R1_P3_K1_Ch2-Ch1.zen	FA/ISS	20000	30.0	3		7	0	0	29.94	100000	2000	Scale	0	1.1	0	0.01	0.89	0	0.01	0.042	0	1	1	0	1	10.655999999999999	44.343	0	1	10.655999999999999	44.343	1.6697	2.9808	1	0.7951	0.9540000000000001	0.8708	1	0.9785	0.9892	1.3862	2.8312	0.8612	0.078345	0.035786	0.0059061999999999995	0.007747800000000001
138	TR1_2_W0001_P0021_T0001_R1_P4_K1_Ch2-Ch1.zen	20151203_SCC1gfpc_G2G1\MitoSys2\LSM\SCC1gfpc_G2\DE_W0001_P0001\DE_2_W0001_P0001_T0003\TR1_W0001_P0021\TR1_2_W0001_P0021_T0001_R1_P4_K1_Ch2-Ch1.zen	FA/ISS	20000	30.000999999999998	3		7	0	0	29.94	100000	2000	Scale	0	1.1	0	0.01	0.89	0	0.01	0.042	0	1	1	0	1	1.494	1.274	0	1	1.494	1.274	1.4919	1.2562	1	0.0708	0.0861	0.0666	1	0.903	0.9502	0.1412	0.0921	0.0542	0.2757	0.39935	0.12274000000000002	0.37156
139	TR1_2_W0001_P0021_T0001_R1_P5_K1_Ch2-Ch1.zen	20151203_SCC1gfpc_G2G1\MitoSys2\LSM\SCC1gfpc_G2\DE_W0001_P0001\DE_2_W0001_P0001_T0003\TR1_W0001_P0021\TR1_2_W0001_P0021_T0001_R1_P5_K1_Ch2-Ch1.zen	FA/ISS	20000	30.0	3		7	0	0	29.94	100000	2000	Scale	0	1.1	0	0.01	0.89	0	0.01	0.042	0	1	1	0	1	1.726	1.222	0	1	1.726	1.222	1.1313	1.1783	1	0.1303	0.0713	0.0956	1	0.8855	0.941	0.1748	0.0766	0.0743	0.23540999999999998	0.16971	0.10192000000000001	0.14562999999999998
140	TR1_2_W0001_P0031_T0001_R1_P1_K1_Ch2-Ch1.zen	20151203_SCC1gfpc_G2G1\MitoSys2\LSM\SCC1gfpc_G2\DE_W0001_P0001\DE_2_W0001_P0001_T0004\TR1_W0001_P0031\TR1_2_W0001_P0031_T0001_R1_P1_K1_Ch2-Ch1.zen	FA/ISS	20000	30.0	3		7	0	0	29.94	100000	2000	Scale	0	1.1	0	0.01	0.89	0	0.01	0.042	0	1	1	0	1	37.376999999999995	99.179	0	1	37.376999999999995	99.179	1.3221	2.1247	1	0.9408	0.9806	0.9605	1	0.9672	0.9835	1.2525	2.0355	0.9444	0.027525	0.012181	0.0046927	0.0036826999999999997
141	TR1_2_W0001_P0031_T0001_R1_P2_K1_Ch2-Ch1.zen	20151203_SCC1gfpc_G2G1\MitoSys2\LSM\SCC1gfpc_G2\DE_W0001_P0001\DE_2_W0001_P0001_T0004\TR1_W0001_P0031\TR1_2_W0001_P0031_T0001_R1_P2_K1_Ch2-Ch1.zen	FA/ISS	20000	30.0	3		7	0	0	29.94	100000	2000	Scale	0	1.1	0	0.01	0.89	0	0.01	0.042	0	1	1	0	1	28.838	67.825	0	1	28.838	67.825	1.2734	1.6069	1	0.9233	0.9723	0.9475	1	0.9639	0.9818	1.1855	1.5183	0.93	0.023435	0.005494	0.0060261	0.0038821
142	TR1_2_W0001_P0031_T0001_R1_P3_K1_Ch2-Ch1.zen	20151203_SCC1gfpc_G2G1\MitoSys2\LSM\SCC1gfpc_G2\DE_W0001_P0001\DE_2_W0001_P0001_T0004\TR1_W0001_P0031\TR1_2_W0001_P0031_T0001_R1_P3_K1_Ch2-Ch1.zen	FA/ISS	20000	30.0	3		7	0	0	29.94	100000	2000	Scale	0	1.1	0	0.01	0.89	0	0.01	0.042	0	1	1	0	1	35.891	61.5	0	1	35.891	61.5	2.3812	3.6198	1	0.9357	0.9645	0.95	1	0.9463	0.9728	2.2683	3.3559	0.9237	0.025203	0.014658000000000001	0.0062609	0.009653
143	TR1_2_W0001_P0031_T0001_R1_P4_K1_Ch2-Ch1.zen	20151203_SCC1gfpc_G2G1\MitoSys2\LSM\SCC1gfpc_G2\DE_W0001_P0001\DE_2_W0001_P0001_T0004\TR1_W0001_P0031\TR1_2_W0001_P0031_T0001_R1_P4_K1_Ch2-Ch1.zen	FA/ISS	20000	30.0	3		7	0	0	29.94	100000	2000	Scale	0	1.1	0	0.01	0.89	0	0.01	0.042	0	1	1	0	1	1.87	1.916	0	1	1.87	1.916	1.2414	1.4331	1	0.1633	0.2746	0.2112	1	0.9197	0.9590000000000001	0.2575	0.4352	0.1947	0.25137	0.16697	0.019967	0.10041
144	TR1_2_W0001_P0031_T0001_R1_P5_K1_Ch2-Ch1.zen	20151203_SCC1gfpc_G2G1\MitoSys2\LSM\SCC1gfpc_G2\DE_W0001_P0001\DE_2_W0001_P0001_T0004\TR1_W0001_P0031\TR1_2_W0001_P0031_T0001_R1_P5_K1_Ch2-Ch1.zen	FA/ISS	20000	30.0	3		7	0	0	29.94	100000	2000	Scale	0	1.1	0	0.01	0.89	0	0.01	0.042	0	1	1	0	1	1.5730000000000002	1.245	0	1	1.5730000000000002	1.245	1.0615	1.2185	1	0.091	0.0794	0.0838	1	0.8971	0.9472	0.1051	0.0984	0.0679	0.35879	0.16365	0.015665000000000002	0.2005
145	TR1_2_W0001_P0002_T0001_R1_P1_K1_Ch2-Ch1.zen	20151203_SCC1gfpc_G2G1\MitoSys2\LSM\SCC1gfpc_G2\DE_W0002_P0001\DE_2_W0002_P0001_T0001\TR1_W0001_P0002\TR1_2_W0001_P0002_T0001_R1_P1_K1_Ch2-Ch1.zen	FA/ISS	20000	30.0	3		7	0	0	29.94	100000	2000	Scale	0	1.1	0	0.01	0.89	0	0.01	0.042	0	1	1	0	1	36.111	144.736	0	1	36.111	144.736	2.6762	2.8311	1	0.9297	0.9852	0.9570000000000001	1	0.9790000000000001	0.9895	2.5395	2.7424	0.9469	0.022133	0.0082427	0.0048792	0.0049693
146	TR1_2_W0001_P0002_T0001_R1_P2_K1_Ch2-Ch1.zen	20151203_SCC1gfpc_G2G1\MitoSys2\LSM\SCC1gfpc_G2\DE_W0002_P0001\DE_2_W0002_P0001_T0001\TR1_W0001_P0002\TR1_2_W0001_P0002_T0001_R1_P2_K1_Ch2-Ch1.zen	FA/ISS	20000	30.0	3		7	0	0	29.94	100000	2000	Scale	0	1.1	0	0.01	0.89	0	0.01	0.042	0	1	1	0	1	38.527	137.093	0	1	38.527	137.093	2.8357	4.1488	1	0.9371	0.9843	0.9604	1	0.9755	0.9877	2.7076	4.0173	0.9485	0.024361	0.01755	0.0013725	0.0044061000000000005
147	TR1_2_W0001_P0002_T0001_R1_P3_K1_Ch2-Ch1.zen	20151203_SCC1gfpc_G2G1\MitoSys2\LSM\SCC1gfpc_G2\DE_W0002_P0001\DE_2_W0002_P0001_T0001\TR1_W0001_P0002\TR1_2_W0001_P0002_T0001_R1_P3_K1_Ch2-Ch1.zen	FA/ISS	20000	30.0	3		7	0	0	29.94	100000	2000	Scale	0	1.1	0	0.01	0.89	0	0.01	0.042	0	1	1	0	1	31.853	124.781	0	1	31.853	124.781	1.6088	2.8160000000000003	1	0.9298	0.9840000000000001	0.9565	1	0.9775	0.9887	1.5156	2.7327	0.9456	0.025507	0.010225	0.0022871	0.0029304
148	TR1_2_W0001_P0002_T0001_R1_P4_K1_Ch2-Ch1.zen	20151203_SCC1gfpc_G2G1\MitoSys2\LSM\SCC1gfpc_G2\DE_W0002_P0001\DE_2_W0002_P0001_T0001\TR1_W0001_P0002\TR1_2_W0001_P0002_T0001_R1_P4_K1_Ch2-Ch1.zen	FA/ISS	20000	30.0	3		7	0	0	29.94	100000	2000	Scale	0	1.1	0	0.01	0.89	0	0.01	0.042	0	1	1	0	1	2.662	2.3169999999999997	0	1	2.662	2.3169999999999997	1.2336	1.1115	1	0.3256	0.3465	0.3339	1	0.9036	0.9506	0.4324	0.3183	0.306	0.13371	0.19463	0.035644	0.21161
149	TR1_2_W0001_P0002_T0001_R1_P5_K1_Ch2-Ch1.zen	20151203_SCC1gfpc_G2G1\MitoSys2\LSM\SCC1gfpc_G2\DE_W0002_P0001\DE_2_W0002_P0001_T0001\TR1_W0001_P0002\TR1_2_W0001_P0002_T0001_R1_P5_K1_Ch2-Ch1.zen	FA/ISS	20000	30.0	3		7	0	0	29.94	100000	2000	Scale	0	1.1	0	0.01	0.89	0	0.01	0.042	0	1	1	0	1	2.75	3.248	0	1	2.75	3.248	1.4499	1.227	1	0.3481	0.5116	0.4211	1	0.9301	0.9644	0.5991	0.5962	0.4002	0.094914	0.13196	0.04836	0.13132
150	TR1_2_W0001_P0012_T0001_R1_P1_K1_Ch2-Ch1.zen	20151203_SCC1gfpc_G2G1\MitoSys2\LSM\SCC1gfpc_G2\DE_W0002_P0001\DE_2_W0002_P0001_T0002\TR1_W0001_P0012\TR1_2_W0001_P0012_T0001_R1_P1_K1_Ch2-Ch1.zen	FA/ISS	20000	30.0	3		7	0	0	29.94	100000	2000	Scale	0	1.1	0	0.01	0.89	0	0.01	0.042	0	1	1	0	1	32.681999999999995	74.13600000000001	0	1	32.681999999999995	74.13600000000001	1.4706	2.5185	1	0.9307	0.9731	0.9516	1	0.9617	0.9807	1.3825	2.3903	0.9329999999999999	0.033743	0.013567	0.006717399999999999	0.0063498
151	TR1_2_W0001_P0012_T0001_R1_P2_K1_Ch2-Ch1.zen	20151203_SCC1gfpc_G2G1\MitoSys2\LSM\SCC1gfpc_G2\DE_W0002_P0001\DE_2_W0002_P0001_T0002\TR1_W0001_P0012\TR1_2_W0001_P0012_T0001_R1_P2_K1_Ch2-Ch1.zen	FA/ISS	20000	30.0	3		7	0	0	29.94	100000	2000	Scale	0	1.1	0	0.01	0.89	0	0.01	0.042	0	1	1	0	1	29.699	85.515	0	1	29.699	85.515	1.3439	3.5106	1	0.9258	0.9762	0.9507	1	0.9684	0.9841	1.2558	3.3725	0.9353	0.026938999999999998	0.016980000000000002	0.003778	0.0063512
152	TR1_2_W0001_P0012_T0001_R1_P3_K1_Ch2-Ch1.zen	20151203_SCC1gfpc_G2G1\MitoSys2\LSM\SCC1gfpc_G2\DE_W0002_P0001\DE_2_W0002_P0001_T0002\TR1_W0001_P0012\TR1_2_W0001_P0012_T0001_R1_P3_K1_Ch2-Ch1.zen	FA/ISS	20000	30.0	3		7	0	0	29.94	100000	2000	Scale	0	1.1	0	0.01	0.89	0	0.01	0.042	0	1	1	0	1	29.156999999999996	78.21600000000001	0	1	29.156999999999996	78.21600000000001	1.5277	2.8718	1	0.9234	0.9748	0.9488	1	0.9675	0.9836	1.4288	2.7474	0.9329999999999999	0.029827	0.017025	0.0035698	0.006732999999999999
153	TR1_2_W0001_P0012_T0001_R1_P4_K1_Ch2-Ch1.zen	20151203_SCC1gfpc_G2G1\MitoSys2\LSM\SCC1gfpc_G2\DE_W0002_P0001\DE_2_W0002_P0001_T0002\TR1_W0001_P0012\TR1_2_W0001_P0012_T0001_R1_P4_K1_Ch2-Ch1.zen	FA/ISS	20000	30.000999999999998	3		7	0	0	29.94	100000	2000	Scale	0	1.1	0	0.01	0.89	0	0.01	0.042	0	1	1	0	1	1.956	2.13	0	1	1.956	2.13	1.1966	1.9765	1	0.1891	0.3199	0.2454	1	0.9226	0.9605	0.2711	0.7734	0.2283	0.25393000000000004	0.15766	0.042372	0.13383
154	TR1_2_W0001_P0012_T0001_R1_P5_K1_Ch2-Ch1.zen	20151203_SCC1gfpc_G2G1\MitoSys2\LSM\SCC1gfpc_G2\DE_W0002_P0001\DE_2_W0002_P0001_T0002\TR1_W0001_P0012\TR1_2_W0001_P0012_T0001_R1_P5_K1_Ch2-Ch1.zen	FA/ISS	20000	30.002	3		7	0	0	29.94	100000	2000	Scale	0	1.1	0	0.01	0.89	0	0.01	0.042	0	1	1	0	1	1.5759999999999998	1.28	0	1	1.5759999999999998	1.28	0.9304	1.178	1	0.0893	0.0895	0.0885	1	0.9	0.9487	0.0667	0.1045	0.0732	0.30358	0.13047999999999998	0.085296	0.23376
155	TR1_2_W0001_P0003_T0001_R1_P1_K1_Ch2-Ch1.zen	20151203_SCC1gfpc_G2G1\MitoSys2\LSM\SCC1gfpc_G2\DE_W0003_P0001\DE_2_W0003_P0001_T0001\TR1_W0001_P0003\TR1_2_W0001_P0003_T0001_R1_P1_K1_Ch2-Ch1.zen	FA/ISS	20000	30.0	3		7	0	0	29.94	100000	2000	Scale	0	1.1	0	0.01	0.89	0	0.01	0.042	0	1	1	0	1	24.754	115.473	0	1	24.754	115.473	1.9082	2.5854	1	0.9079	0.9827	0.9445	1	0.9815	0.9907	1.7694	2.5106	0.9357	0.025925999999999998	0.016631	0.0017594000000000002	0.0029921
156	TR1_2_W0001_P0003_T0001_R1_P2_K1_Ch2-Ch1.zen	20151203_SCC1gfpc_G2G1\MitoSys2\LSM\SCC1gfpc_G2\DE_W0003_P0001\DE_2_W0003_P0001_T0001\TR1_W0001_P0003\TR1_2_W0001_P0003_T0001_R1_P2_K1_Ch2-Ch1.zen	FA/ISS	20000	30.0	3		7	0	0	29.94	100000	2000	Scale	0	1.1	0	0.01	0.89	0	0.01	0.042	0	1	1	0	1	12.81	65.494	0	1	12.81	65.494	1.952	1.7534	1	0.8190000000000001	0.971	0.8916	1	0.9840000000000001	0.992	1.6718	1.6840000000000002	0.8843	0.031603	0.027085	0.0014295999999999998	0.0056849
157	TR1_2_W0001_P0003_T0001_R1_P3_K1_Ch2-Ch1.zen	20151203_SCC1gfpc_G2G1\MitoSys2\LSM\SCC1gfpc_G2\DE_W0003_P0001\DE_2_W0003_P0001_T0001\TR1_W0001_P0003\TR1_2_W0001_P0003_T0001_R1_P3_K1_Ch2-Ch1.zen	FA/ISS	20000	30.0	3		7	0	0	29.94	100000	2000	Scale	0	1.1	0	0.01	0.89	0	0.01	0.042	0	1	1	0	1	30.379	146.395	0	1	30.379	146.395	1.6199	2.7817	1	0.9261	0.9865	0.9558	1	0.9819	0.9909	1.5206	2.7138	0.9470000000000001	0.013081	0.017183	0.00039781	0.0033505
158	TR1_2_W0001_P0003_T0001_R1_P4_K1_Ch2-Ch1.zen	20151203_SCC1gfpc_G2G1\MitoSys2\LSM\SCC1gfpc_G2\DE_W0003_P0001\DE_2_W0003_P0001_T0001\TR1_W0001_P0003\TR1_2_W0001_P0003_T0001_R1_P4_K1_Ch2-Ch1.zen	FA/ISS	20000	30.0	3		7	0	0	29.94	100000	2000	Scale	0	1.1	0	0.01	0.89	0	0.01	0.042	0	1	1	0	1	2.1	3.87	0	1	2.1	3.87	1.4479	1.1515	1	0.2218	0.5897	0.3583	1	0.9553	0.9774	0.4187	0.6586	0.3476	0.23786999999999997	0.27408000000000005	0.05521	0.1183
159	TR1_2_W0001_P0003_T0001_R1_P5_K1_Ch2-Ch1.zen	20151203_SCC1gfpc_G2G1\MitoSys2\LSM\SCC1gfpc_G2\DE_W0003_P0001\DE_2_W0003_P0001_T0001\TR1_W0001_P0003\TR1_2_W0001_P0003_T0001_R1_P5_K1_Ch2-Ch1.zen	FA/ISS	20000	30.0	3		7	0	0	29.94	100000	2000	Scale	0	1.1	0	0.01	0.89	0	0.01	0.042	0	1	1	0	1	3.176	4.439	0	1	3.176	4.439	0.8991	0.9642	1	0.4196	0.6393	0.5165	1	0.9417	0.9704	0.3481	0.5678	0.4972	0.19177	0.11572	0.049332	0.059987
160	TR1_2_W0001_P0013_T0001_R1_P1_K1_Ch2-Ch1.zen	20151203_SCC1gfpc_G2G1\MitoSys2\LSM\SCC1gfpc_G2\DE_W0003_P0001\DE_2_W0003_P0001_T0002\TR1_W0001_P0013\TR1_2_W0001_P0013_T0001_R1_P1_K1_Ch2-Ch1.zen	FA/ISS	20000	30.0	3		7	0	0	29.94	100000	2000	Scale	0	1.1	0	0.01	0.89	0	0.01	0.042	0	1	1	0	1	22.254	59.292	0	1	22.254	59.292	1.6343	2.7764	1	0.9001	0.9669	0.9329	1	0.9674	0.9836	1.4991	2.6373	0.9173	0.041168	0.020968999999999998	0.004448399999999999	0.0080295
161	TR1_2_W0001_P0013_T0001_R1_P2_K1_Ch2-Ch1.zen	20151203_SCC1gfpc_G2G1\MitoSys2\LSM\SCC1gfpc_G2\DE_W0003_P0001\DE_2_W0003_P0001_T0002\TR1_W0001_P0013\TR1_2_W0001_P0013_T0001_R1_P2_K1_Ch2-Ch1.zen	FA/ISS	20000	30.0	3		7	0	0	29.94	100000	2000	Scale	0	1.1	0	0.01	0.89	0	0.01	0.042	0	1	1	0	1	27.255	100.28	0	1	27.255	100.28	2.0974	2.7573	1	0.9162	0.98	0.9476	1	0.9766	0.9882	1.9629	2.659	0.9363	0.023952	0.018387999999999998	0.0021834	0.0048541
162	TR1_2_W0001_P0013_T0001_R1_P3_K1_Ch2-Ch1.zen	20151203_SCC1gfpc_G2G1\MitoSys2\LSM\SCC1gfpc_G2\DE_W0003_P0001\DE_2_W0003_P0001_T0002\TR1_W0001_P0013\TR1_2_W0001_P0013_T0001_R1_P3_K1_Ch2-Ch1.zen	FA/ISS	20000	30.0	3		7	0	0	29.94	100000	2000	Scale	0	1.1	0	0.01	0.89	0	0.01	0.042	0	1	1	0	1	30.333000000000002	104.50399999999999	0	1	30.333000000000002	104.50399999999999	1.801	2.9778	1	0.9239	0.9801	0.9515	1	0.9743	0.9871	1.6897	2.8713	0.9391	0.031918	0.014603	0.0017704	0.0036253
163	TR1_2_W0001_P0013_T0001_R1_P4_K1_Ch2-Ch1.zen	20151203_SCC1gfpc_G2G1\MitoSys2\LSM\SCC1gfpc_G2\DE_W0003_P0001\DE_2_W0003_P0001_T0002\TR1_W0001_P0013\TR1_2_W0001_P0013_T0001_R1_P4_K1_Ch2-Ch1.zen	FA/ISS	20000	30.000999999999998	3		7	0	0	29.94	100000	2000	Scale	0	1.1	0	0.01	0.89	0	0.01	0.042	0	1	1	0	1	2.659	2.9539999999999997	0	1	2.659	2.9539999999999997	0.8741	0.9849	1	0.3435	0.4874	0.4081	1	0.9261	0.9623	0.2657	0.4295	0.3859	0.12491	0.091691	0.0096317	0.067983
164	TR1_2_W0001_P0013_T0001_R1_P5_K1_Ch2-Ch1.zen	20151203_SCC1gfpc_G2G1\MitoSys2\LSM\SCC1gfpc_G2\DE_W0003_P0001\DE_2_W0003_P0001_T0002\TR1_W0001_P0013\TR1_2_W0001_P0013_T0001_R1_P5_K1_Ch2-Ch1.zen	FA/ISS	20000	30.002	3		7	0	0	29.94	100000	2000	Scale	0	1.1	0	0.01	0.89	0	0.01	0.042	0	1	1	0	1	1.757	1.237	0	1	1.757	1.237	0.9809	1.0091	1	0.1411	0.079	0.1046	1	0.885	0.9407	0.1326	0.0496	0.0823	0.29779	0.11117	0.10977999999999999	0.14912999999999998
[truncated: 101 more columns]
