# Supplementary material for: Absolute quantification of cohesin, CTCF and their regulators in human cells
Source: eLife. 2019 Jun 17;8:e46269. doi: 10.7554/eLife.46269 (PMC6606026; doi:10.7554/eLife.46269)
Supplement: Figure 2—source data 1. [file elife-46269-fig2-data1.zip › Figure 2 - source data 1/20151203_SCC1gfpc_G2G1/2c_opt_time_col_cf_Ch1.txt]

tau_us	Ch1	Ch1_std	Ch1_fit	path
10	2.322304e-02	1.058513e-02	2.580500e-02	20151203_SCC1gfpc_G2G1\MitoSys2\LSM\SCC1gfpc_G1\DE_W0001_P0026\DE_2_W0001_P0026_T0001\TR1_W0001_P0081\TR1_2_W0001_P0081_T0001_R1_P1_K1_Ch2-Ch1.zen
20	2.581123e-02	1.475838e-02	2.574300e-02	20151203_SCC1gfpc_G2G1\MitoSys2\LSM\SCC1gfpc_G1\DE_W0001_P0026\DE_2_W0001_P0026_T0001\TR1_W0001_P0081\TR1_2_W0001_P0081_T0001_R1_P1_K1_Ch2-Ch1.zen
30	2.472501e-02	1.236427e-02	2.567700e-02	20151203_SCC1gfpc_G2G1\MitoSys2\LSM\SCC1gfpc_G1\DE_W0001_P0026\DE_2_W0001_P0026_T0001\TR1_W0001_P0081\TR1_2_W0001_P0081_T0001_R1_P1_K1_Ch2-Ch1.zen
40	2.523647e-02	1.127395e-02	2.560900e-02	20151203_SCC1gfpc_G2G1\MitoSys2\LSM\SCC1gfpc_G1\DE_W0001_P0026\DE_2_W0001_P0026_T0001\TR1_W0001_P0081\TR1_2_W0001_P0081_T0001_R1_P1_K1_Ch2-Ch1.zen
50	2.425445e-02	1.056771e-02	2.553900e-02	20151203_SCC1gfpc_G2G1\MitoSys2\LSM\SCC1gfpc_G1\DE_W0001_P0026\DE_2_W0001_P0026_T0001\TR1_W0001_P0081\TR1_2_W0001_P0081_T0001_R1_P1_K1_Ch2-Ch1.zen
60	2.611030e-02	1.100951e-02	2.546800e-02	20151203_SCC1gfpc_G2G1\MitoSys2\LSM\SCC1gfpc_G1\DE_W0001_P0026\DE_2_W0001_P0026_T0001\TR1_W0001_P0081\TR1_2_W0001_P0081_T0001_R1_P1_K1_Ch2-Ch1.zen
70	2.407991e-02	9.409971e-03	2.539600e-02	20151203_SCC1gfpc_G2G1\MitoSys2\LSM\SCC1gfpc_G1\DE_W0001_P0026\DE_2_W0001_P0026_T0001\TR1_W0001_P0081\TR1_2_W0001_P0081_T0001_R1_P1_K1_Ch2-Ch1.zen
80	2.636958e-02	1.370307e-02	2.532400e-02	20151203_SCC1gfpc_G2G1\MitoSys2\LSM\SCC1gfpc_G1\DE_W0001_P0026\DE_2_W0001_P0026_T0001\TR1_W0001_P0081\TR1_2_W0001_P0081_T0001_R1_P1_K1_Ch2-Ch1.zen
90	2.562086e-02	1.140272e-02	2.525100e-02	20151203_SCC1gfpc_G2G1\MitoSys2\LSM\SCC1gfpc_G1\DE_W0001_P0026\DE_2_W0001_P0026_T0001\TR1_W0001_P0081\TR1_2_W0001_P0081_T0001_R1_P1_K1_Ch2-Ch1.zen
100	2.684327e-02	9.404124e-03	2.517700e-02	20151203_SCC1gfpc_G2G1\MitoSys2\LSM\SCC1gfpc_G1\DE_W0001_P0026\DE_2_W0001_P0026_T0001\TR1_W0001_P0081\TR1_2_W0001_P0081_T0001_R1_P1_K1_Ch2-Ch1.zen
120	2.481608e-02	9.749896e-03	2.502900e-02	20151203_SCC1gfpc_G2G1\MitoSys2\LSM\SCC1gfpc_G1\DE_W0001_P0026\DE_2_W0001_P0026_T0001\TR1_W0001_P0081\TR1_2_W0001_P0081_T0001_R1_P1_K1_Ch2-Ch1.zen
140	2.567862e-02	9.180394e-03	2.488000e-02	20151203_SCC1gfpc_G2G1\MitoSys2\LSM\SCC1gfpc_G1\DE_W0001_P0026\DE_2_W0001_P0026_T0001\TR1_W0001_P0081\TR1_2_W0001_P0081_T0001_R1_P1_K1_Ch2-Ch1.zen
160	2.681092e-02	9.338220e-03	2.473200e-02	20151203_SCC1gfpc_G2G1\MitoSys2\LSM\SCC1gfpc_G1\DE_W0001_P0026\DE_2_W0001_P0026_T0001\TR1_W0001_P0081\TR1_2_W0001_P0081_T0001_R1_P1_K1_Ch2-Ch1.zen
180	2.448229e-02	8.692699e-03	2.458300e-02	20151203_SCC1gfpc_G2G1\MitoSys2\LSM\SCC1gfpc_G1\DE_W0001_P0026\DE_2_W0001_P0026_T0001\TR1_W0001_P0081\TR1_2_W0001_P0081_T0001_R1_P1_K1_Ch2-Ch1.zen
200	2.604344e-02	8.659123e-03	2.443600e-02	20151203_SCC1gfpc_G2G1\MitoSys2\LSM\SCC1gfpc_G1\DE_W0001_P0026\DE_2_W0001_P0026_T0001\TR1_W0001_P0081\TR1_2_W0001_P0081_T0001_R1_P1_K1_Ch2-Ch1.zen
220	2.582164e-02	8.241728e-03	2.428900e-02	20151203_SCC1gfpc_G2G1\MitoSys2\LSM\SCC1gfpc_G1\DE_W0001_P0026\DE_2_W0001_P0026_T0001\TR1_W0001_P0081\TR1_2_W0001_P0081_T0001_R1_P1_K1_Ch2-Ch1.zen
240	2.375133e-02	9.269316e-03	2.414300e-02	20151203_SCC1gfpc_G2G1\MitoSys2\LSM\SCC1gfpc_G1\DE_W0001_P0026\DE_2_W0001_P0026_T0001\TR1_W0001_P0081\TR1_2_W0001_P0081_T0001_R1_P1_K1_Ch2-Ch1.zen
260	2.502616e-02	1.021679e-02	2.399700e-02	20151203_SCC1gfpc_G2G1\MitoSys2\LSM\SCC1gfpc_G1\DE_W0001_P0026\DE_2_W0001_P0026_T0001\TR1_W0001_P0081\TR1_2_W0001_P0081_T0001_R1_P1_K1_Ch2-Ch1.zen
280	2.625024e-02	1.106633e-02	2.385400e-02	20151203_SCC1gfpc_G2G1\MitoSys2\LSM\SCC1gfpc_G1\DE_W0001_P0026\DE_2_W0001_P0026_T0001\TR1_W0001_P0081\TR1_2_W0001_P0081_T0001_R1_P1_K1_Ch2-Ch1.zen
300	2.269599e-02	8.667740e-03	2.371100e-02	20151203_SCC1gfpc_G2G1\MitoSys2\LSM\SCC1gfpc_G1\DE_W0001_P0026\DE_2_W0001_P0026_T0001\TR1_W0001_P0081\TR1_2_W0001_P0081_T0001_R1_P1_K1_Ch2-Ch1.zen
340	2.246769e-02	7.167590e-03	2.343000e-02	20151203_SCC1gfpc_G2G1\MitoSys2\LSM\SCC1gfpc_G1\DE_W0001_P0026\DE_2_W0001_P0026_T0001\TR1_W0001_P0081\TR1_2_W0001_P0081_T0001_R1_P1_K1_Ch2-Ch1.zen
380	2.161713e-02	8.129017e-03	2.315400e-02	20151203_SCC1gfpc_G2G1\MitoSys2\LSM\SCC1gfpc_G1\DE_W0001_P0026\DE_2_W0001_P0026_T0001\TR1_W0001_P0081\TR1_2_W0001_P0081_T0001_R1_P1_K1_Ch2-Ch1.zen
420	2.140952e-02	7.463857e-03	2.288400e-02	20151203_SCC1gfpc_G2G1\MitoSys2\LSM\SCC1gfpc_G1\DE_W0001_P0026\DE_2_W0001_P0026_T0001\TR1_W0001_P0081\TR1_2_W0001_P0081_T0001_R1_P1_K1_Ch2-Ch1.zen
460	2.385815e-02	8.846200e-03	2.262100e-02	20151203_SCC1gfpc_G2G1\MitoSys2\LSM\SCC1gfpc_G1\DE_W0001_P0026\DE_2_W0001_P0026_T0001\TR1_W0001_P0081\TR1_2_W0001_P0081_T0001_R1_P1_K1_Ch2-Ch1.zen
500	2.199932e-02	9.841764e-03	2.236400e-02	20151203_SCC1gfpc_G2G1\MitoSys2\LSM\SCC1gfpc_G1\DE_W0001_P0026\DE_2_W0001_P0026_T0001\TR1_W0001_P0081\TR1_2_W0001_P0081_T0001_R1_P1_K1_Ch2-Ch1.zen
540	2.221816e-02	7.527229e-03	2.211300e-02	20151203_SCC1gfpc_G2G1\MitoSys2\LSM\SCC1gfpc_G1\DE_W0001_P0026\DE_2_W0001_P0026_T0001\TR1_W0001_P0081\TR1_2_W0001_P0081_T0001_R1_P1_K1_Ch2-Ch1.zen
580	2.363302e-02	9.340306e-03	2.186900e-02	20151203_SCC1gfpc_G2G1\MitoSys2\LSM\SCC1gfpc_G1\DE_W0001_P0026\DE_2_W0001_P0026_T0001\TR1_W0001_P0081\TR1_2_W0001_P0081_T0001_R1_P1_K1_Ch2-Ch1.zen
620	1.979339e-02	6.451190e-03	2.163100e-02	20151203_SCC1gfpc_G2G1\MitoSys2\LSM\SCC1gfpc_G1\DE_W0001_P0026\DE_2_W0001_P0026_T0001\TR1_W0001_P0081\TR1_2_W0001_P0081_T0001_R1_P1_K1_Ch2-Ch1.zen
660	2.014972e-02	6.185848e-03	2.139900e-02	20151203_SCC1gfpc_G2G1\MitoSys2\LSM\SCC1gfpc_G1\DE_W0001_P0026\DE_2_W0001_P0026_T0001\TR1_W0001_P0081\TR1_2_W0001_P0081_T0001_R1_P1_K1_Ch2-Ch1.zen
700	1.901358e-02	6.669382e-03	2.117300e-02	20151203_SCC1gfpc_G2G1\MitoSys2\LSM\SCC1gfpc_G1\DE_W0001_P0026\DE_2_W0001_P0026_T0001\TR1_W0001_P0081\TR1_2_W0001_P0081_T0001_R1_P1_K1_Ch2-Ch1.zen
780	2.053148e-02	7.177898e-03	2.073900e-02	20151203_SCC1gfpc_G2G1\MitoSys2\LSM\SCC1gfpc_G1\DE_W0001_P0026\DE_2_W0001_P0026_T0001\TR1_W0001_P0081\TR1_2_W0001_P0081_T0001_R1_P1_K1_Ch2-Ch1.zen
860	2.056134e-02	4.333634e-03	2.032700e-02	20151203_SCC1gfpc_G2G1\MitoSys2\LSM\SCC1gfpc_G1\DE_W0001_P0026\DE_2_W0001_P0026_T0001\TR1_W0001_P0081\TR1_2_W0001_P0081_T0001_R1_P1_K1_Ch2-Ch1.zen
940	2.032932e-02	7.145613e-03	1.993700e-02	20151203_SCC1gfpc_G2G1\MitoSys2\LSM\SCC1gfpc_G1\DE_W0001_P0026\DE_2_W0001_P0026_T0001\TR1_W0001_P0081\TR1_2_W0001_P0081_T0001_R1_P1_K1_Ch2-Ch1.zen
1020	2.000957e-02	6.782672e-03	1.956700e-02	20151203_SCC1gfpc_G2G1\MitoSys2\LSM\SCC1gfpc_G1\DE_W0001_P0026\DE_2_W0001_P0026_T0001\TR1_W0001_P0081\TR1_2_W0001_P0081_T0001_R1_P1_K1_Ch2-Ch1.zen
1100	1.876065e-02	5.947853e-03	1.921600e-02	20151203_SCC1gfpc_G2G1\MitoSys2\LSM\SCC1gfpc_G1\DE_W0001_P0026\DE_2_W0001_P0026_T0001\TR1_W0001_P0081\TR1_2_W0001_P0081_T0001_R1_P1_K1_Ch2-Ch1.zen
1180	1.951229e-02	5.465563e-03	1.888300e-02	20151203_SCC1gfpc_G2G1\MitoSys2\LSM\SCC1gfpc_G1\DE_W0001_P0026\DE_2_W0001_P0026_T0001\TR1_W0001_P0081\TR1_2_W0001_P0081_T0001_R1_P1_K1_Ch2-Ch1.zen
1260	1.926858e-02	5.324002e-03	1.856700e-02	20151203_SCC1gfpc_G2G1\MitoSys2\LSM\SCC1gfpc_G1\DE_W0001_P0026\DE_2_W0001_P0026_T0001\TR1_W0001_P0081\TR1_2_W0001_P0081_T0001_R1_P1_K1_Ch2-Ch1.zen
1340	1.911479e-02	5.902611e-03	1.826600e-02	20151203_SCC1gfpc_G2G1\MitoSys2\LSM\SCC1gfpc_G1\DE_W0001_P0026\DE_2_W0001_P0026_T0001\TR1_W0001_P0081\TR1_2_W0001_P0081_T0001_R1_P1_K1_Ch2-Ch1.zen
1420	1.712190e-02	6.490285e-03	1.798000e-02	20151203_SCC1gfpc_G2G1\MitoSys2\LSM\SCC1gfpc_G1\DE_W0001_P0026\DE_2_W0001_P0026_T0001\TR1_W0001_P0081\TR1_2_W0001_P0081_T0001_R1_P1_K1_Ch2-Ch1.zen
1500	1.763215e-02	4.684633e-03	1.770700e-02	20151203_SCC1gfpc_G2G1\MitoSys2\LSM\SCC1gfpc_G1\DE_W0001_P0026\DE_2_W0001_P0026_T0001\TR1_W0001_P0081\TR1_2_W0001_P0081_T0001_R1_P1_K1_Ch2-Ch1.zen
1660	1.671390e-02	5.129043e-03	1.720000e-02	20151203_SCC1gfpc_G2G1\MitoSys2\LSM\SCC1gfpc_G1\DE_W0001_P0026\DE_2_W0001_P0026_T0001\TR1_W0001_P0081\TR1_2_W0001_P0081_T0001_R1_P1_K1_Ch2-Ch1.zen
1820	1.626823e-02	4.620912e-03	1.673800e-02	20151203_SCC1gfpc_G2G1\MitoSys2\LSM\SCC1gfpc_G1\DE_W0001_P0026\DE_2_W0001_P0026_T0001\TR1_W0001_P0081\TR1_2_W0001_P0081_T0001_R1_P1_K1_Ch2-Ch1.zen
1980	1.579025e-02	5.467194e-03	1.631600e-02	20151203_SCC1gfpc_G2G1\MitoSys2\LSM\SCC1gfpc_G1\DE_W0001_P0026\DE_2_W0001_P0026_T0001\TR1_W0001_P0081\TR1_2_W0001_P0081_T0001_R1_P1_K1_Ch2-Ch1.zen
2140	1.572915e-02	5.379423e-03	1.592900e-02	20151203_SCC1gfpc_G2G1\MitoSys2\LSM\SCC1gfpc_G1\DE_W0001_P0026\DE_2_W0001_P0026_T0001\TR1_W0001_P0081\TR1_2_W0001_P0081_T0001_R1_P1_K1_Ch2-Ch1.zen
2300	1.498915e-02	4.671553e-03	1.557200e-02	20151203_SCC1gfpc_G2G1\MitoSys2\LSM\SCC1gfpc_G1\DE_W0001_P0026\DE_2_W0001_P0026_T0001\TR1_W0001_P0081\TR1_2_W0001_P0081_T0001_R1_P1_K1_Ch2-Ch1.zen
2460	1.597665e-02	4.301664e-03	1.524300e-02	20151203_SCC1gfpc_G2G1\MitoSys2\LSM\SCC1gfpc_G1\DE_W0001_P0026\DE_2_W0001_P0026_T0001\TR1_W0001_P0081\TR1_2_W0001_P0081_T0001_R1_P1_K1_Ch2-Ch1.zen
2620	1.440935e-02	5.241842e-03	1.493800e-02	20151203_SCC1gfpc_G2G1\MitoSys2\LSM\SCC1gfpc_G1\DE_W0001_P0026\DE_2_W0001_P0026_T0001\TR1_W0001_P0081\TR1_2_W0001_P0081_T0001_R1_P1_K1_Ch2-Ch1.zen
2780	1.458485e-02	4.108023e-03	1.465500e-02	20151203_SCC1gfpc_G2G1\MitoSys2\LSM\SCC1gfpc_G1\DE_W0001_P0026\DE_2_W0001_P0026_T0001\TR1_W0001_P0081\TR1_2_W0001_P0081_T0001_R1_P1_K1_Ch2-Ch1.zen
2940	1.386420e-02	4.866617e-03	1.439200e-02	20151203_SCC1gfpc_G2G1\MitoSys2\LSM\SCC1gfpc_G1\DE_W0001_P0026\DE_2_W0001_P0026_T0001\TR1_W0001_P0081\TR1_2_W0001_P0081_T0001_R1_P1_K1_Ch2-Ch1.zen
3100	1.485856e-02	4.429474e-03	1.414600e-02	20151203_SCC1gfpc_G2G1\MitoSys2\LSM\SCC1gfpc_G1\DE_W0001_P0026\DE_2_W0001_P0026_T0001\TR1_W0001_P0081\TR1_2_W0001_P0081_T0001_R1_P1_K1_Ch2-Ch1.zen
3420	1.393724e-02	3.688445e-03	1.369900e-02	20151203_SCC1gfpc_G2G1\MitoSys2\LSM\SCC1gfpc_G1\DE_W0001_P0026\DE_2_W0001_P0026_T0001\TR1_W0001_P0081\TR1_2_W0001_P0081_T0001_R1_P1_K1_Ch2-Ch1.zen
3740	1.317112e-02	4.428587e-03	1.330500e-02	20151203_SCC1gfpc_G2G1\MitoSys2\LSM\SCC1gfpc_G1\DE_W0001_P0026\DE_2_W0001_P0026_T0001\TR1_W0001_P0081\TR1_2_W0001_P0081_T0001_R1_P1_K1_Ch2-Ch1.zen
4060	1.408338e-02	4.153274e-03	1.295200e-02	20151203_SCC1gfpc_G2G1\MitoSys2\LSM\SCC1gfpc_G1\DE_W0001_P0026\DE_2_W0001_P0026_T0001\TR1_W0001_P0081\TR1_2_W0001_P0081_T0001_R1_P1_K1_Ch2-Ch1.zen
4380	1.244048e-02	4.137645e-03	1.263500e-02	20151203_SCC1gfpc_G2G1\MitoSys2\LSM\SCC1gfpc_G1\DE_W0001_P0026\DE_2_W0001_P0026_T0001\TR1_W0001_P0081\TR1_2_W0001_P0081_T0001_R1_P1_K1_Ch2-Ch1.zen
4700	1.339375e-02	4.159482e-03	1.234800e-02	20151203_SCC1gfpc_G2G1\MitoSys2\LSM\SCC1gfpc_G1\DE_W0001_P0026\DE_2_W0001_P0026_T0001\TR1_W0001_P0081\TR1_2_W0001_P0081_T0001_R1_P1_K1_Ch2-Ch1.zen
5020	1.314502e-02	4.095257e-03	1.208600e-02	20151203_SCC1gfpc_G2G1\MitoSys2\LSM\SCC1gfpc_G1\DE_W0001_P0026\DE_2_W0001_P0026_T0001\TR1_W0001_P0081\TR1_2_W0001_P0081_T0001_R1_P1_K1_Ch2-Ch1.zen
5340	1.235770e-02	3.809610e-03	1.184600e-02	20151203_SCC1gfpc_G2G1\MitoSys2\LSM\SCC1gfpc_G1\DE_W0001_P0026\DE_2_W0001_P0026_T0001\TR1_W0001_P0081\TR1_2_W0001_P0081_T0001_R1_P1_K1_Ch2-Ch1.zen
5660	1.162274e-02	4.052988e-03	1.162400e-02	20151203_SCC1gfpc_G2G1\MitoSys2\LSM\SCC1gfpc_G1\DE_W0001_P0026\DE_2_W0001_P0026_T0001\TR1_W0001_P0081\TR1_2_W0001_P0081_T0001_R1_P1_K1_Ch2-Ch1.zen
5980	1.104793e-02	4.086058e-03	1.141800e-02	20151203_SCC1gfpc_G2G1\MitoSys2\LSM\SCC1gfpc_G1\DE_W0001_P0026\DE_2_W0001_P0026_T0001\TR1_W0001_P0081\TR1_2_W0001_P0081_T0001_R1_P1_K1_Ch2-Ch1.zen
6300	1.129605e-02	3.583696e-03	1.122600e-02	20151203_SCC1gfpc_G2G1\MitoSys2\LSM\SCC1gfpc_G1\DE_W0001_P0026\DE_2_W0001_P0026_T0001\TR1_W0001_P0081\TR1_2_W0001_P0081_T0001_R1_P1_K1_Ch2-Ch1.zen
6940	1.112954e-02	3.769742e-03	1.087600e-02	20151203_SCC1gfpc_G2G1\MitoSys2\LSM\SCC1gfpc_G1\DE_W0001_P0026\DE_2_W0001_P0026_T0001\TR1_W0001_P0081\TR1_2_W0001_P0081_T0001_R1_P1_K1_Ch2-Ch1.zen
7580	1.066014e-02	3.378931e-03	1.056500e-02	20151203_SCC1gfpc_G2G1\MitoSys2\LSM\SCC1gfpc_G1\DE_W0001_P0026\DE_2_W0001_P0026_T0001\TR1_W0001_P0081\TR1_2_W0001_P0081_T0001_R1_P1_K1_Ch2-Ch1.zen
8220	1.088541e-02	3.476806e-03	1.028300e-02	20151203_SCC1gfpc_G2G1\MitoSys2\LSM\SCC1gfpc_G1\DE_W0001_P0026\DE_2_W0001_P0026_T0001\TR1_W0001_P0081\TR1_2_W0001_P0081_T0001_R1_P1_K1_Ch2-Ch1.zen
8860	1.057028e-02	3.383487e-03	1.002400e-02	20151203_SCC1gfpc_G2G1\MitoSys2\LSM\SCC1gfpc_G1\DE_W0001_P0026\DE_2_W0001_P0026_T0001\TR1_W0001_P0081\TR1_2_W0001_P0081_T0001_R1_P1_K1_Ch2-Ch1.zen
9500	1.000184e-02	3.839803e-03	9.785200e-03	20151203_SCC1gfpc_G2G1\MitoSys2\LSM\SCC1gfpc_G1\DE_W0001_P0026\DE_2_W0001_P0026_T0001\TR1_W0001_P0081\TR1_2_W0001_P0081_T0001_R1_P1_K1_Ch2-Ch1.zen
10140	1.026387e-02	3.856122e-03	9.562200e-03	20151203_SCC1gfpc_G2G1\MitoSys2\LSM\SCC1gfpc_G1\DE_W0001_P0026\DE_2_W0001_P0026_T0001\TR1_W0001_P0081\TR1_2_W0001_P0081_T0001_R1_P1_K1_Ch2-Ch1.zen
10780	8.935566e-03	3.101436e-03	9.352500e-03	20151203_SCC1gfpc_G2G1\MitoSys2\LSM\SCC1gfpc_G1\DE_W0001_P0026\DE_2_W0001_P0026_T0001\TR1_W0001_P0081\TR1_2_W0001_P0081_T0001_R1_P1_K1_Ch2-Ch1.zen
11420	8.520494e-03	3.466561e-03	9.154100e-03	20151203_SCC1gfpc_G2G1\MitoSys2\LSM\SCC1gfpc_G1\DE_W0001_P0026\DE_2_W0001_P0026_T0001\TR1_W0001_P0081\TR1_2_W0001_P0081_T0001_R1_P1_K1_Ch2-Ch1.zen
12060	8.989830e-03	3.624323e-03	8.965300e-03	20151203_SCC1gfpc_G2G1\MitoSys2\LSM\SCC1gfpc_G1\DE_W0001_P0026\DE_2_W0001_P0026_T0001\TR1_W0001_P0081\TR1_2_W0001_P0081_T0001_R1_P1_K1_Ch2-Ch1.zen
12700	8.271727e-03	2.942857e-03	8.785000e-03	20151203_SCC1gfpc_G2G1\MitoSys2\LSM\SCC1gfpc_G1\DE_W0001_P0026\DE_2_W0001_P0026_T0001\TR1_W0001_P0081\TR1_2_W0001_P0081_T0001_R1_P1_K1_Ch2-Ch1.zen
13980	7.781596e-03	2.627286e-03	8.445500e-03	20151203_SCC1gfpc_G2G1\MitoSys2\LSM\SCC1gfpc_G1\DE_W0001_P0026\DE_2_W0001_P0026_T0001\TR1_W0001_P0081\TR1_2_W0001_P0081_T0001_R1_P1_K1_Ch2-Ch1.zen
15260	7.531642e-03	3.202275e-03	8.129300e-03	20151203_SCC1gfpc_G2G1\MitoSys2\LSM\SCC1gfpc_G1\DE_W0001_P0026\DE_2_W0001_P0026_T0001\TR1_W0001_P0081\TR1_2_W0001_P0081_T0001_R1_P1_K1_Ch2-Ch1.zen
16540	7.584870e-03	3.001405e-03	7.832400e-03	20151203_SCC1gfpc_G2G1\MitoSys2\LSM\SCC1gfpc_G1\DE_W0001_P0026\DE_2_W0001_P0026_T0001\TR1_W0001_P0081\TR1_2_W0001_P0081_T0001_R1_P1_K1_Ch2-Ch1.zen
17820	7.200261e-03	3.362221e-03	7.551900e-03	20151203_SCC1gfpc_G2G1\MitoSys2\LSM\SCC1gfpc_G1\DE_W0001_P0026\DE_2_W0001_P0026_T0001\TR1_W0001_P0081\TR1_2_W0001_P0081_T0001_R1_P1_K1_Ch2-Ch1.zen
19100	6.522114e-03	3.134446e-03	7.285600e-03	20151203_SCC1gfpc_G2G1\MitoSys2\LSM\SCC1gfpc_G1\DE_W0001_P0026\DE_2_W0001_P0026_T0001\TR1_W0001_P0081\TR1_2_W0001_P0081_T0001_R1_P1_K1_Ch2-Ch1.zen
20380	6.211473e-03	3.283953e-03	7.032200e-03	20151203_SCC1gfpc_G2G1\MitoSys2\LSM\SCC1gfpc_G1\DE_W0001_P0026\DE_2_W0001_P0026_T0001\TR1_W0001_P0081\TR1_2_W0001_P0081_T0001_R1_P1_K1_Ch2-Ch1.zen
21660	6.017775e-03	3.137620e-03	6.790300e-03	20151203_SCC1gfpc_G2G1\MitoSys2\LSM\SCC1gfpc_G1\DE_W0001_P0026\DE_2_W0001_P0026_T0001\TR1_W0001_P0081\TR1_2_W0001_P0081_T0001_R1_P1_K1_Ch2-Ch1.zen
22940	6.506614e-03	2.853735e-03	6.559200e-03	20151203_SCC1gfpc_G2G1\MitoSys2\LSM\SCC1gfpc_G1\DE_W0001_P0026\DE_2_W0001_P0026_T0001\TR1_W0001_P0081\TR1_2_W0001_P0081_T0001_R1_P1_K1_Ch2-Ch1.zen
24220	5.758904e-03	2.934573e-03	6.338200e-03	20151203_SCC1gfpc_G2G1\MitoSys2\LSM\SCC1gfpc_G1\DE_W0001_P0026\DE_2_W0001_P0026_T0001\TR1_W0001_P0081\TR1_2_W0001_P0081_T0001_R1_P1_K1_Ch2-Ch1.zen
25500	6.286227e-03	2.954420e-03	6.126600e-03	20151203_SCC1gfpc_G2G1\MitoSys2\LSM\SCC1gfpc_G1\DE_W0001_P0026\DE_2_W0001_P0026_T0001\TR1_W0001_P0081\TR1_2_W0001_P0081_T0001_R1_P1_K1_Ch2-Ch1.zen
28060	5.617145e-03	2.554327e-03	5.729700e-03	20151203_SCC1gfpc_G2G1\MitoSys2\LSM\SCC1gfpc_G1\DE_W0001_P0026\DE_2_W0001_P0026_T0001\TR1_W0001_P0081\TR1_2_W0001_P0081_T0001_R1_P1_K1_Ch2-Ch1.zen
30620	5.433394e-03	2.318541e-03	5.365100e-03	20151203_SCC1gfpc_G2G1\MitoSys2\LSM\SCC1gfpc_G1\DE_W0001_P0026\DE_2_W0001_P0026_T0001\TR1_W0001_P0081\TR1_2_W0001_P0081_T0001_R1_P1_K1_Ch2-Ch1.zen
33180	5.302142e-03	2.337271e-03	5.029800e-03	20151203_SCC1gfpc_G2G1\MitoSys2\LSM\SCC1gfpc_G1\DE_W0001_P0026\DE_2_W0001_P0026_T0001\TR1_W0001_P0081\TR1_2_W0001_P0081_T0001_R1_P1_K1_Ch2-Ch1.zen
35740	4.980151e-03	2.684432e-03	4.721400e-03	20151203_SCC1gfpc_G2G1\MitoSys2\LSM\SCC1gfpc_G1\DE_W0001_P0026\DE_2_W0001_P0026_T0001\TR1_W0001_P0081\TR1_2_W0001_P0081_T0001_R1_P1_K1_Ch2-Ch1.zen
38300	4.634445e-03	2.246307e-03	4.437400e-03	20151203_SCC1gfpc_G2G1\MitoSys2\LSM\SCC1gfpc_G1\DE_W0001_P0026\DE_2_W0001_P0026_T0001\TR1_W0001_P0081\TR1_2_W0001_P0081_T0001_R1_P1_K1_Ch2-Ch1.zen
40860	4.393151e-03	2.406909e-03	4.175700e-03	20151203_SCC1gfpc_G2G1\MitoSys2\LSM\SCC1gfpc_G1\DE_W0001_P0026\DE_2_W0001_P0026_T0001\TR1_W0001_P0081\TR1_2_W0001_P0081_T0001_R1_P1_K1_Ch2-Ch1.zen
43420	4.248646e-03	2.675124e-03	3.934500e-03	20151203_SCC1gfpc_G2G1\MitoSys2\LSM\SCC1gfpc_G1\DE_W0001_P0026\DE_2_W0001_P0026_T0001\TR1_W0001_P0081\TR1_2_W0001_P0081_T0001_R1_P1_K1_Ch2-Ch1.zen
45980	3.659003e-03	2.461559e-03	3.711900e-03	20151203_SCC1gfpc_G2G1\MitoSys2\LSM\SCC1gfpc_G1\DE_W0001_P0026\DE_2_W0001_P0026_T0001\TR1_W0001_P0081\TR1_2_W0001_P0081_T0001_R1_P1_K1_Ch2-Ch1.zen
48540	3.641392e-03	2.723418e-03	3.506200e-03	20151203_SCC1gfpc_G2G1\MitoSys2\LSM\SCC1gfpc_G1\DE_W0001_P0026\DE_2_W0001_P0026_T0001\TR1_W0001_P0081\TR1_2_W0001_P0081_T0001_R1_P1_K1_Ch2-Ch1.zen
51100	3.465745e-03	2.401119e-03	3.316000e-03	20151203_SCC1gfpc_G2G1\MitoSys2\LSM\SCC1gfpc_G1\DE_W0001_P0026\DE_2_W0001_P0026_T0001\TR1_W0001_P0081\TR1_2_W0001_P0081_T0001_R1_P1_K1_Ch2-Ch1.zen
56220	3.262368e-03	2.211423e-03	2.976700e-03	20151203_SCC1gfpc_G2G1\MitoSys2\LSM\SCC1gfpc_G1\DE_W0001_P0026\DE_2_W0001_P0026_T0001\TR1_W0001_P0081\TR1_2_W0001_P0081_T0001_R1_P1_K1_Ch2-Ch1.zen
61340	3.268034e-03	2.626407e-03	2.684500e-03	20151203_SCC1gfpc_G2G1\MitoSys2\LSM\SCC1gfpc_G1\DE_W0001_P0026\DE_2_W0001_P0026_T0001\TR1_W0001_P0081\TR1_2_W0001_P0081_T0001_R1_P1_K1_Ch2-Ch1.zen
66460	3.017517e-03	2.508408e-03	2.431500e-03	20151203_SCC1gfpc_G2G1\MitoSys2\LSM\SCC1gfpc_G1\DE_W0001_P0026\DE_2_W0001_P0026_T0001\TR1_W0001_P0081\TR1_2_W0001_P0081_T0001_R1_P1_K1_Ch2-Ch1.zen
71580	2.854648e-03	2.819793e-03	2.211400e-03	20151203_SCC1gfpc_G2G1\MitoSys2\LSM\SCC1gfpc_G1\DE_W0001_P0026\DE_2_W0001_P0026_T0001\TR1_W0001_P0081\TR1_2_W0001_P0081_T0001_R1_P1_K1_Ch2-Ch1.zen
76700	2.631013e-03	2.732467e-03	2.018900e-03	20151203_SCC1gfpc_G2G1\MitoSys2\LSM\SCC1gfpc_G1\DE_W0001_P0026\DE_2_W0001_P0026_T0001\TR1_W0001_P0081\TR1_2_W0001_P0081_T0001_R1_P1_K1_Ch2-Ch1.zen
81820	2.472912e-03	2.529642e-03	1.849900e-03	20151203_SCC1gfpc_G2G1\MitoSys2\LSM\SCC1gfpc_G1\DE_W0001_P0026\DE_2_W0001_P0026_T0001\TR1_W0001_P0081\TR1_2_W0001_P0081_T0001_R1_P1_K1_Ch2-Ch1.zen
86940	2.131619e-03	2.402625e-03	1.700700e-03	20151203_SCC1gfpc_G2G1\MitoSys2\LSM\SCC1gfpc_G1\DE_W0001_P0026\DE_2_W0001_P0026_T0001\TR1_W0001_P0081\TR1_2_W0001_P0081_T0001_R1_P1_K1_Ch2-Ch1.zen
92060	1.946702e-03	2.644049e-03	1.568300e-03	20151203_SCC1gfpc_G2G1\MitoSys2\LSM\SCC1gfpc_G1\DE_W0001_P0026\DE_2_W0001_P0026_T0001\TR1_W0001_P0081\TR1_2_W0001_P0081_T0001_R1_P1_K1_Ch2-Ch1.zen
97180	1.937968e-03	2.629406e-03	1.450500e-03	20151203_SCC1gfpc_G2G1\MitoSys2\LSM\SCC1gfpc_G1\DE_W0001_P0026\DE_2_W0001_P0026_T0001\TR1_W0001_P0081\TR1_2_W0001_P0081_T0001_R1_P1_K1_Ch2-Ch1.zen
102300	1.666558e-03	2.652464e-03	1.345200e-03	20151203_SCC1gfpc_G2G1\MitoSys2\LSM\SCC1gfpc_G1\DE_W0001_P0026\DE_2_W0001_P0026_T0001\TR1_W0001_P0081\TR1_2_W0001_P0081_T0001_R1_P1_K1_Ch2-Ch1.zen
112540	1.376912e-03	2.895317e-03	1.165700e-03	20151203_SCC1gfpc_G2G1\MitoSys2\LSM\SCC1gfpc_G1\DE_W0001_P0026\DE_2_W0001_P0026_T0001\TR1_W0001_P0081\TR1_2_W0001_P0081_T0001_R1_P1_K1_Ch2-Ch1.zen
122780	1.313764e-03	2.670389e-03	1.019100e-03	20151203_SCC1gfpc_G2G1\MitoSys2\LSM\SCC1gfpc_G1\DE_W0001_P0026\DE_2_W0001_P0026_T0001\TR1_W0001_P0081\TR1_2_W0001_P0081_T0001_R1_P1_K1_Ch2-Ch1.zen
133020	8.694289e-04	2.321686e-03	8.979700e-04	20151203_SCC1gfpc_G2G1\MitoSys2\LSM\SCC1gfpc_G1\DE_W0001_P0026\DE_2_W0001_P0026_T0001\TR1_W0001_P0081\TR1_2_W0001_P0081_T0001_R1_P1_K1_Ch2-Ch1.zen
143260	7.879898e-04	2.348279e-03	7.967600e-04	20151203_SCC1gfpc_G2G1\MitoSys2\LSM\SCC1gfpc_G1\DE_W0001_P0026\DE_2_W0001_P0026_T0001\TR1_W0001_P0081\TR1_2_W0001_P0081_T0001_R1_P1_K1_Ch2-Ch1.zen
153500	6.572288e-04	2.606786e-03	7.113300e-04	20151203_SCC1gfpc_G2G1\MitoSys2\LSM\SCC1gfpc_G1\DE_W0001_P0026\DE_2_W0001_P0026_T0001\TR1_W0001_P0081\TR1_2_W0001_P0081_T0001_R1_P1_K1_Ch2-Ch1.zen
163740	1.638897e-04	2.454478e-03	6.386000e-04	20151203_SCC1gfpc_G2G1\MitoSys2\LSM\SCC1gfpc_G1\DE_W0001_P0026\DE_2_W0001_P0026_T0001\TR1_W0001_P0081\TR1_2_W0001_P0081_T0001_R1_P1_K1_Ch2-Ch1.zen
173980	-1.118579e-04	2.527102e-03	5.761700e-04	20151203_SCC1gfpc_G2G1\MitoSys2\LSM\SCC1gfpc_G1\DE_W0001_P0026\DE_2_W0001_P0026_T0001\TR1_W0001_P0081\TR1_2_W0001_P0081_T0001_R1_P1_K1_Ch2-Ch1.zen
184220	-3.062358e-05	2.511294e-03	5.221900e-04	20151203_SCC1gfpc_G2G1\MitoSys2\LSM\SCC1gfpc_G1\DE_W0001_P0026\DE_2_W0001_P0026_T0001\TR1_W0001_P0081\TR1_2_W0001_P0081_T0001_R1_P1_K1_Ch2-Ch1.zen
194460	-3.926395e-04	2.840935e-03	4.752300e-04	20151203_SCC1gfpc_G2G1\MitoSys2\LSM\SCC1gfpc_G1\DE_W0001_P0026\DE_2_W0001_P0026_T0001\TR1_W0001_P0081\TR1_2_W0001_P0081_T0001_R1_P1_K1_Ch2-Ch1.zen
204700	1.368273e-04	2.815186e-03	4.341100e-04	20151203_SCC1gfpc_G2G1\MitoSys2\LSM\SCC1gfpc_G1\DE_W0001_P0026\DE_2_W0001_P0026_T0001\TR1_W0001_P0081\TR1_2_W0001_P0081_T0001_R1_P1_K1_Ch2-Ch1.zen
225180	6.318414e-04	2.618594e-03	3.659000e-04	20151203_SCC1gfpc_G2G1\MitoSys2\LSM\SCC1gfpc_G1\DE_W0001_P0026\DE_2_W0001_P0026_T0001\TR1_W0001_P0081\TR1_2_W0001_P0081_T0001_R1_P1_K1_Ch2-Ch1.zen
245660	-2.231292e-04	2.488695e-03	3.120500e-04	20151203_SCC1gfpc_G2G1\MitoSys2\LSM\SCC1gfpc_G1\DE_W0001_P0026\DE_2_W0001_P0026_T0001\TR1_W0001_P0081\TR1_2_W0001_P0081_T0001_R1_P1_K1_Ch2-Ch1.zen
266140	-8.115374e-04	2.706396e-03	2.688400e-04	20151203_SCC1gfpc_G2G1\MitoSys2\LSM\SCC1gfpc_G1\DE_W0001_P0026\DE_2_W0001_P0026_T0001\TR1_W0001_P0081\TR1_2_W0001_P0081_T0001_R1_P1_K1_Ch2-Ch1.zen
286620	-8.840290e-04	1.877989e-03	2.336700e-04	20151203_SCC1gfpc_G2G1\MitoSys2\LSM\SCC1gfpc_G1\DE_W0001_P0026\DE_2_W0001_P0026_T0001\TR1_W0001_P0081\TR1_2_W0001_P0081_T0001_R1_P1_K1_Ch2-Ch1.zen
307100	-1.088108e-03	2.243158e-03	2.046900e-04	20151203_SCC1gfpc_G2G1\MitoSys2\LSM\SCC1gfpc_G1\DE_W0001_P0026\DE_2_W0001_P0026_T0001\TR1_W0001_P0081\TR1_2_W0001_P0081_T0001_R1_P1_K1_Ch2-Ch1.zen
327580	-1.149958e-03	2.416108e-03	1.805500e-04	20151203_SCC1gfpc_G2G1\MitoSys2\LSM\SCC1gfpc_G1\DE_W0001_P0026\DE_2_W0001_P0026_T0001\TR1_W0001_P0081\TR1_2_W0001_P0081_T0001_R1_P1_K1_Ch2-Ch1.zen
348060	-1.404616e-03	3.084938e-03	1.602500e-04	20151203_SCC1gfpc_G2G1\MitoSys2\LSM\SCC1gfpc_G1\DE_W0001_P0026\DE_2_W0001_P0026_T0001\TR1_W0001_P0081\TR1_2_W0001_P0081_T0001_R1_P1_K1_Ch2-Ch1.zen
368540	-1.087170e-03	2.583840e-03	1.430300e-04	20151203_SCC1gfpc_G2G1\MitoSys2\LSM\SCC1gfpc_G1\DE_W0001_P0026\DE_2_W0001_P0026_T0001\TR1_W0001_P0081\TR1_2_W0001_P0081_T0001_R1_P1_K1_Ch2-Ch1.zen
389020	-1.292935e-03	2.764712e-03	1.283200e-04	20151203_SCC1gfpc_G2G1\MitoSys2\LSM\SCC1gfpc_G1\DE_W0001_P0026\DE_2_W0001_P0026_T0001\TR1_W0001_P0081\TR1_2_W0001_P0081_T0001_R1_P1_K1_Ch2-Ch1.zen
409500	-1.300524e-03	2.421054e-03	1.156500e-04	20151203_SCC1gfpc_G2G1\MitoSys2\LSM\SCC1gfpc_G1\DE_W0001_P0026\DE_2_W0001_P0026_T0001\TR1_W0001_P0081\TR1_2_W0001_P0081_T0001_R1_P1_K1_Ch2-Ch1.zen
450460	-7.554651e-04	2.463633e-03	9.511700e-05	20151203_SCC1gfpc_G2G1\MitoSys2\LSM\SCC1gfpc_G1\DE_W0001_P0026\DE_2_W0001_P0026_T0001\TR1_W0001_P0081\TR1_2_W0001_P0081_T0001_R1_P1_K1_Ch2-Ch1.zen
491420	-1.358025e-03	2.542121e-03	7.937200e-05	20151203_SCC1gfpc_G2G1\MitoSys2\LSM\SCC1gfpc_G1\DE_W0001_P0026\DE_2_W0001_P0026_T0001\TR1_W0001_P0081\TR1_2_W0001_P0081_T0001_R1_P1_K1_Ch2-Ch1.zen
532380	-1.480143e-03	2.466852e-03	6.706700e-05	20151203_SCC1gfpc_G2G1\MitoSys2\LSM\SCC1gfpc_G1\DE_W0001_P0026\DE_2_W0001_P0026_T0001\TR1_W0001_P0081\TR1_2_W0001_P0081_T0001_R1_P1_K1_Ch2-Ch1.zen
573340	-1.744152e-03	2.438261e-03	5.728900e-05	20151203_SCC1gfpc_G2G1\MitoSys2\LSM\SCC1gfpc_G1\DE_W0001_P0026\DE_2_W0001_P0026_T0001\TR1_W0001_P0081\TR1_2_W0001_P0081_T0001_R1_P1_K1_Ch2-Ch1.zen
614300	-1.446963e-03	3.376011e-03	4.940800e-05	20151203_SCC1gfpc_G2G1\MitoSys2\LSM\SCC1gfpc_G1\DE_W0001_P0026\DE_2_W0001_P0026_T0001\TR1_W0001_P0081\TR1_2_W0001_P0081_T0001_R1_P1_K1_Ch2-Ch1.zen
655260	-1.683950e-03	2.874015e-03	4.297500e-05	20151203_SCC1gfpc_G2G1\MitoSys2\LSM\SCC1gfpc_G1\DE_W0001_P0026\DE_2_W0001_P0026_T0001\TR1_W0001_P0081\TR1_2_W0001_P0081_T0001_R1_P1_K1_Ch2-Ch1.zen
696220	-8.901783e-04	2.836272e-03	3.766400e-05	20151203_SCC1gfpc_G2G1\MitoSys2\LSM\SCC1gfpc_G1\DE_W0001_P0026\DE_2_W0001_P0026_T0001\TR1_W0001_P0081\TR1_2_W0001_P0081_T0001_R1_P1_K1_Ch2-Ch1.zen
737180	-9.400668e-04	2.244565e-03	3.323600e-05	20151203_SCC1gfpc_G2G1\MitoSys2\LSM\SCC1gfpc_G1\DE_W0001_P0026\DE_2_W0001_P0026_T0001\TR1_W0001_P0081\TR1_2_W0001_P0081_T0001_R1_P1_K1_Ch2-Ch1.zen
778140	-7.148760e-04	2.553863e-03	2.950900e-05	20151203_SCC1gfpc_G2G1\MitoSys2\LSM\SCC1gfpc_G1\DE_W0001_P0026\DE_2_W0001_P0026_T0001\TR1_W0001_P0081\TR1_2_W0001_P0081_T0001_R1_P1_K1_Ch2-Ch1.zen
819100	-7.267695e-04	2.035495e-03	2.634800e-05	20151203_SCC1gfpc_G2G1\MitoSys2\LSM\SCC1gfpc_G1\DE_W0001_P0026\DE_2_W0001_P0026_T0001\TR1_W0001_P0081\TR1_2_W0001_P0081_T0001_R1_P1_K1_Ch2-Ch1.zen
901020	-9.916975e-05	2.312213e-03	2.132000e-05	20151203_SCC1gfpc_G2G1\MitoSys2\LSM\SCC1gfpc_G1\DE_W0001_P0026\DE_2_W0001_P0026_T0001\TR1_W0001_P0081\TR1_2_W0001_P0081_T0001_R1_P1_K1_Ch2-Ch1.zen
982940	9.541777e-05	2.317848e-03	1.755200e-05	20151203_SCC1gfpc_G2G1\MitoSys2\LSM\SCC1gfpc_G1\DE_W0001_P0026\DE_2_W0001_P0026_T0001\TR1_W0001_P0081\TR1_2_W0001_P0081_T0001_R1_P1_K1_Ch2-Ch1.zen
1064860	4.637223e-04	2.754894e-03	1.466400e-05	20151203_SCC1gfpc_G2G1\MitoSys2\LSM\SCC1gfpc_G1\DE_W0001_P0026\DE_2_W0001_P0026_T0001\TR1_W0001_P0081\TR1_2_W0001_P0081_T0001_R1_P1_K1_Ch2-Ch1.zen
1146780	3.267102e-04	2.030756e-03	1.240800e-05	20151203_SCC1gfpc_G2G1\MitoSys2\LSM\SCC1gfpc_G1\DE_W0001_P0026\DE_2_W0001_P0026_T0001\TR1_W0001_P0081\TR1_2_W0001_P0081_T0001_R1_P1_K1_Ch2-Ch1.zen
1228700	1.418290e-04	1.927695e-03	1.061500e-05	20151203_SCC1gfpc_G2G1\MitoSys2\LSM\SCC1gfpc_G1\DE_W0001_P0026\DE_2_W0001_P0026_T0001\TR1_W0001_P0081\TR1_2_W0001_P0081_T0001_R1_P1_K1_Ch2-Ch1.zen
1310620	-4.961168e-05	2.045685e-03	9.170600e-06	20151203_SCC1gfpc_G2G1\MitoSys2\LSM\SCC1gfpc_G1\DE_W0001_P0026\DE_2_W0001_P0026_T0001\TR1_W0001_P0081\TR1_2_W0001_P0081_T0001_R1_P1_K1_Ch2-Ch1.zen
1392540	-3.274790e-04	1.625251e-03	7.991000e-06	20151203_SCC1gfpc_G2G1\MitoSys2\LSM\SCC1gfpc_G1\DE_W0001_P0026\DE_2_W0001_P0026_T0001\TR1_W0001_P0081\TR1_2_W0001_P0081_T0001_R1_P1_K1_Ch2-Ch1.zen
1474460	-1.850662e-04	1.861460e-03	7.016900e-06	20151203_SCC1gfpc_G2G1\MitoSys2\LSM\SCC1gfpc_G1\DE_W0001_P0026\DE_2_W0001_P0026_T0001\TR1_W0001_P0081\TR1_2_W0001_P0081_T0001_R1_P1_K1_Ch2-Ch1.zen
1556380	-1.553485e-04	2.118844e-03	6.204100e-06	20151203_SCC1gfpc_G2G1\MitoSys2\LSM\SCC1gfpc_G1\DE_W0001_P0026\DE_2_W0001_P0026_T0001\TR1_W0001_P0081\TR1_2_W0001_P0081_T0001_R1_P1_K1_Ch2-Ch1.zen
10	3.126466e-02	1.227681e-02	2.967000e-02	20151203_SCC1gfpc_G2G1\MitoSys2\LSM\SCC1gfpc_G1\DE_W0001_P0026\DE_2_W0001_P0026_T0001\TR1_W0001_P0081\TR1_2_W0001_P0081_T0001_R1_P2_K1_Ch2-Ch1.zen
20	2.530988e-02	1.360237e-02	2.947500e-02	20151203_SCC1gfpc_G2G1\MitoSys2\LSM\SCC1gfpc_G1\DE_W0001_P0026\DE_2_W0001_P0026_T0001\TR1_W0001_P0081\TR1_2_W0001_P0081_T0001_R1_P2_K1_Ch2-Ch1.zen
30	3.384952e-02	1.160163e-02	2.929100e-02	20151203_SCC1gfpc_G2G1\MitoSys2\LSM\SCC1gfpc_G1\DE_W0001_P0026\DE_2_W0001_P0026_T0001\TR1_W0001_P0081\TR1_2_W0001_P0081_T0001_R1_P2_K1_Ch2-Ch1.zen
40	2.927343e-02	1.972521e-02	2.911700e-02	20151203_SCC1gfpc_G2G1\MitoSys2\LSM\SCC1gfpc_G1\DE_W0001_P0026\DE_2_W0001_P0026_T0001\TR1_W0001_P0081\TR1_2_W0001_P0081_T0001_R1_P2_K1_Ch2-Ch1.zen
50	2.809877e-02	1.342789e-02	2.895100e-02	20151203_SCC1gfpc_G2G1\MitoSys2\LSM\SCC1gfpc_G1\DE_W0001_P0026\DE_2_W0001_P0026_T0001\TR1_W0001_P0081\TR1_2_W0001_P0081_T0001_R1_P2_K1_Ch2-Ch1.zen
60	2.719957e-02	1.219390e-02	2.879400e-02	20151203_SCC1gfpc_G2G1\MitoSys2\LSM\SCC1gfpc_G1\DE_W0001_P0026\DE_2_W0001_P0026_T0001\TR1_W0001_P0081\TR1_2_W0001_P0081_T0001_R1_P2_K1_Ch2-Ch1.zen
70	2.589133e-02	1.376416e-02	2.864500e-02	20151203_SCC1gfpc_G2G1\MitoSys2\LSM\SCC1gfpc_G1\DE_W0001_P0026\DE_2_W0001_P0026_T0001\TR1_W0001_P0081\TR1_2_W0001_P0081_T0001_R1_P2_K1_Ch2-Ch1.zen
80	2.380926e-02	1.479723e-02	2.850300e-02	20151203_SCC1gfpc_G2G1\MitoSys2\LSM\SCC1gfpc_G1\DE_W0001_P0026\DE_2_W0001_P0026_T0001\TR1_W0001_P0081\TR1_2_W0001_P0081_T0001_R1_P2_K1_Ch2-Ch1.zen
90	3.117646e-02	1.301602e-02	2.836700e-02	20151203_SCC1gfpc_G2G1\MitoSys2\LSM\SCC1gfpc_G1\DE_W0001_P0026\DE_2_W0001_P0026_T0001\TR1_W0001_P0081\TR1_2_W0001_P0081_T0001_R1_P2_K1_Ch2-Ch1.zen
100	3.061022e-02	1.213859e-02	2.823700e-02	20151203_SCC1gfpc_G2G1\MitoSys2\LSM\SCC1gfpc_G1\DE_W0001_P0026\DE_2_W0001_P0026_T0001\TR1_W0001_P0081\TR1_2_W0001_P0081_T0001_R1_P2_K1_Ch2-Ch1.zen
120	2.765435e-02	9.954979e-03	2.799300e-02	20151203_SCC1gfpc_G2G1\MitoSys2\LSM\SCC1gfpc_G1\DE_W0001_P0026\DE_2_W0001_P0026_T0001\TR1_W0001_P0081\TR1_2_W0001_P0081_T0001_R1_P2_K1_Ch2-Ch1.zen
140	3.124897e-02	7.833741e-03	2.776600e-02	20151203_SCC1gfpc_G2G1\MitoSys2\LSM\SCC1gfpc_G1\DE_W0001_P0026\DE_2_W0001_P0026_T0001\TR1_W0001_P0081\TR1_2_W0001_P0081_T0001_R1_P2_K1_Ch2-Ch1.zen
160	2.953437e-02	1.152538e-02	2.755400e-02	20151203_SCC1gfpc_G2G1\MitoSys2\LSM\SCC1gfpc_G1\DE_W0001_P0026\DE_2_W0001_P0026_T0001\TR1_W0001_P0081\TR1_2_W0001_P0081_T0001_R1_P2_K1_Ch2-Ch1.zen
180	3.034084e-02	1.296463e-02	2.735400e-02	20151203_SCC1gfpc_G2G1\MitoSys2\LSM\SCC1gfpc_G1\DE_W0001_P0026\DE_2_W0001_P0026_T0001\TR1_W0001_P0081\TR1_2_W0001_P0081_T0001_R1_P2_K1_Ch2-Ch1.zen
200	2.533529e-02	1.195732e-02	2.716400e-02	20151203_SCC1gfpc_G2G1\MitoSys2\LSM\SCC1gfpc_G1\DE_W0001_P0026\DE_2_W0001_P0026_T0001\TR1_W0001_P0081\TR1_2_W0001_P0081_T0001_R1_P2_K1_Ch2-Ch1.zen
220	2.578666e-02	1.379950e-02	2.698300e-02	20151203_SCC1gfpc_G2G1\MitoSys2\LSM\SCC1gfpc_G1\DE_W0001_P0026\DE_2_W0001_P0026_T0001\TR1_W0001_P0081\TR1_2_W0001_P0081_T0001_R1_P2_K1_Ch2-Ch1.zen
240	2.596825e-02	9.995562e-03	2.681000e-02	20151203_SCC1gfpc_G2G1\MitoSys2\LSM\SCC1gfpc_G1\DE_W0001_P0026\DE_2_W0001_P0026_T0001\TR1_W0001_P0081\TR1_2_W0001_P0081_T0001_R1_P2_K1_Ch2-Ch1.zen
260	2.841658e-02	1.223377e-02	2.664300e-02	20151203_SCC1gfpc_G2G1\MitoSys2\LSM\SCC1gfpc_G1\DE_W0001_P0026\DE_2_W0001_P0026_T0001\TR1_W0001_P0081\TR1_2_W0001_P0081_T0001_R1_P2_K1_Ch2-Ch1.zen
280	2.403759e-02	1.226240e-02	2.648100e-02	20151203_SCC1gfpc_G2G1\MitoSys2\LSM\SCC1gfpc_G1\DE_W0001_P0026\DE_2_W0001_P0026_T0001\TR1_W0001_P0081\TR1_2_W0001_P0081_T0001_R1_P2_K1_Ch2-Ch1.zen
300	2.614534e-02	7.191011e-03	2.632500e-02	20151203_SCC1gfpc_G2G1\MitoSys2\LSM\SCC1gfpc_G1\DE_W0001_P0026\DE_2_W0001_P0026_T0001\TR1_W0001_P0081\TR1_2_W0001_P0081_T0001_R1_P2_K1_Ch2-Ch1.zen
340	2.658094e-02	1.106809e-02	2.602300e-02	20151203_SCC1gfpc_G2G1\MitoSys2\LSM\SCC1gfpc_G1\DE_W0001_P0026\DE_2_W0001_P0026_T0001\TR1_W0001_P0081\TR1_2_W0001_P0081_T0001_R1_P2_K1_Ch2-Ch1.zen
380	2.564829e-02	8.838992e-03	2.573400e-02	20151203_SCC1gfpc_G2G1\MitoSys2\LSM\SCC1gfpc_G1\DE_W0001_P0026\DE_2_W0001_P0026_T0001\TR1_W0001_P0081\TR1_2_W0001_P0081_T0001_R1_P2_K1_Ch2-Ch1.zen
420	2.407286e-02	7.262572e-03	2.545700e-02	20151203_SCC1gfpc_G2G1\MitoSys2\LSM\SCC1gfpc_G1\DE_W0001_P0026\DE_2_W0001_P0026_T0001\TR1_W0001_P0081\TR1_2_W0001_P0081_T0001_R1_P2_K1_Ch2-Ch1.zen
460	2.533515e-02	5.847034e-03	2.518800e-02	20151203_SCC1gfpc_G2G1\MitoSys2\LSM\SCC1gfpc_G1\DE_W0001_P0026\DE_2_W0001_P0026_T0001\TR1_W0001_P0081\TR1_2_W0001_P0081_T0001_R1_P2_K1_Ch2-Ch1.zen
500	2.495138e-02	8.215274e-03	2.492700e-02	20151203_SCC1gfpc_G2G1\MitoSys2\LSM\SCC1gfpc_G1\DE_W0001_P0026\DE_2_W0001_P0026_T0001\TR1_W0001_P0081\TR1_2_W0001_P0081_T0001_R1_P2_K1_Ch2-Ch1.zen
540	2.642463e-02	1.069623e-02	2.467400e-02	20151203_SCC1gfpc_G2G1\MitoSys2\LSM\SCC1gfpc_G1\DE_W0001_P0026\DE_2_W0001_P0026_T0001\TR1_W0001_P0081\TR1_2_W0001_P0081_T0001_R1_P2_K1_Ch2-Ch1.zen
580	2.152684e-02	1.086792e-02	2.442700e-02	20151203_SCC1gfpc_G2G1\MitoSys2\LSM\SCC1gfpc_G1\DE_W0001_P0026\DE_2_W0001_P0026_T0001\TR1_W0001_P0081\TR1_2_W0001_P0081_T0001_R1_P2_K1_Ch2-Ch1.zen
620	2.217018e-02	1.144301e-02	2.418600e-02	20151203_SCC1gfpc_G2G1\MitoSys2\LSM\SCC1gfpc_G1\DE_W0001_P0026\DE_2_W0001_P0026_T0001\TR1_W0001_P0081\TR1_2_W0001_P0081_T0001_R1_P2_K1_Ch2-Ch1.zen
660	2.783695e-02	1.030293e-02	2.395100e-02	20151203_SCC1gfpc_G2G1\MitoSys2\LSM\SCC1gfpc_G1\DE_W0001_P0026\DE_2_W0001_P0026_T0001\TR1_W0001_P0081\TR1_2_W0001_P0081_T0001_R1_P2_K1_Ch2-Ch1.zen
700	2.380514e-02	7.801446e-03	2.372100e-02	20151203_SCC1gfpc_G2G1\MitoSys2\LSM\SCC1gfpc_G1\DE_W0001_P0026\DE_2_W0001_P0026_T0001\TR1_W0001_P0081\TR1_2_W0001_P0081_T0001_R1_P2_K1_Ch2-Ch1.zen
780	2.378448e-02	7.878278e-03	2.327700e-02	20151203_SCC1gfpc_G2G1\MitoSys2\LSM\SCC1gfpc_G1\DE_W0001_P0026\DE_2_W0001_P0026_T0001\TR1_W0001_P0081\TR1_2_W0001_P0081_T0001_R1_P2_K1_Ch2-Ch1.zen
860	2.091420e-02	7.096917e-03	2.285200e-02	20151203_SCC1gfpc_G2G1\MitoSys2\LSM\SCC1gfpc_G1\DE_W0001_P0026\DE_2_W0001_P0026_T0001\TR1_W0001_P0081\TR1_2_W0001_P0081_T0001_R1_P2_K1_Ch2-Ch1.zen
940	2.115431e-02	7.983579e-03	2.244600e-02	20151203_SCC1gfpc_G2G1\MitoSys2\LSM\SCC1gfpc_G1\DE_W0001_P0026\DE_2_W0001_P0026_T0001\TR1_W0001_P0081\TR1_2_W0001_P0081_T0001_R1_P2_K1_Ch2-Ch1.zen
1020	2.403492e-02	9.366302e-03	2.205700e-02	20151203_SCC1gfpc_G2G1\MitoSys2\LSM\SCC1gfpc_G1\DE_W0001_P0026\DE_2_W0001_P0026_T0001\TR1_W0001_P0081\TR1_2_W0001_P0081_T0001_R1_P2_K1_Ch2-Ch1.zen
1100	2.364677e-02	6.968306e-03	2.168400e-02	20151203_SCC1gfpc_G2G1\MitoSys2\LSM\SCC1gfpc_G1\DE_W0001_P0026\DE_2_W0001_P0026_T0001\TR1_W0001_P0081\TR1_2_W0001_P0081_T0001_R1_P2_K1_Ch2-Ch1.zen
1180	2.101512e-02	8.297407e-03	2.132500e-02	20151203_SCC1gfpc_G2G1\MitoSys2\LSM\SCC1gfpc_G1\DE_W0001_P0026\DE_2_W0001_P0026_T0001\TR1_W0001_P0081\TR1_2_W0001_P0081_T0001_R1_P2_K1_Ch2-Ch1.zen
1260	2.032285e-02	7.851152e-03	2.098200e-02	20151203_SCC1gfpc_G2G1\MitoSys2\LSM\SCC1gfpc_G1\DE_W0001_P0026\DE_2_W0001_P0026_T0001\TR1_W0001_P0081\TR1_2_W0001_P0081_T0001_R1_P2_K1_Ch2-Ch1.zen
1340	2.131743e-02	8.589237e-03	2.065100e-02	20151203_SCC1gfpc_G2G1\MitoSys2\LSM\SCC1gfpc_G1\DE_W0001_P0026\DE_2_W0001_P0026_T0001\TR1_W0001_P0081\TR1_2_W0001_P0081_T0001_R1_P2_K1_Ch2-Ch1.zen
1420	1.874550e-02	8.385753e-03	2.033400e-02	20151203_SCC1gfpc_G2G1\MitoSys2\LSM\SCC1gfpc_G1\DE_W0001_P0026\DE_2_W0001_P0026_T0001\TR1_W0001_P0081\TR1_2_W0001_P0081_T0001_R1_P2_K1_Ch2-Ch1.zen
1500	2.028944e-02	6.656372e-03	2.002800e-02	20151203_SCC1gfpc_G2G1\MitoSys2\LSM\SCC1gfpc_G1\DE_W0001_P0026\DE_2_W0001_P0026_T0001\TR1_W0001_P0081\TR1_2_W0001_P0081_T0001_R1_P2_K1_Ch2-Ch1.zen
1660	1.996183e-02	6.371229e-03	1.945100e-02	20151203_SCC1gfpc_G2G1\MitoSys2\LSM\SCC1gfpc_G1\DE_W0001_P0026\DE_2_W0001_P0026_T0001\TR1_W0001_P0081\TR1_2_W0001_P0081_T0001_R1_P2_K1_Ch2-Ch1.zen
1820	1.972584e-02	5.381841e-03	1.891400e-02	20151203_SCC1gfpc_G2G1\MitoSys2\LSM\SCC1gfpc_G1\DE_W0001_P0026\DE_2_W0001_P0026_T0001\TR1_W0001_P0081\TR1_2_W0001_P0081_T0001_R1_P2_K1_Ch2-Ch1.zen
1980	1.742426e-02	7.587335e-03	1.841400e-02	20151203_SCC1gfpc_G2G1\MitoSys2\LSM\SCC1gfpc_G1\DE_W0001_P0026\DE_2_W0001_P0026_T0001\TR1_W0001_P0081\TR1_2_W0001_P0081_T0001_R1_P2_K1_Ch2-Ch1.zen
2140	1.847363e-02	6.612425e-03	1.794800e-02	20151203_SCC1gfpc_G2G1\MitoSys2\LSM\SCC1gfpc_G1\DE_W0001_P0026\DE_2_W0001_P0026_T0001\TR1_W0001_P0081\TR1_2_W0001_P0081_T0001_R1_P2_K1_Ch2-Ch1.zen
2300	1.736264e-02	6.099555e-03	1.751100e-02	20151203_SCC1gfpc_G2G1\MitoSys2\LSM\SCC1gfpc_G1\DE_W0001_P0026\DE_2_W0001_P0026_T0001\TR1_W0001_P0081\TR1_2_W0001_P0081_T0001_R1_P2_K1_Ch2-Ch1.zen
2460	1.805381e-02	6.004935e-03	1.710200e-02	20151203_SCC1gfpc_G2G1\MitoSys2\LSM\SCC1gfpc_G1\DE_W0001_P0026\DE_2_W0001_P0026_T0001\TR1_W0001_P0081\TR1_2_W0001_P0081_T0001_R1_P2_K1_Ch2-Ch1.zen
2620	1.686289e-02	5.520547e-03	1.671800e-02	20151203_SCC1gfpc_G2G1\MitoSys2\LSM\SCC1gfpc_G1\DE_W0001_P0026\DE_2_W0001_P0026_T0001\TR1_W0001_P0081\TR1_2_W0001_P0081_T0001_R1_P2_K1_Ch2-Ch1.zen
2780	1.520551e-02	5.659380e-03	1.635600e-02	20151203_SCC1gfpc_G2G1\MitoSys2\LSM\SCC1gfpc_G1\DE_W0001_P0026\DE_2_W0001_P0026_T0001\TR1_W0001_P0081\TR1_2_W0001_P0081_T0001_R1_P2_K1_Ch2-Ch1.zen
2940	1.589699e-02	4.541447e-03	1.601500e-02	20151203_SCC1gfpc_G2G1\MitoSys2\LSM\SCC1gfpc_G1\DE_W0001_P0026\DE_2_W0001_P0026_T0001\TR1_W0001_P0081\TR1_2_W0001_P0081_T0001_R1_P2_K1_Ch2-Ch1.zen
3100	1.604716e-02	6.074367e-03	1.569300e-02	20151203_SCC1gfpc_G2G1\MitoSys2\LSM\SCC1gfpc_G1\DE_W0001_P0026\DE_2_W0001_P0026_T0001\TR1_W0001_P0081\TR1_2_W0001_P0081_T0001_R1_P2_K1_Ch2-Ch1.zen
3420	1.379158e-02	5.585466e-03	1.509900e-02	20151203_SCC1gfpc_G2G1\MitoSys2\LSM\SCC1gfpc_G1\DE_W0001_P0026\DE_2_W0001_P0026_T0001\TR1_W0001_P0081\TR1_2_W0001_P0081_T0001_R1_P2_K1_Ch2-Ch1.zen
3740	1.438674e-02	5.516829e-03	1.456500e-02	20151203_SCC1gfpc_G2G1\MitoSys2\LSM\SCC1gfpc_G1\DE_W0001_P0026\DE_2_W0001_P0026_T0001\TR1_W0001_P0081\TR1_2_W0001_P0081_T0001_R1_P2_K1_Ch2-Ch1.zen
4060	1.433857e-02	6.045782e-03	1.408100e-02	20151203_SCC1gfpc_G2G1\MitoSys2\LSM\SCC1gfpc_G1\DE_W0001_P0026\DE_2_W0001_P0026_T0001\TR1_W0001_P0081\TR1_2_W0001_P0081_T0001_R1_P2_K1_Ch2-Ch1.zen
4380	1.377618e-02	5.919615e-03	1.364100e-02	20151203_SCC1gfpc_G2G1\MitoSys2\LSM\SCC1gfpc_G1\DE_W0001_P0026\DE_2_W0001_P0026_T0001\TR1_W0001_P0081\TR1_2_W0001_P0081_T0001_R1_P2_K1_Ch2-Ch1.zen
4700	1.315414e-02	4.672121e-03	1.323800e-02	20151203_SCC1gfpc_G2G1\MitoSys2\LSM\SCC1gfpc_G1\DE_W0001_P0026\DE_2_W0001_P0026_T0001\TR1_W0001_P0081\TR1_2_W0001_P0081_T0001_R1_P2_K1_Ch2-Ch1.zen
5020	1.221240e-02	6.145033e-03	1.286900e-02	20151203_SCC1gfpc_G2G1\MitoSys2\LSM\SCC1gfpc_G1\DE_W0001_P0026\DE_2_W0001_P0026_T0001\TR1_W0001_P0081\TR1_2_W0001_P0081_T0001_R1_P2_K1_Ch2-Ch1.zen
5340	1.311970e-02	6.001155e-03	1.252800e-02	20151203_SCC1gfpc_G2G1\MitoSys2\LSM\SCC1gfpc_G1\DE_W0001_P0026\DE_2_W0001_P0026_T0001\TR1_W0001_P0081\TR1_2_W0001_P0081_T0001_R1_P2_K1_Ch2-Ch1.zen
5660	1.298314e-02	5.599024e-03	1.221300e-02	20151203_SCC1gfpc_G2G1\MitoSys2\LSM\SCC1gfpc_G1\DE_W0001_P0026\DE_2_W0001_P0026_T0001\TR1_W0001_P0081\TR1_2_W0001_P0081_T0001_R1_P2_K1_Ch2-Ch1.zen
5980	1.212501e-02	5.925659e-03	1.192000e-02	20151203_SCC1gfpc_G2G1\MitoSys2\LSM\SCC1gfpc_G1\DE_W0001_P0026\DE_2_W0001_P0026_T0001\TR1_W0001_P0081\TR1_2_W0001_P0081_T0001_R1_P2_K1_Ch2-Ch1.zen
6300	1.161150e-02	6.037442e-03	1.164800e-02	20151203_SCC1gfpc_G2G1\MitoSys2\LSM\SCC1gfpc_G1\DE_W0001_P0026\DE_2_W0001_P0026_T0001\TR1_W0001_P0081\TR1_2_W0001_P0081_T0001_R1_P2_K1_Ch2-Ch1.zen
6940	1.132492e-02	5.035798e-03	1.115400e-02	20151203_SCC1gfpc_G2G1\MitoSys2\LSM\SCC1gfpc_G1\DE_W0001_P0026\DE_2_W0001_P0026_T0001\TR1_W0001_P0081\TR1_2_W0001_P0081_T0001_R1_P2_K1_Ch2-Ch1.zen
7580	1.093383e-02	5.887399e-03	1.071900e-02	20151203_SCC1gfpc_G2G1\MitoSys2\LSM\SCC1gfpc_G1\DE_W0001_P0026\DE_2_W0001_P0026_T0001\TR1_W0001_P0081\TR1_2_W0001_P0081_T0001_R1_P2_K1_Ch2-Ch1.zen
8220	1.024069e-02	4.773375e-03	1.033100e-02	20151203_SCC1gfpc_G2G1\MitoSys2\LSM\SCC1gfpc_G1\DE_W0001_P0026\DE_2_W0001_P0026_T0001\TR1_W0001_P0081\TR1_2_W0001_P0081_T0001_R1_P2_K1_Ch2-Ch1.zen
8860	1.008329e-02	4.937347e-03	9.981400e-03	20151203_SCC1gfpc_G2G1\MitoSys2\LSM\SCC1gfpc_G1\DE_W0001_P0026\DE_2_W0001_P0026_T0001\TR1_W0001_P0081\TR1_2_W0001_P0081_T0001_R1_P2_K1_Ch2-Ch1.zen
9500	9.587997e-03	5.387169e-03	9.664700e-03	20151203_SCC1gfpc_G2G1\MitoSys2\LSM\SCC1gfpc_G1\DE_W0001_P0026\DE_2_W0001_P0026_T0001\TR1_W0001_P0081\TR1_2_W0001_P0081_T0001_R1_P2_K1_Ch2-Ch1.zen
10140	9.509507e-03	4.985486e-03	9.375600e-03	20151203_SCC1gfpc_G2G1\MitoSys2\LSM\SCC1gfpc_G1\DE_W0001_P0026\DE_2_W0001_P0026_T0001\TR1_W0001_P0081\TR1_2_W0001_P0081_T0001_R1_P2_K1_Ch2-Ch1.zen
10780	9.246231e-03	4.342454e-03	9.109900e-03	20151203_SCC1gfpc_G2G1\MitoSys2\LSM\SCC1gfpc_G1\DE_W0001_P0026\DE_2_W0001_P0026_T0001\TR1_W0001_P0081\TR1_2_W0001_P0081_T0001_R1_P2_K1_Ch2-Ch1.zen
11420	8.915381e-03	4.975134e-03	8.864200e-03	20151203_SCC1gfpc_G2G1\MitoSys2\LSM\SCC1gfpc_G1\DE_W0001_P0026\DE_2_W0001_P0026_T0001\TR1_W0001_P0081\TR1_2_W0001_P0081_T0001_R1_P2_K1_Ch2-Ch1.zen
12060	8.920130e-03	4.970675e-03	8.635900e-03	20151203_SCC1gfpc_G2G1\MitoSys2\LSM\SCC1gfpc_G1\DE_W0001_P0026\DE_2_W0001_P0026_T0001\TR1_W0001_P0081\TR1_2_W0001_P0081_T0001_R1_P2_K1_Ch2-Ch1.zen
12700	8.751912e-03	4.715391e-03	8.422600e-03	20151203_SCC1gfpc_G2G1\MitoSys2\LSM\SCC1gfpc_G1\DE_W0001_P0026\DE_2_W0001_P0026_T0001\TR1_W0001_P0081\TR1_2_W0001_P0081_T0001_R1_P2_K1_Ch2-Ch1.zen
13980	7.639036e-03	4.468469e-03	8.033900e-03	20151203_SCC1gfpc_G2G1\MitoSys2\LSM\SCC1gfpc_G1\DE_W0001_P0026\DE_2_W0001_P0026_T0001\TR1_W0001_P0081\TR1_2_W0001_P0081_T0001_R1_P2_K1_Ch2-Ch1.zen
15260	7.243024e-03	4.359995e-03	7.686500e-03	20151203_SCC1gfpc_G2G1\MitoSys2\LSM\SCC1gfpc_G1\DE_W0001_P0026\DE_2_W0001_P0026_T0001\TR1_W0001_P0081\TR1_2_W0001_P0081_T0001_R1_P2_K1_Ch2-Ch1.zen
16540	7.418926e-03	4.265760e-03	7.372000e-03	20151203_SCC1gfpc_G2G1\MitoSys2\LSM\SCC1gfpc_G1\DE_W0001_P0026\DE_2_W0001_P0026_T0001\TR1_W0001_P0081\TR1_2_W0001_P0081_T0001_R1_P2_K1_Ch2-Ch1.zen
17820	7.195584e-03	4.039064e-03	7.084100e-03	20151203_SCC1gfpc_G2G1\MitoSys2\LSM\SCC1gfpc_G1\DE_W0001_P0026\DE_2_W0001_P0026_T0001\TR1_W0001_P0081\TR1_2_W0001_P0081_T0001_R1_P2_K1_Ch2-Ch1.zen
19100	6.794887e-03	5.002452e-03	6.818300e-03	20151203_SCC1gfpc_G2G1\MitoSys2\LSM\SCC1gfpc_G1\DE_W0001_P0026\DE_2_W0001_P0026_T0001\TR1_W0001_P0081\TR1_2_W0001_P0081_T0001_R1_P2_K1_Ch2-Ch1.zen
20380	6.319306e-03	4.712959e-03	6.571100e-03	20151203_SCC1gfpc_G2G1\MitoSys2\LSM\SCC1gfpc_G1\DE_W0001_P0026\DE_2_W0001_P0026_T0001\TR1_W0001_P0081\TR1_2_W0001_P0081_T0001_R1_P2_K1_Ch2-Ch1.zen
21660	5.825647e-03	4.158291e-03	6.339700e-03	20151203_SCC1gfpc_G2G1\MitoSys2\LSM\SCC1gfpc_G1\DE_W0001_P0026\DE_2_W0001_P0026_T0001\TR1_W0001_P0081\TR1_2_W0001_P0081_T0001_R1_P2_K1_Ch2-Ch1.zen
22940	6.229129e-03	4.203363e-03	6.122100e-03	20151203_SCC1gfpc_G2G1\MitoSys2\LSM\SCC1gfpc_G1\DE_W0001_P0026\DE_2_W0001_P0026_T0001\TR1_W0001_P0081\TR1_2_W0001_P0081_T0001_R1_P2_K1_Ch2-Ch1.zen
24220	5.859054e-03	3.391324e-03	5.916600e-03	20151203_SCC1gfpc_G2G1\MitoSys2\LSM\SCC1gfpc_G1\DE_W0001_P0026\DE_2_W0001_P0026_T0001\TR1_W0001_P0081\TR1_2_W0001_P0081_T0001_R1_P2_K1_Ch2-Ch1.zen
25500	5.264488e-03	2.934736e-03	5.721800e-03	20151203_SCC1gfpc_G2G1\MitoSys2\LSM\SCC1gfpc_G1\DE_W0001_P0026\DE_2_W0001_P0026_T0001\TR1_W0001_P0081\TR1_2_W0001_P0081_T0001_R1_P2_K1_Ch2-Ch1.zen
28060	5.331942e-03	2.930347e-03	5.360500e-03	20151203_SCC1gfpc_G2G1\MitoSys2\LSM\SCC1gfpc_G1\DE_W0001_P0026\DE_2_W0001_P0026_T0001\TR1_W0001_P0081\TR1_2_W0001_P0081_T0001_R1_P2_K1_Ch2-Ch1.zen
30620	4.666375e-03	2.892895e-03	5.031500e-03	20151203_SCC1gfpc_G2G1\MitoSys2\LSM\SCC1gfpc_G1\DE_W0001_P0026\DE_2_W0001_P0026_T0001\TR1_W0001_P0081\TR1_2_W0001_P0081_T0001_R1_P2_K1_Ch2-Ch1.zen
33180	4.252957e-03	2.703654e-03	4.730200e-03	20151203_SCC1gfpc_G2G1\MitoSys2\LSM\SCC1gfpc_G1\DE_W0001_P0026\DE_2_W0001_P0026_T0001\TR1_W0001_P0081\TR1_2_W0001_P0081_T0001_R1_P2_K1_Ch2-Ch1.zen
35740	4.822962e-03	3.481385e-03	4.453000e-03	20151203_SCC1gfpc_G2G1\MitoSys2\LSM\SCC1gfpc_G1\DE_W0001_P0026\DE_2_W0001_P0026_T0001\TR1_W0001_P0081\TR1_2_W0001_P0081_T0001_R1_P2_K1_Ch2-Ch1.zen
38300	4.125731e-03	3.189919e-03	4.197400e-03	20151203_SCC1gfpc_G2G1\MitoSys2\LSM\SCC1gfpc_G1\DE_W0001_P0026\DE_2_W0001_P0026_T0001\TR1_W0001_P0081\TR1_2_W0001_P0081_T0001_R1_P2_K1_Ch2-Ch1.zen
40860	3.880755e-03	3.759936e-03	3.961100e-03	20151203_SCC1gfpc_G2G1\MitoSys2\LSM\SCC1gfpc_G1\DE_W0001_P0026\DE_2_W0001_P0026_T0001\TR1_W0001_P0081\TR1_2_W0001_P0081_T0001_R1_P2_K1_Ch2-Ch1.zen
43420	4.300531e-03	4.620657e-03	3.742300e-03	20151203_SCC1gfpc_G2G1\MitoSys2\LSM\SCC1gfpc_G1\DE_W0001_P0026\DE_2_W0001_P0026_T0001\TR1_W0001_P0081\TR1_2_W0001_P0081_T0001_R1_P2_K1_Ch2-Ch1.zen
45980	3.491378e-03	4.149102e-03	3.539400e-03	20151203_SCC1gfpc_G2G1\MitoSys2\LSM\SCC1gfpc_G1\DE_W0001_P0026\DE_2_W0001_P0026_T0001\TR1_W0001_P0081\TR1_2_W0001_P0081_T0001_R1_P2_K1_Ch2-Ch1.zen
48540	3.621266e-03	3.949428e-03	3.351000e-03	20151203_SCC1gfpc_G2G1\MitoSys2\LSM\SCC1gfpc_G1\DE_W0001_P0026\DE_2_W0001_P0026_T0001\TR1_W0001_P0081\TR1_2_W0001_P0081_T0001_R1_P2_K1_Ch2-Ch1.zen
51100	3.762099e-03	3.456945e-03	3.175900e-03	20151203_SCC1gfpc_G2G1\MitoSys2\LSM\SCC1gfpc_G1\DE_W0001_P0026\DE_2_W0001_P0026_T0001\TR1_W0001_P0081\TR1_2_W0001_P0081_T0001_R1_P2_K1_Ch2-Ch1.zen
56220	2.763422e-03	2.728128e-03	2.861300e-03	20151203_SCC1gfpc_G2G1\MitoSys2\LSM\SCC1gfpc_G1\DE_W0001_P0026\DE_2_W0001_P0026_T0001\TR1_W0001_P0081\TR1_2_W0001_P0081_T0001_R1_P2_K1_Ch2-Ch1.zen
61340	2.458834e-03	2.660931e-03	2.587900e-03	20151203_SCC1gfpc_G2G1\MitoSys2\LSM\SCC1gfpc_G1\DE_W0001_P0026\DE_2_W0001_P0026_T0001\TR1_W0001_P0081\TR1_2_W0001_P0081_T0001_R1_P2_K1_Ch2-Ch1.zen
66460	2.296420e-03	2.337792e-03	2.349400e-03	20151203_SCC1gfpc_G2G1\MitoSys2\LSM\SCC1gfpc_G1\DE_W0001_P0026\DE_2_W0001_P0026_T0001\TR1_W0001_P0081\TR1_2_W0001_P0081_T0001_R1_P2_K1_Ch2-Ch1.zen
71580	1.877898e-03	2.514917e-03	2.140600e-03	20151203_SCC1gfpc_G2G1\MitoSys2\LSM\SCC1gfpc_G1\DE_W0001_P0026\DE_2_W0001_P0026_T0001\TR1_W0001_P0081\TR1_2_W0001_P0081_T0001_R1_P2_K1_Ch2-Ch1.zen
76700	1.886143e-03	2.142602e-03	1.957100e-03	20151203_SCC1gfpc_G2G1\MitoSys2\LSM\SCC1gfpc_G1\DE_W0001_P0026\DE_2_W0001_P0026_T0001\TR1_W0001_P0081\TR1_2_W0001_P0081_T0001_R1_P2_K1_Ch2-Ch1.zen
81820	1.707696e-03	2.375849e-03	1.795100e-03	20151203_SCC1gfpc_G2G1\MitoSys2\LSM\SCC1gfpc_G1\DE_W0001_P0026\DE_2_W0001_P0026_T0001\TR1_W0001_P0081\TR1_2_W0001_P0081_T0001_R1_P2_K1_Ch2-Ch1.zen
86940	1.979590e-03	2.884355e-03	1.651600e-03	20151203_SCC1gfpc_G2G1\MitoSys2\LSM\SCC1gfpc_G1\DE_W0001_P0026\DE_2_W0001_P0026_T0001\TR1_W0001_P0081\TR1_2_W0001_P0081_T0001_R1_P2_K1_Ch2-Ch1.zen
92060	1.802986e-03	2.689923e-03	1.524000e-03	20151203_SCC1gfpc_G2G1\MitoSys2\LSM\SCC1gfpc_G1\DE_W0001_P0026\DE_2_W0001_P0026_T0001\TR1_W0001_P0081\TR1_2_W0001_P0081_T0001_R1_P2_K1_Ch2-Ch1.zen
97180	1.709395e-03	2.646842e-03	1.410200e-03	20151203_SCC1gfpc_G2G1\MitoSys2\LSM\SCC1gfpc_G1\DE_W0001_P0026\DE_2_W0001_P0026_T0001\TR1_W0001_P0081\TR1_2_W0001_P0081_T0001_R1_P2_K1_Ch2-Ch1.zen
102300	1.330165e-03	2.230510e-03	1.308200e-03	20151203_SCC1gfpc_G2G1\MitoSys2\LSM\SCC1gfpc_G1\DE_W0001_P0026\DE_2_W0001_P0026_T0001\TR1_W0001_P0081\TR1_2_W0001_P0081_T0001_R1_P2_K1_Ch2-Ch1.zen
112540	1.094427e-03	2.349190e-03	1.134100e-03	20151203_SCC1gfpc_G2G1\MitoSys2\LSM\SCC1gfpc_G1\DE_W0001_P0026\DE_2_W0001_P0026_T0001\TR1_W0001_P0081\TR1_2_W0001_P0081_T0001_R1_P2_K1_Ch2-Ch1.zen
122780	8.576524e-04	1.910416e-03	9.917200e-04	20151203_SCC1gfpc_G2G1\MitoSys2\LSM\SCC1gfpc_G1\DE_W0001_P0026\DE_2_W0001_P0026_T0001\TR1_W0001_P0081\TR1_2_W0001_P0081_T0001_R1_P2_K1_Ch2-Ch1.zen
133020	6.427253e-04	2.927235e-03	8.740300e-04	20151203_SCC1gfpc_G2G1\MitoSys2\LSM\SCC1gfpc_G1\DE_W0001_P0026\DE_2_W0001_P0026_T0001\TR1_W0001_P0081\TR1_2_W0001_P0081_T0001_R1_P2_K1_Ch2-Ch1.zen
143260	1.052133e-03	2.338754e-03	7.756900e-04	20151203_SCC1gfpc_G2G1\MitoSys2\LSM\SCC1gfpc_G1\DE_W0001_P0026\DE_2_W0001_P0026_T0001\TR1_W0001_P0081\TR1_2_W0001_P0081_T0001_R1_P2_K1_Ch2-Ch1.zen
153500	8.982568e-04	2.522732e-03	6.927400e-04	20151203_SCC1gfpc_G2G1\MitoSys2\LSM\SCC1gfpc_G1\DE_W0001_P0026\DE_2_W0001_P0026_T0001\TR1_W0001_P0081\TR1_2_W0001_P0081_T0001_R1_P2_K1_Ch2-Ch1.zen
163740	1.188024e-03	2.508662e-03	6.221500e-04	20151203_SCC1gfpc_G2G1\MitoSys2\LSM\SCC1gfpc_G1\DE_W0001_P0026\DE_2_W0001_P0026_T0001\TR1_W0001_P0081\TR1_2_W0001_P0081_T0001_R1_P2_K1_Ch2-Ch1.zen
173980	5.735350e-04	3.159327e-03	5.616200e-04	20151203_SCC1gfpc_G2G1\MitoSys2\LSM\SCC1gfpc_G1\DE_W0001_P0026\DE_2_W0001_P0026_T0001\TR1_W0001_P0081\TR1_2_W0001_P0081_T0001_R1_P2_K1_Ch2-Ch1.zen
184220	6.452975e-04	3.226112e-03	5.093400e-04	20151203_SCC1gfpc_G2G1\MitoSys2\LSM\SCC1gfpc_G1\DE_W0001_P0026\DE_2_W0001_P0026_T0001\TR1_W0001_P0081\TR1_2_W0001_P0081_T0001_R1_P2_K1_Ch2-Ch1.zen
194460	-3.386058e-05	3.316872e-03	4.638800e-04	20151203_SCC1gfpc_G2G1\MitoSys2\LSM\SCC1gfpc_G1\DE_W0001_P0026\DE_2_W0001_P0026_T0001\TR1_W0001_P0081\TR1_2_W0001_P0081_T0001_R1_P2_K1_Ch2-Ch1.zen
204700	1.296691e-04	2.860474e-03	4.241300e-04	20151203_SCC1gfpc_G2G1\MitoSys2\LSM\SCC1gfpc_G1\DE_W0001_P0026\DE_2_W0001_P0026_T0001\TR1_W0001_P0081\TR1_2_W0001_P0081_T0001_R1_P2_K1_Ch2-Ch1.zen
225180	7.334818e-04	2.914447e-03	3.582700e-04	20151203_SCC1gfpc_G2G1\MitoSys2\LSM\SCC1gfpc_G1\DE_W0001_P0026\DE_2_W0001_P0026_T0001\TR1_W0001_P0081\TR1_2_W0001_P0081_T0001_R1_P2_K1_Ch2-Ch1.zen
245660	3.411031e-04	2.640655e-03	3.063600e-04	20151203_SCC1gfpc_G2G1\MitoSys2\LSM\SCC1gfpc_G1\DE_W0001_P0026\DE_2_W0001_P0026_T0001\TR1_W0001_P0081\TR1_2_W0001_P0081_T0001_R1_P2_K1_Ch2-Ch1.zen
266140	6.532379e-04	2.417588e-03	2.647600e-04	20151203_SCC1gfpc_G2G1\MitoSys2\LSM\SCC1gfpc_G1\DE_W0001_P0026\DE_2_W0001_P0026_T0001\TR1_W0001_P0081\TR1_2_W0001_P0081_T0001_R1_P2_K1_Ch2-Ch1.zen
286620	4.245368e-04	2.678517e-03	2.309300e-04	20151203_SCC1gfpc_G2G1\MitoSys2\LSM\SCC1gfpc_G1\DE_W0001_P0026\DE_2_W0001_P0026_T0001\TR1_W0001_P0081\TR1_2_W0001_P0081_T0001_R1_P2_K1_Ch2-Ch1.zen
307100	4.804257e-05	2.783785e-03	2.030800e-04	20151203_SCC1gfpc_G2G1\MitoSys2\LSM\SCC1gfpc_G1\DE_W0001_P0026\DE_2_W0001_P0026_T0001\TR1_W0001_P0081\TR1_2_W0001_P0081_T0001_R1_P2_K1_Ch2-Ch1.zen
327580	-8.307361e-06	2.602071e-03	1.799000e-04	20151203_SCC1gfpc_G2G1\MitoSys2\LSM\SCC1gfpc_G1\DE_W0001_P0026\DE_2_W0001_P0026_T0001\TR1_W0001_P0081\TR1_2_W0001_P0081_T0001_R1_P2_K1_Ch2-Ch1.zen
348060	2.829152e-06	2.723788e-03	1.604000e-04	20151203_SCC1gfpc_G2G1\MitoSys2\LSM\SCC1gfpc_G1\DE_W0001_P0026\DE_2_W0001_P0026_T0001\TR1_W0001_P0081\TR1_2_W0001_P0081_T0001_R1_P2_K1_Ch2-Ch1.zen
368540	-2.033952e-04	2.202203e-03	1.438600e-04	20151203_SCC1gfpc_G2G1\MitoSys2\LSM\SCC1gfpc_G1\DE_W0001_P0026\DE_2_W0001_P0026_T0001\TR1_W0001_P0081\TR1_2_W0001_P0081_T0001_R1_P2_K1_Ch2-Ch1.zen
389020	-8.568299e-04	2.424330e-03	1.297200e-04	20151203_SCC1gfpc_G2G1\MitoSys2\LSM\SCC1gfpc_G1\DE_W0001_P0026\DE_2_W0001_P0026_T0001\TR1_W0001_P0081\TR1_2_W0001_P0081_T0001_R1_P2_K1_Ch2-Ch1.zen
409500	-9.315208e-04	2.394102e-03	1.175500e-04	20151203_SCC1gfpc_G2G1\MitoSys2\LSM\SCC1gfpc_G1\DE_W0001_P0026\DE_2_W0001_P0026_T0001\TR1_W0001_P0081\TR1_2_W0001_P0081_T0001_R1_P2_K1_Ch2-Ch1.zen
450460	-1.041519e-03	2.925279e-03	9.777900e-05	20151203_SCC1gfpc_G2G1\MitoSys2\LSM\SCC1gfpc_G1\DE_W0001_P0026\DE_2_W0001_P0026_T0001\TR1_W0001_P0081\TR1_2_W0001_P0081_T0001_R1_P2_K1_Ch2-Ch1.zen
491420	-8.399861e-04	2.574105e-03	8.258300e-05	20151203_SCC1gfpc_G2G1\MitoSys2\LSM\SCC1gfpc_G1\DE_W0001_P0026\DE_2_W0001_P0026_T0001\TR1_W0001_P0081\TR1_2_W0001_P0081_T0001_R1_P2_K1_Ch2-Ch1.zen
532380	-1.306999e-03	2.547085e-03	7.066500e-05	20151203_SCC1gfpc_G2G1\MitoSys2\LSM\SCC1gfpc_G1\DE_W0001_P0026\DE_2_W0001_P0026_T0001\TR1_W0001_P0081\TR1_2_W0001_P0081_T0001_R1_P2_K1_Ch2-Ch1.zen
573340	-6.877785e-04	3.390670e-03	6.115700e-05	20151203_SCC1gfpc_G2G1\MitoSys2\LSM\SCC1gfpc_G1\DE_W0001_P0026\DE_2_W0001_P0026_T0001\TR1_W0001_P0081\TR1_2_W0001_P0081_T0001_R1_P2_K1_Ch2-Ch1.zen
614300	-3.398352e-04	2.940456e-03	5.345700e-05	20151203_SCC1gfpc_G2G1\MitoSys2\LSM\SCC1gfpc_G1\DE_W0001_P0026\DE_2_W0001_P0026_T0001\TR1_W0001_P0081\TR1_2_W0001_P0081_T0001_R1_P2_K1_Ch2-Ch1.zen
655260	-2.918902e-04	2.517094e-03	4.713700e-05	20151203_SCC1gfpc_G2G1\MitoSys2\LSM\SCC1gfpc_G1\DE_W0001_P0026\DE_2_W0001_P0026_T0001\TR1_W0001_P0081\TR1_2_W0001_P0081_T0001_R1_P2_K1_Ch2-Ch1.zen
696220	-6.118259e-04	2.060398e-03	4.188900e-05	20151203_SCC1gfpc_G2G1\MitoSys2\LSM\SCC1gfpc_G1\DE_W0001_P0026\DE_2_W0001_P0026_T0001\TR1_W0001_P0081\TR1_2_W0001_P0081_T0001_R1_P2_K1_Ch2-Ch1.zen
737180	-6.398588e-04	1.988332e-03	3.748600e-05	20151203_SCC1gfpc_G2G1\MitoSys2\LSM\SCC1gfpc_G1\DE_W0001_P0026\DE_2_W0001_P0026_T0001\TR1_W0001_P0081\TR1_2_W0001_P0081_T0001_R1_P2_K1_Ch2-Ch1.zen
778140	-7.497390e-04	2.127616e-03	3.375500e-05	20151203_SCC1gfpc_G2G1\MitoSys2\LSM\SCC1gfpc_G1\DE_W0001_P0026\DE_2_W0001_P0026_T0001\TR1_W0001_P0081\TR1_2_W0001_P0081_T0001_R1_P2_K1_Ch2-Ch1.zen
819100	-5.261763e-04	1.729028e-03	3.056800e-05	20151203_SCC1gfpc_G2G1\MitoSys2\LSM\SCC1gfpc_G1\DE_W0001_P0026\DE_2_W0001_P0026_T0001\TR1_W0001_P0081\TR1_2_W0001_P0081_T0001_R1_P2_K1_Ch2-Ch1.zen
901020	-4.716971e-05	1.915538e-03	2.544300e-05	20151203_SCC1gfpc_G2G1\MitoSys2\LSM\SCC1gfpc_G1\DE_W0001_P0026\DE_2_W0001_P0026_T0001\TR1_W0001_P0081\TR1_2_W0001_P0081_T0001_R1_P2_K1_Ch2-Ch1.zen
982940	-1.367314e-04	2.312764e-03	2.154000e-05	20151203_SCC1gfpc_G2G1\MitoSys2\LSM\SCC1gfpc_G1\DE_W0001_P0026\DE_2_W0001_P0026_T0001\TR1_W0001_P0081\TR1_2_W0001_P0081_T0001_R1_P2_K1_Ch2-Ch1.zen
1064860	-1.500203e-03	2.498817e-03	1.850000e-05	20151203_SCC1gfpc_G2G1\MitoSys2\LSM\SCC1gfpc_G1\DE_W0001_P0026\DE_2_W0001_P0026_T0001\TR1_W0001_P0081\TR1_2_W0001_P0081_T0001_R1_P2_K1_Ch2-Ch1.zen
1146780	-5.304820e-04	1.884374e-03	1.608400e-05	20151203_SCC1gfpc_G2G1\MitoSys2\LSM\SCC1gfpc_G1\DE_W0001_P0026\DE_2_W0001_P0026_T0001\TR1_W0001_P0081\TR1_2_W0001_P0081_T0001_R1_P2_K1_Ch2-Ch1.zen
1228700	-6.024062e-04	1.811700e-03	1.413100e-05	20151203_SCC1gfpc_G2G1\MitoSys2\LSM\SCC1gfpc_G1\DE_W0001_P0026\DE_2_W0001_P0026_T0001\TR1_W0001_P0081\TR1_2_W0001_P0081_T0001_R1_P2_K1_Ch2-Ch1.zen
1310620	-8.685412e-04	1.597460e-03	1.252900e-05	20151203_SCC1gfpc_G2G1\MitoSys2\LSM\SCC1gfpc_G1\DE_W0001_P0026\DE_2_W0001_P0026_T0001\TR1_W0001_P0081\TR1_2_W0001_P0081_T0001_R1_P2_K1_Ch2-Ch1.zen
1392540	-9.061265e-04	2.254082e-03	1.119800e-05	20151203_SCC1gfpc_G2G1\MitoSys2\LSM\SCC1gfpc_G1\DE_W0001_P0026\DE_2_W0001_P0026_T0001\TR1_W0001_P0081\TR1_2_W0001_P0081_T0001_R1_P2_K1_Ch2-Ch1.zen
1474460	-2.668817e-04	2.352678e-03	1.007900e-05	20151203_SCC1gfpc_G2G1\MitoSys2\LSM\SCC1gfpc_G1\DE_W0001_P0026\DE_2_W0001_P0026_T0001\TR1_W0001_P0081\TR1_2_W0001_P0081_T0001_R1_P2_K1_Ch2-Ch1.zen
1556380	4.099462e-04	2.054759e-03	9.128400e-06	20151203_SCC1gfpc_G2G1\MitoSys2\LSM\SCC1gfpc_G1\DE_W0001_P0026\DE_2_W0001_P0026_T0001\TR1_W0001_P0081\TR1_2_W0001_P0081_T0001_R1_P2_K1_Ch2-Ch1.zen
10	1.718403e-01	1.427652e-01	1.693700e-01	20151203_SCC1gfpc_G2G1\MitoSys2\LSM\SCC1gfpc_G1\DE_W0001_P0026\DE_2_W0001_P0026_T0001\TR1_W0001_P0081\TR1_2_W0001_P0081_T0001_R1_P5_K1_Ch2-Ch1.zen
20	1.944516e-01	1.126392e-01	1.644300e-01	20151203_SCC1gfpc_G2G1\MitoSys2\LSM\SCC1gfpc_G1\DE_W0001_P0026\DE_2_W0001_P0026_T0001\TR1_W0001_P0081\TR1_2_W0001_P0081_T0001_R1_P5_K1_Ch2-Ch1.zen
30	1.625561e-01	2.170694e-01	1.599100e-01	20151203_SCC1gfpc_G2G1\MitoSys2\LSM\SCC1gfpc_G1\DE_W0001_P0026\DE_2_W0001_P0026_T0001\TR1_W0001_P0081\TR1_2_W0001_P0081_T0001_R1_P5_K1_Ch2-Ch1.zen
40	1.571741e-01	1.282512e-01	1.557900e-01	20151203_SCC1gfpc_G2G1\MitoSys2\LSM\SCC1gfpc_G1\DE_W0001_P0026\DE_2_W0001_P0026_T0001\TR1_W0001_P0081\TR1_2_W0001_P0081_T0001_R1_P5_K1_Ch2-Ch1.zen
50	1.289198e-01	1.595461e-01	1.520300e-01	20151203_SCC1gfpc_G2G1\MitoSys2\LSM\SCC1gfpc_G1\DE_W0001_P0026\DE_2_W0001_P0026_T0001\TR1_W0001_P0081\TR1_2_W0001_P0081_T0001_R1_P5_K1_Ch2-Ch1.zen
60	1.707365e-01	1.945605e-01	1.486000e-01	20151203_SCC1gfpc_G2G1\MitoSys2\LSM\SCC1gfpc_G1\DE_W0001_P0026\DE_2_W0001_P0026_T0001\TR1_W0001_P0081\TR1_2_W0001_P0081_T0001_R1_P5_K1_Ch2-Ch1.zen
70	1.493449e-01	1.386017e-01	1.454600e-01	20151203_SCC1gfpc_G2G1\MitoSys2\LSM\SCC1gfpc_G1\DE_W0001_P0026\DE_2_W0001_P0026_T0001\TR1_W0001_P0081\TR1_2_W0001_P0081_T0001_R1_P5_K1_Ch2-Ch1.zen
80	1.276873e-01	1.364034e-01	1.425900e-01	20151203_SCC1gfpc_G2G1\MitoSys2\LSM\SCC1gfpc_G1\DE_W0001_P0026\DE_2_W0001_P0026_T0001\TR1_W0001_P0081\TR1_2_W0001_P0081_T0001_R1_P5_K1_Ch2-Ch1.zen
90	1.144756e-01	1.428299e-01	1.399700e-01	20151203_SCC1gfpc_G2G1\MitoSys2\LSM\SCC1gfpc_G1\DE_W0001_P0026\DE_2_W0001_P0026_T0001\TR1_W0001_P0081\TR1_2_W0001_P0081_T0001_R1_P5_K1_Ch2-Ch1.zen
100	1.185477e-01	9.695822e-02	1.375700e-01	20151203_SCC1gfpc_G2G1\MitoSys2\LSM\SCC1gfpc_G1\DE_W0001_P0026\DE_2_W0001_P0026_T0001\TR1_W0001_P0081\TR1_2_W0001_P0081_T0001_R1_P5_K1_Ch2-Ch1.zen
120	1.220680e-01	1.041032e-01	1.333500e-01	20151203_SCC1gfpc_G2G1\MitoSys2\LSM\SCC1gfpc_G1\DE_W0001_P0026\DE_2_W0001_P0026_T0001\TR1_W0001_P0081\TR1_2_W0001_P0081_T0001_R1_P5_K1_Ch2-Ch1.zen
140	1.433162e-01	1.146410e-01	1.297800e-01	20151203_SCC1gfpc_G2G1\MitoSys2\LSM\SCC1gfpc_G1\DE_W0001_P0026\DE_2_W0001_P0026_T0001\TR1_W0001_P0081\TR1_2_W0001_P0081_T0001_R1_P5_K1_Ch2-Ch1.zen
160	1.050988e-01	1.063761e-01	1.267500e-01	20151203_SCC1gfpc_G2G1\MitoSys2\LSM\SCC1gfpc_G1\DE_W0001_P0026\DE_2_W0001_P0026_T0001\TR1_W0001_P0081\TR1_2_W0001_P0081_T0001_R1_P5_K1_Ch2-Ch1.zen
180	1.265940e-01	1.318476e-01	1.241600e-01	20151203_SCC1gfpc_G2G1\MitoSys2\LSM\SCC1gfpc_G1\DE_W0001_P0026\DE_2_W0001_P0026_T0001\TR1_W0001_P0081\TR1_2_W0001_P0081_T0001_R1_P5_K1_Ch2-Ch1.zen
200	8.388451e-02	1.259997e-01	1.219200e-01	20151203_SCC1gfpc_G2G1\MitoSys2\LSM\SCC1gfpc_G1\DE_W0001_P0026\DE_2_W0001_P0026_T0001\TR1_W0001_P0081\TR1_2_W0001_P0081_T0001_R1_P5_K1_Ch2-Ch1.zen
220	1.495192e-01	1.476260e-01	1.199800e-01	20151203_SCC1gfpc_G2G1\MitoSys2\LSM\SCC1gfpc_G1\DE_W0001_P0026\DE_2_W0001_P0026_T0001\TR1_W0001_P0081\TR1_2_W0001_P0081_T0001_R1_P5_K1_Ch2-Ch1.zen
240	9.420563e-02	8.151237e-02	1.182700e-01	20151203_SCC1gfpc_G2G1\MitoSys2\LSM\SCC1gfpc_G1\DE_W0001_P0026\DE_2_W0001_P0026_T0001\TR1_W0001_P0081\TR1_2_W0001_P0081_T0001_R1_P5_K1_Ch2-Ch1.zen
260	9.909808e-02	1.258522e-01	1.167500e-01	20151203_SCC1gfpc_G2G1\MitoSys2\LSM\SCC1gfpc_G1\DE_W0001_P0026\DE_2_W0001_P0026_T0001\TR1_W0001_P0081\TR1_2_W0001_P0081_T0001_R1_P5_K1_Ch2-Ch1.zen
280	1.650744e-01	1.278885e-01	1.153900e-01	20151203_SCC1gfpc_G2G1\MitoSys2\LSM\SCC1gfpc_G1\DE_W0001_P0026\DE_2_W0001_P0026_T0001\TR1_W0001_P0081\TR1_2_W0001_P0081_T0001_R1_P5_K1_Ch2-Ch1.zen
300	1.095164e-01	7.811330e-02	1.141700e-01	20151203_SCC1gfpc_G2G1\MitoSys2\LSM\SCC1gfpc_G1\DE_W0001_P0026\DE_2_W0001_P0026_T0001\TR1_W0001_P0081\TR1_2_W0001_P0081_T0001_R1_P5_K1_Ch2-Ch1.zen
340	1.035440e-01	1.121187e-01	1.120100e-01	20151203_SCC1gfpc_G2G1\MitoSys2\LSM\SCC1gfpc_G1\DE_W0001_P0026\DE_2_W0001_P0026_T0001\TR1_W0001_P0081\TR1_2_W0001_P0081_T0001_R1_P5_K1_Ch2-Ch1.zen
380	1.221087e-01	1.093526e-01	1.101400e-01	20151203_SCC1gfpc_G2G1\MitoSys2\LSM\SCC1gfpc_G1\DE_W0001_P0026\DE_2_W0001_P0026_T0001\TR1_W0001_P0081\TR1_2_W0001_P0081_T0001_R1_P5_K1_Ch2-Ch1.zen
420	1.149314e-01	8.023145e-02	1.084700e-01	20151203_SCC1gfpc_G2G1\MitoSys2\LSM\SCC1gfpc_G1\DE_W0001_P0026\DE_2_W0001_P0026_T0001\TR1_W0001_P0081\TR1_2_W0001_P0081_T0001_R1_P5_K1_Ch2-Ch1.zen
460	1.240405e-01	9.577292e-02	1.069300e-01	20151203_SCC1gfpc_G2G1\MitoSys2\LSM\SCC1gfpc_G1\DE_W0001_P0026\DE_2_W0001_P0026_T0001\TR1_W0001_P0081\TR1_2_W0001_P0081_T0001_R1_P5_K1_Ch2-Ch1.zen
500	1.256269e-01	1.005937e-01	1.054900e-01	20151203_SCC1gfpc_G2G1\MitoSys2\LSM\SCC1gfpc_G1\DE_W0001_P0026\DE_2_W0001_P0026_T0001\TR1_W0001_P0081\TR1_2_W0001_P0081_T0001_R1_P5_K1_Ch2-Ch1.zen
540	1.052320e-01	9.231127e-02	1.041200e-01	20151203_SCC1gfpc_G2G1\MitoSys2\LSM\SCC1gfpc_G1\DE_W0001_P0026\DE_2_W0001_P0026_T0001\TR1_W0001_P0081\TR1_2_W0001_P0081_T0001_R1_P5_K1_Ch2-Ch1.zen
580	1.091689e-01	9.624910e-02	1.028000e-01	20151203_SCC1gfpc_G2G1\MitoSys2\LSM\SCC1gfpc_G1\DE_W0001_P0026\DE_2_W0001_P0026_T0001\TR1_W0001_P0081\TR1_2_W0001_P0081_T0001_R1_P5_K1_Ch2-Ch1.zen
620	1.062502e-01	1.006542e-01	1.015200e-01	20151203_SCC1gfpc_G2G1\MitoSys2\LSM\SCC1gfpc_G1\DE_W0001_P0026\DE_2_W0001_P0026_T0001\TR1_W0001_P0081\TR1_2_W0001_P0081_T0001_R1_P5_K1_Ch2-Ch1.zen
660	1.209544e-01	7.566074e-02	1.002700e-01	20151203_SCC1gfpc_G2G1\MitoSys2\LSM\SCC1gfpc_G1\DE_W0001_P0026\DE_2_W0001_P0026_T0001\TR1_W0001_P0081\TR1_2_W0001_P0081_T0001_R1_P5_K1_Ch2-Ch1.zen
700	7.334435e-02	7.298608e-02	9.905600e-02	20151203_SCC1gfpc_G2G1\MitoSys2\LSM\SCC1gfpc_G1\DE_W0001_P0026\DE_2_W0001_P0026_T0001\TR1_W0001_P0081\TR1_2_W0001_P0081_T0001_R1_P5_K1_Ch2-Ch1.zen
780	1.030633e-01	5.405028e-02	9.669900e-02	20151203_SCC1gfpc_G2G1\MitoSys2\LSM\SCC1gfpc_G1\DE_W0001_P0026\DE_2_W0001_P0026_T0001\TR1_W0001_P0081\TR1_2_W0001_P0081_T0001_R1_P5_K1_Ch2-Ch1.zen
860	9.014843e-02	5.873596e-02	9.443200e-02	20151203_SCC1gfpc_G2G1\MitoSys2\LSM\SCC1gfpc_G1\DE_W0001_P0026\DE_2_W0001_P0026_T0001\TR1_W0001_P0081\TR1_2_W0001_P0081_T0001_R1_P5_K1_Ch2-Ch1.zen
940	8.350559e-02	5.762310e-02	9.224900e-02	20151203_SCC1gfpc_G2G1\MitoSys2\LSM\SCC1gfpc_G1\DE_W0001_P0026\DE_2_W0001_P0026_T0001\TR1_W0001_P0081\TR1_2_W0001_P0081_T0001_R1_P5_K1_Ch2-Ch1.zen
1020	8.832252e-02	7.664129e-02	9.014700e-02	20151203_SCC1gfpc_G2G1\MitoSys2\LSM\SCC1gfpc_G1\DE_W0001_P0026\DE_2_W0001_P0026_T0001\TR1_W0001_P0081\TR1_2_W0001_P0081_T0001_R1_P5_K1_Ch2-Ch1.zen
1100	9.796330e-02	7.014626e-02	8.812300e-02	20151203_SCC1gfpc_G2G1\MitoSys2\LSM\SCC1gfpc_G1\DE_W0001_P0026\DE_2_W0001_P0026_T0001\TR1_W0001_P0081\TR1_2_W0001_P0081_T0001_R1_P5_K1_Ch2-Ch1.zen
1180	1.112619e-01	5.850656e-02	8.617500e-02	20151203_SCC1gfpc_G2G1\MitoSys2\LSM\SCC1gfpc_G1\DE_W0001_P0026\DE_2_W0001_P0026_T0001\TR1_W0001_P0081\TR1_2_W0001_P0081_T0001_R1_P5_K1_Ch2-Ch1.zen
1260	8.129501e-02	7.296792e-02	8.430000e-02	20151203_SCC1gfpc_G2G1\MitoSys2\LSM\SCC1gfpc_G1\DE_W0001_P0026\DE_2_W0001_P0026_T0001\TR1_W0001_P0081\TR1_2_W0001_P0081_T0001_R1_P5_K1_Ch2-Ch1.zen
1340	9.341621e-02	7.752374e-02	8.249600e-02	20151203_SCC1gfpc_G2G1\MitoSys2\LSM\SCC1gfpc_G1\DE_W0001_P0026\DE_2_W0001_P0026_T0001\TR1_W0001_P0081\TR1_2_W0001_P0081_T0001_R1_P5_K1_Ch2-Ch1.zen
1420	6.782594e-02	6.207238e-02	8.075900e-02	20151203_SCC1gfpc_G2G1\MitoSys2\LSM\SCC1gfpc_G1\DE_W0001_P0026\DE_2_W0001_P0026_T0001\TR1_W0001_P0081\TR1_2_W0001_P0081_T0001_R1_P5_K1_Ch2-Ch1.zen
1500	8.082583e-02	5.373517e-02	7.908900e-02	20151203_SCC1gfpc_G2G1\MitoSys2\LSM\SCC1gfpc_G1\DE_W0001_P0026\DE_2_W0001_P0026_T0001\TR1_W0001_P0081\TR1_2_W0001_P0081_T0001_R1_P5_K1_Ch2-Ch1.zen
1660	7.274943e-02	4.407118e-02	7.593400e-02	20151203_SCC1gfpc_G2G1\MitoSys2\LSM\SCC1gfpc_G1\DE_W0001_P0026\DE_2_W0001_P0026_T0001\TR1_W0001_P0081\TR1_2_W0001_P0081_T0001_R1_P5_K1_Ch2-Ch1.zen
1820	7.524172e-02	4.234186e-02	7.301100e-02	20151203_SCC1gfpc_G2G1\MitoSys2\LSM\SCC1gfpc_G1\DE_W0001_P0026\DE_2_W0001_P0026_T0001\TR1_W0001_P0081\TR1_2_W0001_P0081_T0001_R1_P5_K1_Ch2-Ch1.zen
1980	4.864092e-02	3.142118e-02	7.029900e-02	20151203_SCC1gfpc_G2G1\MitoSys2\LSM\SCC1gfpc_G1\DE_W0001_P0026\DE_2_W0001_P0026_T0001\TR1_W0001_P0081\TR1_2_W0001_P0081_T0001_R1_P5_K1_Ch2-Ch1.zen
2140	5.209611e-02	4.944690e-02	6.778100e-02	20151203_SCC1gfpc_G2G1\MitoSys2\LSM\SCC1gfpc_G1\DE_W0001_P0026\DE_2_W0001_P0026_T0001\TR1_W0001_P0081\TR1_2_W0001_P0081_T0001_R1_P5_K1_Ch2-Ch1.zen
2300	5.987546e-02	5.020844e-02	6.543900e-02	20151203_SCC1gfpc_G2G1\MitoSys2\LSM\SCC1gfpc_G1\DE_W0001_P0026\DE_2_W0001_P0026_T0001\TR1_W0001_P0081\TR1_2_W0001_P0081_T0001_R1_P5_K1_Ch2-Ch1.zen
2460	5.737508e-02	3.422861e-02	6.325800e-02	20151203_SCC1gfpc_G2G1\MitoSys2\LSM\SCC1gfpc_G1\DE_W0001_P0026\DE_2_W0001_P0026_T0001\TR1_W0001_P0081\TR1_2_W0001_P0081_T0001_R1_P5_K1_Ch2-Ch1.zen
2620	7.238677e-02	4.517622e-02	6.122300e-02	20151203_SCC1gfpc_G2G1\MitoSys2\LSM\SCC1gfpc_G1\DE_W0001_P0026\DE_2_W0001_P0026_T0001\TR1_W0001_P0081\TR1_2_W0001_P0081_T0001_R1_P5_K1_Ch2-Ch1.zen
2780	6.318172e-02	4.176249e-02	5.932300e-02	20151203_SCC1gfpc_G2G1\MitoSys2\LSM\SCC1gfpc_G1\DE_W0001_P0026\DE_2_W0001_P0026_T0001\TR1_W0001_P0081\TR1_2_W0001_P0081_T0001_R1_P5_K1_Ch2-Ch1.zen
2940	4.078328e-02	4.183583e-02	5.754500e-02	20151203_SCC1gfpc_G2G1\MitoSys2\LSM\SCC1gfpc_G1\DE_W0001_P0026\DE_2_W0001_P0026_T0001\TR1_W0001_P0081\TR1_2_W0001_P0081_T0001_R1_P5_K1_Ch2-Ch1.zen
3100	5.381323e-02	3.192807e-02	5.587800e-02	20151203_SCC1gfpc_G2G1\MitoSys2\LSM\SCC1gfpc_G1\DE_W0001_P0026\DE_2_W0001_P0026_T0001\TR1_W0001_P0081\TR1_2_W0001_P0081_T0001_R1_P5_K1_Ch2-Ch1.zen
3420	4.508096e-02	3.999092e-02	5.284600e-02	20151203_SCC1gfpc_G2G1\MitoSys2\LSM\SCC1gfpc_G1\DE_W0001_P0026\DE_2_W0001_P0026_T0001\TR1_W0001_P0081\TR1_2_W0001_P0081_T0001_R1_P5_K1_Ch2-Ch1.zen
3740	5.874784e-02	3.461052e-02	5.016000e-02	20151203_SCC1gfpc_G2G1\MitoSys2\LSM\SCC1gfpc_G1\DE_W0001_P0026\DE_2_W0001_P0026_T0001\TR1_W0001_P0081\TR1_2_W0001_P0081_T0001_R1_P5_K1_Ch2-Ch1.zen
4060	4.165104e-02	2.727836e-02	4.776800e-02	20151203_SCC1gfpc_G2G1\MitoSys2\LSM\SCC1gfpc_G1\DE_W0001_P0026\DE_2_W0001_P0026_T0001\TR1_W0001_P0081\TR1_2_W0001_P0081_T0001_R1_P5_K1_Ch2-Ch1.zen
4380	4.800946e-02	3.417066e-02	4.562700e-02	20151203_SCC1gfpc_G2G1\MitoSys2\LSM\SCC1gfpc_G1\DE_W0001_P0026\DE_2_W0001_P0026_T0001\TR1_W0001_P0081\TR1_2_W0001_P0081_T0001_R1_P5_K1_Ch2-Ch1.zen
4700	5.366611e-02	2.854408e-02	4.370200e-02	20151203_SCC1gfpc_G2G1\MitoSys2\LSM\SCC1gfpc_G1\DE_W0001_P0026\DE_2_W0001_P0026_T0001\TR1_W0001_P0081\TR1_2_W0001_P0081_T0001_R1_P5_K1_Ch2-Ch1.zen
5020	5.113410e-02	2.743346e-02	4.196300e-02	20151203_SCC1gfpc_G2G1\MitoSys2\LSM\SCC1gfpc_G1\DE_W0001_P0026\DE_2_W0001_P0026_T0001\TR1_W0001_P0081\TR1_2_W0001_P0081_T0001_R1_P5_K1_Ch2-Ch1.zen
5340	3.463082e-02	2.740645e-02	4.038600e-02	20151203_SCC1gfpc_G2G1\MitoSys2\LSM\SCC1gfpc_G1\DE_W0001_P0026\DE_2_W0001_P0026_T0001\TR1_W0001_P0081\TR1_2_W0001_P0081_T0001_R1_P5_K1_Ch2-Ch1.zen
5660	4.510330e-02	2.250837e-02	3.894900e-02	20151203_SCC1gfpc_G2G1\MitoSys2\LSM\SCC1gfpc_G1\DE_W0001_P0026\DE_2_W0001_P0026_T0001\TR1_W0001_P0081\TR1_2_W0001_P0081_T0001_R1_P5_K1_Ch2-Ch1.zen
5980	3.691163e-02	2.917812e-02	3.763500e-02	20151203_SCC1gfpc_G2G1\MitoSys2\LSM\SCC1gfpc_G1\DE_W0001_P0026\DE_2_W0001_P0026_T0001\TR1_W0001_P0081\TR1_2_W0001_P0081_T0001_R1_P5_K1_Ch2-Ch1.zen
6300	3.272679e-02	2.807440e-02	3.643000e-02	20151203_SCC1gfpc_G2G1\MitoSys2\LSM\SCC1gfpc_G1\DE_W0001_P0026\DE_2_W0001_P0026_T0001\TR1_W0001_P0081\TR1_2_W0001_P0081_T0001_R1_P5_K1_Ch2-Ch1.zen
6940	3.434318e-02	2.514952e-02	3.429700e-02	20151203_SCC1gfpc_G2G1\MitoSys2\LSM\SCC1gfpc_G1\DE_W0001_P0026\DE_2_W0001_P0026_T0001\TR1_W0001_P0081\TR1_2_W0001_P0081_T0001_R1_P5_K1_Ch2-Ch1.zen
7580	3.653540e-02	3.097527e-02	3.246900e-02	20151203_SCC1gfpc_G2G1\MitoSys2\LSM\SCC1gfpc_G1\DE_W0001_P0026\DE_2_W0001_P0026_T0001\TR1_W0001_P0081\TR1_2_W0001_P0081_T0001_R1_P5_K1_Ch2-Ch1.zen
8220	2.648273e-02	3.403999e-02	3.088500e-02	20151203_SCC1gfpc_G2G1\MitoSys2\LSM\SCC1gfpc_G1\DE_W0001_P0026\DE_2_W0001_P0026_T0001\TR1_W0001_P0081\TR1_2_W0001_P0081_T0001_R1_P5_K1_Ch2-Ch1.zen
8860	3.668431e-02	2.621919e-02	2.949900e-02	20151203_SCC1gfpc_G2G1\MitoSys2\LSM\SCC1gfpc_G1\DE_W0001_P0026\DE_2_W0001_P0026_T0001\TR1_W0001_P0081\TR1_2_W0001_P0081_T0001_R1_P5_K1_Ch2-Ch1.zen
9500	2.596323e-02	2.746600e-02	2.827600e-02	20151203_SCC1gfpc_G2G1\MitoSys2\LSM\SCC1gfpc_G1\DE_W0001_P0026\DE_2_W0001_P0026_T0001\TR1_W0001_P0081\TR1_2_W0001_P0081_T0001_R1_P5_K1_Ch2-Ch1.zen
10140	3.243169e-02	2.519829e-02	2.718900e-02	20151203_SCC1gfpc_G2G1\MitoSys2\LSM\SCC1gfpc_G1\DE_W0001_P0026\DE_2_W0001_P0026_T0001\TR1_W0001_P0081\TR1_2_W0001_P0081_T0001_R1_P5_K1_Ch2-Ch1.zen
10780	2.298774e-02	2.908352e-02	2.621400e-02	20151203_SCC1gfpc_G2G1\MitoSys2\LSM\SCC1gfpc_G1\DE_W0001_P0026\DE_2_W0001_P0026_T0001\TR1_W0001_P0081\TR1_2_W0001_P0081_T0001_R1_P5_K1_Ch2-Ch1.zen
11420	2.448377e-02	2.782654e-02	2.533500e-02	20151203_SCC1gfpc_G2G1\MitoSys2\LSM\SCC1gfpc_G1\DE_W0001_P0026\DE_2_W0001_P0026_T0001\TR1_W0001_P0081\TR1_2_W0001_P0081_T0001_R1_P5_K1_Ch2-Ch1.zen
12060	2.694447e-02	2.075069e-02	2.453700e-02	20151203_SCC1gfpc_G2G1\MitoSys2\LSM\SCC1gfpc_G1\DE_W0001_P0026\DE_2_W0001_P0026_T0001\TR1_W0001_P0081\TR1_2_W0001_P0081_T0001_R1_P5_K1_Ch2-Ch1.zen
12700	2.634263e-02	1.792052e-02	2.380800e-02	20151203_SCC1gfpc_G2G1\MitoSys2\LSM\SCC1gfpc_G1\DE_W0001_P0026\DE_2_W0001_P0026_T0001\TR1_W0001_P0081\TR1_2_W0001_P0081_T0001_R1_P5_K1_Ch2-Ch1.zen
13980	2.570139e-02	2.166045e-02	2.252300e-02	20151203_SCC1gfpc_G2G1\MitoSys2\LSM\SCC1gfpc_G1\DE_W0001_P0026\DE_2_W0001_P0026_T0001\TR1_W0001_P0081\TR1_2_W0001_P0081_T0001_R1_P5_K1_Ch2-Ch1.zen
15260	2.396621e-02	1.773669e-02	2.142000e-02	20151203_SCC1gfpc_G2G1\MitoSys2\LSM\SCC1gfpc_G1\DE_W0001_P0026\DE_2_W0001_P0026_T0001\TR1_W0001_P0081\TR1_2_W0001_P0081_T0001_R1_P5_K1_Ch2-Ch1.zen
16540	2.393955e-02	2.015768e-02	2.045700e-02	20151203_SCC1gfpc_G2G1\MitoSys2\LSM\SCC1gfpc_G1\DE_W0001_P0026\DE_2_W0001_P0026_T0001\TR1_W0001_P0081\TR1_2_W0001_P0081_T0001_R1_P5_K1_Ch2-Ch1.zen
17820	1.576174e-02	1.763160e-02	1.960400e-02	20151203_SCC1gfpc_G2G1\MitoSys2\LSM\SCC1gfpc_G1\DE_W0001_P0026\DE_2_W0001_P0026_T0001\TR1_W0001_P0081\TR1_2_W0001_P0081_T0001_R1_P5_K1_Ch2-Ch1.zen
19100	1.285405e-02	2.010275e-02	1.883900e-02	20151203_SCC1gfpc_G2G1\MitoSys2\LSM\SCC1gfpc_G1\DE_W0001_P0026\DE_2_W0001_P0026_T0001\TR1_W0001_P0081\TR1_2_W0001_P0081_T0001_R1_P5_K1_Ch2-Ch1.zen
20380	1.457162e-02	1.716295e-02	1.814400e-02	20151203_SCC1gfpc_G2G1\MitoSys2\LSM\SCC1gfpc_G1\DE_W0001_P0026\DE_2_W0001_P0026_T0001\TR1_W0001_P0081\TR1_2_W0001_P0081_T0001_R1_P5_K1_Ch2-Ch1.zen
21660	1.407773e-02	2.013217e-02	1.750700e-02	20151203_SCC1gfpc_G2G1\MitoSys2\LSM\SCC1gfpc_G1\DE_W0001_P0026\DE_2_W0001_P0026_T0001\TR1_W0001_P0081\TR1_2_W0001_P0081_T0001_R1_P5_K1_Ch2-Ch1.zen
22940	1.734913e-02	1.278807e-02	1.691700e-02	20151203_SCC1gfpc_G2G1\MitoSys2\LSM\SCC1gfpc_G1\DE_W0001_P0026\DE_2_W0001_P0026_T0001\TR1_W0001_P0081\TR1_2_W0001_P0081_T0001_R1_P5_K1_Ch2-Ch1.zen
24220	1.530378e-02	1.742797e-02	1.636800e-02	20151203_SCC1gfpc_G2G1\MitoSys2\LSM\SCC1gfpc_G1\DE_W0001_P0026\DE_2_W0001_P0026_T0001\TR1_W0001_P0081\TR1_2_W0001_P0081_T0001_R1_P5_K1_Ch2-Ch1.zen
25500	1.191046e-02	1.262675e-02	1.585400e-02	20151203_SCC1gfpc_G2G1\MitoSys2\LSM\SCC1gfpc_G1\DE_W0001_P0026\DE_2_W0001_P0026_T0001\TR1_W0001_P0081\TR1_2_W0001_P0081_T0001_R1_P5_K1_Ch2-Ch1.zen
28060	1.684533e-02	1.675779e-02	1.490800e-02	20151203_SCC1gfpc_G2G1\MitoSys2\LSM\SCC1gfpc_G1\DE_W0001_P0026\DE_2_W0001_P0026_T0001\TR1_W0001_P0081\TR1_2_W0001_P0081_T0001_R1_P5_K1_Ch2-Ch1.zen
30620	1.561532e-02	1.815312e-02	1.405300e-02	20151203_SCC1gfpc_G2G1\MitoSys2\LSM\SCC1gfpc_G1\DE_W0001_P0026\DE_2_W0001_P0026_T0001\TR1_W0001_P0081\TR1_2_W0001_P0081_T0001_R1_P5_K1_Ch2-Ch1.zen
33180	1.138111e-02	2.129780e-02	1.327000e-02	20151203_SCC1gfpc_G2G1\MitoSys2\LSM\SCC1gfpc_G1\DE_W0001_P0026\DE_2_W0001_P0026_T0001\TR1_W0001_P0081\TR1_2_W0001_P0081_T0001_R1_P5_K1_Ch2-Ch1.zen
35740	1.847592e-02	1.999735e-02	1.254700e-02	20151203_SCC1gfpc_G2G1\MitoSys2\LSM\SCC1gfpc_G1\DE_W0001_P0026\DE_2_W0001_P0026_T0001\TR1_W0001_P0081\TR1_2_W0001_P0081_T0001_R1_P5_K1_Ch2-Ch1.zen
38300	1.346985e-02	1.954892e-02	1.187400e-02	20151203_SCC1gfpc_G2G1\MitoSys2\LSM\SCC1gfpc_G1\DE_W0001_P0026\DE_2_W0001_P0026_T0001\TR1_W0001_P0081\TR1_2_W0001_P0081_T0001_R1_P5_K1_Ch2-Ch1.zen
40860	8.441174e-03	2.128258e-02	1.124500e-02	20151203_SCC1gfpc_G2G1\MitoSys2\LSM\SCC1gfpc_G1\DE_W0001_P0026\DE_2_W0001_P0026_T0001\TR1_W0001_P0081\TR1_2_W0001_P0081_T0001_R1_P5_K1_Ch2-Ch1.zen
43420	1.360992e-02	1.676888e-02	1.065700e-02	20151203_SCC1gfpc_G2G1\MitoSys2\LSM\SCC1gfpc_G1\DE_W0001_P0026\DE_2_W0001_P0026_T0001\TR1_W0001_P0081\TR1_2_W0001_P0081_T0001_R1_P5_K1_Ch2-Ch1.zen
45980	1.000044e-02	1.287719e-02	1.010500e-02	20151203_SCC1gfpc_G2G1\MitoSys2\LSM\SCC1gfpc_G1\DE_W0001_P0026\DE_2_W0001_P0026_T0001\TR1_W0001_P0081\TR1_2_W0001_P0081_T0001_R1_P5_K1_Ch2-Ch1.zen
48540	1.007975e-02	1.662531e-02	9.586600e-03	20151203_SCC1gfpc_G2G1\MitoSys2\LSM\SCC1gfpc_G1\DE_W0001_P0026\DE_2_W0001_P0026_T0001\TR1_W0001_P0081\TR1_2_W0001_P0081_T0001_R1_P5_K1_Ch2-Ch1.zen
51100	1.015041e-02	1.228393e-02	9.099200e-03	20151203_SCC1gfpc_G2G1\MitoSys2\LSM\SCC1gfpc_G1\DE_W0001_P0026\DE_2_W0001_P0026_T0001\TR1_W0001_P0081\TR1_2_W0001_P0081_T0001_R1_P5_K1_Ch2-Ch1.zen
56220	8.477266e-03	1.161758e-02	8.209900e-03	20151203_SCC1gfpc_G2G1\MitoSys2\LSM\SCC1gfpc_G1\DE_W0001_P0026\DE_2_W0001_P0026_T0001\TR1_W0001_P0081\TR1_2_W0001_P0081_T0001_R1_P5_K1_Ch2-Ch1.zen
61340	6.091713e-03	1.337073e-02	7.422700e-03	20151203_SCC1gfpc_G2G1\MitoSys2\LSM\SCC1gfpc_G1\DE_W0001_P0026\DE_2_W0001_P0026_T0001\TR1_W0001_P0081\TR1_2_W0001_P0081_T0001_R1_P5_K1_Ch2-Ch1.zen
66460	1.798916e-03	1.263969e-02	6.725500e-03	20151203_SCC1gfpc_G2G1\MitoSys2\LSM\SCC1gfpc_G1\DE_W0001_P0026\DE_2_W0001_P0026_T0001\TR1_W0001_P0081\TR1_2_W0001_P0081_T0001_R1_P5_K1_Ch2-Ch1.zen
71580	4.005746e-03	1.217897e-02	6.107500e-03	20151203_SCC1gfpc_G2G1\MitoSys2\LSM\SCC1gfpc_G1\DE_W0001_P0026\DE_2_W0001_P0026_T0001\TR1_W0001_P0081\TR1_2_W0001_P0081_T0001_R1_P5_K1_Ch2-Ch1.zen
76700	7.992653e-03	1.347361e-02	5.559200e-03	20151203_SCC1gfpc_G2G1\MitoSys2\LSM\SCC1gfpc_G1\DE_W0001_P0026\DE_2_W0001_P0026_T0001\TR1_W0001_P0081\TR1_2_W0001_P0081_T0001_R1_P5_K1_Ch2-Ch1.zen
81820	6.852315e-03	1.137446e-02	5.072200e-03	20151203_SCC1gfpc_G2G1\MitoSys2\LSM\SCC1gfpc_G1\DE_W0001_P0026\DE_2_W0001_P0026_T0001\TR1_W0001_P0081\TR1_2_W0001_P0081_T0001_R1_P5_K1_Ch2-Ch1.zen
86940	6.462424e-03	1.069660e-02	4.638700e-03	20151203_SCC1gfpc_G2G1\MitoSys2\LSM\SCC1gfpc_G1\DE_W0001_P0026\DE_2_W0001_P0026_T0001\TR1_W0001_P0081\TR1_2_W0001_P0081_T0001_R1_P5_K1_Ch2-Ch1.zen
92060	5.875469e-03	1.213355e-02	4.252300e-03	20151203_SCC1gfpc_G2G1\MitoSys2\LSM\SCC1gfpc_G1\DE_W0001_P0026\DE_2_W0001_P0026_T0001\TR1_W0001_P0081\TR1_2_W0001_P0081_T0001_R1_P5_K1_Ch2-Ch1.zen
97180	2.862380e-03	1.588425e-02	3.907100e-03	20151203_SCC1gfpc_G2G1\MitoSys2\LSM\SCC1gfpc_G1\DE_W0001_P0026\DE_2_W0001_P0026_T0001\TR1_W0001_P0081\TR1_2_W0001_P0081_T0001_R1_P5_K1_Ch2-Ch1.zen
102300	4.213211e-03	1.464310e-02	3.598000e-03	20151203_SCC1gfpc_G2G1\MitoSys2\LSM\SCC1gfpc_G1\DE_W0001_P0026\DE_2_W0001_P0026_T0001\TR1_W0001_P0081\TR1_2_W0001_P0081_T0001_R1_P5_K1_Ch2-Ch1.zen
112540	1.857274e-03	1.098299e-02	3.071100e-03	20151203_SCC1gfpc_G2G1\MitoSys2\LSM\SCC1gfpc_G1\DE_W0001_P0026\DE_2_W0001_P0026_T0001\TR1_W0001_P0081\TR1_2_W0001_P0081_T0001_R1_P5_K1_Ch2-Ch1.zen
122780	3.880361e-03	1.456134e-02	2.642900e-03	20151203_SCC1gfpc_G2G1\MitoSys2\LSM\SCC1gfpc_G1\DE_W0001_P0026\DE_2_W0001_P0026_T0001\TR1_W0001_P0081\TR1_2_W0001_P0081_T0001_R1_P5_K1_Ch2-Ch1.zen
133020	1.025064e-03	1.480838e-02	2.291600e-03	20151203_SCC1gfpc_G2G1\MitoSys2\LSM\SCC1gfpc_G1\DE_W0001_P0026\DE_2_W0001_P0026_T0001\TR1_W0001_P0081\TR1_2_W0001_P0081_T0001_R1_P5_K1_Ch2-Ch1.zen
143260	2.815121e-03	1.514695e-02	2.000900e-03	20151203_SCC1gfpc_G2G1\MitoSys2\LSM\SCC1gfpc_G1\DE_W0001_P0026\DE_2_W0001_P0026_T0001\TR1_W0001_P0081\TR1_2_W0001_P0081_T0001_R1_P5_K1_Ch2-Ch1.zen
153500	4.140551e-03	1.383422e-02	1.758100e-03	20151203_SCC1gfpc_G2G1\MitoSys2\LSM\SCC1gfpc_G1\DE_W0001_P0026\DE_2_W0001_P0026_T0001\TR1_W0001_P0081\TR1_2_W0001_P0081_T0001_R1_P5_K1_Ch2-Ch1.zen
163740	1.745295e-03	1.443270e-02	1.553800e-03	20151203_SCC1gfpc_G2G1\MitoSys2\LSM\SCC1gfpc_G1\DE_W0001_P0026\DE_2_W0001_P0026_T0001\TR1_W0001_P0081\TR1_2_W0001_P0081_T0001_R1_P5_K1_Ch2-Ch1.zen
173980	5.722541e-04	1.434311e-02	1.380500e-03	20151203_SCC1gfpc_G2G1\MitoSys2\LSM\SCC1gfpc_G1\DE_W0001_P0026\DE_2_W0001_P0026_T0001\TR1_W0001_P0081\TR1_2_W0001_P0081_T0001_R1_P5_K1_Ch2-Ch1.zen
184220	1.807142e-03	1.502699e-02	1.232600e-03	20151203_SCC1gfpc_G2G1\MitoSys2\LSM\SCC1gfpc_G1\DE_W0001_P0026\DE_2_W0001_P0026_T0001\TR1_W0001_P0081\TR1_2_W0001_P0081_T0001_R1_P5_K1_Ch2-Ch1.zen
194460	1.943731e-03	1.699269e-02	1.105400e-03	20151203_SCC1gfpc_G2G1\MitoSys2\LSM\SCC1gfpc_G1\DE_W0001_P0026\DE_2_W0001_P0026_T0001\TR1_W0001_P0081\TR1_2_W0001_P0081_T0001_R1_P5_K1_Ch2-Ch1.zen
204700	4.669710e-04	1.196233e-02	9.955300e-04	20151203_SCC1gfpc_G2G1\MitoSys2\LSM\SCC1gfpc_G1\DE_W0001_P0026\DE_2_W0001_P0026_T0001\TR1_W0001_P0081\TR1_2_W0001_P0081_T0001_R1_P5_K1_Ch2-Ch1.zen
225180	6.341693e-04	1.307986e-02	8.165200e-04	20151203_SCC1gfpc_G2G1\MitoSys2\LSM\SCC1gfpc_G1\DE_W0001_P0026\DE_2_W0001_P0026_T0001\TR1_W0001_P0081\TR1_2_W0001_P0081_T0001_R1_P5_K1_Ch2-Ch1.zen
245660	-1.717372e-03	7.178481e-03	6.786300e-04	20151203_SCC1gfpc_G2G1\MitoSys2\LSM\SCC1gfpc_G1\DE_W0001_P0026\DE_2_W0001_P0026_T0001\TR1_W0001_P0081\TR1_2_W0001_P0081_T0001_R1_P5_K1_Ch2-Ch1.zen
266140	-1.062696e-03	8.594064e-03	5.705600e-04	20151203_SCC1gfpc_G2G1\MitoSys2\LSM\SCC1gfpc_G1\DE_W0001_P0026\DE_2_W0001_P0026_T0001\TR1_W0001_P0081\TR1_2_W0001_P0081_T0001_R1_P5_K1_Ch2-Ch1.zen
286620	1.850945e-03	1.054413e-02	4.846100e-04	20151203_SCC1gfpc_G2G1\MitoSys2\LSM\SCC1gfpc_G1\DE_W0001_P0026\DE_2_W0001_P0026_T0001\TR1_W0001_P0081\TR1_2_W0001_P0081_T0001_R1_P5_K1_Ch2-Ch1.zen
307100	-9.732121e-04	8.253579e-03	4.153400e-04	20151203_SCC1gfpc_G2G1\MitoSys2\LSM\SCC1gfpc_G1\DE_W0001_P0026\DE_2_W0001_P0026_T0001\TR1_W0001_P0081\TR1_2_W0001_P0081_T0001_R1_P5_K1_Ch2-Ch1.zen
327580	-3.427514e-03	1.060860e-02	3.588600e-04	20151203_SCC1gfpc_G2G1\MitoSys2\LSM\SCC1gfpc_G1\DE_W0001_P0026\DE_2_W0001_P0026_T0001\TR1_W0001_P0081\TR1_2_W0001_P0081_T0001_R1_P5_K1_Ch2-Ch1.zen
348060	-5.797306e-03	7.701457e-03	3.123300e-04	20151203_SCC1gfpc_G2G1\MitoSys2\LSM\SCC1gfpc_G1\DE_W0001_P0026\DE_2_W0001_P0026_T0001\TR1_W0001_P0081\TR1_2_W0001_P0081_T0001_R1_P5_K1_Ch2-Ch1.zen
368540	-2.039540e-03	1.085411e-02	2.736500e-04	20151203_SCC1gfpc_G2G1\MitoSys2\LSM\SCC1gfpc_G1\DE_W0001_P0026\DE_2_W0001_P0026_T0001\TR1_W0001_P0081\TR1_2_W0001_P0081_T0001_R1_P5_K1_Ch2-Ch1.zen
389020	-8.674941e-04	1.020339e-02	2.412100e-04	20151203_SCC1gfpc_G2G1\MitoSys2\LSM\SCC1gfpc_G1\DE_W0001_P0026\DE_2_W0001_P0026_T0001\TR1_W0001_P0081\TR1_2_W0001_P0081_T0001_R1_P5_K1_Ch2-Ch1.zen
409500	-3.088680e-03	8.407777e-03	2.138100e-04	20151203_SCC1gfpc_G2G1\MitoSys2\LSM\SCC1gfpc_G1\DE_W0001_P0026\DE_2_W0001_P0026_T0001\TR1_W0001_P0081\TR1_2_W0001_P0081_T0001_R1_P5_K1_Ch2-Ch1.zen
450460	-3.727953e-03	7.165788e-03	1.705200e-04	20151203_SCC1gfpc_G2G1\MitoSys2\LSM\SCC1gfpc_G1\DE_W0001_P0026\DE_2_W0001_P0026_T0001\TR1_W0001_P0081\TR1_2_W0001_P0081_T0001_R1_P5_K1_Ch2-Ch1.zen
491420	-2.016987e-03	5.516062e-03	1.384100e-04	20151203_SCC1gfpc_G2G1\MitoSys2\LSM\SCC1gfpc_G1\DE_W0001_P0026\DE_2_W0001_P0026_T0001\TR1_W0001_P0081\TR1_2_W0001_P0081_T0001_R1_P5_K1_Ch2-Ch1.zen
532380	2.120637e-03	8.595855e-03	1.140900e-04	20151203_SCC1gfpc_G2G1\MitoSys2\LSM\SCC1gfpc_G1\DE_W0001_P0026\DE_2_W0001_P0026_T0001\TR1_W0001_P0081\TR1_2_W0001_P0081_T0001_R1_P5_K1_Ch2-Ch1.zen
573340	-1.157007e-03	7.634768e-03	9.530800e-05	20151203_SCC1gfpc_G2G1\MitoSys2\LSM\SCC1gfpc_G1\DE_W0001_P0026\DE_2_W0001_P0026_T0001\TR1_W0001_P0081\TR1_2_W0001_P0081_T0001_R1_P5_K1_Ch2-Ch1.zen
614300	-4.043284e-03	7.869200e-03	8.056800e-05	20151203_SCC1gfpc_G2G1\MitoSys2\LSM\SCC1gfpc_G1\DE_W0001_P0026\DE_2_W0001_P0026_T0001\TR1_W0001_P0081\TR1_2_W0001_P0081_T0001_R1_P5_K1_Ch2-Ch1.zen
655260	-2.085980e-03	1.166104e-02	6.883000e-05	20151203_SCC1gfpc_G2G1\MitoSys2\LSM\SCC1gfpc_G1\DE_W0001_P0026\DE_2_W0001_P0026_T0001\TR1_W0001_P0081\TR1_2_W0001_P0081_T0001_R1_P5_K1_Ch2-Ch1.zen
696220	-1.008034e-03	8.308316e-03	5.935900e-05	20151203_SCC1gfpc_G2G1\MitoSys2\LSM\SCC1gfpc_G1\DE_W0001_P0026\DE_2_W0001_P0026_T0001\TR1_W0001_P0081\TR1_2_W0001_P0081_T0001_R1_P5_K1_Ch2-Ch1.zen
737180	1.935700e-05	9.763379e-03	5.162800e-05	20151203_SCC1gfpc_G2G1\MitoSys2\LSM\SCC1gfpc_G1\DE_W0001_P0026\DE_2_W0001_P0026_T0001\TR1_W0001_P0081\TR1_2_W0001_P0081_T0001_R1_P5_K1_Ch2-Ch1.zen
778140	-2.917123e-04	1.015935e-02	4.524800e-05	20151203_SCC1gfpc_G2G1\MitoSys2\LSM\SCC1gfpc_G1\DE_W0001_P0026\DE_2_W0001_P0026_T0001\TR1_W0001_P0081\TR1_2_W0001_P0081_T0001_R1_P5_K1_Ch2-Ch1.zen
819100	-1.586450e-03	8.988334e-03	3.993400e-05	20151203_SCC1gfpc_G2G1\MitoSys2\LSM\SCC1gfpc_G1\DE_W0001_P0026\DE_2_W0001_P0026_T0001\TR1_W0001_P0081\TR1_2_W0001_P0081_T0001_R1_P5_K1_Ch2-Ch1.zen
901020	-2.584557e-03	1.069656e-02	3.168300e-05	20151203_SCC1gfpc_G2G1\MitoSys2\LSM\SCC1gfpc_G1\DE_W0001_P0026\DE_2_W0001_P0026_T0001\TR1_W0001_P0081\TR1_2_W0001_P0081_T0001_R1_P5_K1_Ch2-Ch1.zen
982940	-3.483520e-03	8.516263e-03	2.567600e-05	20151203_SCC1gfpc_G2G1\MitoSys2\LSM\SCC1gfpc_G1\DE_W0001_P0026\DE_2_W0001_P0026_T0001\TR1_W0001_P0081\TR1_2_W0001_P0081_T0001_R1_P5_K1_Ch2-Ch1.zen
1064860	-4.465786e-03	7.062910e-03	2.118600e-05	20151203_SCC1gfpc_G2G1\MitoSys2\LSM\SCC1gfpc_G1\DE_W0001_P0026\DE_2_W0001_P0026_T0001\TR1_W0001_P0081\TR1_2_W0001_P0081_T0001_R1_P5_K1_Ch2-Ch1.zen
1146780	-3.550971e-03	7.523990e-03	1.775300e-05	20151203_SCC1gfpc_G2G1\MitoSys2\LSM\SCC1gfpc_G1\DE_W0001_P0026\DE_2_W0001_P0026_T0001\TR1_W0001_P0081\TR1_2_W0001_P0081_T0001_R1_P5_K1_Ch2-Ch1.zen
1228700	-1.270838e-03	8.757123e-03	1.507600e-05	20151203_SCC1gfpc_G2G1\MitoSys2\LSM\SCC1gfpc_G1\DE_W0001_P0026\DE_2_W0001_P0026_T0001\TR1_W0001_P0081\TR1_2_W0001_P0081_T0001_R1_P5_K1_Ch2-Ch1.zen
1310620	-1.219703e-03	7.333139e-03	1.295100e-05	20151203_SCC1gfpc_G2G1\MitoSys2\LSM\SCC1gfpc_G1\DE_W0001_P0026\DE_2_W0001_P0026_T0001\TR1_W0001_P0081\TR1_2_W0001_P0081_T0001_R1_P5_K1_Ch2-Ch1.zen
1392540	-6.449545e-04	6.695073e-03	1.124100e-05	20151203_SCC1gfpc_G2G1\MitoSys2\LSM\SCC1gfpc_G1\DE_W0001_P0026\DE_2_W0001_P0026_T0001\TR1_W0001_P0081\TR1_2_W0001_P0081_T0001_R1_P5_K1_Ch2-Ch1.zen
1474460	1.977675e-03	8.357754e-03	9.844000e-06	20151203_SCC1gfpc_G2G1\MitoSys2\LSM\SCC1gfpc_G1\DE_W0001_P0026\DE_2_W0001_P0026_T0001\TR1_W0001_P0081\TR1_2_W0001_P0081_T0001_R1_P5_K1_Ch2-Ch1.zen
1556380	6.051702e-04	7.564418e-03	8.690300e-06	20151203_SCC1gfpc_G2G1\MitoSys2\LSM\SCC1gfpc_G1\DE_W0001_P0026\DE_2_W0001_P0026_T0001\TR1_W0001_P0081\TR1_2_W0001_P0081_T0001_R1_P5_K1_Ch2-Ch1.zen
10	2.132872e-02	1.062596e-02	1.892800e-02	20151203_SCC1gfpc_G2G1\MitoSys2\LSM\SCC1gfpc_G1\DE_W0001_P0027\DE_2_W0001_P0027_T0001\TR1_W0001_P0085\TR1_2_W0001_P0085_T0001_R1_P1_K1_Ch2-Ch1.zen
20	1.459159e-02	1.343756e-02	1.875500e-02	20151203_SCC1gfpc_G2G1\MitoSys2\LSM\SCC1gfpc_G1\DE_W0001_P0027\DE_2_W0001_P0027_T0001\TR1_W0001_P0085\TR1_2_W0001_P0085_T0001_R1_P1_K1_Ch2-Ch1.zen
30	2.191086e-02	1.007925e-02	1.859100e-02	20151203_SCC1gfpc_G2G1\MitoSys2\LSM\SCC1gfpc_G1\DE_W0001_P0027\DE_2_W0001_P0027_T0001\TR1_W0001_P0085\TR1_2_W0001_P0085_T0001_R1_P1_K1_Ch2-Ch1.zen
40	1.699166e-02	1.321216e-02	1.843700e-02	20151203_SCC1gfpc_G2G1\MitoSys2\LSM\SCC1gfpc_G1\DE_W0001_P0027\DE_2_W0001_P0027_T0001\TR1_W0001_P0085\TR1_2_W0001_P0085_T0001_R1_P1_K1_Ch2-Ch1.zen
50	2.015468e-02	1.003345e-02	1.829000e-02	20151203_SCC1gfpc_G2G1\MitoSys2\LSM\SCC1gfpc_G1\DE_W0001_P0027\DE_2_W0001_P0027_T0001\TR1_W0001_P0085\TR1_2_W0001_P0085_T0001_R1_P1_K1_Ch2-Ch1.zen
60	1.651439e-02	9.807580e-03	1.815100e-02	20151203_SCC1gfpc_G2G1\MitoSys2\LSM\SCC1gfpc_G1\DE_W0001_P0027\DE_2_W0001_P0027_T0001\TR1_W0001_P0085\TR1_2_W0001_P0085_T0001_R1_P1_K1_Ch2-Ch1.zen
70	1.487653e-02	1.181771e-02	1.802000e-02	20151203_SCC1gfpc_G2G1\MitoSys2\LSM\SCC1gfpc_G1\DE_W0001_P0027\DE_2_W0001_P0027_T0001\TR1_W0001_P0085\TR1_2_W0001_P0085_T0001_R1_P1_K1_Ch2-Ch1.zen
80	1.540073e-02	6.684452e-03	1.789500e-02	20151203_SCC1gfpc_G2G1\MitoSys2\LSM\SCC1gfpc_G1\DE_W0001_P0027\DE_2_W0001_P0027_T0001\TR1_W0001_P0085\TR1_2_W0001_P0085_T0001_R1_P1_K1_Ch2-Ch1.zen
90	2.279167e-02	1.205230e-02	1.777600e-02	20151203_SCC1gfpc_G2G1\MitoSys2\LSM\SCC1gfpc_G1\DE_W0001_P0027\DE_2_W0001_P0027_T0001\TR1_W0001_P0085\TR1_2_W0001_P0085_T0001_R1_P1_K1_Ch2-Ch1.zen
100	1.821883e-02	7.891966e-03	1.766300e-02	20151203_SCC1gfpc_G2G1\MitoSys2\LSM\SCC1gfpc_G1\DE_W0001_P0027\DE_2_W0001_P0027_T0001\TR1_W0001_P0085\TR1_2_W0001_P0085_T0001_R1_P1_K1_Ch2-Ch1.zen
120	1.675374e-02	9.427089e-03	1.745100e-02	20151203_SCC1gfpc_G2G1\MitoSys2\LSM\SCC1gfpc_G1\DE_W0001_P0027\DE_2_W0001_P0027_T0001\TR1_W0001_P0085\TR1_2_W0001_P0085_T0001_R1_P1_K1_Ch2-Ch1.zen
140	1.738840e-02	6.377259e-03	1.725700e-02	20151203_SCC1gfpc_G2G1\MitoSys2\LSM\SCC1gfpc_G1\DE_W0001_P0027\DE_2_W0001_P0027_T0001\TR1_W0001_P0085\TR1_2_W0001_P0085_T0001_R1_P1_K1_Ch2-Ch1.zen
160	1.599129e-02	7.597999e-03	1.707600e-02	20151203_SCC1gfpc_G2G1\MitoSys2\LSM\SCC1gfpc_G1\DE_W0001_P0027\DE_2_W0001_P0027_T0001\TR1_W0001_P0085\TR1_2_W0001_P0085_T0001_R1_P1_K1_Ch2-Ch1.zen
180	1.791078e-02	7.525419e-03	1.690700e-02	20151203_SCC1gfpc_G2G1\MitoSys2\LSM\SCC1gfpc_G1\DE_W0001_P0027\DE_2_W0001_P0027_T0001\TR1_W0001_P0085\TR1_2_W0001_P0085_T0001_R1_P1_K1_Ch2-Ch1.zen
200	1.666006e-02	7.303509e-03	1.674900e-02	20151203_SCC1gfpc_G2G1\MitoSys2\LSM\SCC1gfpc_G1\DE_W0001_P0027\DE_2_W0001_P0027_T0001\TR1_W0001_P0085\TR1_2_W0001_P0085_T0001_R1_P1_K1_Ch2-Ch1.zen
220	1.472121e-02	6.521401e-03	1.659900e-02	20151203_SCC1gfpc_G2G1\MitoSys2\LSM\SCC1gfpc_G1\DE_W0001_P0027\DE_2_W0001_P0027_T0001\TR1_W0001_P0085\TR1_2_W0001_P0085_T0001_R1_P1_K1_Ch2-Ch1.zen
240	2.095694e-02	9.007678e-03	1.645600e-02	20151203_SCC1gfpc_G2G1\MitoSys2\LSM\SCC1gfpc_G1\DE_W0001_P0027\DE_2_W0001_P0027_T0001\TR1_W0001_P0085\TR1_2_W0001_P0085_T0001_R1_P1_K1_Ch2-Ch1.zen
260	1.612379e-02	6.874837e-03	1.631900e-02	20151203_SCC1gfpc_G2G1\MitoSys2\LSM\SCC1gfpc_G1\DE_W0001_P0027\DE_2_W0001_P0027_T0001\TR1_W0001_P0085\TR1_2_W0001_P0085_T0001_R1_P1_K1_Ch2-Ch1.zen
280	1.564126e-02	8.439399e-03	1.618800e-02	20151203_SCC1gfpc_G2G1\MitoSys2\LSM\SCC1gfpc_G1\DE_W0001_P0027\DE_2_W0001_P0027_T0001\TR1_W0001_P0085\TR1_2_W0001_P0085_T0001_R1_P1_K1_Ch2-Ch1.zen
300	1.579494e-02	7.311122e-03	1.606200e-02	20151203_SCC1gfpc_G2G1\MitoSys2\LSM\SCC1gfpc_G1\DE_W0001_P0027\DE_2_W0001_P0027_T0001\TR1_W0001_P0085\TR1_2_W0001_P0085_T0001_R1_P1_K1_Ch2-Ch1.zen
340	1.706783e-02	5.580933e-03	1.582100e-02	20151203_SCC1gfpc_G2G1\MitoSys2\LSM\SCC1gfpc_G1\DE_W0001_P0027\DE_2_W0001_P0027_T0001\TR1_W0001_P0085\TR1_2_W0001_P0085_T0001_R1_P1_K1_Ch2-Ch1.zen
380	1.507654e-02	5.967142e-03	1.559300e-02	20151203_SCC1gfpc_G2G1\MitoSys2\LSM\SCC1gfpc_G1\DE_W0001_P0027\DE_2_W0001_P0027_T0001\TR1_W0001_P0085\TR1_2_W0001_P0085_T0001_R1_P1_K1_Ch2-Ch1.zen
420	1.395641e-02	6.139789e-03	1.537600e-02	20151203_SCC1gfpc_G2G1\MitoSys2\LSM\SCC1gfpc_G1\DE_W0001_P0027\DE_2_W0001_P0027_T0001\TR1_W0001_P0085\TR1_2_W0001_P0085_T0001_R1_P1_K1_Ch2-Ch1.zen
460	1.537482e-02	5.315315e-03	1.516900e-02	20151203_SCC1gfpc_G2G1\MitoSys2\LSM\SCC1gfpc_G1\DE_W0001_P0027\DE_2_W0001_P0027_T0001\TR1_W0001_P0085\TR1_2_W0001_P0085_T0001_R1_P1_K1_Ch2-Ch1.zen
500	1.534334e-02	5.476970e-03	1.497000e-02	20151203_SCC1gfpc_G2G1\MitoSys2\LSM\SCC1gfpc_G1\DE_W0001_P0027\DE_2_W0001_P0027_T0001\TR1_W0001_P0085\TR1_2_W0001_P0085_T0001_R1_P1_K1_Ch2-Ch1.zen
540	1.432018e-02	5.624826e-03	1.477800e-02	20151203_SCC1gfpc_G2G1\MitoSys2\LSM\SCC1gfpc_G1\DE_W0001_P0027\DE_2_W0001_P0027_T0001\TR1_W0001_P0085\TR1_2_W0001_P0085_T0001_R1_P1_K1_Ch2-Ch1.zen
580	1.483114e-02	5.731691e-03	1.459200e-02	20151203_SCC1gfpc_G2G1\MitoSys2\LSM\SCC1gfpc_G1\DE_W0001_P0027\DE_2_W0001_P0027_T0001\TR1_W0001_P0085\TR1_2_W0001_P0085_T0001_R1_P1_K1_Ch2-Ch1.zen
620	1.506625e-02	5.337545e-03	1.441300e-02	20151203_SCC1gfpc_G2G1\MitoSys2\LSM\SCC1gfpc_G1\DE_W0001_P0027\DE_2_W0001_P0027_T0001\TR1_W0001_P0085\TR1_2_W0001_P0085_T0001_R1_P1_K1_Ch2-Ch1.zen
660	1.409305e-02	5.691296e-03	1.424000e-02	20151203_SCC1gfpc_G2G1\MitoSys2\LSM\SCC1gfpc_G1\DE_W0001_P0027\DE_2_W0001_P0027_T0001\TR1_W0001_P0085\TR1_2_W0001_P0085_T0001_R1_P1_K1_Ch2-Ch1.zen
700	1.354136e-02	4.960920e-03	1.407200e-02	20151203_SCC1gfpc_G2G1\MitoSys2\LSM\SCC1gfpc_G1\DE_W0001_P0027\DE_2_W0001_P0027_T0001\TR1_W0001_P0085\TR1_2_W0001_P0085_T0001_R1_P1_K1_Ch2-Ch1.zen
780	1.261698e-02	5.244906e-03	1.375300e-02	20151203_SCC1gfpc_G2G1\MitoSys2\LSM\SCC1gfpc_G1\DE_W0001_P0027\DE_2_W0001_P0027_T0001\TR1_W0001_P0085\TR1_2_W0001_P0085_T0001_R1_P1_K1_Ch2-Ch1.zen
860	1.289457e-02	4.076796e-03	1.345200e-02	20151203_SCC1gfpc_G2G1\MitoSys2\LSM\SCC1gfpc_G1\DE_W0001_P0027\DE_2_W0001_P0027_T0001\TR1_W0001_P0085\TR1_2_W0001_P0085_T0001_R1_P1_K1_Ch2-Ch1.zen
940	1.493854e-02	4.834418e-03	1.316900e-02	20151203_SCC1gfpc_G2G1\MitoSys2\LSM\SCC1gfpc_G1\DE_W0001_P0027\DE_2_W0001_P0027_T0001\TR1_W0001_P0085\TR1_2_W0001_P0085_T0001_R1_P1_K1_Ch2-Ch1.zen
1020	1.325800e-02	4.906369e-03	1.290200e-02	20151203_SCC1gfpc_G2G1\MitoSys2\LSM\SCC1gfpc_G1\DE_W0001_P0027\DE_2_W0001_P0027_T0001\TR1_W0001_P0085\TR1_2_W0001_P0085_T0001_R1_P1_K1_Ch2-Ch1.zen
1100	1.216381e-02	5.253360e-03	1.265000e-02	20151203_SCC1gfpc_G2G1\MitoSys2\LSM\SCC1gfpc_G1\DE_W0001_P0027\DE_2_W0001_P0027_T0001\TR1_W0001_P0085\TR1_2_W0001_P0085_T0001_R1_P1_K1_Ch2-Ch1.zen
1180	1.183822e-02	4.548251e-03	1.241200e-02	20151203_SCC1gfpc_G2G1\MitoSys2\LSM\SCC1gfpc_G1\DE_W0001_P0027\DE_2_W0001_P0027_T0001\TR1_W0001_P0085\TR1_2_W0001_P0085_T0001_R1_P1_K1_Ch2-Ch1.zen
1260	1.257327e-02	4.117490e-03	1.218700e-02	20151203_SCC1gfpc_G2G1\MitoSys2\LSM\SCC1gfpc_G1\DE_W0001_P0027\DE_2_W0001_P0027_T0001\TR1_W0001_P0085\TR1_2_W0001_P0085_T0001_R1_P1_K1_Ch2-Ch1.zen
1340	1.192635e-02	4.203955e-03	1.197300e-02	20151203_SCC1gfpc_G2G1\MitoSys2\LSM\SCC1gfpc_G1\DE_W0001_P0027\DE_2_W0001_P0027_T0001\TR1_W0001_P0085\TR1_2_W0001_P0085_T0001_R1_P1_K1_Ch2-Ch1.zen
1420	1.096411e-02	4.517532e-03	1.177000e-02	20151203_SCC1gfpc_G2G1\MitoSys2\LSM\SCC1gfpc_G1\DE_W0001_P0027\DE_2_W0001_P0027_T0001\TR1_W0001_P0085\TR1_2_W0001_P0085_T0001_R1_P1_K1_Ch2-Ch1.zen
1500	1.143337e-02	4.358669e-03	1.157800e-02	20151203_SCC1gfpc_G2G1\MitoSys2\LSM\SCC1gfpc_G1\DE_W0001_P0027\DE_2_W0001_P0027_T0001\TR1_W0001_P0085\TR1_2_W0001_P0085_T0001_R1_P1_K1_Ch2-Ch1.zen
1660	1.113403e-02	3.650772e-03	1.122100e-02	20151203_SCC1gfpc_G2G1\MitoSys2\LSM\SCC1gfpc_G1\DE_W0001_P0027\DE_2_W0001_P0027_T0001\TR1_W0001_P0085\TR1_2_W0001_P0085_T0001_R1_P1_K1_Ch2-Ch1.zen
1820	1.082382e-02	3.927381e-03	1.089600e-02	20151203_SCC1gfpc_G2G1\MitoSys2\LSM\SCC1gfpc_G1\DE_W0001_P0027\DE_2_W0001_P0027_T0001\TR1_W0001_P0085\TR1_2_W0001_P0085_T0001_R1_P1_K1_Ch2-Ch1.zen
1980	1.108758e-02	3.354609e-03	1.060000e-02	20151203_SCC1gfpc_G2G1\MitoSys2\LSM\SCC1gfpc_G1\DE_W0001_P0027\DE_2_W0001_P0027_T0001\TR1_W0001_P0085\TR1_2_W0001_P0085_T0001_R1_P1_K1_Ch2-Ch1.zen
2140	1.044232e-02	4.265060e-03	1.032900e-02	20151203_SCC1gfpc_G2G1\MitoSys2\LSM\SCC1gfpc_G1\DE_W0001_P0027\DE_2_W0001_P0027_T0001\TR1_W0001_P0085\TR1_2_W0001_P0085_T0001_R1_P1_K1_Ch2-Ch1.zen
2300	1.100892e-02	4.332052e-03	1.008000e-02	20151203_SCC1gfpc_G2G1\MitoSys2\LSM\SCC1gfpc_G1\DE_W0001_P0027\DE_2_W0001_P0027_T0001\TR1_W0001_P0085\TR1_2_W0001_P0085_T0001_R1_P1_K1_Ch2-Ch1.zen
2460	9.373805e-03	4.558967e-03	9.850500e-03	20151203_SCC1gfpc_G2G1\MitoSys2\LSM\SCC1gfpc_G1\DE_W0001_P0027\DE_2_W0001_P0027_T0001\TR1_W0001_P0085\TR1_2_W0001_P0085_T0001_R1_P1_K1_Ch2-Ch1.zen
2620	9.360314e-03	4.755663e-03	9.637800e-03	20151203_SCC1gfpc_G2G1\MitoSys2\LSM\SCC1gfpc_G1\DE_W0001_P0027\DE_2_W0001_P0027_T0001\TR1_W0001_P0085\TR1_2_W0001_P0085_T0001_R1_P1_K1_Ch2-Ch1.zen
2780	9.298166e-03	3.216680e-03	9.440200e-03	20151203_SCC1gfpc_G2G1\MitoSys2\LSM\SCC1gfpc_G1\DE_W0001_P0027\DE_2_W0001_P0027_T0001\TR1_W0001_P0085\TR1_2_W0001_P0085_T0001_R1_P1_K1_Ch2-Ch1.zen
2940	9.083798e-03	3.654132e-03	9.256200e-03	20151203_SCC1gfpc_G2G1\MitoSys2\LSM\SCC1gfpc_G1\DE_W0001_P0027\DE_2_W0001_P0027_T0001\TR1_W0001_P0085\TR1_2_W0001_P0085_T0001_R1_P1_K1_Ch2-Ch1.zen
3100	9.697012e-03	3.397936e-03	9.084300e-03	20151203_SCC1gfpc_G2G1\MitoSys2\LSM\SCC1gfpc_G1\DE_W0001_P0027\DE_2_W0001_P0027_T0001\TR1_W0001_P0085\TR1_2_W0001_P0085_T0001_R1_P1_K1_Ch2-Ch1.zen
3420	9.254982e-03	3.193579e-03	8.772000e-03	20151203_SCC1gfpc_G2G1\MitoSys2\LSM\SCC1gfpc_G1\DE_W0001_P0027\DE_2_W0001_P0027_T0001\TR1_W0001_P0085\TR1_2_W0001_P0085_T0001_R1_P1_K1_Ch2-Ch1.zen
3740	9.174101e-03	4.187190e-03	8.495300e-03	20151203_SCC1gfpc_G2G1\MitoSys2\LSM\SCC1gfpc_G1\DE_W0001_P0027\DE_2_W0001_P0027_T0001\TR1_W0001_P0085\TR1_2_W0001_P0085_T0001_R1_P1_K1_Ch2-Ch1.zen
4060	8.032439e-03	3.669583e-03	8.247700e-03	20151203_SCC1gfpc_G2G1\MitoSys2\LSM\SCC1gfpc_G1\DE_W0001_P0027\DE_2_W0001_P0027_T0001\TR1_W0001_P0085\TR1_2_W0001_P0085_T0001_R1_P1_K1_Ch2-Ch1.zen
4380	8.111742e-03	3.345086e-03	8.024400e-03	20151203_SCC1gfpc_G2G1\MitoSys2\LSM\SCC1gfpc_G1\DE_W0001_P0027\DE_2_W0001_P0027_T0001\TR1_W0001_P0085\TR1_2_W0001_P0085_T0001_R1_P1_K1_Ch2-Ch1.zen
4700	7.892277e-03	3.309763e-03	7.821300e-03	20151203_SCC1gfpc_G2G1\MitoSys2\LSM\SCC1gfpc_G1\DE_W0001_P0027\DE_2_W0001_P0027_T0001\TR1_W0001_P0085\TR1_2_W0001_P0085_T0001_R1_P1_K1_Ch2-Ch1.zen
5020	7.151580e-03	3.205086e-03	7.635300e-03	20151203_SCC1gfpc_G2G1\MitoSys2\LSM\SCC1gfpc_G1\DE_W0001_P0027\DE_2_W0001_P0027_T0001\TR1_W0001_P0085\TR1_2_W0001_P0085_T0001_R1_P1_K1_Ch2-Ch1.zen
5340	7.917597e-03	3.712652e-03	7.463800e-03	20151203_SCC1gfpc_G2G1\MitoSys2\LSM\SCC1gfpc_G1\DE_W0001_P0027\DE_2_W0001_P0027_T0001\TR1_W0001_P0085\TR1_2_W0001_P0085_T0001_R1_P1_K1_Ch2-Ch1.zen
5660	7.362254e-03	2.786019e-03	7.304800e-03	20151203_SCC1gfpc_G2G1\MitoSys2\LSM\SCC1gfpc_G1\DE_W0001_P0027\DE_2_W0001_P0027_T0001\TR1_W0001_P0085\TR1_2_W0001_P0085_T0001_R1_P1_K1_Ch2-Ch1.zen
5980	6.828008e-03	2.893189e-03	7.156500e-03	20151203_SCC1gfpc_G2G1\MitoSys2\LSM\SCC1gfpc_G1\DE_W0001_P0027\DE_2_W0001_P0027_T0001\TR1_W0001_P0085\TR1_2_W0001_P0085_T0001_R1_P1_K1_Ch2-Ch1.zen
6300	6.516058e-03	2.562009e-03	7.017400e-03	20151203_SCC1gfpc_G2G1\MitoSys2\LSM\SCC1gfpc_G1\DE_W0001_P0027\DE_2_W0001_P0027_T0001\TR1_W0001_P0085\TR1_2_W0001_P0085_T0001_R1_P1_K1_Ch2-Ch1.zen
6940	6.785342e-03	2.522796e-03	6.762400e-03	20151203_SCC1gfpc_G2G1\MitoSys2\LSM\SCC1gfpc_G1\DE_W0001_P0027\DE_2_W0001_P0027_T0001\TR1_W0001_P0085\TR1_2_W0001_P0085_T0001_R1_P1_K1_Ch2-Ch1.zen
7580	6.838485e-03	2.992793e-03	6.532200e-03	20151203_SCC1gfpc_G2G1\MitoSys2\LSM\SCC1gfpc_G1\DE_W0001_P0027\DE_2_W0001_P0027_T0001\TR1_W0001_P0085\TR1_2_W0001_P0085_T0001_R1_P1_K1_Ch2-Ch1.zen
8220	6.328952e-03	2.524502e-03	6.321400e-03	20151203_SCC1gfpc_G2G1\MitoSys2\LSM\SCC1gfpc_G1\DE_W0001_P0027\DE_2_W0001_P0027_T0001\TR1_W0001_P0085\TR1_2_W0001_P0085_T0001_R1_P1_K1_Ch2-Ch1.zen
8860	5.817434e-03	2.484055e-03	6.126100e-03	20151203_SCC1gfpc_G2G1\MitoSys2\LSM\SCC1gfpc_G1\DE_W0001_P0027\DE_2_W0001_P0027_T0001\TR1_W0001_P0085\TR1_2_W0001_P0085_T0001_R1_P1_K1_Ch2-Ch1.zen
9500	5.537457e-03	2.461866e-03	5.943300e-03	20151203_SCC1gfpc_G2G1\MitoSys2\LSM\SCC1gfpc_G1\DE_W0001_P0027\DE_2_W0001_P0027_T0001\TR1_W0001_P0085\TR1_2_W0001_P0085_T0001_R1_P1_K1_Ch2-Ch1.zen
10140	6.118968e-03	2.647434e-03	5.770800e-03	20151203_SCC1gfpc_G2G1\MitoSys2\LSM\SCC1gfpc_G1\DE_W0001_P0027\DE_2_W0001_P0027_T0001\TR1_W0001_P0085\TR1_2_W0001_P0085_T0001_R1_P1_K1_Ch2-Ch1.zen
10780	6.156066e-03	2.135304e-03	5.606800e-03	20151203_SCC1gfpc_G2G1\MitoSys2\LSM\SCC1gfpc_G1\DE_W0001_P0027\DE_2_W0001_P0027_T0001\TR1_W0001_P0085\TR1_2_W0001_P0085_T0001_R1_P1_K1_Ch2-Ch1.zen
11420	5.356437e-03	2.550597e-03	5.450200e-03	20151203_SCC1gfpc_G2G1\MitoSys2\LSM\SCC1gfpc_G1\DE_W0001_P0027\DE_2_W0001_P0027_T0001\TR1_W0001_P0085\TR1_2_W0001_P0085_T0001_R1_P1_K1_Ch2-Ch1.zen
12060	5.199387e-03	2.340066e-03	5.300000e-03	20151203_SCC1gfpc_G2G1\MitoSys2\LSM\SCC1gfpc_G1\DE_W0001_P0027\DE_2_W0001_P0027_T0001\TR1_W0001_P0085\TR1_2_W0001_P0085_T0001_R1_P1_K1_Ch2-Ch1.zen
12700	4.943820e-03	2.386961e-03	5.155400e-03	20151203_SCC1gfpc_G2G1\MitoSys2\LSM\SCC1gfpc_G1\DE_W0001_P0027\DE_2_W0001_P0027_T0001\TR1_W0001_P0085\TR1_2_W0001_P0085_T0001_R1_P1_K1_Ch2-Ch1.zen
13980	4.527160e-03	2.258516e-03	4.880600e-03	20151203_SCC1gfpc_G2G1\MitoSys2\LSM\SCC1gfpc_G1\DE_W0001_P0027\DE_2_W0001_P0027_T0001\TR1_W0001_P0085\TR1_2_W0001_P0085_T0001_R1_P1_K1_Ch2-Ch1.zen
15260	4.330121e-03	1.794813e-03	4.622800e-03	20151203_SCC1gfpc_G2G1\MitoSys2\LSM\SCC1gfpc_G1\DE_W0001_P0027\DE_2_W0001_P0027_T0001\TR1_W0001_P0085\TR1_2_W0001_P0085_T0001_R1_P1_K1_Ch2-Ch1.zen
16540	4.405764e-03	1.835473e-03	4.379800e-03	20151203_SCC1gfpc_G2G1\MitoSys2\LSM\SCC1gfpc_G1\DE_W0001_P0027\DE_2_W0001_P0027_T0001\TR1_W0001_P0085\TR1_2_W0001_P0085_T0001_R1_P1_K1_Ch2-Ch1.zen
17820	3.896195e-03	1.872935e-03	4.150200e-03	20151203_SCC1gfpc_G2G1\MitoSys2\LSM\SCC1gfpc_G1\DE_W0001_P0027\DE_2_W0001_P0027_T0001\TR1_W0001_P0085\TR1_2_W0001_P0085_T0001_R1_P1_K1_Ch2-Ch1.zen
19100	3.471882e-03	1.681973e-03	3.933300e-03	20151203_SCC1gfpc_G2G1\MitoSys2\LSM\SCC1gfpc_G1\DE_W0001_P0027\DE_2_W0001_P0027_T0001\TR1_W0001_P0085\TR1_2_W0001_P0085_T0001_R1_P1_K1_Ch2-Ch1.zen
20380	3.331893e-03	1.877546e-03	3.728400e-03	20151203_SCC1gfpc_G2G1\MitoSys2\LSM\SCC1gfpc_G1\DE_W0001_P0027\DE_2_W0001_P0027_T0001\TR1_W0001_P0085\TR1_2_W0001_P0085_T0001_R1_P1_K1_Ch2-Ch1.zen
21660	3.724421e-03	2.095916e-03	3.534800e-03	20151203_SCC1gfpc_G2G1\MitoSys2\LSM\SCC1gfpc_G1\DE_W0001_P0027\DE_2_W0001_P0027_T0001\TR1_W0001_P0085\TR1_2_W0001_P0085_T0001_R1_P1_K1_Ch2-Ch1.zen
22940	3.613871e-03	2.003715e-03	3.352100e-03	20151203_SCC1gfpc_G2G1\MitoSys2\LSM\SCC1gfpc_G1\DE_W0001_P0027\DE_2_W0001_P0027_T0001\TR1_W0001_P0085\TR1_2_W0001_P0085_T0001_R1_P1_K1_Ch2-Ch1.zen
24220	3.394723e-03	2.058076e-03	3.179800e-03	20151203_SCC1gfpc_G2G1\MitoSys2\LSM\SCC1gfpc_G1\DE_W0001_P0027\DE_2_W0001_P0027_T0001\TR1_W0001_P0085\TR1_2_W0001_P0085_T0001_R1_P1_K1_Ch2-Ch1.zen
25500	3.404100e-03	1.869136e-03	3.017400e-03	20151203_SCC1gfpc_G2G1\MitoSys2\LSM\SCC1gfpc_G1\DE_W0001_P0027\DE_2_W0001_P0027_T0001\TR1_W0001_P0085\TR1_2_W0001_P0085_T0001_R1_P1_K1_Ch2-Ch1.zen
28060	3.192665e-03	1.832458e-03	2.720600e-03	20151203_SCC1gfpc_G2G1\MitoSys2\LSM\SCC1gfpc_G1\DE_W0001_P0027\DE_2_W0001_P0027_T0001\TR1_W0001_P0085\TR1_2_W0001_P0085_T0001_R1_P1_K1_Ch2-Ch1.zen
30620	2.151154e-03	2.038083e-03	2.457900e-03	20151203_SCC1gfpc_G2G1\MitoSys2\LSM\SCC1gfpc_G1\DE_W0001_P0027\DE_2_W0001_P0027_T0001\TR1_W0001_P0085\TR1_2_W0001_P0085_T0001_R1_P1_K1_Ch2-Ch1.zen
33180	2.134656e-03	1.913244e-03	2.225500e-03	20151203_SCC1gfpc_G2G1\MitoSys2\LSM\SCC1gfpc_G1\DE_W0001_P0027\DE_2_W0001_P0027_T0001\TR1_W0001_P0085\TR1_2_W0001_P0085_T0001_R1_P1_K1_Ch2-Ch1.zen
35740	2.341190e-03	1.597636e-03	2.020100e-03	20151203_SCC1gfpc_G2G1\MitoSys2\LSM\SCC1gfpc_G1\DE_W0001_P0027\DE_2_W0001_P0027_T0001\TR1_W0001_P0085\TR1_2_W0001_P0085_T0001_R1_P1_K1_Ch2-Ch1.zen
38300	1.960863e-03	1.602202e-03	1.838200e-03	20151203_SCC1gfpc_G2G1\MitoSys2\LSM\SCC1gfpc_G1\DE_W0001_P0027\DE_2_W0001_P0027_T0001\TR1_W0001_P0085\TR1_2_W0001_P0085_T0001_R1_P1_K1_Ch2-Ch1.zen
40860	1.692722e-03	1.734684e-03	1.677100e-03	20151203_SCC1gfpc_G2G1\MitoSys2\LSM\SCC1gfpc_G1\DE_W0001_P0027\DE_2_W0001_P0027_T0001\TR1_W0001_P0085\TR1_2_W0001_P0085_T0001_R1_P1_K1_Ch2-Ch1.zen
43420	1.741704e-03	1.569073e-03	1.534000e-03	20151203_SCC1gfpc_G2G1\MitoSys2\LSM\SCC1gfpc_G1\DE_W0001_P0027\DE_2_W0001_P0027_T0001\TR1_W0001_P0085\TR1_2_W0001_P0085_T0001_R1_P1_K1_Ch2-Ch1.zen
45980	1.459510e-03	1.479707e-03	1.406700e-03	20151203_SCC1gfpc_G2G1\MitoSys2\LSM\SCC1gfpc_G1\DE_W0001_P0027\DE_2_W0001_P0027_T0001\TR1_W0001_P0085\TR1_2_W0001_P0085_T0001_R1_P1_K1_Ch2-Ch1.zen
48540	1.651964e-03	1.437134e-03	1.293200e-03	20151203_SCC1gfpc_G2G1\MitoSys2\LSM\SCC1gfpc_G1\DE_W0001_P0027\DE_2_W0001_P0027_T0001\TR1_W0001_P0085\TR1_2_W0001_P0085_T0001_R1_P1_K1_Ch2-Ch1.zen
51100	1.206287e-03	1.611546e-03	1.191800e-03	20151203_SCC1gfpc_G2G1\MitoSys2\LSM\SCC1gfpc_G1\DE_W0001_P0027\DE_2_W0001_P0027_T0001\TR1_W0001_P0085\TR1_2_W0001_P0085_T0001_R1_P1_K1_Ch2-Ch1.zen
56220	8.889274e-04	1.752544e-03	1.019100e-03	20151203_SCC1gfpc_G2G1\MitoSys2\LSM\SCC1gfpc_G1\DE_W0001_P0027\DE_2_W0001_P0027_T0001\TR1_W0001_P0085\TR1_2_W0001_P0085_T0001_R1_P1_K1_Ch2-Ch1.zen
61340	1.172645e-03	1.852746e-03	8.789800e-04	20151203_SCC1gfpc_G2G1\MitoSys2\LSM\SCC1gfpc_G1\DE_W0001_P0027\DE_2_W0001_P0027_T0001\TR1_W0001_P0085\TR1_2_W0001_P0085_T0001_R1_P1_K1_Ch2-Ch1.zen
66460	9.887469e-04	1.665431e-03	7.641000e-04	20151203_SCC1gfpc_G2G1\MitoSys2\LSM\SCC1gfpc_G1\DE_W0001_P0027\DE_2_W0001_P0027_T0001\TR1_W0001_P0085\TR1_2_W0001_P0085_T0001_R1_P1_K1_Ch2-Ch1.zen
71580	6.531881e-04	1.586733e-03	6.690100e-04	20151203_SCC1gfpc_G2G1\MitoSys2\LSM\SCC1gfpc_G1\DE_W0001_P0027\DE_2_W0001_P0027_T0001\TR1_W0001_P0085\TR1_2_W0001_P0085_T0001_R1_P1_K1_Ch2-Ch1.zen
76700	5.195973e-04	1.381805e-03	5.895900e-04	20151203_SCC1gfpc_G2G1\MitoSys2\LSM\SCC1gfpc_G1\DE_W0001_P0027\DE_2_W0001_P0027_T0001\TR1_W0001_P0085\TR1_2_W0001_P0085_T0001_R1_P1_K1_Ch2-Ch1.zen
81820	3.657429e-04	1.297333e-03	5.226900e-04	20151203_SCC1gfpc_G2G1\MitoSys2\LSM\SCC1gfpc_G1\DE_W0001_P0027\DE_2_W0001_P0027_T0001\TR1_W0001_P0085\TR1_2_W0001_P0085_T0001_R1_P1_K1_Ch2-Ch1.zen
86940	4.071446e-04	1.471710e-03	4.659100e-04	20151203_SCC1gfpc_G2G1\MitoSys2\LSM\SCC1gfpc_G1\DE_W0001_P0027\DE_2_W0001_P0027_T0001\TR1_W0001_P0085\TR1_2_W0001_P0085_T0001_R1_P1_K1_Ch2-Ch1.zen
92060	4.173268e-04	1.339522e-03	4.173600e-04	20151203_SCC1gfpc_G2G1\MitoSys2\LSM\SCC1gfpc_G1\DE_W0001_P0027\DE_2_W0001_P0027_T0001\TR1_W0001_P0085\TR1_2_W0001_P0085_T0001_R1_P1_K1_Ch2-Ch1.zen
97180	1.746741e-04	1.489574e-03	3.755800e-04	20151203_SCC1gfpc_G2G1\MitoSys2\LSM\SCC1gfpc_G1\DE_W0001_P0027\DE_2_W0001_P0027_T0001\TR1_W0001_P0085\TR1_2_W0001_P0085_T0001_R1_P1_K1_Ch2-Ch1.zen
102300	1.122355e-04	1.449148e-03	3.394100e-04	20151203_SCC1gfpc_G2G1\MitoSys2\LSM\SCC1gfpc_G1\DE_W0001_P0027\DE_2_W0001_P0027_T0001\TR1_W0001_P0085\TR1_2_W0001_P0085_T0001_R1_P1_K1_Ch2-Ch1.zen
112540	-7.075961e-05	1.277224e-03	2.803400e-04	20151203_SCC1gfpc_G2G1\MitoSys2\LSM\SCC1gfpc_G1\DE_W0001_P0027\DE_2_W0001_P0027_T0001\TR1_W0001_P0085\TR1_2_W0001_P0085_T0001_R1_P1_K1_Ch2-Ch1.zen
122780	1.430734e-04	1.316646e-03	2.346800e-04	20151203_SCC1gfpc_G2G1\MitoSys2\LSM\SCC1gfpc_G1\DE_W0001_P0027\DE_2_W0001_P0027_T0001\TR1_W0001_P0085\TR1_2_W0001_P0085_T0001_R1_P1_K1_Ch2-Ch1.zen
133020	-6.051648e-06	1.456730e-03	1.987600e-04	20151203_SCC1gfpc_G2G1\MitoSys2\LSM\SCC1gfpc_G1\DE_W0001_P0027\DE_2_W0001_P0027_T0001\TR1_W0001_P0085\TR1_2_W0001_P0085_T0001_R1_P1_K1_Ch2-Ch1.zen
143260	-1.786085e-04	1.282351e-03	1.700800e-04	20151203_SCC1gfpc_G2G1\MitoSys2\LSM\SCC1gfpc_G1\DE_W0001_P0027\DE_2_W0001_P0027_T0001\TR1_W0001_P0085\TR1_2_W0001_P0085_T0001_R1_P1_K1_Ch2-Ch1.zen
153500	1.822425e-05	1.671527e-03	1.468800e-04	20151203_SCC1gfpc_G2G1\MitoSys2\LSM\SCC1gfpc_G1\DE_W0001_P0027\DE_2_W0001_P0027_T0001\TR1_W0001_P0085\TR1_2_W0001_P0085_T0001_R1_P1_K1_Ch2-Ch1.zen
163740	-1.481774e-04	1.549793e-03	1.278800e-04	20151203_SCC1gfpc_G2G1\MitoSys2\LSM\SCC1gfpc_G1\DE_W0001_P0027\DE_2_W0001_P0027_T0001\TR1_W0001_P0085\TR1_2_W0001_P0085_T0001_R1_P1_K1_Ch2-Ch1.zen
173980	-3.944645e-04	1.744339e-03	1.121600e-04	20151203_SCC1gfpc_G2G1\MitoSys2\LSM\SCC1gfpc_G1\DE_W0001_P0027\DE_2_W0001_P0027_T0001\TR1_W0001_P0085\TR1_2_W0001_P0085_T0001_R1_P1_K1_Ch2-Ch1.zen
184220	-6.263327e-04	1.572360e-03	9.903700e-05	20151203_SCC1gfpc_G2G1\MitoSys2\LSM\SCC1gfpc_G1\DE_W0001_P0027\DE_2_W0001_P0027_T0001\TR1_W0001_P0085\TR1_2_W0001_P0085_T0001_R1_P1_K1_Ch2-Ch1.zen
194460	-5.071335e-04	1.469799e-03	8.798600e-05	20151203_SCC1gfpc_G2G1\MitoSys2\LSM\SCC1gfpc_G1\DE_W0001_P0027\DE_2_W0001_P0027_T0001\TR1_W0001_P0085\TR1_2_W0001_P0085_T0001_R1_P1_K1_Ch2-Ch1.zen
204700	-2.387314e-04	1.762265e-03	7.860600e-05	20151203_SCC1gfpc_G2G1\MitoSys2\LSM\SCC1gfpc_G1\DE_W0001_P0027\DE_2_W0001_P0027_T0001\TR1_W0001_P0085\TR1_2_W0001_P0085_T0001_R1_P1_K1_Ch2-Ch1.zen
225180	-5.531796e-04	1.951407e-03	6.369100e-05	20151203_SCC1gfpc_G2G1\MitoSys2\LSM\SCC1gfpc_G1\DE_W0001_P0027\DE_2_W0001_P0027_T0001\TR1_W0001_P0085\TR1_2_W0001_P0085_T0001_R1_P1_K1_Ch2-Ch1.zen
245660	-6.403713e-04	1.422914e-03	5.252500e-05	20151203_SCC1gfpc_G2G1\MitoSys2\LSM\SCC1gfpc_G1\DE_W0001_P0027\DE_2_W0001_P0027_T0001\TR1_W0001_P0085\TR1_2_W0001_P0085_T0001_R1_P1_K1_Ch2-Ch1.zen
266140	-1.099436e-03	1.590881e-03	4.398100e-05	20151203_SCC1gfpc_G2G1\MitoSys2\LSM\SCC1gfpc_G1\DE_W0001_P0027\DE_2_W0001_P0027_T0001\TR1_W0001_P0085\TR1_2_W0001_P0085_T0001_R1_P1_K1_Ch2-Ch1.zen
286620	-1.032562e-03	1.889355e-03	3.731900e-05	20151203_SCC1gfpc_G2G1\MitoSys2\LSM\SCC1gfpc_G1\DE_W0001_P0027\DE_2_W0001_P0027_T0001\TR1_W0001_P0085\TR1_2_W0001_P0085_T0001_R1_P1_K1_Ch2-Ch1.zen
307100	-7.694285e-04	1.647069e-03	3.203800e-05	20151203_SCC1gfpc_G2G1\MitoSys2\LSM\SCC1gfpc_G1\DE_W0001_P0027\DE_2_W0001_P0027_T0001\TR1_W0001_P0085\TR1_2_W0001_P0085_T0001_R1_P1_K1_Ch2-Ch1.zen
327580	-6.195843e-04	1.380950e-03	2.778900e-05	20151203_SCC1gfpc_G2G1\MitoSys2\LSM\SCC1gfpc_G1\DE_W0001_P0027\DE_2_W0001_P0027_T0001\TR1_W0001_P0085\TR1_2_W0001_P0085_T0001_R1_P1_K1_Ch2-Ch1.zen
348060	-5.653287e-04	1.384787e-03	2.432500e-05	20151203_SCC1gfpc_G2G1\MitoSys2\LSM\SCC1gfpc_G1\DE_W0001_P0027\DE_2_W0001_P0027_T0001\TR1_W0001_P0085\TR1_2_W0001_P0085_T0001_R1_P1_K1_Ch2-Ch1.zen
368540	-9.615809e-04	2.024236e-03	2.146800e-05	20151203_SCC1gfpc_G2G1\MitoSys2\LSM\SCC1gfpc_G1\DE_W0001_P0027\DE_2_W0001_P0027_T0001\TR1_W0001_P0085\TR1_2_W0001_P0085_T0001_R1_P1_K1_Ch2-Ch1.zen
389020	-8.096783e-04	1.921834e-03	1.908600e-05	20151203_SCC1gfpc_G2G1\MitoSys2\LSM\SCC1gfpc_G1\DE_W0001_P0027\DE_2_W0001_P0027_T0001\TR1_W0001_P0085\TR1_2_W0001_P0085_T0001_R1_P1_K1_Ch2-Ch1.zen
409500	-6.592520e-04	1.580407e-03	1.708200e-05	20151203_SCC1gfpc_G2G1\MitoSys2\LSM\SCC1gfpc_G1\DE_W0001_P0027\DE_2_W0001_P0027_T0001\TR1_W0001_P0085\TR1_2_W0001_P0085_T0001_R1_P1_K1_Ch2-Ch1.zen
450460	-6.361133e-04	1.611067e-03	1.392200e-05	20151203_SCC1gfpc_G2G1\MitoSys2\LSM\SCC1gfpc_G1\DE_W0001_P0027\DE_2_W0001_P0027_T0001\TR1_W0001_P0085\TR1_2_W0001_P0085_T0001_R1_P1_K1_Ch2-Ch1.zen
491420	-3.948558e-04	1.640137e-03	1.157600e-05	20151203_SCC1gfpc_G2G1\MitoSys2\LSM\SCC1gfpc_G1\DE_W0001_P0027\DE_2_W0001_P0027_T0001\TR1_W0001_P0085\TR1_2_W0001_P0085_T0001_R1_P1_K1_Ch2-Ch1.zen
532380	-2.797418e-04	1.245089e-03	9.786900e-06	20151203_SCC1gfpc_G2G1\MitoSys2\LSM\SCC1gfpc_G1\DE_W0001_P0027\DE_2_W0001_P0027_T0001\TR1_W0001_P0085\TR1_2_W0001_P0085_T0001_R1_P1_K1_Ch2-Ch1.zen
573340	-1.216767e-04	8.170417e-04	8.392400e-06	20151203_SCC1gfpc_G2G1\MitoSys2\LSM\SCC1gfpc_G1\DE_W0001_P0027\DE_2_W0001_P0027_T0001\TR1_W0001_P0085\TR1_2_W0001_P0085_T0001_R1_P1_K1_Ch2-Ch1.zen
614300	4.405374e-05	1.202287e-03	7.284400e-06	20151203_SCC1gfpc_G2G1\MitoSys2\LSM\SCC1gfpc_G1\DE_W0001_P0027\DE_2_W0001_P0027_T0001\TR1_W0001_P0085\TR1_2_W0001_P0085_T0001_R1_P1_K1_Ch2-Ch1.zen
655260	-4.522244e-04	1.294546e-03	6.389400e-06	20151203_SCC1gfpc_G2G1\MitoSys2\LSM\SCC1gfpc_G1\DE_W0001_P0027\DE_2_W0001_P0027_T0001\TR1_W0001_P0085\TR1_2_W0001_P0085_T0001_R1_P1_K1_Ch2-Ch1.zen
696220	-6.594314e-04	1.564953e-03	5.655700e-06	20151203_SCC1gfpc_G2G1\MitoSys2\LSM\SCC1gfpc_G1\DE_W0001_P0027\DE_2_W0001_P0027_T0001\TR1_W0001_P0085\TR1_2_W0001_P0085_T0001_R1_P1_K1_Ch2-Ch1.zen
737180	4.908169e-05	1.844395e-03	5.046700e-06	20151203_SCC1gfpc_G2G1\MitoSys2\LSM\SCC1gfpc_G1\DE_W0001_P0027\DE_2_W0001_P0027_T0001\TR1_W0001_P0085\TR1_2_W0001_P0085_T0001_R1_P1_K1_Ch2-Ch1.zen
778140	6.158231e-05	1.332069e-03	4.535200e-06	20151203_SCC1gfpc_G2G1\MitoSys2\LSM\SCC1gfpc_G1\DE_W0001_P0027\DE_2_W0001_P0027_T0001\TR1_W0001_P0085\TR1_2_W0001_P0085_T0001_R1_P1_K1_Ch2-Ch1.zen
819100	-1.446288e-04	1.063922e-03	4.101400e-06	20151203_SCC1gfpc_G2G1\MitoSys2\LSM\SCC1gfpc_G1\DE_W0001_P0027\DE_2_W0001_P0027_T0001\TR1_W0001_P0085\TR1_2_W0001_P0085_T0001_R1_P1_K1_Ch2-Ch1.zen
901020	1.446966e-04	1.355910e-03	3.409500e-06	20151203_SCC1gfpc_G2G1\MitoSys2\LSM\SCC1gfpc_G1\DE_W0001_P0027\DE_2_W0001_P0027_T0001\TR1_W0001_P0085\TR1_2_W0001_P0085_T0001_R1_P1_K1_Ch2-Ch1.zen
982940	2.484907e-04	1.203097e-03	2.886800e-06	20151203_SCC1gfpc_G2G1\MitoSys2\LSM\SCC1gfpc_G1\DE_W0001_P0027\DE_2_W0001_P0027_T0001\TR1_W0001_P0085\TR1_2_W0001_P0085_T0001_R1_P1_K1_Ch2-Ch1.zen
1064860	2.285542e-04	1.315243e-03	2.481700e-06	20151203_SCC1gfpc_G2G1\MitoSys2\LSM\SCC1gfpc_G1\DE_W0001_P0027\DE_2_W0001_P0027_T0001\TR1_W0001_P0085\TR1_2_W0001_P0085_T0001_R1_P1_K1_Ch2-Ch1.zen
1146780	-7.312768e-05	1.011462e-03	2.160600e-06	20151203_SCC1gfpc_G2G1\MitoSys2\LSM\SCC1gfpc_G1\DE_W0001_P0027\DE_2_W0001_P0027_T0001\TR1_W0001_P0085\TR1_2_W0001_P0085_T0001_R1_P1_K1_Ch2-Ch1.zen
1228700	-5.795649e-05	1.150056e-03	1.901500e-06	20151203_SCC1gfpc_G2G1\MitoSys2\LSM\SCC1gfpc_G1\DE_W0001_P0027\DE_2_W0001_P0027_T0001\TR1_W0001_P0085\TR1_2_W0001_P0085_T0001_R1_P1_K1_Ch2-Ch1.zen
1310620	-3.606265e-04	1.154714e-03	1.689100e-06	20151203_SCC1gfpc_G2G1\MitoSys2\LSM\SCC1gfpc_G1\DE_W0001_P0027\DE_2_W0001_P0027_T0001\TR1_W0001_P0085\TR1_2_W0001_P0085_T0001_R1_P1_K1_Ch2-Ch1.zen
1392540	-9.425204e-05	9.670160e-04	1.512500e-06	20151203_SCC1gfpc_G2G1\MitoSys2\LSM\SCC1gfpc_G1\DE_W0001_P0027\DE_2_W0001_P0027_T0001\TR1_W0001_P0085\TR1_2_W0001_P0085_T0001_R1_P1_K1_Ch2-Ch1.zen
1474460	8.704871e-05	1.286887e-03	1.363900e-06	20151203_SCC1gfpc_G2G1\MitoSys2\LSM\SCC1gfpc_G1\DE_W0001_P0027\DE_2_W0001_P0027_T0001\TR1_W0001_P0085\TR1_2_W0001_P0085_T0001_R1_P1_K1_Ch2-Ch1.zen
1556380	-1.281300e-04	1.112356e-03	1.237500e-06	20151203_SCC1gfpc_G2G1\MitoSys2\LSM\SCC1gfpc_G1\DE_W0001_P0027\DE_2_W0001_P0027_T0001\TR1_W0001_P0085\TR1_2_W0001_P0085_T0001_R1_P1_K1_Ch2-Ch1.zen
10	1.996361e-02	8.788071e-03	1.845000e-02	20151203_SCC1gfpc_G2G1\MitoSys2\LSM\SCC1gfpc_G1\DE_W0001_P0027\DE_2_W0001_P0027_T0001\TR1_W0001_P0085\TR1_2_W0001_P0085_T0001_R1_P2_K1_Ch2-Ch1.zen
20	1.810800e-02	9.084436e-03	1.819700e-02	20151203_SCC1gfpc_G2G1\MitoSys2\LSM\SCC1gfpc_G1\DE_W0001_P0027\DE_2_W0001_P0027_T0001\TR1_W0001_P0085\TR1_2_W0001_P0085_T0001_R1_P2_K1_Ch2-Ch1.zen
30	1.750817e-02	9.104744e-03	1.796400e-02	20151203_SCC1gfpc_G2G1\MitoSys2\LSM\SCC1gfpc_G1\DE_W0001_P0027\DE_2_W0001_P0027_T0001\TR1_W0001_P0085\TR1_2_W0001_P0085_T0001_R1_P2_K1_Ch2-Ch1.zen
40	1.456625e-02	1.187086e-02	1.775000e-02	20151203_SCC1gfpc_G2G1\MitoSys2\LSM\SCC1gfpc_G1\DE_W0001_P0027\DE_2_W0001_P0027_T0001\TR1_W0001_P0085\TR1_2_W0001_P0085_T0001_R1_P2_K1_Ch2-Ch1.zen
50	1.830281e-02	8.438205e-03	1.755400e-02	20151203_SCC1gfpc_G2G1\MitoSys2\LSM\SCC1gfpc_G1\DE_W0001_P0027\DE_2_W0001_P0027_T0001\TR1_W0001_P0085\TR1_2_W0001_P0085_T0001_R1_P2_K1_Ch2-Ch1.zen
60	1.888472e-02	1.115655e-02	1.737300e-02	20151203_SCC1gfpc_G2G1\MitoSys2\LSM\SCC1gfpc_G1\DE_W0001_P0027\DE_2_W0001_P0027_T0001\TR1_W0001_P0085\TR1_2_W0001_P0085_T0001_R1_P2_K1_Ch2-Ch1.zen
70	1.865518e-02	1.177289e-02	1.720700e-02	20151203_SCC1gfpc_G2G1\MitoSys2\LSM\SCC1gfpc_G1\DE_W0001_P0027\DE_2_W0001_P0027_T0001\TR1_W0001_P0085\TR1_2_W0001_P0085_T0001_R1_P2_K1_Ch2-Ch1.zen
80	1.578271e-02	1.316553e-02	1.705400e-02	20151203_SCC1gfpc_G2G1\MitoSys2\LSM\SCC1gfpc_G1\DE_W0001_P0027\DE_2_W0001_P0027_T0001\TR1_W0001_P0085\TR1_2_W0001_P0085_T0001_R1_P2_K1_Ch2-Ch1.zen
90	1.678017e-02	9.263477e-03	1.691200e-02	20151203_SCC1gfpc_G2G1\MitoSys2\LSM\SCC1gfpc_G1\DE_W0001_P0027\DE_2_W0001_P0027_T0001\TR1_W0001_P0085\TR1_2_W0001_P0085_T0001_R1_P2_K1_Ch2-Ch1.zen
100	1.663128e-02	6.131861e-03	1.678100e-02	20151203_SCC1gfpc_G2G1\MitoSys2\LSM\SCC1gfpc_G1\DE_W0001_P0027\DE_2_W0001_P0027_T0001\TR1_W0001_P0085\TR1_2_W0001_P0085_T0001_R1_P2_K1_Ch2-Ch1.zen
120	1.510042e-02	8.467974e-03	1.654700e-02	20151203_SCC1gfpc_G2G1\MitoSys2\LSM\SCC1gfpc_G1\DE_W0001_P0027\DE_2_W0001_P0027_T0001\TR1_W0001_P0085\TR1_2_W0001_P0085_T0001_R1_P2_K1_Ch2-Ch1.zen
140	1.770613e-02	6.284958e-03	1.634400e-02	20151203_SCC1gfpc_G2G1\MitoSys2\LSM\SCC1gfpc_G1\DE_W0001_P0027\DE_2_W0001_P0027_T0001\TR1_W0001_P0085\TR1_2_W0001_P0085_T0001_R1_P2_K1_Ch2-Ch1.zen
160	1.415757e-02	8.138967e-03	1.616800e-02	20151203_SCC1gfpc_G2G1\MitoSys2\LSM\SCC1gfpc_G1\DE_W0001_P0027\DE_2_W0001_P0027_T0001\TR1_W0001_P0085\TR1_2_W0001_P0085_T0001_R1_P2_K1_Ch2-Ch1.zen
180	1.585484e-02	7.281446e-03	1.601200e-02	20151203_SCC1gfpc_G2G1\MitoSys2\LSM\SCC1gfpc_G1\DE_W0001_P0027\DE_2_W0001_P0027_T0001\TR1_W0001_P0085\TR1_2_W0001_P0085_T0001_R1_P2_K1_Ch2-Ch1.zen
200	1.701697e-02	8.330849e-03	1.587400e-02	20151203_SCC1gfpc_G2G1\MitoSys2\LSM\SCC1gfpc_G1\DE_W0001_P0027\DE_2_W0001_P0027_T0001\TR1_W0001_P0085\TR1_2_W0001_P0085_T0001_R1_P2_K1_Ch2-Ch1.zen
220	1.628685e-02	7.092702e-03	1.575000e-02	20151203_SCC1gfpc_G2G1\MitoSys2\LSM\SCC1gfpc_G1\DE_W0001_P0027\DE_2_W0001_P0027_T0001\TR1_W0001_P0085\TR1_2_W0001_P0085_T0001_R1_P2_K1_Ch2-Ch1.zen
240	1.624202e-02	7.440923e-03	1.563700e-02	20151203_SCC1gfpc_G2G1\MitoSys2\LSM\SCC1gfpc_G1\DE_W0001_P0027\DE_2_W0001_P0027_T0001\TR1_W0001_P0085\TR1_2_W0001_P0085_T0001_R1_P2_K1_Ch2-Ch1.zen
260	1.404278e-02	6.932817e-03	1.553500e-02	20151203_SCC1gfpc_G2G1\MitoSys2\LSM\SCC1gfpc_G1\DE_W0001_P0027\DE_2_W0001_P0027_T0001\TR1_W0001_P0085\TR1_2_W0001_P0085_T0001_R1_P2_K1_Ch2-Ch1.zen
280	1.564540e-02	6.208476e-03	1.544000e-02	20151203_SCC1gfpc_G2G1\MitoSys2\LSM\SCC1gfpc_G1\DE_W0001_P0027\DE_2_W0001_P0027_T0001\TR1_W0001_P0085\TR1_2_W0001_P0085_T0001_R1_P2_K1_Ch2-Ch1.zen
300	1.500145e-02	6.555898e-03	1.535200e-02	20151203_SCC1gfpc_G2G1\MitoSys2\LSM\SCC1gfpc_G1\DE_W0001_P0027\DE_2_W0001_P0027_T0001\TR1_W0001_P0085\TR1_2_W0001_P0085_T0001_R1_P2_K1_Ch2-Ch1.zen
340	1.610012e-02	7.439520e-03	1.519100e-02	20151203_SCC1gfpc_G2G1\MitoSys2\LSM\SCC1gfpc_G1\DE_W0001_P0027\DE_2_W0001_P0027_T0001\TR1_W0001_P0085\TR1_2_W0001_P0085_T0001_R1_P2_K1_Ch2-Ch1.zen
380	1.541880e-02	7.001898e-03	1.504500e-02	20151203_SCC1gfpc_G2G1\MitoSys2\LSM\SCC1gfpc_G1\DE_W0001_P0027\DE_2_W0001_P0027_T0001\TR1_W0001_P0085\TR1_2_W0001_P0085_T0001_R1_P2_K1_Ch2-Ch1.zen
420	1.586728e-02	6.519419e-03	1.491100e-02	20151203_SCC1gfpc_G2G1\MitoSys2\LSM\SCC1gfpc_G1\DE_W0001_P0027\DE_2_W0001_P0027_T0001\TR1_W0001_P0085\TR1_2_W0001_P0085_T0001_R1_P2_K1_Ch2-Ch1.zen
460	1.488449e-02	5.920128e-03	1.478400e-02	20151203_SCC1gfpc_G2G1\MitoSys2\LSM\SCC1gfpc_G1\DE_W0001_P0027\DE_2_W0001_P0027_T0001\TR1_W0001_P0085\TR1_2_W0001_P0085_T0001_R1_P2_K1_Ch2-Ch1.zen
500	1.524710e-02	6.035945e-03	1.466300e-02	20151203_SCC1gfpc_G2G1\MitoSys2\LSM\SCC1gfpc_G1\DE_W0001_P0027\DE_2_W0001_P0027_T0001\TR1_W0001_P0085\TR1_2_W0001_P0085_T0001_R1_P2_K1_Ch2-Ch1.zen
540	1.447802e-02	7.100197e-03	1.454600e-02	20151203_SCC1gfpc_G2G1\MitoSys2\LSM\SCC1gfpc_G1\DE_W0001_P0027\DE_2_W0001_P0027_T0001\TR1_W0001_P0085\TR1_2_W0001_P0085_T0001_R1_P2_K1_Ch2-Ch1.zen
580	1.429228e-02	6.884917e-03	1.443400e-02	20151203_SCC1gfpc_G2G1\MitoSys2\LSM\SCC1gfpc_G1\DE_W0001_P0027\DE_2_W0001_P0027_T0001\TR1_W0001_P0085\TR1_2_W0001_P0085_T0001_R1_P2_K1_Ch2-Ch1.zen
620	1.389557e-02	6.170977e-03	1.432400e-02	20151203_SCC1gfpc_G2G1\MitoSys2\LSM\SCC1gfpc_G1\DE_W0001_P0027\DE_2_W0001_P0027_T0001\TR1_W0001_P0085\TR1_2_W0001_P0085_T0001_R1_P2_K1_Ch2-Ch1.zen
660	1.481050e-02	3.735747e-03	1.421700e-02	20151203_SCC1gfpc_G2G1\MitoSys2\LSM\SCC1gfpc_G1\DE_W0001_P0027\DE_2_W0001_P0027_T0001\TR1_W0001_P0085\TR1_2_W0001_P0085_T0001_R1_P2_K1_Ch2-Ch1.zen
700	1.434834e-02	4.433040e-03	1.411200e-02	20151203_SCC1gfpc_G2G1\MitoSys2\LSM\SCC1gfpc_G1\DE_W0001_P0027\DE_2_W0001_P0027_T0001\TR1_W0001_P0085\TR1_2_W0001_P0085_T0001_R1_P2_K1_Ch2-Ch1.zen
780	1.373651e-02	5.353871e-03	1.390900e-02	20151203_SCC1gfpc_G2G1\MitoSys2\LSM\SCC1gfpc_G1\DE_W0001_P0027\DE_2_W0001_P0027_T0001\TR1_W0001_P0085\TR1_2_W0001_P0085_T0001_R1_P2_K1_Ch2-Ch1.zen
860	1.408848e-02	5.873871e-03	1.371300e-02	20151203_SCC1gfpc_G2G1\MitoSys2\LSM\SCC1gfpc_G1\DE_W0001_P0027\DE_2_W0001_P0027_T0001\TR1_W0001_P0085\TR1_2_W0001_P0085_T0001_R1_P2_K1_Ch2-Ch1.zen
940	1.440496e-02	5.153535e-03	1.352400e-02	20151203_SCC1gfpc_G2G1\MitoSys2\LSM\SCC1gfpc_G1\DE_W0001_P0027\DE_2_W0001_P0027_T0001\TR1_W0001_P0085\TR1_2_W0001_P0085_T0001_R1_P2_K1_Ch2-Ch1.zen
1020	1.254790e-02	5.394134e-03	1.334200e-02	20151203_SCC1gfpc_G2G1\MitoSys2\LSM\SCC1gfpc_G1\DE_W0001_P0027\DE_2_W0001_P0027_T0001\TR1_W0001_P0085\TR1_2_W0001_P0085_T0001_R1_P2_K1_Ch2-Ch1.zen
1100	1.404770e-02	4.815789e-03	1.316600e-02	20151203_SCC1gfpc_G2G1\MitoSys2\LSM\SCC1gfpc_G1\DE_W0001_P0027\DE_2_W0001_P0027_T0001\TR1_W0001_P0085\TR1_2_W0001_P0085_T0001_R1_P2_K1_Ch2-Ch1.zen
1180	1.275474e-02	4.332015e-03	1.299600e-02	20151203_SCC1gfpc_G2G1\MitoSys2\LSM\SCC1gfpc_G1\DE_W0001_P0027\DE_2_W0001_P0027_T0001\TR1_W0001_P0085\TR1_2_W0001_P0085_T0001_R1_P2_K1_Ch2-Ch1.zen
1260	1.116521e-02	5.272241e-03	1.283100e-02	20151203_SCC1gfpc_G2G1\MitoSys2\LSM\SCC1gfpc_G1\DE_W0001_P0027\DE_2_W0001_P0027_T0001\TR1_W0001_P0085\TR1_2_W0001_P0085_T0001_R1_P2_K1_Ch2-Ch1.zen
1340	1.313739e-02	5.768335e-03	1.267200e-02	20151203_SCC1gfpc_G2G1\MitoSys2\LSM\SCC1gfpc_G1\DE_W0001_P0027\DE_2_W0001_P0027_T0001\TR1_W0001_P0085\TR1_2_W0001_P0085_T0001_R1_P2_K1_Ch2-Ch1.zen
1420	1.199450e-02	5.090816e-03	1.251800e-02	20151203_SCC1gfpc_G2G1\MitoSys2\LSM\SCC1gfpc_G1\DE_W0001_P0027\DE_2_W0001_P0027_T0001\TR1_W0001_P0085\TR1_2_W0001_P0085_T0001_R1_P2_K1_Ch2-Ch1.zen
1500	1.192172e-02	4.170015e-03	1.236900e-02	20151203_SCC1gfpc_G2G1\MitoSys2\LSM\SCC1gfpc_G1\DE_W0001_P0027\DE_2_W0001_P0027_T0001\TR1_W0001_P0085\TR1_2_W0001_P0085_T0001_R1_P2_K1_Ch2-Ch1.zen
1660	1.188427e-02	5.055341e-03	1.208500e-02	20151203_SCC1gfpc_G2G1\MitoSys2\LSM\SCC1gfpc_G1\DE_W0001_P0027\DE_2_W0001_P0027_T0001\TR1_W0001_P0085\TR1_2_W0001_P0085_T0001_R1_P2_K1_Ch2-Ch1.zen
1820	1.266787e-02	4.962336e-03	1.181800e-02	20151203_SCC1gfpc_G2G1\MitoSys2\LSM\SCC1gfpc_G1\DE_W0001_P0027\DE_2_W0001_P0027_T0001\TR1_W0001_P0085\TR1_2_W0001_P0085_T0001_R1_P2_K1_Ch2-Ch1.zen
1980	1.090818e-02	4.580717e-03	1.156800e-02	20151203_SCC1gfpc_G2G1\MitoSys2\LSM\SCC1gfpc_G1\DE_W0001_P0027\DE_2_W0001_P0027_T0001\TR1_W0001_P0085\TR1_2_W0001_P0085_T0001_R1_P2_K1_Ch2-Ch1.zen
2140	1.011909e-02	3.739877e-03	1.133100e-02	20151203_SCC1gfpc_G2G1\MitoSys2\LSM\SCC1gfpc_G1\DE_W0001_P0027\DE_2_W0001_P0027_T0001\TR1_W0001_P0085\TR1_2_W0001_P0085_T0001_R1_P2_K1_Ch2-Ch1.zen
2300	1.121457e-02	5.179460e-03	1.110900e-02	20151203_SCC1gfpc_G2G1\MitoSys2\LSM\SCC1gfpc_G1\DE_W0001_P0027\DE_2_W0001_P0027_T0001\TR1_W0001_P0085\TR1_2_W0001_P0085_T0001_R1_P2_K1_Ch2-Ch1.zen
2460	1.129807e-02	3.247338e-03	1.089800e-02	20151203_SCC1gfpc_G2G1\MitoSys2\LSM\SCC1gfpc_G1\DE_W0001_P0027\DE_2_W0001_P0027_T0001\TR1_W0001_P0085\TR1_2_W0001_P0085_T0001_R1_P2_K1_Ch2-Ch1.zen
2620	1.102868e-02	4.066542e-03	1.069900e-02	20151203_SCC1gfpc_G2G1\MitoSys2\LSM\SCC1gfpc_G1\DE_W0001_P0027\DE_2_W0001_P0027_T0001\TR1_W0001_P0085\TR1_2_W0001_P0085_T0001_R1_P2_K1_Ch2-Ch1.zen
2780	1.024290e-02	4.486600e-03	1.051100e-02	20151203_SCC1gfpc_G2G1\MitoSys2\LSM\SCC1gfpc_G1\DE_W0001_P0027\DE_2_W0001_P0027_T0001\TR1_W0001_P0085\TR1_2_W0001_P0085_T0001_R1_P2_K1_Ch2-Ch1.zen
2940	1.001550e-02	4.395740e-03	1.033200e-02	20151203_SCC1gfpc_G2G1\MitoSys2\LSM\SCC1gfpc_G1\DE_W0001_P0027\DE_2_W0001_P0027_T0001\TR1_W0001_P0085\TR1_2_W0001_P0085_T0001_R1_P2_K1_Ch2-Ch1.zen
3100	1.019295e-02	4.387853e-03	1.016200e-02	20151203_SCC1gfpc_G2G1\MitoSys2\LSM\SCC1gfpc_G1\DE_W0001_P0027\DE_2_W0001_P0027_T0001\TR1_W0001_P0085\TR1_2_W0001_P0085_T0001_R1_P2_K1_Ch2-Ch1.zen
3420	1.020377e-02	3.751162e-03	9.846800e-03	20151203_SCC1gfpc_G2G1\MitoSys2\LSM\SCC1gfpc_G1\DE_W0001_P0027\DE_2_W0001_P0027_T0001\TR1_W0001_P0085\TR1_2_W0001_P0085_T0001_R1_P2_K1_Ch2-Ch1.zen
3740	9.615070e-03	4.323513e-03	9.560600e-03	20151203_SCC1gfpc_G2G1\MitoSys2\LSM\SCC1gfpc_G1\DE_W0001_P0027\DE_2_W0001_P0027_T0001\TR1_W0001_P0085\TR1_2_W0001_P0085_T0001_R1_P2_K1_Ch2-Ch1.zen
4060	8.928088e-03	4.577349e-03	9.299700e-03	20151203_SCC1gfpc_G2G1\MitoSys2\LSM\SCC1gfpc_G1\DE_W0001_P0027\DE_2_W0001_P0027_T0001\TR1_W0001_P0085\TR1_2_W0001_P0085_T0001_R1_P2_K1_Ch2-Ch1.zen
4380	9.199940e-03	3.235844e-03	9.060800e-03	20151203_SCC1gfpc_G2G1\MitoSys2\LSM\SCC1gfpc_G1\DE_W0001_P0027\DE_2_W0001_P0027_T0001\TR1_W0001_P0085\TR1_2_W0001_P0085_T0001_R1_P2_K1_Ch2-Ch1.zen
4700	9.132579e-03	3.872505e-03	8.841300e-03	20151203_SCC1gfpc_G2G1\MitoSys2\LSM\SCC1gfpc_G1\DE_W0001_P0027\DE_2_W0001_P0027_T0001\TR1_W0001_P0085\TR1_2_W0001_P0085_T0001_R1_P2_K1_Ch2-Ch1.zen
5020	8.703875e-03	4.197911e-03	8.639000e-03	20151203_SCC1gfpc_G2G1\MitoSys2\LSM\SCC1gfpc_G1\DE_W0001_P0027\DE_2_W0001_P0027_T0001\TR1_W0001_P0085\TR1_2_W0001_P0085_T0001_R1_P2_K1_Ch2-Ch1.zen
5340	8.148193e-03	4.204001e-03	8.451800e-03	20151203_SCC1gfpc_G2G1\MitoSys2\LSM\SCC1gfpc_G1\DE_W0001_P0027\DE_2_W0001_P0027_T0001\TR1_W0001_P0085\TR1_2_W0001_P0085_T0001_R1_P2_K1_Ch2-Ch1.zen
5660	8.104056e-03	4.086397e-03	8.278200e-03	20151203_SCC1gfpc_G2G1\MitoSys2\LSM\SCC1gfpc_G1\DE_W0001_P0027\DE_2_W0001_P0027_T0001\TR1_W0001_P0085\TR1_2_W0001_P0085_T0001_R1_P2_K1_Ch2-Ch1.zen
5980	8.204204e-03	4.294984e-03	8.116700e-03	20151203_SCC1gfpc_G2G1\MitoSys2\LSM\SCC1gfpc_G1\DE_W0001_P0027\DE_2_W0001_P0027_T0001\TR1_W0001_P0085\TR1_2_W0001_P0085_T0001_R1_P2_K1_Ch2-Ch1.zen
6300	7.985085e-03	3.502819e-03	7.966000e-03	20151203_SCC1gfpc_G2G1\MitoSys2\LSM\SCC1gfpc_G1\DE_W0001_P0027\DE_2_W0001_P0027_T0001\TR1_W0001_P0085\TR1_2_W0001_P0085_T0001_R1_P2_K1_Ch2-Ch1.zen
6940	7.945984e-03	3.775661e-03	7.693200e-03	20151203_SCC1gfpc_G2G1\MitoSys2\LSM\SCC1gfpc_G1\DE_W0001_P0027\DE_2_W0001_P0027_T0001\TR1_W0001_P0085\TR1_2_W0001_P0085_T0001_R1_P2_K1_Ch2-Ch1.zen
7580	7.606340e-03	3.540212e-03	7.452600e-03	20151203_SCC1gfpc_G2G1\MitoSys2\LSM\SCC1gfpc_G1\DE_W0001_P0027\DE_2_W0001_P0027_T0001\TR1_W0001_P0085\TR1_2_W0001_P0085_T0001_R1_P2_K1_Ch2-Ch1.zen
8220	7.477898e-03	3.600517e-03	7.238600e-03	20151203_SCC1gfpc_G2G1\MitoSys2\LSM\SCC1gfpc_G1\DE_W0001_P0027\DE_2_W0001_P0027_T0001\TR1_W0001_P0085\TR1_2_W0001_P0085_T0001_R1_P2_K1_Ch2-Ch1.zen
8860	7.053398e-03	3.660016e-03	7.047000e-03	20151203_SCC1gfpc_G2G1\MitoSys2\LSM\SCC1gfpc_G1\DE_W0001_P0027\DE_2_W0001_P0027_T0001\TR1_W0001_P0085\TR1_2_W0001_P0085_T0001_R1_P2_K1_Ch2-Ch1.zen
9500	7.285144e-03	3.424649e-03	6.874200e-03	20151203_SCC1gfpc_G2G1\MitoSys2\LSM\SCC1gfpc_G1\DE_W0001_P0027\DE_2_W0001_P0027_T0001\TR1_W0001_P0085\TR1_2_W0001_P0085_T0001_R1_P2_K1_Ch2-Ch1.zen
10140	7.094369e-03	3.628446e-03	6.717400e-03	20151203_SCC1gfpc_G2G1\MitoSys2\LSM\SCC1gfpc_G1\DE_W0001_P0027\DE_2_W0001_P0027_T0001\TR1_W0001_P0085\TR1_2_W0001_P0085_T0001_R1_P2_K1_Ch2-Ch1.zen
10780	6.656162e-03	3.284330e-03	6.574400e-03	20151203_SCC1gfpc_G2G1\MitoSys2\LSM\SCC1gfpc_G1\DE_W0001_P0027\DE_2_W0001_P0027_T0001\TR1_W0001_P0085\TR1_2_W0001_P0085_T0001_R1_P2_K1_Ch2-Ch1.zen
11420	6.546705e-03	3.223988e-03	6.443300e-03	20151203_SCC1gfpc_G2G1\MitoSys2\LSM\SCC1gfpc_G1\DE_W0001_P0027\DE_2_W0001_P0027_T0001\TR1_W0001_P0085\TR1_2_W0001_P0085_T0001_R1_P2_K1_Ch2-Ch1.zen
12060	6.518171e-03	3.473448e-03	6.322500e-03	20151203_SCC1gfpc_G2G1\MitoSys2\LSM\SCC1gfpc_G1\DE_W0001_P0027\DE_2_W0001_P0027_T0001\TR1_W0001_P0085\TR1_2_W0001_P0085_T0001_R1_P2_K1_Ch2-Ch1.zen
12700	6.484546e-03	3.503656e-03	6.210700e-03	20151203_SCC1gfpc_G2G1\MitoSys2\LSM\SCC1gfpc_G1\DE_W0001_P0027\DE_2_W0001_P0027_T0001\TR1_W0001_P0085\TR1_2_W0001_P0085_T0001_R1_P2_K1_Ch2-Ch1.zen
13980	6.172734e-03	3.308978e-03	6.010100e-03	20151203_SCC1gfpc_G2G1\MitoSys2\LSM\SCC1gfpc_G1\DE_W0001_P0027\DE_2_W0001_P0027_T0001\TR1_W0001_P0085\TR1_2_W0001_P0085_T0001_R1_P2_K1_Ch2-Ch1.zen
15260	5.803857e-03	3.092638e-03	5.834300e-03	20151203_SCC1gfpc_G2G1\MitoSys2\LSM\SCC1gfpc_G1\DE_W0001_P0027\DE_2_W0001_P0027_T0001\TR1_W0001_P0085\TR1_2_W0001_P0085_T0001_R1_P2_K1_Ch2-Ch1.zen
16540	5.854873e-03	3.458526e-03	5.678300e-03	20151203_SCC1gfpc_G2G1\MitoSys2\LSM\SCC1gfpc_G1\DE_W0001_P0027\DE_2_W0001_P0027_T0001\TR1_W0001_P0085\TR1_2_W0001_P0085_T0001_R1_P2_K1_Ch2-Ch1.zen
17820	6.022058e-03	3.697414e-03	5.538300e-03	20151203_SCC1gfpc_G2G1\MitoSys2\LSM\SCC1gfpc_G1\DE_W0001_P0027\DE_2_W0001_P0027_T0001\TR1_W0001_P0085\TR1_2_W0001_P0085_T0001_R1_P2_K1_Ch2-Ch1.zen
19100	5.632413e-03	3.629115e-03	5.411200e-03	20151203_SCC1gfpc_G2G1\MitoSys2\LSM\SCC1gfpc_G1\DE_W0001_P0027\DE_2_W0001_P0027_T0001\TR1_W0001_P0085\TR1_2_W0001_P0085_T0001_R1_P2_K1_Ch2-Ch1.zen
20380	5.274913e-03	3.347290e-03	5.295000e-03	20151203_SCC1gfpc_G2G1\MitoSys2\LSM\SCC1gfpc_G1\DE_W0001_P0027\DE_2_W0001_P0027_T0001\TR1_W0001_P0085\TR1_2_W0001_P0085_T0001_R1_P2_K1_Ch2-Ch1.zen
21660	4.969543e-03	3.469988e-03	5.187700e-03	20151203_SCC1gfpc_G2G1\MitoSys2\LSM\SCC1gfpc_G1\DE_W0001_P0027\DE_2_W0001_P0027_T0001\TR1_W0001_P0085\TR1_2_W0001_P0085_T0001_R1_P2_K1_Ch2-Ch1.zen
22940	5.236288e-03	3.405034e-03	5.087900e-03	20151203_SCC1gfpc_G2G1\MitoSys2\LSM\SCC1gfpc_G1\DE_W0001_P0027\DE_2_W0001_P0027_T0001\TR1_W0001_P0085\TR1_2_W0001_P0085_T0001_R1_P2_K1_Ch2-Ch1.zen
24220	4.654681e-03	3.730193e-03	4.994500e-03	20151203_SCC1gfpc_G2G1\MitoSys2\LSM\SCC1gfpc_G1\DE_W0001_P0027\DE_2_W0001_P0027_T0001\TR1_W0001_P0085\TR1_2_W0001_P0085_T0001_R1_P2_K1_Ch2-Ch1.zen
25500	4.705283e-03	3.579402e-03	4.906500e-03	20151203_SCC1gfpc_G2G1\MitoSys2\LSM\SCC1gfpc_G1\DE_W0001_P0027\DE_2_W0001_P0027_T0001\TR1_W0001_P0085\TR1_2_W0001_P0085_T0001_R1_P2_K1_Ch2-Ch1.zen
28060	4.488768e-03	3.131720e-03	4.744100e-03	20151203_SCC1gfpc_G2G1\MitoSys2\LSM\SCC1gfpc_G1\DE_W0001_P0027\DE_2_W0001_P0027_T0001\TR1_W0001_P0085\TR1_2_W0001_P0085_T0001_R1_P2_K1_Ch2-Ch1.zen
30620	4.326512e-03	3.517237e-03	4.596000e-03	20151203_SCC1gfpc_G2G1\MitoSys2\LSM\SCC1gfpc_G1\DE_W0001_P0027\DE_2_W0001_P0027_T0001\TR1_W0001_P0085\TR1_2_W0001_P0085_T0001_R1_P2_K1_Ch2-Ch1.zen
33180	3.990665e-03	3.154808e-03	4.459000e-03	20151203_SCC1gfpc_G2G1\MitoSys2\LSM\SCC1gfpc_G1\DE_W0001_P0027\DE_2_W0001_P0027_T0001\TR1_W0001_P0085\TR1_2_W0001_P0085_T0001_R1_P2_K1_Ch2-Ch1.zen
35740	3.984098e-03	3.572101e-03	4.330900e-03	20151203_SCC1gfpc_G2G1\MitoSys2\LSM\SCC1gfpc_G1\DE_W0001_P0027\DE_2_W0001_P0027_T0001\TR1_W0001_P0085\TR1_2_W0001_P0085_T0001_R1_P2_K1_Ch2-Ch1.zen
38300	3.937978e-03	3.087973e-03	4.209900e-03	20151203_SCC1gfpc_G2G1\MitoSys2\LSM\SCC1gfpc_G1\DE_W0001_P0027\DE_2_W0001_P0027_T0001\TR1_W0001_P0085\TR1_2_W0001_P0085_T0001_R1_P2_K1_Ch2-Ch1.zen
40860	3.921689e-03	3.098260e-03	4.094800e-03	20151203_SCC1gfpc_G2G1\MitoSys2\LSM\SCC1gfpc_G1\DE_W0001_P0027\DE_2_W0001_P0027_T0001\TR1_W0001_P0085\TR1_2_W0001_P0085_T0001_R1_P2_K1_Ch2-Ch1.zen
43420	3.830188e-03	3.243323e-03	3.984900e-03	20151203_SCC1gfpc_G2G1\MitoSys2\LSM\SCC1gfpc_G1\DE_W0001_P0027\DE_2_W0001_P0027_T0001\TR1_W0001_P0085\TR1_2_W0001_P0085_T0001_R1_P2_K1_Ch2-Ch1.zen
45980	3.781614e-03	3.492689e-03	3.879300e-03	20151203_SCC1gfpc_G2G1\MitoSys2\LSM\SCC1gfpc_G1\DE_W0001_P0027\DE_2_W0001_P0027_T0001\TR1_W0001_P0085\TR1_2_W0001_P0085_T0001_R1_P2_K1_Ch2-Ch1.zen
48540	3.817899e-03	3.226553e-03	3.777700e-03	20151203_SCC1gfpc_G2G1\MitoSys2\LSM\SCC1gfpc_G1\DE_W0001_P0027\DE_2_W0001_P0027_T0001\TR1_W0001_P0085\TR1_2_W0001_P0085_T0001_R1_P2_K1_Ch2-Ch1.zen
51100	3.704150e-03	3.162301e-03	3.679500e-03	20151203_SCC1gfpc_G2G1\MitoSys2\LSM\SCC1gfpc_G1\DE_W0001_P0027\DE_2_W0001_P0027_T0001\TR1_W0001_P0085\TR1_2_W0001_P0085_T0001_R1_P2_K1_Ch2-Ch1.zen
56220	3.520424e-03	2.825160e-03	3.492600e-03	20151203_SCC1gfpc_G2G1\MitoSys2\LSM\SCC1gfpc_G1\DE_W0001_P0027\DE_2_W0001_P0027_T0001\TR1_W0001_P0085\TR1_2_W0001_P0085_T0001_R1_P2_K1_Ch2-Ch1.zen
61340	3.378071e-03	2.630498e-03	3.317000e-03	20151203_SCC1gfpc_G2G1\MitoSys2\LSM\SCC1gfpc_G1\DE_W0001_P0027\DE_2_W0001_P0027_T0001\TR1_W0001_P0085\TR1_2_W0001_P0085_T0001_R1_P2_K1_Ch2-Ch1.zen
66460	3.346956e-03	2.725060e-03	3.151400e-03	20151203_SCC1gfpc_G2G1\MitoSys2\LSM\SCC1gfpc_G1\DE_W0001_P0027\DE_2_W0001_P0027_T0001\TR1_W0001_P0085\TR1_2_W0001_P0085_T0001_R1_P2_K1_Ch2-Ch1.zen
71580	2.729064e-03	2.870636e-03	2.995200e-03	20151203_SCC1gfpc_G2G1\MitoSys2\LSM\SCC1gfpc_G1\DE_W0001_P0027\DE_2_W0001_P0027_T0001\TR1_W0001_P0085\TR1_2_W0001_P0085_T0001_R1_P2_K1_Ch2-Ch1.zen
76700	2.796542e-03	2.898127e-03	2.847700e-03	20151203_SCC1gfpc_G2G1\MitoSys2\LSM\SCC1gfpc_G1\DE_W0001_P0027\DE_2_W0001_P0027_T0001\TR1_W0001_P0085\TR1_2_W0001_P0085_T0001_R1_P2_K1_Ch2-Ch1.zen
81820	2.409141e-03	2.975546e-03	2.708600e-03	20151203_SCC1gfpc_G2G1\MitoSys2\LSM\SCC1gfpc_G1\DE_W0001_P0027\DE_2_W0001_P0027_T0001\TR1_W0001_P0085\TR1_2_W0001_P0085_T0001_R1_P2_K1_Ch2-Ch1.zen
86940	2.334681e-03	2.851234e-03	2.577300e-03	20151203_SCC1gfpc_G2G1\MitoSys2\LSM\SCC1gfpc_G1\DE_W0001_P0027\DE_2_W0001_P0027_T0001\TR1_W0001_P0085\TR1_2_W0001_P0085_T0001_R1_P2_K1_Ch2-Ch1.zen
92060	2.332223e-03	2.848512e-03	2.453400e-03	20151203_SCC1gfpc_G2G1\MitoSys2\LSM\SCC1gfpc_G1\DE_W0001_P0027\DE_2_W0001_P0027_T0001\TR1_W0001_P0085\TR1_2_W0001_P0085_T0001_R1_P2_K1_Ch2-Ch1.zen
97180	2.378363e-03	2.829034e-03	2.336600e-03	20151203_SCC1gfpc_G2G1\MitoSys2\LSM\SCC1gfpc_G1\DE_W0001_P0027\DE_2_W0001_P0027_T0001\TR1_W0001_P0085\TR1_2_W0001_P0085_T0001_R1_P2_K1_Ch2-Ch1.zen
102300	2.280168e-03	3.081151e-03	2.226500e-03	20151203_SCC1gfpc_G2G1\MitoSys2\LSM\SCC1gfpc_G1\DE_W0001_P0027\DE_2_W0001_P0027_T0001\TR1_W0001_P0085\TR1_2_W0001_P0085_T0001_R1_P2_K1_Ch2-Ch1.zen
112540	2.002903e-03	3.010754e-03	2.025000e-03	20151203_SCC1gfpc_G2G1\MitoSys2\LSM\SCC1gfpc_G1\DE_W0001_P0027\DE_2_W0001_P0027_T0001\TR1_W0001_P0085\TR1_2_W0001_P0085_T0001_R1_P2_K1_Ch2-Ch1.zen
122780	1.933352e-03	3.444650e-03	1.846000e-03	20151203_SCC1gfpc_G2G1\MitoSys2\LSM\SCC1gfpc_G1\DE_W0001_P0027\DE_2_W0001_P0027_T0001\TR1_W0001_P0085\TR1_2_W0001_P0085_T0001_R1_P2_K1_Ch2-Ch1.zen
133020	1.754325e-03	3.391306e-03	1.686900e-03	20151203_SCC1gfpc_G2G1\MitoSys2\LSM\SCC1gfpc_G1\DE_W0001_P0027\DE_2_W0001_P0027_T0001\TR1_W0001_P0085\TR1_2_W0001_P0085_T0001_R1_P2_K1_Ch2-Ch1.zen
143260	1.699730e-03	3.151672e-03	1.545400e-03	20151203_SCC1gfpc_G2G1\MitoSys2\LSM\SCC1gfpc_G1\DE_W0001_P0027\DE_2_W0001_P0027_T0001\TR1_W0001_P0085\TR1_2_W0001_P0085_T0001_R1_P2_K1_Ch2-Ch1.zen
153500	1.848309e-03	2.960512e-03	1.419400e-03	20151203_SCC1gfpc_G2G1\MitoSys2\LSM\SCC1gfpc_G1\DE_W0001_P0027\DE_2_W0001_P0027_T0001\TR1_W0001_P0085\TR1_2_W0001_P0085_T0001_R1_P2_K1_Ch2-Ch1.zen
163740	1.800571e-03	3.224423e-03	1.306800e-03	20151203_SCC1gfpc_G2G1\MitoSys2\LSM\SCC1gfpc_G1\DE_W0001_P0027\DE_2_W0001_P0027_T0001\TR1_W0001_P0085\TR1_2_W0001_P0085_T0001_R1_P2_K1_Ch2-Ch1.zen
173980	1.643747e-03	2.993677e-03	1.206100e-03	20151203_SCC1gfpc_G2G1\MitoSys2\LSM\SCC1gfpc_G1\DE_W0001_P0027\DE_2_W0001_P0027_T0001\TR1_W0001_P0085\TR1_2_W0001_P0085_T0001_R1_P2_K1_Ch2-Ch1.zen
184220	1.447108e-03	3.504339e-03	1.115700e-03	20151203_SCC1gfpc_G2G1\MitoSys2\LSM\SCC1gfpc_G1\DE_W0001_P0027\DE_2_W0001_P0027_T0001\TR1_W0001_P0085\TR1_2_W0001_P0085_T0001_R1_P2_K1_Ch2-Ch1.zen
194460	1.693583e-03	3.118723e-03	1.034500e-03	20151203_SCC1gfpc_G2G1\MitoSys2\LSM\SCC1gfpc_G1\DE_W0001_P0027\DE_2_W0001_P0027_T0001\TR1_W0001_P0085\TR1_2_W0001_P0085_T0001_R1_P2_K1_Ch2-Ch1.zen
204700	1.612959e-03	3.103326e-03	9.612500e-04	20151203_SCC1gfpc_G2G1\MitoSys2\LSM\SCC1gfpc_G1\DE_W0001_P0027\DE_2_W0001_P0027_T0001\TR1_W0001_P0085\TR1_2_W0001_P0085_T0001_R1_P2_K1_Ch2-Ch1.zen
225180	1.317286e-03	2.910836e-03	8.351200e-04	20151203_SCC1gfpc_G2G1\MitoSys2\LSM\SCC1gfpc_G1\DE_W0001_P0027\DE_2_W0001_P0027_T0001\TR1_W0001_P0085\TR1_2_W0001_P0085_T0001_R1_P2_K1_Ch2-Ch1.zen
245660	8.696049e-04	3.081963e-03	7.311100e-04	20151203_SCC1gfpc_G2G1\MitoSys2\LSM\SCC1gfpc_G1\DE_W0001_P0027\DE_2_W0001_P0027_T0001\TR1_W0001_P0085\TR1_2_W0001_P0085_T0001_R1_P2_K1_Ch2-Ch1.zen
266140	8.343147e-04	2.316965e-03	6.445200e-04	20151203_SCC1gfpc_G2G1\MitoSys2\LSM\SCC1gfpc_G1\DE_W0001_P0027\DE_2_W0001_P0027_T0001\TR1_W0001_P0085\TR1_2_W0001_P0085_T0001_R1_P2_K1_Ch2-Ch1.zen
286620	7.281181e-04	2.320550e-03	5.717800e-04	20151203_SCC1gfpc_G2G1\MitoSys2\LSM\SCC1gfpc_G1\DE_W0001_P0027\DE_2_W0001_P0027_T0001\TR1_W0001_P0085\TR1_2_W0001_P0085_T0001_R1_P2_K1_Ch2-Ch1.zen
307100	5.213724e-04	2.147082e-03	5.101600e-04	20151203_SCC1gfpc_G2G1\MitoSys2\LSM\SCC1gfpc_G1\DE_W0001_P0027\DE_2_W0001_P0027_T0001\TR1_W0001_P0085\TR1_2_W0001_P0085_T0001_R1_P2_K1_Ch2-Ch1.zen
327580	2.356297e-04	2.606849e-03	4.575600e-04	20151203_SCC1gfpc_G2G1\MitoSys2\LSM\SCC1gfpc_G1\DE_W0001_P0027\DE_2_W0001_P0027_T0001\TR1_W0001_P0085\TR1_2_W0001_P0085_T0001_R1_P2_K1_Ch2-Ch1.zen
348060	1.475620e-04	2.152405e-03	4.123500e-04	20151203_SCC1gfpc_G2G1\MitoSys2\LSM\SCC1gfpc_G1\DE_W0001_P0027\DE_2_W0001_P0027_T0001\TR1_W0001_P0085\TR1_2_W0001_P0085_T0001_R1_P2_K1_Ch2-Ch1.zen
368540	1.494337e-04	2.227649e-03	3.732200e-04	20151203_SCC1gfpc_G2G1\MitoSys2\LSM\SCC1gfpc_G1\DE_W0001_P0027\DE_2_W0001_P0027_T0001\TR1_W0001_P0085\TR1_2_W0001_P0085_T0001_R1_P2_K1_Ch2-Ch1.zen
389020	2.436517e-04	2.168059e-03	3.391600e-04	20151203_SCC1gfpc_G2G1\MitoSys2\LSM\SCC1gfpc_G1\DE_W0001_P0027\DE_2_W0001_P0027_T0001\TR1_W0001_P0085\TR1_2_W0001_P0085_T0001_R1_P2_K1_Ch2-Ch1.zen
409500	5.515513e-05	1.935810e-03	3.093300e-04	20151203_SCC1gfpc_G2G1\MitoSys2\LSM\SCC1gfpc_G1\DE_W0001_P0027\DE_2_W0001_P0027_T0001\TR1_W0001_P0085\TR1_2_W0001_P0085_T0001_R1_P2_K1_Ch2-Ch1.zen
450460	-1.115913e-04	2.033981e-03	2.598900e-04	20151203_SCC1gfpc_G2G1\MitoSys2\LSM\SCC1gfpc_G1\DE_W0001_P0027\DE_2_W0001_P0027_T0001\TR1_W0001_P0085\TR1_2_W0001_P0085_T0001_R1_P2_K1_Ch2-Ch1.zen
491420	-3.018574e-04	2.071344e-03	2.209100e-04	20151203_SCC1gfpc_G2G1\MitoSys2\LSM\SCC1gfpc_G1\DE_W0001_P0027\DE_2_W0001_P0027_T0001\TR1_W0001_P0085\TR1_2_W0001_P0085_T0001_R1_P2_K1_Ch2-Ch1.zen
532380	-3.918400e-04	1.968442e-03	1.896800e-04	20151203_SCC1gfpc_G2G1\MitoSys2\LSM\SCC1gfpc_G1\DE_W0001_P0027\DE_2_W0001_P0027_T0001\TR1_W0001_P0085\TR1_2_W0001_P0085_T0001_R1_P2_K1_Ch2-Ch1.zen
573340	-2.885977e-04	2.048071e-03	1.643200e-04	20151203_SCC1gfpc_G2G1\MitoSys2\LSM\SCC1gfpc_G1\DE_W0001_P0027\DE_2_W0001_P0027_T0001\TR1_W0001_P0085\TR1_2_W0001_P0085_T0001_R1_P2_K1_Ch2-Ch1.zen
614300	-3.910495e-04	2.465164e-03	1.434800e-04	20151203_SCC1gfpc_G2G1\MitoSys2\LSM\SCC1gfpc_G1\DE_W0001_P0027\DE_2_W0001_P0027_T0001\TR1_W0001_P0085\TR1_2_W0001_P0085_T0001_R1_P2_K1_Ch2-Ch1.zen
655260	-3.690759e-04	2.827705e-03	1.261500e-04	20151203_SCC1gfpc_G2G1\MitoSys2\LSM\SCC1gfpc_G1\DE_W0001_P0027\DE_2_W0001_P0027_T0001\TR1_W0001_P0085\TR1_2_W0001_P0085_T0001_R1_P2_K1_Ch2-Ch1.zen
696220	-2.960857e-04	2.624227e-03	1.116200e-04	20151203_SCC1gfpc_G2G1\MitoSys2\LSM\SCC1gfpc_G1\DE_W0001_P0027\DE_2_W0001_P0027_T0001\TR1_W0001_P0085\TR1_2_W0001_P0085_T0001_R1_P2_K1_Ch2-Ch1.zen
737180	-5.506404e-04	2.273094e-03	9.932900e-05	20151203_SCC1gfpc_G2G1\MitoSys2\LSM\SCC1gfpc_G1\DE_W0001_P0027\DE_2_W0001_P0027_T0001\TR1_W0001_P0085\TR1_2_W0001_P0085_T0001_R1_P2_K1_Ch2-Ch1.zen
778140	-9.105916e-04	2.273725e-03	8.884900e-05	20151203_SCC1gfpc_G2G1\MitoSys2\LSM\SCC1gfpc_G1\DE_W0001_P0027\DE_2_W0001_P0027_T0001\TR1_W0001_P0085\TR1_2_W0001_P0085_T0001_R1_P2_K1_Ch2-Ch1.zen
819100	-8.510183e-04	2.109177e-03	7.985100e-05	20151203_SCC1gfpc_G2G1\MitoSys2\LSM\SCC1gfpc_G1\DE_W0001_P0027\DE_2_W0001_P0027_T0001\TR1_W0001_P0085\TR1_2_W0001_P0085_T0001_R1_P2_K1_Ch2-Ch1.zen
901020	-9.593375e-04	2.740176e-03	6.532400e-05	20151203_SCC1gfpc_G2G1\MitoSys2\LSM\SCC1gfpc_G1\DE_W0001_P0027\DE_2_W0001_P0027_T0001\TR1_W0001_P0085\TR1_2_W0001_P0085_T0001_R1_P2_K1_Ch2-Ch1.zen
982940	-9.225317e-04	2.891846e-03	5.424200e-05	20151203_SCC1gfpc_G2G1\MitoSys2\LSM\SCC1gfpc_G1\DE_W0001_P0027\DE_2_W0001_P0027_T0001\TR1_W0001_P0085\TR1_2_W0001_P0085_T0001_R1_P2_K1_Ch2-Ch1.zen
1064860	-5.094299e-04	2.220696e-03	4.562600e-05	20151203_SCC1gfpc_G2G1\MitoSys2\LSM\SCC1gfpc_G1\DE_W0001_P0027\DE_2_W0001_P0027_T0001\TR1_W0001_P0085\TR1_2_W0001_P0085_T0001_R1_P2_K1_Ch2-Ch1.zen
1146780	-4.527278e-04	2.153757e-03	3.881400e-05	20151203_SCC1gfpc_G2G1\MitoSys2\LSM\SCC1gfpc_G1\DE_W0001_P0027\DE_2_W0001_P0027_T0001\TR1_W0001_P0085\TR1_2_W0001_P0085_T0001_R1_P2_K1_Ch2-Ch1.zen
1228700	-8.396451e-04	2.155922e-03	3.335000e-05	20151203_SCC1gfpc_G2G1\MitoSys2\LSM\SCC1gfpc_G1\DE_W0001_P0027\DE_2_W0001_P0027_T0001\TR1_W0001_P0085\TR1_2_W0001_P0085_T0001_R1_P2_K1_Ch2-Ch1.zen
1310620	-8.368833e-04	2.645259e-03	2.891100e-05	20151203_SCC1gfpc_G2G1\MitoSys2\LSM\SCC1gfpc_G1\DE_W0001_P0027\DE_2_W0001_P0027_T0001\TR1_W0001_P0085\TR1_2_W0001_P0085_T0001_R1_P2_K1_Ch2-Ch1.zen
1392540	-6.021430e-04	2.940095e-03	2.526400e-05	20151203_SCC1gfpc_G2G1\MitoSys2\LSM\SCC1gfpc_G1\DE_W0001_P0027\DE_2_W0001_P0027_T0001\TR1_W0001_P0085\TR1_2_W0001_P0085_T0001_R1_P2_K1_Ch2-Ch1.zen
1474460	-7.982659e-04	2.583620e-03	2.223500e-05	20151203_SCC1gfpc_G2G1\MitoSys2\LSM\SCC1gfpc_G1\DE_W0001_P0027\DE_2_W0001_P0027_T0001\TR1_W0001_P0085\TR1_2_W0001_P0085_T0001_R1_P2_K1_Ch2-Ch1.zen
1556380	-1.038073e-03	2.294780e-03	1.969800e-05	20151203_SCC1gfpc_G2G1\MitoSys2\LSM\SCC1gfpc_G1\DE_W0001_P0027\DE_2_W0001_P0027_T0001\TR1_W0001_P0085\TR1_2_W0001_P0085_T0001_R1_P2_K1_Ch2-Ch1.zen
10	1.316287e-01	1.237268e-01	1.338500e-01	20151203_SCC1gfpc_G2G1\MitoSys2\LSM\SCC1gfpc_G1\DE_W0001_P0027\DE_2_W0001_P0027_T0001\TR1_W0001_P0085\TR1_2_W0001_P0085_T0001_R1_P4_K1_Ch2-Ch1.zen
20	1.303168e-01	1.525404e-01	1.264600e-01	20151203_SCC1gfpc_G2G1\MitoSys2\LSM\SCC1gfpc_G1\DE_W0001_P0027\DE_2_W0001_P0027_T0001\TR1_W0001_P0085\TR1_2_W0001_P0085_T0001_R1_P4_K1_Ch2-Ch1.zen
30	1.235388e-01	1.169380e-01	1.197100e-01	20151203_SCC1gfpc_G2G1\MitoSys2\LSM\SCC1gfpc_G1\DE_W0001_P0027\DE_2_W0001_P0027_T0001\TR1_W0001_P0085\TR1_2_W0001_P0085_T0001_R1_P4_K1_Ch2-Ch1.zen
40	1.099354e-01	1.048659e-01	1.136700e-01	20151203_SCC1gfpc_G2G1\MitoSys2\LSM\SCC1gfpc_G1\DE_W0001_P0027\DE_2_W0001_P0027_T0001\TR1_W0001_P0085\TR1_2_W0001_P0085_T0001_R1_P4_K1_Ch2-Ch1.zen
50	1.078990e-01	1.213538e-01	1.083200e-01	20151203_SCC1gfpc_G2G1\MitoSys2\LSM\SCC1gfpc_G1\DE_W0001_P0027\DE_2_W0001_P0027_T0001\TR1_W0001_P0085\TR1_2_W0001_P0085_T0001_R1_P4_K1_Ch2-Ch1.zen
60	8.382848e-02	1.466902e-01	1.035800e-01	20151203_SCC1gfpc_G2G1\MitoSys2\LSM\SCC1gfpc_G1\DE_W0001_P0027\DE_2_W0001_P0027_T0001\TR1_W0001_P0085\TR1_2_W0001_P0085_T0001_R1_P4_K1_Ch2-Ch1.zen
70	8.763080e-02	1.269865e-01	9.937600e-02	20151203_SCC1gfpc_G2G1\MitoSys2\LSM\SCC1gfpc_G1\DE_W0001_P0027\DE_2_W0001_P0027_T0001\TR1_W0001_P0085\TR1_2_W0001_P0085_T0001_R1_P4_K1_Ch2-Ch1.zen
80	1.248378e-01	1.261026e-01	9.564900e-02	20151203_SCC1gfpc_G2G1\MitoSys2\LSM\SCC1gfpc_G1\DE_W0001_P0027\DE_2_W0001_P0027_T0001\TR1_W0001_P0085\TR1_2_W0001_P0085_T0001_R1_P4_K1_Ch2-Ch1.zen
90	1.143657e-01	1.358990e-01	9.233300e-02	20151203_SCC1gfpc_G2G1\MitoSys2\LSM\SCC1gfpc_G1\DE_W0001_P0027\DE_2_W0001_P0027_T0001\TR1_W0001_P0085\TR1_2_W0001_P0085_T0001_R1_P4_K1_Ch2-Ch1.zen
100	8.564467e-02	9.131067e-02	8.937400e-02	20151203_SCC1gfpc_G2G1\MitoSys2\LSM\SCC1gfpc_G1\DE_W0001_P0027\DE_2_W0001_P0027_T0001\TR1_W0001_P0085\TR1_2_W0001_P0085_T0001_R1_P4_K1_Ch2-Ch1.zen
120	8.322515e-02	7.566648e-02	8.434400e-02	20151203_SCC1gfpc_G2G1\MitoSys2\LSM\SCC1gfpc_G1\DE_W0001_P0027\DE_2_W0001_P0027_T0001\TR1_W0001_P0085\TR1_2_W0001_P0085_T0001_R1_P4_K1_Ch2-Ch1.zen
140	4.835278e-02	9.485983e-02	8.026000e-02	20151203_SCC1gfpc_G2G1\MitoSys2\LSM\SCC1gfpc_G1\DE_W0001_P0027\DE_2_W0001_P0027_T0001\TR1_W0001_P0085\TR1_2_W0001_P0085_T0001_R1_P4_K1_Ch2-Ch1.zen
160	9.300231e-02	1.224448e-01	7.690300e-02	20151203_SCC1gfpc_G2G1\MitoSys2\LSM\SCC1gfpc_G1\DE_W0001_P0027\DE_2_W0001_P0027_T0001\TR1_W0001_P0085\TR1_2_W0001_P0085_T0001_R1_P4_K1_Ch2-Ch1.zen
180	1.124950e-01	6.198483e-02	7.411000e-02	20151203_SCC1gfpc_G2G1\MitoSys2\LSM\SCC1gfpc_G1\DE_W0001_P0027\DE_2_W0001_P0027_T0001\TR1_W0001_P0085\TR1_2_W0001_P0085_T0001_R1_P4_K1_Ch2-Ch1.zen
200	4.660210e-02	8.789362e-02	7.176000e-02	20151203_SCC1gfpc_G2G1\MitoSys2\LSM\SCC1gfpc_G1\DE_W0001_P0027\DE_2_W0001_P0027_T0001\TR1_W0001_P0085\TR1_2_W0001_P0085_T0001_R1_P4_K1_Ch2-Ch1.zen
220	7.186201e-02	9.506239e-02	6.976300e-02	20151203_SCC1gfpc_G2G1\MitoSys2\LSM\SCC1gfpc_G1\DE_W0001_P0027\DE_2_W0001_P0027_T0001\TR1_W0001_P0085\TR1_2_W0001_P0085_T0001_R1_P4_K1_Ch2-Ch1.zen
240	4.476313e-02	1.085455e-01	6.804900e-02	20151203_SCC1gfpc_G2G1\MitoSys2\LSM\SCC1gfpc_G1\DE_W0001_P0027\DE_2_W0001_P0027_T0001\TR1_W0001_P0085\TR1_2_W0001_P0085_T0001_R1_P4_K1_Ch2-Ch1.zen
260	5.441865e-02	7.811789e-02	6.656400e-02	20151203_SCC1gfpc_G2G1\MitoSys2\LSM\SCC1gfpc_G1\DE_W0001_P0027\DE_2_W0001_P0027_T0001\TR1_W0001_P0085\TR1_2_W0001_P0085_T0001_R1_P4_K1_Ch2-Ch1.zen
280	4.915667e-02	8.107887e-02	6.526500e-02	20151203_SCC1gfpc_G2G1\MitoSys2\LSM\SCC1gfpc_G1\DE_W0001_P0027\DE_2_W0001_P0027_T0001\TR1_W0001_P0085\TR1_2_W0001_P0085_T0001_R1_P4_K1_Ch2-Ch1.zen
300	7.558636e-02	7.521611e-02	6.412100e-02	20151203_SCC1gfpc_G2G1\MitoSys2\LSM\SCC1gfpc_G1\DE_W0001_P0027\DE_2_W0001_P0027_T0001\TR1_W0001_P0085\TR1_2_W0001_P0085_T0001_R1_P4_K1_Ch2-Ch1.zen
340	5.752031e-02	5.861922e-02	6.219400e-02	20151203_SCC1gfpc_G2G1\MitoSys2\LSM\SCC1gfpc_G1\DE_W0001_P0027\DE_2_W0001_P0027_T0001\TR1_W0001_P0085\TR1_2_W0001_P0085_T0001_R1_P4_K1_Ch2-Ch1.zen
380	7.019145e-02	6.833230e-02	6.062700e-02	20151203_SCC1gfpc_G2G1\MitoSys2\LSM\SCC1gfpc_G1\DE_W0001_P0027\DE_2_W0001_P0027_T0001\TR1_W0001_P0085\TR1_2_W0001_P0085_T0001_R1_P4_K1_Ch2-Ch1.zen
420	7.483780e-02	7.187295e-02	5.932100e-02	20151203_SCC1gfpc_G2G1\MitoSys2\LSM\SCC1gfpc_G1\DE_W0001_P0027\DE_2_W0001_P0027_T0001\TR1_W0001_P0085\TR1_2_W0001_P0085_T0001_R1_P4_K1_Ch2-Ch1.zen
460	4.897587e-02	1.068906e-01	5.820600e-02	20151203_SCC1gfpc_G2G1\MitoSys2\LSM\SCC1gfpc_G1\DE_W0001_P0027\DE_2_W0001_P0027_T0001\TR1_W0001_P0085\TR1_2_W0001_P0085_T0001_R1_P4_K1_Ch2-Ch1.zen
500	6.871338e-02	5.906917e-02	5.723400e-02	20151203_SCC1gfpc_G2G1\MitoSys2\LSM\SCC1gfpc_G1\DE_W0001_P0027\DE_2_W0001_P0027_T0001\TR1_W0001_P0085\TR1_2_W0001_P0085_T0001_R1_P4_K1_Ch2-Ch1.zen
540	4.961523e-02	6.619271e-02	5.637400e-02	20151203_SCC1gfpc_G2G1\MitoSys2\LSM\SCC1gfpc_G1\DE_W0001_P0027\DE_2_W0001_P0027_T0001\TR1_W0001_P0085\TR1_2_W0001_P0085_T0001_R1_P4_K1_Ch2-Ch1.zen
580	6.945754e-02	7.124246e-02	5.560000e-02	20151203_SCC1gfpc_G2G1\MitoSys2\LSM\SCC1gfpc_G1\DE_W0001_P0027\DE_2_W0001_P0027_T0001\TR1_W0001_P0085\TR1_2_W0001_P0085_T0001_R1_P4_K1_Ch2-Ch1.zen
620	5.793189e-02	7.453227e-02	5.489500e-02	20151203_SCC1gfpc_G2G1\MitoSys2\LSM\SCC1gfpc_G1\DE_W0001_P0027\DE_2_W0001_P0027_T0001\TR1_W0001_P0085\TR1_2_W0001_P0085_T0001_R1_P4_K1_Ch2-Ch1.zen
660	5.754118e-02	5.991649e-02	5.424600e-02	20151203_SCC1gfpc_G2G1\MitoSys2\LSM\SCC1gfpc_G1\DE_W0001_P0027\DE_2_W0001_P0027_T0001\TR1_W0001_P0085\TR1_2_W0001_P0085_T0001_R1_P4_K1_Ch2-Ch1.zen
700	4.977242e-02	4.980937e-02	5.364400e-02	20151203_SCC1gfpc_G2G1\MitoSys2\LSM\SCC1gfpc_G1\DE_W0001_P0027\DE_2_W0001_P0027_T0001\TR1_W0001_P0085\TR1_2_W0001_P0085_T0001_R1_P4_K1_Ch2-Ch1.zen
780	5.753453e-02	3.525303e-02	5.255000e-02	20151203_SCC1gfpc_G2G1\MitoSys2\LSM\SCC1gfpc_G1\DE_W0001_P0027\DE_2_W0001_P0027_T0001\TR1_W0001_P0085\TR1_2_W0001_P0085_T0001_R1_P4_K1_Ch2-Ch1.zen
860	6.304802e-02	4.358772e-02	5.156900e-02	20151203_SCC1gfpc_G2G1\MitoSys2\LSM\SCC1gfpc_G1\DE_W0001_P0027\DE_2_W0001_P0027_T0001\TR1_W0001_P0085\TR1_2_W0001_P0085_T0001_R1_P4_K1_Ch2-Ch1.zen
940	3.836695e-02	4.069779e-02	5.067400e-02	20151203_SCC1gfpc_G2G1\MitoSys2\LSM\SCC1gfpc_G1\DE_W0001_P0027\DE_2_W0001_P0027_T0001\TR1_W0001_P0085\TR1_2_W0001_P0085_T0001_R1_P4_K1_Ch2-Ch1.zen
1020	5.551092e-02	4.763482e-02	4.984600e-02	20151203_SCC1gfpc_G2G1\MitoSys2\LSM\SCC1gfpc_G1\DE_W0001_P0027\DE_2_W0001_P0027_T0001\TR1_W0001_P0085\TR1_2_W0001_P0085_T0001_R1_P4_K1_Ch2-Ch1.zen
1100	4.534077e-02	4.888025e-02	4.907300e-02	20151203_SCC1gfpc_G2G1\MitoSys2\LSM\SCC1gfpc_G1\DE_W0001_P0027\DE_2_W0001_P0027_T0001\TR1_W0001_P0085\TR1_2_W0001_P0085_T0001_R1_P4_K1_Ch2-Ch1.zen
1180	4.584590e-02	4.696138e-02	4.834400e-02	20151203_SCC1gfpc_G2G1\MitoSys2\LSM\SCC1gfpc_G1\DE_W0001_P0027\DE_2_W0001_P0027_T0001\TR1_W0001_P0085\TR1_2_W0001_P0085_T0001_R1_P4_K1_Ch2-Ch1.zen
1260	4.000419e-02	4.090023e-02	4.765400e-02	20151203_SCC1gfpc_G2G1\MitoSys2\LSM\SCC1gfpc_G1\DE_W0001_P0027\DE_2_W0001_P0027_T0001\TR1_W0001_P0085\TR1_2_W0001_P0085_T0001_R1_P4_K1_Ch2-Ch1.zen
1340	3.745545e-02	5.513247e-02	4.699500e-02	20151203_SCC1gfpc_G2G1\MitoSys2\LSM\SCC1gfpc_G1\DE_W0001_P0027\DE_2_W0001_P0027_T0001\TR1_W0001_P0085\TR1_2_W0001_P0085_T0001_R1_P4_K1_Ch2-Ch1.zen
1420	4.444937e-02	5.072911e-02	4.636400e-02	20151203_SCC1gfpc_G2G1\MitoSys2\LSM\SCC1gfpc_G1\DE_W0001_P0027\DE_2_W0001_P0027_T0001\TR1_W0001_P0085\TR1_2_W0001_P0085_T0001_R1_P4_K1_Ch2-Ch1.zen
1500	5.523088e-02	3.735670e-02	4.575800e-02	20151203_SCC1gfpc_G2G1\MitoSys2\LSM\SCC1gfpc_G1\DE_W0001_P0027\DE_2_W0001_P0027_T0001\TR1_W0001_P0085\TR1_2_W0001_P0085_T0001_R1_P4_K1_Ch2-Ch1.zen
1660	4.826782e-02	4.313100e-02	4.461100e-02	20151203_SCC1gfpc_G2G1\MitoSys2\LSM\SCC1gfpc_G1\DE_W0001_P0027\DE_2_W0001_P0027_T0001\TR1_W0001_P0085\TR1_2_W0001_P0085_T0001_R1_P4_K1_Ch2-Ch1.zen
1820	4.233280e-02	2.593382e-02	4.353600e-02	20151203_SCC1gfpc_G2G1\MitoSys2\LSM\SCC1gfpc_G1\DE_W0001_P0027\DE_2_W0001_P0027_T0001\TR1_W0001_P0085\TR1_2_W0001_P0085_T0001_R1_P4_K1_Ch2-Ch1.zen
1980	4.427500e-02	3.319079e-02	4.252200e-02	20151203_SCC1gfpc_G2G1\MitoSys2\LSM\SCC1gfpc_G1\DE_W0001_P0027\DE_2_W0001_P0027_T0001\TR1_W0001_P0085\TR1_2_W0001_P0085_T0001_R1_P4_K1_Ch2-Ch1.zen
2140	3.930897e-02	3.367795e-02	4.156100e-02	20151203_SCC1gfpc_G2G1\MitoSys2\LSM\SCC1gfpc_G1\DE_W0001_P0027\DE_2_W0001_P0027_T0001\TR1_W0001_P0085\TR1_2_W0001_P0085_T0001_R1_P4_K1_Ch2-Ch1.zen
2300	4.204333e-02	3.368530e-02	4.064700e-02	20151203_SCC1gfpc_G2G1\MitoSys2\LSM\SCC1gfpc_G1\DE_W0001_P0027\DE_2_W0001_P0027_T0001\TR1_W0001_P0085\TR1_2_W0001_P0085_T0001_R1_P4_K1_Ch2-Ch1.zen
2460	4.168546e-02	2.991137e-02	3.977500e-02	20151203_SCC1gfpc_G2G1\MitoSys2\LSM\SCC1gfpc_G1\DE_W0001_P0027\DE_2_W0001_P0027_T0001\TR1_W0001_P0085\TR1_2_W0001_P0085_T0001_R1_P4_K1_Ch2-Ch1.zen
2620	3.588671e-02	2.078534e-02	3.894100e-02	20151203_SCC1gfpc_G2G1\MitoSys2\LSM\SCC1gfpc_G1\DE_W0001_P0027\DE_2_W0001_P0027_T0001\TR1_W0001_P0085\TR1_2_W0001_P0085_T0001_R1_P4_K1_Ch2-Ch1.zen
2780	3.221487e-02	3.869808e-02	3.814200e-02	20151203_SCC1gfpc_G2G1\MitoSys2\LSM\SCC1gfpc_G1\DE_W0001_P0027\DE_2_W0001_P0027_T0001\TR1_W0001_P0085\TR1_2_W0001_P0085_T0001_R1_P4_K1_Ch2-Ch1.zen
2940	3.235602e-02	3.691001e-02	3.737400e-02	20151203_SCC1gfpc_G2G1\MitoSys2\LSM\SCC1gfpc_G1\DE_W0001_P0027\DE_2_W0001_P0027_T0001\TR1_W0001_P0085\TR1_2_W0001_P0085_T0001_R1_P4_K1_Ch2-Ch1.zen
3100	3.534006e-02	2.289975e-02	3.663700e-02	20151203_SCC1gfpc_G2G1\MitoSys2\LSM\SCC1gfpc_G1\DE_W0001_P0027\DE_2_W0001_P0027_T0001\TR1_W0001_P0085\TR1_2_W0001_P0085_T0001_R1_P4_K1_Ch2-Ch1.zen
3420	4.052996e-02	2.800435e-02	3.524400e-02	20151203_SCC1gfpc_G2G1\MitoSys2\LSM\SCC1gfpc_G1\DE_W0001_P0027\DE_2_W0001_P0027_T0001\TR1_W0001_P0085\TR1_2_W0001_P0085_T0001_R1_P4_K1_Ch2-Ch1.zen
3740	3.324493e-02	1.948027e-02	3.394800e-02	20151203_SCC1gfpc_G2G1\MitoSys2\LSM\SCC1gfpc_G1\DE_W0001_P0027\DE_2_W0001_P0027_T0001\TR1_W0001_P0085\TR1_2_W0001_P0085_T0001_R1_P4_K1_Ch2-Ch1.zen
4060	3.137934e-02	2.496811e-02	3.274000e-02	20151203_SCC1gfpc_G2G1\MitoSys2\LSM\SCC1gfpc_G1\DE_W0001_P0027\DE_2_W0001_P0027_T0001\TR1_W0001_P0085\TR1_2_W0001_P0085_T0001_R1_P4_K1_Ch2-Ch1.zen
4380	3.724411e-02	2.627437e-02	3.160900e-02	20151203_SCC1gfpc_G2G1\MitoSys2\LSM\SCC1gfpc_G1\DE_W0001_P0027\DE_2_W0001_P0027_T0001\TR1_W0001_P0085\TR1_2_W0001_P0085_T0001_R1_P4_K1_Ch2-Ch1.zen
4700	3.413685e-02	2.778481e-02	3.055000e-02	20151203_SCC1gfpc_G2G1\MitoSys2\LSM\SCC1gfpc_G1\DE_W0001_P0027\DE_2_W0001_P0027_T0001\TR1_W0001_P0085\TR1_2_W0001_P0085_T0001_R1_P4_K1_Ch2-Ch1.zen
5020	2.136955e-02	2.541266e-02	2.955400e-02	20151203_SCC1gfpc_G2G1\MitoSys2\LSM\SCC1gfpc_G1\DE_W0001_P0027\DE_2_W0001_P0027_T0001\TR1_W0001_P0085\TR1_2_W0001_P0085_T0001_R1_P4_K1_Ch2-Ch1.zen
5340	3.192716e-02	2.147210e-02	2.861700e-02	20151203_SCC1gfpc_G2G1\MitoSys2\LSM\SCC1gfpc_G1\DE_W0001_P0027\DE_2_W0001_P0027_T0001\TR1_W0001_P0085\TR1_2_W0001_P0085_T0001_R1_P4_K1_Ch2-Ch1.zen
5660	1.849151e-02	2.288255e-02	2.773300e-02	20151203_SCC1gfpc_G2G1\MitoSys2\LSM\SCC1gfpc_G1\DE_W0001_P0027\DE_2_W0001_P0027_T0001\TR1_W0001_P0085\TR1_2_W0001_P0085_T0001_R1_P4_K1_Ch2-Ch1.zen
5980	3.029433e-02	2.425721e-02	2.689800e-02	20151203_SCC1gfpc_G2G1\MitoSys2\LSM\SCC1gfpc_G1\DE_W0001_P0027\DE_2_W0001_P0027_T0001\TR1_W0001_P0085\TR1_2_W0001_P0085_T0001_R1_P4_K1_Ch2-Ch1.zen
6300	2.312570e-02	2.175752e-02	2.610900e-02	20151203_SCC1gfpc_G2G1\MitoSys2\LSM\SCC1gfpc_G1\DE_W0001_P0027\DE_2_W0001_P0027_T0001\TR1_W0001_P0085\TR1_2_W0001_P0085_T0001_R1_P4_K1_Ch2-Ch1.zen
6940	2.435508e-02	1.988789e-02	2.465100e-02	20151203_SCC1gfpc_G2G1\MitoSys2\LSM\SCC1gfpc_G1\DE_W0001_P0027\DE_2_W0001_P0027_T0001\TR1_W0001_P0085\TR1_2_W0001_P0085_T0001_R1_P4_K1_Ch2-Ch1.zen
7580	2.643268e-02	1.629190e-02	2.333600e-02	20151203_SCC1gfpc_G2G1\MitoSys2\LSM\SCC1gfpc_G1\DE_W0001_P0027\DE_2_W0001_P0027_T0001\TR1_W0001_P0085\TR1_2_W0001_P0085_T0001_R1_P4_K1_Ch2-Ch1.zen
8220	2.728296e-02	1.344028e-02	2.214500e-02	20151203_SCC1gfpc_G2G1\MitoSys2\LSM\SCC1gfpc_G1\DE_W0001_P0027\DE_2_W0001_P0027_T0001\TR1_W0001_P0085\TR1_2_W0001_P0085_T0001_R1_P4_K1_Ch2-Ch1.zen
8860	2.025533e-02	1.179676e-02	2.106000e-02	20151203_SCC1gfpc_G2G1\MitoSys2\LSM\SCC1gfpc_G1\DE_W0001_P0027\DE_2_W0001_P0027_T0001\TR1_W0001_P0085\TR1_2_W0001_P0085_T0001_R1_P4_K1_Ch2-Ch1.zen
9500	2.059758e-02	1.534915e-02	2.006900e-02	20151203_SCC1gfpc_G2G1\MitoSys2\LSM\SCC1gfpc_G1\DE_W0001_P0027\DE_2_W0001_P0027_T0001\TR1_W0001_P0085\TR1_2_W0001_P0085_T0001_R1_P4_K1_Ch2-Ch1.zen
10140	2.064450e-02	1.439042e-02	1.916100e-02	20151203_SCC1gfpc_G2G1\MitoSys2\LSM\SCC1gfpc_G1\DE_W0001_P0027\DE_2_W0001_P0027_T0001\TR1_W0001_P0085\TR1_2_W0001_P0085_T0001_R1_P4_K1_Ch2-Ch1.zen
10780	2.223260e-02	2.227868e-02	1.832500e-02	20151203_SCC1gfpc_G2G1\MitoSys2\LSM\SCC1gfpc_G1\DE_W0001_P0027\DE_2_W0001_P0027_T0001\TR1_W0001_P0085\TR1_2_W0001_P0085_T0001_R1_P4_K1_Ch2-Ch1.zen
11420	1.674432e-02	1.783470e-02	1.755300e-02	20151203_SCC1gfpc_G2G1\MitoSys2\LSM\SCC1gfpc_G1\DE_W0001_P0027\DE_2_W0001_P0027_T0001\TR1_W0001_P0085\TR1_2_W0001_P0085_T0001_R1_P4_K1_Ch2-Ch1.zen
12060	1.685769e-02	1.752207e-02	1.683900e-02	20151203_SCC1gfpc_G2G1\MitoSys2\LSM\SCC1gfpc_G1\DE_W0001_P0027\DE_2_W0001_P0027_T0001\TR1_W0001_P0085\TR1_2_W0001_P0085_T0001_R1_P4_K1_Ch2-Ch1.zen
12700	1.183597e-02	1.440292e-02	1.617600e-02	20151203_SCC1gfpc_G2G1\MitoSys2\LSM\SCC1gfpc_G1\DE_W0001_P0027\DE_2_W0001_P0027_T0001\TR1_W0001_P0085\TR1_2_W0001_P0085_T0001_R1_P4_K1_Ch2-Ch1.zen
13980	1.712339e-02	1.386573e-02	1.498500e-02	20151203_SCC1gfpc_G2G1\MitoSys2\LSM\SCC1gfpc_G1\DE_W0001_P0027\DE_2_W0001_P0027_T0001\TR1_W0001_P0085\TR1_2_W0001_P0085_T0001_R1_P4_K1_Ch2-Ch1.zen
15260	1.162314e-02	1.385102e-02	1.394400e-02	20151203_SCC1gfpc_G2G1\MitoSys2\LSM\SCC1gfpc_G1\DE_W0001_P0027\DE_2_W0001_P0027_T0001\TR1_W0001_P0085\TR1_2_W0001_P0085_T0001_R1_P4_K1_Ch2-Ch1.zen
16540	1.433549e-02	1.627898e-02	1.302800e-02	20151203_SCC1gfpc_G2G1\MitoSys2\LSM\SCC1gfpc_G1\DE_W0001_P0027\DE_2_W0001_P0027_T0001\TR1_W0001_P0085\TR1_2_W0001_P0085_T0001_R1_P4_K1_Ch2-Ch1.zen
17820	1.430931e-02	1.585926e-02	1.221700e-02	20151203_SCC1gfpc_G2G1\MitoSys2\LSM\SCC1gfpc_G1\DE_W0001_P0027\DE_2_W0001_P0027_T0001\TR1_W0001_P0085\TR1_2_W0001_P0085_T0001_R1_P4_K1_Ch2-Ch1.zen
19100	7.902409e-03	1.738668e-02	1.149200e-02	20151203_SCC1gfpc_G2G1\MitoSys2\LSM\SCC1gfpc_G1\DE_W0001_P0027\DE_2_W0001_P0027_T0001\TR1_W0001_P0085\TR1_2_W0001_P0085_T0001_R1_P4_K1_Ch2-Ch1.zen
20380	7.780626e-03	1.748088e-02	1.084200e-02	20151203_SCC1gfpc_G2G1\MitoSys2\LSM\SCC1gfpc_G1\DE_W0001_P0027\DE_2_W0001_P0027_T0001\TR1_W0001_P0085\TR1_2_W0001_P0085_T0001_R1_P4_K1_Ch2-Ch1.zen
21660	1.364739e-02	1.658264e-02	1.025600e-02	20151203_SCC1gfpc_G2G1\MitoSys2\LSM\SCC1gfpc_G1\DE_W0001_P0027\DE_2_W0001_P0027_T0001\TR1_W0001_P0085\TR1_2_W0001_P0085_T0001_R1_P4_K1_Ch2-Ch1.zen
22940	3.091152e-03	1.770185e-02	9.724600e-03	20151203_SCC1gfpc_G2G1\MitoSys2\LSM\SCC1gfpc_G1\DE_W0001_P0027\DE_2_W0001_P0027_T0001\TR1_W0001_P0085\TR1_2_W0001_P0085_T0001_R1_P4_K1_Ch2-Ch1.zen
24220	1.321710e-02	1.243584e-02	9.241100e-03	20151203_SCC1gfpc_G2G1\MitoSys2\LSM\SCC1gfpc_G1\DE_W0001_P0027\DE_2_W0001_P0027_T0001\TR1_W0001_P0085\TR1_2_W0001_P0085_T0001_R1_P4_K1_Ch2-Ch1.zen
25500	1.229514e-02	1.288542e-02	8.799200e-03	20151203_SCC1gfpc_G2G1\MitoSys2\LSM\SCC1gfpc_G1\DE_W0001_P0027\DE_2_W0001_P0027_T0001\TR1_W0001_P0085\TR1_2_W0001_P0085_T0001_R1_P4_K1_Ch2-Ch1.zen
28060	7.758207e-03	1.075099e-02	8.021100e-03	20151203_SCC1gfpc_G2G1\MitoSys2\LSM\SCC1gfpc_G1\DE_W0001_P0027\DE_2_W0001_P0027_T0001\TR1_W0001_P0085\TR1_2_W0001_P0085_T0001_R1_P4_K1_Ch2-Ch1.zen
30620	9.244457e-03	1.395426e-02	7.358500e-03	20151203_SCC1gfpc_G2G1\MitoSys2\LSM\SCC1gfpc_G1\DE_W0001_P0027\DE_2_W0001_P0027_T0001\TR1_W0001_P0085\TR1_2_W0001_P0085_T0001_R1_P4_K1_Ch2-Ch1.zen
33180	1.011020e-02	1.132301e-02	6.787800e-03	20151203_SCC1gfpc_G2G1\MitoSys2\LSM\SCC1gfpc_G1\DE_W0001_P0027\DE_2_W0001_P0027_T0001\TR1_W0001_P0085\TR1_2_W0001_P0085_T0001_R1_P4_K1_Ch2-Ch1.zen
35740	8.226343e-03	1.505548e-02	6.291500e-03	20151203_SCC1gfpc_G2G1\MitoSys2\LSM\SCC1gfpc_G1\DE_W0001_P0027\DE_2_W0001_P0027_T0001\TR1_W0001_P0085\TR1_2_W0001_P0085_T0001_R1_P4_K1_Ch2-Ch1.zen
38300	5.936761e-03	1.046802e-02	5.856300e-03	20151203_SCC1gfpc_G2G1\MitoSys2\LSM\SCC1gfpc_G1\DE_W0001_P0027\DE_2_W0001_P0027_T0001\TR1_W0001_P0085\TR1_2_W0001_P0085_T0001_R1_P4_K1_Ch2-Ch1.zen
40860	5.363533e-03	1.358231e-02	5.471800e-03	20151203_SCC1gfpc_G2G1\MitoSys2\LSM\SCC1gfpc_G1\DE_W0001_P0027\DE_2_W0001_P0027_T0001\TR1_W0001_P0085\TR1_2_W0001_P0085_T0001_R1_P4_K1_Ch2-Ch1.zen
43420	9.911873e-03	1.379574e-02	5.129800e-03	20151203_SCC1gfpc_G2G1\MitoSys2\LSM\SCC1gfpc_G1\DE_W0001_P0027\DE_2_W0001_P0027_T0001\TR1_W0001_P0085\TR1_2_W0001_P0085_T0001_R1_P4_K1_Ch2-Ch1.zen
45980	7.543769e-03	1.395499e-02	4.823800e-03	20151203_SCC1gfpc_G2G1\MitoSys2\LSM\SCC1gfpc_G1\DE_W0001_P0027\DE_2_W0001_P0027_T0001\TR1_W0001_P0085\TR1_2_W0001_P0085_T0001_R1_P4_K1_Ch2-Ch1.zen
48540	5.101570e-03	1.408149e-02	4.548500e-03	20151203_SCC1gfpc_G2G1\MitoSys2\LSM\SCC1gfpc_G1\DE_W0001_P0027\DE_2_W0001_P0027_T0001\TR1_W0001_P0085\TR1_2_W0001_P0085_T0001_R1_P4_K1_Ch2-Ch1.zen
51100	5.357358e-03	1.098896e-02	4.299600e-03	20151203_SCC1gfpc_G2G1\MitoSys2\LSM\SCC1gfpc_G1\DE_W0001_P0027\DE_2_W0001_P0027_T0001\TR1_W0001_P0085\TR1_2_W0001_P0085_T0001_R1_P4_K1_Ch2-Ch1.zen
56220	4.697181e-03	8.253895e-03	3.867600e-03	20151203_SCC1gfpc_G2G1\MitoSys2\LSM\SCC1gfpc_G1\DE_W0001_P0027\DE_2_W0001_P0027_T0001\TR1_W0001_P0085\TR1_2_W0001_P0085_T0001_R1_P4_K1_Ch2-Ch1.zen
61340	2.774261e-03	1.356345e-02	3.506000e-03	20151203_SCC1gfpc_G2G1\MitoSys2\LSM\SCC1gfpc_G1\DE_W0001_P0027\DE_2_W0001_P0027_T0001\TR1_W0001_P0085\TR1_2_W0001_P0085_T0001_R1_P4_K1_Ch2-Ch1.zen
66460	3.076879e-03	9.390137e-03	3.199200e-03	20151203_SCC1gfpc_G2G1\MitoSys2\LSM\SCC1gfpc_G1\DE_W0001_P0027\DE_2_W0001_P0027_T0001\TR1_W0001_P0085\TR1_2_W0001_P0085_T0001_R1_P4_K1_Ch2-Ch1.zen
71580	1.951128e-03	1.050949e-02	2.936100e-03	20151203_SCC1gfpc_G2G1\MitoSys2\LSM\SCC1gfpc_G1\DE_W0001_P0027\DE_2_W0001_P0027_T0001\TR1_W0001_P0085\TR1_2_W0001_P0085_T0001_R1_P4_K1_Ch2-Ch1.zen
76700	2.537450e-04	1.207797e-02	2.708100e-03	20151203_SCC1gfpc_G2G1\MitoSys2\LSM\SCC1gfpc_G1\DE_W0001_P0027\DE_2_W0001_P0027_T0001\TR1_W0001_P0085\TR1_2_W0001_P0085_T0001_R1_P4_K1_Ch2-Ch1.zen
81820	8.042400e-04	1.054169e-02	2.508900e-03	20151203_SCC1gfpc_G2G1\MitoSys2\LSM\SCC1gfpc_G1\DE_W0001_P0027\DE_2_W0001_P0027_T0001\TR1_W0001_P0085\TR1_2_W0001_P0085_T0001_R1_P4_K1_Ch2-Ch1.zen
86940	1.031915e-03	9.015884e-03	2.333500e-03	20151203_SCC1gfpc_G2G1\MitoSys2\LSM\SCC1gfpc_G1\DE_W0001_P0027\DE_2_W0001_P0027_T0001\TR1_W0001_P0085\TR1_2_W0001_P0085_T0001_R1_P4_K1_Ch2-Ch1.zen
92060	2.566436e-03	1.206912e-02	2.178000e-03	20151203_SCC1gfpc_G2G1\MitoSys2\LSM\SCC1gfpc_G1\DE_W0001_P0027\DE_2_W0001_P0027_T0001\TR1_W0001_P0085\TR1_2_W0001_P0085_T0001_R1_P4_K1_Ch2-Ch1.zen
97180	-2.437346e-04	9.481314e-03	2.039300e-03	20151203_SCC1gfpc_G2G1\MitoSys2\LSM\SCC1gfpc_G1\DE_W0001_P0027\DE_2_W0001_P0027_T0001\TR1_W0001_P0085\TR1_2_W0001_P0085_T0001_R1_P4_K1_Ch2-Ch1.zen
102300	1.700730e-03	7.477162e-03	1.915000e-03	20151203_SCC1gfpc_G2G1\MitoSys2\LSM\SCC1gfpc_G1\DE_W0001_P0027\DE_2_W0001_P0027_T0001\TR1_W0001_P0085\TR1_2_W0001_P0085_T0001_R1_P4_K1_Ch2-Ch1.zen
112540	1.452546e-03	8.334041e-03	1.701600e-03	20151203_SCC1gfpc_G2G1\MitoSys2\LSM\SCC1gfpc_G1\DE_W0001_P0027\DE_2_W0001_P0027_T0001\TR1_W0001_P0085\TR1_2_W0001_P0085_T0001_R1_P4_K1_Ch2-Ch1.zen
122780	-2.909107e-04	9.066828e-03	1.525300e-03	20151203_SCC1gfpc_G2G1\MitoSys2\LSM\SCC1gfpc_G1\DE_W0001_P0027\DE_2_W0001_P0027_T0001\TR1_W0001_P0085\TR1_2_W0001_P0085_T0001_R1_P4_K1_Ch2-Ch1.zen
133020	-1.211490e-03	7.069160e-03	1.377700e-03	20151203_SCC1gfpc_G2G1\MitoSys2\LSM\SCC1gfpc_G1\DE_W0001_P0027\DE_2_W0001_P0027_T0001\TR1_W0001_P0085\TR1_2_W0001_P0085_T0001_R1_P4_K1_Ch2-Ch1.zen
143260	1.809534e-03	8.194456e-03	1.252500e-03	20151203_SCC1gfpc_G2G1\MitoSys2\LSM\SCC1gfpc_G1\DE_W0001_P0027\DE_2_W0001_P0027_T0001\TR1_W0001_P0085\TR1_2_W0001_P0085_T0001_R1_P4_K1_Ch2-Ch1.zen
153500	2.889211e-04	8.815775e-03	1.145200e-03	20151203_SCC1gfpc_G2G1\MitoSys2\LSM\SCC1gfpc_G1\DE_W0001_P0027\DE_2_W0001_P0027_T0001\TR1_W0001_P0085\TR1_2_W0001_P0085_T0001_R1_P4_K1_Ch2-Ch1.zen
163740	1.466210e-03	6.998840e-03	1.052400e-03	20151203_SCC1gfpc_G2G1\MitoSys2\LSM\SCC1gfpc_G1\DE_W0001_P0027\DE_2_W0001_P0027_T0001\TR1_W0001_P0085\TR1_2_W0001_P0085_T0001_R1_P4_K1_Ch2-Ch1.zen
173980	-5.742070e-04	9.319416e-03	9.714000e-04	20151203_SCC1gfpc_G2G1\MitoSys2\LSM\SCC1gfpc_G1\DE_W0001_P0027\DE_2_W0001_P0027_T0001\TR1_W0001_P0085\TR1_2_W0001_P0085_T0001_R1_P4_K1_Ch2-Ch1.zen
184220	9.844576e-05	1.012159e-02	9.002200e-04	20151203_SCC1gfpc_G2G1\MitoSys2\LSM\SCC1gfpc_G1\DE_W0001_P0027\DE_2_W0001_P0027_T0001\TR1_W0001_P0085\TR1_2_W0001_P0085_T0001_R1_P4_K1_Ch2-Ch1.zen
194460	8.037491e-04	7.594423e-03	8.372700e-04	20151203_SCC1gfpc_G2G1\MitoSys2\LSM\SCC1gfpc_G1\DE_W0001_P0027\DE_2_W0001_P0027_T0001\TR1_W0001_P0085\TR1_2_W0001_P0085_T0001_R1_P4_K1_Ch2-Ch1.zen
204700	-8.431853e-04	7.408197e-03	7.812700e-04	20151203_SCC1gfpc_G2G1\MitoSys2\LSM\SCC1gfpc_G1\DE_W0001_P0027\DE_2_W0001_P0027_T0001\TR1_W0001_P0085\TR1_2_W0001_P0085_T0001_R1_P4_K1_Ch2-Ch1.zen
225180	-3.206229e-03	5.781944e-03	6.861600e-04	20151203_SCC1gfpc_G2G1\MitoSys2\LSM\SCC1gfpc_G1\DE_W0001_P0027\DE_2_W0001_P0027_T0001\TR1_W0001_P0085\TR1_2_W0001_P0085_T0001_R1_P4_K1_Ch2-Ch1.zen
245660	-3.146302e-03	5.829201e-03	6.086800e-04	20151203_SCC1gfpc_G2G1\MitoSys2\LSM\SCC1gfpc_G1\DE_W0001_P0027\DE_2_W0001_P0027_T0001\TR1_W0001_P0085\TR1_2_W0001_P0085_T0001_R1_P4_K1_Ch2-Ch1.zen
266140	-3.862083e-03	7.843665e-03	5.445800e-04	20151203_SCC1gfpc_G2G1\MitoSys2\LSM\SCC1gfpc_G1\DE_W0001_P0027\DE_2_W0001_P0027_T0001\TR1_W0001_P0085\TR1_2_W0001_P0085_T0001_R1_P4_K1_Ch2-Ch1.zen
286620	-2.327262e-03	7.764468e-03	4.908300e-04	20151203_SCC1gfpc_G2G1\MitoSys2\LSM\SCC1gfpc_G1\DE_W0001_P0027\DE_2_W0001_P0027_T0001\TR1_W0001_P0085\TR1_2_W0001_P0085_T0001_R1_P4_K1_Ch2-Ch1.zen
307100	-3.266819e-03	7.181112e-03	4.452400e-04	20151203_SCC1gfpc_G2G1\MitoSys2\LSM\SCC1gfpc_G1\DE_W0001_P0027\DE_2_W0001_P0027_T0001\TR1_W0001_P0085\TR1_2_W0001_P0085_T0001_R1_P4_K1_Ch2-Ch1.zen
327580	-2.914898e-03	9.192696e-03	4.061800e-04	20151203_SCC1gfpc_G2G1\MitoSys2\LSM\SCC1gfpc_G1\DE_W0001_P0027\DE_2_W0001_P0027_T0001\TR1_W0001_P0085\TR1_2_W0001_P0085_T0001_R1_P4_K1_Ch2-Ch1.zen
348060	-4.244576e-03	7.472289e-03	3.724100e-04	20151203_SCC1gfpc_G2G1\MitoSys2\LSM\SCC1gfpc_G1\DE_W0001_P0027\DE_2_W0001_P0027_T0001\TR1_W0001_P0085\TR1_2_W0001_P0085_T0001_R1_P4_K1_Ch2-Ch1.zen
368540	-4.437469e-03	8.315654e-03	3.429800e-04	20151203_SCC1gfpc_G2G1\MitoSys2\LSM\SCC1gfpc_G1\DE_W0001_P0027\DE_2_W0001_P0027_T0001\TR1_W0001_P0085\TR1_2_W0001_P0085_T0001_R1_P4_K1_Ch2-Ch1.zen
389020	-4.732537e-03	8.534112e-03	3.171600e-04	20151203_SCC1gfpc_G2G1\MitoSys2\LSM\SCC1gfpc_G1\DE_W0001_P0027\DE_2_W0001_P0027_T0001\TR1_W0001_P0085\TR1_2_W0001_P0085_T0001_R1_P4_K1_Ch2-Ch1.zen
409500	-5.053081e-03	8.423873e-03	2.943600e-04	20151203_SCC1gfpc_G2G1\MitoSys2\LSM\SCC1gfpc_G1\DE_W0001_P0027\DE_2_W0001_P0027_T0001\TR1_W0001_P0085\TR1_2_W0001_P0085_T0001_R1_P4_K1_Ch2-Ch1.zen
450460	-4.188969e-03	8.669865e-03	2.560300e-04	20151203_SCC1gfpc_G2G1\MitoSys2\LSM\SCC1gfpc_G1\DE_W0001_P0027\DE_2_W0001_P0027_T0001\TR1_W0001_P0085\TR1_2_W0001_P0085_T0001_R1_P4_K1_Ch2-Ch1.zen
491420	-2.422553e-03	7.533856e-03	2.251900e-04	20151203_SCC1gfpc_G2G1\MitoSys2\LSM\SCC1gfpc_G1\DE_W0001_P0027\DE_2_W0001_P0027_T0001\TR1_W0001_P0085\TR1_2_W0001_P0085_T0001_R1_P4_K1_Ch2-Ch1.zen
532380	-2.942802e-03	8.450544e-03	1.999600e-04	20151203_SCC1gfpc_G2G1\MitoSys2\LSM\SCC1gfpc_G1\DE_W0001_P0027\DE_2_W0001_P0027_T0001\TR1_W0001_P0085\TR1_2_W0001_P0085_T0001_R1_P4_K1_Ch2-Ch1.zen
573340	-1.799548e-03	7.820688e-03	1.790200e-04	20151203_SCC1gfpc_G2G1\MitoSys2\LSM\SCC1gfpc_G1\DE_W0001_P0027\DE_2_W0001_P0027_T0001\TR1_W0001_P0085\TR1_2_W0001_P0085_T0001_R1_P4_K1_Ch2-Ch1.zen
614300	-1.121486e-03	4.451755e-03	1.614100e-04	20151203_SCC1gfpc_G2G1\MitoSys2\LSM\SCC1gfpc_G1\DE_W0001_P0027\DE_2_W0001_P0027_T0001\TR1_W0001_P0085\TR1_2_W0001_P0085_T0001_R1_P4_K1_Ch2-Ch1.zen
655260	-1.123937e-03	4.631726e-03	1.464500e-04	20151203_SCC1gfpc_G2G1\MitoSys2\LSM\SCC1gfpc_G1\DE_W0001_P0027\DE_2_W0001_P0027_T0001\TR1_W0001_P0085\TR1_2_W0001_P0085_T0001_R1_P4_K1_Ch2-Ch1.zen
696220	-1.822168e-03	6.261720e-03	1.336100e-04	20151203_SCC1gfpc_G2G1\MitoSys2\LSM\SCC1gfpc_G1\DE_W0001_P0027\DE_2_W0001_P0027_T0001\TR1_W0001_P0085\TR1_2_W0001_P0085_T0001_R1_P4_K1_Ch2-Ch1.zen
737180	-8.801820e-04	7.105803e-03	1.225000e-04	20151203_SCC1gfpc_G2G1\MitoSys2\LSM\SCC1gfpc_G1\DE_W0001_P0027\DE_2_W0001_P0027_T0001\TR1_W0001_P0085\TR1_2_W0001_P0085_T0001_R1_P4_K1_Ch2-Ch1.zen
778140	-2.688245e-04	8.081439e-03	1.128100e-04	20151203_SCC1gfpc_G2G1\MitoSys2\LSM\SCC1gfpc_G1\DE_W0001_P0027\DE_2_W0001_P0027_T0001\TR1_W0001_P0085\TR1_2_W0001_P0085_T0001_R1_P4_K1_Ch2-Ch1.zen
819100	3.436432e-04	7.663039e-03	1.043100e-04	20151203_SCC1gfpc_G2G1\MitoSys2\LSM\SCC1gfpc_G1\DE_W0001_P0027\DE_2_W0001_P0027_T0001\TR1_W0001_P0085\TR1_2_W0001_P0085_T0001_R1_P4_K1_Ch2-Ch1.zen
901020	3.883634e-03	6.790195e-03	9.011900e-05	20151203_SCC1gfpc_G2G1\MitoSys2\LSM\SCC1gfpc_G1\DE_W0001_P0027\DE_2_W0001_P0027_T0001\TR1_W0001_P0085\TR1_2_W0001_P0085_T0001_R1_P4_K1_Ch2-Ch1.zen
982940	8.259936e-04	5.151038e-03	7.881000e-05	20151203_SCC1gfpc_G2G1\MitoSys2\LSM\SCC1gfpc_G1\DE_W0001_P0027\DE_2_W0001_P0027_T0001\TR1_W0001_P0085\TR1_2_W0001_P0085_T0001_R1_P4_K1_Ch2-Ch1.zen
1064860	8.714743e-04	4.087636e-03	6.963300e-05	20151203_SCC1gfpc_G2G1\MitoSys2\LSM\SCC1gfpc_G1\DE_W0001_P0027\DE_2_W0001_P0027_T0001\TR1_W0001_P0085\TR1_2_W0001_P0085_T0001_R1_P4_K1_Ch2-Ch1.zen
1146780	9.332709e-04	6.195945e-03	6.206700e-05	20151203_SCC1gfpc_G2G1\MitoSys2\LSM\SCC1gfpc_G1\DE_W0001_P0027\DE_2_W0001_P0027_T0001\TR1_W0001_P0085\TR1_2_W0001_P0085_T0001_R1_P4_K1_Ch2-Ch1.zen
1228700	-1.413392e-03	7.264849e-03	5.574800e-05	20151203_SCC1gfpc_G2G1\MitoSys2\LSM\SCC1gfpc_G1\DE_W0001_P0027\DE_2_W0001_P0027_T0001\TR1_W0001_P0085\TR1_2_W0001_P0085_T0001_R1_P4_K1_Ch2-Ch1.zen
1310620	-1.457675e-03	6.377419e-03	5.040800e-05	20151203_SCC1gfpc_G2G1\MitoSys2\LSM\SCC1gfpc_G1\DE_W0001_P0027\DE_2_W0001_P0027_T0001\TR1_W0001_P0085\TR1_2_W0001_P0085_T0001_R1_P4_K1_Ch2-Ch1.zen
1392540	1.703305e-04	7.463632e-03	4.584900e-05	20151203_SCC1gfpc_G2G1\MitoSys2\LSM\SCC1gfpc_G1\DE_W0001_P0027\DE_2_W0001_P0027_T0001\TR1_W0001_P0085\TR1_2_W0001_P0085_T0001_R1_P4_K1_Ch2-Ch1.zen
1474460	-1.099795e-03	5.921561e-03	4.192100e-05	20151203_SCC1gfpc_G2G1\MitoSys2\LSM\SCC1gfpc_G1\DE_W0001_P0027\DE_2_W0001_P0027_T0001\TR1_W0001_P0085\TR1_2_W0001_P0085_T0001_R1_P4_K1_Ch2-Ch1.zen
1556380	-5.466634e-04	5.345443e-03	3.851000e-05	20151203_SCC1gfpc_G2G1\MitoSys2\LSM\SCC1gfpc_G1\DE_W0001_P0027\DE_2_W0001_P0027_T0001\TR1_W0001_P0085\TR1_2_W0001_P0085_T0001_R1_P4_K1_Ch2-Ch1.zen
10	1.386668e-02	1.007717e-02	1.473700e-02	20151203_SCC1gfpc_G2G1\MitoSys2\LSM\SCC1gfpc_G1\DE_W0001_P0029\DE_2_W0001_P0029_T0001\TR1_W0001_P0091\TR1_2_W0001_P0091_T0001_R1_P1_K1_Ch2-Ch1.zen
20	1.122173e-02	7.951811e-03	1.460800e-02	20151203_SCC1gfpc_G2G1\MitoSys2\LSM\SCC1gfpc_G1\DE_W0001_P0029\DE_2_W0001_P0029_T0001\TR1_W0001_P0091\TR1_2_W0001_P0091_T0001_R1_P1_K1_Ch2-Ch1.zen
30	1.744752e-02	8.272881e-03	1.448800e-02	20151203_SCC1gfpc_G2G1\MitoSys2\LSM\SCC1gfpc_G1\DE_W0001_P0029\DE_2_W0001_P0029_T0001\TR1_W0001_P0091\TR1_2_W0001_P0091_T0001_R1_P1_K1_Ch2-Ch1.zen
40	1.535539e-02	9.759573e-03	1.437600e-02	20151203_SCC1gfpc_G2G1\MitoSys2\LSM\SCC1gfpc_G1\DE_W0001_P0029\DE_2_W0001_P0029_T0001\TR1_W0001_P0091\TR1_2_W0001_P0091_T0001_R1_P1_K1_Ch2-Ch1.zen
50	1.391576e-02	9.855041e-03	1.427200e-02	20151203_SCC1gfpc_G2G1\MitoSys2\LSM\SCC1gfpc_G1\DE_W0001_P0029\DE_2_W0001_P0029_T0001\TR1_W0001_P0091\TR1_2_W0001_P0091_T0001_R1_P1_K1_Ch2-Ch1.zen
60	1.593961e-02	6.033026e-03	1.417400e-02	20151203_SCC1gfpc_G2G1\MitoSys2\LSM\SCC1gfpc_G1\DE_W0001_P0029\DE_2_W0001_P0029_T0001\TR1_W0001_P0091\TR1_2_W0001_P0091_T0001_R1_P1_K1_Ch2-Ch1.zen
70	1.224890e-02	6.776413e-03	1.408100e-02	20151203_SCC1gfpc_G2G1\MitoSys2\LSM\SCC1gfpc_G1\DE_W0001_P0029\DE_2_W0001_P0029_T0001\TR1_W0001_P0091\TR1_2_W0001_P0091_T0001_R1_P1_K1_Ch2-Ch1.zen
80	1.361952e-02	7.473344e-03	1.399500e-02	20151203_SCC1gfpc_G2G1\MitoSys2\LSM\SCC1gfpc_G1\DE_W0001_P0029\DE_2_W0001_P0029_T0001\TR1_W0001_P0091\TR1_2_W0001_P0091_T0001_R1_P1_K1_Ch2-Ch1.zen
90	1.470518e-02	1.181545e-02	1.391200e-02	20151203_SCC1gfpc_G2G1\MitoSys2\LSM\SCC1gfpc_G1\DE_W0001_P0029\DE_2_W0001_P0029_T0001\TR1_W0001_P0091\TR1_2_W0001_P0091_T0001_R1_P1_K1_Ch2-Ch1.zen
100	1.337407e-02	6.835260e-03	1.383500e-02	20151203_SCC1gfpc_G2G1\MitoSys2\LSM\SCC1gfpc_G1\DE_W0001_P0029\DE_2_W0001_P0029_T0001\TR1_W0001_P0091\TR1_2_W0001_P0091_T0001_R1_P1_K1_Ch2-Ch1.zen
120	1.528999e-02	7.225006e-03	1.369000e-02	20151203_SCC1gfpc_G2G1\MitoSys2\LSM\SCC1gfpc_G1\DE_W0001_P0029\DE_2_W0001_P0029_T0001\TR1_W0001_P0091\TR1_2_W0001_P0091_T0001_R1_P1_K1_Ch2-Ch1.zen
140	1.322305e-02	5.378781e-03	1.355900e-02	20151203_SCC1gfpc_G2G1\MitoSys2\LSM\SCC1gfpc_G1\DE_W0001_P0029\DE_2_W0001_P0029_T0001\TR1_W0001_P0091\TR1_2_W0001_P0091_T0001_R1_P1_K1_Ch2-Ch1.zen
160	1.410771e-02	5.379032e-03	1.343800e-02	20151203_SCC1gfpc_G2G1\MitoSys2\LSM\SCC1gfpc_G1\DE_W0001_P0029\DE_2_W0001_P0029_T0001\TR1_W0001_P0091\TR1_2_W0001_P0091_T0001_R1_P1_K1_Ch2-Ch1.zen
180	1.202795e-02	6.459621e-03	1.332700e-02	20151203_SCC1gfpc_G2G1\MitoSys2\LSM\SCC1gfpc_G1\DE_W0001_P0029\DE_2_W0001_P0029_T0001\TR1_W0001_P0091\TR1_2_W0001_P0091_T0001_R1_P1_K1_Ch2-Ch1.zen
200	1.192397e-02	6.438353e-03	1.322300e-02	20151203_SCC1gfpc_G2G1\MitoSys2\LSM\SCC1gfpc_G1\DE_W0001_P0029\DE_2_W0001_P0029_T0001\TR1_W0001_P0091\TR1_2_W0001_P0091_T0001_R1_P1_K1_Ch2-Ch1.zen
220	1.333402e-02	6.113226e-03	1.312500e-02	20151203_SCC1gfpc_G2G1\MitoSys2\LSM\SCC1gfpc_G1\DE_W0001_P0029\DE_2_W0001_P0029_T0001\TR1_W0001_P0091\TR1_2_W0001_P0091_T0001_R1_P1_K1_Ch2-Ch1.zen
240	1.402853e-02	6.912880e-03	1.303300e-02	20151203_SCC1gfpc_G2G1\MitoSys2\LSM\SCC1gfpc_G1\DE_W0001_P0029\DE_2_W0001_P0029_T0001\TR1_W0001_P0091\TR1_2_W0001_P0091_T0001_R1_P1_K1_Ch2-Ch1.zen
260	1.548167e-02	5.150382e-03	1.294500e-02	20151203_SCC1gfpc_G2G1\MitoSys2\LSM\SCC1gfpc_G1\DE_W0001_P0029\DE_2_W0001_P0029_T0001\TR1_W0001_P0091\TR1_2_W0001_P0091_T0001_R1_P1_K1_Ch2-Ch1.zen
280	1.155465e-02	9.367930e-03	1.286100e-02	20151203_SCC1gfpc_G2G1\MitoSys2\LSM\SCC1gfpc_G1\DE_W0001_P0029\DE_2_W0001_P0029_T0001\TR1_W0001_P0091\TR1_2_W0001_P0091_T0001_R1_P1_K1_Ch2-Ch1.zen
300	1.266442e-02	5.026446e-03	1.278000e-02	20151203_SCC1gfpc_G2G1\MitoSys2\LSM\SCC1gfpc_G1\DE_W0001_P0029\DE_2_W0001_P0029_T0001\TR1_W0001_P0091\TR1_2_W0001_P0091_T0001_R1_P1_K1_Ch2-Ch1.zen
340	1.238099e-02	4.499395e-03	1.262700e-02	20151203_SCC1gfpc_G2G1\MitoSys2\LSM\SCC1gfpc_G1\DE_W0001_P0029\DE_2_W0001_P0029_T0001\TR1_W0001_P0091\TR1_2_W0001_P0091_T0001_R1_P1_K1_Ch2-Ch1.zen
380	1.206168e-02	5.450973e-03	1.248300e-02	20151203_SCC1gfpc_G2G1\MitoSys2\LSM\SCC1gfpc_G1\DE_W0001_P0029\DE_2_W0001_P0029_T0001\TR1_W0001_P0091\TR1_2_W0001_P0091_T0001_R1_P1_K1_Ch2-Ch1.zen
420	1.137543e-02	4.975522e-03	1.234600e-02	20151203_SCC1gfpc_G2G1\MitoSys2\LSM\SCC1gfpc_G1\DE_W0001_P0029\DE_2_W0001_P0029_T0001\TR1_W0001_P0091\TR1_2_W0001_P0091_T0001_R1_P1_K1_Ch2-Ch1.zen
460	1.227938e-02	5.662371e-03	1.221600e-02	20151203_SCC1gfpc_G2G1\MitoSys2\LSM\SCC1gfpc_G1\DE_W0001_P0029\DE_2_W0001_P0029_T0001\TR1_W0001_P0091\TR1_2_W0001_P0091_T0001_R1_P1_K1_Ch2-Ch1.zen
500	1.218565e-02	5.192010e-03	1.209000e-02	20151203_SCC1gfpc_G2G1\MitoSys2\LSM\SCC1gfpc_G1\DE_W0001_P0029\DE_2_W0001_P0029_T0001\TR1_W0001_P0091\TR1_2_W0001_P0091_T0001_R1_P1_K1_Ch2-Ch1.zen
540	1.177614e-02	3.793253e-03	1.196900e-02	20151203_SCC1gfpc_G2G1\MitoSys2\LSM\SCC1gfpc_G1\DE_W0001_P0029\DE_2_W0001_P0029_T0001\TR1_W0001_P0091\TR1_2_W0001_P0091_T0001_R1_P1_K1_Ch2-Ch1.zen
580	1.204717e-02	5.137882e-03	1.185100e-02	20151203_SCC1gfpc_G2G1\MitoSys2\LSM\SCC1gfpc_G1\DE_W0001_P0029\DE_2_W0001_P0029_T0001\TR1_W0001_P0091\TR1_2_W0001_P0091_T0001_R1_P1_K1_Ch2-Ch1.zen
620	1.146800e-02	4.198157e-03	1.173700e-02	20151203_SCC1gfpc_G2G1\MitoSys2\LSM\SCC1gfpc_G1\DE_W0001_P0029\DE_2_W0001_P0029_T0001\TR1_W0001_P0091\TR1_2_W0001_P0091_T0001_R1_P1_K1_Ch2-Ch1.zen
660	1.266492e-02	3.988610e-03	1.162600e-02	20151203_SCC1gfpc_G2G1\MitoSys2\LSM\SCC1gfpc_G1\DE_W0001_P0029\DE_2_W0001_P0029_T0001\TR1_W0001_P0091\TR1_2_W0001_P0091_T0001_R1_P1_K1_Ch2-Ch1.zen
700	1.181922e-02	4.412399e-03	1.151900e-02	20151203_SCC1gfpc_G2G1\MitoSys2\LSM\SCC1gfpc_G1\DE_W0001_P0029\DE_2_W0001_P0029_T0001\TR1_W0001_P0091\TR1_2_W0001_P0091_T0001_R1_P1_K1_Ch2-Ch1.zen
780	1.209073e-02	4.931121e-03	1.131200e-02	20151203_SCC1gfpc_G2G1\MitoSys2\LSM\SCC1gfpc_G1\DE_W0001_P0029\DE_2_W0001_P0029_T0001\TR1_W0001_P0091\TR1_2_W0001_P0091_T0001_R1_P1_K1_Ch2-Ch1.zen
860	1.117680e-02	3.521556e-03	1.111500e-02	20151203_SCC1gfpc_G2G1\MitoSys2\LSM\SCC1gfpc_G1\DE_W0001_P0029\DE_2_W0001_P0029_T0001\TR1_W0001_P0091\TR1_2_W0001_P0091_T0001_R1_P1_K1_Ch2-Ch1.zen
940	1.039525e-02	4.072806e-03	1.092800e-02	20151203_SCC1gfpc_G2G1\MitoSys2\LSM\SCC1gfpc_G1\DE_W0001_P0029\DE_2_W0001_P0029_T0001\TR1_W0001_P0091\TR1_2_W0001_P0091_T0001_R1_P1_K1_Ch2-Ch1.zen
1020	1.160640e-02	2.900685e-03	1.074900e-02	20151203_SCC1gfpc_G2G1\MitoSys2\LSM\SCC1gfpc_G1\DE_W0001_P0029\DE_2_W0001_P0029_T0001\TR1_W0001_P0091\TR1_2_W0001_P0091_T0001_R1_P1_K1_Ch2-Ch1.zen
1100	9.715862e-03	2.740894e-03	1.057800e-02	20151203_SCC1gfpc_G2G1\MitoSys2\LSM\SCC1gfpc_G1\DE_W0001_P0029\DE_2_W0001_P0029_T0001\TR1_W0001_P0091\TR1_2_W0001_P0091_T0001_R1_P1_K1_Ch2-Ch1.zen
1180	9.621854e-03	3.334025e-03	1.041500e-02	20151203_SCC1gfpc_G2G1\MitoSys2\LSM\SCC1gfpc_G1\DE_W0001_P0029\DE_2_W0001_P0029_T0001\TR1_W0001_P0091\TR1_2_W0001_P0091_T0001_R1_P1_K1_Ch2-Ch1.zen
1260	1.088309e-02	4.104791e-03	1.025800e-02	20151203_SCC1gfpc_G2G1\MitoSys2\LSM\SCC1gfpc_G1\DE_W0001_P0029\DE_2_W0001_P0029_T0001\TR1_W0001_P0091\TR1_2_W0001_P0091_T0001_R1_P1_K1_Ch2-Ch1.zen
1340	1.016037e-02	3.839818e-03	1.010800e-02	20151203_SCC1gfpc_G2G1\MitoSys2\LSM\SCC1gfpc_G1\DE_W0001_P0029\DE_2_W0001_P0029_T0001\TR1_W0001_P0091\TR1_2_W0001_P0091_T0001_R1_P1_K1_Ch2-Ch1.zen
1420	9.735587e-03	3.471935e-03	9.963000e-03	20151203_SCC1gfpc_G2G1\MitoSys2\LSM\SCC1gfpc_G1\DE_W0001_P0029\DE_2_W0001_P0029_T0001\TR1_W0001_P0091\TR1_2_W0001_P0091_T0001_R1_P1_K1_Ch2-Ch1.zen
1500	1.040601e-02	2.688773e-03	9.824000e-03	20151203_SCC1gfpc_G2G1\MitoSys2\LSM\SCC1gfpc_G1\DE_W0001_P0029\DE_2_W0001_P0029_T0001\TR1_W0001_P0091\TR1_2_W0001_P0091_T0001_R1_P1_K1_Ch2-Ch1.zen
1660	9.359773e-03	2.399550e-03	9.561100e-03	20151203_SCC1gfpc_G2G1\MitoSys2\LSM\SCC1gfpc_G1\DE_W0001_P0029\DE_2_W0001_P0029_T0001\TR1_W0001_P0091\TR1_2_W0001_P0091_T0001_R1_P1_K1_Ch2-Ch1.zen
1820	9.475305e-03	2.685969e-03	9.316500e-03	20151203_SCC1gfpc_G2G1\MitoSys2\LSM\SCC1gfpc_G1\DE_W0001_P0029\DE_2_W0001_P0029_T0001\TR1_W0001_P0091\TR1_2_W0001_P0091_T0001_R1_P1_K1_Ch2-Ch1.zen
1980	8.866477e-03	2.828850e-03	9.088200e-03	20151203_SCC1gfpc_G2G1\MitoSys2\LSM\SCC1gfpc_G1\DE_W0001_P0029\DE_2_W0001_P0029_T0001\TR1_W0001_P0091\TR1_2_W0001_P0091_T0001_R1_P1_K1_Ch2-Ch1.zen
2140	8.572912e-03	3.487747e-03	8.874500e-03	20151203_SCC1gfpc_G2G1\MitoSys2\LSM\SCC1gfpc_G1\DE_W0001_P0029\DE_2_W0001_P0029_T0001\TR1_W0001_P0091\TR1_2_W0001_P0091_T0001_R1_P1_K1_Ch2-Ch1.zen
2300	8.438070e-03	2.778699e-03	8.673700e-03	20151203_SCC1gfpc_G2G1\MitoSys2\LSM\SCC1gfpc_G1\DE_W0001_P0029\DE_2_W0001_P0029_T0001\TR1_W0001_P0091\TR1_2_W0001_P0091_T0001_R1_P1_K1_Ch2-Ch1.zen
2460	7.738356e-03	2.992640e-03	8.484700e-03	20151203_SCC1gfpc_G2G1\MitoSys2\LSM\SCC1gfpc_G1\DE_W0001_P0029\DE_2_W0001_P0029_T0001\TR1_W0001_P0091\TR1_2_W0001_P0091_T0001_R1_P1_K1_Ch2-Ch1.zen
2620	8.244514e-03	2.499514e-03	8.306400e-03	20151203_SCC1gfpc_G2G1\MitoSys2\LSM\SCC1gfpc_G1\DE_W0001_P0029\DE_2_W0001_P0029_T0001\TR1_W0001_P0091\TR1_2_W0001_P0091_T0001_R1_P1_K1_Ch2-Ch1.zen
2780	7.824309e-03	3.285880e-03	8.137600e-03	20151203_SCC1gfpc_G2G1\MitoSys2\LSM\SCC1gfpc_G1\DE_W0001_P0029\DE_2_W0001_P0029_T0001\TR1_W0001_P0091\TR1_2_W0001_P0091_T0001_R1_P1_K1_Ch2-Ch1.zen
2940	8.429132e-03	2.739357e-03	7.977700e-03	20151203_SCC1gfpc_G2G1\MitoSys2\LSM\SCC1gfpc_G1\DE_W0001_P0029\DE_2_W0001_P0029_T0001\TR1_W0001_P0091\TR1_2_W0001_P0091_T0001_R1_P1_K1_Ch2-Ch1.zen
3100	7.051957e-03	2.438993e-03	7.825700e-03	20151203_SCC1gfpc_G2G1\MitoSys2\LSM\SCC1gfpc_G1\DE_W0001_P0029\DE_2_W0001_P0029_T0001\TR1_W0001_P0091\TR1_2_W0001_P0091_T0001_R1_P1_K1_Ch2-Ch1.zen
3420	7.622941e-03	2.477620e-03	7.543400e-03	20151203_SCC1gfpc_G2G1\MitoSys2\LSM\SCC1gfpc_G1\DE_W0001_P0029\DE_2_W0001_P0029_T0001\TR1_W0001_P0091\TR1_2_W0001_P0091_T0001_R1_P1_K1_Ch2-Ch1.zen
3740	7.573856e-03	2.726157e-03	7.285900e-03	20151203_SCC1gfpc_G2G1\MitoSys2\LSM\SCC1gfpc_G1\DE_W0001_P0029\DE_2_W0001_P0029_T0001\TR1_W0001_P0091\TR1_2_W0001_P0091_T0001_R1_P1_K1_Ch2-Ch1.zen
4060	7.207662e-03	1.987878e-03	7.049900e-03	20151203_SCC1gfpc_G2G1\MitoSys2\LSM\SCC1gfpc_G1\DE_W0001_P0029\DE_2_W0001_P0029_T0001\TR1_W0001_P0091\TR1_2_W0001_P0091_T0001_R1_P1_K1_Ch2-Ch1.zen
4380	7.053270e-03	2.486884e-03	6.832200e-03	20151203_SCC1gfpc_G2G1\MitoSys2\LSM\SCC1gfpc_G1\DE_W0001_P0029\DE_2_W0001_P0029_T0001\TR1_W0001_P0091\TR1_2_W0001_P0091_T0001_R1_P1_K1_Ch2-Ch1.zen
4700	7.113877e-03	1.964873e-03	6.630600e-03	20151203_SCC1gfpc_G2G1\MitoSys2\LSM\SCC1gfpc_G1\DE_W0001_P0029\DE_2_W0001_P0029_T0001\TR1_W0001_P0091\TR1_2_W0001_P0091_T0001_R1_P1_K1_Ch2-Ch1.zen
5020	6.771042e-03	1.770851e-03	6.443000e-03	20151203_SCC1gfpc_G2G1\MitoSys2\LSM\SCC1gfpc_G1\DE_W0001_P0029\DE_2_W0001_P0029_T0001\TR1_W0001_P0091\TR1_2_W0001_P0091_T0001_R1_P1_K1_Ch2-Ch1.zen
5340	6.624326e-03	2.520355e-03	6.267700e-03	20151203_SCC1gfpc_G2G1\MitoSys2\LSM\SCC1gfpc_G1\DE_W0001_P0029\DE_2_W0001_P0029_T0001\TR1_W0001_P0091\TR1_2_W0001_P0091_T0001_R1_P1_K1_Ch2-Ch1.zen
5660	6.203003e-03	2.074130e-03	6.103400e-03	20151203_SCC1gfpc_G2G1\MitoSys2\LSM\SCC1gfpc_G1\DE_W0001_P0029\DE_2_W0001_P0029_T0001\TR1_W0001_P0091\TR1_2_W0001_P0091_T0001_R1_P1_K1_Ch2-Ch1.zen
5980	6.488238e-03	1.464641e-03	5.948900e-03	20151203_SCC1gfpc_G2G1\MitoSys2\LSM\SCC1gfpc_G1\DE_W0001_P0029\DE_2_W0001_P0029_T0001\TR1_W0001_P0091\TR1_2_W0001_P0091_T0001_R1_P1_K1_Ch2-Ch1.zen
6300	5.724442e-03	1.792527e-03	5.803200e-03	20151203_SCC1gfpc_G2G1\MitoSys2\LSM\SCC1gfpc_G1\DE_W0001_P0029\DE_2_W0001_P0029_T0001\TR1_W0001_P0091\TR1_2_W0001_P0091_T0001_R1_P1_K1_Ch2-Ch1.zen
6940	5.563455e-03	1.947752e-03	5.534700e-03	20151203_SCC1gfpc_G2G1\MitoSys2\LSM\SCC1gfpc_G1\DE_W0001_P0029\DE_2_W0001_P0029_T0001\TR1_W0001_P0091\TR1_2_W0001_P0091_T0001_R1_P1_K1_Ch2-Ch1.zen
7580	5.187884e-03	2.059091e-03	5.292400e-03	20151203_SCC1gfpc_G2G1\MitoSys2\LSM\SCC1gfpc_G1\DE_W0001_P0029\DE_2_W0001_P0029_T0001\TR1_W0001_P0091\TR1_2_W0001_P0091_T0001_R1_P1_K1_Ch2-Ch1.zen
8220	5.132327e-03	1.727922e-03	5.071800e-03	20151203_SCC1gfpc_G2G1\MitoSys2\LSM\SCC1gfpc_G1\DE_W0001_P0029\DE_2_W0001_P0029_T0001\TR1_W0001_P0091\TR1_2_W0001_P0091_T0001_R1_P1_K1_Ch2-Ch1.zen
8860	4.922653e-03	2.248481e-03	4.869800e-03	20151203_SCC1gfpc_G2G1\MitoSys2\LSM\SCC1gfpc_G1\DE_W0001_P0029\DE_2_W0001_P0029_T0001\TR1_W0001_P0091\TR1_2_W0001_P0091_T0001_R1_P1_K1_Ch2-Ch1.zen
9500	4.618355e-03	1.477218e-03	4.683600e-03	20151203_SCC1gfpc_G2G1\MitoSys2\LSM\SCC1gfpc_G1\DE_W0001_P0029\DE_2_W0001_P0029_T0001\TR1_W0001_P0091\TR1_2_W0001_P0091_T0001_R1_P1_K1_Ch2-Ch1.zen
10140	4.959236e-03	1.904205e-03	4.511100e-03	20151203_SCC1gfpc_G2G1\MitoSys2\LSM\SCC1gfpc_G1\DE_W0001_P0029\DE_2_W0001_P0029_T0001\TR1_W0001_P0091\TR1_2_W0001_P0091_T0001_R1_P1_K1_Ch2-Ch1.zen
10780	4.038159e-03	1.820171e-03	4.350700e-03	20151203_SCC1gfpc_G2G1\MitoSys2\LSM\SCC1gfpc_G1\DE_W0001_P0029\DE_2_W0001_P0029_T0001\TR1_W0001_P0091\TR1_2_W0001_P0091_T0001_R1_P1_K1_Ch2-Ch1.zen
11420	3.857805e-03	1.813824e-03	4.201000e-03	20151203_SCC1gfpc_G2G1\MitoSys2\LSM\SCC1gfpc_G1\DE_W0001_P0029\DE_2_W0001_P0029_T0001\TR1_W0001_P0091\TR1_2_W0001_P0091_T0001_R1_P1_K1_Ch2-Ch1.zen
12060	4.024912e-03	1.702975e-03	4.060700e-03	20151203_SCC1gfpc_G2G1\MitoSys2\LSM\SCC1gfpc_G1\DE_W0001_P0029\DE_2_W0001_P0029_T0001\TR1_W0001_P0091\TR1_2_W0001_P0091_T0001_R1_P1_K1_Ch2-Ch1.zen
12700	3.861072e-03	1.375193e-03	3.929000e-03	20151203_SCC1gfpc_G2G1\MitoSys2\LSM\SCC1gfpc_G1\DE_W0001_P0029\DE_2_W0001_P0029_T0001\TR1_W0001_P0091\TR1_2_W0001_P0091_T0001_R1_P1_K1_Ch2-Ch1.zen
13980	3.686102e-03	1.761766e-03	3.687700e-03	20151203_SCC1gfpc_G2G1\MitoSys2\LSM\SCC1gfpc_G1\DE_W0001_P0029\DE_2_W0001_P0029_T0001\TR1_W0001_P0091\TR1_2_W0001_P0091_T0001_R1_P1_K1_Ch2-Ch1.zen
15260	3.443309e-03	1.413071e-03	3.471800e-03	20151203_SCC1gfpc_G2G1\MitoSys2\LSM\SCC1gfpc_G1\DE_W0001_P0029\DE_2_W0001_P0029_T0001\TR1_W0001_P0091\TR1_2_W0001_P0091_T0001_R1_P1_K1_Ch2-Ch1.zen
16540	3.578888e-03	1.609806e-03	3.277300e-03	20151203_SCC1gfpc_G2G1\MitoSys2\LSM\SCC1gfpc_G1\DE_W0001_P0029\DE_2_W0001_P0029_T0001\TR1_W0001_P0091\TR1_2_W0001_P0091_T0001_R1_P1_K1_Ch2-Ch1.zen
17820	3.302628e-03	1.137690e-03	3.100900e-03	20151203_SCC1gfpc_G2G1\MitoSys2\LSM\SCC1gfpc_G1\DE_W0001_P0029\DE_2_W0001_P0029_T0001\TR1_W0001_P0091\TR1_2_W0001_P0091_T0001_R1_P1_K1_Ch2-Ch1.zen
19100	3.209514e-03	1.477687e-03	2.940300e-03	20151203_SCC1gfpc_G2G1\MitoSys2\LSM\SCC1gfpc_G1\DE_W0001_P0029\DE_2_W0001_P0029_T0001\TR1_W0001_P0091\TR1_2_W0001_P0091_T0001_R1_P1_K1_Ch2-Ch1.zen
20380	2.629507e-03	1.472669e-03	2.793300e-03	20151203_SCC1gfpc_G2G1\MitoSys2\LSM\SCC1gfpc_G1\DE_W0001_P0029\DE_2_W0001_P0029_T0001\TR1_W0001_P0091\TR1_2_W0001_P0091_T0001_R1_P1_K1_Ch2-Ch1.zen
21660	2.857655e-03	1.477584e-03	2.658400e-03	20151203_SCC1gfpc_G2G1\MitoSys2\LSM\SCC1gfpc_G1\DE_W0001_P0029\DE_2_W0001_P0029_T0001\TR1_W0001_P0091\TR1_2_W0001_P0091_T0001_R1_P1_K1_Ch2-Ch1.zen
22940	2.281526e-03	1.766815e-03	2.534000e-03	20151203_SCC1gfpc_G2G1\MitoSys2\LSM\SCC1gfpc_G1\DE_W0001_P0029\DE_2_W0001_P0029_T0001\TR1_W0001_P0091\TR1_2_W0001_P0091_T0001_R1_P1_K1_Ch2-Ch1.zen
24220	2.570425e-03	2.040271e-03	2.419100e-03	20151203_SCC1gfpc_G2G1\MitoSys2\LSM\SCC1gfpc_G1\DE_W0001_P0029\DE_2_W0001_P0029_T0001\TR1_W0001_P0091\TR1_2_W0001_P0091_T0001_R1_P1_K1_Ch2-Ch1.zen
25500	2.318493e-03	1.796386e-03	2.312600e-03	20151203_SCC1gfpc_G2G1\MitoSys2\LSM\SCC1gfpc_G1\DE_W0001_P0029\DE_2_W0001_P0029_T0001\TR1_W0001_P0091\TR1_2_W0001_P0091_T0001_R1_P1_K1_Ch2-Ch1.zen
28060	2.100005e-03	1.491434e-03	2.121700e-03	20151203_SCC1gfpc_G2G1\MitoSys2\LSM\SCC1gfpc_G1\DE_W0001_P0029\DE_2_W0001_P0029_T0001\TR1_W0001_P0091\TR1_2_W0001_P0091_T0001_R1_P1_K1_Ch2-Ch1.zen
30620	1.654926e-03	1.364393e-03	1.955500e-03	20151203_SCC1gfpc_G2G1\MitoSys2\LSM\SCC1gfpc_G1\DE_W0001_P0029\DE_2_W0001_P0029_T0001\TR1_W0001_P0091\TR1_2_W0001_P0091_T0001_R1_P1_K1_Ch2-Ch1.zen
33180	1.242280e-03	1.467184e-03	1.809900e-03	20151203_SCC1gfpc_G2G1\MitoSys2\LSM\SCC1gfpc_G1\DE_W0001_P0029\DE_2_W0001_P0029_T0001\TR1_W0001_P0091\TR1_2_W0001_P0091_T0001_R1_P1_K1_Ch2-Ch1.zen
35740	1.496951e-03	1.880446e-03	1.681300e-03	20151203_SCC1gfpc_G2G1\MitoSys2\LSM\SCC1gfpc_G1\DE_W0001_P0029\DE_2_W0001_P0029_T0001\TR1_W0001_P0091\TR1_2_W0001_P0091_T0001_R1_P1_K1_Ch2-Ch1.zen
38300	1.148588e-03	1.671526e-03	1.567200e-03	20151203_SCC1gfpc_G2G1\MitoSys2\LSM\SCC1gfpc_G1\DE_W0001_P0029\DE_2_W0001_P0029_T0001\TR1_W0001_P0091\TR1_2_W0001_P0091_T0001_R1_P1_K1_Ch2-Ch1.zen
40860	1.181735e-03	1.855521e-03	1.465300e-03	20151203_SCC1gfpc_G2G1\MitoSys2\LSM\SCC1gfpc_G1\DE_W0001_P0029\DE_2_W0001_P0029_T0001\TR1_W0001_P0091\TR1_2_W0001_P0091_T0001_R1_P1_K1_Ch2-Ch1.zen
43420	9.248613e-04	1.466657e-03	1.373900e-03	20151203_SCC1gfpc_G2G1\MitoSys2\LSM\SCC1gfpc_G1\DE_W0001_P0029\DE_2_W0001_P0029_T0001\TR1_W0001_P0091\TR1_2_W0001_P0091_T0001_R1_P1_K1_Ch2-Ch1.zen
45980	1.198442e-03	1.880367e-03	1.291600e-03	20151203_SCC1gfpc_G2G1\MitoSys2\LSM\SCC1gfpc_G1\DE_W0001_P0029\DE_2_W0001_P0029_T0001\TR1_W0001_P0091\TR1_2_W0001_P0091_T0001_R1_P1_K1_Ch2-Ch1.zen
48540	1.131383e-03	1.902914e-03	1.217100e-03	20151203_SCC1gfpc_G2G1\MitoSys2\LSM\SCC1gfpc_G1\DE_W0001_P0029\DE_2_W0001_P0029_T0001\TR1_W0001_P0091\TR1_2_W0001_P0091_T0001_R1_P1_K1_Ch2-Ch1.zen
51100	1.140019e-03	1.905929e-03	1.149400e-03	20151203_SCC1gfpc_G2G1\MitoSys2\LSM\SCC1gfpc_G1\DE_W0001_P0029\DE_2_W0001_P0029_T0001\TR1_W0001_P0091\TR1_2_W0001_P0091_T0001_R1_P1_K1_Ch2-Ch1.zen
56220	1.291987e-03	1.657518e-03	1.031400e-03	20151203_SCC1gfpc_G2G1\MitoSys2\LSM\SCC1gfpc_G1\DE_W0001_P0029\DE_2_W0001_P0029_T0001\TR1_W0001_P0091\TR1_2_W0001_P0091_T0001_R1_P1_K1_Ch2-Ch1.zen
61340	1.272452e-03	1.656188e-03	9.320500e-04	20151203_SCC1gfpc_G2G1\MitoSys2\LSM\SCC1gfpc_G1\DE_W0001_P0029\DE_2_W0001_P0029_T0001\TR1_W0001_P0091\TR1_2_W0001_P0091_T0001_R1_P1_K1_Ch2-Ch1.zen
66460	9.633774e-04	1.571585e-03	8.475700e-04	20151203_SCC1gfpc_G2G1\MitoSys2\LSM\SCC1gfpc_G1\DE_W0001_P0029\DE_2_W0001_P0029_T0001\TR1_W0001_P0091\TR1_2_W0001_P0091_T0001_R1_P1_K1_Ch2-Ch1.zen
71580	1.124755e-03	1.705904e-03	7.749900e-04	20151203_SCC1gfpc_G2G1\MitoSys2\LSM\SCC1gfpc_G1\DE_W0001_P0029\DE_2_W0001_P0029_T0001\TR1_W0001_P0091\TR1_2_W0001_P0091_T0001_R1_P1_K1_Ch2-Ch1.zen
76700	9.543932e-04	1.622877e-03	7.121000e-04	20151203_SCC1gfpc_G2G1\MitoSys2\LSM\SCC1gfpc_G1\DE_W0001_P0029\DE_2_W0001_P0029_T0001\TR1_W0001_P0091\TR1_2_W0001_P0091_T0001_R1_P1_K1_Ch2-Ch1.zen
81820	8.776397e-04	1.450095e-03	6.571700e-04	20151203_SCC1gfpc_G2G1\MitoSys2\LSM\SCC1gfpc_G1\DE_W0001_P0029\DE_2_W0001_P0029_T0001\TR1_W0001_P0091\TR1_2_W0001_P0091_T0001_R1_P1_K1_Ch2-Ch1.zen
86940	6.226450e-04	1.631591e-03	6.088700e-04	20151203_SCC1gfpc_G2G1\MitoSys2\LSM\SCC1gfpc_G1\DE_W0001_P0029\DE_2_W0001_P0029_T0001\TR1_W0001_P0091\TR1_2_W0001_P0091_T0001_R1_P1_K1_Ch2-Ch1.zen
92060	5.940678e-04	1.358212e-03	5.661300e-04	20151203_SCC1gfpc_G2G1\MitoSys2\LSM\SCC1gfpc_G1\DE_W0001_P0029\DE_2_W0001_P0029_T0001\TR1_W0001_P0091\TR1_2_W0001_P0091_T0001_R1_P1_K1_Ch2-Ch1.zen
97180	5.975637e-04	1.376339e-03	5.280800e-04	20151203_SCC1gfpc_G2G1\MitoSys2\LSM\SCC1gfpc_G1\DE_W0001_P0029\DE_2_W0001_P0029_T0001\TR1_W0001_P0091\TR1_2_W0001_P0091_T0001_R1_P1_K1_Ch2-Ch1.zen
102300	7.721336e-04	1.148584e-03	4.940500e-04	20151203_SCC1gfpc_G2G1\MitoSys2\LSM\SCC1gfpc_G1\DE_W0001_P0029\DE_2_W0001_P0029_T0001\TR1_W0001_P0091\TR1_2_W0001_P0091_T0001_R1_P1_K1_Ch2-Ch1.zen
112540	4.620912e-04	1.037213e-03	4.358300e-04	20151203_SCC1gfpc_G2G1\MitoSys2\LSM\SCC1gfpc_G1\DE_W0001_P0029\DE_2_W0001_P0029_T0001\TR1_W0001_P0091\TR1_2_W0001_P0091_T0001_R1_P1_K1_Ch2-Ch1.zen
122780	4.915792e-04	1.116410e-03	3.880100e-04	20151203_SCC1gfpc_G2G1\MitoSys2\LSM\SCC1gfpc_G1\DE_W0001_P0029\DE_2_W0001_P0029_T0001\TR1_W0001_P0091\TR1_2_W0001_P0091_T0001_R1_P1_K1_Ch2-Ch1.zen
133020	6.465279e-04	1.401362e-03	3.481700e-04	20151203_SCC1gfpc_G2G1\MitoSys2\LSM\SCC1gfpc_G1\DE_W0001_P0029\DE_2_W0001_P0029_T0001\TR1_W0001_P0091\TR1_2_W0001_P0091_T0001_R1_P1_K1_Ch2-Ch1.zen
143260	7.181497e-04	1.156588e-03	3.145600e-04	20151203_SCC1gfpc_G2G1\MitoSys2\LSM\SCC1gfpc_G1\DE_W0001_P0029\DE_2_W0001_P0029_T0001\TR1_W0001_P0091\TR1_2_W0001_P0091_T0001_R1_P1_K1_Ch2-Ch1.zen
153500	7.999561e-04	1.350647e-03	2.859100e-04	20151203_SCC1gfpc_G2G1\MitoSys2\LSM\SCC1gfpc_G1\DE_W0001_P0029\DE_2_W0001_P0029_T0001\TR1_W0001_P0091\TR1_2_W0001_P0091_T0001_R1_P1_K1_Ch2-Ch1.zen
163740	6.036487e-04	1.363809e-03	2.612600e-04	20151203_SCC1gfpc_G2G1\MitoSys2\LSM\SCC1gfpc_G1\DE_W0001_P0029\DE_2_W0001_P0029_T0001\TR1_W0001_P0091\TR1_2_W0001_P0091_T0001_R1_P1_K1_Ch2-Ch1.zen
173980	5.459796e-04	1.445777e-03	2.398600e-04	20151203_SCC1gfpc_G2G1\MitoSys2\LSM\SCC1gfpc_G1\DE_W0001_P0029\DE_2_W0001_P0029_T0001\TR1_W0001_P0091\TR1_2_W0001_P0091_T0001_R1_P1_K1_Ch2-Ch1.zen
184220	3.931357e-04	1.313592e-03	2.211500e-04	20151203_SCC1gfpc_G2G1\MitoSys2\LSM\SCC1gfpc_G1\DE_W0001_P0029\DE_2_W0001_P0029_T0001\TR1_W0001_P0091\TR1_2_W0001_P0091_T0001_R1_P1_K1_Ch2-Ch1.zen
194460	9.401218e-05	1.196970e-03	2.046900e-04	20151203_SCC1gfpc_G2G1\MitoSys2\LSM\SCC1gfpc_G1\DE_W0001_P0029\DE_2_W0001_P0029_T0001\TR1_W0001_P0091\TR1_2_W0001_P0091_T0001_R1_P1_K1_Ch2-Ch1.zen
204700	-1.387020e-05	1.251253e-03	1.901200e-04	20151203_SCC1gfpc_G2G1\MitoSys2\LSM\SCC1gfpc_G1\DE_W0001_P0029\DE_2_W0001_P0029_T0001\TR1_W0001_P0091\TR1_2_W0001_P0091_T0001_R1_P1_K1_Ch2-Ch1.zen
225180	-3.202164e-04	1.204392e-03	1.655300e-04	20151203_SCC1gfpc_G2G1\MitoSys2\LSM\SCC1gfpc_G1\DE_W0001_P0029\DE_2_W0001_P0029_T0001\TR1_W0001_P0091\TR1_2_W0001_P0091_T0001_R1_P1_K1_Ch2-Ch1.zen
245660	-2.928894e-04	9.457500e-04	1.456800e-04	20151203_SCC1gfpc_G2G1\MitoSys2\LSM\SCC1gfpc_G1\DE_W0001_P0029\DE_2_W0001_P0029_T0001\TR1_W0001_P0091\TR1_2_W0001_P0091_T0001_R1_P1_K1_Ch2-Ch1.zen
266140	-2.328154e-04	8.844563e-04	1.294000e-04	20151203_SCC1gfpc_G2G1\MitoSys2\LSM\SCC1gfpc_G1\DE_W0001_P0029\DE_2_W0001_P0029_T0001\TR1_W0001_P0091\TR1_2_W0001_P0091_T0001_R1_P1_K1_Ch2-Ch1.zen
286620	-2.536169e-04	8.552697e-04	1.158500e-04	20151203_SCC1gfpc_G2G1\MitoSys2\LSM\SCC1gfpc_G1\DE_W0001_P0029\DE_2_W0001_P0029_T0001\TR1_W0001_P0091\TR1_2_W0001_P0091_T0001_R1_P1_K1_Ch2-Ch1.zen
307100	-1.253840e-04	1.135640e-03	1.044500e-04	20151203_SCC1gfpc_G2G1\MitoSys2\LSM\SCC1gfpc_G1\DE_W0001_P0029\DE_2_W0001_P0029_T0001\TR1_W0001_P0091\TR1_2_W0001_P0091_T0001_R1_P1_K1_Ch2-Ch1.zen
327580	1.376020e-04	1.016566e-03	9.474700e-05	20151203_SCC1gfpc_G2G1\MitoSys2\LSM\SCC1gfpc_G1\DE_W0001_P0029\DE_2_W0001_P0029_T0001\TR1_W0001_P0091\TR1_2_W0001_P0091_T0001_R1_P1_K1_Ch2-Ch1.zen
348060	3.047036e-04	1.102930e-03	8.641600e-05	20151203_SCC1gfpc_G2G1\MitoSys2\LSM\SCC1gfpc_G1\DE_W0001_P0029\DE_2_W0001_P0029_T0001\TR1_W0001_P0091\TR1_2_W0001_P0091_T0001_R1_P1_K1_Ch2-Ch1.zen
368540	1.054236e-04	8.452623e-04	7.920400e-05	20151203_SCC1gfpc_G2G1\MitoSys2\LSM\SCC1gfpc_G1\DE_W0001_P0029\DE_2_W0001_P0029_T0001\TR1_W0001_P0091\TR1_2_W0001_P0091_T0001_R1_P1_K1_Ch2-Ch1.zen
389020	3.114736e-05	1.253355e-03	7.291400e-05	20151203_SCC1gfpc_G2G1\MitoSys2\LSM\SCC1gfpc_G1\DE_W0001_P0029\DE_2_W0001_P0029_T0001\TR1_W0001_P0091\TR1_2_W0001_P0091_T0001_R1_P1_K1_Ch2-Ch1.zen
409500	1.532296e-04	8.887797e-04	6.739200e-05	20151203_SCC1gfpc_G2G1\MitoSys2\LSM\SCC1gfpc_G1\DE_W0001_P0029\DE_2_W0001_P0029_T0001\TR1_W0001_P0091\TR1_2_W0001_P0091_T0001_R1_P1_K1_Ch2-Ch1.zen
450460	-2.334277e-04	1.008959e-03	5.818200e-05	20151203_SCC1gfpc_G2G1\MitoSys2\LSM\SCC1gfpc_G1\DE_W0001_P0029\DE_2_W0001_P0029_T0001\TR1_W0001_P0091\TR1_2_W0001_P0091_T0001_R1_P1_K1_Ch2-Ch1.zen
491420	-3.969946e-04	1.018709e-03	5.084700e-05	20151203_SCC1gfpc_G2G1\MitoSys2\LSM\SCC1gfpc_G1\DE_W0001_P0029\DE_2_W0001_P0029_T0001\TR1_W0001_P0091\TR1_2_W0001_P0091_T0001_R1_P1_K1_Ch2-Ch1.zen
532380	-4.555584e-04	1.228651e-03	4.490000e-05	20151203_SCC1gfpc_G2G1\MitoSys2\LSM\SCC1gfpc_G1\DE_W0001_P0029\DE_2_W0001_P0029_T0001\TR1_W0001_P0091\TR1_2_W0001_P0091_T0001_R1_P1_K1_Ch2-Ch1.zen
573340	-3.277677e-04	1.332801e-03	4.000400e-05	20151203_SCC1gfpc_G2G1\MitoSys2\LSM\SCC1gfpc_G1\DE_W0001_P0029\DE_2_W0001_P0029_T0001\TR1_W0001_P0091\TR1_2_W0001_P0091_T0001_R1_P1_K1_Ch2-Ch1.zen
614300	-2.401268e-04	1.636039e-03	3.592000e-05	20151203_SCC1gfpc_G2G1\MitoSys2\LSM\SCC1gfpc_G1\DE_W0001_P0029\DE_2_W0001_P0029_T0001\TR1_W0001_P0091\TR1_2_W0001_P0091_T0001_R1_P1_K1_Ch2-Ch1.zen
655260	-5.292371e-04	1.202303e-03	3.247300e-05	20151203_SCC1gfpc_G2G1\MitoSys2\LSM\SCC1gfpc_G1\DE_W0001_P0029\DE_2_W0001_P0029_T0001\TR1_W0001_P0091\TR1_2_W0001_P0091_T0001_R1_P1_K1_Ch2-Ch1.zen
696220	-3.405201e-04	1.023136e-03	2.953400e-05	20151203_SCC1gfpc_G2G1\MitoSys2\LSM\SCC1gfpc_G1\DE_W0001_P0029\DE_2_W0001_P0029_T0001\TR1_W0001_P0091\TR1_2_W0001_P0091_T0001_R1_P1_K1_Ch2-Ch1.zen
737180	6.309591e-05	1.097938e-03	2.700600e-05	20151203_SCC1gfpc_G2G1\MitoSys2\LSM\SCC1gfpc_G1\DE_W0001_P0029\DE_2_W0001_P0029_T0001\TR1_W0001_P0091\TR1_2_W0001_P0091_T0001_R1_P1_K1_Ch2-Ch1.zen
778140	2.118844e-04	1.045563e-03	2.481200e-05	20151203_SCC1gfpc_G2G1\MitoSys2\LSM\SCC1gfpc_G1\DE_W0001_P0029\DE_2_W0001_P0029_T0001\TR1_W0001_P0091\TR1_2_W0001_P0091_T0001_R1_P1_K1_Ch2-Ch1.zen
819100	-1.788513e-06	9.914581e-04	2.289600e-05	20151203_SCC1gfpc_G2G1\MitoSys2\LSM\SCC1gfpc_G1\DE_W0001_P0029\DE_2_W0001_P0029_T0001\TR1_W0001_P0091\TR1_2_W0001_P0091_T0001_R1_P1_K1_Ch2-Ch1.zen
901020	2.505465e-05	9.499976e-04	1.972000e-05	20151203_SCC1gfpc_G2G1\MitoSys2\LSM\SCC1gfpc_G1\DE_W0001_P0029\DE_2_W0001_P0029_T0001\TR1_W0001_P0091\TR1_2_W0001_P0091_T0001_R1_P1_K1_Ch2-Ch1.zen
982940	-3.472167e-05	1.157670e-03	1.720700e-05	20151203_SCC1gfpc_G2G1\MitoSys2\LSM\SCC1gfpc_G1\DE_W0001_P0029\DE_2_W0001_P0029_T0001\TR1_W0001_P0091\TR1_2_W0001_P0091_T0001_R1_P1_K1_Ch2-Ch1.zen
1064860	-3.797904e-04	6.237317e-04	1.518100e-05	20151203_SCC1gfpc_G2G1\MitoSys2\LSM\SCC1gfpc_G1\DE_W0001_P0029\DE_2_W0001_P0029_T0001\TR1_W0001_P0091\TR1_2_W0001_P0091_T0001_R1_P1_K1_Ch2-Ch1.zen
1146780	-1.625910e-04	7.999570e-04	1.352000e-05	20151203_SCC1gfpc_G2G1\MitoSys2\LSM\SCC1gfpc_G1\DE_W0001_P0029\DE_2_W0001_P0029_T0001\TR1_W0001_P0091\TR1_2_W0001_P0091_T0001_R1_P1_K1_Ch2-Ch1.zen
1228700	-3.801957e-04	8.698991e-04	1.213800e-05	20151203_SCC1gfpc_G2G1\MitoSys2\LSM\SCC1gfpc_G1\DE_W0001_P0029\DE_2_W0001_P0029_T0001\TR1_W0001_P0091\TR1_2_W0001_P0091_T0001_R1_P1_K1_Ch2-Ch1.zen
1310620	-2.819402e-04	7.258322e-04	1.097500e-05	20151203_SCC1gfpc_G2G1\MitoSys2\LSM\SCC1gfpc_G1\DE_W0001_P0029\DE_2_W0001_P0029_T0001\TR1_W0001_P0091\TR1_2_W0001_P0091_T0001_R1_P1_K1_Ch2-Ch1.zen
1392540	-4.923972e-04	9.589542e-04	9.985800e-06	20151203_SCC1gfpc_G2G1\MitoSys2\LSM\SCC1gfpc_G1\DE_W0001_P0029\DE_2_W0001_P0029_T0001\TR1_W0001_P0091\TR1_2_W0001_P0091_T0001_R1_P1_K1_Ch2-Ch1.zen
1474460	-5.417943e-04	9.877426e-04	9.135700e-06	20151203_SCC1gfpc_G2G1\MitoSys2\LSM\SCC1gfpc_G1\DE_W0001_P0029\DE_2_W0001_P0029_T0001\TR1_W0001_P0091\TR1_2_W0001_P0091_T0001_R1_P1_K1_Ch2-Ch1.zen
1556380	-4.879333e-05	1.290802e-03	8.399200e-06	20151203_SCC1gfpc_G2G1\MitoSys2\LSM\SCC1gfpc_G1\DE_W0001_P0029\DE_2_W0001_P0029_T0001\TR1_W0001_P0091\TR1_2_W0001_P0091_T0001_R1_P1_K1_Ch2-Ch1.zen
10	1.961386e-02	9.145881e-03	1.843000e-02	20151203_SCC1gfpc_G2G1\MitoSys2\LSM\SCC1gfpc_G1\DE_W0001_P0029\DE_2_W0001_P0029_T0001\TR1_W0001_P0091\TR1_2_W0001_P0091_T0001_R1_P2_K1_Ch2-Ch1.zen
20	1.921922e-02	1.060523e-02	1.831300e-02	20151203_SCC1gfpc_G2G1\MitoSys2\LSM\SCC1gfpc_G1\DE_W0001_P0029\DE_2_W0001_P0029_T0001\TR1_W0001_P0091\TR1_2_W0001_P0091_T0001_R1_P2_K1_Ch2-Ch1.zen
30	1.728818e-02	7.651843e-03	1.820300e-02	20151203_SCC1gfpc_G2G1\MitoSys2\LSM\SCC1gfpc_G1\DE_W0001_P0029\DE_2_W0001_P0029_T0001\TR1_W0001_P0091\TR1_2_W0001_P0091_T0001_R1_P2_K1_Ch2-Ch1.zen
40	1.778167e-02	7.678162e-03	1.810100e-02	20151203_SCC1gfpc_G2G1\MitoSys2\LSM\SCC1gfpc_G1\DE_W0001_P0029\DE_2_W0001_P0029_T0001\TR1_W0001_P0091\TR1_2_W0001_P0091_T0001_R1_P2_K1_Ch2-Ch1.zen
50	1.575860e-02	7.878227e-03	1.800400e-02	20151203_SCC1gfpc_G2G1\MitoSys2\LSM\SCC1gfpc_G1\DE_W0001_P0029\DE_2_W0001_P0029_T0001\TR1_W0001_P0091\TR1_2_W0001_P0091_T0001_R1_P2_K1_Ch2-Ch1.zen
60	1.877304e-02	9.494834e-03	1.791300e-02	20151203_SCC1gfpc_G2G1\MitoSys2\LSM\SCC1gfpc_G1\DE_W0001_P0029\DE_2_W0001_P0029_T0001\TR1_W0001_P0091\TR1_2_W0001_P0091_T0001_R1_P2_K1_Ch2-Ch1.zen
70	1.828139e-02	1.051912e-02	1.782600e-02	20151203_SCC1gfpc_G2G1\MitoSys2\LSM\SCC1gfpc_G1\DE_W0001_P0029\DE_2_W0001_P0029_T0001\TR1_W0001_P0091\TR1_2_W0001_P0091_T0001_R1_P2_K1_Ch2-Ch1.zen
80	1.671184e-02	6.826909e-03	1.774400e-02	20151203_SCC1gfpc_G2G1\MitoSys2\LSM\SCC1gfpc_G1\DE_W0001_P0029\DE_2_W0001_P0029_T0001\TR1_W0001_P0091\TR1_2_W0001_P0091_T0001_R1_P2_K1_Ch2-Ch1.zen
90	1.634305e-02	7.503811e-03	1.766600e-02	20151203_SCC1gfpc_G2G1\MitoSys2\LSM\SCC1gfpc_G1\DE_W0001_P0029\DE_2_W0001_P0029_T0001\TR1_W0001_P0091\TR1_2_W0001_P0091_T0001_R1_P2_K1_Ch2-Ch1.zen
100	1.615580e-02	6.916637e-03	1.759200e-02	20151203_SCC1gfpc_G2G1\MitoSys2\LSM\SCC1gfpc_G1\DE_W0001_P0029\DE_2_W0001_P0029_T0001\TR1_W0001_P0091\TR1_2_W0001_P0091_T0001_R1_P2_K1_Ch2-Ch1.zen
120	1.810852e-02	6.705481e-03	1.745300e-02	20151203_SCC1gfpc_G2G1\MitoSys2\LSM\SCC1gfpc_G1\DE_W0001_P0029\DE_2_W0001_P0029_T0001\TR1_W0001_P0091\TR1_2_W0001_P0091_T0001_R1_P2_K1_Ch2-Ch1.zen
140	1.739772e-02	5.952686e-03	1.732500e-02	20151203_SCC1gfpc_G2G1\MitoSys2\LSM\SCC1gfpc_G1\DE_W0001_P0029\DE_2_W0001_P0029_T0001\TR1_W0001_P0091\TR1_2_W0001_P0091_T0001_R1_P2_K1_Ch2-Ch1.zen
160	1.795039e-02	6.686072e-03	1.720600e-02	20151203_SCC1gfpc_G2G1\MitoSys2\LSM\SCC1gfpc_G1\DE_W0001_P0029\DE_2_W0001_P0029_T0001\TR1_W0001_P0091\TR1_2_W0001_P0091_T0001_R1_P2_K1_Ch2-Ch1.zen
180	1.771755e-02	6.748588e-03	1.709500e-02	20151203_SCC1gfpc_G2G1\MitoSys2\LSM\SCC1gfpc_G1\DE_W0001_P0029\DE_2_W0001_P0029_T0001\TR1_W0001_P0091\TR1_2_W0001_P0091_T0001_R1_P2_K1_Ch2-Ch1.zen
200	1.865369e-02	5.965296e-03	1.699000e-02	20151203_SCC1gfpc_G2G1\MitoSys2\LSM\SCC1gfpc_G1\DE_W0001_P0029\DE_2_W0001_P0029_T0001\TR1_W0001_P0091\TR1_2_W0001_P0091_T0001_R1_P2_K1_Ch2-Ch1.zen
220	1.845584e-02	6.977927e-03	1.689100e-02	20151203_SCC1gfpc_G2G1\MitoSys2\LSM\SCC1gfpc_G1\DE_W0001_P0029\DE_2_W0001_P0029_T0001\TR1_W0001_P0091\TR1_2_W0001_P0091_T0001_R1_P2_K1_Ch2-Ch1.zen
240	1.484152e-02	5.913350e-03	1.679600e-02	20151203_SCC1gfpc_G2G1\MitoSys2\LSM\SCC1gfpc_G1\DE_W0001_P0029\DE_2_W0001_P0029_T0001\TR1_W0001_P0091\TR1_2_W0001_P0091_T0001_R1_P2_K1_Ch2-Ch1.zen
260	1.793159e-02	7.540593e-03	1.670500e-02	20151203_SCC1gfpc_G2G1\MitoSys2\LSM\SCC1gfpc_G1\DE_W0001_P0029\DE_2_W0001_P0029_T0001\TR1_W0001_P0091\TR1_2_W0001_P0091_T0001_R1_P2_K1_Ch2-Ch1.zen
280	1.583879e-02	7.137675e-03	1.661700e-02	20151203_SCC1gfpc_G2G1\MitoSys2\LSM\SCC1gfpc_G1\DE_W0001_P0029\DE_2_W0001_P0029_T0001\TR1_W0001_P0091\TR1_2_W0001_P0091_T0001_R1_P2_K1_Ch2-Ch1.zen
300	1.833850e-02	4.828328e-03	1.653200e-02	20151203_SCC1gfpc_G2G1\MitoSys2\LSM\SCC1gfpc_G1\DE_W0001_P0029\DE_2_W0001_P0029_T0001\TR1_W0001_P0091\TR1_2_W0001_P0091_T0001_R1_P2_K1_Ch2-Ch1.zen
340	1.761557e-02	4.593769e-03	1.637000e-02	20151203_SCC1gfpc_G2G1\MitoSys2\LSM\SCC1gfpc_G1\DE_W0001_P0029\DE_2_W0001_P0029_T0001\TR1_W0001_P0091\TR1_2_W0001_P0091_T0001_R1_P2_K1_Ch2-Ch1.zen
380	1.627461e-02	4.460852e-03	1.621600e-02	20151203_SCC1gfpc_G2G1\MitoSys2\LSM\SCC1gfpc_G1\DE_W0001_P0029\DE_2_W0001_P0029_T0001\TR1_W0001_P0091\TR1_2_W0001_P0091_T0001_R1_P2_K1_Ch2-Ch1.zen
420	1.788116e-02	4.924477e-03	1.606800e-02	20151203_SCC1gfpc_G2G1\MitoSys2\LSM\SCC1gfpc_G1\DE_W0001_P0029\DE_2_W0001_P0029_T0001\TR1_W0001_P0091\TR1_2_W0001_P0091_T0001_R1_P2_K1_Ch2-Ch1.zen
460	1.490677e-02	5.001097e-03	1.592600e-02	20151203_SCC1gfpc_G2G1\MitoSys2\LSM\SCC1gfpc_G1\DE_W0001_P0029\DE_2_W0001_P0029_T0001\TR1_W0001_P0091\TR1_2_W0001_P0091_T0001_R1_P2_K1_Ch2-Ch1.zen
500	1.471992e-02	6.373762e-03	1.578800e-02	20151203_SCC1gfpc_G2G1\MitoSys2\LSM\SCC1gfpc_G1\DE_W0001_P0029\DE_2_W0001_P0029_T0001\TR1_W0001_P0091\TR1_2_W0001_P0091_T0001_R1_P2_K1_Ch2-Ch1.zen
540	1.493422e-02	5.645549e-03	1.565400e-02	20151203_SCC1gfpc_G2G1\MitoSys2\LSM\SCC1gfpc_G1\DE_W0001_P0029\DE_2_W0001_P0029_T0001\TR1_W0001_P0091\TR1_2_W0001_P0091_T0001_R1_P2_K1_Ch2-Ch1.zen
580	1.555335e-02	4.808300e-03	1.552300e-02	20151203_SCC1gfpc_G2G1\MitoSys2\LSM\SCC1gfpc_G1\DE_W0001_P0029\DE_2_W0001_P0029_T0001\TR1_W0001_P0091\TR1_2_W0001_P0091_T0001_R1_P2_K1_Ch2-Ch1.zen
620	1.602072e-02	5.770886e-03	1.539600e-02	20151203_SCC1gfpc_G2G1\MitoSys2\LSM\SCC1gfpc_G1\DE_W0001_P0029\DE_2_W0001_P0029_T0001\TR1_W0001_P0091\TR1_2_W0001_P0091_T0001_R1_P2_K1_Ch2-Ch1.zen
660	1.404691e-02	4.274993e-03	1.527200e-02	20151203_SCC1gfpc_G2G1\MitoSys2\LSM\SCC1gfpc_G1\DE_W0001_P0029\DE_2_W0001_P0029_T0001\TR1_W0001_P0091\TR1_2_W0001_P0091_T0001_R1_P2_K1_Ch2-Ch1.zen
700	1.476583e-02	3.416799e-03	1.515100e-02	20151203_SCC1gfpc_G2G1\MitoSys2\LSM\SCC1gfpc_G1\DE_W0001_P0029\DE_2_W0001_P0029_T0001\TR1_W0001_P0091\TR1_2_W0001_P0091_T0001_R1_P2_K1_Ch2-Ch1.zen
780	1.481819e-02	5.237777e-03	1.491800e-02	20151203_SCC1gfpc_G2G1\MitoSys2\LSM\SCC1gfpc_G1\DE_W0001_P0029\DE_2_W0001_P0029_T0001\TR1_W0001_P0091\TR1_2_W0001_P0091_T0001_R1_P2_K1_Ch2-Ch1.zen
860	1.413899e-02	4.157992e-03	1.469400e-02	20151203_SCC1gfpc_G2G1\MitoSys2\LSM\SCC1gfpc_G1\DE_W0001_P0029\DE_2_W0001_P0029_T0001\TR1_W0001_P0091\TR1_2_W0001_P0091_T0001_R1_P2_K1_Ch2-Ch1.zen
940	1.550519e-02	4.055947e-03	1.447900e-02	20151203_SCC1gfpc_G2G1\MitoSys2\LSM\SCC1gfpc_G1\DE_W0001_P0029\DE_2_W0001_P0029_T0001\TR1_W0001_P0091\TR1_2_W0001_P0091_T0001_R1_P2_K1_Ch2-Ch1.zen
1020	1.373862e-02	3.483543e-03	1.427300e-02	20151203_SCC1gfpc_G2G1\MitoSys2\LSM\SCC1gfpc_G1\DE_W0001_P0029\DE_2_W0001_P0029_T0001\TR1_W0001_P0091\TR1_2_W0001_P0091_T0001_R1_P2_K1_Ch2-Ch1.zen
1100	1.319698e-02	4.646554e-03	1.407500e-02	20151203_SCC1gfpc_G2G1\MitoSys2\LSM\SCC1gfpc_G1\DE_W0001_P0029\DE_2_W0001_P0029_T0001\TR1_W0001_P0091\TR1_2_W0001_P0091_T0001_R1_P2_K1_Ch2-Ch1.zen
1180	1.400967e-02	4.611722e-03	1.388500e-02	20151203_SCC1gfpc_G2G1\MitoSys2\LSM\SCC1gfpc_G1\DE_W0001_P0029\DE_2_W0001_P0029_T0001\TR1_W0001_P0091\TR1_2_W0001_P0091_T0001_R1_P2_K1_Ch2-Ch1.zen
1260	1.286362e-02	3.207572e-03	1.370100e-02	20151203_SCC1gfpc_G2G1\MitoSys2\LSM\SCC1gfpc_G1\DE_W0001_P0029\DE_2_W0001_P0029_T0001\TR1_W0001_P0091\TR1_2_W0001_P0091_T0001_R1_P2_K1_Ch2-Ch1.zen
1340	1.343511e-02	4.718424e-03	1.352500e-02	20151203_SCC1gfpc_G2G1\MitoSys2\LSM\SCC1gfpc_G1\DE_W0001_P0029\DE_2_W0001_P0029_T0001\TR1_W0001_P0091\TR1_2_W0001_P0091_T0001_R1_P2_K1_Ch2-Ch1.zen
1420	1.237237e-02	4.337039e-03	1.335400e-02	20151203_SCC1gfpc_G2G1\MitoSys2\LSM\SCC1gfpc_G1\DE_W0001_P0029\DE_2_W0001_P0029_T0001\TR1_W0001_P0091\TR1_2_W0001_P0091_T0001_R1_P2_K1_Ch2-Ch1.zen
1500	1.308357e-02	3.729873e-03	1.319000e-02	20151203_SCC1gfpc_G2G1\MitoSys2\LSM\SCC1gfpc_G1\DE_W0001_P0029\DE_2_W0001_P0029_T0001\TR1_W0001_P0091\TR1_2_W0001_P0091_T0001_R1_P2_K1_Ch2-Ch1.zen
1660	1.276133e-02	3.352214e-03	1.287800e-02	20151203_SCC1gfpc_G2G1\MitoSys2\LSM\SCC1gfpc_G1\DE_W0001_P0029\DE_2_W0001_P0029_T0001\TR1_W0001_P0091\TR1_2_W0001_P0091_T0001_R1_P2_K1_Ch2-Ch1.zen
1820	1.264031e-02	3.410081e-03	1.258600e-02	20151203_SCC1gfpc_G2G1\MitoSys2\LSM\SCC1gfpc_G1\DE_W0001_P0029\DE_2_W0001_P0029_T0001\TR1_W0001_P0091\TR1_2_W0001_P0091_T0001_R1_P2_K1_Ch2-Ch1.zen
1980	1.292973e-02	3.622382e-03	1.231200e-02	20151203_SCC1gfpc_G2G1\MitoSys2\LSM\SCC1gfpc_G1\DE_W0001_P0029\DE_2_W0001_P0029_T0001\TR1_W0001_P0091\TR1_2_W0001_P0091_T0001_R1_P2_K1_Ch2-Ch1.zen
2140	1.221637e-02	2.635165e-03	1.205500e-02	20151203_SCC1gfpc_G2G1\MitoSys2\LSM\SCC1gfpc_G1\DE_W0001_P0029\DE_2_W0001_P0029_T0001\TR1_W0001_P0091\TR1_2_W0001_P0091_T0001_R1_P2_K1_Ch2-Ch1.zen
2300	1.204783e-02	3.091484e-03	1.181200e-02	20151203_SCC1gfpc_G2G1\MitoSys2\LSM\SCC1gfpc_G1\DE_W0001_P0029\DE_2_W0001_P0029_T0001\TR1_W0001_P0091\TR1_2_W0001_P0091_T0001_R1_P2_K1_Ch2-Ch1.zen
2460	1.169503e-02	3.171428e-03	1.158300e-02	20151203_SCC1gfpc_G2G1\MitoSys2\LSM\SCC1gfpc_G1\DE_W0001_P0029\DE_2_W0001_P0029_T0001\TR1_W0001_P0091\TR1_2_W0001_P0091_T0001_R1_P2_K1_Ch2-Ch1.zen
2620	1.108891e-02	3.401316e-03	1.136700e-02	20151203_SCC1gfpc_G2G1\MitoSys2\LSM\SCC1gfpc_G1\DE_W0001_P0029\DE_2_W0001_P0029_T0001\TR1_W0001_P0091\TR1_2_W0001_P0091_T0001_R1_P2_K1_Ch2-Ch1.zen
2780	1.155480e-02	3.764169e-03	1.116200e-02	20151203_SCC1gfpc_G2G1\MitoSys2\LSM\SCC1gfpc_G1\DE_W0001_P0029\DE_2_W0001_P0029_T0001\TR1_W0001_P0091\TR1_2_W0001_P0091_T0001_R1_P2_K1_Ch2-Ch1.zen
2940	1.067510e-02	3.498858e-03	1.096700e-02	20151203_SCC1gfpc_G2G1\MitoSys2\LSM\SCC1gfpc_G1\DE_W0001_P0029\DE_2_W0001_P0029_T0001\TR1_W0001_P0091\TR1_2_W0001_P0091_T0001_R1_P2_K1_Ch2-Ch1.zen
3100	1.083661e-02	2.513119e-03	1.078200e-02	20151203_SCC1gfpc_G2G1\MitoSys2\LSM\SCC1gfpc_G1\DE_W0001_P0029\DE_2_W0001_P0029_T0001\TR1_W0001_P0091\TR1_2_W0001_P0091_T0001_R1_P2_K1_Ch2-Ch1.zen
3420	1.094656e-02	2.594592e-03	1.043800e-02	20151203_SCC1gfpc_G2G1\MitoSys2\LSM\SCC1gfpc_G1\DE_W0001_P0029\DE_2_W0001_P0029_T0001\TR1_W0001_P0091\TR1_2_W0001_P0091_T0001_R1_P2_K1_Ch2-Ch1.zen
3740	1.042038e-02	2.703287e-03	1.012500e-02	20151203_SCC1gfpc_G2G1\MitoSys2\LSM\SCC1gfpc_G1\DE_W0001_P0029\DE_2_W0001_P0029_T0001\TR1_W0001_P0091\TR1_2_W0001_P0091_T0001_R1_P2_K1_Ch2-Ch1.zen
4060	9.750449e-03	3.064256e-03	9.837800e-03	20151203_SCC1gfpc_G2G1\MitoSys2\LSM\SCC1gfpc_G1\DE_W0001_P0029\DE_2_W0001_P0029_T0001\TR1_W0001_P0091\TR1_2_W0001_P0091_T0001_R1_P2_K1_Ch2-Ch1.zen
4380	9.937083e-03	2.839798e-03	9.573800e-03	20151203_SCC1gfpc_G2G1\MitoSys2\LSM\SCC1gfpc_G1\DE_W0001_P0029\DE_2_W0001_P0029_T0001\TR1_W0001_P0091\TR1_2_W0001_P0091_T0001_R1_P2_K1_Ch2-Ch1.zen
4700	9.398487e-03	2.931524e-03	9.329800e-03	20151203_SCC1gfpc_G2G1\MitoSys2\LSM\SCC1gfpc_G1\DE_W0001_P0029\DE_2_W0001_P0029_T0001\TR1_W0001_P0091\TR1_2_W0001_P0091_T0001_R1_P2_K1_Ch2-Ch1.zen
5020	9.172820e-03	2.189246e-03	9.103500e-03	20151203_SCC1gfpc_G2G1\MitoSys2\LSM\SCC1gfpc_G1\DE_W0001_P0029\DE_2_W0001_P0029_T0001\TR1_W0001_P0091\TR1_2_W0001_P0091_T0001_R1_P2_K1_Ch2-Ch1.zen
5340	8.790377e-03	2.757288e-03	8.892800e-03	20151203_SCC1gfpc_G2G1\MitoSys2\LSM\SCC1gfpc_G1\DE_W0001_P0029\DE_2_W0001_P0029_T0001\TR1_W0001_P0091\TR1_2_W0001_P0091_T0001_R1_P2_K1_Ch2-Ch1.zen
5660	9.050879e-03	2.212035e-03	8.696000e-03	20151203_SCC1gfpc_G2G1\MitoSys2\LSM\SCC1gfpc_G1\DE_W0001_P0029\DE_2_W0001_P0029_T0001\TR1_W0001_P0091\TR1_2_W0001_P0091_T0001_R1_P2_K1_Ch2-Ch1.zen
5980	8.884882e-03	2.754414e-03	8.511700e-03	20151203_SCC1gfpc_G2G1\MitoSys2\LSM\SCC1gfpc_G1\DE_W0001_P0029\DE_2_W0001_P0029_T0001\TR1_W0001_P0091\TR1_2_W0001_P0091_T0001_R1_P2_K1_Ch2-Ch1.zen
6300	8.485676e-03	2.461701e-03	8.338600e-03	20151203_SCC1gfpc_G2G1\MitoSys2\LSM\SCC1gfpc_G1\DE_W0001_P0029\DE_2_W0001_P0029_T0001\TR1_W0001_P0091\TR1_2_W0001_P0091_T0001_R1_P2_K1_Ch2-Ch1.zen
6940	8.286242e-03	2.061155e-03	8.021300e-03	20151203_SCC1gfpc_G2G1\MitoSys2\LSM\SCC1gfpc_G1\DE_W0001_P0029\DE_2_W0001_P0029_T0001\TR1_W0001_P0091\TR1_2_W0001_P0091_T0001_R1_P2_K1_Ch2-Ch1.zen
7580	8.116452e-03	2.769808e-03	7.737100e-03	20151203_SCC1gfpc_G2G1\MitoSys2\LSM\SCC1gfpc_G1\DE_W0001_P0029\DE_2_W0001_P0029_T0001\TR1_W0001_P0091\TR1_2_W0001_P0091_T0001_R1_P2_K1_Ch2-Ch1.zen
8220	7.532576e-03	2.545426e-03	7.480200e-03	20151203_SCC1gfpc_G2G1\MitoSys2\LSM\SCC1gfpc_G1\DE_W0001_P0029\DE_2_W0001_P0029_T0001\TR1_W0001_P0091\TR1_2_W0001_P0091_T0001_R1_P2_K1_Ch2-Ch1.zen
8860	7.028166e-03	2.355283e-03	7.246200e-03	20151203_SCC1gfpc_G2G1\MitoSys2\LSM\SCC1gfpc_G1\DE_W0001_P0029\DE_2_W0001_P0029_T0001\TR1_W0001_P0091\TR1_2_W0001_P0091_T0001_R1_P2_K1_Ch2-Ch1.zen
9500	7.175110e-03	2.734655e-03	7.031600e-03	20151203_SCC1gfpc_G2G1\MitoSys2\LSM\SCC1gfpc_G1\DE_W0001_P0029\DE_2_W0001_P0029_T0001\TR1_W0001_P0091\TR1_2_W0001_P0091_T0001_R1_P2_K1_Ch2-Ch1.zen
10140	7.094611e-03	2.817924e-03	6.833600e-03	20151203_SCC1gfpc_G2G1\MitoSys2\LSM\SCC1gfpc_G1\DE_W0001_P0029\DE_2_W0001_P0029_T0001\TR1_W0001_P0091\TR1_2_W0001_P0091_T0001_R1_P2_K1_Ch2-Ch1.zen
10780	6.832127e-03	2.728035e-03	6.650000e-03	20151203_SCC1gfpc_G2G1\MitoSys2\LSM\SCC1gfpc_G1\DE_W0001_P0029\DE_2_W0001_P0029_T0001\TR1_W0001_P0091\TR1_2_W0001_P0091_T0001_R1_P2_K1_Ch2-Ch1.zen
11420	6.549968e-03	2.804577e-03	6.478700e-03	20151203_SCC1gfpc_G2G1\MitoSys2\LSM\SCC1gfpc_G1\DE_W0001_P0029\DE_2_W0001_P0029_T0001\TR1_W0001_P0091\TR1_2_W0001_P0091_T0001_R1_P2_K1_Ch2-Ch1.zen
12060	6.034170e-03	3.037758e-03	6.318300e-03	20151203_SCC1gfpc_G2G1\MitoSys2\LSM\SCC1gfpc_G1\DE_W0001_P0029\DE_2_W0001_P0029_T0001\TR1_W0001_P0091\TR1_2_W0001_P0091_T0001_R1_P2_K1_Ch2-Ch1.zen
12700	5.992724e-03	2.647654e-03	6.167500e-03	20151203_SCC1gfpc_G2G1\MitoSys2\LSM\SCC1gfpc_G1\DE_W0001_P0029\DE_2_W0001_P0029_T0001\TR1_W0001_P0091\TR1_2_W0001_P0091_T0001_R1_P2_K1_Ch2-Ch1.zen
13980	5.785429e-03	2.398604e-03	5.890400e-03	20151203_SCC1gfpc_G2G1\MitoSys2\LSM\SCC1gfpc_G1\DE_W0001_P0029\DE_2_W0001_P0029_T0001\TR1_W0001_P0091\TR1_2_W0001_P0091_T0001_R1_P2_K1_Ch2-Ch1.zen
15260	5.582786e-03	2.178794e-03	5.640400e-03	20151203_SCC1gfpc_G2G1\MitoSys2\LSM\SCC1gfpc_G1\DE_W0001_P0029\DE_2_W0001_P0029_T0001\TR1_W0001_P0091\TR1_2_W0001_P0091_T0001_R1_P2_K1_Ch2-Ch1.zen
16540	5.685526e-03	2.255234e-03	5.412700e-03	20151203_SCC1gfpc_G2G1\MitoSys2\LSM\SCC1gfpc_G1\DE_W0001_P0029\DE_2_W0001_P0029_T0001\TR1_W0001_P0091\TR1_2_W0001_P0091_T0001_R1_P2_K1_Ch2-Ch1.zen
17820	5.292133e-03	2.490210e-03	5.203300e-03	20151203_SCC1gfpc_G2G1\MitoSys2\LSM\SCC1gfpc_G1\DE_W0001_P0029\DE_2_W0001_P0029_T0001\TR1_W0001_P0091\TR1_2_W0001_P0091_T0001_R1_P2_K1_Ch2-Ch1.zen
19100	4.917369e-03	2.487049e-03	5.009400e-03	20151203_SCC1gfpc_G2G1\MitoSys2\LSM\SCC1gfpc_G1\DE_W0001_P0029\DE_2_W0001_P0029_T0001\TR1_W0001_P0091\TR1_2_W0001_P0091_T0001_R1_P2_K1_Ch2-Ch1.zen
20380	4.877614e-03	2.868282e-03	4.828900e-03	20151203_SCC1gfpc_G2G1\MitoSys2\LSM\SCC1gfpc_G1\DE_W0001_P0029\DE_2_W0001_P0029_T0001\TR1_W0001_P0091\TR1_2_W0001_P0091_T0001_R1_P2_K1_Ch2-Ch1.zen
21660	4.504967e-03	2.425277e-03	4.659900e-03	20151203_SCC1gfpc_G2G1\MitoSys2\LSM\SCC1gfpc_G1\DE_W0001_P0029\DE_2_W0001_P0029_T0001\TR1_W0001_P0091\TR1_2_W0001_P0091_T0001_R1_P2_K1_Ch2-Ch1.zen
22940	4.207717e-03	2.746600e-03	4.501100e-03	20151203_SCC1gfpc_G2G1\MitoSys2\LSM\SCC1gfpc_G1\DE_W0001_P0029\DE_2_W0001_P0029_T0001\TR1_W0001_P0091\TR1_2_W0001_P0091_T0001_R1_P2_K1_Ch2-Ch1.zen
24220	4.068367e-03	2.669308e-03	4.351400e-03	20151203_SCC1gfpc_G2G1\MitoSys2\LSM\SCC1gfpc_G1\DE_W0001_P0029\DE_2_W0001_P0029_T0001\TR1_W0001_P0091\TR1_2_W0001_P0091_T0001_R1_P2_K1_Ch2-Ch1.zen
25500	3.707266e-03	2.469200e-03	4.209800e-03	20151203_SCC1gfpc_G2G1\MitoSys2\LSM\SCC1gfpc_G1\DE_W0001_P0029\DE_2_W0001_P0029_T0001\TR1_W0001_P0091\TR1_2_W0001_P0091_T0001_R1_P2_K1_Ch2-Ch1.zen
28060	3.531904e-03	2.525629e-03	3.948000e-03	20151203_SCC1gfpc_G2G1\MitoSys2\LSM\SCC1gfpc_G1\DE_W0001_P0029\DE_2_W0001_P0029_T0001\TR1_W0001_P0091\TR1_2_W0001_P0091_T0001_R1_P2_K1_Ch2-Ch1.zen
30620	3.512983e-03	2.424800e-03	3.710900e-03	20151203_SCC1gfpc_G2G1\MitoSys2\LSM\SCC1gfpc_G1\DE_W0001_P0029\DE_2_W0001_P0029_T0001\TR1_W0001_P0091\TR1_2_W0001_P0091_T0001_R1_P2_K1_Ch2-Ch1.zen
33180	3.017463e-03	2.207549e-03	3.494900e-03	20151203_SCC1gfpc_G2G1\MitoSys2\LSM\SCC1gfpc_G1\DE_W0001_P0029\DE_2_W0001_P0029_T0001\TR1_W0001_P0091\TR1_2_W0001_P0091_T0001_R1_P2_K1_Ch2-Ch1.zen
35740	2.873873e-03	2.215240e-03	3.297200e-03	20151203_SCC1gfpc_G2G1\MitoSys2\LSM\SCC1gfpc_G1\DE_W0001_P0029\DE_2_W0001_P0029_T0001\TR1_W0001_P0091\TR1_2_W0001_P0091_T0001_R1_P2_K1_Ch2-Ch1.zen
38300	2.899588e-03	2.313606e-03	3.115800e-03	20151203_SCC1gfpc_G2G1\MitoSys2\LSM\SCC1gfpc_G1\DE_W0001_P0029\DE_2_W0001_P0029_T0001\TR1_W0001_P0091\TR1_2_W0001_P0091_T0001_R1_P2_K1_Ch2-Ch1.zen
40860	3.000964e-03	2.079921e-03	2.948600e-03	20151203_SCC1gfpc_G2G1\MitoSys2\LSM\SCC1gfpc_G1\DE_W0001_P0029\DE_2_W0001_P0029_T0001\TR1_W0001_P0091\TR1_2_W0001_P0091_T0001_R1_P2_K1_Ch2-Ch1.zen
43420	2.720207e-03	2.323807e-03	2.794400e-03	20151203_SCC1gfpc_G2G1\MitoSys2\LSM\SCC1gfpc_G1\DE_W0001_P0029\DE_2_W0001_P0029_T0001\TR1_W0001_P0091\TR1_2_W0001_P0091_T0001_R1_P2_K1_Ch2-Ch1.zen
45980	2.800013e-03	2.472068e-03	2.651700e-03	20151203_SCC1gfpc_G2G1\MitoSys2\LSM\SCC1gfpc_G1\DE_W0001_P0029\DE_2_W0001_P0029_T0001\TR1_W0001_P0091\TR1_2_W0001_P0091_T0001_R1_P2_K1_Ch2-Ch1.zen
48540	2.571318e-03	2.382105e-03	2.519400e-03	20151203_SCC1gfpc_G2G1\MitoSys2\LSM\SCC1gfpc_G1\DE_W0001_P0029\DE_2_W0001_P0029_T0001\TR1_W0001_P0091\TR1_2_W0001_P0091_T0001_R1_P2_K1_Ch2-Ch1.zen
51100	2.604903e-03	2.465138e-03	2.396700e-03	20151203_SCC1gfpc_G2G1\MitoSys2\LSM\SCC1gfpc_G1\DE_W0001_P0029\DE_2_W0001_P0029_T0001\TR1_W0001_P0091\TR1_2_W0001_P0091_T0001_R1_P2_K1_Ch2-Ch1.zen
56220	2.369999e-03	2.525379e-03	2.176200e-03	20151203_SCC1gfpc_G2G1\MitoSys2\LSM\SCC1gfpc_G1\DE_W0001_P0029\DE_2_W0001_P0029_T0001\TR1_W0001_P0091\TR1_2_W0001_P0091_T0001_R1_P2_K1_Ch2-Ch1.zen
61340	2.259659e-03	2.428054e-03	1.984500e-03	20151203_SCC1gfpc_G2G1\MitoSys2\LSM\SCC1gfpc_G1\DE_W0001_P0029\DE_2_W0001_P0029_T0001\TR1_W0001_P0091\TR1_2_W0001_P0091_T0001_R1_P2_K1_Ch2-Ch1.zen
66460	2.466008e-03	2.266875e-03	1.816900e-03	20151203_SCC1gfpc_G2G1\MitoSys2\LSM\SCC1gfpc_G1\DE_W0001_P0029\DE_2_W0001_P0029_T0001\TR1_W0001_P0091\TR1_2_W0001_P0091_T0001_R1_P2_K1_Ch2-Ch1.zen
71580	2.121639e-03	2.273587e-03	1.669600e-03	20151203_SCC1gfpc_G2G1\MitoSys2\LSM\SCC1gfpc_G1\DE_W0001_P0029\DE_2_W0001_P0029_T0001\TR1_W0001_P0091\TR1_2_W0001_P0091_T0001_R1_P2_K1_Ch2-Ch1.zen
76700	1.869024e-03	1.765339e-03	1.539600e-03	20151203_SCC1gfpc_G2G1\MitoSys2\LSM\SCC1gfpc_G1\DE_W0001_P0029\DE_2_W0001_P0029_T0001\TR1_W0001_P0091\TR1_2_W0001_P0091_T0001_R1_P2_K1_Ch2-Ch1.zen
81820	1.980725e-03	1.731401e-03	1.424200e-03	20151203_SCC1gfpc_G2G1\MitoSys2\LSM\SCC1gfpc_G1\DE_W0001_P0029\DE_2_W0001_P0029_T0001\TR1_W0001_P0091\TR1_2_W0001_P0091_T0001_R1_P2_K1_Ch2-Ch1.zen
86940	1.721611e-03	1.720577e-03	1.321500e-03	20151203_SCC1gfpc_G2G1\MitoSys2\LSM\SCC1gfpc_G1\DE_W0001_P0029\DE_2_W0001_P0029_T0001\TR1_W0001_P0091\TR1_2_W0001_P0091_T0001_R1_P2_K1_Ch2-Ch1.zen
92060	1.329920e-03	1.915838e-03	1.229600e-03	20151203_SCC1gfpc_G2G1\MitoSys2\LSM\SCC1gfpc_G1\DE_W0001_P0029\DE_2_W0001_P0029_T0001\TR1_W0001_P0091\TR1_2_W0001_P0091_T0001_R1_P2_K1_Ch2-Ch1.zen
97180	1.330523e-03	1.740482e-03	1.147100e-03	20151203_SCC1gfpc_G2G1\MitoSys2\LSM\SCC1gfpc_G1\DE_W0001_P0029\DE_2_W0001_P0029_T0001\TR1_W0001_P0091\TR1_2_W0001_P0091_T0001_R1_P2_K1_Ch2-Ch1.zen
102300	1.123407e-03	1.749850e-03	1.072700e-03	20151203_SCC1gfpc_G2G1\MitoSys2\LSM\SCC1gfpc_G1\DE_W0001_P0029\DE_2_W0001_P0029_T0001\TR1_W0001_P0091\TR1_2_W0001_P0091_T0001_R1_P2_K1_Ch2-Ch1.zen
112540	1.403785e-03	1.562667e-03	9.445000e-04	20151203_SCC1gfpc_G2G1\MitoSys2\LSM\SCC1gfpc_G1\DE_W0001_P0029\DE_2_W0001_P0029_T0001\TR1_W0001_P0091\TR1_2_W0001_P0091_T0001_R1_P2_K1_Ch2-Ch1.zen
122780	1.064325e-03	1.853971e-03	8.383600e-04	20151203_SCC1gfpc_G2G1\MitoSys2\LSM\SCC1gfpc_G1\DE_W0001_P0029\DE_2_W0001_P0029_T0001\TR1_W0001_P0091\TR1_2_W0001_P0091_T0001_R1_P2_K1_Ch2-Ch1.zen
133020	6.882062e-04	2.025648e-03	7.494700e-04	20151203_SCC1gfpc_G2G1\MitoSys2\LSM\SCC1gfpc_G1\DE_W0001_P0029\DE_2_W0001_P0029_T0001\TR1_W0001_P0091\TR1_2_W0001_P0091_T0001_R1_P2_K1_Ch2-Ch1.zen
143260	7.557918e-04	1.963893e-03	6.742800e-04	20151203_SCC1gfpc_G2G1\MitoSys2\LSM\SCC1gfpc_G1\DE_W0001_P0029\DE_2_W0001_P0029_T0001\TR1_W0001_P0091\TR1_2_W0001_P0091_T0001_R1_P2_K1_Ch2-Ch1.zen
153500	7.641426e-04	2.090474e-03	6.100900e-04	20151203_SCC1gfpc_G2G1\MitoSys2\LSM\SCC1gfpc_G1\DE_W0001_P0029\DE_2_W0001_P0029_T0001\TR1_W0001_P0091\TR1_2_W0001_P0091_T0001_R1_P2_K1_Ch2-Ch1.zen
163740	5.525706e-04	2.089240e-03	5.548300e-04	20151203_SCC1gfpc_G2G1\MitoSys2\LSM\SCC1gfpc_G1\DE_W0001_P0029\DE_2_W0001_P0029_T0001\TR1_W0001_P0091\TR1_2_W0001_P0091_T0001_R1_P2_K1_Ch2-Ch1.zen
173980	5.862669e-04	1.967353e-03	5.069100e-04	20151203_SCC1gfpc_G2G1\MitoSys2\LSM\SCC1gfpc_G1\DE_W0001_P0029\DE_2_W0001_P0029_T0001\TR1_W0001_P0091\TR1_2_W0001_P0091_T0001_R1_P2_K1_Ch2-Ch1.zen
184220	6.250043e-04	1.890459e-03	4.650600e-04	20151203_SCC1gfpc_G2G1\MitoSys2\LSM\SCC1gfpc_G1\DE_W0001_P0029\DE_2_W0001_P0029_T0001\TR1_W0001_P0091\TR1_2_W0001_P0091_T0001_R1_P2_K1_Ch2-Ch1.zen
194460	6.707774e-04	1.789511e-03	4.282900e-04	20151203_SCC1gfpc_G2G1\MitoSys2\LSM\SCC1gfpc_G1\DE_W0001_P0029\DE_2_W0001_P0029_T0001\TR1_W0001_P0091\TR1_2_W0001_P0091_T0001_R1_P2_K1_Ch2-Ch1.zen
204700	6.056655e-04	1.982142e-03	3.958000e-04	20151203_SCC1gfpc_G2G1\MitoSys2\LSM\SCC1gfpc_G1\DE_W0001_P0029\DE_2_W0001_P0029_T0001\TR1_W0001_P0091\TR1_2_W0001_P0091_T0001_R1_P2_K1_Ch2-Ch1.zen
225180	2.857850e-04	1.837941e-03	3.412000e-04	20151203_SCC1gfpc_G2G1\MitoSys2\LSM\SCC1gfpc_G1\DE_W0001_P0029\DE_2_W0001_P0029_T0001\TR1_W0001_P0091\TR1_2_W0001_P0091_T0001_R1_P2_K1_Ch2-Ch1.zen
245660	-2.792906e-04	1.921254e-03	2.973500e-04	20151203_SCC1gfpc_G2G1\MitoSys2\LSM\SCC1gfpc_G1\DE_W0001_P0029\DE_2_W0001_P0029_T0001\TR1_W0001_P0091\TR1_2_W0001_P0091_T0001_R1_P2_K1_Ch2-Ch1.zen
266140	-3.553666e-04	1.908126e-03	2.615800e-04	20151203_SCC1gfpc_G2G1\MitoSys2\LSM\SCC1gfpc_G1\DE_W0001_P0029\DE_2_W0001_P0029_T0001\TR1_W0001_P0091\TR1_2_W0001_P0091_T0001_R1_P2_K1_Ch2-Ch1.zen
286620	-2.890837e-04	1.888011e-03	2.320100e-04	20151203_SCC1gfpc_G2G1\MitoSys2\LSM\SCC1gfpc_G1\DE_W0001_P0029\DE_2_W0001_P0029_T0001\TR1_W0001_P0091\TR1_2_W0001_P0091_T0001_R1_P2_K1_Ch2-Ch1.zen
307100	-1.165769e-04	1.402799e-03	2.072600e-04	20151203_SCC1gfpc_G2G1\MitoSys2\LSM\SCC1gfpc_G1\DE_W0001_P0029\DE_2_W0001_P0029_T0001\TR1_W0001_P0091\TR1_2_W0001_P0091_T0001_R1_P2_K1_Ch2-Ch1.zen
327580	-2.438947e-04	1.756310e-03	1.863500e-04	20151203_SCC1gfpc_G2G1\MitoSys2\LSM\SCC1gfpc_G1\DE_W0001_P0029\DE_2_W0001_P0029_T0001\TR1_W0001_P0091\TR1_2_W0001_P0091_T0001_R1_P2_K1_Ch2-Ch1.zen
348060	-5.046897e-04	1.708061e-03	1.685000e-04	20151203_SCC1gfpc_G2G1\MitoSys2\LSM\SCC1gfpc_G1\DE_W0001_P0029\DE_2_W0001_P0029_T0001\TR1_W0001_P0091\TR1_2_W0001_P0091_T0001_R1_P2_K1_Ch2-Ch1.zen
368540	-3.815104e-04	1.514015e-03	1.531500e-04	20151203_SCC1gfpc_G2G1\MitoSys2\LSM\SCC1gfpc_G1\DE_W0001_P0029\DE_2_W0001_P0029_T0001\TR1_W0001_P0091\TR1_2_W0001_P0091_T0001_R1_P2_K1_Ch2-Ch1.zen
389020	-9.847965e-04	1.628870e-03	1.398500e-04	20151203_SCC1gfpc_G2G1\MitoSys2\LSM\SCC1gfpc_G1\DE_W0001_P0029\DE_2_W0001_P0029_T0001\TR1_W0001_P0091\TR1_2_W0001_P0091_T0001_R1_P2_K1_Ch2-Ch1.zen
409500	-9.969727e-04	1.569730e-03	1.282400e-04	20151203_SCC1gfpc_G2G1\MitoSys2\LSM\SCC1gfpc_G1\DE_W0001_P0029\DE_2_W0001_P0029_T0001\TR1_W0001_P0091\TR1_2_W0001_P0091_T0001_R1_P2_K1_Ch2-Ch1.zen
450460	-6.747111e-04	1.723006e-03	1.090600e-04	20151203_SCC1gfpc_G2G1\MitoSys2\LSM\SCC1gfpc_G1\DE_W0001_P0029\DE_2_W0001_P0029_T0001\TR1_W0001_P0091\TR1_2_W0001_P0091_T0001_R1_P2_K1_Ch2-Ch1.zen
491420	-4.140294e-04	1.654312e-03	9.398000e-05	20151203_SCC1gfpc_G2G1\MitoSys2\LSM\SCC1gfpc_G1\DE_W0001_P0029\DE_2_W0001_P0029_T0001\TR1_W0001_P0091\TR1_2_W0001_P0091_T0001_R1_P2_K1_Ch2-Ch1.zen
532380	-4.914141e-04	1.953176e-03	8.189900e-05	20151203_SCC1gfpc_G2G1\MitoSys2\LSM\SCC1gfpc_G1\DE_W0001_P0029\DE_2_W0001_P0029_T0001\TR1_W0001_P0091\TR1_2_W0001_P0091_T0001_R1_P2_K1_Ch2-Ch1.zen
573340	-8.279787e-04	2.041074e-03	7.207000e-05	20151203_SCC1gfpc_G2G1\MitoSys2\LSM\SCC1gfpc_G1\DE_W0001_P0029\DE_2_W0001_P0029_T0001\TR1_W0001_P0091\TR1_2_W0001_P0091_T0001_R1_P2_K1_Ch2-Ch1.zen
614300	-9.854409e-04	2.073062e-03	6.396400e-05	20151203_SCC1gfpc_G2G1\MitoSys2\LSM\SCC1gfpc_G1\DE_W0001_P0029\DE_2_W0001_P0029_T0001\TR1_W0001_P0091\TR1_2_W0001_P0091_T0001_R1_P2_K1_Ch2-Ch1.zen
655260	-9.709092e-04	2.242742e-03	5.719800e-05	20151203_SCC1gfpc_G2G1\MitoSys2\LSM\SCC1gfpc_G1\DE_W0001_P0029\DE_2_W0001_P0029_T0001\TR1_W0001_P0091\TR1_2_W0001_P0091_T0001_R1_P2_K1_Ch2-Ch1.zen
696220	-1.180507e-03	2.108621e-03	5.149200e-05	20151203_SCC1gfpc_G2G1\MitoSys2\LSM\SCC1gfpc_G1\DE_W0001_P0029\DE_2_W0001_P0029_T0001\TR1_W0001_P0091\TR1_2_W0001_P0091_T0001_R1_P2_K1_Ch2-Ch1.zen
737180	-1.152364e-03	1.942382e-03	4.663200e-05	20151203_SCC1gfpc_G2G1\MitoSys2\LSM\SCC1gfpc_G1\DE_W0001_P0029\DE_2_W0001_P0029_T0001\TR1_W0001_P0091\TR1_2_W0001_P0091_T0001_R1_P2_K1_Ch2-Ch1.zen
778140	-1.080937e-03	1.972301e-03	4.245900e-05	20151203_SCC1gfpc_G2G1\MitoSys2\LSM\SCC1gfpc_G1\DE_W0001_P0029\DE_2_W0001_P0029_T0001\TR1_W0001_P0091\TR1_2_W0001_P0091_T0001_R1_P2_K1_Ch2-Ch1.zen
819100	-9.296068e-04	1.689489e-03	3.884800e-05	20151203_SCC1gfpc_G2G1\MitoSys2\LSM\SCC1gfpc_G1\DE_W0001_P0029\DE_2_W0001_P0029_T0001\TR1_W0001_P0091\TR1_2_W0001_P0091_T0001_R1_P2_K1_Ch2-Ch1.zen
901020	-2.678957e-04	1.934185e-03	3.294100e-05	20151203_SCC1gfpc_G2G1\MitoSys2\LSM\SCC1gfpc_G1\DE_W0001_P0029\DE_2_W0001_P0029_T0001\TR1_W0001_P0091\TR1_2_W0001_P0091_T0001_R1_P2_K1_Ch2-Ch1.zen
982940	-1.276024e-04	1.782786e-03	2.834700e-05	20151203_SCC1gfpc_G2G1\MitoSys2\LSM\SCC1gfpc_G1\DE_W0001_P0029\DE_2_W0001_P0029_T0001\TR1_W0001_P0091\TR1_2_W0001_P0091_T0001_R1_P2_K1_Ch2-Ch1.zen
1064860	1.991250e-04	2.042341e-03	2.469900e-05	20151203_SCC1gfpc_G2G1\MitoSys2\LSM\SCC1gfpc_G1\DE_W0001_P0029\DE_2_W0001_P0029_T0001\TR1_W0001_P0091\TR1_2_W0001_P0091_T0001_R1_P2_K1_Ch2-Ch1.zen
1146780	1.120631e-05	1.727602e-03	2.175200e-05	20151203_SCC1gfpc_G2G1\MitoSys2\LSM\SCC1gfpc_G1\DE_W0001_P0029\DE_2_W0001_P0029_T0001\TR1_W0001_P0091\TR1_2_W0001_P0091_T0001_R1_P2_K1_Ch2-Ch1.zen
1228700	-1.314787e-04	1.636675e-03	1.933300e-05	20151203_SCC1gfpc_G2G1\MitoSys2\LSM\SCC1gfpc_G1\DE_W0001_P0029\DE_2_W0001_P0029_T0001\TR1_W0001_P0091\TR1_2_W0001_P0091_T0001_R1_P2_K1_Ch2-Ch1.zen
1310620	-5.072639e-04	1.503439e-03	1.732100e-05	20151203_SCC1gfpc_G2G1\MitoSys2\LSM\SCC1gfpc_G1\DE_W0001_P0029\DE_2_W0001_P0029_T0001\TR1_W0001_P0091\TR1_2_W0001_P0091_T0001_R1_P2_K1_Ch2-Ch1.zen
1392540	-4.701152e-04	1.985284e-03	1.562900e-05	20151203_SCC1gfpc_G2G1\MitoSys2\LSM\SCC1gfpc_G1\DE_W0001_P0029\DE_2_W0001_P0029_T0001\TR1_W0001_P0091\TR1_2_W0001_P0091_T0001_R1_P2_K1_Ch2-Ch1.zen
1474460	-4.094110e-04	1.654072e-03	1.419000e-05	20151203_SCC1gfpc_G2G1\MitoSys2\LSM\SCC1gfpc_G1\DE_W0001_P0029\DE_2_W0001_P0029_T0001\TR1_W0001_P0091\TR1_2_W0001_P0091_T0001_R1_P2_K1_Ch2-Ch1.zen
1556380	-5.637558e-04	2.236395e-03	1.295600e-05	20151203_SCC1gfpc_G2G1\MitoSys2\LSM\SCC1gfpc_G1\DE_W0001_P0029\DE_2_W0001_P0029_T0001\TR1_W0001_P0091\TR1_2_W0001_P0091_T0001_R1_P2_K1_Ch2-Ch1.zen
10	2.195389e-02	9.198391e-03	2.078500e-02	20151203_SCC1gfpc_G2G1\MitoSys2\LSM\SCC1gfpc_G1\DE_W0001_P0029\DE_2_W0001_P0029_T0001\TR1_W0001_P0091\TR1_2_W0001_P0091_T0001_R1_P3_K1_Ch2-Ch1.zen
20	1.990842e-02	6.990185e-03	2.070100e-02	20151203_SCC1gfpc_G2G1\MitoSys2\LSM\SCC1gfpc_G1\DE_W0001_P0029\DE_2_W0001_P0029_T0001\TR1_W0001_P0091\TR1_2_W0001_P0091_T0001_R1_P3_K1_Ch2-Ch1.zen
30	2.182606e-02	1.038205e-02	2.061600e-02	20151203_SCC1gfpc_G2G1\MitoSys2\LSM\SCC1gfpc_G1\DE_W0001_P0029\DE_2_W0001_P0029_T0001\TR1_W0001_P0091\TR1_2_W0001_P0091_T0001_R1_P3_K1_Ch2-Ch1.zen
40	2.133640e-02	1.039093e-02	2.053300e-02	20151203_SCC1gfpc_G2G1\MitoSys2\LSM\SCC1gfpc_G1\DE_W0001_P0029\DE_2_W0001_P0029_T0001\TR1_W0001_P0091\TR1_2_W0001_P0091_T0001_R1_P3_K1_Ch2-Ch1.zen
50	1.877615e-02	9.357985e-03	2.045100e-02	20151203_SCC1gfpc_G2G1\MitoSys2\LSM\SCC1gfpc_G1\DE_W0001_P0029\DE_2_W0001_P0029_T0001\TR1_W0001_P0091\TR1_2_W0001_P0091_T0001_R1_P3_K1_Ch2-Ch1.zen
60	1.715949e-02	7.859563e-03	2.037000e-02	20151203_SCC1gfpc_G2G1\MitoSys2\LSM\SCC1gfpc_G1\DE_W0001_P0029\DE_2_W0001_P0029_T0001\TR1_W0001_P0091\TR1_2_W0001_P0091_T0001_R1_P3_K1_Ch2-Ch1.zen
70	2.168456e-02	9.911191e-03	2.029100e-02	20151203_SCC1gfpc_G2G1\MitoSys2\LSM\SCC1gfpc_G1\DE_W0001_P0029\DE_2_W0001_P0029_T0001\TR1_W0001_P0091\TR1_2_W0001_P0091_T0001_R1_P3_K1_Ch2-Ch1.zen
80	1.801204e-02	1.046586e-02	2.021300e-02	20151203_SCC1gfpc_G2G1\MitoSys2\LSM\SCC1gfpc_G1\DE_W0001_P0029\DE_2_W0001_P0029_T0001\TR1_W0001_P0091\TR1_2_W0001_P0091_T0001_R1_P3_K1_Ch2-Ch1.zen
90	2.181332e-02	6.754767e-03	2.013700e-02	20151203_SCC1gfpc_G2G1\MitoSys2\LSM\SCC1gfpc_G1\DE_W0001_P0029\DE_2_W0001_P0029_T0001\TR1_W0001_P0091\TR1_2_W0001_P0091_T0001_R1_P3_K1_Ch2-Ch1.zen
100	1.910926e-02	5.898972e-03	2.006200e-02	20151203_SCC1gfpc_G2G1\MitoSys2\LSM\SCC1gfpc_G1\DE_W0001_P0029\DE_2_W0001_P0029_T0001\TR1_W0001_P0091\TR1_2_W0001_P0091_T0001_R1_P3_K1_Ch2-Ch1.zen
120	1.992530e-02	7.414115e-03	1.991600e-02	20151203_SCC1gfpc_G2G1\MitoSys2\LSM\SCC1gfpc_G1\DE_W0001_P0029\DE_2_W0001_P0029_T0001\TR1_W0001_P0091\TR1_2_W0001_P0091_T0001_R1_P3_K1_Ch2-Ch1.zen
140	1.814914e-02	6.051293e-03	1.977400e-02	20151203_SCC1gfpc_G2G1\MitoSys2\LSM\SCC1gfpc_G1\DE_W0001_P0029\DE_2_W0001_P0029_T0001\TR1_W0001_P0091\TR1_2_W0001_P0091_T0001_R1_P3_K1_Ch2-Ch1.zen
160	1.940875e-02	8.294947e-03	1.963600e-02	20151203_SCC1gfpc_G2G1\MitoSys2\LSM\SCC1gfpc_G1\DE_W0001_P0029\DE_2_W0001_P0029_T0001\TR1_W0001_P0091\TR1_2_W0001_P0091_T0001_R1_P3_K1_Ch2-Ch1.zen
180	2.018130e-02	7.304828e-03	1.950100e-02	20151203_SCC1gfpc_G2G1\MitoSys2\LSM\SCC1gfpc_G1\DE_W0001_P0029\DE_2_W0001_P0029_T0001\TR1_W0001_P0091\TR1_2_W0001_P0091_T0001_R1_P3_K1_Ch2-Ch1.zen
200	2.058427e-02	7.619620e-03	1.936900e-02	20151203_SCC1gfpc_G2G1\MitoSys2\LSM\SCC1gfpc_G1\DE_W0001_P0029\DE_2_W0001_P0029_T0001\TR1_W0001_P0091\TR1_2_W0001_P0091_T0001_R1_P3_K1_Ch2-Ch1.zen
220	2.035689e-02	6.269354e-03	1.923900e-02	20151203_SCC1gfpc_G2G1\MitoSys2\LSM\SCC1gfpc_G1\DE_W0001_P0029\DE_2_W0001_P0029_T0001\TR1_W0001_P0091\TR1_2_W0001_P0091_T0001_R1_P3_K1_Ch2-Ch1.zen
240	2.074380e-02	6.330616e-03	1.911200e-02	20151203_SCC1gfpc_G2G1\MitoSys2\LSM\SCC1gfpc_G1\DE_W0001_P0029\DE_2_W0001_P0029_T0001\TR1_W0001_P0091\TR1_2_W0001_P0091_T0001_R1_P3_K1_Ch2-Ch1.zen
260	2.157420e-02	6.008923e-03	1.898600e-02	20151203_SCC1gfpc_G2G1\MitoSys2\LSM\SCC1gfpc_G1\DE_W0001_P0029\DE_2_W0001_P0029_T0001\TR1_W0001_P0091\TR1_2_W0001_P0091_T0001_R1_P3_K1_Ch2-Ch1.zen
280	1.795177e-02	5.760153e-03	1.886200e-02	20151203_SCC1gfpc_G2G1\MitoSys2\LSM\SCC1gfpc_G1\DE_W0001_P0029\DE_2_W0001_P0029_T0001\TR1_W0001_P0091\TR1_2_W0001_P0091_T0001_R1_P3_K1_Ch2-Ch1.zen
300	1.911179e-02	4.879726e-03	1.874000e-02	20151203_SCC1gfpc_G2G1\MitoSys2\LSM\SCC1gfpc_G1\DE_W0001_P0029\DE_2_W0001_P0029_T0001\TR1_W0001_P0091\TR1_2_W0001_P0091_T0001_R1_P3_K1_Ch2-Ch1.zen
340	1.810966e-02	6.234350e-03	1.850100e-02	20151203_SCC1gfpc_G2G1\MitoSys2\LSM\SCC1gfpc_G1\DE_W0001_P0029\DE_2_W0001_P0029_T0001\TR1_W0001_P0091\TR1_2_W0001_P0091_T0001_R1_P3_K1_Ch2-Ch1.zen
380	1.882380e-02	4.918447e-03	1.826700e-02	20151203_SCC1gfpc_G2G1\MitoSys2\LSM\SCC1gfpc_G1\DE_W0001_P0029\DE_2_W0001_P0029_T0001\TR1_W0001_P0091\TR1_2_W0001_P0091_T0001_R1_P3_K1_Ch2-Ch1.zen
420	1.734112e-02	5.878849e-03	1.803900e-02	20151203_SCC1gfpc_G2G1\MitoSys2\LSM\SCC1gfpc_G1\DE_W0001_P0029\DE_2_W0001_P0029_T0001\TR1_W0001_P0091\TR1_2_W0001_P0091_T0001_R1_P3_K1_Ch2-Ch1.zen
460	1.777593e-02	6.090657e-03	1.781600e-02	20151203_SCC1gfpc_G2G1\MitoSys2\LSM\SCC1gfpc_G1\DE_W0001_P0029\DE_2_W0001_P0029_T0001\TR1_W0001_P0091\TR1_2_W0001_P0091_T0001_R1_P3_K1_Ch2-Ch1.zen
500	1.610828e-02	6.959071e-03	1.759800e-02	20151203_SCC1gfpc_G2G1\MitoSys2\LSM\SCC1gfpc_G1\DE_W0001_P0029\DE_2_W0001_P0029_T0001\TR1_W0001_P0091\TR1_2_W0001_P0091_T0001_R1_P3_K1_Ch2-Ch1.zen
540	1.685158e-02	5.968169e-03	1.738500e-02	20151203_SCC1gfpc_G2G1\MitoSys2\LSM\SCC1gfpc_G1\DE_W0001_P0029\DE_2_W0001_P0029_T0001\TR1_W0001_P0091\TR1_2_W0001_P0091_T0001_R1_P3_K1_Ch2-Ch1.zen
580	1.825397e-02	4.689635e-03	1.717700e-02	20151203_SCC1gfpc_G2G1\MitoSys2\LSM\SCC1gfpc_G1\DE_W0001_P0029\DE_2_W0001_P0029_T0001\TR1_W0001_P0091\TR1_2_W0001_P0091_T0001_R1_P3_K1_Ch2-Ch1.zen
620	1.827987e-02	6.614576e-03	1.697400e-02	20151203_SCC1gfpc_G2G1\MitoSys2\LSM\SCC1gfpc_G1\DE_W0001_P0029\DE_2_W0001_P0029_T0001\TR1_W0001_P0091\TR1_2_W0001_P0091_T0001_R1_P3_K1_Ch2-Ch1.zen
660	1.711486e-02	5.426372e-03	1.677600e-02	20151203_SCC1gfpc_G2G1\MitoSys2\LSM\SCC1gfpc_G1\DE_W0001_P0029\DE_2_W0001_P0029_T0001\TR1_W0001_P0091\TR1_2_W0001_P0091_T0001_R1_P3_K1_Ch2-Ch1.zen
700	1.539918e-02	4.738702e-03	1.658300e-02	20151203_SCC1gfpc_G2G1\MitoSys2\LSM\SCC1gfpc_G1\DE_W0001_P0029\DE_2_W0001_P0029_T0001\TR1_W0001_P0091\TR1_2_W0001_P0091_T0001_R1_P3_K1_Ch2-Ch1.zen
780	1.604308e-02	3.827000e-03	1.621000e-02	20151203_SCC1gfpc_G2G1\MitoSys2\LSM\SCC1gfpc_G1\DE_W0001_P0029\DE_2_W0001_P0029_T0001\TR1_W0001_P0091\TR1_2_W0001_P0091_T0001_R1_P3_K1_Ch2-Ch1.zen
860	1.541476e-02	3.849754e-03	1.585600e-02	20151203_SCC1gfpc_G2G1\MitoSys2\LSM\SCC1gfpc_G1\DE_W0001_P0029\DE_2_W0001_P0029_T0001\TR1_W0001_P0091\TR1_2_W0001_P0091_T0001_R1_P3_K1_Ch2-Ch1.zen
940	1.530625e-02	4.644777e-03	1.551900e-02	20151203_SCC1gfpc_G2G1\MitoSys2\LSM\SCC1gfpc_G1\DE_W0001_P0029\DE_2_W0001_P0029_T0001\TR1_W0001_P0091\TR1_2_W0001_P0091_T0001_R1_P3_K1_Ch2-Ch1.zen
1020	1.500184e-02	4.398717e-03	1.520000e-02	20151203_SCC1gfpc_G2G1\MitoSys2\LSM\SCC1gfpc_G1\DE_W0001_P0029\DE_2_W0001_P0029_T0001\TR1_W0001_P0091\TR1_2_W0001_P0091_T0001_R1_P3_K1_Ch2-Ch1.zen
1100	1.408565e-02	4.609967e-03	1.489600e-02	20151203_SCC1gfpc_G2G1\MitoSys2\LSM\SCC1gfpc_G1\DE_W0001_P0029\DE_2_W0001_P0029_T0001\TR1_W0001_P0091\TR1_2_W0001_P0091_T0001_R1_P3_K1_Ch2-Ch1.zen
1180	1.457029e-02	3.987179e-03	1.460800e-02	20151203_SCC1gfpc_G2G1\MitoSys2\LSM\SCC1gfpc_G1\DE_W0001_P0029\DE_2_W0001_P0029_T0001\TR1_W0001_P0091\TR1_2_W0001_P0091_T0001_R1_P3_K1_Ch2-Ch1.zen
1260	1.432165e-02	4.077126e-03	1.433400e-02	20151203_SCC1gfpc_G2G1\MitoSys2\LSM\SCC1gfpc_G1\DE_W0001_P0029\DE_2_W0001_P0029_T0001\TR1_W0001_P0091\TR1_2_W0001_P0091_T0001_R1_P3_K1_Ch2-Ch1.zen
1340	1.445730e-02	4.607606e-03	1.407300e-02	20151203_SCC1gfpc_G2G1\MitoSys2\LSM\SCC1gfpc_G1\DE_W0001_P0029\DE_2_W0001_P0029_T0001\TR1_W0001_P0091\TR1_2_W0001_P0091_T0001_R1_P3_K1_Ch2-Ch1.zen
1420	1.356550e-02	4.678300e-03	1.382500e-02	20151203_SCC1gfpc_G2G1\MitoSys2\LSM\SCC1gfpc_G1\DE_W0001_P0029\DE_2_W0001_P0029_T0001\TR1_W0001_P0091\TR1_2_W0001_P0091_T0001_R1_P3_K1_Ch2-Ch1.zen
1500	1.426798e-02	3.547332e-03	1.358900e-02	20151203_SCC1gfpc_G2G1\MitoSys2\LSM\SCC1gfpc_G1\DE_W0001_P0029\DE_2_W0001_P0029_T0001\TR1_W0001_P0091\TR1_2_W0001_P0091_T0001_R1_P3_K1_Ch2-Ch1.zen
1660	1.264483e-02	3.400533e-03	1.315000e-02	20151203_SCC1gfpc_G2G1\MitoSys2\LSM\SCC1gfpc_G1\DE_W0001_P0029\DE_2_W0001_P0029_T0001\TR1_W0001_P0091\TR1_2_W0001_P0091_T0001_R1_P3_K1_Ch2-Ch1.zen
1820	1.316022e-02	3.690781e-03	1.275100e-02	20151203_SCC1gfpc_G2G1\MitoSys2\LSM\SCC1gfpc_G1\DE_W0001_P0029\DE_2_W0001_P0029_T0001\TR1_W0001_P0091\TR1_2_W0001_P0091_T0001_R1_P3_K1_Ch2-Ch1.zen
1980	1.189876e-02	3.041461e-03	1.238600e-02	20151203_SCC1gfpc_G2G1\MitoSys2\LSM\SCC1gfpc_G1\DE_W0001_P0029\DE_2_W0001_P0029_T0001\TR1_W0001_P0091\TR1_2_W0001_P0091_T0001_R1_P3_K1_Ch2-Ch1.zen
2140	1.166584e-02	3.683724e-03	1.205100e-02	20151203_SCC1gfpc_G2G1\MitoSys2\LSM\SCC1gfpc_G1\DE_W0001_P0029\DE_2_W0001_P0029_T0001\TR1_W0001_P0091\TR1_2_W0001_P0091_T0001_R1_P3_K1_Ch2-Ch1.zen
2300	1.159342e-02	2.604889e-03	1.174400e-02	20151203_SCC1gfpc_G2G1\MitoSys2\LSM\SCC1gfpc_G1\DE_W0001_P0029\DE_2_W0001_P0029_T0001\TR1_W0001_P0091\TR1_2_W0001_P0091_T0001_R1_P3_K1_Ch2-Ch1.zen
2460	1.092059e-02	3.486397e-03	1.146100e-02	20151203_SCC1gfpc_G2G1\MitoSys2\LSM\SCC1gfpc_G1\DE_W0001_P0029\DE_2_W0001_P0029_T0001\TR1_W0001_P0091\TR1_2_W0001_P0091_T0001_R1_P3_K1_Ch2-Ch1.zen
2620	1.243405e-02	3.778633e-03	1.120000e-02	20151203_SCC1gfpc_G2G1\MitoSys2\LSM\SCC1gfpc_G1\DE_W0001_P0029\DE_2_W0001_P0029_T0001\TR1_W0001_P0091\TR1_2_W0001_P0091_T0001_R1_P3_K1_Ch2-Ch1.zen
2780	1.093660e-02	4.219947e-03	1.095700e-02	20151203_SCC1gfpc_G2G1\MitoSys2\LSM\SCC1gfpc_G1\DE_W0001_P0029\DE_2_W0001_P0029_T0001\TR1_W0001_P0091\TR1_2_W0001_P0091_T0001_R1_P3_K1_Ch2-Ch1.zen
2940	1.061994e-02	3.590162e-03	1.073100e-02	20151203_SCC1gfpc_G2G1\MitoSys2\LSM\SCC1gfpc_G1\DE_W0001_P0029\DE_2_W0001_P0029_T0001\TR1_W0001_P0091\TR1_2_W0001_P0091_T0001_R1_P3_K1_Ch2-Ch1.zen
3100	1.042388e-02	2.918077e-03	1.052100e-02	20151203_SCC1gfpc_G2G1\MitoSys2\LSM\SCC1gfpc_G1\DE_W0001_P0029\DE_2_W0001_P0029_T0001\TR1_W0001_P0091\TR1_2_W0001_P0091_T0001_R1_P3_K1_Ch2-Ch1.zen
3420	1.112098e-02	3.057610e-03	1.014000e-02	20151203_SCC1gfpc_G2G1\MitoSys2\LSM\SCC1gfpc_G1\DE_W0001_P0029\DE_2_W0001_P0029_T0001\TR1_W0001_P0091\TR1_2_W0001_P0091_T0001_R1_P3_K1_Ch2-Ch1.zen
3740	9.636525e-03	3.469345e-03	9.804600e-03	20151203_SCC1gfpc_G2G1\MitoSys2\LSM\SCC1gfpc_G1\DE_W0001_P0029\DE_2_W0001_P0029_T0001\TR1_W0001_P0091\TR1_2_W0001_P0091_T0001_R1_P3_K1_Ch2-Ch1.zen
4060	9.486810e-03	3.338511e-03	9.505500e-03	20151203_SCC1gfpc_G2G1\MitoSys2\LSM\SCC1gfpc_G1\DE_W0001_P0029\DE_2_W0001_P0029_T0001\TR1_W0001_P0091\TR1_2_W0001_P0091_T0001_R1_P3_K1_Ch2-Ch1.zen
4380	9.025589e-03	3.095792e-03	9.237000e-03	20151203_SCC1gfpc_G2G1\MitoSys2\LSM\SCC1gfpc_G1\DE_W0001_P0029\DE_2_W0001_P0029_T0001\TR1_W0001_P0091\TR1_2_W0001_P0091_T0001_R1_P3_K1_Ch2-Ch1.zen
4700	9.553272e-03	3.329981e-03	8.994100e-03	20151203_SCC1gfpc_G2G1\MitoSys2\LSM\SCC1gfpc_G1\DE_W0001_P0029\DE_2_W0001_P0029_T0001\TR1_W0001_P0091\TR1_2_W0001_P0091_T0001_R1_P3_K1_Ch2-Ch1.zen
5020	8.821875e-03	3.085672e-03	8.772700e-03	20151203_SCC1gfpc_G2G1\MitoSys2\LSM\SCC1gfpc_G1\DE_W0001_P0029\DE_2_W0001_P0029_T0001\TR1_W0001_P0091\TR1_2_W0001_P0091_T0001_R1_P3_K1_Ch2-Ch1.zen
5340	9.109384e-03	2.713099e-03	8.569600e-03	20151203_SCC1gfpc_G2G1\MitoSys2\LSM\SCC1gfpc_G1\DE_W0001_P0029\DE_2_W0001_P0029_T0001\TR1_W0001_P0091\TR1_2_W0001_P0091_T0001_R1_P3_K1_Ch2-Ch1.zen
5660	8.706114e-03	2.928792e-03	8.382200e-03	20151203_SCC1gfpc_G2G1\MitoSys2\LSM\SCC1gfpc_G1\DE_W0001_P0029\DE_2_W0001_P0029_T0001\TR1_W0001_P0091\TR1_2_W0001_P0091_T0001_R1_P3_K1_Ch2-Ch1.zen
5980	7.965013e-03	2.949692e-03	8.208300e-03	20151203_SCC1gfpc_G2G1\MitoSys2\LSM\SCC1gfpc_G1\DE_W0001_P0029\DE_2_W0001_P0029_T0001\TR1_W0001_P0091\TR1_2_W0001_P0091_T0001_R1_P3_K1_Ch2-Ch1.zen
6300	7.895387e-03	2.534191e-03	8.046000e-03	20151203_SCC1gfpc_G2G1\MitoSys2\LSM\SCC1gfpc_G1\DE_W0001_P0029\DE_2_W0001_P0029_T0001\TR1_W0001_P0091\TR1_2_W0001_P0091_T0001_R1_P3_K1_Ch2-Ch1.zen
6940	7.073595e-03	2.279034e-03	7.751000e-03	20151203_SCC1gfpc_G2G1\MitoSys2\LSM\SCC1gfpc_G1\DE_W0001_P0029\DE_2_W0001_P0029_T0001\TR1_W0001_P0091\TR1_2_W0001_P0091_T0001_R1_P3_K1_Ch2-Ch1.zen
7580	7.389556e-03	2.869550e-03	7.487600e-03	20151203_SCC1gfpc_G2G1\MitoSys2\LSM\SCC1gfpc_G1\DE_W0001_P0029\DE_2_W0001_P0029_T0001\TR1_W0001_P0091\TR1_2_W0001_P0091_T0001_R1_P3_K1_Ch2-Ch1.zen
8220	7.307068e-03	2.562434e-03	7.249100e-03	20151203_SCC1gfpc_G2G1\MitoSys2\LSM\SCC1gfpc_G1\DE_W0001_P0029\DE_2_W0001_P0029_T0001\TR1_W0001_P0091\TR1_2_W0001_P0091_T0001_R1_P3_K1_Ch2-Ch1.zen
8860	7.035488e-03	2.513240e-03	7.030700e-03	20151203_SCC1gfpc_G2G1\MitoSys2\LSM\SCC1gfpc_G1\DE_W0001_P0029\DE_2_W0001_P0029_T0001\TR1_W0001_P0091\TR1_2_W0001_P0091_T0001_R1_P3_K1_Ch2-Ch1.zen
9500	7.049364e-03	2.826131e-03	6.828600e-03	20151203_SCC1gfpc_G2G1\MitoSys2\LSM\SCC1gfpc_G1\DE_W0001_P0029\DE_2_W0001_P0029_T0001\TR1_W0001_P0091\TR1_2_W0001_P0091_T0001_R1_P3_K1_Ch2-Ch1.zen
10140	6.708070e-03	2.897158e-03	6.640000e-03	20151203_SCC1gfpc_G2G1\MitoSys2\LSM\SCC1gfpc_G1\DE_W0001_P0029\DE_2_W0001_P0029_T0001\TR1_W0001_P0091\TR1_2_W0001_P0091_T0001_R1_P3_K1_Ch2-Ch1.zen
10780	6.628516e-03	2.367910e-03	6.462900e-03	20151203_SCC1gfpc_G2G1\MitoSys2\LSM\SCC1gfpc_G1\DE_W0001_P0029\DE_2_W0001_P0029_T0001\TR1_W0001_P0091\TR1_2_W0001_P0091_T0001_R1_P3_K1_Ch2-Ch1.zen
11420	6.924134e-03	2.438429e-03	6.295500e-03	20151203_SCC1gfpc_G2G1\MitoSys2\LSM\SCC1gfpc_G1\DE_W0001_P0029\DE_2_W0001_P0029_T0001\TR1_W0001_P0091\TR1_2_W0001_P0091_T0001_R1_P3_K1_Ch2-Ch1.zen
12060	6.304605e-03	2.291044e-03	6.136500e-03	20151203_SCC1gfpc_G2G1\MitoSys2\LSM\SCC1gfpc_G1\DE_W0001_P0029\DE_2_W0001_P0029_T0001\TR1_W0001_P0091\TR1_2_W0001_P0091_T0001_R1_P3_K1_Ch2-Ch1.zen
12700	5.853511e-03	2.135860e-03	5.985000e-03	20151203_SCC1gfpc_G2G1\MitoSys2\LSM\SCC1gfpc_G1\DE_W0001_P0029\DE_2_W0001_P0029_T0001\TR1_W0001_P0091\TR1_2_W0001_P0091_T0001_R1_P3_K1_Ch2-Ch1.zen
13980	5.400635e-03	2.283950e-03	5.701000e-03	20151203_SCC1gfpc_G2G1\MitoSys2\LSM\SCC1gfpc_G1\DE_W0001_P0029\DE_2_W0001_P0029_T0001\TR1_W0001_P0091\TR1_2_W0001_P0091_T0001_R1_P3_K1_Ch2-Ch1.zen
15260	5.045702e-03	2.211385e-03	5.438500e-03	20151203_SCC1gfpc_G2G1\MitoSys2\LSM\SCC1gfpc_G1\DE_W0001_P0029\DE_2_W0001_P0029_T0001\TR1_W0001_P0091\TR1_2_W0001_P0091_T0001_R1_P3_K1_Ch2-Ch1.zen
16540	4.863740e-03	2.492783e-03	5.194200e-03	20151203_SCC1gfpc_G2G1\MitoSys2\LSM\SCC1gfpc_G1\DE_W0001_P0029\DE_2_W0001_P0029_T0001\TR1_W0001_P0091\TR1_2_W0001_P0091_T0001_R1_P3_K1_Ch2-Ch1.zen
17820	4.762044e-03	2.666310e-03	4.965600e-03	20151203_SCC1gfpc_G2G1\MitoSys2\LSM\SCC1gfpc_G1\DE_W0001_P0029\DE_2_W0001_P0029_T0001\TR1_W0001_P0091\TR1_2_W0001_P0091_T0001_R1_P3_K1_Ch2-Ch1.zen
19100	4.320500e-03	2.537368e-03	4.750900e-03	20151203_SCC1gfpc_G2G1\MitoSys2\LSM\SCC1gfpc_G1\DE_W0001_P0029\DE_2_W0001_P0029_T0001\TR1_W0001_P0091\TR1_2_W0001_P0091_T0001_R1_P3_K1_Ch2-Ch1.zen
20380	4.295112e-03	2.126132e-03	4.548800e-03	20151203_SCC1gfpc_G2G1\MitoSys2\LSM\SCC1gfpc_G1\DE_W0001_P0029\DE_2_W0001_P0029_T0001\TR1_W0001_P0091\TR1_2_W0001_P0091_T0001_R1_P3_K1_Ch2-Ch1.zen
21660	4.103564e-03	2.472951e-03	4.358200e-03	20151203_SCC1gfpc_G2G1\MitoSys2\LSM\SCC1gfpc_G1\DE_W0001_P0029\DE_2_W0001_P0029_T0001\TR1_W0001_P0091\TR1_2_W0001_P0091_T0001_R1_P3_K1_Ch2-Ch1.zen
22940	4.154734e-03	2.315186e-03	4.178200e-03	20151203_SCC1gfpc_G2G1\MitoSys2\LSM\SCC1gfpc_G1\DE_W0001_P0029\DE_2_W0001_P0029_T0001\TR1_W0001_P0091\TR1_2_W0001_P0091_T0001_R1_P3_K1_Ch2-Ch1.zen
24220	3.892933e-03	2.106015e-03	4.008000e-03	20151203_SCC1gfpc_G2G1\MitoSys2\LSM\SCC1gfpc_G1\DE_W0001_P0029\DE_2_W0001_P0029_T0001\TR1_W0001_P0091\TR1_2_W0001_P0091_T0001_R1_P3_K1_Ch2-Ch1.zen
25500	3.466176e-03	2.027723e-03	3.847000e-03	20151203_SCC1gfpc_G2G1\MitoSys2\LSM\SCC1gfpc_G1\DE_W0001_P0029\DE_2_W0001_P0029_T0001\TR1_W0001_P0091\TR1_2_W0001_P0091_T0001_R1_P3_K1_Ch2-Ch1.zen
28060	3.472057e-03	1.873116e-03	3.550100e-03	20151203_SCC1gfpc_G2G1\MitoSys2\LSM\SCC1gfpc_G1\DE_W0001_P0029\DE_2_W0001_P0029_T0001\TR1_W0001_P0091\TR1_2_W0001_P0091_T0001_R1_P3_K1_Ch2-Ch1.zen
30620	3.490571e-03	1.752564e-03	3.283300e-03	20151203_SCC1gfpc_G2G1\MitoSys2\LSM\SCC1gfpc_G1\DE_W0001_P0029\DE_2_W0001_P0029_T0001\TR1_W0001_P0091\TR1_2_W0001_P0091_T0001_R1_P3_K1_Ch2-Ch1.zen
33180	3.347084e-03	1.850855e-03	3.043100e-03	20151203_SCC1gfpc_G2G1\MitoSys2\LSM\SCC1gfpc_G1\DE_W0001_P0029\DE_2_W0001_P0029_T0001\TR1_W0001_P0091\TR1_2_W0001_P0091_T0001_R1_P3_K1_Ch2-Ch1.zen
35740	3.245968e-03	1.798091e-03	2.826400e-03	20151203_SCC1gfpc_G2G1\MitoSys2\LSM\SCC1gfpc_G1\DE_W0001_P0029\DE_2_W0001_P0029_T0001\TR1_W0001_P0091\TR1_2_W0001_P0091_T0001_R1_P3_K1_Ch2-Ch1.zen
38300	2.954099e-03	1.761112e-03	2.630500e-03	20151203_SCC1gfpc_G2G1\MitoSys2\LSM\SCC1gfpc_G1\DE_W0001_P0029\DE_2_W0001_P0029_T0001\TR1_W0001_P0091\TR1_2_W0001_P0091_T0001_R1_P3_K1_Ch2-Ch1.zen
40860	2.667292e-03	2.066023e-03	2.453000e-03	20151203_SCC1gfpc_G2G1\MitoSys2\LSM\SCC1gfpc_G1\DE_W0001_P0029\DE_2_W0001_P0029_T0001\TR1_W0001_P0091\TR1_2_W0001_P0091_T0001_R1_P3_K1_Ch2-Ch1.zen
43420	2.673847e-03	1.418177e-03	2.292000e-03	20151203_SCC1gfpc_G2G1\MitoSys2\LSM\SCC1gfpc_G1\DE_W0001_P0029\DE_2_W0001_P0029_T0001\TR1_W0001_P0091\TR1_2_W0001_P0091_T0001_R1_P3_K1_Ch2-Ch1.zen
45980	2.523511e-03	1.468348e-03	2.145600e-03	20151203_SCC1gfpc_G2G1\MitoSys2\LSM\SCC1gfpc_G1\DE_W0001_P0029\DE_2_W0001_P0029_T0001\TR1_W0001_P0091\TR1_2_W0001_P0091_T0001_R1_P3_K1_Ch2-Ch1.zen
48540	2.068922e-03	1.661706e-03	2.012100e-03	20151203_SCC1gfpc_G2G1\MitoSys2\LSM\SCC1gfpc_G1\DE_W0001_P0029\DE_2_W0001_P0029_T0001\TR1_W0001_P0091\TR1_2_W0001_P0091_T0001_R1_P3_K1_Ch2-Ch1.zen
51100	2.081896e-03	1.623089e-03	1.890300e-03	20151203_SCC1gfpc_G2G1\MitoSys2\LSM\SCC1gfpc_G1\DE_W0001_P0029\DE_2_W0001_P0029_T0001\TR1_W0001_P0091\TR1_2_W0001_P0091_T0001_R1_P3_K1_Ch2-Ch1.zen
56220	1.643569e-03	1.772683e-03	1.676500e-03	20151203_SCC1gfpc_G2G1\MitoSys2\LSM\SCC1gfpc_G1\DE_W0001_P0029\DE_2_W0001_P0029_T0001\TR1_W0001_P0091\TR1_2_W0001_P0091_T0001_R1_P3_K1_Ch2-Ch1.zen
61340	1.391356e-03	1.516622e-03	1.496000e-03	20151203_SCC1gfpc_G2G1\MitoSys2\LSM\SCC1gfpc_G1\DE_W0001_P0029\DE_2_W0001_P0029_T0001\TR1_W0001_P0091\TR1_2_W0001_P0091_T0001_R1_P3_K1_Ch2-Ch1.zen
66460	1.577917e-03	2.282146e-03	1.342500e-03	20151203_SCC1gfpc_G2G1\MitoSys2\LSM\SCC1gfpc_G1\DE_W0001_P0029\DE_2_W0001_P0029_T0001\TR1_W0001_P0091\TR1_2_W0001_P0091_T0001_R1_P3_K1_Ch2-Ch1.zen
71580	1.334867e-03	2.064426e-03	1.210900e-03	20151203_SCC1gfpc_G2G1\MitoSys2\LSM\SCC1gfpc_G1\DE_W0001_P0029\DE_2_W0001_P0029_T0001\TR1_W0001_P0091\TR1_2_W0001_P0091_T0001_R1_P3_K1_Ch2-Ch1.zen
76700	1.272581e-03	2.037439e-03	1.097400e-03	20151203_SCC1gfpc_G2G1\MitoSys2\LSM\SCC1gfpc_G1\DE_W0001_P0029\DE_2_W0001_P0029_T0001\TR1_W0001_P0091\TR1_2_W0001_P0091_T0001_R1_P3_K1_Ch2-Ch1.zen
81820	9.427865e-04	2.150084e-03	9.987900e-04	20151203_SCC1gfpc_G2G1\MitoSys2\LSM\SCC1gfpc_G1\DE_W0001_P0029\DE_2_W0001_P0029_T0001\TR1_W0001_P0091\TR1_2_W0001_P0091_T0001_R1_P3_K1_Ch2-Ch1.zen
86940	9.702632e-04	1.949282e-03	9.126700e-04	20151203_SCC1gfpc_G2G1\MitoSys2\LSM\SCC1gfpc_G1\DE_W0001_P0029\DE_2_W0001_P0029_T0001\TR1_W0001_P0091\TR1_2_W0001_P0091_T0001_R1_P3_K1_Ch2-Ch1.zen
92060	4.975835e-04	1.929642e-03	8.370200e-04	20151203_SCC1gfpc_G2G1\MitoSys2\LSM\SCC1gfpc_G1\DE_W0001_P0029\DE_2_W0001_P0029_T0001\TR1_W0001_P0091\TR1_2_W0001_P0091_T0001_R1_P3_K1_Ch2-Ch1.zen
97180	6.300643e-04	2.277116e-03	7.702100e-04	20151203_SCC1gfpc_G2G1\MitoSys2\LSM\SCC1gfpc_G1\DE_W0001_P0029\DE_2_W0001_P0029_T0001\TR1_W0001_P0091\TR1_2_W0001_P0091_T0001_R1_P3_K1_Ch2-Ch1.zen
102300	6.604244e-04	2.399211e-03	7.109400e-04	20151203_SCC1gfpc_G2G1\MitoSys2\LSM\SCC1gfpc_G1\DE_W0001_P0029\DE_2_W0001_P0029_T0001\TR1_W0001_P0091\TR1_2_W0001_P0091_T0001_R1_P3_K1_Ch2-Ch1.zen
112540	3.848484e-04	2.114467e-03	6.108200e-04	20151203_SCC1gfpc_G2G1\MitoSys2\LSM\SCC1gfpc_G1\DE_W0001_P0029\DE_2_W0001_P0029_T0001\TR1_W0001_P0091\TR1_2_W0001_P0091_T0001_R1_P3_K1_Ch2-Ch1.zen
122780	2.653550e-04	1.834939e-03	5.300400e-04	20151203_SCC1gfpc_G2G1\MitoSys2\LSM\SCC1gfpc_G1\DE_W0001_P0029\DE_2_W0001_P0029_T0001\TR1_W0001_P0091\TR1_2_W0001_P0091_T0001_R1_P3_K1_Ch2-Ch1.zen
133020	5.629146e-04	1.521027e-03	4.639200e-04	20151203_SCC1gfpc_G2G1\MitoSys2\LSM\SCC1gfpc_G1\DE_W0001_P0029\DE_2_W0001_P0029_T0001\TR1_W0001_P0091\TR1_2_W0001_P0091_T0001_R1_P3_K1_Ch2-Ch1.zen
143260	1.734557e-04	1.759037e-03	4.091400e-04	20151203_SCC1gfpc_G2G1\MitoSys2\LSM\SCC1gfpc_G1\DE_W0001_P0029\DE_2_W0001_P0029_T0001\TR1_W0001_P0091\TR1_2_W0001_P0091_T0001_R1_P3_K1_Ch2-Ch1.zen
153500	3.124153e-04	1.534111e-03	3.632500e-04	20151203_SCC1gfpc_G2G1\MitoSys2\LSM\SCC1gfpc_G1\DE_W0001_P0029\DE_2_W0001_P0029_T0001\TR1_W0001_P0091\TR1_2_W0001_P0091_T0001_R1_P3_K1_Ch2-Ch1.zen
163740	4.730055e-04	1.624109e-03	3.244400e-04	20151203_SCC1gfpc_G2G1\MitoSys2\LSM\SCC1gfpc_G1\DE_W0001_P0029\DE_2_W0001_P0029_T0001\TR1_W0001_P0091\TR1_2_W0001_P0091_T0001_R1_P3_K1_Ch2-Ch1.zen
173980	5.116008e-04	1.544728e-03	2.913300e-04	20151203_SCC1gfpc_G2G1\MitoSys2\LSM\SCC1gfpc_G1\DE_W0001_P0029\DE_2_W0001_P0029_T0001\TR1_W0001_P0091\TR1_2_W0001_P0091_T0001_R1_P3_K1_Ch2-Ch1.zen
184220	3.125783e-04	1.261163e-03	2.628700e-04	20151203_SCC1gfpc_G2G1\MitoSys2\LSM\SCC1gfpc_G1\DE_W0001_P0029\DE_2_W0001_P0029_T0001\TR1_W0001_P0091\TR1_2_W0001_P0091_T0001_R1_P3_K1_Ch2-Ch1.zen
194460	-1.662616e-05	1.493873e-03	2.382300e-04	20151203_SCC1gfpc_G2G1\MitoSys2\LSM\SCC1gfpc_G1\DE_W0001_P0029\DE_2_W0001_P0029_T0001\TR1_W0001_P0091\TR1_2_W0001_P0091_T0001_R1_P3_K1_Ch2-Ch1.zen
204700	-8.927452e-05	1.610501e-03	2.167600e-04	20151203_SCC1gfpc_G2G1\MitoSys2\LSM\SCC1gfpc_G1\DE_W0001_P0029\DE_2_W0001_P0029_T0001\TR1_W0001_P0091\TR1_2_W0001_P0091_T0001_R1_P3_K1_Ch2-Ch1.zen
225180	-9.133107e-05	1.668975e-03	1.813900e-04	20151203_SCC1gfpc_G2G1\MitoSys2\LSM\SCC1gfpc_G1\DE_W0001_P0029\DE_2_W0001_P0029_T0001\TR1_W0001_P0091\TR1_2_W0001_P0091_T0001_R1_P3_K1_Ch2-Ch1.zen
245660	2.571365e-04	1.691381e-03	1.537000e-04	20151203_SCC1gfpc_G2G1\MitoSys2\LSM\SCC1gfpc_G1\DE_W0001_P0029\DE_2_W0001_P0029_T0001\TR1_W0001_P0091\TR1_2_W0001_P0091_T0001_R1_P3_K1_Ch2-Ch1.zen
266140	2.682016e-04	1.496694e-03	1.316500e-04	20151203_SCC1gfpc_G2G1\MitoSys2\LSM\SCC1gfpc_G1\DE_W0001_P0029\DE_2_W0001_P0029_T0001\TR1_W0001_P0091\TR1_2_W0001_P0091_T0001_R1_P3_K1_Ch2-Ch1.zen
286620	9.064052e-05	1.664922e-03	1.138200e-04	20151203_SCC1gfpc_G2G1\MitoSys2\LSM\SCC1gfpc_G1\DE_W0001_P0029\DE_2_W0001_P0029_T0001\TR1_W0001_P0091\TR1_2_W0001_P0091_T0001_R1_P3_K1_Ch2-Ch1.zen
307100	-1.315729e-04	1.586446e-03	9.922300e-05	20151203_SCC1gfpc_G2G1\MitoSys2\LSM\SCC1gfpc_G1\DE_W0001_P0029\DE_2_W0001_P0029_T0001\TR1_W0001_P0091\TR1_2_W0001_P0091_T0001_R1_P3_K1_Ch2-Ch1.zen
327580	-8.084108e-05	1.770000e-03	8.713800e-05	20151203_SCC1gfpc_G2G1\MitoSys2\LSM\SCC1gfpc_G1\DE_W0001_P0029\DE_2_W0001_P0029_T0001\TR1_W0001_P0091\TR1_2_W0001_P0091_T0001_R1_P3_K1_Ch2-Ch1.zen
348060	-2.403874e-04	1.765833e-03	7.703100e-05	20151203_SCC1gfpc_G2G1\MitoSys2\LSM\SCC1gfpc_G1\DE_W0001_P0029\DE_2_W0001_P0029_T0001\TR1_W0001_P0091\TR1_2_W0001_P0091_T0001_R1_P3_K1_Ch2-Ch1.zen
368540	-4.891096e-04	1.746316e-03	6.850200e-05	20151203_SCC1gfpc_G2G1\MitoSys2\LSM\SCC1gfpc_G1\DE_W0001_P0029\DE_2_W0001_P0029_T0001\TR1_W0001_P0091\TR1_2_W0001_P0091_T0001_R1_P3_K1_Ch2-Ch1.zen
389020	-5.016003e-04	1.411894e-03	6.124600e-05	20151203_SCC1gfpc_G2G1\MitoSys2\LSM\SCC1gfpc_G1\DE_W0001_P0029\DE_2_W0001_P0029_T0001\TR1_W0001_P0091\TR1_2_W0001_P0091_T0001_R1_P3_K1_Ch2-Ch1.zen
409500	-4.527212e-04	1.331598e-03	5.502900e-05	20151203_SCC1gfpc_G2G1\MitoSys2\LSM\SCC1gfpc_G1\DE_W0001_P0029\DE_2_W0001_P0029_T0001\TR1_W0001_P0091\TR1_2_W0001_P0091_T0001_R1_P3_K1_Ch2-Ch1.zen
450460	-7.102497e-04	1.375655e-03	4.501200e-05	20151203_SCC1gfpc_G2G1\MitoSys2\LSM\SCC1gfpc_G1\DE_W0001_P0029\DE_2_W0001_P0029_T0001\TR1_W0001_P0091\TR1_2_W0001_P0091_T0001_R1_P3_K1_Ch2-Ch1.zen
491420	-5.061204e-04	1.114118e-03	3.738600e-05	20151203_SCC1gfpc_G2G1\MitoSys2\LSM\SCC1gfpc_G1\DE_W0001_P0029\DE_2_W0001_P0029_T0001\TR1_W0001_P0091\TR1_2_W0001_P0091_T0001_R1_P3_K1_Ch2-Ch1.zen
532380	-3.374059e-04	1.866235e-03	3.146300e-05	20151203_SCC1gfpc_G2G1\MitoSys2\LSM\SCC1gfpc_G1\DE_W0001_P0029\DE_2_W0001_P0029_T0001\TR1_W0001_P0091\TR1_2_W0001_P0091_T0001_R1_P3_K1_Ch2-Ch1.zen
573340	-1.907477e-04	2.174536e-03	2.678300e-05	20151203_SCC1gfpc_G2G1\MitoSys2\LSM\SCC1gfpc_G1\DE_W0001_P0029\DE_2_W0001_P0029_T0001\TR1_W0001_P0091\TR1_2_W0001_P0091_T0001_R1_P3_K1_Ch2-Ch1.zen
614300	-8.781688e-04	1.941246e-03	2.303000e-05	20151203_SCC1gfpc_G2G1\MitoSys2\LSM\SCC1gfpc_G1\DE_W0001_P0029\DE_2_W0001_P0029_T0001\TR1_W0001_P0091\TR1_2_W0001_P0091_T0001_R1_P3_K1_Ch2-Ch1.zen
655260	-8.620911e-04	1.210567e-03	1.997900e-05	20151203_SCC1gfpc_G2G1\MitoSys2\LSM\SCC1gfpc_G1\DE_W0001_P0029\DE_2_W0001_P0029_T0001\TR1_W0001_P0091\TR1_2_W0001_P0091_T0001_R1_P3_K1_Ch2-Ch1.zen
696220	-8.063654e-04	1.329792e-03	1.747000e-05	20151203_SCC1gfpc_G2G1\MitoSys2\LSM\SCC1gfpc_G1\DE_W0001_P0029\DE_2_W0001_P0029_T0001\TR1_W0001_P0091\TR1_2_W0001_P0091_T0001_R1_P3_K1_Ch2-Ch1.zen
737180	-6.221364e-04	1.611312e-03	1.538500e-05	20151203_SCC1gfpc_G2G1\MitoSys2\LSM\SCC1gfpc_G1\DE_W0001_P0029\DE_2_W0001_P0029_T0001\TR1_W0001_P0091\TR1_2_W0001_P0091_T0001_R1_P3_K1_Ch2-Ch1.zen
778140	-7.723238e-05	1.468829e-03	1.363600e-05	20151203_SCC1gfpc_G2G1\MitoSys2\LSM\SCC1gfpc_G1\DE_W0001_P0029\DE_2_W0001_P0029_T0001\TR1_W0001_P0091\TR1_2_W0001_P0091_T0001_R1_P3_K1_Ch2-Ch1.zen
819100	-4.658591e-04	1.137938e-03	1.215500e-05	20151203_SCC1gfpc_G2G1\MitoSys2\LSM\SCC1gfpc_G1\DE_W0001_P0029\DE_2_W0001_P0029_T0001\TR1_W0001_P0091\TR1_2_W0001_P0091_T0001_R1_P3_K1_Ch2-Ch1.zen
901020	-9.873334e-04	1.410897e-03	9.809400e-06	20151203_SCC1gfpc_G2G1\MitoSys2\LSM\SCC1gfpc_G1\DE_W0001_P0029\DE_2_W0001_P0029_T0001\TR1_W0001_P0091\TR1_2_W0001_P0091_T0001_R1_P3_K1_Ch2-Ch1.zen
982940	-1.003271e-03	1.503301e-03	8.058000e-06	20151203_SCC1gfpc_G2G1\MitoSys2\LSM\SCC1gfpc_G1\DE_W0001_P0029\DE_2_W0001_P0029_T0001\TR1_W0001_P0091\TR1_2_W0001_P0091_T0001_R1_P3_K1_Ch2-Ch1.zen
1064860	-6.238755e-04	1.537548e-03	6.719900e-06	20151203_SCC1gfpc_G2G1\MitoSys2\LSM\SCC1gfpc_G1\DE_W0001_P0029\DE_2_W0001_P0029_T0001\TR1_W0001_P0091\TR1_2_W0001_P0091_T0001_R1_P3_K1_Ch2-Ch1.zen
1146780	-9.493731e-05	1.301293e-03	5.677300e-06	20151203_SCC1gfpc_G2G1\MitoSys2\LSM\SCC1gfpc_G1\DE_W0001_P0029\DE_2_W0001_P0029_T0001\TR1_W0001_P0091\TR1_2_W0001_P0091_T0001_R1_P3_K1_Ch2-Ch1.zen
1228700	1.493227e-04	1.247372e-03	4.850900e-06	20151203_SCC1gfpc_G2G1\MitoSys2\LSM\SCC1gfpc_G1\DE_W0001_P0029\DE_2_W0001_P0029_T0001\TR1_W0001_P0091\TR1_2_W0001_P0091_T0001_R1_P3_K1_Ch2-Ch1.zen
1310620	1.848072e-04	1.527864e-03	4.186000e-06	20151203_SCC1gfpc_G2G1\MitoSys2\LSM\SCC1gfpc_G1\DE_W0001_P0029\DE_2_W0001_P0029_T0001\TR1_W0001_P0091\TR1_2_W0001_P0091_T0001_R1_P3_K1_Ch2-Ch1.zen
1392540	2.637881e-04	1.697096e-03	3.643900e-06	20151203_SCC1gfpc_G2G1\MitoSys2\LSM\SCC1gfpc_G1\DE_W0001_P0029\DE_2_W0001_P0029_T0001\TR1_W0001_P0091\TR1_2_W0001_P0091_T0001_R1_P3_K1_Ch2-Ch1.zen
1474460	2.229841e-04	1.402415e-03	3.196900e-06	20151203_SCC1gfpc_G2G1\MitoSys2\LSM\SCC1gfpc_G1\DE_W0001_P0029\DE_2_W0001_P0029_T0001\TR1_W0001_P0091\TR1_2_W0001_P0091_T0001_R1_P3_K1_Ch2-Ch1.zen
1556380	-4.279025e-06	1.195752e-03	2.824300e-06	20151203_SCC1gfpc_G2G1\MitoSys2\LSM\SCC1gfpc_G1\DE_W0001_P0029\DE_2_W0001_P0029_T0001\TR1_W0001_P0091\TR1_2_W0001_P0091_T0001_R1_P3_K1_Ch2-Ch1.zen
10	2.519204e-02	8.161438e-03	2.514000e-02	20151203_SCC1gfpc_G2G1\MitoSys2\LSM\SCC1gfpc_G1\DE_W0001_P0030\DE_2_W0001_P0030_T0001\TR1_W0001_P0094\TR1_2_W0001_P0094_T0001_R1_P1_K1_Ch2-Ch1.zen
20	2.270226e-02	6.705157e-03	2.488400e-02	20151203_SCC1gfpc_G2G1\MitoSys2\LSM\SCC1gfpc_G1\DE_W0001_P0030\DE_2_W0001_P0030_T0001\TR1_W0001_P0094\TR1_2_W0001_P0094_T0001_R1_P1_K1_Ch2-Ch1.zen
30	2.515506e-02	8.515669e-03	2.465100e-02	20151203_SCC1gfpc_G2G1\MitoSys2\LSM\SCC1gfpc_G1\DE_W0001_P0030\DE_2_W0001_P0030_T0001\TR1_W0001_P0094\TR1_2_W0001_P0094_T0001_R1_P1_K1_Ch2-Ch1.zen
40	2.657975e-02	1.298293e-02	2.443600e-02	20151203_SCC1gfpc_G2G1\MitoSys2\LSM\SCC1gfpc_G1\DE_W0001_P0030\DE_2_W0001_P0030_T0001\TR1_W0001_P0094\TR1_2_W0001_P0094_T0001_R1_P1_K1_Ch2-Ch1.zen
50	2.306780e-02	8.116964e-03	2.423800e-02	20151203_SCC1gfpc_G2G1\MitoSys2\LSM\SCC1gfpc_G1\DE_W0001_P0030\DE_2_W0001_P0030_T0001\TR1_W0001_P0094\TR1_2_W0001_P0094_T0001_R1_P1_K1_Ch2-Ch1.zen
60	2.215283e-02	7.937459e-03	2.405300e-02	20151203_SCC1gfpc_G2G1\MitoSys2\LSM\SCC1gfpc_G1\DE_W0001_P0030\DE_2_W0001_P0030_T0001\TR1_W0001_P0094\TR1_2_W0001_P0094_T0001_R1_P1_K1_Ch2-Ch1.zen
70	2.432040e-02	8.396617e-03	2.388000e-02	20151203_SCC1gfpc_G2G1\MitoSys2\LSM\SCC1gfpc_G1\DE_W0001_P0030\DE_2_W0001_P0030_T0001\TR1_W0001_P0094\TR1_2_W0001_P0094_T0001_R1_P1_K1_Ch2-Ch1.zen
80	2.527424e-02	1.146299e-02	2.371900e-02	20151203_SCC1gfpc_G2G1\MitoSys2\LSM\SCC1gfpc_G1\DE_W0001_P0030\DE_2_W0001_P0030_T0001\TR1_W0001_P0094\TR1_2_W0001_P0094_T0001_R1_P1_K1_Ch2-Ch1.zen
90	2.422010e-02	7.161763e-03	2.356800e-02	20151203_SCC1gfpc_G2G1\MitoSys2\LSM\SCC1gfpc_G1\DE_W0001_P0030\DE_2_W0001_P0030_T0001\TR1_W0001_P0094\TR1_2_W0001_P0094_T0001_R1_P1_K1_Ch2-Ch1.zen
100	2.569275e-02	7.168733e-03	2.342500e-02	20151203_SCC1gfpc_G2G1\MitoSys2\LSM\SCC1gfpc_G1\DE_W0001_P0030\DE_2_W0001_P0030_T0001\TR1_W0001_P0094\TR1_2_W0001_P0094_T0001_R1_P1_K1_Ch2-Ch1.zen
120	2.146795e-02	6.644797e-03	2.316300e-02	20151203_SCC1gfpc_G2G1\MitoSys2\LSM\SCC1gfpc_G1\DE_W0001_P0030\DE_2_W0001_P0030_T0001\TR1_W0001_P0094\TR1_2_W0001_P0094_T0001_R1_P1_K1_Ch2-Ch1.zen
140	2.260553e-02	8.222892e-03	2.292800e-02	20151203_SCC1gfpc_G2G1\MitoSys2\LSM\SCC1gfpc_G1\DE_W0001_P0030\DE_2_W0001_P0030_T0001\TR1_W0001_P0094\TR1_2_W0001_P0094_T0001_R1_P1_K1_Ch2-Ch1.zen
160	2.426227e-02	8.004333e-03	2.271400e-02	20151203_SCC1gfpc_G2G1\MitoSys2\LSM\SCC1gfpc_G1\DE_W0001_P0030\DE_2_W0001_P0030_T0001\TR1_W0001_P0094\TR1_2_W0001_P0094_T0001_R1_P1_K1_Ch2-Ch1.zen
180	2.160073e-02	7.077307e-03	2.251900e-02	20151203_SCC1gfpc_G2G1\MitoSys2\LSM\SCC1gfpc_G1\DE_W0001_P0030\DE_2_W0001_P0030_T0001\TR1_W0001_P0094\TR1_2_W0001_P0094_T0001_R1_P1_K1_Ch2-Ch1.zen
200	2.132381e-02	7.202750e-03	2.233900e-02	20151203_SCC1gfpc_G2G1\MitoSys2\LSM\SCC1gfpc_G1\DE_W0001_P0030\DE_2_W0001_P0030_T0001\TR1_W0001_P0094\TR1_2_W0001_P0094_T0001_R1_P1_K1_Ch2-Ch1.zen
220	2.359753e-02	8.314058e-03	2.217100e-02	20151203_SCC1gfpc_G2G1\MitoSys2\LSM\SCC1gfpc_G1\DE_W0001_P0030\DE_2_W0001_P0030_T0001\TR1_W0001_P0094\TR1_2_W0001_P0094_T0001_R1_P1_K1_Ch2-Ch1.zen
240	2.151907e-02	8.032546e-03	2.201500e-02	20151203_SCC1gfpc_G2G1\MitoSys2\LSM\SCC1gfpc_G1\DE_W0001_P0030\DE_2_W0001_P0030_T0001\TR1_W0001_P0094\TR1_2_W0001_P0094_T0001_R1_P1_K1_Ch2-Ch1.zen
260	2.177368e-02	6.929296e-03	2.186700e-02	20151203_SCC1gfpc_G2G1\MitoSys2\LSM\SCC1gfpc_G1\DE_W0001_P0030\DE_2_W0001_P0030_T0001\TR1_W0001_P0094\TR1_2_W0001_P0094_T0001_R1_P1_K1_Ch2-Ch1.zen
280	2.283302e-02	7.432269e-03	2.172700e-02	20151203_SCC1gfpc_G2G1\MitoSys2\LSM\SCC1gfpc_G1\DE_W0001_P0030\DE_2_W0001_P0030_T0001\TR1_W0001_P0094\TR1_2_W0001_P0094_T0001_R1_P1_K1_Ch2-Ch1.zen
300	2.253535e-02	6.816595e-03	2.159400e-02	20151203_SCC1gfpc_G2G1\MitoSys2\LSM\SCC1gfpc_G1\DE_W0001_P0030\DE_2_W0001_P0030_T0001\TR1_W0001_P0094\TR1_2_W0001_P0094_T0001_R1_P1_K1_Ch2-Ch1.zen
340	2.092129e-02	6.950356e-03	2.134400e-02	20151203_SCC1gfpc_G2G1\MitoSys2\LSM\SCC1gfpc_G1\DE_W0001_P0030\DE_2_W0001_P0030_T0001\TR1_W0001_P0094\TR1_2_W0001_P0094_T0001_R1_P1_K1_Ch2-Ch1.zen
380	2.145069e-02	5.391401e-03	2.111200e-02	20151203_SCC1gfpc_G2G1\MitoSys2\LSM\SCC1gfpc_G1\DE_W0001_P0030\DE_2_W0001_P0030_T0001\TR1_W0001_P0094\TR1_2_W0001_P0094_T0001_R1_P1_K1_Ch2-Ch1.zen
420	2.050923e-02	5.827122e-03	2.089400e-02	20151203_SCC1gfpc_G2G1\MitoSys2\LSM\SCC1gfpc_G1\DE_W0001_P0030\DE_2_W0001_P0030_T0001\TR1_W0001_P0094\TR1_2_W0001_P0094_T0001_R1_P1_K1_Ch2-Ch1.zen
460	2.051467e-02	6.941800e-03	2.068800e-02	20151203_SCC1gfpc_G2G1\MitoSys2\LSM\SCC1gfpc_G1\DE_W0001_P0030\DE_2_W0001_P0030_T0001\TR1_W0001_P0094\TR1_2_W0001_P0094_T0001_R1_P1_K1_Ch2-Ch1.zen
500	1.964108e-02	6.896852e-03	2.049100e-02	20151203_SCC1gfpc_G2G1\MitoSys2\LSM\SCC1gfpc_G1\DE_W0001_P0030\DE_2_W0001_P0030_T0001\TR1_W0001_P0094\TR1_2_W0001_P0094_T0001_R1_P1_K1_Ch2-Ch1.zen
540	2.079111e-02	6.319385e-03	2.030200e-02	20151203_SCC1gfpc_G2G1\MitoSys2\LSM\SCC1gfpc_G1\DE_W0001_P0030\DE_2_W0001_P0030_T0001\TR1_W0001_P0094\TR1_2_W0001_P0094_T0001_R1_P1_K1_Ch2-Ch1.zen
580	1.868203e-02	6.115941e-03	2.012100e-02	20151203_SCC1gfpc_G2G1\MitoSys2\LSM\SCC1gfpc_G1\DE_W0001_P0030\DE_2_W0001_P0030_T0001\TR1_W0001_P0094\TR1_2_W0001_P0094_T0001_R1_P1_K1_Ch2-Ch1.zen
620	1.915842e-02	5.434410e-03	1.994500e-02	20151203_SCC1gfpc_G2G1\MitoSys2\LSM\SCC1gfpc_G1\DE_W0001_P0030\DE_2_W0001_P0030_T0001\TR1_W0001_P0094\TR1_2_W0001_P0094_T0001_R1_P1_K1_Ch2-Ch1.zen
660	1.990611e-02	4.504073e-03	1.977600e-02	20151203_SCC1gfpc_G2G1\MitoSys2\LSM\SCC1gfpc_G1\DE_W0001_P0030\DE_2_W0001_P0030_T0001\TR1_W0001_P0094\TR1_2_W0001_P0094_T0001_R1_P1_K1_Ch2-Ch1.zen
700	1.923129e-02	4.811510e-03	1.961200e-02	20151203_SCC1gfpc_G2G1\MitoSys2\LSM\SCC1gfpc_G1\DE_W0001_P0030\DE_2_W0001_P0030_T0001\TR1_W0001_P0094\TR1_2_W0001_P0094_T0001_R1_P1_K1_Ch2-Ch1.zen
780	1.910369e-02	5.444497e-03	1.929900e-02	20151203_SCC1gfpc_G2G1\MitoSys2\LSM\SCC1gfpc_G1\DE_W0001_P0030\DE_2_W0001_P0030_T0001\TR1_W0001_P0094\TR1_2_W0001_P0094_T0001_R1_P1_K1_Ch2-Ch1.zen
860	1.817543e-02	5.228032e-03	1.900200e-02	20151203_SCC1gfpc_G2G1\MitoSys2\LSM\SCC1gfpc_G1\DE_W0001_P0030\DE_2_W0001_P0030_T0001\TR1_W0001_P0094\TR1_2_W0001_P0094_T0001_R1_P1_K1_Ch2-Ch1.zen
940	1.895080e-02	6.427859e-03	1.872200e-02	20151203_SCC1gfpc_G2G1\MitoSys2\LSM\SCC1gfpc_G1\DE_W0001_P0030\DE_2_W0001_P0030_T0001\TR1_W0001_P0094\TR1_2_W0001_P0094_T0001_R1_P1_K1_Ch2-Ch1.zen
1020	1.916965e-02	5.896957e-03	1.845500e-02	20151203_SCC1gfpc_G2G1\MitoSys2\LSM\SCC1gfpc_G1\DE_W0001_P0030\DE_2_W0001_P0030_T0001\TR1_W0001_P0094\TR1_2_W0001_P0094_T0001_R1_P1_K1_Ch2-Ch1.zen
1100	1.765822e-02	4.979227e-03	1.820100e-02	20151203_SCC1gfpc_G2G1\MitoSys2\LSM\SCC1gfpc_G1\DE_W0001_P0030\DE_2_W0001_P0030_T0001\TR1_W0001_P0094\TR1_2_W0001_P0094_T0001_R1_P1_K1_Ch2-Ch1.zen
1180	1.831534e-02	5.149097e-03	1.795900e-02	20151203_SCC1gfpc_G2G1\MitoSys2\LSM\SCC1gfpc_G1\DE_W0001_P0030\DE_2_W0001_P0030_T0001\TR1_W0001_P0094\TR1_2_W0001_P0094_T0001_R1_P1_K1_Ch2-Ch1.zen
1260	1.761036e-02	4.218607e-03	1.772700e-02	20151203_SCC1gfpc_G2G1\MitoSys2\LSM\SCC1gfpc_G1\DE_W0001_P0030\DE_2_W0001_P0030_T0001\TR1_W0001_P0094\TR1_2_W0001_P0094_T0001_R1_P1_K1_Ch2-Ch1.zen
1340	1.674489e-02	5.294728e-03	1.750600e-02	20151203_SCC1gfpc_G2G1\MitoSys2\LSM\SCC1gfpc_G1\DE_W0001_P0030\DE_2_W0001_P0030_T0001\TR1_W0001_P0094\TR1_2_W0001_P0094_T0001_R1_P1_K1_Ch2-Ch1.zen
1420	1.835495e-02	5.366197e-03	1.729400e-02	20151203_SCC1gfpc_G2G1\MitoSys2\LSM\SCC1gfpc_G1\DE_W0001_P0030\DE_2_W0001_P0030_T0001\TR1_W0001_P0094\TR1_2_W0001_P0094_T0001_R1_P1_K1_Ch2-Ch1.zen
1500	1.790653e-02	4.465029e-03	1.709000e-02	20151203_SCC1gfpc_G2G1\MitoSys2\LSM\SCC1gfpc_G1\DE_W0001_P0030\DE_2_W0001_P0030_T0001\TR1_W0001_P0094\TR1_2_W0001_P0094_T0001_R1_P1_K1_Ch2-Ch1.zen
1660	1.589008e-02	5.395769e-03	1.670600e-02	20151203_SCC1gfpc_G2G1\MitoSys2\LSM\SCC1gfpc_G1\DE_W0001_P0030\DE_2_W0001_P0030_T0001\TR1_W0001_P0094\TR1_2_W0001_P0094_T0001_R1_P1_K1_Ch2-Ch1.zen
1820	1.670954e-02	4.716631e-03	1.635100e-02	20151203_SCC1gfpc_G2G1\MitoSys2\LSM\SCC1gfpc_G1\DE_W0001_P0030\DE_2_W0001_P0030_T0001\TR1_W0001_P0094\TR1_2_W0001_P0094_T0001_R1_P1_K1_Ch2-Ch1.zen
1980	1.600489e-02	4.980912e-03	1.602000e-02	20151203_SCC1gfpc_G2G1\MitoSys2\LSM\SCC1gfpc_G1\DE_W0001_P0030\DE_2_W0001_P0030_T0001\TR1_W0001_P0094\TR1_2_W0001_P0094_T0001_R1_P1_K1_Ch2-Ch1.zen
2140	1.585247e-02	5.057181e-03	1.571100e-02	20151203_SCC1gfpc_G2G1\MitoSys2\LSM\SCC1gfpc_G1\DE_W0001_P0030\DE_2_W0001_P0030_T0001\TR1_W0001_P0094\TR1_2_W0001_P0094_T0001_R1_P1_K1_Ch2-Ch1.zen
2300	1.562994e-02	3.949315e-03	1.542200e-02	20151203_SCC1gfpc_G2G1\MitoSys2\LSM\SCC1gfpc_G1\DE_W0001_P0030\DE_2_W0001_P0030_T0001\TR1_W0001_P0094\TR1_2_W0001_P0094_T0001_R1_P1_K1_Ch2-Ch1.zen
2460	1.482741e-02	4.426064e-03	1.515000e-02	20151203_SCC1gfpc_G2G1\MitoSys2\LSM\SCC1gfpc_G1\DE_W0001_P0030\DE_2_W0001_P0030_T0001\TR1_W0001_P0094\TR1_2_W0001_P0094_T0001_R1_P1_K1_Ch2-Ch1.zen
2620	1.449068e-02	5.670283e-03	1.489500e-02	20151203_SCC1gfpc_G2G1\MitoSys2\LSM\SCC1gfpc_G1\DE_W0001_P0030\DE_2_W0001_P0030_T0001\TR1_W0001_P0094\TR1_2_W0001_P0094_T0001_R1_P1_K1_Ch2-Ch1.zen
2780	1.469639e-02	4.763748e-03	1.465400e-02	20151203_SCC1gfpc_G2G1\MitoSys2\LSM\SCC1gfpc_G1\DE_W0001_P0030\DE_2_W0001_P0030_T0001\TR1_W0001_P0094\TR1_2_W0001_P0094_T0001_R1_P1_K1_Ch2-Ch1.zen
2940	1.471302e-02	5.120243e-03	1.442600e-02	20151203_SCC1gfpc_G2G1\MitoSys2\LSM\SCC1gfpc_G1\DE_W0001_P0030\DE_2_W0001_P0030_T0001\TR1_W0001_P0094\TR1_2_W0001_P0094_T0001_R1_P1_K1_Ch2-Ch1.zen
3100	1.440627e-02	4.727954e-03	1.421000e-02	20151203_SCC1gfpc_G2G1\MitoSys2\LSM\SCC1gfpc_G1\DE_W0001_P0030\DE_2_W0001_P0030_T0001\TR1_W0001_P0094\TR1_2_W0001_P0094_T0001_R1_P1_K1_Ch2-Ch1.zen
3420	1.377958e-02	4.696014e-03	1.381100e-02	20151203_SCC1gfpc_G2G1\MitoSys2\LSM\SCC1gfpc_G1\DE_W0001_P0030\DE_2_W0001_P0030_T0001\TR1_W0001_P0094\TR1_2_W0001_P0094_T0001_R1_P1_K1_Ch2-Ch1.zen
3740	1.377306e-02	3.886994e-03	1.344900e-02	20151203_SCC1gfpc_G2G1\MitoSys2\LSM\SCC1gfpc_G1\DE_W0001_P0030\DE_2_W0001_P0030_T0001\TR1_W0001_P0094\TR1_2_W0001_P0094_T0001_R1_P1_K1_Ch2-Ch1.zen
4060	1.313588e-02	4.751694e-03	1.311900e-02	20151203_SCC1gfpc_G2G1\MitoSys2\LSM\SCC1gfpc_G1\DE_W0001_P0030\DE_2_W0001_P0030_T0001\TR1_W0001_P0094\TR1_2_W0001_P0094_T0001_R1_P1_K1_Ch2-Ch1.zen
4380	1.279400e-02	5.164951e-03	1.281600e-02	20151203_SCC1gfpc_G2G1\MitoSys2\LSM\SCC1gfpc_G1\DE_W0001_P0030\DE_2_W0001_P0030_T0001\TR1_W0001_P0094\TR1_2_W0001_P0094_T0001_R1_P1_K1_Ch2-Ch1.zen
4700	1.131563e-02	5.444411e-03	1.253800e-02	20151203_SCC1gfpc_G2G1\MitoSys2\LSM\SCC1gfpc_G1\DE_W0001_P0030\DE_2_W0001_P0030_T0001\TR1_W0001_P0094\TR1_2_W0001_P0094_T0001_R1_P1_K1_Ch2-Ch1.zen
5020	1.194263e-02	4.804007e-03	1.228000e-02	20151203_SCC1gfpc_G2G1\MitoSys2\LSM\SCC1gfpc_G1\DE_W0001_P0030\DE_2_W0001_P0030_T0001\TR1_W0001_P0094\TR1_2_W0001_P0094_T0001_R1_P1_K1_Ch2-Ch1.zen
5340	1.207025e-02	4.182161e-03	1.204100e-02	20151203_SCC1gfpc_G2G1\MitoSys2\LSM\SCC1gfpc_G1\DE_W0001_P0030\DE_2_W0001_P0030_T0001\TR1_W0001_P0094\TR1_2_W0001_P0094_T0001_R1_P1_K1_Ch2-Ch1.zen
5660	1.183932e-02	4.771866e-03	1.181900e-02	20151203_SCC1gfpc_G2G1\MitoSys2\LSM\SCC1gfpc_G1\DE_W0001_P0030\DE_2_W0001_P0030_T0001\TR1_W0001_P0094\TR1_2_W0001_P0094_T0001_R1_P1_K1_Ch2-Ch1.zen
5980	1.162020e-02	4.887102e-03	1.161000e-02	20151203_SCC1gfpc_G2G1\MitoSys2\LSM\SCC1gfpc_G1\DE_W0001_P0030\DE_2_W0001_P0030_T0001\TR1_W0001_P0094\TR1_2_W0001_P0094_T0001_R1_P1_K1_Ch2-Ch1.zen
6300	1.124561e-02	4.599601e-03	1.141500e-02	20151203_SCC1gfpc_G2G1\MitoSys2\LSM\SCC1gfpc_G1\DE_W0001_P0030\DE_2_W0001_P0030_T0001\TR1_W0001_P0094\TR1_2_W0001_P0094_T0001_R1_P1_K1_Ch2-Ch1.zen
6940	1.148116e-02	4.396596e-03	1.106000e-02	20151203_SCC1gfpc_G2G1\MitoSys2\LSM\SCC1gfpc_G1\DE_W0001_P0030\DE_2_W0001_P0030_T0001\TR1_W0001_P0094\TR1_2_W0001_P0094_T0001_R1_P1_K1_Ch2-Ch1.zen
7580	1.170089e-02	4.537471e-03	1.074200e-02	20151203_SCC1gfpc_G2G1\MitoSys2\LSM\SCC1gfpc_G1\DE_W0001_P0030\DE_2_W0001_P0030_T0001\TR1_W0001_P0094\TR1_2_W0001_P0094_T0001_R1_P1_K1_Ch2-Ch1.zen
8220	1.137690e-02	4.613796e-03	1.045600e-02	20151203_SCC1gfpc_G2G1\MitoSys2\LSM\SCC1gfpc_G1\DE_W0001_P0030\DE_2_W0001_P0030_T0001\TR1_W0001_P0094\TR1_2_W0001_P0094_T0001_R1_P1_K1_Ch2-Ch1.zen
8860	1.059207e-02	4.511875e-03	1.019700e-02	20151203_SCC1gfpc_G2G1\MitoSys2\LSM\SCC1gfpc_G1\DE_W0001_P0030\DE_2_W0001_P0030_T0001\TR1_W0001_P0094\TR1_2_W0001_P0094_T0001_R1_P1_K1_Ch2-Ch1.zen
9500	1.096182e-02	3.997712e-03	9.960900e-03	20151203_SCC1gfpc_G2G1\MitoSys2\LSM\SCC1gfpc_G1\DE_W0001_P0030\DE_2_W0001_P0030_T0001\TR1_W0001_P0094\TR1_2_W0001_P0094_T0001_R1_P1_K1_Ch2-Ch1.zen
10140	1.038976e-02	4.329552e-03	9.743600e-03	20151203_SCC1gfpc_G2G1\MitoSys2\LSM\SCC1gfpc_G1\DE_W0001_P0030\DE_2_W0001_P0030_T0001\TR1_W0001_P0094\TR1_2_W0001_P0094_T0001_R1_P1_K1_Ch2-Ch1.zen
10780	1.003125e-02	4.512476e-03	9.542900e-03	20151203_SCC1gfpc_G2G1\MitoSys2\LSM\SCC1gfpc_G1\DE_W0001_P0030\DE_2_W0001_P0030_T0001\TR1_W0001_P0094\TR1_2_W0001_P0094_T0001_R1_P1_K1_Ch2-Ch1.zen
11420	9.133927e-03	3.946179e-03	9.356500e-03	20151203_SCC1gfpc_G2G1\MitoSys2\LSM\SCC1gfpc_G1\DE_W0001_P0030\DE_2_W0001_P0030_T0001\TR1_W0001_P0094\TR1_2_W0001_P0094_T0001_R1_P1_K1_Ch2-Ch1.zen
12060	8.944607e-03	4.070325e-03	9.182600e-03	20151203_SCC1gfpc_G2G1\MitoSys2\LSM\SCC1gfpc_G1\DE_W0001_P0030\DE_2_W0001_P0030_T0001\TR1_W0001_P0094\TR1_2_W0001_P0094_T0001_R1_P1_K1_Ch2-Ch1.zen
12700	8.693568e-03	3.952433e-03	9.019700e-03	20151203_SCC1gfpc_G2G1\MitoSys2\LSM\SCC1gfpc_G1\DE_W0001_P0030\DE_2_W0001_P0030_T0001\TR1_W0001_P0094\TR1_2_W0001_P0094_T0001_R1_P1_K1_Ch2-Ch1.zen
13980	8.744659e-03	4.118491e-03	8.721900e-03	20151203_SCC1gfpc_G2G1\MitoSys2\LSM\SCC1gfpc_G1\DE_W0001_P0030\DE_2_W0001_P0030_T0001\TR1_W0001_P0094\TR1_2_W0001_P0094_T0001_R1_P1_K1_Ch2-Ch1.zen
15260	8.195021e-03	4.466209e-03	8.454800e-03	20151203_SCC1gfpc_G2G1\MitoSys2\LSM\SCC1gfpc_G1\DE_W0001_P0030\DE_2_W0001_P0030_T0001\TR1_W0001_P0094\TR1_2_W0001_P0094_T0001_R1_P1_K1_Ch2-Ch1.zen
16540	8.198996e-03	4.537258e-03	8.212500e-03	20151203_SCC1gfpc_G2G1\MitoSys2\LSM\SCC1gfpc_G1\DE_W0001_P0030\DE_2_W0001_P0030_T0001\TR1_W0001_P0094\TR1_2_W0001_P0094_T0001_R1_P1_K1_Ch2-Ch1.zen
17820	8.119316e-03	4.359056e-03	7.990300e-03	20151203_SCC1gfpc_G2G1\MitoSys2\LSM\SCC1gfpc_G1\DE_W0001_P0030\DE_2_W0001_P0030_T0001\TR1_W0001_P0094\TR1_2_W0001_P0094_T0001_R1_P1_K1_Ch2-Ch1.zen
19100	7.840284e-03	4.765407e-03	7.784900e-03	20151203_SCC1gfpc_G2G1\MitoSys2\LSM\SCC1gfpc_G1\DE_W0001_P0030\DE_2_W0001_P0030_T0001\TR1_W0001_P0094\TR1_2_W0001_P0094_T0001_R1_P1_K1_Ch2-Ch1.zen
20380	7.476984e-03	4.677997e-03	7.593500e-03	20151203_SCC1gfpc_G2G1\MitoSys2\LSM\SCC1gfpc_G1\DE_W0001_P0030\DE_2_W0001_P0030_T0001\TR1_W0001_P0094\TR1_2_W0001_P0094_T0001_R1_P1_K1_Ch2-Ch1.zen
21660	7.333963e-03	4.693685e-03	7.414000e-03	20151203_SCC1gfpc_G2G1\MitoSys2\LSM\SCC1gfpc_G1\DE_W0001_P0030\DE_2_W0001_P0030_T0001\TR1_W0001_P0094\TR1_2_W0001_P0094_T0001_R1_P1_K1_Ch2-Ch1.zen
22940	6.618816e-03	4.688565e-03	7.244600e-03	20151203_SCC1gfpc_G2G1\MitoSys2\LSM\SCC1gfpc_G1\DE_W0001_P0030\DE_2_W0001_P0030_T0001\TR1_W0001_P0094\TR1_2_W0001_P0094_T0001_R1_P1_K1_Ch2-Ch1.zen
24220	6.559074e-03	4.375138e-03	7.084200e-03	20151203_SCC1gfpc_G2G1\MitoSys2\LSM\SCC1gfpc_G1\DE_W0001_P0030\DE_2_W0001_P0030_T0001\TR1_W0001_P0094\TR1_2_W0001_P0094_T0001_R1_P1_K1_Ch2-Ch1.zen
25500	6.669943e-03	4.531181e-03	6.931400e-03	20151203_SCC1gfpc_G2G1\MitoSys2\LSM\SCC1gfpc_G1\DE_W0001_P0030\DE_2_W0001_P0030_T0001\TR1_W0001_P0094\TR1_2_W0001_P0094_T0001_R1_P1_K1_Ch2-Ch1.zen
28060	6.432476e-03	3.961333e-03	6.645600e-03	20151203_SCC1gfpc_G2G1\MitoSys2\LSM\SCC1gfpc_G1\DE_W0001_P0030\DE_2_W0001_P0030_T0001\TR1_W0001_P0094\TR1_2_W0001_P0094_T0001_R1_P1_K1_Ch2-Ch1.zen
30620	6.004834e-03	4.332541e-03	6.381700e-03	20151203_SCC1gfpc_G2G1\MitoSys2\LSM\SCC1gfpc_G1\DE_W0001_P0030\DE_2_W0001_P0030_T0001\TR1_W0001_P0094\TR1_2_W0001_P0094_T0001_R1_P1_K1_Ch2-Ch1.zen
33180	5.503274e-03	4.564374e-03	6.135800e-03	20151203_SCC1gfpc_G2G1\MitoSys2\LSM\SCC1gfpc_G1\DE_W0001_P0030\DE_2_W0001_P0030_T0001\TR1_W0001_P0094\TR1_2_W0001_P0094_T0001_R1_P1_K1_Ch2-Ch1.zen
35740	6.024927e-03	4.788102e-03	5.905200e-03	20151203_SCC1gfpc_G2G1\MitoSys2\LSM\SCC1gfpc_G1\DE_W0001_P0030\DE_2_W0001_P0030_T0001\TR1_W0001_P0094\TR1_2_W0001_P0094_T0001_R1_P1_K1_Ch2-Ch1.zen
38300	5.662623e-03	4.541100e-03	5.687700e-03	20151203_SCC1gfpc_G2G1\MitoSys2\LSM\SCC1gfpc_G1\DE_W0001_P0030\DE_2_W0001_P0030_T0001\TR1_W0001_P0094\TR1_2_W0001_P0094_T0001_R1_P1_K1_Ch2-Ch1.zen
40860	5.383322e-03	4.381919e-03	5.482000e-03	20151203_SCC1gfpc_G2G1\MitoSys2\LSM\SCC1gfpc_G1\DE_W0001_P0030\DE_2_W0001_P0030_T0001\TR1_W0001_P0094\TR1_2_W0001_P0094_T0001_R1_P1_K1_Ch2-Ch1.zen
43420	5.093850e-03	4.441429e-03	5.286700e-03	20151203_SCC1gfpc_G2G1\MitoSys2\LSM\SCC1gfpc_G1\DE_W0001_P0030\DE_2_W0001_P0030_T0001\TR1_W0001_P0094\TR1_2_W0001_P0094_T0001_R1_P1_K1_Ch2-Ch1.zen
45980	5.294826e-03	4.478124e-03	5.101000e-03	20151203_SCC1gfpc_G2G1\MitoSys2\LSM\SCC1gfpc_G1\DE_W0001_P0030\DE_2_W0001_P0030_T0001\TR1_W0001_P0094\TR1_2_W0001_P0094_T0001_R1_P1_K1_Ch2-Ch1.zen
48540	4.864626e-03	4.338857e-03	4.924100e-03	20151203_SCC1gfpc_G2G1\MitoSys2\LSM\SCC1gfpc_G1\DE_W0001_P0030\DE_2_W0001_P0030_T0001\TR1_W0001_P0094\TR1_2_W0001_P0094_T0001_R1_P1_K1_Ch2-Ch1.zen
51100	4.304703e-03	4.455487e-03	4.755300e-03	20151203_SCC1gfpc_G2G1\MitoSys2\LSM\SCC1gfpc_G1\DE_W0001_P0030\DE_2_W0001_P0030_T0001\TR1_W0001_P0094\TR1_2_W0001_P0094_T0001_R1_P1_K1_Ch2-Ch1.zen
56220	4.025322e-03	4.187831e-03	4.440300e-03	20151203_SCC1gfpc_G2G1\MitoSys2\LSM\SCC1gfpc_G1\DE_W0001_P0030\DE_2_W0001_P0030_T0001\TR1_W0001_P0094\TR1_2_W0001_P0094_T0001_R1_P1_K1_Ch2-Ch1.zen
61340	3.747080e-03	4.038201e-03	4.152300e-03	20151203_SCC1gfpc_G2G1\MitoSys2\LSM\SCC1gfpc_G1\DE_W0001_P0030\DE_2_W0001_P0030_T0001\TR1_W0001_P0094\TR1_2_W0001_P0094_T0001_R1_P1_K1_Ch2-Ch1.zen
66460	3.716037e-03	4.045779e-03	3.888800e-03	20151203_SCC1gfpc_G2G1\MitoSys2\LSM\SCC1gfpc_G1\DE_W0001_P0030\DE_2_W0001_P0030_T0001\TR1_W0001_P0094\TR1_2_W0001_P0094_T0001_R1_P1_K1_Ch2-Ch1.zen
71580	3.545891e-03	4.011794e-03	3.647100e-03	20151203_SCC1gfpc_G2G1\MitoSys2\LSM\SCC1gfpc_G1\DE_W0001_P0030\DE_2_W0001_P0030_T0001\TR1_W0001_P0094\TR1_2_W0001_P0094_T0001_R1_P1_K1_Ch2-Ch1.zen
76700	3.556269e-03	3.932444e-03	3.425300e-03	20151203_SCC1gfpc_G2G1\MitoSys2\LSM\SCC1gfpc_G1\DE_W0001_P0030\DE_2_W0001_P0030_T0001\TR1_W0001_P0094\TR1_2_W0001_P0094_T0001_R1_P1_K1_Ch2-Ch1.zen
81820	3.508330e-03	4.043652e-03	3.221500e-03	20151203_SCC1gfpc_G2G1\MitoSys2\LSM\SCC1gfpc_G1\DE_W0001_P0030\DE_2_W0001_P0030_T0001\TR1_W0001_P0094\TR1_2_W0001_P0094_T0001_R1_P1_K1_Ch2-Ch1.zen
86940	3.289170e-03	3.829351e-03	3.034000e-03	20151203_SCC1gfpc_G2G1\MitoSys2\LSM\SCC1gfpc_G1\DE_W0001_P0030\DE_2_W0001_P0030_T0001\TR1_W0001_P0094\TR1_2_W0001_P0094_T0001_R1_P1_K1_Ch2-Ch1.zen
92060	3.199022e-03	3.629337e-03	2.861400e-03	20151203_SCC1gfpc_G2G1\MitoSys2\LSM\SCC1gfpc_G1\DE_W0001_P0030\DE_2_W0001_P0030_T0001\TR1_W0001_P0094\TR1_2_W0001_P0094_T0001_R1_P1_K1_Ch2-Ch1.zen
97180	2.772511e-03	3.189089e-03	2.702200e-03	20151203_SCC1gfpc_G2G1\MitoSys2\LSM\SCC1gfpc_G1\DE_W0001_P0030\DE_2_W0001_P0030_T0001\TR1_W0001_P0094\TR1_2_W0001_P0094_T0001_R1_P1_K1_Ch2-Ch1.zen
102300	2.731238e-03	3.424352e-03	2.555300e-03	20151203_SCC1gfpc_G2G1\MitoSys2\LSM\SCC1gfpc_G1\DE_W0001_P0030\DE_2_W0001_P0030_T0001\TR1_W0001_P0094\TR1_2_W0001_P0094_T0001_R1_P1_K1_Ch2-Ch1.zen
112540	2.408069e-03	3.456721e-03	2.293800e-03	20151203_SCC1gfpc_G2G1\MitoSys2\LSM\SCC1gfpc_G1\DE_W0001_P0030\DE_2_W0001_P0030_T0001\TR1_W0001_P0094\TR1_2_W0001_P0094_T0001_R1_P1_K1_Ch2-Ch1.zen
122780	2.435934e-03	3.688789e-03	2.069300e-03	20151203_SCC1gfpc_G2G1\MitoSys2\LSM\SCC1gfpc_G1\DE_W0001_P0030\DE_2_W0001_P0030_T0001\TR1_W0001_P0094\TR1_2_W0001_P0094_T0001_R1_P1_K1_Ch2-Ch1.zen
133020	2.590021e-03	3.426518e-03	1.875400e-03	20151203_SCC1gfpc_G2G1\MitoSys2\LSM\SCC1gfpc_G1\DE_W0001_P0030\DE_2_W0001_P0030_T0001\TR1_W0001_P0094\TR1_2_W0001_P0094_T0001_R1_P1_K1_Ch2-Ch1.zen
143260	2.794640e-03	3.163429e-03	1.707100e-03	20151203_SCC1gfpc_G2G1\MitoSys2\LSM\SCC1gfpc_G1\DE_W0001_P0030\DE_2_W0001_P0030_T0001\TR1_W0001_P0094\TR1_2_W0001_P0094_T0001_R1_P1_K1_Ch2-Ch1.zen
153500	2.597818e-03	2.813829e-03	1.560200e-03	20151203_SCC1gfpc_G2G1\MitoSys2\LSM\SCC1gfpc_G1\DE_W0001_P0030\DE_2_W0001_P0030_T0001\TR1_W0001_P0094\TR1_2_W0001_P0094_T0001_R1_P1_K1_Ch2-Ch1.zen
163740	2.158818e-03	2.906385e-03	1.431400e-03	20151203_SCC1gfpc_G2G1\MitoSys2\LSM\SCC1gfpc_G1\DE_W0001_P0030\DE_2_W0001_P0030_T0001\TR1_W0001_P0094\TR1_2_W0001_P0094_T0001_R1_P1_K1_Ch2-Ch1.zen
173980	1.991070e-03	2.613689e-03	1.317900e-03	20151203_SCC1gfpc_G2G1\MitoSys2\LSM\SCC1gfpc_G1\DE_W0001_P0030\DE_2_W0001_P0030_T0001\TR1_W0001_P0094\TR1_2_W0001_P0094_T0001_R1_P1_K1_Ch2-Ch1.zen
184220	1.737419e-03	2.567408e-03	1.217400e-03	20151203_SCC1gfpc_G2G1\MitoSys2\LSM\SCC1gfpc_G1\DE_W0001_P0030\DE_2_W0001_P0030_T0001\TR1_W0001_P0094\TR1_2_W0001_P0094_T0001_R1_P1_K1_Ch2-Ch1.zen
194460	1.603673e-03	2.650415e-03	1.127900e-03	20151203_SCC1gfpc_G2G1\MitoSys2\LSM\SCC1gfpc_G1\DE_W0001_P0030\DE_2_W0001_P0030_T0001\TR1_W0001_P0094\TR1_2_W0001_P0094_T0001_R1_P1_K1_Ch2-Ch1.zen
204700	8.213125e-04	2.837175e-03	1.048100e-03	20151203_SCC1gfpc_G2G1\MitoSys2\LSM\SCC1gfpc_G1\DE_W0001_P0030\DE_2_W0001_P0030_T0001\TR1_W0001_P0094\TR1_2_W0001_P0094_T0001_R1_P1_K1_Ch2-Ch1.zen
225180	5.807183e-04	3.028654e-03	9.120100e-04	20151203_SCC1gfpc_G2G1\MitoSys2\LSM\SCC1gfpc_G1\DE_W0001_P0030\DE_2_W0001_P0030_T0001\TR1_W0001_P0094\TR1_2_W0001_P0094_T0001_R1_P1_K1_Ch2-Ch1.zen
245660	6.706775e-04	2.844313e-03	8.010400e-04	20151203_SCC1gfpc_G2G1\MitoSys2\LSM\SCC1gfpc_G1\DE_W0001_P0030\DE_2_W0001_P0030_T0001\TR1_W0001_P0094\TR1_2_W0001_P0094_T0001_R1_P1_K1_Ch2-Ch1.zen
266140	6.627639e-04	2.494928e-03	7.093600e-04	20151203_SCC1gfpc_G2G1\MitoSys2\LSM\SCC1gfpc_G1\DE_W0001_P0030\DE_2_W0001_P0030_T0001\TR1_W0001_P0094\TR1_2_W0001_P0094_T0001_R1_P1_K1_Ch2-Ch1.zen
286620	3.341224e-04	2.335623e-03	6.327400e-04	20151203_SCC1gfpc_G2G1\MitoSys2\LSM\SCC1gfpc_G1\DE_W0001_P0030\DE_2_W0001_P0030_T0001\TR1_W0001_P0094\TR1_2_W0001_P0094_T0001_R1_P1_K1_Ch2-Ch1.zen
307100	2.722771e-04	2.216309e-03	5.680500e-04	20151203_SCC1gfpc_G2G1\MitoSys2\LSM\SCC1gfpc_G1\DE_W0001_P0030\DE_2_W0001_P0030_T0001\TR1_W0001_P0094\TR1_2_W0001_P0094_T0001_R1_P1_K1_Ch2-Ch1.zen
327580	-7.972618e-05	2.158779e-03	5.129300e-04	20151203_SCC1gfpc_G2G1\MitoSys2\LSM\SCC1gfpc_G1\DE_W0001_P0030\DE_2_W0001_P0030_T0001\TR1_W0001_P0094\TR1_2_W0001_P0094_T0001_R1_P1_K1_Ch2-Ch1.zen
348060	-1.593278e-04	2.269079e-03	4.655700e-04	20151203_SCC1gfpc_G2G1\MitoSys2\LSM\SCC1gfpc_G1\DE_W0001_P0030\DE_2_W0001_P0030_T0001\TR1_W0001_P0094\TR1_2_W0001_P0094_T0001_R1_P1_K1_Ch2-Ch1.zen
368540	-2.395248e-04	2.375098e-03	4.245700e-04	20151203_SCC1gfpc_G2G1\MitoSys2\LSM\SCC1gfpc_G1\DE_W0001_P0030\DE_2_W0001_P0030_T0001\TR1_W0001_P0094\TR1_2_W0001_P0094_T0001_R1_P1_K1_Ch2-Ch1.zen
389020	-2.980217e-04	2.658606e-03	3.888400e-04	20151203_SCC1gfpc_G2G1\MitoSys2\LSM\SCC1gfpc_G1\DE_W0001_P0030\DE_2_W0001_P0030_T0001\TR1_W0001_P0094\TR1_2_W0001_P0094_T0001_R1_P1_K1_Ch2-Ch1.zen
409500	-5.938895e-04	2.648135e-03	3.575100e-04	20151203_SCC1gfpc_G2G1\MitoSys2\LSM\SCC1gfpc_G1\DE_W0001_P0030\DE_2_W0001_P0030_T0001\TR1_W0001_P0094\TR1_2_W0001_P0094_T0001_R1_P1_K1_Ch2-Ch1.zen
450460	-6.083713e-04	2.775423e-03	3.054000e-04	20151203_SCC1gfpc_G2G1\MitoSys2\LSM\SCC1gfpc_G1\DE_W0001_P0030\DE_2_W0001_P0030_T0001\TR1_W0001_P0094\TR1_2_W0001_P0094_T0001_R1_P1_K1_Ch2-Ch1.zen
491420	-9.698190e-04	2.624133e-03	2.641000e-04	20151203_SCC1gfpc_G2G1\MitoSys2\LSM\SCC1gfpc_G1\DE_W0001_P0030\DE_2_W0001_P0030_T0001\TR1_W0001_P0094\TR1_2_W0001_P0094_T0001_R1_P1_K1_Ch2-Ch1.zen
532380	-9.739903e-04	2.165720e-03	2.308000e-04	20151203_SCC1gfpc_G2G1\MitoSys2\LSM\SCC1gfpc_G1\DE_W0001_P0030\DE_2_W0001_P0030_T0001\TR1_W0001_P0094\TR1_2_W0001_P0094_T0001_R1_P1_K1_Ch2-Ch1.zen
573340	-8.777173e-04	1.887076e-03	2.035500e-04	20151203_SCC1gfpc_G2G1\MitoSys2\LSM\SCC1gfpc_G1\DE_W0001_P0030\DE_2_W0001_P0030_T0001\TR1_W0001_P0094\TR1_2_W0001_P0094_T0001_R1_P1_K1_Ch2-Ch1.zen
614300	-6.756764e-04	2.522427e-03	1.809800e-04	20151203_SCC1gfpc_G2G1\MitoSys2\LSM\SCC1gfpc_G1\DE_W0001_P0030\DE_2_W0001_P0030_T0001\TR1_W0001_P0094\TR1_2_W0001_P0094_T0001_R1_P1_K1_Ch2-Ch1.zen
655260	-7.642560e-04	2.383401e-03	1.620800e-04	20151203_SCC1gfpc_G2G1\MitoSys2\LSM\SCC1gfpc_G1\DE_W0001_P0030\DE_2_W0001_P0030_T0001\TR1_W0001_P0094\TR1_2_W0001_P0094_T0001_R1_P1_K1_Ch2-Ch1.zen
696220	-6.255223e-04	2.213121e-03	1.460800e-04	20151203_SCC1gfpc_G2G1\MitoSys2\LSM\SCC1gfpc_G1\DE_W0001_P0030\DE_2_W0001_P0030_T0001\TR1_W0001_P0094\TR1_2_W0001_P0094_T0001_R1_P1_K1_Ch2-Ch1.zen
737180	-5.154200e-04	2.832563e-03	1.324200e-04	20151203_SCC1gfpc_G2G1\MitoSys2\LSM\SCC1gfpc_G1\DE_W0001_P0030\DE_2_W0001_P0030_T0001\TR1_W0001_P0094\TR1_2_W0001_P0094_T0001_R1_P1_K1_Ch2-Ch1.zen
778140	-5.662104e-04	2.998206e-03	1.206600e-04	20151203_SCC1gfpc_G2G1\MitoSys2\LSM\SCC1gfpc_G1\DE_W0001_P0030\DE_2_W0001_P0030_T0001\TR1_W0001_P0094\TR1_2_W0001_P0094_T0001_R1_P1_K1_Ch2-Ch1.zen
819100	-1.025848e-03	2.832142e-03	1.104700e-04	20151203_SCC1gfpc_G2G1\MitoSys2\LSM\SCC1gfpc_G1\DE_W0001_P0030\DE_2_W0001_P0030_T0001\TR1_W0001_P0094\TR1_2_W0001_P0094_T0001_R1_P1_K1_Ch2-Ch1.zen
901020	-5.124459e-04	2.868654e-03	9.377300e-05	20151203_SCC1gfpc_G2G1\MitoSys2\LSM\SCC1gfpc_G1\DE_W0001_P0030\DE_2_W0001_P0030_T0001\TR1_W0001_P0094\TR1_2_W0001_P0094_T0001_R1_P1_K1_Ch2-Ch1.zen
982940	-5.335737e-04	2.924124e-03	8.076700e-05	20151203_SCC1gfpc_G2G1\MitoSys2\LSM\SCC1gfpc_G1\DE_W0001_P0030\DE_2_W0001_P0030_T0001\TR1_W0001_P0094\TR1_2_W0001_P0094_T0001_R1_P1_K1_Ch2-Ch1.zen
1064860	-3.288036e-04	3.399825e-03	7.043400e-05	20151203_SCC1gfpc_G2G1\MitoSys2\LSM\SCC1gfpc_G1\DE_W0001_P0030\DE_2_W0001_P0030_T0001\TR1_W0001_P0094\TR1_2_W0001_P0094_T0001_R1_P1_K1_Ch2-Ch1.zen
1146780	-9.220400e-04	2.817306e-03	6.208300e-05	20151203_SCC1gfpc_G2G1\MitoSys2\LSM\SCC1gfpc_G1\DE_W0001_P0030\DE_2_W0001_P0030_T0001\TR1_W0001_P0094\TR1_2_W0001_P0094_T0001_R1_P1_K1_Ch2-Ch1.zen
1228700	-1.357153e-03	2.385553e-03	5.523300e-05	20151203_SCC1gfpc_G2G1\MitoSys2\LSM\SCC1gfpc_G1\DE_W0001_P0030\DE_2_W0001_P0030_T0001\TR1_W0001_P0094\TR1_2_W0001_P0094_T0001_R1_P1_K1_Ch2-Ch1.zen
1310620	-1.447601e-03	2.559779e-03	4.953900e-05	20151203_SCC1gfpc_G2G1\MitoSys2\LSM\SCC1gfpc_G1\DE_W0001_P0030\DE_2_W0001_P0030_T0001\TR1_W0001_P0094\TR1_2_W0001_P0094_T0001_R1_P1_K1_Ch2-Ch1.zen
1392540	-1.556239e-03	2.441616e-03	4.475100e-05	20151203_SCC1gfpc_G2G1\MitoSys2\LSM\SCC1gfpc_G1\DE_W0001_P0030\DE_2_W0001_P0030_T0001\TR1_W0001_P0094\TR1_2_W0001_P0094_T0001_R1_P1_K1_Ch2-Ch1.zen
1474460	-1.018527e-03	2.011459e-03	4.068400e-05	20151203_SCC1gfpc_G2G1\MitoSys2\LSM\SCC1gfpc_G1\DE_W0001_P0030\DE_2_W0001_P0030_T0001\TR1_W0001_P0094\TR1_2_W0001_P0094_T0001_R1_P1_K1_Ch2-Ch1.zen
1556380	-4.442961e-04	2.538193e-03	3.719700e-05	20151203_SCC1gfpc_G2G1\MitoSys2\LSM\SCC1gfpc_G1\DE_W0001_P0030\DE_2_W0001_P0030_T0001\TR1_W0001_P0094\TR1_2_W0001_P0094_T0001_R1_P1_K1_Ch2-Ch1.zen
10	2.613819e-02	1.157133e-02	2.393900e-02	20151203_SCC1gfpc_G2G1\MitoSys2\LSM\SCC1gfpc_G1\DE_W0001_P0030\DE_2_W0001_P0030_T0001\TR1_W0001_P0094\TR1_2_W0001_P0094_T0001_R1_P2_K1_Ch2-Ch1.zen
20	2.338461e-02	1.032926e-02	2.353500e-02	20151203_SCC1gfpc_G2G1\MitoSys2\LSM\SCC1gfpc_G1\DE_W0001_P0030\DE_2_W0001_P0030_T0001\TR1_W0001_P0094\TR1_2_W0001_P0094_T0001_R1_P2_K1_Ch2-Ch1.zen
30	2.130262e-02	8.663415e-03	2.316500e-02	20151203_SCC1gfpc_G2G1\MitoSys2\LSM\SCC1gfpc_G1\DE_W0001_P0030\DE_2_W0001_P0030_T0001\TR1_W0001_P0094\TR1_2_W0001_P0094_T0001_R1_P2_K1_Ch2-Ch1.zen
40	2.234773e-02	9.657271e-03	2.282500e-02	20151203_SCC1gfpc_G2G1\MitoSys2\LSM\SCC1gfpc_G1\DE_W0001_P0030\DE_2_W0001_P0030_T0001\TR1_W0001_P0094\TR1_2_W0001_P0094_T0001_R1_P2_K1_Ch2-Ch1.zen
50	2.304416e-02	8.980445e-03	2.251400e-02	20151203_SCC1gfpc_G2G1\MitoSys2\LSM\SCC1gfpc_G1\DE_W0001_P0030\DE_2_W0001_P0030_T0001\TR1_W0001_P0094\TR1_2_W0001_P0094_T0001_R1_P2_K1_Ch2-Ch1.zen
60	2.257928e-02	8.490538e-03	2.222800e-02	20151203_SCC1gfpc_G2G1\MitoSys2\LSM\SCC1gfpc_G1\DE_W0001_P0030\DE_2_W0001_P0030_T0001\TR1_W0001_P0094\TR1_2_W0001_P0094_T0001_R1_P2_K1_Ch2-Ch1.zen
70	1.975618e-02	9.598084e-03	2.196600e-02	20151203_SCC1gfpc_G2G1\MitoSys2\LSM\SCC1gfpc_G1\DE_W0001_P0030\DE_2_W0001_P0030_T0001\TR1_W0001_P0094\TR1_2_W0001_P0094_T0001_R1_P2_K1_Ch2-Ch1.zen
80	2.142277e-02	9.723574e-03	2.172400e-02	20151203_SCC1gfpc_G2G1\MitoSys2\LSM\SCC1gfpc_G1\DE_W0001_P0030\DE_2_W0001_P0030_T0001\TR1_W0001_P0094\TR1_2_W0001_P0094_T0001_R1_P2_K1_Ch2-Ch1.zen
90	2.416820e-02	9.847256e-03	2.150200e-02	20151203_SCC1gfpc_G2G1\MitoSys2\LSM\SCC1gfpc_G1\DE_W0001_P0030\DE_2_W0001_P0030_T0001\TR1_W0001_P0094\TR1_2_W0001_P0094_T0001_R1_P2_K1_Ch2-Ch1.zen
100	2.061957e-02	7.119084e-03	2.129600e-02	20151203_SCC1gfpc_G2G1\MitoSys2\LSM\SCC1gfpc_G1\DE_W0001_P0030\DE_2_W0001_P0030_T0001\TR1_W0001_P0094\TR1_2_W0001_P0094_T0001_R1_P2_K1_Ch2-Ch1.zen
120	1.981736e-02	8.916554e-03	2.093100e-02	20151203_SCC1gfpc_G2G1\MitoSys2\LSM\SCC1gfpc_G1\DE_W0001_P0030\DE_2_W0001_P0030_T0001\TR1_W0001_P0094\TR1_2_W0001_P0094_T0001_R1_P2_K1_Ch2-Ch1.zen
140	2.013378e-02	7.632803e-03	2.061700e-02	20151203_SCC1gfpc_G2G1\MitoSys2\LSM\SCC1gfpc_G1\DE_W0001_P0030\DE_2_W0001_P0030_T0001\TR1_W0001_P0094\TR1_2_W0001_P0094_T0001_R1_P2_K1_Ch2-Ch1.zen
160	2.003714e-02	6.918297e-03	2.034500e-02	20151203_SCC1gfpc_G2G1\MitoSys2\LSM\SCC1gfpc_G1\DE_W0001_P0030\DE_2_W0001_P0030_T0001\TR1_W0001_P0094\TR1_2_W0001_P0094_T0001_R1_P2_K1_Ch2-Ch1.zen
180	1.995779e-02	7.438190e-03	2.010800e-02	20151203_SCC1gfpc_G2G1\MitoSys2\LSM\SCC1gfpc_G1\DE_W0001_P0030\DE_2_W0001_P0030_T0001\TR1_W0001_P0094\TR1_2_W0001_P0094_T0001_R1_P2_K1_Ch2-Ch1.zen
200	2.131473e-02	8.988687e-03	1.989800e-02	20151203_SCC1gfpc_G2G1\MitoSys2\LSM\SCC1gfpc_G1\DE_W0001_P0030\DE_2_W0001_P0030_T0001\TR1_W0001_P0094\TR1_2_W0001_P0094_T0001_R1_P2_K1_Ch2-Ch1.zen
220	1.891736e-02	8.044795e-03	1.971100e-02	20151203_SCC1gfpc_G2G1\MitoSys2\LSM\SCC1gfpc_G1\DE_W0001_P0030\DE_2_W0001_P0030_T0001\TR1_W0001_P0094\TR1_2_W0001_P0094_T0001_R1_P2_K1_Ch2-Ch1.zen
240	2.111097e-02	7.690754e-03	1.954400e-02	20151203_SCC1gfpc_G2G1\MitoSys2\LSM\SCC1gfpc_G1\DE_W0001_P0030\DE_2_W0001_P0030_T0001\TR1_W0001_P0094\TR1_2_W0001_P0094_T0001_R1_P2_K1_Ch2-Ch1.zen
260	1.935617e-02	6.774483e-03	1.939100e-02	20151203_SCC1gfpc_G2G1\MitoSys2\LSM\SCC1gfpc_G1\DE_W0001_P0030\DE_2_W0001_P0030_T0001\TR1_W0001_P0094\TR1_2_W0001_P0094_T0001_R1_P2_K1_Ch2-Ch1.zen
280	1.777704e-02	7.083401e-03	1.925200e-02	20151203_SCC1gfpc_G2G1\MitoSys2\LSM\SCC1gfpc_G1\DE_W0001_P0030\DE_2_W0001_P0030_T0001\TR1_W0001_P0094\TR1_2_W0001_P0094_T0001_R1_P2_K1_Ch2-Ch1.zen
300	1.984046e-02	6.267430e-03	1.912200e-02	20151203_SCC1gfpc_G2G1\MitoSys2\LSM\SCC1gfpc_G1\DE_W0001_P0030\DE_2_W0001_P0030_T0001\TR1_W0001_P0094\TR1_2_W0001_P0094_T0001_R1_P2_K1_Ch2-Ch1.zen
340	2.110935e-02	5.814226e-03	1.888800e-02	20151203_SCC1gfpc_G2G1\MitoSys2\LSM\SCC1gfpc_G1\DE_W0001_P0030\DE_2_W0001_P0030_T0001\TR1_W0001_P0094\TR1_2_W0001_P0094_T0001_R1_P2_K1_Ch2-Ch1.zen
380	2.054348e-02	5.176680e-03	1.867800e-02	20151203_SCC1gfpc_G2G1\MitoSys2\LSM\SCC1gfpc_G1\DE_W0001_P0030\DE_2_W0001_P0030_T0001\TR1_W0001_P0094\TR1_2_W0001_P0094_T0001_R1_P2_K1_Ch2-Ch1.zen
420	1.872776e-02	4.296395e-03	1.848500e-02	20151203_SCC1gfpc_G2G1\MitoSys2\LSM\SCC1gfpc_G1\DE_W0001_P0030\DE_2_W0001_P0030_T0001\TR1_W0001_P0094\TR1_2_W0001_P0094_T0001_R1_P2_K1_Ch2-Ch1.zen
460	1.700086e-02	6.058970e-03	1.830300e-02	20151203_SCC1gfpc_G2G1\MitoSys2\LSM\SCC1gfpc_G1\DE_W0001_P0030\DE_2_W0001_P0030_T0001\TR1_W0001_P0094\TR1_2_W0001_P0094_T0001_R1_P2_K1_Ch2-Ch1.zen
500	1.862695e-02	4.966980e-03	1.813100e-02	20151203_SCC1gfpc_G2G1\MitoSys2\LSM\SCC1gfpc_G1\DE_W0001_P0030\DE_2_W0001_P0030_T0001\TR1_W0001_P0094\TR1_2_W0001_P0094_T0001_R1_P2_K1_Ch2-Ch1.zen
540	1.593443e-02	5.507301e-03	1.796400e-02	20151203_SCC1gfpc_G2G1\MitoSys2\LSM\SCC1gfpc_G1\DE_W0001_P0030\DE_2_W0001_P0030_T0001\TR1_W0001_P0094\TR1_2_W0001_P0094_T0001_R1_P2_K1_Ch2-Ch1.zen
580	1.800679e-02	6.396919e-03	1.780300e-02	20151203_SCC1gfpc_G2G1\MitoSys2\LSM\SCC1gfpc_G1\DE_W0001_P0030\DE_2_W0001_P0030_T0001\TR1_W0001_P0094\TR1_2_W0001_P0094_T0001_R1_P2_K1_Ch2-Ch1.zen
620	1.646445e-02	3.780441e-03	1.764700e-02	20151203_SCC1gfpc_G2G1\MitoSys2\LSM\SCC1gfpc_G1\DE_W0001_P0030\DE_2_W0001_P0030_T0001\TR1_W0001_P0094\TR1_2_W0001_P0094_T0001_R1_P2_K1_Ch2-Ch1.zen
660	1.919746e-02	5.773866e-03	1.749400e-02	20151203_SCC1gfpc_G2G1\MitoSys2\LSM\SCC1gfpc_G1\DE_W0001_P0030\DE_2_W0001_P0030_T0001\TR1_W0001_P0094\TR1_2_W0001_P0094_T0001_R1_P2_K1_Ch2-Ch1.zen
700	1.620456e-02	5.129898e-03	1.734400e-02	20151203_SCC1gfpc_G2G1\MitoSys2\LSM\SCC1gfpc_G1\DE_W0001_P0030\DE_2_W0001_P0030_T0001\TR1_W0001_P0094\TR1_2_W0001_P0094_T0001_R1_P2_K1_Ch2-Ch1.zen
780	1.685997e-02	4.485979e-03	1.705400e-02	20151203_SCC1gfpc_G2G1\MitoSys2\LSM\SCC1gfpc_G1\DE_W0001_P0030\DE_2_W0001_P0030_T0001\TR1_W0001_P0094\TR1_2_W0001_P0094_T0001_R1_P2_K1_Ch2-Ch1.zen
860	1.545685e-02	4.602739e-03	1.677400e-02	20151203_SCC1gfpc_G2G1\MitoSys2\LSM\SCC1gfpc_G1\DE_W0001_P0030\DE_2_W0001_P0030_T0001\TR1_W0001_P0094\TR1_2_W0001_P0094_T0001_R1_P2_K1_Ch2-Ch1.zen
940	1.628199e-02	5.133291e-03	1.650400e-02	20151203_SCC1gfpc_G2G1\MitoSys2\LSM\SCC1gfpc_G1\DE_W0001_P0030\DE_2_W0001_P0030_T0001\TR1_W0001_P0094\TR1_2_W0001_P0094_T0001_R1_P2_K1_Ch2-Ch1.zen
1020	1.570872e-02	5.564529e-03	1.624300e-02	20151203_SCC1gfpc_G2G1\MitoSys2\LSM\SCC1gfpc_G1\DE_W0001_P0030\DE_2_W0001_P0030_T0001\TR1_W0001_P0094\TR1_2_W0001_P0094_T0001_R1_P2_K1_Ch2-Ch1.zen
1100	1.565066e-02	4.126862e-03	1.599100e-02	20151203_SCC1gfpc_G2G1\MitoSys2\LSM\SCC1gfpc_G1\DE_W0001_P0030\DE_2_W0001_P0030_T0001\TR1_W0001_P0094\TR1_2_W0001_P0094_T0001_R1_P2_K1_Ch2-Ch1.zen
1180	1.603133e-02	3.979395e-03	1.574800e-02	20151203_SCC1gfpc_G2G1\MitoSys2\LSM\SCC1gfpc_G1\DE_W0001_P0030\DE_2_W0001_P0030_T0001\TR1_W0001_P0094\TR1_2_W0001_P0094_T0001_R1_P2_K1_Ch2-Ch1.zen
1260	1.575242e-02	4.318630e-03	1.551300e-02	20151203_SCC1gfpc_G2G1\MitoSys2\LSM\SCC1gfpc_G1\DE_W0001_P0030\DE_2_W0001_P0030_T0001\TR1_W0001_P0094\TR1_2_W0001_P0094_T0001_R1_P2_K1_Ch2-Ch1.zen
1340	1.590685e-02	5.136754e-03	1.528600e-02	20151203_SCC1gfpc_G2G1\MitoSys2\LSM\SCC1gfpc_G1\DE_W0001_P0030\DE_2_W0001_P0030_T0001\TR1_W0001_P0094\TR1_2_W0001_P0094_T0001_R1_P2_K1_Ch2-Ch1.zen
1420	1.566769e-02	4.495343e-03	1.506700e-02	20151203_SCC1gfpc_G2G1\MitoSys2\LSM\SCC1gfpc_G1\DE_W0001_P0030\DE_2_W0001_P0030_T0001\TR1_W0001_P0094\TR1_2_W0001_P0094_T0001_R1_P2_K1_Ch2-Ch1.zen
1500	1.518814e-02	4.566072e-03	1.485600e-02	20151203_SCC1gfpc_G2G1\MitoSys2\LSM\SCC1gfpc_G1\DE_W0001_P0030\DE_2_W0001_P0030_T0001\TR1_W0001_P0094\TR1_2_W0001_P0094_T0001_R1_P2_K1_Ch2-Ch1.zen
1660	1.394438e-02	3.934461e-03	1.445300e-02	20151203_SCC1gfpc_G2G1\MitoSys2\LSM\SCC1gfpc_G1\DE_W0001_P0030\DE_2_W0001_P0030_T0001\TR1_W0001_P0094\TR1_2_W0001_P0094_T0001_R1_P2_K1_Ch2-Ch1.zen
1820	1.467895e-02	3.773510e-03	1.407700e-02	20151203_SCC1gfpc_G2G1\MitoSys2\LSM\SCC1gfpc_G1\DE_W0001_P0030\DE_2_W0001_P0030_T0001\TR1_W0001_P0094\TR1_2_W0001_P0094_T0001_R1_P2_K1_Ch2-Ch1.zen
1980	1.328553e-02	3.534448e-03	1.372400e-02	20151203_SCC1gfpc_G2G1\MitoSys2\LSM\SCC1gfpc_G1\DE_W0001_P0030\DE_2_W0001_P0030_T0001\TR1_W0001_P0094\TR1_2_W0001_P0094_T0001_R1_P2_K1_Ch2-Ch1.zen
2140	1.311342e-02	3.263372e-03	1.339300e-02	20151203_SCC1gfpc_G2G1\MitoSys2\LSM\SCC1gfpc_G1\DE_W0001_P0030\DE_2_W0001_P0030_T0001\TR1_W0001_P0094\TR1_2_W0001_P0094_T0001_R1_P2_K1_Ch2-Ch1.zen
2300	1.295111e-02	3.595603e-03	1.308200e-02	20151203_SCC1gfpc_G2G1\MitoSys2\LSM\SCC1gfpc_G1\DE_W0001_P0030\DE_2_W0001_P0030_T0001\TR1_W0001_P0094\TR1_2_W0001_P0094_T0001_R1_P2_K1_Ch2-Ch1.zen
2460	1.273397e-02	3.636424e-03	1.279000e-02	20151203_SCC1gfpc_G2G1\MitoSys2\LSM\SCC1gfpc_G1\DE_W0001_P0030\DE_2_W0001_P0030_T0001\TR1_W0001_P0094\TR1_2_W0001_P0094_T0001_R1_P2_K1_Ch2-Ch1.zen
2620	1.335100e-02	3.370021e-03	1.251500e-02	20151203_SCC1gfpc_G2G1\MitoSys2\LSM\SCC1gfpc_G1\DE_W0001_P0030\DE_2_W0001_P0030_T0001\TR1_W0001_P0094\TR1_2_W0001_P0094_T0001_R1_P2_K1_Ch2-Ch1.zen
2780	1.256530e-02	3.272823e-03	1.225600e-02	20151203_SCC1gfpc_G2G1\MitoSys2\LSM\SCC1gfpc_G1\DE_W0001_P0030\DE_2_W0001_P0030_T0001\TR1_W0001_P0094\TR1_2_W0001_P0094_T0001_R1_P2_K1_Ch2-Ch1.zen
2940	1.205144e-02	3.926236e-03	1.201000e-02	20151203_SCC1gfpc_G2G1\MitoSys2\LSM\SCC1gfpc_G1\DE_W0001_P0030\DE_2_W0001_P0030_T0001\TR1_W0001_P0094\TR1_2_W0001_P0094_T0001_R1_P2_K1_Ch2-Ch1.zen
3100	1.169209e-02	3.230794e-03	1.177900e-02	20151203_SCC1gfpc_G2G1\MitoSys2\LSM\SCC1gfpc_G1\DE_W0001_P0030\DE_2_W0001_P0030_T0001\TR1_W0001_P0094\TR1_2_W0001_P0094_T0001_R1_P2_K1_Ch2-Ch1.zen
3420	1.176991e-02	2.748451e-03	1.135100e-02	20151203_SCC1gfpc_G2G1\MitoSys2\LSM\SCC1gfpc_G1\DE_W0001_P0030\DE_2_W0001_P0030_T0001\TR1_W0001_P0094\TR1_2_W0001_P0094_T0001_R1_P2_K1_Ch2-Ch1.zen
3740	1.050168e-02	2.985512e-03	1.096600e-02	20151203_SCC1gfpc_G2G1\MitoSys2\LSM\SCC1gfpc_G1\DE_W0001_P0030\DE_2_W0001_P0030_T0001\TR1_W0001_P0094\TR1_2_W0001_P0094_T0001_R1_P2_K1_Ch2-Ch1.zen
4060	1.058211e-02	2.726941e-03	1.061700e-02	20151203_SCC1gfpc_G2G1\MitoSys2\LSM\SCC1gfpc_G1\DE_W0001_P0030\DE_2_W0001_P0030_T0001\TR1_W0001_P0094\TR1_2_W0001_P0094_T0001_R1_P2_K1_Ch2-Ch1.zen
4380	9.755719e-03	3.183720e-03	1.030000e-02	20151203_SCC1gfpc_G2G1\MitoSys2\LSM\SCC1gfpc_G1\DE_W0001_P0030\DE_2_W0001_P0030_T0001\TR1_W0001_P0094\TR1_2_W0001_P0094_T0001_R1_P2_K1_Ch2-Ch1.zen
4700	1.020546e-02	2.935429e-03	1.001000e-02	20151203_SCC1gfpc_G2G1\MitoSys2\LSM\SCC1gfpc_G1\DE_W0001_P0030\DE_2_W0001_P0030_T0001\TR1_W0001_P0094\TR1_2_W0001_P0094_T0001_R1_P2_K1_Ch2-Ch1.zen
5020	9.882584e-03	2.487533e-03	9.744300e-03	20151203_SCC1gfpc_G2G1\MitoSys2\LSM\SCC1gfpc_G1\DE_W0001_P0030\DE_2_W0001_P0030_T0001\TR1_W0001_P0094\TR1_2_W0001_P0094_T0001_R1_P2_K1_Ch2-Ch1.zen
5340	9.131570e-03	3.155029e-03	9.499900e-03	20151203_SCC1gfpc_G2G1\MitoSys2\LSM\SCC1gfpc_G1\DE_W0001_P0030\DE_2_W0001_P0030_T0001\TR1_W0001_P0094\TR1_2_W0001_P0094_T0001_R1_P2_K1_Ch2-Ch1.zen
5660	9.757839e-03	3.264816e-03	9.274200e-03	20151203_SCC1gfpc_G2G1\MitoSys2\LSM\SCC1gfpc_G1\DE_W0001_P0030\DE_2_W0001_P0030_T0001\TR1_W0001_P0094\TR1_2_W0001_P0094_T0001_R1_P2_K1_Ch2-Ch1.zen
5980	8.986501e-03	2.752096e-03	9.065100e-03	20151203_SCC1gfpc_G2G1\MitoSys2\LSM\SCC1gfpc_G1\DE_W0001_P0030\DE_2_W0001_P0030_T0001\TR1_W0001_P0094\TR1_2_W0001_P0094_T0001_R1_P2_K1_Ch2-Ch1.zen
6300	8.945585e-03	2.689722e-03	8.870800e-03	20151203_SCC1gfpc_G2G1\MitoSys2\LSM\SCC1gfpc_G1\DE_W0001_P0030\DE_2_W0001_P0030_T0001\TR1_W0001_P0094\TR1_2_W0001_P0094_T0001_R1_P2_K1_Ch2-Ch1.zen
6940	8.790962e-03	2.824146e-03	8.520400e-03	20151203_SCC1gfpc_G2G1\MitoSys2\LSM\SCC1gfpc_G1\DE_W0001_P0030\DE_2_W0001_P0030_T0001\TR1_W0001_P0094\TR1_2_W0001_P0094_T0001_R1_P2_K1_Ch2-Ch1.zen
7580	8.392540e-03	2.882126e-03	8.212700e-03	20151203_SCC1gfpc_G2G1\MitoSys2\LSM\SCC1gfpc_G1\DE_W0001_P0030\DE_2_W0001_P0030_T0001\TR1_W0001_P0094\TR1_2_W0001_P0094_T0001_R1_P2_K1_Ch2-Ch1.zen
8220	8.712297e-03	3.122183e-03	7.939800e-03	20151203_SCC1gfpc_G2G1\MitoSys2\LSM\SCC1gfpc_G1\DE_W0001_P0030\DE_2_W0001_P0030_T0001\TR1_W0001_P0094\TR1_2_W0001_P0094_T0001_R1_P2_K1_Ch2-Ch1.zen
8860	7.988242e-03	3.185626e-03	7.695500e-03	20151203_SCC1gfpc_G2G1\MitoSys2\LSM\SCC1gfpc_G1\DE_W0001_P0030\DE_2_W0001_P0030_T0001\TR1_W0001_P0094\TR1_2_W0001_P0094_T0001_R1_P2_K1_Ch2-Ch1.zen
9500	7.842213e-03	2.892372e-03	7.475200e-03	20151203_SCC1gfpc_G2G1\MitoSys2\LSM\SCC1gfpc_G1\DE_W0001_P0030\DE_2_W0001_P0030_T0001\TR1_W0001_P0094\TR1_2_W0001_P0094_T0001_R1_P2_K1_Ch2-Ch1.zen
10140	7.538073e-03	2.906943e-03	7.274800e-03	20151203_SCC1gfpc_G2G1\MitoSys2\LSM\SCC1gfpc_G1\DE_W0001_P0030\DE_2_W0001_P0030_T0001\TR1_W0001_P0094\TR1_2_W0001_P0094_T0001_R1_P2_K1_Ch2-Ch1.zen
10780	7.098852e-03	2.989134e-03	7.091300e-03	20151203_SCC1gfpc_G2G1\MitoSys2\LSM\SCC1gfpc_G1\DE_W0001_P0030\DE_2_W0001_P0030_T0001\TR1_W0001_P0094\TR1_2_W0001_P0094_T0001_R1_P2_K1_Ch2-Ch1.zen
11420	6.326710e-03	2.742164e-03	6.922200e-03	20151203_SCC1gfpc_G2G1\MitoSys2\LSM\SCC1gfpc_G1\DE_W0001_P0030\DE_2_W0001_P0030_T0001\TR1_W0001_P0094\TR1_2_W0001_P0094_T0001_R1_P2_K1_Ch2-Ch1.zen
12060	6.100361e-03	2.590672e-03	6.765500e-03	20151203_SCC1gfpc_G2G1\MitoSys2\LSM\SCC1gfpc_G1\DE_W0001_P0030\DE_2_W0001_P0030_T0001\TR1_W0001_P0094\TR1_2_W0001_P0094_T0001_R1_P2_K1_Ch2-Ch1.zen
12700	6.080935e-03	2.428159e-03	6.619400e-03	20151203_SCC1gfpc_G2G1\MitoSys2\LSM\SCC1gfpc_G1\DE_W0001_P0030\DE_2_W0001_P0030_T0001\TR1_W0001_P0094\TR1_2_W0001_P0094_T0001_R1_P2_K1_Ch2-Ch1.zen
13980	5.888699e-03	2.608458e-03	6.353700e-03	20151203_SCC1gfpc_G2G1\MitoSys2\LSM\SCC1gfpc_G1\DE_W0001_P0030\DE_2_W0001_P0030_T0001\TR1_W0001_P0094\TR1_2_W0001_P0094_T0001_R1_P2_K1_Ch2-Ch1.zen
15260	5.423618e-03	2.412038e-03	6.116200e-03	20151203_SCC1gfpc_G2G1\MitoSys2\LSM\SCC1gfpc_G1\DE_W0001_P0030\DE_2_W0001_P0030_T0001\TR1_W0001_P0094\TR1_2_W0001_P0094_T0001_R1_P2_K1_Ch2-Ch1.zen
16540	5.904245e-03	2.512204e-03	5.900800e-03	20151203_SCC1gfpc_G2G1\MitoSys2\LSM\SCC1gfpc_G1\DE_W0001_P0030\DE_2_W0001_P0030_T0001\TR1_W0001_P0094\TR1_2_W0001_P0094_T0001_R1_P2_K1_Ch2-Ch1.zen
17820	5.896958e-03	2.534740e-03	5.702800e-03	20151203_SCC1gfpc_G2G1\MitoSys2\LSM\SCC1gfpc_G1\DE_W0001_P0030\DE_2_W0001_P0030_T0001\TR1_W0001_P0094\TR1_2_W0001_P0094_T0001_R1_P2_K1_Ch2-Ch1.zen
19100	5.534024e-03	2.596996e-03	5.518800e-03	20151203_SCC1gfpc_G2G1\MitoSys2\LSM\SCC1gfpc_G1\DE_W0001_P0030\DE_2_W0001_P0030_T0001\TR1_W0001_P0094\TR1_2_W0001_P0094_T0001_R1_P2_K1_Ch2-Ch1.zen
20380	5.095906e-03	2.568479e-03	5.346300e-03	20151203_SCC1gfpc_G2G1\MitoSys2\LSM\SCC1gfpc_G1\DE_W0001_P0030\DE_2_W0001_P0030_T0001\TR1_W0001_P0094\TR1_2_W0001_P0094_T0001_R1_P2_K1_Ch2-Ch1.zen
21660	4.795357e-03	2.261483e-03	5.183400e-03	20151203_SCC1gfpc_G2G1\MitoSys2\LSM\SCC1gfpc_G1\DE_W0001_P0030\DE_2_W0001_P0030_T0001\TR1_W0001_P0094\TR1_2_W0001_P0094_T0001_R1_P2_K1_Ch2-Ch1.zen
22940	4.732627e-03	1.907338e-03	5.028500e-03	20151203_SCC1gfpc_G2G1\MitoSys2\LSM\SCC1gfpc_G1\DE_W0001_P0030\DE_2_W0001_P0030_T0001\TR1_W0001_P0094\TR1_2_W0001_P0094_T0001_R1_P2_K1_Ch2-Ch1.zen
24220	4.445241e-03	2.474345e-03	4.880700e-03	20151203_SCC1gfpc_G2G1\MitoSys2\LSM\SCC1gfpc_G1\DE_W0001_P0030\DE_2_W0001_P0030_T0001\TR1_W0001_P0094\TR1_2_W0001_P0094_T0001_R1_P2_K1_Ch2-Ch1.zen
25500	4.650191e-03	2.167202e-03	4.738900e-03	20151203_SCC1gfpc_G2G1\MitoSys2\LSM\SCC1gfpc_G1\DE_W0001_P0030\DE_2_W0001_P0030_T0001\TR1_W0001_P0094\TR1_2_W0001_P0094_T0001_R1_P2_K1_Ch2-Ch1.zen
28060	4.656308e-03	1.689451e-03	4.471200e-03	20151203_SCC1gfpc_G2G1\MitoSys2\LSM\SCC1gfpc_G1\DE_W0001_P0030\DE_2_W0001_P0030_T0001\TR1_W0001_P0094\TR1_2_W0001_P0094_T0001_R1_P2_K1_Ch2-Ch1.zen
30620	4.526315e-03	2.028797e-03	4.221500e-03	20151203_SCC1gfpc_G2G1\MitoSys2\LSM\SCC1gfpc_G1\DE_W0001_P0030\DE_2_W0001_P0030_T0001\TR1_W0001_P0094\TR1_2_W0001_P0094_T0001_R1_P2_K1_Ch2-Ch1.zen
33180	4.305575e-03	1.821047e-03	3.987500e-03	20151203_SCC1gfpc_G2G1\MitoSys2\LSM\SCC1gfpc_G1\DE_W0001_P0030\DE_2_W0001_P0030_T0001\TR1_W0001_P0094\TR1_2_W0001_P0094_T0001_R1_P2_K1_Ch2-Ch1.zen
35740	4.544977e-03	2.007263e-03	3.767600e-03	20151203_SCC1gfpc_G2G1\MitoSys2\LSM\SCC1gfpc_G1\DE_W0001_P0030\DE_2_W0001_P0030_T0001\TR1_W0001_P0094\TR1_2_W0001_P0094_T0001_R1_P2_K1_Ch2-Ch1.zen
38300	4.201348e-03	1.866781e-03	3.560800e-03	20151203_SCC1gfpc_G2G1\MitoSys2\LSM\SCC1gfpc_G1\DE_W0001_P0030\DE_2_W0001_P0030_T0001\TR1_W0001_P0094\TR1_2_W0001_P0094_T0001_R1_P2_K1_Ch2-Ch1.zen
40860	3.373172e-03	1.913038e-03	3.366100e-03	20151203_SCC1gfpc_G2G1\MitoSys2\LSM\SCC1gfpc_G1\DE_W0001_P0030\DE_2_W0001_P0030_T0001\TR1_W0001_P0094\TR1_2_W0001_P0094_T0001_R1_P2_K1_Ch2-Ch1.zen
43420	3.628019e-03	1.687738e-03	3.182900e-03	20151203_SCC1gfpc_G2G1\MitoSys2\LSM\SCC1gfpc_G1\DE_W0001_P0030\DE_2_W0001_P0030_T0001\TR1_W0001_P0094\TR1_2_W0001_P0094_T0001_R1_P2_K1_Ch2-Ch1.zen
45980	3.437756e-03	2.027694e-03	3.010700e-03	20151203_SCC1gfpc_G2G1\MitoSys2\LSM\SCC1gfpc_G1\DE_W0001_P0030\DE_2_W0001_P0030_T0001\TR1_W0001_P0094\TR1_2_W0001_P0094_T0001_R1_P2_K1_Ch2-Ch1.zen
48540	3.035611e-03	2.178624e-03	2.848800e-03	20151203_SCC1gfpc_G2G1\MitoSys2\LSM\SCC1gfpc_G1\DE_W0001_P0030\DE_2_W0001_P0030_T0001\TR1_W0001_P0094\TR1_2_W0001_P0094_T0001_R1_P2_K1_Ch2-Ch1.zen
51100	2.879848e-03	2.113569e-03	2.696800e-03	20151203_SCC1gfpc_G2G1\MitoSys2\LSM\SCC1gfpc_G1\DE_W0001_P0030\DE_2_W0001_P0030_T0001\TR1_W0001_P0094\TR1_2_W0001_P0094_T0001_R1_P2_K1_Ch2-Ch1.zen
56220	2.413210e-03	1.754137e-03	2.420300e-03	20151203_SCC1gfpc_G2G1\MitoSys2\LSM\SCC1gfpc_G1\DE_W0001_P0030\DE_2_W0001_P0030_T0001\TR1_W0001_P0094\TR1_2_W0001_P0094_T0001_R1_P2_K1_Ch2-Ch1.zen
61340	1.920651e-03	2.134977e-03	2.177000e-03	20151203_SCC1gfpc_G2G1\MitoSys2\LSM\SCC1gfpc_G1\DE_W0001_P0030\DE_2_W0001_P0030_T0001\TR1_W0001_P0094\TR1_2_W0001_P0094_T0001_R1_P2_K1_Ch2-Ch1.zen
66460	1.665288e-03	1.818728e-03	1.963100e-03	20151203_SCC1gfpc_G2G1\MitoSys2\LSM\SCC1gfpc_G1\DE_W0001_P0030\DE_2_W0001_P0030_T0001\TR1_W0001_P0094\TR1_2_W0001_P0094_T0001_R1_P2_K1_Ch2-Ch1.zen
71580	1.712435e-03	2.411934e-03	1.774900e-03	20151203_SCC1gfpc_G2G1\MitoSys2\LSM\SCC1gfpc_G1\DE_W0001_P0030\DE_2_W0001_P0030_T0001\TR1_W0001_P0094\TR1_2_W0001_P0094_T0001_R1_P2_K1_Ch2-Ch1.zen
76700	1.411835e-03	2.267029e-03	1.609200e-03	20151203_SCC1gfpc_G2G1\MitoSys2\LSM\SCC1gfpc_G1\DE_W0001_P0030\DE_2_W0001_P0030_T0001\TR1_W0001_P0094\TR1_2_W0001_P0094_T0001_R1_P2_K1_Ch2-Ch1.zen
81820	1.772770e-03	2.217257e-03	1.463000e-03	20151203_SCC1gfpc_G2G1\MitoSys2\LSM\SCC1gfpc_G1\DE_W0001_P0030\DE_2_W0001_P0030_T0001\TR1_W0001_P0094\TR1_2_W0001_P0094_T0001_R1_P2_K1_Ch2-Ch1.zen
86940	1.602867e-03	2.094935e-03	1.333800e-03	20151203_SCC1gfpc_G2G1\MitoSys2\LSM\SCC1gfpc_G1\DE_W0001_P0030\DE_2_W0001_P0030_T0001\TR1_W0001_P0094\TR1_2_W0001_P0094_T0001_R1_P2_K1_Ch2-Ch1.zen
92060	1.230261e-03	2.150675e-03	1.219300e-03	20151203_SCC1gfpc_G2G1\MitoSys2\LSM\SCC1gfpc_G1\DE_W0001_P0030\DE_2_W0001_P0030_T0001\TR1_W0001_P0094\TR1_2_W0001_P0094_T0001_R1_P2_K1_Ch2-Ch1.zen
97180	8.807219e-04	1.930754e-03	1.117600e-03	20151203_SCC1gfpc_G2G1\MitoSys2\LSM\SCC1gfpc_G1\DE_W0001_P0030\DE_2_W0001_P0030_T0001\TR1_W0001_P0094\TR1_2_W0001_P0094_T0001_R1_P2_K1_Ch2-Ch1.zen
102300	9.624307e-04	1.977308e-03	1.027000e-03	20151203_SCC1gfpc_G2G1\MitoSys2\LSM\SCC1gfpc_G1\DE_W0001_P0030\DE_2_W0001_P0030_T0001\TR1_W0001_P0094\TR1_2_W0001_P0094_T0001_R1_P2_K1_Ch2-Ch1.zen
112540	8.701011e-04	2.246166e-03	8.735200e-04	20151203_SCC1gfpc_G2G1\MitoSys2\LSM\SCC1gfpc_G1\DE_W0001_P0030\DE_2_W0001_P0030_T0001\TR1_W0001_P0094\TR1_2_W0001_P0094_T0001_R1_P2_K1_Ch2-Ch1.zen
122780	8.541993e-04	1.925689e-03	7.497400e-04	20151203_SCC1gfpc_G2G1\MitoSys2\LSM\SCC1gfpc_G1\DE_W0001_P0030\DE_2_W0001_P0030_T0001\TR1_W0001_P0094\TR1_2_W0001_P0094_T0001_R1_P2_K1_Ch2-Ch1.zen
133020	1.188433e-04	1.780531e-03	6.488100e-04	20151203_SCC1gfpc_G2G1\MitoSys2\LSM\SCC1gfpc_G1\DE_W0001_P0030\DE_2_W0001_P0030_T0001\TR1_W0001_P0094\TR1_2_W0001_P0094_T0001_R1_P2_K1_Ch2-Ch1.zen
143260	1.796447e-04	2.204412e-03	5.656800e-04	20151203_SCC1gfpc_G2G1\MitoSys2\LSM\SCC1gfpc_G1\DE_W0001_P0030\DE_2_W0001_P0030_T0001\TR1_W0001_P0094\TR1_2_W0001_P0094_T0001_R1_P2_K1_Ch2-Ch1.zen
153500	1.501517e-04	2.289637e-03	4.965500e-04	20151203_SCC1gfpc_G2G1\MitoSys2\LSM\SCC1gfpc_G1\DE_W0001_P0030\DE_2_W0001_P0030_T0001\TR1_W0001_P0094\TR1_2_W0001_P0094_T0001_R1_P2_K1_Ch2-Ch1.zen
163740	2.017339e-05	2.312243e-03	4.385700e-04	20151203_SCC1gfpc_G2G1\MitoSys2\LSM\SCC1gfpc_G1\DE_W0001_P0030\DE_2_W0001_P0030_T0001\TR1_W0001_P0094\TR1_2_W0001_P0094_T0001_R1_P2_K1_Ch2-Ch1.zen
173980	-1.867817e-04	2.198105e-03	3.895400e-04	20151203_SCC1gfpc_G2G1\MitoSys2\LSM\SCC1gfpc_G1\DE_W0001_P0030\DE_2_W0001_P0030_T0001\TR1_W0001_P0094\TR1_2_W0001_P0094_T0001_R1_P2_K1_Ch2-Ch1.zen
184220	2.049882e-04	1.967415e-03	3.477800e-04	20151203_SCC1gfpc_G2G1\MitoSys2\LSM\SCC1gfpc_G1\DE_W0001_P0030\DE_2_W0001_P0030_T0001\TR1_W0001_P0094\TR1_2_W0001_P0094_T0001_R1_P2_K1_Ch2-Ch1.zen
194460	2.584273e-04	2.258539e-03	3.119600e-04	20151203_SCC1gfpc_G2G1\MitoSys2\LSM\SCC1gfpc_G1\DE_W0001_P0030\DE_2_W0001_P0030_T0001\TR1_W0001_P0094\TR1_2_W0001_P0094_T0001_R1_P2_K1_Ch2-Ch1.zen
204700	-1.278449e-04	2.458209e-03	2.810500e-04	20151203_SCC1gfpc_G2G1\MitoSys2\LSM\SCC1gfpc_G1\DE_W0001_P0030\DE_2_W0001_P0030_T0001\TR1_W0001_P0094\TR1_2_W0001_P0094_T0001_R1_P2_K1_Ch2-Ch1.zen
225180	-2.740206e-04	2.286866e-03	2.308100e-04	20151203_SCC1gfpc_G2G1\MitoSys2\LSM\SCC1gfpc_G1\DE_W0001_P0030\DE_2_W0001_P0030_T0001\TR1_W0001_P0094\TR1_2_W0001_P0094_T0001_R1_P2_K1_Ch2-Ch1.zen
245660	-1.498232e-04	1.958483e-03	1.921900e-04	20151203_SCC1gfpc_G2G1\MitoSys2\LSM\SCC1gfpc_G1\DE_W0001_P0030\DE_2_W0001_P0030_T0001\TR1_W0001_P0094\TR1_2_W0001_P0094_T0001_R1_P2_K1_Ch2-Ch1.zen
266140	-4.637157e-04	1.841327e-03	1.619800e-04	20151203_SCC1gfpc_G2G1\MitoSys2\LSM\SCC1gfpc_G1\DE_W0001_P0030\DE_2_W0001_P0030_T0001\TR1_W0001_P0094\TR1_2_W0001_P0094_T0001_R1_P2_K1_Ch2-Ch1.zen
286620	-5.816277e-04	1.731987e-03	1.379700e-04	20151203_SCC1gfpc_G2G1\MitoSys2\LSM\SCC1gfpc_G1\DE_W0001_P0030\DE_2_W0001_P0030_T0001\TR1_W0001_P0094\TR1_2_W0001_P0094_T0001_R1_P2_K1_Ch2-Ch1.zen
307100	-4.640593e-04	1.640597e-03	1.186400e-04	20151203_SCC1gfpc_G2G1\MitoSys2\LSM\SCC1gfpc_G1\DE_W0001_P0030\DE_2_W0001_P0030_T0001\TR1_W0001_P0094\TR1_2_W0001_P0094_T0001_R1_P2_K1_Ch2-Ch1.zen
327580	-6.708090e-04	1.569661e-03	1.028900e-04	20151203_SCC1gfpc_G2G1\MitoSys2\LSM\SCC1gfpc_G1\DE_W0001_P0030\DE_2_W0001_P0030_T0001\TR1_W0001_P0094\TR1_2_W0001_P0094_T0001_R1_P2_K1_Ch2-Ch1.zen
348060	-6.997240e-04	1.518699e-03	8.991500e-05	20151203_SCC1gfpc_G2G1\MitoSys2\LSM\SCC1gfpc_G1\DE_W0001_P0030\DE_2_W0001_P0030_T0001\TR1_W0001_P0094\TR1_2_W0001_P0094_T0001_R1_P2_K1_Ch2-Ch1.zen
368540	-4.971328e-04	1.994252e-03	7.912300e-05	20151203_SCC1gfpc_G2G1\MitoSys2\LSM\SCC1gfpc_G1\DE_W0001_P0030\DE_2_W0001_P0030_T0001\TR1_W0001_P0094\TR1_2_W0001_P0094_T0001_R1_P2_K1_Ch2-Ch1.zen
389020	-5.346355e-04	1.576855e-03	7.006900e-05	20151203_SCC1gfpc_G2G1\MitoSys2\LSM\SCC1gfpc_G1\DE_W0001_P0030\DE_2_W0001_P0030_T0001\TR1_W0001_P0094\TR1_2_W0001_P0094_T0001_R1_P2_K1_Ch2-Ch1.zen
409500	-3.592108e-04	1.418966e-03	6.241200e-05	20151203_SCC1gfpc_G2G1\MitoSys2\LSM\SCC1gfpc_G1\DE_W0001_P0030\DE_2_W0001_P0030_T0001\TR1_W0001_P0094\TR1_2_W0001_P0094_T0001_R1_P2_K1_Ch2-Ch1.zen
450460	2.171002e-04	1.795176e-03	5.029700e-05	20151203_SCC1gfpc_G2G1\MitoSys2\LSM\SCC1gfpc_G1\DE_W0001_P0030\DE_2_W0001_P0030_T0001\TR1_W0001_P0094\TR1_2_W0001_P0094_T0001_R1_P2_K1_Ch2-Ch1.zen
491420	-2.147482e-04	1.988652e-03	4.128100e-05	20151203_SCC1gfpc_G2G1\MitoSys2\LSM\SCC1gfpc_G1\DE_W0001_P0030\DE_2_W0001_P0030_T0001\TR1_W0001_P0094\TR1_2_W0001_P0094_T0001_R1_P2_K1_Ch2-Ch1.zen
532380	-4.357752e-04	2.334677e-03	3.442000e-05	20151203_SCC1gfpc_G2G1\MitoSys2\LSM\SCC1gfpc_G1\DE_W0001_P0030\DE_2_W0001_P0030_T0001\TR1_W0001_P0094\TR1_2_W0001_P0094_T0001_R1_P2_K1_Ch2-Ch1.zen
573340	-4.941162e-04	2.340430e-03	2.909600e-05	20151203_SCC1gfpc_G2G1\MitoSys2\LSM\SCC1gfpc_G1\DE_W0001_P0030\DE_2_W0001_P0030_T0001\TR1_W0001_P0094\TR1_2_W0001_P0094_T0001_R1_P2_K1_Ch2-Ch1.zen
614300	-8.122120e-04	1.790522e-03	2.489400e-05	20151203_SCC1gfpc_G2G1\MitoSys2\LSM\SCC1gfpc_G1\DE_W0001_P0030\DE_2_W0001_P0030_T0001\TR1_W0001_P0094\TR1_2_W0001_P0094_T0001_R1_P2_K1_Ch2-Ch1.zen
655260	-1.003457e-03	1.909447e-03	2.152700e-05	20151203_SCC1gfpc_G2G1\MitoSys2\LSM\SCC1gfpc_G1\DE_W0001_P0030\DE_2_W0001_P0030_T0001\TR1_W0001_P0094\TR1_2_W0001_P0094_T0001_R1_P2_K1_Ch2-Ch1.zen
696220	-6.127881e-04	2.211940e-03	1.879200e-05	20151203_SCC1gfpc_G2G1\MitoSys2\LSM\SCC1gfpc_G1\DE_W0001_P0030\DE_2_W0001_P0030_T0001\TR1_W0001_P0094\TR1_2_W0001_P0094_T0001_R1_P2_K1_Ch2-Ch1.zen
737180	-3.962671e-04	2.461195e-03	1.654300e-05	20151203_SCC1gfpc_G2G1\MitoSys2\LSM\SCC1gfpc_G1\DE_W0001_P0030\DE_2_W0001_P0030_T0001\TR1_W0001_P0094\TR1_2_W0001_P0094_T0001_R1_P2_K1_Ch2-Ch1.zen
778140	-8.812781e-04	2.138585e-03	1.467300e-05	20151203_SCC1gfpc_G2G1\MitoSys2\LSM\SCC1gfpc_G1\DE_W0001_P0030\DE_2_W0001_P0030_T0001\TR1_W0001_P0094\TR1_2_W0001_P0094_T0001_R1_P2_K1_Ch2-Ch1.zen
819100	-1.046666e-03	2.130794e-03	1.310400e-05	20151203_SCC1gfpc_G2G1\MitoSys2\LSM\SCC1gfpc_G1\DE_W0001_P0030\DE_2_W0001_P0030_T0001\TR1_W0001_P0094\TR1_2_W0001_P0094_T0001_R1_P2_K1_Ch2-Ch1.zen
901020	-8.786687e-04	1.841022e-03	1.063900e-05	20151203_SCC1gfpc_G2G1\MitoSys2\LSM\SCC1gfpc_G1\DE_W0001_P0030\DE_2_W0001_P0030_T0001\TR1_W0001_P0094\TR1_2_W0001_P0094_T0001_R1_P2_K1_Ch2-Ch1.zen
982940	-4.391969e-04	2.090500e-03	8.816500e-06	20151203_SCC1gfpc_G2G1\MitoSys2\LSM\SCC1gfpc_G1\DE_W0001_P0030\DE_2_W0001_P0030_T0001\TR1_W0001_P0094\TR1_2_W0001_P0094_T0001_R1_P2_K1_Ch2-Ch1.zen
1064860	-2.073811e-04	1.848668e-03	7.431700e-06	20151203_SCC1gfpc_G2G1\MitoSys2\LSM\SCC1gfpc_G1\DE_W0001_P0030\DE_2_W0001_P0030_T0001\TR1_W0001_P0094\TR1_2_W0001_P0094_T0001_R1_P2_K1_Ch2-Ch1.zen
1146780	3.076864e-04	1.646370e-03	6.355700e-06	20151203_SCC1gfpc_G2G1\MitoSys2\LSM\SCC1gfpc_G1\DE_W0001_P0030\DE_2_W0001_P0030_T0001\TR1_W0001_P0094\TR1_2_W0001_P0094_T0001_R1_P2_K1_Ch2-Ch1.zen
1228700	2.849908e-04	1.681341e-03	5.503100e-06	20151203_SCC1gfpc_G2G1\MitoSys2\LSM\SCC1gfpc_G1\DE_W0001_P0030\DE_2_W0001_P0030_T0001\TR1_W0001_P0094\TR1_2_W0001_P0094_T0001_R1_P2_K1_Ch2-Ch1.zen
1310620	-2.035892e-04	1.733615e-03	4.816100e-06	20151203_SCC1gfpc_G2G1\MitoSys2\LSM\SCC1gfpc_G1\DE_W0001_P0030\DE_2_W0001_P0030_T0001\TR1_W0001_P0094\TR1_2_W0001_P0094_T0001_R1_P2_K1_Ch2-Ch1.zen
1392540	1.230140e-04	1.576356e-03	4.254300e-06	20151203_SCC1gfpc_G2G1\MitoSys2\LSM\SCC1gfpc_G1\DE_W0001_P0030\DE_2_W0001_P0030_T0001\TR1_W0001_P0094\TR1_2_W0001_P0094_T0001_R1_P2_K1_Ch2-Ch1.zen
1474460	2.124209e-04	1.827499e-03	3.788700e-06	20151203_SCC1gfpc_G2G1\MitoSys2\LSM\SCC1gfpc_G1\DE_W0001_P0030\DE_2_W0001_P0030_T0001\TR1_W0001_P0094\TR1_2_W0001_P0094_T0001_R1_P2_K1_Ch2-Ch1.zen
1556380	-8.585975e-04	1.880262e-03	3.398600e-06	20151203_SCC1gfpc_G2G1\MitoSys2\LSM\SCC1gfpc_G1\DE_W0001_P0030\DE_2_W0001_P0030_T0001\TR1_W0001_P0094\TR1_2_W0001_P0094_T0001_R1_P2_K1_Ch2-Ch1.zen
10	2.620970e-02	9.175422e-03	2.586000e-02	20151203_SCC1gfpc_G2G1\MitoSys2\LSM\SCC1gfpc_G1\DE_W0001_P0030\DE_2_W0001_P0030_T0001\TR1_W0001_P0094\TR1_2_W0001_P0094_T0001_R1_P3_K1_Ch2-Ch1.zen
20	2.833796e-02	1.009826e-02	2.550500e-02	20151203_SCC1gfpc_G2G1\MitoSys2\LSM\SCC1gfpc_G1\DE_W0001_P0030\DE_2_W0001_P0030_T0001\TR1_W0001_P0094\TR1_2_W0001_P0094_T0001_R1_P3_K1_Ch2-Ch1.zen
30	2.558851e-02	9.610473e-03	2.517700e-02	20151203_SCC1gfpc_G2G1\MitoSys2\LSM\SCC1gfpc_G1\DE_W0001_P0030\DE_2_W0001_P0030_T0001\TR1_W0001_P0094\TR1_2_W0001_P0094_T0001_R1_P3_K1_Ch2-Ch1.zen
40	2.293345e-02	1.032974e-02	2.487600e-02	20151203_SCC1gfpc_G2G1\MitoSys2\LSM\SCC1gfpc_G1\DE_W0001_P0030\DE_2_W0001_P0030_T0001\TR1_W0001_P0094\TR1_2_W0001_P0094_T0001_R1_P3_K1_Ch2-Ch1.zen
50	2.433790e-02	9.784663e-03	2.459900e-02	20151203_SCC1gfpc_G2G1\MitoSys2\LSM\SCC1gfpc_G1\DE_W0001_P0030\DE_2_W0001_P0030_T0001\TR1_W0001_P0094\TR1_2_W0001_P0094_T0001_R1_P3_K1_Ch2-Ch1.zen
60	2.501218e-02	7.691574e-03	2.434400e-02	20151203_SCC1gfpc_G2G1\MitoSys2\LSM\SCC1gfpc_G1\DE_W0001_P0030\DE_2_W0001_P0030_T0001\TR1_W0001_P0094\TR1_2_W0001_P0094_T0001_R1_P3_K1_Ch2-Ch1.zen
70	2.397746e-02	1.199234e-02	2.411000e-02	20151203_SCC1gfpc_G2G1\MitoSys2\LSM\SCC1gfpc_G1\DE_W0001_P0030\DE_2_W0001_P0030_T0001\TR1_W0001_P0094\TR1_2_W0001_P0094_T0001_R1_P3_K1_Ch2-Ch1.zen
80	1.967222e-02	1.043393e-02	2.389300e-02	20151203_SCC1gfpc_G2G1\MitoSys2\LSM\SCC1gfpc_G1\DE_W0001_P0030\DE_2_W0001_P0030_T0001\TR1_W0001_P0094\TR1_2_W0001_P0094_T0001_R1_P3_K1_Ch2-Ch1.zen
90	2.447881e-02	9.408545e-03	2.369300e-02	20151203_SCC1gfpc_G2G1\MitoSys2\LSM\SCC1gfpc_G1\DE_W0001_P0030\DE_2_W0001_P0030_T0001\TR1_W0001_P0094\TR1_2_W0001_P0094_T0001_R1_P3_K1_Ch2-Ch1.zen
100	2.001660e-02	7.097818e-03	2.350800e-02	20151203_SCC1gfpc_G2G1\MitoSys2\LSM\SCC1gfpc_G1\DE_W0001_P0030\DE_2_W0001_P0030_T0001\TR1_W0001_P0094\TR1_2_W0001_P0094_T0001_R1_P3_K1_Ch2-Ch1.zen
120	2.389720e-02	8.311923e-03	2.317800e-02	20151203_SCC1gfpc_G2G1\MitoSys2\LSM\SCC1gfpc_G1\DE_W0001_P0030\DE_2_W0001_P0030_T0001\TR1_W0001_P0094\TR1_2_W0001_P0094_T0001_R1_P3_K1_Ch2-Ch1.zen
140	2.396424e-02	8.042302e-03	2.289100e-02	20151203_SCC1gfpc_G2G1\MitoSys2\LSM\SCC1gfpc_G1\DE_W0001_P0030\DE_2_W0001_P0030_T0001\TR1_W0001_P0094\TR1_2_W0001_P0094_T0001_R1_P3_K1_Ch2-Ch1.zen
160	2.319049e-02	8.500366e-03	2.264200e-02	20151203_SCC1gfpc_G2G1\MitoSys2\LSM\SCC1gfpc_G1\DE_W0001_P0030\DE_2_W0001_P0030_T0001\TR1_W0001_P0094\TR1_2_W0001_P0094_T0001_R1_P3_K1_Ch2-Ch1.zen
180	2.543060e-02	6.938253e-03	2.242100e-02	20151203_SCC1gfpc_G2G1\MitoSys2\LSM\SCC1gfpc_G1\DE_W0001_P0030\DE_2_W0001_P0030_T0001\TR1_W0001_P0094\TR1_2_W0001_P0094_T0001_R1_P3_K1_Ch2-Ch1.zen
200	2.075321e-02	7.790377e-03	2.222600e-02	20151203_SCC1gfpc_G2G1\MitoSys2\LSM\SCC1gfpc_G1\DE_W0001_P0030\DE_2_W0001_P0030_T0001\TR1_W0001_P0094\TR1_2_W0001_P0094_T0001_R1_P3_K1_Ch2-Ch1.zen
220	2.175493e-02	8.386425e-03	2.204900e-02	20151203_SCC1gfpc_G2G1\MitoSys2\LSM\SCC1gfpc_G1\DE_W0001_P0030\DE_2_W0001_P0030_T0001\TR1_W0001_P0094\TR1_2_W0001_P0094_T0001_R1_P3_K1_Ch2-Ch1.zen
240	2.194311e-02	5.209067e-03	2.188900e-02	20151203_SCC1gfpc_G2G1\MitoSys2\LSM\SCC1gfpc_G1\DE_W0001_P0030\DE_2_W0001_P0030_T0001\TR1_W0001_P0094\TR1_2_W0001_P0094_T0001_R1_P3_K1_Ch2-Ch1.zen
260	2.233722e-02	6.517494e-03	2.174300e-02	20151203_SCC1gfpc_G2G1\MitoSys2\LSM\SCC1gfpc_G1\DE_W0001_P0030\DE_2_W0001_P0030_T0001\TR1_W0001_P0094\TR1_2_W0001_P0094_T0001_R1_P3_K1_Ch2-Ch1.zen
280	2.131925e-02	6.331106e-03	2.160700e-02	20151203_SCC1gfpc_G2G1\MitoSys2\LSM\SCC1gfpc_G1\DE_W0001_P0030\DE_2_W0001_P0030_T0001\TR1_W0001_P0094\TR1_2_W0001_P0094_T0001_R1_P3_K1_Ch2-Ch1.zen
300	2.296727e-02	6.392411e-03	2.148000e-02	20151203_SCC1gfpc_G2G1\MitoSys2\LSM\SCC1gfpc_G1\DE_W0001_P0030\DE_2_W0001_P0030_T0001\TR1_W0001_P0094\TR1_2_W0001_P0094_T0001_R1_P3_K1_Ch2-Ch1.zen
340	2.149515e-02	5.412186e-03	2.124600e-02	20151203_SCC1gfpc_G2G1\MitoSys2\LSM\SCC1gfpc_G1\DE_W0001_P0030\DE_2_W0001_P0030_T0001\TR1_W0001_P0094\TR1_2_W0001_P0094_T0001_R1_P3_K1_Ch2-Ch1.zen
380	2.088550e-02	4.938721e-03	2.103300e-02	20151203_SCC1gfpc_G2G1\MitoSys2\LSM\SCC1gfpc_G1\DE_W0001_P0030\DE_2_W0001_P0030_T0001\TR1_W0001_P0094\TR1_2_W0001_P0094_T0001_R1_P3_K1_Ch2-Ch1.zen
420	2.110717e-02	4.341992e-03	2.083300e-02	20151203_SCC1gfpc_G2G1\MitoSys2\LSM\SCC1gfpc_G1\DE_W0001_P0030\DE_2_W0001_P0030_T0001\TR1_W0001_P0094\TR1_2_W0001_P0094_T0001_R1_P3_K1_Ch2-Ch1.zen
460	2.003843e-02	4.165874e-03	2.064300e-02	20151203_SCC1gfpc_G2G1\MitoSys2\LSM\SCC1gfpc_G1\DE_W0001_P0030\DE_2_W0001_P0030_T0001\TR1_W0001_P0094\TR1_2_W0001_P0094_T0001_R1_P3_K1_Ch2-Ch1.zen
500	2.007979e-02	6.186845e-03	2.046000e-02	20151203_SCC1gfpc_G2G1\MitoSys2\LSM\SCC1gfpc_G1\DE_W0001_P0030\DE_2_W0001_P0030_T0001\TR1_W0001_P0094\TR1_2_W0001_P0094_T0001_R1_P3_K1_Ch2-Ch1.zen
540	2.133881e-02	6.010223e-03	2.028200e-02	20151203_SCC1gfpc_G2G1\MitoSys2\LSM\SCC1gfpc_G1\DE_W0001_P0030\DE_2_W0001_P0030_T0001\TR1_W0001_P0094\TR1_2_W0001_P0094_T0001_R1_P3_K1_Ch2-Ch1.zen
580	2.090864e-02	6.639879e-03	2.010900e-02	20151203_SCC1gfpc_G2G1\MitoSys2\LSM\SCC1gfpc_G1\DE_W0001_P0030\DE_2_W0001_P0030_T0001\TR1_W0001_P0094\TR1_2_W0001_P0094_T0001_R1_P3_K1_Ch2-Ch1.zen
620	2.140812e-02	5.837665e-03	1.993900e-02	20151203_SCC1gfpc_G2G1\MitoSys2\LSM\SCC1gfpc_G1\DE_W0001_P0030\DE_2_W0001_P0030_T0001\TR1_W0001_P0094\TR1_2_W0001_P0094_T0001_R1_P3_K1_Ch2-Ch1.zen
660	1.779753e-02	5.717446e-03	1.977200e-02	20151203_SCC1gfpc_G2G1\MitoSys2\LSM\SCC1gfpc_G1\DE_W0001_P0030\DE_2_W0001_P0030_T0001\TR1_W0001_P0094\TR1_2_W0001_P0094_T0001_R1_P3_K1_Ch2-Ch1.zen
700	1.852030e-02	4.892316e-03	1.960700e-02	20151203_SCC1gfpc_G2G1\MitoSys2\LSM\SCC1gfpc_G1\DE_W0001_P0030\DE_2_W0001_P0030_T0001\TR1_W0001_P0094\TR1_2_W0001_P0094_T0001_R1_P3_K1_Ch2-Ch1.zen
780	1.924713e-02	4.449770e-03	1.928600e-02	20151203_SCC1gfpc_G2G1\MitoSys2\LSM\SCC1gfpc_G1\DE_W0001_P0030\DE_2_W0001_P0030_T0001\TR1_W0001_P0094\TR1_2_W0001_P0094_T0001_R1_P3_K1_Ch2-Ch1.zen
860	1.900582e-02	4.644646e-03	1.897500e-02	20151203_SCC1gfpc_G2G1\MitoSys2\LSM\SCC1gfpc_G1\DE_W0001_P0030\DE_2_W0001_P0030_T0001\TR1_W0001_P0094\TR1_2_W0001_P0094_T0001_R1_P3_K1_Ch2-Ch1.zen
940	1.836728e-02	4.171661e-03	1.867300e-02	20151203_SCC1gfpc_G2G1\MitoSys2\LSM\SCC1gfpc_G1\DE_W0001_P0030\DE_2_W0001_P0030_T0001\TR1_W0001_P0094\TR1_2_W0001_P0094_T0001_R1_P3_K1_Ch2-Ch1.zen
1020	1.869048e-02	5.196341e-03	1.838100e-02	20151203_SCC1gfpc_G2G1\MitoSys2\LSM\SCC1gfpc_G1\DE_W0001_P0030\DE_2_W0001_P0030_T0001\TR1_W0001_P0094\TR1_2_W0001_P0094_T0001_R1_P3_K1_Ch2-Ch1.zen
1100	1.881614e-02	4.070072e-03	1.809800e-02	20151203_SCC1gfpc_G2G1\MitoSys2\LSM\SCC1gfpc_G1\DE_W0001_P0030\DE_2_W0001_P0030_T0001\TR1_W0001_P0094\TR1_2_W0001_P0094_T0001_R1_P3_K1_Ch2-Ch1.zen
1180	1.898518e-02	3.219483e-03	1.782400e-02	20151203_SCC1gfpc_G2G1\MitoSys2\LSM\SCC1gfpc_G1\DE_W0001_P0030\DE_2_W0001_P0030_T0001\TR1_W0001_P0094\TR1_2_W0001_P0094_T0001_R1_P3_K1_Ch2-Ch1.zen
1260	1.780898e-02	3.722336e-03	1.755900e-02	20151203_SCC1gfpc_G2G1\MitoSys2\LSM\SCC1gfpc_G1\DE_W0001_P0030\DE_2_W0001_P0030_T0001\TR1_W0001_P0094\TR1_2_W0001_P0094_T0001_R1_P3_K1_Ch2-Ch1.zen
1340	1.743444e-02	4.227080e-03	1.730200e-02	20151203_SCC1gfpc_G2G1\MitoSys2\LSM\SCC1gfpc_G1\DE_W0001_P0030\DE_2_W0001_P0030_T0001\TR1_W0001_P0094\TR1_2_W0001_P0094_T0001_R1_P3_K1_Ch2-Ch1.zen
1420	1.632724e-02	4.724520e-03	1.705400e-02	20151203_SCC1gfpc_G2G1\MitoSys2\LSM\SCC1gfpc_G1\DE_W0001_P0030\DE_2_W0001_P0030_T0001\TR1_W0001_P0094\TR1_2_W0001_P0094_T0001_R1_P3_K1_Ch2-Ch1.zen
1500	1.646372e-02	4.160838e-03	1.681500e-02	20151203_SCC1gfpc_G2G1\MitoSys2\LSM\SCC1gfpc_G1\DE_W0001_P0030\DE_2_W0001_P0030_T0001\TR1_W0001_P0094\TR1_2_W0001_P0094_T0001_R1_P3_K1_Ch2-Ch1.zen
1660	1.573036e-02	3.427476e-03	1.635900e-02	20151203_SCC1gfpc_G2G1\MitoSys2\LSM\SCC1gfpc_G1\DE_W0001_P0030\DE_2_W0001_P0030_T0001\TR1_W0001_P0094\TR1_2_W0001_P0094_T0001_R1_P3_K1_Ch2-Ch1.zen
1820	1.539775e-02	4.309611e-03	1.593300e-02	20151203_SCC1gfpc_G2G1\MitoSys2\LSM\SCC1gfpc_G1\DE_W0001_P0030\DE_2_W0001_P0030_T0001\TR1_W0001_P0094\TR1_2_W0001_P0094_T0001_R1_P3_K1_Ch2-Ch1.zen
1980	1.545276e-02	4.216390e-03	1.553500e-02	20151203_SCC1gfpc_G2G1\MitoSys2\LSM\SCC1gfpc_G1\DE_W0001_P0030\DE_2_W0001_P0030_T0001\TR1_W0001_P0094\TR1_2_W0001_P0094_T0001_R1_P3_K1_Ch2-Ch1.zen
2140	1.536162e-02	3.557894e-03	1.516200e-02	20151203_SCC1gfpc_G2G1\MitoSys2\LSM\SCC1gfpc_G1\DE_W0001_P0030\DE_2_W0001_P0030_T0001\TR1_W0001_P0094\TR1_2_W0001_P0094_T0001_R1_P3_K1_Ch2-Ch1.zen
2300	1.403654e-02	4.405401e-03	1.481400e-02	20151203_SCC1gfpc_G2G1\MitoSys2\LSM\SCC1gfpc_G1\DE_W0001_P0030\DE_2_W0001_P0030_T0001\TR1_W0001_P0094\TR1_2_W0001_P0094_T0001_R1_P3_K1_Ch2-Ch1.zen
2460	1.423181e-02	2.697736e-03	1.448700e-02	20151203_SCC1gfpc_G2G1\MitoSys2\LSM\SCC1gfpc_G1\DE_W0001_P0030\DE_2_W0001_P0030_T0001\TR1_W0001_P0094\TR1_2_W0001_P0094_T0001_R1_P3_K1_Ch2-Ch1.zen
2620	1.407904e-02	4.230661e-03	1.418000e-02	20151203_SCC1gfpc_G2G1\MitoSys2\LSM\SCC1gfpc_G1\DE_W0001_P0030\DE_2_W0001_P0030_T0001\TR1_W0001_P0094\TR1_2_W0001_P0094_T0001_R1_P3_K1_Ch2-Ch1.zen
2780	1.337600e-02	3.916388e-03	1.389100e-02	20151203_SCC1gfpc_G2G1\MitoSys2\LSM\SCC1gfpc_G1\DE_W0001_P0030\DE_2_W0001_P0030_T0001\TR1_W0001_P0094\TR1_2_W0001_P0094_T0001_R1_P3_K1_Ch2-Ch1.zen
2940	1.333283e-02	4.128218e-03	1.362000e-02	20151203_SCC1gfpc_G2G1\MitoSys2\LSM\SCC1gfpc_G1\DE_W0001_P0030\DE_2_W0001_P0030_T0001\TR1_W0001_P0094\TR1_2_W0001_P0094_T0001_R1_P3_K1_Ch2-Ch1.zen
3100	1.326496e-02	3.198736e-03	1.336400e-02	20151203_SCC1gfpc_G2G1\MitoSys2\LSM\SCC1gfpc_G1\DE_W0001_P0030\DE_2_W0001_P0030_T0001\TR1_W0001_P0094\TR1_2_W0001_P0094_T0001_R1_P3_K1_Ch2-Ch1.zen
3420	1.280553e-02	3.275843e-03	1.289500e-02	20151203_SCC1gfpc_G2G1\MitoSys2\LSM\SCC1gfpc_G1\DE_W0001_P0030\DE_2_W0001_P0030_T0001\TR1_W0001_P0094\TR1_2_W0001_P0094_T0001_R1_P3_K1_Ch2-Ch1.zen
3740	1.256112e-02	2.239166e-03	1.247500e-02	20151203_SCC1gfpc_G2G1\MitoSys2\LSM\SCC1gfpc_G1\DE_W0001_P0030\DE_2_W0001_P0030_T0001\TR1_W0001_P0094\TR1_2_W0001_P0094_T0001_R1_P3_K1_Ch2-Ch1.zen
4060	1.278704e-02	2.949926e-03	1.209800e-02	20151203_SCC1gfpc_G2G1\MitoSys2\LSM\SCC1gfpc_G1\DE_W0001_P0030\DE_2_W0001_P0030_T0001\TR1_W0001_P0094\TR1_2_W0001_P0094_T0001_R1_P3_K1_Ch2-Ch1.zen
4380	1.119577e-02	4.060377e-03	1.175800e-02	20151203_SCC1gfpc_G2G1\MitoSys2\LSM\SCC1gfpc_G1\DE_W0001_P0030\DE_2_W0001_P0030_T0001\TR1_W0001_P0094\TR1_2_W0001_P0094_T0001_R1_P3_K1_Ch2-Ch1.zen
4700	1.172104e-02	2.228439e-03	1.145000e-02	20151203_SCC1gfpc_G2G1\MitoSys2\LSM\SCC1gfpc_G1\DE_W0001_P0030\DE_2_W0001_P0030_T0001\TR1_W0001_P0094\TR1_2_W0001_P0094_T0001_R1_P3_K1_Ch2-Ch1.zen
5020	1.134538e-02	3.233041e-03	1.116900e-02	20151203_SCC1gfpc_G2G1\MitoSys2\LSM\SCC1gfpc_G1\DE_W0001_P0030\DE_2_W0001_P0030_T0001\TR1_W0001_P0094\TR1_2_W0001_P0094_T0001_R1_P3_K1_Ch2-Ch1.zen
5340	1.156607e-02	3.037933e-03	1.091200e-02	20151203_SCC1gfpc_G2G1\MitoSys2\LSM\SCC1gfpc_G1\DE_W0001_P0030\DE_2_W0001_P0030_T0001\TR1_W0001_P0094\TR1_2_W0001_P0094_T0001_R1_P3_K1_Ch2-Ch1.zen
5660	1.117670e-02	2.493220e-03	1.067600e-02	20151203_SCC1gfpc_G2G1\MitoSys2\LSM\SCC1gfpc_G1\DE_W0001_P0030\DE_2_W0001_P0030_T0001\TR1_W0001_P0094\TR1_2_W0001_P0094_T0001_R1_P3_K1_Ch2-Ch1.zen
5980	1.063008e-02	2.977510e-03	1.045900e-02	20151203_SCC1gfpc_G2G1\MitoSys2\LSM\SCC1gfpc_G1\DE_W0001_P0030\DE_2_W0001_P0030_T0001\TR1_W0001_P0094\TR1_2_W0001_P0094_T0001_R1_P3_K1_Ch2-Ch1.zen
6300	1.062829e-02	2.615513e-03	1.025900e-02	20151203_SCC1gfpc_G2G1\MitoSys2\LSM\SCC1gfpc_G1\DE_W0001_P0030\DE_2_W0001_P0030_T0001\TR1_W0001_P0094\TR1_2_W0001_P0094_T0001_R1_P3_K1_Ch2-Ch1.zen
6940	1.008159e-02	2.869126e-03	9.899800e-03	20151203_SCC1gfpc_G2G1\MitoSys2\LSM\SCC1gfpc_G1\DE_W0001_P0030\DE_2_W0001_P0030_T0001\TR1_W0001_P0094\TR1_2_W0001_P0094_T0001_R1_P3_K1_Ch2-Ch1.zen
7580	9.931852e-03	3.083718e-03	9.587400e-03	20151203_SCC1gfpc_G2G1\MitoSys2\LSM\SCC1gfpc_G1\DE_W0001_P0030\DE_2_W0001_P0030_T0001\TR1_W0001_P0094\TR1_2_W0001_P0094_T0001_R1_P3_K1_Ch2-Ch1.zen
8220	1.009138e-02	2.461176e-03	9.312600e-03	20151203_SCC1gfpc_G2G1\MitoSys2\LSM\SCC1gfpc_G1\DE_W0001_P0030\DE_2_W0001_P0030_T0001\TR1_W0001_P0094\TR1_2_W0001_P0094_T0001_R1_P3_K1_Ch2-Ch1.zen
8860	9.255064e-03	2.690795e-03	9.068300e-03	20151203_SCC1gfpc_G2G1\MitoSys2\LSM\SCC1gfpc_G1\DE_W0001_P0030\DE_2_W0001_P0030_T0001\TR1_W0001_P0094\TR1_2_W0001_P0094_T0001_R1_P3_K1_Ch2-Ch1.zen
9500	8.281124e-03	2.939955e-03	8.849100e-03	20151203_SCC1gfpc_G2G1\MitoSys2\LSM\SCC1gfpc_G1\DE_W0001_P0030\DE_2_W0001_P0030_T0001\TR1_W0001_P0094\TR1_2_W0001_P0094_T0001_R1_P3_K1_Ch2-Ch1.zen
10140	8.744301e-03	2.494251e-03	8.650700e-03	20151203_SCC1gfpc_G2G1\MitoSys2\LSM\SCC1gfpc_G1\DE_W0001_P0030\DE_2_W0001_P0030_T0001\TR1_W0001_P0094\TR1_2_W0001_P0094_T0001_R1_P3_K1_Ch2-Ch1.zen
10780	8.274464e-03	2.846803e-03	8.469700e-03	20151203_SCC1gfpc_G2G1\MitoSys2\LSM\SCC1gfpc_G1\DE_W0001_P0030\DE_2_W0001_P0030_T0001\TR1_W0001_P0094\TR1_2_W0001_P0094_T0001_R1_P3_K1_Ch2-Ch1.zen
11420	8.248444e-03	2.443998e-03	8.303400e-03	20151203_SCC1gfpc_G2G1\MitoSys2\LSM\SCC1gfpc_G1\DE_W0001_P0030\DE_2_W0001_P0030_T0001\TR1_W0001_P0094\TR1_2_W0001_P0094_T0001_R1_P3_K1_Ch2-Ch1.zen
12060	8.438769e-03	2.244669e-03	8.149500e-03	20151203_SCC1gfpc_G2G1\MitoSys2\LSM\SCC1gfpc_G1\DE_W0001_P0030\DE_2_W0001_P0030_T0001\TR1_W0001_P0094\TR1_2_W0001_P0094_T0001_R1_P3_K1_Ch2-Ch1.zen
12700	8.220853e-03	2.779472e-03	8.006200e-03	20151203_SCC1gfpc_G2G1\MitoSys2\LSM\SCC1gfpc_G1\DE_W0001_P0030\DE_2_W0001_P0030_T0001\TR1_W0001_P0094\TR1_2_W0001_P0094_T0001_R1_P3_K1_Ch2-Ch1.zen
13980	7.600429e-03	2.822929e-03	7.745900e-03	20151203_SCC1gfpc_G2G1\MitoSys2\LSM\SCC1gfpc_G1\DE_W0001_P0030\DE_2_W0001_P0030_T0001\TR1_W0001_P0094\TR1_2_W0001_P0094_T0001_R1_P3_K1_Ch2-Ch1.zen
15260	7.507275e-03	3.108076e-03	7.513000e-03	20151203_SCC1gfpc_G2G1\MitoSys2\LSM\SCC1gfpc_G1\DE_W0001_P0030\DE_2_W0001_P0030_T0001\TR1_W0001_P0094\TR1_2_W0001_P0094_T0001_R1_P3_K1_Ch2-Ch1.zen
16540	7.311790e-03	2.907456e-03	7.301100e-03	20151203_SCC1gfpc_G2G1\MitoSys2\LSM\SCC1gfpc_G1\DE_W0001_P0030\DE_2_W0001_P0030_T0001\TR1_W0001_P0094\TR1_2_W0001_P0094_T0001_R1_P3_K1_Ch2-Ch1.zen
17820	6.806501e-03	3.106679e-03	7.105600e-03	20151203_SCC1gfpc_G2G1\MitoSys2\LSM\SCC1gfpc_G1\DE_W0001_P0030\DE_2_W0001_P0030_T0001\TR1_W0001_P0094\TR1_2_W0001_P0094_T0001_R1_P3_K1_Ch2-Ch1.zen
19100	6.691462e-03	3.215471e-03	6.922900e-03	20151203_SCC1gfpc_G2G1\MitoSys2\LSM\SCC1gfpc_G1\DE_W0001_P0030\DE_2_W0001_P0030_T0001\TR1_W0001_P0094\TR1_2_W0001_P0094_T0001_R1_P3_K1_Ch2-Ch1.zen
20380	6.733802e-03	3.187048e-03	6.750600e-03	20151203_SCC1gfpc_G2G1\MitoSys2\LSM\SCC1gfpc_G1\DE_W0001_P0030\DE_2_W0001_P0030_T0001\TR1_W0001_P0094\TR1_2_W0001_P0094_T0001_R1_P3_K1_Ch2-Ch1.zen
21660	6.488650e-03	3.412335e-03	6.586800e-03	20151203_SCC1gfpc_G2G1\MitoSys2\LSM\SCC1gfpc_G1\DE_W0001_P0030\DE_2_W0001_P0030_T0001\TR1_W0001_P0094\TR1_2_W0001_P0094_T0001_R1_P3_K1_Ch2-Ch1.zen
22940	6.325580e-03	3.415529e-03	6.430000e-03	20151203_SCC1gfpc_G2G1\MitoSys2\LSM\SCC1gfpc_G1\DE_W0001_P0030\DE_2_W0001_P0030_T0001\TR1_W0001_P0094\TR1_2_W0001_P0094_T0001_R1_P3_K1_Ch2-Ch1.zen
24220	6.094822e-03	2.918501e-03	6.279300e-03	20151203_SCC1gfpc_G2G1\MitoSys2\LSM\SCC1gfpc_G1\DE_W0001_P0030\DE_2_W0001_P0030_T0001\TR1_W0001_P0094\TR1_2_W0001_P0094_T0001_R1_P3_K1_Ch2-Ch1.zen
25500	6.082863e-03	3.077141e-03	6.133600e-03	20151203_SCC1gfpc_G2G1\MitoSys2\LSM\SCC1gfpc_G1\DE_W0001_P0030\DE_2_W0001_P0030_T0001\TR1_W0001_P0094\TR1_2_W0001_P0094_T0001_R1_P3_K1_Ch2-Ch1.zen
28060	5.829359e-03	2.821221e-03	5.855500e-03	20151203_SCC1gfpc_G2G1\MitoSys2\LSM\SCC1gfpc_G1\DE_W0001_P0030\DE_2_W0001_P0030_T0001\TR1_W0001_P0094\TR1_2_W0001_P0094_T0001_R1_P3_K1_Ch2-Ch1.zen
30620	5.330359e-03	2.781526e-03	5.592200e-03	20151203_SCC1gfpc_G2G1\MitoSys2\LSM\SCC1gfpc_G1\DE_W0001_P0030\DE_2_W0001_P0030_T0001\TR1_W0001_P0094\TR1_2_W0001_P0094_T0001_R1_P3_K1_Ch2-Ch1.zen
33180	5.317297e-03	2.780036e-03	5.341500e-03	20151203_SCC1gfpc_G2G1\MitoSys2\LSM\SCC1gfpc_G1\DE_W0001_P0030\DE_2_W0001_P0030_T0001\TR1_W0001_P0094\TR1_2_W0001_P0094_T0001_R1_P3_K1_Ch2-Ch1.zen
35740	4.849239e-03	2.824164e-03	5.102300e-03	20151203_SCC1gfpc_G2G1\MitoSys2\LSM\SCC1gfpc_G1\DE_W0001_P0030\DE_2_W0001_P0030_T0001\TR1_W0001_P0094\TR1_2_W0001_P0094_T0001_R1_P3_K1_Ch2-Ch1.zen
38300	4.384499e-03	2.555849e-03	4.873800e-03	20151203_SCC1gfpc_G2G1\MitoSys2\LSM\SCC1gfpc_G1\DE_W0001_P0030\DE_2_W0001_P0030_T0001\TR1_W0001_P0094\TR1_2_W0001_P0094_T0001_R1_P3_K1_Ch2-Ch1.zen
40860	4.363316e-03	2.460631e-03	4.655500e-03	20151203_SCC1gfpc_G2G1\MitoSys2\LSM\SCC1gfpc_G1\DE_W0001_P0030\DE_2_W0001_P0030_T0001\TR1_W0001_P0094\TR1_2_W0001_P0094_T0001_R1_P3_K1_Ch2-Ch1.zen
43420	4.374397e-03	2.485802e-03	4.447100e-03	20151203_SCC1gfpc_G2G1\MitoSys2\LSM\SCC1gfpc_G1\DE_W0001_P0030\DE_2_W0001_P0030_T0001\TR1_W0001_P0094\TR1_2_W0001_P0094_T0001_R1_P3_K1_Ch2-Ch1.zen
45980	4.185253e-03	2.852406e-03	4.248100e-03	20151203_SCC1gfpc_G2G1\MitoSys2\LSM\SCC1gfpc_G1\DE_W0001_P0030\DE_2_W0001_P0030_T0001\TR1_W0001_P0094\TR1_2_W0001_P0094_T0001_R1_P3_K1_Ch2-Ch1.zen
48540	3.980983e-03	2.927483e-03	4.058500e-03	20151203_SCC1gfpc_G2G1\MitoSys2\LSM\SCC1gfpc_G1\DE_W0001_P0030\DE_2_W0001_P0030_T0001\TR1_W0001_P0094\TR1_2_W0001_P0094_T0001_R1_P3_K1_Ch2-Ch1.zen
51100	3.666937e-03	2.814768e-03	3.877800e-03	20151203_SCC1gfpc_G2G1\MitoSys2\LSM\SCC1gfpc_G1\DE_W0001_P0030\DE_2_W0001_P0030_T0001\TR1_W0001_P0094\TR1_2_W0001_P0094_T0001_R1_P3_K1_Ch2-Ch1.zen
56220	3.273555e-03	3.073743e-03	3.542400e-03	20151203_SCC1gfpc_G2G1\MitoSys2\LSM\SCC1gfpc_G1\DE_W0001_P0030\DE_2_W0001_P0030_T0001\TR1_W0001_P0094\TR1_2_W0001_P0094_T0001_R1_P3_K1_Ch2-Ch1.zen
61340	3.167811e-03	2.487245e-03	3.239500e-03	20151203_SCC1gfpc_G2G1\MitoSys2\LSM\SCC1gfpc_G1\DE_W0001_P0030\DE_2_W0001_P0030_T0001\TR1_W0001_P0094\TR1_2_W0001_P0094_T0001_R1_P3_K1_Ch2-Ch1.zen
66460	3.023764e-03	2.208427e-03	2.966500e-03	20151203_SCC1gfpc_G2G1\MitoSys2\LSM\SCC1gfpc_G1\DE_W0001_P0030\DE_2_W0001_P0030_T0001\TR1_W0001_P0094\TR1_2_W0001_P0094_T0001_R1_P3_K1_Ch2-Ch1.zen
71580	3.079215e-03	2.314938e-03	2.720700e-03	20151203_SCC1gfpc_G2G1\MitoSys2\LSM\SCC1gfpc_G1\DE_W0001_P0030\DE_2_W0001_P0030_T0001\TR1_W0001_P0094\TR1_2_W0001_P0094_T0001_R1_P3_K1_Ch2-Ch1.zen
76700	3.189200e-03	2.099339e-03	2.499700e-03	20151203_SCC1gfpc_G2G1\MitoSys2\LSM\SCC1gfpc_G1\DE_W0001_P0030\DE_2_W0001_P0030_T0001\TR1_W0001_P0094\TR1_2_W0001_P0094_T0001_R1_P3_K1_Ch2-Ch1.zen
81820	2.982776e-03	1.994207e-03	2.300800e-03	20151203_SCC1gfpc_G2G1\MitoSys2\LSM\SCC1gfpc_G1\DE_W0001_P0030\DE_2_W0001_P0030_T0001\TR1_W0001_P0094\TR1_2_W0001_P0094_T0001_R1_P3_K1_Ch2-Ch1.zen
86940	2.950635e-03	1.828190e-03	2.121700e-03	20151203_SCC1gfpc_G2G1\MitoSys2\LSM\SCC1gfpc_G1\DE_W0001_P0030\DE_2_W0001_P0030_T0001\TR1_W0001_P0094\TR1_2_W0001_P0094_T0001_R1_P3_K1_Ch2-Ch1.zen
92060	2.527442e-03	2.151381e-03	1.960200e-03	20151203_SCC1gfpc_G2G1\MitoSys2\LSM\SCC1gfpc_G1\DE_W0001_P0030\DE_2_W0001_P0030_T0001\TR1_W0001_P0094\TR1_2_W0001_P0094_T0001_R1_P3_K1_Ch2-Ch1.zen
97180	2.202656e-03	2.440001e-03	1.814500e-03	20151203_SCC1gfpc_G2G1\MitoSys2\LSM\SCC1gfpc_G1\DE_W0001_P0030\DE_2_W0001_P0030_T0001\TR1_W0001_P0094\TR1_2_W0001_P0094_T0001_R1_P3_K1_Ch2-Ch1.zen
102300	1.888283e-03	2.016430e-03	1.682800e-03	20151203_SCC1gfpc_G2G1\MitoSys2\LSM\SCC1gfpc_G1\DE_W0001_P0030\DE_2_W0001_P0030_T0001\TR1_W0001_P0094\TR1_2_W0001_P0094_T0001_R1_P3_K1_Ch2-Ch1.zen
112540	1.717704e-03	2.060739e-03	1.455400e-03	20151203_SCC1gfpc_G2G1\MitoSys2\LSM\SCC1gfpc_G1\DE_W0001_P0030\DE_2_W0001_P0030_T0001\TR1_W0001_P0094\TR1_2_W0001_P0094_T0001_R1_P3_K1_Ch2-Ch1.zen
122780	1.446046e-03	1.968038e-03	1.267500e-03	20151203_SCC1gfpc_G2G1\MitoSys2\LSM\SCC1gfpc_G1\DE_W0001_P0030\DE_2_W0001_P0030_T0001\TR1_W0001_P0094\TR1_2_W0001_P0094_T0001_R1_P3_K1_Ch2-Ch1.zen
133020	9.883466e-04	2.735448e-03	1.111100e-03	20151203_SCC1gfpc_G2G1\MitoSys2\LSM\SCC1gfpc_G1\DE_W0001_P0030\DE_2_W0001_P0030_T0001\TR1_W0001_P0094\TR1_2_W0001_P0094_T0001_R1_P3_K1_Ch2-Ch1.zen
143260	7.702063e-04	2.461678e-03	9.799300e-04	20151203_SCC1gfpc_G2G1\MitoSys2\LSM\SCC1gfpc_G1\DE_W0001_P0030\DE_2_W0001_P0030_T0001\TR1_W0001_P0094\TR1_2_W0001_P0094_T0001_R1_P3_K1_Ch2-Ch1.zen
153500	6.276504e-04	2.162065e-03	8.690800e-04	20151203_SCC1gfpc_G2G1\MitoSys2\LSM\SCC1gfpc_G1\DE_W0001_P0030\DE_2_W0001_P0030_T0001\TR1_W0001_P0094\TR1_2_W0001_P0094_T0001_R1_P3_K1_Ch2-Ch1.zen
163740	6.563360e-04	1.490898e-03	7.747400e-04	20151203_SCC1gfpc_G2G1\MitoSys2\LSM\SCC1gfpc_G1\DE_W0001_P0030\DE_2_W0001_P0030_T0001\TR1_W0001_P0094\TR1_2_W0001_P0094_T0001_R1_P3_K1_Ch2-Ch1.zen
173980	1.693766e-04	1.774485e-03	6.939200e-04	20151203_SCC1gfpc_G2G1\MitoSys2\LSM\SCC1gfpc_G1\DE_W0001_P0030\DE_2_W0001_P0030_T0001\TR1_W0001_P0094\TR1_2_W0001_P0094_T0001_R1_P3_K1_Ch2-Ch1.zen
184220	2.824452e-04	1.941986e-03	6.242500e-04	20151203_SCC1gfpc_G2G1\MitoSys2\LSM\SCC1gfpc_G1\DE_W0001_P0030\DE_2_W0001_P0030_T0001\TR1_W0001_P0094\TR1_2_W0001_P0094_T0001_R1_P3_K1_Ch2-Ch1.zen
194460	3.880424e-04	1.891025e-03	5.638300e-04	20151203_SCC1gfpc_G2G1\MitoSys2\LSM\SCC1gfpc_G1\DE_W0001_P0030\DE_2_W0001_P0030_T0001\TR1_W0001_P0094\TR1_2_W0001_P0094_T0001_R1_P3_K1_Ch2-Ch1.zen
204700	2.708833e-04	1.670582e-03	5.111700e-04	20151203_SCC1gfpc_G2G1\MitoSys2\LSM\SCC1gfpc_G1\DE_W0001_P0030\DE_2_W0001_P0030_T0001\TR1_W0001_P0094\TR1_2_W0001_P0094_T0001_R1_P3_K1_Ch2-Ch1.zen
225180	2.551125e-04	1.993680e-03	4.243900e-04	20151203_SCC1gfpc_G2G1\MitoSys2\LSM\SCC1gfpc_G1\DE_W0001_P0030\DE_2_W0001_P0030_T0001\TR1_W0001_P0094\TR1_2_W0001_P0094_T0001_R1_P3_K1_Ch2-Ch1.zen
245660	2.654541e-04	1.849099e-03	3.565800e-04	20151203_SCC1gfpc_G2G1\MitoSys2\LSM\SCC1gfpc_G1\DE_W0001_P0030\DE_2_W0001_P0030_T0001\TR1_W0001_P0094\TR1_2_W0001_P0094_T0001_R1_P3_K1_Ch2-Ch1.zen
266140	2.137868e-05	2.145822e-03	3.027300e-04	20151203_SCC1gfpc_G2G1\MitoSys2\LSM\SCC1gfpc_G1\DE_W0001_P0030\DE_2_W0001_P0030_T0001\TR1_W0001_P0094\TR1_2_W0001_P0094_T0001_R1_P3_K1_Ch2-Ch1.zen
286620	-3.636959e-04	1.795463e-03	2.593700e-04	20151203_SCC1gfpc_G2G1\MitoSys2\LSM\SCC1gfpc_G1\DE_W0001_P0030\DE_2_W0001_P0030_T0001\TR1_W0001_P0094\TR1_2_W0001_P0094_T0001_R1_P3_K1_Ch2-Ch1.zen
307100	-6.475171e-04	2.080361e-03	2.240400e-04	20151203_SCC1gfpc_G2G1\MitoSys2\LSM\SCC1gfpc_G1\DE_W0001_P0030\DE_2_W0001_P0030_T0001\TR1_W0001_P0094\TR1_2_W0001_P0094_T0001_R1_P3_K1_Ch2-Ch1.zen
327580	-4.834152e-04	1.845707e-03	1.949300e-04	20151203_SCC1gfpc_G2G1\MitoSys2\LSM\SCC1gfpc_G1\DE_W0001_P0030\DE_2_W0001_P0030_T0001\TR1_W0001_P0094\TR1_2_W0001_P0094_T0001_R1_P3_K1_Ch2-Ch1.zen
348060	-6.239773e-04	1.657974e-03	1.707100e-04	20151203_SCC1gfpc_G2G1\MitoSys2\LSM\SCC1gfpc_G1\DE_W0001_P0030\DE_2_W0001_P0030_T0001\TR1_W0001_P0094\TR1_2_W0001_P0094_T0001_R1_P3_K1_Ch2-Ch1.zen
368540	-2.780800e-04	2.056048e-03	1.503900e-04	20151203_SCC1gfpc_G2G1\MitoSys2\LSM\SCC1gfpc_G1\DE_W0001_P0030\DE_2_W0001_P0030_T0001\TR1_W0001_P0094\TR1_2_W0001_P0094_T0001_R1_P3_K1_Ch2-Ch1.zen
389020	-1.444063e-04	2.784783e-03	1.332000e-04	20151203_SCC1gfpc_G2G1\MitoSys2\LSM\SCC1gfpc_G1\DE_W0001_P0030\DE_2_W0001_P0030_T0001\TR1_W0001_P0094\TR1_2_W0001_P0094_T0001_R1_P3_K1_Ch2-Ch1.zen
409500	-2.903205e-04	2.730755e-03	1.185600e-04	20151203_SCC1gfpc_G2G1\MitoSys2\LSM\SCC1gfpc_G1\DE_W0001_P0030\DE_2_W0001_P0030_T0001\TR1_W0001_P0094\TR1_2_W0001_P0094_T0001_R1_P3_K1_Ch2-Ch1.zen
450460	-3.664446e-04	2.374251e-03	9.519900e-05	20151203_SCC1gfpc_G2G1\MitoSys2\LSM\SCC1gfpc_G1\DE_W0001_P0030\DE_2_W0001_P0030_T0001\TR1_W0001_P0094\TR1_2_W0001_P0094_T0001_R1_P3_K1_Ch2-Ch1.zen
491420	6.833537e-05	2.718462e-03	7.764400e-05	20151203_SCC1gfpc_G2G1\MitoSys2\LSM\SCC1gfpc_G1\DE_W0001_P0030\DE_2_W0001_P0030_T0001\TR1_W0001_P0094\TR1_2_W0001_P0094_T0001_R1_P3_K1_Ch2-Ch1.zen
532380	8.437316e-05	2.426956e-03	6.419400e-05	20151203_SCC1gfpc_G2G1\MitoSys2\LSM\SCC1gfpc_G1\DE_W0001_P0030\DE_2_W0001_P0030_T0001\TR1_W0001_P0094\TR1_2_W0001_P0094_T0001_R1_P3_K1_Ch2-Ch1.zen
573340	8.043454e-05	2.398278e-03	5.371200e-05	20151203_SCC1gfpc_G2G1\MitoSys2\LSM\SCC1gfpc_G1\DE_W0001_P0030\DE_2_W0001_P0030_T0001\TR1_W0001_P0094\TR1_2_W0001_P0094_T0001_R1_P3_K1_Ch2-Ch1.zen
614300	-1.736640e-04	2.156144e-03	4.541900e-05	20151203_SCC1gfpc_G2G1\MitoSys2\LSM\SCC1gfpc_G1\DE_W0001_P0030\DE_2_W0001_P0030_T0001\TR1_W0001_P0094\TR1_2_W0001_P0094_T0001_R1_P3_K1_Ch2-Ch1.zen
655260	-7.826757e-04	1.295243e-03	3.877200e-05	20151203_SCC1gfpc_G2G1\MitoSys2\LSM\SCC1gfpc_G1\DE_W0001_P0030\DE_2_W0001_P0030_T0001\TR1_W0001_P0094\TR1_2_W0001_P0094_T0001_R1_P3_K1_Ch2-Ch1.zen
696220	-1.339087e-03	1.395188e-03	3.337900e-05	20151203_SCC1gfpc_G2G1\MitoSys2\LSM\SCC1gfpc_G1\DE_W0001_P0030\DE_2_W0001_P0030_T0001\TR1_W0001_P0094\TR1_2_W0001_P0094_T0001_R1_P3_K1_Ch2-Ch1.zen
737180	-1.168419e-03	1.870103e-03	2.895800e-05	20151203_SCC1gfpc_G2G1\MitoSys2\LSM\SCC1gfpc_G1\DE_W0001_P0030\DE_2_W0001_P0030_T0001\TR1_W0001_P0094\TR1_2_W0001_P0094_T0001_R1_P3_K1_Ch2-Ch1.zen
778140	-7.551339e-04	2.519575e-03	2.529800e-05	20151203_SCC1gfpc_G2G1\MitoSys2\LSM\SCC1gfpc_G1\DE_W0001_P0030\DE_2_W0001_P0030_T0001\TR1_W0001_P0094\TR1_2_W0001_P0094_T0001_R1_P3_K1_Ch2-Ch1.zen
819100	-6.162784e-04	1.831132e-03	2.224200e-05	20151203_SCC1gfpc_G2G1\MitoSys2\LSM\SCC1gfpc_G1\DE_W0001_P0030\DE_2_W0001_P0030_T0001\TR1_W0001_P0094\TR1_2_W0001_P0094_T0001_R1_P3_K1_Ch2-Ch1.zen
901020	-9.022906e-04	1.872129e-03	1.748700e-05	20151203_SCC1gfpc_G2G1\MitoSys2\LSM\SCC1gfpc_G1\DE_W0001_P0030\DE_2_W0001_P0030_T0001\TR1_W0001_P0094\TR1_2_W0001_P0094_T0001_R1_P3_K1_Ch2-Ch1.zen
982940	-6.404690e-04	2.446489e-03	1.402300e-05	20151203_SCC1gfpc_G2G1\MitoSys2\LSM\SCC1gfpc_G1\DE_W0001_P0030\DE_2_W0001_P0030_T0001\TR1_W0001_P0094\TR1_2_W0001_P0094_T0001_R1_P3_K1_Ch2-Ch1.zen
1064860	-3.763619e-04	2.001718e-03	1.143700e-05	20151203_SCC1gfpc_G2G1\MitoSys2\LSM\SCC1gfpc_G1\DE_W0001_P0030\DE_2_W0001_P0030_T0001\TR1_W0001_P0094\TR1_2_W0001_P0094_T0001_R1_P3_K1_Ch2-Ch1.zen
1146780	-5.436518e-04	2.321222e-03	9.466100e-06	20151203_SCC1gfpc_G2G1\MitoSys2\LSM\SCC1gfpc_G1\DE_W0001_P0030\DE_2_W0001_P0030_T0001\TR1_W0001_P0094\TR1_2_W0001_P0094_T0001_R1_P3_K1_Ch2-Ch1.zen
1228700	-5.911090e-04	2.710710e-03	7.935700e-06	20151203_SCC1gfpc_G2G1\MitoSys2\LSM\SCC1gfpc_G1\DE_W0001_P0030\DE_2_W0001_P0030_T0001\TR1_W0001_P0094\TR1_2_W0001_P0094_T0001_R1_P3_K1_Ch2-Ch1.zen
1310620	-6.137782e-04	2.401173e-03	6.728200e-06	20151203_SCC1gfpc_G2G1\MitoSys2\LSM\SCC1gfpc_G1\DE_W0001_P0030\DE_2_W0001_P0030_T0001\TR1_W0001_P0094\TR1_2_W0001_P0094_T0001_R1_P3_K1_Ch2-Ch1.zen
1392540	3.151228e-05	1.859107e-03	5.761900e-06	20151203_SCC1gfpc_G2G1\MitoSys2\LSM\SCC1gfpc_G1\DE_W0001_P0030\DE_2_W0001_P0030_T0001\TR1_W0001_P0094\TR1_2_W0001_P0094_T0001_R1_P3_K1_Ch2-Ch1.zen
1474460	1.319701e-04	2.273004e-03	4.978600e-06	20151203_SCC1gfpc_G2G1\MitoSys2\LSM\SCC1gfpc_G1\DE_W0001_P0030\DE_2_W0001_P0030_T0001\TR1_W0001_P0094\TR1_2_W0001_P0094_T0001_R1_P3_K1_Ch2-Ch1.zen
1556380	-2.836511e-04	2.195746e-03	4.336500e-06	20151203_SCC1gfpc_G2G1\MitoSys2\LSM\SCC1gfpc_G1\DE_W0001_P0030\DE_2_W0001_P0030_T0001\TR1_W0001_P0094\TR1_2_W0001_P0094_T0001_R1_P3_K1_Ch2-Ch1.zen
10	1.669795e-01	1.202747e-01	1.236200e-01	20151203_SCC1gfpc_G2G1\MitoSys2\LSM\SCC1gfpc_G1\DE_W0001_P0030\DE_2_W0001_P0030_T0001\TR1_W0001_P0094\TR1_2_W0001_P0094_T0001_R1_P4_K1_Ch2-Ch1.zen
20	8.190707e-02	9.664818e-02	1.227400e-01	20151203_SCC1gfpc_G2G1\MitoSys2\LSM\SCC1gfpc_G1\DE_W0001_P0030\DE_2_W0001_P0030_T0001\TR1_W0001_P0094\TR1_2_W0001_P0094_T0001_R1_P4_K1_Ch2-Ch1.zen
30	1.216062e-01	1.505588e-01	1.219300e-01	20151203_SCC1gfpc_G2G1\MitoSys2\LSM\SCC1gfpc_G1\DE_W0001_P0030\DE_2_W0001_P0030_T0001\TR1_W0001_P0094\TR1_2_W0001_P0094_T0001_R1_P4_K1_Ch2-Ch1.zen
40	1.587169e-01	1.095109e-01	1.211800e-01	20151203_SCC1gfpc_G2G1\MitoSys2\LSM\SCC1gfpc_G1\DE_W0001_P0030\DE_2_W0001_P0030_T0001\TR1_W0001_P0094\TR1_2_W0001_P0094_T0001_R1_P4_K1_Ch2-Ch1.zen
50	1.298021e-01	1.144203e-01	1.204900e-01	20151203_SCC1gfpc_G2G1\MitoSys2\LSM\SCC1gfpc_G1\DE_W0001_P0030\DE_2_W0001_P0030_T0001\TR1_W0001_P0094\TR1_2_W0001_P0094_T0001_R1_P4_K1_Ch2-Ch1.zen
60	1.010030e-01	9.331824e-02	1.198400e-01	20151203_SCC1gfpc_G2G1\MitoSys2\LSM\SCC1gfpc_G1\DE_W0001_P0030\DE_2_W0001_P0030_T0001\TR1_W0001_P0094\TR1_2_W0001_P0094_T0001_R1_P4_K1_Ch2-Ch1.zen
70	5.462808e-02	1.172790e-01	1.192400e-01	20151203_SCC1gfpc_G2G1\MitoSys2\LSM\SCC1gfpc_G1\DE_W0001_P0030\DE_2_W0001_P0030_T0001\TR1_W0001_P0094\TR1_2_W0001_P0094_T0001_R1_P4_K1_Ch2-Ch1.zen
80	1.578931e-01	1.879219e-01	1.186800e-01	20151203_SCC1gfpc_G2G1\MitoSys2\LSM\SCC1gfpc_G1\DE_W0001_P0030\DE_2_W0001_P0030_T0001\TR1_W0001_P0094\TR1_2_W0001_P0094_T0001_R1_P4_K1_Ch2-Ch1.zen
90	1.269485e-01	1.500933e-01	1.181500e-01	20151203_SCC1gfpc_G2G1\MitoSys2\LSM\SCC1gfpc_G1\DE_W0001_P0030\DE_2_W0001_P0030_T0001\TR1_W0001_P0094\TR1_2_W0001_P0094_T0001_R1_P4_K1_Ch2-Ch1.zen
100	7.034260e-02	1.065622e-01	1.176500e-01	20151203_SCC1gfpc_G2G1\MitoSys2\LSM\SCC1gfpc_G1\DE_W0001_P0030\DE_2_W0001_P0030_T0001\TR1_W0001_P0094\TR1_2_W0001_P0094_T0001_R1_P4_K1_Ch2-Ch1.zen
120	1.210782e-01	1.065879e-01	1.167400e-01	20151203_SCC1gfpc_G2G1\MitoSys2\LSM\SCC1gfpc_G1\DE_W0001_P0030\DE_2_W0001_P0030_T0001\TR1_W0001_P0094\TR1_2_W0001_P0094_T0001_R1_P4_K1_Ch2-Ch1.zen
140	1.309605e-01	9.854668e-02	1.159000e-01	20151203_SCC1gfpc_G2G1\MitoSys2\LSM\SCC1gfpc_G1\DE_W0001_P0030\DE_2_W0001_P0030_T0001\TR1_W0001_P0094\TR1_2_W0001_P0094_T0001_R1_P4_K1_Ch2-Ch1.zen
160	8.675877e-02	8.410943e-02	1.151400e-01	20151203_SCC1gfpc_G2G1\MitoSys2\LSM\SCC1gfpc_G1\DE_W0001_P0030\DE_2_W0001_P0030_T0001\TR1_W0001_P0094\TR1_2_W0001_P0094_T0001_R1_P4_K1_Ch2-Ch1.zen
180	1.053447e-01	9.771963e-02	1.144200e-01	20151203_SCC1gfpc_G2G1\MitoSys2\LSM\SCC1gfpc_G1\DE_W0001_P0030\DE_2_W0001_P0030_T0001\TR1_W0001_P0094\TR1_2_W0001_P0094_T0001_R1_P4_K1_Ch2-Ch1.zen
200	1.232290e-01	8.415326e-02	1.137400e-01	20151203_SCC1gfpc_G2G1\MitoSys2\LSM\SCC1gfpc_G1\DE_W0001_P0030\DE_2_W0001_P0030_T0001\TR1_W0001_P0094\TR1_2_W0001_P0094_T0001_R1_P4_K1_Ch2-Ch1.zen
220	1.204442e-01	8.815570e-02	1.130800e-01	20151203_SCC1gfpc_G2G1\MitoSys2\LSM\SCC1gfpc_G1\DE_W0001_P0030\DE_2_W0001_P0030_T0001\TR1_W0001_P0094\TR1_2_W0001_P0094_T0001_R1_P4_K1_Ch2-Ch1.zen
240	1.244633e-01	9.631366e-02	1.124400e-01	20151203_SCC1gfpc_G2G1\MitoSys2\LSM\SCC1gfpc_G1\DE_W0001_P0030\DE_2_W0001_P0030_T0001\TR1_W0001_P0094\TR1_2_W0001_P0094_T0001_R1_P4_K1_Ch2-Ch1.zen
260	1.152054e-01	8.301652e-02	1.118200e-01	20151203_SCC1gfpc_G2G1\MitoSys2\LSM\SCC1gfpc_G1\DE_W0001_P0030\DE_2_W0001_P0030_T0001\TR1_W0001_P0094\TR1_2_W0001_P0094_T0001_R1_P4_K1_Ch2-Ch1.zen
280	1.284667e-01	8.526856e-02	1.111900e-01	20151203_SCC1gfpc_G2G1\MitoSys2\LSM\SCC1gfpc_G1\DE_W0001_P0030\DE_2_W0001_P0030_T0001\TR1_W0001_P0094\TR1_2_W0001_P0094_T0001_R1_P4_K1_Ch2-Ch1.zen
300	1.063843e-01	6.801355e-02	1.105700e-01	20151203_SCC1gfpc_G2G1\MitoSys2\LSM\SCC1gfpc_G1\DE_W0001_P0030\DE_2_W0001_P0030_T0001\TR1_W0001_P0094\TR1_2_W0001_P0094_T0001_R1_P4_K1_Ch2-Ch1.zen
340	1.012684e-01	6.812104e-02	1.093200e-01	20151203_SCC1gfpc_G2G1\MitoSys2\LSM\SCC1gfpc_G1\DE_W0001_P0030\DE_2_W0001_P0030_T0001\TR1_W0001_P0094\TR1_2_W0001_P0094_T0001_R1_P4_K1_Ch2-Ch1.zen
380	1.156498e-01	6.487631e-02	1.080500e-01	20151203_SCC1gfpc_G2G1\MitoSys2\LSM\SCC1gfpc_G1\DE_W0001_P0030\DE_2_W0001_P0030_T0001\TR1_W0001_P0094\TR1_2_W0001_P0094_T0001_R1_P4_K1_Ch2-Ch1.zen
420	1.111608e-01	7.568414e-02	1.067500e-01	20151203_SCC1gfpc_G2G1\MitoSys2\LSM\SCC1gfpc_G1\DE_W0001_P0030\DE_2_W0001_P0030_T0001\TR1_W0001_P0094\TR1_2_W0001_P0094_T0001_R1_P4_K1_Ch2-Ch1.zen
460	1.167982e-01	8.444307e-02	1.054300e-01	20151203_SCC1gfpc_G2G1\MitoSys2\LSM\SCC1gfpc_G1\DE_W0001_P0030\DE_2_W0001_P0030_T0001\TR1_W0001_P0094\TR1_2_W0001_P0094_T0001_R1_P4_K1_Ch2-Ch1.zen
500	1.123701e-01	6.563861e-02	1.040800e-01	20151203_SCC1gfpc_G2G1\MitoSys2\LSM\SCC1gfpc_G1\DE_W0001_P0030\DE_2_W0001_P0030_T0001\TR1_W0001_P0094\TR1_2_W0001_P0094_T0001_R1_P4_K1_Ch2-Ch1.zen
540	9.828922e-02	6.648227e-02	1.027100e-01	20151203_SCC1gfpc_G2G1\MitoSys2\LSM\SCC1gfpc_G1\DE_W0001_P0030\DE_2_W0001_P0030_T0001\TR1_W0001_P0094\TR1_2_W0001_P0094_T0001_R1_P4_K1_Ch2-Ch1.zen
580	1.031704e-01	6.588062e-02	1.013300e-01	20151203_SCC1gfpc_G2G1\MitoSys2\LSM\SCC1gfpc_G1\DE_W0001_P0030\DE_2_W0001_P0030_T0001\TR1_W0001_P0094\TR1_2_W0001_P0094_T0001_R1_P4_K1_Ch2-Ch1.zen
620	1.011714e-01	6.024851e-02	9.993400e-02	20151203_SCC1gfpc_G2G1\MitoSys2\LSM\SCC1gfpc_G1\DE_W0001_P0030\DE_2_W0001_P0030_T0001\TR1_W0001_P0094\TR1_2_W0001_P0094_T0001_R1_P4_K1_Ch2-Ch1.zen
660	1.092827e-01	7.225565e-02	9.854100e-02	20151203_SCC1gfpc_G2G1\MitoSys2\LSM\SCC1gfpc_G1\DE_W0001_P0030\DE_2_W0001_P0030_T0001\TR1_W0001_P0094\TR1_2_W0001_P0094_T0001_R1_P4_K1_Ch2-Ch1.zen
700	9.247236e-02	5.524001e-02	9.715100e-02	20151203_SCC1gfpc_G2G1\MitoSys2\LSM\SCC1gfpc_G1\DE_W0001_P0030\DE_2_W0001_P0030_T0001\TR1_W0001_P0094\TR1_2_W0001_P0094_T0001_R1_P4_K1_Ch2-Ch1.zen
780	7.185706e-02	4.537160e-02	9.440400e-02	20151203_SCC1gfpc_G2G1\MitoSys2\LSM\SCC1gfpc_G1\DE_W0001_P0030\DE_2_W0001_P0030_T0001\TR1_W0001_P0094\TR1_2_W0001_P0094_T0001_R1_P4_K1_Ch2-Ch1.zen
860	8.956025e-02	4.849012e-02	9.172800e-02	20151203_SCC1gfpc_G2G1\MitoSys2\LSM\SCC1gfpc_G1\DE_W0001_P0030\DE_2_W0001_P0030_T0001\TR1_W0001_P0094\TR1_2_W0001_P0094_T0001_R1_P4_K1_Ch2-Ch1.zen
940	9.556070e-02	6.757759e-02	8.914700e-02	20151203_SCC1gfpc_G2G1\MitoSys2\LSM\SCC1gfpc_G1\DE_W0001_P0030\DE_2_W0001_P0030_T0001\TR1_W0001_P0094\TR1_2_W0001_P0094_T0001_R1_P4_K1_Ch2-Ch1.zen
1020	9.217751e-02	4.707067e-02	8.667800e-02	20151203_SCC1gfpc_G2G1\MitoSys2\LSM\SCC1gfpc_G1\DE_W0001_P0030\DE_2_W0001_P0030_T0001\TR1_W0001_P0094\TR1_2_W0001_P0094_T0001_R1_P4_K1_Ch2-Ch1.zen
1100	7.943836e-02	5.991394e-02	8.433100e-02	20151203_SCC1gfpc_G2G1\MitoSys2\LSM\SCC1gfpc_G1\DE_W0001_P0030\DE_2_W0001_P0030_T0001\TR1_W0001_P0094\TR1_2_W0001_P0094_T0001_R1_P4_K1_Ch2-Ch1.zen
1180	6.859796e-02	5.714615e-02	8.210900e-02	20151203_SCC1gfpc_G2G1\MitoSys2\LSM\SCC1gfpc_G1\DE_W0001_P0030\DE_2_W0001_P0030_T0001\TR1_W0001_P0094\TR1_2_W0001_P0094_T0001_R1_P4_K1_Ch2-Ch1.zen
1260	7.036311e-02	4.066334e-02	8.001100e-02	20151203_SCC1gfpc_G2G1\MitoSys2\LSM\SCC1gfpc_G1\DE_W0001_P0030\DE_2_W0001_P0030_T0001\TR1_W0001_P0094\TR1_2_W0001_P0094_T0001_R1_P4_K1_Ch2-Ch1.zen
1340	7.800600e-02	5.174304e-02	7.803400e-02	20151203_SCC1gfpc_G2G1\MitoSys2\LSM\SCC1gfpc_G1\DE_W0001_P0030\DE_2_W0001_P0030_T0001\TR1_W0001_P0094\TR1_2_W0001_P0094_T0001_R1_P4_K1_Ch2-Ch1.zen
1420	9.359872e-02	5.997949e-02	7.617200e-02	20151203_SCC1gfpc_G2G1\MitoSys2\LSM\SCC1gfpc_G1\DE_W0001_P0030\DE_2_W0001_P0030_T0001\TR1_W0001_P0094\TR1_2_W0001_P0094_T0001_R1_P4_K1_Ch2-Ch1.zen
1500	7.960181e-02	4.220683e-02	7.442000e-02	20151203_SCC1gfpc_G2G1\MitoSys2\LSM\SCC1gfpc_G1\DE_W0001_P0030\DE_2_W0001_P0030_T0001\TR1_W0001_P0094\TR1_2_W0001_P0094_T0001_R1_P4_K1_Ch2-Ch1.zen
1660	6.256884e-02	3.481342e-02	7.121500e-02	20151203_SCC1gfpc_G2G1\MitoSys2\LSM\SCC1gfpc_G1\DE_W0001_P0030\DE_2_W0001_P0030_T0001\TR1_W0001_P0094\TR1_2_W0001_P0094_T0001_R1_P4_K1_Ch2-Ch1.zen
1820	7.065338e-02	3.365498e-02	6.836100e-02	20151203_SCC1gfpc_G2G1\MitoSys2\LSM\SCC1gfpc_G1\DE_W0001_P0030\DE_2_W0001_P0030_T0001\TR1_W0001_P0094\TR1_2_W0001_P0094_T0001_R1_P4_K1_Ch2-Ch1.zen
1980	6.839546e-02	4.196033e-02	6.580700e-02	20151203_SCC1gfpc_G2G1\MitoSys2\LSM\SCC1gfpc_G1\DE_W0001_P0030\DE_2_W0001_P0030_T0001\TR1_W0001_P0094\TR1_2_W0001_P0094_T0001_R1_P4_K1_Ch2-Ch1.zen
2140	6.395328e-02	3.852751e-02	6.350600e-02	20151203_SCC1gfpc_G2G1\MitoSys2\LSM\SCC1gfpc_G1\DE_W0001_P0030\DE_2_W0001_P0030_T0001\TR1_W0001_P0094\TR1_2_W0001_P0094_T0001_R1_P4_K1_Ch2-Ch1.zen
2300	5.810921e-02	2.991924e-02	6.141900e-02	20151203_SCC1gfpc_G2G1\MitoSys2\LSM\SCC1gfpc_G1\DE_W0001_P0030\DE_2_W0001_P0030_T0001\TR1_W0001_P0094\TR1_2_W0001_P0094_T0001_R1_P4_K1_Ch2-Ch1.zen
2460	5.539184e-02	3.875172e-02	5.951300e-02	20151203_SCC1gfpc_G2G1\MitoSys2\LSM\SCC1gfpc_G1\DE_W0001_P0030\DE_2_W0001_P0030_T0001\TR1_W0001_P0094\TR1_2_W0001_P0094_T0001_R1_P4_K1_Ch2-Ch1.zen
2620	6.494949e-02	3.925054e-02	5.776100e-02	20151203_SCC1gfpc_G2G1\MitoSys2\LSM\SCC1gfpc_G1\DE_W0001_P0030\DE_2_W0001_P0030_T0001\TR1_W0001_P0094\TR1_2_W0001_P0094_T0001_R1_P4_K1_Ch2-Ch1.zen
2780	5.711036e-02	3.865730e-02	5.614200e-02	20151203_SCC1gfpc_G2G1\MitoSys2\LSM\SCC1gfpc_G1\DE_W0001_P0030\DE_2_W0001_P0030_T0001\TR1_W0001_P0094\TR1_2_W0001_P0094_T0001_R1_P4_K1_Ch2-Ch1.zen
2940	6.102152e-02	3.229498e-02	5.463800e-02	20151203_SCC1gfpc_G2G1\MitoSys2\LSM\SCC1gfpc_G1\DE_W0001_P0030\DE_2_W0001_P0030_T0001\TR1_W0001_P0094\TR1_2_W0001_P0094_T0001_R1_P4_K1_Ch2-Ch1.zen
3100	4.880941e-02	3.054473e-02	5.323300e-02	20151203_SCC1gfpc_G2G1\MitoSys2\LSM\SCC1gfpc_G1\DE_W0001_P0030\DE_2_W0001_P0030_T0001\TR1_W0001_P0094\TR1_2_W0001_P0094_T0001_R1_P4_K1_Ch2-Ch1.zen
3420	5.806889e-02	2.192188e-02	5.067500e-02	20151203_SCC1gfpc_G2G1\MitoSys2\LSM\SCC1gfpc_G1\DE_W0001_P0030\DE_2_W0001_P0030_T0001\TR1_W0001_P0094\TR1_2_W0001_P0094_T0001_R1_P4_K1_Ch2-Ch1.zen
3740	4.770857e-02	2.525972e-02	4.839200e-02	20151203_SCC1gfpc_G2G1\MitoSys2\LSM\SCC1gfpc_G1\DE_W0001_P0030\DE_2_W0001_P0030_T0001\TR1_W0001_P0094\TR1_2_W0001_P0094_T0001_R1_P4_K1_Ch2-Ch1.zen
4060	4.063353e-02	2.909106e-02	4.633000e-02	20151203_SCC1gfpc_G2G1\MitoSys2\LSM\SCC1gfpc_G1\DE_W0001_P0030\DE_2_W0001_P0030_T0001\TR1_W0001_P0094\TR1_2_W0001_P0094_T0001_R1_P4_K1_Ch2-Ch1.zen
4380	3.658743e-02	2.837582e-02	4.445000e-02	20151203_SCC1gfpc_G2G1\MitoSys2\LSM\SCC1gfpc_G1\DE_W0001_P0030\DE_2_W0001_P0030_T0001\TR1_W0001_P0094\TR1_2_W0001_P0094_T0001_R1_P4_K1_Ch2-Ch1.zen
4700	3.952560e-02	3.203264e-02	4.272400e-02	20151203_SCC1gfpc_G2G1\MitoSys2\LSM\SCC1gfpc_G1\DE_W0001_P0030\DE_2_W0001_P0030_T0001\TR1_W0001_P0094\TR1_2_W0001_P0094_T0001_R1_P4_K1_Ch2-Ch1.zen
5020	3.917559e-02	1.911042e-02	4.112900e-02	20151203_SCC1gfpc_G2G1\MitoSys2\LSM\SCC1gfpc_G1\DE_W0001_P0030\DE_2_W0001_P0030_T0001\TR1_W0001_P0094\TR1_2_W0001_P0094_T0001_R1_P4_K1_Ch2-Ch1.zen
5340	3.036052e-02	2.202242e-02	3.964800e-02	20151203_SCC1gfpc_G2G1\MitoSys2\LSM\SCC1gfpc_G1\DE_W0001_P0030\DE_2_W0001_P0030_T0001\TR1_W0001_P0094\TR1_2_W0001_P0094_T0001_R1_P4_K1_Ch2-Ch1.zen
5660	3.592827e-02	2.612284e-02	3.826700e-02	20151203_SCC1gfpc_G2G1\MitoSys2\LSM\SCC1gfpc_G1\DE_W0001_P0030\DE_2_W0001_P0030_T0001\TR1_W0001_P0094\TR1_2_W0001_P0094_T0001_R1_P4_K1_Ch2-Ch1.zen
5980	4.467735e-02	2.313736e-02	3.697400e-02	20151203_SCC1gfpc_G2G1\MitoSys2\LSM\SCC1gfpc_G1\DE_W0001_P0030\DE_2_W0001_P0030_T0001\TR1_W0001_P0094\TR1_2_W0001_P0094_T0001_R1_P4_K1_Ch2-Ch1.zen
6300	3.860368e-02	1.793866e-02	3.576100e-02	20151203_SCC1gfpc_G2G1\MitoSys2\LSM\SCC1gfpc_G1\DE_W0001_P0030\DE_2_W0001_P0030_T0001\TR1_W0001_P0094\TR1_2_W0001_P0094_T0001_R1_P4_K1_Ch2-Ch1.zen
6940	3.378317e-02	1.788258e-02	3.354300e-02	20151203_SCC1gfpc_G2G1\MitoSys2\LSM\SCC1gfpc_G1\DE_W0001_P0030\DE_2_W0001_P0030_T0001\TR1_W0001_P0094\TR1_2_W0001_P0094_T0001_R1_P4_K1_Ch2-Ch1.zen
7580	3.730553e-02	2.599278e-02	3.156300e-02	20151203_SCC1gfpc_G2G1\MitoSys2\LSM\SCC1gfpc_G1\DE_W0001_P0030\DE_2_W0001_P0030_T0001\TR1_W0001_P0094\TR1_2_W0001_P0094_T0001_R1_P4_K1_Ch2-Ch1.zen
8220	3.191750e-02	1.819195e-02	2.978300e-02	20151203_SCC1gfpc_G2G1\MitoSys2\LSM\SCC1gfpc_G1\DE_W0001_P0030\DE_2_W0001_P0030_T0001\TR1_W0001_P0094\TR1_2_W0001_P0094_T0001_R1_P4_K1_Ch2-Ch1.zen
8860	3.649495e-02	2.392680e-02	2.817200e-02	20151203_SCC1gfpc_G2G1\MitoSys2\LSM\SCC1gfpc_G1\DE_W0001_P0030\DE_2_W0001_P0030_T0001\TR1_W0001_P0094\TR1_2_W0001_P0094_T0001_R1_P4_K1_Ch2-Ch1.zen
9500	2.954269e-02	2.130328e-02	2.670900e-02	20151203_SCC1gfpc_G2G1\MitoSys2\LSM\SCC1gfpc_G1\DE_W0001_P0030\DE_2_W0001_P0030_T0001\TR1_W0001_P0094\TR1_2_W0001_P0094_T0001_R1_P4_K1_Ch2-Ch1.zen
10140	3.018694e-02	2.190868e-02	2.537400e-02	20151203_SCC1gfpc_G2G1\MitoSys2\LSM\SCC1gfpc_G1\DE_W0001_P0030\DE_2_W0001_P0030_T0001\TR1_W0001_P0094\TR1_2_W0001_P0094_T0001_R1_P4_K1_Ch2-Ch1.zen
10780	2.523628e-02	1.972742e-02	2.415100e-02	20151203_SCC1gfpc_G2G1\MitoSys2\LSM\SCC1gfpc_G1\DE_W0001_P0030\DE_2_W0001_P0030_T0001\TR1_W0001_P0094\TR1_2_W0001_P0094_T0001_R1_P4_K1_Ch2-Ch1.zen
11420	2.022832e-02	2.198183e-02	2.302700e-02	20151203_SCC1gfpc_G2G1\MitoSys2\LSM\SCC1gfpc_G1\DE_W0001_P0030\DE_2_W0001_P0030_T0001\TR1_W0001_P0094\TR1_2_W0001_P0094_T0001_R1_P4_K1_Ch2-Ch1.zen
12060	2.004246e-02	1.425652e-02	2.199100e-02	20151203_SCC1gfpc_G2G1\MitoSys2\LSM\SCC1gfpc_G1\DE_W0001_P0030\DE_2_W0001_P0030_T0001\TR1_W0001_P0094\TR1_2_W0001_P0094_T0001_R1_P4_K1_Ch2-Ch1.zen
12700	2.258719e-02	1.225579e-02	2.103300e-02	20151203_SCC1gfpc_G2G1\MitoSys2\LSM\SCC1gfpc_G1\DE_W0001_P0030\DE_2_W0001_P0030_T0001\TR1_W0001_P0094\TR1_2_W0001_P0094_T0001_R1_P4_K1_Ch2-Ch1.zen
13980	1.877211e-02	2.223204e-02	1.931900e-02	20151203_SCC1gfpc_G2G1\MitoSys2\LSM\SCC1gfpc_G1\DE_W0001_P0030\DE_2_W0001_P0030_T0001\TR1_W0001_P0094\TR1_2_W0001_P0094_T0001_R1_P4_K1_Ch2-Ch1.zen
15260	2.021416e-02	1.620267e-02	1.783200e-02	20151203_SCC1gfpc_G2G1\MitoSys2\LSM\SCC1gfpc_G1\DE_W0001_P0030\DE_2_W0001_P0030_T0001\TR1_W0001_P0094\TR1_2_W0001_P0094_T0001_R1_P4_K1_Ch2-Ch1.zen
16540	1.529578e-02	2.108400e-02	1.653100e-02	20151203_SCC1gfpc_G2G1\MitoSys2\LSM\SCC1gfpc_G1\DE_W0001_P0030\DE_2_W0001_P0030_T0001\TR1_W0001_P0094\TR1_2_W0001_P0094_T0001_R1_P4_K1_Ch2-Ch1.zen
17820	1.529893e-02	2.098645e-02	1.538600e-02	20151203_SCC1gfpc_G2G1\MitoSys2\LSM\SCC1gfpc_G1\DE_W0001_P0030\DE_2_W0001_P0030_T0001\TR1_W0001_P0094\TR1_2_W0001_P0094_T0001_R1_P4_K1_Ch2-Ch1.zen
19100	1.015436e-02	1.506542e-02	1.437000e-02	20151203_SCC1gfpc_G2G1\MitoSys2\LSM\SCC1gfpc_G1\DE_W0001_P0030\DE_2_W0001_P0030_T0001\TR1_W0001_P0094\TR1_2_W0001_P0094_T0001_R1_P4_K1_Ch2-Ch1.zen
20380	1.267137e-02	1.520330e-02	1.346300e-02	20151203_SCC1gfpc_G2G1\MitoSys2\LSM\SCC1gfpc_G1\DE_W0001_P0030\DE_2_W0001_P0030_T0001\TR1_W0001_P0094\TR1_2_W0001_P0094_T0001_R1_P4_K1_Ch2-Ch1.zen
21660	9.965474e-03	1.671786e-02	1.265000e-02	20151203_SCC1gfpc_G2G1\MitoSys2\LSM\SCC1gfpc_G1\DE_W0001_P0030\DE_2_W0001_P0030_T0001\TR1_W0001_P0094\TR1_2_W0001_P0094_T0001_R1_P4_K1_Ch2-Ch1.zen
22940	1.071745e-02	1.714897e-02	1.191800e-02	20151203_SCC1gfpc_G2G1\MitoSys2\LSM\SCC1gfpc_G1\DE_W0001_P0030\DE_2_W0001_P0030_T0001\TR1_W0001_P0094\TR1_2_W0001_P0094_T0001_R1_P4_K1_Ch2-Ch1.zen
24220	1.038774e-02	1.150816e-02	1.125500e-02	20151203_SCC1gfpc_G2G1\MitoSys2\LSM\SCC1gfpc_G1\DE_W0001_P0030\DE_2_W0001_P0030_T0001\TR1_W0001_P0094\TR1_2_W0001_P0094_T0001_R1_P4_K1_Ch2-Ch1.zen
25500	1.172677e-02	1.120815e-02	1.065200e-02	20151203_SCC1gfpc_G2G1\MitoSys2\LSM\SCC1gfpc_G1\DE_W0001_P0030\DE_2_W0001_P0030_T0001\TR1_W0001_P0094\TR1_2_W0001_P0094_T0001_R1_P4_K1_Ch2-Ch1.zen
28060	1.128867e-02	1.191567e-02	9.598800e-03	20151203_SCC1gfpc_G2G1\MitoSys2\LSM\SCC1gfpc_G1\DE_W0001_P0030\DE_2_W0001_P0030_T0001\TR1_W0001_P0094\TR1_2_W0001_P0094_T0001_R1_P4_K1_Ch2-Ch1.zen
30620	1.214660e-02	1.380862e-02	8.710600e-03	20151203_SCC1gfpc_G2G1\MitoSys2\LSM\SCC1gfpc_G1\DE_W0001_P0030\DE_2_W0001_P0030_T0001\TR1_W0001_P0094\TR1_2_W0001_P0094_T0001_R1_P4_K1_Ch2-Ch1.zen
33180	6.759706e-03	9.904643e-03	7.952800e-03	20151203_SCC1gfpc_G2G1\MitoSys2\LSM\SCC1gfpc_G1\DE_W0001_P0030\DE_2_W0001_P0030_T0001\TR1_W0001_P0094\TR1_2_W0001_P0094_T0001_R1_P4_K1_Ch2-Ch1.zen
35740	1.258846e-03	1.237366e-02	7.299800e-03	20151203_SCC1gfpc_G2G1\MitoSys2\LSM\SCC1gfpc_G1\DE_W0001_P0030\DE_2_W0001_P0030_T0001\TR1_W0001_P0094\TR1_2_W0001_P0094_T0001_R1_P4_K1_Ch2-Ch1.zen
38300	8.185476e-03	1.359379e-02	6.732000e-03	20151203_SCC1gfpc_G2G1\MitoSys2\LSM\SCC1gfpc_G1\DE_W0001_P0030\DE_2_W0001_P0030_T0001\TR1_W0001_P0094\TR1_2_W0001_P0094_T0001_R1_P4_K1_Ch2-Ch1.zen
40860	9.206619e-03	1.267200e-02	6.234400e-03	20151203_SCC1gfpc_G2G1\MitoSys2\LSM\SCC1gfpc_G1\DE_W0001_P0030\DE_2_W0001_P0030_T0001\TR1_W0001_P0094\TR1_2_W0001_P0094_T0001_R1_P4_K1_Ch2-Ch1.zen
43420	-1.356639e-03	1.516399e-02	5.795300e-03	20151203_SCC1gfpc_G2G1\MitoSys2\LSM\SCC1gfpc_G1\DE_W0001_P0030\DE_2_W0001_P0030_T0001\TR1_W0001_P0094\TR1_2_W0001_P0094_T0001_R1_P4_K1_Ch2-Ch1.zen
45980	5.614798e-03	1.687204e-02	5.405400e-03	20151203_SCC1gfpc_G2G1\MitoSys2\LSM\SCC1gfpc_G1\DE_W0001_P0030\DE_2_W0001_P0030_T0001\TR1_W0001_P0094\TR1_2_W0001_P0094_T0001_R1_P4_K1_Ch2-Ch1.zen
48540	2.404645e-03	1.412955e-02	5.057200e-03	20151203_SCC1gfpc_G2G1\MitoSys2\LSM\SCC1gfpc_G1\DE_W0001_P0030\DE_2_W0001_P0030_T0001\TR1_W0001_P0094\TR1_2_W0001_P0094_T0001_R1_P4_K1_Ch2-Ch1.zen
51100	3.998600e-03	1.384938e-02	4.744600e-03	20151203_SCC1gfpc_G2G1\MitoSys2\LSM\SCC1gfpc_G1\DE_W0001_P0030\DE_2_W0001_P0030_T0001\TR1_W0001_P0094\TR1_2_W0001_P0094_T0001_R1_P4_K1_Ch2-Ch1.zen
56220	2.956811e-03	1.411281e-02	4.207300e-03	20151203_SCC1gfpc_G2G1\MitoSys2\LSM\SCC1gfpc_G1\DE_W0001_P0030\DE_2_W0001_P0030_T0001\TR1_W0001_P0094\TR1_2_W0001_P0094_T0001_R1_P4_K1_Ch2-Ch1.zen
61340	2.592148e-03	1.220329e-02	3.763200e-03	20151203_SCC1gfpc_G2G1\MitoSys2\LSM\SCC1gfpc_G1\DE_W0001_P0030\DE_2_W0001_P0030_T0001\TR1_W0001_P0094\TR1_2_W0001_P0094_T0001_R1_P4_K1_Ch2-Ch1.zen
66460	3.586342e-03	9.206886e-03	3.391000e-03	20151203_SCC1gfpc_G2G1\MitoSys2\LSM\SCC1gfpc_G1\DE_W0001_P0030\DE_2_W0001_P0030_T0001\TR1_W0001_P0094\TR1_2_W0001_P0094_T0001_R1_P4_K1_Ch2-Ch1.zen
71580	3.526899e-03	1.135974e-02	3.075300e-03	20151203_SCC1gfpc_G2G1\MitoSys2\LSM\SCC1gfpc_G1\DE_W0001_P0030\DE_2_W0001_P0030_T0001\TR1_W0001_P0094\TR1_2_W0001_P0094_T0001_R1_P4_K1_Ch2-Ch1.zen
76700	2.083255e-05	1.246556e-02	2.804700e-03	20151203_SCC1gfpc_G2G1\MitoSys2\LSM\SCC1gfpc_G1\DE_W0001_P0030\DE_2_W0001_P0030_T0001\TR1_W0001_P0094\TR1_2_W0001_P0094_T0001_R1_P4_K1_Ch2-Ch1.zen
81820	-1.463162e-03	1.224967e-02	2.570600e-03	20151203_SCC1gfpc_G2G1\MitoSys2\LSM\SCC1gfpc_G1\DE_W0001_P0030\DE_2_W0001_P0030_T0001\TR1_W0001_P0094\TR1_2_W0001_P0094_T0001_R1_P4_K1_Ch2-Ch1.zen
86940	-2.121608e-03	1.278496e-02	2.366500e-03	20151203_SCC1gfpc_G2G1\MitoSys2\LSM\SCC1gfpc_G1\DE_W0001_P0030\DE_2_W0001_P0030_T0001\TR1_W0001_P0094\TR1_2_W0001_P0094_T0001_R1_P4_K1_Ch2-Ch1.zen
92060	1.543471e-03	1.096823e-02	2.187300e-03	20151203_SCC1gfpc_G2G1\MitoSys2\LSM\SCC1gfpc_G1\DE_W0001_P0030\DE_2_W0001_P0030_T0001\TR1_W0001_P0094\TR1_2_W0001_P0094_T0001_R1_P4_K1_Ch2-Ch1.zen
97180	-1.441302e-03	9.449063e-03	2.028900e-03	20151203_SCC1gfpc_G2G1\MitoSys2\LSM\SCC1gfpc_G1\DE_W0001_P0030\DE_2_W0001_P0030_T0001\TR1_W0001_P0094\TR1_2_W0001_P0094_T0001_R1_P4_K1_Ch2-Ch1.zen
102300	-3.028784e-03	1.061784e-02	1.888100e-03	20151203_SCC1gfpc_G2G1\MitoSys2\LSM\SCC1gfpc_G1\DE_W0001_P0030\DE_2_W0001_P0030_T0001\TR1_W0001_P0094\TR1_2_W0001_P0094_T0001_R1_P4_K1_Ch2-Ch1.zen
112540	-1.819259e-03	1.128236e-02	1.649300e-03	20151203_SCC1gfpc_G2G1\MitoSys2\LSM\SCC1gfpc_G1\DE_W0001_P0030\DE_2_W0001_P0030_T0001\TR1_W0001_P0094\TR1_2_W0001_P0094_T0001_R1_P4_K1_Ch2-Ch1.zen
122780	2.059047e-03	1.320461e-02	1.455200e-03	20151203_SCC1gfpc_G2G1\MitoSys2\LSM\SCC1gfpc_G1\DE_W0001_P0030\DE_2_W0001_P0030_T0001\TR1_W0001_P0094\TR1_2_W0001_P0094_T0001_R1_P4_K1_Ch2-Ch1.zen
133020	-4.078691e-04	1.367212e-02	1.295000e-03	20151203_SCC1gfpc_G2G1\MitoSys2\LSM\SCC1gfpc_G1\DE_W0001_P0030\DE_2_W0001_P0030_T0001\TR1_W0001_P0094\TR1_2_W0001_P0094_T0001_R1_P4_K1_Ch2-Ch1.zen
143260	-1.337720e-03	1.504148e-02	1.161000e-03	20151203_SCC1gfpc_G2G1\MitoSys2\LSM\SCC1gfpc_G1\DE_W0001_P0030\DE_2_W0001_P0030_T0001\TR1_W0001_P0094\TR1_2_W0001_P0094_T0001_R1_P4_K1_Ch2-Ch1.zen
153500	-5.055672e-04	1.076881e-02	1.047700e-03	20151203_SCC1gfpc_G2G1\MitoSys2\LSM\SCC1gfpc_G1\DE_W0001_P0030\DE_2_W0001_P0030_T0001\TR1_W0001_P0094\TR1_2_W0001_P0094_T0001_R1_P4_K1_Ch2-Ch1.zen
163740	-2.359954e-03	9.763510e-03	9.508200e-04	20151203_SCC1gfpc_G2G1\MitoSys2\LSM\SCC1gfpc_G1\DE_W0001_P0030\DE_2_W0001_P0030_T0001\TR1_W0001_P0094\TR1_2_W0001_P0094_T0001_R1_P4_K1_Ch2-Ch1.zen
173980	-1.122790e-03	1.110986e-02	8.673200e-04	20151203_SCC1gfpc_G2G1\MitoSys2\LSM\SCC1gfpc_G1\DE_W0001_P0030\DE_2_W0001_P0030_T0001\TR1_W0001_P0094\TR1_2_W0001_P0094_T0001_R1_P4_K1_Ch2-Ch1.zen
184220	1.253602e-03	9.720224e-03	7.947900e-04	20151203_SCC1gfpc_G2G1\MitoSys2\LSM\SCC1gfpc_G1\DE_W0001_P0030\DE_2_W0001_P0030_T0001\TR1_W0001_P0094\TR1_2_W0001_P0094_T0001_R1_P4_K1_Ch2-Ch1.zen
194460	8.375631e-04	1.197366e-02	7.313300e-04	20151203_SCC1gfpc_G2G1\MitoSys2\LSM\SCC1gfpc_G1\DE_W0001_P0030\DE_2_W0001_P0030_T0001\TR1_W0001_P0094\TR1_2_W0001_P0094_T0001_R1_P4_K1_Ch2-Ch1.zen
204700	-1.289237e-03	1.078894e-02	6.754600e-04	20151203_SCC1gfpc_G2G1\MitoSys2\LSM\SCC1gfpc_G1\DE_W0001_P0030\DE_2_W0001_P0030_T0001\TR1_W0001_P0094\TR1_2_W0001_P0094_T0001_R1_P4_K1_Ch2-Ch1.zen
225180	-4.628909e-04	8.558494e-03	5.819600e-04	20151203_SCC1gfpc_G2G1\MitoSys2\LSM\SCC1gfpc_G1\DE_W0001_P0030\DE_2_W0001_P0030_T0001\TR1_W0001_P0094\TR1_2_W0001_P0094_T0001_R1_P4_K1_Ch2-Ch1.zen
245660	-8.006299e-05	7.657212e-03	5.072100e-04	20151203_SCC1gfpc_G2G1\MitoSys2\LSM\SCC1gfpc_G1\DE_W0001_P0030\DE_2_W0001_P0030_T0001\TR1_W0001_P0094\TR1_2_W0001_P0094_T0001_R1_P4_K1_Ch2-Ch1.zen
266140	2.067289e-03	6.986873e-03	4.464200e-04	20151203_SCC1gfpc_G2G1\MitoSys2\LSM\SCC1gfpc_G1\DE_W0001_P0030\DE_2_W0001_P0030_T0001\TR1_W0001_P0094\TR1_2_W0001_P0094_T0001_R1_P4_K1_Ch2-Ch1.zen
286620	5.387858e-03	1.027631e-02	3.962700e-04	20151203_SCC1gfpc_G2G1\MitoSys2\LSM\SCC1gfpc_G1\DE_W0001_P0030\DE_2_W0001_P0030_T0001\TR1_W0001_P0094\TR1_2_W0001_P0094_T0001_R1_P4_K1_Ch2-Ch1.zen
307100	1.687086e-03	8.639410e-03	3.543800e-04	20151203_SCC1gfpc_G2G1\MitoSys2\LSM\SCC1gfpc_G1\DE_W0001_P0030\DE_2_W0001_P0030_T0001\TR1_W0001_P0094\TR1_2_W0001_P0094_T0001_R1_P4_K1_Ch2-Ch1.zen
327580	1.929540e-03	9.511165e-03	3.189900e-04	20151203_SCC1gfpc_G2G1\MitoSys2\LSM\SCC1gfpc_G1\DE_W0001_P0030\DE_2_W0001_P0030_T0001\TR1_W0001_P0094\TR1_2_W0001_P0094_T0001_R1_P4_K1_Ch2-Ch1.zen
348060	6.787055e-04	1.024548e-02	2.888100e-04	20151203_SCC1gfpc_G2G1\MitoSys2\LSM\SCC1gfpc_G1\DE_W0001_P0030\DE_2_W0001_P0030_T0001\TR1_W0001_P0094\TR1_2_W0001_P0094_T0001_R1_P4_K1_Ch2-Ch1.zen
368540	-2.591667e-05	9.831079e-03	2.628500e-04	20151203_SCC1gfpc_G2G1\MitoSys2\LSM\SCC1gfpc_G1\DE_W0001_P0030\DE_2_W0001_P0030_T0001\TR1_W0001_P0094\TR1_2_W0001_P0094_T0001_R1_P4_K1_Ch2-Ch1.zen
389020	1.667209e-03	1.303097e-02	2.403400e-04	20151203_SCC1gfpc_G2G1\MitoSys2\LSM\SCC1gfpc_G1\DE_W0001_P0030\DE_2_W0001_P0030_T0001\TR1_W0001_P0094\TR1_2_W0001_P0094_T0001_R1_P4_K1_Ch2-Ch1.zen
409500	3.306394e-03	7.588994e-03	2.206900e-04	20151203_SCC1gfpc_G2G1\MitoSys2\LSM\SCC1gfpc_G1\DE_W0001_P0030\DE_2_W0001_P0030_T0001\TR1_W0001_P0094\TR1_2_W0001_P0094_T0001_R1_P4_K1_Ch2-Ch1.zen
450460	7.851910e-04	7.623503e-03	1.881800e-04	20151203_SCC1gfpc_G2G1\MitoSys2\LSM\SCC1gfpc_G1\DE_W0001_P0030\DE_2_W0001_P0030_T0001\TR1_W0001_P0094\TR1_2_W0001_P0094_T0001_R1_P4_K1_Ch2-Ch1.zen
491420	-1.574182e-03	8.098850e-03	1.625400e-04	20151203_SCC1gfpc_G2G1\MitoSys2\LSM\SCC1gfpc_G1\DE_W0001_P0030\DE_2_W0001_P0030_T0001\TR1_W0001_P0094\TR1_2_W0001_P0094_T0001_R1_P4_K1_Ch2-Ch1.zen
532380	-2.112782e-03	8.270572e-03	1.419500e-04	20151203_SCC1gfpc_G2G1\MitoSys2\LSM\SCC1gfpc_G1\DE_W0001_P0030\DE_2_W0001_P0030_T0001\TR1_W0001_P0094\TR1_2_W0001_P0094_T0001_R1_P4_K1_Ch2-Ch1.zen
573340	-2.662598e-03	8.365174e-03	1.251400e-04	20151203_SCC1gfpc_G2G1\MitoSys2\LSM\SCC1gfpc_G1\DE_W0001_P0030\DE_2_W0001_P0030_T0001\TR1_W0001_P0094\TR1_2_W0001_P0094_T0001_R1_P4_K1_Ch2-Ch1.zen
614300	-4.870739e-03	7.368056e-03	1.112300e-04	20151203_SCC1gfpc_G2G1\MitoSys2\LSM\SCC1gfpc_G1\DE_W0001_P0030\DE_2_W0001_P0030_T0001\TR1_W0001_P0094\TR1_2_W0001_P0094_T0001_R1_P4_K1_Ch2-Ch1.zen
655260	-1.087399e-03	8.433067e-03	9.958500e-05	20151203_SCC1gfpc_G2G1\MitoSys2\LSM\SCC1gfpc_G1\DE_W0001_P0030\DE_2_W0001_P0030_T0001\TR1_W0001_P0094\TR1_2_W0001_P0094_T0001_R1_P4_K1_Ch2-Ch1.zen
696220	6.630777e-04	1.000609e-02	8.972700e-05	20151203_SCC1gfpc_G2G1\MitoSys2\LSM\SCC1gfpc_G1\DE_W0001_P0030\DE_2_W0001_P0030_T0001\TR1_W0001_P0094\TR1_2_W0001_P0094_T0001_R1_P4_K1_Ch2-Ch1.zen
737180	8.055864e-04	7.165530e-03	8.130600e-05	20151203_SCC1gfpc_G2G1\MitoSys2\LSM\SCC1gfpc_G1\DE_W0001_P0030\DE_2_W0001_P0030_T0001\TR1_W0001_P0094\TR1_2_W0001_P0094_T0001_R1_P4_K1_Ch2-Ch1.zen
778140	3.623167e-04	6.878399e-03	7.405100e-05	20151203_SCC1gfpc_G2G1\MitoSys2\LSM\SCC1gfpc_G1\DE_W0001_P0030\DE_2_W0001_P0030_T0001\TR1_W0001_P0094\TR1_2_W0001_P0094_T0001_R1_P4_K1_Ch2-Ch1.zen
819100	-1.361930e-03	5.680275e-03	6.775400e-05	20151203_SCC1gfpc_G2G1\MitoSys2\LSM\SCC1gfpc_G1\DE_W0001_P0030\DE_2_W0001_P0030_T0001\TR1_W0001_P0094\TR1_2_W0001_P0094_T0001_R1_P4_K1_Ch2-Ch1.zen
901020	-2.393043e-03	7.633713e-03	5.741300e-05	20151203_SCC1gfpc_G2G1\MitoSys2\LSM\SCC1gfpc_G1\DE_W0001_P0030\DE_2_W0001_P0030_T0001\TR1_W0001_P0094\TR1_2_W0001_P0094_T0001_R1_P4_K1_Ch2-Ch1.zen
982940	-1.915310e-03	7.106671e-03	4.933100e-05	20151203_SCC1gfpc_G2G1\MitoSys2\LSM\SCC1gfpc_G1\DE_W0001_P0030\DE_2_W0001_P0030_T0001\TR1_W0001_P0094\TR1_2_W0001_P0094_T0001_R1_P4_K1_Ch2-Ch1.zen
1064860	-3.185005e-03	8.438588e-03	4.288800e-05	20151203_SCC1gfpc_G2G1\MitoSys2\LSM\SCC1gfpc_G1\DE_W0001_P0030\DE_2_W0001_P0030_T0001\TR1_W0001_P0094\TR1_2_W0001_P0094_T0001_R1_P4_K1_Ch2-Ch1.zen
1146780	-1.816450e-03	6.246130e-03	3.766400e-05	20151203_SCC1gfpc_G2G1\MitoSys2\LSM\SCC1gfpc_G1\DE_W0001_P0030\DE_2_W0001_P0030_T0001\TR1_W0001_P0094\TR1_2_W0001_P0094_T0001_R1_P4_K1_Ch2-Ch1.zen
1228700	1.504097e-03	7.250784e-03	3.336500e-05	20151203_SCC1gfpc_G2G1\MitoSys2\LSM\SCC1gfpc_G1\DE_W0001_P0030\DE_2_W0001_P0030_T0001\TR1_W0001_P0094\TR1_2_W0001_P0094_T0001_R1_P4_K1_Ch2-Ch1.zen
1310620	-8.414464e-04	6.654077e-03	2.978300e-05	20151203_SCC1gfpc_G2G1\MitoSys2\LSM\SCC1gfpc_G1\DE_W0001_P0030\DE_2_W0001_P0030_T0001\TR1_W0001_P0094\TR1_2_W0001_P0094_T0001_R1_P4_K1_Ch2-Ch1.zen
1392540	-2.261621e-03	6.954378e-03	2.676500e-05	20151203_SCC1gfpc_G2G1\MitoSys2\LSM\SCC1gfpc_G1\DE_W0001_P0030\DE_2_W0001_P0030_T0001\TR1_W0001_P0094\TR1_2_W0001_P0094_T0001_R1_P4_K1_Ch2-Ch1.zen
1474460	-7.424153e-05	4.683275e-03	2.419700e-05	20151203_SCC1gfpc_G2G1\MitoSys2\LSM\SCC1gfpc_G1\DE_W0001_P0030\DE_2_W0001_P0030_T0001\TR1_W0001_P0094\TR1_2_W0001_P0094_T0001_R1_P4_K1_Ch2-Ch1.zen
1556380	5.622261e-04	5.053032e-03	2.199300e-05	20151203_SCC1gfpc_G2G1\MitoSys2\LSM\SCC1gfpc_G1\DE_W0001_P0030\DE_2_W0001_P0030_T0001\TR1_W0001_P0094\TR1_2_W0001_P0094_T0001_R1_P4_K1_Ch2-Ch1.zen
10	1.538549e-02	8.589369e-03	1.297000e-02	20151203_SCC1gfpc_G2G1\MitoSys2\LSM\SCC1gfpc_G1\DE_W0001_P0031\DE_2_W0001_P0031_T0001\TR1_W0001_P0126\TR1_2_W0001_P0126_T0001_R1_P1_K1_Ch2-Ch1.zen
20	1.178664e-02	9.104217e-03	1.279600e-02	20151203_SCC1gfpc_G2G1\MitoSys2\LSM\SCC1gfpc_G1\DE_W0001_P0031\DE_2_W0001_P0031_T0001\TR1_W0001_P0126\TR1_2_W0001_P0126_T0001_R1_P1_K1_Ch2-Ch1.zen
30	1.116270e-02	6.427551e-03	1.263600e-02	20151203_SCC1gfpc_G2G1\MitoSys2\LSM\SCC1gfpc_G1\DE_W0001_P0031\DE_2_W0001_P0031_T0001\TR1_W0001_P0126\TR1_2_W0001_P0126_T0001_R1_P1_K1_Ch2-Ch1.zen
40	1.256865e-02	6.256385e-03	1.249000e-02	20151203_SCC1gfpc_G2G1\MitoSys2\LSM\SCC1gfpc_G1\DE_W0001_P0031\DE_2_W0001_P0031_T0001\TR1_W0001_P0126\TR1_2_W0001_P0126_T0001_R1_P1_K1_Ch2-Ch1.zen
50	1.193860e-02	7.443210e-03	1.235500e-02	20151203_SCC1gfpc_G2G1\MitoSys2\LSM\SCC1gfpc_G1\DE_W0001_P0031\DE_2_W0001_P0031_T0001\TR1_W0001_P0126\TR1_2_W0001_P0126_T0001_R1_P1_K1_Ch2-Ch1.zen
60	1.417761e-02	5.849726e-03	1.223200e-02	20151203_SCC1gfpc_G2G1\MitoSys2\LSM\SCC1gfpc_G1\DE_W0001_P0031\DE_2_W0001_P0031_T0001\TR1_W0001_P0126\TR1_2_W0001_P0126_T0001_R1_P1_K1_Ch2-Ch1.zen
70	1.234186e-02	6.814781e-03	1.211900e-02	20151203_SCC1gfpc_G2G1\MitoSys2\LSM\SCC1gfpc_G1\DE_W0001_P0031\DE_2_W0001_P0031_T0001\TR1_W0001_P0126\TR1_2_W0001_P0126_T0001_R1_P1_K1_Ch2-Ch1.zen
80	1.155096e-02	6.939957e-03	1.201500e-02	20151203_SCC1gfpc_G2G1\MitoSys2\LSM\SCC1gfpc_G1\DE_W0001_P0031\DE_2_W0001_P0031_T0001\TR1_W0001_P0126\TR1_2_W0001_P0126_T0001_R1_P1_K1_Ch2-Ch1.zen
90	9.539244e-03	6.519630e-03	1.191900e-02	20151203_SCC1gfpc_G2G1\MitoSys2\LSM\SCC1gfpc_G1\DE_W0001_P0031\DE_2_W0001_P0031_T0001\TR1_W0001_P0126\TR1_2_W0001_P0126_T0001_R1_P1_K1_Ch2-Ch1.zen
100	1.097728e-02	5.046592e-03	1.183100e-02	20151203_SCC1gfpc_G2G1\MitoSys2\LSM\SCC1gfpc_G1\DE_W0001_P0031\DE_2_W0001_P0031_T0001\TR1_W0001_P0126\TR1_2_W0001_P0126_T0001_R1_P1_K1_Ch2-Ch1.zen
120	1.346887e-02	6.343093e-03	1.167400e-02	20151203_SCC1gfpc_G2G1\MitoSys2\LSM\SCC1gfpc_G1\DE_W0001_P0031\DE_2_W0001_P0031_T0001\TR1_W0001_P0126\TR1_2_W0001_P0126_T0001_R1_P1_K1_Ch2-Ch1.zen
140	9.444635e-03	7.731244e-03	1.153900e-02	20151203_SCC1gfpc_G2G1\MitoSys2\LSM\SCC1gfpc_G1\DE_W0001_P0031\DE_2_W0001_P0031_T0001\TR1_W0001_P0126\TR1_2_W0001_P0126_T0001_R1_P1_K1_Ch2-Ch1.zen
160	1.326879e-02	6.249039e-03	1.142200e-02	20151203_SCC1gfpc_G2G1\MitoSys2\LSM\SCC1gfpc_G1\DE_W0001_P0031\DE_2_W0001_P0031_T0001\TR1_W0001_P0126\TR1_2_W0001_P0126_T0001_R1_P1_K1_Ch2-Ch1.zen
180	1.161728e-02	5.967443e-03	1.131900e-02	20151203_SCC1gfpc_G2G1\MitoSys2\LSM\SCC1gfpc_G1\DE_W0001_P0031\DE_2_W0001_P0031_T0001\TR1_W0001_P0126\TR1_2_W0001_P0126_T0001_R1_P1_K1_Ch2-Ch1.zen
200	1.194779e-02	3.844974e-03	1.122900e-02	20151203_SCC1gfpc_G2G1\MitoSys2\LSM\SCC1gfpc_G1\DE_W0001_P0031\DE_2_W0001_P0031_T0001\TR1_W0001_P0126\TR1_2_W0001_P0126_T0001_R1_P1_K1_Ch2-Ch1.zen
220	1.129843e-02	6.500476e-03	1.114900e-02	20151203_SCC1gfpc_G2G1\MitoSys2\LSM\SCC1gfpc_G1\DE_W0001_P0031\DE_2_W0001_P0031_T0001\TR1_W0001_P0126\TR1_2_W0001_P0126_T0001_R1_P1_K1_Ch2-Ch1.zen
240	1.006656e-02	4.682673e-03	1.107700e-02	20151203_SCC1gfpc_G2G1\MitoSys2\LSM\SCC1gfpc_G1\DE_W0001_P0031\DE_2_W0001_P0031_T0001\TR1_W0001_P0126\TR1_2_W0001_P0126_T0001_R1_P1_K1_Ch2-Ch1.zen
260	9.919403e-03	4.109310e-03	1.101100e-02	20151203_SCC1gfpc_G2G1\MitoSys2\LSM\SCC1gfpc_G1\DE_W0001_P0031\DE_2_W0001_P0031_T0001\TR1_W0001_P0126\TR1_2_W0001_P0126_T0001_R1_P1_K1_Ch2-Ch1.zen
280	1.174071e-02	5.586026e-03	1.095100e-02	20151203_SCC1gfpc_G2G1\MitoSys2\LSM\SCC1gfpc_G1\DE_W0001_P0031\DE_2_W0001_P0031_T0001\TR1_W0001_P0126\TR1_2_W0001_P0126_T0001_R1_P1_K1_Ch2-Ch1.zen
300	1.021699e-02	4.007626e-03	1.089500e-02	20151203_SCC1gfpc_G2G1\MitoSys2\LSM\SCC1gfpc_G1\DE_W0001_P0031\DE_2_W0001_P0031_T0001\TR1_W0001_P0126\TR1_2_W0001_P0126_T0001_R1_P1_K1_Ch2-Ch1.zen
340	1.102340e-02	4.718479e-03	1.079400e-02	20151203_SCC1gfpc_G2G1\MitoSys2\LSM\SCC1gfpc_G1\DE_W0001_P0031\DE_2_W0001_P0031_T0001\TR1_W0001_P0126\TR1_2_W0001_P0126_T0001_R1_P1_K1_Ch2-Ch1.zen
380	1.043769e-02	4.487821e-03	1.070200e-02	20151203_SCC1gfpc_G2G1\MitoSys2\LSM\SCC1gfpc_G1\DE_W0001_P0031\DE_2_W0001_P0031_T0001\TR1_W0001_P0126\TR1_2_W0001_P0126_T0001_R1_P1_K1_Ch2-Ch1.zen
420	1.137715e-02	3.836811e-03	1.061800e-02	20151203_SCC1gfpc_G2G1\MitoSys2\LSM\SCC1gfpc_G1\DE_W0001_P0031\DE_2_W0001_P0031_T0001\TR1_W0001_P0126\TR1_2_W0001_P0126_T0001_R1_P1_K1_Ch2-Ch1.zen
460	9.962586e-03	3.612209e-03	1.053800e-02	20151203_SCC1gfpc_G2G1\MitoSys2\LSM\SCC1gfpc_G1\DE_W0001_P0031\DE_2_W0001_P0031_T0001\TR1_W0001_P0126\TR1_2_W0001_P0126_T0001_R1_P1_K1_Ch2-Ch1.zen
500	1.133735e-02	4.488128e-03	1.046100e-02	20151203_SCC1gfpc_G2G1\MitoSys2\LSM\SCC1gfpc_G1\DE_W0001_P0031\DE_2_W0001_P0031_T0001\TR1_W0001_P0126\TR1_2_W0001_P0126_T0001_R1_P1_K1_Ch2-Ch1.zen
540	1.066614e-02	3.463108e-03	1.038700e-02	20151203_SCC1gfpc_G2G1\MitoSys2\LSM\SCC1gfpc_G1\DE_W0001_P0031\DE_2_W0001_P0031_T0001\TR1_W0001_P0126\TR1_2_W0001_P0126_T0001_R1_P1_K1_Ch2-Ch1.zen
580	1.112326e-02	4.005612e-03	1.031400e-02	20151203_SCC1gfpc_G2G1\MitoSys2\LSM\SCC1gfpc_G1\DE_W0001_P0031\DE_2_W0001_P0031_T0001\TR1_W0001_P0126\TR1_2_W0001_P0126_T0001_R1_P1_K1_Ch2-Ch1.zen
620	1.089876e-02	4.304974e-03	1.024300e-02	20151203_SCC1gfpc_G2G1\MitoSys2\LSM\SCC1gfpc_G1\DE_W0001_P0031\DE_2_W0001_P0031_T0001\TR1_W0001_P0126\TR1_2_W0001_P0126_T0001_R1_P1_K1_Ch2-Ch1.zen
660	1.046051e-02	3.715246e-03	1.017400e-02	20151203_SCC1gfpc_G2G1\MitoSys2\LSM\SCC1gfpc_G1\DE_W0001_P0031\DE_2_W0001_P0031_T0001\TR1_W0001_P0126\TR1_2_W0001_P0126_T0001_R1_P1_K1_Ch2-Ch1.zen
700	9.618307e-03	2.687001e-03	1.010500e-02	20151203_SCC1gfpc_G2G1\MitoSys2\LSM\SCC1gfpc_G1\DE_W0001_P0031\DE_2_W0001_P0031_T0001\TR1_W0001_P0126\TR1_2_W0001_P0126_T0001_R1_P1_K1_Ch2-Ch1.zen
780	9.476322e-03	3.956420e-03	9.970000e-03	20151203_SCC1gfpc_G2G1\MitoSys2\LSM\SCC1gfpc_G1\DE_W0001_P0031\DE_2_W0001_P0031_T0001\TR1_W0001_P0126\TR1_2_W0001_P0126_T0001_R1_P1_K1_Ch2-Ch1.zen
860	1.023405e-02	2.608488e-03	9.838300e-03	20151203_SCC1gfpc_G2G1\MitoSys2\LSM\SCC1gfpc_G1\DE_W0001_P0031\DE_2_W0001_P0031_T0001\TR1_W0001_P0126\TR1_2_W0001_P0126_T0001_R1_P1_K1_Ch2-Ch1.zen
940	9.262248e-03	2.516579e-03	9.709500e-03	20151203_SCC1gfpc_G2G1\MitoSys2\LSM\SCC1gfpc_G1\DE_W0001_P0031\DE_2_W0001_P0031_T0001\TR1_W0001_P0126\TR1_2_W0001_P0126_T0001_R1_P1_K1_Ch2-Ch1.zen
1020	8.831907e-03	3.676692e-03	9.583700e-03	20151203_SCC1gfpc_G2G1\MitoSys2\LSM\SCC1gfpc_G1\DE_W0001_P0031\DE_2_W0001_P0031_T0001\TR1_W0001_P0126\TR1_2_W0001_P0126_T0001_R1_P1_K1_Ch2-Ch1.zen
1100	9.040728e-03	3.528654e-03	9.460700e-03	20151203_SCC1gfpc_G2G1\MitoSys2\LSM\SCC1gfpc_G1\DE_W0001_P0031\DE_2_W0001_P0031_T0001\TR1_W0001_P0126\TR1_2_W0001_P0126_T0001_R1_P1_K1_Ch2-Ch1.zen
1180	9.239192e-03	3.148811e-03	9.340600e-03	20151203_SCC1gfpc_G2G1\MitoSys2\LSM\SCC1gfpc_G1\DE_W0001_P0031\DE_2_W0001_P0031_T0001\TR1_W0001_P0126\TR1_2_W0001_P0126_T0001_R1_P1_K1_Ch2-Ch1.zen
1260	9.882200e-03	3.399127e-03	9.223300e-03	20151203_SCC1gfpc_G2G1\MitoSys2\LSM\SCC1gfpc_G1\DE_W0001_P0031\DE_2_W0001_P0031_T0001\TR1_W0001_P0126\TR1_2_W0001_P0126_T0001_R1_P1_K1_Ch2-Ch1.zen
1340	9.216256e-03	3.288897e-03	9.108700e-03	20151203_SCC1gfpc_G2G1\MitoSys2\LSM\SCC1gfpc_G1\DE_W0001_P0031\DE_2_W0001_P0031_T0001\TR1_W0001_P0126\TR1_2_W0001_P0126_T0001_R1_P1_K1_Ch2-Ch1.zen
1420	9.307559e-03	2.515466e-03	8.996800e-03	20151203_SCC1gfpc_G2G1\MitoSys2\LSM\SCC1gfpc_G1\DE_W0001_P0031\DE_2_W0001_P0031_T0001\TR1_W0001_P0126\TR1_2_W0001_P0126_T0001_R1_P1_K1_Ch2-Ch1.zen
1500	9.139222e-03	3.276912e-03	8.887600e-03	20151203_SCC1gfpc_G2G1\MitoSys2\LSM\SCC1gfpc_G1\DE_W0001_P0031\DE_2_W0001_P0031_T0001\TR1_W0001_P0126\TR1_2_W0001_P0126_T0001_R1_P1_K1_Ch2-Ch1.zen
1660	8.322855e-03	2.201566e-03	8.676900e-03	20151203_SCC1gfpc_G2G1\MitoSys2\LSM\SCC1gfpc_G1\DE_W0001_P0031\DE_2_W0001_P0031_T0001\TR1_W0001_P0126\TR1_2_W0001_P0126_T0001_R1_P1_K1_Ch2-Ch1.zen
1820	7.980950e-03	3.288744e-03	8.476200e-03	20151203_SCC1gfpc_G2G1\MitoSys2\LSM\SCC1gfpc_G1\DE_W0001_P0031\DE_2_W0001_P0031_T0001\TR1_W0001_P0126\TR1_2_W0001_P0126_T0001_R1_P1_K1_Ch2-Ch1.zen
1980	8.421931e-03	2.915524e-03	8.284900e-03	20151203_SCC1gfpc_G2G1\MitoSys2\LSM\SCC1gfpc_G1\DE_W0001_P0031\DE_2_W0001_P0031_T0001\TR1_W0001_P0126\TR1_2_W0001_P0126_T0001_R1_P1_K1_Ch2-Ch1.zen
2140	7.425574e-03	2.989776e-03	8.102500e-03	20151203_SCC1gfpc_G2G1\MitoSys2\LSM\SCC1gfpc_G1\DE_W0001_P0031\DE_2_W0001_P0031_T0001\TR1_W0001_P0126\TR1_2_W0001_P0126_T0001_R1_P1_K1_Ch2-Ch1.zen
2300	8.130275e-03	2.630677e-03	7.928600e-03	20151203_SCC1gfpc_G2G1\MitoSys2\LSM\SCC1gfpc_G1\DE_W0001_P0031\DE_2_W0001_P0031_T0001\TR1_W0001_P0126\TR1_2_W0001_P0126_T0001_R1_P1_K1_Ch2-Ch1.zen
2460	7.597875e-03	2.955437e-03	7.762600e-03	20151203_SCC1gfpc_G2G1\MitoSys2\LSM\SCC1gfpc_G1\DE_W0001_P0031\DE_2_W0001_P0031_T0001\TR1_W0001_P0126\TR1_2_W0001_P0126_T0001_R1_P1_K1_Ch2-Ch1.zen
2620	8.024458e-03	3.241929e-03	7.604200e-03	20151203_SCC1gfpc_G2G1\MitoSys2\LSM\SCC1gfpc_G1\DE_W0001_P0031\DE_2_W0001_P0031_T0001\TR1_W0001_P0126\TR1_2_W0001_P0126_T0001_R1_P1_K1_Ch2-Ch1.zen
2780	7.628803e-03	2.643776e-03	7.452900e-03	20151203_SCC1gfpc_G2G1\MitoSys2\LSM\SCC1gfpc_G1\DE_W0001_P0031\DE_2_W0001_P0031_T0001\TR1_W0001_P0126\TR1_2_W0001_P0126_T0001_R1_P1_K1_Ch2-Ch1.zen
2940	7.023055e-03	2.927756e-03	7.308200e-03	20151203_SCC1gfpc_G2G1\MitoSys2\LSM\SCC1gfpc_G1\DE_W0001_P0031\DE_2_W0001_P0031_T0001\TR1_W0001_P0126\TR1_2_W0001_P0126_T0001_R1_P1_K1_Ch2-Ch1.zen
3100	7.359214e-03	2.865443e-03	7.169900e-03	20151203_SCC1gfpc_G2G1\MitoSys2\LSM\SCC1gfpc_G1\DE_W0001_P0031\DE_2_W0001_P0031_T0001\TR1_W0001_P0126\TR1_2_W0001_P0126_T0001_R1_P1_K1_Ch2-Ch1.zen
3420	6.930155e-03	2.511629e-03	6.910700e-03	20151203_SCC1gfpc_G2G1\MitoSys2\LSM\SCC1gfpc_G1\DE_W0001_P0031\DE_2_W0001_P0031_T0001\TR1_W0001_P0126\TR1_2_W0001_P0126_T0001_R1_P1_K1_Ch2-Ch1.zen
3740	6.573392e-03	3.018048e-03	6.672700e-03	20151203_SCC1gfpc_G2G1\MitoSys2\LSM\SCC1gfpc_G1\DE_W0001_P0031\DE_2_W0001_P0031_T0001\TR1_W0001_P0126\TR1_2_W0001_P0126_T0001_R1_P1_K1_Ch2-Ch1.zen
4060	6.660542e-03	2.903826e-03	6.453500e-03	20151203_SCC1gfpc_G2G1\MitoSys2\LSM\SCC1gfpc_G1\DE_W0001_P0031\DE_2_W0001_P0031_T0001\TR1_W0001_P0126\TR1_2_W0001_P0126_T0001_R1_P1_K1_Ch2-Ch1.zen
4380	6.147876e-03	3.031728e-03	6.251300e-03	20151203_SCC1gfpc_G2G1\MitoSys2\LSM\SCC1gfpc_G1\DE_W0001_P0031\DE_2_W0001_P0031_T0001\TR1_W0001_P0126\TR1_2_W0001_P0126_T0001_R1_P1_K1_Ch2-Ch1.zen
4700	6.117330e-03	2.903888e-03	6.064100e-03	20151203_SCC1gfpc_G2G1\MitoSys2\LSM\SCC1gfpc_G1\DE_W0001_P0031\DE_2_W0001_P0031_T0001\TR1_W0001_P0126\TR1_2_W0001_P0126_T0001_R1_P1_K1_Ch2-Ch1.zen
5020	5.859812e-03	2.041666e-03	5.890500e-03	20151203_SCC1gfpc_G2G1\MitoSys2\LSM\SCC1gfpc_G1\DE_W0001_P0031\DE_2_W0001_P0031_T0001\TR1_W0001_P0126\TR1_2_W0001_P0126_T0001_R1_P1_K1_Ch2-Ch1.zen
5340	5.295219e-03	2.488707e-03	5.729200e-03	20151203_SCC1gfpc_G2G1\MitoSys2\LSM\SCC1gfpc_G1\DE_W0001_P0031\DE_2_W0001_P0031_T0001\TR1_W0001_P0126\TR1_2_W0001_P0126_T0001_R1_P1_K1_Ch2-Ch1.zen
5660	5.763848e-03	2.171062e-03	5.578800e-03	20151203_SCC1gfpc_G2G1\MitoSys2\LSM\SCC1gfpc_G1\DE_W0001_P0031\DE_2_W0001_P0031_T0001\TR1_W0001_P0126\TR1_2_W0001_P0126_T0001_R1_P1_K1_Ch2-Ch1.zen
5980	5.291594e-03	2.247103e-03	5.438500e-03	20151203_SCC1gfpc_G2G1\MitoSys2\LSM\SCC1gfpc_G1\DE_W0001_P0031\DE_2_W0001_P0031_T0001\TR1_W0001_P0126\TR1_2_W0001_P0126_T0001_R1_P1_K1_Ch2-Ch1.zen
6300	5.355967e-03	2.473261e-03	5.307200e-03	20151203_SCC1gfpc_G2G1\MitoSys2\LSM\SCC1gfpc_G1\DE_W0001_P0031\DE_2_W0001_P0031_T0001\TR1_W0001_P0126\TR1_2_W0001_P0126_T0001_R1_P1_K1_Ch2-Ch1.zen
6940	4.977652e-03	2.058407e-03	5.068600e-03	20151203_SCC1gfpc_G2G1\MitoSys2\LSM\SCC1gfpc_G1\DE_W0001_P0031\DE_2_W0001_P0031_T0001\TR1_W0001_P0126\TR1_2_W0001_P0126_T0001_R1_P1_K1_Ch2-Ch1.zen
7580	5.047286e-03	2.490550e-03	4.857600e-03	20151203_SCC1gfpc_G2G1\MitoSys2\LSM\SCC1gfpc_G1\DE_W0001_P0031\DE_2_W0001_P0031_T0001\TR1_W0001_P0126\TR1_2_W0001_P0126_T0001_R1_P1_K1_Ch2-Ch1.zen
8220	4.927913e-03	2.621308e-03	4.669700e-03	20151203_SCC1gfpc_G2G1\MitoSys2\LSM\SCC1gfpc_G1\DE_W0001_P0031\DE_2_W0001_P0031_T0001\TR1_W0001_P0126\TR1_2_W0001_P0126_T0001_R1_P1_K1_Ch2-Ch1.zen
8860	4.516092e-03	2.610097e-03	4.501300e-03	20151203_SCC1gfpc_G2G1\MitoSys2\LSM\SCC1gfpc_G1\DE_W0001_P0031\DE_2_W0001_P0031_T0001\TR1_W0001_P0126\TR1_2_W0001_P0126_T0001_R1_P1_K1_Ch2-Ch1.zen
9500	4.709592e-03	2.719449e-03	4.349700e-03	20151203_SCC1gfpc_G2G1\MitoSys2\LSM\SCC1gfpc_G1\DE_W0001_P0031\DE_2_W0001_P0031_T0001\TR1_W0001_P0126\TR1_2_W0001_P0126_T0001_R1_P1_K1_Ch2-Ch1.zen
10140	4.308798e-03	2.917353e-03	4.212500e-03	20151203_SCC1gfpc_G2G1\MitoSys2\LSM\SCC1gfpc_G1\DE_W0001_P0031\DE_2_W0001_P0031_T0001\TR1_W0001_P0126\TR1_2_W0001_P0126_T0001_R1_P1_K1_Ch2-Ch1.zen
10780	4.204454e-03	2.682082e-03	4.087700e-03	20151203_SCC1gfpc_G2G1\MitoSys2\LSM\SCC1gfpc_G1\DE_W0001_P0031\DE_2_W0001_P0031_T0001\TR1_W0001_P0126\TR1_2_W0001_P0126_T0001_R1_P1_K1_Ch2-Ch1.zen
11420	3.865846e-03	2.710227e-03	3.973700e-03	20151203_SCC1gfpc_G2G1\MitoSys2\LSM\SCC1gfpc_G1\DE_W0001_P0031\DE_2_W0001_P0031_T0001\TR1_W0001_P0126\TR1_2_W0001_P0126_T0001_R1_P1_K1_Ch2-Ch1.zen
12060	3.816770e-03	2.508195e-03	3.869200e-03	20151203_SCC1gfpc_G2G1\MitoSys2\LSM\SCC1gfpc_G1\DE_W0001_P0031\DE_2_W0001_P0031_T0001\TR1_W0001_P0126\TR1_2_W0001_P0126_T0001_R1_P1_K1_Ch2-Ch1.zen
12700	3.665342e-03	2.687687e-03	3.772900e-03	20151203_SCC1gfpc_G2G1\MitoSys2\LSM\SCC1gfpc_G1\DE_W0001_P0031\DE_2_W0001_P0031_T0001\TR1_W0001_P0126\TR1_2_W0001_P0126_T0001_R1_P1_K1_Ch2-Ch1.zen
13980	3.895985e-03	2.737862e-03	3.601600e-03	20151203_SCC1gfpc_G2G1\MitoSys2\LSM\SCC1gfpc_G1\DE_W0001_P0031\DE_2_W0001_P0031_T0001\TR1_W0001_P0126\TR1_2_W0001_P0126_T0001_R1_P1_K1_Ch2-Ch1.zen
15260	3.385249e-03	2.489326e-03	3.453600e-03	20151203_SCC1gfpc_G2G1\MitoSys2\LSM\SCC1gfpc_G1\DE_W0001_P0031\DE_2_W0001_P0031_T0001\TR1_W0001_P0126\TR1_2_W0001_P0126_T0001_R1_P1_K1_Ch2-Ch1.zen
16540	3.571401e-03	2.672136e-03	3.324200e-03	20151203_SCC1gfpc_G2G1\MitoSys2\LSM\SCC1gfpc_G1\DE_W0001_P0031\DE_2_W0001_P0031_T0001\TR1_W0001_P0126\TR1_2_W0001_P0126_T0001_R1_P1_K1_Ch2-Ch1.zen
17820	3.601317e-03	2.629476e-03	3.210000e-03	20151203_SCC1gfpc_G2G1\MitoSys2\LSM\SCC1gfpc_G1\DE_W0001_P0031\DE_2_W0001_P0031_T0001\TR1_W0001_P0126\TR1_2_W0001_P0126_T0001_R1_P1_K1_Ch2-Ch1.zen
19100	3.162971e-03	2.645655e-03	3.108200e-03	20151203_SCC1gfpc_G2G1\MitoSys2\LSM\SCC1gfpc_G1\DE_W0001_P0031\DE_2_W0001_P0031_T0001\TR1_W0001_P0126\TR1_2_W0001_P0126_T0001_R1_P1_K1_Ch2-Ch1.zen
20380	2.907136e-03	2.489913e-03	3.016600e-03	20151203_SCC1gfpc_G2G1\MitoSys2\LSM\SCC1gfpc_G1\DE_W0001_P0031\DE_2_W0001_P0031_T0001\TR1_W0001_P0126\TR1_2_W0001_P0126_T0001_R1_P1_K1_Ch2-Ch1.zen
21660	2.773763e-03	2.633851e-03	2.933800e-03	20151203_SCC1gfpc_G2G1\MitoSys2\LSM\SCC1gfpc_G1\DE_W0001_P0031\DE_2_W0001_P0031_T0001\TR1_W0001_P0126\TR1_2_W0001_P0126_T0001_R1_P1_K1_Ch2-Ch1.zen
22940	2.899707e-03	2.452946e-03	2.858200e-03	20151203_SCC1gfpc_G2G1\MitoSys2\LSM\SCC1gfpc_G1\DE_W0001_P0031\DE_2_W0001_P0031_T0001\TR1_W0001_P0126\TR1_2_W0001_P0126_T0001_R1_P1_K1_Ch2-Ch1.zen
24220	2.867420e-03	2.631339e-03	2.788700e-03	20151203_SCC1gfpc_G2G1\MitoSys2\LSM\SCC1gfpc_G1\DE_W0001_P0031\DE_2_W0001_P0031_T0001\TR1_W0001_P0126\TR1_2_W0001_P0126_T0001_R1_P1_K1_Ch2-Ch1.zen
25500	2.827505e-03	2.372116e-03	2.724600e-03	20151203_SCC1gfpc_G2G1\MitoSys2\LSM\SCC1gfpc_G1\DE_W0001_P0031\DE_2_W0001_P0031_T0001\TR1_W0001_P0126\TR1_2_W0001_P0126_T0001_R1_P1_K1_Ch2-Ch1.zen
28060	2.665680e-03	2.345133e-03	2.609600e-03	20151203_SCC1gfpc_G2G1\MitoSys2\LSM\SCC1gfpc_G1\DE_W0001_P0031\DE_2_W0001_P0031_T0001\TR1_W0001_P0126\TR1_2_W0001_P0126_T0001_R1_P1_K1_Ch2-Ch1.zen
30620	2.510401e-03	2.201113e-03	2.508300e-03	20151203_SCC1gfpc_G2G1\MitoSys2\LSM\SCC1gfpc_G1\DE_W0001_P0031\DE_2_W0001_P0031_T0001\TR1_W0001_P0126\TR1_2_W0001_P0126_T0001_R1_P1_K1_Ch2-Ch1.zen
33180	2.547797e-03	2.380581e-03	2.417800e-03	20151203_SCC1gfpc_G2G1\MitoSys2\LSM\SCC1gfpc_G1\DE_W0001_P0031\DE_2_W0001_P0031_T0001\TR1_W0001_P0126\TR1_2_W0001_P0126_T0001_R1_P1_K1_Ch2-Ch1.zen
35740	2.111514e-03	2.372551e-03	2.335700e-03	20151203_SCC1gfpc_G2G1\MitoSys2\LSM\SCC1gfpc_G1\DE_W0001_P0031\DE_2_W0001_P0031_T0001\TR1_W0001_P0126\TR1_2_W0001_P0126_T0001_R1_P1_K1_Ch2-Ch1.zen
38300	2.022835e-03	2.289968e-03	2.260200e-03	20151203_SCC1gfpc_G2G1\MitoSys2\LSM\SCC1gfpc_G1\DE_W0001_P0031\DE_2_W0001_P0031_T0001\TR1_W0001_P0126\TR1_2_W0001_P0126_T0001_R1_P1_K1_Ch2-Ch1.zen
40860	1.888153e-03	2.332054e-03	2.190200e-03	20151203_SCC1gfpc_G2G1\MitoSys2\LSM\SCC1gfpc_G1\DE_W0001_P0031\DE_2_W0001_P0031_T0001\TR1_W0001_P0126\TR1_2_W0001_P0126_T0001_R1_P1_K1_Ch2-Ch1.zen
43420	1.903902e-03	2.374722e-03	2.124600e-03	20151203_SCC1gfpc_G2G1\MitoSys2\LSM\SCC1gfpc_G1\DE_W0001_P0031\DE_2_W0001_P0031_T0001\TR1_W0001_P0126\TR1_2_W0001_P0126_T0001_R1_P1_K1_Ch2-Ch1.zen
45980	2.105688e-03	2.335916e-03	2.062700e-03	20151203_SCC1gfpc_G2G1\MitoSys2\LSM\SCC1gfpc_G1\DE_W0001_P0031\DE_2_W0001_P0031_T0001\TR1_W0001_P0126\TR1_2_W0001_P0126_T0001_R1_P1_K1_Ch2-Ch1.zen
48540	1.879733e-03	2.332720e-03	2.003900e-03	20151203_SCC1gfpc_G2G1\MitoSys2\LSM\SCC1gfpc_G1\DE_W0001_P0031\DE_2_W0001_P0031_T0001\TR1_W0001_P0126\TR1_2_W0001_P0126_T0001_R1_P1_K1_Ch2-Ch1.zen
51100	1.812288e-03	2.140723e-03	1.947900e-03	20151203_SCC1gfpc_G2G1\MitoSys2\LSM\SCC1gfpc_G1\DE_W0001_P0031\DE_2_W0001_P0031_T0001\TR1_W0001_P0126\TR1_2_W0001_P0126_T0001_R1_P1_K1_Ch2-Ch1.zen
56220	1.655529e-03	2.133378e-03	1.842700e-03	20151203_SCC1gfpc_G2G1\MitoSys2\LSM\SCC1gfpc_G1\DE_W0001_P0031\DE_2_W0001_P0031_T0001\TR1_W0001_P0126\TR1_2_W0001_P0126_T0001_R1_P1_K1_Ch2-Ch1.zen
61340	1.808625e-03	2.064074e-03	1.745100e-03	20151203_SCC1gfpc_G2G1\MitoSys2\LSM\SCC1gfpc_G1\DE_W0001_P0031\DE_2_W0001_P0031_T0001\TR1_W0001_P0126\TR1_2_W0001_P0126_T0001_R1_P1_K1_Ch2-Ch1.zen
66460	1.787872e-03	2.199113e-03	1.653700e-03	20151203_SCC1gfpc_G2G1\MitoSys2\LSM\SCC1gfpc_G1\DE_W0001_P0031\DE_2_W0001_P0031_T0001\TR1_W0001_P0126\TR1_2_W0001_P0126_T0001_R1_P1_K1_Ch2-Ch1.zen
71580	1.593849e-03	2.375922e-03	1.567900e-03	20151203_SCC1gfpc_G2G1\MitoSys2\LSM\SCC1gfpc_G1\DE_W0001_P0031\DE_2_W0001_P0031_T0001\TR1_W0001_P0126\TR1_2_W0001_P0126_T0001_R1_P1_K1_Ch2-Ch1.zen
76700	1.453236e-03	1.958349e-03	1.487100e-03	20151203_SCC1gfpc_G2G1\MitoSys2\LSM\SCC1gfpc_G1\DE_W0001_P0031\DE_2_W0001_P0031_T0001\TR1_W0001_P0126\TR1_2_W0001_P0126_T0001_R1_P1_K1_Ch2-Ch1.zen
81820	1.218234e-03	2.177884e-03	1.410800e-03	20151203_SCC1gfpc_G2G1\MitoSys2\LSM\SCC1gfpc_G1\DE_W0001_P0031\DE_2_W0001_P0031_T0001\TR1_W0001_P0126\TR1_2_W0001_P0126_T0001_R1_P1_K1_Ch2-Ch1.zen
86940	1.297062e-03	2.147427e-03	1.338800e-03	20151203_SCC1gfpc_G2G1\MitoSys2\LSM\SCC1gfpc_G1\DE_W0001_P0031\DE_2_W0001_P0031_T0001\TR1_W0001_P0126\TR1_2_W0001_P0126_T0001_R1_P1_K1_Ch2-Ch1.zen
92060	1.390391e-03	2.345472e-03	1.270800e-03	20151203_SCC1gfpc_G2G1\MitoSys2\LSM\SCC1gfpc_G1\DE_W0001_P0031\DE_2_W0001_P0031_T0001\TR1_W0001_P0126\TR1_2_W0001_P0126_T0001_R1_P1_K1_Ch2-Ch1.zen
97180	1.193248e-03	2.213210e-03	1.206600e-03	20151203_SCC1gfpc_G2G1\MitoSys2\LSM\SCC1gfpc_G1\DE_W0001_P0031\DE_2_W0001_P0031_T0001\TR1_W0001_P0126\TR1_2_W0001_P0126_T0001_R1_P1_K1_Ch2-Ch1.zen
102300	1.123400e-03	2.243966e-03	1.146000e-03	20151203_SCC1gfpc_G2G1\MitoSys2\LSM\SCC1gfpc_G1\DE_W0001_P0031\DE_2_W0001_P0031_T0001\TR1_W0001_P0126\TR1_2_W0001_P0126_T0001_R1_P1_K1_Ch2-Ch1.zen
112540	1.054893e-03	2.242765e-03	1.035000e-03	20151203_SCC1gfpc_G2G1\MitoSys2\LSM\SCC1gfpc_G1\DE_W0001_P0031\DE_2_W0001_P0031_T0001\TR1_W0001_P0126\TR1_2_W0001_P0126_T0001_R1_P1_K1_Ch2-Ch1.zen
122780	1.039198e-03	2.310800e-03	9.364500e-04	20151203_SCC1gfpc_G2G1\MitoSys2\LSM\SCC1gfpc_G1\DE_W0001_P0031\DE_2_W0001_P0031_T0001\TR1_W0001_P0126\TR1_2_W0001_P0126_T0001_R1_P1_K1_Ch2-Ch1.zen
133020	1.186362e-03	2.271469e-03	8.489500e-04	20151203_SCC1gfpc_G2G1\MitoSys2\LSM\SCC1gfpc_G1\DE_W0001_P0031\DE_2_W0001_P0031_T0001\TR1_W0001_P0126\TR1_2_W0001_P0126_T0001_R1_P1_K1_Ch2-Ch1.zen
143260	1.095964e-03	2.314436e-03	7.713200e-04	20151203_SCC1gfpc_G2G1\MitoSys2\LSM\SCC1gfpc_G1\DE_W0001_P0031\DE_2_W0001_P0031_T0001\TR1_W0001_P0126\TR1_2_W0001_P0126_T0001_R1_P1_K1_Ch2-Ch1.zen
153500	8.765572e-04	2.405125e-03	7.023900e-04	20151203_SCC1gfpc_G2G1\MitoSys2\LSM\SCC1gfpc_G1\DE_W0001_P0031\DE_2_W0001_P0031_T0001\TR1_W0001_P0126\TR1_2_W0001_P0126_T0001_R1_P1_K1_Ch2-Ch1.zen
163740	8.533974e-04	2.344901e-03	6.411400e-04	20151203_SCC1gfpc_G2G1\MitoSys2\LSM\SCC1gfpc_G1\DE_W0001_P0031\DE_2_W0001_P0031_T0001\TR1_W0001_P0126\TR1_2_W0001_P0126_T0001_R1_P1_K1_Ch2-Ch1.zen
173980	7.472484e-04	2.367655e-03	5.866300e-04	20151203_SCC1gfpc_G2G1\MitoSys2\LSM\SCC1gfpc_G1\DE_W0001_P0031\DE_2_W0001_P0031_T0001\TR1_W0001_P0126\TR1_2_W0001_P0126_T0001_R1_P1_K1_Ch2-Ch1.zen
184220	6.647754e-04	2.228763e-03	5.380300e-04	20151203_SCC1gfpc_G2G1\MitoSys2\LSM\SCC1gfpc_G1\DE_W0001_P0031\DE_2_W0001_P0031_T0001\TR1_W0001_P0126\TR1_2_W0001_P0126_T0001_R1_P1_K1_Ch2-Ch1.zen
194460	4.653142e-04	1.986495e-03	4.946100e-04	20151203_SCC1gfpc_G2G1\MitoSys2\LSM\SCC1gfpc_G1\DE_W0001_P0031\DE_2_W0001_P0031_T0001\TR1_W0001_P0126\TR1_2_W0001_P0126_T0001_R1_P1_K1_Ch2-Ch1.zen
204700	5.148016e-04	1.976832e-03	4.557300e-04	20151203_SCC1gfpc_G2G1\MitoSys2\LSM\SCC1gfpc_G1\DE_W0001_P0031\DE_2_W0001_P0031_T0001\TR1_W0001_P0126\TR1_2_W0001_P0126_T0001_R1_P1_K1_Ch2-Ch1.zen
225180	2.369505e-04	1.844378e-03	3.894500e-04	20151203_SCC1gfpc_G2G1\MitoSys2\LSM\SCC1gfpc_G1\DE_W0001_P0031\DE_2_W0001_P0031_T0001\TR1_W0001_P0126\TR1_2_W0001_P0126_T0001_R1_P1_K1_Ch2-Ch1.zen
245660	3.314343e-04	1.801748e-03	3.355600e-04	20151203_SCC1gfpc_G2G1\MitoSys2\LSM\SCC1gfpc_G1\DE_W0001_P0031\DE_2_W0001_P0031_T0001\TR1_W0001_P0126\TR1_2_W0001_P0126_T0001_R1_P1_K1_Ch2-Ch1.zen
266140	1.008109e-04	1.922181e-03	2.913400e-04	20151203_SCC1gfpc_G2G1\MitoSys2\LSM\SCC1gfpc_G1\DE_W0001_P0031\DE_2_W0001_P0031_T0001\TR1_W0001_P0126\TR1_2_W0001_P0126_T0001_R1_P1_K1_Ch2-Ch1.zen
286620	1.061332e-04	2.007306e-03	2.547100e-04	20151203_SCC1gfpc_G2G1\MitoSys2\LSM\SCC1gfpc_G1\DE_W0001_P0031\DE_2_W0001_P0031_T0001\TR1_W0001_P0126\TR1_2_W0001_P0126_T0001_R1_P1_K1_Ch2-Ch1.zen
307100	2.022413e-04	1.771206e-03	2.241000e-04	20151203_SCC1gfpc_G2G1\MitoSys2\LSM\SCC1gfpc_G1\DE_W0001_P0031\DE_2_W0001_P0031_T0001\TR1_W0001_P0126\TR1_2_W0001_P0126_T0001_R1_P1_K1_Ch2-Ch1.zen
327580	2.342676e-04	1.754563e-03	1.983300e-04	20151203_SCC1gfpc_G2G1\MitoSys2\LSM\SCC1gfpc_G1\DE_W0001_P0031\DE_2_W0001_P0031_T0001\TR1_W0001_P0126\TR1_2_W0001_P0126_T0001_R1_P1_K1_Ch2-Ch1.zen
348060	-4.272343e-05	1.487761e-03	1.764500e-04	20151203_SCC1gfpc_G2G1\MitoSys2\LSM\SCC1gfpc_G1\DE_W0001_P0031\DE_2_W0001_P0031_T0001\TR1_W0001_P0126\TR1_2_W0001_P0126_T0001_R1_P1_K1_Ch2-Ch1.zen
368540	1.682755e-04	1.379794e-03	1.577600e-04	20151203_SCC1gfpc_G2G1\MitoSys2\LSM\SCC1gfpc_G1\DE_W0001_P0031\DE_2_W0001_P0031_T0001\TR1_W0001_P0126\TR1_2_W0001_P0126_T0001_R1_P1_K1_Ch2-Ch1.zen
389020	2.409989e-05	1.430429e-03	1.416900e-04	20151203_SCC1gfpc_G2G1\MitoSys2\LSM\SCC1gfpc_G1\DE_W0001_P0031\DE_2_W0001_P0031_T0001\TR1_W0001_P0126\TR1_2_W0001_P0126_T0001_R1_P1_K1_Ch2-Ch1.zen
409500	-1.022173e-04	1.320305e-03	1.277700e-04	20151203_SCC1gfpc_G2G1\MitoSys2\LSM\SCC1gfpc_G1\DE_W0001_P0031\DE_2_W0001_P0031_T0001\TR1_W0001_P0126\TR1_2_W0001_P0126_T0001_R1_P1_K1_Ch2-Ch1.zen
450460	3.127852e-05	9.483326e-04	1.050900e-04	20151203_SCC1gfpc_G2G1\MitoSys2\LSM\SCC1gfpc_G1\DE_W0001_P0031\DE_2_W0001_P0031_T0001\TR1_W0001_P0126\TR1_2_W0001_P0126_T0001_R1_P1_K1_Ch2-Ch1.zen
491420	-2.446749e-04	8.503093e-04	8.758200e-05	20151203_SCC1gfpc_G2G1\MitoSys2\LSM\SCC1gfpc_G1\DE_W0001_P0031\DE_2_W0001_P0031_T0001\TR1_W0001_P0126\TR1_2_W0001_P0126_T0001_R1_P1_K1_Ch2-Ch1.zen
532380	-5.017624e-04	7.923067e-04	7.383900e-05	20151203_SCC1gfpc_G2G1\MitoSys2\LSM\SCC1gfpc_G1\DE_W0001_P0031\DE_2_W0001_P0031_T0001\TR1_W0001_P0126\TR1_2_W0001_P0126_T0001_R1_P1_K1_Ch2-Ch1.zen
573340	-3.722102e-04	1.105442e-03	6.288900e-05	20151203_SCC1gfpc_G2G1\MitoSys2\LSM\SCC1gfpc_G1\DE_W0001_P0031\DE_2_W0001_P0031_T0001\TR1_W0001_P0126\TR1_2_W0001_P0126_T0001_R1_P1_K1_Ch2-Ch1.zen
614300	-2.991774e-04	1.007760e-03	5.404900e-05	20151203_SCC1gfpc_G2G1\MitoSys2\LSM\SCC1gfpc_G1\DE_W0001_P0031\DE_2_W0001_P0031_T0001\TR1_W0001_P0126\TR1_2_W0001_P0126_T0001_R1_P1_K1_Ch2-Ch1.zen
655260	-5.098846e-04	9.620893e-04	4.683000e-05	20151203_SCC1gfpc_G2G1\MitoSys2\LSM\SCC1gfpc_G1\DE_W0001_P0031\DE_2_W0001_P0031_T0001\TR1_W0001_P0126\TR1_2_W0001_P0126_T0001_R1_P1_K1_Ch2-Ch1.zen
696220	-3.526713e-04	1.519810e-03	4.087300e-05	20151203_SCC1gfpc_G2G1\MitoSys2\LSM\SCC1gfpc_G1\DE_W0001_P0031\DE_2_W0001_P0031_T0001\TR1_W0001_P0126\TR1_2_W0001_P0126_T0001_R1_P1_K1_Ch2-Ch1.zen
737180	-2.913134e-04	1.439329e-03	3.591100e-05	20151203_SCC1gfpc_G2G1\MitoSys2\LSM\SCC1gfpc_G1\DE_W0001_P0031\DE_2_W0001_P0031_T0001\TR1_W0001_P0126\TR1_2_W0001_P0126_T0001_R1_P1_K1_Ch2-Ch1.zen
778140	-4.130283e-04	1.428558e-03	3.174400e-05	20151203_SCC1gfpc_G2G1\MitoSys2\LSM\SCC1gfpc_G1\DE_W0001_P0031\DE_2_W0001_P0031_T0001\TR1_W0001_P0126\TR1_2_W0001_P0126_T0001_R1_P1_K1_Ch2-Ch1.zen
819100	-4.772496e-04	1.281985e-03	2.821800e-05	20151203_SCC1gfpc_G2G1\MitoSys2\LSM\SCC1gfpc_G1\DE_W0001_P0031\DE_2_W0001_P0031_T0001\TR1_W0001_P0126\TR1_2_W0001_P0126_T0001_R1_P1_K1_Ch2-Ch1.zen
901020	-5.057114e-04	1.633199e-03	2.263400e-05	20151203_SCC1gfpc_G2G1\MitoSys2\LSM\SCC1gfpc_G1\DE_W0001_P0031\DE_2_W0001_P0031_T0001\TR1_W0001_P0126\TR1_2_W0001_P0126_T0001_R1_P1_K1_Ch2-Ch1.zen
982940	-7.028786e-04	1.544134e-03	1.847800e-05	20151203_SCC1gfpc_G2G1\MitoSys2\LSM\SCC1gfpc_G1\DE_W0001_P0031\DE_2_W0001_P0031_T0001\TR1_W0001_P0126\TR1_2_W0001_P0126_T0001_R1_P1_K1_Ch2-Ch1.zen
1064860	-4.328077e-04	1.562717e-03	1.531800e-05	20151203_SCC1gfpc_G2G1\MitoSys2\LSM\SCC1gfpc_G1\DE_W0001_P0031\DE_2_W0001_P0031_T0001\TR1_W0001_P0126\TR1_2_W0001_P0126_T0001_R1_P1_K1_Ch2-Ch1.zen
1146780	-3.900384e-04	1.492419e-03	1.287000e-05	20151203_SCC1gfpc_G2G1\MitoSys2\LSM\SCC1gfpc_G1\DE_W0001_P0031\DE_2_W0001_P0031_T0001\TR1_W0001_P0126\TR1_2_W0001_P0126_T0001_R1_P1_K1_Ch2-Ch1.zen
1228700	-5.515175e-04	1.500158e-03	1.094200e-05	20151203_SCC1gfpc_G2G1\MitoSys2\LSM\SCC1gfpc_G1\DE_W0001_P0031\DE_2_W0001_P0031_T0001\TR1_W0001_P0126\TR1_2_W0001_P0126_T0001_R1_P1_K1_Ch2-Ch1.zen
1310620	-5.026178e-04	1.185820e-03	9.400600e-06	20151203_SCC1gfpc_G2G1\MitoSys2\LSM\SCC1gfpc_G1\DE_W0001_P0031\DE_2_W0001_P0031_T0001\TR1_W0001_P0126\TR1_2_W0001_P0126_T0001_R1_P1_K1_Ch2-Ch1.zen
1392540	-3.194227e-04	1.289052e-03	8.152700e-06	20151203_SCC1gfpc_G2G1\MitoSys2\LSM\SCC1gfpc_G1\DE_W0001_P0031\DE_2_W0001_P0031_T0001\TR1_W0001_P0126\TR1_2_W0001_P0126_T0001_R1_P1_K1_Ch2-Ch1.zen
1474460	-3.434647e-04	9.998866e-04	7.130400e-06	20151203_SCC1gfpc_G2G1\MitoSys2\LSM\SCC1gfpc_G1\DE_W0001_P0031\DE_2_W0001_P0031_T0001\TR1_W0001_P0126\TR1_2_W0001_P0126_T0001_R1_P1_K1_Ch2-Ch1.zen
1556380	2.542498e-04	1.124837e-03	6.283700e-06	20151203_SCC1gfpc_G2G1\MitoSys2\LSM\SCC1gfpc_G1\DE_W0001_P0031\DE_2_W0001_P0031_T0001\TR1_W0001_P0126\TR1_2_W0001_P0126_T0001_R1_P1_K1_Ch2-Ch1.zen
10	1.361483e-02	5.445422e-03	1.272000e-02	20151203_SCC1gfpc_G2G1\MitoSys2\LSM\SCC1gfpc_G1\DE_W0001_P0031\DE_2_W0001_P0031_T0001\TR1_W0001_P0126\TR1_2_W0001_P0126_T0001_R1_P2_K1_Ch2-Ch1.zen
20	1.235372e-02	7.418382e-03	1.262700e-02	20151203_SCC1gfpc_G2G1\MitoSys2\LSM\SCC1gfpc_G1\DE_W0001_P0031\DE_2_W0001_P0031_T0001\TR1_W0001_P0126\TR1_2_W0001_P0126_T0001_R1_P2_K1_Ch2-Ch1.zen
30	9.917794e-03	7.178160e-03	1.253900e-02	20151203_SCC1gfpc_G2G1\MitoSys2\LSM\SCC1gfpc_G1\DE_W0001_P0031\DE_2_W0001_P0031_T0001\TR1_W0001_P0126\TR1_2_W0001_P0126_T0001_R1_P2_K1_Ch2-Ch1.zen
40	1.195201e-02	8.123568e-03	1.245600e-02	20151203_SCC1gfpc_G2G1\MitoSys2\LSM\SCC1gfpc_G1\DE_W0001_P0031\DE_2_W0001_P0031_T0001\TR1_W0001_P0126\TR1_2_W0001_P0126_T0001_R1_P2_K1_Ch2-Ch1.zen
50	1.072027e-02	5.577568e-03	1.237900e-02	20151203_SCC1gfpc_G2G1\MitoSys2\LSM\SCC1gfpc_G1\DE_W0001_P0031\DE_2_W0001_P0031_T0001\TR1_W0001_P0126\TR1_2_W0001_P0126_T0001_R1_P2_K1_Ch2-Ch1.zen
60	1.217255e-02	8.914601e-03	1.230600e-02	20151203_SCC1gfpc_G2G1\MitoSys2\LSM\SCC1gfpc_G1\DE_W0001_P0031\DE_2_W0001_P0031_T0001\TR1_W0001_P0126\TR1_2_W0001_P0126_T0001_R1_P2_K1_Ch2-Ch1.zen
70	1.358924e-02	8.622602e-03	1.223800e-02	20151203_SCC1gfpc_G2G1\MitoSys2\LSM\SCC1gfpc_G1\DE_W0001_P0031\DE_2_W0001_P0031_T0001\TR1_W0001_P0126\TR1_2_W0001_P0126_T0001_R1_P2_K1_Ch2-Ch1.zen
80	1.476036e-02	6.327715e-03	1.217400e-02	20151203_SCC1gfpc_G2G1\MitoSys2\LSM\SCC1gfpc_G1\DE_W0001_P0031\DE_2_W0001_P0031_T0001\TR1_W0001_P0126\TR1_2_W0001_P0126_T0001_R1_P2_K1_Ch2-Ch1.zen
90	1.238886e-02	7.287269e-03	1.211300e-02	20151203_SCC1gfpc_G2G1\MitoSys2\LSM\SCC1gfpc_G1\DE_W0001_P0031\DE_2_W0001_P0031_T0001\TR1_W0001_P0126\TR1_2_W0001_P0126_T0001_R1_P2_K1_Ch2-Ch1.zen
100	1.188141e-02	6.067103e-03	1.205600e-02	20151203_SCC1gfpc_G2G1\MitoSys2\LSM\SCC1gfpc_G1\DE_W0001_P0031\DE_2_W0001_P0031_T0001\TR1_W0001_P0126\TR1_2_W0001_P0126_T0001_R1_P2_K1_Ch2-Ch1.zen
120	1.097699e-02	5.932522e-03	1.194900e-02	20151203_SCC1gfpc_G2G1\MitoSys2\LSM\SCC1gfpc_G1\DE_W0001_P0031\DE_2_W0001_P0031_T0001\TR1_W0001_P0126\TR1_2_W0001_P0126_T0001_R1_P2_K1_Ch2-Ch1.zen
140	1.320337e-02	5.441336e-03	1.185300e-02	20151203_SCC1gfpc_G2G1\MitoSys2\LSM\SCC1gfpc_G1\DE_W0001_P0031\DE_2_W0001_P0031_T0001\TR1_W0001_P0126\TR1_2_W0001_P0126_T0001_R1_P2_K1_Ch2-Ch1.zen
160	1.274943e-02	4.801621e-03	1.176400e-02	20151203_SCC1gfpc_G2G1\MitoSys2\LSM\SCC1gfpc_G1\DE_W0001_P0031\DE_2_W0001_P0031_T0001\TR1_W0001_P0126\TR1_2_W0001_P0126_T0001_R1_P2_K1_Ch2-Ch1.zen
180	1.191750e-02	6.811779e-03	1.168200e-02	20151203_SCC1gfpc_G2G1\MitoSys2\LSM\SCC1gfpc_G1\DE_W0001_P0031\DE_2_W0001_P0031_T0001\TR1_W0001_P0126\TR1_2_W0001_P0126_T0001_R1_P2_K1_Ch2-Ch1.zen
200	1.152119e-02	5.547880e-03	1.160600e-02	20151203_SCC1gfpc_G2G1\MitoSys2\LSM\SCC1gfpc_G1\DE_W0001_P0031\DE_2_W0001_P0031_T0001\TR1_W0001_P0126\TR1_2_W0001_P0126_T0001_R1_P2_K1_Ch2-Ch1.zen
220	1.172519e-02	3.980745e-03	1.153400e-02	20151203_SCC1gfpc_G2G1\MitoSys2\LSM\SCC1gfpc_G1\DE_W0001_P0031\DE_2_W0001_P0031_T0001\TR1_W0001_P0126\TR1_2_W0001_P0126_T0001_R1_P2_K1_Ch2-Ch1.zen
240	1.176655e-02	4.544084e-03	1.146600e-02	20151203_SCC1gfpc_G2G1\MitoSys2\LSM\SCC1gfpc_G1\DE_W0001_P0031\DE_2_W0001_P0031_T0001\TR1_W0001_P0126\TR1_2_W0001_P0126_T0001_R1_P2_K1_Ch2-Ch1.zen
260	1.016578e-02	5.646011e-03	1.140100e-02	20151203_SCC1gfpc_G2G1\MitoSys2\LSM\SCC1gfpc_G1\DE_W0001_P0031\DE_2_W0001_P0031_T0001\TR1_W0001_P0126\TR1_2_W0001_P0126_T0001_R1_P2_K1_Ch2-Ch1.zen
280	1.250404e-02	6.327957e-03	1.133900e-02	20151203_SCC1gfpc_G2G1\MitoSys2\LSM\SCC1gfpc_G1\DE_W0001_P0031\DE_2_W0001_P0031_T0001\TR1_W0001_P0126\TR1_2_W0001_P0126_T0001_R1_P2_K1_Ch2-Ch1.zen
300	1.114618e-02	3.720656e-03	1.127900e-02	20151203_SCC1gfpc_G2G1\MitoSys2\LSM\SCC1gfpc_G1\DE_W0001_P0031\DE_2_W0001_P0031_T0001\TR1_W0001_P0126\TR1_2_W0001_P0126_T0001_R1_P2_K1_Ch2-Ch1.zen
340	1.270145e-02	4.188004e-03	1.116500e-02	20151203_SCC1gfpc_G2G1\MitoSys2\LSM\SCC1gfpc_G1\DE_W0001_P0031\DE_2_W0001_P0031_T0001\TR1_W0001_P0126\TR1_2_W0001_P0126_T0001_R1_P2_K1_Ch2-Ch1.zen
380	1.140137e-02	5.680697e-03	1.105700e-02	20151203_SCC1gfpc_G2G1\MitoSys2\LSM\SCC1gfpc_G1\DE_W0001_P0031\DE_2_W0001_P0031_T0001\TR1_W0001_P0126\TR1_2_W0001_P0126_T0001_R1_P2_K1_Ch2-Ch1.zen
420	1.066978e-02	3.748821e-03	1.095400e-02	20151203_SCC1gfpc_G2G1\MitoSys2\LSM\SCC1gfpc_G1\DE_W0001_P0031\DE_2_W0001_P0031_T0001\TR1_W0001_P0126\TR1_2_W0001_P0126_T0001_R1_P2_K1_Ch2-Ch1.zen
460	1.114666e-02	3.734364e-03	1.085400e-02	20151203_SCC1gfpc_G2G1\MitoSys2\LSM\SCC1gfpc_G1\DE_W0001_P0031\DE_2_W0001_P0031_T0001\TR1_W0001_P0126\TR1_2_W0001_P0126_T0001_R1_P2_K1_Ch2-Ch1.zen
500	9.678214e-03	3.133891e-03	1.075700e-02	20151203_SCC1gfpc_G2G1\MitoSys2\LSM\SCC1gfpc_G1\DE_W0001_P0031\DE_2_W0001_P0031_T0001\TR1_W0001_P0126\TR1_2_W0001_P0126_T0001_R1_P2_K1_Ch2-Ch1.zen
540	1.074635e-02	3.565337e-03	1.066300e-02	20151203_SCC1gfpc_G2G1\MitoSys2\LSM\SCC1gfpc_G1\DE_W0001_P0031\DE_2_W0001_P0031_T0001\TR1_W0001_P0126\TR1_2_W0001_P0126_T0001_R1_P2_K1_Ch2-Ch1.zen
580	1.052953e-02	3.856158e-03	1.057100e-02	20151203_SCC1gfpc_G2G1\MitoSys2\LSM\SCC1gfpc_G1\DE_W0001_P0031\DE_2_W0001_P0031_T0001\TR1_W0001_P0126\TR1_2_W0001_P0126_T0001_R1_P2_K1_Ch2-Ch1.zen
620	8.816886e-03	3.922836e-03	1.048100e-02	20151203_SCC1gfpc_G2G1\MitoSys2\LSM\SCC1gfpc_G1\DE_W0001_P0031\DE_2_W0001_P0031_T0001\TR1_W0001_P0126\TR1_2_W0001_P0126_T0001_R1_P2_K1_Ch2-Ch1.zen
660	9.917437e-03	2.987920e-03	1.039300e-02	20151203_SCC1gfpc_G2G1\MitoSys2\LSM\SCC1gfpc_G1\DE_W0001_P0031\DE_2_W0001_P0031_T0001\TR1_W0001_P0126\TR1_2_W0001_P0126_T0001_R1_P2_K1_Ch2-Ch1.zen
700	9.808686e-03	3.043236e-03	1.030800e-02	20151203_SCC1gfpc_G2G1\MitoSys2\LSM\SCC1gfpc_G1\DE_W0001_P0031\DE_2_W0001_P0031_T0001\TR1_W0001_P0126\TR1_2_W0001_P0126_T0001_R1_P2_K1_Ch2-Ch1.zen
780	1.040337e-02	4.156502e-03	1.014100e-02	20151203_SCC1gfpc_G2G1\MitoSys2\LSM\SCC1gfpc_G1\DE_W0001_P0031\DE_2_W0001_P0031_T0001\TR1_W0001_P0126\TR1_2_W0001_P0126_T0001_R1_P2_K1_Ch2-Ch1.zen
860	1.055294e-02	4.900133e-03	9.981900e-03	20151203_SCC1gfpc_G2G1\MitoSys2\LSM\SCC1gfpc_G1\DE_W0001_P0031\DE_2_W0001_P0031_T0001\TR1_W0001_P0126\TR1_2_W0001_P0126_T0001_R1_P2_K1_Ch2-Ch1.zen
940	1.037378e-02	3.113167e-03	9.828700e-03	20151203_SCC1gfpc_G2G1\MitoSys2\LSM\SCC1gfpc_G1\DE_W0001_P0031\DE_2_W0001_P0031_T0001\TR1_W0001_P0126\TR1_2_W0001_P0126_T0001_R1_P2_K1_Ch2-Ch1.zen
1020	8.667060e-03	3.589447e-03	9.681600e-03	20151203_SCC1gfpc_G2G1\MitoSys2\LSM\SCC1gfpc_G1\DE_W0001_P0031\DE_2_W0001_P0031_T0001\TR1_W0001_P0126\TR1_2_W0001_P0126_T0001_R1_P2_K1_Ch2-Ch1.zen
1100	9.501635e-03	3.892264e-03	9.540300e-03	20151203_SCC1gfpc_G2G1\MitoSys2\LSM\SCC1gfpc_G1\DE_W0001_P0031\DE_2_W0001_P0031_T0001\TR1_W0001_P0126\TR1_2_W0001_P0126_T0001_R1_P2_K1_Ch2-Ch1.zen
1180	9.219951e-03	3.053589e-03	9.404300e-03	20151203_SCC1gfpc_G2G1\MitoSys2\LSM\SCC1gfpc_G1\DE_W0001_P0031\DE_2_W0001_P0031_T0001\TR1_W0001_P0126\TR1_2_W0001_P0126_T0001_R1_P2_K1_Ch2-Ch1.zen
1260	9.815897e-03	2.835548e-03	9.273600e-03	20151203_SCC1gfpc_G2G1\MitoSys2\LSM\SCC1gfpc_G1\DE_W0001_P0031\DE_2_W0001_P0031_T0001\TR1_W0001_P0126\TR1_2_W0001_P0126_T0001_R1_P2_K1_Ch2-Ch1.zen
1340	8.603912e-03	3.191669e-03	9.147700e-03	20151203_SCC1gfpc_G2G1\MitoSys2\LSM\SCC1gfpc_G1\DE_W0001_P0031\DE_2_W0001_P0031_T0001\TR1_W0001_P0126\TR1_2_W0001_P0126_T0001_R1_P2_K1_Ch2-Ch1.zen
1420	8.871018e-03	3.839587e-03	9.026500e-03	20151203_SCC1gfpc_G2G1\MitoSys2\LSM\SCC1gfpc_G1\DE_W0001_P0031\DE_2_W0001_P0031_T0001\TR1_W0001_P0126\TR1_2_W0001_P0126_T0001_R1_P2_K1_Ch2-Ch1.zen
1500	9.111634e-03	3.295047e-03	8.909800e-03	20151203_SCC1gfpc_G2G1\MitoSys2\LSM\SCC1gfpc_G1\DE_W0001_P0031\DE_2_W0001_P0031_T0001\TR1_W0001_P0126\TR1_2_W0001_P0126_T0001_R1_P2_K1_Ch2-Ch1.zen
1660	8.896105e-03	3.432874e-03	8.688800e-03	20151203_SCC1gfpc_G2G1\MitoSys2\LSM\SCC1gfpc_G1\DE_W0001_P0031\DE_2_W0001_P0031_T0001\TR1_W0001_P0126\TR1_2_W0001_P0126_T0001_R1_P2_K1_Ch2-Ch1.zen
1820	8.576245e-03	3.831796e-03	8.483100e-03	20151203_SCC1gfpc_G2G1\MitoSys2\LSM\SCC1gfpc_G1\DE_W0001_P0031\DE_2_W0001_P0031_T0001\TR1_W0001_P0126\TR1_2_W0001_P0126_T0001_R1_P2_K1_Ch2-Ch1.zen
1980	8.620399e-03	3.401574e-03	8.291200e-03	20151203_SCC1gfpc_G2G1\MitoSys2\LSM\SCC1gfpc_G1\DE_W0001_P0031\DE_2_W0001_P0031_T0001\TR1_W0001_P0126\TR1_2_W0001_P0126_T0001_R1_P2_K1_Ch2-Ch1.zen
2140	8.250797e-03	3.331419e-03	8.111900e-03	20151203_SCC1gfpc_G2G1\MitoSys2\LSM\SCC1gfpc_G1\DE_W0001_P0031\DE_2_W0001_P0031_T0001\TR1_W0001_P0126\TR1_2_W0001_P0126_T0001_R1_P2_K1_Ch2-Ch1.zen
2300	7.587264e-03	2.975461e-03	7.944000e-03	20151203_SCC1gfpc_G2G1\MitoSys2\LSM\SCC1gfpc_G1\DE_W0001_P0031\DE_2_W0001_P0031_T0001\TR1_W0001_P0126\TR1_2_W0001_P0126_T0001_R1_P2_K1_Ch2-Ch1.zen
2460	8.216894e-03	2.898199e-03	7.786600e-03	20151203_SCC1gfpc_G2G1\MitoSys2\LSM\SCC1gfpc_G1\DE_W0001_P0031\DE_2_W0001_P0031_T0001\TR1_W0001_P0126\TR1_2_W0001_P0126_T0001_R1_P2_K1_Ch2-Ch1.zen
2620	7.806470e-03	3.230803e-03	7.638600e-03	20151203_SCC1gfpc_G2G1\MitoSys2\LSM\SCC1gfpc_G1\DE_W0001_P0031\DE_2_W0001_P0031_T0001\TR1_W0001_P0126\TR1_2_W0001_P0126_T0001_R1_P2_K1_Ch2-Ch1.zen
2780	7.759217e-03	3.010533e-03	7.499300e-03	20151203_SCC1gfpc_G2G1\MitoSys2\LSM\SCC1gfpc_G1\DE_W0001_P0031\DE_2_W0001_P0031_T0001\TR1_W0001_P0126\TR1_2_W0001_P0126_T0001_R1_P2_K1_Ch2-Ch1.zen
2940	7.980247e-03	3.438057e-03	7.368000e-03	20151203_SCC1gfpc_G2G1\MitoSys2\LSM\SCC1gfpc_G1\DE_W0001_P0031\DE_2_W0001_P0031_T0001\TR1_W0001_P0126\TR1_2_W0001_P0126_T0001_R1_P2_K1_Ch2-Ch1.zen
3100	7.405091e-03	2.611893e-03	7.243900e-03	20151203_SCC1gfpc_G2G1\MitoSys2\LSM\SCC1gfpc_G1\DE_W0001_P0031\DE_2_W0001_P0031_T0001\TR1_W0001_P0126\TR1_2_W0001_P0126_T0001_R1_P2_K1_Ch2-Ch1.zen
3420	7.169636e-03	3.052016e-03	7.015500e-03	20151203_SCC1gfpc_G2G1\MitoSys2\LSM\SCC1gfpc_G1\DE_W0001_P0031\DE_2_W0001_P0031_T0001\TR1_W0001_P0126\TR1_2_W0001_P0126_T0001_R1_P2_K1_Ch2-Ch1.zen
3740	6.979135e-03	2.496621e-03	6.809900e-03	20151203_SCC1gfpc_G2G1\MitoSys2\LSM\SCC1gfpc_G1\DE_W0001_P0031\DE_2_W0001_P0031_T0001\TR1_W0001_P0126\TR1_2_W0001_P0126_T0001_R1_P2_K1_Ch2-Ch1.zen
4060	6.693558e-03	2.679837e-03	6.624000e-03	20151203_SCC1gfpc_G2G1\MitoSys2\LSM\SCC1gfpc_G1\DE_W0001_P0031\DE_2_W0001_P0031_T0001\TR1_W0001_P0126\TR1_2_W0001_P0126_T0001_R1_P2_K1_Ch2-Ch1.zen
[truncated: 12,040 more rows]
