# Supplementary material for: Absolute quantification of cohesin, CTCF and their regulators in human cells
Source: eLife. 2019 Jun 17;8:e46269. doi: 10.7554/eLife.46269 (PMC6606026; doi:10.7554/eLife.46269)
Supplement: Figure 2—source data 1. [file elife-46269-fig2-data1.zip › Figure 2 - source data 1/20151203_SCC1gfpc_G2G1/2c_opt_time_col_ic_Ch1.txt]

time_s	Ch1_kHz	path
0	3.098323e+01	20151203_SCC1gfpc_G2G1\MitoSys2\LSM\SCC1gfpc_G1\DE_W0001_P0026\DE_2_W0001_P0026_T0001\TR1_W0001_P0081\TR1_2_W0001_P0081_T0001_R1_P1_K1_Ch2-Ch1.zen
6.000020e-02	3.313322e+01	20151203_SCC1gfpc_G2G1\MitoSys2\LSM\SCC1gfpc_G1\DE_W0001_P0026\DE_2_W0001_P0026_T0001\TR1_W0001_P0081\TR1_2_W0001_P0081_T0001_R1_P1_K1_Ch2-Ch1.zen
1.200000e-01	3.184990e+01	20151203_SCC1gfpc_G2G1\MitoSys2\LSM\SCC1gfpc_G1\DE_W0001_P0026\DE_2_W0001_P0026_T0001\TR1_W0001_P0081\TR1_2_W0001_P0081_T0001_R1_P1_K1_Ch2-Ch1.zen
1.800000e-01	3.046657e+01	20151203_SCC1gfpc_G2G1\MitoSys2\LSM\SCC1gfpc_G1\DE_W0001_P0026\DE_2_W0001_P0026_T0001\TR1_W0001_P0081\TR1_2_W0001_P0081_T0001_R1_P1_K1_Ch2-Ch1.zen
2.400000e-01	2.919991e+01	20151203_SCC1gfpc_G2G1\MitoSys2\LSM\SCC1gfpc_G1\DE_W0001_P0026\DE_2_W0001_P0026_T0001\TR1_W0001_P0081\TR1_2_W0001_P0081_T0001_R1_P1_K1_Ch2-Ch1.zen
3.000000e-01	3.241656e+01	20151203_SCC1gfpc_G2G1\MitoSys2\LSM\SCC1gfpc_G1\DE_W0001_P0026\DE_2_W0001_P0026_T0001\TR1_W0001_P0081\TR1_2_W0001_P0081_T0001_R1_P1_K1_Ch2-Ch1.zen
3.600000e-01	3.218323e+01	20151203_SCC1gfpc_G2G1\MitoSys2\LSM\SCC1gfpc_G1\DE_W0001_P0026\DE_2_W0001_P0026_T0001\TR1_W0001_P0081\TR1_2_W0001_P0081_T0001_R1_P1_K1_Ch2-Ch1.zen
4.200000e-01	3.176656e+01	20151203_SCC1gfpc_G2G1\MitoSys2\LSM\SCC1gfpc_G1\DE_W0001_P0026\DE_2_W0001_P0026_T0001\TR1_W0001_P0081\TR1_2_W0001_P0081_T0001_R1_P1_K1_Ch2-Ch1.zen
4.800000e-01	2.913324e+01	20151203_SCC1gfpc_G2G1\MitoSys2\LSM\SCC1gfpc_G1\DE_W0001_P0026\DE_2_W0001_P0026_T0001\TR1_W0001_P0081\TR1_2_W0001_P0081_T0001_R1_P1_K1_Ch2-Ch1.zen
5.400000e-01	3.306656e+01	20151203_SCC1gfpc_G2G1\MitoSys2\LSM\SCC1gfpc_G1\DE_W0001_P0026\DE_2_W0001_P0026_T0001\TR1_W0001_P0081\TR1_2_W0001_P0081_T0001_R1_P1_K1_Ch2-Ch1.zen
6.000000e-01	2.958324e+01	20151203_SCC1gfpc_G2G1\MitoSys2\LSM\SCC1gfpc_G1\DE_W0001_P0026\DE_2_W0001_P0026_T0001\TR1_W0001_P0081\TR1_2_W0001_P0081_T0001_R1_P1_K1_Ch2-Ch1.zen
6.600000e-01	3.236656e+01	20151203_SCC1gfpc_G2G1\MitoSys2\LSM\SCC1gfpc_G1\DE_W0001_P0026\DE_2_W0001_P0026_T0001\TR1_W0001_P0081\TR1_2_W0001_P0081_T0001_R1_P1_K1_Ch2-Ch1.zen
7.200000e-01	3.226656e+01	20151203_SCC1gfpc_G2G1\MitoSys2\LSM\SCC1gfpc_G1\DE_W0001_P0026\DE_2_W0001_P0026_T0001\TR1_W0001_P0081\TR1_2_W0001_P0081_T0001_R1_P1_K1_Ch2-Ch1.zen
7.800000e-01	3.386656e+01	20151203_SCC1gfpc_G2G1\MitoSys2\LSM\SCC1gfpc_G1\DE_W0001_P0026\DE_2_W0001_P0026_T0001\TR1_W0001_P0081\TR1_2_W0001_P0081_T0001_R1_P1_K1_Ch2-Ch1.zen
8.400000e-01	3.288323e+01	20151203_SCC1gfpc_G2G1\MitoSys2\LSM\SCC1gfpc_G1\DE_W0001_P0026\DE_2_W0001_P0026_T0001\TR1_W0001_P0081\TR1_2_W0001_P0081_T0001_R1_P1_K1_Ch2-Ch1.zen
9.000000e-01	3.378323e+01	20151203_SCC1gfpc_G2G1\MitoSys2\LSM\SCC1gfpc_G1\DE_W0001_P0026\DE_2_W0001_P0026_T0001\TR1_W0001_P0081\TR1_2_W0001_P0081_T0001_R1_P1_K1_Ch2-Ch1.zen
9.600000e-01	3.491655e+01	20151203_SCC1gfpc_G2G1\MitoSys2\LSM\SCC1gfpc_G1\DE_W0001_P0026\DE_2_W0001_P0026_T0001\TR1_W0001_P0081\TR1_2_W0001_P0081_T0001_R1_P1_K1_Ch2-Ch1.zen
1.020000e+00	3.799988e+01	20151203_SCC1gfpc_G2G1\MitoSys2\LSM\SCC1gfpc_G1\DE_W0001_P0026\DE_2_W0001_P0026_T0001\TR1_W0001_P0081\TR1_2_W0001_P0081_T0001_R1_P1_K1_Ch2-Ch1.zen
1.080000e+00	3.406656e+01	20151203_SCC1gfpc_G2G1\MitoSys2\LSM\SCC1gfpc_G1\DE_W0001_P0026\DE_2_W0001_P0026_T0001\TR1_W0001_P0081\TR1_2_W0001_P0081_T0001_R1_P1_K1_Ch2-Ch1.zen
1.140000e+00	3.656655e+01	20151203_SCC1gfpc_G2G1\MitoSys2\LSM\SCC1gfpc_G1\DE_W0001_P0026\DE_2_W0001_P0026_T0001\TR1_W0001_P0081\TR1_2_W0001_P0081_T0001_R1_P1_K1_Ch2-Ch1.zen
1.200000e+00	3.843321e+01	20151203_SCC1gfpc_G2G1\MitoSys2\LSM\SCC1gfpc_G1\DE_W0001_P0026\DE_2_W0001_P0026_T0001\TR1_W0001_P0081\TR1_2_W0001_P0081_T0001_R1_P1_K1_Ch2-Ch1.zen
1.260000e+00	3.779988e+01	20151203_SCC1gfpc_G2G1\MitoSys2\LSM\SCC1gfpc_G1\DE_W0001_P0026\DE_2_W0001_P0026_T0001\TR1_W0001_P0081\TR1_2_W0001_P0081_T0001_R1_P1_K1_Ch2-Ch1.zen
1.320000e+00	3.159990e+01	20151203_SCC1gfpc_G2G1\MitoSys2\LSM\SCC1gfpc_G1\DE_W0001_P0026\DE_2_W0001_P0026_T0001\TR1_W0001_P0081\TR1_2_W0001_P0081_T0001_R1_P1_K1_Ch2-Ch1.zen
1.380000e+00	2.988324e+01	20151203_SCC1gfpc_G2G1\MitoSys2\LSM\SCC1gfpc_G1\DE_W0001_P0026\DE_2_W0001_P0026_T0001\TR1_W0001_P0081\TR1_2_W0001_P0081_T0001_R1_P1_K1_Ch2-Ch1.zen
1.440000e+00	3.449989e+01	20151203_SCC1gfpc_G2G1\MitoSys2\LSM\SCC1gfpc_G1\DE_W0001_P0026\DE_2_W0001_P0026_T0001\TR1_W0001_P0081\TR1_2_W0001_P0081_T0001_R1_P1_K1_Ch2-Ch1.zen
1.500000e+00	3.598322e+01	20151203_SCC1gfpc_G2G1\MitoSys2\LSM\SCC1gfpc_G1\DE_W0001_P0026\DE_2_W0001_P0026_T0001\TR1_W0001_P0081\TR1_2_W0001_P0081_T0001_R1_P1_K1_Ch2-Ch1.zen
1.560010e+00	2.981657e+01	20151203_SCC1gfpc_G2G1\MitoSys2\LSM\SCC1gfpc_G1\DE_W0001_P0026\DE_2_W0001_P0026_T0001\TR1_W0001_P0081\TR1_2_W0001_P0081_T0001_R1_P1_K1_Ch2-Ch1.zen
1.620010e+00	3.301656e+01	20151203_SCC1gfpc_G2G1\MitoSys2\LSM\SCC1gfpc_G1\DE_W0001_P0026\DE_2_W0001_P0026_T0001\TR1_W0001_P0081\TR1_2_W0001_P0081_T0001_R1_P1_K1_Ch2-Ch1.zen
1.680010e+00	3.123323e+01	20151203_SCC1gfpc_G2G1\MitoSys2\LSM\SCC1gfpc_G1\DE_W0001_P0026\DE_2_W0001_P0026_T0001\TR1_W0001_P0081\TR1_2_W0001_P0081_T0001_R1_P1_K1_Ch2-Ch1.zen
1.740010e+00	3.319989e+01	20151203_SCC1gfpc_G2G1\MitoSys2\LSM\SCC1gfpc_G1\DE_W0001_P0026\DE_2_W0001_P0026_T0001\TR1_W0001_P0081\TR1_2_W0001_P0081_T0001_R1_P1_K1_Ch2-Ch1.zen
1.800010e+00	3.276656e+01	20151203_SCC1gfpc_G2G1\MitoSys2\LSM\SCC1gfpc_G1\DE_W0001_P0026\DE_2_W0001_P0026_T0001\TR1_W0001_P0081\TR1_2_W0001_P0081_T0001_R1_P1_K1_Ch2-Ch1.zen
1.860010e+00	2.828324e+01	20151203_SCC1gfpc_G2G1\MitoSys2\LSM\SCC1gfpc_G1\DE_W0001_P0026\DE_2_W0001_P0026_T0001\TR1_W0001_P0081\TR1_2_W0001_P0081_T0001_R1_P1_K1_Ch2-Ch1.zen
1.920010e+00	3.226656e+01	20151203_SCC1gfpc_G2G1\MitoSys2\LSM\SCC1gfpc_G1\DE_W0001_P0026\DE_2_W0001_P0026_T0001\TR1_W0001_P0081\TR1_2_W0001_P0081_T0001_R1_P1_K1_Ch2-Ch1.zen
1.980010e+00	2.776658e+01	20151203_SCC1gfpc_G2G1\MitoSys2\LSM\SCC1gfpc_G1\DE_W0001_P0026\DE_2_W0001_P0026_T0001\TR1_W0001_P0081\TR1_2_W0001_P0081_T0001_R1_P1_K1_Ch2-Ch1.zen
2.040010e+00	3.213323e+01	20151203_SCC1gfpc_G2G1\MitoSys2\LSM\SCC1gfpc_G1\DE_W0001_P0026\DE_2_W0001_P0026_T0001\TR1_W0001_P0081\TR1_2_W0001_P0081_T0001_R1_P1_K1_Ch2-Ch1.zen
2.100010e+00	2.996657e+01	20151203_SCC1gfpc_G2G1\MitoSys2\LSM\SCC1gfpc_G1\DE_W0001_P0026\DE_2_W0001_P0026_T0001\TR1_W0001_P0081\TR1_2_W0001_P0081_T0001_R1_P1_K1_Ch2-Ch1.zen
2.160010e+00	2.898324e+01	20151203_SCC1gfpc_G2G1\MitoSys2\LSM\SCC1gfpc_G1\DE_W0001_P0026\DE_2_W0001_P0026_T0001\TR1_W0001_P0081\TR1_2_W0001_P0081_T0001_R1_P1_K1_Ch2-Ch1.zen
2.220010e+00	3.571655e+01	20151203_SCC1gfpc_G2G1\MitoSys2\LSM\SCC1gfpc_G1\DE_W0001_P0026\DE_2_W0001_P0026_T0001\TR1_W0001_P0081\TR1_2_W0001_P0081_T0001_R1_P1_K1_Ch2-Ch1.zen
2.280010e+00	3.413322e+01	20151203_SCC1gfpc_G2G1\MitoSys2\LSM\SCC1gfpc_G1\DE_W0001_P0026\DE_2_W0001_P0026_T0001\TR1_W0001_P0081\TR1_2_W0001_P0081_T0001_R1_P1_K1_Ch2-Ch1.zen
2.340010e+00	3.418322e+01	20151203_SCC1gfpc_G2G1\MitoSys2\LSM\SCC1gfpc_G1\DE_W0001_P0026\DE_2_W0001_P0026_T0001\TR1_W0001_P0081\TR1_2_W0001_P0081_T0001_R1_P1_K1_Ch2-Ch1.zen
2.400010e+00	3.818321e+01	20151203_SCC1gfpc_G2G1\MitoSys2\LSM\SCC1gfpc_G1\DE_W0001_P0026\DE_2_W0001_P0026_T0001\TR1_W0001_P0081\TR1_2_W0001_P0081_T0001_R1_P1_K1_Ch2-Ch1.zen
2.460010e+00	3.596655e+01	20151203_SCC1gfpc_G2G1\MitoSys2\LSM\SCC1gfpc_G1\DE_W0001_P0026\DE_2_W0001_P0026_T0001\TR1_W0001_P0081\TR1_2_W0001_P0081_T0001_R1_P1_K1_Ch2-Ch1.zen
2.520010e+00	3.459989e+01	20151203_SCC1gfpc_G2G1\MitoSys2\LSM\SCC1gfpc_G1\DE_W0001_P0026\DE_2_W0001_P0026_T0001\TR1_W0001_P0081\TR1_2_W0001_P0081_T0001_R1_P1_K1_Ch2-Ch1.zen
2.580010e+00	4.086654e+01	20151203_SCC1gfpc_G2G1\MitoSys2\LSM\SCC1gfpc_G1\DE_W0001_P0026\DE_2_W0001_P0026_T0001\TR1_W0001_P0081\TR1_2_W0001_P0081_T0001_R1_P1_K1_Ch2-Ch1.zen
2.640010e+00	3.763321e+01	20151203_SCC1gfpc_G2G1\MitoSys2\LSM\SCC1gfpc_G1\DE_W0001_P0026\DE_2_W0001_P0026_T0001\TR1_W0001_P0081\TR1_2_W0001_P0081_T0001_R1_P1_K1_Ch2-Ch1.zen
2.700010e+00	3.788321e+01	20151203_SCC1gfpc_G2G1\MitoSys2\LSM\SCC1gfpc_G1\DE_W0001_P0026\DE_2_W0001_P0026_T0001\TR1_W0001_P0081\TR1_2_W0001_P0081_T0001_R1_P1_K1_Ch2-Ch1.zen
2.760010e+00	3.968320e+01	20151203_SCC1gfpc_G2G1\MitoSys2\LSM\SCC1gfpc_G1\DE_W0001_P0026\DE_2_W0001_P0026_T0001\TR1_W0001_P0081\TR1_2_W0001_P0081_T0001_R1_P1_K1_Ch2-Ch1.zen
2.820010e+00	4.019987e+01	20151203_SCC1gfpc_G2G1\MitoSys2\LSM\SCC1gfpc_G1\DE_W0001_P0026\DE_2_W0001_P0026_T0001\TR1_W0001_P0081\TR1_2_W0001_P0081_T0001_R1_P1_K1_Ch2-Ch1.zen
2.880010e+00	3.763321e+01	20151203_SCC1gfpc_G2G1\MitoSys2\LSM\SCC1gfpc_G1\DE_W0001_P0026\DE_2_W0001_P0026_T0001\TR1_W0001_P0081\TR1_2_W0001_P0081_T0001_R1_P1_K1_Ch2-Ch1.zen
2.940010e+00	3.223323e+01	20151203_SCC1gfpc_G2G1\MitoSys2\LSM\SCC1gfpc_G1\DE_W0001_P0026\DE_2_W0001_P0026_T0001\TR1_W0001_P0081\TR1_2_W0001_P0081_T0001_R1_P1_K1_Ch2-Ch1.zen
3.000010e+00	3.444989e+01	20151203_SCC1gfpc_G2G1\MitoSys2\LSM\SCC1gfpc_G1\DE_W0001_P0026\DE_2_W0001_P0026_T0001\TR1_W0001_P0081\TR1_2_W0001_P0081_T0001_R1_P1_K1_Ch2-Ch1.zen
3.060010e+00	3.286656e+01	20151203_SCC1gfpc_G2G1\MitoSys2\LSM\SCC1gfpc_G1\DE_W0001_P0026\DE_2_W0001_P0026_T0001\TR1_W0001_P0081\TR1_2_W0001_P0081_T0001_R1_P1_K1_Ch2-Ch1.zen
3.120010e+00	3.228323e+01	20151203_SCC1gfpc_G2G1\MitoSys2\LSM\SCC1gfpc_G1\DE_W0001_P0026\DE_2_W0001_P0026_T0001\TR1_W0001_P0081\TR1_2_W0001_P0081_T0001_R1_P1_K1_Ch2-Ch1.zen
3.180010e+00	3.178323e+01	20151203_SCC1gfpc_G2G1\MitoSys2\LSM\SCC1gfpc_G1\DE_W0001_P0026\DE_2_W0001_P0026_T0001\TR1_W0001_P0081\TR1_2_W0001_P0081_T0001_R1_P1_K1_Ch2-Ch1.zen
3.240010e+00	3.048323e+01	20151203_SCC1gfpc_G2G1\MitoSys2\LSM\SCC1gfpc_G1\DE_W0001_P0026\DE_2_W0001_P0026_T0001\TR1_W0001_P0081\TR1_2_W0001_P0081_T0001_R1_P1_K1_Ch2-Ch1.zen
3.300010e+00	3.048323e+01	20151203_SCC1gfpc_G2G1\MitoSys2\LSM\SCC1gfpc_G1\DE_W0001_P0026\DE_2_W0001_P0026_T0001\TR1_W0001_P0081\TR1_2_W0001_P0081_T0001_R1_P1_K1_Ch2-Ch1.zen
3.360010e+00	3.511655e+01	20151203_SCC1gfpc_G2G1\MitoSys2\LSM\SCC1gfpc_G1\DE_W0001_P0026\DE_2_W0001_P0026_T0001\TR1_W0001_P0081\TR1_2_W0001_P0081_T0001_R1_P1_K1_Ch2-Ch1.zen
3.420010e+00	3.406656e+01	20151203_SCC1gfpc_G2G1\MitoSys2\LSM\SCC1gfpc_G1\DE_W0001_P0026\DE_2_W0001_P0026_T0001\TR1_W0001_P0081\TR1_2_W0001_P0081_T0001_R1_P1_K1_Ch2-Ch1.zen
3.480010e+00	2.671658e+01	20151203_SCC1gfpc_G2G1\MitoSys2\LSM\SCC1gfpc_G1\DE_W0001_P0026\DE_2_W0001_P0026_T0001\TR1_W0001_P0081\TR1_2_W0001_P0081_T0001_R1_P1_K1_Ch2-Ch1.zen
3.540010e+00	2.911657e+01	20151203_SCC1gfpc_G2G1\MitoSys2\LSM\SCC1gfpc_G1\DE_W0001_P0026\DE_2_W0001_P0026_T0001\TR1_W0001_P0081\TR1_2_W0001_P0081_T0001_R1_P1_K1_Ch2-Ch1.zen
3.600010e+00	3.458322e+01	20151203_SCC1gfpc_G2G1\MitoSys2\LSM\SCC1gfpc_G1\DE_W0001_P0026\DE_2_W0001_P0026_T0001\TR1_W0001_P0081\TR1_2_W0001_P0081_T0001_R1_P1_K1_Ch2-Ch1.zen
3.660010e+00	3.636655e+01	20151203_SCC1gfpc_G2G1\MitoSys2\LSM\SCC1gfpc_G1\DE_W0001_P0026\DE_2_W0001_P0026_T0001\TR1_W0001_P0081\TR1_2_W0001_P0081_T0001_R1_P1_K1_Ch2-Ch1.zen
3.720010e+00	3.168323e+01	20151203_SCC1gfpc_G2G1\MitoSys2\LSM\SCC1gfpc_G1\DE_W0001_P0026\DE_2_W0001_P0026_T0001\TR1_W0001_P0081\TR1_2_W0001_P0081_T0001_R1_P1_K1_Ch2-Ch1.zen
3.780010e+00	3.146656e+01	20151203_SCC1gfpc_G2G1\MitoSys2\LSM\SCC1gfpc_G1\DE_W0001_P0026\DE_2_W0001_P0026_T0001\TR1_W0001_P0081\TR1_2_W0001_P0081_T0001_R1_P1_K1_Ch2-Ch1.zen
3.840010e+00	2.793324e+01	20151203_SCC1gfpc_G2G1\MitoSys2\LSM\SCC1gfpc_G1\DE_W0001_P0026\DE_2_W0001_P0026_T0001\TR1_W0001_P0081\TR1_2_W0001_P0081_T0001_R1_P1_K1_Ch2-Ch1.zen
3.900010e+00	2.984990e+01	20151203_SCC1gfpc_G2G1\MitoSys2\LSM\SCC1gfpc_G1\DE_W0001_P0026\DE_2_W0001_P0026_T0001\TR1_W0001_P0081\TR1_2_W0001_P0081_T0001_R1_P1_K1_Ch2-Ch1.zen
3.960010e+00	3.019990e+01	20151203_SCC1gfpc_G2G1\MitoSys2\LSM\SCC1gfpc_G1\DE_W0001_P0026\DE_2_W0001_P0026_T0001\TR1_W0001_P0081\TR1_2_W0001_P0081_T0001_R1_P1_K1_Ch2-Ch1.zen
4.020010e+00	2.613325e+01	20151203_SCC1gfpc_G2G1\MitoSys2\LSM\SCC1gfpc_G1\DE_W0001_P0026\DE_2_W0001_P0026_T0001\TR1_W0001_P0081\TR1_2_W0001_P0081_T0001_R1_P1_K1_Ch2-Ch1.zen
4.080010e+00	2.889991e+01	20151203_SCC1gfpc_G2G1\MitoSys2\LSM\SCC1gfpc_G1\DE_W0001_P0026\DE_2_W0001_P0026_T0001\TR1_W0001_P0081\TR1_2_W0001_P0081_T0001_R1_P1_K1_Ch2-Ch1.zen
4.140010e+00	3.059990e+01	20151203_SCC1gfpc_G2G1\MitoSys2\LSM\SCC1gfpc_G1\DE_W0001_P0026\DE_2_W0001_P0026_T0001\TR1_W0001_P0081\TR1_2_W0001_P0081_T0001_R1_P1_K1_Ch2-Ch1.zen
4.200010e+00	2.771658e+01	20151203_SCC1gfpc_G2G1\MitoSys2\LSM\SCC1gfpc_G1\DE_W0001_P0026\DE_2_W0001_P0026_T0001\TR1_W0001_P0081\TR1_2_W0001_P0081_T0001_R1_P1_K1_Ch2-Ch1.zen
4.260010e+00	2.978324e+01	20151203_SCC1gfpc_G2G1\MitoSys2\LSM\SCC1gfpc_G1\DE_W0001_P0026\DE_2_W0001_P0026_T0001\TR1_W0001_P0081\TR1_2_W0001_P0081_T0001_R1_P1_K1_Ch2-Ch1.zen
4.320010e+00	3.133323e+01	20151203_SCC1gfpc_G2G1\MitoSys2\LSM\SCC1gfpc_G1\DE_W0001_P0026\DE_2_W0001_P0026_T0001\TR1_W0001_P0081\TR1_2_W0001_P0081_T0001_R1_P1_K1_Ch2-Ch1.zen
4.380010e+00	3.284990e+01	20151203_SCC1gfpc_G2G1\MitoSys2\LSM\SCC1gfpc_G1\DE_W0001_P0026\DE_2_W0001_P0026_T0001\TR1_W0001_P0081\TR1_2_W0001_P0081_T0001_R1_P1_K1_Ch2-Ch1.zen
4.440010e+00	2.701658e+01	20151203_SCC1gfpc_G2G1\MitoSys2\LSM\SCC1gfpc_G1\DE_W0001_P0026\DE_2_W0001_P0026_T0001\TR1_W0001_P0081\TR1_2_W0001_P0081_T0001_R1_P1_K1_Ch2-Ch1.zen
4.500010e+00	2.603325e+01	20151203_SCC1gfpc_G2G1\MitoSys2\LSM\SCC1gfpc_G1\DE_W0001_P0026\DE_2_W0001_P0026_T0001\TR1_W0001_P0081\TR1_2_W0001_P0081_T0001_R1_P1_K1_Ch2-Ch1.zen
4.560010e+00	2.484992e+01	20151203_SCC1gfpc_G2G1\MitoSys2\LSM\SCC1gfpc_G1\DE_W0001_P0026\DE_2_W0001_P0026_T0001\TR1_W0001_P0081\TR1_2_W0001_P0081_T0001_R1_P1_K1_Ch2-Ch1.zen
4.620020e+00	3.131657e+01	20151203_SCC1gfpc_G2G1\MitoSys2\LSM\SCC1gfpc_G1\DE_W0001_P0026\DE_2_W0001_P0026_T0001\TR1_W0001_P0081\TR1_2_W0001_P0081_T0001_R1_P1_K1_Ch2-Ch1.zen
4.680020e+00	2.764991e+01	20151203_SCC1gfpc_G2G1\MitoSys2\LSM\SCC1gfpc_G1\DE_W0001_P0026\DE_2_W0001_P0026_T0001\TR1_W0001_P0081\TR1_2_W0001_P0081_T0001_R1_P1_K1_Ch2-Ch1.zen
4.740020e+00	2.836658e+01	20151203_SCC1gfpc_G2G1\MitoSys2\LSM\SCC1gfpc_G1\DE_W0001_P0026\DE_2_W0001_P0026_T0001\TR1_W0001_P0081\TR1_2_W0001_P0081_T0001_R1_P1_K1_Ch2-Ch1.zen
4.800020e+00	3.028324e+01	20151203_SCC1gfpc_G2G1\MitoSys2\LSM\SCC1gfpc_G1\DE_W0001_P0026\DE_2_W0001_P0026_T0001\TR1_W0001_P0081\TR1_2_W0001_P0081_T0001_R1_P1_K1_Ch2-Ch1.zen
4.860020e+00	2.744991e+01	20151203_SCC1gfpc_G2G1\MitoSys2\LSM\SCC1gfpc_G1\DE_W0001_P0026\DE_2_W0001_P0026_T0001\TR1_W0001_P0081\TR1_2_W0001_P0081_T0001_R1_P1_K1_Ch2-Ch1.zen
4.920020e+00	2.674991e+01	20151203_SCC1gfpc_G2G1\MitoSys2\LSM\SCC1gfpc_G1\DE_W0001_P0026\DE_2_W0001_P0026_T0001\TR1_W0001_P0081\TR1_2_W0001_P0081_T0001_R1_P1_K1_Ch2-Ch1.zen
4.980020e+00	2.431659e+01	20151203_SCC1gfpc_G2G1\MitoSys2\LSM\SCC1gfpc_G1\DE_W0001_P0026\DE_2_W0001_P0026_T0001\TR1_W0001_P0081\TR1_2_W0001_P0081_T0001_R1_P1_K1_Ch2-Ch1.zen
5.040020e+00	2.319992e+01	20151203_SCC1gfpc_G2G1\MitoSys2\LSM\SCC1gfpc_G1\DE_W0001_P0026\DE_2_W0001_P0026_T0001\TR1_W0001_P0081\TR1_2_W0001_P0081_T0001_R1_P1_K1_Ch2-Ch1.zen
5.100020e+00	2.243326e+01	20151203_SCC1gfpc_G2G1\MitoSys2\LSM\SCC1gfpc_G1\DE_W0001_P0026\DE_2_W0001_P0026_T0001\TR1_W0001_P0081\TR1_2_W0001_P0081_T0001_R1_P1_K1_Ch2-Ch1.zen
5.160020e+00	2.408326e+01	20151203_SCC1gfpc_G2G1\MitoSys2\LSM\SCC1gfpc_G1\DE_W0001_P0026\DE_2_W0001_P0026_T0001\TR1_W0001_P0081\TR1_2_W0001_P0081_T0001_R1_P1_K1_Ch2-Ch1.zen
5.220020e+00	2.723325e+01	20151203_SCC1gfpc_G2G1\MitoSys2\LSM\SCC1gfpc_G1\DE_W0001_P0026\DE_2_W0001_P0026_T0001\TR1_W0001_P0081\TR1_2_W0001_P0081_T0001_R1_P1_K1_Ch2-Ch1.zen
5.280020e+00	2.778324e+01	20151203_SCC1gfpc_G2G1\MitoSys2\LSM\SCC1gfpc_G1\DE_W0001_P0026\DE_2_W0001_P0026_T0001\TR1_W0001_P0081\TR1_2_W0001_P0081_T0001_R1_P1_K1_Ch2-Ch1.zen
5.340020e+00	2.846658e+01	20151203_SCC1gfpc_G2G1\MitoSys2\LSM\SCC1gfpc_G1\DE_W0001_P0026\DE_2_W0001_P0026_T0001\TR1_W0001_P0081\TR1_2_W0001_P0081_T0001_R1_P1_K1_Ch2-Ch1.zen
5.400020e+00	2.969990e+01	20151203_SCC1gfpc_G2G1\MitoSys2\LSM\SCC1gfpc_G1\DE_W0001_P0026\DE_2_W0001_P0026_T0001\TR1_W0001_P0081\TR1_2_W0001_P0081_T0001_R1_P1_K1_Ch2-Ch1.zen
5.460020e+00	2.931657e+01	20151203_SCC1gfpc_G2G1\MitoSys2\LSM\SCC1gfpc_G1\DE_W0001_P0026\DE_2_W0001_P0026_T0001\TR1_W0001_P0081\TR1_2_W0001_P0081_T0001_R1_P1_K1_Ch2-Ch1.zen
5.520020e+00	2.733324e+01	20151203_SCC1gfpc_G2G1\MitoSys2\LSM\SCC1gfpc_G1\DE_W0001_P0026\DE_2_W0001_P0026_T0001\TR1_W0001_P0081\TR1_2_W0001_P0081_T0001_R1_P1_K1_Ch2-Ch1.zen
5.580020e+00	2.661658e+01	20151203_SCC1gfpc_G2G1\MitoSys2\LSM\SCC1gfpc_G1\DE_W0001_P0026\DE_2_W0001_P0026_T0001\TR1_W0001_P0081\TR1_2_W0001_P0081_T0001_R1_P1_K1_Ch2-Ch1.zen
5.640020e+00	2.673325e+01	20151203_SCC1gfpc_G2G1\MitoSys2\LSM\SCC1gfpc_G1\DE_W0001_P0026\DE_2_W0001_P0026_T0001\TR1_W0001_P0081\TR1_2_W0001_P0081_T0001_R1_P1_K1_Ch2-Ch1.zen
5.700020e+00	2.466659e+01	20151203_SCC1gfpc_G2G1\MitoSys2\LSM\SCC1gfpc_G1\DE_W0001_P0026\DE_2_W0001_P0026_T0001\TR1_W0001_P0081\TR1_2_W0001_P0081_T0001_R1_P1_K1_Ch2-Ch1.zen
5.760020e+00	2.993324e+01	20151203_SCC1gfpc_G2G1\MitoSys2\LSM\SCC1gfpc_G1\DE_W0001_P0026\DE_2_W0001_P0026_T0001\TR1_W0001_P0081\TR1_2_W0001_P0081_T0001_R1_P1_K1_Ch2-Ch1.zen
5.820020e+00	3.098323e+01	20151203_SCC1gfpc_G2G1\MitoSys2\LSM\SCC1gfpc_G1\DE_W0001_P0026\DE_2_W0001_P0026_T0001\TR1_W0001_P0081\TR1_2_W0001_P0081_T0001_R1_P1_K1_Ch2-Ch1.zen
5.880020e+00	2.529992e+01	20151203_SCC1gfpc_G2G1\MitoSys2\LSM\SCC1gfpc_G1\DE_W0001_P0026\DE_2_W0001_P0026_T0001\TR1_W0001_P0081\TR1_2_W0001_P0081_T0001_R1_P1_K1_Ch2-Ch1.zen
5.940020e+00	2.353326e+01	20151203_SCC1gfpc_G2G1\MitoSys2\LSM\SCC1gfpc_G1\DE_W0001_P0026\DE_2_W0001_P0026_T0001\TR1_W0001_P0081\TR1_2_W0001_P0081_T0001_R1_P1_K1_Ch2-Ch1.zen
6.000020e+00	2.716658e+01	20151203_SCC1gfpc_G2G1\MitoSys2\LSM\SCC1gfpc_G1\DE_W0001_P0026\DE_2_W0001_P0026_T0001\TR1_W0001_P0081\TR1_2_W0001_P0081_T0001_R1_P1_K1_Ch2-Ch1.zen
6.060020e+00	2.318326e+01	20151203_SCC1gfpc_G2G1\MitoSys2\LSM\SCC1gfpc_G1\DE_W0001_P0026\DE_2_W0001_P0026_T0001\TR1_W0001_P0081\TR1_2_W0001_P0081_T0001_R1_P1_K1_Ch2-Ch1.zen
6.120020e+00	2.544992e+01	20151203_SCC1gfpc_G2G1\MitoSys2\LSM\SCC1gfpc_G1\DE_W0001_P0026\DE_2_W0001_P0026_T0001\TR1_W0001_P0081\TR1_2_W0001_P0081_T0001_R1_P1_K1_Ch2-Ch1.zen
6.180020e+00	2.433325e+01	20151203_SCC1gfpc_G2G1\MitoSys2\LSM\SCC1gfpc_G1\DE_W0001_P0026\DE_2_W0001_P0026_T0001\TR1_W0001_P0081\TR1_2_W0001_P0081_T0001_R1_P1_K1_Ch2-Ch1.zen
6.240020e+00	2.449992e+01	20151203_SCC1gfpc_G2G1\MitoSys2\LSM\SCC1gfpc_G1\DE_W0001_P0026\DE_2_W0001_P0026_T0001\TR1_W0001_P0081\TR1_2_W0001_P0081_T0001_R1_P1_K1_Ch2-Ch1.zen
6.300020e+00	2.494992e+01	20151203_SCC1gfpc_G2G1\MitoSys2\LSM\SCC1gfpc_G1\DE_W0001_P0026\DE_2_W0001_P0026_T0001\TR1_W0001_P0081\TR1_2_W0001_P0081_T0001_R1_P1_K1_Ch2-Ch1.zen
6.360020e+00	2.554992e+01	20151203_SCC1gfpc_G2G1\MitoSys2\LSM\SCC1gfpc_G1\DE_W0001_P0026\DE_2_W0001_P0026_T0001\TR1_W0001_P0081\TR1_2_W0001_P0081_T0001_R1_P1_K1_Ch2-Ch1.zen
6.420020e+00	2.841657e+01	20151203_SCC1gfpc_G2G1\MitoSys2\LSM\SCC1gfpc_G1\DE_W0001_P0026\DE_2_W0001_P0026_T0001\TR1_W0001_P0081\TR1_2_W0001_P0081_T0001_R1_P1_K1_Ch2-Ch1.zen
6.480020e+00	2.681658e+01	20151203_SCC1gfpc_G2G1\MitoSys2\LSM\SCC1gfpc_G1\DE_W0001_P0026\DE_2_W0001_P0026_T0001\TR1_W0001_P0081\TR1_2_W0001_P0081_T0001_R1_P1_K1_Ch2-Ch1.zen
6.540020e+00	2.443325e+01	20151203_SCC1gfpc_G2G1\MitoSys2\LSM\SCC1gfpc_G1\DE_W0001_P0026\DE_2_W0001_P0026_T0001\TR1_W0001_P0081\TR1_2_W0001_P0081_T0001_R1_P1_K1_Ch2-Ch1.zen
6.600020e+00	2.429992e+01	20151203_SCC1gfpc_G2G1\MitoSys2\LSM\SCC1gfpc_G1\DE_W0001_P0026\DE_2_W0001_P0026_T0001\TR1_W0001_P0081\TR1_2_W0001_P0081_T0001_R1_P1_K1_Ch2-Ch1.zen
6.660020e+00	2.174993e+01	20151203_SCC1gfpc_G2G1\MitoSys2\LSM\SCC1gfpc_G1\DE_W0001_P0026\DE_2_W0001_P0026_T0001\TR1_W0001_P0081\TR1_2_W0001_P0081_T0001_R1_P1_K1_Ch2-Ch1.zen
6.720020e+00	2.603325e+01	20151203_SCC1gfpc_G2G1\MitoSys2\LSM\SCC1gfpc_G1\DE_W0001_P0026\DE_2_W0001_P0026_T0001\TR1_W0001_P0081\TR1_2_W0001_P0081_T0001_R1_P1_K1_Ch2-Ch1.zen
6.780020e+00	2.788324e+01	20151203_SCC1gfpc_G2G1\MitoSys2\LSM\SCC1gfpc_G1\DE_W0001_P0026\DE_2_W0001_P0026_T0001\TR1_W0001_P0081\TR1_2_W0001_P0081_T0001_R1_P1_K1_Ch2-Ch1.zen
6.840020e+00	2.871657e+01	20151203_SCC1gfpc_G2G1\MitoSys2\LSM\SCC1gfpc_G1\DE_W0001_P0026\DE_2_W0001_P0026_T0001\TR1_W0001_P0081\TR1_2_W0001_P0081_T0001_R1_P1_K1_Ch2-Ch1.zen
6.900020e+00	2.614992e+01	20151203_SCC1gfpc_G2G1\MitoSys2\LSM\SCC1gfpc_G1\DE_W0001_P0026\DE_2_W0001_P0026_T0001\TR1_W0001_P0081\TR1_2_W0001_P0081_T0001_R1_P1_K1_Ch2-Ch1.zen
6.960020e+00	2.423326e+01	20151203_SCC1gfpc_G2G1\MitoSys2\LSM\SCC1gfpc_G1\DE_W0001_P0026\DE_2_W0001_P0026_T0001\TR1_W0001_P0081\TR1_2_W0001_P0081_T0001_R1_P1_K1_Ch2-Ch1.zen
7.020020e+00	2.488325e+01	20151203_SCC1gfpc_G2G1\MitoSys2\LSM\SCC1gfpc_G1\DE_W0001_P0026\DE_2_W0001_P0026_T0001\TR1_W0001_P0081\TR1_2_W0001_P0081_T0001_R1_P1_K1_Ch2-Ch1.zen
7.080020e+00	2.498325e+01	20151203_SCC1gfpc_G2G1\MitoSys2\LSM\SCC1gfpc_G1\DE_W0001_P0026\DE_2_W0001_P0026_T0001\TR1_W0001_P0081\TR1_2_W0001_P0081_T0001_R1_P1_K1_Ch2-Ch1.zen
7.140020e+00	2.494992e+01	20151203_SCC1gfpc_G2G1\MitoSys2\LSM\SCC1gfpc_G1\DE_W0001_P0026\DE_2_W0001_P0026_T0001\TR1_W0001_P0081\TR1_2_W0001_P0081_T0001_R1_P1_K1_Ch2-Ch1.zen
7.200020e+00	2.518325e+01	20151203_SCC1gfpc_G2G1\MitoSys2\LSM\SCC1gfpc_G1\DE_W0001_P0026\DE_2_W0001_P0026_T0001\TR1_W0001_P0081\TR1_2_W0001_P0081_T0001_R1_P1_K1_Ch2-Ch1.zen
7.260020e+00	2.734991e+01	20151203_SCC1gfpc_G2G1\MitoSys2\LSM\SCC1gfpc_G1\DE_W0001_P0026\DE_2_W0001_P0026_T0001\TR1_W0001_P0081\TR1_2_W0001_P0081_T0001_R1_P1_K1_Ch2-Ch1.zen
7.320020e+00	2.423326e+01	20151203_SCC1gfpc_G2G1\MitoSys2\LSM\SCC1gfpc_G1\DE_W0001_P0026\DE_2_W0001_P0026_T0001\TR1_W0001_P0081\TR1_2_W0001_P0081_T0001_R1_P1_K1_Ch2-Ch1.zen
7.380020e+00	2.658325e+01	20151203_SCC1gfpc_G2G1\MitoSys2\LSM\SCC1gfpc_G1\DE_W0001_P0026\DE_2_W0001_P0026_T0001\TR1_W0001_P0081\TR1_2_W0001_P0081_T0001_R1_P1_K1_Ch2-Ch1.zen
7.440020e+00	2.401659e+01	20151203_SCC1gfpc_G2G1\MitoSys2\LSM\SCC1gfpc_G1\DE_W0001_P0026\DE_2_W0001_P0026_T0001\TR1_W0001_P0081\TR1_2_W0001_P0081_T0001_R1_P1_K1_Ch2-Ch1.zen
7.500020e+00	2.241659e+01	20151203_SCC1gfpc_G2G1\MitoSys2\LSM\SCC1gfpc_G1\DE_W0001_P0026\DE_2_W0001_P0026_T0001\TR1_W0001_P0081\TR1_2_W0001_P0081_T0001_R1_P1_K1_Ch2-Ch1.zen
7.560020e+00	2.429992e+01	20151203_SCC1gfpc_G2G1\MitoSys2\LSM\SCC1gfpc_G1\DE_W0001_P0026\DE_2_W0001_P0026_T0001\TR1_W0001_P0081\TR1_2_W0001_P0081_T0001_R1_P1_K1_Ch2-Ch1.zen
7.620020e+00	2.338326e+01	20151203_SCC1gfpc_G2G1\MitoSys2\LSM\SCC1gfpc_G1\DE_W0001_P0026\DE_2_W0001_P0026_T0001\TR1_W0001_P0081\TR1_2_W0001_P0081_T0001_R1_P1_K1_Ch2-Ch1.zen
7.680020e+00	2.508325e+01	20151203_SCC1gfpc_G2G1\MitoSys2\LSM\SCC1gfpc_G1\DE_W0001_P0026\DE_2_W0001_P0026_T0001\TR1_W0001_P0081\TR1_2_W0001_P0081_T0001_R1_P1_K1_Ch2-Ch1.zen
7.740030e+00	2.669991e+01	20151203_SCC1gfpc_G2G1\MitoSys2\LSM\SCC1gfpc_G1\DE_W0001_P0026\DE_2_W0001_P0026_T0001\TR1_W0001_P0081\TR1_2_W0001_P0081_T0001_R1_P1_K1_Ch2-Ch1.zen
7.800020e+00	3.001657e+01	20151203_SCC1gfpc_G2G1\MitoSys2\LSM\SCC1gfpc_G1\DE_W0001_P0026\DE_2_W0001_P0026_T0001\TR1_W0001_P0081\TR1_2_W0001_P0081_T0001_R1_P1_K1_Ch2-Ch1.zen
7.860030e+00	2.983324e+01	20151203_SCC1gfpc_G2G1\MitoSys2\LSM\SCC1gfpc_G1\DE_W0001_P0026\DE_2_W0001_P0026_T0001\TR1_W0001_P0081\TR1_2_W0001_P0081_T0001_R1_P1_K1_Ch2-Ch1.zen
7.920030e+00	2.378326e+01	20151203_SCC1gfpc_G2G1\MitoSys2\LSM\SCC1gfpc_G1\DE_W0001_P0026\DE_2_W0001_P0026_T0001\TR1_W0001_P0081\TR1_2_W0001_P0081_T0001_R1_P1_K1_Ch2-Ch1.zen
7.980030e+00	2.641658e+01	20151203_SCC1gfpc_G2G1\MitoSys2\LSM\SCC1gfpc_G1\DE_W0001_P0026\DE_2_W0001_P0026_T0001\TR1_W0001_P0081\TR1_2_W0001_P0081_T0001_R1_P1_K1_Ch2-Ch1.zen
8.040030e+00	2.349992e+01	20151203_SCC1gfpc_G2G1\MitoSys2\LSM\SCC1gfpc_G1\DE_W0001_P0026\DE_2_W0001_P0026_T0001\TR1_W0001_P0081\TR1_2_W0001_P0081_T0001_R1_P1_K1_Ch2-Ch1.zen
8.100030e+00	2.328326e+01	20151203_SCC1gfpc_G2G1\MitoSys2\LSM\SCC1gfpc_G1\DE_W0001_P0026\DE_2_W0001_P0026_T0001\TR1_W0001_P0081\TR1_2_W0001_P0081_T0001_R1_P1_K1_Ch2-Ch1.zen
8.160030e+00	2.034993e+01	20151203_SCC1gfpc_G2G1\MitoSys2\LSM\SCC1gfpc_G1\DE_W0001_P0026\DE_2_W0001_P0026_T0001\TR1_W0001_P0081\TR1_2_W0001_P0081_T0001_R1_P1_K1_Ch2-Ch1.zen
8.220030e+00	2.278326e+01	20151203_SCC1gfpc_G2G1\MitoSys2\LSM\SCC1gfpc_G1\DE_W0001_P0026\DE_2_W0001_P0026_T0001\TR1_W0001_P0081\TR1_2_W0001_P0081_T0001_R1_P1_K1_Ch2-Ch1.zen
8.280030e+00	2.089993e+01	20151203_SCC1gfpc_G2G1\MitoSys2\LSM\SCC1gfpc_G1\DE_W0001_P0026\DE_2_W0001_P0026_T0001\TR1_W0001_P0081\TR1_2_W0001_P0081_T0001_R1_P1_K1_Ch2-Ch1.zen
8.340030e+00	2.158326e+01	20151203_SCC1gfpc_G2G1\MitoSys2\LSM\SCC1gfpc_G1\DE_W0001_P0026\DE_2_W0001_P0026_T0001\TR1_W0001_P0081\TR1_2_W0001_P0081_T0001_R1_P1_K1_Ch2-Ch1.zen
8.400030e+00	2.033327e+01	20151203_SCC1gfpc_G2G1\MitoSys2\LSM\SCC1gfpc_G1\DE_W0001_P0026\DE_2_W0001_P0026_T0001\TR1_W0001_P0081\TR1_2_W0001_P0081_T0001_R1_P1_K1_Ch2-Ch1.zen
8.460030e+00	2.358326e+01	20151203_SCC1gfpc_G2G1\MitoSys2\LSM\SCC1gfpc_G1\DE_W0001_P0026\DE_2_W0001_P0026_T0001\TR1_W0001_P0081\TR1_2_W0001_P0081_T0001_R1_P1_K1_Ch2-Ch1.zen
8.520030e+00	2.523325e+01	20151203_SCC1gfpc_G2G1\MitoSys2\LSM\SCC1gfpc_G1\DE_W0001_P0026\DE_2_W0001_P0026_T0001\TR1_W0001_P0081\TR1_2_W0001_P0081_T0001_R1_P1_K1_Ch2-Ch1.zen
8.580030e+00	2.663325e+01	20151203_SCC1gfpc_G2G1\MitoSys2\LSM\SCC1gfpc_G1\DE_W0001_P0026\DE_2_W0001_P0026_T0001\TR1_W0001_P0081\TR1_2_W0001_P0081_T0001_R1_P1_K1_Ch2-Ch1.zen
8.640030e+00	2.494992e+01	20151203_SCC1gfpc_G2G1\MitoSys2\LSM\SCC1gfpc_G1\DE_W0001_P0026\DE_2_W0001_P0026_T0001\TR1_W0001_P0081\TR1_2_W0001_P0081_T0001_R1_P1_K1_Ch2-Ch1.zen
8.700030e+00	2.276659e+01	20151203_SCC1gfpc_G2G1\MitoSys2\LSM\SCC1gfpc_G1\DE_W0001_P0026\DE_2_W0001_P0026_T0001\TR1_W0001_P0081\TR1_2_W0001_P0081_T0001_R1_P1_K1_Ch2-Ch1.zen
8.760030e+00	2.679991e+01	20151203_SCC1gfpc_G2G1\MitoSys2\LSM\SCC1gfpc_G1\DE_W0001_P0026\DE_2_W0001_P0026_T0001\TR1_W0001_P0081\TR1_2_W0001_P0081_T0001_R1_P1_K1_Ch2-Ch1.zen
8.820030e+00	2.214993e+01	20151203_SCC1gfpc_G2G1\MitoSys2\LSM\SCC1gfpc_G1\DE_W0001_P0026\DE_2_W0001_P0026_T0001\TR1_W0001_P0081\TR1_2_W0001_P0081_T0001_R1_P1_K1_Ch2-Ch1.zen
8.880030e+00	2.336659e+01	20151203_SCC1gfpc_G2G1\MitoSys2\LSM\SCC1gfpc_G1\DE_W0001_P0026\DE_2_W0001_P0026_T0001\TR1_W0001_P0081\TR1_2_W0001_P0081_T0001_R1_P1_K1_Ch2-Ch1.zen
8.940030e+00	2.379992e+01	20151203_SCC1gfpc_G2G1\MitoSys2\LSM\SCC1gfpc_G1\DE_W0001_P0026\DE_2_W0001_P0026_T0001\TR1_W0001_P0081\TR1_2_W0001_P0081_T0001_R1_P1_K1_Ch2-Ch1.zen
9.000030e+00	2.311659e+01	20151203_SCC1gfpc_G2G1\MitoSys2\LSM\SCC1gfpc_G1\DE_W0001_P0026\DE_2_W0001_P0026_T0001\TR1_W0001_P0081\TR1_2_W0001_P0081_T0001_R1_P1_K1_Ch2-Ch1.zen
9.060030e+00	2.381659e+01	20151203_SCC1gfpc_G2G1\MitoSys2\LSM\SCC1gfpc_G1\DE_W0001_P0026\DE_2_W0001_P0026_T0001\TR1_W0001_P0081\TR1_2_W0001_P0081_T0001_R1_P1_K1_Ch2-Ch1.zen
9.120030e+00	2.103327e+01	20151203_SCC1gfpc_G2G1\MitoSys2\LSM\SCC1gfpc_G1\DE_W0001_P0026\DE_2_W0001_P0026_T0001\TR1_W0001_P0081\TR1_2_W0001_P0081_T0001_R1_P1_K1_Ch2-Ch1.zen
9.180030e+00	2.066660e+01	20151203_SCC1gfpc_G2G1\MitoSys2\LSM\SCC1gfpc_G1\DE_W0001_P0026\DE_2_W0001_P0026_T0001\TR1_W0001_P0081\TR1_2_W0001_P0081_T0001_R1_P1_K1_Ch2-Ch1.zen
9.240030e+00	2.253326e+01	20151203_SCC1gfpc_G2G1\MitoSys2\LSM\SCC1gfpc_G1\DE_W0001_P0026\DE_2_W0001_P0026_T0001\TR1_W0001_P0081\TR1_2_W0001_P0081_T0001_R1_P1_K1_Ch2-Ch1.zen
9.300030e+00	2.281659e+01	20151203_SCC1gfpc_G2G1\MitoSys2\LSM\SCC1gfpc_G1\DE_W0001_P0026\DE_2_W0001_P0026_T0001\TR1_W0001_P0081\TR1_2_W0001_P0081_T0001_R1_P1_K1_Ch2-Ch1.zen
9.360030e+00	2.344992e+01	20151203_SCC1gfpc_G2G1\MitoSys2\LSM\SCC1gfpc_G1\DE_W0001_P0026\DE_2_W0001_P0026_T0001\TR1_W0001_P0081\TR1_2_W0001_P0081_T0001_R1_P1_K1_Ch2-Ch1.zen
9.420030e+00	2.439992e+01	20151203_SCC1gfpc_G2G1\MitoSys2\LSM\SCC1gfpc_G1\DE_W0001_P0026\DE_2_W0001_P0026_T0001\TR1_W0001_P0081\TR1_2_W0001_P0081_T0001_R1_P1_K1_Ch2-Ch1.zen
9.480030e+00	2.249993e+01	20151203_SCC1gfpc_G2G1\MitoSys2\LSM\SCC1gfpc_G1\DE_W0001_P0026\DE_2_W0001_P0026_T0001\TR1_W0001_P0081\TR1_2_W0001_P0081_T0001_R1_P1_K1_Ch2-Ch1.zen
9.540030e+00	2.153326e+01	20151203_SCC1gfpc_G2G1\MitoSys2\LSM\SCC1gfpc_G1\DE_W0001_P0026\DE_2_W0001_P0026_T0001\TR1_W0001_P0081\TR1_2_W0001_P0081_T0001_R1_P1_K1_Ch2-Ch1.zen
9.600030e+00	1.971660e+01	20151203_SCC1gfpc_G2G1\MitoSys2\LSM\SCC1gfpc_G1\DE_W0001_P0026\DE_2_W0001_P0026_T0001\TR1_W0001_P0081\TR1_2_W0001_P0081_T0001_R1_P1_K1_Ch2-Ch1.zen
9.660030e+00	2.433325e+01	20151203_SCC1gfpc_G2G1\MitoSys2\LSM\SCC1gfpc_G1\DE_W0001_P0026\DE_2_W0001_P0026_T0001\TR1_W0001_P0081\TR1_2_W0001_P0081_T0001_R1_P1_K1_Ch2-Ch1.zen
9.720030e+00	2.478325e+01	20151203_SCC1gfpc_G2G1\MitoSys2\LSM\SCC1gfpc_G1\DE_W0001_P0026\DE_2_W0001_P0026_T0001\TR1_W0001_P0081\TR1_2_W0001_P0081_T0001_R1_P1_K1_Ch2-Ch1.zen
9.780030e+00	2.396659e+01	20151203_SCC1gfpc_G2G1\MitoSys2\LSM\SCC1gfpc_G1\DE_W0001_P0026\DE_2_W0001_P0026_T0001\TR1_W0001_P0081\TR1_2_W0001_P0081_T0001_R1_P1_K1_Ch2-Ch1.zen
9.840030e+00	2.548325e+01	20151203_SCC1gfpc_G2G1\MitoSys2\LSM\SCC1gfpc_G1\DE_W0001_P0026\DE_2_W0001_P0026_T0001\TR1_W0001_P0081\TR1_2_W0001_P0081_T0001_R1_P1_K1_Ch2-Ch1.zen
9.900030e+00	2.309993e+01	20151203_SCC1gfpc_G2G1\MitoSys2\LSM\SCC1gfpc_G1\DE_W0001_P0026\DE_2_W0001_P0026_T0001\TR1_W0001_P0081\TR1_2_W0001_P0081_T0001_R1_P1_K1_Ch2-Ch1.zen
9.960030e+00	2.221659e+01	20151203_SCC1gfpc_G2G1\MitoSys2\LSM\SCC1gfpc_G1\DE_W0001_P0026\DE_2_W0001_P0026_T0001\TR1_W0001_P0081\TR1_2_W0001_P0081_T0001_R1_P1_K1_Ch2-Ch1.zen
1.002003e+01	1.959994e+01	20151203_SCC1gfpc_G2G1\MitoSys2\LSM\SCC1gfpc_G1\DE_W0001_P0026\DE_2_W0001_P0026_T0001\TR1_W0001_P0081\TR1_2_W0001_P0081_T0001_R1_P1_K1_Ch2-Ch1.zen
1.008003e+01	2.084993e+01	20151203_SCC1gfpc_G2G1\MitoSys2\LSM\SCC1gfpc_G1\DE_W0001_P0026\DE_2_W0001_P0026_T0001\TR1_W0001_P0081\TR1_2_W0001_P0081_T0001_R1_P1_K1_Ch2-Ch1.zen
1.014003e+01	2.456659e+01	20151203_SCC1gfpc_G2G1\MitoSys2\LSM\SCC1gfpc_G1\DE_W0001_P0026\DE_2_W0001_P0026_T0001\TR1_W0001_P0081\TR1_2_W0001_P0081_T0001_R1_P1_K1_Ch2-Ch1.zen
1.020003e+01	2.231660e+01	20151203_SCC1gfpc_G2G1\MitoSys2\LSM\SCC1gfpc_G1\DE_W0001_P0026\DE_2_W0001_P0026_T0001\TR1_W0001_P0081\TR1_2_W0001_P0081_T0001_R1_P1_K1_Ch2-Ch1.zen
1.026003e+01	2.289993e+01	20151203_SCC1gfpc_G2G1\MitoSys2\LSM\SCC1gfpc_G1\DE_W0001_P0026\DE_2_W0001_P0026_T0001\TR1_W0001_P0081\TR1_2_W0001_P0081_T0001_R1_P1_K1_Ch2-Ch1.zen
1.032003e+01	2.558325e+01	20151203_SCC1gfpc_G2G1\MitoSys2\LSM\SCC1gfpc_G1\DE_W0001_P0026\DE_2_W0001_P0026_T0001\TR1_W0001_P0081\TR1_2_W0001_P0081_T0001_R1_P1_K1_Ch2-Ch1.zen
1.038003e+01	2.588325e+01	20151203_SCC1gfpc_G2G1\MitoSys2\LSM\SCC1gfpc_G1\DE_W0001_P0026\DE_2_W0001_P0026_T0001\TR1_W0001_P0081\TR1_2_W0001_P0081_T0001_R1_P1_K1_Ch2-Ch1.zen
1.044003e+01	2.826657e+01	20151203_SCC1gfpc_G2G1\MitoSys2\LSM\SCC1gfpc_G1\DE_W0001_P0026\DE_2_W0001_P0026_T0001\TR1_W0001_P0081\TR1_2_W0001_P0081_T0001_R1_P1_K1_Ch2-Ch1.zen
1.050003e+01	2.526658e+01	20151203_SCC1gfpc_G2G1\MitoSys2\LSM\SCC1gfpc_G1\DE_W0001_P0026\DE_2_W0001_P0026_T0001\TR1_W0001_P0081\TR1_2_W0001_P0081_T0001_R1_P1_K1_Ch2-Ch1.zen
1.056003e+01	2.819991e+01	20151203_SCC1gfpc_G2G1\MitoSys2\LSM\SCC1gfpc_G1\DE_W0001_P0026\DE_2_W0001_P0026_T0001\TR1_W0001_P0081\TR1_2_W0001_P0081_T0001_R1_P1_K1_Ch2-Ch1.zen
1.062003e+01	2.244993e+01	20151203_SCC1gfpc_G2G1\MitoSys2\LSM\SCC1gfpc_G1\DE_W0001_P0026\DE_2_W0001_P0026_T0001\TR1_W0001_P0081\TR1_2_W0001_P0081_T0001_R1_P1_K1_Ch2-Ch1.zen
1.068003e+01	2.331659e+01	20151203_SCC1gfpc_G2G1\MitoSys2\LSM\SCC1gfpc_G1\DE_W0001_P0026\DE_2_W0001_P0026_T0001\TR1_W0001_P0081\TR1_2_W0001_P0081_T0001_R1_P1_K1_Ch2-Ch1.zen
1.074004e+01	2.788324e+01	20151203_SCC1gfpc_G2G1\MitoSys2\LSM\SCC1gfpc_G1\DE_W0001_P0026\DE_2_W0001_P0026_T0001\TR1_W0001_P0081\TR1_2_W0001_P0081_T0001_R1_P1_K1_Ch2-Ch1.zen
1.080003e+01	3.028324e+01	20151203_SCC1gfpc_G2G1\MitoSys2\LSM\SCC1gfpc_G1\DE_W0001_P0026\DE_2_W0001_P0026_T0001\TR1_W0001_P0081\TR1_2_W0001_P0081_T0001_R1_P1_K1_Ch2-Ch1.zen
1.086003e+01	2.448325e+01	20151203_SCC1gfpc_G2G1\MitoSys2\LSM\SCC1gfpc_G1\DE_W0001_P0026\DE_2_W0001_P0026_T0001\TR1_W0001_P0081\TR1_2_W0001_P0081_T0001_R1_P1_K1_Ch2-Ch1.zen
1.092004e+01	2.474992e+01	20151203_SCC1gfpc_G2G1\MitoSys2\LSM\SCC1gfpc_G1\DE_W0001_P0026\DE_2_W0001_P0026_T0001\TR1_W0001_P0081\TR1_2_W0001_P0081_T0001_R1_P1_K1_Ch2-Ch1.zen
1.098004e+01	2.211659e+01	20151203_SCC1gfpc_G2G1\MitoSys2\LSM\SCC1gfpc_G1\DE_W0001_P0026\DE_2_W0001_P0026_T0001\TR1_W0001_P0081\TR1_2_W0001_P0081_T0001_R1_P1_K1_Ch2-Ch1.zen
1.104004e+01	2.584992e+01	20151203_SCC1gfpc_G2G1\MitoSys2\LSM\SCC1gfpc_G1\DE_W0001_P0026\DE_2_W0001_P0026_T0001\TR1_W0001_P0081\TR1_2_W0001_P0081_T0001_R1_P1_K1_Ch2-Ch1.zen
1.110004e+01	2.661658e+01	20151203_SCC1gfpc_G2G1\MitoSys2\LSM\SCC1gfpc_G1\DE_W0001_P0026\DE_2_W0001_P0026_T0001\TR1_W0001_P0081\TR1_2_W0001_P0081_T0001_R1_P1_K1_Ch2-Ch1.zen
1.116004e+01	2.769991e+01	20151203_SCC1gfpc_G2G1\MitoSys2\LSM\SCC1gfpc_G1\DE_W0001_P0026\DE_2_W0001_P0026_T0001\TR1_W0001_P0081\TR1_2_W0001_P0081_T0001_R1_P1_K1_Ch2-Ch1.zen
1.122004e+01	2.821658e+01	20151203_SCC1gfpc_G2G1\MitoSys2\LSM\SCC1gfpc_G1\DE_W0001_P0026\DE_2_W0001_P0026_T0001\TR1_W0001_P0081\TR1_2_W0001_P0081_T0001_R1_P1_K1_Ch2-Ch1.zen
1.128004e+01	2.923324e+01	20151203_SCC1gfpc_G2G1\MitoSys2\LSM\SCC1gfpc_G1\DE_W0001_P0026\DE_2_W0001_P0026_T0001\TR1_W0001_P0081\TR1_2_W0001_P0081_T0001_R1_P1_K1_Ch2-Ch1.zen
1.134004e+01	2.699991e+01	20151203_SCC1gfpc_G2G1\MitoSys2\LSM\SCC1gfpc_G1\DE_W0001_P0026\DE_2_W0001_P0026_T0001\TR1_W0001_P0081\TR1_2_W0001_P0081_T0001_R1_P1_K1_Ch2-Ch1.zen
1.140004e+01	2.374992e+01	20151203_SCC1gfpc_G2G1\MitoSys2\LSM\SCC1gfpc_G1\DE_W0001_P0026\DE_2_W0001_P0026_T0001\TR1_W0001_P0081\TR1_2_W0001_P0081_T0001_R1_P1_K1_Ch2-Ch1.zen
1.146004e+01	2.446659e+01	20151203_SCC1gfpc_G2G1\MitoSys2\LSM\SCC1gfpc_G1\DE_W0001_P0026\DE_2_W0001_P0026_T0001\TR1_W0001_P0081\TR1_2_W0001_P0081_T0001_R1_P1_K1_Ch2-Ch1.zen
1.152004e+01	2.439992e+01	20151203_SCC1gfpc_G2G1\MitoSys2\LSM\SCC1gfpc_G1\DE_W0001_P0026\DE_2_W0001_P0026_T0001\TR1_W0001_P0081\TR1_2_W0001_P0081_T0001_R1_P1_K1_Ch2-Ch1.zen
1.158004e+01	2.561658e+01	20151203_SCC1gfpc_G2G1\MitoSys2\LSM\SCC1gfpc_G1\DE_W0001_P0026\DE_2_W0001_P0026_T0001\TR1_W0001_P0081\TR1_2_W0001_P0081_T0001_R1_P1_K1_Ch2-Ch1.zen
1.164004e+01	2.853324e+01	20151203_SCC1gfpc_G2G1\MitoSys2\LSM\SCC1gfpc_G1\DE_W0001_P0026\DE_2_W0001_P0026_T0001\TR1_W0001_P0081\TR1_2_W0001_P0081_T0001_R1_P1_K1_Ch2-Ch1.zen
1.170004e+01	3.196656e+01	20151203_SCC1gfpc_G2G1\MitoSys2\LSM\SCC1gfpc_G1\DE_W0001_P0026\DE_2_W0001_P0026_T0001\TR1_W0001_P0081\TR1_2_W0001_P0081_T0001_R1_P1_K1_Ch2-Ch1.zen
1.176004e+01	3.426656e+01	20151203_SCC1gfpc_G2G1\MitoSys2\LSM\SCC1gfpc_G1\DE_W0001_P0026\DE_2_W0001_P0026_T0001\TR1_W0001_P0081\TR1_2_W0001_P0081_T0001_R1_P1_K1_Ch2-Ch1.zen
1.182004e+01	2.449992e+01	20151203_SCC1gfpc_G2G1\MitoSys2\LSM\SCC1gfpc_G1\DE_W0001_P0026\DE_2_W0001_P0026_T0001\TR1_W0001_P0081\TR1_2_W0001_P0081_T0001_R1_P1_K1_Ch2-Ch1.zen
1.188004e+01	2.514992e+01	20151203_SCC1gfpc_G2G1\MitoSys2\LSM\SCC1gfpc_G1\DE_W0001_P0026\DE_2_W0001_P0026_T0001\TR1_W0001_P0081\TR1_2_W0001_P0081_T0001_R1_P1_K1_Ch2-Ch1.zen
1.194004e+01	2.576658e+01	20151203_SCC1gfpc_G2G1\MitoSys2\LSM\SCC1gfpc_G1\DE_W0001_P0026\DE_2_W0001_P0026_T0001\TR1_W0001_P0081\TR1_2_W0001_P0081_T0001_R1_P1_K1_Ch2-Ch1.zen
1.200004e+01	2.411659e+01	20151203_SCC1gfpc_G2G1\MitoSys2\LSM\SCC1gfpc_G1\DE_W0001_P0026\DE_2_W0001_P0026_T0001\TR1_W0001_P0081\TR1_2_W0001_P0081_T0001_R1_P1_K1_Ch2-Ch1.zen
1.206004e+01	2.506659e+01	20151203_SCC1gfpc_G2G1\MitoSys2\LSM\SCC1gfpc_G1\DE_W0001_P0026\DE_2_W0001_P0026_T0001\TR1_W0001_P0081\TR1_2_W0001_P0081_T0001_R1_P1_K1_Ch2-Ch1.zen
1.212004e+01	2.866657e+01	20151203_SCC1gfpc_G2G1\MitoSys2\LSM\SCC1gfpc_G1\DE_W0001_P0026\DE_2_W0001_P0026_T0001\TR1_W0001_P0081\TR1_2_W0001_P0081_T0001_R1_P1_K1_Ch2-Ch1.zen
1.218004e+01	2.591658e+01	20151203_SCC1gfpc_G2G1\MitoSys2\LSM\SCC1gfpc_G1\DE_W0001_P0026\DE_2_W0001_P0026_T0001\TR1_W0001_P0081\TR1_2_W0001_P0081_T0001_R1_P1_K1_Ch2-Ch1.zen
1.224004e+01	2.779991e+01	20151203_SCC1gfpc_G2G1\MitoSys2\LSM\SCC1gfpc_G1\DE_W0001_P0026\DE_2_W0001_P0026_T0001\TR1_W0001_P0081\TR1_2_W0001_P0081_T0001_R1_P1_K1_Ch2-Ch1.zen
1.230004e+01	2.571658e+01	20151203_SCC1gfpc_G2G1\MitoSys2\LSM\SCC1gfpc_G1\DE_W0001_P0026\DE_2_W0001_P0026_T0001\TR1_W0001_P0081\TR1_2_W0001_P0081_T0001_R1_P1_K1_Ch2-Ch1.zen
1.236004e+01	2.538325e+01	20151203_SCC1gfpc_G2G1\MitoSys2\LSM\SCC1gfpc_G1\DE_W0001_P0026\DE_2_W0001_P0026_T0001\TR1_W0001_P0081\TR1_2_W0001_P0081_T0001_R1_P1_K1_Ch2-Ch1.zen
1.242004e+01	2.383326e+01	20151203_SCC1gfpc_G2G1\MitoSys2\LSM\SCC1gfpc_G1\DE_W0001_P0026\DE_2_W0001_P0026_T0001\TR1_W0001_P0081\TR1_2_W0001_P0081_T0001_R1_P1_K1_Ch2-Ch1.zen
1.248004e+01	2.596658e+01	20151203_SCC1gfpc_G2G1\MitoSys2\LSM\SCC1gfpc_G1\DE_W0001_P0026\DE_2_W0001_P0026_T0001\TR1_W0001_P0081\TR1_2_W0001_P0081_T0001_R1_P1_K1_Ch2-Ch1.zen
1.254004e+01	2.478325e+01	20151203_SCC1gfpc_G2G1\MitoSys2\LSM\SCC1gfpc_G1\DE_W0001_P0026\DE_2_W0001_P0026_T0001\TR1_W0001_P0081\TR1_2_W0001_P0081_T0001_R1_P1_K1_Ch2-Ch1.zen
1.260004e+01	2.444992e+01	20151203_SCC1gfpc_G2G1\MitoSys2\LSM\SCC1gfpc_G1\DE_W0001_P0026\DE_2_W0001_P0026_T0001\TR1_W0001_P0081\TR1_2_W0001_P0081_T0001_R1_P1_K1_Ch2-Ch1.zen
1.266004e+01	2.259993e+01	20151203_SCC1gfpc_G2G1\MitoSys2\LSM\SCC1gfpc_G1\DE_W0001_P0026\DE_2_W0001_P0026_T0001\TR1_W0001_P0081\TR1_2_W0001_P0081_T0001_R1_P1_K1_Ch2-Ch1.zen
1.272004e+01	2.733324e+01	20151203_SCC1gfpc_G2G1\MitoSys2\LSM\SCC1gfpc_G1\DE_W0001_P0026\DE_2_W0001_P0026_T0001\TR1_W0001_P0081\TR1_2_W0001_P0081_T0001_R1_P1_K1_Ch2-Ch1.zen
1.278004e+01	2.729991e+01	20151203_SCC1gfpc_G2G1\MitoSys2\LSM\SCC1gfpc_G1\DE_W0001_P0026\DE_2_W0001_P0026_T0001\TR1_W0001_P0081\TR1_2_W0001_P0081_T0001_R1_P1_K1_Ch2-Ch1.zen
1.284004e+01	2.428325e+01	20151203_SCC1gfpc_G2G1\MitoSys2\LSM\SCC1gfpc_G1\DE_W0001_P0026\DE_2_W0001_P0026_T0001\TR1_W0001_P0081\TR1_2_W0001_P0081_T0001_R1_P1_K1_Ch2-Ch1.zen
1.290004e+01	2.444992e+01	20151203_SCC1gfpc_G2G1\MitoSys2\LSM\SCC1gfpc_G1\DE_W0001_P0026\DE_2_W0001_P0026_T0001\TR1_W0001_P0081\TR1_2_W0001_P0081_T0001_R1_P1_K1_Ch2-Ch1.zen
1.296004e+01	2.821658e+01	20151203_SCC1gfpc_G2G1\MitoSys2\LSM\SCC1gfpc_G1\DE_W0001_P0026\DE_2_W0001_P0026_T0001\TR1_W0001_P0081\TR1_2_W0001_P0081_T0001_R1_P1_K1_Ch2-Ch1.zen
1.302004e+01	2.986657e+01	20151203_SCC1gfpc_G2G1\MitoSys2\LSM\SCC1gfpc_G1\DE_W0001_P0026\DE_2_W0001_P0026_T0001\TR1_W0001_P0081\TR1_2_W0001_P0081_T0001_R1_P1_K1_Ch2-Ch1.zen
1.308004e+01	2.364992e+01	20151203_SCC1gfpc_G2G1\MitoSys2\LSM\SCC1gfpc_G1\DE_W0001_P0026\DE_2_W0001_P0026_T0001\TR1_W0001_P0081\TR1_2_W0001_P0081_T0001_R1_P1_K1_Ch2-Ch1.zen
1.314004e+01	2.506659e+01	20151203_SCC1gfpc_G2G1\MitoSys2\LSM\SCC1gfpc_G1\DE_W0001_P0026\DE_2_W0001_P0026_T0001\TR1_W0001_P0081\TR1_2_W0001_P0081_T0001_R1_P1_K1_Ch2-Ch1.zen
1.320004e+01	2.364992e+01	20151203_SCC1gfpc_G2G1\MitoSys2\LSM\SCC1gfpc_G1\DE_W0001_P0026\DE_2_W0001_P0026_T0001\TR1_W0001_P0081\TR1_2_W0001_P0081_T0001_R1_P1_K1_Ch2-Ch1.zen
1.326004e+01	2.558325e+01	20151203_SCC1gfpc_G2G1\MitoSys2\LSM\SCC1gfpc_G1\DE_W0001_P0026\DE_2_W0001_P0026_T0001\TR1_W0001_P0081\TR1_2_W0001_P0081_T0001_R1_P1_K1_Ch2-Ch1.zen
1.332004e+01	2.999990e+01	20151203_SCC1gfpc_G2G1\MitoSys2\LSM\SCC1gfpc_G1\DE_W0001_P0026\DE_2_W0001_P0026_T0001\TR1_W0001_P0081\TR1_2_W0001_P0081_T0001_R1_P1_K1_Ch2-Ch1.zen
1.338004e+01	2.408326e+01	20151203_SCC1gfpc_G2G1\MitoSys2\LSM\SCC1gfpc_G1\DE_W0001_P0026\DE_2_W0001_P0026_T0001\TR1_W0001_P0081\TR1_2_W0001_P0081_T0001_R1_P1_K1_Ch2-Ch1.zen
1.344004e+01	2.834991e+01	20151203_SCC1gfpc_G2G1\MitoSys2\LSM\SCC1gfpc_G1\DE_W0001_P0026\DE_2_W0001_P0026_T0001\TR1_W0001_P0081\TR1_2_W0001_P0081_T0001_R1_P1_K1_Ch2-Ch1.zen
1.350004e+01	2.689991e+01	20151203_SCC1gfpc_G2G1\MitoSys2\LSM\SCC1gfpc_G1\DE_W0001_P0026\DE_2_W0001_P0026_T0001\TR1_W0001_P0081\TR1_2_W0001_P0081_T0001_R1_P1_K1_Ch2-Ch1.zen
1.356004e+01	2.764991e+01	20151203_SCC1gfpc_G2G1\MitoSys2\LSM\SCC1gfpc_G1\DE_W0001_P0026\DE_2_W0001_P0026_T0001\TR1_W0001_P0081\TR1_2_W0001_P0081_T0001_R1_P1_K1_Ch2-Ch1.zen
1.362004e+01	2.439992e+01	20151203_SCC1gfpc_G2G1\MitoSys2\LSM\SCC1gfpc_G1\DE_W0001_P0026\DE_2_W0001_P0026_T0001\TR1_W0001_P0081\TR1_2_W0001_P0081_T0001_R1_P1_K1_Ch2-Ch1.zen
1.368004e+01	2.574992e+01	20151203_SCC1gfpc_G2G1\MitoSys2\LSM\SCC1gfpc_G1\DE_W0001_P0026\DE_2_W0001_P0026_T0001\TR1_W0001_P0081\TR1_2_W0001_P0081_T0001_R1_P1_K1_Ch2-Ch1.zen
1.374004e+01	2.814991e+01	20151203_SCC1gfpc_G2G1\MitoSys2\LSM\SCC1gfpc_G1\DE_W0001_P0026\DE_2_W0001_P0026_T0001\TR1_W0001_P0081\TR1_2_W0001_P0081_T0001_R1_P1_K1_Ch2-Ch1.zen
1.380005e+01	2.949990e+01	20151203_SCC1gfpc_G2G1\MitoSys2\LSM\SCC1gfpc_G1\DE_W0001_P0026\DE_2_W0001_P0026_T0001\TR1_W0001_P0081\TR1_2_W0001_P0081_T0001_R1_P1_K1_Ch2-Ch1.zen
1.386004e+01	2.854991e+01	20151203_SCC1gfpc_G2G1\MitoSys2\LSM\SCC1gfpc_G1\DE_W0001_P0026\DE_2_W0001_P0026_T0001\TR1_W0001_P0081\TR1_2_W0001_P0081_T0001_R1_P1_K1_Ch2-Ch1.zen
1.392004e+01	2.396659e+01	20151203_SCC1gfpc_G2G1\MitoSys2\LSM\SCC1gfpc_G1\DE_W0001_P0026\DE_2_W0001_P0026_T0001\TR1_W0001_P0081\TR1_2_W0001_P0081_T0001_R1_P1_K1_Ch2-Ch1.zen
1.398005e+01	3.023324e+01	20151203_SCC1gfpc_G2G1\MitoSys2\LSM\SCC1gfpc_G1\DE_W0001_P0026\DE_2_W0001_P0026_T0001\TR1_W0001_P0081\TR1_2_W0001_P0081_T0001_R1_P1_K1_Ch2-Ch1.zen
1.404005e+01	2.934991e+01	20151203_SCC1gfpc_G2G1\MitoSys2\LSM\SCC1gfpc_G1\DE_W0001_P0026\DE_2_W0001_P0026_T0001\TR1_W0001_P0081\TR1_2_W0001_P0081_T0001_R1_P1_K1_Ch2-Ch1.zen
1.410005e+01	2.591658e+01	20151203_SCC1gfpc_G2G1\MitoSys2\LSM\SCC1gfpc_G1\DE_W0001_P0026\DE_2_W0001_P0026_T0001\TR1_W0001_P0081\TR1_2_W0001_P0081_T0001_R1_P1_K1_Ch2-Ch1.zen
1.416005e+01	2.393326e+01	20151203_SCC1gfpc_G2G1\MitoSys2\LSM\SCC1gfpc_G1\DE_W0001_P0026\DE_2_W0001_P0026_T0001\TR1_W0001_P0081\TR1_2_W0001_P0081_T0001_R1_P1_K1_Ch2-Ch1.zen
1.422005e+01	2.451659e+01	20151203_SCC1gfpc_G2G1\MitoSys2\LSM\SCC1gfpc_G1\DE_W0001_P0026\DE_2_W0001_P0026_T0001\TR1_W0001_P0081\TR1_2_W0001_P0081_T0001_R1_P1_K1_Ch2-Ch1.zen
1.428005e+01	2.261659e+01	20151203_SCC1gfpc_G2G1\MitoSys2\LSM\SCC1gfpc_G1\DE_W0001_P0026\DE_2_W0001_P0026_T0001\TR1_W0001_P0081\TR1_2_W0001_P0081_T0001_R1_P1_K1_Ch2-Ch1.zen
1.434005e+01	2.451659e+01	20151203_SCC1gfpc_G2G1\MitoSys2\LSM\SCC1gfpc_G1\DE_W0001_P0026\DE_2_W0001_P0026_T0001\TR1_W0001_P0081\TR1_2_W0001_P0081_T0001_R1_P1_K1_Ch2-Ch1.zen
1.440005e+01	2.628325e+01	20151203_SCC1gfpc_G2G1\MitoSys2\LSM\SCC1gfpc_G1\DE_W0001_P0026\DE_2_W0001_P0026_T0001\TR1_W0001_P0081\TR1_2_W0001_P0081_T0001_R1_P1_K1_Ch2-Ch1.zen
1.446005e+01	2.821658e+01	20151203_SCC1gfpc_G2G1\MitoSys2\LSM\SCC1gfpc_G1\DE_W0001_P0026\DE_2_W0001_P0026_T0001\TR1_W0001_P0081\TR1_2_W0001_P0081_T0001_R1_P1_K1_Ch2-Ch1.zen
1.452005e+01	2.271659e+01	20151203_SCC1gfpc_G2G1\MitoSys2\LSM\SCC1gfpc_G1\DE_W0001_P0026\DE_2_W0001_P0026_T0001\TR1_W0001_P0081\TR1_2_W0001_P0081_T0001_R1_P1_K1_Ch2-Ch1.zen
1.458005e+01	2.484992e+01	20151203_SCC1gfpc_G2G1\MitoSys2\LSM\SCC1gfpc_G1\DE_W0001_P0026\DE_2_W0001_P0026_T0001\TR1_W0001_P0081\TR1_2_W0001_P0081_T0001_R1_P1_K1_Ch2-Ch1.zen
1.464005e+01	2.546659e+01	20151203_SCC1gfpc_G2G1\MitoSys2\LSM\SCC1gfpc_G1\DE_W0001_P0026\DE_2_W0001_P0026_T0001\TR1_W0001_P0081\TR1_2_W0001_P0081_T0001_R1_P1_K1_Ch2-Ch1.zen
1.470005e+01	2.334992e+01	20151203_SCC1gfpc_G2G1\MitoSys2\LSM\SCC1gfpc_G1\DE_W0001_P0026\DE_2_W0001_P0026_T0001\TR1_W0001_P0081\TR1_2_W0001_P0081_T0001_R1_P1_K1_Ch2-Ch1.zen
1.476005e+01	2.386659e+01	20151203_SCC1gfpc_G2G1\MitoSys2\LSM\SCC1gfpc_G1\DE_W0001_P0026\DE_2_W0001_P0026_T0001\TR1_W0001_P0081\TR1_2_W0001_P0081_T0001_R1_P1_K1_Ch2-Ch1.zen
1.482005e+01	2.373326e+01	20151203_SCC1gfpc_G2G1\MitoSys2\LSM\SCC1gfpc_G1\DE_W0001_P0026\DE_2_W0001_P0026_T0001\TR1_W0001_P0081\TR1_2_W0001_P0081_T0001_R1_P1_K1_Ch2-Ch1.zen
1.488005e+01	2.276659e+01	20151203_SCC1gfpc_G2G1\MitoSys2\LSM\SCC1gfpc_G1\DE_W0001_P0026\DE_2_W0001_P0026_T0001\TR1_W0001_P0081\TR1_2_W0001_P0081_T0001_R1_P1_K1_Ch2-Ch1.zen
1.494005e+01	2.286659e+01	20151203_SCC1gfpc_G2G1\MitoSys2\LSM\SCC1gfpc_G1\DE_W0001_P0026\DE_2_W0001_P0026_T0001\TR1_W0001_P0081\TR1_2_W0001_P0081_T0001_R1_P1_K1_Ch2-Ch1.zen
1.500005e+01	2.658325e+01	20151203_SCC1gfpc_G2G1\MitoSys2\LSM\SCC1gfpc_G1\DE_W0001_P0026\DE_2_W0001_P0026_T0001\TR1_W0001_P0081\TR1_2_W0001_P0081_T0001_R1_P1_K1_Ch2-Ch1.zen
1.506005e+01	2.433325e+01	20151203_SCC1gfpc_G2G1\MitoSys2\LSM\SCC1gfpc_G1\DE_W0001_P0026\DE_2_W0001_P0026_T0001\TR1_W0001_P0081\TR1_2_W0001_P0081_T0001_R1_P1_K1_Ch2-Ch1.zen
1.512005e+01	2.551658e+01	20151203_SCC1gfpc_G2G1\MitoSys2\LSM\SCC1gfpc_G1\DE_W0001_P0026\DE_2_W0001_P0026_T0001\TR1_W0001_P0081\TR1_2_W0001_P0081_T0001_R1_P1_K1_Ch2-Ch1.zen
1.518005e+01	2.473325e+01	20151203_SCC1gfpc_G2G1\MitoSys2\LSM\SCC1gfpc_G1\DE_W0001_P0026\DE_2_W0001_P0026_T0001\TR1_W0001_P0081\TR1_2_W0001_P0081_T0001_R1_P1_K1_Ch2-Ch1.zen
1.524005e+01	2.169993e+01	20151203_SCC1gfpc_G2G1\MitoSys2\LSM\SCC1gfpc_G1\DE_W0001_P0026\DE_2_W0001_P0026_T0001\TR1_W0001_P0081\TR1_2_W0001_P0081_T0001_R1_P1_K1_Ch2-Ch1.zen
1.530005e+01	2.153326e+01	20151203_SCC1gfpc_G2G1\MitoSys2\LSM\SCC1gfpc_G1\DE_W0001_P0026\DE_2_W0001_P0026_T0001\TR1_W0001_P0081\TR1_2_W0001_P0081_T0001_R1_P1_K1_Ch2-Ch1.zen
1.536005e+01	2.359992e+01	20151203_SCC1gfpc_G2G1\MitoSys2\LSM\SCC1gfpc_G1\DE_W0001_P0026\DE_2_W0001_P0026_T0001\TR1_W0001_P0081\TR1_2_W0001_P0081_T0001_R1_P1_K1_Ch2-Ch1.zen
1.542005e+01	1.941660e+01	20151203_SCC1gfpc_G2G1\MitoSys2\LSM\SCC1gfpc_G1\DE_W0001_P0026\DE_2_W0001_P0026_T0001\TR1_W0001_P0081\TR1_2_W0001_P0081_T0001_R1_P1_K1_Ch2-Ch1.zen
1.548005e+01	2.251659e+01	20151203_SCC1gfpc_G2G1\MitoSys2\LSM\SCC1gfpc_G1\DE_W0001_P0026\DE_2_W0001_P0026_T0001\TR1_W0001_P0081\TR1_2_W0001_P0081_T0001_R1_P1_K1_Ch2-Ch1.zen
1.554005e+01	2.718324e+01	20151203_SCC1gfpc_G2G1\MitoSys2\LSM\SCC1gfpc_G1\DE_W0001_P0026\DE_2_W0001_P0026_T0001\TR1_W0001_P0081\TR1_2_W0001_P0081_T0001_R1_P1_K1_Ch2-Ch1.zen
1.560005e+01	2.474992e+01	20151203_SCC1gfpc_G2G1\MitoSys2\LSM\SCC1gfpc_G1\DE_W0001_P0026\DE_2_W0001_P0026_T0001\TR1_W0001_P0081\TR1_2_W0001_P0081_T0001_R1_P1_K1_Ch2-Ch1.zen
1.566005e+01	2.486659e+01	20151203_SCC1gfpc_G2G1\MitoSys2\LSM\SCC1gfpc_G1\DE_W0001_P0026\DE_2_W0001_P0026_T0001\TR1_W0001_P0081\TR1_2_W0001_P0081_T0001_R1_P1_K1_Ch2-Ch1.zen
1.572005e+01	2.344992e+01	20151203_SCC1gfpc_G2G1\MitoSys2\LSM\SCC1gfpc_G1\DE_W0001_P0026\DE_2_W0001_P0026_T0001\TR1_W0001_P0081\TR1_2_W0001_P0081_T0001_R1_P1_K1_Ch2-Ch1.zen
1.578005e+01	2.531659e+01	20151203_SCC1gfpc_G2G1\MitoSys2\LSM\SCC1gfpc_G1\DE_W0001_P0026\DE_2_W0001_P0026_T0001\TR1_W0001_P0081\TR1_2_W0001_P0081_T0001_R1_P1_K1_Ch2-Ch1.zen
1.584005e+01	2.489992e+01	20151203_SCC1gfpc_G2G1\MitoSys2\LSM\SCC1gfpc_G1\DE_W0001_P0026\DE_2_W0001_P0026_T0001\TR1_W0001_P0081\TR1_2_W0001_P0081_T0001_R1_P1_K1_Ch2-Ch1.zen
1.590005e+01	2.834991e+01	20151203_SCC1gfpc_G2G1\MitoSys2\LSM\SCC1gfpc_G1\DE_W0001_P0026\DE_2_W0001_P0026_T0001\TR1_W0001_P0081\TR1_2_W0001_P0081_T0001_R1_P1_K1_Ch2-Ch1.zen
1.596005e+01	2.756658e+01	20151203_SCC1gfpc_G2G1\MitoSys2\LSM\SCC1gfpc_G1\DE_W0001_P0026\DE_2_W0001_P0026_T0001\TR1_W0001_P0081\TR1_2_W0001_P0081_T0001_R1_P1_K1_Ch2-Ch1.zen
1.602005e+01	2.254993e+01	20151203_SCC1gfpc_G2G1\MitoSys2\LSM\SCC1gfpc_G1\DE_W0001_P0026\DE_2_W0001_P0026_T0001\TR1_W0001_P0081\TR1_2_W0001_P0081_T0001_R1_P1_K1_Ch2-Ch1.zen
1.608005e+01	2.376659e+01	20151203_SCC1gfpc_G2G1\MitoSys2\LSM\SCC1gfpc_G1\DE_W0001_P0026\DE_2_W0001_P0026_T0001\TR1_W0001_P0081\TR1_2_W0001_P0081_T0001_R1_P1_K1_Ch2-Ch1.zen
1.614005e+01	2.129993e+01	20151203_SCC1gfpc_G2G1\MitoSys2\LSM\SCC1gfpc_G1\DE_W0001_P0026\DE_2_W0001_P0026_T0001\TR1_W0001_P0081\TR1_2_W0001_P0081_T0001_R1_P1_K1_Ch2-Ch1.zen
1.620005e+01	2.346659e+01	20151203_SCC1gfpc_G2G1\MitoSys2\LSM\SCC1gfpc_G1\DE_W0001_P0026\DE_2_W0001_P0026_T0001\TR1_W0001_P0081\TR1_2_W0001_P0081_T0001_R1_P1_K1_Ch2-Ch1.zen
1.626005e+01	2.226659e+01	20151203_SCC1gfpc_G2G1\MitoSys2\LSM\SCC1gfpc_G1\DE_W0001_P0026\DE_2_W0001_P0026_T0001\TR1_W0001_P0081\TR1_2_W0001_P0081_T0001_R1_P1_K1_Ch2-Ch1.zen
1.632005e+01	2.519992e+01	20151203_SCC1gfpc_G2G1\MitoSys2\LSM\SCC1gfpc_G1\DE_W0001_P0026\DE_2_W0001_P0026_T0001\TR1_W0001_P0081\TR1_2_W0001_P0081_T0001_R1_P1_K1_Ch2-Ch1.zen
1.638005e+01	2.554992e+01	20151203_SCC1gfpc_G2G1\MitoSys2\LSM\SCC1gfpc_G1\DE_W0001_P0026\DE_2_W0001_P0026_T0001\TR1_W0001_P0081\TR1_2_W0001_P0081_T0001_R1_P1_K1_Ch2-Ch1.zen
1.644005e+01	2.858324e+01	20151203_SCC1gfpc_G2G1\MitoSys2\LSM\SCC1gfpc_G1\DE_W0001_P0026\DE_2_W0001_P0026_T0001\TR1_W0001_P0081\TR1_2_W0001_P0081_T0001_R1_P1_K1_Ch2-Ch1.zen
1.650005e+01	2.964990e+01	20151203_SCC1gfpc_G2G1\MitoSys2\LSM\SCC1gfpc_G1\DE_W0001_P0026\DE_2_W0001_P0026_T0001\TR1_W0001_P0081\TR1_2_W0001_P0081_T0001_R1_P1_K1_Ch2-Ch1.zen
1.656005e+01	2.759991e+01	20151203_SCC1gfpc_G2G1\MitoSys2\LSM\SCC1gfpc_G1\DE_W0001_P0026\DE_2_W0001_P0026_T0001\TR1_W0001_P0081\TR1_2_W0001_P0081_T0001_R1_P1_K1_Ch2-Ch1.zen
1.662005e+01	3.229990e+01	20151203_SCC1gfpc_G2G1\MitoSys2\LSM\SCC1gfpc_G1\DE_W0001_P0026\DE_2_W0001_P0026_T0001\TR1_W0001_P0081\TR1_2_W0001_P0081_T0001_R1_P1_K1_Ch2-Ch1.zen
1.668005e+01	3.246656e+01	20151203_SCC1gfpc_G2G1\MitoSys2\LSM\SCC1gfpc_G1\DE_W0001_P0026\DE_2_W0001_P0026_T0001\TR1_W0001_P0081\TR1_2_W0001_P0081_T0001_R1_P1_K1_Ch2-Ch1.zen
1.674005e+01	3.276656e+01	20151203_SCC1gfpc_G2G1\MitoSys2\LSM\SCC1gfpc_G1\DE_W0001_P0026\DE_2_W0001_P0026_T0001\TR1_W0001_P0081\TR1_2_W0001_P0081_T0001_R1_P1_K1_Ch2-Ch1.zen
1.680005e+01	2.984990e+01	20151203_SCC1gfpc_G2G1\MitoSys2\LSM\SCC1gfpc_G1\DE_W0001_P0026\DE_2_W0001_P0026_T0001\TR1_W0001_P0081\TR1_2_W0001_P0081_T0001_R1_P1_K1_Ch2-Ch1.zen
1.686005e+01	3.276656e+01	20151203_SCC1gfpc_G2G1\MitoSys2\LSM\SCC1gfpc_G1\DE_W0001_P0026\DE_2_W0001_P0026_T0001\TR1_W0001_P0081\TR1_2_W0001_P0081_T0001_R1_P1_K1_Ch2-Ch1.zen
1.692006e+01	3.188323e+01	20151203_SCC1gfpc_G2G1\MitoSys2\LSM\SCC1gfpc_G1\DE_W0001_P0026\DE_2_W0001_P0026_T0001\TR1_W0001_P0081\TR1_2_W0001_P0081_T0001_R1_P1_K1_Ch2-Ch1.zen
1.698005e+01	2.924990e+01	20151203_SCC1gfpc_G2G1\MitoSys2\LSM\SCC1gfpc_G1\DE_W0001_P0026\DE_2_W0001_P0026_T0001\TR1_W0001_P0081\TR1_2_W0001_P0081_T0001_R1_P1_K1_Ch2-Ch1.zen
1.704005e+01	2.804991e+01	20151203_SCC1gfpc_G2G1\MitoSys2\LSM\SCC1gfpc_G1\DE_W0001_P0026\DE_2_W0001_P0026_T0001\TR1_W0001_P0081\TR1_2_W0001_P0081_T0001_R1_P1_K1_Ch2-Ch1.zen
1.710006e+01	2.896657e+01	20151203_SCC1gfpc_G2G1\MitoSys2\LSM\SCC1gfpc_G1\DE_W0001_P0026\DE_2_W0001_P0026_T0001\TR1_W0001_P0081\TR1_2_W0001_P0081_T0001_R1_P1_K1_Ch2-Ch1.zen
1.716006e+01	2.864991e+01	20151203_SCC1gfpc_G2G1\MitoSys2\LSM\SCC1gfpc_G1\DE_W0001_P0026\DE_2_W0001_P0026_T0001\TR1_W0001_P0081\TR1_2_W0001_P0081_T0001_R1_P1_K1_Ch2-Ch1.zen
1.722006e+01	2.603325e+01	20151203_SCC1gfpc_G2G1\MitoSys2\LSM\SCC1gfpc_G1\DE_W0001_P0026\DE_2_W0001_P0026_T0001\TR1_W0001_P0081\TR1_2_W0001_P0081_T0001_R1_P1_K1_Ch2-Ch1.zen
1.728006e+01	2.684991e+01	20151203_SCC1gfpc_G2G1\MitoSys2\LSM\SCC1gfpc_G1\DE_W0001_P0026\DE_2_W0001_P0026_T0001\TR1_W0001_P0081\TR1_2_W0001_P0081_T0001_R1_P1_K1_Ch2-Ch1.zen
1.734006e+01	2.499992e+01	20151203_SCC1gfpc_G2G1\MitoSys2\LSM\SCC1gfpc_G1\DE_W0001_P0026\DE_2_W0001_P0026_T0001\TR1_W0001_P0081\TR1_2_W0001_P0081_T0001_R1_P1_K1_Ch2-Ch1.zen
1.740006e+01	2.326659e+01	20151203_SCC1gfpc_G2G1\MitoSys2\LSM\SCC1gfpc_G1\DE_W0001_P0026\DE_2_W0001_P0026_T0001\TR1_W0001_P0081\TR1_2_W0001_P0081_T0001_R1_P1_K1_Ch2-Ch1.zen
1.746006e+01	2.398326e+01	20151203_SCC1gfpc_G2G1\MitoSys2\LSM\SCC1gfpc_G1\DE_W0001_P0026\DE_2_W0001_P0026_T0001\TR1_W0001_P0081\TR1_2_W0001_P0081_T0001_R1_P1_K1_Ch2-Ch1.zen
1.752006e+01	2.271659e+01	20151203_SCC1gfpc_G2G1\MitoSys2\LSM\SCC1gfpc_G1\DE_W0001_P0026\DE_2_W0001_P0026_T0001\TR1_W0001_P0081\TR1_2_W0001_P0081_T0001_R1_P1_K1_Ch2-Ch1.zen
1.758006e+01	2.059993e+01	20151203_SCC1gfpc_G2G1\MitoSys2\LSM\SCC1gfpc_G1\DE_W0001_P0026\DE_2_W0001_P0026_T0001\TR1_W0001_P0081\TR1_2_W0001_P0081_T0001_R1_P1_K1_Ch2-Ch1.zen
1.764006e+01	2.364992e+01	20151203_SCC1gfpc_G2G1\MitoSys2\LSM\SCC1gfpc_G1\DE_W0001_P0026\DE_2_W0001_P0026_T0001\TR1_W0001_P0081\TR1_2_W0001_P0081_T0001_R1_P1_K1_Ch2-Ch1.zen
1.770006e+01	2.596658e+01	20151203_SCC1gfpc_G2G1\MitoSys2\LSM\SCC1gfpc_G1\DE_W0001_P0026\DE_2_W0001_P0026_T0001\TR1_W0001_P0081\TR1_2_W0001_P0081_T0001_R1_P1_K1_Ch2-Ch1.zen
1.776006e+01	2.348326e+01	20151203_SCC1gfpc_G2G1\MitoSys2\LSM\SCC1gfpc_G1\DE_W0001_P0026\DE_2_W0001_P0026_T0001\TR1_W0001_P0081\TR1_2_W0001_P0081_T0001_R1_P1_K1_Ch2-Ch1.zen
1.782006e+01	2.158326e+01	20151203_SCC1gfpc_G2G1\MitoSys2\LSM\SCC1gfpc_G1\DE_W0001_P0026\DE_2_W0001_P0026_T0001\TR1_W0001_P0081\TR1_2_W0001_P0081_T0001_R1_P1_K1_Ch2-Ch1.zen
1.788006e+01	2.413326e+01	20151203_SCC1gfpc_G2G1\MitoSys2\LSM\SCC1gfpc_G1\DE_W0001_P0026\DE_2_W0001_P0026_T0001\TR1_W0001_P0081\TR1_2_W0001_P0081_T0001_R1_P1_K1_Ch2-Ch1.zen
1.794006e+01	2.208326e+01	20151203_SCC1gfpc_G2G1\MitoSys2\LSM\SCC1gfpc_G1\DE_W0001_P0026\DE_2_W0001_P0026_T0001\TR1_W0001_P0081\TR1_2_W0001_P0081_T0001_R1_P1_K1_Ch2-Ch1.zen
1.800006e+01	2.216660e+01	20151203_SCC1gfpc_G2G1\MitoSys2\LSM\SCC1gfpc_G1\DE_W0001_P0026\DE_2_W0001_P0026_T0001\TR1_W0001_P0081\TR1_2_W0001_P0081_T0001_R1_P1_K1_Ch2-Ch1.zen
1.806006e+01	2.231660e+01	20151203_SCC1gfpc_G2G1\MitoSys2\LSM\SCC1gfpc_G1\DE_W0001_P0026\DE_2_W0001_P0026_T0001\TR1_W0001_P0081\TR1_2_W0001_P0081_T0001_R1_P1_K1_Ch2-Ch1.zen
1.812006e+01	2.544992e+01	20151203_SCC1gfpc_G2G1\MitoSys2\LSM\SCC1gfpc_G1\DE_W0001_P0026\DE_2_W0001_P0026_T0001\TR1_W0001_P0081\TR1_2_W0001_P0081_T0001_R1_P1_K1_Ch2-Ch1.zen
1.818006e+01	2.504992e+01	20151203_SCC1gfpc_G2G1\MitoSys2\LSM\SCC1gfpc_G1\DE_W0001_P0026\DE_2_W0001_P0026_T0001\TR1_W0001_P0081\TR1_2_W0001_P0081_T0001_R1_P1_K1_Ch2-Ch1.zen
1.824006e+01	2.448325e+01	20151203_SCC1gfpc_G2G1\MitoSys2\LSM\SCC1gfpc_G1\DE_W0001_P0026\DE_2_W0001_P0026_T0001\TR1_W0001_P0081\TR1_2_W0001_P0081_T0001_R1_P1_K1_Ch2-Ch1.zen
1.830006e+01	2.168326e+01	20151203_SCC1gfpc_G2G1\MitoSys2\LSM\SCC1gfpc_G1\DE_W0001_P0026\DE_2_W0001_P0026_T0001\TR1_W0001_P0081\TR1_2_W0001_P0081_T0001_R1_P1_K1_Ch2-Ch1.zen
1.836006e+01	2.723325e+01	20151203_SCC1gfpc_G2G1\MitoSys2\LSM\SCC1gfpc_G1\DE_W0001_P0026\DE_2_W0001_P0026_T0001\TR1_W0001_P0081\TR1_2_W0001_P0081_T0001_R1_P1_K1_Ch2-Ch1.zen
1.842006e+01	2.899991e+01	20151203_SCC1gfpc_G2G1\MitoSys2\LSM\SCC1gfpc_G1\DE_W0001_P0026\DE_2_W0001_P0026_T0001\TR1_W0001_P0081\TR1_2_W0001_P0081_T0001_R1_P1_K1_Ch2-Ch1.zen
1.848006e+01	2.801658e+01	20151203_SCC1gfpc_G2G1\MitoSys2\LSM\SCC1gfpc_G1\DE_W0001_P0026\DE_2_W0001_P0026_T0001\TR1_W0001_P0081\TR1_2_W0001_P0081_T0001_R1_P1_K1_Ch2-Ch1.zen
1.854006e+01	2.394992e+01	20151203_SCC1gfpc_G2G1\MitoSys2\LSM\SCC1gfpc_G1\DE_W0001_P0026\DE_2_W0001_P0026_T0001\TR1_W0001_P0081\TR1_2_W0001_P0081_T0001_R1_P1_K1_Ch2-Ch1.zen
1.860006e+01	2.984990e+01	20151203_SCC1gfpc_G2G1\MitoSys2\LSM\SCC1gfpc_G1\DE_W0001_P0026\DE_2_W0001_P0026_T0001\TR1_W0001_P0081\TR1_2_W0001_P0081_T0001_R1_P1_K1_Ch2-Ch1.zen
1.866006e+01	2.813324e+01	20151203_SCC1gfpc_G2G1\MitoSys2\LSM\SCC1gfpc_G1\DE_W0001_P0026\DE_2_W0001_P0026_T0001\TR1_W0001_P0081\TR1_2_W0001_P0081_T0001_R1_P1_K1_Ch2-Ch1.zen
1.872006e+01	2.644991e+01	20151203_SCC1gfpc_G2G1\MitoSys2\LSM\SCC1gfpc_G1\DE_W0001_P0026\DE_2_W0001_P0026_T0001\TR1_W0001_P0081\TR1_2_W0001_P0081_T0001_R1_P1_K1_Ch2-Ch1.zen
1.878006e+01	2.806658e+01	20151203_SCC1gfpc_G2G1\MitoSys2\LSM\SCC1gfpc_G1\DE_W0001_P0026\DE_2_W0001_P0026_T0001\TR1_W0001_P0081\TR1_2_W0001_P0081_T0001_R1_P1_K1_Ch2-Ch1.zen
1.884006e+01	2.918324e+01	20151203_SCC1gfpc_G2G1\MitoSys2\LSM\SCC1gfpc_G1\DE_W0001_P0026\DE_2_W0001_P0026_T0001\TR1_W0001_P0081\TR1_2_W0001_P0081_T0001_R1_P1_K1_Ch2-Ch1.zen
1.890006e+01	2.511658e+01	20151203_SCC1gfpc_G2G1\MitoSys2\LSM\SCC1gfpc_G1\DE_W0001_P0026\DE_2_W0001_P0026_T0001\TR1_W0001_P0081\TR1_2_W0001_P0081_T0001_R1_P1_K1_Ch2-Ch1.zen
1.896006e+01	2.308326e+01	20151203_SCC1gfpc_G2G1\MitoSys2\LSM\SCC1gfpc_G1\DE_W0001_P0026\DE_2_W0001_P0026_T0001\TR1_W0001_P0081\TR1_2_W0001_P0081_T0001_R1_P1_K1_Ch2-Ch1.zen
1.902006e+01	2.331659e+01	20151203_SCC1gfpc_G2G1\MitoSys2\LSM\SCC1gfpc_G1\DE_W0001_P0026\DE_2_W0001_P0026_T0001\TR1_W0001_P0081\TR1_2_W0001_P0081_T0001_R1_P1_K1_Ch2-Ch1.zen
1.908006e+01	2.329992e+01	20151203_SCC1gfpc_G2G1\MitoSys2\LSM\SCC1gfpc_G1\DE_W0001_P0026\DE_2_W0001_P0026_T0001\TR1_W0001_P0081\TR1_2_W0001_P0081_T0001_R1_P1_K1_Ch2-Ch1.zen
1.914006e+01	2.458325e+01	20151203_SCC1gfpc_G2G1\MitoSys2\LSM\SCC1gfpc_G1\DE_W0001_P0026\DE_2_W0001_P0026_T0001\TR1_W0001_P0081\TR1_2_W0001_P0081_T0001_R1_P1_K1_Ch2-Ch1.zen
1.920006e+01	2.496659e+01	20151203_SCC1gfpc_G2G1\MitoSys2\LSM\SCC1gfpc_G1\DE_W0001_P0026\DE_2_W0001_P0026_T0001\TR1_W0001_P0081\TR1_2_W0001_P0081_T0001_R1_P1_K1_Ch2-Ch1.zen
1.926006e+01	2.424992e+01	20151203_SCC1gfpc_G2G1\MitoSys2\LSM\SCC1gfpc_G1\DE_W0001_P0026\DE_2_W0001_P0026_T0001\TR1_W0001_P0081\TR1_2_W0001_P0081_T0001_R1_P1_K1_Ch2-Ch1.zen
1.932006e+01	2.438326e+01	20151203_SCC1gfpc_G2G1\MitoSys2\LSM\SCC1gfpc_G1\DE_W0001_P0026\DE_2_W0001_P0026_T0001\TR1_W0001_P0081\TR1_2_W0001_P0081_T0001_R1_P1_K1_Ch2-Ch1.zen
1.938006e+01	2.274993e+01	20151203_SCC1gfpc_G2G1\MitoSys2\LSM\SCC1gfpc_G1\DE_W0001_P0026\DE_2_W0001_P0026_T0001\TR1_W0001_P0081\TR1_2_W0001_P0081_T0001_R1_P1_K1_Ch2-Ch1.zen
1.944006e+01	1.998327e+01	20151203_SCC1gfpc_G2G1\MitoSys2\LSM\SCC1gfpc_G1\DE_W0001_P0026\DE_2_W0001_P0026_T0001\TR1_W0001_P0081\TR1_2_W0001_P0081_T0001_R1_P1_K1_Ch2-Ch1.zen
1.950006e+01	2.068327e+01	20151203_SCC1gfpc_G2G1\MitoSys2\LSM\SCC1gfpc_G1\DE_W0001_P0026\DE_2_W0001_P0026_T0001\TR1_W0001_P0081\TR1_2_W0001_P0081_T0001_R1_P1_K1_Ch2-Ch1.zen
1.956006e+01	2.191660e+01	20151203_SCC1gfpc_G2G1\MitoSys2\LSM\SCC1gfpc_G1\DE_W0001_P0026\DE_2_W0001_P0026_T0001\TR1_W0001_P0081\TR1_2_W0001_P0081_T0001_R1_P1_K1_Ch2-Ch1.zen
1.962006e+01	2.431659e+01	20151203_SCC1gfpc_G2G1\MitoSys2\LSM\SCC1gfpc_G1\DE_W0001_P0026\DE_2_W0001_P0026_T0001\TR1_W0001_P0081\TR1_2_W0001_P0081_T0001_R1_P1_K1_Ch2-Ch1.zen
1.968006e+01	2.393326e+01	20151203_SCC1gfpc_G2G1\MitoSys2\LSM\SCC1gfpc_G1\DE_W0001_P0026\DE_2_W0001_P0026_T0001\TR1_W0001_P0081\TR1_2_W0001_P0081_T0001_R1_P1_K1_Ch2-Ch1.zen
1.974006e+01	2.318326e+01	20151203_SCC1gfpc_G2G1\MitoSys2\LSM\SCC1gfpc_G1\DE_W0001_P0026\DE_2_W0001_P0026_T0001\TR1_W0001_P0081\TR1_2_W0001_P0081_T0001_R1_P1_K1_Ch2-Ch1.zen
1.980006e+01	2.714991e+01	20151203_SCC1gfpc_G2G1\MitoSys2\LSM\SCC1gfpc_G1\DE_W0001_P0026\DE_2_W0001_P0026_T0001\TR1_W0001_P0081\TR1_2_W0001_P0081_T0001_R1_P1_K1_Ch2-Ch1.zen
1.986006e+01	3.221656e+01	20151203_SCC1gfpc_G2G1\MitoSys2\LSM\SCC1gfpc_G1\DE_W0001_P0026\DE_2_W0001_P0026_T0001\TR1_W0001_P0081\TR1_2_W0001_P0081_T0001_R1_P1_K1_Ch2-Ch1.zen
1.992006e+01	2.888324e+01	20151203_SCC1gfpc_G2G1\MitoSys2\LSM\SCC1gfpc_G1\DE_W0001_P0026\DE_2_W0001_P0026_T0001\TR1_W0001_P0081\TR1_2_W0001_P0081_T0001_R1_P1_K1_Ch2-Ch1.zen
1.998006e+01	2.328326e+01	20151203_SCC1gfpc_G2G1\MitoSys2\LSM\SCC1gfpc_G1\DE_W0001_P0026\DE_2_W0001_P0026_T0001\TR1_W0001_P0081\TR1_2_W0001_P0081_T0001_R1_P1_K1_Ch2-Ch1.zen
2.004006e+01	2.439992e+01	20151203_SCC1gfpc_G2G1\MitoSys2\LSM\SCC1gfpc_G1\DE_W0001_P0026\DE_2_W0001_P0026_T0001\TR1_W0001_P0081\TR1_2_W0001_P0081_T0001_R1_P1_K1_Ch2-Ch1.zen
2.010007e+01	2.218326e+01	20151203_SCC1gfpc_G2G1\MitoSys2\LSM\SCC1gfpc_G1\DE_W0001_P0026\DE_2_W0001_P0026_T0001\TR1_W0001_P0081\TR1_2_W0001_P0081_T0001_R1_P1_K1_Ch2-Ch1.zen
2.016006e+01	2.173326e+01	20151203_SCC1gfpc_G2G1\MitoSys2\LSM\SCC1gfpc_G1\DE_W0001_P0026\DE_2_W0001_P0026_T0001\TR1_W0001_P0081\TR1_2_W0001_P0081_T0001_R1_P1_K1_Ch2-Ch1.zen
2.022007e+01	2.364992e+01	20151203_SCC1gfpc_G2G1\MitoSys2\LSM\SCC1gfpc_G1\DE_W0001_P0026\DE_2_W0001_P0026_T0001\TR1_W0001_P0081\TR1_2_W0001_P0081_T0001_R1_P1_K1_Ch2-Ch1.zen
2.028007e+01	2.461659e+01	20151203_SCC1gfpc_G2G1\MitoSys2\LSM\SCC1gfpc_G1\DE_W0001_P0026\DE_2_W0001_P0026_T0001\TR1_W0001_P0081\TR1_2_W0001_P0081_T0001_R1_P1_K1_Ch2-Ch1.zen
2.034007e+01	2.504992e+01	20151203_SCC1gfpc_G2G1\MitoSys2\LSM\SCC1gfpc_G1\DE_W0001_P0026\DE_2_W0001_P0026_T0001\TR1_W0001_P0081\TR1_2_W0001_P0081_T0001_R1_P1_K1_Ch2-Ch1.zen
2.040007e+01	2.108327e+01	20151203_SCC1gfpc_G2G1\MitoSys2\LSM\SCC1gfpc_G1\DE_W0001_P0026\DE_2_W0001_P0026_T0001\TR1_W0001_P0081\TR1_2_W0001_P0081_T0001_R1_P1_K1_Ch2-Ch1.zen
2.046007e+01	2.618325e+01	20151203_SCC1gfpc_G2G1\MitoSys2\LSM\SCC1gfpc_G1\DE_W0001_P0026\DE_2_W0001_P0026_T0001\TR1_W0001_P0081\TR1_2_W0001_P0081_T0001_R1_P1_K1_Ch2-Ch1.zen
2.052007e+01	2.459992e+01	20151203_SCC1gfpc_G2G1\MitoSys2\LSM\SCC1gfpc_G1\DE_W0001_P0026\DE_2_W0001_P0026_T0001\TR1_W0001_P0081\TR1_2_W0001_P0081_T0001_R1_P1_K1_Ch2-Ch1.zen
2.058007e+01	2.218326e+01	20151203_SCC1gfpc_G2G1\MitoSys2\LSM\SCC1gfpc_G1\DE_W0001_P0026\DE_2_W0001_P0026_T0001\TR1_W0001_P0081\TR1_2_W0001_P0081_T0001_R1_P1_K1_Ch2-Ch1.zen
2.064007e+01	2.618325e+01	20151203_SCC1gfpc_G2G1\MitoSys2\LSM\SCC1gfpc_G1\DE_W0001_P0026\DE_2_W0001_P0026_T0001\TR1_W0001_P0081\TR1_2_W0001_P0081_T0001_R1_P1_K1_Ch2-Ch1.zen
2.070007e+01	2.254993e+01	20151203_SCC1gfpc_G2G1\MitoSys2\LSM\SCC1gfpc_G1\DE_W0001_P0026\DE_2_W0001_P0026_T0001\TR1_W0001_P0081\TR1_2_W0001_P0081_T0001_R1_P1_K1_Ch2-Ch1.zen
2.076007e+01	2.289993e+01	20151203_SCC1gfpc_G2G1\MitoSys2\LSM\SCC1gfpc_G1\DE_W0001_P0026\DE_2_W0001_P0026_T0001\TR1_W0001_P0081\TR1_2_W0001_P0081_T0001_R1_P1_K1_Ch2-Ch1.zen
2.082007e+01	2.046660e+01	20151203_SCC1gfpc_G2G1\MitoSys2\LSM\SCC1gfpc_G1\DE_W0001_P0026\DE_2_W0001_P0026_T0001\TR1_W0001_P0081\TR1_2_W0001_P0081_T0001_R1_P1_K1_Ch2-Ch1.zen
2.088007e+01	2.289993e+01	20151203_SCC1gfpc_G2G1\MitoSys2\LSM\SCC1gfpc_G1\DE_W0001_P0026\DE_2_W0001_P0026_T0001\TR1_W0001_P0081\TR1_2_W0001_P0081_T0001_R1_P1_K1_Ch2-Ch1.zen
2.094007e+01	2.879991e+01	20151203_SCC1gfpc_G2G1\MitoSys2\LSM\SCC1gfpc_G1\DE_W0001_P0026\DE_2_W0001_P0026_T0001\TR1_W0001_P0081\TR1_2_W0001_P0081_T0001_R1_P1_K1_Ch2-Ch1.zen
2.100007e+01	2.633325e+01	20151203_SCC1gfpc_G2G1\MitoSys2\LSM\SCC1gfpc_G1\DE_W0001_P0026\DE_2_W0001_P0026_T0001\TR1_W0001_P0081\TR1_2_W0001_P0081_T0001_R1_P1_K1_Ch2-Ch1.zen
2.106007e+01	1.963327e+01	20151203_SCC1gfpc_G2G1\MitoSys2\LSM\SCC1gfpc_G1\DE_W0001_P0026\DE_2_W0001_P0026_T0001\TR1_W0001_P0081\TR1_2_W0001_P0081_T0001_R1_P1_K1_Ch2-Ch1.zen
2.112007e+01	2.353326e+01	20151203_SCC1gfpc_G2G1\MitoSys2\LSM\SCC1gfpc_G1\DE_W0001_P0026\DE_2_W0001_P0026_T0001\TR1_W0001_P0081\TR1_2_W0001_P0081_T0001_R1_P1_K1_Ch2-Ch1.zen
2.118007e+01	2.283326e+01	20151203_SCC1gfpc_G2G1\MitoSys2\LSM\SCC1gfpc_G1\DE_W0001_P0026\DE_2_W0001_P0026_T0001\TR1_W0001_P0081\TR1_2_W0001_P0081_T0001_R1_P1_K1_Ch2-Ch1.zen
2.124007e+01	2.316659e+01	20151203_SCC1gfpc_G2G1\MitoSys2\LSM\SCC1gfpc_G1\DE_W0001_P0026\DE_2_W0001_P0026_T0001\TR1_W0001_P0081\TR1_2_W0001_P0081_T0001_R1_P1_K1_Ch2-Ch1.zen
2.130007e+01	2.648325e+01	20151203_SCC1gfpc_G2G1\MitoSys2\LSM\SCC1gfpc_G1\DE_W0001_P0026\DE_2_W0001_P0026_T0001\TR1_W0001_P0081\TR1_2_W0001_P0081_T0001_R1_P1_K1_Ch2-Ch1.zen
2.136007e+01	2.584992e+01	20151203_SCC1gfpc_G2G1\MitoSys2\LSM\SCC1gfpc_G1\DE_W0001_P0026\DE_2_W0001_P0026_T0001\TR1_W0001_P0081\TR1_2_W0001_P0081_T0001_R1_P1_K1_Ch2-Ch1.zen
2.142007e+01	2.548325e+01	20151203_SCC1gfpc_G2G1\MitoSys2\LSM\SCC1gfpc_G1\DE_W0001_P0026\DE_2_W0001_P0026_T0001\TR1_W0001_P0081\TR1_2_W0001_P0081_T0001_R1_P1_K1_Ch2-Ch1.zen
2.148007e+01	2.474992e+01	20151203_SCC1gfpc_G2G1\MitoSys2\LSM\SCC1gfpc_G1\DE_W0001_P0026\DE_2_W0001_P0026_T0001\TR1_W0001_P0081\TR1_2_W0001_P0081_T0001_R1_P1_K1_Ch2-Ch1.zen
2.154007e+01	2.458325e+01	20151203_SCC1gfpc_G2G1\MitoSys2\LSM\SCC1gfpc_G1\DE_W0001_P0026\DE_2_W0001_P0026_T0001\TR1_W0001_P0081\TR1_2_W0001_P0081_T0001_R1_P1_K1_Ch2-Ch1.zen
2.160007e+01	2.741658e+01	20151203_SCC1gfpc_G2G1\MitoSys2\LSM\SCC1gfpc_G1\DE_W0001_P0026\DE_2_W0001_P0026_T0001\TR1_W0001_P0081\TR1_2_W0001_P0081_T0001_R1_P1_K1_Ch2-Ch1.zen
2.166007e+01	3.186656e+01	20151203_SCC1gfpc_G2G1\MitoSys2\LSM\SCC1gfpc_G1\DE_W0001_P0026\DE_2_W0001_P0026_T0001\TR1_W0001_P0081\TR1_2_W0001_P0081_T0001_R1_P1_K1_Ch2-Ch1.zen
2.172007e+01	3.238323e+01	20151203_SCC1gfpc_G2G1\MitoSys2\LSM\SCC1gfpc_G1\DE_W0001_P0026\DE_2_W0001_P0026_T0001\TR1_W0001_P0081\TR1_2_W0001_P0081_T0001_R1_P1_K1_Ch2-Ch1.zen
2.178007e+01	2.868324e+01	20151203_SCC1gfpc_G2G1\MitoSys2\LSM\SCC1gfpc_G1\DE_W0001_P0026\DE_2_W0001_P0026_T0001\TR1_W0001_P0081\TR1_2_W0001_P0081_T0001_R1_P1_K1_Ch2-Ch1.zen
2.184007e+01	3.109990e+01	20151203_SCC1gfpc_G2G1\MitoSys2\LSM\SCC1gfpc_G1\DE_W0001_P0026\DE_2_W0001_P0026_T0001\TR1_W0001_P0081\TR1_2_W0001_P0081_T0001_R1_P1_K1_Ch2-Ch1.zen
2.190007e+01	2.751658e+01	20151203_SCC1gfpc_G2G1\MitoSys2\LSM\SCC1gfpc_G1\DE_W0001_P0026\DE_2_W0001_P0026_T0001\TR1_W0001_P0081\TR1_2_W0001_P0081_T0001_R1_P1_K1_Ch2-Ch1.zen
2.196007e+01	2.486659e+01	20151203_SCC1gfpc_G2G1\MitoSys2\LSM\SCC1gfpc_G1\DE_W0001_P0026\DE_2_W0001_P0026_T0001\TR1_W0001_P0081\TR1_2_W0001_P0081_T0001_R1_P1_K1_Ch2-Ch1.zen
2.202007e+01	2.789991e+01	20151203_SCC1gfpc_G2G1\MitoSys2\LSM\SCC1gfpc_G1\DE_W0001_P0026\DE_2_W0001_P0026_T0001\TR1_W0001_P0081\TR1_2_W0001_P0081_T0001_R1_P1_K1_Ch2-Ch1.zen
2.208007e+01	2.629992e+01	20151203_SCC1gfpc_G2G1\MitoSys2\LSM\SCC1gfpc_G1\DE_W0001_P0026\DE_2_W0001_P0026_T0001\TR1_W0001_P0081\TR1_2_W0001_P0081_T0001_R1_P1_K1_Ch2-Ch1.zen
2.214007e+01	3.181656e+01	20151203_SCC1gfpc_G2G1\MitoSys2\LSM\SCC1gfpc_G1\DE_W0001_P0026\DE_2_W0001_P0026_T0001\TR1_W0001_P0081\TR1_2_W0001_P0081_T0001_R1_P1_K1_Ch2-Ch1.zen
2.220007e+01	2.836658e+01	20151203_SCC1gfpc_G2G1\MitoSys2\LSM\SCC1gfpc_G1\DE_W0001_P0026\DE_2_W0001_P0026_T0001\TR1_W0001_P0081\TR1_2_W0001_P0081_T0001_R1_P1_K1_Ch2-Ch1.zen
2.226007e+01	2.536658e+01	20151203_SCC1gfpc_G2G1\MitoSys2\LSM\SCC1gfpc_G1\DE_W0001_P0026\DE_2_W0001_P0026_T0001\TR1_W0001_P0081\TR1_2_W0001_P0081_T0001_R1_P1_K1_Ch2-Ch1.zen
2.232007e+01	2.306659e+01	20151203_SCC1gfpc_G2G1\MitoSys2\LSM\SCC1gfpc_G1\DE_W0001_P0026\DE_2_W0001_P0026_T0001\TR1_W0001_P0081\TR1_2_W0001_P0081_T0001_R1_P1_K1_Ch2-Ch1.zen
2.238007e+01	2.249993e+01	20151203_SCC1gfpc_G2G1\MitoSys2\LSM\SCC1gfpc_G1\DE_W0001_P0026\DE_2_W0001_P0026_T0001\TR1_W0001_P0081\TR1_2_W0001_P0081_T0001_R1_P1_K1_Ch2-Ch1.zen
2.244007e+01	2.419992e+01	20151203_SCC1gfpc_G2G1\MitoSys2\LSM\SCC1gfpc_G1\DE_W0001_P0026\DE_2_W0001_P0026_T0001\TR1_W0001_P0081\TR1_2_W0001_P0081_T0001_R1_P1_K1_Ch2-Ch1.zen
2.250007e+01	2.486659e+01	20151203_SCC1gfpc_G2G1\MitoSys2\LSM\SCC1gfpc_G1\DE_W0001_P0026\DE_2_W0001_P0026_T0001\TR1_W0001_P0081\TR1_2_W0001_P0081_T0001_R1_P1_K1_Ch2-Ch1.zen
2.256007e+01	2.636658e+01	20151203_SCC1gfpc_G2G1\MitoSys2\LSM\SCC1gfpc_G1\DE_W0001_P0026\DE_2_W0001_P0026_T0001\TR1_W0001_P0081\TR1_2_W0001_P0081_T0001_R1_P1_K1_Ch2-Ch1.zen
2.262007e+01	2.333326e+01	20151203_SCC1gfpc_G2G1\MitoSys2\LSM\SCC1gfpc_G1\DE_W0001_P0026\DE_2_W0001_P0026_T0001\TR1_W0001_P0081\TR1_2_W0001_P0081_T0001_R1_P1_K1_Ch2-Ch1.zen
2.268007e+01	2.621658e+01	20151203_SCC1gfpc_G2G1\MitoSys2\LSM\SCC1gfpc_G1\DE_W0001_P0026\DE_2_W0001_P0026_T0001\TR1_W0001_P0081\TR1_2_W0001_P0081_T0001_R1_P1_K1_Ch2-Ch1.zen
2.274007e+01	2.409992e+01	20151203_SCC1gfpc_G2G1\MitoSys2\LSM\SCC1gfpc_G1\DE_W0001_P0026\DE_2_W0001_P0026_T0001\TR1_W0001_P0081\TR1_2_W0001_P0081_T0001_R1_P1_K1_Ch2-Ch1.zen
2.280007e+01	2.278326e+01	20151203_SCC1gfpc_G2G1\MitoSys2\LSM\SCC1gfpc_G1\DE_W0001_P0026\DE_2_W0001_P0026_T0001\TR1_W0001_P0081\TR1_2_W0001_P0081_T0001_R1_P1_K1_Ch2-Ch1.zen
2.286007e+01	2.304992e+01	20151203_SCC1gfpc_G2G1\MitoSys2\LSM\SCC1gfpc_G1\DE_W0001_P0026\DE_2_W0001_P0026_T0001\TR1_W0001_P0081\TR1_2_W0001_P0081_T0001_R1_P1_K1_Ch2-Ch1.zen
2.292007e+01	2.316659e+01	20151203_SCC1gfpc_G2G1\MitoSys2\LSM\SCC1gfpc_G1\DE_W0001_P0026\DE_2_W0001_P0026_T0001\TR1_W0001_P0081\TR1_2_W0001_P0081_T0001_R1_P1_K1_Ch2-Ch1.zen
2.298007e+01	2.169993e+01	20151203_SCC1gfpc_G2G1\MitoSys2\LSM\SCC1gfpc_G1\DE_W0001_P0026\DE_2_W0001_P0026_T0001\TR1_W0001_P0081\TR1_2_W0001_P0081_T0001_R1_P1_K1_Ch2-Ch1.zen
2.304008e+01	2.436659e+01	20151203_SCC1gfpc_G2G1\MitoSys2\LSM\SCC1gfpc_G1\DE_W0001_P0026\DE_2_W0001_P0026_T0001\TR1_W0001_P0081\TR1_2_W0001_P0081_T0001_R1_P1_K1_Ch2-Ch1.zen
2.310007e+01	2.351659e+01	20151203_SCC1gfpc_G2G1\MitoSys2\LSM\SCC1gfpc_G1\DE_W0001_P0026\DE_2_W0001_P0026_T0001\TR1_W0001_P0081\TR1_2_W0001_P0081_T0001_R1_P1_K1_Ch2-Ch1.zen
2.316007e+01	2.633325e+01	20151203_SCC1gfpc_G2G1\MitoSys2\LSM\SCC1gfpc_G1\DE_W0001_P0026\DE_2_W0001_P0026_T0001\TR1_W0001_P0081\TR1_2_W0001_P0081_T0001_R1_P1_K1_Ch2-Ch1.zen
2.322008e+01	2.651658e+01	20151203_SCC1gfpc_G2G1\MitoSys2\LSM\SCC1gfpc_G1\DE_W0001_P0026\DE_2_W0001_P0026_T0001\TR1_W0001_P0081\TR1_2_W0001_P0081_T0001_R1_P1_K1_Ch2-Ch1.zen
2.328008e+01	3.336656e+01	20151203_SCC1gfpc_G2G1\MitoSys2\LSM\SCC1gfpc_G1\DE_W0001_P0026\DE_2_W0001_P0026_T0001\TR1_W0001_P0081\TR1_2_W0001_P0081_T0001_R1_P1_K1_Ch2-Ch1.zen
2.334007e+01	2.871657e+01	20151203_SCC1gfpc_G2G1\MitoSys2\LSM\SCC1gfpc_G1\DE_W0001_P0026\DE_2_W0001_P0026_T0001\TR1_W0001_P0081\TR1_2_W0001_P0081_T0001_R1_P1_K1_Ch2-Ch1.zen
2.340008e+01	2.799991e+01	20151203_SCC1gfpc_G2G1\MitoSys2\LSM\SCC1gfpc_G1\DE_W0001_P0026\DE_2_W0001_P0026_T0001\TR1_W0001_P0081\TR1_2_W0001_P0081_T0001_R1_P1_K1_Ch2-Ch1.zen
2.346008e+01	2.611658e+01	20151203_SCC1gfpc_G2G1\MitoSys2\LSM\SCC1gfpc_G1\DE_W0001_P0026\DE_2_W0001_P0026_T0001\TR1_W0001_P0081\TR1_2_W0001_P0081_T0001_R1_P1_K1_Ch2-Ch1.zen
2.352008e+01	2.539992e+01	20151203_SCC1gfpc_G2G1\MitoSys2\LSM\SCC1gfpc_G1\DE_W0001_P0026\DE_2_W0001_P0026_T0001\TR1_W0001_P0081\TR1_2_W0001_P0081_T0001_R1_P1_K1_Ch2-Ch1.zen
2.358008e+01	2.588325e+01	20151203_SCC1gfpc_G2G1\MitoSys2\LSM\SCC1gfpc_G1\DE_W0001_P0026\DE_2_W0001_P0026_T0001\TR1_W0001_P0081\TR1_2_W0001_P0081_T0001_R1_P1_K1_Ch2-Ch1.zen
2.364008e+01	2.116660e+01	20151203_SCC1gfpc_G2G1\MitoSys2\LSM\SCC1gfpc_G1\DE_W0001_P0026\DE_2_W0001_P0026_T0001\TR1_W0001_P0081\TR1_2_W0001_P0081_T0001_R1_P1_K1_Ch2-Ch1.zen
2.370008e+01	2.581658e+01	20151203_SCC1gfpc_G2G1\MitoSys2\LSM\SCC1gfpc_G1\DE_W0001_P0026\DE_2_W0001_P0026_T0001\TR1_W0001_P0081\TR1_2_W0001_P0081_T0001_R1_P1_K1_Ch2-Ch1.zen
2.376008e+01	2.516659e+01	20151203_SCC1gfpc_G2G1\MitoSys2\LSM\SCC1gfpc_G1\DE_W0001_P0026\DE_2_W0001_P0026_T0001\TR1_W0001_P0081\TR1_2_W0001_P0081_T0001_R1_P1_K1_Ch2-Ch1.zen
2.382008e+01	2.944991e+01	20151203_SCC1gfpc_G2G1\MitoSys2\LSM\SCC1gfpc_G1\DE_W0001_P0026\DE_2_W0001_P0026_T0001\TR1_W0001_P0081\TR1_2_W0001_P0081_T0001_R1_P1_K1_Ch2-Ch1.zen
2.388008e+01	3.319989e+01	20151203_SCC1gfpc_G2G1\MitoSys2\LSM\SCC1gfpc_G1\DE_W0001_P0026\DE_2_W0001_P0026_T0001\TR1_W0001_P0081\TR1_2_W0001_P0081_T0001_R1_P1_K1_Ch2-Ch1.zen
2.394008e+01	3.478322e+01	20151203_SCC1gfpc_G2G1\MitoSys2\LSM\SCC1gfpc_G1\DE_W0001_P0026\DE_2_W0001_P0026_T0001\TR1_W0001_P0081\TR1_2_W0001_P0081_T0001_R1_P1_K1_Ch2-Ch1.zen
2.400008e+01	3.148323e+01	20151203_SCC1gfpc_G2G1\MitoSys2\LSM\SCC1gfpc_G1\DE_W0001_P0026\DE_2_W0001_P0026_T0001\TR1_W0001_P0081\TR1_2_W0001_P0081_T0001_R1_P1_K1_Ch2-Ch1.zen
2.406008e+01	2.943324e+01	20151203_SCC1gfpc_G2G1\MitoSys2\LSM\SCC1gfpc_G1\DE_W0001_P0026\DE_2_W0001_P0026_T0001\TR1_W0001_P0081\TR1_2_W0001_P0081_T0001_R1_P1_K1_Ch2-Ch1.zen
2.412008e+01	3.284990e+01	20151203_SCC1gfpc_G2G1\MitoSys2\LSM\SCC1gfpc_G1\DE_W0001_P0026\DE_2_W0001_P0026_T0001\TR1_W0001_P0081\TR1_2_W0001_P0081_T0001_R1_P1_K1_Ch2-Ch1.zen
2.418008e+01	3.229990e+01	20151203_SCC1gfpc_G2G1\MitoSys2\LSM\SCC1gfpc_G1\DE_W0001_P0026\DE_2_W0001_P0026_T0001\TR1_W0001_P0081\TR1_2_W0001_P0081_T0001_R1_P1_K1_Ch2-Ch1.zen
2.424008e+01	2.946657e+01	20151203_SCC1gfpc_G2G1\MitoSys2\LSM\SCC1gfpc_G1\DE_W0001_P0026\DE_2_W0001_P0026_T0001\TR1_W0001_P0081\TR1_2_W0001_P0081_T0001_R1_P1_K1_Ch2-Ch1.zen
2.430008e+01	2.516659e+01	20151203_SCC1gfpc_G2G1\MitoSys2\LSM\SCC1gfpc_G1\DE_W0001_P0026\DE_2_W0001_P0026_T0001\TR1_W0001_P0081\TR1_2_W0001_P0081_T0001_R1_P1_K1_Ch2-Ch1.zen
2.436008e+01	2.843324e+01	20151203_SCC1gfpc_G2G1\MitoSys2\LSM\SCC1gfpc_G1\DE_W0001_P0026\DE_2_W0001_P0026_T0001\TR1_W0001_P0081\TR1_2_W0001_P0081_T0001_R1_P1_K1_Ch2-Ch1.zen
2.442008e+01	3.058323e+01	20151203_SCC1gfpc_G2G1\MitoSys2\LSM\SCC1gfpc_G1\DE_W0001_P0026\DE_2_W0001_P0026_T0001\TR1_W0001_P0081\TR1_2_W0001_P0081_T0001_R1_P1_K1_Ch2-Ch1.zen
2.448008e+01	3.281656e+01	20151203_SCC1gfpc_G2G1\MitoSys2\LSM\SCC1gfpc_G1\DE_W0001_P0026\DE_2_W0001_P0026_T0001\TR1_W0001_P0081\TR1_2_W0001_P0081_T0001_R1_P1_K1_Ch2-Ch1.zen
2.454008e+01	3.163323e+01	20151203_SCC1gfpc_G2G1\MitoSys2\LSM\SCC1gfpc_G1\DE_W0001_P0026\DE_2_W0001_P0026_T0001\TR1_W0001_P0081\TR1_2_W0001_P0081_T0001_R1_P1_K1_Ch2-Ch1.zen
2.460008e+01	3.033323e+01	20151203_SCC1gfpc_G2G1\MitoSys2\LSM\SCC1gfpc_G1\DE_W0001_P0026\DE_2_W0001_P0026_T0001\TR1_W0001_P0081\TR1_2_W0001_P0081_T0001_R1_P1_K1_Ch2-Ch1.zen
2.466008e+01	2.514992e+01	20151203_SCC1gfpc_G2G1\MitoSys2\LSM\SCC1gfpc_G1\DE_W0001_P0026\DE_2_W0001_P0026_T0001\TR1_W0001_P0081\TR1_2_W0001_P0081_T0001_R1_P1_K1_Ch2-Ch1.zen
2.472008e+01	2.649991e+01	20151203_SCC1gfpc_G2G1\MitoSys2\LSM\SCC1gfpc_G1\DE_W0001_P0026\DE_2_W0001_P0026_T0001\TR1_W0001_P0081\TR1_2_W0001_P0081_T0001_R1_P1_K1_Ch2-Ch1.zen
2.478008e+01	3.456656e+01	20151203_SCC1gfpc_G2G1\MitoSys2\LSM\SCC1gfpc_G1\DE_W0001_P0026\DE_2_W0001_P0026_T0001\TR1_W0001_P0081\TR1_2_W0001_P0081_T0001_R1_P1_K1_Ch2-Ch1.zen
2.484008e+01	3.159990e+01	20151203_SCC1gfpc_G2G1\MitoSys2\LSM\SCC1gfpc_G1\DE_W0001_P0026\DE_2_W0001_P0026_T0001\TR1_W0001_P0081\TR1_2_W0001_P0081_T0001_R1_P1_K1_Ch2-Ch1.zen
2.490008e+01	2.839991e+01	20151203_SCC1gfpc_G2G1\MitoSys2\LSM\SCC1gfpc_G1\DE_W0001_P0026\DE_2_W0001_P0026_T0001\TR1_W0001_P0081\TR1_2_W0001_P0081_T0001_R1_P1_K1_Ch2-Ch1.zen
2.496008e+01	2.868324e+01	20151203_SCC1gfpc_G2G1\MitoSys2\LSM\SCC1gfpc_G1\DE_W0001_P0026\DE_2_W0001_P0026_T0001\TR1_W0001_P0081\TR1_2_W0001_P0081_T0001_R1_P1_K1_Ch2-Ch1.zen
2.502008e+01	3.026657e+01	20151203_SCC1gfpc_G2G1\MitoSys2\LSM\SCC1gfpc_G1\DE_W0001_P0026\DE_2_W0001_P0026_T0001\TR1_W0001_P0081\TR1_2_W0001_P0081_T0001_R1_P1_K1_Ch2-Ch1.zen
2.508008e+01	2.801658e+01	20151203_SCC1gfpc_G2G1\MitoSys2\LSM\SCC1gfpc_G1\DE_W0001_P0026\DE_2_W0001_P0026_T0001\TR1_W0001_P0081\TR1_2_W0001_P0081_T0001_R1_P1_K1_Ch2-Ch1.zen
2.514008e+01	2.538325e+01	20151203_SCC1gfpc_G2G1\MitoSys2\LSM\SCC1gfpc_G1\DE_W0001_P0026\DE_2_W0001_P0026_T0001\TR1_W0001_P0081\TR1_2_W0001_P0081_T0001_R1_P1_K1_Ch2-Ch1.zen
2.520008e+01	2.734991e+01	20151203_SCC1gfpc_G2G1\MitoSys2\LSM\SCC1gfpc_G1\DE_W0001_P0026\DE_2_W0001_P0026_T0001\TR1_W0001_P0081\TR1_2_W0001_P0081_T0001_R1_P1_K1_Ch2-Ch1.zen
2.526008e+01	2.574992e+01	20151203_SCC1gfpc_G2G1\MitoSys2\LSM\SCC1gfpc_G1\DE_W0001_P0026\DE_2_W0001_P0026_T0001\TR1_W0001_P0081\TR1_2_W0001_P0081_T0001_R1_P1_K1_Ch2-Ch1.zen
2.532008e+01	2.468325e+01	20151203_SCC1gfpc_G2G1\MitoSys2\LSM\SCC1gfpc_G1\DE_W0001_P0026\DE_2_W0001_P0026_T0001\TR1_W0001_P0081\TR1_2_W0001_P0081_T0001_R1_P1_K1_Ch2-Ch1.zen
2.538008e+01	2.594992e+01	20151203_SCC1gfpc_G2G1\MitoSys2\LSM\SCC1gfpc_G1\DE_W0001_P0026\DE_2_W0001_P0026_T0001\TR1_W0001_P0081\TR1_2_W0001_P0081_T0001_R1_P1_K1_Ch2-Ch1.zen
2.544008e+01	2.483325e+01	20151203_SCC1gfpc_G2G1\MitoSys2\LSM\SCC1gfpc_G1\DE_W0001_P0026\DE_2_W0001_P0026_T0001\TR1_W0001_P0081\TR1_2_W0001_P0081_T0001_R1_P1_K1_Ch2-Ch1.zen
2.550008e+01	2.439992e+01	20151203_SCC1gfpc_G2G1\MitoSys2\LSM\SCC1gfpc_G1\DE_W0001_P0026\DE_2_W0001_P0026_T0001\TR1_W0001_P0081\TR1_2_W0001_P0081_T0001_R1_P1_K1_Ch2-Ch1.zen
2.556008e+01	2.219993e+01	20151203_SCC1gfpc_G2G1\MitoSys2\LSM\SCC1gfpc_G1\DE_W0001_P0026\DE_2_W0001_P0026_T0001\TR1_W0001_P0081\TR1_2_W0001_P0081_T0001_R1_P1_K1_Ch2-Ch1.zen
2.562008e+01	2.094993e+01	20151203_SCC1gfpc_G2G1\MitoSys2\LSM\SCC1gfpc_G1\DE_W0001_P0026\DE_2_W0001_P0026_T0001\TR1_W0001_P0081\TR1_2_W0001_P0081_T0001_R1_P1_K1_Ch2-Ch1.zen
2.568008e+01	2.389992e+01	20151203_SCC1gfpc_G2G1\MitoSys2\LSM\SCC1gfpc_G1\DE_W0001_P0026\DE_2_W0001_P0026_T0001\TR1_W0001_P0081\TR1_2_W0001_P0081_T0001_R1_P1_K1_Ch2-Ch1.zen
2.574008e+01	2.301659e+01	20151203_SCC1gfpc_G2G1\MitoSys2\LSM\SCC1gfpc_G1\DE_W0001_P0026\DE_2_W0001_P0026_T0001\TR1_W0001_P0081\TR1_2_W0001_P0081_T0001_R1_P1_K1_Ch2-Ch1.zen
2.580008e+01	2.383326e+01	20151203_SCC1gfpc_G2G1\MitoSys2\LSM\SCC1gfpc_G1\DE_W0001_P0026\DE_2_W0001_P0026_T0001\TR1_W0001_P0081\TR1_2_W0001_P0081_T0001_R1_P1_K1_Ch2-Ch1.zen
2.586008e+01	2.649991e+01	20151203_SCC1gfpc_G2G1\MitoSys2\LSM\SCC1gfpc_G1\DE_W0001_P0026\DE_2_W0001_P0026_T0001\TR1_W0001_P0081\TR1_2_W0001_P0081_T0001_R1_P1_K1_Ch2-Ch1.zen
2.592008e+01	2.549992e+01	20151203_SCC1gfpc_G2G1\MitoSys2\LSM\SCC1gfpc_G1\DE_W0001_P0026\DE_2_W0001_P0026_T0001\TR1_W0001_P0081\TR1_2_W0001_P0081_T0001_R1_P1_K1_Ch2-Ch1.zen
2.598008e+01	2.708325e+01	20151203_SCC1gfpc_G2G1\MitoSys2\LSM\SCC1gfpc_G1\DE_W0001_P0026\DE_2_W0001_P0026_T0001\TR1_W0001_P0081\TR1_2_W0001_P0081_T0001_R1_P1_K1_Ch2-Ch1.zen
2.604008e+01	2.443325e+01	20151203_SCC1gfpc_G2G1\MitoSys2\LSM\SCC1gfpc_G1\DE_W0001_P0026\DE_2_W0001_P0026_T0001\TR1_W0001_P0081\TR1_2_W0001_P0081_T0001_R1_P1_K1_Ch2-Ch1.zen
2.610008e+01	2.624992e+01	20151203_SCC1gfpc_G2G1\MitoSys2\LSM\SCC1gfpc_G1\DE_W0001_P0026\DE_2_W0001_P0026_T0001\TR1_W0001_P0081\TR1_2_W0001_P0081_T0001_R1_P1_K1_Ch2-Ch1.zen
2.616008e+01	2.911657e+01	20151203_SCC1gfpc_G2G1\MitoSys2\LSM\SCC1gfpc_G1\DE_W0001_P0026\DE_2_W0001_P0026_T0001\TR1_W0001_P0081\TR1_2_W0001_P0081_T0001_R1_P1_K1_Ch2-Ch1.zen
2.622009e+01	2.536658e+01	20151203_SCC1gfpc_G2G1\MitoSys2\LSM\SCC1gfpc_G1\DE_W0001_P0026\DE_2_W0001_P0026_T0001\TR1_W0001_P0081\TR1_2_W0001_P0081_T0001_R1_P1_K1_Ch2-Ch1.zen
2.628008e+01	2.186660e+01	20151203_SCC1gfpc_G2G1\MitoSys2\LSM\SCC1gfpc_G1\DE_W0001_P0026\DE_2_W0001_P0026_T0001\TR1_W0001_P0081\TR1_2_W0001_P0081_T0001_R1_P1_K1_Ch2-Ch1.zen
2.634009e+01	2.286659e+01	20151203_SCC1gfpc_G2G1\MitoSys2\LSM\SCC1gfpc_G1\DE_W0001_P0026\DE_2_W0001_P0026_T0001\TR1_W0001_P0081\TR1_2_W0001_P0081_T0001_R1_P1_K1_Ch2-Ch1.zen
2.640009e+01	2.174993e+01	20151203_SCC1gfpc_G2G1\MitoSys2\LSM\SCC1gfpc_G1\DE_W0001_P0026\DE_2_W0001_P0026_T0001\TR1_W0001_P0081\TR1_2_W0001_P0081_T0001_R1_P1_K1_Ch2-Ch1.zen
2.646008e+01	2.129993e+01	20151203_SCC1gfpc_G2G1\MitoSys2\LSM\SCC1gfpc_G1\DE_W0001_P0026\DE_2_W0001_P0026_T0001\TR1_W0001_P0081\TR1_2_W0001_P0081_T0001_R1_P1_K1_Ch2-Ch1.zen
2.652009e+01	2.189993e+01	20151203_SCC1gfpc_G2G1\MitoSys2\LSM\SCC1gfpc_G1\DE_W0001_P0026\DE_2_W0001_P0026_T0001\TR1_W0001_P0081\TR1_2_W0001_P0081_T0001_R1_P1_K1_Ch2-Ch1.zen
2.658009e+01	2.686658e+01	20151203_SCC1gfpc_G2G1\MitoSys2\LSM\SCC1gfpc_G1\DE_W0001_P0026\DE_2_W0001_P0026_T0001\TR1_W0001_P0081\TR1_2_W0001_P0081_T0001_R1_P1_K1_Ch2-Ch1.zen
2.664009e+01	2.413326e+01	20151203_SCC1gfpc_G2G1\MitoSys2\LSM\SCC1gfpc_G1\DE_W0001_P0026\DE_2_W0001_P0026_T0001\TR1_W0001_P0081\TR1_2_W0001_P0081_T0001_R1_P1_K1_Ch2-Ch1.zen
2.670009e+01	2.386659e+01	20151203_SCC1gfpc_G2G1\MitoSys2\LSM\SCC1gfpc_G1\DE_W0001_P0026\DE_2_W0001_P0026_T0001\TR1_W0001_P0081\TR1_2_W0001_P0081_T0001_R1_P1_K1_Ch2-Ch1.zen
2.676009e+01	2.289993e+01	20151203_SCC1gfpc_G2G1\MitoSys2\LSM\SCC1gfpc_G1\DE_W0001_P0026\DE_2_W0001_P0026_T0001\TR1_W0001_P0081\TR1_2_W0001_P0081_T0001_R1_P1_K1_Ch2-Ch1.zen
2.682009e+01	2.406659e+01	20151203_SCC1gfpc_G2G1\MitoSys2\LSM\SCC1gfpc_G1\DE_W0001_P0026\DE_2_W0001_P0026_T0001\TR1_W0001_P0081\TR1_2_W0001_P0081_T0001_R1_P1_K1_Ch2-Ch1.zen
2.688009e+01	2.258326e+01	20151203_SCC1gfpc_G2G1\MitoSys2\LSM\SCC1gfpc_G1\DE_W0001_P0026\DE_2_W0001_P0026_T0001\TR1_W0001_P0081\TR1_2_W0001_P0081_T0001_R1_P1_K1_Ch2-Ch1.zen
2.694009e+01	2.221659e+01	20151203_SCC1gfpc_G2G1\MitoSys2\LSM\SCC1gfpc_G1\DE_W0001_P0026\DE_2_W0001_P0026_T0001\TR1_W0001_P0081\TR1_2_W0001_P0081_T0001_R1_P1_K1_Ch2-Ch1.zen
2.700009e+01	2.688325e+01	20151203_SCC1gfpc_G2G1\MitoSys2\LSM\SCC1gfpc_G1\DE_W0001_P0026\DE_2_W0001_P0026_T0001\TR1_W0001_P0081\TR1_2_W0001_P0081_T0001_R1_P1_K1_Ch2-Ch1.zen
2.706009e+01	2.841657e+01	20151203_SCC1gfpc_G2G1\MitoSys2\LSM\SCC1gfpc_G1\DE_W0001_P0026\DE_2_W0001_P0026_T0001\TR1_W0001_P0081\TR1_2_W0001_P0081_T0001_R1_P1_K1_Ch2-Ch1.zen
2.712009e+01	2.741658e+01	20151203_SCC1gfpc_G2G1\MitoSys2\LSM\SCC1gfpc_G1\DE_W0001_P0026\DE_2_W0001_P0026_T0001\TR1_W0001_P0081\TR1_2_W0001_P0081_T0001_R1_P1_K1_Ch2-Ch1.zen
2.718009e+01	2.521659e+01	20151203_SCC1gfpc_G2G1\MitoSys2\LSM\SCC1gfpc_G1\DE_W0001_P0026\DE_2_W0001_P0026_T0001\TR1_W0001_P0081\TR1_2_W0001_P0081_T0001_R1_P1_K1_Ch2-Ch1.zen
2.724009e+01	2.528325e+01	20151203_SCC1gfpc_G2G1\MitoSys2\LSM\SCC1gfpc_G1\DE_W0001_P0026\DE_2_W0001_P0026_T0001\TR1_W0001_P0081\TR1_2_W0001_P0081_T0001_R1_P1_K1_Ch2-Ch1.zen
2.730009e+01	2.756658e+01	20151203_SCC1gfpc_G2G1\MitoSys2\LSM\SCC1gfpc_G1\DE_W0001_P0026\DE_2_W0001_P0026_T0001\TR1_W0001_P0081\TR1_2_W0001_P0081_T0001_R1_P1_K1_Ch2-Ch1.zen
2.736009e+01	2.618325e+01	20151203_SCC1gfpc_G2G1\MitoSys2\LSM\SCC1gfpc_G1\DE_W0001_P0026\DE_2_W0001_P0026_T0001\TR1_W0001_P0081\TR1_2_W0001_P0081_T0001_R1_P1_K1_Ch2-Ch1.zen
2.742009e+01	2.388326e+01	20151203_SCC1gfpc_G2G1\MitoSys2\LSM\SCC1gfpc_G1\DE_W0001_P0026\DE_2_W0001_P0026_T0001\TR1_W0001_P0081\TR1_2_W0001_P0081_T0001_R1_P1_K1_Ch2-Ch1.zen
2.748009e+01	2.036660e+01	20151203_SCC1gfpc_G2G1\MitoSys2\LSM\SCC1gfpc_G1\DE_W0001_P0026\DE_2_W0001_P0026_T0001\TR1_W0001_P0081\TR1_2_W0001_P0081_T0001_R1_P1_K1_Ch2-Ch1.zen
2.754009e+01	2.436659e+01	20151203_SCC1gfpc_G2G1\MitoSys2\LSM\SCC1gfpc_G1\DE_W0001_P0026\DE_2_W0001_P0026_T0001\TR1_W0001_P0081\TR1_2_W0001_P0081_T0001_R1_P1_K1_Ch2-Ch1.zen
2.760009e+01	2.191660e+01	20151203_SCC1gfpc_G2G1\MitoSys2\LSM\SCC1gfpc_G1\DE_W0001_P0026\DE_2_W0001_P0026_T0001\TR1_W0001_P0081\TR1_2_W0001_P0081_T0001_R1_P1_K1_Ch2-Ch1.zen
2.766009e+01	2.559992e+01	20151203_SCC1gfpc_G2G1\MitoSys2\LSM\SCC1gfpc_G1\DE_W0001_P0026\DE_2_W0001_P0026_T0001\TR1_W0001_P0081\TR1_2_W0001_P0081_T0001_R1_P1_K1_Ch2-Ch1.zen
2.772009e+01	2.141660e+01	20151203_SCC1gfpc_G2G1\MitoSys2\LSM\SCC1gfpc_G1\DE_W0001_P0026\DE_2_W0001_P0026_T0001\TR1_W0001_P0081\TR1_2_W0001_P0081_T0001_R1_P1_K1_Ch2-Ch1.zen
2.778009e+01	1.924994e+01	20151203_SCC1gfpc_G2G1\MitoSys2\LSM\SCC1gfpc_G1\DE_W0001_P0026\DE_2_W0001_P0026_T0001\TR1_W0001_P0081\TR1_2_W0001_P0081_T0001_R1_P1_K1_Ch2-Ch1.zen
2.784009e+01	2.039993e+01	20151203_SCC1gfpc_G2G1\MitoSys2\LSM\SCC1gfpc_G1\DE_W0001_P0026\DE_2_W0001_P0026_T0001\TR1_W0001_P0081\TR1_2_W0001_P0081_T0001_R1_P1_K1_Ch2-Ch1.zen
2.790009e+01	2.573325e+01	20151203_SCC1gfpc_G2G1\MitoSys2\LSM\SCC1gfpc_G1\DE_W0001_P0026\DE_2_W0001_P0026_T0001\TR1_W0001_P0081\TR1_2_W0001_P0081_T0001_R1_P1_K1_Ch2-Ch1.zen
2.796009e+01	2.508325e+01	20151203_SCC1gfpc_G2G1\MitoSys2\LSM\SCC1gfpc_G1\DE_W0001_P0026\DE_2_W0001_P0026_T0001\TR1_W0001_P0081\TR1_2_W0001_P0081_T0001_R1_P1_K1_Ch2-Ch1.zen
2.802009e+01	2.361659e+01	20151203_SCC1gfpc_G2G1\MitoSys2\LSM\SCC1gfpc_G1\DE_W0001_P0026\DE_2_W0001_P0026_T0001\TR1_W0001_P0081\TR1_2_W0001_P0081_T0001_R1_P1_K1_Ch2-Ch1.zen
2.808009e+01	2.308326e+01	20151203_SCC1gfpc_G2G1\MitoSys2\LSM\SCC1gfpc_G1\DE_W0001_P0026\DE_2_W0001_P0026_T0001\TR1_W0001_P0081\TR1_2_W0001_P0081_T0001_R1_P1_K1_Ch2-Ch1.zen
2.814009e+01	2.328326e+01	20151203_SCC1gfpc_G2G1\MitoSys2\LSM\SCC1gfpc_G1\DE_W0001_P0026\DE_2_W0001_P0026_T0001\TR1_W0001_P0081\TR1_2_W0001_P0081_T0001_R1_P1_K1_Ch2-Ch1.zen
2.820009e+01	2.259993e+01	20151203_SCC1gfpc_G2G1\MitoSys2\LSM\SCC1gfpc_G1\DE_W0001_P0026\DE_2_W0001_P0026_T0001\TR1_W0001_P0081\TR1_2_W0001_P0081_T0001_R1_P1_K1_Ch2-Ch1.zen
2.826009e+01	2.363326e+01	20151203_SCC1gfpc_G2G1\MitoSys2\LSM\SCC1gfpc_G1\DE_W0001_P0026\DE_2_W0001_P0026_T0001\TR1_W0001_P0081\TR1_2_W0001_P0081_T0001_R1_P1_K1_Ch2-Ch1.zen
2.832009e+01	2.574992e+01	20151203_SCC1gfpc_G2G1\MitoSys2\LSM\SCC1gfpc_G1\DE_W0001_P0026\DE_2_W0001_P0026_T0001\TR1_W0001_P0081\TR1_2_W0001_P0081_T0001_R1_P1_K1_Ch2-Ch1.zen
2.838009e+01	2.699991e+01	20151203_SCC1gfpc_G2G1\MitoSys2\LSM\SCC1gfpc_G1\DE_W0001_P0026\DE_2_W0001_P0026_T0001\TR1_W0001_P0081\TR1_2_W0001_P0081_T0001_R1_P1_K1_Ch2-Ch1.zen
2.844009e+01	2.253326e+01	20151203_SCC1gfpc_G2G1\MitoSys2\LSM\SCC1gfpc_G1\DE_W0001_P0026\DE_2_W0001_P0026_T0001\TR1_W0001_P0081\TR1_2_W0001_P0081_T0001_R1_P1_K1_Ch2-Ch1.zen
2.850009e+01	2.521659e+01	20151203_SCC1gfpc_G2G1\MitoSys2\LSM\SCC1gfpc_G1\DE_W0001_P0026\DE_2_W0001_P0026_T0001\TR1_W0001_P0081\TR1_2_W0001_P0081_T0001_R1_P1_K1_Ch2-Ch1.zen
2.856009e+01	2.369992e+01	20151203_SCC1gfpc_G2G1\MitoSys2\LSM\SCC1gfpc_G1\DE_W0001_P0026\DE_2_W0001_P0026_T0001\TR1_W0001_P0081\TR1_2_W0001_P0081_T0001_R1_P1_K1_Ch2-Ch1.zen
2.862009e+01	2.396659e+01	20151203_SCC1gfpc_G2G1\MitoSys2\LSM\SCC1gfpc_G1\DE_W0001_P0026\DE_2_W0001_P0026_T0001\TR1_W0001_P0081\TR1_2_W0001_P0081_T0001_R1_P1_K1_Ch2-Ch1.zen
2.868009e+01	2.093327e+01	20151203_SCC1gfpc_G2G1\MitoSys2\LSM\SCC1gfpc_G1\DE_W0001_P0026\DE_2_W0001_P0026_T0001\TR1_W0001_P0081\TR1_2_W0001_P0081_T0001_R1_P1_K1_Ch2-Ch1.zen
2.874009e+01	2.243326e+01	20151203_SCC1gfpc_G2G1\MitoSys2\LSM\SCC1gfpc_G1\DE_W0001_P0026\DE_2_W0001_P0026_T0001\TR1_W0001_P0081\TR1_2_W0001_P0081_T0001_R1_P1_K1_Ch2-Ch1.zen
2.880009e+01	2.456659e+01	20151203_SCC1gfpc_G2G1\MitoSys2\LSM\SCC1gfpc_G1\DE_W0001_P0026\DE_2_W0001_P0026_T0001\TR1_W0001_P0081\TR1_2_W0001_P0081_T0001_R1_P1_K1_Ch2-Ch1.zen
2.886009e+01	2.418326e+01	20151203_SCC1gfpc_G2G1\MitoSys2\LSM\SCC1gfpc_G1\DE_W0001_P0026\DE_2_W0001_P0026_T0001\TR1_W0001_P0081\TR1_2_W0001_P0081_T0001_R1_P1_K1_Ch2-Ch1.zen
2.892009e+01	2.183326e+01	20151203_SCC1gfpc_G2G1\MitoSys2\LSM\SCC1gfpc_G1\DE_W0001_P0026\DE_2_W0001_P0026_T0001\TR1_W0001_P0081\TR1_2_W0001_P0081_T0001_R1_P1_K1_Ch2-Ch1.zen
2.898009e+01	2.248326e+01	20151203_SCC1gfpc_G2G1\MitoSys2\LSM\SCC1gfpc_G1\DE_W0001_P0026\DE_2_W0001_P0026_T0001\TR1_W0001_P0081\TR1_2_W0001_P0081_T0001_R1_P1_K1_Ch2-Ch1.zen
2.904009e+01	2.099993e+01	20151203_SCC1gfpc_G2G1\MitoSys2\LSM\SCC1gfpc_G1\DE_W0001_P0026\DE_2_W0001_P0026_T0001\TR1_W0001_P0081\TR1_2_W0001_P0081_T0001_R1_P1_K1_Ch2-Ch1.zen
2.910009e+01	1.941660e+01	20151203_SCC1gfpc_G2G1\MitoSys2\LSM\SCC1gfpc_G1\DE_W0001_P0026\DE_2_W0001_P0026_T0001\TR1_W0001_P0081\TR1_2_W0001_P0081_T0001_R1_P1_K1_Ch2-Ch1.zen
2.916009e+01	1.951660e+01	20151203_SCC1gfpc_G2G1\MitoSys2\LSM\SCC1gfpc_G1\DE_W0001_P0026\DE_2_W0001_P0026_T0001\TR1_W0001_P0081\TR1_2_W0001_P0081_T0001_R1_P1_K1_Ch2-Ch1.zen
2.922009e+01	2.076660e+01	20151203_SCC1gfpc_G2G1\MitoSys2\LSM\SCC1gfpc_G1\DE_W0001_P0026\DE_2_W0001_P0026_T0001\TR1_W0001_P0081\TR1_2_W0001_P0081_T0001_R1_P1_K1_Ch2-Ch1.zen
2.928009e+01	2.313326e+01	20151203_SCC1gfpc_G2G1\MitoSys2\LSM\SCC1gfpc_G1\DE_W0001_P0026\DE_2_W0001_P0026_T0001\TR1_W0001_P0081\TR1_2_W0001_P0081_T0001_R1_P1_K1_Ch2-Ch1.zen
2.934010e+01	2.144993e+01	20151203_SCC1gfpc_G2G1\MitoSys2\LSM\SCC1gfpc_G1\DE_W0001_P0026\DE_2_W0001_P0026_T0001\TR1_W0001_P0081\TR1_2_W0001_P0081_T0001_R1_P1_K1_Ch2-Ch1.zen
2.940009e+01	2.033327e+01	20151203_SCC1gfpc_G2G1\MitoSys2\LSM\SCC1gfpc_G1\DE_W0001_P0026\DE_2_W0001_P0026_T0001\TR1_W0001_P0081\TR1_2_W0001_P0081_T0001_R1_P1_K1_Ch2-Ch1.zen
2.946009e+01	1.936660e+01	20151203_SCC1gfpc_G2G1\MitoSys2\LSM\SCC1gfpc_G1\DE_W0001_P0026\DE_2_W0001_P0026_T0001\TR1_W0001_P0081\TR1_2_W0001_P0081_T0001_R1_P1_K1_Ch2-Ch1.zen
2.952010e+01	2.229993e+01	20151203_SCC1gfpc_G2G1\MitoSys2\LSM\SCC1gfpc_G1\DE_W0001_P0026\DE_2_W0001_P0026_T0001\TR1_W0001_P0081\TR1_2_W0001_P0081_T0001_R1_P1_K1_Ch2-Ch1.zen
2.958010e+01	2.378326e+01	20151203_SCC1gfpc_G2G1\MitoSys2\LSM\SCC1gfpc_G1\DE_W0001_P0026\DE_2_W0001_P0026_T0001\TR1_W0001_P0081\TR1_2_W0001_P0081_T0001_R1_P1_K1_Ch2-Ch1.zen
2.964010e+01	2.691658e+01	20151203_SCC1gfpc_G2G1\MitoSys2\LSM\SCC1gfpc_G1\DE_W0001_P0026\DE_2_W0001_P0026_T0001\TR1_W0001_P0081\TR1_2_W0001_P0081_T0001_R1_P1_K1_Ch2-Ch1.zen
2.970010e+01	2.236659e+01	20151203_SCC1gfpc_G2G1\MitoSys2\LSM\SCC1gfpc_G1\DE_W0001_P0026\DE_2_W0001_P0026_T0001\TR1_W0001_P0081\TR1_2_W0001_P0081_T0001_R1_P1_K1_Ch2-Ch1.zen
2.976010e+01	1.989994e+01	20151203_SCC1gfpc_G2G1\MitoSys2\LSM\SCC1gfpc_G1\DE_W0001_P0026\DE_2_W0001_P0026_T0001\TR1_W0001_P0081\TR1_2_W0001_P0081_T0001_R1_P1_K1_Ch2-Ch1.zen
2.982010e+01	2.083327e+01	20151203_SCC1gfpc_G2G1\MitoSys2\LSM\SCC1gfpc_G1\DE_W0001_P0026\DE_2_W0001_P0026_T0001\TR1_W0001_P0081\TR1_2_W0001_P0081_T0001_R1_P1_K1_Ch2-Ch1.zen
2.988010e+01	2.616658e+01	20151203_SCC1gfpc_G2G1\MitoSys2\LSM\SCC1gfpc_G1\DE_W0001_P0026\DE_2_W0001_P0026_T0001\TR1_W0001_P0081\TR1_2_W0001_P0081_T0001_R1_P1_K1_Ch2-Ch1.zen
2.994010e+01	2.393326e+01	20151203_SCC1gfpc_G2G1\MitoSys2\LSM\SCC1gfpc_G1\DE_W0001_P0026\DE_2_W0001_P0026_T0001\TR1_W0001_P0081\TR1_2_W0001_P0081_T0001_R1_P1_K1_Ch2-Ch1.zen
0	3.208333e+01	20151203_SCC1gfpc_G2G1\MitoSys2\LSM\SCC1gfpc_G1\DE_W0001_P0026\DE_2_W0001_P0026_T0001\TR1_W0001_P0081\TR1_2_W0001_P0081_T0001_R1_P2_K1_Ch2-Ch1.zen
6.000000e-02	2.749999e+01	20151203_SCC1gfpc_G2G1\MitoSys2\LSM\SCC1gfpc_G1\DE_W0001_P0026\DE_2_W0001_P0026_T0001\TR1_W0001_P0081\TR1_2_W0001_P0081_T0001_R1_P2_K1_Ch2-Ch1.zen
1.200000e-01	2.959999e+01	20151203_SCC1gfpc_G2G1\MitoSys2\LSM\SCC1gfpc_G1\DE_W0001_P0026\DE_2_W0001_P0026_T0001\TR1_W0001_P0081\TR1_2_W0001_P0081_T0001_R1_P2_K1_Ch2-Ch1.zen
1.800000e-01	3.069999e+01	20151203_SCC1gfpc_G2G1\MitoSys2\LSM\SCC1gfpc_G1\DE_W0001_P0026\DE_2_W0001_P0026_T0001\TR1_W0001_P0081\TR1_2_W0001_P0081_T0001_R1_P2_K1_Ch2-Ch1.zen
2.400000e-01	3.081666e+01	20151203_SCC1gfpc_G2G1\MitoSys2\LSM\SCC1gfpc_G1\DE_W0001_P0026\DE_2_W0001_P0026_T0001\TR1_W0001_P0081\TR1_2_W0001_P0081_T0001_R1_P2_K1_Ch2-Ch1.zen
3.000000e-01	3.596666e+01	20151203_SCC1gfpc_G2G1\MitoSys2\LSM\SCC1gfpc_G1\DE_W0001_P0026\DE_2_W0001_P0026_T0001\TR1_W0001_P0081\TR1_2_W0001_P0081_T0001_R1_P2_K1_Ch2-Ch1.zen
3.600000e-01	3.858332e+01	20151203_SCC1gfpc_G2G1\MitoSys2\LSM\SCC1gfpc_G1\DE_W0001_P0026\DE_2_W0001_P0026_T0001\TR1_W0001_P0081\TR1_2_W0001_P0081_T0001_R1_P2_K1_Ch2-Ch1.zen
4.200000e-01	3.441666e+01	20151203_SCC1gfpc_G2G1\MitoSys2\LSM\SCC1gfpc_G1\DE_W0001_P0026\DE_2_W0001_P0026_T0001\TR1_W0001_P0081\TR1_2_W0001_P0081_T0001_R1_P2_K1_Ch2-Ch1.zen
4.800000e-01	3.633332e+01	20151203_SCC1gfpc_G2G1\MitoSys2\LSM\SCC1gfpc_G1\DE_W0001_P0026\DE_2_W0001_P0026_T0001\TR1_W0001_P0081\TR1_2_W0001_P0081_T0001_R1_P2_K1_Ch2-Ch1.zen
5.400000e-01	3.204999e+01	20151203_SCC1gfpc_G2G1\MitoSys2\LSM\SCC1gfpc_G1\DE_W0001_P0026\DE_2_W0001_P0026_T0001\TR1_W0001_P0081\TR1_2_W0001_P0081_T0001_R1_P2_K1_Ch2-Ch1.zen
6.000000e-01	3.049999e+01	20151203_SCC1gfpc_G2G1\MitoSys2\LSM\SCC1gfpc_G1\DE_W0001_P0026\DE_2_W0001_P0026_T0001\TR1_W0001_P0081\TR1_2_W0001_P0081_T0001_R1_P2_K1_Ch2-Ch1.zen
6.600000e-01	3.496666e+01	20151203_SCC1gfpc_G2G1\MitoSys2\LSM\SCC1gfpc_G1\DE_W0001_P0026\DE_2_W0001_P0026_T0001\TR1_W0001_P0081\TR1_2_W0001_P0081_T0001_R1_P2_K1_Ch2-Ch1.zen
7.200000e-01	3.168333e+01	20151203_SCC1gfpc_G2G1\MitoSys2\LSM\SCC1gfpc_G1\DE_W0001_P0026\DE_2_W0001_P0026_T0001\TR1_W0001_P0081\TR1_2_W0001_P0081_T0001_R1_P2_K1_Ch2-Ch1.zen
7.800000e-01	3.599999e+01	20151203_SCC1gfpc_G2G1\MitoSys2\LSM\SCC1gfpc_G1\DE_W0001_P0026\DE_2_W0001_P0026_T0001\TR1_W0001_P0081\TR1_2_W0001_P0081_T0001_R1_P2_K1_Ch2-Ch1.zen
8.400000e-01	3.153333e+01	20151203_SCC1gfpc_G2G1\MitoSys2\LSM\SCC1gfpc_G1\DE_W0001_P0026\DE_2_W0001_P0026_T0001\TR1_W0001_P0081\TR1_2_W0001_P0081_T0001_R1_P2_K1_Ch2-Ch1.zen
9.000000e-01	3.054999e+01	20151203_SCC1gfpc_G2G1\MitoSys2\LSM\SCC1gfpc_G1\DE_W0001_P0026\DE_2_W0001_P0026_T0001\TR1_W0001_P0081\TR1_2_W0001_P0081_T0001_R1_P2_K1_Ch2-Ch1.zen
9.600000e-01	3.149999e+01	20151203_SCC1gfpc_G2G1\MitoSys2\LSM\SCC1gfpc_G1\DE_W0001_P0026\DE_2_W0001_P0026_T0001\TR1_W0001_P0081\TR1_2_W0001_P0081_T0001_R1_P2_K1_Ch2-Ch1.zen
1.020000e+00	3.103333e+01	20151203_SCC1gfpc_G2G1\MitoSys2\LSM\SCC1gfpc_G1\DE_W0001_P0026\DE_2_W0001_P0026_T0001\TR1_W0001_P0081\TR1_2_W0001_P0081_T0001_R1_P2_K1_Ch2-Ch1.zen
1.080000e+00	3.048333e+01	20151203_SCC1gfpc_G2G1\MitoSys2\LSM\SCC1gfpc_G1\DE_W0001_P0026\DE_2_W0001_P0026_T0001\TR1_W0001_P0081\TR1_2_W0001_P0081_T0001_R1_P2_K1_Ch2-Ch1.zen
1.140000e+00	3.321666e+01	20151203_SCC1gfpc_G2G1\MitoSys2\LSM\SCC1gfpc_G1\DE_W0001_P0026\DE_2_W0001_P0026_T0001\TR1_W0001_P0081\TR1_2_W0001_P0081_T0001_R1_P2_K1_Ch2-Ch1.zen
1.200000e+00	2.869999e+01	20151203_SCC1gfpc_G2G1\MitoSys2\LSM\SCC1gfpc_G1\DE_W0001_P0026\DE_2_W0001_P0026_T0001\TR1_W0001_P0081\TR1_2_W0001_P0081_T0001_R1_P2_K1_Ch2-Ch1.zen
1.260000e+00	3.011666e+01	20151203_SCC1gfpc_G2G1\MitoSys2\LSM\SCC1gfpc_G1\DE_W0001_P0026\DE_2_W0001_P0026_T0001\TR1_W0001_P0081\TR1_2_W0001_P0081_T0001_R1_P2_K1_Ch2-Ch1.zen
1.320000e+00	3.054999e+01	20151203_SCC1gfpc_G2G1\MitoSys2\LSM\SCC1gfpc_G1\DE_W0001_P0026\DE_2_W0001_P0026_T0001\TR1_W0001_P0081\TR1_2_W0001_P0081_T0001_R1_P2_K1_Ch2-Ch1.zen
1.380000e+00	3.328333e+01	20151203_SCC1gfpc_G2G1\MitoSys2\LSM\SCC1gfpc_G1\DE_W0001_P0026\DE_2_W0001_P0026_T0001\TR1_W0001_P0081\TR1_2_W0001_P0081_T0001_R1_P2_K1_Ch2-Ch1.zen
1.440000e+00	3.133333e+01	20151203_SCC1gfpc_G2G1\MitoSys2\LSM\SCC1gfpc_G1\DE_W0001_P0026\DE_2_W0001_P0026_T0001\TR1_W0001_P0081\TR1_2_W0001_P0081_T0001_R1_P2_K1_Ch2-Ch1.zen
1.500000e+00	3.269999e+01	20151203_SCC1gfpc_G2G1\MitoSys2\LSM\SCC1gfpc_G1\DE_W0001_P0026\DE_2_W0001_P0026_T0001\TR1_W0001_P0081\TR1_2_W0001_P0081_T0001_R1_P2_K1_Ch2-Ch1.zen
1.560000e+00	3.334999e+01	20151203_SCC1gfpc_G2G1\MitoSys2\LSM\SCC1gfpc_G1\DE_W0001_P0026\DE_2_W0001_P0026_T0001\TR1_W0001_P0081\TR1_2_W0001_P0081_T0001_R1_P2_K1_Ch2-Ch1.zen
1.620000e+00	3.158333e+01	20151203_SCC1gfpc_G2G1\MitoSys2\LSM\SCC1gfpc_G1\DE_W0001_P0026\DE_2_W0001_P0026_T0001\TR1_W0001_P0081\TR1_2_W0001_P0081_T0001_R1_P2_K1_Ch2-Ch1.zen
1.680000e+00	3.386666e+01	20151203_SCC1gfpc_G2G1\MitoSys2\LSM\SCC1gfpc_G1\DE_W0001_P0026\DE_2_W0001_P0026_T0001\TR1_W0001_P0081\TR1_2_W0001_P0081_T0001_R1_P2_K1_Ch2-Ch1.zen
1.740000e+00	3.156666e+01	20151203_SCC1gfpc_G2G1\MitoSys2\LSM\SCC1gfpc_G1\DE_W0001_P0026\DE_2_W0001_P0026_T0001\TR1_W0001_P0081\TR1_2_W0001_P0081_T0001_R1_P2_K1_Ch2-Ch1.zen
1.800000e+00	3.133333e+01	20151203_SCC1gfpc_G2G1\MitoSys2\LSM\SCC1gfpc_G1\DE_W0001_P0026\DE_2_W0001_P0026_T0001\TR1_W0001_P0081\TR1_2_W0001_P0081_T0001_R1_P2_K1_Ch2-Ch1.zen
1.860000e+00	2.896666e+01	20151203_SCC1gfpc_G2G1\MitoSys2\LSM\SCC1gfpc_G1\DE_W0001_P0026\DE_2_W0001_P0026_T0001\TR1_W0001_P0081\TR1_2_W0001_P0081_T0001_R1_P2_K1_Ch2-Ch1.zen
1.920000e+00	2.543333e+01	20151203_SCC1gfpc_G2G1\MitoSys2\LSM\SCC1gfpc_G1\DE_W0001_P0026\DE_2_W0001_P0026_T0001\TR1_W0001_P0081\TR1_2_W0001_P0081_T0001_R1_P2_K1_Ch2-Ch1.zen
1.980000e+00	2.866666e+01	20151203_SCC1gfpc_G2G1\MitoSys2\LSM\SCC1gfpc_G1\DE_W0001_P0026\DE_2_W0001_P0026_T0001\TR1_W0001_P0081\TR1_2_W0001_P0081_T0001_R1_P2_K1_Ch2-Ch1.zen
2.040000e+00	2.764999e+01	20151203_SCC1gfpc_G2G1\MitoSys2\LSM\SCC1gfpc_G1\DE_W0001_P0026\DE_2_W0001_P0026_T0001\TR1_W0001_P0081\TR1_2_W0001_P0081_T0001_R1_P2_K1_Ch2-Ch1.zen
2.100000e+00	2.943333e+01	20151203_SCC1gfpc_G2G1\MitoSys2\LSM\SCC1gfpc_G1\DE_W0001_P0026\DE_2_W0001_P0026_T0001\TR1_W0001_P0081\TR1_2_W0001_P0081_T0001_R1_P2_K1_Ch2-Ch1.zen
2.160000e+00	2.983333e+01	20151203_SCC1gfpc_G2G1\MitoSys2\LSM\SCC1gfpc_G1\DE_W0001_P0026\DE_2_W0001_P0026_T0001\TR1_W0001_P0081\TR1_2_W0001_P0081_T0001_R1_P2_K1_Ch2-Ch1.zen
2.220000e+00	2.758333e+01	20151203_SCC1gfpc_G2G1\MitoSys2\LSM\SCC1gfpc_G1\DE_W0001_P0026\DE_2_W0001_P0026_T0001\TR1_W0001_P0081\TR1_2_W0001_P0081_T0001_R1_P2_K1_Ch2-Ch1.zen
2.280000e+00	2.703333e+01	20151203_SCC1gfpc_G2G1\MitoSys2\LSM\SCC1gfpc_G1\DE_W0001_P0026\DE_2_W0001_P0026_T0001\TR1_W0001_P0081\TR1_2_W0001_P0081_T0001_R1_P2_K1_Ch2-Ch1.zen
2.340000e+00	2.779999e+01	20151203_SCC1gfpc_G2G1\MitoSys2\LSM\SCC1gfpc_G1\DE_W0001_P0026\DE_2_W0001_P0026_T0001\TR1_W0001_P0081\TR1_2_W0001_P0081_T0001_R1_P2_K1_Ch2-Ch1.zen
2.400000e+00	2.969999e+01	20151203_SCC1gfpc_G2G1\MitoSys2\LSM\SCC1gfpc_G1\DE_W0001_P0026\DE_2_W0001_P0026_T0001\TR1_W0001_P0081\TR1_2_W0001_P0081_T0001_R1_P2_K1_Ch2-Ch1.zen
2.460000e+00	3.019999e+01	20151203_SCC1gfpc_G2G1\MitoSys2\LSM\SCC1gfpc_G1\DE_W0001_P0026\DE_2_W0001_P0026_T0001\TR1_W0001_P0081\TR1_2_W0001_P0081_T0001_R1_P2_K1_Ch2-Ch1.zen
2.520000e+00	2.743333e+01	20151203_SCC1gfpc_G2G1\MitoSys2\LSM\SCC1gfpc_G1\DE_W0001_P0026\DE_2_W0001_P0026_T0001\TR1_W0001_P0081\TR1_2_W0001_P0081_T0001_R1_P2_K1_Ch2-Ch1.zen
2.580000e+00	2.958333e+01	20151203_SCC1gfpc_G2G1\MitoSys2\LSM\SCC1gfpc_G1\DE_W0001_P0026\DE_2_W0001_P0026_T0001\TR1_W0001_P0081\TR1_2_W0001_P0081_T0001_R1_P2_K1_Ch2-Ch1.zen
2.640000e+00	2.854999e+01	20151203_SCC1gfpc_G2G1\MitoSys2\LSM\SCC1gfpc_G1\DE_W0001_P0026\DE_2_W0001_P0026_T0001\TR1_W0001_P0081\TR1_2_W0001_P0081_T0001_R1_P2_K1_Ch2-Ch1.zen
2.700000e+00	2.686666e+01	20151203_SCC1gfpc_G2G1\MitoSys2\LSM\SCC1gfpc_G1\DE_W0001_P0026\DE_2_W0001_P0026_T0001\TR1_W0001_P0081\TR1_2_W0001_P0081_T0001_R1_P2_K1_Ch2-Ch1.zen
2.760000e+00	2.959999e+01	20151203_SCC1gfpc_G2G1\MitoSys2\LSM\SCC1gfpc_G1\DE_W0001_P0026\DE_2_W0001_P0026_T0001\TR1_W0001_P0081\TR1_2_W0001_P0081_T0001_R1_P2_K1_Ch2-Ch1.zen
2.820000e+00	2.463333e+01	20151203_SCC1gfpc_G2G1\MitoSys2\LSM\SCC1gfpc_G1\DE_W0001_P0026\DE_2_W0001_P0026_T0001\TR1_W0001_P0081\TR1_2_W0001_P0081_T0001_R1_P2_K1_Ch2-Ch1.zen
2.880000e+00	2.441666e+01	20151203_SCC1gfpc_G2G1\MitoSys2\LSM\SCC1gfpc_G1\DE_W0001_P0026\DE_2_W0001_P0026_T0001\TR1_W0001_P0081\TR1_2_W0001_P0081_T0001_R1_P2_K1_Ch2-Ch1.zen
2.940000e+00	2.618333e+01	20151203_SCC1gfpc_G2G1\MitoSys2\LSM\SCC1gfpc_G1\DE_W0001_P0026\DE_2_W0001_P0026_T0001\TR1_W0001_P0081\TR1_2_W0001_P0081_T0001_R1_P2_K1_Ch2-Ch1.zen
3	2.729999e+01	20151203_SCC1gfpc_G2G1\MitoSys2\LSM\SCC1gfpc_G1\DE_W0001_P0026\DE_2_W0001_P0026_T0001\TR1_W0001_P0081\TR1_2_W0001_P0081_T0001_R1_P2_K1_Ch2-Ch1.zen
3.060000e+00	2.843333e+01	20151203_SCC1gfpc_G2G1\MitoSys2\LSM\SCC1gfpc_G1\DE_W0001_P0026\DE_2_W0001_P0026_T0001\TR1_W0001_P0081\TR1_2_W0001_P0081_T0001_R1_P2_K1_Ch2-Ch1.zen
3.120000e+00	2.546666e+01	20151203_SCC1gfpc_G2G1\MitoSys2\LSM\SCC1gfpc_G1\DE_W0001_P0026\DE_2_W0001_P0026_T0001\TR1_W0001_P0081\TR1_2_W0001_P0081_T0001_R1_P2_K1_Ch2-Ch1.zen
3.180000e+00	2.698333e+01	20151203_SCC1gfpc_G2G1\MitoSys2\LSM\SCC1gfpc_G1\DE_W0001_P0026\DE_2_W0001_P0026_T0001\TR1_W0001_P0081\TR1_2_W0001_P0081_T0001_R1_P2_K1_Ch2-Ch1.zen
3.240000e+00	2.538333e+01	20151203_SCC1gfpc_G2G1\MitoSys2\LSM\SCC1gfpc_G1\DE_W0001_P0026\DE_2_W0001_P0026_T0001\TR1_W0001_P0081\TR1_2_W0001_P0081_T0001_R1_P2_K1_Ch2-Ch1.zen
3.300000e+00	2.791666e+01	20151203_SCC1gfpc_G2G1\MitoSys2\LSM\SCC1gfpc_G1\DE_W0001_P0026\DE_2_W0001_P0026_T0001\TR1_W0001_P0081\TR1_2_W0001_P0081_T0001_R1_P2_K1_Ch2-Ch1.zen
3.360000e+00	2.871666e+01	20151203_SCC1gfpc_G2G1\MitoSys2\LSM\SCC1gfpc_G1\DE_W0001_P0026\DE_2_W0001_P0026_T0001\TR1_W0001_P0081\TR1_2_W0001_P0081_T0001_R1_P2_K1_Ch2-Ch1.zen
3.420000e+00	2.788333e+01	20151203_SCC1gfpc_G2G1\MitoSys2\LSM\SCC1gfpc_G1\DE_W0001_P0026\DE_2_W0001_P0026_T0001\TR1_W0001_P0081\TR1_2_W0001_P0081_T0001_R1_P2_K1_Ch2-Ch1.zen
3.480000e+00	2.988333e+01	20151203_SCC1gfpc_G2G1\MitoSys2\LSM\SCC1gfpc_G1\DE_W0001_P0026\DE_2_W0001_P0026_T0001\TR1_W0001_P0081\TR1_2_W0001_P0081_T0001_R1_P2_K1_Ch2-Ch1.zen
3.540000e+00	2.996666e+01	20151203_SCC1gfpc_G2G1\MitoSys2\LSM\SCC1gfpc_G1\DE_W0001_P0026\DE_2_W0001_P0026_T0001\TR1_W0001_P0081\TR1_2_W0001_P0081_T0001_R1_P2_K1_Ch2-Ch1.zen
3.600000e+00	2.506666e+01	20151203_SCC1gfpc_G2G1\MitoSys2\LSM\SCC1gfpc_G1\DE_W0001_P0026\DE_2_W0001_P0026_T0001\TR1_W0001_P0081\TR1_2_W0001_P0081_T0001_R1_P2_K1_Ch2-Ch1.zen
3.660000e+00	2.658333e+01	20151203_SCC1gfpc_G2G1\MitoSys2\LSM\SCC1gfpc_G1\DE_W0001_P0026\DE_2_W0001_P0026_T0001\TR1_W0001_P0081\TR1_2_W0001_P0081_T0001_R1_P2_K1_Ch2-Ch1.zen
3.720000e+00	2.374999e+01	20151203_SCC1gfpc_G2G1\MitoSys2\LSM\SCC1gfpc_G1\DE_W0001_P0026\DE_2_W0001_P0026_T0001\TR1_W0001_P0081\TR1_2_W0001_P0081_T0001_R1_P2_K1_Ch2-Ch1.zen
3.780000e+00	2.558333e+01	20151203_SCC1gfpc_G2G1\MitoSys2\LSM\SCC1gfpc_G1\DE_W0001_P0026\DE_2_W0001_P0026_T0001\TR1_W0001_P0081\TR1_2_W0001_P0081_T0001_R1_P2_K1_Ch2-Ch1.zen
3.840000e+00	2.766666e+01	20151203_SCC1gfpc_G2G1\MitoSys2\LSM\SCC1gfpc_G1\DE_W0001_P0026\DE_2_W0001_P0026_T0001\TR1_W0001_P0081\TR1_2_W0001_P0081_T0001_R1_P2_K1_Ch2-Ch1.zen
3.900000e+00	2.330000e+01	20151203_SCC1gfpc_G2G1\MitoSys2\LSM\SCC1gfpc_G1\DE_W0001_P0026\DE_2_W0001_P0026_T0001\TR1_W0001_P0081\TR1_2_W0001_P0081_T0001_R1_P2_K1_Ch2-Ch1.zen
3.960000e+00	2.736666e+01	20151203_SCC1gfpc_G2G1\MitoSys2\LSM\SCC1gfpc_G1\DE_W0001_P0026\DE_2_W0001_P0026_T0001\TR1_W0001_P0081\TR1_2_W0001_P0081_T0001_R1_P2_K1_Ch2-Ch1.zen
4.020000e+00	2.541666e+01	20151203_SCC1gfpc_G2G1\MitoSys2\LSM\SCC1gfpc_G1\DE_W0001_P0026\DE_2_W0001_P0026_T0001\TR1_W0001_P0081\TR1_2_W0001_P0081_T0001_R1_P2_K1_Ch2-Ch1.zen
4.080000e+00	2.898333e+01	20151203_SCC1gfpc_G2G1\MitoSys2\LSM\SCC1gfpc_G1\DE_W0001_P0026\DE_2_W0001_P0026_T0001\TR1_W0001_P0081\TR1_2_W0001_P0081_T0001_R1_P2_K1_Ch2-Ch1.zen
4.140000e+00	2.814999e+01	20151203_SCC1gfpc_G2G1\MitoSys2\LSM\SCC1gfpc_G1\DE_W0001_P0026\DE_2_W0001_P0026_T0001\TR1_W0001_P0081\TR1_2_W0001_P0081_T0001_R1_P2_K1_Ch2-Ch1.zen
4.200000e+00	2.668333e+01	20151203_SCC1gfpc_G2G1\MitoSys2\LSM\SCC1gfpc_G1\DE_W0001_P0026\DE_2_W0001_P0026_T0001\TR1_W0001_P0081\TR1_2_W0001_P0081_T0001_R1_P2_K1_Ch2-Ch1.zen
4.260000e+00	2.674999e+01	20151203_SCC1gfpc_G2G1\MitoSys2\LSM\SCC1gfpc_G1\DE_W0001_P0026\DE_2_W0001_P0026_T0001\TR1_W0001_P0081\TR1_2_W0001_P0081_T0001_R1_P2_K1_Ch2-Ch1.zen
4.320000e+00	2.561666e+01	20151203_SCC1gfpc_G2G1\MitoSys2\LSM\SCC1gfpc_G1\DE_W0001_P0026\DE_2_W0001_P0026_T0001\TR1_W0001_P0081\TR1_2_W0001_P0081_T0001_R1_P2_K1_Ch2-Ch1.zen
4.380000e+00	2.376666e+01	20151203_SCC1gfpc_G2G1\MitoSys2\LSM\SCC1gfpc_G1\DE_W0001_P0026\DE_2_W0001_P0026_T0001\TR1_W0001_P0081\TR1_2_W0001_P0081_T0001_R1_P2_K1_Ch2-Ch1.zen
4.440000e+00	2.621666e+01	20151203_SCC1gfpc_G2G1\MitoSys2\LSM\SCC1gfpc_G1\DE_W0001_P0026\DE_2_W0001_P0026_T0001\TR1_W0001_P0081\TR1_2_W0001_P0081_T0001_R1_P2_K1_Ch2-Ch1.zen
4.500000e+00	2.599999e+01	20151203_SCC1gfpc_G2G1\MitoSys2\LSM\SCC1gfpc_G1\DE_W0001_P0026\DE_2_W0001_P0026_T0001\TR1_W0001_P0081\TR1_2_W0001_P0081_T0001_R1_P2_K1_Ch2-Ch1.zen
4.560000e+00	2.709999e+01	20151203_SCC1gfpc_G2G1\MitoSys2\LSM\SCC1gfpc_G1\DE_W0001_P0026\DE_2_W0001_P0026_T0001\TR1_W0001_P0081\TR1_2_W0001_P0081_T0001_R1_P2_K1_Ch2-Ch1.zen
4.620000e+00	2.605000e+01	20151203_SCC1gfpc_G2G1\MitoSys2\LSM\SCC1gfpc_G1\DE_W0001_P0026\DE_2_W0001_P0026_T0001\TR1_W0001_P0081\TR1_2_W0001_P0081_T0001_R1_P2_K1_Ch2-Ch1.zen
4.680000e+00	2.728333e+01	20151203_SCC1gfpc_G2G1\MitoSys2\LSM\SCC1gfpc_G1\DE_W0001_P0026\DE_2_W0001_P0026_T0001\TR1_W0001_P0081\TR1_2_W0001_P0081_T0001_R1_P2_K1_Ch2-Ch1.zen
4.740000e+00	2.620000e+01	20151203_SCC1gfpc_G2G1\MitoSys2\LSM\SCC1gfpc_G1\DE_W0001_P0026\DE_2_W0001_P0026_T0001\TR1_W0001_P0081\TR1_2_W0001_P0081_T0001_R1_P2_K1_Ch2-Ch1.zen
4.800000e+00	3.171666e+01	20151203_SCC1gfpc_G2G1\MitoSys2\LSM\SCC1gfpc_G1\DE_W0001_P0026\DE_2_W0001_P0026_T0001\TR1_W0001_P0081\TR1_2_W0001_P0081_T0001_R1_P2_K1_Ch2-Ch1.zen
4.860000e+00	2.731666e+01	20151203_SCC1gfpc_G2G1\MitoSys2\LSM\SCC1gfpc_G1\DE_W0001_P0026\DE_2_W0001_P0026_T0001\TR1_W0001_P0081\TR1_2_W0001_P0081_T0001_R1_P2_K1_Ch2-Ch1.zen
4.920000e+00	2.558333e+01	20151203_SCC1gfpc_G2G1\MitoSys2\LSM\SCC1gfpc_G1\DE_W0001_P0026\DE_2_W0001_P0026_T0001\TR1_W0001_P0081\TR1_2_W0001_P0081_T0001_R1_P2_K1_Ch2-Ch1.zen
4.980000e+00	3.011666e+01	20151203_SCC1gfpc_G2G1\MitoSys2\LSM\SCC1gfpc_G1\DE_W0001_P0026\DE_2_W0001_P0026_T0001\TR1_W0001_P0081\TR1_2_W0001_P0081_T0001_R1_P2_K1_Ch2-Ch1.zen
5.040000e+00	2.908333e+01	20151203_SCC1gfpc_G2G1\MitoSys2\LSM\SCC1gfpc_G1\DE_W0001_P0026\DE_2_W0001_P0026_T0001\TR1_W0001_P0081\TR1_2_W0001_P0081_T0001_R1_P2_K1_Ch2-Ch1.zen
5.100000e+00	3.083333e+01	20151203_SCC1gfpc_G2G1\MitoSys2\LSM\SCC1gfpc_G1\DE_W0001_P0026\DE_2_W0001_P0026_T0001\TR1_W0001_P0081\TR1_2_W0001_P0081_T0001_R1_P2_K1_Ch2-Ch1.zen
5.160000e+00	2.563333e+01	20151203_SCC1gfpc_G2G1\MitoSys2\LSM\SCC1gfpc_G1\DE_W0001_P0026\DE_2_W0001_P0026_T0001\TR1_W0001_P0081\TR1_2_W0001_P0081_T0001_R1_P2_K1_Ch2-Ch1.zen
5.220000e+00	2.724999e+01	20151203_SCC1gfpc_G2G1\MitoSys2\LSM\SCC1gfpc_G1\DE_W0001_P0026\DE_2_W0001_P0026_T0001\TR1_W0001_P0081\TR1_2_W0001_P0081_T0001_R1_P2_K1_Ch2-Ch1.zen
5.280000e+00	2.759999e+01	20151203_SCC1gfpc_G2G1\MitoSys2\LSM\SCC1gfpc_G1\DE_W0001_P0026\DE_2_W0001_P0026_T0001\TR1_W0001_P0081\TR1_2_W0001_P0081_T0001_R1_P2_K1_Ch2-Ch1.zen
5.340000e+00	2.308333e+01	20151203_SCC1gfpc_G2G1\MitoSys2\LSM\SCC1gfpc_G1\DE_W0001_P0026\DE_2_W0001_P0026_T0001\TR1_W0001_P0081\TR1_2_W0001_P0081_T0001_R1_P2_K1_Ch2-Ch1.zen
5.400000e+00	2.781666e+01	20151203_SCC1gfpc_G2G1\MitoSys2\LSM\SCC1gfpc_G1\DE_W0001_P0026\DE_2_W0001_P0026_T0001\TR1_W0001_P0081\TR1_2_W0001_P0081_T0001_R1_P2_K1_Ch2-Ch1.zen
5.460000e+00	2.555000e+01	20151203_SCC1gfpc_G2G1\MitoSys2\LSM\SCC1gfpc_G1\DE_W0001_P0026\DE_2_W0001_P0026_T0001\TR1_W0001_P0081\TR1_2_W0001_P0081_T0001_R1_P2_K1_Ch2-Ch1.zen
5.520000e+00	2.631666e+01	20151203_SCC1gfpc_G2G1\MitoSys2\LSM\SCC1gfpc_G1\DE_W0001_P0026\DE_2_W0001_P0026_T0001\TR1_W0001_P0081\TR1_2_W0001_P0081_T0001_R1_P2_K1_Ch2-Ch1.zen
5.580000e+00	2.173333e+01	20151203_SCC1gfpc_G2G1\MitoSys2\LSM\SCC1gfpc_G1\DE_W0001_P0026\DE_2_W0001_P0026_T0001\TR1_W0001_P0081\TR1_2_W0001_P0081_T0001_R1_P2_K1_Ch2-Ch1.zen
5.640000e+00	2.405000e+01	20151203_SCC1gfpc_G2G1\MitoSys2\LSM\SCC1gfpc_G1\DE_W0001_P0026\DE_2_W0001_P0026_T0001\TR1_W0001_P0081\TR1_2_W0001_P0081_T0001_R1_P2_K1_Ch2-Ch1.zen
5.700000e+00	2.753333e+01	20151203_SCC1gfpc_G2G1\MitoSys2\LSM\SCC1gfpc_G1\DE_W0001_P0026\DE_2_W0001_P0026_T0001\TR1_W0001_P0081\TR1_2_W0001_P0081_T0001_R1_P2_K1_Ch2-Ch1.zen
5.760000e+00	2.738333e+01	20151203_SCC1gfpc_G2G1\MitoSys2\LSM\SCC1gfpc_G1\DE_W0001_P0026\DE_2_W0001_P0026_T0001\TR1_W0001_P0081\TR1_2_W0001_P0081_T0001_R1_P2_K1_Ch2-Ch1.zen
5.820000e+00	2.731666e+01	20151203_SCC1gfpc_G2G1\MitoSys2\LSM\SCC1gfpc_G1\DE_W0001_P0026\DE_2_W0001_P0026_T0001\TR1_W0001_P0081\TR1_2_W0001_P0081_T0001_R1_P2_K1_Ch2-Ch1.zen
5.880000e+00	2.546666e+01	20151203_SCC1gfpc_G2G1\MitoSys2\LSM\SCC1gfpc_G1\DE_W0001_P0026\DE_2_W0001_P0026_T0001\TR1_W0001_P0081\TR1_2_W0001_P0081_T0001_R1_P2_K1_Ch2-Ch1.zen
5.940000e+00	2.336666e+01	20151203_SCC1gfpc_G2G1\MitoSys2\LSM\SCC1gfpc_G1\DE_W0001_P0026\DE_2_W0001_P0026_T0001\TR1_W0001_P0081\TR1_2_W0001_P0081_T0001_R1_P2_K1_Ch2-Ch1.zen
6	2.573333e+01	20151203_SCC1gfpc_G2G1\MitoSys2\LSM\SCC1gfpc_G1\DE_W0001_P0026\DE_2_W0001_P0026_T0001\TR1_W0001_P0081\TR1_2_W0001_P0081_T0001_R1_P2_K1_Ch2-Ch1.zen
6.060000e+00	2.391666e+01	20151203_SCC1gfpc_G2G1\MitoSys2\LSM\SCC1gfpc_G1\DE_W0001_P0026\DE_2_W0001_P0026_T0001\TR1_W0001_P0081\TR1_2_W0001_P0081_T0001_R1_P2_K1_Ch2-Ch1.zen
6.120000e+00	2.598333e+01	20151203_SCC1gfpc_G2G1\MitoSys2\LSM\SCC1gfpc_G1\DE_W0001_P0026\DE_2_W0001_P0026_T0001\TR1_W0001_P0081\TR1_2_W0001_P0081_T0001_R1_P2_K1_Ch2-Ch1.zen
6.180000e+00	2.699999e+01	20151203_SCC1gfpc_G2G1\MitoSys2\LSM\SCC1gfpc_G1\DE_W0001_P0026\DE_2_W0001_P0026_T0001\TR1_W0001_P0081\TR1_2_W0001_P0081_T0001_R1_P2_K1_Ch2-Ch1.zen
6.240000e+00	2.673333e+01	20151203_SCC1gfpc_G2G1\MitoSys2\LSM\SCC1gfpc_G1\DE_W0001_P0026\DE_2_W0001_P0026_T0001\TR1_W0001_P0081\TR1_2_W0001_P0081_T0001_R1_P2_K1_Ch2-Ch1.zen
6.300000e+00	2.511666e+01	20151203_SCC1gfpc_G2G1\MitoSys2\LSM\SCC1gfpc_G1\DE_W0001_P0026\DE_2_W0001_P0026_T0001\TR1_W0001_P0081\TR1_2_W0001_P0081_T0001_R1_P2_K1_Ch2-Ch1.zen
6.360000e+00	3.131666e+01	20151203_SCC1gfpc_G2G1\MitoSys2\LSM\SCC1gfpc_G1\DE_W0001_P0026\DE_2_W0001_P0026_T0001\TR1_W0001_P0081\TR1_2_W0001_P0081_T0001_R1_P2_K1_Ch2-Ch1.zen
6.420000e+00	2.198333e+01	20151203_SCC1gfpc_G2G1\MitoSys2\LSM\SCC1gfpc_G1\DE_W0001_P0026\DE_2_W0001_P0026_T0001\TR1_W0001_P0081\TR1_2_W0001_P0081_T0001_R1_P2_K1_Ch2-Ch1.zen
6.480000e+00	2.373333e+01	20151203_SCC1gfpc_G2G1\MitoSys2\LSM\SCC1gfpc_G1\DE_W0001_P0026\DE_2_W0001_P0026_T0001\TR1_W0001_P0081\TR1_2_W0001_P0081_T0001_R1_P2_K1_Ch2-Ch1.zen
6.540000e+00	2.141666e+01	20151203_SCC1gfpc_G2G1\MitoSys2\LSM\SCC1gfpc_G1\DE_W0001_P0026\DE_2_W0001_P0026_T0001\TR1_W0001_P0081\TR1_2_W0001_P0081_T0001_R1_P2_K1_Ch2-Ch1.zen
6.600000e+00	1.966666e+01	20151203_SCC1gfpc_G2G1\MitoSys2\LSM\SCC1gfpc_G1\DE_W0001_P0026\DE_2_W0001_P0026_T0001\TR1_W0001_P0081\TR1_2_W0001_P0081_T0001_R1_P2_K1_Ch2-Ch1.zen
6.660000e+00	2.783333e+01	20151203_SCC1gfpc_G2G1\MitoSys2\LSM\SCC1gfpc_G1\DE_W0001_P0026\DE_2_W0001_P0026_T0001\TR1_W0001_P0081\TR1_2_W0001_P0081_T0001_R1_P2_K1_Ch2-Ch1.zen
6.720000e+00	2.508333e+01	20151203_SCC1gfpc_G2G1\MitoSys2\LSM\SCC1gfpc_G1\DE_W0001_P0026\DE_2_W0001_P0026_T0001\TR1_W0001_P0081\TR1_2_W0001_P0081_T0001_R1_P2_K1_Ch2-Ch1.zen
6.780000e+00	2.733333e+01	20151203_SCC1gfpc_G2G1\MitoSys2\LSM\SCC1gfpc_G1\DE_W0001_P0026\DE_2_W0001_P0026_T0001\TR1_W0001_P0081\TR1_2_W0001_P0081_T0001_R1_P2_K1_Ch2-Ch1.zen
6.840000e+00	2.578333e+01	20151203_SCC1gfpc_G2G1\MitoSys2\LSM\SCC1gfpc_G1\DE_W0001_P0026\DE_2_W0001_P0026_T0001\TR1_W0001_P0081\TR1_2_W0001_P0081_T0001_R1_P2_K1_Ch2-Ch1.zen
6.900000e+00	2.276666e+01	20151203_SCC1gfpc_G2G1\MitoSys2\LSM\SCC1gfpc_G1\DE_W0001_P0026\DE_2_W0001_P0026_T0001\TR1_W0001_P0081\TR1_2_W0001_P0081_T0001_R1_P2_K1_Ch2-Ch1.zen
6.960000e+00	2.866666e+01	20151203_SCC1gfpc_G2G1\MitoSys2\LSM\SCC1gfpc_G1\DE_W0001_P0026\DE_2_W0001_P0026_T0001\TR1_W0001_P0081\TR1_2_W0001_P0081_T0001_R1_P2_K1_Ch2-Ch1.zen
7.020000e+00	2.698333e+01	20151203_SCC1gfpc_G2G1\MitoSys2\LSM\SCC1gfpc_G1\DE_W0001_P0026\DE_2_W0001_P0026_T0001\TR1_W0001_P0081\TR1_2_W0001_P0081_T0001_R1_P2_K1_Ch2-Ch1.zen
7.080000e+00	2.596666e+01	20151203_SCC1gfpc_G2G1\MitoSys2\LSM\SCC1gfpc_G1\DE_W0001_P0026\DE_2_W0001_P0026_T0001\TR1_W0001_P0081\TR1_2_W0001_P0081_T0001_R1_P2_K1_Ch2-Ch1.zen
7.140000e+00	2.353333e+01	20151203_SCC1gfpc_G2G1\MitoSys2\LSM\SCC1gfpc_G1\DE_W0001_P0026\DE_2_W0001_P0026_T0001\TR1_W0001_P0081\TR1_2_W0001_P0081_T0001_R1_P2_K1_Ch2-Ch1.zen
7.200000e+00	2.463333e+01	20151203_SCC1gfpc_G2G1\MitoSys2\LSM\SCC1gfpc_G1\DE_W0001_P0026\DE_2_W0001_P0026_T0001\TR1_W0001_P0081\TR1_2_W0001_P0081_T0001_R1_P2_K1_Ch2-Ch1.zen
7.260000e+00	2.856666e+01	20151203_SCC1gfpc_G2G1\MitoSys2\LSM\SCC1gfpc_G1\DE_W0001_P0026\DE_2_W0001_P0026_T0001\TR1_W0001_P0081\TR1_2_W0001_P0081_T0001_R1_P2_K1_Ch2-Ch1.zen
7.320000e+00	2.923333e+01	20151203_SCC1gfpc_G2G1\MitoSys2\LSM\SCC1gfpc_G1\DE_W0001_P0026\DE_2_W0001_P0026_T0001\TR1_W0001_P0081\TR1_2_W0001_P0081_T0001_R1_P2_K1_Ch2-Ch1.zen
7.380000e+00	2.761666e+01	20151203_SCC1gfpc_G2G1\MitoSys2\LSM\SCC1gfpc_G1\DE_W0001_P0026\DE_2_W0001_P0026_T0001\TR1_W0001_P0081\TR1_2_W0001_P0081_T0001_R1_P2_K1_Ch2-Ch1.zen
7.440000e+00	2.684999e+01	20151203_SCC1gfpc_G2G1\MitoSys2\LSM\SCC1gfpc_G1\DE_W0001_P0026\DE_2_W0001_P0026_T0001\TR1_W0001_P0081\TR1_2_W0001_P0081_T0001_R1_P2_K1_Ch2-Ch1.zen
7.500000e+00	2.704999e+01	20151203_SCC1gfpc_G2G1\MitoSys2\LSM\SCC1gfpc_G1\DE_W0001_P0026\DE_2_W0001_P0026_T0001\TR1_W0001_P0081\TR1_2_W0001_P0081_T0001_R1_P2_K1_Ch2-Ch1.zen
7.560000e+00	2.493333e+01	20151203_SCC1gfpc_G2G1\MitoSys2\LSM\SCC1gfpc_G1\DE_W0001_P0026\DE_2_W0001_P0026_T0001\TR1_W0001_P0081\TR1_2_W0001_P0081_T0001_R1_P2_K1_Ch2-Ch1.zen
7.620000e+00	2.774999e+01	20151203_SCC1gfpc_G2G1\MitoSys2\LSM\SCC1gfpc_G1\DE_W0001_P0026\DE_2_W0001_P0026_T0001\TR1_W0001_P0081\TR1_2_W0001_P0081_T0001_R1_P2_K1_Ch2-Ch1.zen
7.680000e+00	3.481666e+01	20151203_SCC1gfpc_G2G1\MitoSys2\LSM\SCC1gfpc_G1\DE_W0001_P0026\DE_2_W0001_P0026_T0001\TR1_W0001_P0081\TR1_2_W0001_P0081_T0001_R1_P2_K1_Ch2-Ch1.zen
7.740000e+00	2.658333e+01	20151203_SCC1gfpc_G2G1\MitoSys2\LSM\SCC1gfpc_G1\DE_W0001_P0026\DE_2_W0001_P0026_T0001\TR1_W0001_P0081\TR1_2_W0001_P0081_T0001_R1_P2_K1_Ch2-Ch1.zen
7.800000e+00	2.778333e+01	20151203_SCC1gfpc_G2G1\MitoSys2\LSM\SCC1gfpc_G1\DE_W0001_P0026\DE_2_W0001_P0026_T0001\TR1_W0001_P0081\TR1_2_W0001_P0081_T0001_R1_P2_K1_Ch2-Ch1.zen
7.860000e+00	3.229999e+01	20151203_SCC1gfpc_G2G1\MitoSys2\LSM\SCC1gfpc_G1\DE_W0001_P0026\DE_2_W0001_P0026_T0001\TR1_W0001_P0081\TR1_2_W0001_P0081_T0001_R1_P2_K1_Ch2-Ch1.zen
7.920000e+00	3.023333e+01	20151203_SCC1gfpc_G2G1\MitoSys2\LSM\SCC1gfpc_G1\DE_W0001_P0026\DE_2_W0001_P0026_T0001\TR1_W0001_P0081\TR1_2_W0001_P0081_T0001_R1_P2_K1_Ch2-Ch1.zen
7.980000e+00	2.461666e+01	20151203_SCC1gfpc_G2G1\MitoSys2\LSM\SCC1gfpc_G1\DE_W0001_P0026\DE_2_W0001_P0026_T0001\TR1_W0001_P0081\TR1_2_W0001_P0081_T0001_R1_P2_K1_Ch2-Ch1.zen
8.040000e+00	2.524999e+01	20151203_SCC1gfpc_G2G1\MitoSys2\LSM\SCC1gfpc_G1\DE_W0001_P0026\DE_2_W0001_P0026_T0001\TR1_W0001_P0081\TR1_2_W0001_P0081_T0001_R1_P2_K1_Ch2-Ch1.zen
8.100000e+00	2.671666e+01	20151203_SCC1gfpc_G2G1\MitoSys2\LSM\SCC1gfpc_G1\DE_W0001_P0026\DE_2_W0001_P0026_T0001\TR1_W0001_P0081\TR1_2_W0001_P0081_T0001_R1_P2_K1_Ch2-Ch1.zen
8.160000e+00	2.673333e+01	20151203_SCC1gfpc_G2G1\MitoSys2\LSM\SCC1gfpc_G1\DE_W0001_P0026\DE_2_W0001_P0026_T0001\TR1_W0001_P0081\TR1_2_W0001_P0081_T0001_R1_P2_K1_Ch2-Ch1.zen
8.220000e+00	2.856666e+01	20151203_SCC1gfpc_G2G1\MitoSys2\LSM\SCC1gfpc_G1\DE_W0001_P0026\DE_2_W0001_P0026_T0001\TR1_W0001_P0081\TR1_2_W0001_P0081_T0001_R1_P2_K1_Ch2-Ch1.zen
8.280000e+00	2.876666e+01	20151203_SCC1gfpc_G2G1\MitoSys2\LSM\SCC1gfpc_G1\DE_W0001_P0026\DE_2_W0001_P0026_T0001\TR1_W0001_P0081\TR1_2_W0001_P0081_T0001_R1_P2_K1_Ch2-Ch1.zen
8.340000e+00	3.174999e+01	20151203_SCC1gfpc_G2G1\MitoSys2\LSM\SCC1gfpc_G1\DE_W0001_P0026\DE_2_W0001_P0026_T0001\TR1_W0001_P0081\TR1_2_W0001_P0081_T0001_R1_P2_K1_Ch2-Ch1.zen
8.400000e+00	2.948333e+01	20151203_SCC1gfpc_G2G1\MitoSys2\LSM\SCC1gfpc_G1\DE_W0001_P0026\DE_2_W0001_P0026_T0001\TR1_W0001_P0081\TR1_2_W0001_P0081_T0001_R1_P2_K1_Ch2-Ch1.zen
8.460000e+00	2.888333e+01	20151203_SCC1gfpc_G2G1\MitoSys2\LSM\SCC1gfpc_G1\DE_W0001_P0026\DE_2_W0001_P0026_T0001\TR1_W0001_P0081\TR1_2_W0001_P0081_T0001_R1_P2_K1_Ch2-Ch1.zen
8.520000e+00	2.536666e+01	20151203_SCC1gfpc_G2G1\MitoSys2\LSM\SCC1gfpc_G1\DE_W0001_P0026\DE_2_W0001_P0026_T0001\TR1_W0001_P0081\TR1_2_W0001_P0081_T0001_R1_P2_K1_Ch2-Ch1.zen
8.580000e+00	2.899999e+01	20151203_SCC1gfpc_G2G1\MitoSys2\LSM\SCC1gfpc_G1\DE_W0001_P0026\DE_2_W0001_P0026_T0001\TR1_W0001_P0081\TR1_2_W0001_P0081_T0001_R1_P2_K1_Ch2-Ch1.zen
8.640000e+00	2.763333e+01	20151203_SCC1gfpc_G2G1\MitoSys2\LSM\SCC1gfpc_G1\DE_W0001_P0026\DE_2_W0001_P0026_T0001\TR1_W0001_P0081\TR1_2_W0001_P0081_T0001_R1_P2_K1_Ch2-Ch1.zen
8.700000e+00	2.833333e+01	20151203_SCC1gfpc_G2G1\MitoSys2\LSM\SCC1gfpc_G1\DE_W0001_P0026\DE_2_W0001_P0026_T0001\TR1_W0001_P0081\TR1_2_W0001_P0081_T0001_R1_P2_K1_Ch2-Ch1.zen
8.760000e+00	2.380000e+01	20151203_SCC1gfpc_G2G1\MitoSys2\LSM\SCC1gfpc_G1\DE_W0001_P0026\DE_2_W0001_P0026_T0001\TR1_W0001_P0081\TR1_2_W0001_P0081_T0001_R1_P2_K1_Ch2-Ch1.zen
8.820000e+00	2.483333e+01	20151203_SCC1gfpc_G2G1\MitoSys2\LSM\SCC1gfpc_G1\DE_W0001_P0026\DE_2_W0001_P0026_T0001\TR1_W0001_P0081\TR1_2_W0001_P0081_T0001_R1_P2_K1_Ch2-Ch1.zen
8.880000e+00	2.473333e+01	20151203_SCC1gfpc_G2G1\MitoSys2\LSM\SCC1gfpc_G1\DE_W0001_P0026\DE_2_W0001_P0026_T0001\TR1_W0001_P0081\TR1_2_W0001_P0081_T0001_R1_P2_K1_Ch2-Ch1.zen
8.940000e+00	2.679999e+01	20151203_SCC1gfpc_G2G1\MitoSys2\LSM\SCC1gfpc_G1\DE_W0001_P0026\DE_2_W0001_P0026_T0001\TR1_W0001_P0081\TR1_2_W0001_P0081_T0001_R1_P2_K1_Ch2-Ch1.zen
9	2.614999e+01	20151203_SCC1gfpc_G2G1\MitoSys2\LSM\SCC1gfpc_G1\DE_W0001_P0026\DE_2_W0001_P0026_T0001\TR1_W0001_P0081\TR1_2_W0001_P0081_T0001_R1_P2_K1_Ch2-Ch1.zen
9.060000e+00	2.498333e+01	20151203_SCC1gfpc_G2G1\MitoSys2\LSM\SCC1gfpc_G1\DE_W0001_P0026\DE_2_W0001_P0026_T0001\TR1_W0001_P0081\TR1_2_W0001_P0081_T0001_R1_P2_K1_Ch2-Ch1.zen
9.120000e+00	2.155000e+01	20151203_SCC1gfpc_G2G1\MitoSys2\LSM\SCC1gfpc_G1\DE_W0001_P0026\DE_2_W0001_P0026_T0001\TR1_W0001_P0081\TR1_2_W0001_P0081_T0001_R1_P2_K1_Ch2-Ch1.zen
9.180000e+00	2.390000e+01	20151203_SCC1gfpc_G2G1\MitoSys2\LSM\SCC1gfpc_G1\DE_W0001_P0026\DE_2_W0001_P0026_T0001\TR1_W0001_P0081\TR1_2_W0001_P0081_T0001_R1_P2_K1_Ch2-Ch1.zen
9.240000e+00	2.626666e+01	20151203_SCC1gfpc_G2G1\MitoSys2\LSM\SCC1gfpc_G1\DE_W0001_P0026\DE_2_W0001_P0026_T0001\TR1_W0001_P0081\TR1_2_W0001_P0081_T0001_R1_P2_K1_Ch2-Ch1.zen
9.300000e+00	2.530000e+01	20151203_SCC1gfpc_G2G1\MitoSys2\LSM\SCC1gfpc_G1\DE_W0001_P0026\DE_2_W0001_P0026_T0001\TR1_W0001_P0081\TR1_2_W0001_P0081_T0001_R1_P2_K1_Ch2-Ch1.zen
9.360000e+00	2.061666e+01	20151203_SCC1gfpc_G2G1\MitoSys2\LSM\SCC1gfpc_G1\DE_W0001_P0026\DE_2_W0001_P0026_T0001\TR1_W0001_P0081\TR1_2_W0001_P0081_T0001_R1_P2_K1_Ch2-Ch1.zen
9.420000e+00	2.655000e+01	20151203_SCC1gfpc_G2G1\MitoSys2\LSM\SCC1gfpc_G1\DE_W0001_P0026\DE_2_W0001_P0026_T0001\TR1_W0001_P0081\TR1_2_W0001_P0081_T0001_R1_P2_K1_Ch2-Ch1.zen
9.480000e+00	2.423333e+01	20151203_SCC1gfpc_G2G1\MitoSys2\LSM\SCC1gfpc_G1\DE_W0001_P0026\DE_2_W0001_P0026_T0001\TR1_W0001_P0081\TR1_2_W0001_P0081_T0001_R1_P2_K1_Ch2-Ch1.zen
9.540000e+00	2.768333e+01	20151203_SCC1gfpc_G2G1\MitoSys2\LSM\SCC1gfpc_G1\DE_W0001_P0026\DE_2_W0001_P0026_T0001\TR1_W0001_P0081\TR1_2_W0001_P0081_T0001_R1_P2_K1_Ch2-Ch1.zen
9.600000e+00	2.684999e+01	20151203_SCC1gfpc_G2G1\MitoSys2\LSM\SCC1gfpc_G1\DE_W0001_P0026\DE_2_W0001_P0026_T0001\TR1_W0001_P0081\TR1_2_W0001_P0081_T0001_R1_P2_K1_Ch2-Ch1.zen
9.660000e+00	2.286666e+01	20151203_SCC1gfpc_G2G1\MitoSys2\LSM\SCC1gfpc_G1\DE_W0001_P0026\DE_2_W0001_P0026_T0001\TR1_W0001_P0081\TR1_2_W0001_P0081_T0001_R1_P2_K1_Ch2-Ch1.zen
9.720000e+00	2.983333e+01	20151203_SCC1gfpc_G2G1\MitoSys2\LSM\SCC1gfpc_G1\DE_W0001_P0026\DE_2_W0001_P0026_T0001\TR1_W0001_P0081\TR1_2_W0001_P0081_T0001_R1_P2_K1_Ch2-Ch1.zen
9.780000e+00	3.198333e+01	20151203_SCC1gfpc_G2G1\MitoSys2\LSM\SCC1gfpc_G1\DE_W0001_P0026\DE_2_W0001_P0026_T0001\TR1_W0001_P0081\TR1_2_W0001_P0081_T0001_R1_P2_K1_Ch2-Ch1.zen
9.840000e+00	2.493333e+01	20151203_SCC1gfpc_G2G1\MitoSys2\LSM\SCC1gfpc_G1\DE_W0001_P0026\DE_2_W0001_P0026_T0001\TR1_W0001_P0081\TR1_2_W0001_P0081_T0001_R1_P2_K1_Ch2-Ch1.zen
9.900000e+00	2.756666e+01	20151203_SCC1gfpc_G2G1\MitoSys2\LSM\SCC1gfpc_G1\DE_W0001_P0026\DE_2_W0001_P0026_T0001\TR1_W0001_P0081\TR1_2_W0001_P0081_T0001_R1_P2_K1_Ch2-Ch1.zen
9.960000e+00	2.614999e+01	20151203_SCC1gfpc_G2G1\MitoSys2\LSM\SCC1gfpc_G1\DE_W0001_P0026\DE_2_W0001_P0026_T0001\TR1_W0001_P0081\TR1_2_W0001_P0081_T0001_R1_P2_K1_Ch2-Ch1.zen
1.002000e+01	2.894999e+01	20151203_SCC1gfpc_G2G1\MitoSys2\LSM\SCC1gfpc_G1\DE_W0001_P0026\DE_2_W0001_P0026_T0001\TR1_W0001_P0081\TR1_2_W0001_P0081_T0001_R1_P2_K1_Ch2-Ch1.zen
1.008000e+01	2.809999e+01	20151203_SCC1gfpc_G2G1\MitoSys2\LSM\SCC1gfpc_G1\DE_W0001_P0026\DE_2_W0001_P0026_T0001\TR1_W0001_P0081\TR1_2_W0001_P0081_T0001_R1_P2_K1_Ch2-Ch1.zen
1.014000e+01	2.246666e+01	20151203_SCC1gfpc_G2G1\MitoSys2\LSM\SCC1gfpc_G1\DE_W0001_P0026\DE_2_W0001_P0026_T0001\TR1_W0001_P0081\TR1_2_W0001_P0081_T0001_R1_P2_K1_Ch2-Ch1.zen
1.020000e+01	2.098333e+01	20151203_SCC1gfpc_G2G1\MitoSys2\LSM\SCC1gfpc_G1\DE_W0001_P0026\DE_2_W0001_P0026_T0001\TR1_W0001_P0081\TR1_2_W0001_P0081_T0001_R1_P2_K1_Ch2-Ch1.zen
1.026000e+01	2.499999e+01	20151203_SCC1gfpc_G2G1\MitoSys2\LSM\SCC1gfpc_G1\DE_W0001_P0026\DE_2_W0001_P0026_T0001\TR1_W0001_P0081\TR1_2_W0001_P0081_T0001_R1_P2_K1_Ch2-Ch1.zen
1.032000e+01	2.368333e+01	20151203_SCC1gfpc_G2G1\MitoSys2\LSM\SCC1gfpc_G1\DE_W0001_P0026\DE_2_W0001_P0026_T0001\TR1_W0001_P0081\TR1_2_W0001_P0081_T0001_R1_P2_K1_Ch2-Ch1.zen
1.038000e+01	2.624999e+01	20151203_SCC1gfpc_G2G1\MitoSys2\LSM\SCC1gfpc_G1\DE_W0001_P0026\DE_2_W0001_P0026_T0001\TR1_W0001_P0081\TR1_2_W0001_P0081_T0001_R1_P2_K1_Ch2-Ch1.zen
1.044000e+01	2.488333e+01	20151203_SCC1gfpc_G2G1\MitoSys2\LSM\SCC1gfpc_G1\DE_W0001_P0026\DE_2_W0001_P0026_T0001\TR1_W0001_P0081\TR1_2_W0001_P0081_T0001_R1_P2_K1_Ch2-Ch1.zen
1.050000e+01	2.101666e+01	20151203_SCC1gfpc_G2G1\MitoSys2\LSM\SCC1gfpc_G1\DE_W0001_P0026\DE_2_W0001_P0026_T0001\TR1_W0001_P0081\TR1_2_W0001_P0081_T0001_R1_P2_K1_Ch2-Ch1.zen
1.056000e+01	2.075000e+01	20151203_SCC1gfpc_G2G1\MitoSys2\LSM\SCC1gfpc_G1\DE_W0001_P0026\DE_2_W0001_P0026_T0001\TR1_W0001_P0081\TR1_2_W0001_P0081_T0001_R1_P2_K1_Ch2-Ch1.zen
1.062000e+01	2.488333e+01	20151203_SCC1gfpc_G2G1\MitoSys2\LSM\SCC1gfpc_G1\DE_W0001_P0026\DE_2_W0001_P0026_T0001\TR1_W0001_P0081\TR1_2_W0001_P0081_T0001_R1_P2_K1_Ch2-Ch1.zen
1.068000e+01	2.531666e+01	20151203_SCC1gfpc_G2G1\MitoSys2\LSM\SCC1gfpc_G1\DE_W0001_P0026\DE_2_W0001_P0026_T0001\TR1_W0001_P0081\TR1_2_W0001_P0081_T0001_R1_P2_K1_Ch2-Ch1.zen
1.074000e+01	2.991666e+01	20151203_SCC1gfpc_G2G1\MitoSys2\LSM\SCC1gfpc_G1\DE_W0001_P0026\DE_2_W0001_P0026_T0001\TR1_W0001_P0081\TR1_2_W0001_P0081_T0001_R1_P2_K1_Ch2-Ch1.zen
1.080000e+01	2.580000e+01	20151203_SCC1gfpc_G2G1\MitoSys2\LSM\SCC1gfpc_G1\DE_W0001_P0026\DE_2_W0001_P0026_T0001\TR1_W0001_P0081\TR1_2_W0001_P0081_T0001_R1_P2_K1_Ch2-Ch1.zen
1.086000e+01	2.791666e+01	20151203_SCC1gfpc_G2G1\MitoSys2\LSM\SCC1gfpc_G1\DE_W0001_P0026\DE_2_W0001_P0026_T0001\TR1_W0001_P0081\TR1_2_W0001_P0081_T0001_R1_P2_K1_Ch2-Ch1.zen
1.092000e+01	2.488333e+01	20151203_SCC1gfpc_G2G1\MitoSys2\LSM\SCC1gfpc_G1\DE_W0001_P0026\DE_2_W0001_P0026_T0001\TR1_W0001_P0081\TR1_2_W0001_P0081_T0001_R1_P2_K1_Ch2-Ch1.zen
1.098000e+01	2.639999e+01	20151203_SCC1gfpc_G2G1\MitoSys2\LSM\SCC1gfpc_G1\DE_W0001_P0026\DE_2_W0001_P0026_T0001\TR1_W0001_P0081\TR1_2_W0001_P0081_T0001_R1_P2_K1_Ch2-Ch1.zen
1.104000e+01	2.506666e+01	20151203_SCC1gfpc_G2G1\MitoSys2\LSM\SCC1gfpc_G1\DE_W0001_P0026\DE_2_W0001_P0026_T0001\TR1_W0001_P0081\TR1_2_W0001_P0081_T0001_R1_P2_K1_Ch2-Ch1.zen
1.110000e+01	2.420000e+01	20151203_SCC1gfpc_G2G1\MitoSys2\LSM\SCC1gfpc_G1\DE_W0001_P0026\DE_2_W0001_P0026_T0001\TR1_W0001_P0081\TR1_2_W0001_P0081_T0001_R1_P2_K1_Ch2-Ch1.zen
1.116000e+01	2.293333e+01	20151203_SCC1gfpc_G2G1\MitoSys2\LSM\SCC1gfpc_G1\DE_W0001_P0026\DE_2_W0001_P0026_T0001\TR1_W0001_P0081\TR1_2_W0001_P0081_T0001_R1_P2_K1_Ch2-Ch1.zen
1.122000e+01	2.408333e+01	20151203_SCC1gfpc_G2G1\MitoSys2\LSM\SCC1gfpc_G1\DE_W0001_P0026\DE_2_W0001_P0026_T0001\TR1_W0001_P0081\TR1_2_W0001_P0081_T0001_R1_P2_K1_Ch2-Ch1.zen
1.128000e+01	2.193333e+01	20151203_SCC1gfpc_G2G1\MitoSys2\LSM\SCC1gfpc_G1\DE_W0001_P0026\DE_2_W0001_P0026_T0001\TR1_W0001_P0081\TR1_2_W0001_P0081_T0001_R1_P2_K1_Ch2-Ch1.zen
1.134000e+01	2.166666e+01	20151203_SCC1gfpc_G2G1\MitoSys2\LSM\SCC1gfpc_G1\DE_W0001_P0026\DE_2_W0001_P0026_T0001\TR1_W0001_P0081\TR1_2_W0001_P0081_T0001_R1_P2_K1_Ch2-Ch1.zen
1.140000e+01	2.349999e+01	20151203_SCC1gfpc_G2G1\MitoSys2\LSM\SCC1gfpc_G1\DE_W0001_P0026\DE_2_W0001_P0026_T0001\TR1_W0001_P0081\TR1_2_W0001_P0081_T0001_R1_P2_K1_Ch2-Ch1.zen
1.146000e+01	2.105000e+01	20151203_SCC1gfpc_G2G1\MitoSys2\LSM\SCC1gfpc_G1\DE_W0001_P0026\DE_2_W0001_P0026_T0001\TR1_W0001_P0081\TR1_2_W0001_P0081_T0001_R1_P2_K1_Ch2-Ch1.zen
1.152000e+01	2.128333e+01	20151203_SCC1gfpc_G2G1\MitoSys2\LSM\SCC1gfpc_G1\DE_W0001_P0026\DE_2_W0001_P0026_T0001\TR1_W0001_P0081\TR1_2_W0001_P0081_T0001_R1_P2_K1_Ch2-Ch1.zen
1.158000e+01	2.463333e+01	20151203_SCC1gfpc_G2G1\MitoSys2\LSM\SCC1gfpc_G1\DE_W0001_P0026\DE_2_W0001_P0026_T0001\TR1_W0001_P0081\TR1_2_W0001_P0081_T0001_R1_P2_K1_Ch2-Ch1.zen
1.164000e+01	2.664999e+01	20151203_SCC1gfpc_G2G1\MitoSys2\LSM\SCC1gfpc_G1\DE_W0001_P0026\DE_2_W0001_P0026_T0001\TR1_W0001_P0081\TR1_2_W0001_P0081_T0001_R1_P2_K1_Ch2-Ch1.zen
1.170000e+01	2.156666e+01	20151203_SCC1gfpc_G2G1\MitoSys2\LSM\SCC1gfpc_G1\DE_W0001_P0026\DE_2_W0001_P0026_T0001\TR1_W0001_P0081\TR1_2_W0001_P0081_T0001_R1_P2_K1_Ch2-Ch1.zen
1.176000e+01	2.291666e+01	20151203_SCC1gfpc_G2G1\MitoSys2\LSM\SCC1gfpc_G1\DE_W0001_P0026\DE_2_W0001_P0026_T0001\TR1_W0001_P0081\TR1_2_W0001_P0081_T0001_R1_P2_K1_Ch2-Ch1.zen
1.182000e+01	2.305000e+01	20151203_SCC1gfpc_G2G1\MitoSys2\LSM\SCC1gfpc_G1\DE_W0001_P0026\DE_2_W0001_P0026_T0001\TR1_W0001_P0081\TR1_2_W0001_P0081_T0001_R1_P2_K1_Ch2-Ch1.zen
1.188000e+01	2.481666e+01	20151203_SCC1gfpc_G2G1\MitoSys2\LSM\SCC1gfpc_G1\DE_W0001_P0026\DE_2_W0001_P0026_T0001\TR1_W0001_P0081\TR1_2_W0001_P0081_T0001_R1_P2_K1_Ch2-Ch1.zen
1.194000e+01	2.645000e+01	20151203_SCC1gfpc_G2G1\MitoSys2\LSM\SCC1gfpc_G1\DE_W0001_P0026\DE_2_W0001_P0026_T0001\TR1_W0001_P0081\TR1_2_W0001_P0081_T0001_R1_P2_K1_Ch2-Ch1.zen
12	2.290000e+01	20151203_SCC1gfpc_G2G1\MitoSys2\LSM\SCC1gfpc_G1\DE_W0001_P0026\DE_2_W0001_P0026_T0001\TR1_W0001_P0081\TR1_2_W0001_P0081_T0001_R1_P2_K1_Ch2-Ch1.zen
1.206000e+01	1.946666e+01	20151203_SCC1gfpc_G2G1\MitoSys2\LSM\SCC1gfpc_G1\DE_W0001_P0026\DE_2_W0001_P0026_T0001\TR1_W0001_P0081\TR1_2_W0001_P0081_T0001_R1_P2_K1_Ch2-Ch1.zen
1.212000e+01	2.263333e+01	20151203_SCC1gfpc_G2G1\MitoSys2\LSM\SCC1gfpc_G1\DE_W0001_P0026\DE_2_W0001_P0026_T0001\TR1_W0001_P0081\TR1_2_W0001_P0081_T0001_R1_P2_K1_Ch2-Ch1.zen
1.218000e+01	1.915000e+01	20151203_SCC1gfpc_G2G1\MitoSys2\LSM\SCC1gfpc_G1\DE_W0001_P0026\DE_2_W0001_P0026_T0001\TR1_W0001_P0081\TR1_2_W0001_P0081_T0001_R1_P2_K1_Ch2-Ch1.zen
1.224000e+01	2.096666e+01	20151203_SCC1gfpc_G2G1\MitoSys2\LSM\SCC1gfpc_G1\DE_W0001_P0026\DE_2_W0001_P0026_T0001\TR1_W0001_P0081\TR1_2_W0001_P0081_T0001_R1_P2_K1_Ch2-Ch1.zen
1.230000e+01	2.271666e+01	20151203_SCC1gfpc_G2G1\MitoSys2\LSM\SCC1gfpc_G1\DE_W0001_P0026\DE_2_W0001_P0026_T0001\TR1_W0001_P0081\TR1_2_W0001_P0081_T0001_R1_P2_K1_Ch2-Ch1.zen
1.236000e+01	2.330000e+01	20151203_SCC1gfpc_G2G1\MitoSys2\LSM\SCC1gfpc_G1\DE_W0001_P0026\DE_2_W0001_P0026_T0001\TR1_W0001_P0081\TR1_2_W0001_P0081_T0001_R1_P2_K1_Ch2-Ch1.zen
1.242000e+01	2.070000e+01	20151203_SCC1gfpc_G2G1\MitoSys2\LSM\SCC1gfpc_G1\DE_W0001_P0026\DE_2_W0001_P0026_T0001\TR1_W0001_P0081\TR1_2_W0001_P0081_T0001_R1_P2_K1_Ch2-Ch1.zen
1.248000e+01	2.221666e+01	20151203_SCC1gfpc_G2G1\MitoSys2\LSM\SCC1gfpc_G1\DE_W0001_P0026\DE_2_W0001_P0026_T0001\TR1_W0001_P0081\TR1_2_W0001_P0081_T0001_R1_P2_K1_Ch2-Ch1.zen
1.254000e+01	2.434999e+01	20151203_SCC1gfpc_G2G1\MitoSys2\LSM\SCC1gfpc_G1\DE_W0001_P0026\DE_2_W0001_P0026_T0001\TR1_W0001_P0081\TR1_2_W0001_P0081_T0001_R1_P2_K1_Ch2-Ch1.zen
1.260000e+01	2.384999e+01	20151203_SCC1gfpc_G2G1\MitoSys2\LSM\SCC1gfpc_G1\DE_W0001_P0026\DE_2_W0001_P0026_T0001\TR1_W0001_P0081\TR1_2_W0001_P0081_T0001_R1_P2_K1_Ch2-Ch1.zen
1.266000e+01	2.486666e+01	20151203_SCC1gfpc_G2G1\MitoSys2\LSM\SCC1gfpc_G1\DE_W0001_P0026\DE_2_W0001_P0026_T0001\TR1_W0001_P0081\TR1_2_W0001_P0081_T0001_R1_P2_K1_Ch2-Ch1.zen
1.272000e+01	2.703333e+01	20151203_SCC1gfpc_G2G1\MitoSys2\LSM\SCC1gfpc_G1\DE_W0001_P0026\DE_2_W0001_P0026_T0001\TR1_W0001_P0081\TR1_2_W0001_P0081_T0001_R1_P2_K1_Ch2-Ch1.zen
1.278000e+01	2.361666e+01	20151203_SCC1gfpc_G2G1\MitoSys2\LSM\SCC1gfpc_G1\DE_W0001_P0026\DE_2_W0001_P0026_T0001\TR1_W0001_P0081\TR1_2_W0001_P0081_T0001_R1_P2_K1_Ch2-Ch1.zen
1.284000e+01	2.266666e+01	20151203_SCC1gfpc_G2G1\MitoSys2\LSM\SCC1gfpc_G1\DE_W0001_P0026\DE_2_W0001_P0026_T0001\TR1_W0001_P0081\TR1_2_W0001_P0081_T0001_R1_P2_K1_Ch2-Ch1.zen
1.290000e+01	2.545000e+01	20151203_SCC1gfpc_G2G1\MitoSys2\LSM\SCC1gfpc_G1\DE_W0001_P0026\DE_2_W0001_P0026_T0001\TR1_W0001_P0081\TR1_2_W0001_P0081_T0001_R1_P2_K1_Ch2-Ch1.zen
1.296000e+01	2.215000e+01	20151203_SCC1gfpc_G2G1\MitoSys2\LSM\SCC1gfpc_G1\DE_W0001_P0026\DE_2_W0001_P0026_T0001\TR1_W0001_P0081\TR1_2_W0001_P0081_T0001_R1_P2_K1_Ch2-Ch1.zen
1.302000e+01	2.251666e+01	20151203_SCC1gfpc_G2G1\MitoSys2\LSM\SCC1gfpc_G1\DE_W0001_P0026\DE_2_W0001_P0026_T0001\TR1_W0001_P0081\TR1_2_W0001_P0081_T0001_R1_P2_K1_Ch2-Ch1.zen
1.308000e+01	2.626666e+01	20151203_SCC1gfpc_G2G1\MitoSys2\LSM\SCC1gfpc_G1\DE_W0001_P0026\DE_2_W0001_P0026_T0001\TR1_W0001_P0081\TR1_2_W0001_P0081_T0001_R1_P2_K1_Ch2-Ch1.zen
1.314000e+01	2.399999e+01	20151203_SCC1gfpc_G2G1\MitoSys2\LSM\SCC1gfpc_G1\DE_W0001_P0026\DE_2_W0001_P0026_T0001\TR1_W0001_P0081\TR1_2_W0001_P0081_T0001_R1_P2_K1_Ch2-Ch1.zen
1.320000e+01	2.345000e+01	20151203_SCC1gfpc_G2G1\MitoSys2\LSM\SCC1gfpc_G1\DE_W0001_P0026\DE_2_W0001_P0026_T0001\TR1_W0001_P0081\TR1_2_W0001_P0081_T0001_R1_P2_K1_Ch2-Ch1.zen
1.326000e+01	2.243333e+01	20151203_SCC1gfpc_G2G1\MitoSys2\LSM\SCC1gfpc_G1\DE_W0001_P0026\DE_2_W0001_P0026_T0001\TR1_W0001_P0081\TR1_2_W0001_P0081_T0001_R1_P2_K1_Ch2-Ch1.zen
1.332000e+01	2.256666e+01	20151203_SCC1gfpc_G2G1\MitoSys2\LSM\SCC1gfpc_G1\DE_W0001_P0026\DE_2_W0001_P0026_T0001\TR1_W0001_P0081\TR1_2_W0001_P0081_T0001_R1_P2_K1_Ch2-Ch1.zen
1.338000e+01	2.451666e+01	20151203_SCC1gfpc_G2G1\MitoSys2\LSM\SCC1gfpc_G1\DE_W0001_P0026\DE_2_W0001_P0026_T0001\TR1_W0001_P0081\TR1_2_W0001_P0081_T0001_R1_P2_K1_Ch2-Ch1.zen
1.344000e+01	2.313333e+01	20151203_SCC1gfpc_G2G1\MitoSys2\LSM\SCC1gfpc_G1\DE_W0001_P0026\DE_2_W0001_P0026_T0001\TR1_W0001_P0081\TR1_2_W0001_P0081_T0001_R1_P2_K1_Ch2-Ch1.zen
1.350000e+01	2.263333e+01	20151203_SCC1gfpc_G2G1\MitoSys2\LSM\SCC1gfpc_G1\DE_W0001_P0026\DE_2_W0001_P0026_T0001\TR1_W0001_P0081\TR1_2_W0001_P0081_T0001_R1_P2_K1_Ch2-Ch1.zen
1.356000e+01	2.434999e+01	20151203_SCC1gfpc_G2G1\MitoSys2\LSM\SCC1gfpc_G1\DE_W0001_P0026\DE_2_W0001_P0026_T0001\TR1_W0001_P0081\TR1_2_W0001_P0081_T0001_R1_P2_K1_Ch2-Ch1.zen
1.362000e+01	2.431666e+01	20151203_SCC1gfpc_G2G1\MitoSys2\LSM\SCC1gfpc_G1\DE_W0001_P0026\DE_2_W0001_P0026_T0001\TR1_W0001_P0081\TR1_2_W0001_P0081_T0001_R1_P2_K1_Ch2-Ch1.zen
1.368000e+01	2.284999e+01	20151203_SCC1gfpc_G2G1\MitoSys2\LSM\SCC1gfpc_G1\DE_W0001_P0026\DE_2_W0001_P0026_T0001\TR1_W0001_P0081\TR1_2_W0001_P0081_T0001_R1_P2_K1_Ch2-Ch1.zen
1.374000e+01	2.489999e+01	20151203_SCC1gfpc_G2G1\MitoSys2\LSM\SCC1gfpc_G1\DE_W0001_P0026\DE_2_W0001_P0026_T0001\TR1_W0001_P0081\TR1_2_W0001_P0081_T0001_R1_P2_K1_Ch2-Ch1.zen
1.380000e+01	2.101666e+01	20151203_SCC1gfpc_G2G1\MitoSys2\LSM\SCC1gfpc_G1\DE_W0001_P0026\DE_2_W0001_P0026_T0001\TR1_W0001_P0081\TR1_2_W0001_P0081_T0001_R1_P2_K1_Ch2-Ch1.zen
1.386000e+01	2.083333e+01	20151203_SCC1gfpc_G2G1\MitoSys2\LSM\SCC1gfpc_G1\DE_W0001_P0026\DE_2_W0001_P0026_T0001\TR1_W0001_P0081\TR1_2_W0001_P0081_T0001_R1_P2_K1_Ch2-Ch1.zen
1.392000e+01	2.268333e+01	20151203_SCC1gfpc_G2G1\MitoSys2\LSM\SCC1gfpc_G1\DE_W0001_P0026\DE_2_W0001_P0026_T0001\TR1_W0001_P0081\TR1_2_W0001_P0081_T0001_R1_P2_K1_Ch2-Ch1.zen
1.398000e+01	2.263333e+01	20151203_SCC1gfpc_G2G1\MitoSys2\LSM\SCC1gfpc_G1\DE_W0001_P0026\DE_2_W0001_P0026_T0001\TR1_W0001_P0081\TR1_2_W0001_P0081_T0001_R1_P2_K1_Ch2-Ch1.zen
1.404000e+01	2.216666e+01	20151203_SCC1gfpc_G2G1\MitoSys2\LSM\SCC1gfpc_G1\DE_W0001_P0026\DE_2_W0001_P0026_T0001\TR1_W0001_P0081\TR1_2_W0001_P0081_T0001_R1_P2_K1_Ch2-Ch1.zen
1.410000e+01	2.118333e+01	20151203_SCC1gfpc_G2G1\MitoSys2\LSM\SCC1gfpc_G1\DE_W0001_P0026\DE_2_W0001_P0026_T0001\TR1_W0001_P0081\TR1_2_W0001_P0081_T0001_R1_P2_K1_Ch2-Ch1.zen
1.416000e+01	2.165000e+01	20151203_SCC1gfpc_G2G1\MitoSys2\LSM\SCC1gfpc_G1\DE_W0001_P0026\DE_2_W0001_P0026_T0001\TR1_W0001_P0081\TR1_2_W0001_P0081_T0001_R1_P2_K1_Ch2-Ch1.zen
1.422000e+01	2.216666e+01	20151203_SCC1gfpc_G2G1\MitoSys2\LSM\SCC1gfpc_G1\DE_W0001_P0026\DE_2_W0001_P0026_T0001\TR1_W0001_P0081\TR1_2_W0001_P0081_T0001_R1_P2_K1_Ch2-Ch1.zen
1.428000e+01	2.330000e+01	20151203_SCC1gfpc_G2G1\MitoSys2\LSM\SCC1gfpc_G1\DE_W0001_P0026\DE_2_W0001_P0026_T0001\TR1_W0001_P0081\TR1_2_W0001_P0081_T0001_R1_P2_K1_Ch2-Ch1.zen
1.434000e+01	2.153333e+01	20151203_SCC1gfpc_G2G1\MitoSys2\LSM\SCC1gfpc_G1\DE_W0001_P0026\DE_2_W0001_P0026_T0001\TR1_W0001_P0081\TR1_2_W0001_P0081_T0001_R1_P2_K1_Ch2-Ch1.zen
1.440000e+01	1.816666e+01	20151203_SCC1gfpc_G2G1\MitoSys2\LSM\SCC1gfpc_G1\DE_W0001_P0026\DE_2_W0001_P0026_T0001\TR1_W0001_P0081\TR1_2_W0001_P0081_T0001_R1_P2_K1_Ch2-Ch1.zen
1.446000e+01	2.156666e+01	20151203_SCC1gfpc_G2G1\MitoSys2\LSM\SCC1gfpc_G1\DE_W0001_P0026\DE_2_W0001_P0026_T0001\TR1_W0001_P0081\TR1_2_W0001_P0081_T0001_R1_P2_K1_Ch2-Ch1.zen
1.452000e+01	2.220000e+01	20151203_SCC1gfpc_G2G1\MitoSys2\LSM\SCC1gfpc_G1\DE_W0001_P0026\DE_2_W0001_P0026_T0001\TR1_W0001_P0081\TR1_2_W0001_P0081_T0001_R1_P2_K1_Ch2-Ch1.zen
1.458000e+01	2.031666e+01	20151203_SCC1gfpc_G2G1\MitoSys2\LSM\SCC1gfpc_G1\DE_W0001_P0026\DE_2_W0001_P0026_T0001\TR1_W0001_P0081\TR1_2_W0001_P0081_T0001_R1_P2_K1_Ch2-Ch1.zen
1.464000e+01	2.133333e+01	20151203_SCC1gfpc_G2G1\MitoSys2\LSM\SCC1gfpc_G1\DE_W0001_P0026\DE_2_W0001_P0026_T0001\TR1_W0001_P0081\TR1_2_W0001_P0081_T0001_R1_P2_K1_Ch2-Ch1.zen
1.470000e+01	2.271666e+01	20151203_SCC1gfpc_G2G1\MitoSys2\LSM\SCC1gfpc_G1\DE_W0001_P0026\DE_2_W0001_P0026_T0001\TR1_W0001_P0081\TR1_2_W0001_P0081_T0001_R1_P2_K1_Ch2-Ch1.zen
1.476000e+01	2.225000e+01	20151203_SCC1gfpc_G2G1\MitoSys2\LSM\SCC1gfpc_G1\DE_W0001_P0026\DE_2_W0001_P0026_T0001\TR1_W0001_P0081\TR1_2_W0001_P0081_T0001_R1_P2_K1_Ch2-Ch1.zen
1.482000e+01	2.005000e+01	20151203_SCC1gfpc_G2G1\MitoSys2\LSM\SCC1gfpc_G1\DE_W0001_P0026\DE_2_W0001_P0026_T0001\TR1_W0001_P0081\TR1_2_W0001_P0081_T0001_R1_P2_K1_Ch2-Ch1.zen
1.488000e+01	2.113333e+01	20151203_SCC1gfpc_G2G1\MitoSys2\LSM\SCC1gfpc_G1\DE_W0001_P0026\DE_2_W0001_P0026_T0001\TR1_W0001_P0081\TR1_2_W0001_P0081_T0001_R1_P2_K1_Ch2-Ch1.zen
1.494000e+01	2.108333e+01	20151203_SCC1gfpc_G2G1\MitoSys2\LSM\SCC1gfpc_G1\DE_W0001_P0026\DE_2_W0001_P0026_T0001\TR1_W0001_P0081\TR1_2_W0001_P0081_T0001_R1_P2_K1_Ch2-Ch1.zen
15	2.365000e+01	20151203_SCC1gfpc_G2G1\MitoSys2\LSM\SCC1gfpc_G1\DE_W0001_P0026\DE_2_W0001_P0026_T0001\TR1_W0001_P0081\TR1_2_W0001_P0081_T0001_R1_P2_K1_Ch2-Ch1.zen
1.506000e+01	2.043333e+01	20151203_SCC1gfpc_G2G1\MitoSys2\LSM\SCC1gfpc_G1\DE_W0001_P0026\DE_2_W0001_P0026_T0001\TR1_W0001_P0081\TR1_2_W0001_P0081_T0001_R1_P2_K1_Ch2-Ch1.zen
1.512000e+01	2.514999e+01	20151203_SCC1gfpc_G2G1\MitoSys2\LSM\SCC1gfpc_G1\DE_W0001_P0026\DE_2_W0001_P0026_T0001\TR1_W0001_P0081\TR1_2_W0001_P0081_T0001_R1_P2_K1_Ch2-Ch1.zen
1.518000e+01	2.251666e+01	20151203_SCC1gfpc_G2G1\MitoSys2\LSM\SCC1gfpc_G1\DE_W0001_P0026\DE_2_W0001_P0026_T0001\TR1_W0001_P0081\TR1_2_W0001_P0081_T0001_R1_P2_K1_Ch2-Ch1.zen
1.524000e+01	2.113333e+01	20151203_SCC1gfpc_G2G1\MitoSys2\LSM\SCC1gfpc_G1\DE_W0001_P0026\DE_2_W0001_P0026_T0001\TR1_W0001_P0081\TR1_2_W0001_P0081_T0001_R1_P2_K1_Ch2-Ch1.zen
1.530000e+01	2.589999e+01	20151203_SCC1gfpc_G2G1\MitoSys2\LSM\SCC1gfpc_G1\DE_W0001_P0026\DE_2_W0001_P0026_T0001\TR1_W0001_P0081\TR1_2_W0001_P0081_T0001_R1_P2_K1_Ch2-Ch1.zen
1.536000e+01	2.436666e+01	20151203_SCC1gfpc_G2G1\MitoSys2\LSM\SCC1gfpc_G1\DE_W0001_P0026\DE_2_W0001_P0026_T0001\TR1_W0001_P0081\TR1_2_W0001_P0081_T0001_R1_P2_K1_Ch2-Ch1.zen
1.542000e+01	2.468333e+01	20151203_SCC1gfpc_G2G1\MitoSys2\LSM\SCC1gfpc_G1\DE_W0001_P0026\DE_2_W0001_P0026_T0001\TR1_W0001_P0081\TR1_2_W0001_P0081_T0001_R1_P2_K1_Ch2-Ch1.zen
1.548000e+01	2.455000e+01	20151203_SCC1gfpc_G2G1\MitoSys2\LSM\SCC1gfpc_G1\DE_W0001_P0026\DE_2_W0001_P0026_T0001\TR1_W0001_P0081\TR1_2_W0001_P0081_T0001_R1_P2_K1_Ch2-Ch1.zen
1.554000e+01	2.381666e+01	20151203_SCC1gfpc_G2G1\MitoSys2\LSM\SCC1gfpc_G1\DE_W0001_P0026\DE_2_W0001_P0026_T0001\TR1_W0001_P0081\TR1_2_W0001_P0081_T0001_R1_P2_K1_Ch2-Ch1.zen
1.560000e+01	2.140000e+01	20151203_SCC1gfpc_G2G1\MitoSys2\LSM\SCC1gfpc_G1\DE_W0001_P0026\DE_2_W0001_P0026_T0001\TR1_W0001_P0081\TR1_2_W0001_P0081_T0001_R1_P2_K1_Ch2-Ch1.zen
1.566000e+01	2.261666e+01	20151203_SCC1gfpc_G2G1\MitoSys2\LSM\SCC1gfpc_G1\DE_W0001_P0026\DE_2_W0001_P0026_T0001\TR1_W0001_P0081\TR1_2_W0001_P0081_T0001_R1_P2_K1_Ch2-Ch1.zen
1.572000e+01	2.263333e+01	20151203_SCC1gfpc_G2G1\MitoSys2\LSM\SCC1gfpc_G1\DE_W0001_P0026\DE_2_W0001_P0026_T0001\TR1_W0001_P0081\TR1_2_W0001_P0081_T0001_R1_P2_K1_Ch2-Ch1.zen
1.578000e+01	1.943333e+01	20151203_SCC1gfpc_G2G1\MitoSys2\LSM\SCC1gfpc_G1\DE_W0001_P0026\DE_2_W0001_P0026_T0001\TR1_W0001_P0081\TR1_2_W0001_P0081_T0001_R1_P2_K1_Ch2-Ch1.zen
1.584000e+01	2.346666e+01	20151203_SCC1gfpc_G2G1\MitoSys2\LSM\SCC1gfpc_G1\DE_W0001_P0026\DE_2_W0001_P0026_T0001\TR1_W0001_P0081\TR1_2_W0001_P0081_T0001_R1_P2_K1_Ch2-Ch1.zen
1.590000e+01	2.231666e+01	20151203_SCC1gfpc_G2G1\MitoSys2\LSM\SCC1gfpc_G1\DE_W0001_P0026\DE_2_W0001_P0026_T0001\TR1_W0001_P0081\TR1_2_W0001_P0081_T0001_R1_P2_K1_Ch2-Ch1.zen
1.596000e+01	2.131666e+01	20151203_SCC1gfpc_G2G1\MitoSys2\LSM\SCC1gfpc_G1\DE_W0001_P0026\DE_2_W0001_P0026_T0001\TR1_W0001_P0081\TR1_2_W0001_P0081_T0001_R1_P2_K1_Ch2-Ch1.zen
1.602000e+01	2.026666e+01	20151203_SCC1gfpc_G2G1\MitoSys2\LSM\SCC1gfpc_G1\DE_W0001_P0026\DE_2_W0001_P0026_T0001\TR1_W0001_P0081\TR1_2_W0001_P0081_T0001_R1_P2_K1_Ch2-Ch1.zen
1.608000e+01	2.128333e+01	20151203_SCC1gfpc_G2G1\MitoSys2\LSM\SCC1gfpc_G1\DE_W0001_P0026\DE_2_W0001_P0026_T0001\TR1_W0001_P0081\TR1_2_W0001_P0081_T0001_R1_P2_K1_Ch2-Ch1.zen
1.614000e+01	2.006666e+01	20151203_SCC1gfpc_G2G1\MitoSys2\LSM\SCC1gfpc_G1\DE_W0001_P0026\DE_2_W0001_P0026_T0001\TR1_W0001_P0081\TR1_2_W0001_P0081_T0001_R1_P2_K1_Ch2-Ch1.zen
1.620000e+01	1.968333e+01	20151203_SCC1gfpc_G2G1\MitoSys2\LSM\SCC1gfpc_G1\DE_W0001_P0026\DE_2_W0001_P0026_T0001\TR1_W0001_P0081\TR1_2_W0001_P0081_T0001_R1_P2_K1_Ch2-Ch1.zen
1.626000e+01	2.183333e+01	20151203_SCC1gfpc_G2G1\MitoSys2\LSM\SCC1gfpc_G1\DE_W0001_P0026\DE_2_W0001_P0026_T0001\TR1_W0001_P0081\TR1_2_W0001_P0081_T0001_R1_P2_K1_Ch2-Ch1.zen
1.632000e+01	2.120000e+01	20151203_SCC1gfpc_G2G1\MitoSys2\LSM\SCC1gfpc_G1\DE_W0001_P0026\DE_2_W0001_P0026_T0001\TR1_W0001_P0081\TR1_2_W0001_P0081_T0001_R1_P2_K1_Ch2-Ch1.zen
1.638000e+01	2.000000e+01	20151203_SCC1gfpc_G2G1\MitoSys2\LSM\SCC1gfpc_G1\DE_W0001_P0026\DE_2_W0001_P0026_T0001\TR1_W0001_P0081\TR1_2_W0001_P0081_T0001_R1_P2_K1_Ch2-Ch1.zen
1.644000e+01	2.056666e+01	20151203_SCC1gfpc_G2G1\MitoSys2\LSM\SCC1gfpc_G1\DE_W0001_P0026\DE_2_W0001_P0026_T0001\TR1_W0001_P0081\TR1_2_W0001_P0081_T0001_R1_P2_K1_Ch2-Ch1.zen
1.650000e+01	1.983333e+01	20151203_SCC1gfpc_G2G1\MitoSys2\LSM\SCC1gfpc_G1\DE_W0001_P0026\DE_2_W0001_P0026_T0001\TR1_W0001_P0081\TR1_2_W0001_P0081_T0001_R1_P2_K1_Ch2-Ch1.zen
1.656000e+01	2.000000e+01	20151203_SCC1gfpc_G2G1\MitoSys2\LSM\SCC1gfpc_G1\DE_W0001_P0026\DE_2_W0001_P0026_T0001\TR1_W0001_P0081\TR1_2_W0001_P0081_T0001_R1_P2_K1_Ch2-Ch1.zen
1.662000e+01	1.940000e+01	20151203_SCC1gfpc_G2G1\MitoSys2\LSM\SCC1gfpc_G1\DE_W0001_P0026\DE_2_W0001_P0026_T0001\TR1_W0001_P0081\TR1_2_W0001_P0081_T0001_R1_P2_K1_Ch2-Ch1.zen
1.668000e+01	1.968333e+01	20151203_SCC1gfpc_G2G1\MitoSys2\LSM\SCC1gfpc_G1\DE_W0001_P0026\DE_2_W0001_P0026_T0001\TR1_W0001_P0081\TR1_2_W0001_P0081_T0001_R1_P2_K1_Ch2-Ch1.zen
1.674000e+01	2.070000e+01	20151203_SCC1gfpc_G2G1\MitoSys2\LSM\SCC1gfpc_G1\DE_W0001_P0026\DE_2_W0001_P0026_T0001\TR1_W0001_P0081\TR1_2_W0001_P0081_T0001_R1_P2_K1_Ch2-Ch1.zen
1.680000e+01	2.248333e+01	20151203_SCC1gfpc_G2G1\MitoSys2\LSM\SCC1gfpc_G1\DE_W0001_P0026\DE_2_W0001_P0026_T0001\TR1_W0001_P0081\TR1_2_W0001_P0081_T0001_R1_P2_K1_Ch2-Ch1.zen
1.686000e+01	2.265000e+01	20151203_SCC1gfpc_G2G1\MitoSys2\LSM\SCC1gfpc_G1\DE_W0001_P0026\DE_2_W0001_P0026_T0001\TR1_W0001_P0081\TR1_2_W0001_P0081_T0001_R1_P2_K1_Ch2-Ch1.zen
1.692000e+01	2.175000e+01	20151203_SCC1gfpc_G2G1\MitoSys2\LSM\SCC1gfpc_G1\DE_W0001_P0026\DE_2_W0001_P0026_T0001\TR1_W0001_P0081\TR1_2_W0001_P0081_T0001_R1_P2_K1_Ch2-Ch1.zen
1.698000e+01	1.956666e+01	20151203_SCC1gfpc_G2G1\MitoSys2\LSM\SCC1gfpc_G1\DE_W0001_P0026\DE_2_W0001_P0026_T0001\TR1_W0001_P0081\TR1_2_W0001_P0081_T0001_R1_P2_K1_Ch2-Ch1.zen
1.704000e+01	2.171666e+01	20151203_SCC1gfpc_G2G1\MitoSys2\LSM\SCC1gfpc_G1\DE_W0001_P0026\DE_2_W0001_P0026_T0001\TR1_W0001_P0081\TR1_2_W0001_P0081_T0001_R1_P2_K1_Ch2-Ch1.zen
1.710000e+01	1.690000e+01	20151203_SCC1gfpc_G2G1\MitoSys2\LSM\SCC1gfpc_G1\DE_W0001_P0026\DE_2_W0001_P0026_T0001\TR1_W0001_P0081\TR1_2_W0001_P0081_T0001_R1_P2_K1_Ch2-Ch1.zen
1.716000e+01	2.109999e+01	20151203_SCC1gfpc_G2G1\MitoSys2\LSM\SCC1gfpc_G1\DE_W0001_P0026\DE_2_W0001_P0026_T0001\TR1_W0001_P0081\TR1_2_W0001_P0081_T0001_R1_P2_K1_Ch2-Ch1.zen
1.722000e+01	1.996666e+01	20151203_SCC1gfpc_G2G1\MitoSys2\LSM\SCC1gfpc_G1\DE_W0001_P0026\DE_2_W0001_P0026_T0001\TR1_W0001_P0081\TR1_2_W0001_P0081_T0001_R1_P2_K1_Ch2-Ch1.zen
1.728000e+01	2.093333e+01	20151203_SCC1gfpc_G2G1\MitoSys2\LSM\SCC1gfpc_G1\DE_W0001_P0026\DE_2_W0001_P0026_T0001\TR1_W0001_P0081\TR1_2_W0001_P0081_T0001_R1_P2_K1_Ch2-Ch1.zen
1.734000e+01	2.153333e+01	20151203_SCC1gfpc_G2G1\MitoSys2\LSM\SCC1gfpc_G1\DE_W0001_P0026\DE_2_W0001_P0026_T0001\TR1_W0001_P0081\TR1_2_W0001_P0081_T0001_R1_P2_K1_Ch2-Ch1.zen
1.740000e+01	2.096666e+01	20151203_SCC1gfpc_G2G1\MitoSys2\LSM\SCC1gfpc_G1\DE_W0001_P0026\DE_2_W0001_P0026_T0001\TR1_W0001_P0081\TR1_2_W0001_P0081_T0001_R1_P2_K1_Ch2-Ch1.zen
1.746000e+01	1.988333e+01	20151203_SCC1gfpc_G2G1\MitoSys2\LSM\SCC1gfpc_G1\DE_W0001_P0026\DE_2_W0001_P0026_T0001\TR1_W0001_P0081\TR1_2_W0001_P0081_T0001_R1_P2_K1_Ch2-Ch1.zen
1.752000e+01	2.243333e+01	20151203_SCC1gfpc_G2G1\MitoSys2\LSM\SCC1gfpc_G1\DE_W0001_P0026\DE_2_W0001_P0026_T0001\TR1_W0001_P0081\TR1_2_W0001_P0081_T0001_R1_P2_K1_Ch2-Ch1.zen
1.758000e+01	2.216666e+01	20151203_SCC1gfpc_G2G1\MitoSys2\LSM\SCC1gfpc_G1\DE_W0001_P0026\DE_2_W0001_P0026_T0001\TR1_W0001_P0081\TR1_2_W0001_P0081_T0001_R1_P2_K1_Ch2-Ch1.zen
1.764000e+01	2.108333e+01	20151203_SCC1gfpc_G2G1\MitoSys2\LSM\SCC1gfpc_G1\DE_W0001_P0026\DE_2_W0001_P0026_T0001\TR1_W0001_P0081\TR1_2_W0001_P0081_T0001_R1_P2_K1_Ch2-Ch1.zen
1.770000e+01	2.416666e+01	20151203_SCC1gfpc_G2G1\MitoSys2\LSM\SCC1gfpc_G1\DE_W0001_P0026\DE_2_W0001_P0026_T0001\TR1_W0001_P0081\TR1_2_W0001_P0081_T0001_R1_P2_K1_Ch2-Ch1.zen
1.776000e+01	2.443333e+01	20151203_SCC1gfpc_G2G1\MitoSys2\LSM\SCC1gfpc_G1\DE_W0001_P0026\DE_2_W0001_P0026_T0001\TR1_W0001_P0081\TR1_2_W0001_P0081_T0001_R1_P2_K1_Ch2-Ch1.zen
1.782000e+01	2.046666e+01	20151203_SCC1gfpc_G2G1\MitoSys2\LSM\SCC1gfpc_G1\DE_W0001_P0026\DE_2_W0001_P0026_T0001\TR1_W0001_P0081\TR1_2_W0001_P0081_T0001_R1_P2_K1_Ch2-Ch1.zen
1.788000e+01	2.296666e+01	20151203_SCC1gfpc_G2G1\MitoSys2\LSM\SCC1gfpc_G1\DE_W0001_P0026\DE_2_W0001_P0026_T0001\TR1_W0001_P0081\TR1_2_W0001_P0081_T0001_R1_P2_K1_Ch2-Ch1.zen
1.794000e+01	2.218333e+01	20151203_SCC1gfpc_G2G1\MitoSys2\LSM\SCC1gfpc_G1\DE_W0001_P0026\DE_2_W0001_P0026_T0001\TR1_W0001_P0081\TR1_2_W0001_P0081_T0001_R1_P2_K1_Ch2-Ch1.zen
18	2.399999e+01	20151203_SCC1gfpc_G2G1\MitoSys2\LSM\SCC1gfpc_G1\DE_W0001_P0026\DE_2_W0001_P0026_T0001\TR1_W0001_P0081\TR1_2_W0001_P0081_T0001_R1_P2_K1_Ch2-Ch1.zen
1.806000e+01	2.641666e+01	20151203_SCC1gfpc_G2G1\MitoSys2\LSM\SCC1gfpc_G1\DE_W0001_P0026\DE_2_W0001_P0026_T0001\TR1_W0001_P0081\TR1_2_W0001_P0081_T0001_R1_P2_K1_Ch2-Ch1.zen
1.812000e+01	2.440000e+01	20151203_SCC1gfpc_G2G1\MitoSys2\LSM\SCC1gfpc_G1\DE_W0001_P0026\DE_2_W0001_P0026_T0001\TR1_W0001_P0081\TR1_2_W0001_P0081_T0001_R1_P2_K1_Ch2-Ch1.zen
1.818000e+01	2.634999e+01	20151203_SCC1gfpc_G2G1\MitoSys2\LSM\SCC1gfpc_G1\DE_W0001_P0026\DE_2_W0001_P0026_T0001\TR1_W0001_P0081\TR1_2_W0001_P0081_T0001_R1_P2_K1_Ch2-Ch1.zen
1.824000e+01	1.986666e+01	20151203_SCC1gfpc_G2G1\MitoSys2\LSM\SCC1gfpc_G1\DE_W0001_P0026\DE_2_W0001_P0026_T0001\TR1_W0001_P0081\TR1_2_W0001_P0081_T0001_R1_P2_K1_Ch2-Ch1.zen
1.830000e+01	2.090000e+01	20151203_SCC1gfpc_G2G1\MitoSys2\LSM\SCC1gfpc_G1\DE_W0001_P0026\DE_2_W0001_P0026_T0001\TR1_W0001_P0081\TR1_2_W0001_P0081_T0001_R1_P2_K1_Ch2-Ch1.zen
1.836000e+01	2.168333e+01	20151203_SCC1gfpc_G2G1\MitoSys2\LSM\SCC1gfpc_G1\DE_W0001_P0026\DE_2_W0001_P0026_T0001\TR1_W0001_P0081\TR1_2_W0001_P0081_T0001_R1_P2_K1_Ch2-Ch1.zen
1.842000e+01	2.020000e+01	20151203_SCC1gfpc_G2G1\MitoSys2\LSM\SCC1gfpc_G1\DE_W0001_P0026\DE_2_W0001_P0026_T0001\TR1_W0001_P0081\TR1_2_W0001_P0081_T0001_R1_P2_K1_Ch2-Ch1.zen
1.848000e+01	2.341666e+01	20151203_SCC1gfpc_G2G1\MitoSys2\LSM\SCC1gfpc_G1\DE_W0001_P0026\DE_2_W0001_P0026_T0001\TR1_W0001_P0081\TR1_2_W0001_P0081_T0001_R1_P2_K1_Ch2-Ch1.zen
1.854000e+01	2.226666e+01	20151203_SCC1gfpc_G2G1\MitoSys2\LSM\SCC1gfpc_G1\DE_W0001_P0026\DE_2_W0001_P0026_T0001\TR1_W0001_P0081\TR1_2_W0001_P0081_T0001_R1_P2_K1_Ch2-Ch1.zen
1.860000e+01	2.130000e+01	20151203_SCC1gfpc_G2G1\MitoSys2\LSM\SCC1gfpc_G1\DE_W0001_P0026\DE_2_W0001_P0026_T0001\TR1_W0001_P0081\TR1_2_W0001_P0081_T0001_R1_P2_K1_Ch2-Ch1.zen
1.866000e+01	2.295000e+01	20151203_SCC1gfpc_G2G1\MitoSys2\LSM\SCC1gfpc_G1\DE_W0001_P0026\DE_2_W0001_P0026_T0001\TR1_W0001_P0081\TR1_2_W0001_P0081_T0001_R1_P2_K1_Ch2-Ch1.zen
1.872000e+01	2.183333e+01	20151203_SCC1gfpc_G2G1\MitoSys2\LSM\SCC1gfpc_G1\DE_W0001_P0026\DE_2_W0001_P0026_T0001\TR1_W0001_P0081\TR1_2_W0001_P0081_T0001_R1_P2_K1_Ch2-Ch1.zen
1.878000e+01	1.891666e+01	20151203_SCC1gfpc_G2G1\MitoSys2\LSM\SCC1gfpc_G1\DE_W0001_P0026\DE_2_W0001_P0026_T0001\TR1_W0001_P0081\TR1_2_W0001_P0081_T0001_R1_P2_K1_Ch2-Ch1.zen
1.884000e+01	1.761666e+01	20151203_SCC1gfpc_G2G1\MitoSys2\LSM\SCC1gfpc_G1\DE_W0001_P0026\DE_2_W0001_P0026_T0001\TR1_W0001_P0081\TR1_2_W0001_P0081_T0001_R1_P2_K1_Ch2-Ch1.zen
1.890000e+01	1.973333e+01	20151203_SCC1gfpc_G2G1\MitoSys2\LSM\SCC1gfpc_G1\DE_W0001_P0026\DE_2_W0001_P0026_T0001\TR1_W0001_P0081\TR1_2_W0001_P0081_T0001_R1_P2_K1_Ch2-Ch1.zen
1.896000e+01	1.738333e+01	20151203_SCC1gfpc_G2G1\MitoSys2\LSM\SCC1gfpc_G1\DE_W0001_P0026\DE_2_W0001_P0026_T0001\TR1_W0001_P0081\TR1_2_W0001_P0081_T0001_R1_P2_K1_Ch2-Ch1.zen
1.902000e+01	1.713333e+01	20151203_SCC1gfpc_G2G1\MitoSys2\LSM\SCC1gfpc_G1\DE_W0001_P0026\DE_2_W0001_P0026_T0001\TR1_W0001_P0081\TR1_2_W0001_P0081_T0001_R1_P2_K1_Ch2-Ch1.zen
1.908000e+01	1.935000e+01	20151203_SCC1gfpc_G2G1\MitoSys2\LSM\SCC1gfpc_G1\DE_W0001_P0026\DE_2_W0001_P0026_T0001\TR1_W0001_P0081\TR1_2_W0001_P0081_T0001_R1_P2_K1_Ch2-Ch1.zen
1.914000e+01	2.088333e+01	20151203_SCC1gfpc_G2G1\MitoSys2\LSM\SCC1gfpc_G1\DE_W0001_P0026\DE_2_W0001_P0026_T0001\TR1_W0001_P0081\TR1_2_W0001_P0081_T0001_R1_P2_K1_Ch2-Ch1.zen
1.920000e+01	2.025000e+01	20151203_SCC1gfpc_G2G1\MitoSys2\LSM\SCC1gfpc_G1\DE_W0001_P0026\DE_2_W0001_P0026_T0001\TR1_W0001_P0081\TR1_2_W0001_P0081_T0001_R1_P2_K1_Ch2-Ch1.zen
1.926000e+01	2.209999e+01	20151203_SCC1gfpc_G2G1\MitoSys2\LSM\SCC1gfpc_G1\DE_W0001_P0026\DE_2_W0001_P0026_T0001\TR1_W0001_P0081\TR1_2_W0001_P0081_T0001_R1_P2_K1_Ch2-Ch1.zen
1.932000e+01	1.935000e+01	20151203_SCC1gfpc_G2G1\MitoSys2\LSM\SCC1gfpc_G1\DE_W0001_P0026\DE_2_W0001_P0026_T0001\TR1_W0001_P0081\TR1_2_W0001_P0081_T0001_R1_P2_K1_Ch2-Ch1.zen
1.938000e+01	1.973333e+01	20151203_SCC1gfpc_G2G1\MitoSys2\LSM\SCC1gfpc_G1\DE_W0001_P0026\DE_2_W0001_P0026_T0001\TR1_W0001_P0081\TR1_2_W0001_P0081_T0001_R1_P2_K1_Ch2-Ch1.zen
1.944000e+01	2.396666e+01	20151203_SCC1gfpc_G2G1\MitoSys2\LSM\SCC1gfpc_G1\DE_W0001_P0026\DE_2_W0001_P0026_T0001\TR1_W0001_P0081\TR1_2_W0001_P0081_T0001_R1_P2_K1_Ch2-Ch1.zen
1.950000e+01	2.381666e+01	20151203_SCC1gfpc_G2G1\MitoSys2\LSM\SCC1gfpc_G1\DE_W0001_P0026\DE_2_W0001_P0026_T0001\TR1_W0001_P0081\TR1_2_W0001_P0081_T0001_R1_P2_K1_Ch2-Ch1.zen
1.956000e+01	2.226666e+01	20151203_SCC1gfpc_G2G1\MitoSys2\LSM\SCC1gfpc_G1\DE_W0001_P0026\DE_2_W0001_P0026_T0001\TR1_W0001_P0081\TR1_2_W0001_P0081_T0001_R1_P2_K1_Ch2-Ch1.zen
1.962000e+01	2.488333e+01	20151203_SCC1gfpc_G2G1\MitoSys2\LSM\SCC1gfpc_G1\DE_W0001_P0026\DE_2_W0001_P0026_T0001\TR1_W0001_P0081\TR1_2_W0001_P0081_T0001_R1_P2_K1_Ch2-Ch1.zen
1.968000e+01	2.123333e+01	20151203_SCC1gfpc_G2G1\MitoSys2\LSM\SCC1gfpc_G1\DE_W0001_P0026\DE_2_W0001_P0026_T0001\TR1_W0001_P0081\TR1_2_W0001_P0081_T0001_R1_P2_K1_Ch2-Ch1.zen
1.974000e+01	1.963333e+01	20151203_SCC1gfpc_G2G1\MitoSys2\LSM\SCC1gfpc_G1\DE_W0001_P0026\DE_2_W0001_P0026_T0001\TR1_W0001_P0081\TR1_2_W0001_P0081_T0001_R1_P2_K1_Ch2-Ch1.zen
1.980000e+01	1.865000e+01	20151203_SCC1gfpc_G2G1\MitoSys2\LSM\SCC1gfpc_G1\DE_W0001_P0026\DE_2_W0001_P0026_T0001\TR1_W0001_P0081\TR1_2_W0001_P0081_T0001_R1_P2_K1_Ch2-Ch1.zen
1.986000e+01	1.758333e+01	20151203_SCC1gfpc_G2G1\MitoSys2\LSM\SCC1gfpc_G1\DE_W0001_P0026\DE_2_W0001_P0026_T0001\TR1_W0001_P0081\TR1_2_W0001_P0081_T0001_R1_P2_K1_Ch2-Ch1.zen
1.992000e+01	1.748333e+01	20151203_SCC1gfpc_G2G1\MitoSys2\LSM\SCC1gfpc_G1\DE_W0001_P0026\DE_2_W0001_P0026_T0001\TR1_W0001_P0081\TR1_2_W0001_P0081_T0001_R1_P2_K1_Ch2-Ch1.zen
1.998000e+01	2.334999e+01	20151203_SCC1gfpc_G2G1\MitoSys2\LSM\SCC1gfpc_G1\DE_W0001_P0026\DE_2_W0001_P0026_T0001\TR1_W0001_P0081\TR1_2_W0001_P0081_T0001_R1_P2_K1_Ch2-Ch1.zen
2.004000e+01	1.898333e+01	20151203_SCC1gfpc_G2G1\MitoSys2\LSM\SCC1gfpc_G1\DE_W0001_P0026\DE_2_W0001_P0026_T0001\TR1_W0001_P0081\TR1_2_W0001_P0081_T0001_R1_P2_K1_Ch2-Ch1.zen
2.010000e+01	1.953333e+01	20151203_SCC1gfpc_G2G1\MitoSys2\LSM\SCC1gfpc_G1\DE_W0001_P0026\DE_2_W0001_P0026_T0001\TR1_W0001_P0081\TR1_2_W0001_P0081_T0001_R1_P2_K1_Ch2-Ch1.zen
2.016000e+01	1.930000e+01	20151203_SCC1gfpc_G2G1\MitoSys2\LSM\SCC1gfpc_G1\DE_W0001_P0026\DE_2_W0001_P0026_T0001\TR1_W0001_P0081\TR1_2_W0001_P0081_T0001_R1_P2_K1_Ch2-Ch1.zen
2.022001e+01	2.178333e+01	20151203_SCC1gfpc_G2G1\MitoSys2\LSM\SCC1gfpc_G1\DE_W0001_P0026\DE_2_W0001_P0026_T0001\TR1_W0001_P0081\TR1_2_W0001_P0081_T0001_R1_P2_K1_Ch2-Ch1.zen
2.028000e+01	2.026666e+01	20151203_SCC1gfpc_G2G1\MitoSys2\LSM\SCC1gfpc_G1\DE_W0001_P0026\DE_2_W0001_P0026_T0001\TR1_W0001_P0081\TR1_2_W0001_P0081_T0001_R1_P2_K1_Ch2-Ch1.zen
2.034000e+01	2.078333e+01	20151203_SCC1gfpc_G2G1\MitoSys2\LSM\SCC1gfpc_G1\DE_W0001_P0026\DE_2_W0001_P0026_T0001\TR1_W0001_P0081\TR1_2_W0001_P0081_T0001_R1_P2_K1_Ch2-Ch1.zen
2.040000e+01	2.183333e+01	20151203_SCC1gfpc_G2G1\MitoSys2\LSM\SCC1gfpc_G1\DE_W0001_P0026\DE_2_W0001_P0026_T0001\TR1_W0001_P0081\TR1_2_W0001_P0081_T0001_R1_P2_K1_Ch2-Ch1.zen
2.046000e+01	2.111666e+01	20151203_SCC1gfpc_G2G1\MitoSys2\LSM\SCC1gfpc_G1\DE_W0001_P0026\DE_2_W0001_P0026_T0001\TR1_W0001_P0081\TR1_2_W0001_P0081_T0001_R1_P2_K1_Ch2-Ch1.zen
2.052000e+01	1.885000e+01	20151203_SCC1gfpc_G2G1\MitoSys2\LSM\SCC1gfpc_G1\DE_W0001_P0026\DE_2_W0001_P0026_T0001\TR1_W0001_P0081\TR1_2_W0001_P0081_T0001_R1_P2_K1_Ch2-Ch1.zen
2.058000e+01	1.920000e+01	20151203_SCC1gfpc_G2G1\MitoSys2\LSM\SCC1gfpc_G1\DE_W0001_P0026\DE_2_W0001_P0026_T0001\TR1_W0001_P0081\TR1_2_W0001_P0081_T0001_R1_P2_K1_Ch2-Ch1.zen
2.064001e+01	1.975000e+01	20151203_SCC1gfpc_G2G1\MitoSys2\LSM\SCC1gfpc_G1\DE_W0001_P0026\DE_2_W0001_P0026_T0001\TR1_W0001_P0081\TR1_2_W0001_P0081_T0001_R1_P2_K1_Ch2-Ch1.zen
2.070000e+01	1.885000e+01	20151203_SCC1gfpc_G2G1\MitoSys2\LSM\SCC1gfpc_G1\DE_W0001_P0026\DE_2_W0001_P0026_T0001\TR1_W0001_P0081\TR1_2_W0001_P0081_T0001_R1_P2_K1_Ch2-Ch1.zen
2.076000e+01	2.215000e+01	20151203_SCC1gfpc_G2G1\MitoSys2\LSM\SCC1gfpc_G1\DE_W0001_P0026\DE_2_W0001_P0026_T0001\TR1_W0001_P0081\TR1_2_W0001_P0081_T0001_R1_P2_K1_Ch2-Ch1.zen
2.082000e+01	2.443333e+01	20151203_SCC1gfpc_G2G1\MitoSys2\LSM\SCC1gfpc_G1\DE_W0001_P0026\DE_2_W0001_P0026_T0001\TR1_W0001_P0081\TR1_2_W0001_P0081_T0001_R1_P2_K1_Ch2-Ch1.zen
2.088000e+01	2.230000e+01	20151203_SCC1gfpc_G2G1\MitoSys2\LSM\SCC1gfpc_G1\DE_W0001_P0026\DE_2_W0001_P0026_T0001\TR1_W0001_P0081\TR1_2_W0001_P0081_T0001_R1_P2_K1_Ch2-Ch1.zen
2.094000e+01	2.153333e+01	20151203_SCC1gfpc_G2G1\MitoSys2\LSM\SCC1gfpc_G1\DE_W0001_P0026\DE_2_W0001_P0026_T0001\TR1_W0001_P0081\TR1_2_W0001_P0081_T0001_R1_P2_K1_Ch2-Ch1.zen
21	2.053333e+01	20151203_SCC1gfpc_G2G1\MitoSys2\LSM\SCC1gfpc_G1\DE_W0001_P0026\DE_2_W0001_P0026_T0001\TR1_W0001_P0081\TR1_2_W0001_P0081_T0001_R1_P2_K1_Ch2-Ch1.zen
2.106001e+01	2.326666e+01	20151203_SCC1gfpc_G2G1\MitoSys2\LSM\SCC1gfpc_G1\DE_W0001_P0026\DE_2_W0001_P0026_T0001\TR1_W0001_P0081\TR1_2_W0001_P0081_T0001_R1_P2_K1_Ch2-Ch1.zen
2.112000e+01	2.043333e+01	20151203_SCC1gfpc_G2G1\MitoSys2\LSM\SCC1gfpc_G1\DE_W0001_P0026\DE_2_W0001_P0026_T0001\TR1_W0001_P0081\TR1_2_W0001_P0081_T0001_R1_P2_K1_Ch2-Ch1.zen
2.118000e+01	1.741666e+01	20151203_SCC1gfpc_G2G1\MitoSys2\LSM\SCC1gfpc_G1\DE_W0001_P0026\DE_2_W0001_P0026_T0001\TR1_W0001_P0081\TR1_2_W0001_P0081_T0001_R1_P2_K1_Ch2-Ch1.zen
2.124000e+01	1.991666e+01	20151203_SCC1gfpc_G2G1\MitoSys2\LSM\SCC1gfpc_G1\DE_W0001_P0026\DE_2_W0001_P0026_T0001\TR1_W0001_P0081\TR1_2_W0001_P0081_T0001_R1_P2_K1_Ch2-Ch1.zen
2.130000e+01	1.823333e+01	20151203_SCC1gfpc_G2G1\MitoSys2\LSM\SCC1gfpc_G1\DE_W0001_P0026\DE_2_W0001_P0026_T0001\TR1_W0001_P0081\TR1_2_W0001_P0081_T0001_R1_P2_K1_Ch2-Ch1.zen
2.136000e+01	1.850000e+01	20151203_SCC1gfpc_G2G1\MitoSys2\LSM\SCC1gfpc_G1\DE_W0001_P0026\DE_2_W0001_P0026_T0001\TR1_W0001_P0081\TR1_2_W0001_P0081_T0001_R1_P2_K1_Ch2-Ch1.zen
2.142000e+01	1.966666e+01	20151203_SCC1gfpc_G2G1\MitoSys2\LSM\SCC1gfpc_G1\DE_W0001_P0026\DE_2_W0001_P0026_T0001\TR1_W0001_P0081\TR1_2_W0001_P0081_T0001_R1_P2_K1_Ch2-Ch1.zen
2.148001e+01	1.925000e+01	20151203_SCC1gfpc_G2G1\MitoSys2\LSM\SCC1gfpc_G1\DE_W0001_P0026\DE_2_W0001_P0026_T0001\TR1_W0001_P0081\TR1_2_W0001_P0081_T0001_R1_P2_K1_Ch2-Ch1.zen
2.154000e+01	2.395000e+01	20151203_SCC1gfpc_G2G1\MitoSys2\LSM\SCC1gfpc_G1\DE_W0001_P0026\DE_2_W0001_P0026_T0001\TR1_W0001_P0081\TR1_2_W0001_P0081_T0001_R1_P2_K1_Ch2-Ch1.zen
2.160000e+01	2.130000e+01	20151203_SCC1gfpc_G2G1\MitoSys2\LSM\SCC1gfpc_G1\DE_W0001_P0026\DE_2_W0001_P0026_T0001\TR1_W0001_P0081\TR1_2_W0001_P0081_T0001_R1_P2_K1_Ch2-Ch1.zen
2.166000e+01	2.340000e+01	20151203_SCC1gfpc_G2G1\MitoSys2\LSM\SCC1gfpc_G1\DE_W0001_P0026\DE_2_W0001_P0026_T0001\TR1_W0001_P0081\TR1_2_W0001_P0081_T0001_R1_P2_K1_Ch2-Ch1.zen
2.172001e+01	1.833333e+01	20151203_SCC1gfpc_G2G1\MitoSys2\LSM\SCC1gfpc_G1\DE_W0001_P0026\DE_2_W0001_P0026_T0001\TR1_W0001_P0081\TR1_2_W0001_P0081_T0001_R1_P2_K1_Ch2-Ch1.zen
2.178000e+01	2.373333e+01	20151203_SCC1gfpc_G2G1\MitoSys2\LSM\SCC1gfpc_G1\DE_W0001_P0026\DE_2_W0001_P0026_T0001\TR1_W0001_P0081\TR1_2_W0001_P0081_T0001_R1_P2_K1_Ch2-Ch1.zen
2.184000e+01	2.203333e+01	20151203_SCC1gfpc_G2G1\MitoSys2\LSM\SCC1gfpc_G1\DE_W0001_P0026\DE_2_W0001_P0026_T0001\TR1_W0001_P0081\TR1_2_W0001_P0081_T0001_R1_P2_K1_Ch2-Ch1.zen
2.190001e+01	2.321666e+01	20151203_SCC1gfpc_G2G1\MitoSys2\LSM\SCC1gfpc_G1\DE_W0001_P0026\DE_2_W0001_P0026_T0001\TR1_W0001_P0081\TR1_2_W0001_P0081_T0001_R1_P2_K1_Ch2-Ch1.zen
2.196000e+01	2.315000e+01	20151203_SCC1gfpc_G2G1\MitoSys2\LSM\SCC1gfpc_G1\DE_W0001_P0026\DE_2_W0001_P0026_T0001\TR1_W0001_P0081\TR1_2_W0001_P0081_T0001_R1_P2_K1_Ch2-Ch1.zen
2.202000e+01	2.481666e+01	20151203_SCC1gfpc_G2G1\MitoSys2\LSM\SCC1gfpc_G1\DE_W0001_P0026\DE_2_W0001_P0026_T0001\TR1_W0001_P0081\TR1_2_W0001_P0081_T0001_R1_P2_K1_Ch2-Ch1.zen
2.208000e+01	2.055000e+01	20151203_SCC1gfpc_G2G1\MitoSys2\LSM\SCC1gfpc_G1\DE_W0001_P0026\DE_2_W0001_P0026_T0001\TR1_W0001_P0081\TR1_2_W0001_P0081_T0001_R1_P2_K1_Ch2-Ch1.zen
2.214001e+01	1.733333e+01	20151203_SCC1gfpc_G2G1\MitoSys2\LSM\SCC1gfpc_G1\DE_W0001_P0026\DE_2_W0001_P0026_T0001\TR1_W0001_P0081\TR1_2_W0001_P0081_T0001_R1_P2_K1_Ch2-Ch1.zen
2.220000e+01	2.125000e+01	20151203_SCC1gfpc_G2G1\MitoSys2\LSM\SCC1gfpc_G1\DE_W0001_P0026\DE_2_W0001_P0026_T0001\TR1_W0001_P0081\TR1_2_W0001_P0081_T0001_R1_P2_K1_Ch2-Ch1.zen
2.226000e+01	2.263333e+01	20151203_SCC1gfpc_G2G1\MitoSys2\LSM\SCC1gfpc_G1\DE_W0001_P0026\DE_2_W0001_P0026_T0001\TR1_W0001_P0081\TR1_2_W0001_P0081_T0001_R1_P2_K1_Ch2-Ch1.zen
2.232001e+01	2.486666e+01	20151203_SCC1gfpc_G2G1\MitoSys2\LSM\SCC1gfpc_G1\DE_W0001_P0026\DE_2_W0001_P0026_T0001\TR1_W0001_P0081\TR1_2_W0001_P0081_T0001_R1_P2_K1_Ch2-Ch1.zen
2.238000e+01	2.020000e+01	20151203_SCC1gfpc_G2G1\MitoSys2\LSM\SCC1gfpc_G1\DE_W0001_P0026\DE_2_W0001_P0026_T0001\TR1_W0001_P0081\TR1_2_W0001_P0081_T0001_R1_P2_K1_Ch2-Ch1.zen
2.244000e+01	2.056666e+01	20151203_SCC1gfpc_G2G1\MitoSys2\LSM\SCC1gfpc_G1\DE_W0001_P0026\DE_2_W0001_P0026_T0001\TR1_W0001_P0081\TR1_2_W0001_P0081_T0001_R1_P2_K1_Ch2-Ch1.zen
2.250000e+01	2.211666e+01	20151203_SCC1gfpc_G2G1\MitoSys2\LSM\SCC1gfpc_G1\DE_W0001_P0026\DE_2_W0001_P0026_T0001\TR1_W0001_P0081\TR1_2_W0001_P0081_T0001_R1_P2_K1_Ch2-Ch1.zen
2.256001e+01	2.495000e+01	20151203_SCC1gfpc_G2G1\MitoSys2\LSM\SCC1gfpc_G1\DE_W0001_P0026\DE_2_W0001_P0026_T0001\TR1_W0001_P0081\TR1_2_W0001_P0081_T0001_R1_P2_K1_Ch2-Ch1.zen
2.262000e+01	2.253333e+01	20151203_SCC1gfpc_G2G1\MitoSys2\LSM\SCC1gfpc_G1\DE_W0001_P0026\DE_2_W0001_P0026_T0001\TR1_W0001_P0081\TR1_2_W0001_P0081_T0001_R1_P2_K1_Ch2-Ch1.zen
2.268000e+01	1.756666e+01	20151203_SCC1gfpc_G2G1\MitoSys2\LSM\SCC1gfpc_G1\DE_W0001_P0026\DE_2_W0001_P0026_T0001\TR1_W0001_P0081\TR1_2_W0001_P0081_T0001_R1_P2_K1_Ch2-Ch1.zen
2.274001e+01	1.640000e+01	20151203_SCC1gfpc_G2G1\MitoSys2\LSM\SCC1gfpc_G1\DE_W0001_P0026\DE_2_W0001_P0026_T0001\TR1_W0001_P0081\TR1_2_W0001_P0081_T0001_R1_P2_K1_Ch2-Ch1.zen
2.280000e+01	1.733333e+01	20151203_SCC1gfpc_G2G1\MitoSys2\LSM\SCC1gfpc_G1\DE_W0001_P0026\DE_2_W0001_P0026_T0001\TR1_W0001_P0081\TR1_2_W0001_P0081_T0001_R1_P2_K1_Ch2-Ch1.zen
2.286000e+01	1.793333e+01	20151203_SCC1gfpc_G2G1\MitoSys2\LSM\SCC1gfpc_G1\DE_W0001_P0026\DE_2_W0001_P0026_T0001\TR1_W0001_P0081\TR1_2_W0001_P0081_T0001_R1_P2_K1_Ch2-Ch1.zen
2.292000e+01	2.086666e+01	20151203_SCC1gfpc_G2G1\MitoSys2\LSM\SCC1gfpc_G1\DE_W0001_P0026\DE_2_W0001_P0026_T0001\TR1_W0001_P0081\TR1_2_W0001_P0081_T0001_R1_P2_K1_Ch2-Ch1.zen
2.298001e+01	1.610000e+01	20151203_SCC1gfpc_G2G1\MitoSys2\LSM\SCC1gfpc_G1\DE_W0001_P0026\DE_2_W0001_P0026_T0001\TR1_W0001_P0081\TR1_2_W0001_P0081_T0001_R1_P2_K1_Ch2-Ch1.zen
2.304000e+01	1.606666e+01	20151203_SCC1gfpc_G2G1\MitoSys2\LSM\SCC1gfpc_G1\DE_W0001_P0026\DE_2_W0001_P0026_T0001\TR1_W0001_P0081\TR1_2_W0001_P0081_T0001_R1_P2_K1_Ch2-Ch1.zen
2.310000e+01	2.123333e+01	20151203_SCC1gfpc_G2G1\MitoSys2\LSM\SCC1gfpc_G1\DE_W0001_P0026\DE_2_W0001_P0026_T0001\TR1_W0001_P0081\TR1_2_W0001_P0081_T0001_R1_P2_K1_Ch2-Ch1.zen
2.316001e+01	2.333333e+01	20151203_SCC1gfpc_G2G1\MitoSys2\LSM\SCC1gfpc_G1\DE_W0001_P0026\DE_2_W0001_P0026_T0001\TR1_W0001_P0081\TR1_2_W0001_P0081_T0001_R1_P2_K1_Ch2-Ch1.zen
2.322001e+01	2.213333e+01	20151203_SCC1gfpc_G2G1\MitoSys2\LSM\SCC1gfpc_G1\DE_W0001_P0026\DE_2_W0001_P0026_T0001\TR1_W0001_P0081\TR1_2_W0001_P0081_T0001_R1_P2_K1_Ch2-Ch1.zen
2.328000e+01	2.140000e+01	20151203_SCC1gfpc_G2G1\MitoSys2\LSM\SCC1gfpc_G1\DE_W0001_P0026\DE_2_W0001_P0026_T0001\TR1_W0001_P0081\TR1_2_W0001_P0081_T0001_R1_P2_K1_Ch2-Ch1.zen
2.334000e+01	1.963333e+01	20151203_SCC1gfpc_G2G1\MitoSys2\LSM\SCC1gfpc_G1\DE_W0001_P0026\DE_2_W0001_P0026_T0001\TR1_W0001_P0081\TR1_2_W0001_P0081_T0001_R1_P2_K1_Ch2-Ch1.zen
2.340001e+01	1.770000e+01	20151203_SCC1gfpc_G2G1\MitoSys2\LSM\SCC1gfpc_G1\DE_W0001_P0026\DE_2_W0001_P0026_T0001\TR1_W0001_P0081\TR1_2_W0001_P0081_T0001_R1_P2_K1_Ch2-Ch1.zen
2.346000e+01	1.928333e+01	20151203_SCC1gfpc_G2G1\MitoSys2\LSM\SCC1gfpc_G1\DE_W0001_P0026\DE_2_W0001_P0026_T0001\TR1_W0001_P0081\TR1_2_W0001_P0081_T0001_R1_P2_K1_Ch2-Ch1.zen
2.352000e+01	1.876666e+01	20151203_SCC1gfpc_G2G1\MitoSys2\LSM\SCC1gfpc_G1\DE_W0001_P0026\DE_2_W0001_P0026_T0001\TR1_W0001_P0081\TR1_2_W0001_P0081_T0001_R1_P2_K1_Ch2-Ch1.zen
2.358001e+01	1.710000e+01	20151203_SCC1gfpc_G2G1\MitoSys2\LSM\SCC1gfpc_G1\DE_W0001_P0026\DE_2_W0001_P0026_T0001\TR1_W0001_P0081\TR1_2_W0001_P0081_T0001_R1_P2_K1_Ch2-Ch1.zen
2.364001e+01	2.020000e+01	20151203_SCC1gfpc_G2G1\MitoSys2\LSM\SCC1gfpc_G1\DE_W0001_P0026\DE_2_W0001_P0026_T0001\TR1_W0001_P0081\TR1_2_W0001_P0081_T0001_R1_P2_K1_Ch2-Ch1.zen
2.370000e+01	1.958333e+01	20151203_SCC1gfpc_G2G1\MitoSys2\LSM\SCC1gfpc_G1\DE_W0001_P0026\DE_2_W0001_P0026_T0001\TR1_W0001_P0081\TR1_2_W0001_P0081_T0001_R1_P2_K1_Ch2-Ch1.zen
2.376000e+01	2.165000e+01	20151203_SCC1gfpc_G2G1\MitoSys2\LSM\SCC1gfpc_G1\DE_W0001_P0026\DE_2_W0001_P0026_T0001\TR1_W0001_P0081\TR1_2_W0001_P0081_T0001_R1_P2_K1_Ch2-Ch1.zen
2.382001e+01	2.436666e+01	20151203_SCC1gfpc_G2G1\MitoSys2\LSM\SCC1gfpc_G1\DE_W0001_P0026\DE_2_W0001_P0026_T0001\TR1_W0001_P0081\TR1_2_W0001_P0081_T0001_R1_P2_K1_Ch2-Ch1.zen
2.388000e+01	2.095000e+01	20151203_SCC1gfpc_G2G1\MitoSys2\LSM\SCC1gfpc_G1\DE_W0001_P0026\DE_2_W0001_P0026_T0001\TR1_W0001_P0081\TR1_2_W0001_P0081_T0001_R1_P2_K1_Ch2-Ch1.zen
2.394000e+01	2.056666e+01	20151203_SCC1gfpc_G2G1\MitoSys2\LSM\SCC1gfpc_G1\DE_W0001_P0026\DE_2_W0001_P0026_T0001\TR1_W0001_P0081\TR1_2_W0001_P0081_T0001_R1_P2_K1_Ch2-Ch1.zen
2.400001e+01	1.830000e+01	20151203_SCC1gfpc_G2G1\MitoSys2\LSM\SCC1gfpc_G1\DE_W0001_P0026\DE_2_W0001_P0026_T0001\TR1_W0001_P0081\TR1_2_W0001_P0081_T0001_R1_P2_K1_Ch2-Ch1.zen
2.406001e+01	2.116666e+01	20151203_SCC1gfpc_G2G1\MitoSys2\LSM\SCC1gfpc_G1\DE_W0001_P0026\DE_2_W0001_P0026_T0001\TR1_W0001_P0081\TR1_2_W0001_P0081_T0001_R1_P2_K1_Ch2-Ch1.zen
2.412000e+01	1.906666e+01	20151203_SCC1gfpc_G2G1\MitoSys2\LSM\SCC1gfpc_G1\DE_W0001_P0026\DE_2_W0001_P0026_T0001\TR1_W0001_P0081\TR1_2_W0001_P0081_T0001_R1_P2_K1_Ch2-Ch1.zen
2.418000e+01	1.783333e+01	20151203_SCC1gfpc_G2G1\MitoSys2\LSM\SCC1gfpc_G1\DE_W0001_P0026\DE_2_W0001_P0026_T0001\TR1_W0001_P0081\TR1_2_W0001_P0081_T0001_R1_P2_K1_Ch2-Ch1.zen
2.424001e+01	2.040000e+01	20151203_SCC1gfpc_G2G1\MitoSys2\LSM\SCC1gfpc_G1\DE_W0001_P0026\DE_2_W0001_P0026_T0001\TR1_W0001_P0081\TR1_2_W0001_P0081_T0001_R1_P2_K1_Ch2-Ch1.zen
2.430000e+01	2.000000e+01	20151203_SCC1gfpc_G2G1\MitoSys2\LSM\SCC1gfpc_G1\DE_W0001_P0026\DE_2_W0001_P0026_T0001\TR1_W0001_P0081\TR1_2_W0001_P0081_T0001_R1_P2_K1_Ch2-Ch1.zen
2.436000e+01	1.645000e+01	20151203_SCC1gfpc_G2G1\MitoSys2\LSM\SCC1gfpc_G1\DE_W0001_P0026\DE_2_W0001_P0026_T0001\TR1_W0001_P0081\TR1_2_W0001_P0081_T0001_R1_P2_K1_Ch2-Ch1.zen
2.442001e+01	1.641666e+01	20151203_SCC1gfpc_G2G1\MitoSys2\LSM\SCC1gfpc_G1\DE_W0001_P0026\DE_2_W0001_P0026_T0001\TR1_W0001_P0081\TR1_2_W0001_P0081_T0001_R1_P2_K1_Ch2-Ch1.zen
2.448001e+01	2.026666e+01	20151203_SCC1gfpc_G2G1\MitoSys2\LSM\SCC1gfpc_G1\DE_W0001_P0026\DE_2_W0001_P0026_T0001\TR1_W0001_P0081\TR1_2_W0001_P0081_T0001_R1_P2_K1_Ch2-Ch1.zen
2.454000e+01	1.900000e+01	20151203_SCC1gfpc_G2G1\MitoSys2\LSM\SCC1gfpc_G1\DE_W0001_P0026\DE_2_W0001_P0026_T0001\TR1_W0001_P0081\TR1_2_W0001_P0081_T0001_R1_P2_K1_Ch2-Ch1.zen
2.460000e+01	1.810000e+01	20151203_SCC1gfpc_G2G1\MitoSys2\LSM\SCC1gfpc_G1\DE_W0001_P0026\DE_2_W0001_P0026_T0001\TR1_W0001_P0081\TR1_2_W0001_P0081_T0001_R1_P2_K1_Ch2-Ch1.zen
2.466001e+01	1.758333e+01	20151203_SCC1gfpc_G2G1\MitoSys2\LSM\SCC1gfpc_G1\DE_W0001_P0026\DE_2_W0001_P0026_T0001\TR1_W0001_P0081\TR1_2_W0001_P0081_T0001_R1_P2_K1_Ch2-Ch1.zen
2.472001e+01	1.806666e+01	20151203_SCC1gfpc_G2G1\MitoSys2\LSM\SCC1gfpc_G1\DE_W0001_P0026\DE_2_W0001_P0026_T0001\TR1_W0001_P0081\TR1_2_W0001_P0081_T0001_R1_P2_K1_Ch2-Ch1.zen
2.478000e+01	2.163333e+01	20151203_SCC1gfpc_G2G1\MitoSys2\LSM\SCC1gfpc_G1\DE_W0001_P0026\DE_2_W0001_P0026_T0001\TR1_W0001_P0081\TR1_2_W0001_P0081_T0001_R1_P2_K1_Ch2-Ch1.zen
2.484001e+01	1.925000e+01	20151203_SCC1gfpc_G2G1\MitoSys2\LSM\SCC1gfpc_G1\DE_W0001_P0026\DE_2_W0001_P0026_T0001\TR1_W0001_P0081\TR1_2_W0001_P0081_T0001_R1_P2_K1_Ch2-Ch1.zen
2.490001e+01	2.153333e+01	20151203_SCC1gfpc_G2G1\MitoSys2\LSM\SCC1gfpc_G1\DE_W0001_P0026\DE_2_W0001_P0026_T0001\TR1_W0001_P0081\TR1_2_W0001_P0081_T0001_R1_P2_K1_Ch2-Ch1.zen
2.496000e+01	2.820000e+01	20151203_SCC1gfpc_G2G1\MitoSys2\LSM\SCC1gfpc_G1\DE_W0001_P0026\DE_2_W0001_P0026_T0001\TR1_W0001_P0081\TR1_2_W0001_P0081_T0001_R1_P2_K1_Ch2-Ch1.zen
2.502000e+01	2.409999e+01	20151203_SCC1gfpc_G2G1\MitoSys2\LSM\SCC1gfpc_G1\DE_W0001_P0026\DE_2_W0001_P0026_T0001\TR1_W0001_P0081\TR1_2_W0001_P0081_T0001_R1_P2_K1_Ch2-Ch1.zen
2.508001e+01	1.950000e+01	20151203_SCC1gfpc_G2G1\MitoSys2\LSM\SCC1gfpc_G1\DE_W0001_P0026\DE_2_W0001_P0026_T0001\TR1_W0001_P0081\TR1_2_W0001_P0081_T0001_R1_P2_K1_Ch2-Ch1.zen
2.514001e+01	2.280000e+01	20151203_SCC1gfpc_G2G1\MitoSys2\LSM\SCC1gfpc_G1\DE_W0001_P0026\DE_2_W0001_P0026_T0001\TR1_W0001_P0081\TR1_2_W0001_P0081_T0001_R1_P2_K1_Ch2-Ch1.zen
2.520000e+01	2.511666e+01	20151203_SCC1gfpc_G2G1\MitoSys2\LSM\SCC1gfpc_G1\DE_W0001_P0026\DE_2_W0001_P0026_T0001\TR1_W0001_P0081\TR1_2_W0001_P0081_T0001_R1_P2_K1_Ch2-Ch1.zen
2.526001e+01	2.098333e+01	20151203_SCC1gfpc_G2G1\MitoSys2\LSM\SCC1gfpc_G1\DE_W0001_P0026\DE_2_W0001_P0026_T0001\TR1_W0001_P0081\TR1_2_W0001_P0081_T0001_R1_P2_K1_Ch2-Ch1.zen
2.532001e+01	1.885000e+01	20151203_SCC1gfpc_G2G1\MitoSys2\LSM\SCC1gfpc_G1\DE_W0001_P0026\DE_2_W0001_P0026_T0001\TR1_W0001_P0081\TR1_2_W0001_P0081_T0001_R1_P2_K1_Ch2-Ch1.zen
2.538000e+01	1.898333e+01	20151203_SCC1gfpc_G2G1\MitoSys2\LSM\SCC1gfpc_G1\DE_W0001_P0026\DE_2_W0001_P0026_T0001\TR1_W0001_P0081\TR1_2_W0001_P0081_T0001_R1_P2_K1_Ch2-Ch1.zen
2.544000e+01	1.871666e+01	20151203_SCC1gfpc_G2G1\MitoSys2\LSM\SCC1gfpc_G1\DE_W0001_P0026\DE_2_W0001_P0026_T0001\TR1_W0001_P0081\TR1_2_W0001_P0081_T0001_R1_P2_K1_Ch2-Ch1.zen
2.550001e+01	1.883333e+01	20151203_SCC1gfpc_G2G1\MitoSys2\LSM\SCC1gfpc_G1\DE_W0001_P0026\DE_2_W0001_P0026_T0001\TR1_W0001_P0081\TR1_2_W0001_P0081_T0001_R1_P2_K1_Ch2-Ch1.zen
2.556001e+01	1.515000e+01	20151203_SCC1gfpc_G2G1\MitoSys2\LSM\SCC1gfpc_G1\DE_W0001_P0026\DE_2_W0001_P0026_T0001\TR1_W0001_P0081\TR1_2_W0001_P0081_T0001_R1_P2_K1_Ch2-Ch1.zen
2.562000e+01	1.985000e+01	20151203_SCC1gfpc_G2G1\MitoSys2\LSM\SCC1gfpc_G1\DE_W0001_P0026\DE_2_W0001_P0026_T0001\TR1_W0001_P0081\TR1_2_W0001_P0081_T0001_R1_P2_K1_Ch2-Ch1.zen
2.568001e+01	1.980000e+01	20151203_SCC1gfpc_G2G1\MitoSys2\LSM\SCC1gfpc_G1\DE_W0001_P0026\DE_2_W0001_P0026_T0001\TR1_W0001_P0081\TR1_2_W0001_P0081_T0001_R1_P2_K1_Ch2-Ch1.zen
2.574001e+01	2.175000e+01	20151203_SCC1gfpc_G2G1\MitoSys2\LSM\SCC1gfpc_G1\DE_W0001_P0026\DE_2_W0001_P0026_T0001\TR1_W0001_P0081\TR1_2_W0001_P0081_T0001_R1_P2_K1_Ch2-Ch1.zen
2.580000e+01	2.026666e+01	20151203_SCC1gfpc_G2G1\MitoSys2\LSM\SCC1gfpc_G1\DE_W0001_P0026\DE_2_W0001_P0026_T0001\TR1_W0001_P0081\TR1_2_W0001_P0081_T0001_R1_P2_K1_Ch2-Ch1.zen
2.586001e+01	2.441666e+01	20151203_SCC1gfpc_G2G1\MitoSys2\LSM\SCC1gfpc_G1\DE_W0001_P0026\DE_2_W0001_P0026_T0001\TR1_W0001_P0081\TR1_2_W0001_P0081_T0001_R1_P2_K1_Ch2-Ch1.zen
2.592001e+01	2.151666e+01	20151203_SCC1gfpc_G2G1\MitoSys2\LSM\SCC1gfpc_G1\DE_W0001_P0026\DE_2_W0001_P0026_T0001\TR1_W0001_P0081\TR1_2_W0001_P0081_T0001_R1_P2_K1_Ch2-Ch1.zen
2.598001e+01	1.790000e+01	20151203_SCC1gfpc_G2G1\MitoSys2\LSM\SCC1gfpc_G1\DE_W0001_P0026\DE_2_W0001_P0026_T0001\TR1_W0001_P0081\TR1_2_W0001_P0081_T0001_R1_P2_K1_Ch2-Ch1.zen
2.604000e+01	1.641666e+01	20151203_SCC1gfpc_G2G1\MitoSys2\LSM\SCC1gfpc_G1\DE_W0001_P0026\DE_2_W0001_P0026_T0001\TR1_W0001_P0081\TR1_2_W0001_P0081_T0001_R1_P2_K1_Ch2-Ch1.zen
2.610001e+01	2.226666e+01	20151203_SCC1gfpc_G2G1\MitoSys2\LSM\SCC1gfpc_G1\DE_W0001_P0026\DE_2_W0001_P0026_T0001\TR1_W0001_P0081\TR1_2_W0001_P0081_T0001_R1_P2_K1_Ch2-Ch1.zen
2.616001e+01	2.261666e+01	20151203_SCC1gfpc_G2G1\MitoSys2\LSM\SCC1gfpc_G1\DE_W0001_P0026\DE_2_W0001_P0026_T0001\TR1_W0001_P0081\TR1_2_W0001_P0081_T0001_R1_P2_K1_Ch2-Ch1.zen
2.622001e+01	2.158333e+01	20151203_SCC1gfpc_G2G1\MitoSys2\LSM\SCC1gfpc_G1\DE_W0001_P0026\DE_2_W0001_P0026_T0001\TR1_W0001_P0081\TR1_2_W0001_P0081_T0001_R1_P2_K1_Ch2-Ch1.zen
2.628001e+01	2.086666e+01	20151203_SCC1gfpc_G2G1\MitoSys2\LSM\SCC1gfpc_G1\DE_W0001_P0026\DE_2_W0001_P0026_T0001\TR1_W0001_P0081\TR1_2_W0001_P0081_T0001_R1_P2_K1_Ch2-Ch1.zen
2.634001e+01	1.773333e+01	20151203_SCC1gfpc_G2G1\MitoSys2\LSM\SCC1gfpc_G1\DE_W0001_P0026\DE_2_W0001_P0026_T0001\TR1_W0001_P0081\TR1_2_W0001_P0081_T0001_R1_P2_K1_Ch2-Ch1.zen
2.640001e+01	2.028333e+01	20151203_SCC1gfpc_G2G1\MitoSys2\LSM\SCC1gfpc_G1\DE_W0001_P0026\DE_2_W0001_P0026_T0001\TR1_W0001_P0081\TR1_2_W0001_P0081_T0001_R1_P2_K1_Ch2-Ch1.zen
2.646000e+01	1.918333e+01	20151203_SCC1gfpc_G2G1\MitoSys2\LSM\SCC1gfpc_G1\DE_W0001_P0026\DE_2_W0001_P0026_T0001\TR1_W0001_P0081\TR1_2_W0001_P0081_T0001_R1_P2_K1_Ch2-Ch1.zen
2.652001e+01	2.043333e+01	20151203_SCC1gfpc_G2G1\MitoSys2\LSM\SCC1gfpc_G1\DE_W0001_P0026\DE_2_W0001_P0026_T0001\TR1_W0001_P0081\TR1_2_W0001_P0081_T0001_R1_P2_K1_Ch2-Ch1.zen
2.658001e+01	1.976666e+01	20151203_SCC1gfpc_G2G1\MitoSys2\LSM\SCC1gfpc_G1\DE_W0001_P0026\DE_2_W0001_P0026_T0001\TR1_W0001_P0081\TR1_2_W0001_P0081_T0001_R1_P2_K1_Ch2-Ch1.zen
2.664001e+01	1.988333e+01	20151203_SCC1gfpc_G2G1\MitoSys2\LSM\SCC1gfpc_G1\DE_W0001_P0026\DE_2_W0001_P0026_T0001\TR1_W0001_P0081\TR1_2_W0001_P0081_T0001_R1_P2_K1_Ch2-Ch1.zen
2.670001e+01	2.311666e+01	20151203_SCC1gfpc_G2G1\MitoSys2\LSM\SCC1gfpc_G1\DE_W0001_P0026\DE_2_W0001_P0026_T0001\TR1_W0001_P0081\TR1_2_W0001_P0081_T0001_R1_P2_K1_Ch2-Ch1.zen
2.676001e+01	2.061666e+01	20151203_SCC1gfpc_G2G1\MitoSys2\LSM\SCC1gfpc_G1\DE_W0001_P0026\DE_2_W0001_P0026_T0001\TR1_W0001_P0081\TR1_2_W0001_P0081_T0001_R1_P2_K1_Ch2-Ch1.zen
2.682001e+01	1.886666e+01	20151203_SCC1gfpc_G2G1\MitoSys2\LSM\SCC1gfpc_G1\DE_W0001_P0026\DE_2_W0001_P0026_T0001\TR1_W0001_P0081\TR1_2_W0001_P0081_T0001_R1_P2_K1_Ch2-Ch1.zen
2.688000e+01	1.858333e+01	20151203_SCC1gfpc_G2G1\MitoSys2\LSM\SCC1gfpc_G1\DE_W0001_P0026\DE_2_W0001_P0026_T0001\TR1_W0001_P0081\TR1_2_W0001_P0081_T0001_R1_P2_K1_Ch2-Ch1.zen
2.694001e+01	1.965000e+01	20151203_SCC1gfpc_G2G1\MitoSys2\LSM\SCC1gfpc_G1\DE_W0001_P0026\DE_2_W0001_P0026_T0001\TR1_W0001_P0081\TR1_2_W0001_P0081_T0001_R1_P2_K1_Ch2-Ch1.zen
2.700001e+01	1.966666e+01	20151203_SCC1gfpc_G2G1\MitoSys2\LSM\SCC1gfpc_G1\DE_W0001_P0026\DE_2_W0001_P0026_T0001\TR1_W0001_P0081\TR1_2_W0001_P0081_T0001_R1_P2_K1_Ch2-Ch1.zen
2.706001e+01	1.888333e+01	20151203_SCC1gfpc_G2G1\MitoSys2\LSM\SCC1gfpc_G1\DE_W0001_P0026\DE_2_W0001_P0026_T0001\TR1_W0001_P0081\TR1_2_W0001_P0081_T0001_R1_P2_K1_Ch2-Ch1.zen
2.712001e+01	2.155000e+01	20151203_SCC1gfpc_G2G1\MitoSys2\LSM\SCC1gfpc_G1\DE_W0001_P0026\DE_2_W0001_P0026_T0001\TR1_W0001_P0081\TR1_2_W0001_P0081_T0001_R1_P2_K1_Ch2-Ch1.zen
2.718001e+01	1.631666e+01	20151203_SCC1gfpc_G2G1\MitoSys2\LSM\SCC1gfpc_G1\DE_W0001_P0026\DE_2_W0001_P0026_T0001\TR1_W0001_P0081\TR1_2_W0001_P0081_T0001_R1_P2_K1_Ch2-Ch1.zen
2.724001e+01	1.770000e+01	20151203_SCC1gfpc_G2G1\MitoSys2\LSM\SCC1gfpc_G1\DE_W0001_P0026\DE_2_W0001_P0026_T0001\TR1_W0001_P0081\TR1_2_W0001_P0081_T0001_R1_P2_K1_Ch2-Ch1.zen
2.730000e+01	1.735000e+01	20151203_SCC1gfpc_G2G1\MitoSys2\LSM\SCC1gfpc_G1\DE_W0001_P0026\DE_2_W0001_P0026_T0001\TR1_W0001_P0081\TR1_2_W0001_P0081_T0001_R1_P2_K1_Ch2-Ch1.zen
2.736001e+01	2.050000e+01	20151203_SCC1gfpc_G2G1\MitoSys2\LSM\SCC1gfpc_G1\DE_W0001_P0026\DE_2_W0001_P0026_T0001\TR1_W0001_P0081\TR1_2_W0001_P0081_T0001_R1_P2_K1_Ch2-Ch1.zen
2.742001e+01	2.271666e+01	20151203_SCC1gfpc_G2G1\MitoSys2\LSM\SCC1gfpc_G1\DE_W0001_P0026\DE_2_W0001_P0026_T0001\TR1_W0001_P0081\TR1_2_W0001_P0081_T0001_R1_P2_K1_Ch2-Ch1.zen
2.748001e+01	1.798333e+01	20151203_SCC1gfpc_G2G1\MitoSys2\LSM\SCC1gfpc_G1\DE_W0001_P0026\DE_2_W0001_P0026_T0001\TR1_W0001_P0081\TR1_2_W0001_P0081_T0001_R1_P2_K1_Ch2-Ch1.zen
2.754001e+01	1.948333e+01	20151203_SCC1gfpc_G2G1\MitoSys2\LSM\SCC1gfpc_G1\DE_W0001_P0026\DE_2_W0001_P0026_T0001\TR1_W0001_P0081\TR1_2_W0001_P0081_T0001_R1_P2_K1_Ch2-Ch1.zen
2.760001e+01	1.750000e+01	20151203_SCC1gfpc_G2G1\MitoSys2\LSM\SCC1gfpc_G1\DE_W0001_P0026\DE_2_W0001_P0026_T0001\TR1_W0001_P0081\TR1_2_W0001_P0081_T0001_R1_P2_K1_Ch2-Ch1.zen
2.766001e+01	2.446666e+01	20151203_SCC1gfpc_G2G1\MitoSys2\LSM\SCC1gfpc_G1\DE_W0001_P0026\DE_2_W0001_P0026_T0001\TR1_W0001_P0081\TR1_2_W0001_P0081_T0001_R1_P2_K1_Ch2-Ch1.zen
2.772001e+01	2.481666e+01	20151203_SCC1gfpc_G2G1\MitoSys2\LSM\SCC1gfpc_G1\DE_W0001_P0026\DE_2_W0001_P0026_T0001\TR1_W0001_P0081\TR1_2_W0001_P0081_T0001_R1_P2_K1_Ch2-Ch1.zen
2.778001e+01	2.203333e+01	20151203_SCC1gfpc_G2G1\MitoSys2\LSM\SCC1gfpc_G1\DE_W0001_P0026\DE_2_W0001_P0026_T0001\TR1_W0001_P0081\TR1_2_W0001_P0081_T0001_R1_P2_K1_Ch2-Ch1.zen
2.784001e+01	2.418333e+01	20151203_SCC1gfpc_G2G1\MitoSys2\LSM\SCC1gfpc_G1\DE_W0001_P0026\DE_2_W0001_P0026_T0001\TR1_W0001_P0081\TR1_2_W0001_P0081_T0001_R1_P2_K1_Ch2-Ch1.zen
2.790001e+01	2.348333e+01	20151203_SCC1gfpc_G2G1\MitoSys2\LSM\SCC1gfpc_G1\DE_W0001_P0026\DE_2_W0001_P0026_T0001\TR1_W0001_P0081\TR1_2_W0001_P0081_T0001_R1_P2_K1_Ch2-Ch1.zen
2.796001e+01	2.165000e+01	20151203_SCC1gfpc_G2G1\MitoSys2\LSM\SCC1gfpc_G1\DE_W0001_P0026\DE_2_W0001_P0026_T0001\TR1_W0001_P0081\TR1_2_W0001_P0081_T0001_R1_P2_K1_Ch2-Ch1.zen
2.802001e+01	1.801666e+01	20151203_SCC1gfpc_G2G1\MitoSys2\LSM\SCC1gfpc_G1\DE_W0001_P0026\DE_2_W0001_P0026_T0001\TR1_W0001_P0081\TR1_2_W0001_P0081_T0001_R1_P2_K1_Ch2-Ch1.zen
2.808001e+01	1.923333e+01	20151203_SCC1gfpc_G2G1\MitoSys2\LSM\SCC1gfpc_G1\DE_W0001_P0026\DE_2_W0001_P0026_T0001\TR1_W0001_P0081\TR1_2_W0001_P0081_T0001_R1_P2_K1_Ch2-Ch1.zen
2.814001e+01	2.028333e+01	20151203_SCC1gfpc_G2G1\MitoSys2\LSM\SCC1gfpc_G1\DE_W0001_P0026\DE_2_W0001_P0026_T0001\TR1_W0001_P0081\TR1_2_W0001_P0081_T0001_R1_P2_K1_Ch2-Ch1.zen
2.820001e+01	1.743333e+01	20151203_SCC1gfpc_G2G1\MitoSys2\LSM\SCC1gfpc_G1\DE_W0001_P0026\DE_2_W0001_P0026_T0001\TR1_W0001_P0081\TR1_2_W0001_P0081_T0001_R1_P2_K1_Ch2-Ch1.zen
2.826001e+01	2.038333e+01	20151203_SCC1gfpc_G2G1\MitoSys2\LSM\SCC1gfpc_G1\DE_W0001_P0026\DE_2_W0001_P0026_T0001\TR1_W0001_P0081\TR1_2_W0001_P0081_T0001_R1_P2_K1_Ch2-Ch1.zen
2.832001e+01	1.663333e+01	20151203_SCC1gfpc_G2G1\MitoSys2\LSM\SCC1gfpc_G1\DE_W0001_P0026\DE_2_W0001_P0026_T0001\TR1_W0001_P0081\TR1_2_W0001_P0081_T0001_R1_P2_K1_Ch2-Ch1.zen
2.838001e+01	1.931666e+01	20151203_SCC1gfpc_G2G1\MitoSys2\LSM\SCC1gfpc_G1\DE_W0001_P0026\DE_2_W0001_P0026_T0001\TR1_W0001_P0081\TR1_2_W0001_P0081_T0001_R1_P2_K1_Ch2-Ch1.zen
2.844001e+01	1.760000e+01	20151203_SCC1gfpc_G2G1\MitoSys2\LSM\SCC1gfpc_G1\DE_W0001_P0026\DE_2_W0001_P0026_T0001\TR1_W0001_P0081\TR1_2_W0001_P0081_T0001_R1_P2_K1_Ch2-Ch1.zen
2.850001e+01	2.048333e+01	20151203_SCC1gfpc_G2G1\MitoSys2\LSM\SCC1gfpc_G1\DE_W0001_P0026\DE_2_W0001_P0026_T0001\TR1_W0001_P0081\TR1_2_W0001_P0081_T0001_R1_P2_K1_Ch2-Ch1.zen
2.856001e+01	1.860000e+01	20151203_SCC1gfpc_G2G1\MitoSys2\LSM\SCC1gfpc_G1\DE_W0001_P0026\DE_2_W0001_P0026_T0001\TR1_W0001_P0081\TR1_2_W0001_P0081_T0001_R1_P2_K1_Ch2-Ch1.zen
2.862001e+01	2.068333e+01	20151203_SCC1gfpc_G2G1\MitoSys2\LSM\SCC1gfpc_G1\DE_W0001_P0026\DE_2_W0001_P0026_T0001\TR1_W0001_P0081\TR1_2_W0001_P0081_T0001_R1_P2_K1_Ch2-Ch1.zen
2.868001e+01	1.765000e+01	20151203_SCC1gfpc_G2G1\MitoSys2\LSM\SCC1gfpc_G1\DE_W0001_P0026\DE_2_W0001_P0026_T0001\TR1_W0001_P0081\TR1_2_W0001_P0081_T0001_R1_P2_K1_Ch2-Ch1.zen
2.874001e+01	1.685000e+01	20151203_SCC1gfpc_G2G1\MitoSys2\LSM\SCC1gfpc_G1\DE_W0001_P0026\DE_2_W0001_P0026_T0001\TR1_W0001_P0081\TR1_2_W0001_P0081_T0001_R1_P2_K1_Ch2-Ch1.zen
2.880001e+01	1.613333e+01	20151203_SCC1gfpc_G2G1\MitoSys2\LSM\SCC1gfpc_G1\DE_W0001_P0026\DE_2_W0001_P0026_T0001\TR1_W0001_P0081\TR1_2_W0001_P0081_T0001_R1_P2_K1_Ch2-Ch1.zen
2.886001e+01	1.691666e+01	20151203_SCC1gfpc_G2G1\MitoSys2\LSM\SCC1gfpc_G1\DE_W0001_P0026\DE_2_W0001_P0026_T0001\TR1_W0001_P0081\TR1_2_W0001_P0081_T0001_R1_P2_K1_Ch2-Ch1.zen
2.892001e+01	1.686666e+01	20151203_SCC1gfpc_G2G1\MitoSys2\LSM\SCC1gfpc_G1\DE_W0001_P0026\DE_2_W0001_P0026_T0001\TR1_W0001_P0081\TR1_2_W0001_P0081_T0001_R1_P2_K1_Ch2-Ch1.zen
2.898001e+01	1.540000e+01	20151203_SCC1gfpc_G2G1\MitoSys2\LSM\SCC1gfpc_G1\DE_W0001_P0026\DE_2_W0001_P0026_T0001\TR1_W0001_P0081\TR1_2_W0001_P0081_T0001_R1_P2_K1_Ch2-Ch1.zen
2.904001e+01	1.826666e+01	20151203_SCC1gfpc_G2G1\MitoSys2\LSM\SCC1gfpc_G1\DE_W0001_P0026\DE_2_W0001_P0026_T0001\TR1_W0001_P0081\TR1_2_W0001_P0081_T0001_R1_P2_K1_Ch2-Ch1.zen
2.910001e+01	1.580000e+01	20151203_SCC1gfpc_G2G1\MitoSys2\LSM\SCC1gfpc_G1\DE_W0001_P0026\DE_2_W0001_P0026_T0001\TR1_W0001_P0081\TR1_2_W0001_P0081_T0001_R1_P2_K1_Ch2-Ch1.zen
2.916001e+01	1.868333e+01	20151203_SCC1gfpc_G2G1\MitoSys2\LSM\SCC1gfpc_G1\DE_W0001_P0026\DE_2_W0001_P0026_T0001\TR1_W0001_P0081\TR1_2_W0001_P0081_T0001_R1_P2_K1_Ch2-Ch1.zen
2.922001e+01	1.598333e+01	20151203_SCC1gfpc_G2G1\MitoSys2\LSM\SCC1gfpc_G1\DE_W0001_P0026\DE_2_W0001_P0026_T0001\TR1_W0001_P0081\TR1_2_W0001_P0081_T0001_R1_P2_K1_Ch2-Ch1.zen
2.928001e+01	1.976666e+01	20151203_SCC1gfpc_G2G1\MitoSys2\LSM\SCC1gfpc_G1\DE_W0001_P0026\DE_2_W0001_P0026_T0001\TR1_W0001_P0081\TR1_2_W0001_P0081_T0001_R1_P2_K1_Ch2-Ch1.zen
2.934001e+01	1.795000e+01	20151203_SCC1gfpc_G2G1\MitoSys2\LSM\SCC1gfpc_G1\DE_W0001_P0026\DE_2_W0001_P0026_T0001\TR1_W0001_P0081\TR1_2_W0001_P0081_T0001_R1_P2_K1_Ch2-Ch1.zen
2.940001e+01	2.011666e+01	20151203_SCC1gfpc_G2G1\MitoSys2\LSM\SCC1gfpc_G1\DE_W0001_P0026\DE_2_W0001_P0026_T0001\TR1_W0001_P0081\TR1_2_W0001_P0081_T0001_R1_P2_K1_Ch2-Ch1.zen
2.946001e+01	1.573333e+01	20151203_SCC1gfpc_G2G1\MitoSys2\LSM\SCC1gfpc_G1\DE_W0001_P0026\DE_2_W0001_P0026_T0001\TR1_W0001_P0081\TR1_2_W0001_P0081_T0001_R1_P2_K1_Ch2-Ch1.zen
2.952001e+01	2.036666e+01	20151203_SCC1gfpc_G2G1\MitoSys2\LSM\SCC1gfpc_G1\DE_W0001_P0026\DE_2_W0001_P0026_T0001\TR1_W0001_P0081\TR1_2_W0001_P0081_T0001_R1_P2_K1_Ch2-Ch1.zen
2.958001e+01	1.666666e+01	20151203_SCC1gfpc_G2G1\MitoSys2\LSM\SCC1gfpc_G1\DE_W0001_P0026\DE_2_W0001_P0026_T0001\TR1_W0001_P0081\TR1_2_W0001_P0081_T0001_R1_P2_K1_Ch2-Ch1.zen
2.964001e+01	1.915000e+01	20151203_SCC1gfpc_G2G1\MitoSys2\LSM\SCC1gfpc_G1\DE_W0001_P0026\DE_2_W0001_P0026_T0001\TR1_W0001_P0081\TR1_2_W0001_P0081_T0001_R1_P2_K1_Ch2-Ch1.zen
2.970001e+01	1.823333e+01	20151203_SCC1gfpc_G2G1\MitoSys2\LSM\SCC1gfpc_G1\DE_W0001_P0026\DE_2_W0001_P0026_T0001\TR1_W0001_P0081\TR1_2_W0001_P0081_T0001_R1_P2_K1_Ch2-Ch1.zen
2.976001e+01	1.611666e+01	20151203_SCC1gfpc_G2G1\MitoSys2\LSM\SCC1gfpc_G1\DE_W0001_P0026\DE_2_W0001_P0026_T0001\TR1_W0001_P0081\TR1_2_W0001_P0081_T0001_R1_P2_K1_Ch2-Ch1.zen
2.982001e+01	1.560000e+01	20151203_SCC1gfpc_G2G1\MitoSys2\LSM\SCC1gfpc_G1\DE_W0001_P0026\DE_2_W0001_P0026_T0001\TR1_W0001_P0081\TR1_2_W0001_P0081_T0001_R1_P2_K1_Ch2-Ch1.zen
2.988001e+01	1.480000e+01	20151203_SCC1gfpc_G2G1\MitoSys2\LSM\SCC1gfpc_G1\DE_W0001_P0026\DE_2_W0001_P0026_T0001\TR1_W0001_P0081\TR1_2_W0001_P0081_T0001_R1_P2_K1_Ch2-Ch1.zen
2.994001e+01	1.748333e+01	20151203_SCC1gfpc_G2G1\MitoSys2\LSM\SCC1gfpc_G1\DE_W0001_P0026\DE_2_W0001_P0026_T0001\TR1_W0001_P0081\TR1_2_W0001_P0081_T0001_R1_P2_K1_Ch2-Ch1.zen
0	1.749920e+00	20151203_SCC1gfpc_G2G1\MitoSys2\LSM\SCC1gfpc_G1\DE_W0001_P0026\DE_2_W0001_P0026_T0001\TR1_W0001_P0081\TR1_2_W0001_P0081_T0001_R1_P5_K1_Ch2-Ch1.zen
6.000280e-02	1.616590e+00	20151203_SCC1gfpc_G2G1\MitoSys2\LSM\SCC1gfpc_G1\DE_W0001_P0026\DE_2_W0001_P0026_T0001\TR1_W0001_P0081\TR1_2_W0001_P0081_T0001_R1_P5_K1_Ch2-Ch1.zen
1.200100e-01	2.049900e+00	20151203_SCC1gfpc_G2G1\MitoSys2\LSM\SCC1gfpc_G1\DE_W0001_P0026\DE_2_W0001_P0026_T0001\TR1_W0001_P0081\TR1_2_W0001_P0081_T0001_R1_P5_K1_Ch2-Ch1.zen
1.800100e-01	1.349940e+00	20151203_SCC1gfpc_G2G1\MitoSys2\LSM\SCC1gfpc_G1\DE_W0001_P0026\DE_2_W0001_P0026_T0001\TR1_W0001_P0081\TR1_2_W0001_P0081_T0001_R1_P5_K1_Ch2-Ch1.zen
2.400100e-01	1.866580e+00	20151203_SCC1gfpc_G2G1\MitoSys2\LSM\SCC1gfpc_G1\DE_W0001_P0026\DE_2_W0001_P0026_T0001\TR1_W0001_P0081\TR1_2_W0001_P0081_T0001_R1_P5_K1_Ch2-Ch1.zen
3.000100e-01	2.033240e+00	20151203_SCC1gfpc_G2G1\MitoSys2\LSM\SCC1gfpc_G1\DE_W0001_P0026\DE_2_W0001_P0026_T0001\TR1_W0001_P0081\TR1_2_W0001_P0081_T0001_R1_P5_K1_Ch2-Ch1.zen
3.600200e-01	1.616590e+00	20151203_SCC1gfpc_G2G1\MitoSys2\LSM\SCC1gfpc_G1\DE_W0001_P0026\DE_2_W0001_P0026_T0001\TR1_W0001_P0081\TR1_2_W0001_P0081_T0001_R1_P5_K1_Ch2-Ch1.zen
4.200200e-01	1.983240e+00	20151203_SCC1gfpc_G2G1\MitoSys2\LSM\SCC1gfpc_G1\DE_W0001_P0026\DE_2_W0001_P0026_T0001\TR1_W0001_P0081\TR1_2_W0001_P0081_T0001_R1_P5_K1_Ch2-Ch1.zen
4.800200e-01	2.283230e+00	20151203_SCC1gfpc_G2G1\MitoSys2\LSM\SCC1gfpc_G1\DE_W0001_P0026\DE_2_W0001_P0026_T0001\TR1_W0001_P0081\TR1_2_W0001_P0081_T0001_R1_P5_K1_Ch2-Ch1.zen
5.400300e-01	2.166560e+00	20151203_SCC1gfpc_G2G1\MitoSys2\LSM\SCC1gfpc_G1\DE_W0001_P0026\DE_2_W0001_P0026_T0001\TR1_W0001_P0081\TR1_2_W0001_P0081_T0001_R1_P5_K1_Ch2-Ch1.zen
6.000300e-01	3.433170e+00	20151203_SCC1gfpc_G2G1\MitoSys2\LSM\SCC1gfpc_G1\DE_W0001_P0026\DE_2_W0001_P0026_T0001\TR1_W0001_P0081\TR1_2_W0001_P0081_T0001_R1_P5_K1_Ch2-Ch1.zen
6.600300e-01	1.916580e+00	20151203_SCC1gfpc_G2G1\MitoSys2\LSM\SCC1gfpc_G1\DE_W0001_P0026\DE_2_W0001_P0026_T0001\TR1_W0001_P0081\TR1_2_W0001_P0081_T0001_R1_P5_K1_Ch2-Ch1.zen
7.200300e-01	1.733250e+00	20151203_SCC1gfpc_G2G1\MitoSys2\LSM\SCC1gfpc_G1\DE_W0001_P0026\DE_2_W0001_P0026_T0001\TR1_W0001_P0081\TR1_2_W0001_P0081_T0001_R1_P5_K1_Ch2-Ch1.zen
7.800400e-01	1.566590e+00	20151203_SCC1gfpc_G2G1\MitoSys2\LSM\SCC1gfpc_G1\DE_W0001_P0026\DE_2_W0001_P0026_T0001\TR1_W0001_P0081\TR1_2_W0001_P0081_T0001_R1_P5_K1_Ch2-Ch1.zen
8.400400e-01	1.533260e+00	20151203_SCC1gfpc_G2G1\MitoSys2\LSM\SCC1gfpc_G1\DE_W0001_P0026\DE_2_W0001_P0026_T0001\TR1_W0001_P0081\TR1_2_W0001_P0081_T0001_R1_P5_K1_Ch2-Ch1.zen
9.000400e-01	2.149900e+00	20151203_SCC1gfpc_G2G1\MitoSys2\LSM\SCC1gfpc_G1\DE_W0001_P0026\DE_2_W0001_P0026_T0001\TR1_W0001_P0081\TR1_2_W0001_P0081_T0001_R1_P5_K1_Ch2-Ch1.zen
9.600500e-01	2.233230e+00	20151203_SCC1gfpc_G2G1\MitoSys2\LSM\SCC1gfpc_G1\DE_W0001_P0026\DE_2_W0001_P0026_T0001\TR1_W0001_P0081\TR1_2_W0001_P0081_T0001_R1_P5_K1_Ch2-Ch1.zen
1.020050e+00	1.999910e+00	20151203_SCC1gfpc_G2G1\MitoSys2\LSM\SCC1gfpc_G1\DE_W0001_P0026\DE_2_W0001_P0026_T0001\TR1_W0001_P0081\TR1_2_W0001_P0081_T0001_R1_P5_K1_Ch2-Ch1.zen
1.080050e+00	1.766580e+00	20151203_SCC1gfpc_G2G1\MitoSys2\LSM\SCC1gfpc_G1\DE_W0001_P0026\DE_2_W0001_P0026_T0001\TR1_W0001_P0081\TR1_2_W0001_P0081_T0001_R1_P5_K1_Ch2-Ch1.zen
1.140050e+00	1.666590e+00	20151203_SCC1gfpc_G2G1\MitoSys2\LSM\SCC1gfpc_G1\DE_W0001_P0026\DE_2_W0001_P0026_T0001\TR1_W0001_P0081\TR1_2_W0001_P0081_T0001_R1_P5_K1_Ch2-Ch1.zen
1.200060e+00	1.366600e+00	20151203_SCC1gfpc_G2G1\MitoSys2\LSM\SCC1gfpc_G1\DE_W0001_P0026\DE_2_W0001_P0026_T0001\TR1_W0001_P0081\TR1_2_W0001_P0081_T0001_R1_P5_K1_Ch2-Ch1.zen
1.260060e+00	1.683250e+00	20151203_SCC1gfpc_G2G1\MitoSys2\LSM\SCC1gfpc_G1\DE_W0001_P0026\DE_2_W0001_P0026_T0001\TR1_W0001_P0081\TR1_2_W0001_P0081_T0001_R1_P5_K1_Ch2-Ch1.zen
1.320060e+00	1.483260e+00	20151203_SCC1gfpc_G2G1\MitoSys2\LSM\SCC1gfpc_G1\DE_W0001_P0026\DE_2_W0001_P0026_T0001\TR1_W0001_P0081\TR1_2_W0001_P0081_T0001_R1_P5_K1_Ch2-Ch1.zen
1.380060e+00	1.933240e+00	20151203_SCC1gfpc_G2G1\MitoSys2\LSM\SCC1gfpc_G1\DE_W0001_P0026\DE_2_W0001_P0026_T0001\TR1_W0001_P0081\TR1_2_W0001_P0081_T0001_R1_P5_K1_Ch2-Ch1.zen
1.440070e+00	1.933240e+00	20151203_SCC1gfpc_G2G1\MitoSys2\LSM\SCC1gfpc_G1\DE_W0001_P0026\DE_2_W0001_P0026_T0001\TR1_W0001_P0081\TR1_2_W0001_P0081_T0001_R1_P5_K1_Ch2-Ch1.zen
1.500070e+00	1.399930e+00	20151203_SCC1gfpc_G2G1\MitoSys2\LSM\SCC1gfpc_G1\DE_W0001_P0026\DE_2_W0001_P0026_T0001\TR1_W0001_P0081\TR1_2_W0001_P0081_T0001_R1_P5_K1_Ch2-Ch1.zen
1.560070e+00	1.383270e+00	20151203_SCC1gfpc_G2G1\MitoSys2\LSM\SCC1gfpc_G1\DE_W0001_P0026\DE_2_W0001_P0026_T0001\TR1_W0001_P0081\TR1_2_W0001_P0081_T0001_R1_P5_K1_Ch2-Ch1.zen
1.620080e+00	1.466600e+00	20151203_SCC1gfpc_G2G1\MitoSys2\LSM\SCC1gfpc_G1\DE_W0001_P0026\DE_2_W0001_P0026_T0001\TR1_W0001_P0081\TR1_2_W0001_P0081_T0001_R1_P5_K1_Ch2-Ch1.zen
1.680080e+00	1.466600e+00	20151203_SCC1gfpc_G2G1\MitoSys2\LSM\SCC1gfpc_G1\DE_W0001_P0026\DE_2_W0001_P0026_T0001\TR1_W0001_P0081\TR1_2_W0001_P0081_T0001_R1_P5_K1_Ch2-Ch1.zen
1.740080e+00	1.783250e+00	20151203_SCC1gfpc_G2G1\MitoSys2\LSM\SCC1gfpc_G1\DE_W0001_P0026\DE_2_W0001_P0026_T0001\TR1_W0001_P0081\TR1_2_W0001_P0081_T0001_R1_P5_K1_Ch2-Ch1.zen
1.800080e+00	1.633260e+00	20151203_SCC1gfpc_G2G1\MitoSys2\LSM\SCC1gfpc_G1\DE_W0001_P0026\DE_2_W0001_P0026_T0001\TR1_W0001_P0081\TR1_2_W0001_P0081_T0001_R1_P5_K1_Ch2-Ch1.zen
1.860090e+00	1.633260e+00	20151203_SCC1gfpc_G2G1\MitoSys2\LSM\SCC1gfpc_G1\DE_W0001_P0026\DE_2_W0001_P0026_T0001\TR1_W0001_P0081\TR1_2_W0001_P0081_T0001_R1_P5_K1_Ch2-Ch1.zen
1.920090e+00	1.599920e+00	20151203_SCC1gfpc_G2G1\MitoSys2\LSM\SCC1gfpc_G1\DE_W0001_P0026\DE_2_W0001_P0026_T0001\TR1_W0001_P0081\TR1_2_W0001_P0081_T0001_R1_P5_K1_Ch2-Ch1.zen
1.980090e+00	1.966570e+00	20151203_SCC1gfpc_G2G1\MitoSys2\LSM\SCC1gfpc_G1\DE_W0001_P0026\DE_2_W0001_P0026_T0001\TR1_W0001_P0081\TR1_2_W0001_P0081_T0001_R1_P5_K1_Ch2-Ch1.zen
2.040100e+00	2.116570e+00	20151203_SCC1gfpc_G2G1\MitoSys2\LSM\SCC1gfpc_G1\DE_W0001_P0026\DE_2_W0001_P0026_T0001\TR1_W0001_P0081\TR1_2_W0001_P0081_T0001_R1_P5_K1_Ch2-Ch1.zen
2.100100e+00	1.849910e+00	20151203_SCC1gfpc_G2G1\MitoSys2\LSM\SCC1gfpc_G1\DE_W0001_P0026\DE_2_W0001_P0026_T0001\TR1_W0001_P0081\TR1_2_W0001_P0081_T0001_R1_P5_K1_Ch2-Ch1.zen
2.160100e+00	2.333220e+00	20151203_SCC1gfpc_G2G1\MitoSys2\LSM\SCC1gfpc_G1\DE_W0001_P0026\DE_2_W0001_P0026_T0001\TR1_W0001_P0081\TR1_2_W0001_P0081_T0001_R1_P5_K1_Ch2-Ch1.zen
2.220100e+00	2.483220e+00	20151203_SCC1gfpc_G2G1\MitoSys2\LSM\SCC1gfpc_G1\DE_W0001_P0026\DE_2_W0001_P0026_T0001\TR1_W0001_P0081\TR1_2_W0001_P0081_T0001_R1_P5_K1_Ch2-Ch1.zen
2.280110e+00	1.899910e+00	20151203_SCC1gfpc_G2G1\MitoSys2\LSM\SCC1gfpc_G1\DE_W0001_P0026\DE_2_W0001_P0026_T0001\TR1_W0001_P0081\TR1_2_W0001_P0081_T0001_R1_P5_K1_Ch2-Ch1.zen
2.340110e+00	1.899910e+00	20151203_SCC1gfpc_G2G1\MitoSys2\LSM\SCC1gfpc_G1\DE_W0001_P0026\DE_2_W0001_P0026_T0001\TR1_W0001_P0081\TR1_2_W0001_P0081_T0001_R1_P5_K1_Ch2-Ch1.zen
2.400110e+00	1.466600e+00	20151203_SCC1gfpc_G2G1\MitoSys2\LSM\SCC1gfpc_G1\DE_W0001_P0026\DE_2_W0001_P0026_T0001\TR1_W0001_P0081\TR1_2_W0001_P0081_T0001_R1_P5_K1_Ch2-Ch1.zen
2.460120e+00	1.366600e+00	20151203_SCC1gfpc_G2G1\MitoSys2\LSM\SCC1gfpc_G1\DE_W0001_P0026\DE_2_W0001_P0026_T0001\TR1_W0001_P0081\TR1_2_W0001_P0081_T0001_R1_P5_K1_Ch2-Ch1.zen
2.520120e+00	1.849910e+00	20151203_SCC1gfpc_G2G1\MitoSys2\LSM\SCC1gfpc_G1\DE_W0001_P0026\DE_2_W0001_P0026_T0001\TR1_W0001_P0081\TR1_2_W0001_P0081_T0001_R1_P5_K1_Ch2-Ch1.zen
2.580120e+00	1.666590e+00	20151203_SCC1gfpc_G2G1\MitoSys2\LSM\SCC1gfpc_G1\DE_W0001_P0026\DE_2_W0001_P0026_T0001\TR1_W0001_P0081\TR1_2_W0001_P0081_T0001_R1_P5_K1_Ch2-Ch1.zen
2.640120e+00	1.833250e+00	20151203_SCC1gfpc_G2G1\MitoSys2\LSM\SCC1gfpc_G1\DE_W0001_P0026\DE_2_W0001_P0026_T0001\TR1_W0001_P0081\TR1_2_W0001_P0081_T0001_R1_P5_K1_Ch2-Ch1.zen
2.700130e+00	1.849910e+00	20151203_SCC1gfpc_G2G1\MitoSys2\LSM\SCC1gfpc_G1\DE_W0001_P0026\DE_2_W0001_P0026_T0001\TR1_W0001_P0081\TR1_2_W0001_P0081_T0001_R1_P5_K1_Ch2-Ch1.zen
2.760130e+00	1.616590e+00	20151203_SCC1gfpc_G2G1\MitoSys2\LSM\SCC1gfpc_G1\DE_W0001_P0026\DE_2_W0001_P0026_T0001\TR1_W0001_P0081\TR1_2_W0001_P0081_T0001_R1_P5_K1_Ch2-Ch1.zen
2.820130e+00	1.599920e+00	20151203_SCC1gfpc_G2G1\MitoSys2\LSM\SCC1gfpc_G1\DE_W0001_P0026\DE_2_W0001_P0026_T0001\TR1_W0001_P0081\TR1_2_W0001_P0081_T0001_R1_P5_K1_Ch2-Ch1.zen
2.880140e+00	1.733250e+00	20151203_SCC1gfpc_G2G1\MitoSys2\LSM\SCC1gfpc_G1\DE_W0001_P0026\DE_2_W0001_P0026_T0001\TR1_W0001_P0081\TR1_2_W0001_P0081_T0001_R1_P5_K1_Ch2-Ch1.zen
2.940140e+00	1.849910e+00	20151203_SCC1gfpc_G2G1\MitoSys2\LSM\SCC1gfpc_G1\DE_W0001_P0026\DE_2_W0001_P0026_T0001\TR1_W0001_P0081\TR1_2_W0001_P0081_T0001_R1_P5_K1_Ch2-Ch1.zen
3.000140e+00	1.933240e+00	20151203_SCC1gfpc_G2G1\MitoSys2\LSM\SCC1gfpc_G1\DE_W0001_P0026\DE_2_W0001_P0026_T0001\TR1_W0001_P0081\TR1_2_W0001_P0081_T0001_R1_P5_K1_Ch2-Ch1.zen
3.060140e+00	1.316600e+00	20151203_SCC1gfpc_G2G1\MitoSys2\LSM\SCC1gfpc_G1\DE_W0001_P0026\DE_2_W0001_P0026_T0001\TR1_W0001_P0081\TR1_2_W0001_P0081_T0001_R1_P5_K1_Ch2-Ch1.zen
3.120150e+00	1.699920e+00	20151203_SCC1gfpc_G2G1\MitoSys2\LSM\SCC1gfpc_G1\DE_W0001_P0026\DE_2_W0001_P0026_T0001\TR1_W0001_P0081\TR1_2_W0001_P0081_T0001_R1_P5_K1_Ch2-Ch1.zen
3.180150e+00	2.116570e+00	20151203_SCC1gfpc_G2G1\MitoSys2\LSM\SCC1gfpc_G1\DE_W0001_P0026\DE_2_W0001_P0026_T0001\TR1_W0001_P0081\TR1_2_W0001_P0081_T0001_R1_P5_K1_Ch2-Ch1.zen
3.240150e+00	1.883240e+00	20151203_SCC1gfpc_G2G1\MitoSys2\LSM\SCC1gfpc_G1\DE_W0001_P0026\DE_2_W0001_P0026_T0001\TR1_W0001_P0081\TR1_2_W0001_P0081_T0001_R1_P5_K1_Ch2-Ch1.zen
3.300160e+00	1.749920e+00	20151203_SCC1gfpc_G2G1\MitoSys2\LSM\SCC1gfpc_G1\DE_W0001_P0026\DE_2_W0001_P0026_T0001\TR1_W0001_P0081\TR1_2_W0001_P0081_T0001_R1_P5_K1_Ch2-Ch1.zen
3.360160e+00	2.749870e+00	20151203_SCC1gfpc_G2G1\MitoSys2\LSM\SCC1gfpc_G1\DE_W0001_P0026\DE_2_W0001_P0026_T0001\TR1_W0001_P0081\TR1_2_W0001_P0081_T0001_R1_P5_K1_Ch2-Ch1.zen
3.420160e+00	1.983240e+00	20151203_SCC1gfpc_G2G1\MitoSys2\LSM\SCC1gfpc_G1\DE_W0001_P0026\DE_2_W0001_P0026_T0001\TR1_W0001_P0081\TR1_2_W0001_P0081_T0001_R1_P5_K1_Ch2-Ch1.zen
3.480160e+00	2.749870e+00	20151203_SCC1gfpc_G2G1\MitoSys2\LSM\SCC1gfpc_G1\DE_W0001_P0026\DE_2_W0001_P0026_T0001\TR1_W0001_P0081\TR1_2_W0001_P0081_T0001_R1_P5_K1_Ch2-Ch1.zen
3.540170e+00	1.949910e+00	20151203_SCC1gfpc_G2G1\MitoSys2\LSM\SCC1gfpc_G1\DE_W0001_P0026\DE_2_W0001_P0026_T0001\TR1_W0001_P0081\TR1_2_W0001_P0081_T0001_R1_P5_K1_Ch2-Ch1.zen
3.600170e+00	1.699920e+00	20151203_SCC1gfpc_G2G1\MitoSys2\LSM\SCC1gfpc_G1\DE_W0001_P0026\DE_2_W0001_P0026_T0001\TR1_W0001_P0081\TR1_2_W0001_P0081_T0001_R1_P5_K1_Ch2-Ch1.zen
3.660170e+00	1.566590e+00	20151203_SCC1gfpc_G2G1\MitoSys2\LSM\SCC1gfpc_G1\DE_W0001_P0026\DE_2_W0001_P0026_T0001\TR1_W0001_P0081\TR1_2_W0001_P0081_T0001_R1_P5_K1_Ch2-Ch1.zen
3.720180e+00	1.933240e+00	20151203_SCC1gfpc_G2G1\MitoSys2\LSM\SCC1gfpc_G1\DE_W0001_P0026\DE_2_W0001_P0026_T0001\TR1_W0001_P0081\TR1_2_W0001_P0081_T0001_R1_P5_K1_Ch2-Ch1.zen
3.780180e+00	1.583260e+00	20151203_SCC1gfpc_G2G1\MitoSys2\LSM\SCC1gfpc_G1\DE_W0001_P0026\DE_2_W0001_P0026_T0001\TR1_W0001_P0081\TR1_2_W0001_P0081_T0001_R1_P5_K1_Ch2-Ch1.zen
3.840180e+00	2.283230e+00	20151203_SCC1gfpc_G2G1\MitoSys2\LSM\SCC1gfpc_G1\DE_W0001_P0026\DE_2_W0001_P0026_T0001\TR1_W0001_P0081\TR1_2_W0001_P0081_T0001_R1_P5_K1_Ch2-Ch1.zen
3.900180e+00	1.999910e+00	20151203_SCC1gfpc_G2G1\MitoSys2\LSM\SCC1gfpc_G1\DE_W0001_P0026\DE_2_W0001_P0026_T0001\TR1_W0001_P0081\TR1_2_W0001_P0081_T0001_R1_P5_K1_Ch2-Ch1.zen
3.960190e+00	1.566590e+00	20151203_SCC1gfpc_G2G1\MitoSys2\LSM\SCC1gfpc_G1\DE_W0001_P0026\DE_2_W0001_P0026_T0001\TR1_W0001_P0081\TR1_2_W0001_P0081_T0001_R1_P5_K1_Ch2-Ch1.zen
4.020190e+00	1.816580e+00	20151203_SCC1gfpc_G2G1\MitoSys2\LSM\SCC1gfpc_G1\DE_W0001_P0026\DE_2_W0001_P0026_T0001\TR1_W0001_P0081\TR1_2_W0001_P0081_T0001_R1_P5_K1_Ch2-Ch1.zen
4.080190e+00	1.916580e+00	20151203_SCC1gfpc_G2G1\MitoSys2\LSM\SCC1gfpc_G1\DE_W0001_P0026\DE_2_W0001_P0026_T0001\TR1_W0001_P0081\TR1_2_W0001_P0081_T0001_R1_P5_K1_Ch2-Ch1.zen
4.140190e+00	1.899910e+00	20151203_SCC1gfpc_G2G1\MitoSys2\LSM\SCC1gfpc_G1\DE_W0001_P0026\DE_2_W0001_P0026_T0001\TR1_W0001_P0081\TR1_2_W0001_P0081_T0001_R1_P5_K1_Ch2-Ch1.zen
4.200200e+00	1.733250e+00	20151203_SCC1gfpc_G2G1\MitoSys2\LSM\SCC1gfpc_G1\DE_W0001_P0026\DE_2_W0001_P0026_T0001\TR1_W0001_P0081\TR1_2_W0001_P0081_T0001_R1_P5_K1_Ch2-Ch1.zen
4.260200e+00	2.216560e+00	20151203_SCC1gfpc_G2G1\MitoSys2\LSM\SCC1gfpc_G1\DE_W0001_P0026\DE_2_W0001_P0026_T0001\TR1_W0001_P0081\TR1_2_W0001_P0081_T0001_R1_P5_K1_Ch2-Ch1.zen
4.320200e+00	1.983240e+00	20151203_SCC1gfpc_G2G1\MitoSys2\LSM\SCC1gfpc_G1\DE_W0001_P0026\DE_2_W0001_P0026_T0001\TR1_W0001_P0081\TR1_2_W0001_P0081_T0001_R1_P5_K1_Ch2-Ch1.zen
4.380210e+00	1.999910e+00	20151203_SCC1gfpc_G2G1\MitoSys2\LSM\SCC1gfpc_G1\DE_W0001_P0026\DE_2_W0001_P0026_T0001\TR1_W0001_P0081\TR1_2_W0001_P0081_T0001_R1_P5_K1_Ch2-Ch1.zen
4.440210e+00	1.649920e+00	20151203_SCC1gfpc_G2G1\MitoSys2\LSM\SCC1gfpc_G1\DE_W0001_P0026\DE_2_W0001_P0026_T0001\TR1_W0001_P0081\TR1_2_W0001_P0081_T0001_R1_P5_K1_Ch2-Ch1.zen
4.500210e+00	1.349940e+00	20151203_SCC1gfpc_G2G1\MitoSys2\LSM\SCC1gfpc_G1\DE_W0001_P0026\DE_2_W0001_P0026_T0001\TR1_W0001_P0081\TR1_2_W0001_P0081_T0001_R1_P5_K1_Ch2-Ch1.zen
4.560210e+00	1.499930e+00	20151203_SCC1gfpc_G2G1\MitoSys2\LSM\SCC1gfpc_G1\DE_W0001_P0026\DE_2_W0001_P0026_T0001\TR1_W0001_P0081\TR1_2_W0001_P0081_T0001_R1_P5_K1_Ch2-Ch1.zen
4.620220e+00	2.049900e+00	20151203_SCC1gfpc_G2G1\MitoSys2\LSM\SCC1gfpc_G1\DE_W0001_P0026\DE_2_W0001_P0026_T0001\TR1_W0001_P0081\TR1_2_W0001_P0081_T0001_R1_P5_K1_Ch2-Ch1.zen
4.680220e+00	1.416600e+00	20151203_SCC1gfpc_G2G1\MitoSys2\LSM\SCC1gfpc_G1\DE_W0001_P0026\DE_2_W0001_P0026_T0001\TR1_W0001_P0081\TR1_2_W0001_P0081_T0001_R1_P5_K1_Ch2-Ch1.zen
4.740220e+00	1.366600e+00	20151203_SCC1gfpc_G2G1\MitoSys2\LSM\SCC1gfpc_G1\DE_W0001_P0026\DE_2_W0001_P0026_T0001\TR1_W0001_P0081\TR1_2_W0001_P0081_T0001_R1_P5_K1_Ch2-Ch1.zen
4.800230e+00	2.199900e+00	20151203_SCC1gfpc_G2G1\MitoSys2\LSM\SCC1gfpc_G1\DE_W0001_P0026\DE_2_W0001_P0026_T0001\TR1_W0001_P0081\TR1_2_W0001_P0081_T0001_R1_P5_K1_Ch2-Ch1.zen
4.860230e+00	2.166560e+00	20151203_SCC1gfpc_G2G1\MitoSys2\LSM\SCC1gfpc_G1\DE_W0001_P0026\DE_2_W0001_P0026_T0001\TR1_W0001_P0081\TR1_2_W0001_P0081_T0001_R1_P5_K1_Ch2-Ch1.zen
4.920230e+00	2.416550e+00	20151203_SCC1gfpc_G2G1\MitoSys2\LSM\SCC1gfpc_G1\DE_W0001_P0026\DE_2_W0001_P0026_T0001\TR1_W0001_P0081\TR1_2_W0001_P0081_T0001_R1_P5_K1_Ch2-Ch1.zen
4.980230e+00	2.299890e+00	20151203_SCC1gfpc_G2G1\MitoSys2\LSM\SCC1gfpc_G1\DE_W0001_P0026\DE_2_W0001_P0026_T0001\TR1_W0001_P0081\TR1_2_W0001_P0081_T0001_R1_P5_K1_Ch2-Ch1.zen
5.040240e+00	1.833250e+00	20151203_SCC1gfpc_G2G1\MitoSys2\LSM\SCC1gfpc_G1\DE_W0001_P0026\DE_2_W0001_P0026_T0001\TR1_W0001_P0081\TR1_2_W0001_P0081_T0001_R1_P5_K1_Ch2-Ch1.zen
5.100240e+00	1.566590e+00	20151203_SCC1gfpc_G2G1\MitoSys2\LSM\SCC1gfpc_G1\DE_W0001_P0026\DE_2_W0001_P0026_T0001\TR1_W0001_P0081\TR1_2_W0001_P0081_T0001_R1_P5_K1_Ch2-Ch1.zen
5.160240e+00	1.666590e+00	20151203_SCC1gfpc_G2G1\MitoSys2\LSM\SCC1gfpc_G1\DE_W0001_P0026\DE_2_W0001_P0026_T0001\TR1_W0001_P0081\TR1_2_W0001_P0081_T0001_R1_P5_K1_Ch2-Ch1.zen
5.220250e+00	1.566590e+00	20151203_SCC1gfpc_G2G1\MitoSys2\LSM\SCC1gfpc_G1\DE_W0001_P0026\DE_2_W0001_P0026_T0001\TR1_W0001_P0081\TR1_2_W0001_P0081_T0001_R1_P5_K1_Ch2-Ch1.zen
5.280250e+00	1.566590e+00	20151203_SCC1gfpc_G2G1\MitoSys2\LSM\SCC1gfpc_G1\DE_W0001_P0026\DE_2_W0001_P0026_T0001\TR1_W0001_P0081\TR1_2_W0001_P0081_T0001_R1_P5_K1_Ch2-Ch1.zen
5.340250e+00	1.516600e+00	20151203_SCC1gfpc_G2G1\MitoSys2\LSM\SCC1gfpc_G1\DE_W0001_P0026\DE_2_W0001_P0026_T0001\TR1_W0001_P0081\TR1_2_W0001_P0081_T0001_R1_P5_K1_Ch2-Ch1.zen
5.400250e+00	1.533260e+00	20151203_SCC1gfpc_G2G1\MitoSys2\LSM\SCC1gfpc_G1\DE_W0001_P0026\DE_2_W0001_P0026_T0001\TR1_W0001_P0081\TR1_2_W0001_P0081_T0001_R1_P5_K1_Ch2-Ch1.zen
5.460260e+00	1.266610e+00	20151203_SCC1gfpc_G2G1\MitoSys2\LSM\SCC1gfpc_G1\DE_W0001_P0026\DE_2_W0001_P0026_T0001\TR1_W0001_P0081\TR1_2_W0001_P0081_T0001_R1_P5_K1_Ch2-Ch1.zen
5.520260e+00	1.449930e+00	20151203_SCC1gfpc_G2G1\MitoSys2\LSM\SCC1gfpc_G1\DE_W0001_P0026\DE_2_W0001_P0026_T0001\TR1_W0001_P0081\TR1_2_W0001_P0081_T0001_R1_P5_K1_Ch2-Ch1.zen
5.580260e+00	1.716590e+00	20151203_SCC1gfpc_G2G1\MitoSys2\LSM\SCC1gfpc_G1\DE_W0001_P0026\DE_2_W0001_P0026_T0001\TR1_W0001_P0081\TR1_2_W0001_P0081_T0001_R1_P5_K1_Ch2-Ch1.zen
5.640270e+00	1.483260e+00	20151203_SCC1gfpc_G2G1\MitoSys2\LSM\SCC1gfpc_G1\DE_W0001_P0026\DE_2_W0001_P0026_T0001\TR1_W0001_P0081\TR1_2_W0001_P0081_T0001_R1_P5_K1_Ch2-Ch1.zen
5.700270e+00	1.399930e+00	20151203_SCC1gfpc_G2G1\MitoSys2\LSM\SCC1gfpc_G1\DE_W0001_P0026\DE_2_W0001_P0026_T0001\TR1_W0001_P0081\TR1_2_W0001_P0081_T0001_R1_P5_K1_Ch2-Ch1.zen
5.760270e+00	1.999910e+00	20151203_SCC1gfpc_G2G1\MitoSys2\LSM\SCC1gfpc_G1\DE_W0001_P0026\DE_2_W0001_P0026_T0001\TR1_W0001_P0081\TR1_2_W0001_P0081_T0001_R1_P5_K1_Ch2-Ch1.zen
5.820270e+00	2.766540e+00	20151203_SCC1gfpc_G2G1\MitoSys2\LSM\SCC1gfpc_G1\DE_W0001_P0026\DE_2_W0001_P0026_T0001\TR1_W0001_P0081\TR1_2_W0001_P0081_T0001_R1_P5_K1_Ch2-Ch1.zen
5.880280e+00	2.099900e+00	20151203_SCC1gfpc_G2G1\MitoSys2\LSM\SCC1gfpc_G1\DE_W0001_P0026\DE_2_W0001_P0026_T0001\TR1_W0001_P0081\TR1_2_W0001_P0081_T0001_R1_P5_K1_Ch2-Ch1.zen
5.940280e+00	1.533260e+00	20151203_SCC1gfpc_G2G1\MitoSys2\LSM\SCC1gfpc_G1\DE_W0001_P0026\DE_2_W0001_P0026_T0001\TR1_W0001_P0081\TR1_2_W0001_P0081_T0001_R1_P5_K1_Ch2-Ch1.zen
6.000280e+00	1.416600e+00	20151203_SCC1gfpc_G2G1\MitoSys2\LSM\SCC1gfpc_G1\DE_W0001_P0026\DE_2_W0001_P0026_T0001\TR1_W0001_P0081\TR1_2_W0001_P0081_T0001_R1_P5_K1_Ch2-Ch1.zen
6.060290e+00	1.799920e+00	20151203_SCC1gfpc_G2G1\MitoSys2\LSM\SCC1gfpc_G1\DE_W0001_P0026\DE_2_W0001_P0026_T0001\TR1_W0001_P0081\TR1_2_W0001_P0081_T0001_R1_P5_K1_Ch2-Ch1.zen
6.120290e+00	1.699920e+00	20151203_SCC1gfpc_G2G1\MitoSys2\LSM\SCC1gfpc_G1\DE_W0001_P0026\DE_2_W0001_P0026_T0001\TR1_W0001_P0081\TR1_2_W0001_P0081_T0001_R1_P5_K1_Ch2-Ch1.zen
6.180290e+00	1.783250e+00	20151203_SCC1gfpc_G2G1\MitoSys2\LSM\SCC1gfpc_G1\DE_W0001_P0026\DE_2_W0001_P0026_T0001\TR1_W0001_P0081\TR1_2_W0001_P0081_T0001_R1_P5_K1_Ch2-Ch1.zen
6.240290e+00	1.516600e+00	20151203_SCC1gfpc_G2G1\MitoSys2\LSM\SCC1gfpc_G1\DE_W0001_P0026\DE_2_W0001_P0026_T0001\TR1_W0001_P0081\TR1_2_W0001_P0081_T0001_R1_P5_K1_Ch2-Ch1.zen
6.300300e+00	1.816580e+00	20151203_SCC1gfpc_G2G1\MitoSys2\LSM\SCC1gfpc_G1\DE_W0001_P0026\DE_2_W0001_P0026_T0001\TR1_W0001_P0081\TR1_2_W0001_P0081_T0001_R1_P5_K1_Ch2-Ch1.zen
6.360300e+00	1.766580e+00	20151203_SCC1gfpc_G2G1\MitoSys2\LSM\SCC1gfpc_G1\DE_W0001_P0026\DE_2_W0001_P0026_T0001\TR1_W0001_P0081\TR1_2_W0001_P0081_T0001_R1_P5_K1_Ch2-Ch1.zen
6.420300e+00	2.299890e+00	20151203_SCC1gfpc_G2G1\MitoSys2\LSM\SCC1gfpc_G1\DE_W0001_P0026\DE_2_W0001_P0026_T0001\TR1_W0001_P0081\TR1_2_W0001_P0081_T0001_R1_P5_K1_Ch2-Ch1.zen
6.480310e+00	1.416600e+00	20151203_SCC1gfpc_G2G1\MitoSys2\LSM\SCC1gfpc_G1\DE_W0001_P0026\DE_2_W0001_P0026_T0001\TR1_W0001_P0081\TR1_2_W0001_P0081_T0001_R1_P5_K1_Ch2-Ch1.zen
6.540310e+00	2.216560e+00	20151203_SCC1gfpc_G2G1\MitoSys2\LSM\SCC1gfpc_G1\DE_W0001_P0026\DE_2_W0001_P0026_T0001\TR1_W0001_P0081\TR1_2_W0001_P0081_T0001_R1_P5_K1_Ch2-Ch1.zen
6.600310e+00	2.033240e+00	20151203_SCC1gfpc_G2G1\MitoSys2\LSM\SCC1gfpc_G1\DE_W0001_P0026\DE_2_W0001_P0026_T0001\TR1_W0001_P0081\TR1_2_W0001_P0081_T0001_R1_P5_K1_Ch2-Ch1.zen
6.660310e+00	1.499930e+00	20151203_SCC1gfpc_G2G1\MitoSys2\LSM\SCC1gfpc_G1\DE_W0001_P0026\DE_2_W0001_P0026_T0001\TR1_W0001_P0081\TR1_2_W0001_P0081_T0001_R1_P5_K1_Ch2-Ch1.zen
6.720320e+00	1.249940e+00	20151203_SCC1gfpc_G2G1\MitoSys2\LSM\SCC1gfpc_G1\DE_W0001_P0026\DE_2_W0001_P0026_T0001\TR1_W0001_P0081\TR1_2_W0001_P0081_T0001_R1_P5_K1_Ch2-Ch1.zen
6.780320e+00	2.166560e+00	20151203_SCC1gfpc_G2G1\MitoSys2\LSM\SCC1gfpc_G1\DE_W0001_P0026\DE_2_W0001_P0026_T0001\TR1_W0001_P0081\TR1_2_W0001_P0081_T0001_R1_P5_K1_Ch2-Ch1.zen
6.840320e+00	1.616590e+00	20151203_SCC1gfpc_G2G1\MitoSys2\LSM\SCC1gfpc_G1\DE_W0001_P0026\DE_2_W0001_P0026_T0001\TR1_W0001_P0081\TR1_2_W0001_P0081_T0001_R1_P5_K1_Ch2-Ch1.zen
6.900320e+00	1.699920e+00	20151203_SCC1gfpc_G2G1\MitoSys2\LSM\SCC1gfpc_G1\DE_W0001_P0026\DE_2_W0001_P0026_T0001\TR1_W0001_P0081\TR1_2_W0001_P0081_T0001_R1_P5_K1_Ch2-Ch1.zen
6.960330e+00	1.599920e+00	20151203_SCC1gfpc_G2G1\MitoSys2\LSM\SCC1gfpc_G1\DE_W0001_P0026\DE_2_W0001_P0026_T0001\TR1_W0001_P0081\TR1_2_W0001_P0081_T0001_R1_P5_K1_Ch2-Ch1.zen
7.020330e+00	1.716590e+00	20151203_SCC1gfpc_G2G1\MitoSys2\LSM\SCC1gfpc_G1\DE_W0001_P0026\DE_2_W0001_P0026_T0001\TR1_W0001_P0081\TR1_2_W0001_P0081_T0001_R1_P5_K1_Ch2-Ch1.zen
7.080330e+00	1.449930e+00	20151203_SCC1gfpc_G2G1\MitoSys2\LSM\SCC1gfpc_G1\DE_W0001_P0026\DE_2_W0001_P0026_T0001\TR1_W0001_P0081\TR1_2_W0001_P0081_T0001_R1_P5_K1_Ch2-Ch1.zen
7.140340e+00	2.099900e+00	20151203_SCC1gfpc_G2G1\MitoSys2\LSM\SCC1gfpc_G1\DE_W0001_P0026\DE_2_W0001_P0026_T0001\TR1_W0001_P0081\TR1_2_W0001_P0081_T0001_R1_P5_K1_Ch2-Ch1.zen
7.200340e+00	1.383270e+00	20151203_SCC1gfpc_G2G1\MitoSys2\LSM\SCC1gfpc_G1\DE_W0001_P0026\DE_2_W0001_P0026_T0001\TR1_W0001_P0081\TR1_2_W0001_P0081_T0001_R1_P5_K1_Ch2-Ch1.zen
7.260340e+00	1.299940e+00	20151203_SCC1gfpc_G2G1\MitoSys2\LSM\SCC1gfpc_G1\DE_W0001_P0026\DE_2_W0001_P0026_T0001\TR1_W0001_P0081\TR1_2_W0001_P0081_T0001_R1_P5_K1_Ch2-Ch1.zen
7.320340e+00	2.399890e+00	20151203_SCC1gfpc_G2G1\MitoSys2\LSM\SCC1gfpc_G1\DE_W0001_P0026\DE_2_W0001_P0026_T0001\TR1_W0001_P0081\TR1_2_W0001_P0081_T0001_R1_P5_K1_Ch2-Ch1.zen
7.380350e+00	2.199900e+00	20151203_SCC1gfpc_G2G1\MitoSys2\LSM\SCC1gfpc_G1\DE_W0001_P0026\DE_2_W0001_P0026_T0001\TR1_W0001_P0081\TR1_2_W0001_P0081_T0001_R1_P5_K1_Ch2-Ch1.zen
7.440350e+00	1.833250e+00	20151203_SCC1gfpc_G2G1\MitoSys2\LSM\SCC1gfpc_G1\DE_W0001_P0026\DE_2_W0001_P0026_T0001\TR1_W0001_P0081\TR1_2_W0001_P0081_T0001_R1_P5_K1_Ch2-Ch1.zen
7.500350e+00	1.849910e+00	20151203_SCC1gfpc_G2G1\MitoSys2\LSM\SCC1gfpc_G1\DE_W0001_P0026\DE_2_W0001_P0026_T0001\TR1_W0001_P0081\TR1_2_W0001_P0081_T0001_R1_P5_K1_Ch2-Ch1.zen
7.560360e+00	1.683250e+00	20151203_SCC1gfpc_G2G1\MitoSys2\LSM\SCC1gfpc_G1\DE_W0001_P0026\DE_2_W0001_P0026_T0001\TR1_W0001_P0081\TR1_2_W0001_P0081_T0001_R1_P5_K1_Ch2-Ch1.zen
7.620360e+00	1.749920e+00	20151203_SCC1gfpc_G2G1\MitoSys2\LSM\SCC1gfpc_G1\DE_W0001_P0026\DE_2_W0001_P0026_T0001\TR1_W0001_P0081\TR1_2_W0001_P0081_T0001_R1_P5_K1_Ch2-Ch1.zen
7.680360e+00	2.199900e+00	20151203_SCC1gfpc_G2G1\MitoSys2\LSM\SCC1gfpc_G1\DE_W0001_P0026\DE_2_W0001_P0026_T0001\TR1_W0001_P0081\TR1_2_W0001_P0081_T0001_R1_P5_K1_Ch2-Ch1.zen
7.740360e+00	1.649920e+00	20151203_SCC1gfpc_G2G1\MitoSys2\LSM\SCC1gfpc_G1\DE_W0001_P0026\DE_2_W0001_P0026_T0001\TR1_W0001_P0081\TR1_2_W0001_P0081_T0001_R1_P5_K1_Ch2-Ch1.zen
7.800370e+00	2.116570e+00	20151203_SCC1gfpc_G2G1\MitoSys2\LSM\SCC1gfpc_G1\DE_W0001_P0026\DE_2_W0001_P0026_T0001\TR1_W0001_P0081\TR1_2_W0001_P0081_T0001_R1_P5_K1_Ch2-Ch1.zen
7.860370e+00	2.299890e+00	20151203_SCC1gfpc_G2G1\MitoSys2\LSM\SCC1gfpc_G1\DE_W0001_P0026\DE_2_W0001_P0026_T0001\TR1_W0001_P0081\TR1_2_W0001_P0081_T0001_R1_P5_K1_Ch2-Ch1.zen
7.920370e+00	1.633260e+00	20151203_SCC1gfpc_G2G1\MitoSys2\LSM\SCC1gfpc_G1\DE_W0001_P0026\DE_2_W0001_P0026_T0001\TR1_W0001_P0081\TR1_2_W0001_P0081_T0001_R1_P5_K1_Ch2-Ch1.zen
7.980380e+00	1.949910e+00	20151203_SCC1gfpc_G2G1\MitoSys2\LSM\SCC1gfpc_G1\DE_W0001_P0026\DE_2_W0001_P0026_T0001\TR1_W0001_P0081\TR1_2_W0001_P0081_T0001_R1_P5_K1_Ch2-Ch1.zen
8.040380e+00	1.999910e+00	20151203_SCC1gfpc_G2G1\MitoSys2\LSM\SCC1gfpc_G1\DE_W0001_P0026\DE_2_W0001_P0026_T0001\TR1_W0001_P0081\TR1_2_W0001_P0081_T0001_R1_P5_K1_Ch2-Ch1.zen
8.100380e+00	1.233280e+00	20151203_SCC1gfpc_G2G1\MitoSys2\LSM\SCC1gfpc_G1\DE_W0001_P0026\DE_2_W0001_P0026_T0001\TR1_W0001_P0081\TR1_2_W0001_P0081_T0001_R1_P5_K1_Ch2-Ch1.zen
8.160380e+00	1.283270e+00	20151203_SCC1gfpc_G2G1\MitoSys2\LSM\SCC1gfpc_G1\DE_W0001_P0026\DE_2_W0001_P0026_T0001\TR1_W0001_P0081\TR1_2_W0001_P0081_T0001_R1_P5_K1_Ch2-Ch1.zen
8.220390e+00	1.399930e+00	20151203_SCC1gfpc_G2G1\MitoSys2\LSM\SCC1gfpc_G1\DE_W0001_P0026\DE_2_W0001_P0026_T0001\TR1_W0001_P0081\TR1_2_W0001_P0081_T0001_R1_P5_K1_Ch2-Ch1.zen
8.280390e+00	1.349940e+00	20151203_SCC1gfpc_G2G1\MitoSys2\LSM\SCC1gfpc_G1\DE_W0001_P0026\DE_2_W0001_P0026_T0001\TR1_W0001_P0081\TR1_2_W0001_P0081_T0001_R1_P5_K1_Ch2-Ch1.zen
8.340390e+00	1.216610e+00	20151203_SCC1gfpc_G2G1\MitoSys2\LSM\SCC1gfpc_G1\DE_W0001_P0026\DE_2_W0001_P0026_T0001\TR1_W0001_P0081\TR1_2_W0001_P0081_T0001_R1_P5_K1_Ch2-Ch1.zen
8.400400e+00	1.383270e+00	20151203_SCC1gfpc_G2G1\MitoSys2\LSM\SCC1gfpc_G1\DE_W0001_P0026\DE_2_W0001_P0026_T0001\TR1_W0001_P0081\TR1_2_W0001_P0081_T0001_R1_P5_K1_Ch2-Ch1.zen
8.460400e+00	1.399930e+00	20151203_SCC1gfpc_G2G1\MitoSys2\LSM\SCC1gfpc_G1\DE_W0001_P0026\DE_2_W0001_P0026_T0001\TR1_W0001_P0081\TR1_2_W0001_P0081_T0001_R1_P5_K1_Ch2-Ch1.zen
8.520400e+00	1.316600e+00	20151203_SCC1gfpc_G2G1\MitoSys2\LSM\SCC1gfpc_G1\DE_W0001_P0026\DE_2_W0001_P0026_T0001\TR1_W0001_P0081\TR1_2_W0001_P0081_T0001_R1_P5_K1_Ch2-Ch1.zen
8.580400e+00	1.483260e+00	20151203_SCC1gfpc_G2G1\MitoSys2\LSM\SCC1gfpc_G1\DE_W0001_P0026\DE_2_W0001_P0026_T0001\TR1_W0001_P0081\TR1_2_W0001_P0081_T0001_R1_P5_K1_Ch2-Ch1.zen
8.640410e+00	1.316600e+00	20151203_SCC1gfpc_G2G1\MitoSys2\LSM\SCC1gfpc_G1\DE_W0001_P0026\DE_2_W0001_P0026_T0001\TR1_W0001_P0081\TR1_2_W0001_P0081_T0001_R1_P5_K1_Ch2-Ch1.zen
8.700410e+00	1.549930e+00	20151203_SCC1gfpc_G2G1\MitoSys2\LSM\SCC1gfpc_G1\DE_W0001_P0026\DE_2_W0001_P0026_T0001\TR1_W0001_P0081\TR1_2_W0001_P0081_T0001_R1_P5_K1_Ch2-Ch1.zen
8.760410e+00	1.383270e+00	20151203_SCC1gfpc_G2G1\MitoSys2\LSM\SCC1gfpc_G1\DE_W0001_P0026\DE_2_W0001_P0026_T0001\TR1_W0001_P0081\TR1_2_W0001_P0081_T0001_R1_P5_K1_Ch2-Ch1.zen
8.820420e+00	1.549930e+00	20151203_SCC1gfpc_G2G1\MitoSys2\LSM\SCC1gfpc_G1\DE_W0001_P0026\DE_2_W0001_P0026_T0001\TR1_W0001_P0081\TR1_2_W0001_P0081_T0001_R1_P5_K1_Ch2-Ch1.zen
8.880420e+00	1.733250e+00	20151203_SCC1gfpc_G2G1\MitoSys2\LSM\SCC1gfpc_G1\DE_W0001_P0026\DE_2_W0001_P0026_T0001\TR1_W0001_P0081\TR1_2_W0001_P0081_T0001_R1_P5_K1_Ch2-Ch1.zen
8.940420e+00	1.466600e+00	20151203_SCC1gfpc_G2G1\MitoSys2\LSM\SCC1gfpc_G1\DE_W0001_P0026\DE_2_W0001_P0026_T0001\TR1_W0001_P0081\TR1_2_W0001_P0081_T0001_R1_P5_K1_Ch2-Ch1.zen
9.000420e+00	2.266560e+00	20151203_SCC1gfpc_G2G1\MitoSys2\LSM\SCC1gfpc_G1\DE_W0001_P0026\DE_2_W0001_P0026_T0001\TR1_W0001_P0081\TR1_2_W0001_P0081_T0001_R1_P5_K1_Ch2-Ch1.zen
9.060430e+00	3.083190e+00	20151203_SCC1gfpc_G2G1\MitoSys2\LSM\SCC1gfpc_G1\DE_W0001_P0026\DE_2_W0001_P0026_T0001\TR1_W0001_P0081\TR1_2_W0001_P0081_T0001_R1_P5_K1_Ch2-Ch1.zen
9.120430e+00	2.316560e+00	20151203_SCC1gfpc_G2G1\MitoSys2\LSM\SCC1gfpc_G1\DE_W0001_P0026\DE_2_W0001_P0026_T0001\TR1_W0001_P0081\TR1_2_W0001_P0081_T0001_R1_P5_K1_Ch2-Ch1.zen
9.180430e+00	2.133230e+00	20151203_SCC1gfpc_G2G1\MitoSys2\LSM\SCC1gfpc_G1\DE_W0001_P0026\DE_2_W0001_P0026_T0001\TR1_W0001_P0081\TR1_2_W0001_P0081_T0001_R1_P5_K1_Ch2-Ch1.zen
9.240430e+00	1.666590e+00	20151203_SCC1gfpc_G2G1\MitoSys2\LSM\SCC1gfpc_G1\DE_W0001_P0026\DE_2_W0001_P0026_T0001\TR1_W0001_P0081\TR1_2_W0001_P0081_T0001_R1_P5_K1_Ch2-Ch1.zen
9.300440e+00	1.616590e+00	20151203_SCC1gfpc_G2G1\MitoSys2\LSM\SCC1gfpc_G1\DE_W0001_P0026\DE_2_W0001_P0026_T0001\TR1_W0001_P0081\TR1_2_W0001_P0081_T0001_R1_P5_K1_Ch2-Ch1.zen
9.360440e+00	2.483220e+00	20151203_SCC1gfpc_G2G1\MitoSys2\LSM\SCC1gfpc_G1\DE_W0001_P0026\DE_2_W0001_P0026_T0001\TR1_W0001_P0081\TR1_2_W0001_P0081_T0001_R1_P5_K1_Ch2-Ch1.zen
9.420440e+00	2.449880e+00	20151203_SCC1gfpc_G2G1\MitoSys2\LSM\SCC1gfpc_G1\DE_W0001_P0026\DE_2_W0001_P0026_T0001\TR1_W0001_P0081\TR1_2_W0001_P0081_T0001_R1_P5_K1_Ch2-Ch1.zen
9.480450e+00	1.849910e+00	20151203_SCC1gfpc_G2G1\MitoSys2\LSM\SCC1gfpc_G1\DE_W0001_P0026\DE_2_W0001_P0026_T0001\TR1_W0001_P0081\TR1_2_W0001_P0081_T0001_R1_P5_K1_Ch2-Ch1.zen
9.540450e+00	1.849910e+00	20151203_SCC1gfpc_G2G1\MitoSys2\LSM\SCC1gfpc_G1\DE_W0001_P0026\DE_2_W0001_P0026_T0001\TR1_W0001_P0081\TR1_2_W0001_P0081_T0001_R1_P5_K1_Ch2-Ch1.zen
9.600450e+00	2.116570e+00	20151203_SCC1gfpc_G2G1\MitoSys2\LSM\SCC1gfpc_G1\DE_W0001_P0026\DE_2_W0001_P0026_T0001\TR1_W0001_P0081\TR1_2_W0001_P0081_T0001_R1_P5_K1_Ch2-Ch1.zen
9.660450e+00	3.033190e+00	20151203_SCC1gfpc_G2G1\MitoSys2\LSM\SCC1gfpc_G1\DE_W0001_P0026\DE_2_W0001_P0026_T0001\TR1_W0001_P0081\TR1_2_W0001_P0081_T0001_R1_P5_K1_Ch2-Ch1.zen
9.720460e+00	1.516600e+00	20151203_SCC1gfpc_G2G1\MitoSys2\LSM\SCC1gfpc_G1\DE_W0001_P0026\DE_2_W0001_P0026_T0001\TR1_W0001_P0081\TR1_2_W0001_P0081_T0001_R1_P5_K1_Ch2-Ch1.zen
9.780460e+00	1.683250e+00	20151203_SCC1gfpc_G2G1\MitoSys2\LSM\SCC1gfpc_G1\DE_W0001_P0026\DE_2_W0001_P0026_T0001\TR1_W0001_P0081\TR1_2_W0001_P0081_T0001_R1_P5_K1_Ch2-Ch1.zen
9.840460e+00	1.883240e+00	20151203_SCC1gfpc_G2G1\MitoSys2\LSM\SCC1gfpc_G1\DE_W0001_P0026\DE_2_W0001_P0026_T0001\TR1_W0001_P0081\TR1_2_W0001_P0081_T0001_R1_P5_K1_Ch2-Ch1.zen
9.900470e+00	1.899910e+00	20151203_SCC1gfpc_G2G1\MitoSys2\LSM\SCC1gfpc_G1\DE_W0001_P0026\DE_2_W0001_P0026_T0001\TR1_W0001_P0081\TR1_2_W0001_P0081_T0001_R1_P5_K1_Ch2-Ch1.zen
9.960470e+00	1.949910e+00	20151203_SCC1gfpc_G2G1\MitoSys2\LSM\SCC1gfpc_G1\DE_W0001_P0026\DE_2_W0001_P0026_T0001\TR1_W0001_P0081\TR1_2_W0001_P0081_T0001_R1_P5_K1_Ch2-Ch1.zen
1.002047e+01	2.433220e+00	20151203_SCC1gfpc_G2G1\MitoSys2\LSM\SCC1gfpc_G1\DE_W0001_P0026\DE_2_W0001_P0026_T0001\TR1_W0001_P0081\TR1_2_W0001_P0081_T0001_R1_P5_K1_Ch2-Ch1.zen
1.008047e+01	1.916580e+00	20151203_SCC1gfpc_G2G1\MitoSys2\LSM\SCC1gfpc_G1\DE_W0001_P0026\DE_2_W0001_P0026_T0001\TR1_W0001_P0081\TR1_2_W0001_P0081_T0001_R1_P5_K1_Ch2-Ch1.zen
1.014048e+01	2.399890e+00	20151203_SCC1gfpc_G2G1\MitoSys2\LSM\SCC1gfpc_G1\DE_W0001_P0026\DE_2_W0001_P0026_T0001\TR1_W0001_P0081\TR1_2_W0001_P0081_T0001_R1_P5_K1_Ch2-Ch1.zen
1.020048e+01	1.783250e+00	20151203_SCC1gfpc_G2G1\MitoSys2\LSM\SCC1gfpc_G1\DE_W0001_P0026\DE_2_W0001_P0026_T0001\TR1_W0001_P0081\TR1_2_W0001_P0081_T0001_R1_P5_K1_Ch2-Ch1.zen
1.026048e+01	1.649920e+00	20151203_SCC1gfpc_G2G1\MitoSys2\LSM\SCC1gfpc_G1\DE_W0001_P0026\DE_2_W0001_P0026_T0001\TR1_W0001_P0081\TR1_2_W0001_P0081_T0001_R1_P5_K1_Ch2-Ch1.zen
1.032049e+01	3.033190e+00	20151203_SCC1gfpc_G2G1\MitoSys2\LSM\SCC1gfpc_G1\DE_W0001_P0026\DE_2_W0001_P0026_T0001\TR1_W0001_P0081\TR1_2_W0001_P0081_T0001_R1_P5_K1_Ch2-Ch1.zen
1.038049e+01	1.666590e+00	20151203_SCC1gfpc_G2G1\MitoSys2\LSM\SCC1gfpc_G1\DE_W0001_P0026\DE_2_W0001_P0026_T0001\TR1_W0001_P0081\TR1_2_W0001_P0081_T0001_R1_P5_K1_Ch2-Ch1.zen
1.044049e+01	1.783250e+00	20151203_SCC1gfpc_G2G1\MitoSys2\LSM\SCC1gfpc_G1\DE_W0001_P0026\DE_2_W0001_P0026_T0001\TR1_W0001_P0081\TR1_2_W0001_P0081_T0001_R1_P5_K1_Ch2-Ch1.zen
1.050049e+01	1.599920e+00	20151203_SCC1gfpc_G2G1\MitoSys2\LSM\SCC1gfpc_G1\DE_W0001_P0026\DE_2_W0001_P0026_T0001\TR1_W0001_P0081\TR1_2_W0001_P0081_T0001_R1_P5_K1_Ch2-Ch1.zen
1.056050e+01	1.716590e+00	20151203_SCC1gfpc_G2G1\MitoSys2\LSM\SCC1gfpc_G1\DE_W0001_P0026\DE_2_W0001_P0026_T0001\TR1_W0001_P0081\TR1_2_W0001_P0081_T0001_R1_P5_K1_Ch2-Ch1.zen
1.062050e+01	2.266560e+00	20151203_SCC1gfpc_G2G1\MitoSys2\LSM\SCC1gfpc_G1\DE_W0001_P0026\DE_2_W0001_P0026_T0001\TR1_W0001_P0081\TR1_2_W0001_P0081_T0001_R1_P5_K1_Ch2-Ch1.zen
1.068050e+01	1.749920e+00	20151203_SCC1gfpc_G2G1\MitoSys2\LSM\SCC1gfpc_G1\DE_W0001_P0026\DE_2_W0001_P0026_T0001\TR1_W0001_P0081\TR1_2_W0001_P0081_T0001_R1_P5_K1_Ch2-Ch1.zen
1.074051e+01	1.966570e+00	20151203_SCC1gfpc_G2G1\MitoSys2\LSM\SCC1gfpc_G1\DE_W0001_P0026\DE_2_W0001_P0026_T0001\TR1_W0001_P0081\TR1_2_W0001_P0081_T0001_R1_P5_K1_Ch2-Ch1.zen
1.080051e+01	2.749870e+00	20151203_SCC1gfpc_G2G1\MitoSys2\LSM\SCC1gfpc_G1\DE_W0001_P0026\DE_2_W0001_P0026_T0001\TR1_W0001_P0081\TR1_2_W0001_P0081_T0001_R1_P5_K1_Ch2-Ch1.zen
1.086051e+01	2.883200e+00	20151203_SCC1gfpc_G2G1\MitoSys2\LSM\SCC1gfpc_G1\DE_W0001_P0026\DE_2_W0001_P0026_T0001\TR1_W0001_P0081\TR1_2_W0001_P0081_T0001_R1_P5_K1_Ch2-Ch1.zen
1.092051e+01	1.466600e+00	20151203_SCC1gfpc_G2G1\MitoSys2\LSM\SCC1gfpc_G1\DE_W0001_P0026\DE_2_W0001_P0026_T0001\TR1_W0001_P0081\TR1_2_W0001_P0081_T0001_R1_P5_K1_Ch2-Ch1.zen
1.098052e+01	1.849910e+00	20151203_SCC1gfpc_G2G1\MitoSys2\LSM\SCC1gfpc_G1\DE_W0001_P0026\DE_2_W0001_P0026_T0001\TR1_W0001_P0081\TR1_2_W0001_P0081_T0001_R1_P5_K1_Ch2-Ch1.zen
1.104052e+01	1.499930e+00	20151203_SCC1gfpc_G2G1\MitoSys2\LSM\SCC1gfpc_G1\DE_W0001_P0026\DE_2_W0001_P0026_T0001\TR1_W0001_P0081\TR1_2_W0001_P0081_T0001_R1_P5_K1_Ch2-Ch1.zen
1.110052e+01	1.699920e+00	20151203_SCC1gfpc_G2G1\MitoSys2\LSM\SCC1gfpc_G1\DE_W0001_P0026\DE_2_W0001_P0026_T0001\TR1_W0001_P0081\TR1_2_W0001_P0081_T0001_R1_P5_K1_Ch2-Ch1.zen
1.116053e+01	1.816580e+00	20151203_SCC1gfpc_G2G1\MitoSys2\LSM\SCC1gfpc_G1\DE_W0001_P0026\DE_2_W0001_P0026_T0001\TR1_W0001_P0081\TR1_2_W0001_P0081_T0001_R1_P5_K1_Ch2-Ch1.zen
1.122053e+01	2.199900e+00	20151203_SCC1gfpc_G2G1\MitoSys2\LSM\SCC1gfpc_G1\DE_W0001_P0026\DE_2_W0001_P0026_T0001\TR1_W0001_P0081\TR1_2_W0001_P0081_T0001_R1_P5_K1_Ch2-Ch1.zen
1.128053e+01	2.699870e+00	20151203_SCC1gfpc_G2G1\MitoSys2\LSM\SCC1gfpc_G1\DE_W0001_P0026\DE_2_W0001_P0026_T0001\TR1_W0001_P0081\TR1_2_W0001_P0081_T0001_R1_P5_K1_Ch2-Ch1.zen
1.134053e+01	2.066570e+00	20151203_SCC1gfpc_G2G1\MitoSys2\LSM\SCC1gfpc_G1\DE_W0001_P0026\DE_2_W0001_P0026_T0001\TR1_W0001_P0081\TR1_2_W0001_P0081_T0001_R1_P5_K1_Ch2-Ch1.zen
1.140054e+01	1.899910e+00	20151203_SCC1gfpc_G2G1\MitoSys2\LSM\SCC1gfpc_G1\DE_W0001_P0026\DE_2_W0001_P0026_T0001\TR1_W0001_P0081\TR1_2_W0001_P0081_T0001_R1_P5_K1_Ch2-Ch1.zen
1.146054e+01	1.416600e+00	20151203_SCC1gfpc_G2G1\MitoSys2\LSM\SCC1gfpc_G1\DE_W0001_P0026\DE_2_W0001_P0026_T0001\TR1_W0001_P0081\TR1_2_W0001_P0081_T0001_R1_P5_K1_Ch2-Ch1.zen
1.152054e+01	2.349890e+00	20151203_SCC1gfpc_G2G1\MitoSys2\LSM\SCC1gfpc_G1\DE_W0001_P0026\DE_2_W0001_P0026_T0001\TR1_W0001_P0081\TR1_2_W0001_P0081_T0001_R1_P5_K1_Ch2-Ch1.zen
1.158055e+01	3.233180e+00	20151203_SCC1gfpc_G2G1\MitoSys2\LSM\SCC1gfpc_G1\DE_W0001_P0026\DE_2_W0001_P0026_T0001\TR1_W0001_P0081\TR1_2_W0001_P0081_T0001_R1_P5_K1_Ch2-Ch1.zen
1.164055e+01	1.833250e+00	20151203_SCC1gfpc_G2G1\MitoSys2\LSM\SCC1gfpc_G1\DE_W0001_P0026\DE_2_W0001_P0026_T0001\TR1_W0001_P0081\TR1_2_W0001_P0081_T0001_R1_P5_K1_Ch2-Ch1.zen
1.170055e+01	1.633260e+00	20151203_SCC1gfpc_G2G1\MitoSys2\LSM\SCC1gfpc_G1\DE_W0001_P0026\DE_2_W0001_P0026_T0001\TR1_W0001_P0081\TR1_2_W0001_P0081_T0001_R1_P5_K1_Ch2-Ch1.zen
1.176055e+01	1.816580e+00	20151203_SCC1gfpc_G2G1\MitoSys2\LSM\SCC1gfpc_G1\DE_W0001_P0026\DE_2_W0001_P0026_T0001\TR1_W0001_P0081\TR1_2_W0001_P0081_T0001_R1_P5_K1_Ch2-Ch1.zen
1.182056e+01	1.933240e+00	20151203_SCC1gfpc_G2G1\MitoSys2\LSM\SCC1gfpc_G1\DE_W0001_P0026\DE_2_W0001_P0026_T0001\TR1_W0001_P0081\TR1_2_W0001_P0081_T0001_R1_P5_K1_Ch2-Ch1.zen
1.188056e+01	2.066570e+00	20151203_SCC1gfpc_G2G1\MitoSys2\LSM\SCC1gfpc_G1\DE_W0001_P0026\DE_2_W0001_P0026_T0001\TR1_W0001_P0081\TR1_2_W0001_P0081_T0001_R1_P5_K1_Ch2-Ch1.zen
1.194056e+01	1.733250e+00	20151203_SCC1gfpc_G2G1\MitoSys2\LSM\SCC1gfpc_G1\DE_W0001_P0026\DE_2_W0001_P0026_T0001\TR1_W0001_P0081\TR1_2_W0001_P0081_T0001_R1_P5_K1_Ch2-Ch1.zen
1.200056e+01	1.716590e+00	20151203_SCC1gfpc_G2G1\MitoSys2\LSM\SCC1gfpc_G1\DE_W0001_P0026\DE_2_W0001_P0026_T0001\TR1_W0001_P0081\TR1_2_W0001_P0081_T0001_R1_P5_K1_Ch2-Ch1.zen
1.206057e+01	2.316560e+00	20151203_SCC1gfpc_G2G1\MitoSys2\LSM\SCC1gfpc_G1\DE_W0001_P0026\DE_2_W0001_P0026_T0001\TR1_W0001_P0081\TR1_2_W0001_P0081_T0001_R1_P5_K1_Ch2-Ch1.zen
1.212057e+01	2.216560e+00	20151203_SCC1gfpc_G2G1\MitoSys2\LSM\SCC1gfpc_G1\DE_W0001_P0026\DE_2_W0001_P0026_T0001\TR1_W0001_P0081\TR1_2_W0001_P0081_T0001_R1_P5_K1_Ch2-Ch1.zen
1.218057e+01	1.483260e+00	20151203_SCC1gfpc_G2G1\MitoSys2\LSM\SCC1gfpc_G1\DE_W0001_P0026\DE_2_W0001_P0026_T0001\TR1_W0001_P0081\TR1_2_W0001_P0081_T0001_R1_P5_K1_Ch2-Ch1.zen
1.224058e+01	1.749920e+00	20151203_SCC1gfpc_G2G1\MitoSys2\LSM\SCC1gfpc_G1\DE_W0001_P0026\DE_2_W0001_P0026_T0001\TR1_W0001_P0081\TR1_2_W0001_P0081_T0001_R1_P5_K1_Ch2-Ch1.zen
1.230058e+01	1.799920e+00	20151203_SCC1gfpc_G2G1\MitoSys2\LSM\SCC1gfpc_G1\DE_W0001_P0026\DE_2_W0001_P0026_T0001\TR1_W0001_P0081\TR1_2_W0001_P0081_T0001_R1_P5_K1_Ch2-Ch1.zen
1.236058e+01	1.949910e+00	20151203_SCC1gfpc_G2G1\MitoSys2\LSM\SCC1gfpc_G1\DE_W0001_P0026\DE_2_W0001_P0026_T0001\TR1_W0001_P0081\TR1_2_W0001_P0081_T0001_R1_P5_K1_Ch2-Ch1.zen
1.242058e+01	1.899910e+00	20151203_SCC1gfpc_G2G1\MitoSys2\LSM\SCC1gfpc_G1\DE_W0001_P0026\DE_2_W0001_P0026_T0001\TR1_W0001_P0081\TR1_2_W0001_P0081_T0001_R1_P5_K1_Ch2-Ch1.zen
1.248059e+01	2.016570e+00	20151203_SCC1gfpc_G2G1\MitoSys2\LSM\SCC1gfpc_G1\DE_W0001_P0026\DE_2_W0001_P0026_T0001\TR1_W0001_P0081\TR1_2_W0001_P0081_T0001_R1_P5_K1_Ch2-Ch1.zen
1.254059e+01	1.616590e+00	20151203_SCC1gfpc_G2G1\MitoSys2\LSM\SCC1gfpc_G1\DE_W0001_P0026\DE_2_W0001_P0026_T0001\TR1_W0001_P0081\TR1_2_W0001_P0081_T0001_R1_P5_K1_Ch2-Ch1.zen
1.260059e+01	2.199900e+00	20151203_SCC1gfpc_G2G1\MitoSys2\LSM\SCC1gfpc_G1\DE_W0001_P0026\DE_2_W0001_P0026_T0001\TR1_W0001_P0081\TR1_2_W0001_P0081_T0001_R1_P5_K1_Ch2-Ch1.zen
1.266060e+01	2.599880e+00	20151203_SCC1gfpc_G2G1\MitoSys2\LSM\SCC1gfpc_G1\DE_W0001_P0026\DE_2_W0001_P0026_T0001\TR1_W0001_P0081\TR1_2_W0001_P0081_T0001_R1_P5_K1_Ch2-Ch1.zen
1.272060e+01	1.966570e+00	20151203_SCC1gfpc_G2G1\MitoSys2\LSM\SCC1gfpc_G1\DE_W0001_P0026\DE_2_W0001_P0026_T0001\TR1_W0001_P0081\TR1_2_W0001_P0081_T0001_R1_P5_K1_Ch2-Ch1.zen
1.278060e+01	2.049900e+00	20151203_SCC1gfpc_G2G1\MitoSys2\LSM\SCC1gfpc_G1\DE_W0001_P0026\DE_2_W0001_P0026_T0001\TR1_W0001_P0081\TR1_2_W0001_P0081_T0001_R1_P5_K1_Ch2-Ch1.zen
1.284060e+01	2.149900e+00	20151203_SCC1gfpc_G2G1\MitoSys2\LSM\SCC1gfpc_G1\DE_W0001_P0026\DE_2_W0001_P0026_T0001\TR1_W0001_P0081\TR1_2_W0001_P0081_T0001_R1_P5_K1_Ch2-Ch1.zen
1.290061e+01	2.533210e+00	20151203_SCC1gfpc_G2G1\MitoSys2\LSM\SCC1gfpc_G1\DE_W0001_P0026\DE_2_W0001_P0026_T0001\TR1_W0001_P0081\TR1_2_W0001_P0081_T0001_R1_P5_K1_Ch2-Ch1.zen
1.296061e+01	1.966570e+00	20151203_SCC1gfpc_G2G1\MitoSys2\LSM\SCC1gfpc_G1\DE_W0001_P0026\DE_2_W0001_P0026_T0001\TR1_W0001_P0081\TR1_2_W0001_P0081_T0001_R1_P5_K1_Ch2-Ch1.zen
1.302061e+01	2.116570e+00	20151203_SCC1gfpc_G2G1\MitoSys2\LSM\SCC1gfpc_G1\DE_W0001_P0026\DE_2_W0001_P0026_T0001\TR1_W0001_P0081\TR1_2_W0001_P0081_T0001_R1_P5_K1_Ch2-Ch1.zen
1.308062e+01	1.383270e+00	20151203_SCC1gfpc_G2G1\MitoSys2\LSM\SCC1gfpc_G1\DE_W0001_P0026\DE_2_W0001_P0026_T0001\TR1_W0001_P0081\TR1_2_W0001_P0081_T0001_R1_P5_K1_Ch2-Ch1.zen
1.314062e+01	1.983240e+00	20151203_SCC1gfpc_G2G1\MitoSys2\LSM\SCC1gfpc_G1\DE_W0001_P0026\DE_2_W0001_P0026_T0001\TR1_W0001_P0081\TR1_2_W0001_P0081_T0001_R1_P5_K1_Ch2-Ch1.zen
1.320062e+01	1.499930e+00	20151203_SCC1gfpc_G2G1\MitoSys2\LSM\SCC1gfpc_G1\DE_W0001_P0026\DE_2_W0001_P0026_T0001\TR1_W0001_P0081\TR1_2_W0001_P0081_T0001_R1_P5_K1_Ch2-Ch1.zen
1.326062e+01	1.666590e+00	20151203_SCC1gfpc_G2G1\MitoSys2\LSM\SCC1gfpc_G1\DE_W0001_P0026\DE_2_W0001_P0026_T0001\TR1_W0001_P0081\TR1_2_W0001_P0081_T0001_R1_P5_K1_Ch2-Ch1.zen
1.332063e+01	1.683250e+00	20151203_SCC1gfpc_G2G1\MitoSys2\LSM\SCC1gfpc_G1\DE_W0001_P0026\DE_2_W0001_P0026_T0001\TR1_W0001_P0081\TR1_2_W0001_P0081_T0001_R1_P5_K1_Ch2-Ch1.zen
1.338063e+01	1.866580e+00	20151203_SCC1gfpc_G2G1\MitoSys2\LSM\SCC1gfpc_G1\DE_W0001_P0026\DE_2_W0001_P0026_T0001\TR1_W0001_P0081\TR1_2_W0001_P0081_T0001_R1_P5_K1_Ch2-Ch1.zen
1.344063e+01	1.649920e+00	20151203_SCC1gfpc_G2G1\MitoSys2\LSM\SCC1gfpc_G1\DE_W0001_P0026\DE_2_W0001_P0026_T0001\TR1_W0001_P0081\TR1_2_W0001_P0081_T0001_R1_P5_K1_Ch2-Ch1.zen
1.350064e+01	2.383220e+00	20151203_SCC1gfpc_G2G1\MitoSys2\LSM\SCC1gfpc_G1\DE_W0001_P0026\DE_2_W0001_P0026_T0001\TR1_W0001_P0081\TR1_2_W0001_P0081_T0001_R1_P5_K1_Ch2-Ch1.zen
1.356064e+01	2.333220e+00	20151203_SCC1gfpc_G2G1\MitoSys2\LSM\SCC1gfpc_G1\DE_W0001_P0026\DE_2_W0001_P0026_T0001\TR1_W0001_P0081\TR1_2_W0001_P0081_T0001_R1_P5_K1_Ch2-Ch1.zen
1.362064e+01	2.433220e+00	20151203_SCC1gfpc_G2G1\MitoSys2\LSM\SCC1gfpc_G1\DE_W0001_P0026\DE_2_W0001_P0026_T0001\TR1_W0001_P0081\TR1_2_W0001_P0081_T0001_R1_P5_K1_Ch2-Ch1.zen
1.368064e+01	2.566550e+00	20151203_SCC1gfpc_G2G1\MitoSys2\LSM\SCC1gfpc_G1\DE_W0001_P0026\DE_2_W0001_P0026_T0001\TR1_W0001_P0081\TR1_2_W0001_P0081_T0001_R1_P5_K1_Ch2-Ch1.zen
1.374065e+01	1.816580e+00	20151203_SCC1gfpc_G2G1\MitoSys2\LSM\SCC1gfpc_G1\DE_W0001_P0026\DE_2_W0001_P0026_T0001\TR1_W0001_P0081\TR1_2_W0001_P0081_T0001_R1_P5_K1_Ch2-Ch1.zen
1.380065e+01	1.599920e+00	20151203_SCC1gfpc_G2G1\MitoSys2\LSM\SCC1gfpc_G1\DE_W0001_P0026\DE_2_W0001_P0026_T0001\TR1_W0001_P0081\TR1_2_W0001_P0081_T0001_R1_P5_K1_Ch2-Ch1.zen
1.386065e+01	1.583260e+00	20151203_SCC1gfpc_G2G1\MitoSys2\LSM\SCC1gfpc_G1\DE_W0001_P0026\DE_2_W0001_P0026_T0001\TR1_W0001_P0081\TR1_2_W0001_P0081_T0001_R1_P5_K1_Ch2-Ch1.zen
1.392066e+01	1.483260e+00	20151203_SCC1gfpc_G2G1\MitoSys2\LSM\SCC1gfpc_G1\DE_W0001_P0026\DE_2_W0001_P0026_T0001\TR1_W0001_P0081\TR1_2_W0001_P0081_T0001_R1_P5_K1_Ch2-Ch1.zen
1.398066e+01	1.733250e+00	20151203_SCC1gfpc_G2G1\MitoSys2\LSM\SCC1gfpc_G1\DE_W0001_P0026\DE_2_W0001_P0026_T0001\TR1_W0001_P0081\TR1_2_W0001_P0081_T0001_R1_P5_K1_Ch2-Ch1.zen
1.404066e+01	1.649920e+00	20151203_SCC1gfpc_G2G1\MitoSys2\LSM\SCC1gfpc_G1\DE_W0001_P0026\DE_2_W0001_P0026_T0001\TR1_W0001_P0081\TR1_2_W0001_P0081_T0001_R1_P5_K1_Ch2-Ch1.zen
1.410066e+01	1.649920e+00	20151203_SCC1gfpc_G2G1\MitoSys2\LSM\SCC1gfpc_G1\DE_W0001_P0026\DE_2_W0001_P0026_T0001\TR1_W0001_P0081\TR1_2_W0001_P0081_T0001_R1_P5_K1_Ch2-Ch1.zen
1.416067e+01	2.033240e+00	20151203_SCC1gfpc_G2G1\MitoSys2\LSM\SCC1gfpc_G1\DE_W0001_P0026\DE_2_W0001_P0026_T0001\TR1_W0001_P0081\TR1_2_W0001_P0081_T0001_R1_P5_K1_Ch2-Ch1.zen
1.422067e+01	1.783250e+00	20151203_SCC1gfpc_G2G1\MitoSys2\LSM\SCC1gfpc_G1\DE_W0001_P0026\DE_2_W0001_P0026_T0001\TR1_W0001_P0081\TR1_2_W0001_P0081_T0001_R1_P5_K1_Ch2-Ch1.zen
1.428067e+01	1.649920e+00	20151203_SCC1gfpc_G2G1\MitoSys2\LSM\SCC1gfpc_G1\DE_W0001_P0026\DE_2_W0001_P0026_T0001\TR1_W0001_P0081\TR1_2_W0001_P0081_T0001_R1_P5_K1_Ch2-Ch1.zen
1.434068e+01	1.883240e+00	20151203_SCC1gfpc_G2G1\MitoSys2\LSM\SCC1gfpc_G1\DE_W0001_P0026\DE_2_W0001_P0026_T0001\TR1_W0001_P0081\TR1_2_W0001_P0081_T0001_R1_P5_K1_Ch2-Ch1.zen
1.440068e+01	1.599920e+00	20151203_SCC1gfpc_G2G1\MitoSys2\LSM\SCC1gfpc_G1\DE_W0001_P0026\DE_2_W0001_P0026_T0001\TR1_W0001_P0081\TR1_2_W0001_P0081_T0001_R1_P5_K1_Ch2-Ch1.zen
1.446068e+01	1.949910e+00	20151203_SCC1gfpc_G2G1\MitoSys2\LSM\SCC1gfpc_G1\DE_W0001_P0026\DE_2_W0001_P0026_T0001\TR1_W0001_P0081\TR1_2_W0001_P0081_T0001_R1_P5_K1_Ch2-Ch1.zen
1.452068e+01	2.066570e+00	20151203_SCC1gfpc_G2G1\MitoSys2\LSM\SCC1gfpc_G1\DE_W0001_P0026\DE_2_W0001_P0026_T0001\TR1_W0001_P0081\TR1_2_W0001_P0081_T0001_R1_P5_K1_Ch2-Ch1.zen
1.458069e+01	1.649920e+00	20151203_SCC1gfpc_G2G1\MitoSys2\LSM\SCC1gfpc_G1\DE_W0001_P0026\DE_2_W0001_P0026_T0001\TR1_W0001_P0081\TR1_2_W0001_P0081_T0001_R1_P5_K1_Ch2-Ch1.zen
1.464069e+01	2.099900e+00	20151203_SCC1gfpc_G2G1\MitoSys2\LSM\SCC1gfpc_G1\DE_W0001_P0026\DE_2_W0001_P0026_T0001\TR1_W0001_P0081\TR1_2_W0001_P0081_T0001_R1_P5_K1_Ch2-Ch1.zen
1.470069e+01	2.299890e+00	20151203_SCC1gfpc_G2G1\MitoSys2\LSM\SCC1gfpc_G1\DE_W0001_P0026\DE_2_W0001_P0026_T0001\TR1_W0001_P0081\TR1_2_W0001_P0081_T0001_R1_P5_K1_Ch2-Ch1.zen
1.476069e+01	1.549930e+00	20151203_SCC1gfpc_G2G1\MitoSys2\LSM\SCC1gfpc_G1\DE_W0001_P0026\DE_2_W0001_P0026_T0001\TR1_W0001_P0081\TR1_2_W0001_P0081_T0001_R1_P5_K1_Ch2-Ch1.zen
1.482070e+01	2.749870e+00	20151203_SCC1gfpc_G2G1\MitoSys2\LSM\SCC1gfpc_G1\DE_W0001_P0026\DE_2_W0001_P0026_T0001\TR1_W0001_P0081\TR1_2_W0001_P0081_T0001_R1_P5_K1_Ch2-Ch1.zen
1.488070e+01	2.216560e+00	20151203_SCC1gfpc_G2G1\MitoSys2\LSM\SCC1gfpc_G1\DE_W0001_P0026\DE_2_W0001_P0026_T0001\TR1_W0001_P0081\TR1_2_W0001_P0081_T0001_R1_P5_K1_Ch2-Ch1.zen
1.494070e+01	1.966570e+00	20151203_SCC1gfpc_G2G1\MitoSys2\LSM\SCC1gfpc_G1\DE_W0001_P0026\DE_2_W0001_P0026_T0001\TR1_W0001_P0081\TR1_2_W0001_P0081_T0001_R1_P5_K1_Ch2-Ch1.zen
1.500071e+01	1.733250e+00	20151203_SCC1gfpc_G2G1\MitoSys2\LSM\SCC1gfpc_G1\DE_W0001_P0026\DE_2_W0001_P0026_T0001\TR1_W0001_P0081\TR1_2_W0001_P0081_T0001_R1_P5_K1_Ch2-Ch1.zen
1.506071e+01	2.133230e+00	20151203_SCC1gfpc_G2G1\MitoSys2\LSM\SCC1gfpc_G1\DE_W0001_P0026\DE_2_W0001_P0026_T0001\TR1_W0001_P0081\TR1_2_W0001_P0081_T0001_R1_P5_K1_Ch2-Ch1.zen
1.512071e+01	2.099900e+00	20151203_SCC1gfpc_G2G1\MitoSys2\LSM\SCC1gfpc_G1\DE_W0001_P0026\DE_2_W0001_P0026_T0001\TR1_W0001_P0081\TR1_2_W0001_P0081_T0001_R1_P5_K1_Ch2-Ch1.zen
1.518071e+01	1.566590e+00	20151203_SCC1gfpc_G2G1\MitoSys2\LSM\SCC1gfpc_G1\DE_W0001_P0026\DE_2_W0001_P0026_T0001\TR1_W0001_P0081\TR1_2_W0001_P0081_T0001_R1_P5_K1_Ch2-Ch1.zen
1.524072e+01	1.666590e+00	20151203_SCC1gfpc_G2G1\MitoSys2\LSM\SCC1gfpc_G1\DE_W0001_P0026\DE_2_W0001_P0026_T0001\TR1_W0001_P0081\TR1_2_W0001_P0081_T0001_R1_P5_K1_Ch2-Ch1.zen
1.530072e+01	2.499880e+00	20151203_SCC1gfpc_G2G1\MitoSys2\LSM\SCC1gfpc_G1\DE_W0001_P0026\DE_2_W0001_P0026_T0001\TR1_W0001_P0081\TR1_2_W0001_P0081_T0001_R1_P5_K1_Ch2-Ch1.zen
1.536072e+01	2.083240e+00	20151203_SCC1gfpc_G2G1\MitoSys2\LSM\SCC1gfpc_G1\DE_W0001_P0026\DE_2_W0001_P0026_T0001\TR1_W0001_P0081\TR1_2_W0001_P0081_T0001_R1_P5_K1_Ch2-Ch1.zen
1.542073e+01	2.699870e+00	20151203_SCC1gfpc_G2G1\MitoSys2\LSM\SCC1gfpc_G1\DE_W0001_P0026\DE_2_W0001_P0026_T0001\TR1_W0001_P0081\TR1_2_W0001_P0081_T0001_R1_P5_K1_Ch2-Ch1.zen
1.548073e+01	3.249850e+00	20151203_SCC1gfpc_G2G1\MitoSys2\LSM\SCC1gfpc_G1\DE_W0001_P0026\DE_2_W0001_P0026_T0001\TR1_W0001_P0081\TR1_2_W0001_P0081_T0001_R1_P5_K1_Ch2-Ch1.zen
1.554073e+01	2.466550e+00	20151203_SCC1gfpc_G2G1\MitoSys2\LSM\SCC1gfpc_G1\DE_W0001_P0026\DE_2_W0001_P0026_T0001\TR1_W0001_P0081\TR1_2_W0001_P0081_T0001_R1_P5_K1_Ch2-Ch1.zen
1.560073e+01	3.016520e+00	20151203_SCC1gfpc_G2G1\MitoSys2\LSM\SCC1gfpc_G1\DE_W0001_P0026\DE_2_W0001_P0026_T0001\TR1_W0001_P0081\TR1_2_W0001_P0081_T0001_R1_P5_K1_Ch2-Ch1.zen
1.566074e+01	1.816580e+00	20151203_SCC1gfpc_G2G1\MitoSys2\LSM\SCC1gfpc_G1\DE_W0001_P0026\DE_2_W0001_P0026_T0001\TR1_W0001_P0081\TR1_2_W0001_P0081_T0001_R1_P5_K1_Ch2-Ch1.zen
1.572074e+01	2.483220e+00	20151203_SCC1gfpc_G2G1\MitoSys2\LSM\SCC1gfpc_G1\DE_W0001_P0026\DE_2_W0001_P0026_T0001\TR1_W0001_P0081\TR1_2_W0001_P0081_T0001_R1_P5_K1_Ch2-Ch1.zen
1.578074e+01	2.049900e+00	20151203_SCC1gfpc_G2G1\MitoSys2\LSM\SCC1gfpc_G1\DE_W0001_P0026\DE_2_W0001_P0026_T0001\TR1_W0001_P0081\TR1_2_W0001_P0081_T0001_R1_P5_K1_Ch2-Ch1.zen
1.584075e+01	2.099900e+00	20151203_SCC1gfpc_G2G1\MitoSys2\LSM\SCC1gfpc_G1\DE_W0001_P0026\DE_2_W0001_P0026_T0001\TR1_W0001_P0081\TR1_2_W0001_P0081_T0001_R1_P5_K1_Ch2-Ch1.zen
1.590075e+01	1.899910e+00	20151203_SCC1gfpc_G2G1\MitoSys2\LSM\SCC1gfpc_G1\DE_W0001_P0026\DE_2_W0001_P0026_T0001\TR1_W0001_P0081\TR1_2_W0001_P0081_T0001_R1_P5_K1_Ch2-Ch1.zen
1.596075e+01	1.549930e+00	20151203_SCC1gfpc_G2G1\MitoSys2\LSM\SCC1gfpc_G1\DE_W0001_P0026\DE_2_W0001_P0026_T0001\TR1_W0001_P0081\TR1_2_W0001_P0081_T0001_R1_P5_K1_Ch2-Ch1.zen
1.602075e+01	2.316560e+00	20151203_SCC1gfpc_G2G1\MitoSys2\LSM\SCC1gfpc_G1\DE_W0001_P0026\DE_2_W0001_P0026_T0001\TR1_W0001_P0081\TR1_2_W0001_P0081_T0001_R1_P5_K1_Ch2-Ch1.zen
1.608076e+01	1.683250e+00	20151203_SCC1gfpc_G2G1\MitoSys2\LSM\SCC1gfpc_G1\DE_W0001_P0026\DE_2_W0001_P0026_T0001\TR1_W0001_P0081\TR1_2_W0001_P0081_T0001_R1_P5_K1_Ch2-Ch1.zen
1.614076e+01	1.649920e+00	20151203_SCC1gfpc_G2G1\MitoSys2\LSM\SCC1gfpc_G1\DE_W0001_P0026\DE_2_W0001_P0026_T0001\TR1_W0001_P0081\TR1_2_W0001_P0081_T0001_R1_P5_K1_Ch2-Ch1.zen
1.620076e+01	2.049900e+00	20151203_SCC1gfpc_G2G1\MitoSys2\LSM\SCC1gfpc_G1\DE_W0001_P0026\DE_2_W0001_P0026_T0001\TR1_W0001_P0081\TR1_2_W0001_P0081_T0001_R1_P5_K1_Ch2-Ch1.zen
1.626077e+01	2.466550e+00	20151203_SCC1gfpc_G2G1\MitoSys2\LSM\SCC1gfpc_G1\DE_W0001_P0026\DE_2_W0001_P0026_T0001\TR1_W0001_P0081\TR1_2_W0001_P0081_T0001_R1_P5_K1_Ch2-Ch1.zen
1.632077e+01	2.949860e+00	20151203_SCC1gfpc_G2G1\MitoSys2\LSM\SCC1gfpc_G1\DE_W0001_P0026\DE_2_W0001_P0026_T0001\TR1_W0001_P0081\TR1_2_W0001_P0081_T0001_R1_P5_K1_Ch2-Ch1.zen
1.638077e+01	1.933240e+00	20151203_SCC1gfpc_G2G1\MitoSys2\LSM\SCC1gfpc_G1\DE_W0001_P0026\DE_2_W0001_P0026_T0001\TR1_W0001_P0081\TR1_2_W0001_P0081_T0001_R1_P5_K1_Ch2-Ch1.zen
1.644077e+01	2.083240e+00	20151203_SCC1gfpc_G2G1\MitoSys2\LSM\SCC1gfpc_G1\DE_W0001_P0026\DE_2_W0001_P0026_T0001\TR1_W0001_P0081\TR1_2_W0001_P0081_T0001_R1_P5_K1_Ch2-Ch1.zen
1.650078e+01	1.649920e+00	20151203_SCC1gfpc_G2G1\MitoSys2\LSM\SCC1gfpc_G1\DE_W0001_P0026\DE_2_W0001_P0026_T0001\TR1_W0001_P0081\TR1_2_W0001_P0081_T0001_R1_P5_K1_Ch2-Ch1.zen
1.656078e+01	1.749920e+00	20151203_SCC1gfpc_G2G1\MitoSys2\LSM\SCC1gfpc_G1\DE_W0001_P0026\DE_2_W0001_P0026_T0001\TR1_W0001_P0081\TR1_2_W0001_P0081_T0001_R1_P5_K1_Ch2-Ch1.zen
1.662078e+01	2.149900e+00	20151203_SCC1gfpc_G2G1\MitoSys2\LSM\SCC1gfpc_G1\DE_W0001_P0026\DE_2_W0001_P0026_T0001\TR1_W0001_P0081\TR1_2_W0001_P0081_T0001_R1_P5_K1_Ch2-Ch1.zen
1.668079e+01	2.066570e+00	20151203_SCC1gfpc_G2G1\MitoSys2\LSM\SCC1gfpc_G1\DE_W0001_P0026\DE_2_W0001_P0026_T0001\TR1_W0001_P0081\TR1_2_W0001_P0081_T0001_R1_P5_K1_Ch2-Ch1.zen
1.674079e+01	2.616540e+00	20151203_SCC1gfpc_G2G1\MitoSys2\LSM\SCC1gfpc_G1\DE_W0001_P0026\DE_2_W0001_P0026_T0001\TR1_W0001_P0081\TR1_2_W0001_P0081_T0001_R1_P5_K1_Ch2-Ch1.zen
1.680079e+01	2.733200e+00	20151203_SCC1gfpc_G2G1\MitoSys2\LSM\SCC1gfpc_G1\DE_W0001_P0026\DE_2_W0001_P0026_T0001\TR1_W0001_P0081\TR1_2_W0001_P0081_T0001_R1_P5_K1_Ch2-Ch1.zen
1.686079e+01	2.683210e+00	20151203_SCC1gfpc_G2G1\MitoSys2\LSM\SCC1gfpc_G1\DE_W0001_P0026\DE_2_W0001_P0026_T0001\TR1_W0001_P0081\TR1_2_W0001_P0081_T0001_R1_P5_K1_Ch2-Ch1.zen
1.692080e+01	2.466550e+00	20151203_SCC1gfpc_G2G1\MitoSys2\LSM\SCC1gfpc_G1\DE_W0001_P0026\DE_2_W0001_P0026_T0001\TR1_W0001_P0081\TR1_2_W0001_P0081_T0001_R1_P5_K1_Ch2-Ch1.zen
1.698080e+01	1.499930e+00	20151203_SCC1gfpc_G2G1\MitoSys2\LSM\SCC1gfpc_G1\DE_W0001_P0026\DE_2_W0001_P0026_T0001\TR1_W0001_P0081\TR1_2_W0001_P0081_T0001_R1_P5_K1_Ch2-Ch1.zen
1.704080e+01	1.566590e+00	20151203_SCC1gfpc_G2G1\MitoSys2\LSM\SCC1gfpc_G1\DE_W0001_P0026\DE_2_W0001_P0026_T0001\TR1_W0001_P0081\TR1_2_W0001_P0081_T0001_R1_P5_K1_Ch2-Ch1.zen
1.710081e+01	1.816580e+00	20151203_SCC1gfpc_G2G1\MitoSys2\LSM\SCC1gfpc_G1\DE_W0001_P0026\DE_2_W0001_P0026_T0001\TR1_W0001_P0081\TR1_2_W0001_P0081_T0001_R1_P5_K1_Ch2-Ch1.zen
1.716081e+01	2.883200e+00	20151203_SCC1gfpc_G2G1\MitoSys2\LSM\SCC1gfpc_G1\DE_W0001_P0026\DE_2_W0001_P0026_T0001\TR1_W0001_P0081\TR1_2_W0001_P0081_T0001_R1_P5_K1_Ch2-Ch1.zen
1.722081e+01	1.949910e+00	20151203_SCC1gfpc_G2G1\MitoSys2\LSM\SCC1gfpc_G1\DE_W0001_P0026\DE_2_W0001_P0026_T0001\TR1_W0001_P0081\TR1_2_W0001_P0081_T0001_R1_P5_K1_Ch2-Ch1.zen
1.728081e+01	1.983240e+00	20151203_SCC1gfpc_G2G1\MitoSys2\LSM\SCC1gfpc_G1\DE_W0001_P0026\DE_2_W0001_P0026_T0001\TR1_W0001_P0081\TR1_2_W0001_P0081_T0001_R1_P5_K1_Ch2-Ch1.zen
1.734082e+01	2.366560e+00	20151203_SCC1gfpc_G2G1\MitoSys2\LSM\SCC1gfpc_G1\DE_W0001_P0026\DE_2_W0001_P0026_T0001\TR1_W0001_P0081\TR1_2_W0001_P0081_T0001_R1_P5_K1_Ch2-Ch1.zen
1.740082e+01	3.233180e+00	20151203_SCC1gfpc_G2G1\MitoSys2\LSM\SCC1gfpc_G1\DE_W0001_P0026\DE_2_W0001_P0026_T0001\TR1_W0001_P0081\TR1_2_W0001_P0081_T0001_R1_P5_K1_Ch2-Ch1.zen
1.746082e+01	2.899860e+00	20151203_SCC1gfpc_G2G1\MitoSys2\LSM\SCC1gfpc_G1\DE_W0001_P0026\DE_2_W0001_P0026_T0001\TR1_W0001_P0081\TR1_2_W0001_P0081_T0001_R1_P5_K1_Ch2-Ch1.zen
1.752082e+01	2.033240e+00	20151203_SCC1gfpc_G2G1\MitoSys2\LSM\SCC1gfpc_G1\DE_W0001_P0026\DE_2_W0001_P0026_T0001\TR1_W0001_P0081\TR1_2_W0001_P0081_T0001_R1_P5_K1_Ch2-Ch1.zen
1.758083e+01	2.033240e+00	20151203_SCC1gfpc_G2G1\MitoSys2\LSM\SCC1gfpc_G1\DE_W0001_P0026\DE_2_W0001_P0026_T0001\TR1_W0001_P0081\TR1_2_W0001_P0081_T0001_R1_P5_K1_Ch2-Ch1.zen
1.764083e+01	1.749920e+00	20151203_SCC1gfpc_G2G1\MitoSys2\LSM\SCC1gfpc_G1\DE_W0001_P0026\DE_2_W0001_P0026_T0001\TR1_W0001_P0081\TR1_2_W0001_P0081_T0001_R1_P5_K1_Ch2-Ch1.zen
1.770083e+01	1.933240e+00	20151203_SCC1gfpc_G2G1\MitoSys2\LSM\SCC1gfpc_G1\DE_W0001_P0026\DE_2_W0001_P0026_T0001\TR1_W0001_P0081\TR1_2_W0001_P0081_T0001_R1_P5_K1_Ch2-Ch1.zen
1.776084e+01	2.249890e+00	20151203_SCC1gfpc_G2G1\MitoSys2\LSM\SCC1gfpc_G1\DE_W0001_P0026\DE_2_W0001_P0026_T0001\TR1_W0001_P0081\TR1_2_W0001_P0081_T0001_R1_P5_K1_Ch2-Ch1.zen
1.782084e+01	1.766580e+00	20151203_SCC1gfpc_G2G1\MitoSys2\LSM\SCC1gfpc_G1\DE_W0001_P0026\DE_2_W0001_P0026_T0001\TR1_W0001_P0081\TR1_2_W0001_P0081_T0001_R1_P5_K1_Ch2-Ch1.zen
1.788084e+01	2.099900e+00	20151203_SCC1gfpc_G2G1\MitoSys2\LSM\SCC1gfpc_G1\DE_W0001_P0026\DE_2_W0001_P0026_T0001\TR1_W0001_P0081\TR1_2_W0001_P0081_T0001_R1_P5_K1_Ch2-Ch1.zen
1.794085e+01	1.949910e+00	20151203_SCC1gfpc_G2G1\MitoSys2\LSM\SCC1gfpc_G1\DE_W0001_P0026\DE_2_W0001_P0026_T0001\TR1_W0001_P0081\TR1_2_W0001_P0081_T0001_R1_P5_K1_Ch2-Ch1.zen
1.800085e+01	2.449880e+00	20151203_SCC1gfpc_G2G1\MitoSys2\LSM\SCC1gfpc_G1\DE_W0001_P0026\DE_2_W0001_P0026_T0001\TR1_W0001_P0081\TR1_2_W0001_P0081_T0001_R1_P5_K1_Ch2-Ch1.zen
1.806085e+01	2.616540e+00	20151203_SCC1gfpc_G2G1\MitoSys2\LSM\SCC1gfpc_G1\DE_W0001_P0026\DE_2_W0001_P0026_T0001\TR1_W0001_P0081\TR1_2_W0001_P0081_T0001_R1_P5_K1_Ch2-Ch1.zen
1.812085e+01	2.283230e+00	20151203_SCC1gfpc_G2G1\MitoSys2\LSM\SCC1gfpc_G1\DE_W0001_P0026\DE_2_W0001_P0026_T0001\TR1_W0001_P0081\TR1_2_W0001_P0081_T0001_R1_P5_K1_Ch2-Ch1.zen
1.818086e+01	2.449880e+00	20151203_SCC1gfpc_G2G1\MitoSys2\LSM\SCC1gfpc_G1\DE_W0001_P0026\DE_2_W0001_P0026_T0001\TR1_W0001_P0081\TR1_2_W0001_P0081_T0001_R1_P5_K1_Ch2-Ch1.zen
1.824086e+01	3.266510e+00	20151203_SCC1gfpc_G2G1\MitoSys2\LSM\SCC1gfpc_G1\DE_W0001_P0026\DE_2_W0001_P0026_T0001\TR1_W0001_P0081\TR1_2_W0001_P0081_T0001_R1_P5_K1_Ch2-Ch1.zen
1.830086e+01	2.699870e+00	20151203_SCC1gfpc_G2G1\MitoSys2\LSM\SCC1gfpc_G1\DE_W0001_P0026\DE_2_W0001_P0026_T0001\TR1_W0001_P0081\TR1_2_W0001_P0081_T0001_R1_P5_K1_Ch2-Ch1.zen
1.836086e+01	2.199900e+00	20151203_SCC1gfpc_G2G1\MitoSys2\LSM\SCC1gfpc_G1\DE_W0001_P0026\DE_2_W0001_P0026_T0001\TR1_W0001_P0081\TR1_2_W0001_P0081_T0001_R1_P5_K1_Ch2-Ch1.zen
1.842087e+01	2.783200e+00	20151203_SCC1gfpc_G2G1\MitoSys2\LSM\SCC1gfpc_G1\DE_W0001_P0026\DE_2_W0001_P0026_T0001\TR1_W0001_P0081\TR1_2_W0001_P0081_T0001_R1_P5_K1_Ch2-Ch1.zen
1.848087e+01	2.599880e+00	20151203_SCC1gfpc_G2G1\MitoSys2\LSM\SCC1gfpc_G1\DE_W0001_P0026\DE_2_W0001_P0026_T0001\TR1_W0001_P0081\TR1_2_W0001_P0081_T0001_R1_P5_K1_Ch2-Ch1.zen
1.854087e+01	2.733200e+00	20151203_SCC1gfpc_G2G1\MitoSys2\LSM\SCC1gfpc_G1\DE_W0001_P0026\DE_2_W0001_P0026_T0001\TR1_W0001_P0081\TR1_2_W0001_P0081_T0001_R1_P5_K1_Ch2-Ch1.zen
1.860088e+01	2.633210e+00	20151203_SCC1gfpc_G2G1\MitoSys2\LSM\SCC1gfpc_G1\DE_W0001_P0026\DE_2_W0001_P0026_T0001\TR1_W0001_P0081\TR1_2_W0001_P0081_T0001_R1_P5_K1_Ch2-Ch1.zen
1.866088e+01	1.999910e+00	20151203_SCC1gfpc_G2G1\MitoSys2\LSM\SCC1gfpc_G1\DE_W0001_P0026\DE_2_W0001_P0026_T0001\TR1_W0001_P0081\TR1_2_W0001_P0081_T0001_R1_P5_K1_Ch2-Ch1.zen
1.872088e+01	1.749920e+00	20151203_SCC1gfpc_G2G1\MitoSys2\LSM\SCC1gfpc_G1\DE_W0001_P0026\DE_2_W0001_P0026_T0001\TR1_W0001_P0081\TR1_2_W0001_P0081_T0001_R1_P5_K1_Ch2-Ch1.zen
1.878088e+01	2.749870e+00	20151203_SCC1gfpc_G2G1\MitoSys2\LSM\SCC1gfpc_G1\DE_W0001_P0026\DE_2_W0001_P0026_T0001\TR1_W0001_P0081\TR1_2_W0001_P0081_T0001_R1_P5_K1_Ch2-Ch1.zen
1.884089e+01	2.749870e+00	20151203_SCC1gfpc_G2G1\MitoSys2\LSM\SCC1gfpc_G1\DE_W0001_P0026\DE_2_W0001_P0026_T0001\TR1_W0001_P0081\TR1_2_W0001_P0081_T0001_R1_P5_K1_Ch2-Ch1.zen
1.890089e+01	2.033240e+00	20151203_SCC1gfpc_G2G1\MitoSys2\LSM\SCC1gfpc_G1\DE_W0001_P0026\DE_2_W0001_P0026_T0001\TR1_W0001_P0081\TR1_2_W0001_P0081_T0001_R1_P5_K1_Ch2-Ch1.zen
1.896089e+01	2.649880e+00	20151203_SCC1gfpc_G2G1\MitoSys2\LSM\SCC1gfpc_G1\DE_W0001_P0026\DE_2_W0001_P0026_T0001\TR1_W0001_P0081\TR1_2_W0001_P0081_T0001_R1_P5_K1_Ch2-Ch1.zen
1.902090e+01	1.833250e+00	20151203_SCC1gfpc_G2G1\MitoSys2\LSM\SCC1gfpc_G1\DE_W0001_P0026\DE_2_W0001_P0026_T0001\TR1_W0001_P0081\TR1_2_W0001_P0081_T0001_R1_P5_K1_Ch2-Ch1.zen
1.908090e+01	1.866580e+00	20151203_SCC1gfpc_G2G1\MitoSys2\LSM\SCC1gfpc_G1\DE_W0001_P0026\DE_2_W0001_P0026_T0001\TR1_W0001_P0081\TR1_2_W0001_P0081_T0001_R1_P5_K1_Ch2-Ch1.zen
1.914090e+01	1.616590e+00	20151203_SCC1gfpc_G2G1\MitoSys2\LSM\SCC1gfpc_G1\DE_W0001_P0026\DE_2_W0001_P0026_T0001\TR1_W0001_P0081\TR1_2_W0001_P0081_T0001_R1_P5_K1_Ch2-Ch1.zen
1.920090e+01	2.116570e+00	20151203_SCC1gfpc_G2G1\MitoSys2\LSM\SCC1gfpc_G1\DE_W0001_P0026\DE_2_W0001_P0026_T0001\TR1_W0001_P0081\TR1_2_W0001_P0081_T0001_R1_P5_K1_Ch2-Ch1.zen
1.926091e+01	2.083240e+00	20151203_SCC1gfpc_G2G1\MitoSys2\LSM\SCC1gfpc_G1\DE_W0001_P0026\DE_2_W0001_P0026_T0001\TR1_W0001_P0081\TR1_2_W0001_P0081_T0001_R1_P5_K1_Ch2-Ch1.zen
1.932091e+01	1.566590e+00	20151203_SCC1gfpc_G2G1\MitoSys2\LSM\SCC1gfpc_G1\DE_W0001_P0026\DE_2_W0001_P0026_T0001\TR1_W0001_P0081\TR1_2_W0001_P0081_T0001_R1_P5_K1_Ch2-Ch1.zen
1.938091e+01	1.549930e+00	20151203_SCC1gfpc_G2G1\MitoSys2\LSM\SCC1gfpc_G1\DE_W0001_P0026\DE_2_W0001_P0026_T0001\TR1_W0001_P0081\TR1_2_W0001_P0081_T0001_R1_P5_K1_Ch2-Ch1.zen
1.944092e+01	1.916580e+00	20151203_SCC1gfpc_G2G1\MitoSys2\LSM\SCC1gfpc_G1\DE_W0001_P0026\DE_2_W0001_P0026_T0001\TR1_W0001_P0081\TR1_2_W0001_P0081_T0001_R1_P5_K1_Ch2-Ch1.zen
1.950092e+01	2.199900e+00	20151203_SCC1gfpc_G2G1\MitoSys2\LSM\SCC1gfpc_G1\DE_W0001_P0026\DE_2_W0001_P0026_T0001\TR1_W0001_P0081\TR1_2_W0001_P0081_T0001_R1_P5_K1_Ch2-Ch1.zen
1.956092e+01	1.699920e+00	20151203_SCC1gfpc_G2G1\MitoSys2\LSM\SCC1gfpc_G1\DE_W0001_P0026\DE_2_W0001_P0026_T0001\TR1_W0001_P0081\TR1_2_W0001_P0081_T0001_R1_P5_K1_Ch2-Ch1.zen
1.962092e+01	1.616590e+00	20151203_SCC1gfpc_G2G1\MitoSys2\LSM\SCC1gfpc_G1\DE_W0001_P0026\DE_2_W0001_P0026_T0001\TR1_W0001_P0081\TR1_2_W0001_P0081_T0001_R1_P5_K1_Ch2-Ch1.zen
1.968093e+01	1.866580e+00	20151203_SCC1gfpc_G2G1\MitoSys2\LSM\SCC1gfpc_G1\DE_W0001_P0026\DE_2_W0001_P0026_T0001\TR1_W0001_P0081\TR1_2_W0001_P0081_T0001_R1_P5_K1_Ch2-Ch1.zen
1.974093e+01	1.516600e+00	20151203_SCC1gfpc_G2G1\MitoSys2\LSM\SCC1gfpc_G1\DE_W0001_P0026\DE_2_W0001_P0026_T0001\TR1_W0001_P0081\TR1_2_W0001_P0081_T0001_R1_P5_K1_Ch2-Ch1.zen
1.980093e+01	1.883240e+00	20151203_SCC1gfpc_G2G1\MitoSys2\LSM\SCC1gfpc_G1\DE_W0001_P0026\DE_2_W0001_P0026_T0001\TR1_W0001_P0081\TR1_2_W0001_P0081_T0001_R1_P5_K1_Ch2-Ch1.zen
1.986094e+01	1.866580e+00	20151203_SCC1gfpc_G2G1\MitoSys2\LSM\SCC1gfpc_G1\DE_W0001_P0026\DE_2_W0001_P0026_T0001\TR1_W0001_P0081\TR1_2_W0001_P0081_T0001_R1_P5_K1_Ch2-Ch1.zen
1.992094e+01	1.583260e+00	20151203_SCC1gfpc_G2G1\MitoSys2\LSM\SCC1gfpc_G1\DE_W0001_P0026\DE_2_W0001_P0026_T0001\TR1_W0001_P0081\TR1_2_W0001_P0081_T0001_R1_P5_K1_Ch2-Ch1.zen
1.998094e+01	1.899910e+00	20151203_SCC1gfpc_G2G1\MitoSys2\LSM\SCC1gfpc_G1\DE_W0001_P0026\DE_2_W0001_P0026_T0001\TR1_W0001_P0081\TR1_2_W0001_P0081_T0001_R1_P5_K1_Ch2-Ch1.zen
2.004094e+01	1.683250e+00	20151203_SCC1gfpc_G2G1\MitoSys2\LSM\SCC1gfpc_G1\DE_W0001_P0026\DE_2_W0001_P0026_T0001\TR1_W0001_P0081\TR1_2_W0001_P0081_T0001_R1_P5_K1_Ch2-Ch1.zen
2.010095e+01	1.799920e+00	20151203_SCC1gfpc_G2G1\MitoSys2\LSM\SCC1gfpc_G1\DE_W0001_P0026\DE_2_W0001_P0026_T0001\TR1_W0001_P0081\TR1_2_W0001_P0081_T0001_R1_P5_K1_Ch2-Ch1.zen
2.016095e+01	2.033240e+00	20151203_SCC1gfpc_G2G1\MitoSys2\LSM\SCC1gfpc_G1\DE_W0001_P0026\DE_2_W0001_P0026_T0001\TR1_W0001_P0081\TR1_2_W0001_P0081_T0001_R1_P5_K1_Ch2-Ch1.zen
2.022095e+01	2.449880e+00	20151203_SCC1gfpc_G2G1\MitoSys2\LSM\SCC1gfpc_G1\DE_W0001_P0026\DE_2_W0001_P0026_T0001\TR1_W0001_P0081\TR1_2_W0001_P0081_T0001_R1_P5_K1_Ch2-Ch1.zen
2.028095e+01	2.249890e+00	20151203_SCC1gfpc_G2G1\MitoSys2\LSM\SCC1gfpc_G1\DE_W0001_P0026\DE_2_W0001_P0026_T0001\TR1_W0001_P0081\TR1_2_W0001_P0081_T0001_R1_P5_K1_Ch2-Ch1.zen
2.034096e+01	1.866580e+00	20151203_SCC1gfpc_G2G1\MitoSys2\LSM\SCC1gfpc_G1\DE_W0001_P0026\DE_2_W0001_P0026_T0001\TR1_W0001_P0081\TR1_2_W0001_P0081_T0001_R1_P5_K1_Ch2-Ch1.zen
2.040096e+01	2.549880e+00	20151203_SCC1gfpc_G2G1\MitoSys2\LSM\SCC1gfpc_G1\DE_W0001_P0026\DE_2_W0001_P0026_T0001\TR1_W0001_P0081\TR1_2_W0001_P0081_T0001_R1_P5_K1_Ch2-Ch1.zen
2.046096e+01	1.899910e+00	20151203_SCC1gfpc_G2G1\MitoSys2\LSM\SCC1gfpc_G1\DE_W0001_P0026\DE_2_W0001_P0026_T0001\TR1_W0001_P0081\TR1_2_W0001_P0081_T0001_R1_P5_K1_Ch2-Ch1.zen
2.052097e+01	1.749920e+00	20151203_SCC1gfpc_G2G1\MitoSys2\LSM\SCC1gfpc_G1\DE_W0001_P0026\DE_2_W0001_P0026_T0001\TR1_W0001_P0081\TR1_2_W0001_P0081_T0001_R1_P5_K1_Ch2-Ch1.zen
2.058097e+01	1.883240e+00	20151203_SCC1gfpc_G2G1\MitoSys2\LSM\SCC1gfpc_G1\DE_W0001_P0026\DE_2_W0001_P0026_T0001\TR1_W0001_P0081\TR1_2_W0001_P0081_T0001_R1_P5_K1_Ch2-Ch1.zen
2.064097e+01	1.766580e+00	20151203_SCC1gfpc_G2G1\MitoSys2\LSM\SCC1gfpc_G1\DE_W0001_P0026\DE_2_W0001_P0026_T0001\TR1_W0001_P0081\TR1_2_W0001_P0081_T0001_R1_P5_K1_Ch2-Ch1.zen
2.070098e+01	1.966570e+00	20151203_SCC1gfpc_G2G1\MitoSys2\LSM\SCC1gfpc_G1\DE_W0001_P0026\DE_2_W0001_P0026_T0001\TR1_W0001_P0081\TR1_2_W0001_P0081_T0001_R1_P5_K1_Ch2-Ch1.zen
2.076098e+01	2.099900e+00	20151203_SCC1gfpc_G2G1\MitoSys2\LSM\SCC1gfpc_G1\DE_W0001_P0026\DE_2_W0001_P0026_T0001\TR1_W0001_P0081\TR1_2_W0001_P0081_T0001_R1_P5_K1_Ch2-Ch1.zen
2.082098e+01	1.933240e+00	20151203_SCC1gfpc_G2G1\MitoSys2\LSM\SCC1gfpc_G1\DE_W0001_P0026\DE_2_W0001_P0026_T0001\TR1_W0001_P0081\TR1_2_W0001_P0081_T0001_R1_P5_K1_Ch2-Ch1.zen
2.088098e+01	1.999910e+00	20151203_SCC1gfpc_G2G1\MitoSys2\LSM\SCC1gfpc_G1\DE_W0001_P0026\DE_2_W0001_P0026_T0001\TR1_W0001_P0081\TR1_2_W0001_P0081_T0001_R1_P5_K1_Ch2-Ch1.zen
2.094099e+01	2.699870e+00	20151203_SCC1gfpc_G2G1\MitoSys2\LSM\SCC1gfpc_G1\DE_W0001_P0026\DE_2_W0001_P0026_T0001\TR1_W0001_P0081\TR1_2_W0001_P0081_T0001_R1_P5_K1_Ch2-Ch1.zen
2.100099e+01	2.316560e+00	20151203_SCC1gfpc_G2G1\MitoSys2\LSM\SCC1gfpc_G1\DE_W0001_P0026\DE_2_W0001_P0026_T0001\TR1_W0001_P0081\TR1_2_W0001_P0081_T0001_R1_P5_K1_Ch2-Ch1.zen
2.106099e+01	2.066570e+00	20151203_SCC1gfpc_G2G1\MitoSys2\LSM\SCC1gfpc_G1\DE_W0001_P0026\DE_2_W0001_P0026_T0001\TR1_W0001_P0081\TR1_2_W0001_P0081_T0001_R1_P5_K1_Ch2-Ch1.zen
2.112099e+01	1.916580e+00	20151203_SCC1gfpc_G2G1\MitoSys2\LSM\SCC1gfpc_G1\DE_W0001_P0026\DE_2_W0001_P0026_T0001\TR1_W0001_P0081\TR1_2_W0001_P0081_T0001_R1_P5_K1_Ch2-Ch1.zen
2.118100e+01	2.149900e+00	20151203_SCC1gfpc_G2G1\MitoSys2\LSM\SCC1gfpc_G1\DE_W0001_P0026\DE_2_W0001_P0026_T0001\TR1_W0001_P0081\TR1_2_W0001_P0081_T0001_R1_P5_K1_Ch2-Ch1.zen
2.124100e+01	1.899910e+00	20151203_SCC1gfpc_G2G1\MitoSys2\LSM\SCC1gfpc_G1\DE_W0001_P0026\DE_2_W0001_P0026_T0001\TR1_W0001_P0081\TR1_2_W0001_P0081_T0001_R1_P5_K1_Ch2-Ch1.zen
2.130100e+01	1.799920e+00	20151203_SCC1gfpc_G2G1\MitoSys2\LSM\SCC1gfpc_G1\DE_W0001_P0026\DE_2_W0001_P0026_T0001\TR1_W0001_P0081\TR1_2_W0001_P0081_T0001_R1_P5_K1_Ch2-Ch1.zen
2.136101e+01	1.616590e+00	20151203_SCC1gfpc_G2G1\MitoSys2\LSM\SCC1gfpc_G1\DE_W0001_P0026\DE_2_W0001_P0026_T0001\TR1_W0001_P0081\TR1_2_W0001_P0081_T0001_R1_P5_K1_Ch2-Ch1.zen
2.142101e+01	2.116570e+00	20151203_SCC1gfpc_G2G1\MitoSys2\LSM\SCC1gfpc_G1\DE_W0001_P0026\DE_2_W0001_P0026_T0001\TR1_W0001_P0081\TR1_2_W0001_P0081_T0001_R1_P5_K1_Ch2-Ch1.zen
2.148101e+01	1.883240e+00	20151203_SCC1gfpc_G2G1\MitoSys2\LSM\SCC1gfpc_G1\DE_W0001_P0026\DE_2_W0001_P0026_T0001\TR1_W0001_P0081\TR1_2_W0001_P0081_T0001_R1_P5_K1_Ch2-Ch1.zen
2.154101e+01	2.066570e+00	20151203_SCC1gfpc_G2G1\MitoSys2\LSM\SCC1gfpc_G1\DE_W0001_P0026\DE_2_W0001_P0026_T0001\TR1_W0001_P0081\TR1_2_W0001_P0081_T0001_R1_P5_K1_Ch2-Ch1.zen
2.160102e+01	1.916580e+00	20151203_SCC1gfpc_G2G1\MitoSys2\LSM\SCC1gfpc_G1\DE_W0001_P0026\DE_2_W0001_P0026_T0001\TR1_W0001_P0081\TR1_2_W0001_P0081_T0001_R1_P5_K1_Ch2-Ch1.zen
2.166102e+01	1.849910e+00	20151203_SCC1gfpc_G2G1\MitoSys2\LSM\SCC1gfpc_G1\DE_W0001_P0026\DE_2_W0001_P0026_T0001\TR1_W0001_P0081\TR1_2_W0001_P0081_T0001_R1_P5_K1_Ch2-Ch1.zen
2.172102e+01	1.883240e+00	20151203_SCC1gfpc_G2G1\MitoSys2\LSM\SCC1gfpc_G1\DE_W0001_P0026\DE_2_W0001_P0026_T0001\TR1_W0001_P0081\TR1_2_W0001_P0081_T0001_R1_P5_K1_Ch2-Ch1.zen
2.178102e+01	2.233230e+00	20151203_SCC1gfpc_G2G1\MitoSys2\LSM\SCC1gfpc_G1\DE_W0001_P0026\DE_2_W0001_P0026_T0001\TR1_W0001_P0081\TR1_2_W0001_P0081_T0001_R1_P5_K1_Ch2-Ch1.zen
2.184103e+01	1.699920e+00	20151203_SCC1gfpc_G2G1\MitoSys2\LSM\SCC1gfpc_G1\DE_W0001_P0026\DE_2_W0001_P0026_T0001\TR1_W0001_P0081\TR1_2_W0001_P0081_T0001_R1_P5_K1_Ch2-Ch1.zen
2.190103e+01	1.649920e+00	20151203_SCC1gfpc_G2G1\MitoSys2\LSM\SCC1gfpc_G1\DE_W0001_P0026\DE_2_W0001_P0026_T0001\TR1_W0001_P0081\TR1_2_W0001_P0081_T0001_R1_P5_K1_Ch2-Ch1.zen
2.196103e+01	2.183230e+00	20151203_SCC1gfpc_G2G1\MitoSys2\LSM\SCC1gfpc_G1\DE_W0001_P0026\DE_2_W0001_P0026_T0001\TR1_W0001_P0081\TR1_2_W0001_P0081_T0001_R1_P5_K1_Ch2-Ch1.zen
2.202104e+01	1.716590e+00	20151203_SCC1gfpc_G2G1\MitoSys2\LSM\SCC1gfpc_G1\DE_W0001_P0026\DE_2_W0001_P0026_T0001\TR1_W0001_P0081\TR1_2_W0001_P0081_T0001_R1_P5_K1_Ch2-Ch1.zen
2.208104e+01	1.366600e+00	20151203_SCC1gfpc_G2G1\MitoSys2\LSM\SCC1gfpc_G1\DE_W0001_P0026\DE_2_W0001_P0026_T0001\TR1_W0001_P0081\TR1_2_W0001_P0081_T0001_R1_P5_K1_Ch2-Ch1.zen
2.214104e+01	1.749920e+00	20151203_SCC1gfpc_G2G1\MitoSys2\LSM\SCC1gfpc_G1\DE_W0001_P0026\DE_2_W0001_P0026_T0001\TR1_W0001_P0081\TR1_2_W0001_P0081_T0001_R1_P5_K1_Ch2-Ch1.zen
2.220105e+01	1.533260e+00	20151203_SCC1gfpc_G2G1\MitoSys2\LSM\SCC1gfpc_G1\DE_W0001_P0026\DE_2_W0001_P0026_T0001\TR1_W0001_P0081\TR1_2_W0001_P0081_T0001_R1_P5_K1_Ch2-Ch1.zen
2.226105e+01	1.233280e+00	20151203_SCC1gfpc_G2G1\MitoSys2\LSM\SCC1gfpc_G1\DE_W0001_P0026\DE_2_W0001_P0026_T0001\TR1_W0001_P0081\TR1_2_W0001_P0081_T0001_R1_P5_K1_Ch2-Ch1.zen
2.232105e+01	1.783250e+00	20151203_SCC1gfpc_G2G1\MitoSys2\LSM\SCC1gfpc_G1\DE_W0001_P0026\DE_2_W0001_P0026_T0001\TR1_W0001_P0081\TR1_2_W0001_P0081_T0001_R1_P5_K1_Ch2-Ch1.zen
2.238105e+01	1.849910e+00	20151203_SCC1gfpc_G2G1\MitoSys2\LSM\SCC1gfpc_G1\DE_W0001_P0026\DE_2_W0001_P0026_T0001\TR1_W0001_P0081\TR1_2_W0001_P0081_T0001_R1_P5_K1_Ch2-Ch1.zen
2.244106e+01	2.583210e+00	20151203_SCC1gfpc_G2G1\MitoSys2\LSM\SCC1gfpc_G1\DE_W0001_P0026\DE_2_W0001_P0026_T0001\TR1_W0001_P0081\TR1_2_W0001_P0081_T0001_R1_P5_K1_Ch2-Ch1.zen
2.250106e+01	2.616540e+00	20151203_SCC1gfpc_G2G1\MitoSys2\LSM\SCC1gfpc_G1\DE_W0001_P0026\DE_2_W0001_P0026_T0001\TR1_W0001_P0081\TR1_2_W0001_P0081_T0001_R1_P5_K1_Ch2-Ch1.zen
2.256106e+01	2.799870e+00	20151203_SCC1gfpc_G2G1\MitoSys2\LSM\SCC1gfpc_G1\DE_W0001_P0026\DE_2_W0001_P0026_T0001\TR1_W0001_P0081\TR1_2_W0001_P0081_T0001_R1_P5_K1_Ch2-Ch1.zen
2.262107e+01	1.883240e+00	20151203_SCC1gfpc_G2G1\MitoSys2\LSM\SCC1gfpc_G1\DE_W0001_P0026\DE_2_W0001_P0026_T0001\TR1_W0001_P0081\TR1_2_W0001_P0081_T0001_R1_P5_K1_Ch2-Ch1.zen
2.268107e+01	1.816580e+00	20151203_SCC1gfpc_G2G1\MitoSys2\LSM\SCC1gfpc_G1\DE_W0001_P0026\DE_2_W0001_P0026_T0001\TR1_W0001_P0081\TR1_2_W0001_P0081_T0001_R1_P5_K1_Ch2-Ch1.zen
2.274107e+01	2.016570e+00	20151203_SCC1gfpc_G2G1\MitoSys2\LSM\SCC1gfpc_G1\DE_W0001_P0026\DE_2_W0001_P0026_T0001\TR1_W0001_P0081\TR1_2_W0001_P0081_T0001_R1_P5_K1_Ch2-Ch1.zen
2.280107e+01	1.566590e+00	20151203_SCC1gfpc_G2G1\MitoSys2\LSM\SCC1gfpc_G1\DE_W0001_P0026\DE_2_W0001_P0026_T0001\TR1_W0001_P0081\TR1_2_W0001_P0081_T0001_R1_P5_K1_Ch2-Ch1.zen
2.286108e+01	1.866580e+00	20151203_SCC1gfpc_G2G1\MitoSys2\LSM\SCC1gfpc_G1\DE_W0001_P0026\DE_2_W0001_P0026_T0001\TR1_W0001_P0081\TR1_2_W0001_P0081_T0001_R1_P5_K1_Ch2-Ch1.zen
2.292108e+01	1.799920e+00	20151203_SCC1gfpc_G2G1\MitoSys2\LSM\SCC1gfpc_G1\DE_W0001_P0026\DE_2_W0001_P0026_T0001\TR1_W0001_P0081\TR1_2_W0001_P0081_T0001_R1_P5_K1_Ch2-Ch1.zen
2.298108e+01	1.699920e+00	20151203_SCC1gfpc_G2G1\MitoSys2\LSM\SCC1gfpc_G1\DE_W0001_P0026\DE_2_W0001_P0026_T0001\TR1_W0001_P0081\TR1_2_W0001_P0081_T0001_R1_P5_K1_Ch2-Ch1.zen
2.304108e+01	2.349890e+00	20151203_SCC1gfpc_G2G1\MitoSys2\LSM\SCC1gfpc_G1\DE_W0001_P0026\DE_2_W0001_P0026_T0001\TR1_W0001_P0081\TR1_2_W0001_P0081_T0001_R1_P5_K1_Ch2-Ch1.zen
2.310109e+01	2.066570e+00	20151203_SCC1gfpc_G2G1\MitoSys2\LSM\SCC1gfpc_G1\DE_W0001_P0026\DE_2_W0001_P0026_T0001\TR1_W0001_P0081\TR1_2_W0001_P0081_T0001_R1_P5_K1_Ch2-Ch1.zen
2.316109e+01	1.799920e+00	20151203_SCC1gfpc_G2G1\MitoSys2\LSM\SCC1gfpc_G1\DE_W0001_P0026\DE_2_W0001_P0026_T0001\TR1_W0001_P0081\TR1_2_W0001_P0081_T0001_R1_P5_K1_Ch2-Ch1.zen
2.322109e+01	2.266560e+00	20151203_SCC1gfpc_G2G1\MitoSys2\LSM\SCC1gfpc_G1\DE_W0001_P0026\DE_2_W0001_P0026_T0001\TR1_W0001_P0081\TR1_2_W0001_P0081_T0001_R1_P5_K1_Ch2-Ch1.zen
2.328110e+01	1.716590e+00	20151203_SCC1gfpc_G2G1\MitoSys2\LSM\SCC1gfpc_G1\DE_W0001_P0026\DE_2_W0001_P0026_T0001\TR1_W0001_P0081\TR1_2_W0001_P0081_T0001_R1_P5_K1_Ch2-Ch1.zen
2.334110e+01	1.949910e+00	20151203_SCC1gfpc_G2G1\MitoSys2\LSM\SCC1gfpc_G1\DE_W0001_P0026\DE_2_W0001_P0026_T0001\TR1_W0001_P0081\TR1_2_W0001_P0081_T0001_R1_P5_K1_Ch2-Ch1.zen
2.340110e+01	1.749920e+00	20151203_SCC1gfpc_G2G1\MitoSys2\LSM\SCC1gfpc_G1\DE_W0001_P0026\DE_2_W0001_P0026_T0001\TR1_W0001_P0081\TR1_2_W0001_P0081_T0001_R1_P5_K1_Ch2-Ch1.zen
2.346111e+01	1.483260e+00	20151203_SCC1gfpc_G2G1\MitoSys2\LSM\SCC1gfpc_G1\DE_W0001_P0026\DE_2_W0001_P0026_T0001\TR1_W0001_P0081\TR1_2_W0001_P0081_T0001_R1_P5_K1_Ch2-Ch1.zen
2.352111e+01	1.583260e+00	20151203_SCC1gfpc_G2G1\MitoSys2\LSM\SCC1gfpc_G1\DE_W0001_P0026\DE_2_W0001_P0026_T0001\TR1_W0001_P0081\TR1_2_W0001_P0081_T0001_R1_P5_K1_Ch2-Ch1.zen
2.358111e+01	2.066570e+00	20151203_SCC1gfpc_G2G1\MitoSys2\LSM\SCC1gfpc_G1\DE_W0001_P0026\DE_2_W0001_P0026_T0001\TR1_W0001_P0081\TR1_2_W0001_P0081_T0001_R1_P5_K1_Ch2-Ch1.zen
2.364111e+01	1.633260e+00	20151203_SCC1gfpc_G2G1\MitoSys2\LSM\SCC1gfpc_G1\DE_W0001_P0026\DE_2_W0001_P0026_T0001\TR1_W0001_P0081\TR1_2_W0001_P0081_T0001_R1_P5_K1_Ch2-Ch1.zen
2.370112e+01	1.783250e+00	20151203_SCC1gfpc_G2G1\MitoSys2\LSM\SCC1gfpc_G1\DE_W0001_P0026\DE_2_W0001_P0026_T0001\TR1_W0001_P0081\TR1_2_W0001_P0081_T0001_R1_P5_K1_Ch2-Ch1.zen
2.376112e+01	1.766580e+00	20151203_SCC1gfpc_G2G1\MitoSys2\LSM\SCC1gfpc_G1\DE_W0001_P0026\DE_2_W0001_P0026_T0001\TR1_W0001_P0081\TR1_2_W0001_P0081_T0001_R1_P5_K1_Ch2-Ch1.zen
2.382112e+01	2.183230e+00	20151203_SCC1gfpc_G2G1\MitoSys2\LSM\SCC1gfpc_G1\DE_W0001_P0026\DE_2_W0001_P0026_T0001\TR1_W0001_P0081\TR1_2_W0001_P0081_T0001_R1_P5_K1_Ch2-Ch1.zen
2.388112e+01	2.366560e+00	20151203_SCC1gfpc_G2G1\MitoSys2\LSM\SCC1gfpc_G1\DE_W0001_P0026\DE_2_W0001_P0026_T0001\TR1_W0001_P0081\TR1_2_W0001_P0081_T0001_R1_P5_K1_Ch2-Ch1.zen
2.394113e+01	2.566550e+00	20151203_SCC1gfpc_G2G1\MitoSys2\LSM\SCC1gfpc_G1\DE_W0001_P0026\DE_2_W0001_P0026_T0001\TR1_W0001_P0081\TR1_2_W0001_P0081_T0001_R1_P5_K1_Ch2-Ch1.zen
2.400113e+01	2.099900e+00	20151203_SCC1gfpc_G2G1\MitoSys2\LSM\SCC1gfpc_G1\DE_W0001_P0026\DE_2_W0001_P0026_T0001\TR1_W0001_P0081\TR1_2_W0001_P0081_T0001_R1_P5_K1_Ch2-Ch1.zen
2.406113e+01	1.699920e+00	20151203_SCC1gfpc_G2G1\MitoSys2\LSM\SCC1gfpc_G1\DE_W0001_P0026\DE_2_W0001_P0026_T0001\TR1_W0001_P0081\TR1_2_W0001_P0081_T0001_R1_P5_K1_Ch2-Ch1.zen
2.412114e+01	1.783250e+00	20151203_SCC1gfpc_G2G1\MitoSys2\LSM\SCC1gfpc_G1\DE_W0001_P0026\DE_2_W0001_P0026_T0001\TR1_W0001_P0081\TR1_2_W0001_P0081_T0001_R1_P5_K1_Ch2-Ch1.zen
2.418114e+01	2.066570e+00	20151203_SCC1gfpc_G2G1\MitoSys2\LSM\SCC1gfpc_G1\DE_W0001_P0026\DE_2_W0001_P0026_T0001\TR1_W0001_P0081\TR1_2_W0001_P0081_T0001_R1_P5_K1_Ch2-Ch1.zen
2.424114e+01	1.449930e+00	20151203_SCC1gfpc_G2G1\MitoSys2\LSM\SCC1gfpc_G1\DE_W0001_P0026\DE_2_W0001_P0026_T0001\TR1_W0001_P0081\TR1_2_W0001_P0081_T0001_R1_P5_K1_Ch2-Ch1.zen
2.430114e+01	1.699920e+00	20151203_SCC1gfpc_G2G1\MitoSys2\LSM\SCC1gfpc_G1\DE_W0001_P0026\DE_2_W0001_P0026_T0001\TR1_W0001_P0081\TR1_2_W0001_P0081_T0001_R1_P5_K1_Ch2-Ch1.zen
2.436115e+01	1.916580e+00	20151203_SCC1gfpc_G2G1\MitoSys2\LSM\SCC1gfpc_G1\DE_W0001_P0026\DE_2_W0001_P0026_T0001\TR1_W0001_P0081\TR1_2_W0001_P0081_T0001_R1_P5_K1_Ch2-Ch1.zen
2.442115e+01	1.799920e+00	20151203_SCC1gfpc_G2G1\MitoSys2\LSM\SCC1gfpc_G1\DE_W0001_P0026\DE_2_W0001_P0026_T0001\TR1_W0001_P0081\TR1_2_W0001_P0081_T0001_R1_P5_K1_Ch2-Ch1.zen
2.448115e+01	1.583260e+00	20151203_SCC1gfpc_G2G1\MitoSys2\LSM\SCC1gfpc_G1\DE_W0001_P0026\DE_2_W0001_P0026_T0001\TR1_W0001_P0081\TR1_2_W0001_P0081_T0001_R1_P5_K1_Ch2-Ch1.zen
2.454115e+01	1.549930e+00	20151203_SCC1gfpc_G2G1\MitoSys2\LSM\SCC1gfpc_G1\DE_W0001_P0026\DE_2_W0001_P0026_T0001\TR1_W0001_P0081\TR1_2_W0001_P0081_T0001_R1_P5_K1_Ch2-Ch1.zen
2.460116e+01	1.583260e+00	20151203_SCC1gfpc_G2G1\MitoSys2\LSM\SCC1gfpc_G1\DE_W0001_P0026\DE_2_W0001_P0026_T0001\TR1_W0001_P0081\TR1_2_W0001_P0081_T0001_R1_P5_K1_Ch2-Ch1.zen
2.466116e+01	1.999910e+00	20151203_SCC1gfpc_G2G1\MitoSys2\LSM\SCC1gfpc_G1\DE_W0001_P0026\DE_2_W0001_P0026_T0001\TR1_W0001_P0081\TR1_2_W0001_P0081_T0001_R1_P5_K1_Ch2-Ch1.zen
2.472116e+01	1.983240e+00	20151203_SCC1gfpc_G2G1\MitoSys2\LSM\SCC1gfpc_G1\DE_W0001_P0026\DE_2_W0001_P0026_T0001\TR1_W0001_P0081\TR1_2_W0001_P0081_T0001_R1_P5_K1_Ch2-Ch1.zen
2.478117e+01	2.166560e+00	20151203_SCC1gfpc_G2G1\MitoSys2\LSM\SCC1gfpc_G1\DE_W0001_P0026\DE_2_W0001_P0026_T0001\TR1_W0001_P0081\TR1_2_W0001_P0081_T0001_R1_P5_K1_Ch2-Ch1.zen
2.484117e+01	2.166560e+00	20151203_SCC1gfpc_G2G1\MitoSys2\LSM\SCC1gfpc_G1\DE_W0001_P0026\DE_2_W0001_P0026_T0001\TR1_W0001_P0081\TR1_2_W0001_P0081_T0001_R1_P5_K1_Ch2-Ch1.zen
2.490117e+01	1.716590e+00	20151203_SCC1gfpc_G2G1\MitoSys2\LSM\SCC1gfpc_G1\DE_W0001_P0026\DE_2_W0001_P0026_T0001\TR1_W0001_P0081\TR1_2_W0001_P0081_T0001_R1_P5_K1_Ch2-Ch1.zen
2.496118e+01	1.466600e+00	20151203_SCC1gfpc_G2G1\MitoSys2\LSM\SCC1gfpc_G1\DE_W0001_P0026\DE_2_W0001_P0026_T0001\TR1_W0001_P0081\TR1_2_W0001_P0081_T0001_R1_P5_K1_Ch2-Ch1.zen
2.502118e+01	2.249890e+00	20151203_SCC1gfpc_G2G1\MitoSys2\LSM\SCC1gfpc_G1\DE_W0001_P0026\DE_2_W0001_P0026_T0001\TR1_W0001_P0081\TR1_2_W0001_P0081_T0001_R1_P5_K1_Ch2-Ch1.zen
2.508118e+01	1.983240e+00	20151203_SCC1gfpc_G2G1\MitoSys2\LSM\SCC1gfpc_G1\DE_W0001_P0026\DE_2_W0001_P0026_T0001\TR1_W0001_P0081\TR1_2_W0001_P0081_T0001_R1_P5_K1_Ch2-Ch1.zen
2.514118e+01	2.549880e+00	20151203_SCC1gfpc_G2G1\MitoSys2\LSM\SCC1gfpc_G1\DE_W0001_P0026\DE_2_W0001_P0026_T0001\TR1_W0001_P0081\TR1_2_W0001_P0081_T0001_R1_P5_K1_Ch2-Ch1.zen
2.520119e+01	2.033240e+00	20151203_SCC1gfpc_G2G1\MitoSys2\LSM\SCC1gfpc_G1\DE_W0001_P0026\DE_2_W0001_P0026_T0001\TR1_W0001_P0081\TR1_2_W0001_P0081_T0001_R1_P5_K1_Ch2-Ch1.zen
2.526119e+01	1.949910e+00	20151203_SCC1gfpc_G2G1\MitoSys2\LSM\SCC1gfpc_G1\DE_W0001_P0026\DE_2_W0001_P0026_T0001\TR1_W0001_P0081\TR1_2_W0001_P0081_T0001_R1_P5_K1_Ch2-Ch1.zen
2.532119e+01	1.749920e+00	20151203_SCC1gfpc_G2G1\MitoSys2\LSM\SCC1gfpc_G1\DE_W0001_P0026\DE_2_W0001_P0026_T0001\TR1_W0001_P0081\TR1_2_W0001_P0081_T0001_R1_P5_K1_Ch2-Ch1.zen
2.538120e+01	1.816580e+00	20151203_SCC1gfpc_G2G1\MitoSys2\LSM\SCC1gfpc_G1\DE_W0001_P0026\DE_2_W0001_P0026_T0001\TR1_W0001_P0081\TR1_2_W0001_P0081_T0001_R1_P5_K1_Ch2-Ch1.zen
2.544120e+01	1.966570e+00	20151203_SCC1gfpc_G2G1\MitoSys2\LSM\SCC1gfpc_G1\DE_W0001_P0026\DE_2_W0001_P0026_T0001\TR1_W0001_P0081\TR1_2_W0001_P0081_T0001_R1_P5_K1_Ch2-Ch1.zen
2.550120e+01	1.583260e+00	20151203_SCC1gfpc_G2G1\MitoSys2\LSM\SCC1gfpc_G1\DE_W0001_P0026\DE_2_W0001_P0026_T0001\TR1_W0001_P0081\TR1_2_W0001_P0081_T0001_R1_P5_K1_Ch2-Ch1.zen
2.556120e+01	1.816580e+00	20151203_SCC1gfpc_G2G1\MitoSys2\LSM\SCC1gfpc_G1\DE_W0001_P0026\DE_2_W0001_P0026_T0001\TR1_W0001_P0081\TR1_2_W0001_P0081_T0001_R1_P5_K1_Ch2-Ch1.zen
2.562121e+01	2.116570e+00	20151203_SCC1gfpc_G2G1\MitoSys2\LSM\SCC1gfpc_G1\DE_W0001_P0026\DE_2_W0001_P0026_T0001\TR1_W0001_P0081\TR1_2_W0001_P0081_T0001_R1_P5_K1_Ch2-Ch1.zen
2.568121e+01	2.333220e+00	20151203_SCC1gfpc_G2G1\MitoSys2\LSM\SCC1gfpc_G1\DE_W0001_P0026\DE_2_W0001_P0026_T0001\TR1_W0001_P0081\TR1_2_W0001_P0081_T0001_R1_P5_K1_Ch2-Ch1.zen
2.574121e+01	1.449930e+00	20151203_SCC1gfpc_G2G1\MitoSys2\LSM\SCC1gfpc_G1\DE_W0001_P0026\DE_2_W0001_P0026_T0001\TR1_W0001_P0081\TR1_2_W0001_P0081_T0001_R1_P5_K1_Ch2-Ch1.zen
2.580121e+01	1.783250e+00	20151203_SCC1gfpc_G2G1\MitoSys2\LSM\SCC1gfpc_G1\DE_W0001_P0026\DE_2_W0001_P0026_T0001\TR1_W0001_P0081\TR1_2_W0001_P0081_T0001_R1_P5_K1_Ch2-Ch1.zen
2.586122e+01	1.683250e+00	20151203_SCC1gfpc_G2G1\MitoSys2\LSM\SCC1gfpc_G1\DE_W0001_P0026\DE_2_W0001_P0026_T0001\TR1_W0001_P0081\TR1_2_W0001_P0081_T0001_R1_P5_K1_Ch2-Ch1.zen
2.592122e+01	1.999910e+00	20151203_SCC1gfpc_G2G1\MitoSys2\LSM\SCC1gfpc_G1\DE_W0001_P0026\DE_2_W0001_P0026_T0001\TR1_W0001_P0081\TR1_2_W0001_P0081_T0001_R1_P5_K1_Ch2-Ch1.zen
2.598122e+01	1.666590e+00	20151203_SCC1gfpc_G2G1\MitoSys2\LSM\SCC1gfpc_G1\DE_W0001_P0026\DE_2_W0001_P0026_T0001\TR1_W0001_P0081\TR1_2_W0001_P0081_T0001_R1_P5_K1_Ch2-Ch1.zen
2.604123e+01	2.083240e+00	20151203_SCC1gfpc_G2G1\MitoSys2\LSM\SCC1gfpc_G1\DE_W0001_P0026\DE_2_W0001_P0026_T0001\TR1_W0001_P0081\TR1_2_W0001_P0081_T0001_R1_P5_K1_Ch2-Ch1.zen
2.610123e+01	1.883240e+00	20151203_SCC1gfpc_G2G1\MitoSys2\LSM\SCC1gfpc_G1\DE_W0001_P0026\DE_2_W0001_P0026_T0001\TR1_W0001_P0081\TR1_2_W0001_P0081_T0001_R1_P5_K1_Ch2-Ch1.zen
2.616123e+01	1.899910e+00	20151203_SCC1gfpc_G2G1\MitoSys2\LSM\SCC1gfpc_G1\DE_W0001_P0026\DE_2_W0001_P0026_T0001\TR1_W0001_P0081\TR1_2_W0001_P0081_T0001_R1_P5_K1_Ch2-Ch1.zen
2.622124e+01	1.716590e+00	20151203_SCC1gfpc_G2G1\MitoSys2\LSM\SCC1gfpc_G1\DE_W0001_P0026\DE_2_W0001_P0026_T0001\TR1_W0001_P0081\TR1_2_W0001_P0081_T0001_R1_P5_K1_Ch2-Ch1.zen
2.628124e+01	1.883240e+00	20151203_SCC1gfpc_G2G1\MitoSys2\LSM\SCC1gfpc_G1\DE_W0001_P0026\DE_2_W0001_P0026_T0001\TR1_W0001_P0081\TR1_2_W0001_P0081_T0001_R1_P5_K1_Ch2-Ch1.zen
2.634124e+01	1.649920e+00	20151203_SCC1gfpc_G2G1\MitoSys2\LSM\SCC1gfpc_G1\DE_W0001_P0026\DE_2_W0001_P0026_T0001\TR1_W0001_P0081\TR1_2_W0001_P0081_T0001_R1_P5_K1_Ch2-Ch1.zen
2.640124e+01	1.999910e+00	20151203_SCC1gfpc_G2G1\MitoSys2\LSM\SCC1gfpc_G1\DE_W0001_P0026\DE_2_W0001_P0026_T0001\TR1_W0001_P0081\TR1_2_W0001_P0081_T0001_R1_P5_K1_Ch2-Ch1.zen
2.646125e+01	1.366600e+00	20151203_SCC1gfpc_G2G1\MitoSys2\LSM\SCC1gfpc_G1\DE_W0001_P0026\DE_2_W0001_P0026_T0001\TR1_W0001_P0081\TR1_2_W0001_P0081_T0001_R1_P5_K1_Ch2-Ch1.zen
2.652125e+01	1.683250e+00	20151203_SCC1gfpc_G2G1\MitoSys2\LSM\SCC1gfpc_G1\DE_W0001_P0026\DE_2_W0001_P0026_T0001\TR1_W0001_P0081\TR1_2_W0001_P0081_T0001_R1_P5_K1_Ch2-Ch1.zen
2.658125e+01	1.683250e+00	20151203_SCC1gfpc_G2G1\MitoSys2\LSM\SCC1gfpc_G1\DE_W0001_P0026\DE_2_W0001_P0026_T0001\TR1_W0001_P0081\TR1_2_W0001_P0081_T0001_R1_P5_K1_Ch2-Ch1.zen
2.664125e+01	1.583260e+00	20151203_SCC1gfpc_G2G1\MitoSys2\LSM\SCC1gfpc_G1\DE_W0001_P0026\DE_2_W0001_P0026_T0001\TR1_W0001_P0081\TR1_2_W0001_P0081_T0001_R1_P5_K1_Ch2-Ch1.zen
2.670126e+01	1.666590e+00	20151203_SCC1gfpc_G2G1\MitoSys2\LSM\SCC1gfpc_G1\DE_W0001_P0026\DE_2_W0001_P0026_T0001\TR1_W0001_P0081\TR1_2_W0001_P0081_T0001_R1_P5_K1_Ch2-Ch1.zen
2.676126e+01	2.083240e+00	20151203_SCC1gfpc_G2G1\MitoSys2\LSM\SCC1gfpc_G1\DE_W0001_P0026\DE_2_W0001_P0026_T0001\TR1_W0001_P0081\TR1_2_W0001_P0081_T0001_R1_P5_K1_Ch2-Ch1.zen
2.682126e+01	1.566590e+00	20151203_SCC1gfpc_G2G1\MitoSys2\LSM\SCC1gfpc_G1\DE_W0001_P0026\DE_2_W0001_P0026_T0001\TR1_W0001_P0081\TR1_2_W0001_P0081_T0001_R1_P5_K1_Ch2-Ch1.zen
2.688127e+01	1.533260e+00	20151203_SCC1gfpc_G2G1\MitoSys2\LSM\SCC1gfpc_G1\DE_W0001_P0026\DE_2_W0001_P0026_T0001\TR1_W0001_P0081\TR1_2_W0001_P0081_T0001_R1_P5_K1_Ch2-Ch1.zen
2.694127e+01	1.566590e+00	20151203_SCC1gfpc_G2G1\MitoSys2\LSM\SCC1gfpc_G1\DE_W0001_P0026\DE_2_W0001_P0026_T0001\TR1_W0001_P0081\TR1_2_W0001_P0081_T0001_R1_P5_K1_Ch2-Ch1.zen
2.700127e+01	2.483220e+00	20151203_SCC1gfpc_G2G1\MitoSys2\LSM\SCC1gfpc_G1\DE_W0001_P0026\DE_2_W0001_P0026_T0001\TR1_W0001_P0081\TR1_2_W0001_P0081_T0001_R1_P5_K1_Ch2-Ch1.zen
2.706127e+01	1.583260e+00	20151203_SCC1gfpc_G2G1\MitoSys2\LSM\SCC1gfpc_G1\DE_W0001_P0026\DE_2_W0001_P0026_T0001\TR1_W0001_P0081\TR1_2_W0001_P0081_T0001_R1_P5_K1_Ch2-Ch1.zen
2.712128e+01	1.416600e+00	20151203_SCC1gfpc_G2G1\MitoSys2\LSM\SCC1gfpc_G1\DE_W0001_P0026\DE_2_W0001_P0026_T0001\TR1_W0001_P0081\TR1_2_W0001_P0081_T0001_R1_P5_K1_Ch2-Ch1.zen
2.718128e+01	1.616590e+00	20151203_SCC1gfpc_G2G1\MitoSys2\LSM\SCC1gfpc_G1\DE_W0001_P0026\DE_2_W0001_P0026_T0001\TR1_W0001_P0081\TR1_2_W0001_P0081_T0001_R1_P5_K1_Ch2-Ch1.zen
2.724128e+01	2.149900e+00	20151203_SCC1gfpc_G2G1\MitoSys2\LSM\SCC1gfpc_G1\DE_W0001_P0026\DE_2_W0001_P0026_T0001\TR1_W0001_P0081\TR1_2_W0001_P0081_T0001_R1_P5_K1_Ch2-Ch1.zen
2.730128e+01	1.699920e+00	20151203_SCC1gfpc_G2G1\MitoSys2\LSM\SCC1gfpc_G1\DE_W0001_P0026\DE_2_W0001_P0026_T0001\TR1_W0001_P0081\TR1_2_W0001_P0081_T0001_R1_P5_K1_Ch2-Ch1.zen
2.736129e+01	2.449880e+00	20151203_SCC1gfpc_G2G1\MitoSys2\LSM\SCC1gfpc_G1\DE_W0001_P0026\DE_2_W0001_P0026_T0001\TR1_W0001_P0081\TR1_2_W0001_P0081_T0001_R1_P5_K1_Ch2-Ch1.zen
2.742129e+01	1.983240e+00	20151203_SCC1gfpc_G2G1\MitoSys2\LSM\SCC1gfpc_G1\DE_W0001_P0026\DE_2_W0001_P0026_T0001\TR1_W0001_P0081\TR1_2_W0001_P0081_T0001_R1_P5_K1_Ch2-Ch1.zen
2.748129e+01	2.216560e+00	20151203_SCC1gfpc_G2G1\MitoSys2\LSM\SCC1gfpc_G1\DE_W0001_P0026\DE_2_W0001_P0026_T0001\TR1_W0001_P0081\TR1_2_W0001_P0081_T0001_R1_P5_K1_Ch2-Ch1.zen
2.754130e+01	2.133230e+00	20151203_SCC1gfpc_G2G1\MitoSys2\LSM\SCC1gfpc_G1\DE_W0001_P0026\DE_2_W0001_P0026_T0001\TR1_W0001_P0081\TR1_2_W0001_P0081_T0001_R1_P5_K1_Ch2-Ch1.zen
2.760130e+01	1.633260e+00	20151203_SCC1gfpc_G2G1\MitoSys2\LSM\SCC1gfpc_G1\DE_W0001_P0026\DE_2_W0001_P0026_T0001\TR1_W0001_P0081\TR1_2_W0001_P0081_T0001_R1_P5_K1_Ch2-Ch1.zen
2.766130e+01	1.633260e+00	20151203_SCC1gfpc_G2G1\MitoSys2\LSM\SCC1gfpc_G1\DE_W0001_P0026\DE_2_W0001_P0026_T0001\TR1_W0001_P0081\TR1_2_W0001_P0081_T0001_R1_P5_K1_Ch2-Ch1.zen
2.772131e+01	1.449930e+00	20151203_SCC1gfpc_G2G1\MitoSys2\LSM\SCC1gfpc_G1\DE_W0001_P0026\DE_2_W0001_P0026_T0001\TR1_W0001_P0081\TR1_2_W0001_P0081_T0001_R1_P5_K1_Ch2-Ch1.zen
2.778131e+01	2.199900e+00	20151203_SCC1gfpc_G2G1\MitoSys2\LSM\SCC1gfpc_G1\DE_W0001_P0026\DE_2_W0001_P0026_T0001\TR1_W0001_P0081\TR1_2_W0001_P0081_T0001_R1_P5_K1_Ch2-Ch1.zen
2.784131e+01	2.216560e+00	20151203_SCC1gfpc_G2G1\MitoSys2\LSM\SCC1gfpc_G1\DE_W0001_P0026\DE_2_W0001_P0026_T0001\TR1_W0001_P0081\TR1_2_W0001_P0081_T0001_R1_P5_K1_Ch2-Ch1.zen
2.790131e+01	2.249890e+00	20151203_SCC1gfpc_G2G1\MitoSys2\LSM\SCC1gfpc_G1\DE_W0001_P0026\DE_2_W0001_P0026_T0001\TR1_W0001_P0081\TR1_2_W0001_P0081_T0001_R1_P5_K1_Ch2-Ch1.zen
2.796132e+01	1.233280e+00	20151203_SCC1gfpc_G2G1\MitoSys2\LSM\SCC1gfpc_G1\DE_W0001_P0026\DE_2_W0001_P0026_T0001\TR1_W0001_P0081\TR1_2_W0001_P0081_T0001_R1_P5_K1_Ch2-Ch1.zen
2.802132e+01	2.033240e+00	20151203_SCC1gfpc_G2G1\MitoSys2\LSM\SCC1gfpc_G1\DE_W0001_P0026\DE_2_W0001_P0026_T0001\TR1_W0001_P0081\TR1_2_W0001_P0081_T0001_R1_P5_K1_Ch2-Ch1.zen
2.808132e+01	1.766580e+00	20151203_SCC1gfpc_G2G1\MitoSys2\LSM\SCC1gfpc_G1\DE_W0001_P0026\DE_2_W0001_P0026_T0001\TR1_W0001_P0081\TR1_2_W0001_P0081_T0001_R1_P5_K1_Ch2-Ch1.zen
2.814132e+01	1.416600e+00	20151203_SCC1gfpc_G2G1\MitoSys2\LSM\SCC1gfpc_G1\DE_W0001_P0026\DE_2_W0001_P0026_T0001\TR1_W0001_P0081\TR1_2_W0001_P0081_T0001_R1_P5_K1_Ch2-Ch1.zen
2.820133e+01	1.449930e+00	20151203_SCC1gfpc_G2G1\MitoSys2\LSM\SCC1gfpc_G1\DE_W0001_P0026\DE_2_W0001_P0026_T0001\TR1_W0001_P0081\TR1_2_W0001_P0081_T0001_R1_P5_K1_Ch2-Ch1.zen
2.826133e+01	1.666590e+00	20151203_SCC1gfpc_G2G1\MitoSys2\LSM\SCC1gfpc_G1\DE_W0001_P0026\DE_2_W0001_P0026_T0001\TR1_W0001_P0081\TR1_2_W0001_P0081_T0001_R1_P5_K1_Ch2-Ch1.zen
2.832133e+01	1.849910e+00	20151203_SCC1gfpc_G2G1\MitoSys2\LSM\SCC1gfpc_G1\DE_W0001_P0026\DE_2_W0001_P0026_T0001\TR1_W0001_P0081\TR1_2_W0001_P0081_T0001_R1_P5_K1_Ch2-Ch1.zen
2.838134e+01	1.633260e+00	20151203_SCC1gfpc_G2G1\MitoSys2\LSM\SCC1gfpc_G1\DE_W0001_P0026\DE_2_W0001_P0026_T0001\TR1_W0001_P0081\TR1_2_W0001_P0081_T0001_R1_P5_K1_Ch2-Ch1.zen
2.844134e+01	1.866580e+00	20151203_SCC1gfpc_G2G1\MitoSys2\LSM\SCC1gfpc_G1\DE_W0001_P0026\DE_2_W0001_P0026_T0001\TR1_W0001_P0081\TR1_2_W0001_P0081_T0001_R1_P5_K1_Ch2-Ch1.zen
2.850134e+01	1.849910e+00	20151203_SCC1gfpc_G2G1\MitoSys2\LSM\SCC1gfpc_G1\DE_W0001_P0026\DE_2_W0001_P0026_T0001\TR1_W0001_P0081\TR1_2_W0001_P0081_T0001_R1_P5_K1_Ch2-Ch1.zen
2.856134e+01	2.149900e+00	20151203_SCC1gfpc_G2G1\MitoSys2\LSM\SCC1gfpc_G1\DE_W0001_P0026\DE_2_W0001_P0026_T0001\TR1_W0001_P0081\TR1_2_W0001_P0081_T0001_R1_P5_K1_Ch2-Ch1.zen
2.862135e+01	2.383220e+00	20151203_SCC1gfpc_G2G1\MitoSys2\LSM\SCC1gfpc_G1\DE_W0001_P0026\DE_2_W0001_P0026_T0001\TR1_W0001_P0081\TR1_2_W0001_P0081_T0001_R1_P5_K1_Ch2-Ch1.zen
2.868135e+01	1.799920e+00	20151203_SCC1gfpc_G2G1\MitoSys2\LSM\SCC1gfpc_G1\DE_W0001_P0026\DE_2_W0001_P0026_T0001\TR1_W0001_P0081\TR1_2_W0001_P0081_T0001_R1_P5_K1_Ch2-Ch1.zen
2.874135e+01	1.966570e+00	20151203_SCC1gfpc_G2G1\MitoSys2\LSM\SCC1gfpc_G1\DE_W0001_P0026\DE_2_W0001_P0026_T0001\TR1_W0001_P0081\TR1_2_W0001_P0081_T0001_R1_P5_K1_Ch2-Ch1.zen
2.880136e+01	1.466600e+00	20151203_SCC1gfpc_G2G1\MitoSys2\LSM\SCC1gfpc_G1\DE_W0001_P0026\DE_2_W0001_P0026_T0001\TR1_W0001_P0081\TR1_2_W0001_P0081_T0001_R1_P5_K1_Ch2-Ch1.zen
2.886136e+01	1.799920e+00	20151203_SCC1gfpc_G2G1\MitoSys2\LSM\SCC1gfpc_G1\DE_W0001_P0026\DE_2_W0001_P0026_T0001\TR1_W0001_P0081\TR1_2_W0001_P0081_T0001_R1_P5_K1_Ch2-Ch1.zen
2.892136e+01	2.233230e+00	20151203_SCC1gfpc_G2G1\MitoSys2\LSM\SCC1gfpc_G1\DE_W0001_P0026\DE_2_W0001_P0026_T0001\TR1_W0001_P0081\TR1_2_W0001_P0081_T0001_R1_P5_K1_Ch2-Ch1.zen
2.898137e+01	2.416550e+00	20151203_SCC1gfpc_G2G1\MitoSys2\LSM\SCC1gfpc_G1\DE_W0001_P0026\DE_2_W0001_P0026_T0001\TR1_W0001_P0081\TR1_2_W0001_P0081_T0001_R1_P5_K1_Ch2-Ch1.zen
2.904137e+01	2.249890e+00	20151203_SCC1gfpc_G2G1\MitoSys2\LSM\SCC1gfpc_G1\DE_W0001_P0026\DE_2_W0001_P0026_T0001\TR1_W0001_P0081\TR1_2_W0001_P0081_T0001_R1_P5_K1_Ch2-Ch1.zen
2.910137e+01	1.749920e+00	20151203_SCC1gfpc_G2G1\MitoSys2\LSM\SCC1gfpc_G1\DE_W0001_P0026\DE_2_W0001_P0026_T0001\TR1_W0001_P0081\TR1_2_W0001_P0081_T0001_R1_P5_K1_Ch2-Ch1.zen
2.916137e+01	1.716590e+00	20151203_SCC1gfpc_G2G1\MitoSys2\LSM\SCC1gfpc_G1\DE_W0001_P0026\DE_2_W0001_P0026_T0001\TR1_W0001_P0081\TR1_2_W0001_P0081_T0001_R1_P5_K1_Ch2-Ch1.zen
2.922138e+01	2.133230e+00	20151203_SCC1gfpc_G2G1\MitoSys2\LSM\SCC1gfpc_G1\DE_W0001_P0026\DE_2_W0001_P0026_T0001\TR1_W0001_P0081\TR1_2_W0001_P0081_T0001_R1_P5_K1_Ch2-Ch1.zen
2.928138e+01	2.683210e+00	20151203_SCC1gfpc_G2G1\MitoSys2\LSM\SCC1gfpc_G1\DE_W0001_P0026\DE_2_W0001_P0026_T0001\TR1_W0001_P0081\TR1_2_W0001_P0081_T0001_R1_P5_K1_Ch2-Ch1.zen
2.934138e+01	1.616590e+00	20151203_SCC1gfpc_G2G1\MitoSys2\LSM\SCC1gfpc_G1\DE_W0001_P0026\DE_2_W0001_P0026_T0001\TR1_W0001_P0081\TR1_2_W0001_P0081_T0001_R1_P5_K1_Ch2-Ch1.zen
2.940138e+01	1.583260e+00	20151203_SCC1gfpc_G2G1\MitoSys2\LSM\SCC1gfpc_G1\DE_W0001_P0026\DE_2_W0001_P0026_T0001\TR1_W0001_P0081\TR1_2_W0001_P0081_T0001_R1_P5_K1_Ch2-Ch1.zen
2.946139e+01	1.799920e+00	20151203_SCC1gfpc_G2G1\MitoSys2\LSM\SCC1gfpc_G1\DE_W0001_P0026\DE_2_W0001_P0026_T0001\TR1_W0001_P0081\TR1_2_W0001_P0081_T0001_R1_P5_K1_Ch2-Ch1.zen
2.952139e+01	2.983190e+00	20151203_SCC1gfpc_G2G1\MitoSys2\LSM\SCC1gfpc_G1\DE_W0001_P0026\DE_2_W0001_P0026_T0001\TR1_W0001_P0081\TR1_2_W0001_P0081_T0001_R1_P5_K1_Ch2-Ch1.zen
2.958139e+01	1.833250e+00	20151203_SCC1gfpc_G2G1\MitoSys2\LSM\SCC1gfpc_G1\DE_W0001_P0026\DE_2_W0001_P0026_T0001\TR1_W0001_P0081\TR1_2_W0001_P0081_T0001_R1_P5_K1_Ch2-Ch1.zen
2.964140e+01	1.683250e+00	20151203_SCC1gfpc_G2G1\MitoSys2\LSM\SCC1gfpc_G1\DE_W0001_P0026\DE_2_W0001_P0026_T0001\TR1_W0001_P0081\TR1_2_W0001_P0081_T0001_R1_P5_K1_Ch2-Ch1.zen
2.970140e+01	1.599920e+00	20151203_SCC1gfpc_G2G1\MitoSys2\LSM\SCC1gfpc_G1\DE_W0001_P0026\DE_2_W0001_P0026_T0001\TR1_W0001_P0081\TR1_2_W0001_P0081_T0001_R1_P5_K1_Ch2-Ch1.zen
2.976140e+01	2.133230e+00	20151203_SCC1gfpc_G2G1\MitoSys2\LSM\SCC1gfpc_G1\DE_W0001_P0026\DE_2_W0001_P0026_T0001\TR1_W0001_P0081\TR1_2_W0001_P0081_T0001_R1_P5_K1_Ch2-Ch1.zen
2.982140e+01	3.999810e+00	20151203_SCC1gfpc_G2G1\MitoSys2\LSM\SCC1gfpc_G1\DE_W0001_P0026\DE_2_W0001_P0026_T0001\TR1_W0001_P0081\TR1_2_W0001_P0081_T0001_R1_P5_K1_Ch2-Ch1.zen
2.988141e+01	2.566550e+00	20151203_SCC1gfpc_G2G1\MitoSys2\LSM\SCC1gfpc_G1\DE_W0001_P0026\DE_2_W0001_P0026_T0001\TR1_W0001_P0081\TR1_2_W0001_P0081_T0001_R1_P5_K1_Ch2-Ch1.zen
2.994141e+01	2.833200e+00	20151203_SCC1gfpc_G2G1\MitoSys2\LSM\SCC1gfpc_G1\DE_W0001_P0026\DE_2_W0001_P0026_T0001\TR1_W0001_P0081\TR1_2_W0001_P0081_T0001_R1_P5_K1_Ch2-Ch1.zen
0	5.183323e+01	20151203_SCC1gfpc_G2G1\MitoSys2\LSM\SCC1gfpc_G1\DE_W0001_P0027\DE_2_W0001_P0027_T0001\TR1_W0001_P0085\TR1_2_W0001_P0085_T0001_R1_P1_K1_Ch2-Ch1.zen
6.000010e-02	5.146656e+01	20151203_SCC1gfpc_G2G1\MitoSys2\LSM\SCC1gfpc_G1\DE_W0001_P0027\DE_2_W0001_P0027_T0001\TR1_W0001_P0085\TR1_2_W0001_P0085_T0001_R1_P1_K1_Ch2-Ch1.zen
1.200000e-01	4.381657e+01	20151203_SCC1gfpc_G2G1\MitoSys2\LSM\SCC1gfpc_G1\DE_W0001_P0027\DE_2_W0001_P0027_T0001\TR1_W0001_P0085\TR1_2_W0001_P0085_T0001_R1_P1_K1_Ch2-Ch1.zen
1.800000e-01	4.914990e+01	20151203_SCC1gfpc_G2G1\MitoSys2\LSM\SCC1gfpc_G1\DE_W0001_P0027\DE_2_W0001_P0027_T0001\TR1_W0001_P0085\TR1_2_W0001_P0085_T0001_R1_P1_K1_Ch2-Ch1.zen
2.400000e-01	4.813323e+01	20151203_SCC1gfpc_G2G1\MitoSys2\LSM\SCC1gfpc_G1\DE_W0001_P0027\DE_2_W0001_P0027_T0001\TR1_W0001_P0085\TR1_2_W0001_P0085_T0001_R1_P1_K1_Ch2-Ch1.zen
3.000000e-01	4.646657e+01	20151203_SCC1gfpc_G2G1\MitoSys2\LSM\SCC1gfpc_G1\DE_W0001_P0027\DE_2_W0001_P0027_T0001\TR1_W0001_P0085\TR1_2_W0001_P0085_T0001_R1_P1_K1_Ch2-Ch1.zen
3.600000e-01	4.389991e+01	20151203_SCC1gfpc_G2G1\MitoSys2\LSM\SCC1gfpc_G1\DE_W0001_P0027\DE_2_W0001_P0027_T0001\TR1_W0001_P0085\TR1_2_W0001_P0085_T0001_R1_P1_K1_Ch2-Ch1.zen
4.200000e-01	4.991656e+01	20151203_SCC1gfpc_G2G1\MitoSys2\LSM\SCC1gfpc_G1\DE_W0001_P0027\DE_2_W0001_P0027_T0001\TR1_W0001_P0085\TR1_2_W0001_P0085_T0001_R1_P1_K1_Ch2-Ch1.zen
4.800000e-01	4.861657e+01	20151203_SCC1gfpc_G2G1\MitoSys2\LSM\SCC1gfpc_G1\DE_W0001_P0027\DE_2_W0001_P0027_T0001\TR1_W0001_P0085\TR1_2_W0001_P0085_T0001_R1_P1_K1_Ch2-Ch1.zen
5.400000e-01	4.916656e+01	20151203_SCC1gfpc_G2G1\MitoSys2\LSM\SCC1gfpc_G1\DE_W0001_P0027\DE_2_W0001_P0027_T0001\TR1_W0001_P0085\TR1_2_W0001_P0085_T0001_R1_P1_K1_Ch2-Ch1.zen
6.000000e-01	4.534991e+01	20151203_SCC1gfpc_G2G1\MitoSys2\LSM\SCC1gfpc_G1\DE_W0001_P0027\DE_2_W0001_P0027_T0001\TR1_W0001_P0085\TR1_2_W0001_P0085_T0001_R1_P1_K1_Ch2-Ch1.zen
6.600000e-01	4.938323e+01	20151203_SCC1gfpc_G2G1\MitoSys2\LSM\SCC1gfpc_G1\DE_W0001_P0027\DE_2_W0001_P0027_T0001\TR1_W0001_P0085\TR1_2_W0001_P0085_T0001_R1_P1_K1_Ch2-Ch1.zen
7.200000e-01	5.138322e+01	20151203_SCC1gfpc_G2G1\MitoSys2\LSM\SCC1gfpc_G1\DE_W0001_P0027\DE_2_W0001_P0027_T0001\TR1_W0001_P0085\TR1_2_W0001_P0085_T0001_R1_P1_K1_Ch2-Ch1.zen
7.800000e-01	5.984988e+01	20151203_SCC1gfpc_G2G1\MitoSys2\LSM\SCC1gfpc_G1\DE_W0001_P0027\DE_2_W0001_P0027_T0001\TR1_W0001_P0085\TR1_2_W0001_P0085_T0001_R1_P1_K1_Ch2-Ch1.zen
8.400000e-01	5.946654e+01	20151203_SCC1gfpc_G2G1\MitoSys2\LSM\SCC1gfpc_G1\DE_W0001_P0027\DE_2_W0001_P0027_T0001\TR1_W0001_P0085\TR1_2_W0001_P0085_T0001_R1_P1_K1_Ch2-Ch1.zen
9.000000e-01	5.578322e+01	20151203_SCC1gfpc_G2G1\MitoSys2\LSM\SCC1gfpc_G1\DE_W0001_P0027\DE_2_W0001_P0027_T0001\TR1_W0001_P0085\TR1_2_W0001_P0085_T0001_R1_P1_K1_Ch2-Ch1.zen
9.600000e-01	4.834990e+01	20151203_SCC1gfpc_G2G1\MitoSys2\LSM\SCC1gfpc_G1\DE_W0001_P0027\DE_2_W0001_P0027_T0001\TR1_W0001_P0085\TR1_2_W0001_P0085_T0001_R1_P1_K1_Ch2-Ch1.zen
1.020000e+00	5.539988e+01	20151203_SCC1gfpc_G2G1\MitoSys2\LSM\SCC1gfpc_G1\DE_W0001_P0027\DE_2_W0001_P0027_T0001\TR1_W0001_P0085\TR1_2_W0001_P0085_T0001_R1_P1_K1_Ch2-Ch1.zen
1.080000e+00	4.849990e+01	20151203_SCC1gfpc_G2G1\MitoSys2\LSM\SCC1gfpc_G1\DE_W0001_P0027\DE_2_W0001_P0027_T0001\TR1_W0001_P0085\TR1_2_W0001_P0085_T0001_R1_P1_K1_Ch2-Ch1.zen
1.140000e+00	4.341658e+01	20151203_SCC1gfpc_G2G1\MitoSys2\LSM\SCC1gfpc_G1\DE_W0001_P0027\DE_2_W0001_P0027_T0001\TR1_W0001_P0085\TR1_2_W0001_P0085_T0001_R1_P1_K1_Ch2-Ch1.zen
1.200000e+00	4.196658e+01	20151203_SCC1gfpc_G2G1\MitoSys2\LSM\SCC1gfpc_G1\DE_W0001_P0027\DE_2_W0001_P0027_T0001\TR1_W0001_P0085\TR1_2_W0001_P0085_T0001_R1_P1_K1_Ch2-Ch1.zen
1.260000e+00	5.449989e+01	20151203_SCC1gfpc_G2G1\MitoSys2\LSM\SCC1gfpc_G1\DE_W0001_P0027\DE_2_W0001_P0027_T0001\TR1_W0001_P0085\TR1_2_W0001_P0085_T0001_R1_P1_K1_Ch2-Ch1.zen
1.320000e+00	5.014989e+01	20151203_SCC1gfpc_G2G1\MitoSys2\LSM\SCC1gfpc_G1\DE_W0001_P0027\DE_2_W0001_P0027_T0001\TR1_W0001_P0085\TR1_2_W0001_P0085_T0001_R1_P1_K1_Ch2-Ch1.zen
1.380000e+00	5.064989e+01	20151203_SCC1gfpc_G2G1\MitoSys2\LSM\SCC1gfpc_G1\DE_W0001_P0027\DE_2_W0001_P0027_T0001\TR1_W0001_P0085\TR1_2_W0001_P0085_T0001_R1_P1_K1_Ch2-Ch1.zen
1.440000e+00	4.804990e+01	20151203_SCC1gfpc_G2G1\MitoSys2\LSM\SCC1gfpc_G1\DE_W0001_P0027\DE_2_W0001_P0027_T0001\TR1_W0001_P0085\TR1_2_W0001_P0085_T0001_R1_P1_K1_Ch2-Ch1.zen
1.500000e+00	4.569991e+01	20151203_SCC1gfpc_G2G1\MitoSys2\LSM\SCC1gfpc_G1\DE_W0001_P0027\DE_2_W0001_P0027_T0001\TR1_W0001_P0085\TR1_2_W0001_P0085_T0001_R1_P1_K1_Ch2-Ch1.zen
1.560000e+00	4.263324e+01	20151203_SCC1gfpc_G2G1\MitoSys2\LSM\SCC1gfpc_G1\DE_W0001_P0027\DE_2_W0001_P0027_T0001\TR1_W0001_P0085\TR1_2_W0001_P0085_T0001_R1_P1_K1_Ch2-Ch1.zen
1.620000e+00	4.423324e+01	20151203_SCC1gfpc_G2G1\MitoSys2\LSM\SCC1gfpc_G1\DE_W0001_P0027\DE_2_W0001_P0027_T0001\TR1_W0001_P0085\TR1_2_W0001_P0085_T0001_R1_P1_K1_Ch2-Ch1.zen
1.680000e+00	4.764990e+01	20151203_SCC1gfpc_G2G1\MitoSys2\LSM\SCC1gfpc_G1\DE_W0001_P0027\DE_2_W0001_P0027_T0001\TR1_W0001_P0085\TR1_2_W0001_P0085_T0001_R1_P1_K1_Ch2-Ch1.zen
1.740000e+00	4.936657e+01	20151203_SCC1gfpc_G2G1\MitoSys2\LSM\SCC1gfpc_G1\DE_W0001_P0027\DE_2_W0001_P0027_T0001\TR1_W0001_P0085\TR1_2_W0001_P0085_T0001_R1_P1_K1_Ch2-Ch1.zen
1.800000e+00	5.243322e+01	20151203_SCC1gfpc_G2G1\MitoSys2\LSM\SCC1gfpc_G1\DE_W0001_P0027\DE_2_W0001_P0027_T0001\TR1_W0001_P0085\TR1_2_W0001_P0085_T0001_R1_P1_K1_Ch2-Ch1.zen
1.860000e+00	4.973323e+01	20151203_SCC1gfpc_G2G1\MitoSys2\LSM\SCC1gfpc_G1\DE_W0001_P0027\DE_2_W0001_P0027_T0001\TR1_W0001_P0085\TR1_2_W0001_P0085_T0001_R1_P1_K1_Ch2-Ch1.zen
1.920000e+00	4.963323e+01	20151203_SCC1gfpc_G2G1\MitoSys2\LSM\SCC1gfpc_G1\DE_W0001_P0027\DE_2_W0001_P0027_T0001\TR1_W0001_P0085\TR1_2_W0001_P0085_T0001_R1_P1_K1_Ch2-Ch1.zen
1.980000e+00	4.869990e+01	20151203_SCC1gfpc_G2G1\MitoSys2\LSM\SCC1gfpc_G1\DE_W0001_P0027\DE_2_W0001_P0027_T0001\TR1_W0001_P0085\TR1_2_W0001_P0085_T0001_R1_P1_K1_Ch2-Ch1.zen
2.040000e+00	4.983323e+01	20151203_SCC1gfpc_G2G1\MitoSys2\LSM\SCC1gfpc_G1\DE_W0001_P0027\DE_2_W0001_P0027_T0001\TR1_W0001_P0085\TR1_2_W0001_P0085_T0001_R1_P1_K1_Ch2-Ch1.zen
2.100000e+00	4.669990e+01	20151203_SCC1gfpc_G2G1\MitoSys2\LSM\SCC1gfpc_G1\DE_W0001_P0027\DE_2_W0001_P0027_T0001\TR1_W0001_P0085\TR1_2_W0001_P0085_T0001_R1_P1_K1_Ch2-Ch1.zen
2.160000e+00	4.653324e+01	20151203_SCC1gfpc_G2G1\MitoSys2\LSM\SCC1gfpc_G1\DE_W0001_P0027\DE_2_W0001_P0027_T0001\TR1_W0001_P0085\TR1_2_W0001_P0085_T0001_R1_P1_K1_Ch2-Ch1.zen
2.220000e+00	5.321656e+01	20151203_SCC1gfpc_G2G1\MitoSys2\LSM\SCC1gfpc_G1\DE_W0001_P0027\DE_2_W0001_P0027_T0001\TR1_W0001_P0085\TR1_2_W0001_P0085_T0001_R1_P1_K1_Ch2-Ch1.zen
2.280000e+00	5.014989e+01	20151203_SCC1gfpc_G2G1\MitoSys2\LSM\SCC1gfpc_G1\DE_W0001_P0027\DE_2_W0001_P0027_T0001\TR1_W0001_P0085\TR1_2_W0001_P0085_T0001_R1_P1_K1_Ch2-Ch1.zen
2.340000e+00	5.056656e+01	20151203_SCC1gfpc_G2G1\MitoSys2\LSM\SCC1gfpc_G1\DE_W0001_P0027\DE_2_W0001_P0027_T0001\TR1_W0001_P0085\TR1_2_W0001_P0085_T0001_R1_P1_K1_Ch2-Ch1.zen
2.400010e+00	5.244989e+01	20151203_SCC1gfpc_G2G1\MitoSys2\LSM\SCC1gfpc_G1\DE_W0001_P0027\DE_2_W0001_P0027_T0001\TR1_W0001_P0085\TR1_2_W0001_P0085_T0001_R1_P1_K1_Ch2-Ch1.zen
2.460010e+00	4.436657e+01	20151203_SCC1gfpc_G2G1\MitoSys2\LSM\SCC1gfpc_G1\DE_W0001_P0027\DE_2_W0001_P0027_T0001\TR1_W0001_P0085\TR1_2_W0001_P0085_T0001_R1_P1_K1_Ch2-Ch1.zen
2.520010e+00	4.584990e+01	20151203_SCC1gfpc_G2G1\MitoSys2\LSM\SCC1gfpc_G1\DE_W0001_P0027\DE_2_W0001_P0027_T0001\TR1_W0001_P0085\TR1_2_W0001_P0085_T0001_R1_P1_K1_Ch2-Ch1.zen
2.580010e+00	4.681657e+01	20151203_SCC1gfpc_G2G1\MitoSys2\LSM\SCC1gfpc_G1\DE_W0001_P0027\DE_2_W0001_P0027_T0001\TR1_W0001_P0085\TR1_2_W0001_P0085_T0001_R1_P1_K1_Ch2-Ch1.zen
2.640010e+00	4.799990e+01	20151203_SCC1gfpc_G2G1\MitoSys2\LSM\SCC1gfpc_G1\DE_W0001_P0027\DE_2_W0001_P0027_T0001\TR1_W0001_P0085\TR1_2_W0001_P0085_T0001_R1_P1_K1_Ch2-Ch1.zen
2.700010e+00	4.404991e+01	20151203_SCC1gfpc_G2G1\MitoSys2\LSM\SCC1gfpc_G1\DE_W0001_P0027\DE_2_W0001_P0027_T0001\TR1_W0001_P0085\TR1_2_W0001_P0085_T0001_R1_P1_K1_Ch2-Ch1.zen
2.760010e+00	4.039992e+01	20151203_SCC1gfpc_G2G1\MitoSys2\LSM\SCC1gfpc_G1\DE_W0001_P0027\DE_2_W0001_P0027_T0001\TR1_W0001_P0085\TR1_2_W0001_P0085_T0001_R1_P1_K1_Ch2-Ch1.zen
2.820010e+00	4.568324e+01	20151203_SCC1gfpc_G2G1\MitoSys2\LSM\SCC1gfpc_G1\DE_W0001_P0027\DE_2_W0001_P0027_T0001\TR1_W0001_P0085\TR1_2_W0001_P0085_T0001_R1_P1_K1_Ch2-Ch1.zen
2.880010e+00	4.176658e+01	20151203_SCC1gfpc_G2G1\MitoSys2\LSM\SCC1gfpc_G1\DE_W0001_P0027\DE_2_W0001_P0027_T0001\TR1_W0001_P0085\TR1_2_W0001_P0085_T0001_R1_P1_K1_Ch2-Ch1.zen
2.940010e+00	4.446658e+01	20151203_SCC1gfpc_G2G1\MitoSys2\LSM\SCC1gfpc_G1\DE_W0001_P0027\DE_2_W0001_P0027_T0001\TR1_W0001_P0085\TR1_2_W0001_P0085_T0001_R1_P1_K1_Ch2-Ch1.zen
3.000010e+00	4.534991e+01	20151203_SCC1gfpc_G2G1\MitoSys2\LSM\SCC1gfpc_G1\DE_W0001_P0027\DE_2_W0001_P0027_T0001\TR1_W0001_P0085\TR1_2_W0001_P0085_T0001_R1_P1_K1_Ch2-Ch1.zen
3.060010e+00	4.081658e+01	20151203_SCC1gfpc_G2G1\MitoSys2\LSM\SCC1gfpc_G1\DE_W0001_P0027\DE_2_W0001_P0027_T0001\TR1_W0001_P0085\TR1_2_W0001_P0085_T0001_R1_P1_K1_Ch2-Ch1.zen
3.120010e+00	4.123325e+01	20151203_SCC1gfpc_G2G1\MitoSys2\LSM\SCC1gfpc_G1\DE_W0001_P0027\DE_2_W0001_P0027_T0001\TR1_W0001_P0085\TR1_2_W0001_P0085_T0001_R1_P1_K1_Ch2-Ch1.zen
3.180010e+00	4.126658e+01	20151203_SCC1gfpc_G2G1\MitoSys2\LSM\SCC1gfpc_G1\DE_W0001_P0027\DE_2_W0001_P0027_T0001\TR1_W0001_P0085\TR1_2_W0001_P0085_T0001_R1_P1_K1_Ch2-Ch1.zen
3.240010e+00	4.593324e+01	20151203_SCC1gfpc_G2G1\MitoSys2\LSM\SCC1gfpc_G1\DE_W0001_P0027\DE_2_W0001_P0027_T0001\TR1_W0001_P0085\TR1_2_W0001_P0085_T0001_R1_P1_K1_Ch2-Ch1.zen
3.300010e+00	3.974992e+01	20151203_SCC1gfpc_G2G1\MitoSys2\LSM\SCC1gfpc_G1\DE_W0001_P0027\DE_2_W0001_P0027_T0001\TR1_W0001_P0085\TR1_2_W0001_P0085_T0001_R1_P1_K1_Ch2-Ch1.zen
3.360010e+00	4.084991e+01	20151203_SCC1gfpc_G2G1\MitoSys2\LSM\SCC1gfpc_G1\DE_W0001_P0027\DE_2_W0001_P0027_T0001\TR1_W0001_P0085\TR1_2_W0001_P0085_T0001_R1_P1_K1_Ch2-Ch1.zen
3.420010e+00	4.233324e+01	20151203_SCC1gfpc_G2G1\MitoSys2\LSM\SCC1gfpc_G1\DE_W0001_P0027\DE_2_W0001_P0027_T0001\TR1_W0001_P0085\TR1_2_W0001_P0085_T0001_R1_P1_K1_Ch2-Ch1.zen
3.480010e+00	3.748325e+01	20151203_SCC1gfpc_G2G1\MitoSys2\LSM\SCC1gfpc_G1\DE_W0001_P0027\DE_2_W0001_P0027_T0001\TR1_W0001_P0085\TR1_2_W0001_P0085_T0001_R1_P1_K1_Ch2-Ch1.zen
3.540010e+00	4.664990e+01	20151203_SCC1gfpc_G2G1\MitoSys2\LSM\SCC1gfpc_G1\DE_W0001_P0027\DE_2_W0001_P0027_T0001\TR1_W0001_P0085\TR1_2_W0001_P0085_T0001_R1_P1_K1_Ch2-Ch1.zen
3.600010e+00	4.388324e+01	20151203_SCC1gfpc_G2G1\MitoSys2\LSM\SCC1gfpc_G1\DE_W0001_P0027\DE_2_W0001_P0027_T0001\TR1_W0001_P0085\TR1_2_W0001_P0085_T0001_R1_P1_K1_Ch2-Ch1.zen
3.660010e+00	4.114991e+01	20151203_SCC1gfpc_G2G1\MitoSys2\LSM\SCC1gfpc_G1\DE_W0001_P0027\DE_2_W0001_P0027_T0001\TR1_W0001_P0085\TR1_2_W0001_P0085_T0001_R1_P1_K1_Ch2-Ch1.zen
3.720010e+00	4.169991e+01	20151203_SCC1gfpc_G2G1\MitoSys2\LSM\SCC1gfpc_G1\DE_W0001_P0027\DE_2_W0001_P0027_T0001\TR1_W0001_P0085\TR1_2_W0001_P0085_T0001_R1_P1_K1_Ch2-Ch1.zen
3.780010e+00	4.811657e+01	20151203_SCC1gfpc_G2G1\MitoSys2\LSM\SCC1gfpc_G1\DE_W0001_P0027\DE_2_W0001_P0027_T0001\TR1_W0001_P0085\TR1_2_W0001_P0085_T0001_R1_P1_K1_Ch2-Ch1.zen
3.840010e+00	4.061658e+01	20151203_SCC1gfpc_G2G1\MitoSys2\LSM\SCC1gfpc_G1\DE_W0001_P0027\DE_2_W0001_P0027_T0001\TR1_W0001_P0085\TR1_2_W0001_P0085_T0001_R1_P1_K1_Ch2-Ch1.zen
3.900010e+00	4.583324e+01	20151203_SCC1gfpc_G2G1\MitoSys2\LSM\SCC1gfpc_G1\DE_W0001_P0027\DE_2_W0001_P0027_T0001\TR1_W0001_P0085\TR1_2_W0001_P0085_T0001_R1_P1_K1_Ch2-Ch1.zen
3.960010e+00	4.314991e+01	20151203_SCC1gfpc_G2G1\MitoSys2\LSM\SCC1gfpc_G1\DE_W0001_P0027\DE_2_W0001_P0027_T0001\TR1_W0001_P0085\TR1_2_W0001_P0085_T0001_R1_P1_K1_Ch2-Ch1.zen
4.020010e+00	4.269991e+01	20151203_SCC1gfpc_G2G1\MitoSys2\LSM\SCC1gfpc_G1\DE_W0001_P0027\DE_2_W0001_P0027_T0001\TR1_W0001_P0085\TR1_2_W0001_P0085_T0001_R1_P1_K1_Ch2-Ch1.zen
4.080010e+00	4.073325e+01	20151203_SCC1gfpc_G2G1\MitoSys2\LSM\SCC1gfpc_G1\DE_W0001_P0027\DE_2_W0001_P0027_T0001\TR1_W0001_P0085\TR1_2_W0001_P0085_T0001_R1_P1_K1_Ch2-Ch1.zen
4.140010e+00	4.274991e+01	20151203_SCC1gfpc_G2G1\MitoSys2\LSM\SCC1gfpc_G1\DE_W0001_P0027\DE_2_W0001_P0027_T0001\TR1_W0001_P0085\TR1_2_W0001_P0085_T0001_R1_P1_K1_Ch2-Ch1.zen
4.200010e+00	4.314991e+01	20151203_SCC1gfpc_G2G1\MitoSys2\LSM\SCC1gfpc_G1\DE_W0001_P0027\DE_2_W0001_P0027_T0001\TR1_W0001_P0085\TR1_2_W0001_P0085_T0001_R1_P1_K1_Ch2-Ch1.zen
4.260010e+00	4.133325e+01	20151203_SCC1gfpc_G2G1\MitoSys2\LSM\SCC1gfpc_G1\DE_W0001_P0027\DE_2_W0001_P0027_T0001\TR1_W0001_P0085\TR1_2_W0001_P0085_T0001_R1_P1_K1_Ch2-Ch1.zen
4.320010e+00	3.786659e+01	20151203_SCC1gfpc_G2G1\MitoSys2\LSM\SCC1gfpc_G1\DE_W0001_P0027\DE_2_W0001_P0027_T0001\TR1_W0001_P0085\TR1_2_W0001_P0085_T0001_R1_P1_K1_Ch2-Ch1.zen
4.380010e+00	4.006658e+01	20151203_SCC1gfpc_G2G1\MitoSys2\LSM\SCC1gfpc_G1\DE_W0001_P0027\DE_2_W0001_P0027_T0001\TR1_W0001_P0085\TR1_2_W0001_P0085_T0001_R1_P1_K1_Ch2-Ch1.zen
4.440010e+00	3.724992e+01	20151203_SCC1gfpc_G2G1\MitoSys2\LSM\SCC1gfpc_G1\DE_W0001_P0027\DE_2_W0001_P0027_T0001\TR1_W0001_P0085\TR1_2_W0001_P0085_T0001_R1_P1_K1_Ch2-Ch1.zen
4.500010e+00	3.688326e+01	20151203_SCC1gfpc_G2G1\MitoSys2\LSM\SCC1gfpc_G1\DE_W0001_P0027\DE_2_W0001_P0027_T0001\TR1_W0001_P0085\TR1_2_W0001_P0085_T0001_R1_P1_K1_Ch2-Ch1.zen
4.560010e+00	3.026660e+01	20151203_SCC1gfpc_G2G1\MitoSys2\LSM\SCC1gfpc_G1\DE_W0001_P0027\DE_2_W0001_P0027_T0001\TR1_W0001_P0085\TR1_2_W0001_P0085_T0001_R1_P1_K1_Ch2-Ch1.zen
4.620010e+00	3.146660e+01	20151203_SCC1gfpc_G2G1\MitoSys2\LSM\SCC1gfpc_G1\DE_W0001_P0027\DE_2_W0001_P0027_T0001\TR1_W0001_P0085\TR1_2_W0001_P0085_T0001_R1_P1_K1_Ch2-Ch1.zen
4.680010e+00	3.389993e+01	20151203_SCC1gfpc_G2G1\MitoSys2\LSM\SCC1gfpc_G1\DE_W0001_P0027\DE_2_W0001_P0027_T0001\TR1_W0001_P0085\TR1_2_W0001_P0085_T0001_R1_P1_K1_Ch2-Ch1.zen
4.740010e+00	3.106660e+01	20151203_SCC1gfpc_G2G1\MitoSys2\LSM\SCC1gfpc_G1\DE_W0001_P0027\DE_2_W0001_P0027_T0001\TR1_W0001_P0085\TR1_2_W0001_P0085_T0001_R1_P1_K1_Ch2-Ch1.zen
4.800010e+00	3.619992e+01	20151203_SCC1gfpc_G2G1\MitoSys2\LSM\SCC1gfpc_G1\DE_W0001_P0027\DE_2_W0001_P0027_T0001\TR1_W0001_P0085\TR1_2_W0001_P0085_T0001_R1_P1_K1_Ch2-Ch1.zen
4.860010e+00	3.754992e+01	20151203_SCC1gfpc_G2G1\MitoSys2\LSM\SCC1gfpc_G1\DE_W0001_P0027\DE_2_W0001_P0027_T0001\TR1_W0001_P0085\TR1_2_W0001_P0085_T0001_R1_P1_K1_Ch2-Ch1.zen
4.920010e+00	3.704992e+01	20151203_SCC1gfpc_G2G1\MitoSys2\LSM\SCC1gfpc_G1\DE_W0001_P0027\DE_2_W0001_P0027_T0001\TR1_W0001_P0085\TR1_2_W0001_P0085_T0001_R1_P1_K1_Ch2-Ch1.zen
4.980010e+00	3.474993e+01	20151203_SCC1gfpc_G2G1\MitoSys2\LSM\SCC1gfpc_G1\DE_W0001_P0027\DE_2_W0001_P0027_T0001\TR1_W0001_P0085\TR1_2_W0001_P0085_T0001_R1_P1_K1_Ch2-Ch1.zen
5.040010e+00	3.493326e+01	20151203_SCC1gfpc_G2G1\MitoSys2\LSM\SCC1gfpc_G1\DE_W0001_P0027\DE_2_W0001_P0027_T0001\TR1_W0001_P0085\TR1_2_W0001_P0085_T0001_R1_P1_K1_Ch2-Ch1.zen
5.100010e+00	3.483326e+01	20151203_SCC1gfpc_G2G1\MitoSys2\LSM\SCC1gfpc_G1\DE_W0001_P0027\DE_2_W0001_P0027_T0001\TR1_W0001_P0085\TR1_2_W0001_P0085_T0001_R1_P1_K1_Ch2-Ch1.zen
5.160010e+00	3.474993e+01	20151203_SCC1gfpc_G2G1\MitoSys2\LSM\SCC1gfpc_G1\DE_W0001_P0027\DE_2_W0001_P0027_T0001\TR1_W0001_P0085\TR1_2_W0001_P0085_T0001_R1_P1_K1_Ch2-Ch1.zen
5.220010e+00	3.643326e+01	20151203_SCC1gfpc_G2G1\MitoSys2\LSM\SCC1gfpc_G1\DE_W0001_P0027\DE_2_W0001_P0027_T0001\TR1_W0001_P0085\TR1_2_W0001_P0085_T0001_R1_P1_K1_Ch2-Ch1.zen
5.280010e+00	3.731659e+01	20151203_SCC1gfpc_G2G1\MitoSys2\LSM\SCC1gfpc_G1\DE_W0001_P0027\DE_2_W0001_P0027_T0001\TR1_W0001_P0085\TR1_2_W0001_P0085_T0001_R1_P1_K1_Ch2-Ch1.zen
5.340010e+00	3.861658e+01	20151203_SCC1gfpc_G2G1\MitoSys2\LSM\SCC1gfpc_G1\DE_W0001_P0027\DE_2_W0001_P0027_T0001\TR1_W0001_P0085\TR1_2_W0001_P0085_T0001_R1_P1_K1_Ch2-Ch1.zen
5.400010e+00	3.639993e+01	20151203_SCC1gfpc_G2G1\MitoSys2\LSM\SCC1gfpc_G1\DE_W0001_P0027\DE_2_W0001_P0027_T0001\TR1_W0001_P0085\TR1_2_W0001_P0085_T0001_R1_P1_K1_Ch2-Ch1.zen
5.460010e+00	3.654992e+01	20151203_SCC1gfpc_G2G1\MitoSys2\LSM\SCC1gfpc_G1\DE_W0001_P0027\DE_2_W0001_P0027_T0001\TR1_W0001_P0085\TR1_2_W0001_P0085_T0001_R1_P1_K1_Ch2-Ch1.zen
5.520010e+00	3.436660e+01	20151203_SCC1gfpc_G2G1\MitoSys2\LSM\SCC1gfpc_G1\DE_W0001_P0027\DE_2_W0001_P0027_T0001\TR1_W0001_P0085\TR1_2_W0001_P0085_T0001_R1_P1_K1_Ch2-Ch1.zen
5.580010e+00	3.548326e+01	20151203_SCC1gfpc_G2G1\MitoSys2\LSM\SCC1gfpc_G1\DE_W0001_P0027\DE_2_W0001_P0027_T0001\TR1_W0001_P0085\TR1_2_W0001_P0085_T0001_R1_P1_K1_Ch2-Ch1.zen
5.640010e+00	3.454993e+01	20151203_SCC1gfpc_G2G1\MitoSys2\LSM\SCC1gfpc_G1\DE_W0001_P0027\DE_2_W0001_P0027_T0001\TR1_W0001_P0085\TR1_2_W0001_P0085_T0001_R1_P1_K1_Ch2-Ch1.zen
5.700010e+00	3.469993e+01	20151203_SCC1gfpc_G2G1\MitoSys2\LSM\SCC1gfpc_G1\DE_W0001_P0027\DE_2_W0001_P0027_T0001\TR1_W0001_P0085\TR1_2_W0001_P0085_T0001_R1_P1_K1_Ch2-Ch1.zen
5.760010e+00	3.671659e+01	20151203_SCC1gfpc_G2G1\MitoSys2\LSM\SCC1gfpc_G1\DE_W0001_P0027\DE_2_W0001_P0027_T0001\TR1_W0001_P0085\TR1_2_W0001_P0085_T0001_R1_P1_K1_Ch2-Ch1.zen
5.820010e+00	4.038325e+01	20151203_SCC1gfpc_G2G1\MitoSys2\LSM\SCC1gfpc_G1\DE_W0001_P0027\DE_2_W0001_P0027_T0001\TR1_W0001_P0085\TR1_2_W0001_P0085_T0001_R1_P1_K1_Ch2-Ch1.zen
5.880010e+00	3.358326e+01	20151203_SCC1gfpc_G2G1\MitoSys2\LSM\SCC1gfpc_G1\DE_W0001_P0027\DE_2_W0001_P0027_T0001\TR1_W0001_P0085\TR1_2_W0001_P0085_T0001_R1_P1_K1_Ch2-Ch1.zen
5.940010e+00	3.479993e+01	20151203_SCC1gfpc_G2G1\MitoSys2\LSM\SCC1gfpc_G1\DE_W0001_P0027\DE_2_W0001_P0027_T0001\TR1_W0001_P0085\TR1_2_W0001_P0085_T0001_R1_P1_K1_Ch2-Ch1.zen
6.000010e+00	3.259993e+01	20151203_SCC1gfpc_G2G1\MitoSys2\LSM\SCC1gfpc_G1\DE_W0001_P0027\DE_2_W0001_P0027_T0001\TR1_W0001_P0085\TR1_2_W0001_P0085_T0001_R1_P1_K1_Ch2-Ch1.zen
6.060010e+00	3.288327e+01	20151203_SCC1gfpc_G2G1\MitoSys2\LSM\SCC1gfpc_G1\DE_W0001_P0027\DE_2_W0001_P0027_T0001\TR1_W0001_P0085\TR1_2_W0001_P0085_T0001_R1_P1_K1_Ch2-Ch1.zen
6.120010e+00	2.929994e+01	20151203_SCC1gfpc_G2G1\MitoSys2\LSM\SCC1gfpc_G1\DE_W0001_P0027\DE_2_W0001_P0027_T0001\TR1_W0001_P0085\TR1_2_W0001_P0085_T0001_R1_P1_K1_Ch2-Ch1.zen
6.180010e+00	3.328326e+01	20151203_SCC1gfpc_G2G1\MitoSys2\LSM\SCC1gfpc_G1\DE_W0001_P0027\DE_2_W0001_P0027_T0001\TR1_W0001_P0085\TR1_2_W0001_P0085_T0001_R1_P1_K1_Ch2-Ch1.zen
6.240010e+00	2.873327e+01	20151203_SCC1gfpc_G2G1\MitoSys2\LSM\SCC1gfpc_G1\DE_W0001_P0027\DE_2_W0001_P0027_T0001\TR1_W0001_P0085\TR1_2_W0001_P0085_T0001_R1_P1_K1_Ch2-Ch1.zen
6.300010e+00	2.913327e+01	20151203_SCC1gfpc_G2G1\MitoSys2\LSM\SCC1gfpc_G1\DE_W0001_P0027\DE_2_W0001_P0027_T0001\TR1_W0001_P0085\TR1_2_W0001_P0085_T0001_R1_P1_K1_Ch2-Ch1.zen
6.360010e+00	3.079994e+01	20151203_SCC1gfpc_G2G1\MitoSys2\LSM\SCC1gfpc_G1\DE_W0001_P0027\DE_2_W0001_P0027_T0001\TR1_W0001_P0085\TR1_2_W0001_P0085_T0001_R1_P1_K1_Ch2-Ch1.zen
6.420010e+00	2.708328e+01	20151203_SCC1gfpc_G2G1\MitoSys2\LSM\SCC1gfpc_G1\DE_W0001_P0027\DE_2_W0001_P0027_T0001\TR1_W0001_P0085\TR1_2_W0001_P0085_T0001_R1_P1_K1_Ch2-Ch1.zen
6.480010e+00	2.494995e+01	20151203_SCC1gfpc_G2G1\MitoSys2\LSM\SCC1gfpc_G1\DE_W0001_P0027\DE_2_W0001_P0027_T0001\TR1_W0001_P0085\TR1_2_W0001_P0085_T0001_R1_P1_K1_Ch2-Ch1.zen
6.540010e+00	2.593328e+01	20151203_SCC1gfpc_G2G1\MitoSys2\LSM\SCC1gfpc_G1\DE_W0001_P0027\DE_2_W0001_P0027_T0001\TR1_W0001_P0085\TR1_2_W0001_P0085_T0001_R1_P1_K1_Ch2-Ch1.zen
6.600010e+00	2.486662e+01	20151203_SCC1gfpc_G2G1\MitoSys2\LSM\SCC1gfpc_G1\DE_W0001_P0027\DE_2_W0001_P0027_T0001\TR1_W0001_P0085\TR1_2_W0001_P0085_T0001_R1_P1_K1_Ch2-Ch1.zen
6.660010e+00	2.609995e+01	20151203_SCC1gfpc_G2G1\MitoSys2\LSM\SCC1gfpc_G1\DE_W0001_P0027\DE_2_W0001_P0027_T0001\TR1_W0001_P0085\TR1_2_W0001_P0085_T0001_R1_P1_K1_Ch2-Ch1.zen
6.720010e+00	2.779994e+01	20151203_SCC1gfpc_G2G1\MitoSys2\LSM\SCC1gfpc_G1\DE_W0001_P0027\DE_2_W0001_P0027_T0001\TR1_W0001_P0085\TR1_2_W0001_P0085_T0001_R1_P1_K1_Ch2-Ch1.zen
6.780010e+00	2.688328e+01	20151203_SCC1gfpc_G2G1\MitoSys2\LSM\SCC1gfpc_G1\DE_W0001_P0027\DE_2_W0001_P0027_T0001\TR1_W0001_P0085\TR1_2_W0001_P0085_T0001_R1_P1_K1_Ch2-Ch1.zen
6.840010e+00	2.801661e+01	20151203_SCC1gfpc_G2G1\MitoSys2\LSM\SCC1gfpc_G1\DE_W0001_P0027\DE_2_W0001_P0027_T0001\TR1_W0001_P0085\TR1_2_W0001_P0085_T0001_R1_P1_K1_Ch2-Ch1.zen
6.900010e+00	3.018327e+01	20151203_SCC1gfpc_G2G1\MitoSys2\LSM\SCC1gfpc_G1\DE_W0001_P0027\DE_2_W0001_P0027_T0001\TR1_W0001_P0085\TR1_2_W0001_P0085_T0001_R1_P1_K1_Ch2-Ch1.zen
6.960010e+00	2.846661e+01	20151203_SCC1gfpc_G2G1\MitoSys2\LSM\SCC1gfpc_G1\DE_W0001_P0027\DE_2_W0001_P0027_T0001\TR1_W0001_P0085\TR1_2_W0001_P0085_T0001_R1_P1_K1_Ch2-Ch1.zen
7.020010e+00	3.109994e+01	20151203_SCC1gfpc_G2G1\MitoSys2\LSM\SCC1gfpc_G1\DE_W0001_P0027\DE_2_W0001_P0027_T0001\TR1_W0001_P0085\TR1_2_W0001_P0085_T0001_R1_P1_K1_Ch2-Ch1.zen
7.080010e+00	3.243327e+01	20151203_SCC1gfpc_G2G1\MitoSys2\LSM\SCC1gfpc_G1\DE_W0001_P0027\DE_2_W0001_P0027_T0001\TR1_W0001_P0085\TR1_2_W0001_P0085_T0001_R1_P1_K1_Ch2-Ch1.zen
7.140010e+00	3.168327e+01	20151203_SCC1gfpc_G2G1\MitoSys2\LSM\SCC1gfpc_G1\DE_W0001_P0027\DE_2_W0001_P0027_T0001\TR1_W0001_P0085\TR1_2_W0001_P0085_T0001_R1_P1_K1_Ch2-Ch1.zen
7.200020e+00	2.896661e+01	20151203_SCC1gfpc_G2G1\MitoSys2\LSM\SCC1gfpc_G1\DE_W0001_P0027\DE_2_W0001_P0027_T0001\TR1_W0001_P0085\TR1_2_W0001_P0085_T0001_R1_P1_K1_Ch2-Ch1.zen
7.260020e+00	2.818328e+01	20151203_SCC1gfpc_G2G1\MitoSys2\LSM\SCC1gfpc_G1\DE_W0001_P0027\DE_2_W0001_P0027_T0001\TR1_W0001_P0085\TR1_2_W0001_P0085_T0001_R1_P1_K1_Ch2-Ch1.zen
7.320020e+00	2.781661e+01	20151203_SCC1gfpc_G2G1\MitoSys2\LSM\SCC1gfpc_G1\DE_W0001_P0027\DE_2_W0001_P0027_T0001\TR1_W0001_P0085\TR1_2_W0001_P0085_T0001_R1_P1_K1_Ch2-Ch1.zen
7.380020e+00	2.948327e+01	20151203_SCC1gfpc_G2G1\MitoSys2\LSM\SCC1gfpc_G1\DE_W0001_P0027\DE_2_W0001_P0027_T0001\TR1_W0001_P0085\TR1_2_W0001_P0085_T0001_R1_P1_K1_Ch2-Ch1.zen
7.440020e+00	2.546661e+01	20151203_SCC1gfpc_G2G1\MitoSys2\LSM\SCC1gfpc_G1\DE_W0001_P0027\DE_2_W0001_P0027_T0001\TR1_W0001_P0085\TR1_2_W0001_P0085_T0001_R1_P1_K1_Ch2-Ch1.zen
7.500020e+00	2.873327e+01	20151203_SCC1gfpc_G2G1\MitoSys2\LSM\SCC1gfpc_G1\DE_W0001_P0027\DE_2_W0001_P0027_T0001\TR1_W0001_P0085\TR1_2_W0001_P0085_T0001_R1_P1_K1_Ch2-Ch1.zen
7.560020e+00	2.644995e+01	20151203_SCC1gfpc_G2G1\MitoSys2\LSM\SCC1gfpc_G1\DE_W0001_P0027\DE_2_W0001_P0027_T0001\TR1_W0001_P0085\TR1_2_W0001_P0085_T0001_R1_P1_K1_Ch2-Ch1.zen
7.620020e+00	3.033327e+01	20151203_SCC1gfpc_G2G1\MitoSys2\LSM\SCC1gfpc_G1\DE_W0001_P0027\DE_2_W0001_P0027_T0001\TR1_W0001_P0085\TR1_2_W0001_P0085_T0001_R1_P1_K1_Ch2-Ch1.zen
7.680020e+00	2.933327e+01	20151203_SCC1gfpc_G2G1\MitoSys2\LSM\SCC1gfpc_G1\DE_W0001_P0027\DE_2_W0001_P0027_T0001\TR1_W0001_P0085\TR1_2_W0001_P0085_T0001_R1_P1_K1_Ch2-Ch1.zen
7.740020e+00	2.644995e+01	20151203_SCC1gfpc_G2G1\MitoSys2\LSM\SCC1gfpc_G1\DE_W0001_P0027\DE_2_W0001_P0027_T0001\TR1_W0001_P0085\TR1_2_W0001_P0085_T0001_R1_P1_K1_Ch2-Ch1.zen
7.800020e+00	2.824994e+01	20151203_SCC1gfpc_G2G1\MitoSys2\LSM\SCC1gfpc_G1\DE_W0001_P0027\DE_2_W0001_P0027_T0001\TR1_W0001_P0085\TR1_2_W0001_P0085_T0001_R1_P1_K1_Ch2-Ch1.zen
7.860020e+00	2.776661e+01	20151203_SCC1gfpc_G2G1\MitoSys2\LSM\SCC1gfpc_G1\DE_W0001_P0027\DE_2_W0001_P0027_T0001\TR1_W0001_P0085\TR1_2_W0001_P0085_T0001_R1_P1_K1_Ch2-Ch1.zen
7.920020e+00	2.679994e+01	20151203_SCC1gfpc_G2G1\MitoSys2\LSM\SCC1gfpc_G1\DE_W0001_P0027\DE_2_W0001_P0027_T0001\TR1_W0001_P0085\TR1_2_W0001_P0085_T0001_R1_P1_K1_Ch2-Ch1.zen
7.980020e+00	2.938327e+01	20151203_SCC1gfpc_G2G1\MitoSys2\LSM\SCC1gfpc_G1\DE_W0001_P0027\DE_2_W0001_P0027_T0001\TR1_W0001_P0085\TR1_2_W0001_P0085_T0001_R1_P1_K1_Ch2-Ch1.zen
8.040020e+00	2.704994e+01	20151203_SCC1gfpc_G2G1\MitoSys2\LSM\SCC1gfpc_G1\DE_W0001_P0027\DE_2_W0001_P0027_T0001\TR1_W0001_P0085\TR1_2_W0001_P0085_T0001_R1_P1_K1_Ch2-Ch1.zen
8.100020e+00	2.729994e+01	20151203_SCC1gfpc_G2G1\MitoSys2\LSM\SCC1gfpc_G1\DE_W0001_P0027\DE_2_W0001_P0027_T0001\TR1_W0001_P0085\TR1_2_W0001_P0085_T0001_R1_P1_K1_Ch2-Ch1.zen
8.160020e+00	2.789994e+01	20151203_SCC1gfpc_G2G1\MitoSys2\LSM\SCC1gfpc_G1\DE_W0001_P0027\DE_2_W0001_P0027_T0001\TR1_W0001_P0085\TR1_2_W0001_P0085_T0001_R1_P1_K1_Ch2-Ch1.zen
8.220020e+00	2.518328e+01	20151203_SCC1gfpc_G2G1\MitoSys2\LSM\SCC1gfpc_G1\DE_W0001_P0027\DE_2_W0001_P0027_T0001\TR1_W0001_P0085\TR1_2_W0001_P0085_T0001_R1_P1_K1_Ch2-Ch1.zen
8.280020e+00	2.513328e+01	20151203_SCC1gfpc_G2G1\MitoSys2\LSM\SCC1gfpc_G1\DE_W0001_P0027\DE_2_W0001_P0027_T0001\TR1_W0001_P0085\TR1_2_W0001_P0085_T0001_R1_P1_K1_Ch2-Ch1.zen
8.340020e+00	2.798327e+01	20151203_SCC1gfpc_G2G1\MitoSys2\LSM\SCC1gfpc_G1\DE_W0001_P0027\DE_2_W0001_P0027_T0001\TR1_W0001_P0085\TR1_2_W0001_P0085_T0001_R1_P1_K1_Ch2-Ch1.zen
8.400020e+00	2.474995e+01	20151203_SCC1gfpc_G2G1\MitoSys2\LSM\SCC1gfpc_G1\DE_W0001_P0027\DE_2_W0001_P0027_T0001\TR1_W0001_P0085\TR1_2_W0001_P0085_T0001_R1_P1_K1_Ch2-Ch1.zen
8.460020e+00	2.486662e+01	20151203_SCC1gfpc_G2G1\MitoSys2\LSM\SCC1gfpc_G1\DE_W0001_P0027\DE_2_W0001_P0027_T0001\TR1_W0001_P0085\TR1_2_W0001_P0085_T0001_R1_P1_K1_Ch2-Ch1.zen
8.520020e+00	2.149996e+01	20151203_SCC1gfpc_G2G1\MitoSys2\LSM\SCC1gfpc_G1\DE_W0001_P0027\DE_2_W0001_P0027_T0001\TR1_W0001_P0085\TR1_2_W0001_P0085_T0001_R1_P1_K1_Ch2-Ch1.zen
8.580020e+00	2.548328e+01	20151203_SCC1gfpc_G2G1\MitoSys2\LSM\SCC1gfpc_G1\DE_W0001_P0027\DE_2_W0001_P0027_T0001\TR1_W0001_P0085\TR1_2_W0001_P0085_T0001_R1_P1_K1_Ch2-Ch1.zen
8.640020e+00	2.643328e+01	20151203_SCC1gfpc_G2G1\MitoSys2\LSM\SCC1gfpc_G1\DE_W0001_P0027\DE_2_W0001_P0027_T0001\TR1_W0001_P0085\TR1_2_W0001_P0085_T0001_R1_P1_K1_Ch2-Ch1.zen
8.700020e+00	2.458328e+01	20151203_SCC1gfpc_G2G1\MitoSys2\LSM\SCC1gfpc_G1\DE_W0001_P0027\DE_2_W0001_P0027_T0001\TR1_W0001_P0085\TR1_2_W0001_P0085_T0001_R1_P1_K1_Ch2-Ch1.zen
8.760020e+00	2.504995e+01	20151203_SCC1gfpc_G2G1\MitoSys2\LSM\SCC1gfpc_G1\DE_W0001_P0027\DE_2_W0001_P0027_T0001\TR1_W0001_P0085\TR1_2_W0001_P0085_T0001_R1_P1_K1_Ch2-Ch1.zen
8.820020e+00	2.593328e+01	20151203_SCC1gfpc_G2G1\MitoSys2\LSM\SCC1gfpc_G1\DE_W0001_P0027\DE_2_W0001_P0027_T0001\TR1_W0001_P0085\TR1_2_W0001_P0085_T0001_R1_P1_K1_Ch2-Ch1.zen
8.880020e+00	2.979994e+01	20151203_SCC1gfpc_G2G1\MitoSys2\LSM\SCC1gfpc_G1\DE_W0001_P0027\DE_2_W0001_P0027_T0001\TR1_W0001_P0085\TR1_2_W0001_P0085_T0001_R1_P1_K1_Ch2-Ch1.zen
8.940020e+00	2.714994e+01	20151203_SCC1gfpc_G2G1\MitoSys2\LSM\SCC1gfpc_G1\DE_W0001_P0027\DE_2_W0001_P0027_T0001\TR1_W0001_P0085\TR1_2_W0001_P0085_T0001_R1_P1_K1_Ch2-Ch1.zen
9.000020e+00	2.898327e+01	20151203_SCC1gfpc_G2G1\MitoSys2\LSM\SCC1gfpc_G1\DE_W0001_P0027\DE_2_W0001_P0027_T0001\TR1_W0001_P0085\TR1_2_W0001_P0085_T0001_R1_P1_K1_Ch2-Ch1.zen
9.060020e+00	2.771661e+01	20151203_SCC1gfpc_G2G1\MitoSys2\LSM\SCC1gfpc_G1\DE_W0001_P0027\DE_2_W0001_P0027_T0001\TR1_W0001_P0085\TR1_2_W0001_P0085_T0001_R1_P1_K1_Ch2-Ch1.zen
9.120020e+00	2.901661e+01	20151203_SCC1gfpc_G2G1\MitoSys2\LSM\SCC1gfpc_G1\DE_W0001_P0027\DE_2_W0001_P0027_T0001\TR1_W0001_P0085\TR1_2_W0001_P0085_T0001_R1_P1_K1_Ch2-Ch1.zen
9.180020e+00	3.378326e+01	20151203_SCC1gfpc_G2G1\MitoSys2\LSM\SCC1gfpc_G1\DE_W0001_P0027\DE_2_W0001_P0027_T0001\TR1_W0001_P0085\TR1_2_W0001_P0085_T0001_R1_P1_K1_Ch2-Ch1.zen
9.240020e+00	2.981660e+01	20151203_SCC1gfpc_G2G1\MitoSys2\LSM\SCC1gfpc_G1\DE_W0001_P0027\DE_2_W0001_P0027_T0001\TR1_W0001_P0085\TR1_2_W0001_P0085_T0001_R1_P1_K1_Ch2-Ch1.zen
9.300020e+00	2.731661e+01	20151203_SCC1gfpc_G2G1\MitoSys2\LSM\SCC1gfpc_G1\DE_W0001_P0027\DE_2_W0001_P0027_T0001\TR1_W0001_P0085\TR1_2_W0001_P0085_T0001_R1_P1_K1_Ch2-Ch1.zen
9.360020e+00	2.953327e+01	20151203_SCC1gfpc_G2G1\MitoSys2\LSM\SCC1gfpc_G1\DE_W0001_P0027\DE_2_W0001_P0027_T0001\TR1_W0001_P0085\TR1_2_W0001_P0085_T0001_R1_P1_K1_Ch2-Ch1.zen
9.420020e+00	2.526661e+01	20151203_SCC1gfpc_G2G1\MitoSys2\LSM\SCC1gfpc_G1\DE_W0001_P0027\DE_2_W0001_P0027_T0001\TR1_W0001_P0085\TR1_2_W0001_P0085_T0001_R1_P1_K1_Ch2-Ch1.zen
9.480020e+00	3.416660e+01	20151203_SCC1gfpc_G2G1\MitoSys2\LSM\SCC1gfpc_G1\DE_W0001_P0027\DE_2_W0001_P0027_T0001\TR1_W0001_P0085\TR1_2_W0001_P0085_T0001_R1_P1_K1_Ch2-Ch1.zen
9.540020e+00	3.189993e+01	20151203_SCC1gfpc_G2G1\MitoSys2\LSM\SCC1gfpc_G1\DE_W0001_P0027\DE_2_W0001_P0027_T0001\TR1_W0001_P0085\TR1_2_W0001_P0085_T0001_R1_P1_K1_Ch2-Ch1.zen
9.600020e+00	2.986660e+01	20151203_SCC1gfpc_G2G1\MitoSys2\LSM\SCC1gfpc_G1\DE_W0001_P0027\DE_2_W0001_P0027_T0001\TR1_W0001_P0085\TR1_2_W0001_P0085_T0001_R1_P1_K1_Ch2-Ch1.zen
9.660020e+00	2.714994e+01	20151203_SCC1gfpc_G2G1\MitoSys2\LSM\SCC1gfpc_G1\DE_W0001_P0027\DE_2_W0001_P0027_T0001\TR1_W0001_P0085\TR1_2_W0001_P0085_T0001_R1_P1_K1_Ch2-Ch1.zen
9.720020e+00	2.904994e+01	20151203_SCC1gfpc_G2G1\MitoSys2\LSM\SCC1gfpc_G1\DE_W0001_P0027\DE_2_W0001_P0027_T0001\TR1_W0001_P0085\TR1_2_W0001_P0085_T0001_R1_P1_K1_Ch2-Ch1.zen
9.780020e+00	3.199993e+01	20151203_SCC1gfpc_G2G1\MitoSys2\LSM\SCC1gfpc_G1\DE_W0001_P0027\DE_2_W0001_P0027_T0001\TR1_W0001_P0085\TR1_2_W0001_P0085_T0001_R1_P1_K1_Ch2-Ch1.zen
9.840020e+00	3.154993e+01	20151203_SCC1gfpc_G2G1\MitoSys2\LSM\SCC1gfpc_G1\DE_W0001_P0027\DE_2_W0001_P0027_T0001\TR1_W0001_P0085\TR1_2_W0001_P0085_T0001_R1_P1_K1_Ch2-Ch1.zen
9.900020e+00	3.051660e+01	20151203_SCC1gfpc_G2G1\MitoSys2\LSM\SCC1gfpc_G1\DE_W0001_P0027\DE_2_W0001_P0027_T0001\TR1_W0001_P0085\TR1_2_W0001_P0085_T0001_R1_P1_K1_Ch2-Ch1.zen
9.960020e+00	2.854994e+01	20151203_SCC1gfpc_G2G1\MitoSys2\LSM\SCC1gfpc_G1\DE_W0001_P0027\DE_2_W0001_P0027_T0001\TR1_W0001_P0085\TR1_2_W0001_P0085_T0001_R1_P1_K1_Ch2-Ch1.zen
1.002002e+01	2.888327e+01	20151203_SCC1gfpc_G2G1\MitoSys2\LSM\SCC1gfpc_G1\DE_W0001_P0027\DE_2_W0001_P0027_T0001\TR1_W0001_P0085\TR1_2_W0001_P0085_T0001_R1_P1_K1_Ch2-Ch1.zen
1.008002e+01	2.634995e+01	20151203_SCC1gfpc_G2G1\MitoSys2\LSM\SCC1gfpc_G1\DE_W0001_P0027\DE_2_W0001_P0027_T0001\TR1_W0001_P0085\TR1_2_W0001_P0085_T0001_R1_P1_K1_Ch2-Ch1.zen
1.014002e+01	2.426662e+01	20151203_SCC1gfpc_G2G1\MitoSys2\LSM\SCC1gfpc_G1\DE_W0001_P0027\DE_2_W0001_P0027_T0001\TR1_W0001_P0085\TR1_2_W0001_P0085_T0001_R1_P1_K1_Ch2-Ch1.zen
1.020002e+01	2.493328e+01	20151203_SCC1gfpc_G2G1\MitoSys2\LSM\SCC1gfpc_G1\DE_W0001_P0027\DE_2_W0001_P0027_T0001\TR1_W0001_P0085\TR1_2_W0001_P0085_T0001_R1_P1_K1_Ch2-Ch1.zen
1.026002e+01	2.609995e+01	20151203_SCC1gfpc_G2G1\MitoSys2\LSM\SCC1gfpc_G1\DE_W0001_P0027\DE_2_W0001_P0027_T0001\TR1_W0001_P0085\TR1_2_W0001_P0085_T0001_R1_P1_K1_Ch2-Ch1.zen
1.032002e+01	2.808327e+01	20151203_SCC1gfpc_G2G1\MitoSys2\LSM\SCC1gfpc_G1\DE_W0001_P0027\DE_2_W0001_P0027_T0001\TR1_W0001_P0085\TR1_2_W0001_P0085_T0001_R1_P1_K1_Ch2-Ch1.zen
1.038002e+01	2.708328e+01	20151203_SCC1gfpc_G2G1\MitoSys2\LSM\SCC1gfpc_G1\DE_W0001_P0027\DE_2_W0001_P0027_T0001\TR1_W0001_P0085\TR1_2_W0001_P0085_T0001_R1_P1_K1_Ch2-Ch1.zen
1.044002e+01	2.991660e+01	20151203_SCC1gfpc_G2G1\MitoSys2\LSM\SCC1gfpc_G1\DE_W0001_P0027\DE_2_W0001_P0027_T0001\TR1_W0001_P0085\TR1_2_W0001_P0085_T0001_R1_P1_K1_Ch2-Ch1.zen
1.050002e+01	3.026660e+01	20151203_SCC1gfpc_G2G1\MitoSys2\LSM\SCC1gfpc_G1\DE_W0001_P0027\DE_2_W0001_P0027_T0001\TR1_W0001_P0085\TR1_2_W0001_P0085_T0001_R1_P1_K1_Ch2-Ch1.zen
1.056002e+01	2.848327e+01	20151203_SCC1gfpc_G2G1\MitoSys2\LSM\SCC1gfpc_G1\DE_W0001_P0027\DE_2_W0001_P0027_T0001\TR1_W0001_P0085\TR1_2_W0001_P0085_T0001_R1_P1_K1_Ch2-Ch1.zen
1.062002e+01	2.781661e+01	20151203_SCC1gfpc_G2G1\MitoSys2\LSM\SCC1gfpc_G1\DE_W0001_P0027\DE_2_W0001_P0027_T0001\TR1_W0001_P0085\TR1_2_W0001_P0085_T0001_R1_P1_K1_Ch2-Ch1.zen
1.068002e+01	2.998327e+01	20151203_SCC1gfpc_G2G1\MitoSys2\LSM\SCC1gfpc_G1\DE_W0001_P0027\DE_2_W0001_P0027_T0001\TR1_W0001_P0085\TR1_2_W0001_P0085_T0001_R1_P1_K1_Ch2-Ch1.zen
1.074002e+01	2.929994e+01	20151203_SCC1gfpc_G2G1\MitoSys2\LSM\SCC1gfpc_G1\DE_W0001_P0027\DE_2_W0001_P0027_T0001\TR1_W0001_P0085\TR1_2_W0001_P0085_T0001_R1_P1_K1_Ch2-Ch1.zen
1.080002e+01	2.786661e+01	20151203_SCC1gfpc_G2G1\MitoSys2\LSM\SCC1gfpc_G1\DE_W0001_P0027\DE_2_W0001_P0027_T0001\TR1_W0001_P0085\TR1_2_W0001_P0085_T0001_R1_P1_K1_Ch2-Ch1.zen
1.086002e+01	2.996660e+01	20151203_SCC1gfpc_G2G1\MitoSys2\LSM\SCC1gfpc_G1\DE_W0001_P0027\DE_2_W0001_P0027_T0001\TR1_W0001_P0085\TR1_2_W0001_P0085_T0001_R1_P1_K1_Ch2-Ch1.zen
1.092002e+01	3.269993e+01	20151203_SCC1gfpc_G2G1\MitoSys2\LSM\SCC1gfpc_G1\DE_W0001_P0027\DE_2_W0001_P0027_T0001\TR1_W0001_P0085\TR1_2_W0001_P0085_T0001_R1_P1_K1_Ch2-Ch1.zen
1.098002e+01	2.951661e+01	20151203_SCC1gfpc_G2G1\MitoSys2\LSM\SCC1gfpc_G1\DE_W0001_P0027\DE_2_W0001_P0027_T0001\TR1_W0001_P0085\TR1_2_W0001_P0085_T0001_R1_P1_K1_Ch2-Ch1.zen
1.104002e+01	3.311660e+01	20151203_SCC1gfpc_G2G1\MitoSys2\LSM\SCC1gfpc_G1\DE_W0001_P0027\DE_2_W0001_P0027_T0001\TR1_W0001_P0085\TR1_2_W0001_P0085_T0001_R1_P1_K1_Ch2-Ch1.zen
1.110002e+01	3.578326e+01	20151203_SCC1gfpc_G2G1\MitoSys2\LSM\SCC1gfpc_G1\DE_W0001_P0027\DE_2_W0001_P0027_T0001\TR1_W0001_P0085\TR1_2_W0001_P0085_T0001_R1_P1_K1_Ch2-Ch1.zen
1.116002e+01	3.418326e+01	20151203_SCC1gfpc_G2G1\MitoSys2\LSM\SCC1gfpc_G1\DE_W0001_P0027\DE_2_W0001_P0027_T0001\TR1_W0001_P0085\TR1_2_W0001_P0085_T0001_R1_P1_K1_Ch2-Ch1.zen
1.122002e+01	3.194993e+01	20151203_SCC1gfpc_G2G1\MitoSys2\LSM\SCC1gfpc_G1\DE_W0001_P0027\DE_2_W0001_P0027_T0001\TR1_W0001_P0085\TR1_2_W0001_P0085_T0001_R1_P1_K1_Ch2-Ch1.zen
1.128002e+01	2.818328e+01	20151203_SCC1gfpc_G2G1\MitoSys2\LSM\SCC1gfpc_G1\DE_W0001_P0027\DE_2_W0001_P0027_T0001\TR1_W0001_P0085\TR1_2_W0001_P0085_T0001_R1_P1_K1_Ch2-Ch1.zen
1.134002e+01	2.846661e+01	20151203_SCC1gfpc_G2G1\MitoSys2\LSM\SCC1gfpc_G1\DE_W0001_P0027\DE_2_W0001_P0027_T0001\TR1_W0001_P0085\TR1_2_W0001_P0085_T0001_R1_P1_K1_Ch2-Ch1.zen
1.140002e+01	3.098327e+01	20151203_SCC1gfpc_G2G1\MitoSys2\LSM\SCC1gfpc_G1\DE_W0001_P0027\DE_2_W0001_P0027_T0001\TR1_W0001_P0085\TR1_2_W0001_P0085_T0001_R1_P1_K1_Ch2-Ch1.zen
1.146002e+01	2.898327e+01	20151203_SCC1gfpc_G2G1\MitoSys2\LSM\SCC1gfpc_G1\DE_W0001_P0027\DE_2_W0001_P0027_T0001\TR1_W0001_P0085\TR1_2_W0001_P0085_T0001_R1_P1_K1_Ch2-Ch1.zen
1.152002e+01	2.569995e+01	20151203_SCC1gfpc_G2G1\MitoSys2\LSM\SCC1gfpc_G1\DE_W0001_P0027\DE_2_W0001_P0027_T0001\TR1_W0001_P0085\TR1_2_W0001_P0085_T0001_R1_P1_K1_Ch2-Ch1.zen
1.158002e+01	2.768328e+01	20151203_SCC1gfpc_G2G1\MitoSys2\LSM\SCC1gfpc_G1\DE_W0001_P0027\DE_2_W0001_P0027_T0001\TR1_W0001_P0085\TR1_2_W0001_P0085_T0001_R1_P1_K1_Ch2-Ch1.zen
1.164002e+01	2.851661e+01	20151203_SCC1gfpc_G2G1\MitoSys2\LSM\SCC1gfpc_G1\DE_W0001_P0027\DE_2_W0001_P0027_T0001\TR1_W0001_P0085\TR1_2_W0001_P0085_T0001_R1_P1_K1_Ch2-Ch1.zen
1.170002e+01	2.609995e+01	20151203_SCC1gfpc_G2G1\MitoSys2\LSM\SCC1gfpc_G1\DE_W0001_P0027\DE_2_W0001_P0027_T0001\TR1_W0001_P0085\TR1_2_W0001_P0085_T0001_R1_P1_K1_Ch2-Ch1.zen
1.176002e+01	2.864994e+01	20151203_SCC1gfpc_G2G1\MitoSys2\LSM\SCC1gfpc_G1\DE_W0001_P0027\DE_2_W0001_P0027_T0001\TR1_W0001_P0085\TR1_2_W0001_P0085_T0001_R1_P1_K1_Ch2-Ch1.zen
1.182002e+01	2.639994e+01	20151203_SCC1gfpc_G2G1\MitoSys2\LSM\SCC1gfpc_G1\DE_W0001_P0027\DE_2_W0001_P0027_T0001\TR1_W0001_P0085\TR1_2_W0001_P0085_T0001_R1_P1_K1_Ch2-Ch1.zen
1.188002e+01	2.624994e+01	20151203_SCC1gfpc_G2G1\MitoSys2\LSM\SCC1gfpc_G1\DE_W0001_P0027\DE_2_W0001_P0027_T0001\TR1_W0001_P0085\TR1_2_W0001_P0085_T0001_R1_P1_K1_Ch2-Ch1.zen
1.194003e+01	2.761661e+01	20151203_SCC1gfpc_G2G1\MitoSys2\LSM\SCC1gfpc_G1\DE_W0001_P0027\DE_2_W0001_P0027_T0001\TR1_W0001_P0085\TR1_2_W0001_P0085_T0001_R1_P1_K1_Ch2-Ch1.zen
1.200002e+01	2.813327e+01	20151203_SCC1gfpc_G2G1\MitoSys2\LSM\SCC1gfpc_G1\DE_W0001_P0027\DE_2_W0001_P0027_T0001\TR1_W0001_P0085\TR1_2_W0001_P0085_T0001_R1_P1_K1_Ch2-Ch1.zen
1.206003e+01	3.096660e+01	20151203_SCC1gfpc_G2G1\MitoSys2\LSM\SCC1gfpc_G1\DE_W0001_P0027\DE_2_W0001_P0027_T0001\TR1_W0001_P0085\TR1_2_W0001_P0085_T0001_R1_P1_K1_Ch2-Ch1.zen
1.212003e+01	3.078327e+01	20151203_SCC1gfpc_G2G1\MitoSys2\LSM\SCC1gfpc_G1\DE_W0001_P0027\DE_2_W0001_P0027_T0001\TR1_W0001_P0085\TR1_2_W0001_P0085_T0001_R1_P1_K1_Ch2-Ch1.zen
1.218003e+01	2.871661e+01	20151203_SCC1gfpc_G2G1\MitoSys2\LSM\SCC1gfpc_G1\DE_W0001_P0027\DE_2_W0001_P0027_T0001\TR1_W0001_P0085\TR1_2_W0001_P0085_T0001_R1_P1_K1_Ch2-Ch1.zen
1.224003e+01	2.848327e+01	20151203_SCC1gfpc_G2G1\MitoSys2\LSM\SCC1gfpc_G1\DE_W0001_P0027\DE_2_W0001_P0027_T0001\TR1_W0001_P0085\TR1_2_W0001_P0085_T0001_R1_P1_K1_Ch2-Ch1.zen
1.230003e+01	2.686661e+01	20151203_SCC1gfpc_G2G1\MitoSys2\LSM\SCC1gfpc_G1\DE_W0001_P0027\DE_2_W0001_P0027_T0001\TR1_W0001_P0085\TR1_2_W0001_P0085_T0001_R1_P1_K1_Ch2-Ch1.zen
1.236003e+01	2.748328e+01	20151203_SCC1gfpc_G2G1\MitoSys2\LSM\SCC1gfpc_G1\DE_W0001_P0027\DE_2_W0001_P0027_T0001\TR1_W0001_P0085\TR1_2_W0001_P0085_T0001_R1_P1_K1_Ch2-Ch1.zen
1.242003e+01	3.263327e+01	20151203_SCC1gfpc_G2G1\MitoSys2\LSM\SCC1gfpc_G1\DE_W0001_P0027\DE_2_W0001_P0027_T0001\TR1_W0001_P0085\TR1_2_W0001_P0085_T0001_R1_P1_K1_Ch2-Ch1.zen
1.248003e+01	2.871661e+01	20151203_SCC1gfpc_G2G1\MitoSys2\LSM\SCC1gfpc_G1\DE_W0001_P0027\DE_2_W0001_P0027_T0001\TR1_W0001_P0085\TR1_2_W0001_P0085_T0001_R1_P1_K1_Ch2-Ch1.zen
1.254003e+01	2.926661e+01	20151203_SCC1gfpc_G2G1\MitoSys2\LSM\SCC1gfpc_G1\DE_W0001_P0027\DE_2_W0001_P0027_T0001\TR1_W0001_P0085\TR1_2_W0001_P0085_T0001_R1_P1_K1_Ch2-Ch1.zen
1.260003e+01	3.281660e+01	20151203_SCC1gfpc_G2G1\MitoSys2\LSM\SCC1gfpc_G1\DE_W0001_P0027\DE_2_W0001_P0027_T0001\TR1_W0001_P0085\TR1_2_W0001_P0085_T0001_R1_P1_K1_Ch2-Ch1.zen
1.266003e+01	2.851661e+01	20151203_SCC1gfpc_G2G1\MitoSys2\LSM\SCC1gfpc_G1\DE_W0001_P0027\DE_2_W0001_P0027_T0001\TR1_W0001_P0085\TR1_2_W0001_P0085_T0001_R1_P1_K1_Ch2-Ch1.zen
1.272003e+01	2.681661e+01	20151203_SCC1gfpc_G2G1\MitoSys2\LSM\SCC1gfpc_G1\DE_W0001_P0027\DE_2_W0001_P0027_T0001\TR1_W0001_P0085\TR1_2_W0001_P0085_T0001_R1_P1_K1_Ch2-Ch1.zen
1.278003e+01	3.024994e+01	20151203_SCC1gfpc_G2G1\MitoSys2\LSM\SCC1gfpc_G1\DE_W0001_P0027\DE_2_W0001_P0027_T0001\TR1_W0001_P0085\TR1_2_W0001_P0085_T0001_R1_P1_K1_Ch2-Ch1.zen
1.284003e+01	3.294993e+01	20151203_SCC1gfpc_G2G1\MitoSys2\LSM\SCC1gfpc_G1\DE_W0001_P0027\DE_2_W0001_P0027_T0001\TR1_W0001_P0085\TR1_2_W0001_P0085_T0001_R1_P1_K1_Ch2-Ch1.zen
1.290003e+01	3.383326e+01	20151203_SCC1gfpc_G2G1\MitoSys2\LSM\SCC1gfpc_G1\DE_W0001_P0027\DE_2_W0001_P0027_T0001\TR1_W0001_P0085\TR1_2_W0001_P0085_T0001_R1_P1_K1_Ch2-Ch1.zen
1.296003e+01	3.263327e+01	20151203_SCC1gfpc_G2G1\MitoSys2\LSM\SCC1gfpc_G1\DE_W0001_P0027\DE_2_W0001_P0027_T0001\TR1_W0001_P0085\TR1_2_W0001_P0085_T0001_R1_P1_K1_Ch2-Ch1.zen
1.302003e+01	3.583326e+01	20151203_SCC1gfpc_G2G1\MitoSys2\LSM\SCC1gfpc_G1\DE_W0001_P0027\DE_2_W0001_P0027_T0001\TR1_W0001_P0085\TR1_2_W0001_P0085_T0001_R1_P1_K1_Ch2-Ch1.zen
1.308003e+01	3.069994e+01	20151203_SCC1gfpc_G2G1\MitoSys2\LSM\SCC1gfpc_G1\DE_W0001_P0027\DE_2_W0001_P0027_T0001\TR1_W0001_P0085\TR1_2_W0001_P0085_T0001_R1_P1_K1_Ch2-Ch1.zen
1.314003e+01	3.199993e+01	20151203_SCC1gfpc_G2G1\MitoSys2\LSM\SCC1gfpc_G1\DE_W0001_P0027\DE_2_W0001_P0027_T0001\TR1_W0001_P0085\TR1_2_W0001_P0085_T0001_R1_P1_K1_Ch2-Ch1.zen
1.320003e+01	2.934994e+01	20151203_SCC1gfpc_G2G1\MitoSys2\LSM\SCC1gfpc_G1\DE_W0001_P0027\DE_2_W0001_P0027_T0001\TR1_W0001_P0085\TR1_2_W0001_P0085_T0001_R1_P1_K1_Ch2-Ch1.zen
1.326003e+01	3.031660e+01	20151203_SCC1gfpc_G2G1\MitoSys2\LSM\SCC1gfpc_G1\DE_W0001_P0027\DE_2_W0001_P0027_T0001\TR1_W0001_P0085\TR1_2_W0001_P0085_T0001_R1_P1_K1_Ch2-Ch1.zen
1.332003e+01	3.031660e+01	20151203_SCC1gfpc_G2G1\MitoSys2\LSM\SCC1gfpc_G1\DE_W0001_P0027\DE_2_W0001_P0027_T0001\TR1_W0001_P0085\TR1_2_W0001_P0085_T0001_R1_P1_K1_Ch2-Ch1.zen
1.338003e+01	2.878327e+01	20151203_SCC1gfpc_G2G1\MitoSys2\LSM\SCC1gfpc_G1\DE_W0001_P0027\DE_2_W0001_P0027_T0001\TR1_W0001_P0085\TR1_2_W0001_P0085_T0001_R1_P1_K1_Ch2-Ch1.zen
1.344003e+01	2.768328e+01	20151203_SCC1gfpc_G2G1\MitoSys2\LSM\SCC1gfpc_G1\DE_W0001_P0027\DE_2_W0001_P0027_T0001\TR1_W0001_P0085\TR1_2_W0001_P0085_T0001_R1_P1_K1_Ch2-Ch1.zen
1.350003e+01	3.011660e+01	20151203_SCC1gfpc_G2G1\MitoSys2\LSM\SCC1gfpc_G1\DE_W0001_P0027\DE_2_W0001_P0027_T0001\TR1_W0001_P0085\TR1_2_W0001_P0085_T0001_R1_P1_K1_Ch2-Ch1.zen
1.356003e+01	3.071660e+01	20151203_SCC1gfpc_G2G1\MitoSys2\LSM\SCC1gfpc_G1\DE_W0001_P0027\DE_2_W0001_P0027_T0001\TR1_W0001_P0085\TR1_2_W0001_P0085_T0001_R1_P1_K1_Ch2-Ch1.zen
1.362003e+01	3.283326e+01	20151203_SCC1gfpc_G2G1\MitoSys2\LSM\SCC1gfpc_G1\DE_W0001_P0027\DE_2_W0001_P0027_T0001\TR1_W0001_P0085\TR1_2_W0001_P0085_T0001_R1_P1_K1_Ch2-Ch1.zen
1.368003e+01	2.803328e+01	20151203_SCC1gfpc_G2G1\MitoSys2\LSM\SCC1gfpc_G1\DE_W0001_P0027\DE_2_W0001_P0027_T0001\TR1_W0001_P0085\TR1_2_W0001_P0085_T0001_R1_P1_K1_Ch2-Ch1.zen
1.374003e+01	2.486662e+01	20151203_SCC1gfpc_G2G1\MitoSys2\LSM\SCC1gfpc_G1\DE_W0001_P0027\DE_2_W0001_P0027_T0001\TR1_W0001_P0085\TR1_2_W0001_P0085_T0001_R1_P1_K1_Ch2-Ch1.zen
1.380003e+01	3.008327e+01	20151203_SCC1gfpc_G2G1\MitoSys2\LSM\SCC1gfpc_G1\DE_W0001_P0027\DE_2_W0001_P0027_T0001\TR1_W0001_P0085\TR1_2_W0001_P0085_T0001_R1_P1_K1_Ch2-Ch1.zen
1.386003e+01	3.023327e+01	20151203_SCC1gfpc_G2G1\MitoSys2\LSM\SCC1gfpc_G1\DE_W0001_P0027\DE_2_W0001_P0027_T0001\TR1_W0001_P0085\TR1_2_W0001_P0085_T0001_R1_P1_K1_Ch2-Ch1.zen
1.392003e+01	2.834994e+01	20151203_SCC1gfpc_G2G1\MitoSys2\LSM\SCC1gfpc_G1\DE_W0001_P0027\DE_2_W0001_P0027_T0001\TR1_W0001_P0085\TR1_2_W0001_P0085_T0001_R1_P1_K1_Ch2-Ch1.zen
1.398003e+01	3.103327e+01	20151203_SCC1gfpc_G2G1\MitoSys2\LSM\SCC1gfpc_G1\DE_W0001_P0027\DE_2_W0001_P0027_T0001\TR1_W0001_P0085\TR1_2_W0001_P0085_T0001_R1_P1_K1_Ch2-Ch1.zen
1.404003e+01	2.654994e+01	20151203_SCC1gfpc_G2G1\MitoSys2\LSM\SCC1gfpc_G1\DE_W0001_P0027\DE_2_W0001_P0027_T0001\TR1_W0001_P0085\TR1_2_W0001_P0085_T0001_R1_P1_K1_Ch2-Ch1.zen
1.410003e+01	2.886661e+01	20151203_SCC1gfpc_G2G1\MitoSys2\LSM\SCC1gfpc_G1\DE_W0001_P0027\DE_2_W0001_P0027_T0001\TR1_W0001_P0085\TR1_2_W0001_P0085_T0001_R1_P1_K1_Ch2-Ch1.zen
1.416003e+01	2.711661e+01	20151203_SCC1gfpc_G2G1\MitoSys2\LSM\SCC1gfpc_G1\DE_W0001_P0027\DE_2_W0001_P0027_T0001\TR1_W0001_P0085\TR1_2_W0001_P0085_T0001_R1_P1_K1_Ch2-Ch1.zen
1.422003e+01	2.949994e+01	20151203_SCC1gfpc_G2G1\MitoSys2\LSM\SCC1gfpc_G1\DE_W0001_P0027\DE_2_W0001_P0027_T0001\TR1_W0001_P0085\TR1_2_W0001_P0085_T0001_R1_P1_K1_Ch2-Ch1.zen
1.428003e+01	2.889994e+01	20151203_SCC1gfpc_G2G1\MitoSys2\LSM\SCC1gfpc_G1\DE_W0001_P0027\DE_2_W0001_P0027_T0001\TR1_W0001_P0085\TR1_2_W0001_P0085_T0001_R1_P1_K1_Ch2-Ch1.zen
1.434003e+01	2.958327e+01	20151203_SCC1gfpc_G2G1\MitoSys2\LSM\SCC1gfpc_G1\DE_W0001_P0027\DE_2_W0001_P0027_T0001\TR1_W0001_P0085\TR1_2_W0001_P0085_T0001_R1_P1_K1_Ch2-Ch1.zen
1.440003e+01	2.931661e+01	20151203_SCC1gfpc_G2G1\MitoSys2\LSM\SCC1gfpc_G1\DE_W0001_P0027\DE_2_W0001_P0027_T0001\TR1_W0001_P0085\TR1_2_W0001_P0085_T0001_R1_P1_K1_Ch2-Ch1.zen
1.446003e+01	3.043327e+01	20151203_SCC1gfpc_G2G1\MitoSys2\LSM\SCC1gfpc_G1\DE_W0001_P0027\DE_2_W0001_P0027_T0001\TR1_W0001_P0085\TR1_2_W0001_P0085_T0001_R1_P1_K1_Ch2-Ch1.zen
1.452003e+01	2.678328e+01	20151203_SCC1gfpc_G2G1\MitoSys2\LSM\SCC1gfpc_G1\DE_W0001_P0027\DE_2_W0001_P0027_T0001\TR1_W0001_P0085\TR1_2_W0001_P0085_T0001_R1_P1_K1_Ch2-Ch1.zen
1.458003e+01	2.659995e+01	20151203_SCC1gfpc_G2G1\MitoSys2\LSM\SCC1gfpc_G1\DE_W0001_P0027\DE_2_W0001_P0027_T0001\TR1_W0001_P0085\TR1_2_W0001_P0085_T0001_R1_P1_K1_Ch2-Ch1.zen
1.464003e+01	2.884994e+01	20151203_SCC1gfpc_G2G1\MitoSys2\LSM\SCC1gfpc_G1\DE_W0001_P0027\DE_2_W0001_P0027_T0001\TR1_W0001_P0085\TR1_2_W0001_P0085_T0001_R1_P1_K1_Ch2-Ch1.zen
1.470003e+01	3.056660e+01	20151203_SCC1gfpc_G2G1\MitoSys2\LSM\SCC1gfpc_G1\DE_W0001_P0027\DE_2_W0001_P0027_T0001\TR1_W0001_P0085\TR1_2_W0001_P0085_T0001_R1_P1_K1_Ch2-Ch1.zen
1.476003e+01	2.803328e+01	20151203_SCC1gfpc_G2G1\MitoSys2\LSM\SCC1gfpc_G1\DE_W0001_P0027\DE_2_W0001_P0027_T0001\TR1_W0001_P0085\TR1_2_W0001_P0085_T0001_R1_P1_K1_Ch2-Ch1.zen
1.482003e+01	2.796661e+01	20151203_SCC1gfpc_G2G1\MitoSys2\LSM\SCC1gfpc_G1\DE_W0001_P0027\DE_2_W0001_P0027_T0001\TR1_W0001_P0085\TR1_2_W0001_P0085_T0001_R1_P1_K1_Ch2-Ch1.zen
1.488003e+01	3.241660e+01	20151203_SCC1gfpc_G2G1\MitoSys2\LSM\SCC1gfpc_G1\DE_W0001_P0027\DE_2_W0001_P0027_T0001\TR1_W0001_P0085\TR1_2_W0001_P0085_T0001_R1_P1_K1_Ch2-Ch1.zen
1.494003e+01	3.251660e+01	20151203_SCC1gfpc_G2G1\MitoSys2\LSM\SCC1gfpc_G1\DE_W0001_P0027\DE_2_W0001_P0027_T0001\TR1_W0001_P0085\TR1_2_W0001_P0085_T0001_R1_P1_K1_Ch2-Ch1.zen
1.500003e+01	3.258327e+01	20151203_SCC1gfpc_G2G1\MitoSys2\LSM\SCC1gfpc_G1\DE_W0001_P0027\DE_2_W0001_P0027_T0001\TR1_W0001_P0085\TR1_2_W0001_P0085_T0001_R1_P1_K1_Ch2-Ch1.zen
1.506003e+01	3.523326e+01	20151203_SCC1gfpc_G2G1\MitoSys2\LSM\SCC1gfpc_G1\DE_W0001_P0027\DE_2_W0001_P0027_T0001\TR1_W0001_P0085\TR1_2_W0001_P0085_T0001_R1_P1_K1_Ch2-Ch1.zen
1.512003e+01	3.191660e+01	20151203_SCC1gfpc_G2G1\MitoSys2\LSM\SCC1gfpc_G1\DE_W0001_P0027\DE_2_W0001_P0027_T0001\TR1_W0001_P0085\TR1_2_W0001_P0085_T0001_R1_P1_K1_Ch2-Ch1.zen
1.518003e+01	3.178327e+01	20151203_SCC1gfpc_G2G1\MitoSys2\LSM\SCC1gfpc_G1\DE_W0001_P0027\DE_2_W0001_P0027_T0001\TR1_W0001_P0085\TR1_2_W0001_P0085_T0001_R1_P1_K1_Ch2-Ch1.zen
1.524003e+01	2.701661e+01	20151203_SCC1gfpc_G2G1\MitoSys2\LSM\SCC1gfpc_G1\DE_W0001_P0027\DE_2_W0001_P0027_T0001\TR1_W0001_P0085\TR1_2_W0001_P0085_T0001_R1_P1_K1_Ch2-Ch1.zen
1.530003e+01	2.651661e+01	20151203_SCC1gfpc_G2G1\MitoSys2\LSM\SCC1gfpc_G1\DE_W0001_P0027\DE_2_W0001_P0027_T0001\TR1_W0001_P0085\TR1_2_W0001_P0085_T0001_R1_P1_K1_Ch2-Ch1.zen
1.536003e+01	2.998327e+01	20151203_SCC1gfpc_G2G1\MitoSys2\LSM\SCC1gfpc_G1\DE_W0001_P0027\DE_2_W0001_P0027_T0001\TR1_W0001_P0085\TR1_2_W0001_P0085_T0001_R1_P1_K1_Ch2-Ch1.zen
1.542003e+01	2.898327e+01	20151203_SCC1gfpc_G2G1\MitoSys2\LSM\SCC1gfpc_G1\DE_W0001_P0027\DE_2_W0001_P0027_T0001\TR1_W0001_P0085\TR1_2_W0001_P0085_T0001_R1_P1_K1_Ch2-Ch1.zen
1.548003e+01	2.994994e+01	20151203_SCC1gfpc_G2G1\MitoSys2\LSM\SCC1gfpc_G1\DE_W0001_P0027\DE_2_W0001_P0027_T0001\TR1_W0001_P0085\TR1_2_W0001_P0085_T0001_R1_P1_K1_Ch2-Ch1.zen
1.554003e+01	2.783327e+01	20151203_SCC1gfpc_G2G1\MitoSys2\LSM\SCC1gfpc_G1\DE_W0001_P0027\DE_2_W0001_P0027_T0001\TR1_W0001_P0085\TR1_2_W0001_P0085_T0001_R1_P1_K1_Ch2-Ch1.zen
1.560003e+01	2.533328e+01	20151203_SCC1gfpc_G2G1\MitoSys2\LSM\SCC1gfpc_G1\DE_W0001_P0027\DE_2_W0001_P0027_T0001\TR1_W0001_P0085\TR1_2_W0001_P0085_T0001_R1_P1_K1_Ch2-Ch1.zen
1.566003e+01	2.801661e+01	20151203_SCC1gfpc_G2G1\MitoSys2\LSM\SCC1gfpc_G1\DE_W0001_P0027\DE_2_W0001_P0027_T0001\TR1_W0001_P0085\TR1_2_W0001_P0085_T0001_R1_P1_K1_Ch2-Ch1.zen
1.572003e+01	2.671661e+01	20151203_SCC1gfpc_G2G1\MitoSys2\LSM\SCC1gfpc_G1\DE_W0001_P0027\DE_2_W0001_P0027_T0001\TR1_W0001_P0085\TR1_2_W0001_P0085_T0001_R1_P1_K1_Ch2-Ch1.zen
1.578003e+01	2.638328e+01	20151203_SCC1gfpc_G2G1\MitoSys2\LSM\SCC1gfpc_G1\DE_W0001_P0027\DE_2_W0001_P0027_T0001\TR1_W0001_P0085\TR1_2_W0001_P0085_T0001_R1_P1_K1_Ch2-Ch1.zen
1.584003e+01	2.458328e+01	20151203_SCC1gfpc_G2G1\MitoSys2\LSM\SCC1gfpc_G1\DE_W0001_P0027\DE_2_W0001_P0027_T0001\TR1_W0001_P0085\TR1_2_W0001_P0085_T0001_R1_P1_K1_Ch2-Ch1.zen
1.590003e+01	2.593328e+01	20151203_SCC1gfpc_G2G1\MitoSys2\LSM\SCC1gfpc_G1\DE_W0001_P0027\DE_2_W0001_P0027_T0001\TR1_W0001_P0085\TR1_2_W0001_P0085_T0001_R1_P1_K1_Ch2-Ch1.zen
1.596003e+01	2.688328e+01	20151203_SCC1gfpc_G2G1\MitoSys2\LSM\SCC1gfpc_G1\DE_W0001_P0027\DE_2_W0001_P0027_T0001\TR1_W0001_P0085\TR1_2_W0001_P0085_T0001_R1_P1_K1_Ch2-Ch1.zen
1.602003e+01	2.543328e+01	20151203_SCC1gfpc_G2G1\MitoSys2\LSM\SCC1gfpc_G1\DE_W0001_P0027\DE_2_W0001_P0027_T0001\TR1_W0001_P0085\TR1_2_W0001_P0085_T0001_R1_P1_K1_Ch2-Ch1.zen
1.608003e+01	2.858327e+01	20151203_SCC1gfpc_G2G1\MitoSys2\LSM\SCC1gfpc_G1\DE_W0001_P0027\DE_2_W0001_P0027_T0001\TR1_W0001_P0085\TR1_2_W0001_P0085_T0001_R1_P1_K1_Ch2-Ch1.zen
1.614003e+01	2.831661e+01	20151203_SCC1gfpc_G2G1\MitoSys2\LSM\SCC1gfpc_G1\DE_W0001_P0027\DE_2_W0001_P0027_T0001\TR1_W0001_P0085\TR1_2_W0001_P0085_T0001_R1_P1_K1_Ch2-Ch1.zen
1.620003e+01	3.306660e+01	20151203_SCC1gfpc_G2G1\MitoSys2\LSM\SCC1gfpc_G1\DE_W0001_P0027\DE_2_W0001_P0027_T0001\TR1_W0001_P0085\TR1_2_W0001_P0085_T0001_R1_P1_K1_Ch2-Ch1.zen
1.626003e+01	3.214993e+01	20151203_SCC1gfpc_G2G1\MitoSys2\LSM\SCC1gfpc_G1\DE_W0001_P0027\DE_2_W0001_P0027_T0001\TR1_W0001_P0085\TR1_2_W0001_P0085_T0001_R1_P1_K1_Ch2-Ch1.zen
1.632003e+01	2.694994e+01	20151203_SCC1gfpc_G2G1\MitoSys2\LSM\SCC1gfpc_G1\DE_W0001_P0027\DE_2_W0001_P0027_T0001\TR1_W0001_P0085\TR1_2_W0001_P0085_T0001_R1_P1_K1_Ch2-Ch1.zen
1.638003e+01	2.861661e+01	20151203_SCC1gfpc_G2G1\MitoSys2\LSM\SCC1gfpc_G1\DE_W0001_P0027\DE_2_W0001_P0027_T0001\TR1_W0001_P0085\TR1_2_W0001_P0085_T0001_R1_P1_K1_Ch2-Ch1.zen
1.644003e+01	2.701661e+01	20151203_SCC1gfpc_G2G1\MitoSys2\LSM\SCC1gfpc_G1\DE_W0001_P0027\DE_2_W0001_P0027_T0001\TR1_W0001_P0085\TR1_2_W0001_P0085_T0001_R1_P1_K1_Ch2-Ch1.zen
1.650003e+01	2.986660e+01	20151203_SCC1gfpc_G2G1\MitoSys2\LSM\SCC1gfpc_G1\DE_W0001_P0027\DE_2_W0001_P0027_T0001\TR1_W0001_P0085\TR1_2_W0001_P0085_T0001_R1_P1_K1_Ch2-Ch1.zen
1.656003e+01	2.616661e+01	20151203_SCC1gfpc_G2G1\MitoSys2\LSM\SCC1gfpc_G1\DE_W0001_P0027\DE_2_W0001_P0027_T0001\TR1_W0001_P0085\TR1_2_W0001_P0085_T0001_R1_P1_K1_Ch2-Ch1.zen
1.662004e+01	2.503328e+01	20151203_SCC1gfpc_G2G1\MitoSys2\LSM\SCC1gfpc_G1\DE_W0001_P0027\DE_2_W0001_P0027_T0001\TR1_W0001_P0085\TR1_2_W0001_P0085_T0001_R1_P1_K1_Ch2-Ch1.zen
1.668003e+01	2.868327e+01	20151203_SCC1gfpc_G2G1\MitoSys2\LSM\SCC1gfpc_G1\DE_W0001_P0027\DE_2_W0001_P0027_T0001\TR1_W0001_P0085\TR1_2_W0001_P0085_T0001_R1_P1_K1_Ch2-Ch1.zen
1.674003e+01	2.663328e+01	20151203_SCC1gfpc_G2G1\MitoSys2\LSM\SCC1gfpc_G1\DE_W0001_P0027\DE_2_W0001_P0027_T0001\TR1_W0001_P0085\TR1_2_W0001_P0085_T0001_R1_P1_K1_Ch2-Ch1.zen
1.680004e+01	3.076660e+01	20151203_SCC1gfpc_G2G1\MitoSys2\LSM\SCC1gfpc_G1\DE_W0001_P0027\DE_2_W0001_P0027_T0001\TR1_W0001_P0085\TR1_2_W0001_P0085_T0001_R1_P1_K1_Ch2-Ch1.zen
1.686003e+01	2.954994e+01	20151203_SCC1gfpc_G2G1\MitoSys2\LSM\SCC1gfpc_G1\DE_W0001_P0027\DE_2_W0001_P0027_T0001\TR1_W0001_P0085\TR1_2_W0001_P0085_T0001_R1_P1_K1_Ch2-Ch1.zen
1.692003e+01	3.053327e+01	20151203_SCC1gfpc_G2G1\MitoSys2\LSM\SCC1gfpc_G1\DE_W0001_P0027\DE_2_W0001_P0027_T0001\TR1_W0001_P0085\TR1_2_W0001_P0085_T0001_R1_P1_K1_Ch2-Ch1.zen
1.698004e+01	3.053327e+01	20151203_SCC1gfpc_G2G1\MitoSys2\LSM\SCC1gfpc_G1\DE_W0001_P0027\DE_2_W0001_P0027_T0001\TR1_W0001_P0085\TR1_2_W0001_P0085_T0001_R1_P1_K1_Ch2-Ch1.zen
1.704004e+01	3.058327e+01	20151203_SCC1gfpc_G2G1\MitoSys2\LSM\SCC1gfpc_G1\DE_W0001_P0027\DE_2_W0001_P0027_T0001\TR1_W0001_P0085\TR1_2_W0001_P0085_T0001_R1_P1_K1_Ch2-Ch1.zen
1.710003e+01	3.334993e+01	20151203_SCC1gfpc_G2G1\MitoSys2\LSM\SCC1gfpc_G1\DE_W0001_P0027\DE_2_W0001_P0027_T0001\TR1_W0001_P0085\TR1_2_W0001_P0085_T0001_R1_P1_K1_Ch2-Ch1.zen
1.716004e+01	3.059994e+01	20151203_SCC1gfpc_G2G1\MitoSys2\LSM\SCC1gfpc_G1\DE_W0001_P0027\DE_2_W0001_P0027_T0001\TR1_W0001_P0085\TR1_2_W0001_P0085_T0001_R1_P1_K1_Ch2-Ch1.zen
1.722004e+01	3.358326e+01	20151203_SCC1gfpc_G2G1\MitoSys2\LSM\SCC1gfpc_G1\DE_W0001_P0027\DE_2_W0001_P0027_T0001\TR1_W0001_P0085\TR1_2_W0001_P0085_T0001_R1_P1_K1_Ch2-Ch1.zen
1.728004e+01	2.946661e+01	20151203_SCC1gfpc_G2G1\MitoSys2\LSM\SCC1gfpc_G1\DE_W0001_P0027\DE_2_W0001_P0027_T0001\TR1_W0001_P0085\TR1_2_W0001_P0085_T0001_R1_P1_K1_Ch2-Ch1.zen
1.734004e+01	3.089993e+01	20151203_SCC1gfpc_G2G1\MitoSys2\LSM\SCC1gfpc_G1\DE_W0001_P0027\DE_2_W0001_P0027_T0001\TR1_W0001_P0085\TR1_2_W0001_P0085_T0001_R1_P1_K1_Ch2-Ch1.zen
1.740004e+01	2.971660e+01	20151203_SCC1gfpc_G2G1\MitoSys2\LSM\SCC1gfpc_G1\DE_W0001_P0027\DE_2_W0001_P0027_T0001\TR1_W0001_P0085\TR1_2_W0001_P0085_T0001_R1_P1_K1_Ch2-Ch1.zen
1.746004e+01	2.928327e+01	20151203_SCC1gfpc_G2G1\MitoSys2\LSM\SCC1gfpc_G1\DE_W0001_P0027\DE_2_W0001_P0027_T0001\TR1_W0001_P0085\TR1_2_W0001_P0085_T0001_R1_P1_K1_Ch2-Ch1.zen
1.752004e+01	3.068327e+01	20151203_SCC1gfpc_G2G1\MitoSys2\LSM\SCC1gfpc_G1\DE_W0001_P0027\DE_2_W0001_P0027_T0001\TR1_W0001_P0085\TR1_2_W0001_P0085_T0001_R1_P1_K1_Ch2-Ch1.zen
1.758004e+01	3.294993e+01	20151203_SCC1gfpc_G2G1\MitoSys2\LSM\SCC1gfpc_G1\DE_W0001_P0027\DE_2_W0001_P0027_T0001\TR1_W0001_P0085\TR1_2_W0001_P0085_T0001_R1_P1_K1_Ch2-Ch1.zen
1.764004e+01	3.153327e+01	20151203_SCC1gfpc_G2G1\MitoSys2\LSM\SCC1gfpc_G1\DE_W0001_P0027\DE_2_W0001_P0027_T0001\TR1_W0001_P0085\TR1_2_W0001_P0085_T0001_R1_P1_K1_Ch2-Ch1.zen
1.770004e+01	3.044994e+01	20151203_SCC1gfpc_G2G1\MitoSys2\LSM\SCC1gfpc_G1\DE_W0001_P0027\DE_2_W0001_P0027_T0001\TR1_W0001_P0085\TR1_2_W0001_P0085_T0001_R1_P1_K1_Ch2-Ch1.zen
1.776004e+01	2.993327e+01	20151203_SCC1gfpc_G2G1\MitoSys2\LSM\SCC1gfpc_G1\DE_W0001_P0027\DE_2_W0001_P0027_T0001\TR1_W0001_P0085\TR1_2_W0001_P0085_T0001_R1_P1_K1_Ch2-Ch1.zen
1.782004e+01	3.249993e+01	20151203_SCC1gfpc_G2G1\MitoSys2\LSM\SCC1gfpc_G1\DE_W0001_P0027\DE_2_W0001_P0027_T0001\TR1_W0001_P0085\TR1_2_W0001_P0085_T0001_R1_P1_K1_Ch2-Ch1.zen
1.788004e+01	2.858327e+01	20151203_SCC1gfpc_G2G1\MitoSys2\LSM\SCC1gfpc_G1\DE_W0001_P0027\DE_2_W0001_P0027_T0001\TR1_W0001_P0085\TR1_2_W0001_P0085_T0001_R1_P1_K1_Ch2-Ch1.zen
1.794004e+01	2.901661e+01	20151203_SCC1gfpc_G2G1\MitoSys2\LSM\SCC1gfpc_G1\DE_W0001_P0027\DE_2_W0001_P0027_T0001\TR1_W0001_P0085\TR1_2_W0001_P0085_T0001_R1_P1_K1_Ch2-Ch1.zen
1.800004e+01	3.056660e+01	20151203_SCC1gfpc_G2G1\MitoSys2\LSM\SCC1gfpc_G1\DE_W0001_P0027\DE_2_W0001_P0027_T0001\TR1_W0001_P0085\TR1_2_W0001_P0085_T0001_R1_P1_K1_Ch2-Ch1.zen
1.806004e+01	2.741661e+01	20151203_SCC1gfpc_G2G1\MitoSys2\LSM\SCC1gfpc_G1\DE_W0001_P0027\DE_2_W0001_P0027_T0001\TR1_W0001_P0085\TR1_2_W0001_P0085_T0001_R1_P1_K1_Ch2-Ch1.zen
1.812004e+01	2.326662e+01	20151203_SCC1gfpc_G2G1\MitoSys2\LSM\SCC1gfpc_G1\DE_W0001_P0027\DE_2_W0001_P0027_T0001\TR1_W0001_P0085\TR1_2_W0001_P0085_T0001_R1_P1_K1_Ch2-Ch1.zen
1.818004e+01	2.494995e+01	20151203_SCC1gfpc_G2G1\MitoSys2\LSM\SCC1gfpc_G1\DE_W0001_P0027\DE_2_W0001_P0027_T0001\TR1_W0001_P0085\TR1_2_W0001_P0085_T0001_R1_P1_K1_Ch2-Ch1.zen
1.824004e+01	2.661661e+01	20151203_SCC1gfpc_G2G1\MitoSys2\LSM\SCC1gfpc_G1\DE_W0001_P0027\DE_2_W0001_P0027_T0001\TR1_W0001_P0085\TR1_2_W0001_P0085_T0001_R1_P1_K1_Ch2-Ch1.zen
1.830004e+01	3.186660e+01	20151203_SCC1gfpc_G2G1\MitoSys2\LSM\SCC1gfpc_G1\DE_W0001_P0027\DE_2_W0001_P0027_T0001\TR1_W0001_P0085\TR1_2_W0001_P0085_T0001_R1_P1_K1_Ch2-Ch1.zen
1.836004e+01	3.141660e+01	20151203_SCC1gfpc_G2G1\MitoSys2\LSM\SCC1gfpc_G1\DE_W0001_P0027\DE_2_W0001_P0027_T0001\TR1_W0001_P0085\TR1_2_W0001_P0085_T0001_R1_P1_K1_Ch2-Ch1.zen
1.842004e+01	3.029994e+01	20151203_SCC1gfpc_G2G1\MitoSys2\LSM\SCC1gfpc_G1\DE_W0001_P0027\DE_2_W0001_P0027_T0001\TR1_W0001_P0085\TR1_2_W0001_P0085_T0001_R1_P1_K1_Ch2-Ch1.zen
1.848004e+01	3.169993e+01	20151203_SCC1gfpc_G2G1\MitoSys2\LSM\SCC1gfpc_G1\DE_W0001_P0027\DE_2_W0001_P0027_T0001\TR1_W0001_P0085\TR1_2_W0001_P0085_T0001_R1_P1_K1_Ch2-Ch1.zen
1.854004e+01	2.883327e+01	20151203_SCC1gfpc_G2G1\MitoSys2\LSM\SCC1gfpc_G1\DE_W0001_P0027\DE_2_W0001_P0027_T0001\TR1_W0001_P0085\TR1_2_W0001_P0085_T0001_R1_P1_K1_Ch2-Ch1.zen
1.860004e+01	2.799994e+01	20151203_SCC1gfpc_G2G1\MitoSys2\LSM\SCC1gfpc_G1\DE_W0001_P0027\DE_2_W0001_P0027_T0001\TR1_W0001_P0085\TR1_2_W0001_P0085_T0001_R1_P1_K1_Ch2-Ch1.zen
1.866004e+01	2.564995e+01	20151203_SCC1gfpc_G2G1\MitoSys2\LSM\SCC1gfpc_G1\DE_W0001_P0027\DE_2_W0001_P0027_T0001\TR1_W0001_P0085\TR1_2_W0001_P0085_T0001_R1_P1_K1_Ch2-Ch1.zen
1.872004e+01	2.664994e+01	20151203_SCC1gfpc_G2G1\MitoSys2\LSM\SCC1gfpc_G1\DE_W0001_P0027\DE_2_W0001_P0027_T0001\TR1_W0001_P0085\TR1_2_W0001_P0085_T0001_R1_P1_K1_Ch2-Ch1.zen
1.878004e+01	2.423328e+01	20151203_SCC1gfpc_G2G1\MitoSys2\LSM\SCC1gfpc_G1\DE_W0001_P0027\DE_2_W0001_P0027_T0001\TR1_W0001_P0085\TR1_2_W0001_P0085_T0001_R1_P1_K1_Ch2-Ch1.zen
1.884004e+01	2.649994e+01	20151203_SCC1gfpc_G2G1\MitoSys2\LSM\SCC1gfpc_G1\DE_W0001_P0027\DE_2_W0001_P0027_T0001\TR1_W0001_P0085\TR1_2_W0001_P0085_T0001_R1_P1_K1_Ch2-Ch1.zen
1.890004e+01	2.678328e+01	20151203_SCC1gfpc_G2G1\MitoSys2\LSM\SCC1gfpc_G1\DE_W0001_P0027\DE_2_W0001_P0027_T0001\TR1_W0001_P0085\TR1_2_W0001_P0085_T0001_R1_P1_K1_Ch2-Ch1.zen
1.896004e+01	2.656661e+01	20151203_SCC1gfpc_G2G1\MitoSys2\LSM\SCC1gfpc_G1\DE_W0001_P0027\DE_2_W0001_P0027_T0001\TR1_W0001_P0085\TR1_2_W0001_P0085_T0001_R1_P1_K1_Ch2-Ch1.zen
1.902004e+01	2.708328e+01	20151203_SCC1gfpc_G2G1\MitoSys2\LSM\SCC1gfpc_G1\DE_W0001_P0027\DE_2_W0001_P0027_T0001\TR1_W0001_P0085\TR1_2_W0001_P0085_T0001_R1_P1_K1_Ch2-Ch1.zen
1.908004e+01	2.539995e+01	20151203_SCC1gfpc_G2G1\MitoSys2\LSM\SCC1gfpc_G1\DE_W0001_P0027\DE_2_W0001_P0027_T0001\TR1_W0001_P0085\TR1_2_W0001_P0085_T0001_R1_P1_K1_Ch2-Ch1.zen
1.914004e+01	2.808327e+01	20151203_SCC1gfpc_G2G1\MitoSys2\LSM\SCC1gfpc_G1\DE_W0001_P0027\DE_2_W0001_P0027_T0001\TR1_W0001_P0085\TR1_2_W0001_P0085_T0001_R1_P1_K1_Ch2-Ch1.zen
1.920004e+01	2.988327e+01	20151203_SCC1gfpc_G2G1\MitoSys2\LSM\SCC1gfpc_G1\DE_W0001_P0027\DE_2_W0001_P0027_T0001\TR1_W0001_P0085\TR1_2_W0001_P0085_T0001_R1_P1_K1_Ch2-Ch1.zen
1.926004e+01	2.866661e+01	20151203_SCC1gfpc_G2G1\MitoSys2\LSM\SCC1gfpc_G1\DE_W0001_P0027\DE_2_W0001_P0027_T0001\TR1_W0001_P0085\TR1_2_W0001_P0085_T0001_R1_P1_K1_Ch2-Ch1.zen
1.932004e+01	2.678328e+01	20151203_SCC1gfpc_G2G1\MitoSys2\LSM\SCC1gfpc_G1\DE_W0001_P0027\DE_2_W0001_P0027_T0001\TR1_W0001_P0085\TR1_2_W0001_P0085_T0001_R1_P1_K1_Ch2-Ch1.zen
1.938004e+01	2.694994e+01	20151203_SCC1gfpc_G2G1\MitoSys2\LSM\SCC1gfpc_G1\DE_W0001_P0027\DE_2_W0001_P0027_T0001\TR1_W0001_P0085\TR1_2_W0001_P0085_T0001_R1_P1_K1_Ch2-Ch1.zen
1.944004e+01	2.968327e+01	20151203_SCC1gfpc_G2G1\MitoSys2\LSM\SCC1gfpc_G1\DE_W0001_P0027\DE_2_W0001_P0027_T0001\TR1_W0001_P0085\TR1_2_W0001_P0085_T0001_R1_P1_K1_Ch2-Ch1.zen
1.950004e+01	3.003327e+01	20151203_SCC1gfpc_G2G1\MitoSys2\LSM\SCC1gfpc_G1\DE_W0001_P0027\DE_2_W0001_P0027_T0001\TR1_W0001_P0085\TR1_2_W0001_P0085_T0001_R1_P1_K1_Ch2-Ch1.zen
1.956004e+01	2.839994e+01	20151203_SCC1gfpc_G2G1\MitoSys2\LSM\SCC1gfpc_G1\DE_W0001_P0027\DE_2_W0001_P0027_T0001\TR1_W0001_P0085\TR1_2_W0001_P0085_T0001_R1_P1_K1_Ch2-Ch1.zen
1.962004e+01	2.804994e+01	20151203_SCC1gfpc_G2G1\MitoSys2\LSM\SCC1gfpc_G1\DE_W0001_P0027\DE_2_W0001_P0027_T0001\TR1_W0001_P0085\TR1_2_W0001_P0085_T0001_R1_P1_K1_Ch2-Ch1.zen
1.968004e+01	2.839994e+01	20151203_SCC1gfpc_G2G1\MitoSys2\LSM\SCC1gfpc_G1\DE_W0001_P0027\DE_2_W0001_P0027_T0001\TR1_W0001_P0085\TR1_2_W0001_P0085_T0001_R1_P1_K1_Ch2-Ch1.zen
1.974004e+01	2.886661e+01	20151203_SCC1gfpc_G2G1\MitoSys2\LSM\SCC1gfpc_G1\DE_W0001_P0027\DE_2_W0001_P0027_T0001\TR1_W0001_P0085\TR1_2_W0001_P0085_T0001_R1_P1_K1_Ch2-Ch1.zen
1.980004e+01	2.599995e+01	20151203_SCC1gfpc_G2G1\MitoSys2\LSM\SCC1gfpc_G1\DE_W0001_P0027\DE_2_W0001_P0027_T0001\TR1_W0001_P0085\TR1_2_W0001_P0085_T0001_R1_P1_K1_Ch2-Ch1.zen
1.986004e+01	2.669994e+01	20151203_SCC1gfpc_G2G1\MitoSys2\LSM\SCC1gfpc_G1\DE_W0001_P0027\DE_2_W0001_P0027_T0001\TR1_W0001_P0085\TR1_2_W0001_P0085_T0001_R1_P1_K1_Ch2-Ch1.zen
1.992004e+01	2.989994e+01	20151203_SCC1gfpc_G2G1\MitoSys2\LSM\SCC1gfpc_G1\DE_W0001_P0027\DE_2_W0001_P0027_T0001\TR1_W0001_P0085\TR1_2_W0001_P0085_T0001_R1_P1_K1_Ch2-Ch1.zen
1.998004e+01	2.873327e+01	20151203_SCC1gfpc_G2G1\MitoSys2\LSM\SCC1gfpc_G1\DE_W0001_P0027\DE_2_W0001_P0027_T0001\TR1_W0001_P0085\TR1_2_W0001_P0085_T0001_R1_P1_K1_Ch2-Ch1.zen
2.004004e+01	3.071660e+01	20151203_SCC1gfpc_G2G1\MitoSys2\LSM\SCC1gfpc_G1\DE_W0001_P0027\DE_2_W0001_P0027_T0001\TR1_W0001_P0085\TR1_2_W0001_P0085_T0001_R1_P1_K1_Ch2-Ch1.zen
2.010004e+01	2.701661e+01	20151203_SCC1gfpc_G2G1\MitoSys2\LSM\SCC1gfpc_G1\DE_W0001_P0027\DE_2_W0001_P0027_T0001\TR1_W0001_P0085\TR1_2_W0001_P0085_T0001_R1_P1_K1_Ch2-Ch1.zen
2.016004e+01	2.674994e+01	20151203_SCC1gfpc_G2G1\MitoSys2\LSM\SCC1gfpc_G1\DE_W0001_P0027\DE_2_W0001_P0027_T0001\TR1_W0001_P0085\TR1_2_W0001_P0085_T0001_R1_P1_K1_Ch2-Ch1.zen
2.022004e+01	2.773328e+01	20151203_SCC1gfpc_G2G1\MitoSys2\LSM\SCC1gfpc_G1\DE_W0001_P0027\DE_2_W0001_P0027_T0001\TR1_W0001_P0085\TR1_2_W0001_P0085_T0001_R1_P1_K1_Ch2-Ch1.zen
2.028004e+01	2.574995e+01	20151203_SCC1gfpc_G2G1\MitoSys2\LSM\SCC1gfpc_G1\DE_W0001_P0027\DE_2_W0001_P0027_T0001\TR1_W0001_P0085\TR1_2_W0001_P0085_T0001_R1_P1_K1_Ch2-Ch1.zen
2.034004e+01	3.064994e+01	20151203_SCC1gfpc_G2G1\MitoSys2\LSM\SCC1gfpc_G1\DE_W0001_P0027\DE_2_W0001_P0027_T0001\TR1_W0001_P0085\TR1_2_W0001_P0085_T0001_R1_P1_K1_Ch2-Ch1.zen
2.040004e+01	2.928327e+01	20151203_SCC1gfpc_G2G1\MitoSys2\LSM\SCC1gfpc_G1\DE_W0001_P0027\DE_2_W0001_P0027_T0001\TR1_W0001_P0085\TR1_2_W0001_P0085_T0001_R1_P1_K1_Ch2-Ch1.zen
2.046004e+01	2.996660e+01	20151203_SCC1gfpc_G2G1\MitoSys2\LSM\SCC1gfpc_G1\DE_W0001_P0027\DE_2_W0001_P0027_T0001\TR1_W0001_P0085\TR1_2_W0001_P0085_T0001_R1_P1_K1_Ch2-Ch1.zen
2.052004e+01	2.588328e+01	20151203_SCC1gfpc_G2G1\MitoSys2\LSM\SCC1gfpc_G1\DE_W0001_P0027\DE_2_W0001_P0027_T0001\TR1_W0001_P0085\TR1_2_W0001_P0085_T0001_R1_P1_K1_Ch2-Ch1.zen
2.058004e+01	2.379995e+01	20151203_SCC1gfpc_G2G1\MitoSys2\LSM\SCC1gfpc_G1\DE_W0001_P0027\DE_2_W0001_P0027_T0001\TR1_W0001_P0085\TR1_2_W0001_P0085_T0001_R1_P1_K1_Ch2-Ch1.zen
2.064004e+01	2.671661e+01	20151203_SCC1gfpc_G2G1\MitoSys2\LSM\SCC1gfpc_G1\DE_W0001_P0027\DE_2_W0001_P0027_T0001\TR1_W0001_P0085\TR1_2_W0001_P0085_T0001_R1_P1_K1_Ch2-Ch1.zen
2.070004e+01	2.614995e+01	20151203_SCC1gfpc_G2G1\MitoSys2\LSM\SCC1gfpc_G1\DE_W0001_P0027\DE_2_W0001_P0027_T0001\TR1_W0001_P0085\TR1_2_W0001_P0085_T0001_R1_P1_K1_Ch2-Ch1.zen
2.076004e+01	2.801661e+01	20151203_SCC1gfpc_G2G1\MitoSys2\LSM\SCC1gfpc_G1\DE_W0001_P0027\DE_2_W0001_P0027_T0001\TR1_W0001_P0085\TR1_2_W0001_P0085_T0001_R1_P1_K1_Ch2-Ch1.zen
2.082004e+01	2.481661e+01	20151203_SCC1gfpc_G2G1\MitoSys2\LSM\SCC1gfpc_G1\DE_W0001_P0027\DE_2_W0001_P0027_T0001\TR1_W0001_P0085\TR1_2_W0001_P0085_T0001_R1_P1_K1_Ch2-Ch1.zen
2.088004e+01	2.569995e+01	20151203_SCC1gfpc_G2G1\MitoSys2\LSM\SCC1gfpc_G1\DE_W0001_P0027\DE_2_W0001_P0027_T0001\TR1_W0001_P0085\TR1_2_W0001_P0085_T0001_R1_P1_K1_Ch2-Ch1.zen
2.094004e+01	2.344995e+01	20151203_SCC1gfpc_G2G1\MitoSys2\LSM\SCC1gfpc_G1\DE_W0001_P0027\DE_2_W0001_P0027_T0001\TR1_W0001_P0085\TR1_2_W0001_P0085_T0001_R1_P1_K1_Ch2-Ch1.zen
2.100004e+01	2.653328e+01	20151203_SCC1gfpc_G2G1\MitoSys2\LSM\SCC1gfpc_G1\DE_W0001_P0027\DE_2_W0001_P0027_T0001\TR1_W0001_P0085\TR1_2_W0001_P0085_T0001_R1_P1_K1_Ch2-Ch1.zen
2.106004e+01	2.543328e+01	20151203_SCC1gfpc_G2G1\MitoSys2\LSM\SCC1gfpc_G1\DE_W0001_P0027\DE_2_W0001_P0027_T0001\TR1_W0001_P0085\TR1_2_W0001_P0085_T0001_R1_P1_K1_Ch2-Ch1.zen
2.112004e+01	3.191660e+01	20151203_SCC1gfpc_G2G1\MitoSys2\LSM\SCC1gfpc_G1\DE_W0001_P0027\DE_2_W0001_P0027_T0001\TR1_W0001_P0085\TR1_2_W0001_P0085_T0001_R1_P1_K1_Ch2-Ch1.zen
2.118004e+01	2.924994e+01	20151203_SCC1gfpc_G2G1\MitoSys2\LSM\SCC1gfpc_G1\DE_W0001_P0027\DE_2_W0001_P0027_T0001\TR1_W0001_P0085\TR1_2_W0001_P0085_T0001_R1_P1_K1_Ch2-Ch1.zen
2.124004e+01	2.438328e+01	20151203_SCC1gfpc_G2G1\MitoSys2\LSM\SCC1gfpc_G1\DE_W0001_P0027\DE_2_W0001_P0027_T0001\TR1_W0001_P0085\TR1_2_W0001_P0085_T0001_R1_P1_K1_Ch2-Ch1.zen
2.130005e+01	2.696661e+01	20151203_SCC1gfpc_G2G1\MitoSys2\LSM\SCC1gfpc_G1\DE_W0001_P0027\DE_2_W0001_P0027_T0001\TR1_W0001_P0085\TR1_2_W0001_P0085_T0001_R1_P1_K1_Ch2-Ch1.zen
2.136004e+01	2.501661e+01	20151203_SCC1gfpc_G2G1\MitoSys2\LSM\SCC1gfpc_G1\DE_W0001_P0027\DE_2_W0001_P0027_T0001\TR1_W0001_P0085\TR1_2_W0001_P0085_T0001_R1_P1_K1_Ch2-Ch1.zen
2.142004e+01	2.533328e+01	20151203_SCC1gfpc_G2G1\MitoSys2\LSM\SCC1gfpc_G1\DE_W0001_P0027\DE_2_W0001_P0027_T0001\TR1_W0001_P0085\TR1_2_W0001_P0085_T0001_R1_P1_K1_Ch2-Ch1.zen
2.148005e+01	2.506661e+01	20151203_SCC1gfpc_G2G1\MitoSys2\LSM\SCC1gfpc_G1\DE_W0001_P0027\DE_2_W0001_P0027_T0001\TR1_W0001_P0085\TR1_2_W0001_P0085_T0001_R1_P1_K1_Ch2-Ch1.zen
2.154004e+01	2.944994e+01	20151203_SCC1gfpc_G2G1\MitoSys2\LSM\SCC1gfpc_G1\DE_W0001_P0027\DE_2_W0001_P0027_T0001\TR1_W0001_P0085\TR1_2_W0001_P0085_T0001_R1_P1_K1_Ch2-Ch1.zen
2.160004e+01	2.339995e+01	20151203_SCC1gfpc_G2G1\MitoSys2\LSM\SCC1gfpc_G1\DE_W0001_P0027\DE_2_W0001_P0027_T0001\TR1_W0001_P0085\TR1_2_W0001_P0085_T0001_R1_P1_K1_Ch2-Ch1.zen
2.166005e+01	2.741661e+01	20151203_SCC1gfpc_G2G1\MitoSys2\LSM\SCC1gfpc_G1\DE_W0001_P0027\DE_2_W0001_P0027_T0001\TR1_W0001_P0085\TR1_2_W0001_P0085_T0001_R1_P1_K1_Ch2-Ch1.zen
2.172005e+01	2.583328e+01	20151203_SCC1gfpc_G2G1\MitoSys2\LSM\SCC1gfpc_G1\DE_W0001_P0027\DE_2_W0001_P0027_T0001\TR1_W0001_P0085\TR1_2_W0001_P0085_T0001_R1_P1_K1_Ch2-Ch1.zen
2.178004e+01	2.546661e+01	20151203_SCC1gfpc_G2G1\MitoSys2\LSM\SCC1gfpc_G1\DE_W0001_P0027\DE_2_W0001_P0027_T0001\TR1_W0001_P0085\TR1_2_W0001_P0085_T0001_R1_P1_K1_Ch2-Ch1.zen
2.184005e+01	2.579995e+01	20151203_SCC1gfpc_G2G1\MitoSys2\LSM\SCC1gfpc_G1\DE_W0001_P0027\DE_2_W0001_P0027_T0001\TR1_W0001_P0085\TR1_2_W0001_P0085_T0001_R1_P1_K1_Ch2-Ch1.zen
2.190005e+01	2.998327e+01	20151203_SCC1gfpc_G2G1\MitoSys2\LSM\SCC1gfpc_G1\DE_W0001_P0027\DE_2_W0001_P0027_T0001\TR1_W0001_P0085\TR1_2_W0001_P0085_T0001_R1_P1_K1_Ch2-Ch1.zen
2.196004e+01	2.594995e+01	20151203_SCC1gfpc_G2G1\MitoSys2\LSM\SCC1gfpc_G1\DE_W0001_P0027\DE_2_W0001_P0027_T0001\TR1_W0001_P0085\TR1_2_W0001_P0085_T0001_R1_P1_K1_Ch2-Ch1.zen
2.202005e+01	2.453328e+01	20151203_SCC1gfpc_G2G1\MitoSys2\LSM\SCC1gfpc_G1\DE_W0001_P0027\DE_2_W0001_P0027_T0001\TR1_W0001_P0085\TR1_2_W0001_P0085_T0001_R1_P1_K1_Ch2-Ch1.zen
2.208005e+01	3.314993e+01	20151203_SCC1gfpc_G2G1\MitoSys2\LSM\SCC1gfpc_G1\DE_W0001_P0027\DE_2_W0001_P0027_T0001\TR1_W0001_P0085\TR1_2_W0001_P0085_T0001_R1_P1_K1_Ch2-Ch1.zen
2.214005e+01	3.096660e+01	20151203_SCC1gfpc_G2G1\MitoSys2\LSM\SCC1gfpc_G1\DE_W0001_P0027\DE_2_W0001_P0027_T0001\TR1_W0001_P0085\TR1_2_W0001_P0085_T0001_R1_P1_K1_Ch2-Ch1.zen
2.220005e+01	2.648328e+01	20151203_SCC1gfpc_G2G1\MitoSys2\LSM\SCC1gfpc_G1\DE_W0001_P0027\DE_2_W0001_P0027_T0001\TR1_W0001_P0085\TR1_2_W0001_P0085_T0001_R1_P1_K1_Ch2-Ch1.zen
2.226005e+01	2.554995e+01	20151203_SCC1gfpc_G2G1\MitoSys2\LSM\SCC1gfpc_G1\DE_W0001_P0027\DE_2_W0001_P0027_T0001\TR1_W0001_P0085\TR1_2_W0001_P0085_T0001_R1_P1_K1_Ch2-Ch1.zen
2.232005e+01	2.886661e+01	20151203_SCC1gfpc_G2G1\MitoSys2\LSM\SCC1gfpc_G1\DE_W0001_P0027\DE_2_W0001_P0027_T0001\TR1_W0001_P0085\TR1_2_W0001_P0085_T0001_R1_P1_K1_Ch2-Ch1.zen
2.238005e+01	2.859994e+01	20151203_SCC1gfpc_G2G1\MitoSys2\LSM\SCC1gfpc_G1\DE_W0001_P0027\DE_2_W0001_P0027_T0001\TR1_W0001_P0085\TR1_2_W0001_P0085_T0001_R1_P1_K1_Ch2-Ch1.zen
2.244005e+01	2.823327e+01	20151203_SCC1gfpc_G2G1\MitoSys2\LSM\SCC1gfpc_G1\DE_W0001_P0027\DE_2_W0001_P0027_T0001\TR1_W0001_P0085\TR1_2_W0001_P0085_T0001_R1_P1_K1_Ch2-Ch1.zen
2.250005e+01	2.933327e+01	20151203_SCC1gfpc_G2G1\MitoSys2\LSM\SCC1gfpc_G1\DE_W0001_P0027\DE_2_W0001_P0027_T0001\TR1_W0001_P0085\TR1_2_W0001_P0085_T0001_R1_P1_K1_Ch2-Ch1.zen
2.256005e+01	2.581661e+01	20151203_SCC1gfpc_G2G1\MitoSys2\LSM\SCC1gfpc_G1\DE_W0001_P0027\DE_2_W0001_P0027_T0001\TR1_W0001_P0085\TR1_2_W0001_P0085_T0001_R1_P1_K1_Ch2-Ch1.zen
2.262005e+01	2.583328e+01	20151203_SCC1gfpc_G2G1\MitoSys2\LSM\SCC1gfpc_G1\DE_W0001_P0027\DE_2_W0001_P0027_T0001\TR1_W0001_P0085\TR1_2_W0001_P0085_T0001_R1_P1_K1_Ch2-Ch1.zen
2.268005e+01	2.649994e+01	20151203_SCC1gfpc_G2G1\MitoSys2\LSM\SCC1gfpc_G1\DE_W0001_P0027\DE_2_W0001_P0027_T0001\TR1_W0001_P0085\TR1_2_W0001_P0085_T0001_R1_P1_K1_Ch2-Ch1.zen
2.274005e+01	2.718328e+01	20151203_SCC1gfpc_G2G1\MitoSys2\LSM\SCC1gfpc_G1\DE_W0001_P0027\DE_2_W0001_P0027_T0001\TR1_W0001_P0085\TR1_2_W0001_P0085_T0001_R1_P1_K1_Ch2-Ch1.zen
2.280005e+01	2.629995e+01	20151203_SCC1gfpc_G2G1\MitoSys2\LSM\SCC1gfpc_G1\DE_W0001_P0027\DE_2_W0001_P0027_T0001\TR1_W0001_P0085\TR1_2_W0001_P0085_T0001_R1_P1_K1_Ch2-Ch1.zen
2.286005e+01	2.323328e+01	20151203_SCC1gfpc_G2G1\MitoSys2\LSM\SCC1gfpc_G1\DE_W0001_P0027\DE_2_W0001_P0027_T0001\TR1_W0001_P0085\TR1_2_W0001_P0085_T0001_R1_P1_K1_Ch2-Ch1.zen
2.292005e+01	2.498328e+01	20151203_SCC1gfpc_G2G1\MitoSys2\LSM\SCC1gfpc_G1\DE_W0001_P0027\DE_2_W0001_P0027_T0001\TR1_W0001_P0085\TR1_2_W0001_P0085_T0001_R1_P1_K1_Ch2-Ch1.zen
2.298005e+01	2.631661e+01	20151203_SCC1gfpc_G2G1\MitoSys2\LSM\SCC1gfpc_G1\DE_W0001_P0027\DE_2_W0001_P0027_T0001\TR1_W0001_P0085\TR1_2_W0001_P0085_T0001_R1_P1_K1_Ch2-Ch1.zen
2.304005e+01	2.826661e+01	20151203_SCC1gfpc_G2G1\MitoSys2\LSM\SCC1gfpc_G1\DE_W0001_P0027\DE_2_W0001_P0027_T0001\TR1_W0001_P0085\TR1_2_W0001_P0085_T0001_R1_P1_K1_Ch2-Ch1.zen
2.310005e+01	3.271660e+01	20151203_SCC1gfpc_G2G1\MitoSys2\LSM\SCC1gfpc_G1\DE_W0001_P0027\DE_2_W0001_P0027_T0001\TR1_W0001_P0085\TR1_2_W0001_P0085_T0001_R1_P1_K1_Ch2-Ch1.zen
2.316005e+01	2.684994e+01	20151203_SCC1gfpc_G2G1\MitoSys2\LSM\SCC1gfpc_G1\DE_W0001_P0027\DE_2_W0001_P0027_T0001\TR1_W0001_P0085\TR1_2_W0001_P0085_T0001_R1_P1_K1_Ch2-Ch1.zen
2.322005e+01	2.826661e+01	20151203_SCC1gfpc_G2G1\MitoSys2\LSM\SCC1gfpc_G1\DE_W0001_P0027\DE_2_W0001_P0027_T0001\TR1_W0001_P0085\TR1_2_W0001_P0085_T0001_R1_P1_K1_Ch2-Ch1.zen
2.328005e+01	2.629995e+01	20151203_SCC1gfpc_G2G1\MitoSys2\LSM\SCC1gfpc_G1\DE_W0001_P0027\DE_2_W0001_P0027_T0001\TR1_W0001_P0085\TR1_2_W0001_P0085_T0001_R1_P1_K1_Ch2-Ch1.zen
2.334005e+01	2.866661e+01	20151203_SCC1gfpc_G2G1\MitoSys2\LSM\SCC1gfpc_G1\DE_W0001_P0027\DE_2_W0001_P0027_T0001\TR1_W0001_P0085\TR1_2_W0001_P0085_T0001_R1_P1_K1_Ch2-Ch1.zen
2.340005e+01	2.796661e+01	20151203_SCC1gfpc_G2G1\MitoSys2\LSM\SCC1gfpc_G1\DE_W0001_P0027\DE_2_W0001_P0027_T0001\TR1_W0001_P0085\TR1_2_W0001_P0085_T0001_R1_P1_K1_Ch2-Ch1.zen
2.346005e+01	2.804994e+01	20151203_SCC1gfpc_G2G1\MitoSys2\LSM\SCC1gfpc_G1\DE_W0001_P0027\DE_2_W0001_P0027_T0001\TR1_W0001_P0085\TR1_2_W0001_P0085_T0001_R1_P1_K1_Ch2-Ch1.zen
2.352005e+01	3.158327e+01	20151203_SCC1gfpc_G2G1\MitoSys2\LSM\SCC1gfpc_G1\DE_W0001_P0027\DE_2_W0001_P0027_T0001\TR1_W0001_P0085\TR1_2_W0001_P0085_T0001_R1_P1_K1_Ch2-Ch1.zen
2.358005e+01	2.714994e+01	20151203_SCC1gfpc_G2G1\MitoSys2\LSM\SCC1gfpc_G1\DE_W0001_P0027\DE_2_W0001_P0027_T0001\TR1_W0001_P0085\TR1_2_W0001_P0085_T0001_R1_P1_K1_Ch2-Ch1.zen
2.364005e+01	2.618328e+01	20151203_SCC1gfpc_G2G1\MitoSys2\LSM\SCC1gfpc_G1\DE_W0001_P0027\DE_2_W0001_P0027_T0001\TR1_W0001_P0085\TR1_2_W0001_P0085_T0001_R1_P1_K1_Ch2-Ch1.zen
2.370005e+01	2.846661e+01	20151203_SCC1gfpc_G2G1\MitoSys2\LSM\SCC1gfpc_G1\DE_W0001_P0027\DE_2_W0001_P0027_T0001\TR1_W0001_P0085\TR1_2_W0001_P0085_T0001_R1_P1_K1_Ch2-Ch1.zen
2.376005e+01	2.498328e+01	20151203_SCC1gfpc_G2G1\MitoSys2\LSM\SCC1gfpc_G1\DE_W0001_P0027\DE_2_W0001_P0027_T0001\TR1_W0001_P0085\TR1_2_W0001_P0085_T0001_R1_P1_K1_Ch2-Ch1.zen
2.382005e+01	2.789994e+01	20151203_SCC1gfpc_G2G1\MitoSys2\LSM\SCC1gfpc_G1\DE_W0001_P0027\DE_2_W0001_P0027_T0001\TR1_W0001_P0085\TR1_2_W0001_P0085_T0001_R1_P1_K1_Ch2-Ch1.zen
2.388005e+01	3.039994e+01	20151203_SCC1gfpc_G2G1\MitoSys2\LSM\SCC1gfpc_G1\DE_W0001_P0027\DE_2_W0001_P0027_T0001\TR1_W0001_P0085\TR1_2_W0001_P0085_T0001_R1_P1_K1_Ch2-Ch1.zen
2.394005e+01	2.941660e+01	20151203_SCC1gfpc_G2G1\MitoSys2\LSM\SCC1gfpc_G1\DE_W0001_P0027\DE_2_W0001_P0027_T0001\TR1_W0001_P0085\TR1_2_W0001_P0085_T0001_R1_P1_K1_Ch2-Ch1.zen
2.400005e+01	2.768328e+01	20151203_SCC1gfpc_G2G1\MitoSys2\LSM\SCC1gfpc_G1\DE_W0001_P0027\DE_2_W0001_P0027_T0001\TR1_W0001_P0085\TR1_2_W0001_P0085_T0001_R1_P1_K1_Ch2-Ch1.zen
2.406005e+01	3.083327e+01	20151203_SCC1gfpc_G2G1\MitoSys2\LSM\SCC1gfpc_G1\DE_W0001_P0027\DE_2_W0001_P0027_T0001\TR1_W0001_P0085\TR1_2_W0001_P0085_T0001_R1_P1_K1_Ch2-Ch1.zen
2.412005e+01	3.373326e+01	20151203_SCC1gfpc_G2G1\MitoSys2\LSM\SCC1gfpc_G1\DE_W0001_P0027\DE_2_W0001_P0027_T0001\TR1_W0001_P0085\TR1_2_W0001_P0085_T0001_R1_P1_K1_Ch2-Ch1.zen
2.418005e+01	3.158327e+01	20151203_SCC1gfpc_G2G1\MitoSys2\LSM\SCC1gfpc_G1\DE_W0001_P0027\DE_2_W0001_P0027_T0001\TR1_W0001_P0085\TR1_2_W0001_P0085_T0001_R1_P1_K1_Ch2-Ch1.zen
2.424005e+01	3.026660e+01	20151203_SCC1gfpc_G2G1\MitoSys2\LSM\SCC1gfpc_G1\DE_W0001_P0027\DE_2_W0001_P0027_T0001\TR1_W0001_P0085\TR1_2_W0001_P0085_T0001_R1_P1_K1_Ch2-Ch1.zen
2.430005e+01	3.239993e+01	20151203_SCC1gfpc_G2G1\MitoSys2\LSM\SCC1gfpc_G1\DE_W0001_P0027\DE_2_W0001_P0027_T0001\TR1_W0001_P0085\TR1_2_W0001_P0085_T0001_R1_P1_K1_Ch2-Ch1.zen
2.436005e+01	2.943327e+01	20151203_SCC1gfpc_G2G1\MitoSys2\LSM\SCC1gfpc_G1\DE_W0001_P0027\DE_2_W0001_P0027_T0001\TR1_W0001_P0085\TR1_2_W0001_P0085_T0001_R1_P1_K1_Ch2-Ch1.zen
2.442005e+01	2.756661e+01	20151203_SCC1gfpc_G2G1\MitoSys2\LSM\SCC1gfpc_G1\DE_W0001_P0027\DE_2_W0001_P0027_T0001\TR1_W0001_P0085\TR1_2_W0001_P0085_T0001_R1_P1_K1_Ch2-Ch1.zen
2.448005e+01	2.896661e+01	20151203_SCC1gfpc_G2G1\MitoSys2\LSM\SCC1gfpc_G1\DE_W0001_P0027\DE_2_W0001_P0027_T0001\TR1_W0001_P0085\TR1_2_W0001_P0085_T0001_R1_P1_K1_Ch2-Ch1.zen
2.454005e+01	3.143327e+01	20151203_SCC1gfpc_G2G1\MitoSys2\LSM\SCC1gfpc_G1\DE_W0001_P0027\DE_2_W0001_P0027_T0001\TR1_W0001_P0085\TR1_2_W0001_P0085_T0001_R1_P1_K1_Ch2-Ch1.zen
2.460005e+01	2.698328e+01	20151203_SCC1gfpc_G2G1\MitoSys2\LSM\SCC1gfpc_G1\DE_W0001_P0027\DE_2_W0001_P0027_T0001\TR1_W0001_P0085\TR1_2_W0001_P0085_T0001_R1_P1_K1_Ch2-Ch1.zen
2.466005e+01	2.886661e+01	20151203_SCC1gfpc_G2G1\MitoSys2\LSM\SCC1gfpc_G1\DE_W0001_P0027\DE_2_W0001_P0027_T0001\TR1_W0001_P0085\TR1_2_W0001_P0085_T0001_R1_P1_K1_Ch2-Ch1.zen
2.472005e+01	3.161660e+01	20151203_SCC1gfpc_G2G1\MitoSys2\LSM\SCC1gfpc_G1\DE_W0001_P0027\DE_2_W0001_P0027_T0001\TR1_W0001_P0085\TR1_2_W0001_P0085_T0001_R1_P1_K1_Ch2-Ch1.zen
2.478005e+01	2.716661e+01	20151203_SCC1gfpc_G2G1\MitoSys2\LSM\SCC1gfpc_G1\DE_W0001_P0027\DE_2_W0001_P0027_T0001\TR1_W0001_P0085\TR1_2_W0001_P0085_T0001_R1_P1_K1_Ch2-Ch1.zen
2.484005e+01	2.838327e+01	20151203_SCC1gfpc_G2G1\MitoSys2\LSM\SCC1gfpc_G1\DE_W0001_P0027\DE_2_W0001_P0027_T0001\TR1_W0001_P0085\TR1_2_W0001_P0085_T0001_R1_P1_K1_Ch2-Ch1.zen
2.490005e+01	3.083327e+01	20151203_SCC1gfpc_G2G1\MitoSys2\LSM\SCC1gfpc_G1\DE_W0001_P0027\DE_2_W0001_P0027_T0001\TR1_W0001_P0085\TR1_2_W0001_P0085_T0001_R1_P1_K1_Ch2-Ch1.zen
2.496005e+01	3.036660e+01	20151203_SCC1gfpc_G2G1\MitoSys2\LSM\SCC1gfpc_G1\DE_W0001_P0027\DE_2_W0001_P0027_T0001\TR1_W0001_P0085\TR1_2_W0001_P0085_T0001_R1_P1_K1_Ch2-Ch1.zen
2.502005e+01	2.726661e+01	20151203_SCC1gfpc_G2G1\MitoSys2\LSM\SCC1gfpc_G1\DE_W0001_P0027\DE_2_W0001_P0027_T0001\TR1_W0001_P0085\TR1_2_W0001_P0085_T0001_R1_P1_K1_Ch2-Ch1.zen
2.508005e+01	2.721661e+01	20151203_SCC1gfpc_G2G1\MitoSys2\LSM\SCC1gfpc_G1\DE_W0001_P0027\DE_2_W0001_P0027_T0001\TR1_W0001_P0085\TR1_2_W0001_P0085_T0001_R1_P1_K1_Ch2-Ch1.zen
2.514005e+01	2.624994e+01	20151203_SCC1gfpc_G2G1\MitoSys2\LSM\SCC1gfpc_G1\DE_W0001_P0027\DE_2_W0001_P0027_T0001\TR1_W0001_P0085\TR1_2_W0001_P0085_T0001_R1_P1_K1_Ch2-Ch1.zen
2.520005e+01	2.974994e+01	20151203_SCC1gfpc_G2G1\MitoSys2\LSM\SCC1gfpc_G1\DE_W0001_P0027\DE_2_W0001_P0027_T0001\TR1_W0001_P0085\TR1_2_W0001_P0085_T0001_R1_P1_K1_Ch2-Ch1.zen
2.526005e+01	2.991660e+01	20151203_SCC1gfpc_G2G1\MitoSys2\LSM\SCC1gfpc_G1\DE_W0001_P0027\DE_2_W0001_P0027_T0001\TR1_W0001_P0085\TR1_2_W0001_P0085_T0001_R1_P1_K1_Ch2-Ch1.zen
2.532005e+01	2.423328e+01	20151203_SCC1gfpc_G2G1\MitoSys2\LSM\SCC1gfpc_G1\DE_W0001_P0027\DE_2_W0001_P0027_T0001\TR1_W0001_P0085\TR1_2_W0001_P0085_T0001_R1_P1_K1_Ch2-Ch1.zen
2.538005e+01	2.461662e+01	20151203_SCC1gfpc_G2G1\MitoSys2\LSM\SCC1gfpc_G1\DE_W0001_P0027\DE_2_W0001_P0027_T0001\TR1_W0001_P0085\TR1_2_W0001_P0085_T0001_R1_P1_K1_Ch2-Ch1.zen
2.544005e+01	2.411662e+01	20151203_SCC1gfpc_G2G1\MitoSys2\LSM\SCC1gfpc_G1\DE_W0001_P0027\DE_2_W0001_P0027_T0001\TR1_W0001_P0085\TR1_2_W0001_P0085_T0001_R1_P1_K1_Ch2-Ch1.zen
2.550005e+01	3.023327e+01	20151203_SCC1gfpc_G2G1\MitoSys2\LSM\SCC1gfpc_G1\DE_W0001_P0027\DE_2_W0001_P0027_T0001\TR1_W0001_P0085\TR1_2_W0001_P0085_T0001_R1_P1_K1_Ch2-Ch1.zen
2.556005e+01	2.404995e+01	20151203_SCC1gfpc_G2G1\MitoSys2\LSM\SCC1gfpc_G1\DE_W0001_P0027\DE_2_W0001_P0027_T0001\TR1_W0001_P0085\TR1_2_W0001_P0085_T0001_R1_P1_K1_Ch2-Ch1.zen
2.562005e+01	2.396662e+01	20151203_SCC1gfpc_G2G1\MitoSys2\LSM\SCC1gfpc_G1\DE_W0001_P0027\DE_2_W0001_P0027_T0001\TR1_W0001_P0085\TR1_2_W0001_P0085_T0001_R1_P1_K1_Ch2-Ch1.zen
2.568005e+01	2.348328e+01	20151203_SCC1gfpc_G2G1\MitoSys2\LSM\SCC1gfpc_G1\DE_W0001_P0027\DE_2_W0001_P0027_T0001\TR1_W0001_P0085\TR1_2_W0001_P0085_T0001_R1_P1_K1_Ch2-Ch1.zen
2.574005e+01	2.418328e+01	20151203_SCC1gfpc_G2G1\MitoSys2\LSM\SCC1gfpc_G1\DE_W0001_P0027\DE_2_W0001_P0027_T0001\TR1_W0001_P0085\TR1_2_W0001_P0085_T0001_R1_P1_K1_Ch2-Ch1.zen
2.580005e+01	2.404995e+01	20151203_SCC1gfpc_G2G1\MitoSys2\LSM\SCC1gfpc_G1\DE_W0001_P0027\DE_2_W0001_P0027_T0001\TR1_W0001_P0085\TR1_2_W0001_P0085_T0001_R1_P1_K1_Ch2-Ch1.zen
2.586005e+01	2.324995e+01	20151203_SCC1gfpc_G2G1\MitoSys2\LSM\SCC1gfpc_G1\DE_W0001_P0027\DE_2_W0001_P0027_T0001\TR1_W0001_P0085\TR1_2_W0001_P0085_T0001_R1_P1_K1_Ch2-Ch1.zen
2.592005e+01	2.281662e+01	20151203_SCC1gfpc_G2G1\MitoSys2\LSM\SCC1gfpc_G1\DE_W0001_P0027\DE_2_W0001_P0027_T0001\TR1_W0001_P0085\TR1_2_W0001_P0085_T0001_R1_P1_K1_Ch2-Ch1.zen
2.598005e+01	2.793328e+01	20151203_SCC1gfpc_G2G1\MitoSys2\LSM\SCC1gfpc_G1\DE_W0001_P0027\DE_2_W0001_P0027_T0001\TR1_W0001_P0085\TR1_2_W0001_P0085_T0001_R1_P1_K1_Ch2-Ch1.zen
2.604005e+01	3.043327e+01	20151203_SCC1gfpc_G2G1\MitoSys2\LSM\SCC1gfpc_G1\DE_W0001_P0027\DE_2_W0001_P0027_T0001\TR1_W0001_P0085\TR1_2_W0001_P0085_T0001_R1_P1_K1_Ch2-Ch1.zen
2.610005e+01	2.584995e+01	20151203_SCC1gfpc_G2G1\MitoSys2\LSM\SCC1gfpc_G1\DE_W0001_P0027\DE_2_W0001_P0027_T0001\TR1_W0001_P0085\TR1_2_W0001_P0085_T0001_R1_P1_K1_Ch2-Ch1.zen
2.616006e+01	2.541661e+01	20151203_SCC1gfpc_G2G1\MitoSys2\LSM\SCC1gfpc_G1\DE_W0001_P0027\DE_2_W0001_P0027_T0001\TR1_W0001_P0085\TR1_2_W0001_P0085_T0001_R1_P1_K1_Ch2-Ch1.zen
2.622005e+01	2.549995e+01	20151203_SCC1gfpc_G2G1\MitoSys2\LSM\SCC1gfpc_G1\DE_W0001_P0027\DE_2_W0001_P0027_T0001\TR1_W0001_P0085\TR1_2_W0001_P0085_T0001_R1_P1_K1_Ch2-Ch1.zen
2.628005e+01	2.368328e+01	20151203_SCC1gfpc_G2G1\MitoSys2\LSM\SCC1gfpc_G1\DE_W0001_P0027\DE_2_W0001_P0027_T0001\TR1_W0001_P0085\TR1_2_W0001_P0085_T0001_R1_P1_K1_Ch2-Ch1.zen
2.634006e+01	2.661661e+01	20151203_SCC1gfpc_G2G1\MitoSys2\LSM\SCC1gfpc_G1\DE_W0001_P0027\DE_2_W0001_P0027_T0001\TR1_W0001_P0085\TR1_2_W0001_P0085_T0001_R1_P1_K1_Ch2-Ch1.zen
2.640005e+01	2.808327e+01	20151203_SCC1gfpc_G2G1\MitoSys2\LSM\SCC1gfpc_G1\DE_W0001_P0027\DE_2_W0001_P0027_T0001\TR1_W0001_P0085\TR1_2_W0001_P0085_T0001_R1_P1_K1_Ch2-Ch1.zen
2.646005e+01	2.746661e+01	20151203_SCC1gfpc_G2G1\MitoSys2\LSM\SCC1gfpc_G1\DE_W0001_P0027\DE_2_W0001_P0027_T0001\TR1_W0001_P0085\TR1_2_W0001_P0085_T0001_R1_P1_K1_Ch2-Ch1.zen
2.652006e+01	2.794994e+01	20151203_SCC1gfpc_G2G1\MitoSys2\LSM\SCC1gfpc_G1\DE_W0001_P0027\DE_2_W0001_P0027_T0001\TR1_W0001_P0085\TR1_2_W0001_P0085_T0001_R1_P1_K1_Ch2-Ch1.zen
2.658006e+01	2.388328e+01	20151203_SCC1gfpc_G2G1\MitoSys2\LSM\SCC1gfpc_G1\DE_W0001_P0027\DE_2_W0001_P0027_T0001\TR1_W0001_P0085\TR1_2_W0001_P0085_T0001_R1_P1_K1_Ch2-Ch1.zen
2.664005e+01	2.228329e+01	20151203_SCC1gfpc_G2G1\MitoSys2\LSM\SCC1gfpc_G1\DE_W0001_P0027\DE_2_W0001_P0027_T0001\TR1_W0001_P0085\TR1_2_W0001_P0085_T0001_R1_P1_K1_Ch2-Ch1.zen
2.670006e+01	2.144995e+01	20151203_SCC1gfpc_G2G1\MitoSys2\LSM\SCC1gfpc_G1\DE_W0001_P0027\DE_2_W0001_P0027_T0001\TR1_W0001_P0085\TR1_2_W0001_P0085_T0001_R1_P1_K1_Ch2-Ch1.zen
2.676006e+01	2.241662e+01	20151203_SCC1gfpc_G2G1\MitoSys2\LSM\SCC1gfpc_G1\DE_W0001_P0027\DE_2_W0001_P0027_T0001\TR1_W0001_P0085\TR1_2_W0001_P0085_T0001_R1_P1_K1_Ch2-Ch1.zen
2.682006e+01	2.034996e+01	20151203_SCC1gfpc_G2G1\MitoSys2\LSM\SCC1gfpc_G1\DE_W0001_P0027\DE_2_W0001_P0027_T0001\TR1_W0001_P0085\TR1_2_W0001_P0085_T0001_R1_P1_K1_Ch2-Ch1.zen
2.688006e+01	3.069994e+01	20151203_SCC1gfpc_G2G1\MitoSys2\LSM\SCC1gfpc_G1\DE_W0001_P0027\DE_2_W0001_P0027_T0001\TR1_W0001_P0085\TR1_2_W0001_P0085_T0001_R1_P1_K1_Ch2-Ch1.zen
2.694006e+01	2.443328e+01	20151203_SCC1gfpc_G2G1\MitoSys2\LSM\SCC1gfpc_G1\DE_W0001_P0027\DE_2_W0001_P0027_T0001\TR1_W0001_P0085\TR1_2_W0001_P0085_T0001_R1_P1_K1_Ch2-Ch1.zen
2.700006e+01	2.911661e+01	20151203_SCC1gfpc_G2G1\MitoSys2\LSM\SCC1gfpc_G1\DE_W0001_P0027\DE_2_W0001_P0027_T0001\TR1_W0001_P0085\TR1_2_W0001_P0085_T0001_R1_P1_K1_Ch2-Ch1.zen
2.706006e+01	2.394995e+01	20151203_SCC1gfpc_G2G1\MitoSys2\LSM\SCC1gfpc_G1\DE_W0001_P0027\DE_2_W0001_P0027_T0001\TR1_W0001_P0085\TR1_2_W0001_P0085_T0001_R1_P1_K1_Ch2-Ch1.zen
2.712006e+01	2.364995e+01	20151203_SCC1gfpc_G2G1\MitoSys2\LSM\SCC1gfpc_G1\DE_W0001_P0027\DE_2_W0001_P0027_T0001\TR1_W0001_P0085\TR1_2_W0001_P0085_T0001_R1_P1_K1_Ch2-Ch1.zen
2.718006e+01	2.463328e+01	20151203_SCC1gfpc_G2G1\MitoSys2\LSM\SCC1gfpc_G1\DE_W0001_P0027\DE_2_W0001_P0027_T0001\TR1_W0001_P0085\TR1_2_W0001_P0085_T0001_R1_P1_K1_Ch2-Ch1.zen
2.724006e+01	2.291662e+01	20151203_SCC1gfpc_G2G1\MitoSys2\LSM\SCC1gfpc_G1\DE_W0001_P0027\DE_2_W0001_P0027_T0001\TR1_W0001_P0085\TR1_2_W0001_P0085_T0001_R1_P1_K1_Ch2-Ch1.zen
2.730006e+01	2.529995e+01	20151203_SCC1gfpc_G2G1\MitoSys2\LSM\SCC1gfpc_G1\DE_W0001_P0027\DE_2_W0001_P0027_T0001\TR1_W0001_P0085\TR1_2_W0001_P0085_T0001_R1_P1_K1_Ch2-Ch1.zen
2.736006e+01	2.783327e+01	20151203_SCC1gfpc_G2G1\MitoSys2\LSM\SCC1gfpc_G1\DE_W0001_P0027\DE_2_W0001_P0027_T0001\TR1_W0001_P0085\TR1_2_W0001_P0085_T0001_R1_P1_K1_Ch2-Ch1.zen
2.742006e+01	2.554995e+01	20151203_SCC1gfpc_G2G1\MitoSys2\LSM\SCC1gfpc_G1\DE_W0001_P0027\DE_2_W0001_P0027_T0001\TR1_W0001_P0085\TR1_2_W0001_P0085_T0001_R1_P1_K1_Ch2-Ch1.zen
2.748006e+01	2.669994e+01	20151203_SCC1gfpc_G2G1\MitoSys2\LSM\SCC1gfpc_G1\DE_W0001_P0027\DE_2_W0001_P0027_T0001\TR1_W0001_P0085\TR1_2_W0001_P0085_T0001_R1_P1_K1_Ch2-Ch1.zen
2.754006e+01	2.851661e+01	20151203_SCC1gfpc_G2G1\MitoSys2\LSM\SCC1gfpc_G1\DE_W0001_P0027\DE_2_W0001_P0027_T0001\TR1_W0001_P0085\TR1_2_W0001_P0085_T0001_R1_P1_K1_Ch2-Ch1.zen
2.760006e+01	2.594995e+01	20151203_SCC1gfpc_G2G1\MitoSys2\LSM\SCC1gfpc_G1\DE_W0001_P0027\DE_2_W0001_P0027_T0001\TR1_W0001_P0085\TR1_2_W0001_P0085_T0001_R1_P1_K1_Ch2-Ch1.zen
2.766006e+01	2.426662e+01	20151203_SCC1gfpc_G2G1\MitoSys2\LSM\SCC1gfpc_G1\DE_W0001_P0027\DE_2_W0001_P0027_T0001\TR1_W0001_P0085\TR1_2_W0001_P0085_T0001_R1_P1_K1_Ch2-Ch1.zen
2.772006e+01	2.166662e+01	20151203_SCC1gfpc_G2G1\MitoSys2\LSM\SCC1gfpc_G1\DE_W0001_P0027\DE_2_W0001_P0027_T0001\TR1_W0001_P0085\TR1_2_W0001_P0085_T0001_R1_P1_K1_Ch2-Ch1.zen
2.778006e+01	2.746661e+01	20151203_SCC1gfpc_G2G1\MitoSys2\LSM\SCC1gfpc_G1\DE_W0001_P0027\DE_2_W0001_P0027_T0001\TR1_W0001_P0085\TR1_2_W0001_P0085_T0001_R1_P1_K1_Ch2-Ch1.zen
2.784006e+01	2.574995e+01	20151203_SCC1gfpc_G2G1\MitoSys2\LSM\SCC1gfpc_G1\DE_W0001_P0027\DE_2_W0001_P0027_T0001\TR1_W0001_P0085\TR1_2_W0001_P0085_T0001_R1_P1_K1_Ch2-Ch1.zen
2.790006e+01	2.658328e+01	20151203_SCC1gfpc_G2G1\MitoSys2\LSM\SCC1gfpc_G1\DE_W0001_P0027\DE_2_W0001_P0027_T0001\TR1_W0001_P0085\TR1_2_W0001_P0085_T0001_R1_P1_K1_Ch2-Ch1.zen
2.796006e+01	3.244993e+01	20151203_SCC1gfpc_G2G1\MitoSys2\LSM\SCC1gfpc_G1\DE_W0001_P0027\DE_2_W0001_P0027_T0001\TR1_W0001_P0085\TR1_2_W0001_P0085_T0001_R1_P1_K1_Ch2-Ch1.zen
2.802006e+01	3.083327e+01	20151203_SCC1gfpc_G2G1\MitoSys2\LSM\SCC1gfpc_G1\DE_W0001_P0027\DE_2_W0001_P0027_T0001\TR1_W0001_P0085\TR1_2_W0001_P0085_T0001_R1_P1_K1_Ch2-Ch1.zen
2.808006e+01	2.824994e+01	20151203_SCC1gfpc_G2G1\MitoSys2\LSM\SCC1gfpc_G1\DE_W0001_P0027\DE_2_W0001_P0027_T0001\TR1_W0001_P0085\TR1_2_W0001_P0085_T0001_R1_P1_K1_Ch2-Ch1.zen
2.814006e+01	2.614995e+01	20151203_SCC1gfpc_G2G1\MitoSys2\LSM\SCC1gfpc_G1\DE_W0001_P0027\DE_2_W0001_P0027_T0001\TR1_W0001_P0085\TR1_2_W0001_P0085_T0001_R1_P1_K1_Ch2-Ch1.zen
2.820006e+01	2.989994e+01	20151203_SCC1gfpc_G2G1\MitoSys2\LSM\SCC1gfpc_G1\DE_W0001_P0027\DE_2_W0001_P0027_T0001\TR1_W0001_P0085\TR1_2_W0001_P0085_T0001_R1_P1_K1_Ch2-Ch1.zen
2.826006e+01	2.553328e+01	20151203_SCC1gfpc_G2G1\MitoSys2\LSM\SCC1gfpc_G1\DE_W0001_P0027\DE_2_W0001_P0027_T0001\TR1_W0001_P0085\TR1_2_W0001_P0085_T0001_R1_P1_K1_Ch2-Ch1.zen
2.832006e+01	2.693328e+01	20151203_SCC1gfpc_G2G1\MitoSys2\LSM\SCC1gfpc_G1\DE_W0001_P0027\DE_2_W0001_P0027_T0001\TR1_W0001_P0085\TR1_2_W0001_P0085_T0001_R1_P1_K1_Ch2-Ch1.zen
2.838006e+01	3.026660e+01	20151203_SCC1gfpc_G2G1\MitoSys2\LSM\SCC1gfpc_G1\DE_W0001_P0027\DE_2_W0001_P0027_T0001\TR1_W0001_P0085\TR1_2_W0001_P0085_T0001_R1_P1_K1_Ch2-Ch1.zen
2.844006e+01	2.606661e+01	20151203_SCC1gfpc_G2G1\MitoSys2\LSM\SCC1gfpc_G1\DE_W0001_P0027\DE_2_W0001_P0027_T0001\TR1_W0001_P0085\TR1_2_W0001_P0085_T0001_R1_P1_K1_Ch2-Ch1.zen
2.850006e+01	3.033327e+01	20151203_SCC1gfpc_G2G1\MitoSys2\LSM\SCC1gfpc_G1\DE_W0001_P0027\DE_2_W0001_P0027_T0001\TR1_W0001_P0085\TR1_2_W0001_P0085_T0001_R1_P1_K1_Ch2-Ch1.zen
2.856006e+01	3.084994e+01	20151203_SCC1gfpc_G2G1\MitoSys2\LSM\SCC1gfpc_G1\DE_W0001_P0027\DE_2_W0001_P0027_T0001\TR1_W0001_P0085\TR1_2_W0001_P0085_T0001_R1_P1_K1_Ch2-Ch1.zen
2.862006e+01	2.736661e+01	20151203_SCC1gfpc_G2G1\MitoSys2\LSM\SCC1gfpc_G1\DE_W0001_P0027\DE_2_W0001_P0027_T0001\TR1_W0001_P0085\TR1_2_W0001_P0085_T0001_R1_P1_K1_Ch2-Ch1.zen
2.868006e+01	2.991660e+01	20151203_SCC1gfpc_G2G1\MitoSys2\LSM\SCC1gfpc_G1\DE_W0001_P0027\DE_2_W0001_P0027_T0001\TR1_W0001_P0085\TR1_2_W0001_P0085_T0001_R1_P1_K1_Ch2-Ch1.zen
2.874006e+01	2.799994e+01	20151203_SCC1gfpc_G2G1\MitoSys2\LSM\SCC1gfpc_G1\DE_W0001_P0027\DE_2_W0001_P0027_T0001\TR1_W0001_P0085\TR1_2_W0001_P0085_T0001_R1_P1_K1_Ch2-Ch1.zen
2.880006e+01	2.501661e+01	20151203_SCC1gfpc_G2G1\MitoSys2\LSM\SCC1gfpc_G1\DE_W0001_P0027\DE_2_W0001_P0027_T0001\TR1_W0001_P0085\TR1_2_W0001_P0085_T0001_R1_P1_K1_Ch2-Ch1.zen
2.886006e+01	2.579995e+01	20151203_SCC1gfpc_G2G1\MitoSys2\LSM\SCC1gfpc_G1\DE_W0001_P0027\DE_2_W0001_P0027_T0001\TR1_W0001_P0085\TR1_2_W0001_P0085_T0001_R1_P1_K1_Ch2-Ch1.zen
2.892006e+01	2.464995e+01	20151203_SCC1gfpc_G2G1\MitoSys2\LSM\SCC1gfpc_G1\DE_W0001_P0027\DE_2_W0001_P0027_T0001\TR1_W0001_P0085\TR1_2_W0001_P0085_T0001_R1_P1_K1_Ch2-Ch1.zen
2.898006e+01	2.304995e+01	20151203_SCC1gfpc_G2G1\MitoSys2\LSM\SCC1gfpc_G1\DE_W0001_P0027\DE_2_W0001_P0027_T0001\TR1_W0001_P0085\TR1_2_W0001_P0085_T0001_R1_P1_K1_Ch2-Ch1.zen
2.904006e+01	2.236662e+01	20151203_SCC1gfpc_G2G1\MitoSys2\LSM\SCC1gfpc_G1\DE_W0001_P0027\DE_2_W0001_P0027_T0001\TR1_W0001_P0085\TR1_2_W0001_P0085_T0001_R1_P1_K1_Ch2-Ch1.zen
2.910006e+01	2.173329e+01	20151203_SCC1gfpc_G2G1\MitoSys2\LSM\SCC1gfpc_G1\DE_W0001_P0027\DE_2_W0001_P0027_T0001\TR1_W0001_P0085\TR1_2_W0001_P0085_T0001_R1_P1_K1_Ch2-Ch1.zen
2.916006e+01	2.586661e+01	20151203_SCC1gfpc_G2G1\MitoSys2\LSM\SCC1gfpc_G1\DE_W0001_P0027\DE_2_W0001_P0027_T0001\TR1_W0001_P0085\TR1_2_W0001_P0085_T0001_R1_P1_K1_Ch2-Ch1.zen
2.922006e+01	2.441662e+01	20151203_SCC1gfpc_G2G1\MitoSys2\LSM\SCC1gfpc_G1\DE_W0001_P0027\DE_2_W0001_P0027_T0001\TR1_W0001_P0085\TR1_2_W0001_P0085_T0001_R1_P1_K1_Ch2-Ch1.zen
2.928006e+01	2.594995e+01	20151203_SCC1gfpc_G2G1\MitoSys2\LSM\SCC1gfpc_G1\DE_W0001_P0027\DE_2_W0001_P0027_T0001\TR1_W0001_P0085\TR1_2_W0001_P0085_T0001_R1_P1_K1_Ch2-Ch1.zen
2.934006e+01	2.473328e+01	20151203_SCC1gfpc_G2G1\MitoSys2\LSM\SCC1gfpc_G1\DE_W0001_P0027\DE_2_W0001_P0027_T0001\TR1_W0001_P0085\TR1_2_W0001_P0085_T0001_R1_P1_K1_Ch2-Ch1.zen
2.940006e+01	2.714994e+01	20151203_SCC1gfpc_G2G1\MitoSys2\LSM\SCC1gfpc_G1\DE_W0001_P0027\DE_2_W0001_P0027_T0001\TR1_W0001_P0085\TR1_2_W0001_P0085_T0001_R1_P1_K1_Ch2-Ch1.zen
2.946006e+01	2.461662e+01	20151203_SCC1gfpc_G2G1\MitoSys2\LSM\SCC1gfpc_G1\DE_W0001_P0027\DE_2_W0001_P0027_T0001\TR1_W0001_P0085\TR1_2_W0001_P0085_T0001_R1_P1_K1_Ch2-Ch1.zen
2.952006e+01	2.466661e+01	20151203_SCC1gfpc_G2G1\MitoSys2\LSM\SCC1gfpc_G1\DE_W0001_P0027\DE_2_W0001_P0027_T0001\TR1_W0001_P0085\TR1_2_W0001_P0085_T0001_R1_P1_K1_Ch2-Ch1.zen
2.958006e+01	2.691661e+01	20151203_SCC1gfpc_G2G1\MitoSys2\LSM\SCC1gfpc_G1\DE_W0001_P0027\DE_2_W0001_P0027_T0001\TR1_W0001_P0085\TR1_2_W0001_P0085_T0001_R1_P1_K1_Ch2-Ch1.zen
2.964006e+01	2.446662e+01	20151203_SCC1gfpc_G2G1\MitoSys2\LSM\SCC1gfpc_G1\DE_W0001_P0027\DE_2_W0001_P0027_T0001\TR1_W0001_P0085\TR1_2_W0001_P0085_T0001_R1_P1_K1_Ch2-Ch1.zen
2.970006e+01	2.831661e+01	20151203_SCC1gfpc_G2G1\MitoSys2\LSM\SCC1gfpc_G1\DE_W0001_P0027\DE_2_W0001_P0027_T0001\TR1_W0001_P0085\TR1_2_W0001_P0085_T0001_R1_P1_K1_Ch2-Ch1.zen
2.976006e+01	2.698328e+01	20151203_SCC1gfpc_G2G1\MitoSys2\LSM\SCC1gfpc_G1\DE_W0001_P0027\DE_2_W0001_P0027_T0001\TR1_W0001_P0085\TR1_2_W0001_P0085_T0001_R1_P1_K1_Ch2-Ch1.zen
2.982006e+01	2.458328e+01	20151203_SCC1gfpc_G2G1\MitoSys2\LSM\SCC1gfpc_G1\DE_W0001_P0027\DE_2_W0001_P0027_T0001\TR1_W0001_P0085\TR1_2_W0001_P0085_T0001_R1_P1_K1_Ch2-Ch1.zen
2.988006e+01	2.771661e+01	20151203_SCC1gfpc_G2G1\MitoSys2\LSM\SCC1gfpc_G1\DE_W0001_P0027\DE_2_W0001_P0027_T0001\TR1_W0001_P0085\TR1_2_W0001_P0085_T0001_R1_P1_K1_Ch2-Ch1.zen
[truncated: 48,501 more rows]
