# Supplementary material for: Absolute quantification of cohesin, CTCF and their regulators in human cells
Source: eLife. 2019 Jun 17;8:e46269. doi: 10.7554/eLife.46269 (PMC6606026; doi:10.7554/eLife.46269)
Supplement: Figure 2—source data 1. [file elife-46269-fig2-data1.zip › Figure 2 - source data 1/20151203_STAG2gfpcf2_G2G1/2c_opt_time_col.res]

General								Correlation								Corrections
No	File name	Full path	Format	Clock	Duration	Channel mode	Annotation	Channel mode.1	Selection	1st	2nd	Frequency	Eval frequency	Mode	Detrend frequency	Offset Ch1	Amplitude Ch1	Rate Ch1	Offset Ch2	Amplitude Ch2	Rate Ch2	Xtalk Ch1	Xtalk Ch2	Labels Ch1	Labels Ch2	Interval1 1st	Interval1 2nd	Interval1 Ch1	Interval1 Ch2	Interval2 1st	Interval2 2nd	Interval2 Ch1	Interval2 Ch2	Bleaching Ch1	Bleaching Ch2	Bleaching Cross	BG Ch1	BG Ch2	BG Cross	Xtalk Ch1.1	Xtalk Ch2.1	Xtalk Cross	Total Ch1	Total Ch2	Total Cross	G0ave Ch1	G0std Ch1	G0ave Ch2	G0std Ch2
0	0001_R1_P1_K1_Ch2-Ch1.zen	20151203_STAG2gfpcf2_G2G1\MitoSys2\Calibration\mEGFPC1_G2\0001_R1_P1_K1_Ch2-Ch1.zen	FA/ISS	20000	30.000999999999998	3		7	0	0	29.94	100000	2000	Scale	0	1.1	0	0.01	0.89	0	0.01	0.0	0	1	1	0	1	64.571	3.7489999999999997	0	1	64.571	3.7489999999999997	1.0168	1.0708	1	0.9662	0.5805	0.7489	1	1.0	1.0	0.9827	0.6341	0.7489	0.016888999999999998	0.0027805	0.0055138	0.056540999999999994
1	0001_R1_P2_K1_Ch2-Ch1.zen	20151203_STAG2gfpcf2_G2G1\MitoSys2\Calibration\mEGFPC1_G2\0001_R1_P2_K1_Ch2-Ch1.zen	FA/ISS	20000	30.0	3		7	0	0	29.94	100000	2000	Scale	0	1.1	0	0.01	0.89	0	0.01	0.0	0	1	1	0	1	64.729	3.5869999999999997	0	1	64.729	3.5869999999999997	1.0090000000000001	1.0805	1	0.9663	0.5647	0.7386	1	1.0	1.0	0.9751	0.6249	0.7386	0.015303	0.0039106	0.022591	0.069631
2	0001_R1_P3_K1_Ch2-Ch1.zen	20151203_STAG2gfpcf2_G2G1\MitoSys2\Calibration\mEGFPC1_G2\0001_R1_P3_K1_Ch2-Ch1.zen	FA/ISS	20000	30.0	3		7	0	0	29.94	100000	2000	Scale	0	1.1	0	0.01	0.89	0	0.01	0.0	0	1	1	0	1	61.977	3.2319999999999998	0	1	61.977	3.2319999999999998	1.0034	1.0283	1	0.9648	0.5249	0.7116	1	1.0	1.0	0.9682	0.5452	0.7116	0.016812999999999998	0.0032665999999999997	0.011017	0.049906
3	0001_R1_P4_K1_Ch2-Ch1.zen	20151203_STAG2gfpcf2_G2G1\MitoSys2\Calibration\mEGFPC1_G2\0001_R1_P4_K1_Ch2-Ch1.zen	FA/ISS	20000	30.0	3		7	0	0	29.94	100000	2000	Scale	0	1.1	0	0.01	0.89	0	0.01	0.0	0	1	1	0	1	60.736000000000004	3.112	0	1	60.736000000000004	3.112	0.9995	1.0196	1	0.9641	0.509	0.7005	1	1.0	1.0	0.9636	0.5229	0.7005	0.017841	0.0018026	0.037724	0.038755
4	0002_R1_P1_K1_Ch2-Ch1.zen	20151203_STAG2gfpcf2_G2G1\MitoSys2\Calibration\mEGFPC1_G2\0002_R1_P1_K1_Ch2-Ch1.zen	FA/ISS	20000	30.0	3		7	0	0	29.94	100000	2000	Scale	0	1.1	0	0.01	0.89	0	0.01	0.0	0	1	1	0	1	75.02	3.7230000000000003	0	1	75.02	3.7230000000000003	0.9972	0.9969	1	0.9709	0.5794	0.75	1	1.0	1.0	0.9681	0.5770000000000001	0.75	0.01596	0.0022351999999999997	0.0098304	0.052125
5	0002_R1_P2_K1_Ch2-Ch1.zen	20151203_STAG2gfpcf2_G2G1\MitoSys2\Calibration\mEGFPC1_G2\0002_R1_P2_K1_Ch2-Ch1.zen	FA/ISS	20000	30.0	3		7	0	0	29.94	100000	2000	Scale	0	1.1	0	0.01	0.89	0	0.01	0.0	0	1	1	0	1	78.107	3.928	0	1	78.107	3.928	0.9877	0.9837	1	0.972	0.5976	0.7622	1	1.0	1.0	0.9599	0.585	0.7622	0.012133	0.0030716	0.0060332	0.047402
6	0002_R1_P3_K1_Ch2-Ch1.zen	20151203_STAG2gfpcf2_G2G1\MitoSys2\Calibration\mEGFPC1_G2\0002_R1_P3_K1_Ch2-Ch1.zen	FA/ISS	20000	30.0	3		7	0	0	29.94	100000	2000	Scale	0	1.1	0	0.01	0.89	0	0.01	0.0	0	1	1	0	1	41.698	2.9160000000000004	0	1	41.698	2.9160000000000004	1.1277	1.1685	1	0.9475	0.4803	0.6744	1	1.0	1.0	1.0717	0.596	0.6744	0.017644999999999997	0.0087712	0.010976999999999999	0.10697000000000001
7	0002_R1_P4_K1_Ch2-Ch1.zen	20151203_STAG2gfpcf2_G2G1\MitoSys2\Calibration\mEGFPC1_G2\0002_R1_P4_K1_Ch2-Ch1.zen	FA/ISS	20000	30.0	3		7	0	0	29.94	100000	2000	Scale	0	1.1	0	0.01	0.89	0	0.01	0.0	0	1	1	0	1	55.86	4.771	0	1	55.86	4.771	1.0522	1.3698	1	0.9606	0.6549	0.7928	1	1.0	1.0	1.0117	0.9497	0.7928	0.016278	0.004342800000000001	0.034962	0.037920999999999996
8	0003_R1_P1_K1_Ch2-Ch1.zen	20151203_STAG2gfpcf2_G2G1\MitoSys2\Calibration\mEGFPC1_G2\0003_R1_P1_K1_Ch2-Ch1.zen	FA/ISS	20000	30.0	3		7	0	0	29.94	100000	2000	Scale	0	1.1	0	0.01	0.89	0	0.01	0.0	0	1	1	0	1	71.355	3.71	0	1	71.355	3.71	1.0094	1.0605	1	0.9694	0.5761	0.7473	1	1.0	1.0	0.9786	0.622	0.7473	0.016418000000000002	0.0023030999999999998	0.0075326	0.05274500000000001
9	0003_R1_P2_K1_Ch2-Ch1.zen	20151203_STAG2gfpcf2_G2G1\MitoSys2\Calibration\mEGFPC1_G2\0003_R1_P2_K1_Ch2-Ch1.zen	FA/ISS	20000	30.000999999999998	3		7	0	0	29.94	100000	2000	Scale	0	1.1	0	0.01	0.89	0	0.01	0.0	0	1	1	0	1	67.781	3.642	0	1	67.781	3.642	0.9791	1.0357	1	0.9677	0.5704	0.743	1	1.0	1.0	0.9472	0.5973	0.743	0.016005000000000002	0.0014374000000000001	0.019283	0.031949
10	0003_R1_P3_K1_Ch2-Ch1.zen	20151203_STAG2gfpcf2_G2G1\MitoSys2\Calibration\mEGFPC1_G2\0003_R1_P3_K1_Ch2-Ch1.zen	FA/ISS	20000	30.0	3		7	0	0	29.94	100000	2000	Scale	0	1.1	0	0.01	0.89	0	0.01	0.0	0	1	1	0	1	70.837	3.693	0	1	70.837	3.693	1.0415	1.0744	1	0.9693	0.5765	0.7474	1	1.0	1.0	1.01	0.6326	0.7474	0.017044	0.0022759	0.066085	0.042537
11	0003_R1_P4_K1_Ch2-Ch1.zen	20151203_STAG2gfpcf2_G2G1\MitoSys2\Calibration\mEGFPC1_G2\0003_R1_P4_K1_Ch2-Ch1.zen	FA/ISS	20000	30.000999999999998	3		7	0	0	29.94	100000	2000	Scale	0	1.1	0	0.01	0.89	0	0.01	0.0	0	1	1	0	1	71.78399999999999	3.917	0	1	71.78399999999999	3.917	1.0238	0.9917	1	0.9695	0.5962	0.7601	1	1.0	1.0	0.9929	0.5887	0.7601	0.016408000000000002	0.0045519	0.016942	0.09197999999999999
12	0004_R1_P1_K1_Ch2-Ch1.zen	20151203_STAG2gfpcf2_G2G1\MitoSys2\Calibration\mEGFPC1_G2\0004_R1_P1_K1_Ch2-Ch1.zen	FA/ISS	20000	30.000999999999998	3		7	0	0	29.94	100000	2000	Scale	0	1.1	0	0.01	0.89	0	0.01	0.0	0	1	1	0	1	176.38400000000001	7.777	0	1	176.38400000000001	7.777	1.0138	1.0169	1	0.9876	0.7841	0.88	1	1.0	1.0	1.0013	0.7991	0.88	0.0058828000000000005	0.0011375	0.015753	0.029075999999999998
13	0004_R1_P2_K1_Ch2-Ch1.zen	20151203_STAG2gfpcf2_G2G1\MitoSys2\Calibration\mEGFPC1_G2\0004_R1_P2_K1_Ch2-Ch1.zen	FA/ISS	20000	30.0	3		7	0	0	29.94	100000	2000	Scale	0	1.1	0	0.01	0.89	0	0.01	0.0	0	1	1	0	1	165.64	7.896	0	1	165.64	7.896	1.0005	1.0371	1	0.9868	0.7869	0.8812	1	1.0	1.0	0.9872	0.8196	0.8812	0.005649899999999999	0.0014426999999999999	0.012131999999999999	0.034099000000000004
14	0004_R1_P3_K1_Ch2-Ch1.zen	20151203_STAG2gfpcf2_G2G1\MitoSys2\Calibration\mEGFPC1_G2\0004_R1_P3_K1_Ch2-Ch1.zen	FA/ISS	20000	30.0	3		7	0	0	29.94	100000	2000	Scale	0	1.1	0	0.01	0.89	0	0.01	0.0	0	1	1	0	1	182.928	8.016	0	1	182.928	8.016	1.0079	1.0168	1	0.988	0.7902	0.8836	1	1.0	1.0	0.9959	0.8051	0.8836	0.0059838	0.0014437	0.0030209	0.026114
15	0004_R1_P4_K1_Ch2-Ch1.zen	20151203_STAG2gfpcf2_G2G1\MitoSys2\Calibration\mEGFPC1_G2\0004_R1_P4_K1_Ch2-Ch1.zen	FA/ISS	20000	30.0	3		7	0	0	29.94	100000	2000	Scale	0	1.1	0	0.01	0.89	0	0.01	0.0	0	1	1	0	1	168.708	7.456	0	1	168.708	7.456	1.0233	1.0372	1	0.987	0.7753	0.8747	1	1.0	1.0	1.0101	0.8079	0.8747	0.0066125	0.0029877	0.0094028	0.05459
16	0005_R1_P1_K1_Ch2-Ch1.zen	20151203_STAG2gfpcf2_G2G1\MitoSys2\Calibration\mEGFPC1_G2\0005_R1_P1_K1_Ch2-Ch1.zen	FA/ISS	20000	30.0	3		7	0	0	29.94	100000	2000	Scale	0	1.1	0	0.01	0.89	0	0.01	0.0	0	1	1	0	1	194.732	8.434	0	1	194.732	8.434	1.0079	1.0295	1	0.9887	0.7998	0.8893	1	1.0	1.0	0.9966	0.8262	0.8893	0.005721	0.00057188	0.0035133000000000005	0.026872000000000004
17	0005_R1_P2_K1_Ch2-Ch1.zen	20151203_STAG2gfpcf2_G2G1\MitoSys2\Calibration\mEGFPC1_G2\0005_R1_P2_K1_Ch2-Ch1.zen	FA/ISS	20000	30.0	3		7	0	0	29.94	100000	2000	Scale	0	1.1	0	0.01	0.89	0	0.01	0.0	0	1	1	0	1	176.50599999999997	7.705	0	1	176.50599999999997	7.705	1.0005	1.0113	1	0.9876	0.7823	0.879	1	1.0	1.0	0.9881	0.7923	0.879	0.0051889	0.00098514	-0.0039825	0.019793
18	0005_R1_P3_K1_Ch2-Ch1.zen	20151203_STAG2gfpcf2_G2G1\MitoSys2\Calibration\mEGFPC1_G2\0005_R1_P3_K1_Ch2-Ch1.zen	FA/ISS	20000	30.000999999999998	3		7	0	0	29.94	100000	2000	Scale	0	1.1	0	0.01	0.89	0	0.01	0.0	0	1	1	0	1	159.05100000000002	7.479	0	1	159.05100000000002	7.479	1.0325	1.0722	1	0.9862	0.7757	0.8746	1	1.0	1.0	1.0185	0.8389	0.8746	0.0066251	0.0029594	0.0095235	0.056776
19	0005_R1_P4_K1_Ch2-Ch1.zen	20151203_STAG2gfpcf2_G2G1\MitoSys2\Calibration\mEGFPC1_G2\0005_R1_P4_K1_Ch2-Ch1.zen	FA/ISS	20000	30.0	3		7	0	0	29.94	100000	2000	Scale	0	1.1	0	0.01	0.89	0	0.01	0.0	0	1	1	0	1	196.581	8.662	0	1	196.581	8.662	1.0083	1.0451	1	0.9888	0.8047	0.892	1	1.0	1.0	0.9971	0.845	0.892	0.0061135	0.0014377	0.0066253	0.030725
20	0006_R1_P1_K1_Ch2-Ch1.zen	20151203_STAG2gfpcf2_G2G1\MitoSys2\Calibration\mEGFPC1_G2\0006_R1_P1_K1_Ch2-Ch1.zen	FA/ISS	20000	30.0	3		7	0	0	29.94	100000	2000	Scale	0	1.1	0	0.01	0.89	0	0.01	0.0	0	1	1	0	1	116.09200000000001	5.537999999999999	0	1	116.09200000000001	5.537999999999999	0.9999	1.0283	1	0.9811	0.7039	0.8311	1	1.0	1.0	0.981	0.7276	0.8311	0.007732800000000001	0.0013360999999999998	0.011393	0.027229000000000003
21	0006_R1_P2_K1_Ch2-Ch1.zen	20151203_STAG2gfpcf2_G2G1\MitoSys2\Calibration\mEGFPC1_G2\0006_R1_P2_K1_Ch2-Ch1.zen	FA/ISS	20000	30.0	3		7	0	0	29.94	100000	2000	Scale	0	1.1	0	0.01	0.89	0	0.01	0.0	0	1	1	0	1	110.598	5.242000000000001	0	1	110.598	5.242000000000001	0.9821	1.0176	1	0.9802	0.6888	0.8217	1	1.0	1.0	0.9624	0.7033	0.8217	0.0092692	0.0025386	0.004717100000000001	0.051355
22	0006_R1_P3_K1_Ch2-Ch1.zen	20151203_STAG2gfpcf2_G2G1\MitoSys2\Calibration\mEGFPC1_G2\0006_R1_P3_K1_Ch2-Ch1.zen	FA/ISS	20000	30.0	3		7	0	0	29.94	100000	2000	Scale	0	1.1	0	0.01	0.89	0	0.01	0.0	0	1	1	0	1	112.265	5.434	0	1	112.265	5.434	1.0625	1.1068	1	0.9804	0.6986	0.8276	1	1.0	1.0	1.0423	0.7874	0.8276	0.0092274	0.003990400000000001	0.0339	0.082915
23	0006_R1_P4_K1_Ch2-Ch1.zen	20151203_STAG2gfpcf2_G2G1\MitoSys2\Calibration\mEGFPC1_G2\0006_R1_P4_K1_Ch2-Ch1.zen	FA/ISS	20000	30.0	3		7	0	0	29.94	100000	2000	Scale	0	1.1	0	0.01	0.89	0	0.01	0.0	0	1	1	0	1	114.736	5.534	0	1	114.736	5.534	1.0502	1.1031	1	0.9809	0.7035	0.8307	1	1.0	1.0	1.0306	0.7896	0.8307	0.0083433	0.0033456	0.015356	0.065255
24	0007_R1_P1_K1_Ch2-Ch1.zen	20151203_STAG2gfpcf2_G2G1\MitoSys2\Calibration\mEGFPC1_G2\0007_R1_P1_K1_Ch2-Ch1.zen	FA/ISS	20000	30.0	3		7	0	0	29.94	100000	2000	Scale	0	1.1	0	0.01	0.89	0	0.01	0.0	0	1	1	0	1	263.926	11.142000000000001	0	1	263.926	11.142000000000001	1.002	1.0102	1	0.9917	0.8465	0.9162	1	1.0	1.0	0.9937	0.8559	0.9162	0.0033142	0.00063872	0.0050018	0.012379000000000001
25	0007_R1_P2_K1_Ch2-Ch1.zen	20151203_STAG2gfpcf2_G2G1\MitoSys2\Calibration\mEGFPC1_G2\0007_R1_P2_K1_Ch2-Ch1.zen	FA/ISS	20000	30.0	3		7	0	0	29.94	100000	2000	Scale	0	1.1	0	0.01	0.89	0	0.01	0.0	0	1	1	0	1	260.387	10.997	0	1	260.387	10.997	0.9995	1.0114	1	0.9916	0.8446	0.9151	1	1.0	1.0	0.991	0.8551	0.9151	0.0038658	0.0006449	0.011720999999999999	0.015000999999999999
26	0007_R1_P3_K1_Ch2-Ch1.zen	20151203_STAG2gfpcf2_G2G1\MitoSys2\Calibration\mEGFPC1_G2\0007_R1_P3_K1_Ch2-Ch1.zen	FA/ISS	20000	30.0	3		7	0	0	29.94	100000	2000	Scale	0	1.1	0	0.01	0.89	0	0.01	0.0	0	1	1	0	1	204.267	9.012	0	1	204.267	9.012	0.9601	1.0277	1	0.9893	0.812	0.8963	1	1.0	1.0	0.9495	0.8369	0.8963	0.0047716	0.0022234999999999998	0.012334999999999999	0.049623
27	0007_R1_P4_K1_Ch2-Ch1.zen	20151203_STAG2gfpcf2_G2G1\MitoSys2\Calibration\mEGFPC1_G2\0007_R1_P4_K1_Ch2-Ch1.zen	FA/ISS	20000	30.0	3		7	0	0	29.94	100000	2000	Scale	0	1.1	0	0.01	0.89	0	0.01	0.0	0	1	1	0	1	220.8	9.658	0	1	220.8	9.658	1.0461	1.0390000000000001	1	0.9901	0.8241	0.9033	1	1.0	1.0	1.0359	0.8593	0.9033	0.00391	0.0016365	-0.002176	0.037594
28	0008_R1_P1_K1_Ch2-Ch1.zen	20151203_STAG2gfpcf2_G2G1\MitoSys2\Calibration\mEGFPC1_G2\0008_R1_P1_K1_Ch2-Ch1.zen	FA/ISS	20000	30.0	3		7	0	0	29.94	100000	2000	Scale	0	1.1	0	0.01	0.89	0	0.01	0.0	0	1	1	0	1	114.785	5.546	0	1	114.785	5.546	1.0085	1.0887	1	0.9809	0.7039	0.8309	1	1.0	1.0	0.9893	0.7781	0.8309	0.0097079	0.0015811	0.025409	0.030126
29	0008_R1_P2_K1_Ch2-Ch1.zen	20151203_STAG2gfpcf2_G2G1\MitoSys2\Calibration\mEGFPC1_G2\0008_R1_P2_K1_Ch2-Ch1.zen	FA/ISS	20000	30.0	3		7	0	0	29.94	100000	2000	Scale	0	1.1	0	0.01	0.89	0	0.01	0.0	0	1	1	0	1	115.82600000000001	5.49	0	1	115.82600000000001	5.49	1.1298	1.2279	1	0.981	0.7	0.8286	1	1.0	1.0	1.1095	0.8893	0.8286	0.0084855	0.0039375999999999994	0.004730600000000001	0.085485
30	0008_R1_P3_K1_Ch2-Ch1.zen	20151203_STAG2gfpcf2_G2G1\MitoSys2\Calibration\mEGFPC1_G2\0008_R1_P3_K1_Ch2-Ch1.zen	FA/ISS	20000	30.0	3		7	0	0	29.94	100000	2000	Scale	0	1.1	0	0.01	0.89	0	0.01	0.0	0	1	1	0	1	136.379	6.362	0	1	136.379	6.362	1.0087	1.0912	1	0.9839	0.7390000000000001	0.8527	1	1.0	1.0	0.9925	0.8172	0.8527	0.0086318	0.0025186	0.018364	0.053228
31	0008_R1_P4_K1_Ch2-Ch1.zen	20151203_STAG2gfpcf2_G2G1\MitoSys2\Calibration\mEGFPC1_G2\0008_R1_P4_K1_Ch2-Ch1.zen	FA/ISS	20000	30.0	3		7	0	0	29.94	100000	2000	Scale	0	1.1	0	0.01	0.89	0	0.01	0.0	0	1	1	0	1	115.884	5.645	0	1	115.884	5.645	1.1012	1.1425	1	0.981	0.7082	0.8334	1	1.0	1.0	1.0812	0.8275	0.8334	0.009661	0.0034178000000000004	0.029124	0.045244
32	TR1_2_W0001_P0084_T0001_R1_P1_K1_Ch2-Ch1.zen	20151203_STAG2gfpcf2_G2G1\MitoSys2\Calibration\mEGFPC1H2B_G1\DE_W0004_P0026\DE_2_W0004_P0026_T0001\TR1_W0001_P0084\TR1_2_W0001_P0084_T0001_R1_P1_K1_Ch2-Ch1.zen	FA/ISS	20000	30.0	3		7	0	0	29.94	100000	2000	Scale	0	1.1	0	0.01	0.89	0	0.01	0.042	0	1	1	0	1	56.99100000000001	373.227	0	1	56.99100000000001	373.227	0.9984	2.1573	1	0.9618	0.9948	0.9782	1	0.9863	0.9931	0.9602	2.1264	0.9714	0.015234000000000001	0.0081039	0.00076565	0.0014620999999999998
33	TR1_2_W0001_P0084_T0001_R1_P2_K1_Ch2-Ch1.zen	20151203_STAG2gfpcf2_G2G1\MitoSys2\Calibration\mEGFPC1H2B_G1\DE_W0004_P0026\DE_2_W0004_P0026_T0001\TR1_W0001_P0084\TR1_2_W0001_P0084_T0001_R1_P2_K1_Ch2-Ch1.zen	FA/ISS	20000	30.0	3		7	0	0	29.94	100000	2000	Scale	0	1.1	0	0.01	0.89	0	0.01	0.042	0	1	1	0	1	57.437	274.842	0	1	57.437	274.842	0.9914	2.0926	1	0.9621	0.9929	0.9773	1	0.9809	0.9904	0.9537	2.0509	0.9679	0.015428	0.0027822	0.0031967	0.0035811
34	TR1_2_W0001_P0084_T0001_R1_P3_K1_Ch2-Ch1.zen	20151203_STAG2gfpcf2_G2G1\MitoSys2\Calibration\mEGFPC1H2B_G1\DE_W0004_P0026\DE_2_W0004_P0026_T0001\TR1_W0001_P0084\TR1_2_W0001_P0084_T0001_R1_P3_K1_Ch2-Ch1.zen	FA/ISS	20000	30.0	3		7	0	0	29.94	100000	2000	Scale	0	1.1	0	0.01	0.89	0	0.01	0.042	0	1	1	0	1	57.093999999999994	317.036	0	1	57.093999999999994	317.036	1.0196	2.1683	1	0.9618	0.9940000000000001	0.9778	1	0.9841	0.992	0.9811	2.1322	0.9699	0.013309999999999999	0.0082125	0.00093907	0.0014525
35	TR1_2_W0001_P0084_T0001_R1_P4_K1_Ch2-Ch1.zen	20151203_STAG2gfpcf2_G2G1\MitoSys2\Calibration\mEGFPC1H2B_G1\DE_W0004_P0026\DE_2_W0004_P0026_T0001\TR1_W0001_P0084\TR1_2_W0001_P0084_T0001_R1_P4_K1_Ch2-Ch1.zen	FA/ISS	20000	30.0	3		7	0	0	29.94	100000	2000	Scale	0	1.1	0	0.01	0.89	0	0.01	0.042	0	1	1	0	1	58.757	5.029	0	1	58.757	5.029	1.0209	1.0266	1	0.9629	0.6769	0.8073	1	0.2649	0.5146	0.9834	0.1193	0.331	0.015658000000000002	0.0024906	0.039764999999999995	0.033726
36	TR1_2_W0001_P0084_T0001_R1_P5_K1_Ch2-Ch1.zen	20151203_STAG2gfpcf2_G2G1\MitoSys2\Calibration\mEGFPC1H2B_G1\DE_W0004_P0026\DE_2_W0004_P0026_T0001\TR1_W0001_P0084\TR1_2_W0001_P0084_T0001_R1_P5_K1_Ch2-Ch1.zen	FA/ISS	20000	30.0	3		7	0	0	29.94	100000	2000	Scale	0	1.1	0	0.01	0.89	0	0.01	0.042	0	1	1	0	1	45.031000000000006	8.686	0	1	45.031000000000006	8.686	1.0168	1.4194	1	0.9517	0.8035	0.8744	1	0.6123	0.7823	0.968	0.7411	0.662	0.017238	0.0079291	0.0075334	0.031043
37	TR1_2_W0001_P0093_T0001_R1_P1_K1_Ch2-Ch1.zen	20151203_STAG2gfpcf2_G2G1\MitoSys2\Calibration\mEGFPC1H2B_G1\DE_W0004_P0029\DE_2_W0004_P0029_T0001\TR1_W0001_P0093\TR1_2_W0001_P0093_T0001_R1_P1_K1_Ch2-Ch1.zen	FA/ISS	20000	30.0	3		7	0	0	29.94	100000	2000	Scale	0	1.1	0	0.01	0.89	0	0.01	0.042	0	1	1	0	1	74.28699999999999	132.405	0	1	74.28699999999999	132.405	0.9882	1.5531	1	0.9706	0.9859	0.9782	1	0.9514	0.9754	0.9590000000000001	1.4727	0.9540000000000001	0.011457	0.0027939	0.001991	0.0038311
38	TR1_2_W0001_P0093_T0001_R1_P2_K1_Ch2-Ch1.zen	20151203_STAG2gfpcf2_G2G1\MitoSys2\Calibration\mEGFPC1H2B_G1\DE_W0004_P0029\DE_2_W0004_P0029_T0001\TR1_W0001_P0093\TR1_2_W0001_P0093_T0001_R1_P2_K1_Ch2-Ch1.zen	FA/ISS	20000	30.0	3		7	0	0	29.94	100000	2000	Scale	0	1.1	0	0.01	0.89	0	0.01	0.042	0	1	1	0	1	45.6	116.574	0	1	45.6	116.574	0.9679	1.6808	1	0.9523	0.9840000000000001	0.9681	1	0.9661	0.9829	0.9209999999999999	1.6132	0.9514	0.015977	0.006848600000000001	0.00092362	0.0028940999999999997
39	TR1_2_W0001_P0093_T0001_R1_P3_K1_Ch2-Ch1.zen	20151203_STAG2gfpcf2_G2G1\MitoSys2\Calibration\mEGFPC1H2B_G1\DE_W0004_P0029\DE_2_W0004_P0029_T0001\TR1_W0001_P0093\TR1_2_W0001_P0093_T0001_R1_P3_K1_Ch2-Ch1.zen	FA/ISS	20000	30.0	3		7	0	0	29.94	100000	2000	Scale	0	1.1	0	0.01	0.89	0	0.01	0.042	0	1	1	0	1	72.222	176.08700000000002	0	1	72.222	176.08700000000002	1.0134	2.3753	1	0.9698	0.9887	0.9792	1	0.9623	0.981	0.983	2.2875	0.9605	0.012315000000000001	0.0070742	0.0022091999999999997	0.0031755
40	TR1_2_W0001_P0093_T0001_R1_P4_K1_Ch2-Ch1.zen	20151203_STAG2gfpcf2_G2G1\MitoSys2\Calibration\mEGFPC1H2B_G1\DE_W0004_P0029\DE_2_W0004_P0029_T0001\TR1_W0001_P0093\TR1_2_W0001_P0093_T0001_R1_P4_K1_Ch2-Ch1.zen	FA/ISS	20000	30.0	3		7	0	0	29.94	100000	2000	Scale	0	1.1	0	0.01	0.89	0	0.01	0.042	0	1	1	0	1	71.35	12.392000000000001	0	1	71.35	12.392000000000001	1.0418	1.1299	1	0.9694	0.8606	0.9133	1	0.5773	0.7598	1.0105	0.5546	0.6768	0.013744	0.002224	0.021561	0.015453
41	TR1_2_W0001_P0093_T0001_R1_P5_K1_Ch2-Ch1.zen	20151203_STAG2gfpcf2_G2G1\MitoSys2\Calibration\mEGFPC1H2B_G1\DE_W0004_P0029\DE_2_W0004_P0029_T0001\TR1_W0001_P0093\TR1_2_W0001_P0093_T0001_R1_P5_K1_Ch2-Ch1.zen	FA/ISS	20000	30.0	3		7	0	0	29.94	100000	2000	Scale	0	1.1	0	0.01	0.89	0	0.01	0.042	0	1	1	0	1	57.423	13.795	0	1	57.423	13.795	1.0751	1.4859	1	0.9619	0.8721	0.9159	1	0.6788	0.8236	1.0355	0.9274	0.7429	0.016618	0.0054381	0.006859399999999999	0.019704
42	TR1_2_W0001_P0097_T0001_R1_P1_K1_Ch2-Ch1.zen	20151203_STAG2gfpcf2_G2G1\MitoSys2\Calibration\mEGFPC1H2B_G1\DE_W0004_P0030\DE_2_W0004_P0030_T0001\TR1_W0001_P0097\TR1_2_W0001_P0097_T0001_R1_P1_K1_Ch2-Ch1.zen	FA/ISS	20000	30.0	3		7	0	0	29.94	100000	2000	Scale	0	1.1	0	0.01	0.89	0	0.01	0.042	0	1	1	0	1	117.307	62.902	0	1	117.307	62.902	0.9840000000000001	1.7097	1	0.9813	0.9702	0.9758	1	0.8425	0.9178	0.9655	1.4529	0.8943	0.006676100000000001	0.001243	0.0024785999999999996	0.0031233
43	TR1_2_W0001_P0097_T0001_R1_P2_K1_Ch2-Ch1.zen	20151203_STAG2gfpcf2_G2G1\MitoSys2\Calibration\mEGFPC1H2B_G1\DE_W0004_P0030\DE_2_W0004_P0030_T0001\TR1_W0001_P0097\TR1_2_W0001_P0097_T0001_R1_P2_K1_Ch2-Ch1.zen	FA/ISS	20000	30.0	3		7	0	0	29.94	100000	2000	Scale	0	1.1	0	0.01	0.89	0	0.01	0.042	0	1	1	0	1	112.383	73.128	0	1	112.383	73.128	1.001	1.8689	1	0.9805	0.9733	0.9769	1	0.8646	0.9297	0.9815	1.6288	0.9073	0.0065956999999999995	0.0013366	0.004686999999999999	0.0044494999999999995
44	TR1_2_W0001_P0097_T0001_R1_P3_K1_Ch2-Ch1.zen	20151203_STAG2gfpcf2_G2G1\MitoSys2\Calibration\mEGFPC1H2B_G1\DE_W0004_P0030\DE_2_W0004_P0030_T0001\TR1_W0001_P0097\TR1_2_W0001_P0097_T0001_R1_P3_K1_Ch2-Ch1.zen	FA/ISS	20000	30.0	3		7	0	0	29.94	100000	2000	Scale	0	1.1	0	0.01	0.89	0	0.01	0.042	0	1	1	0	1	110.34	79.98899999999999	0	1	110.34	79.98899999999999	1.0118	2.8266	1	0.9802	0.9754	0.9777	1	0.8769	0.9363	0.9918	2.5276	0.9147	0.0085204	0.0036760999999999994	0.0021265999999999998	0.005322100000000001
45	TR1_2_W0001_P0097_T0001_R1_P4_K1_Ch2-Ch1.zen	20151203_STAG2gfpcf2_G2G1\MitoSys2\Calibration\mEGFPC1H2B_G1\DE_W0004_P0030\DE_2_W0004_P0030_T0001\TR1_W0001_P0097\TR1_2_W0001_P0097_T0001_R1_P4_K1_Ch2-Ch1.zen	FA/ISS	20000	30.0	3		7	0	0	29.94	100000	2000	Scale	0	1.1	0	0.01	0.89	0	0.01	0.042	0	1	1	0	1	100.74700000000001	6.112	0	1	100.74700000000001	6.112	1.0057	1.005	1	0.9783	0.7302	0.8452	1	0.0997	0.3156	0.9840000000000001	0.0291	0.1683	0.0085013	0.0020312	0.023512	0.021922
46	TR1_2_W0001_P0097_T0001_R1_P5_K1_Ch2-Ch1.zen	20151203_STAG2gfpcf2_G2G1\MitoSys2\Calibration\mEGFPC1H2B_G1\DE_W0004_P0030\DE_2_W0004_P0030_T0001\TR1_W0001_P0097\TR1_2_W0001_P0097_T0001_R1_P5_K1_Ch2-Ch1.zen	FA/ISS	20000	30.0	3		7	0	0	29.94	100000	2000	Scale	0	1.1	0	0.01	0.89	0	0.01	0.042	0	1	1	0	1	101.29700000000001	72.89399999999999	0	1	101.29700000000001	72.89399999999999	0.9817	2.8721	1	0.9784	0.9729	0.9756	1	0.8754	0.9354	0.9603	2.5597	0.9118	0.0070883	0.0046072	0.0022719000000000003	0.0077805999999999995
47	TR1_2_W0001_P0125_T0001_R1_P1_K1_Ch2-Ch1.zen	20151203_STAG2gfpcf2_G2G1\MitoSys2\Calibration\mEGFPC1H2B_G1\DE_W0004_P0032\DE_2_W0004_P0032_T0001\TR1_W0001_P0125\TR1_2_W0001_P0125_T0001_R1_P1_K1_Ch2-Ch1.zen	FA/ISS	20000	30.0	3		7	0	0	29.94	100000	2000	Scale	0	1.1	0	0.01	0.89	0	0.01	0.042	0	1	1	0	1	102.204	343.606	0	1	102.204	343.606	1.0221	1.5062	1	0.9786	0.9945	0.9865	1	0.9741	0.987	1.0004	1.4654	0.9736	0.0084568	0.0042518	0.0009992	0.0015039
48	TR1_2_W0001_P0125_T0001_R1_P2_K1_Ch2-Ch1.zen	20151203_STAG2gfpcf2_G2G1\MitoSys2\Calibration\mEGFPC1H2B_G1\DE_W0004_P0032\DE_2_W0004_P0032_T0001\TR1_W0001_P0125\TR1_2_W0001_P0125_T0001_R1_P2_K1_Ch2-Ch1.zen	FA/ISS	20000	30.0	3		7	0	0	29.94	100000	2000	Scale	0	1.1	0	0.01	0.89	0	0.01	0.042	0	1	1	0	1	94.876	474.79400000000004	0	1	94.876	474.79400000000004	1.0042	2.9121	1	0.9769	0.9958	0.9863	1	0.9814	0.9907	0.9811	2.8648	0.9771	0.0090384	0.004711600000000001	0.0008333	0.0011091
49	TR1_2_W0001_P0125_T0001_R1_P3_K1_Ch2-Ch1.zen	20151203_STAG2gfpcf2_G2G1\MitoSys2\Calibration\mEGFPC1H2B_G1\DE_W0004_P0032\DE_2_W0004_P0032_T0001\TR1_W0001_P0125\TR1_2_W0001_P0125_T0001_R1_P3_K1_Ch2-Ch1.zen	FA/ISS	20000	30.0	3		7	0	0	29.94	100000	2000	Scale	0	1.1	0	0.01	0.89	0	0.01	0.042	0	1	1	0	1	96.46700000000001	224.16400000000002	0	1	96.46700000000001	224.16400000000002	1.0074	2.3226	1	0.9773	0.9915	0.9844	1	0.9620000000000001	0.9808	0.9846	2.242	0.9654	0.008209600000000001	0.0045418	0.0014523	0.0024471999999999996
50	TR1_2_W0001_P0125_T0001_R1_P4_K1_Ch2-Ch1.zen	20151203_STAG2gfpcf2_G2G1\MitoSys2\Calibration\mEGFPC1H2B_G1\DE_W0004_P0032\DE_2_W0004_P0032_T0001\TR1_W0001_P0125\TR1_2_W0001_P0125_T0001_R1_P4_K1_Ch2-Ch1.zen	FA/ISS	20000	30.0	3		7	0	0	29.94	100000	2000	Scale	0	1.1	0	0.01	0.89	0	0.01	0.042	0	1	1	0	1	3.0060000000000002	1.6480000000000001	0	1	3.0060000000000002	1.6480000000000001	0.8613	0.9122	1	0.4009	0.2112	0.2904	1	0.8541	0.9242	0.3108	0.1151	0.2424	-0.015116999999999998	0.06352200000000001	0.0051408	0.14615999999999998
51	TR1_2_W0001_P0125_T0001_R1_P5_K1_Ch2-Ch1.zen	20151203_STAG2gfpcf2_G2G1\MitoSys2\Calibration\mEGFPC1H2B_G1\DE_W0004_P0032\DE_2_W0004_P0032_T0001\TR1_W0001_P0125\TR1_2_W0001_P0125_T0001_R1_P5_K1_Ch2-Ch1.zen	FA/ISS	20000	30.0	3		7	0	0	29.94	100000	2000	Scale	0	1.1	0	0.01	0.89	0	0.01	0.042	0	1	1	0	1	68.7	6.0489999999999995	0	1	68.7	6.0489999999999995	1.0765	1.0635	1	0.9681	0.7268	0.8388	1	0.2797	0.5289	1.0434	0.1559	0.3752	0.014097	0.0027365	0.017093	0.028174
52	TR1_2_W0001_P0117_T0001_R1_P1_K1_Ch2-Ch1.zen	20151203_STAG2gfpcf2_G2G1\MitoSys2\Calibration\mEGFPC1H2B_G1\DE_W0004_P0035\DE_2_W0004_P0035_T0001\TR1_W0001_P0117\TR1_2_W0001_P0117_T0001_R1_P1_K1_Ch2-Ch1.zen	FA/ISS	20000	30.0	3		7	0	0	29.94	100000	2000	Scale	0	1.1	0	0.01	0.89	0	0.01	0.042	0	1	1	0	1	60.553000000000004	298.731	0	1	60.553000000000004	298.731	1.0258	1.5835	1	0.9640000000000001	0.9939	0.9788	1	0.9828	0.9914	0.9893	1.5528	0.9703	0.012005	0.008492200000000002	0.0014878	0.0018159000000000003
53	TR1_2_W0001_P0117_T0001_R1_P2_K1_Ch2-Ch1.zen	20151203_STAG2gfpcf2_G2G1\MitoSys2\Calibration\mEGFPC1H2B_G1\DE_W0004_P0035\DE_2_W0004_P0035_T0001\TR1_W0001_P0117\TR1_2_W0001_P0117_T0001_R1_P2_K1_Ch2-Ch1.zen	FA/ISS	20000	30.0	3		7	0	0	29.94	100000	2000	Scale	0	1.1	0	0.01	0.89	0	0.01	0.042	0	1	1	0	1	56.398	370.70300000000003	0	1	56.398	370.70300000000003	0.9989	2.0243	1	0.9614	0.995	0.978	1	0.9868	0.9934	0.9603	1.9962	0.9715	0.013614	0.0082484	0.0012958	0.0013895
54	TR1_2_W0001_P0117_T0001_R1_P3_K1_Ch2-Ch1.zen	20151203_STAG2gfpcf2_G2G1\MitoSys2\Calibration\mEGFPC1H2B_G1\DE_W0004_P0035\DE_2_W0004_P0035_T0001\TR1_W0001_P0117\TR1_2_W0001_P0117_T0001_R1_P3_K1_Ch2-Ch1.zen	FA/ISS	20000	30.0	3		7	0	0	29.94	100000	2000	Scale	0	1.1	0	0.01	0.89	0	0.01	0.042	0	1	1	0	1	60.076	475.918	0	1	60.076	475.918	1.0022	2.0864	1	0.9637	0.9959	0.9797	1	0.9886	0.9943	0.9659	2.0617	0.9741	0.013588999999999999	0.0035428000000000005	0.0018798999999999999	0.0017988
55	TR1_2_W0001_P0117_T0001_R1_P4_K1_Ch2-Ch1.zen	20151203_STAG2gfpcf2_G2G1\MitoSys2\Calibration\mEGFPC1H2B_G1\DE_W0004_P0035\DE_2_W0004_P0035_T0001\TR1_W0001_P0117\TR1_2_W0001_P0117_T0001_R1_P4_K1_Ch2-Ch1.zen	FA/ISS	20000	30.000999999999998	3		7	0	0	29.94	100000	2000	Scale	0	1.1	0	0.01	0.89	0	0.01	0.042	0	1	1	0	1	45.052	4.7669999999999995	0	1	45.052	4.7669999999999995	1.0439	0.9576	1	0.9516	0.6617	0.7935	1	0.3709	0.6086	0.9944	0.153	0.4117	0.019806	0.0053426	0.012786	0.058572000000000006
56	TR1_2_W0001_P0117_T0001_R1_P5_K1_Ch2-Ch1.zen	20151203_STAG2gfpcf2_G2G1\MitoSys2\Calibration\mEGFPC1H2B_G1\DE_W0004_P0035\DE_2_W0004_P0035_T0001\TR1_W0001_P0117\TR1_2_W0001_P0117_T0001_R1_P5_K1_Ch2-Ch1.zen	FA/ISS	20000	30.0	3		7	0	0	29.94	100000	2000	Scale	0	1.1	0	0.01	0.89	0	0.01	0.042	0	1	1	0	1	43.528	23.989	0	1	43.528	23.989	1.1286	1.2694	1	0.95	0.9262	0.938	1	0.8536	0.9239	1.0753	1.0142	0.8638	0.015984	0.0085527	0.0031938	0.016256
57	TR1_2_W0001_P0140_T0001_R1_P1_K1_Ch2-Ch1.zen	20151203_STAG2gfpcf2_G2G1\MitoSys2\Calibration\mEGFPC1H2B_G1\DE_W0004_P0043\DE_2_W0004_P0043_T0001\TR1_W0001_P0140\TR1_2_W0001_P0140_T0001_R1_P1_K1_Ch2-Ch1.zen	FA/ISS	20000	30.0	3		7	0	0	29.94	100000	2000	Scale	0	1.1	0	0.01	0.89	0	0.01	0.042	0	1	1	0	1	51.858999999999995	199.294	0	1	51.858999999999995	199.294	0.9919	1.5928	1	0.958	0.9907	0.9742	1	0.9776	0.9887	0.9501	1.5512	0.9632	0.016857	0.004054	0.0010618000000000001	0.0013655999999999998
58	TR1_2_W0001_P0140_T0001_R1_P2_K1_Ch2-Ch1.zen	20151203_STAG2gfpcf2_G2G1\MitoSys2\Calibration\mEGFPC1H2B_G1\DE_W0004_P0043\DE_2_W0004_P0043_T0001\TR1_W0001_P0140\TR1_2_W0001_P0140_T0001_R1_P2_K1_Ch2-Ch1.zen	FA/ISS	20000	30.0	3		7	0	0	29.94	100000	2000	Scale	0	1.1	0	0.01	0.89	0	0.01	0.042	0	1	1	0	1	48.06	216.66400000000002	0	1	48.06	216.66400000000002	0.953	2.6797	1	0.9548	0.9908	0.9726	1	0.9794	0.9896	0.9089	2.622	0.9625	0.015003	0.0088154	0.0012465999999999998	0.0018898
59	TR1_2_W0001_P0140_T0001_R1_P3_K1_Ch2-Ch1.zen	20151203_STAG2gfpcf2_G2G1\MitoSys2\Calibration\mEGFPC1H2B_G1\DE_W0004_P0043\DE_2_W0004_P0043_T0001\TR1_W0001_P0140\TR1_2_W0001_P0140_T0001_R1_P3_K1_Ch2-Ch1.zen	FA/ISS	20000	30.0	3		7	0	0	29.94	100000	2000	Scale	0	1.1	0	0.01	0.89	0	0.01	0.042	0	1	1	0	1	47.792	203.671	0	1	47.792	203.671	0.9838	2.7854	1	0.9545	0.9905	0.9723	1	0.9789	0.9894	0.9386	2.7251	0.9619	0.020439	0.0095025	0.00095346	0.0026114999999999997
60	TR1_2_W0001_P0140_T0001_R1_P4_K1_Ch2-Ch1.zen	20151203_STAG2gfpcf2_G2G1\MitoSys2\Calibration\mEGFPC1H2B_G1\DE_W0004_P0043\DE_2_W0004_P0043_T0001\TR1_W0001_P0140\TR1_2_W0001_P0140_T0001_R1_P4_K1_Ch2-Ch1.zen	FA/ISS	20000	30.0	3		7	0	0	29.94	100000	2000	Scale	0	1.1	0	0.01	0.89	0	0.01	0.042	0	1	1	0	1	41.87	4.374	0	1	41.87	4.374	1.0431	1.02	1	0.9481	0.6342	0.7754	1	0.3636	0.6028	0.99	0.1606	0.3887	0.019895	0.0072266000000000006	0.016236	0.054361
61	TR1_2_W0001_P0140_T0001_R1_P5_K1_Ch2-Ch1.zen	20151203_STAG2gfpcf2_G2G1\MitoSys2\Calibration\mEGFPC1H2B_G1\DE_W0004_P0043\DE_2_W0004_P0043_T0001\TR1_W0001_P0140\TR1_2_W0001_P0140_T0001_R1_P5_K1_Ch2-Ch1.zen	FA/ISS	20000	30.0	3		7	0	0	29.94	100000	2000	Scale	0	1.1	0	0.01	0.89	0	0.01	0.042	0	1	1	0	1	3.56	25.581	0	1	3.56	25.581	1.0621	4.0557	1	0.4764	0.9177	0.6611	1	0.9862	0.9931	0.5184	3.7868	0.6564	0.018455000000000003	0.12437999999999999	0.0046437	0.024097
62	TR1_2_W0001_P0180_T0001_R1_P1_K1_Ch2-Ch1.zen	20151203_STAG2gfpcf2_G2G1\MitoSys2\Calibration\mEGFPC1H2B_G1\DE_W0004_P0057\DE_2_W0004_P0057_T0001\TR1_W0001_P0180\TR1_2_W0001_P0180_T0001_R1_P1_K1_Ch2-Ch1.zen	FA/ISS	20000	30.0	3		7	0	0	29.94	100000	2000	Scale	0	1.1	0	0.01	0.89	0	0.01	0.042	0	1	1	0	1	67.814	585.529	0	1	67.814	585.529	1.0082	2.3085	1	0.9678	0.9967	0.9821	1	0.9895	0.9947	0.9758	2.2844	0.9769	0.012912	0.006979600000000001	0.0007591	0.0008697
63	TR1_2_W0001_P0180_T0001_R1_P2_K1_Ch2-Ch1.zen	20151203_STAG2gfpcf2_G2G1\MitoSys2\Calibration\mEGFPC1H2B_G1\DE_W0004_P0057\DE_2_W0004_P0057_T0001\TR1_W0001_P0180\TR1_2_W0001_P0180_T0001_R1_P2_K1_Ch2-Ch1.zen	FA/ISS	20000	30.0	3		7	0	0	29.94	100000	2000	Scale	0	1.1	0	0.01	0.89	0	0.01	0.042	0	1	1	0	1	44.93600000000001	335.38300000000004	0	1	44.93600000000001	335.38300000000004	1.0277	1.7278	1	0.9516	0.9945	0.9728	1	0.9885	0.9942	0.9786	1.7041	0.9672	0.01345	0.008991599999999999	0.00031289	0.001224
64	TR1_2_W0001_P0180_T0001_R1_P3_K1_Ch2-Ch1.zen	20151203_STAG2gfpcf2_G2G1\MitoSys2\Calibration\mEGFPC1H2B_G1\DE_W0004_P0057\DE_2_W0004_P0057_T0001\TR1_W0001_P0180\TR1_2_W0001_P0180_T0001_R1_P3_K1_Ch2-Ch1.zen	FA/ISS	20000	30.0	3		7	0	0	29.94	100000	2000	Scale	0	1.1	0	0.01	0.89	0	0.01	0.042	0	1	1	0	1	64.79899999999999	575.451	0	1	64.79899999999999	575.451	1.0085	2.9188	1	0.9663	0.9965	0.9813	1	0.9895	0.9947	0.9747	2.8895	0.9761	0.011434999999999999	0.0077794	0.00051951	0.0011087999999999998
65	TR1_2_W0001_P0180_T0001_R1_P4_K1_Ch2-Ch1.zen	20151203_STAG2gfpcf2_G2G1\MitoSys2\Calibration\mEGFPC1H2B_G1\DE_W0004_P0057\DE_2_W0004_P0057_T0001\TR1_W0001_P0180\TR1_2_W0001_P0180_T0001_R1_P4_K1_Ch2-Ch1.zen	FA/ISS	20000	30.0	3		7	0	0	29.94	100000	2000	Scale	0	1.1	0	0.01	0.89	0	0.01	0.042	0	1	1	0	1	48.403999999999996	7.197	0	1	48.403999999999996	7.197	1.0755	1.8329	1	0.955	0.7584	0.8507	1	0.5049	0.7087	1.0287	0.7858	0.5660000000000001	0.016489	0.009339100000000001	0.0035044000000000004	0.068991
66	TR1_2_W0001_P0180_T0001_R1_P5_K1_Ch2-Ch1.zen	20151203_STAG2gfpcf2_G2G1\MitoSys2\Calibration\mEGFPC1H2B_G1\DE_W0004_P0057\DE_2_W0004_P0057_T0001\TR1_W0001_P0180\TR1_2_W0001_P0180_T0001_R1_P5_K1_Ch2-Ch1.zen	FA/ISS	20000	30.0	3		7	0	0	29.94	100000	2000	Scale	0	1.1	0	0.01	0.89	0	0.01	0.042	0	1	1	0	1	58.434	4.556	0	1	58.434	4.556	1.016	1.0819	1	0.9627	0.6463	0.7888	1	0.2173	0.466	0.9783	0.0925	0.2648	0.014987	0.0037358000000000005	0.0013802999999999999	0.046194
67	TR1_2_W0001_P0172_T0001_R1_P1_K1_Ch2-Ch1.zen	20151203_STAG2gfpcf2_G2G1\MitoSys2\Calibration\mEGFPC1H2B_G1\DE_W0004_P0059\DE_2_W0004_P0059_T0001\TR1_W0001_P0172\TR1_2_W0001_P0172_T0001_R1_P1_K1_Ch2-Ch1.zen	FA/ISS	20000	30.0	3		7	0	0	29.94	100000	2000	Scale	0	1.1	0	0.01	0.89	0	0.01	0.042	0	1	1	0	1	39.249	373.37300000000005	0	1	39.249	373.37300000000005	1.012	2.5954	1	0.9447	0.9946	0.9693	1	0.9901	0.995	0.9564	2.5662	0.9645	0.022735	0.0083662	0.00070114	0.0012008
68	TR1_2_W0001_P0172_T0001_R1_P2_K1_Ch2-Ch1.zen	20151203_STAG2gfpcf2_G2G1\MitoSys2\Calibration\mEGFPC1H2B_G1\DE_W0004_P0059\DE_2_W0004_P0059_T0001\TR1_W0001_P0172\TR1_2_W0001_P0172_T0001_R1_P2_K1_Ch2-Ch1.zen	FA/ISS	20000	30.0	3		7	0	0	29.94	100000	2000	Scale	0	1.1	0	0.01	0.89	0	0.01	0.042	0	1	1	0	1	38.935	389.793	0	1	38.935	389.793	1.0164	2.6886	1	0.9443	0.9949	0.9692	1	0.9907	0.9953	0.9602	2.6604	0.9647	0.02046	0.011976	0.00086872	0.001417
69	TR1_2_W0001_P0172_T0001_R1_P3_K1_Ch2-Ch1.zen	20151203_STAG2gfpcf2_G2G1\MitoSys2\Calibration\mEGFPC1H2B_G1\DE_W0004_P0059\DE_2_W0004_P0059_T0001\TR1_W0001_P0172\TR1_2_W0001_P0172_T0001_R1_P3_K1_Ch2-Ch1.zen	FA/ISS	20000	30.0	3		7	0	0	29.94	100000	2000	Scale	0	1.1	0	0.01	0.89	0	0.01	0.042	0	1	1	0	1	39.82	398.64	0	1	39.82	398.64	0.9912	2.3302	1	0.9455	0.9951	0.97	1	0.991	0.9955	0.9369	2.3061	0.9656	0.022067	0.010144	0.00088791	0.0013310000000000002
70	TR1_2_W0001_P0172_T0001_R1_P4_K1_Ch2-Ch1.zen	20151203_STAG2gfpcf2_G2G1\MitoSys2\Calibration\mEGFPC1H2B_G1\DE_W0004_P0059\DE_2_W0004_P0059_T0001\TR1_W0001_P0172\TR1_2_W0001_P0172_T0001_R1_P4_K1_Ch2-Ch1.zen	FA/ISS	20000	30.0	3		7	0	0	29.94	100000	2000	Scale	0	1.1	0	0.01	0.89	0	0.01	0.042	0	1	1	0	1	13.939	2.276	0	1	13.939	2.276	1.2379	1.1494	1	0.8459	0.3687	0.5578	1	0.5576	0.7466	1.0624	0.1558	0.3246	0.029217	0.012997	0.046455	0.078943
71	TR1_2_W0001_P0172_T0001_R1_P5_K1_Ch2-Ch1.zen	20151203_STAG2gfpcf2_G2G1\MitoSys2\Calibration\mEGFPC1H2B_G1\DE_W0004_P0059\DE_2_W0004_P0059_T0001\TR1_W0001_P0172\TR1_2_W0001_P0172_T0001_R1_P5_K1_Ch2-Ch1.zen	FA/ISS	20000	30.0	3		7	0	0	29.94	100000	2000	Scale	0	1.1	0	0.01	0.89	0	0.01	0.042	0	1	1	0	1	38.721	4.834	0	1	38.721	4.834	1.0051	1.0452	1	0.9440000000000001	0.6654	0.7925	1	0.4455	0.6674	0.9489	0.2542	0.4693	0.023025999999999998	0.010334000000000001	0.029266000000000004	0.076565
72	TR1_2_W0001_P0168_T0001_R1_P1_K1_Ch2-Ch1.zen	20151203_STAG2gfpcf2_G2G1\MitoSys2\Calibration\mEGFPC1H2B_G1\DE_W0004_P0060\DE_2_W0004_P0060_T0001\TR1_W0001_P0168\TR1_2_W0001_P0168_T0001_R1_P1_K1_Ch2-Ch1.zen	FA/ISS	20000	30.0	3		7	0	0	29.94	100000	2000	Scale	0	1.1	0	0.01	0.89	0	0.01	0.042	0	1	1	0	1	114.34100000000001	152.02	0	1	114.34100000000001	152.02	0.9825	2.2247	1	0.9808	0.987	0.9839	1	0.9316	0.9651	0.9635	2.0875	0.9494	0.0067469999999999995	0.0015389000000000002	0.0014941	0.0024541
73	TR1_2_W0001_P0168_T0001_R1_P2_K1_Ch2-Ch1.zen	20151203_STAG2gfpcf2_G2G1\MitoSys2\Calibration\mEGFPC1H2B_G1\DE_W0004_P0060\DE_2_W0004_P0060_T0001\TR1_W0001_P0168\TR1_2_W0001_P0168_T0001_R1_P2_K1_Ch2-Ch1.zen	FA/ISS	20000	30.0	3		7	0	0	29.94	100000	2000	Scale	0	1.1	0	0.01	0.89	0	0.01	0.042	0	1	1	0	1	110.257	200.263	0	1	110.257	200.263	1.0095	2.5024	1	0.9801	0.9897	0.9849	1	0.9477	0.9735	0.9896	2.3863	0.9586	0.006563800000000001	0.0013250999999999998	0.0026086	0.0045173
74	TR1_2_W0001_P0168_T0001_R1_P3_K1_Ch2-Ch1.zen	20151203_STAG2gfpcf2_G2G1\MitoSys2\Calibration\mEGFPC1H2B_G1\DE_W0004_P0060\DE_2_W0004_P0060_T0001\TR1_W0001_P0168\TR1_2_W0001_P0168_T0001_R1_P3_K1_Ch2-Ch1.zen	FA/ISS	20000	30.0	3		7	0	0	29.94	100000	2000	Scale	0	1.1	0	0.01	0.89	0	0.01	0.042	0	1	1	0	1	115.7	183.301	0	1	115.7	183.301	0.9977	2.3395	1	0.9811	0.9894	0.9852	1	0.9432	0.9712	0.9788	2.2221	0.9566	0.0075767	0.0019046	0.00051468	0.0022795000000000003
75	TR1_2_W0001_P0168_T0001_R1_P4_K1_Ch2-Ch1.zen	20151203_STAG2gfpcf2_G2G1\MitoSys2\Calibration\mEGFPC1H2B_G1\DE_W0004_P0060\DE_2_W0004_P0060_T0001\TR1_W0001_P0168\TR1_2_W0001_P0168_T0001_R1_P4_K1_Ch2-Ch1.zen	FA/ISS	20000	30.0	3		7	0	0	29.94	100000	2000	Scale	0	1.1	0	0.01	0.89	0	0.01	0.042	0	1	1	0	1	119.181	8.514	0	1	119.181	8.514	1.0155	0.9974	1	0.9816	0.8019	0.8872	1	0.1758	0.4193	0.997	0.0954	0.3118	0.0058949	0.0016004	0.005359	0.027955
76	TR1_2_W0001_P0168_T0001_R1_P5_K1_Ch2-Ch1.zen	20151203_STAG2gfpcf2_G2G1\MitoSys2\Calibration\mEGFPC1H2B_G1\DE_W0004_P0060\DE_2_W0004_P0060_T0001\TR1_W0001_P0168\TR1_2_W0001_P0168_T0001_R1_P5_K1_Ch2-Ch1.zen	FA/ISS	20000	30.000999999999998	3		7	0	0	29.94	100000	2000	Scale	0	1.1	0	0.01	0.89	0	0.01	0.042	0	1	1	0	1	10.937000000000001	1.561	0	1	10.937000000000001	1.561	0.7772	0.9345	1	0.8067	0.18600000000000003	0.3861	1	0.4996	0.7059	0.6034	0.0188	0.1212	0.022647999999999998	0.015875999999999998	0.050363	0.12125
77	0001_R1_P1_K1_Ch2-Ch1.zen	20151203_STAG2gfpcf2_G2G1\MitoSys2\Calibration\mEGFPC1H2B_G2\0001_R1_P1_K1_Ch2-Ch1.zen	FA/ISS	20000	30.0	3		7	0	0	29.94	100000	2000	Scale	0	1.1	0	0.01	0.89	0	0.01	0.042	0	1	1	0	1	174.33	337.202	0	1	174.33	337.202	1.0083	2.3646	1	0.9874	0.9943	0.9908	1	0.9540000000000001	0.9767	0.9957	2.2735	0.9677	0.005689199999999999	0.0025064	0.00043436	0.0015885
78	0001_R1_P2_K1_Ch2-Ch1.zen	20151203_STAG2gfpcf2_G2G1\MitoSys2\Calibration\mEGFPC1H2B_G2\0001_R1_P2_K1_Ch2-Ch1.zen	FA/ISS	20000	30.0	3		7	0	0	29.94	100000	2000	Scale	0	1.1	0	0.01	0.89	0	0.01	0.042	0	1	1	0	1	169.67	330.23900000000003	0	1	169.67	330.23900000000003	1.0126	2.1259	1	0.9871	0.9940000000000001	0.9905	1	0.9533	0.9763	0.9996	2.0392	0.9670000000000001	0.0056762	0.00099982	0.0021471999999999997	0.0015821
79	0001_R1_P3_K1_Ch2-Ch1.zen	20151203_STAG2gfpcf2_G2G1\MitoSys2\Calibration\mEGFPC1H2B_G2\0001_R1_P3_K1_Ch2-Ch1.zen	FA/ISS	20000	30.0	3		7	0	0	29.94	100000	2000	Scale	0	1.1	0	0.01	0.89	0	0.01	0.042	0	1	1	0	1	159.078	48.776	0	1	159.078	48.776	1.0059	1.1997	1	0.9862	0.9636	0.9748	1	0.7465	0.8639	0.9921	0.8823	0.8397	0.006300699999999999	0.0026601999999999997	0.0024044	0.0075253
80	0001_R1_P4_K1_Ch2-Ch1.zen	20151203_STAG2gfpcf2_G2G1\MitoSys2\Calibration\mEGFPC1H2B_G2\0001_R1_P4_K1_Ch2-Ch1.zen	FA/ISS	20000	30.0	3		7	0	0	29.94	100000	2000	Scale	0	1.1	0	0.01	0.89	0	0.01	0.042	0	1	1	0	1	150.47899999999998	11.383	0	1	150.47899999999998	11.383	1.0153	1.0665	1	0.9854	0.8495	0.9149	1	0.2033	0.4507	1.0006	0.1603	0.3697	0.0070642	0.0015394999999999999	0.01885	0.023924
81	0002_R1_P1_K1_Ch2-Ch1.zen	20151203_STAG2gfpcf2_G2G1\MitoSys2\Calibration\mEGFPC1H2B_G2\0002_R1_P1_K1_Ch2-Ch1.zen	FA/ISS	20000	30.0	3		7	0	0	29.94	100000	2000	Scale	0	1.1	0	0.01	0.89	0	0.01	0.042	0	1	1	0	1	173.46200000000002	369.605	0	1	173.46200000000002	369.605	1.0149	2.1368	1	0.9874	0.9948	0.9911	1	0.9584	0.9790000000000001	1.0022	2.0599	0.9702	0.0050782	0.0028675000000000003	0.00018555	0.0013465999999999999
82	0002_R1_P2_K1_Ch2-Ch1.zen	20151203_STAG2gfpcf2_G2G1\MitoSys2\Calibration\mEGFPC1H2B_G2\0002_R1_P2_K1_Ch2-Ch1.zen	FA/ISS	20000	30.0	3		7	0	0	29.94	100000	2000	Scale	0	1.1	0	0.01	0.89	0	0.01	0.042	0	1	1	0	1	171.021	244.06900000000002	0	1	171.021	244.06900000000002	0.9906	1.6516	1	0.9872	0.9923	0.9898	1	0.9397	0.9694	0.9778	1.5601	0.9593	0.005589	0.0011283	0.0019515000000000001	0.0020155999999999998
83	0002_R1_P3_K1_Ch2-Ch1.zen	20151203_STAG2gfpcf2_G2G1\MitoSys2\Calibration\mEGFPC1H2B_G2\0002_R1_P3_K1_Ch2-Ch1.zen	FA/ISS	20000	30.0	3		7	0	0	29.94	100000	2000	Scale	0	1.1	0	0.01	0.89	0	0.01	0.042	0	1	1	0	1	138.98	11.668	0	1	138.98	11.668	1.025	1.046	1	0.9842	0.8517	0.9155	1	0.2529	0.5011	1.0090000000000001	0.1919	0.4206	0.007573100000000001	0.0034915999999999997	0.0045669	0.035642
84	0002_R1_P4_K1_Ch2-Ch1.zen	20151203_STAG2gfpcf2_G2G1\MitoSys2\Calibration\mEGFPC1H2B_G2\0002_R1_P4_K1_Ch2-Ch1.zen	FA/ISS	20000	30.0	3		7	0	0	29.94	100000	2000	Scale	0	1.1	0	0.01	0.89	0	0.01	0.042	0	1	1	0	1	155.438	13.595999999999998	0	1	155.438	13.595999999999998	0.9997	1.0647	1	0.9859	0.873	0.9278	1	0.2746	0.5239	0.9856	0.2396	0.455	0.006044300000000001	0.0015314	0.0070431	0.017924000000000002
85	0003_R1_P1_K1_Ch2-Ch1.zen	20151203_STAG2gfpcf2_G2G1\MitoSys2\Calibration\mEGFPC1H2B_G2\0003_R1_P1_K1_Ch2-Ch1.zen	FA/ISS	20000	30.0	3		7	0	0	29.94	100000	2000	Scale	0	1.1	0	0.01	0.89	0	0.01	0.042	0	1	1	0	1	114.596	171.87900000000002	0	1	114.596	171.87900000000002	1.004	2.0544	1	0.9809	0.9886	0.9847	1	0.94	0.9695	0.9848	1.9414	0.9545	0.007108800000000001	0.0016581	0.0020236	0.0036008000000000004
86	0003_R1_P2_K1_Ch2-Ch1.zen	20151203_STAG2gfpcf2_G2G1\MitoSys2\Calibration\mEGFPC1H2B_G2\0003_R1_P2_K1_Ch2-Ch1.zen	FA/ISS	20000	30.0	3		7	0	0	29.94	100000	2000	Scale	0	1.1	0	0.01	0.89	0	0.01	0.042	0	1	1	0	1	114.469	199.81599999999997	0	1	114.469	199.81599999999997	1.0053	2.7296	1	0.9809	0.9902	0.9855	1	0.948	0.9736	0.9861	2.6083	0.9594	0.007675700000000001	0.0035794000000000004	0.0023269000000000002	0.0023513
87	0003_R1_P3_K1_Ch2-Ch1.zen	20151203_STAG2gfpcf2_G2G1\MitoSys2\Calibration\mEGFPC1H2B_G2\0003_R1_P3_K1_Ch2-Ch1.zen	FA/ISS	20000	30.0	3		7	0	0	29.94	100000	2000	Scale	0	1.1	0	0.01	0.89	0	0.01	0.042	0	1	1	0	1	104.823	5.311	0	1	104.823	5.311	1.0431	1.0809	1	0.9791	0.6922	0.8232	1	0.033	0.1794	1.0217	0.0006	0.0112	0.0088586	0.0034193000000000006	0.017574	0.069351
88	0003_R1_P4_K1_Ch2-Ch1.zen	20151203_STAG2gfpcf2_G2G1\MitoSys2\Calibration\mEGFPC1H2B_G2\0003_R1_P4_K1_Ch2-Ch1.zen	FA/ISS	20000	30.0	3		7	0	0	29.94	100000	2000	Scale	0	1.1	0	0.01	0.89	0	0.01	0.042	0	1	1	0	1	110.194	5.569	0	1	110.194	5.569	1.0393	1.0897	1	0.9801	0.7052	0.8313	1	0.0326	0.177	1.0190000000000001	0.0011	0.0165	0.0076286999999999995	0.0031023	0.021584	0.06954
89	0004_R1_P1_K1_Ch2-Ch1.zen	20151203_STAG2gfpcf2_G2G1\MitoSys2\Calibration\mEGFPC1H2B_G2\0004_R1_P1_K1_Ch2-Ch1.zen	FA/ISS	20000	30.0	3		7	0	0	29.94	100000	2000	Scale	0	1.1	0	0.01	0.89	0	0.01	0.042	0	1	1	0	1	39.51	119.91799999999999	0	1	39.51	119.91799999999999	1.0256	2.0093	1	0.9451	0.9843	0.9645	1	0.9711	0.9855	0.97	1.94	0.9503	0.022152	0.0095156	0.0022841999999999997	0.0036577
90	0004_R1_P2_K1_Ch2-Ch1.zen	20151203_STAG2gfpcf2_G2G1\MitoSys2\Calibration\mEGFPC1H2B_G2\0004_R1_P2_K1_Ch2-Ch1.zen	FA/ISS	20000	30.0	3		7	0	0	29.94	100000	2000	Scale	0	1.1	0	0.01	0.89	0	0.01	0.042	0	1	1	0	1	29.215	138.253	0	1	29.215	138.253	0.9737	2.1241	1	0.9262	0.9863	0.9557	1	0.9813	0.9906	0.9009	2.0721	0.9467	0.029411	0.011425	0.00029848	0.0033395000000000005
91	0004_R1_P3_K1_Ch2-Ch1.zen	20151203_STAG2gfpcf2_G2G1\MitoSys2\Calibration\mEGFPC1H2B_G2\0004_R1_P3_K1_Ch2-Ch1.zen	FA/ISS	20000	30.0	3		7	0	0	29.94	100000	2000	Scale	0	1.1	0	0.01	0.89	0	0.01	0.042	0	1	1	0	1	31.171	29.881	0	1	31.171	29.881	1.0173	0.9962	1	0.9306	0.9406	0.9356	1	0.9144	0.9562	0.9473	0.8526	0.8933	0.030050999999999998	0.01668	0.004024300000000001	0.015854
92	0004_R1_P4_K1_Ch2-Ch1.zen	20151203_STAG2gfpcf2_G2G1\MitoSys2\Calibration\mEGFPC1H2B_G2\0004_R1_P4_K1_Ch2-Ch1.zen	FA/ISS	20000	30.0	3		7	0	0	29.94	100000	2000	Scale	0	1.1	0	0.01	0.89	0	0.01	0.042	0	1	1	0	1	35.321999999999996	144.059	0	1	35.321999999999996	144.059	1.0141	2.2705	1	0.9387	0.986	0.9620000000000001	1	0.977	0.9884	0.9523	2.2067	0.9508	0.025771	0.007945	0.0032394	0.0033531
93	0005_R1_P1_K1_Ch2-Ch1.zen	20151203_STAG2gfpcf2_G2G1\MitoSys2\Calibration\mEGFPC1H2B_G2\0005_R1_P1_K1_Ch2-Ch1.zen	FA/ISS	20000	30.0	3		7	0	0	29.94	100000	2000	Scale	0	1.1	0	0.01	0.89	0	0.01	0.042	0	1	1	0	1	74.01899999999999	5.024	0	1	74.01899999999999	5.024	1.1199	1.1153	1	0.9704	0.6761	0.8099	1	0.1513	0.3887	1.0885	0.053	0.2077	0.012605	0.0027614999999999996	0.02313	0.045537
94	0005_R1_P2_K1_Ch2-Ch1.zen	20151203_STAG2gfpcf2_G2G1\MitoSys2\Calibration\mEGFPC1H2B_G2\0005_R1_P2_K1_Ch2-Ch1.zen	FA/ISS	20000	30.0	3		7	0	0	29.94	100000	2000	Scale	0	1.1	0	0.01	0.89	0	0.01	0.042	0	1	1	0	1	83.75299999999999	75.45	0	1	83.75299999999999	75.45	1.0052	2.9318	1	0.9739	0.9744	0.9741	1	0.902	0.9497	0.9790000000000001	2.678	0.9245	0.012223000000000001	0.004393899999999999	0.0034529000000000005	0.0058293
95	0005_R1_P3_K1_Ch2-Ch1.zen	20151203_STAG2gfpcf2_G2G1\MitoSys2\Calibration\mEGFPC1H2B_G2\0005_R1_P3_K1_Ch2-Ch1.zen	FA/ISS	20000	30.0	3		7	0	0	29.94	100000	2000	Scale	0	1.1	0	0.01	0.89	0	0.01	0.042	0	1	1	0	1	80.62	81.345	0	1	80.62	81.345	0.9979	2.9742	1	0.9729	0.9746	0.9738	1	0.9065	0.9520000000000001	0.9708	2.7218	0.9264	0.012136	0.0034202	0.003892	0.0045323
96	0005_R1_P4_K1_Ch2-Ch1.zen	20151203_STAG2gfpcf2_G2G1\MitoSys2\Calibration\mEGFPC1H2B_G2\0005_R1_P4_K1_Ch2-Ch1.zen	FA/ISS	20000	30.0	3		7	0	0	29.94	100000	2000	Scale	0	1.1	0	0.01	0.89	0	0.01	0.042	0	1	1	0	1	64.157	12.577	0	1	64.157	12.577	1.0498	0.9362	1	0.9659	0.8609	0.9119	1	0.6164	0.7848	1.0149	0.4521	0.7003	0.013728	0.004771	0.0032616999999999998	0.019542
97	TR1_2_W0001_P0030_T0001_R1_P1_K1_Ch2-Ch1.zen	20151203_STAG2gfpcf2_G2G1\MitoSys2\Calibration\mEGFPC1H2B_G2\DE_W0012_P0001\DE_2_W0012_P0001_T0003\TR1_W0001_P0030\TR1_2_W0001_P0030_T0001_R1_P1_K1_Ch2-Ch1.zen	FA/ISS	20000	30.0	3		7	0	0	29.94	100000	2000	Scale	0	1.1	0	0.01	0.89	0	0.01	0.042	0	1	1	0	1	100.02600000000001	89.08	0	1	100.02600000000001	89.08	1.0117	2.1594	1	0.9781	0.9789	0.9785	1	0.9036	0.9505	0.9897	1.9675	0.9296	0.01014	0.0042696999999999995	0.001521	0.0054571
98	TR1_2_W0001_P0030_T0001_R1_P2_K1_Ch2-Ch1.zen	20151203_STAG2gfpcf2_G2G1\MitoSys2\Calibration\mEGFPC1H2B_G2\DE_W0012_P0001\DE_2_W0012_P0001_T0003\TR1_W0001_P0030\TR1_2_W0001_P0030_T0001_R1_P2_K1_Ch2-Ch1.zen	FA/ISS	20000	30.0	3		7	0	0	29.94	100000	2000	Scale	0	1.1	0	0.01	0.89	0	0.01	0.042	0	1	1	0	1	94.14299999999999	108.561	0	1	94.14299999999999	108.561	1.0079	2.0914	1	0.9768	0.9823	0.9795	1	0.9235	0.961	0.9846	1.9402	0.9409	0.010403	0.0027923	0.0017097999999999998	0.0025401
99	TR1_2_W0001_P0030_T0001_R1_P3_K1_Ch2-Ch1.zen	20151203_STAG2gfpcf2_G2G1\MitoSys2\Calibration\mEGFPC1H2B_G2\DE_W0012_P0001\DE_2_W0012_P0001_T0003\TR1_W0001_P0030\TR1_2_W0001_P0030_T0001_R1_P3_K1_Ch2-Ch1.zen	FA/ISS	20000	30.0	3		7	0	0	29.94	100000	2000	Scale	0	1.1	0	0.01	0.89	0	0.01	0.042	0	1	1	0	1	98.39299999999999	126.618	0	1	98.39299999999999	126.618	1.0013	2.0097	1	0.9778	0.9849	0.9813	1	0.9316	0.9652	0.9790000000000001	1.8804	0.9469	0.0097038	0.0027464000000000004	0.0023055999999999997	0.0023087
100	TR1_2_W0001_P0030_T0001_R1_P4_K1_Ch2-Ch1.zen	20151203_STAG2gfpcf2_G2G1\MitoSys2\Calibration\mEGFPC1H2B_G2\DE_W0012_P0001\DE_2_W0012_P0001_T0003\TR1_W0001_P0030\TR1_2_W0001_P0030_T0001_R1_P4_K1_Ch2-Ch1.zen	FA/ISS	20000	30.0	3		7	0	0	29.94	100000	2000	Scale	0	1.1	0	0.01	0.89	0	0.01	0.042	0	1	1	0	1	73.137	5.614	0	1	73.137	5.614	1.0059	1.1327	1	0.9701	0.7055	0.8273	1	0.2075	0.4553	0.9759	0.1253	0.2908	0.017575999999999998	0.0023552	0.021791	0.030706999999999998
101	TR1_2_W0001_P0030_T0001_R1_P5_K1_Ch2-Ch1.zen	20151203_STAG2gfpcf2_G2G1\MitoSys2\Calibration\mEGFPC1H2B_G2\DE_W0012_P0001\DE_2_W0012_P0001_T0003\TR1_W0001_P0030\TR1_2_W0001_P0030_T0001_R1_P5_K1_Ch2-Ch1.zen	FA/ISS	20000	30.0	3		7	0	0	29.94	100000	2000	Scale	0	1.1	0	0.01	0.89	0	0.01	0.042	0	1	1	0	1	53.028999999999996	5.399	0	1	53.028999999999996	5.399	0.9281	0.8575	1	0.9587	0.6797	0.8064	1	0.3288	0.5674	0.8881	0.1024	0.3829	0.0198	0.0081726	0.043611000000000004	0.082334
102	0001_R1_P1_K1_Ch2-Ch1.zen	20151203_STAG2gfpcf2_G2G1\MitoSys2\Calibration\WT\0001_R1_P1_K1_Ch2-Ch1.zen	FA/ISS	20000	30.000999999999998	3		7	0	0	29.941	100000	2000	Scale	0	0.0	0	0.01	0.0	0	0.01	0.0	0	1	1	0	1	1.182	0.9179999999999999	0	1	1.182	0.9179999999999999	1.0489	1.25	1	1.0	1.0	1.0	1	1.0	1.0	1.0489	1.25	1.0	0.038296	0.26794	-0.00094496	0.35195
103	0001_R1_P2_K1_Ch2-Ch1.zen	20151203_STAG2gfpcf2_G2G1\MitoSys2\Calibration\WT\0001_R1_P2_K1_Ch2-Ch1.zen	FA/ISS	20000	30.000999999999998	3		7	0	0	29.941	100000	2000	Scale	0	0.0	0	0.01	0.0	0	0.01	0.0	0	1	1	0	1	1.2930000000000001	0.892	0	1	1.2930000000000001	0.892	1.3726	1.2888	1	1.0	1.0	1.0	1	1.0	1.0	1.3726	1.2888	1.0	0.06242	0.24606999999999998	0.056834	0.47173999999999994
104	0001_R1_P3_K1_Ch2-Ch1.zen	20151203_STAG2gfpcf2_G2G1\MitoSys2\Calibration\WT\0001_R1_P3_K1_Ch2-Ch1.zen	FA/ISS	20000	30.003	3		7	0	0	29.941	100000	2000	Scale	0	0.0	0	0.01	0.0	0	0.01	0.0	0	1	1	0	1	1.015	0.8320000000000001	0	1	1.015	0.8320000000000001	1.0523	1.0894	1	1.0	1.0	1.0	1	1.0	1.0	1.0523	1.0894	1.0	0.044173000000000004	0.4399	0.01832	0.52433
105	0001_R1_P4_K1_Ch2-Ch1.zen	20151203_STAG2gfpcf2_G2G1\MitoSys2\Calibration\WT\0001_R1_P4_K1_Ch2-Ch1.zen	FA/ISS	20000	30.000999999999998	3		7	0	0	29.941	100000	2000	Scale	0	0.0	0	0.01	0.0	0	0.01	0.0	0	1	1	0	1	0.915	0.826	0	1	0.915	0.826	1.0033	0.9377	1	1.0	1.0	1.0	1	1.0	1.0	1.0033	0.9377	1.0	-0.032784	0.44277	0.12430999999999999	0.61622
106	0002_R1_P1_K1_Ch2-Ch1.zen	20151203_STAG2gfpcf2_G2G1\MitoSys2\Calibration\WT\0002_R1_P1_K1_Ch2-Ch1.zen	FA/ISS	20000	30.000999999999998	3		7	0	0	29.941	100000	2000	Scale	0	0.0	0	0.01	0.0	0	0.01	0.0	0	1	1	0	1	0.9470000000000001	1.003	0	1	0.9470000000000001	1.003	1.4008	1.7569	1	1.0	1.0	1.0	1	1.0	1.0	1.4008	1.7569	1.0	0.081579	0.52049	0.18061	0.51134
107	0002_R1_P2_K1_Ch2-Ch1.zen	20151203_STAG2gfpcf2_G2G1\MitoSys2\Calibration\WT\0002_R1_P2_K1_Ch2-Ch1.zen	FA/ISS	20000	30.002	3		7	0	0	29.941	100000	2000	Scale	0	0.0	0	0.01	0.0	0	0.01	0.0	0	1	1	0	1	0.903	0.8240000000000001	0	1	0.903	0.8240000000000001	0.9934	1.9518	1	1.0	1.0	1.0	1	1.0	1.0	0.9934	1.9518	1.0	0.21746	0.50845	0.065514	0.57601
108	0002_R1_P3_K1_Ch2-Ch1.zen	20151203_STAG2gfpcf2_G2G1\MitoSys2\Calibration\WT\0002_R1_P3_K1_Ch2-Ch1.zen	FA/ISS	20000	30.002	3		7	0	0	29.941	100000	2000	Scale	0	0.0	0	0.01	0.0	0	0.01	0.0	0	1	1	0	1	0.888	0.828	0	1	0.888	0.828	1.1867	1.4363	1	1.0	1.0	1.0	1	1.0	1.0	1.1867	1.4363	1.0	-0.018688	0.45816999999999997	0.010294	0.48694
109	0002_R1_P4_K1_Ch2-Ch1.zen	20151203_STAG2gfpcf2_G2G1\MitoSys2\Calibration\WT\0002_R1_P4_K1_Ch2-Ch1.zen	FA/ISS	20000	30.000999999999998	3		7	0	0	29.941	100000	2000	Scale	0	0.0	0	0.01	0.0	0	0.01	0.0	0	1	1	0	1	1.044	1.151	0	1	1.044	1.151	1.3033	1.7309	1	1.0	1.0	1.0	1	1.0	1.0	1.3033	1.7309	1.0	0.03726	0.43201000000000006	-0.07192899999999999	0.38115
110	0003_R1_P1_K1_Ch2-Ch1.zen	20151203_STAG2gfpcf2_G2G1\MitoSys2\Calibration\WT\0003_R1_P1_K1_Ch2-Ch1.zen	FA/ISS	20000	30.0	3		7	0	0	29.941	100000	2000	Scale	0	0.0	0	0.01	0.0	0	0.01	0.0	0	1	1	0	1	1.112	0.738	0	1	1.112	0.738	1.045	1.0403	1	1.0	1.0	1.0	1	1.0	1.0	1.045	1.0403	1.0	0.16205999999999998	0.46579	0.047557	0.61254
111	0003_R1_P2_K1_Ch2-Ch1.zen	20151203_STAG2gfpcf2_G2G1\MitoSys2\Calibration\WT\0003_R1_P2_K1_Ch2-Ch1.zen	FA/ISS	20000	30.005	3		7	0	0	29.941	100000	2000	Scale	0	0.0	0	0.01	0.0	0	0.01	0.0	0	1	1	0	1	1.143	0.754	0	1	1.143	0.754	0.9958	1.1378	1	1.0	1.0	1.0	1	1.0	1.0	0.9958	1.1378	1.0	0.064387	0.40928000000000003	-0.020037	0.5419
112	0003_R1_P3_K1_Ch2-Ch1.zen	20151203_STAG2gfpcf2_G2G1\MitoSys2\Calibration\WT\0003_R1_P3_K1_Ch2-Ch1.zen	FA/ISS	20000	30.0	3		7	0	0	29.941	100000	2000	Scale	0	0.0	0	0.01	0.0	0	0.01	0.0	0	1	1	0	1	1.16	0.8109999999999999	0	1	1.16	0.8109999999999999	1.1718	1.1993	1	1.0	1.0	1.0	1	1.0	1.0	1.1718	1.1993	1.0	0.05803099999999999	0.42489	0.18145	0.56007
113	0003_R1_P4_K1_Ch2-Ch1.zen	20151203_STAG2gfpcf2_G2G1\MitoSys2\Calibration\WT\0003_R1_P4_K1_Ch2-Ch1.zen	FA/ISS	20000	30.000999999999998	3		7	0	0	29.941	100000	2000	Scale	0	0.0	0	0.01	0.0	0	0.01	0.0	0	1	1	0	1	1.068	0.8079999999999999	0	1	1.068	0.8079999999999999	1.0958	1.1124	1	1.0	1.0	1.0	1	1.0	1.0	1.0958	1.1124	1.0	0.016316	0.4565	-0.015706	0.49063999999999997
114	0004_R1_P1_K1_Ch2-Ch1.zen	20151203_STAG2gfpcf2_G2G1\MitoSys2\Calibration\WT\0004_R1_P1_K1_Ch2-Ch1.zen	FA/ISS	20000	30.0	3		7	0	0	29.941	100000	2000	Scale	0	0.0	0	0.01	0.0	0	0.01	0.0	0	1	1	0	1	1.264	0.865	0	1	1.264	0.865	1.0067	0.9858	1	1.0	1.0	1.0	1	1.0	1.0	1.0067	0.9858	1.0	-0.00075124	0.3588	0.059322	0.5989899999999999
115	0004_R1_P2_K1_Ch2-Ch1.zen	20151203_STAG2gfpcf2_G2G1\MitoSys2\Calibration\WT\0004_R1_P2_K1_Ch2-Ch1.zen	FA/ISS	20000	30.0	3		7	0	0	29.941	100000	2000	Scale	0	0.0	0	0.01	0.0	0	0.01	0.0	0	1	1	0	1	1.215	0.762	0	1	1.215	0.762	1.0222	1.0274	1	1.0	1.0	1.0	1	1.0	1.0	1.0222	1.0274	1.0	-0.046975	0.35402	-0.094104	0.49036
116	0004_R1_P3_K1_Ch2-Ch1.zen	20151203_STAG2gfpcf2_G2G1\MitoSys2\Calibration\WT\0004_R1_P3_K1_Ch2-Ch1.zen	FA/ISS	20000	30.002	3		7	0	0	29.941	100000	2000	Scale	0	0.0	0	0.01	0.0	0	0.01	0.0	0	1	1	0	1	0.789	0.8220000000000001	0	1	0.789	0.8220000000000001	0.9202	1.084	1	1.0	1.0	1.0	1	1.0	1.0	0.9202	1.084	1.0	-0.0061363	0.5003	0.098517	0.5818800000000001
117	0004_R1_P4_K1_Ch2-Ch1.zen	20151203_STAG2gfpcf2_G2G1\MitoSys2\Calibration\WT\0004_R1_P4_K1_Ch2-Ch1.zen	FA/ISS	20000	30.0	3		7	0	0	29.941	100000	2000	Scale	0	0.0	0	0.01	0.0	0	0.01	0.0	0	1	1	0	1	0.8640000000000001	0.8420000000000001	0	1	0.8640000000000001	0.8420000000000001	1.0123	1.05	1	1.0	1.0	1.0	1	1.0	1.0	1.0123	1.05	1.0	0.14604	0.52856	0.10645	0.56931
118	0005_R1_P1_K1_Ch2-Ch1.zen	20151203_STAG2gfpcf2_G2G1\MitoSys2\Calibration\WT\0005_R1_P1_K1_Ch2-Ch1.zen	FA/ISS	20000	29.999000000000002	3		7	0	0	29.941	100000	2000	Scale	0	0.0	0	0.01	0.0	0	0.01	0.0	0	1	1	0	1	1.298	1.002	0	1	1.298	1.002	1.1305	1.3265	1	1.0	1.0	1.0	1	1.0	1.0	1.1305	1.3265	1.0	0.064439	0.31004	0.096058	0.56521
119	0005_R1_P2_K1_Ch2-Ch1.zen	20151203_STAG2gfpcf2_G2G1\MitoSys2\Calibration\WT\0005_R1_P2_K1_Ch2-Ch1.zen	FA/ISS	20000	30.0	3		7	0	0	29.941	100000	2000	Scale	0	0.0	0	0.01	0.0	0	0.01	0.0	0	1	1	0	1	1.214	0.888	0	1	1.214	0.888	1.0694	1.2723	1	1.0	1.0	1.0	1	1.0	1.0	1.0694	1.2723	1.0	0.048469	0.37226	0.042037	0.50876
120	0005_R1_P3_K1_Ch2-Ch1.zen	20151203_STAG2gfpcf2_G2G1\MitoSys2\Calibration\WT\0005_R1_P3_K1_Ch2-Ch1.zen	FA/ISS	20000	30.0	3		7	0	0	29.941	100000	2000	Scale	0	0.0	0	0.01	0.0	0	0.01	0.0	0	1	1	0	1	1.425	1.22	0	1	1.425	1.22	1.2031	1.4678	1	1.0	1.0	1.0	1	1.0	1.0	1.2031	1.4678	1.0	0.033235	0.33592	0.066089	0.4041
121	0005_R1_P4_K1_Ch2-Ch1.zen	20151203_STAG2gfpcf2_G2G1\MitoSys2\Calibration\WT\0005_R1_P4_K1_Ch2-Ch1.zen	FA/ISS	20000	30.0	3		7	0	0	29.941	100000	2000	Scale	0	0.0	0	0.01	0.0	0	0.01	0.0	0	1	1	0	1	1.286	1.024	0	1	1.286	1.024	1.2761	1.1744	1	1.0	1.0	1.0	1	1.0	1.0	1.2761	1.1744	1.0	0.022257	0.38237	0.0363	0.45937
122	TR1_2_W0001_P0090_T0001_R1_P1_K1_Ch2-Ch1.zen	20151203_STAG2gfpcf2_G2G1\MitoSys2\LSM\STAG2gfpcf2_G1\DE_W0003_P0028\DE_2_W0003_P0028_T0001\TR1_W0001_P0090\TR1_2_W0001_P0090_T0001_R1_P1_K1_Ch2-Ch1.zen	FA/ISS	20000	30.0	3		7	0	0	29.94	100000	2000	Scale	0	1.1	0	0.01	0.89	0	0.01	0.042	0	1	1	0	1	29.489	758.17	0	1	29.489	758.17	1.0795	2.2605	1	0.9264	0.9975	0.9613	1	0.9966	0.9983	1.0028	2.2503	0.9596	0.030576	0.015718	0.00038072	0.00070924
123	TR1_2_W0001_P0090_T0001_R1_P2_K1_Ch2-Ch1.zen	20151203_STAG2gfpcf2_G2G1\MitoSys2\LSM\STAG2gfpcf2_G1\DE_W0003_P0028\DE_2_W0003_P0028_T0001\TR1_W0001_P0090\TR1_2_W0001_P0090_T0001_R1_P2_K1_Ch2-Ch1.zen	FA/ISS	20000	30.0	3		7	0	0	29.94	100000	2000	Scale	0	1.1	0	0.01	0.89	0	0.01	0.042	0	1	1	0	1	16.668	340.776	0	1	16.668	340.776	1.113	1.3985	1	0.8718	0.9947	0.9312	1	0.9959	0.9979	0.9771	1.3869999999999998	0.9293	0.044213	0.026244999999999997	0.00059428	0.00093835
124	TR1_2_W0001_P0090_T0001_R1_P3_K1_Ch2-Ch1.zen	20151203_STAG2gfpcf2_G2G1\MitoSys2\LSM\STAG2gfpcf2_G1\DE_W0003_P0028\DE_2_W0003_P0028_T0001\TR1_W0001_P0090\TR1_2_W0001_P0090_T0001_R1_P3_K1_Ch2-Ch1.zen	FA/ISS	20000	30.0	3		7	0	0	29.94	100000	2000	Scale	0	1.1	0	0.01	0.89	0	0.01	0.042	0	1	1	0	1	10.445	436.468	0	1	10.445	436.468	1.2628	1.5333	1	0.7967	0.9958	0.8906	1	0.998	0.9990000000000001	1.0284	1.5252	0.8897	0.043696	0.039592	0.00030176	0.0011057999999999999
125	TR1_2_W0001_P0090_T0001_R1_P4_K1_Ch2-Ch1.zen	20151203_STAG2gfpcf2_G2G1\MitoSys2\LSM\STAG2gfpcf2_G1\DE_W0003_P0028\DE_2_W0003_P0028_T0001\TR1_W0001_P0090\TR1_2_W0001_P0090_T0001_R1_P4_K1_Ch2-Ch1.zen	FA/ISS	20000	30.0	3		7	0	0	29.94	100000	2000	Scale	0	1.1	0	0.01	0.89	0	0.01	0.042	0	1	1	0	1	1.153	17.428	0	1	1.153	17.428	0.9027	0.9648	1	0.0057	0.9005	0.0441	1	0.9945	0.9972	-0.0022	0.8622	0.0439	0.13805	0.18767999999999999	0.007635600000000001	0.010435
126	TR1_2_W0001_P0090_T0001_R1_P5_K1_Ch2-Ch1.zen	20151203_STAG2gfpcf2_G2G1\MitoSys2\LSM\STAG2gfpcf2_G1\DE_W0003_P0028\DE_2_W0003_P0028_T0001\TR1_W0001_P0090\TR1_2_W0001_P0090_T0001_R1_P5_K1_Ch2-Ch1.zen	FA/ISS	20000	30.003	3		7	0	0	29.94	100000	2000	Scale	0	1.1	0	0.01	0.89	0	0.01	0.042	0	1	1	0	1	0.758	1.473	0	1	0.758	1.473	1.1392	1.1428	1	0.2157	0.156	-0.1755	1	0.9576	0.9785	0.1483	0.1818	-0.1656	0.099738	0.30401999999999996	0.07394099999999999	0.15627
127	TR1_2_W0001_P0096_T0001_R1_P1_K1_Ch2-Ch1.zen	20151203_STAG2gfpcf2_G2G1\MitoSys2\LSM\STAG2gfpcf2_G1\DE_W0003_P0030\DE_2_W0003_P0030_T0001\TR1_W0001_P0096\TR1_2_W0001_P0096_T0001_R1_P1_K1_Ch2-Ch1.zen	FA/ISS	20000	30.0	3		7	0	0	29.94	100000	2000	Scale	0	1.1	0	0.01	0.89	0	0.01	0.042	0	1	1	0	1	44.667	740.653	0	1	44.667	740.653	1.143	2.4201	1	0.9511	0.9974	0.9739	1	0.9946	0.9973	1.0904	2.4052	0.9713	0.013194999999999998	0.010306000000000001	0.00044201	0.00081166
128	TR1_2_W0001_P0096_T0001_R1_P2_K1_Ch2-Ch1.zen	20151203_STAG2gfpcf2_G2G1\MitoSys2\LSM\STAG2gfpcf2_G1\DE_W0003_P0030\DE_2_W0003_P0030_T0001\TR1_W0001_P0096\TR1_2_W0001_P0096_T0001_R1_P2_K1_Ch2-Ch1.zen	FA/ISS	20000	30.0	3		7	0	0	29.94	100000	2000	Scale	0	1.1	0	0.01	0.89	0	0.01	0.042	0	1	1	0	1	54.867	765.933	0	1	54.867	765.933	1.1459	2.2865	1	0.9602	0.9975	0.9786	1	0.9936	0.9968	1.1031	2.2709	0.9755	0.016843	0.009604799999999998	0.00055448	0.00084066
129	TR1_2_W0001_P0096_T0001_R1_P3_K1_Ch2-Ch1.zen	20151203_STAG2gfpcf2_G2G1\MitoSys2\LSM\STAG2gfpcf2_G1\DE_W0003_P0030\DE_2_W0003_P0030_T0001\TR1_W0001_P0096\TR1_2_W0001_P0096_T0001_R1_P3_K1_Ch2-Ch1.zen	FA/ISS	20000	30.0	3		7	0	0	29.94	100000	2000	Scale	0	1.1	0	0.01	0.89	0	0.01	0.042	0	1	1	0	1	15.249	530.4830000000001	0	1	15.249	530.4830000000001	1.1648	1.4909999999999999	1	0.8586	0.9966	0.925	1	0.9976	0.9988	1.0105	1.4834	0.9239	0.023011	0.018448	0.00015728	0.00062434
130	TR1_2_W0001_P0096_T0001_R1_P4_K1_Ch2-Ch1.zen	20151203_STAG2gfpcf2_G2G1\MitoSys2\LSM\STAG2gfpcf2_G1\DE_W0003_P0030\DE_2_W0003_P0030_T0001\TR1_W0001_P0096\TR1_2_W0001_P0096_T0001_R1_P4_K1_Ch2-Ch1.zen	FA/ISS	20000	30.0	3		7	0	0	29.94	100000	2000	Scale	0	1.1	0	0.01	0.89	0	0.01	0.042	0	1	1	0	1	1.126	1.7919999999999998	0	1	1.126	1.7919999999999998	0.9941	0.9776	1	0.0042	0.2526	0.0105	1	0.9485	0.9739	0.0002	0.2158	0.0099	0.17124	0.24001	0.047598	0.12102
131	TR1_2_W0001_P0096_T0001_R1_P5_K1_Ch2-Ch1.zen	20151203_STAG2gfpcf2_G2G1\MitoSys2\LSM\STAG2gfpcf2_G1\DE_W0003_P0030\DE_2_W0003_P0030_T0001\TR1_W0001_P0096\TR1_2_W0001_P0096_T0001_R1_P5_K1_Ch2-Ch1.zen	FA/ISS	20000	30.0	3		7	0	0	29.94	100000	2000	Scale	0	1.1	0	0.01	0.89	0	0.01	0.042	0	1	1	0	1	6.412999999999999	120.07700000000001	0	1	6.412999999999999	120.07700000000001	1.1234	1.161	1	0.6845	0.9849	0.821	1	0.9955	0.9978	0.7852	1.1394	0.8191	0.032949	0.072547	0.0017838	0.0039334
132	TR1_2_W0001_P0128_T0001_R1_P1_K1_Ch2-Ch1.zen	20151203_STAG2gfpcf2_G2G1\MitoSys2\LSM\STAG2gfpcf2_G1\DE_W0003_P0031\DE_2_W0003_P0031_T0001\TR1_W0001_P0128\TR1_2_W0001_P0128_T0001_R1_P1_K1_Ch2-Ch1.zen	FA/ISS	20000	30.0	3		7	0	0	29.94	100000	2000	Scale	0	1.1	0	0.01	0.89	0	0.01	0.042	0	1	1	0	1	51.953	528.737	0	1	51.953	528.737	1.2098	2.2144	1	0.9579	0.9963	0.9769	1	0.9912	0.9956	1.1631	2.1926	0.9726	0.019675	0.006607899999999999	0.0011694000000000001	0.0012085999999999998
133	TR1_2_W0001_P0128_T0001_R1_P2_K1_Ch2-Ch1.zen	20151203_STAG2gfpcf2_G2G1\MitoSys2\LSM\STAG2gfpcf2_G1\DE_W0003_P0031\DE_2_W0003_P0031_T0001\TR1_W0001_P0128\TR1_2_W0001_P0128_T0001_R1_P2_K1_Ch2-Ch1.zen	FA/ISS	20000	30.0	3		7	0	0	29.94	100000	2000	Scale	0	1.1	0	0.01	0.89	0	0.01	0.042	0	1	1	0	1	48.608999999999995	581.866	0	1	48.608999999999995	581.866	1.1149	2.1252	1	0.9549	0.9967	0.9756	1	0.9926	0.9963	1.0671	2.1073	0.9719	0.020078	0.0070331000000000005	0.0026904	0.0012639
134	TR1_2_W0001_P0128_T0001_R1_P3_K1_Ch2-Ch1.zen	20151203_STAG2gfpcf2_G2G1\MitoSys2\LSM\STAG2gfpcf2_G1\DE_W0003_P0031\DE_2_W0003_P0031_T0001\TR1_W0001_P0128\TR1_2_W0001_P0128_T0001_R1_P3_K1_Ch2-Ch1.zen	FA/ISS	20000	30.0	3		7	0	0	29.94	100000	2000	Scale	0	1.1	0	0.01	0.89	0	0.01	0.042	0	1	1	0	1	45.18899999999999	463.971	0	1	45.18899999999999	463.971	1.3574	2.4264	1	0.9512	0.9958	0.9732	1	0.9913	0.9957	1.2994	2.4017	0.9690000000000001	0.016197	0.011375	0.0012565999999999999	0.0011565
135	TR1_2_W0001_P0128_T0001_R1_P4_K1_Ch2-Ch1.zen	20151203_STAG2gfpcf2_G2G1\MitoSys2\LSM\STAG2gfpcf2_G1\DE_W0003_P0031\DE_2_W0003_P0031_T0001\TR1_W0001_P0128\TR1_2_W0001_P0128_T0001_R1_P4_K1_Ch2-Ch1.zen	FA/ISS	20000	30.0	3		7	0	0	29.94	100000	2000	Scale	0	1.1	0	0.01	0.89	0	0.01	0.042	0	1	1	0	1	0.8590000000000001	2.291	0	1	0.8590000000000001	2.291	1.0622	1.0417	1	0.0834	0.374	-0.1743	1	0.9692	0.9845	0.0642	0.379	-0.1699	0.22238000000000002	0.2237	0.027743	0.082446
136	TR1_2_W0001_P0128_T0001_R1_P5_K1_Ch2-Ch1.zen	20151203_STAG2gfpcf2_G2G1\MitoSys2\LSM\STAG2gfpcf2_G1\DE_W0003_P0031\DE_2_W0003_P0031_T0001\TR1_W0001_P0128\TR1_2_W0001_P0128_T0001_R1_P5_K1_Ch2-Ch1.zen	FA/ISS	20000	30.0	3		7	0	0	29.94	100000	2000	Scale	0	1.1	0	0.01	0.89	0	0.01	0.042	0	1	1	0	1	2.49	189.24200000000002	0	1	2.49	189.24200000000002	1.0852	1.3925	1	0.3106	0.99	0.5538	1	0.9988	0.9994	0.35600000000000004	1.3786	0.5535	0.10372	0.18525	0.0028608	0.0026349
137	TR1_2_W0001_P0124_T0001_R1_P1_K1_Ch2-Ch1.zen	20151203_STAG2gfpcf2_G2G1\MitoSys2\LSM\STAG2gfpcf2_G1\DE_W0003_P0032\DE_2_W0003_P0032_T0001\TR1_W0001_P0124\TR1_2_W0001_P0124_T0001_R1_P1_K1_Ch2-Ch1.zen	FA/ISS	20000	30.0	3		7	0	0	29.94	100000	2000	Scale	0	1.1	0	0.01	0.89	0	0.01	0.042	0	1	1	0	1	67.94	666.2819999999999	0	1	67.94	666.2819999999999	1.1833	2.1137	1	0.9677	0.9972	0.9823	1	0.9911	0.9956	1.1479	2.0941	0.9779	0.013678000000000001	0.006674800000000001	0.00070193	0.00087199
138	TR1_2_W0001_P0124_T0001_R1_P2_K1_Ch2-Ch1.zen	20151203_STAG2gfpcf2_G2G1\MitoSys2\LSM\STAG2gfpcf2_G1\DE_W0003_P0032\DE_2_W0003_P0032_T0001\TR1_W0001_P0124\TR1_2_W0001_P0124_T0001_R1_P2_K1_Ch2-Ch1.zen	FA/ISS	20000	30.0	3		7	0	0	29.94	100000	2000	Scale	0	1.1	0	0.01	0.89	0	0.01	0.042	0	1	1	0	1	65.457	674.757	0	1	65.457	674.757	1.3053	2.425	1	0.9664	0.9971	0.9816	1	0.9913	0.9956	1.2664	2.4028	0.9773	0.012472	0.0070631	0.0009741	0.0008786
139	TR1_2_W0001_P0124_T0001_R1_P3_K1_Ch2-Ch1.zen	20151203_STAG2gfpcf2_G2G1\MitoSys2\LSM\STAG2gfpcf2_G1\DE_W0003_P0032\DE_2_W0003_P0032_T0001\TR1_W0001_P0124\TR1_2_W0001_P0124_T0001_R1_P3_K1_Ch2-Ch1.zen	FA/ISS	20000	30.0	3		7	0	0	29.94	100000	2000	Scale	0	1.1	0	0.01	0.89	0	0.01	0.042	0	1	1	0	1	60.659	717.453	0	1	60.659	717.453	1.23	2.5754	1	0.9637	0.9973	0.9803	1	0.9925	0.9962	1.1892	2.5555	0.9766	0.013503999999999999	0.0079301	0.00077267	0.00082114
140	TR1_2_W0001_P0124_T0001_R1_P4_K1_Ch2-Ch1.zen	20151203_STAG2gfpcf2_G2G1\MitoSys2\LSM\STAG2gfpcf2_G1\DE_W0003_P0032\DE_2_W0003_P0032_T0001\TR1_W0001_P0124\TR1_2_W0001_P0124_T0001_R1_P4_K1_Ch2-Ch1.zen	FA/ISS	20000	30.0	3		7	0	0	29.94	100000	2000	Scale	0	1.1	0	0.01	0.89	0	0.01	0.042	0	1	1	0	1	1.1640000000000001	1.327	0	1	1.1640000000000001	1.327	1.1202	1.0170000000000001	1	0.0061	0.105	0.0176	1	0.9277	0.9632	0.0069	0.0778	0.016	0.14572000000000002	0.27721999999999997	0.067732	0.18456
141	TR1_2_W0001_P0124_T0001_R1_P5_K1_Ch2-Ch1.zen	20151203_STAG2gfpcf2_G2G1\MitoSys2\LSM\STAG2gfpcf2_G1\DE_W0003_P0032\DE_2_W0003_P0032_T0001\TR1_W0001_P0124\TR1_2_W0001_P0124_T0001_R1_P5_K1_Ch2-Ch1.zen	FA/ISS	20000	30.000999999999998	3		7	0	0	29.94	100000	2000	Scale	0	1.1	0	0.01	0.89	0	0.01	0.042	0	1	1	0	1	3.927	20.22	0	1	3.927	20.22	1.4344	1.2224	1	0.5104	0.9126	0.6816	1	0.9840000000000001	0.992	0.813	1.1039	0.6759	0.09564099999999999	0.10087	0.0035500999999999996	0.018908
142	TR1_2_W0001_P0122_T0001_R1_P1_K1_Ch2-Ch1.zen	20151203_STAG2gfpcf2_G2G1\MitoSys2\LSM\STAG2gfpcf2_G1\DE_W0003_P0033\DE_2_W0003_P0033_T0001\TR1_W0001_P0122\TR1_2_W0001_P0122_T0001_R1_P1_K1_Ch2-Ch1.zen	FA/ISS	20000	30.0	3		7	0	0	29.94	100000	2000	Scale	0	1.1	0	0.01	0.89	0	0.01	0.042	0	1	1	0	1	54.787	599.641	0	1	54.787	599.641	1.3775	2.6542	1	0.9597	0.9967	0.978	1	0.9919	0.9959	1.3292	2.6311	0.9741	0.015718	0.009217	0.00081159	0.00095536
143	TR1_2_W0001_P0122_T0001_R1_P2_K1_Ch2-Ch1.zen	20151203_STAG2gfpcf2_G2G1\MitoSys2\LSM\STAG2gfpcf2_G1\DE_W0003_P0033\DE_2_W0003_P0033_T0001\TR1_W0001_P0122\TR1_2_W0001_P0122_T0001_R1_P2_K1_Ch2-Ch1.zen	FA/ISS	20000	30.0	3		7	0	0	29.94	100000	2000	Scale	0	1.1	0	0.01	0.89	0	0.01	0.042	0	1	1	0	1	62.178999999999995	601.581	0	1	62.178999999999995	601.581	1.2102	2.385	1	0.9646	0.9968	0.9806	1	0.9908	0.9954	1.171	2.3621	0.976	0.014372999999999999	0.008054	0.00050051	0.00076735
144	TR1_2_W0001_P0122_T0001_R1_P3_K1_Ch2-Ch1.zen	20151203_STAG2gfpcf2_G2G1\MitoSys2\LSM\STAG2gfpcf2_G1\DE_W0003_P0033\DE_2_W0003_P0033_T0001\TR1_W0001_P0122\TR1_2_W0001_P0122_T0001_R1_P3_K1_Ch2-Ch1.zen	FA/ISS	20000	30.0	3		7	0	0	29.94	100000	2000	Scale	0	1.1	0	0.01	0.89	0	0.01	0.042	0	1	1	0	1	21.84	389.952	0	1	21.84	389.952	1.1427	2.0783	1	0.9009	0.9951	0.9469	1	0.9951	0.9976	1.0359	2.0626	0.9445	0.024149	0.013055	0.00039919	0.001038
145	TR1_2_W0001_P0122_T0001_R1_P4_K1_Ch2-Ch1.zen	20151203_STAG2gfpcf2_G2G1\MitoSys2\LSM\STAG2gfpcf2_G1\DE_W0003_P0033\DE_2_W0003_P0033_T0001\TR1_W0001_P0122\TR1_2_W0001_P0122_T0001_R1_P4_K1_Ch2-Ch1.zen	FA/ISS	20000	29.999000000000002	3		7	0	0	29.94	100000	2000	Scale	0	1.1	0	0.01	0.89	0	0.01	0.042	0	1	1	0	1	0.7170000000000001	1.167	0	1	0.7170000000000001	1.167	1.0104	1.0693	1	0.2889	0.0554	-0.125	1	0.9495	0.9744	0.2825	0.0573	-0.1113	0.013850999999999999	0.2589	0.13959000000000002	0.11835999999999999
146	TR1_2_W0001_P0122_T0001_R1_P5_K1_Ch2-Ch1.zen	20151203_STAG2gfpcf2_G2G1\MitoSys2\LSM\STAG2gfpcf2_G1\DE_W0003_P0033\DE_2_W0003_P0033_T0001\TR1_W0001_P0122\TR1_2_W0001_P0122_T0001_R1_P5_K1_Ch2-Ch1.zen	FA/ISS	20000	30.0	3		7	0	0	29.94	100000	2000	Scale	0	1.1	0	0.01	0.89	0	0.01	0.042	0	1	1	0	1	1.972	3.4360000000000004	0	1	1.972	3.4360000000000004	1.4	1.1257	1	0.1911	0.5474	0.3195	1	0.9531	0.9763	0.3513	0.5955	0.3092	0.071719	0.12015999999999999	0.069482	0.06575
147	TR1_2_W0001_P0113_T0001_R1_P1_K1_Ch2-Ch1.zen	20151203_STAG2gfpcf2_G2G1\MitoSys2\LSM\STAG2gfpcf2_G1\DE_W0003_P0036\DE_2_W0003_P0036_T0001\TR1_W0001_P0113\TR1_2_W0001_P0113_T0001_R1_P1_K1_Ch2-Ch1.zen	FA/ISS	20000	30.0	3		7	0	0	29.94	100000	2000	Scale	0	1.1	0	0.01	0.89	0	0.01	0.042	0	1	1	0	1	28.419	459.441	0	1	28.419	459.441	1.3835	2.0178	1	0.9225	0.9959	0.9585	1	0.9947	0.9973	1.2898	2.0022	0.9559	0.012226	0.017095	0.00023764	0.0010255999999999998
148	TR1_2_W0001_P0113_T0001_R1_P2_K1_Ch2-Ch1.zen	20151203_STAG2gfpcf2_G2G1\MitoSys2\LSM\STAG2gfpcf2_G1\DE_W0003_P0036\DE_2_W0003_P0036_T0001\TR1_W0001_P0113\TR1_2_W0001_P0113_T0001_R1_P2_K1_Ch2-Ch1.zen	FA/ISS	20000	30.0	3		7	0	0	29.94	100000	2000	Scale	0	1.1	0	0.01	0.89	0	0.01	0.042	0	1	1	0	1	48.935	640.5319999999999	0	1	48.935	640.5319999999999	1.3457	2.416	1	0.9547	0.9969	0.9756	1	0.9933	0.9966	1.2919999999999998	2.3974	0.9723	0.017075	0.0093298	0.0011607999999999998	0.0010301
149	TR1_2_W0001_P0113_T0001_R1_P3_K1_Ch2-Ch1.zen	20151203_STAG2gfpcf2_G2G1\MitoSys2\LSM\STAG2gfpcf2_G1\DE_W0003_P0036\DE_2_W0003_P0036_T0001\TR1_W0001_P0113\TR1_2_W0001_P0113_T0001_R1_P3_K1_Ch2-Ch1.zen	FA/ISS	20000	30.0	3		7	0	0	29.94	100000	2000	Scale	0	1.1	0	0.01	0.89	0	0.01	0.042	0	1	1	0	1	50.869	533.254	0	1	50.869	533.254	1.4023	2.2562	1	0.9567	0.9964	0.9763	1	0.9916	0.9958	1.3498	2.2342	0.9722	0.01611	0.010627	0.00069271	0.0010280999999999999
150	TR1_2_W0001_P0113_T0001_R1_P4_K1_Ch2-Ch1.zen	20151203_STAG2gfpcf2_G2G1\MitoSys2\LSM\STAG2gfpcf2_G1\DE_W0003_P0036\DE_2_W0003_P0036_T0001\TR1_W0001_P0113\TR1_2_W0001_P0113_T0001_R1_P4_K1_Ch2-Ch1.zen	FA/ISS	20000	30.0	3		7	0	0	29.94	100000	2000	Scale	0	1.1	0	0.01	0.89	0	0.01	0.042	0	1	1	0	1	2.359	5.574	0	1	2.359	5.574	1.1438	1.1186	1	0.281	0.7040000000000001	0.4432	1	0.965	0.9824	0.3521	0.7696	0.4339	0.040365	0.10538	0.027044	0.043919
151	TR1_2_W0001_P0113_T0001_R1_P5_K1_Ch2-Ch1.zen	20151203_STAG2gfpcf2_G2G1\MitoSys2\LSM\STAG2gfpcf2_G1\DE_W0003_P0036\DE_2_W0003_P0036_T0001\TR1_W0001_P0113\TR1_2_W0001_P0113_T0001_R1_P5_K1_Ch2-Ch1.zen	FA/ISS	20000	30.0	3		7	0	0	29.94	100000	2000	Scale	0	1.1	0	0.01	0.89	0	0.01	0.042	0	1	1	0	1	1.5619999999999998	9.485	0	1	1.5619999999999998	9.485	1.0631	1.0809	1	0.0843	0.8199	0.2611	1	0.9864	0.9932	0.1008	0.8797	0.2592	0.26825	0.13935999999999998	0.013191999999999999	0.017763
152	TR1_2_W0001_P0104_T0001_R1_P1_K1_Ch2-Ch1.zen	20151203_STAG2gfpcf2_G2G1\MitoSys2\LSM\STAG2gfpcf2_G1\DE_W0003_P0039\DE_2_W0003_P0039_T0001\TR1_W0001_P0104\TR1_2_W0001_P0104_T0001_R1_P1_K1_Ch2-Ch1.zen	FA/ISS	20000	30.0	3		7	0	0	29.94	100000	2000	Scale	0	1.1	0	0.01	0.89	0	0.01	0.042	0	1	1	0	1	32.678000000000004	327.665	0	1	32.678000000000004	327.665	1.6114	2.4133	1	0.9325	0.9941	0.9628	1	0.9913	0.9956	1.5221	2.3848	0.9586	0.030669	0.014931999999999999	0.0011351	0.0016164999999999999
153	TR1_2_W0001_P0104_T0001_R1_P2_K1_Ch2-Ch1.zen	20151203_STAG2gfpcf2_G2G1\MitoSys2\LSM\STAG2gfpcf2_G1\DE_W0003_P0039\DE_2_W0003_P0039_T0001\TR1_W0001_P0104\TR1_2_W0001_P0104_T0001_R1_P2_K1_Ch2-Ch1.zen	FA/ISS	20000	30.0	3		7	0	0	29.94	100000	2000	Scale	0	1.1	0	0.01	0.89	0	0.01	0.042	0	1	1	0	1	37.003	382.848	0	1	37.003	382.848	1.2462	2.2225	1	0.9408	0.9949	0.9675	1	0.9914	0.9957	1.1792	2.1984	0.9633	0.021328	0.01048	0.00088714	0.0013446
154	TR1_2_W0001_P0104_T0001_R1_P3_K1_Ch2-Ch1.zen	20151203_STAG2gfpcf2_G2G1\MitoSys2\LSM\STAG2gfpcf2_G1\DE_W0003_P0039\DE_2_W0003_P0039_T0001\TR1_W0001_P0104\TR1_2_W0001_P0104_T0001_R1_P3_K1_Ch2-Ch1.zen	FA/ISS	20000	30.0	3		7	0	0	29.94	100000	2000	Scale	0	1.1	0	0.01	0.89	0	0.01	0.042	0	1	1	0	1	34.606	326.29	0	1	34.606	326.29	1.0954	1.913	1	0.9371	0.9943	0.9653	1	0.9908	0.9954	1.0293	1.8904	0.9608	0.022216	0.010613	0.0017127	0.0013746
155	TR1_2_W0001_P0104_T0001_R1_P4_K1_Ch2-Ch1.zen	20151203_STAG2gfpcf2_G2G1\MitoSys2\LSM\STAG2gfpcf2_G1\DE_W0003_P0039\DE_2_W0003_P0039_T0001\TR1_W0001_P0104\TR1_2_W0001_P0104_T0001_R1_P4_K1_Ch2-Ch1.zen	FA/ISS	20000	30.0	3		7	0	0	29.94	100000	2000	Scale	0	1.1	0	0.01	0.89	0	0.01	0.042	0	1	1	0	1	1.521	3.1689999999999996	0	1	1.521	3.1689999999999996	1.074	0.9655	1	0.0771	0.5156	0.1971	1	0.9604	0.98	0.0949	0.4619	0.1915	0.15694	0.10761	0.006805199999999999	0.047189
156	TR1_2_W0001_P0104_T0001_R1_P5_K1_Ch2-Ch1.zen	20151203_STAG2gfpcf2_G2G1\MitoSys2\LSM\STAG2gfpcf2_G1\DE_W0003_P0039\DE_2_W0003_P0039_T0001\TR1_W0001_P0104\TR1_2_W0001_P0104_T0001_R1_P5_K1_Ch2-Ch1.zen	FA/ISS	20000	30.000999999999998	3		7	0	0	29.94	100000	2000	Scale	0	1.1	0	0.01	0.89	0	0.01	0.042	0	1	1	0	1	1.121	1.212	0	1	1.121	1.212	1.1444	1.0247	1	0.0075	0.0709	0.0035	1	0.9244	0.9614	0.0008	0.0543	0.0027	0.29241	0.25751	0.1297	0.19109
157	TR1_2_W0001_P0100_T0001_R1_P1_K1_Ch2-Ch1.zen	20151203_STAG2gfpcf2_G2G1\MitoSys2\LSM\STAG2gfpcf2_G1\DE_W0003_P0040\DE_2_W0003_P0040_T0001\TR1_W0001_P0100\TR1_2_W0001_P0100_T0001_R1_P1_K1_Ch2-Ch1.zen	FA/ISS	20000	30.000999999999998	3		7	0	0	29.94	100000	2000	Scale	0	1.1	0	0.01	0.89	0	0.01	0.042	0	1	1	0	1	12.440999999999999	271.685	0	1	12.440999999999999	271.685	1.5166	1.8574	1	0.8265	0.9932	0.9059	1	0.9961	0.9981	1.2924	1.8408	0.9041	0.0063096	0.038919999999999996	0.00069523	0.0015954
158	TR1_2_W0001_P0100_T0001_R1_P2_K1_Ch2-Ch1.zen	20151203_STAG2gfpcf2_G2G1\MitoSys2\LSM\STAG2gfpcf2_G1\DE_W0003_P0040\DE_2_W0003_P0040_T0001\TR1_W0001_P0100\TR1_2_W0001_P0100_T0001_R1_P2_K1_Ch2-Ch1.zen	FA/ISS	20000	30.0	3		7	0	0	29.94	100000	2000	Scale	0	1.1	0	0.01	0.89	0	0.01	0.042	0	1	1	0	1	15.776	264.925	0	1	15.776	264.925	0.8739	1.5533	1	0.8645	0.9932	0.9266	1	0.995	0.9975	0.7468	1.5385	0.9243	0.008098300000000001	0.027886	0.00096916	0.0014983
159	TR1_2_W0001_P0100_T0001_R1_P3_K1_Ch2-Ch1.zen	20151203_STAG2gfpcf2_G2G1\MitoSys2\LSM\STAG2gfpcf2_G1\DE_W0003_P0040\DE_2_W0003_P0040_T0001\TR1_W0001_P0100\TR1_2_W0001_P0100_T0001_R1_P3_K1_Ch2-Ch1.zen	FA/ISS	20000	30.0	3		7	0	0	29.94	100000	2000	Scale	0	1.1	0	0.01	0.89	0	0.01	0.042	0	1	1	0	1	64.131	473.81699999999995	0	1	64.131	473.81699999999995	1.3161	2.6201	1	0.9656	0.9958	0.9806	1	0.9879	0.9939	1.276	2.5874	0.9747	0.015006	0.007248899999999999	0.0008003	0.0013209
160	TR1_2_W0001_P0100_T0001_R1_P4_K1_Ch2-Ch1.zen	20151203_STAG2gfpcf2_G2G1\MitoSys2\LSM\STAG2gfpcf2_G1\DE_W0003_P0040\DE_2_W0003_P0040_T0001\TR1_W0001_P0100\TR1_2_W0001_P0100_T0001_R1_P4_K1_Ch2-Ch1.zen	FA/ISS	20000	30.000999999999998	3		7	0	0	29.94	100000	2000	Scale	0	1.1	0	0.01	0.89	0	0.01	0.042	0	1	1	0	1	1.5090000000000001	1.671	0	1	1.5090000000000001	1.671	1.0705	1.0636	1	0.0714	0.2167	0.1237	1	0.9266	0.9626	0.0887	0.209	0.1137	0.29959	0.098008	0.15467	0.11865999999999999
161	TR1_2_W0001_P0100_T0001_R1_P5_K1_Ch2-Ch1.zen	20151203_STAG2gfpcf2_G2G1\MitoSys2\LSM\STAG2gfpcf2_G1\DE_W0003_P0040\DE_2_W0003_P0040_T0001\TR1_W0001_P0100\TR1_2_W0001_P0100_T0001_R1_P5_K1_Ch2-Ch1.zen	FA/ISS	20000	30.0	3		7	0	0	29.94	100000	2000	Scale	0	1.1	0	0.01	0.89	0	0.01	0.042	0	1	1	0	1	11.759	153.192	0	1	11.759	153.192	1.5992	1.2023	1	0.8175	0.9881	0.8987	1	0.9936	0.9968	1.3567	1.18	0.8958	0.015969999999999998	0.043954	0.0013389	0.0036222000000000003
162	TR1_2_W0001_P0135_T0001_R1_P1_K1_Ch2-Ch1.zen	20151203_STAG2gfpcf2_G2G1\MitoSys2\LSM\STAG2gfpcf2_G1\DE_W0003_P0042\DE_2_W0003_P0042_T0001\TR1_W0001_P0135\TR1_2_W0001_P0135_T0001_R1_P1_K1_Ch2-Ch1.zen	FA/ISS	20000	30.0	3		7	0	0	29.94	100000	2000	Scale	0	1.1	0	0.01	0.89	0	0.01	0.042	0	1	1	0	1	49.95399999999999	633.67	0	1	49.95399999999999	633.67	1.2053	1.9414	1	0.9559	0.997	0.9763	1	0.9932	0.9966	1.1563	1.9261	0.9729	0.018054	0.0079036	0.00030773	0.00080774
163	TR1_2_W0001_P0135_T0001_R1_P2_K1_Ch2-Ch1.zen	20151203_STAG2gfpcf2_G2G1\MitoSys2\LSM\STAG2gfpcf2_G1\DE_W0003_P0042\DE_2_W0003_P0042_T0001\TR1_W0001_P0135\TR1_2_W0001_P0135_T0001_R1_P2_K1_Ch2-Ch1.zen	FA/ISS	20000	30.0	3		7	0	0	29.94	100000	2000	Scale	0	1.1	0	0.01	0.89	0	0.01	0.042	0	1	1	0	1	60.00899999999999	875.4780000000001	0	1	60.00899999999999	875.4780000000001	1.3736	2.4662	1	0.963	0.9978	0.9803	1	0.9940000000000001	0.997	1.3293	2.4502	0.9773	0.014518000000000001	0.009642399999999999	0.00068374	0.00083801
164	TR1_2_W0001_P0135_T0001_R1_P3_K1_Ch2-Ch1.zen	20151203_STAG2gfpcf2_G2G1\MitoSys2\LSM\STAG2gfpcf2_G1\DE_W0003_P0042\DE_2_W0003_P0042_T0001\TR1_W0001_P0135\TR1_2_W0001_P0135_T0001_R1_P3_K1_Ch2-Ch1.zen	FA/ISS	20000	30.0	3		7	0	0	29.94	100000	2000	Scale	0	1.1	0	0.01	0.89	0	0.01	0.042	0	1	1	0	1	35.67	580.149	0	1	35.67	580.149	1.3933	2.8803	1	0.9379	0.9965	0.9667	1	0.9945	0.9972	1.3178	2.8607	0.9640000000000001	0.021598	0.014343	0.00062398	0.0010377000000000001
165	TR1_2_W0001_P0135_T0001_R1_P4_K1_Ch2-Ch1.zen	20151203_STAG2gfpcf2_G2G1\MitoSys2\LSM\STAG2gfpcf2_G1\DE_W0003_P0042\DE_2_W0003_P0042_T0001\TR1_W0001_P0135\TR1_2_W0001_P0135_T0001_R1_P4_K1_Ch2-Ch1.zen	FA/ISS	20000	30.0	3		7	0	0	29.94	100000	2000	Scale	0	1.1	0	0.01	0.89	0	0.01	0.042	0	1	1	0	1	1.482	7.944	0	1	1.482	7.944	0.9964	0.9073	1	0.0671	0.7883	0.225	1	0.9846	0.9923	0.0624	0.6927	0.223	0.13207	0.1923	0.0052165	0.031392
166	TR1_2_W0001_P0135_T0001_R1_P5_K1_Ch2-Ch1.zen	20151203_STAG2gfpcf2_G2G1\MitoSys2\LSM\STAG2gfpcf2_G1\DE_W0003_P0042\DE_2_W0003_P0042_T0001\TR1_W0001_P0135\TR1_2_W0001_P0135_T0001_R1_P5_K1_Ch2-Ch1.zen	FA/ISS	20000	30.0	3		7	0	0	29.94	100000	2000	Scale	0	1.1	0	0.01	0.89	0	0.01	0.042	0	1	1	0	1	0.9229999999999999	6.9270000000000005	0	1	0.9229999999999999	6.9270000000000005	1.0547	1.0488	1	0.0397	0.7561	-0.1693	1	0.9888	0.9944	0.0275	0.7868	-0.1683	0.0056475	0.21850999999999998	-0.00092175	0.032162
167	TR1_2_W0001_P0146_T0001_R1_P1_K1_Ch2-Ch1.zen	20151203_STAG2gfpcf2_G2G1\MitoSys2\LSM\STAG2gfpcf2_G1\DE_W0003_P0045\DE_2_W0003_P0045_T0001\TR1_W0001_P0146\TR1_2_W0001_P0146_T0001_R1_P1_K1_Ch2-Ch1.zen	FA/ISS	20000	30.0	3		7	0	0	29.94	100000	2000	Scale	0	1.1	0	0.01	0.89	0	0.01	0.042	0	1	1	0	1	37.763000000000005	390.316	0	1	37.763000000000005	390.316	1.3305	2.0653	1	0.9417	0.9951	0.968	1	0.9917	0.9958	1.2618	2.0432	0.9640000000000001	0.022626	0.014777	0.00067983	0.0012625
168	TR1_2_W0001_P0146_T0001_R1_P2_K1_Ch2-Ch1.zen	20151203_STAG2gfpcf2_G2G1\MitoSys2\LSM\STAG2gfpcf2_G1\DE_W0003_P0045\DE_2_W0003_P0045_T0001\TR1_W0001_P0146\TR1_2_W0001_P0146_T0001_R1_P2_K1_Ch2-Ch1.zen	FA/ISS	20000	30.0	3		7	0	0	29.94	100000	2000	Scale	0	1.1	0	0.01	0.89	0	0.01	0.042	0	1	1	0	1	29.568	238.815	0	1	29.568	238.815	1.0495	1.188	1	0.9269	0.9925	0.9591	1	0.9897	0.9948	0.9745	1.1682	0.9542	0.0313	0.0080454	0.00037523	0.00096854
169	TR1_2_W0001_P0146_T0001_R1_P3_K1_Ch2-Ch1.zen	20151203_STAG2gfpcf2_G2G1\MitoSys2\LSM\STAG2gfpcf2_G1\DE_W0003_P0045\DE_2_W0003_P0045_T0001\TR1_W0001_P0146\TR1_2_W0001_P0146_T0001_R1_P3_K1_Ch2-Ch1.zen	FA/ISS	20000	30.0	3		7	0	0	29.94	100000	2000	Scale	0	1.1	0	0.01	0.89	0	0.01	0.042	0	1	1	0	1	37.684	311.399	0	1	37.684	311.399	1.4494	1.9027	1	0.9416	0.9940000000000001	0.9674	1	0.9897	0.9948	1.3771	1.876	0.9624	0.018127	0.012990999999999999	0.00061465	0.0016269000000000001
170	TR1_2_W0001_P0146_T0001_R1_P4_K1_Ch2-Ch1.zen	20151203_STAG2gfpcf2_G2G1\MitoSys2\LSM\STAG2gfpcf2_G1\DE_W0003_P0045\DE_2_W0003_P0045_T0001\TR1_W0001_P0146\TR1_2_W0001_P0146_T0001_R1_P4_K1_Ch2-Ch1.zen	FA/ISS	20000	30.0	3		7	0	0	29.94	100000	2000	Scale	0	1.1	0	0.01	0.89	0	0.01	0.042	0	1	1	0	1	1.7	9.675	0	1	1.7	9.675	1.2932	1.1355	1	0.1174	0.8227	0.3084	1	0.9856	0.9928	0.2133	0.9293	0.3059	0.032136	0.09588300000000001	0.0069684	0.019148
171	TR1_2_W0001_P0146_T0001_R1_P5_K1_Ch2-Ch1.zen	20151203_STAG2gfpcf2_G2G1\MitoSys2\LSM\STAG2gfpcf2_G1\DE_W0003_P0045\DE_2_W0003_P0045_T0001\TR1_W0001_P0146\TR1_2_W0001_P0146_T0001_R1_P5_K1_Ch2-Ch1.zen	FA/ISS	20000	30.000999999999998	3		7	0	0	29.94	100000	2000	Scale	0	1.1	0	0.01	0.89	0	0.01	0.042	0	1	1	0	1	1.242	2.753	0	1	1.242	2.753	1.0328	0.9604	1	0.0135	0.4585	0.0744	1	0.9631	0.9814	0.0154	0.4071	0.0723	0.20824	0.18942	0.10134	0.091573
172	TR1_2_W0001_P0153_T0001_R1_P1_K1_Ch2-Ch1.zen	20151203_STAG2gfpcf2_G2G1\MitoSys2\LSM\STAG2gfpcf2_G1\DE_W0003_P0047\DE_2_W0003_P0047_T0001\TR1_W0001_P0153\TR1_2_W0001_P0153_T0001_R1_P1_K1_Ch2-Ch1.zen	FA/ISS	20000	30.0	3		7	0	0	29.94	100000	2000	Scale	0	1.1	0	0.01	0.89	0	0.01	0.042	0	1	1	0	1	40.287	411.731	0	1	40.287	411.731	1.2679	2.2505	1	0.9454	0.9954	0.97	1	0.9915	0.9957	1.2055	2.2275	0.9659	0.030656	0.007942	0.0023546999999999995	0.0014253
173	TR1_2_W0001_P0153_T0001_R1_P2_K1_Ch2-Ch1.zen	20151203_STAG2gfpcf2_G2G1\MitoSys2\LSM\STAG2gfpcf2_G1\DE_W0003_P0047\DE_2_W0003_P0047_T0001\TR1_W0001_P0153\TR1_2_W0001_P0153_T0001_R1_P2_K1_Ch2-Ch1.zen	FA/ISS	20000	30.0	3		7	0	0	29.94	100000	2000	Scale	0	1.1	0	0.01	0.89	0	0.01	0.042	0	1	1	0	1	45.31	459.58	0	1	45.31	459.58	1.242	2.1836	1	0.9515	0.9958	0.9734	1	0.9914	0.9957	1.1872	2.1613	0.9691	0.018082	0.010504000000000001	0.00069838	0.0010553
174	TR1_2_W0001_P0153_T0001_R1_P3_K1_Ch2-Ch1.zen	20151203_STAG2gfpcf2_G2G1\MitoSys2\LSM\STAG2gfpcf2_G1\DE_W0003_P0047\DE_2_W0003_P0047_T0001\TR1_W0001_P0153\TR1_2_W0001_P0153_T0001_R1_P3_K1_Ch2-Ch1.zen	FA/ISS	20000	30.0	3		7	0	0	29.94	100000	2000	Scale	0	1.1	0	0.01	0.89	0	0.01	0.042	0	1	1	0	1	50.913000000000004	523.76	0	1	50.913000000000004	523.76	1.3847	2.1348	1	0.9567	0.9963	0.9763	1	0.9914	0.9957	1.3327	2.113	0.9721	0.017186	0.010431999999999999	0.0010216000000000001	0.001143
175	TR1_2_W0001_P0153_T0001_R1_P4_K1_Ch2-Ch1.zen	20151203_STAG2gfpcf2_G2G1\MitoSys2\LSM\STAG2gfpcf2_G1\DE_W0003_P0047\DE_2_W0003_P0047_T0001\TR1_W0001_P0153\TR1_2_W0001_P0153_T0001_R1_P4_K1_Ch2-Ch1.zen	FA/ISS	20000	30.000999999999998	3		7	0	0	29.94	100000	2000	Scale	0	1.1	0	0.01	0.89	0	0.01	0.042	0	1	1	0	1	1.875	7.165	0	1	1.875	7.165	1.3894	1.1796	1	0.1673	0.7656	0.3543	1	0.9785	0.9892	0.316	0.8973	0.3499	0.10969000000000001	0.18944	0.025344	0.037384
176	TR1_2_W0001_P0153_T0001_R1_P5_K1_Ch2-Ch1.zen	20151203_STAG2gfpcf2_G2G1\MitoSys2\LSM\STAG2gfpcf2_G1\DE_W0003_P0047\DE_2_W0003_P0047_T0001\TR1_W0001_P0153\TR1_2_W0001_P0153_T0001_R1_P5_K1_Ch2-Ch1.zen	FA/ISS	20000	30.0	3		7	0	0	29.94	100000	2000	Scale	0	1.1	0	0.01	0.89	0	0.01	0.042	0	1	1	0	1	1.5859999999999999	7.669	0	1	1.5859999999999999	7.669	1.0496	1.0654	1	0.0939	0.7808	0.2665	1	0.9829	0.9914	0.1042	0.8223	0.2639	0.15275	0.19427	0.010221	0.038495999999999996
177	TR1_2_W0001_P0156_T0001_R1_P1_K1_Ch2-Ch1.zen	20151203_STAG2gfpcf2_G2G1\MitoSys2\LSM\STAG2gfpcf2_G1\DE_W0003_P0048\DE_2_W0003_P0048_T0001\TR1_W0001_P0156\TR1_2_W0001_P0156_T0001_R1_P1_K1_Ch2-Ch1.zen	FA/ISS	20000	30.0	3		7	0	0	29.94	100000	2000	Scale	0	1.1	0	0.01	0.89	0	0.01	0.042	0	1	1	0	1	50.0	547.0790000000001	0	1	50.0	547.0790000000001	1.4018	2.0978	1	0.9557	0.9965	0.9758	1	0.992	0.996	1.348	2.0778	0.9719	0.017933	0.0069248999999999995	0.00065665	0.00078782
178	TR1_2_W0001_P0156_T0001_R1_P2_K1_Ch2-Ch1.zen	20151203_STAG2gfpcf2_G2G1\MitoSys2\LSM\STAG2gfpcf2_G1\DE_W0003_P0048\DE_2_W0003_P0048_T0001\TR1_W0001_P0156\TR1_2_W0001_P0156_T0001_R1_P2_K1_Ch2-Ch1.zen	FA/ISS	20000	30.0	3		7	0	0	29.94	100000	2000	Scale	0	1.1	0	0.01	0.89	0	0.01	0.042	0	1	1	0	1	51.591	609.779	0	1	51.591	609.779	0.8944	1.1273	1	0.9571	0.9971	0.9769	1	0.993	0.9965	0.8536	1.1171	0.9734	0.010937	0.0091013	0.0014828	0.0010264
179	TR1_2_W0001_P0156_T0001_R1_P3_K1_Ch2-Ch1.zen	20151203_STAG2gfpcf2_G2G1\MitoSys2\LSM\STAG2gfpcf2_G1\DE_W0003_P0048\DE_2_W0003_P0048_T0001\TR1_W0001_P0156\TR1_2_W0001_P0156_T0001_R1_P3_K1_Ch2-Ch1.zen	FA/ISS	20000	30.0	3		7	0	0	29.94	100000	2000	Scale	0	1.1	0	0.01	0.89	0	0.01	0.042	0	1	1	0	1	49.518	598.215	0	1	49.518	598.215	1.3730000000000002	2.2728	1	0.9556	0.9969	0.976	1	0.9929	0.9964	1.32	2.2543	0.9725	0.015623	0.009769400000000001	0.0011924000000000001	0.0010044000000000001
180	TR1_2_W0001_P0156_T0001_R1_P4_K1_Ch2-Ch1.zen	20151203_STAG2gfpcf2_G2G1\MitoSys2\LSM\STAG2gfpcf2_G1\DE_W0003_P0048\DE_2_W0003_P0048_T0001\TR1_W0001_P0156\TR1_2_W0001_P0156_T0001_R1_P4_K1_Ch2-Ch1.zen	FA/ISS	20000	29.999000000000002	3		7	0	0	29.94	100000	2000	Scale	0	1.1	0	0.01	0.89	0	0.01	0.042	0	1	1	0	1	1.203	3.515	0	1	1.203	3.515	0.9385	1.1746	1	0.0142	0.5549	0.057	1	0.9716	0.9857	0.0009	0.6598	0.0558	0.2655	0.2516	0.11264	0.081936
181	TR1_2_W0001_P0156_T0001_R1_P5_K1_Ch2-Ch1.zen	20151203_STAG2gfpcf2_G2G1\MitoSys2\LSM\STAG2gfpcf2_G1\DE_W0003_P0048\DE_2_W0003_P0048_T0001\TR1_W0001_P0156\TR1_2_W0001_P0156_T0001_R1_P5_K1_Ch2-Ch1.zen	FA/ISS	20000	30.0	3		7	0	0	29.94	100000	2000	Scale	0	1.1	0	0.01	0.89	0	0.01	0.042	0	1	1	0	1	3.676	60.228	0	1	3.676	60.228	1.0488	0.9601	1	0.4701	0.9671	0.6703	1	0.9948	0.9974	0.4832	0.9208	0.6685	-0.011156999999999999	0.13601	-0.00015578	0.0069333
182	TR1_2_W0001_P0163_T0001_R1_P1_K1_Ch2-Ch1.zen	20151203_STAG2gfpcf2_G2G1\MitoSys2\LSM\STAG2gfpcf2_G1\DE_W0003_P0050\DE_2_W0003_P0050_T0001\TR1_W0001_P0163\TR1_2_W0001_P0163_T0001_R1_P1_K1_Ch2-Ch1.zen	FA/ISS	20000	30.0	3		7	0	0	29.94	100000	2000	Scale	0	1.1	0	0.01	0.89	0	0.01	0.042	0	1	1	0	1	40.150999999999996	134.61	0	1	40.150999999999996	134.61	1.2893	1.9414	1	0.9453	0.9859	0.9654	1	0.9743	0.9871	1.2262	1.8775	0.9528	0.019181	0.011727	0.0011889000000000001	0.0037428000000000006
183	TR1_2_W0001_P0163_T0001_R1_P2_K1_Ch2-Ch1.zen	20151203_STAG2gfpcf2_G2G1\MitoSys2\LSM\STAG2gfpcf2_G1\DE_W0003_P0050\DE_2_W0003_P0050_T0001\TR1_W0001_P0163\TR1_2_W0001_P0163_T0001_R1_P2_K1_Ch2-Ch1.zen	FA/ISS	20000	30.0	3		7	0	0	29.94	100000	2000	Scale	0	1.1	0	0.01	0.89	0	0.01	0.042	0	1	1	0	1	22.74	162.009	0	1	22.74	162.009	1.5244	2.0983	1	0.9025	0.9879	0.9442	1	0.9878	0.9939	1.3989	2.056	0.9384	0.027670999999999998	0.011312000000000001	0.0013453	0.0019849
184	TR1_2_W0001_P0163_T0001_R1_P3_K1_Ch2-Ch1.zen	20151203_STAG2gfpcf2_G2G1\MitoSys2\LSM\STAG2gfpcf2_G1\DE_W0003_P0050\DE_2_W0003_P0050_T0001\TR1_W0001_P0163\TR1_2_W0001_P0163_T0001_R1_P3_K1_Ch2-Ch1.zen	FA/ISS	20000	30.0	3		7	0	0	29.94	100000	2000	Scale	0	1.1	0	0.01	0.89	0	0.01	0.042	0	1	1	0	1	46.373000000000005	181.673	0	1	46.373000000000005	181.673	1.6423	2.6833	1	0.9521	0.9891	0.9704	1	0.9774	0.9887	1.5781	2.6117	0.9594	0.015597	0.01126	0.00023593	0.0026441
185	TR1_2_W0001_P0163_T0001_R1_P4_K1_Ch2-Ch1.zen	20151203_STAG2gfpcf2_G2G1\MitoSys2\LSM\STAG2gfpcf2_G1\DE_W0003_P0050\DE_2_W0003_P0050_T0001\TR1_W0001_P0163\TR1_2_W0001_P0163_T0001_R1_P4_K1_Ch2-Ch1.zen	FA/ISS	20000	30.000999999999998	3		7	0	0	29.94	100000	2000	Scale	0	1.1	0	0.01	0.89	0	0.01	0.042	0	1	1	0	1	1.178	1.5490000000000002	0	1	1.178	1.5490000000000002	1.0639	1.0557	1	0.0046	0.1808	0.0271	1	0.938	0.9685	0.008	0.1759	0.0251	0.24085	0.15535	0.067195	0.096979
186	TR1_2_W0001_P0163_T0001_R1_P5_K1_Ch2-Ch1.zen	20151203_STAG2gfpcf2_G2G1\MitoSys2\LSM\STAG2gfpcf2_G1\DE_W0003_P0050\DE_2_W0003_P0050_T0001\TR1_W0001_P0163\TR1_2_W0001_P0163_T0001_R1_P5_K1_Ch2-Ch1.zen	FA/ISS	20000	30.0	3		7	0	0	29.94	100000	2000	Scale	0	1.1	0	0.01	0.89	0	0.01	0.042	0	1	1	0	1	0.902	1.084	0	1	0.902	1.084	1.0766	1.0757	1	0.0515	0.0309	-0.0383	1	0.9319	0.9653	0.0326	0.0297	-0.0306	0.16593	0.2738	0.022073	0.20745999999999998
187	TR1_2_W0001_P0175_T0001_R1_P1_K1_Ch2-Ch1.zen	20151203_STAG2gfpcf2_G2G1\MitoSys2\LSM\STAG2gfpcf2_G1\DE_W0003_P0058\DE_2_W0003_P0058_T0001\TR1_W0001_P0175\TR1_2_W0001_P0175_T0001_R1_P1_K1_Ch2-Ch1.zen	FA/ISS	20000	30.0	3		7	0	0	29.94	100000	2000	Scale	0	1.1	0	0.01	0.89	0	0.01	0.042	0	1	1	0	1	27.371	595.024	0	1	27.371	595.024	1.0839	1.5333	1	0.9209	0.9969	0.9581	1	0.9961	0.998	1.0012	1.5242	0.9563	0.023813	0.018064	0.00036935	0.00088106
188	TR1_2_W0001_P0175_T0001_R1_P2_K1_Ch2-Ch1.zen	20151203_STAG2gfpcf2_G2G1\MitoSys2\LSM\STAG2gfpcf2_G1\DE_W0003_P0058\DE_2_W0003_P0058_T0001\TR1_W0001_P0175\TR1_2_W0001_P0175_T0001_R1_P2_K1_Ch2-Ch1.zen	FA/ISS	20000	30.0	3		7	0	0	29.94	100000	2000	Scale	0	1.1	0	0.01	0.89	0	0.01	0.042	0	1	1	0	1	50.077	641.365	0	1	50.077	641.365	1.082	1.6367	1	0.9564	0.9972	0.9766	1	0.9934	0.9967	1.0365	1.6238	0.9733	0.017873	0.0098442	0.0013327999999999999	0.00077788
189	TR1_2_W0001_P0175_T0001_R1_P3_K1_Ch2-Ch1.zen	20151203_STAG2gfpcf2_G2G1\MitoSys2\LSM\STAG2gfpcf2_G1\DE_W0003_P0058\DE_2_W0003_P0058_T0001\TR1_W0001_P0175\TR1_2_W0001_P0175_T0001_R1_P3_K1_Ch2-Ch1.zen	FA/ISS	20000	30.0	3		7	0	0	29.94	100000	2000	Scale	0	1.1	0	0.01	0.89	0	0.01	0.042	0	1	1	0	1	32.564	607.54	0	1	32.564	607.54	0.9787	1.7494	1	0.9331	0.9969	0.9645	1	0.9954	0.9977	0.9122	1.7385	0.9622	0.021252	0.014453	0.00074012	0.00093788
190	TR1_2_W0001_P0175_T0001_R1_P4_K1_Ch2-Ch1.zen	20151203_STAG2gfpcf2_G2G1\MitoSys2\LSM\STAG2gfpcf2_G1\DE_W0003_P0058\DE_2_W0003_P0058_T0001\TR1_W0001_P0175\TR1_2_W0001_P0175_T0001_R1_P4_K1_Ch2-Ch1.zen	FA/ISS	20000	30.002	3		7	0	0	29.94	100000	2000	Scale	0	1.1	0	0.01	0.89	0	0.01	0.042	0	1	1	0	1	0.773	2.266	0	1	0.773	2.266	0.9775	1.2504	1	0.1823	0.3635	-0.2523	1	0.9715	0.9857	0.1889	0.4895	-0.2462	0.0051732	0.36468	0.036713	0.099355
191	TR1_2_W0001_P0175_T0001_R1_P5_K1_Ch2-Ch1.zen	20151203_STAG2gfpcf2_G2G1\MitoSys2\LSM\STAG2gfpcf2_G1\DE_W0003_P0058\DE_2_W0003_P0058_T0001\TR1_W0001_P0175\TR1_2_W0001_P0175_T0001_R1_P5_K1_Ch2-Ch1.zen	FA/ISS	20000	30.002	3		7	0	0	29.94	100000	2000	Scale	0	1.1	0	0.01	0.89	0	0.01	0.042	0	1	1	0	1	0.6809999999999999	1.06	0	1	0.6809999999999999	1.06	0.9997	0.9719	1	0.3811	0.0257	-0.0981	1	0.9473	0.9733	0.3799	0.0138	-0.0817	0.0083	0.28976	0.15703	0.27099
192	TR1_2_W0001_P0171_T0001_R1_P1_K1_Ch2-Ch1.zen	20151203_STAG2gfpcf2_G2G1\MitoSys2\LSM\STAG2gfpcf2_G1\DE_W0003_P0059\DE_2_W0003_P0059_T0001\TR1_W0001_P0171\TR1_2_W0001_P0171_T0001_R1_P1_K1_Ch2-Ch1.zen	FA/ISS	20000	30.0	3		7	0	0	29.94	100000	2000	Scale	0	1.1	0	0.01	0.89	0	0.01	0.042	0	1	1	0	1	67.096	606.91	0	1	67.096	606.91	1.4178	2.6292	1	0.9670000000000001	0.9967	0.9818	1	0.99	0.995	1.3777	2.6017	0.9768	0.016288	0.006357	0.001242	0.00079192
193	TR1_2_W0001_P0171_T0001_R1_P2_K1_Ch2-Ch1.zen	20151203_STAG2gfpcf2_G2G1\MitoSys2\LSM\STAG2gfpcf2_G1\DE_W0003_P0059\DE_2_W0003_P0059_T0001\TR1_W0001_P0171\TR1_2_W0001_P0171_T0001_R1_P2_K1_Ch2-Ch1.zen	FA/ISS	20000	30.0	3		7	0	0	29.94	100000	2000	Scale	0	1.1	0	0.01	0.89	0	0.01	0.042	0	1	1	0	1	53.975	630.722	0	1	53.975	630.722	1.258	2.3539	1	0.9593	0.9969	0.978	1	0.9924	0.9962	1.2119	2.3345	0.9743	0.01526	0.007042699999999999	0.00086246	0.00093122
194	TR1_2_W0001_P0171_T0001_R1_P3_K1_Ch2-Ch1.zen	20151203_STAG2gfpcf2_G2G1\MitoSys2\LSM\STAG2gfpcf2_G1\DE_W0003_P0059\DE_2_W0003_P0059_T0001\TR1_W0001_P0171\TR1_2_W0001_P0171_T0001_R1_P3_K1_Ch2-Ch1.zen	FA/ISS	20000	30.0	3		7	0	0	29.94	100000	2000	Scale	0	1.1	0	0.01	0.89	0	0.01	0.042	0	1	1	0	1	72.244	756.7719999999999	0	1	72.244	756.7719999999999	1.3772	2.2986	1	0.9693	0.9974	0.9833	1	0.9916	0.9958	1.3405	2.2784	0.9791	0.011987000000000001	0.0047655	0.0012450999999999999	0.0012656
195	TR1_2_W0001_P0171_T0001_R1_P4_K1_Ch2-Ch1.zen	20151203_STAG2gfpcf2_G2G1\MitoSys2\LSM\STAG2gfpcf2_G1\DE_W0003_P0059\DE_2_W0003_P0059_T0001\TR1_W0001_P0171\TR1_2_W0001_P0171_T0001_R1_P4_K1_Ch2-Ch1.zen	FA/ISS	20000	30.0	3		7	0	0	29.94	100000	2000	Scale	0	1.1	0	0.01	0.89	0	0.01	0.042	0	1	1	0	1	4.881	6.097	0	1	4.881	6.097	0.9999	1.0396	1	0.5988	0.7285	0.6604	1	0.9344	0.9666	0.5977	0.7052	0.6345	0.20323	0.045118	0.022638	0.033842000000000004
196	TR1_2_W0001_P0171_T0001_R1_P5_K1_Ch2-Ch1.zen	20151203_STAG2gfpcf2_G2G1\MitoSys2\LSM\STAG2gfpcf2_G1\DE_W0003_P0059\DE_2_W0003_P0059_T0001\TR1_W0001_P0171\TR1_2_W0001_P0171_T0001_R1_P5_K1_Ch2-Ch1.zen	FA/ISS	20000	30.000999999999998	3		7	0	0	29.94	100000	2000	Scale	0	1.1	0	0.01	0.89	0	0.01	0.042	0	1	1	0	1	5.51	4.898	0	1	5.51	4.898	1.0127	1.0070000000000001	1	0.6391	0.6695	0.6541	1	0.909	0.9534	0.6489	0.6004	0.6168	0.17712999999999998	0.028831	0.033865	0.024275
197	TR1_2_W0001_P0007_T0001_R1_P1_K1_Ch2-Ch1.zen	20151203_STAG2gfpcf2_G2G1\MitoSys2\LSM\STAG2gfpcf2_G2\DE_W0007_P0001\DE_2_W0007_P0001_T0001\TR1_W0001_P0007\TR1_2_W0001_P0007_T0001_R1_P1_K1_Ch2-Ch1.zen	FA/ISS	20000	30.0	3		7	0	0	29.94	100000	2000	Scale	0	1.1	0	0.01	0.89	0	0.01	0.042	0	1	1	0	1	46.117	503.879	0	1	46.117	503.879	1.5897	2.2543	1	0.9511	0.9961	0.9734	1	0.9921	0.996	1.5254	2.2323	0.9695	0.021473	0.006891500000000001	0.0016684999999999998	0.0014345999999999999
198	TR1_2_W0001_P0007_T0001_R1_P2_K1_Ch2-Ch1.zen	20151203_STAG2gfpcf2_G2G1\MitoSys2\LSM\STAG2gfpcf2_G2\DE_W0007_P0001\DE_2_W0007_P0001_T0001\TR1_W0001_P0007\TR1_2_W0001_P0007_T0001_R1_P2_K1_Ch2-Ch1.zen	FA/ISS	20000	30.0	3		7	0	0	29.94	100000	2000	Scale	0	1.1	0	0.01	0.89	0	0.01	0.042	0	1	1	0	1	42.507	526.481	0	1	42.507	526.481	1.4996	2.4907	1	0.9475	0.9963	0.9716	1	0.9929	0.9964	1.4329	2.4693	0.9681	0.020756	0.010563	0.0010129	0.00097662
199	TR1_2_W0001_P0007_T0001_R1_P3_K1_Ch2-Ch1.zen	20151203_STAG2gfpcf2_G2G1\MitoSys2\LSM\STAG2gfpcf2_G2\DE_W0007_P0001\DE_2_W0007_P0001_T0001\TR1_W0001_P0007\TR1_2_W0001_P0007_T0001_R1_P3_K1_Ch2-Ch1.zen	FA/ISS	20000	30.0	3		7	0	0	29.94	100000	2000	Scale	0	1.1	0	0.01	0.89	0	0.01	0.042	0	1	1	0	1	26.045	424.18800000000005	0	1	26.045	424.18800000000005	1.6161	2.3314	1	0.9146	0.9954	0.9541	1	0.9946	0.9973	1.5022	2.3125	0.9515	0.01983	0.014431999999999999	0.00060121	0.00099708
200	TR1_2_W0001_P0007_T0001_R1_P4_K1_Ch2-Ch1.zen	20151203_STAG2gfpcf2_G2G1\MitoSys2\LSM\STAG2gfpcf2_G2\DE_W0007_P0001\DE_2_W0007_P0001_T0001\TR1_W0001_P0007\TR1_2_W0001_P0007_T0001_R1_P4_K1_Ch2-Ch1.zen	FA/ISS	20000	30.0	3		7	0	0	29.94	100000	2000	Scale	0	1.1	0	0.01	0.89	0	0.01	0.042	0	1	1	0	1	1.681	4.994	0	1	1.681	4.994	1.0202	1.0503	1	0.1209	0.6752	0.2852	1	0.9722	0.986	0.1271	0.6927	0.2803	0.25142	0.12355999999999999	0.023934999999999998	0.029697
201	TR1_2_W0001_P0007_T0001_R1_P5_K1_Ch2-Ch1.zen	20151203_STAG2gfpcf2_G2G1\MitoSys2\LSM\STAG2gfpcf2_G2\DE_W0007_P0001\DE_2_W0007_P0001_T0001\TR1_W0001_P0007\TR1_2_W0001_P0007_T0001_R1_P5_K1_Ch2-Ch1.zen	FA/ISS	20000	30.0	3		7	0	0	29.94	100000	2000	Scale	0	1.1	0	0.01	0.89	0	0.01	0.042	0	1	1	0	1	1.891	3.128	0	1	1.891	3.128	1.1533	1.0677	1	0.17300000000000001	0.5111	0.2949	1	0.9505	0.9749	0.2299	0.5198	0.2844	0.14715	0.10142999999999999	0.07672799999999999	0.048705
202	TR1_2_W0001_P0017_T0001_R1_P1_K1_Ch2-Ch1.zen	20151203_STAG2gfpcf2_G2G1\MitoSys2\LSM\STAG2gfpcf2_G2\DE_W0007_P0001\DE_2_W0007_P0001_T0002\TR1_W0001_P0017\TR1_2_W0001_P0017_T0001_R1_P1_K1_Ch2-Ch1.zen	FA/ISS	20000	30.0	3		7	0	0	29.94	100000	2000	Scale	0	1.1	0	0.01	0.89	0	0.01	0.042	0	1	1	0	1	51.808	467.713	0	1	51.808	467.713	1.3130000000000002	2.0367	1	0.9572	0.9958	0.9763	1	0.9901	0.995	1.2632	2.0128	0.9714	0.019014	0.0046023999999999995	0.0019347000000000001	0.0021487
203	TR1_2_W0001_P0017_T0001_R1_P2_K1_Ch2-Ch1.zen	20151203_STAG2gfpcf2_G2G1\MitoSys2\LSM\STAG2gfpcf2_G2\DE_W0007_P0001\DE_2_W0007_P0001_T0002\TR1_W0001_P0017\TR1_2_W0001_P0017_T0001_R1_P2_K1_Ch2-Ch1.zen	FA/ISS	20000	30.0	3		7	0	0	29.94	100000	2000	Scale	0	1.1	0	0.01	0.89	0	0.01	0.042	0	1	1	0	1	55.563	570.164	0	1	55.563	570.164	1.7277	2.4927	1	0.9594	0.9966	0.9778	1	0.9916	0.9958	1.6713	2.4684	0.9737	0.017244	0.011822	0.001129	0.0011144
204	TR1_2_W0001_P0017_T0001_R1_P3_K1_Ch2-Ch1.zen	20151203_STAG2gfpcf2_G2G1\MitoSys2\LSM\STAG2gfpcf2_G2\DE_W0007_P0001\DE_2_W0007_P0001_T0002\TR1_W0001_P0017\TR1_2_W0001_P0017_T0001_R1_P3_K1_Ch2-Ch1.zen	FA/ISS	20000	30.0	3		7	0	0	29.94	100000	2000	Scale	0	1.1	0	0.01	0.89	0	0.01	0.042	0	1	1	0	1	43.427	320.84	0	1	43.427	320.84	1.5759999999999998	3.136	1	0.9489	0.9937	0.971	1	0.9877	0.9938	1.5093	3.0917	0.965	0.024176	0.013040000000000001	0.0010842	0.0016498
205	TR1_2_W0001_P0017_T0001_R1_P4_K1_Ch2-Ch1.zen	20151203_STAG2gfpcf2_G2G1\MitoSys2\LSM\STAG2gfpcf2_G2\DE_W0007_P0001\DE_2_W0007_P0001_T0002\TR1_W0001_P0017\TR1_2_W0001_P0017_T0001_R1_P4_K1_Ch2-Ch1.zen	FA/ISS	20000	30.002	3		7	0	0	29.94	100000	2000	Scale	0	1.1	0	0.01	0.89	0	0.01	0.042	0	1	1	0	1	1.504	4.439	0	1	1.504	4.439	1.1391	1.1764	1	0.0718	0.6373	0.2106	1	0.9719	0.9859	0.1052	0.7505	0.2068	0.2533	0.22541	0.036587	0.048249
206	TR1_2_W0001_P0017_T0001_R1_P5_K1_Ch2-Ch1.zen	20151203_STAG2gfpcf2_G2G1\MitoSys2\LSM\STAG2gfpcf2_G2\DE_W0007_P0001\DE_2_W0007_P0001_T0002\TR1_W0001_P0017\TR1_2_W0001_P0017_T0001_R1_P5_K1_Ch2-Ch1.zen	FA/ISS	20000	30.000999999999998	3		7	0	0	29.94	100000	2000	Scale	0	1.1	0	0.01	0.89	0	0.01	0.042	0	1	1	0	1	1.8359999999999999	4.293	0	1	1.8359999999999999	4.293	1.254	1.2227	1	0.1572	0.6245	0.3106	1	0.9648	0.9822	0.2496	0.763	0.3036	0.13209	0.17324	0.032126999999999996	0.050526999999999996
207	TR1_2_W0001_P0027_T0001_R1_P1_K1_Ch2-Ch1.zen	20151203_STAG2gfpcf2_G2G1\MitoSys2\LSM\STAG2gfpcf2_G2\DE_W0007_P0001\DE_2_W0007_P0001_T0003\TR1_W0001_P0027\TR1_2_W0001_P0027_T0001_R1_P1_K1_Ch2-Ch1.zen	FA/ISS	20000	30.0	3		7	0	0	29.94	100000	2000	Scale	0	1.1	0	0.01	0.89	0	0.01	0.042	0	1	1	0	1	56.571000000000005	403.981	0	1	56.571000000000005	403.981	0.9857	1.4541	1	0.9614	0.9952	0.9782	1	0.9875	0.9937	0.9474	1.4323	0.972	0.019979	0.008253299999999998	0.0029388	0.0023054000000000004
208	TR1_2_W0001_P0027_T0001_R1_P2_K1_Ch2-Ch1.zen	20151203_STAG2gfpcf2_G2G1\MitoSys2\LSM\STAG2gfpcf2_G2\DE_W0007_P0001\DE_2_W0007_P0001_T0003\TR1_W0001_P0027\TR1_2_W0001_P0027_T0001_R1_P2_K1_Ch2-Ch1.zen	FA/ISS	20000	30.0	3		7	0	0	29.94	100000	2000	Scale	0	1.1	0	0.01	0.89	0	0.01	0.042	0	1	1	0	1	48.56	299.686	0	1	48.56	299.686	1.1422	3.7438	1	0.9549	0.9926	0.9736	1	0.9837	0.9918	1.0937	3.6803	0.9656	0.02713	0.010039	0.0026045	0.0021194000000000005
209	TR1_2_W0001_P0027_T0001_R1_P3_K1_Ch2-Ch1.zen	20151203_STAG2gfpcf2_G2G1\MitoSys2\LSM\STAG2gfpcf2_G2\DE_W0007_P0001\DE_2_W0007_P0001_T0003\TR1_W0001_P0027\TR1_2_W0001_P0027_T0001_R1_P3_K1_Ch2-Ch1.zen	FA/ISS	20000	30.0	3		7	0	0	29.94	100000	2000	Scale	0	1.1	0	0.01	0.89	0	0.01	0.042	0	1	1	0	1	42.667	402.832	0	1	42.667	402.832	1.0053	3.4254	1	0.9488	0.9947	0.9714	1	0.9895	0.9947	0.9537	3.3859	0.9663	0.032036	0.011675	0.0035857	0.0021466
210	TR1_2_W0001_P0027_T0001_R1_P4_K1_Ch2-Ch1.zen	20151203_STAG2gfpcf2_G2G1\MitoSys2\LSM\STAG2gfpcf2_G2\DE_W0007_P0001\DE_2_W0007_P0001_T0003\TR1_W0001_P0027\TR1_2_W0001_P0027_T0001_R1_P4_K1_Ch2-Ch1.zen	FA/ISS	20000	30.000999999999998	3		7	0	0	29.94	100000	2000	Scale	0	1.1	0	0.01	0.89	0	0.01	0.042	0	1	1	0	1	3.0039999999999996	19.944000000000003	0	1	3.0039999999999996	19.944000000000003	1.1722	0.9812	1	0.3986	0.9126	0.6026	1	0.9876	0.9938	0.5051	0.8818	0.5987	0.14353	0.14534	0.0025559999999999997	0.011634
211	TR1_2_W0001_P0027_T0001_R1_P5_K1_Ch2-Ch1.zen	20151203_STAG2gfpcf2_G2G1\MitoSys2\LSM\STAG2gfpcf2_G2\DE_W0007_P0001\DE_2_W0007_P0001_T0003\TR1_W0001_P0027\TR1_2_W0001_P0027_T0001_R1_P5_K1_Ch2-Ch1.zen	FA/ISS	20000	30.0	3		7	0	0	29.94	100000	2000	Scale	0	1.1	0	0.01	0.89	0	0.01	0.042	0	1	1	0	1	4.993	14.300999999999998	0	1	4.993	14.300999999999998	0.5969	0.9578	1	0.5639	0.8791	0.6988	1	0.9718	0.9858	0.243	0.8199	0.6878	0.23242	0.088085	0.014580000000000001	0.018207
212	TR1_2_W0001_P0008_T0001_R1_P1_K1_Ch2-Ch1.zen	20151203_STAG2gfpcf2_G2G1\MitoSys2\LSM\STAG2gfpcf2_G2\DE_W0008_P0001\DE_2_W0008_P0001_T0001\TR1_W0001_P0008\TR1_2_W0001_P0008_T0001_R1_P1_K1_Ch2-Ch1.zen	FA/ISS	20000	30.0	3		7	0	0	29.94	100000	2000	Scale	0	1.1	0	0.01	0.89	0	0.01	0.042	0	1	1	0	1	43.468999999999994	304.862	0	1	43.468999999999994	304.862	1.0086	2.4419	1	0.9498	0.9936	0.9714	1	0.9872	0.9936	0.958	2.4075	0.9652	0.027135000000000003	0.013466999999999998	0.001073	0.002036
213	TR1_2_W0001_P0008_T0001_R1_P2_K1_Ch2-Ch1.zen	20151203_STAG2gfpcf2_G2G1\MitoSys2\LSM\STAG2gfpcf2_G2\DE_W0008_P0001\DE_2_W0008_P0001_T0001\TR1_W0001_P0008\TR1_2_W0001_P0008_T0001_R1_P2_K1_Ch2-Ch1.zen	FA/ISS	20000	30.0	3		7	0	0	29.94	100000	2000	Scale	0	1.1	0	0.01	0.89	0	0.01	0.042	0	1	1	0	1	33.0	290.635	0	1	33.0	290.635	1.1686	2.9058	1	0.9339	0.9931	0.9631	1	0.9895	0.9948	1.0966	2.8692	0.958	0.040766000000000004	0.015227000000000001	0.0023533	0.0017862000000000002
214	TR1_2_W0001_P0008_T0001_R1_P3_K1_Ch2-Ch1.zen	20151203_STAG2gfpcf2_G2G1\MitoSys2\LSM\STAG2gfpcf2_G2\DE_W0008_P0001\DE_2_W0008_P0001_T0001\TR1_W0001_P0008\TR1_2_W0001_P0008_T0001_R1_P3_K1_Ch2-Ch1.zen	FA/ISS	20000	30.0	3		7	0	0	29.94	100000	2000	Scale	0	1.1	0	0.01	0.89	0	0.01	0.042	0	1	1	0	1	38.891	339.746	0	1	38.891	339.746	1.2266	2.2195	1	0.9439	0.9943	0.9688	1	0.9897	0.9948	1.1640000000000001	2.1915	0.9638	0.03386	0.011519	0.0018384	0.0012338
215	TR1_2_W0001_P0008_T0001_R1_P4_K1_Ch2-Ch1.zen	20151203_STAG2gfpcf2_G2G1\MitoSys2\LSM\STAG2gfpcf2_G2\DE_W0008_P0001\DE_2_W0008_P0001_T0001\TR1_W0001_P0008\TR1_2_W0001_P0008_T0001_R1_P4_K1_Ch2-Ch1.zen	FA/ISS	20000	30.0	3		7	0	0	29.94	100000	2000	Scale	0	1.1	0	0.01	0.89	0	0.01	0.042	0	1	1	0	1	1.905	2.2430000000000003	0	1	1.905	2.2430000000000003	1.4687	1.2189	1	0.1751	0.3566	0.248	1	0.9301	0.9644	0.36	0.4213	0.2331	0.17447000000000001	0.24891	0.069475	0.18354
216	TR1_2_W0001_P0008_T0001_R1_P5_K1_Ch2-Ch1.zen	20151203_STAG2gfpcf2_G2G1\MitoSys2\LSM\STAG2gfpcf2_G2\DE_W0008_P0001\DE_2_W0008_P0001_T0001\TR1_W0001_P0008\TR1_2_W0001_P0008_T0001_R1_P5_K1_Ch2-Ch1.zen	FA/ISS	20000	30.000999999999998	3		7	0	0	29.94	100000	2000	Scale	0	1.1	0	0.01	0.89	0	0.01	0.042	0	1	1	0	1	1.742	2.436	0	1	1.742	2.436	0.9854	1.0713	1	0.1379	0.4008	0.2342	1	0.941	0.97	0.1308	0.4065	0.223	0.37621	0.13315	0.080858	0.0823
217	TR1_2_W0001_P0018_T0001_R1_P1_K1_Ch2-Ch1.zen	20151203_STAG2gfpcf2_G2G1\MitoSys2\LSM\STAG2gfpcf2_G2\DE_W0008_P0001\DE_2_W0008_P0001_T0002\TR1_W0001_P0018\TR1_2_W0001_P0018_T0001_R1_P1_K1_Ch2-Ch1.zen	FA/ISS	20000	30.0	3		7	0	0	29.94	100000	2000	Scale	0	1.1	0	0.01	0.89	0	0.01	0.042	0	1	1	0	1	43.068000000000005	556.518	0	1	43.068000000000005	556.518	1.3721	2.2802	1	0.9488	0.9965	0.9723	1	0.9932	0.9966	1.3107	2.2612	0.9690000000000001	0.022697	0.010182	0.0010154	0.00088634
218	TR1_2_W0001_P0018_T0001_R1_P2_K1_Ch2-Ch1.zen	20151203_STAG2gfpcf2_G2G1\MitoSys2\LSM\STAG2gfpcf2_G2\DE_W0008_P0001\DE_2_W0008_P0001_T0002\TR1_W0001_P0018\TR1_2_W0001_P0018_T0001_R1_P2_K1_Ch2-Ch1.zen	FA/ISS	20000	30.0	3		7	0	0	29.94	100000	2000	Scale	0	1.1	0	0.01	0.89	0	0.01	0.042	0	1	1	0	1	47.129	720.5039999999999	0	1	47.129	720.5039999999999	1.4301	2.5926	1	0.9532	0.9973	0.975	1	0.9942	0.9971	1.3727	2.5753	0.9721	0.021605000000000003	0.0099699	0.00077544	0.00074604
219	TR1_2_W0001_P0018_T0001_R1_P3_K1_Ch2-Ch1.zen	20151203_STAG2gfpcf2_G2G1\MitoSys2\LSM\STAG2gfpcf2_G2\DE_W0008_P0001\DE_2_W0008_P0001_T0002\TR1_W0001_P0018\TR1_2_W0001_P0018_T0001_R1_P3_K1_Ch2-Ch1.zen	FA/ISS	20000	30.0	3		7	0	0	29.94	100000	2000	Scale	0	1.1	0	0.01	0.89	0	0.01	0.042	0	1	1	0	1	41.028999999999996	680.003	0	1	41.028999999999996	680.003	1.4228	2.7758	1	0.9465	0.9971	0.9714	1	0.9945	0.9973	1.3574	2.758	0.9688	0.021446	0.01023	0.00063166	0.00073486
220	TR1_2_W0001_P0018_T0001_R1_P4_K1_Ch2-Ch1.zen	20151203_STAG2gfpcf2_G2G1\MitoSys2\LSM\STAG2gfpcf2_G2\DE_W0008_P0001\DE_2_W0008_P0001_T0002\TR1_W0001_P0018\TR1_2_W0001_P0018_T0001_R1_P4_K1_Ch2-Ch1.zen	FA/ISS	20000	30.000999999999998	3		7	0	0	29.94	100000	2000	Scale	0	1.1	0	0.01	0.89	0	0.01	0.042	0	1	1	0	1	0.72	1.0	0	1	0.72	1.0	1.1023	1.3885	1	0.2959	0.0212	-0.0357	1	0.94	0.9695	0.2358	0.0161	-0.0192	0.10181	0.19816	0.014357	0.17202
221	TR1_2_W0001_P0018_T0001_R1_P5_K1_Ch2-Ch1.zen	20151203_STAG2gfpcf2_G2G1\MitoSys2\LSM\STAG2gfpcf2_G2\DE_W0008_P0001\DE_2_W0008_P0001_T0002\TR1_W0001_P0018\TR1_2_W0001_P0018_T0001_R1_P5_K1_Ch2-Ch1.zen	FA/ISS	20000	30.0	3		7	0	0	29.94	100000	2000	Scale	0	1.1	0	0.01	0.89	0	0.01	0.042	0	1	1	0	1	1.7719999999999998	3.42	0	1	1.7719999999999998	3.42	0.9690000000000001	1.0083	1	0.1426	0.5452	0.2749	1	0.9573	0.9784	0.1243	0.519	0.2667	0.1591	0.26648	0.087337	0.13727
222	TR1_2_W0001_P0028_T0001_R1_P1_K1_Ch2-Ch1.zen	20151203_STAG2gfpcf2_G2G1\MitoSys2\LSM\STAG2gfpcf2_G2\DE_W0008_P0001\DE_2_W0008_P0001_T0003\TR1_W0001_P0028\TR1_2_W0001_P0028_T0001_R1_P1_K1_Ch2-Ch1.zen	FA/ISS	20000	30.0	3		7	0	0	29.94	100000	2000	Scale	0	1.1	0	0.01	0.89	0	0.01	0.042	0	1	1	0	1	55.068999999999996	482.27099999999996	0	1	55.068999999999996	482.27099999999996	1.6499	2.5483	1	0.9586	0.9959	0.9771	1	0.9901	0.995	1.5938	2.5191	0.9722	0.017429	0.0088345	0.00092705	0.00083439
223	TR1_2_W0001_P0028_T0001_R1_P2_K1_Ch2-Ch1.zen	20151203_STAG2gfpcf2_G2G1\MitoSys2\LSM\STAG2gfpcf2_G2\DE_W0008_P0001\DE_2_W0008_P0001_T0003\TR1_W0001_P0028\TR1_2_W0001_P0028_T0001_R1_P2_K1_Ch2-Ch1.zen	FA/ISS	20000	30.0	3		7	0	0	29.94	100000	2000	Scale	0	1.1	0	0.01	0.89	0	0.01	0.042	0	1	1	0	1	44.695	430.789	0	1	44.695	430.789	1.6237	2.7866	1	0.9499	0.9953	0.9723	1	0.9907	0.9953	1.5568	2.7554	0.9678	0.023584	0.011406999999999999	0.00095093	0.0014275
224	TR1_2_W0001_P0028_T0001_R1_P3_K1_Ch2-Ch1.zen	20151203_STAG2gfpcf2_G2G1\MitoSys2\LSM\STAG2gfpcf2_G2\DE_W0008_P0001\DE_2_W0008_P0001_T0003\TR1_W0001_P0028\TR1_2_W0001_P0028_T0001_R1_P3_K1_Ch2-Ch1.zen	FA/ISS	20000	30.0	3		7	0	0	29.94	100000	2000	Scale	0	1.1	0	0.01	0.89	0	0.01	0.042	0	1	1	0	1	46.611999999999995	474.325	0	1	46.611999999999995	474.325	1.5367	2.9728	1	0.9524	0.9957	0.9738	1	0.9911	0.9956	1.4755	2.9427	0.9695	0.020465999999999998	0.010817	0.00096914	0.0011489
225	TR1_2_W0001_P0028_T0001_R1_P4_K1_Ch2-Ch1.zen	20151203_STAG2gfpcf2_G2G1\MitoSys2\LSM\STAG2gfpcf2_G2\DE_W0008_P0001\DE_2_W0008_P0001_T0003\TR1_W0001_P0028\TR1_2_W0001_P0028_T0001_R1_P4_K1_Ch2-Ch1.zen	FA/ISS	20000	30.0	3		7	0	0	29.94	100000	2000	Scale	0	1.1	0	0.01	0.89	0	0.01	0.042	0	1	1	0	1	0.9790000000000001	2.14	0	1	0.9790000000000001	2.14	1.0622	0.9449	1	0.0205	0.3389	-0.0774	1	0.9625	0.9811	0.01	0.2832	-0.0749	0.080385	0.15542999999999998	0.023924	0.051802999999999995
226	TR1_2_W0001_P0028_T0001_R1_P5_K1_Ch2-Ch1.zen	20151203_STAG2gfpcf2_G2G1\MitoSys2\LSM\STAG2gfpcf2_G2\DE_W0008_P0001\DE_2_W0008_P0001_T0003\TR1_W0001_P0028\TR1_2_W0001_P0028_T0001_R1_P5_K1_Ch2-Ch1.zen	FA/ISS	20000	30.000999999999998	3		7	0	0	29.94	100000	2000	Scale	0	1.1	0	0.01	0.89	0	0.01	0.042	0	1	1	0	1	1.703	2.39	0	1	1.703	2.39	1.3159	1.1603	1	0.1226	0.3758	0.2132	1	0.9401	0.9696	0.2234	0.4149	0.2028	0.093177	0.21771999999999997	0.094191	0.10530999999999999
227	TR1_2_W0001_P0009_T0001_R1_P1_K1_Ch2-Ch1.zen	20151203_STAG2gfpcf2_G2G1\MitoSys2\LSM\STAG2gfpcf2_G2\DE_W0009_P0001\DE_2_W0009_P0001_T0001\TR1_W0001_P0009\TR1_2_W0001_P0009_T0001_R1_P1_K1_Ch2-Ch1.zen	FA/ISS	20000	30.0	3		7	0	0	29.94	100000	2000	Scale	0	1.1	0	0.01	0.89	0	0.01	0.042	0	1	1	0	1	30.252	288.98	0	1	30.252	288.98	1.5693	2.3198	1	0.9238	0.9928	0.9577	1	0.9907	0.9953	1.4692	2.2887	0.9532	0.037413999999999996	0.013935	0.005749100000000001	0.0070673
228	TR1_2_W0001_P0009_T0001_R1_P2_K1_Ch2-Ch1.zen	20151203_STAG2gfpcf2_G2G1\MitoSys2\LSM\STAG2gfpcf2_G2\DE_W0009_P0001\DE_2_W0009_P0001_T0001\TR1_W0001_P0009\TR1_2_W0001_P0009_T0001_R1_P2_K1_Ch2-Ch1.zen	FA/ISS	20000	30.0	3		7	0	0	29.94	100000	2000	Scale	0	1.1	0	0.01	0.89	0	0.01	0.042	0	1	1	0	1	29.38	253.65	0	1	29.38	253.65	1.4340000000000002	2.7789	1	0.9241	0.9922	0.9575	1	0.9897	0.9949	1.3399	2.7411	0.9526	0.033729	0.018641	0.0014268	0.002328
229	TR1_2_W0001_P0009_T0001_R1_P3_K1_Ch2-Ch1.zen	20151203_STAG2gfpcf2_G2G1\MitoSys2\LSM\STAG2gfpcf2_G2\DE_W0009_P0001\DE_2_W0009_P0001_T0001\TR1_W0001_P0009\TR1_2_W0001_P0009_T0001_R1_P3_K1_Ch2-Ch1.zen	FA/ISS	20000	30.0	3		7	0	0	29.94	100000	2000	Scale	0	1.1	0	0.01	0.89	0	0.01	0.042	0	1	1	0	1	36.975	383.861	0	1	36.975	383.861	1.6645	3.2085	1	0.9396	0.9947	0.9667	1	0.9913	0.9956	1.5825	3.1744	0.9625	0.024146	0.014719	0.0014039999999999999	0.0015722000000000002
230	TR1_2_W0001_P0009_T0001_R1_P4_K1_Ch2-Ch1.zen	20151203_STAG2gfpcf2_G2G1\MitoSys2\LSM\STAG2gfpcf2_G2\DE_W0009_P0001\DE_2_W0009_P0001_T0001\TR1_W0001_P0009\TR1_2_W0001_P0009_T0001_R1_P4_K1_Ch2-Ch1.zen	FA/ISS	20000	30.0	3		7	0	0	29.94	100000	2000	Scale	0	1.1	0	0.01	0.89	0	0.01	0.042	0	1	1	0	1	1.304	2.218	0	1	1.304	2.218	1.2162	1.5114	1	0.0227	0.3422	0.085	1	0.9508	0.9751	0.0508	0.593	0.0815	0.23133	0.16852999999999999	0.022854	0.075178
231	TR1_2_W0001_P0009_T0001_R1_P5_K1_Ch2-Ch1.zen	20151203_STAG2gfpcf2_G2G1\MitoSys2\LSM\STAG2gfpcf2_G2\DE_W0009_P0001\DE_2_W0009_P0001_T0001\TR1_W0001_P0009\TR1_2_W0001_P0009_T0001_R1_P5_K1_Ch2-Ch1.zen	FA/ISS	20000	30.002	3		7	0	0	29.94	100000	2000	Scale	0	1.1	0	0.01	0.89	0	0.01	0.042	0	1	1	0	1	1.262	1.979	0	1	1.262	1.979	0.9705	1.0501	1	0.0174	0.3023	0.071	1	0.9476	0.9734	0.0128	0.2999	0.0676	0.23901999999999998	0.11210999999999999	0.12019	0.06894299999999999
232	TR1_2_W0001_P0019_T0001_R1_P1_K1_Ch2-Ch1.zen	20151203_STAG2gfpcf2_G2G1\MitoSys2\LSM\STAG2gfpcf2_G2\DE_W0009_P0001\DE_2_W0009_P0001_T0002\TR1_W0001_P0019\TR1_2_W0001_P0019_T0001_R1_P1_K1_Ch2-Ch1.zen	FA/ISS	20000	30.0	3		7	0	0	29.94	100000	2000	Scale	0	1.1	0	0.01	0.89	0	0.01	0.042	0	1	1	0	1	40.007	397.77	0	1	40.007	397.77	1.5628	2.2534	1	0.9428	0.9949	0.9685	1	0.9912	0.9956	1.4879	2.2278	0.9642	0.0308	0.0092756	0.0044927	0.003525
233	TR1_2_W0001_P0019_T0001_R1_P2_K1_Ch2-Ch1.zen	20151203_STAG2gfpcf2_G2G1\MitoSys2\LSM\STAG2gfpcf2_G2\DE_W0009_P0001\DE_2_W0009_P0001_T0002\TR1_W0001_P0019\TR1_2_W0001_P0019_T0001_R1_P2_K1_Ch2-Ch1.zen	FA/ISS	20000	30.0	3		7	0	0	29.94	100000	2000	Scale	0	1.1	0	0.01	0.89	0	0.01	0.042	0	1	1	0	1	41.913999999999994	447.93300000000005	0	1	41.913999999999994	447.93300000000005	1.8948	3.1223	1	0.9452	0.9955	0.97	1	0.9918	0.9959	1.8128	3.0915	0.966	0.020712	0.011725	0.0010845	0.0013057000000000001
234	TR1_2_W0001_P0019_T0001_R1_P3_K1_Ch2-Ch1.zen	20151203_STAG2gfpcf2_G2G1\MitoSys2\LSM\STAG2gfpcf2_G2\DE_W0009_P0001\DE_2_W0009_P0001_T0002\TR1_W0001_P0019\TR1_2_W0001_P0019_T0001_R1_P3_K1_Ch2-Ch1.zen	FA/ISS	20000	30.0	3		7	0	0	29.94	100000	2000	Scale	0	1.1	0	0.01	0.89	0	0.01	0.042	0	1	1	0	1	37.249	401.64	0	1	37.249	401.64	1.5246	2.6254	1	0.9401	0.995	0.9671	1	0.9917	0.9958	1.4479	2.5980000000000003	0.9631	0.022914	0.0087093	0.0017054000000000001	0.0023646
235	TR1_2_W0001_P0019_T0001_R1_P4_K1_Ch2-Ch1.zen	20151203_STAG2gfpcf2_G2G1\MitoSys2\LSM\STAG2gfpcf2_G2\DE_W0009_P0001\DE_2_W0009_P0001_T0002\TR1_W0001_P0019\TR1_2_W0001_P0019_T0001_R1_P4_K1_Ch2-Ch1.zen	FA/ISS	20000	30.0	3		7	0	0	29.94	100000	2000	Scale	0	1.1	0	0.01	0.89	0	0.01	0.042	0	1	1	0	1	2.33	5.864	0	1	2.33	5.864	1.4277	1.4975	1	0.2713	0.7099	0.4365	1	0.9668	0.9833	0.4791	1.08	0.4279	0.09228	0.19099000000000002	0.025866000000000004	0.078974
236	TR1_2_W0001_P0019_T0001_R1_P5_K1_Ch2-Ch1.zen	20151203_STAG2gfpcf2_G2G1\MitoSys2\LSM\STAG2gfpcf2_G2\DE_W0009_P0001\DE_2_W0009_P0001_T0002\TR1_W0001_P0019\TR1_2_W0001_P0019_T0001_R1_P5_K1_Ch2-Ch1.zen	FA/ISS	20000	30.0	3		7	0	0	29.94	100000	2000	Scale	0	1.1	0	0.01	0.89	0	0.01	0.042	0	1	1	0	1	1.798	3.366	0	1	1.798	3.366	1.1091	1.0972	1	0.1504	0.541	0.2837	1	0.9562	0.9779	0.1889	0.5757	0.2752	0.16335999999999998	0.14682	0.066848	0.063689
237	TR1_2_W0001_P0029_T0001_R1_P1_K1_Ch2-Ch1.zen	20151203_STAG2gfpcf2_G2G1\MitoSys2\LSM\STAG2gfpcf2_G2\DE_W0009_P0001\DE_2_W0009_P0001_T0003\TR1_W0001_P0029\TR1_2_W0001_P0029_T0001_R1_P1_K1_Ch2-Ch1.zen	FA/ISS	20000	30.0	3		7	0	0	29.94	100000	2000	Scale	0	1.1	0	0.01	0.89	0	0.01	0.042	0	1	1	0	1	35.247	280.413	0	1	35.247	280.413	1.3895	2.4461	1	0.9367	0.9931	0.9645	1	0.9891	0.9945	1.3125	2.4123	0.9592	0.03537	0.016746	0.0019683	0.0021449000000000004
238	TR1_2_W0001_P0029_T0001_R1_P2_K1_Ch2-Ch1.zen	20151203_STAG2gfpcf2_G2G1\MitoSys2\LSM\STAG2gfpcf2_G2\DE_W0009_P0001\DE_2_W0009_P0001_T0003\TR1_W0001_P0029\TR1_2_W0001_P0029_T0001_R1_P2_K1_Ch2-Ch1.zen	FA/ISS	20000	30.0	3		7	0	0	29.94	100000	2000	Scale	0	1.1	0	0.01	0.89	0	0.01	0.042	0	1	1	0	1	23.779	239.74099999999999	0	1	23.779	239.74099999999999	1.4767	2.4252	1	0.9065	0.9915	0.948	1	0.991	0.9955	1.3594	2.392	0.9438	0.064038	0.012689	0.004294600000000001	0.0072821
239	TR1_2_W0001_P0029_T0001_R1_P3_K1_Ch2-Ch1.zen	20151203_STAG2gfpcf2_G2G1\MitoSys2\LSM\STAG2gfpcf2_G2\DE_W0009_P0001\DE_2_W0009_P0001_T0003\TR1_W0001_P0029\TR1_2_W0001_P0029_T0001_R1_P3_K1_Ch2-Ch1.zen	FA/ISS	20000	30.0	3		7	0	0	29.94	100000	2000	Scale	0	1.1	0	0.01	0.89	0	0.01	0.042	0	1	1	0	1	33.149	389.836	0	1	33.149	389.836	1.3297	3.1097	1	0.9333	0.9947	0.9635	1	0.9922	0.9961	1.251	3.0801	0.9598	0.029536	0.012412999999999999	0.0016776	0.0010951
240	TR1_2_W0001_P0029_T0001_R1_P4_K1_Ch2-Ch1.zen	20151203_STAG2gfpcf2_G2G1\MitoSys2\LSM\STAG2gfpcf2_G2\DE_W0009_P0001\DE_2_W0009_P0001_T0003\TR1_W0001_P0029\TR1_2_W0001_P0029_T0001_R1_P4_K1_Ch2-Ch1.zen	FA/ISS	20000	30.000999999999998	3		7	0	0	29.94	100000	2000	Scale	0	1.1	0	0.01	0.89	0	0.01	0.042	0	1	1	0	1	1.4140000000000001	2.194	0	1	1.4140000000000001	2.194	1.5265	1.9996	1	0.0501	0.3352	0.1236	1	0.9459	0.9726	0.1457	0.8197	0.11800000000000001	0.14640999999999998	0.31032	0.097219	0.20890999999999998
241	TR1_2_W0001_P0029_T0001_R1_P5_K1_Ch2-Ch1.zen	20151203_STAG2gfpcf2_G2G1\MitoSys2\LSM\STAG2gfpcf2_G2\DE_W0009_P0001\DE_2_W0009_P0001_T0003\TR1_W0001_P0029\TR1_2_W0001_P0029_T0001_R1_P5_K1_Ch2-Ch1.zen	FA/ISS	20000	30.003	3		7	0	0	29.94	100000	2000	Scale	0	1.1	0	0.01	0.89	0	0.01	0.042	0	1	1	0	1	1.2790000000000001	2.576	0	1	1.2790000000000001	2.576	1.0435	1.0411	1	0.0203	0.4275	0.0918	1	0.9591	0.9793	0.0256	0.426	0.0889	0.21846	0.14968	0.06382	0.078481
[truncated: 101 more columns]
