# Supplementary material for: Absolute quantification of cohesin, CTCF and their regulators in human cells
Source: eLife. 2019 Jun 17;8:e46269. doi: 10.7554/eLife.46269 (PMC6606026; doi:10.7554/eLife.46269)
Supplement: Figure 2—source data 1. [file elife-46269-fig2-data1.zip › Figure 2 - source data 1/20151203_STAG2gfpcf2_G2G1/2c_opt_time_col_cf_Ch1.txt]

tau_us	Ch1	Ch1_std	Ch1_fit	path
10	1.580962e-02	4.629014e-03	1.552800e-02	20151203_STAG2gfpcf2_G2G1\MitoSys2\Calibration\mEGFPC1_G2\0001_R1_P2_K1_Ch2-Ch1.zen
20	1.446135e-02	4.606183e-03	1.499400e-02	20151203_STAG2gfpcf2_G2G1\MitoSys2\Calibration\mEGFPC1_G2\0001_R1_P2_K1_Ch2-Ch1.zen
30	1.387257e-02	4.333188e-03	1.448800e-02	20151203_STAG2gfpcf2_G2G1\MitoSys2\Calibration\mEGFPC1_G2\0001_R1_P2_K1_Ch2-Ch1.zen
40	1.416217e-02	4.346460e-03	1.401100e-02	20151203_STAG2gfpcf2_G2G1\MitoSys2\Calibration\mEGFPC1_G2\0001_R1_P2_K1_Ch2-Ch1.zen
50	1.463593e-02	5.298496e-03	1.356300e-02	20151203_STAG2gfpcf2_G2G1\MitoSys2\Calibration\mEGFPC1_G2\0001_R1_P2_K1_Ch2-Ch1.zen
60	1.318270e-02	4.063703e-03	1.314200e-02	20151203_STAG2gfpcf2_G2G1\MitoSys2\Calibration\mEGFPC1_G2\0001_R1_P2_K1_Ch2-Ch1.zen
70	1.069352e-02	5.016243e-03	1.274700e-02	20151203_STAG2gfpcf2_G2G1\MitoSys2\Calibration\mEGFPC1_G2\0001_R1_P2_K1_Ch2-Ch1.zen
80	1.510348e-02	5.776747e-03	1.237400e-02	20151203_STAG2gfpcf2_G2G1\MitoSys2\Calibration\mEGFPC1_G2\0001_R1_P2_K1_Ch2-Ch1.zen
90	1.097444e-02	4.414623e-03	1.202400e-02	20151203_STAG2gfpcf2_G2G1\MitoSys2\Calibration\mEGFPC1_G2\0001_R1_P2_K1_Ch2-Ch1.zen
100	1.089429e-02	3.849437e-03	1.169400e-02	20151203_STAG2gfpcf2_G2G1\MitoSys2\Calibration\mEGFPC1_G2\0001_R1_P2_K1_Ch2-Ch1.zen
120	1.351746e-02	3.639728e-03	1.108700e-02	20151203_STAG2gfpcf2_G2G1\MitoSys2\Calibration\mEGFPC1_G2\0001_R1_P2_K1_Ch2-Ch1.zen
140	1.007557e-02	3.277455e-03	1.054400e-02	20151203_STAG2gfpcf2_G2G1\MitoSys2\Calibration\mEGFPC1_G2\0001_R1_P2_K1_Ch2-Ch1.zen
160	9.978694e-03	2.953475e-03	1.005400e-02	20151203_STAG2gfpcf2_G2G1\MitoSys2\Calibration\mEGFPC1_G2\0001_R1_P2_K1_Ch2-Ch1.zen
180	1.090137e-02	2.726777e-03	9.610600e-03	20151203_STAG2gfpcf2_G2G1\MitoSys2\Calibration\mEGFPC1_G2\0001_R1_P2_K1_Ch2-Ch1.zen
200	8.334062e-03	3.173074e-03	9.206400e-03	20151203_STAG2gfpcf2_G2G1\MitoSys2\Calibration\mEGFPC1_G2\0001_R1_P2_K1_Ch2-Ch1.zen
220	8.824372e-03	2.598169e-03	8.836300e-03	20151203_STAG2gfpcf2_G2G1\MitoSys2\Calibration\mEGFPC1_G2\0001_R1_P2_K1_Ch2-Ch1.zen
240	8.146937e-03	3.163461e-03	8.496000e-03	20151203_STAG2gfpcf2_G2G1\MitoSys2\Calibration\mEGFPC1_G2\0001_R1_P2_K1_Ch2-Ch1.zen
260	9.051901e-03	2.597122e-03	8.181600e-03	20151203_STAG2gfpcf2_G2G1\MitoSys2\Calibration\mEGFPC1_G2\0001_R1_P2_K1_Ch2-Ch1.zen
280	7.599094e-03	3.352983e-03	7.890100e-03	20151203_STAG2gfpcf2_G2G1\MitoSys2\Calibration\mEGFPC1_G2\0001_R1_P2_K1_Ch2-Ch1.zen
300	7.364612e-03	2.589737e-03	7.618800e-03	20151203_STAG2gfpcf2_G2G1\MitoSys2\Calibration\mEGFPC1_G2\0001_R1_P2_K1_Ch2-Ch1.zen
340	6.613963e-03	2.812405e-03	7.128500e-03	20151203_STAG2gfpcf2_G2G1\MitoSys2\Calibration\mEGFPC1_G2\0001_R1_P2_K1_Ch2-Ch1.zen
380	6.898119e-03	2.613469e-03	6.696500e-03	20151203_STAG2gfpcf2_G2G1\MitoSys2\Calibration\mEGFPC1_G2\0001_R1_P2_K1_Ch2-Ch1.zen
420	5.129777e-03	2.837758e-03	6.312300e-03	20151203_STAG2gfpcf2_G2G1\MitoSys2\Calibration\mEGFPC1_G2\0001_R1_P2_K1_Ch2-Ch1.zen
460	6.711552e-03	2.428249e-03	5.968000e-03	20151203_STAG2gfpcf2_G2G1\MitoSys2\Calibration\mEGFPC1_G2\0001_R1_P2_K1_Ch2-Ch1.zen
500	4.689483e-03	3.186912e-03	5.657500e-03	20151203_STAG2gfpcf2_G2G1\MitoSys2\Calibration\mEGFPC1_G2\0001_R1_P2_K1_Ch2-Ch1.zen
540	4.640821e-03	2.457025e-03	5.375900e-03	20151203_STAG2gfpcf2_G2G1\MitoSys2\Calibration\mEGFPC1_G2\0001_R1_P2_K1_Ch2-Ch1.zen
580	5.105768e-03	2.357868e-03	5.119300e-03	20151203_STAG2gfpcf2_G2G1\MitoSys2\Calibration\mEGFPC1_G2\0001_R1_P2_K1_Ch2-Ch1.zen
620	4.707766e-03	2.467034e-03	4.884400e-03	20151203_STAG2gfpcf2_G2G1\MitoSys2\Calibration\mEGFPC1_G2\0001_R1_P2_K1_Ch2-Ch1.zen
660	4.820685e-03	2.470822e-03	4.668700e-03	20151203_STAG2gfpcf2_G2G1\MitoSys2\Calibration\mEGFPC1_G2\0001_R1_P2_K1_Ch2-Ch1.zen
700	4.220437e-03	1.980063e-03	4.469900e-03	20151203_STAG2gfpcf2_G2G1\MitoSys2\Calibration\mEGFPC1_G2\0001_R1_P2_K1_Ch2-Ch1.zen
780	4.778042e-03	1.631400e-03	4.115600e-03	20151203_STAG2gfpcf2_G2G1\MitoSys2\Calibration\mEGFPC1_G2\0001_R1_P2_K1_Ch2-Ch1.zen
860	3.907378e-03	1.594598e-03	3.809700e-03	20151203_STAG2gfpcf2_G2G1\MitoSys2\Calibration\mEGFPC1_G2\0001_R1_P2_K1_Ch2-Ch1.zen
940	3.854000e-03	2.159966e-03	3.543000e-03	20151203_STAG2gfpcf2_G2G1\MitoSys2\Calibration\mEGFPC1_G2\0001_R1_P2_K1_Ch2-Ch1.zen
1020	3.598171e-03	1.314627e-03	3.308500e-03	20151203_STAG2gfpcf2_G2G1\MitoSys2\Calibration\mEGFPC1_G2\0001_R1_P2_K1_Ch2-Ch1.zen
1100	2.934853e-03	1.627538e-03	3.101000e-03	20151203_STAG2gfpcf2_G2G1\MitoSys2\Calibration\mEGFPC1_G2\0001_R1_P2_K1_Ch2-Ch1.zen
1180	3.602155e-03	2.153125e-03	2.916100e-03	20151203_STAG2gfpcf2_G2G1\MitoSys2\Calibration\mEGFPC1_G2\0001_R1_P2_K1_Ch2-Ch1.zen
1260	3.590776e-03	2.157030e-03	2.750400e-03	20151203_STAG2gfpcf2_G2G1\MitoSys2\Calibration\mEGFPC1_G2\0001_R1_P2_K1_Ch2-Ch1.zen
1340	2.196478e-03	1.060705e-03	2.601100e-03	20151203_STAG2gfpcf2_G2G1\MitoSys2\Calibration\mEGFPC1_G2\0001_R1_P2_K1_Ch2-Ch1.zen
1420	2.750167e-03	2.245642e-03	2.466000e-03	20151203_STAG2gfpcf2_G2G1\MitoSys2\Calibration\mEGFPC1_G2\0001_R1_P2_K1_Ch2-Ch1.zen
1500	2.383636e-03	1.082747e-03	2.343100e-03	20151203_STAG2gfpcf2_G2G1\MitoSys2\Calibration\mEGFPC1_G2\0001_R1_P2_K1_Ch2-Ch1.zen
1660	2.028657e-03	1.075881e-03	2.128300e-03	20151203_STAG2gfpcf2_G2G1\MitoSys2\Calibration\mEGFPC1_G2\0001_R1_P2_K1_Ch2-Ch1.zen
1820	1.773516e-03	1.174246e-03	1.946700e-03	20151203_STAG2gfpcf2_G2G1\MitoSys2\Calibration\mEGFPC1_G2\0001_R1_P2_K1_Ch2-Ch1.zen
1980	1.993070e-03	8.355867e-04	1.791500e-03	20151203_STAG2gfpcf2_G2G1\MitoSys2\Calibration\mEGFPC1_G2\0001_R1_P2_K1_Ch2-Ch1.zen
2140	1.748112e-03	1.270061e-03	1.657300e-03	20151203_STAG2gfpcf2_G2G1\MitoSys2\Calibration\mEGFPC1_G2\0001_R1_P2_K1_Ch2-Ch1.zen
2300	1.435965e-03	1.422523e-03	1.540300e-03	20151203_STAG2gfpcf2_G2G1\MitoSys2\Calibration\mEGFPC1_G2\0001_R1_P2_K1_Ch2-Ch1.zen
2460	8.696366e-04	1.599082e-03	1.437400e-03	20151203_STAG2gfpcf2_G2G1\MitoSys2\Calibration\mEGFPC1_G2\0001_R1_P2_K1_Ch2-Ch1.zen
2620	9.220751e-04	1.117088e-03	1.346200e-03	20151203_STAG2gfpcf2_G2G1\MitoSys2\Calibration\mEGFPC1_G2\0001_R1_P2_K1_Ch2-Ch1.zen
2780	8.106096e-04	1.226604e-03	1.265000e-03	20151203_STAG2gfpcf2_G2G1\MitoSys2\Calibration\mEGFPC1_G2\0001_R1_P2_K1_Ch2-Ch1.zen
2940	1.567784e-03	1.163074e-03	1.192100e-03	20151203_STAG2gfpcf2_G2G1\MitoSys2\Calibration\mEGFPC1_G2\0001_R1_P2_K1_Ch2-Ch1.zen
3100	1.338800e-03	1.400382e-03	1.126400e-03	20151203_STAG2gfpcf2_G2G1\MitoSys2\Calibration\mEGFPC1_G2\0001_R1_P2_K1_Ch2-Ch1.zen
3420	8.028342e-04	1.118965e-03	1.012900e-03	20151203_STAG2gfpcf2_G2G1\MitoSys2\Calibration\mEGFPC1_G2\0001_R1_P2_K1_Ch2-Ch1.zen
3740	7.940371e-04	8.296118e-04	9.183200e-04	20151203_STAG2gfpcf2_G2G1\MitoSys2\Calibration\mEGFPC1_G2\0001_R1_P2_K1_Ch2-Ch1.zen
4060	6.190133e-04	9.233819e-04	8.383800e-04	20151203_STAG2gfpcf2_G2G1\MitoSys2\Calibration\mEGFPC1_G2\0001_R1_P2_K1_Ch2-Ch1.zen
4380	7.612257e-04	1.233352e-03	7.700200e-04	20151203_STAG2gfpcf2_G2G1\MitoSys2\Calibration\mEGFPC1_G2\0001_R1_P2_K1_Ch2-Ch1.zen
4700	6.970301e-04	1.038339e-03	7.109400e-04	20151203_STAG2gfpcf2_G2G1\MitoSys2\Calibration\mEGFPC1_G2\0001_R1_P2_K1_Ch2-Ch1.zen
5020	4.115666e-04	1.055215e-03	6.594400e-04	20151203_STAG2gfpcf2_G2G1\MitoSys2\Calibration\mEGFPC1_G2\0001_R1_P2_K1_Ch2-Ch1.zen
5340	1.070345e-03	1.220215e-03	6.141800e-04	20151203_STAG2gfpcf2_G2G1\MitoSys2\Calibration\mEGFPC1_G2\0001_R1_P2_K1_Ch2-Ch1.zen
5660	8.085979e-04	7.797624e-04	5.741200e-04	20151203_STAG2gfpcf2_G2G1\MitoSys2\Calibration\mEGFPC1_G2\0001_R1_P2_K1_Ch2-Ch1.zen
5980	8.925511e-04	9.370682e-04	5.384500e-04	20151203_STAG2gfpcf2_G2G1\MitoSys2\Calibration\mEGFPC1_G2\0001_R1_P2_K1_Ch2-Ch1.zen
6300	7.046685e-04	6.974915e-04	5.064900e-04	20151203_STAG2gfpcf2_G2G1\MitoSys2\Calibration\mEGFPC1_G2\0001_R1_P2_K1_Ch2-Ch1.zen
6940	3.896474e-04	8.470167e-04	4.517200e-04	20151203_STAG2gfpcf2_G2G1\MitoSys2\Calibration\mEGFPC1_G2\0001_R1_P2_K1_Ch2-Ch1.zen
7580	2.558644e-04	8.734614e-04	4.065400e-04	20151203_STAG2gfpcf2_G2G1\MitoSys2\Calibration\mEGFPC1_G2\0001_R1_P2_K1_Ch2-Ch1.zen
8220	3.981004e-04	7.909520e-04	3.687300e-04	20151203_STAG2gfpcf2_G2G1\MitoSys2\Calibration\mEGFPC1_G2\0001_R1_P2_K1_Ch2-Ch1.zen
8860	2.420759e-04	8.652402e-04	3.366700e-04	20151203_STAG2gfpcf2_G2G1\MitoSys2\Calibration\mEGFPC1_G2\0001_R1_P2_K1_Ch2-Ch1.zen
9500	5.660225e-04	8.186644e-04	3.091900e-04	20151203_STAG2gfpcf2_G2G1\MitoSys2\Calibration\mEGFPC1_G2\0001_R1_P2_K1_Ch2-Ch1.zen
10140	2.978990e-04	7.666547e-04	2.854100e-04	20151203_STAG2gfpcf2_G2G1\MitoSys2\Calibration\mEGFPC1_G2\0001_R1_P2_K1_Ch2-Ch1.zen
10780	3.086278e-04	7.893843e-04	2.646500e-04	20151203_STAG2gfpcf2_G2G1\MitoSys2\Calibration\mEGFPC1_G2\0001_R1_P2_K1_Ch2-Ch1.zen
11420	2.328931e-04	6.840273e-04	2.464000e-04	20151203_STAG2gfpcf2_G2G1\MitoSys2\Calibration\mEGFPC1_G2\0001_R1_P2_K1_Ch2-Ch1.zen
12060	1.005602e-04	7.489369e-04	2.302400e-04	20151203_STAG2gfpcf2_G2G1\MitoSys2\Calibration\mEGFPC1_G2\0001_R1_P2_K1_Ch2-Ch1.zen
12700	6.796869e-05	6.819506e-04	2.158400e-04	20151203_STAG2gfpcf2_G2G1\MitoSys2\Calibration\mEGFPC1_G2\0001_R1_P2_K1_Ch2-Ch1.zen
13980	1.121526e-04	8.134447e-04	1.913600e-04	20151203_STAG2gfpcf2_G2G1\MitoSys2\Calibration\mEGFPC1_G2\0001_R1_P2_K1_Ch2-Ch1.zen
15260	7.486340e-05	6.234765e-04	1.713500e-04	20151203_STAG2gfpcf2_G2G1\MitoSys2\Calibration\mEGFPC1_G2\0001_R1_P2_K1_Ch2-Ch1.zen
16540	2.843423e-04	5.542805e-04	1.547500e-04	20151203_STAG2gfpcf2_G2G1\MitoSys2\Calibration\mEGFPC1_G2\0001_R1_P2_K1_Ch2-Ch1.zen
17820	7.235017e-05	7.599074e-04	1.407700e-04	20151203_STAG2gfpcf2_G2G1\MitoSys2\Calibration\mEGFPC1_G2\0001_R1_P2_K1_Ch2-Ch1.zen
19100	-1.036432e-04	8.018825e-04	1.288800e-04	20151203_STAG2gfpcf2_G2G1\MitoSys2\Calibration\mEGFPC1_G2\0001_R1_P2_K1_Ch2-Ch1.zen
20380	5.343065e-05	7.564248e-04	1.186400e-04	20151203_STAG2gfpcf2_G2G1\MitoSys2\Calibration\mEGFPC1_G2\0001_R1_P2_K1_Ch2-Ch1.zen
21660	1.884593e-04	7.258475e-04	1.097600e-04	20151203_STAG2gfpcf2_G2G1\MitoSys2\Calibration\mEGFPC1_G2\0001_R1_P2_K1_Ch2-Ch1.zen
22940	1.093785e-04	4.653091e-04	1.019800e-04	20151203_STAG2gfpcf2_G2G1\MitoSys2\Calibration\mEGFPC1_G2\0001_R1_P2_K1_Ch2-Ch1.zen
24220	3.252241e-04	5.201807e-04	9.513400e-05	20151203_STAG2gfpcf2_G2G1\MitoSys2\Calibration\mEGFPC1_G2\0001_R1_P2_K1_Ch2-Ch1.zen
25500	6.233532e-05	4.353157e-04	8.905700e-05	20151203_STAG2gfpcf2_G2G1\MitoSys2\Calibration\mEGFPC1_G2\0001_R1_P2_K1_Ch2-Ch1.zen
28060	-8.121905e-05	4.401536e-04	7.877200e-05	20151203_STAG2gfpcf2_G2G1\MitoSys2\Calibration\mEGFPC1_G2\0001_R1_P2_K1_Ch2-Ch1.zen
30620	-6.080915e-05	5.708272e-04	7.042200e-05	20151203_STAG2gfpcf2_G2G1\MitoSys2\Calibration\mEGFPC1_G2\0001_R1_P2_K1_Ch2-Ch1.zen
33180	-8.412124e-06	6.293382e-04	6.352500e-05	20151203_STAG2gfpcf2_G2G1\MitoSys2\Calibration\mEGFPC1_G2\0001_R1_P2_K1_Ch2-Ch1.zen
35740	-8.570228e-05	6.684769e-04	5.774600e-05	20151203_STAG2gfpcf2_G2G1\MitoSys2\Calibration\mEGFPC1_G2\0001_R1_P2_K1_Ch2-Ch1.zen
38300	-1.055796e-05	4.176027e-04	5.284300e-05	20151203_STAG2gfpcf2_G2G1\MitoSys2\Calibration\mEGFPC1_G2\0001_R1_P2_K1_Ch2-Ch1.zen
40860	-6.488978e-06	5.980050e-04	4.863700e-05	20151203_STAG2gfpcf2_G2G1\MitoSys2\Calibration\mEGFPC1_G2\0001_R1_P2_K1_Ch2-Ch1.zen
43420	-2.099794e-05	5.674699e-04	4.499500e-05	20151203_STAG2gfpcf2_G2G1\MitoSys2\Calibration\mEGFPC1_G2\0001_R1_P2_K1_Ch2-Ch1.zen
45980	-5.405414e-05	4.998599e-04	4.181400e-05	20151203_STAG2gfpcf2_G2G1\MitoSys2\Calibration\mEGFPC1_G2\0001_R1_P2_K1_Ch2-Ch1.zen
48540	-8.868549e-05	4.812707e-04	3.901500e-05	20151203_STAG2gfpcf2_G2G1\MitoSys2\Calibration\mEGFPC1_G2\0001_R1_P2_K1_Ch2-Ch1.zen
51100	2.337445e-05	4.185202e-04	3.653600e-05	20151203_STAG2gfpcf2_G2G1\MitoSys2\Calibration\mEGFPC1_G2\0001_R1_P2_K1_Ch2-Ch1.zen
56220	-2.491997e-05	5.273139e-04	3.234600e-05	20151203_STAG2gfpcf2_G2G1\MitoSys2\Calibration\mEGFPC1_G2\0001_R1_P2_K1_Ch2-Ch1.zen
61340	6.069347e-05	5.756488e-04	2.894800e-05	20151203_STAG2gfpcf2_G2G1\MitoSys2\Calibration\mEGFPC1_G2\0001_R1_P2_K1_Ch2-Ch1.zen
66460	-4.842280e-05	5.018922e-04	2.614500e-05	20151203_STAG2gfpcf2_G2G1\MitoSys2\Calibration\mEGFPC1_G2\0001_R1_P2_K1_Ch2-Ch1.zen
71580	1.064351e-04	4.883875e-04	2.379600e-05	20151203_STAG2gfpcf2_G2G1\MitoSys2\Calibration\mEGFPC1_G2\0001_R1_P2_K1_Ch2-Ch1.zen
76700	-1.176283e-04	5.085824e-04	2.180300e-05	20151203_STAG2gfpcf2_G2G1\MitoSys2\Calibration\mEGFPC1_G2\0001_R1_P2_K1_Ch2-Ch1.zen
81820	-4.102118e-05	5.058504e-04	2.009200e-05	20151203_STAG2gfpcf2_G2G1\MitoSys2\Calibration\mEGFPC1_G2\0001_R1_P2_K1_Ch2-Ch1.zen
86940	1.061419e-05	3.915382e-04	1.861100e-05	20151203_STAG2gfpcf2_G2G1\MitoSys2\Calibration\mEGFPC1_G2\0001_R1_P2_K1_Ch2-Ch1.zen
92060	-5.990293e-05	3.763782e-04	1.731600e-05	20151203_STAG2gfpcf2_G2G1\MitoSys2\Calibration\mEGFPC1_G2\0001_R1_P2_K1_Ch2-Ch1.zen
97180	-2.416143e-05	3.597985e-04	1.617600e-05	20151203_STAG2gfpcf2_G2G1\MitoSys2\Calibration\mEGFPC1_G2\0001_R1_P2_K1_Ch2-Ch1.zen
102300	-2.311388e-05	3.617457e-04	1.516500e-05	20151203_STAG2gfpcf2_G2G1\MitoSys2\Calibration\mEGFPC1_G2\0001_R1_P2_K1_Ch2-Ch1.zen
112540	-5.333998e-05	3.293103e-04	1.345500e-05	20151203_STAG2gfpcf2_G2G1\MitoSys2\Calibration\mEGFPC1_G2\0001_R1_P2_K1_Ch2-Ch1.zen
122780	-6.049923e-05	3.581598e-04	1.206600e-05	20151203_STAG2gfpcf2_G2G1\MitoSys2\Calibration\mEGFPC1_G2\0001_R1_P2_K1_Ch2-Ch1.zen
133020	1.193949e-05	3.349607e-04	1.091700e-05	20151203_STAG2gfpcf2_G2G1\MitoSys2\Calibration\mEGFPC1_G2\0001_R1_P2_K1_Ch2-Ch1.zen
143260	-9.539493e-05	3.452774e-04	9.953300e-06	20151203_STAG2gfpcf2_G2G1\MitoSys2\Calibration\mEGFPC1_G2\0001_R1_P2_K1_Ch2-Ch1.zen
153500	1.139889e-04	4.426093e-04	9.134000e-06	20151203_STAG2gfpcf2_G2G1\MitoSys2\Calibration\mEGFPC1_G2\0001_R1_P2_K1_Ch2-Ch1.zen
163740	8.119577e-05	3.509632e-04	8.429800e-06	20151203_STAG2gfpcf2_G2G1\MitoSys2\Calibration\mEGFPC1_G2\0001_R1_P2_K1_Ch2-Ch1.zen
173980	-5.525791e-05	3.126675e-04	7.818800e-06	20151203_STAG2gfpcf2_G2G1\MitoSys2\Calibration\mEGFPC1_G2\0001_R1_P2_K1_Ch2-Ch1.zen
184220	4.971514e-05	3.763656e-04	7.284000e-06	20151203_STAG2gfpcf2_G2G1\MitoSys2\Calibration\mEGFPC1_G2\0001_R1_P2_K1_Ch2-Ch1.zen
194460	-1.588494e-05	2.621728e-04	6.812400e-06	20151203_STAG2gfpcf2_G2G1\MitoSys2\Calibration\mEGFPC1_G2\0001_R1_P2_K1_Ch2-Ch1.zen
204700	7.161749e-05	2.461317e-04	6.393700e-06	20151203_STAG2gfpcf2_G2G1\MitoSys2\Calibration\mEGFPC1_G2\0001_R1_P2_K1_Ch2-Ch1.zen
225180	-4.677390e-05	2.349231e-04	5.683900e-06	20151203_STAG2gfpcf2_G2G1\MitoSys2\Calibration\mEGFPC1_G2\0001_R1_P2_K1_Ch2-Ch1.zen
245660	1.613112e-05	3.197175e-04	5.106000e-06	20151203_STAG2gfpcf2_G2G1\MitoSys2\Calibration\mEGFPC1_G2\0001_R1_P2_K1_Ch2-Ch1.zen
266140	-8.333279e-05	2.873148e-04	4.627100e-06	20151203_STAG2gfpcf2_G2G1\MitoSys2\Calibration\mEGFPC1_G2\0001_R1_P2_K1_Ch2-Ch1.zen
286620	9.475518e-05	2.655180e-04	4.224500e-06	20151203_STAG2gfpcf2_G2G1\MitoSys2\Calibration\mEGFPC1_G2\0001_R1_P2_K1_Ch2-Ch1.zen
307100	6.756408e-05	2.819874e-04	3.881700e-06	20151203_STAG2gfpcf2_G2G1\MitoSys2\Calibration\mEGFPC1_G2\0001_R1_P2_K1_Ch2-Ch1.zen
327580	5.318290e-05	2.243943e-04	3.586500e-06	20151203_STAG2gfpcf2_G2G1\MitoSys2\Calibration\mEGFPC1_G2\0001_R1_P2_K1_Ch2-Ch1.zen
348060	-4.379195e-05	2.235724e-04	3.330000e-06	20151203_STAG2gfpcf2_G2G1\MitoSys2\Calibration\mEGFPC1_G2\0001_R1_P2_K1_Ch2-Ch1.zen
368540	-3.287776e-05	3.007985e-04	3.105200e-06	20151203_STAG2gfpcf2_G2G1\MitoSys2\Calibration\mEGFPC1_G2\0001_R1_P2_K1_Ch2-Ch1.zen
389020	-8.934249e-06	2.164606e-04	2.906700e-06	20151203_STAG2gfpcf2_G2G1\MitoSys2\Calibration\mEGFPC1_G2\0001_R1_P2_K1_Ch2-Ch1.zen
409500	2.444768e-05	1.700792e-04	2.730300e-06	20151203_STAG2gfpcf2_G2G1\MitoSys2\Calibration\mEGFPC1_G2\0001_R1_P2_K1_Ch2-Ch1.zen
450460	9.259674e-06	1.927759e-04	2.430800e-06	20151203_STAG2gfpcf2_G2G1\MitoSys2\Calibration\mEGFPC1_G2\0001_R1_P2_K1_Ch2-Ch1.zen
491420	-3.054282e-05	2.732156e-04	2.186400e-06	20151203_STAG2gfpcf2_G2G1\MitoSys2\Calibration\mEGFPC1_G2\0001_R1_P2_K1_Ch2-Ch1.zen
532380	7.189282e-06	1.888659e-04	1.983600e-06	20151203_STAG2gfpcf2_G2G1\MitoSys2\Calibration\mEGFPC1_G2\0001_R1_P2_K1_Ch2-Ch1.zen
573340	-1.657178e-04	2.402559e-04	1.812900e-06	20151203_STAG2gfpcf2_G2G1\MitoSys2\Calibration\mEGFPC1_G2\0001_R1_P2_K1_Ch2-Ch1.zen
614300	-4.049539e-05	2.312629e-04	1.667300e-06	20151203_STAG2gfpcf2_G2G1\MitoSys2\Calibration\mEGFPC1_G2\0001_R1_P2_K1_Ch2-Ch1.zen
655260	-5.230341e-05	1.590318e-04	1.541800e-06	20151203_STAG2gfpcf2_G2G1\MitoSys2\Calibration\mEGFPC1_G2\0001_R1_P2_K1_Ch2-Ch1.zen
696220	6.748325e-06	2.166892e-04	1.432600e-06	20151203_STAG2gfpcf2_G2G1\MitoSys2\Calibration\mEGFPC1_G2\0001_R1_P2_K1_Ch2-Ch1.zen
737180	2.299813e-05	1.508831e-04	1.336800e-06	20151203_STAG2gfpcf2_G2G1\MitoSys2\Calibration\mEGFPC1_G2\0001_R1_P2_K1_Ch2-Ch1.zen
778140	-5.726386e-05	1.995913e-04	1.252200e-06	20151203_STAG2gfpcf2_G2G1\MitoSys2\Calibration\mEGFPC1_G2\0001_R1_P2_K1_Ch2-Ch1.zen
819100	-3.918868e-05	1.823134e-04	1.176900e-06	20151203_STAG2gfpcf2_G2G1\MitoSys2\Calibration\mEGFPC1_G2\0001_R1_P2_K1_Ch2-Ch1.zen
901020	-6.696704e-05	1.479236e-04	1.048900e-06	20151203_STAG2gfpcf2_G2G1\MitoSys2\Calibration\mEGFPC1_G2\0001_R1_P2_K1_Ch2-Ch1.zen
982940	2.207578e-05	1.453163e-04	9.444100e-07	20151203_STAG2gfpcf2_G2G1\MitoSys2\Calibration\mEGFPC1_G2\0001_R1_P2_K1_Ch2-Ch1.zen
1064860	-1.852732e-05	1.794614e-04	8.575500e-07	20151203_STAG2gfpcf2_G2G1\MitoSys2\Calibration\mEGFPC1_G2\0001_R1_P2_K1_Ch2-Ch1.zen
1146780	1.443620e-05	1.173630e-04	7.843300e-07	20151203_STAG2gfpcf2_G2G1\MitoSys2\Calibration\mEGFPC1_G2\0001_R1_P2_K1_Ch2-Ch1.zen
1228700	-3.090235e-05	1.030477e-04	7.218400e-07	20151203_STAG2gfpcf2_G2G1\MitoSys2\Calibration\mEGFPC1_G2\0001_R1_P2_K1_Ch2-Ch1.zen
1310620	-2.197771e-05	1.121475e-04	6.679400e-07	20151203_STAG2gfpcf2_G2G1\MitoSys2\Calibration\mEGFPC1_G2\0001_R1_P2_K1_Ch2-Ch1.zen
1392540	-2.807014e-05	1.256931e-04	6.210100e-07	20151203_STAG2gfpcf2_G2G1\MitoSys2\Calibration\mEGFPC1_G2\0001_R1_P2_K1_Ch2-Ch1.zen
1474460	1.082995e-05	1.857728e-04	5.798100e-07	20151203_STAG2gfpcf2_G2G1\MitoSys2\Calibration\mEGFPC1_G2\0001_R1_P2_K1_Ch2-Ch1.zen
1556380	-3.367146e-05	1.215702e-04	5.433800e-07	20151203_STAG2gfpcf2_G2G1\MitoSys2\Calibration\mEGFPC1_G2\0001_R1_P2_K1_Ch2-Ch1.zen
10	1.714558e-02	4.580040e-03	1.675700e-02	20151203_STAG2gfpcf2_G2G1\MitoSys2\Calibration\mEGFPC1_G2\0001_R1_P3_K1_Ch2-Ch1.zen
20	1.629749e-02	4.608810e-03	1.598100e-02	20151203_STAG2gfpcf2_G2G1\MitoSys2\Calibration\mEGFPC1_G2\0001_R1_P3_K1_Ch2-Ch1.zen
30	1.539482e-02	4.884905e-03	1.528300e-02	20151203_STAG2gfpcf2_G2G1\MitoSys2\Calibration\mEGFPC1_G2\0001_R1_P3_K1_Ch2-Ch1.zen
40	1.563446e-02	4.373406e-03	1.464900e-02	20151203_STAG2gfpcf2_G2G1\MitoSys2\Calibration\mEGFPC1_G2\0001_R1_P3_K1_Ch2-Ch1.zen
50	1.517359e-02	4.369506e-03	1.407300e-02	20151203_STAG2gfpcf2_G2G1\MitoSys2\Calibration\mEGFPC1_G2\0001_R1_P3_K1_Ch2-Ch1.zen
60	1.331658e-02	5.666025e-03	1.354500e-02	20151203_STAG2gfpcf2_G2G1\MitoSys2\Calibration\mEGFPC1_G2\0001_R1_P3_K1_Ch2-Ch1.zen
70	1.190130e-02	5.502134e-03	1.306100e-02	20151203_STAG2gfpcf2_G2G1\MitoSys2\Calibration\mEGFPC1_G2\0001_R1_P3_K1_Ch2-Ch1.zen
80	1.058203e-02	5.316419e-03	1.261500e-02	20151203_STAG2gfpcf2_G2G1\MitoSys2\Calibration\mEGFPC1_G2\0001_R1_P3_K1_Ch2-Ch1.zen
90	1.007860e-02	5.031565e-03	1.220400e-02	20151203_STAG2gfpcf2_G2G1\MitoSys2\Calibration\mEGFPC1_G2\0001_R1_P3_K1_Ch2-Ch1.zen
100	1.155663e-02	4.833438e-03	1.182300e-02	20151203_STAG2gfpcf2_G2G1\MitoSys2\Calibration\mEGFPC1_G2\0001_R1_P3_K1_Ch2-Ch1.zen
120	1.172176e-02	3.804804e-03	1.114000e-02	20151203_STAG2gfpcf2_G2G1\MitoSys2\Calibration\mEGFPC1_G2\0001_R1_P3_K1_Ch2-Ch1.zen
140	1.085545e-02	3.699324e-03	1.054500e-02	20151203_STAG2gfpcf2_G2G1\MitoSys2\Calibration\mEGFPC1_G2\0001_R1_P3_K1_Ch2-Ch1.zen
160	9.577582e-03	3.680888e-03	1.002200e-02	20151203_STAG2gfpcf2_G2G1\MitoSys2\Calibration\mEGFPC1_G2\0001_R1_P3_K1_Ch2-Ch1.zen
180	1.072096e-02	3.517224e-03	9.558700e-03	20151203_STAG2gfpcf2_G2G1\MitoSys2\Calibration\mEGFPC1_G2\0001_R1_P3_K1_Ch2-Ch1.zen
200	8.993002e-03	3.376645e-03	9.144200e-03	20151203_STAG2gfpcf2_G2G1\MitoSys2\Calibration\mEGFPC1_G2\0001_R1_P3_K1_Ch2-Ch1.zen
220	8.042332e-03	2.629205e-03	8.771000e-03	20151203_STAG2gfpcf2_G2G1\MitoSys2\Calibration\mEGFPC1_G2\0001_R1_P3_K1_Ch2-Ch1.zen
240	9.472646e-03	3.831114e-03	8.432700e-03	20151203_STAG2gfpcf2_G2G1\MitoSys2\Calibration\mEGFPC1_G2\0001_R1_P3_K1_Ch2-Ch1.zen
260	8.797961e-03	3.353235e-03	8.124100e-03	20151203_STAG2gfpcf2_G2G1\MitoSys2\Calibration\mEGFPC1_G2\0001_R1_P3_K1_Ch2-Ch1.zen
280	9.355739e-03	3.996110e-03	7.841100e-03	20151203_STAG2gfpcf2_G2G1\MitoSys2\Calibration\mEGFPC1_G2\0001_R1_P3_K1_Ch2-Ch1.zen
300	8.372907e-03	2.920469e-03	7.580100e-03	20151203_STAG2gfpcf2_G2G1\MitoSys2\Calibration\mEGFPC1_G2\0001_R1_P3_K1_Ch2-Ch1.zen
340	7.104950e-03	2.681897e-03	7.113800e-03	20151203_STAG2gfpcf2_G2G1\MitoSys2\Calibration\mEGFPC1_G2\0001_R1_P3_K1_Ch2-Ch1.zen
380	6.424984e-03	2.490791e-03	6.707600e-03	20151203_STAG2gfpcf2_G2G1\MitoSys2\Calibration\mEGFPC1_G2\0001_R1_P3_K1_Ch2-Ch1.zen
420	5.896271e-03	2.028542e-03	6.349200e-03	20151203_STAG2gfpcf2_G2G1\MitoSys2\Calibration\mEGFPC1_G2\0001_R1_P3_K1_Ch2-Ch1.zen
460	6.072237e-03	1.830738e-03	6.029700e-03	20151203_STAG2gfpcf2_G2G1\MitoSys2\Calibration\mEGFPC1_G2\0001_R1_P3_K1_Ch2-Ch1.zen
500	5.535630e-03	2.397977e-03	5.742400e-03	20151203_STAG2gfpcf2_G2G1\MitoSys2\Calibration\mEGFPC1_G2\0001_R1_P3_K1_Ch2-Ch1.zen
540	5.123467e-03	3.069635e-03	5.482200e-03	20151203_STAG2gfpcf2_G2G1\MitoSys2\Calibration\mEGFPC1_G2\0001_R1_P3_K1_Ch2-Ch1.zen
580	5.036190e-03	3.238607e-03	5.245100e-03	20151203_STAG2gfpcf2_G2G1\MitoSys2\Calibration\mEGFPC1_G2\0001_R1_P3_K1_Ch2-Ch1.zen
620	5.605004e-03	2.947019e-03	5.027900e-03	20151203_STAG2gfpcf2_G2G1\MitoSys2\Calibration\mEGFPC1_G2\0001_R1_P3_K1_Ch2-Ch1.zen
660	5.543373e-03	2.352441e-03	4.828000e-03	20151203_STAG2gfpcf2_G2G1\MitoSys2\Calibration\mEGFPC1_G2\0001_R1_P3_K1_Ch2-Ch1.zen
700	4.629813e-03	1.626629e-03	4.643400e-03	20151203_STAG2gfpcf2_G2G1\MitoSys2\Calibration\mEGFPC1_G2\0001_R1_P3_K1_Ch2-Ch1.zen
780	4.110901e-03	1.281351e-03	4.313300e-03	20151203_STAG2gfpcf2_G2G1\MitoSys2\Calibration\mEGFPC1_G2\0001_R1_P3_K1_Ch2-Ch1.zen
860	3.593697e-03	2.250055e-03	4.026400e-03	20151203_STAG2gfpcf2_G2G1\MitoSys2\Calibration\mEGFPC1_G2\0001_R1_P3_K1_Ch2-Ch1.zen
940	3.354690e-03	1.692095e-03	3.774500e-03	20151203_STAG2gfpcf2_G2G1\MitoSys2\Calibration\mEGFPC1_G2\0001_R1_P3_K1_Ch2-Ch1.zen
1020	2.773727e-03	1.643450e-03	3.551700e-03	20151203_STAG2gfpcf2_G2G1\MitoSys2\Calibration\mEGFPC1_G2\0001_R1_P3_K1_Ch2-Ch1.zen
1100	3.264086e-03	1.940537e-03	3.353000e-03	20151203_STAG2gfpcf2_G2G1\MitoSys2\Calibration\mEGFPC1_G2\0001_R1_P3_K1_Ch2-Ch1.zen
1180	2.752997e-03	1.516394e-03	3.174800e-03	20151203_STAG2gfpcf2_G2G1\MitoSys2\Calibration\mEGFPC1_G2\0001_R1_P3_K1_Ch2-Ch1.zen
1260	2.918153e-03	1.412951e-03	3.013900e-03	20151203_STAG2gfpcf2_G2G1\MitoSys2\Calibration\mEGFPC1_G2\0001_R1_P3_K1_Ch2-Ch1.zen
1340	2.856546e-03	2.073365e-03	2.868100e-03	20151203_STAG2gfpcf2_G2G1\MitoSys2\Calibration\mEGFPC1_G2\0001_R1_P3_K1_Ch2-Ch1.zen
1420	3.280203e-03	1.540572e-03	2.735200e-03	20151203_STAG2gfpcf2_G2G1\MitoSys2\Calibration\mEGFPC1_G2\0001_R1_P3_K1_Ch2-Ch1.zen
1500	2.425991e-03	1.465446e-03	2.613700e-03	20151203_STAG2gfpcf2_G2G1\MitoSys2\Calibration\mEGFPC1_G2\0001_R1_P3_K1_Ch2-Ch1.zen
1660	2.476401e-03	1.276702e-03	2.399200e-03	20151203_STAG2gfpcf2_G2G1\MitoSys2\Calibration\mEGFPC1_G2\0001_R1_P3_K1_Ch2-Ch1.zen
1820	1.746351e-03	1.154435e-03	2.215900e-03	20151203_STAG2gfpcf2_G2G1\MitoSys2\Calibration\mEGFPC1_G2\0001_R1_P3_K1_Ch2-Ch1.zen
1980	1.765451e-03	1.392052e-03	2.057600e-03	20151203_STAG2gfpcf2_G2G1\MitoSys2\Calibration\mEGFPC1_G2\0001_R1_P3_K1_Ch2-Ch1.zen
2140	2.267057e-03	1.772614e-03	1.919300e-03	20151203_STAG2gfpcf2_G2G1\MitoSys2\Calibration\mEGFPC1_G2\0001_R1_P3_K1_Ch2-Ch1.zen
2300	2.177288e-03	1.290038e-03	1.797700e-03	20151203_STAG2gfpcf2_G2G1\MitoSys2\Calibration\mEGFPC1_G2\0001_R1_P3_K1_Ch2-Ch1.zen
2460	2.023288e-03	1.317590e-03	1.689700e-03	20151203_STAG2gfpcf2_G2G1\MitoSys2\Calibration\mEGFPC1_G2\0001_R1_P3_K1_Ch2-Ch1.zen
2620	2.089666e-03	1.129930e-03	1.593400e-03	20151203_STAG2gfpcf2_G2G1\MitoSys2\Calibration\mEGFPC1_G2\0001_R1_P3_K1_Ch2-Ch1.zen
2780	1.714311e-03	8.598130e-04	1.506800e-03	20151203_STAG2gfpcf2_G2G1\MitoSys2\Calibration\mEGFPC1_G2\0001_R1_P3_K1_Ch2-Ch1.zen
2940	1.278333e-03	1.338630e-03	1.428600e-03	20151203_STAG2gfpcf2_G2G1\MitoSys2\Calibration\mEGFPC1_G2\0001_R1_P3_K1_Ch2-Ch1.zen
3100	9.793436e-04	7.992602e-04	1.357700e-03	20151203_STAG2gfpcf2_G2G1\MitoSys2\Calibration\mEGFPC1_G2\0001_R1_P3_K1_Ch2-Ch1.zen
3420	1.449323e-03	1.043786e-03	1.233900e-03	20151203_STAG2gfpcf2_G2G1\MitoSys2\Calibration\mEGFPC1_G2\0001_R1_P3_K1_Ch2-Ch1.zen
3740	1.112399e-03	1.135711e-03	1.129500e-03	20151203_STAG2gfpcf2_G2G1\MitoSys2\Calibration\mEGFPC1_G2\0001_R1_P3_K1_Ch2-Ch1.zen
4060	9.966029e-04	1.015435e-03	1.040300e-03	20151203_STAG2gfpcf2_G2G1\MitoSys2\Calibration\mEGFPC1_G2\0001_R1_P3_K1_Ch2-Ch1.zen
4380	8.018144e-04	1.060934e-03	9.632100e-04	20151203_STAG2gfpcf2_G2G1\MitoSys2\Calibration\mEGFPC1_G2\0001_R1_P3_K1_Ch2-Ch1.zen
4700	7.290773e-04	6.971683e-04	8.959900e-04	20151203_STAG2gfpcf2_G2G1\MitoSys2\Calibration\mEGFPC1_G2\0001_R1_P3_K1_Ch2-Ch1.zen
5020	9.471689e-04	1.347467e-03	8.368600e-04	20151203_STAG2gfpcf2_G2G1\MitoSys2\Calibration\mEGFPC1_G2\0001_R1_P3_K1_Ch2-Ch1.zen
5340	8.308636e-04	8.467784e-04	7.844700e-04	20151203_STAG2gfpcf2_G2G1\MitoSys2\Calibration\mEGFPC1_G2\0001_R1_P3_K1_Ch2-Ch1.zen
5660	5.729485e-04	1.367696e-03	7.377400e-04	20151203_STAG2gfpcf2_G2G1\MitoSys2\Calibration\mEGFPC1_G2\0001_R1_P3_K1_Ch2-Ch1.zen
5980	5.905608e-04	1.040325e-03	6.958100e-04	20151203_STAG2gfpcf2_G2G1\MitoSys2\Calibration\mEGFPC1_G2\0001_R1_P3_K1_Ch2-Ch1.zen
6300	7.773009e-04	7.464380e-04	6.580000e-04	20151203_STAG2gfpcf2_G2G1\MitoSys2\Calibration\mEGFPC1_G2\0001_R1_P3_K1_Ch2-Ch1.zen
6940	4.469643e-04	7.722929e-04	5.925300e-04	20151203_STAG2gfpcf2_G2G1\MitoSys2\Calibration\mEGFPC1_G2\0001_R1_P3_K1_Ch2-Ch1.zen
7580	4.313441e-04	6.997685e-04	5.378700e-04	20151203_STAG2gfpcf2_G2G1\MitoSys2\Calibration\mEGFPC1_G2\0001_R1_P3_K1_Ch2-Ch1.zen
8220	5.528734e-04	9.328635e-04	4.916100e-04	20151203_STAG2gfpcf2_G2G1\MitoSys2\Calibration\mEGFPC1_G2\0001_R1_P3_K1_Ch2-Ch1.zen
8860	7.682689e-04	8.773759e-04	4.519700e-04	20151203_STAG2gfpcf2_G2G1\MitoSys2\Calibration\mEGFPC1_G2\0001_R1_P3_K1_Ch2-Ch1.zen
9500	3.871919e-04	5.658314e-04	4.176600e-04	20151203_STAG2gfpcf2_G2G1\MitoSys2\Calibration\mEGFPC1_G2\0001_R1_P3_K1_Ch2-Ch1.zen
10140	4.495828e-04	9.102585e-04	3.877000e-04	20151203_STAG2gfpcf2_G2G1\MitoSys2\Calibration\mEGFPC1_G2\0001_R1_P3_K1_Ch2-Ch1.zen
10780	2.324119e-04	6.726287e-04	3.613300e-04	20151203_STAG2gfpcf2_G2G1\MitoSys2\Calibration\mEGFPC1_G2\0001_R1_P3_K1_Ch2-Ch1.zen
11420	3.576818e-04	8.286251e-04	3.379600e-04	20151203_STAG2gfpcf2_G2G1\MitoSys2\Calibration\mEGFPC1_G2\0001_R1_P3_K1_Ch2-Ch1.zen
12060	1.811021e-04	8.391510e-04	3.171100e-04	20151203_STAG2gfpcf2_G2G1\MitoSys2\Calibration\mEGFPC1_G2\0001_R1_P3_K1_Ch2-Ch1.zen
12700	1.364587e-04	5.968213e-04	2.984200e-04	20151203_STAG2gfpcf2_G2G1\MitoSys2\Calibration\mEGFPC1_G2\0001_R1_P3_K1_Ch2-Ch1.zen
13980	1.729640e-04	5.440139e-04	2.663000e-04	20151203_STAG2gfpcf2_G2G1\MitoSys2\Calibration\mEGFPC1_G2\0001_R1_P3_K1_Ch2-Ch1.zen
15260	3.689486e-05	6.926711e-04	2.397600e-04	20151203_STAG2gfpcf2_G2G1\MitoSys2\Calibration\mEGFPC1_G2\0001_R1_P3_K1_Ch2-Ch1.zen
16540	-2.532609e-05	6.504993e-04	2.174900e-04	20151203_STAG2gfpcf2_G2G1\MitoSys2\Calibration\mEGFPC1_G2\0001_R1_P3_K1_Ch2-Ch1.zen
17820	5.124166e-06	7.699520e-04	1.985800e-04	20151203_STAG2gfpcf2_G2G1\MitoSys2\Calibration\mEGFPC1_G2\0001_R1_P3_K1_Ch2-Ch1.zen
19100	1.667495e-04	6.327464e-04	1.823400e-04	20151203_STAG2gfpcf2_G2G1\MitoSys2\Calibration\mEGFPC1_G2\0001_R1_P3_K1_Ch2-Ch1.zen
20380	6.321551e-05	6.565394e-04	1.682600e-04	20151203_STAG2gfpcf2_G2G1\MitoSys2\Calibration\mEGFPC1_G2\0001_R1_P3_K1_Ch2-Ch1.zen
21660	8.586862e-05	8.702554e-04	1.559500e-04	20151203_STAG2gfpcf2_G2G1\MitoSys2\Calibration\mEGFPC1_G2\0001_R1_P3_K1_Ch2-Ch1.zen
22940	1.697852e-04	6.943644e-04	1.451200e-04	20151203_STAG2gfpcf2_G2G1\MitoSys2\Calibration\mEGFPC1_G2\0001_R1_P3_K1_Ch2-Ch1.zen
24220	-8.298408e-06	8.035223e-04	1.355100e-04	20151203_STAG2gfpcf2_G2G1\MitoSys2\Calibration\mEGFPC1_G2\0001_R1_P3_K1_Ch2-Ch1.zen
25500	1.996007e-05	6.554249e-04	1.269400e-04	20151203_STAG2gfpcf2_G2G1\MitoSys2\Calibration\mEGFPC1_G2\0001_R1_P3_K1_Ch2-Ch1.zen
28060	6.852814e-05	5.135018e-04	1.123500e-04	20151203_STAG2gfpcf2_G2G1\MitoSys2\Calibration\mEGFPC1_G2\0001_R1_P3_K1_Ch2-Ch1.zen
30620	-2.815288e-04	5.436743e-04	1.004100e-04	20151203_STAG2gfpcf2_G2G1\MitoSys2\Calibration\mEGFPC1_G2\0001_R1_P3_K1_Ch2-Ch1.zen
33180	-1.556267e-04	5.624008e-04	9.048400e-05	20151203_STAG2gfpcf2_G2G1\MitoSys2\Calibration\mEGFPC1_G2\0001_R1_P3_K1_Ch2-Ch1.zen
35740	-2.326892e-04	6.377585e-04	8.212100e-05	20151203_STAG2gfpcf2_G2G1\MitoSys2\Calibration\mEGFPC1_G2\0001_R1_P3_K1_Ch2-Ch1.zen
38300	-1.136686e-04	4.122353e-04	7.499500e-05	20151203_STAG2gfpcf2_G2G1\MitoSys2\Calibration\mEGFPC1_G2\0001_R1_P3_K1_Ch2-Ch1.zen
40860	1.415432e-04	5.726979e-04	6.886100e-05	20151203_STAG2gfpcf2_G2G1\MitoSys2\Calibration\mEGFPC1_G2\0001_R1_P3_K1_Ch2-Ch1.zen
43420	2.425100e-04	6.513120e-04	6.353300e-05	20151203_STAG2gfpcf2_G2G1\MitoSys2\Calibration\mEGFPC1_G2\0001_R1_P3_K1_Ch2-Ch1.zen
45980	5.765580e-05	5.835560e-04	5.887100e-05	20151203_STAG2gfpcf2_G2G1\MitoSys2\Calibration\mEGFPC1_G2\0001_R1_P3_K1_Ch2-Ch1.zen
48540	7.918565e-05	5.899446e-04	5.476100e-05	20151203_STAG2gfpcf2_G2G1\MitoSys2\Calibration\mEGFPC1_G2\0001_R1_P3_K1_Ch2-Ch1.zen
51100	2.775233e-05	5.951097e-04	5.111500e-05	20151203_STAG2gfpcf2_G2G1\MitoSys2\Calibration\mEGFPC1_G2\0001_R1_P3_K1_Ch2-Ch1.zen
56220	-2.806021e-05	4.677695e-04	4.494700e-05	20151203_STAG2gfpcf2_G2G1\MitoSys2\Calibration\mEGFPC1_G2\0001_R1_P3_K1_Ch2-Ch1.zen
61340	7.200690e-06	5.068494e-04	3.994400e-05	20151203_STAG2gfpcf2_G2G1\MitoSys2\Calibration\mEGFPC1_G2\0001_R1_P3_K1_Ch2-Ch1.zen
66460	1.336981e-04	4.111056e-04	3.581600e-05	20151203_STAG2gfpcf2_G2G1\MitoSys2\Calibration\mEGFPC1_G2\0001_R1_P3_K1_Ch2-Ch1.zen
71580	1.333555e-04	3.577950e-04	3.236200e-05	20151203_STAG2gfpcf2_G2G1\MitoSys2\Calibration\mEGFPC1_G2\0001_R1_P3_K1_Ch2-Ch1.zen
76700	-5.254092e-05	3.714726e-04	2.943700e-05	20151203_STAG2gfpcf2_G2G1\MitoSys2\Calibration\mEGFPC1_G2\0001_R1_P3_K1_Ch2-Ch1.zen
81820	6.273839e-05	3.767387e-04	2.693300e-05	20151203_STAG2gfpcf2_G2G1\MitoSys2\Calibration\mEGFPC1_G2\0001_R1_P3_K1_Ch2-Ch1.zen
86940	-7.033884e-05	5.487642e-04	2.476900e-05	20151203_STAG2gfpcf2_G2G1\MitoSys2\Calibration\mEGFPC1_G2\0001_R1_P3_K1_Ch2-Ch1.zen
92060	-1.545825e-05	4.296913e-04	2.288400e-05	20151203_STAG2gfpcf2_G2G1\MitoSys2\Calibration\mEGFPC1_G2\0001_R1_P3_K1_Ch2-Ch1.zen
97180	-4.461867e-05	4.242334e-04	2.123000e-05	20151203_STAG2gfpcf2_G2G1\MitoSys2\Calibration\mEGFPC1_G2\0001_R1_P3_K1_Ch2-Ch1.zen
102300	6.891986e-05	3.500373e-04	1.976800e-05	20151203_STAG2gfpcf2_G2G1\MitoSys2\Calibration\mEGFPC1_G2\0001_R1_P3_K1_Ch2-Ch1.zen
112540	7.594700e-05	3.608334e-04	1.730700e-05	20151203_STAG2gfpcf2_G2G1\MitoSys2\Calibration\mEGFPC1_G2\0001_R1_P3_K1_Ch2-Ch1.zen
122780	5.109261e-05	4.125734e-04	1.532300e-05	20151203_STAG2gfpcf2_G2G1\MitoSys2\Calibration\mEGFPC1_G2\0001_R1_P3_K1_Ch2-Ch1.zen
133020	3.943715e-05	4.395529e-04	1.369500e-05	20151203_STAG2gfpcf2_G2G1\MitoSys2\Calibration\mEGFPC1_G2\0001_R1_P3_K1_Ch2-Ch1.zen
143260	1.791797e-05	3.467127e-04	1.233900e-05	20151203_STAG2gfpcf2_G2G1\MitoSys2\Calibration\mEGFPC1_G2\0001_R1_P3_K1_Ch2-Ch1.zen
153500	1.082170e-04	4.031788e-04	1.119500e-05	20151203_STAG2gfpcf2_G2G1\MitoSys2\Calibration\mEGFPC1_G2\0001_R1_P3_K1_Ch2-Ch1.zen
163740	-8.346088e-06	4.154852e-04	1.022000e-05	20151203_STAG2gfpcf2_G2G1\MitoSys2\Calibration\mEGFPC1_G2\0001_R1_P3_K1_Ch2-Ch1.zen
173980	-1.108361e-04	3.723716e-04	9.380200e-06	20151203_STAG2gfpcf2_G2G1\MitoSys2\Calibration\mEGFPC1_G2\0001_R1_P3_K1_Ch2-Ch1.zen
184220	-1.467012e-04	4.212753e-04	8.650600e-06	20151203_STAG2gfpcf2_G2G1\MitoSys2\Calibration\mEGFPC1_G2\0001_R1_P3_K1_Ch2-Ch1.zen
194460	-1.037197e-05	3.443787e-04	8.011900e-06	20151203_STAG2gfpcf2_G2G1\MitoSys2\Calibration\mEGFPC1_G2\0001_R1_P3_K1_Ch2-Ch1.zen
204700	-9.680267e-05	2.227149e-04	7.449100e-06	20151203_STAG2gfpcf2_G2G1\MitoSys2\Calibration\mEGFPC1_G2\0001_R1_P3_K1_Ch2-Ch1.zen
225180	2.681179e-05	3.192434e-04	6.504700e-06	20151203_STAG2gfpcf2_G2G1\MitoSys2\Calibration\mEGFPC1_G2\0001_R1_P3_K1_Ch2-Ch1.zen
245660	-2.104207e-05	2.834763e-04	5.746200e-06	20151203_STAG2gfpcf2_G2G1\MitoSys2\Calibration\mEGFPC1_G2\0001_R1_P3_K1_Ch2-Ch1.zen
266140	8.295801e-06	2.942766e-04	5.125800e-06	20151203_STAG2gfpcf2_G2G1\MitoSys2\Calibration\mEGFPC1_G2\0001_R1_P3_K1_Ch2-Ch1.zen
286620	-3.985006e-05	2.770659e-04	4.610700e-06	20151203_STAG2gfpcf2_G2G1\MitoSys2\Calibration\mEGFPC1_G2\0001_R1_P3_K1_Ch2-Ch1.zen
307100	5.057812e-05	3.612189e-04	4.177400e-06	20151203_STAG2gfpcf2_G2G1\MitoSys2\Calibration\mEGFPC1_G2\0001_R1_P3_K1_Ch2-Ch1.zen
327580	-2.797323e-05	3.178840e-04	3.808600e-06	20151203_STAG2gfpcf2_G2G1\MitoSys2\Calibration\mEGFPC1_G2\0001_R1_P3_K1_Ch2-Ch1.zen
348060	-6.062681e-05	3.387061e-04	3.491600e-06	20151203_STAG2gfpcf2_G2G1\MitoSys2\Calibration\mEGFPC1_G2\0001_R1_P3_K1_Ch2-Ch1.zen
368540	1.067445e-04	3.530280e-04	3.216700e-06	20151203_STAG2gfpcf2_G2G1\MitoSys2\Calibration\mEGFPC1_G2\0001_R1_P3_K1_Ch2-Ch1.zen
389020	-1.033355e-04	2.891504e-04	2.976500e-06	20151203_STAG2gfpcf2_G2G1\MitoSys2\Calibration\mEGFPC1_G2\0001_R1_P3_K1_Ch2-Ch1.zen
409500	-8.319642e-05	2.411213e-04	2.765000e-06	20151203_STAG2gfpcf2_G2G1\MitoSys2\Calibration\mEGFPC1_G2\0001_R1_P3_K1_Ch2-Ch1.zen
450460	-1.846649e-05	2.079965e-04	2.410900e-06	20151203_STAG2gfpcf2_G2G1\MitoSys2\Calibration\mEGFPC1_G2\0001_R1_P3_K1_Ch2-Ch1.zen
491420	6.558757e-06	1.994618e-04	2.127200e-06	20151203_STAG2gfpcf2_G2G1\MitoSys2\Calibration\mEGFPC1_G2\0001_R1_P3_K1_Ch2-Ch1.zen
532380	-1.100987e-04	1.877906e-04	1.895600e-06	20151203_STAG2gfpcf2_G2G1\MitoSys2\Calibration\mEGFPC1_G2\0001_R1_P3_K1_Ch2-Ch1.zen
573340	4.118613e-05	1.885156e-04	1.703500e-06	20151203_STAG2gfpcf2_G2G1\MitoSys2\Calibration\mEGFPC1_G2\0001_R1_P3_K1_Ch2-Ch1.zen
614300	1.250647e-05	2.433149e-04	1.542200e-06	20151203_STAG2gfpcf2_G2G1\MitoSys2\Calibration\mEGFPC1_G2\0001_R1_P3_K1_Ch2-Ch1.zen
655260	6.398164e-05	2.116060e-04	1.405000e-06	20151203_STAG2gfpcf2_G2G1\MitoSys2\Calibration\mEGFPC1_G2\0001_R1_P3_K1_Ch2-Ch1.zen
696220	-2.319740e-06	2.581913e-04	1.287300e-06	20151203_STAG2gfpcf2_G2G1\MitoSys2\Calibration\mEGFPC1_G2\0001_R1_P3_K1_Ch2-Ch1.zen
737180	-3.238236e-05	2.548061e-04	1.185300e-06	20151203_STAG2gfpcf2_G2G1\MitoSys2\Calibration\mEGFPC1_G2\0001_R1_P3_K1_Ch2-Ch1.zen
778140	2.112428e-05	1.844873e-04	1.096200e-06	20151203_STAG2gfpcf2_G2G1\MitoSys2\Calibration\mEGFPC1_G2\0001_R1_P3_K1_Ch2-Ch1.zen
819100	-4.408920e-05	1.579406e-04	1.017900e-06	20151203_STAG2gfpcf2_G2G1\MitoSys2\Calibration\mEGFPC1_G2\0001_R1_P3_K1_Ch2-Ch1.zen
901020	1.960805e-05	1.613254e-04	8.868700e-07	20151203_STAG2gfpcf2_G2G1\MitoSys2\Calibration\mEGFPC1_G2\0001_R1_P3_K1_Ch2-Ch1.zen
982940	-4.438137e-05	1.814947e-04	7.819700e-07	20151203_STAG2gfpcf2_G2G1\MitoSys2\Calibration\mEGFPC1_G2\0001_R1_P3_K1_Ch2-Ch1.zen
1064860	2.762806e-05	1.969449e-04	6.964400e-07	20151203_STAG2gfpcf2_G2G1\MitoSys2\Calibration\mEGFPC1_G2\0001_R1_P3_K1_Ch2-Ch1.zen
1146780	2.334140e-05	1.442536e-04	6.255800e-07	20151203_STAG2gfpcf2_G2G1\MitoSys2\Calibration\mEGFPC1_G2\0001_R1_P3_K1_Ch2-Ch1.zen
1228700	-1.421346e-05	2.140835e-04	5.661000e-07	20151203_STAG2gfpcf2_G2G1\MitoSys2\Calibration\mEGFPC1_G2\0001_R1_P3_K1_Ch2-Ch1.zen
1310620	-8.589036e-05	1.012722e-04	5.155700e-07	20151203_STAG2gfpcf2_G2G1\MitoSys2\Calibration\mEGFPC1_G2\0001_R1_P3_K1_Ch2-Ch1.zen
1392540	-3.198315e-05	1.973093e-04	4.722100e-07	20151203_STAG2gfpcf2_G2G1\MitoSys2\Calibration\mEGFPC1_G2\0001_R1_P3_K1_Ch2-Ch1.zen
1474460	-1.835294e-07	1.722177e-04	4.346700e-07	20151203_STAG2gfpcf2_G2G1\MitoSys2\Calibration\mEGFPC1_G2\0001_R1_P3_K1_Ch2-Ch1.zen
1556380	-2.445481e-05	1.443198e-04	4.019000e-07	20151203_STAG2gfpcf2_G2G1\MitoSys2\Calibration\mEGFPC1_G2\0001_R1_P3_K1_Ch2-Ch1.zen
10	1.802625e-02	3.064455e-03	1.683800e-02	20151203_STAG2gfpcf2_G2G1\MitoSys2\Calibration\mEGFPC1_G2\0001_R1_P4_K1_Ch2-Ch1.zen
20	1.508307e-02	5.096478e-03	1.618700e-02	20151203_STAG2gfpcf2_G2G1\MitoSys2\Calibration\mEGFPC1_G2\0001_R1_P4_K1_Ch2-Ch1.zen
30	1.540110e-02	5.321520e-03	1.557000e-02	20151203_STAG2gfpcf2_G2G1\MitoSys2\Calibration\mEGFPC1_G2\0001_R1_P4_K1_Ch2-Ch1.zen
40	1.588948e-02	4.727563e-03	1.499100e-02	20151203_STAG2gfpcf2_G2G1\MitoSys2\Calibration\mEGFPC1_G2\0001_R1_P4_K1_Ch2-Ch1.zen
50	1.399308e-02	4.693925e-03	1.445100e-02	20151203_STAG2gfpcf2_G2G1\MitoSys2\Calibration\mEGFPC1_G2\0001_R1_P4_K1_Ch2-Ch1.zen
60	1.369400e-02	3.856584e-03	1.394500e-02	20151203_STAG2gfpcf2_G2G1\MitoSys2\Calibration\mEGFPC1_G2\0001_R1_P4_K1_Ch2-Ch1.zen
70	1.218311e-02	4.157267e-03	1.347300e-02	20151203_STAG2gfpcf2_G2G1\MitoSys2\Calibration\mEGFPC1_G2\0001_R1_P4_K1_Ch2-Ch1.zen
80	1.362489e-02	4.738349e-03	1.303200e-02	20151203_STAG2gfpcf2_G2G1\MitoSys2\Calibration\mEGFPC1_G2\0001_R1_P4_K1_Ch2-Ch1.zen
90	1.278016e-02	5.968469e-03	1.261900e-02	20151203_STAG2gfpcf2_G2G1\MitoSys2\Calibration\mEGFPC1_G2\0001_R1_P4_K1_Ch2-Ch1.zen
100	1.205500e-02	3.340397e-03	1.223200e-02	20151203_STAG2gfpcf2_G2G1\MitoSys2\Calibration\mEGFPC1_G2\0001_R1_P4_K1_Ch2-Ch1.zen
120	1.134645e-02	3.927186e-03	1.152900e-02	20151203_STAG2gfpcf2_G2G1\MitoSys2\Calibration\mEGFPC1_G2\0001_R1_P4_K1_Ch2-Ch1.zen
140	1.066109e-02	4.548644e-03	1.090500e-02	20151203_STAG2gfpcf2_G2G1\MitoSys2\Calibration\mEGFPC1_G2\0001_R1_P4_K1_Ch2-Ch1.zen
160	1.043789e-02	2.924758e-03	1.035000e-02	20151203_STAG2gfpcf2_G2G1\MitoSys2\Calibration\mEGFPC1_G2\0001_R1_P4_K1_Ch2-Ch1.zen
180	1.038869e-02	2.728099e-03	9.851500e-03	20151203_STAG2gfpcf2_G2G1\MitoSys2\Calibration\mEGFPC1_G2\0001_R1_P4_K1_Ch2-Ch1.zen
200	1.057169e-02	3.057508e-03	9.402100e-03	20151203_STAG2gfpcf2_G2G1\MitoSys2\Calibration\mEGFPC1_G2\0001_R1_P4_K1_Ch2-Ch1.zen
220	9.079410e-03	3.081946e-03	8.994400e-03	20151203_STAG2gfpcf2_G2G1\MitoSys2\Calibration\mEGFPC1_G2\0001_R1_P4_K1_Ch2-Ch1.zen
240	8.276544e-03	3.392491e-03	8.622600e-03	20151203_STAG2gfpcf2_G2G1\MitoSys2\Calibration\mEGFPC1_G2\0001_R1_P4_K1_Ch2-Ch1.zen
260	7.530921e-03	3.226700e-03	8.281900e-03	20151203_STAG2gfpcf2_G2G1\MitoSys2\Calibration\mEGFPC1_G2\0001_R1_P4_K1_Ch2-Ch1.zen
280	9.231098e-03	2.647624e-03	7.968300e-03	20151203_STAG2gfpcf2_G2G1\MitoSys2\Calibration\mEGFPC1_G2\0001_R1_P4_K1_Ch2-Ch1.zen
300	7.092199e-03	2.352523e-03	7.678500e-03	20151203_STAG2gfpcf2_G2G1\MitoSys2\Calibration\mEGFPC1_G2\0001_R1_P4_K1_Ch2-Ch1.zen
340	7.846708e-03	1.967463e-03	7.159400e-03	20151203_STAG2gfpcf2_G2G1\MitoSys2\Calibration\mEGFPC1_G2\0001_R1_P4_K1_Ch2-Ch1.zen
380	7.425061e-03	2.959580e-03	6.707000e-03	20151203_STAG2gfpcf2_G2G1\MitoSys2\Calibration\mEGFPC1_G2\0001_R1_P4_K1_Ch2-Ch1.zen
420	5.401757e-03	2.558753e-03	6.308600e-03	20151203_STAG2gfpcf2_G2G1\MitoSys2\Calibration\mEGFPC1_G2\0001_R1_P4_K1_Ch2-Ch1.zen
460	5.190864e-03	2.682635e-03	5.954500e-03	20151203_STAG2gfpcf2_G2G1\MitoSys2\Calibration\mEGFPC1_G2\0001_R1_P4_K1_Ch2-Ch1.zen
500	5.464038e-03	2.337849e-03	5.637500e-03	20151203_STAG2gfpcf2_G2G1\MitoSys2\Calibration\mEGFPC1_G2\0001_R1_P4_K1_Ch2-Ch1.zen
540	5.148475e-03	2.608619e-03	5.351800e-03	20151203_STAG2gfpcf2_G2G1\MitoSys2\Calibration\mEGFPC1_G2\0001_R1_P4_K1_Ch2-Ch1.zen
580	4.324498e-03	2.268029e-03	5.092900e-03	20151203_STAG2gfpcf2_G2G1\MitoSys2\Calibration\mEGFPC1_G2\0001_R1_P4_K1_Ch2-Ch1.zen
620	4.175198e-03	2.527948e-03	4.857300e-03	20151203_STAG2gfpcf2_G2G1\MitoSys2\Calibration\mEGFPC1_G2\0001_R1_P4_K1_Ch2-Ch1.zen
660	5.454656e-03	3.102532e-03	4.641800e-03	20151203_STAG2gfpcf2_G2G1\MitoSys2\Calibration\mEGFPC1_G2\0001_R1_P4_K1_Ch2-Ch1.zen
700	5.337414e-03	2.199548e-03	4.444000e-03	20151203_STAG2gfpcf2_G2G1\MitoSys2\Calibration\mEGFPC1_G2\0001_R1_P4_K1_Ch2-Ch1.zen
780	3.677723e-03	2.005199e-03	4.093800e-03	20151203_STAG2gfpcf2_G2G1\MitoSys2\Calibration\mEGFPC1_G2\0001_R1_P4_K1_Ch2-Ch1.zen
860	3.921110e-03	1.949343e-03	3.793200e-03	20151203_STAG2gfpcf2_G2G1\MitoSys2\Calibration\mEGFPC1_G2\0001_R1_P4_K1_Ch2-Ch1.zen
940	3.883503e-03	2.021909e-03	3.532800e-03	20151203_STAG2gfpcf2_G2G1\MitoSys2\Calibration\mEGFPC1_G2\0001_R1_P4_K1_Ch2-Ch1.zen
1020	3.623523e-03	1.361380e-03	3.305000e-03	20151203_STAG2gfpcf2_G2G1\MitoSys2\Calibration\mEGFPC1_G2\0001_R1_P4_K1_Ch2-Ch1.zen
1100	3.916117e-03	1.228915e-03	3.104300e-03	20151203_STAG2gfpcf2_G2G1\MitoSys2\Calibration\mEGFPC1_G2\0001_R1_P4_K1_Ch2-Ch1.zen
1180	2.763076e-03	2.001043e-03	2.926300e-03	20151203_STAG2gfpcf2_G2G1\MitoSys2\Calibration\mEGFPC1_G2\0001_R1_P4_K1_Ch2-Ch1.zen
1260	2.335489e-03	2.259449e-03	2.767300e-03	20151203_STAG2gfpcf2_G2G1\MitoSys2\Calibration\mEGFPC1_G2\0001_R1_P4_K1_Ch2-Ch1.zen
1340	2.381414e-03	1.395547e-03	2.624700e-03	20151203_STAG2gfpcf2_G2G1\MitoSys2\Calibration\mEGFPC1_G2\0001_R1_P4_K1_Ch2-Ch1.zen
1420	2.310538e-03	1.324315e-03	2.495900e-03	20151203_STAG2gfpcf2_G2G1\MitoSys2\Calibration\mEGFPC1_G2\0001_R1_P4_K1_Ch2-Ch1.zen
1500	2.096280e-03	9.703134e-04	2.379200e-03	20151203_STAG2gfpcf2_G2G1\MitoSys2\Calibration\mEGFPC1_G2\0001_R1_P4_K1_Ch2-Ch1.zen
1660	2.437224e-03	1.268550e-03	2.175900e-03	20151203_STAG2gfpcf2_G2G1\MitoSys2\Calibration\mEGFPC1_G2\0001_R1_P4_K1_Ch2-Ch1.zen
1820	1.719162e-03	1.205883e-03	2.005000e-03	20151203_STAG2gfpcf2_G2G1\MitoSys2\Calibration\mEGFPC1_G2\0001_R1_P4_K1_Ch2-Ch1.zen
1980	1.505688e-03	1.611842e-03	1.859500e-03	20151203_STAG2gfpcf2_G2G1\MitoSys2\Calibration\mEGFPC1_G2\0001_R1_P4_K1_Ch2-Ch1.zen
2140	1.825786e-03	1.757631e-03	1.734300e-03	20151203_STAG2gfpcf2_G2G1\MitoSys2\Calibration\mEGFPC1_G2\0001_R1_P4_K1_Ch2-Ch1.zen
2300	1.649044e-03	9.315863e-04	1.625400e-03	20151203_STAG2gfpcf2_G2G1\MitoSys2\Calibration\mEGFPC1_G2\0001_R1_P4_K1_Ch2-Ch1.zen
2460	1.646977e-03	1.374758e-03	1.530000e-03	20151203_STAG2gfpcf2_G2G1\MitoSys2\Calibration\mEGFPC1_G2\0001_R1_P4_K1_Ch2-Ch1.zen
2620	1.726370e-03	1.308038e-03	1.445800e-03	20151203_STAG2gfpcf2_G2G1\MitoSys2\Calibration\mEGFPC1_G2\0001_R1_P4_K1_Ch2-Ch1.zen
2780	1.392442e-03	1.668616e-03	1.370900e-03	20151203_STAG2gfpcf2_G2G1\MitoSys2\Calibration\mEGFPC1_G2\0001_R1_P4_K1_Ch2-Ch1.zen
2940	1.492497e-03	1.252646e-03	1.304000e-03	20151203_STAG2gfpcf2_G2G1\MitoSys2\Calibration\mEGFPC1_G2\0001_R1_P4_K1_Ch2-Ch1.zen
3100	1.176819e-03	1.002530e-03	1.243800e-03	20151203_STAG2gfpcf2_G2G1\MitoSys2\Calibration\mEGFPC1_G2\0001_R1_P4_K1_Ch2-Ch1.zen
3420	7.286240e-04	1.036161e-03	1.140100e-03	20151203_STAG2gfpcf2_G2G1\MitoSys2\Calibration\mEGFPC1_G2\0001_R1_P4_K1_Ch2-Ch1.zen
3740	1.174368e-03	1.374862e-03	1.054000e-03	20151203_STAG2gfpcf2_G2G1\MitoSys2\Calibration\mEGFPC1_G2\0001_R1_P4_K1_Ch2-Ch1.zen
4060	1.196431e-03	6.658079e-04	9.815800e-04	20151203_STAG2gfpcf2_G2G1\MitoSys2\Calibration\mEGFPC1_G2\0001_R1_P4_K1_Ch2-Ch1.zen
4380	8.506492e-04	8.542430e-04	9.198300e-04	20151203_STAG2gfpcf2_G2G1\MitoSys2\Calibration\mEGFPC1_G2\0001_R1_P4_K1_Ch2-Ch1.zen
4700	9.945274e-04	1.152826e-03	8.666300e-04	20151203_STAG2gfpcf2_G2G1\MitoSys2\Calibration\mEGFPC1_G2\0001_R1_P4_K1_Ch2-Ch1.zen
5020	7.980084e-04	1.068801e-03	8.203600e-04	20151203_STAG2gfpcf2_G2G1\MitoSys2\Calibration\mEGFPC1_G2\0001_R1_P4_K1_Ch2-Ch1.zen
5340	1.223857e-03	1.143080e-03	7.797900e-04	20151203_STAG2gfpcf2_G2G1\MitoSys2\Calibration\mEGFPC1_G2\0001_R1_P4_K1_Ch2-Ch1.zen
5660	5.548561e-04	1.060738e-03	7.439500e-04	20151203_STAG2gfpcf2_G2G1\MitoSys2\Calibration\mEGFPC1_G2\0001_R1_P4_K1_Ch2-Ch1.zen
5980	4.659159e-04	1.035472e-03	7.120700e-04	20151203_STAG2gfpcf2_G2G1\MitoSys2\Calibration\mEGFPC1_G2\0001_R1_P4_K1_Ch2-Ch1.zen
6300	6.052408e-04	7.120769e-04	6.835500e-04	20151203_STAG2gfpcf2_G2G1\MitoSys2\Calibration\mEGFPC1_G2\0001_R1_P4_K1_Ch2-Ch1.zen
6940	6.371871e-04	7.714174e-04	6.347100e-04	20151203_STAG2gfpcf2_G2G1\MitoSys2\Calibration\mEGFPC1_G2\0001_R1_P4_K1_Ch2-Ch1.zen
7580	4.426924e-04	1.114400e-03	5.944300e-04	20151203_STAG2gfpcf2_G2G1\MitoSys2\Calibration\mEGFPC1_G2\0001_R1_P4_K1_Ch2-Ch1.zen
8220	4.606476e-04	9.192693e-04	5.606700e-04	20151203_STAG2gfpcf2_G2G1\MitoSys2\Calibration\mEGFPC1_G2\0001_R1_P4_K1_Ch2-Ch1.zen
8860	3.276265e-04	9.024086e-04	5.319600e-04	20151203_STAG2gfpcf2_G2G1\MitoSys2\Calibration\mEGFPC1_G2\0001_R1_P4_K1_Ch2-Ch1.zen
9500	3.962876e-04	9.588003e-04	5.072500e-04	20151203_STAG2gfpcf2_G2G1\MitoSys2\Calibration\mEGFPC1_G2\0001_R1_P4_K1_Ch2-Ch1.zen
10140	6.191161e-04	1.158031e-03	4.857400e-04	20151203_STAG2gfpcf2_G2G1\MitoSys2\Calibration\mEGFPC1_G2\0001_R1_P4_K1_Ch2-Ch1.zen
10780	9.405794e-04	9.226607e-04	4.668300e-04	20151203_STAG2gfpcf2_G2G1\MitoSys2\Calibration\mEGFPC1_G2\0001_R1_P4_K1_Ch2-Ch1.zen
11420	7.406326e-04	9.188111e-04	4.500500e-04	20151203_STAG2gfpcf2_G2G1\MitoSys2\Calibration\mEGFPC1_G2\0001_R1_P4_K1_Ch2-Ch1.zen
12060	4.943035e-04	8.231910e-04	4.350400e-04	20151203_STAG2gfpcf2_G2G1\MitoSys2\Calibration\mEGFPC1_G2\0001_R1_P4_K1_Ch2-Ch1.zen
12700	5.054584e-04	7.466685e-04	4.215100e-04	20151203_STAG2gfpcf2_G2G1\MitoSys2\Calibration\mEGFPC1_G2\0001_R1_P4_K1_Ch2-Ch1.zen
13980	2.745199e-04	7.485661e-04	3.980300e-04	20151203_STAG2gfpcf2_G2G1\MitoSys2\Calibration\mEGFPC1_G2\0001_R1_P4_K1_Ch2-Ch1.zen
15260	5.286120e-04	7.094722e-04	3.782300e-04	20151203_STAG2gfpcf2_G2G1\MitoSys2\Calibration\mEGFPC1_G2\0001_R1_P4_K1_Ch2-Ch1.zen
16540	3.172048e-04	6.279066e-04	3.611700e-04	20151203_STAG2gfpcf2_G2G1\MitoSys2\Calibration\mEGFPC1_G2\0001_R1_P4_K1_Ch2-Ch1.zen
17820	2.478282e-04	6.009279e-04	3.462200e-04	20151203_STAG2gfpcf2_G2G1\MitoSys2\Calibration\mEGFPC1_G2\0001_R1_P4_K1_Ch2-Ch1.zen
19100	3.161886e-04	7.824589e-04	3.329000e-04	20151203_STAG2gfpcf2_G2G1\MitoSys2\Calibration\mEGFPC1_G2\0001_R1_P4_K1_Ch2-Ch1.zen
20380	4.082036e-04	8.974306e-04	3.208800e-04	20151203_STAG2gfpcf2_G2G1\MitoSys2\Calibration\mEGFPC1_G2\0001_R1_P4_K1_Ch2-Ch1.zen
21660	3.728717e-04	9.832749e-04	3.099100e-04	20151203_STAG2gfpcf2_G2G1\MitoSys2\Calibration\mEGFPC1_G2\0001_R1_P4_K1_Ch2-Ch1.zen
22940	5.477022e-04	9.033077e-04	2.998000e-04	20151203_STAG2gfpcf2_G2G1\MitoSys2\Calibration\mEGFPC1_G2\0001_R1_P4_K1_Ch2-Ch1.zen
24220	4.159214e-04	6.897973e-04	2.904000e-04	20151203_STAG2gfpcf2_G2G1\MitoSys2\Calibration\mEGFPC1_G2\0001_R1_P4_K1_Ch2-Ch1.zen
25500	3.946380e-04	5.951513e-04	2.816000e-04	20151203_STAG2gfpcf2_G2G1\MitoSys2\Calibration\mEGFPC1_G2\0001_R1_P4_K1_Ch2-Ch1.zen
28060	3.044220e-04	6.462705e-04	2.654900e-04	20151203_STAG2gfpcf2_G2G1\MitoSys2\Calibration\mEGFPC1_G2\0001_R1_P4_K1_Ch2-Ch1.zen
30620	1.093645e-04	6.726822e-04	2.509500e-04	20151203_STAG2gfpcf2_G2G1\MitoSys2\Calibration\mEGFPC1_G2\0001_R1_P4_K1_Ch2-Ch1.zen
33180	2.049447e-04	5.413429e-04	2.376600e-04	20151203_STAG2gfpcf2_G2G1\MitoSys2\Calibration\mEGFPC1_G2\0001_R1_P4_K1_Ch2-Ch1.zen
35740	8.253633e-05	6.360838e-04	2.254100e-04	20151203_STAG2gfpcf2_G2G1\MitoSys2\Calibration\mEGFPC1_G2\0001_R1_P4_K1_Ch2-Ch1.zen
38300	1.845794e-04	5.482773e-04	2.140300e-04	20151203_STAG2gfpcf2_G2G1\MitoSys2\Calibration\mEGFPC1_G2\0001_R1_P4_K1_Ch2-Ch1.zen
40860	2.827981e-04	5.938704e-04	2.034300e-04	20151203_STAG2gfpcf2_G2G1\MitoSys2\Calibration\mEGFPC1_G2\0001_R1_P4_K1_Ch2-Ch1.zen
43420	2.618782e-04	4.586483e-04	1.935100e-04	20151203_STAG2gfpcf2_G2G1\MitoSys2\Calibration\mEGFPC1_G2\0001_R1_P4_K1_Ch2-Ch1.zen
45980	1.654905e-05	7.609987e-04	1.842100e-04	20151203_STAG2gfpcf2_G2G1\MitoSys2\Calibration\mEGFPC1_G2\0001_R1_P4_K1_Ch2-Ch1.zen
48540	2.374308e-04	4.693098e-04	1.754800e-04	20151203_STAG2gfpcf2_G2G1\MitoSys2\Calibration\mEGFPC1_G2\0001_R1_P4_K1_Ch2-Ch1.zen
51100	3.381978e-04	5.105958e-04	1.672700e-04	20151203_STAG2gfpcf2_G2G1\MitoSys2\Calibration\mEGFPC1_G2\0001_R1_P4_K1_Ch2-Ch1.zen
56220	6.326986e-05	4.856775e-04	1.522800e-04	20151203_STAG2gfpcf2_G2G1\MitoSys2\Calibration\mEGFPC1_G2\0001_R1_P4_K1_Ch2-Ch1.zen
61340	9.180844e-05	4.886646e-04	1.389800e-04	20151203_STAG2gfpcf2_G2G1\MitoSys2\Calibration\mEGFPC1_G2\0001_R1_P4_K1_Ch2-Ch1.zen
66460	1.406315e-04	5.404503e-04	1.271600e-04	20151203_STAG2gfpcf2_G2G1\MitoSys2\Calibration\mEGFPC1_G2\0001_R1_P4_K1_Ch2-Ch1.zen
71580	1.748949e-04	3.223915e-04	1.166200e-04	20151203_STAG2gfpcf2_G2G1\MitoSys2\Calibration\mEGFPC1_G2\0001_R1_P4_K1_Ch2-Ch1.zen
76700	1.376350e-04	3.621459e-04	1.072100e-04	20151203_STAG2gfpcf2_G2G1\MitoSys2\Calibration\mEGFPC1_G2\0001_R1_P4_K1_Ch2-Ch1.zen
81820	1.193172e-04	3.822233e-04	9.879200e-05	20151203_STAG2gfpcf2_G2G1\MitoSys2\Calibration\mEGFPC1_G2\0001_R1_P4_K1_Ch2-Ch1.zen
86940	6.350847e-05	3.910488e-04	9.124300e-05	20151203_STAG2gfpcf2_G2G1\MitoSys2\Calibration\mEGFPC1_G2\0001_R1_P4_K1_Ch2-Ch1.zen
92060	2.458921e-05	5.190735e-04	8.445900e-05	20151203_STAG2gfpcf2_G2G1\MitoSys2\Calibration\mEGFPC1_G2\0001_R1_P4_K1_Ch2-Ch1.zen
97180	-4.308447e-05	6.021876e-04	7.834900e-05	20151203_STAG2gfpcf2_G2G1\MitoSys2\Calibration\mEGFPC1_G2\0001_R1_P4_K1_Ch2-Ch1.zen
102300	9.013142e-05	3.981128e-04	7.283100e-05	20151203_STAG2gfpcf2_G2G1\MitoSys2\Calibration\mEGFPC1_G2\0001_R1_P4_K1_Ch2-Ch1.zen
112540	5.486651e-05	4.103027e-04	6.330700e-05	20151203_STAG2gfpcf2_G2G1\MitoSys2\Calibration\mEGFPC1_G2\0001_R1_P4_K1_Ch2-Ch1.zen
122780	1.355660e-04	4.077029e-04	5.543400e-05	20151203_STAG2gfpcf2_G2G1\MitoSys2\Calibration\mEGFPC1_G2\0001_R1_P4_K1_Ch2-Ch1.zen
133020	5.125344e-05	3.015950e-04	4.886800e-05	20151203_STAG2gfpcf2_G2G1\MitoSys2\Calibration\mEGFPC1_G2\0001_R1_P4_K1_Ch2-Ch1.zen
143260	-8.423468e-05	3.201266e-04	4.334400e-05	20151203_STAG2gfpcf2_G2G1\MitoSys2\Calibration\mEGFPC1_G2\0001_R1_P4_K1_Ch2-Ch1.zen
153500	-8.445385e-06	4.725302e-04	3.866000e-05	20151203_STAG2gfpcf2_G2G1\MitoSys2\Calibration\mEGFPC1_G2\0001_R1_P4_K1_Ch2-Ch1.zen
163740	-8.049880e-05	2.277984e-04	3.466000e-05	20151203_STAG2gfpcf2_G2G1\MitoSys2\Calibration\mEGFPC1_G2\0001_R1_P4_K1_Ch2-Ch1.zen
173980	-8.469701e-05	3.405322e-04	3.121800e-05	20151203_STAG2gfpcf2_G2G1\MitoSys2\Calibration\mEGFPC1_G2\0001_R1_P4_K1_Ch2-Ch1.zen
184220	1.140492e-04	3.679172e-04	2.824000e-05	20151203_STAG2gfpcf2_G2G1\MitoSys2\Calibration\mEGFPC1_G2\0001_R1_P4_K1_Ch2-Ch1.zen
194460	1.643888e-05	3.626939e-04	2.564600e-05	20151203_STAG2gfpcf2_G2G1\MitoSys2\Calibration\mEGFPC1_G2\0001_R1_P4_K1_Ch2-Ch1.zen
204700	-5.113691e-05	3.090015e-04	2.337600e-05	20151203_STAG2gfpcf2_G2G1\MitoSys2\Calibration\mEGFPC1_G2\0001_R1_P4_K1_Ch2-Ch1.zen
225180	7.308436e-05	2.854463e-04	1.961100e-05	20151203_STAG2gfpcf2_G2G1\MitoSys2\Calibration\mEGFPC1_G2\0001_R1_P4_K1_Ch2-Ch1.zen
245660	-8.530160e-05	4.384249e-04	1.664400e-05	20151203_STAG2gfpcf2_G2G1\MitoSys2\Calibration\mEGFPC1_G2\0001_R1_P4_K1_Ch2-Ch1.zen
266140	-3.536706e-05	3.066578e-04	1.426900e-05	20151203_STAG2gfpcf2_G2G1\MitoSys2\Calibration\mEGFPC1_G2\0001_R1_P4_K1_Ch2-Ch1.zen
286620	-1.100794e-04	2.927369e-04	1.234100e-05	20151203_STAG2gfpcf2_G2G1\MitoSys2\Calibration\mEGFPC1_G2\0001_R1_P4_K1_Ch2-Ch1.zen
307100	-5.176208e-06	2.087379e-04	1.075700e-05	20151203_STAG2gfpcf2_G2G1\MitoSys2\Calibration\mEGFPC1_G2\0001_R1_P4_K1_Ch2-Ch1.zen
327580	-1.773636e-04	3.034663e-04	9.441300e-06	20151203_STAG2gfpcf2_G2G1\MitoSys2\Calibration\mEGFPC1_G2\0001_R1_P4_K1_Ch2-Ch1.zen
348060	-2.612243e-05	3.652526e-04	8.338800e-06	20151203_STAG2gfpcf2_G2G1\MitoSys2\Calibration\mEGFPC1_G2\0001_R1_P4_K1_Ch2-Ch1.zen
368540	-4.341781e-06	2.001874e-04	7.406900e-06	20151203_STAG2gfpcf2_G2G1\MitoSys2\Calibration\mEGFPC1_G2\0001_R1_P4_K1_Ch2-Ch1.zen
389020	-7.774023e-05	3.469846e-04	6.613000e-06	20151203_STAG2gfpcf2_G2G1\MitoSys2\Calibration\mEGFPC1_G2\0001_R1_P4_K1_Ch2-Ch1.zen
409500	-5.230115e-05	2.409330e-04	5.932100e-06	20151203_STAG2gfpcf2_G2G1\MitoSys2\Calibration\mEGFPC1_G2\0001_R1_P4_K1_Ch2-Ch1.zen
450460	-3.143633e-05	2.929508e-04	4.834000e-06	20151203_STAG2gfpcf2_G2G1\MitoSys2\Calibration\mEGFPC1_G2\0001_R1_P4_K1_Ch2-Ch1.zen
491420	1.988954e-05	3.049168e-04	3.998000e-06	20151203_STAG2gfpcf2_G2G1\MitoSys2\Calibration\mEGFPC1_G2\0001_R1_P4_K1_Ch2-Ch1.zen
532380	3.896248e-05	2.635396e-04	3.349300e-06	20151203_STAG2gfpcf2_G2G1\MitoSys2\Calibration\mEGFPC1_G2\0001_R1_P4_K1_Ch2-Ch1.zen
573340	8.324042e-06	2.711668e-04	2.837600e-06	20151203_STAG2gfpcf2_G2G1\MitoSys2\Calibration\mEGFPC1_G2\0001_R1_P4_K1_Ch2-Ch1.zen
614300	1.366482e-05	2.384978e-04	2.428000e-06	20151203_STAG2gfpcf2_G2G1\MitoSys2\Calibration\mEGFPC1_G2\0001_R1_P4_K1_Ch2-Ch1.zen
655260	6.863120e-05	2.323486e-04	2.096100e-06	20151203_STAG2gfpcf2_G2G1\MitoSys2\Calibration\mEGFPC1_G2\0001_R1_P4_K1_Ch2-Ch1.zen
696220	1.023852e-04	2.809415e-04	1.824000e-06	20151203_STAG2gfpcf2_G2G1\MitoSys2\Calibration\mEGFPC1_G2\0001_R1_P4_K1_Ch2-Ch1.zen
737180	-4.868537e-05	2.353357e-04	1.598600e-06	20151203_STAG2gfpcf2_G2G1\MitoSys2\Calibration\mEGFPC1_G2\0001_R1_P4_K1_Ch2-Ch1.zen
778140	-5.815772e-06	2.532410e-04	1.410300e-06	20151203_STAG2gfpcf2_G2G1\MitoSys2\Calibration\mEGFPC1_G2\0001_R1_P4_K1_Ch2-Ch1.zen
819100	-5.414413e-05	2.143536e-04	1.251500e-06	20151203_STAG2gfpcf2_G2G1\MitoSys2\Calibration\mEGFPC1_G2\0001_R1_P4_K1_Ch2-Ch1.zen
901020	-1.092332e-04	2.384002e-04	1.001300e-06	20151203_STAG2gfpcf2_G2G1\MitoSys2\Calibration\mEGFPC1_G2\0001_R1_P4_K1_Ch2-Ch1.zen
982940	-6.488358e-05	1.970097e-04	8.160700e-07	20151203_STAG2gfpcf2_G2G1\MitoSys2\Calibration\mEGFPC1_G2\0001_R1_P4_K1_Ch2-Ch1.zen
1064860	-4.513839e-05	1.663367e-04	6.756700e-07	20151203_STAG2gfpcf2_G2G1\MitoSys2\Calibration\mEGFPC1_G2\0001_R1_P4_K1_Ch2-Ch1.zen
1146780	-6.273560e-05	2.712996e-04	5.671200e-07	20151203_STAG2gfpcf2_G2G1\MitoSys2\Calibration\mEGFPC1_G2\0001_R1_P4_K1_Ch2-Ch1.zen
1228700	1.400036e-06	2.329100e-04	4.817400e-07	20151203_STAG2gfpcf2_G2G1\MitoSys2\Calibration\mEGFPC1_G2\0001_R1_P4_K1_Ch2-Ch1.zen
1310620	-3.559855e-05	2.555151e-04	4.135300e-07	20151203_STAG2gfpcf2_G2G1\MitoSys2\Calibration\mEGFPC1_G2\0001_R1_P4_K1_Ch2-Ch1.zen
1392540	6.140867e-05	2.502605e-04	3.583100e-07	20151203_STAG2gfpcf2_G2G1\MitoSys2\Calibration\mEGFPC1_G2\0001_R1_P4_K1_Ch2-Ch1.zen
1474460	-1.549523e-05	1.854674e-04	3.130600e-07	20151203_STAG2gfpcf2_G2G1\MitoSys2\Calibration\mEGFPC1_G2\0001_R1_P4_K1_Ch2-Ch1.zen
1556380	2.331547e-06	1.821992e-04	2.755800e-07	20151203_STAG2gfpcf2_G2G1\MitoSys2\Calibration\mEGFPC1_G2\0001_R1_P4_K1_Ch2-Ch1.zen
10	1.604043e-02	4.143628e-03	1.505000e-02	20151203_STAG2gfpcf2_G2G1\MitoSys2\Calibration\mEGFPC1_G2\0002_R1_P1_K1_Ch2-Ch1.zen
20	1.501245e-02	4.403941e-03	1.438500e-02	20151203_STAG2gfpcf2_G2G1\MitoSys2\Calibration\mEGFPC1_G2\0002_R1_P1_K1_Ch2-Ch1.zen
30	1.278151e-02	3.845346e-03	1.377900e-02	20151203_STAG2gfpcf2_G2G1\MitoSys2\Calibration\mEGFPC1_G2\0002_R1_P1_K1_Ch2-Ch1.zen
40	1.265976e-02	2.027645e-03	1.322500e-02	20151203_STAG2gfpcf2_G2G1\MitoSys2\Calibration\mEGFPC1_G2\0002_R1_P1_K1_Ch2-Ch1.zen
50	1.409434e-02	3.292625e-03	1.271800e-02	20151203_STAG2gfpcf2_G2G1\MitoSys2\Calibration\mEGFPC1_G2\0002_R1_P1_K1_Ch2-Ch1.zen
60	1.115244e-02	5.065959e-03	1.225100e-02	20151203_STAG2gfpcf2_G2G1\MitoSys2\Calibration\mEGFPC1_G2\0002_R1_P1_K1_Ch2-Ch1.zen
70	1.069683e-02	3.005748e-03	1.182000e-02	20151203_STAG2gfpcf2_G2G1\MitoSys2\Calibration\mEGFPC1_G2\0002_R1_P1_K1_Ch2-Ch1.zen
80	1.226095e-02	5.040083e-03	1.142200e-02	20151203_STAG2gfpcf2_G2G1\MitoSys2\Calibration\mEGFPC1_G2\0002_R1_P1_K1_Ch2-Ch1.zen
90	9.773281e-03	2.848393e-03	1.105300e-02	20151203_STAG2gfpcf2_G2G1\MitoSys2\Calibration\mEGFPC1_G2\0002_R1_P1_K1_Ch2-Ch1.zen
100	1.128881e-02	1.890044e-03	1.071000e-02	20151203_STAG2gfpcf2_G2G1\MitoSys2\Calibration\mEGFPC1_G2\0002_R1_P1_K1_Ch2-Ch1.zen
120	9.235978e-03	2.655646e-03	1.009200e-02	20151203_STAG2gfpcf2_G2G1\MitoSys2\Calibration\mEGFPC1_G2\0002_R1_P1_K1_Ch2-Ch1.zen
140	1.007570e-02	2.146045e-03	9.550200e-03	20151203_STAG2gfpcf2_G2G1\MitoSys2\Calibration\mEGFPC1_G2\0002_R1_P1_K1_Ch2-Ch1.zen
160	8.116530e-03	2.895148e-03	9.071400e-03	20151203_STAG2gfpcf2_G2G1\MitoSys2\Calibration\mEGFPC1_G2\0002_R1_P1_K1_Ch2-Ch1.zen
180	9.952984e-03	3.374320e-03	8.644800e-03	20151203_STAG2gfpcf2_G2G1\MitoSys2\Calibration\mEGFPC1_G2\0002_R1_P1_K1_Ch2-Ch1.zen
200	9.250892e-03	2.929920e-03	8.262000e-03	20151203_STAG2gfpcf2_G2G1\MitoSys2\Calibration\mEGFPC1_G2\0002_R1_P1_K1_Ch2-Ch1.zen
220	8.152047e-03	3.143891e-03	7.916000e-03	20151203_STAG2gfpcf2_G2G1\MitoSys2\Calibration\mEGFPC1_G2\0002_R1_P1_K1_Ch2-Ch1.zen
240	8.068291e-03	2.964931e-03	7.601500e-03	20151203_STAG2gfpcf2_G2G1\MitoSys2\Calibration\mEGFPC1_G2\0002_R1_P1_K1_Ch2-Ch1.zen
260	7.211170e-03	3.131973e-03	7.313900e-03	20151203_STAG2gfpcf2_G2G1\MitoSys2\Calibration\mEGFPC1_G2\0002_R1_P1_K1_Ch2-Ch1.zen
280	6.931517e-03	2.902929e-03	7.049700e-03	20151203_STAG2gfpcf2_G2G1\MitoSys2\Calibration\mEGFPC1_G2\0002_R1_P1_K1_Ch2-Ch1.zen
300	7.466481e-03	2.153564e-03	6.805700e-03	20151203_STAG2gfpcf2_G2G1\MitoSys2\Calibration\mEGFPC1_G2\0002_R1_P1_K1_Ch2-Ch1.zen
340	5.802913e-03	1.965417e-03	6.369100e-03	20151203_STAG2gfpcf2_G2G1\MitoSys2\Calibration\mEGFPC1_G2\0002_R1_P1_K1_Ch2-Ch1.zen
380	6.711111e-03	2.174153e-03	5.988600e-03	20151203_STAG2gfpcf2_G2G1\MitoSys2\Calibration\mEGFPC1_G2\0002_R1_P1_K1_Ch2-Ch1.zen
420	5.649331e-03	2.521435e-03	5.653000e-03	20151203_STAG2gfpcf2_G2G1\MitoSys2\Calibration\mEGFPC1_G2\0002_R1_P1_K1_Ch2-Ch1.zen
460	5.481528e-03	1.219985e-03	5.354200e-03	20151203_STAG2gfpcf2_G2G1\MitoSys2\Calibration\mEGFPC1_G2\0002_R1_P1_K1_Ch2-Ch1.zen
500	4.710874e-03	1.812403e-03	5.085800e-03	20151203_STAG2gfpcf2_G2G1\MitoSys2\Calibration\mEGFPC1_G2\0002_R1_P1_K1_Ch2-Ch1.zen
540	5.058316e-03	1.364167e-03	4.843300e-03	20151203_STAG2gfpcf2_G2G1\MitoSys2\Calibration\mEGFPC1_G2\0002_R1_P1_K1_Ch2-Ch1.zen
580	4.768121e-03	1.073732e-03	4.622700e-03	20151203_STAG2gfpcf2_G2G1\MitoSys2\Calibration\mEGFPC1_G2\0002_R1_P1_K1_Ch2-Ch1.zen
620	4.764738e-03	2.629494e-03	4.421100e-03	20151203_STAG2gfpcf2_G2G1\MitoSys2\Calibration\mEGFPC1_G2\0002_R1_P1_K1_Ch2-Ch1.zen
660	3.691376e-03	1.914797e-03	4.236100e-03	20151203_STAG2gfpcf2_G2G1\MitoSys2\Calibration\mEGFPC1_G2\0002_R1_P1_K1_Ch2-Ch1.zen
700	4.147675e-03	1.781539e-03	4.065700e-03	20151203_STAG2gfpcf2_G2G1\MitoSys2\Calibration\mEGFPC1_G2\0002_R1_P1_K1_Ch2-Ch1.zen
780	3.706913e-03	1.461364e-03	3.761900e-03	20151203_STAG2gfpcf2_G2G1\MitoSys2\Calibration\mEGFPC1_G2\0002_R1_P1_K1_Ch2-Ch1.zen
860	3.833936e-03	1.722970e-03	3.499100e-03	20151203_STAG2gfpcf2_G2G1\MitoSys2\Calibration\mEGFPC1_G2\0002_R1_P1_K1_Ch2-Ch1.zen
940	3.214906e-03	1.053648e-03	3.269500e-03	20151203_STAG2gfpcf2_G2G1\MitoSys2\Calibration\mEGFPC1_G2\0002_R1_P1_K1_Ch2-Ch1.zen
1020	2.956471e-03	1.572076e-03	3.067200e-03	20151203_STAG2gfpcf2_G2G1\MitoSys2\Calibration\mEGFPC1_G2\0002_R1_P1_K1_Ch2-Ch1.zen
1100	2.147074e-03	1.810375e-03	2.887500e-03	20151203_STAG2gfpcf2_G2G1\MitoSys2\Calibration\mEGFPC1_G2\0002_R1_P1_K1_Ch2-Ch1.zen
1180	2.994799e-03	1.405327e-03	2.726900e-03	20151203_STAG2gfpcf2_G2G1\MitoSys2\Calibration\mEGFPC1_G2\0002_R1_P1_K1_Ch2-Ch1.zen
1260	2.445979e-03	1.472740e-03	2.582500e-03	20151203_STAG2gfpcf2_G2G1\MitoSys2\Calibration\mEGFPC1_G2\0002_R1_P1_K1_Ch2-Ch1.zen
1340	2.376012e-03	2.064517e-03	2.452000e-03	20151203_STAG2gfpcf2_G2G1\MitoSys2\Calibration\mEGFPC1_G2\0002_R1_P1_K1_Ch2-Ch1.zen
1420	2.632026e-03	1.548275e-03	2.333400e-03	20151203_STAG2gfpcf2_G2G1\MitoSys2\Calibration\mEGFPC1_G2\0002_R1_P1_K1_Ch2-Ch1.zen
1500	2.001652e-03	1.074400e-03	2.225200e-03	20151203_STAG2gfpcf2_G2G1\MitoSys2\Calibration\mEGFPC1_G2\0002_R1_P1_K1_Ch2-Ch1.zen
1660	1.733119e-03	1.062063e-03	2.035100e-03	20151203_STAG2gfpcf2_G2G1\MitoSys2\Calibration\mEGFPC1_G2\0002_R1_P1_K1_Ch2-Ch1.zen
1820	1.398855e-03	1.041693e-03	1.873400e-03	20151203_STAG2gfpcf2_G2G1\MitoSys2\Calibration\mEGFPC1_G2\0002_R1_P1_K1_Ch2-Ch1.zen
1980	1.601463e-03	1.194806e-03	1.734300e-03	20151203_STAG2gfpcf2_G2G1\MitoSys2\Calibration\mEGFPC1_G2\0002_R1_P1_K1_Ch2-Ch1.zen
2140	1.673917e-03	9.429262e-04	1.613300e-03	20151203_STAG2gfpcf2_G2G1\MitoSys2\Calibration\mEGFPC1_G2\0002_R1_P1_K1_Ch2-Ch1.zen
2300	1.290926e-03	1.221723e-03	1.507200e-03	20151203_STAG2gfpcf2_G2G1\MitoSys2\Calibration\mEGFPC1_G2\0002_R1_P1_K1_Ch2-Ch1.zen
2460	1.546068e-03	1.320769e-03	1.413300e-03	20151203_STAG2gfpcf2_G2G1\MitoSys2\Calibration\mEGFPC1_G2\0002_R1_P1_K1_Ch2-Ch1.zen
2620	1.542990e-03	8.126229e-04	1.329800e-03	20151203_STAG2gfpcf2_G2G1\MitoSys2\Calibration\mEGFPC1_G2\0002_R1_P1_K1_Ch2-Ch1.zen
2780	1.380294e-03	1.195084e-03	1.254900e-03	20151203_STAG2gfpcf2_G2G1\MitoSys2\Calibration\mEGFPC1_G2\0002_R1_P1_K1_Ch2-Ch1.zen
2940	1.030233e-03	8.731702e-04	1.187400e-03	20151203_STAG2gfpcf2_G2G1\MitoSys2\Calibration\mEGFPC1_G2\0002_R1_P1_K1_Ch2-Ch1.zen
3100	1.051918e-03	6.621169e-04	1.126400e-03	20151203_STAG2gfpcf2_G2G1\MitoSys2\Calibration\mEGFPC1_G2\0002_R1_P1_K1_Ch2-Ch1.zen
3420	7.598012e-04	1.005547e-03	1.020100e-03	20151203_STAG2gfpcf2_G2G1\MitoSys2\Calibration\mEGFPC1_G2\0002_R1_P1_K1_Ch2-Ch1.zen
3740	9.775039e-04	8.344054e-04	9.307900e-04	20151203_STAG2gfpcf2_G2G1\MitoSys2\Calibration\mEGFPC1_G2\0002_R1_P1_K1_Ch2-Ch1.zen
4060	9.738170e-04	8.658314e-04	8.547600e-04	20151203_STAG2gfpcf2_G2G1\MitoSys2\Calibration\mEGFPC1_G2\0002_R1_P1_K1_Ch2-Ch1.zen
4380	8.363158e-04	9.265724e-04	7.892700e-04	20151203_STAG2gfpcf2_G2G1\MitoSys2\Calibration\mEGFPC1_G2\0002_R1_P1_K1_Ch2-Ch1.zen
4700	9.594310e-04	7.517896e-04	7.323100e-04	20151203_STAG2gfpcf2_G2G1\MitoSys2\Calibration\mEGFPC1_G2\0002_R1_P1_K1_Ch2-Ch1.zen
5020	5.912729e-04	9.962139e-04	6.823300e-04	20151203_STAG2gfpcf2_G2G1\MitoSys2\Calibration\mEGFPC1_G2\0002_R1_P1_K1_Ch2-Ch1.zen
5340	7.263321e-04	9.214448e-04	6.381500e-04	20151203_STAG2gfpcf2_G2G1\MitoSys2\Calibration\mEGFPC1_G2\0002_R1_P1_K1_Ch2-Ch1.zen
5660	6.768329e-04	1.001734e-03	5.988300e-04	20151203_STAG2gfpcf2_G2G1\MitoSys2\Calibration\mEGFPC1_G2\0002_R1_P1_K1_Ch2-Ch1.zen
5980	5.355587e-04	1.000906e-03	5.636300e-04	20151203_STAG2gfpcf2_G2G1\MitoSys2\Calibration\mEGFPC1_G2\0002_R1_P1_K1_Ch2-Ch1.zen
6300	6.594129e-04	6.642881e-04	5.319400e-04	20151203_STAG2gfpcf2_G2G1\MitoSys2\Calibration\mEGFPC1_G2\0002_R1_P1_K1_Ch2-Ch1.zen
6940	5.754241e-04	4.687308e-04	4.772400e-04	20151203_STAG2gfpcf2_G2G1\MitoSys2\Calibration\mEGFPC1_G2\0002_R1_P1_K1_Ch2-Ch1.zen
7580	7.419623e-04	8.209762e-04	4.317300e-04	20151203_STAG2gfpcf2_G2G1\MitoSys2\Calibration\mEGFPC1_G2\0002_R1_P1_K1_Ch2-Ch1.zen
8220	4.391282e-04	6.155766e-04	3.933300e-04	20151203_STAG2gfpcf2_G2G1\MitoSys2\Calibration\mEGFPC1_G2\0002_R1_P1_K1_Ch2-Ch1.zen
8860	4.196274e-04	7.900199e-04	3.605300e-04	20151203_STAG2gfpcf2_G2G1\MitoSys2\Calibration\mEGFPC1_G2\0002_R1_P1_K1_Ch2-Ch1.zen
9500	4.907623e-04	6.319376e-04	3.322300e-04	20151203_STAG2gfpcf2_G2G1\MitoSys2\Calibration\mEGFPC1_G2\0002_R1_P1_K1_Ch2-Ch1.zen
10140	4.550534e-04	6.889719e-04	3.075700e-04	20151203_STAG2gfpcf2_G2G1\MitoSys2\Calibration\mEGFPC1_G2\0002_R1_P1_K1_Ch2-Ch1.zen
10780	4.504845e-04	7.381105e-04	2.859300e-04	20151203_STAG2gfpcf2_G2G1\MitoSys2\Calibration\mEGFPC1_G2\0002_R1_P1_K1_Ch2-Ch1.zen
11420	2.635776e-04	6.442960e-04	2.667900e-04	20151203_STAG2gfpcf2_G2G1\MitoSys2\Calibration\mEGFPC1_G2\0002_R1_P1_K1_Ch2-Ch1.zen
12060	-3.284261e-05	6.240716e-04	2.497700e-04	20151203_STAG2gfpcf2_G2G1\MitoSys2\Calibration\mEGFPC1_G2\0002_R1_P1_K1_Ch2-Ch1.zen
12700	7.892729e-05	5.436883e-04	2.345300e-04	20151203_STAG2gfpcf2_G2G1\MitoSys2\Calibration\mEGFPC1_G2\0002_R1_P1_K1_Ch2-Ch1.zen
13980	8.220381e-05	5.226994e-04	2.084400e-04	20151203_STAG2gfpcf2_G2G1\MitoSys2\Calibration\mEGFPC1_G2\0002_R1_P1_K1_Ch2-Ch1.zen
15260	1.840967e-04	5.696151e-04	1.869500e-04	20151203_STAG2gfpcf2_G2G1\MitoSys2\Calibration\mEGFPC1_G2\0002_R1_P1_K1_Ch2-Ch1.zen
16540	3.385029e-04	5.718283e-04	1.690000e-04	20151203_STAG2gfpcf2_G2G1\MitoSys2\Calibration\mEGFPC1_G2\0002_R1_P1_K1_Ch2-Ch1.zen
17820	3.211782e-04	5.855844e-04	1.538000e-04	20151203_STAG2gfpcf2_G2G1\MitoSys2\Calibration\mEGFPC1_G2\0002_R1_P1_K1_Ch2-Ch1.zen
19100	2.310703e-04	5.601096e-04	1.407900e-04	20151203_STAG2gfpcf2_G2G1\MitoSys2\Calibration\mEGFPC1_G2\0002_R1_P1_K1_Ch2-Ch1.zen
20380	-4.075696e-05	7.614189e-04	1.295500e-04	20151203_STAG2gfpcf2_G2G1\MitoSys2\Calibration\mEGFPC1_G2\0002_R1_P1_K1_Ch2-Ch1.zen
21660	-4.533921e-05	4.918676e-04	1.197500e-04	20151203_STAG2gfpcf2_G2G1\MitoSys2\Calibration\mEGFPC1_G2\0002_R1_P1_K1_Ch2-Ch1.zen
22940	1.902112e-04	4.396097e-04	1.111400e-04	20151203_STAG2gfpcf2_G2G1\MitoSys2\Calibration\mEGFPC1_G2\0002_R1_P1_K1_Ch2-Ch1.zen
24220	1.800525e-04	5.685310e-04	1.035400e-04	20151203_STAG2gfpcf2_G2G1\MitoSys2\Calibration\mEGFPC1_G2\0002_R1_P1_K1_Ch2-Ch1.zen
25500	1.189945e-04	5.756844e-04	9.677000e-05	20151203_STAG2gfpcf2_G2G1\MitoSys2\Calibration\mEGFPC1_G2\0002_R1_P1_K1_Ch2-Ch1.zen
28060	-3.559965e-05	4.708028e-04	8.527900e-05	20151203_STAG2gfpcf2_G2G1\MitoSys2\Calibration\mEGFPC1_G2\0002_R1_P1_K1_Ch2-Ch1.zen
30620	1.622526e-05	5.048281e-04	7.591700e-05	20151203_STAG2gfpcf2_G2G1\MitoSys2\Calibration\mEGFPC1_G2\0002_R1_P1_K1_Ch2-Ch1.zen
33180	-6.638435e-05	3.327110e-04	6.816600e-05	20151203_STAG2gfpcf2_G2G1\MitoSys2\Calibration\mEGFPC1_G2\0002_R1_P1_K1_Ch2-Ch1.zen
35740	2.347727e-04	6.538153e-04	6.166000e-05	20151203_STAG2gfpcf2_G2G1\MitoSys2\Calibration\mEGFPC1_G2\0002_R1_P1_K1_Ch2-Ch1.zen
38300	2.820531e-04	5.963153e-04	5.613500e-05	20151203_STAG2gfpcf2_G2G1\MitoSys2\Calibration\mEGFPC1_G2\0002_R1_P1_K1_Ch2-Ch1.zen
40860	-1.275833e-05	5.688847e-04	5.139400e-05	20151203_STAG2gfpcf2_G2G1\MitoSys2\Calibration\mEGFPC1_G2\0002_R1_P1_K1_Ch2-Ch1.zen
43420	2.362689e-05	4.851486e-04	4.728900e-05	20151203_STAG2gfpcf2_G2G1\MitoSys2\Calibration\mEGFPC1_G2\0002_R1_P1_K1_Ch2-Ch1.zen
45980	9.891664e-05	5.230686e-04	4.370600e-05	20151203_STAG2gfpcf2_G2G1\MitoSys2\Calibration\mEGFPC1_G2\0002_R1_P1_K1_Ch2-Ch1.zen
48540	4.806155e-05	4.760350e-04	4.055700e-05	20151203_STAG2gfpcf2_G2G1\MitoSys2\Calibration\mEGFPC1_G2\0002_R1_P1_K1_Ch2-Ch1.zen
51100	6.173094e-05	3.506077e-04	3.777100e-05	20151203_STAG2gfpcf2_G2G1\MitoSys2\Calibration\mEGFPC1_G2\0002_R1_P1_K1_Ch2-Ch1.zen
56220	-7.594808e-06	4.232702e-04	3.307300e-05	20151203_STAG2gfpcf2_G2G1\MitoSys2\Calibration\mEGFPC1_G2\0002_R1_P1_K1_Ch2-Ch1.zen
61340	7.553067e-05	4.201134e-04	2.927800e-05	20151203_STAG2gfpcf2_G2G1\MitoSys2\Calibration\mEGFPC1_G2\0002_R1_P1_K1_Ch2-Ch1.zen
66460	3.751101e-05	4.215840e-04	2.616000e-05	20151203_STAG2gfpcf2_G2G1\MitoSys2\Calibration\mEGFPC1_G2\0002_R1_P1_K1_Ch2-Ch1.zen
71580	-2.547247e-05	3.367201e-04	2.356100e-05	20151203_STAG2gfpcf2_G2G1\MitoSys2\Calibration\mEGFPC1_G2\0002_R1_P1_K1_Ch2-Ch1.zen
76700	-1.822017e-05	3.517416e-04	2.136700e-05	20151203_STAG2gfpcf2_G2G1\MitoSys2\Calibration\mEGFPC1_G2\0002_R1_P1_K1_Ch2-Ch1.zen
81820	-1.188901e-05	3.428736e-04	1.949500e-05	20151203_STAG2gfpcf2_G2G1\MitoSys2\Calibration\mEGFPC1_G2\0002_R1_P1_K1_Ch2-Ch1.zen
86940	4.467892e-05	4.201196e-04	1.788200e-05	20151203_STAG2gfpcf2_G2G1\MitoSys2\Calibration\mEGFPC1_G2\0002_R1_P1_K1_Ch2-Ch1.zen
92060	1.834089e-05	4.002091e-04	1.648100e-05	20151203_STAG2gfpcf2_G2G1\MitoSys2\Calibration\mEGFPC1_G2\0002_R1_P1_K1_Ch2-Ch1.zen
97180	-7.055641e-05	3.945471e-04	1.525400e-05	20151203_STAG2gfpcf2_G2G1\MitoSys2\Calibration\mEGFPC1_G2\0002_R1_P1_K1_Ch2-Ch1.zen
102300	-8.157854e-05	3.204741e-04	1.417200e-05	20151203_STAG2gfpcf2_G2G1\MitoSys2\Calibration\mEGFPC1_G2\0002_R1_P1_K1_Ch2-Ch1.zen
112540	1.022357e-04	3.009986e-04	1.235800e-05	20151203_STAG2gfpcf2_G2G1\MitoSys2\Calibration\mEGFPC1_G2\0002_R1_P1_K1_Ch2-Ch1.zen
122780	4.541774e-05	3.163961e-04	1.090100e-05	20151203_STAG2gfpcf2_G2G1\MitoSys2\Calibration\mEGFPC1_G2\0002_R1_P1_K1_Ch2-Ch1.zen
133020	-7.547749e-05	3.484317e-04	9.710500e-06	20151203_STAG2gfpcf2_G2G1\MitoSys2\Calibration\mEGFPC1_G2\0002_R1_P1_K1_Ch2-Ch1.zen
143260	-6.016656e-05	2.988016e-04	8.722300e-06	20151203_STAG2gfpcf2_G2G1\MitoSys2\Calibration\mEGFPC1_G2\0002_R1_P1_K1_Ch2-Ch1.zen
153500	-5.740277e-05	3.474009e-04	7.891500e-06	20151203_STAG2gfpcf2_G2G1\MitoSys2\Calibration\mEGFPC1_G2\0002_R1_P1_K1_Ch2-Ch1.zen
163740	-1.239769e-05	2.623845e-04	7.184900e-06	20151203_STAG2gfpcf2_G2G1\MitoSys2\Calibration\mEGFPC1_G2\0002_R1_P1_K1_Ch2-Ch1.zen
173980	-4.805254e-05	3.643014e-04	6.578100e-06	20151203_STAG2gfpcf2_G2G1\MitoSys2\Calibration\mEGFPC1_G2\0002_R1_P1_K1_Ch2-Ch1.zen
184220	-5.526947e-05	3.313810e-04	6.052300e-06	20151203_STAG2gfpcf2_G2G1\MitoSys2\Calibration\mEGFPC1_G2\0002_R1_P1_K1_Ch2-Ch1.zen
194460	-9.421670e-05	3.438880e-04	5.593200e-06	20151203_STAG2gfpcf2_G2G1\MitoSys2\Calibration\mEGFPC1_G2\0002_R1_P1_K1_Ch2-Ch1.zen
204700	-1.430657e-05	2.783342e-04	5.189500e-06	20151203_STAG2gfpcf2_G2G1\MitoSys2\Calibration\mEGFPC1_G2\0002_R1_P1_K1_Ch2-Ch1.zen
225180	5.320373e-05	2.326761e-04	4.514200e-06	20151203_STAG2gfpcf2_G2G1\MitoSys2\Calibration\mEGFPC1_G2\0002_R1_P1_K1_Ch2-Ch1.zen
245660	5.616790e-05	3.337120e-04	3.974000e-06	20151203_STAG2gfpcf2_G2G1\MitoSys2\Calibration\mEGFPC1_G2\0002_R1_P1_K1_Ch2-Ch1.zen
266140	-7.984753e-05	2.625728e-04	3.533700e-06	20151203_STAG2gfpcf2_G2G1\MitoSys2\Calibration\mEGFPC1_G2\0002_R1_P1_K1_Ch2-Ch1.zen
286620	-3.057316e-05	2.047738e-04	3.169300e-06	20151203_STAG2gfpcf2_G2G1\MitoSys2\Calibration\mEGFPC1_G2\0002_R1_P1_K1_Ch2-Ch1.zen
307100	-6.470583e-05	1.915401e-04	2.863600e-06	20151203_STAG2gfpcf2_G2G1\MitoSys2\Calibration\mEGFPC1_G2\0002_R1_P1_K1_Ch2-Ch1.zen
327580	-2.938105e-05	2.215375e-04	2.604200e-06	20151203_STAG2gfpcf2_G2G1\MitoSys2\Calibration\mEGFPC1_G2\0002_R1_P1_K1_Ch2-Ch1.zen
348060	-1.215936e-04	2.542032e-04	2.381800e-06	20151203_STAG2gfpcf2_G2G1\MitoSys2\Calibration\mEGFPC1_G2\0002_R1_P1_K1_Ch2-Ch1.zen
368540	-3.206910e-05	2.900889e-04	2.189400e-06	20151203_STAG2gfpcf2_G2G1\MitoSys2\Calibration\mEGFPC1_G2\0002_R1_P1_K1_Ch2-Ch1.zen
389020	-7.160894e-05	2.419919e-04	2.021600e-06	20151203_STAG2gfpcf2_G2G1\MitoSys2\Calibration\mEGFPC1_G2\0002_R1_P1_K1_Ch2-Ch1.zen
409500	-5.058001e-05	2.277474e-04	1.874300e-06	20151203_STAG2gfpcf2_G2G1\MitoSys2\Calibration\mEGFPC1_G2\0002_R1_P1_K1_Ch2-Ch1.zen
450460	-2.749724e-06	1.679516e-04	1.628200e-06	20151203_STAG2gfpcf2_G2G1\MitoSys2\Calibration\mEGFPC1_G2\0002_R1_P1_K1_Ch2-Ch1.zen
491420	2.187897e-05	1.700391e-04	1.431800e-06	20151203_STAG2gfpcf2_G2G1\MitoSys2\Calibration\mEGFPC1_G2\0002_R1_P1_K1_Ch2-Ch1.zen
532380	-4.686263e-06	1.476298e-04	1.272000e-06	20151203_STAG2gfpcf2_G2G1\MitoSys2\Calibration\mEGFPC1_G2\0002_R1_P1_K1_Ch2-Ch1.zen
573340	-1.068284e-05	2.285123e-04	1.139900e-06	20151203_STAG2gfpcf2_G2G1\MitoSys2\Calibration\mEGFPC1_G2\0002_R1_P1_K1_Ch2-Ch1.zen
614300	-8.540565e-05	2.402655e-04	1.029200e-06	20151203_STAG2gfpcf2_G2G1\MitoSys2\Calibration\mEGFPC1_G2\0002_R1_P1_K1_Ch2-Ch1.zen
655260	2.743512e-06	1.657288e-04	9.353800e-07	20151203_STAG2gfpcf2_G2G1\MitoSys2\Calibration\mEGFPC1_G2\0002_R1_P1_K1_Ch2-Ch1.zen
696220	-1.018147e-05	1.820380e-04	8.550300e-07	20151203_STAG2gfpcf2_G2G1\MitoSys2\Calibration\mEGFPC1_G2\0002_R1_P1_K1_Ch2-Ch1.zen
737180	1.361102e-05	2.282160e-04	7.855700e-07	20151203_STAG2gfpcf2_G2G1\MitoSys2\Calibration\mEGFPC1_G2\0002_R1_P1_K1_Ch2-Ch1.zen
778140	-3.289313e-05	2.695772e-04	7.250600e-07	20151203_STAG2gfpcf2_G2G1\MitoSys2\Calibration\mEGFPC1_G2\0002_R1_P1_K1_Ch2-Ch1.zen
819100	-1.726543e-06	2.223442e-04	6.719500e-07	20151203_STAG2gfpcf2_G2G1\MitoSys2\Calibration\mEGFPC1_G2\0002_R1_P1_K1_Ch2-Ch1.zen
901020	-4.111122e-05	1.865117e-04	5.833500e-07	20151203_STAG2gfpcf2_G2G1\MitoSys2\Calibration\mEGFPC1_G2\0002_R1_P1_K1_Ch2-Ch1.zen
982940	-1.656265e-05	1.261135e-04	5.126700e-07	20151203_STAG2gfpcf2_G2G1\MitoSys2\Calibration\mEGFPC1_G2\0002_R1_P1_K1_Ch2-Ch1.zen
1064860	5.643067e-05	1.810660e-04	4.552200e-07	20151203_STAG2gfpcf2_G2G1\MitoSys2\Calibration\mEGFPC1_G2\0002_R1_P1_K1_Ch2-Ch1.zen
1146780	-4.045242e-05	2.008125e-04	4.077800e-07	20151203_STAG2gfpcf2_G2G1\MitoSys2\Calibration\mEGFPC1_G2\0002_R1_P1_K1_Ch2-Ch1.zen
1228700	-3.833238e-05	1.648450e-04	3.680500e-07	20151203_STAG2gfpcf2_G2G1\MitoSys2\Calibration\mEGFPC1_G2\0002_R1_P1_K1_Ch2-Ch1.zen
1310620	-6.186648e-05	1.501906e-04	3.343900e-07	20151203_STAG2gfpcf2_G2G1\MitoSys2\Calibration\mEGFPC1_G2\0002_R1_P1_K1_Ch2-Ch1.zen
1392540	-3.430495e-05	1.245572e-04	3.055800e-07	20151203_STAG2gfpcf2_G2G1\MitoSys2\Calibration\mEGFPC1_G2\0002_R1_P1_K1_Ch2-Ch1.zen
1474460	-3.029963e-05	1.751374e-04	2.806900e-07	20151203_STAG2gfpcf2_G2G1\MitoSys2\Calibration\mEGFPC1_G2\0002_R1_P1_K1_Ch2-Ch1.zen
1556380	1.908136e-05	8.984049e-05	2.590100e-07	20151203_STAG2gfpcf2_G2G1\MitoSys2\Calibration\mEGFPC1_G2\0002_R1_P1_K1_Ch2-Ch1.zen
10	1.169306e-02	3.851663e-03	1.255500e-02	20151203_STAG2gfpcf2_G2G1\MitoSys2\Calibration\mEGFPC1_G2\0002_R1_P2_K1_Ch2-Ch1.zen
20	1.310236e-02	5.136459e-03	1.205400e-02	20151203_STAG2gfpcf2_G2G1\MitoSys2\Calibration\mEGFPC1_G2\0002_R1_P2_K1_Ch2-Ch1.zen
30	1.125061e-02	3.682800e-03	1.158700e-02	20151203_STAG2gfpcf2_G2G1\MitoSys2\Calibration\mEGFPC1_G2\0002_R1_P2_K1_Ch2-Ch1.zen
40	1.032275e-02	4.574688e-03	1.115300e-02	20151203_STAG2gfpcf2_G2G1\MitoSys2\Calibration\mEGFPC1_G2\0002_R1_P2_K1_Ch2-Ch1.zen
50	1.041940e-02	4.472592e-03	1.075100e-02	20151203_STAG2gfpcf2_G2G1\MitoSys2\Calibration\mEGFPC1_G2\0002_R1_P2_K1_Ch2-Ch1.zen
60	1.198001e-02	2.994351e-03	1.037700e-02	20151203_STAG2gfpcf2_G2G1\MitoSys2\Calibration\mEGFPC1_G2\0002_R1_P2_K1_Ch2-Ch1.zen
70	1.094720e-02	3.502937e-03	1.003000e-02	20151203_STAG2gfpcf2_G2G1\MitoSys2\Calibration\mEGFPC1_G2\0002_R1_P2_K1_Ch2-Ch1.zen
80	9.535341e-03	4.384101e-03	9.706500e-03	20151203_STAG2gfpcf2_G2G1\MitoSys2\Calibration\mEGFPC1_G2\0002_R1_P2_K1_Ch2-Ch1.zen
90	8.511451e-03	3.306104e-03	9.404800e-03	20151203_STAG2gfpcf2_G2G1\MitoSys2\Calibration\mEGFPC1_G2\0002_R1_P2_K1_Ch2-Ch1.zen
100	9.332549e-03	3.147734e-03	9.122900e-03	20151203_STAG2gfpcf2_G2G1\MitoSys2\Calibration\mEGFPC1_G2\0002_R1_P2_K1_Ch2-Ch1.zen
120	8.550553e-03	2.069472e-03	8.611600e-03	20151203_STAG2gfpcf2_G2G1\MitoSys2\Calibration\mEGFPC1_G2\0002_R1_P2_K1_Ch2-Ch1.zen
140	7.408254e-03	2.168217e-03	8.160100e-03	20151203_STAG2gfpcf2_G2G1\MitoSys2\Calibration\mEGFPC1_G2\0002_R1_P2_K1_Ch2-Ch1.zen
160	7.113460e-03	2.967362e-03	7.758600e-03	20151203_STAG2gfpcf2_G2G1\MitoSys2\Calibration\mEGFPC1_G2\0002_R1_P2_K1_Ch2-Ch1.zen
180	8.472809e-03	3.194914e-03	7.398800e-03	20151203_STAG2gfpcf2_G2G1\MitoSys2\Calibration\mEGFPC1_G2\0002_R1_P2_K1_Ch2-Ch1.zen
200	6.793005e-03	2.912332e-03	7.074400e-03	20151203_STAG2gfpcf2_G2G1\MitoSys2\Calibration\mEGFPC1_G2\0002_R1_P2_K1_Ch2-Ch1.zen
220	6.476971e-03	2.165703e-03	6.779900e-03	20151203_STAG2gfpcf2_G2G1\MitoSys2\Calibration\mEGFPC1_G2\0002_R1_P2_K1_Ch2-Ch1.zen
240	7.294419e-03	2.952311e-03	6.511200e-03	20151203_STAG2gfpcf2_G2G1\MitoSys2\Calibration\mEGFPC1_G2\0002_R1_P2_K1_Ch2-Ch1.zen
260	5.755297e-03	2.633890e-03	6.264500e-03	20151203_STAG2gfpcf2_G2G1\MitoSys2\Calibration\mEGFPC1_G2\0002_R1_P2_K1_Ch2-Ch1.zen
280	6.869909e-03	2.577335e-03	6.037100e-03	20151203_STAG2gfpcf2_G2G1\MitoSys2\Calibration\mEGFPC1_G2\0002_R1_P2_K1_Ch2-Ch1.zen
300	6.334467e-03	1.695088e-03	5.826500e-03	20151203_STAG2gfpcf2_G2G1\MitoSys2\Calibration\mEGFPC1_G2\0002_R1_P2_K1_Ch2-Ch1.zen
340	5.846812e-03	1.650556e-03	5.448000e-03	20151203_STAG2gfpcf2_G2G1\MitoSys2\Calibration\mEGFPC1_G2\0002_R1_P2_K1_Ch2-Ch1.zen
380	4.929851e-03	2.270971e-03	5.116400e-03	20151203_STAG2gfpcf2_G2G1\MitoSys2\Calibration\mEGFPC1_G2\0002_R1_P2_K1_Ch2-Ch1.zen
420	4.219054e-03	1.885778e-03	4.822800e-03	20151203_STAG2gfpcf2_G2G1\MitoSys2\Calibration\mEGFPC1_G2\0002_R1_P2_K1_Ch2-Ch1.zen
460	4.225186e-03	2.169750e-03	4.560300e-03	20151203_STAG2gfpcf2_G2G1\MitoSys2\Calibration\mEGFPC1_G2\0002_R1_P2_K1_Ch2-Ch1.zen
500	4.223675e-03	1.659933e-03	4.324000e-03	20151203_STAG2gfpcf2_G2G1\MitoSys2\Calibration\mEGFPC1_G2\0002_R1_P2_K1_Ch2-Ch1.zen
540	4.250152e-03	1.370000e-03	4.109900e-03	20151203_STAG2gfpcf2_G2G1\MitoSys2\Calibration\mEGFPC1_G2\0002_R1_P2_K1_Ch2-Ch1.zen
580	3.859087e-03	1.940128e-03	3.914800e-03	20151203_STAG2gfpcf2_G2G1\MitoSys2\Calibration\mEGFPC1_G2\0002_R1_P2_K1_Ch2-Ch1.zen
620	3.993298e-03	1.478721e-03	3.736400e-03	20151203_STAG2gfpcf2_G2G1\MitoSys2\Calibration\mEGFPC1_G2\0002_R1_P2_K1_Ch2-Ch1.zen
660	2.679100e-03	1.952625e-03	3.572400e-03	20151203_STAG2gfpcf2_G2G1\MitoSys2\Calibration\mEGFPC1_G2\0002_R1_P2_K1_Ch2-Ch1.zen
700	2.740252e-03	1.416186e-03	3.421300e-03	20151203_STAG2gfpcf2_G2G1\MitoSys2\Calibration\mEGFPC1_G2\0002_R1_P2_K1_Ch2-Ch1.zen
780	3.406277e-03	1.044725e-03	3.151900e-03	20151203_STAG2gfpcf2_G2G1\MitoSys2\Calibration\mEGFPC1_G2\0002_R1_P2_K1_Ch2-Ch1.zen
860	2.955397e-03	1.432643e-03	2.919000e-03	20151203_STAG2gfpcf2_G2G1\MitoSys2\Calibration\mEGFPC1_G2\0002_R1_P2_K1_Ch2-Ch1.zen
940	3.104345e-03	1.423646e-03	2.715800e-03	20151203_STAG2gfpcf2_G2G1\MitoSys2\Calibration\mEGFPC1_G2\0002_R1_P2_K1_Ch2-Ch1.zen
1020	2.287052e-03	1.456829e-03	2.537000e-03	20151203_STAG2gfpcf2_G2G1\MitoSys2\Calibration\mEGFPC1_G2\0002_R1_P2_K1_Ch2-Ch1.zen
1100	2.035844e-03	1.375276e-03	2.378500e-03	20151203_STAG2gfpcf2_G2G1\MitoSys2\Calibration\mEGFPC1_G2\0002_R1_P2_K1_Ch2-Ch1.zen
1180	1.862657e-03	1.382352e-03	2.237200e-03	20151203_STAG2gfpcf2_G2G1\MitoSys2\Calibration\mEGFPC1_G2\0002_R1_P2_K1_Ch2-Ch1.zen
1260	2.314120e-03	1.591255e-03	2.110400e-03	20151203_STAG2gfpcf2_G2G1\MitoSys2\Calibration\mEGFPC1_G2\0002_R1_P2_K1_Ch2-Ch1.zen
1340	2.202721e-03	1.921659e-03	1.996200e-03	20151203_STAG2gfpcf2_G2G1\MitoSys2\Calibration\mEGFPC1_G2\0002_R1_P2_K1_Ch2-Ch1.zen
1420	1.829678e-03	1.182365e-03	1.892600e-03	20151203_STAG2gfpcf2_G2G1\MitoSys2\Calibration\mEGFPC1_G2\0002_R1_P2_K1_Ch2-Ch1.zen
1500	2.210441e-03	8.654540e-04	1.798500e-03	20151203_STAG2gfpcf2_G2G1\MitoSys2\Calibration\mEGFPC1_G2\0002_R1_P2_K1_Ch2-Ch1.zen
1660	1.732496e-03	1.349735e-03	1.633600e-03	20151203_STAG2gfpcf2_G2G1\MitoSys2\Calibration\mEGFPC1_G2\0002_R1_P2_K1_Ch2-Ch1.zen
1820	1.224178e-03	1.003742e-03	1.494100e-03	20151203_STAG2gfpcf2_G2G1\MitoSys2\Calibration\mEGFPC1_G2\0002_R1_P2_K1_Ch2-Ch1.zen
1980	1.249092e-03	8.824289e-04	1.374700e-03	20151203_STAG2gfpcf2_G2G1\MitoSys2\Calibration\mEGFPC1_G2\0002_R1_P2_K1_Ch2-Ch1.zen
2140	1.255439e-03	1.252837e-03	1.271400e-03	20151203_STAG2gfpcf2_G2G1\MitoSys2\Calibration\mEGFPC1_G2\0002_R1_P2_K1_Ch2-Ch1.zen
2300	1.561123e-03	9.685971e-04	1.181200e-03	20151203_STAG2gfpcf2_G2G1\MitoSys2\Calibration\mEGFPC1_G2\0002_R1_P2_K1_Ch2-Ch1.zen
2460	1.099832e-03	9.792998e-04	1.101800e-03	20151203_STAG2gfpcf2_G2G1\MitoSys2\Calibration\mEGFPC1_G2\0002_R1_P2_K1_Ch2-Ch1.zen
2620	1.043450e-03	1.246135e-03	1.031500e-03	20151203_STAG2gfpcf2_G2G1\MitoSys2\Calibration\mEGFPC1_G2\0002_R1_P2_K1_Ch2-Ch1.zen
2780	1.233447e-03	1.341350e-03	9.687700e-04	20151203_STAG2gfpcf2_G2G1\MitoSys2\Calibration\mEGFPC1_G2\0002_R1_P2_K1_Ch2-Ch1.zen
2940	1.093024e-03	1.079728e-03	9.124900e-04	20151203_STAG2gfpcf2_G2G1\MitoSys2\Calibration\mEGFPC1_G2\0002_R1_P2_K1_Ch2-Ch1.zen
3100	1.004680e-03	8.336371e-04	8.617400e-04	20151203_STAG2gfpcf2_G2G1\MitoSys2\Calibration\mEGFPC1_G2\0002_R1_P2_K1_Ch2-Ch1.zen
3420	8.985473e-04	7.686767e-04	7.739500e-04	20151203_STAG2gfpcf2_G2G1\MitoSys2\Calibration\mEGFPC1_G2\0002_R1_P2_K1_Ch2-Ch1.zen
3740	5.719496e-04	9.949323e-04	7.007300e-04	20151203_STAG2gfpcf2_G2G1\MitoSys2\Calibration\mEGFPC1_G2\0002_R1_P2_K1_Ch2-Ch1.zen
4060	4.310070e-04	6.807126e-04	6.388300e-04	20151203_STAG2gfpcf2_G2G1\MitoSys2\Calibration\mEGFPC1_G2\0002_R1_P2_K1_Ch2-Ch1.zen
4380	6.702010e-04	7.793777e-04	5.858600e-04	20151203_STAG2gfpcf2_G2G1\MitoSys2\Calibration\mEGFPC1_G2\0002_R1_P2_K1_Ch2-Ch1.zen
4700	7.960355e-04	5.435519e-04	5.400800e-04	20151203_STAG2gfpcf2_G2G1\MitoSys2\Calibration\mEGFPC1_G2\0002_R1_P2_K1_Ch2-Ch1.zen
5020	6.939837e-04	6.701912e-04	5.001600e-04	20151203_STAG2gfpcf2_G2G1\MitoSys2\Calibration\mEGFPC1_G2\0002_R1_P2_K1_Ch2-Ch1.zen
5340	7.231658e-04	8.345507e-04	4.650600e-04	20151203_STAG2gfpcf2_G2G1\MitoSys2\Calibration\mEGFPC1_G2\0002_R1_P2_K1_Ch2-Ch1.zen
5660	5.075116e-04	4.918020e-04	4.339900e-04	20151203_STAG2gfpcf2_G2G1\MitoSys2\Calibration\mEGFPC1_G2\0002_R1_P2_K1_Ch2-Ch1.zen
5980	4.313244e-04	8.202352e-04	4.063200e-04	20151203_STAG2gfpcf2_G2G1\MitoSys2\Calibration\mEGFPC1_G2\0002_R1_P2_K1_Ch2-Ch1.zen
6300	3.654332e-04	6.539945e-04	3.815400e-04	20151203_STAG2gfpcf2_G2G1\MitoSys2\Calibration\mEGFPC1_G2\0002_R1_P2_K1_Ch2-Ch1.zen
6940	4.521520e-04	4.980183e-04	3.390600e-04	20151203_STAG2gfpcf2_G2G1\MitoSys2\Calibration\mEGFPC1_G2\0002_R1_P2_K1_Ch2-Ch1.zen
7580	4.084049e-04	6.753371e-04	3.040300e-04	20151203_STAG2gfpcf2_G2G1\MitoSys2\Calibration\mEGFPC1_G2\0002_R1_P2_K1_Ch2-Ch1.zen
8220	2.249264e-04	6.429942e-04	2.747200e-04	20151203_STAG2gfpcf2_G2G1\MitoSys2\Calibration\mEGFPC1_G2\0002_R1_P2_K1_Ch2-Ch1.zen
8860	1.336387e-05	9.603649e-04	2.498800e-04	20151203_STAG2gfpcf2_G2G1\MitoSys2\Calibration\mEGFPC1_G2\0002_R1_P2_K1_Ch2-Ch1.zen
9500	2.887139e-04	7.366620e-04	2.286000e-04	20151203_STAG2gfpcf2_G2G1\MitoSys2\Calibration\mEGFPC1_G2\0002_R1_P2_K1_Ch2-Ch1.zen
10140	2.218651e-04	5.385606e-04	2.101900e-04	20151203_STAG2gfpcf2_G2G1\MitoSys2\Calibration\mEGFPC1_G2\0002_R1_P2_K1_Ch2-Ch1.zen
10780	1.502719e-05	4.102819e-04	1.941400e-04	20151203_STAG2gfpcf2_G2G1\MitoSys2\Calibration\mEGFPC1_G2\0002_R1_P2_K1_Ch2-Ch1.zen
11420	6.181094e-05	4.253481e-04	1.800400e-04	20151203_STAG2gfpcf2_G2G1\MitoSys2\Calibration\mEGFPC1_G2\0002_R1_P2_K1_Ch2-Ch1.zen
12060	4.898024e-05	7.405260e-04	1.675700e-04	20151203_STAG2gfpcf2_G2G1\MitoSys2\Calibration\mEGFPC1_G2\0002_R1_P2_K1_Ch2-Ch1.zen
12700	-7.185325e-05	6.861976e-04	1.564700e-04	20151203_STAG2gfpcf2_G2G1\MitoSys2\Calibration\mEGFPC1_G2\0002_R1_P2_K1_Ch2-Ch1.zen
13980	1.598667e-04	6.399864e-04	1.376200e-04	20151203_STAG2gfpcf2_G2G1\MitoSys2\Calibration\mEGFPC1_G2\0002_R1_P2_K1_Ch2-Ch1.zen
15260	1.583636e-04	5.505853e-04	1.222600e-04	20151203_STAG2gfpcf2_G2G1\MitoSys2\Calibration\mEGFPC1_G2\0002_R1_P2_K1_Ch2-Ch1.zen
16540	-1.025854e-05	5.480988e-04	1.095400e-04	20151203_STAG2gfpcf2_G2G1\MitoSys2\Calibration\mEGFPC1_G2\0002_R1_P2_K1_Ch2-Ch1.zen
17820	1.758512e-04	6.159306e-04	9.887100e-05	20151203_STAG2gfpcf2_G2G1\MitoSys2\Calibration\mEGFPC1_G2\0002_R1_P2_K1_Ch2-Ch1.zen
19100	3.157333e-05	5.038692e-04	8.981200e-05	20151203_STAG2gfpcf2_G2G1\MitoSys2\Calibration\mEGFPC1_G2\0002_R1_P2_K1_Ch2-Ch1.zen
20380	9.354516e-05	4.597373e-04	8.204500e-05	20151203_STAG2gfpcf2_G2G1\MitoSys2\Calibration\mEGFPC1_G2\0002_R1_P2_K1_Ch2-Ch1.zen
21660	2.227812e-04	4.832805e-04	7.532400e-05	20151203_STAG2gfpcf2_G2G1\MitoSys2\Calibration\mEGFPC1_G2\0002_R1_P2_K1_Ch2-Ch1.zen
22940	-8.158474e-05	5.522557e-04	6.946400e-05	20151203_STAG2gfpcf2_G2G1\MitoSys2\Calibration\mEGFPC1_G2\0002_R1_P2_K1_Ch2-Ch1.zen
24220	1.972271e-04	6.328200e-04	6.431600e-05	20151203_STAG2gfpcf2_G2G1\MitoSys2\Calibration\mEGFPC1_G2\0002_R1_P2_K1_Ch2-Ch1.zen
25500	5.071557e-05	6.554585e-04	5.976600e-05	20151203_STAG2gfpcf2_G2G1\MitoSys2\Calibration\mEGFPC1_G2\0002_R1_P2_K1_Ch2-Ch1.zen
28060	5.503918e-06	5.653196e-04	5.210700e-05	20151203_STAG2gfpcf2_G2G1\MitoSys2\Calibration\mEGFPC1_G2\0002_R1_P2_K1_Ch2-Ch1.zen
30620	2.218651e-05	4.825352e-04	4.593500e-05	20151203_STAG2gfpcf2_G2G1\MitoSys2\Calibration\mEGFPC1_G2\0002_R1_P2_K1_Ch2-Ch1.zen
33180	1.805922e-05	5.250615e-04	4.087500e-05	20151203_STAG2gfpcf2_G2G1\MitoSys2\Calibration\mEGFPC1_G2\0002_R1_P2_K1_Ch2-Ch1.zen
35740	2.630666e-05	5.111681e-04	3.666800e-05	20151203_STAG2gfpcf2_G2G1\MitoSys2\Calibration\mEGFPC1_G2\0002_R1_P2_K1_Ch2-Ch1.zen
38300	1.278047e-04	6.180422e-04	3.312500e-05	20151203_STAG2gfpcf2_G2G1\MitoSys2\Calibration\mEGFPC1_G2\0002_R1_P2_K1_Ch2-Ch1.zen
40860	2.448205e-05	4.496327e-04	3.011000e-05	20151203_STAG2gfpcf2_G2G1\MitoSys2\Calibration\mEGFPC1_G2\0002_R1_P2_K1_Ch2-Ch1.zen
43420	-3.404431e-05	5.074607e-04	2.751800e-05	20151203_STAG2gfpcf2_G2G1\MitoSys2\Calibration\mEGFPC1_G2\0002_R1_P2_K1_Ch2-Ch1.zen
45980	7.112050e-05	5.707990e-04	2.527300e-05	20151203_STAG2gfpcf2_G2G1\MitoSys2\Calibration\mEGFPC1_G2\0002_R1_P2_K1_Ch2-Ch1.zen
48540	2.153628e-05	3.607302e-04	2.331100e-05	20151203_STAG2gfpcf2_G2G1\MitoSys2\Calibration\mEGFPC1_G2\0002_R1_P2_K1_Ch2-Ch1.zen
51100	2.999718e-05	3.832814e-04	2.158700e-05	20151203_STAG2gfpcf2_G2G1\MitoSys2\Calibration\mEGFPC1_G2\0002_R1_P2_K1_Ch2-Ch1.zen
56220	-5.897434e-05	3.263110e-04	1.870500e-05	20151203_STAG2gfpcf2_G2G1\MitoSys2\Calibration\mEGFPC1_G2\0002_R1_P2_K1_Ch2-Ch1.zen
61340	-7.195533e-05	3.290324e-04	1.640100e-05	20151203_STAG2gfpcf2_G2G1\MitoSys2\Calibration\mEGFPC1_G2\0002_R1_P2_K1_Ch2-Ch1.zen
66460	-1.207675e-05	3.882221e-04	1.452700e-05	20151203_STAG2gfpcf2_G2G1\MitoSys2\Calibration\mEGFPC1_G2\0002_R1_P2_K1_Ch2-Ch1.zen
71580	-8.250038e-05	2.835170e-04	1.297900e-05	20151203_STAG2gfpcf2_G2G1\MitoSys2\Calibration\mEGFPC1_G2\0002_R1_P2_K1_Ch2-Ch1.zen
76700	4.382413e-05	3.333847e-04	1.168300e-05	20151203_STAG2gfpcf2_G2G1\MitoSys2\Calibration\mEGFPC1_G2\0002_R1_P2_K1_Ch2-Ch1.zen
81820	-1.321410e-05	3.373427e-04	1.058600e-05	20151203_STAG2gfpcf2_G2G1\MitoSys2\Calibration\mEGFPC1_G2\0002_R1_P2_K1_Ch2-Ch1.zen
86940	8.827967e-05	2.668150e-04	9.647200e-06	20151203_STAG2gfpcf2_G2G1\MitoSys2\Calibration\mEGFPC1_G2\0002_R1_P2_K1_Ch2-Ch1.zen
92060	7.391228e-05	3.654121e-04	8.837000e-06	20151203_STAG2gfpcf2_G2G1\MitoSys2\Calibration\mEGFPC1_G2\0002_R1_P2_K1_Ch2-Ch1.zen
97180	-1.092066e-05	4.490199e-04	8.132300e-06	20151203_STAG2gfpcf2_G2G1\MitoSys2\Calibration\mEGFPC1_G2\0002_R1_P2_K1_Ch2-Ch1.zen
102300	-1.670918e-05	3.096232e-04	7.514800e-06	20151203_STAG2gfpcf2_G2G1\MitoSys2\Calibration\mEGFPC1_G2\0002_R1_P2_K1_Ch2-Ch1.zen
112540	7.116647e-05	2.053163e-04	6.487300e-06	20151203_STAG2gfpcf2_G2G1\MitoSys2\Calibration\mEGFPC1_G2\0002_R1_P2_K1_Ch2-Ch1.zen
122780	-3.796204e-05	2.319912e-04	5.670600e-06	20151203_STAG2gfpcf2_G2G1\MitoSys2\Calibration\mEGFPC1_G2\0002_R1_P2_K1_Ch2-Ch1.zen
133020	-2.414337e-05	3.309418e-04	5.009300e-06	20151203_STAG2gfpcf2_G2G1\MitoSys2\Calibration\mEGFPC1_G2\0002_R1_P2_K1_Ch2-Ch1.zen
143260	-1.128350e-04	3.337813e-04	4.465100e-06	20151203_STAG2gfpcf2_G2G1\MitoSys2\Calibration\mEGFPC1_G2\0002_R1_P2_K1_Ch2-Ch1.zen
153500	-7.738450e-05	2.610372e-04	4.011100e-06	20151203_STAG2gfpcf2_G2G1\MitoSys2\Calibration\mEGFPC1_G2\0002_R1_P2_K1_Ch2-Ch1.zen
163740	-8.701075e-05	2.756252e-04	3.627800e-06	20151203_STAG2gfpcf2_G2G1\MitoSys2\Calibration\mEGFPC1_G2\0002_R1_P2_K1_Ch2-Ch1.zen
173980	1.543255e-05	3.180613e-04	3.300900e-06	20151203_STAG2gfpcf2_G2G1\MitoSys2\Calibration\mEGFPC1_G2\0002_R1_P2_K1_Ch2-Ch1.zen
184220	-2.414810e-05	2.809738e-04	3.019400e-06	20151203_STAG2gfpcf2_G2G1\MitoSys2\Calibration\mEGFPC1_G2\0002_R1_P2_K1_Ch2-Ch1.zen
194460	5.745383e-05	3.090389e-04	2.775100e-06	20151203_STAG2gfpcf2_G2G1\MitoSys2\Calibration\mEGFPC1_G2\0002_R1_P2_K1_Ch2-Ch1.zen
204700	2.425750e-05	2.087559e-04	2.561400e-06	20151203_STAG2gfpcf2_G2G1\MitoSys2\Calibration\mEGFPC1_G2\0002_R1_P2_K1_Ch2-Ch1.zen
225180	-3.442444e-05	2.498603e-04	2.206800e-06	20151203_STAG2gfpcf2_G2G1\MitoSys2\Calibration\mEGFPC1_G2\0002_R1_P2_K1_Ch2-Ch1.zen
245660	-1.210737e-05	1.905565e-04	1.925800e-06	20151203_STAG2gfpcf2_G2G1\MitoSys2\Calibration\mEGFPC1_G2\0002_R1_P2_K1_Ch2-Ch1.zen
266140	-9.630877e-07	2.331116e-04	1.698800e-06	20151203_STAG2gfpcf2_G2G1\MitoSys2\Calibration\mEGFPC1_G2\0002_R1_P2_K1_Ch2-Ch1.zen
286620	3.723724e-06	1.558163e-04	1.512400e-06	20151203_STAG2gfpcf2_G2G1\MitoSys2\Calibration\mEGFPC1_G2\0002_R1_P2_K1_Ch2-Ch1.zen
307100	-2.331037e-05	1.658806e-04	1.357200e-06	20151203_STAG2gfpcf2_G2G1\MitoSys2\Calibration\mEGFPC1_G2\0002_R1_P2_K1_Ch2-Ch1.zen
327580	-9.206179e-05	2.049014e-04	1.226400e-06	20151203_STAG2gfpcf2_G2G1\MitoSys2\Calibration\mEGFPC1_G2\0002_R1_P2_K1_Ch2-Ch1.zen
348060	-2.956611e-05	2.371242e-04	1.115000e-06	20151203_STAG2gfpcf2_G2G1\MitoSys2\Calibration\mEGFPC1_G2\0002_R1_P2_K1_Ch2-Ch1.zen
368540	6.403471e-05	2.416485e-04	1.019200e-06	20151203_STAG2gfpcf2_G2G1\MitoSys2\Calibration\mEGFPC1_G2\0002_R1_P2_K1_Ch2-Ch1.zen
389020	-2.082812e-05	2.077739e-04	9.361400e-07	20151203_STAG2gfpcf2_G2G1\MitoSys2\Calibration\mEGFPC1_G2\0002_R1_P2_K1_Ch2-Ch1.zen
409500	-1.375895e-05	1.784124e-04	8.635700e-07	20151203_STAG2gfpcf2_G2G1\MitoSys2\Calibration\mEGFPC1_G2\0002_R1_P2_K1_Ch2-Ch1.zen
450460	-4.753151e-05	1.573178e-04	7.432800e-07	20151203_STAG2gfpcf2_G2G1\MitoSys2\Calibration\mEGFPC1_G2\0002_R1_P2_K1_Ch2-Ch1.zen
491420	1.617223e-05	1.701652e-04	6.481000e-07	20151203_STAG2gfpcf2_G2G1\MitoSys2\Calibration\mEGFPC1_G2\0002_R1_P2_K1_Ch2-Ch1.zen
532380	-6.227798e-05	1.262093e-04	5.713200e-07	20151203_STAG2gfpcf2_G2G1\MitoSys2\Calibration\mEGFPC1_G2\0002_R1_P2_K1_Ch2-Ch1.zen
573340	-5.976095e-05	1.638176e-04	5.083400e-07	20151203_STAG2gfpcf2_G2G1\MitoSys2\Calibration\mEGFPC1_G2\0002_R1_P2_K1_Ch2-Ch1.zen
614300	1.557922e-05	1.817470e-04	4.559400e-07	20151203_STAG2gfpcf2_G2G1\MitoSys2\Calibration\mEGFPC1_G2\0002_R1_P2_K1_Ch2-Ch1.zen
655260	-7.590300e-05	1.922409e-04	4.118200e-07	20151203_STAG2gfpcf2_G2G1\MitoSys2\Calibration\mEGFPC1_G2\0002_R1_P2_K1_Ch2-Ch1.zen
696220	-1.217655e-05	1.338425e-04	3.742600e-07	20151203_STAG2gfpcf2_G2G1\MitoSys2\Calibration\mEGFPC1_G2\0002_R1_P2_K1_Ch2-Ch1.zen
737180	2.385415e-05	2.068556e-04	3.419900e-07	20151203_STAG2gfpcf2_G2G1\MitoSys2\Calibration\mEGFPC1_G2\0002_R1_P2_K1_Ch2-Ch1.zen
778140	3.820240e-06	2.210813e-04	3.140200e-07	20151203_STAG2gfpcf2_G2G1\MitoSys2\Calibration\mEGFPC1_G2\0002_R1_P2_K1_Ch2-Ch1.zen
819100	-6.487620e-06	1.255974e-04	2.895900e-07	20151203_STAG2gfpcf2_G2G1\MitoSys2\Calibration\mEGFPC1_G2\0002_R1_P2_K1_Ch2-Ch1.zen
901020	-6.423780e-05	1.472157e-04	2.491400e-07	20151203_STAG2gfpcf2_G2G1\MitoSys2\Calibration\mEGFPC1_G2\0002_R1_P2_K1_Ch2-Ch1.zen
982940	-6.111185e-06	1.358040e-04	2.171500e-07	20151203_STAG2gfpcf2_G2G1\MitoSys2\Calibration\mEGFPC1_G2\0002_R1_P2_K1_Ch2-Ch1.zen
1064860	-6.001216e-06	8.448240e-05	1.913600e-07	20151203_STAG2gfpcf2_G2G1\MitoSys2\Calibration\mEGFPC1_G2\0002_R1_P2_K1_Ch2-Ch1.zen
1146780	-7.470837e-05	1.044636e-04	1.702200e-07	20151203_STAG2gfpcf2_G2G1\MitoSys2\Calibration\mEGFPC1_G2\0002_R1_P2_K1_Ch2-Ch1.zen
1228700	1.515806e-06	1.295481e-04	1.526400e-07	20151203_STAG2gfpcf2_G2G1\MitoSys2\Calibration\mEGFPC1_G2\0002_R1_P2_K1_Ch2-Ch1.zen
1310620	-9.606132e-06	8.607588e-05	1.378400e-07	20151203_STAG2gfpcf2_G2G1\MitoSys2\Calibration\mEGFPC1_G2\0002_R1_P2_K1_Ch2-Ch1.zen
1392540	3.017422e-05	1.359746e-04	1.252500e-07	20151203_STAG2gfpcf2_G2G1\MitoSys2\Calibration\mEGFPC1_G2\0002_R1_P2_K1_Ch2-Ch1.zen
1474460	5.436370e-05	9.235244e-05	1.144300e-07	20151203_STAG2gfpcf2_G2G1\MitoSys2\Calibration\mEGFPC1_G2\0002_R1_P2_K1_Ch2-Ch1.zen
1556380	2.130077e-05	1.735516e-04	1.050600e-07	20151203_STAG2gfpcf2_G2G1\MitoSys2\Calibration\mEGFPC1_G2\0002_R1_P2_K1_Ch2-Ch1.zen
10	1.602308e-02	6.918824e-03	1.725800e-02	20151203_STAG2gfpcf2_G2G1\MitoSys2\Calibration\mEGFPC1_G2\0002_R1_P4_K1_Ch2-Ch1.zen
20	1.758297e-02	5.468932e-03	1.665000e-02	20151203_STAG2gfpcf2_G2G1\MitoSys2\Calibration\mEGFPC1_G2\0002_R1_P4_K1_Ch2-Ch1.zen
30	1.631827e-02	6.829419e-03	1.607800e-02	20151203_STAG2gfpcf2_G2G1\MitoSys2\Calibration\mEGFPC1_G2\0002_R1_P4_K1_Ch2-Ch1.zen
40	1.537560e-02	6.445934e-03	1.554300e-02	20151203_STAG2gfpcf2_G2G1\MitoSys2\Calibration\mEGFPC1_G2\0002_R1_P4_K1_Ch2-Ch1.zen
50	1.699071e-02	5.366459e-03	1.504400e-02	20151203_STAG2gfpcf2_G2G1\MitoSys2\Calibration\mEGFPC1_G2\0002_R1_P4_K1_Ch2-Ch1.zen
60	1.543331e-02	5.340963e-03	1.458000e-02	20151203_STAG2gfpcf2_G2G1\MitoSys2\Calibration\mEGFPC1_G2\0002_R1_P4_K1_Ch2-Ch1.zen
70	1.337637e-02	4.505709e-03	1.414700e-02	20151203_STAG2gfpcf2_G2G1\MitoSys2\Calibration\mEGFPC1_G2\0002_R1_P4_K1_Ch2-Ch1.zen
80	1.136502e-02	5.862482e-03	1.374300e-02	20151203_STAG2gfpcf2_G2G1\MitoSys2\Calibration\mEGFPC1_G2\0002_R1_P4_K1_Ch2-Ch1.zen
90	1.331361e-02	4.762991e-03	1.336500e-02	20151203_STAG2gfpcf2_G2G1\MitoSys2\Calibration\mEGFPC1_G2\0002_R1_P4_K1_Ch2-Ch1.zen
100	1.279320e-02	4.148186e-03	1.301200e-02	20151203_STAG2gfpcf2_G2G1\MitoSys2\Calibration\mEGFPC1_G2\0002_R1_P4_K1_Ch2-Ch1.zen
120	1.326974e-02	3.972110e-03	1.237100e-02	20151203_STAG2gfpcf2_G2G1\MitoSys2\Calibration\mEGFPC1_G2\0002_R1_P4_K1_Ch2-Ch1.zen
140	1.116508e-02	3.584010e-03	1.180400e-02	20151203_STAG2gfpcf2_G2G1\MitoSys2\Calibration\mEGFPC1_G2\0002_R1_P4_K1_Ch2-Ch1.zen
160	1.188990e-02	4.011562e-03	1.130000e-02	20151203_STAG2gfpcf2_G2G1\MitoSys2\Calibration\mEGFPC1_G2\0002_R1_P4_K1_Ch2-Ch1.zen
180	1.056711e-02	3.523324e-03	1.084800e-02	20151203_STAG2gfpcf2_G2G1\MitoSys2\Calibration\mEGFPC1_G2\0002_R1_P4_K1_Ch2-Ch1.zen
200	1.070577e-02	4.732946e-03	1.044100e-02	20151203_STAG2gfpcf2_G2G1\MitoSys2\Calibration\mEGFPC1_G2\0002_R1_P4_K1_Ch2-Ch1.zen
220	1.014192e-02	3.449616e-03	1.007200e-02	20151203_STAG2gfpcf2_G2G1\MitoSys2\Calibration\mEGFPC1_G2\0002_R1_P4_K1_Ch2-Ch1.zen
240	9.028589e-03	3.679892e-03	9.734200e-03	20151203_STAG2gfpcf2_G2G1\MitoSys2\Calibration\mEGFPC1_G2\0002_R1_P4_K1_Ch2-Ch1.zen
260	1.014256e-02	4.955783e-03	9.424600e-03	20151203_STAG2gfpcf2_G2G1\MitoSys2\Calibration\mEGFPC1_G2\0002_R1_P4_K1_Ch2-Ch1.zen
280	9.700418e-03	3.893040e-03	9.139100e-03	20151203_STAG2gfpcf2_G2G1\MitoSys2\Calibration\mEGFPC1_G2\0002_R1_P4_K1_Ch2-Ch1.zen
300	8.797926e-03	3.632053e-03	8.874500e-03	20151203_STAG2gfpcf2_G2G1\MitoSys2\Calibration\mEGFPC1_G2\0002_R1_P4_K1_Ch2-Ch1.zen
340	8.123782e-03	3.698623e-03	8.398300e-03	20151203_STAG2gfpcf2_G2G1\MitoSys2\Calibration\mEGFPC1_G2\0002_R1_P4_K1_Ch2-Ch1.zen
380	7.821388e-03	2.216367e-03	7.980200e-03	20151203_STAG2gfpcf2_G2G1\MitoSys2\Calibration\mEGFPC1_G2\0002_R1_P4_K1_Ch2-Ch1.zen
420	7.416329e-03	3.278588e-03	7.608800e-03	20151203_STAG2gfpcf2_G2G1\MitoSys2\Calibration\mEGFPC1_G2\0002_R1_P4_K1_Ch2-Ch1.zen
460	7.096758e-03	2.942802e-03	7.275700e-03	20151203_STAG2gfpcf2_G2G1\MitoSys2\Calibration\mEGFPC1_G2\0002_R1_P4_K1_Ch2-Ch1.zen
500	6.809087e-03	2.521702e-03	6.974600e-03	20151203_STAG2gfpcf2_G2G1\MitoSys2\Calibration\mEGFPC1_G2\0002_R1_P4_K1_Ch2-Ch1.zen
540	7.008245e-03	3.128461e-03	6.700600e-03	20151203_STAG2gfpcf2_G2G1\MitoSys2\Calibration\mEGFPC1_G2\0002_R1_P4_K1_Ch2-Ch1.zen
580	6.276615e-03	2.827672e-03	6.449900e-03	20151203_STAG2gfpcf2_G2G1\MitoSys2\Calibration\mEGFPC1_G2\0002_R1_P4_K1_Ch2-Ch1.zen
620	6.163690e-03	3.202214e-03	6.219600e-03	20151203_STAG2gfpcf2_G2G1\MitoSys2\Calibration\mEGFPC1_G2\0002_R1_P4_K1_Ch2-Ch1.zen
660	6.152915e-03	2.623373e-03	6.007000e-03	20151203_STAG2gfpcf2_G2G1\MitoSys2\Calibration\mEGFPC1_G2\0002_R1_P4_K1_Ch2-Ch1.zen
700	5.964545e-03	1.768271e-03	5.810200e-03	20151203_STAG2gfpcf2_G2G1\MitoSys2\Calibration\mEGFPC1_G2\0002_R1_P4_K1_Ch2-Ch1.zen
780	5.287129e-03	2.167298e-03	5.457100e-03	20151203_STAG2gfpcf2_G2G1\MitoSys2\Calibration\mEGFPC1_G2\0002_R1_P4_K1_Ch2-Ch1.zen
860	6.038340e-03	1.555814e-03	5.149100e-03	20151203_STAG2gfpcf2_G2G1\MitoSys2\Calibration\mEGFPC1_G2\0002_R1_P4_K1_Ch2-Ch1.zen
940	4.643282e-03	2.078214e-03	4.877900e-03	20151203_STAG2gfpcf2_G2G1\MitoSys2\Calibration\mEGFPC1_G2\0002_R1_P4_K1_Ch2-Ch1.zen
1020	4.801469e-03	1.588544e-03	4.637400e-03	20151203_STAG2gfpcf2_G2G1\MitoSys2\Calibration\mEGFPC1_G2\0002_R1_P4_K1_Ch2-Ch1.zen
1100	4.280172e-03	1.897716e-03	4.422400e-03	20151203_STAG2gfpcf2_G2G1\MitoSys2\Calibration\mEGFPC1_G2\0002_R1_P4_K1_Ch2-Ch1.zen
1180	4.362596e-03	2.188279e-03	4.229000e-03	20151203_STAG2gfpcf2_G2G1\MitoSys2\Calibration\mEGFPC1_G2\0002_R1_P4_K1_Ch2-Ch1.zen
1260	4.352357e-03	2.466018e-03	4.054200e-03	20151203_STAG2gfpcf2_G2G1\MitoSys2\Calibration\mEGFPC1_G2\0002_R1_P4_K1_Ch2-Ch1.zen
1340	3.508086e-03	2.066686e-03	3.895200e-03	20151203_STAG2gfpcf2_G2G1\MitoSys2\Calibration\mEGFPC1_G2\0002_R1_P4_K1_Ch2-Ch1.zen
1420	3.014562e-03	1.669739e-03	3.750000e-03	20151203_STAG2gfpcf2_G2G1\MitoSys2\Calibration\mEGFPC1_G2\0002_R1_P4_K1_Ch2-Ch1.zen
1500	3.544440e-03	1.479175e-03	3.616800e-03	20151203_STAG2gfpcf2_G2G1\MitoSys2\Calibration\mEGFPC1_G2\0002_R1_P4_K1_Ch2-Ch1.zen
1660	3.661268e-03	1.877321e-03	3.380700e-03	20151203_STAG2gfpcf2_G2G1\MitoSys2\Calibration\mEGFPC1_G2\0002_R1_P4_K1_Ch2-Ch1.zen
1820	3.262163e-03	1.249521e-03	3.177600e-03	20151203_STAG2gfpcf2_G2G1\MitoSys2\Calibration\mEGFPC1_G2\0002_R1_P4_K1_Ch2-Ch1.zen
1980	2.755194e-03	2.146889e-03	3.000900e-03	20151203_STAG2gfpcf2_G2G1\MitoSys2\Calibration\mEGFPC1_G2\0002_R1_P4_K1_Ch2-Ch1.zen
2140	2.811437e-03	1.489722e-03	2.845400e-03	20151203_STAG2gfpcf2_G2G1\MitoSys2\Calibration\mEGFPC1_G2\0002_R1_P4_K1_Ch2-Ch1.zen
2300	2.827500e-03	1.232991e-03	2.707500e-03	20151203_STAG2gfpcf2_G2G1\MitoSys2\Calibration\mEGFPC1_G2\0002_R1_P4_K1_Ch2-Ch1.zen
2460	2.673503e-03	1.182399e-03	2.584000e-03	20151203_STAG2gfpcf2_G2G1\MitoSys2\Calibration\mEGFPC1_G2\0002_R1_P4_K1_Ch2-Ch1.zen
2620	2.866971e-03	1.726286e-03	2.472800e-03	20151203_STAG2gfpcf2_G2G1\MitoSys2\Calibration\mEGFPC1_G2\0002_R1_P4_K1_Ch2-Ch1.zen
2780	1.919898e-03	1.642802e-03	2.372000e-03	20151203_STAG2gfpcf2_G2G1\MitoSys2\Calibration\mEGFPC1_G2\0002_R1_P4_K1_Ch2-Ch1.zen
2940	2.197521e-03	9.151111e-04	2.280000e-03	20151203_STAG2gfpcf2_G2G1\MitoSys2\Calibration\mEGFPC1_G2\0002_R1_P4_K1_Ch2-Ch1.zen
3100	2.295840e-03	9.910790e-04	2.195800e-03	20151203_STAG2gfpcf2_G2G1\MitoSys2\Calibration\mEGFPC1_G2\0002_R1_P4_K1_Ch2-Ch1.zen
3420	2.167474e-03	1.444925e-03	2.046700e-03	20151203_STAG2gfpcf2_G2G1\MitoSys2\Calibration\mEGFPC1_G2\0002_R1_P4_K1_Ch2-Ch1.zen
3740	1.808824e-03	1.311533e-03	1.918400e-03	20151203_STAG2gfpcf2_G2G1\MitoSys2\Calibration\mEGFPC1_G2\0002_R1_P4_K1_Ch2-Ch1.zen
4060	1.586546e-03	1.266197e-03	1.806700e-03	20151203_STAG2gfpcf2_G2G1\MitoSys2\Calibration\mEGFPC1_G2\0002_R1_P4_K1_Ch2-Ch1.zen
4380	1.398247e-03	1.663169e-03	1.708200e-03	20151203_STAG2gfpcf2_G2G1\MitoSys2\Calibration\mEGFPC1_G2\0002_R1_P4_K1_Ch2-Ch1.zen
4700	1.676076e-03	1.388080e-03	1.620700e-03	20151203_STAG2gfpcf2_G2G1\MitoSys2\Calibration\mEGFPC1_G2\0002_R1_P4_K1_Ch2-Ch1.zen
5020	1.681860e-03	1.434975e-03	1.542300e-03	20151203_STAG2gfpcf2_G2G1\MitoSys2\Calibration\mEGFPC1_G2\0002_R1_P4_K1_Ch2-Ch1.zen
5340	1.866077e-03	9.739517e-04	1.471500e-03	20151203_STAG2gfpcf2_G2G1\MitoSys2\Calibration\mEGFPC1_G2\0002_R1_P4_K1_Ch2-Ch1.zen
5660	1.653224e-03	1.590471e-03	1.407200e-03	20151203_STAG2gfpcf2_G2G1\MitoSys2\Calibration\mEGFPC1_G2\0002_R1_P4_K1_Ch2-Ch1.zen
5980	1.499041e-03	1.219176e-03	1.348600e-03	20151203_STAG2gfpcf2_G2G1\MitoSys2\Calibration\mEGFPC1_G2\0002_R1_P4_K1_Ch2-Ch1.zen
6300	1.510841e-03	9.427188e-04	1.294800e-03	20151203_STAG2gfpcf2_G2G1\MitoSys2\Calibration\mEGFPC1_G2\0002_R1_P4_K1_Ch2-Ch1.zen
6940	1.590760e-03	1.369458e-03	1.199400e-03	20151203_STAG2gfpcf2_G2G1\MitoSys2\Calibration\mEGFPC1_G2\0002_R1_P4_K1_Ch2-Ch1.zen
7580	7.664677e-04	1.095047e-03	1.117400e-03	20151203_STAG2gfpcf2_G2G1\MitoSys2\Calibration\mEGFPC1_G2\0002_R1_P4_K1_Ch2-Ch1.zen
8220	7.585708e-04	9.514869e-04	1.045900e-03	20151203_STAG2gfpcf2_G2G1\MitoSys2\Calibration\mEGFPC1_G2\0002_R1_P4_K1_Ch2-Ch1.zen
8860	1.095357e-03	7.449578e-04	9.830400e-04	20151203_STAG2gfpcf2_G2G1\MitoSys2\Calibration\mEGFPC1_G2\0002_R1_P4_K1_Ch2-Ch1.zen
9500	7.455512e-04	1.183758e-03	9.272700e-04	20151203_STAG2gfpcf2_G2G1\MitoSys2\Calibration\mEGFPC1_G2\0002_R1_P4_K1_Ch2-Ch1.zen
10140	8.722242e-04	9.728464e-04	8.774100e-04	20151203_STAG2gfpcf2_G2G1\MitoSys2\Calibration\mEGFPC1_G2\0002_R1_P4_K1_Ch2-Ch1.zen
10780	9.833013e-04	1.095349e-03	8.325600e-04	20151203_STAG2gfpcf2_G2G1\MitoSys2\Calibration\mEGFPC1_G2\0002_R1_P4_K1_Ch2-Ch1.zen
11420	4.382351e-04	1.037375e-03	7.919700e-04	20151203_STAG2gfpcf2_G2G1\MitoSys2\Calibration\mEGFPC1_G2\0002_R1_P4_K1_Ch2-Ch1.zen
12060	8.486110e-04	9.642664e-04	7.550500e-04	20151203_STAG2gfpcf2_G2G1\MitoSys2\Calibration\mEGFPC1_G2\0002_R1_P4_K1_Ch2-Ch1.zen
12700	7.441809e-04	9.407206e-04	7.213300e-04	20151203_STAG2gfpcf2_G2G1\MitoSys2\Calibration\mEGFPC1_G2\0002_R1_P4_K1_Ch2-Ch1.zen
13980	8.893819e-04	6.464289e-04	6.619100e-04	20151203_STAG2gfpcf2_G2G1\MitoSys2\Calibration\mEGFPC1_G2\0002_R1_P4_K1_Ch2-Ch1.zen
15260	4.800358e-04	7.478635e-04	6.112100e-04	20151203_STAG2gfpcf2_G2G1\MitoSys2\Calibration\mEGFPC1_G2\0002_R1_P4_K1_Ch2-Ch1.zen
16540	4.808845e-04	9.259117e-04	5.674400e-04	20151203_STAG2gfpcf2_G2G1\MitoSys2\Calibration\mEGFPC1_G2\0002_R1_P4_K1_Ch2-Ch1.zen
17820	7.504788e-05	7.950431e-04	5.292500e-04	20151203_STAG2gfpcf2_G2G1\MitoSys2\Calibration\mEGFPC1_G2\0002_R1_P4_K1_Ch2-Ch1.zen
19100	1.482290e-04	7.302705e-04	4.956400e-04	20151203_STAG2gfpcf2_G2G1\MitoSys2\Calibration\mEGFPC1_G2\0002_R1_P4_K1_Ch2-Ch1.zen
20380	4.190199e-04	9.558487e-04	4.658400e-04	20151203_STAG2gfpcf2_G2G1\MitoSys2\Calibration\mEGFPC1_G2\0002_R1_P4_K1_Ch2-Ch1.zen
21660	3.230359e-04	1.032962e-03	4.392400e-04	20151203_STAG2gfpcf2_G2G1\MitoSys2\Calibration\mEGFPC1_G2\0002_R1_P4_K1_Ch2-Ch1.zen
22940	3.835596e-04	9.415065e-04	4.153500e-04	20151203_STAG2gfpcf2_G2G1\MitoSys2\Calibration\mEGFPC1_G2\0002_R1_P4_K1_Ch2-Ch1.zen
24220	5.000106e-04	9.975740e-04	3.937700e-04	20151203_STAG2gfpcf2_G2G1\MitoSys2\Calibration\mEGFPC1_G2\0002_R1_P4_K1_Ch2-Ch1.zen
25500	3.322579e-04	7.701746e-04	3.741900e-04	20151203_STAG2gfpcf2_G2G1\MitoSys2\Calibration\mEGFPC1_G2\0002_R1_P4_K1_Ch2-Ch1.zen
28060	3.995569e-04	9.131558e-04	3.400300e-04	20151203_STAG2gfpcf2_G2G1\MitoSys2\Calibration\mEGFPC1_G2\0002_R1_P4_K1_Ch2-Ch1.zen
30620	3.523065e-04	6.701553e-04	3.112200e-04	20151203_STAG2gfpcf2_G2G1\MitoSys2\Calibration\mEGFPC1_G2\0002_R1_P4_K1_Ch2-Ch1.zen
33180	4.179375e-04	7.657546e-04	2.866200e-04	20151203_STAG2gfpcf2_G2G1\MitoSys2\Calibration\mEGFPC1_G2\0002_R1_P4_K1_Ch2-Ch1.zen
35740	2.775170e-04	6.959856e-04	2.653700e-04	20151203_STAG2gfpcf2_G2G1\MitoSys2\Calibration\mEGFPC1_G2\0002_R1_P4_K1_Ch2-Ch1.zen
38300	4.573412e-04	7.285494e-04	2.468300e-04	20151203_STAG2gfpcf2_G2G1\MitoSys2\Calibration\mEGFPC1_G2\0002_R1_P4_K1_Ch2-Ch1.zen
40860	4.957543e-04	8.603556e-04	2.305400e-04	20151203_STAG2gfpcf2_G2G1\MitoSys2\Calibration\mEGFPC1_G2\0002_R1_P4_K1_Ch2-Ch1.zen
43420	4.861408e-04	7.866604e-04	2.161000e-04	20151203_STAG2gfpcf2_G2G1\MitoSys2\Calibration\mEGFPC1_G2\0002_R1_P4_K1_Ch2-Ch1.zen
45980	3.552295e-04	8.177639e-04	2.032300e-04	20151203_STAG2gfpcf2_G2G1\MitoSys2\Calibration\mEGFPC1_G2\0002_R1_P4_K1_Ch2-Ch1.zen
48540	7.700971e-05	7.351787e-04	1.916800e-04	20151203_STAG2gfpcf2_G2G1\MitoSys2\Calibration\mEGFPC1_G2\0002_R1_P4_K1_Ch2-Ch1.zen
51100	1.764983e-04	5.525344e-04	1.812700e-04	20151203_STAG2gfpcf2_G2G1\MitoSys2\Calibration\mEGFPC1_G2\0002_R1_P4_K1_Ch2-Ch1.zen
56220	1.729581e-04	5.248633e-04	1.632400e-04	20151203_STAG2gfpcf2_G2G1\MitoSys2\Calibration\mEGFPC1_G2\0002_R1_P4_K1_Ch2-Ch1.zen
61340	2.982020e-04	5.844303e-04	1.482000e-04	20151203_STAG2gfpcf2_G2G1\MitoSys2\Calibration\mEGFPC1_G2\0002_R1_P4_K1_Ch2-Ch1.zen
66460	7.142569e-05	6.156031e-04	1.354700e-04	20151203_STAG2gfpcf2_G2G1\MitoSys2\Calibration\mEGFPC1_G2\0002_R1_P4_K1_Ch2-Ch1.zen
71580	-6.261327e-05	6.179461e-04	1.245700e-04	20151203_STAG2gfpcf2_G2G1\MitoSys2\Calibration\mEGFPC1_G2\0002_R1_P4_K1_Ch2-Ch1.zen
76700	1.989828e-04	5.178783e-04	1.151300e-04	20151203_STAG2gfpcf2_G2G1\MitoSys2\Calibration\mEGFPC1_G2\0002_R1_P4_K1_Ch2-Ch1.zen
81820	1.695795e-04	6.173558e-04	1.068900e-04	20151203_STAG2gfpcf2_G2G1\MitoSys2\Calibration\mEGFPC1_G2\0002_R1_P4_K1_Ch2-Ch1.zen
86940	2.197569e-04	6.627695e-04	9.963000e-05	20151203_STAG2gfpcf2_G2G1\MitoSys2\Calibration\mEGFPC1_G2\0002_R1_P4_K1_Ch2-Ch1.zen
92060	9.871310e-05	6.091260e-04	9.319700e-05	20151203_STAG2gfpcf2_G2G1\MitoSys2\Calibration\mEGFPC1_G2\0002_R1_P4_K1_Ch2-Ch1.zen
97180	3.831744e-05	6.608296e-04	8.745800e-05	20151203_STAG2gfpcf2_G2G1\MitoSys2\Calibration\mEGFPC1_G2\0002_R1_P4_K1_Ch2-Ch1.zen
102300	1.047347e-05	5.732950e-04	8.231000e-05	20151203_STAG2gfpcf2_G2G1\MitoSys2\Calibration\mEGFPC1_G2\0002_R1_P4_K1_Ch2-Ch1.zen
112540	9.401128e-05	3.949836e-04	7.346400e-05	20151203_STAG2gfpcf2_G2G1\MitoSys2\Calibration\mEGFPC1_G2\0002_R1_P4_K1_Ch2-Ch1.zen
122780	1.091788e-05	4.866012e-04	6.614800e-05	20151203_STAG2gfpcf2_G2G1\MitoSys2\Calibration\mEGFPC1_G2\0002_R1_P4_K1_Ch2-Ch1.zen
133020	8.572510e-05	5.331780e-04	6.000600e-05	20151203_STAG2gfpcf2_G2G1\MitoSys2\Calibration\mEGFPC1_G2\0002_R1_P4_K1_Ch2-Ch1.zen
143260	-2.367284e-05	4.655049e-04	5.478400e-05	20151203_STAG2gfpcf2_G2G1\MitoSys2\Calibration\mEGFPC1_G2\0002_R1_P4_K1_Ch2-Ch1.zen
153500	-1.071333e-04	5.849840e-04	5.029700e-05	20151203_STAG2gfpcf2_G2G1\MitoSys2\Calibration\mEGFPC1_G2\0002_R1_P4_K1_Ch2-Ch1.zen
163740	-6.585182e-05	5.053383e-04	4.640400e-05	20151203_STAG2gfpcf2_G2G1\MitoSys2\Calibration\mEGFPC1_G2\0002_R1_P4_K1_Ch2-Ch1.zen
173980	-1.743928e-05	4.410355e-04	4.299900e-05	20151203_STAG2gfpcf2_G2G1\MitoSys2\Calibration\mEGFPC1_G2\0002_R1_P4_K1_Ch2-Ch1.zen
184220	-1.342164e-04	4.769235e-04	3.999900e-05	20151203_STAG2gfpcf2_G2G1\MitoSys2\Calibration\mEGFPC1_G2\0002_R1_P4_K1_Ch2-Ch1.zen
194460	-1.649885e-05	4.625580e-04	3.733800e-05	20151203_STAG2gfpcf2_G2G1\MitoSys2\Calibration\mEGFPC1_G2\0002_R1_P4_K1_Ch2-Ch1.zen
204700	8.756241e-05	4.304768e-04	3.496400e-05	20151203_STAG2gfpcf2_G2G1\MitoSys2\Calibration\mEGFPC1_G2\0002_R1_P4_K1_Ch2-Ch1.zen
225180	1.089613e-04	4.009191e-04	3.091500e-05	20151203_STAG2gfpcf2_G2G1\MitoSys2\Calibration\mEGFPC1_G2\0002_R1_P4_K1_Ch2-Ch1.zen
245660	1.006365e-04	4.244534e-04	2.760000e-05	20151203_STAG2gfpcf2_G2G1\MitoSys2\Calibration\mEGFPC1_G2\0002_R1_P4_K1_Ch2-Ch1.zen
266140	1.593413e-04	3.790592e-04	2.484100e-05	20151203_STAG2gfpcf2_G2G1\MitoSys2\Calibration\mEGFPC1_G2\0002_R1_P4_K1_Ch2-Ch1.zen
286620	7.390690e-05	4.195114e-04	2.251600e-05	20151203_STAG2gfpcf2_G2G1\MitoSys2\Calibration\mEGFPC1_G2\0002_R1_P4_K1_Ch2-Ch1.zen
307100	8.321138e-05	4.893143e-04	2.053400e-05	20151203_STAG2gfpcf2_G2G1\MitoSys2\Calibration\mEGFPC1_G2\0002_R1_P4_K1_Ch2-Ch1.zen
327580	3.829408e-05	4.602454e-04	1.882800e-05	20151203_STAG2gfpcf2_G2G1\MitoSys2\Calibration\mEGFPC1_G2\0002_R1_P4_K1_Ch2-Ch1.zen
348060	9.498789e-05	4.481294e-04	1.734600e-05	20151203_STAG2gfpcf2_G2G1\MitoSys2\Calibration\mEGFPC1_G2\0002_R1_P4_K1_Ch2-Ch1.zen
368540	-3.490818e-05	5.268164e-04	1.604800e-05	20151203_STAG2gfpcf2_G2G1\MitoSys2\Calibration\mEGFPC1_G2\0002_R1_P4_K1_Ch2-Ch1.zen
389020	-2.943289e-06	5.055565e-04	1.490500e-05	20151203_STAG2gfpcf2_G2G1\MitoSys2\Calibration\mEGFPC1_G2\0002_R1_P4_K1_Ch2-Ch1.zen
409500	4.848423e-05	3.830847e-04	1.389100e-05	20151203_STAG2gfpcf2_G2G1\MitoSys2\Calibration\mEGFPC1_G2\0002_R1_P4_K1_Ch2-Ch1.zen
450460	3.286083e-05	4.081239e-04	1.217600e-05	20151203_STAG2gfpcf2_G2G1\MitoSys2\Calibration\mEGFPC1_G2\0002_R1_P4_K1_Ch2-Ch1.zen
491420	1.370501e-05	4.102658e-04	1.078700e-05	20151203_STAG2gfpcf2_G2G1\MitoSys2\Calibration\mEGFPC1_G2\0002_R1_P4_K1_Ch2-Ch1.zen
532380	-2.094542e-05	3.309774e-04	9.641500e-06	20151203_STAG2gfpcf2_G2G1\MitoSys2\Calibration\mEGFPC1_G2\0002_R1_P4_K1_Ch2-Ch1.zen
573340	1.027377e-04	3.687724e-04	8.684500e-06	20151203_STAG2gfpcf2_G2G1\MitoSys2\Calibration\mEGFPC1_G2\0002_R1_P4_K1_Ch2-Ch1.zen
614300	8.257635e-05	3.817241e-04	7.875100e-06	20151203_STAG2gfpcf2_G2G1\MitoSys2\Calibration\mEGFPC1_G2\0002_R1_P4_K1_Ch2-Ch1.zen
655260	1.972505e-05	2.748292e-04	7.183300e-06	20151203_STAG2gfpcf2_G2G1\MitoSys2\Calibration\mEGFPC1_G2\0002_R1_P4_K1_Ch2-Ch1.zen
696220	3.122666e-05	3.922732e-04	6.586500e-06	20151203_STAG2gfpcf2_G2G1\MitoSys2\Calibration\mEGFPC1_G2\0002_R1_P4_K1_Ch2-Ch1.zen
737180	-9.835635e-05	2.857933e-04	6.067400e-06	20151203_STAG2gfpcf2_G2G1\MitoSys2\Calibration\mEGFPC1_G2\0002_R1_P4_K1_Ch2-Ch1.zen
778140	-7.417648e-06	2.647919e-04	5.612500e-06	20151203_STAG2gfpcf2_G2G1\MitoSys2\Calibration\mEGFPC1_G2\0002_R1_P4_K1_Ch2-Ch1.zen
819100	-6.372376e-05	2.720692e-04	5.211300e-06	20151203_STAG2gfpcf2_G2G1\MitoSys2\Calibration\mEGFPC1_G2\0002_R1_P4_K1_Ch2-Ch1.zen
901020	6.213891e-06	2.133296e-04	4.537800e-06	20151203_STAG2gfpcf2_G2G1\MitoSys2\Calibration\mEGFPC1_G2\0002_R1_P4_K1_Ch2-Ch1.zen
982940	7.988136e-05	2.302576e-04	3.996700e-06	20151203_STAG2gfpcf2_G2G1\MitoSys2\Calibration\mEGFPC1_G2\0002_R1_P4_K1_Ch2-Ch1.zen
1064860	-5.672861e-05	2.659894e-04	3.554300e-06	20151203_STAG2gfpcf2_G2G1\MitoSys2\Calibration\mEGFPC1_G2\0002_R1_P4_K1_Ch2-Ch1.zen
1146780	-9.543882e-05	2.258951e-04	3.187200e-06	20151203_STAG2gfpcf2_G2G1\MitoSys2\Calibration\mEGFPC1_G2\0002_R1_P4_K1_Ch2-Ch1.zen
1228700	-3.768735e-05	3.121624e-04	2.878600e-06	20151203_STAG2gfpcf2_G2G1\MitoSys2\Calibration\mEGFPC1_G2\0002_R1_P4_K1_Ch2-Ch1.zen
1310620	-1.367852e-04	2.909670e-04	2.616400e-06	20151203_STAG2gfpcf2_G2G1\MitoSys2\Calibration\mEGFPC1_G2\0002_R1_P4_K1_Ch2-Ch1.zen
1392540	-9.585807e-05	2.458143e-04	2.391300e-06	20151203_STAG2gfpcf2_G2G1\MitoSys2\Calibration\mEGFPC1_G2\0002_R1_P4_K1_Ch2-Ch1.zen
1474460	3.720774e-05	2.829631e-04	2.196400e-06	20151203_STAG2gfpcf2_G2G1\MitoSys2\Calibration\mEGFPC1_G2\0002_R1_P4_K1_Ch2-Ch1.zen
1556380	-7.106323e-05	3.449887e-04	2.026300e-06	20151203_STAG2gfpcf2_G2G1\MitoSys2\Calibration\mEGFPC1_G2\0002_R1_P4_K1_Ch2-Ch1.zen
10	1.636125e-02	3.685648e-03	1.502800e-02	20151203_STAG2gfpcf2_G2G1\MitoSys2\Calibration\mEGFPC1_G2\0003_R1_P1_K1_Ch2-Ch1.zen
20	1.415428e-02	4.101853e-03	1.442500e-02	20151203_STAG2gfpcf2_G2G1\MitoSys2\Calibration\mEGFPC1_G2\0003_R1_P1_K1_Ch2-Ch1.zen
30	1.277697e-02	3.053852e-03	1.386600e-02	20151203_STAG2gfpcf2_G2G1\MitoSys2\Calibration\mEGFPC1_G2\0003_R1_P1_K1_Ch2-Ch1.zen
40	1.267422e-02	4.989684e-03	1.335000e-02	20151203_STAG2gfpcf2_G2G1\MitoSys2\Calibration\mEGFPC1_G2\0003_R1_P1_K1_Ch2-Ch1.zen
50	1.187162e-02	3.779558e-03	1.287300e-02	20151203_STAG2gfpcf2_G2G1\MitoSys2\Calibration\mEGFPC1_G2\0003_R1_P1_K1_Ch2-Ch1.zen
60	1.263636e-02	4.711694e-03	1.243000e-02	20151203_STAG2gfpcf2_G2G1\MitoSys2\Calibration\mEGFPC1_G2\0003_R1_P1_K1_Ch2-Ch1.zen
70	1.297103e-02	3.956122e-03	1.202000e-02	20151203_STAG2gfpcf2_G2G1\MitoSys2\Calibration\mEGFPC1_G2\0003_R1_P1_K1_Ch2-Ch1.zen
80	1.230493e-02	3.776179e-03	1.163900e-02	20151203_STAG2gfpcf2_G2G1\MitoSys2\Calibration\mEGFPC1_G2\0003_R1_P1_K1_Ch2-Ch1.zen
90	1.192242e-02	5.074434e-03	1.128300e-02	20151203_STAG2gfpcf2_G2G1\MitoSys2\Calibration\mEGFPC1_G2\0003_R1_P1_K1_Ch2-Ch1.zen
100	1.061906e-02	2.702869e-03	1.095200e-02	20151203_STAG2gfpcf2_G2G1\MitoSys2\Calibration\mEGFPC1_G2\0003_R1_P1_K1_Ch2-Ch1.zen
120	1.043985e-02	2.924176e-03	1.035100e-02	20151203_STAG2gfpcf2_G2G1\MitoSys2\Calibration\mEGFPC1_G2\0003_R1_P1_K1_Ch2-Ch1.zen
140	8.989080e-03	2.857802e-03	9.821900e-03	20151203_STAG2gfpcf2_G2G1\MitoSys2\Calibration\mEGFPC1_G2\0003_R1_P1_K1_Ch2-Ch1.zen
160	1.007202e-02	2.356373e-03	9.351700e-03	20151203_STAG2gfpcf2_G2G1\MitoSys2\Calibration\mEGFPC1_G2\0003_R1_P1_K1_Ch2-Ch1.zen
180	8.961626e-03	2.795383e-03	8.931100e-03	20151203_STAG2gfpcf2_G2G1\MitoSys2\Calibration\mEGFPC1_G2\0003_R1_P1_K1_Ch2-Ch1.zen
200	8.131967e-03	3.205766e-03	8.552100e-03	20151203_STAG2gfpcf2_G2G1\MitoSys2\Calibration\mEGFPC1_G2\0003_R1_P1_K1_Ch2-Ch1.zen
220	8.425241e-03	3.585163e-03	8.208400e-03	20151203_STAG2gfpcf2_G2G1\MitoSys2\Calibration\mEGFPC1_G2\0003_R1_P1_K1_Ch2-Ch1.zen
240	7.905239e-03	3.051087e-03	7.895000e-03	20151203_STAG2gfpcf2_G2G1\MitoSys2\Calibration\mEGFPC1_G2\0003_R1_P1_K1_Ch2-Ch1.zen
260	7.662811e-03	3.725385e-03	7.607500e-03	20151203_STAG2gfpcf2_G2G1\MitoSys2\Calibration\mEGFPC1_G2\0003_R1_P1_K1_Ch2-Ch1.zen
280	7.335923e-03	4.251462e-03	7.342600e-03	20151203_STAG2gfpcf2_G2G1\MitoSys2\Calibration\mEGFPC1_G2\0003_R1_P1_K1_Ch2-Ch1.zen
300	7.260933e-03	2.801297e-03	7.097400e-03	20151203_STAG2gfpcf2_G2G1\MitoSys2\Calibration\mEGFPC1_G2\0003_R1_P1_K1_Ch2-Ch1.zen
340	8.150357e-03	2.310063e-03	6.656800e-03	20151203_STAG2gfpcf2_G2G1\MitoSys2\Calibration\mEGFPC1_G2\0003_R1_P1_K1_Ch2-Ch1.zen
380	6.796169e-03	2.954935e-03	6.271000e-03	20151203_STAG2gfpcf2_G2G1\MitoSys2\Calibration\mEGFPC1_G2\0003_R1_P1_K1_Ch2-Ch1.zen
420	5.854462e-03	1.691197e-03	5.929200e-03	20151203_STAG2gfpcf2_G2G1\MitoSys2\Calibration\mEGFPC1_G2\0003_R1_P1_K1_Ch2-Ch1.zen
460	6.129972e-03	2.213378e-03	5.623700e-03	20151203_STAG2gfpcf2_G2G1\MitoSys2\Calibration\mEGFPC1_G2\0003_R1_P1_K1_Ch2-Ch1.zen
500	4.717376e-03	2.480484e-03	5.348400e-03	20151203_STAG2gfpcf2_G2G1\MitoSys2\Calibration\mEGFPC1_G2\0003_R1_P1_K1_Ch2-Ch1.zen
540	5.592699e-03	1.656771e-03	5.098800e-03	20151203_STAG2gfpcf2_G2G1\MitoSys2\Calibration\mEGFPC1_G2\0003_R1_P1_K1_Ch2-Ch1.zen
580	4.944133e-03	1.678426e-03	4.871200e-03	20151203_STAG2gfpcf2_G2G1\MitoSys2\Calibration\mEGFPC1_G2\0003_R1_P1_K1_Ch2-Ch1.zen
620	3.522487e-03	2.337026e-03	4.662700e-03	20151203_STAG2gfpcf2_G2G1\MitoSys2\Calibration\mEGFPC1_G2\0003_R1_P1_K1_Ch2-Ch1.zen
660	3.809767e-03	2.320533e-03	4.470900e-03	20151203_STAG2gfpcf2_G2G1\MitoSys2\Calibration\mEGFPC1_G2\0003_R1_P1_K1_Ch2-Ch1.zen
700	4.396748e-03	1.274313e-03	4.293800e-03	20151203_STAG2gfpcf2_G2G1\MitoSys2\Calibration\mEGFPC1_G2\0003_R1_P1_K1_Ch2-Ch1.zen
780	3.570590e-03	1.717886e-03	3.977500e-03	20151203_STAG2gfpcf2_G2G1\MitoSys2\Calibration\mEGFPC1_G2\0003_R1_P1_K1_Ch2-Ch1.zen
860	3.462310e-03	1.755264e-03	3.703300e-03	20151203_STAG2gfpcf2_G2G1\MitoSys2\Calibration\mEGFPC1_G2\0003_R1_P1_K1_Ch2-Ch1.zen
940	3.134270e-03	1.698388e-03	3.463100e-03	20151203_STAG2gfpcf2_G2G1\MitoSys2\Calibration\mEGFPC1_G2\0003_R1_P1_K1_Ch2-Ch1.zen
1020	2.553882e-03	1.526722e-03	3.251200e-03	20151203_STAG2gfpcf2_G2G1\MitoSys2\Calibration\mEGFPC1_G2\0003_R1_P1_K1_Ch2-Ch1.zen
1100	3.317738e-03	1.417877e-03	3.062800e-03	20151203_STAG2gfpcf2_G2G1\MitoSys2\Calibration\mEGFPC1_G2\0003_R1_P1_K1_Ch2-Ch1.zen
1180	3.219318e-03	1.415328e-03	2.894300e-03	20151203_STAG2gfpcf2_G2G1\MitoSys2\Calibration\mEGFPC1_G2\0003_R1_P1_K1_Ch2-Ch1.zen
1260	2.975986e-03	1.231514e-03	2.742700e-03	20151203_STAG2gfpcf2_G2G1\MitoSys2\Calibration\mEGFPC1_G2\0003_R1_P1_K1_Ch2-Ch1.zen
1340	3.322312e-03	1.157147e-03	2.605600e-03	20151203_STAG2gfpcf2_G2G1\MitoSys2\Calibration\mEGFPC1_G2\0003_R1_P1_K1_Ch2-Ch1.zen
1420	2.233285e-03	1.442880e-03	2.481000e-03	20151203_STAG2gfpcf2_G2G1\MitoSys2\Calibration\mEGFPC1_G2\0003_R1_P1_K1_Ch2-Ch1.zen
1500	2.269051e-03	1.244930e-03	2.367400e-03	20151203_STAG2gfpcf2_G2G1\MitoSys2\Calibration\mEGFPC1_G2\0003_R1_P1_K1_Ch2-Ch1.zen
1660	2.144291e-03	1.209591e-03	2.167600e-03	20151203_STAG2gfpcf2_G2G1\MitoSys2\Calibration\mEGFPC1_G2\0003_R1_P1_K1_Ch2-Ch1.zen
1820	2.287514e-03	1.161328e-03	1.997800e-03	20151203_STAG2gfpcf2_G2G1\MitoSys2\Calibration\mEGFPC1_G2\0003_R1_P1_K1_Ch2-Ch1.zen
1980	1.728350e-03	8.161968e-04	1.851700e-03	20151203_STAG2gfpcf2_G2G1\MitoSys2\Calibration\mEGFPC1_G2\0003_R1_P1_K1_Ch2-Ch1.zen
2140	1.598262e-03	8.581717e-04	1.724700e-03	20151203_STAG2gfpcf2_G2G1\MitoSys2\Calibration\mEGFPC1_G2\0003_R1_P1_K1_Ch2-Ch1.zen
2300	1.311185e-03	1.168199e-03	1.613400e-03	20151203_STAG2gfpcf2_G2G1\MitoSys2\Calibration\mEGFPC1_G2\0003_R1_P1_K1_Ch2-Ch1.zen
2460	1.658894e-03	1.311719e-03	1.515100e-03	20151203_STAG2gfpcf2_G2G1\MitoSys2\Calibration\mEGFPC1_G2\0003_R1_P1_K1_Ch2-Ch1.zen
2620	1.015683e-03	1.221258e-03	1.427600e-03	20151203_STAG2gfpcf2_G2G1\MitoSys2\Calibration\mEGFPC1_G2\0003_R1_P1_K1_Ch2-Ch1.zen
2780	1.834701e-03	1.130144e-03	1.349300e-03	20151203_STAG2gfpcf2_G2G1\MitoSys2\Calibration\mEGFPC1_G2\0003_R1_P1_K1_Ch2-Ch1.zen
2940	1.104843e-03	1.257635e-03	1.278800e-03	20151203_STAG2gfpcf2_G2G1\MitoSys2\Calibration\mEGFPC1_G2\0003_R1_P1_K1_Ch2-Ch1.zen
3100	1.153633e-03	1.131333e-03	1.215000e-03	20151203_STAG2gfpcf2_G2G1\MitoSys2\Calibration\mEGFPC1_G2\0003_R1_P1_K1_Ch2-Ch1.zen
3420	8.677319e-04	9.767954e-04	1.104100e-03	20151203_STAG2gfpcf2_G2G1\MitoSys2\Calibration\mEGFPC1_G2\0003_R1_P1_K1_Ch2-Ch1.zen
3740	1.127113e-03	1.412439e-03	1.011100e-03	20151203_STAG2gfpcf2_G2G1\MitoSys2\Calibration\mEGFPC1_G2\0003_R1_P1_K1_Ch2-Ch1.zen
4060	9.599294e-04	9.039833e-04	9.320400e-04	20151203_STAG2gfpcf2_G2G1\MitoSys2\Calibration\mEGFPC1_G2\0003_R1_P1_K1_Ch2-Ch1.zen
4380	1.008288e-03	8.079000e-04	8.640200e-04	20151203_STAG2gfpcf2_G2G1\MitoSys2\Calibration\mEGFPC1_G2\0003_R1_P1_K1_Ch2-Ch1.zen
4700	6.222029e-04	1.076976e-03	8.049400e-04	20151203_STAG2gfpcf2_G2G1\MitoSys2\Calibration\mEGFPC1_G2\0003_R1_P1_K1_Ch2-Ch1.zen
5020	9.331114e-04	1.028975e-03	7.531500e-04	20151203_STAG2gfpcf2_G2G1\MitoSys2\Calibration\mEGFPC1_G2\0003_R1_P1_K1_Ch2-Ch1.zen
5340	9.143601e-04	9.383335e-04	7.074300e-04	20151203_STAG2gfpcf2_G2G1\MitoSys2\Calibration\mEGFPC1_G2\0003_R1_P1_K1_Ch2-Ch1.zen
5660	1.092817e-03	8.136878e-04	6.667700e-04	20151203_STAG2gfpcf2_G2G1\MitoSys2\Calibration\mEGFPC1_G2\0003_R1_P1_K1_Ch2-Ch1.zen
5980	9.111088e-04	1.116515e-03	6.304000e-04	20151203_STAG2gfpcf2_G2G1\MitoSys2\Calibration\mEGFPC1_G2\0003_R1_P1_K1_Ch2-Ch1.zen
6300	7.912494e-04	7.864747e-04	5.976900e-04	20151203_STAG2gfpcf2_G2G1\MitoSys2\Calibration\mEGFPC1_G2\0003_R1_P1_K1_Ch2-Ch1.zen
6940	6.769879e-04	6.507490e-04	5.412600e-04	20151203_STAG2gfpcf2_G2G1\MitoSys2\Calibration\mEGFPC1_G2\0003_R1_P1_K1_Ch2-Ch1.zen
7580	8.042777e-04	9.255724e-04	4.943600e-04	20151203_STAG2gfpcf2_G2G1\MitoSys2\Calibration\mEGFPC1_G2\0003_R1_P1_K1_Ch2-Ch1.zen
8220	7.435283e-04	8.530352e-04	4.548100e-04	20151203_STAG2gfpcf2_G2G1\MitoSys2\Calibration\mEGFPC1_G2\0003_R1_P1_K1_Ch2-Ch1.zen
8860	4.191107e-04	7.180702e-04	4.210400e-04	20151203_STAG2gfpcf2_G2G1\MitoSys2\Calibration\mEGFPC1_G2\0003_R1_P1_K1_Ch2-Ch1.zen
9500	3.255757e-04	6.885419e-04	3.918900e-04	20151203_STAG2gfpcf2_G2G1\MitoSys2\Calibration\mEGFPC1_G2\0003_R1_P1_K1_Ch2-Ch1.zen
10140	3.280532e-04	7.462837e-04	3.664900e-04	20151203_STAG2gfpcf2_G2G1\MitoSys2\Calibration\mEGFPC1_G2\0003_R1_P1_K1_Ch2-Ch1.zen
10780	3.756878e-04	6.988154e-04	3.441700e-04	20151203_STAG2gfpcf2_G2G1\MitoSys2\Calibration\mEGFPC1_G2\0003_R1_P1_K1_Ch2-Ch1.zen
11420	1.931506e-04	7.534134e-04	3.244200e-04	20151203_STAG2gfpcf2_G2G1\MitoSys2\Calibration\mEGFPC1_G2\0003_R1_P1_K1_Ch2-Ch1.zen
12060	3.557005e-04	6.968295e-04	3.068200e-04	20151203_STAG2gfpcf2_G2G1\MitoSys2\Calibration\mEGFPC1_G2\0003_R1_P1_K1_Ch2-Ch1.zen
12700	4.953796e-04	5.333346e-04	2.910500e-04	20151203_STAG2gfpcf2_G2G1\MitoSys2\Calibration\mEGFPC1_G2\0003_R1_P1_K1_Ch2-Ch1.zen
13980	2.422531e-04	4.947684e-04	2.639700e-04	20151203_STAG2gfpcf2_G2G1\MitoSys2\Calibration\mEGFPC1_G2\0003_R1_P1_K1_Ch2-Ch1.zen
15260	1.131818e-04	6.783664e-04	2.415800e-04	20151203_STAG2gfpcf2_G2G1\MitoSys2\Calibration\mEGFPC1_G2\0003_R1_P1_K1_Ch2-Ch1.zen
16540	4.264616e-04	6.903638e-04	2.227700e-04	20151203_STAG2gfpcf2_G2G1\MitoSys2\Calibration\mEGFPC1_G2\0003_R1_P1_K1_Ch2-Ch1.zen
17820	4.236844e-04	5.901268e-04	2.067600e-04	20151203_STAG2gfpcf2_G2G1\MitoSys2\Calibration\mEGFPC1_G2\0003_R1_P1_K1_Ch2-Ch1.zen
19100	3.389643e-04	6.923985e-04	1.929600e-04	20151203_STAG2gfpcf2_G2G1\MitoSys2\Calibration\mEGFPC1_G2\0003_R1_P1_K1_Ch2-Ch1.zen
20380	3.232215e-04	7.620955e-04	1.809500e-04	20151203_STAG2gfpcf2_G2G1\MitoSys2\Calibration\mEGFPC1_G2\0003_R1_P1_K1_Ch2-Ch1.zen
21660	-7.248631e-05	6.352864e-04	1.704000e-04	20151203_STAG2gfpcf2_G2G1\MitoSys2\Calibration\mEGFPC1_G2\0003_R1_P1_K1_Ch2-Ch1.zen
22940	1.354482e-04	3.981886e-04	1.610600e-04	20151203_STAG2gfpcf2_G2G1\MitoSys2\Calibration\mEGFPC1_G2\0003_R1_P1_K1_Ch2-Ch1.zen
24220	3.859468e-05	6.288155e-04	1.527400e-04	20151203_STAG2gfpcf2_G2G1\MitoSys2\Calibration\mEGFPC1_G2\0003_R1_P1_K1_Ch2-Ch1.zen
25500	7.166006e-07	4.641983e-04	1.452700e-04	20151203_STAG2gfpcf2_G2G1\MitoSys2\Calibration\mEGFPC1_G2\0003_R1_P1_K1_Ch2-Ch1.zen
28060	1.116597e-04	6.429023e-04	1.324100e-04	20151203_STAG2gfpcf2_G2G1\MitoSys2\Calibration\mEGFPC1_G2\0003_R1_P1_K1_Ch2-Ch1.zen
30620	2.762748e-04	4.814250e-04	1.217300e-04	20151203_STAG2gfpcf2_G2G1\MitoSys2\Calibration\mEGFPC1_G2\0003_R1_P1_K1_Ch2-Ch1.zen
33180	4.459263e-05	5.517151e-04	1.127000e-04	20151203_STAG2gfpcf2_G2G1\MitoSys2\Calibration\mEGFPC1_G2\0003_R1_P1_K1_Ch2-Ch1.zen
35740	2.561592e-04	5.513585e-04	1.049700e-04	20151203_STAG2gfpcf2_G2G1\MitoSys2\Calibration\mEGFPC1_G2\0003_R1_P1_K1_Ch2-Ch1.zen
38300	-6.846542e-05	4.773642e-04	9.827200e-05	20151203_STAG2gfpcf2_G2G1\MitoSys2\Calibration\mEGFPC1_G2\0003_R1_P1_K1_Ch2-Ch1.zen
40860	1.318426e-04	5.033937e-04	9.240000e-05	20151203_STAG2gfpcf2_G2G1\MitoSys2\Calibration\mEGFPC1_G2\0003_R1_P1_K1_Ch2-Ch1.zen
43420	2.271107e-04	4.764227e-04	8.720800e-05	20151203_STAG2gfpcf2_G2G1\MitoSys2\Calibration\mEGFPC1_G2\0003_R1_P1_K1_Ch2-Ch1.zen
45980	2.101549e-04	4.730130e-04	8.258000e-05	20151203_STAG2gfpcf2_G2G1\MitoSys2\Calibration\mEGFPC1_G2\0003_R1_P1_K1_Ch2-Ch1.zen
48540	8.578120e-05	3.528982e-04	7.842700e-05	20151203_STAG2gfpcf2_G2G1\MitoSys2\Calibration\mEGFPC1_G2\0003_R1_P1_K1_Ch2-Ch1.zen
51100	1.464640e-04	4.327126e-04	7.467700e-05	20151203_STAG2gfpcf2_G2G1\MitoSys2\Calibration\mEGFPC1_G2\0003_R1_P1_K1_Ch2-Ch1.zen
56220	2.050539e-04	3.610237e-04	6.816400e-05	20151203_STAG2gfpcf2_G2G1\MitoSys2\Calibration\mEGFPC1_G2\0003_R1_P1_K1_Ch2-Ch1.zen
61340	8.008289e-05	4.919622e-04	6.269400e-05	20151203_STAG2gfpcf2_G2G1\MitoSys2\Calibration\mEGFPC1_G2\0003_R1_P1_K1_Ch2-Ch1.zen
66460	3.588978e-05	2.675777e-04	5.802800e-05	20151203_STAG2gfpcf2_G2G1\MitoSys2\Calibration\mEGFPC1_G2\0003_R1_P1_K1_Ch2-Ch1.zen
71580	5.019904e-06	3.992938e-04	5.399600e-05	20151203_STAG2gfpcf2_G2G1\MitoSys2\Calibration\mEGFPC1_G2\0003_R1_P1_K1_Ch2-Ch1.zen
76700	1.801861e-05	4.944008e-04	5.047400e-05	20151203_STAG2gfpcf2_G2G1\MitoSys2\Calibration\mEGFPC1_G2\0003_R1_P1_K1_Ch2-Ch1.zen
81820	1.065243e-04	3.948464e-04	4.736900e-05	20151203_STAG2gfpcf2_G2G1\MitoSys2\Calibration\mEGFPC1_G2\0003_R1_P1_K1_Ch2-Ch1.zen
86940	1.819437e-04	4.270472e-04	4.461000e-05	20151203_STAG2gfpcf2_G2G1\MitoSys2\Calibration\mEGFPC1_G2\0003_R1_P1_K1_Ch2-Ch1.zen
92060	2.878137e-05	4.161242e-04	4.214100e-05	20151203_STAG2gfpcf2_G2G1\MitoSys2\Calibration\mEGFPC1_G2\0003_R1_P1_K1_Ch2-Ch1.zen
97180	-3.032665e-05	4.570333e-04	3.991700e-05	20151203_STAG2gfpcf2_G2G1\MitoSys2\Calibration\mEGFPC1_G2\0003_R1_P1_K1_Ch2-Ch1.zen
102300	-6.535743e-06	3.461089e-04	3.790400e-05	20151203_STAG2gfpcf2_G2G1\MitoSys2\Calibration\mEGFPC1_G2\0003_R1_P1_K1_Ch2-Ch1.zen
112540	6.725779e-05	3.509603e-04	3.439900e-05	20151203_STAG2gfpcf2_G2G1\MitoSys2\Calibration\mEGFPC1_G2\0003_R1_P1_K1_Ch2-Ch1.zen
122780	7.374318e-05	3.644415e-04	3.145100e-05	20151203_STAG2gfpcf2_G2G1\MitoSys2\Calibration\mEGFPC1_G2\0003_R1_P1_K1_Ch2-Ch1.zen
133020	1.039915e-04	2.567547e-04	2.893600e-05	20151203_STAG2gfpcf2_G2G1\MitoSys2\Calibration\mEGFPC1_G2\0003_R1_P1_K1_Ch2-Ch1.zen
143260	6.820165e-05	3.117900e-04	2.676600e-05	20151203_STAG2gfpcf2_G2G1\MitoSys2\Calibration\mEGFPC1_G2\0003_R1_P1_K1_Ch2-Ch1.zen
153500	6.912333e-05	3.097330e-04	2.487500e-05	20151203_STAG2gfpcf2_G2G1\MitoSys2\Calibration\mEGFPC1_G2\0003_R1_P1_K1_Ch2-Ch1.zen
163740	6.584737e-05	3.251752e-04	2.321300e-05	20151203_STAG2gfpcf2_G2G1\MitoSys2\Calibration\mEGFPC1_G2\0003_R1_P1_K1_Ch2-Ch1.zen
173980	1.367203e-05	3.392186e-04	2.174000e-05	20151203_STAG2gfpcf2_G2G1\MitoSys2\Calibration\mEGFPC1_G2\0003_R1_P1_K1_Ch2-Ch1.zen
184220	-4.322845e-05	2.702792e-04	2.042800e-05	20151203_STAG2gfpcf2_G2G1\MitoSys2\Calibration\mEGFPC1_G2\0003_R1_P1_K1_Ch2-Ch1.zen
194460	3.242023e-05	3.377276e-04	1.925000e-05	20151203_STAG2gfpcf2_G2G1\MitoSys2\Calibration\mEGFPC1_G2\0003_R1_P1_K1_Ch2-Ch1.zen
204700	4.393525e-05	3.450565e-04	1.818900e-05	20151203_STAG2gfpcf2_G2G1\MitoSys2\Calibration\mEGFPC1_G2\0003_R1_P1_K1_Ch2-Ch1.zen
225180	-1.565862e-05	2.900898e-04	1.635300e-05	20151203_STAG2gfpcf2_G2G1\MitoSys2\Calibration\mEGFPC1_G2\0003_R1_P1_K1_Ch2-Ch1.zen
245660	-2.049424e-05	2.635289e-04	1.482100e-05	20151203_STAG2gfpcf2_G2G1\MitoSys2\Calibration\mEGFPC1_G2\0003_R1_P1_K1_Ch2-Ch1.zen
266140	-5.258526e-05	2.881224e-04	1.352500e-05	20151203_STAG2gfpcf2_G2G1\MitoSys2\Calibration\mEGFPC1_G2\0003_R1_P1_K1_Ch2-Ch1.zen
286620	-2.837450e-05	2.117523e-04	1.241500e-05	20151203_STAG2gfpcf2_G2G1\MitoSys2\Calibration\mEGFPC1_G2\0003_R1_P1_K1_Ch2-Ch1.zen
307100	-7.166936e-05	2.526103e-04	1.145600e-05	20151203_STAG2gfpcf2_G2G1\MitoSys2\Calibration\mEGFPC1_G2\0003_R1_P1_K1_Ch2-Ch1.zen
327580	-1.589734e-05	1.881114e-04	1.061900e-05	20151203_STAG2gfpcf2_G2G1\MitoSys2\Calibration\mEGFPC1_G2\0003_R1_P1_K1_Ch2-Ch1.zen
348060	1.138126e-05	2.340505e-04	9.882500e-06	20151203_STAG2gfpcf2_G2G1\MitoSys2\Calibration\mEGFPC1_G2\0003_R1_P1_K1_Ch2-Ch1.zen
368540	2.755558e-05	2.798709e-04	9.230200e-06	20151203_STAG2gfpcf2_G2G1\MitoSys2\Calibration\mEGFPC1_G2\0003_R1_P1_K1_Ch2-Ch1.zen
389020	-5.178977e-05	3.105608e-04	8.648900e-06	20151203_STAG2gfpcf2_G2G1\MitoSys2\Calibration\mEGFPC1_G2\0003_R1_P1_K1_Ch2-Ch1.zen
409500	-4.653576e-05	1.651201e-04	8.127900e-06	20151203_STAG2gfpcf2_G2G1\MitoSys2\Calibration\mEGFPC1_G2\0003_R1_P1_K1_Ch2-Ch1.zen
450460	-5.199235e-06	2.164003e-04	7.233900e-06	20151203_STAG2gfpcf2_G2G1\MitoSys2\Calibration\mEGFPC1_G2\0003_R1_P1_K1_Ch2-Ch1.zen
491420	-1.265418e-05	2.409934e-04	6.495700e-06	20151203_STAG2gfpcf2_G2G1\MitoSys2\Calibration\mEGFPC1_G2\0003_R1_P1_K1_Ch2-Ch1.zen
532380	-7.474778e-05	2.196237e-04	5.877100e-06	20151203_STAG2gfpcf2_G2G1\MitoSys2\Calibration\mEGFPC1_G2\0003_R1_P1_K1_Ch2-Ch1.zen
573340	-2.570599e-05	2.009043e-04	5.352200e-06	20151203_STAG2gfpcf2_G2G1\MitoSys2\Calibration\mEGFPC1_G2\0003_R1_P1_K1_Ch2-Ch1.zen
614300	-7.389698e-05	2.710168e-04	4.901800e-06	20151203_STAG2gfpcf2_G2G1\MitoSys2\Calibration\mEGFPC1_G2\0003_R1_P1_K1_Ch2-Ch1.zen
655260	-8.859068e-05	2.335603e-04	4.511700e-06	20151203_STAG2gfpcf2_G2G1\MitoSys2\Calibration\mEGFPC1_G2\0003_R1_P1_K1_Ch2-Ch1.zen
696220	-1.818692e-05	2.497287e-04	4.171100e-06	20151203_STAG2gfpcf2_G2G1\MitoSys2\Calibration\mEGFPC1_G2\0003_R1_P1_K1_Ch2-Ch1.zen
737180	-4.738041e-05	2.315530e-04	3.871300e-06	20151203_STAG2gfpcf2_G2G1\MitoSys2\Calibration\mEGFPC1_G2\0003_R1_P1_K1_Ch2-Ch1.zen
778140	6.878157e-06	1.972751e-04	3.605800e-06	20151203_STAG2gfpcf2_G2G1\MitoSys2\Calibration\mEGFPC1_G2\0003_R1_P1_K1_Ch2-Ch1.zen
819100	2.093406e-05	1.871215e-04	3.369300e-06	20151203_STAG2gfpcf2_G2G1\MitoSys2\Calibration\mEGFPC1_G2\0003_R1_P1_K1_Ch2-Ch1.zen
901020	-1.865876e-05	1.196203e-04	2.966800e-06	20151203_STAG2gfpcf2_G2G1\MitoSys2\Calibration\mEGFPC1_G2\0003_R1_P1_K1_Ch2-Ch1.zen
982940	-6.347001e-05	1.839972e-04	2.638000e-06	20151203_STAG2gfpcf2_G2G1\MitoSys2\Calibration\mEGFPC1_G2\0003_R1_P1_K1_Ch2-Ch1.zen
1064860	-7.023106e-05	1.822891e-04	2.365100e-06	20151203_STAG2gfpcf2_G2G1\MitoSys2\Calibration\mEGFPC1_G2\0003_R1_P1_K1_Ch2-Ch1.zen
1146780	2.395242e-05	1.886243e-04	2.135700e-06	20151203_STAG2gfpcf2_G2G1\MitoSys2\Calibration\mEGFPC1_G2\0003_R1_P1_K1_Ch2-Ch1.zen
1228700	-1.239525e-05	1.919418e-04	1.940500e-06	20151203_STAG2gfpcf2_G2G1\MitoSys2\Calibration\mEGFPC1_G2\0003_R1_P1_K1_Ch2-Ch1.zen
1310620	-4.579778e-06	1.854190e-04	1.772900e-06	20151203_STAG2gfpcf2_G2G1\MitoSys2\Calibration\mEGFPC1_G2\0003_R1_P1_K1_Ch2-Ch1.zen
1392540	-2.320627e-05	1.952415e-04	1.627600e-06	20151203_STAG2gfpcf2_G2G1\MitoSys2\Calibration\mEGFPC1_G2\0003_R1_P1_K1_Ch2-Ch1.zen
1474460	-8.910841e-05	1.785953e-04	1.500700e-06	20151203_STAG2gfpcf2_G2G1\MitoSys2\Calibration\mEGFPC1_G2\0003_R1_P1_K1_Ch2-Ch1.zen
1556380	-4.339574e-05	1.677894e-04	1.389100e-06	20151203_STAG2gfpcf2_G2G1\MitoSys2\Calibration\mEGFPC1_G2\0003_R1_P1_K1_Ch2-Ch1.zen
10	1.608137e-02	3.360777e-03	1.545700e-02	20151203_STAG2gfpcf2_G2G1\MitoSys2\Calibration\mEGFPC1_G2\0003_R1_P2_K1_Ch2-Ch1.zen
20	1.338307e-02	3.853064e-03	1.487100e-02	20151203_STAG2gfpcf2_G2G1\MitoSys2\Calibration\mEGFPC1_G2\0003_R1_P2_K1_Ch2-Ch1.zen
30	1.501134e-02	4.078834e-03	1.432800e-02	20151203_STAG2gfpcf2_G2G1\MitoSys2\Calibration\mEGFPC1_G2\0003_R1_P2_K1_Ch2-Ch1.zen
40	1.414848e-02	3.477507e-03	1.382400e-02	20151203_STAG2gfpcf2_G2G1\MitoSys2\Calibration\mEGFPC1_G2\0003_R1_P2_K1_Ch2-Ch1.zen
50	1.215881e-02	3.775039e-03	1.335600e-02	20151203_STAG2gfpcf2_G2G1\MitoSys2\Calibration\mEGFPC1_G2\0003_R1_P2_K1_Ch2-Ch1.zen
60	1.284697e-02	4.126281e-03	1.291900e-02	20151203_STAG2gfpcf2_G2G1\MitoSys2\Calibration\mEGFPC1_G2\0003_R1_P2_K1_Ch2-Ch1.zen
70	1.269901e-02	3.581211e-03	1.251100e-02	20151203_STAG2gfpcf2_G2G1\MitoSys2\Calibration\mEGFPC1_G2\0003_R1_P2_K1_Ch2-Ch1.zen
80	1.332566e-02	5.083159e-03	1.212900e-02	20151203_STAG2gfpcf2_G2G1\MitoSys2\Calibration\mEGFPC1_G2\0003_R1_P2_K1_Ch2-Ch1.zen
90	1.178563e-02	5.216881e-03	1.177200e-02	20151203_STAG2gfpcf2_G2G1\MitoSys2\Calibration\mEGFPC1_G2\0003_R1_P2_K1_Ch2-Ch1.zen
100	1.214484e-02	3.200434e-03	1.143500e-02	20151203_STAG2gfpcf2_G2G1\MitoSys2\Calibration\mEGFPC1_G2\0003_R1_P2_K1_Ch2-Ch1.zen
120	1.050064e-02	3.423566e-03	1.082000e-02	20151203_STAG2gfpcf2_G2G1\MitoSys2\Calibration\mEGFPC1_G2\0003_R1_P2_K1_Ch2-Ch1.zen
140	1.089158e-02	2.939381e-03	1.027100e-02	20151203_STAG2gfpcf2_G2G1\MitoSys2\Calibration\mEGFPC1_G2\0003_R1_P2_K1_Ch2-Ch1.zen
160	1.064576e-02	3.122845e-03	9.777800e-03	20151203_STAG2gfpcf2_G2G1\MitoSys2\Calibration\mEGFPC1_G2\0003_R1_P2_K1_Ch2-Ch1.zen
180	8.734043e-03	3.213173e-03	9.331600e-03	20151203_STAG2gfpcf2_G2G1\MitoSys2\Calibration\mEGFPC1_G2\0003_R1_P2_K1_Ch2-Ch1.zen
200	8.993366e-03	2.987908e-03	8.925800e-03	20151203_STAG2gfpcf2_G2G1\MitoSys2\Calibration\mEGFPC1_G2\0003_R1_P2_K1_Ch2-Ch1.zen
220	8.628556e-03	2.297727e-03	8.555000e-03	20151203_STAG2gfpcf2_G2G1\MitoSys2\Calibration\mEGFPC1_G2\0003_R1_P2_K1_Ch2-Ch1.zen
240	6.948416e-03	2.643875e-03	8.214500e-03	20151203_STAG2gfpcf2_G2G1\MitoSys2\Calibration\mEGFPC1_G2\0003_R1_P2_K1_Ch2-Ch1.zen
260	7.196467e-03	3.087336e-03	7.900500e-03	20151203_STAG2gfpcf2_G2G1\MitoSys2\Calibration\mEGFPC1_G2\0003_R1_P2_K1_Ch2-Ch1.zen
280	8.127016e-03	3.146640e-03	7.609900e-03	20151203_STAG2gfpcf2_G2G1\MitoSys2\Calibration\mEGFPC1_G2\0003_R1_P2_K1_Ch2-Ch1.zen
300	7.393237e-03	2.264438e-03	7.340000e-03	20151203_STAG2gfpcf2_G2G1\MitoSys2\Calibration\mEGFPC1_G2\0003_R1_P2_K1_Ch2-Ch1.zen
340	7.340912e-03	1.660916e-03	6.853600e-03	20151203_STAG2gfpcf2_G2G1\MitoSys2\Calibration\mEGFPC1_G2\0003_R1_P2_K1_Ch2-Ch1.zen
380	6.118239e-03	2.662359e-03	6.426800e-03	20151203_STAG2gfpcf2_G2G1\MitoSys2\Calibration\mEGFPC1_G2\0003_R1_P2_K1_Ch2-Ch1.zen
420	5.490201e-03	2.031833e-03	6.048900e-03	20151203_STAG2gfpcf2_G2G1\MitoSys2\Calibration\mEGFPC1_G2\0003_R1_P2_K1_Ch2-Ch1.zen
460	5.459822e-03	2.187438e-03	5.711700e-03	20151203_STAG2gfpcf2_G2G1\MitoSys2\Calibration\mEGFPC1_G2\0003_R1_P2_K1_Ch2-Ch1.zen
500	5.574382e-03	1.999129e-03	5.408800e-03	20151203_STAG2gfpcf2_G2G1\MitoSys2\Calibration\mEGFPC1_G2\0003_R1_P2_K1_Ch2-Ch1.zen
540	4.898111e-03	2.458470e-03	5.135200e-03	20151203_STAG2gfpcf2_G2G1\MitoSys2\Calibration\mEGFPC1_G2\0003_R1_P2_K1_Ch2-Ch1.zen
580	5.213906e-03	2.412879e-03	4.886700e-03	20151203_STAG2gfpcf2_G2G1\MitoSys2\Calibration\mEGFPC1_G2\0003_R1_P2_K1_Ch2-Ch1.zen
620	4.248321e-03	2.628521e-03	4.660100e-03	20151203_STAG2gfpcf2_G2G1\MitoSys2\Calibration\mEGFPC1_G2\0003_R1_P2_K1_Ch2-Ch1.zen
660	4.443666e-03	2.379994e-03	4.452600e-03	20151203_STAG2gfpcf2_G2G1\MitoSys2\Calibration\mEGFPC1_G2\0003_R1_P2_K1_Ch2-Ch1.zen
700	4.387971e-03	1.974519e-03	4.262000e-03	20151203_STAG2gfpcf2_G2G1\MitoSys2\Calibration\mEGFPC1_G2\0003_R1_P2_K1_Ch2-Ch1.zen
780	4.239744e-03	1.597541e-03	3.923500e-03	20151203_STAG2gfpcf2_G2G1\MitoSys2\Calibration\mEGFPC1_G2\0003_R1_P2_K1_Ch2-Ch1.zen
860	3.265025e-03	1.616496e-03	3.632500e-03	20151203_STAG2gfpcf2_G2G1\MitoSys2\Calibration\mEGFPC1_G2\0003_R1_P2_K1_Ch2-Ch1.zen
940	3.375313e-03	1.833779e-03	3.379600e-03	20151203_STAG2gfpcf2_G2G1\MitoSys2\Calibration\mEGFPC1_G2\0003_R1_P2_K1_Ch2-Ch1.zen
1020	3.195056e-03	1.717964e-03	3.158000e-03	20151203_STAG2gfpcf2_G2G1\MitoSys2\Calibration\mEGFPC1_G2\0003_R1_P2_K1_Ch2-Ch1.zen
1100	3.518688e-03	1.476814e-03	2.962200e-03	20151203_STAG2gfpcf2_G2G1\MitoSys2\Calibration\mEGFPC1_G2\0003_R1_P2_K1_Ch2-Ch1.zen
1180	3.397519e-03	1.809799e-03	2.788000e-03	20151203_STAG2gfpcf2_G2G1\MitoSys2\Calibration\mEGFPC1_G2\0003_R1_P2_K1_Ch2-Ch1.zen
1260	2.309233e-03	1.239377e-03	2.632100e-03	20151203_STAG2gfpcf2_G2G1\MitoSys2\Calibration\mEGFPC1_G2\0003_R1_P2_K1_Ch2-Ch1.zen
1340	2.155981e-03	1.452220e-03	2.491800e-03	20151203_STAG2gfpcf2_G2G1\MitoSys2\Calibration\mEGFPC1_G2\0003_R1_P2_K1_Ch2-Ch1.zen
1420	2.446689e-03	1.923116e-03	2.364900e-03	20151203_STAG2gfpcf2_G2G1\MitoSys2\Calibration\mEGFPC1_G2\0003_R1_P2_K1_Ch2-Ch1.zen
1500	2.111006e-03	1.690715e-03	2.249500e-03	20151203_STAG2gfpcf2_G2G1\MitoSys2\Calibration\mEGFPC1_G2\0003_R1_P2_K1_Ch2-Ch1.zen
1660	2.437810e-03	1.645903e-03	2.047700e-03	20151203_STAG2gfpcf2_G2G1\MitoSys2\Calibration\mEGFPC1_G2\0003_R1_P2_K1_Ch2-Ch1.zen
1820	1.560432e-03	1.328991e-03	1.877200e-03	20151203_STAG2gfpcf2_G2G1\MitoSys2\Calibration\mEGFPC1_G2\0003_R1_P2_K1_Ch2-Ch1.zen
1980	1.750612e-03	1.345899e-03	1.731200e-03	20151203_STAG2gfpcf2_G2G1\MitoSys2\Calibration\mEGFPC1_G2\0003_R1_P2_K1_Ch2-Ch1.zen
2140	1.746038e-03	1.728026e-03	1.604900e-03	20151203_STAG2gfpcf2_G2G1\MitoSys2\Calibration\mEGFPC1_G2\0003_R1_P2_K1_Ch2-Ch1.zen
2300	1.499465e-03	9.340061e-04	1.494600e-03	20151203_STAG2gfpcf2_G2G1\MitoSys2\Calibration\mEGFPC1_G2\0003_R1_P2_K1_Ch2-Ch1.zen
2460	1.636927e-03	1.408779e-03	1.397400e-03	20151203_STAG2gfpcf2_G2G1\MitoSys2\Calibration\mEGFPC1_G2\0003_R1_P2_K1_Ch2-Ch1.zen
2620	9.183304e-04	1.199295e-03	1.311200e-03	20151203_STAG2gfpcf2_G2G1\MitoSys2\Calibration\mEGFPC1_G2\0003_R1_P2_K1_Ch2-Ch1.zen
2780	1.040098e-03	1.491449e-03	1.234300e-03	20151203_STAG2gfpcf2_G2G1\MitoSys2\Calibration\mEGFPC1_G2\0003_R1_P2_K1_Ch2-Ch1.zen
2940	1.223515e-03	1.109277e-03	1.165100e-03	20151203_STAG2gfpcf2_G2G1\MitoSys2\Calibration\mEGFPC1_G2\0003_R1_P2_K1_Ch2-Ch1.zen
3100	1.171982e-03	9.538463e-04	1.102700e-03	20151203_STAG2gfpcf2_G2G1\MitoSys2\Calibration\mEGFPC1_G2\0003_R1_P2_K1_Ch2-Ch1.zen
3420	1.169404e-03	9.877323e-04	9.945400e-04	20151203_STAG2gfpcf2_G2G1\MitoSys2\Calibration\mEGFPC1_G2\0003_R1_P2_K1_Ch2-Ch1.zen
3740	1.252861e-03	1.008031e-03	9.040700e-04	20151203_STAG2gfpcf2_G2G1\MitoSys2\Calibration\mEGFPC1_G2\0003_R1_P2_K1_Ch2-Ch1.zen
4060	8.453355e-04	9.053227e-04	8.273700e-04	20151203_STAG2gfpcf2_G2G1\MitoSys2\Calibration\mEGFPC1_G2\0003_R1_P2_K1_Ch2-Ch1.zen
4380	9.266494e-04	1.521122e-03	7.615600e-04	20151203_STAG2gfpcf2_G2G1\MitoSys2\Calibration\mEGFPC1_G2\0003_R1_P2_K1_Ch2-Ch1.zen
4700	9.006335e-04	1.165229e-03	7.045200e-04	20151203_STAG2gfpcf2_G2G1\MitoSys2\Calibration\mEGFPC1_G2\0003_R1_P2_K1_Ch2-Ch1.zen
5020	7.564745e-04	8.397040e-04	6.546300e-04	20151203_STAG2gfpcf2_G2G1\MitoSys2\Calibration\mEGFPC1_G2\0003_R1_P2_K1_Ch2-Ch1.zen
5340	9.833390e-04	9.625170e-04	6.106600e-04	20151203_STAG2gfpcf2_G2G1\MitoSys2\Calibration\mEGFPC1_G2\0003_R1_P2_K1_Ch2-Ch1.zen
5660	6.424387e-04	1.317639e-03	5.716400e-04	20151203_STAG2gfpcf2_G2G1\MitoSys2\Calibration\mEGFPC1_G2\0003_R1_P2_K1_Ch2-Ch1.zen
5980	7.246060e-04	1.002416e-03	5.368000e-04	20151203_STAG2gfpcf2_G2G1\MitoSys2\Calibration\mEGFPC1_G2\0003_R1_P2_K1_Ch2-Ch1.zen
6300	5.058295e-04	5.535970e-04	5.055200e-04	20151203_STAG2gfpcf2_G2G1\MitoSys2\Calibration\mEGFPC1_G2\0003_R1_P2_K1_Ch2-Ch1.zen
6940	3.134840e-04	5.512422e-04	4.516900e-04	20151203_STAG2gfpcf2_G2G1\MitoSys2\Calibration\mEGFPC1_G2\0003_R1_P2_K1_Ch2-Ch1.zen
7580	5.202671e-04	5.265546e-04	4.071000e-04	20151203_STAG2gfpcf2_G2G1\MitoSys2\Calibration\mEGFPC1_G2\0003_R1_P2_K1_Ch2-Ch1.zen
8220	6.781041e-04	6.733146e-04	3.696200e-04	20151203_STAG2gfpcf2_G2G1\MitoSys2\Calibration\mEGFPC1_G2\0003_R1_P2_K1_Ch2-Ch1.zen
8860	4.729992e-04	9.183843e-04	3.377200e-04	20151203_STAG2gfpcf2_G2G1\MitoSys2\Calibration\mEGFPC1_G2\0003_R1_P2_K1_Ch2-Ch1.zen
9500	5.963685e-04	8.203117e-04	3.102900e-04	20151203_STAG2gfpcf2_G2G1\MitoSys2\Calibration\mEGFPC1_G2\0003_R1_P2_K1_Ch2-Ch1.zen
10140	4.293874e-04	8.653875e-04	2.864700e-04	20151203_STAG2gfpcf2_G2G1\MitoSys2\Calibration\mEGFPC1_G2\0003_R1_P2_K1_Ch2-Ch1.zen
10780	2.655789e-04	8.146532e-04	2.656100e-04	20151203_STAG2gfpcf2_G2G1\MitoSys2\Calibration\mEGFPC1_G2\0003_R1_P2_K1_Ch2-Ch1.zen
11420	2.368970e-04	7.644712e-04	2.472300e-04	20151203_STAG2gfpcf2_G2G1\MitoSys2\Calibration\mEGFPC1_G2\0003_R1_P2_K1_Ch2-Ch1.zen
12060	1.092930e-04	8.124098e-04	2.309100e-04	20151203_STAG2gfpcf2_G2G1\MitoSys2\Calibration\mEGFPC1_G2\0003_R1_P2_K1_Ch2-Ch1.zen
12700	3.874427e-04	6.401162e-04	2.163400e-04	20151203_STAG2gfpcf2_G2G1\MitoSys2\Calibration\mEGFPC1_G2\0003_R1_P2_K1_Ch2-Ch1.zen
13980	3.692905e-04	6.571535e-04	1.914800e-04	20151203_STAG2gfpcf2_G2G1\MitoSys2\Calibration\mEGFPC1_G2\0003_R1_P2_K1_Ch2-Ch1.zen
15260	1.430009e-04	6.165145e-04	1.711100e-04	20151203_STAG2gfpcf2_G2G1\MitoSys2\Calibration\mEGFPC1_G2\0003_R1_P2_K1_Ch2-Ch1.zen
16540	1.699916e-04	5.027692e-04	1.541500e-04	20151203_STAG2gfpcf2_G2G1\MitoSys2\Calibration\mEGFPC1_G2\0003_R1_P2_K1_Ch2-Ch1.zen
17820	2.194574e-05	6.283613e-04	1.398400e-04	20151203_STAG2gfpcf2_G2G1\MitoSys2\Calibration\mEGFPC1_G2\0003_R1_P2_K1_Ch2-Ch1.zen
19100	1.138215e-04	6.132206e-04	1.276300e-04	20151203_STAG2gfpcf2_G2G1\MitoSys2\Calibration\mEGFPC1_G2\0003_R1_P2_K1_Ch2-Ch1.zen
20380	1.930968e-04	5.984392e-04	1.171200e-04	20151203_STAG2gfpcf2_G2G1\MitoSys2\Calibration\mEGFPC1_G2\0003_R1_P2_K1_Ch2-Ch1.zen
21660	1.995487e-04	6.260686e-04	1.079900e-04	20151203_STAG2gfpcf2_G2G1\MitoSys2\Calibration\mEGFPC1_G2\0003_R1_P2_K1_Ch2-Ch1.zen
22940	-4.900380e-05	5.787387e-04	9.998500e-05	20151203_STAG2gfpcf2_G2G1\MitoSys2\Calibration\mEGFPC1_G2\0003_R1_P2_K1_Ch2-Ch1.zen
24220	-4.285454e-05	8.445707e-04	9.293000e-05	20151203_STAG2gfpcf2_G2G1\MitoSys2\Calibration\mEGFPC1_G2\0003_R1_P2_K1_Ch2-Ch1.zen
25500	-1.519749e-05	5.403038e-04	8.667200e-05	20151203_STAG2gfpcf2_G2G1\MitoSys2\Calibration\mEGFPC1_G2\0003_R1_P2_K1_Ch2-Ch1.zen
28060	9.832455e-05	6.141153e-04	7.608100e-05	20151203_STAG2gfpcf2_G2G1\MitoSys2\Calibration\mEGFPC1_G2\0003_R1_P2_K1_Ch2-Ch1.zen
30620	1.192638e-04	5.306252e-04	6.748900e-05	20151203_STAG2gfpcf2_G2G1\MitoSys2\Calibration\mEGFPC1_G2\0003_R1_P2_K1_Ch2-Ch1.zen
33180	-1.731481e-05	5.812371e-04	6.040300e-05	20151203_STAG2gfpcf2_G2G1\MitoSys2\Calibration\mEGFPC1_G2\0003_R1_P2_K1_Ch2-Ch1.zen
35740	1.487911e-04	4.877270e-04	5.447700e-05	20151203_STAG2gfpcf2_G2G1\MitoSys2\Calibration\mEGFPC1_G2\0003_R1_P2_K1_Ch2-Ch1.zen
38300	1.554849e-04	5.597861e-04	4.946100e-05	20151203_STAG2gfpcf2_G2G1\MitoSys2\Calibration\mEGFPC1_G2\0003_R1_P2_K1_Ch2-Ch1.zen
40860	-5.129981e-05	5.607383e-04	4.517000e-05	20151203_STAG2gfpcf2_G2G1\MitoSys2\Calibration\mEGFPC1_G2\0003_R1_P2_K1_Ch2-Ch1.zen
43420	3.305047e-05	5.715639e-04	4.146500e-05	20151203_STAG2gfpcf2_G2G1\MitoSys2\Calibration\mEGFPC1_G2\0003_R1_P2_K1_Ch2-Ch1.zen
45980	1.113719e-04	4.838244e-04	3.824000e-05	20151203_STAG2gfpcf2_G2G1\MitoSys2\Calibration\mEGFPC1_G2\0003_R1_P2_K1_Ch2-Ch1.zen
48540	8.871745e-06	5.859523e-04	3.541200e-05	20151203_STAG2gfpcf2_G2G1\MitoSys2\Calibration\mEGFPC1_G2\0003_R1_P2_K1_Ch2-Ch1.zen
51100	1.064824e-05	5.671803e-04	3.291600e-05	20151203_STAG2gfpcf2_G2G1\MitoSys2\Calibration\mEGFPC1_G2\0003_R1_P2_K1_Ch2-Ch1.zen
56220	6.639258e-05	6.108304e-04	2.872000e-05	20151203_STAG2gfpcf2_G2G1\MitoSys2\Calibration\mEGFPC1_G2\0003_R1_P2_K1_Ch2-Ch1.zen
61340	9.472389e-06	3.227936e-04	2.534500e-05	20151203_STAG2gfpcf2_G2G1\MitoSys2\Calibration\mEGFPC1_G2\0003_R1_P2_K1_Ch2-Ch1.zen
66460	1.820057e-06	4.561229e-04	2.258100e-05	20151203_STAG2gfpcf2_G2G1\MitoSys2\Calibration\mEGFPC1_G2\0003_R1_P2_K1_Ch2-Ch1.zen
71580	3.449882e-05	4.511406e-04	2.028400e-05	20151203_STAG2gfpcf2_G2G1\MitoSys2\Calibration\mEGFPC1_G2\0003_R1_P2_K1_Ch2-Ch1.zen
76700	-5.849451e-05	3.099803e-04	1.835100e-05	20151203_STAG2gfpcf2_G2G1\MitoSys2\Calibration\mEGFPC1_G2\0003_R1_P2_K1_Ch2-Ch1.zen
81820	1.929714e-04	5.655274e-04	1.670600e-05	20151203_STAG2gfpcf2_G2G1\MitoSys2\Calibration\mEGFPC1_G2\0003_R1_P2_K1_Ch2-Ch1.zen
86940	-1.772729e-05	4.162702e-04	1.529200e-05	20151203_STAG2gfpcf2_G2G1\MitoSys2\Calibration\mEGFPC1_G2\0003_R1_P2_K1_Ch2-Ch1.zen
92060	5.997112e-05	5.548132e-04	1.406700e-05	20151203_STAG2gfpcf2_G2G1\MitoSys2\Calibration\mEGFPC1_G2\0003_R1_P2_K1_Ch2-Ch1.zen
97180	1.253114e-04	4.537664e-04	1.299600e-05	20151203_STAG2gfpcf2_G2G1\MitoSys2\Calibration\mEGFPC1_G2\0003_R1_P2_K1_Ch2-Ch1.zen
102300	1.001613e-04	3.297102e-04	1.205400e-05	20151203_STAG2gfpcf2_G2G1\MitoSys2\Calibration\mEGFPC1_G2\0003_R1_P2_K1_Ch2-Ch1.zen
112540	1.005631e-04	3.335984e-04	1.047800e-05	20151203_STAG2gfpcf2_G2G1\MitoSys2\Calibration\mEGFPC1_G2\0003_R1_P2_K1_Ch2-Ch1.zen
122780	-2.119717e-05	3.383836e-04	9.217300e-06	20151203_STAG2gfpcf2_G2G1\MitoSys2\Calibration\mEGFPC1_G2\0003_R1_P2_K1_Ch2-Ch1.zen
133020	7.997559e-05	4.131238e-04	8.189700e-06	20151203_STAG2gfpcf2_G2G1\MitoSys2\Calibration\mEGFPC1_G2\0003_R1_P2_K1_Ch2-Ch1.zen
143260	7.782776e-05	3.097786e-04	7.339200e-06	20151203_STAG2gfpcf2_G2G1\MitoSys2\Calibration\mEGFPC1_G2\0003_R1_P2_K1_Ch2-Ch1.zen
153500	1.502233e-05	3.092327e-04	6.625900e-06	20151203_STAG2gfpcf2_G2G1\MitoSys2\Calibration\mEGFPC1_G2\0003_R1_P2_K1_Ch2-Ch1.zen
163740	7.913360e-05	4.610122e-04	6.020700e-06	20151203_STAG2gfpcf2_G2G1\MitoSys2\Calibration\mEGFPC1_G2\0003_R1_P2_K1_Ch2-Ch1.zen
173980	6.436881e-05	3.438014e-04	5.502100e-06	20151203_STAG2gfpcf2_G2G1\MitoSys2\Calibration\mEGFPC1_G2\0003_R1_P2_K1_Ch2-Ch1.zen
184220	-2.665077e-05	3.193404e-04	5.053600e-06	20151203_STAG2gfpcf2_G2G1\MitoSys2\Calibration\mEGFPC1_G2\0003_R1_P2_K1_Ch2-Ch1.zen
194460	3.163187e-05	3.274588e-04	4.662700e-06	20151203_STAG2gfpcf2_G2G1\MitoSys2\Calibration\mEGFPC1_G2\0003_R1_P2_K1_Ch2-Ch1.zen
204700	-3.776152e-05	3.429231e-04	4.319600e-06	20151203_STAG2gfpcf2_G2G1\MitoSys2\Calibration\mEGFPC1_G2\0003_R1_P2_K1_Ch2-Ch1.zen
225180	3.371433e-05	1.931810e-04	3.747000e-06	20151203_STAG2gfpcf2_G2G1\MitoSys2\Calibration\mEGFPC1_G2\0003_R1_P2_K1_Ch2-Ch1.zen
245660	1.212809e-04	2.245721e-04	3.290200e-06	20151203_STAG2gfpcf2_G2G1\MitoSys2\Calibration\mEGFPC1_G2\0003_R1_P2_K1_Ch2-Ch1.zen
266140	2.778091e-05	2.870257e-04	2.918900e-06	20151203_STAG2gfpcf2_G2G1\MitoSys2\Calibration\mEGFPC1_G2\0003_R1_P2_K1_Ch2-Ch1.zen
286620	-3.928587e-05	3.758645e-04	2.612400e-06	20151203_STAG2gfpcf2_G2G1\MitoSys2\Calibration\mEGFPC1_G2\0003_R1_P2_K1_Ch2-Ch1.zen
307100	-1.967707e-05	2.608204e-04	2.355800e-06	20151203_STAG2gfpcf2_G2G1\MitoSys2\Calibration\mEGFPC1_G2\0003_R1_P2_K1_Ch2-Ch1.zen
327580	3.655959e-05	2.728309e-04	2.138500e-06	20151203_STAG2gfpcf2_G2G1\MitoSys2\Calibration\mEGFPC1_G2\0003_R1_P2_K1_Ch2-Ch1.zen
348060	3.834833e-05	2.863727e-04	1.952500e-06	20151203_STAG2gfpcf2_G2G1\MitoSys2\Calibration\mEGFPC1_G2\0003_R1_P2_K1_Ch2-Ch1.zen
368540	6.667970e-05	2.819698e-04	1.791900e-06	20151203_STAG2gfpcf2_G2G1\MitoSys2\Calibration\mEGFPC1_G2\0003_R1_P2_K1_Ch2-Ch1.zen
389020	-1.055366e-04	3.915922e-04	1.652200e-06	20151203_STAG2gfpcf2_G2G1\MitoSys2\Calibration\mEGFPC1_G2\0003_R1_P2_K1_Ch2-Ch1.zen
409500	-1.678146e-05	2.133265e-04	1.529600e-06	20151203_STAG2gfpcf2_G2G1\MitoSys2\Calibration\mEGFPC1_G2\0003_R1_P2_K1_Ch2-Ch1.zen
450460	-2.418091e-05	2.093436e-04	1.325300e-06	20151203_STAG2gfpcf2_G2G1\MitoSys2\Calibration\mEGFPC1_G2\0003_R1_P2_K1_Ch2-Ch1.zen
491420	-5.632502e-05	2.007412e-04	1.162700e-06	20151203_STAG2gfpcf2_G2G1\MitoSys2\Calibration\mEGFPC1_G2\0003_R1_P2_K1_Ch2-Ch1.zen
532380	3.214625e-06	2.592658e-04	1.030700e-06	20151203_STAG2gfpcf2_G2G1\MitoSys2\Calibration\mEGFPC1_G2\0003_R1_P2_K1_Ch2-Ch1.zen
573340	-4.695462e-06	2.229918e-04	9.217900e-07	20151203_STAG2gfpcf2_G2G1\MitoSys2\Calibration\mEGFPC1_G2\0003_R1_P2_K1_Ch2-Ch1.zen
614300	-9.762012e-05	2.296400e-04	8.307500e-07	20151203_STAG2gfpcf2_G2G1\MitoSys2\Calibration\mEGFPC1_G2\0003_R1_P2_K1_Ch2-Ch1.zen
655260	-9.278070e-05	2.060822e-04	7.537300e-07	20151203_STAG2gfpcf2_G2G1\MitoSys2\Calibration\mEGFPC1_G2\0003_R1_P2_K1_Ch2-Ch1.zen
696220	5.409235e-05	2.030956e-04	6.878700e-07	20151203_STAG2gfpcf2_G2G1\MitoSys2\Calibration\mEGFPC1_G2\0003_R1_P2_K1_Ch2-Ch1.zen
737180	-5.728089e-05	2.259662e-04	6.310400e-07	20151203_STAG2gfpcf2_G2G1\MitoSys2\Calibration\mEGFPC1_G2\0003_R1_P2_K1_Ch2-Ch1.zen
778140	2.111134e-05	2.629156e-04	5.816000e-07	20151203_STAG2gfpcf2_G2G1\MitoSys2\Calibration\mEGFPC1_G2\0003_R1_P2_K1_Ch2-Ch1.zen
819100	-4.237137e-05	1.969754e-04	5.382700e-07	20151203_STAG2gfpcf2_G2G1\MitoSys2\Calibration\mEGFPC1_G2\0003_R1_P2_K1_Ch2-Ch1.zen
901020	-7.572053e-05	1.387600e-04	4.661300e-07	20151203_STAG2gfpcf2_G2G1\MitoSys2\Calibration\mEGFPC1_G2\0003_R1_P2_K1_Ch2-Ch1.zen
982940	1.783746e-05	1.832814e-04	4.087200e-07	20151203_STAG2gfpcf2_G2G1\MitoSys2\Calibration\mEGFPC1_G2\0003_R1_P2_K1_Ch2-Ch1.zen
1064860	-4.254487e-05	1.868714e-04	3.621700e-07	20151203_STAG2gfpcf2_G2G1\MitoSys2\Calibration\mEGFPC1_G2\0003_R1_P2_K1_Ch2-Ch1.zen
1146780	-4.519968e-06	1.596572e-04	3.238000e-07	20151203_STAG2gfpcf2_G2G1\MitoSys2\Calibration\mEGFPC1_G2\0003_R1_P2_K1_Ch2-Ch1.zen
1228700	-5.909252e-05	1.744819e-04	2.917300e-07	20151203_STAG2gfpcf2_G2G1\MitoSys2\Calibration\mEGFPC1_G2\0003_R1_P2_K1_Ch2-Ch1.zen
1310620	-3.448116e-05	1.430027e-04	2.646100e-07	20151203_STAG2gfpcf2_G2G1\MitoSys2\Calibration\mEGFPC1_G2\0003_R1_P2_K1_Ch2-Ch1.zen
1392540	-1.475232e-05	2.286941e-04	2.414300e-07	20151203_STAG2gfpcf2_G2G1\MitoSys2\Calibration\mEGFPC1_G2\0003_R1_P2_K1_Ch2-Ch1.zen
1474460	-3.880889e-05	1.542219e-04	2.214400e-07	20151203_STAG2gfpcf2_G2G1\MitoSys2\Calibration\mEGFPC1_G2\0003_R1_P2_K1_Ch2-Ch1.zen
1556380	-2.525995e-05	1.665604e-04	2.040500e-07	20151203_STAG2gfpcf2_G2G1\MitoSys2\Calibration\mEGFPC1_G2\0003_R1_P2_K1_Ch2-Ch1.zen
10	1.639928e-02	4.895391e-03	1.574400e-02	20151203_STAG2gfpcf2_G2G1\MitoSys2\Calibration\mEGFPC1_G2\0003_R1_P3_K1_Ch2-Ch1.zen
20	1.522494e-02	3.378492e-03	1.509300e-02	20151203_STAG2gfpcf2_G2G1\MitoSys2\Calibration\mEGFPC1_G2\0003_R1_P3_K1_Ch2-Ch1.zen
30	1.435418e-02	4.511027e-03	1.448300e-02	20151203_STAG2gfpcf2_G2G1\MitoSys2\Calibration\mEGFPC1_G2\0003_R1_P3_K1_Ch2-Ch1.zen
40	1.338816e-02	4.110380e-03	1.391700e-02	20151203_STAG2gfpcf2_G2G1\MitoSys2\Calibration\mEGFPC1_G2\0003_R1_P3_K1_Ch2-Ch1.zen
50	1.279343e-02	3.737000e-03	1.339000e-02	20151203_STAG2gfpcf2_G2G1\MitoSys2\Calibration\mEGFPC1_G2\0003_R1_P3_K1_Ch2-Ch1.zen
60	1.250207e-02	4.797230e-03	1.290200e-02	20151203_STAG2gfpcf2_G2G1\MitoSys2\Calibration\mEGFPC1_G2\0003_R1_P3_K1_Ch2-Ch1.zen
70	1.249159e-02	2.934731e-03	1.244800e-02	20151203_STAG2gfpcf2_G2G1\MitoSys2\Calibration\mEGFPC1_G2\0003_R1_P3_K1_Ch2-Ch1.zen
80	1.212164e-02	4.213433e-03	1.202600e-02	20151203_STAG2gfpcf2_G2G1\MitoSys2\Calibration\mEGFPC1_G2\0003_R1_P3_K1_Ch2-Ch1.zen
90	1.232508e-02	5.276816e-03	1.163200e-02	20151203_STAG2gfpcf2_G2G1\MitoSys2\Calibration\mEGFPC1_G2\0003_R1_P3_K1_Ch2-Ch1.zen
100	1.093420e-02	3.216282e-03	1.126600e-02	20151203_STAG2gfpcf2_G2G1\MitoSys2\Calibration\mEGFPC1_G2\0003_R1_P3_K1_Ch2-Ch1.zen
120	1.023818e-02	3.315147e-03	1.060200e-02	20151203_STAG2gfpcf2_G2G1\MitoSys2\Calibration\mEGFPC1_G2\0003_R1_P3_K1_Ch2-Ch1.zen
140	1.037181e-02	2.701764e-03	1.001800e-02	20151203_STAG2gfpcf2_G2G1\MitoSys2\Calibration\mEGFPC1_G2\0003_R1_P3_K1_Ch2-Ch1.zen
160	1.023818e-02	3.719465e-03	9.500700e-03	20151203_STAG2gfpcf2_G2G1\MitoSys2\Calibration\mEGFPC1_G2\0003_R1_P3_K1_Ch2-Ch1.zen
180	9.112594e-03	2.781827e-03	9.039600e-03	20151203_STAG2gfpcf2_G2G1\MitoSys2\Calibration\mEGFPC1_G2\0003_R1_P3_K1_Ch2-Ch1.zen
200	9.293678e-03	2.400831e-03	8.625900e-03	20151203_STAG2gfpcf2_G2G1\MitoSys2\Calibration\mEGFPC1_G2\0003_R1_P3_K1_Ch2-Ch1.zen
220	7.037290e-03	3.153892e-03	8.252300e-03	20151203_STAG2gfpcf2_G2G1\MitoSys2\Calibration\mEGFPC1_G2\0003_R1_P3_K1_Ch2-Ch1.zen
240	8.178956e-03	1.942937e-03	7.913200e-03	20151203_STAG2gfpcf2_G2G1\MitoSys2\Calibration\mEGFPC1_G2\0003_R1_P3_K1_Ch2-Ch1.zen
260	7.102412e-03	1.895477e-03	7.603700e-03	20151203_STAG2gfpcf2_G2G1\MitoSys2\Calibration\mEGFPC1_G2\0003_R1_P3_K1_Ch2-Ch1.zen
280	7.366937e-03	3.001632e-03	7.320000e-03	20151203_STAG2gfpcf2_G2G1\MitoSys2\Calibration\mEGFPC1_G2\0003_R1_P3_K1_Ch2-Ch1.zen
300	7.012782e-03	2.588646e-03	7.058700e-03	20151203_STAG2gfpcf2_G2G1\MitoSys2\Calibration\mEGFPC1_G2\0003_R1_P3_K1_Ch2-Ch1.zen
340	6.715848e-03	1.540343e-03	6.593100e-03	20151203_STAG2gfpcf2_G2G1\MitoSys2\Calibration\mEGFPC1_G2\0003_R1_P3_K1_Ch2-Ch1.zen
380	5.588703e-03	2.557360e-03	6.189600e-03	20151203_STAG2gfpcf2_G2G1\MitoSys2\Calibration\mEGFPC1_G2\0003_R1_P3_K1_Ch2-Ch1.zen
420	6.085982e-03	1.461838e-03	5.836100e-03	20151203_STAG2gfpcf2_G2G1\MitoSys2\Calibration\mEGFPC1_G2\0003_R1_P3_K1_Ch2-Ch1.zen
460	5.491730e-03	2.080335e-03	5.523300e-03	20151203_STAG2gfpcf2_G2G1\MitoSys2\Calibration\mEGFPC1_G2\0003_R1_P3_K1_Ch2-Ch1.zen
500	6.544586e-03	2.625305e-03	5.244300e-03	20151203_STAG2gfpcf2_G2G1\MitoSys2\Calibration\mEGFPC1_G2\0003_R1_P3_K1_Ch2-Ch1.zen
540	5.418479e-03	2.117651e-03	4.993700e-03	20151203_STAG2gfpcf2_G2G1\MitoSys2\Calibration\mEGFPC1_G2\0003_R1_P3_K1_Ch2-Ch1.zen
580	4.868209e-03	2.053538e-03	4.767200e-03	20151203_STAG2gfpcf2_G2G1\MitoSys2\Calibration\mEGFPC1_G2\0003_R1_P3_K1_Ch2-Ch1.zen
620	4.914188e-03	2.036981e-03	4.561600e-03	20151203_STAG2gfpcf2_G2G1\MitoSys2\Calibration\mEGFPC1_G2\0003_R1_P3_K1_Ch2-Ch1.zen
660	3.960789e-03	2.060515e-03	4.373900e-03	20151203_STAG2gfpcf2_G2G1\MitoSys2\Calibration\mEGFPC1_G2\0003_R1_P3_K1_Ch2-Ch1.zen
700	4.187636e-03	1.244081e-03	4.202000e-03	20151203_STAG2gfpcf2_G2G1\MitoSys2\Calibration\mEGFPC1_G2\0003_R1_P3_K1_Ch2-Ch1.zen
780	4.502861e-03	1.442060e-03	3.898200e-03	20151203_STAG2gfpcf2_G2G1\MitoSys2\Calibration\mEGFPC1_G2\0003_R1_P3_K1_Ch2-Ch1.zen
860	3.283219e-03	1.179910e-03	3.638100e-03	20151203_STAG2gfpcf2_G2G1\MitoSys2\Calibration\mEGFPC1_G2\0003_R1_P3_K1_Ch2-Ch1.zen
940	3.181530e-03	1.794813e-03	3.413100e-03	20151203_STAG2gfpcf2_G2G1\MitoSys2\Calibration\mEGFPC1_G2\0003_R1_P3_K1_Ch2-Ch1.zen
1020	3.158378e-03	1.637677e-03	3.216600e-03	20151203_STAG2gfpcf2_G2G1\MitoSys2\Calibration\mEGFPC1_G2\0003_R1_P3_K1_Ch2-Ch1.zen
1100	2.985186e-03	1.458265e-03	3.043600e-03	20151203_STAG2gfpcf2_G2G1\MitoSys2\Calibration\mEGFPC1_G2\0003_R1_P3_K1_Ch2-Ch1.zen
1180	2.439788e-03	1.918090e-03	2.890100e-03	20151203_STAG2gfpcf2_G2G1\MitoSys2\Calibration\mEGFPC1_G2\0003_R1_P3_K1_Ch2-Ch1.zen
1260	2.571327e-03	1.491668e-03	2.753200e-03	20151203_STAG2gfpcf2_G2G1\MitoSys2\Calibration\mEGFPC1_G2\0003_R1_P3_K1_Ch2-Ch1.zen
1340	2.172226e-03	1.575930e-03	2.630300e-03	20151203_STAG2gfpcf2_G2G1\MitoSys2\Calibration\mEGFPC1_G2\0003_R1_P3_K1_Ch2-Ch1.zen
1420	2.025110e-03	1.196913e-03	2.519500e-03	20151203_STAG2gfpcf2_G2G1\MitoSys2\Calibration\mEGFPC1_G2\0003_R1_P3_K1_Ch2-Ch1.zen
1500	2.175434e-03	1.238378e-03	2.419000e-03	20151203_STAG2gfpcf2_G2G1\MitoSys2\Calibration\mEGFPC1_G2\0003_R1_P3_K1_Ch2-Ch1.zen
1660	1.941464e-03	1.115339e-03	2.243800e-03	20151203_STAG2gfpcf2_G2G1\MitoSys2\Calibration\mEGFPC1_G2\0003_R1_P3_K1_Ch2-Ch1.zen
1820	1.984979e-03	1.618523e-03	2.096500e-03	20151203_STAG2gfpcf2_G2G1\MitoSys2\Calibration\mEGFPC1_G2\0003_R1_P3_K1_Ch2-Ch1.zen
1980	2.093991e-03	1.529964e-03	1.971000e-03	20151203_STAG2gfpcf2_G2G1\MitoSys2\Calibration\mEGFPC1_G2\0003_R1_P3_K1_Ch2-Ch1.zen
2140	1.791751e-03	9.510760e-04	1.862900e-03	20151203_STAG2gfpcf2_G2G1\MitoSys2\Calibration\mEGFPC1_G2\0003_R1_P3_K1_Ch2-Ch1.zen
2300	1.860725e-03	1.675600e-03	1.768800e-03	20151203_STAG2gfpcf2_G2G1\MitoSys2\Calibration\mEGFPC1_G2\0003_R1_P3_K1_Ch2-Ch1.zen
2460	1.445393e-03	1.598442e-03	1.686300e-03	20151203_STAG2gfpcf2_G2G1\MitoSys2\Calibration\mEGFPC1_G2\0003_R1_P3_K1_Ch2-Ch1.zen
2620	1.897918e-03	1.419967e-03	1.613400e-03	20151203_STAG2gfpcf2_G2G1\MitoSys2\Calibration\mEGFPC1_G2\0003_R1_P3_K1_Ch2-Ch1.zen
2780	1.691721e-03	1.713899e-03	1.548400e-03	20151203_STAG2gfpcf2_G2G1\MitoSys2\Calibration\mEGFPC1_G2\0003_R1_P3_K1_Ch2-Ch1.zen
2940	1.701814e-03	1.640959e-03	1.490300e-03	20151203_STAG2gfpcf2_G2G1\MitoSys2\Calibration\mEGFPC1_G2\0003_R1_P3_K1_Ch2-Ch1.zen
3100	1.566624e-03	1.332989e-03	1.438100e-03	20151203_STAG2gfpcf2_G2G1\MitoSys2\Calibration\mEGFPC1_G2\0003_R1_P3_K1_Ch2-Ch1.zen
3420	1.373447e-03	9.608495e-04	1.347800e-03	20151203_STAG2gfpcf2_G2G1\MitoSys2\Calibration\mEGFPC1_G2\0003_R1_P3_K1_Ch2-Ch1.zen
3740	1.116253e-03	1.565173e-03	1.272800e-03	20151203_STAG2gfpcf2_G2G1\MitoSys2\Calibration\mEGFPC1_G2\0003_R1_P3_K1_Ch2-Ch1.zen
4060	1.168399e-03	8.796915e-04	1.209500e-03	20151203_STAG2gfpcf2_G2G1\MitoSys2\Calibration\mEGFPC1_G2\0003_R1_P3_K1_Ch2-Ch1.zen
4380	1.245210e-03	1.426568e-03	1.155400e-03	20151203_STAG2gfpcf2_G2G1\MitoSys2\Calibration\mEGFPC1_G2\0003_R1_P3_K1_Ch2-Ch1.zen
4700	1.509230e-03	1.409147e-03	1.108700e-03	20151203_STAG2gfpcf2_G2G1\MitoSys2\Calibration\mEGFPC1_G2\0003_R1_P3_K1_Ch2-Ch1.zen
5020	1.145018e-03	1.189345e-03	1.068000e-03	20151203_STAG2gfpcf2_G2G1\MitoSys2\Calibration\mEGFPC1_G2\0003_R1_P3_K1_Ch2-Ch1.zen
5340	1.268202e-03	1.070250e-03	1.032300e-03	20151203_STAG2gfpcf2_G2G1\MitoSys2\Calibration\mEGFPC1_G2\0003_R1_P3_K1_Ch2-Ch1.zen
5660	9.516007e-04	9.172313e-04	1.000600e-03	20151203_STAG2gfpcf2_G2G1\MitoSys2\Calibration\mEGFPC1_G2\0003_R1_P3_K1_Ch2-Ch1.zen
5980	1.010711e-03	9.903931e-04	9.724400e-04	20151203_STAG2gfpcf2_G2G1\MitoSys2\Calibration\mEGFPC1_G2\0003_R1_P3_K1_Ch2-Ch1.zen
6300	1.187879e-03	1.022528e-03	9.471700e-04	20151203_STAG2gfpcf2_G2G1\MitoSys2\Calibration\mEGFPC1_G2\0003_R1_P3_K1_Ch2-Ch1.zen
6940	9.753142e-04	9.315742e-04	9.037900e-04	20151203_STAG2gfpcf2_G2G1\MitoSys2\Calibration\mEGFPC1_G2\0003_R1_P3_K1_Ch2-Ch1.zen
7580	8.495349e-04	1.247273e-03	8.679100e-04	20151203_STAG2gfpcf2_G2G1\MitoSys2\Calibration\mEGFPC1_G2\0003_R1_P3_K1_Ch2-Ch1.zen
8220	9.097813e-04	1.047869e-03	8.377400e-04	20151203_STAG2gfpcf2_G2G1\MitoSys2\Calibration\mEGFPC1_G2\0003_R1_P3_K1_Ch2-Ch1.zen
8860	5.205033e-04	1.158802e-03	8.120200e-04	20151203_STAG2gfpcf2_G2G1\MitoSys2\Calibration\mEGFPC1_G2\0003_R1_P3_K1_Ch2-Ch1.zen
9500	9.084612e-04	1.143885e-03	7.898300e-04	20151203_STAG2gfpcf2_G2G1\MitoSys2\Calibration\mEGFPC1_G2\0003_R1_P3_K1_Ch2-Ch1.zen
10140	8.283194e-04	9.756102e-04	7.704700e-04	20151203_STAG2gfpcf2_G2G1\MitoSys2\Calibration\mEGFPC1_G2\0003_R1_P3_K1_Ch2-Ch1.zen
10780	8.028444e-04	9.773041e-04	7.534200e-04	20151203_STAG2gfpcf2_G2G1\MitoSys2\Calibration\mEGFPC1_G2\0003_R1_P3_K1_Ch2-Ch1.zen
11420	5.278389e-04	1.137032e-03	7.382700e-04	20151203_STAG2gfpcf2_G2G1\MitoSys2\Calibration\mEGFPC1_G2\0003_R1_P3_K1_Ch2-Ch1.zen
12060	7.344233e-04	1.171816e-03	7.247000e-04	20151203_STAG2gfpcf2_G2G1\MitoSys2\Calibration\mEGFPC1_G2\0003_R1_P3_K1_Ch2-Ch1.zen
12700	7.175569e-04	1.086204e-03	7.124600e-04	20151203_STAG2gfpcf2_G2G1\MitoSys2\Calibration\mEGFPC1_G2\0003_R1_P3_K1_Ch2-Ch1.zen
13980	7.301314e-04	9.365309e-04	6.911800e-04	20151203_STAG2gfpcf2_G2G1\MitoSys2\Calibration\mEGFPC1_G2\0003_R1_P3_K1_Ch2-Ch1.zen
15260	9.491026e-04	1.032480e-03	6.732300e-04	20151203_STAG2gfpcf2_G2G1\MitoSys2\Calibration\mEGFPC1_G2\0003_R1_P3_K1_Ch2-Ch1.zen
16540	8.005305e-04	9.718946e-04	6.577700e-04	20151203_STAG2gfpcf2_G2G1\MitoSys2\Calibration\mEGFPC1_G2\0003_R1_P3_K1_Ch2-Ch1.zen
17820	7.318338e-04	1.143835e-03	6.442200e-04	20151203_STAG2gfpcf2_G2G1\MitoSys2\Calibration\mEGFPC1_G2\0003_R1_P3_K1_Ch2-Ch1.zen
19100	5.692784e-04	9.531477e-04	6.321600e-04	20151203_STAG2gfpcf2_G2G1\MitoSys2\Calibration\mEGFPC1_G2\0003_R1_P3_K1_Ch2-Ch1.zen
20380	6.334381e-04	9.594895e-04	6.212800e-04	20151203_STAG2gfpcf2_G2G1\MitoSys2\Calibration\mEGFPC1_G2\0003_R1_P3_K1_Ch2-Ch1.zen
21660	5.324495e-04	8.051955e-04	6.113500e-04	20151203_STAG2gfpcf2_G2G1\MitoSys2\Calibration\mEGFPC1_G2\0003_R1_P3_K1_Ch2-Ch1.zen
22940	4.839497e-04	8.867533e-04	6.021900e-04	20151203_STAG2gfpcf2_G2G1\MitoSys2\Calibration\mEGFPC1_G2\0003_R1_P3_K1_Ch2-Ch1.zen
24220	6.521816e-04	1.044555e-03	5.936700e-04	20151203_STAG2gfpcf2_G2G1\MitoSys2\Calibration\mEGFPC1_G2\0003_R1_P3_K1_Ch2-Ch1.zen
25500	5.240253e-04	8.490445e-04	5.856800e-04	20151203_STAG2gfpcf2_G2G1\MitoSys2\Calibration\mEGFPC1_G2\0003_R1_P3_K1_Ch2-Ch1.zen
28060	4.358429e-04	9.003684e-04	5.709700e-04	20151203_STAG2gfpcf2_G2G1\MitoSys2\Calibration\mEGFPC1_G2\0003_R1_P3_K1_Ch2-Ch1.zen
30620	5.578233e-04	9.109989e-04	5.575700e-04	20151203_STAG2gfpcf2_G2G1\MitoSys2\Calibration\mEGFPC1_G2\0003_R1_P3_K1_Ch2-Ch1.zen
33180	4.268005e-04	9.346070e-04	5.451400e-04	20151203_STAG2gfpcf2_G2G1\MitoSys2\Calibration\mEGFPC1_G2\0003_R1_P3_K1_Ch2-Ch1.zen
35740	5.060314e-04	9.542251e-04	5.334700e-04	20151203_STAG2gfpcf2_G2G1\MitoSys2\Calibration\mEGFPC1_G2\0003_R1_P3_K1_Ch2-Ch1.zen
38300	5.025045e-04	1.002554e-03	5.224000e-04	20151203_STAG2gfpcf2_G2G1\MitoSys2\Calibration\mEGFPC1_G2\0003_R1_P3_K1_Ch2-Ch1.zen
40860	4.649605e-04	8.632527e-04	5.118300e-04	20151203_STAG2gfpcf2_G2G1\MitoSys2\Calibration\mEGFPC1_G2\0003_R1_P3_K1_Ch2-Ch1.zen
43420	5.716078e-04	7.643562e-04	5.016800e-04	20151203_STAG2gfpcf2_G2G1\MitoSys2\Calibration\mEGFPC1_G2\0003_R1_P3_K1_Ch2-Ch1.zen
45980	5.878557e-04	9.043159e-04	4.918900e-04	20151203_STAG2gfpcf2_G2G1\MitoSys2\Calibration\mEGFPC1_G2\0003_R1_P3_K1_Ch2-Ch1.zen
48540	4.964111e-04	9.094610e-04	4.824100e-04	20151203_STAG2gfpcf2_G2G1\MitoSys2\Calibration\mEGFPC1_G2\0003_R1_P3_K1_Ch2-Ch1.zen
51100	4.350267e-04	8.301942e-04	4.732100e-04	20151203_STAG2gfpcf2_G2G1\MitoSys2\Calibration\mEGFPC1_G2\0003_R1_P3_K1_Ch2-Ch1.zen
56220	2.600684e-04	9.372328e-04	4.555700e-04	20151203_STAG2gfpcf2_G2G1\MitoSys2\Calibration\mEGFPC1_G2\0003_R1_P3_K1_Ch2-Ch1.zen
61340	4.663812e-04	7.507304e-04	4.388300e-04	20151203_STAG2gfpcf2_G2G1\MitoSys2\Calibration\mEGFPC1_G2\0003_R1_P3_K1_Ch2-Ch1.zen
66460	4.135710e-04	7.476869e-04	4.229000e-04	20151203_STAG2gfpcf2_G2G1\MitoSys2\Calibration\mEGFPC1_G2\0003_R1_P3_K1_Ch2-Ch1.zen
71580	3.323176e-04	6.967677e-04	4.077100e-04	20151203_STAG2gfpcf2_G2G1\MitoSys2\Calibration\mEGFPC1_G2\0003_R1_P3_K1_Ch2-Ch1.zen
76700	3.249830e-04	5.682860e-04	3.932100e-04	20151203_STAG2gfpcf2_G2G1\MitoSys2\Calibration\mEGFPC1_G2\0003_R1_P3_K1_Ch2-Ch1.zen
81820	5.690812e-04	7.063487e-04	3.793700e-04	20151203_STAG2gfpcf2_G2G1\MitoSys2\Calibration\mEGFPC1_G2\0003_R1_P3_K1_Ch2-Ch1.zen
86940	2.940049e-04	6.066902e-04	3.661600e-04	20151203_STAG2gfpcf2_G2G1\MitoSys2\Calibration\mEGFPC1_G2\0003_R1_P3_K1_Ch2-Ch1.zen
92060	4.391674e-04	6.716760e-04	3.535400e-04	20151203_STAG2gfpcf2_G2G1\MitoSys2\Calibration\mEGFPC1_G2\0003_R1_P3_K1_Ch2-Ch1.zen
97180	2.289644e-04	6.417428e-04	3.414900e-04	20151203_STAG2gfpcf2_G2G1\MitoSys2\Calibration\mEGFPC1_G2\0003_R1_P3_K1_Ch2-Ch1.zen
102300	3.348390e-04	6.455708e-04	3.299800e-04	20151203_STAG2gfpcf2_G2G1\MitoSys2\Calibration\mEGFPC1_G2\0003_R1_P3_K1_Ch2-Ch1.zen
112540	3.600649e-04	6.565930e-04	3.084800e-04	20151203_STAG2gfpcf2_G2G1\MitoSys2\Calibration\mEGFPC1_G2\0003_R1_P3_K1_Ch2-Ch1.zen
122780	2.520325e-04	7.019182e-04	2.888600e-04	20151203_STAG2gfpcf2_G2G1\MitoSys2\Calibration\mEGFPC1_G2\0003_R1_P3_K1_Ch2-Ch1.zen
133020	2.543173e-04	6.561940e-04	2.709300e-04	20151203_STAG2gfpcf2_G2G1\MitoSys2\Calibration\mEGFPC1_G2\0003_R1_P3_K1_Ch2-Ch1.zen
143260	2.448046e-04	6.143400e-04	2.545400e-04	20151203_STAG2gfpcf2_G2G1\MitoSys2\Calibration\mEGFPC1_G2\0003_R1_P3_K1_Ch2-Ch1.zen
153500	1.537573e-04	6.565784e-04	2.395400e-04	20151203_STAG2gfpcf2_G2G1\MitoSys2\Calibration\mEGFPC1_G2\0003_R1_P3_K1_Ch2-Ch1.zen
163740	3.887102e-04	5.988690e-04	2.257800e-04	20151203_STAG2gfpcf2_G2G1\MitoSys2\Calibration\mEGFPC1_G2\0003_R1_P3_K1_Ch2-Ch1.zen
173980	2.364970e-04	5.799026e-04	2.131400e-04	20151203_STAG2gfpcf2_G2G1\MitoSys2\Calibration\mEGFPC1_G2\0003_R1_P3_K1_Ch2-Ch1.zen
184220	1.183069e-04	6.087678e-04	2.015200e-04	20151203_STAG2gfpcf2_G2G1\MitoSys2\Calibration\mEGFPC1_G2\0003_R1_P3_K1_Ch2-Ch1.zen
194460	2.167691e-04	5.633143e-04	1.908100e-04	20151203_STAG2gfpcf2_G2G1\MitoSys2\Calibration\mEGFPC1_G2\0003_R1_P3_K1_Ch2-Ch1.zen
204700	2.171908e-04	5.474412e-04	1.809300e-04	20151203_STAG2gfpcf2_G2G1\MitoSys2\Calibration\mEGFPC1_G2\0003_R1_P3_K1_Ch2-Ch1.zen
225180	1.520025e-04	6.383208e-04	1.633400e-04	20151203_STAG2gfpcf2_G2G1\MitoSys2\Calibration\mEGFPC1_G2\0003_R1_P3_K1_Ch2-Ch1.zen
245660	2.740625e-04	5.053239e-04	1.482000e-04	20151203_STAG2gfpcf2_G2G1\MitoSys2\Calibration\mEGFPC1_G2\0003_R1_P3_K1_Ch2-Ch1.zen
266140	3.052899e-04	5.642367e-04	1.350900e-04	20151203_STAG2gfpcf2_G2G1\MitoSys2\Calibration\mEGFPC1_G2\0003_R1_P3_K1_Ch2-Ch1.zen
286620	1.682593e-04	5.606764e-04	1.236700e-04	20151203_STAG2gfpcf2_G2G1\MitoSys2\Calibration\mEGFPC1_G2\0003_R1_P3_K1_Ch2-Ch1.zen
307100	1.611362e-04	4.955742e-04	1.136600e-04	20151203_STAG2gfpcf2_G2G1\MitoSys2\Calibration\mEGFPC1_G2\0003_R1_P3_K1_Ch2-Ch1.zen
327580	1.206322e-04	4.792092e-04	1.048300e-04	20151203_STAG2gfpcf2_G2G1\MitoSys2\Calibration\mEGFPC1_G2\0003_R1_P3_K1_Ch2-Ch1.zen
348060	1.749111e-04	3.885162e-04	9.701500e-05	20151203_STAG2gfpcf2_G2G1\MitoSys2\Calibration\mEGFPC1_G2\0003_R1_P3_K1_Ch2-Ch1.zen
368540	1.609166e-04	3.600230e-04	9.005500e-05	20151203_STAG2gfpcf2_G2G1\MitoSys2\Calibration\mEGFPC1_G2\0003_R1_P3_K1_Ch2-Ch1.zen
389020	1.055326e-04	3.510963e-04	8.383200e-05	20151203_STAG2gfpcf2_G2G1\MitoSys2\Calibration\mEGFPC1_G2\0003_R1_P3_K1_Ch2-Ch1.zen
409500	8.734689e-05	2.488725e-04	7.824400e-05	20151203_STAG2gfpcf2_G2G1\MitoSys2\Calibration\mEGFPC1_G2\0003_R1_P3_K1_Ch2-Ch1.zen
450460	3.479643e-05	3.046197e-04	6.864700e-05	20151203_STAG2gfpcf2_G2G1\MitoSys2\Calibration\mEGFPC1_G2\0003_R1_P3_K1_Ch2-Ch1.zen
491420	2.552102e-05	2.565931e-04	6.073900e-05	20151203_STAG2gfpcf2_G2G1\MitoSys2\Calibration\mEGFPC1_G2\0003_R1_P3_K1_Ch2-Ch1.zen
532380	6.009854e-05	3.019243e-04	5.414000e-05	20151203_STAG2gfpcf2_G2G1\MitoSys2\Calibration\mEGFPC1_G2\0003_R1_P3_K1_Ch2-Ch1.zen
573340	6.427497e-06	2.870800e-04	4.857300e-05	20151203_STAG2gfpcf2_G2G1\MitoSys2\Calibration\mEGFPC1_G2\0003_R1_P3_K1_Ch2-Ch1.zen
614300	-1.985313e-05	2.748727e-04	4.382900e-05	20151203_STAG2gfpcf2_G2G1\MitoSys2\Calibration\mEGFPC1_G2\0003_R1_P3_K1_Ch2-Ch1.zen
655260	5.065457e-05	4.587698e-04	3.975300e-05	20151203_STAG2gfpcf2_G2G1\MitoSys2\Calibration\mEGFPC1_G2\0003_R1_P3_K1_Ch2-Ch1.zen
696220	-7.364329e-06	3.940938e-04	3.622300e-05	20151203_STAG2gfpcf2_G2G1\MitoSys2\Calibration\mEGFPC1_G2\0003_R1_P3_K1_Ch2-Ch1.zen
737180	-3.297667e-05	4.632901e-04	3.314400e-05	20151203_STAG2gfpcf2_G2G1\MitoSys2\Calibration\mEGFPC1_G2\0003_R1_P3_K1_Ch2-Ch1.zen
778140	-1.332558e-04	4.715633e-04	3.044200e-05	20151203_STAG2gfpcf2_G2G1\MitoSys2\Calibration\mEGFPC1_G2\0003_R1_P3_K1_Ch2-Ch1.zen
819100	-1.001254e-04	4.599127e-04	2.805600e-05	20151203_STAG2gfpcf2_G2G1\MitoSys2\Calibration\mEGFPC1_G2\0003_R1_P3_K1_Ch2-Ch1.zen
901020	-1.523895e-04	5.633757e-04	2.405200e-05	20151203_STAG2gfpcf2_G2G1\MitoSys2\Calibration\mEGFPC1_G2\0003_R1_P3_K1_Ch2-Ch1.zen
982940	-1.610140e-04	6.458351e-04	2.084300e-05	20151203_STAG2gfpcf2_G2G1\MitoSys2\Calibration\mEGFPC1_G2\0003_R1_P3_K1_Ch2-Ch1.zen
1064860	-8.934843e-05	4.180796e-04	1.822900e-05	20151203_STAG2gfpcf2_G2G1\MitoSys2\Calibration\mEGFPC1_G2\0003_R1_P3_K1_Ch2-Ch1.zen
1146780	-1.712612e-04	5.154740e-04	1.607200e-05	20151203_STAG2gfpcf2_G2G1\MitoSys2\Calibration\mEGFPC1_G2\0003_R1_P3_K1_Ch2-Ch1.zen
1228700	-1.848800e-04	5.093060e-04	1.427000e-05	20151203_STAG2gfpcf2_G2G1\MitoSys2\Calibration\mEGFPC1_G2\0003_R1_P3_K1_Ch2-Ch1.zen
1310620	-6.468108e-05	4.003028e-04	1.275000e-05	20151203_STAG2gfpcf2_G2G1\MitoSys2\Calibration\mEGFPC1_G2\0003_R1_P3_K1_Ch2-Ch1.zen
1392540	-1.167609e-04	4.358542e-04	1.145700e-05	20151203_STAG2gfpcf2_G2G1\MitoSys2\Calibration\mEGFPC1_G2\0003_R1_P3_K1_Ch2-Ch1.zen
1474460	-7.242371e-05	4.118715e-04	1.034600e-05	20151203_STAG2gfpcf2_G2G1\MitoSys2\Calibration\mEGFPC1_G2\0003_R1_P3_K1_Ch2-Ch1.zen
1556380	-8.522191e-05	3.919346e-04	9.386000e-06	20151203_STAG2gfpcf2_G2G1\MitoSys2\Calibration\mEGFPC1_G2\0003_R1_P3_K1_Ch2-Ch1.zen
10	5.981793e-03	1.233927e-03	5.805900e-03	20151203_STAG2gfpcf2_G2G1\MitoSys2\Calibration\mEGFPC1_G2\0004_R1_P1_K1_Ch2-Ch1.zen
20	5.392857e-03	2.249352e-03	5.576000e-03	20151203_STAG2gfpcf2_G2G1\MitoSys2\Calibration\mEGFPC1_G2\0004_R1_P1_K1_Ch2-Ch1.zen
30	5.510973e-03	1.957668e-03	5.362000e-03	20151203_STAG2gfpcf2_G2G1\MitoSys2\Calibration\mEGFPC1_G2\0004_R1_P1_K1_Ch2-Ch1.zen
40	5.273957e-03	1.518239e-03	5.163500e-03	20151203_STAG2gfpcf2_G2G1\MitoSys2\Calibration\mEGFPC1_G2\0004_R1_P1_K1_Ch2-Ch1.zen
50	4.897849e-03	1.334600e-03	4.979400e-03	20151203_STAG2gfpcf2_G2G1\MitoSys2\Calibration\mEGFPC1_G2\0004_R1_P1_K1_Ch2-Ch1.zen
60	4.471864e-03	1.760357e-03	4.808500e-03	20151203_STAG2gfpcf2_G2G1\MitoSys2\Calibration\mEGFPC1_G2\0004_R1_P1_K1_Ch2-Ch1.zen
70	4.656505e-03	1.690838e-03	4.649700e-03	20151203_STAG2gfpcf2_G2G1\MitoSys2\Calibration\mEGFPC1_G2\0004_R1_P1_K1_Ch2-Ch1.zen
80	4.507951e-03	1.792844e-03	4.502000e-03	20151203_STAG2gfpcf2_G2G1\MitoSys2\Calibration\mEGFPC1_G2\0004_R1_P1_K1_Ch2-Ch1.zen
90	4.492556e-03	1.792643e-03	4.364200e-03	20151203_STAG2gfpcf2_G2G1\MitoSys2\Calibration\mEGFPC1_G2\0004_R1_P1_K1_Ch2-Ch1.zen
100	4.361808e-03	1.141185e-03	4.235400e-03	20151203_STAG2gfpcf2_G2G1\MitoSys2\Calibration\mEGFPC1_G2\0004_R1_P1_K1_Ch2-Ch1.zen
120	4.006488e-03	1.275131e-03	4.002000e-03	20151203_STAG2gfpcf2_G2G1\MitoSys2\Calibration\mEGFPC1_G2\0004_R1_P1_K1_Ch2-Ch1.zen
140	3.557715e-03	1.256779e-03	3.796100e-03	20151203_STAG2gfpcf2_G2G1\MitoSys2\Calibration\mEGFPC1_G2\0004_R1_P1_K1_Ch2-Ch1.zen
160	3.704080e-03	1.187931e-03	3.613000e-03	20151203_STAG2gfpcf2_G2G1\MitoSys2\Calibration\mEGFPC1_G2\0004_R1_P1_K1_Ch2-Ch1.zen
180	3.245113e-03	1.167311e-03	3.449000e-03	20151203_STAG2gfpcf2_G2G1\MitoSys2\Calibration\mEGFPC1_G2\0004_R1_P1_K1_Ch2-Ch1.zen
200	3.119344e-03	1.228435e-03	3.301200e-03	20151203_STAG2gfpcf2_G2G1\MitoSys2\Calibration\mEGFPC1_G2\0004_R1_P1_K1_Ch2-Ch1.zen
220	3.146543e-03	9.288137e-04	3.167000e-03	20151203_STAG2gfpcf2_G2G1\MitoSys2\Calibration\mEGFPC1_G2\0004_R1_P1_K1_Ch2-Ch1.zen
240	3.203413e-03	1.281339e-03	3.044600e-03	20151203_STAG2gfpcf2_G2G1\MitoSys2\Calibration\mEGFPC1_G2\0004_R1_P1_K1_Ch2-Ch1.zen
260	3.098386e-03	1.179262e-03	2.932300e-03	20151203_STAG2gfpcf2_G2G1\MitoSys2\Calibration\mEGFPC1_G2\0004_R1_P1_K1_Ch2-Ch1.zen
280	2.786297e-03	9.768518e-04	2.828800e-03	20151203_STAG2gfpcf2_G2G1\MitoSys2\Calibration\mEGFPC1_G2\0004_R1_P1_K1_Ch2-Ch1.zen
300	2.689097e-03	8.888521e-04	2.732900e-03	20151203_STAG2gfpcf2_G2G1\MitoSys2\Calibration\mEGFPC1_G2\0004_R1_P1_K1_Ch2-Ch1.zen
340	2.514822e-03	7.858481e-04	2.560500e-03	20151203_STAG2gfpcf2_G2G1\MitoSys2\Calibration\mEGFPC1_G2\0004_R1_P1_K1_Ch2-Ch1.zen
380	2.668720e-03	1.086109e-03	2.409400e-03	20151203_STAG2gfpcf2_G2G1\MitoSys2\Calibration\mEGFPC1_G2\0004_R1_P1_K1_Ch2-Ch1.zen
420	2.437980e-03	9.987791e-04	2.275500e-03	20151203_STAG2gfpcf2_G2G1\MitoSys2\Calibration\mEGFPC1_G2\0004_R1_P1_K1_Ch2-Ch1.zen
460	1.919719e-03	7.195563e-04	2.155700e-03	20151203_STAG2gfpcf2_G2G1\MitoSys2\Calibration\mEGFPC1_G2\0004_R1_P1_K1_Ch2-Ch1.zen
500	1.928126e-03	8.470160e-04	2.047700e-03	20151203_STAG2gfpcf2_G2G1\MitoSys2\Calibration\mEGFPC1_G2\0004_R1_P1_K1_Ch2-Ch1.zen
540	1.988146e-03	6.264870e-04	1.949800e-03	20151203_STAG2gfpcf2_G2G1\MitoSys2\Calibration\mEGFPC1_G2\0004_R1_P1_K1_Ch2-Ch1.zen
580	1.932166e-03	9.890763e-04	1.860500e-03	20151203_STAG2gfpcf2_G2G1\MitoSys2\Calibration\mEGFPC1_G2\0004_R1_P1_K1_Ch2-Ch1.zen
620	1.848172e-03	8.751445e-04	1.778600e-03	20151203_STAG2gfpcf2_G2G1\MitoSys2\Calibration\mEGFPC1_G2\0004_R1_P1_K1_Ch2-Ch1.zen
660	2.103693e-03	7.172975e-04	1.703300e-03	20151203_STAG2gfpcf2_G2G1\MitoSys2\Calibration\mEGFPC1_G2\0004_R1_P1_K1_Ch2-Ch1.zen
700	1.793203e-03	7.601292e-04	1.633800e-03	20151203_STAG2gfpcf2_G2G1\MitoSys2\Calibration\mEGFPC1_G2\0004_R1_P1_K1_Ch2-Ch1.zen
780	1.629338e-03	5.739351e-04	1.509700e-03	20151203_STAG2gfpcf2_G2G1\MitoSys2\Calibration\mEGFPC1_G2\0004_R1_P1_K1_Ch2-Ch1.zen
860	1.427156e-03	6.179522e-04	1.402100e-03	20151203_STAG2gfpcf2_G2G1\MitoSys2\Calibration\mEGFPC1_G2\0004_R1_P1_K1_Ch2-Ch1.zen
940	1.229853e-03	7.697908e-04	1.307900e-03	20151203_STAG2gfpcf2_G2G1\MitoSys2\Calibration\mEGFPC1_G2\0004_R1_P1_K1_Ch2-Ch1.zen
1020	1.065026e-03	5.970210e-04	1.224900e-03	20151203_STAG2gfpcf2_G2G1\MitoSys2\Calibration\mEGFPC1_G2\0004_R1_P1_K1_Ch2-Ch1.zen
1100	1.103798e-03	6.162614e-04	1.151000e-03	20151203_STAG2gfpcf2_G2G1\MitoSys2\Calibration\mEGFPC1_G2\0004_R1_P1_K1_Ch2-Ch1.zen
1180	9.652287e-04	7.360841e-04	1.085100e-03	20151203_STAG2gfpcf2_G2G1\MitoSys2\Calibration\mEGFPC1_G2\0004_R1_P1_K1_Ch2-Ch1.zen
1260	1.134442e-03	6.439880e-04	1.025700e-03	20151203_STAG2gfpcf2_G2G1\MitoSys2\Calibration\mEGFPC1_G2\0004_R1_P1_K1_Ch2-Ch1.zen
1340	9.439486e-04	6.928886e-04	9.721300e-04	20151203_STAG2gfpcf2_G2G1\MitoSys2\Calibration\mEGFPC1_G2\0004_R1_P1_K1_Ch2-Ch1.zen
1420	8.885561e-04	7.024339e-04	9.234700e-04	20151203_STAG2gfpcf2_G2G1\MitoSys2\Calibration\mEGFPC1_G2\0004_R1_P1_K1_Ch2-Ch1.zen
1500	7.894301e-04	5.336418e-04	8.790900e-04	20151203_STAG2gfpcf2_G2G1\MitoSys2\Calibration\mEGFPC1_G2\0004_R1_P1_K1_Ch2-Ch1.zen
1660	6.371886e-04	4.637867e-04	8.011800e-04	20151203_STAG2gfpcf2_G2G1\MitoSys2\Calibration\mEGFPC1_G2\0004_R1_P1_K1_Ch2-Ch1.zen
1820	4.993387e-04	5.098206e-04	7.350400e-04	20151203_STAG2gfpcf2_G2G1\MitoSys2\Calibration\mEGFPC1_G2\0004_R1_P1_K1_Ch2-Ch1.zen
1980	7.018913e-04	5.602800e-04	6.782200e-04	20151203_STAG2gfpcf2_G2G1\MitoSys2\Calibration\mEGFPC1_G2\0004_R1_P1_K1_Ch2-Ch1.zen
2140	6.752972e-04	4.289546e-04	6.289100e-04	20151203_STAG2gfpcf2_G2G1\MitoSys2\Calibration\mEGFPC1_G2\0004_R1_P1_K1_Ch2-Ch1.zen
2300	7.730496e-04	3.433150e-04	5.857400e-04	20151203_STAG2gfpcf2_G2G1\MitoSys2\Calibration\mEGFPC1_G2\0004_R1_P1_K1_Ch2-Ch1.zen
2460	3.840006e-04	5.074307e-04	5.476500e-04	20151203_STAG2gfpcf2_G2G1\MitoSys2\Calibration\mEGFPC1_G2\0004_R1_P1_K1_Ch2-Ch1.zen
2620	3.673772e-04	4.965262e-04	5.138100e-04	20151203_STAG2gfpcf2_G2G1\MitoSys2\Calibration\mEGFPC1_G2\0004_R1_P1_K1_Ch2-Ch1.zen
2780	3.737744e-04	6.136073e-04	4.835500e-04	20151203_STAG2gfpcf2_G2G1\MitoSys2\Calibration\mEGFPC1_G2\0004_R1_P1_K1_Ch2-Ch1.zen
2940	3.817578e-04	5.447235e-04	4.563400e-04	20151203_STAG2gfpcf2_G2G1\MitoSys2\Calibration\mEGFPC1_G2\0004_R1_P1_K1_Ch2-Ch1.zen
3100	4.255805e-04	3.998917e-04	4.317600e-04	20151203_STAG2gfpcf2_G2G1\MitoSys2\Calibration\mEGFPC1_G2\0004_R1_P1_K1_Ch2-Ch1.zen
3420	4.297947e-04	4.281737e-04	3.891100e-04	20151203_STAG2gfpcf2_G2G1\MitoSys2\Calibration\mEGFPC1_G2\0004_R1_P1_K1_Ch2-Ch1.zen
3740	2.979613e-04	4.583595e-04	3.534200e-04	20151203_STAG2gfpcf2_G2G1\MitoSys2\Calibration\mEGFPC1_G2\0004_R1_P1_K1_Ch2-Ch1.zen
4060	2.451537e-04	4.052767e-04	3.231400e-04	20151203_STAG2gfpcf2_G2G1\MitoSys2\Calibration\mEGFPC1_G2\0004_R1_P1_K1_Ch2-Ch1.zen
4380	2.329243e-04	4.110085e-04	2.971500e-04	20151203_STAG2gfpcf2_G2G1\MitoSys2\Calibration\mEGFPC1_G2\0004_R1_P1_K1_Ch2-Ch1.zen
4700	2.060806e-04	4.099727e-04	2.746300e-04	20151203_STAG2gfpcf2_G2G1\MitoSys2\Calibration\mEGFPC1_G2\0004_R1_P1_K1_Ch2-Ch1.zen
5020	3.333372e-04	3.887993e-04	2.549300e-04	20151203_STAG2gfpcf2_G2G1\MitoSys2\Calibration\mEGFPC1_G2\0004_R1_P1_K1_Ch2-Ch1.zen
5340	2.436088e-04	4.124258e-04	2.375800e-04	20151203_STAG2gfpcf2_G2G1\MitoSys2\Calibration\mEGFPC1_G2\0004_R1_P1_K1_Ch2-Ch1.zen
5660	2.039926e-04	4.208753e-04	2.221800e-04	20151203_STAG2gfpcf2_G2G1\MitoSys2\Calibration\mEGFPC1_G2\0004_R1_P1_K1_Ch2-Ch1.zen
5980	2.032792e-04	2.904545e-04	2.084400e-04	20151203_STAG2gfpcf2_G2G1\MitoSys2\Calibration\mEGFPC1_G2\0004_R1_P1_K1_Ch2-Ch1.zen
6300	2.686152e-04	2.530114e-04	1.961100e-04	20151203_STAG2gfpcf2_G2G1\MitoSys2\Calibration\mEGFPC1_G2\0004_R1_P1_K1_Ch2-Ch1.zen
6940	2.469367e-04	3.596395e-04	1.749000e-04	20151203_STAG2gfpcf2_G2G1\MitoSys2\Calibration\mEGFPC1_G2\0004_R1_P1_K1_Ch2-Ch1.zen
7580	2.348233e-04	4.084077e-04	1.573600e-04	20151203_STAG2gfpcf2_G2G1\MitoSys2\Calibration\mEGFPC1_G2\0004_R1_P1_K1_Ch2-Ch1.zen
8220	1.707283e-04	3.424153e-04	1.426300e-04	20151203_STAG2gfpcf2_G2G1\MitoSys2\Calibration\mEGFPC1_G2\0004_R1_P1_K1_Ch2-Ch1.zen
8860	2.722172e-04	3.832522e-04	1.301100e-04	20151203_STAG2gfpcf2_G2G1\MitoSys2\Calibration\mEGFPC1_G2\0004_R1_P1_K1_Ch2-Ch1.zen
9500	1.848912e-04	3.083460e-04	1.193600e-04	20151203_STAG2gfpcf2_G2G1\MitoSys2\Calibration\mEGFPC1_G2\0004_R1_P1_K1_Ch2-Ch1.zen
10140	1.952706e-04	2.879208e-04	1.100300e-04	20151203_STAG2gfpcf2_G2G1\MitoSys2\Calibration\mEGFPC1_G2\0004_R1_P1_K1_Ch2-Ch1.zen
10780	1.471395e-04	3.698765e-04	1.018800e-04	20151203_STAG2gfpcf2_G2G1\MitoSys2\Calibration\mEGFPC1_G2\0004_R1_P1_K1_Ch2-Ch1.zen
11420	1.746428e-04	3.240974e-04	9.469500e-05	20151203_STAG2gfpcf2_G2G1\MitoSys2\Calibration\mEGFPC1_G2\0004_R1_P1_K1_Ch2-Ch1.zen
12060	7.552226e-05	2.735585e-04	8.832900e-05	20151203_STAG2gfpcf2_G2G1\MitoSys2\Calibration\mEGFPC1_G2\0004_R1_P1_K1_Ch2-Ch1.zen
12700	1.035003e-04	2.472935e-04	8.265500e-05	20151203_STAG2gfpcf2_G2G1\MitoSys2\Calibration\mEGFPC1_G2\0004_R1_P1_K1_Ch2-Ch1.zen
13980	9.271453e-05	2.583882e-04	7.298800e-05	20151203_STAG2gfpcf2_G2G1\MitoSys2\Calibration\mEGFPC1_G2\0004_R1_P1_K1_Ch2-Ch1.zen
15260	9.635663e-05	3.022303e-04	6.508200e-05	20151203_STAG2gfpcf2_G2G1\MitoSys2\Calibration\mEGFPC1_G2\0004_R1_P1_K1_Ch2-Ch1.zen
16540	1.171511e-04	2.179664e-04	5.851600e-05	20151203_STAG2gfpcf2_G2G1\MitoSys2\Calibration\mEGFPC1_G2\0004_R1_P1_K1_Ch2-Ch1.zen
17820	8.387755e-05	2.522022e-04	5.298900e-05	20151203_STAG2gfpcf2_G2G1\MitoSys2\Calibration\mEGFPC1_G2\0004_R1_P1_K1_Ch2-Ch1.zen
19100	4.660220e-05	1.857139e-04	4.828500e-05	20151203_STAG2gfpcf2_G2G1\MitoSys2\Calibration\mEGFPC1_G2\0004_R1_P1_K1_Ch2-Ch1.zen
20380	-4.159096e-05	2.434342e-04	4.424000e-05	20151203_STAG2gfpcf2_G2G1\MitoSys2\Calibration\mEGFPC1_G2\0004_R1_P1_K1_Ch2-Ch1.zen
21660	1.281887e-04	2.419463e-04	4.073300e-05	20151203_STAG2gfpcf2_G2G1\MitoSys2\Calibration\mEGFPC1_G2\0004_R1_P1_K1_Ch2-Ch1.zen
22940	-2.985620e-05	2.571846e-04	3.766600e-05	20151203_STAG2gfpcf2_G2G1\MitoSys2\Calibration\mEGFPC1_G2\0004_R1_P1_K1_Ch2-Ch1.zen
24220	-1.134397e-05	1.713307e-04	3.496800e-05	20151203_STAG2gfpcf2_G2G1\MitoSys2\Calibration\mEGFPC1_G2\0004_R1_P1_K1_Ch2-Ch1.zen
25500	-1.744917e-06	1.916612e-04	3.257800e-05	20151203_STAG2gfpcf2_G2G1\MitoSys2\Calibration\mEGFPC1_G2\0004_R1_P1_K1_Ch2-Ch1.zen
28060	1.668510e-04	1.574646e-04	2.854300e-05	20151203_STAG2gfpcf2_G2G1\MitoSys2\Calibration\mEGFPC1_G2\0004_R1_P1_K1_Ch2-Ch1.zen
30620	2.152216e-05	1.754788e-04	2.528000e-05	20151203_STAG2gfpcf2_G2G1\MitoSys2\Calibration\mEGFPC1_G2\0004_R1_P1_K1_Ch2-Ch1.zen
33180	4.887593e-05	1.758770e-04	2.259600e-05	20151203_STAG2gfpcf2_G2G1\MitoSys2\Calibration\mEGFPC1_G2\0004_R1_P1_K1_Ch2-Ch1.zen
35740	7.127386e-05	2.142703e-04	2.035800e-05	20151203_STAG2gfpcf2_G2G1\MitoSys2\Calibration\mEGFPC1_G2\0004_R1_P1_K1_Ch2-Ch1.zen
38300	3.657056e-05	1.725331e-04	1.846800e-05	20151203_STAG2gfpcf2_G2G1\MitoSys2\Calibration\mEGFPC1_G2\0004_R1_P1_K1_Ch2-Ch1.zen
40860	2.167946e-05	1.954864e-04	1.685500e-05	20151203_STAG2gfpcf2_G2G1\MitoSys2\Calibration\mEGFPC1_G2\0004_R1_P1_K1_Ch2-Ch1.zen
43420	-7.542775e-05	2.369519e-04	1.546600e-05	20151203_STAG2gfpcf2_G2G1\MitoSys2\Calibration\mEGFPC1_G2\0004_R1_P1_K1_Ch2-Ch1.zen
45980	3.890279e-05	2.471866e-04	1.425900e-05	20151203_STAG2gfpcf2_G2G1\MitoSys2\Calibration\mEGFPC1_G2\0004_R1_P1_K1_Ch2-Ch1.zen
48540	-1.127894e-05	1.734223e-04	1.320300e-05	20151203_STAG2gfpcf2_G2G1\MitoSys2\Calibration\mEGFPC1_G2\0004_R1_P1_K1_Ch2-Ch1.zen
51100	1.182005e-05	1.964310e-04	1.227200e-05	20151203_STAG2gfpcf2_G2G1\MitoSys2\Calibration\mEGFPC1_G2\0004_R1_P1_K1_Ch2-Ch1.zen
56220	-9.247503e-06	1.881073e-04	1.071100e-05	20151203_STAG2gfpcf2_G2G1\MitoSys2\Calibration\mEGFPC1_G2\0004_R1_P1_K1_Ch2-Ch1.zen
61340	6.083511e-06	1.618325e-04	9.459200e-06	20151203_STAG2gfpcf2_G2G1\MitoSys2\Calibration\mEGFPC1_G2\0004_R1_P1_K1_Ch2-Ch1.zen
66460	2.337855e-05	1.755065e-04	8.436800e-06	20151203_STAG2gfpcf2_G2G1\MitoSys2\Calibration\mEGFPC1_G2\0004_R1_P1_K1_Ch2-Ch1.zen
71580	2.442281e-05	1.717240e-04	7.589200e-06	20151203_STAG2gfpcf2_G2G1\MitoSys2\Calibration\mEGFPC1_G2\0004_R1_P1_K1_Ch2-Ch1.zen
76700	8.246046e-05	1.752835e-04	6.877200e-06	20151203_STAG2gfpcf2_G2G1\MitoSys2\Calibration\mEGFPC1_G2\0004_R1_P1_K1_Ch2-Ch1.zen
81820	3.685303e-05	1.617291e-04	6.272300e-06	20151203_STAG2gfpcf2_G2G1\MitoSys2\Calibration\mEGFPC1_G2\0004_R1_P1_K1_Ch2-Ch1.zen
86940	-1.609613e-05	1.559159e-04	5.753200e-06	20151203_STAG2gfpcf2_G2G1\MitoSys2\Calibration\mEGFPC1_G2\0004_R1_P1_K1_Ch2-Ch1.zen
92060	6.671334e-05	1.630385e-04	5.303900e-06	20151203_STAG2gfpcf2_G2G1\MitoSys2\Calibration\mEGFPC1_G2\0004_R1_P1_K1_Ch2-Ch1.zen
97180	5.009128e-05	1.443014e-04	4.911800e-06	20151203_STAG2gfpcf2_G2G1\MitoSys2\Calibration\mEGFPC1_G2\0004_R1_P1_K1_Ch2-Ch1.zen
102300	6.214559e-05	1.265667e-04	4.567200e-06	20151203_STAG2gfpcf2_G2G1\MitoSys2\Calibration\mEGFPC1_G2\0004_R1_P1_K1_Ch2-Ch1.zen
112540	-2.257467e-05	1.271983e-04	3.991400e-06	20151203_STAG2gfpcf2_G2G1\MitoSys2\Calibration\mEGFPC1_G2\0004_R1_P1_K1_Ch2-Ch1.zen
122780	-1.394415e-05	1.029752e-04	3.531200e-06	20151203_STAG2gfpcf2_G2G1\MitoSys2\Calibration\mEGFPC1_G2\0004_R1_P1_K1_Ch2-Ch1.zen
133020	-1.826220e-05	1.162758e-04	3.156400e-06	20151203_STAG2gfpcf2_G2G1\MitoSys2\Calibration\mEGFPC1_G2\0004_R1_P1_K1_Ch2-Ch1.zen
143260	9.566449e-06	1.205825e-04	2.846300e-06	20151203_STAG2gfpcf2_G2G1\MitoSys2\Calibration\mEGFPC1_G2\0004_R1_P1_K1_Ch2-Ch1.zen
153500	2.958500e-07	1.659370e-04	2.586300e-06	20151203_STAG2gfpcf2_G2G1\MitoSys2\Calibration\mEGFPC1_G2\0004_R1_P1_K1_Ch2-Ch1.zen
163740	-1.622695e-05	1.073035e-04	2.365600e-06	20151203_STAG2gfpcf2_G2G1\MitoSys2\Calibration\mEGFPC1_G2\0004_R1_P1_K1_Ch2-Ch1.zen
173980	1.620971e-05	1.010787e-04	2.176300e-06	20151203_STAG2gfpcf2_G2G1\MitoSys2\Calibration\mEGFPC1_G2\0004_R1_P1_K1_Ch2-Ch1.zen
184220	1.579021e-05	1.244647e-04	2.012600e-06	20151203_STAG2gfpcf2_G2G1\MitoSys2\Calibration\mEGFPC1_G2\0004_R1_P1_K1_Ch2-Ch1.zen
194460	1.118641e-05	1.210014e-04	1.869700e-06	20151203_STAG2gfpcf2_G2G1\MitoSys2\Calibration\mEGFPC1_G2\0004_R1_P1_K1_Ch2-Ch1.zen
204700	-1.257160e-05	1.092811e-04	1.744200e-06	20151203_STAG2gfpcf2_G2G1\MitoSys2\Calibration\mEGFPC1_G2\0004_R1_P1_K1_Ch2-Ch1.zen
225180	-1.879314e-07	8.961370e-05	1.534200e-06	20151203_STAG2gfpcf2_G2G1\MitoSys2\Calibration\mEGFPC1_G2\0004_R1_P1_K1_Ch2-Ch1.zen
245660	-4.391393e-05	1.125672e-04	1.366300e-06	20151203_STAG2gfpcf2_G2G1\MitoSys2\Calibration\mEGFPC1_G2\0004_R1_P1_K1_Ch2-Ch1.zen
266140	-6.583986e-05	7.726306e-05	1.229200e-06	20151203_STAG2gfpcf2_G2G1\MitoSys2\Calibration\mEGFPC1_G2\0004_R1_P1_K1_Ch2-Ch1.zen
286620	2.198101e-07	1.027586e-04	1.115700e-06	20151203_STAG2gfpcf2_G2G1\MitoSys2\Calibration\mEGFPC1_G2\0004_R1_P1_K1_Ch2-Ch1.zen
307100	4.299442e-06	1.071370e-04	1.020200e-06	20151203_STAG2gfpcf2_G2G1\MitoSys2\Calibration\mEGFPC1_G2\0004_R1_P1_K1_Ch2-Ch1.zen
327580	-2.298261e-05	1.108878e-04	9.390200e-07	20151203_STAG2gfpcf2_G2G1\MitoSys2\Calibration\mEGFPC1_G2\0004_R1_P1_K1_Ch2-Ch1.zen
348060	-5.115194e-05	9.113247e-05	8.692100e-07	20151203_STAG2gfpcf2_G2G1\MitoSys2\Calibration\mEGFPC1_G2\0004_R1_P1_K1_Ch2-Ch1.zen
368540	2.405570e-06	1.231591e-04	8.086400e-07	20151203_STAG2gfpcf2_G2G1\MitoSys2\Calibration\mEGFPC1_G2\0004_R1_P1_K1_Ch2-Ch1.zen
389020	-3.362823e-06	9.027290e-05	7.556500e-07	20151203_STAG2gfpcf2_G2G1\MitoSys2\Calibration\mEGFPC1_G2\0004_R1_P1_K1_Ch2-Ch1.zen
409500	-3.890354e-06	7.620796e-05	7.089500e-07	20151203_STAG2gfpcf2_G2G1\MitoSys2\Calibration\mEGFPC1_G2\0004_R1_P1_K1_Ch2-Ch1.zen
450460	-1.486272e-05	7.640407e-05	6.305300e-07	20151203_STAG2gfpcf2_G2G1\MitoSys2\Calibration\mEGFPC1_G2\0004_R1_P1_K1_Ch2-Ch1.zen
491420	6.031225e-06	6.255948e-05	5.674000e-07	20151203_STAG2gfpcf2_G2G1\MitoSys2\Calibration\mEGFPC1_G2\0004_R1_P1_K1_Ch2-Ch1.zen
532380	-3.169883e-05	7.355424e-05	5.156000e-07	20151203_STAG2gfpcf2_G2G1\MitoSys2\Calibration\mEGFPC1_G2\0004_R1_P1_K1_Ch2-Ch1.zen
573340	1.536187e-05	7.764904e-05	4.724000e-07	20151203_STAG2gfpcf2_G2G1\MitoSys2\Calibration\mEGFPC1_G2\0004_R1_P1_K1_Ch2-Ch1.zen
614300	-8.366301e-06	7.522289e-05	4.358800e-07	20151203_STAG2gfpcf2_G2G1\MitoSys2\Calibration\mEGFPC1_G2\0004_R1_P1_K1_Ch2-Ch1.zen
655260	-1.063030e-05	6.013371e-05	4.046200e-07	20151203_STAG2gfpcf2_G2G1\MitoSys2\Calibration\mEGFPC1_G2\0004_R1_P1_K1_Ch2-Ch1.zen
696220	2.993299e-05	7.993327e-05	3.775900e-07	20151203_STAG2gfpcf2_G2G1\MitoSys2\Calibration\mEGFPC1_G2\0004_R1_P1_K1_Ch2-Ch1.zen
737180	-3.202072e-05	7.547777e-05	3.540100e-07	20151203_STAG2gfpcf2_G2G1\MitoSys2\Calibration\mEGFPC1_G2\0004_R1_P1_K1_Ch2-Ch1.zen
778140	1.354246e-05	1.081639e-04	3.332500e-07	20151203_STAG2gfpcf2_G2G1\MitoSys2\Calibration\mEGFPC1_G2\0004_R1_P1_K1_Ch2-Ch1.zen
819100	7.167375e-06	6.147549e-05	3.148600e-07	20151203_STAG2gfpcf2_G2G1\MitoSys2\Calibration\mEGFPC1_G2\0004_R1_P1_K1_Ch2-Ch1.zen
901020	-2.546899e-05	5.814946e-05	2.837300e-07	20151203_STAG2gfpcf2_G2G1\MitoSys2\Calibration\mEGFPC1_G2\0004_R1_P1_K1_Ch2-Ch1.zen
982940	-1.494258e-05	5.368504e-05	2.584100e-07	20151203_STAG2gfpcf2_G2G1\MitoSys2\Calibration\mEGFPC1_G2\0004_R1_P1_K1_Ch2-Ch1.zen
1064860	-5.312462e-06	7.593996e-05	2.374200e-07	20151203_STAG2gfpcf2_G2G1\MitoSys2\Calibration\mEGFPC1_G2\0004_R1_P1_K1_Ch2-Ch1.zen
1146780	3.113613e-06	4.719072e-05	2.197500e-07	20151203_STAG2gfpcf2_G2G1\MitoSys2\Calibration\mEGFPC1_G2\0004_R1_P1_K1_Ch2-Ch1.zen
1228700	7.837434e-06	5.340232e-05	2.046700e-07	20151203_STAG2gfpcf2_G2G1\MitoSys2\Calibration\mEGFPC1_G2\0004_R1_P1_K1_Ch2-Ch1.zen
1310620	-4.639197e-06	7.776139e-05	1.916500e-07	20151203_STAG2gfpcf2_G2G1\MitoSys2\Calibration\mEGFPC1_G2\0004_R1_P1_K1_Ch2-Ch1.zen
1392540	-1.365888e-05	5.929474e-05	1.803000e-07	20151203_STAG2gfpcf2_G2G1\MitoSys2\Calibration\mEGFPC1_G2\0004_R1_P1_K1_Ch2-Ch1.zen
1474460	9.846311e-06	6.132478e-05	1.703100e-07	20151203_STAG2gfpcf2_G2G1\MitoSys2\Calibration\mEGFPC1_G2\0004_R1_P1_K1_Ch2-Ch1.zen
1556380	-7.514761e-06	7.288489e-05	1.614500e-07	20151203_STAG2gfpcf2_G2G1\MitoSys2\Calibration\mEGFPC1_G2\0004_R1_P1_K1_Ch2-Ch1.zen
10	5.752386e-03	1.503267e-03	6.291400e-03	20151203_STAG2gfpcf2_G2G1\MitoSys2\Calibration\mEGFPC1_G2\0004_R1_P2_K1_Ch2-Ch1.zen
20	5.543514e-03	1.866056e-03	6.087200e-03	20151203_STAG2gfpcf2_G2G1\MitoSys2\Calibration\mEGFPC1_G2\0004_R1_P2_K1_Ch2-Ch1.zen
30	6.461300e-03	1.366532e-03	5.894000e-03	20151203_STAG2gfpcf2_G2G1\MitoSys2\Calibration\mEGFPC1_G2\0004_R1_P2_K1_Ch2-Ch1.zen
40	5.880674e-03	1.931874e-03	5.712200e-03	20151203_STAG2gfpcf2_G2G1\MitoSys2\Calibration\mEGFPC1_G2\0004_R1_P2_K1_Ch2-Ch1.zen
50	5.990898e-03	1.458657e-03	5.541400e-03	20151203_STAG2gfpcf2_G2G1\MitoSys2\Calibration\mEGFPC1_G2\0004_R1_P2_K1_Ch2-Ch1.zen
60	5.207050e-03	1.574155e-03	5.381200e-03	20151203_STAG2gfpcf2_G2G1\MitoSys2\Calibration\mEGFPC1_G2\0004_R1_P2_K1_Ch2-Ch1.zen
70	5.483196e-03	2.002832e-03	5.230600e-03	20151203_STAG2gfpcf2_G2G1\MitoSys2\Calibration\mEGFPC1_G2\0004_R1_P2_K1_Ch2-Ch1.zen
80	5.312281e-03	1.723551e-03	5.089000e-03	20151203_STAG2gfpcf2_G2G1\MitoSys2\Calibration\mEGFPC1_G2\0004_R1_P2_K1_Ch2-Ch1.zen
90	4.898511e-03	1.318480e-03	4.955800e-03	20151203_STAG2gfpcf2_G2G1\MitoSys2\Calibration\mEGFPC1_G2\0004_R1_P2_K1_Ch2-Ch1.zen
100	4.947409e-03	9.799670e-04	4.830100e-03	20151203_STAG2gfpcf2_G2G1\MitoSys2\Calibration\mEGFPC1_G2\0004_R1_P2_K1_Ch2-Ch1.zen
120	4.597169e-03	1.175071e-03	4.599300e-03	20151203_STAG2gfpcf2_G2G1\MitoSys2\Calibration\mEGFPC1_G2\0004_R1_P2_K1_Ch2-Ch1.zen
140	4.318225e-03	8.828796e-04	4.392300e-03	20151203_STAG2gfpcf2_G2G1\MitoSys2\Calibration\mEGFPC1_G2\0004_R1_P2_K1_Ch2-Ch1.zen
160	4.647349e-03	1.363500e-03	4.205400e-03	20151203_STAG2gfpcf2_G2G1\MitoSys2\Calibration\mEGFPC1_G2\0004_R1_P2_K1_Ch2-Ch1.zen
180	3.750748e-03	1.022035e-03	4.035700e-03	20151203_STAG2gfpcf2_G2G1\MitoSys2\Calibration\mEGFPC1_G2\0004_R1_P2_K1_Ch2-Ch1.zen
200	3.684089e-03	1.184939e-03	3.880800e-03	20151203_STAG2gfpcf2_G2G1\MitoSys2\Calibration\mEGFPC1_G2\0004_R1_P2_K1_Ch2-Ch1.zen
220	3.459040e-03	1.279289e-03	3.738600e-03	20151203_STAG2gfpcf2_G2G1\MitoSys2\Calibration\mEGFPC1_G2\0004_R1_P2_K1_Ch2-Ch1.zen
240	3.811428e-03	7.075705e-04	3.607500e-03	20151203_STAG2gfpcf2_G2G1\MitoSys2\Calibration\mEGFPC1_G2\0004_R1_P2_K1_Ch2-Ch1.zen
260	3.557888e-03	1.235179e-03	3.486000e-03	20151203_STAG2gfpcf2_G2G1\MitoSys2\Calibration\mEGFPC1_G2\0004_R1_P2_K1_Ch2-Ch1.zen
280	3.027200e-03	1.079688e-03	3.373000e-03	20151203_STAG2gfpcf2_G2G1\MitoSys2\Calibration\mEGFPC1_G2\0004_R1_P2_K1_Ch2-Ch1.zen
300	3.164598e-03	8.402312e-04	3.267500e-03	20151203_STAG2gfpcf2_G2G1\MitoSys2\Calibration\mEGFPC1_G2\0004_R1_P2_K1_Ch2-Ch1.zen
340	2.862705e-03	8.788007e-04	3.076000e-03	20151203_STAG2gfpcf2_G2G1\MitoSys2\Calibration\mEGFPC1_G2\0004_R1_P2_K1_Ch2-Ch1.zen
380	3.110635e-03	1.246842e-03	2.906100e-03	20151203_STAG2gfpcf2_G2G1\MitoSys2\Calibration\mEGFPC1_G2\0004_R1_P2_K1_Ch2-Ch1.zen
420	2.665895e-03	7.695564e-04	2.754100e-03	20151203_STAG2gfpcf2_G2G1\MitoSys2\Calibration\mEGFPC1_G2\0004_R1_P2_K1_Ch2-Ch1.zen
460	2.479460e-03	9.367756e-04	2.617000e-03	20151203_STAG2gfpcf2_G2G1\MitoSys2\Calibration\mEGFPC1_G2\0004_R1_P2_K1_Ch2-Ch1.zen
500	2.566968e-03	9.951727e-04	2.492600e-03	20151203_STAG2gfpcf2_G2G1\MitoSys2\Calibration\mEGFPC1_G2\0004_R1_P2_K1_Ch2-Ch1.zen
540	2.652755e-03	1.062497e-03	2.379100e-03	20151203_STAG2gfpcf2_G2G1\MitoSys2\Calibration\mEGFPC1_G2\0004_R1_P2_K1_Ch2-Ch1.zen
580	2.285290e-03	1.073997e-03	2.275100e-03	20151203_STAG2gfpcf2_G2G1\MitoSys2\Calibration\mEGFPC1_G2\0004_R1_P2_K1_Ch2-Ch1.zen
620	2.221037e-03	9.312340e-04	2.179500e-03	20151203_STAG2gfpcf2_G2G1\MitoSys2\Calibration\mEGFPC1_G2\0004_R1_P2_K1_Ch2-Ch1.zen
660	1.763335e-03	9.281449e-04	2.091200e-03	20151203_STAG2gfpcf2_G2G1\MitoSys2\Calibration\mEGFPC1_G2\0004_R1_P2_K1_Ch2-Ch1.zen
700	1.887009e-03	6.689415e-04	2.009400e-03	20151203_STAG2gfpcf2_G2G1\MitoSys2\Calibration\mEGFPC1_G2\0004_R1_P2_K1_Ch2-Ch1.zen
780	2.045320e-03	4.503068e-04	1.862800e-03	20151203_STAG2gfpcf2_G2G1\MitoSys2\Calibration\mEGFPC1_G2\0004_R1_P2_K1_Ch2-Ch1.zen
860	1.538024e-03	6.274006e-04	1.735100e-03	20151203_STAG2gfpcf2_G2G1\MitoSys2\Calibration\mEGFPC1_G2\0004_R1_P2_K1_Ch2-Ch1.zen
940	1.649167e-03	6.290336e-04	1.623000e-03	20151203_STAG2gfpcf2_G2G1\MitoSys2\Calibration\mEGFPC1_G2\0004_R1_P2_K1_Ch2-Ch1.zen
1020	1.642931e-03	8.863542e-04	1.523800e-03	20151203_STAG2gfpcf2_G2G1\MitoSys2\Calibration\mEGFPC1_G2\0004_R1_P2_K1_Ch2-Ch1.zen
1100	1.380113e-03	6.748161e-04	1.435600e-03	20151203_STAG2gfpcf2_G2G1\MitoSys2\Calibration\mEGFPC1_G2\0004_R1_P2_K1_Ch2-Ch1.zen
1180	1.574155e-03	6.692425e-04	1.356500e-03	20151203_STAG2gfpcf2_G2G1\MitoSys2\Calibration\mEGFPC1_G2\0004_R1_P2_K1_Ch2-Ch1.zen
1260	1.229515e-03	6.794635e-04	1.285300e-03	20151203_STAG2gfpcf2_G2G1\MitoSys2\Calibration\mEGFPC1_G2\0004_R1_P2_K1_Ch2-Ch1.zen
1340	1.271782e-03	6.649415e-04	1.220800e-03	20151203_STAG2gfpcf2_G2G1\MitoSys2\Calibration\mEGFPC1_G2\0004_R1_P2_K1_Ch2-Ch1.zen
1420	1.332830e-03	6.243357e-04	1.162300e-03	20151203_STAG2gfpcf2_G2G1\MitoSys2\Calibration\mEGFPC1_G2\0004_R1_P2_K1_Ch2-Ch1.zen
1500	1.409728e-03	4.699888e-04	1.108900e-03	20151203_STAG2gfpcf2_G2G1\MitoSys2\Calibration\mEGFPC1_G2\0004_R1_P2_K1_Ch2-Ch1.zen
1660	1.093688e-03	5.587847e-04	1.014900e-03	20151203_STAG2gfpcf2_G2G1\MitoSys2\Calibration\mEGFPC1_G2\0004_R1_P2_K1_Ch2-Ch1.zen
1820	8.570730e-04	5.001470e-04	9.351400e-04	20151203_STAG2gfpcf2_G2G1\MitoSys2\Calibration\mEGFPC1_G2\0004_R1_P2_K1_Ch2-Ch1.zen
1980	9.857842e-04	6.077382e-04	8.665400e-04	20151203_STAG2gfpcf2_G2G1\MitoSys2\Calibration\mEGFPC1_G2\0004_R1_P2_K1_Ch2-Ch1.zen
2140	7.831261e-04	6.172795e-04	8.069800e-04	20151203_STAG2gfpcf2_G2G1\MitoSys2\Calibration\mEGFPC1_G2\0004_R1_P2_K1_Ch2-Ch1.zen
2300	7.345903e-04	7.318757e-04	7.548300e-04	20151203_STAG2gfpcf2_G2G1\MitoSys2\Calibration\mEGFPC1_G2\0004_R1_P2_K1_Ch2-Ch1.zen
2460	5.889290e-04	5.605087e-04	7.088000e-04	20151203_STAG2gfpcf2_G2G1\MitoSys2\Calibration\mEGFPC1_G2\0004_R1_P2_K1_Ch2-Ch1.zen
2620	4.668925e-04	4.140076e-04	6.679100e-04	20151203_STAG2gfpcf2_G2G1\MitoSys2\Calibration\mEGFPC1_G2\0004_R1_P2_K1_Ch2-Ch1.zen
2780	5.421833e-04	5.441268e-04	6.313500e-04	20151203_STAG2gfpcf2_G2G1\MitoSys2\Calibration\mEGFPC1_G2\0004_R1_P2_K1_Ch2-Ch1.zen
2940	4.679561e-04	5.883926e-04	5.984900e-04	20151203_STAG2gfpcf2_G2G1\MitoSys2\Calibration\mEGFPC1_G2\0004_R1_P2_K1_Ch2-Ch1.zen
3100	3.979972e-04	4.690974e-04	5.688000e-04	20151203_STAG2gfpcf2_G2G1\MitoSys2\Calibration\mEGFPC1_G2\0004_R1_P2_K1_Ch2-Ch1.zen
3420	5.431986e-04	4.351209e-04	5.173000e-04	20151203_STAG2gfpcf2_G2G1\MitoSys2\Calibration\mEGFPC1_G2\0004_R1_P2_K1_Ch2-Ch1.zen
3740	5.852532e-04	2.170395e-04	4.742200e-04	20151203_STAG2gfpcf2_G2G1\MitoSys2\Calibration\mEGFPC1_G2\0004_R1_P2_K1_Ch2-Ch1.zen
4060	5.118243e-04	4.541892e-04	4.376900e-04	20151203_STAG2gfpcf2_G2G1\MitoSys2\Calibration\mEGFPC1_G2\0004_R1_P2_K1_Ch2-Ch1.zen
4380	4.901054e-04	5.374990e-04	4.063500e-04	20151203_STAG2gfpcf2_G2G1\MitoSys2\Calibration\mEGFPC1_G2\0004_R1_P2_K1_Ch2-Ch1.zen
4700	2.888509e-04	3.728652e-04	3.792000e-04	20151203_STAG2gfpcf2_G2G1\MitoSys2\Calibration\mEGFPC1_G2\0004_R1_P2_K1_Ch2-Ch1.zen
5020	2.425580e-04	3.934169e-04	3.554600e-04	20151203_STAG2gfpcf2_G2G1\MitoSys2\Calibration\mEGFPC1_G2\0004_R1_P2_K1_Ch2-Ch1.zen
5340	2.804833e-04	3.902340e-04	3.345400e-04	20151203_STAG2gfpcf2_G2G1\MitoSys2\Calibration\mEGFPC1_G2\0004_R1_P2_K1_Ch2-Ch1.zen
5660	4.174683e-04	4.247929e-04	3.159800e-04	20151203_STAG2gfpcf2_G2G1\MitoSys2\Calibration\mEGFPC1_G2\0004_R1_P2_K1_Ch2-Ch1.zen
5980	4.776739e-04	4.094262e-04	2.994200e-04	20151203_STAG2gfpcf2_G2G1\MitoSys2\Calibration\mEGFPC1_G2\0004_R1_P2_K1_Ch2-Ch1.zen
6300	3.783780e-04	3.377246e-04	2.845500e-04	20151203_STAG2gfpcf2_G2G1\MitoSys2\Calibration\mEGFPC1_G2\0004_R1_P2_K1_Ch2-Ch1.zen
6940	3.256183e-04	3.332735e-04	2.589600e-04	20151203_STAG2gfpcf2_G2G1\MitoSys2\Calibration\mEGFPC1_G2\0004_R1_P2_K1_Ch2-Ch1.zen
7580	2.599129e-04	2.924305e-04	2.377600e-04	20151203_STAG2gfpcf2_G2G1\MitoSys2\Calibration\mEGFPC1_G2\0004_R1_P2_K1_Ch2-Ch1.zen
8220	1.899382e-04	2.984875e-04	2.199400e-04	20151203_STAG2gfpcf2_G2G1\MitoSys2\Calibration\mEGFPC1_G2\0004_R1_P2_K1_Ch2-Ch1.zen
8860	2.557658e-04	3.664778e-04	2.047400e-04	20151203_STAG2gfpcf2_G2G1\MitoSys2\Calibration\mEGFPC1_G2\0004_R1_P2_K1_Ch2-Ch1.zen
9500	3.623403e-04	4.497779e-04	1.916500e-04	20151203_STAG2gfpcf2_G2G1\MitoSys2\Calibration\mEGFPC1_G2\0004_R1_P2_K1_Ch2-Ch1.zen
10140	3.279671e-04	3.906477e-04	1.802500e-04	20151203_STAG2gfpcf2_G2G1\MitoSys2\Calibration\mEGFPC1_G2\0004_R1_P2_K1_Ch2-Ch1.zen
10780	2.108112e-04	3.257371e-04	1.702500e-04	20151203_STAG2gfpcf2_G2G1\MitoSys2\Calibration\mEGFPC1_G2\0004_R1_P2_K1_Ch2-Ch1.zen
11420	1.953344e-04	3.826249e-04	1.613900e-04	20151203_STAG2gfpcf2_G2G1\MitoSys2\Calibration\mEGFPC1_G2\0004_R1_P2_K1_Ch2-Ch1.zen
12060	9.505712e-05	4.219032e-04	1.535000e-04	20151203_STAG2gfpcf2_G2G1\MitoSys2\Calibration\mEGFPC1_G2\0004_R1_P2_K1_Ch2-Ch1.zen
12700	7.841780e-05	3.299762e-04	1.464100e-04	20151203_STAG2gfpcf2_G2G1\MitoSys2\Calibration\mEGFPC1_G2\0004_R1_P2_K1_Ch2-Ch1.zen
13980	1.927261e-04	2.073905e-04	1.342200e-04	20151203_STAG2gfpcf2_G2G1\MitoSys2\Calibration\mEGFPC1_G2\0004_R1_P2_K1_Ch2-Ch1.zen
15260	1.495756e-04	2.368289e-04	1.240900e-04	20151203_STAG2gfpcf2_G2G1\MitoSys2\Calibration\mEGFPC1_G2\0004_R1_P2_K1_Ch2-Ch1.zen
16540	1.593905e-04	2.717432e-04	1.155200e-04	20151203_STAG2gfpcf2_G2G1\MitoSys2\Calibration\mEGFPC1_G2\0004_R1_P2_K1_Ch2-Ch1.zen
17820	1.667547e-04	2.736919e-04	1.081500e-04	20151203_STAG2gfpcf2_G2G1\MitoSys2\Calibration\mEGFPC1_G2\0004_R1_P2_K1_Ch2-Ch1.zen
19100	2.288513e-05	2.890172e-04	1.017400e-04	20151203_STAG2gfpcf2_G2G1\MitoSys2\Calibration\mEGFPC1_G2\0004_R1_P2_K1_Ch2-Ch1.zen
20380	1.042748e-04	2.630879e-04	9.610100e-05	20151203_STAG2gfpcf2_G2G1\MitoSys2\Calibration\mEGFPC1_G2\0004_R1_P2_K1_Ch2-Ch1.zen
21660	-3.710722e-05	2.574246e-04	9.108000e-05	20151203_STAG2gfpcf2_G2G1\MitoSys2\Calibration\mEGFPC1_G2\0004_R1_P2_K1_Ch2-Ch1.zen
22940	3.585847e-05	2.112386e-04	8.657400e-05	20151203_STAG2gfpcf2_G2G1\MitoSys2\Calibration\mEGFPC1_G2\0004_R1_P2_K1_Ch2-Ch1.zen
24220	1.674987e-05	2.009713e-04	8.249800e-05	20151203_STAG2gfpcf2_G2G1\MitoSys2\Calibration\mEGFPC1_G2\0004_R1_P2_K1_Ch2-Ch1.zen
25500	8.573181e-05	1.534580e-04	7.878600e-05	20151203_STAG2gfpcf2_G2G1\MitoSys2\Calibration\mEGFPC1_G2\0004_R1_P2_K1_Ch2-Ch1.zen
28060	4.580114e-05	2.535806e-04	7.225000e-05	20151203_STAG2gfpcf2_G2G1\MitoSys2\Calibration\mEGFPC1_G2\0004_R1_P2_K1_Ch2-Ch1.zen
30620	1.177820e-04	2.473630e-04	6.665100e-05	20151203_STAG2gfpcf2_G2G1\MitoSys2\Calibration\mEGFPC1_G2\0004_R1_P2_K1_Ch2-Ch1.zen
33180	1.352781e-05	2.599312e-04	6.177800e-05	20151203_STAG2gfpcf2_G2G1\MitoSys2\Calibration\mEGFPC1_G2\0004_R1_P2_K1_Ch2-Ch1.zen
35740	4.897945e-05	2.386204e-04	5.748200e-05	20151203_STAG2gfpcf2_G2G1\MitoSys2\Calibration\mEGFPC1_G2\0004_R1_P2_K1_Ch2-Ch1.zen
38300	-5.171057e-05	1.705932e-04	5.365700e-05	20151203_STAG2gfpcf2_G2G1\MitoSys2\Calibration\mEGFPC1_G2\0004_R1_P2_K1_Ch2-Ch1.zen
40860	3.594547e-05	1.709352e-04	5.022400e-05	20151203_STAG2gfpcf2_G2G1\MitoSys2\Calibration\mEGFPC1_G2\0004_R1_P2_K1_Ch2-Ch1.zen
43420	9.722347e-05	1.822725e-04	4.712300e-05	20151203_STAG2gfpcf2_G2G1\MitoSys2\Calibration\mEGFPC1_G2\0004_R1_P2_K1_Ch2-Ch1.zen
45980	4.470779e-05	2.223698e-04	4.430600e-05	20151203_STAG2gfpcf2_G2G1\MitoSys2\Calibration\mEGFPC1_G2\0004_R1_P2_K1_Ch2-Ch1.zen
48540	1.422913e-05	2.306925e-04	4.173600e-05	20151203_STAG2gfpcf2_G2G1\MitoSys2\Calibration\mEGFPC1_G2\0004_R1_P2_K1_Ch2-Ch1.zen
51100	5.260156e-05	2.100358e-04	3.938200e-05	20151203_STAG2gfpcf2_G2G1\MitoSys2\Calibration\mEGFPC1_G2\0004_R1_P2_K1_Ch2-Ch1.zen
56220	-5.463399e-06	1.918099e-04	3.522800e-05	20151203_STAG2gfpcf2_G2G1\MitoSys2\Calibration\mEGFPC1_G2\0004_R1_P2_K1_Ch2-Ch1.zen
61340	8.378862e-05	1.864911e-04	3.168600e-05	20151203_STAG2gfpcf2_G2G1\MitoSys2\Calibration\mEGFPC1_G2\0004_R1_P2_K1_Ch2-Ch1.zen
66460	6.624961e-05	1.616757e-04	2.863800e-05	20151203_STAG2gfpcf2_G2G1\MitoSys2\Calibration\mEGFPC1_G2\0004_R1_P2_K1_Ch2-Ch1.zen
71580	-1.847706e-05	1.854694e-04	2.599800e-05	20151203_STAG2gfpcf2_G2G1\MitoSys2\Calibration\mEGFPC1_G2\0004_R1_P2_K1_Ch2-Ch1.zen
76700	-2.454584e-05	1.627136e-04	2.369600e-05	20151203_STAG2gfpcf2_G2G1\MitoSys2\Calibration\mEGFPC1_G2\0004_R1_P2_K1_Ch2-Ch1.zen
81820	-2.743135e-05	1.896846e-04	2.167800e-05	20151203_STAG2gfpcf2_G2G1\MitoSys2\Calibration\mEGFPC1_G2\0004_R1_P2_K1_Ch2-Ch1.zen
86940	-2.802079e-05	2.087935e-04	1.989900e-05	20151203_STAG2gfpcf2_G2G1\MitoSys2\Calibration\mEGFPC1_G2\0004_R1_P2_K1_Ch2-Ch1.zen
92060	-1.112845e-06	2.088006e-04	1.832500e-05	20151203_STAG2gfpcf2_G2G1\MitoSys2\Calibration\mEGFPC1_G2\0004_R1_P2_K1_Ch2-Ch1.zen
97180	-4.093823e-05	1.750659e-04	1.692500e-05	20151203_STAG2gfpcf2_G2G1\MitoSys2\Calibration\mEGFPC1_G2\0004_R1_P2_K1_Ch2-Ch1.zen
102300	-2.160195e-05	1.365328e-04	1.567500e-05	20151203_STAG2gfpcf2_G2G1\MitoSys2\Calibration\mEGFPC1_G2\0004_R1_P2_K1_Ch2-Ch1.zen
112540	2.841552e-05	1.257019e-04	1.354800e-05	20151203_STAG2gfpcf2_G2G1\MitoSys2\Calibration\mEGFPC1_G2\0004_R1_P2_K1_Ch2-Ch1.zen
122780	3.373521e-05	1.600586e-04	1.181600e-05	20151203_STAG2gfpcf2_G2G1\MitoSys2\Calibration\mEGFPC1_G2\0004_R1_P2_K1_Ch2-Ch1.zen
133020	2.478000e-06	1.643814e-04	1.038900e-05	20151203_STAG2gfpcf2_G2G1\MitoSys2\Calibration\mEGFPC1_G2\0004_R1_P2_K1_Ch2-Ch1.zen
143260	-5.512698e-05	1.346277e-04	9.199900e-06	20151203_STAG2gfpcf2_G2G1\MitoSys2\Calibration\mEGFPC1_G2\0004_R1_P2_K1_Ch2-Ch1.zen
153500	8.024754e-06	1.438924e-04	8.199100e-06	20151203_STAG2gfpcf2_G2G1\MitoSys2\Calibration\mEGFPC1_G2\0004_R1_P2_K1_Ch2-Ch1.zen
163740	4.683085e-05	1.704522e-04	7.349300e-06	20151203_STAG2gfpcf2_G2G1\MitoSys2\Calibration\mEGFPC1_G2\0004_R1_P2_K1_Ch2-Ch1.zen
173980	-2.081343e-05	1.635535e-04	6.621800e-06	20151203_STAG2gfpcf2_G2G1\MitoSys2\Calibration\mEGFPC1_G2\0004_R1_P2_K1_Ch2-Ch1.zen
184220	-1.211354e-05	1.423838e-04	5.994500e-06	20151203_STAG2gfpcf2_G2G1\MitoSys2\Calibration\mEGFPC1_G2\0004_R1_P2_K1_Ch2-Ch1.zen
194460	-4.987112e-05	1.477783e-04	5.449900e-06	20151203_STAG2gfpcf2_G2G1\MitoSys2\Calibration\mEGFPC1_G2\0004_R1_P2_K1_Ch2-Ch1.zen
204700	-2.499521e-05	1.322953e-04	4.974300e-06	20151203_STAG2gfpcf2_G2G1\MitoSys2\Calibration\mEGFPC1_G2\0004_R1_P2_K1_Ch2-Ch1.zen
225180	1.056278e-05	1.311652e-04	4.187700e-06	20151203_STAG2gfpcf2_G2G1\MitoSys2\Calibration\mEGFPC1_G2\0004_R1_P2_K1_Ch2-Ch1.zen
245660	-1.213111e-05	1.328552e-04	3.569200e-06	20151203_STAG2gfpcf2_G2G1\MitoSys2\Calibration\mEGFPC1_G2\0004_R1_P2_K1_Ch2-Ch1.zen
266140	-2.030285e-05	1.154135e-04	3.074500e-06	20151203_STAG2gfpcf2_G2G1\MitoSys2\Calibration\mEGFPC1_G2\0004_R1_P2_K1_Ch2-Ch1.zen
286620	5.518078e-06	1.154214e-04	2.673100e-06	20151203_STAG2gfpcf2_G2G1\MitoSys2\Calibration\mEGFPC1_G2\0004_R1_P2_K1_Ch2-Ch1.zen
307100	-3.878526e-05	1.331910e-04	2.343100e-06	20151203_STAG2gfpcf2_G2G1\MitoSys2\Calibration\mEGFPC1_G2\0004_R1_P2_K1_Ch2-Ch1.zen
327580	1.049575e-06	1.009146e-04	2.068800e-06	20151203_STAG2gfpcf2_G2G1\MitoSys2\Calibration\mEGFPC1_G2\0004_R1_P2_K1_Ch2-Ch1.zen
348060	-8.712533e-07	1.182874e-04	1.838600e-06	20151203_STAG2gfpcf2_G2G1\MitoSys2\Calibration\mEGFPC1_G2\0004_R1_P2_K1_Ch2-Ch1.zen
368540	-1.023424e-05	1.062182e-04	1.643600e-06	20151203_STAG2gfpcf2_G2G1\MitoSys2\Calibration\mEGFPC1_G2\0004_R1_P2_K1_Ch2-Ch1.zen
389020	-2.187410e-05	1.022054e-04	1.477100e-06	20151203_STAG2gfpcf2_G2G1\MitoSys2\Calibration\mEGFPC1_G2\0004_R1_P2_K1_Ch2-Ch1.zen
409500	-2.092383e-05	8.911279e-05	1.334000e-06	20151203_STAG2gfpcf2_G2G1\MitoSys2\Calibration\mEGFPC1_G2\0004_R1_P2_K1_Ch2-Ch1.zen
450460	-3.081044e-06	7.044121e-05	1.102200e-06	20151203_STAG2gfpcf2_G2G1\MitoSys2\Calibration\mEGFPC1_G2\0004_R1_P2_K1_Ch2-Ch1.zen
491420	-2.584003e-05	8.325311e-05	9.245500e-07	20151203_STAG2gfpcf2_G2G1\MitoSys2\Calibration\mEGFPC1_G2\0004_R1_P2_K1_Ch2-Ch1.zen
532380	5.953770e-06	1.022324e-04	7.857400e-07	20151203_STAG2gfpcf2_G2G1\MitoSys2\Calibration\mEGFPC1_G2\0004_R1_P2_K1_Ch2-Ch1.zen
573340	3.009193e-05	8.553797e-05	6.753900e-07	20151203_STAG2gfpcf2_G2G1\MitoSys2\Calibration\mEGFPC1_G2\0004_R1_P2_K1_Ch2-Ch1.zen
614300	-2.346672e-05	8.515160e-05	5.863600e-07	20151203_STAG2gfpcf2_G2G1\MitoSys2\Calibration\mEGFPC1_G2\0004_R1_P2_K1_Ch2-Ch1.zen
655260	-3.038733e-05	8.313165e-05	5.135700e-07	20151203_STAG2gfpcf2_G2G1\MitoSys2\Calibration\mEGFPC1_G2\0004_R1_P2_K1_Ch2-Ch1.zen
696220	-1.558835e-05	1.074990e-04	4.533700e-07	20151203_STAG2gfpcf2_G2G1\MitoSys2\Calibration\mEGFPC1_G2\0004_R1_P2_K1_Ch2-Ch1.zen
737180	-1.489684e-05	7.975662e-05	4.030600e-07	20151203_STAG2gfpcf2_G2G1\MitoSys2\Calibration\mEGFPC1_G2\0004_R1_P2_K1_Ch2-Ch1.zen
778140	-2.187845e-05	1.023352e-04	3.606200e-07	20151203_STAG2gfpcf2_G2G1\MitoSys2\Calibration\mEGFPC1_G2\0004_R1_P2_K1_Ch2-Ch1.zen
819100	-2.719730e-05	8.783808e-05	3.245100e-07	20151203_STAG2gfpcf2_G2G1\MitoSys2\Calibration\mEGFPC1_G2\0004_R1_P2_K1_Ch2-Ch1.zen
901020	-2.089796e-05	7.376721e-05	2.668100e-07	20151203_STAG2gfpcf2_G2G1\MitoSys2\Calibration\mEGFPC1_G2\0004_R1_P2_K1_Ch2-Ch1.zen
982940	-2.383862e-05	7.529960e-05	2.232500e-07	20151203_STAG2gfpcf2_G2G1\MitoSys2\Calibration\mEGFPC1_G2\0004_R1_P2_K1_Ch2-Ch1.zen
1064860	1.037375e-05	9.820545e-05	1.896000e-07	20151203_STAG2gfpcf2_G2G1\MitoSys2\Calibration\mEGFPC1_G2\0004_R1_P2_K1_Ch2-Ch1.zen
1146780	2.429726e-06	8.715725e-05	1.630900e-07	20151203_STAG2gfpcf2_G2G1\MitoSys2\Calibration\mEGFPC1_G2\0004_R1_P2_K1_Ch2-Ch1.zen
1228700	2.048553e-05	7.301920e-05	1.418400e-07	20151203_STAG2gfpcf2_G2G1\MitoSys2\Calibration\mEGFPC1_G2\0004_R1_P2_K1_Ch2-Ch1.zen
1310620	-2.120957e-05	6.274484e-05	1.245500e-07	20151203_STAG2gfpcf2_G2G1\MitoSys2\Calibration\mEGFPC1_G2\0004_R1_P2_K1_Ch2-Ch1.zen
1392540	-2.259497e-05	6.621719e-05	1.102900e-07	20151203_STAG2gfpcf2_G2G1\MitoSys2\Calibration\mEGFPC1_G2\0004_R1_P2_K1_Ch2-Ch1.zen
1474460	1.331162e-06	7.334830e-05	9.840200e-08	20151203_STAG2gfpcf2_G2G1\MitoSys2\Calibration\mEGFPC1_G2\0004_R1_P2_K1_Ch2-Ch1.zen
1556380	-6.379465e-06	6.402998e-05	8.838100e-08	20151203_STAG2gfpcf2_G2G1\MitoSys2\Calibration\mEGFPC1_G2\0004_R1_P2_K1_Ch2-Ch1.zen
10	6.340518e-03	1.134910e-03	5.995500e-03	20151203_STAG2gfpcf2_G2G1\MitoSys2\Calibration\mEGFPC1_G2\0004_R1_P4_K1_Ch2-Ch1.zen
20	5.018762e-03	1.758582e-03	5.768400e-03	20151203_STAG2gfpcf2_G2G1\MitoSys2\Calibration\mEGFPC1_G2\0004_R1_P4_K1_Ch2-Ch1.zen
30	5.374459e-03	2.123904e-03	5.556600e-03	20151203_STAG2gfpcf2_G2G1\MitoSys2\Calibration\mEGFPC1_G2\0004_R1_P4_K1_Ch2-Ch1.zen
40	5.722250e-03	1.639837e-03	5.359900e-03	20151203_STAG2gfpcf2_G2G1\MitoSys2\Calibration\mEGFPC1_G2\0004_R1_P4_K1_Ch2-Ch1.zen
50	5.545809e-03	1.588972e-03	5.177200e-03	20151203_STAG2gfpcf2_G2G1\MitoSys2\Calibration\mEGFPC1_G2\0004_R1_P4_K1_Ch2-Ch1.zen
60	4.824151e-03	1.977239e-03	5.007300e-03	20151203_STAG2gfpcf2_G2G1\MitoSys2\Calibration\mEGFPC1_G2\0004_R1_P4_K1_Ch2-Ch1.zen
70	4.863895e-03	1.834591e-03	4.849100e-03	20151203_STAG2gfpcf2_G2G1\MitoSys2\Calibration\mEGFPC1_G2\0004_R1_P4_K1_Ch2-Ch1.zen
80	5.119081e-03	1.724387e-03	4.701700e-03	20151203_STAG2gfpcf2_G2G1\MitoSys2\Calibration\mEGFPC1_G2\0004_R1_P4_K1_Ch2-Ch1.zen
90	4.749250e-03	2.008886e-03	4.564100e-03	20151203_STAG2gfpcf2_G2G1\MitoSys2\Calibration\mEGFPC1_G2\0004_R1_P4_K1_Ch2-Ch1.zen
100	4.378460e-03	1.219562e-03	4.435300e-03	20151203_STAG2gfpcf2_G2G1\MitoSys2\Calibration\mEGFPC1_G2\0004_R1_P4_K1_Ch2-Ch1.zen
120	3.935714e-03	1.304118e-03	4.201200e-03	20151203_STAG2gfpcf2_G2G1\MitoSys2\Calibration\mEGFPC1_G2\0004_R1_P4_K1_Ch2-Ch1.zen
140	4.053704e-03	1.503771e-03	3.994000e-03	20151203_STAG2gfpcf2_G2G1\MitoSys2\Calibration\mEGFPC1_G2\0004_R1_P4_K1_Ch2-Ch1.zen
160	3.519284e-03	1.262297e-03	3.809200e-03	20151203_STAG2gfpcf2_G2G1\MitoSys2\Calibration\mEGFPC1_G2\0004_R1_P4_K1_Ch2-Ch1.zen
180	3.759900e-03	1.381324e-03	3.643400e-03	20151203_STAG2gfpcf2_G2G1\MitoSys2\Calibration\mEGFPC1_G2\0004_R1_P4_K1_Ch2-Ch1.zen
200	3.420729e-03	1.270740e-03	3.493400e-03	20151203_STAG2gfpcf2_G2G1\MitoSys2\Calibration\mEGFPC1_G2\0004_R1_P4_K1_Ch2-Ch1.zen
220	3.151642e-03	1.634355e-03	3.357000e-03	20151203_STAG2gfpcf2_G2G1\MitoSys2\Calibration\mEGFPC1_G2\0004_R1_P4_K1_Ch2-Ch1.zen
240	2.936984e-03	1.832855e-03	3.232200e-03	20151203_STAG2gfpcf2_G2G1\MitoSys2\Calibration\mEGFPC1_G2\0004_R1_P4_K1_Ch2-Ch1.zen
260	3.349017e-03	1.280504e-03	3.117500e-03	20151203_STAG2gfpcf2_G2G1\MitoSys2\Calibration\mEGFPC1_G2\0004_R1_P4_K1_Ch2-Ch1.zen
280	3.024980e-03	1.143440e-03	3.011400e-03	20151203_STAG2gfpcf2_G2G1\MitoSys2\Calibration\mEGFPC1_G2\0004_R1_P4_K1_Ch2-Ch1.zen
300	2.690914e-03	1.088583e-03	2.913100e-03	20151203_STAG2gfpcf2_G2G1\MitoSys2\Calibration\mEGFPC1_G2\0004_R1_P4_K1_Ch2-Ch1.zen
340	2.380644e-03	8.669810e-04	2.735700e-03	20151203_STAG2gfpcf2_G2G1\MitoSys2\Calibration\mEGFPC1_G2\0004_R1_P4_K1_Ch2-Ch1.zen
380	2.509382e-03	1.057423e-03	2.579700e-03	20151203_STAG2gfpcf2_G2G1\MitoSys2\Calibration\mEGFPC1_G2\0004_R1_P4_K1_Ch2-Ch1.zen
420	2.387975e-03	9.037222e-04	2.441100e-03	20151203_STAG2gfpcf2_G2G1\MitoSys2\Calibration\mEGFPC1_G2\0004_R1_P4_K1_Ch2-Ch1.zen
460	2.689759e-03	8.544557e-04	2.316700e-03	20151203_STAG2gfpcf2_G2G1\MitoSys2\Calibration\mEGFPC1_G2\0004_R1_P4_K1_Ch2-Ch1.zen
500	2.360783e-03	1.013460e-03	2.204300e-03	20151203_STAG2gfpcf2_G2G1\MitoSys2\Calibration\mEGFPC1_G2\0004_R1_P4_K1_Ch2-Ch1.zen
540	2.434046e-03	8.875022e-04	2.102000e-03	20151203_STAG2gfpcf2_G2G1\MitoSys2\Calibration\mEGFPC1_G2\0004_R1_P4_K1_Ch2-Ch1.zen
580	2.179918e-03	7.151710e-04	2.008600e-03	20151203_STAG2gfpcf2_G2G1\MitoSys2\Calibration\mEGFPC1_G2\0004_R1_P4_K1_Ch2-Ch1.zen
620	2.244766e-03	1.229741e-03	1.922800e-03	20151203_STAG2gfpcf2_G2G1\MitoSys2\Calibration\mEGFPC1_G2\0004_R1_P4_K1_Ch2-Ch1.zen
660	1.920794e-03	9.732021e-04	1.843700e-03	20151203_STAG2gfpcf2_G2G1\MitoSys2\Calibration\mEGFPC1_G2\0004_R1_P4_K1_Ch2-Ch1.zen
700	1.834923e-03	8.350706e-04	1.770600e-03	20151203_STAG2gfpcf2_G2G1\MitoSys2\Calibration\mEGFPC1_G2\0004_R1_P4_K1_Ch2-Ch1.zen
780	1.608653e-03	7.479055e-04	1.639600e-03	20151203_STAG2gfpcf2_G2G1\MitoSys2\Calibration\mEGFPC1_G2\0004_R1_P4_K1_Ch2-Ch1.zen
860	1.633621e-03	7.901884e-04	1.525600e-03	20151203_STAG2gfpcf2_G2G1\MitoSys2\Calibration\mEGFPC1_G2\0004_R1_P4_K1_Ch2-Ch1.zen
940	1.360695e-03	6.798206e-04	1.425600e-03	20151203_STAG2gfpcf2_G2G1\MitoSys2\Calibration\mEGFPC1_G2\0004_R1_P4_K1_Ch2-Ch1.zen
1020	1.383495e-03	4.495954e-04	1.337200e-03	20151203_STAG2gfpcf2_G2G1\MitoSys2\Calibration\mEGFPC1_G2\0004_R1_P4_K1_Ch2-Ch1.zen
1100	1.134622e-03	7.019224e-04	1.258400e-03	20151203_STAG2gfpcf2_G2G1\MitoSys2\Calibration\mEGFPC1_G2\0004_R1_P4_K1_Ch2-Ch1.zen
1180	1.113906e-03	8.066677e-04	1.187700e-03	20151203_STAG2gfpcf2_G2G1\MitoSys2\Calibration\mEGFPC1_G2\0004_R1_P4_K1_Ch2-Ch1.zen
1260	9.610417e-04	6.741887e-04	1.124100e-03	20151203_STAG2gfpcf2_G2G1\MitoSys2\Calibration\mEGFPC1_G2\0004_R1_P4_K1_Ch2-Ch1.zen
1340	7.127653e-04	6.209206e-04	1.066500e-03	20151203_STAG2gfpcf2_G2G1\MitoSys2\Calibration\mEGFPC1_G2\0004_R1_P4_K1_Ch2-Ch1.zen
1420	1.338060e-03	8.157093e-04	1.014000e-03	20151203_STAG2gfpcf2_G2G1\MitoSys2\Calibration\mEGFPC1_G2\0004_R1_P4_K1_Ch2-Ch1.zen
1500	9.709632e-04	5.912235e-04	9.661600e-04	20151203_STAG2gfpcf2_G2G1\MitoSys2\Calibration\mEGFPC1_G2\0004_R1_P4_K1_Ch2-Ch1.zen
1660	7.173296e-04	6.849356e-04	8.818900e-04	20151203_STAG2gfpcf2_G2G1\MitoSys2\Calibration\mEGFPC1_G2\0004_R1_P4_K1_Ch2-Ch1.zen
1820	6.995007e-04	5.158643e-04	8.101300e-04	20151203_STAG2gfpcf2_G2G1\MitoSys2\Calibration\mEGFPC1_G2\0004_R1_P4_K1_Ch2-Ch1.zen
1980	6.749356e-04	5.211942e-04	7.483200e-04	20151203_STAG2gfpcf2_G2G1\MitoSys2\Calibration\mEGFPC1_G2\0004_R1_P4_K1_Ch2-Ch1.zen
2140	6.206936e-04	6.989789e-04	6.945700e-04	20151203_STAG2gfpcf2_G2G1\MitoSys2\Calibration\mEGFPC1_G2\0004_R1_P4_K1_Ch2-Ch1.zen
2300	5.637866e-04	4.195805e-04	6.474100e-04	20151203_STAG2gfpcf2_G2G1\MitoSys2\Calibration\mEGFPC1_G2\0004_R1_P4_K1_Ch2-Ch1.zen
2460	5.442976e-04	4.391625e-04	6.057200e-04	20151203_STAG2gfpcf2_G2G1\MitoSys2\Calibration\mEGFPC1_G2\0004_R1_P4_K1_Ch2-Ch1.zen
2620	4.432389e-04	6.131059e-04	5.686200e-04	20151203_STAG2gfpcf2_G2G1\MitoSys2\Calibration\mEGFPC1_G2\0004_R1_P4_K1_Ch2-Ch1.zen
2780	4.398026e-04	4.272920e-04	5.354000e-04	20151203_STAG2gfpcf2_G2G1\MitoSys2\Calibration\mEGFPC1_G2\0004_R1_P4_K1_Ch2-Ch1.zen
2940	5.965264e-04	6.007053e-04	5.054900e-04	20151203_STAG2gfpcf2_G2G1\MitoSys2\Calibration\mEGFPC1_G2\0004_R1_P4_K1_Ch2-Ch1.zen
3100	4.818571e-04	3.343025e-04	4.784400e-04	20151203_STAG2gfpcf2_G2G1\MitoSys2\Calibration\mEGFPC1_G2\0004_R1_P4_K1_Ch2-Ch1.zen
3420	4.463871e-04	5.287750e-04	4.314400e-04	20151203_STAG2gfpcf2_G2G1\MitoSys2\Calibration\mEGFPC1_G2\0004_R1_P4_K1_Ch2-Ch1.zen
3740	4.373819e-04	5.199912e-04	3.920300e-04	20151203_STAG2gfpcf2_G2G1\MitoSys2\Calibration\mEGFPC1_G2\0004_R1_P4_K1_Ch2-Ch1.zen
4060	4.241898e-04	4.866614e-04	3.585600e-04	20151203_STAG2gfpcf2_G2G1\MitoSys2\Calibration\mEGFPC1_G2\0004_R1_P4_K1_Ch2-Ch1.zen
4380	3.375760e-04	3.333506e-04	3.297900e-04	20151203_STAG2gfpcf2_G2G1\MitoSys2\Calibration\mEGFPC1_G2\0004_R1_P4_K1_Ch2-Ch1.zen
4700	3.474129e-04	4.535557e-04	3.048400e-04	20151203_STAG2gfpcf2_G2G1\MitoSys2\Calibration\mEGFPC1_G2\0004_R1_P4_K1_Ch2-Ch1.zen
5020	2.744108e-04	4.115212e-04	2.830000e-04	20151203_STAG2gfpcf2_G2G1\MitoSys2\Calibration\mEGFPC1_G2\0004_R1_P4_K1_Ch2-Ch1.zen
5340	2.032920e-04	4.138993e-04	2.637400e-04	20151203_STAG2gfpcf2_G2G1\MitoSys2\Calibration\mEGFPC1_G2\0004_R1_P4_K1_Ch2-Ch1.zen
5660	3.645817e-04	4.400096e-04	2.466500e-04	20151203_STAG2gfpcf2_G2G1\MitoSys2\Calibration\mEGFPC1_G2\0004_R1_P4_K1_Ch2-Ch1.zen
5980	2.075889e-04	3.391706e-04	2.313800e-04	20151203_STAG2gfpcf2_G2G1\MitoSys2\Calibration\mEGFPC1_G2\0004_R1_P4_K1_Ch2-Ch1.zen
6300	2.077191e-04	2.443120e-04	2.176700e-04	20151203_STAG2gfpcf2_G2G1\MitoSys2\Calibration\mEGFPC1_G2\0004_R1_P4_K1_Ch2-Ch1.zen
6940	2.358288e-04	4.458178e-04	1.940900e-04	20151203_STAG2gfpcf2_G2G1\MitoSys2\Calibration\mEGFPC1_G2\0004_R1_P4_K1_Ch2-Ch1.zen
7580	1.762926e-04	4.687201e-04	1.745600e-04	20151203_STAG2gfpcf2_G2G1\MitoSys2\Calibration\mEGFPC1_G2\0004_R1_P4_K1_Ch2-Ch1.zen
8220	2.021545e-04	4.406842e-04	1.581600e-04	20151203_STAG2gfpcf2_G2G1\MitoSys2\Calibration\mEGFPC1_G2\0004_R1_P4_K1_Ch2-Ch1.zen
8860	2.822594e-05	3.560416e-04	1.442200e-04	20151203_STAG2gfpcf2_G2G1\MitoSys2\Calibration\mEGFPC1_G2\0004_R1_P4_K1_Ch2-Ch1.zen
9500	1.230537e-04	4.350724e-04	1.322300e-04	20151203_STAG2gfpcf2_G2G1\MitoSys2\Calibration\mEGFPC1_G2\0004_R1_P4_K1_Ch2-Ch1.zen
10140	1.314034e-04	3.724308e-04	1.218400e-04	20151203_STAG2gfpcf2_G2G1\MitoSys2\Calibration\mEGFPC1_G2\0004_R1_P4_K1_Ch2-Ch1.zen
10780	4.930861e-05	3.914893e-04	1.127500e-04	20151203_STAG2gfpcf2_G2G1\MitoSys2\Calibration\mEGFPC1_G2\0004_R1_P4_K1_Ch2-Ch1.zen
11420	1.377999e-04	4.115491e-04	1.047400e-04	20151203_STAG2gfpcf2_G2G1\MitoSys2\Calibration\mEGFPC1_G2\0004_R1_P4_K1_Ch2-Ch1.zen
12060	2.270755e-04	4.249555e-04	9.764400e-05	20151203_STAG2gfpcf2_G2G1\MitoSys2\Calibration\mEGFPC1_G2\0004_R1_P4_K1_Ch2-Ch1.zen
12700	1.119829e-04	2.854165e-04	9.131500e-05	20151203_STAG2gfpcf2_G2G1\MitoSys2\Calibration\mEGFPC1_G2\0004_R1_P4_K1_Ch2-Ch1.zen
13980	1.759253e-04	3.174110e-04	8.053400e-05	20151203_STAG2gfpcf2_G2G1\MitoSys2\Calibration\mEGFPC1_G2\0004_R1_P4_K1_Ch2-Ch1.zen
15260	1.517752e-04	3.145946e-04	7.171700e-05	20151203_STAG2gfpcf2_G2G1\MitoSys2\Calibration\mEGFPC1_G2\0004_R1_P4_K1_Ch2-Ch1.zen
16540	6.879590e-06	3.601844e-04	6.439400e-05	20151203_STAG2gfpcf2_G2G1\MitoSys2\Calibration\mEGFPC1_G2\0004_R1_P4_K1_Ch2-Ch1.zen
17820	6.139995e-05	4.123205e-04	5.823100e-05	20151203_STAG2gfpcf2_G2G1\MitoSys2\Calibration\mEGFPC1_G2\0004_R1_P4_K1_Ch2-Ch1.zen
19100	1.443712e-05	2.574791e-04	5.298600e-05	20151203_STAG2gfpcf2_G2G1\MitoSys2\Calibration\mEGFPC1_G2\0004_R1_P4_K1_Ch2-Ch1.zen
20380	6.844191e-05	3.445795e-04	4.847800e-05	20151203_STAG2gfpcf2_G2G1\MitoSys2\Calibration\mEGFPC1_G2\0004_R1_P4_K1_Ch2-Ch1.zen
21660	1.126823e-04	2.813265e-04	4.456900e-05	20151203_STAG2gfpcf2_G2G1\MitoSys2\Calibration\mEGFPC1_G2\0004_R1_P4_K1_Ch2-Ch1.zen
22940	1.116742e-04	1.691850e-04	4.115300e-05	20151203_STAG2gfpcf2_G2G1\MitoSys2\Calibration\mEGFPC1_G2\0004_R1_P4_K1_Ch2-Ch1.zen
24220	6.509548e-05	2.793027e-04	3.814700e-05	20151203_STAG2gfpcf2_G2G1\MitoSys2\Calibration\mEGFPC1_G2\0004_R1_P4_K1_Ch2-Ch1.zen
25500	3.945839e-05	2.005677e-04	3.548600e-05	20151203_STAG2gfpcf2_G2G1\MitoSys2\Calibration\mEGFPC1_G2\0004_R1_P4_K1_Ch2-Ch1.zen
28060	-2.420157e-05	2.769711e-04	3.099600e-05	20151203_STAG2gfpcf2_G2G1\MitoSys2\Calibration\mEGFPC1_G2\0004_R1_P4_K1_Ch2-Ch1.zen
30620	4.789714e-06	3.205217e-04	2.736800e-05	20151203_STAG2gfpcf2_G2G1\MitoSys2\Calibration\mEGFPC1_G2\0004_R1_P4_K1_Ch2-Ch1.zen
33180	1.634837e-05	3.206249e-04	2.438700e-05	20151203_STAG2gfpcf2_G2G1\MitoSys2\Calibration\mEGFPC1_G2\0004_R1_P4_K1_Ch2-Ch1.zen
35740	3.900644e-05	2.552835e-04	2.190300e-05	20151203_STAG2gfpcf2_G2G1\MitoSys2\Calibration\mEGFPC1_G2\0004_R1_P4_K1_Ch2-Ch1.zen
38300	7.958527e-05	3.163648e-04	1.980800e-05	20151203_STAG2gfpcf2_G2G1\MitoSys2\Calibration\mEGFPC1_G2\0004_R1_P4_K1_Ch2-Ch1.zen
40860	2.628326e-05	3.517866e-04	1.802200e-05	20151203_STAG2gfpcf2_G2G1\MitoSys2\Calibration\mEGFPC1_G2\0004_R1_P4_K1_Ch2-Ch1.zen
43420	5.691560e-05	2.247825e-04	1.648500e-05	20151203_STAG2gfpcf2_G2G1\MitoSys2\Calibration\mEGFPC1_G2\0004_R1_P4_K1_Ch2-Ch1.zen
45980	3.534217e-06	2.155401e-04	1.515100e-05	20151203_STAG2gfpcf2_G2G1\MitoSys2\Calibration\mEGFPC1_G2\0004_R1_P4_K1_Ch2-Ch1.zen
48540	8.854207e-05	2.272574e-04	1.398500e-05	20151203_STAG2gfpcf2_G2G1\MitoSys2\Calibration\mEGFPC1_G2\0004_R1_P4_K1_Ch2-Ch1.zen
51100	2.458943e-05	1.968828e-04	1.295800e-05	20151203_STAG2gfpcf2_G2G1\MitoSys2\Calibration\mEGFPC1_G2\0004_R1_P4_K1_Ch2-Ch1.zen
56220	-1.460627e-05	1.705682e-04	1.124000e-05	20151203_STAG2gfpcf2_G2G1\MitoSys2\Calibration\mEGFPC1_G2\0004_R1_P4_K1_Ch2-Ch1.zen
61340	-1.799647e-05	2.137104e-04	9.865000e-06	20151203_STAG2gfpcf2_G2G1\MitoSys2\Calibration\mEGFPC1_G2\0004_R1_P4_K1_Ch2-Ch1.zen
66460	-1.682139e-05	2.193985e-04	8.744700e-06	20151203_STAG2gfpcf2_G2G1\MitoSys2\Calibration\mEGFPC1_G2\0004_R1_P4_K1_Ch2-Ch1.zen
71580	4.486020e-06	2.137972e-04	7.818100e-06	20151203_STAG2gfpcf2_G2G1\MitoSys2\Calibration\mEGFPC1_G2\0004_R1_P4_K1_Ch2-Ch1.zen
76700	-1.017167e-05	2.312882e-04	7.041600e-06	20151203_STAG2gfpcf2_G2G1\MitoSys2\Calibration\mEGFPC1_G2\0004_R1_P4_K1_Ch2-Ch1.zen
81820	5.463499e-05	1.966194e-04	6.383500e-06	20151203_STAG2gfpcf2_G2G1\MitoSys2\Calibration\mEGFPC1_G2\0004_R1_P4_K1_Ch2-Ch1.zen
86940	-5.689201e-05	2.118429e-04	5.820200e-06	20151203_STAG2gfpcf2_G2G1\MitoSys2\Calibration\mEGFPC1_G2\0004_R1_P4_K1_Ch2-Ch1.zen
92060	-5.558106e-05	1.288648e-04	5.333600e-06	20151203_STAG2gfpcf2_G2G1\MitoSys2\Calibration\mEGFPC1_G2\0004_R1_P4_K1_Ch2-Ch1.zen
97180	-1.037321e-04	2.044878e-04	4.910100e-06	20151203_STAG2gfpcf2_G2G1\MitoSys2\Calibration\mEGFPC1_G2\0004_R1_P4_K1_Ch2-Ch1.zen
102300	-1.210970e-05	1.884090e-04	4.538800e-06	20151203_STAG2gfpcf2_G2G1\MitoSys2\Calibration\mEGFPC1_G2\0004_R1_P4_K1_Ch2-Ch1.zen
112540	-2.197680e-05	1.474751e-04	3.920600e-06	20151203_STAG2gfpcf2_G2G1\MitoSys2\Calibration\mEGFPC1_G2\0004_R1_P4_K1_Ch2-Ch1.zen
122780	-2.468846e-05	1.758973e-04	3.428800e-06	20151203_STAG2gfpcf2_G2G1\MitoSys2\Calibration\mEGFPC1_G2\0004_R1_P4_K1_Ch2-Ch1.zen
133020	-6.282666e-05	1.919482e-04	3.030200e-06	20151203_STAG2gfpcf2_G2G1\MitoSys2\Calibration\mEGFPC1_G2\0004_R1_P4_K1_Ch2-Ch1.zen
143260	-4.858021e-05	2.129252e-04	2.702000e-06	20151203_STAG2gfpcf2_G2G1\MitoSys2\Calibration\mEGFPC1_G2\0004_R1_P4_K1_Ch2-Ch1.zen
153500	-1.808899e-05	1.780046e-04	2.428100e-06	20151203_STAG2gfpcf2_G2G1\MitoSys2\Calibration\mEGFPC1_G2\0004_R1_P4_K1_Ch2-Ch1.zen
163740	-2.718692e-05	1.922452e-04	2.196700e-06	20151203_STAG2gfpcf2_G2G1\MitoSys2\Calibration\mEGFPC1_G2\0004_R1_P4_K1_Ch2-Ch1.zen
173980	-3.314403e-05	1.556976e-04	1.999300e-06	20151203_STAG2gfpcf2_G2G1\MitoSys2\Calibration\mEGFPC1_G2\0004_R1_P4_K1_Ch2-Ch1.zen
184220	-5.221048e-05	1.358726e-04	1.829300e-06	20151203_STAG2gfpcf2_G2G1\MitoSys2\Calibration\mEGFPC1_G2\0004_R1_P4_K1_Ch2-Ch1.zen
194460	-4.797149e-05	1.017681e-04	1.681600e-06	20151203_STAG2gfpcf2_G2G1\MitoSys2\Calibration\mEGFPC1_G2\0004_R1_P4_K1_Ch2-Ch1.zen
204700	-7.405412e-05	7.239010e-05	1.552500e-06	20151203_STAG2gfpcf2_G2G1\MitoSys2\Calibration\mEGFPC1_G2\0004_R1_P4_K1_Ch2-Ch1.zen
225180	-7.009357e-05	1.127347e-04	1.338000e-06	20151203_STAG2gfpcf2_G2G1\MitoSys2\Calibration\mEGFPC1_G2\0004_R1_P4_K1_Ch2-Ch1.zen
245660	-1.126958e-05	9.579989e-05	1.168000e-06	20151203_STAG2gfpcf2_G2G1\MitoSys2\Calibration\mEGFPC1_G2\0004_R1_P4_K1_Ch2-Ch1.zen
266140	-5.009443e-06	9.369728e-05	1.030600e-06	20151203_STAG2gfpcf2_G2G1\MitoSys2\Calibration\mEGFPC1_G2\0004_R1_P4_K1_Ch2-Ch1.zen
286620	3.769992e-05	1.300102e-04	9.177500e-07	20151203_STAG2gfpcf2_G2G1\MitoSys2\Calibration\mEGFPC1_G2\0004_R1_P4_K1_Ch2-Ch1.zen
307100	3.551659e-05	1.313060e-04	8.237600e-07	20151203_STAG2gfpcf2_G2G1\MitoSys2\Calibration\mEGFPC1_G2\0004_R1_P4_K1_Ch2-Ch1.zen
327580	2.572687e-05	1.034295e-04	7.445100e-07	20151203_STAG2gfpcf2_G2G1\MitoSys2\Calibration\mEGFPC1_G2\0004_R1_P4_K1_Ch2-Ch1.zen
348060	5.089040e-06	1.375155e-04	6.770000e-07	20151203_STAG2gfpcf2_G2G1\MitoSys2\Calibration\mEGFPC1_G2\0004_R1_P4_K1_Ch2-Ch1.zen
368540	-4.162702e-05	1.481898e-04	6.189300e-07	20151203_STAG2gfpcf2_G2G1\MitoSys2\Calibration\mEGFPC1_G2\0004_R1_P4_K1_Ch2-Ch1.zen
389020	-8.368916e-06	1.492806e-04	5.685700e-07	20151203_STAG2gfpcf2_G2G1\MitoSys2\Calibration\mEGFPC1_G2\0004_R1_P4_K1_Ch2-Ch1.zen
409500	-4.505292e-05	1.415699e-04	5.245700e-07	20151203_STAG2gfpcf2_G2G1\MitoSys2\Calibration\mEGFPC1_G2\0004_R1_P4_K1_Ch2-Ch1.zen
450460	-2.929989e-05	1.007302e-04	4.516100e-07	20151203_STAG2gfpcf2_G2G1\MitoSys2\Calibration\mEGFPC1_G2\0004_R1_P4_K1_Ch2-Ch1.zen
491420	-2.957802e-05	1.040398e-04	3.938700e-07	20151203_STAG2gfpcf2_G2G1\MitoSys2\Calibration\mEGFPC1_G2\0004_R1_P4_K1_Ch2-Ch1.zen
532380	-2.695368e-05	1.087425e-04	3.472800e-07	20151203_STAG2gfpcf2_G2G1\MitoSys2\Calibration\mEGFPC1_G2\0004_R1_P4_K1_Ch2-Ch1.zen
573340	-2.238628e-05	9.333778e-05	3.090500e-07	20151203_STAG2gfpcf2_G2G1\MitoSys2\Calibration\mEGFPC1_G2\0004_R1_P4_K1_Ch2-Ch1.zen
614300	1.689782e-05	8.212756e-05	2.772500e-07	20151203_STAG2gfpcf2_G2G1\MitoSys2\Calibration\mEGFPC1_G2\0004_R1_P4_K1_Ch2-Ch1.zen
655260	1.491012e-05	9.979060e-05	2.504500e-07	20151203_STAG2gfpcf2_G2G1\MitoSys2\Calibration\mEGFPC1_G2\0004_R1_P4_K1_Ch2-Ch1.zen
696220	-1.537017e-05	6.790402e-05	2.276400e-07	20151203_STAG2gfpcf2_G2G1\MitoSys2\Calibration\mEGFPC1_G2\0004_R1_P4_K1_Ch2-Ch1.zen
737180	-2.455462e-05	6.973608e-05	2.080400e-07	20151203_STAG2gfpcf2_G2G1\MitoSys2\Calibration\mEGFPC1_G2\0004_R1_P4_K1_Ch2-Ch1.zen
778140	-6.575851e-06	9.813344e-05	1.910500e-07	20151203_STAG2gfpcf2_G2G1\MitoSys2\Calibration\mEGFPC1_G2\0004_R1_P4_K1_Ch2-Ch1.zen
819100	1.258060e-05	7.294223e-05	1.762100e-07	20151203_STAG2gfpcf2_G2G1\MitoSys2\Calibration\mEGFPC1_G2\0004_R1_P4_K1_Ch2-Ch1.zen
901020	1.757608e-05	4.792093e-05	1.516300e-07	20151203_STAG2gfpcf2_G2G1\MitoSys2\Calibration\mEGFPC1_G2\0004_R1_P4_K1_Ch2-Ch1.zen
982940	9.347294e-07	5.533617e-05	1.321900e-07	20151203_STAG2gfpcf2_G2G1\MitoSys2\Calibration\mEGFPC1_G2\0004_R1_P4_K1_Ch2-Ch1.zen
1064860	-9.003250e-06	7.838106e-05	1.165100e-07	20151203_STAG2gfpcf2_G2G1\MitoSys2\Calibration\mEGFPC1_G2\0004_R1_P4_K1_Ch2-Ch1.zen
1146780	-1.101494e-05	6.165456e-05	1.036600e-07	20151203_STAG2gfpcf2_G2G1\MitoSys2\Calibration\mEGFPC1_G2\0004_R1_P4_K1_Ch2-Ch1.zen
1228700	1.254622e-05	5.620492e-05	9.296500e-08	20151203_STAG2gfpcf2_G2G1\MitoSys2\Calibration\mEGFPC1_G2\0004_R1_P4_K1_Ch2-Ch1.zen
1310620	2.439737e-06	6.201368e-05	8.396300e-08	20151203_STAG2gfpcf2_G2G1\MitoSys2\Calibration\mEGFPC1_G2\0004_R1_P4_K1_Ch2-Ch1.zen
1392540	3.523992e-07	4.779843e-05	7.630200e-08	20151203_STAG2gfpcf2_G2G1\MitoSys2\Calibration\mEGFPC1_G2\0004_R1_P4_K1_Ch2-Ch1.zen
1474460	-8.703715e-06	7.727413e-05	6.972000e-08	20151203_STAG2gfpcf2_G2G1\MitoSys2\Calibration\mEGFPC1_G2\0004_R1_P4_K1_Ch2-Ch1.zen
1556380	-2.428742e-06	4.907014e-05	6.401700e-08	20151203_STAG2gfpcf2_G2G1\MitoSys2\Calibration\mEGFPC1_G2\0004_R1_P4_K1_Ch2-Ch1.zen
10	5.627007e-03	6.937825e-04	5.588000e-03	20151203_STAG2gfpcf2_G2G1\MitoSys2\Calibration\mEGFPC1_G2\0005_R1_P1_K1_Ch2-Ch1.zen
20	5.245994e-03	1.273539e-03	5.289300e-03	20151203_STAG2gfpcf2_G2G1\MitoSys2\Calibration\mEGFPC1_G2\0005_R1_P1_K1_Ch2-Ch1.zen
30	5.134845e-03	1.403672e-03	5.025300e-03	20151203_STAG2gfpcf2_G2G1\MitoSys2\Calibration\mEGFPC1_G2\0005_R1_P1_K1_Ch2-Ch1.zen
40	4.701954e-03	1.047090e-03	4.789500e-03	20151203_STAG2gfpcf2_G2G1\MitoSys2\Calibration\mEGFPC1_G2\0005_R1_P1_K1_Ch2-Ch1.zen
50	4.784187e-03	1.674063e-03	4.577500e-03	20151203_STAG2gfpcf2_G2G1\MitoSys2\Calibration\mEGFPC1_G2\0005_R1_P1_K1_Ch2-Ch1.zen
60	4.278063e-03	1.424166e-03	4.385700e-03	20151203_STAG2gfpcf2_G2G1\MitoSys2\Calibration\mEGFPC1_G2\0005_R1_P1_K1_Ch2-Ch1.zen
70	4.344422e-03	1.708648e-03	4.211500e-03	20151203_STAG2gfpcf2_G2G1\MitoSys2\Calibration\mEGFPC1_G2\0005_R1_P1_K1_Ch2-Ch1.zen
80	3.672244e-03	1.394522e-03	4.052700e-03	20151203_STAG2gfpcf2_G2G1\MitoSys2\Calibration\mEGFPC1_G2\0005_R1_P1_K1_Ch2-Ch1.zen
90	3.926650e-03	1.280374e-03	3.907200e-03	20151203_STAG2gfpcf2_G2G1\MitoSys2\Calibration\mEGFPC1_G2\0005_R1_P1_K1_Ch2-Ch1.zen
100	3.809962e-03	1.117784e-03	3.773600e-03	20151203_STAG2gfpcf2_G2G1\MitoSys2\Calibration\mEGFPC1_G2\0005_R1_P1_K1_Ch2-Ch1.zen
120	3.398512e-03	9.214909e-04	3.536500e-03	20151203_STAG2gfpcf2_G2G1\MitoSys2\Calibration\mEGFPC1_G2\0005_R1_P1_K1_Ch2-Ch1.zen
140	3.690691e-03	1.131198e-03	3.332800e-03	20151203_STAG2gfpcf2_G2G1\MitoSys2\Calibration\mEGFPC1_G2\0005_R1_P1_K1_Ch2-Ch1.zen
160	3.010773e-03	8.999084e-04	3.155900e-03	20151203_STAG2gfpcf2_G2G1\MitoSys2\Calibration\mEGFPC1_G2\0005_R1_P1_K1_Ch2-Ch1.zen
180	3.155512e-03	8.387135e-04	3.000600e-03	20151203_STAG2gfpcf2_G2G1\MitoSys2\Calibration\mEGFPC1_G2\0005_R1_P1_K1_Ch2-Ch1.zen
200	2.681248e-03	8.888087e-04	2.863100e-03	20151203_STAG2gfpcf2_G2G1\MitoSys2\Calibration\mEGFPC1_G2\0005_R1_P1_K1_Ch2-Ch1.zen
220	3.027004e-03	9.838067e-04	2.740400e-03	20151203_STAG2gfpcf2_G2G1\MitoSys2\Calibration\mEGFPC1_G2\0005_R1_P1_K1_Ch2-Ch1.zen
240	2.596034e-03	1.033535e-03	2.629900e-03	20151203_STAG2gfpcf2_G2G1\MitoSys2\Calibration\mEGFPC1_G2\0005_R1_P1_K1_Ch2-Ch1.zen
260	2.465847e-03	1.033073e-03	2.529900e-03	20151203_STAG2gfpcf2_G2G1\MitoSys2\Calibration\mEGFPC1_G2\0005_R1_P1_K1_Ch2-Ch1.zen
280	2.233637e-03	1.420385e-03	2.438600e-03	20151203_STAG2gfpcf2_G2G1\MitoSys2\Calibration\mEGFPC1_G2\0005_R1_P1_K1_Ch2-Ch1.zen
300	2.422496e-03	9.319241e-04	2.354900e-03	20151203_STAG2gfpcf2_G2G1\MitoSys2\Calibration\mEGFPC1_G2\0005_R1_P1_K1_Ch2-Ch1.zen
340	2.189433e-03	8.007386e-04	2.206300e-03	20151203_STAG2gfpcf2_G2G1\MitoSys2\Calibration\mEGFPC1_G2\0005_R1_P1_K1_Ch2-Ch1.zen
380	2.275734e-03	7.817542e-04	2.077700e-03	20151203_STAG2gfpcf2_G2G1\MitoSys2\Calibration\mEGFPC1_G2\0005_R1_P1_K1_Ch2-Ch1.zen
420	1.907662e-03	7.968456e-04	1.964700e-03	20151203_STAG2gfpcf2_G2G1\MitoSys2\Calibration\mEGFPC1_G2\0005_R1_P1_K1_Ch2-Ch1.zen
460	1.888668e-03	7.932811e-04	1.864300e-03	20151203_STAG2gfpcf2_G2G1\MitoSys2\Calibration\mEGFPC1_G2\0005_R1_P1_K1_Ch2-Ch1.zen
500	1.614834e-03	9.753028e-04	1.774100e-03	20151203_STAG2gfpcf2_G2G1\MitoSys2\Calibration\mEGFPC1_G2\0005_R1_P1_K1_Ch2-Ch1.zen
540	1.698352e-03	6.411764e-04	1.692500e-03	20151203_STAG2gfpcf2_G2G1\MitoSys2\Calibration\mEGFPC1_G2\0005_R1_P1_K1_Ch2-Ch1.zen
580	1.653859e-03	7.326650e-04	1.618000e-03	20151203_STAG2gfpcf2_G2G1\MitoSys2\Calibration\mEGFPC1_G2\0005_R1_P1_K1_Ch2-Ch1.zen
620	1.344715e-03	9.188406e-04	1.549800e-03	20151203_STAG2gfpcf2_G2G1\MitoSys2\Calibration\mEGFPC1_G2\0005_R1_P1_K1_Ch2-Ch1.zen
660	1.683184e-03	9.436851e-04	1.486900e-03	20151203_STAG2gfpcf2_G2G1\MitoSys2\Calibration\mEGFPC1_G2\0005_R1_P1_K1_Ch2-Ch1.zen
700	1.492132e-03	5.779235e-04	1.428800e-03	20151203_STAG2gfpcf2_G2G1\MitoSys2\Calibration\mEGFPC1_G2\0005_R1_P1_K1_Ch2-Ch1.zen
780	1.286504e-03	4.800593e-04	1.324500e-03	20151203_STAG2gfpcf2_G2G1\MitoSys2\Calibration\mEGFPC1_G2\0005_R1_P1_K1_Ch2-Ch1.zen
860	1.391693e-03	5.334617e-04	1.233600e-03	20151203_STAG2gfpcf2_G2G1\MitoSys2\Calibration\mEGFPC1_G2\0005_R1_P1_K1_Ch2-Ch1.zen
940	1.208089e-03	6.449968e-04	1.153600e-03	20151203_STAG2gfpcf2_G2G1\MitoSys2\Calibration\mEGFPC1_G2\0005_R1_P1_K1_Ch2-Ch1.zen
1020	9.826593e-04	4.101993e-04	1.082600e-03	20151203_STAG2gfpcf2_G2G1\MitoSys2\Calibration\mEGFPC1_G2\0005_R1_P1_K1_Ch2-Ch1.zen
1100	9.226547e-04	4.298142e-04	1.019200e-03	20151203_STAG2gfpcf2_G2G1\MitoSys2\Calibration\mEGFPC1_G2\0005_R1_P1_K1_Ch2-Ch1.zen
1180	1.280284e-03	7.029220e-04	9.622400e-04	20151203_STAG2gfpcf2_G2G1\MitoSys2\Calibration\mEGFPC1_G2\0005_R1_P1_K1_Ch2-Ch1.zen
1260	1.083869e-03	5.788751e-04	9.108300e-04	20151203_STAG2gfpcf2_G2G1\MitoSys2\Calibration\mEGFPC1_G2\0005_R1_P1_K1_Ch2-Ch1.zen
1340	9.504066e-04	4.367170e-04	8.642300e-04	20151203_STAG2gfpcf2_G2G1\MitoSys2\Calibration\mEGFPC1_G2\0005_R1_P1_K1_Ch2-Ch1.zen
1420	8.129177e-04	5.277347e-04	8.218000e-04	20151203_STAG2gfpcf2_G2G1\MitoSys2\Calibration\mEGFPC1_G2\0005_R1_P1_K1_Ch2-Ch1.zen
1500	6.162080e-04	5.096457e-04	7.830300e-04	20151203_STAG2gfpcf2_G2G1\MitoSys2\Calibration\mEGFPC1_G2\0005_R1_P1_K1_Ch2-Ch1.zen
1660	7.177158e-04	5.060016e-04	7.147900e-04	20151203_STAG2gfpcf2_G2G1\MitoSys2\Calibration\mEGFPC1_G2\0005_R1_P1_K1_Ch2-Ch1.zen
1820	5.554172e-04	4.785806e-04	6.567300e-04	20151203_STAG2gfpcf2_G2G1\MitoSys2\Calibration\mEGFPC1_G2\0005_R1_P1_K1_Ch2-Ch1.zen
1980	3.277776e-04	3.777776e-04	6.067900e-04	20151203_STAG2gfpcf2_G2G1\MitoSys2\Calibration\mEGFPC1_G2\0005_R1_P1_K1_Ch2-Ch1.zen
2140	4.668452e-04	4.526773e-04	5.634400e-04	20151203_STAG2gfpcf2_G2G1\MitoSys2\Calibration\mEGFPC1_G2\0005_R1_P1_K1_Ch2-Ch1.zen
2300	4.580908e-04	3.507476e-04	5.254800e-04	20151203_STAG2gfpcf2_G2G1\MitoSys2\Calibration\mEGFPC1_G2\0005_R1_P1_K1_Ch2-Ch1.zen
2460	5.414420e-04	4.598715e-04	4.920000e-04	20151203_STAG2gfpcf2_G2G1\MitoSys2\Calibration\mEGFPC1_G2\0005_R1_P1_K1_Ch2-Ch1.zen
2620	5.009704e-04	4.024614e-04	4.622700e-04	20151203_STAG2gfpcf2_G2G1\MitoSys2\Calibration\mEGFPC1_G2\0005_R1_P1_K1_Ch2-Ch1.zen
2780	4.185710e-04	3.938096e-04	4.357000e-04	20151203_STAG2gfpcf2_G2G1\MitoSys2\Calibration\mEGFPC1_G2\0005_R1_P1_K1_Ch2-Ch1.zen
2940	3.679244e-04	3.620094e-04	4.118300e-04	20151203_STAG2gfpcf2_G2G1\MitoSys2\Calibration\mEGFPC1_G2\0005_R1_P1_K1_Ch2-Ch1.zen
3100	4.157608e-04	2.232210e-04	3.902700e-04	20151203_STAG2gfpcf2_G2G1\MitoSys2\Calibration\mEGFPC1_G2\0005_R1_P1_K1_Ch2-Ch1.zen
3420	3.410063e-04	3.513962e-04	3.528900e-04	20151203_STAG2gfpcf2_G2G1\MitoSys2\Calibration\mEGFPC1_G2\0005_R1_P1_K1_Ch2-Ch1.zen
3740	3.663137e-04	3.989320e-04	3.216300e-04	20151203_STAG2gfpcf2_G2G1\MitoSys2\Calibration\mEGFPC1_G2\0005_R1_P1_K1_Ch2-Ch1.zen
4060	2.965849e-04	2.289814e-04	2.951200e-04	20151203_STAG2gfpcf2_G2G1\MitoSys2\Calibration\mEGFPC1_G2\0005_R1_P1_K1_Ch2-Ch1.zen
4380	2.684020e-04	2.991222e-04	2.723700e-04	20151203_STAG2gfpcf2_G2G1\MitoSys2\Calibration\mEGFPC1_G2\0005_R1_P1_K1_Ch2-Ch1.zen
4700	2.235956e-04	2.948248e-04	2.526400e-04	20151203_STAG2gfpcf2_G2G1\MitoSys2\Calibration\mEGFPC1_G2\0005_R1_P1_K1_Ch2-Ch1.zen
5020	2.160315e-04	3.211926e-04	2.353800e-04	20151203_STAG2gfpcf2_G2G1\MitoSys2\Calibration\mEGFPC1_G2\0005_R1_P1_K1_Ch2-Ch1.zen
5340	1.881352e-04	4.046066e-04	2.201700e-04	20151203_STAG2gfpcf2_G2G1\MitoSys2\Calibration\mEGFPC1_G2\0005_R1_P1_K1_Ch2-Ch1.zen
5660	2.617142e-04	3.476864e-04	2.066600e-04	20151203_STAG2gfpcf2_G2G1\MitoSys2\Calibration\mEGFPC1_G2\0005_R1_P1_K1_Ch2-Ch1.zen
5980	2.627390e-04	2.926463e-04	1.945800e-04	20151203_STAG2gfpcf2_G2G1\MitoSys2\Calibration\mEGFPC1_G2\0005_R1_P1_K1_Ch2-Ch1.zen
6300	1.701303e-04	2.346898e-04	1.837300e-04	20151203_STAG2gfpcf2_G2G1\MitoSys2\Calibration\mEGFPC1_G2\0005_R1_P1_K1_Ch2-Ch1.zen
6940	2.378959e-04	2.636793e-04	1.650400e-04	20151203_STAG2gfpcf2_G2G1\MitoSys2\Calibration\mEGFPC1_G2\0005_R1_P1_K1_Ch2-Ch1.zen
7580	1.676802e-04	3.043476e-04	1.495200e-04	20151203_STAG2gfpcf2_G2G1\MitoSys2\Calibration\mEGFPC1_G2\0005_R1_P1_K1_Ch2-Ch1.zen
8220	1.153706e-04	3.149976e-04	1.364400e-04	20151203_STAG2gfpcf2_G2G1\MitoSys2\Calibration\mEGFPC1_G2\0005_R1_P1_K1_Ch2-Ch1.zen
8860	7.224733e-05	2.952703e-04	1.252900e-04	20151203_STAG2gfpcf2_G2G1\MitoSys2\Calibration\mEGFPC1_G2\0005_R1_P1_K1_Ch2-Ch1.zen
9500	6.760246e-05	2.126930e-04	1.156700e-04	20151203_STAG2gfpcf2_G2G1\MitoSys2\Calibration\mEGFPC1_G2\0005_R1_P1_K1_Ch2-Ch1.zen
10140	1.687350e-04	2.142884e-04	1.072900e-04	20151203_STAG2gfpcf2_G2G1\MitoSys2\Calibration\mEGFPC1_G2\0005_R1_P1_K1_Ch2-Ch1.zen
10780	1.415191e-04	2.785862e-04	9.994100e-05	20151203_STAG2gfpcf2_G2G1\MitoSys2\Calibration\mEGFPC1_G2\0005_R1_P1_K1_Ch2-Ch1.zen
11420	1.223359e-04	2.460896e-04	9.343900e-05	20151203_STAG2gfpcf2_G2G1\MitoSys2\Calibration\mEGFPC1_G2\0005_R1_P1_K1_Ch2-Ch1.zen
12060	9.477581e-06	2.945022e-04	8.765100e-05	20151203_STAG2gfpcf2_G2G1\MitoSys2\Calibration\mEGFPC1_G2\0005_R1_P1_K1_Ch2-Ch1.zen
12700	2.732391e-05	1.757839e-04	8.246900e-05	20151203_STAG2gfpcf2_G2G1\MitoSys2\Calibration\mEGFPC1_G2\0005_R1_P1_K1_Ch2-Ch1.zen
13980	5.170120e-05	2.577356e-04	7.358800e-05	20151203_STAG2gfpcf2_G2G1\MitoSys2\Calibration\mEGFPC1_G2\0005_R1_P1_K1_Ch2-Ch1.zen
15260	8.375848e-05	1.917813e-04	6.626300e-05	20151203_STAG2gfpcf2_G2G1\MitoSys2\Calibration\mEGFPC1_G2\0005_R1_P1_K1_Ch2-Ch1.zen
16540	5.449202e-05	2.268838e-04	6.013000e-05	20151203_STAG2gfpcf2_G2G1\MitoSys2\Calibration\mEGFPC1_G2\0005_R1_P1_K1_Ch2-Ch1.zen
17820	-5.337611e-05	2.413297e-04	5.492600e-05	20151203_STAG2gfpcf2_G2G1\MitoSys2\Calibration\mEGFPC1_G2\0005_R1_P1_K1_Ch2-Ch1.zen
19100	4.596101e-05	2.634751e-04	5.046200e-05	20151203_STAG2gfpcf2_G2G1\MitoSys2\Calibration\mEGFPC1_G2\0005_R1_P1_K1_Ch2-Ch1.zen
20380	-9.320965e-06	1.829857e-04	4.659500e-05	20151203_STAG2gfpcf2_G2G1\MitoSys2\Calibration\mEGFPC1_G2\0005_R1_P1_K1_Ch2-Ch1.zen
21660	-1.368489e-05	2.210919e-04	4.321600e-05	20151203_STAG2gfpcf2_G2G1\MitoSys2\Calibration\mEGFPC1_G2\0005_R1_P1_K1_Ch2-Ch1.zen
22940	2.570528e-05	1.655783e-04	4.024100e-05	20151203_STAG2gfpcf2_G2G1\MitoSys2\Calibration\mEGFPC1_G2\0005_R1_P1_K1_Ch2-Ch1.zen
24220	2.159623e-05	2.322856e-04	3.760500e-05	20151203_STAG2gfpcf2_G2G1\MitoSys2\Calibration\mEGFPC1_G2\0005_R1_P1_K1_Ch2-Ch1.zen
25500	3.904499e-05	2.185136e-04	3.525500e-05	20151203_STAG2gfpcf2_G2G1\MitoSys2\Calibration\mEGFPC1_G2\0005_R1_P1_K1_Ch2-Ch1.zen
28060	4.897240e-06	1.844055e-04	3.124900e-05	20151203_STAG2gfpcf2_G2G1\MitoSys2\Calibration\mEGFPC1_G2\0005_R1_P1_K1_Ch2-Ch1.zen
30620	-4.444933e-06	1.602445e-04	2.797100e-05	20151203_STAG2gfpcf2_G2G1\MitoSys2\Calibration\mEGFPC1_G2\0005_R1_P1_K1_Ch2-Ch1.zen
33180	1.075128e-05	1.704448e-04	2.524400e-05	20151203_STAG2gfpcf2_G2G1\MitoSys2\Calibration\mEGFPC1_G2\0005_R1_P1_K1_Ch2-Ch1.zen
35740	-3.976491e-05	1.604791e-04	2.294500e-05	20151203_STAG2gfpcf2_G2G1\MitoSys2\Calibration\mEGFPC1_G2\0005_R1_P1_K1_Ch2-Ch1.zen
38300	-1.112158e-05	1.473647e-04	2.098400e-05	20151203_STAG2gfpcf2_G2G1\MitoSys2\Calibration\mEGFPC1_G2\0005_R1_P1_K1_Ch2-Ch1.zen
40860	-2.544831e-05	1.936201e-04	1.929500e-05	20151203_STAG2gfpcf2_G2G1\MitoSys2\Calibration\mEGFPC1_G2\0005_R1_P1_K1_Ch2-Ch1.zen
43420	3.111389e-05	1.581839e-04	1.782700e-05	20151203_STAG2gfpcf2_G2G1\MitoSys2\Calibration\mEGFPC1_G2\0005_R1_P1_K1_Ch2-Ch1.zen
45980	2.020109e-05	1.627303e-04	1.654000e-05	20151203_STAG2gfpcf2_G2G1\MitoSys2\Calibration\mEGFPC1_G2\0005_R1_P1_K1_Ch2-Ch1.zen
48540	-3.850362e-05	1.815901e-04	1.540600e-05	20151203_STAG2gfpcf2_G2G1\MitoSys2\Calibration\mEGFPC1_G2\0005_R1_P1_K1_Ch2-Ch1.zen
51100	-2.499338e-05	1.538057e-04	1.439800e-05	20151203_STAG2gfpcf2_G2G1\MitoSys2\Calibration\mEGFPC1_G2\0005_R1_P1_K1_Ch2-Ch1.zen
56220	-2.272093e-07	1.638359e-04	1.269100e-05	20151203_STAG2gfpcf2_G2G1\MitoSys2\Calibration\mEGFPC1_G2\0005_R1_P1_K1_Ch2-Ch1.zen
61340	1.842478e-05	1.792806e-04	1.130400e-05	20151203_STAG2gfpcf2_G2G1\MitoSys2\Calibration\mEGFPC1_G2\0005_R1_P1_K1_Ch2-Ch1.zen
66460	-1.191137e-05	1.172387e-04	1.015800e-05	20151203_STAG2gfpcf2_G2G1\MitoSys2\Calibration\mEGFPC1_G2\0005_R1_P1_K1_Ch2-Ch1.zen
71580	-1.921983e-05	1.300211e-04	9.196700e-06	20151203_STAG2gfpcf2_G2G1\MitoSys2\Calibration\mEGFPC1_G2\0005_R1_P1_K1_Ch2-Ch1.zen
76700	1.320246e-06	1.130822e-04	8.381500e-06	20151203_STAG2gfpcf2_G2G1\MitoSys2\Calibration\mEGFPC1_G2\0005_R1_P1_K1_Ch2-Ch1.zen
81820	-1.697039e-05	1.448635e-04	7.682600e-06	20151203_STAG2gfpcf2_G2G1\MitoSys2\Calibration\mEGFPC1_G2\0005_R1_P1_K1_Ch2-Ch1.zen
86940	-2.870421e-05	1.451747e-04	7.077700e-06	20151203_STAG2gfpcf2_G2G1\MitoSys2\Calibration\mEGFPC1_G2\0005_R1_P1_K1_Ch2-Ch1.zen
92060	-1.995839e-05	1.801252e-04	6.549900e-06	20151203_STAG2gfpcf2_G2G1\MitoSys2\Calibration\mEGFPC1_G2\0005_R1_P1_K1_Ch2-Ch1.zen
97180	-1.148758e-06	1.561097e-04	6.085900e-06	20151203_STAG2gfpcf2_G2G1\MitoSys2\Calibration\mEGFPC1_G2\0005_R1_P1_K1_Ch2-Ch1.zen
102300	1.320147e-05	1.159166e-04	5.675400e-06	20151203_STAG2gfpcf2_G2G1\MitoSys2\Calibration\mEGFPC1_G2\0005_R1_P1_K1_Ch2-Ch1.zen
112540	2.036919e-05	9.668439e-05	4.983100e-06	20151203_STAG2gfpcf2_G2G1\MitoSys2\Calibration\mEGFPC1_G2\0005_R1_P1_K1_Ch2-Ch1.zen
122780	2.129600e-05	1.064318e-04	4.423500e-06	20151203_STAG2gfpcf2_G2G1\MitoSys2\Calibration\mEGFPC1_G2\0005_R1_P1_K1_Ch2-Ch1.zen
133020	3.560876e-07	1.072252e-04	3.963300e-06	20151203_STAG2gfpcf2_G2G1\MitoSys2\Calibration\mEGFPC1_G2\0005_R1_P1_K1_Ch2-Ch1.zen
143260	-5.987155e-06	1.121023e-04	3.579200e-06	20151203_STAG2gfpcf2_G2G1\MitoSys2\Calibration\mEGFPC1_G2\0005_R1_P1_K1_Ch2-Ch1.zen
153500	-2.385639e-05	1.452471e-04	3.254500e-06	20151203_STAG2gfpcf2_G2G1\MitoSys2\Calibration\mEGFPC1_G2\0005_R1_P1_K1_Ch2-Ch1.zen
163740	2.873034e-05	1.295636e-04	2.977000e-06	20151203_STAG2gfpcf2_G2G1\MitoSys2\Calibration\mEGFPC1_G2\0005_R1_P1_K1_Ch2-Ch1.zen
173980	2.092977e-05	1.070661e-04	2.737600e-06	20151203_STAG2gfpcf2_G2G1\MitoSys2\Calibration\mEGFPC1_G2\0005_R1_P1_K1_Ch2-Ch1.zen
184220	-1.285929e-05	1.330546e-04	2.529300e-06	20151203_STAG2gfpcf2_G2G1\MitoSys2\Calibration\mEGFPC1_G2\0005_R1_P1_K1_Ch2-Ch1.zen
194460	-2.864478e-05	1.293841e-04	2.346600e-06	20151203_STAG2gfpcf2_G2G1\MitoSys2\Calibration\mEGFPC1_G2\0005_R1_P1_K1_Ch2-Ch1.zen
204700	-1.048136e-05	8.322884e-05	2.185400e-06	20151203_STAG2gfpcf2_G2G1\MitoSys2\Calibration\mEGFPC1_G2\0005_R1_P1_K1_Ch2-Ch1.zen
225180	-2.031162e-05	7.660786e-05	1.914200e-06	20151203_STAG2gfpcf2_G2G1\MitoSys2\Calibration\mEGFPC1_G2\0005_R1_P1_K1_Ch2-Ch1.zen
245660	-1.907323e-05	8.030877e-05	1.695800e-06	20151203_STAG2gfpcf2_G2G1\MitoSys2\Calibration\mEGFPC1_G2\0005_R1_P1_K1_Ch2-Ch1.zen
266140	-2.624107e-05	7.242104e-05	1.516700e-06	20151203_STAG2gfpcf2_G2G1\MitoSys2\Calibration\mEGFPC1_G2\0005_R1_P1_K1_Ch2-Ch1.zen
286620	-1.006001e-05	1.044537e-04	1.367600e-06	20151203_STAG2gfpcf2_G2G1\MitoSys2\Calibration\mEGFPC1_G2\0005_R1_P1_K1_Ch2-Ch1.zen
307100	7.932384e-06	1.133570e-04	1.241800e-06	20151203_STAG2gfpcf2_G2G1\MitoSys2\Calibration\mEGFPC1_G2\0005_R1_P1_K1_Ch2-Ch1.zen
327580	2.439856e-05	9.493163e-05	1.134600e-06	20151203_STAG2gfpcf2_G2G1\MitoSys2\Calibration\mEGFPC1_G2\0005_R1_P1_K1_Ch2-Ch1.zen
348060	1.847922e-05	7.325698e-05	1.042300e-06	20151203_STAG2gfpcf2_G2G1\MitoSys2\Calibration\mEGFPC1_G2\0005_R1_P1_K1_Ch2-Ch1.zen
368540	-5.006540e-05	1.137527e-04	9.620200e-07	20151203_STAG2gfpcf2_G2G1\MitoSys2\Calibration\mEGFPC1_G2\0005_R1_P1_K1_Ch2-Ch1.zen
389020	-2.655196e-05	9.329764e-05	8.917700e-07	20151203_STAG2gfpcf2_G2G1\MitoSys2\Calibration\mEGFPC1_G2\0005_R1_P1_K1_Ch2-Ch1.zen
409500	-1.643206e-05	6.806493e-05	8.298400e-07	20151203_STAG2gfpcf2_G2G1\MitoSys2\Calibration\mEGFPC1_G2\0005_R1_P1_K1_Ch2-Ch1.zen
450460	-1.720264e-05	5.305123e-05	7.258700e-07	20151203_STAG2gfpcf2_G2G1\MitoSys2\Calibration\mEGFPC1_G2\0005_R1_P1_K1_Ch2-Ch1.zen
491420	6.622904e-06	6.149608e-05	6.423000e-07	20151203_STAG2gfpcf2_G2G1\MitoSys2\Calibration\mEGFPC1_G2\0005_R1_P1_K1_Ch2-Ch1.zen
532380	-3.298012e-05	6.551118e-05	5.738900e-07	20151203_STAG2gfpcf2_G2G1\MitoSys2\Calibration\mEGFPC1_G2\0005_R1_P1_K1_Ch2-Ch1.zen
573340	-1.372439e-05	6.632295e-05	5.170400e-07	20151203_STAG2gfpcf2_G2G1\MitoSys2\Calibration\mEGFPC1_G2\0005_R1_P1_K1_Ch2-Ch1.zen
614300	-4.696760e-06	5.460617e-05	4.691500e-07	20151203_STAG2gfpcf2_G2G1\MitoSys2\Calibration\mEGFPC1_G2\0005_R1_P1_K1_Ch2-Ch1.zen
655260	4.138349e-06	6.972629e-05	4.283600e-07	20151203_STAG2gfpcf2_G2G1\MitoSys2\Calibration\mEGFPC1_G2\0005_R1_P1_K1_Ch2-Ch1.zen
696220	-1.454660e-05	7.955685e-05	3.932600e-07	20151203_STAG2gfpcf2_G2G1\MitoSys2\Calibration\mEGFPC1_G2\0005_R1_P1_K1_Ch2-Ch1.zen
737180	-1.262830e-05	6.515407e-05	3.628000e-07	20151203_STAG2gfpcf2_G2G1\MitoSys2\Calibration\mEGFPC1_G2\0005_R1_P1_K1_Ch2-Ch1.zen
778140	-1.945853e-05	5.207303e-05	3.361500e-07	20151203_STAG2gfpcf2_G2G1\MitoSys2\Calibration\mEGFPC1_G2\0005_R1_P1_K1_Ch2-Ch1.zen
819100	-1.469907e-05	5.345109e-05	3.126700e-07	20151203_STAG2gfpcf2_G2G1\MitoSys2\Calibration\mEGFPC1_G2\0005_R1_P1_K1_Ch2-Ch1.zen
901020	-2.153006e-05	6.237809e-05	2.732900e-07	20151203_STAG2gfpcf2_G2G1\MitoSys2\Calibration\mEGFPC1_G2\0005_R1_P1_K1_Ch2-Ch1.zen
982940	9.202309e-06	3.416320e-05	2.416700e-07	20151203_STAG2gfpcf2_G2G1\MitoSys2\Calibration\mEGFPC1_G2\0005_R1_P1_K1_Ch2-Ch1.zen
1064860	-1.532148e-05	3.939749e-05	2.158200e-07	20151203_STAG2gfpcf2_G2G1\MitoSys2\Calibration\mEGFPC1_G2\0005_R1_P1_K1_Ch2-Ch1.zen
1146780	7.797004e-06	3.243343e-05	1.943500e-07	20151203_STAG2gfpcf2_G2G1\MitoSys2\Calibration\mEGFPC1_G2\0005_R1_P1_K1_Ch2-Ch1.zen
1228700	-8.339105e-06	5.355317e-05	1.762800e-07	20151203_STAG2gfpcf2_G2G1\MitoSys2\Calibration\mEGFPC1_G2\0005_R1_P1_K1_Ch2-Ch1.zen
1310620	1.930463e-05	5.501531e-05	1.608900e-07	20151203_STAG2gfpcf2_G2G1\MitoSys2\Calibration\mEGFPC1_G2\0005_R1_P1_K1_Ch2-Ch1.zen
1392540	-1.220607e-05	3.775506e-05	1.476600e-07	20151203_STAG2gfpcf2_G2G1\MitoSys2\Calibration\mEGFPC1_G2\0005_R1_P1_K1_Ch2-Ch1.zen
1474460	2.644326e-06	5.252140e-05	1.361900e-07	20151203_STAG2gfpcf2_G2G1\MitoSys2\Calibration\mEGFPC1_G2\0005_R1_P1_K1_Ch2-Ch1.zen
1556380	-6.360042e-06	5.009418e-05	1.261500e-07	20151203_STAG2gfpcf2_G2G1\MitoSys2\Calibration\mEGFPC1_G2\0005_R1_P1_K1_Ch2-Ch1.zen
10	5.182482e-03	1.863171e-03	5.503200e-03	20151203_STAG2gfpcf2_G2G1\MitoSys2\Calibration\mEGFPC1_G2\0005_R1_P2_K1_Ch2-Ch1.zen
20	5.487236e-03	1.616704e-03	5.316300e-03	20151203_STAG2gfpcf2_G2G1\MitoSys2\Calibration\mEGFPC1_G2\0005_R1_P2_K1_Ch2-Ch1.zen
30	5.598322e-03	1.424528e-03	5.139000e-03	20151203_STAG2gfpcf2_G2G1\MitoSys2\Calibration\mEGFPC1_G2\0005_R1_P2_K1_Ch2-Ch1.zen
40	4.564065e-03	1.555680e-03	4.972100e-03	20151203_STAG2gfpcf2_G2G1\MitoSys2\Calibration\mEGFPC1_G2\0005_R1_P2_K1_Ch2-Ch1.zen
50	4.761315e-03	1.558116e-03	4.815200e-03	20151203_STAG2gfpcf2_G2G1\MitoSys2\Calibration\mEGFPC1_G2\0005_R1_P2_K1_Ch2-Ch1.zen
60	4.600799e-03	1.491502e-03	4.667900e-03	20151203_STAG2gfpcf2_G2G1\MitoSys2\Calibration\mEGFPC1_G2\0005_R1_P2_K1_Ch2-Ch1.zen
70	4.765970e-03	2.486165e-03	4.529400e-03	20151203_STAG2gfpcf2_G2G1\MitoSys2\Calibration\mEGFPC1_G2\0005_R1_P2_K1_Ch2-Ch1.zen
80	4.008547e-03	1.659248e-03	4.399200e-03	20151203_STAG2gfpcf2_G2G1\MitoSys2\Calibration\mEGFPC1_G2\0005_R1_P2_K1_Ch2-Ch1.zen
90	4.887818e-03	1.573990e-03	4.276600e-03	20151203_STAG2gfpcf2_G2G1\MitoSys2\Calibration\mEGFPC1_G2\0005_R1_P2_K1_Ch2-Ch1.zen
100	4.122289e-03	1.445003e-03	4.160900e-03	20151203_STAG2gfpcf2_G2G1\MitoSys2\Calibration\mEGFPC1_G2\0005_R1_P2_K1_Ch2-Ch1.zen
120	3.761942e-03	1.163846e-03	3.948500e-03	20151203_STAG2gfpcf2_G2G1\MitoSys2\Calibration\mEGFPC1_G2\0005_R1_P2_K1_Ch2-Ch1.zen
140	4.052486e-03	1.472145e-03	3.757900e-03	20151203_STAG2gfpcf2_G2G1\MitoSys2\Calibration\mEGFPC1_G2\0005_R1_P2_K1_Ch2-Ch1.zen
160	3.883256e-03	1.170890e-03	3.585900e-03	20151203_STAG2gfpcf2_G2G1\MitoSys2\Calibration\mEGFPC1_G2\0005_R1_P2_K1_Ch2-Ch1.zen
180	3.052729e-03	1.221436e-03	3.429700e-03	20151203_STAG2gfpcf2_G2G1\MitoSys2\Calibration\mEGFPC1_G2\0005_R1_P2_K1_Ch2-Ch1.zen
200	3.013776e-03	1.029038e-03	3.287200e-03	20151203_STAG2gfpcf2_G2G1\MitoSys2\Calibration\mEGFPC1_G2\0005_R1_P2_K1_Ch2-Ch1.zen
220	3.084464e-03	9.309131e-04	3.156500e-03	20151203_STAG2gfpcf2_G2G1\MitoSys2\Calibration\mEGFPC1_G2\0005_R1_P2_K1_Ch2-Ch1.zen
240	2.884444e-03	1.199724e-03	3.036000e-03	20151203_STAG2gfpcf2_G2G1\MitoSys2\Calibration\mEGFPC1_G2\0005_R1_P2_K1_Ch2-Ch1.zen
260	2.874688e-03	1.218635e-03	2.924400e-03	20151203_STAG2gfpcf2_G2G1\MitoSys2\Calibration\mEGFPC1_G2\0005_R1_P2_K1_Ch2-Ch1.zen
280	3.375359e-03	1.115698e-03	2.820800e-03	20151203_STAG2gfpcf2_G2G1\MitoSys2\Calibration\mEGFPC1_G2\0005_R1_P2_K1_Ch2-Ch1.zen
300	2.658787e-03	8.798682e-04	2.724200e-03	20151203_STAG2gfpcf2_G2G1\MitoSys2\Calibration\mEGFPC1_G2\0005_R1_P2_K1_Ch2-Ch1.zen
340	2.392844e-03	7.969163e-04	2.549100e-03	20151203_STAG2gfpcf2_G2G1\MitoSys2\Calibration\mEGFPC1_G2\0005_R1_P2_K1_Ch2-Ch1.zen
380	2.649299e-03	8.035473e-04	2.394200e-03	20151203_STAG2gfpcf2_G2G1\MitoSys2\Calibration\mEGFPC1_G2\0005_R1_P2_K1_Ch2-Ch1.zen
420	2.192127e-03	7.051781e-04	2.256100e-03	20151203_STAG2gfpcf2_G2G1\MitoSys2\Calibration\mEGFPC1_G2\0005_R1_P2_K1_Ch2-Ch1.zen
460	1.971301e-03	6.602148e-04	2.132000e-03	20151203_STAG2gfpcf2_G2G1\MitoSys2\Calibration\mEGFPC1_G2\0005_R1_P2_K1_Ch2-Ch1.zen
500	2.210113e-03	1.128272e-03	2.019800e-03	20151203_STAG2gfpcf2_G2G1\MitoSys2\Calibration\mEGFPC1_G2\0005_R1_P2_K1_Ch2-Ch1.zen
540	1.818626e-03	7.774685e-04	1.917900e-03	20151203_STAG2gfpcf2_G2G1\MitoSys2\Calibration\mEGFPC1_G2\0005_R1_P2_K1_Ch2-Ch1.zen
580	1.818872e-03	8.937989e-04	1.824800e-03	20151203_STAG2gfpcf2_G2G1\MitoSys2\Calibration\mEGFPC1_G2\0005_R1_P2_K1_Ch2-Ch1.zen
620	1.691792e-03	8.951419e-04	1.739500e-03	20151203_STAG2gfpcf2_G2G1\MitoSys2\Calibration\mEGFPC1_G2\0005_R1_P2_K1_Ch2-Ch1.zen
660	1.639202e-03	8.626855e-04	1.661100e-03	20151203_STAG2gfpcf2_G2G1\MitoSys2\Calibration\mEGFPC1_G2\0005_R1_P2_K1_Ch2-Ch1.zen
700	1.699902e-03	6.095341e-04	1.588700e-03	20151203_STAG2gfpcf2_G2G1\MitoSys2\Calibration\mEGFPC1_G2\0005_R1_P2_K1_Ch2-Ch1.zen
780	1.460937e-03	5.599177e-04	1.459700e-03	20151203_STAG2gfpcf2_G2G1\MitoSys2\Calibration\mEGFPC1_G2\0005_R1_P2_K1_Ch2-Ch1.zen
860	1.490636e-03	5.675681e-04	1.348200e-03	20151203_STAG2gfpcf2_G2G1\MitoSys2\Calibration\mEGFPC1_G2\0005_R1_P2_K1_Ch2-Ch1.zen
940	1.216257e-03	5.635848e-04	1.251000e-03	20151203_STAG2gfpcf2_G2G1\MitoSys2\Calibration\mEGFPC1_G2\0005_R1_P2_K1_Ch2-Ch1.zen
1020	9.048321e-04	4.526731e-04	1.165500e-03	20151203_STAG2gfpcf2_G2G1\MitoSys2\Calibration\mEGFPC1_G2\0005_R1_P2_K1_Ch2-Ch1.zen
1100	8.409662e-04	7.563989e-04	1.090000e-03	20151203_STAG2gfpcf2_G2G1\MitoSys2\Calibration\mEGFPC1_G2\0005_R1_P2_K1_Ch2-Ch1.zen
1180	1.132690e-03	5.924377e-04	1.022700e-03	20151203_STAG2gfpcf2_G2G1\MitoSys2\Calibration\mEGFPC1_G2\0005_R1_P2_K1_Ch2-Ch1.zen
1260	1.036636e-03	6.353958e-04	9.624700e-04	20151203_STAG2gfpcf2_G2G1\MitoSys2\Calibration\mEGFPC1_G2\0005_R1_P2_K1_Ch2-Ch1.zen
1340	7.340636e-04	7.127707e-04	9.082700e-04	20151203_STAG2gfpcf2_G2G1\MitoSys2\Calibration\mEGFPC1_G2\0005_R1_P2_K1_Ch2-Ch1.zen
1420	8.247405e-04	7.068251e-04	8.592800e-04	20151203_STAG2gfpcf2_G2G1\MitoSys2\Calibration\mEGFPC1_G2\0005_R1_P2_K1_Ch2-Ch1.zen
1500	6.623984e-04	5.666712e-04	8.147900e-04	20151203_STAG2gfpcf2_G2G1\MitoSys2\Calibration\mEGFPC1_G2\0005_R1_P2_K1_Ch2-Ch1.zen
1660	9.922077e-04	4.289037e-04	7.371300e-04	20151203_STAG2gfpcf2_G2G1\MitoSys2\Calibration\mEGFPC1_G2\0005_R1_P2_K1_Ch2-Ch1.zen
1820	6.022045e-04	4.865030e-04	6.717000e-04	20151203_STAG2gfpcf2_G2G1\MitoSys2\Calibration\mEGFPC1_G2\0005_R1_P2_K1_Ch2-Ch1.zen
1980	6.732774e-04	5.276259e-04	6.158900e-04	20151203_STAG2gfpcf2_G2G1\MitoSys2\Calibration\mEGFPC1_G2\0005_R1_P2_K1_Ch2-Ch1.zen
2140	4.208723e-04	4.196140e-04	5.677900e-04	20151203_STAG2gfpcf2_G2G1\MitoSys2\Calibration\mEGFPC1_G2\0005_R1_P2_K1_Ch2-Ch1.zen
2300	3.575222e-04	3.593858e-04	5.259300e-04	20151203_STAG2gfpcf2_G2G1\MitoSys2\Calibration\mEGFPC1_G2\0005_R1_P2_K1_Ch2-Ch1.zen
2460	5.560507e-04	4.203968e-04	4.892200e-04	20151203_STAG2gfpcf2_G2G1\MitoSys2\Calibration\mEGFPC1_G2\0005_R1_P2_K1_Ch2-Ch1.zen
2620	4.386037e-04	4.287405e-04	4.567800e-04	20151203_STAG2gfpcf2_G2G1\MitoSys2\Calibration\mEGFPC1_G2\0005_R1_P2_K1_Ch2-Ch1.zen
2780	4.566698e-04	3.642685e-04	4.279300e-04	20151203_STAG2gfpcf2_G2G1\MitoSys2\Calibration\mEGFPC1_G2\0005_R1_P2_K1_Ch2-Ch1.zen
2940	4.316686e-04	3.749963e-04	4.021100e-04	20151203_STAG2gfpcf2_G2G1\MitoSys2\Calibration\mEGFPC1_G2\0005_R1_P2_K1_Ch2-Ch1.zen
3100	4.459279e-04	2.854828e-04	3.789000e-04	20151203_STAG2gfpcf2_G2G1\MitoSys2\Calibration\mEGFPC1_G2\0005_R1_P2_K1_Ch2-Ch1.zen
3420	5.560020e-04	4.334538e-04	3.388800e-04	20151203_STAG2gfpcf2_G2G1\MitoSys2\Calibration\mEGFPC1_G2\0005_R1_P2_K1_Ch2-Ch1.zen
3740	4.372183e-04	3.380463e-04	3.056600e-04	20151203_STAG2gfpcf2_G2G1\MitoSys2\Calibration\mEGFPC1_G2\0005_R1_P2_K1_Ch2-Ch1.zen
4060	4.460234e-04	3.915558e-04	2.776800e-04	20151203_STAG2gfpcf2_G2G1\MitoSys2\Calibration\mEGFPC1_G2\0005_R1_P2_K1_Ch2-Ch1.zen
4380	2.119913e-04	3.922487e-04	2.538300e-04	20151203_STAG2gfpcf2_G2G1\MitoSys2\Calibration\mEGFPC1_G2\0005_R1_P2_K1_Ch2-Ch1.zen
4700	3.865774e-04	3.985694e-04	2.333000e-04	20151203_STAG2gfpcf2_G2G1\MitoSys2\Calibration\mEGFPC1_G2\0005_R1_P2_K1_Ch2-Ch1.zen
5020	2.606709e-04	3.708580e-04	2.154400e-04	20151203_STAG2gfpcf2_G2G1\MitoSys2\Calibration\mEGFPC1_G2\0005_R1_P2_K1_Ch2-Ch1.zen
5340	2.034870e-04	3.422702e-04	1.998000e-04	20151203_STAG2gfpcf2_G2G1\MitoSys2\Calibration\mEGFPC1_G2\0005_R1_P2_K1_Ch2-Ch1.zen
5660	2.113223e-04	2.804761e-04	1.859900e-04	20151203_STAG2gfpcf2_G2G1\MitoSys2\Calibration\mEGFPC1_G2\0005_R1_P2_K1_Ch2-Ch1.zen
5980	-1.154581e-05	3.787120e-04	1.737200e-04	20151203_STAG2gfpcf2_G2G1\MitoSys2\Calibration\mEGFPC1_G2\0005_R1_P2_K1_Ch2-Ch1.zen
6300	8.491685e-05	2.218656e-04	1.627600e-04	20151203_STAG2gfpcf2_G2G1\MitoSys2\Calibration\mEGFPC1_G2\0005_R1_P2_K1_Ch2-Ch1.zen
6940	1.587603e-04	3.258164e-04	1.440400e-04	20151203_STAG2gfpcf2_G2G1\MitoSys2\Calibration\mEGFPC1_G2\0005_R1_P2_K1_Ch2-Ch1.zen
7580	2.032054e-04	2.212393e-04	1.286800e-04	20151203_STAG2gfpcf2_G2G1\MitoSys2\Calibration\mEGFPC1_G2\0005_R1_P2_K1_Ch2-Ch1.zen
8220	1.654375e-04	2.418725e-04	1.158700e-04	20151203_STAG2gfpcf2_G2G1\MitoSys2\Calibration\mEGFPC1_G2\0005_R1_P2_K1_Ch2-Ch1.zen
8860	1.498073e-04	3.908818e-04	1.050600e-04	20151203_STAG2gfpcf2_G2G1\MitoSys2\Calibration\mEGFPC1_G2\0005_R1_P2_K1_Ch2-Ch1.zen
9500	9.508816e-05	2.693279e-04	9.583200e-05	20151203_STAG2gfpcf2_G2G1\MitoSys2\Calibration\mEGFPC1_G2\0005_R1_P2_K1_Ch2-Ch1.zen
10140	8.624926e-05	2.743810e-04	8.787400e-05	20151203_STAG2gfpcf2_G2G1\MitoSys2\Calibration\mEGFPC1_G2\0005_R1_P2_K1_Ch2-Ch1.zen
10780	9.187849e-05	2.625716e-04	8.095500e-05	20151203_STAG2gfpcf2_G2G1\MitoSys2\Calibration\mEGFPC1_G2\0005_R1_P2_K1_Ch2-Ch1.zen
11420	1.293709e-04	2.511975e-04	7.489200e-05	20151203_STAG2gfpcf2_G2G1\MitoSys2\Calibration\mEGFPC1_G2\0005_R1_P2_K1_Ch2-Ch1.zen
12060	8.196909e-05	2.730343e-04	6.954400e-05	20151203_STAG2gfpcf2_G2G1\MitoSys2\Calibration\mEGFPC1_G2\0005_R1_P2_K1_Ch2-Ch1.zen
12700	7.679507e-05	2.620771e-04	6.479800e-05	20151203_STAG2gfpcf2_G2G1\MitoSys2\Calibration\mEGFPC1_G2\0005_R1_P2_K1_Ch2-Ch1.zen
13980	1.299865e-04	2.100470e-04	5.676300e-05	20151203_STAG2gfpcf2_G2G1\MitoSys2\Calibration\mEGFPC1_G2\0005_R1_P2_K1_Ch2-Ch1.zen
15260	1.193465e-04	2.192944e-04	5.024300e-05	20151203_STAG2gfpcf2_G2G1\MitoSys2\Calibration\mEGFPC1_G2\0005_R1_P2_K1_Ch2-Ch1.zen
16540	1.297004e-04	2.091840e-04	4.486700e-05	20151203_STAG2gfpcf2_G2G1\MitoSys2\Calibration\mEGFPC1_G2\0005_R1_P2_K1_Ch2-Ch1.zen
17820	1.425712e-04	2.367486e-04	4.037100e-05	20151203_STAG2gfpcf2_G2G1\MitoSys2\Calibration\mEGFPC1_G2\0005_R1_P2_K1_Ch2-Ch1.zen
19100	6.363978e-05	2.167344e-04	3.656800e-05	20151203_STAG2gfpcf2_G2G1\MitoSys2\Calibration\mEGFPC1_G2\0005_R1_P2_K1_Ch2-Ch1.zen
20380	-4.700443e-06	2.547904e-04	3.331600e-05	20151203_STAG2gfpcf2_G2G1\MitoSys2\Calibration\mEGFPC1_G2\0005_R1_P2_K1_Ch2-Ch1.zen
21660	7.156866e-05	2.615688e-04	3.051100e-05	20151203_STAG2gfpcf2_G2G1\MitoSys2\Calibration\mEGFPC1_G2\0005_R1_P2_K1_Ch2-Ch1.zen
22940	1.806730e-05	2.854299e-04	2.807100e-05	20151203_STAG2gfpcf2_G2G1\MitoSys2\Calibration\mEGFPC1_G2\0005_R1_P2_K1_Ch2-Ch1.zen
24220	-4.575284e-05	2.790226e-04	2.593300e-05	20151203_STAG2gfpcf2_G2G1\MitoSys2\Calibration\mEGFPC1_G2\0005_R1_P2_K1_Ch2-Ch1.zen
25500	1.110719e-05	2.372902e-04	2.404800e-05	20151203_STAG2gfpcf2_G2G1\MitoSys2\Calibration\mEGFPC1_G2\0005_R1_P2_K1_Ch2-Ch1.zen
28060	1.310205e-05	1.942787e-04	2.088500e-05	20151203_STAG2gfpcf2_G2G1\MitoSys2\Calibration\mEGFPC1_G2\0005_R1_P2_K1_Ch2-Ch1.zen
30620	-2.642125e-05	1.745099e-04	1.834700e-05	20151203_STAG2gfpcf2_G2G1\MitoSys2\Calibration\mEGFPC1_G2\0005_R1_P2_K1_Ch2-Ch1.zen
33180	4.645969e-05	2.269673e-04	1.627300e-05	20151203_STAG2gfpcf2_G2G1\MitoSys2\Calibration\mEGFPC1_G2\0005_R1_P2_K1_Ch2-Ch1.zen
35740	6.198323e-05	1.799716e-04	1.455500e-05	20151203_STAG2gfpcf2_G2G1\MitoSys2\Calibration\mEGFPC1_G2\0005_R1_P2_K1_Ch2-Ch1.zen
38300	-2.565016e-05	1.746733e-04	1.311300e-05	20151203_STAG2gfpcf2_G2G1\MitoSys2\Calibration\mEGFPC1_G2\0005_R1_P2_K1_Ch2-Ch1.zen
40860	-9.948236e-06	2.344679e-04	1.188900e-05	20151203_STAG2gfpcf2_G2G1\MitoSys2\Calibration\mEGFPC1_G2\0005_R1_P2_K1_Ch2-Ch1.zen
43420	6.141037e-05	1.886452e-04	1.084000e-05	20151203_STAG2gfpcf2_G2G1\MitoSys2\Calibration\mEGFPC1_G2\0005_R1_P2_K1_Ch2-Ch1.zen
45980	5.692116e-05	1.543480e-04	9.932600e-06	20151203_STAG2gfpcf2_G2G1\MitoSys2\Calibration\mEGFPC1_G2\0005_R1_P2_K1_Ch2-Ch1.zen
48540	6.185888e-05	2.064544e-04	9.142400e-06	20151203_STAG2gfpcf2_G2G1\MitoSys2\Calibration\mEGFPC1_G2\0005_R1_P2_K1_Ch2-Ch1.zen
51100	1.519306e-05	1.822519e-04	8.449200e-06	20151203_STAG2gfpcf2_G2G1\MitoSys2\Calibration\mEGFPC1_G2\0005_R1_P2_K1_Ch2-Ch1.zen
56220	-1.374986e-05	1.694021e-04	7.294000e-06	20151203_STAG2gfpcf2_G2G1\MitoSys2\Calibration\mEGFPC1_G2\0005_R1_P2_K1_Ch2-Ch1.zen
61340	2.976761e-06	1.355491e-04	6.374400e-06	20151203_STAG2gfpcf2_G2G1\MitoSys2\Calibration\mEGFPC1_G2\0005_R1_P2_K1_Ch2-Ch1.zen
66460	2.026939e-05	1.982067e-04	5.628900e-06	20151203_STAG2gfpcf2_G2G1\MitoSys2\Calibration\mEGFPC1_G2\0005_R1_P2_K1_Ch2-Ch1.zen
71580	-3.441476e-06	1.412924e-04	5.014800e-06	20151203_STAG2gfpcf2_G2G1\MitoSys2\Calibration\mEGFPC1_G2\0005_R1_P2_K1_Ch2-Ch1.zen
76700	1.076444e-05	1.487967e-04	4.502300e-06	20151203_STAG2gfpcf2_G2G1\MitoSys2\Calibration\mEGFPC1_G2\0005_R1_P2_K1_Ch2-Ch1.zen
81820	3.796707e-06	1.574155e-04	4.069500e-06	20151203_STAG2gfpcf2_G2G1\MitoSys2\Calibration\mEGFPC1_G2\0005_R1_P2_K1_Ch2-Ch1.zen
86940	6.146135e-06	1.741675e-04	3.700200e-06	20151203_STAG2gfpcf2_G2G1\MitoSys2\Calibration\mEGFPC1_G2\0005_R1_P2_K1_Ch2-Ch1.zen
92060	2.224865e-05	1.533648e-04	3.382200e-06	20151203_STAG2gfpcf2_G2G1\MitoSys2\Calibration\mEGFPC1_G2\0005_R1_P2_K1_Ch2-Ch1.zen
97180	7.659994e-06	2.073586e-04	3.106200e-06	20151203_STAG2gfpcf2_G2G1\MitoSys2\Calibration\mEGFPC1_G2\0005_R1_P2_K1_Ch2-Ch1.zen
102300	3.407805e-05	1.128855e-04	2.864900e-06	20151203_STAG2gfpcf2_G2G1\MitoSys2\Calibration\mEGFPC1_G2\0005_R1_P2_K1_Ch2-Ch1.zen
112540	2.601017e-05	1.762132e-04	2.464500e-06	20151203_STAG2gfpcf2_G2G1\MitoSys2\Calibration\mEGFPC1_G2\0005_R1_P2_K1_Ch2-Ch1.zen
122780	3.356246e-05	1.491129e-04	2.147300e-06	20151203_STAG2gfpcf2_G2G1\MitoSys2\Calibration\mEGFPC1_G2\0005_R1_P2_K1_Ch2-Ch1.zen
133020	1.094616e-06	1.435744e-04	1.891300e-06	20151203_STAG2gfpcf2_G2G1\MitoSys2\Calibration\mEGFPC1_G2\0005_R1_P2_K1_Ch2-Ch1.zen
143260	-3.142235e-06	1.604765e-04	1.681300e-06	20151203_STAG2gfpcf2_G2G1\MitoSys2\Calibration\mEGFPC1_G2\0005_R1_P2_K1_Ch2-Ch1.zen
153500	-3.906388e-06	1.498378e-04	1.506600e-06	20151203_STAG2gfpcf2_G2G1\MitoSys2\Calibration\mEGFPC1_G2\0005_R1_P2_K1_Ch2-Ch1.zen
163740	1.022820e-06	1.204352e-04	1.359400e-06	20151203_STAG2gfpcf2_G2G1\MitoSys2\Calibration\mEGFPC1_G2\0005_R1_P2_K1_Ch2-Ch1.zen
173980	2.337171e-05	1.011542e-04	1.234200e-06	20151203_STAG2gfpcf2_G2G1\MitoSys2\Calibration\mEGFPC1_G2\0005_R1_P2_K1_Ch2-Ch1.zen
184220	5.746288e-06	1.155867e-04	1.126700e-06	20151203_STAG2gfpcf2_G2G1\MitoSys2\Calibration\mEGFPC1_G2\0005_R1_P2_K1_Ch2-Ch1.zen
194460	2.006185e-05	1.090608e-04	1.033500e-06	20151203_STAG2gfpcf2_G2G1\MitoSys2\Calibration\mEGFPC1_G2\0005_R1_P2_K1_Ch2-Ch1.zen
204700	1.754103e-05	1.012562e-04	9.521500e-07	20151203_STAG2gfpcf2_G2G1\MitoSys2\Calibration\mEGFPC1_G2\0005_R1_P2_K1_Ch2-Ch1.zen
225180	-1.741668e-05	1.105166e-04	8.175300e-07	20151203_STAG2gfpcf2_G2G1\MitoSys2\Calibration\mEGFPC1_G2\0005_R1_P2_K1_Ch2-Ch1.zen
245660	-1.050412e-05	9.390874e-05	7.112200e-07	20151203_STAG2gfpcf2_G2G1\MitoSys2\Calibration\mEGFPC1_G2\0005_R1_P2_K1_Ch2-Ch1.zen
266140	9.023596e-07	8.591436e-05	6.256000e-07	20151203_STAG2gfpcf2_G2G1\MitoSys2\Calibration\mEGFPC1_G2\0005_R1_P2_K1_Ch2-Ch1.zen
286620	7.849156e-06	7.852366e-05	5.555000e-07	20151203_STAG2gfpcf2_G2G1\MitoSys2\Calibration\mEGFPC1_G2\0005_R1_P2_K1_Ch2-Ch1.zen
307100	-8.657962e-06	8.387970e-05	4.972800e-07	20151203_STAG2gfpcf2_G2G1\MitoSys2\Calibration\mEGFPC1_G2\0005_R1_P2_K1_Ch2-Ch1.zen
327580	4.477724e-05	8.645275e-05	4.483300e-07	20151203_STAG2gfpcf2_G2G1\MitoSys2\Calibration\mEGFPC1_G2\0005_R1_P2_K1_Ch2-Ch1.zen
348060	4.206121e-05	8.921577e-05	4.067300e-07	20151203_STAG2gfpcf2_G2G1\MitoSys2\Calibration\mEGFPC1_G2\0005_R1_P2_K1_Ch2-Ch1.zen
368540	2.410431e-05	9.267668e-05	3.710300e-07	20151203_STAG2gfpcf2_G2G1\MitoSys2\Calibration\mEGFPC1_G2\0005_R1_P2_K1_Ch2-Ch1.zen
389020	5.115539e-06	8.168122e-05	3.401400e-07	20151203_STAG2gfpcf2_G2G1\MitoSys2\Calibration\mEGFPC1_G2\0005_R1_P2_K1_Ch2-Ch1.zen
409500	-1.415899e-05	6.193033e-05	3.132000e-07	20151203_STAG2gfpcf2_G2G1\MitoSys2\Calibration\mEGFPC1_G2\0005_R1_P2_K1_Ch2-Ch1.zen
450460	-2.220335e-05	6.315884e-05	2.686700e-07	20151203_STAG2gfpcf2_G2G1\MitoSys2\Calibration\mEGFPC1_G2\0005_R1_P2_K1_Ch2-Ch1.zen
491420	-2.178479e-05	9.911701e-05	2.335500e-07	20151203_STAG2gfpcf2_G2G1\MitoSys2\Calibration\mEGFPC1_G2\0005_R1_P2_K1_Ch2-Ch1.zen
532380	-1.599416e-06	7.181018e-05	2.053000e-07	20151203_STAG2gfpcf2_G2G1\MitoSys2\Calibration\mEGFPC1_G2\0005_R1_P2_K1_Ch2-Ch1.zen
573340	-6.445819e-06	8.324857e-05	1.822000e-07	20151203_STAG2gfpcf2_G2G1\MitoSys2\Calibration\mEGFPC1_G2\0005_R1_P2_K1_Ch2-Ch1.zen
614300	1.529435e-05	7.055725e-05	1.630200e-07	20151203_STAG2gfpcf2_G2G1\MitoSys2\Calibration\mEGFPC1_G2\0005_R1_P2_K1_Ch2-Ch1.zen
655260	3.362022e-06	7.315756e-05	1.469100e-07	20151203_STAG2gfpcf2_G2G1\MitoSys2\Calibration\mEGFPC1_G2\0005_R1_P2_K1_Ch2-Ch1.zen
696220	-3.043265e-05	5.788889e-05	1.332300e-07	20151203_STAG2gfpcf2_G2G1\MitoSys2\Calibration\mEGFPC1_G2\0005_R1_P2_K1_Ch2-Ch1.zen
737180	-2.323303e-06	6.571450e-05	1.215000e-07	20151203_STAG2gfpcf2_G2G1\MitoSys2\Calibration\mEGFPC1_G2\0005_R1_P2_K1_Ch2-Ch1.zen
778140	-1.731087e-05	7.507778e-05	1.113500e-07	20151203_STAG2gfpcf2_G2G1\MitoSys2\Calibration\mEGFPC1_G2\0005_R1_P2_K1_Ch2-Ch1.zen
819100	-7.785570e-06	6.005276e-05	1.025100e-07	20151203_STAG2gfpcf2_G2G1\MitoSys2\Calibration\mEGFPC1_G2\0005_R1_P2_K1_Ch2-Ch1.zen
901020	-1.497939e-05	4.241447e-05	8.789100e-08	20151203_STAG2gfpcf2_G2G1\MitoSys2\Calibration\mEGFPC1_G2\0005_R1_P2_K1_Ch2-Ch1.zen
982940	-8.577486e-06	6.301039e-05	7.637400e-08	20151203_STAG2gfpcf2_G2G1\MitoSys2\Calibration\mEGFPC1_G2\0005_R1_P2_K1_Ch2-Ch1.zen
1064860	6.213573e-06	5.116010e-05	6.711600e-08	20151203_STAG2gfpcf2_G2G1\MitoSys2\Calibration\mEGFPC1_G2\0005_R1_P2_K1_Ch2-Ch1.zen
1146780	-4.269726e-06	5.595008e-05	5.954600e-08	20151203_STAG2gfpcf2_G2G1\MitoSys2\Calibration\mEGFPC1_G2\0005_R1_P2_K1_Ch2-Ch1.zen
1228700	-1.054119e-05	4.757864e-05	5.326700e-08	20151203_STAG2gfpcf2_G2G1\MitoSys2\Calibration\mEGFPC1_G2\0005_R1_P2_K1_Ch2-Ch1.zen
1310620	-1.489718e-05	3.402404e-05	4.799400e-08	20151203_STAG2gfpcf2_G2G1\MitoSys2\Calibration\mEGFPC1_G2\0005_R1_P2_K1_Ch2-Ch1.zen
1392540	-1.495528e-05	4.820680e-05	4.351700e-08	20151203_STAG2gfpcf2_G2G1\MitoSys2\Calibration\mEGFPC1_G2\0005_R1_P2_K1_Ch2-Ch1.zen
1474460	-2.182254e-05	4.784292e-05	3.967800e-08	20151203_STAG2gfpcf2_G2G1\MitoSys2\Calibration\mEGFPC1_G2\0005_R1_P2_K1_Ch2-Ch1.zen
1556380	-2.122187e-05	5.922941e-05	3.635900e-08	20151203_STAG2gfpcf2_G2G1\MitoSys2\Calibration\mEGFPC1_G2\0005_R1_P2_K1_Ch2-Ch1.zen
10	6.139995e-03	1.415688e-03	6.128100e-03	20151203_STAG2gfpcf2_G2G1\MitoSys2\Calibration\mEGFPC1_G2\0005_R1_P4_K1_Ch2-Ch1.zen
20	5.571437e-03	1.449341e-03	5.913100e-03	20151203_STAG2gfpcf2_G2G1\MitoSys2\Calibration\mEGFPC1_G2\0005_R1_P4_K1_Ch2-Ch1.zen
30	6.129914e-03	1.752831e-03	5.714800e-03	20151203_STAG2gfpcf2_G2G1\MitoSys2\Calibration\mEGFPC1_G2\0005_R1_P4_K1_Ch2-Ch1.zen
40	5.341270e-03	1.215798e-03	5.531600e-03	20151203_STAG2gfpcf2_G2G1\MitoSys2\Calibration\mEGFPC1_G2\0005_R1_P4_K1_Ch2-Ch1.zen
50	5.786299e-03	1.408999e-03	5.362300e-03	20151203_STAG2gfpcf2_G2G1\MitoSys2\Calibration\mEGFPC1_G2\0005_R1_P4_K1_Ch2-Ch1.zen
60	5.335937e-03	1.821414e-03	5.205300e-03	20151203_STAG2gfpcf2_G2G1\MitoSys2\Calibration\mEGFPC1_G2\0005_R1_P4_K1_Ch2-Ch1.zen
70	4.830499e-03	1.624232e-03	5.059700e-03	20151203_STAG2gfpcf2_G2G1\MitoSys2\Calibration\mEGFPC1_G2\0005_R1_P4_K1_Ch2-Ch1.zen
80	4.595664e-03	1.375550e-03	4.924200e-03	20151203_STAG2gfpcf2_G2G1\MitoSys2\Calibration\mEGFPC1_G2\0005_R1_P4_K1_Ch2-Ch1.zen
90	4.802256e-03	1.560690e-03	4.797800e-03	20151203_STAG2gfpcf2_G2G1\MitoSys2\Calibration\mEGFPC1_G2\0005_R1_P4_K1_Ch2-Ch1.zen
100	4.869480e-03	1.011631e-03	4.679800e-03	20151203_STAG2gfpcf2_G2G1\MitoSys2\Calibration\mEGFPC1_G2\0005_R1_P4_K1_Ch2-Ch1.zen
120	4.553079e-03	1.017245e-03	4.465700e-03	20151203_STAG2gfpcf2_G2G1\MitoSys2\Calibration\mEGFPC1_G2\0005_R1_P4_K1_Ch2-Ch1.zen
140	4.340268e-03	1.096732e-03	4.276400e-03	20151203_STAG2gfpcf2_G2G1\MitoSys2\Calibration\mEGFPC1_G2\0005_R1_P4_K1_Ch2-Ch1.zen
160	3.954098e-03	1.142354e-03	4.107600e-03	20151203_STAG2gfpcf2_G2G1\MitoSys2\Calibration\mEGFPC1_G2\0005_R1_P4_K1_Ch2-Ch1.zen
180	4.035245e-03	1.084382e-03	3.956100e-03	20151203_STAG2gfpcf2_G2G1\MitoSys2\Calibration\mEGFPC1_G2\0005_R1_P4_K1_Ch2-Ch1.zen
200	3.465744e-03	9.845712e-04	3.819000e-03	20151203_STAG2gfpcf2_G2G1\MitoSys2\Calibration\mEGFPC1_G2\0005_R1_P4_K1_Ch2-Ch1.zen
220	3.851033e-03	9.040545e-04	3.694000e-03	20151203_STAG2gfpcf2_G2G1\MitoSys2\Calibration\mEGFPC1_G2\0005_R1_P4_K1_Ch2-Ch1.zen
240	3.509056e-03	1.109062e-03	3.579400e-03	20151203_STAG2gfpcf2_G2G1\MitoSys2\Calibration\mEGFPC1_G2\0005_R1_P4_K1_Ch2-Ch1.zen
260	3.535733e-03	1.104125e-03	3.473600e-03	20151203_STAG2gfpcf2_G2G1\MitoSys2\Calibration\mEGFPC1_G2\0005_R1_P4_K1_Ch2-Ch1.zen
280	3.336561e-03	1.059570e-03	3.375600e-03	20151203_STAG2gfpcf2_G2G1\MitoSys2\Calibration\mEGFPC1_G2\0005_R1_P4_K1_Ch2-Ch1.zen
300	3.389899e-03	9.650745e-04	3.284200e-03	20151203_STAG2gfpcf2_G2G1\MitoSys2\Calibration\mEGFPC1_G2\0005_R1_P4_K1_Ch2-Ch1.zen
340	3.063261e-03	7.374781e-04	3.118300e-03	20151203_STAG2gfpcf2_G2G1\MitoSys2\Calibration\mEGFPC1_G2\0005_R1_P4_K1_Ch2-Ch1.zen
380	3.103925e-03	7.222935e-04	2.970900e-03	20151203_STAG2gfpcf2_G2G1\MitoSys2\Calibration\mEGFPC1_G2\0005_R1_P4_K1_Ch2-Ch1.zen
420	2.750206e-03	9.553298e-04	2.838400e-03	20151203_STAG2gfpcf2_G2G1\MitoSys2\Calibration\mEGFPC1_G2\0005_R1_P4_K1_Ch2-Ch1.zen
460	2.703629e-03	8.233940e-04	2.718100e-03	20151203_STAG2gfpcf2_G2G1\MitoSys2\Calibration\mEGFPC1_G2\0005_R1_P4_K1_Ch2-Ch1.zen
500	2.620513e-03	8.239104e-04	2.608200e-03	20151203_STAG2gfpcf2_G2G1\MitoSys2\Calibration\mEGFPC1_G2\0005_R1_P4_K1_Ch2-Ch1.zen
540	2.647015e-03	9.657770e-04	2.507000e-03	20151203_STAG2gfpcf2_G2G1\MitoSys2\Calibration\mEGFPC1_G2\0005_R1_P4_K1_Ch2-Ch1.zen
580	2.492232e-03	7.664044e-04	2.413600e-03	20151203_STAG2gfpcf2_G2G1\MitoSys2\Calibration\mEGFPC1_G2\0005_R1_P4_K1_Ch2-Ch1.zen
620	2.118890e-03	7.473093e-04	2.326900e-03	20151203_STAG2gfpcf2_G2G1\MitoSys2\Calibration\mEGFPC1_G2\0005_R1_P4_K1_Ch2-Ch1.zen
660	2.419224e-03	9.391061e-04	2.246100e-03	20151203_STAG2gfpcf2_G2G1\MitoSys2\Calibration\mEGFPC1_G2\0005_R1_P4_K1_Ch2-Ch1.zen
700	2.403892e-03	6.585821e-04	2.170600e-03	20151203_STAG2gfpcf2_G2G1\MitoSys2\Calibration\mEGFPC1_G2\0005_R1_P4_K1_Ch2-Ch1.zen
780	2.123017e-03	4.440528e-04	2.033700e-03	20151203_STAG2gfpcf2_G2G1\MitoSys2\Calibration\mEGFPC1_G2\0005_R1_P4_K1_Ch2-Ch1.zen
860	2.004647e-03	5.640090e-04	1.912500e-03	20151203_STAG2gfpcf2_G2G1\MitoSys2\Calibration\mEGFPC1_G2\0005_R1_P4_K1_Ch2-Ch1.zen
940	1.789778e-03	5.213705e-04	1.804400e-03	20151203_STAG2gfpcf2_G2G1\MitoSys2\Calibration\mEGFPC1_G2\0005_R1_P4_K1_Ch2-Ch1.zen
1020	1.551875e-03	5.959932e-04	1.707500e-03	20151203_STAG2gfpcf2_G2G1\MitoSys2\Calibration\mEGFPC1_G2\0005_R1_P4_K1_Ch2-Ch1.zen
1100	1.434156e-03	7.445651e-04	1.620000e-03	20151203_STAG2gfpcf2_G2G1\MitoSys2\Calibration\mEGFPC1_G2\0005_R1_P4_K1_Ch2-Ch1.zen
1180	1.680310e-03	4.769855e-04	1.540700e-03	20151203_STAG2gfpcf2_G2G1\MitoSys2\Calibration\mEGFPC1_G2\0005_R1_P4_K1_Ch2-Ch1.zen
1260	1.329272e-03	4.993982e-04	1.468400e-03	20151203_STAG2gfpcf2_G2G1\MitoSys2\Calibration\mEGFPC1_G2\0005_R1_P4_K1_Ch2-Ch1.zen
1340	1.505674e-03	6.816225e-04	1.402300e-03	20151203_STAG2gfpcf2_G2G1\MitoSys2\Calibration\mEGFPC1_G2\0005_R1_P4_K1_Ch2-Ch1.zen
1420	1.529904e-03	6.055322e-04	1.341600e-03	20151203_STAG2gfpcf2_G2G1\MitoSys2\Calibration\mEGFPC1_G2\0005_R1_P4_K1_Ch2-Ch1.zen
1500	1.311082e-03	4.384226e-04	1.285700e-03	20151203_STAG2gfpcf2_G2G1\MitoSys2\Calibration\mEGFPC1_G2\0005_R1_P4_K1_Ch2-Ch1.zen
1660	1.116859e-03	4.591809e-04	1.186000e-03	20151203_STAG2gfpcf2_G2G1\MitoSys2\Calibration\mEGFPC1_G2\0005_R1_P4_K1_Ch2-Ch1.zen
1820	1.129088e-03	4.534668e-04	1.100000e-03	20151203_STAG2gfpcf2_G2G1\MitoSys2\Calibration\mEGFPC1_G2\0005_R1_P4_K1_Ch2-Ch1.zen
1980	1.117712e-03	4.407161e-04	1.024900e-03	20151203_STAG2gfpcf2_G2G1\MitoSys2\Calibration\mEGFPC1_G2\0005_R1_P4_K1_Ch2-Ch1.zen
2140	9.198523e-04	4.934727e-04	9.588500e-04	20151203_STAG2gfpcf2_G2G1\MitoSys2\Calibration\mEGFPC1_G2\0005_R1_P4_K1_Ch2-Ch1.zen
2300	8.418044e-04	5.402793e-04	9.003000e-04	20151203_STAG2gfpcf2_G2G1\MitoSys2\Calibration\mEGFPC1_G2\0005_R1_P4_K1_Ch2-Ch1.zen
2460	7.379802e-04	4.351722e-04	8.480600e-04	20151203_STAG2gfpcf2_G2G1\MitoSys2\Calibration\mEGFPC1_G2\0005_R1_P4_K1_Ch2-Ch1.zen
2620	6.160968e-04	5.200135e-04	8.011600e-04	20151203_STAG2gfpcf2_G2G1\MitoSys2\Calibration\mEGFPC1_G2\0005_R1_P4_K1_Ch2-Ch1.zen
2780	6.211333e-04	5.584772e-04	7.588300e-04	20151203_STAG2gfpcf2_G2G1\MitoSys2\Calibration\mEGFPC1_G2\0005_R1_P4_K1_Ch2-Ch1.zen
2940	6.635819e-04	5.258973e-04	7.204500e-04	20151203_STAG2gfpcf2_G2G1\MitoSys2\Calibration\mEGFPC1_G2\0005_R1_P4_K1_Ch2-Ch1.zen
3100	5.751179e-04	4.192037e-04	6.854900e-04	20151203_STAG2gfpcf2_G2G1\MitoSys2\Calibration\mEGFPC1_G2\0005_R1_P4_K1_Ch2-Ch1.zen
3420	5.107689e-04	4.330509e-04	6.241800e-04	20151203_STAG2gfpcf2_G2G1\MitoSys2\Calibration\mEGFPC1_G2\0005_R1_P4_K1_Ch2-Ch1.zen
3740	3.606111e-04	3.949181e-04	5.722000e-04	20151203_STAG2gfpcf2_G2G1\MitoSys2\Calibration\mEGFPC1_G2\0005_R1_P4_K1_Ch2-Ch1.zen
4060	4.311118e-04	3.585129e-04	5.276000e-04	20151203_STAG2gfpcf2_G2G1\MitoSys2\Calibration\mEGFPC1_G2\0005_R1_P4_K1_Ch2-Ch1.zen
[truncated: 14,959 more rows]
