# Supplementary material for: Absolute quantification of cohesin, CTCF and their regulators in human cells
Source: eLife. 2019 Jun 17;8:e46269. doi: 10.7554/eLife.46269 (PMC6606026; doi:10.7554/eLife.46269)
Supplement: Figure 2—source data 1. [file elife-46269-fig2-data1.zip › Figure 2 - source data 1/20151203_STAG2gfpcf2_G2G1/2c_opt_time_col_ic_Ch1.txt]

time_s	Ch1_kHz	path
0	6.473331e+01	20151203_STAG2gfpcf2_G2G1\MitoSys2\Calibration\mEGFPC1_G2\0001_R1_P2_K1_Ch2-Ch1.zen
6.000000e-02	6.551665e+01	20151203_STAG2gfpcf2_G2G1\MitoSys2\Calibration\mEGFPC1_G2\0001_R1_P2_K1_Ch2-Ch1.zen
1.200000e-01	7.006664e+01	20151203_STAG2gfpcf2_G2G1\MitoSys2\Calibration\mEGFPC1_G2\0001_R1_P2_K1_Ch2-Ch1.zen
1.800000e-01	6.941664e+01	20151203_STAG2gfpcf2_G2G1\MitoSys2\Calibration\mEGFPC1_G2\0001_R1_P2_K1_Ch2-Ch1.zen
2.400000e-01	6.436665e+01	20151203_STAG2gfpcf2_G2G1\MitoSys2\Calibration\mEGFPC1_G2\0001_R1_P2_K1_Ch2-Ch1.zen
3.000000e-01	6.154998e+01	20151203_STAG2gfpcf2_G2G1\MitoSys2\Calibration\mEGFPC1_G2\0001_R1_P2_K1_Ch2-Ch1.zen
3.600000e-01	6.683331e+01	20151203_STAG2gfpcf2_G2G1\MitoSys2\Calibration\mEGFPC1_G2\0001_R1_P2_K1_Ch2-Ch1.zen
4.200000e-01	6.279998e+01	20151203_STAG2gfpcf2_G2G1\MitoSys2\Calibration\mEGFPC1_G2\0001_R1_P2_K1_Ch2-Ch1.zen
4.800000e-01	6.428331e+01	20151203_STAG2gfpcf2_G2G1\MitoSys2\Calibration\mEGFPC1_G2\0001_R1_P2_K1_Ch2-Ch1.zen
5.400000e-01	6.714998e+01	20151203_STAG2gfpcf2_G2G1\MitoSys2\Calibration\mEGFPC1_G2\0001_R1_P2_K1_Ch2-Ch1.zen
6.000000e-01	6.921664e+01	20151203_STAG2gfpcf2_G2G1\MitoSys2\Calibration\mEGFPC1_G2\0001_R1_P2_K1_Ch2-Ch1.zen
6.600000e-01	6.366665e+01	20151203_STAG2gfpcf2_G2G1\MitoSys2\Calibration\mEGFPC1_G2\0001_R1_P2_K1_Ch2-Ch1.zen
7.200000e-01	6.569998e+01	20151203_STAG2gfpcf2_G2G1\MitoSys2\Calibration\mEGFPC1_G2\0001_R1_P2_K1_Ch2-Ch1.zen
7.800000e-01	6.483331e+01	20151203_STAG2gfpcf2_G2G1\MitoSys2\Calibration\mEGFPC1_G2\0001_R1_P2_K1_Ch2-Ch1.zen
8.400000e-01	6.634998e+01	20151203_STAG2gfpcf2_G2G1\MitoSys2\Calibration\mEGFPC1_G2\0001_R1_P2_K1_Ch2-Ch1.zen
9.000000e-01	6.573331e+01	20151203_STAG2gfpcf2_G2G1\MitoSys2\Calibration\mEGFPC1_G2\0001_R1_P2_K1_Ch2-Ch1.zen
9.600000e-01	6.206665e+01	20151203_STAG2gfpcf2_G2G1\MitoSys2\Calibration\mEGFPC1_G2\0001_R1_P2_K1_Ch2-Ch1.zen
1.020000e+00	6.661665e+01	20151203_STAG2gfpcf2_G2G1\MitoSys2\Calibration\mEGFPC1_G2\0001_R1_P2_K1_Ch2-Ch1.zen
1.080000e+00	6.949998e+01	20151203_STAG2gfpcf2_G2G1\MitoSys2\Calibration\mEGFPC1_G2\0001_R1_P2_K1_Ch2-Ch1.zen
1.140000e+00	6.254998e+01	20151203_STAG2gfpcf2_G2G1\MitoSys2\Calibration\mEGFPC1_G2\0001_R1_P2_K1_Ch2-Ch1.zen
1.200000e+00	6.593331e+01	20151203_STAG2gfpcf2_G2G1\MitoSys2\Calibration\mEGFPC1_G2\0001_R1_P2_K1_Ch2-Ch1.zen
1.260000e+00	6.431664e+01	20151203_STAG2gfpcf2_G2G1\MitoSys2\Calibration\mEGFPC1_G2\0001_R1_P2_K1_Ch2-Ch1.zen
1.320000e+00	6.374998e+01	20151203_STAG2gfpcf2_G2G1\MitoSys2\Calibration\mEGFPC1_G2\0001_R1_P2_K1_Ch2-Ch1.zen
1.380000e+00	6.558331e+01	20151203_STAG2gfpcf2_G2G1\MitoSys2\Calibration\mEGFPC1_G2\0001_R1_P2_K1_Ch2-Ch1.zen
1.440000e+00	6.284998e+01	20151203_STAG2gfpcf2_G2G1\MitoSys2\Calibration\mEGFPC1_G2\0001_R1_P2_K1_Ch2-Ch1.zen
1.500000e+00	6.571664e+01	20151203_STAG2gfpcf2_G2G1\MitoSys2\Calibration\mEGFPC1_G2\0001_R1_P2_K1_Ch2-Ch1.zen
1.560000e+00	6.468331e+01	20151203_STAG2gfpcf2_G2G1\MitoSys2\Calibration\mEGFPC1_G2\0001_R1_P2_K1_Ch2-Ch1.zen
1.620000e+00	6.714998e+01	20151203_STAG2gfpcf2_G2G1\MitoSys2\Calibration\mEGFPC1_G2\0001_R1_P2_K1_Ch2-Ch1.zen
1.680000e+00	6.414998e+01	20151203_STAG2gfpcf2_G2G1\MitoSys2\Calibration\mEGFPC1_G2\0001_R1_P2_K1_Ch2-Ch1.zen
1.740000e+00	6.346665e+01	20151203_STAG2gfpcf2_G2G1\MitoSys2\Calibration\mEGFPC1_G2\0001_R1_P2_K1_Ch2-Ch1.zen
1.800000e+00	6.619998e+01	20151203_STAG2gfpcf2_G2G1\MitoSys2\Calibration\mEGFPC1_G2\0001_R1_P2_K1_Ch2-Ch1.zen
1.860000e+00	6.503331e+01	20151203_STAG2gfpcf2_G2G1\MitoSys2\Calibration\mEGFPC1_G2\0001_R1_P2_K1_Ch2-Ch1.zen
1.920000e+00	6.364998e+01	20151203_STAG2gfpcf2_G2G1\MitoSys2\Calibration\mEGFPC1_G2\0001_R1_P2_K1_Ch2-Ch1.zen
1.980000e+00	6.376665e+01	20151203_STAG2gfpcf2_G2G1\MitoSys2\Calibration\mEGFPC1_G2\0001_R1_P2_K1_Ch2-Ch1.zen
2.040000e+00	6.803331e+01	20151203_STAG2gfpcf2_G2G1\MitoSys2\Calibration\mEGFPC1_G2\0001_R1_P2_K1_Ch2-Ch1.zen
2.100000e+00	6.286665e+01	20151203_STAG2gfpcf2_G2G1\MitoSys2\Calibration\mEGFPC1_G2\0001_R1_P2_K1_Ch2-Ch1.zen
2.160000e+00	6.374998e+01	20151203_STAG2gfpcf2_G2G1\MitoSys2\Calibration\mEGFPC1_G2\0001_R1_P2_K1_Ch2-Ch1.zen
2.220000e+00	6.674998e+01	20151203_STAG2gfpcf2_G2G1\MitoSys2\Calibration\mEGFPC1_G2\0001_R1_P2_K1_Ch2-Ch1.zen
2.280000e+00	6.481664e+01	20151203_STAG2gfpcf2_G2G1\MitoSys2\Calibration\mEGFPC1_G2\0001_R1_P2_K1_Ch2-Ch1.zen
2.340000e+00	6.658331e+01	20151203_STAG2gfpcf2_G2G1\MitoSys2\Calibration\mEGFPC1_G2\0001_R1_P2_K1_Ch2-Ch1.zen
2.400000e+00	6.363331e+01	20151203_STAG2gfpcf2_G2G1\MitoSys2\Calibration\mEGFPC1_G2\0001_R1_P2_K1_Ch2-Ch1.zen
2.460000e+00	6.603331e+01	20151203_STAG2gfpcf2_G2G1\MitoSys2\Calibration\mEGFPC1_G2\0001_R1_P2_K1_Ch2-Ch1.zen
2.520000e+00	6.424998e+01	20151203_STAG2gfpcf2_G2G1\MitoSys2\Calibration\mEGFPC1_G2\0001_R1_P2_K1_Ch2-Ch1.zen
2.580000e+00	6.456664e+01	20151203_STAG2gfpcf2_G2G1\MitoSys2\Calibration\mEGFPC1_G2\0001_R1_P2_K1_Ch2-Ch1.zen
2.640000e+00	6.584998e+01	20151203_STAG2gfpcf2_G2G1\MitoSys2\Calibration\mEGFPC1_G2\0001_R1_P2_K1_Ch2-Ch1.zen
2.700000e+00	6.133331e+01	20151203_STAG2gfpcf2_G2G1\MitoSys2\Calibration\mEGFPC1_G2\0001_R1_P2_K1_Ch2-Ch1.zen
2.760000e+00	6.668331e+01	20151203_STAG2gfpcf2_G2G1\MitoSys2\Calibration\mEGFPC1_G2\0001_R1_P2_K1_Ch2-Ch1.zen
2.820000e+00	6.436665e+01	20151203_STAG2gfpcf2_G2G1\MitoSys2\Calibration\mEGFPC1_G2\0001_R1_P2_K1_Ch2-Ch1.zen
2.880000e+00	6.578331e+01	20151203_STAG2gfpcf2_G2G1\MitoSys2\Calibration\mEGFPC1_G2\0001_R1_P2_K1_Ch2-Ch1.zen
2.940000e+00	6.723331e+01	20151203_STAG2gfpcf2_G2G1\MitoSys2\Calibration\mEGFPC1_G2\0001_R1_P2_K1_Ch2-Ch1.zen
3	6.383331e+01	20151203_STAG2gfpcf2_G2G1\MitoSys2\Calibration\mEGFPC1_G2\0001_R1_P2_K1_Ch2-Ch1.zen
3.060000e+00	6.614998e+01	20151203_STAG2gfpcf2_G2G1\MitoSys2\Calibration\mEGFPC1_G2\0001_R1_P2_K1_Ch2-Ch1.zen
3.120000e+00	6.613332e+01	20151203_STAG2gfpcf2_G2G1\MitoSys2\Calibration\mEGFPC1_G2\0001_R1_P2_K1_Ch2-Ch1.zen
3.180000e+00	6.663332e+01	20151203_STAG2gfpcf2_G2G1\MitoSys2\Calibration\mEGFPC1_G2\0001_R1_P2_K1_Ch2-Ch1.zen
3.240000e+00	6.653331e+01	20151203_STAG2gfpcf2_G2G1\MitoSys2\Calibration\mEGFPC1_G2\0001_R1_P2_K1_Ch2-Ch1.zen
3.300000e+00	6.198331e+01	20151203_STAG2gfpcf2_G2G1\MitoSys2\Calibration\mEGFPC1_G2\0001_R1_P2_K1_Ch2-Ch1.zen
3.360000e+00	6.168332e+01	20151203_STAG2gfpcf2_G2G1\MitoSys2\Calibration\mEGFPC1_G2\0001_R1_P2_K1_Ch2-Ch1.zen
3.420000e+00	6.643331e+01	20151203_STAG2gfpcf2_G2G1\MitoSys2\Calibration\mEGFPC1_G2\0001_R1_P2_K1_Ch2-Ch1.zen
3.480000e+00	6.451665e+01	20151203_STAG2gfpcf2_G2G1\MitoSys2\Calibration\mEGFPC1_G2\0001_R1_P2_K1_Ch2-Ch1.zen
3.540000e+00	6.404998e+01	20151203_STAG2gfpcf2_G2G1\MitoSys2\Calibration\mEGFPC1_G2\0001_R1_P2_K1_Ch2-Ch1.zen
3.600000e+00	6.198331e+01	20151203_STAG2gfpcf2_G2G1\MitoSys2\Calibration\mEGFPC1_G2\0001_R1_P2_K1_Ch2-Ch1.zen
3.660000e+00	6.488332e+01	20151203_STAG2gfpcf2_G2G1\MitoSys2\Calibration\mEGFPC1_G2\0001_R1_P2_K1_Ch2-Ch1.zen
3.720000e+00	6.459998e+01	20151203_STAG2gfpcf2_G2G1\MitoSys2\Calibration\mEGFPC1_G2\0001_R1_P2_K1_Ch2-Ch1.zen
3.780000e+00	6.609998e+01	20151203_STAG2gfpcf2_G2G1\MitoSys2\Calibration\mEGFPC1_G2\0001_R1_P2_K1_Ch2-Ch1.zen
3.840000e+00	6.859998e+01	20151203_STAG2gfpcf2_G2G1\MitoSys2\Calibration\mEGFPC1_G2\0001_R1_P2_K1_Ch2-Ch1.zen
3.900000e+00	6.728331e+01	20151203_STAG2gfpcf2_G2G1\MitoSys2\Calibration\mEGFPC1_G2\0001_R1_P2_K1_Ch2-Ch1.zen
3.960000e+00	6.454998e+01	20151203_STAG2gfpcf2_G2G1\MitoSys2\Calibration\mEGFPC1_G2\0001_R1_P2_K1_Ch2-Ch1.zen
4.020000e+00	6.341665e+01	20151203_STAG2gfpcf2_G2G1\MitoSys2\Calibration\mEGFPC1_G2\0001_R1_P2_K1_Ch2-Ch1.zen
4.080000e+00	6.688332e+01	20151203_STAG2gfpcf2_G2G1\MitoSys2\Calibration\mEGFPC1_G2\0001_R1_P2_K1_Ch2-Ch1.zen
4.140000e+00	6.538332e+01	20151203_STAG2gfpcf2_G2G1\MitoSys2\Calibration\mEGFPC1_G2\0001_R1_P2_K1_Ch2-Ch1.zen
4.200000e+00	6.816665e+01	20151203_STAG2gfpcf2_G2G1\MitoSys2\Calibration\mEGFPC1_G2\0001_R1_P2_K1_Ch2-Ch1.zen
4.260000e+00	6.614998e+01	20151203_STAG2gfpcf2_G2G1\MitoSys2\Calibration\mEGFPC1_G2\0001_R1_P2_K1_Ch2-Ch1.zen
4.320000e+00	6.369998e+01	20151203_STAG2gfpcf2_G2G1\MitoSys2\Calibration\mEGFPC1_G2\0001_R1_P2_K1_Ch2-Ch1.zen
4.380000e+00	6.926665e+01	20151203_STAG2gfpcf2_G2G1\MitoSys2\Calibration\mEGFPC1_G2\0001_R1_P2_K1_Ch2-Ch1.zen
4.440000e+00	6.089998e+01	20151203_STAG2gfpcf2_G2G1\MitoSys2\Calibration\mEGFPC1_G2\0001_R1_P2_K1_Ch2-Ch1.zen
4.500000e+00	6.696664e+01	20151203_STAG2gfpcf2_G2G1\MitoSys2\Calibration\mEGFPC1_G2\0001_R1_P2_K1_Ch2-Ch1.zen
4.560000e+00	6.339998e+01	20151203_STAG2gfpcf2_G2G1\MitoSys2\Calibration\mEGFPC1_G2\0001_R1_P2_K1_Ch2-Ch1.zen
4.620000e+00	6.616665e+01	20151203_STAG2gfpcf2_G2G1\MitoSys2\Calibration\mEGFPC1_G2\0001_R1_P2_K1_Ch2-Ch1.zen
4.680000e+00	6.391665e+01	20151203_STAG2gfpcf2_G2G1\MitoSys2\Calibration\mEGFPC1_G2\0001_R1_P2_K1_Ch2-Ch1.zen
4.740000e+00	6.341665e+01	20151203_STAG2gfpcf2_G2G1\MitoSys2\Calibration\mEGFPC1_G2\0001_R1_P2_K1_Ch2-Ch1.zen
4.800000e+00	6.646664e+01	20151203_STAG2gfpcf2_G2G1\MitoSys2\Calibration\mEGFPC1_G2\0001_R1_P2_K1_Ch2-Ch1.zen
4.860000e+00	6.413332e+01	20151203_STAG2gfpcf2_G2G1\MitoSys2\Calibration\mEGFPC1_G2\0001_R1_P2_K1_Ch2-Ch1.zen
4.920000e+00	6.326665e+01	20151203_STAG2gfpcf2_G2G1\MitoSys2\Calibration\mEGFPC1_G2\0001_R1_P2_K1_Ch2-Ch1.zen
4.980000e+00	6.128331e+01	20151203_STAG2gfpcf2_G2G1\MitoSys2\Calibration\mEGFPC1_G2\0001_R1_P2_K1_Ch2-Ch1.zen
5.040000e+00	6.579998e+01	20151203_STAG2gfpcf2_G2G1\MitoSys2\Calibration\mEGFPC1_G2\0001_R1_P2_K1_Ch2-Ch1.zen
5.100000e+00	6.786665e+01	20151203_STAG2gfpcf2_G2G1\MitoSys2\Calibration\mEGFPC1_G2\0001_R1_P2_K1_Ch2-Ch1.zen
5.160000e+00	6.081665e+01	20151203_STAG2gfpcf2_G2G1\MitoSys2\Calibration\mEGFPC1_G2\0001_R1_P2_K1_Ch2-Ch1.zen
5.220000e+00	6.553331e+01	20151203_STAG2gfpcf2_G2G1\MitoSys2\Calibration\mEGFPC1_G2\0001_R1_P2_K1_Ch2-Ch1.zen
5.280000e+00	6.473331e+01	20151203_STAG2gfpcf2_G2G1\MitoSys2\Calibration\mEGFPC1_G2\0001_R1_P2_K1_Ch2-Ch1.zen
5.340000e+00	6.369998e+01	20151203_STAG2gfpcf2_G2G1\MitoSys2\Calibration\mEGFPC1_G2\0001_R1_P2_K1_Ch2-Ch1.zen
5.400000e+00	6.399998e+01	20151203_STAG2gfpcf2_G2G1\MitoSys2\Calibration\mEGFPC1_G2\0001_R1_P2_K1_Ch2-Ch1.zen
5.460000e+00	6.409998e+01	20151203_STAG2gfpcf2_G2G1\MitoSys2\Calibration\mEGFPC1_G2\0001_R1_P2_K1_Ch2-Ch1.zen
5.520000e+00	6.456664e+01	20151203_STAG2gfpcf2_G2G1\MitoSys2\Calibration\mEGFPC1_G2\0001_R1_P2_K1_Ch2-Ch1.zen
5.580000e+00	6.719998e+01	20151203_STAG2gfpcf2_G2G1\MitoSys2\Calibration\mEGFPC1_G2\0001_R1_P2_K1_Ch2-Ch1.zen
5.640000e+00	6.533331e+01	20151203_STAG2gfpcf2_G2G1\MitoSys2\Calibration\mEGFPC1_G2\0001_R1_P2_K1_Ch2-Ch1.zen
5.700000e+00	6.279998e+01	20151203_STAG2gfpcf2_G2G1\MitoSys2\Calibration\mEGFPC1_G2\0001_R1_P2_K1_Ch2-Ch1.zen
5.760000e+00	6.491665e+01	20151203_STAG2gfpcf2_G2G1\MitoSys2\Calibration\mEGFPC1_G2\0001_R1_P2_K1_Ch2-Ch1.zen
5.820000e+00	6.311665e+01	20151203_STAG2gfpcf2_G2G1\MitoSys2\Calibration\mEGFPC1_G2\0001_R1_P2_K1_Ch2-Ch1.zen
5.880000e+00	6.624998e+01	20151203_STAG2gfpcf2_G2G1\MitoSys2\Calibration\mEGFPC1_G2\0001_R1_P2_K1_Ch2-Ch1.zen
5.940000e+00	6.593331e+01	20151203_STAG2gfpcf2_G2G1\MitoSys2\Calibration\mEGFPC1_G2\0001_R1_P2_K1_Ch2-Ch1.zen
6	6.653331e+01	20151203_STAG2gfpcf2_G2G1\MitoSys2\Calibration\mEGFPC1_G2\0001_R1_P2_K1_Ch2-Ch1.zen
6.060000e+00	6.584998e+01	20151203_STAG2gfpcf2_G2G1\MitoSys2\Calibration\mEGFPC1_G2\0001_R1_P2_K1_Ch2-Ch1.zen
6.120000e+00	6.534998e+01	20151203_STAG2gfpcf2_G2G1\MitoSys2\Calibration\mEGFPC1_G2\0001_R1_P2_K1_Ch2-Ch1.zen
6.180000e+00	6.284998e+01	20151203_STAG2gfpcf2_G2G1\MitoSys2\Calibration\mEGFPC1_G2\0001_R1_P2_K1_Ch2-Ch1.zen
6.240000e+00	6.404998e+01	20151203_STAG2gfpcf2_G2G1\MitoSys2\Calibration\mEGFPC1_G2\0001_R1_P2_K1_Ch2-Ch1.zen
6.300000e+00	6.573331e+01	20151203_STAG2gfpcf2_G2G1\MitoSys2\Calibration\mEGFPC1_G2\0001_R1_P2_K1_Ch2-Ch1.zen
6.360000e+00	6.598331e+01	20151203_STAG2gfpcf2_G2G1\MitoSys2\Calibration\mEGFPC1_G2\0001_R1_P2_K1_Ch2-Ch1.zen
6.420000e+00	6.249998e+01	20151203_STAG2gfpcf2_G2G1\MitoSys2\Calibration\mEGFPC1_G2\0001_R1_P2_K1_Ch2-Ch1.zen
6.480000e+00	6.504998e+01	20151203_STAG2gfpcf2_G2G1\MitoSys2\Calibration\mEGFPC1_G2\0001_R1_P2_K1_Ch2-Ch1.zen
6.540000e+00	6.599998e+01	20151203_STAG2gfpcf2_G2G1\MitoSys2\Calibration\mEGFPC1_G2\0001_R1_P2_K1_Ch2-Ch1.zen
6.600000e+00	6.393331e+01	20151203_STAG2gfpcf2_G2G1\MitoSys2\Calibration\mEGFPC1_G2\0001_R1_P2_K1_Ch2-Ch1.zen
6.660000e+00	6.256665e+01	20151203_STAG2gfpcf2_G2G1\MitoSys2\Calibration\mEGFPC1_G2\0001_R1_P2_K1_Ch2-Ch1.zen
6.720000e+00	6.588332e+01	20151203_STAG2gfpcf2_G2G1\MitoSys2\Calibration\mEGFPC1_G2\0001_R1_P2_K1_Ch2-Ch1.zen
6.780000e+00	6.456664e+01	20151203_STAG2gfpcf2_G2G1\MitoSys2\Calibration\mEGFPC1_G2\0001_R1_P2_K1_Ch2-Ch1.zen
6.840000e+00	6.724998e+01	20151203_STAG2gfpcf2_G2G1\MitoSys2\Calibration\mEGFPC1_G2\0001_R1_P2_K1_Ch2-Ch1.zen
6.900000e+00	6.654998e+01	20151203_STAG2gfpcf2_G2G1\MitoSys2\Calibration\mEGFPC1_G2\0001_R1_P2_K1_Ch2-Ch1.zen
6.960000e+00	6.669998e+01	20151203_STAG2gfpcf2_G2G1\MitoSys2\Calibration\mEGFPC1_G2\0001_R1_P2_K1_Ch2-Ch1.zen
7.020000e+00	6.524998e+01	20151203_STAG2gfpcf2_G2G1\MitoSys2\Calibration\mEGFPC1_G2\0001_R1_P2_K1_Ch2-Ch1.zen
7.080000e+00	6.676665e+01	20151203_STAG2gfpcf2_G2G1\MitoSys2\Calibration\mEGFPC1_G2\0001_R1_P2_K1_Ch2-Ch1.zen
7.140000e+00	6.606664e+01	20151203_STAG2gfpcf2_G2G1\MitoSys2\Calibration\mEGFPC1_G2\0001_R1_P2_K1_Ch2-Ch1.zen
7.200000e+00	6.386665e+01	20151203_STAG2gfpcf2_G2G1\MitoSys2\Calibration\mEGFPC1_G2\0001_R1_P2_K1_Ch2-Ch1.zen
7.260000e+00	6.473331e+01	20151203_STAG2gfpcf2_G2G1\MitoSys2\Calibration\mEGFPC1_G2\0001_R1_P2_K1_Ch2-Ch1.zen
7.320000e+00	6.921664e+01	20151203_STAG2gfpcf2_G2G1\MitoSys2\Calibration\mEGFPC1_G2\0001_R1_P2_K1_Ch2-Ch1.zen
7.380000e+00	6.684998e+01	20151203_STAG2gfpcf2_G2G1\MitoSys2\Calibration\mEGFPC1_G2\0001_R1_P2_K1_Ch2-Ch1.zen
7.440000e+00	6.604998e+01	20151203_STAG2gfpcf2_G2G1\MitoSys2\Calibration\mEGFPC1_G2\0001_R1_P2_K1_Ch2-Ch1.zen
7.500000e+00	6.531664e+01	20151203_STAG2gfpcf2_G2G1\MitoSys2\Calibration\mEGFPC1_G2\0001_R1_P2_K1_Ch2-Ch1.zen
7.560000e+00	6.203331e+01	20151203_STAG2gfpcf2_G2G1\MitoSys2\Calibration\mEGFPC1_G2\0001_R1_P2_K1_Ch2-Ch1.zen
7.620000e+00	6.866665e+01	20151203_STAG2gfpcf2_G2G1\MitoSys2\Calibration\mEGFPC1_G2\0001_R1_P2_K1_Ch2-Ch1.zen
7.680000e+00	6.401665e+01	20151203_STAG2gfpcf2_G2G1\MitoSys2\Calibration\mEGFPC1_G2\0001_R1_P2_K1_Ch2-Ch1.zen
7.740000e+00	6.441665e+01	20151203_STAG2gfpcf2_G2G1\MitoSys2\Calibration\mEGFPC1_G2\0001_R1_P2_K1_Ch2-Ch1.zen
7.800000e+00	6.549998e+01	20151203_STAG2gfpcf2_G2G1\MitoSys2\Calibration\mEGFPC1_G2\0001_R1_P2_K1_Ch2-Ch1.zen
7.860000e+00	6.656664e+01	20151203_STAG2gfpcf2_G2G1\MitoSys2\Calibration\mEGFPC1_G2\0001_R1_P2_K1_Ch2-Ch1.zen
7.920000e+00	6.723331e+01	20151203_STAG2gfpcf2_G2G1\MitoSys2\Calibration\mEGFPC1_G2\0001_R1_P2_K1_Ch2-Ch1.zen
7.980000e+00	6.633331e+01	20151203_STAG2gfpcf2_G2G1\MitoSys2\Calibration\mEGFPC1_G2\0001_R1_P2_K1_Ch2-Ch1.zen
8.040000e+00	6.564998e+01	20151203_STAG2gfpcf2_G2G1\MitoSys2\Calibration\mEGFPC1_G2\0001_R1_P2_K1_Ch2-Ch1.zen
8.100000e+00	6.369998e+01	20151203_STAG2gfpcf2_G2G1\MitoSys2\Calibration\mEGFPC1_G2\0001_R1_P2_K1_Ch2-Ch1.zen
8.160000e+00	6.421664e+01	20151203_STAG2gfpcf2_G2G1\MitoSys2\Calibration\mEGFPC1_G2\0001_R1_P2_K1_Ch2-Ch1.zen
8.220000e+00	6.353331e+01	20151203_STAG2gfpcf2_G2G1\MitoSys2\Calibration\mEGFPC1_G2\0001_R1_P2_K1_Ch2-Ch1.zen
8.280000e+00	6.243332e+01	20151203_STAG2gfpcf2_G2G1\MitoSys2\Calibration\mEGFPC1_G2\0001_R1_P2_K1_Ch2-Ch1.zen
8.340000e+00	6.591665e+01	20151203_STAG2gfpcf2_G2G1\MitoSys2\Calibration\mEGFPC1_G2\0001_R1_P2_K1_Ch2-Ch1.zen
8.400000e+00	6.461665e+01	20151203_STAG2gfpcf2_G2G1\MitoSys2\Calibration\mEGFPC1_G2\0001_R1_P2_K1_Ch2-Ch1.zen
8.460000e+00	6.621664e+01	20151203_STAG2gfpcf2_G2G1\MitoSys2\Calibration\mEGFPC1_G2\0001_R1_P2_K1_Ch2-Ch1.zen
8.520000e+00	6.211665e+01	20151203_STAG2gfpcf2_G2G1\MitoSys2\Calibration\mEGFPC1_G2\0001_R1_P2_K1_Ch2-Ch1.zen
8.580000e+00	6.654998e+01	20151203_STAG2gfpcf2_G2G1\MitoSys2\Calibration\mEGFPC1_G2\0001_R1_P2_K1_Ch2-Ch1.zen
8.640000e+00	6.463332e+01	20151203_STAG2gfpcf2_G2G1\MitoSys2\Calibration\mEGFPC1_G2\0001_R1_P2_K1_Ch2-Ch1.zen
8.700000e+00	6.539998e+01	20151203_STAG2gfpcf2_G2G1\MitoSys2\Calibration\mEGFPC1_G2\0001_R1_P2_K1_Ch2-Ch1.zen
8.760000e+00	6.693331e+01	20151203_STAG2gfpcf2_G2G1\MitoSys2\Calibration\mEGFPC1_G2\0001_R1_P2_K1_Ch2-Ch1.zen
8.820000e+00	6.386665e+01	20151203_STAG2gfpcf2_G2G1\MitoSys2\Calibration\mEGFPC1_G2\0001_R1_P2_K1_Ch2-Ch1.zen
8.880000e+00	6.644998e+01	20151203_STAG2gfpcf2_G2G1\MitoSys2\Calibration\mEGFPC1_G2\0001_R1_P2_K1_Ch2-Ch1.zen
8.940000e+00	6.434998e+01	20151203_STAG2gfpcf2_G2G1\MitoSys2\Calibration\mEGFPC1_G2\0001_R1_P2_K1_Ch2-Ch1.zen
9	6.476665e+01	20151203_STAG2gfpcf2_G2G1\MitoSys2\Calibration\mEGFPC1_G2\0001_R1_P2_K1_Ch2-Ch1.zen
9.060000e+00	6.228331e+01	20151203_STAG2gfpcf2_G2G1\MitoSys2\Calibration\mEGFPC1_G2\0001_R1_P2_K1_Ch2-Ch1.zen
9.120000e+00	6.463332e+01	20151203_STAG2gfpcf2_G2G1\MitoSys2\Calibration\mEGFPC1_G2\0001_R1_P2_K1_Ch2-Ch1.zen
9.180000e+00	6.834998e+01	20151203_STAG2gfpcf2_G2G1\MitoSys2\Calibration\mEGFPC1_G2\0001_R1_P2_K1_Ch2-Ch1.zen
9.240000e+00	6.856664e+01	20151203_STAG2gfpcf2_G2G1\MitoSys2\Calibration\mEGFPC1_G2\0001_R1_P2_K1_Ch2-Ch1.zen
9.300000e+00	6.431664e+01	20151203_STAG2gfpcf2_G2G1\MitoSys2\Calibration\mEGFPC1_G2\0001_R1_P2_K1_Ch2-Ch1.zen
9.360000e+00	6.486665e+01	20151203_STAG2gfpcf2_G2G1\MitoSys2\Calibration\mEGFPC1_G2\0001_R1_P2_K1_Ch2-Ch1.zen
9.420000e+00	6.686665e+01	20151203_STAG2gfpcf2_G2G1\MitoSys2\Calibration\mEGFPC1_G2\0001_R1_P2_K1_Ch2-Ch1.zen
9.480000e+00	6.713332e+01	20151203_STAG2gfpcf2_G2G1\MitoSys2\Calibration\mEGFPC1_G2\0001_R1_P2_K1_Ch2-Ch1.zen
9.540000e+00	6.576665e+01	20151203_STAG2gfpcf2_G2G1\MitoSys2\Calibration\mEGFPC1_G2\0001_R1_P2_K1_Ch2-Ch1.zen
9.600000e+00	6.376665e+01	20151203_STAG2gfpcf2_G2G1\MitoSys2\Calibration\mEGFPC1_G2\0001_R1_P2_K1_Ch2-Ch1.zen
9.660000e+00	6.656664e+01	20151203_STAG2gfpcf2_G2G1\MitoSys2\Calibration\mEGFPC1_G2\0001_R1_P2_K1_Ch2-Ch1.zen
9.720000e+00	6.659998e+01	20151203_STAG2gfpcf2_G2G1\MitoSys2\Calibration\mEGFPC1_G2\0001_R1_P2_K1_Ch2-Ch1.zen
9.780000e+00	6.174998e+01	20151203_STAG2gfpcf2_G2G1\MitoSys2\Calibration\mEGFPC1_G2\0001_R1_P2_K1_Ch2-Ch1.zen
9.840000e+00	6.259998e+01	20151203_STAG2gfpcf2_G2G1\MitoSys2\Calibration\mEGFPC1_G2\0001_R1_P2_K1_Ch2-Ch1.zen
9.900000e+00	6.499998e+01	20151203_STAG2gfpcf2_G2G1\MitoSys2\Calibration\mEGFPC1_G2\0001_R1_P2_K1_Ch2-Ch1.zen
9.960000e+00	6.249998e+01	20151203_STAG2gfpcf2_G2G1\MitoSys2\Calibration\mEGFPC1_G2\0001_R1_P2_K1_Ch2-Ch1.zen
1.002000e+01	6.439998e+01	20151203_STAG2gfpcf2_G2G1\MitoSys2\Calibration\mEGFPC1_G2\0001_R1_P2_K1_Ch2-Ch1.zen
1.008000e+01	6.651665e+01	20151203_STAG2gfpcf2_G2G1\MitoSys2\Calibration\mEGFPC1_G2\0001_R1_P2_K1_Ch2-Ch1.zen
1.014000e+01	6.233331e+01	20151203_STAG2gfpcf2_G2G1\MitoSys2\Calibration\mEGFPC1_G2\0001_R1_P2_K1_Ch2-Ch1.zen
1.020000e+01	6.501665e+01	20151203_STAG2gfpcf2_G2G1\MitoSys2\Calibration\mEGFPC1_G2\0001_R1_P2_K1_Ch2-Ch1.zen
1.026000e+01	6.384998e+01	20151203_STAG2gfpcf2_G2G1\MitoSys2\Calibration\mEGFPC1_G2\0001_R1_P2_K1_Ch2-Ch1.zen
1.032000e+01	6.668331e+01	20151203_STAG2gfpcf2_G2G1\MitoSys2\Calibration\mEGFPC1_G2\0001_R1_P2_K1_Ch2-Ch1.zen
1.038000e+01	6.483331e+01	20151203_STAG2gfpcf2_G2G1\MitoSys2\Calibration\mEGFPC1_G2\0001_R1_P2_K1_Ch2-Ch1.zen
1.044000e+01	6.481664e+01	20151203_STAG2gfpcf2_G2G1\MitoSys2\Calibration\mEGFPC1_G2\0001_R1_P2_K1_Ch2-Ch1.zen
1.050000e+01	6.503331e+01	20151203_STAG2gfpcf2_G2G1\MitoSys2\Calibration\mEGFPC1_G2\0001_R1_P2_K1_Ch2-Ch1.zen
1.056000e+01	6.576665e+01	20151203_STAG2gfpcf2_G2G1\MitoSys2\Calibration\mEGFPC1_G2\0001_R1_P2_K1_Ch2-Ch1.zen
1.062000e+01	7.038331e+01	20151203_STAG2gfpcf2_G2G1\MitoSys2\Calibration\mEGFPC1_G2\0001_R1_P2_K1_Ch2-Ch1.zen
1.068000e+01	6.586665e+01	20151203_STAG2gfpcf2_G2G1\MitoSys2\Calibration\mEGFPC1_G2\0001_R1_P2_K1_Ch2-Ch1.zen
1.074000e+01	6.348331e+01	20151203_STAG2gfpcf2_G2G1\MitoSys2\Calibration\mEGFPC1_G2\0001_R1_P2_K1_Ch2-Ch1.zen
1.080000e+01	6.514998e+01	20151203_STAG2gfpcf2_G2G1\MitoSys2\Calibration\mEGFPC1_G2\0001_R1_P2_K1_Ch2-Ch1.zen
1.086000e+01	6.233331e+01	20151203_STAG2gfpcf2_G2G1\MitoSys2\Calibration\mEGFPC1_G2\0001_R1_P2_K1_Ch2-Ch1.zen
1.092000e+01	6.598331e+01	20151203_STAG2gfpcf2_G2G1\MitoSys2\Calibration\mEGFPC1_G2\0001_R1_P2_K1_Ch2-Ch1.zen
1.098000e+01	6.594998e+01	20151203_STAG2gfpcf2_G2G1\MitoSys2\Calibration\mEGFPC1_G2\0001_R1_P2_K1_Ch2-Ch1.zen
1.104000e+01	6.523331e+01	20151203_STAG2gfpcf2_G2G1\MitoSys2\Calibration\mEGFPC1_G2\0001_R1_P2_K1_Ch2-Ch1.zen
1.110000e+01	6.628331e+01	20151203_STAG2gfpcf2_G2G1\MitoSys2\Calibration\mEGFPC1_G2\0001_R1_P2_K1_Ch2-Ch1.zen
1.116000e+01	6.391665e+01	20151203_STAG2gfpcf2_G2G1\MitoSys2\Calibration\mEGFPC1_G2\0001_R1_P2_K1_Ch2-Ch1.zen
1.122000e+01	6.854998e+01	20151203_STAG2gfpcf2_G2G1\MitoSys2\Calibration\mEGFPC1_G2\0001_R1_P2_K1_Ch2-Ch1.zen
1.128000e+01	6.498331e+01	20151203_STAG2gfpcf2_G2G1\MitoSys2\Calibration\mEGFPC1_G2\0001_R1_P2_K1_Ch2-Ch1.zen
1.134000e+01	6.498331e+01	20151203_STAG2gfpcf2_G2G1\MitoSys2\Calibration\mEGFPC1_G2\0001_R1_P2_K1_Ch2-Ch1.zen
1.140000e+01	6.544998e+01	20151203_STAG2gfpcf2_G2G1\MitoSys2\Calibration\mEGFPC1_G2\0001_R1_P2_K1_Ch2-Ch1.zen
1.146000e+01	6.519998e+01	20151203_STAG2gfpcf2_G2G1\MitoSys2\Calibration\mEGFPC1_G2\0001_R1_P2_K1_Ch2-Ch1.zen
1.152000e+01	6.511665e+01	20151203_STAG2gfpcf2_G2G1\MitoSys2\Calibration\mEGFPC1_G2\0001_R1_P2_K1_Ch2-Ch1.zen
1.158000e+01	6.193332e+01	20151203_STAG2gfpcf2_G2G1\MitoSys2\Calibration\mEGFPC1_G2\0001_R1_P2_K1_Ch2-Ch1.zen
1.164000e+01	6.381665e+01	20151203_STAG2gfpcf2_G2G1\MitoSys2\Calibration\mEGFPC1_G2\0001_R1_P2_K1_Ch2-Ch1.zen
1.170000e+01	6.681664e+01	20151203_STAG2gfpcf2_G2G1\MitoSys2\Calibration\mEGFPC1_G2\0001_R1_P2_K1_Ch2-Ch1.zen
1.176000e+01	6.416665e+01	20151203_STAG2gfpcf2_G2G1\MitoSys2\Calibration\mEGFPC1_G2\0001_R1_P2_K1_Ch2-Ch1.zen
1.182000e+01	6.488332e+01	20151203_STAG2gfpcf2_G2G1\MitoSys2\Calibration\mEGFPC1_G2\0001_R1_P2_K1_Ch2-Ch1.zen
1.188000e+01	6.469998e+01	20151203_STAG2gfpcf2_G2G1\MitoSys2\Calibration\mEGFPC1_G2\0001_R1_P2_K1_Ch2-Ch1.zen
1.194000e+01	6.564998e+01	20151203_STAG2gfpcf2_G2G1\MitoSys2\Calibration\mEGFPC1_G2\0001_R1_P2_K1_Ch2-Ch1.zen
12	6.573331e+01	20151203_STAG2gfpcf2_G2G1\MitoSys2\Calibration\mEGFPC1_G2\0001_R1_P2_K1_Ch2-Ch1.zen
1.206000e+01	6.726665e+01	20151203_STAG2gfpcf2_G2G1\MitoSys2\Calibration\mEGFPC1_G2\0001_R1_P2_K1_Ch2-Ch1.zen
1.212000e+01	6.359998e+01	20151203_STAG2gfpcf2_G2G1\MitoSys2\Calibration\mEGFPC1_G2\0001_R1_P2_K1_Ch2-Ch1.zen
1.218000e+01	6.223331e+01	20151203_STAG2gfpcf2_G2G1\MitoSys2\Calibration\mEGFPC1_G2\0001_R1_P2_K1_Ch2-Ch1.zen
1.224000e+01	6.379998e+01	20151203_STAG2gfpcf2_G2G1\MitoSys2\Calibration\mEGFPC1_G2\0001_R1_P2_K1_Ch2-Ch1.zen
1.230000e+01	5.974998e+01	20151203_STAG2gfpcf2_G2G1\MitoSys2\Calibration\mEGFPC1_G2\0001_R1_P2_K1_Ch2-Ch1.zen
1.236000e+01	6.456664e+01	20151203_STAG2gfpcf2_G2G1\MitoSys2\Calibration\mEGFPC1_G2\0001_R1_P2_K1_Ch2-Ch1.zen
1.242000e+01	6.751665e+01	20151203_STAG2gfpcf2_G2G1\MitoSys2\Calibration\mEGFPC1_G2\0001_R1_P2_K1_Ch2-Ch1.zen
1.248000e+01	6.221665e+01	20151203_STAG2gfpcf2_G2G1\MitoSys2\Calibration\mEGFPC1_G2\0001_R1_P2_K1_Ch2-Ch1.zen
1.254000e+01	6.816665e+01	20151203_STAG2gfpcf2_G2G1\MitoSys2\Calibration\mEGFPC1_G2\0001_R1_P2_K1_Ch2-Ch1.zen
1.260000e+01	6.304998e+01	20151203_STAG2gfpcf2_G2G1\MitoSys2\Calibration\mEGFPC1_G2\0001_R1_P2_K1_Ch2-Ch1.zen
1.266000e+01	6.286665e+01	20151203_STAG2gfpcf2_G2G1\MitoSys2\Calibration\mEGFPC1_G2\0001_R1_P2_K1_Ch2-Ch1.zen
1.272000e+01	6.466665e+01	20151203_STAG2gfpcf2_G2G1\MitoSys2\Calibration\mEGFPC1_G2\0001_R1_P2_K1_Ch2-Ch1.zen
1.278000e+01	6.481664e+01	20151203_STAG2gfpcf2_G2G1\MitoSys2\Calibration\mEGFPC1_G2\0001_R1_P2_K1_Ch2-Ch1.zen
1.284000e+01	6.748331e+01	20151203_STAG2gfpcf2_G2G1\MitoSys2\Calibration\mEGFPC1_G2\0001_R1_P2_K1_Ch2-Ch1.zen
1.290000e+01	6.476665e+01	20151203_STAG2gfpcf2_G2G1\MitoSys2\Calibration\mEGFPC1_G2\0001_R1_P2_K1_Ch2-Ch1.zen
1.296000e+01	6.469998e+01	20151203_STAG2gfpcf2_G2G1\MitoSys2\Calibration\mEGFPC1_G2\0001_R1_P2_K1_Ch2-Ch1.zen
1.302000e+01	6.431664e+01	20151203_STAG2gfpcf2_G2G1\MitoSys2\Calibration\mEGFPC1_G2\0001_R1_P2_K1_Ch2-Ch1.zen
1.308000e+01	6.754998e+01	20151203_STAG2gfpcf2_G2G1\MitoSys2\Calibration\mEGFPC1_G2\0001_R1_P2_K1_Ch2-Ch1.zen
1.314000e+01	6.434998e+01	20151203_STAG2gfpcf2_G2G1\MitoSys2\Calibration\mEGFPC1_G2\0001_R1_P2_K1_Ch2-Ch1.zen
1.320000e+01	6.619998e+01	20151203_STAG2gfpcf2_G2G1\MitoSys2\Calibration\mEGFPC1_G2\0001_R1_P2_K1_Ch2-Ch1.zen
1.326000e+01	6.464998e+01	20151203_STAG2gfpcf2_G2G1\MitoSys2\Calibration\mEGFPC1_G2\0001_R1_P2_K1_Ch2-Ch1.zen
1.332000e+01	6.261665e+01	20151203_STAG2gfpcf2_G2G1\MitoSys2\Calibration\mEGFPC1_G2\0001_R1_P2_K1_Ch2-Ch1.zen
1.338000e+01	6.073331e+01	20151203_STAG2gfpcf2_G2G1\MitoSys2\Calibration\mEGFPC1_G2\0001_R1_P2_K1_Ch2-Ch1.zen
1.344000e+01	6.188331e+01	20151203_STAG2gfpcf2_G2G1\MitoSys2\Calibration\mEGFPC1_G2\0001_R1_P2_K1_Ch2-Ch1.zen
1.350000e+01	6.409998e+01	20151203_STAG2gfpcf2_G2G1\MitoSys2\Calibration\mEGFPC1_G2\0001_R1_P2_K1_Ch2-Ch1.zen
1.356000e+01	6.711665e+01	20151203_STAG2gfpcf2_G2G1\MitoSys2\Calibration\mEGFPC1_G2\0001_R1_P2_K1_Ch2-Ch1.zen
1.362000e+01	6.151665e+01	20151203_STAG2gfpcf2_G2G1\MitoSys2\Calibration\mEGFPC1_G2\0001_R1_P2_K1_Ch2-Ch1.zen
1.368000e+01	6.839998e+01	20151203_STAG2gfpcf2_G2G1\MitoSys2\Calibration\mEGFPC1_G2\0001_R1_P2_K1_Ch2-Ch1.zen
1.374000e+01	6.619998e+01	20151203_STAG2gfpcf2_G2G1\MitoSys2\Calibration\mEGFPC1_G2\0001_R1_P2_K1_Ch2-Ch1.zen
1.380000e+01	6.508331e+01	20151203_STAG2gfpcf2_G2G1\MitoSys2\Calibration\mEGFPC1_G2\0001_R1_P2_K1_Ch2-Ch1.zen
1.386000e+01	6.548331e+01	20151203_STAG2gfpcf2_G2G1\MitoSys2\Calibration\mEGFPC1_G2\0001_R1_P2_K1_Ch2-Ch1.zen
1.392000e+01	6.598331e+01	20151203_STAG2gfpcf2_G2G1\MitoSys2\Calibration\mEGFPC1_G2\0001_R1_P2_K1_Ch2-Ch1.zen
1.398000e+01	6.564998e+01	20151203_STAG2gfpcf2_G2G1\MitoSys2\Calibration\mEGFPC1_G2\0001_R1_P2_K1_Ch2-Ch1.zen
1.404000e+01	6.599998e+01	20151203_STAG2gfpcf2_G2G1\MitoSys2\Calibration\mEGFPC1_G2\0001_R1_P2_K1_Ch2-Ch1.zen
1.410000e+01	7.058331e+01	20151203_STAG2gfpcf2_G2G1\MitoSys2\Calibration\mEGFPC1_G2\0001_R1_P2_K1_Ch2-Ch1.zen
1.416000e+01	6.394998e+01	20151203_STAG2gfpcf2_G2G1\MitoSys2\Calibration\mEGFPC1_G2\0001_R1_P2_K1_Ch2-Ch1.zen
1.422000e+01	6.478331e+01	20151203_STAG2gfpcf2_G2G1\MitoSys2\Calibration\mEGFPC1_G2\0001_R1_P2_K1_Ch2-Ch1.zen
1.428000e+01	6.613332e+01	20151203_STAG2gfpcf2_G2G1\MitoSys2\Calibration\mEGFPC1_G2\0001_R1_P2_K1_Ch2-Ch1.zen
1.434000e+01	6.466665e+01	20151203_STAG2gfpcf2_G2G1\MitoSys2\Calibration\mEGFPC1_G2\0001_R1_P2_K1_Ch2-Ch1.zen
1.440000e+01	6.351665e+01	20151203_STAG2gfpcf2_G2G1\MitoSys2\Calibration\mEGFPC1_G2\0001_R1_P2_K1_Ch2-Ch1.zen
1.446000e+01	6.628331e+01	20151203_STAG2gfpcf2_G2G1\MitoSys2\Calibration\mEGFPC1_G2\0001_R1_P2_K1_Ch2-Ch1.zen
1.452000e+01	6.448331e+01	20151203_STAG2gfpcf2_G2G1\MitoSys2\Calibration\mEGFPC1_G2\0001_R1_P2_K1_Ch2-Ch1.zen
1.458000e+01	6.516665e+01	20151203_STAG2gfpcf2_G2G1\MitoSys2\Calibration\mEGFPC1_G2\0001_R1_P2_K1_Ch2-Ch1.zen
1.464000e+01	6.449998e+01	20151203_STAG2gfpcf2_G2G1\MitoSys2\Calibration\mEGFPC1_G2\0001_R1_P2_K1_Ch2-Ch1.zen
1.470000e+01	6.306665e+01	20151203_STAG2gfpcf2_G2G1\MitoSys2\Calibration\mEGFPC1_G2\0001_R1_P2_K1_Ch2-Ch1.zen
1.476000e+01	6.473331e+01	20151203_STAG2gfpcf2_G2G1\MitoSys2\Calibration\mEGFPC1_G2\0001_R1_P2_K1_Ch2-Ch1.zen
1.482000e+01	7.011665e+01	20151203_STAG2gfpcf2_G2G1\MitoSys2\Calibration\mEGFPC1_G2\0001_R1_P2_K1_Ch2-Ch1.zen
1.488000e+01	6.471664e+01	20151203_STAG2gfpcf2_G2G1\MitoSys2\Calibration\mEGFPC1_G2\0001_R1_P2_K1_Ch2-Ch1.zen
1.494000e+01	6.486665e+01	20151203_STAG2gfpcf2_G2G1\MitoSys2\Calibration\mEGFPC1_G2\0001_R1_P2_K1_Ch2-Ch1.zen
15	6.636665e+01	20151203_STAG2gfpcf2_G2G1\MitoSys2\Calibration\mEGFPC1_G2\0001_R1_P2_K1_Ch2-Ch1.zen
1.506000e+01	6.274998e+01	20151203_STAG2gfpcf2_G2G1\MitoSys2\Calibration\mEGFPC1_G2\0001_R1_P2_K1_Ch2-Ch1.zen
1.512000e+01	6.253331e+01	20151203_STAG2gfpcf2_G2G1\MitoSys2\Calibration\mEGFPC1_G2\0001_R1_P2_K1_Ch2-Ch1.zen
1.518001e+01	6.313331e+01	20151203_STAG2gfpcf2_G2G1\MitoSys2\Calibration\mEGFPC1_G2\0001_R1_P2_K1_Ch2-Ch1.zen
1.524000e+01	6.161665e+01	20151203_STAG2gfpcf2_G2G1\MitoSys2\Calibration\mEGFPC1_G2\0001_R1_P2_K1_Ch2-Ch1.zen
1.530000e+01	6.626665e+01	20151203_STAG2gfpcf2_G2G1\MitoSys2\Calibration\mEGFPC1_G2\0001_R1_P2_K1_Ch2-Ch1.zen
1.536000e+01	6.309998e+01	20151203_STAG2gfpcf2_G2G1\MitoSys2\Calibration\mEGFPC1_G2\0001_R1_P2_K1_Ch2-Ch1.zen
1.542000e+01	6.368332e+01	20151203_STAG2gfpcf2_G2G1\MitoSys2\Calibration\mEGFPC1_G2\0001_R1_P2_K1_Ch2-Ch1.zen
1.548001e+01	6.556664e+01	20151203_STAG2gfpcf2_G2G1\MitoSys2\Calibration\mEGFPC1_G2\0001_R1_P2_K1_Ch2-Ch1.zen
1.554000e+01	6.004998e+01	20151203_STAG2gfpcf2_G2G1\MitoSys2\Calibration\mEGFPC1_G2\0001_R1_P2_K1_Ch2-Ch1.zen
1.560001e+01	6.359998e+01	20151203_STAG2gfpcf2_G2G1\MitoSys2\Calibration\mEGFPC1_G2\0001_R1_P2_K1_Ch2-Ch1.zen
1.566000e+01	6.183331e+01	20151203_STAG2gfpcf2_G2G1\MitoSys2\Calibration\mEGFPC1_G2\0001_R1_P2_K1_Ch2-Ch1.zen
1.572001e+01	6.528331e+01	20151203_STAG2gfpcf2_G2G1\MitoSys2\Calibration\mEGFPC1_G2\0001_R1_P2_K1_Ch2-Ch1.zen
1.578000e+01	6.646664e+01	20151203_STAG2gfpcf2_G2G1\MitoSys2\Calibration\mEGFPC1_G2\0001_R1_P2_K1_Ch2-Ch1.zen
1.584000e+01	6.538332e+01	20151203_STAG2gfpcf2_G2G1\MitoSys2\Calibration\mEGFPC1_G2\0001_R1_P2_K1_Ch2-Ch1.zen
1.590001e+01	6.209998e+01	20151203_STAG2gfpcf2_G2G1\MitoSys2\Calibration\mEGFPC1_G2\0001_R1_P2_K1_Ch2-Ch1.zen
1.596000e+01	6.301665e+01	20151203_STAG2gfpcf2_G2G1\MitoSys2\Calibration\mEGFPC1_G2\0001_R1_P2_K1_Ch2-Ch1.zen
1.602000e+01	6.604998e+01	20151203_STAG2gfpcf2_G2G1\MitoSys2\Calibration\mEGFPC1_G2\0001_R1_P2_K1_Ch2-Ch1.zen
1.608001e+01	6.539998e+01	20151203_STAG2gfpcf2_G2G1\MitoSys2\Calibration\mEGFPC1_G2\0001_R1_P2_K1_Ch2-Ch1.zen
1.614001e+01	6.448331e+01	20151203_STAG2gfpcf2_G2G1\MitoSys2\Calibration\mEGFPC1_G2\0001_R1_P2_K1_Ch2-Ch1.zen
1.620000e+01	6.648331e+01	20151203_STAG2gfpcf2_G2G1\MitoSys2\Calibration\mEGFPC1_G2\0001_R1_P2_K1_Ch2-Ch1.zen
1.626001e+01	6.443331e+01	20151203_STAG2gfpcf2_G2G1\MitoSys2\Calibration\mEGFPC1_G2\0001_R1_P2_K1_Ch2-Ch1.zen
1.632001e+01	6.498331e+01	20151203_STAG2gfpcf2_G2G1\MitoSys2\Calibration\mEGFPC1_G2\0001_R1_P2_K1_Ch2-Ch1.zen
1.638000e+01	6.523331e+01	20151203_STAG2gfpcf2_G2G1\MitoSys2\Calibration\mEGFPC1_G2\0001_R1_P2_K1_Ch2-Ch1.zen
1.644000e+01	6.469998e+01	20151203_STAG2gfpcf2_G2G1\MitoSys2\Calibration\mEGFPC1_G2\0001_R1_P2_K1_Ch2-Ch1.zen
1.650001e+01	6.399998e+01	20151203_STAG2gfpcf2_G2G1\MitoSys2\Calibration\mEGFPC1_G2\0001_R1_P2_K1_Ch2-Ch1.zen
1.656001e+01	6.308331e+01	20151203_STAG2gfpcf2_G2G1\MitoSys2\Calibration\mEGFPC1_G2\0001_R1_P2_K1_Ch2-Ch1.zen
1.662000e+01	6.416665e+01	20151203_STAG2gfpcf2_G2G1\MitoSys2\Calibration\mEGFPC1_G2\0001_R1_P2_K1_Ch2-Ch1.zen
1.668001e+01	6.124998e+01	20151203_STAG2gfpcf2_G2G1\MitoSys2\Calibration\mEGFPC1_G2\0001_R1_P2_K1_Ch2-Ch1.zen
1.674001e+01	6.359998e+01	20151203_STAG2gfpcf2_G2G1\MitoSys2\Calibration\mEGFPC1_G2\0001_R1_P2_K1_Ch2-Ch1.zen
1.680000e+01	6.646664e+01	20151203_STAG2gfpcf2_G2G1\MitoSys2\Calibration\mEGFPC1_G2\0001_R1_P2_K1_Ch2-Ch1.zen
1.686000e+01	6.443331e+01	20151203_STAG2gfpcf2_G2G1\MitoSys2\Calibration\mEGFPC1_G2\0001_R1_P2_K1_Ch2-Ch1.zen
1.692001e+01	6.018332e+01	20151203_STAG2gfpcf2_G2G1\MitoSys2\Calibration\mEGFPC1_G2\0001_R1_P2_K1_Ch2-Ch1.zen
1.698001e+01	6.296665e+01	20151203_STAG2gfpcf2_G2G1\MitoSys2\Calibration\mEGFPC1_G2\0001_R1_P2_K1_Ch2-Ch1.zen
1.704000e+01	6.288331e+01	20151203_STAG2gfpcf2_G2G1\MitoSys2\Calibration\mEGFPC1_G2\0001_R1_P2_K1_Ch2-Ch1.zen
1.710001e+01	6.298331e+01	20151203_STAG2gfpcf2_G2G1\MitoSys2\Calibration\mEGFPC1_G2\0001_R1_P2_K1_Ch2-Ch1.zen
1.716001e+01	6.488332e+01	20151203_STAG2gfpcf2_G2G1\MitoSys2\Calibration\mEGFPC1_G2\0001_R1_P2_K1_Ch2-Ch1.zen
1.722001e+01	6.944998e+01	20151203_STAG2gfpcf2_G2G1\MitoSys2\Calibration\mEGFPC1_G2\0001_R1_P2_K1_Ch2-Ch1.zen
1.728000e+01	6.673331e+01	20151203_STAG2gfpcf2_G2G1\MitoSys2\Calibration\mEGFPC1_G2\0001_R1_P2_K1_Ch2-Ch1.zen
1.734001e+01	6.288331e+01	20151203_STAG2gfpcf2_G2G1\MitoSys2\Calibration\mEGFPC1_G2\0001_R1_P2_K1_Ch2-Ch1.zen
1.740001e+01	6.526665e+01	20151203_STAG2gfpcf2_G2G1\MitoSys2\Calibration\mEGFPC1_G2\0001_R1_P2_K1_Ch2-Ch1.zen
1.746000e+01	6.469998e+01	20151203_STAG2gfpcf2_G2G1\MitoSys2\Calibration\mEGFPC1_G2\0001_R1_P2_K1_Ch2-Ch1.zen
1.752001e+01	6.801665e+01	20151203_STAG2gfpcf2_G2G1\MitoSys2\Calibration\mEGFPC1_G2\0001_R1_P2_K1_Ch2-Ch1.zen
1.758001e+01	6.493331e+01	20151203_STAG2gfpcf2_G2G1\MitoSys2\Calibration\mEGFPC1_G2\0001_R1_P2_K1_Ch2-Ch1.zen
1.764001e+01	6.496664e+01	20151203_STAG2gfpcf2_G2G1\MitoSys2\Calibration\mEGFPC1_G2\0001_R1_P2_K1_Ch2-Ch1.zen
1.770000e+01	6.381665e+01	20151203_STAG2gfpcf2_G2G1\MitoSys2\Calibration\mEGFPC1_G2\0001_R1_P2_K1_Ch2-Ch1.zen
1.776001e+01	6.414998e+01	20151203_STAG2gfpcf2_G2G1\MitoSys2\Calibration\mEGFPC1_G2\0001_R1_P2_K1_Ch2-Ch1.zen
1.782001e+01	6.241665e+01	20151203_STAG2gfpcf2_G2G1\MitoSys2\Calibration\mEGFPC1_G2\0001_R1_P2_K1_Ch2-Ch1.zen
1.788000e+01	6.541665e+01	20151203_STAG2gfpcf2_G2G1\MitoSys2\Calibration\mEGFPC1_G2\0001_R1_P2_K1_Ch2-Ch1.zen
1.794001e+01	6.461665e+01	20151203_STAG2gfpcf2_G2G1\MitoSys2\Calibration\mEGFPC1_G2\0001_R1_P2_K1_Ch2-Ch1.zen
1.800001e+01	6.394998e+01	20151203_STAG2gfpcf2_G2G1\MitoSys2\Calibration\mEGFPC1_G2\0001_R1_P2_K1_Ch2-Ch1.zen
1.806001e+01	6.226665e+01	20151203_STAG2gfpcf2_G2G1\MitoSys2\Calibration\mEGFPC1_G2\0001_R1_P2_K1_Ch2-Ch1.zen
1.812001e+01	6.329998e+01	20151203_STAG2gfpcf2_G2G1\MitoSys2\Calibration\mEGFPC1_G2\0001_R1_P2_K1_Ch2-Ch1.zen
1.818001e+01	6.341665e+01	20151203_STAG2gfpcf2_G2G1\MitoSys2\Calibration\mEGFPC1_G2\0001_R1_P2_K1_Ch2-Ch1.zen
1.824001e+01	6.304998e+01	20151203_STAG2gfpcf2_G2G1\MitoSys2\Calibration\mEGFPC1_G2\0001_R1_P2_K1_Ch2-Ch1.zen
1.830000e+01	6.476665e+01	20151203_STAG2gfpcf2_G2G1\MitoSys2\Calibration\mEGFPC1_G2\0001_R1_P2_K1_Ch2-Ch1.zen
1.836001e+01	6.261665e+01	20151203_STAG2gfpcf2_G2G1\MitoSys2\Calibration\mEGFPC1_G2\0001_R1_P2_K1_Ch2-Ch1.zen
1.842001e+01	6.483331e+01	20151203_STAG2gfpcf2_G2G1\MitoSys2\Calibration\mEGFPC1_G2\0001_R1_P2_K1_Ch2-Ch1.zen
1.848001e+01	6.474998e+01	20151203_STAG2gfpcf2_G2G1\MitoSys2\Calibration\mEGFPC1_G2\0001_R1_P2_K1_Ch2-Ch1.zen
1.854001e+01	6.636665e+01	20151203_STAG2gfpcf2_G2G1\MitoSys2\Calibration\mEGFPC1_G2\0001_R1_P2_K1_Ch2-Ch1.zen
1.860001e+01	6.226665e+01	20151203_STAG2gfpcf2_G2G1\MitoSys2\Calibration\mEGFPC1_G2\0001_R1_P2_K1_Ch2-Ch1.zen
1.866001e+01	6.291665e+01	20151203_STAG2gfpcf2_G2G1\MitoSys2\Calibration\mEGFPC1_G2\0001_R1_P2_K1_Ch2-Ch1.zen
1.872001e+01	6.499998e+01	20151203_STAG2gfpcf2_G2G1\MitoSys2\Calibration\mEGFPC1_G2\0001_R1_P2_K1_Ch2-Ch1.zen
1.878001e+01	6.511665e+01	20151203_STAG2gfpcf2_G2G1\MitoSys2\Calibration\mEGFPC1_G2\0001_R1_P2_K1_Ch2-Ch1.zen
1.884001e+01	6.268332e+01	20151203_STAG2gfpcf2_G2G1\MitoSys2\Calibration\mEGFPC1_G2\0001_R1_P2_K1_Ch2-Ch1.zen
1.890001e+01	6.404998e+01	20151203_STAG2gfpcf2_G2G1\MitoSys2\Calibration\mEGFPC1_G2\0001_R1_P2_K1_Ch2-Ch1.zen
1.896001e+01	6.458331e+01	20151203_STAG2gfpcf2_G2G1\MitoSys2\Calibration\mEGFPC1_G2\0001_R1_P2_K1_Ch2-Ch1.zen
1.902001e+01	6.643331e+01	20151203_STAG2gfpcf2_G2G1\MitoSys2\Calibration\mEGFPC1_G2\0001_R1_P2_K1_Ch2-Ch1.zen
1.908001e+01	6.281665e+01	20151203_STAG2gfpcf2_G2G1\MitoSys2\Calibration\mEGFPC1_G2\0001_R1_P2_K1_Ch2-Ch1.zen
1.914001e+01	6.869998e+01	20151203_STAG2gfpcf2_G2G1\MitoSys2\Calibration\mEGFPC1_G2\0001_R1_P2_K1_Ch2-Ch1.zen
1.920001e+01	6.284998e+01	20151203_STAG2gfpcf2_G2G1\MitoSys2\Calibration\mEGFPC1_G2\0001_R1_P2_K1_Ch2-Ch1.zen
1.926001e+01	6.494998e+01	20151203_STAG2gfpcf2_G2G1\MitoSys2\Calibration\mEGFPC1_G2\0001_R1_P2_K1_Ch2-Ch1.zen
1.932001e+01	6.479998e+01	20151203_STAG2gfpcf2_G2G1\MitoSys2\Calibration\mEGFPC1_G2\0001_R1_P2_K1_Ch2-Ch1.zen
1.938001e+01	6.669998e+01	20151203_STAG2gfpcf2_G2G1\MitoSys2\Calibration\mEGFPC1_G2\0001_R1_P2_K1_Ch2-Ch1.zen
1.944001e+01	6.621664e+01	20151203_STAG2gfpcf2_G2G1\MitoSys2\Calibration\mEGFPC1_G2\0001_R1_P2_K1_Ch2-Ch1.zen
1.950001e+01	6.603331e+01	20151203_STAG2gfpcf2_G2G1\MitoSys2\Calibration\mEGFPC1_G2\0001_R1_P2_K1_Ch2-Ch1.zen
1.956001e+01	6.626665e+01	20151203_STAG2gfpcf2_G2G1\MitoSys2\Calibration\mEGFPC1_G2\0001_R1_P2_K1_Ch2-Ch1.zen
1.962001e+01	6.436665e+01	20151203_STAG2gfpcf2_G2G1\MitoSys2\Calibration\mEGFPC1_G2\0001_R1_P2_K1_Ch2-Ch1.zen
1.968001e+01	6.323331e+01	20151203_STAG2gfpcf2_G2G1\MitoSys2\Calibration\mEGFPC1_G2\0001_R1_P2_K1_Ch2-Ch1.zen
1.974001e+01	6.404998e+01	20151203_STAG2gfpcf2_G2G1\MitoSys2\Calibration\mEGFPC1_G2\0001_R1_P2_K1_Ch2-Ch1.zen
1.980001e+01	6.463332e+01	20151203_STAG2gfpcf2_G2G1\MitoSys2\Calibration\mEGFPC1_G2\0001_R1_P2_K1_Ch2-Ch1.zen
1.986001e+01	6.544998e+01	20151203_STAG2gfpcf2_G2G1\MitoSys2\Calibration\mEGFPC1_G2\0001_R1_P2_K1_Ch2-Ch1.zen
1.992001e+01	6.556664e+01	20151203_STAG2gfpcf2_G2G1\MitoSys2\Calibration\mEGFPC1_G2\0001_R1_P2_K1_Ch2-Ch1.zen
1.998001e+01	6.158331e+01	20151203_STAG2gfpcf2_G2G1\MitoSys2\Calibration\mEGFPC1_G2\0001_R1_P2_K1_Ch2-Ch1.zen
2.004001e+01	6.441665e+01	20151203_STAG2gfpcf2_G2G1\MitoSys2\Calibration\mEGFPC1_G2\0001_R1_P2_K1_Ch2-Ch1.zen
2.010001e+01	6.493331e+01	20151203_STAG2gfpcf2_G2G1\MitoSys2\Calibration\mEGFPC1_G2\0001_R1_P2_K1_Ch2-Ch1.zen
2.016001e+01	6.538332e+01	20151203_STAG2gfpcf2_G2G1\MitoSys2\Calibration\mEGFPC1_G2\0001_R1_P2_K1_Ch2-Ch1.zen
2.022001e+01	6.973331e+01	20151203_STAG2gfpcf2_G2G1\MitoSys2\Calibration\mEGFPC1_G2\0001_R1_P2_K1_Ch2-Ch1.zen
2.028001e+01	6.333331e+01	20151203_STAG2gfpcf2_G2G1\MitoSys2\Calibration\mEGFPC1_G2\0001_R1_P2_K1_Ch2-Ch1.zen
2.034001e+01	6.641665e+01	20151203_STAG2gfpcf2_G2G1\MitoSys2\Calibration\mEGFPC1_G2\0001_R1_P2_K1_Ch2-Ch1.zen
2.040001e+01	6.424998e+01	20151203_STAG2gfpcf2_G2G1\MitoSys2\Calibration\mEGFPC1_G2\0001_R1_P2_K1_Ch2-Ch1.zen
2.046001e+01	6.289998e+01	20151203_STAG2gfpcf2_G2G1\MitoSys2\Calibration\mEGFPC1_G2\0001_R1_P2_K1_Ch2-Ch1.zen
2.052001e+01	6.304998e+01	20151203_STAG2gfpcf2_G2G1\MitoSys2\Calibration\mEGFPC1_G2\0001_R1_P2_K1_Ch2-Ch1.zen
2.058001e+01	6.396665e+01	20151203_STAG2gfpcf2_G2G1\MitoSys2\Calibration\mEGFPC1_G2\0001_R1_P2_K1_Ch2-Ch1.zen
2.064001e+01	6.263331e+01	20151203_STAG2gfpcf2_G2G1\MitoSys2\Calibration\mEGFPC1_G2\0001_R1_P2_K1_Ch2-Ch1.zen
2.070001e+01	6.498331e+01	20151203_STAG2gfpcf2_G2G1\MitoSys2\Calibration\mEGFPC1_G2\0001_R1_P2_K1_Ch2-Ch1.zen
2.076001e+01	6.544998e+01	20151203_STAG2gfpcf2_G2G1\MitoSys2\Calibration\mEGFPC1_G2\0001_R1_P2_K1_Ch2-Ch1.zen
2.082001e+01	6.359998e+01	20151203_STAG2gfpcf2_G2G1\MitoSys2\Calibration\mEGFPC1_G2\0001_R1_P2_K1_Ch2-Ch1.zen
2.088001e+01	6.268332e+01	20151203_STAG2gfpcf2_G2G1\MitoSys2\Calibration\mEGFPC1_G2\0001_R1_P2_K1_Ch2-Ch1.zen
2.094001e+01	6.596664e+01	20151203_STAG2gfpcf2_G2G1\MitoSys2\Calibration\mEGFPC1_G2\0001_R1_P2_K1_Ch2-Ch1.zen
2.100001e+01	6.253331e+01	20151203_STAG2gfpcf2_G2G1\MitoSys2\Calibration\mEGFPC1_G2\0001_R1_P2_K1_Ch2-Ch1.zen
2.106001e+01	6.789998e+01	20151203_STAG2gfpcf2_G2G1\MitoSys2\Calibration\mEGFPC1_G2\0001_R1_P2_K1_Ch2-Ch1.zen
2.112001e+01	6.209998e+01	20151203_STAG2gfpcf2_G2G1\MitoSys2\Calibration\mEGFPC1_G2\0001_R1_P2_K1_Ch2-Ch1.zen
2.118001e+01	6.241665e+01	20151203_STAG2gfpcf2_G2G1\MitoSys2\Calibration\mEGFPC1_G2\0001_R1_P2_K1_Ch2-Ch1.zen
2.124001e+01	6.884998e+01	20151203_STAG2gfpcf2_G2G1\MitoSys2\Calibration\mEGFPC1_G2\0001_R1_P2_K1_Ch2-Ch1.zen
2.130001e+01	6.323331e+01	20151203_STAG2gfpcf2_G2G1\MitoSys2\Calibration\mEGFPC1_G2\0001_R1_P2_K1_Ch2-Ch1.zen
2.136001e+01	6.349998e+01	20151203_STAG2gfpcf2_G2G1\MitoSys2\Calibration\mEGFPC1_G2\0001_R1_P2_K1_Ch2-Ch1.zen
2.142001e+01	6.468331e+01	20151203_STAG2gfpcf2_G2G1\MitoSys2\Calibration\mEGFPC1_G2\0001_R1_P2_K1_Ch2-Ch1.zen
2.148001e+01	6.546664e+01	20151203_STAG2gfpcf2_G2G1\MitoSys2\Calibration\mEGFPC1_G2\0001_R1_P2_K1_Ch2-Ch1.zen
2.154001e+01	6.628331e+01	20151203_STAG2gfpcf2_G2G1\MitoSys2\Calibration\mEGFPC1_G2\0001_R1_P2_K1_Ch2-Ch1.zen
2.160001e+01	6.404998e+01	20151203_STAG2gfpcf2_G2G1\MitoSys2\Calibration\mEGFPC1_G2\0001_R1_P2_K1_Ch2-Ch1.zen
2.166001e+01	6.706664e+01	20151203_STAG2gfpcf2_G2G1\MitoSys2\Calibration\mEGFPC1_G2\0001_R1_P2_K1_Ch2-Ch1.zen
2.172001e+01	6.311665e+01	20151203_STAG2gfpcf2_G2G1\MitoSys2\Calibration\mEGFPC1_G2\0001_R1_P2_K1_Ch2-Ch1.zen
2.178001e+01	6.418331e+01	20151203_STAG2gfpcf2_G2G1\MitoSys2\Calibration\mEGFPC1_G2\0001_R1_P2_K1_Ch2-Ch1.zen
2.184001e+01	6.404998e+01	20151203_STAG2gfpcf2_G2G1\MitoSys2\Calibration\mEGFPC1_G2\0001_R1_P2_K1_Ch2-Ch1.zen
2.190001e+01	6.733331e+01	20151203_STAG2gfpcf2_G2G1\MitoSys2\Calibration\mEGFPC1_G2\0001_R1_P2_K1_Ch2-Ch1.zen
2.196001e+01	6.459998e+01	20151203_STAG2gfpcf2_G2G1\MitoSys2\Calibration\mEGFPC1_G2\0001_R1_P2_K1_Ch2-Ch1.zen
2.202001e+01	6.433331e+01	20151203_STAG2gfpcf2_G2G1\MitoSys2\Calibration\mEGFPC1_G2\0001_R1_P2_K1_Ch2-Ch1.zen
2.208001e+01	6.561665e+01	20151203_STAG2gfpcf2_G2G1\MitoSys2\Calibration\mEGFPC1_G2\0001_R1_P2_K1_Ch2-Ch1.zen
2.214001e+01	6.473331e+01	20151203_STAG2gfpcf2_G2G1\MitoSys2\Calibration\mEGFPC1_G2\0001_R1_P2_K1_Ch2-Ch1.zen
2.220001e+01	6.396665e+01	20151203_STAG2gfpcf2_G2G1\MitoSys2\Calibration\mEGFPC1_G2\0001_R1_P2_K1_Ch2-Ch1.zen
2.226001e+01	6.719998e+01	20151203_STAG2gfpcf2_G2G1\MitoSys2\Calibration\mEGFPC1_G2\0001_R1_P2_K1_Ch2-Ch1.zen
2.232001e+01	6.488332e+01	20151203_STAG2gfpcf2_G2G1\MitoSys2\Calibration\mEGFPC1_G2\0001_R1_P2_K1_Ch2-Ch1.zen
2.238001e+01	6.323331e+01	20151203_STAG2gfpcf2_G2G1\MitoSys2\Calibration\mEGFPC1_G2\0001_R1_P2_K1_Ch2-Ch1.zen
2.244001e+01	6.459998e+01	20151203_STAG2gfpcf2_G2G1\MitoSys2\Calibration\mEGFPC1_G2\0001_R1_P2_K1_Ch2-Ch1.zen
2.250001e+01	6.204998e+01	20151203_STAG2gfpcf2_G2G1\MitoSys2\Calibration\mEGFPC1_G2\0001_R1_P2_K1_Ch2-Ch1.zen
2.256001e+01	6.671664e+01	20151203_STAG2gfpcf2_G2G1\MitoSys2\Calibration\mEGFPC1_G2\0001_R1_P2_K1_Ch2-Ch1.zen
2.262001e+01	6.388331e+01	20151203_STAG2gfpcf2_G2G1\MitoSys2\Calibration\mEGFPC1_G2\0001_R1_P2_K1_Ch2-Ch1.zen
2.268001e+01	6.551665e+01	20151203_STAG2gfpcf2_G2G1\MitoSys2\Calibration\mEGFPC1_G2\0001_R1_P2_K1_Ch2-Ch1.zen
2.274001e+01	6.323331e+01	20151203_STAG2gfpcf2_G2G1\MitoSys2\Calibration\mEGFPC1_G2\0001_R1_P2_K1_Ch2-Ch1.zen
2.280001e+01	6.403331e+01	20151203_STAG2gfpcf2_G2G1\MitoSys2\Calibration\mEGFPC1_G2\0001_R1_P2_K1_Ch2-Ch1.zen
2.286001e+01	6.121665e+01	20151203_STAG2gfpcf2_G2G1\MitoSys2\Calibration\mEGFPC1_G2\0001_R1_P2_K1_Ch2-Ch1.zen
2.292001e+01	6.326665e+01	20151203_STAG2gfpcf2_G2G1\MitoSys2\Calibration\mEGFPC1_G2\0001_R1_P2_K1_Ch2-Ch1.zen
2.298001e+01	6.523331e+01	20151203_STAG2gfpcf2_G2G1\MitoSys2\Calibration\mEGFPC1_G2\0001_R1_P2_K1_Ch2-Ch1.zen
2.304001e+01	6.393331e+01	20151203_STAG2gfpcf2_G2G1\MitoSys2\Calibration\mEGFPC1_G2\0001_R1_P2_K1_Ch2-Ch1.zen
2.310001e+01	6.416665e+01	20151203_STAG2gfpcf2_G2G1\MitoSys2\Calibration\mEGFPC1_G2\0001_R1_P2_K1_Ch2-Ch1.zen
2.316001e+01	6.158331e+01	20151203_STAG2gfpcf2_G2G1\MitoSys2\Calibration\mEGFPC1_G2\0001_R1_P2_K1_Ch2-Ch1.zen
2.322001e+01	6.274998e+01	20151203_STAG2gfpcf2_G2G1\MitoSys2\Calibration\mEGFPC1_G2\0001_R1_P2_K1_Ch2-Ch1.zen
2.328001e+01	6.471664e+01	20151203_STAG2gfpcf2_G2G1\MitoSys2\Calibration\mEGFPC1_G2\0001_R1_P2_K1_Ch2-Ch1.zen
2.334001e+01	6.486665e+01	20151203_STAG2gfpcf2_G2G1\MitoSys2\Calibration\mEGFPC1_G2\0001_R1_P2_K1_Ch2-Ch1.zen
2.340001e+01	6.553331e+01	20151203_STAG2gfpcf2_G2G1\MitoSys2\Calibration\mEGFPC1_G2\0001_R1_P2_K1_Ch2-Ch1.zen
2.346001e+01	5.963332e+01	20151203_STAG2gfpcf2_G2G1\MitoSys2\Calibration\mEGFPC1_G2\0001_R1_P2_K1_Ch2-Ch1.zen
2.352001e+01	6.533331e+01	20151203_STAG2gfpcf2_G2G1\MitoSys2\Calibration\mEGFPC1_G2\0001_R1_P2_K1_Ch2-Ch1.zen
2.358001e+01	6.038332e+01	20151203_STAG2gfpcf2_G2G1\MitoSys2\Calibration\mEGFPC1_G2\0001_R1_P2_K1_Ch2-Ch1.zen
2.364001e+01	6.151665e+01	20151203_STAG2gfpcf2_G2G1\MitoSys2\Calibration\mEGFPC1_G2\0001_R1_P2_K1_Ch2-Ch1.zen
2.370001e+01	6.653331e+01	20151203_STAG2gfpcf2_G2G1\MitoSys2\Calibration\mEGFPC1_G2\0001_R1_P2_K1_Ch2-Ch1.zen
2.376001e+01	6.323331e+01	20151203_STAG2gfpcf2_G2G1\MitoSys2\Calibration\mEGFPC1_G2\0001_R1_P2_K1_Ch2-Ch1.zen
2.382001e+01	6.334998e+01	20151203_STAG2gfpcf2_G2G1\MitoSys2\Calibration\mEGFPC1_G2\0001_R1_P2_K1_Ch2-Ch1.zen
2.388001e+01	6.439998e+01	20151203_STAG2gfpcf2_G2G1\MitoSys2\Calibration\mEGFPC1_G2\0001_R1_P2_K1_Ch2-Ch1.zen
2.394001e+01	6.391665e+01	20151203_STAG2gfpcf2_G2G1\MitoSys2\Calibration\mEGFPC1_G2\0001_R1_P2_K1_Ch2-Ch1.zen
2.400001e+01	6.669998e+01	20151203_STAG2gfpcf2_G2G1\MitoSys2\Calibration\mEGFPC1_G2\0001_R1_P2_K1_Ch2-Ch1.zen
2.406001e+01	6.701665e+01	20151203_STAG2gfpcf2_G2G1\MitoSys2\Calibration\mEGFPC1_G2\0001_R1_P2_K1_Ch2-Ch1.zen
2.412001e+01	6.388331e+01	20151203_STAG2gfpcf2_G2G1\MitoSys2\Calibration\mEGFPC1_G2\0001_R1_P2_K1_Ch2-Ch1.zen
2.418001e+01	6.643331e+01	20151203_STAG2gfpcf2_G2G1\MitoSys2\Calibration\mEGFPC1_G2\0001_R1_P2_K1_Ch2-Ch1.zen
2.424001e+01	6.333331e+01	20151203_STAG2gfpcf2_G2G1\MitoSys2\Calibration\mEGFPC1_G2\0001_R1_P2_K1_Ch2-Ch1.zen
2.430001e+01	6.474998e+01	20151203_STAG2gfpcf2_G2G1\MitoSys2\Calibration\mEGFPC1_G2\0001_R1_P2_K1_Ch2-Ch1.zen
2.436001e+01	6.246665e+01	20151203_STAG2gfpcf2_G2G1\MitoSys2\Calibration\mEGFPC1_G2\0001_R1_P2_K1_Ch2-Ch1.zen
2.442001e+01	6.453331e+01	20151203_STAG2gfpcf2_G2G1\MitoSys2\Calibration\mEGFPC1_G2\0001_R1_P2_K1_Ch2-Ch1.zen
2.448001e+01	6.293332e+01	20151203_STAG2gfpcf2_G2G1\MitoSys2\Calibration\mEGFPC1_G2\0001_R1_P2_K1_Ch2-Ch1.zen
2.454001e+01	6.454998e+01	20151203_STAG2gfpcf2_G2G1\MitoSys2\Calibration\mEGFPC1_G2\0001_R1_P2_K1_Ch2-Ch1.zen
2.460001e+01	6.329998e+01	20151203_STAG2gfpcf2_G2G1\MitoSys2\Calibration\mEGFPC1_G2\0001_R1_P2_K1_Ch2-Ch1.zen
2.466001e+01	6.421664e+01	20151203_STAG2gfpcf2_G2G1\MitoSys2\Calibration\mEGFPC1_G2\0001_R1_P2_K1_Ch2-Ch1.zen
2.472001e+01	6.504998e+01	20151203_STAG2gfpcf2_G2G1\MitoSys2\Calibration\mEGFPC1_G2\0001_R1_P2_K1_Ch2-Ch1.zen
2.478001e+01	6.423331e+01	20151203_STAG2gfpcf2_G2G1\MitoSys2\Calibration\mEGFPC1_G2\0001_R1_P2_K1_Ch2-Ch1.zen
2.484001e+01	6.428331e+01	20151203_STAG2gfpcf2_G2G1\MitoSys2\Calibration\mEGFPC1_G2\0001_R1_P2_K1_Ch2-Ch1.zen
2.490001e+01	6.389998e+01	20151203_STAG2gfpcf2_G2G1\MitoSys2\Calibration\mEGFPC1_G2\0001_R1_P2_K1_Ch2-Ch1.zen
2.496001e+01	6.408331e+01	20151203_STAG2gfpcf2_G2G1\MitoSys2\Calibration\mEGFPC1_G2\0001_R1_P2_K1_Ch2-Ch1.zen
2.502001e+01	6.701665e+01	20151203_STAG2gfpcf2_G2G1\MitoSys2\Calibration\mEGFPC1_G2\0001_R1_P2_K1_Ch2-Ch1.zen
2.508001e+01	6.296665e+01	20151203_STAG2gfpcf2_G2G1\MitoSys2\Calibration\mEGFPC1_G2\0001_R1_P2_K1_Ch2-Ch1.zen
2.514001e+01	6.343332e+01	20151203_STAG2gfpcf2_G2G1\MitoSys2\Calibration\mEGFPC1_G2\0001_R1_P2_K1_Ch2-Ch1.zen
2.520001e+01	6.474998e+01	20151203_STAG2gfpcf2_G2G1\MitoSys2\Calibration\mEGFPC1_G2\0001_R1_P2_K1_Ch2-Ch1.zen
2.526001e+01	6.586665e+01	20151203_STAG2gfpcf2_G2G1\MitoSys2\Calibration\mEGFPC1_G2\0001_R1_P2_K1_Ch2-Ch1.zen
2.532001e+01	6.546664e+01	20151203_STAG2gfpcf2_G2G1\MitoSys2\Calibration\mEGFPC1_G2\0001_R1_P2_K1_Ch2-Ch1.zen
2.538001e+01	6.383331e+01	20151203_STAG2gfpcf2_G2G1\MitoSys2\Calibration\mEGFPC1_G2\0001_R1_P2_K1_Ch2-Ch1.zen
2.544001e+01	6.369998e+01	20151203_STAG2gfpcf2_G2G1\MitoSys2\Calibration\mEGFPC1_G2\0001_R1_P2_K1_Ch2-Ch1.zen
2.550001e+01	6.271665e+01	20151203_STAG2gfpcf2_G2G1\MitoSys2\Calibration\mEGFPC1_G2\0001_R1_P2_K1_Ch2-Ch1.zen
2.556001e+01	6.654998e+01	20151203_STAG2gfpcf2_G2G1\MitoSys2\Calibration\mEGFPC1_G2\0001_R1_P2_K1_Ch2-Ch1.zen
2.562001e+01	6.174998e+01	20151203_STAG2gfpcf2_G2G1\MitoSys2\Calibration\mEGFPC1_G2\0001_R1_P2_K1_Ch2-Ch1.zen
2.568001e+01	6.384998e+01	20151203_STAG2gfpcf2_G2G1\MitoSys2\Calibration\mEGFPC1_G2\0001_R1_P2_K1_Ch2-Ch1.zen
2.574001e+01	6.646664e+01	20151203_STAG2gfpcf2_G2G1\MitoSys2\Calibration\mEGFPC1_G2\0001_R1_P2_K1_Ch2-Ch1.zen
2.580001e+01	6.473331e+01	20151203_STAG2gfpcf2_G2G1\MitoSys2\Calibration\mEGFPC1_G2\0001_R1_P2_K1_Ch2-Ch1.zen
2.586001e+01	6.318332e+01	20151203_STAG2gfpcf2_G2G1\MitoSys2\Calibration\mEGFPC1_G2\0001_R1_P2_K1_Ch2-Ch1.zen
2.592001e+01	5.979998e+01	20151203_STAG2gfpcf2_G2G1\MitoSys2\Calibration\mEGFPC1_G2\0001_R1_P2_K1_Ch2-Ch1.zen
2.598001e+01	6.411665e+01	20151203_STAG2gfpcf2_G2G1\MitoSys2\Calibration\mEGFPC1_G2\0001_R1_P2_K1_Ch2-Ch1.zen
2.604001e+01	6.668331e+01	20151203_STAG2gfpcf2_G2G1\MitoSys2\Calibration\mEGFPC1_G2\0001_R1_P2_K1_Ch2-Ch1.zen
2.610001e+01	6.279998e+01	20151203_STAG2gfpcf2_G2G1\MitoSys2\Calibration\mEGFPC1_G2\0001_R1_P2_K1_Ch2-Ch1.zen
2.616001e+01	6.463332e+01	20151203_STAG2gfpcf2_G2G1\MitoSys2\Calibration\mEGFPC1_G2\0001_R1_P2_K1_Ch2-Ch1.zen
2.622001e+01	6.274998e+01	20151203_STAG2gfpcf2_G2G1\MitoSys2\Calibration\mEGFPC1_G2\0001_R1_P2_K1_Ch2-Ch1.zen
2.628001e+01	6.439998e+01	20151203_STAG2gfpcf2_G2G1\MitoSys2\Calibration\mEGFPC1_G2\0001_R1_P2_K1_Ch2-Ch1.zen
2.634001e+01	6.253331e+01	20151203_STAG2gfpcf2_G2G1\MitoSys2\Calibration\mEGFPC1_G2\0001_R1_P2_K1_Ch2-Ch1.zen
2.640001e+01	6.086665e+01	20151203_STAG2gfpcf2_G2G1\MitoSys2\Calibration\mEGFPC1_G2\0001_R1_P2_K1_Ch2-Ch1.zen
2.646001e+01	6.584998e+01	20151203_STAG2gfpcf2_G2G1\MitoSys2\Calibration\mEGFPC1_G2\0001_R1_P2_K1_Ch2-Ch1.zen
2.652001e+01	6.516665e+01	20151203_STAG2gfpcf2_G2G1\MitoSys2\Calibration\mEGFPC1_G2\0001_R1_P2_K1_Ch2-Ch1.zen
2.658001e+01	6.533331e+01	20151203_STAG2gfpcf2_G2G1\MitoSys2\Calibration\mEGFPC1_G2\0001_R1_P2_K1_Ch2-Ch1.zen
2.664001e+01	6.416665e+01	20151203_STAG2gfpcf2_G2G1\MitoSys2\Calibration\mEGFPC1_G2\0001_R1_P2_K1_Ch2-Ch1.zen
2.670001e+01	6.956664e+01	20151203_STAG2gfpcf2_G2G1\MitoSys2\Calibration\mEGFPC1_G2\0001_R1_P2_K1_Ch2-Ch1.zen
2.676001e+01	6.929998e+01	20151203_STAG2gfpcf2_G2G1\MitoSys2\Calibration\mEGFPC1_G2\0001_R1_P2_K1_Ch2-Ch1.zen
2.682001e+01	6.936665e+01	20151203_STAG2gfpcf2_G2G1\MitoSys2\Calibration\mEGFPC1_G2\0001_R1_P2_K1_Ch2-Ch1.zen
2.688001e+01	6.104998e+01	20151203_STAG2gfpcf2_G2G1\MitoSys2\Calibration\mEGFPC1_G2\0001_R1_P2_K1_Ch2-Ch1.zen
2.694001e+01	6.454998e+01	20151203_STAG2gfpcf2_G2G1\MitoSys2\Calibration\mEGFPC1_G2\0001_R1_P2_K1_Ch2-Ch1.zen
2.700001e+01	6.568331e+01	20151203_STAG2gfpcf2_G2G1\MitoSys2\Calibration\mEGFPC1_G2\0001_R1_P2_K1_Ch2-Ch1.zen
2.706001e+01	6.289998e+01	20151203_STAG2gfpcf2_G2G1\MitoSys2\Calibration\mEGFPC1_G2\0001_R1_P2_K1_Ch2-Ch1.zen
2.712001e+01	6.531664e+01	20151203_STAG2gfpcf2_G2G1\MitoSys2\Calibration\mEGFPC1_G2\0001_R1_P2_K1_Ch2-Ch1.zen
2.718001e+01	6.626665e+01	20151203_STAG2gfpcf2_G2G1\MitoSys2\Calibration\mEGFPC1_G2\0001_R1_P2_K1_Ch2-Ch1.zen
2.724001e+01	6.664998e+01	20151203_STAG2gfpcf2_G2G1\MitoSys2\Calibration\mEGFPC1_G2\0001_R1_P2_K1_Ch2-Ch1.zen
2.730001e+01	6.433331e+01	20151203_STAG2gfpcf2_G2G1\MitoSys2\Calibration\mEGFPC1_G2\0001_R1_P2_K1_Ch2-Ch1.zen
2.736001e+01	6.319998e+01	20151203_STAG2gfpcf2_G2G1\MitoSys2\Calibration\mEGFPC1_G2\0001_R1_P2_K1_Ch2-Ch1.zen
2.742001e+01	6.044998e+01	20151203_STAG2gfpcf2_G2G1\MitoSys2\Calibration\mEGFPC1_G2\0001_R1_P2_K1_Ch2-Ch1.zen
2.748001e+01	6.336665e+01	20151203_STAG2gfpcf2_G2G1\MitoSys2\Calibration\mEGFPC1_G2\0001_R1_P2_K1_Ch2-Ch1.zen
2.754001e+01	6.603331e+01	20151203_STAG2gfpcf2_G2G1\MitoSys2\Calibration\mEGFPC1_G2\0001_R1_P2_K1_Ch2-Ch1.zen
2.760001e+01	6.363331e+01	20151203_STAG2gfpcf2_G2G1\MitoSys2\Calibration\mEGFPC1_G2\0001_R1_P2_K1_Ch2-Ch1.zen
2.766001e+01	6.549998e+01	20151203_STAG2gfpcf2_G2G1\MitoSys2\Calibration\mEGFPC1_G2\0001_R1_P2_K1_Ch2-Ch1.zen
2.772001e+01	6.386665e+01	20151203_STAG2gfpcf2_G2G1\MitoSys2\Calibration\mEGFPC1_G2\0001_R1_P2_K1_Ch2-Ch1.zen
2.778001e+01	6.303331e+01	20151203_STAG2gfpcf2_G2G1\MitoSys2\Calibration\mEGFPC1_G2\0001_R1_P2_K1_Ch2-Ch1.zen
2.784001e+01	6.303331e+01	20151203_STAG2gfpcf2_G2G1\MitoSys2\Calibration\mEGFPC1_G2\0001_R1_P2_K1_Ch2-Ch1.zen
2.790001e+01	5.991665e+01	20151203_STAG2gfpcf2_G2G1\MitoSys2\Calibration\mEGFPC1_G2\0001_R1_P2_K1_Ch2-Ch1.zen
2.796001e+01	6.536665e+01	20151203_STAG2gfpcf2_G2G1\MitoSys2\Calibration\mEGFPC1_G2\0001_R1_P2_K1_Ch2-Ch1.zen
2.802001e+01	6.721664e+01	20151203_STAG2gfpcf2_G2G1\MitoSys2\Calibration\mEGFPC1_G2\0001_R1_P2_K1_Ch2-Ch1.zen
2.808001e+01	6.191665e+01	20151203_STAG2gfpcf2_G2G1\MitoSys2\Calibration\mEGFPC1_G2\0001_R1_P2_K1_Ch2-Ch1.zen
2.814001e+01	6.713332e+01	20151203_STAG2gfpcf2_G2G1\MitoSys2\Calibration\mEGFPC1_G2\0001_R1_P2_K1_Ch2-Ch1.zen
2.820001e+01	6.366665e+01	20151203_STAG2gfpcf2_G2G1\MitoSys2\Calibration\mEGFPC1_G2\0001_R1_P2_K1_Ch2-Ch1.zen
2.826001e+01	6.668331e+01	20151203_STAG2gfpcf2_G2G1\MitoSys2\Calibration\mEGFPC1_G2\0001_R1_P2_K1_Ch2-Ch1.zen
2.832001e+01	6.439998e+01	20151203_STAG2gfpcf2_G2G1\MitoSys2\Calibration\mEGFPC1_G2\0001_R1_P2_K1_Ch2-Ch1.zen
2.838001e+01	6.714998e+01	20151203_STAG2gfpcf2_G2G1\MitoSys2\Calibration\mEGFPC1_G2\0001_R1_P2_K1_Ch2-Ch1.zen
2.844001e+01	6.249998e+01	20151203_STAG2gfpcf2_G2G1\MitoSys2\Calibration\mEGFPC1_G2\0001_R1_P2_K1_Ch2-Ch1.zen
2.850001e+01	6.118332e+01	20151203_STAG2gfpcf2_G2G1\MitoSys2\Calibration\mEGFPC1_G2\0001_R1_P2_K1_Ch2-Ch1.zen
2.856001e+01	6.394998e+01	20151203_STAG2gfpcf2_G2G1\MitoSys2\Calibration\mEGFPC1_G2\0001_R1_P2_K1_Ch2-Ch1.zen
2.862001e+01	6.494998e+01	20151203_STAG2gfpcf2_G2G1\MitoSys2\Calibration\mEGFPC1_G2\0001_R1_P2_K1_Ch2-Ch1.zen
2.868001e+01	6.528331e+01	20151203_STAG2gfpcf2_G2G1\MitoSys2\Calibration\mEGFPC1_G2\0001_R1_P2_K1_Ch2-Ch1.zen
2.874001e+01	6.338331e+01	20151203_STAG2gfpcf2_G2G1\MitoSys2\Calibration\mEGFPC1_G2\0001_R1_P2_K1_Ch2-Ch1.zen
2.880001e+01	6.361665e+01	20151203_STAG2gfpcf2_G2G1\MitoSys2\Calibration\mEGFPC1_G2\0001_R1_P2_K1_Ch2-Ch1.zen
2.886001e+01	6.538332e+01	20151203_STAG2gfpcf2_G2G1\MitoSys2\Calibration\mEGFPC1_G2\0001_R1_P2_K1_Ch2-Ch1.zen
2.892001e+01	6.449998e+01	20151203_STAG2gfpcf2_G2G1\MitoSys2\Calibration\mEGFPC1_G2\0001_R1_P2_K1_Ch2-Ch1.zen
2.898001e+01	6.803331e+01	20151203_STAG2gfpcf2_G2G1\MitoSys2\Calibration\mEGFPC1_G2\0001_R1_P2_K1_Ch2-Ch1.zen
2.904001e+01	6.558331e+01	20151203_STAG2gfpcf2_G2G1\MitoSys2\Calibration\mEGFPC1_G2\0001_R1_P2_K1_Ch2-Ch1.zen
2.910001e+01	6.158331e+01	20151203_STAG2gfpcf2_G2G1\MitoSys2\Calibration\mEGFPC1_G2\0001_R1_P2_K1_Ch2-Ch1.zen
2.916001e+01	6.478331e+01	20151203_STAG2gfpcf2_G2G1\MitoSys2\Calibration\mEGFPC1_G2\0001_R1_P2_K1_Ch2-Ch1.zen
2.922001e+01	6.644998e+01	20151203_STAG2gfpcf2_G2G1\MitoSys2\Calibration\mEGFPC1_G2\0001_R1_P2_K1_Ch2-Ch1.zen
2.928001e+01	6.768331e+01	20151203_STAG2gfpcf2_G2G1\MitoSys2\Calibration\mEGFPC1_G2\0001_R1_P2_K1_Ch2-Ch1.zen
2.934001e+01	6.289998e+01	20151203_STAG2gfpcf2_G2G1\MitoSys2\Calibration\mEGFPC1_G2\0001_R1_P2_K1_Ch2-Ch1.zen
2.940001e+01	6.461665e+01	20151203_STAG2gfpcf2_G2G1\MitoSys2\Calibration\mEGFPC1_G2\0001_R1_P2_K1_Ch2-Ch1.zen
2.946001e+01	6.364998e+01	20151203_STAG2gfpcf2_G2G1\MitoSys2\Calibration\mEGFPC1_G2\0001_R1_P2_K1_Ch2-Ch1.zen
2.952001e+01	6.439998e+01	20151203_STAG2gfpcf2_G2G1\MitoSys2\Calibration\mEGFPC1_G2\0001_R1_P2_K1_Ch2-Ch1.zen
2.958001e+01	6.548331e+01	20151203_STAG2gfpcf2_G2G1\MitoSys2\Calibration\mEGFPC1_G2\0001_R1_P2_K1_Ch2-Ch1.zen
2.964001e+01	6.288331e+01	20151203_STAG2gfpcf2_G2G1\MitoSys2\Calibration\mEGFPC1_G2\0001_R1_P2_K1_Ch2-Ch1.zen
2.970001e+01	6.443331e+01	20151203_STAG2gfpcf2_G2G1\MitoSys2\Calibration\mEGFPC1_G2\0001_R1_P2_K1_Ch2-Ch1.zen
2.976001e+01	6.689998e+01	20151203_STAG2gfpcf2_G2G1\MitoSys2\Calibration\mEGFPC1_G2\0001_R1_P2_K1_Ch2-Ch1.zen
2.982001e+01	6.104998e+01	20151203_STAG2gfpcf2_G2G1\MitoSys2\Calibration\mEGFPC1_G2\0001_R1_P2_K1_Ch2-Ch1.zen
2.988001e+01	6.281665e+01	20151203_STAG2gfpcf2_G2G1\MitoSys2\Calibration\mEGFPC1_G2\0001_R1_P2_K1_Ch2-Ch1.zen
2.994001e+01	6.364998e+01	20151203_STAG2gfpcf2_G2G1\MitoSys2\Calibration\mEGFPC1_G2\0001_R1_P2_K1_Ch2-Ch1.zen
0	6.401669e+01	20151203_STAG2gfpcf2_G2G1\MitoSys2\Calibration\mEGFPC1_G2\0001_R1_P3_K1_Ch2-Ch1.zen
6.000000e-02	6.175002e+01	20151203_STAG2gfpcf2_G2G1\MitoSys2\Calibration\mEGFPC1_G2\0001_R1_P3_K1_Ch2-Ch1.zen
1.200000e-01	5.986668e+01	20151203_STAG2gfpcf2_G2G1\MitoSys2\Calibration\mEGFPC1_G2\0001_R1_P3_K1_Ch2-Ch1.zen
1.800000e-01	6.145002e+01	20151203_STAG2gfpcf2_G2G1\MitoSys2\Calibration\mEGFPC1_G2\0001_R1_P3_K1_Ch2-Ch1.zen
2.400000e-01	6.176669e+01	20151203_STAG2gfpcf2_G2G1\MitoSys2\Calibration\mEGFPC1_G2\0001_R1_P3_K1_Ch2-Ch1.zen
3.000000e-01	5.993335e+01	20151203_STAG2gfpcf2_G2G1\MitoSys2\Calibration\mEGFPC1_G2\0001_R1_P3_K1_Ch2-Ch1.zen
3.600000e-01	6.155002e+01	20151203_STAG2gfpcf2_G2G1\MitoSys2\Calibration\mEGFPC1_G2\0001_R1_P3_K1_Ch2-Ch1.zen
4.200000e-01	6.425002e+01	20151203_STAG2gfpcf2_G2G1\MitoSys2\Calibration\mEGFPC1_G2\0001_R1_P3_K1_Ch2-Ch1.zen
4.800000e-01	5.996669e+01	20151203_STAG2gfpcf2_G2G1\MitoSys2\Calibration\mEGFPC1_G2\0001_R1_P3_K1_Ch2-Ch1.zen
5.400000e-01	6.080002e+01	20151203_STAG2gfpcf2_G2G1\MitoSys2\Calibration\mEGFPC1_G2\0001_R1_P3_K1_Ch2-Ch1.zen
6.000000e-01	6.250002e+01	20151203_STAG2gfpcf2_G2G1\MitoSys2\Calibration\mEGFPC1_G2\0001_R1_P3_K1_Ch2-Ch1.zen
6.600000e-01	6.458335e+01	20151203_STAG2gfpcf2_G2G1\MitoSys2\Calibration\mEGFPC1_G2\0001_R1_P3_K1_Ch2-Ch1.zen
7.200000e-01	6.068335e+01	20151203_STAG2gfpcf2_G2G1\MitoSys2\Calibration\mEGFPC1_G2\0001_R1_P3_K1_Ch2-Ch1.zen
7.800000e-01	6.621669e+01	20151203_STAG2gfpcf2_G2G1\MitoSys2\Calibration\mEGFPC1_G2\0001_R1_P3_K1_Ch2-Ch1.zen
8.400000e-01	6.200002e+01	20151203_STAG2gfpcf2_G2G1\MitoSys2\Calibration\mEGFPC1_G2\0001_R1_P3_K1_Ch2-Ch1.zen
9.000000e-01	6.063335e+01	20151203_STAG2gfpcf2_G2G1\MitoSys2\Calibration\mEGFPC1_G2\0001_R1_P3_K1_Ch2-Ch1.zen
9.600000e-01	6.080002e+01	20151203_STAG2gfpcf2_G2G1\MitoSys2\Calibration\mEGFPC1_G2\0001_R1_P3_K1_Ch2-Ch1.zen
1.020000e+00	6.350002e+01	20151203_STAG2gfpcf2_G2G1\MitoSys2\Calibration\mEGFPC1_G2\0001_R1_P3_K1_Ch2-Ch1.zen
1.080000e+00	6.181668e+01	20151203_STAG2gfpcf2_G2G1\MitoSys2\Calibration\mEGFPC1_G2\0001_R1_P3_K1_Ch2-Ch1.zen
1.140000e+00	6.150002e+01	20151203_STAG2gfpcf2_G2G1\MitoSys2\Calibration\mEGFPC1_G2\0001_R1_P3_K1_Ch2-Ch1.zen
1.200000e+00	6.153335e+01	20151203_STAG2gfpcf2_G2G1\MitoSys2\Calibration\mEGFPC1_G2\0001_R1_P3_K1_Ch2-Ch1.zen
1.260000e+00	6.193335e+01	20151203_STAG2gfpcf2_G2G1\MitoSys2\Calibration\mEGFPC1_G2\0001_R1_P3_K1_Ch2-Ch1.zen
1.320000e+00	6.103335e+01	20151203_STAG2gfpcf2_G2G1\MitoSys2\Calibration\mEGFPC1_G2\0001_R1_P3_K1_Ch2-Ch1.zen
1.380000e+00	6.206668e+01	20151203_STAG2gfpcf2_G2G1\MitoSys2\Calibration\mEGFPC1_G2\0001_R1_P3_K1_Ch2-Ch1.zen
1.440000e+00	6.481669e+01	20151203_STAG2gfpcf2_G2G1\MitoSys2\Calibration\mEGFPC1_G2\0001_R1_P3_K1_Ch2-Ch1.zen
1.500000e+00	6.055002e+01	20151203_STAG2gfpcf2_G2G1\MitoSys2\Calibration\mEGFPC1_G2\0001_R1_P3_K1_Ch2-Ch1.zen
1.560000e+00	6.255002e+01	20151203_STAG2gfpcf2_G2G1\MitoSys2\Calibration\mEGFPC1_G2\0001_R1_P3_K1_Ch2-Ch1.zen
1.620000e+00	6.243335e+01	20151203_STAG2gfpcf2_G2G1\MitoSys2\Calibration\mEGFPC1_G2\0001_R1_P3_K1_Ch2-Ch1.zen
1.680000e+00	6.176669e+01	20151203_STAG2gfpcf2_G2G1\MitoSys2\Calibration\mEGFPC1_G2\0001_R1_P3_K1_Ch2-Ch1.zen
1.740000e+00	6.370002e+01	20151203_STAG2gfpcf2_G2G1\MitoSys2\Calibration\mEGFPC1_G2\0001_R1_P3_K1_Ch2-Ch1.zen
1.800000e+00	6.450002e+01	20151203_STAG2gfpcf2_G2G1\MitoSys2\Calibration\mEGFPC1_G2\0001_R1_P3_K1_Ch2-Ch1.zen
1.860000e+00	6.348335e+01	20151203_STAG2gfpcf2_G2G1\MitoSys2\Calibration\mEGFPC1_G2\0001_R1_P3_K1_Ch2-Ch1.zen
1.920000e+00	6.416669e+01	20151203_STAG2gfpcf2_G2G1\MitoSys2\Calibration\mEGFPC1_G2\0001_R1_P3_K1_Ch2-Ch1.zen
1.980000e+00	6.256668e+01	20151203_STAG2gfpcf2_G2G1\MitoSys2\Calibration\mEGFPC1_G2\0001_R1_P3_K1_Ch2-Ch1.zen
2.040000e+00	6.256668e+01	20151203_STAG2gfpcf2_G2G1\MitoSys2\Calibration\mEGFPC1_G2\0001_R1_P3_K1_Ch2-Ch1.zen
2.100000e+00	6.205002e+01	20151203_STAG2gfpcf2_G2G1\MitoSys2\Calibration\mEGFPC1_G2\0001_R1_P3_K1_Ch2-Ch1.zen
2.160000e+00	6.103335e+01	20151203_STAG2gfpcf2_G2G1\MitoSys2\Calibration\mEGFPC1_G2\0001_R1_P3_K1_Ch2-Ch1.zen
2.220000e+00	6.588335e+01	20151203_STAG2gfpcf2_G2G1\MitoSys2\Calibration\mEGFPC1_G2\0001_R1_P3_K1_Ch2-Ch1.zen
2.280000e+00	6.421669e+01	20151203_STAG2gfpcf2_G2G1\MitoSys2\Calibration\mEGFPC1_G2\0001_R1_P3_K1_Ch2-Ch1.zen
2.340000e+00	6.091669e+01	20151203_STAG2gfpcf2_G2G1\MitoSys2\Calibration\mEGFPC1_G2\0001_R1_P3_K1_Ch2-Ch1.zen
2.400000e+00	6.301669e+01	20151203_STAG2gfpcf2_G2G1\MitoSys2\Calibration\mEGFPC1_G2\0001_R1_P3_K1_Ch2-Ch1.zen
2.460000e+00	6.310002e+01	20151203_STAG2gfpcf2_G2G1\MitoSys2\Calibration\mEGFPC1_G2\0001_R1_P3_K1_Ch2-Ch1.zen
2.520000e+00	6.090002e+01	20151203_STAG2gfpcf2_G2G1\MitoSys2\Calibration\mEGFPC1_G2\0001_R1_P3_K1_Ch2-Ch1.zen
2.580000e+00	6.453336e+01	20151203_STAG2gfpcf2_G2G1\MitoSys2\Calibration\mEGFPC1_G2\0001_R1_P3_K1_Ch2-Ch1.zen
2.640000e+00	6.145002e+01	20151203_STAG2gfpcf2_G2G1\MitoSys2\Calibration\mEGFPC1_G2\0001_R1_P3_K1_Ch2-Ch1.zen
2.700000e+00	6.708335e+01	20151203_STAG2gfpcf2_G2G1\MitoSys2\Calibration\mEGFPC1_G2\0001_R1_P3_K1_Ch2-Ch1.zen
2.760000e+00	6.030002e+01	20151203_STAG2gfpcf2_G2G1\MitoSys2\Calibration\mEGFPC1_G2\0001_R1_P3_K1_Ch2-Ch1.zen
2.820000e+00	6.380002e+01	20151203_STAG2gfpcf2_G2G1\MitoSys2\Calibration\mEGFPC1_G2\0001_R1_P3_K1_Ch2-Ch1.zen
2.880000e+00	6.471669e+01	20151203_STAG2gfpcf2_G2G1\MitoSys2\Calibration\mEGFPC1_G2\0001_R1_P3_K1_Ch2-Ch1.zen
2.940000e+00	6.240002e+01	20151203_STAG2gfpcf2_G2G1\MitoSys2\Calibration\mEGFPC1_G2\0001_R1_P3_K1_Ch2-Ch1.zen
3	6.268335e+01	20151203_STAG2gfpcf2_G2G1\MitoSys2\Calibration\mEGFPC1_G2\0001_R1_P3_K1_Ch2-Ch1.zen
3.060000e+00	6.021669e+01	20151203_STAG2gfpcf2_G2G1\MitoSys2\Calibration\mEGFPC1_G2\0001_R1_P3_K1_Ch2-Ch1.zen
3.120000e+00	6.171669e+01	20151203_STAG2gfpcf2_G2G1\MitoSys2\Calibration\mEGFPC1_G2\0001_R1_P3_K1_Ch2-Ch1.zen
3.180000e+00	6.383335e+01	20151203_STAG2gfpcf2_G2G1\MitoSys2\Calibration\mEGFPC1_G2\0001_R1_P3_K1_Ch2-Ch1.zen
3.240000e+00	6.046669e+01	20151203_STAG2gfpcf2_G2G1\MitoSys2\Calibration\mEGFPC1_G2\0001_R1_P3_K1_Ch2-Ch1.zen
3.300000e+00	6.165002e+01	20151203_STAG2gfpcf2_G2G1\MitoSys2\Calibration\mEGFPC1_G2\0001_R1_P3_K1_Ch2-Ch1.zen
3.360000e+00	5.883335e+01	20151203_STAG2gfpcf2_G2G1\MitoSys2\Calibration\mEGFPC1_G2\0001_R1_P3_K1_Ch2-Ch1.zen
3.420000e+00	6.341669e+01	20151203_STAG2gfpcf2_G2G1\MitoSys2\Calibration\mEGFPC1_G2\0001_R1_P3_K1_Ch2-Ch1.zen
3.480000e+00	6.666669e+01	20151203_STAG2gfpcf2_G2G1\MitoSys2\Calibration\mEGFPC1_G2\0001_R1_P3_K1_Ch2-Ch1.zen
3.540000e+00	6.161669e+01	20151203_STAG2gfpcf2_G2G1\MitoSys2\Calibration\mEGFPC1_G2\0001_R1_P3_K1_Ch2-Ch1.zen
3.600000e+00	6.195002e+01	20151203_STAG2gfpcf2_G2G1\MitoSys2\Calibration\mEGFPC1_G2\0001_R1_P3_K1_Ch2-Ch1.zen
3.660000e+00	5.886668e+01	20151203_STAG2gfpcf2_G2G1\MitoSys2\Calibration\mEGFPC1_G2\0001_R1_P3_K1_Ch2-Ch1.zen
3.720000e+00	6.223335e+01	20151203_STAG2gfpcf2_G2G1\MitoSys2\Calibration\mEGFPC1_G2\0001_R1_P3_K1_Ch2-Ch1.zen
3.780000e+00	6.151669e+01	20151203_STAG2gfpcf2_G2G1\MitoSys2\Calibration\mEGFPC1_G2\0001_R1_P3_K1_Ch2-Ch1.zen
3.840000e+00	6.263335e+01	20151203_STAG2gfpcf2_G2G1\MitoSys2\Calibration\mEGFPC1_G2\0001_R1_P3_K1_Ch2-Ch1.zen
3.900000e+00	6.528336e+01	20151203_STAG2gfpcf2_G2G1\MitoSys2\Calibration\mEGFPC1_G2\0001_R1_P3_K1_Ch2-Ch1.zen
3.960000e+00	5.970002e+01	20151203_STAG2gfpcf2_G2G1\MitoSys2\Calibration\mEGFPC1_G2\0001_R1_P3_K1_Ch2-Ch1.zen
4.020000e+00	6.310002e+01	20151203_STAG2gfpcf2_G2G1\MitoSys2\Calibration\mEGFPC1_G2\0001_R1_P3_K1_Ch2-Ch1.zen
4.080000e+00	6.253335e+01	20151203_STAG2gfpcf2_G2G1\MitoSys2\Calibration\mEGFPC1_G2\0001_R1_P3_K1_Ch2-Ch1.zen
4.140000e+00	6.073335e+01	20151203_STAG2gfpcf2_G2G1\MitoSys2\Calibration\mEGFPC1_G2\0001_R1_P3_K1_Ch2-Ch1.zen
4.200000e+00	6.001669e+01	20151203_STAG2gfpcf2_G2G1\MitoSys2\Calibration\mEGFPC1_G2\0001_R1_P3_K1_Ch2-Ch1.zen
4.260000e+00	6.505002e+01	20151203_STAG2gfpcf2_G2G1\MitoSys2\Calibration\mEGFPC1_G2\0001_R1_P3_K1_Ch2-Ch1.zen
4.320000e+00	6.170002e+01	20151203_STAG2gfpcf2_G2G1\MitoSys2\Calibration\mEGFPC1_G2\0001_R1_P3_K1_Ch2-Ch1.zen
4.380000e+00	6.258335e+01	20151203_STAG2gfpcf2_G2G1\MitoSys2\Calibration\mEGFPC1_G2\0001_R1_P3_K1_Ch2-Ch1.zen
4.440000e+00	6.133335e+01	20151203_STAG2gfpcf2_G2G1\MitoSys2\Calibration\mEGFPC1_G2\0001_R1_P3_K1_Ch2-Ch1.zen
4.500000e+00	6.096669e+01	20151203_STAG2gfpcf2_G2G1\MitoSys2\Calibration\mEGFPC1_G2\0001_R1_P3_K1_Ch2-Ch1.zen
4.560000e+00	6.151669e+01	20151203_STAG2gfpcf2_G2G1\MitoSys2\Calibration\mEGFPC1_G2\0001_R1_P3_K1_Ch2-Ch1.zen
4.620000e+00	6.355002e+01	20151203_STAG2gfpcf2_G2G1\MitoSys2\Calibration\mEGFPC1_G2\0001_R1_P3_K1_Ch2-Ch1.zen
4.680000e+00	6.143335e+01	20151203_STAG2gfpcf2_G2G1\MitoSys2\Calibration\mEGFPC1_G2\0001_R1_P3_K1_Ch2-Ch1.zen
4.740000e+00	6.316669e+01	20151203_STAG2gfpcf2_G2G1\MitoSys2\Calibration\mEGFPC1_G2\0001_R1_P3_K1_Ch2-Ch1.zen
4.800000e+00	5.918335e+01	20151203_STAG2gfpcf2_G2G1\MitoSys2\Calibration\mEGFPC1_G2\0001_R1_P3_K1_Ch2-Ch1.zen
4.860000e+00	6.281668e+01	20151203_STAG2gfpcf2_G2G1\MitoSys2\Calibration\mEGFPC1_G2\0001_R1_P3_K1_Ch2-Ch1.zen
4.920000e+00	6.013335e+01	20151203_STAG2gfpcf2_G2G1\MitoSys2\Calibration\mEGFPC1_G2\0001_R1_P3_K1_Ch2-Ch1.zen
4.980000e+00	6.026669e+01	20151203_STAG2gfpcf2_G2G1\MitoSys2\Calibration\mEGFPC1_G2\0001_R1_P3_K1_Ch2-Ch1.zen
5.040000e+00	6.190002e+01	20151203_STAG2gfpcf2_G2G1\MitoSys2\Calibration\mEGFPC1_G2\0001_R1_P3_K1_Ch2-Ch1.zen
5.100000e+00	6.555002e+01	20151203_STAG2gfpcf2_G2G1\MitoSys2\Calibration\mEGFPC1_G2\0001_R1_P3_K1_Ch2-Ch1.zen
5.160000e+00	6.385002e+01	20151203_STAG2gfpcf2_G2G1\MitoSys2\Calibration\mEGFPC1_G2\0001_R1_P3_K1_Ch2-Ch1.zen
5.220000e+00	6.465002e+01	20151203_STAG2gfpcf2_G2G1\MitoSys2\Calibration\mEGFPC1_G2\0001_R1_P3_K1_Ch2-Ch1.zen
5.280000e+00	5.925002e+01	20151203_STAG2gfpcf2_G2G1\MitoSys2\Calibration\mEGFPC1_G2\0001_R1_P3_K1_Ch2-Ch1.zen
5.340000e+00	6.075002e+01	20151203_STAG2gfpcf2_G2G1\MitoSys2\Calibration\mEGFPC1_G2\0001_R1_P3_K1_Ch2-Ch1.zen
5.400000e+00	6.050002e+01	20151203_STAG2gfpcf2_G2G1\MitoSys2\Calibration\mEGFPC1_G2\0001_R1_P3_K1_Ch2-Ch1.zen
5.460000e+00	6.188335e+01	20151203_STAG2gfpcf2_G2G1\MitoSys2\Calibration\mEGFPC1_G2\0001_R1_P3_K1_Ch2-Ch1.zen
5.520000e+00	6.008335e+01	20151203_STAG2gfpcf2_G2G1\MitoSys2\Calibration\mEGFPC1_G2\0001_R1_P3_K1_Ch2-Ch1.zen
5.580000e+00	6.035002e+01	20151203_STAG2gfpcf2_G2G1\MitoSys2\Calibration\mEGFPC1_G2\0001_R1_P3_K1_Ch2-Ch1.zen
5.640000e+00	6.128335e+01	20151203_STAG2gfpcf2_G2G1\MitoSys2\Calibration\mEGFPC1_G2\0001_R1_P3_K1_Ch2-Ch1.zen
5.700000e+00	6.503336e+01	20151203_STAG2gfpcf2_G2G1\MitoSys2\Calibration\mEGFPC1_G2\0001_R1_P3_K1_Ch2-Ch1.zen
5.760000e+00	6.276669e+01	20151203_STAG2gfpcf2_G2G1\MitoSys2\Calibration\mEGFPC1_G2\0001_R1_P3_K1_Ch2-Ch1.zen
5.820000e+00	6.160002e+01	20151203_STAG2gfpcf2_G2G1\MitoSys2\Calibration\mEGFPC1_G2\0001_R1_P3_K1_Ch2-Ch1.zen
5.880000e+00	6.133335e+01	20151203_STAG2gfpcf2_G2G1\MitoSys2\Calibration\mEGFPC1_G2\0001_R1_P3_K1_Ch2-Ch1.zen
5.940000e+00	6.133335e+01	20151203_STAG2gfpcf2_G2G1\MitoSys2\Calibration\mEGFPC1_G2\0001_R1_P3_K1_Ch2-Ch1.zen
6	5.721669e+01	20151203_STAG2gfpcf2_G2G1\MitoSys2\Calibration\mEGFPC1_G2\0001_R1_P3_K1_Ch2-Ch1.zen
6.060000e+00	5.870002e+01	20151203_STAG2gfpcf2_G2G1\MitoSys2\Calibration\mEGFPC1_G2\0001_R1_P3_K1_Ch2-Ch1.zen
6.120000e+00	6.273335e+01	20151203_STAG2gfpcf2_G2G1\MitoSys2\Calibration\mEGFPC1_G2\0001_R1_P3_K1_Ch2-Ch1.zen
6.180000e+00	6.143335e+01	20151203_STAG2gfpcf2_G2G1\MitoSys2\Calibration\mEGFPC1_G2\0001_R1_P3_K1_Ch2-Ch1.zen
6.240000e+00	6.175002e+01	20151203_STAG2gfpcf2_G2G1\MitoSys2\Calibration\mEGFPC1_G2\0001_R1_P3_K1_Ch2-Ch1.zen
6.300000e+00	6.391669e+01	20151203_STAG2gfpcf2_G2G1\MitoSys2\Calibration\mEGFPC1_G2\0001_R1_P3_K1_Ch2-Ch1.zen
6.360000e+00	6.178335e+01	20151203_STAG2gfpcf2_G2G1\MitoSys2\Calibration\mEGFPC1_G2\0001_R1_P3_K1_Ch2-Ch1.zen
6.420000e+00	6.200002e+01	20151203_STAG2gfpcf2_G2G1\MitoSys2\Calibration\mEGFPC1_G2\0001_R1_P3_K1_Ch2-Ch1.zen
6.480000e+00	6.110002e+01	20151203_STAG2gfpcf2_G2G1\MitoSys2\Calibration\mEGFPC1_G2\0001_R1_P3_K1_Ch2-Ch1.zen
6.540000e+00	6.606669e+01	20151203_STAG2gfpcf2_G2G1\MitoSys2\Calibration\mEGFPC1_G2\0001_R1_P3_K1_Ch2-Ch1.zen
6.600000e+00	6.463335e+01	20151203_STAG2gfpcf2_G2G1\MitoSys2\Calibration\mEGFPC1_G2\0001_R1_P3_K1_Ch2-Ch1.zen
6.660000e+00	6.250002e+01	20151203_STAG2gfpcf2_G2G1\MitoSys2\Calibration\mEGFPC1_G2\0001_R1_P3_K1_Ch2-Ch1.zen
6.720000e+00	6.186669e+01	20151203_STAG2gfpcf2_G2G1\MitoSys2\Calibration\mEGFPC1_G2\0001_R1_P3_K1_Ch2-Ch1.zen
6.780000e+00	6.370002e+01	20151203_STAG2gfpcf2_G2G1\MitoSys2\Calibration\mEGFPC1_G2\0001_R1_P3_K1_Ch2-Ch1.zen
6.840000e+00	6.226669e+01	20151203_STAG2gfpcf2_G2G1\MitoSys2\Calibration\mEGFPC1_G2\0001_R1_P3_K1_Ch2-Ch1.zen
6.900000e+00	6.315002e+01	20151203_STAG2gfpcf2_G2G1\MitoSys2\Calibration\mEGFPC1_G2\0001_R1_P3_K1_Ch2-Ch1.zen
6.960000e+00	6.430002e+01	20151203_STAG2gfpcf2_G2G1\MitoSys2\Calibration\mEGFPC1_G2\0001_R1_P3_K1_Ch2-Ch1.zen
7.020000e+00	6.045002e+01	20151203_STAG2gfpcf2_G2G1\MitoSys2\Calibration\mEGFPC1_G2\0001_R1_P3_K1_Ch2-Ch1.zen
7.080000e+00	6.148335e+01	20151203_STAG2gfpcf2_G2G1\MitoSys2\Calibration\mEGFPC1_G2\0001_R1_P3_K1_Ch2-Ch1.zen
7.140000e+00	6.181668e+01	20151203_STAG2gfpcf2_G2G1\MitoSys2\Calibration\mEGFPC1_G2\0001_R1_P3_K1_Ch2-Ch1.zen
7.200000e+00	6.116669e+01	20151203_STAG2gfpcf2_G2G1\MitoSys2\Calibration\mEGFPC1_G2\0001_R1_P3_K1_Ch2-Ch1.zen
7.260000e+00	6.120002e+01	20151203_STAG2gfpcf2_G2G1\MitoSys2\Calibration\mEGFPC1_G2\0001_R1_P3_K1_Ch2-Ch1.zen
7.320000e+00	6.210002e+01	20151203_STAG2gfpcf2_G2G1\MitoSys2\Calibration\mEGFPC1_G2\0001_R1_P3_K1_Ch2-Ch1.zen
7.380000e+00	6.398335e+01	20151203_STAG2gfpcf2_G2G1\MitoSys2\Calibration\mEGFPC1_G2\0001_R1_P3_K1_Ch2-Ch1.zen
7.440000e+00	6.070002e+01	20151203_STAG2gfpcf2_G2G1\MitoSys2\Calibration\mEGFPC1_G2\0001_R1_P3_K1_Ch2-Ch1.zen
7.500000e+00	6.378335e+01	20151203_STAG2gfpcf2_G2G1\MitoSys2\Calibration\mEGFPC1_G2\0001_R1_P3_K1_Ch2-Ch1.zen
7.560000e+00	6.153335e+01	20151203_STAG2gfpcf2_G2G1\MitoSys2\Calibration\mEGFPC1_G2\0001_R1_P3_K1_Ch2-Ch1.zen
7.620000e+00	6.758335e+01	20151203_STAG2gfpcf2_G2G1\MitoSys2\Calibration\mEGFPC1_G2\0001_R1_P3_K1_Ch2-Ch1.zen
7.680000e+00	6.435002e+01	20151203_STAG2gfpcf2_G2G1\MitoSys2\Calibration\mEGFPC1_G2\0001_R1_P3_K1_Ch2-Ch1.zen
7.740000e+00	6.225002e+01	20151203_STAG2gfpcf2_G2G1\MitoSys2\Calibration\mEGFPC1_G2\0001_R1_P3_K1_Ch2-Ch1.zen
7.800000e+00	6.430002e+01	20151203_STAG2gfpcf2_G2G1\MitoSys2\Calibration\mEGFPC1_G2\0001_R1_P3_K1_Ch2-Ch1.zen
7.860000e+00	6.038335e+01	20151203_STAG2gfpcf2_G2G1\MitoSys2\Calibration\mEGFPC1_G2\0001_R1_P3_K1_Ch2-Ch1.zen
7.920000e+00	5.856668e+01	20151203_STAG2gfpcf2_G2G1\MitoSys2\Calibration\mEGFPC1_G2\0001_R1_P3_K1_Ch2-Ch1.zen
7.980000e+00	6.371669e+01	20151203_STAG2gfpcf2_G2G1\MitoSys2\Calibration\mEGFPC1_G2\0001_R1_P3_K1_Ch2-Ch1.zen
8.040000e+00	5.956668e+01	20151203_STAG2gfpcf2_G2G1\MitoSys2\Calibration\mEGFPC1_G2\0001_R1_P3_K1_Ch2-Ch1.zen
8.100000e+00	5.940002e+01	20151203_STAG2gfpcf2_G2G1\MitoSys2\Calibration\mEGFPC1_G2\0001_R1_P3_K1_Ch2-Ch1.zen
8.160000e+00	6.128335e+01	20151203_STAG2gfpcf2_G2G1\MitoSys2\Calibration\mEGFPC1_G2\0001_R1_P3_K1_Ch2-Ch1.zen
8.220000e+00	6.408335e+01	20151203_STAG2gfpcf2_G2G1\MitoSys2\Calibration\mEGFPC1_G2\0001_R1_P3_K1_Ch2-Ch1.zen
8.280000e+00	5.978335e+01	20151203_STAG2gfpcf2_G2G1\MitoSys2\Calibration\mEGFPC1_G2\0001_R1_P3_K1_Ch2-Ch1.zen
8.340000e+00	6.405002e+01	20151203_STAG2gfpcf2_G2G1\MitoSys2\Calibration\mEGFPC1_G2\0001_R1_P3_K1_Ch2-Ch1.zen
8.400000e+00	6.355002e+01	20151203_STAG2gfpcf2_G2G1\MitoSys2\Calibration\mEGFPC1_G2\0001_R1_P3_K1_Ch2-Ch1.zen
8.460000e+00	6.316669e+01	20151203_STAG2gfpcf2_G2G1\MitoSys2\Calibration\mEGFPC1_G2\0001_R1_P3_K1_Ch2-Ch1.zen
8.520000e+00	6.315002e+01	20151203_STAG2gfpcf2_G2G1\MitoSys2\Calibration\mEGFPC1_G2\0001_R1_P3_K1_Ch2-Ch1.zen
8.580000e+00	6.311669e+01	20151203_STAG2gfpcf2_G2G1\MitoSys2\Calibration\mEGFPC1_G2\0001_R1_P3_K1_Ch2-Ch1.zen
8.640000e+00	6.401669e+01	20151203_STAG2gfpcf2_G2G1\MitoSys2\Calibration\mEGFPC1_G2\0001_R1_P3_K1_Ch2-Ch1.zen
8.700000e+00	6.318335e+01	20151203_STAG2gfpcf2_G2G1\MitoSys2\Calibration\mEGFPC1_G2\0001_R1_P3_K1_Ch2-Ch1.zen
8.760000e+00	5.973335e+01	20151203_STAG2gfpcf2_G2G1\MitoSys2\Calibration\mEGFPC1_G2\0001_R1_P3_K1_Ch2-Ch1.zen
8.820000e+00	6.265002e+01	20151203_STAG2gfpcf2_G2G1\MitoSys2\Calibration\mEGFPC1_G2\0001_R1_P3_K1_Ch2-Ch1.zen
8.880000e+00	5.926669e+01	20151203_STAG2gfpcf2_G2G1\MitoSys2\Calibration\mEGFPC1_G2\0001_R1_P3_K1_Ch2-Ch1.zen
8.940000e+00	6.288335e+01	20151203_STAG2gfpcf2_G2G1\MitoSys2\Calibration\mEGFPC1_G2\0001_R1_P3_K1_Ch2-Ch1.zen
9	6.041669e+01	20151203_STAG2gfpcf2_G2G1\MitoSys2\Calibration\mEGFPC1_G2\0001_R1_P3_K1_Ch2-Ch1.zen
9.060000e+00	5.923335e+01	20151203_STAG2gfpcf2_G2G1\MitoSys2\Calibration\mEGFPC1_G2\0001_R1_P3_K1_Ch2-Ch1.zen
9.120000e+00	5.943335e+01	20151203_STAG2gfpcf2_G2G1\MitoSys2\Calibration\mEGFPC1_G2\0001_R1_P3_K1_Ch2-Ch1.zen
9.180000e+00	6.206668e+01	20151203_STAG2gfpcf2_G2G1\MitoSys2\Calibration\mEGFPC1_G2\0001_R1_P3_K1_Ch2-Ch1.zen
9.240000e+00	6.486668e+01	20151203_STAG2gfpcf2_G2G1\MitoSys2\Calibration\mEGFPC1_G2\0001_R1_P3_K1_Ch2-Ch1.zen
9.300000e+00	5.858335e+01	20151203_STAG2gfpcf2_G2G1\MitoSys2\Calibration\mEGFPC1_G2\0001_R1_P3_K1_Ch2-Ch1.zen
9.360000e+00	6.188335e+01	20151203_STAG2gfpcf2_G2G1\MitoSys2\Calibration\mEGFPC1_G2\0001_R1_P3_K1_Ch2-Ch1.zen
9.420000e+00	5.778335e+01	20151203_STAG2gfpcf2_G2G1\MitoSys2\Calibration\mEGFPC1_G2\0001_R1_P3_K1_Ch2-Ch1.zen
9.480000e+00	5.911668e+01	20151203_STAG2gfpcf2_G2G1\MitoSys2\Calibration\mEGFPC1_G2\0001_R1_P3_K1_Ch2-Ch1.zen
9.540000e+00	5.928335e+01	20151203_STAG2gfpcf2_G2G1\MitoSys2\Calibration\mEGFPC1_G2\0001_R1_P3_K1_Ch2-Ch1.zen
9.600000e+00	6.163335e+01	20151203_STAG2gfpcf2_G2G1\MitoSys2\Calibration\mEGFPC1_G2\0001_R1_P3_K1_Ch2-Ch1.zen
9.660000e+00	6.050002e+01	20151203_STAG2gfpcf2_G2G1\MitoSys2\Calibration\mEGFPC1_G2\0001_R1_P3_K1_Ch2-Ch1.zen
9.720000e+00	6.271669e+01	20151203_STAG2gfpcf2_G2G1\MitoSys2\Calibration\mEGFPC1_G2\0001_R1_P3_K1_Ch2-Ch1.zen
9.780000e+00	6.186669e+01	20151203_STAG2gfpcf2_G2G1\MitoSys2\Calibration\mEGFPC1_G2\0001_R1_P3_K1_Ch2-Ch1.zen
9.840000e+00	6.150002e+01	20151203_STAG2gfpcf2_G2G1\MitoSys2\Calibration\mEGFPC1_G2\0001_R1_P3_K1_Ch2-Ch1.zen
9.900000e+00	6.205002e+01	20151203_STAG2gfpcf2_G2G1\MitoSys2\Calibration\mEGFPC1_G2\0001_R1_P3_K1_Ch2-Ch1.zen
9.960000e+00	6.076669e+01	20151203_STAG2gfpcf2_G2G1\MitoSys2\Calibration\mEGFPC1_G2\0001_R1_P3_K1_Ch2-Ch1.zen
1.002000e+01	6.431669e+01	20151203_STAG2gfpcf2_G2G1\MitoSys2\Calibration\mEGFPC1_G2\0001_R1_P3_K1_Ch2-Ch1.zen
1.008000e+01	6.578336e+01	20151203_STAG2gfpcf2_G2G1\MitoSys2\Calibration\mEGFPC1_G2\0001_R1_P3_K1_Ch2-Ch1.zen
1.014000e+01	6.300002e+01	20151203_STAG2gfpcf2_G2G1\MitoSys2\Calibration\mEGFPC1_G2\0001_R1_P3_K1_Ch2-Ch1.zen
1.020000e+01	6.291669e+01	20151203_STAG2gfpcf2_G2G1\MitoSys2\Calibration\mEGFPC1_G2\0001_R1_P3_K1_Ch2-Ch1.zen
1.026000e+01	6.181668e+01	20151203_STAG2gfpcf2_G2G1\MitoSys2\Calibration\mEGFPC1_G2\0001_R1_P3_K1_Ch2-Ch1.zen
1.032000e+01	6.328335e+01	20151203_STAG2gfpcf2_G2G1\MitoSys2\Calibration\mEGFPC1_G2\0001_R1_P3_K1_Ch2-Ch1.zen
1.038000e+01	6.276669e+01	20151203_STAG2gfpcf2_G2G1\MitoSys2\Calibration\mEGFPC1_G2\0001_R1_P3_K1_Ch2-Ch1.zen
1.044000e+01	6.146669e+01	20151203_STAG2gfpcf2_G2G1\MitoSys2\Calibration\mEGFPC1_G2\0001_R1_P3_K1_Ch2-Ch1.zen
1.050000e+01	6.075002e+01	20151203_STAG2gfpcf2_G2G1\MitoSys2\Calibration\mEGFPC1_G2\0001_R1_P3_K1_Ch2-Ch1.zen
1.056000e+01	6.205002e+01	20151203_STAG2gfpcf2_G2G1\MitoSys2\Calibration\mEGFPC1_G2\0001_R1_P3_K1_Ch2-Ch1.zen
1.062000e+01	6.121669e+01	20151203_STAG2gfpcf2_G2G1\MitoSys2\Calibration\mEGFPC1_G2\0001_R1_P3_K1_Ch2-Ch1.zen
1.068000e+01	6.126669e+01	20151203_STAG2gfpcf2_G2G1\MitoSys2\Calibration\mEGFPC1_G2\0001_R1_P3_K1_Ch2-Ch1.zen
1.074000e+01	6.605002e+01	20151203_STAG2gfpcf2_G2G1\MitoSys2\Calibration\mEGFPC1_G2\0001_R1_P3_K1_Ch2-Ch1.zen
1.080000e+01	6.206668e+01	20151203_STAG2gfpcf2_G2G1\MitoSys2\Calibration\mEGFPC1_G2\0001_R1_P3_K1_Ch2-Ch1.zen
1.086000e+01	6.036668e+01	20151203_STAG2gfpcf2_G2G1\MitoSys2\Calibration\mEGFPC1_G2\0001_R1_P3_K1_Ch2-Ch1.zen
1.092000e+01	5.918335e+01	20151203_STAG2gfpcf2_G2G1\MitoSys2\Calibration\mEGFPC1_G2\0001_R1_P3_K1_Ch2-Ch1.zen
1.098000e+01	6.480002e+01	20151203_STAG2gfpcf2_G2G1\MitoSys2\Calibration\mEGFPC1_G2\0001_R1_P3_K1_Ch2-Ch1.zen
1.104000e+01	6.303335e+01	20151203_STAG2gfpcf2_G2G1\MitoSys2\Calibration\mEGFPC1_G2\0001_R1_P3_K1_Ch2-Ch1.zen
1.110000e+01	6.495002e+01	20151203_STAG2gfpcf2_G2G1\MitoSys2\Calibration\mEGFPC1_G2\0001_R1_P3_K1_Ch2-Ch1.zen
1.116000e+01	6.050002e+01	20151203_STAG2gfpcf2_G2G1\MitoSys2\Calibration\mEGFPC1_G2\0001_R1_P3_K1_Ch2-Ch1.zen
1.122000e+01	6.085002e+01	20151203_STAG2gfpcf2_G2G1\MitoSys2\Calibration\mEGFPC1_G2\0001_R1_P3_K1_Ch2-Ch1.zen
1.128000e+01	6.671669e+01	20151203_STAG2gfpcf2_G2G1\MitoSys2\Calibration\mEGFPC1_G2\0001_R1_P3_K1_Ch2-Ch1.zen
1.134000e+01	5.993335e+01	20151203_STAG2gfpcf2_G2G1\MitoSys2\Calibration\mEGFPC1_G2\0001_R1_P3_K1_Ch2-Ch1.zen
1.140000e+01	6.150002e+01	20151203_STAG2gfpcf2_G2G1\MitoSys2\Calibration\mEGFPC1_G2\0001_R1_P3_K1_Ch2-Ch1.zen
1.146000e+01	6.191669e+01	20151203_STAG2gfpcf2_G2G1\MitoSys2\Calibration\mEGFPC1_G2\0001_R1_P3_K1_Ch2-Ch1.zen
1.152000e+01	6.163335e+01	20151203_STAG2gfpcf2_G2G1\MitoSys2\Calibration\mEGFPC1_G2\0001_R1_P3_K1_Ch2-Ch1.zen
1.158000e+01	6.248335e+01	20151203_STAG2gfpcf2_G2G1\MitoSys2\Calibration\mEGFPC1_G2\0001_R1_P3_K1_Ch2-Ch1.zen
1.164000e+01	6.071669e+01	20151203_STAG2gfpcf2_G2G1\MitoSys2\Calibration\mEGFPC1_G2\0001_R1_P3_K1_Ch2-Ch1.zen
1.170000e+01	6.065002e+01	20151203_STAG2gfpcf2_G2G1\MitoSys2\Calibration\mEGFPC1_G2\0001_R1_P3_K1_Ch2-Ch1.zen
1.176000e+01	6.170002e+01	20151203_STAG2gfpcf2_G2G1\MitoSys2\Calibration\mEGFPC1_G2\0001_R1_P3_K1_Ch2-Ch1.zen
1.182000e+01	6.075002e+01	20151203_STAG2gfpcf2_G2G1\MitoSys2\Calibration\mEGFPC1_G2\0001_R1_P3_K1_Ch2-Ch1.zen
1.188000e+01	5.828335e+01	20151203_STAG2gfpcf2_G2G1\MitoSys2\Calibration\mEGFPC1_G2\0001_R1_P3_K1_Ch2-Ch1.zen
1.194000e+01	6.241669e+01	20151203_STAG2gfpcf2_G2G1\MitoSys2\Calibration\mEGFPC1_G2\0001_R1_P3_K1_Ch2-Ch1.zen
12	6.058335e+01	20151203_STAG2gfpcf2_G2G1\MitoSys2\Calibration\mEGFPC1_G2\0001_R1_P3_K1_Ch2-Ch1.zen
1.206000e+01	5.963335e+01	20151203_STAG2gfpcf2_G2G1\MitoSys2\Calibration\mEGFPC1_G2\0001_R1_P3_K1_Ch2-Ch1.zen
1.212000e+01	6.371669e+01	20151203_STAG2gfpcf2_G2G1\MitoSys2\Calibration\mEGFPC1_G2\0001_R1_P3_K1_Ch2-Ch1.zen
1.218000e+01	6.238335e+01	20151203_STAG2gfpcf2_G2G1\MitoSys2\Calibration\mEGFPC1_G2\0001_R1_P3_K1_Ch2-Ch1.zen
1.224000e+01	5.975002e+01	20151203_STAG2gfpcf2_G2G1\MitoSys2\Calibration\mEGFPC1_G2\0001_R1_P3_K1_Ch2-Ch1.zen
1.230000e+01	6.103335e+01	20151203_STAG2gfpcf2_G2G1\MitoSys2\Calibration\mEGFPC1_G2\0001_R1_P3_K1_Ch2-Ch1.zen
1.236000e+01	6.051669e+01	20151203_STAG2gfpcf2_G2G1\MitoSys2\Calibration\mEGFPC1_G2\0001_R1_P3_K1_Ch2-Ch1.zen
1.242000e+01	6.241669e+01	20151203_STAG2gfpcf2_G2G1\MitoSys2\Calibration\mEGFPC1_G2\0001_R1_P3_K1_Ch2-Ch1.zen
1.248000e+01	5.900002e+01	20151203_STAG2gfpcf2_G2G1\MitoSys2\Calibration\mEGFPC1_G2\0001_R1_P3_K1_Ch2-Ch1.zen
1.254000e+01	6.235002e+01	20151203_STAG2gfpcf2_G2G1\MitoSys2\Calibration\mEGFPC1_G2\0001_R1_P3_K1_Ch2-Ch1.zen
1.260000e+01	6.000002e+01	20151203_STAG2gfpcf2_G2G1\MitoSys2\Calibration\mEGFPC1_G2\0001_R1_P3_K1_Ch2-Ch1.zen
1.266000e+01	6.286669e+01	20151203_STAG2gfpcf2_G2G1\MitoSys2\Calibration\mEGFPC1_G2\0001_R1_P3_K1_Ch2-Ch1.zen
1.272000e+01	6.396669e+01	20151203_STAG2gfpcf2_G2G1\MitoSys2\Calibration\mEGFPC1_G2\0001_R1_P3_K1_Ch2-Ch1.zen
1.278000e+01	6.176669e+01	20151203_STAG2gfpcf2_G2G1\MitoSys2\Calibration\mEGFPC1_G2\0001_R1_P3_K1_Ch2-Ch1.zen
1.284000e+01	6.180002e+01	20151203_STAG2gfpcf2_G2G1\MitoSys2\Calibration\mEGFPC1_G2\0001_R1_P3_K1_Ch2-Ch1.zen
1.290000e+01	6.150002e+01	20151203_STAG2gfpcf2_G2G1\MitoSys2\Calibration\mEGFPC1_G2\0001_R1_P3_K1_Ch2-Ch1.zen
1.296000e+01	6.313335e+01	20151203_STAG2gfpcf2_G2G1\MitoSys2\Calibration\mEGFPC1_G2\0001_R1_P3_K1_Ch2-Ch1.zen
1.302000e+01	6.076669e+01	20151203_STAG2gfpcf2_G2G1\MitoSys2\Calibration\mEGFPC1_G2\0001_R1_P3_K1_Ch2-Ch1.zen
1.308000e+01	5.850002e+01	20151203_STAG2gfpcf2_G2G1\MitoSys2\Calibration\mEGFPC1_G2\0001_R1_P3_K1_Ch2-Ch1.zen
1.314000e+01	6.201669e+01	20151203_STAG2gfpcf2_G2G1\MitoSys2\Calibration\mEGFPC1_G2\0001_R1_P3_K1_Ch2-Ch1.zen
1.320000e+01	6.343335e+01	20151203_STAG2gfpcf2_G2G1\MitoSys2\Calibration\mEGFPC1_G2\0001_R1_P3_K1_Ch2-Ch1.zen
1.326000e+01	6.253335e+01	20151203_STAG2gfpcf2_G2G1\MitoSys2\Calibration\mEGFPC1_G2\0001_R1_P3_K1_Ch2-Ch1.zen
1.332000e+01	6.080002e+01	20151203_STAG2gfpcf2_G2G1\MitoSys2\Calibration\mEGFPC1_G2\0001_R1_P3_K1_Ch2-Ch1.zen
1.338000e+01	5.991669e+01	20151203_STAG2gfpcf2_G2G1\MitoSys2\Calibration\mEGFPC1_G2\0001_R1_P3_K1_Ch2-Ch1.zen
1.344000e+01	6.331668e+01	20151203_STAG2gfpcf2_G2G1\MitoSys2\Calibration\mEGFPC1_G2\0001_R1_P3_K1_Ch2-Ch1.zen
1.350000e+01	6.236669e+01	20151203_STAG2gfpcf2_G2G1\MitoSys2\Calibration\mEGFPC1_G2\0001_R1_P3_K1_Ch2-Ch1.zen
1.356000e+01	5.951669e+01	20151203_STAG2gfpcf2_G2G1\MitoSys2\Calibration\mEGFPC1_G2\0001_R1_P3_K1_Ch2-Ch1.zen
1.362000e+01	6.490002e+01	20151203_STAG2gfpcf2_G2G1\MitoSys2\Calibration\mEGFPC1_G2\0001_R1_P3_K1_Ch2-Ch1.zen
1.368000e+01	6.040002e+01	20151203_STAG2gfpcf2_G2G1\MitoSys2\Calibration\mEGFPC1_G2\0001_R1_P3_K1_Ch2-Ch1.zen
1.374000e+01	6.336669e+01	20151203_STAG2gfpcf2_G2G1\MitoSys2\Calibration\mEGFPC1_G2\0001_R1_P3_K1_Ch2-Ch1.zen
1.380000e+01	5.998335e+01	20151203_STAG2gfpcf2_G2G1\MitoSys2\Calibration\mEGFPC1_G2\0001_R1_P3_K1_Ch2-Ch1.zen
1.386000e+01	6.141669e+01	20151203_STAG2gfpcf2_G2G1\MitoSys2\Calibration\mEGFPC1_G2\0001_R1_P3_K1_Ch2-Ch1.zen
1.392000e+01	6.335002e+01	20151203_STAG2gfpcf2_G2G1\MitoSys2\Calibration\mEGFPC1_G2\0001_R1_P3_K1_Ch2-Ch1.zen
1.398000e+01	6.133335e+01	20151203_STAG2gfpcf2_G2G1\MitoSys2\Calibration\mEGFPC1_G2\0001_R1_P3_K1_Ch2-Ch1.zen
1.404000e+01	6.315002e+01	20151203_STAG2gfpcf2_G2G1\MitoSys2\Calibration\mEGFPC1_G2\0001_R1_P3_K1_Ch2-Ch1.zen
1.410000e+01	5.971669e+01	20151203_STAG2gfpcf2_G2G1\MitoSys2\Calibration\mEGFPC1_G2\0001_R1_P3_K1_Ch2-Ch1.zen
1.416000e+01	6.231668e+01	20151203_STAG2gfpcf2_G2G1\MitoSys2\Calibration\mEGFPC1_G2\0001_R1_P3_K1_Ch2-Ch1.zen
1.422000e+01	6.250002e+01	20151203_STAG2gfpcf2_G2G1\MitoSys2\Calibration\mEGFPC1_G2\0001_R1_P3_K1_Ch2-Ch1.zen
1.428000e+01	6.206668e+01	20151203_STAG2gfpcf2_G2G1\MitoSys2\Calibration\mEGFPC1_G2\0001_R1_P3_K1_Ch2-Ch1.zen
1.434000e+01	6.085002e+01	20151203_STAG2gfpcf2_G2G1\MitoSys2\Calibration\mEGFPC1_G2\0001_R1_P3_K1_Ch2-Ch1.zen
1.440000e+01	6.220002e+01	20151203_STAG2gfpcf2_G2G1\MitoSys2\Calibration\mEGFPC1_G2\0001_R1_P3_K1_Ch2-Ch1.zen
1.446000e+01	6.026669e+01	20151203_STAG2gfpcf2_G2G1\MitoSys2\Calibration\mEGFPC1_G2\0001_R1_P3_K1_Ch2-Ch1.zen
1.452000e+01	6.313335e+01	20151203_STAG2gfpcf2_G2G1\MitoSys2\Calibration\mEGFPC1_G2\0001_R1_P3_K1_Ch2-Ch1.zen
1.458000e+01	6.580002e+01	20151203_STAG2gfpcf2_G2G1\MitoSys2\Calibration\mEGFPC1_G2\0001_R1_P3_K1_Ch2-Ch1.zen
1.464000e+01	6.263335e+01	20151203_STAG2gfpcf2_G2G1\MitoSys2\Calibration\mEGFPC1_G2\0001_R1_P3_K1_Ch2-Ch1.zen
1.470000e+01	6.170002e+01	20151203_STAG2gfpcf2_G2G1\MitoSys2\Calibration\mEGFPC1_G2\0001_R1_P3_K1_Ch2-Ch1.zen
1.476000e+01	6.255002e+01	20151203_STAG2gfpcf2_G2G1\MitoSys2\Calibration\mEGFPC1_G2\0001_R1_P3_K1_Ch2-Ch1.zen
1.481999e+01	6.368335e+01	20151203_STAG2gfpcf2_G2G1\MitoSys2\Calibration\mEGFPC1_G2\0001_R1_P3_K1_Ch2-Ch1.zen
1.488000e+01	5.940002e+01	20151203_STAG2gfpcf2_G2G1\MitoSys2\Calibration\mEGFPC1_G2\0001_R1_P3_K1_Ch2-Ch1.zen
1.494000e+01	6.311669e+01	20151203_STAG2gfpcf2_G2G1\MitoSys2\Calibration\mEGFPC1_G2\0001_R1_P3_K1_Ch2-Ch1.zen
15	5.936668e+01	20151203_STAG2gfpcf2_G2G1\MitoSys2\Calibration\mEGFPC1_G2\0001_R1_P3_K1_Ch2-Ch1.zen
1.506000e+01	6.316669e+01	20151203_STAG2gfpcf2_G2G1\MitoSys2\Calibration\mEGFPC1_G2\0001_R1_P3_K1_Ch2-Ch1.zen
1.512000e+01	6.560002e+01	20151203_STAG2gfpcf2_G2G1\MitoSys2\Calibration\mEGFPC1_G2\0001_R1_P3_K1_Ch2-Ch1.zen
1.518000e+01	6.138335e+01	20151203_STAG2gfpcf2_G2G1\MitoSys2\Calibration\mEGFPC1_G2\0001_R1_P3_K1_Ch2-Ch1.zen
1.524000e+01	6.561668e+01	20151203_STAG2gfpcf2_G2G1\MitoSys2\Calibration\mEGFPC1_G2\0001_R1_P3_K1_Ch2-Ch1.zen
1.530000e+01	6.318335e+01	20151203_STAG2gfpcf2_G2G1\MitoSys2\Calibration\mEGFPC1_G2\0001_R1_P3_K1_Ch2-Ch1.zen
1.535999e+01	6.610002e+01	20151203_STAG2gfpcf2_G2G1\MitoSys2\Calibration\mEGFPC1_G2\0001_R1_P3_K1_Ch2-Ch1.zen
1.542000e+01	6.270002e+01	20151203_STAG2gfpcf2_G2G1\MitoSys2\Calibration\mEGFPC1_G2\0001_R1_P3_K1_Ch2-Ch1.zen
1.547999e+01	5.978335e+01	20151203_STAG2gfpcf2_G2G1\MitoSys2\Calibration\mEGFPC1_G2\0001_R1_P3_K1_Ch2-Ch1.zen
1.554000e+01	6.111668e+01	20151203_STAG2gfpcf2_G2G1\MitoSys2\Calibration\mEGFPC1_G2\0001_R1_P3_K1_Ch2-Ch1.zen
1.559999e+01	6.023335e+01	20151203_STAG2gfpcf2_G2G1\MitoSys2\Calibration\mEGFPC1_G2\0001_R1_P3_K1_Ch2-Ch1.zen
1.566000e+01	6.236669e+01	20151203_STAG2gfpcf2_G2G1\MitoSys2\Calibration\mEGFPC1_G2\0001_R1_P3_K1_Ch2-Ch1.zen
1.572000e+01	6.413335e+01	20151203_STAG2gfpcf2_G2G1\MitoSys2\Calibration\mEGFPC1_G2\0001_R1_P3_K1_Ch2-Ch1.zen
1.577999e+01	6.520002e+01	20151203_STAG2gfpcf2_G2G1\MitoSys2\Calibration\mEGFPC1_G2\0001_R1_P3_K1_Ch2-Ch1.zen
1.584000e+01	6.711668e+01	20151203_STAG2gfpcf2_G2G1\MitoSys2\Calibration\mEGFPC1_G2\0001_R1_P3_K1_Ch2-Ch1.zen
1.589999e+01	6.426669e+01	20151203_STAG2gfpcf2_G2G1\MitoSys2\Calibration\mEGFPC1_G2\0001_R1_P3_K1_Ch2-Ch1.zen
1.596000e+01	6.081668e+01	20151203_STAG2gfpcf2_G2G1\MitoSys2\Calibration\mEGFPC1_G2\0001_R1_P3_K1_Ch2-Ch1.zen
1.601999e+01	6.535002e+01	20151203_STAG2gfpcf2_G2G1\MitoSys2\Calibration\mEGFPC1_G2\0001_R1_P3_K1_Ch2-Ch1.zen
1.607999e+01	5.976669e+01	20151203_STAG2gfpcf2_G2G1\MitoSys2\Calibration\mEGFPC1_G2\0001_R1_P3_K1_Ch2-Ch1.zen
1.614000e+01	6.391669e+01	20151203_STAG2gfpcf2_G2G1\MitoSys2\Calibration\mEGFPC1_G2\0001_R1_P3_K1_Ch2-Ch1.zen
1.620000e+01	6.196669e+01	20151203_STAG2gfpcf2_G2G1\MitoSys2\Calibration\mEGFPC1_G2\0001_R1_P3_K1_Ch2-Ch1.zen
1.625999e+01	6.386669e+01	20151203_STAG2gfpcf2_G2G1\MitoSys2\Calibration\mEGFPC1_G2\0001_R1_P3_K1_Ch2-Ch1.zen
1.631999e+01	6.340002e+01	20151203_STAG2gfpcf2_G2G1\MitoSys2\Calibration\mEGFPC1_G2\0001_R1_P3_K1_Ch2-Ch1.zen
1.638000e+01	6.298335e+01	20151203_STAG2gfpcf2_G2G1\MitoSys2\Calibration\mEGFPC1_G2\0001_R1_P3_K1_Ch2-Ch1.zen
1.643999e+01	6.118335e+01	20151203_STAG2gfpcf2_G2G1\MitoSys2\Calibration\mEGFPC1_G2\0001_R1_P3_K1_Ch2-Ch1.zen
1.649999e+01	6.326669e+01	20151203_STAG2gfpcf2_G2G1\MitoSys2\Calibration\mEGFPC1_G2\0001_R1_P3_K1_Ch2-Ch1.zen
1.656000e+01	6.308335e+01	20151203_STAG2gfpcf2_G2G1\MitoSys2\Calibration\mEGFPC1_G2\0001_R1_P3_K1_Ch2-Ch1.zen
1.662000e+01	6.536668e+01	20151203_STAG2gfpcf2_G2G1\MitoSys2\Calibration\mEGFPC1_G2\0001_R1_P3_K1_Ch2-Ch1.zen
1.667999e+01	6.138335e+01	20151203_STAG2gfpcf2_G2G1\MitoSys2\Calibration\mEGFPC1_G2\0001_R1_P3_K1_Ch2-Ch1.zen
1.673999e+01	6.303335e+01	20151203_STAG2gfpcf2_G2G1\MitoSys2\Calibration\mEGFPC1_G2\0001_R1_P3_K1_Ch2-Ch1.zen
1.680000e+01	6.305002e+01	20151203_STAG2gfpcf2_G2G1\MitoSys2\Calibration\mEGFPC1_G2\0001_R1_P3_K1_Ch2-Ch1.zen
1.685999e+01	6.215002e+01	20151203_STAG2gfpcf2_G2G1\MitoSys2\Calibration\mEGFPC1_G2\0001_R1_P3_K1_Ch2-Ch1.zen
1.691999e+01	6.568336e+01	20151203_STAG2gfpcf2_G2G1\MitoSys2\Calibration\mEGFPC1_G2\0001_R1_P3_K1_Ch2-Ch1.zen
1.697999e+01	5.935002e+01	20151203_STAG2gfpcf2_G2G1\MitoSys2\Calibration\mEGFPC1_G2\0001_R1_P3_K1_Ch2-Ch1.zen
1.704000e+01	6.378335e+01	20151203_STAG2gfpcf2_G2G1\MitoSys2\Calibration\mEGFPC1_G2\0001_R1_P3_K1_Ch2-Ch1.zen
1.709999e+01	6.330002e+01	20151203_STAG2gfpcf2_G2G1\MitoSys2\Calibration\mEGFPC1_G2\0001_R1_P3_K1_Ch2-Ch1.zen
1.715999e+01	6.446669e+01	20151203_STAG2gfpcf2_G2G1\MitoSys2\Calibration\mEGFPC1_G2\0001_R1_P3_K1_Ch2-Ch1.zen
1.722000e+01	6.368335e+01	20151203_STAG2gfpcf2_G2G1\MitoSys2\Calibration\mEGFPC1_G2\0001_R1_P3_K1_Ch2-Ch1.zen
1.727999e+01	6.543336e+01	20151203_STAG2gfpcf2_G2G1\MitoSys2\Calibration\mEGFPC1_G2\0001_R1_P3_K1_Ch2-Ch1.zen
1.733999e+01	6.078335e+01	20151203_STAG2gfpcf2_G2G1\MitoSys2\Calibration\mEGFPC1_G2\0001_R1_P3_K1_Ch2-Ch1.zen
1.739999e+01	6.316669e+01	20151203_STAG2gfpcf2_G2G1\MitoSys2\Calibration\mEGFPC1_G2\0001_R1_P3_K1_Ch2-Ch1.zen
1.746000e+01	6.186669e+01	20151203_STAG2gfpcf2_G2G1\MitoSys2\Calibration\mEGFPC1_G2\0001_R1_P3_K1_Ch2-Ch1.zen
1.751999e+01	6.255002e+01	20151203_STAG2gfpcf2_G2G1\MitoSys2\Calibration\mEGFPC1_G2\0001_R1_P3_K1_Ch2-Ch1.zen
1.757999e+01	6.066669e+01	20151203_STAG2gfpcf2_G2G1\MitoSys2\Calibration\mEGFPC1_G2\0001_R1_P3_K1_Ch2-Ch1.zen
1.763999e+01	6.168335e+01	20151203_STAG2gfpcf2_G2G1\MitoSys2\Calibration\mEGFPC1_G2\0001_R1_P3_K1_Ch2-Ch1.zen
1.770000e+01	6.175002e+01	20151203_STAG2gfpcf2_G2G1\MitoSys2\Calibration\mEGFPC1_G2\0001_R1_P3_K1_Ch2-Ch1.zen
1.775999e+01	6.205002e+01	20151203_STAG2gfpcf2_G2G1\MitoSys2\Calibration\mEGFPC1_G2\0001_R1_P3_K1_Ch2-Ch1.zen
1.781999e+01	6.251669e+01	20151203_STAG2gfpcf2_G2G1\MitoSys2\Calibration\mEGFPC1_G2\0001_R1_P3_K1_Ch2-Ch1.zen
1.788000e+01	5.815002e+01	20151203_STAG2gfpcf2_G2G1\MitoSys2\Calibration\mEGFPC1_G2\0001_R1_P3_K1_Ch2-Ch1.zen
1.793999e+01	6.378335e+01	20151203_STAG2gfpcf2_G2G1\MitoSys2\Calibration\mEGFPC1_G2\0001_R1_P3_K1_Ch2-Ch1.zen
1.799999e+01	6.433335e+01	20151203_STAG2gfpcf2_G2G1\MitoSys2\Calibration\mEGFPC1_G2\0001_R1_P3_K1_Ch2-Ch1.zen
1.805999e+01	6.510002e+01	20151203_STAG2gfpcf2_G2G1\MitoSys2\Calibration\mEGFPC1_G2\0001_R1_P3_K1_Ch2-Ch1.zen
1.812000e+01	6.386669e+01	20151203_STAG2gfpcf2_G2G1\MitoSys2\Calibration\mEGFPC1_G2\0001_R1_P3_K1_Ch2-Ch1.zen
1.817999e+01	6.083335e+01	20151203_STAG2gfpcf2_G2G1\MitoSys2\Calibration\mEGFPC1_G2\0001_R1_P3_K1_Ch2-Ch1.zen
1.823999e+01	6.320002e+01	20151203_STAG2gfpcf2_G2G1\MitoSys2\Calibration\mEGFPC1_G2\0001_R1_P3_K1_Ch2-Ch1.zen
1.829999e+01	6.533335e+01	20151203_STAG2gfpcf2_G2G1\MitoSys2\Calibration\mEGFPC1_G2\0001_R1_P3_K1_Ch2-Ch1.zen
1.835999e+01	6.100002e+01	20151203_STAG2gfpcf2_G2G1\MitoSys2\Calibration\mEGFPC1_G2\0001_R1_P3_K1_Ch2-Ch1.zen
1.841999e+01	6.253335e+01	20151203_STAG2gfpcf2_G2G1\MitoSys2\Calibration\mEGFPC1_G2\0001_R1_P3_K1_Ch2-Ch1.zen
1.847999e+01	5.895002e+01	20151203_STAG2gfpcf2_G2G1\MitoSys2\Calibration\mEGFPC1_G2\0001_R1_P3_K1_Ch2-Ch1.zen
1.853999e+01	6.320002e+01	20151203_STAG2gfpcf2_G2G1\MitoSys2\Calibration\mEGFPC1_G2\0001_R1_P3_K1_Ch2-Ch1.zen
1.859999e+01	6.235002e+01	20151203_STAG2gfpcf2_G2G1\MitoSys2\Calibration\mEGFPC1_G2\0001_R1_P3_K1_Ch2-Ch1.zen
1.865999e+01	6.203335e+01	20151203_STAG2gfpcf2_G2G1\MitoSys2\Calibration\mEGFPC1_G2\0001_R1_P3_K1_Ch2-Ch1.zen
1.871999e+01	6.328335e+01	20151203_STAG2gfpcf2_G2G1\MitoSys2\Calibration\mEGFPC1_G2\0001_R1_P3_K1_Ch2-Ch1.zen
1.877999e+01	6.120002e+01	20151203_STAG2gfpcf2_G2G1\MitoSys2\Calibration\mEGFPC1_G2\0001_R1_P3_K1_Ch2-Ch1.zen
1.883999e+01	6.261669e+01	20151203_STAG2gfpcf2_G2G1\MitoSys2\Calibration\mEGFPC1_G2\0001_R1_P3_K1_Ch2-Ch1.zen
1.889999e+01	6.515002e+01	20151203_STAG2gfpcf2_G2G1\MitoSys2\Calibration\mEGFPC1_G2\0001_R1_P3_K1_Ch2-Ch1.zen
1.895999e+01	6.258335e+01	20151203_STAG2gfpcf2_G2G1\MitoSys2\Calibration\mEGFPC1_G2\0001_R1_P3_K1_Ch2-Ch1.zen
1.901999e+01	6.363335e+01	20151203_STAG2gfpcf2_G2G1\MitoSys2\Calibration\mEGFPC1_G2\0001_R1_P3_K1_Ch2-Ch1.zen
1.907999e+01	6.101669e+01	20151203_STAG2gfpcf2_G2G1\MitoSys2\Calibration\mEGFPC1_G2\0001_R1_P3_K1_Ch2-Ch1.zen
1.913999e+01	5.925002e+01	20151203_STAG2gfpcf2_G2G1\MitoSys2\Calibration\mEGFPC1_G2\0001_R1_P3_K1_Ch2-Ch1.zen
1.919999e+01	6.270002e+01	20151203_STAG2gfpcf2_G2G1\MitoSys2\Calibration\mEGFPC1_G2\0001_R1_P3_K1_Ch2-Ch1.zen
1.925999e+01	6.188335e+01	20151203_STAG2gfpcf2_G2G1\MitoSys2\Calibration\mEGFPC1_G2\0001_R1_P3_K1_Ch2-Ch1.zen
1.931999e+01	6.073335e+01	20151203_STAG2gfpcf2_G2G1\MitoSys2\Calibration\mEGFPC1_G2\0001_R1_P3_K1_Ch2-Ch1.zen
1.937999e+01	6.201669e+01	20151203_STAG2gfpcf2_G2G1\MitoSys2\Calibration\mEGFPC1_G2\0001_R1_P3_K1_Ch2-Ch1.zen
1.943999e+01	6.041669e+01	20151203_STAG2gfpcf2_G2G1\MitoSys2\Calibration\mEGFPC1_G2\0001_R1_P3_K1_Ch2-Ch1.zen
1.949999e+01	6.211669e+01	20151203_STAG2gfpcf2_G2G1\MitoSys2\Calibration\mEGFPC1_G2\0001_R1_P3_K1_Ch2-Ch1.zen
1.955999e+01	6.281668e+01	20151203_STAG2gfpcf2_G2G1\MitoSys2\Calibration\mEGFPC1_G2\0001_R1_P3_K1_Ch2-Ch1.zen
1.961999e+01	6.195002e+01	20151203_STAG2gfpcf2_G2G1\MitoSys2\Calibration\mEGFPC1_G2\0001_R1_P3_K1_Ch2-Ch1.zen
1.967999e+01	6.306668e+01	20151203_STAG2gfpcf2_G2G1\MitoSys2\Calibration\mEGFPC1_G2\0001_R1_P3_K1_Ch2-Ch1.zen
1.973999e+01	6.021669e+01	20151203_STAG2gfpcf2_G2G1\MitoSys2\Calibration\mEGFPC1_G2\0001_R1_P3_K1_Ch2-Ch1.zen
1.979999e+01	6.365002e+01	20151203_STAG2gfpcf2_G2G1\MitoSys2\Calibration\mEGFPC1_G2\0001_R1_P3_K1_Ch2-Ch1.zen
1.985999e+01	6.571669e+01	20151203_STAG2gfpcf2_G2G1\MitoSys2\Calibration\mEGFPC1_G2\0001_R1_P3_K1_Ch2-Ch1.zen
1.991999e+01	6.415002e+01	20151203_STAG2gfpcf2_G2G1\MitoSys2\Calibration\mEGFPC1_G2\0001_R1_P3_K1_Ch2-Ch1.zen
1.997999e+01	6.316669e+01	20151203_STAG2gfpcf2_G2G1\MitoSys2\Calibration\mEGFPC1_G2\0001_R1_P3_K1_Ch2-Ch1.zen
2.003999e+01	6.550002e+01	20151203_STAG2gfpcf2_G2G1\MitoSys2\Calibration\mEGFPC1_G2\0001_R1_P3_K1_Ch2-Ch1.zen
2.009999e+01	6.130002e+01	20151203_STAG2gfpcf2_G2G1\MitoSys2\Calibration\mEGFPC1_G2\0001_R1_P3_K1_Ch2-Ch1.zen
2.015999e+01	6.063335e+01	20151203_STAG2gfpcf2_G2G1\MitoSys2\Calibration\mEGFPC1_G2\0001_R1_P3_K1_Ch2-Ch1.zen
2.021999e+01	6.268335e+01	20151203_STAG2gfpcf2_G2G1\MitoSys2\Calibration\mEGFPC1_G2\0001_R1_P3_K1_Ch2-Ch1.zen
2.027999e+01	6.091669e+01	20151203_STAG2gfpcf2_G2G1\MitoSys2\Calibration\mEGFPC1_G2\0001_R1_P3_K1_Ch2-Ch1.zen
2.033999e+01	6.305002e+01	20151203_STAG2gfpcf2_G2G1\MitoSys2\Calibration\mEGFPC1_G2\0001_R1_P3_K1_Ch2-Ch1.zen
2.039999e+01	6.213335e+01	20151203_STAG2gfpcf2_G2G1\MitoSys2\Calibration\mEGFPC1_G2\0001_R1_P3_K1_Ch2-Ch1.zen
2.045999e+01	6.066669e+01	20151203_STAG2gfpcf2_G2G1\MitoSys2\Calibration\mEGFPC1_G2\0001_R1_P3_K1_Ch2-Ch1.zen
2.051999e+01	6.261669e+01	20151203_STAG2gfpcf2_G2G1\MitoSys2\Calibration\mEGFPC1_G2\0001_R1_P3_K1_Ch2-Ch1.zen
2.057999e+01	6.318335e+01	20151203_STAG2gfpcf2_G2G1\MitoSys2\Calibration\mEGFPC1_G2\0001_R1_P3_K1_Ch2-Ch1.zen
2.063999e+01	6.315002e+01	20151203_STAG2gfpcf2_G2G1\MitoSys2\Calibration\mEGFPC1_G2\0001_R1_P3_K1_Ch2-Ch1.zen
2.069999e+01	6.213335e+01	20151203_STAG2gfpcf2_G2G1\MitoSys2\Calibration\mEGFPC1_G2\0001_R1_P3_K1_Ch2-Ch1.zen
2.075999e+01	6.123335e+01	20151203_STAG2gfpcf2_G2G1\MitoSys2\Calibration\mEGFPC1_G2\0001_R1_P3_K1_Ch2-Ch1.zen
2.081999e+01	6.151669e+01	20151203_STAG2gfpcf2_G2G1\MitoSys2\Calibration\mEGFPC1_G2\0001_R1_P3_K1_Ch2-Ch1.zen
2.087999e+01	6.510002e+01	20151203_STAG2gfpcf2_G2G1\MitoSys2\Calibration\mEGFPC1_G2\0001_R1_P3_K1_Ch2-Ch1.zen
2.093999e+01	6.336669e+01	20151203_STAG2gfpcf2_G2G1\MitoSys2\Calibration\mEGFPC1_G2\0001_R1_P3_K1_Ch2-Ch1.zen
2.099999e+01	6.136668e+01	20151203_STAG2gfpcf2_G2G1\MitoSys2\Calibration\mEGFPC1_G2\0001_R1_P3_K1_Ch2-Ch1.zen
2.105999e+01	6.075002e+01	20151203_STAG2gfpcf2_G2G1\MitoSys2\Calibration\mEGFPC1_G2\0001_R1_P3_K1_Ch2-Ch1.zen
2.111999e+01	6.485002e+01	20151203_STAG2gfpcf2_G2G1\MitoSys2\Calibration\mEGFPC1_G2\0001_R1_P3_K1_Ch2-Ch1.zen
2.117999e+01	6.091669e+01	20151203_STAG2gfpcf2_G2G1\MitoSys2\Calibration\mEGFPC1_G2\0001_R1_P3_K1_Ch2-Ch1.zen
2.123999e+01	6.005002e+01	20151203_STAG2gfpcf2_G2G1\MitoSys2\Calibration\mEGFPC1_G2\0001_R1_P3_K1_Ch2-Ch1.zen
2.129999e+01	6.325002e+01	20151203_STAG2gfpcf2_G2G1\MitoSys2\Calibration\mEGFPC1_G2\0001_R1_P3_K1_Ch2-Ch1.zen
2.135999e+01	6.170002e+01	20151203_STAG2gfpcf2_G2G1\MitoSys2\Calibration\mEGFPC1_G2\0001_R1_P3_K1_Ch2-Ch1.zen
2.141999e+01	6.505002e+01	20151203_STAG2gfpcf2_G2G1\MitoSys2\Calibration\mEGFPC1_G2\0001_R1_P3_K1_Ch2-Ch1.zen
2.147999e+01	6.290002e+01	20151203_STAG2gfpcf2_G2G1\MitoSys2\Calibration\mEGFPC1_G2\0001_R1_P3_K1_Ch2-Ch1.zen
2.153999e+01	6.146669e+01	20151203_STAG2gfpcf2_G2G1\MitoSys2\Calibration\mEGFPC1_G2\0001_R1_P3_K1_Ch2-Ch1.zen
2.159999e+01	6.095002e+01	20151203_STAG2gfpcf2_G2G1\MitoSys2\Calibration\mEGFPC1_G2\0001_R1_P3_K1_Ch2-Ch1.zen
2.165999e+01	5.856668e+01	20151203_STAG2gfpcf2_G2G1\MitoSys2\Calibration\mEGFPC1_G2\0001_R1_P3_K1_Ch2-Ch1.zen
2.171999e+01	6.040002e+01	20151203_STAG2gfpcf2_G2G1\MitoSys2\Calibration\mEGFPC1_G2\0001_R1_P3_K1_Ch2-Ch1.zen
2.177999e+01	6.208335e+01	20151203_STAG2gfpcf2_G2G1\MitoSys2\Calibration\mEGFPC1_G2\0001_R1_P3_K1_Ch2-Ch1.zen
2.183999e+01	6.090002e+01	20151203_STAG2gfpcf2_G2G1\MitoSys2\Calibration\mEGFPC1_G2\0001_R1_P3_K1_Ch2-Ch1.zen
2.189999e+01	6.015002e+01	20151203_STAG2gfpcf2_G2G1\MitoSys2\Calibration\mEGFPC1_G2\0001_R1_P3_K1_Ch2-Ch1.zen
2.195999e+01	6.571669e+01	20151203_STAG2gfpcf2_G2G1\MitoSys2\Calibration\mEGFPC1_G2\0001_R1_P3_K1_Ch2-Ch1.zen
2.201999e+01	6.206668e+01	20151203_STAG2gfpcf2_G2G1\MitoSys2\Calibration\mEGFPC1_G2\0001_R1_P3_K1_Ch2-Ch1.zen
2.207999e+01	6.235002e+01	20151203_STAG2gfpcf2_G2G1\MitoSys2\Calibration\mEGFPC1_G2\0001_R1_P3_K1_Ch2-Ch1.zen
2.213999e+01	6.281668e+01	20151203_STAG2gfpcf2_G2G1\MitoSys2\Calibration\mEGFPC1_G2\0001_R1_P3_K1_Ch2-Ch1.zen
2.219999e+01	6.378335e+01	20151203_STAG2gfpcf2_G2G1\MitoSys2\Calibration\mEGFPC1_G2\0001_R1_P3_K1_Ch2-Ch1.zen
2.225999e+01	6.001669e+01	20151203_STAG2gfpcf2_G2G1\MitoSys2\Calibration\mEGFPC1_G2\0001_R1_P3_K1_Ch2-Ch1.zen
2.231999e+01	6.313335e+01	20151203_STAG2gfpcf2_G2G1\MitoSys2\Calibration\mEGFPC1_G2\0001_R1_P3_K1_Ch2-Ch1.zen
2.237999e+01	6.266669e+01	20151203_STAG2gfpcf2_G2G1\MitoSys2\Calibration\mEGFPC1_G2\0001_R1_P3_K1_Ch2-Ch1.zen
2.243999e+01	6.400002e+01	20151203_STAG2gfpcf2_G2G1\MitoSys2\Calibration\mEGFPC1_G2\0001_R1_P3_K1_Ch2-Ch1.zen
2.249999e+01	6.165002e+01	20151203_STAG2gfpcf2_G2G1\MitoSys2\Calibration\mEGFPC1_G2\0001_R1_P3_K1_Ch2-Ch1.zen
2.255999e+01	6.460002e+01	20151203_STAG2gfpcf2_G2G1\MitoSys2\Calibration\mEGFPC1_G2\0001_R1_P3_K1_Ch2-Ch1.zen
2.261999e+01	6.065002e+01	20151203_STAG2gfpcf2_G2G1\MitoSys2\Calibration\mEGFPC1_G2\0001_R1_P3_K1_Ch2-Ch1.zen
2.267999e+01	6.030002e+01	20151203_STAG2gfpcf2_G2G1\MitoSys2\Calibration\mEGFPC1_G2\0001_R1_P3_K1_Ch2-Ch1.zen
2.273999e+01	6.045002e+01	20151203_STAG2gfpcf2_G2G1\MitoSys2\Calibration\mEGFPC1_G2\0001_R1_P3_K1_Ch2-Ch1.zen
2.279999e+01	6.018335e+01	20151203_STAG2gfpcf2_G2G1\MitoSys2\Calibration\mEGFPC1_G2\0001_R1_P3_K1_Ch2-Ch1.zen
2.285999e+01	5.861668e+01	20151203_STAG2gfpcf2_G2G1\MitoSys2\Calibration\mEGFPC1_G2\0001_R1_P3_K1_Ch2-Ch1.zen
2.291999e+01	6.076669e+01	20151203_STAG2gfpcf2_G2G1\MitoSys2\Calibration\mEGFPC1_G2\0001_R1_P3_K1_Ch2-Ch1.zen
2.297999e+01	6.116669e+01	20151203_STAG2gfpcf2_G2G1\MitoSys2\Calibration\mEGFPC1_G2\0001_R1_P3_K1_Ch2-Ch1.zen
2.303999e+01	6.065002e+01	20151203_STAG2gfpcf2_G2G1\MitoSys2\Calibration\mEGFPC1_G2\0001_R1_P3_K1_Ch2-Ch1.zen
2.309999e+01	6.090002e+01	20151203_STAG2gfpcf2_G2G1\MitoSys2\Calibration\mEGFPC1_G2\0001_R1_P3_K1_Ch2-Ch1.zen
2.315999e+01	6.068335e+01	20151203_STAG2gfpcf2_G2G1\MitoSys2\Calibration\mEGFPC1_G2\0001_R1_P3_K1_Ch2-Ch1.zen
2.321999e+01	6.266669e+01	20151203_STAG2gfpcf2_G2G1\MitoSys2\Calibration\mEGFPC1_G2\0001_R1_P3_K1_Ch2-Ch1.zen
2.327999e+01	6.308335e+01	20151203_STAG2gfpcf2_G2G1\MitoSys2\Calibration\mEGFPC1_G2\0001_R1_P3_K1_Ch2-Ch1.zen
2.333999e+01	6.005002e+01	20151203_STAG2gfpcf2_G2G1\MitoSys2\Calibration\mEGFPC1_G2\0001_R1_P3_K1_Ch2-Ch1.zen
2.339999e+01	6.106668e+01	20151203_STAG2gfpcf2_G2G1\MitoSys2\Calibration\mEGFPC1_G2\0001_R1_P3_K1_Ch2-Ch1.zen
2.345999e+01	5.973335e+01	20151203_STAG2gfpcf2_G2G1\MitoSys2\Calibration\mEGFPC1_G2\0001_R1_P3_K1_Ch2-Ch1.zen
2.351999e+01	6.060002e+01	20151203_STAG2gfpcf2_G2G1\MitoSys2\Calibration\mEGFPC1_G2\0001_R1_P3_K1_Ch2-Ch1.zen
2.357999e+01	5.845002e+01	20151203_STAG2gfpcf2_G2G1\MitoSys2\Calibration\mEGFPC1_G2\0001_R1_P3_K1_Ch2-Ch1.zen
2.363999e+01	6.278335e+01	20151203_STAG2gfpcf2_G2G1\MitoSys2\Calibration\mEGFPC1_G2\0001_R1_P3_K1_Ch2-Ch1.zen
2.369999e+01	6.160002e+01	20151203_STAG2gfpcf2_G2G1\MitoSys2\Calibration\mEGFPC1_G2\0001_R1_P3_K1_Ch2-Ch1.zen
2.375999e+01	6.365002e+01	20151203_STAG2gfpcf2_G2G1\MitoSys2\Calibration\mEGFPC1_G2\0001_R1_P3_K1_Ch2-Ch1.zen
2.381999e+01	5.848335e+01	20151203_STAG2gfpcf2_G2G1\MitoSys2\Calibration\mEGFPC1_G2\0001_R1_P3_K1_Ch2-Ch1.zen
2.387999e+01	6.400002e+01	20151203_STAG2gfpcf2_G2G1\MitoSys2\Calibration\mEGFPC1_G2\0001_R1_P3_K1_Ch2-Ch1.zen
2.393999e+01	6.088335e+01	20151203_STAG2gfpcf2_G2G1\MitoSys2\Calibration\mEGFPC1_G2\0001_R1_P3_K1_Ch2-Ch1.zen
2.399999e+01	6.200002e+01	20151203_STAG2gfpcf2_G2G1\MitoSys2\Calibration\mEGFPC1_G2\0001_R1_P3_K1_Ch2-Ch1.zen
2.405999e+01	6.563335e+01	20151203_STAG2gfpcf2_G2G1\MitoSys2\Calibration\mEGFPC1_G2\0001_R1_P3_K1_Ch2-Ch1.zen
2.411999e+01	6.510002e+01	20151203_STAG2gfpcf2_G2G1\MitoSys2\Calibration\mEGFPC1_G2\0001_R1_P3_K1_Ch2-Ch1.zen
2.417999e+01	6.176669e+01	20151203_STAG2gfpcf2_G2G1\MitoSys2\Calibration\mEGFPC1_G2\0001_R1_P3_K1_Ch2-Ch1.zen
2.423999e+01	6.035002e+01	20151203_STAG2gfpcf2_G2G1\MitoSys2\Calibration\mEGFPC1_G2\0001_R1_P3_K1_Ch2-Ch1.zen
2.429999e+01	5.936668e+01	20151203_STAG2gfpcf2_G2G1\MitoSys2\Calibration\mEGFPC1_G2\0001_R1_P3_K1_Ch2-Ch1.zen
2.435999e+01	6.235002e+01	20151203_STAG2gfpcf2_G2G1\MitoSys2\Calibration\mEGFPC1_G2\0001_R1_P3_K1_Ch2-Ch1.zen
2.441999e+01	6.320002e+01	20151203_STAG2gfpcf2_G2G1\MitoSys2\Calibration\mEGFPC1_G2\0001_R1_P3_K1_Ch2-Ch1.zen
2.447999e+01	6.061668e+01	20151203_STAG2gfpcf2_G2G1\MitoSys2\Calibration\mEGFPC1_G2\0001_R1_P3_K1_Ch2-Ch1.zen
2.453999e+01	6.043335e+01	20151203_STAG2gfpcf2_G2G1\MitoSys2\Calibration\mEGFPC1_G2\0001_R1_P3_K1_Ch2-Ch1.zen
2.459999e+01	6.150002e+01	20151203_STAG2gfpcf2_G2G1\MitoSys2\Calibration\mEGFPC1_G2\0001_R1_P3_K1_Ch2-Ch1.zen
2.465999e+01	6.428336e+01	20151203_STAG2gfpcf2_G2G1\MitoSys2\Calibration\mEGFPC1_G2\0001_R1_P3_K1_Ch2-Ch1.zen
2.471999e+01	6.400002e+01	20151203_STAG2gfpcf2_G2G1\MitoSys2\Calibration\mEGFPC1_G2\0001_R1_P3_K1_Ch2-Ch1.zen
2.477999e+01	6.051669e+01	20151203_STAG2gfpcf2_G2G1\MitoSys2\Calibration\mEGFPC1_G2\0001_R1_P3_K1_Ch2-Ch1.zen
2.483999e+01	6.085002e+01	20151203_STAG2gfpcf2_G2G1\MitoSys2\Calibration\mEGFPC1_G2\0001_R1_P3_K1_Ch2-Ch1.zen
2.489999e+01	5.916669e+01	20151203_STAG2gfpcf2_G2G1\MitoSys2\Calibration\mEGFPC1_G2\0001_R1_P3_K1_Ch2-Ch1.zen
2.495999e+01	6.173335e+01	20151203_STAG2gfpcf2_G2G1\MitoSys2\Calibration\mEGFPC1_G2\0001_R1_P3_K1_Ch2-Ch1.zen
2.501999e+01	6.331668e+01	20151203_STAG2gfpcf2_G2G1\MitoSys2\Calibration\mEGFPC1_G2\0001_R1_P3_K1_Ch2-Ch1.zen
2.507999e+01	6.260002e+01	20151203_STAG2gfpcf2_G2G1\MitoSys2\Calibration\mEGFPC1_G2\0001_R1_P3_K1_Ch2-Ch1.zen
2.513999e+01	6.393335e+01	20151203_STAG2gfpcf2_G2G1\MitoSys2\Calibration\mEGFPC1_G2\0001_R1_P3_K1_Ch2-Ch1.zen
2.519999e+01	5.898335e+01	20151203_STAG2gfpcf2_G2G1\MitoSys2\Calibration\mEGFPC1_G2\0001_R1_P3_K1_Ch2-Ch1.zen
2.525999e+01	5.856668e+01	20151203_STAG2gfpcf2_G2G1\MitoSys2\Calibration\mEGFPC1_G2\0001_R1_P3_K1_Ch2-Ch1.zen
2.531999e+01	6.048335e+01	20151203_STAG2gfpcf2_G2G1\MitoSys2\Calibration\mEGFPC1_G2\0001_R1_P3_K1_Ch2-Ch1.zen
2.537999e+01	6.185002e+01	20151203_STAG2gfpcf2_G2G1\MitoSys2\Calibration\mEGFPC1_G2\0001_R1_P3_K1_Ch2-Ch1.zen
2.543999e+01	6.393335e+01	20151203_STAG2gfpcf2_G2G1\MitoSys2\Calibration\mEGFPC1_G2\0001_R1_P3_K1_Ch2-Ch1.zen
2.549999e+01	6.051669e+01	20151203_STAG2gfpcf2_G2G1\MitoSys2\Calibration\mEGFPC1_G2\0001_R1_P3_K1_Ch2-Ch1.zen
2.555999e+01	6.200002e+01	20151203_STAG2gfpcf2_G2G1\MitoSys2\Calibration\mEGFPC1_G2\0001_R1_P3_K1_Ch2-Ch1.zen
2.561999e+01	6.181668e+01	20151203_STAG2gfpcf2_G2G1\MitoSys2\Calibration\mEGFPC1_G2\0001_R1_P3_K1_Ch2-Ch1.zen
2.567999e+01	6.248335e+01	20151203_STAG2gfpcf2_G2G1\MitoSys2\Calibration\mEGFPC1_G2\0001_R1_P3_K1_Ch2-Ch1.zen
2.573999e+01	6.516669e+01	20151203_STAG2gfpcf2_G2G1\MitoSys2\Calibration\mEGFPC1_G2\0001_R1_P3_K1_Ch2-Ch1.zen
2.579999e+01	6.015002e+01	20151203_STAG2gfpcf2_G2G1\MitoSys2\Calibration\mEGFPC1_G2\0001_R1_P3_K1_Ch2-Ch1.zen
2.585999e+01	6.106668e+01	20151203_STAG2gfpcf2_G2G1\MitoSys2\Calibration\mEGFPC1_G2\0001_R1_P3_K1_Ch2-Ch1.zen
2.591999e+01	6.040002e+01	20151203_STAG2gfpcf2_G2G1\MitoSys2\Calibration\mEGFPC1_G2\0001_R1_P3_K1_Ch2-Ch1.zen
2.597999e+01	6.226669e+01	20151203_STAG2gfpcf2_G2G1\MitoSys2\Calibration\mEGFPC1_G2\0001_R1_P3_K1_Ch2-Ch1.zen
2.603999e+01	6.223335e+01	20151203_STAG2gfpcf2_G2G1\MitoSys2\Calibration\mEGFPC1_G2\0001_R1_P3_K1_Ch2-Ch1.zen
2.609999e+01	6.026669e+01	20151203_STAG2gfpcf2_G2G1\MitoSys2\Calibration\mEGFPC1_G2\0001_R1_P3_K1_Ch2-Ch1.zen
2.615999e+01	6.190002e+01	20151203_STAG2gfpcf2_G2G1\MitoSys2\Calibration\mEGFPC1_G2\0001_R1_P3_K1_Ch2-Ch1.zen
2.621999e+01	6.266669e+01	20151203_STAG2gfpcf2_G2G1\MitoSys2\Calibration\mEGFPC1_G2\0001_R1_P3_K1_Ch2-Ch1.zen
2.627999e+01	6.073335e+01	20151203_STAG2gfpcf2_G2G1\MitoSys2\Calibration\mEGFPC1_G2\0001_R1_P3_K1_Ch2-Ch1.zen
2.633999e+01	5.891668e+01	20151203_STAG2gfpcf2_G2G1\MitoSys2\Calibration\mEGFPC1_G2\0001_R1_P3_K1_Ch2-Ch1.zen
2.639999e+01	6.136668e+01	20151203_STAG2gfpcf2_G2G1\MitoSys2\Calibration\mEGFPC1_G2\0001_R1_P3_K1_Ch2-Ch1.zen
2.645999e+01	6.093335e+01	20151203_STAG2gfpcf2_G2G1\MitoSys2\Calibration\mEGFPC1_G2\0001_R1_P3_K1_Ch2-Ch1.zen
2.651999e+01	6.435002e+01	20151203_STAG2gfpcf2_G2G1\MitoSys2\Calibration\mEGFPC1_G2\0001_R1_P3_K1_Ch2-Ch1.zen
2.657999e+01	6.025002e+01	20151203_STAG2gfpcf2_G2G1\MitoSys2\Calibration\mEGFPC1_G2\0001_R1_P3_K1_Ch2-Ch1.zen
2.663999e+01	6.035002e+01	20151203_STAG2gfpcf2_G2G1\MitoSys2\Calibration\mEGFPC1_G2\0001_R1_P3_K1_Ch2-Ch1.zen
2.669999e+01	6.271669e+01	20151203_STAG2gfpcf2_G2G1\MitoSys2\Calibration\mEGFPC1_G2\0001_R1_P3_K1_Ch2-Ch1.zen
2.675999e+01	6.278335e+01	20151203_STAG2gfpcf2_G2G1\MitoSys2\Calibration\mEGFPC1_G2\0001_R1_P3_K1_Ch2-Ch1.zen
2.681999e+01	6.240002e+01	20151203_STAG2gfpcf2_G2G1\MitoSys2\Calibration\mEGFPC1_G2\0001_R1_P3_K1_Ch2-Ch1.zen
2.687999e+01	5.965002e+01	20151203_STAG2gfpcf2_G2G1\MitoSys2\Calibration\mEGFPC1_G2\0001_R1_P3_K1_Ch2-Ch1.zen
2.693999e+01	5.640002e+01	20151203_STAG2gfpcf2_G2G1\MitoSys2\Calibration\mEGFPC1_G2\0001_R1_P3_K1_Ch2-Ch1.zen
2.699999e+01	6.251669e+01	20151203_STAG2gfpcf2_G2G1\MitoSys2\Calibration\mEGFPC1_G2\0001_R1_P3_K1_Ch2-Ch1.zen
2.705999e+01	6.070002e+01	20151203_STAG2gfpcf2_G2G1\MitoSys2\Calibration\mEGFPC1_G2\0001_R1_P3_K1_Ch2-Ch1.zen
2.711999e+01	5.970002e+01	20151203_STAG2gfpcf2_G2G1\MitoSys2\Calibration\mEGFPC1_G2\0001_R1_P3_K1_Ch2-Ch1.zen
2.717999e+01	6.018335e+01	20151203_STAG2gfpcf2_G2G1\MitoSys2\Calibration\mEGFPC1_G2\0001_R1_P3_K1_Ch2-Ch1.zen
2.723999e+01	6.303335e+01	20151203_STAG2gfpcf2_G2G1\MitoSys2\Calibration\mEGFPC1_G2\0001_R1_P3_K1_Ch2-Ch1.zen
2.729999e+01	6.316669e+01	20151203_STAG2gfpcf2_G2G1\MitoSys2\Calibration\mEGFPC1_G2\0001_R1_P3_K1_Ch2-Ch1.zen
2.735999e+01	6.126669e+01	20151203_STAG2gfpcf2_G2G1\MitoSys2\Calibration\mEGFPC1_G2\0001_R1_P3_K1_Ch2-Ch1.zen
2.741999e+01	6.155002e+01	20151203_STAG2gfpcf2_G2G1\MitoSys2\Calibration\mEGFPC1_G2\0001_R1_P3_K1_Ch2-Ch1.zen
2.747999e+01	5.986668e+01	20151203_STAG2gfpcf2_G2G1\MitoSys2\Calibration\mEGFPC1_G2\0001_R1_P3_K1_Ch2-Ch1.zen
2.753999e+01	5.968335e+01	20151203_STAG2gfpcf2_G2G1\MitoSys2\Calibration\mEGFPC1_G2\0001_R1_P3_K1_Ch2-Ch1.zen
2.759999e+01	6.280002e+01	20151203_STAG2gfpcf2_G2G1\MitoSys2\Calibration\mEGFPC1_G2\0001_R1_P3_K1_Ch2-Ch1.zen
2.765999e+01	6.173335e+01	20151203_STAG2gfpcf2_G2G1\MitoSys2\Calibration\mEGFPC1_G2\0001_R1_P3_K1_Ch2-Ch1.zen
2.771999e+01	6.118335e+01	20151203_STAG2gfpcf2_G2G1\MitoSys2\Calibration\mEGFPC1_G2\0001_R1_P3_K1_Ch2-Ch1.zen
2.777999e+01	6.146669e+01	20151203_STAG2gfpcf2_G2G1\MitoSys2\Calibration\mEGFPC1_G2\0001_R1_P3_K1_Ch2-Ch1.zen
2.783999e+01	6.245002e+01	20151203_STAG2gfpcf2_G2G1\MitoSys2\Calibration\mEGFPC1_G2\0001_R1_P3_K1_Ch2-Ch1.zen
2.789999e+01	6.170002e+01	20151203_STAG2gfpcf2_G2G1\MitoSys2\Calibration\mEGFPC1_G2\0001_R1_P3_K1_Ch2-Ch1.zen
2.795999e+01	6.393335e+01	20151203_STAG2gfpcf2_G2G1\MitoSys2\Calibration\mEGFPC1_G2\0001_R1_P3_K1_Ch2-Ch1.zen
2.801999e+01	6.421669e+01	20151203_STAG2gfpcf2_G2G1\MitoSys2\Calibration\mEGFPC1_G2\0001_R1_P3_K1_Ch2-Ch1.zen
2.807999e+01	6.008335e+01	20151203_STAG2gfpcf2_G2G1\MitoSys2\Calibration\mEGFPC1_G2\0001_R1_P3_K1_Ch2-Ch1.zen
2.813999e+01	6.098335e+01	20151203_STAG2gfpcf2_G2G1\MitoSys2\Calibration\mEGFPC1_G2\0001_R1_P3_K1_Ch2-Ch1.zen
2.819999e+01	6.166669e+01	20151203_STAG2gfpcf2_G2G1\MitoSys2\Calibration\mEGFPC1_G2\0001_R1_P3_K1_Ch2-Ch1.zen
2.825999e+01	6.041669e+01	20151203_STAG2gfpcf2_G2G1\MitoSys2\Calibration\mEGFPC1_G2\0001_R1_P3_K1_Ch2-Ch1.zen
2.831999e+01	6.391669e+01	20151203_STAG2gfpcf2_G2G1\MitoSys2\Calibration\mEGFPC1_G2\0001_R1_P3_K1_Ch2-Ch1.zen
2.837999e+01	6.013335e+01	20151203_STAG2gfpcf2_G2G1\MitoSys2\Calibration\mEGFPC1_G2\0001_R1_P3_K1_Ch2-Ch1.zen
2.843999e+01	6.185002e+01	20151203_STAG2gfpcf2_G2G1\MitoSys2\Calibration\mEGFPC1_G2\0001_R1_P3_K1_Ch2-Ch1.zen
2.849999e+01	5.888335e+01	20151203_STAG2gfpcf2_G2G1\MitoSys2\Calibration\mEGFPC1_G2\0001_R1_P3_K1_Ch2-Ch1.zen
2.855999e+01	5.720002e+01	20151203_STAG2gfpcf2_G2G1\MitoSys2\Calibration\mEGFPC1_G2\0001_R1_P3_K1_Ch2-Ch1.zen
2.861999e+01	6.096669e+01	20151203_STAG2gfpcf2_G2G1\MitoSys2\Calibration\mEGFPC1_G2\0001_R1_P3_K1_Ch2-Ch1.zen
2.867999e+01	6.098335e+01	20151203_STAG2gfpcf2_G2G1\MitoSys2\Calibration\mEGFPC1_G2\0001_R1_P3_K1_Ch2-Ch1.zen
2.873999e+01	6.201669e+01	20151203_STAG2gfpcf2_G2G1\MitoSys2\Calibration\mEGFPC1_G2\0001_R1_P3_K1_Ch2-Ch1.zen
2.879999e+01	5.815002e+01	20151203_STAG2gfpcf2_G2G1\MitoSys2\Calibration\mEGFPC1_G2\0001_R1_P3_K1_Ch2-Ch1.zen
2.885999e+01	6.285002e+01	20151203_STAG2gfpcf2_G2G1\MitoSys2\Calibration\mEGFPC1_G2\0001_R1_P3_K1_Ch2-Ch1.zen
2.891999e+01	6.010002e+01	20151203_STAG2gfpcf2_G2G1\MitoSys2\Calibration\mEGFPC1_G2\0001_R1_P3_K1_Ch2-Ch1.zen
2.897999e+01	6.218335e+01	20151203_STAG2gfpcf2_G2G1\MitoSys2\Calibration\mEGFPC1_G2\0001_R1_P3_K1_Ch2-Ch1.zen
2.903999e+01	6.043335e+01	20151203_STAG2gfpcf2_G2G1\MitoSys2\Calibration\mEGFPC1_G2\0001_R1_P3_K1_Ch2-Ch1.zen
2.909999e+01	6.201669e+01	20151203_STAG2gfpcf2_G2G1\MitoSys2\Calibration\mEGFPC1_G2\0001_R1_P3_K1_Ch2-Ch1.zen
2.915999e+01	6.188335e+01	20151203_STAG2gfpcf2_G2G1\MitoSys2\Calibration\mEGFPC1_G2\0001_R1_P3_K1_Ch2-Ch1.zen
2.921999e+01	6.285002e+01	20151203_STAG2gfpcf2_G2G1\MitoSys2\Calibration\mEGFPC1_G2\0001_R1_P3_K1_Ch2-Ch1.zen
2.927999e+01	5.958335e+01	20151203_STAG2gfpcf2_G2G1\MitoSys2\Calibration\mEGFPC1_G2\0001_R1_P3_K1_Ch2-Ch1.zen
2.933999e+01	6.443336e+01	20151203_STAG2gfpcf2_G2G1\MitoSys2\Calibration\mEGFPC1_G2\0001_R1_P3_K1_Ch2-Ch1.zen
2.939999e+01	5.870002e+01	20151203_STAG2gfpcf2_G2G1\MitoSys2\Calibration\mEGFPC1_G2\0001_R1_P3_K1_Ch2-Ch1.zen
2.945999e+01	6.058335e+01	20151203_STAG2gfpcf2_G2G1\MitoSys2\Calibration\mEGFPC1_G2\0001_R1_P3_K1_Ch2-Ch1.zen
2.951999e+01	6.093335e+01	20151203_STAG2gfpcf2_G2G1\MitoSys2\Calibration\mEGFPC1_G2\0001_R1_P3_K1_Ch2-Ch1.zen
2.957999e+01	6.195002e+01	20151203_STAG2gfpcf2_G2G1\MitoSys2\Calibration\mEGFPC1_G2\0001_R1_P3_K1_Ch2-Ch1.zen
2.963999e+01	6.118335e+01	20151203_STAG2gfpcf2_G2G1\MitoSys2\Calibration\mEGFPC1_G2\0001_R1_P3_K1_Ch2-Ch1.zen
2.969999e+01	5.835002e+01	20151203_STAG2gfpcf2_G2G1\MitoSys2\Calibration\mEGFPC1_G2\0001_R1_P3_K1_Ch2-Ch1.zen
2.975999e+01	6.143335e+01	20151203_STAG2gfpcf2_G2G1\MitoSys2\Calibration\mEGFPC1_G2\0001_R1_P3_K1_Ch2-Ch1.zen
2.981999e+01	5.858335e+01	20151203_STAG2gfpcf2_G2G1\MitoSys2\Calibration\mEGFPC1_G2\0001_R1_P3_K1_Ch2-Ch1.zen
2.987999e+01	6.141669e+01	20151203_STAG2gfpcf2_G2G1\MitoSys2\Calibration\mEGFPC1_G2\0001_R1_P3_K1_Ch2-Ch1.zen
2.993999e+01	5.916669e+01	20151203_STAG2gfpcf2_G2G1\MitoSys2\Calibration\mEGFPC1_G2\0001_R1_P3_K1_Ch2-Ch1.zen
0	5.956628e+01	20151203_STAG2gfpcf2_G2G1\MitoSys2\Calibration\mEGFPC1_G2\0001_R1_P4_K1_Ch2-Ch1.zen
6.000040e-02	6.256626e+01	20151203_STAG2gfpcf2_G2G1\MitoSys2\Calibration\mEGFPC1_G2\0001_R1_P4_K1_Ch2-Ch1.zen
1.200000e-01	6.048294e+01	20151203_STAG2gfpcf2_G2G1\MitoSys2\Calibration\mEGFPC1_G2\0001_R1_P4_K1_Ch2-Ch1.zen
1.800000e-01	5.668296e+01	20151203_STAG2gfpcf2_G2G1\MitoSys2\Calibration\mEGFPC1_G2\0001_R1_P4_K1_Ch2-Ch1.zen
2.400000e-01	5.973294e+01	20151203_STAG2gfpcf2_G2G1\MitoSys2\Calibration\mEGFPC1_G2\0001_R1_P4_K1_Ch2-Ch1.zen
3.000000e-01	5.924961e+01	20151203_STAG2gfpcf2_G2G1\MitoSys2\Calibration\mEGFPC1_G2\0001_R1_P4_K1_Ch2-Ch1.zen
3.600000e-01	6.328292e+01	20151203_STAG2gfpcf2_G2G1\MitoSys2\Calibration\mEGFPC1_G2\0001_R1_P4_K1_Ch2-Ch1.zen
4.200000e-01	6.123293e+01	20151203_STAG2gfpcf2_G2G1\MitoSys2\Calibration\mEGFPC1_G2\0001_R1_P4_K1_Ch2-Ch1.zen
4.800000e-01	6.231626e+01	20151203_STAG2gfpcf2_G2G1\MitoSys2\Calibration\mEGFPC1_G2\0001_R1_P4_K1_Ch2-Ch1.zen
5.400000e-01	6.318292e+01	20151203_STAG2gfpcf2_G2G1\MitoSys2\Calibration\mEGFPC1_G2\0001_R1_P4_K1_Ch2-Ch1.zen
6.000000e-01	6.304959e+01	20151203_STAG2gfpcf2_G2G1\MitoSys2\Calibration\mEGFPC1_G2\0001_R1_P4_K1_Ch2-Ch1.zen
6.600000e-01	6.219959e+01	20151203_STAG2gfpcf2_G2G1\MitoSys2\Calibration\mEGFPC1_G2\0001_R1_P4_K1_Ch2-Ch1.zen
7.200000e-01	5.994961e+01	20151203_STAG2gfpcf2_G2G1\MitoSys2\Calibration\mEGFPC1_G2\0001_R1_P4_K1_Ch2-Ch1.zen
7.800100e-01	6.093293e+01	20151203_STAG2gfpcf2_G2G1\MitoSys2\Calibration\mEGFPC1_G2\0001_R1_P4_K1_Ch2-Ch1.zen
8.400100e-01	6.119960e+01	20151203_STAG2gfpcf2_G2G1\MitoSys2\Calibration\mEGFPC1_G2\0001_R1_P4_K1_Ch2-Ch1.zen
9.000100e-01	5.994961e+01	20151203_STAG2gfpcf2_G2G1\MitoSys2\Calibration\mEGFPC1_G2\0001_R1_P4_K1_Ch2-Ch1.zen
9.600100e-01	5.964961e+01	20151203_STAG2gfpcf2_G2G1\MitoSys2\Calibration\mEGFPC1_G2\0001_R1_P4_K1_Ch2-Ch1.zen
1.020010e+00	5.909961e+01	20151203_STAG2gfpcf2_G2G1\MitoSys2\Calibration\mEGFPC1_G2\0001_R1_P4_K1_Ch2-Ch1.zen
1.080010e+00	5.864962e+01	20151203_STAG2gfpcf2_G2G1\MitoSys2\Calibration\mEGFPC1_G2\0001_R1_P4_K1_Ch2-Ch1.zen
1.140010e+00	6.191626e+01	20151203_STAG2gfpcf2_G2G1\MitoSys2\Calibration\mEGFPC1_G2\0001_R1_P4_K1_Ch2-Ch1.zen
1.200010e+00	6.284959e+01	20151203_STAG2gfpcf2_G2G1\MitoSys2\Calibration\mEGFPC1_G2\0001_R1_P4_K1_Ch2-Ch1.zen
1.260010e+00	6.349958e+01	20151203_STAG2gfpcf2_G2G1\MitoSys2\Calibration\mEGFPC1_G2\0001_R1_P4_K1_Ch2-Ch1.zen
1.320010e+00	6.123293e+01	20151203_STAG2gfpcf2_G2G1\MitoSys2\Calibration\mEGFPC1_G2\0001_R1_P4_K1_Ch2-Ch1.zen
1.380010e+00	5.893295e+01	20151203_STAG2gfpcf2_G2G1\MitoSys2\Calibration\mEGFPC1_G2\0001_R1_P4_K1_Ch2-Ch1.zen
1.440010e+00	6.013294e+01	20151203_STAG2gfpcf2_G2G1\MitoSys2\Calibration\mEGFPC1_G2\0001_R1_P4_K1_Ch2-Ch1.zen
1.500010e+00	6.294959e+01	20151203_STAG2gfpcf2_G2G1\MitoSys2\Calibration\mEGFPC1_G2\0001_R1_P4_K1_Ch2-Ch1.zen
1.560010e+00	5.931628e+01	20151203_STAG2gfpcf2_G2G1\MitoSys2\Calibration\mEGFPC1_G2\0001_R1_P4_K1_Ch2-Ch1.zen
1.620010e+00	6.096627e+01	20151203_STAG2gfpcf2_G2G1\MitoSys2\Calibration\mEGFPC1_G2\0001_R1_P4_K1_Ch2-Ch1.zen
1.680010e+00	5.751629e+01	20151203_STAG2gfpcf2_G2G1\MitoSys2\Calibration\mEGFPC1_G2\0001_R1_P4_K1_Ch2-Ch1.zen
1.740010e+00	5.981627e+01	20151203_STAG2gfpcf2_G2G1\MitoSys2\Calibration\mEGFPC1_G2\0001_R1_P4_K1_Ch2-Ch1.zen
1.800010e+00	6.083294e+01	20151203_STAG2gfpcf2_G2G1\MitoSys2\Calibration\mEGFPC1_G2\0001_R1_P4_K1_Ch2-Ch1.zen
1.860010e+00	6.208293e+01	20151203_STAG2gfpcf2_G2G1\MitoSys2\Calibration\mEGFPC1_G2\0001_R1_P4_K1_Ch2-Ch1.zen
1.920010e+00	6.051627e+01	20151203_STAG2gfpcf2_G2G1\MitoSys2\Calibration\mEGFPC1_G2\0001_R1_P4_K1_Ch2-Ch1.zen
1.980010e+00	6.013294e+01	20151203_STAG2gfpcf2_G2G1\MitoSys2\Calibration\mEGFPC1_G2\0001_R1_P4_K1_Ch2-Ch1.zen
2.040010e+00	5.994961e+01	20151203_STAG2gfpcf2_G2G1\MitoSys2\Calibration\mEGFPC1_G2\0001_R1_P4_K1_Ch2-Ch1.zen
2.100010e+00	5.858295e+01	20151203_STAG2gfpcf2_G2G1\MitoSys2\Calibration\mEGFPC1_G2\0001_R1_P4_K1_Ch2-Ch1.zen
2.160010e+00	6.101627e+01	20151203_STAG2gfpcf2_G2G1\MitoSys2\Calibration\mEGFPC1_G2\0001_R1_P4_K1_Ch2-Ch1.zen
2.220010e+00	6.296626e+01	20151203_STAG2gfpcf2_G2G1\MitoSys2\Calibration\mEGFPC1_G2\0001_R1_P4_K1_Ch2-Ch1.zen
2.280010e+00	5.793295e+01	20151203_STAG2gfpcf2_G2G1\MitoSys2\Calibration\mEGFPC1_G2\0001_R1_P4_K1_Ch2-Ch1.zen
2.340020e+00	6.306625e+01	20151203_STAG2gfpcf2_G2G1\MitoSys2\Calibration\mEGFPC1_G2\0001_R1_P4_K1_Ch2-Ch1.zen
2.400020e+00	6.024960e+01	20151203_STAG2gfpcf2_G2G1\MitoSys2\Calibration\mEGFPC1_G2\0001_R1_P4_K1_Ch2-Ch1.zen
2.460020e+00	6.294959e+01	20151203_STAG2gfpcf2_G2G1\MitoSys2\Calibration\mEGFPC1_G2\0001_R1_P4_K1_Ch2-Ch1.zen
2.520020e+00	6.053294e+01	20151203_STAG2gfpcf2_G2G1\MitoSys2\Calibration\mEGFPC1_G2\0001_R1_P4_K1_Ch2-Ch1.zen
2.580020e+00	6.443291e+01	20151203_STAG2gfpcf2_G2G1\MitoSys2\Calibration\mEGFPC1_G2\0001_R1_P4_K1_Ch2-Ch1.zen
2.640020e+00	6.073293e+01	20151203_STAG2gfpcf2_G2G1\MitoSys2\Calibration\mEGFPC1_G2\0001_R1_P4_K1_Ch2-Ch1.zen
2.700020e+00	6.314959e+01	20151203_STAG2gfpcf2_G2G1\MitoSys2\Calibration\mEGFPC1_G2\0001_R1_P4_K1_Ch2-Ch1.zen
2.760020e+00	6.124960e+01	20151203_STAG2gfpcf2_G2G1\MitoSys2\Calibration\mEGFPC1_G2\0001_R1_P4_K1_Ch2-Ch1.zen
2.820020e+00	6.263292e+01	20151203_STAG2gfpcf2_G2G1\MitoSys2\Calibration\mEGFPC1_G2\0001_R1_P4_K1_Ch2-Ch1.zen
2.880020e+00	6.093293e+01	20151203_STAG2gfpcf2_G2G1\MitoSys2\Calibration\mEGFPC1_G2\0001_R1_P4_K1_Ch2-Ch1.zen
2.940020e+00	6.119960e+01	20151203_STAG2gfpcf2_G2G1\MitoSys2\Calibration\mEGFPC1_G2\0001_R1_P4_K1_Ch2-Ch1.zen
3.000020e+00	6.008294e+01	20151203_STAG2gfpcf2_G2G1\MitoSys2\Calibration\mEGFPC1_G2\0001_R1_P4_K1_Ch2-Ch1.zen
3.060020e+00	5.633296e+01	20151203_STAG2gfpcf2_G2G1\MitoSys2\Calibration\mEGFPC1_G2\0001_R1_P4_K1_Ch2-Ch1.zen
3.120020e+00	6.061627e+01	20151203_STAG2gfpcf2_G2G1\MitoSys2\Calibration\mEGFPC1_G2\0001_R1_P4_K1_Ch2-Ch1.zen
3.180020e+00	5.834962e+01	20151203_STAG2gfpcf2_G2G1\MitoSys2\Calibration\mEGFPC1_G2\0001_R1_P4_K1_Ch2-Ch1.zen
3.240020e+00	5.498297e+01	20151203_STAG2gfpcf2_G2G1\MitoSys2\Calibration\mEGFPC1_G2\0001_R1_P4_K1_Ch2-Ch1.zen
3.300020e+00	6.093293e+01	20151203_STAG2gfpcf2_G2G1\MitoSys2\Calibration\mEGFPC1_G2\0001_R1_P4_K1_Ch2-Ch1.zen
3.360020e+00	6.039960e+01	20151203_STAG2gfpcf2_G2G1\MitoSys2\Calibration\mEGFPC1_G2\0001_R1_P4_K1_Ch2-Ch1.zen
3.420020e+00	5.763295e+01	20151203_STAG2gfpcf2_G2G1\MitoSys2\Calibration\mEGFPC1_G2\0001_R1_P4_K1_Ch2-Ch1.zen
3.480020e+00	6.074960e+01	20151203_STAG2gfpcf2_G2G1\MitoSys2\Calibration\mEGFPC1_G2\0001_R1_P4_K1_Ch2-Ch1.zen
3.540020e+00	6.191626e+01	20151203_STAG2gfpcf2_G2G1\MitoSys2\Calibration\mEGFPC1_G2\0001_R1_P4_K1_Ch2-Ch1.zen
3.600020e+00	5.549964e+01	20151203_STAG2gfpcf2_G2G1\MitoSys2\Calibration\mEGFPC1_G2\0001_R1_P4_K1_Ch2-Ch1.zen
3.660020e+00	6.028294e+01	20151203_STAG2gfpcf2_G2G1\MitoSys2\Calibration\mEGFPC1_G2\0001_R1_P4_K1_Ch2-Ch1.zen
3.720020e+00	6.339959e+01	20151203_STAG2gfpcf2_G2G1\MitoSys2\Calibration\mEGFPC1_G2\0001_R1_P4_K1_Ch2-Ch1.zen
3.780020e+00	6.314959e+01	20151203_STAG2gfpcf2_G2G1\MitoSys2\Calibration\mEGFPC1_G2\0001_R1_P4_K1_Ch2-Ch1.zen
3.840030e+00	6.233292e+01	20151203_STAG2gfpcf2_G2G1\MitoSys2\Calibration\mEGFPC1_G2\0001_R1_P4_K1_Ch2-Ch1.zen
3.900030e+00	5.881628e+01	20151203_STAG2gfpcf2_G2G1\MitoSys2\Calibration\mEGFPC1_G2\0001_R1_P4_K1_Ch2-Ch1.zen
3.960030e+00	6.186626e+01	20151203_STAG2gfpcf2_G2G1\MitoSys2\Calibration\mEGFPC1_G2\0001_R1_P4_K1_Ch2-Ch1.zen
4.020030e+00	6.123293e+01	20151203_STAG2gfpcf2_G2G1\MitoSys2\Calibration\mEGFPC1_G2\0001_R1_P4_K1_Ch2-Ch1.zen
4.080030e+00	6.404958e+01	20151203_STAG2gfpcf2_G2G1\MitoSys2\Calibration\mEGFPC1_G2\0001_R1_P4_K1_Ch2-Ch1.zen
4.140030e+00	5.823295e+01	20151203_STAG2gfpcf2_G2G1\MitoSys2\Calibration\mEGFPC1_G2\0001_R1_P4_K1_Ch2-Ch1.zen
4.200030e+00	5.861628e+01	20151203_STAG2gfpcf2_G2G1\MitoSys2\Calibration\mEGFPC1_G2\0001_R1_P4_K1_Ch2-Ch1.zen
4.260030e+00	5.939961e+01	20151203_STAG2gfpcf2_G2G1\MitoSys2\Calibration\mEGFPC1_G2\0001_R1_P4_K1_Ch2-Ch1.zen
4.320030e+00	6.014960e+01	20151203_STAG2gfpcf2_G2G1\MitoSys2\Calibration\mEGFPC1_G2\0001_R1_P4_K1_Ch2-Ch1.zen
4.380030e+00	6.309959e+01	20151203_STAG2gfpcf2_G2G1\MitoSys2\Calibration\mEGFPC1_G2\0001_R1_P4_K1_Ch2-Ch1.zen
4.440030e+00	6.038294e+01	20151203_STAG2gfpcf2_G2G1\MitoSys2\Calibration\mEGFPC1_G2\0001_R1_P4_K1_Ch2-Ch1.zen
4.500030e+00	6.648289e+01	20151203_STAG2gfpcf2_G2G1\MitoSys2\Calibration\mEGFPC1_G2\0001_R1_P4_K1_Ch2-Ch1.zen
4.560030e+00	6.231626e+01	20151203_STAG2gfpcf2_G2G1\MitoSys2\Calibration\mEGFPC1_G2\0001_R1_P4_K1_Ch2-Ch1.zen
4.620030e+00	5.846628e+01	20151203_STAG2gfpcf2_G2G1\MitoSys2\Calibration\mEGFPC1_G2\0001_R1_P4_K1_Ch2-Ch1.zen
4.680030e+00	6.006627e+01	20151203_STAG2gfpcf2_G2G1\MitoSys2\Calibration\mEGFPC1_G2\0001_R1_P4_K1_Ch2-Ch1.zen
4.740030e+00	6.204959e+01	20151203_STAG2gfpcf2_G2G1\MitoSys2\Calibration\mEGFPC1_G2\0001_R1_P4_K1_Ch2-Ch1.zen
4.800030e+00	5.919961e+01	20151203_STAG2gfpcf2_G2G1\MitoSys2\Calibration\mEGFPC1_G2\0001_R1_P4_K1_Ch2-Ch1.zen
4.860030e+00	5.849961e+01	20151203_STAG2gfpcf2_G2G1\MitoSys2\Calibration\mEGFPC1_G2\0001_R1_P4_K1_Ch2-Ch1.zen
4.920030e+00	5.629963e+01	20151203_STAG2gfpcf2_G2G1\MitoSys2\Calibration\mEGFPC1_G2\0001_R1_P4_K1_Ch2-Ch1.zen
4.980030e+00	5.978294e+01	20151203_STAG2gfpcf2_G2G1\MitoSys2\Calibration\mEGFPC1_G2\0001_R1_P4_K1_Ch2-Ch1.zen
5.040030e+00	6.486624e+01	20151203_STAG2gfpcf2_G2G1\MitoSys2\Calibration\mEGFPC1_G2\0001_R1_P4_K1_Ch2-Ch1.zen
5.100030e+00	6.179959e+01	20151203_STAG2gfpcf2_G2G1\MitoSys2\Calibration\mEGFPC1_G2\0001_R1_P4_K1_Ch2-Ch1.zen
5.160030e+00	6.246626e+01	20151203_STAG2gfpcf2_G2G1\MitoSys2\Calibration\mEGFPC1_G2\0001_R1_P4_K1_Ch2-Ch1.zen
5.220030e+00	5.901628e+01	20151203_STAG2gfpcf2_G2G1\MitoSys2\Calibration\mEGFPC1_G2\0001_R1_P4_K1_Ch2-Ch1.zen
5.280030e+00	6.001627e+01	20151203_STAG2gfpcf2_G2G1\MitoSys2\Calibration\mEGFPC1_G2\0001_R1_P4_K1_Ch2-Ch1.zen
5.340030e+00	6.399958e+01	20151203_STAG2gfpcf2_G2G1\MitoSys2\Calibration\mEGFPC1_G2\0001_R1_P4_K1_Ch2-Ch1.zen
5.400040e+00	6.169960e+01	20151203_STAG2gfpcf2_G2G1\MitoSys2\Calibration\mEGFPC1_G2\0001_R1_P4_K1_Ch2-Ch1.zen
5.460040e+00	5.874961e+01	20151203_STAG2gfpcf2_G2G1\MitoSys2\Calibration\mEGFPC1_G2\0001_R1_P4_K1_Ch2-Ch1.zen
5.520040e+00	6.071627e+01	20151203_STAG2gfpcf2_G2G1\MitoSys2\Calibration\mEGFPC1_G2\0001_R1_P4_K1_Ch2-Ch1.zen
5.580040e+00	6.263292e+01	20151203_STAG2gfpcf2_G2G1\MitoSys2\Calibration\mEGFPC1_G2\0001_R1_P4_K1_Ch2-Ch1.zen
5.640040e+00	6.119960e+01	20151203_STAG2gfpcf2_G2G1\MitoSys2\Calibration\mEGFPC1_G2\0001_R1_P4_K1_Ch2-Ch1.zen
5.700040e+00	6.129960e+01	20151203_STAG2gfpcf2_G2G1\MitoSys2\Calibration\mEGFPC1_G2\0001_R1_P4_K1_Ch2-Ch1.zen
5.760040e+00	6.046627e+01	20151203_STAG2gfpcf2_G2G1\MitoSys2\Calibration\mEGFPC1_G2\0001_R1_P4_K1_Ch2-Ch1.zen
5.820040e+00	5.919961e+01	20151203_STAG2gfpcf2_G2G1\MitoSys2\Calibration\mEGFPC1_G2\0001_R1_P4_K1_Ch2-Ch1.zen
5.880040e+00	5.994961e+01	20151203_STAG2gfpcf2_G2G1\MitoSys2\Calibration\mEGFPC1_G2\0001_R1_P4_K1_Ch2-Ch1.zen
5.940040e+00	6.014960e+01	20151203_STAG2gfpcf2_G2G1\MitoSys2\Calibration\mEGFPC1_G2\0001_R1_P4_K1_Ch2-Ch1.zen
6.000040e+00	5.946628e+01	20151203_STAG2gfpcf2_G2G1\MitoSys2\Calibration\mEGFPC1_G2\0001_R1_P4_K1_Ch2-Ch1.zen
6.060040e+00	5.926628e+01	20151203_STAG2gfpcf2_G2G1\MitoSys2\Calibration\mEGFPC1_G2\0001_R1_P4_K1_Ch2-Ch1.zen
6.120040e+00	6.201626e+01	20151203_STAG2gfpcf2_G2G1\MitoSys2\Calibration\mEGFPC1_G2\0001_R1_P4_K1_Ch2-Ch1.zen
6.180040e+00	6.048294e+01	20151203_STAG2gfpcf2_G2G1\MitoSys2\Calibration\mEGFPC1_G2\0001_R1_P4_K1_Ch2-Ch1.zen
6.240040e+00	6.079960e+01	20151203_STAG2gfpcf2_G2G1\MitoSys2\Calibration\mEGFPC1_G2\0001_R1_P4_K1_Ch2-Ch1.zen
6.300040e+00	5.853295e+01	20151203_STAG2gfpcf2_G2G1\MitoSys2\Calibration\mEGFPC1_G2\0001_R1_P4_K1_Ch2-Ch1.zen
6.360040e+00	6.146626e+01	20151203_STAG2gfpcf2_G2G1\MitoSys2\Calibration\mEGFPC1_G2\0001_R1_P4_K1_Ch2-Ch1.zen
6.420040e+00	5.899961e+01	20151203_STAG2gfpcf2_G2G1\MitoSys2\Calibration\mEGFPC1_G2\0001_R1_P4_K1_Ch2-Ch1.zen
6.480040e+00	6.393291e+01	20151203_STAG2gfpcf2_G2G1\MitoSys2\Calibration\mEGFPC1_G2\0001_R1_P4_K1_Ch2-Ch1.zen
6.540040e+00	5.969961e+01	20151203_STAG2gfpcf2_G2G1\MitoSys2\Calibration\mEGFPC1_G2\0001_R1_P4_K1_Ch2-Ch1.zen
6.600040e+00	6.181626e+01	20151203_STAG2gfpcf2_G2G1\MitoSys2\Calibration\mEGFPC1_G2\0001_R1_P4_K1_Ch2-Ch1.zen
6.660040e+00	6.094960e+01	20151203_STAG2gfpcf2_G2G1\MitoSys2\Calibration\mEGFPC1_G2\0001_R1_P4_K1_Ch2-Ch1.zen
6.720040e+00	6.361625e+01	20151203_STAG2gfpcf2_G2G1\MitoSys2\Calibration\mEGFPC1_G2\0001_R1_P4_K1_Ch2-Ch1.zen
6.780040e+00	6.018294e+01	20151203_STAG2gfpcf2_G2G1\MitoSys2\Calibration\mEGFPC1_G2\0001_R1_P4_K1_Ch2-Ch1.zen
6.840040e+00	6.494958e+01	20151203_STAG2gfpcf2_G2G1\MitoSys2\Calibration\mEGFPC1_G2\0001_R1_P4_K1_Ch2-Ch1.zen
6.900050e+00	5.908295e+01	20151203_STAG2gfpcf2_G2G1\MitoSys2\Calibration\mEGFPC1_G2\0001_R1_P4_K1_Ch2-Ch1.zen
6.960050e+00	5.989961e+01	20151203_STAG2gfpcf2_G2G1\MitoSys2\Calibration\mEGFPC1_G2\0001_R1_P4_K1_Ch2-Ch1.zen
7.020050e+00	5.978294e+01	20151203_STAG2gfpcf2_G2G1\MitoSys2\Calibration\mEGFPC1_G2\0001_R1_P4_K1_Ch2-Ch1.zen
7.080050e+00	6.131627e+01	20151203_STAG2gfpcf2_G2G1\MitoSys2\Calibration\mEGFPC1_G2\0001_R1_P4_K1_Ch2-Ch1.zen
7.140050e+00	6.128293e+01	20151203_STAG2gfpcf2_G2G1\MitoSys2\Calibration\mEGFPC1_G2\0001_R1_P4_K1_Ch2-Ch1.zen
7.200050e+00	6.081627e+01	20151203_STAG2gfpcf2_G2G1\MitoSys2\Calibration\mEGFPC1_G2\0001_R1_P4_K1_Ch2-Ch1.zen
7.260050e+00	6.288292e+01	20151203_STAG2gfpcf2_G2G1\MitoSys2\Calibration\mEGFPC1_G2\0001_R1_P4_K1_Ch2-Ch1.zen
7.320050e+00	6.066627e+01	20151203_STAG2gfpcf2_G2G1\MitoSys2\Calibration\mEGFPC1_G2\0001_R1_P4_K1_Ch2-Ch1.zen
7.380050e+00	5.973294e+01	20151203_STAG2gfpcf2_G2G1\MitoSys2\Calibration\mEGFPC1_G2\0001_R1_P4_K1_Ch2-Ch1.zen
7.440050e+00	6.316625e+01	20151203_STAG2gfpcf2_G2G1\MitoSys2\Calibration\mEGFPC1_G2\0001_R1_P4_K1_Ch2-Ch1.zen
7.500050e+00	6.078294e+01	20151203_STAG2gfpcf2_G2G1\MitoSys2\Calibration\mEGFPC1_G2\0001_R1_P4_K1_Ch2-Ch1.zen
7.560050e+00	5.999961e+01	20151203_STAG2gfpcf2_G2G1\MitoSys2\Calibration\mEGFPC1_G2\0001_R1_P4_K1_Ch2-Ch1.zen
7.620050e+00	5.931628e+01	20151203_STAG2gfpcf2_G2G1\MitoSys2\Calibration\mEGFPC1_G2\0001_R1_P4_K1_Ch2-Ch1.zen
7.680050e+00	6.178293e+01	20151203_STAG2gfpcf2_G2G1\MitoSys2\Calibration\mEGFPC1_G2\0001_R1_P4_K1_Ch2-Ch1.zen
7.740050e+00	6.641623e+01	20151203_STAG2gfpcf2_G2G1\MitoSys2\Calibration\mEGFPC1_G2\0001_R1_P4_K1_Ch2-Ch1.zen
7.800050e+00	6.238292e+01	20151203_STAG2gfpcf2_G2G1\MitoSys2\Calibration\mEGFPC1_G2\0001_R1_P4_K1_Ch2-Ch1.zen
7.860050e+00	6.018294e+01	20151203_STAG2gfpcf2_G2G1\MitoSys2\Calibration\mEGFPC1_G2\0001_R1_P4_K1_Ch2-Ch1.zen
7.920050e+00	6.113293e+01	20151203_STAG2gfpcf2_G2G1\MitoSys2\Calibration\mEGFPC1_G2\0001_R1_P4_K1_Ch2-Ch1.zen
7.980050e+00	6.144960e+01	20151203_STAG2gfpcf2_G2G1\MitoSys2\Calibration\mEGFPC1_G2\0001_R1_P4_K1_Ch2-Ch1.zen
8.040050e+00	6.121627e+01	20151203_STAG2gfpcf2_G2G1\MitoSys2\Calibration\mEGFPC1_G2\0001_R1_P4_K1_Ch2-Ch1.zen
8.100050e+00	5.954961e+01	20151203_STAG2gfpcf2_G2G1\MitoSys2\Calibration\mEGFPC1_G2\0001_R1_P4_K1_Ch2-Ch1.zen
8.160050e+00	6.054960e+01	20151203_STAG2gfpcf2_G2G1\MitoSys2\Calibration\mEGFPC1_G2\0001_R1_P4_K1_Ch2-Ch1.zen
8.220050e+00	6.409958e+01	20151203_STAG2gfpcf2_G2G1\MitoSys2\Calibration\mEGFPC1_G2\0001_R1_P4_K1_Ch2-Ch1.zen
8.280050e+00	6.281625e+01	20151203_STAG2gfpcf2_G2G1\MitoSys2\Calibration\mEGFPC1_G2\0001_R1_P4_K1_Ch2-Ch1.zen
8.340050e+00	6.381625e+01	20151203_STAG2gfpcf2_G2G1\MitoSys2\Calibration\mEGFPC1_G2\0001_R1_P4_K1_Ch2-Ch1.zen
8.400050e+00	6.038294e+01	20151203_STAG2gfpcf2_G2G1\MitoSys2\Calibration\mEGFPC1_G2\0001_R1_P4_K1_Ch2-Ch1.zen
8.460060e+00	6.201626e+01	20151203_STAG2gfpcf2_G2G1\MitoSys2\Calibration\mEGFPC1_G2\0001_R1_P4_K1_Ch2-Ch1.zen
8.520060e+00	5.999961e+01	20151203_STAG2gfpcf2_G2G1\MitoSys2\Calibration\mEGFPC1_G2\0001_R1_P4_K1_Ch2-Ch1.zen
8.580060e+00	6.133293e+01	20151203_STAG2gfpcf2_G2G1\MitoSys2\Calibration\mEGFPC1_G2\0001_R1_P4_K1_Ch2-Ch1.zen
8.640060e+00	6.203292e+01	20151203_STAG2gfpcf2_G2G1\MitoSys2\Calibration\mEGFPC1_G2\0001_R1_P4_K1_Ch2-Ch1.zen
8.700060e+00	6.208293e+01	20151203_STAG2gfpcf2_G2G1\MitoSys2\Calibration\mEGFPC1_G2\0001_R1_P4_K1_Ch2-Ch1.zen
8.760060e+00	5.859962e+01	20151203_STAG2gfpcf2_G2G1\MitoSys2\Calibration\mEGFPC1_G2\0001_R1_P4_K1_Ch2-Ch1.zen
8.820060e+00	5.881628e+01	20151203_STAG2gfpcf2_G2G1\MitoSys2\Calibration\mEGFPC1_G2\0001_R1_P4_K1_Ch2-Ch1.zen
8.880060e+00	6.004961e+01	20151203_STAG2gfpcf2_G2G1\MitoSys2\Calibration\mEGFPC1_G2\0001_R1_P4_K1_Ch2-Ch1.zen
8.940060e+00	6.244959e+01	20151203_STAG2gfpcf2_G2G1\MitoSys2\Calibration\mEGFPC1_G2\0001_R1_P4_K1_Ch2-Ch1.zen
9.000060e+00	6.128293e+01	20151203_STAG2gfpcf2_G2G1\MitoSys2\Calibration\mEGFPC1_G2\0001_R1_P4_K1_Ch2-Ch1.zen
9.060060e+00	6.184959e+01	20151203_STAG2gfpcf2_G2G1\MitoSys2\Calibration\mEGFPC1_G2\0001_R1_P4_K1_Ch2-Ch1.zen
9.120060e+00	6.088293e+01	20151203_STAG2gfpcf2_G2G1\MitoSys2\Calibration\mEGFPC1_G2\0001_R1_P4_K1_Ch2-Ch1.zen
9.180060e+00	6.371625e+01	20151203_STAG2gfpcf2_G2G1\MitoSys2\Calibration\mEGFPC1_G2\0001_R1_P4_K1_Ch2-Ch1.zen
9.240060e+00	6.446624e+01	20151203_STAG2gfpcf2_G2G1\MitoSys2\Calibration\mEGFPC1_G2\0001_R1_P4_K1_Ch2-Ch1.zen
9.300060e+00	6.248292e+01	20151203_STAG2gfpcf2_G2G1\MitoSys2\Calibration\mEGFPC1_G2\0001_R1_P4_K1_Ch2-Ch1.zen
9.360060e+00	6.198293e+01	20151203_STAG2gfpcf2_G2G1\MitoSys2\Calibration\mEGFPC1_G2\0001_R1_P4_K1_Ch2-Ch1.zen
9.420060e+00	5.978294e+01	20151203_STAG2gfpcf2_G2G1\MitoSys2\Calibration\mEGFPC1_G2\0001_R1_P4_K1_Ch2-Ch1.zen
9.480060e+00	5.918295e+01	20151203_STAG2gfpcf2_G2G1\MitoSys2\Calibration\mEGFPC1_G2\0001_R1_P4_K1_Ch2-Ch1.zen
9.540060e+00	6.151626e+01	20151203_STAG2gfpcf2_G2G1\MitoSys2\Calibration\mEGFPC1_G2\0001_R1_P4_K1_Ch2-Ch1.zen
9.600060e+00	6.088293e+01	20151203_STAG2gfpcf2_G2G1\MitoSys2\Calibration\mEGFPC1_G2\0001_R1_P4_K1_Ch2-Ch1.zen
9.660060e+00	6.219959e+01	20151203_STAG2gfpcf2_G2G1\MitoSys2\Calibration\mEGFPC1_G2\0001_R1_P4_K1_Ch2-Ch1.zen
9.720060e+00	6.291625e+01	20151203_STAG2gfpcf2_G2G1\MitoSys2\Calibration\mEGFPC1_G2\0001_R1_P4_K1_Ch2-Ch1.zen
9.780060e+00	6.179959e+01	20151203_STAG2gfpcf2_G2G1\MitoSys2\Calibration\mEGFPC1_G2\0001_R1_P4_K1_Ch2-Ch1.zen
9.840070e+00	6.003294e+01	20151203_STAG2gfpcf2_G2G1\MitoSys2\Calibration\mEGFPC1_G2\0001_R1_P4_K1_Ch2-Ch1.zen
9.900070e+00	5.931628e+01	20151203_STAG2gfpcf2_G2G1\MitoSys2\Calibration\mEGFPC1_G2\0001_R1_P4_K1_Ch2-Ch1.zen
9.960060e+00	5.826628e+01	20151203_STAG2gfpcf2_G2G1\MitoSys2\Calibration\mEGFPC1_G2\0001_R1_P4_K1_Ch2-Ch1.zen
1.002007e+01	5.874961e+01	20151203_STAG2gfpcf2_G2G1\MitoSys2\Calibration\mEGFPC1_G2\0001_R1_P4_K1_Ch2-Ch1.zen
1.008007e+01	6.541624e+01	20151203_STAG2gfpcf2_G2G1\MitoSys2\Calibration\mEGFPC1_G2\0001_R1_P4_K1_Ch2-Ch1.zen
1.014007e+01	5.889961e+01	20151203_STAG2gfpcf2_G2G1\MitoSys2\Calibration\mEGFPC1_G2\0001_R1_P4_K1_Ch2-Ch1.zen
1.020007e+01	5.938294e+01	20151203_STAG2gfpcf2_G2G1\MitoSys2\Calibration\mEGFPC1_G2\0001_R1_P4_K1_Ch2-Ch1.zen
1.026007e+01	6.243292e+01	20151203_STAG2gfpcf2_G2G1\MitoSys2\Calibration\mEGFPC1_G2\0001_R1_P4_K1_Ch2-Ch1.zen
1.032007e+01	6.093293e+01	20151203_STAG2gfpcf2_G2G1\MitoSys2\Calibration\mEGFPC1_G2\0001_R1_P4_K1_Ch2-Ch1.zen
1.038007e+01	6.211626e+01	20151203_STAG2gfpcf2_G2G1\MitoSys2\Calibration\mEGFPC1_G2\0001_R1_P4_K1_Ch2-Ch1.zen
1.044007e+01	6.204959e+01	20151203_STAG2gfpcf2_G2G1\MitoSys2\Calibration\mEGFPC1_G2\0001_R1_P4_K1_Ch2-Ch1.zen
1.050007e+01	6.141626e+01	20151203_STAG2gfpcf2_G2G1\MitoSys2\Calibration\mEGFPC1_G2\0001_R1_P4_K1_Ch2-Ch1.zen
1.056007e+01	6.116626e+01	20151203_STAG2gfpcf2_G2G1\MitoSys2\Calibration\mEGFPC1_G2\0001_R1_P4_K1_Ch2-Ch1.zen
1.062007e+01	5.776629e+01	20151203_STAG2gfpcf2_G2G1\MitoSys2\Calibration\mEGFPC1_G2\0001_R1_P4_K1_Ch2-Ch1.zen
1.068007e+01	5.819962e+01	20151203_STAG2gfpcf2_G2G1\MitoSys2\Calibration\mEGFPC1_G2\0001_R1_P4_K1_Ch2-Ch1.zen
1.074007e+01	5.924961e+01	20151203_STAG2gfpcf2_G2G1\MitoSys2\Calibration\mEGFPC1_G2\0001_R1_P4_K1_Ch2-Ch1.zen
1.080007e+01	6.076627e+01	20151203_STAG2gfpcf2_G2G1\MitoSys2\Calibration\mEGFPC1_G2\0001_R1_P4_K1_Ch2-Ch1.zen
1.086007e+01	5.994961e+01	20151203_STAG2gfpcf2_G2G1\MitoSys2\Calibration\mEGFPC1_G2\0001_R1_P4_K1_Ch2-Ch1.zen
1.092007e+01	6.036627e+01	20151203_STAG2gfpcf2_G2G1\MitoSys2\Calibration\mEGFPC1_G2\0001_R1_P4_K1_Ch2-Ch1.zen
1.098007e+01	6.386625e+01	20151203_STAG2gfpcf2_G2G1\MitoSys2\Calibration\mEGFPC1_G2\0001_R1_P4_K1_Ch2-Ch1.zen
1.104007e+01	6.198293e+01	20151203_STAG2gfpcf2_G2G1\MitoSys2\Calibration\mEGFPC1_G2\0001_R1_P4_K1_Ch2-Ch1.zen
1.110007e+01	6.273292e+01	20151203_STAG2gfpcf2_G2G1\MitoSys2\Calibration\mEGFPC1_G2\0001_R1_P4_K1_Ch2-Ch1.zen
1.116007e+01	5.771629e+01	20151203_STAG2gfpcf2_G2G1\MitoSys2\Calibration\mEGFPC1_G2\0001_R1_P4_K1_Ch2-Ch1.zen
1.122007e+01	5.633296e+01	20151203_STAG2gfpcf2_G2G1\MitoSys2\Calibration\mEGFPC1_G2\0001_R1_P4_K1_Ch2-Ch1.zen
1.128007e+01	5.971627e+01	20151203_STAG2gfpcf2_G2G1\MitoSys2\Calibration\mEGFPC1_G2\0001_R1_P4_K1_Ch2-Ch1.zen
1.134007e+01	5.906628e+01	20151203_STAG2gfpcf2_G2G1\MitoSys2\Calibration\mEGFPC1_G2\0001_R1_P4_K1_Ch2-Ch1.zen
1.140007e+01	5.978294e+01	20151203_STAG2gfpcf2_G2G1\MitoSys2\Calibration\mEGFPC1_G2\0001_R1_P4_K1_Ch2-Ch1.zen
1.146008e+01	5.849961e+01	20151203_STAG2gfpcf2_G2G1\MitoSys2\Calibration\mEGFPC1_G2\0001_R1_P4_K1_Ch2-Ch1.zen
1.152008e+01	5.909961e+01	20151203_STAG2gfpcf2_G2G1\MitoSys2\Calibration\mEGFPC1_G2\0001_R1_P4_K1_Ch2-Ch1.zen
1.158008e+01	5.853295e+01	20151203_STAG2gfpcf2_G2G1\MitoSys2\Calibration\mEGFPC1_G2\0001_R1_P4_K1_Ch2-Ch1.zen
1.164008e+01	6.066627e+01	20151203_STAG2gfpcf2_G2G1\MitoSys2\Calibration\mEGFPC1_G2\0001_R1_P4_K1_Ch2-Ch1.zen
1.170008e+01	5.944961e+01	20151203_STAG2gfpcf2_G2G1\MitoSys2\Calibration\mEGFPC1_G2\0001_R1_P4_K1_Ch2-Ch1.zen
1.176008e+01	6.044960e+01	20151203_STAG2gfpcf2_G2G1\MitoSys2\Calibration\mEGFPC1_G2\0001_R1_P4_K1_Ch2-Ch1.zen
1.182008e+01	6.131627e+01	20151203_STAG2gfpcf2_G2G1\MitoSys2\Calibration\mEGFPC1_G2\0001_R1_P4_K1_Ch2-Ch1.zen
1.188008e+01	5.873295e+01	20151203_STAG2gfpcf2_G2G1\MitoSys2\Calibration\mEGFPC1_G2\0001_R1_P4_K1_Ch2-Ch1.zen
1.194008e+01	6.038294e+01	20151203_STAG2gfpcf2_G2G1\MitoSys2\Calibration\mEGFPC1_G2\0001_R1_P4_K1_Ch2-Ch1.zen
1.200008e+01	5.953294e+01	20151203_STAG2gfpcf2_G2G1\MitoSys2\Calibration\mEGFPC1_G2\0001_R1_P4_K1_Ch2-Ch1.zen
1.206008e+01	6.178293e+01	20151203_STAG2gfpcf2_G2G1\MitoSys2\Calibration\mEGFPC1_G2\0001_R1_P4_K1_Ch2-Ch1.zen
1.212008e+01	6.081627e+01	20151203_STAG2gfpcf2_G2G1\MitoSys2\Calibration\mEGFPC1_G2\0001_R1_P4_K1_Ch2-Ch1.zen
1.218008e+01	6.004961e+01	20151203_STAG2gfpcf2_G2G1\MitoSys2\Calibration\mEGFPC1_G2\0001_R1_P4_K1_Ch2-Ch1.zen
1.224008e+01	5.809962e+01	20151203_STAG2gfpcf2_G2G1\MitoSys2\Calibration\mEGFPC1_G2\0001_R1_P4_K1_Ch2-Ch1.zen
1.230008e+01	5.956628e+01	20151203_STAG2gfpcf2_G2G1\MitoSys2\Calibration\mEGFPC1_G2\0001_R1_P4_K1_Ch2-Ch1.zen
1.236008e+01	5.956628e+01	20151203_STAG2gfpcf2_G2G1\MitoSys2\Calibration\mEGFPC1_G2\0001_R1_P4_K1_Ch2-Ch1.zen
1.242008e+01	5.956628e+01	20151203_STAG2gfpcf2_G2G1\MitoSys2\Calibration\mEGFPC1_G2\0001_R1_P4_K1_Ch2-Ch1.zen
1.248008e+01	6.011627e+01	20151203_STAG2gfpcf2_G2G1\MitoSys2\Calibration\mEGFPC1_G2\0001_R1_P4_K1_Ch2-Ch1.zen
1.254008e+01	6.359958e+01	20151203_STAG2gfpcf2_G2G1\MitoSys2\Calibration\mEGFPC1_G2\0001_R1_P4_K1_Ch2-Ch1.zen
1.260008e+01	6.459958e+01	20151203_STAG2gfpcf2_G2G1\MitoSys2\Calibration\mEGFPC1_G2\0001_R1_P4_K1_Ch2-Ch1.zen
1.266008e+01	5.821629e+01	20151203_STAG2gfpcf2_G2G1\MitoSys2\Calibration\mEGFPC1_G2\0001_R1_P4_K1_Ch2-Ch1.zen
1.272008e+01	5.866628e+01	20151203_STAG2gfpcf2_G2G1\MitoSys2\Calibration\mEGFPC1_G2\0001_R1_P4_K1_Ch2-Ch1.zen
1.278008e+01	6.008294e+01	20151203_STAG2gfpcf2_G2G1\MitoSys2\Calibration\mEGFPC1_G2\0001_R1_P4_K1_Ch2-Ch1.zen
1.284008e+01	6.028294e+01	20151203_STAG2gfpcf2_G2G1\MitoSys2\Calibration\mEGFPC1_G2\0001_R1_P4_K1_Ch2-Ch1.zen
1.290008e+01	6.204959e+01	20151203_STAG2gfpcf2_G2G1\MitoSys2\Calibration\mEGFPC1_G2\0001_R1_P4_K1_Ch2-Ch1.zen
1.296008e+01	6.246626e+01	20151203_STAG2gfpcf2_G2G1\MitoSys2\Calibration\mEGFPC1_G2\0001_R1_P4_K1_Ch2-Ch1.zen
1.302009e+01	5.989961e+01	20151203_STAG2gfpcf2_G2G1\MitoSys2\Calibration\mEGFPC1_G2\0001_R1_P4_K1_Ch2-Ch1.zen
1.308009e+01	6.239959e+01	20151203_STAG2gfpcf2_G2G1\MitoSys2\Calibration\mEGFPC1_G2\0001_R1_P4_K1_Ch2-Ch1.zen
1.314009e+01	6.023294e+01	20151203_STAG2gfpcf2_G2G1\MitoSys2\Calibration\mEGFPC1_G2\0001_R1_P4_K1_Ch2-Ch1.zen
1.320009e+01	6.281625e+01	20151203_STAG2gfpcf2_G2G1\MitoSys2\Calibration\mEGFPC1_G2\0001_R1_P4_K1_Ch2-Ch1.zen
1.326009e+01	6.001627e+01	20151203_STAG2gfpcf2_G2G1\MitoSys2\Calibration\mEGFPC1_G2\0001_R1_P4_K1_Ch2-Ch1.zen
1.332009e+01	6.281625e+01	20151203_STAG2gfpcf2_G2G1\MitoSys2\Calibration\mEGFPC1_G2\0001_R1_P4_K1_Ch2-Ch1.zen
1.338009e+01	5.748296e+01	20151203_STAG2gfpcf2_G2G1\MitoSys2\Calibration\mEGFPC1_G2\0001_R1_P4_K1_Ch2-Ch1.zen
1.344009e+01	5.848295e+01	20151203_STAG2gfpcf2_G2G1\MitoSys2\Calibration\mEGFPC1_G2\0001_R1_P4_K1_Ch2-Ch1.zen
1.350009e+01	6.019960e+01	20151203_STAG2gfpcf2_G2G1\MitoSys2\Calibration\mEGFPC1_G2\0001_R1_P4_K1_Ch2-Ch1.zen
1.356009e+01	5.876628e+01	20151203_STAG2gfpcf2_G2G1\MitoSys2\Calibration\mEGFPC1_G2\0001_R1_P4_K1_Ch2-Ch1.zen
1.362009e+01	6.053294e+01	20151203_STAG2gfpcf2_G2G1\MitoSys2\Calibration\mEGFPC1_G2\0001_R1_P4_K1_Ch2-Ch1.zen
1.368009e+01	5.898294e+01	20151203_STAG2gfpcf2_G2G1\MitoSys2\Calibration\mEGFPC1_G2\0001_R1_P4_K1_Ch2-Ch1.zen
1.374009e+01	5.741629e+01	20151203_STAG2gfpcf2_G2G1\MitoSys2\Calibration\mEGFPC1_G2\0001_R1_P4_K1_Ch2-Ch1.zen
1.380009e+01	5.898294e+01	20151203_STAG2gfpcf2_G2G1\MitoSys2\Calibration\mEGFPC1_G2\0001_R1_P4_K1_Ch2-Ch1.zen
1.386009e+01	6.359958e+01	20151203_STAG2gfpcf2_G2G1\MitoSys2\Calibration\mEGFPC1_G2\0001_R1_P4_K1_Ch2-Ch1.zen
1.392009e+01	5.618296e+01	20151203_STAG2gfpcf2_G2G1\MitoSys2\Calibration\mEGFPC1_G2\0001_R1_P4_K1_Ch2-Ch1.zen
1.398009e+01	5.786629e+01	20151203_STAG2gfpcf2_G2G1\MitoSys2\Calibration\mEGFPC1_G2\0001_R1_P4_K1_Ch2-Ch1.zen
1.404009e+01	5.879961e+01	20151203_STAG2gfpcf2_G2G1\MitoSys2\Calibration\mEGFPC1_G2\0001_R1_P4_K1_Ch2-Ch1.zen
1.410009e+01	6.078294e+01	20151203_STAG2gfpcf2_G2G1\MitoSys2\Calibration\mEGFPC1_G2\0001_R1_P4_K1_Ch2-Ch1.zen
1.416009e+01	5.959961e+01	20151203_STAG2gfpcf2_G2G1\MitoSys2\Calibration\mEGFPC1_G2\0001_R1_P4_K1_Ch2-Ch1.zen
1.422009e+01	6.281625e+01	20151203_STAG2gfpcf2_G2G1\MitoSys2\Calibration\mEGFPC1_G2\0001_R1_P4_K1_Ch2-Ch1.zen
1.428009e+01	6.498291e+01	20151203_STAG2gfpcf2_G2G1\MitoSys2\Calibration\mEGFPC1_G2\0001_R1_P4_K1_Ch2-Ch1.zen
1.434009e+01	5.984961e+01	20151203_STAG2gfpcf2_G2G1\MitoSys2\Calibration\mEGFPC1_G2\0001_R1_P4_K1_Ch2-Ch1.zen
1.440009e+01	6.303292e+01	20151203_STAG2gfpcf2_G2G1\MitoSys2\Calibration\mEGFPC1_G2\0001_R1_P4_K1_Ch2-Ch1.zen
1.446009e+01	5.991628e+01	20151203_STAG2gfpcf2_G2G1\MitoSys2\Calibration\mEGFPC1_G2\0001_R1_P4_K1_Ch2-Ch1.zen
1.452009e+01	5.926628e+01	20151203_STAG2gfpcf2_G2G1\MitoSys2\Calibration\mEGFPC1_G2\0001_R1_P4_K1_Ch2-Ch1.zen
1.458010e+01	6.029960e+01	20151203_STAG2gfpcf2_G2G1\MitoSys2\Calibration\mEGFPC1_G2\0001_R1_P4_K1_Ch2-Ch1.zen
1.464010e+01	5.978294e+01	20151203_STAG2gfpcf2_G2G1\MitoSys2\Calibration\mEGFPC1_G2\0001_R1_P4_K1_Ch2-Ch1.zen
1.470010e+01	6.291625e+01	20151203_STAG2gfpcf2_G2G1\MitoSys2\Calibration\mEGFPC1_G2\0001_R1_P4_K1_Ch2-Ch1.zen
1.476010e+01	5.939961e+01	20151203_STAG2gfpcf2_G2G1\MitoSys2\Calibration\mEGFPC1_G2\0001_R1_P4_K1_Ch2-Ch1.zen
1.482010e+01	5.956628e+01	20151203_STAG2gfpcf2_G2G1\MitoSys2\Calibration\mEGFPC1_G2\0001_R1_P4_K1_Ch2-Ch1.zen
1.488010e+01	5.991628e+01	20151203_STAG2gfpcf2_G2G1\MitoSys2\Calibration\mEGFPC1_G2\0001_R1_P4_K1_Ch2-Ch1.zen
1.494010e+01	6.044960e+01	20151203_STAG2gfpcf2_G2G1\MitoSys2\Calibration\mEGFPC1_G2\0001_R1_P4_K1_Ch2-Ch1.zen
1.500010e+01	6.261626e+01	20151203_STAG2gfpcf2_G2G1\MitoSys2\Calibration\mEGFPC1_G2\0001_R1_P4_K1_Ch2-Ch1.zen
1.506010e+01	6.179959e+01	20151203_STAG2gfpcf2_G2G1\MitoSys2\Calibration\mEGFPC1_G2\0001_R1_P4_K1_Ch2-Ch1.zen
1.512010e+01	5.941628e+01	20151203_STAG2gfpcf2_G2G1\MitoSys2\Calibration\mEGFPC1_G2\0001_R1_P4_K1_Ch2-Ch1.zen
1.518010e+01	6.034961e+01	20151203_STAG2gfpcf2_G2G1\MitoSys2\Calibration\mEGFPC1_G2\0001_R1_P4_K1_Ch2-Ch1.zen
1.524010e+01	5.859962e+01	20151203_STAG2gfpcf2_G2G1\MitoSys2\Calibration\mEGFPC1_G2\0001_R1_P4_K1_Ch2-Ch1.zen
1.530010e+01	5.979961e+01	20151203_STAG2gfpcf2_G2G1\MitoSys2\Calibration\mEGFPC1_G2\0001_R1_P4_K1_Ch2-Ch1.zen
1.536010e+01	6.108293e+01	20151203_STAG2gfpcf2_G2G1\MitoSys2\Calibration\mEGFPC1_G2\0001_R1_P4_K1_Ch2-Ch1.zen
1.542010e+01	5.739962e+01	20151203_STAG2gfpcf2_G2G1\MitoSys2\Calibration\mEGFPC1_G2\0001_R1_P4_K1_Ch2-Ch1.zen
1.548010e+01	5.958294e+01	20151203_STAG2gfpcf2_G2G1\MitoSys2\Calibration\mEGFPC1_G2\0001_R1_P4_K1_Ch2-Ch1.zen
1.554010e+01	5.961628e+01	20151203_STAG2gfpcf2_G2G1\MitoSys2\Calibration\mEGFPC1_G2\0001_R1_P4_K1_Ch2-Ch1.zen
1.560010e+01	6.084960e+01	20151203_STAG2gfpcf2_G2G1\MitoSys2\Calibration\mEGFPC1_G2\0001_R1_P4_K1_Ch2-Ch1.zen
1.566010e+01	6.163293e+01	20151203_STAG2gfpcf2_G2G1\MitoSys2\Calibration\mEGFPC1_G2\0001_R1_P4_K1_Ch2-Ch1.zen
1.572010e+01	6.028294e+01	20151203_STAG2gfpcf2_G2G1\MitoSys2\Calibration\mEGFPC1_G2\0001_R1_P4_K1_Ch2-Ch1.zen
1.578010e+01	6.166626e+01	20151203_STAG2gfpcf2_G2G1\MitoSys2\Calibration\mEGFPC1_G2\0001_R1_P4_K1_Ch2-Ch1.zen
1.584010e+01	5.936628e+01	20151203_STAG2gfpcf2_G2G1\MitoSys2\Calibration\mEGFPC1_G2\0001_R1_P4_K1_Ch2-Ch1.zen
1.590010e+01	6.489957e+01	20151203_STAG2gfpcf2_G2G1\MitoSys2\Calibration\mEGFPC1_G2\0001_R1_P4_K1_Ch2-Ch1.zen
1.596010e+01	6.401624e+01	20151203_STAG2gfpcf2_G2G1\MitoSys2\Calibration\mEGFPC1_G2\0001_R1_P4_K1_Ch2-Ch1.zen
1.602011e+01	5.851628e+01	20151203_STAG2gfpcf2_G2G1\MitoSys2\Calibration\mEGFPC1_G2\0001_R1_P4_K1_Ch2-Ch1.zen
1.608010e+01	5.768296e+01	20151203_STAG2gfpcf2_G2G1\MitoSys2\Calibration\mEGFPC1_G2\0001_R1_P4_K1_Ch2-Ch1.zen
1.614011e+01	5.834962e+01	20151203_STAG2gfpcf2_G2G1\MitoSys2\Calibration\mEGFPC1_G2\0001_R1_P4_K1_Ch2-Ch1.zen
1.620011e+01	5.711629e+01	20151203_STAG2gfpcf2_G2G1\MitoSys2\Calibration\mEGFPC1_G2\0001_R1_P4_K1_Ch2-Ch1.zen
1.626011e+01	6.054960e+01	20151203_STAG2gfpcf2_G2G1\MitoSys2\Calibration\mEGFPC1_G2\0001_R1_P4_K1_Ch2-Ch1.zen
1.632011e+01	6.209959e+01	20151203_STAG2gfpcf2_G2G1\MitoSys2\Calibration\mEGFPC1_G2\0001_R1_P4_K1_Ch2-Ch1.zen
1.638011e+01	6.399958e+01	20151203_STAG2gfpcf2_G2G1\MitoSys2\Calibration\mEGFPC1_G2\0001_R1_P4_K1_Ch2-Ch1.zen
1.644011e+01	5.994961e+01	20151203_STAG2gfpcf2_G2G1\MitoSys2\Calibration\mEGFPC1_G2\0001_R1_P4_K1_Ch2-Ch1.zen
1.650011e+01	5.933294e+01	20151203_STAG2gfpcf2_G2G1\MitoSys2\Calibration\mEGFPC1_G2\0001_R1_P4_K1_Ch2-Ch1.zen
1.656011e+01	6.099960e+01	20151203_STAG2gfpcf2_G2G1\MitoSys2\Calibration\mEGFPC1_G2\0001_R1_P4_K1_Ch2-Ch1.zen
1.662011e+01	6.344958e+01	20151203_STAG2gfpcf2_G2G1\MitoSys2\Calibration\mEGFPC1_G2\0001_R1_P4_K1_Ch2-Ch1.zen
1.668011e+01	5.991628e+01	20151203_STAG2gfpcf2_G2G1\MitoSys2\Calibration\mEGFPC1_G2\0001_R1_P4_K1_Ch2-Ch1.zen
1.674011e+01	6.201626e+01	20151203_STAG2gfpcf2_G2G1\MitoSys2\Calibration\mEGFPC1_G2\0001_R1_P4_K1_Ch2-Ch1.zen
1.680011e+01	6.339959e+01	20151203_STAG2gfpcf2_G2G1\MitoSys2\Calibration\mEGFPC1_G2\0001_R1_P4_K1_Ch2-Ch1.zen
1.686011e+01	5.763295e+01	20151203_STAG2gfpcf2_G2G1\MitoSys2\Calibration\mEGFPC1_G2\0001_R1_P4_K1_Ch2-Ch1.zen
1.692011e+01	5.868295e+01	20151203_STAG2gfpcf2_G2G1\MitoSys2\Calibration\mEGFPC1_G2\0001_R1_P4_K1_Ch2-Ch1.zen
1.698011e+01	6.203292e+01	20151203_STAG2gfpcf2_G2G1\MitoSys2\Calibration\mEGFPC1_G2\0001_R1_P4_K1_Ch2-Ch1.zen
1.704011e+01	6.041627e+01	20151203_STAG2gfpcf2_G2G1\MitoSys2\Calibration\mEGFPC1_G2\0001_R1_P4_K1_Ch2-Ch1.zen
1.710011e+01	6.273292e+01	20151203_STAG2gfpcf2_G2G1\MitoSys2\Calibration\mEGFPC1_G2\0001_R1_P4_K1_Ch2-Ch1.zen
1.716011e+01	6.841621e+01	20151203_STAG2gfpcf2_G2G1\MitoSys2\Calibration\mEGFPC1_G2\0001_R1_P4_K1_Ch2-Ch1.zen
1.722011e+01	5.846628e+01	20151203_STAG2gfpcf2_G2G1\MitoSys2\Calibration\mEGFPC1_G2\0001_R1_P4_K1_Ch2-Ch1.zen
1.728011e+01	6.498291e+01	20151203_STAG2gfpcf2_G2G1\MitoSys2\Calibration\mEGFPC1_G2\0001_R1_P4_K1_Ch2-Ch1.zen
1.734011e+01	6.368291e+01	20151203_STAG2gfpcf2_G2G1\MitoSys2\Calibration\mEGFPC1_G2\0001_R1_P4_K1_Ch2-Ch1.zen
1.740011e+01	6.239959e+01	20151203_STAG2gfpcf2_G2G1\MitoSys2\Calibration\mEGFPC1_G2\0001_R1_P4_K1_Ch2-Ch1.zen
1.746012e+01	5.864962e+01	20151203_STAG2gfpcf2_G2G1\MitoSys2\Calibration\mEGFPC1_G2\0001_R1_P4_K1_Ch2-Ch1.zen
1.752011e+01	5.968294e+01	20151203_STAG2gfpcf2_G2G1\MitoSys2\Calibration\mEGFPC1_G2\0001_R1_P4_K1_Ch2-Ch1.zen
1.758012e+01	5.769962e+01	20151203_STAG2gfpcf2_G2G1\MitoSys2\Calibration\mEGFPC1_G2\0001_R1_P4_K1_Ch2-Ch1.zen
1.764012e+01	6.204959e+01	20151203_STAG2gfpcf2_G2G1\MitoSys2\Calibration\mEGFPC1_G2\0001_R1_P4_K1_Ch2-Ch1.zen
1.770012e+01	6.134960e+01	20151203_STAG2gfpcf2_G2G1\MitoSys2\Calibration\mEGFPC1_G2\0001_R1_P4_K1_Ch2-Ch1.zen
1.776012e+01	5.986627e+01	20151203_STAG2gfpcf2_G2G1\MitoSys2\Calibration\mEGFPC1_G2\0001_R1_P4_K1_Ch2-Ch1.zen
1.782012e+01	6.198293e+01	20151203_STAG2gfpcf2_G2G1\MitoSys2\Calibration\mEGFPC1_G2\0001_R1_P4_K1_Ch2-Ch1.zen
1.788012e+01	6.271626e+01	20151203_STAG2gfpcf2_G2G1\MitoSys2\Calibration\mEGFPC1_G2\0001_R1_P4_K1_Ch2-Ch1.zen
1.794012e+01	6.021627e+01	20151203_STAG2gfpcf2_G2G1\MitoSys2\Calibration\mEGFPC1_G2\0001_R1_P4_K1_Ch2-Ch1.zen
1.800012e+01	6.428291e+01	20151203_STAG2gfpcf2_G2G1\MitoSys2\Calibration\mEGFPC1_G2\0001_R1_P4_K1_Ch2-Ch1.zen
1.806012e+01	6.071627e+01	20151203_STAG2gfpcf2_G2G1\MitoSys2\Calibration\mEGFPC1_G2\0001_R1_P4_K1_Ch2-Ch1.zen
1.812012e+01	6.068293e+01	20151203_STAG2gfpcf2_G2G1\MitoSys2\Calibration\mEGFPC1_G2\0001_R1_P4_K1_Ch2-Ch1.zen
1.818012e+01	5.854961e+01	20151203_STAG2gfpcf2_G2G1\MitoSys2\Calibration\mEGFPC1_G2\0001_R1_P4_K1_Ch2-Ch1.zen
1.824012e+01	5.896628e+01	20151203_STAG2gfpcf2_G2G1\MitoSys2\Calibration\mEGFPC1_G2\0001_R1_P4_K1_Ch2-Ch1.zen
1.830012e+01	6.043294e+01	20151203_STAG2gfpcf2_G2G1\MitoSys2\Calibration\mEGFPC1_G2\0001_R1_P4_K1_Ch2-Ch1.zen
1.836012e+01	6.278292e+01	20151203_STAG2gfpcf2_G2G1\MitoSys2\Calibration\mEGFPC1_G2\0001_R1_P4_K1_Ch2-Ch1.zen
1.842012e+01	6.311625e+01	20151203_STAG2gfpcf2_G2G1\MitoSys2\Calibration\mEGFPC1_G2\0001_R1_P4_K1_Ch2-Ch1.zen
1.848012e+01	6.406625e+01	20151203_STAG2gfpcf2_G2G1\MitoSys2\Calibration\mEGFPC1_G2\0001_R1_P4_K1_Ch2-Ch1.zen
1.854012e+01	6.773289e+01	20151203_STAG2gfpcf2_G2G1\MitoSys2\Calibration\mEGFPC1_G2\0001_R1_P4_K1_Ch2-Ch1.zen
1.860012e+01	6.098293e+01	20151203_STAG2gfpcf2_G2G1\MitoSys2\Calibration\mEGFPC1_G2\0001_R1_P4_K1_Ch2-Ch1.zen
1.866012e+01	6.078294e+01	20151203_STAG2gfpcf2_G2G1\MitoSys2\Calibration\mEGFPC1_G2\0001_R1_P4_K1_Ch2-Ch1.zen
1.872012e+01	6.076627e+01	20151203_STAG2gfpcf2_G2G1\MitoSys2\Calibration\mEGFPC1_G2\0001_R1_P4_K1_Ch2-Ch1.zen
1.878012e+01	6.191626e+01	20151203_STAG2gfpcf2_G2G1\MitoSys2\Calibration\mEGFPC1_G2\0001_R1_P4_K1_Ch2-Ch1.zen
1.884012e+01	5.641630e+01	20151203_STAG2gfpcf2_G2G1\MitoSys2\Calibration\mEGFPC1_G2\0001_R1_P4_K1_Ch2-Ch1.zen
1.890012e+01	5.894961e+01	20151203_STAG2gfpcf2_G2G1\MitoSys2\Calibration\mEGFPC1_G2\0001_R1_P4_K1_Ch2-Ch1.zen
1.896012e+01	6.313292e+01	20151203_STAG2gfpcf2_G2G1\MitoSys2\Calibration\mEGFPC1_G2\0001_R1_P4_K1_Ch2-Ch1.zen
1.902012e+01	6.288292e+01	20151203_STAG2gfpcf2_G2G1\MitoSys2\Calibration\mEGFPC1_G2\0001_R1_P4_K1_Ch2-Ch1.zen
1.908013e+01	5.681630e+01	20151203_STAG2gfpcf2_G2G1\MitoSys2\Calibration\mEGFPC1_G2\0001_R1_P4_K1_Ch2-Ch1.zen
1.914013e+01	5.961628e+01	20151203_STAG2gfpcf2_G2G1\MitoSys2\Calibration\mEGFPC1_G2\0001_R1_P4_K1_Ch2-Ch1.zen
1.920013e+01	5.943294e+01	20151203_STAG2gfpcf2_G2G1\MitoSys2\Calibration\mEGFPC1_G2\0001_R1_P4_K1_Ch2-Ch1.zen
1.926013e+01	5.921628e+01	20151203_STAG2gfpcf2_G2G1\MitoSys2\Calibration\mEGFPC1_G2\0001_R1_P4_K1_Ch2-Ch1.zen
1.932013e+01	5.676629e+01	20151203_STAG2gfpcf2_G2G1\MitoSys2\Calibration\mEGFPC1_G2\0001_R1_P4_K1_Ch2-Ch1.zen
1.938013e+01	5.786629e+01	20151203_STAG2gfpcf2_G2G1\MitoSys2\Calibration\mEGFPC1_G2\0001_R1_P4_K1_Ch2-Ch1.zen
1.944013e+01	5.863295e+01	20151203_STAG2gfpcf2_G2G1\MitoSys2\Calibration\mEGFPC1_G2\0001_R1_P4_K1_Ch2-Ch1.zen
1.950013e+01	6.114960e+01	20151203_STAG2gfpcf2_G2G1\MitoSys2\Calibration\mEGFPC1_G2\0001_R1_P4_K1_Ch2-Ch1.zen
1.956013e+01	6.078294e+01	20151203_STAG2gfpcf2_G2G1\MitoSys2\Calibration\mEGFPC1_G2\0001_R1_P4_K1_Ch2-Ch1.zen
1.962013e+01	5.938294e+01	20151203_STAG2gfpcf2_G2G1\MitoSys2\Calibration\mEGFPC1_G2\0001_R1_P4_K1_Ch2-Ch1.zen
1.968013e+01	5.704963e+01	20151203_STAG2gfpcf2_G2G1\MitoSys2\Calibration\mEGFPC1_G2\0001_R1_P4_K1_Ch2-Ch1.zen
1.974013e+01	5.959961e+01	20151203_STAG2gfpcf2_G2G1\MitoSys2\Calibration\mEGFPC1_G2\0001_R1_P4_K1_Ch2-Ch1.zen
1.980013e+01	5.974961e+01	20151203_STAG2gfpcf2_G2G1\MitoSys2\Calibration\mEGFPC1_G2\0001_R1_P4_K1_Ch2-Ch1.zen
1.986013e+01	5.534964e+01	20151203_STAG2gfpcf2_G2G1\MitoSys2\Calibration\mEGFPC1_G2\0001_R1_P4_K1_Ch2-Ch1.zen
1.992013e+01	6.131627e+01	20151203_STAG2gfpcf2_G2G1\MitoSys2\Calibration\mEGFPC1_G2\0001_R1_P4_K1_Ch2-Ch1.zen
1.998013e+01	6.078294e+01	20151203_STAG2gfpcf2_G2G1\MitoSys2\Calibration\mEGFPC1_G2\0001_R1_P4_K1_Ch2-Ch1.zen
2.004013e+01	6.024960e+01	20151203_STAG2gfpcf2_G2G1\MitoSys2\Calibration\mEGFPC1_G2\0001_R1_P4_K1_Ch2-Ch1.zen
2.010013e+01	6.146626e+01	20151203_STAG2gfpcf2_G2G1\MitoSys2\Calibration\mEGFPC1_G2\0001_R1_P4_K1_Ch2-Ch1.zen
2.016013e+01	5.924961e+01	20151203_STAG2gfpcf2_G2G1\MitoSys2\Calibration\mEGFPC1_G2\0001_R1_P4_K1_Ch2-Ch1.zen
2.022013e+01	5.991628e+01	20151203_STAG2gfpcf2_G2G1\MitoSys2\Calibration\mEGFPC1_G2\0001_R1_P4_K1_Ch2-Ch1.zen
2.028013e+01	6.111626e+01	20151203_STAG2gfpcf2_G2G1\MitoSys2\Calibration\mEGFPC1_G2\0001_R1_P4_K1_Ch2-Ch1.zen
2.034013e+01	6.029960e+01	20151203_STAG2gfpcf2_G2G1\MitoSys2\Calibration\mEGFPC1_G2\0001_R1_P4_K1_Ch2-Ch1.zen
2.040013e+01	6.091627e+01	20151203_STAG2gfpcf2_G2G1\MitoSys2\Calibration\mEGFPC1_G2\0001_R1_P4_K1_Ch2-Ch1.zen
2.046013e+01	5.928294e+01	20151203_STAG2gfpcf2_G2G1\MitoSys2\Calibration\mEGFPC1_G2\0001_R1_P4_K1_Ch2-Ch1.zen
2.052013e+01	6.021627e+01	20151203_STAG2gfpcf2_G2G1\MitoSys2\Calibration\mEGFPC1_G2\0001_R1_P4_K1_Ch2-Ch1.zen
2.058014e+01	6.104960e+01	20151203_STAG2gfpcf2_G2G1\MitoSys2\Calibration\mEGFPC1_G2\0001_R1_P4_K1_Ch2-Ch1.zen
2.064013e+01	5.941628e+01	20151203_STAG2gfpcf2_G2G1\MitoSys2\Calibration\mEGFPC1_G2\0001_R1_P4_K1_Ch2-Ch1.zen
2.070014e+01	6.114960e+01	20151203_STAG2gfpcf2_G2G1\MitoSys2\Calibration\mEGFPC1_G2\0001_R1_P4_K1_Ch2-Ch1.zen
2.076014e+01	6.148293e+01	20151203_STAG2gfpcf2_G2G1\MitoSys2\Calibration\mEGFPC1_G2\0001_R1_P4_K1_Ch2-Ch1.zen
2.082014e+01	5.868295e+01	20151203_STAG2gfpcf2_G2G1\MitoSys2\Calibration\mEGFPC1_G2\0001_R1_P4_K1_Ch2-Ch1.zen
2.088014e+01	6.193293e+01	20151203_STAG2gfpcf2_G2G1\MitoSys2\Calibration\mEGFPC1_G2\0001_R1_P4_K1_Ch2-Ch1.zen
2.094014e+01	5.896628e+01	20151203_STAG2gfpcf2_G2G1\MitoSys2\Calibration\mEGFPC1_G2\0001_R1_P4_K1_Ch2-Ch1.zen
2.100014e+01	6.294959e+01	20151203_STAG2gfpcf2_G2G1\MitoSys2\Calibration\mEGFPC1_G2\0001_R1_P4_K1_Ch2-Ch1.zen
2.106014e+01	5.858295e+01	20151203_STAG2gfpcf2_G2G1\MitoSys2\Calibration\mEGFPC1_G2\0001_R1_P4_K1_Ch2-Ch1.zen
2.112014e+01	5.609963e+01	20151203_STAG2gfpcf2_G2G1\MitoSys2\Calibration\mEGFPC1_G2\0001_R1_P4_K1_Ch2-Ch1.zen
2.118014e+01	5.786629e+01	20151203_STAG2gfpcf2_G2G1\MitoSys2\Calibration\mEGFPC1_G2\0001_R1_P4_K1_Ch2-Ch1.zen
2.124014e+01	5.976627e+01	20151203_STAG2gfpcf2_G2G1\MitoSys2\Calibration\mEGFPC1_G2\0001_R1_P4_K1_Ch2-Ch1.zen
2.130014e+01	5.913295e+01	20151203_STAG2gfpcf2_G2G1\MitoSys2\Calibration\mEGFPC1_G2\0001_R1_P4_K1_Ch2-Ch1.zen
2.136014e+01	6.193293e+01	20151203_STAG2gfpcf2_G2G1\MitoSys2\Calibration\mEGFPC1_G2\0001_R1_P4_K1_Ch2-Ch1.zen
2.142014e+01	6.048294e+01	20151203_STAG2gfpcf2_G2G1\MitoSys2\Calibration\mEGFPC1_G2\0001_R1_P4_K1_Ch2-Ch1.zen
2.148014e+01	6.196626e+01	20151203_STAG2gfpcf2_G2G1\MitoSys2\Calibration\mEGFPC1_G2\0001_R1_P4_K1_Ch2-Ch1.zen
2.154014e+01	6.591624e+01	20151203_STAG2gfpcf2_G2G1\MitoSys2\Calibration\mEGFPC1_G2\0001_R1_P4_K1_Ch2-Ch1.zen
2.160014e+01	5.926628e+01	20151203_STAG2gfpcf2_G2G1\MitoSys2\Calibration\mEGFPC1_G2\0001_R1_P4_K1_Ch2-Ch1.zen
2.166014e+01	6.073293e+01	20151203_STAG2gfpcf2_G2G1\MitoSys2\Calibration\mEGFPC1_G2\0001_R1_P4_K1_Ch2-Ch1.zen
2.172014e+01	5.916628e+01	20151203_STAG2gfpcf2_G2G1\MitoSys2\Calibration\mEGFPC1_G2\0001_R1_P4_K1_Ch2-Ch1.zen
2.178014e+01	5.836628e+01	20151203_STAG2gfpcf2_G2G1\MitoSys2\Calibration\mEGFPC1_G2\0001_R1_P4_K1_Ch2-Ch1.zen
2.184014e+01	5.856628e+01	20151203_STAG2gfpcf2_G2G1\MitoSys2\Calibration\mEGFPC1_G2\0001_R1_P4_K1_Ch2-Ch1.zen
2.190014e+01	6.269959e+01	20151203_STAG2gfpcf2_G2G1\MitoSys2\Calibration\mEGFPC1_G2\0001_R1_P4_K1_Ch2-Ch1.zen
2.196014e+01	6.241626e+01	20151203_STAG2gfpcf2_G2G1\MitoSys2\Calibration\mEGFPC1_G2\0001_R1_P4_K1_Ch2-Ch1.zen
2.202015e+01	5.898294e+01	20151203_STAG2gfpcf2_G2G1\MitoSys2\Calibration\mEGFPC1_G2\0001_R1_P4_K1_Ch2-Ch1.zen
2.208014e+01	6.076627e+01	20151203_STAG2gfpcf2_G2G1\MitoSys2\Calibration\mEGFPC1_G2\0001_R1_P4_K1_Ch2-Ch1.zen
2.214014e+01	6.224959e+01	20151203_STAG2gfpcf2_G2G1\MitoSys2\Calibration\mEGFPC1_G2\0001_R1_P4_K1_Ch2-Ch1.zen
2.220015e+01	6.723289e+01	20151203_STAG2gfpcf2_G2G1\MitoSys2\Calibration\mEGFPC1_G2\0001_R1_P4_K1_Ch2-Ch1.zen
2.226015e+01	6.053294e+01	20151203_STAG2gfpcf2_G2G1\MitoSys2\Calibration\mEGFPC1_G2\0001_R1_P4_K1_Ch2-Ch1.zen
2.232015e+01	5.869962e+01	20151203_STAG2gfpcf2_G2G1\MitoSys2\Calibration\mEGFPC1_G2\0001_R1_P4_K1_Ch2-Ch1.zen
2.238015e+01	6.128293e+01	20151203_STAG2gfpcf2_G2G1\MitoSys2\Calibration\mEGFPC1_G2\0001_R1_P4_K1_Ch2-Ch1.zen
2.244015e+01	6.159959e+01	20151203_STAG2gfpcf2_G2G1\MitoSys2\Calibration\mEGFPC1_G2\0001_R1_P4_K1_Ch2-Ch1.zen
2.250015e+01	6.238292e+01	20151203_STAG2gfpcf2_G2G1\MitoSys2\Calibration\mEGFPC1_G2\0001_R1_P4_K1_Ch2-Ch1.zen
2.256015e+01	6.259959e+01	20151203_STAG2gfpcf2_G2G1\MitoSys2\Calibration\mEGFPC1_G2\0001_R1_P4_K1_Ch2-Ch1.zen
2.262015e+01	6.346625e+01	20151203_STAG2gfpcf2_G2G1\MitoSys2\Calibration\mEGFPC1_G2\0001_R1_P4_K1_Ch2-Ch1.zen
2.268015e+01	6.264959e+01	20151203_STAG2gfpcf2_G2G1\MitoSys2\Calibration\mEGFPC1_G2\0001_R1_P4_K1_Ch2-Ch1.zen
2.274015e+01	6.121627e+01	20151203_STAG2gfpcf2_G2G1\MitoSys2\Calibration\mEGFPC1_G2\0001_R1_P4_K1_Ch2-Ch1.zen
2.280015e+01	5.869962e+01	20151203_STAG2gfpcf2_G2G1\MitoSys2\Calibration\mEGFPC1_G2\0001_R1_P4_K1_Ch2-Ch1.zen
2.286015e+01	6.229959e+01	20151203_STAG2gfpcf2_G2G1\MitoSys2\Calibration\mEGFPC1_G2\0001_R1_P4_K1_Ch2-Ch1.zen
2.292015e+01	6.203292e+01	20151203_STAG2gfpcf2_G2G1\MitoSys2\Calibration\mEGFPC1_G2\0001_R1_P4_K1_Ch2-Ch1.zen
2.298015e+01	6.236626e+01	20151203_STAG2gfpcf2_G2G1\MitoSys2\Calibration\mEGFPC1_G2\0001_R1_P4_K1_Ch2-Ch1.zen
2.304015e+01	6.323292e+01	20151203_STAG2gfpcf2_G2G1\MitoSys2\Calibration\mEGFPC1_G2\0001_R1_P4_K1_Ch2-Ch1.zen
2.310015e+01	6.673289e+01	20151203_STAG2gfpcf2_G2G1\MitoSys2\Calibration\mEGFPC1_G2\0001_R1_P4_K1_Ch2-Ch1.zen
2.316015e+01	6.081627e+01	20151203_STAG2gfpcf2_G2G1\MitoSys2\Calibration\mEGFPC1_G2\0001_R1_P4_K1_Ch2-Ch1.zen
2.322015e+01	6.156626e+01	20151203_STAG2gfpcf2_G2G1\MitoSys2\Calibration\mEGFPC1_G2\0001_R1_P4_K1_Ch2-Ch1.zen
2.328015e+01	6.009961e+01	20151203_STAG2gfpcf2_G2G1\MitoSys2\Calibration\mEGFPC1_G2\0001_R1_P4_K1_Ch2-Ch1.zen
2.334015e+01	6.078294e+01	20151203_STAG2gfpcf2_G2G1\MitoSys2\Calibration\mEGFPC1_G2\0001_R1_P4_K1_Ch2-Ch1.zen
2.340015e+01	6.051627e+01	20151203_STAG2gfpcf2_G2G1\MitoSys2\Calibration\mEGFPC1_G2\0001_R1_P4_K1_Ch2-Ch1.zen
2.346015e+01	5.899961e+01	20151203_STAG2gfpcf2_G2G1\MitoSys2\Calibration\mEGFPC1_G2\0001_R1_P4_K1_Ch2-Ch1.zen
2.352015e+01	5.999961e+01	20151203_STAG2gfpcf2_G2G1\MitoSys2\Calibration\mEGFPC1_G2\0001_R1_P4_K1_Ch2-Ch1.zen
2.358015e+01	5.941628e+01	20151203_STAG2gfpcf2_G2G1\MitoSys2\Calibration\mEGFPC1_G2\0001_R1_P4_K1_Ch2-Ch1.zen
2.364016e+01	6.058294e+01	20151203_STAG2gfpcf2_G2G1\MitoSys2\Calibration\mEGFPC1_G2\0001_R1_P4_K1_Ch2-Ch1.zen
2.370016e+01	6.181626e+01	20151203_STAG2gfpcf2_G2G1\MitoSys2\Calibration\mEGFPC1_G2\0001_R1_P4_K1_Ch2-Ch1.zen
2.376016e+01	5.976627e+01	20151203_STAG2gfpcf2_G2G1\MitoSys2\Calibration\mEGFPC1_G2\0001_R1_P4_K1_Ch2-Ch1.zen
2.382016e+01	5.978294e+01	20151203_STAG2gfpcf2_G2G1\MitoSys2\Calibration\mEGFPC1_G2\0001_R1_P4_K1_Ch2-Ch1.zen
2.388016e+01	6.044960e+01	20151203_STAG2gfpcf2_G2G1\MitoSys2\Calibration\mEGFPC1_G2\0001_R1_P4_K1_Ch2-Ch1.zen
2.394016e+01	6.003294e+01	20151203_STAG2gfpcf2_G2G1\MitoSys2\Calibration\mEGFPC1_G2\0001_R1_P4_K1_Ch2-Ch1.zen
2.400016e+01	6.013294e+01	20151203_STAG2gfpcf2_G2G1\MitoSys2\Calibration\mEGFPC1_G2\0001_R1_P4_K1_Ch2-Ch1.zen
2.406016e+01	5.774962e+01	20151203_STAG2gfpcf2_G2G1\MitoSys2\Calibration\mEGFPC1_G2\0001_R1_P4_K1_Ch2-Ch1.zen
2.412016e+01	6.068293e+01	20151203_STAG2gfpcf2_G2G1\MitoSys2\Calibration\mEGFPC1_G2\0001_R1_P4_K1_Ch2-Ch1.zen
2.418016e+01	6.278292e+01	20151203_STAG2gfpcf2_G2G1\MitoSys2\Calibration\mEGFPC1_G2\0001_R1_P4_K1_Ch2-Ch1.zen
2.424016e+01	5.814962e+01	20151203_STAG2gfpcf2_G2G1\MitoSys2\Calibration\mEGFPC1_G2\0001_R1_P4_K1_Ch2-Ch1.zen
2.430016e+01	6.071627e+01	20151203_STAG2gfpcf2_G2G1\MitoSys2\Calibration\mEGFPC1_G2\0001_R1_P4_K1_Ch2-Ch1.zen
2.436016e+01	6.053294e+01	20151203_STAG2gfpcf2_G2G1\MitoSys2\Calibration\mEGFPC1_G2\0001_R1_P4_K1_Ch2-Ch1.zen
2.442016e+01	6.313292e+01	20151203_STAG2gfpcf2_G2G1\MitoSys2\Calibration\mEGFPC1_G2\0001_R1_P4_K1_Ch2-Ch1.zen
2.448016e+01	5.998294e+01	20151203_STAG2gfpcf2_G2G1\MitoSys2\Calibration\mEGFPC1_G2\0001_R1_P4_K1_Ch2-Ch1.zen
2.454016e+01	6.393291e+01	20151203_STAG2gfpcf2_G2G1\MitoSys2\Calibration\mEGFPC1_G2\0001_R1_P4_K1_Ch2-Ch1.zen
2.460016e+01	6.223293e+01	20151203_STAG2gfpcf2_G2G1\MitoSys2\Calibration\mEGFPC1_G2\0001_R1_P4_K1_Ch2-Ch1.zen
2.466016e+01	6.119960e+01	20151203_STAG2gfpcf2_G2G1\MitoSys2\Calibration\mEGFPC1_G2\0001_R1_P4_K1_Ch2-Ch1.zen
2.472016e+01	6.083294e+01	20151203_STAG2gfpcf2_G2G1\MitoSys2\Calibration\mEGFPC1_G2\0001_R1_P4_K1_Ch2-Ch1.zen
2.478016e+01	6.129960e+01	20151203_STAG2gfpcf2_G2G1\MitoSys2\Calibration\mEGFPC1_G2\0001_R1_P4_K1_Ch2-Ch1.zen
2.484016e+01	5.976627e+01	20151203_STAG2gfpcf2_G2G1\MitoSys2\Calibration\mEGFPC1_G2\0001_R1_P4_K1_Ch2-Ch1.zen
2.490016e+01	5.746629e+01	20151203_STAG2gfpcf2_G2G1\MitoSys2\Calibration\mEGFPC1_G2\0001_R1_P4_K1_Ch2-Ch1.zen
2.496016e+01	6.241626e+01	20151203_STAG2gfpcf2_G2G1\MitoSys2\Calibration\mEGFPC1_G2\0001_R1_P4_K1_Ch2-Ch1.zen
2.502016e+01	6.416624e+01	20151203_STAG2gfpcf2_G2G1\MitoSys2\Calibration\mEGFPC1_G2\0001_R1_P4_K1_Ch2-Ch1.zen
2.508016e+01	6.206626e+01	20151203_STAG2gfpcf2_G2G1\MitoSys2\Calibration\mEGFPC1_G2\0001_R1_P4_K1_Ch2-Ch1.zen
2.514017e+01	6.081627e+01	20151203_STAG2gfpcf2_G2G1\MitoSys2\Calibration\mEGFPC1_G2\0001_R1_P4_K1_Ch2-Ch1.zen
2.520016e+01	6.283292e+01	20151203_STAG2gfpcf2_G2G1\MitoSys2\Calibration\mEGFPC1_G2\0001_R1_P4_K1_Ch2-Ch1.zen
2.526017e+01	6.208293e+01	20151203_STAG2gfpcf2_G2G1\MitoSys2\Calibration\mEGFPC1_G2\0001_R1_P4_K1_Ch2-Ch1.zen
2.532017e+01	5.856628e+01	20151203_STAG2gfpcf2_G2G1\MitoSys2\Calibration\mEGFPC1_G2\0001_R1_P4_K1_Ch2-Ch1.zen
2.538017e+01	5.916628e+01	20151203_STAG2gfpcf2_G2G1\MitoSys2\Calibration\mEGFPC1_G2\0001_R1_P4_K1_Ch2-Ch1.zen
2.544017e+01	5.671629e+01	20151203_STAG2gfpcf2_G2G1\MitoSys2\Calibration\mEGFPC1_G2\0001_R1_P4_K1_Ch2-Ch1.zen
2.550017e+01	6.326625e+01	20151203_STAG2gfpcf2_G2G1\MitoSys2\Calibration\mEGFPC1_G2\0001_R1_P4_K1_Ch2-Ch1.zen
2.556017e+01	6.244959e+01	20151203_STAG2gfpcf2_G2G1\MitoSys2\Calibration\mEGFPC1_G2\0001_R1_P4_K1_Ch2-Ch1.zen
2.562017e+01	5.888295e+01	20151203_STAG2gfpcf2_G2G1\MitoSys2\Calibration\mEGFPC1_G2\0001_R1_P4_K1_Ch2-Ch1.zen
2.568017e+01	6.316625e+01	20151203_STAG2gfpcf2_G2G1\MitoSys2\Calibration\mEGFPC1_G2\0001_R1_P4_K1_Ch2-Ch1.zen
2.574017e+01	5.941628e+01	20151203_STAG2gfpcf2_G2G1\MitoSys2\Calibration\mEGFPC1_G2\0001_R1_P4_K1_Ch2-Ch1.zen
2.580017e+01	6.078294e+01	20151203_STAG2gfpcf2_G2G1\MitoSys2\Calibration\mEGFPC1_G2\0001_R1_P4_K1_Ch2-Ch1.zen
2.586017e+01	6.221626e+01	20151203_STAG2gfpcf2_G2G1\MitoSys2\Calibration\mEGFPC1_G2\0001_R1_P4_K1_Ch2-Ch1.zen
2.592017e+01	6.079960e+01	20151203_STAG2gfpcf2_G2G1\MitoSys2\Calibration\mEGFPC1_G2\0001_R1_P4_K1_Ch2-Ch1.zen
2.598017e+01	6.283292e+01	20151203_STAG2gfpcf2_G2G1\MitoSys2\Calibration\mEGFPC1_G2\0001_R1_P4_K1_Ch2-Ch1.zen
2.604017e+01	6.113293e+01	20151203_STAG2gfpcf2_G2G1\MitoSys2\Calibration\mEGFPC1_G2\0001_R1_P4_K1_Ch2-Ch1.zen
2.610017e+01	5.803295e+01	20151203_STAG2gfpcf2_G2G1\MitoSys2\Calibration\mEGFPC1_G2\0001_R1_P4_K1_Ch2-Ch1.zen
2.616017e+01	6.004961e+01	20151203_STAG2gfpcf2_G2G1\MitoSys2\Calibration\mEGFPC1_G2\0001_R1_P4_K1_Ch2-Ch1.zen
2.622017e+01	5.923294e+01	20151203_STAG2gfpcf2_G2G1\MitoSys2\Calibration\mEGFPC1_G2\0001_R1_P4_K1_Ch2-Ch1.zen
2.628017e+01	5.876628e+01	20151203_STAG2gfpcf2_G2G1\MitoSys2\Calibration\mEGFPC1_G2\0001_R1_P4_K1_Ch2-Ch1.zen
2.634017e+01	5.926628e+01	20151203_STAG2gfpcf2_G2G1\MitoSys2\Calibration\mEGFPC1_G2\0001_R1_P4_K1_Ch2-Ch1.zen
2.640017e+01	5.821629e+01	20151203_STAG2gfpcf2_G2G1\MitoSys2\Calibration\mEGFPC1_G2\0001_R1_P4_K1_Ch2-Ch1.zen
2.646017e+01	6.064960e+01	20151203_STAG2gfpcf2_G2G1\MitoSys2\Calibration\mEGFPC1_G2\0001_R1_P4_K1_Ch2-Ch1.zen
2.652017e+01	5.881628e+01	20151203_STAG2gfpcf2_G2G1\MitoSys2\Calibration\mEGFPC1_G2\0001_R1_P4_K1_Ch2-Ch1.zen
2.658017e+01	5.926628e+01	20151203_STAG2gfpcf2_G2G1\MitoSys2\Calibration\mEGFPC1_G2\0001_R1_P4_K1_Ch2-Ch1.zen
2.664017e+01	6.136626e+01	20151203_STAG2gfpcf2_G2G1\MitoSys2\Calibration\mEGFPC1_G2\0001_R1_P4_K1_Ch2-Ch1.zen
2.670017e+01	5.818295e+01	20151203_STAG2gfpcf2_G2G1\MitoSys2\Calibration\mEGFPC1_G2\0001_R1_P4_K1_Ch2-Ch1.zen
2.676018e+01	6.126627e+01	20151203_STAG2gfpcf2_G2G1\MitoSys2\Calibration\mEGFPC1_G2\0001_R1_P4_K1_Ch2-Ch1.zen
2.682018e+01	6.194959e+01	20151203_STAG2gfpcf2_G2G1\MitoSys2\Calibration\mEGFPC1_G2\0001_R1_P4_K1_Ch2-Ch1.zen
2.688018e+01	5.994961e+01	20151203_STAG2gfpcf2_G2G1\MitoSys2\Calibration\mEGFPC1_G2\0001_R1_P4_K1_Ch2-Ch1.zen
2.694018e+01	6.233292e+01	20151203_STAG2gfpcf2_G2G1\MitoSys2\Calibration\mEGFPC1_G2\0001_R1_P4_K1_Ch2-Ch1.zen
2.700018e+01	6.049960e+01	20151203_STAG2gfpcf2_G2G1\MitoSys2\Calibration\mEGFPC1_G2\0001_R1_P4_K1_Ch2-Ch1.zen
2.706018e+01	6.053294e+01	20151203_STAG2gfpcf2_G2G1\MitoSys2\Calibration\mEGFPC1_G2\0001_R1_P4_K1_Ch2-Ch1.zen
2.712018e+01	6.083294e+01	20151203_STAG2gfpcf2_G2G1\MitoSys2\Calibration\mEGFPC1_G2\0001_R1_P4_K1_Ch2-Ch1.zen
2.718018e+01	5.768296e+01	20151203_STAG2gfpcf2_G2G1\MitoSys2\Calibration\mEGFPC1_G2\0001_R1_P4_K1_Ch2-Ch1.zen
2.724018e+01	5.813295e+01	20151203_STAG2gfpcf2_G2G1\MitoSys2\Calibration\mEGFPC1_G2\0001_R1_P4_K1_Ch2-Ch1.zen
2.730018e+01	6.118293e+01	20151203_STAG2gfpcf2_G2G1\MitoSys2\Calibration\mEGFPC1_G2\0001_R1_P4_K1_Ch2-Ch1.zen
2.736018e+01	6.091627e+01	20151203_STAG2gfpcf2_G2G1\MitoSys2\Calibration\mEGFPC1_G2\0001_R1_P4_K1_Ch2-Ch1.zen
2.742018e+01	6.014960e+01	20151203_STAG2gfpcf2_G2G1\MitoSys2\Calibration\mEGFPC1_G2\0001_R1_P4_K1_Ch2-Ch1.zen
2.748018e+01	6.011627e+01	20151203_STAG2gfpcf2_G2G1\MitoSys2\Calibration\mEGFPC1_G2\0001_R1_P4_K1_Ch2-Ch1.zen
2.754018e+01	5.973294e+01	20151203_STAG2gfpcf2_G2G1\MitoSys2\Calibration\mEGFPC1_G2\0001_R1_P4_K1_Ch2-Ch1.zen
2.760018e+01	5.964961e+01	20151203_STAG2gfpcf2_G2G1\MitoSys2\Calibration\mEGFPC1_G2\0001_R1_P4_K1_Ch2-Ch1.zen
2.766018e+01	6.028294e+01	20151203_STAG2gfpcf2_G2G1\MitoSys2\Calibration\mEGFPC1_G2\0001_R1_P4_K1_Ch2-Ch1.zen
2.772018e+01	5.894961e+01	20151203_STAG2gfpcf2_G2G1\MitoSys2\Calibration\mEGFPC1_G2\0001_R1_P4_K1_Ch2-Ch1.zen
2.778018e+01	6.424958e+01	20151203_STAG2gfpcf2_G2G1\MitoSys2\Calibration\mEGFPC1_G2\0001_R1_P4_K1_Ch2-Ch1.zen
2.784018e+01	5.923294e+01	20151203_STAG2gfpcf2_G2G1\MitoSys2\Calibration\mEGFPC1_G2\0001_R1_P4_K1_Ch2-Ch1.zen
2.790018e+01	6.289959e+01	20151203_STAG2gfpcf2_G2G1\MitoSys2\Calibration\mEGFPC1_G2\0001_R1_P4_K1_Ch2-Ch1.zen
2.796018e+01	6.133293e+01	20151203_STAG2gfpcf2_G2G1\MitoSys2\Calibration\mEGFPC1_G2\0001_R1_P4_K1_Ch2-Ch1.zen
2.802018e+01	6.403291e+01	20151203_STAG2gfpcf2_G2G1\MitoSys2\Calibration\mEGFPC1_G2\0001_R1_P4_K1_Ch2-Ch1.zen
2.808018e+01	5.816629e+01	20151203_STAG2gfpcf2_G2G1\MitoSys2\Calibration\mEGFPC1_G2\0001_R1_P4_K1_Ch2-Ch1.zen
2.814018e+01	5.938294e+01	20151203_STAG2gfpcf2_G2G1\MitoSys2\Calibration\mEGFPC1_G2\0001_R1_P4_K1_Ch2-Ch1.zen
2.820019e+01	6.344958e+01	20151203_STAG2gfpcf2_G2G1\MitoSys2\Calibration\mEGFPC1_G2\0001_R1_P4_K1_Ch2-Ch1.zen
2.826019e+01	6.034961e+01	20151203_STAG2gfpcf2_G2G1\MitoSys2\Calibration\mEGFPC1_G2\0001_R1_P4_K1_Ch2-Ch1.zen
2.832019e+01	6.371625e+01	20151203_STAG2gfpcf2_G2G1\MitoSys2\Calibration\mEGFPC1_G2\0001_R1_P4_K1_Ch2-Ch1.zen
2.838019e+01	6.309959e+01	20151203_STAG2gfpcf2_G2G1\MitoSys2\Calibration\mEGFPC1_G2\0001_R1_P4_K1_Ch2-Ch1.zen
2.844019e+01	6.018294e+01	20151203_STAG2gfpcf2_G2G1\MitoSys2\Calibration\mEGFPC1_G2\0001_R1_P4_K1_Ch2-Ch1.zen
2.850019e+01	6.284959e+01	20151203_STAG2gfpcf2_G2G1\MitoSys2\Calibration\mEGFPC1_G2\0001_R1_P4_K1_Ch2-Ch1.zen
2.856019e+01	6.016627e+01	20151203_STAG2gfpcf2_G2G1\MitoSys2\Calibration\mEGFPC1_G2\0001_R1_P4_K1_Ch2-Ch1.zen
2.862019e+01	5.981627e+01	20151203_STAG2gfpcf2_G2G1\MitoSys2\Calibration\mEGFPC1_G2\0001_R1_P4_K1_Ch2-Ch1.zen
2.868019e+01	5.899961e+01	20151203_STAG2gfpcf2_G2G1\MitoSys2\Calibration\mEGFPC1_G2\0001_R1_P4_K1_Ch2-Ch1.zen
2.874019e+01	6.101627e+01	20151203_STAG2gfpcf2_G2G1\MitoSys2\Calibration\mEGFPC1_G2\0001_R1_P4_K1_Ch2-Ch1.zen
2.880019e+01	6.014960e+01	20151203_STAG2gfpcf2_G2G1\MitoSys2\Calibration\mEGFPC1_G2\0001_R1_P4_K1_Ch2-Ch1.zen
2.886019e+01	5.906628e+01	20151203_STAG2gfpcf2_G2G1\MitoSys2\Calibration\mEGFPC1_G2\0001_R1_P4_K1_Ch2-Ch1.zen
2.892019e+01	6.191626e+01	20151203_STAG2gfpcf2_G2G1\MitoSys2\Calibration\mEGFPC1_G2\0001_R1_P4_K1_Ch2-Ch1.zen
2.898019e+01	5.944961e+01	20151203_STAG2gfpcf2_G2G1\MitoSys2\Calibration\mEGFPC1_G2\0001_R1_P4_K1_Ch2-Ch1.zen
2.904019e+01	6.173293e+01	20151203_STAG2gfpcf2_G2G1\MitoSys2\Calibration\mEGFPC1_G2\0001_R1_P4_K1_Ch2-Ch1.zen
2.910019e+01	6.419958e+01	20151203_STAG2gfpcf2_G2G1\MitoSys2\Calibration\mEGFPC1_G2\0001_R1_P4_K1_Ch2-Ch1.zen
2.916019e+01	5.913295e+01	20151203_STAG2gfpcf2_G2G1\MitoSys2\Calibration\mEGFPC1_G2\0001_R1_P4_K1_Ch2-Ch1.zen
2.922019e+01	5.879961e+01	20151203_STAG2gfpcf2_G2G1\MitoSys2\Calibration\mEGFPC1_G2\0001_R1_P4_K1_Ch2-Ch1.zen
2.928019e+01	6.161626e+01	20151203_STAG2gfpcf2_G2G1\MitoSys2\Calibration\mEGFPC1_G2\0001_R1_P4_K1_Ch2-Ch1.zen
2.934019e+01	6.261626e+01	20151203_STAG2gfpcf2_G2G1\MitoSys2\Calibration\mEGFPC1_G2\0001_R1_P4_K1_Ch2-Ch1.zen
2.940019e+01	6.274959e+01	20151203_STAG2gfpcf2_G2G1\MitoSys2\Calibration\mEGFPC1_G2\0001_R1_P4_K1_Ch2-Ch1.zen
2.946019e+01	6.226626e+01	20151203_STAG2gfpcf2_G2G1\MitoSys2\Calibration\mEGFPC1_G2\0001_R1_P4_K1_Ch2-Ch1.zen
2.952019e+01	6.313292e+01	20151203_STAG2gfpcf2_G2G1\MitoSys2\Calibration\mEGFPC1_G2\0001_R1_P4_K1_Ch2-Ch1.zen
2.958019e+01	6.136626e+01	20151203_STAG2gfpcf2_G2G1\MitoSys2\Calibration\mEGFPC1_G2\0001_R1_P4_K1_Ch2-Ch1.zen
2.964019e+01	6.259959e+01	20151203_STAG2gfpcf2_G2G1\MitoSys2\Calibration\mEGFPC1_G2\0001_R1_P4_K1_Ch2-Ch1.zen
2.970020e+01	6.181626e+01	20151203_STAG2gfpcf2_G2G1\MitoSys2\Calibration\mEGFPC1_G2\0001_R1_P4_K1_Ch2-Ch1.zen
2.976019e+01	6.216626e+01	20151203_STAG2gfpcf2_G2G1\MitoSys2\Calibration\mEGFPC1_G2\0001_R1_P4_K1_Ch2-Ch1.zen
2.982020e+01	6.133293e+01	20151203_STAG2gfpcf2_G2G1\MitoSys2\Calibration\mEGFPC1_G2\0001_R1_P4_K1_Ch2-Ch1.zen
2.988020e+01	6.166626e+01	20151203_STAG2gfpcf2_G2G1\MitoSys2\Calibration\mEGFPC1_G2\0001_R1_P4_K1_Ch2-Ch1.zen
2.994020e+01	6.144960e+01	20151203_STAG2gfpcf2_G2G1\MitoSys2\Calibration\mEGFPC1_G2\0001_R1_P4_K1_Ch2-Ch1.zen
0	7.471666e+01	20151203_STAG2gfpcf2_G2G1\MitoSys2\Calibration\mEGFPC1_G2\0002_R1_P1_K1_Ch2-Ch1.zen
6.000000e-02	7.941666e+01	20151203_STAG2gfpcf2_G2G1\MitoSys2\Calibration\mEGFPC1_G2\0002_R1_P1_K1_Ch2-Ch1.zen
1.200000e-01	7.528333e+01	20151203_STAG2gfpcf2_G2G1\MitoSys2\Calibration\mEGFPC1_G2\0002_R1_P1_K1_Ch2-Ch1.zen
1.800000e-01	7.334999e+01	20151203_STAG2gfpcf2_G2G1\MitoSys2\Calibration\mEGFPC1_G2\0002_R1_P1_K1_Ch2-Ch1.zen
2.400000e-01	7.606666e+01	20151203_STAG2gfpcf2_G2G1\MitoSys2\Calibration\mEGFPC1_G2\0002_R1_P1_K1_Ch2-Ch1.zen
3.000000e-01	7.763332e+01	20151203_STAG2gfpcf2_G2G1\MitoSys2\Calibration\mEGFPC1_G2\0002_R1_P1_K1_Ch2-Ch1.zen
3.600000e-01	7.481666e+01	20151203_STAG2gfpcf2_G2G1\MitoSys2\Calibration\mEGFPC1_G2\0002_R1_P1_K1_Ch2-Ch1.zen
4.200000e-01	7.549999e+01	20151203_STAG2gfpcf2_G2G1\MitoSys2\Calibration\mEGFPC1_G2\0002_R1_P1_K1_Ch2-Ch1.zen
4.800000e-01	7.609999e+01	20151203_STAG2gfpcf2_G2G1\MitoSys2\Calibration\mEGFPC1_G2\0002_R1_P1_K1_Ch2-Ch1.zen
5.400000e-01	7.846666e+01	20151203_STAG2gfpcf2_G2G1\MitoSys2\Calibration\mEGFPC1_G2\0002_R1_P1_K1_Ch2-Ch1.zen
6.000000e-01	7.406666e+01	20151203_STAG2gfpcf2_G2G1\MitoSys2\Calibration\mEGFPC1_G2\0002_R1_P1_K1_Ch2-Ch1.zen
6.600000e-01	7.358333e+01	20151203_STAG2gfpcf2_G2G1\MitoSys2\Calibration\mEGFPC1_G2\0002_R1_P1_K1_Ch2-Ch1.zen
7.200000e-01	7.253333e+01	20151203_STAG2gfpcf2_G2G1\MitoSys2\Calibration\mEGFPC1_G2\0002_R1_P1_K1_Ch2-Ch1.zen
7.800000e-01	7.856666e+01	20151203_STAG2gfpcf2_G2G1\MitoSys2\Calibration\mEGFPC1_G2\0002_R1_P1_K1_Ch2-Ch1.zen
8.400000e-01	7.123332e+01	20151203_STAG2gfpcf2_G2G1\MitoSys2\Calibration\mEGFPC1_G2\0002_R1_P1_K1_Ch2-Ch1.zen
9.000000e-01	7.331666e+01	20151203_STAG2gfpcf2_G2G1\MitoSys2\Calibration\mEGFPC1_G2\0002_R1_P1_K1_Ch2-Ch1.zen
9.600000e-01	7.018333e+01	20151203_STAG2gfpcf2_G2G1\MitoSys2\Calibration\mEGFPC1_G2\0002_R1_P1_K1_Ch2-Ch1.zen
1.020000e+00	7.261666e+01	20151203_STAG2gfpcf2_G2G1\MitoSys2\Calibration\mEGFPC1_G2\0002_R1_P1_K1_Ch2-Ch1.zen
1.080000e+00	7.244999e+01	20151203_STAG2gfpcf2_G2G1\MitoSys2\Calibration\mEGFPC1_G2\0002_R1_P1_K1_Ch2-Ch1.zen
1.140000e+00	7.646666e+01	20151203_STAG2gfpcf2_G2G1\MitoSys2\Calibration\mEGFPC1_G2\0002_R1_P1_K1_Ch2-Ch1.zen
1.200000e+00	7.068333e+01	20151203_STAG2gfpcf2_G2G1\MitoSys2\Calibration\mEGFPC1_G2\0002_R1_P1_K1_Ch2-Ch1.zen
1.260000e+00	7.436666e+01	20151203_STAG2gfpcf2_G2G1\MitoSys2\Calibration\mEGFPC1_G2\0002_R1_P1_K1_Ch2-Ch1.zen
1.320000e+00	7.343333e+01	20151203_STAG2gfpcf2_G2G1\MitoSys2\Calibration\mEGFPC1_G2\0002_R1_P1_K1_Ch2-Ch1.zen
1.380000e+00	7.164999e+01	20151203_STAG2gfpcf2_G2G1\MitoSys2\Calibration\mEGFPC1_G2\0002_R1_P1_K1_Ch2-Ch1.zen
1.440000e+00	7.934999e+01	20151203_STAG2gfpcf2_G2G1\MitoSys2\Calibration\mEGFPC1_G2\0002_R1_P1_K1_Ch2-Ch1.zen
1.500000e+00	7.434999e+01	20151203_STAG2gfpcf2_G2G1\MitoSys2\Calibration\mEGFPC1_G2\0002_R1_P1_K1_Ch2-Ch1.zen
1.560000e+00	7.421666e+01	20151203_STAG2gfpcf2_G2G1\MitoSys2\Calibration\mEGFPC1_G2\0002_R1_P1_K1_Ch2-Ch1.zen
1.620000e+00	7.464999e+01	20151203_STAG2gfpcf2_G2G1\MitoSys2\Calibration\mEGFPC1_G2\0002_R1_P1_K1_Ch2-Ch1.zen
1.680000e+00	7.573332e+01	20151203_STAG2gfpcf2_G2G1\MitoSys2\Calibration\mEGFPC1_G2\0002_R1_P1_K1_Ch2-Ch1.zen
1.740000e+00	7.569999e+01	20151203_STAG2gfpcf2_G2G1\MitoSys2\Calibration\mEGFPC1_G2\0002_R1_P1_K1_Ch2-Ch1.zen
1.800000e+00	7.380000e+01	20151203_STAG2gfpcf2_G2G1\MitoSys2\Calibration\mEGFPC1_G2\0002_R1_P1_K1_Ch2-Ch1.zen
1.860000e+00	7.358333e+01	20151203_STAG2gfpcf2_G2G1\MitoSys2\Calibration\mEGFPC1_G2\0002_R1_P1_K1_Ch2-Ch1.zen
1.920000e+00	7.334999e+01	20151203_STAG2gfpcf2_G2G1\MitoSys2\Calibration\mEGFPC1_G2\0002_R1_P1_K1_Ch2-Ch1.zen
1.980000e+00	7.486666e+01	20151203_STAG2gfpcf2_G2G1\MitoSys2\Calibration\mEGFPC1_G2\0002_R1_P1_K1_Ch2-Ch1.zen
2.040000e+00	7.301666e+01	20151203_STAG2gfpcf2_G2G1\MitoSys2\Calibration\mEGFPC1_G2\0002_R1_P1_K1_Ch2-Ch1.zen
2.100000e+00	7.653333e+01	20151203_STAG2gfpcf2_G2G1\MitoSys2\Calibration\mEGFPC1_G2\0002_R1_P1_K1_Ch2-Ch1.zen
2.160000e+00	7.666666e+01	20151203_STAG2gfpcf2_G2G1\MitoSys2\Calibration\mEGFPC1_G2\0002_R1_P1_K1_Ch2-Ch1.zen
2.220000e+00	7.471666e+01	20151203_STAG2gfpcf2_G2G1\MitoSys2\Calibration\mEGFPC1_G2\0002_R1_P1_K1_Ch2-Ch1.zen
2.280000e+00	7.743333e+01	20151203_STAG2gfpcf2_G2G1\MitoSys2\Calibration\mEGFPC1_G2\0002_R1_P1_K1_Ch2-Ch1.zen
2.340000e+00	7.343333e+01	20151203_STAG2gfpcf2_G2G1\MitoSys2\Calibration\mEGFPC1_G2\0002_R1_P1_K1_Ch2-Ch1.zen
2.400000e+00	7.451666e+01	20151203_STAG2gfpcf2_G2G1\MitoSys2\Calibration\mEGFPC1_G2\0002_R1_P1_K1_Ch2-Ch1.zen
2.460000e+00	7.776665e+01	20151203_STAG2gfpcf2_G2G1\MitoSys2\Calibration\mEGFPC1_G2\0002_R1_P1_K1_Ch2-Ch1.zen
2.520000e+00	7.239999e+01	20151203_STAG2gfpcf2_G2G1\MitoSys2\Calibration\mEGFPC1_G2\0002_R1_P1_K1_Ch2-Ch1.zen
2.580000e+00	7.351666e+01	20151203_STAG2gfpcf2_G2G1\MitoSys2\Calibration\mEGFPC1_G2\0002_R1_P1_K1_Ch2-Ch1.zen
2.640000e+00	7.886666e+01	20151203_STAG2gfpcf2_G2G1\MitoSys2\Calibration\mEGFPC1_G2\0002_R1_P1_K1_Ch2-Ch1.zen
2.700000e+00	7.674999e+01	20151203_STAG2gfpcf2_G2G1\MitoSys2\Calibration\mEGFPC1_G2\0002_R1_P1_K1_Ch2-Ch1.zen
2.760000e+00	7.561666e+01	20151203_STAG2gfpcf2_G2G1\MitoSys2\Calibration\mEGFPC1_G2\0002_R1_P1_K1_Ch2-Ch1.zen
2.820000e+00	7.121666e+01	20151203_STAG2gfpcf2_G2G1\MitoSys2\Calibration\mEGFPC1_G2\0002_R1_P1_K1_Ch2-Ch1.zen
2.880000e+00	7.578333e+01	20151203_STAG2gfpcf2_G2G1\MitoSys2\Calibration\mEGFPC1_G2\0002_R1_P1_K1_Ch2-Ch1.zen
2.940000e+00	7.368333e+01	20151203_STAG2gfpcf2_G2G1\MitoSys2\Calibration\mEGFPC1_G2\0002_R1_P1_K1_Ch2-Ch1.zen
3	7.483333e+01	20151203_STAG2gfpcf2_G2G1\MitoSys2\Calibration\mEGFPC1_G2\0002_R1_P1_K1_Ch2-Ch1.zen
3.060000e+00	7.430000e+01	20151203_STAG2gfpcf2_G2G1\MitoSys2\Calibration\mEGFPC1_G2\0002_R1_P1_K1_Ch2-Ch1.zen
3.120000e+00	7.481666e+01	20151203_STAG2gfpcf2_G2G1\MitoSys2\Calibration\mEGFPC1_G2\0002_R1_P1_K1_Ch2-Ch1.zen
3.180000e+00	7.716666e+01	20151203_STAG2gfpcf2_G2G1\MitoSys2\Calibration\mEGFPC1_G2\0002_R1_P1_K1_Ch2-Ch1.zen
3.240000e+00	7.649999e+01	20151203_STAG2gfpcf2_G2G1\MitoSys2\Calibration\mEGFPC1_G2\0002_R1_P1_K1_Ch2-Ch1.zen
3.300000e+00	7.543333e+01	20151203_STAG2gfpcf2_G2G1\MitoSys2\Calibration\mEGFPC1_G2\0002_R1_P1_K1_Ch2-Ch1.zen
3.360000e+00	7.264999e+01	20151203_STAG2gfpcf2_G2G1\MitoSys2\Calibration\mEGFPC1_G2\0002_R1_P1_K1_Ch2-Ch1.zen
3.420000e+00	7.114999e+01	20151203_STAG2gfpcf2_G2G1\MitoSys2\Calibration\mEGFPC1_G2\0002_R1_P1_K1_Ch2-Ch1.zen
3.480000e+00	7.023333e+01	20151203_STAG2gfpcf2_G2G1\MitoSys2\Calibration\mEGFPC1_G2\0002_R1_P1_K1_Ch2-Ch1.zen
3.540000e+00	7.209999e+01	20151203_STAG2gfpcf2_G2G1\MitoSys2\Calibration\mEGFPC1_G2\0002_R1_P1_K1_Ch2-Ch1.zen
3.600000e+00	7.714999e+01	20151203_STAG2gfpcf2_G2G1\MitoSys2\Calibration\mEGFPC1_G2\0002_R1_P1_K1_Ch2-Ch1.zen
3.660000e+00	7.101666e+01	20151203_STAG2gfpcf2_G2G1\MitoSys2\Calibration\mEGFPC1_G2\0002_R1_P1_K1_Ch2-Ch1.zen
3.720000e+00	7.541666e+01	20151203_STAG2gfpcf2_G2G1\MitoSys2\Calibration\mEGFPC1_G2\0002_R1_P1_K1_Ch2-Ch1.zen
3.780000e+00	7.398332e+01	20151203_STAG2gfpcf2_G2G1\MitoSys2\Calibration\mEGFPC1_G2\0002_R1_P1_K1_Ch2-Ch1.zen
3.840000e+00	7.463332e+01	20151203_STAG2gfpcf2_G2G1\MitoSys2\Calibration\mEGFPC1_G2\0002_R1_P1_K1_Ch2-Ch1.zen
3.900000e+00	7.714999e+01	20151203_STAG2gfpcf2_G2G1\MitoSys2\Calibration\mEGFPC1_G2\0002_R1_P1_K1_Ch2-Ch1.zen
3.960000e+00	7.536666e+01	20151203_STAG2gfpcf2_G2G1\MitoSys2\Calibration\mEGFPC1_G2\0002_R1_P1_K1_Ch2-Ch1.zen
4.020000e+00	7.513332e+01	20151203_STAG2gfpcf2_G2G1\MitoSys2\Calibration\mEGFPC1_G2\0002_R1_P1_K1_Ch2-Ch1.zen
4.080000e+00	7.330000e+01	20151203_STAG2gfpcf2_G2G1\MitoSys2\Calibration\mEGFPC1_G2\0002_R1_P1_K1_Ch2-Ch1.zen
4.140000e+00	7.203333e+01	20151203_STAG2gfpcf2_G2G1\MitoSys2\Calibration\mEGFPC1_G2\0002_R1_P1_K1_Ch2-Ch1.zen
4.200000e+00	7.616666e+01	20151203_STAG2gfpcf2_G2G1\MitoSys2\Calibration\mEGFPC1_G2\0002_R1_P1_K1_Ch2-Ch1.zen
4.260000e+00	7.430000e+01	20151203_STAG2gfpcf2_G2G1\MitoSys2\Calibration\mEGFPC1_G2\0002_R1_P1_K1_Ch2-Ch1.zen
4.320000e+00	7.633333e+01	20151203_STAG2gfpcf2_G2G1\MitoSys2\Calibration\mEGFPC1_G2\0002_R1_P1_K1_Ch2-Ch1.zen
4.380000e+00	7.494999e+01	20151203_STAG2gfpcf2_G2G1\MitoSys2\Calibration\mEGFPC1_G2\0002_R1_P1_K1_Ch2-Ch1.zen
4.440000e+00	7.819999e+01	20151203_STAG2gfpcf2_G2G1\MitoSys2\Calibration\mEGFPC1_G2\0002_R1_P1_K1_Ch2-Ch1.zen
4.500000e+00	7.233333e+01	20151203_STAG2gfpcf2_G2G1\MitoSys2\Calibration\mEGFPC1_G2\0002_R1_P1_K1_Ch2-Ch1.zen
4.560000e+00	7.239999e+01	20151203_STAG2gfpcf2_G2G1\MitoSys2\Calibration\mEGFPC1_G2\0002_R1_P1_K1_Ch2-Ch1.zen
4.620000e+00	7.708333e+01	20151203_STAG2gfpcf2_G2G1\MitoSys2\Calibration\mEGFPC1_G2\0002_R1_P1_K1_Ch2-Ch1.zen
4.680000e+00	7.591666e+01	20151203_STAG2gfpcf2_G2G1\MitoSys2\Calibration\mEGFPC1_G2\0002_R1_P1_K1_Ch2-Ch1.zen
4.740000e+00	7.469999e+01	20151203_STAG2gfpcf2_G2G1\MitoSys2\Calibration\mEGFPC1_G2\0002_R1_P1_K1_Ch2-Ch1.zen
4.800000e+00	7.486666e+01	20151203_STAG2gfpcf2_G2G1\MitoSys2\Calibration\mEGFPC1_G2\0002_R1_P1_K1_Ch2-Ch1.zen
4.860000e+00	7.119999e+01	20151203_STAG2gfpcf2_G2G1\MitoSys2\Calibration\mEGFPC1_G2\0002_R1_P1_K1_Ch2-Ch1.zen
4.920000e+00	7.483333e+01	20151203_STAG2gfpcf2_G2G1\MitoSys2\Calibration\mEGFPC1_G2\0002_R1_P1_K1_Ch2-Ch1.zen
4.980000e+00	7.609999e+01	20151203_STAG2gfpcf2_G2G1\MitoSys2\Calibration\mEGFPC1_G2\0002_R1_P1_K1_Ch2-Ch1.zen
5.040000e+00	7.453333e+01	20151203_STAG2gfpcf2_G2G1\MitoSys2\Calibration\mEGFPC1_G2\0002_R1_P1_K1_Ch2-Ch1.zen
5.100000e+00	7.599999e+01	20151203_STAG2gfpcf2_G2G1\MitoSys2\Calibration\mEGFPC1_G2\0002_R1_P1_K1_Ch2-Ch1.zen
5.160000e+00	7.874999e+01	20151203_STAG2gfpcf2_G2G1\MitoSys2\Calibration\mEGFPC1_G2\0002_R1_P1_K1_Ch2-Ch1.zen
5.220000e+00	7.568333e+01	20151203_STAG2gfpcf2_G2G1\MitoSys2\Calibration\mEGFPC1_G2\0002_R1_P1_K1_Ch2-Ch1.zen
5.280000e+00	7.555000e+01	20151203_STAG2gfpcf2_G2G1\MitoSys2\Calibration\mEGFPC1_G2\0002_R1_P1_K1_Ch2-Ch1.zen
5.340000e+00	7.491666e+01	20151203_STAG2gfpcf2_G2G1\MitoSys2\Calibration\mEGFPC1_G2\0002_R1_P1_K1_Ch2-Ch1.zen
5.400000e+00	7.605000e+01	20151203_STAG2gfpcf2_G2G1\MitoSys2\Calibration\mEGFPC1_G2\0002_R1_P1_K1_Ch2-Ch1.zen
5.460000e+00	7.428333e+01	20151203_STAG2gfpcf2_G2G1\MitoSys2\Calibration\mEGFPC1_G2\0002_R1_P1_K1_Ch2-Ch1.zen
5.520000e+00	7.619999e+01	20151203_STAG2gfpcf2_G2G1\MitoSys2\Calibration\mEGFPC1_G2\0002_R1_P1_K1_Ch2-Ch1.zen
5.580000e+00	7.389999e+01	20151203_STAG2gfpcf2_G2G1\MitoSys2\Calibration\mEGFPC1_G2\0002_R1_P1_K1_Ch2-Ch1.zen
5.640000e+00	7.938332e+01	20151203_STAG2gfpcf2_G2G1\MitoSys2\Calibration\mEGFPC1_G2\0002_R1_P1_K1_Ch2-Ch1.zen
5.700000e+00	7.408333e+01	20151203_STAG2gfpcf2_G2G1\MitoSys2\Calibration\mEGFPC1_G2\0002_R1_P1_K1_Ch2-Ch1.zen
5.760000e+00	7.436666e+01	20151203_STAG2gfpcf2_G2G1\MitoSys2\Calibration\mEGFPC1_G2\0002_R1_P1_K1_Ch2-Ch1.zen
5.820000e+00	7.358333e+01	20151203_STAG2gfpcf2_G2G1\MitoSys2\Calibration\mEGFPC1_G2\0002_R1_P1_K1_Ch2-Ch1.zen
5.880000e+00	7.718333e+01	20151203_STAG2gfpcf2_G2G1\MitoSys2\Calibration\mEGFPC1_G2\0002_R1_P1_K1_Ch2-Ch1.zen
5.940000e+00	7.284999e+01	20151203_STAG2gfpcf2_G2G1\MitoSys2\Calibration\mEGFPC1_G2\0002_R1_P1_K1_Ch2-Ch1.zen
6	7.273332e+01	20151203_STAG2gfpcf2_G2G1\MitoSys2\Calibration\mEGFPC1_G2\0002_R1_P1_K1_Ch2-Ch1.zen
6.060000e+00	7.351666e+01	20151203_STAG2gfpcf2_G2G1\MitoSys2\Calibration\mEGFPC1_G2\0002_R1_P1_K1_Ch2-Ch1.zen
6.120000e+00	7.684999e+01	20151203_STAG2gfpcf2_G2G1\MitoSys2\Calibration\mEGFPC1_G2\0002_R1_P1_K1_Ch2-Ch1.zen
6.180000e+00	7.478333e+01	20151203_STAG2gfpcf2_G2G1\MitoSys2\Calibration\mEGFPC1_G2\0002_R1_P1_K1_Ch2-Ch1.zen
6.240000e+00	7.418333e+01	20151203_STAG2gfpcf2_G2G1\MitoSys2\Calibration\mEGFPC1_G2\0002_R1_P1_K1_Ch2-Ch1.zen
6.300000e+00	7.464999e+01	20151203_STAG2gfpcf2_G2G1\MitoSys2\Calibration\mEGFPC1_G2\0002_R1_P1_K1_Ch2-Ch1.zen
6.360000e+00	7.480000e+01	20151203_STAG2gfpcf2_G2G1\MitoSys2\Calibration\mEGFPC1_G2\0002_R1_P1_K1_Ch2-Ch1.zen
6.420000e+00	7.561666e+01	20151203_STAG2gfpcf2_G2G1\MitoSys2\Calibration\mEGFPC1_G2\0002_R1_P1_K1_Ch2-Ch1.zen
6.480000e+00	7.186666e+01	20151203_STAG2gfpcf2_G2G1\MitoSys2\Calibration\mEGFPC1_G2\0002_R1_P1_K1_Ch2-Ch1.zen
6.540000e+00	7.296666e+01	20151203_STAG2gfpcf2_G2G1\MitoSys2\Calibration\mEGFPC1_G2\0002_R1_P1_K1_Ch2-Ch1.zen
6.600000e+00	7.543333e+01	20151203_STAG2gfpcf2_G2G1\MitoSys2\Calibration\mEGFPC1_G2\0002_R1_P1_K1_Ch2-Ch1.zen
6.660000e+00	7.639999e+01	20151203_STAG2gfpcf2_G2G1\MitoSys2\Calibration\mEGFPC1_G2\0002_R1_P1_K1_Ch2-Ch1.zen
6.720000e+00	7.394999e+01	20151203_STAG2gfpcf2_G2G1\MitoSys2\Calibration\mEGFPC1_G2\0002_R1_P1_K1_Ch2-Ch1.zen
6.780000e+00	7.463332e+01	20151203_STAG2gfpcf2_G2G1\MitoSys2\Calibration\mEGFPC1_G2\0002_R1_P1_K1_Ch2-Ch1.zen
6.840000e+00	7.444999e+01	20151203_STAG2gfpcf2_G2G1\MitoSys2\Calibration\mEGFPC1_G2\0002_R1_P1_K1_Ch2-Ch1.zen
6.900000e+00	7.121666e+01	20151203_STAG2gfpcf2_G2G1\MitoSys2\Calibration\mEGFPC1_G2\0002_R1_P1_K1_Ch2-Ch1.zen
6.960000e+00	7.513332e+01	20151203_STAG2gfpcf2_G2G1\MitoSys2\Calibration\mEGFPC1_G2\0002_R1_P1_K1_Ch2-Ch1.zen
7.020000e+00	7.178333e+01	20151203_STAG2gfpcf2_G2G1\MitoSys2\Calibration\mEGFPC1_G2\0002_R1_P1_K1_Ch2-Ch1.zen
7.080000e+00	7.605000e+01	20151203_STAG2gfpcf2_G2G1\MitoSys2\Calibration\mEGFPC1_G2\0002_R1_P1_K1_Ch2-Ch1.zen
7.140000e+00	7.423332e+01	20151203_STAG2gfpcf2_G2G1\MitoSys2\Calibration\mEGFPC1_G2\0002_R1_P1_K1_Ch2-Ch1.zen
7.200000e+00	7.181666e+01	20151203_STAG2gfpcf2_G2G1\MitoSys2\Calibration\mEGFPC1_G2\0002_R1_P1_K1_Ch2-Ch1.zen
7.260000e+00	7.609999e+01	20151203_STAG2gfpcf2_G2G1\MitoSys2\Calibration\mEGFPC1_G2\0002_R1_P1_K1_Ch2-Ch1.zen
7.320000e+00	7.678333e+01	20151203_STAG2gfpcf2_G2G1\MitoSys2\Calibration\mEGFPC1_G2\0002_R1_P1_K1_Ch2-Ch1.zen
7.380000e+00	7.730000e+01	20151203_STAG2gfpcf2_G2G1\MitoSys2\Calibration\mEGFPC1_G2\0002_R1_P1_K1_Ch2-Ch1.zen
7.440000e+00	7.536666e+01	20151203_STAG2gfpcf2_G2G1\MitoSys2\Calibration\mEGFPC1_G2\0002_R1_P1_K1_Ch2-Ch1.zen
7.500000e+00	7.619999e+01	20151203_STAG2gfpcf2_G2G1\MitoSys2\Calibration\mEGFPC1_G2\0002_R1_P1_K1_Ch2-Ch1.zen
7.560000e+00	7.369999e+01	20151203_STAG2gfpcf2_G2G1\MitoSys2\Calibration\mEGFPC1_G2\0002_R1_P1_K1_Ch2-Ch1.zen
7.620000e+00	7.471666e+01	20151203_STAG2gfpcf2_G2G1\MitoSys2\Calibration\mEGFPC1_G2\0002_R1_P1_K1_Ch2-Ch1.zen
7.680000e+00	7.298332e+01	20151203_STAG2gfpcf2_G2G1\MitoSys2\Calibration\mEGFPC1_G2\0002_R1_P1_K1_Ch2-Ch1.zen
7.740000e+00	7.388332e+01	20151203_STAG2gfpcf2_G2G1\MitoSys2\Calibration\mEGFPC1_G2\0002_R1_P1_K1_Ch2-Ch1.zen
7.800000e+00	7.153333e+01	20151203_STAG2gfpcf2_G2G1\MitoSys2\Calibration\mEGFPC1_G2\0002_R1_P1_K1_Ch2-Ch1.zen
7.860000e+00	7.484999e+01	20151203_STAG2gfpcf2_G2G1\MitoSys2\Calibration\mEGFPC1_G2\0002_R1_P1_K1_Ch2-Ch1.zen
7.920000e+00	7.463332e+01	20151203_STAG2gfpcf2_G2G1\MitoSys2\Calibration\mEGFPC1_G2\0002_R1_P1_K1_Ch2-Ch1.zen
7.980000e+00	7.333333e+01	20151203_STAG2gfpcf2_G2G1\MitoSys2\Calibration\mEGFPC1_G2\0002_R1_P1_K1_Ch2-Ch1.zen
8.040000e+00	7.739999e+01	20151203_STAG2gfpcf2_G2G1\MitoSys2\Calibration\mEGFPC1_G2\0002_R1_P1_K1_Ch2-Ch1.zen
8.100000e+00	7.663332e+01	20151203_STAG2gfpcf2_G2G1\MitoSys2\Calibration\mEGFPC1_G2\0002_R1_P1_K1_Ch2-Ch1.zen
8.160000e+00	7.918333e+01	20151203_STAG2gfpcf2_G2G1\MitoSys2\Calibration\mEGFPC1_G2\0002_R1_P1_K1_Ch2-Ch1.zen
8.220000e+00	7.946666e+01	20151203_STAG2gfpcf2_G2G1\MitoSys2\Calibration\mEGFPC1_G2\0002_R1_P1_K1_Ch2-Ch1.zen
8.280000e+00	7.174999e+01	20151203_STAG2gfpcf2_G2G1\MitoSys2\Calibration\mEGFPC1_G2\0002_R1_P1_K1_Ch2-Ch1.zen
8.340000e+00	7.443333e+01	20151203_STAG2gfpcf2_G2G1\MitoSys2\Calibration\mEGFPC1_G2\0002_R1_P1_K1_Ch2-Ch1.zen
8.400000e+00	7.684999e+01	20151203_STAG2gfpcf2_G2G1\MitoSys2\Calibration\mEGFPC1_G2\0002_R1_P1_K1_Ch2-Ch1.zen
8.460000e+00	7.589999e+01	20151203_STAG2gfpcf2_G2G1\MitoSys2\Calibration\mEGFPC1_G2\0002_R1_P1_K1_Ch2-Ch1.zen
8.520000e+00	7.518333e+01	20151203_STAG2gfpcf2_G2G1\MitoSys2\Calibration\mEGFPC1_G2\0002_R1_P1_K1_Ch2-Ch1.zen
8.580000e+00	7.286666e+01	20151203_STAG2gfpcf2_G2G1\MitoSys2\Calibration\mEGFPC1_G2\0002_R1_P1_K1_Ch2-Ch1.zen
8.640000e+00	7.566666e+01	20151203_STAG2gfpcf2_G2G1\MitoSys2\Calibration\mEGFPC1_G2\0002_R1_P1_K1_Ch2-Ch1.zen
8.700000e+00	7.396666e+01	20151203_STAG2gfpcf2_G2G1\MitoSys2\Calibration\mEGFPC1_G2\0002_R1_P1_K1_Ch2-Ch1.zen
8.760000e+00	7.361666e+01	20151203_STAG2gfpcf2_G2G1\MitoSys2\Calibration\mEGFPC1_G2\0002_R1_P1_K1_Ch2-Ch1.zen
8.820000e+00	7.473332e+01	20151203_STAG2gfpcf2_G2G1\MitoSys2\Calibration\mEGFPC1_G2\0002_R1_P1_K1_Ch2-Ch1.zen
8.880000e+00	7.789999e+01	20151203_STAG2gfpcf2_G2G1\MitoSys2\Calibration\mEGFPC1_G2\0002_R1_P1_K1_Ch2-Ch1.zen
8.940000e+00	7.596666e+01	20151203_STAG2gfpcf2_G2G1\MitoSys2\Calibration\mEGFPC1_G2\0002_R1_P1_K1_Ch2-Ch1.zen
9	7.973332e+01	20151203_STAG2gfpcf2_G2G1\MitoSys2\Calibration\mEGFPC1_G2\0002_R1_P1_K1_Ch2-Ch1.zen
9.060000e+00	7.734999e+01	20151203_STAG2gfpcf2_G2G1\MitoSys2\Calibration\mEGFPC1_G2\0002_R1_P1_K1_Ch2-Ch1.zen
9.120000e+00	7.323332e+01	20151203_STAG2gfpcf2_G2G1\MitoSys2\Calibration\mEGFPC1_G2\0002_R1_P1_K1_Ch2-Ch1.zen
9.180000e+00	7.608333e+01	20151203_STAG2gfpcf2_G2G1\MitoSys2\Calibration\mEGFPC1_G2\0002_R1_P1_K1_Ch2-Ch1.zen
9.240000e+00	7.589999e+01	20151203_STAG2gfpcf2_G2G1\MitoSys2\Calibration\mEGFPC1_G2\0002_R1_P1_K1_Ch2-Ch1.zen
9.300000e+00	7.489999e+01	20151203_STAG2gfpcf2_G2G1\MitoSys2\Calibration\mEGFPC1_G2\0002_R1_P1_K1_Ch2-Ch1.zen
9.360000e+00	7.266666e+01	20151203_STAG2gfpcf2_G2G1\MitoSys2\Calibration\mEGFPC1_G2\0002_R1_P1_K1_Ch2-Ch1.zen
9.420000e+00	7.396666e+01	20151203_STAG2gfpcf2_G2G1\MitoSys2\Calibration\mEGFPC1_G2\0002_R1_P1_K1_Ch2-Ch1.zen
9.480000e+00	7.613332e+01	20151203_STAG2gfpcf2_G2G1\MitoSys2\Calibration\mEGFPC1_G2\0002_R1_P1_K1_Ch2-Ch1.zen
9.540000e+00	7.861666e+01	20151203_STAG2gfpcf2_G2G1\MitoSys2\Calibration\mEGFPC1_G2\0002_R1_P1_K1_Ch2-Ch1.zen
9.600000e+00	7.549999e+01	20151203_STAG2gfpcf2_G2G1\MitoSys2\Calibration\mEGFPC1_G2\0002_R1_P1_K1_Ch2-Ch1.zen
9.660000e+00	7.318333e+01	20151203_STAG2gfpcf2_G2G1\MitoSys2\Calibration\mEGFPC1_G2\0002_R1_P1_K1_Ch2-Ch1.zen
9.720000e+00	7.961666e+01	20151203_STAG2gfpcf2_G2G1\MitoSys2\Calibration\mEGFPC1_G2\0002_R1_P1_K1_Ch2-Ch1.zen
9.780000e+00	7.183333e+01	20151203_STAG2gfpcf2_G2G1\MitoSys2\Calibration\mEGFPC1_G2\0002_R1_P1_K1_Ch2-Ch1.zen
9.840000e+00	7.719999e+01	20151203_STAG2gfpcf2_G2G1\MitoSys2\Calibration\mEGFPC1_G2\0002_R1_P1_K1_Ch2-Ch1.zen
9.900000e+00	7.884999e+01	20151203_STAG2gfpcf2_G2G1\MitoSys2\Calibration\mEGFPC1_G2\0002_R1_P1_K1_Ch2-Ch1.zen
9.960000e+00	7.811666e+01	20151203_STAG2gfpcf2_G2G1\MitoSys2\Calibration\mEGFPC1_G2\0002_R1_P1_K1_Ch2-Ch1.zen
1.002000e+01	7.393333e+01	20151203_STAG2gfpcf2_G2G1\MitoSys2\Calibration\mEGFPC1_G2\0002_R1_P1_K1_Ch2-Ch1.zen
1.008000e+01	8.023332e+01	20151203_STAG2gfpcf2_G2G1\MitoSys2\Calibration\mEGFPC1_G2\0002_R1_P1_K1_Ch2-Ch1.zen
1.014000e+01	7.383333e+01	20151203_STAG2gfpcf2_G2G1\MitoSys2\Calibration\mEGFPC1_G2\0002_R1_P1_K1_Ch2-Ch1.zen
1.020000e+01	7.274999e+01	20151203_STAG2gfpcf2_G2G1\MitoSys2\Calibration\mEGFPC1_G2\0002_R1_P1_K1_Ch2-Ch1.zen
1.026000e+01	7.501666e+01	20151203_STAG2gfpcf2_G2G1\MitoSys2\Calibration\mEGFPC1_G2\0002_R1_P1_K1_Ch2-Ch1.zen
1.032000e+01	7.538332e+01	20151203_STAG2gfpcf2_G2G1\MitoSys2\Calibration\mEGFPC1_G2\0002_R1_P1_K1_Ch2-Ch1.zen
1.038000e+01	7.396666e+01	20151203_STAG2gfpcf2_G2G1\MitoSys2\Calibration\mEGFPC1_G2\0002_R1_P1_K1_Ch2-Ch1.zen
1.044000e+01	7.398332e+01	20151203_STAG2gfpcf2_G2G1\MitoSys2\Calibration\mEGFPC1_G2\0002_R1_P1_K1_Ch2-Ch1.zen
1.050000e+01	7.564999e+01	20151203_STAG2gfpcf2_G2G1\MitoSys2\Calibration\mEGFPC1_G2\0002_R1_P1_K1_Ch2-Ch1.zen
1.056000e+01	7.426666e+01	20151203_STAG2gfpcf2_G2G1\MitoSys2\Calibration\mEGFPC1_G2\0002_R1_P1_K1_Ch2-Ch1.zen
1.062000e+01	7.839999e+01	20151203_STAG2gfpcf2_G2G1\MitoSys2\Calibration\mEGFPC1_G2\0002_R1_P1_K1_Ch2-Ch1.zen
1.068000e+01	7.544999e+01	20151203_STAG2gfpcf2_G2G1\MitoSys2\Calibration\mEGFPC1_G2\0002_R1_P1_K1_Ch2-Ch1.zen
1.074000e+01	8.224999e+01	20151203_STAG2gfpcf2_G2G1\MitoSys2\Calibration\mEGFPC1_G2\0002_R1_P1_K1_Ch2-Ch1.zen
1.080000e+01	7.473332e+01	20151203_STAG2gfpcf2_G2G1\MitoSys2\Calibration\mEGFPC1_G2\0002_R1_P1_K1_Ch2-Ch1.zen
1.086000e+01	7.903333e+01	20151203_STAG2gfpcf2_G2G1\MitoSys2\Calibration\mEGFPC1_G2\0002_R1_P1_K1_Ch2-Ch1.zen
1.092000e+01	7.753333e+01	20151203_STAG2gfpcf2_G2G1\MitoSys2\Calibration\mEGFPC1_G2\0002_R1_P1_K1_Ch2-Ch1.zen
1.098000e+01	7.453333e+01	20151203_STAG2gfpcf2_G2G1\MitoSys2\Calibration\mEGFPC1_G2\0002_R1_P1_K1_Ch2-Ch1.zen
1.104000e+01	7.543333e+01	20151203_STAG2gfpcf2_G2G1\MitoSys2\Calibration\mEGFPC1_G2\0002_R1_P1_K1_Ch2-Ch1.zen
1.110000e+01	7.149999e+01	20151203_STAG2gfpcf2_G2G1\MitoSys2\Calibration\mEGFPC1_G2\0002_R1_P1_K1_Ch2-Ch1.zen
1.116000e+01	7.348332e+01	20151203_STAG2gfpcf2_G2G1\MitoSys2\Calibration\mEGFPC1_G2\0002_R1_P1_K1_Ch2-Ch1.zen
1.122000e+01	7.719999e+01	20151203_STAG2gfpcf2_G2G1\MitoSys2\Calibration\mEGFPC1_G2\0002_R1_P1_K1_Ch2-Ch1.zen
1.128000e+01	7.464999e+01	20151203_STAG2gfpcf2_G2G1\MitoSys2\Calibration\mEGFPC1_G2\0002_R1_P1_K1_Ch2-Ch1.zen
1.134000e+01	7.473332e+01	20151203_STAG2gfpcf2_G2G1\MitoSys2\Calibration\mEGFPC1_G2\0002_R1_P1_K1_Ch2-Ch1.zen
1.140000e+01	7.216666e+01	20151203_STAG2gfpcf2_G2G1\MitoSys2\Calibration\mEGFPC1_G2\0002_R1_P1_K1_Ch2-Ch1.zen
1.146000e+01	7.463332e+01	20151203_STAG2gfpcf2_G2G1\MitoSys2\Calibration\mEGFPC1_G2\0002_R1_P1_K1_Ch2-Ch1.zen
1.152000e+01	7.605000e+01	20151203_STAG2gfpcf2_G2G1\MitoSys2\Calibration\mEGFPC1_G2\0002_R1_P1_K1_Ch2-Ch1.zen
1.158000e+01	7.630000e+01	20151203_STAG2gfpcf2_G2G1\MitoSys2\Calibration\mEGFPC1_G2\0002_R1_P1_K1_Ch2-Ch1.zen
1.164000e+01	7.394999e+01	20151203_STAG2gfpcf2_G2G1\MitoSys2\Calibration\mEGFPC1_G2\0002_R1_P1_K1_Ch2-Ch1.zen
1.170000e+01	7.841666e+01	20151203_STAG2gfpcf2_G2G1\MitoSys2\Calibration\mEGFPC1_G2\0002_R1_P1_K1_Ch2-Ch1.zen
1.176000e+01	7.843333e+01	20151203_STAG2gfpcf2_G2G1\MitoSys2\Calibration\mEGFPC1_G2\0002_R1_P1_K1_Ch2-Ch1.zen
1.182000e+01	7.553333e+01	20151203_STAG2gfpcf2_G2G1\MitoSys2\Calibration\mEGFPC1_G2\0002_R1_P1_K1_Ch2-Ch1.zen
1.188000e+01	7.471666e+01	20151203_STAG2gfpcf2_G2G1\MitoSys2\Calibration\mEGFPC1_G2\0002_R1_P1_K1_Ch2-Ch1.zen
1.194000e+01	7.871666e+01	20151203_STAG2gfpcf2_G2G1\MitoSys2\Calibration\mEGFPC1_G2\0002_R1_P1_K1_Ch2-Ch1.zen
12	7.756666e+01	20151203_STAG2gfpcf2_G2G1\MitoSys2\Calibration\mEGFPC1_G2\0002_R1_P1_K1_Ch2-Ch1.zen
1.206000e+01	7.463332e+01	20151203_STAG2gfpcf2_G2G1\MitoSys2\Calibration\mEGFPC1_G2\0002_R1_P1_K1_Ch2-Ch1.zen
1.212000e+01	7.178333e+01	20151203_STAG2gfpcf2_G2G1\MitoSys2\Calibration\mEGFPC1_G2\0002_R1_P1_K1_Ch2-Ch1.zen
1.218000e+01	7.581666e+01	20151203_STAG2gfpcf2_G2G1\MitoSys2\Calibration\mEGFPC1_G2\0002_R1_P1_K1_Ch2-Ch1.zen
1.224000e+01	7.451666e+01	20151203_STAG2gfpcf2_G2G1\MitoSys2\Calibration\mEGFPC1_G2\0002_R1_P1_K1_Ch2-Ch1.zen
1.230000e+01	7.605000e+01	20151203_STAG2gfpcf2_G2G1\MitoSys2\Calibration\mEGFPC1_G2\0002_R1_P1_K1_Ch2-Ch1.zen
1.236000e+01	7.389999e+01	20151203_STAG2gfpcf2_G2G1\MitoSys2\Calibration\mEGFPC1_G2\0002_R1_P1_K1_Ch2-Ch1.zen
1.242000e+01	7.798332e+01	20151203_STAG2gfpcf2_G2G1\MitoSys2\Calibration\mEGFPC1_G2\0002_R1_P1_K1_Ch2-Ch1.zen
1.248000e+01	7.689999e+01	20151203_STAG2gfpcf2_G2G1\MitoSys2\Calibration\mEGFPC1_G2\0002_R1_P1_K1_Ch2-Ch1.zen
1.254000e+01	7.371666e+01	20151203_STAG2gfpcf2_G2G1\MitoSys2\Calibration\mEGFPC1_G2\0002_R1_P1_K1_Ch2-Ch1.zen
1.260000e+01	7.411666e+01	20151203_STAG2gfpcf2_G2G1\MitoSys2\Calibration\mEGFPC1_G2\0002_R1_P1_K1_Ch2-Ch1.zen
1.266000e+01	7.131666e+01	20151203_STAG2gfpcf2_G2G1\MitoSys2\Calibration\mEGFPC1_G2\0002_R1_P1_K1_Ch2-Ch1.zen
1.272000e+01	7.651665e+01	20151203_STAG2gfpcf2_G2G1\MitoSys2\Calibration\mEGFPC1_G2\0002_R1_P1_K1_Ch2-Ch1.zen
1.278000e+01	7.676665e+01	20151203_STAG2gfpcf2_G2G1\MitoSys2\Calibration\mEGFPC1_G2\0002_R1_P1_K1_Ch2-Ch1.zen
1.284000e+01	6.980000e+01	20151203_STAG2gfpcf2_G2G1\MitoSys2\Calibration\mEGFPC1_G2\0002_R1_P1_K1_Ch2-Ch1.zen
1.290000e+01	7.551666e+01	20151203_STAG2gfpcf2_G2G1\MitoSys2\Calibration\mEGFPC1_G2\0002_R1_P1_K1_Ch2-Ch1.zen
1.296000e+01	7.919999e+01	20151203_STAG2gfpcf2_G2G1\MitoSys2\Calibration\mEGFPC1_G2\0002_R1_P1_K1_Ch2-Ch1.zen
1.302000e+01	7.461666e+01	20151203_STAG2gfpcf2_G2G1\MitoSys2\Calibration\mEGFPC1_G2\0002_R1_P1_K1_Ch2-Ch1.zen
1.308000e+01	7.811666e+01	20151203_STAG2gfpcf2_G2G1\MitoSys2\Calibration\mEGFPC1_G2\0002_R1_P1_K1_Ch2-Ch1.zen
1.314000e+01	7.039999e+01	20151203_STAG2gfpcf2_G2G1\MitoSys2\Calibration\mEGFPC1_G2\0002_R1_P1_K1_Ch2-Ch1.zen
1.320000e+01	7.461666e+01	20151203_STAG2gfpcf2_G2G1\MitoSys2\Calibration\mEGFPC1_G2\0002_R1_P1_K1_Ch2-Ch1.zen
1.326000e+01	7.263332e+01	20151203_STAG2gfpcf2_G2G1\MitoSys2\Calibration\mEGFPC1_G2\0002_R1_P1_K1_Ch2-Ch1.zen
1.332000e+01	7.466666e+01	20151203_STAG2gfpcf2_G2G1\MitoSys2\Calibration\mEGFPC1_G2\0002_R1_P1_K1_Ch2-Ch1.zen
1.338000e+01	7.043333e+01	20151203_STAG2gfpcf2_G2G1\MitoSys2\Calibration\mEGFPC1_G2\0002_R1_P1_K1_Ch2-Ch1.zen
1.344000e+01	7.561666e+01	20151203_STAG2gfpcf2_G2G1\MitoSys2\Calibration\mEGFPC1_G2\0002_R1_P1_K1_Ch2-Ch1.zen
1.350000e+01	7.431666e+01	20151203_STAG2gfpcf2_G2G1\MitoSys2\Calibration\mEGFPC1_G2\0002_R1_P1_K1_Ch2-Ch1.zen
1.356000e+01	7.546666e+01	20151203_STAG2gfpcf2_G2G1\MitoSys2\Calibration\mEGFPC1_G2\0002_R1_P1_K1_Ch2-Ch1.zen
1.362000e+01	7.349999e+01	20151203_STAG2gfpcf2_G2G1\MitoSys2\Calibration\mEGFPC1_G2\0002_R1_P1_K1_Ch2-Ch1.zen
1.368000e+01	7.655000e+01	20151203_STAG2gfpcf2_G2G1\MitoSys2\Calibration\mEGFPC1_G2\0002_R1_P1_K1_Ch2-Ch1.zen
1.374000e+01	7.630000e+01	20151203_STAG2gfpcf2_G2G1\MitoSys2\Calibration\mEGFPC1_G2\0002_R1_P1_K1_Ch2-Ch1.zen
1.380000e+01	7.674999e+01	20151203_STAG2gfpcf2_G2G1\MitoSys2\Calibration\mEGFPC1_G2\0002_R1_P1_K1_Ch2-Ch1.zen
1.386000e+01	7.568333e+01	20151203_STAG2gfpcf2_G2G1\MitoSys2\Calibration\mEGFPC1_G2\0002_R1_P1_K1_Ch2-Ch1.zen
1.392000e+01	7.268333e+01	20151203_STAG2gfpcf2_G2G1\MitoSys2\Calibration\mEGFPC1_G2\0002_R1_P1_K1_Ch2-Ch1.zen
1.398000e+01	7.446666e+01	20151203_STAG2gfpcf2_G2G1\MitoSys2\Calibration\mEGFPC1_G2\0002_R1_P1_K1_Ch2-Ch1.zen
1.404000e+01	7.434999e+01	20151203_STAG2gfpcf2_G2G1\MitoSys2\Calibration\mEGFPC1_G2\0002_R1_P1_K1_Ch2-Ch1.zen
1.410000e+01	7.553333e+01	20151203_STAG2gfpcf2_G2G1\MitoSys2\Calibration\mEGFPC1_G2\0002_R1_P1_K1_Ch2-Ch1.zen
1.416000e+01	7.819999e+01	20151203_STAG2gfpcf2_G2G1\MitoSys2\Calibration\mEGFPC1_G2\0002_R1_P1_K1_Ch2-Ch1.zen
1.422000e+01	7.559999e+01	20151203_STAG2gfpcf2_G2G1\MitoSys2\Calibration\mEGFPC1_G2\0002_R1_P1_K1_Ch2-Ch1.zen
1.428000e+01	7.293333e+01	20151203_STAG2gfpcf2_G2G1\MitoSys2\Calibration\mEGFPC1_G2\0002_R1_P1_K1_Ch2-Ch1.zen
1.434000e+01	7.446666e+01	20151203_STAG2gfpcf2_G2G1\MitoSys2\Calibration\mEGFPC1_G2\0002_R1_P1_K1_Ch2-Ch1.zen
1.440000e+01	7.226666e+01	20151203_STAG2gfpcf2_G2G1\MitoSys2\Calibration\mEGFPC1_G2\0002_R1_P1_K1_Ch2-Ch1.zen
1.446000e+01	7.724999e+01	20151203_STAG2gfpcf2_G2G1\MitoSys2\Calibration\mEGFPC1_G2\0002_R1_P1_K1_Ch2-Ch1.zen
1.452000e+01	7.261666e+01	20151203_STAG2gfpcf2_G2G1\MitoSys2\Calibration\mEGFPC1_G2\0002_R1_P1_K1_Ch2-Ch1.zen
1.458000e+01	7.255000e+01	20151203_STAG2gfpcf2_G2G1\MitoSys2\Calibration\mEGFPC1_G2\0002_R1_P1_K1_Ch2-Ch1.zen
1.464000e+01	7.743333e+01	20151203_STAG2gfpcf2_G2G1\MitoSys2\Calibration\mEGFPC1_G2\0002_R1_P1_K1_Ch2-Ch1.zen
1.470000e+01	7.526666e+01	20151203_STAG2gfpcf2_G2G1\MitoSys2\Calibration\mEGFPC1_G2\0002_R1_P1_K1_Ch2-Ch1.zen
1.476000e+01	7.566666e+01	20151203_STAG2gfpcf2_G2G1\MitoSys2\Calibration\mEGFPC1_G2\0002_R1_P1_K1_Ch2-Ch1.zen
1.482000e+01	7.371666e+01	20151203_STAG2gfpcf2_G2G1\MitoSys2\Calibration\mEGFPC1_G2\0002_R1_P1_K1_Ch2-Ch1.zen
1.488000e+01	7.524999e+01	20151203_STAG2gfpcf2_G2G1\MitoSys2\Calibration\mEGFPC1_G2\0002_R1_P1_K1_Ch2-Ch1.zen
1.494000e+01	7.398332e+01	20151203_STAG2gfpcf2_G2G1\MitoSys2\Calibration\mEGFPC1_G2\0002_R1_P1_K1_Ch2-Ch1.zen
15	7.298332e+01	20151203_STAG2gfpcf2_G2G1\MitoSys2\Calibration\mEGFPC1_G2\0002_R1_P1_K1_Ch2-Ch1.zen
1.506000e+01	7.433333e+01	20151203_STAG2gfpcf2_G2G1\MitoSys2\Calibration\mEGFPC1_G2\0002_R1_P1_K1_Ch2-Ch1.zen
1.512000e+01	7.701665e+01	20151203_STAG2gfpcf2_G2G1\MitoSys2\Calibration\mEGFPC1_G2\0002_R1_P1_K1_Ch2-Ch1.zen
1.518000e+01	7.551666e+01	20151203_STAG2gfpcf2_G2G1\MitoSys2\Calibration\mEGFPC1_G2\0002_R1_P1_K1_Ch2-Ch1.zen
1.524000e+01	7.538332e+01	20151203_STAG2gfpcf2_G2G1\MitoSys2\Calibration\mEGFPC1_G2\0002_R1_P1_K1_Ch2-Ch1.zen
1.530000e+01	7.818333e+01	20151203_STAG2gfpcf2_G2G1\MitoSys2\Calibration\mEGFPC1_G2\0002_R1_P1_K1_Ch2-Ch1.zen
1.536000e+01	6.908333e+01	20151203_STAG2gfpcf2_G2G1\MitoSys2\Calibration\mEGFPC1_G2\0002_R1_P1_K1_Ch2-Ch1.zen
1.542000e+01	7.309999e+01	20151203_STAG2gfpcf2_G2G1\MitoSys2\Calibration\mEGFPC1_G2\0002_R1_P1_K1_Ch2-Ch1.zen
1.548000e+01	7.655000e+01	20151203_STAG2gfpcf2_G2G1\MitoSys2\Calibration\mEGFPC1_G2\0002_R1_P1_K1_Ch2-Ch1.zen
1.554000e+01	7.331666e+01	20151203_STAG2gfpcf2_G2G1\MitoSys2\Calibration\mEGFPC1_G2\0002_R1_P1_K1_Ch2-Ch1.zen
1.560000e+01	7.621666e+01	20151203_STAG2gfpcf2_G2G1\MitoSys2\Calibration\mEGFPC1_G2\0002_R1_P1_K1_Ch2-Ch1.zen
1.566000e+01	7.689999e+01	20151203_STAG2gfpcf2_G2G1\MitoSys2\Calibration\mEGFPC1_G2\0002_R1_P1_K1_Ch2-Ch1.zen
1.572000e+01	7.609999e+01	20151203_STAG2gfpcf2_G2G1\MitoSys2\Calibration\mEGFPC1_G2\0002_R1_P1_K1_Ch2-Ch1.zen
1.578000e+01	7.384999e+01	20151203_STAG2gfpcf2_G2G1\MitoSys2\Calibration\mEGFPC1_G2\0002_R1_P1_K1_Ch2-Ch1.zen
1.584000e+01	7.358333e+01	20151203_STAG2gfpcf2_G2G1\MitoSys2\Calibration\mEGFPC1_G2\0002_R1_P1_K1_Ch2-Ch1.zen
1.590000e+01	7.588332e+01	20151203_STAG2gfpcf2_G2G1\MitoSys2\Calibration\mEGFPC1_G2\0002_R1_P1_K1_Ch2-Ch1.zen
1.596000e+01	7.801665e+01	20151203_STAG2gfpcf2_G2G1\MitoSys2\Calibration\mEGFPC1_G2\0002_R1_P1_K1_Ch2-Ch1.zen
1.602000e+01	7.461666e+01	20151203_STAG2gfpcf2_G2G1\MitoSys2\Calibration\mEGFPC1_G2\0002_R1_P1_K1_Ch2-Ch1.zen
1.608000e+01	7.738332e+01	20151203_STAG2gfpcf2_G2G1\MitoSys2\Calibration\mEGFPC1_G2\0002_R1_P1_K1_Ch2-Ch1.zen
1.614000e+01	7.553333e+01	20151203_STAG2gfpcf2_G2G1\MitoSys2\Calibration\mEGFPC1_G2\0002_R1_P1_K1_Ch2-Ch1.zen
1.620000e+01	7.756666e+01	20151203_STAG2gfpcf2_G2G1\MitoSys2\Calibration\mEGFPC1_G2\0002_R1_P1_K1_Ch2-Ch1.zen
1.626000e+01	7.184999e+01	20151203_STAG2gfpcf2_G2G1\MitoSys2\Calibration\mEGFPC1_G2\0002_R1_P1_K1_Ch2-Ch1.zen
1.632000e+01	7.386666e+01	20151203_STAG2gfpcf2_G2G1\MitoSys2\Calibration\mEGFPC1_G2\0002_R1_P1_K1_Ch2-Ch1.zen
1.638000e+01	7.494999e+01	20151203_STAG2gfpcf2_G2G1\MitoSys2\Calibration\mEGFPC1_G2\0002_R1_P1_K1_Ch2-Ch1.zen
1.644000e+01	7.623332e+01	20151203_STAG2gfpcf2_G2G1\MitoSys2\Calibration\mEGFPC1_G2\0002_R1_P1_K1_Ch2-Ch1.zen
1.650000e+01	7.514999e+01	20151203_STAG2gfpcf2_G2G1\MitoSys2\Calibration\mEGFPC1_G2\0002_R1_P1_K1_Ch2-Ch1.zen
1.656000e+01	7.208333e+01	20151203_STAG2gfpcf2_G2G1\MitoSys2\Calibration\mEGFPC1_G2\0002_R1_P1_K1_Ch2-Ch1.zen
1.662000e+01	7.163332e+01	20151203_STAG2gfpcf2_G2G1\MitoSys2\Calibration\mEGFPC1_G2\0002_R1_P1_K1_Ch2-Ch1.zen
1.668000e+01	7.211666e+01	20151203_STAG2gfpcf2_G2G1\MitoSys2\Calibration\mEGFPC1_G2\0002_R1_P1_K1_Ch2-Ch1.zen
1.674000e+01	7.289999e+01	20151203_STAG2gfpcf2_G2G1\MitoSys2\Calibration\mEGFPC1_G2\0002_R1_P1_K1_Ch2-Ch1.zen
1.680000e+01	7.638332e+01	20151203_STAG2gfpcf2_G2G1\MitoSys2\Calibration\mEGFPC1_G2\0002_R1_P1_K1_Ch2-Ch1.zen
1.686000e+01	8.063332e+01	20151203_STAG2gfpcf2_G2G1\MitoSys2\Calibration\mEGFPC1_G2\0002_R1_P1_K1_Ch2-Ch1.zen
1.692000e+01	7.559999e+01	20151203_STAG2gfpcf2_G2G1\MitoSys2\Calibration\mEGFPC1_G2\0002_R1_P1_K1_Ch2-Ch1.zen
1.698000e+01	7.244999e+01	20151203_STAG2gfpcf2_G2G1\MitoSys2\Calibration\mEGFPC1_G2\0002_R1_P1_K1_Ch2-Ch1.zen
1.704000e+01	7.431666e+01	20151203_STAG2gfpcf2_G2G1\MitoSys2\Calibration\mEGFPC1_G2\0002_R1_P1_K1_Ch2-Ch1.zen
1.710000e+01	7.613332e+01	20151203_STAG2gfpcf2_G2G1\MitoSys2\Calibration\mEGFPC1_G2\0002_R1_P1_K1_Ch2-Ch1.zen
1.716000e+01	7.536666e+01	20151203_STAG2gfpcf2_G2G1\MitoSys2\Calibration\mEGFPC1_G2\0002_R1_P1_K1_Ch2-Ch1.zen
1.722000e+01	7.746666e+01	20151203_STAG2gfpcf2_G2G1\MitoSys2\Calibration\mEGFPC1_G2\0002_R1_P1_K1_Ch2-Ch1.zen
1.728000e+01	7.458333e+01	20151203_STAG2gfpcf2_G2G1\MitoSys2\Calibration\mEGFPC1_G2\0002_R1_P1_K1_Ch2-Ch1.zen
1.734000e+01	7.676665e+01	20151203_STAG2gfpcf2_G2G1\MitoSys2\Calibration\mEGFPC1_G2\0002_R1_P1_K1_Ch2-Ch1.zen
1.740000e+01	7.534999e+01	20151203_STAG2gfpcf2_G2G1\MitoSys2\Calibration\mEGFPC1_G2\0002_R1_P1_K1_Ch2-Ch1.zen
1.746000e+01	7.264999e+01	20151203_STAG2gfpcf2_G2G1\MitoSys2\Calibration\mEGFPC1_G2\0002_R1_P1_K1_Ch2-Ch1.zen
1.752000e+01	7.556666e+01	20151203_STAG2gfpcf2_G2G1\MitoSys2\Calibration\mEGFPC1_G2\0002_R1_P1_K1_Ch2-Ch1.zen
1.758000e+01	7.514999e+01	20151203_STAG2gfpcf2_G2G1\MitoSys2\Calibration\mEGFPC1_G2\0002_R1_P1_K1_Ch2-Ch1.zen
1.764000e+01	7.728333e+01	20151203_STAG2gfpcf2_G2G1\MitoSys2\Calibration\mEGFPC1_G2\0002_R1_P1_K1_Ch2-Ch1.zen
1.770000e+01	7.698332e+01	20151203_STAG2gfpcf2_G2G1\MitoSys2\Calibration\mEGFPC1_G2\0002_R1_P1_K1_Ch2-Ch1.zen
1.776000e+01	7.805000e+01	20151203_STAG2gfpcf2_G2G1\MitoSys2\Calibration\mEGFPC1_G2\0002_R1_P1_K1_Ch2-Ch1.zen
1.782000e+01	7.473332e+01	20151203_STAG2gfpcf2_G2G1\MitoSys2\Calibration\mEGFPC1_G2\0002_R1_P1_K1_Ch2-Ch1.zen
1.788000e+01	7.578333e+01	20151203_STAG2gfpcf2_G2G1\MitoSys2\Calibration\mEGFPC1_G2\0002_R1_P1_K1_Ch2-Ch1.zen
1.794000e+01	7.503333e+01	20151203_STAG2gfpcf2_G2G1\MitoSys2\Calibration\mEGFPC1_G2\0002_R1_P1_K1_Ch2-Ch1.zen
18	7.551666e+01	20151203_STAG2gfpcf2_G2G1\MitoSys2\Calibration\mEGFPC1_G2\0002_R1_P1_K1_Ch2-Ch1.zen
1.806000e+01	7.623332e+01	20151203_STAG2gfpcf2_G2G1\MitoSys2\Calibration\mEGFPC1_G2\0002_R1_P1_K1_Ch2-Ch1.zen
1.812000e+01	7.359999e+01	20151203_STAG2gfpcf2_G2G1\MitoSys2\Calibration\mEGFPC1_G2\0002_R1_P1_K1_Ch2-Ch1.zen
1.818000e+01	7.189999e+01	20151203_STAG2gfpcf2_G2G1\MitoSys2\Calibration\mEGFPC1_G2\0002_R1_P1_K1_Ch2-Ch1.zen
1.824000e+01	7.508333e+01	20151203_STAG2gfpcf2_G2G1\MitoSys2\Calibration\mEGFPC1_G2\0002_R1_P1_K1_Ch2-Ch1.zen
1.830000e+01	7.755000e+01	20151203_STAG2gfpcf2_G2G1\MitoSys2\Calibration\mEGFPC1_G2\0002_R1_P1_K1_Ch2-Ch1.zen
1.836000e+01	7.356666e+01	20151203_STAG2gfpcf2_G2G1\MitoSys2\Calibration\mEGFPC1_G2\0002_R1_P1_K1_Ch2-Ch1.zen
1.842000e+01	7.553333e+01	20151203_STAG2gfpcf2_G2G1\MitoSys2\Calibration\mEGFPC1_G2\0002_R1_P1_K1_Ch2-Ch1.zen
1.848000e+01	7.349999e+01	20151203_STAG2gfpcf2_G2G1\MitoSys2\Calibration\mEGFPC1_G2\0002_R1_P1_K1_Ch2-Ch1.zen
1.854000e+01	7.333333e+01	20151203_STAG2gfpcf2_G2G1\MitoSys2\Calibration\mEGFPC1_G2\0002_R1_P1_K1_Ch2-Ch1.zen
1.860000e+01	7.116666e+01	20151203_STAG2gfpcf2_G2G1\MitoSys2\Calibration\mEGFPC1_G2\0002_R1_P1_K1_Ch2-Ch1.zen
1.866000e+01	7.373332e+01	20151203_STAG2gfpcf2_G2G1\MitoSys2\Calibration\mEGFPC1_G2\0002_R1_P1_K1_Ch2-Ch1.zen
1.872000e+01	7.456666e+01	20151203_STAG2gfpcf2_G2G1\MitoSys2\Calibration\mEGFPC1_G2\0002_R1_P1_K1_Ch2-Ch1.zen
1.878000e+01	7.374999e+01	20151203_STAG2gfpcf2_G2G1\MitoSys2\Calibration\mEGFPC1_G2\0002_R1_P1_K1_Ch2-Ch1.zen
1.884000e+01	7.516666e+01	20151203_STAG2gfpcf2_G2G1\MitoSys2\Calibration\mEGFPC1_G2\0002_R1_P1_K1_Ch2-Ch1.zen
1.890000e+01	7.333333e+01	20151203_STAG2gfpcf2_G2G1\MitoSys2\Calibration\mEGFPC1_G2\0002_R1_P1_K1_Ch2-Ch1.zen
1.896000e+01	7.273332e+01	20151203_STAG2gfpcf2_G2G1\MitoSys2\Calibration\mEGFPC1_G2\0002_R1_P1_K1_Ch2-Ch1.zen
1.902000e+01	7.313332e+01	20151203_STAG2gfpcf2_G2G1\MitoSys2\Calibration\mEGFPC1_G2\0002_R1_P1_K1_Ch2-Ch1.zen
1.908000e+01	8.011666e+01	20151203_STAG2gfpcf2_G2G1\MitoSys2\Calibration\mEGFPC1_G2\0002_R1_P1_K1_Ch2-Ch1.zen
1.914000e+01	7.281666e+01	20151203_STAG2gfpcf2_G2G1\MitoSys2\Calibration\mEGFPC1_G2\0002_R1_P1_K1_Ch2-Ch1.zen
1.920000e+01	7.384999e+01	20151203_STAG2gfpcf2_G2G1\MitoSys2\Calibration\mEGFPC1_G2\0002_R1_P1_K1_Ch2-Ch1.zen
1.926000e+01	7.384999e+01	20151203_STAG2gfpcf2_G2G1\MitoSys2\Calibration\mEGFPC1_G2\0002_R1_P1_K1_Ch2-Ch1.zen
1.932000e+01	7.348332e+01	20151203_STAG2gfpcf2_G2G1\MitoSys2\Calibration\mEGFPC1_G2\0002_R1_P1_K1_Ch2-Ch1.zen
1.938000e+01	7.424999e+01	20151203_STAG2gfpcf2_G2G1\MitoSys2\Calibration\mEGFPC1_G2\0002_R1_P1_K1_Ch2-Ch1.zen
1.944000e+01	7.393333e+01	20151203_STAG2gfpcf2_G2G1\MitoSys2\Calibration\mEGFPC1_G2\0002_R1_P1_K1_Ch2-Ch1.zen
1.950000e+01	7.116666e+01	20151203_STAG2gfpcf2_G2G1\MitoSys2\Calibration\mEGFPC1_G2\0002_R1_P1_K1_Ch2-Ch1.zen
1.956000e+01	7.378333e+01	20151203_STAG2gfpcf2_G2G1\MitoSys2\Calibration\mEGFPC1_G2\0002_R1_P1_K1_Ch2-Ch1.zen
1.962000e+01	7.294999e+01	20151203_STAG2gfpcf2_G2G1\MitoSys2\Calibration\mEGFPC1_G2\0002_R1_P1_K1_Ch2-Ch1.zen
1.968000e+01	7.380000e+01	20151203_STAG2gfpcf2_G2G1\MitoSys2\Calibration\mEGFPC1_G2\0002_R1_P1_K1_Ch2-Ch1.zen
1.974000e+01	7.324999e+01	20151203_STAG2gfpcf2_G2G1\MitoSys2\Calibration\mEGFPC1_G2\0002_R1_P1_K1_Ch2-Ch1.zen
1.980000e+01	7.478333e+01	20151203_STAG2gfpcf2_G2G1\MitoSys2\Calibration\mEGFPC1_G2\0002_R1_P1_K1_Ch2-Ch1.zen
1.986000e+01	7.331666e+01	20151203_STAG2gfpcf2_G2G1\MitoSys2\Calibration\mEGFPC1_G2\0002_R1_P1_K1_Ch2-Ch1.zen
1.992000e+01	7.403333e+01	20151203_STAG2gfpcf2_G2G1\MitoSys2\Calibration\mEGFPC1_G2\0002_R1_P1_K1_Ch2-Ch1.zen
1.998000e+01	7.226666e+01	20151203_STAG2gfpcf2_G2G1\MitoSys2\Calibration\mEGFPC1_G2\0002_R1_P1_K1_Ch2-Ch1.zen
2.004000e+01	7.523332e+01	20151203_STAG2gfpcf2_G2G1\MitoSys2\Calibration\mEGFPC1_G2\0002_R1_P1_K1_Ch2-Ch1.zen
2.010000e+01	7.718333e+01	20151203_STAG2gfpcf2_G2G1\MitoSys2\Calibration\mEGFPC1_G2\0002_R1_P1_K1_Ch2-Ch1.zen
2.016000e+01	7.498332e+01	20151203_STAG2gfpcf2_G2G1\MitoSys2\Calibration\mEGFPC1_G2\0002_R1_P1_K1_Ch2-Ch1.zen
2.022000e+01	7.588332e+01	20151203_STAG2gfpcf2_G2G1\MitoSys2\Calibration\mEGFPC1_G2\0002_R1_P1_K1_Ch2-Ch1.zen
2.028000e+01	7.308333e+01	20151203_STAG2gfpcf2_G2G1\MitoSys2\Calibration\mEGFPC1_G2\0002_R1_P1_K1_Ch2-Ch1.zen
2.034000e+01	7.224999e+01	20151203_STAG2gfpcf2_G2G1\MitoSys2\Calibration\mEGFPC1_G2\0002_R1_P1_K1_Ch2-Ch1.zen
2.040000e+01	7.209999e+01	20151203_STAG2gfpcf2_G2G1\MitoSys2\Calibration\mEGFPC1_G2\0002_R1_P1_K1_Ch2-Ch1.zen
2.046000e+01	7.496666e+01	20151203_STAG2gfpcf2_G2G1\MitoSys2\Calibration\mEGFPC1_G2\0002_R1_P1_K1_Ch2-Ch1.zen
2.052000e+01	7.378333e+01	20151203_STAG2gfpcf2_G2G1\MitoSys2\Calibration\mEGFPC1_G2\0002_R1_P1_K1_Ch2-Ch1.zen
2.058000e+01	7.323332e+01	20151203_STAG2gfpcf2_G2G1\MitoSys2\Calibration\mEGFPC1_G2\0002_R1_P1_K1_Ch2-Ch1.zen
2.064000e+01	7.248332e+01	20151203_STAG2gfpcf2_G2G1\MitoSys2\Calibration\mEGFPC1_G2\0002_R1_P1_K1_Ch2-Ch1.zen
2.070000e+01	7.514999e+01	20151203_STAG2gfpcf2_G2G1\MitoSys2\Calibration\mEGFPC1_G2\0002_R1_P1_K1_Ch2-Ch1.zen
2.076000e+01	7.068333e+01	20151203_STAG2gfpcf2_G2G1\MitoSys2\Calibration\mEGFPC1_G2\0002_R1_P1_K1_Ch2-Ch1.zen
2.082000e+01	7.523332e+01	20151203_STAG2gfpcf2_G2G1\MitoSys2\Calibration\mEGFPC1_G2\0002_R1_P1_K1_Ch2-Ch1.zen
2.088000e+01	7.338332e+01	20151203_STAG2gfpcf2_G2G1\MitoSys2\Calibration\mEGFPC1_G2\0002_R1_P1_K1_Ch2-Ch1.zen
2.094000e+01	7.799999e+01	20151203_STAG2gfpcf2_G2G1\MitoSys2\Calibration\mEGFPC1_G2\0002_R1_P1_K1_Ch2-Ch1.zen
21	7.496666e+01	20151203_STAG2gfpcf2_G2G1\MitoSys2\Calibration\mEGFPC1_G2\0002_R1_P1_K1_Ch2-Ch1.zen
2.106000e+01	7.418333e+01	20151203_STAG2gfpcf2_G2G1\MitoSys2\Calibration\mEGFPC1_G2\0002_R1_P1_K1_Ch2-Ch1.zen
2.112000e+01	7.974999e+01	20151203_STAG2gfpcf2_G2G1\MitoSys2\Calibration\mEGFPC1_G2\0002_R1_P1_K1_Ch2-Ch1.zen
2.118000e+01	7.831666e+01	20151203_STAG2gfpcf2_G2G1\MitoSys2\Calibration\mEGFPC1_G2\0002_R1_P1_K1_Ch2-Ch1.zen
2.124000e+01	7.556666e+01	20151203_STAG2gfpcf2_G2G1\MitoSys2\Calibration\mEGFPC1_G2\0002_R1_P1_K1_Ch2-Ch1.zen
2.130000e+01	7.803333e+01	20151203_STAG2gfpcf2_G2G1\MitoSys2\Calibration\mEGFPC1_G2\0002_R1_P1_K1_Ch2-Ch1.zen
2.136000e+01	7.893333e+01	20151203_STAG2gfpcf2_G2G1\MitoSys2\Calibration\mEGFPC1_G2\0002_R1_P1_K1_Ch2-Ch1.zen
2.142000e+01	7.589999e+01	20151203_STAG2gfpcf2_G2G1\MitoSys2\Calibration\mEGFPC1_G2\0002_R1_P1_K1_Ch2-Ch1.zen
2.148000e+01	7.444999e+01	20151203_STAG2gfpcf2_G2G1\MitoSys2\Calibration\mEGFPC1_G2\0002_R1_P1_K1_Ch2-Ch1.zen
2.154000e+01	7.778333e+01	20151203_STAG2gfpcf2_G2G1\MitoSys2\Calibration\mEGFPC1_G2\0002_R1_P1_K1_Ch2-Ch1.zen
2.160000e+01	7.861666e+01	20151203_STAG2gfpcf2_G2G1\MitoSys2\Calibration\mEGFPC1_G2\0002_R1_P1_K1_Ch2-Ch1.zen
2.166000e+01	7.764999e+01	20151203_STAG2gfpcf2_G2G1\MitoSys2\Calibration\mEGFPC1_G2\0002_R1_P1_K1_Ch2-Ch1.zen
2.172000e+01	7.394999e+01	20151203_STAG2gfpcf2_G2G1\MitoSys2\Calibration\mEGFPC1_G2\0002_R1_P1_K1_Ch2-Ch1.zen
2.178000e+01	7.419999e+01	20151203_STAG2gfpcf2_G2G1\MitoSys2\Calibration\mEGFPC1_G2\0002_R1_P1_K1_Ch2-Ch1.zen
2.184000e+01	8.129999e+01	20151203_STAG2gfpcf2_G2G1\MitoSys2\Calibration\mEGFPC1_G2\0002_R1_P1_K1_Ch2-Ch1.zen
2.190000e+01	7.669999e+01	20151203_STAG2gfpcf2_G2G1\MitoSys2\Calibration\mEGFPC1_G2\0002_R1_P1_K1_Ch2-Ch1.zen
2.196000e+01	7.543333e+01	20151203_STAG2gfpcf2_G2G1\MitoSys2\Calibration\mEGFPC1_G2\0002_R1_P1_K1_Ch2-Ch1.zen
2.202000e+01	7.458333e+01	20151203_STAG2gfpcf2_G2G1\MitoSys2\Calibration\mEGFPC1_G2\0002_R1_P1_K1_Ch2-Ch1.zen
2.208000e+01	7.246666e+01	20151203_STAG2gfpcf2_G2G1\MitoSys2\Calibration\mEGFPC1_G2\0002_R1_P1_K1_Ch2-Ch1.zen
2.214000e+01	7.448332e+01	20151203_STAG2gfpcf2_G2G1\MitoSys2\Calibration\mEGFPC1_G2\0002_R1_P1_K1_Ch2-Ch1.zen
2.220000e+01	7.789999e+01	20151203_STAG2gfpcf2_G2G1\MitoSys2\Calibration\mEGFPC1_G2\0002_R1_P1_K1_Ch2-Ch1.zen
2.226000e+01	7.518333e+01	20151203_STAG2gfpcf2_G2G1\MitoSys2\Calibration\mEGFPC1_G2\0002_R1_P1_K1_Ch2-Ch1.zen
2.232000e+01	7.623332e+01	20151203_STAG2gfpcf2_G2G1\MitoSys2\Calibration\mEGFPC1_G2\0002_R1_P1_K1_Ch2-Ch1.zen
2.238000e+01	7.643333e+01	20151203_STAG2gfpcf2_G2G1\MitoSys2\Calibration\mEGFPC1_G2\0002_R1_P1_K1_Ch2-Ch1.zen
2.244000e+01	7.249999e+01	20151203_STAG2gfpcf2_G2G1\MitoSys2\Calibration\mEGFPC1_G2\0002_R1_P1_K1_Ch2-Ch1.zen
2.250000e+01	7.471666e+01	20151203_STAG2gfpcf2_G2G1\MitoSys2\Calibration\mEGFPC1_G2\0002_R1_P1_K1_Ch2-Ch1.zen
2.256000e+01	7.355000e+01	20151203_STAG2gfpcf2_G2G1\MitoSys2\Calibration\mEGFPC1_G2\0002_R1_P1_K1_Ch2-Ch1.zen
2.262000e+01	7.106666e+01	20151203_STAG2gfpcf2_G2G1\MitoSys2\Calibration\mEGFPC1_G2\0002_R1_P1_K1_Ch2-Ch1.zen
2.268000e+01	7.189999e+01	20151203_STAG2gfpcf2_G2G1\MitoSys2\Calibration\mEGFPC1_G2\0002_R1_P1_K1_Ch2-Ch1.zen
2.274000e+01	7.714999e+01	20151203_STAG2gfpcf2_G2G1\MitoSys2\Calibration\mEGFPC1_G2\0002_R1_P1_K1_Ch2-Ch1.zen
2.280000e+01	7.616666e+01	20151203_STAG2gfpcf2_G2G1\MitoSys2\Calibration\mEGFPC1_G2\0002_R1_P1_K1_Ch2-Ch1.zen
2.286000e+01	7.939999e+01	20151203_STAG2gfpcf2_G2G1\MitoSys2\Calibration\mEGFPC1_G2\0002_R1_P1_K1_Ch2-Ch1.zen
2.292000e+01	7.608333e+01	20151203_STAG2gfpcf2_G2G1\MitoSys2\Calibration\mEGFPC1_G2\0002_R1_P1_K1_Ch2-Ch1.zen
2.298000e+01	7.508333e+01	20151203_STAG2gfpcf2_G2G1\MitoSys2\Calibration\mEGFPC1_G2\0002_R1_P1_K1_Ch2-Ch1.zen
2.304000e+01	7.831666e+01	20151203_STAG2gfpcf2_G2G1\MitoSys2\Calibration\mEGFPC1_G2\0002_R1_P1_K1_Ch2-Ch1.zen
2.310000e+01	7.180000e+01	20151203_STAG2gfpcf2_G2G1\MitoSys2\Calibration\mEGFPC1_G2\0002_R1_P1_K1_Ch2-Ch1.zen
2.316000e+01	7.380000e+01	20151203_STAG2gfpcf2_G2G1\MitoSys2\Calibration\mEGFPC1_G2\0002_R1_P1_K1_Ch2-Ch1.zen
2.322000e+01	7.811666e+01	20151203_STAG2gfpcf2_G2G1\MitoSys2\Calibration\mEGFPC1_G2\0002_R1_P1_K1_Ch2-Ch1.zen
2.328000e+01	7.503333e+01	20151203_STAG2gfpcf2_G2G1\MitoSys2\Calibration\mEGFPC1_G2\0002_R1_P1_K1_Ch2-Ch1.zen
2.334000e+01	7.689999e+01	20151203_STAG2gfpcf2_G2G1\MitoSys2\Calibration\mEGFPC1_G2\0002_R1_P1_K1_Ch2-Ch1.zen
2.340000e+01	7.580000e+01	20151203_STAG2gfpcf2_G2G1\MitoSys2\Calibration\mEGFPC1_G2\0002_R1_P1_K1_Ch2-Ch1.zen
2.346000e+01	7.884999e+01	20151203_STAG2gfpcf2_G2G1\MitoSys2\Calibration\mEGFPC1_G2\0002_R1_P1_K1_Ch2-Ch1.zen
2.352000e+01	7.555000e+01	20151203_STAG2gfpcf2_G2G1\MitoSys2\Calibration\mEGFPC1_G2\0002_R1_P1_K1_Ch2-Ch1.zen
2.358000e+01	7.286666e+01	20151203_STAG2gfpcf2_G2G1\MitoSys2\Calibration\mEGFPC1_G2\0002_R1_P1_K1_Ch2-Ch1.zen
2.364000e+01	7.494999e+01	20151203_STAG2gfpcf2_G2G1\MitoSys2\Calibration\mEGFPC1_G2\0002_R1_P1_K1_Ch2-Ch1.zen
2.370000e+01	7.324999e+01	20151203_STAG2gfpcf2_G2G1\MitoSys2\Calibration\mEGFPC1_G2\0002_R1_P1_K1_Ch2-Ch1.zen
2.376000e+01	7.530000e+01	20151203_STAG2gfpcf2_G2G1\MitoSys2\Calibration\mEGFPC1_G2\0002_R1_P1_K1_Ch2-Ch1.zen
2.382000e+01	7.436666e+01	20151203_STAG2gfpcf2_G2G1\MitoSys2\Calibration\mEGFPC1_G2\0002_R1_P1_K1_Ch2-Ch1.zen
2.388000e+01	7.273332e+01	20151203_STAG2gfpcf2_G2G1\MitoSys2\Calibration\mEGFPC1_G2\0002_R1_P1_K1_Ch2-Ch1.zen
2.394000e+01	7.669999e+01	20151203_STAG2gfpcf2_G2G1\MitoSys2\Calibration\mEGFPC1_G2\0002_R1_P1_K1_Ch2-Ch1.zen
24	7.628333e+01	20151203_STAG2gfpcf2_G2G1\MitoSys2\Calibration\mEGFPC1_G2\0002_R1_P1_K1_Ch2-Ch1.zen
2.406000e+01	7.509999e+01	20151203_STAG2gfpcf2_G2G1\MitoSys2\Calibration\mEGFPC1_G2\0002_R1_P1_K1_Ch2-Ch1.zen
2.412000e+01	7.708333e+01	20151203_STAG2gfpcf2_G2G1\MitoSys2\Calibration\mEGFPC1_G2\0002_R1_P1_K1_Ch2-Ch1.zen
2.418000e+01	7.361666e+01	20151203_STAG2gfpcf2_G2G1\MitoSys2\Calibration\mEGFPC1_G2\0002_R1_P1_K1_Ch2-Ch1.zen
2.424000e+01	7.603333e+01	20151203_STAG2gfpcf2_G2G1\MitoSys2\Calibration\mEGFPC1_G2\0002_R1_P1_K1_Ch2-Ch1.zen
2.430000e+01	7.744999e+01	20151203_STAG2gfpcf2_G2G1\MitoSys2\Calibration\mEGFPC1_G2\0002_R1_P1_K1_Ch2-Ch1.zen
2.436000e+01	7.569999e+01	20151203_STAG2gfpcf2_G2G1\MitoSys2\Calibration\mEGFPC1_G2\0002_R1_P1_K1_Ch2-Ch1.zen
2.442000e+01	7.643333e+01	20151203_STAG2gfpcf2_G2G1\MitoSys2\Calibration\mEGFPC1_G2\0002_R1_P1_K1_Ch2-Ch1.zen
2.448000e+01	7.699999e+01	20151203_STAG2gfpcf2_G2G1\MitoSys2\Calibration\mEGFPC1_G2\0002_R1_P1_K1_Ch2-Ch1.zen
2.454000e+01	7.698332e+01	20151203_STAG2gfpcf2_G2G1\MitoSys2\Calibration\mEGFPC1_G2\0002_R1_P1_K1_Ch2-Ch1.zen
2.460000e+01	7.521666e+01	20151203_STAG2gfpcf2_G2G1\MitoSys2\Calibration\mEGFPC1_G2\0002_R1_P1_K1_Ch2-Ch1.zen
2.466000e+01	7.344999e+01	20151203_STAG2gfpcf2_G2G1\MitoSys2\Calibration\mEGFPC1_G2\0002_R1_P1_K1_Ch2-Ch1.zen
2.472000e+01	7.383333e+01	20151203_STAG2gfpcf2_G2G1\MitoSys2\Calibration\mEGFPC1_G2\0002_R1_P1_K1_Ch2-Ch1.zen
2.478000e+01	7.638332e+01	20151203_STAG2gfpcf2_G2G1\MitoSys2\Calibration\mEGFPC1_G2\0002_R1_P1_K1_Ch2-Ch1.zen
2.484000e+01	7.855000e+01	20151203_STAG2gfpcf2_G2G1\MitoSys2\Calibration\mEGFPC1_G2\0002_R1_P1_K1_Ch2-Ch1.zen
2.490000e+01	7.449999e+01	20151203_STAG2gfpcf2_G2G1\MitoSys2\Calibration\mEGFPC1_G2\0002_R1_P1_K1_Ch2-Ch1.zen
2.496000e+01	7.359999e+01	20151203_STAG2gfpcf2_G2G1\MitoSys2\Calibration\mEGFPC1_G2\0002_R1_P1_K1_Ch2-Ch1.zen
2.502000e+01	7.409999e+01	20151203_STAG2gfpcf2_G2G1\MitoSys2\Calibration\mEGFPC1_G2\0002_R1_P1_K1_Ch2-Ch1.zen
2.508000e+01	7.581666e+01	20151203_STAG2gfpcf2_G2G1\MitoSys2\Calibration\mEGFPC1_G2\0002_R1_P1_K1_Ch2-Ch1.zen
2.514000e+01	7.158333e+01	20151203_STAG2gfpcf2_G2G1\MitoSys2\Calibration\mEGFPC1_G2\0002_R1_P1_K1_Ch2-Ch1.zen
2.520000e+01	7.144999e+01	20151203_STAG2gfpcf2_G2G1\MitoSys2\Calibration\mEGFPC1_G2\0002_R1_P1_K1_Ch2-Ch1.zen
2.526000e+01	7.358333e+01	20151203_STAG2gfpcf2_G2G1\MitoSys2\Calibration\mEGFPC1_G2\0002_R1_P1_K1_Ch2-Ch1.zen
2.532000e+01	7.369999e+01	20151203_STAG2gfpcf2_G2G1\MitoSys2\Calibration\mEGFPC1_G2\0002_R1_P1_K1_Ch2-Ch1.zen
2.538000e+01	7.791666e+01	20151203_STAG2gfpcf2_G2G1\MitoSys2\Calibration\mEGFPC1_G2\0002_R1_P1_K1_Ch2-Ch1.zen
2.544000e+01	7.641666e+01	20151203_STAG2gfpcf2_G2G1\MitoSys2\Calibration\mEGFPC1_G2\0002_R1_P1_K1_Ch2-Ch1.zen
2.550000e+01	7.484999e+01	20151203_STAG2gfpcf2_G2G1\MitoSys2\Calibration\mEGFPC1_G2\0002_R1_P1_K1_Ch2-Ch1.zen
2.556000e+01	7.736666e+01	20151203_STAG2gfpcf2_G2G1\MitoSys2\Calibration\mEGFPC1_G2\0002_R1_P1_K1_Ch2-Ch1.zen
2.562000e+01	7.448332e+01	20151203_STAG2gfpcf2_G2G1\MitoSys2\Calibration\mEGFPC1_G2\0002_R1_P1_K1_Ch2-Ch1.zen
2.568000e+01	7.958333e+01	20151203_STAG2gfpcf2_G2G1\MitoSys2\Calibration\mEGFPC1_G2\0002_R1_P1_K1_Ch2-Ch1.zen
2.574000e+01	7.213332e+01	20151203_STAG2gfpcf2_G2G1\MitoSys2\Calibration\mEGFPC1_G2\0002_R1_P1_K1_Ch2-Ch1.zen
2.580000e+01	7.349999e+01	20151203_STAG2gfpcf2_G2G1\MitoSys2\Calibration\mEGFPC1_G2\0002_R1_P1_K1_Ch2-Ch1.zen
2.586000e+01	7.078333e+01	20151203_STAG2gfpcf2_G2G1\MitoSys2\Calibration\mEGFPC1_G2\0002_R1_P1_K1_Ch2-Ch1.zen
2.592000e+01	7.731666e+01	20151203_STAG2gfpcf2_G2G1\MitoSys2\Calibration\mEGFPC1_G2\0002_R1_P1_K1_Ch2-Ch1.zen
2.598000e+01	7.561666e+01	20151203_STAG2gfpcf2_G2G1\MitoSys2\Calibration\mEGFPC1_G2\0002_R1_P1_K1_Ch2-Ch1.zen
2.604000e+01	7.846666e+01	20151203_STAG2gfpcf2_G2G1\MitoSys2\Calibration\mEGFPC1_G2\0002_R1_P1_K1_Ch2-Ch1.zen
2.610000e+01	7.301666e+01	20151203_STAG2gfpcf2_G2G1\MitoSys2\Calibration\mEGFPC1_G2\0002_R1_P1_K1_Ch2-Ch1.zen
2.616000e+01	7.648332e+01	20151203_STAG2gfpcf2_G2G1\MitoSys2\Calibration\mEGFPC1_G2\0002_R1_P1_K1_Ch2-Ch1.zen
2.622000e+01	7.508333e+01	20151203_STAG2gfpcf2_G2G1\MitoSys2\Calibration\mEGFPC1_G2\0002_R1_P1_K1_Ch2-Ch1.zen
2.628000e+01	7.423332e+01	20151203_STAG2gfpcf2_G2G1\MitoSys2\Calibration\mEGFPC1_G2\0002_R1_P1_K1_Ch2-Ch1.zen
2.634000e+01	7.418333e+01	20151203_STAG2gfpcf2_G2G1\MitoSys2\Calibration\mEGFPC1_G2\0002_R1_P1_K1_Ch2-Ch1.zen
2.640000e+01	7.616666e+01	20151203_STAG2gfpcf2_G2G1\MitoSys2\Calibration\mEGFPC1_G2\0002_R1_P1_K1_Ch2-Ch1.zen
2.646000e+01	7.764999e+01	20151203_STAG2gfpcf2_G2G1\MitoSys2\Calibration\mEGFPC1_G2\0002_R1_P1_K1_Ch2-Ch1.zen
2.652000e+01	7.481666e+01	20151203_STAG2gfpcf2_G2G1\MitoSys2\Calibration\mEGFPC1_G2\0002_R1_P1_K1_Ch2-Ch1.zen
2.658000e+01	7.253333e+01	20151203_STAG2gfpcf2_G2G1\MitoSys2\Calibration\mEGFPC1_G2\0002_R1_P1_K1_Ch2-Ch1.zen
2.664000e+01	7.491666e+01	20151203_STAG2gfpcf2_G2G1\MitoSys2\Calibration\mEGFPC1_G2\0002_R1_P1_K1_Ch2-Ch1.zen
2.670000e+01	7.209999e+01	20151203_STAG2gfpcf2_G2G1\MitoSys2\Calibration\mEGFPC1_G2\0002_R1_P1_K1_Ch2-Ch1.zen
2.676000e+01	7.380000e+01	20151203_STAG2gfpcf2_G2G1\MitoSys2\Calibration\mEGFPC1_G2\0002_R1_P1_K1_Ch2-Ch1.zen
2.682000e+01	7.468333e+01	20151203_STAG2gfpcf2_G2G1\MitoSys2\Calibration\mEGFPC1_G2\0002_R1_P1_K1_Ch2-Ch1.zen
2.688000e+01	7.608333e+01	20151203_STAG2gfpcf2_G2G1\MitoSys2\Calibration\mEGFPC1_G2\0002_R1_P1_K1_Ch2-Ch1.zen
2.694000e+01	7.598332e+01	20151203_STAG2gfpcf2_G2G1\MitoSys2\Calibration\mEGFPC1_G2\0002_R1_P1_K1_Ch2-Ch1.zen
27	7.408333e+01	20151203_STAG2gfpcf2_G2G1\MitoSys2\Calibration\mEGFPC1_G2\0002_R1_P1_K1_Ch2-Ch1.zen
2.706000e+01	7.599999e+01	20151203_STAG2gfpcf2_G2G1\MitoSys2\Calibration\mEGFPC1_G2\0002_R1_P1_K1_Ch2-Ch1.zen
2.712000e+01	7.744999e+01	20151203_STAG2gfpcf2_G2G1\MitoSys2\Calibration\mEGFPC1_G2\0002_R1_P1_K1_Ch2-Ch1.zen
2.718000e+01	7.464999e+01	20151203_STAG2gfpcf2_G2G1\MitoSys2\Calibration\mEGFPC1_G2\0002_R1_P1_K1_Ch2-Ch1.zen
2.724000e+01	7.838332e+01	20151203_STAG2gfpcf2_G2G1\MitoSys2\Calibration\mEGFPC1_G2\0002_R1_P1_K1_Ch2-Ch1.zen
2.730000e+01	7.593333e+01	20151203_STAG2gfpcf2_G2G1\MitoSys2\Calibration\mEGFPC1_G2\0002_R1_P1_K1_Ch2-Ch1.zen
2.736000e+01	7.439999e+01	20151203_STAG2gfpcf2_G2G1\MitoSys2\Calibration\mEGFPC1_G2\0002_R1_P1_K1_Ch2-Ch1.zen
2.742000e+01	7.434999e+01	20151203_STAG2gfpcf2_G2G1\MitoSys2\Calibration\mEGFPC1_G2\0002_R1_P1_K1_Ch2-Ch1.zen
2.748000e+01	7.168333e+01	20151203_STAG2gfpcf2_G2G1\MitoSys2\Calibration\mEGFPC1_G2\0002_R1_P1_K1_Ch2-Ch1.zen
2.754000e+01	7.526666e+01	20151203_STAG2gfpcf2_G2G1\MitoSys2\Calibration\mEGFPC1_G2\0002_R1_P1_K1_Ch2-Ch1.zen
2.760000e+01	7.394999e+01	20151203_STAG2gfpcf2_G2G1\MitoSys2\Calibration\mEGFPC1_G2\0002_R1_P1_K1_Ch2-Ch1.zen
2.766000e+01	7.548332e+01	20151203_STAG2gfpcf2_G2G1\MitoSys2\Calibration\mEGFPC1_G2\0002_R1_P1_K1_Ch2-Ch1.zen
2.772000e+01	7.830000e+01	20151203_STAG2gfpcf2_G2G1\MitoSys2\Calibration\mEGFPC1_G2\0002_R1_P1_K1_Ch2-Ch1.zen
2.778000e+01	7.621666e+01	20151203_STAG2gfpcf2_G2G1\MitoSys2\Calibration\mEGFPC1_G2\0002_R1_P1_K1_Ch2-Ch1.zen
2.784000e+01	7.739999e+01	20151203_STAG2gfpcf2_G2G1\MitoSys2\Calibration\mEGFPC1_G2\0002_R1_P1_K1_Ch2-Ch1.zen
2.790000e+01	7.458333e+01	20151203_STAG2gfpcf2_G2G1\MitoSys2\Calibration\mEGFPC1_G2\0002_R1_P1_K1_Ch2-Ch1.zen
2.796000e+01	7.289999e+01	20151203_STAG2gfpcf2_G2G1\MitoSys2\Calibration\mEGFPC1_G2\0002_R1_P1_K1_Ch2-Ch1.zen
2.802000e+01	7.461666e+01	20151203_STAG2gfpcf2_G2G1\MitoSys2\Calibration\mEGFPC1_G2\0002_R1_P1_K1_Ch2-Ch1.zen
2.808000e+01	7.839999e+01	20151203_STAG2gfpcf2_G2G1\MitoSys2\Calibration\mEGFPC1_G2\0002_R1_P1_K1_Ch2-Ch1.zen
2.814000e+01	7.283333e+01	20151203_STAG2gfpcf2_G2G1\MitoSys2\Calibration\mEGFPC1_G2\0002_R1_P1_K1_Ch2-Ch1.zen
2.820000e+01	7.586666e+01	20151203_STAG2gfpcf2_G2G1\MitoSys2\Calibration\mEGFPC1_G2\0002_R1_P1_K1_Ch2-Ch1.zen
2.826000e+01	7.705000e+01	20151203_STAG2gfpcf2_G2G1\MitoSys2\Calibration\mEGFPC1_G2\0002_R1_P1_K1_Ch2-Ch1.zen
2.832000e+01	7.651665e+01	20151203_STAG2gfpcf2_G2G1\MitoSys2\Calibration\mEGFPC1_G2\0002_R1_P1_K1_Ch2-Ch1.zen
2.838000e+01	7.401666e+01	20151203_STAG2gfpcf2_G2G1\MitoSys2\Calibration\mEGFPC1_G2\0002_R1_P1_K1_Ch2-Ch1.zen
2.844000e+01	7.446666e+01	20151203_STAG2gfpcf2_G2G1\MitoSys2\Calibration\mEGFPC1_G2\0002_R1_P1_K1_Ch2-Ch1.zen
2.850000e+01	7.373332e+01	20151203_STAG2gfpcf2_G2G1\MitoSys2\Calibration\mEGFPC1_G2\0002_R1_P1_K1_Ch2-Ch1.zen
2.856000e+01	7.526666e+01	20151203_STAG2gfpcf2_G2G1\MitoSys2\Calibration\mEGFPC1_G2\0002_R1_P1_K1_Ch2-Ch1.zen
2.862000e+01	7.441666e+01	20151203_STAG2gfpcf2_G2G1\MitoSys2\Calibration\mEGFPC1_G2\0002_R1_P1_K1_Ch2-Ch1.zen
2.868000e+01	7.655000e+01	20151203_STAG2gfpcf2_G2G1\MitoSys2\Calibration\mEGFPC1_G2\0002_R1_P1_K1_Ch2-Ch1.zen
2.874000e+01	7.688332e+01	20151203_STAG2gfpcf2_G2G1\MitoSys2\Calibration\mEGFPC1_G2\0002_R1_P1_K1_Ch2-Ch1.zen
2.880000e+01	7.401666e+01	20151203_STAG2gfpcf2_G2G1\MitoSys2\Calibration\mEGFPC1_G2\0002_R1_P1_K1_Ch2-Ch1.zen
2.886000e+01	7.398332e+01	20151203_STAG2gfpcf2_G2G1\MitoSys2\Calibration\mEGFPC1_G2\0002_R1_P1_K1_Ch2-Ch1.zen
2.892000e+01	7.738332e+01	20151203_STAG2gfpcf2_G2G1\MitoSys2\Calibration\mEGFPC1_G2\0002_R1_P1_K1_Ch2-Ch1.zen
2.898000e+01	7.574999e+01	20151203_STAG2gfpcf2_G2G1\MitoSys2\Calibration\mEGFPC1_G2\0002_R1_P1_K1_Ch2-Ch1.zen
2.904000e+01	7.439999e+01	20151203_STAG2gfpcf2_G2G1\MitoSys2\Calibration\mEGFPC1_G2\0002_R1_P1_K1_Ch2-Ch1.zen
2.910000e+01	7.264999e+01	20151203_STAG2gfpcf2_G2G1\MitoSys2\Calibration\mEGFPC1_G2\0002_R1_P1_K1_Ch2-Ch1.zen
2.916000e+01	7.521666e+01	20151203_STAG2gfpcf2_G2G1\MitoSys2\Calibration\mEGFPC1_G2\0002_R1_P1_K1_Ch2-Ch1.zen
2.922000e+01	7.319999e+01	20151203_STAG2gfpcf2_G2G1\MitoSys2\Calibration\mEGFPC1_G2\0002_R1_P1_K1_Ch2-Ch1.zen
2.928000e+01	7.464999e+01	20151203_STAG2gfpcf2_G2G1\MitoSys2\Calibration\mEGFPC1_G2\0002_R1_P1_K1_Ch2-Ch1.zen
2.934000e+01	7.408333e+01	20151203_STAG2gfpcf2_G2G1\MitoSys2\Calibration\mEGFPC1_G2\0002_R1_P1_K1_Ch2-Ch1.zen
2.940000e+01	7.759999e+01	20151203_STAG2gfpcf2_G2G1\MitoSys2\Calibration\mEGFPC1_G2\0002_R1_P1_K1_Ch2-Ch1.zen
2.946000e+01	7.289999e+01	20151203_STAG2gfpcf2_G2G1\MitoSys2\Calibration\mEGFPC1_G2\0002_R1_P1_K1_Ch2-Ch1.zen
2.952000e+01	7.624999e+01	20151203_STAG2gfpcf2_G2G1\MitoSys2\Calibration\mEGFPC1_G2\0002_R1_P1_K1_Ch2-Ch1.zen
2.958000e+01	7.161666e+01	20151203_STAG2gfpcf2_G2G1\MitoSys2\Calibration\mEGFPC1_G2\0002_R1_P1_K1_Ch2-Ch1.zen
2.964000e+01	7.358333e+01	20151203_STAG2gfpcf2_G2G1\MitoSys2\Calibration\mEGFPC1_G2\0002_R1_P1_K1_Ch2-Ch1.zen
2.970000e+01	7.489999e+01	20151203_STAG2gfpcf2_G2G1\MitoSys2\Calibration\mEGFPC1_G2\0002_R1_P1_K1_Ch2-Ch1.zen
2.976000e+01	7.573332e+01	20151203_STAG2gfpcf2_G2G1\MitoSys2\Calibration\mEGFPC1_G2\0002_R1_P1_K1_Ch2-Ch1.zen
2.982000e+01	7.841666e+01	20151203_STAG2gfpcf2_G2G1\MitoSys2\Calibration\mEGFPC1_G2\0002_R1_P1_K1_Ch2-Ch1.zen
2.988000e+01	7.781666e+01	20151203_STAG2gfpcf2_G2G1\MitoSys2\Calibration\mEGFPC1_G2\0002_R1_P1_K1_Ch2-Ch1.zen
[truncated: 59,001 more rows]
