# Supplementary material for: Absolute quantification of cohesin, CTCF and their regulators in human cells
Source: eLife. 2019 Jun 17;8:e46269. doi: 10.7554/eLife.46269 (PMC6606026; doi:10.7554/eLife.46269)
Supplement: Figure 2—source data 1. [file elife-46269-fig2-data1.zip › Figure 2 - source data 1/20151204_gfpNIPBLcf1_Prometa/2c_opt_time_col.res]

General								Correlation								Corrections
No	File name	Full path	Format	Clock	Duration	Channel mode	Annotation	Channel mode.1	Selection	1st	2nd	Frequency	Eval frequency	Mode	Detrend frequency	Offset Ch1	Amplitude Ch1	Rate Ch1	Offset Ch2	Amplitude Ch2	Rate Ch2	Xtalk Ch1	Xtalk Ch2	Labels Ch1	Labels Ch2	Interval1 1st	Interval1 2nd	Interval1 Ch1	Interval1 Ch2	Interval2 1st	Interval2 2nd	Interval2 Ch1	Interval2 Ch2	Bleaching Ch1	Bleaching Ch2	Bleaching Cross	BG Ch1	BG Ch2	BG Cross	Xtalk Ch1.1	Xtalk Ch2.1	Xtalk Cross	Total Ch1	Total Ch2	Total Cross	G0ave Ch1	G0std Ch1	G0ave Ch2	G0std Ch2
0	TR1_2_W0001_P0002_T0001_R1_P1_K1_Ch2-Ch1.zen	20151204_gfpNIPBLcf1_Prometa\MitoSys2\LSM\gfpNIPBLcf1_Noc\rnd2\DE_W0002\DE_W0002_P0001\DE_2_W0002_P0001_T0001\TR1_W0001_P0002\TR1_2_W0001_P0002_T0001_R1_P1_K1_Ch2-Ch1.zen	FA/ISS	20000	30.0	3		7	0	0	29.94	100000	2000	Scale	0	1.04	0	0.01	0.86	0	0.01	0.042	0	1	1	0	1	11.015999999999998	74.762	0	1	11.015999999999998	74.762	1.1383	1.6062	1	0.8193	0.976	0.8942	1	0.9871	0.9935	0.9440000000000001	1.5562	0.8883	0.10142999999999999	0.050305	0.0017460000000000002	0.0067152
1	TR1_2_W0001_P0002_T0001_R1_P2_K1_Ch2-Ch1.zen	20151204_gfpNIPBLcf1_Prometa\MitoSys2\LSM\gfpNIPBLcf1_Noc\rnd2\DE_W0002\DE_W0002_P0001\DE_2_W0002_P0001_T0001\TR1_W0001_P0002\TR1_2_W0001_P0002_T0001_R1_P2_K1_Ch2-Ch1.zen	FA/ISS	20000	30.0	3		7	0	0	29.94	100000	2000	Scale	0	1.04	0	0.01	0.86	0	0.01	0.042	0	1	1	0	1	9.908	100.774	0	1	9.908	100.774	1.0785	2.2792	1	0.8001	0.981	0.8859	1	0.9908	0.9954	0.8696	2.2302	0.8817	0.10211	0.045157	0.0023247	0.0046205
2	TR1_2_W0001_P0002_T0001_R1_P3_K1_Ch2-Ch1.zen	20151204_gfpNIPBLcf1_Prometa\MitoSys2\LSM\gfpNIPBLcf1_Noc\rnd2\DE_W0002\DE_W0002_P0001\DE_2_W0002_P0001_T0001\TR1_W0001_P0002\TR1_2_W0001_P0002_T0001_R1_P3_K1_Ch2-Ch1.zen	FA/ISS	20000	30.0	3		7	0	0	29.94	100000	2000	Scale	0	1.04	0	0.01	0.86	0	0.01	0.042	0	1	1	0	1	7.916	94.573	0	1	7.916	94.573	0.8532	5.0503	1	0.7507	0.9762	0.8558	1	0.9904	0.9952	0.6214	4.933	0.8516	0.10255	0.065044	0.0064449	0.008411100000000001
3	TR1_2_W0001_P0002_T0001_R1_P4_K1_Ch2-Ch1.zen	20151204_gfpNIPBLcf1_Prometa\MitoSys2\LSM\gfpNIPBLcf1_Noc\rnd2\DE_W0002\DE_W0002_P0001\DE_2_W0002_P0001_T0001\TR1_W0001_P0002\TR1_2_W0001_P0002_T0001_R1_P4_K1_Ch2-Ch1.zen	FA/ISS	20000	30.0	3		7	0	0	29.94	100000	2000	Scale	0	1.04	0	0.01	0.86	0	0.01	0.042	0	1	1	0	1	10.181000000000001	4.688	0	1	10.181000000000001	4.688	1.0504	1.2252	1	0.8054	0.6598	0.7288	1	0.8225	0.9069	0.8504	0.6738	0.6452	0.092461	0.017432	0.065919	0.034705
4	TR1_2_W0001_P0002_T0001_R1_P5_K1_Ch2-Ch1.zen	20151204_gfpNIPBLcf1_Prometa\MitoSys2\LSM\gfpNIPBLcf1_Noc\rnd2\DE_W0002\DE_W0002_P0001\DE_2_W0002_P0001_T0001\TR1_W0001_P0002\TR1_2_W0001_P0002_T0001_R1_P5_K1_Ch2-Ch1.zen	FA/ISS	20000	30.0	3		7	0	0	29.94	100000	2000	Scale	0	1.04	0	0.01	0.86	0	0.01	0.042	0	1	1	0	1	9.691	3.886	0	1	9.691	3.886	1.0053	1.1064	1	0.7961	0.6043	0.6935	1	0.8006	0.8947	0.8004	0.5227	0.5996	0.1113	0.032089	0.057477	0.045154
5	TR1_2_W0001_P0006_T0001_R1_P1_K1_Ch2-Ch1.zen	20151204_gfpNIPBLcf1_Prometa\MitoSys2\LSM\gfpNIPBLcf1_Noc\rnd2\DE_W0002\DE_W0002_P0004\DE_2_W0002_P0004_T0001\TR1_W0001_P0006\TR1_2_W0001_P0006_T0001_R1_P1_K1_Ch2-Ch1.zen	FA/ISS	20000	30.0	3		7	0	0	29.94	100000	2000	Scale	0	1.04	0	0.01	0.86	0	0.01	0.042	0	1	1	0	1	11.038	214.18900000000002	0	1	11.038	214.18900000000002	1.4069999999999998	0.4298	1	0.8137	0.9918	0.8981	1	0.9955	0.9977	1.1763	0.4198	0.8961	0.087635	0.036605	0.0046898	0.0081656
6	TR1_2_W0001_P0006_T0001_R1_P2_K1_Ch2-Ch1.zen	20151204_gfpNIPBLcf1_Prometa\MitoSys2\LSM\gfpNIPBLcf1_Noc\rnd2\DE_W0002\DE_W0002_P0004\DE_2_W0002_P0004_T0001\TR1_W0001_P0006\TR1_2_W0001_P0006_T0001_R1_P2_K1_Ch2-Ch1.zen	FA/ISS	20000	30.0	3		7	0	0	29.94	100000	2000	Scale	0	1.04	0	0.01	0.86	0	0.01	0.042	0	1	1	0	1	10.610999999999999	99.896	0	1	10.610999999999999	99.896	1.0608	2.5373	1	0.8107	0.9743	0.8886	1	0.9868	0.9934	0.8636	2.4363	0.8826	0.084901	0.050658	0.0040357	0.0092495
7	TR1_2_W0001_P0006_T0001_R1_P3_K1_Ch2-Ch1.zen	20151204_gfpNIPBLcf1_Prometa\MitoSys2\LSM\gfpNIPBLcf1_Noc\rnd2\DE_W0002\DE_W0002_P0004\DE_2_W0002_P0004_T0001\TR1_W0001_P0006\TR1_2_W0001_P0006_T0001_R1_P3_K1_Ch2-Ch1.zen	FA/ISS	20000	30.0	3		7	0	0	29.94	100000	2000	Scale	0	1.04	0	0.01	0.86	0	0.01	0.042	0	1	1	0	1	10.401	16.13	0	1	10.401	16.13	0.9791	1.9214	1	0.8099	0.8853	0.8467	1	0.9412	0.9701	0.7905	1.6588	0.8198	0.083965	0.024274	0.0056793	0.012253
8	TR1_2_W0001_P0006_T0001_R1_P4_K1_Ch2-Ch1.zen	20151204_gfpNIPBLcf1_Prometa\MitoSys2\LSM\gfpNIPBLcf1_Noc\rnd2\DE_W0002\DE_W0002_P0004\DE_2_W0002_P0004_T0001\TR1_W0001_P0006\TR1_2_W0001_P0006_T0001_R1_P4_K1_Ch2-Ch1.zen	FA/ISS	20000	30.0	3		7	0	0	29.94	100000	2000	Scale	0	1.04	0	0.01	0.86	0	0.01	0.042	0	1	1	0	1	0.64	0.754	0	1	0.64	0.754	1.0403	1.0458	1	0.3967	0.0206	0.0877	1	0.9301	0.9644	0.3701	0.0231	0.11	0.21814	0.42346000000000006	0.14165999999999998	0.29246
9	TR1_2_W0001_P0006_T0001_R1_P5_K1_Ch2-Ch1.zen	20151204_gfpNIPBLcf1_Prometa\MitoSys2\LSM\gfpNIPBLcf1_Noc\rnd2\DE_W0002\DE_W0002_P0004\DE_2_W0002_P0004_T0001\TR1_W0001_P0006\TR1_2_W0001_P0006_T0001_R1_P5_K1_Ch2-Ch1.zen	FA/ISS	20000	30.0	3		7	0	0	29.94	100000	2000	Scale	0	1.04	0	0.01	0.86	0	0.01	0.042	0	1	1	0	1	1.024	1.406	0	1	1.024	1.406	2.7437	4.0547	1	0.1237	0.0982	0.0398	1	0.9329999999999999	0.9659	-0.4134	0.1963	0.0475	0.12708	0.22364	-0.010091	0.20065
10	TR1_2_W0001_P0036_T0001_R1_P1_K1_Ch2-Ch1.zen	20151204_gfpNIPBLcf1_Prometa\MitoSys2\LSM\gfpNIPBLcf1_Noc\rnd2\DE_W0002\DE_W0002_P0012\DE_2_W0002_P0012_T0001\TR1_W0001_P0036\TR1_2_W0001_P0036_T0001_R1_P1_K1_Ch2-Ch1.zen	FA/ISS	20000	30.0	3		7	0	0	29.94	100000	2000	Scale	0	1.04	0	0.01	0.86	0	0.01	0.042	0	1	1	0	1	10.88	281.443	0	1	10.88	281.443	0.9235	2.2971	1	0.8173	0.9933	0.9009999999999999	1	0.9965	0.9982	0.7478	2.2797	0.8994	0.1002	0.047296	0.0032304	0.0049754
11	TR1_2_W0001_P0036_T0001_R1_P2_K1_Ch2-Ch1.zen	20151204_gfpNIPBLcf1_Prometa\MitoSys2\LSM\gfpNIPBLcf1_Noc\rnd2\DE_W0002\DE_W0002_P0012\DE_2_W0002_P0012_T0001\TR1_W0001_P0036\TR1_2_W0001_P0036_T0001_R1_P2_K1_Ch2-Ch1.zen	FA/ISS	20000	30.0	3		7	0	0	29.94	100000	2000	Scale	0	1.04	0	0.01	0.86	0	0.01	0.042	0	1	1	0	1	10.527000000000001	322.756	0	1	10.527000000000001	322.756	1.0682	1.4589	1	0.8112	0.9945	0.8981	1	0.9971	0.9986	0.872	1.4483	0.8968	0.11188	0.047379000000000004	0.0024026	0.0026138999999999997
12	TR1_2_W0001_P0036_T0001_R1_P3_K1_Ch2-Ch1.zen	20151204_gfpNIPBLcf1_Prometa\MitoSys2\LSM\gfpNIPBLcf1_Noc\rnd2\DE_W0002\DE_W0002_P0012\DE_2_W0002_P0012_T0001\TR1_W0001_P0036\TR1_2_W0001_P0036_T0001_R1_P3_K1_Ch2-Ch1.zen	FA/ISS	20000	30.0	3		7	0	0	29.94	100000	2000	Scale	0	1.04	0	0.01	0.86	0	0.01	0.042	0	1	1	0	1	10.177	367.55300000000005	0	1	10.177	367.55300000000005	0.9856	2.1173	1	0.8057	0.9949	0.8953	1	0.9974	0.9987	0.7923	2.1047	0.8941	0.11085	0.03449	0.004405	0.002548
13	TR1_2_W0001_P0036_T0001_R1_P4_K1_Ch2-Ch1.zen	20151204_gfpNIPBLcf1_Prometa\MitoSys2\LSM\gfpNIPBLcf1_Noc\rnd2\DE_W0002\DE_W0002_P0012\DE_2_W0002_P0012_T0001\TR1_W0001_P0036\TR1_2_W0001_P0036_T0001_R1_P4_K1_Ch2-Ch1.zen	FA/ISS	20000	30.0	3		7	0	0	29.94	100000	2000	Scale	0	1.04	0	0.01	0.86	0	0.01	0.042	0	1	1	0	1	10.815999999999999	129.15	0	1	10.815999999999999	129.15	1.0485	0.7026	1	0.8161	0.9840000000000001	0.8961	1	0.9915	0.9957	0.8595	0.6802	0.8922	0.10302	0.040626999999999996	0.011423	0.0131
14	TR1_2_W0001_P0036_T0001_R1_P5_K1_Ch2-Ch1.zen	20151204_gfpNIPBLcf1_Prometa\MitoSys2\LSM\gfpNIPBLcf1_Noc\rnd2\DE_W0002\DE_W0002_P0012\DE_2_W0002_P0012_T0001\TR1_W0001_P0036\TR1_2_W0001_P0036_T0001_R1_P5_K1_Ch2-Ch1.zen	FA/ISS	20000	30.0	3		7	0	0	29.94	100000	2000	Scale	0	1.04	0	0.01	0.86	0	0.01	0.042	0	1	1	0	1	0.6759999999999999	1.405	0	1	0.6759999999999999	1.405	1.0644	1.1167	1	0.2969	0.1486	-0.2078	1	0.9599	0.9797	0.2605	0.1741	-0.1968	-0.071474	0.12362999999999999	0.039062	0.097214
15	TR1_2_W0001_P0022_T0001_R1_P1_K1_Ch2-Ch1.zen	20151204_gfpNIPBLcf1_Prometa\MitoSys2\LSM\gfpNIPBLcf1_Noc\rnd2\DE_W0002\DE_W0002_P0018\DE_2_W0002_P0018_T0001\TR1_W0001_P0022\TR1_2_W0001_P0022_T0001_R1_P1_K1_Ch2-Ch1.zen	FA/ISS	20000	30.0	3		7	0	0	29.94	100000	2000	Scale	0	1.04	0	0.01	0.86	0	0.01	0.042	0	1	1	0	1	10.228	28.475	0	1	10.228	28.475	1.0274	3.8174	1	0.8052	0.9051	0.8534	1	0.9526	0.9759	0.8292	3.3972	0.8319	0.098237	0.025868000000000002	0.0061217	0.020774
16	TR1_2_W0001_P0022_T0001_R1_P2_K1_Ch2-Ch1.zen	20151204_gfpNIPBLcf1_Prometa\MitoSys2\LSM\gfpNIPBLcf1_Noc\rnd2\DE_W0002\DE_W0002_P0018\DE_2_W0002_P0018_T0001\TR1_W0001_P0022\TR1_2_W0001_P0022_T0001_R1_P2_K1_Ch2-Ch1.zen	FA/ISS	20000	30.0	3		7	0	0	29.94	100000	2000	Scale	0	1.04	0	0.01	0.86	0	0.01	0.042	0	1	1	0	1	8.82	144.775	0	1	8.82	144.775	1.0813	2.28	1	0.7714	0.9839	0.8708	1	0.9927	0.9963	0.8383	2.2282	0.8675	0.089374	0.059361000000000004	0.008918	0.01012
17	TR1_2_W0001_P0022_T0001_R1_P3_K1_Ch2-Ch1.zen	20151204_gfpNIPBLcf1_Prometa\MitoSys2\LSM\gfpNIPBLcf1_Noc\rnd2\DE_W0002\DE_W0002_P0018\DE_2_W0002_P0018_T0001\TR1_W0001_P0022\TR1_2_W0001_P0022_T0001_R1_P3_K1_Ch2-Ch1.zen	FA/ISS	20000	30.0	3		7	0	0	29.94	100000	2000	Scale	0	1.04	0	0.01	0.86	0	0.01	0.042	0	1	1	0	1	10.636	43.401	0	1	10.636	43.401	1.1674	0.9377	1	0.8132	0.9607	0.8839	1	0.9795	0.9897	0.9639	0.8784	0.8746	0.091763	0.032456	0.00052384	0.0062159
18	TR1_2_W0001_P0022_T0001_R1_P4_K1_Ch2-Ch1.zen	20151204_gfpNIPBLcf1_Prometa\MitoSys2\LSM\gfpNIPBLcf1_Noc\rnd2\DE_W0002\DE_W0002_P0018\DE_2_W0002_P0018_T0001\TR1_W0001_P0022\TR1_2_W0001_P0022_T0001_R1_P4_K1_Ch2-Ch1.zen	FA/ISS	20000	30.0	3		7	0	0	29.94	100000	2000	Scale	0	1.04	0	0.01	0.86	0	0.01	0.042	0	1	1	0	1	8.791	5.103	0	1	8.791	5.103	1.2147	3.1460000000000004	1	0.7748	0.6556	0.7118	1	0.8448	0.9189	0.9625	2.0349	0.6404	0.092948	0.046282	0.06887	0.07334
19	TR1_2_W0001_P0022_T0001_R1_P5_K1_Ch2-Ch1.zen	20151204_gfpNIPBLcf1_Prometa\MitoSys2\LSM\gfpNIPBLcf1_Noc\rnd2\DE_W0002\DE_W0002_P0018\DE_2_W0002_P0018_T0001\TR1_W0001_P0022\TR1_2_W0001_P0022_T0001_R1_P5_K1_Ch2-Ch1.zen	FA/ISS	20000	30.0	3		7	0	0	29.94	100000	2000	Scale	0	1.04	0	0.01	0.86	0	0.01	0.042	0	1	1	0	1	8.475	6.45	0	1	8.475	6.45	1.0774	1.3231	1	0.769	0.7354	0.7509999999999999	1	0.8852	0.9407	0.8366	0.8685	0.6990000000000001	0.077597	0.031804	0.0062625	0.036275999999999996
20	TR1_2_W0001_P0041_T0001_R1_P1_K1_Ch2-Ch1.zen	20151204_gfpNIPBLcf1_Prometa\MitoSys2\LSM\gfpNIPBLcf1_Noc\rnd2\DE_W0002\DE_W0002_P0021\DE_2_W0002_P0021_T0001\TR1_W0001_P0041\TR1_2_W0001_P0041_T0001_R1_P1_K1_Ch2-Ch1.zen	FA/ISS	20000	30.0	3		7	0	0	29.94	100000	2000	Scale	0	1.04	0	0.01	0.86	0	0.01	0.042	0	1	1	0	1	11.589	135.791	0	1	11.589	135.791	0.8442	3.4905	1	0.8263	0.9838	0.9015	1	0.9903	0.9952	0.6835	3.4184	0.897	0.086863	0.04256	0.0031320999999999996	0.0052387
21	TR1_2_W0001_P0041_T0001_R1_P2_K1_Ch2-Ch1.zen	20151204_gfpNIPBLcf1_Prometa\MitoSys2\LSM\gfpNIPBLcf1_Noc\rnd2\DE_W0002\DE_W0002_P0021\DE_2_W0002_P0021_T0001\TR1_W0001_P0041\TR1_2_W0001_P0041_T0001_R1_P2_K1_Ch2-Ch1.zen	FA/ISS	20000	30.0	3		7	0	0	29.94	100000	2000	Scale	0	1.04	0	0.01	0.86	0	0.01	0.042	0	1	1	0	1	10.374	158.188	0	1	10.374	158.188	1.1465	1.7191	1	0.8069	0.9872	0.8924	1	0.9934	0.9967	0.9367	1.6899	0.8895	0.069561	0.049020999999999995	0.0048562	0.005778
22	TR1_2_W0001_P0041_T0001_R1_P3_K1_Ch2-Ch1.zen	20151204_gfpNIPBLcf1_Prometa\MitoSys2\LSM\gfpNIPBLcf1_Noc\rnd2\DE_W0002\DE_W0002_P0021\DE_2_W0002_P0021_T0001\TR1_W0001_P0041\TR1_2_W0001_P0041_T0001_R1_P3_K1_Ch2-Ch1.zen	FA/ISS	20000	30.0	3		7	0	0	29.94	100000	2000	Scale	0	1.04	0	0.01	0.86	0	0.01	0.042	0	1	1	0	1	9.877	185.28599999999997	0	1	9.877	185.28599999999997	0.8129	2.9004	1	0.7908	0.9891	0.884	1	0.9943	0.9972	0.6197	2.8645	0.8815	0.078218	0.054904999999999995	0.0031774999999999998	0.0039534999999999995
23	TR1_2_W0001_P0041_T0001_R1_P4_K1_Ch2-Ch1.zen	20151204_gfpNIPBLcf1_Prometa\MitoSys2\LSM\gfpNIPBLcf1_Noc\rnd2\DE_W0002\DE_W0002_P0021\DE_2_W0002_P0021_T0001\TR1_W0001_P0041\TR1_2_W0001_P0041_T0001_R1_P4_K1_Ch2-Ch1.zen	FA/ISS	20000	30.0	3		7	0	0	29.94	100000	2000	Scale	0	1.04	0	0.01	0.86	0	0.01	0.042	0	1	1	0	1	10.712	3.2089999999999996	0	1	10.712	3.2089999999999996	1.0608	1.1177	1	0.8155	0.5341	0.6599	1	0.7371	0.8585	0.87	0.4115	0.5321	0.074715	0.021514	0.073042	0.063804
24	TR1_2_W0001_P0041_T0001_R1_P5_K1_Ch2-Ch1.zen	20151204_gfpNIPBLcf1_Prometa\MitoSys2\LSM\gfpNIPBLcf1_Noc\rnd2\DE_W0002\DE_W0002_P0021\DE_2_W0002_P0021_T0001\TR1_W0001_P0041\TR1_2_W0001_P0041_T0001_R1_P5_K1_Ch2-Ch1.zen	FA/ISS	20000	30.0	3		7	0	0	29.94	100000	2000	Scale	0	1.04	0	0.01	0.86	0	0.01	0.042	0	1	1	0	1	10.707	3.4139999999999997	0	1	10.707	3.4139999999999997	1.0711	1.0494	1	0.8144	0.5586	0.6744	1	0.7537	0.8681	0.878	0.4024	0.5553	0.090647	0.037163	0.054211	0.067609
25	TR1_2_W0001_P0044_T0001_R1_P1_K1_Ch2-Ch1.zen	20151204_gfpNIPBLcf1_Prometa\MitoSys2\LSM\gfpNIPBLcf1_Noc\rnd2\DE_W0002\DE_W0002_P0022\DE_2_W0002_P0022_T0001\TR1_W0001_P0044\TR1_2_W0001_P0044_T0001_R1_P1_K1_Ch2-Ch1.zen	FA/ISS	20000	30.0	3		7	0	0	29.94	100000	2000	Scale	0	1.04	0	0.01	0.86	0	0.01	0.042	0	1	1	0	1	11.31	238.235	0	1	11.31	238.235	0.8464	2.0164	1	0.8224	0.992	0.9031	1	0.9956	0.9978	0.6819	1.9969	0.9011	0.10042000000000001	0.052951	0.0027044	0.0033116
26	TR1_2_W0001_P0044_T0001_R1_P2_K1_Ch2-Ch1.zen	20151204_gfpNIPBLcf1_Prometa\MitoSys2\LSM\gfpNIPBLcf1_Noc\rnd2\DE_W0002\DE_W0002_P0022\DE_2_W0002_P0022_T0001\TR1_W0001_P0044\TR1_2_W0001_P0044_T0001_R1_P2_K1_Ch2-Ch1.zen	FA/ISS	20000	30.0	3		7	0	0	29.94	100000	2000	Scale	0	1.04	0	0.01	0.86	0	0.01	0.042	0	1	1	0	1	10.211	241.812	0	1	10.211	241.812	0.99	2.3778	1	0.8051	0.9922	0.8937	1	0.9961	0.998	0.7953	2.3569999999999998	0.8919	0.10785	0.046668	0.0042218	0.0031353
27	TR1_2_W0001_P0044_T0001_R1_P3_K1_Ch2-Ch1.zen	20151204_gfpNIPBLcf1_Prometa\MitoSys2\LSM\gfpNIPBLcf1_Noc\rnd2\DE_W0002\DE_W0002_P0022\DE_2_W0002_P0022_T0001\TR1_W0001_P0044\TR1_2_W0001_P0044_T0001_R1_P3_K1_Ch2-Ch1.zen	FA/ISS	20000	30.0	3		7	0	0	29.94	100000	2000	Scale	0	1.04	0	0.01	0.86	0	0.01	0.042	0	1	1	0	1	10.792	107.992	0	1	10.792	107.992	1.1675	1.2439	1	0.8149	0.9836	0.8953	1	0.9914	0.9957	0.965	1.2148	0.8913	0.099214	0.04609	0.0018369	0.0049054
28	TR1_2_W0001_P0044_T0001_R1_P4_K1_Ch2-Ch1.zen	20151204_gfpNIPBLcf1_Prometa\MitoSys2\LSM\gfpNIPBLcf1_Noc\rnd2\DE_W0002\DE_W0002_P0022\DE_2_W0002_P0022_T0001\TR1_W0001_P0044\TR1_2_W0001_P0044_T0001_R1_P4_K1_Ch2-Ch1.zen	FA/ISS	20000	30.0	3		7	0	0	29.94	100000	2000	Scale	0	1.04	0	0.01	0.86	0	0.01	0.042	0	1	1	0	1	9.627	8.449	0	1	9.627	8.449	0.9287	0.9957	1	0.7941	0.8061	0.8001	1	0.9066	0.9522	0.7296	0.7214	0.7575	0.10388	0.031645	0.021064	0.033489
29	TR1_2_W0001_P0044_T0001_R1_P5_K1_Ch2-Ch1.zen	20151204_gfpNIPBLcf1_Prometa\MitoSys2\LSM\gfpNIPBLcf1_Noc\rnd2\DE_W0002\DE_W0002_P0022\DE_2_W0002_P0022_T0001\TR1_W0001_P0044\TR1_2_W0001_P0044_T0001_R1_P5_K1_Ch2-Ch1.zen	FA/ISS	20000	30.0	3		7	0	0	29.94	100000	2000	Scale	0	1.04	0	0.01	0.86	0	0.01	0.042	0	1	1	0	1	8.747	7.822	0	1	8.747	7.822	0.9541	0.9704	1	0.7753	0.7927	0.7839	1	0.9086	0.9532	0.7341	0.6885	0.7427	0.11832000000000001	0.029086	0.039658	0.021502
30	TR1_2_W0001_P0055_T0001_R1_P1_K1_Ch2-Ch1.zen	20151204_gfpNIPBLcf1_Prometa\MitoSys2\LSM\gfpNIPBLcf1_Noc\rnd2\DE_W0002\DE_W0002_P0026\DE_2_W0002_P0026_T0001\TR1_W0001_P0055\TR1_2_W0001_P0055_T0001_R1_P1_K1_Ch2-Ch1.zen	FA/ISS	20000	30.0	3		7	0	0	29.94	100000	2000	Scale	0	1.04	0	0.01	0.86	0	0.01	0.042	0	1	1	0	1	10.828	191.046	0	1	10.828	191.046	0.6779	8.2892	1	0.8102	0.9831	0.8921	1	0.9903	0.9951	0.5168	8.1296	0.8877	0.09263099999999999	0.044989999999999995	0.01619	0.010099
31	TR1_2_W0001_P0055_T0001_R1_P2_K1_Ch2-Ch1.zen	20151204_gfpNIPBLcf1_Prometa\MitoSys2\LSM\gfpNIPBLcf1_Noc\rnd2\DE_W0002\DE_W0002_P0026\DE_2_W0002_P0026_T0001\TR1_W0001_P0055\TR1_2_W0001_P0055_T0001_R1_P2_K1_Ch2-Ch1.zen	FA/ISS	20000	30.0	3		7	0	0	29.94	100000	2000	Scale	0	1.04	0	0.01	0.86	0	0.01	0.042	0	1	1	0	1	10.548	187.365	0	1	10.548	187.365	1.1511	1.8647	1	0.8104	0.9902	0.8957	1	0.9949	0.9974	0.9447	1.8422	0.8934	0.097991	0.0434	0.012421	0.0091825
32	TR1_2_W0001_P0055_T0001_R1_P3_K1_Ch2-Ch1.zen	20151204_gfpNIPBLcf1_Prometa\MitoSys2\LSM\gfpNIPBLcf1_Noc\rnd2\DE_W0002\DE_W0002_P0026\DE_2_W0002_P0026_T0001\TR1_W0001_P0055\TR1_2_W0001_P0055_T0001_R1_P3_K1_Ch2-Ch1.zen	FA/ISS	20000	30.0	3		7	0	0	29.94	100000	2000	Scale	0	1.04	0	0.01	0.86	0	0.01	0.042	0	1	1	0	1	11.452	85.219	0	1	11.452	85.219	1.0311	1.6404	1	0.8262	0.9781	0.8989	1	0.9877	0.9938	0.8541	1.5935	0.8933	0.075476	0.03605	0.0071926	0.007826000000000001
33	TR1_2_W0001_P0055_T0001_R1_P4_K1_Ch2-Ch1.zen	20151204_gfpNIPBLcf1_Prometa\MitoSys2\LSM\gfpNIPBLcf1_Noc\rnd2\DE_W0002\DE_W0002_P0026\DE_2_W0002_P0026_T0001\TR1_W0001_P0055\TR1_2_W0001_P0055_T0001_R1_P4_K1_Ch2-Ch1.zen	FA/ISS	20000	30.0	3		7	0	0	29.94	100000	2000	Scale	0	1.04	0	0.01	0.86	0	0.01	0.042	0	1	1	0	1	3.0980000000000003	3.2939999999999996	0	1	3.0980000000000003	3.2939999999999996	0.7737	0.7086	1	0.4177	0.5099	0.4611	1	0.9204	0.9594	0.2543	0.2474	0.4353	0.10135	0.093488	0.0069329	0.095589
34	TR1_2_W0001_P0055_T0001_R1_P5_K1_Ch2-Ch1.zen	20151204_gfpNIPBLcf1_Prometa\MitoSys2\LSM\gfpNIPBLcf1_Noc\rnd2\DE_W0002\DE_W0002_P0026\DE_2_W0002_P0026_T0001\TR1_W0001_P0055\TR1_2_W0001_P0055_T0001_R1_P5_K1_Ch2-Ch1.zen	FA/ISS	20000	30.0	3		7	0	0	29.94	100000	2000	Scale	0	1.04	0	0.01	0.86	0	0.01	0.042	0	1	1	0	1	10.177	7.497000000000001	0	1	10.177	7.497000000000001	1.0691	1.0808	1	0.8055	0.7836	0.7944	1	0.8893	0.943	0.8671	0.7493	0.7433	0.10784	0.022203	0.02056	0.031738
35	TR1_2_W0001_P0063_T0001_R1_P1_K1_Ch2-Ch1.zen	20151204_gfpNIPBLcf1_Prometa\MitoSys2\LSM\gfpNIPBLcf1_Noc\rnd2\DE_W0002\DE_W0002_P0029\DE_2_W0002_P0029_T0001\TR1_W0001_P0063\TR1_2_W0001_P0063_T0001_R1_P1_K1_Ch2-Ch1.zen	FA/ISS	20000	30.0	3		7	0	0	29.94	100000	2000	Scale	0	1.04	0	0.01	0.86	0	0.01	0.042	0	1	1	0	1	11.485999999999999	84.43299999999999	0	1	11.485999999999999	84.43299999999999	0.8463	5.2157	1	0.8263	0.9664	0.8935	1	0.9806	0.9902	0.6862	4.9797	0.8845	0.08101	0.044004	0.0084661	0.016329
36	TR1_2_W0001_P0063_T0001_R1_P2_K1_Ch2-Ch1.zen	20151204_gfpNIPBLcf1_Prometa\MitoSys2\LSM\gfpNIPBLcf1_Noc\rnd2\DE_W0002\DE_W0002_P0029\DE_2_W0002_P0029_T0001\TR1_W0001_P0063\TR1_2_W0001_P0063_T0001_R1_P2_K1_Ch2-Ch1.zen	FA/ISS	20000	30.0	3		7	0	0	29.94	100000	2000	Scale	0	1.04	0	0.01	0.86	0	0.01	0.042	0	1	1	0	1	10.460999999999999	123.734	0	1	10.460999999999999	123.734	0.8797	0.5489	1	0.8099	0.9811	0.8913	1	0.9902	0.9951	0.7011	0.5253	0.8869	0.093188	0.047341	0.0070167	0.007471899999999999
37	TR1_2_W0001_P0063_T0001_R1_P3_K1_Ch2-Ch1.zen	20151204_gfpNIPBLcf1_Prometa\MitoSys2\LSM\gfpNIPBLcf1_Noc\rnd2\DE_W0002\DE_W0002_P0029\DE_2_W0002_P0029_T0001\TR1_W0001_P0063\TR1_2_W0001_P0063_T0001_R1_P3_K1_Ch2-Ch1.zen	FA/ISS	20000	30.0	3		7	0	0	29.94	100000	2000	Scale	0	1.04	0	0.01	0.86	0	0.01	0.042	0	1	1	0	1	9.221	189.34400000000002	0	1	9.221	189.34400000000002	0.8739	3.5652	1	0.7849	0.9890000000000001	0.8809999999999999	1	0.9949	0.9974	0.6719	3.5248	0.8787	0.09996000000000001	0.060458000000000005	0.0059764	0.0055618
38	TR1_2_W0001_P0063_T0001_R1_P4_K1_Ch2-Ch1.zen	20151204_gfpNIPBLcf1_Prometa\MitoSys2\LSM\gfpNIPBLcf1_Noc\rnd2\DE_W0002\DE_W0002_P0029\DE_2_W0002_P0029_T0001\TR1_W0001_P0063\TR1_2_W0001_P0063_T0001_R1_P4_K1_Ch2-Ch1.zen	FA/ISS	20000	30.0	3		7	0	0	29.94	100000	2000	Scale	0	1.04	0	0.01	0.86	0	0.01	0.042	0	1	1	0	1	9.524	16.739	0	1	9.524	16.739	0.9489	0.8846	1	0.7906	0.8987	0.8429	1	0.9526	0.976	0.7436	0.7479	0.8215	0.07610900000000001	0.044823	0.0038025999999999997	0.022174
39	TR1_2_W0001_P0063_T0001_R1_P5_K1_Ch2-Ch1.zen	20151204_gfpNIPBLcf1_Prometa\MitoSys2\LSM\gfpNIPBLcf1_Noc\rnd2\DE_W0002\DE_W0002_P0029\DE_2_W0002_P0029_T0001\TR1_W0001_P0063\TR1_2_W0001_P0063_T0001_R1_P5_K1_Ch2-Ch1.zen	FA/ISS	20000	30.000999999999998	3		7	0	0	29.94	100000	2000	Scale	0	1.04	0	0.01	0.86	0	0.01	0.042	0	1	1	0	1	0.8079999999999999	2.58	0	1	0.8079999999999999	2.58	1.9486	3.7398	1	0.1918	0.3159	-0.1465	1	0.9666	0.9831	-0.2379	1.3405	-0.1391	0.2561	0.33876	0.010435999999999999	0.12837
40	TR1_2_W0001_P0066_T0001_R1_P1_K1_Ch2-Ch1.zen	20151204_gfpNIPBLcf1_Prometa\MitoSys2\LSM\gfpNIPBLcf1_Noc\rnd2\DE_W0002\DE_W0002_P0030\DE_2_W0002_P0030_T0001\TR1_W0001_P0066\TR1_2_W0001_P0066_T0001_R1_P1_K1_Ch2-Ch1.zen	FA/ISS	20000	30.0	3		7	0	0	29.94	100000	2000	Scale	0	1.04	0	0.01	0.86	0	0.01	0.042	0	1	1	0	1	9.787	147.321	0	1	9.787	147.321	1.0449	2.4251	1	0.7944	0.9871	0.8854	1	0.9937	0.9968	0.8317	2.3897	0.8825	0.10518	0.05996900000000001	0.0037388000000000005	0.0042245
41	TR1_2_W0001_P0066_T0001_R1_P2_K1_Ch2-Ch1.zen	20151204_gfpNIPBLcf1_Prometa\MitoSys2\LSM\gfpNIPBLcf1_Noc\rnd2\DE_W0002\DE_W0002_P0030\DE_2_W0002_P0030_T0001\TR1_W0001_P0066\TR1_2_W0001_P0066_T0001_R1_P2_K1_Ch2-Ch1.zen	FA/ISS	20000	30.0	3		7	0	0	29.94	100000	2000	Scale	0	1.04	0	0.01	0.86	0	0.01	0.042	0	1	1	0	1	11.35	86.829	0	1	11.35	86.829	0.914	1.3331	1	0.8247	0.9778	0.8979	1	0.9875	0.9937	0.746	1.2913	0.8922	0.0785	0.031483	0.0099858	0.010877
42	TR1_2_W0001_P0066_T0001_R1_P3_K1_Ch2-Ch1.zen	20151204_gfpNIPBLcf1_Prometa\MitoSys2\LSM\gfpNIPBLcf1_Noc\rnd2\DE_W0002\DE_W0002_P0030\DE_2_W0002_P0030_T0001\TR1_W0001_P0066\TR1_2_W0001_P0066_T0001_R1_P3_K1_Ch2-Ch1.zen	FA/ISS	20000	30.0	3		7	0	0	29.94	100000	2000	Scale	0	1.04	0	0.01	0.86	0	0.01	0.042	0	1	1	0	1	5.989	150.207	0	1	5.989	150.207	1.0732	4.4147	1	0.6804	0.9853	0.8186	1	0.9958	0.9979	0.7391	4.3558	0.8169	0.077247	0.07375599999999999	0.0053294	0.0051892
43	TR1_2_W0001_P0066_T0001_R1_P4_K1_Ch2-Ch1.zen	20151204_gfpNIPBLcf1_Prometa\MitoSys2\LSM\gfpNIPBLcf1_Noc\rnd2\DE_W0002\DE_W0002_P0030\DE_2_W0002_P0030_T0001\TR1_W0001_P0066\TR1_2_W0001_P0066_T0001_R1_P4_K1_Ch2-Ch1.zen	FA/ISS	20000	30.0	3		7	0	0	29.94	100000	2000	Scale	0	1.04	0	0.01	0.86	0	0.01	0.042	0	1	1	0	1	8.905	29.807	0	1	8.905	29.807	1.1025	1.4389	1	0.7792	0.9368	0.8543	1	0.9722	0.986	0.8691	1.3214	0.8420000000000001	0.082505	0.046212	0.016834000000000002	0.022414
44	TR1_2_W0001_P0066_T0001_R1_P5_K1_Ch2-Ch1.zen	20151204_gfpNIPBLcf1_Prometa\MitoSys2\LSM\gfpNIPBLcf1_Noc\rnd2\DE_W0002\DE_W0002_P0030\DE_2_W0002_P0030_T0001\TR1_W0001_P0066\TR1_2_W0001_P0066_T0001_R1_P5_K1_Ch2-Ch1.zen	FA/ISS	20000	30.0	3		7	0	0	29.94	100000	2000	Scale	0	1.04	0	0.01	0.86	0	0.01	0.042	0	1	1	0	1	10.808	9.72	0	1	10.808	9.72	0.9428	1.0698	1	0.8167	0.8304	0.8235	1	0.9082	0.953	0.7648	0.809	0.7809999999999999	0.12591	0.020812999999999998	0.010906	0.018292
45	TR1_2_W0001_P0080_T0001_R1_P1_K1_Ch2-Ch1.zen	20151204_gfpNIPBLcf1_Prometa\MitoSys2\LSM\gfpNIPBLcf1_Noc\rnd2\DE_W0002\DE_W0002_P0036\DE_2_W0002_P0036_T0001\TR1_W0001_P0080\TR1_2_W0001_P0080_T0001_R1_P1_K1_Ch2-Ch1.zen	FA/ISS	20000	30.0	3		7	0	0	29.94	100000	2000	Scale	0	1.04	0	0.01	0.86	0	0.01	0.042	0	1	1	0	1	8.655	546.247	0	1	8.655	546.247	0.7676	3.8457	1	0.7645	0.9958	0.8721	1	0.998	0.9990000000000001	0.557	3.8274	0.8712	0.065599	0.059743	0.0024391	0.0030151
46	TR1_2_W0001_P0080_T0001_R1_P2_K1_Ch2-Ch1.zen	20151204_gfpNIPBLcf1_Prometa\MitoSys2\LSM\gfpNIPBLcf1_Noc\rnd2\DE_W0002\DE_W0002_P0036\DE_2_W0002_P0036_T0001\TR1_W0001_P0080\TR1_2_W0001_P0080_T0001_R1_P2_K1_Ch2-Ch1.zen	FA/ISS	20000	30.0	3		7	0	0	29.94	100000	2000	Scale	0	1.04	0	0.01	0.86	0	0.01	0.042	0	1	1	0	1	8.84	511.98400000000004	0	1	8.84	511.98400000000004	1.1035	2.1439	1	0.7758	0.996	0.879	1	0.9983	0.9991	0.8654	2.1339	0.8782	0.06766799999999999	0.05859299999999999	0.0041289	0.005087899999999999
47	TR1_2_W0001_P0080_T0001_R1_P3_K1_Ch2-Ch1.zen	20151204_gfpNIPBLcf1_Prometa\MitoSys2\LSM\gfpNIPBLcf1_Noc\rnd2\DE_W0002\DE_W0002_P0036\DE_2_W0002_P0036_T0001\TR1_W0001_P0080\TR1_2_W0001_P0080_T0001_R1_P3_K1_Ch2-Ch1.zen	FA/ISS	20000	30.0	3		7	0	0	29.94	100000	2000	Scale	0	1.04	0	0.01	0.86	0	0.01	0.042	0	1	1	0	1	9.497	450.085	0	1	9.497	450.085	0.9032	4.1891	1	0.7911	0.9953	0.8873	1	0.9978	0.9989	0.7039	4.1693	0.8863	0.060946	0.052743	0.0042243	0.0059597
48	TR1_2_W0001_P0080_T0001_R1_P4_K1_Ch2-Ch1.zen	20151204_gfpNIPBLcf1_Prometa\MitoSys2\LSM\gfpNIPBLcf1_Noc\rnd2\DE_W0002\DE_W0002_P0036\DE_2_W0002_P0036_T0001\TR1_W0001_P0080\TR1_2_W0001_P0080_T0001_R1_P4_K1_Ch2-Ch1.zen	FA/ISS	20000	30.0	3		7	0	0	29.94	100000	2000	Scale	0	1.04	0	0.01	0.86	0	0.01	0.042	0	1	1	0	1	11.204	20.048	0	1	11.204	20.048	0.9815	1.0102	1	0.823	0.9159999999999999	0.8682	1	0.9535	0.9765	0.8059999999999999	0.8816	0.8469	0.066941	0.023091	0.010765	0.010273000000000001
49	TR1_2_W0001_P0080_T0001_R1_P5_K1_Ch2-Ch1.zen	20151204_gfpNIPBLcf1_Prometa\MitoSys2\LSM\gfpNIPBLcf1_Noc\rnd2\DE_W0002\DE_W0002_P0036\DE_2_W0002_P0036_T0001\TR1_W0001_P0080\TR1_2_W0001_P0080_T0001_R1_P5_K1_Ch2-Ch1.zen	FA/ISS	20000	30.0	3		7	0	0	29.94	100000	2000	Scale	0	1.04	0	0.01	0.86	0	0.01	0.042	0	1	1	0	1	9.572000000000001	69.296	0	1	9.572000000000001	69.296	1.3053	2.8405	1	0.7906	0.9694	0.8753	1	0.9859	0.9929	1.0593	2.7442	0.8690000000000001	0.087136	0.047267	0.0074681	0.012662
50	TR1_2_W0001_P0077_T0001_R1_P1_K1_Ch2-Ch1.zen	20151204_gfpNIPBLcf1_Prometa\MitoSys2\LSM\gfpNIPBLcf1_Noc\rnd2\DE_W0002\DE_W0002_P0037\DE_2_W0002_P0037_T0001\TR1_W0001_P0077\TR1_2_W0001_P0077_T0001_R1_P1_K1_Ch2-Ch1.zen	FA/ISS	20000	30.0	3		7	0	0	29.94	100000	2000	Scale	0	1.04	0	0.01	0.86	0	0.01	0.042	0	1	1	0	1	12.007	195.109	0	1	12.007	195.109	1.0603	1.3697	1	0.8325	0.9906	0.9081	1	0.9944	0.9972	0.8865	1.3513	0.9055	0.10407999999999999	0.039194	0.0021495999999999998	0.0029378
51	TR1_2_W0001_P0077_T0001_R1_P2_K1_Ch2-Ch1.zen	20151204_gfpNIPBLcf1_Prometa\MitoSys2\LSM\gfpNIPBLcf1_Noc\rnd2\DE_W0002\DE_W0002_P0037\DE_2_W0002_P0037_T0001\TR1_W0001_P0077\TR1_2_W0001_P0077_T0001_R1_P2_K1_Ch2-Ch1.zen	FA/ISS	20000	30.0	3		7	0	0	29.94	100000	2000	Scale	0	1.04	0	0.01	0.86	0	0.01	0.042	0	1	1	0	1	9.155	320.41	0	1	9.155	320.41	0.9257	1.7517	1	0.7842	0.9942	0.8829	1	0.9974	0.9987	0.7173	1.7396	0.8817	0.084583	0.034950999999999996	0.0043091	0.0048104
52	TR1_2_W0001_P0077_T0001_R1_P3_K1_Ch2-Ch1.zen	20151204_gfpNIPBLcf1_Prometa\MitoSys2\LSM\gfpNIPBLcf1_Noc\rnd2\DE_W0002\DE_W0002_P0037\DE_2_W0002_P0037_T0001\TR1_W0001_P0077\TR1_2_W0001_P0077_T0001_R1_P3_K1_Ch2-Ch1.zen	FA/ISS	20000	30.0	3		7	0	0	29.94	100000	2000	Scale	0	1.04	0	0.01	0.86	0	0.01	0.042	0	1	1	0	1	9.578	192.22099999999998	0	1	9.578	192.22099999999998	1.0277	4.5564	1	0.7853	0.9834	0.8783	1	0.9911	0.9955	0.8043	4.4499	0.8743	0.078829	0.047561	0.0040571	0.0055747
53	TR1_2_W0001_P0077_T0001_R1_P4_K1_Ch2-Ch1.zen	20151204_gfpNIPBLcf1_Prometa\MitoSys2\LSM\gfpNIPBLcf1_Noc\rnd2\DE_W0002\DE_W0002_P0037\DE_2_W0002_P0037_T0001\TR1_W0001_P0077\TR1_2_W0001_P0077_T0001_R1_P4_K1_Ch2-Ch1.zen	FA/ISS	20000	30.0	3		7	0	0	29.94	100000	2000	Scale	0	1.04	0	0.01	0.86	0	0.01	0.042	0	1	1	0	1	9.779	7.246	0	1	9.779	7.246	1.1396	1.0791	1	0.7906	0.7742	0.7823	1	0.8908	0.9438	0.9079	0.7367	0.7322	0.11055	0.061270000000000005	0.040988	0.07278
54	TR1_2_W0001_P0077_T0001_R1_P5_K1_Ch2-Ch1.zen	20151204_gfpNIPBLcf1_Prometa\MitoSys2\LSM\gfpNIPBLcf1_Noc\rnd2\DE_W0002\DE_W0002_P0037\DE_2_W0002_P0037_T0001\TR1_W0001_P0077\TR1_2_W0001_P0077_T0001_R1_P5_K1_Ch2-Ch1.zen	FA/ISS	20000	30.0	3		7	0	0	29.94	100000	2000	Scale	0	1.04	0	0.01	0.86	0	0.01	0.042	0	1	1	0	1	9.253	7.251	0	1	9.253	7.251	0.8756	1.0511	1	0.7851	0.7756	0.7803	1	0.8956	0.9463	0.6739	0.7321	0.7327	0.04055	0.025141999999999998	0.023395	0.029886000000000003
55	TR1_2_W0001_P0072_T0001_R1_P1_K1_Ch2-Ch1.zen	20151204_gfpNIPBLcf1_Prometa\MitoSys2\LSM\gfpNIPBLcf1_Noc\rnd2\DE_W0002\DE_W0002_P0039\DE_2_W0002_P0039_T0001\TR1_W0001_P0072\TR1_2_W0001_P0072_T0001_R1_P1_K1_Ch2-Ch1.zen	FA/ISS	20000	30.0	3		7	0	0	29.94	100000	2000	Scale	0	1.04	0	0.01	0.86	0	0.01	0.042	0	1	1	0	1	10.339	213.085	0	1	10.339	213.085	1.0758	1.5315	1	0.8055	0.9908	0.8932	1	0.9952	0.9976	0.871	1.5123	0.8909999999999999	0.08926100000000001	0.047932999999999996	0.0066631	0.0067068
56	TR1_2_W0001_P0072_T0001_R1_P2_K1_Ch2-Ch1.zen	20151204_gfpNIPBLcf1_Prometa\MitoSys2\LSM\gfpNIPBLcf1_Noc\rnd2\DE_W0002\DE_W0002_P0039\DE_2_W0002_P0039_T0001\TR1_W0001_P0072\TR1_2_W0001_P0072_T0001_R1_P2_K1_Ch2-Ch1.zen	FA/ISS	20000	30.0	3		7	0	0	29.94	100000	2000	Scale	0	1.04	0	0.01	0.86	0	0.01	0.042	0	1	1	0	1	6.649	400.213	0	1	6.649	400.213	0.9416	3.3256	1	0.7090000000000001	0.9949	0.8397	1	0.9983	0.9992	0.6582	3.3097	0.8390000000000001	0.06769700000000001	0.07493999999999999	0.0027169	0.0026484
57	TR1_2_W0001_P0072_T0001_R1_P3_K1_Ch2-Ch1.zen	20151204_gfpNIPBLcf1_Prometa\MitoSys2\LSM\gfpNIPBLcf1_Noc\rnd2\DE_W0002\DE_W0002_P0039\DE_2_W0002_P0039_T0001\TR1_W0001_P0072\TR1_2_W0001_P0072_T0001_R1_P3_K1_Ch2-Ch1.zen	FA/ISS	20000	30.0	3		7	0	0	29.94	100000	2000	Scale	0	1.04	0	0.01	0.86	0	0.01	0.042	0	1	1	0	1	12.052999999999999	185.18400000000003	0	1	12.052999999999999	185.18400000000003	0.9095	1.1298	1	0.8346	0.9907	0.9093	1	0.9945	0.9973	0.7516	1.1142	0.9068	0.10525	0.027620999999999996	0.0014692	0.0015613
58	TR1_2_W0001_P0072_T0001_R1_P4_K1_Ch2-Ch1.zen	20151204_gfpNIPBLcf1_Prometa\MitoSys2\LSM\gfpNIPBLcf1_Noc\rnd2\DE_W0002\DE_W0002_P0039\DE_2_W0002_P0039_T0001\TR1_W0001_P0072\TR1_2_W0001_P0072_T0001_R1_P4_K1_Ch2-Ch1.zen	FA/ISS	20000	30.0	3		7	0	0	29.94	100000	2000	Scale	0	1.04	0	0.01	0.86	0	0.01	0.042	0	1	1	0	1	8.857999999999999	7.5120000000000005	0	1	8.857999999999999	7.5120000000000005	1.0416	0.9643	1	0.7769	0.7833	0.78	1	0.9036	0.9506	0.8123	0.6664	0.7365	0.09568600000000001	0.04389	0.02483	0.054603
59	TR1_2_W0001_P0072_T0001_R1_P5_K1_Ch2-Ch1.zen	20151204_gfpNIPBLcf1_Prometa\MitoSys2\LSM\gfpNIPBLcf1_Noc\rnd2\DE_W0002\DE_W0002_P0039\DE_2_W0002_P0039_T0001\TR1_W0001_P0072\TR1_2_W0001_P0072_T0001_R1_P5_K1_Ch2-Ch1.zen	FA/ISS	20000	30.0	3		7	0	0	29.94	100000	2000	Scale	0	1.04	0	0.01	0.86	0	0.01	0.042	0	1	1	0	1	6.24	6.016	0	1	6.24	6.016	0.9759	1.0082	1	0.6946	0.7333	0.7136	1	0.9142	0.9561	0.6744	0.6674	0.6771	0.058738	0.023993	-0.00018118	0.029588999999999997
60	TR1_2_W0001_P0069_T0001_R1_P1_K1_Ch2-Ch1.zen	20151204_gfpNIPBLcf1_Prometa\MitoSys2\LSM\gfpNIPBLcf1_Noc\rnd2\DE_W0002\DE_W0002_P0040\DE_2_W0002_P0040_T0001\TR1_W0001_P0069\TR1_2_W0001_P0069_T0001_R1_P1_K1_Ch2-Ch1.zen	FA/ISS	20000	30.0	3		7	0	0	29.94	100000	2000	Scale	0	1.04	0	0.01	0.86	0	0.01	0.042	0	1	1	0	1	10.083	374.76800000000003	0	1	10.083	374.76800000000003	0.8492	1.9169999999999998	1	0.8025	0.9949	0.8935	1	0.9975	0.9987	0.6664	1.9053	0.8923	0.10478	0.037795999999999996	0.004686999999999999	0.006307
61	TR1_2_W0001_P0069_T0001_R1_P2_K1_Ch2-Ch1.zen	20151204_gfpNIPBLcf1_Prometa\MitoSys2\LSM\gfpNIPBLcf1_Noc\rnd2\DE_W0002\DE_W0002_P0040\DE_2_W0002_P0040_T0001\TR1_W0001_P0069\TR1_2_W0001_P0069_T0001_R1_P2_K1_Ch2-Ch1.zen	FA/ISS	20000	30.0	3		7	0	0	29.94	100000	2000	Scale	0	1.04	0	0.01	0.86	0	0.01	0.042	0	1	1	0	1	9.64	451.163	0	1	9.64	451.163	0.9828	1.9145	1	0.7939	0.9959	0.8891	1	0.9981	0.9990000000000001	0.7773	1.9054	0.8882	0.083398	0.060163	0.0042048	0.0042942
62	TR1_2_W0001_P0069_T0001_R1_P3_K1_Ch2-Ch1.zen	20151204_gfpNIPBLcf1_Prometa\MitoSys2\LSM\gfpNIPBLcf1_Noc\rnd2\DE_W0002\DE_W0002_P0040\DE_2_W0002_P0040_T0001\TR1_W0001_P0069\TR1_2_W0001_P0069_T0001_R1_P3_K1_Ch2-Ch1.zen	FA/ISS	20000	30.0	3		7	0	0	29.94	100000	2000	Scale	0	1.04	0	0.01	0.86	0	0.01	0.042	0	1	1	0	1	8.302	18.146	0	1	8.302	18.146	0.9736	0.9404	1	0.7631	0.9069	0.8318	1	0.9617	0.9807	0.7393	0.8147	0.8149	0.095981	0.045974	0.0067848	0.018767
63	TR1_2_W0001_P0069_T0001_R1_P4_K1_Ch2-Ch1.zen	20151204_gfpNIPBLcf1_Prometa\MitoSys2\LSM\gfpNIPBLcf1_Noc\rnd2\DE_W0002\DE_W0002_P0040\DE_2_W0002_P0040_T0001\TR1_W0001_P0069\TR1_2_W0001_P0069_T0001_R1_P4_K1_Ch2-Ch1.zen	FA/ISS	20000	30.0	3		7	0	0	29.94	100000	2000	Scale	0	1.04	0	0.01	0.86	0	0.01	0.042	0	1	1	0	1	10.031	17.374000000000002	0	1	10.031	17.374000000000002	0.9607	1.0135	1	0.8021	0.9022	0.8506	1	0.9517	0.9756	0.7662	0.8687	0.8287	0.11922999999999999	0.034071	0.012532999999999999	0.01788
64	TR1_2_W0001_P0069_T0001_R1_P5_K1_Ch2-Ch1.zen	20151204_gfpNIPBLcf1_Prometa\MitoSys2\LSM\gfpNIPBLcf1_Noc\rnd2\DE_W0002\DE_W0002_P0040\DE_2_W0002_P0040_T0001\TR1_W0001_P0069\TR1_2_W0001_P0069_T0001_R1_P5_K1_Ch2-Ch1.zen	FA/ISS	20000	30.0	3		7	0	0	29.94	100000	2000	Scale	0	1.04	0	0.01	0.86	0	0.01	0.042	0	1	1	0	1	9.44	215.262	0	1	9.44	215.262	1.2052	1.7649	1	0.7903	0.9913	0.8851	1	0.996	0.998	0.972	1.7461	0.8833	0.10253	0.054234000000000004	0.0031849	0.0080942
65	TR1_2_W0001_P0091_T0001_R1_P1_K1_Ch2-Ch1.zen	20151204_gfpNIPBLcf1_Prometa\MitoSys2\LSM\gfpNIPBLcf1_Noc\rnd2\DE_W0002\DE_W0002_P0041\DE_2_W0002_P0041_T0001\TR1_W0001_P0091\TR1_2_W0001_P0091_T0001_R1_P1_K1_Ch2-Ch1.zen	FA/ISS	20000	30.0	3		7	0	0	29.94	100000	2000	Scale	0	1.04	0	0.01	0.86	0	0.01	0.042	0	1	1	0	1	6.971	951.21	0	1	6.971	951.21	1.0219	2.7519	1	0.7222	0.998	0.8489	1	0.9993	0.9997	0.7397	2.7465	0.8486	0.029768	0.067268	0.0010689999999999999	0.00071322
66	TR1_2_W0001_P0091_T0001_R1_P2_K1_Ch2-Ch1.zen	20151204_gfpNIPBLcf1_Prometa\MitoSys2\LSM\gfpNIPBLcf1_Noc\rnd2\DE_W0002\DE_W0002_P0041\DE_2_W0002_P0041_T0001\TR1_W0001_P0091\TR1_2_W0001_P0091_T0001_R1_P2_K1_Ch2-Ch1.zen	FA/ISS	20000	30.0	3		7	0	0	29.94	100000	2000	Scale	0	1.04	0	0.01	0.86	0	0.01	0.042	0	1	1	0	1	8.236	978.3710000000001	0	1	8.236	978.3710000000001	1.1897	1.8517	1	0.7609	0.9982	0.8714	1	0.9993	0.9996	0.9244	1.848	0.8711	0.064888	0.062567	0.0011902000000000002	0.00085798
67	TR1_2_W0001_P0091_T0001_R1_P3_K1_Ch2-Ch1.zen	20151204_gfpNIPBLcf1_Prometa\MitoSys2\LSM\gfpNIPBLcf1_Noc\rnd2\DE_W0002\DE_W0002_P0041\DE_2_W0002_P0041_T0001\TR1_W0001_P0091\TR1_2_W0001_P0091_T0001_R1_P3_K1_Ch2-Ch1.zen	FA/ISS	20000	30.0	3		7	0	0	29.94	100000	2000	Scale	0	1.04	0	0.01	0.86	0	0.01	0.042	0	1	1	0	1	6.755	901.8889999999999	0	1	6.755	901.8889999999999	0.8776	3.3623	1	0.7116	0.9977	0.8424	1	0.9992	0.9996	0.6062	3.3549	0.8420000000000001	0.059848	0.076793	0.00023954	0.00081248
68	TR1_2_W0001_P0091_T0001_R1_P4_K1_Ch2-Ch1.zen	20151204_gfpNIPBLcf1_Prometa\MitoSys2\LSM\gfpNIPBLcf1_Noc\rnd2\DE_W0002\DE_W0002_P0041\DE_2_W0002_P0041_T0001\TR1_W0001_P0091\TR1_2_W0001_P0091_T0001_R1_P4_K1_Ch2-Ch1.zen	FA/ISS	20000	30.0	3		7	0	0	29.94	100000	2000	Scale	0	1.04	0	0.01	0.86	0	0.01	0.042	0	1	1	0	1	12.448	22.71	0	1	12.448	22.71	0.9627	1.0114	1	0.8391	0.9255	0.8812	1	0.9545	0.977	0.8048	0.8933	0.8601	0.08462599999999999	0.015131	0.010434	0.004686600000000001
69	TR1_2_W0001_P0091_T0001_R1_P5_K1_Ch2-Ch1.zen	20151204_gfpNIPBLcf1_Prometa\MitoSys2\LSM\gfpNIPBLcf1_Noc\rnd2\DE_W0002\DE_W0002_P0041\DE_2_W0002_P0041_T0001\TR1_W0001_P0091\TR1_2_W0001_P0091_T0001_R1_P5_K1_Ch2-Ch1.zen	FA/ISS	20000	30.0	3		7	0	0	29.94	100000	2000	Scale	0	1.04	0	0.01	0.86	0	0.01	0.042	0	1	1	0	1	11.567	19.566	0	1	11.567	19.566	0.8388	0.872	1	0.8278	0.9138	0.8697	1	0.9508	0.9751	0.6804	0.7513	0.847	0.067445	0.022111000000000002	0.012466	0.010324
70	TR1_2_W0001_P0093_T0001_R1_P1_K1_Ch2-Ch1.zen	20151204_gfpNIPBLcf1_Prometa\MitoSys2\LSM\gfpNIPBLcf1_Noc\rnd2\DE_W0002\DE_W0002_P0042\DE_2_W0002_P0042_T0001\TR1_W0001_P0093\TR1_2_W0001_P0093_T0001_R1_P1_K1_Ch2-Ch1.zen	FA/ISS	20000	30.0	3		7	0	0	29.94	100000	2000	Scale	0	1.04	0	0.01	0.86	0	0.01	0.042	0	1	1	0	1	12.564	601.911	0	1	12.564	601.911	0.9831	1.3099	1	0.8406	0.9969	0.9154	1	0.9981	0.9990000000000001	0.8246	1.3038	0.9145	0.069759	0.034844	0.0052517	0.0051631
71	TR1_2_W0001_P0093_T0001_R1_P2_K1_Ch2-Ch1.zen	20151204_gfpNIPBLcf1_Prometa\MitoSys2\LSM\gfpNIPBLcf1_Noc\rnd2\DE_W0002\DE_W0002_P0042\DE_2_W0002_P0042_T0001\TR1_W0001_P0093\TR1_2_W0001_P0093_T0001_R1_P2_K1_Ch2-Ch1.zen	FA/ISS	20000	30.0	3		7	0	0	29.94	100000	2000	Scale	0	1.04	0	0.01	0.86	0	0.01	0.042	0	1	1	0	1	12.325999999999999	850.677	0	1	12.325999999999999	850.677	0.9423	1.0648	1	0.8372	0.9979	0.914	1	0.9987	0.9994	0.7837	1.0613	0.9134	0.080277	0.039295	0.0017762999999999998	0.0027195
72	TR1_2_W0001_P0093_T0001_R1_P3_K1_Ch2-Ch1.zen	20151204_gfpNIPBLcf1_Prometa\MitoSys2\LSM\gfpNIPBLcf1_Noc\rnd2\DE_W0002\DE_W0002_P0042\DE_2_W0002_P0042_T0001\TR1_W0001_P0093\TR1_2_W0001_P0093_T0001_R1_P3_K1_Ch2-Ch1.zen	FA/ISS	20000	30.0	3		7	0	0	29.94	100000	2000	Scale	0	1.04	0	0.01	0.86	0	0.01	0.042	0	1	1	0	1	11.25	1125.972	0	1	11.25	1125.972	0.8572	2.4223	1	0.8227	0.9983	0.9062	1	0.9991	0.9995	0.6925	2.4178	0.9058	0.084593	0.040428	0.0012305	0.00090976
73	TR1_2_W0001_P0093_T0001_R1_P4_K1_Ch2-Ch1.zen	20151204_gfpNIPBLcf1_Prometa\MitoSys2\LSM\gfpNIPBLcf1_Noc\rnd2\DE_W0002\DE_W0002_P0042\DE_2_W0002_P0042_T0001\TR1_W0001_P0093\TR1_2_W0001_P0093_T0001_R1_P4_K1_Ch2-Ch1.zen	FA/ISS	20000	30.0	3		7	0	0	29.94	100000	2000	Scale	0	1.04	0	0.01	0.86	0	0.01	0.042	0	1	1	0	1	11.997	890.1080000000001	0	1	11.997	890.1080000000001	0.8707	2.9529	1	0.8338	0.9978	0.9121	1	0.9987	0.9994	0.7155	2.9459	0.9115	0.08702	0.024455	0.0024276	0.0026096
74	TR1_2_W0001_P0093_T0001_R1_P5_K1_Ch2-Ch1.zen	20151204_gfpNIPBLcf1_Prometa\MitoSys2\LSM\gfpNIPBLcf1_Noc\rnd2\DE_W0002\DE_W0002_P0042\DE_2_W0002_P0042_T0001\TR1_W0001_P0093\TR1_2_W0001_P0093_T0001_R1_P5_K1_Ch2-Ch1.zen	FA/ISS	20000	30.0	3		7	0	0	29.94	100000	2000	Scale	0	1.04	0	0.01	0.86	0	0.01	0.042	0	1	1	0	1	8.277000000000001	41.70399999999999	0	1	8.277000000000001	41.70399999999999	0.9873	0.9343	1	0.7636	0.9589	0.8557	1	0.9834	0.9916	0.7522	0.8789	0.8484	0.09934	0.036726999999999996	0.0044216	0.0070595
75	TR1_2_W0001_P0095_T0001_R1_P1_K1_Ch2-Ch1.zen	20151204_gfpNIPBLcf1_Prometa\MitoSys2\LSM\gfpNIPBLcf1_Noc\rnd2\DE_W0002\DE_W0002_P0043\DE_2_W0002_P0043_T0001\TR1_W0001_P0095\TR1_2_W0001_P0095_T0001_R1_P1_K1_Ch2-Ch1.zen	FA/ISS	20000	30.0	3		7	0	0	29.94	100000	2000	Scale	0	1.04	0	0.01	0.86	0	0.01	0.042	0	1	1	0	1	10.991	447.23199999999997	0	1	10.991	447.23199999999997	1.0024	1.9851	1	0.8171	0.9955	0.9018	1	0.9975	0.9988	0.8175	1.9735	0.9007	0.08762	0.032992	0.010973	0.014794
76	TR1_2_W0001_P0095_T0001_R1_P2_K1_Ch2-Ch1.zen	20151204_gfpNIPBLcf1_Prometa\MitoSys2\LSM\gfpNIPBLcf1_Noc\rnd2\DE_W0002\DE_W0002_P0043\DE_2_W0002_P0043_T0001\TR1_W0001_P0095\TR1_2_W0001_P0095_T0001_R1_P2_K1_Ch2-Ch1.zen	FA/ISS	20000	30.0	3		7	0	0	29.94	100000	2000	Scale	0	1.04	0	0.01	0.86	0	0.01	0.042	0	1	1	0	1	8.676	585.612	0	1	8.676	585.612	1.0286	2.5315	1	0.7707	0.9967	0.8763	1	0.9986	0.9993	0.7934	2.5226	0.8757	0.091491	0.055515999999999996	0.00395	0.0047916
77	TR1_2_W0001_P0095_T0001_R1_P3_K1_Ch2-Ch1.zen	20151204_gfpNIPBLcf1_Prometa\MitoSys2\LSM\gfpNIPBLcf1_Noc\rnd2\DE_W0002\DE_W0002_P0043\DE_2_W0002_P0043_T0001\TR1_W0001_P0095\TR1_2_W0001_P0095_T0001_R1_P3_K1_Ch2-Ch1.zen	FA/ISS	20000	30.0	3		7	0	0	29.94	100000	2000	Scale	0	1.04	0	0.01	0.86	0	0.01	0.042	0	1	1	0	1	12.035	211.34799999999998	0	1	12.035	211.34799999999998	0.9048	3.7904	1	0.8331	0.9908	0.9085	1	0.9945	0.9972	0.7454	3.7531	0.9059999999999999	0.088896	0.047106999999999996	0.0030788	0.005467100000000001
78	TR1_2_W0001_P0095_T0001_R1_P4_K1_Ch2-Ch1.zen	20151204_gfpNIPBLcf1_Prometa\MitoSys2\LSM\gfpNIPBLcf1_Noc\rnd2\DE_W0002\DE_W0002_P0043\DE_2_W0002_P0043_T0001\TR1_W0001_P0095\TR1_2_W0001_P0095_T0001_R1_P4_K1_Ch2-Ch1.zen	FA/ISS	20000	30.0	3		7	0	0	29.94	100000	2000	Scale	0	1.04	0	0.01	0.86	0	0.01	0.042	0	1	1	0	1	10.191	12.762	0	1	10.191	12.762	1.0014	1.03	1	0.804	0.8691	0.8358	1	0.9338	0.9663	0.8038	0.8342	0.8056	0.071596	0.0359	0.017718	0.030505
79	TR1_2_W0001_P0095_T0001_R1_P5_K1_Ch2-Ch1.zen	20151204_gfpNIPBLcf1_Prometa\MitoSys2\LSM\gfpNIPBLcf1_Noc\rnd2\DE_W0002\DE_W0002_P0043\DE_2_W0002_P0043_T0001\TR1_W0001_P0095\TR1_2_W0001_P0095_T0001_R1_P5_K1_Ch2-Ch1.zen	FA/ISS	20000	30.0	3		7	0	0	29.94	100000	2000	Scale	0	1.04	0	0.01	0.86	0	0.01	0.042	0	1	1	0	1	9.615	31.021	0	1	9.615	31.021	1.0441	1.0567	1	0.792	0.9429	0.8641	1	0.9733	0.9866	0.8295	0.9690000000000001	0.8521	0.10315	0.053551	0.0063449	0.016583
80	TR1_2_W0001_P0102_T0001_R1_P1_K1_Ch2-Ch1.zen	20151204_gfpNIPBLcf1_Prometa\MitoSys2\LSM\gfpNIPBLcf1_Noc\rnd2\DE_W0002\DE_W0002_P0046\DE_2_W0002_P0046_T0001\TR1_W0001_P0102\TR1_2_W0001_P0102_T0001_R1_P1_K1_Ch2-Ch1.zen	FA/ISS	20000	30.0	3		7	0	0	29.94	100000	2000	Scale	0	1.04	0	0.01	0.86	0	0.01	0.042	0	1	1	0	1	8.167	480.77099999999996	0	1	8.167	480.77099999999996	0.9299	2.4302	1	0.7535	0.996	0.866	1	0.9984	0.9992	0.6887	2.4201	0.8653	0.099789	0.077303	0.0011384000000000001	0.0014411
81	TR1_2_W0001_P0102_T0001_R1_P2_K1_Ch2-Ch1.zen	20151204_gfpNIPBLcf1_Prometa\MitoSys2\LSM\gfpNIPBLcf1_Noc\rnd2\DE_W0002\DE_W0002_P0046\DE_2_W0002_P0046_T0001\TR1_W0001_P0102\TR1_2_W0001_P0102_T0001_R1_P2_K1_Ch2-Ch1.zen	FA/ISS	20000	30.0	3		7	0	0	29.94	100000	2000	Scale	0	1.04	0	0.01	0.86	0	0.01	0.042	0	1	1	0	1	9.533	94.053	0	1	9.533	94.053	1.2146	1.7186	1	0.7918	0.9772	0.8796	1	0.9894	0.9947	0.9817	1.6672	0.8749	0.10149	0.047455000000000004	0.0080762	0.0085589
82	TR1_2_W0001_P0102_T0001_R1_P3_K1_Ch2-Ch1.zen	20151204_gfpNIPBLcf1_Prometa\MitoSys2\LSM\gfpNIPBLcf1_Noc\rnd2\DE_W0002\DE_W0002_P0046\DE_2_W0002_P0046_T0001\TR1_W0001_P0102\TR1_2_W0001_P0102_T0001_R1_P3_K1_Ch2-Ch1.zen	FA/ISS	20000	30.0	3		7	0	0	29.94	100000	2000	Scale	0	1.04	0	0.01	0.86	0	0.01	0.042	0	1	1	0	1	8.456	111.32	0	1	8.456	111.32	1.1284	4.4322	1	0.7668	0.9803	0.867	1	0.992	0.996	0.8777	4.3495	0.8635	0.11462	0.067678	0.003901	0.0047806
83	TR1_2_W0001_P0102_T0001_R1_P4_K1_Ch2-Ch1.zen	20151204_gfpNIPBLcf1_Prometa\MitoSys2\LSM\gfpNIPBLcf1_Noc\rnd2\DE_W0002\DE_W0002_P0046\DE_2_W0002_P0046_T0001\TR1_W0001_P0102\TR1_2_W0001_P0102_T0001_R1_P4_K1_Ch2-Ch1.zen	FA/ISS	20000	30.0	3		7	0	0	29.94	100000	2000	Scale	0	1.04	0	0.01	0.86	0	0.01	0.042	0	1	1	0	1	12.002	13.288	0	1	12.002	13.288	1.1042	1.022	1	0.8332	0.8746	0.8536	1	0.9257	0.9621	0.9281	0.8215	0.8191	0.08822	0.022045	0.019698	0.026927
84	TR1_2_W0001_P0102_T0001_R1_P5_K1_Ch2-Ch1.zen	20151204_gfpNIPBLcf1_Prometa\MitoSys2\LSM\gfpNIPBLcf1_Noc\rnd2\DE_W0002\DE_W0002_P0046\DE_2_W0002_P0046_T0001\TR1_W0001_P0102\TR1_2_W0001_P0102_T0001_R1_P5_K1_Ch2-Ch1.zen	FA/ISS	20000	30.0	3		7	0	0	29.94	100000	2000	Scale	0	1.04	0	0.01	0.86	0	0.01	0.042	0	1	1	0	1	10.427999999999999	44.187	0	1	10.427999999999999	44.187	1.2843	1.9444	1	0.8071	0.9594	0.8799	1	0.9795	0.9897	1.0614	1.85	0.8707	0.088637	0.035051	0.0056018	0.0074741
85	TR1_2_W0001_P0105_T0001_R1_P1_K1_Ch2-Ch1.zen	20151204_gfpNIPBLcf1_Prometa\MitoSys2\LSM\gfpNIPBLcf1_Noc\rnd2\DE_W0002\DE_W0002_P0047\DE_2_W0002_P0047_T0001\TR1_W0001_P0105\TR1_2_W0001_P0105_T0001_R1_P1_K1_Ch2-Ch1.zen	FA/ISS	20000	30.0	3		7	0	0	29.94	100000	2000	Scale	0	1.04	0	0.01	0.86	0	0.01	0.042	0	1	1	0	1	10.5	482.653	0	1	10.5	482.653	0.9893	1.8742	1	0.8099	0.9962	0.8982	1	0.998	0.9990000000000001	0.7993	1.8655	0.8973	0.09839400000000001	0.046726	0.0014976	0.0019085999999999999
86	TR1_2_W0001_P0105_T0001_R1_P2_K1_Ch2-Ch1.zen	20151204_gfpNIPBLcf1_Prometa\MitoSys2\LSM\gfpNIPBLcf1_Noc\rnd2\DE_W0002\DE_W0002_P0047\DE_2_W0002_P0047_T0001\TR1_W0001_P0105\TR1_2_W0001_P0105_T0001_R1_P2_K1_Ch2-Ch1.zen	FA/ISS	20000	30.0	3		7	0	0	29.94	100000	2000	Scale	0	1.04	0	0.01	0.86	0	0.01	0.042	0	1	1	0	1	10.687999999999999	390.648	0	1	10.687999999999999	390.648	0.8288	2.6157	1	0.8129	0.9952	0.8994	1	0.9974	0.9987	0.6574	2.602	0.8982	0.09194400000000001	0.050927	0.0021926	0.0037119
87	TR1_2_W0001_P0105_T0001_R1_P3_K1_Ch2-Ch1.zen	20151204_gfpNIPBLcf1_Prometa\MitoSys2\LSM\gfpNIPBLcf1_Noc\rnd2\DE_W0002\DE_W0002_P0047\DE_2_W0002_P0047_T0001\TR1_W0001_P0105\TR1_2_W0001_P0105_T0001_R1_P3_K1_Ch2-Ch1.zen	FA/ISS	20000	30.0	3		7	0	0	29.94	100000	2000	Scale	0	1.04	0	0.01	0.86	0	0.01	0.042	0	1	1	0	1	8.978	251.196	0	1	8.978	251.196	1.0147	1.8895	1	0.779	0.9925	0.8792	1	0.9968	0.9984	0.7901	1.8732	0.8777	0.086127	0.057636	0.006970399999999999	0.005612699999999999
88	TR1_2_W0001_P0105_T0001_R1_P4_K1_Ch2-Ch1.zen	20151204_gfpNIPBLcf1_Prometa\MitoSys2\LSM\gfpNIPBLcf1_Noc\rnd2\DE_W0002\DE_W0002_P0047\DE_2_W0002_P0047_T0001\TR1_W0001_P0105\TR1_2_W0001_P0105_T0001_R1_P4_K1_Ch2-Ch1.zen	FA/ISS	20000	30.0	3		7	0	0	29.94	100000	2000	Scale	0	1.04	0	0.01	0.86	0	0.01	0.042	0	1	1	0	1	10.467	18.317	0	1	10.467	18.317	0.8656	1.0018	1	0.8116	0.9086	0.8587	1	0.9524	0.9759	0.6902	0.868	0.8370000000000001	0.11381	0.022619	0.015225	0.0083367
89	TR1_2_W0001_P0105_T0001_R1_P5_K1_Ch2-Ch1.zen	20151204_gfpNIPBLcf1_Prometa\MitoSys2\LSM\gfpNIPBLcf1_Noc\rnd2\DE_W0002\DE_W0002_P0047\DE_2_W0002_P0047_T0001\TR1_W0001_P0105\TR1_2_W0001_P0105_T0001_R1_P5_K1_Ch2-Ch1.zen	FA/ISS	20000	30.0	3		7	0	0	29.94	100000	2000	Scale	0	1.04	0	0.01	0.86	0	0.01	0.042	0	1	1	0	1	9.209	16.081	0	1	9.209	16.081	1.0662	1.1717	1	0.7846	0.8949	0.8379	1	0.9523	0.9759	0.8423	1.0065	0.8165	0.063524	0.03581	0.010315000000000001	0.022735
90	TR1_2_W0001_P0113_T0001_R1_P1_K1_Ch2-Ch1.zen	20151204_gfpNIPBLcf1_Prometa\MitoSys2\LSM\gfpNIPBLcf1_Noc\rnd2\DE_W0002\DE_W0002_P0050\DE_2_W0002_P0050_T0001\TR1_W0001_P0113\TR1_2_W0001_P0113_T0001_R1_P1_K1_Ch2-Ch1.zen	FA/ISS	20000	30.0	3		7	0	0	29.94	100000	2000	Scale	0	1.04	0	0.01	0.86	0	0.01	0.042	0	1	1	0	1	10.185	268.596	0	1	10.185	268.596	0.8322	2.7462	1	0.802	0.9924	0.892	1	0.996	0.998	0.6498	2.7224	0.8902	0.096791	0.053078	0.0045899999999999995	0.010556
91	TR1_2_W0001_P0113_T0001_R1_P2_K1_Ch2-Ch1.zen	20151204_gfpNIPBLcf1_Prometa\MitoSys2\LSM\gfpNIPBLcf1_Noc\rnd2\DE_W0002\DE_W0002_P0050\DE_2_W0002_P0050_T0001\TR1_W0001_P0113\TR1_2_W0001_P0113_T0001_R1_P2_K1_Ch2-Ch1.zen	FA/ISS	20000	30.0	3		7	0	0	29.94	100000	2000	Scale	0	1.04	0	0.01	0.86	0	0.01	0.042	0	1	1	0	1	8.915	65.577	0	1	8.915	65.577	1.1116	9.619	1	0.7745	0.9531	0.8591	1	0.9809	0.9904	0.8690000000000001	9.157	0.8507	0.099233	0.06489400000000001	0.014055000000000002	0.016209
92	TR1_2_W0001_P0113_T0001_R1_P3_K1_Ch2-Ch1.zen	20151204_gfpNIPBLcf1_Prometa\MitoSys2\LSM\gfpNIPBLcf1_Noc\rnd2\DE_W0002\DE_W0002_P0050\DE_2_W0002_P0050_T0001\TR1_W0001_P0113\TR1_2_W0001_P0113_T0001_R1_P3_K1_Ch2-Ch1.zen	FA/ISS	20000	30.0	3		7	0	0	29.94	100000	2000	Scale	0	1.04	0	0.01	0.86	0	0.01	0.042	0	1	1	0	1	7.403	413.579	0	1	7.403	413.579	0.9889	3.5104	1	0.7354	0.9951	0.8553	1	0.9982	0.9991	0.7239	3.4938	0.8545	0.07354	0.072728	0.0015859000000000001	0.0018216999999999999
93	TR1_2_W0001_P0113_T0001_R1_P4_K1_Ch2-Ch1.zen	20151204_gfpNIPBLcf1_Prometa\MitoSys2\LSM\gfpNIPBLcf1_Noc\rnd2\DE_W0002\DE_W0002_P0050\DE_2_W0002_P0050_T0001\TR1_W0001_P0113\TR1_2_W0001_P0113_T0001_R1_P4_K1_Ch2-Ch1.zen	FA/ISS	20000	30.0	3		7	0	0	29.94	100000	2000	Scale	0	1.04	0	0.01	0.86	0	0.01	0.042	0	1	1	0	1	10.728	16.75	0	1	10.728	16.75	0.8493	1.3595	1	0.8155	0.8966	0.855	1	0.9447	0.972	0.6791	1.1759	0.8297	0.1144	0.030927999999999997	0.0090242	0.021086
94	TR1_2_W0001_P0113_T0001_R1_P5_K1_Ch2-Ch1.zen	20151204_gfpNIPBLcf1_Prometa\MitoSys2\LSM\gfpNIPBLcf1_Noc\rnd2\DE_W0002\DE_W0002_P0050\DE_2_W0002_P0050_T0001\TR1_W0001_P0113\TR1_2_W0001_P0113_T0001_R1_P5_K1_Ch2-Ch1.zen	FA/ISS	20000	30.0	3		7	0	0	29.94	100000	2000	Scale	0	1.04	0	0.01	0.86	0	0.01	0.042	0	1	1	0	1	9.499	12.347000000000001	0	1	9.499	12.347000000000001	0.9440000000000001	0.9314	1	0.7886	0.8604	0.8237	1	0.9358	0.9674	0.7363	0.7378	0.7948	0.068726	0.034661000000000004	0.017237	0.022137999999999998
95	TR1_2_W0001_P0132_T0001_R1_P1_K1_Ch2-Ch1.zen	20151204_gfpNIPBLcf1_Prometa\MitoSys2\LSM\gfpNIPBLcf1_Noc\rnd2\DE_W0002\DE_W0002_P0052\DE_2_W0002_P0052_T0001\TR1_W0001_P0132\TR1_2_W0001_P0132_T0001_R1_P1_K1_Ch2-Ch1.zen	FA/ISS	20000	30.0	3		7	0	0	29.94	100000	2000	Scale	0	1.04	0	0.01	0.86	0	0.01	0.042	0	1	1	0	1	9.156	376.694	0	1	9.156	376.694	0.873	2.5738	1	0.7837	0.9949	0.8829	1	0.9977	0.9989	0.67	2.5598	0.8819	0.089865	0.064327	0.0021035999999999997	0.002602
96	TR1_2_W0001_P0132_T0001_R1_P2_K1_Ch2-Ch1.zen	20151204_gfpNIPBLcf1_Prometa\MitoSys2\LSM\gfpNIPBLcf1_Noc\rnd2\DE_W0002\DE_W0002_P0052\DE_2_W0002_P0052_T0001\TR1_W0001_P0132\TR1_2_W0001_P0132_T0001_R1_P2_K1_Ch2-Ch1.zen	FA/ISS	20000	30.0	3		7	0	0	29.94	100000	2000	Scale	0	1.04	0	0.01	0.86	0	0.01	0.042	0	1	1	0	1	9.349	374.776	0	1	9.349	374.776	1.1995	1.5572	1	0.7852	0.9952	0.8838	1	0.9978	0.9989	0.9585	1.548	0.8828	0.11638	0.043509	0.0015204	0.0011526
97	TR1_2_W0001_P0132_T0001_R1_P3_K1_Ch2-Ch1.zen	20151204_gfpNIPBLcf1_Prometa\MitoSys2\LSM\gfpNIPBLcf1_Noc\rnd2\DE_W0002\DE_W0002_P0052\DE_2_W0002_P0052_T0001\TR1_W0001_P0132\TR1_2_W0001_P0132_T0001_R1_P3_K1_Ch2-Ch1.zen	FA/ISS	20000	30.0	3		7	0	0	29.94	100000	2000	Scale	0	1.04	0	0.01	0.86	0	0.01	0.042	0	1	1	0	1	12.543	192.899	0	1	12.543	192.899	0.8971	1.2499	1	0.8411	0.9909	0.9129	1	0.9944	0.9972	0.7465	1.2334	0.9103	0.097513	0.018353	0.0036443000000000005	0.0028753
98	TR1_2_W0001_P0132_T0001_R1_P4_K1_Ch2-Ch1.zen	20151204_gfpNIPBLcf1_Prometa\MitoSys2\LSM\gfpNIPBLcf1_Noc\rnd2\DE_W0002\DE_W0002_P0052\DE_2_W0002_P0052_T0001\TR1_W0001_P0132\TR1_2_W0001_P0132_T0001_R1_P4_K1_Ch2-Ch1.zen	FA/ISS	20000	30.0	3		7	0	0	29.94	100000	2000	Scale	0	1.04	0	0.01	0.86	0	0.01	0.042	0	1	1	0	1	12.09	10.685	0	1	12.09	10.685	1.0369	1.6169	1	0.8355	0.836	0.8357	1	0.9009999999999999	0.9492	0.8687	1.2767	0.7893	0.07728	0.014956	0.031310000000000004	0.15925999999999998
99	TR1_2_W0001_P0132_T0001_R1_P5_K1_Ch2-Ch1.zen	20151204_gfpNIPBLcf1_Prometa\MitoSys2\LSM\gfpNIPBLcf1_Noc\rnd2\DE_W0002\DE_W0002_P0052\DE_2_W0002_P0052_T0001\TR1_W0001_P0132\TR1_2_W0001_P0132_T0001_R1_P5_K1_Ch2-Ch1.zen	FA/ISS	20000	30.0	3		7	0	0	29.94	100000	2000	Scale	0	1.04	0	0.01	0.86	0	0.01	0.042	0	1	1	0	1	9.785	9.068999999999999	0	1	9.785	9.068999999999999	1.1315	1.0731	1	0.7974	0.8190000000000001	0.8081	1	0.9116	0.9548	0.9142	0.797	0.7677	0.082927	0.028026	0.022742	0.030188
100	TR1_2_W0001_P0125_T0001_R1_P1_K1_Ch2-Ch1.zen	20151204_gfpNIPBLcf1_Prometa\MitoSys2\LSM\gfpNIPBLcf1_Noc\rnd2\DE_W0002\DE_W0002_P0056\DE_2_W0002_P0056_T0001\TR1_W0001_P0125\TR1_2_W0001_P0125_T0001_R1_P1_K1_Ch2-Ch1.zen	FA/ISS	20000	30.0	3		7	0	0	29.94	100000	2000	Scale	0	1.04	0	0.01	0.86	0	0.01	0.042	0	1	1	0	1	9.457	485.087	0	1	9.457	485.087	1.0189	2.0591	1	0.7902	0.9963	0.8872	1	0.9983	0.9991	0.8059999999999999	2.0506	0.8864	0.1016	0.062943	0.002069	0.001584
101	TR1_2_W0001_P0125_T0001_R1_P2_K1_Ch2-Ch1.zen	20151204_gfpNIPBLcf1_Prometa\MitoSys2\LSM\gfpNIPBLcf1_Noc\rnd2\DE_W0002\DE_W0002_P0056\DE_2_W0002_P0056_T0001\TR1_W0001_P0125\TR1_2_W0001_P0125_T0001_R1_P2_K1_Ch2-Ch1.zen	FA/ISS	20000	30.0	3		7	0	0	29.94	100000	2000	Scale	0	1.04	0	0.01	0.86	0	0.01	0.042	0	1	1	0	1	10.167	329.645	0	1	10.167	329.645	1.0025	3.6137	1	0.8005	0.9926	0.8912	1	0.9961	0.998	0.7997	3.5808	0.8894	0.089125	0.048054	0.0030154	0.0030364999999999997
102	TR1_2_W0001_P0125_T0001_R1_P3_K1_Ch2-Ch1.zen	20151204_gfpNIPBLcf1_Prometa\MitoSys2\LSM\gfpNIPBLcf1_Noc\rnd2\DE_W0002\DE_W0002_P0056\DE_2_W0002_P0056_T0001\TR1_W0001_P0125\TR1_2_W0001_P0125_T0001_R1_P3_K1_Ch2-Ch1.zen	FA/ISS	20000	30.000999999999998	3		7	0	0	29.94	100000	2000	Scale	0	1.04	0	0.01	0.86	0	0.01	0.042	0	1	1	0	1	5.936	554.882	0	1	5.936	554.882	1.1091	2.8385	1	0.6782	0.9964	0.8219	1	0.9990000000000001	0.9995	0.7665	2.8289999999999997	0.8215	0.07254400000000001	0.083006	0.0014299000000000002	0.0012807
103	TR1_2_W0001_P0125_T0001_R1_P4_K1_Ch2-Ch1.zen	20151204_gfpNIPBLcf1_Prometa\MitoSys2\LSM\gfpNIPBLcf1_Noc\rnd2\DE_W0002\DE_W0002_P0056\DE_2_W0002_P0056_T0001\TR1_W0001_P0125\TR1_2_W0001_P0125_T0001_R1_P4_K1_Ch2-Ch1.zen	FA/ISS	20000	30.000999999999998	3		7	0	0	29.94	100000	2000	Scale	0	1.04	0	0.01	0.86	0	0.01	0.042	0	1	1	0	1	12.154000000000002	16.02	0	1	12.154000000000002	16.02	1.0539	1.0649	1	0.8357	0.8953	0.865	1	0.9373	0.9681	0.8843	0.8936	0.8358	0.0846	0.023512	0.013280000000000002	0.014238999999999998
104	TR1_2_W0001_P0125_T0001_R1_P5_K1_Ch2-Ch1.zen	20151204_gfpNIPBLcf1_Prometa\MitoSys2\LSM\gfpNIPBLcf1_Noc\rnd2\DE_W0002\DE_W0002_P0056\DE_2_W0002_P0056_T0001\TR1_W0001_P0125\TR1_2_W0001_P0125_T0001_R1_P5_K1_Ch2-Ch1.zen	FA/ISS	20000	30.0	3		7	0	0	29.94	100000	2000	Scale	0	1.04	0	0.01	0.86	0	0.01	0.042	0	1	1	0	1	10.364	37.519	0	1	10.364	37.519	1.1540000000000001	1.2959	1	0.8079999999999999	0.9524	0.8772	1	0.976	0.9879	0.9453	1.21	0.8664	0.074741	0.030674	0.006461799999999999	0.011890999999999999
105	TR1_2_W0001_P0121_T0001_R1_P1_K1_Ch2-Ch1.zen	20151204_gfpNIPBLcf1_Prometa\MitoSys2\LSM\gfpNIPBLcf1_Noc\rnd2\DE_W0002\DE_W0002_P0058\DE_2_W0002_P0058_T0001\TR1_W0001_P0121\TR1_2_W0001_P0121_T0001_R1_P1_K1_Ch2-Ch1.zen	FA/ISS	20000	30.0	3		7	0	0	29.94	100000	2000	Scale	0	1.04	0	0.01	0.86	0	0.01	0.042	0	1	1	0	1	8.656	307.247	0	1	8.656	307.247	1.272	1.8376	1	0.7708	0.9937	0.8751	1	0.9974	0.9987	1.0075	1.8239	0.8739	0.11548	0.069252	0.0023451	0.0029803
106	TR1_2_W0001_P0121_T0001_R1_P2_K1_Ch2-Ch1.zen	20151204_gfpNIPBLcf1_Prometa\MitoSys2\LSM\gfpNIPBLcf1_Noc\rnd2\DE_W0002\DE_W0002_P0058\DE_2_W0002_P0058_T0001\TR1_W0001_P0121\TR1_2_W0001_P0121_T0001_R1_P2_K1_Ch2-Ch1.zen	FA/ISS	20000	30.0	3		7	0	0	29.94	100000	2000	Scale	0	1.04	0	0.01	0.86	0	0.01	0.042	0	1	1	0	1	6.019	426.555	0	1	6.019	426.555	0.8824	3.2479	1	0.6828	0.9946	0.8239	1	0.9984	0.9992	0.5846	3.2296	0.8233	0.050445	0.067584	0.0016773	0.0021755
107	TR1_2_W0001_P0121_T0001_R1_P3_K1_Ch2-Ch1.zen	20151204_gfpNIPBLcf1_Prometa\MitoSys2\LSM\gfpNIPBLcf1_Noc\rnd2\DE_W0002\DE_W0002_P0058\DE_2_W0002_P0058_T0001\TR1_W0001_P0121\TR1_2_W0001_P0121_T0001_R1_P3_K1_Ch2-Ch1.zen	FA/ISS	20000	30.0	3		7	0	0	29.94	100000	2000	Scale	0	1.04	0	0.01	0.86	0	0.01	0.042	0	1	1	0	1	6.727	275.98400000000004	0	1	6.727	275.98400000000004	0.8799	5.5105	1	0.7088	0.9911	0.8378	1	0.9969	0.9984	0.6045	5.4615	0.8364	0.076948	0.057543	0.010018	0.008226299999999999
108	TR1_2_W0001_P0121_T0001_R1_P4_K1_Ch2-Ch1.zen	20151204_gfpNIPBLcf1_Prometa\MitoSys2\LSM\gfpNIPBLcf1_Noc\rnd2\DE_W0002\DE_W0002_P0058\DE_2_W0002_P0058_T0001\TR1_W0001_P0121\TR1_2_W0001_P0121_T0001_R1_P4_K1_Ch2-Ch1.zen	FA/ISS	20000	30.0	3		7	0	0	29.94	100000	2000	Scale	0	1.04	0	0.01	0.86	0	0.01	0.042	0	1	1	0	1	7.997999999999999	64.508	0	1	7.997999999999999	64.508	1.2279	1.003	1	0.7541	0.9734	0.8567	1	0.9896	0.9948	0.9503	0.9649	0.8521	0.10336	0.024419	0.00078209	0.0022873
109	TR1_2_W0001_P0121_T0001_R1_P5_K1_Ch2-Ch1.zen	20151204_gfpNIPBLcf1_Prometa\MitoSys2\LSM\gfpNIPBLcf1_Noc\rnd2\DE_W0002\DE_W0002_P0058\DE_2_W0002_P0058_T0001\TR1_W0001_P0121\TR1_2_W0001_P0121_T0001_R1_P5_K1_Ch2-Ch1.zen	FA/ISS	20000	30.0	3		7	0	0	29.94	100000	2000	Scale	0	1.04	0	0.01	0.86	0	0.01	0.042	0	1	1	0	1	7.275	13.56	0	1	7.275	13.56	1.0243	1.012	1	0.7308	0.8767	0.8003	1	0.9556	0.9776	0.7486	0.8455	0.7811	0.095845	0.0243	0.015424	0.011847
110	TR1_2_W0001_P0136_T0001_R1_P1_K1_Ch2-Ch1.zen	20151204_gfpNIPBLcf1_Prometa\MitoSys2\LSM\gfpNIPBLcf1_Noc\rnd2\DE_W0002\DE_W0002_P0061\DE_2_W0002_P0061_T0001\TR1_W0001_P0136\TR1_2_W0001_P0136_T0001_R1_P1_K1_Ch2-Ch1.zen	FA/ISS	20000	30.0	3		7	0	0	29.94	100000	2000	Scale	0	1.04	0	0.01	0.86	0	0.01	0.042	0	1	1	0	1	10.559000000000001	41.408	0	1	10.559000000000001	41.408	1.089	4.6563	1	0.8103	0.9444	0.8747	1	0.9721	0.9859	0.8878	4.3879	0.8621	0.094263	0.026964	0.005549	0.014280000000000001
111	TR1_2_W0001_P0136_T0001_R1_P2_K1_Ch2-Ch1.zen	20151204_gfpNIPBLcf1_Prometa\MitoSys2\LSM\gfpNIPBLcf1_Noc\rnd2\DE_W0002\DE_W0002_P0061\DE_2_W0002_P0061_T0001\TR1_W0001_P0136\TR1_2_W0001_P0136_T0001_R1_P2_K1_Ch2-Ch1.zen	FA/ISS	20000	30.0	3		7	0	0	29.94	100000	2000	Scale	0	1.04	0	0.01	0.86	0	0.01	0.042	0	1	1	0	1	8.951	223.84900000000002	0	1	8.951	223.84900000000002	0.6767	2.5658	1	0.779	0.9917	0.8788	1	0.9963	0.9982	0.4926	2.5442	0.8772	0.11051	0.051914999999999996	0.0013482000000000001	0.0025209
112	TR1_2_W0001_P0136_T0001_R1_P3_K1_Ch2-Ch1.zen	20151204_gfpNIPBLcf1_Prometa\MitoSys2\LSM\gfpNIPBLcf1_Noc\rnd2\DE_W0002\DE_W0002_P0061\DE_2_W0002_P0061_T0001\TR1_W0001_P0136\TR1_2_W0001_P0136_T0001_R1_P3_K1_Ch2-Ch1.zen	FA/ISS	20000	30.0	3		7	0	0	29.94	100000	2000	Scale	0	1.04	0	0.01	0.86	0	0.01	0.042	0	1	1	0	1	10.537	157.437	0	1	10.537	157.437	0.6919	9.2303	1	0.8069	0.9754	0.8868	1	0.9867	0.9933	0.5269	8.9637	0.8807	0.07897	0.048001	0.0052637	0.020878
113	TR1_2_W0001_P0136_T0001_R1_P4_K1_Ch2-Ch1.zen	20151204_gfpNIPBLcf1_Prometa\MitoSys2\LSM\gfpNIPBLcf1_Noc\rnd2\DE_W0002\DE_W0002_P0061\DE_2_W0002_P0061_T0001\TR1_W0001_P0136\TR1_2_W0001_P0136_T0001_R1_P4_K1_Ch2-Ch1.zen	FA/ISS	20000	30.0	3		7	0	0	29.94	100000	2000	Scale	0	1.04	0	0.01	0.86	0	0.01	0.042	0	1	1	0	1	11.57	43.685	0	1	11.57	43.685	1.0363	0.5508	1	0.8273	0.9359	0.8798	1	0.9629	0.9812	0.8598	0.4668	0.8627	0.091915	0.045009	0.024263	0.030218000000000002
114	TR1_2_W0001_P0136_T0001_R1_P5_K1_Ch2-Ch1.zen	20151204_gfpNIPBLcf1_Prometa\MitoSys2\LSM\gfpNIPBLcf1_Noc\rnd2\DE_W0002\DE_W0002_P0061\DE_2_W0002_P0061_T0001\TR1_W0001_P0136\TR1_2_W0001_P0136_T0001_R1_P5_K1_Ch2-Ch1.zen	FA/ISS	20000	30.0	3		7	0	0	29.94	100000	2000	Scale	0	1.04	0	0.01	0.86	0	0.01	0.042	0	1	1	0	1	9.344	7.723	0	1	9.344	7.723	1.0205	1.0071	1	0.7891	0.7871	0.7879999999999999	1	0.8997	0.9485	0.8067	0.7019	0.7423	0.079188	0.05764	0.022065	0.056892
115	TR1_2_W0001_P0138_T0001_R1_P1_K1_Ch2-Ch1.zen	20151204_gfpNIPBLcf1_Prometa\MitoSys2\LSM\gfpNIPBLcf1_Noc\rnd2\DE_W0002\DE_W0002_P0062\DE_2_W0002_P0062_T0001\TR1_W0001_P0138\TR1_2_W0001_P0138_T0001_R1_P1_K1_Ch2-Ch1.zen	FA/ISS	20000	30.0	3		7	0	0	29.94	100000	2000	Scale	0	1.04	0	0.01	0.86	0	0.01	0.042	0	1	1	0	1	10.328	10.710999999999999	0	1	10.328	10.710999999999999	1.0562	1.7707	1	0.8083	0.8335	0.8207	1	0.9146	0.9563	0.8587	1.4159	0.7814	0.092997	0.017672999999999998	0.012584999999999999	0.019105
116	TR1_2_W0001_P0138_T0001_R1_P2_K1_Ch2-Ch1.zen	20151204_gfpNIPBLcf1_Prometa\MitoSys2\LSM\gfpNIPBLcf1_Noc\rnd2\DE_W0002\DE_W0002_P0062\DE_2_W0002_P0062_T0001\TR1_W0001_P0138\TR1_2_W0001_P0138_T0001_R1_P2_K1_Ch2-Ch1.zen	FA/ISS	20000	30.0	3		7	0	0	29.94	100000	2000	Scale	0	1.04	0	0.01	0.86	0	0.01	0.042	0	1	1	0	1	9.709	213.50799999999998	0	1	9.709	213.50799999999998	1.1159	1.7161	1	0.7956	0.9912	0.888	1	0.9958	0.9979	0.8981	1.6971	0.8861	0.079933	0.058034	0.0042334	0.004606399999999999
117	TR1_2_W0001_P0138_T0001_R1_P3_K1_Ch2-Ch1.zen	20151204_gfpNIPBLcf1_Prometa\MitoSys2\LSM\gfpNIPBLcf1_Noc\rnd2\DE_W0002\DE_W0002_P0062\DE_2_W0002_P0062_T0001\TR1_W0001_P0138\TR1_2_W0001_P0138_T0001_R1_P3_K1_Ch2-Ch1.zen	FA/ISS	20000	30.0	3		7	0	0	29.94	100000	2000	Scale	0	1.04	0	0.01	0.86	0	0.01	0.042	0	1	1	0	1	5.886	357.33	0	1	5.886	357.33	1.0259	3.0234	1	0.6755	0.9943	0.8194	1	0.9984	0.9992	0.6954	3.0071	0.8187	0.056352	0.075472	0.0036383	0.0037689999999999998
118	TR1_2_W0001_P0138_T0001_R1_P4_K1_Ch2-Ch1.zen	20151204_gfpNIPBLcf1_Prometa\MitoSys2\LSM\gfpNIPBLcf1_Noc\rnd2\DE_W0002\DE_W0002_P0062\DE_2_W0002_P0062_T0001\TR1_W0001_P0138\TR1_2_W0001_P0138_T0001_R1_P4_K1_Ch2-Ch1.zen	FA/ISS	20000	30.0	3		7	0	0	29.94	100000	2000	Scale	0	1.04	0	0.01	0.86	0	0.01	0.042	0	1	1	0	1	9.21	15.777999999999999	0	1	9.21	15.777999999999999	1.0871	0.9219	1	0.7859999999999999	0.8924	0.8375	1	0.9509	0.9751	0.8628	0.7704	0.8154	0.097611	0.03153	0.013654	0.014037
119	TR1_2_W0001_P0138_T0001_R1_P5_K1_Ch2-Ch1.zen	20151204_gfpNIPBLcf1_Prometa\MitoSys2\LSM\gfpNIPBLcf1_Noc\rnd2\DE_W0002\DE_W0002_P0062\DE_2_W0002_P0062_T0001\TR1_W0001_P0138\TR1_2_W0001_P0138_T0001_R1_P5_K1_Ch2-Ch1.zen	FA/ISS	20000	30.0	3		7	0	0	29.94	100000	2000	Scale	0	1.04	0	0.01	0.86	0	0.01	0.042	0	1	1	0	1	8.961	4.44	0	1	8.961	4.44	1.0234	1.0065	1	0.7813	0.6506	0.713	1	0.8376	0.9152	0.8017	0.5243	0.638	0.079302	0.025074000000000003	0.036693	0.042694
120	TR1_2_W0001_P0146_T0001_R1_P1_K1_Ch2-Ch1.zen	20151204_gfpNIPBLcf1_Prometa\MitoSys2\LSM\gfpNIPBLcf1_Noc\rnd2\DE_W0002\DE_W0002_P0066\DE_2_W0002_P0066_T0001\TR1_W0001_P0146\TR1_2_W0001_P0146_T0001_R1_P1_K1_Ch2-Ch1.zen	FA/ISS	20000	30.0	3		7	0	0	29.94	100000	2000	Scale	0	1.04	0	0.01	0.86	0	0.01	0.042	0	1	1	0	1	11.731	114.255	0	1	11.731	114.255	0.9434	3.6826	1	0.8287	0.982	0.902	1	0.9895	0.9947	0.7763	3.6102	0.8972	0.093814	0.035761	0.0087114	0.012529
121	TR1_2_W0001_P0146_T0001_R1_P2_K1_Ch2-Ch1.zen	20151204_gfpNIPBLcf1_Prometa\MitoSys2\LSM\gfpNIPBLcf1_Noc\rnd2\DE_W0002\DE_W0002_P0066\DE_2_W0002_P0066_T0001\TR1_W0001_P0146\TR1_2_W0001_P0146_T0001_R1_P2_K1_Ch2-Ch1.zen	FA/ISS	20000	30.0	3		7	0	0	29.94	100000	2000	Scale	0	1.04	0	0.01	0.86	0	0.01	0.042	0	1	1	0	1	13.966	116.762	0	1	13.966	116.762	0.985	1.3931	1	0.8556	0.9845	0.9178	1	0.9894	0.9947	0.8412	1.3613	0.9129	0.091129	0.036691	0.0020025	0.0047589
122	TR1_2_W0001_P0146_T0001_R1_P3_K1_Ch2-Ch1.zen	20151204_gfpNIPBLcf1_Prometa\MitoSys2\LSM\gfpNIPBLcf1_Noc\rnd2\DE_W0002\DE_W0002_P0066\DE_2_W0002_P0066_T0001\TR1_W0001_P0146\TR1_2_W0001_P0146_T0001_R1_P3_K1_Ch2-Ch1.zen	FA/ISS	20000	30.0	3		7	0	0	29.94	100000	2000	Scale	0	1.04	0	0.01	0.86	0	0.01	0.042	0	1	1	0	1	14.331	97.427	0	1	14.331	97.427	1.1453	1.0041	1	0.8594	0.982	0.9186	1	0.9873	0.9936	0.9935	0.9722	0.9127	0.081139	0.035247	0.0026919	0.0055661
123	TR1_2_W0001_P0146_T0001_R1_P4_K1_Ch2-Ch1.zen	20151204_gfpNIPBLcf1_Prometa\MitoSys2\LSM\gfpNIPBLcf1_Noc\rnd2\DE_W0002\DE_W0002_P0066\DE_2_W0002_P0066_T0001\TR1_W0001_P0146\TR1_2_W0001_P0146_T0001_R1_P4_K1_Ch2-Ch1.zen	FA/ISS	20000	30.0	3		7	0	0	29.94	100000	2000	Scale	0	1.04	0	0.01	0.86	0	0.01	0.042	0	1	1	0	1	11.085999999999999	4.427	0	1	11.085999999999999	4.427	1.0206	1.0170000000000001	1	0.8207	0.65	0.7304	1	0.8015	0.8953	0.8393	0.5025	0.6355	0.042161000000000004	0.014661000000000002	0.034384	0.043351
124	TR1_2_W0001_P0146_T0001_R1_P5_K1_Ch2-Ch1.zen	20151204_gfpNIPBLcf1_Prometa\MitoSys2\LSM\gfpNIPBLcf1_Noc\rnd2\DE_W0002\DE_W0002_P0066\DE_2_W0002_P0066_T0001\TR1_W0001_P0146\TR1_2_W0001_P0146_T0001_R1_P5_K1_Ch2-Ch1.zen	FA/ISS	20000	30.0	3		7	0	0	29.94	100000	2000	Scale	0	1.04	0	0.01	0.86	0	0.01	0.042	0	1	1	0	1	12.078	10.935	0	1	12.078	10.935	1.0184	1.1088	1	0.8354	0.8469	0.8411	1	0.9079999999999999	0.9529	0.852	0.8554	0.7979999999999999	0.10174	0.008787	0.014518000000000001	0.015372
125	TR1_2_W0001_P0155_T0001_R1_P1_K1_Ch2-Ch1.zen	20151204_gfpNIPBLcf1_Prometa\MitoSys2\LSM\gfpNIPBLcf1_Noc\rnd2\DE_W0002\DE_W0002_P0070\DE_2_W0002_P0070_T0001\TR1_W0001_P0155\TR1_2_W0001_P0155_T0001_R1_P1_K1_Ch2-Ch1.zen	FA/ISS	20000	30.0	3		7	0	0	29.94	100000	2000	Scale	0	1.04	0	0.01	0.86	0	0.01	0.042	0	1	1	0	1	10.905999999999999	290.3	0	1	10.905999999999999	290.3	0.7756	3.6239999999999997	1	0.8139	0.9926	0.8987	1	0.9959	0.9979	0.6091	3.595	0.8968	0.1129	0.052099	0.0011218	0.0024197
126	TR1_2_W0001_P0155_T0001_R1_P2_K1_Ch2-Ch1.zen	20151204_gfpNIPBLcf1_Prometa\MitoSys2\LSM\gfpNIPBLcf1_Noc\rnd2\DE_W0002\DE_W0002_P0070\DE_2_W0002_P0070_T0001\TR1_W0001_P0155\TR1_2_W0001_P0155_T0001_R1_P2_K1_Ch2-Ch1.zen	FA/ISS	20000	30.0	3		7	0	0	29.94	100000	2000	Scale	0	1.04	0	0.01	0.86	0	0.01	0.042	0	1	1	0	1	9.841000000000001	287.019	0	1	9.841000000000001	287.019	0.8154	4.5653	1	0.7964	0.9885	0.8871	1	0.9941	0.9971	0.6296	4.4805	0.8844	0.08021	0.050018	0.006626000000000001	0.0085265
127	TR1_2_W0001_P0155_T0001_R1_P3_K1_Ch2-Ch1.zen	20151204_gfpNIPBLcf1_Prometa\MitoSys2\LSM\gfpNIPBLcf1_Noc\rnd2\DE_W0002\DE_W0002_P0070\DE_2_W0002_P0070_T0001\TR1_W0001_P0155\TR1_2_W0001_P0155_T0001_R1_P3_K1_Ch2-Ch1.zen	FA/ISS	20000	30.0	3		7	0	0	29.94	100000	2000	Scale	0	1.04	0	0.01	0.86	0	0.01	0.042	0	1	1	0	1	8.398	431.733	0	1	8.398	431.733	1.0591	1.9597	1	0.7638	0.9958	0.8719	1	0.9983	0.9991	0.8129	1.9508	0.8712	0.10762000000000001	0.056344000000000005	0.0011947000000000001	0.0015576
128	TR1_2_W0001_P0155_T0001_R1_P4_K1_Ch2-Ch1.zen	20151204_gfpNIPBLcf1_Prometa\MitoSys2\LSM\gfpNIPBLcf1_Noc\rnd2\DE_W0002\DE_W0002_P0070\DE_2_W0002_P0070_T0001\TR1_W0001_P0155\TR1_2_W0001_P0155_T0001_R1_P4_K1_Ch2-Ch1.zen	FA/ISS	20000	30.0	3		7	0	0	29.94	100000	2000	Scale	0	1.04	0	0.01	0.86	0	0.01	0.042	0	1	1	0	1	9.11	7.407	0	1	9.11	7.407	1.335	2.69	1	0.7822	0.769	0.7754	1	0.8948	0.9459	1.0766	2.0386	0.7276	0.082942	0.055686	0.025876999999999997	0.06288300000000001
129	TR1_2_W0001_P0155_T0001_R1_P5_K1_Ch2-Ch1.zen	20151204_gfpNIPBLcf1_Prometa\MitoSys2\LSM\gfpNIPBLcf1_Noc\rnd2\DE_W0002\DE_W0002_P0070\DE_2_W0002_P0070_T0001\TR1_W0001_P0155\TR1_2_W0001_P0155_T0001_R1_P5_K1_Ch2-Ch1.zen	FA/ISS	20000	30.0	3		7	0	0	29.94	100000	2000	Scale	0	1.04	0	0.01	0.86	0	0.01	0.042	0	1	1	0	1	2.21	1.5590000000000002	0	1	2.21	1.5590000000000002	1.0025	0.9108	1	0.1439	0.1287	0.1247	1	0.9026	0.95	0.0097	0.0241	0.1113	0.08087899999999999	0.15912	0.0047159	0.2234
130	TR1_2_W0001_P0165_T0001_R1_P1_K1_Ch2-Ch1.zen	20151204_gfpNIPBLcf1_Prometa\MitoSys2\LSM\gfpNIPBLcf1_Noc\rnd2\DE_W0002\DE_W0002_P0077\DE_2_W0002_P0077_T0001\TR1_W0001_P0165\TR1_2_W0001_P0165_T0001_R1_P1_K1_Ch2-Ch1.zen	FA/ISS	20000	30.0	3		7	0	0	29.94	100000	2000	Scale	0	1.04	0	0.01	0.86	0	0.01	0.042	0	1	1	0	1	12.232000000000001	224.21200000000002	0	1	12.232000000000001	224.21200000000002	1.1488	1.983	1	0.8359	0.9916	0.9104	1	0.995	0.9975	0.9712	1.9614	0.9081	0.11975999999999999	0.044032	0.0036195	0.0033150999999999996
131	TR1_2_W0001_P0165_T0001_R1_P2_K1_Ch2-Ch1.zen	20151204_gfpNIPBLcf1_Prometa\MitoSys2\LSM\gfpNIPBLcf1_Noc\rnd2\DE_W0002\DE_W0002_P0077\DE_2_W0002_P0077_T0001\TR1_W0001_P0165\TR1_2_W0001_P0165_T0001_R1_P2_K1_Ch2-Ch1.zen	FA/ISS	20000	30.0	3		7	0	0	29.94	100000	2000	Scale	0	1.04	0	0.01	0.86	0	0.01	0.042	0	1	1	0	1	11.76	41.791000000000004	0	1	11.76	41.791000000000004	0.9085	1.1648	1	0.8297	0.9588	0.8919	1	0.9761	0.988	0.7456	1.0954	0.8809	0.10643	0.031363	0.00024683	0.0059131
132	TR1_2_W0001_P0165_T0001_R1_P3_K1_Ch2-Ch1.zen	20151204_gfpNIPBLcf1_Prometa\MitoSys2\LSM\gfpNIPBLcf1_Noc\rnd2\DE_W0002\DE_W0002_P0077\DE_2_W0002_P0077_T0001\TR1_W0001_P0165\TR1_2_W0001_P0165_T0001_R1_P3_K1_Ch2-Ch1.zen	FA/ISS	20000	30.0	3		7	0	0	29.94	100000	2000	Scale	0	1.04	0	0.01	0.86	0	0.01	0.042	0	1	1	0	1	10.905999999999999	370.811	0	1	10.905999999999999	370.811	0.7835	2.2399	1	0.8174	0.995	0.9018	1	0.9973	0.9987	0.6211	2.2275	0.9006	0.12487999999999999	0.043230000000000005	0.0012527999999999999	0.0013792
133	TR1_2_W0001_P0165_T0001_R1_P4_K1_Ch2-Ch1.zen	20151204_gfpNIPBLcf1_Prometa\MitoSys2\LSM\gfpNIPBLcf1_Noc\rnd2\DE_W0002\DE_W0002_P0077\DE_2_W0002_P0077_T0001\TR1_W0001_P0165\TR1_2_W0001_P0165_T0001_R1_P4_K1_Ch2-Ch1.zen	FA/ISS	20000	30.0	3		7	0	0	29.94	100000	2000	Scale	0	1.04	0	0.01	0.86	0	0.01	0.042	0	1	1	0	1	12.933	17.111	0	1	12.933	17.111	0.9644	0.9954	1	0.8462	0.902	0.8736	1	0.9372	0.9681	0.8133	0.8393	0.8443	0.10107999999999999	0.019087	0.011511	0.010269
134	TR1_2_W0001_P0165_T0001_R1_P5_K1_Ch2-Ch1.zen	20151204_gfpNIPBLcf1_Prometa\MitoSys2\LSM\gfpNIPBLcf1_Noc\rnd2\DE_W0002\DE_W0002_P0077\DE_2_W0002_P0077_T0001\TR1_W0001_P0165\TR1_2_W0001_P0165_T0001_R1_P5_K1_Ch2-Ch1.zen	FA/ISS	20000	30.0	3		7	0	0	29.94	100000	2000	Scale	0	1.04	0	0.01	0.86	0	0.01	0.042	0	1	1	0	1	12.693	49.98	0	1	12.693	49.98	0.9971	0.8041	1	0.8428	0.9656	0.9021	1	0.9786	0.9893	0.8401	0.7539	0.8923	0.10107999999999999	0.012687	0.0037376999999999996	0.0043161
135	TR1_2_W0001_P0160_T0001_R1_P1_K1_Ch2-Ch1.zen	20151204_gfpNIPBLcf1_Prometa\MitoSys2\LSM\gfpNIPBLcf1_Noc\rnd2\DE_W0002\DE_W0002_P0079\DE_2_W0002_P0079_T0001\TR1_W0001_P0160\TR1_2_W0001_P0160_T0001_R1_P1_K1_Ch2-Ch1.zen	FA/ISS	20000	30.0	3		7	0	0	29.94	100000	2000	Scale	0	1.04	0	0.01	0.86	0	0.01	0.042	0	1	1	0	1	11.022	297.613	0	1	11.022	297.613	1.0212	3.2256	1	0.8185	0.9934	0.9017	1	0.9965	0.9982	0.8366	3.2032	0.9001	0.086729	0.044247	0.0024631999999999996	0.0028964999999999998
136	TR1_2_W0001_P0160_T0001_R1_P2_K1_Ch2-Ch1.zen	20151204_gfpNIPBLcf1_Prometa\MitoSys2\LSM\gfpNIPBLcf1_Noc\rnd2\DE_W0002\DE_W0002_P0079\DE_2_W0002_P0079_T0001\TR1_W0001_P0160\TR1_2_W0001_P0160_T0001_R1_P2_K1_Ch2-Ch1.zen	FA/ISS	20000	30.0	3		7	0	0	29.94	100000	2000	Scale	0	1.04	0	0.01	0.86	0	0.01	0.042	0	1	1	0	1	6.145	480.119	0	1	6.145	480.119	0.9464	3.432	1	0.6892	0.9958	0.8283	1	0.9987	0.9994	0.6438	3.4191	0.8278	0.039120999999999996	0.061991	0.0016307000000000001	0.0015647999999999999
137	TR1_2_W0001_P0160_T0001_R1_P3_K1_Ch2-Ch1.zen	20151204_gfpNIPBLcf1_Prometa\MitoSys2\LSM\gfpNIPBLcf1_Noc\rnd2\DE_W0002\DE_W0002_P0079\DE_2_W0002_P0079_T0001\TR1_W0001_P0160\TR1_2_W0001_P0160_T0001_R1_P3_K1_Ch2-Ch1.zen	FA/ISS	20000	30.0	3		7	0	0	29.94	100000	2000	Scale	0	1.04	0	0.01	0.86	0	0.01	0.042	0	1	1	0	1	9.006	227.03400000000002	0	1	9.006	227.03400000000002	1.021	3.1665	1	0.7812	0.99	0.8794	1	0.9956	0.9978	0.7991	3.1322	0.8774	0.072898	0.027224	0.0037135999999999996	0.0026723000000000003
138	TR1_2_W0001_P0160_T0001_R1_P4_K1_Ch2-Ch1.zen	20151204_gfpNIPBLcf1_Prometa\MitoSys2\LSM\gfpNIPBLcf1_Noc\rnd2\DE_W0002\DE_W0002_P0079\DE_2_W0002_P0079_T0001\TR1_W0001_P0160\TR1_2_W0001_P0160_T0001_R1_P4_K1_Ch2-Ch1.zen	FA/ISS	20000	30.0	3		7	0	0	29.94	100000	2000	Scale	0	1.04	0	0.01	0.86	0	0.01	0.042	0	1	1	0	1	10.457	16.736	0	1	10.457	16.736	0.8736	1.0876	1	0.8109999999999999	0.8993	0.8540000000000001	1	0.9475	0.9734	0.6967	0.9327	0.83	0.11218	0.025908999999999998	0.0071729	0.013043
139	TR1_2_W0001_P0160_T0001_R1_P5_K1_Ch2-Ch1.zen	20151204_gfpNIPBLcf1_Prometa\MitoSys2\LSM\gfpNIPBLcf1_Noc\rnd2\DE_W0002\DE_W0002_P0079\DE_2_W0002_P0079_T0001\TR1_W0001_P0160\TR1_2_W0001_P0160_T0001_R1_P5_K1_Ch2-Ch1.zen	FA/ISS	20000	30.000999999999998	3		7	0	0	29.94	100000	2000	Scale	0	1.04	0	0.01	0.86	0	0.01	0.042	0	1	1	0	1	8.408999999999999	23.97	0	1	8.408999999999999	23.97	1.0791	0.8116	1	0.7654	0.9271	0.8423	1	0.9701	0.9849	0.8336	0.7175	0.8291	0.10580999999999999	0.036306	0.004481199999999999	0.010806
140	TR1_2_W0001_P0178_T0001_R1_P1_K1_Ch2-Ch1.zen	20151204_gfpNIPBLcf1_Prometa\MitoSys2\LSM\gfpNIPBLcf1_Noc\rnd2\DE_W0002\DE_W0002_P0081\DE_2_W0002_P0081_T0001\TR1_W0001_P0178\TR1_2_W0001_P0178_T0001_R1_P1_K1_Ch2-Ch1.zen	FA/ISS	20000	30.0	3		7	0	0	29.94	100000	2000	Scale	0	1.04	0	0.01	0.86	0	0.01	0.042	0	1	1	0	1	6.584	610.266	0	1	6.584	610.266	1.0909	2.2099	1	0.7064	0.9967	0.8389	1	0.9989	0.9995	0.7809999999999999	2.2021	0.8385	0.042997	0.076038	0.0032088	0.0029069000000000005
141	TR1_2_W0001_P0178_T0001_R1_P2_K1_Ch2-Ch1.zen	20151204_gfpNIPBLcf1_Prometa\MitoSys2\LSM\gfpNIPBLcf1_Noc\rnd2\DE_W0002\DE_W0002_P0081\DE_2_W0002_P0081_T0001\TR1_W0001_P0178\TR1_2_W0001_P0178_T0001_R1_P2_K1_Ch2-Ch1.zen	FA/ISS	20000	30.0	3		7	0	0	29.94	100000	2000	Scale	0	1.04	0	0.01	0.86	0	0.01	0.042	0	1	1	0	1	8.917	21.146	0	1	8.917	21.146	1.0638	2.5487	1	0.7781	0.9077	0.8403	1	0.9598	0.9797	0.8338	2.2969	0.8224	0.11503	0.034802	0.010669	0.011434
142	TR1_2_W0001_P0178_T0001_R1_P3_K1_Ch2-Ch1.zen	20151204_gfpNIPBLcf1_Prometa\MitoSys2\LSM\gfpNIPBLcf1_Noc\rnd2\DE_W0002\DE_W0002_P0081\DE_2_W0002_P0081_T0001\TR1_W0001_P0178\TR1_2_W0001_P0178_T0001_R1_P3_K1_Ch2-Ch1.zen	FA/ISS	20000	30.0	3		7	0	0	29.94	100000	2000	Scale	0	1.04	0	0.01	0.86	0	0.01	0.042	0	1	1	0	1	8.866	572.9209999999999	0	1	8.866	572.9209999999999	0.8904	1.9666	1	0.7745	0.9967	0.8784	1	0.9985	0.9993	0.6759	1.959	0.8778	0.072292	0.06276699999999999	0.0023709	0.0080687
143	TR1_2_W0001_P0178_T0001_R1_P4_K1_Ch2-Ch1.zen	20151204_gfpNIPBLcf1_Prometa\MitoSys2\LSM\gfpNIPBLcf1_Noc\rnd2\DE_W0002\DE_W0002_P0081\DE_2_W0002_P0081_T0001\TR1_W0001_P0178\TR1_2_W0001_P0178_T0001_R1_P4_K1_Ch2-Ch1.zen	FA/ISS	20000	30.0	3		7	0	0	29.94	100000	2000	Scale	0	1.04	0	0.01	0.86	0	0.01	0.042	0	1	1	0	1	9.658	11.45	0	1	9.658	11.45	0.9334	0.956	1	0.7958	0.8544	0.8246	1	0.9299	0.9643	0.7361	0.7526	0.7927	0.11548	0.019773	0.02047	0.016821
144	TR1_2_W0001_P0178_T0001_R1_P5_K1_Ch2-Ch1.zen	20151204_gfpNIPBLcf1_Prometa\MitoSys2\LSM\gfpNIPBLcf1_Noc\rnd2\DE_W0002\DE_W0002_P0081\DE_2_W0002_P0081_T0001\TR1_W0001_P0178\TR1_2_W0001_P0178_T0001_R1_P5_K1_Ch2-Ch1.zen	FA/ISS	20000	30.0	3		7	0	0	29.94	100000	2000	Scale	0	1.04	0	0.01	0.86	0	0.01	0.042	0	1	1	0	1	8.36	43.762	0	1	8.36	43.762	0.7391	4.0754	1	0.7629	0.9534	0.8525	1	0.9803	0.9901	0.5329	3.8987	0.8438	0.098834	0.051505999999999996	0.0043731	0.0091391
145	TR1_2_W0001_P0180_T0001_R1_P1_K1_Ch2-Ch1.zen	20151204_gfpNIPBLcf1_Prometa\MitoSys2\LSM\gfpNIPBLcf1_Noc\rnd2\DE_W0002\DE_W0002_P0082\DE_2_W0002_P0082_T0001\TR1_W0001_P0180\TR1_2_W0001_P0180_T0001_R1_P1_K1_Ch2-Ch1.zen	FA/ISS	20000	30.0	3		7	0	0	29.94	100000	2000	Scale	0	1.04	0	0.01	0.86	0	0.01	0.042	0	1	1	0	1	12.02	17.649	0	1	12.02	17.649	0.9833	11.3218	1	0.8339	0.8403	0.8365	1	0.9042	0.9507	0.8184	9.4541	0.7915	0.092154	0.030052	0.022334	0.045408
146	TR1_2_W0001_P0180_T0001_R1_P2_K1_Ch2-Ch1.zen	20151204_gfpNIPBLcf1_Prometa\MitoSys2\LSM\gfpNIPBLcf1_Noc\rnd2\DE_W0002\DE_W0002_P0082\DE_2_W0002_P0082_T0001\TR1_W0001_P0180\TR1_2_W0001_P0180_T0001_R1_P2_K1_Ch2-Ch1.zen	FA/ISS	20000	30.0	3		7	0	0	29.94	100000	2000	Scale	0	1.04	0	0.01	0.86	0	0.01	0.042	0	1	1	0	1	9.625	186.266	0	1	9.625	186.266	0.872	2.2428	1	0.794	0.9894	0.8863	1	0.9949	0.9974	0.679	2.2155	0.884	0.15148	0.06526599999999999	0.0035722	0.0036313
147	TR1_2_W0001_P0180_T0001_R1_P3_K1_Ch2-Ch1.zen	20151204_gfpNIPBLcf1_Prometa\MitoSys2\LSM\gfpNIPBLcf1_Noc\rnd2\DE_W0002\DE_W0002_P0082\DE_2_W0002_P0082_T0001\TR1_W0001_P0180\TR1_2_W0001_P0180_T0001_R1_P3_K1_Ch2-Ch1.zen	FA/ISS	20000	30.0	3		7	0	0	29.94	100000	2000	Scale	0	1.04	0	0.01	0.86	0	0.01	0.042	0	1	1	0	1	10.302	95.285	0	1	10.302	95.285	1.1467	0.5401	1	0.8042	0.9782	0.8868	1	0.9885	0.9942	0.9331	0.5124	0.8816	0.10824	0.052519	0.008131600000000001	0.008748700000000002
148	TR1_2_W0001_P0180_T0001_R1_P4_K1_Ch2-Ch1.zen	20151204_gfpNIPBLcf1_Prometa\MitoSys2\LSM\gfpNIPBLcf1_Noc\rnd2\DE_W0002\DE_W0002_P0082\DE_2_W0002_P0082_T0001\TR1_W0001_P0180\TR1_2_W0001_P0180_T0001_R1_P4_K1_Ch2-Ch1.zen	FA/ISS	20000	30.0	3		7	0	0	29.94	100000	2000	Scale	0	1.04	0	0.01	0.86	0	0.01	0.042	0	1	1	0	1	9.595	138.35399999999998	0	1	9.595	138.35399999999998	1.3105	0.3323	1	0.7874	0.9812	0.8785	1	0.9903	0.9951	1.0565	0.309	0.8741	0.095691	0.055180999999999994	0.019561000000000002	0.026174
149	TR1_2_W0001_P0180_T0001_R1_P5_K1_Ch2-Ch1.zen	20151204_gfpNIPBLcf1_Prometa\MitoSys2\LSM\gfpNIPBLcf1_Noc\rnd2\DE_W0002\DE_W0002_P0082\DE_2_W0002_P0082_T0001\TR1_W0001_P0180\TR1_2_W0001_P0180_T0001_R1_P5_K1_Ch2-Ch1.zen	FA/ISS	20000	30.0	3		7	0	0	29.94	100000	2000	Scale	0	1.04	0	0.01	0.86	0	0.01	0.042	0	1	1	0	1	9.559	3.139	0	1	9.559	3.139	0.9019	1.0323	1	0.7935	0.5095	0.6355	1	0.7509	0.8665	0.7055	0.3605	0.5165	0.10185	0.025312	0.047055	0.050298
150	TR1_2_W0001_P0186_T0001_R1_P1_K1_Ch2-Ch1.zen	20151204_gfpNIPBLcf1_Prometa\MitoSys2\LSM\gfpNIPBLcf1_Noc\rnd2\DE_W0002\DE_W0002_P0085\DE_2_W0002_P0085_T0001\TR1_W0001_P0186\TR1_2_W0001_P0186_T0001_R1_P1_K1_Ch2-Ch1.zen	FA/ISS	20000	30.0	3		7	0	0	29.94	100000	2000	Scale	0	1.04	0	0.01	0.86	0	0.01	0.042	0	1	1	0	1	9.699	349.72900000000004	0	1	9.699	349.72900000000004	0.9392	2.3708	1	0.7958	0.9947	0.8896	1	0.9975	0.9987	0.7406	2.3572	0.8885	0.08139500000000001	0.056246000000000004	0.0052999	0.0032531
151	TR1_2_W0001_P0186_T0001_R1_P2_K1_Ch2-Ch1.zen	20151204_gfpNIPBLcf1_Prometa\MitoSys2\LSM\gfpNIPBLcf1_Noc\rnd2\DE_W0002\DE_W0002_P0085\DE_2_W0002_P0085_T0001\TR1_W0001_P0186\TR1_2_W0001_P0186_T0001_R1_P2_K1_Ch2-Ch1.zen	FA/ISS	20000	30.0	3		7	0	0	29.94	100000	2000	Scale	0	1.04	0	0.01	0.86	0	0.01	0.042	0	1	1	0	1	11.029000000000002	275.85900000000004	0	1	11.029000000000002	275.85900000000004	1.0284	3.0402	1	0.8185	0.9924	0.9012	1	0.9959	0.9979	0.8433	3.0131	0.8994	0.10507000000000001	0.042047	0.0037578000000000004	0.0037865000000000004
152	TR1_2_W0001_P0186_T0001_R1_P3_K1_Ch2-Ch1.zen	20151204_gfpNIPBLcf1_Prometa\MitoSys2\LSM\gfpNIPBLcf1_Noc\rnd2\DE_W0002\DE_W0002_P0085\DE_2_W0002_P0085_T0001\TR1_W0001_P0186\TR1_2_W0001_P0186_T0001_R1_P3_K1_Ch2-Ch1.zen	FA/ISS	20000	30.0	3		7	0	0	29.94	100000	2000	Scale	0	1.04	0	0.01	0.86	0	0.01	0.042	0	1	1	0	1	8.988	397.87699999999995	0	1	8.988	397.87699999999995	0.8923	3.5798	1	0.7796	0.9947	0.8805	1	0.9976	0.9988	0.6831	3.5604	0.8794	0.10047	0.043546	0.0016785999999999997	0.0018858
153	TR1_2_W0001_P0186_T0001_R1_P4_K1_Ch2-Ch1.zen	20151204_gfpNIPBLcf1_Prometa\MitoSys2\LSM\gfpNIPBLcf1_Noc\rnd2\DE_W0002\DE_W0002_P0085\DE_2_W0002_P0085_T0001\TR1_W0001_P0186\TR1_2_W0001_P0186_T0001_R1_P4_K1_Ch2-Ch1.zen	FA/ISS	20000	30.0	3		7	0	0	29.94	100000	2000	Scale	0	1.04	0	0.01	0.86	0	0.01	0.042	0	1	1	0	1	10.232999999999999	11.16	0	1	10.232999999999999	11.16	1.0658	1.2155	1	0.8056	0.8499	0.8274	1	0.9237	0.9611	0.8640000000000001	0.9670000000000001	0.7925	0.11193	0.027844	0.029799000000000003	0.024212
154	TR1_2_W0001_P0186_T0001_R1_P5_K1_Ch2-Ch1.zen	20151204_gfpNIPBLcf1_Prometa\MitoSys2\LSM\gfpNIPBLcf1_Noc\rnd2\DE_W0002\DE_W0002_P0085\DE_2_W0002_P0085_T0001\TR1_W0001_P0186\TR1_2_W0001_P0186_T0001_R1_P5_K1_Ch2-Ch1.zen	FA/ISS	20000	30.0	3		7	0	0	29.94	100000	2000	Scale	0	1.04	0	0.01	0.86	0	0.01	0.042	0	1	1	0	1	8.857000000000001	8.873	0	1	8.857000000000001	8.873	1.0581	1.0296	1	0.7786	0.8154	0.7968	1	0.9177	0.958	0.8292	0.7646	0.7597	0.076776	0.029608	0.010868000000000001	0.023895
155	TR1_2_W0001_P0191_T0001_R1_P1_K1_Ch2-Ch1.zen	20151204_gfpNIPBLcf1_Prometa\MitoSys2\LSM\gfpNIPBLcf1_Noc\rnd2\DE_W0002\DE_W0002_P0087\DE_2_W0002_P0087_T0001\TR1_W0001_P0191\TR1_2_W0001_P0191_T0001_R1_P1_K1_Ch2-Ch1.zen	FA/ISS	20000	30.0	3		7	0	0	29.94	100000	2000	Scale	0	1.04	0	0.01	0.86	0	0.01	0.042	0	1	1	0	1	10.689	178.252	0	1	10.689	178.252	0.8952	1.9921	1	0.8139	0.9895	0.8974	1	0.9945	0.9972	0.7188	1.9672	0.8949	0.096705	0.0462	0.0017856999999999999	0.0022927
156	TR1_2_W0001_P0191_T0001_R1_P2_K1_Ch2-Ch1.zen	20151204_gfpNIPBLcf1_Prometa\MitoSys2\LSM\gfpNIPBLcf1_Noc\rnd2\DE_W0002\DE_W0002_P0087\DE_2_W0002_P0087_T0001\TR1_W0001_P0191\TR1_2_W0001_P0191_T0001_R1_P2_K1_Ch2-Ch1.zen	FA/ISS	20000	30.0	3		7	0	0	29.94	100000	2000	Scale	0	1.04	0	0.01	0.86	0	0.01	0.042	0	1	1	0	1	8.874	224.93099999999998	0	1	8.874	224.93099999999998	1.0241	1.7586	1	0.7765	0.9915	0.8773	1	0.9963	0.9981	0.7959	1.7403	0.8757	0.078472	0.056692	0.0058629	0.0034417000000000002
157	TR1_2_W0001_P0191_T0001_R1_P3_K1_Ch2-Ch1.zen	20151204_gfpNIPBLcf1_Prometa\MitoSys2\LSM\gfpNIPBLcf1_Noc\rnd2\DE_W0002\DE_W0002_P0087\DE_2_W0002_P0087_T0001\TR1_W0001_P0191\TR1_2_W0001_P0191_T0001_R1_P3_K1_Ch2-Ch1.zen	FA/ISS	20000	30.0	3		7	0	0	29.94	100000	2000	Scale	0	1.04	0	0.01	0.86	0	0.01	0.042	0	1	1	0	1	11.677	47.263000000000005	0	1	11.677	47.263000000000005	0.9166	0.6237	1	0.8296	0.9471	0.8863	1	0.9698	0.9847	0.7534	0.5478	0.8724	0.11044000000000001	0.038944	0.012051000000000001	0.02023
158	TR1_2_W0001_P0191_T0001_R1_P4_K1_Ch2-Ch1.zen	20151204_gfpNIPBLcf1_Prometa\MitoSys2\LSM\gfpNIPBLcf1_Noc\rnd2\DE_W0002\DE_W0002_P0087\DE_2_W0002_P0087_T0001\TR1_W0001_P0191\TR1_2_W0001_P0191_T0001_R1_P4_K1_Ch2-Ch1.zen	FA/ISS	20000	30.0	3		7	0	0	29.94	100000	2000	Scale	0	1.04	0	0.01	0.86	0	0.01	0.042	0	1	1	0	1	10.035	10.131	0	1	10.035	10.131	1.0501	1.2476	1	0.8024	0.8291	0.8154	1	0.9144	0.9562	0.8467	0.9555	0.7762	0.097538	0.031169	0.012881	0.031548
159	TR1_2_W0001_P0191_T0001_R1_P5_K1_Ch2-Ch1.zen	20151204_gfpNIPBLcf1_Prometa\MitoSys2\LSM\gfpNIPBLcf1_Noc\rnd2\DE_W0002\DE_W0002_P0087\DE_2_W0002_P0087_T0001\TR1_W0001_P0191\TR1_2_W0001_P0191_T0001_R1_P5_K1_Ch2-Ch1.zen	FA/ISS	20000	30.0	3		7	0	0	29.94	100000	2000	Scale	0	1.04	0	0.01	0.86	0	0.01	0.042	0	1	1	0	1	10.041	48.506	0	1	10.041	48.506	0.9251	0.4608	1	0.8032	0.9292	0.8636	1	0.9652	0.9823	0.7357	0.3736	0.8478	0.09211799999999999	0.040643	0.013574000000000001	0.019694
[truncated: 101 more columns]
