# Supplementary material for: Absolute quantification of cohesin, CTCF and their regulators in human cells
Source: eLife. 2019 Jun 17;8:e46269. doi: 10.7554/eLife.46269 (PMC6606026; doi:10.7554/eLife.46269)
Supplement: Figure 2—source data 1. [file elife-46269-fig2-data1.zip › Figure 2 - source data 1/20151204_gfpNIPBLcf1_Prometa/2c_opt_time_col_cf_Ch1.txt]

tau_us	Ch1	Ch1_std	Ch1_fit	path
10	1.057031e-01	3.464495e-02	1.020100e-01	20151204_gfpNIPBLcf1_Prometa\MitoSys2\LSM\gfpNIPBLcf1_Noc\rnd2\DE_W0002\DE_W0002_P0001\DE_2_W0002_P0001_T0001\TR1_W0001_P0002\TR1_2_W0001_P0002_T0001_R1_P1_K1_Ch2-Ch1.zen
20	1.035990e-01	2.666929e-02	1.006900e-01	20151204_gfpNIPBLcf1_Prometa\MitoSys2\LSM\gfpNIPBLcf1_Noc\rnd2\DE_W0002\DE_W0002_P0001\DE_2_W0002_P0001_T0001\TR1_W0001_P0002\TR1_2_W0001_P0002_T0001_R1_P1_K1_Ch2-Ch1.zen
30	9.544909e-02	2.865025e-02	9.945800e-02	20151204_gfpNIPBLcf1_Prometa\MitoSys2\LSM\gfpNIPBLcf1_Noc\rnd2\DE_W0002\DE_W0002_P0001\DE_2_W0002_P0001_T0001\TR1_W0001_P0002\TR1_2_W0001_P0002_T0001_R1_P1_K1_Ch2-Ch1.zen
40	9.516598e-02	2.709234e-02	9.831400e-02	20151204_gfpNIPBLcf1_Prometa\MitoSys2\LSM\gfpNIPBLcf1_Noc\rnd2\DE_W0002\DE_W0002_P0001\DE_2_W0002_P0001_T0001\TR1_W0001_P0002\TR1_2_W0001_P0002_T0001_R1_P1_K1_Ch2-Ch1.zen
50	9.416786e-02	3.492558e-02	9.725200e-02	20151204_gfpNIPBLcf1_Prometa\MitoSys2\LSM\gfpNIPBLcf1_Noc\rnd2\DE_W0002\DE_W0002_P0001\DE_2_W0002_P0001_T0001\TR1_W0001_P0002\TR1_2_W0001_P0002_T0001_R1_P1_K1_Ch2-Ch1.zen
60	9.302269e-02	2.847965e-02	9.626400e-02	20151204_gfpNIPBLcf1_Prometa\MitoSys2\LSM\gfpNIPBLcf1_Noc\rnd2\DE_W0002\DE_W0002_P0001\DE_2_W0002_P0001_T0001\TR1_W0001_P0002\TR1_2_W0001_P0002_T0001_R1_P1_K1_Ch2-Ch1.zen
70	1.006266e-01	3.797297e-02	9.534400e-02	20151204_gfpNIPBLcf1_Prometa\MitoSys2\LSM\gfpNIPBLcf1_Noc\rnd2\DE_W0002\DE_W0002_P0001\DE_2_W0002_P0001_T0001\TR1_W0001_P0002\TR1_2_W0001_P0002_T0001_R1_P1_K1_Ch2-Ch1.zen
80	9.108228e-02	1.817726e-02	9.448600e-02	20151204_gfpNIPBLcf1_Prometa\MitoSys2\LSM\gfpNIPBLcf1_Noc\rnd2\DE_W0002\DE_W0002_P0001\DE_2_W0002_P0001_T0001\TR1_W0001_P0002\TR1_2_W0001_P0002_T0001_R1_P1_K1_Ch2-Ch1.zen
90	9.406714e-02	3.118421e-02	9.368400e-02	20151204_gfpNIPBLcf1_Prometa\MitoSys2\LSM\gfpNIPBLcf1_Noc\rnd2\DE_W0002\DE_W0002_P0001\DE_2_W0002_P0001_T0001\TR1_W0001_P0002\TR1_2_W0001_P0002_T0001_R1_P1_K1_Ch2-Ch1.zen
100	1.034962e-01	2.292304e-02	9.293400e-02	20151204_gfpNIPBLcf1_Prometa\MitoSys2\LSM\gfpNIPBLcf1_Noc\rnd2\DE_W0002\DE_W0002_P0001\DE_2_W0002_P0001_T0001\TR1_W0001_P0002\TR1_2_W0001_P0002_T0001_R1_P1_K1_Ch2-Ch1.zen
120	8.708817e-02	2.278915e-02	9.156800e-02	20151204_gfpNIPBLcf1_Prometa\MitoSys2\LSM\gfpNIPBLcf1_Noc\rnd2\DE_W0002\DE_W0002_P0001\DE_2_W0002_P0001_T0001\TR1_W0001_P0002\TR1_2_W0001_P0002_T0001_R1_P1_K1_Ch2-Ch1.zen
140	9.092709e-02	2.176293e-02	9.035600e-02	20151204_gfpNIPBLcf1_Prometa\MitoSys2\LSM\gfpNIPBLcf1_Noc\rnd2\DE_W0002\DE_W0002_P0001\DE_2_W0002_P0001_T0001\TR1_W0001_P0002\TR1_2_W0001_P0002_T0001_R1_P1_K1_Ch2-Ch1.zen
160	8.368983e-02	2.219564e-02	8.926800e-02	20151204_gfpNIPBLcf1_Prometa\MitoSys2\LSM\gfpNIPBLcf1_Noc\rnd2\DE_W0002\DE_W0002_P0001\DE_2_W0002_P0001_T0001\TR1_W0001_P0002\TR1_2_W0001_P0002_T0001_R1_P1_K1_Ch2-Ch1.zen
180	8.739867e-02	2.332707e-02	8.828400e-02	20151204_gfpNIPBLcf1_Prometa\MitoSys2\LSM\gfpNIPBLcf1_Noc\rnd2\DE_W0002\DE_W0002_P0001\DE_2_W0002_P0001_T0001\TR1_W0001_P0002\TR1_2_W0001_P0002_T0001_R1_P1_K1_Ch2-Ch1.zen
200	9.366722e-02	2.712346e-02	8.738500e-02	20151204_gfpNIPBLcf1_Prometa\MitoSys2\LSM\gfpNIPBLcf1_Noc\rnd2\DE_W0002\DE_W0002_P0001\DE_2_W0002_P0001_T0001\TR1_W0001_P0002\TR1_2_W0001_P0002_T0001_R1_P1_K1_Ch2-Ch1.zen
220	8.640378e-02	2.073910e-02	8.655500e-02	20151204_gfpNIPBLcf1_Prometa\MitoSys2\LSM\gfpNIPBLcf1_Noc\rnd2\DE_W0002\DE_W0002_P0001\DE_2_W0002_P0001_T0001\TR1_W0001_P0002\TR1_2_W0001_P0002_T0001_R1_P1_K1_Ch2-Ch1.zen
240	7.989361e-02	1.977866e-02	8.578300e-02	20151204_gfpNIPBLcf1_Prometa\MitoSys2\LSM\gfpNIPBLcf1_Noc\rnd2\DE_W0002\DE_W0002_P0001\DE_2_W0002_P0001_T0001\TR1_W0001_P0002\TR1_2_W0001_P0002_T0001_R1_P1_K1_Ch2-Ch1.zen
260	7.965837e-02	2.509432e-02	8.505800e-02	20151204_gfpNIPBLcf1_Prometa\MitoSys2\LSM\gfpNIPBLcf1_Noc\rnd2\DE_W0002\DE_W0002_P0001\DE_2_W0002_P0001_T0001\TR1_W0001_P0002\TR1_2_W0001_P0002_T0001_R1_P1_K1_Ch2-Ch1.zen
280	9.166915e-02	2.363445e-02	8.437200e-02	20151204_gfpNIPBLcf1_Prometa\MitoSys2\LSM\gfpNIPBLcf1_Noc\rnd2\DE_W0002\DE_W0002_P0001\DE_2_W0002_P0001_T0001\TR1_W0001_P0002\TR1_2_W0001_P0002_T0001_R1_P1_K1_Ch2-Ch1.zen
300	8.443692e-02	1.553667e-02	8.372000e-02	20151204_gfpNIPBLcf1_Prometa\MitoSys2\LSM\gfpNIPBLcf1_Noc\rnd2\DE_W0002\DE_W0002_P0001\DE_2_W0002_P0001_T0001\TR1_W0001_P0002\TR1_2_W0001_P0002_T0001_R1_P1_K1_Ch2-Ch1.zen
340	8.050899e-02	1.489183e-02	8.249200e-02	20151204_gfpNIPBLcf1_Prometa\MitoSys2\LSM\gfpNIPBLcf1_Noc\rnd2\DE_W0002\DE_W0002_P0001\DE_2_W0002_P0001_T0001\TR1_W0001_P0002\TR1_2_W0001_P0002_T0001_R1_P1_K1_Ch2-Ch1.zen
380	8.133988e-02	1.745584e-02	8.134400e-02	20151204_gfpNIPBLcf1_Prometa\MitoSys2\LSM\gfpNIPBLcf1_Noc\rnd2\DE_W0002\DE_W0002_P0001\DE_2_W0002_P0001_T0001\TR1_W0001_P0002\TR1_2_W0001_P0002_T0001_R1_P1_K1_Ch2-Ch1.zen
420	7.942412e-02	1.523280e-02	8.025500e-02	20151204_gfpNIPBLcf1_Prometa\MitoSys2\LSM\gfpNIPBLcf1_Noc\rnd2\DE_W0002\DE_W0002_P0001\DE_2_W0002_P0001_T0001\TR1_W0001_P0002\TR1_2_W0001_P0002_T0001_R1_P1_K1_Ch2-Ch1.zen
460	8.023261e-02	1.632205e-02	7.921200e-02	20151204_gfpNIPBLcf1_Prometa\MitoSys2\LSM\gfpNIPBLcf1_Noc\rnd2\DE_W0002\DE_W0002_P0001\DE_2_W0002_P0001_T0001\TR1_W0001_P0002\TR1_2_W0001_P0002_T0001_R1_P1_K1_Ch2-Ch1.zen
500	7.947838e-02	1.937922e-02	7.820500e-02	20151204_gfpNIPBLcf1_Prometa\MitoSys2\LSM\gfpNIPBLcf1_Noc\rnd2\DE_W0002\DE_W0002_P0001\DE_2_W0002_P0001_T0001\TR1_W0001_P0002\TR1_2_W0001_P0002_T0001_R1_P1_K1_Ch2-Ch1.zen
540	8.165410e-02	1.618642e-02	7.722900e-02	20151204_gfpNIPBLcf1_Prometa\MitoSys2\LSM\gfpNIPBLcf1_Noc\rnd2\DE_W0002\DE_W0002_P0001\DE_2_W0002_P0001_T0001\TR1_W0001_P0002\TR1_2_W0001_P0002_T0001_R1_P1_K1_Ch2-Ch1.zen
580	7.643364e-02	1.958655e-02	7.628000e-02	20151204_gfpNIPBLcf1_Prometa\MitoSys2\LSM\gfpNIPBLcf1_Noc\rnd2\DE_W0002\DE_W0002_P0001\DE_2_W0002_P0001_T0001\TR1_W0001_P0002\TR1_2_W0001_P0002_T0001_R1_P1_K1_Ch2-Ch1.zen
620	7.327695e-02	1.569697e-02	7.535500e-02	20151204_gfpNIPBLcf1_Prometa\MitoSys2\LSM\gfpNIPBLcf1_Noc\rnd2\DE_W0002\DE_W0002_P0001\DE_2_W0002_P0001_T0001\TR1_W0001_P0002\TR1_2_W0001_P0002_T0001_R1_P1_K1_Ch2-Ch1.zen
660	7.459776e-02	1.544464e-02	7.445400e-02	20151204_gfpNIPBLcf1_Prometa\MitoSys2\LSM\gfpNIPBLcf1_Noc\rnd2\DE_W0002\DE_W0002_P0001\DE_2_W0002_P0001_T0001\TR1_W0001_P0002\TR1_2_W0001_P0002_T0001_R1_P1_K1_Ch2-Ch1.zen
700	7.613698e-02	1.638936e-02	7.357400e-02	20151204_gfpNIPBLcf1_Prometa\MitoSys2\LSM\gfpNIPBLcf1_Noc\rnd2\DE_W0002\DE_W0002_P0001\DE_2_W0002_P0001_T0001\TR1_W0001_P0002\TR1_2_W0001_P0002_T0001_R1_P1_K1_Ch2-Ch1.zen
780	7.327244e-02	1.498964e-02	7.187700e-02	20151204_gfpNIPBLcf1_Prometa\MitoSys2\LSM\gfpNIPBLcf1_Noc\rnd2\DE_W0002\DE_W0002_P0001\DE_2_W0002_P0001_T0001\TR1_W0001_P0002\TR1_2_W0001_P0002_T0001_R1_P1_K1_Ch2-Ch1.zen
860	6.922662e-02	1.341610e-02	7.025800e-02	20151204_gfpNIPBLcf1_Prometa\MitoSys2\LSM\gfpNIPBLcf1_Noc\rnd2\DE_W0002\DE_W0002_P0001\DE_2_W0002_P0001_T0001\TR1_W0001_P0002\TR1_2_W0001_P0002_T0001_R1_P1_K1_Ch2-Ch1.zen
940	6.862677e-02	1.879689e-02	6.871500e-02	20151204_gfpNIPBLcf1_Prometa\MitoSys2\LSM\gfpNIPBLcf1_Noc\rnd2\DE_W0002\DE_W0002_P0001\DE_2_W0002_P0001_T0001\TR1_W0001_P0002\TR1_2_W0001_P0002_T0001_R1_P1_K1_Ch2-Ch1.zen
1020	6.560995e-02	1.535889e-02	6.724200e-02	20151204_gfpNIPBLcf1_Prometa\MitoSys2\LSM\gfpNIPBLcf1_Noc\rnd2\DE_W0002\DE_W0002_P0001\DE_2_W0002_P0001_T0001\TR1_W0001_P0002\TR1_2_W0001_P0002_T0001_R1_P1_K1_Ch2-Ch1.zen
1100	6.665109e-02	1.356274e-02	6.583800e-02	20151204_gfpNIPBLcf1_Prometa\MitoSys2\LSM\gfpNIPBLcf1_Noc\rnd2\DE_W0002\DE_W0002_P0001\DE_2_W0002_P0001_T0001\TR1_W0001_P0002\TR1_2_W0001_P0002_T0001_R1_P1_K1_Ch2-Ch1.zen
1180	6.423795e-02	1.302789e-02	6.449900e-02	20151204_gfpNIPBLcf1_Prometa\MitoSys2\LSM\gfpNIPBLcf1_Noc\rnd2\DE_W0002\DE_W0002_P0001\DE_2_W0002_P0001_T0001\TR1_W0001_P0002\TR1_2_W0001_P0002_T0001_R1_P1_K1_Ch2-Ch1.zen
1260	6.382472e-02	1.487829e-02	6.322100e-02	20151204_gfpNIPBLcf1_Prometa\MitoSys2\LSM\gfpNIPBLcf1_Noc\rnd2\DE_W0002\DE_W0002_P0001\DE_2_W0002_P0001_T0001\TR1_W0001_P0002\TR1_2_W0001_P0002_T0001_R1_P1_K1_Ch2-Ch1.zen
1340	6.204196e-02	1.427135e-02	6.200100e-02	20151204_gfpNIPBLcf1_Prometa\MitoSys2\LSM\gfpNIPBLcf1_Noc\rnd2\DE_W0002\DE_W0002_P0001\DE_2_W0002_P0001_T0001\TR1_W0001_P0002\TR1_2_W0001_P0002_T0001_R1_P1_K1_Ch2-Ch1.zen
1420	6.020140e-02	1.394058e-02	6.083600e-02	20151204_gfpNIPBLcf1_Prometa\MitoSys2\LSM\gfpNIPBLcf1_Noc\rnd2\DE_W0002\DE_W0002_P0001\DE_2_W0002_P0001_T0001\TR1_W0001_P0002\TR1_2_W0001_P0002_T0001_R1_P1_K1_Ch2-Ch1.zen
1500	6.008368e-02	1.171754e-02	5.972200e-02	20151204_gfpNIPBLcf1_Prometa\MitoSys2\LSM\gfpNIPBLcf1_Noc\rnd2\DE_W0002\DE_W0002_P0001\DE_2_W0002_P0001_T0001\TR1_W0001_P0002\TR1_2_W0001_P0002_T0001_R1_P1_K1_Ch2-Ch1.zen
1660	5.605440e-02	1.231326e-02	5.763900e-02	20151204_gfpNIPBLcf1_Prometa\MitoSys2\LSM\gfpNIPBLcf1_Noc\rnd2\DE_W0002\DE_W0002_P0001\DE_2_W0002_P0001_T0001\TR1_W0001_P0002\TR1_2_W0001_P0002_T0001_R1_P1_K1_Ch2-Ch1.zen
1820	5.349543e-02	1.202943e-02	5.572900e-02	20151204_gfpNIPBLcf1_Prometa\MitoSys2\LSM\gfpNIPBLcf1_Noc\rnd2\DE_W0002\DE_W0002_P0001\DE_2_W0002_P0001_T0001\TR1_W0001_P0002\TR1_2_W0001_P0002_T0001_R1_P1_K1_Ch2-Ch1.zen
1980	5.501131e-02	1.155003e-02	5.397300e-02	20151204_gfpNIPBLcf1_Prometa\MitoSys2\LSM\gfpNIPBLcf1_Noc\rnd2\DE_W0002\DE_W0002_P0001\DE_2_W0002_P0001_T0001\TR1_W0001_P0002\TR1_2_W0001_P0002_T0001_R1_P1_K1_Ch2-Ch1.zen
2140	5.311001e-02	1.352087e-02	5.235400e-02	20151204_gfpNIPBLcf1_Prometa\MitoSys2\LSM\gfpNIPBLcf1_Noc\rnd2\DE_W0002\DE_W0002_P0001\DE_2_W0002_P0001_T0001\TR1_W0001_P0002\TR1_2_W0001_P0002_T0001_R1_P1_K1_Ch2-Ch1.zen
2300	5.047342e-02	1.206950e-02	5.085700e-02	20151204_gfpNIPBLcf1_Prometa\MitoSys2\LSM\gfpNIPBLcf1_Noc\rnd2\DE_W0002\DE_W0002_P0001\DE_2_W0002_P0001_T0001\TR1_W0001_P0002\TR1_2_W0001_P0002_T0001_R1_P1_K1_Ch2-Ch1.zen
2460	5.052346e-02	1.281446e-02	4.946900e-02	20151204_gfpNIPBLcf1_Prometa\MitoSys2\LSM\gfpNIPBLcf1_Noc\rnd2\DE_W0002\DE_W0002_P0001\DE_2_W0002_P0001_T0001\TR1_W0001_P0002\TR1_2_W0001_P0002_T0001_R1_P1_K1_Ch2-Ch1.zen
2620	4.824903e-02	1.480719e-02	4.817800e-02	20151204_gfpNIPBLcf1_Prometa\MitoSys2\LSM\gfpNIPBLcf1_Noc\rnd2\DE_W0002\DE_W0002_P0001\DE_2_W0002_P0001_T0001\TR1_W0001_P0002\TR1_2_W0001_P0002_T0001_R1_P1_K1_Ch2-Ch1.zen
2780	4.456587e-02	1.361393e-02	4.697400e-02	20151204_gfpNIPBLcf1_Prometa\MitoSys2\LSM\gfpNIPBLcf1_Noc\rnd2\DE_W0002\DE_W0002_P0001\DE_2_W0002_P0001_T0001\TR1_W0001_P0002\TR1_2_W0001_P0002_T0001_R1_P1_K1_Ch2-Ch1.zen
2940	4.299454e-02	1.353259e-02	4.584700e-02	20151204_gfpNIPBLcf1_Prometa\MitoSys2\LSM\gfpNIPBLcf1_Noc\rnd2\DE_W0002\DE_W0002_P0001\DE_2_W0002_P0001_T0001\TR1_W0001_P0002\TR1_2_W0001_P0002_T0001_R1_P1_K1_Ch2-Ch1.zen
3100	4.399283e-02	1.127315e-02	4.479200e-02	20151204_gfpNIPBLcf1_Prometa\MitoSys2\LSM\gfpNIPBLcf1_Noc\rnd2\DE_W0002\DE_W0002_P0001\DE_2_W0002_P0001_T0001\TR1_W0001_P0002\TR1_2_W0001_P0002_T0001_R1_P1_K1_Ch2-Ch1.zen
3420	4.204600e-02	8.629733e-03	4.286500e-02	20151204_gfpNIPBLcf1_Prometa\MitoSys2\LSM\gfpNIPBLcf1_Noc\rnd2\DE_W0002\DE_W0002_P0001\DE_2_W0002_P0001_T0001\TR1_W0001_P0002\TR1_2_W0001_P0002_T0001_R1_P1_K1_Ch2-Ch1.zen
3740	4.136666e-02	1.342748e-02	4.114800e-02	20151204_gfpNIPBLcf1_Prometa\MitoSys2\LSM\gfpNIPBLcf1_Noc\rnd2\DE_W0002\DE_W0002_P0001\DE_2_W0002_P0001_T0001\TR1_W0001_P0002\TR1_2_W0001_P0002_T0001_R1_P1_K1_Ch2-Ch1.zen
4060	3.937586e-02	1.164580e-02	3.960400e-02	20151204_gfpNIPBLcf1_Prometa\MitoSys2\LSM\gfpNIPBLcf1_Noc\rnd2\DE_W0002\DE_W0002_P0001\DE_2_W0002_P0001_T0001\TR1_W0001_P0002\TR1_2_W0001_P0002_T0001_R1_P1_K1_Ch2-Ch1.zen
4380	3.894345e-02	1.014579e-02	3.820600e-02	20151204_gfpNIPBLcf1_Prometa\MitoSys2\LSM\gfpNIPBLcf1_Noc\rnd2\DE_W0002\DE_W0002_P0001\DE_2_W0002_P0001_T0001\TR1_W0001_P0002\TR1_2_W0001_P0002_T0001_R1_P1_K1_Ch2-Ch1.zen
4700	3.864531e-02	7.726024e-03	3.693100e-02	20151204_gfpNIPBLcf1_Prometa\MitoSys2\LSM\gfpNIPBLcf1_Noc\rnd2\DE_W0002\DE_W0002_P0001\DE_2_W0002_P0001_T0001\TR1_W0001_P0002\TR1_2_W0001_P0002_T0001_R1_P1_K1_Ch2-Ch1.zen
5020	3.886148e-02	8.448702e-03	3.576100e-02	20151204_gfpNIPBLcf1_Prometa\MitoSys2\LSM\gfpNIPBLcf1_Noc\rnd2\DE_W0002\DE_W0002_P0001\DE_2_W0002_P0001_T0001\TR1_W0001_P0002\TR1_2_W0001_P0002_T0001_R1_P1_K1_Ch2-Ch1.zen
5340	3.683618e-02	8.914583e-03	3.468100e-02	20151204_gfpNIPBLcf1_Prometa\MitoSys2\LSM\gfpNIPBLcf1_Noc\rnd2\DE_W0002\DE_W0002_P0001\DE_2_W0002_P0001_T0001\TR1_W0001_P0002\TR1_2_W0001_P0002_T0001_R1_P1_K1_Ch2-Ch1.zen
5660	3.489726e-02	8.942145e-03	3.367900e-02	20151204_gfpNIPBLcf1_Prometa\MitoSys2\LSM\gfpNIPBLcf1_Noc\rnd2\DE_W0002\DE_W0002_P0001\DE_2_W0002_P0001_T0001\TR1_W0001_P0002\TR1_2_W0001_P0002_T0001_R1_P1_K1_Ch2-Ch1.zen
5980	3.204912e-02	8.319917e-03	3.274500e-02	20151204_gfpNIPBLcf1_Prometa\MitoSys2\LSM\gfpNIPBLcf1_Noc\rnd2\DE_W0002\DE_W0002_P0001\DE_2_W0002_P0001_T0001\TR1_W0001_P0002\TR1_2_W0001_P0002_T0001_R1_P1_K1_Ch2-Ch1.zen
6300	3.300830e-02	9.200744e-03	3.187000e-02	20151204_gfpNIPBLcf1_Prometa\MitoSys2\LSM\gfpNIPBLcf1_Noc\rnd2\DE_W0002\DE_W0002_P0001\DE_2_W0002_P0001_T0001\TR1_W0001_P0002\TR1_2_W0001_P0002_T0001_R1_P1_K1_Ch2-Ch1.zen
6940	3.099501e-02	8.748206e-03	3.027300e-02	20151204_gfpNIPBLcf1_Prometa\MitoSys2\LSM\gfpNIPBLcf1_Noc\rnd2\DE_W0002\DE_W0002_P0001\DE_2_W0002_P0001_T0001\TR1_W0001_P0002\TR1_2_W0001_P0002_T0001_R1_P1_K1_Ch2-Ch1.zen
7580	2.975627e-02	8.211346e-03	2.884500e-02	20151204_gfpNIPBLcf1_Prometa\MitoSys2\LSM\gfpNIPBLcf1_Noc\rnd2\DE_W0002\DE_W0002_P0001\DE_2_W0002_P0001_T0001\TR1_W0001_P0002\TR1_2_W0001_P0002_T0001_R1_P1_K1_Ch2-Ch1.zen
8220	2.590987e-02	7.677008e-03	2.755300e-02	20151204_gfpNIPBLcf1_Prometa\MitoSys2\LSM\gfpNIPBLcf1_Noc\rnd2\DE_W0002\DE_W0002_P0001\DE_2_W0002_P0001_T0001\TR1_W0001_P0002\TR1_2_W0001_P0002_T0001_R1_P1_K1_Ch2-Ch1.zen
8860	2.756001e-02	9.521030e-03	2.637500e-02	20151204_gfpNIPBLcf1_Prometa\MitoSys2\LSM\gfpNIPBLcf1_Noc\rnd2\DE_W0002\DE_W0002_P0001\DE_2_W0002_P0001_T0001\TR1_W0001_P0002\TR1_2_W0001_P0002_T0001_R1_P1_K1_Ch2-Ch1.zen
9500	2.498492e-02	8.680946e-03	2.529100e-02	20151204_gfpNIPBLcf1_Prometa\MitoSys2\LSM\gfpNIPBLcf1_Noc\rnd2\DE_W0002\DE_W0002_P0001\DE_2_W0002_P0001_T0001\TR1_W0001_P0002\TR1_2_W0001_P0002_T0001_R1_P1_K1_Ch2-Ch1.zen
10140	2.424027e-02	9.030092e-03	2.429000e-02	20151204_gfpNIPBLcf1_Prometa\MitoSys2\LSM\gfpNIPBLcf1_Noc\rnd2\DE_W0002\DE_W0002_P0001\DE_2_W0002_P0001_T0001\TR1_W0001_P0002\TR1_2_W0001_P0002_T0001_R1_P1_K1_Ch2-Ch1.zen
10780	2.339260e-02	1.014984e-02	2.335800e-02	20151204_gfpNIPBLcf1_Prometa\MitoSys2\LSM\gfpNIPBLcf1_Noc\rnd2\DE_W0002\DE_W0002_P0001\DE_2_W0002_P0001_T0001\TR1_W0001_P0002\TR1_2_W0001_P0002_T0001_R1_P1_K1_Ch2-Ch1.zen
11420	2.225584e-02	8.270317e-03	2.248900e-02	20151204_gfpNIPBLcf1_Prometa\MitoSys2\LSM\gfpNIPBLcf1_Noc\rnd2\DE_W0002\DE_W0002_P0001\DE_2_W0002_P0001_T0001\TR1_W0001_P0002\TR1_2_W0001_P0002_T0001_R1_P1_K1_Ch2-Ch1.zen
12060	2.126203e-02	8.158863e-03	2.167400e-02	20151204_gfpNIPBLcf1_Prometa\MitoSys2\LSM\gfpNIPBLcf1_Noc\rnd2\DE_W0002\DE_W0002_P0001\DE_2_W0002_P0001_T0001\TR1_W0001_P0002\TR1_2_W0001_P0002_T0001_R1_P1_K1_Ch2-Ch1.zen
12700	1.925855e-02	7.508377e-03	2.090800e-02	20151204_gfpNIPBLcf1_Prometa\MitoSys2\LSM\gfpNIPBLcf1_Noc\rnd2\DE_W0002\DE_W0002_P0001\DE_2_W0002_P0001_T0001\TR1_W0001_P0002\TR1_2_W0001_P0002_T0001_R1_P1_K1_Ch2-Ch1.zen
13980	1.767097e-02	9.542160e-03	1.950500e-02	20151204_gfpNIPBLcf1_Prometa\MitoSys2\LSM\gfpNIPBLcf1_Noc\rnd2\DE_W0002\DE_W0002_P0001\DE_2_W0002_P0001_T0001\TR1_W0001_P0002\TR1_2_W0001_P0002_T0001_R1_P1_K1_Ch2-Ch1.zen
15260	1.813957e-02	1.036014e-02	1.824900e-02	20151204_gfpNIPBLcf1_Prometa\MitoSys2\LSM\gfpNIPBLcf1_Noc\rnd2\DE_W0002\DE_W0002_P0001\DE_2_W0002_P0001_T0001\TR1_W0001_P0002\TR1_2_W0001_P0002_T0001_R1_P1_K1_Ch2-Ch1.zen
16540	1.708062e-02	9.616522e-03	1.711600e-02	20151204_gfpNIPBLcf1_Prometa\MitoSys2\LSM\gfpNIPBLcf1_Noc\rnd2\DE_W0002\DE_W0002_P0001\DE_2_W0002_P0001_T0001\TR1_W0001_P0002\TR1_2_W0001_P0002_T0001_R1_P1_K1_Ch2-Ch1.zen
17820	1.482040e-02	9.195897e-03	1.609000e-02	20151204_gfpNIPBLcf1_Prometa\MitoSys2\LSM\gfpNIPBLcf1_Noc\rnd2\DE_W0002\DE_W0002_P0001\DE_2_W0002_P0001_T0001\TR1_W0001_P0002\TR1_2_W0001_P0002_T0001_R1_P1_K1_Ch2-Ch1.zen
19100	1.386450e-02	7.379690e-03	1.515500e-02	20151204_gfpNIPBLcf1_Prometa\MitoSys2\LSM\gfpNIPBLcf1_Noc\rnd2\DE_W0002\DE_W0002_P0001\DE_2_W0002_P0001_T0001\TR1_W0001_P0002\TR1_2_W0001_P0002_T0001_R1_P1_K1_Ch2-Ch1.zen
20380	1.198991e-02	8.294655e-03	1.430200e-02	20151204_gfpNIPBLcf1_Prometa\MitoSys2\LSM\gfpNIPBLcf1_Noc\rnd2\DE_W0002\DE_W0002_P0001\DE_2_W0002_P0001_T0001\TR1_W0001_P0002\TR1_2_W0001_P0002_T0001_R1_P1_K1_Ch2-Ch1.zen
21660	1.268357e-02	8.177066e-03	1.351900e-02	20151204_gfpNIPBLcf1_Prometa\MitoSys2\LSM\gfpNIPBLcf1_Noc\rnd2\DE_W0002\DE_W0002_P0001\DE_2_W0002_P0001_T0001\TR1_W0001_P0002\TR1_2_W0001_P0002_T0001_R1_P1_K1_Ch2-Ch1.zen
22940	1.146935e-02	9.011001e-03	1.280000e-02	20151204_gfpNIPBLcf1_Prometa\MitoSys2\LSM\gfpNIPBLcf1_Noc\rnd2\DE_W0002\DE_W0002_P0001\DE_2_W0002_P0001_T0001\TR1_W0001_P0002\TR1_2_W0001_P0002_T0001_R1_P1_K1_Ch2-Ch1.zen
24220	1.193913e-02	7.855946e-03	1.213800e-02	20151204_gfpNIPBLcf1_Prometa\MitoSys2\LSM\gfpNIPBLcf1_Noc\rnd2\DE_W0002\DE_W0002_P0001\DE_2_W0002_P0001_T0001\TR1_W0001_P0002\TR1_2_W0001_P0002_T0001_R1_P1_K1_Ch2-Ch1.zen
25500	1.271872e-02	8.371020e-03	1.152600e-02	20151204_gfpNIPBLcf1_Prometa\MitoSys2\LSM\gfpNIPBLcf1_Noc\rnd2\DE_W0002\DE_W0002_P0001\DE_2_W0002_P0001_T0001\TR1_W0001_P0002\TR1_2_W0001_P0002_T0001_R1_P1_K1_Ch2-Ch1.zen
28060	1.055844e-02	7.509328e-03	1.043400e-02	20151204_gfpNIPBLcf1_Prometa\MitoSys2\LSM\gfpNIPBLcf1_Noc\rnd2\DE_W0002\DE_W0002_P0001\DE_2_W0002_P0001_T0001\TR1_W0001_P0002\TR1_2_W0001_P0002_T0001_R1_P1_K1_Ch2-Ch1.zen
30620	1.042519e-02	8.048863e-03	9.490700e-03	20151204_gfpNIPBLcf1_Prometa\MitoSys2\LSM\gfpNIPBLcf1_Noc\rnd2\DE_W0002\DE_W0002_P0001\DE_2_W0002_P0001_T0001\TR1_W0001_P0002\TR1_2_W0001_P0002_T0001_R1_P1_K1_Ch2-Ch1.zen
33180	9.686653e-03	7.706744e-03	8.670900e-03	20151204_gfpNIPBLcf1_Prometa\MitoSys2\LSM\gfpNIPBLcf1_Noc\rnd2\DE_W0002\DE_W0002_P0001\DE_2_W0002_P0001_T0001\TR1_W0001_P0002\TR1_2_W0001_P0002_T0001_R1_P1_K1_Ch2-Ch1.zen
35740	9.100915e-03	6.772387e-03	7.953600e-03	20151204_gfpNIPBLcf1_Prometa\MitoSys2\LSM\gfpNIPBLcf1_Noc\rnd2\DE_W0002\DE_W0002_P0001\DE_2_W0002_P0001_T0001\TR1_W0001_P0002\TR1_2_W0001_P0002_T0001_R1_P1_K1_Ch2-Ch1.zen
38300	7.264281e-03	6.992060e-03	7.322400e-03	20151204_gfpNIPBLcf1_Prometa\MitoSys2\LSM\gfpNIPBLcf1_Noc\rnd2\DE_W0002\DE_W0002_P0001\DE_2_W0002_P0001_T0001\TR1_W0001_P0002\TR1_2_W0001_P0002_T0001_R1_P1_K1_Ch2-Ch1.zen
40860	8.265290e-03	8.317686e-03	6.763900e-03	20151204_gfpNIPBLcf1_Prometa\MitoSys2\LSM\gfpNIPBLcf1_Noc\rnd2\DE_W0002\DE_W0002_P0001\DE_2_W0002_P0001_T0001\TR1_W0001_P0002\TR1_2_W0001_P0002_T0001_R1_P1_K1_Ch2-Ch1.zen
43420	7.252623e-03	8.300686e-03	6.267400e-03	20151204_gfpNIPBLcf1_Prometa\MitoSys2\LSM\gfpNIPBLcf1_Noc\rnd2\DE_W0002\DE_W0002_P0001\DE_2_W0002_P0001_T0001\TR1_W0001_P0002\TR1_2_W0001_P0002_T0001_R1_P1_K1_Ch2-Ch1.zen
45980	6.392757e-03	8.183962e-03	5.824000e-03	20151204_gfpNIPBLcf1_Prometa\MitoSys2\LSM\gfpNIPBLcf1_Noc\rnd2\DE_W0002\DE_W0002_P0001\DE_2_W0002_P0001_T0001\TR1_W0001_P0002\TR1_2_W0001_P0002_T0001_R1_P1_K1_Ch2-Ch1.zen
48540	7.858422e-03	8.142017e-03	5.426300e-03	20151204_gfpNIPBLcf1_Prometa\MitoSys2\LSM\gfpNIPBLcf1_Noc\rnd2\DE_W0002\DE_W0002_P0001\DE_2_W0002_P0001_T0001\TR1_W0001_P0002\TR1_2_W0001_P0002_T0001_R1_P1_K1_Ch2-Ch1.zen
51100	6.650159e-03	8.426908e-03	5.068300e-03	20151204_gfpNIPBLcf1_Prometa\MitoSys2\LSM\gfpNIPBLcf1_Noc\rnd2\DE_W0002\DE_W0002_P0001\DE_2_W0002_P0001_T0001\TR1_W0001_P0002\TR1_2_W0001_P0002_T0001_R1_P1_K1_Ch2-Ch1.zen
56220	5.350276e-03	7.318218e-03	4.451400e-03	20151204_gfpNIPBLcf1_Prometa\MitoSys2\LSM\gfpNIPBLcf1_Noc\rnd2\DE_W0002\DE_W0002_P0001\DE_2_W0002_P0001_T0001\TR1_W0001_P0002\TR1_2_W0001_P0002_T0001_R1_P1_K1_Ch2-Ch1.zen
61340	4.863314e-03	6.478972e-03	3.941000e-03	20151204_gfpNIPBLcf1_Prometa\MitoSys2\LSM\gfpNIPBLcf1_Noc\rnd2\DE_W0002\DE_W0002_P0001\DE_2_W0002_P0001_T0001\TR1_W0001_P0002\TR1_2_W0001_P0002_T0001_R1_P1_K1_Ch2-Ch1.zen
66460	4.593162e-03	6.588939e-03	3.513800e-03	20151204_gfpNIPBLcf1_Prometa\MitoSys2\LSM\gfpNIPBLcf1_Noc\rnd2\DE_W0002\DE_W0002_P0001\DE_2_W0002_P0001_T0001\TR1_W0001_P0002\TR1_2_W0001_P0002_T0001_R1_P1_K1_Ch2-Ch1.zen
71580	4.779284e-03	7.842705e-03	3.152500e-03	20151204_gfpNIPBLcf1_Prometa\MitoSys2\LSM\gfpNIPBLcf1_Noc\rnd2\DE_W0002\DE_W0002_P0001\DE_2_W0002_P0001_T0001\TR1_W0001_P0002\TR1_2_W0001_P0002_T0001_R1_P1_K1_Ch2-Ch1.zen
76700	4.627949e-03	5.381409e-03	2.844100e-03	20151204_gfpNIPBLcf1_Prometa\MitoSys2\LSM\gfpNIPBLcf1_Noc\rnd2\DE_W0002\DE_W0002_P0001\DE_2_W0002_P0001_T0001\TR1_W0001_P0002\TR1_2_W0001_P0002_T0001_R1_P1_K1_Ch2-Ch1.zen
81820	4.251261e-03	6.257980e-03	2.578700e-03	20151204_gfpNIPBLcf1_Prometa\MitoSys2\LSM\gfpNIPBLcf1_Noc\rnd2\DE_W0002\DE_W0002_P0001\DE_2_W0002_P0001_T0001\TR1_W0001_P0002\TR1_2_W0001_P0002_T0001_R1_P1_K1_Ch2-Ch1.zen
86940	3.432925e-03	7.255475e-03	2.348700e-03	20151204_gfpNIPBLcf1_Prometa\MitoSys2\LSM\gfpNIPBLcf1_Noc\rnd2\DE_W0002\DE_W0002_P0001\DE_2_W0002_P0001_T0001\TR1_W0001_P0002\TR1_2_W0001_P0002_T0001_R1_P1_K1_Ch2-Ch1.zen
92060	3.374189e-03	7.674553e-03	2.147900e-03	20151204_gfpNIPBLcf1_Prometa\MitoSys2\LSM\gfpNIPBLcf1_Noc\rnd2\DE_W0002\DE_W0002_P0001\DE_2_W0002_P0001_T0001\TR1_W0001_P0002\TR1_2_W0001_P0002_T0001_R1_P1_K1_Ch2-Ch1.zen
97180	1.623791e-03	7.972294e-03	1.971600e-03	20151204_gfpNIPBLcf1_Prometa\MitoSys2\LSM\gfpNIPBLcf1_Noc\rnd2\DE_W0002\DE_W0002_P0001\DE_2_W0002_P0001_T0001\TR1_W0001_P0002\TR1_2_W0001_P0002_T0001_R1_P1_K1_Ch2-Ch1.zen
102300	2.592249e-04	6.792737e-03	1.815900e-03	20151204_gfpNIPBLcf1_Prometa\MitoSys2\LSM\gfpNIPBLcf1_Noc\rnd2\DE_W0002\DE_W0002_P0001\DE_2_W0002_P0001_T0001\TR1_W0001_P0002\TR1_2_W0001_P0002_T0001_R1_P1_K1_Ch2-Ch1.zen
112540	2.101904e-04	7.093442e-03	1.554600e-03	20151204_gfpNIPBLcf1_Prometa\MitoSys2\LSM\gfpNIPBLcf1_Noc\rnd2\DE_W0002\DE_W0002_P0001\DE_2_W0002_P0001_T0001\TR1_W0001_P0002\TR1_2_W0001_P0002_T0001_R1_P1_K1_Ch2-Ch1.zen
122780	-4.688768e-04	6.618250e-03	1.345300e-03	20151204_gfpNIPBLcf1_Prometa\MitoSys2\LSM\gfpNIPBLcf1_Noc\rnd2\DE_W0002\DE_W0002_P0001\DE_2_W0002_P0001_T0001\TR1_W0001_P0002\TR1_2_W0001_P0002_T0001_R1_P1_K1_Ch2-Ch1.zen
133020	5.220880e-04	6.888744e-03	1.174900e-03	20151204_gfpNIPBLcf1_Prometa\MitoSys2\LSM\gfpNIPBLcf1_Noc\rnd2\DE_W0002\DE_W0002_P0001\DE_2_W0002_P0001_T0001\TR1_W0001_P0002\TR1_2_W0001_P0002_T0001_R1_P1_K1_Ch2-Ch1.zen
143260	-8.586189e-04	7.222900e-03	1.034500e-03	20151204_gfpNIPBLcf1_Prometa\MitoSys2\LSM\gfpNIPBLcf1_Noc\rnd2\DE_W0002\DE_W0002_P0001\DE_2_W0002_P0001_T0001\TR1_W0001_P0002\TR1_2_W0001_P0002_T0001_R1_P1_K1_Ch2-Ch1.zen
153500	-3.860437e-04	5.371083e-03	9.173400e-04	20151204_gfpNIPBLcf1_Prometa\MitoSys2\LSM\gfpNIPBLcf1_Noc\rnd2\DE_W0002\DE_W0002_P0001\DE_2_W0002_P0001_T0001\TR1_W0001_P0002\TR1_2_W0001_P0002_T0001_R1_P1_K1_Ch2-Ch1.zen
163740	-7.642552e-05	6.973259e-03	8.186600e-04	20151204_gfpNIPBLcf1_Prometa\MitoSys2\LSM\gfpNIPBLcf1_Noc\rnd2\DE_W0002\DE_W0002_P0001\DE_2_W0002_P0001_T0001\TR1_W0001_P0002\TR1_2_W0001_P0002_T0001_R1_P1_K1_Ch2-Ch1.zen
173980	-1.152111e-03	8.692390e-03	7.347600e-04	20151204_gfpNIPBLcf1_Prometa\MitoSys2\LSM\gfpNIPBLcf1_Noc\rnd2\DE_W0002\DE_W0002_P0001\DE_2_W0002_P0001_T0001\TR1_W0001_P0002\TR1_2_W0001_P0002_T0001_R1_P1_K1_Ch2-Ch1.zen
184220	-2.639251e-03	6.509594e-03	6.628500e-04	20151204_gfpNIPBLcf1_Prometa\MitoSys2\LSM\gfpNIPBLcf1_Noc\rnd2\DE_W0002\DE_W0002_P0001\DE_2_W0002_P0001_T0001\TR1_W0001_P0002\TR1_2_W0001_P0002_T0001_R1_P1_K1_Ch2-Ch1.zen
194460	-1.958909e-03	5.317443e-03	6.007600e-04	20151204_gfpNIPBLcf1_Prometa\MitoSys2\LSM\gfpNIPBLcf1_Noc\rnd2\DE_W0002\DE_W0002_P0001\DE_2_W0002_P0001_T0001\TR1_W0001_P0002\TR1_2_W0001_P0002_T0001_R1_P1_K1_Ch2-Ch1.zen
204700	-3.636593e-03	6.005564e-03	5.468100e-04	20151204_gfpNIPBLcf1_Prometa\MitoSys2\LSM\gfpNIPBLcf1_Noc\rnd2\DE_W0002\DE_W0002_P0001\DE_2_W0002_P0001_T0001\TR1_W0001_P0002\TR1_2_W0001_P0002_T0001_R1_P1_K1_Ch2-Ch1.zen
225180	-4.101130e-03	7.461099e-03	4.581800e-04	20151204_gfpNIPBLcf1_Prometa\MitoSys2\LSM\gfpNIPBLcf1_Noc\rnd2\DE_W0002\DE_W0002_P0001\DE_2_W0002_P0001_T0001\TR1_W0001_P0002\TR1_2_W0001_P0002_T0001_R1_P1_K1_Ch2-Ch1.zen
245660	-2.126840e-03	7.080864e-03	3.890200e-04	20151204_gfpNIPBLcf1_Prometa\MitoSys2\LSM\gfpNIPBLcf1_Noc\rnd2\DE_W0002\DE_W0002_P0001\DE_2_W0002_P0001_T0001\TR1_W0001_P0002\TR1_2_W0001_P0002_T0001_R1_P1_K1_Ch2-Ch1.zen
266140	-3.009769e-03	5.507626e-03	3.340800e-04	20151204_gfpNIPBLcf1_Prometa\MitoSys2\LSM\gfpNIPBLcf1_Noc\rnd2\DE_W0002\DE_W0002_P0001\DE_2_W0002_P0001_T0001\TR1_W0001_P0002\TR1_2_W0001_P0002_T0001_R1_P1_K1_Ch2-Ch1.zen
286620	-1.641752e-03	5.051154e-03	2.897500e-04	20151204_gfpNIPBLcf1_Prometa\MitoSys2\LSM\gfpNIPBLcf1_Noc\rnd2\DE_W0002\DE_W0002_P0001\DE_2_W0002_P0001_T0001\TR1_W0001_P0002\TR1_2_W0001_P0002_T0001_R1_P1_K1_Ch2-Ch1.zen
307100	-2.171039e-03	4.408082e-03	2.534900e-04	20151204_gfpNIPBLcf1_Prometa\MitoSys2\LSM\gfpNIPBLcf1_Noc\rnd2\DE_W0002\DE_W0002_P0001\DE_2_W0002_P0001_T0001\TR1_W0001_P0002\TR1_2_W0001_P0002_T0001_R1_P1_K1_Ch2-Ch1.zen
327580	-1.980810e-03	6.165112e-03	2.234800e-04	20151204_gfpNIPBLcf1_Prometa\MitoSys2\LSM\gfpNIPBLcf1_Noc\rnd2\DE_W0002\DE_W0002_P0001\DE_2_W0002_P0001_T0001\TR1_W0001_P0002\TR1_2_W0001_P0002_T0001_R1_P1_K1_Ch2-Ch1.zen
348060	-8.194274e-04	6.568370e-03	1.983800e-04	20151204_gfpNIPBLcf1_Prometa\MitoSys2\LSM\gfpNIPBLcf1_Noc\rnd2\DE_W0002\DE_W0002_P0001\DE_2_W0002_P0001_T0001\TR1_W0001_P0002\TR1_2_W0001_P0002_T0001_R1_P1_K1_Ch2-Ch1.zen
368540	-9.575896e-04	5.347256e-03	1.771900e-04	20151204_gfpNIPBLcf1_Prometa\MitoSys2\LSM\gfpNIPBLcf1_Noc\rnd2\DE_W0002\DE_W0002_P0001\DE_2_W0002_P0001_T0001\TR1_W0001_P0002\TR1_2_W0001_P0002_T0001_R1_P1_K1_Ch2-Ch1.zen
389020	-2.338333e-04	8.274321e-03	1.591400e-04	20151204_gfpNIPBLcf1_Prometa\MitoSys2\LSM\gfpNIPBLcf1_Noc\rnd2\DE_W0002\DE_W0002_P0001\DE_2_W0002_P0001_T0001\TR1_W0001_P0002\TR1_2_W0001_P0002_T0001_R1_P1_K1_Ch2-Ch1.zen
409500	-7.265691e-04	6.010627e-03	1.436500e-04	20151204_gfpNIPBLcf1_Prometa\MitoSys2\LSM\gfpNIPBLcf1_Noc\rnd2\DE_W0002\DE_W0002_P0001\DE_2_W0002_P0001_T0001\TR1_W0001_P0002\TR1_2_W0001_P0002_T0001_R1_P1_K1_Ch2-Ch1.zen
450460	2.343922e-04	4.754448e-03	1.186300e-04	20151204_gfpNIPBLcf1_Prometa\MitoSys2\LSM\gfpNIPBLcf1_Noc\rnd2\DE_W0002\DE_W0002_P0001\DE_2_W0002_P0001_T0001\TR1_W0001_P0002\TR1_2_W0001_P0002_T0001_R1_P1_K1_Ch2-Ch1.zen
491420	-4.331472e-04	4.999202e-03	9.948900e-05	20151204_gfpNIPBLcf1_Prometa\MitoSys2\LSM\gfpNIPBLcf1_Noc\rnd2\DE_W0002\DE_W0002_P0001\DE_2_W0002_P0001_T0001\TR1_W0001_P0002\TR1_2_W0001_P0002_T0001_R1_P1_K1_Ch2-Ch1.zen
532380	-1.288135e-03	6.572598e-03	8.454600e-05	20151204_gfpNIPBLcf1_Prometa\MitoSys2\LSM\gfpNIPBLcf1_Noc\rnd2\DE_W0002\DE_W0002_P0001\DE_2_W0002_P0001_T0001\TR1_W0001_P0002\TR1_2_W0001_P0002_T0001_R1_P1_K1_Ch2-Ch1.zen
573340	-1.397166e-03	5.018319e-03	7.266900e-05	20151204_gfpNIPBLcf1_Prometa\MitoSys2\LSM\gfpNIPBLcf1_Noc\rnd2\DE_W0002\DE_W0002_P0001\DE_2_W0002_P0001_T0001\TR1_W0001_P0002\TR1_2_W0001_P0002_T0001_R1_P1_K1_Ch2-Ch1.zen
614300	-1.250359e-03	6.010320e-03	6.308200e-05	20151204_gfpNIPBLcf1_Prometa\MitoSys2\LSM\gfpNIPBLcf1_Noc\rnd2\DE_W0002\DE_W0002_P0001\DE_2_W0002_P0001_T0001\TR1_W0001_P0002\TR1_2_W0001_P0002_T0001_R1_P1_K1_Ch2-Ch1.zen
655260	-8.667539e-04	6.108354e-03	5.523800e-05	20151204_gfpNIPBLcf1_Prometa\MitoSys2\LSM\gfpNIPBLcf1_Noc\rnd2\DE_W0002\DE_W0002_P0001\DE_2_W0002_P0001_T0001\TR1_W0001_P0002\TR1_2_W0001_P0002_T0001_R1_P1_K1_Ch2-Ch1.zen
696220	-1.997433e-03	5.999956e-03	4.874400e-05	20151204_gfpNIPBLcf1_Prometa\MitoSys2\LSM\gfpNIPBLcf1_Noc\rnd2\DE_W0002\DE_W0002_P0001\DE_2_W0002_P0001_T0001\TR1_W0001_P0002\TR1_2_W0001_P0002_T0001_R1_P1_K1_Ch2-Ch1.zen
737180	-1.330504e-03	5.612518e-03	4.330900e-05	20151204_gfpNIPBLcf1_Prometa\MitoSys2\LSM\gfpNIPBLcf1_Noc\rnd2\DE_W0002\DE_W0002_P0001\DE_2_W0002_P0001_T0001\TR1_W0001_P0002\TR1_2_W0001_P0002_T0001_R1_P1_K1_Ch2-Ch1.zen
778140	-2.174836e-03	5.192474e-03	3.871800e-05	20151204_gfpNIPBLcf1_Prometa\MitoSys2\LSM\gfpNIPBLcf1_Noc\rnd2\DE_W0002\DE_W0002_P0001\DE_2_W0002_P0001_T0001\TR1_W0001_P0002\TR1_2_W0001_P0002_T0001_R1_P1_K1_Ch2-Ch1.zen
819100	-1.408910e-03	4.510692e-03	3.480700e-05	20151204_gfpNIPBLcf1_Prometa\MitoSys2\LSM\gfpNIPBLcf1_Noc\rnd2\DE_W0002\DE_W0002_P0001\DE_2_W0002_P0001_T0001\TR1_W0001_P0002\TR1_2_W0001_P0002_T0001_R1_P1_K1_Ch2-Ch1.zen
901020	-2.348304e-03	5.400429e-03	2.854500e-05	20151204_gfpNIPBLcf1_Prometa\MitoSys2\LSM\gfpNIPBLcf1_Noc\rnd2\DE_W0002\DE_W0002_P0001\DE_2_W0002_P0001_T0001\TR1_W0001_P0002\TR1_2_W0001_P0002_T0001_R1_P1_K1_Ch2-Ch1.zen
982940	-1.180199e-03	5.603529e-03	2.380700e-05	20151204_gfpNIPBLcf1_Prometa\MitoSys2\LSM\gfpNIPBLcf1_Noc\rnd2\DE_W0002\DE_W0002_P0001\DE_2_W0002_P0001_T0001\TR1_W0001_P0002\TR1_2_W0001_P0002_T0001_R1_P1_K1_Ch2-Ch1.zen
1064860	1.324288e-04	4.771248e-03	2.014000e-05	20151204_gfpNIPBLcf1_Prometa\MitoSys2\LSM\gfpNIPBLcf1_Noc\rnd2\DE_W0002\DE_W0002_P0001\DE_2_W0002_P0001_T0001\TR1_W0001_P0002\TR1_2_W0001_P0002_T0001_R1_P1_K1_Ch2-Ch1.zen
1146780	4.796463e-04	4.750653e-03	1.724600e-05	20151204_gfpNIPBLcf1_Prometa\MitoSys2\LSM\gfpNIPBLcf1_Noc\rnd2\DE_W0002\DE_W0002_P0001\DE_2_W0002_P0001_T0001\TR1_W0001_P0002\TR1_2_W0001_P0002_T0001_R1_P1_K1_Ch2-Ch1.zen
1228700	8.888153e-04	3.855720e-03	1.492500e-05	20151204_gfpNIPBLcf1_Prometa\MitoSys2\LSM\gfpNIPBLcf1_Noc\rnd2\DE_W0002\DE_W0002_P0001\DE_2_W0002_P0001_T0001\TR1_W0001_P0002\TR1_2_W0001_P0002_T0001_R1_P1_K1_Ch2-Ch1.zen
1310620	-2.026786e-03	3.196447e-03	1.303500e-05	20151204_gfpNIPBLcf1_Prometa\MitoSys2\LSM\gfpNIPBLcf1_Noc\rnd2\DE_W0002\DE_W0002_P0001\DE_2_W0002_P0001_T0001\TR1_W0001_P0002\TR1_2_W0001_P0002_T0001_R1_P1_K1_Ch2-Ch1.zen
1392540	-1.937827e-03	4.160887e-03	1.147800e-05	20151204_gfpNIPBLcf1_Prometa\MitoSys2\LSM\gfpNIPBLcf1_Noc\rnd2\DE_W0002\DE_W0002_P0001\DE_2_W0002_P0001_T0001\TR1_W0001_P0002\TR1_2_W0001_P0002_T0001_R1_P1_K1_Ch2-Ch1.zen
1474460	2.073620e-04	5.436381e-03	1.017900e-05	20151204_gfpNIPBLcf1_Prometa\MitoSys2\LSM\gfpNIPBLcf1_Noc\rnd2\DE_W0002\DE_W0002_P0001\DE_2_W0002_P0001_T0001\TR1_W0001_P0002\TR1_2_W0001_P0002_T0001_R1_P1_K1_Ch2-Ch1.zen
1556380	1.974791e-03	4.787278e-03	9.086200e-06	20151204_gfpNIPBLcf1_Prometa\MitoSys2\LSM\gfpNIPBLcf1_Noc\rnd2\DE_W0002\DE_W0002_P0001\DE_2_W0002_P0001_T0001\TR1_W0001_P0002\TR1_2_W0001_P0002_T0001_R1_P1_K1_Ch2-Ch1.zen
10	1.090889e-01	2.882019e-02	1.001900e-01	20151204_gfpNIPBLcf1_Prometa\MitoSys2\LSM\gfpNIPBLcf1_Noc\rnd2\DE_W0002\DE_W0002_P0001\DE_2_W0002_P0001_T0001\TR1_W0001_P0002\TR1_2_W0001_P0002_T0001_R1_P2_K1_Ch2-Ch1.zen
20	9.001756e-02	2.782121e-02	9.841900e-02	20151204_gfpNIPBLcf1_Prometa\MitoSys2\LSM\gfpNIPBLcf1_Noc\rnd2\DE_W0002\DE_W0002_P0001\DE_2_W0002_P0001_T0001\TR1_W0001_P0002\TR1_2_W0001_P0002_T0001_R1_P2_K1_Ch2-Ch1.zen
30	8.796146e-02	2.757552e-02	9.679100e-02	20151204_gfpNIPBLcf1_Prometa\MitoSys2\LSM\gfpNIPBLcf1_Noc\rnd2\DE_W0002\DE_W0002_P0001\DE_2_W0002_P0001_T0001\TR1_W0001_P0002\TR1_2_W0001_P0002_T0001_R1_P2_K1_Ch2-Ch1.zen
40	1.022398e-01	3.255232e-02	9.529300e-02	20151204_gfpNIPBLcf1_Prometa\MitoSys2\LSM\gfpNIPBLcf1_Noc\rnd2\DE_W0002\DE_W0002_P0001\DE_2_W0002_P0001_T0001\TR1_W0001_P0002\TR1_2_W0001_P0002_T0001_R1_P2_K1_Ch2-Ch1.zen
50	1.031635e-01	2.326576e-02	9.391600e-02	20151204_gfpNIPBLcf1_Prometa\MitoSys2\LSM\gfpNIPBLcf1_Noc\rnd2\DE_W0002\DE_W0002_P0001\DE_2_W0002_P0001_T0001\TR1_W0001_P0002\TR1_2_W0001_P0002_T0001_R1_P2_K1_Ch2-Ch1.zen
60	8.466369e-02	3.093098e-02	9.264800e-02	20151204_gfpNIPBLcf1_Prometa\MitoSys2\LSM\gfpNIPBLcf1_Noc\rnd2\DE_W0002\DE_W0002_P0001\DE_2_W0002_P0001_T0001\TR1_W0001_P0002\TR1_2_W0001_P0002_T0001_R1_P2_K1_Ch2-Ch1.zen
70	9.496366e-02	3.497145e-02	9.148100e-02	20151204_gfpNIPBLcf1_Prometa\MitoSys2\LSM\gfpNIPBLcf1_Noc\rnd2\DE_W0002\DE_W0002_P0001\DE_2_W0002_P0001_T0001\TR1_W0001_P0002\TR1_2_W0001_P0002_T0001_R1_P2_K1_Ch2-Ch1.zen
80	9.237810e-02	3.181883e-02	9.040400e-02	20151204_gfpNIPBLcf1_Prometa\MitoSys2\LSM\gfpNIPBLcf1_Noc\rnd2\DE_W0002\DE_W0002_P0001\DE_2_W0002_P0001_T0001\TR1_W0001_P0002\TR1_2_W0001_P0002_T0001_R1_P2_K1_Ch2-Ch1.zen
90	8.180795e-02	2.630774e-02	8.941000e-02	20151204_gfpNIPBLcf1_Prometa\MitoSys2\LSM\gfpNIPBLcf1_Noc\rnd2\DE_W0002\DE_W0002_P0001\DE_2_W0002_P0001_T0001\TR1_W0001_P0002\TR1_2_W0001_P0002_T0001_R1_P2_K1_Ch2-Ch1.zen
100	8.375566e-02	2.325314e-02	8.849000e-02	20151204_gfpNIPBLcf1_Prometa\MitoSys2\LSM\gfpNIPBLcf1_Noc\rnd2\DE_W0002\DE_W0002_P0001\DE_2_W0002_P0001_T0001\TR1_W0001_P0002\TR1_2_W0001_P0002_T0001_R1_P2_K1_Ch2-Ch1.zen
120	9.102384e-02	2.395986e-02	8.684600e-02	20151204_gfpNIPBLcf1_Prometa\MitoSys2\LSM\gfpNIPBLcf1_Noc\rnd2\DE_W0002\DE_W0002_P0001\DE_2_W0002_P0001_T0001\TR1_W0001_P0002\TR1_2_W0001_P0002_T0001_R1_P2_K1_Ch2-Ch1.zen
140	8.715660e-02	3.060583e-02	8.542300e-02	20151204_gfpNIPBLcf1_Prometa\MitoSys2\LSM\gfpNIPBLcf1_Noc\rnd2\DE_W0002\DE_W0002_P0001\DE_2_W0002_P0001_T0001\TR1_W0001_P0002\TR1_2_W0001_P0002_T0001_R1_P2_K1_Ch2-Ch1.zen
160	8.746015e-02	2.589345e-02	8.418200e-02	20151204_gfpNIPBLcf1_Prometa\MitoSys2\LSM\gfpNIPBLcf1_Noc\rnd2\DE_W0002\DE_W0002_P0001\DE_2_W0002_P0001_T0001\TR1_W0001_P0002\TR1_2_W0001_P0002_T0001_R1_P2_K1_Ch2-Ch1.zen
180	7.699787e-02	2.479690e-02	8.308900e-02	20151204_gfpNIPBLcf1_Prometa\MitoSys2\LSM\gfpNIPBLcf1_Noc\rnd2\DE_W0002\DE_W0002_P0001\DE_2_W0002_P0001_T0001\TR1_W0001_P0002\TR1_2_W0001_P0002_T0001_R1_P2_K1_Ch2-Ch1.zen
200	8.480060e-02	2.852273e-02	8.211700e-02	20151204_gfpNIPBLcf1_Prometa\MitoSys2\LSM\gfpNIPBLcf1_Noc\rnd2\DE_W0002\DE_W0002_P0001\DE_2_W0002_P0001_T0001\TR1_W0001_P0002\TR1_2_W0001_P0002_T0001_R1_P2_K1_Ch2-Ch1.zen
220	7.714815e-02	2.531870e-02	8.124300e-02	20151204_gfpNIPBLcf1_Prometa\MitoSys2\LSM\gfpNIPBLcf1_Noc\rnd2\DE_W0002\DE_W0002_P0001\DE_2_W0002_P0001_T0001\TR1_W0001_P0002\TR1_2_W0001_P0002_T0001_R1_P2_K1_Ch2-Ch1.zen
240	7.805749e-02	2.449159e-02	8.045100e-02	20151204_gfpNIPBLcf1_Prometa\MitoSys2\LSM\gfpNIPBLcf1_Noc\rnd2\DE_W0002\DE_W0002_P0001\DE_2_W0002_P0001_T0001\TR1_W0001_P0002\TR1_2_W0001_P0002_T0001_R1_P2_K1_Ch2-Ch1.zen
260	7.867939e-02	2.224069e-02	7.972500e-02	20151204_gfpNIPBLcf1_Prometa\MitoSys2\LSM\gfpNIPBLcf1_Noc\rnd2\DE_W0002\DE_W0002_P0001\DE_2_W0002_P0001_T0001\TR1_W0001_P0002\TR1_2_W0001_P0002_T0001_R1_P2_K1_Ch2-Ch1.zen
280	8.595996e-02	2.821294e-02	7.905300e-02	20151204_gfpNIPBLcf1_Prometa\MitoSys2\LSM\gfpNIPBLcf1_Noc\rnd2\DE_W0002\DE_W0002_P0001\DE_2_W0002_P0001_T0001\TR1_W0001_P0002\TR1_2_W0001_P0002_T0001_R1_P2_K1_Ch2-Ch1.zen
300	8.214052e-02	2.004183e-02	7.842600e-02	20151204_gfpNIPBLcf1_Prometa\MitoSys2\LSM\gfpNIPBLcf1_Noc\rnd2\DE_W0002\DE_W0002_P0001\DE_2_W0002_P0001_T0001\TR1_W0001_P0002\TR1_2_W0001_P0002_T0001_R1_P2_K1_Ch2-Ch1.zen
340	8.034869e-02	1.880635e-02	7.727600e-02	20151204_gfpNIPBLcf1_Prometa\MitoSys2\LSM\gfpNIPBLcf1_Noc\rnd2\DE_W0002\DE_W0002_P0001\DE_2_W0002_P0001_T0001\TR1_W0001_P0002\TR1_2_W0001_P0002_T0001_R1_P2_K1_Ch2-Ch1.zen
380	7.604891e-02	1.747194e-02	7.622900e-02	20151204_gfpNIPBLcf1_Prometa\MitoSys2\LSM\gfpNIPBLcf1_Noc\rnd2\DE_W0002\DE_W0002_P0001\DE_2_W0002_P0001_T0001\TR1_W0001_P0002\TR1_2_W0001_P0002_T0001_R1_P2_K1_Ch2-Ch1.zen
420	7.417630e-02	1.602549e-02	7.525300e-02	20151204_gfpNIPBLcf1_Prometa\MitoSys2\LSM\gfpNIPBLcf1_Noc\rnd2\DE_W0002\DE_W0002_P0001\DE_2_W0002_P0001_T0001\TR1_W0001_P0002\TR1_2_W0001_P0002_T0001_R1_P2_K1_Ch2-Ch1.zen
460	7.532339e-02	1.663032e-02	7.432800e-02	20151204_gfpNIPBLcf1_Prometa\MitoSys2\LSM\gfpNIPBLcf1_Noc\rnd2\DE_W0002\DE_W0002_P0001\DE_2_W0002_P0001_T0001\TR1_W0001_P0002\TR1_2_W0001_P0002_T0001_R1_P2_K1_Ch2-Ch1.zen
500	6.981497e-02	2.009233e-02	7.344100e-02	20151204_gfpNIPBLcf1_Prometa\MitoSys2\LSM\gfpNIPBLcf1_Noc\rnd2\DE_W0002\DE_W0002_P0001\DE_2_W0002_P0001_T0001\TR1_W0001_P0002\TR1_2_W0001_P0002_T0001_R1_P2_K1_Ch2-Ch1.zen
540	7.935232e-02	2.031569e-02	7.258400e-02	20151204_gfpNIPBLcf1_Prometa\MitoSys2\LSM\gfpNIPBLcf1_Noc\rnd2\DE_W0002\DE_W0002_P0001\DE_2_W0002_P0001_T0001\TR1_W0001_P0002\TR1_2_W0001_P0002_T0001_R1_P2_K1_Ch2-Ch1.zen
580	6.742579e-02	1.536614e-02	7.175100e-02	20151204_gfpNIPBLcf1_Prometa\MitoSys2\LSM\gfpNIPBLcf1_Noc\rnd2\DE_W0002\DE_W0002_P0001\DE_2_W0002_P0001_T0001\TR1_W0001_P0002\TR1_2_W0001_P0002_T0001_R1_P2_K1_Ch2-Ch1.zen
620	6.768834e-02	2.096751e-02	7.093800e-02	20151204_gfpNIPBLcf1_Prometa\MitoSys2\LSM\gfpNIPBLcf1_Noc\rnd2\DE_W0002\DE_W0002_P0001\DE_2_W0002_P0001_T0001\TR1_W0001_P0002\TR1_2_W0001_P0002_T0001_R1_P2_K1_Ch2-Ch1.zen
660	6.819645e-02	1.511935e-02	7.014300e-02	20151204_gfpNIPBLcf1_Prometa\MitoSys2\LSM\gfpNIPBLcf1_Noc\rnd2\DE_W0002\DE_W0002_P0001\DE_2_W0002_P0001_T0001\TR1_W0001_P0002\TR1_2_W0001_P0002_T0001_R1_P2_K1_Ch2-Ch1.zen
700	6.800326e-02	1.367678e-02	6.936500e-02	20151204_gfpNIPBLcf1_Prometa\MitoSys2\LSM\gfpNIPBLcf1_Noc\rnd2\DE_W0002\DE_W0002_P0001\DE_2_W0002_P0001_T0001\TR1_W0001_P0002\TR1_2_W0001_P0002_T0001_R1_P2_K1_Ch2-Ch1.zen
780	6.907717e-02	1.226824e-02	6.785500e-02	20151204_gfpNIPBLcf1_Prometa\MitoSys2\LSM\gfpNIPBLcf1_Noc\rnd2\DE_W0002\DE_W0002_P0001\DE_2_W0002_P0001_T0001\TR1_W0001_P0002\TR1_2_W0001_P0002_T0001_R1_P2_K1_Ch2-Ch1.zen
860	6.566843e-02	1.342700e-02	6.640300e-02	20151204_gfpNIPBLcf1_Prometa\MitoSys2\LSM\gfpNIPBLcf1_Noc\rnd2\DE_W0002\DE_W0002_P0001\DE_2_W0002_P0001_T0001\TR1_W0001_P0002\TR1_2_W0001_P0002_T0001_R1_P2_K1_Ch2-Ch1.zen
940	6.857531e-02	1.246847e-02	6.500700e-02	20151204_gfpNIPBLcf1_Prometa\MitoSys2\LSM\gfpNIPBLcf1_Noc\rnd2\DE_W0002\DE_W0002_P0001\DE_2_W0002_P0001_T0001\TR1_W0001_P0002\TR1_2_W0001_P0002_T0001_R1_P2_K1_Ch2-Ch1.zen
1020	6.416630e-02	1.596535e-02	6.366400e-02	20151204_gfpNIPBLcf1_Prometa\MitoSys2\LSM\gfpNIPBLcf1_Noc\rnd2\DE_W0002\DE_W0002_P0001\DE_2_W0002_P0001_T0001\TR1_W0001_P0002\TR1_2_W0001_P0002_T0001_R1_P2_K1_Ch2-Ch1.zen
1100	6.257865e-02	1.229628e-02	6.237200e-02	20151204_gfpNIPBLcf1_Prometa\MitoSys2\LSM\gfpNIPBLcf1_Noc\rnd2\DE_W0002\DE_W0002_P0001\DE_2_W0002_P0001_T0001\TR1_W0001_P0002\TR1_2_W0001_P0002_T0001_R1_P2_K1_Ch2-Ch1.zen
1180	5.929658e-02	1.219904e-02	6.113100e-02	20151204_gfpNIPBLcf1_Prometa\MitoSys2\LSM\gfpNIPBLcf1_Noc\rnd2\DE_W0002\DE_W0002_P0001\DE_2_W0002_P0001_T0001\TR1_W0001_P0002\TR1_2_W0001_P0002_T0001_R1_P2_K1_Ch2-Ch1.zen
1260	6.059169e-02	1.461250e-02	5.993700e-02	20151204_gfpNIPBLcf1_Prometa\MitoSys2\LSM\gfpNIPBLcf1_Noc\rnd2\DE_W0002\DE_W0002_P0001\DE_2_W0002_P0001_T0001\TR1_W0001_P0002\TR1_2_W0001_P0002_T0001_R1_P2_K1_Ch2-Ch1.zen
1340	5.971396e-02	1.219577e-02	5.879000e-02	20151204_gfpNIPBLcf1_Prometa\MitoSys2\LSM\gfpNIPBLcf1_Noc\rnd2\DE_W0002\DE_W0002_P0001\DE_2_W0002_P0001_T0001\TR1_W0001_P0002\TR1_2_W0001_P0002_T0001_R1_P2_K1_Ch2-Ch1.zen
1420	5.469845e-02	1.608774e-02	5.768700e-02	20151204_gfpNIPBLcf1_Prometa\MitoSys2\LSM\gfpNIPBLcf1_Noc\rnd2\DE_W0002\DE_W0002_P0001\DE_2_W0002_P0001_T0001\TR1_W0001_P0002\TR1_2_W0001_P0002_T0001_R1_P2_K1_Ch2-Ch1.zen
1500	5.635712e-02	1.020698e-02	5.662700e-02	20151204_gfpNIPBLcf1_Prometa\MitoSys2\LSM\gfpNIPBLcf1_Noc\rnd2\DE_W0002\DE_W0002_P0001\DE_2_W0002_P0001_T0001\TR1_W0001_P0002\TR1_2_W0001_P0002_T0001_R1_P2_K1_Ch2-Ch1.zen
1660	5.479940e-02	9.773092e-03	5.462600e-02	20151204_gfpNIPBLcf1_Prometa\MitoSys2\LSM\gfpNIPBLcf1_Noc\rnd2\DE_W0002\DE_W0002_P0001\DE_2_W0002_P0001_T0001\TR1_W0001_P0002\TR1_2_W0001_P0002_T0001_R1_P2_K1_Ch2-Ch1.zen
1820	5.568085e-02	1.152699e-02	5.277100e-02	20151204_gfpNIPBLcf1_Prometa\MitoSys2\LSM\gfpNIPBLcf1_Noc\rnd2\DE_W0002\DE_W0002_P0001\DE_2_W0002_P0001_T0001\TR1_W0001_P0002\TR1_2_W0001_P0002_T0001_R1_P2_K1_Ch2-Ch1.zen
1980	5.078020e-02	1.085637e-02	5.105000e-02	20151204_gfpNIPBLcf1_Prometa\MitoSys2\LSM\gfpNIPBLcf1_Noc\rnd2\DE_W0002\DE_W0002_P0001\DE_2_W0002_P0001_T0001\TR1_W0001_P0002\TR1_2_W0001_P0002_T0001_R1_P2_K1_Ch2-Ch1.zen
2140	4.849851e-02	1.296026e-02	4.945000e-02	20151204_gfpNIPBLcf1_Prometa\MitoSys2\LSM\gfpNIPBLcf1_Noc\rnd2\DE_W0002\DE_W0002_P0001\DE_2_W0002_P0001_T0001\TR1_W0001_P0002\TR1_2_W0001_P0002_T0001_R1_P2_K1_Ch2-Ch1.zen
2300	5.064792e-02	9.699348e-03	4.795900e-02	20151204_gfpNIPBLcf1_Prometa\MitoSys2\LSM\gfpNIPBLcf1_Noc\rnd2\DE_W0002\DE_W0002_P0001\DE_2_W0002_P0001_T0001\TR1_W0001_P0002\TR1_2_W0001_P0002_T0001_R1_P2_K1_Ch2-Ch1.zen
2460	4.615770e-02	1.335729e-02	4.656600e-02	20151204_gfpNIPBLcf1_Prometa\MitoSys2\LSM\gfpNIPBLcf1_Noc\rnd2\DE_W0002\DE_W0002_P0001\DE_2_W0002_P0001_T0001\TR1_W0001_P0002\TR1_2_W0001_P0002_T0001_R1_P2_K1_Ch2-Ch1.zen
2620	4.465322e-02	1.276140e-02	4.526400e-02	20151204_gfpNIPBLcf1_Prometa\MitoSys2\LSM\gfpNIPBLcf1_Noc\rnd2\DE_W0002\DE_W0002_P0001\DE_2_W0002_P0001_T0001\TR1_W0001_P0002\TR1_2_W0001_P0002_T0001_R1_P2_K1_Ch2-Ch1.zen
2780	4.494528e-02	1.086956e-02	4.404200e-02	20151204_gfpNIPBLcf1_Prometa\MitoSys2\LSM\gfpNIPBLcf1_Noc\rnd2\DE_W0002\DE_W0002_P0001\DE_2_W0002_P0001_T0001\TR1_W0001_P0002\TR1_2_W0001_P0002_T0001_R1_P2_K1_Ch2-Ch1.zen
2940	4.213066e-02	1.319992e-02	4.289400e-02	20151204_gfpNIPBLcf1_Prometa\MitoSys2\LSM\gfpNIPBLcf1_Noc\rnd2\DE_W0002\DE_W0002_P0001\DE_2_W0002_P0001_T0001\TR1_W0001_P0002\TR1_2_W0001_P0002_T0001_R1_P2_K1_Ch2-Ch1.zen
3100	4.097112e-02	8.555660e-03	4.181400e-02	20151204_gfpNIPBLcf1_Prometa\MitoSys2\LSM\gfpNIPBLcf1_Noc\rnd2\DE_W0002\DE_W0002_P0001\DE_2_W0002_P0001_T0001\TR1_W0001_P0002\TR1_2_W0001_P0002_T0001_R1_P2_K1_Ch2-Ch1.zen
3420	3.888795e-02	9.244700e-03	3.983200e-02	20151204_gfpNIPBLcf1_Prometa\MitoSys2\LSM\gfpNIPBLcf1_Noc\rnd2\DE_W0002\DE_W0002_P0001\DE_2_W0002_P0001_T0001\TR1_W0001_P0002\TR1_2_W0001_P0002_T0001_R1_P2_K1_Ch2-Ch1.zen
3740	4.000711e-02	7.689308e-03	3.805500e-02	20151204_gfpNIPBLcf1_Prometa\MitoSys2\LSM\gfpNIPBLcf1_Noc\rnd2\DE_W0002\DE_W0002_P0001\DE_2_W0002_P0001_T0001\TR1_W0001_P0002\TR1_2_W0001_P0002_T0001_R1_P2_K1_Ch2-Ch1.zen
4060	3.510473e-02	9.269549e-03	3.645100e-02	20151204_gfpNIPBLcf1_Prometa\MitoSys2\LSM\gfpNIPBLcf1_Noc\rnd2\DE_W0002\DE_W0002_P0001\DE_2_W0002_P0001_T0001\TR1_W0001_P0002\TR1_2_W0001_P0002_T0001_R1_P2_K1_Ch2-Ch1.zen
4380	3.336549e-02	9.748451e-03	3.499400e-02	20151204_gfpNIPBLcf1_Prometa\MitoSys2\LSM\gfpNIPBLcf1_Noc\rnd2\DE_W0002\DE_W0002_P0001\DE_2_W0002_P0001_T0001\TR1_W0001_P0002\TR1_2_W0001_P0002_T0001_R1_P2_K1_Ch2-Ch1.zen
4700	3.306715e-02	8.226366e-03	3.366300e-02	20151204_gfpNIPBLcf1_Prometa\MitoSys2\LSM\gfpNIPBLcf1_Noc\rnd2\DE_W0002\DE_W0002_P0001\DE_2_W0002_P0001_T0001\TR1_W0001_P0002\TR1_2_W0001_P0002_T0001_R1_P2_K1_Ch2-Ch1.zen
5020	3.284941e-02	1.013268e-02	3.244100e-02	20151204_gfpNIPBLcf1_Prometa\MitoSys2\LSM\gfpNIPBLcf1_Noc\rnd2\DE_W0002\DE_W0002_P0001\DE_2_W0002_P0001_T0001\TR1_W0001_P0002\TR1_2_W0001_P0002_T0001_R1_P2_K1_Ch2-Ch1.zen
5340	3.244694e-02	9.087725e-03	3.131200e-02	20151204_gfpNIPBLcf1_Prometa\MitoSys2\LSM\gfpNIPBLcf1_Noc\rnd2\DE_W0002\DE_W0002_P0001\DE_2_W0002_P0001_T0001\TR1_W0001_P0002\TR1_2_W0001_P0002_T0001_R1_P2_K1_Ch2-Ch1.zen
5660	3.154131e-02	9.347498e-03	3.026500e-02	20151204_gfpNIPBLcf1_Prometa\MitoSys2\LSM\gfpNIPBLcf1_Noc\rnd2\DE_W0002\DE_W0002_P0001\DE_2_W0002_P0001_T0001\TR1_W0001_P0002\TR1_2_W0001_P0002_T0001_R1_P2_K1_Ch2-Ch1.zen
5980	2.879180e-02	9.141510e-03	2.928900e-02	20151204_gfpNIPBLcf1_Prometa\MitoSys2\LSM\gfpNIPBLcf1_Noc\rnd2\DE_W0002\DE_W0002_P0001\DE_2_W0002_P0001_T0001\TR1_W0001_P0002\TR1_2_W0001_P0002_T0001_R1_P2_K1_Ch2-Ch1.zen
6300	2.785396e-02	9.705452e-03	2.837800e-02	20151204_gfpNIPBLcf1_Prometa\MitoSys2\LSM\gfpNIPBLcf1_Noc\rnd2\DE_W0002\DE_W0002_P0001\DE_2_W0002_P0001_T0001\TR1_W0001_P0002\TR1_2_W0001_P0002_T0001_R1_P2_K1_Ch2-Ch1.zen
6940	2.722520e-02	8.360431e-03	2.671800e-02	20151204_gfpNIPBLcf1_Prometa\MitoSys2\LSM\gfpNIPBLcf1_Noc\rnd2\DE_W0002\DE_W0002_P0001\DE_2_W0002_P0001_T0001\TR1_W0001_P0002\TR1_2_W0001_P0002_T0001_R1_P2_K1_Ch2-Ch1.zen
7580	2.520600e-02	8.516249e-03	2.524000e-02	20151204_gfpNIPBLcf1_Prometa\MitoSys2\LSM\gfpNIPBLcf1_Noc\rnd2\DE_W0002\DE_W0002_P0001\DE_2_W0002_P0001_T0001\TR1_W0001_P0002\TR1_2_W0001_P0002_T0001_R1_P2_K1_Ch2-Ch1.zen
8220	2.321972e-02	6.398777e-03	2.391100e-02	20151204_gfpNIPBLcf1_Prometa\MitoSys2\LSM\gfpNIPBLcf1_Noc\rnd2\DE_W0002\DE_W0002_P0001\DE_2_W0002_P0001_T0001\TR1_W0001_P0002\TR1_2_W0001_P0002_T0001_R1_P2_K1_Ch2-Ch1.zen
8860	2.290592e-02	8.272291e-03	2.270600e-02	20151204_gfpNIPBLcf1_Prometa\MitoSys2\LSM\gfpNIPBLcf1_Noc\rnd2\DE_W0002\DE_W0002_P0001\DE_2_W0002_P0001_T0001\TR1_W0001_P0002\TR1_2_W0001_P0002_T0001_R1_P2_K1_Ch2-Ch1.zen
9500	2.206164e-02	7.295616e-03	2.160500e-02	20151204_gfpNIPBLcf1_Prometa\MitoSys2\LSM\gfpNIPBLcf1_Noc\rnd2\DE_W0002\DE_W0002_P0001\DE_2_W0002_P0001_T0001\TR1_W0001_P0002\TR1_2_W0001_P0002_T0001_R1_P2_K1_Ch2-Ch1.zen
10140	2.070690e-02	7.581631e-03	2.059300e-02	20151204_gfpNIPBLcf1_Prometa\MitoSys2\LSM\gfpNIPBLcf1_Noc\rnd2\DE_W0002\DE_W0002_P0001\DE_2_W0002_P0001_T0001\TR1_W0001_P0002\TR1_2_W0001_P0002_T0001_R1_P2_K1_Ch2-Ch1.zen
10780	1.919522e-02	6.418951e-03	1.966000e-02	20151204_gfpNIPBLcf1_Prometa\MitoSys2\LSM\gfpNIPBLcf1_Noc\rnd2\DE_W0002\DE_W0002_P0001\DE_2_W0002_P0001_T0001\TR1_W0001_P0002\TR1_2_W0001_P0002_T0001_R1_P2_K1_Ch2-Ch1.zen
11420	2.020403e-02	7.062390e-03	1.879400e-02	20151204_gfpNIPBLcf1_Prometa\MitoSys2\LSM\gfpNIPBLcf1_Noc\rnd2\DE_W0002\DE_W0002_P0001\DE_2_W0002_P0001_T0001\TR1_W0001_P0002\TR1_2_W0001_P0002_T0001_R1_P2_K1_Ch2-Ch1.zen
12060	1.812274e-02	9.431268e-03	1.798900e-02	20151204_gfpNIPBLcf1_Prometa\MitoSys2\LSM\gfpNIPBLcf1_Noc\rnd2\DE_W0002\DE_W0002_P0001\DE_2_W0002_P0001_T0001\TR1_W0001_P0002\TR1_2_W0001_P0002_T0001_R1_P2_K1_Ch2-Ch1.zen
12700	1.749851e-02	7.102144e-03	1.723800e-02	20151204_gfpNIPBLcf1_Prometa\MitoSys2\LSM\gfpNIPBLcf1_Noc\rnd2\DE_W0002\DE_W0002_P0001\DE_2_W0002_P0001_T0001\TR1_W0001_P0002\TR1_2_W0001_P0002_T0001_R1_P2_K1_Ch2-Ch1.zen
13980	1.619481e-02	7.002825e-03	1.587600e-02	20151204_gfpNIPBLcf1_Prometa\MitoSys2\LSM\gfpNIPBLcf1_Noc\rnd2\DE_W0002\DE_W0002_P0001\DE_2_W0002_P0001_T0001\TR1_W0001_P0002\TR1_2_W0001_P0002_T0001_R1_P2_K1_Ch2-Ch1.zen
15260	1.506633e-02	6.435886e-03	1.467300e-02	20151204_gfpNIPBLcf1_Prometa\MitoSys2\LSM\gfpNIPBLcf1_Noc\rnd2\DE_W0002\DE_W0002_P0001\DE_2_W0002_P0001_T0001\TR1_W0001_P0002\TR1_2_W0001_P0002_T0001_R1_P2_K1_Ch2-Ch1.zen
16540	1.480777e-02	8.094834e-03	1.360300e-02	20151204_gfpNIPBLcf1_Prometa\MitoSys2\LSM\gfpNIPBLcf1_Noc\rnd2\DE_W0002\DE_W0002_P0001\DE_2_W0002_P0001_T0001\TR1_W0001_P0002\TR1_2_W0001_P0002_T0001_R1_P2_K1_Ch2-Ch1.zen
17820	1.257765e-02	7.135499e-03	1.264700e-02	20151204_gfpNIPBLcf1_Prometa\MitoSys2\LSM\gfpNIPBLcf1_Noc\rnd2\DE_W0002\DE_W0002_P0001\DE_2_W0002_P0001_T0001\TR1_W0001_P0002\TR1_2_W0001_P0002_T0001_R1_P2_K1_Ch2-Ch1.zen
19100	1.119268e-02	8.606471e-03	1.178700e-02	20151204_gfpNIPBLcf1_Prometa\MitoSys2\LSM\gfpNIPBLcf1_Noc\rnd2\DE_W0002\DE_W0002_P0001\DE_2_W0002_P0001_T0001\TR1_W0001_P0002\TR1_2_W0001_P0002_T0001_R1_P2_K1_Ch2-Ch1.zen
20380	1.051995e-02	7.093424e-03	1.101200e-02	20151204_gfpNIPBLcf1_Prometa\MitoSys2\LSM\gfpNIPBLcf1_Noc\rnd2\DE_W0002\DE_W0002_P0001\DE_2_W0002_P0001_T0001\TR1_W0001_P0002\TR1_2_W0001_P0002_T0001_R1_P2_K1_Ch2-Ch1.zen
21660	1.051548e-02	8.667504e-03	1.030900e-02	20151204_gfpNIPBLcf1_Prometa\MitoSys2\LSM\gfpNIPBLcf1_Noc\rnd2\DE_W0002\DE_W0002_P0001\DE_2_W0002_P0001_T0001\TR1_W0001_P0002\TR1_2_W0001_P0002_T0001_R1_P2_K1_Ch2-Ch1.zen
22940	8.878873e-03	6.313388e-03	9.671300e-03	20151204_gfpNIPBLcf1_Prometa\MitoSys2\LSM\gfpNIPBLcf1_Noc\rnd2\DE_W0002\DE_W0002_P0001\DE_2_W0002_P0001_T0001\TR1_W0001_P0002\TR1_2_W0001_P0002_T0001_R1_P2_K1_Ch2-Ch1.zen
24220	8.202963e-03	6.619343e-03	9.089800e-03	20151204_gfpNIPBLcf1_Prometa\MitoSys2\LSM\gfpNIPBLcf1_Noc\rnd2\DE_W0002\DE_W0002_P0001\DE_2_W0002_P0001_T0001\TR1_W0001_P0002\TR1_2_W0001_P0002_T0001_R1_P2_K1_Ch2-Ch1.zen
25500	8.391743e-03	6.887215e-03	8.558600e-03	20151204_gfpNIPBLcf1_Prometa\MitoSys2\LSM\gfpNIPBLcf1_Noc\rnd2\DE_W0002\DE_W0002_P0001\DE_2_W0002_P0001_T0001\TR1_W0001_P0002\TR1_2_W0001_P0002_T0001_R1_P2_K1_Ch2-Ch1.zen
28060	7.905857e-03	8.571666e-03	7.624900e-03	20151204_gfpNIPBLcf1_Prometa\MitoSys2\LSM\gfpNIPBLcf1_Noc\rnd2\DE_W0002\DE_W0002_P0001\DE_2_W0002_P0001_T0001\TR1_W0001_P0002\TR1_2_W0001_P0002_T0001_R1_P2_K1_Ch2-Ch1.zen
30620	5.846855e-03	9.122596e-03	6.834000e-03	20151204_gfpNIPBLcf1_Prometa\MitoSys2\LSM\gfpNIPBLcf1_Noc\rnd2\DE_W0002\DE_W0002_P0001\DE_2_W0002_P0001_T0001\TR1_W0001_P0002\TR1_2_W0001_P0002_T0001_R1_P2_K1_Ch2-Ch1.zen
33180	5.978754e-03	8.544949e-03	6.158400e-03	20151204_gfpNIPBLcf1_Prometa\MitoSys2\LSM\gfpNIPBLcf1_Noc\rnd2\DE_W0002\DE_W0002_P0001\DE_2_W0002_P0001_T0001\TR1_W0001_P0002\TR1_2_W0001_P0002_T0001_R1_P2_K1_Ch2-Ch1.zen
35740	4.278372e-03	7.720014e-03	5.576900e-03	20151204_gfpNIPBLcf1_Prometa\MitoSys2\LSM\gfpNIPBLcf1_Noc\rnd2\DE_W0002\DE_W0002_P0001\DE_2_W0002_P0001_T0001\TR1_W0001_P0002\TR1_2_W0001_P0002_T0001_R1_P2_K1_Ch2-Ch1.zen
38300	4.553208e-03	6.813539e-03	5.072900e-03	20151204_gfpNIPBLcf1_Prometa\MitoSys2\LSM\gfpNIPBLcf1_Noc\rnd2\DE_W0002\DE_W0002_P0001\DE_2_W0002_P0001_T0001\TR1_W0001_P0002\TR1_2_W0001_P0002_T0001_R1_P2_K1_Ch2-Ch1.zen
40860	4.220090e-03	7.126420e-03	4.633300e-03	20151204_gfpNIPBLcf1_Prometa\MitoSys2\LSM\gfpNIPBLcf1_Noc\rnd2\DE_W0002\DE_W0002_P0001\DE_2_W0002_P0001_T0001\TR1_W0001_P0002\TR1_2_W0001_P0002_T0001_R1_P2_K1_Ch2-Ch1.zen
43420	4.322287e-03	6.765415e-03	4.247700e-03	20151204_gfpNIPBLcf1_Prometa\MitoSys2\LSM\gfpNIPBLcf1_Noc\rnd2\DE_W0002\DE_W0002_P0001\DE_2_W0002_P0001_T0001\TR1_W0001_P0002\TR1_2_W0001_P0002_T0001_R1_P2_K1_Ch2-Ch1.zen
45980	4.146954e-03	6.895679e-03	3.907600e-03	20151204_gfpNIPBLcf1_Prometa\MitoSys2\LSM\gfpNIPBLcf1_Noc\rnd2\DE_W0002\DE_W0002_P0001\DE_2_W0002_P0001_T0001\TR1_W0001_P0002\TR1_2_W0001_P0002_T0001_R1_P2_K1_Ch2-Ch1.zen
48540	5.164837e-03	6.000889e-03	3.606100e-03	20151204_gfpNIPBLcf1_Prometa\MitoSys2\LSM\gfpNIPBLcf1_Noc\rnd2\DE_W0002\DE_W0002_P0001\DE_2_W0002_P0001_T0001\TR1_W0001_P0002\TR1_2_W0001_P0002_T0001_R1_P2_K1_Ch2-Ch1.zen
51100	4.690870e-03	5.864225e-03	3.337700e-03	20151204_gfpNIPBLcf1_Prometa\MitoSys2\LSM\gfpNIPBLcf1_Noc\rnd2\DE_W0002\DE_W0002_P0001\DE_2_W0002_P0001_T0001\TR1_W0001_P0002\TR1_2_W0001_P0002_T0001_R1_P2_K1_Ch2-Ch1.zen
56220	3.478182e-03	6.490992e-03	2.882100e-03	20151204_gfpNIPBLcf1_Prometa\MitoSys2\LSM\gfpNIPBLcf1_Noc\rnd2\DE_W0002\DE_W0002_P0001\DE_2_W0002_P0001_T0001\TR1_W0001_P0002\TR1_2_W0001_P0002_T0001_R1_P2_K1_Ch2-Ch1.zen
61340	2.278400e-03	5.654950e-03	2.512300e-03	20151204_gfpNIPBLcf1_Prometa\MitoSys2\LSM\gfpNIPBLcf1_Noc\rnd2\DE_W0002\DE_W0002_P0001\DE_2_W0002_P0001_T0001\TR1_W0001_P0002\TR1_2_W0001_P0002_T0001_R1_P2_K1_Ch2-Ch1.zen
66460	3.329682e-03	6.455421e-03	2.208100e-03	20151204_gfpNIPBLcf1_Prometa\MitoSys2\LSM\gfpNIPBLcf1_Noc\rnd2\DE_W0002\DE_W0002_P0001\DE_2_W0002_P0001_T0001\TR1_W0001_P0002\TR1_2_W0001_P0002_T0001_R1_P2_K1_Ch2-Ch1.zen
71580	1.521830e-03	6.644862e-03	1.954900e-03	20151204_gfpNIPBLcf1_Prometa\MitoSys2\LSM\gfpNIPBLcf1_Noc\rnd2\DE_W0002\DE_W0002_P0001\DE_2_W0002_P0001_T0001\TR1_W0001_P0002\TR1_2_W0001_P0002_T0001_R1_P2_K1_Ch2-Ch1.zen
76700	1.855043e-03	6.677476e-03	1.742000e-03	20151204_gfpNIPBLcf1_Prometa\MitoSys2\LSM\gfpNIPBLcf1_Noc\rnd2\DE_W0002\DE_W0002_P0001\DE_2_W0002_P0001_T0001\TR1_W0001_P0002\TR1_2_W0001_P0002_T0001_R1_P2_K1_Ch2-Ch1.zen
81820	9.000182e-04	5.111927e-03	1.561300e-03	20151204_gfpNIPBLcf1_Prometa\MitoSys2\LSM\gfpNIPBLcf1_Noc\rnd2\DE_W0002\DE_W0002_P0001\DE_2_W0002_P0001_T0001\TR1_W0001_P0002\TR1_2_W0001_P0002_T0001_R1_P2_K1_Ch2-Ch1.zen
86940	9.357328e-04	6.458200e-03	1.406600e-03	20151204_gfpNIPBLcf1_Prometa\MitoSys2\LSM\gfpNIPBLcf1_Noc\rnd2\DE_W0002\DE_W0002_P0001\DE_2_W0002_P0001_T0001\TR1_W0001_P0002\TR1_2_W0001_P0002_T0001_R1_P2_K1_Ch2-Ch1.zen
92060	1.873243e-03	5.804994e-03	1.273200e-03	20151204_gfpNIPBLcf1_Prometa\MitoSys2\LSM\gfpNIPBLcf1_Noc\rnd2\DE_W0002\DE_W0002_P0001\DE_2_W0002_P0001_T0001\TR1_W0001_P0002\TR1_2_W0001_P0002_T0001_R1_P2_K1_Ch2-Ch1.zen
97180	2.148233e-03	4.409661e-03	1.157400e-03	20151204_gfpNIPBLcf1_Prometa\MitoSys2\LSM\gfpNIPBLcf1_Noc\rnd2\DE_W0002\DE_W0002_P0001\DE_2_W0002_P0001_T0001\TR1_W0001_P0002\TR1_2_W0001_P0002_T0001_R1_P2_K1_Ch2-Ch1.zen
102300	1.932627e-03	5.841643e-03	1.056300e-03	20151204_gfpNIPBLcf1_Prometa\MitoSys2\LSM\gfpNIPBLcf1_Noc\rnd2\DE_W0002\DE_W0002_P0001\DE_2_W0002_P0001_T0001\TR1_W0001_P0002\TR1_2_W0001_P0002_T0001_R1_P2_K1_Ch2-Ch1.zen
112540	2.869528e-04	6.931384e-03	8.890800e-04	20151204_gfpNIPBLcf1_Prometa\MitoSys2\LSM\gfpNIPBLcf1_Noc\rnd2\DE_W0002\DE_W0002_P0001\DE_2_W0002_P0001_T0001\TR1_W0001_P0002\TR1_2_W0001_P0002_T0001_R1_P2_K1_Ch2-Ch1.zen
122780	-8.467752e-04	6.893886e-03	7.576200e-04	20151204_gfpNIPBLcf1_Prometa\MitoSys2\LSM\gfpNIPBLcf1_Noc\rnd2\DE_W0002\DE_W0002_P0001\DE_2_W0002_P0001_T0001\TR1_W0001_P0002\TR1_2_W0001_P0002_T0001_R1_P2_K1_Ch2-Ch1.zen
133020	4.731646e-04	6.284166e-03	6.525100e-04	20151204_gfpNIPBLcf1_Prometa\MitoSys2\LSM\gfpNIPBLcf1_Noc\rnd2\DE_W0002\DE_W0002_P0001\DE_2_W0002_P0001_T0001\TR1_W0001_P0002\TR1_2_W0001_P0002_T0001_R1_P2_K1_Ch2-Ch1.zen
143260	2.055528e-03	6.756977e-03	5.672200e-04	20151204_gfpNIPBLcf1_Prometa\MitoSys2\LSM\gfpNIPBLcf1_Noc\rnd2\DE_W0002\DE_W0002_P0001\DE_2_W0002_P0001_T0001\TR1_W0001_P0002\TR1_2_W0001_P0002_T0001_R1_P2_K1_Ch2-Ch1.zen
153500	8.537772e-04	5.851197e-03	4.971500e-04	20151204_gfpNIPBLcf1_Prometa\MitoSys2\LSM\gfpNIPBLcf1_Noc\rnd2\DE_W0002\DE_W0002_P0001\DE_2_W0002_P0001_T0001\TR1_W0001_P0002\TR1_2_W0001_P0002_T0001_R1_P2_K1_Ch2-Ch1.zen
163740	2.325862e-03	6.402267e-03	4.389200e-04	20151204_gfpNIPBLcf1_Prometa\MitoSys2\LSM\gfpNIPBLcf1_Noc\rnd2\DE_W0002\DE_W0002_P0001\DE_2_W0002_P0001_T0001\TR1_W0001_P0002\TR1_2_W0001_P0002_T0001_R1_P2_K1_Ch2-Ch1.zen
173980	1.945620e-03	5.655029e-03	3.900500e-04	20151204_gfpNIPBLcf1_Prometa\MitoSys2\LSM\gfpNIPBLcf1_Noc\rnd2\DE_W0002\DE_W0002_P0001\DE_2_W0002_P0001_T0001\TR1_W0001_P0002\TR1_2_W0001_P0002_T0001_R1_P2_K1_Ch2-Ch1.zen
184220	-6.560398e-05	5.515799e-03	3.486600e-04	20151204_gfpNIPBLcf1_Prometa\MitoSys2\LSM\gfpNIPBLcf1_Noc\rnd2\DE_W0002\DE_W0002_P0001\DE_2_W0002_P0001_T0001\TR1_W0001_P0002\TR1_2_W0001_P0002_T0001_R1_P2_K1_Ch2-Ch1.zen
194460	4.013458e-05	5.389421e-03	3.133400e-04	20151204_gfpNIPBLcf1_Prometa\MitoSys2\LSM\gfpNIPBLcf1_Noc\rnd2\DE_W0002\DE_W0002_P0001\DE_2_W0002_P0001_T0001\TR1_W0001_P0002\TR1_2_W0001_P0002_T0001_R1_P2_K1_Ch2-Ch1.zen
204700	-6.853103e-04	5.293440e-03	2.829600e-04	20151204_gfpNIPBLcf1_Prometa\MitoSys2\LSM\gfpNIPBLcf1_Noc\rnd2\DE_W0002\DE_W0002_P0001\DE_2_W0002_P0001_T0001\TR1_W0001_P0002\TR1_2_W0001_P0002_T0001_R1_P2_K1_Ch2-Ch1.zen
225180	-6.802468e-04	6.472444e-03	2.337600e-04	20151204_gfpNIPBLcf1_Prometa\MitoSys2\LSM\gfpNIPBLcf1_Noc\rnd2\DE_W0002\DE_W0002_P0001\DE_2_W0002_P0001_T0001\TR1_W0001_P0002\TR1_2_W0001_P0002_T0001_R1_P2_K1_Ch2-Ch1.zen
245660	1.380156e-03	5.897896e-03	1.960500e-04	20151204_gfpNIPBLcf1_Prometa\MitoSys2\LSM\gfpNIPBLcf1_Noc\rnd2\DE_W0002\DE_W0002_P0001\DE_2_W0002_P0001_T0001\TR1_W0001_P0002\TR1_2_W0001_P0002_T0001_R1_P2_K1_Ch2-Ch1.zen
266140	-1.034465e-04	5.960007e-03	1.665600e-04	20151204_gfpNIPBLcf1_Prometa\MitoSys2\LSM\gfpNIPBLcf1_Noc\rnd2\DE_W0002\DE_W0002_P0001\DE_2_W0002_P0001_T0001\TR1_W0001_P0002\TR1_2_W0001_P0002_T0001_R1_P2_K1_Ch2-Ch1.zen
286620	-6.050470e-04	5.170492e-03	1.431000e-04	20151204_gfpNIPBLcf1_Prometa\MitoSys2\LSM\gfpNIPBLcf1_Noc\rnd2\DE_W0002\DE_W0002_P0001\DE_2_W0002_P0001_T0001\TR1_W0001_P0002\TR1_2_W0001_P0002_T0001_R1_P2_K1_Ch2-Ch1.zen
307100	-3.179927e-04	4.237878e-03	1.241500e-04	20151204_gfpNIPBLcf1_Prometa\MitoSys2\LSM\gfpNIPBLcf1_Noc\rnd2\DE_W0002\DE_W0002_P0001\DE_2_W0002_P0001_T0001\TR1_W0001_P0002\TR1_2_W0001_P0002_T0001_R1_P2_K1_Ch2-Ch1.zen
327580	-1.323163e-03	4.765476e-03	1.086400e-04	20151204_gfpNIPBLcf1_Prometa\MitoSys2\LSM\gfpNIPBLcf1_Noc\rnd2\DE_W0002\DE_W0002_P0001\DE_2_W0002_P0001_T0001\TR1_W0001_P0002\TR1_2_W0001_P0002_T0001_R1_P2_K1_Ch2-Ch1.zen
348060	-6.040553e-04	4.525486e-03	9.580400e-05	20151204_gfpNIPBLcf1_Prometa\MitoSys2\LSM\gfpNIPBLcf1_Noc\rnd2\DE_W0002\DE_W0002_P0001\DE_2_W0002_P0001_T0001\TR1_W0001_P0002\TR1_2_W0001_P0002_T0001_R1_P2_K1_Ch2-Ch1.zen
368540	-4.230124e-04	4.572212e-03	8.506500e-05	20151204_gfpNIPBLcf1_Prometa\MitoSys2\LSM\gfpNIPBLcf1_Noc\rnd2\DE_W0002\DE_W0002_P0001\DE_2_W0002_P0001_T0001\TR1_W0001_P0002\TR1_2_W0001_P0002_T0001_R1_P2_K1_Ch2-Ch1.zen
389020	1.977756e-04	4.061234e-03	7.599600e-05	20151204_gfpNIPBLcf1_Prometa\MitoSys2\LSM\gfpNIPBLcf1_Noc\rnd2\DE_W0002\DE_W0002_P0001\DE_2_W0002_P0001_T0001\TR1_W0001_P0002\TR1_2_W0001_P0002_T0001_R1_P2_K1_Ch2-Ch1.zen
409500	7.884771e-04	4.915483e-03	6.827400e-05	20151204_gfpNIPBLcf1_Prometa\MitoSys2\LSM\gfpNIPBLcf1_Noc\rnd2\DE_W0002\DE_W0002_P0001\DE_2_W0002_P0001_T0001\TR1_W0001_P0002\TR1_2_W0001_P0002_T0001_R1_P2_K1_Ch2-Ch1.zen
450460	6.166105e-04	4.430480e-03	5.592200e-05	20151204_gfpNIPBLcf1_Prometa\MitoSys2\LSM\gfpNIPBLcf1_Noc\rnd2\DE_W0002\DE_W0002_P0001\DE_2_W0002_P0001_T0001\TR1_W0001_P0002\TR1_2_W0001_P0002_T0001_R1_P2_K1_Ch2-Ch1.zen
491420	9.105046e-04	5.915515e-03	4.658900e-05	20151204_gfpNIPBLcf1_Prometa\MitoSys2\LSM\gfpNIPBLcf1_Noc\rnd2\DE_W0002\DE_W0002_P0001\DE_2_W0002_P0001_T0001\TR1_W0001_P0002\TR1_2_W0001_P0002_T0001_R1_P2_K1_Ch2-Ch1.zen
532380	6.342338e-05	4.760567e-03	3.937500e-05	20151204_gfpNIPBLcf1_Prometa\MitoSys2\LSM\gfpNIPBLcf1_Noc\rnd2\DE_W0002\DE_W0002_P0001\DE_2_W0002_P0001_T0001\TR1_W0001_P0002\TR1_2_W0001_P0002_T0001_R1_P2_K1_Ch2-Ch1.zen
573340	-2.128523e-03	3.406676e-03	3.369100e-05	20151204_gfpNIPBLcf1_Prometa\MitoSys2\LSM\gfpNIPBLcf1_Noc\rnd2\DE_W0002\DE_W0002_P0001\DE_2_W0002_P0001_T0001\TR1_W0001_P0002\TR1_2_W0001_P0002_T0001_R1_P2_K1_Ch2-Ch1.zen
614300	-7.071758e-04	4.854813e-03	2.913700e-05	20151204_gfpNIPBLcf1_Prometa\MitoSys2\LSM\gfpNIPBLcf1_Noc\rnd2\DE_W0002\DE_W0002_P0001\DE_2_W0002_P0001_T0001\TR1_W0001_P0002\TR1_2_W0001_P0002_T0001_R1_P2_K1_Ch2-Ch1.zen
655260	-7.475039e-04	4.012371e-03	2.543500e-05	20151204_gfpNIPBLcf1_Prometa\MitoSys2\LSM\gfpNIPBLcf1_Noc\rnd2\DE_W0002\DE_W0002_P0001\DE_2_W0002_P0001_T0001\TR1_W0001_P0002\TR1_2_W0001_P0002_T0001_R1_P2_K1_Ch2-Ch1.zen
696220	-8.232911e-04	5.470710e-03	2.238700e-05	20151204_gfpNIPBLcf1_Prometa\MitoSys2\LSM\gfpNIPBLcf1_Noc\rnd2\DE_W0002\DE_W0002_P0001\DE_2_W0002_P0001_T0001\TR1_W0001_P0002\TR1_2_W0001_P0002_T0001_R1_P2_K1_Ch2-Ch1.zen
737180	-8.613569e-04	4.704293e-03	1.984900e-05	20151204_gfpNIPBLcf1_Prometa\MitoSys2\LSM\gfpNIPBLcf1_Noc\rnd2\DE_W0002\DE_W0002_P0001\DE_2_W0002_P0001_T0001\TR1_W0001_P0002\TR1_2_W0001_P0002_T0001_R1_P2_K1_Ch2-Ch1.zen
778140	-1.825566e-03	4.737511e-03	1.771400e-05	20151204_gfpNIPBLcf1_Prometa\MitoSys2\LSM\gfpNIPBLcf1_Noc\rnd2\DE_W0002\DE_W0002_P0001\DE_2_W0002_P0001_T0001\TR1_W0001_P0002\TR1_2_W0001_P0002_T0001_R1_P2_K1_Ch2-Ch1.zen
819100	-7.219818e-04	3.615149e-03	1.590200e-05	20151204_gfpNIPBLcf1_Prometa\MitoSys2\LSM\gfpNIPBLcf1_Noc\rnd2\DE_W0002\DE_W0002_P0001\DE_2_W0002_P0001_T0001\TR1_W0001_P0002\TR1_2_W0001_P0002_T0001_R1_P2_K1_Ch2-Ch1.zen
901020	-1.571205e-03	3.234453e-03	1.301500e-05	20151204_gfpNIPBLcf1_Prometa\MitoSys2\LSM\gfpNIPBLcf1_Noc\rnd2\DE_W0002\DE_W0002_P0001\DE_2_W0002_P0001_T0001\TR1_W0001_P0002\TR1_2_W0001_P0002_T0001_R1_P2_K1_Ch2-Ch1.zen
982940	-6.646108e-04	4.164973e-03	1.084300e-05	20151204_gfpNIPBLcf1_Prometa\MitoSys2\LSM\gfpNIPBLcf1_Noc\rnd2\DE_W0002\DE_W0002_P0001\DE_2_W0002_P0001_T0001\TR1_W0001_P0002\TR1_2_W0001_P0002_T0001_R1_P2_K1_Ch2-Ch1.zen
1064860	-9.625993e-04	5.736999e-03	9.167600e-06	20151204_gfpNIPBLcf1_Prometa\MitoSys2\LSM\gfpNIPBLcf1_Noc\rnd2\DE_W0002\DE_W0002_P0001\DE_2_W0002_P0001_T0001\TR1_W0001_P0002\TR1_2_W0001_P0002_T0001_R1_P2_K1_Ch2-Ch1.zen
1146780	-1.766121e-03	4.554952e-03	7.850300e-06	20151204_gfpNIPBLcf1_Prometa\MitoSys2\LSM\gfpNIPBLcf1_Noc\rnd2\DE_W0002\DE_W0002_P0001\DE_2_W0002_P0001_T0001\TR1_W0001_P0002\TR1_2_W0001_P0002_T0001_R1_P2_K1_Ch2-Ch1.zen
1228700	-5.702369e-04	4.383927e-03	6.796000e-06	20151204_gfpNIPBLcf1_Prometa\MitoSys2\LSM\gfpNIPBLcf1_Noc\rnd2\DE_W0002\DE_W0002_P0001\DE_2_W0002_P0001_T0001\TR1_W0001_P0002\TR1_2_W0001_P0002_T0001_R1_P2_K1_Ch2-Ch1.zen
1310620	-2.323912e-03	3.435622e-03	5.939600e-06	20151204_gfpNIPBLcf1_Prometa\MitoSys2\LSM\gfpNIPBLcf1_Noc\rnd2\DE_W0002\DE_W0002_P0001\DE_2_W0002_P0001_T0001\TR1_W0001_P0002\TR1_2_W0001_P0002_T0001_R1_P2_K1_Ch2-Ch1.zen
1392540	-2.033965e-03	4.505062e-03	5.234700e-06	20151204_gfpNIPBLcf1_Prometa\MitoSys2\LSM\gfpNIPBLcf1_Noc\rnd2\DE_W0002\DE_W0002_P0001\DE_2_W0002_P0001_T0001\TR1_W0001_P0002\TR1_2_W0001_P0002_T0001_R1_P2_K1_Ch2-Ch1.zen
1474460	-9.628736e-05	5.301900e-03	4.647700e-06	20151204_gfpNIPBLcf1_Prometa\MitoSys2\LSM\gfpNIPBLcf1_Noc\rnd2\DE_W0002\DE_W0002_P0001\DE_2_W0002_P0001_T0001\TR1_W0001_P0002\TR1_2_W0001_P0002_T0001_R1_P2_K1_Ch2-Ch1.zen
1556380	-1.385805e-03	5.386595e-03	4.153800e-06	20151204_gfpNIPBLcf1_Prometa\MitoSys2\LSM\gfpNIPBLcf1_Noc\rnd2\DE_W0002\DE_W0002_P0001\DE_2_W0002_P0001_T0001\TR1_W0001_P0002\TR1_2_W0001_P0002_T0001_R1_P2_K1_Ch2-Ch1.zen
10	9.139451e-02	2.873777e-02	9.399000e-02	20151204_gfpNIPBLcf1_Prometa\MitoSys2\LSM\gfpNIPBLcf1_Noc\rnd2\DE_W0002\DE_W0002_P0001\DE_2_W0002_P0001_T0001\TR1_W0001_P0002\TR1_2_W0001_P0002_T0001_R1_P4_K1_Ch2-Ch1.zen
20	8.774942e-02	2.631064e-02	9.365500e-02	20151204_gfpNIPBLcf1_Prometa\MitoSys2\LSM\gfpNIPBLcf1_Noc\rnd2\DE_W0002\DE_W0002_P0001\DE_2_W0002_P0001_T0001\TR1_W0001_P0002\TR1_2_W0001_P0002_T0001_R1_P4_K1_Ch2-Ch1.zen
30	9.232406e-02	4.124925e-02	9.329400e-02	20151204_gfpNIPBLcf1_Prometa\MitoSys2\LSM\gfpNIPBLcf1_Noc\rnd2\DE_W0002\DE_W0002_P0001\DE_2_W0002_P0001_T0001\TR1_W0001_P0002\TR1_2_W0001_P0002_T0001_R1_P4_K1_Ch2-Ch1.zen
40	9.930491e-02	2.891295e-02	9.291700e-02	20151204_gfpNIPBLcf1_Prometa\MitoSys2\LSM\gfpNIPBLcf1_Noc\rnd2\DE_W0002\DE_W0002_P0001\DE_2_W0002_P0001_T0001\TR1_W0001_P0002\TR1_2_W0001_P0002_T0001_R1_P4_K1_Ch2-Ch1.zen
50	9.877150e-02	2.864010e-02	9.252900e-02	20151204_gfpNIPBLcf1_Prometa\MitoSys2\LSM\gfpNIPBLcf1_Noc\rnd2\DE_W0002\DE_W0002_P0001\DE_2_W0002_P0001_T0001\TR1_W0001_P0002\TR1_2_W0001_P0002_T0001_R1_P4_K1_Ch2-Ch1.zen
60	9.125446e-02	3.570943e-02	9.213300e-02	20151204_gfpNIPBLcf1_Prometa\MitoSys2\LSM\gfpNIPBLcf1_Noc\rnd2\DE_W0002\DE_W0002_P0001\DE_2_W0002_P0001_T0001\TR1_W0001_P0002\TR1_2_W0001_P0002_T0001_R1_P4_K1_Ch2-Ch1.zen
70	9.127081e-02	3.827439e-02	9.173200e-02	20151204_gfpNIPBLcf1_Prometa\MitoSys2\LSM\gfpNIPBLcf1_Noc\rnd2\DE_W0002\DE_W0002_P0001\DE_2_W0002_P0001_T0001\TR1_W0001_P0002\TR1_2_W0001_P0002_T0001_R1_P4_K1_Ch2-Ch1.zen
80	9.340646e-02	3.383444e-02	9.132700e-02	20151204_gfpNIPBLcf1_Prometa\MitoSys2\LSM\gfpNIPBLcf1_Noc\rnd2\DE_W0002\DE_W0002_P0001\DE_2_W0002_P0001_T0001\TR1_W0001_P0002\TR1_2_W0001_P0002_T0001_R1_P4_K1_Ch2-Ch1.zen
90	8.846167e-02	2.804423e-02	9.092000e-02	20151204_gfpNIPBLcf1_Prometa\MitoSys2\LSM\gfpNIPBLcf1_Noc\rnd2\DE_W0002\DE_W0002_P0001\DE_2_W0002_P0001_T0001\TR1_W0001_P0002\TR1_2_W0001_P0002_T0001_R1_P4_K1_Ch2-Ch1.zen
100	8.134001e-02	1.555282e-02	9.051200e-02	20151204_gfpNIPBLcf1_Prometa\MitoSys2\LSM\gfpNIPBLcf1_Noc\rnd2\DE_W0002\DE_W0002_P0001\DE_2_W0002_P0001_T0001\TR1_W0001_P0002\TR1_2_W0001_P0002_T0001_R1_P4_K1_Ch2-Ch1.zen
120	9.176275e-02	2.167226e-02	8.969600e-02	20151204_gfpNIPBLcf1_Prometa\MitoSys2\LSM\gfpNIPBLcf1_Noc\rnd2\DE_W0002\DE_W0002_P0001\DE_2_W0002_P0001_T0001\TR1_W0001_P0002\TR1_2_W0001_P0002_T0001_R1_P4_K1_Ch2-Ch1.zen
140	9.030974e-02	3.133967e-02	8.888200e-02	20151204_gfpNIPBLcf1_Prometa\MitoSys2\LSM\gfpNIPBLcf1_Noc\rnd2\DE_W0002\DE_W0002_P0001\DE_2_W0002_P0001_T0001\TR1_W0001_P0002\TR1_2_W0001_P0002_T0001_R1_P4_K1_Ch2-Ch1.zen
160	9.169205e-02	3.598274e-02	8.807600e-02	20151204_gfpNIPBLcf1_Prometa\MitoSys2\LSM\gfpNIPBLcf1_Noc\rnd2\DE_W0002\DE_W0002_P0001\DE_2_W0002_P0001_T0001\TR1_W0001_P0002\TR1_2_W0001_P0002_T0001_R1_P4_K1_Ch2-Ch1.zen
180	9.009788e-02	2.503078e-02	8.727900e-02	20151204_gfpNIPBLcf1_Prometa\MitoSys2\LSM\gfpNIPBLcf1_Noc\rnd2\DE_W0002\DE_W0002_P0001\DE_2_W0002_P0001_T0001\TR1_W0001_P0002\TR1_2_W0001_P0002_T0001_R1_P4_K1_Ch2-Ch1.zen
200	8.236877e-02	3.032148e-02	8.649300e-02	20151204_gfpNIPBLcf1_Prometa\MitoSys2\LSM\gfpNIPBLcf1_Noc\rnd2\DE_W0002\DE_W0002_P0001\DE_2_W0002_P0001_T0001\TR1_W0001_P0002\TR1_2_W0001_P0002_T0001_R1_P4_K1_Ch2-Ch1.zen
220	8.589385e-02	1.744768e-02	8.572000e-02	20151204_gfpNIPBLcf1_Prometa\MitoSys2\LSM\gfpNIPBLcf1_Noc\rnd2\DE_W0002\DE_W0002_P0001\DE_2_W0002_P0001_T0001\TR1_W0001_P0002\TR1_2_W0001_P0002_T0001_R1_P4_K1_Ch2-Ch1.zen
240	8.688583e-02	2.987191e-02	8.496100e-02	20151204_gfpNIPBLcf1_Prometa\MitoSys2\LSM\gfpNIPBLcf1_Noc\rnd2\DE_W0002\DE_W0002_P0001\DE_2_W0002_P0001_T0001\TR1_W0001_P0002\TR1_2_W0001_P0002_T0001_R1_P4_K1_Ch2-Ch1.zen
260	8.544769e-02	2.285730e-02	8.421500e-02	20151204_gfpNIPBLcf1_Prometa\MitoSys2\LSM\gfpNIPBLcf1_Noc\rnd2\DE_W0002\DE_W0002_P0001\DE_2_W0002_P0001_T0001\TR1_W0001_P0002\TR1_2_W0001_P0002_T0001_R1_P4_K1_Ch2-Ch1.zen
280	8.775784e-02	3.078732e-02	8.348400e-02	20151204_gfpNIPBLcf1_Prometa\MitoSys2\LSM\gfpNIPBLcf1_Noc\rnd2\DE_W0002\DE_W0002_P0001\DE_2_W0002_P0001_T0001\TR1_W0001_P0002\TR1_2_W0001_P0002_T0001_R1_P4_K1_Ch2-Ch1.zen
300	8.295937e-02	1.789796e-02	8.276800e-02	20151204_gfpNIPBLcf1_Prometa\MitoSys2\LSM\gfpNIPBLcf1_Noc\rnd2\DE_W0002\DE_W0002_P0001\DE_2_W0002_P0001_T0001\TR1_W0001_P0002\TR1_2_W0001_P0002_T0001_R1_P4_K1_Ch2-Ch1.zen
340	8.095458e-02	2.221228e-02	8.138100e-02	20151204_gfpNIPBLcf1_Prometa\MitoSys2\LSM\gfpNIPBLcf1_Noc\rnd2\DE_W0002\DE_W0002_P0001\DE_2_W0002_P0001_T0001\TR1_W0001_P0002\TR1_2_W0001_P0002_T0001_R1_P4_K1_Ch2-Ch1.zen
380	7.705889e-02	2.278226e-02	8.005300e-02	20151204_gfpNIPBLcf1_Prometa\MitoSys2\LSM\gfpNIPBLcf1_Noc\rnd2\DE_W0002\DE_W0002_P0001\DE_2_W0002_P0001_T0001\TR1_W0001_P0002\TR1_2_W0001_P0002_T0001_R1_P4_K1_Ch2-Ch1.zen
420	7.972421e-02	1.664998e-02	7.878300e-02	20151204_gfpNIPBLcf1_Prometa\MitoSys2\LSM\gfpNIPBLcf1_Noc\rnd2\DE_W0002\DE_W0002_P0001\DE_2_W0002_P0001_T0001\TR1_W0001_P0002\TR1_2_W0001_P0002_T0001_R1_P4_K1_Ch2-Ch1.zen
460	7.932599e-02	1.701283e-02	7.756900e-02	20151204_gfpNIPBLcf1_Prometa\MitoSys2\LSM\gfpNIPBLcf1_Noc\rnd2\DE_W0002\DE_W0002_P0001\DE_2_W0002_P0001_T0001\TR1_W0001_P0002\TR1_2_W0001_P0002_T0001_R1_P4_K1_Ch2-Ch1.zen
500	7.897498e-02	2.335391e-02	7.640800e-02	20151204_gfpNIPBLcf1_Prometa\MitoSys2\LSM\gfpNIPBLcf1_Noc\rnd2\DE_W0002\DE_W0002_P0001\DE_2_W0002_P0001_T0001\TR1_W0001_P0002\TR1_2_W0001_P0002_T0001_R1_P4_K1_Ch2-Ch1.zen
540	7.220448e-02	1.898791e-02	7.529900e-02	20151204_gfpNIPBLcf1_Prometa\MitoSys2\LSM\gfpNIPBLcf1_Noc\rnd2\DE_W0002\DE_W0002_P0001\DE_2_W0002_P0001_T0001\TR1_W0001_P0002\TR1_2_W0001_P0002_T0001_R1_P4_K1_Ch2-Ch1.zen
580	7.434520e-02	2.367139e-02	7.423800e-02	20151204_gfpNIPBLcf1_Prometa\MitoSys2\LSM\gfpNIPBLcf1_Noc\rnd2\DE_W0002\DE_W0002_P0001\DE_2_W0002_P0001_T0001\TR1_W0001_P0002\TR1_2_W0001_P0002_T0001_R1_P4_K1_Ch2-Ch1.zen
620	7.729826e-02	2.099364e-02	7.322200e-02	20151204_gfpNIPBLcf1_Prometa\MitoSys2\LSM\gfpNIPBLcf1_Noc\rnd2\DE_W0002\DE_W0002_P0001\DE_2_W0002_P0001_T0001\TR1_W0001_P0002\TR1_2_W0001_P0002_T0001_R1_P4_K1_Ch2-Ch1.zen
660	6.564028e-02	2.140168e-02	7.225000e-02	20151204_gfpNIPBLcf1_Prometa\MitoSys2\LSM\gfpNIPBLcf1_Noc\rnd2\DE_W0002\DE_W0002_P0001\DE_2_W0002_P0001_T0001\TR1_W0001_P0002\TR1_2_W0001_P0002_T0001_R1_P4_K1_Ch2-Ch1.zen
700	6.587440e-02	1.985574e-02	7.131800e-02	20151204_gfpNIPBLcf1_Prometa\MitoSys2\LSM\gfpNIPBLcf1_Noc\rnd2\DE_W0002\DE_W0002_P0001\DE_2_W0002_P0001_T0001\TR1_W0001_P0002\TR1_2_W0001_P0002_T0001_R1_P4_K1_Ch2-Ch1.zen
780	7.159745e-02	1.907969e-02	6.956800e-02	20151204_gfpNIPBLcf1_Prometa\MitoSys2\LSM\gfpNIPBLcf1_Noc\rnd2\DE_W0002\DE_W0002_P0001\DE_2_W0002_P0001_T0001\TR1_W0001_P0002\TR1_2_W0001_P0002_T0001_R1_P4_K1_Ch2-Ch1.zen
860	6.895668e-02	1.291161e-02	6.795300e-02	20151204_gfpNIPBLcf1_Prometa\MitoSys2\LSM\gfpNIPBLcf1_Noc\rnd2\DE_W0002\DE_W0002_P0001\DE_2_W0002_P0001_T0001\TR1_W0001_P0002\TR1_2_W0001_P0002_T0001_R1_P4_K1_Ch2-Ch1.zen
940	6.706827e-02	1.674372e-02	6.645900e-02	20151204_gfpNIPBLcf1_Prometa\MitoSys2\LSM\gfpNIPBLcf1_Noc\rnd2\DE_W0002\DE_W0002_P0001\DE_2_W0002_P0001_T0001\TR1_W0001_P0002\TR1_2_W0001_P0002_T0001_R1_P4_K1_Ch2-Ch1.zen
1020	6.092102e-02	1.799237e-02	6.507100e-02	20151204_gfpNIPBLcf1_Prometa\MitoSys2\LSM\gfpNIPBLcf1_Noc\rnd2\DE_W0002\DE_W0002_P0001\DE_2_W0002_P0001_T0001\TR1_W0001_P0002\TR1_2_W0001_P0002_T0001_R1_P4_K1_Ch2-Ch1.zen
1100	6.252739e-02	1.420232e-02	6.377900e-02	20151204_gfpNIPBLcf1_Prometa\MitoSys2\LSM\gfpNIPBLcf1_Noc\rnd2\DE_W0002\DE_W0002_P0001\DE_2_W0002_P0001_T0001\TR1_W0001_P0002\TR1_2_W0001_P0002_T0001_R1_P4_K1_Ch2-Ch1.zen
1180	6.225569e-02	1.213255e-02	6.257000e-02	20151204_gfpNIPBLcf1_Prometa\MitoSys2\LSM\gfpNIPBLcf1_Noc\rnd2\DE_W0002\DE_W0002_P0001\DE_2_W0002_P0001_T0001\TR1_W0001_P0002\TR1_2_W0001_P0002_T0001_R1_P4_K1_Ch2-Ch1.zen
1260	6.126183e-02	1.640279e-02	6.143800e-02	20151204_gfpNIPBLcf1_Prometa\MitoSys2\LSM\gfpNIPBLcf1_Noc\rnd2\DE_W0002\DE_W0002_P0001\DE_2_W0002_P0001_T0001\TR1_W0001_P0002\TR1_2_W0001_P0002_T0001_R1_P4_K1_Ch2-Ch1.zen
1340	6.101858e-02	1.589446e-02	6.037200e-02	20151204_gfpNIPBLcf1_Prometa\MitoSys2\LSM\gfpNIPBLcf1_Noc\rnd2\DE_W0002\DE_W0002_P0001\DE_2_W0002_P0001_T0001\TR1_W0001_P0002\TR1_2_W0001_P0002_T0001_R1_P4_K1_Ch2-Ch1.zen
1420	6.023046e-02	1.459447e-02	5.936800e-02	20151204_gfpNIPBLcf1_Prometa\MitoSys2\LSM\gfpNIPBLcf1_Noc\rnd2\DE_W0002\DE_W0002_P0001\DE_2_W0002_P0001_T0001\TR1_W0001_P0002\TR1_2_W0001_P0002_T0001_R1_P4_K1_Ch2-Ch1.zen
1500	5.736187e-02	1.214811e-02	5.841900e-02	20151204_gfpNIPBLcf1_Prometa\MitoSys2\LSM\gfpNIPBLcf1_Noc\rnd2\DE_W0002\DE_W0002_P0001\DE_2_W0002_P0001_T0001\TR1_W0001_P0002\TR1_2_W0001_P0002_T0001_R1_P4_K1_Ch2-Ch1.zen
1660	5.799841e-02	1.303681e-02	5.666600e-02	20151204_gfpNIPBLcf1_Prometa\MitoSys2\LSM\gfpNIPBLcf1_Noc\rnd2\DE_W0002\DE_W0002_P0001\DE_2_W0002_P0001_T0001\TR1_W0001_P0002\TR1_2_W0001_P0002_T0001_R1_P4_K1_Ch2-Ch1.zen
1820	5.707797e-02	1.114372e-02	5.507800e-02	20151204_gfpNIPBLcf1_Prometa\MitoSys2\LSM\gfpNIPBLcf1_Noc\rnd2\DE_W0002\DE_W0002_P0001\DE_2_W0002_P0001_T0001\TR1_W0001_P0002\TR1_2_W0001_P0002_T0001_R1_P4_K1_Ch2-Ch1.zen
1980	5.319702e-02	1.074803e-02	5.362800e-02	20151204_gfpNIPBLcf1_Prometa\MitoSys2\LSM\gfpNIPBLcf1_Noc\rnd2\DE_W0002\DE_W0002_P0001\DE_2_W0002_P0001_T0001\TR1_W0001_P0002\TR1_2_W0001_P0002_T0001_R1_P4_K1_Ch2-Ch1.zen
2140	5.551264e-02	9.697319e-03	5.229400e-02	20151204_gfpNIPBLcf1_Prometa\MitoSys2\LSM\gfpNIPBLcf1_Noc\rnd2\DE_W0002\DE_W0002_P0001\DE_2_W0002_P0001_T0001\TR1_W0001_P0002\TR1_2_W0001_P0002_T0001_R1_P4_K1_Ch2-Ch1.zen
2300	5.098255e-02	1.243514e-02	5.106100e-02	20151204_gfpNIPBLcf1_Prometa\MitoSys2\LSM\gfpNIPBLcf1_Noc\rnd2\DE_W0002\DE_W0002_P0001\DE_2_W0002_P0001_T0001\TR1_W0001_P0002\TR1_2_W0001_P0002_T0001_R1_P4_K1_Ch2-Ch1.zen
2460	4.807559e-02	1.125176e-02	4.991400e-02	20151204_gfpNIPBLcf1_Prometa\MitoSys2\LSM\gfpNIPBLcf1_Noc\rnd2\DE_W0002\DE_W0002_P0001\DE_2_W0002_P0001_T0001\TR1_W0001_P0002\TR1_2_W0001_P0002_T0001_R1_P4_K1_Ch2-Ch1.zen
2620	4.832539e-02	1.365031e-02	4.884200e-02	20151204_gfpNIPBLcf1_Prometa\MitoSys2\LSM\gfpNIPBLcf1_Noc\rnd2\DE_W0002\DE_W0002_P0001\DE_2_W0002_P0001_T0001\TR1_W0001_P0002\TR1_2_W0001_P0002_T0001_R1_P4_K1_Ch2-Ch1.zen
2780	5.014945e-02	1.233342e-02	4.783600e-02	20151204_gfpNIPBLcf1_Prometa\MitoSys2\LSM\gfpNIPBLcf1_Noc\rnd2\DE_W0002\DE_W0002_P0001\DE_2_W0002_P0001_T0001\TR1_W0001_P0002\TR1_2_W0001_P0002_T0001_R1_P4_K1_Ch2-Ch1.zen
2940	4.773398e-02	1.079710e-02	4.688800e-02	20151204_gfpNIPBLcf1_Prometa\MitoSys2\LSM\gfpNIPBLcf1_Noc\rnd2\DE_W0002\DE_W0002_P0001\DE_2_W0002_P0001_T0001\TR1_W0001_P0002\TR1_2_W0001_P0002_T0001_R1_P4_K1_Ch2-Ch1.zen
3100	4.812948e-02	1.179403e-02	4.599100e-02	20151204_gfpNIPBLcf1_Prometa\MitoSys2\LSM\gfpNIPBLcf1_Noc\rnd2\DE_W0002\DE_W0002_P0001\DE_2_W0002_P0001_T0001\TR1_W0001_P0002\TR1_2_W0001_P0002_T0001_R1_P4_K1_Ch2-Ch1.zen
3420	4.535901e-02	1.054303e-02	4.433300e-02	20151204_gfpNIPBLcf1_Prometa\MitoSys2\LSM\gfpNIPBLcf1_Noc\rnd2\DE_W0002\DE_W0002_P0001\DE_2_W0002_P0001_T0001\TR1_W0001_P0002\TR1_2_W0001_P0002_T0001_R1_P4_K1_Ch2-Ch1.zen
3740	4.450077e-02	8.947244e-03	4.282700e-02	20151204_gfpNIPBLcf1_Prometa\MitoSys2\LSM\gfpNIPBLcf1_Noc\rnd2\DE_W0002\DE_W0002_P0001\DE_2_W0002_P0001_T0001\TR1_W0001_P0002\TR1_2_W0001_P0002_T0001_R1_P4_K1_Ch2-Ch1.zen
4060	4.265503e-02	8.346589e-03	4.144700e-02	20151204_gfpNIPBLcf1_Prometa\MitoSys2\LSM\gfpNIPBLcf1_Noc\rnd2\DE_W0002\DE_W0002_P0001\DE_2_W0002_P0001_T0001\TR1_W0001_P0002\TR1_2_W0001_P0002_T0001_R1_P4_K1_Ch2-Ch1.zen
4380	4.113902e-02	1.067678e-02	4.017300e-02	20151204_gfpNIPBLcf1_Prometa\MitoSys2\LSM\gfpNIPBLcf1_Noc\rnd2\DE_W0002\DE_W0002_P0001\DE_2_W0002_P0001_T0001\TR1_W0001_P0002\TR1_2_W0001_P0002_T0001_R1_P4_K1_Ch2-Ch1.zen
4700	3.923847e-02	1.192356e-02	3.899200e-02	20151204_gfpNIPBLcf1_Prometa\MitoSys2\LSM\gfpNIPBLcf1_Noc\rnd2\DE_W0002\DE_W0002_P0001\DE_2_W0002_P0001_T0001\TR1_W0001_P0002\TR1_2_W0001_P0002_T0001_R1_P4_K1_Ch2-Ch1.zen
5020	3.727882e-02	1.185248e-02	3.789000e-02	20151204_gfpNIPBLcf1_Prometa\MitoSys2\LSM\gfpNIPBLcf1_Noc\rnd2\DE_W0002\DE_W0002_P0001\DE_2_W0002_P0001_T0001\TR1_W0001_P0002\TR1_2_W0001_P0002_T0001_R1_P4_K1_Ch2-Ch1.zen
5340	3.803724e-02	1.114546e-02	3.685800e-02	20151204_gfpNIPBLcf1_Prometa\MitoSys2\LSM\gfpNIPBLcf1_Noc\rnd2\DE_W0002\DE_W0002_P0001\DE_2_W0002_P0001_T0001\TR1_W0001_P0002\TR1_2_W0001_P0002_T0001_R1_P4_K1_Ch2-Ch1.zen
5660	3.603557e-02	1.041811e-02	3.588900e-02	20151204_gfpNIPBLcf1_Prometa\MitoSys2\LSM\gfpNIPBLcf1_Noc\rnd2\DE_W0002\DE_W0002_P0001\DE_2_W0002_P0001_T0001\TR1_W0001_P0002\TR1_2_W0001_P0002_T0001_R1_P4_K1_Ch2-Ch1.zen
5980	3.329504e-02	1.035355e-02	3.497500e-02	20151204_gfpNIPBLcf1_Prometa\MitoSys2\LSM\gfpNIPBLcf1_Noc\rnd2\DE_W0002\DE_W0002_P0001\DE_2_W0002_P0001_T0001\TR1_W0001_P0002\TR1_2_W0001_P0002_T0001_R1_P4_K1_Ch2-Ch1.zen
6300	3.294067e-02	9.553757e-03	3.411000e-02	20151204_gfpNIPBLcf1_Prometa\MitoSys2\LSM\gfpNIPBLcf1_Noc\rnd2\DE_W0002\DE_W0002_P0001\DE_2_W0002_P0001_T0001\TR1_W0001_P0002\TR1_2_W0001_P0002_T0001_R1_P4_K1_Ch2-Ch1.zen
6940	3.013130e-02	1.101609e-02	3.251300e-02	20151204_gfpNIPBLcf1_Prometa\MitoSys2\LSM\gfpNIPBLcf1_Noc\rnd2\DE_W0002\DE_W0002_P0001\DE_2_W0002_P0001_T0001\TR1_W0001_P0002\TR1_2_W0001_P0002_T0001_R1_P4_K1_Ch2-Ch1.zen
7580	2.868641e-02	9.945699e-03	3.106700e-02	20151204_gfpNIPBLcf1_Prometa\MitoSys2\LSM\gfpNIPBLcf1_Noc\rnd2\DE_W0002\DE_W0002_P0001\DE_2_W0002_P0001_T0001\TR1_W0001_P0002\TR1_2_W0001_P0002_T0001_R1_P4_K1_Ch2-Ch1.zen
8220	2.843163e-02	1.035858e-02	2.974900e-02	20151204_gfpNIPBLcf1_Prometa\MitoSys2\LSM\gfpNIPBLcf1_Noc\rnd2\DE_W0002\DE_W0002_P0001\DE_2_W0002_P0001_T0001\TR1_W0001_P0002\TR1_2_W0001_P0002_T0001_R1_P4_K1_Ch2-Ch1.zen
8860	2.729988e-02	9.639014e-03	2.854100e-02	20151204_gfpNIPBLcf1_Prometa\MitoSys2\LSM\gfpNIPBLcf1_Noc\rnd2\DE_W0002\DE_W0002_P0001\DE_2_W0002_P0001_T0001\TR1_W0001_P0002\TR1_2_W0001_P0002_T0001_R1_P4_K1_Ch2-Ch1.zen
9500	2.448439e-02	1.087903e-02	2.742900e-02	20151204_gfpNIPBLcf1_Prometa\MitoSys2\LSM\gfpNIPBLcf1_Noc\rnd2\DE_W0002\DE_W0002_P0001\DE_2_W0002_P0001_T0001\TR1_W0001_P0002\TR1_2_W0001_P0002_T0001_R1_P4_K1_Ch2-Ch1.zen
10140	2.601889e-02	1.208906e-02	2.640000e-02	20151204_gfpNIPBLcf1_Prometa\MitoSys2\LSM\gfpNIPBLcf1_Noc\rnd2\DE_W0002\DE_W0002_P0001\DE_2_W0002_P0001_T0001\TR1_W0001_P0002\TR1_2_W0001_P0002_T0001_R1_P4_K1_Ch2-Ch1.zen
10780	2.589123e-02	1.224452e-02	2.544500e-02	20151204_gfpNIPBLcf1_Prometa\MitoSys2\LSM\gfpNIPBLcf1_Noc\rnd2\DE_W0002\DE_W0002_P0001\DE_2_W0002_P0001_T0001\TR1_W0001_P0002\TR1_2_W0001_P0002_T0001_R1_P4_K1_Ch2-Ch1.zen
11420	2.471105e-02	1.073187e-02	2.455600e-02	20151204_gfpNIPBLcf1_Prometa\MitoSys2\LSM\gfpNIPBLcf1_Noc\rnd2\DE_W0002\DE_W0002_P0001\DE_2_W0002_P0001_T0001\TR1_W0001_P0002\TR1_2_W0001_P0002_T0001_R1_P4_K1_Ch2-Ch1.zen
12060	2.440390e-02	1.093570e-02	2.372600e-02	20151204_gfpNIPBLcf1_Prometa\MitoSys2\LSM\gfpNIPBLcf1_Noc\rnd2\DE_W0002\DE_W0002_P0001\DE_2_W0002_P0001_T0001\TR1_W0001_P0002\TR1_2_W0001_P0002_T0001_R1_P4_K1_Ch2-Ch1.zen
12700	2.267546e-02	9.561872e-03	2.294800e-02	20151204_gfpNIPBLcf1_Prometa\MitoSys2\LSM\gfpNIPBLcf1_Noc\rnd2\DE_W0002\DE_W0002_P0001\DE_2_W0002_P0001_T0001\TR1_W0001_P0002\TR1_2_W0001_P0002_T0001_R1_P4_K1_Ch2-Ch1.zen
13980	2.141651e-02	9.823958e-03	2.153300e-02	20151204_gfpNIPBLcf1_Prometa\MitoSys2\LSM\gfpNIPBLcf1_Noc\rnd2\DE_W0002\DE_W0002_P0001\DE_2_W0002_P0001_T0001\TR1_W0001_P0002\TR1_2_W0001_P0002_T0001_R1_P4_K1_Ch2-Ch1.zen
15260	2.000378e-02	8.588515e-03	2.027700e-02	20151204_gfpNIPBLcf1_Prometa\MitoSys2\LSM\gfpNIPBLcf1_Noc\rnd2\DE_W0002\DE_W0002_P0001\DE_2_W0002_P0001_T0001\TR1_W0001_P0002\TR1_2_W0001_P0002_T0001_R1_P4_K1_Ch2-Ch1.zen
16540	1.984568e-02	7.675233e-03	1.915300e-02	20151204_gfpNIPBLcf1_Prometa\MitoSys2\LSM\gfpNIPBLcf1_Noc\rnd2\DE_W0002\DE_W0002_P0001\DE_2_W0002_P0001_T0001\TR1_W0001_P0002\TR1_2_W0001_P0002_T0001_R1_P4_K1_Ch2-Ch1.zen
17820	1.714698e-02	8.595242e-03	1.814200e-02	20151204_gfpNIPBLcf1_Prometa\MitoSys2\LSM\gfpNIPBLcf1_Noc\rnd2\DE_W0002\DE_W0002_P0001\DE_2_W0002_P0001_T0001\TR1_W0001_P0002\TR1_2_W0001_P0002_T0001_R1_P4_K1_Ch2-Ch1.zen
19100	1.622638e-02	8.617340e-03	1.722800e-02	20151204_gfpNIPBLcf1_Prometa\MitoSys2\LSM\gfpNIPBLcf1_Noc\rnd2\DE_W0002\DE_W0002_P0001\DE_2_W0002_P0001_T0001\TR1_W0001_P0002\TR1_2_W0001_P0002_T0001_R1_P4_K1_Ch2-Ch1.zen
20380	1.513782e-02	9.921779e-03	1.639600e-02	20151204_gfpNIPBLcf1_Prometa\MitoSys2\LSM\gfpNIPBLcf1_Noc\rnd2\DE_W0002\DE_W0002_P0001\DE_2_W0002_P0001_T0001\TR1_W0001_P0002\TR1_2_W0001_P0002_T0001_R1_P4_K1_Ch2-Ch1.zen
21660	1.594641e-02	1.020135e-02	1.563700e-02	20151204_gfpNIPBLcf1_Prometa\MitoSys2\LSM\gfpNIPBLcf1_Noc\rnd2\DE_W0002\DE_W0002_P0001\DE_2_W0002_P0001_T0001\TR1_W0001_P0002\TR1_2_W0001_P0002_T0001_R1_P4_K1_Ch2-Ch1.zen
22940	1.526793e-02	9.412381e-03	1.494100e-02	20151204_gfpNIPBLcf1_Prometa\MitoSys2\LSM\gfpNIPBLcf1_Noc\rnd2\DE_W0002\DE_W0002_P0001\DE_2_W0002_P0001_T0001\TR1_W0001_P0002\TR1_2_W0001_P0002_T0001_R1_P4_K1_Ch2-Ch1.zen
24220	1.353196e-02	1.036003e-02	1.430100e-02	20151204_gfpNIPBLcf1_Prometa\MitoSys2\LSM\gfpNIPBLcf1_Noc\rnd2\DE_W0002\DE_W0002_P0001\DE_2_W0002_P0001_T0001\TR1_W0001_P0002\TR1_2_W0001_P0002_T0001_R1_P4_K1_Ch2-Ch1.zen
25500	1.389718e-02	1.050534e-02	1.371000e-02	20151204_gfpNIPBLcf1_Prometa\MitoSys2\LSM\gfpNIPBLcf1_Noc\rnd2\DE_W0002\DE_W0002_P0001\DE_2_W0002_P0001_T0001\TR1_W0001_P0002\TR1_2_W0001_P0002_T0001_R1_P4_K1_Ch2-Ch1.zen
28060	1.298887e-02	1.266944e-02	1.265500e-02	20151204_gfpNIPBLcf1_Prometa\MitoSys2\LSM\gfpNIPBLcf1_Noc\rnd2\DE_W0002\DE_W0002_P0001\DE_2_W0002_P0001_T0001\TR1_W0001_P0002\TR1_2_W0001_P0002_T0001_R1_P4_K1_Ch2-Ch1.zen
30620	1.242493e-02	1.061115e-02	1.174000e-02	20151204_gfpNIPBLcf1_Prometa\MitoSys2\LSM\gfpNIPBLcf1_Noc\rnd2\DE_W0002\DE_W0002_P0001\DE_2_W0002_P0001_T0001\TR1_W0001_P0002\TR1_2_W0001_P0002_T0001_R1_P4_K1_Ch2-Ch1.zen
33180	1.201607e-02	1.101432e-02	1.094000e-02	20151204_gfpNIPBLcf1_Prometa\MitoSys2\LSM\gfpNIPBLcf1_Noc\rnd2\DE_W0002\DE_W0002_P0001\DE_2_W0002_P0001_T0001\TR1_W0001_P0002\TR1_2_W0001_P0002_T0001_R1_P4_K1_Ch2-Ch1.zen
35740	1.098948e-02	1.021221e-02	1.023500e-02	20151204_gfpNIPBLcf1_Prometa\MitoSys2\LSM\gfpNIPBLcf1_Noc\rnd2\DE_W0002\DE_W0002_P0001\DE_2_W0002_P0001_T0001\TR1_W0001_P0002\TR1_2_W0001_P0002_T0001_R1_P4_K1_Ch2-Ch1.zen
38300	1.121945e-02	9.893194e-03	9.608600e-03	20151204_gfpNIPBLcf1_Prometa\MitoSys2\LSM\gfpNIPBLcf1_Noc\rnd2\DE_W0002\DE_W0002_P0001\DE_2_W0002_P0001_T0001\TR1_W0001_P0002\TR1_2_W0001_P0002_T0001_R1_P4_K1_Ch2-Ch1.zen
40860	1.025953e-02	1.031667e-02	9.048700e-03	20151204_gfpNIPBLcf1_Prometa\MitoSys2\LSM\gfpNIPBLcf1_Noc\rnd2\DE_W0002\DE_W0002_P0001\DE_2_W0002_P0001_T0001\TR1_W0001_P0002\TR1_2_W0001_P0002_T0001_R1_P4_K1_Ch2-Ch1.zen
43420	1.062151e-02	1.053689e-02	8.545300e-03	20151204_gfpNIPBLcf1_Prometa\MitoSys2\LSM\gfpNIPBLcf1_Noc\rnd2\DE_W0002\DE_W0002_P0001\DE_2_W0002_P0001_T0001\TR1_W0001_P0002\TR1_2_W0001_P0002_T0001_R1_P4_K1_Ch2-Ch1.zen
45980	1.042290e-02	1.067654e-02	8.090400e-03	20151204_gfpNIPBLcf1_Prometa\MitoSys2\LSM\gfpNIPBLcf1_Noc\rnd2\DE_W0002\DE_W0002_P0001\DE_2_W0002_P0001_T0001\TR1_W0001_P0002\TR1_2_W0001_P0002_T0001_R1_P4_K1_Ch2-Ch1.zen
48540	1.019818e-02	1.101604e-02	7.677500e-03	20151204_gfpNIPBLcf1_Prometa\MitoSys2\LSM\gfpNIPBLcf1_Noc\rnd2\DE_W0002\DE_W0002_P0001\DE_2_W0002_P0001_T0001\TR1_W0001_P0002\TR1_2_W0001_P0002_T0001_R1_P4_K1_Ch2-Ch1.zen
51100	8.277345e-03	9.684419e-03	7.301000e-03	20151204_gfpNIPBLcf1_Prometa\MitoSys2\LSM\gfpNIPBLcf1_Noc\rnd2\DE_W0002\DE_W0002_P0001\DE_2_W0002_P0001_T0001\TR1_W0001_P0002\TR1_2_W0001_P0002_T0001_R1_P4_K1_Ch2-Ch1.zen
56220	6.786508e-03	9.177736e-03	6.640000e-03	20151204_gfpNIPBLcf1_Prometa\MitoSys2\LSM\gfpNIPBLcf1_Noc\rnd2\DE_W0002\DE_W0002_P0001\DE_2_W0002_P0001_T0001\TR1_W0001_P0002\TR1_2_W0001_P0002_T0001_R1_P4_K1_Ch2-Ch1.zen
61340	6.705146e-03	7.326309e-03	6.078800e-03	20151204_gfpNIPBLcf1_Prometa\MitoSys2\LSM\gfpNIPBLcf1_Noc\rnd2\DE_W0002\DE_W0002_P0001\DE_2_W0002_P0001_T0001\TR1_W0001_P0002\TR1_2_W0001_P0002_T0001_R1_P4_K1_Ch2-Ch1.zen
66460	5.555131e-03	6.298659e-03	5.596900e-03	20151204_gfpNIPBLcf1_Prometa\MitoSys2\LSM\gfpNIPBLcf1_Noc\rnd2\DE_W0002\DE_W0002_P0001\DE_2_W0002_P0001_T0001\TR1_W0001_P0002\TR1_2_W0001_P0002_T0001_R1_P4_K1_Ch2-Ch1.zen
71580	6.455348e-03	8.293424e-03	5.178800e-03	20151204_gfpNIPBLcf1_Prometa\MitoSys2\LSM\gfpNIPBLcf1_Noc\rnd2\DE_W0002\DE_W0002_P0001\DE_2_W0002_P0001_T0001\TR1_W0001_P0002\TR1_2_W0001_P0002_T0001_R1_P4_K1_Ch2-Ch1.zen
76700	6.978972e-03	9.516463e-03	4.813000e-03	20151204_gfpNIPBLcf1_Prometa\MitoSys2\LSM\gfpNIPBLcf1_Noc\rnd2\DE_W0002\DE_W0002_P0001\DE_2_W0002_P0001_T0001\TR1_W0001_P0002\TR1_2_W0001_P0002_T0001_R1_P4_K1_Ch2-Ch1.zen
81820	5.829078e-03	1.041002e-02	4.490300e-03	20151204_gfpNIPBLcf1_Prometa\MitoSys2\LSM\gfpNIPBLcf1_Noc\rnd2\DE_W0002\DE_W0002_P0001\DE_2_W0002_P0001_T0001\TR1_W0001_P0002\TR1_2_W0001_P0002_T0001_R1_P4_K1_Ch2-Ch1.zen
86940	4.915195e-03	9.899982e-03	4.203800e-03	20151204_gfpNIPBLcf1_Prometa\MitoSys2\LSM\gfpNIPBLcf1_Noc\rnd2\DE_W0002\DE_W0002_P0001\DE_2_W0002_P0001_T0001\TR1_W0001_P0002\TR1_2_W0001_P0002_T0001_R1_P4_K1_Ch2-Ch1.zen
92060	5.429504e-03	9.603500e-03	3.947800e-03	20151204_gfpNIPBLcf1_Prometa\MitoSys2\LSM\gfpNIPBLcf1_Noc\rnd2\DE_W0002\DE_W0002_P0001\DE_2_W0002_P0001_T0001\TR1_W0001_P0002\TR1_2_W0001_P0002_T0001_R1_P4_K1_Ch2-Ch1.zen
97180	3.866304e-03	9.411913e-03	3.717800e-03	20151204_gfpNIPBLcf1_Prometa\MitoSys2\LSM\gfpNIPBLcf1_Noc\rnd2\DE_W0002\DE_W0002_P0001\DE_2_W0002_P0001_T0001\TR1_W0001_P0002\TR1_2_W0001_P0002_T0001_R1_P4_K1_Ch2-Ch1.zen
102300	4.482955e-03	8.590581e-03	3.510200e-03	20151204_gfpNIPBLcf1_Prometa\MitoSys2\LSM\gfpNIPBLcf1_Noc\rnd2\DE_W0002\DE_W0002_P0001\DE_2_W0002_P0001_T0001\TR1_W0001_P0002\TR1_2_W0001_P0002_T0001_R1_P4_K1_Ch2-Ch1.zen
112540	4.986280e-03	8.788456e-03	3.150500e-03	20151204_gfpNIPBLcf1_Prometa\MitoSys2\LSM\gfpNIPBLcf1_Noc\rnd2\DE_W0002\DE_W0002_P0001\DE_2_W0002_P0001_T0001\TR1_W0001_P0002\TR1_2_W0001_P0002_T0001_R1_P4_K1_Ch2-Ch1.zen
122780	2.875323e-03	9.975911e-03	2.850200e-03	20151204_gfpNIPBLcf1_Prometa\MitoSys2\LSM\gfpNIPBLcf1_Noc\rnd2\DE_W0002\DE_W0002_P0001\DE_2_W0002_P0001_T0001\TR1_W0001_P0002\TR1_2_W0001_P0002_T0001_R1_P4_K1_Ch2-Ch1.zen
133020	2.362653e-03	9.233577e-03	2.595900e-03	20151204_gfpNIPBLcf1_Prometa\MitoSys2\LSM\gfpNIPBLcf1_Noc\rnd2\DE_W0002\DE_W0002_P0001\DE_2_W0002_P0001_T0001\TR1_W0001_P0002\TR1_2_W0001_P0002_T0001_R1_P4_K1_Ch2-Ch1.zen
143260	-9.007804e-04	7.327786e-03	2.378300e-03	20151204_gfpNIPBLcf1_Prometa\MitoSys2\LSM\gfpNIPBLcf1_Noc\rnd2\DE_W0002\DE_W0002_P0001\DE_2_W0002_P0001_T0001\TR1_W0001_P0002\TR1_2_W0001_P0002_T0001_R1_P4_K1_Ch2-Ch1.zen
153500	4.439092e-04	8.110208e-03	2.190100e-03	20151204_gfpNIPBLcf1_Prometa\MitoSys2\LSM\gfpNIPBLcf1_Noc\rnd2\DE_W0002\DE_W0002_P0001\DE_2_W0002_P0001_T0001\TR1_W0001_P0002\TR1_2_W0001_P0002_T0001_R1_P4_K1_Ch2-Ch1.zen
163740	1.474687e-03	7.152599e-03	2.026000e-03	20151204_gfpNIPBLcf1_Prometa\MitoSys2\LSM\gfpNIPBLcf1_Noc\rnd2\DE_W0002\DE_W0002_P0001\DE_2_W0002_P0001_T0001\TR1_W0001_P0002\TR1_2_W0001_P0002_T0001_R1_P4_K1_Ch2-Ch1.zen
173980	2.432887e-03	5.065072e-03	1.881800e-03	20151204_gfpNIPBLcf1_Prometa\MitoSys2\LSM\gfpNIPBLcf1_Noc\rnd2\DE_W0002\DE_W0002_P0001\DE_2_W0002_P0001_T0001\TR1_W0001_P0002\TR1_2_W0001_P0002_T0001_R1_P4_K1_Ch2-Ch1.zen
184220	1.768158e-03	5.451848e-03	1.754200e-03	20151204_gfpNIPBLcf1_Prometa\MitoSys2\LSM\gfpNIPBLcf1_Noc\rnd2\DE_W0002\DE_W0002_P0001\DE_2_W0002_P0001_T0001\TR1_W0001_P0002\TR1_2_W0001_P0002_T0001_R1_P4_K1_Ch2-Ch1.zen
194460	2.086312e-03	3.804519e-03	1.640500e-03	20151204_gfpNIPBLcf1_Prometa\MitoSys2\LSM\gfpNIPBLcf1_Noc\rnd2\DE_W0002\DE_W0002_P0001\DE_2_W0002_P0001_T0001\TR1_W0001_P0002\TR1_2_W0001_P0002_T0001_R1_P4_K1_Ch2-Ch1.zen
204700	1.893376e-03	4.753826e-03	1.538900e-03	20151204_gfpNIPBLcf1_Prometa\MitoSys2\LSM\gfpNIPBLcf1_Noc\rnd2\DE_W0002\DE_W0002_P0001\DE_2_W0002_P0001_T0001\TR1_W0001_P0002\TR1_2_W0001_P0002_T0001_R1_P4_K1_Ch2-Ch1.zen
225180	-1.388004e-03	6.043252e-03	1.364700e-03	20151204_gfpNIPBLcf1_Prometa\MitoSys2\LSM\gfpNIPBLcf1_Noc\rnd2\DE_W0002\DE_W0002_P0001\DE_2_W0002_P0001_T0001\TR1_W0001_P0002\TR1_2_W0001_P0002_T0001_R1_P4_K1_Ch2-Ch1.zen
245660	-1.039553e-03	4.983760e-03	1.221400e-03	20151204_gfpNIPBLcf1_Prometa\MitoSys2\LSM\gfpNIPBLcf1_Noc\rnd2\DE_W0002\DE_W0002_P0001\DE_2_W0002_P0001_T0001\TR1_W0001_P0002\TR1_2_W0001_P0002_T0001_R1_P4_K1_Ch2-Ch1.zen
266140	-2.587237e-03	6.249978e-03	1.101600e-03	20151204_gfpNIPBLcf1_Prometa\MitoSys2\LSM\gfpNIPBLcf1_Noc\rnd2\DE_W0002\DE_W0002_P0001\DE_2_W0002_P0001_T0001\TR1_W0001_P0002\TR1_2_W0001_P0002_T0001_R1_P4_K1_Ch2-Ch1.zen
286620	-4.787479e-04	6.518725e-03	1.000300e-03	20151204_gfpNIPBLcf1_Prometa\MitoSys2\LSM\gfpNIPBLcf1_Noc\rnd2\DE_W0002\DE_W0002_P0001\DE_2_W0002_P0001_T0001\TR1_W0001_P0002\TR1_2_W0001_P0002_T0001_R1_P4_K1_Ch2-Ch1.zen
307100	-2.864636e-03	6.538288e-03	9.137300e-04	20151204_gfpNIPBLcf1_Prometa\MitoSys2\LSM\gfpNIPBLcf1_Noc\rnd2\DE_W0002\DE_W0002_P0001\DE_2_W0002_P0001_T0001\TR1_W0001_P0002\TR1_2_W0001_P0002_T0001_R1_P4_K1_Ch2-Ch1.zen
327580	-2.435729e-03	6.133397e-03	8.389600e-04	20151204_gfpNIPBLcf1_Prometa\MitoSys2\LSM\gfpNIPBLcf1_Noc\rnd2\DE_W0002\DE_W0002_P0001\DE_2_W0002_P0001_T0001\TR1_W0001_P0002\TR1_2_W0001_P0002_T0001_R1_P4_K1_Ch2-Ch1.zen
348060	-2.479920e-03	5.963976e-03	7.738700e-04	20151204_gfpNIPBLcf1_Prometa\MitoSys2\LSM\gfpNIPBLcf1_Noc\rnd2\DE_W0002\DE_W0002_P0001\DE_2_W0002_P0001_T0001\TR1_W0001_P0002\TR1_2_W0001_P0002_T0001_R1_P4_K1_Ch2-Ch1.zen
368540	-1.292639e-03	6.054183e-03	7.167900e-04	20151204_gfpNIPBLcf1_Prometa\MitoSys2\LSM\gfpNIPBLcf1_Noc\rnd2\DE_W0002\DE_W0002_P0001\DE_2_W0002_P0001_T0001\TR1_W0001_P0002\TR1_2_W0001_P0002_T0001_R1_P4_K1_Ch2-Ch1.zen
389020	-1.023386e-03	7.914381e-03	6.663800e-04	20151204_gfpNIPBLcf1_Prometa\MitoSys2\LSM\gfpNIPBLcf1_Noc\rnd2\DE_W0002\DE_W0002_P0001\DE_2_W0002_P0001_T0001\TR1_W0001_P0002\TR1_2_W0001_P0002_T0001_R1_P4_K1_Ch2-Ch1.zen
409500	-1.975225e-03	9.835757e-03	6.216100e-04	20151204_gfpNIPBLcf1_Prometa\MitoSys2\LSM\gfpNIPBLcf1_Noc\rnd2\DE_W0002\DE_W0002_P0001\DE_2_W0002_P0001_T0001\TR1_W0001_P0002\TR1_2_W0001_P0002_T0001_R1_P4_K1_Ch2-Ch1.zen
450460	-1.874995e-03	7.291902e-03	5.457400e-04	20151204_gfpNIPBLcf1_Prometa\MitoSys2\LSM\gfpNIPBLcf1_Noc\rnd2\DE_W0002\DE_W0002_P0001\DE_2_W0002_P0001_T0001\TR1_W0001_P0002\TR1_2_W0001_P0002_T0001_R1_P4_K1_Ch2-Ch1.zen
491420	-2.283171e-03	9.265418e-03	4.840900e-04	20151204_gfpNIPBLcf1_Prometa\MitoSys2\LSM\gfpNIPBLcf1_Noc\rnd2\DE_W0002\DE_W0002_P0001\DE_2_W0002_P0001_T0001\TR1_W0001_P0002\TR1_2_W0001_P0002_T0001_R1_P4_K1_Ch2-Ch1.zen
532380	-4.122483e-03	7.653159e-03	4.331900e-04	20151204_gfpNIPBLcf1_Prometa\MitoSys2\LSM\gfpNIPBLcf1_Noc\rnd2\DE_W0002\DE_W0002_P0001\DE_2_W0002_P0001_T0001\TR1_W0001_P0002\TR1_2_W0001_P0002_T0001_R1_P4_K1_Ch2-Ch1.zen
573340	-2.350256e-03	7.440799e-03	3.905900e-04	20151204_gfpNIPBLcf1_Prometa\MitoSys2\LSM\gfpNIPBLcf1_Noc\rnd2\DE_W0002\DE_W0002_P0001\DE_2_W0002_P0001_T0001\TR1_W0001_P0002\TR1_2_W0001_P0002_T0001_R1_P4_K1_Ch2-Ch1.zen
614300	1.073243e-04	6.702214e-03	3.545000e-04	20151204_gfpNIPBLcf1_Prometa\MitoSys2\LSM\gfpNIPBLcf1_Noc\rnd2\DE_W0002\DE_W0002_P0001\DE_2_W0002_P0001_T0001\TR1_W0001_P0002\TR1_2_W0001_P0002_T0001_R1_P4_K1_Ch2-Ch1.zen
655260	1.952060e-03	7.603469e-03	3.236100e-04	20151204_gfpNIPBLcf1_Prometa\MitoSys2\LSM\gfpNIPBLcf1_Noc\rnd2\DE_W0002\DE_W0002_P0001\DE_2_W0002_P0001_T0001\TR1_W0001_P0002\TR1_2_W0001_P0002_T0001_R1_P4_K1_Ch2-Ch1.zen
696220	3.152666e-05	6.654159e-03	2.969300e-04	20151204_gfpNIPBLcf1_Prometa\MitoSys2\LSM\gfpNIPBLcf1_Noc\rnd2\DE_W0002\DE_W0002_P0001\DE_2_W0002_P0001_T0001\TR1_W0001_P0002\TR1_2_W0001_P0002_T0001_R1_P4_K1_Ch2-Ch1.zen
737180	-4.676687e-04	6.375109e-03	2.737000e-04	20151204_gfpNIPBLcf1_Prometa\MitoSys2\LSM\gfpNIPBLcf1_Noc\rnd2\DE_W0002\DE_W0002_P0001\DE_2_W0002_P0001_T0001\TR1_W0001_P0002\TR1_2_W0001_P0002_T0001_R1_P4_K1_Ch2-Ch1.zen
778140	-6.450350e-04	7.292656e-03	2.533300e-04	20151204_gfpNIPBLcf1_Prometa\MitoSys2\LSM\gfpNIPBLcf1_Noc\rnd2\DE_W0002\DE_W0002_P0001\DE_2_W0002_P0001_T0001\TR1_W0001_P0002\TR1_2_W0001_P0002_T0001_R1_P4_K1_Ch2-Ch1.zen
819100	-1.958505e-03	6.052448e-03	2.353500e-04	20151204_gfpNIPBLcf1_Prometa\MitoSys2\LSM\gfpNIPBLcf1_Noc\rnd2\DE_W0002\DE_W0002_P0001\DE_2_W0002_P0001_T0001\TR1_W0001_P0002\TR1_2_W0001_P0002_T0001_R1_P4_K1_Ch2-Ch1.zen
901020	4.921407e-05	5.499014e-03	2.051300e-04	20151204_gfpNIPBLcf1_Prometa\MitoSys2\LSM\gfpNIPBLcf1_Noc\rnd2\DE_W0002\DE_W0002_P0001\DE_2_W0002_P0001_T0001\TR1_W0001_P0002\TR1_2_W0001_P0002_T0001_R1_P4_K1_Ch2-Ch1.zen
982940	-1.458974e-03	4.620037e-03	1.808100e-04	20151204_gfpNIPBLcf1_Prometa\MitoSys2\LSM\gfpNIPBLcf1_Noc\rnd2\DE_W0002\DE_W0002_P0001\DE_2_W0002_P0001_T0001\TR1_W0001_P0002\TR1_2_W0001_P0002_T0001_R1_P4_K1_Ch2-Ch1.zen
1064860	-1.784703e-03	4.878671e-03	1.609200e-04	20151204_gfpNIPBLcf1_Prometa\MitoSys2\LSM\gfpNIPBLcf1_Noc\rnd2\DE_W0002\DE_W0002_P0001\DE_2_W0002_P0001_T0001\TR1_W0001_P0002\TR1_2_W0001_P0002_T0001_R1_P4_K1_Ch2-Ch1.zen
1146780	-1.289288e-03	6.330697e-03	1.443900e-04	20151204_gfpNIPBLcf1_Prometa\MitoSys2\LSM\gfpNIPBLcf1_Noc\rnd2\DE_W0002\DE_W0002_P0001\DE_2_W0002_P0001_T0001\TR1_W0001_P0002\TR1_2_W0001_P0002_T0001_R1_P4_K1_Ch2-Ch1.zen
1228700	-6.046472e-04	8.372976e-03	1.304900e-04	20151204_gfpNIPBLcf1_Prometa\MitoSys2\LSM\gfpNIPBLcf1_Noc\rnd2\DE_W0002\DE_W0002_P0001\DE_2_W0002_P0001_T0001\TR1_W0001_P0002\TR1_2_W0001_P0002_T0001_R1_P4_K1_Ch2-Ch1.zen
1310620	-1.521858e-03	5.849663e-03	1.186600e-04	20151204_gfpNIPBLcf1_Prometa\MitoSys2\LSM\gfpNIPBLcf1_Noc\rnd2\DE_W0002\DE_W0002_P0001\DE_2_W0002_P0001_T0001\TR1_W0001_P0002\TR1_2_W0001_P0002_T0001_R1_P4_K1_Ch2-Ch1.zen
1392540	-3.613460e-03	6.253887e-03	1.085100e-04	20151204_gfpNIPBLcf1_Prometa\MitoSys2\LSM\gfpNIPBLcf1_Noc\rnd2\DE_W0002\DE_W0002_P0001\DE_2_W0002_P0001_T0001\TR1_W0001_P0002\TR1_2_W0001_P0002_T0001_R1_P4_K1_Ch2-Ch1.zen
1474460	-3.604223e-03	6.172074e-03	9.970600e-05	20151204_gfpNIPBLcf1_Prometa\MitoSys2\LSM\gfpNIPBLcf1_Noc\rnd2\DE_W0002\DE_W0002_P0001\DE_2_W0002_P0001_T0001\TR1_W0001_P0002\TR1_2_W0001_P0002_T0001_R1_P4_K1_Ch2-Ch1.zen
1556380	-1.001983e-03	5.788026e-03	9.202500e-05	20151204_gfpNIPBLcf1_Prometa\MitoSys2\LSM\gfpNIPBLcf1_Noc\rnd2\DE_W0002\DE_W0002_P0001\DE_2_W0002_P0001_T0001\TR1_W0001_P0002\TR1_2_W0001_P0002_T0001_R1_P4_K1_Ch2-Ch1.zen
10	1.130880e-01	4.332653e-02	1.142300e-01	20151204_gfpNIPBLcf1_Prometa\MitoSys2\LSM\gfpNIPBLcf1_Noc\rnd2\DE_W0002\DE_W0002_P0001\DE_2_W0002_P0001_T0001\TR1_W0001_P0002\TR1_2_W0001_P0002_T0001_R1_P5_K1_Ch2-Ch1.zen
20	1.182894e-01	3.974955e-02	1.130500e-01	20151204_gfpNIPBLcf1_Prometa\MitoSys2\LSM\gfpNIPBLcf1_Noc\rnd2\DE_W0002\DE_W0002_P0001\DE_2_W0002_P0001_T0001\TR1_W0001_P0002\TR1_2_W0001_P0002_T0001_R1_P5_K1_Ch2-Ch1.zen
30	1.024341e-01	3.421206e-02	1.119400e-01	20151204_gfpNIPBLcf1_Prometa\MitoSys2\LSM\gfpNIPBLcf1_Noc\rnd2\DE_W0002\DE_W0002_P0001\DE_2_W0002_P0001_T0001\TR1_W0001_P0002\TR1_2_W0001_P0002_T0001_R1_P5_K1_Ch2-Ch1.zen
40	1.078715e-01	2.797829e-02	1.109000e-01	20151204_gfpNIPBLcf1_Prometa\MitoSys2\LSM\gfpNIPBLcf1_Noc\rnd2\DE_W0002\DE_W0002_P0001\DE_2_W0002_P0001_T0001\TR1_W0001_P0002\TR1_2_W0001_P0002_T0001_R1_P5_K1_Ch2-Ch1.zen
50	1.098674e-01	3.227349e-02	1.099200e-01	20151204_gfpNIPBLcf1_Prometa\MitoSys2\LSM\gfpNIPBLcf1_Noc\rnd2\DE_W0002\DE_W0002_P0001\DE_2_W0002_P0001_T0001\TR1_W0001_P0002\TR1_2_W0001_P0002_T0001_R1_P5_K1_Ch2-Ch1.zen
60	1.131952e-01	3.208473e-02	1.090000e-01	20151204_gfpNIPBLcf1_Prometa\MitoSys2\LSM\gfpNIPBLcf1_Noc\rnd2\DE_W0002\DE_W0002_P0001\DE_2_W0002_P0001_T0001\TR1_W0001_P0002\TR1_2_W0001_P0002_T0001_R1_P5_K1_Ch2-Ch1.zen
70	1.114419e-01	3.678520e-02	1.081400e-01	20151204_gfpNIPBLcf1_Prometa\MitoSys2\LSM\gfpNIPBLcf1_Noc\rnd2\DE_W0002\DE_W0002_P0001\DE_2_W0002_P0001_T0001\TR1_W0001_P0002\TR1_2_W0001_P0002_T0001_R1_P5_K1_Ch2-Ch1.zen
80	1.127032e-01	3.309971e-02	1.073200e-01	20151204_gfpNIPBLcf1_Prometa\MitoSys2\LSM\gfpNIPBLcf1_Noc\rnd2\DE_W0002\DE_W0002_P0001\DE_2_W0002_P0001_T0001\TR1_W0001_P0002\TR1_2_W0001_P0002_T0001_R1_P5_K1_Ch2-Ch1.zen
90	1.075400e-01	3.392719e-02	1.065400e-01	20151204_gfpNIPBLcf1_Prometa\MitoSys2\LSM\gfpNIPBLcf1_Noc\rnd2\DE_W0002\DE_W0002_P0001\DE_2_W0002_P0001_T0001\TR1_W0001_P0002\TR1_2_W0001_P0002_T0001_R1_P5_K1_Ch2-Ch1.zen
100	1.083991e-01	2.305359e-02	1.058100e-01	20151204_gfpNIPBLcf1_Prometa\MitoSys2\LSM\gfpNIPBLcf1_Noc\rnd2\DE_W0002\DE_W0002_P0001\DE_2_W0002_P0001_T0001\TR1_W0001_P0002\TR1_2_W0001_P0002_T0001_R1_P5_K1_Ch2-Ch1.zen
120	1.001341e-01	2.305423e-02	1.044500e-01	20151204_gfpNIPBLcf1_Prometa\MitoSys2\LSM\gfpNIPBLcf1_Noc\rnd2\DE_W0002\DE_W0002_P0001\DE_2_W0002_P0001_T0001\TR1_W0001_P0002\TR1_2_W0001_P0002_T0001_R1_P5_K1_Ch2-Ch1.zen
140	9.982452e-02	1.977407e-02	1.032000e-01	20151204_gfpNIPBLcf1_Prometa\MitoSys2\LSM\gfpNIPBLcf1_Noc\rnd2\DE_W0002\DE_W0002_P0001\DE_2_W0002_P0001_T0001\TR1_W0001_P0002\TR1_2_W0001_P0002_T0001_R1_P5_K1_Ch2-Ch1.zen
160	1.068496e-01	2.524231e-02	1.020600e-01	20151204_gfpNIPBLcf1_Prometa\MitoSys2\LSM\gfpNIPBLcf1_Noc\rnd2\DE_W0002\DE_W0002_P0001\DE_2_W0002_P0001_T0001\TR1_W0001_P0002\TR1_2_W0001_P0002_T0001_R1_P5_K1_Ch2-Ch1.zen
180	1.034818e-01	2.610020e-02	1.010000e-01	20151204_gfpNIPBLcf1_Prometa\MitoSys2\LSM\gfpNIPBLcf1_Noc\rnd2\DE_W0002\DE_W0002_P0001\DE_2_W0002_P0001_T0001\TR1_W0001_P0002\TR1_2_W0001_P0002_T0001_R1_P5_K1_Ch2-Ch1.zen
200	9.417880e-02	2.192854e-02	1.000100e-01	20151204_gfpNIPBLcf1_Prometa\MitoSys2\LSM\gfpNIPBLcf1_Noc\rnd2\DE_W0002\DE_W0002_P0001\DE_2_W0002_P0001_T0001\TR1_W0001_P0002\TR1_2_W0001_P0002_T0001_R1_P5_K1_Ch2-Ch1.zen
220	9.734224e-02	1.764235e-02	9.907300e-02	20151204_gfpNIPBLcf1_Prometa\MitoSys2\LSM\gfpNIPBLcf1_Noc\rnd2\DE_W0002\DE_W0002_P0001\DE_2_W0002_P0001_T0001\TR1_W0001_P0002\TR1_2_W0001_P0002_T0001_R1_P5_K1_Ch2-Ch1.zen
240	9.408382e-02	3.063198e-02	9.818800e-02	20151204_gfpNIPBLcf1_Prometa\MitoSys2\LSM\gfpNIPBLcf1_Noc\rnd2\DE_W0002\DE_W0002_P0001\DE_2_W0002_P0001_T0001\TR1_W0001_P0002\TR1_2_W0001_P0002_T0001_R1_P5_K1_Ch2-Ch1.zen
260	9.683979e-02	2.409687e-02	9.734500e-02	20151204_gfpNIPBLcf1_Prometa\MitoSys2\LSM\gfpNIPBLcf1_Noc\rnd2\DE_W0002\DE_W0002_P0001\DE_2_W0002_P0001_T0001\TR1_W0001_P0002\TR1_2_W0001_P0002_T0001_R1_P5_K1_Ch2-Ch1.zen
280	9.104612e-02	2.539006e-02	9.653800e-02	20151204_gfpNIPBLcf1_Prometa\MitoSys2\LSM\gfpNIPBLcf1_Noc\rnd2\DE_W0002\DE_W0002_P0001\DE_2_W0002_P0001_T0001\TR1_W0001_P0002\TR1_2_W0001_P0002_T0001_R1_P5_K1_Ch2-Ch1.zen
300	9.838015e-02	2.664183e-02	9.576200e-02	20151204_gfpNIPBLcf1_Prometa\MitoSys2\LSM\gfpNIPBLcf1_Noc\rnd2\DE_W0002\DE_W0002_P0001\DE_2_W0002_P0001_T0001\TR1_W0001_P0002\TR1_2_W0001_P0002_T0001_R1_P5_K1_Ch2-Ch1.zen
340	1.007670e-01	2.018054e-02	9.428600e-02	20151204_gfpNIPBLcf1_Prometa\MitoSys2\LSM\gfpNIPBLcf1_Noc\rnd2\DE_W0002\DE_W0002_P0001\DE_2_W0002_P0001_T0001\TR1_W0001_P0002\TR1_2_W0001_P0002_T0001_R1_P5_K1_Ch2-Ch1.zen
380	9.834571e-02	1.719444e-02	9.289200e-02	20151204_gfpNIPBLcf1_Prometa\MitoSys2\LSM\gfpNIPBLcf1_Noc\rnd2\DE_W0002\DE_W0002_P0001\DE_2_W0002_P0001_T0001\TR1_W0001_P0002\TR1_2_W0001_P0002_T0001_R1_P5_K1_Ch2-Ch1.zen
420	9.130361e-02	2.759375e-02	9.156500e-02	20151204_gfpNIPBLcf1_Prometa\MitoSys2\LSM\gfpNIPBLcf1_Noc\rnd2\DE_W0002\DE_W0002_P0001\DE_2_W0002_P0001_T0001\TR1_W0001_P0002\TR1_2_W0001_P0002_T0001_R1_P5_K1_Ch2-Ch1.zen
460	8.929077e-02	2.137365e-02	9.029300e-02	20151204_gfpNIPBLcf1_Prometa\MitoSys2\LSM\gfpNIPBLcf1_Noc\rnd2\DE_W0002\DE_W0002_P0001\DE_2_W0002_P0001_T0001\TR1_W0001_P0002\TR1_2_W0001_P0002_T0001_R1_P5_K1_Ch2-Ch1.zen
500	8.648932e-02	1.518281e-02	8.906700e-02	20151204_gfpNIPBLcf1_Prometa\MitoSys2\LSM\gfpNIPBLcf1_Noc\rnd2\DE_W0002\DE_W0002_P0001\DE_2_W0002_P0001_T0001\TR1_W0001_P0002\TR1_2_W0001_P0002_T0001_R1_P5_K1_Ch2-Ch1.zen
540	8.886476e-02	1.811047e-02	8.788400e-02	20151204_gfpNIPBLcf1_Prometa\MitoSys2\LSM\gfpNIPBLcf1_Noc\rnd2\DE_W0002\DE_W0002_P0001\DE_2_W0002_P0001_T0001\TR1_W0001_P0002\TR1_2_W0001_P0002_T0001_R1_P5_K1_Ch2-Ch1.zen
580	8.222676e-02	1.941493e-02	8.673700e-02	20151204_gfpNIPBLcf1_Prometa\MitoSys2\LSM\gfpNIPBLcf1_Noc\rnd2\DE_W0002\DE_W0002_P0001\DE_2_W0002_P0001_T0001\TR1_W0001_P0002\TR1_2_W0001_P0002_T0001_R1_P5_K1_Ch2-Ch1.zen
620	8.664171e-02	1.420095e-02	8.562500e-02	20151204_gfpNIPBLcf1_Prometa\MitoSys2\LSM\gfpNIPBLcf1_Noc\rnd2\DE_W0002\DE_W0002_P0001\DE_2_W0002_P0001_T0001\TR1_W0001_P0002\TR1_2_W0001_P0002_T0001_R1_P5_K1_Ch2-Ch1.zen
660	8.409178e-02	1.727868e-02	8.454500e-02	20151204_gfpNIPBLcf1_Prometa\MitoSys2\LSM\gfpNIPBLcf1_Noc\rnd2\DE_W0002\DE_W0002_P0001\DE_2_W0002_P0001_T0001\TR1_W0001_P0002\TR1_2_W0001_P0002_T0001_R1_P5_K1_Ch2-Ch1.zen
700	8.384411e-02	2.325071e-02	8.349500e-02	20151204_gfpNIPBLcf1_Prometa\MitoSys2\LSM\gfpNIPBLcf1_Noc\rnd2\DE_W0002\DE_W0002_P0001\DE_2_W0002_P0001_T0001\TR1_W0001_P0002\TR1_2_W0001_P0002_T0001_R1_P5_K1_Ch2-Ch1.zen
780	8.197688e-02	2.211500e-02	8.147900e-02	20151204_gfpNIPBLcf1_Prometa\MitoSys2\LSM\gfpNIPBLcf1_Noc\rnd2\DE_W0002\DE_W0002_P0001\DE_2_W0002_P0001_T0001\TR1_W0001_P0002\TR1_2_W0001_P0002_T0001_R1_P5_K1_Ch2-Ch1.zen
860	8.298765e-02	1.745720e-02	7.956700e-02	20151204_gfpNIPBLcf1_Prometa\MitoSys2\LSM\gfpNIPBLcf1_Noc\rnd2\DE_W0002\DE_W0002_P0001\DE_2_W0002_P0001_T0001\TR1_W0001_P0002\TR1_2_W0001_P0002_T0001_R1_P5_K1_Ch2-Ch1.zen
940	7.982902e-02	1.305819e-02	7.775100e-02	20151204_gfpNIPBLcf1_Prometa\MitoSys2\LSM\gfpNIPBLcf1_Noc\rnd2\DE_W0002\DE_W0002_P0001\DE_2_W0002_P0001_T0001\TR1_W0001_P0002\TR1_2_W0001_P0002_T0001_R1_P5_K1_Ch2-Ch1.zen
1020	7.885804e-02	1.421739e-02	7.602400e-02	20151204_gfpNIPBLcf1_Prometa\MitoSys2\LSM\gfpNIPBLcf1_Noc\rnd2\DE_W0002\DE_W0002_P0001\DE_2_W0002_P0001_T0001\TR1_W0001_P0002\TR1_2_W0001_P0002_T0001_R1_P5_K1_Ch2-Ch1.zen
1100	7.176632e-02	1.908298e-02	7.437900e-02	20151204_gfpNIPBLcf1_Prometa\MitoSys2\LSM\gfpNIPBLcf1_Noc\rnd2\DE_W0002\DE_W0002_P0001\DE_2_W0002_P0001_T0001\TR1_W0001_P0002\TR1_2_W0001_P0002_T0001_R1_P5_K1_Ch2-Ch1.zen
1180	7.333229e-02	1.343614e-02	7.281100e-02	20151204_gfpNIPBLcf1_Prometa\MitoSys2\LSM\gfpNIPBLcf1_Noc\rnd2\DE_W0002\DE_W0002_P0001\DE_2_W0002_P0001_T0001\TR1_W0001_P0002\TR1_2_W0001_P0002_T0001_R1_P5_K1_Ch2-Ch1.zen
1260	6.440011e-02	1.621167e-02	7.131500e-02	20151204_gfpNIPBLcf1_Prometa\MitoSys2\LSM\gfpNIPBLcf1_Noc\rnd2\DE_W0002\DE_W0002_P0001\DE_2_W0002_P0001_T0001\TR1_W0001_P0002\TR1_2_W0001_P0002_T0001_R1_P5_K1_Ch2-Ch1.zen
1340	7.071270e-02	1.356146e-02	6.988600e-02	20151204_gfpNIPBLcf1_Prometa\MitoSys2\LSM\gfpNIPBLcf1_Noc\rnd2\DE_W0002\DE_W0002_P0001\DE_2_W0002_P0001_T0001\TR1_W0001_P0002\TR1_2_W0001_P0002_T0001_R1_P5_K1_Ch2-Ch1.zen
1420	7.012859e-02	1.768421e-02	6.852000e-02	20151204_gfpNIPBLcf1_Prometa\MitoSys2\LSM\gfpNIPBLcf1_Noc\rnd2\DE_W0002\DE_W0002_P0001\DE_2_W0002_P0001_T0001\TR1_W0001_P0002\TR1_2_W0001_P0002_T0001_R1_P5_K1_Ch2-Ch1.zen
1500	6.900297e-02	1.255343e-02	6.721300e-02	20151204_gfpNIPBLcf1_Prometa\MitoSys2\LSM\gfpNIPBLcf1_Noc\rnd2\DE_W0002\DE_W0002_P0001\DE_2_W0002_P0001_T0001\TR1_W0001_P0002\TR1_2_W0001_P0002_T0001_R1_P5_K1_Ch2-Ch1.zen
1660	6.164122e-02	1.732031e-02	6.476100e-02	20151204_gfpNIPBLcf1_Prometa\MitoSys2\LSM\gfpNIPBLcf1_Noc\rnd2\DE_W0002\DE_W0002_P0001\DE_2_W0002_P0001_T0001\TR1_W0001_P0002\TR1_2_W0001_P0002_T0001_R1_P5_K1_Ch2-Ch1.zen
1820	6.314324e-02	1.433752e-02	6.250400e-02	20151204_gfpNIPBLcf1_Prometa\MitoSys2\LSM\gfpNIPBLcf1_Noc\rnd2\DE_W0002\DE_W0002_P0001\DE_2_W0002_P0001_T0001\TR1_W0001_P0002\TR1_2_W0001_P0002_T0001_R1_P5_K1_Ch2-Ch1.zen
1980	5.969974e-02	1.392403e-02	6.042100e-02	20151204_gfpNIPBLcf1_Prometa\MitoSys2\LSM\gfpNIPBLcf1_Noc\rnd2\DE_W0002\DE_W0002_P0001\DE_2_W0002_P0001_T0001\TR1_W0001_P0002\TR1_2_W0001_P0002_T0001_R1_P5_K1_Ch2-Ch1.zen
2140	5.968195e-02	1.780744e-02	5.849100e-02	20151204_gfpNIPBLcf1_Prometa\MitoSys2\LSM\gfpNIPBLcf1_Noc\rnd2\DE_W0002\DE_W0002_P0001\DE_2_W0002_P0001_T0001\TR1_W0001_P0002\TR1_2_W0001_P0002_T0001_R1_P5_K1_Ch2-Ch1.zen
2300	5.703157e-02	1.495703e-02	5.669800e-02	20151204_gfpNIPBLcf1_Prometa\MitoSys2\LSM\gfpNIPBLcf1_Noc\rnd2\DE_W0002\DE_W0002_P0001\DE_2_W0002_P0001_T0001\TR1_W0001_P0002\TR1_2_W0001_P0002_T0001_R1_P5_K1_Ch2-Ch1.zen
2460	5.314771e-02	1.572536e-02	5.502900e-02	20151204_gfpNIPBLcf1_Prometa\MitoSys2\LSM\gfpNIPBLcf1_Noc\rnd2\DE_W0002\DE_W0002_P0001\DE_2_W0002_P0001_T0001\TR1_W0001_P0002\TR1_2_W0001_P0002_T0001_R1_P5_K1_Ch2-Ch1.zen
2620	5.152310e-02	1.234323e-02	5.347100e-02	20151204_gfpNIPBLcf1_Prometa\MitoSys2\LSM\gfpNIPBLcf1_Noc\rnd2\DE_W0002\DE_W0002_P0001\DE_2_W0002_P0001_T0001\TR1_W0001_P0002\TR1_2_W0001_P0002_T0001_R1_P5_K1_Ch2-Ch1.zen
2780	5.084676e-02	1.715837e-02	5.201400e-02	20151204_gfpNIPBLcf1_Prometa\MitoSys2\LSM\gfpNIPBLcf1_Noc\rnd2\DE_W0002\DE_W0002_P0001\DE_2_W0002_P0001_T0001\TR1_W0001_P0002\TR1_2_W0001_P0002_T0001_R1_P5_K1_Ch2-Ch1.zen
2940	5.262497e-02	1.822272e-02	5.064700e-02	20151204_gfpNIPBLcf1_Prometa\MitoSys2\LSM\gfpNIPBLcf1_Noc\rnd2\DE_W0002\DE_W0002_P0001\DE_2_W0002_P0001_T0001\TR1_W0001_P0002\TR1_2_W0001_P0002_T0001_R1_P5_K1_Ch2-Ch1.zen
3100	4.917151e-02	1.602095e-02	4.936300e-02	20151204_gfpNIPBLcf1_Prometa\MitoSys2\LSM\gfpNIPBLcf1_Noc\rnd2\DE_W0002\DE_W0002_P0001\DE_2_W0002_P0001_T0001\TR1_W0001_P0002\TR1_2_W0001_P0002_T0001_R1_P5_K1_Ch2-Ch1.zen
3420	4.708868e-02	1.376208e-02	4.701300e-02	20151204_gfpNIPBLcf1_Prometa\MitoSys2\LSM\gfpNIPBLcf1_Noc\rnd2\DE_W0002\DE_W0002_P0001\DE_2_W0002_P0001_T0001\TR1_W0001_P0002\TR1_2_W0001_P0002_T0001_R1_P5_K1_Ch2-Ch1.zen
3740	4.545820e-02	1.530707e-02	4.491500e-02	20151204_gfpNIPBLcf1_Prometa\MitoSys2\LSM\gfpNIPBLcf1_Noc\rnd2\DE_W0002\DE_W0002_P0001\DE_2_W0002_P0001_T0001\TR1_W0001_P0002\TR1_2_W0001_P0002_T0001_R1_P5_K1_Ch2-Ch1.zen
4060	4.344869e-02	1.301561e-02	4.303000e-02	20151204_gfpNIPBLcf1_Prometa\MitoSys2\LSM\gfpNIPBLcf1_Noc\rnd2\DE_W0002\DE_W0002_P0001\DE_2_W0002_P0001_T0001\TR1_W0001_P0002\TR1_2_W0001_P0002_T0001_R1_P5_K1_Ch2-Ch1.zen
4380	4.311372e-02	1.435717e-02	4.132700e-02	20151204_gfpNIPBLcf1_Prometa\MitoSys2\LSM\gfpNIPBLcf1_Noc\rnd2\DE_W0002\DE_W0002_P0001\DE_2_W0002_P0001_T0001\TR1_W0001_P0002\TR1_2_W0001_P0002_T0001_R1_P5_K1_Ch2-Ch1.zen
4700	4.005083e-02	1.453517e-02	3.977900e-02	20151204_gfpNIPBLcf1_Prometa\MitoSys2\LSM\gfpNIPBLcf1_Noc\rnd2\DE_W0002\DE_W0002_P0001\DE_2_W0002_P0001_T0001\TR1_W0001_P0002\TR1_2_W0001_P0002_T0001_R1_P5_K1_Ch2-Ch1.zen
5020	3.905079e-02	1.343992e-02	3.836600e-02	20151204_gfpNIPBLcf1_Prometa\MitoSys2\LSM\gfpNIPBLcf1_Noc\rnd2\DE_W0002\DE_W0002_P0001\DE_2_W0002_P0001_T0001\TR1_W0001_P0002\TR1_2_W0001_P0002_T0001_R1_P5_K1_Ch2-Ch1.zen
5340	3.737492e-02	1.449189e-02	3.707100e-02	20151204_gfpNIPBLcf1_Prometa\MitoSys2\LSM\gfpNIPBLcf1_Noc\rnd2\DE_W0002\DE_W0002_P0001\DE_2_W0002_P0001_T0001\TR1_W0001_P0002\TR1_2_W0001_P0002_T0001_R1_P5_K1_Ch2-Ch1.zen
5660	3.605539e-02	1.577320e-02	3.587800e-02	20151204_gfpNIPBLcf1_Prometa\MitoSys2\LSM\gfpNIPBLcf1_Noc\rnd2\DE_W0002\DE_W0002_P0001\DE_2_W0002_P0001_T0001\TR1_W0001_P0002\TR1_2_W0001_P0002_T0001_R1_P5_K1_Ch2-Ch1.zen
5980	3.593024e-02	1.386479e-02	3.477500e-02	20151204_gfpNIPBLcf1_Prometa\MitoSys2\LSM\gfpNIPBLcf1_Noc\rnd2\DE_W0002\DE_W0002_P0001\DE_2_W0002_P0001_T0001\TR1_W0001_P0002\TR1_2_W0001_P0002_T0001_R1_P5_K1_Ch2-Ch1.zen
6300	3.400027e-02	1.282528e-02	3.375200e-02	20151204_gfpNIPBLcf1_Prometa\MitoSys2\LSM\gfpNIPBLcf1_Noc\rnd2\DE_W0002\DE_W0002_P0001\DE_2_W0002_P0001_T0001\TR1_W0001_P0002\TR1_2_W0001_P0002_T0001_R1_P5_K1_Ch2-Ch1.zen
6940	3.264851e-02	1.608870e-02	3.191200e-02	20151204_gfpNIPBLcf1_Prometa\MitoSys2\LSM\gfpNIPBLcf1_Noc\rnd2\DE_W0002\DE_W0002_P0001\DE_2_W0002_P0001_T0001\TR1_W0001_P0002\TR1_2_W0001_P0002_T0001_R1_P5_K1_Ch2-Ch1.zen
7580	3.175962e-02	1.312824e-02	3.030100e-02	20151204_gfpNIPBLcf1_Prometa\MitoSys2\LSM\gfpNIPBLcf1_Noc\rnd2\DE_W0002\DE_W0002_P0001\DE_2_W0002_P0001_T0001\TR1_W0001_P0002\TR1_2_W0001_P0002_T0001_R1_P5_K1_Ch2-Ch1.zen
8220	2.827786e-02	1.342106e-02	2.887700e-02	20151204_gfpNIPBLcf1_Prometa\MitoSys2\LSM\gfpNIPBLcf1_Noc\rnd2\DE_W0002\DE_W0002_P0001\DE_2_W0002_P0001_T0001\TR1_W0001_P0002\TR1_2_W0001_P0002_T0001_R1_P5_K1_Ch2-Ch1.zen
8860	2.799641e-02	1.242744e-02	2.760600e-02	20151204_gfpNIPBLcf1_Prometa\MitoSys2\LSM\gfpNIPBLcf1_Noc\rnd2\DE_W0002\DE_W0002_P0001\DE_2_W0002_P0001_T0001\TR1_W0001_P0002\TR1_2_W0001_P0002_T0001_R1_P5_K1_Ch2-Ch1.zen
9500	2.623200e-02	1.081254e-02	2.646300e-02	20151204_gfpNIPBLcf1_Prometa\MitoSys2\LSM\gfpNIPBLcf1_Noc\rnd2\DE_W0002\DE_W0002_P0001\DE_2_W0002_P0001_T0001\TR1_W0001_P0002\TR1_2_W0001_P0002_T0001_R1_P5_K1_Ch2-Ch1.zen
10140	2.279964e-02	1.184527e-02	2.542800e-02	20151204_gfpNIPBLcf1_Prometa\MitoSys2\LSM\gfpNIPBLcf1_Noc\rnd2\DE_W0002\DE_W0002_P0001\DE_2_W0002_P0001_T0001\TR1_W0001_P0002\TR1_2_W0001_P0002_T0001_R1_P5_K1_Ch2-Ch1.zen
10780	2.492195e-02	1.379523e-02	2.448500e-02	20151204_gfpNIPBLcf1_Prometa\MitoSys2\LSM\gfpNIPBLcf1_Noc\rnd2\DE_W0002\DE_W0002_P0001\DE_2_W0002_P0001_T0001\TR1_W0001_P0002\TR1_2_W0001_P0002_T0001_R1_P5_K1_Ch2-Ch1.zen
11420	2.261121e-02	1.179170e-02	2.362100e-02	20151204_gfpNIPBLcf1_Prometa\MitoSys2\LSM\gfpNIPBLcf1_Noc\rnd2\DE_W0002\DE_W0002_P0001\DE_2_W0002_P0001_T0001\TR1_W0001_P0002\TR1_2_W0001_P0002_T0001_R1_P5_K1_Ch2-Ch1.zen
12060	2.328214e-02	1.223686e-02	2.282600e-02	20151204_gfpNIPBLcf1_Prometa\MitoSys2\LSM\gfpNIPBLcf1_Noc\rnd2\DE_W0002\DE_W0002_P0001\DE_2_W0002_P0001_T0001\TR1_W0001_P0002\TR1_2_W0001_P0002_T0001_R1_P5_K1_Ch2-Ch1.zen
12700	2.139725e-02	1.080455e-02	2.209100e-02	20151204_gfpNIPBLcf1_Prometa\MitoSys2\LSM\gfpNIPBLcf1_Noc\rnd2\DE_W0002\DE_W0002_P0001\DE_2_W0002_P0001_T0001\TR1_W0001_P0002\TR1_2_W0001_P0002_T0001_R1_P5_K1_Ch2-Ch1.zen
13980	1.945749e-02	1.103003e-02	2.077200e-02	20151204_gfpNIPBLcf1_Prometa\MitoSys2\LSM\gfpNIPBLcf1_Noc\rnd2\DE_W0002\DE_W0002_P0001\DE_2_W0002_P0001_T0001\TR1_W0001_P0002\TR1_2_W0001_P0002_T0001_R1_P5_K1_Ch2-Ch1.zen
15260	1.871006e-02	1.210128e-02	1.962000e-02	20151204_gfpNIPBLcf1_Prometa\MitoSys2\LSM\gfpNIPBLcf1_Noc\rnd2\DE_W0002\DE_W0002_P0001\DE_2_W0002_P0001_T0001\TR1_W0001_P0002\TR1_2_W0001_P0002_T0001_R1_P5_K1_Ch2-Ch1.zen
16540	1.712820e-02	1.174686e-02	1.860000e-02	20151204_gfpNIPBLcf1_Prometa\MitoSys2\LSM\gfpNIPBLcf1_Noc\rnd2\DE_W0002\DE_W0002_P0001\DE_2_W0002_P0001_T0001\TR1_W0001_P0002\TR1_2_W0001_P0002_T0001_R1_P5_K1_Ch2-Ch1.zen
17820	1.858583e-02	1.017893e-02	1.768900e-02	20151204_gfpNIPBLcf1_Prometa\MitoSys2\LSM\gfpNIPBLcf1_Noc\rnd2\DE_W0002\DE_W0002_P0001\DE_2_W0002_P0001_T0001\TR1_W0001_P0002\TR1_2_W0001_P0002_T0001_R1_P5_K1_Ch2-Ch1.zen
19100	1.726226e-02	1.088948e-02	1.686800e-02	20151204_gfpNIPBLcf1_Prometa\MitoSys2\LSM\gfpNIPBLcf1_Noc\rnd2\DE_W0002\DE_W0002_P0001\DE_2_W0002_P0001_T0001\TR1_W0001_P0002\TR1_2_W0001_P0002_T0001_R1_P5_K1_Ch2-Ch1.zen
20380	1.630724e-02	1.139576e-02	1.612300e-02	20151204_gfpNIPBLcf1_Prometa\MitoSys2\LSM\gfpNIPBLcf1_Noc\rnd2\DE_W0002\DE_W0002_P0001\DE_2_W0002_P0001_T0001\TR1_W0001_P0002\TR1_2_W0001_P0002_T0001_R1_P5_K1_Ch2-Ch1.zen
21660	1.651758e-02	1.151446e-02	1.544200e-02	20151204_gfpNIPBLcf1_Prometa\MitoSys2\LSM\gfpNIPBLcf1_Noc\rnd2\DE_W0002\DE_W0002_P0001\DE_2_W0002_P0001_T0001\TR1_W0001_P0002\TR1_2_W0001_P0002_T0001_R1_P5_K1_Ch2-Ch1.zen
22940	1.556513e-02	9.811641e-03	1.481700e-02	20151204_gfpNIPBLcf1_Prometa\MitoSys2\LSM\gfpNIPBLcf1_Noc\rnd2\DE_W0002\DE_W0002_P0001\DE_2_W0002_P0001_T0001\TR1_W0001_P0002\TR1_2_W0001_P0002_T0001_R1_P5_K1_Ch2-Ch1.zen
24220	1.632594e-02	1.179180e-02	1.424100e-02	20151204_gfpNIPBLcf1_Prometa\MitoSys2\LSM\gfpNIPBLcf1_Noc\rnd2\DE_W0002\DE_W0002_P0001\DE_2_W0002_P0001_T0001\TR1_W0001_P0002\TR1_2_W0001_P0002_T0001_R1_P5_K1_Ch2-Ch1.zen
25500	1.375738e-02	1.216003e-02	1.370700e-02	20151204_gfpNIPBLcf1_Prometa\MitoSys2\LSM\gfpNIPBLcf1_Noc\rnd2\DE_W0002\DE_W0002_P0001\DE_2_W0002_P0001_T0001\TR1_W0001_P0002\TR1_2_W0001_P0002_T0001_R1_P5_K1_Ch2-Ch1.zen
28060	1.243111e-02	1.130605e-02	1.274600e-02	20151204_gfpNIPBLcf1_Prometa\MitoSys2\LSM\gfpNIPBLcf1_Noc\rnd2\DE_W0002\DE_W0002_P0001\DE_2_W0002_P0001_T0001\TR1_W0001_P0002\TR1_2_W0001_P0002_T0001_R1_P5_K1_Ch2-Ch1.zen
30620	1.245451e-02	1.206021e-02	1.190500e-02	20151204_gfpNIPBLcf1_Prometa\MitoSys2\LSM\gfpNIPBLcf1_Noc\rnd2\DE_W0002\DE_W0002_P0001\DE_2_W0002_P0001_T0001\TR1_W0001_P0002\TR1_2_W0001_P0002_T0001_R1_P5_K1_Ch2-Ch1.zen
33180	1.237219e-02	1.213750e-02	1.116100e-02	20151204_gfpNIPBLcf1_Prometa\MitoSys2\LSM\gfpNIPBLcf1_Noc\rnd2\DE_W0002\DE_W0002_P0001\DE_2_W0002_P0001_T0001\TR1_W0001_P0002\TR1_2_W0001_P0002_T0001_R1_P5_K1_Ch2-Ch1.zen
35740	1.050046e-02	1.175157e-02	1.049800e-02	20151204_gfpNIPBLcf1_Prometa\MitoSys2\LSM\gfpNIPBLcf1_Noc\rnd2\DE_W0002\DE_W0002_P0001\DE_2_W0002_P0001_T0001\TR1_W0001_P0002\TR1_2_W0001_P0002_T0001_R1_P5_K1_Ch2-Ch1.zen
38300	9.569314e-03	1.203072e-02	9.901500e-03	20151204_gfpNIPBLcf1_Prometa\MitoSys2\LSM\gfpNIPBLcf1_Noc\rnd2\DE_W0002\DE_W0002_P0001\DE_2_W0002_P0001_T0001\TR1_W0001_P0002\TR1_2_W0001_P0002_T0001_R1_P5_K1_Ch2-Ch1.zen
40860	7.520724e-03	1.329820e-02	9.362700e-03	20151204_gfpNIPBLcf1_Prometa\MitoSys2\LSM\gfpNIPBLcf1_Noc\rnd2\DE_W0002\DE_W0002_P0001\DE_2_W0002_P0001_T0001\TR1_W0001_P0002\TR1_2_W0001_P0002_T0001_R1_P5_K1_Ch2-Ch1.zen
43420	5.600668e-03	1.199046e-02	8.873300e-03	20151204_gfpNIPBLcf1_Prometa\MitoSys2\LSM\gfpNIPBLcf1_Noc\rnd2\DE_W0002\DE_W0002_P0001\DE_2_W0002_P0001_T0001\TR1_W0001_P0002\TR1_2_W0001_P0002_T0001_R1_P5_K1_Ch2-Ch1.zen
45980	4.742742e-03	1.256940e-02	8.426600e-03	20151204_gfpNIPBLcf1_Prometa\MitoSys2\LSM\gfpNIPBLcf1_Noc\rnd2\DE_W0002\DE_W0002_P0001\DE_2_W0002_P0001_T0001\TR1_W0001_P0002\TR1_2_W0001_P0002_T0001_R1_P5_K1_Ch2-Ch1.zen
48540	6.444024e-03	1.481927e-02	8.017300e-03	20151204_gfpNIPBLcf1_Prometa\MitoSys2\LSM\gfpNIPBLcf1_Noc\rnd2\DE_W0002\DE_W0002_P0001\DE_2_W0002_P0001_T0001\TR1_W0001_P0002\TR1_2_W0001_P0002_T0001_R1_P5_K1_Ch2-Ch1.zen
51100	5.368779e-03	1.372333e-02	7.640900e-03	20151204_gfpNIPBLcf1_Prometa\MitoSys2\LSM\gfpNIPBLcf1_Noc\rnd2\DE_W0002\DE_W0002_P0001\DE_2_W0002_P0001_T0001\TR1_W0001_P0002\TR1_2_W0001_P0002_T0001_R1_P5_K1_Ch2-Ch1.zen
56220	5.993347e-03	1.213636e-02	6.972300e-03	20151204_gfpNIPBLcf1_Prometa\MitoSys2\LSM\gfpNIPBLcf1_Noc\rnd2\DE_W0002\DE_W0002_P0001\DE_2_W0002_P0001_T0001\TR1_W0001_P0002\TR1_2_W0001_P0002_T0001_R1_P5_K1_Ch2-Ch1.zen
61340	8.295540e-03	1.140757e-02	6.396900e-03	20151204_gfpNIPBLcf1_Prometa\MitoSys2\LSM\gfpNIPBLcf1_Noc\rnd2\DE_W0002\DE_W0002_P0001\DE_2_W0002_P0001_T0001\TR1_W0001_P0002\TR1_2_W0001_P0002_T0001_R1_P5_K1_Ch2-Ch1.zen
66460	6.437086e-03	1.106784e-02	5.896900e-03	20151204_gfpNIPBLcf1_Prometa\MitoSys2\LSM\gfpNIPBLcf1_Noc\rnd2\DE_W0002\DE_W0002_P0001\DE_2_W0002_P0001_T0001\TR1_W0001_P0002\TR1_2_W0001_P0002_T0001_R1_P5_K1_Ch2-Ch1.zen
71580	6.608409e-03	1.203555e-02	5.459000e-03	20151204_gfpNIPBLcf1_Prometa\MitoSys2\LSM\gfpNIPBLcf1_Noc\rnd2\DE_W0002\DE_W0002_P0001\DE_2_W0002_P0001_T0001\TR1_W0001_P0002\TR1_2_W0001_P0002_T0001_R1_P5_K1_Ch2-Ch1.zen
76700	7.328487e-03	1.147374e-02	5.072500e-03	20151204_gfpNIPBLcf1_Prometa\MitoSys2\LSM\gfpNIPBLcf1_Noc\rnd2\DE_W0002\DE_W0002_P0001\DE_2_W0002_P0001_T0001\TR1_W0001_P0002\TR1_2_W0001_P0002_T0001_R1_P5_K1_Ch2-Ch1.zen
81820	7.249871e-03	1.124131e-02	4.729400e-03	20151204_gfpNIPBLcf1_Prometa\MitoSys2\LSM\gfpNIPBLcf1_Noc\rnd2\DE_W0002\DE_W0002_P0001\DE_2_W0002_P0001_T0001\TR1_W0001_P0002\TR1_2_W0001_P0002_T0001_R1_P5_K1_Ch2-Ch1.zen
86940	7.926132e-03	1.028095e-02	4.422900e-03	20151204_gfpNIPBLcf1_Prometa\MitoSys2\LSM\gfpNIPBLcf1_Noc\rnd2\DE_W0002\DE_W0002_P0001\DE_2_W0002_P0001_T0001\TR1_W0001_P0002\TR1_2_W0001_P0002_T0001_R1_P5_K1_Ch2-Ch1.zen
92060	6.620390e-03	9.839721e-03	4.147800e-03	20151204_gfpNIPBLcf1_Prometa\MitoSys2\LSM\gfpNIPBLcf1_Noc\rnd2\DE_W0002\DE_W0002_P0001\DE_2_W0002_P0001_T0001\TR1_W0001_P0002\TR1_2_W0001_P0002_T0001_R1_P5_K1_Ch2-Ch1.zen
97180	4.656495e-03	9.359579e-03	3.899800e-03	20151204_gfpNIPBLcf1_Prometa\MitoSys2\LSM\gfpNIPBLcf1_Noc\rnd2\DE_W0002\DE_W0002_P0001\DE_2_W0002_P0001_T0001\TR1_W0001_P0002\TR1_2_W0001_P0002_T0001_R1_P5_K1_Ch2-Ch1.zen
102300	4.164459e-03	1.044581e-02	3.675200e-03	20151204_gfpNIPBLcf1_Prometa\MitoSys2\LSM\gfpNIPBLcf1_Noc\rnd2\DE_W0002\DE_W0002_P0001\DE_2_W0002_P0001_T0001\TR1_W0001_P0002\TR1_2_W0001_P0002_T0001_R1_P5_K1_Ch2-Ch1.zen
112540	3.837944e-03	1.072980e-02	3.284600e-03	20151204_gfpNIPBLcf1_Prometa\MitoSys2\LSM\gfpNIPBLcf1_Noc\rnd2\DE_W0002\DE_W0002_P0001\DE_2_W0002_P0001_T0001\TR1_W0001_P0002\TR1_2_W0001_P0002_T0001_R1_P5_K1_Ch2-Ch1.zen
122780	5.288726e-03	9.322594e-03	2.957500e-03	20151204_gfpNIPBLcf1_Prometa\MitoSys2\LSM\gfpNIPBLcf1_Noc\rnd2\DE_W0002\DE_W0002_P0001\DE_2_W0002_P0001_T0001\TR1_W0001_P0002\TR1_2_W0001_P0002_T0001_R1_P5_K1_Ch2-Ch1.zen
133020	3.574665e-03	8.259401e-03	2.680100e-03	20151204_gfpNIPBLcf1_Prometa\MitoSys2\LSM\gfpNIPBLcf1_Noc\rnd2\DE_W0002\DE_W0002_P0001\DE_2_W0002_P0001_T0001\TR1_W0001_P0002\TR1_2_W0001_P0002_T0001_R1_P5_K1_Ch2-Ch1.zen
143260	2.296551e-03	8.279651e-03	2.442600e-03	20151204_gfpNIPBLcf1_Prometa\MitoSys2\LSM\gfpNIPBLcf1_Noc\rnd2\DE_W0002\DE_W0002_P0001\DE_2_W0002_P0001_T0001\TR1_W0001_P0002\TR1_2_W0001_P0002_T0001_R1_P5_K1_Ch2-Ch1.zen
153500	1.455663e-03	8.997245e-03	2.237300e-03	20151204_gfpNIPBLcf1_Prometa\MitoSys2\LSM\gfpNIPBLcf1_Noc\rnd2\DE_W0002\DE_W0002_P0001\DE_2_W0002_P0001_T0001\TR1_W0001_P0002\TR1_2_W0001_P0002_T0001_R1_P5_K1_Ch2-Ch1.zen
163740	2.172707e-03	8.018766e-03	2.058400e-03	20151204_gfpNIPBLcf1_Prometa\MitoSys2\LSM\gfpNIPBLcf1_Noc\rnd2\DE_W0002\DE_W0002_P0001\DE_2_W0002_P0001_T0001\TR1_W0001_P0002\TR1_2_W0001_P0002_T0001_R1_P5_K1_Ch2-Ch1.zen
173980	3.147913e-03	8.024384e-03	1.901400e-03	20151204_gfpNIPBLcf1_Prometa\MitoSys2\LSM\gfpNIPBLcf1_Noc\rnd2\DE_W0002\DE_W0002_P0001\DE_2_W0002_P0001_T0001\TR1_W0001_P0002\TR1_2_W0001_P0002_T0001_R1_P5_K1_Ch2-Ch1.zen
184220	1.110035e-03	7.622432e-03	1.762800e-03	20151204_gfpNIPBLcf1_Prometa\MitoSys2\LSM\gfpNIPBLcf1_Noc\rnd2\DE_W0002\DE_W0002_P0001\DE_2_W0002_P0001_T0001\TR1_W0001_P0002\TR1_2_W0001_P0002_T0001_R1_P5_K1_Ch2-Ch1.zen
194460	2.208007e-03	7.354270e-03	1.639600e-03	20151204_gfpNIPBLcf1_Prometa\MitoSys2\LSM\gfpNIPBLcf1_Noc\rnd2\DE_W0002\DE_W0002_P0001\DE_2_W0002_P0001_T0001\TR1_W0001_P0002\TR1_2_W0001_P0002_T0001_R1_P5_K1_Ch2-Ch1.zen
204700	2.293313e-03	9.050250e-03	1.529700e-03	20151204_gfpNIPBLcf1_Prometa\MitoSys2\LSM\gfpNIPBLcf1_Noc\rnd2\DE_W0002\DE_W0002_P0001\DE_2_W0002_P0001_T0001\TR1_W0001_P0002\TR1_2_W0001_P0002_T0001_R1_P5_K1_Ch2-Ch1.zen
225180	2.861558e-03	7.443632e-03	1.342000e-03	20151204_gfpNIPBLcf1_Prometa\MitoSys2\LSM\gfpNIPBLcf1_Noc\rnd2\DE_W0002\DE_W0002_P0001\DE_2_W0002_P0001_T0001\TR1_W0001_P0002\TR1_2_W0001_P0002_T0001_R1_P5_K1_Ch2-Ch1.zen
245660	3.219747e-03	6.595242e-03	1.188500e-03	20151204_gfpNIPBLcf1_Prometa\MitoSys2\LSM\gfpNIPBLcf1_Noc\rnd2\DE_W0002\DE_W0002_P0001\DE_2_W0002_P0001_T0001\TR1_W0001_P0002\TR1_2_W0001_P0002_T0001_R1_P5_K1_Ch2-Ch1.zen
266140	7.566272e-04	6.893816e-03	1.060900e-03	20151204_gfpNIPBLcf1_Prometa\MitoSys2\LSM\gfpNIPBLcf1_Noc\rnd2\DE_W0002\DE_W0002_P0001\DE_2_W0002_P0001_T0001\TR1_W0001_P0002\TR1_2_W0001_P0002_T0001_R1_P5_K1_Ch2-Ch1.zen
286620	1.724955e-04	7.023918e-03	9.537400e-04	20151204_gfpNIPBLcf1_Prometa\MitoSys2\LSM\gfpNIPBLcf1_Noc\rnd2\DE_W0002\DE_W0002_P0001\DE_2_W0002_P0001_T0001\TR1_W0001_P0002\TR1_2_W0001_P0002_T0001_R1_P5_K1_Ch2-Ch1.zen
307100	1.918196e-04	5.014353e-03	8.626200e-04	20151204_gfpNIPBLcf1_Prometa\MitoSys2\LSM\gfpNIPBLcf1_Noc\rnd2\DE_W0002\DE_W0002_P0001\DE_2_W0002_P0001_T0001\TR1_W0001_P0002\TR1_2_W0001_P0002_T0001_R1_P5_K1_Ch2-Ch1.zen
327580	1.223588e-03	6.533635e-03	7.844600e-04	20151204_gfpNIPBLcf1_Prometa\MitoSys2\LSM\gfpNIPBLcf1_Noc\rnd2\DE_W0002\DE_W0002_P0001\DE_2_W0002_P0001_T0001\TR1_W0001_P0002\TR1_2_W0001_P0002_T0001_R1_P5_K1_Ch2-Ch1.zen
348060	-8.784242e-04	7.717135e-03	7.168400e-04	20151204_gfpNIPBLcf1_Prometa\MitoSys2\LSM\gfpNIPBLcf1_Noc\rnd2\DE_W0002\DE_W0002_P0001\DE_2_W0002_P0001_T0001\TR1_W0001_P0002\TR1_2_W0001_P0002_T0001_R1_P5_K1_Ch2-Ch1.zen
368540	-1.204628e-04	6.027631e-03	6.579100e-04	20151204_gfpNIPBLcf1_Prometa\MitoSys2\LSM\gfpNIPBLcf1_Noc\rnd2\DE_W0002\DE_W0002_P0001\DE_2_W0002_P0001_T0001\TR1_W0001_P0002\TR1_2_W0001_P0002_T0001_R1_P5_K1_Ch2-Ch1.zen
389020	-8.857832e-05	8.581469e-03	6.062100e-04	20151204_gfpNIPBLcf1_Prometa\MitoSys2\LSM\gfpNIPBLcf1_Noc\rnd2\DE_W0002\DE_W0002_P0001\DE_2_W0002_P0001_T0001\TR1_W0001_P0002\TR1_2_W0001_P0002_T0001_R1_P5_K1_Ch2-Ch1.zen
409500	6.058613e-04	6.674042e-03	5.605600e-04	20151204_gfpNIPBLcf1_Prometa\MitoSys2\LSM\gfpNIPBLcf1_Noc\rnd2\DE_W0002\DE_W0002_P0001\DE_2_W0002_P0001_T0001\TR1_W0001_P0002\TR1_2_W0001_P0002_T0001_R1_P5_K1_Ch2-Ch1.zen
450460	6.627143e-04	5.788155e-03	4.839200e-04	20151204_gfpNIPBLcf1_Prometa\MitoSys2\LSM\gfpNIPBLcf1_Noc\rnd2\DE_W0002\DE_W0002_P0001\DE_2_W0002_P0001_T0001\TR1_W0001_P0002\TR1_2_W0001_P0002_T0001_R1_P5_K1_Ch2-Ch1.zen
491420	-1.649927e-03	6.296518e-03	4.224000e-04	20151204_gfpNIPBLcf1_Prometa\MitoSys2\LSM\gfpNIPBLcf1_Noc\rnd2\DE_W0002\DE_W0002_P0001\DE_2_W0002_P0001_T0001\TR1_W0001_P0002\TR1_2_W0001_P0002_T0001_R1_P5_K1_Ch2-Ch1.zen
532380	-2.174300e-03	6.126954e-03	3.722100e-04	20151204_gfpNIPBLcf1_Prometa\MitoSys2\LSM\gfpNIPBLcf1_Noc\rnd2\DE_W0002\DE_W0002_P0001\DE_2_W0002_P0001_T0001\TR1_W0001_P0002\TR1_2_W0001_P0002_T0001_R1_P5_K1_Ch2-Ch1.zen
573340	-3.935502e-03	4.025142e-03	3.306800e-04	20151204_gfpNIPBLcf1_Prometa\MitoSys2\LSM\gfpNIPBLcf1_Noc\rnd2\DE_W0002\DE_W0002_P0001\DE_2_W0002_P0001_T0001\TR1_W0001_P0002\TR1_2_W0001_P0002_T0001_R1_P5_K1_Ch2-Ch1.zen
614300	-4.365853e-03	7.310503e-03	2.959100e-04	20151204_gfpNIPBLcf1_Prometa\MitoSys2\LSM\gfpNIPBLcf1_Noc\rnd2\DE_W0002\DE_W0002_P0001\DE_2_W0002_P0001_T0001\TR1_W0001_P0002\TR1_2_W0001_P0002_T0001_R1_P5_K1_Ch2-Ch1.zen
655260	-3.878587e-03	4.993171e-03	2.664900e-04	20151204_gfpNIPBLcf1_Prometa\MitoSys2\LSM\gfpNIPBLcf1_Noc\rnd2\DE_W0002\DE_W0002_P0001\DE_2_W0002_P0001_T0001\TR1_W0001_P0002\TR1_2_W0001_P0002_T0001_R1_P5_K1_Ch2-Ch1.zen
696220	-3.909926e-03	6.099987e-03	2.413500e-04	20151204_gfpNIPBLcf1_Prometa\MitoSys2\LSM\gfpNIPBLcf1_Noc\rnd2\DE_W0002\DE_W0002_P0001\DE_2_W0002_P0001_T0001\TR1_W0001_P0002\TR1_2_W0001_P0002_T0001_R1_P5_K1_Ch2-Ch1.zen
737180	-2.454098e-03	6.623220e-03	2.196900e-04	20151204_gfpNIPBLcf1_Prometa\MitoSys2\LSM\gfpNIPBLcf1_Noc\rnd2\DE_W0002\DE_W0002_P0001\DE_2_W0002_P0001_T0001\TR1_W0001_P0002\TR1_2_W0001_P0002_T0001_R1_P5_K1_Ch2-Ch1.zen
778140	-2.476130e-03	7.772093e-03	2.009000e-04	20151204_gfpNIPBLcf1_Prometa\MitoSys2\LSM\gfpNIPBLcf1_Noc\rnd2\DE_W0002\DE_W0002_P0001\DE_2_W0002_P0001_T0001\TR1_W0001_P0002\TR1_2_W0001_P0002_T0001_R1_P5_K1_Ch2-Ch1.zen
819100	-2.308762e-03	5.036300e-03	1.844700e-04	20151204_gfpNIPBLcf1_Prometa\MitoSys2\LSM\gfpNIPBLcf1_Noc\rnd2\DE_W0002\DE_W0002_P0001\DE_2_W0002_P0001_T0001\TR1_W0001_P0002\TR1_2_W0001_P0002_T0001_R1_P5_K1_Ch2-Ch1.zen
901020	-1.887297e-03	6.208140e-03	1.572700e-04	20151204_gfpNIPBLcf1_Prometa\MitoSys2\LSM\gfpNIPBLcf1_Noc\rnd2\DE_W0002\DE_W0002_P0001\DE_2_W0002_P0001_T0001\TR1_W0001_P0002\TR1_2_W0001_P0002_T0001_R1_P5_K1_Ch2-Ch1.zen
982940	-2.933298e-03	8.037454e-03	1.357900e-04	20151204_gfpNIPBLcf1_Prometa\MitoSys2\LSM\gfpNIPBLcf1_Noc\rnd2\DE_W0002\DE_W0002_P0001\DE_2_W0002_P0001_T0001\TR1_W0001_P0002\TR1_2_W0001_P0002_T0001_R1_P5_K1_Ch2-Ch1.zen
1064860	-3.119370e-03	7.510959e-03	1.185300e-04	20151204_gfpNIPBLcf1_Prometa\MitoSys2\LSM\gfpNIPBLcf1_Noc\rnd2\DE_W0002\DE_W0002_P0001\DE_2_W0002_P0001_T0001\TR1_W0001_P0002\TR1_2_W0001_P0002_T0001_R1_P5_K1_Ch2-Ch1.zen
1146780	-2.975254e-03	8.361199e-03	1.044300e-04	20151204_gfpNIPBLcf1_Prometa\MitoSys2\LSM\gfpNIPBLcf1_Noc\rnd2\DE_W0002\DE_W0002_P0001\DE_2_W0002_P0001_T0001\TR1_W0001_P0002\TR1_2_W0001_P0002_T0001_R1_P5_K1_Ch2-Ch1.zen
1228700	-2.060056e-03	6.992047e-03	9.277000e-05	20151204_gfpNIPBLcf1_Prometa\MitoSys2\LSM\gfpNIPBLcf1_Noc\rnd2\DE_W0002\DE_W0002_P0001\DE_2_W0002_P0001_T0001\TR1_W0001_P0002\TR1_2_W0001_P0002_T0001_R1_P5_K1_Ch2-Ch1.zen
1310620	-1.012673e-03	6.582174e-03	8.300300e-05	20151204_gfpNIPBLcf1_Prometa\MitoSys2\LSM\gfpNIPBLcf1_Noc\rnd2\DE_W0002\DE_W0002_P0001\DE_2_W0002_P0001_T0001\TR1_W0001_P0002\TR1_2_W0001_P0002_T0001_R1_P5_K1_Ch2-Ch1.zen
1392540	-1.925183e-03	5.796780e-03	7.473800e-05	20151204_gfpNIPBLcf1_Prometa\MitoSys2\LSM\gfpNIPBLcf1_Noc\rnd2\DE_W0002\DE_W0002_P0001\DE_2_W0002_P0001_T0001\TR1_W0001_P0002\TR1_2_W0001_P0002_T0001_R1_P5_K1_Ch2-Ch1.zen
1474460	2.869796e-05	5.375166e-03	6.768000e-05	20151204_gfpNIPBLcf1_Prometa\MitoSys2\LSM\gfpNIPBLcf1_Noc\rnd2\DE_W0002\DE_W0002_P0001\DE_2_W0002_P0001_T0001\TR1_W0001_P0002\TR1_2_W0001_P0002_T0001_R1_P5_K1_Ch2-Ch1.zen
1556380	8.366281e-04	4.713626e-03	6.160200e-05	20151204_gfpNIPBLcf1_Prometa\MitoSys2\LSM\gfpNIPBLcf1_Noc\rnd2\DE_W0002\DE_W0002_P0001\DE_2_W0002_P0001_T0001\TR1_W0001_P0002\TR1_2_W0001_P0002_T0001_R1_P5_K1_Ch2-Ch1.zen
10	8.822217e-02	3.043766e-02	9.270500e-02	20151204_gfpNIPBLcf1_Prometa\MitoSys2\LSM\gfpNIPBLcf1_Noc\rnd2\DE_W0002\DE_W0002_P0004\DE_2_W0002_P0004_T0001\TR1_W0001_P0006\TR1_2_W0001_P0006_T0001_R1_P1_K1_Ch2-Ch1.zen
20	1.015124e-01	3.811183e-02	9.138700e-02	20151204_gfpNIPBLcf1_Prometa\MitoSys2\LSM\gfpNIPBLcf1_Noc\rnd2\DE_W0002\DE_W0002_P0004\DE_2_W0002_P0004_T0001\TR1_W0001_P0006\TR1_2_W0001_P0006_T0001_R1_P1_K1_Ch2-Ch1.zen
30	8.662720e-02	3.254324e-02	9.017300e-02	20151204_gfpNIPBLcf1_Prometa\MitoSys2\LSM\gfpNIPBLcf1_Noc\rnd2\DE_W0002\DE_W0002_P0004\DE_2_W0002_P0004_T0001\TR1_W0001_P0006\TR1_2_W0001_P0006_T0001_R1_P1_K1_Ch2-Ch1.zen
40	8.560435e-02	2.729410e-02	8.905600e-02	20151204_gfpNIPBLcf1_Prometa\MitoSys2\LSM\gfpNIPBLcf1_Noc\rnd2\DE_W0002\DE_W0002_P0004\DE_2_W0002_P0004_T0001\TR1_W0001_P0006\TR1_2_W0001_P0006_T0001_R1_P1_K1_Ch2-Ch1.zen
50	9.035045e-02	2.336001e-02	8.802900e-02	20151204_gfpNIPBLcf1_Prometa\MitoSys2\LSM\gfpNIPBLcf1_Noc\rnd2\DE_W0002\DE_W0002_P0004\DE_2_W0002_P0004_T0001\TR1_W0001_P0006\TR1_2_W0001_P0006_T0001_R1_P1_K1_Ch2-Ch1.zen
60	8.301348e-02	2.693953e-02	8.708300e-02	20151204_gfpNIPBLcf1_Prometa\MitoSys2\LSM\gfpNIPBLcf1_Noc\rnd2\DE_W0002\DE_W0002_P0004\DE_2_W0002_P0004_T0001\TR1_W0001_P0006\TR1_2_W0001_P0006_T0001_R1_P1_K1_Ch2-Ch1.zen
70	8.642751e-02	3.248836e-02	8.621200e-02	20151204_gfpNIPBLcf1_Prometa\MitoSys2\LSM\gfpNIPBLcf1_Noc\rnd2\DE_W0002\DE_W0002_P0004\DE_2_W0002_P0004_T0001\TR1_W0001_P0006\TR1_2_W0001_P0006_T0001_R1_P1_K1_Ch2-Ch1.zen
80	9.219526e-02	3.779054e-02	8.540800e-02	20151204_gfpNIPBLcf1_Prometa\MitoSys2\LSM\gfpNIPBLcf1_Noc\rnd2\DE_W0002\DE_W0002_P0004\DE_2_W0002_P0004_T0001\TR1_W0001_P0006\TR1_2_W0001_P0006_T0001_R1_P1_K1_Ch2-Ch1.zen
90	8.316436e-02	2.970234e-02	8.466600e-02	20151204_gfpNIPBLcf1_Prometa\MitoSys2\LSM\gfpNIPBLcf1_Noc\rnd2\DE_W0002\DE_W0002_P0004\DE_2_W0002_P0004_T0001\TR1_W0001_P0006\TR1_2_W0001_P0006_T0001_R1_P1_K1_Ch2-Ch1.zen
100	8.495703e-02	2.982792e-02	8.397800e-02	20151204_gfpNIPBLcf1_Prometa\MitoSys2\LSM\gfpNIPBLcf1_Noc\rnd2\DE_W0002\DE_W0002_P0004\DE_2_W0002_P0004_T0001\TR1_W0001_P0006\TR1_2_W0001_P0006_T0001_R1_P1_K1_Ch2-Ch1.zen
120	7.955939e-02	2.924097e-02	8.274900e-02	20151204_gfpNIPBLcf1_Prometa\MitoSys2\LSM\gfpNIPBLcf1_Noc\rnd2\DE_W0002\DE_W0002_P0004\DE_2_W0002_P0004_T0001\TR1_W0001_P0006\TR1_2_W0001_P0006_T0001_R1_P1_K1_Ch2-Ch1.zen
140	8.322853e-02	2.763547e-02	8.168400e-02	20151204_gfpNIPBLcf1_Prometa\MitoSys2\LSM\gfpNIPBLcf1_Noc\rnd2\DE_W0002\DE_W0002_P0004\DE_2_W0002_P0004_T0001\TR1_W0001_P0006\TR1_2_W0001_P0006_T0001_R1_P1_K1_Ch2-Ch1.zen
160	8.186258e-02	2.692023e-02	8.075400e-02	20151204_gfpNIPBLcf1_Prometa\MitoSys2\LSM\gfpNIPBLcf1_Noc\rnd2\DE_W0002\DE_W0002_P0004\DE_2_W0002_P0004_T0001\TR1_W0001_P0006\TR1_2_W0001_P0006_T0001_R1_P1_K1_Ch2-Ch1.zen
180	6.968497e-02	3.472799e-02	7.993300e-02	20151204_gfpNIPBLcf1_Prometa\MitoSys2\LSM\gfpNIPBLcf1_Noc\rnd2\DE_W0002\DE_W0002_P0004\DE_2_W0002_P0004_T0001\TR1_W0001_P0006\TR1_2_W0001_P0006_T0001_R1_P1_K1_Ch2-Ch1.zen
200	8.120143e-02	1.992082e-02	7.920200e-02	20151204_gfpNIPBLcf1_Prometa\MitoSys2\LSM\gfpNIPBLcf1_Noc\rnd2\DE_W0002\DE_W0002_P0004\DE_2_W0002_P0004_T0001\TR1_W0001_P0006\TR1_2_W0001_P0006_T0001_R1_P1_K1_Ch2-Ch1.zen
220	7.987946e-02	2.677052e-02	7.854400e-02	20151204_gfpNIPBLcf1_Prometa\MitoSys2\LSM\gfpNIPBLcf1_Noc\rnd2\DE_W0002\DE_W0002_P0004\DE_2_W0002_P0004_T0001\TR1_W0001_P0006\TR1_2_W0001_P0006_T0001_R1_P1_K1_Ch2-Ch1.zen
240	7.947324e-02	2.309730e-02	7.794600e-02	20151204_gfpNIPBLcf1_Prometa\MitoSys2\LSM\gfpNIPBLcf1_Noc\rnd2\DE_W0002\DE_W0002_P0004\DE_2_W0002_P0004_T0001\TR1_W0001_P0006\TR1_2_W0001_P0006_T0001_R1_P1_K1_Ch2-Ch1.zen
260	7.675564e-02	2.896418e-02	7.739700e-02	20151204_gfpNIPBLcf1_Prometa\MitoSys2\LSM\gfpNIPBLcf1_Noc\rnd2\DE_W0002\DE_W0002_P0004\DE_2_W0002_P0004_T0001\TR1_W0001_P0006\TR1_2_W0001_P0006_T0001_R1_P1_K1_Ch2-Ch1.zen
280	7.899012e-02	2.940944e-02	7.688800e-02	20151204_gfpNIPBLcf1_Prometa\MitoSys2\LSM\gfpNIPBLcf1_Noc\rnd2\DE_W0002\DE_W0002_P0004\DE_2_W0002_P0004_T0001\TR1_W0001_P0006\TR1_2_W0001_P0006_T0001_R1_P1_K1_Ch2-Ch1.zen
300	7.845872e-02	2.613215e-02	7.641200e-02	20151204_gfpNIPBLcf1_Prometa\MitoSys2\LSM\gfpNIPBLcf1_Noc\rnd2\DE_W0002\DE_W0002_P0004\DE_2_W0002_P0004_T0001\TR1_W0001_P0006\TR1_2_W0001_P0006_T0001_R1_P1_K1_Ch2-Ch1.zen
340	7.491809e-02	2.767075e-02	7.553600e-02	20151204_gfpNIPBLcf1_Prometa\MitoSys2\LSM\gfpNIPBLcf1_Noc\rnd2\DE_W0002\DE_W0002_P0004\DE_2_W0002_P0004_T0001\TR1_W0001_P0006\TR1_2_W0001_P0006_T0001_R1_P1_K1_Ch2-Ch1.zen
380	6.815823e-02	2.281591e-02	7.473400e-02	20151204_gfpNIPBLcf1_Prometa\MitoSys2\LSM\gfpNIPBLcf1_Noc\rnd2\DE_W0002\DE_W0002_P0004\DE_2_W0002_P0004_T0001\TR1_W0001_P0006\TR1_2_W0001_P0006_T0001_R1_P1_K1_Ch2-Ch1.zen
420	7.750836e-02	2.610006e-02	7.398300e-02	20151204_gfpNIPBLcf1_Prometa\MitoSys2\LSM\gfpNIPBLcf1_Noc\rnd2\DE_W0002\DE_W0002_P0004\DE_2_W0002_P0004_T0001\TR1_W0001_P0006\TR1_2_W0001_P0006_T0001_R1_P1_K1_Ch2-Ch1.zen
460	7.568973e-02	2.539414e-02	7.326800e-02	20151204_gfpNIPBLcf1_Prometa\MitoSys2\LSM\gfpNIPBLcf1_Noc\rnd2\DE_W0002\DE_W0002_P0004\DE_2_W0002_P0004_T0001\TR1_W0001_P0006\TR1_2_W0001_P0006_T0001_R1_P1_K1_Ch2-Ch1.zen
500	7.354961e-02	2.849689e-02	7.258000e-02	20151204_gfpNIPBLcf1_Prometa\MitoSys2\LSM\gfpNIPBLcf1_Noc\rnd2\DE_W0002\DE_W0002_P0004\DE_2_W0002_P0004_T0001\TR1_W0001_P0006\TR1_2_W0001_P0006_T0001_R1_P1_K1_Ch2-Ch1.zen
540	7.261131e-02	2.354208e-02	7.191100e-02	20151204_gfpNIPBLcf1_Prometa\MitoSys2\LSM\gfpNIPBLcf1_Noc\rnd2\DE_W0002\DE_W0002_P0004\DE_2_W0002_P0004_T0001\TR1_W0001_P0006\TR1_2_W0001_P0006_T0001_R1_P1_K1_Ch2-Ch1.zen
580	7.396473e-02	2.161642e-02	7.125800e-02	20151204_gfpNIPBLcf1_Prometa\MitoSys2\LSM\gfpNIPBLcf1_Noc\rnd2\DE_W0002\DE_W0002_P0004\DE_2_W0002_P0004_T0001\TR1_W0001_P0006\TR1_2_W0001_P0006_T0001_R1_P1_K1_Ch2-Ch1.zen
620	7.048235e-02	2.465289e-02	7.061900e-02	20151204_gfpNIPBLcf1_Prometa\MitoSys2\LSM\gfpNIPBLcf1_Noc\rnd2\DE_W0002\DE_W0002_P0004\DE_2_W0002_P0004_T0001\TR1_W0001_P0006\TR1_2_W0001_P0006_T0001_R1_P1_K1_Ch2-Ch1.zen
660	6.828589e-02	2.718043e-02	6.999100e-02	20151204_gfpNIPBLcf1_Prometa\MitoSys2\LSM\gfpNIPBLcf1_Noc\rnd2\DE_W0002\DE_W0002_P0004\DE_2_W0002_P0004_T0001\TR1_W0001_P0006\TR1_2_W0001_P0006_T0001_R1_P1_K1_Ch2-Ch1.zen
700	7.079532e-02	1.878435e-02	6.937400e-02	20151204_gfpNIPBLcf1_Prometa\MitoSys2\LSM\gfpNIPBLcf1_Noc\rnd2\DE_W0002\DE_W0002_P0004\DE_2_W0002_P0004_T0001\TR1_W0001_P0006\TR1_2_W0001_P0006_T0001_R1_P1_K1_Ch2-Ch1.zen
780	6.549498e-02	1.644731e-02	6.816900e-02	20151204_gfpNIPBLcf1_Prometa\MitoSys2\LSM\gfpNIPBLcf1_Noc\rnd2\DE_W0002\DE_W0002_P0004\DE_2_W0002_P0004_T0001\TR1_W0001_P0006\TR1_2_W0001_P0006_T0001_R1_P1_K1_Ch2-Ch1.zen
860	6.288435e-02	1.985888e-02	6.700100e-02	20151204_gfpNIPBLcf1_Prometa\MitoSys2\LSM\gfpNIPBLcf1_Noc\rnd2\DE_W0002\DE_W0002_P0004\DE_2_W0002_P0004_T0001\TR1_W0001_P0006\TR1_2_W0001_P0006_T0001_R1_P1_K1_Ch2-Ch1.zen
940	6.914391e-02	1.580825e-02	6.586900e-02	20151204_gfpNIPBLcf1_Prometa\MitoSys2\LSM\gfpNIPBLcf1_Noc\rnd2\DE_W0002\DE_W0002_P0004\DE_2_W0002_P0004_T0001\TR1_W0001_P0006\TR1_2_W0001_P0006_T0001_R1_P1_K1_Ch2-Ch1.zen
1020	6.964259e-02	1.809575e-02	6.477400e-02	20151204_gfpNIPBLcf1_Prometa\MitoSys2\LSM\gfpNIPBLcf1_Noc\rnd2\DE_W0002\DE_W0002_P0004\DE_2_W0002_P0004_T0001\TR1_W0001_P0006\TR1_2_W0001_P0006_T0001_R1_P1_K1_Ch2-Ch1.zen
1100	6.506309e-02	1.858826e-02	6.371400e-02	20151204_gfpNIPBLcf1_Prometa\MitoSys2\LSM\gfpNIPBLcf1_Noc\rnd2\DE_W0002\DE_W0002_P0004\DE_2_W0002_P0004_T0001\TR1_W0001_P0006\TR1_2_W0001_P0006_T0001_R1_P1_K1_Ch2-Ch1.zen
1180	6.044999e-02	1.247791e-02	6.268800e-02	20151204_gfpNIPBLcf1_Prometa\MitoSys2\LSM\gfpNIPBLcf1_Noc\rnd2\DE_W0002\DE_W0002_P0004\DE_2_W0002_P0004_T0001\TR1_W0001_P0006\TR1_2_W0001_P0006_T0001_R1_P1_K1_Ch2-Ch1.zen
1260	6.025707e-02	1.981978e-02	6.169700e-02	20151204_gfpNIPBLcf1_Prometa\MitoSys2\LSM\gfpNIPBLcf1_Noc\rnd2\DE_W0002\DE_W0002_P0004\DE_2_W0002_P0004_T0001\TR1_W0001_P0006\TR1_2_W0001_P0006_T0001_R1_P1_K1_Ch2-Ch1.zen
1340	6.127644e-02	2.101805e-02	6.073900e-02	20151204_gfpNIPBLcf1_Prometa\MitoSys2\LSM\gfpNIPBLcf1_Noc\rnd2\DE_W0002\DE_W0002_P0004\DE_2_W0002_P0004_T0001\TR1_W0001_P0006\TR1_2_W0001_P0006_T0001_R1_P1_K1_Ch2-Ch1.zen
1420	5.862393e-02	1.619043e-02	5.981300e-02	20151204_gfpNIPBLcf1_Prometa\MitoSys2\LSM\gfpNIPBLcf1_Noc\rnd2\DE_W0002\DE_W0002_P0004\DE_2_W0002_P0004_T0001\TR1_W0001_P0006\TR1_2_W0001_P0006_T0001_R1_P1_K1_Ch2-Ch1.zen
1500	5.719306e-02	1.685670e-02	5.891800e-02	20151204_gfpNIPBLcf1_Prometa\MitoSys2\LSM\gfpNIPBLcf1_Noc\rnd2\DE_W0002\DE_W0002_P0004\DE_2_W0002_P0004_T0001\TR1_W0001_P0006\TR1_2_W0001_P0006_T0001_R1_P1_K1_Ch2-Ch1.zen
1660	5.636133e-02	1.465328e-02	5.721900e-02	20151204_gfpNIPBLcf1_Prometa\MitoSys2\LSM\gfpNIPBLcf1_Noc\rnd2\DE_W0002\DE_W0002_P0004\DE_2_W0002_P0004_T0001\TR1_W0001_P0006\TR1_2_W0001_P0006_T0001_R1_P1_K1_Ch2-Ch1.zen
1820	5.516299e-02	1.498812e-02	5.563200e-02	20151204_gfpNIPBLcf1_Prometa\MitoSys2\LSM\gfpNIPBLcf1_Noc\rnd2\DE_W0002\DE_W0002_P0004\DE_2_W0002_P0004_T0001\TR1_W0001_P0006\TR1_2_W0001_P0006_T0001_R1_P1_K1_Ch2-Ch1.zen
1980	5.241041e-02	1.536901e-02	5.414900e-02	20151204_gfpNIPBLcf1_Prometa\MitoSys2\LSM\gfpNIPBLcf1_Noc\rnd2\DE_W0002\DE_W0002_P0004\DE_2_W0002_P0004_T0001\TR1_W0001_P0006\TR1_2_W0001_P0006_T0001_R1_P1_K1_Ch2-Ch1.zen
2140	5.188551e-02	1.192204e-02	5.276200e-02	20151204_gfpNIPBLcf1_Prometa\MitoSys2\LSM\gfpNIPBLcf1_Noc\rnd2\DE_W0002\DE_W0002_P0004\DE_2_W0002_P0004_T0001\TR1_W0001_P0006\TR1_2_W0001_P0006_T0001_R1_P1_K1_Ch2-Ch1.zen
2300	5.296260e-02	1.590236e-02	5.146300e-02	20151204_gfpNIPBLcf1_Prometa\MitoSys2\LSM\gfpNIPBLcf1_Noc\rnd2\DE_W0002\DE_W0002_P0004\DE_2_W0002_P0004_T0001\TR1_W0001_P0006\TR1_2_W0001_P0006_T0001_R1_P1_K1_Ch2-Ch1.zen
2460	4.872166e-02	1.746086e-02	5.024500e-02	20151204_gfpNIPBLcf1_Prometa\MitoSys2\LSM\gfpNIPBLcf1_Noc\rnd2\DE_W0002\DE_W0002_P0004\DE_2_W0002_P0004_T0001\TR1_W0001_P0006\TR1_2_W0001_P0006_T0001_R1_P1_K1_Ch2-Ch1.zen
2620	4.856732e-02	1.624104e-02	4.910200e-02	20151204_gfpNIPBLcf1_Prometa\MitoSys2\LSM\gfpNIPBLcf1_Noc\rnd2\DE_W0002\DE_W0002_P0004\DE_2_W0002_P0004_T0001\TR1_W0001_P0006\TR1_2_W0001_P0006_T0001_R1_P1_K1_Ch2-Ch1.zen
2780	4.665525e-02	1.549047e-02	4.802800e-02	20151204_gfpNIPBLcf1_Prometa\MitoSys2\LSM\gfpNIPBLcf1_Noc\rnd2\DE_W0002\DE_W0002_P0004\DE_2_W0002_P0004_T0001\TR1_W0001_P0006\TR1_2_W0001_P0006_T0001_R1_P1_K1_Ch2-Ch1.zen
2940	4.847235e-02	1.611683e-02	4.701700e-02	20151204_gfpNIPBLcf1_Prometa\MitoSys2\LSM\gfpNIPBLcf1_Noc\rnd2\DE_W0002\DE_W0002_P0004\DE_2_W0002_P0004_T0001\TR1_W0001_P0006\TR1_2_W0001_P0006_T0001_R1_P1_K1_Ch2-Ch1.zen
3100	4.696258e-02	1.502523e-02	4.606300e-02	20151204_gfpNIPBLcf1_Prometa\MitoSys2\LSM\gfpNIPBLcf1_Noc\rnd2\DE_W0002\DE_W0002_P0004\DE_2_W0002_P0004_T0001\TR1_W0001_P0006\TR1_2_W0001_P0006_T0001_R1_P1_K1_Ch2-Ch1.zen
3420	4.604853e-02	1.534521e-02	4.431300e-02	20151204_gfpNIPBLcf1_Prometa\MitoSys2\LSM\gfpNIPBLcf1_Noc\rnd2\DE_W0002\DE_W0002_P0004\DE_2_W0002_P0004_T0001\TR1_W0001_P0006\TR1_2_W0001_P0006_T0001_R1_P1_K1_Ch2-Ch1.zen
3740	4.177742e-02	1.385803e-02	4.274400e-02	20151204_gfpNIPBLcf1_Prometa\MitoSys2\LSM\gfpNIPBLcf1_Noc\rnd2\DE_W0002\DE_W0002_P0004\DE_2_W0002_P0004_T0001\TR1_W0001_P0006\TR1_2_W0001_P0006_T0001_R1_P1_K1_Ch2-Ch1.zen
4060	4.169866e-02	1.428638e-02	4.133100e-02	20151204_gfpNIPBLcf1_Prometa\MitoSys2\LSM\gfpNIPBLcf1_Noc\rnd2\DE_W0002\DE_W0002_P0004\DE_2_W0002_P0004_T0001\TR1_W0001_P0006\TR1_2_W0001_P0006_T0001_R1_P1_K1_Ch2-Ch1.zen
4380	4.010462e-02	1.510358e-02	4.005100e-02	20151204_gfpNIPBLcf1_Prometa\MitoSys2\LSM\gfpNIPBLcf1_Noc\rnd2\DE_W0002\DE_W0002_P0004\DE_2_W0002_P0004_T0001\TR1_W0001_P0006\TR1_2_W0001_P0006_T0001_R1_P1_K1_Ch2-Ch1.zen
4700	4.044068e-02	1.433459e-02	3.888500e-02	20151204_gfpNIPBLcf1_Prometa\MitoSys2\LSM\gfpNIPBLcf1_Noc\rnd2\DE_W0002\DE_W0002_P0004\DE_2_W0002_P0004_T0001\TR1_W0001_P0006\TR1_2_W0001_P0006_T0001_R1_P1_K1_Ch2-Ch1.zen
5020	3.734701e-02	1.412306e-02	3.781900e-02	20151204_gfpNIPBLcf1_Prometa\MitoSys2\LSM\gfpNIPBLcf1_Noc\rnd2\DE_W0002\DE_W0002_P0004\DE_2_W0002_P0004_T0001\TR1_W0001_P0006\TR1_2_W0001_P0006_T0001_R1_P1_K1_Ch2-Ch1.zen
5340	3.997287e-02	1.429285e-02	3.684000e-02	20151204_gfpNIPBLcf1_Prometa\MitoSys2\LSM\gfpNIPBLcf1_Noc\rnd2\DE_W0002\DE_W0002_P0004\DE_2_W0002_P0004_T0001\TR1_W0001_P0006\TR1_2_W0001_P0006_T0001_R1_P1_K1_Ch2-Ch1.zen
5660	3.645178e-02	1.392959e-02	3.593500e-02	20151204_gfpNIPBLcf1_Prometa\MitoSys2\LSM\gfpNIPBLcf1_Noc\rnd2\DE_W0002\DE_W0002_P0004\DE_2_W0002_P0004_T0001\TR1_W0001_P0006\TR1_2_W0001_P0006_T0001_R1_P1_K1_Ch2-Ch1.zen
5980	3.586965e-02	1.628989e-02	3.509700e-02	20151204_gfpNIPBLcf1_Prometa\MitoSys2\LSM\gfpNIPBLcf1_Noc\rnd2\DE_W0002\DE_W0002_P0004\DE_2_W0002_P0004_T0001\TR1_W0001_P0006\TR1_2_W0001_P0006_T0001_R1_P1_K1_Ch2-Ch1.zen
6300	3.381384e-02	1.370905e-02	3.431700e-02	20151204_gfpNIPBLcf1_Prometa\MitoSys2\LSM\gfpNIPBLcf1_Noc\rnd2\DE_W0002\DE_W0002_P0004\DE_2_W0002_P0004_T0001\TR1_W0001_P0006\TR1_2_W0001_P0006_T0001_R1_P1_K1_Ch2-Ch1.zen
6940	3.177696e-02	1.326049e-02	3.290400e-02	20151204_gfpNIPBLcf1_Prometa\MitoSys2\LSM\gfpNIPBLcf1_Noc\rnd2\DE_W0002\DE_W0002_P0004\DE_2_W0002_P0004_T0001\TR1_W0001_P0006\TR1_2_W0001_P0006_T0001_R1_P1_K1_Ch2-Ch1.zen
7580	3.258965e-02	1.278316e-02	3.165400e-02	20151204_gfpNIPBLcf1_Prometa\MitoSys2\LSM\gfpNIPBLcf1_Noc\rnd2\DE_W0002\DE_W0002_P0004\DE_2_W0002_P0004_T0001\TR1_W0001_P0006\TR1_2_W0001_P0006_T0001_R1_P1_K1_Ch2-Ch1.zen
8220	3.036391e-02	1.393581e-02	3.053300e-02	20151204_gfpNIPBLcf1_Prometa\MitoSys2\LSM\gfpNIPBLcf1_Noc\rnd2\DE_W0002\DE_W0002_P0004\DE_2_W0002_P0004_T0001\TR1_W0001_P0006\TR1_2_W0001_P0006_T0001_R1_P1_K1_Ch2-Ch1.zen
8860	2.933587e-02	1.428545e-02	2.951700e-02	20151204_gfpNIPBLcf1_Prometa\MitoSys2\LSM\gfpNIPBLcf1_Noc\rnd2\DE_W0002\DE_W0002_P0004\DE_2_W0002_P0004_T0001\TR1_W0001_P0006\TR1_2_W0001_P0006_T0001_R1_P1_K1_Ch2-Ch1.zen
9500	2.826628e-02	1.328718e-02	2.858500e-02	20151204_gfpNIPBLcf1_Prometa\MitoSys2\LSM\gfpNIPBLcf1_Noc\rnd2\DE_W0002\DE_W0002_P0004\DE_2_W0002_P0004_T0001\TR1_W0001_P0006\TR1_2_W0001_P0006_T0001_R1_P1_K1_Ch2-Ch1.zen
10140	2.791461e-02	1.489108e-02	2.772400e-02	20151204_gfpNIPBLcf1_Prometa\MitoSys2\LSM\gfpNIPBLcf1_Noc\rnd2\DE_W0002\DE_W0002_P0004\DE_2_W0002_P0004_T0001\TR1_W0001_P0006\TR1_2_W0001_P0006_T0001_R1_P1_K1_Ch2-Ch1.zen
10780	2.730851e-02	1.429599e-02	2.692100e-02	20151204_gfpNIPBLcf1_Prometa\MitoSys2\LSM\gfpNIPBLcf1_Noc\rnd2\DE_W0002\DE_W0002_P0004\DE_2_W0002_P0004_T0001\TR1_W0001_P0006\TR1_2_W0001_P0006_T0001_R1_P1_K1_Ch2-Ch1.zen
11420	2.647404e-02	1.350544e-02	2.616800e-02	20151204_gfpNIPBLcf1_Prometa\MitoSys2\LSM\gfpNIPBLcf1_Noc\rnd2\DE_W0002\DE_W0002_P0004\DE_2_W0002_P0004_T0001\TR1_W0001_P0006\TR1_2_W0001_P0006_T0001_R1_P1_K1_Ch2-Ch1.zen
12060	2.649441e-02	1.372179e-02	2.545600e-02	20151204_gfpNIPBLcf1_Prometa\MitoSys2\LSM\gfpNIPBLcf1_Noc\rnd2\DE_W0002\DE_W0002_P0004\DE_2_W0002_P0004_T0001\TR1_W0001_P0006\TR1_2_W0001_P0006_T0001_R1_P1_K1_Ch2-Ch1.zen
12700	2.478477e-02	1.395504e-02	2.478100e-02	20151204_gfpNIPBLcf1_Prometa\MitoSys2\LSM\gfpNIPBLcf1_Noc\rnd2\DE_W0002\DE_W0002_P0004\DE_2_W0002_P0004_T0001\TR1_W0001_P0006\TR1_2_W0001_P0006_T0001_R1_P1_K1_Ch2-Ch1.zen
13980	2.271685e-02	1.368910e-02	2.352000e-02	20151204_gfpNIPBLcf1_Prometa\MitoSys2\LSM\gfpNIPBLcf1_Noc\rnd2\DE_W0002\DE_W0002_P0004\DE_2_W0002_P0004_T0001\TR1_W0001_P0006\TR1_2_W0001_P0006_T0001_R1_P1_K1_Ch2-Ch1.zen
15260	2.212383e-02	1.239593e-02	2.235700e-02	20151204_gfpNIPBLcf1_Prometa\MitoSys2\LSM\gfpNIPBLcf1_Noc\rnd2\DE_W0002\DE_W0002_P0004\DE_2_W0002_P0004_T0001\TR1_W0001_P0006\TR1_2_W0001_P0006_T0001_R1_P1_K1_Ch2-Ch1.zen
16540	2.046403e-02	1.333697e-02	2.127200e-02	20151204_gfpNIPBLcf1_Prometa\MitoSys2\LSM\gfpNIPBLcf1_Noc\rnd2\DE_W0002\DE_W0002_P0004\DE_2_W0002_P0004_T0001\TR1_W0001_P0006\TR1_2_W0001_P0006_T0001_R1_P1_K1_Ch2-Ch1.zen
17820	1.905170e-02	1.263605e-02	2.025400e-02	20151204_gfpNIPBLcf1_Prometa\MitoSys2\LSM\gfpNIPBLcf1_Noc\rnd2\DE_W0002\DE_W0002_P0004\DE_2_W0002_P0004_T0001\TR1_W0001_P0006\TR1_2_W0001_P0006_T0001_R1_P1_K1_Ch2-Ch1.zen
19100	1.888154e-02	1.273935e-02	1.929400e-02	20151204_gfpNIPBLcf1_Prometa\MitoSys2\LSM\gfpNIPBLcf1_Noc\rnd2\DE_W0002\DE_W0002_P0004\DE_2_W0002_P0004_T0001\TR1_W0001_P0006\TR1_2_W0001_P0006_T0001_R1_P1_K1_Ch2-Ch1.zen
20380	1.652691e-02	1.279717e-02	1.838500e-02	20151204_gfpNIPBLcf1_Prometa\MitoSys2\LSM\gfpNIPBLcf1_Noc\rnd2\DE_W0002\DE_W0002_P0004\DE_2_W0002_P0004_T0001\TR1_W0001_P0006\TR1_2_W0001_P0006_T0001_R1_P1_K1_Ch2-Ch1.zen
21660	1.468131e-02	1.197332e-02	1.752400e-02	20151204_gfpNIPBLcf1_Prometa\MitoSys2\LSM\gfpNIPBLcf1_Noc\rnd2\DE_W0002\DE_W0002_P0004\DE_2_W0002_P0004_T0001\TR1_W0001_P0006\TR1_2_W0001_P0006_T0001_R1_P1_K1_Ch2-Ch1.zen
22940	1.514179e-02	1.177549e-02	1.670600e-02	20151204_gfpNIPBLcf1_Prometa\MitoSys2\LSM\gfpNIPBLcf1_Noc\rnd2\DE_W0002\DE_W0002_P0004\DE_2_W0002_P0004_T0001\TR1_W0001_P0006\TR1_2_W0001_P0006_T0001_R1_P1_K1_Ch2-Ch1.zen
24220	1.647173e-02	1.113551e-02	1.592900e-02	20151204_gfpNIPBLcf1_Prometa\MitoSys2\LSM\gfpNIPBLcf1_Noc\rnd2\DE_W0002\DE_W0002_P0004\DE_2_W0002_P0004_T0001\TR1_W0001_P0006\TR1_2_W0001_P0006_T0001_R1_P1_K1_Ch2-Ch1.zen
25500	1.579292e-02	1.117296e-02	1.519200e-02	20151204_gfpNIPBLcf1_Prometa\MitoSys2\LSM\gfpNIPBLcf1_Noc\rnd2\DE_W0002\DE_W0002_P0004\DE_2_W0002_P0004_T0001\TR1_W0001_P0006\TR1_2_W0001_P0006_T0001_R1_P1_K1_Ch2-Ch1.zen
28060	1.257091e-02	1.184370e-02	1.382600e-02	20151204_gfpNIPBLcf1_Prometa\MitoSys2\LSM\gfpNIPBLcf1_Noc\rnd2\DE_W0002\DE_W0002_P0004\DE_2_W0002_P0004_T0001\TR1_W0001_P0006\TR1_2_W0001_P0006_T0001_R1_P1_K1_Ch2-Ch1.zen
30620	1.274496e-02	1.154521e-02	1.259600e-02	20151204_gfpNIPBLcf1_Prometa\MitoSys2\LSM\gfpNIPBLcf1_Noc\rnd2\DE_W0002\DE_W0002_P0004\DE_2_W0002_P0004_T0001\TR1_W0001_P0006\TR1_2_W0001_P0006_T0001_R1_P1_K1_Ch2-Ch1.zen
33180	1.245744e-02	1.123457e-02	1.148900e-02	20151204_gfpNIPBLcf1_Prometa\MitoSys2\LSM\gfpNIPBLcf1_Noc\rnd2\DE_W0002\DE_W0002_P0004\DE_2_W0002_P0004_T0001\TR1_W0001_P0006\TR1_2_W0001_P0006_T0001_R1_P1_K1_Ch2-Ch1.zen
35740	1.224803e-02	1.000296e-02	1.049400e-02	20151204_gfpNIPBLcf1_Prometa\MitoSys2\LSM\gfpNIPBLcf1_Noc\rnd2\DE_W0002\DE_W0002_P0004\DE_2_W0002_P0004_T0001\TR1_W0001_P0006\TR1_2_W0001_P0006_T0001_R1_P1_K1_Ch2-Ch1.zen
38300	1.090561e-02	1.003202e-02	9.600200e-03	20151204_gfpNIPBLcf1_Prometa\MitoSys2\LSM\gfpNIPBLcf1_Noc\rnd2\DE_W0002\DE_W0002_P0004\DE_2_W0002_P0004_T0001\TR1_W0001_P0006\TR1_2_W0001_P0006_T0001_R1_P1_K1_Ch2-Ch1.zen
40860	9.955371e-03	9.338219e-03	8.797100e-03	20151204_gfpNIPBLcf1_Prometa\MitoSys2\LSM\gfpNIPBLcf1_Noc\rnd2\DE_W0002\DE_W0002_P0004\DE_2_W0002_P0004_T0001\TR1_W0001_P0006\TR1_2_W0001_P0006_T0001_R1_P1_K1_Ch2-Ch1.zen
43420	8.811853e-03	1.085541e-02	8.075300e-03	20151204_gfpNIPBLcf1_Prometa\MitoSys2\LSM\gfpNIPBLcf1_Noc\rnd2\DE_W0002\DE_W0002_P0004\DE_2_W0002_P0004_T0001\TR1_W0001_P0006\TR1_2_W0001_P0006_T0001_R1_P1_K1_Ch2-Ch1.zen
45980	7.229011e-03	9.902319e-03	7.426000e-03	20151204_gfpNIPBLcf1_Prometa\MitoSys2\LSM\gfpNIPBLcf1_Noc\rnd2\DE_W0002\DE_W0002_P0004\DE_2_W0002_P0004_T0001\TR1_W0001_P0006\TR1_2_W0001_P0006_T0001_R1_P1_K1_Ch2-Ch1.zen
48540	7.852907e-03	1.043172e-02	6.841300e-03	20151204_gfpNIPBLcf1_Prometa\MitoSys2\LSM\gfpNIPBLcf1_Noc\rnd2\DE_W0002\DE_W0002_P0004\DE_2_W0002_P0004_T0001\TR1_W0001_P0006\TR1_2_W0001_P0006_T0001_R1_P1_K1_Ch2-Ch1.zen
51100	7.479551e-03	1.065882e-02	6.314100e-03	20151204_gfpNIPBLcf1_Prometa\MitoSys2\LSM\gfpNIPBLcf1_Noc\rnd2\DE_W0002\DE_W0002_P0004\DE_2_W0002_P0004_T0001\TR1_W0001_P0006\TR1_2_W0001_P0006_T0001_R1_P1_K1_Ch2-Ch1.zen
56220	7.313582e-03	1.192923e-02	5.407500e-03	20151204_gfpNIPBLcf1_Prometa\MitoSys2\LSM\gfpNIPBLcf1_Noc\rnd2\DE_W0002\DE_W0002_P0004\DE_2_W0002_P0004_T0001\TR1_W0001_P0006\TR1_2_W0001_P0006_T0001_R1_P1_K1_Ch2-Ch1.zen
61340	6.032611e-03	1.178727e-02	4.663400e-03	20151204_gfpNIPBLcf1_Prometa\MitoSys2\LSM\gfpNIPBLcf1_Noc\rnd2\DE_W0002\DE_W0002_P0004\DE_2_W0002_P0004_T0001\TR1_W0001_P0006\TR1_2_W0001_P0006_T0001_R1_P1_K1_Ch2-Ch1.zen
66460	5.855697e-03	1.102217e-02	4.048100e-03	20151204_gfpNIPBLcf1_Prometa\MitoSys2\LSM\gfpNIPBLcf1_Noc\rnd2\DE_W0002\DE_W0002_P0004\DE_2_W0002_P0004_T0001\TR1_W0001_P0006\TR1_2_W0001_P0006_T0001_R1_P1_K1_Ch2-Ch1.zen
71580	3.953947e-03	1.216753e-02	3.535800e-03	20151204_gfpNIPBLcf1_Prometa\MitoSys2\LSM\gfpNIPBLcf1_Noc\rnd2\DE_W0002\DE_W0002_P0004\DE_2_W0002_P0004_T0001\TR1_W0001_P0006\TR1_2_W0001_P0006_T0001_R1_P1_K1_Ch2-Ch1.zen
76700	3.698923e-03	1.218962e-02	3.106000e-03	20151204_gfpNIPBLcf1_Prometa\MitoSys2\LSM\gfpNIPBLcf1_Noc\rnd2\DE_W0002\DE_W0002_P0004\DE_2_W0002_P0004_T0001\TR1_W0001_P0006\TR1_2_W0001_P0006_T0001_R1_P1_K1_Ch2-Ch1.zen
81820	3.359051e-03	1.249676e-02	2.743100e-03	20151204_gfpNIPBLcf1_Prometa\MitoSys2\LSM\gfpNIPBLcf1_Noc\rnd2\DE_W0002\DE_W0002_P0004\DE_2_W0002_P0004_T0001\TR1_W0001_P0006\TR1_2_W0001_P0006_T0001_R1_P1_K1_Ch2-Ch1.zen
86940	2.978106e-03	1.310652e-02	2.434600e-03	20151204_gfpNIPBLcf1_Prometa\MitoSys2\LSM\gfpNIPBLcf1_Noc\rnd2\DE_W0002\DE_W0002_P0004\DE_2_W0002_P0004_T0001\TR1_W0001_P0006\TR1_2_W0001_P0006_T0001_R1_P1_K1_Ch2-Ch1.zen
92060	9.676511e-04	1.195562e-02	2.170800e-03	20151204_gfpNIPBLcf1_Prometa\MitoSys2\LSM\gfpNIPBLcf1_Noc\rnd2\DE_W0002\DE_W0002_P0004\DE_2_W0002_P0004_T0001\TR1_W0001_P0006\TR1_2_W0001_P0006_T0001_R1_P1_K1_Ch2-Ch1.zen
97180	1.376589e-03	1.192130e-02	1.943800e-03	20151204_gfpNIPBLcf1_Prometa\MitoSys2\LSM\gfpNIPBLcf1_Noc\rnd2\DE_W0002\DE_W0002_P0004\DE_2_W0002_P0004_T0001\TR1_W0001_P0006\TR1_2_W0001_P0006_T0001_R1_P1_K1_Ch2-Ch1.zen
102300	-6.245145e-04	1.045345e-02	1.747600e-03	20151204_gfpNIPBLcf1_Prometa\MitoSys2\LSM\gfpNIPBLcf1_Noc\rnd2\DE_W0002\DE_W0002_P0004\DE_2_W0002_P0004_T0001\TR1_W0001_P0006\TR1_2_W0001_P0006_T0001_R1_P1_K1_Ch2-Ch1.zen
112540	-7.836485e-04	9.265536e-03	1.427900e-03	20151204_gfpNIPBLcf1_Prometa\MitoSys2\LSM\gfpNIPBLcf1_Noc\rnd2\DE_W0002\DE_W0002_P0004\DE_2_W0002_P0004_T0001\TR1_W0001_P0006\TR1_2_W0001_P0006_T0001_R1_P1_K1_Ch2-Ch1.zen
122780	-1.670447e-03	7.200087e-03	1.182100e-03	20151204_gfpNIPBLcf1_Prometa\MitoSys2\LSM\gfpNIPBLcf1_Noc\rnd2\DE_W0002\DE_W0002_P0004\DE_2_W0002_P0004_T0001\TR1_W0001_P0006\TR1_2_W0001_P0006_T0001_R1_P1_K1_Ch2-Ch1.zen
133020	-1.886416e-03	6.035600e-03	9.899000e-04	20151204_gfpNIPBLcf1_Prometa\MitoSys2\LSM\gfpNIPBLcf1_Noc\rnd2\DE_W0002\DE_W0002_P0004\DE_2_W0002_P0004_T0001\TR1_W0001_P0006\TR1_2_W0001_P0006_T0001_R1_P1_K1_Ch2-Ch1.zen
143260	-1.345632e-03	5.866163e-03	8.375200e-04	20151204_gfpNIPBLcf1_Prometa\MitoSys2\LSM\gfpNIPBLcf1_Noc\rnd2\DE_W0002\DE_W0002_P0004\DE_2_W0002_P0004_T0001\TR1_W0001_P0006\TR1_2_W0001_P0006_T0001_R1_P1_K1_Ch2-Ch1.zen
153500	-1.360945e-03	5.266118e-03	7.151400e-04	20151204_gfpNIPBLcf1_Prometa\MitoSys2\LSM\gfpNIPBLcf1_Noc\rnd2\DE_W0002\DE_W0002_P0004\DE_2_W0002_P0004_T0001\TR1_W0001_P0006\TR1_2_W0001_P0006_T0001_R1_P1_K1_Ch2-Ch1.zen
163740	7.252229e-06	5.447254e-03	6.157500e-04	20151204_gfpNIPBLcf1_Prometa\MitoSys2\LSM\gfpNIPBLcf1_Noc\rnd2\DE_W0002\DE_W0002_P0004\DE_2_W0002_P0004_T0001\TR1_W0001_P0006\TR1_2_W0001_P0006_T0001_R1_P1_K1_Ch2-Ch1.zen
173980	5.661167e-04	6.467495e-03	5.341800e-04	20151204_gfpNIPBLcf1_Prometa\MitoSys2\LSM\gfpNIPBLcf1_Noc\rnd2\DE_W0002\DE_W0002_P0004\DE_2_W0002_P0004_T0001\TR1_W0001_P0006\TR1_2_W0001_P0006_T0001_R1_P1_K1_Ch2-Ch1.zen
184220	-1.045649e-04	7.198137e-03	4.666300e-04	20151204_gfpNIPBLcf1_Prometa\MitoSys2\LSM\gfpNIPBLcf1_Noc\rnd2\DE_W0002\DE_W0002_P0004\DE_2_W0002_P0004_T0001\TR1_W0001_P0006\TR1_2_W0001_P0006_T0001_R1_P1_K1_Ch2-Ch1.zen
194460	-9.147664e-04	6.746517e-03	4.102000e-04	20151204_gfpNIPBLcf1_Prometa\MitoSys2\LSM\gfpNIPBLcf1_Noc\rnd2\DE_W0002\DE_W0002_P0004\DE_2_W0002_P0004_T0001\TR1_W0001_P0006\TR1_2_W0001_P0006_T0001_R1_P1_K1_Ch2-Ch1.zen
204700	-1.207171e-03	6.323434e-03	3.627000e-04	20151204_gfpNIPBLcf1_Prometa\MitoSys2\LSM\gfpNIPBLcf1_Noc\rnd2\DE_W0002\DE_W0002_P0004\DE_2_W0002_P0004_T0001\TR1_W0001_P0006\TR1_2_W0001_P0006_T0001_R1_P1_K1_Ch2-Ch1.zen
225180	-8.963522e-04	6.486542e-03	2.880400e-04	20151204_gfpNIPBLcf1_Prometa\MitoSys2\LSM\gfpNIPBLcf1_Noc\rnd2\DE_W0002\DE_W0002_P0004\DE_2_W0002_P0004_T0001\TR1_W0001_P0006\TR1_2_W0001_P0006_T0001_R1_P1_K1_Ch2-Ch1.zen
245660	-2.104838e-03	5.745091e-03	2.330200e-04	20151204_gfpNIPBLcf1_Prometa\MitoSys2\LSM\gfpNIPBLcf1_Noc\rnd2\DE_W0002\DE_W0002_P0004\DE_2_W0002_P0004_T0001\TR1_W0001_P0006\TR1_2_W0001_P0006_T0001_R1_P1_K1_Ch2-Ch1.zen
266140	-2.403819e-03	7.382124e-03	1.915500e-04	20151204_gfpNIPBLcf1_Prometa\MitoSys2\LSM\gfpNIPBLcf1_Noc\rnd2\DE_W0002\DE_W0002_P0004\DE_2_W0002_P0004_T0001\TR1_W0001_P0006\TR1_2_W0001_P0006_T0001_R1_P1_K1_Ch2-Ch1.zen
286620	-3.892512e-03	8.392127e-03	1.596900e-04	20151204_gfpNIPBLcf1_Prometa\MitoSys2\LSM\gfpNIPBLcf1_Noc\rnd2\DE_W0002\DE_W0002_P0004\DE_2_W0002_P0004_T0001\TR1_W0001_P0006\TR1_2_W0001_P0006_T0001_R1_P1_K1_Ch2-Ch1.zen
307100	-4.188903e-03	8.670357e-03	1.347800e-04	20151204_gfpNIPBLcf1_Prometa\MitoSys2\LSM\gfpNIPBLcf1_Noc\rnd2\DE_W0002\DE_W0002_P0004\DE_2_W0002_P0004_T0001\TR1_W0001_P0006\TR1_2_W0001_P0006_T0001_R1_P1_K1_Ch2-Ch1.zen
327580	-4.286090e-03	9.985158e-03	1.150100e-04	20151204_gfpNIPBLcf1_Prometa\MitoSys2\LSM\gfpNIPBLcf1_Noc\rnd2\DE_W0002\DE_W0002_P0004\DE_2_W0002_P0004_T0001\TR1_W0001_P0006\TR1_2_W0001_P0006_T0001_R1_P1_K1_Ch2-Ch1.zen
348060	-4.432635e-03	1.080919e-02	9.910700e-05	20151204_gfpNIPBLcf1_Prometa\MitoSys2\LSM\gfpNIPBLcf1_Noc\rnd2\DE_W0002\DE_W0002_P0004\DE_2_W0002_P0004_T0001\TR1_W0001_P0006\TR1_2_W0001_P0006_T0001_R1_P1_K1_Ch2-Ch1.zen
368540	-2.922391e-03	8.991688e-03	8.615300e-05	20151204_gfpNIPBLcf1_Prometa\MitoSys2\LSM\gfpNIPBLcf1_Noc\rnd2\DE_W0002\DE_W0002_P0004\DE_2_W0002_P0004_T0001\TR1_W0001_P0006\TR1_2_W0001_P0006_T0001_R1_P1_K1_Ch2-Ch1.zen
389020	-3.413295e-03	8.345990e-03	7.548400e-05	20151204_gfpNIPBLcf1_Prometa\MitoSys2\LSM\gfpNIPBLcf1_Noc\rnd2\DE_W0002\DE_W0002_P0004\DE_2_W0002_P0004_T0001\TR1_W0001_P0006\TR1_2_W0001_P0006_T0001_R1_P1_K1_Ch2-Ch1.zen
409500	-3.748503e-03	7.721194e-03	6.661000e-05	20151204_gfpNIPBLcf1_Prometa\MitoSys2\LSM\gfpNIPBLcf1_Noc\rnd2\DE_W0002\DE_W0002_P0004\DE_2_W0002_P0004_T0001\TR1_W0001_P0006\TR1_2_W0001_P0006_T0001_R1_P1_K1_Ch2-Ch1.zen
450460	-3.769149e-03	5.966133e-03	5.285700e-05	20151204_gfpNIPBLcf1_Prometa\MitoSys2\LSM\gfpNIPBLcf1_Noc\rnd2\DE_W0002\DE_W0002_P0004\DE_2_W0002_P0004_T0001\TR1_W0001_P0006\TR1_2_W0001_P0006_T0001_R1_P1_K1_Ch2-Ch1.zen
491420	-3.593442e-03	7.956692e-03	4.286100e-05	20151204_gfpNIPBLcf1_Prometa\MitoSys2\LSM\gfpNIPBLcf1_Noc\rnd2\DE_W0002\DE_W0002_P0004\DE_2_W0002_P0004_T0001\TR1_W0001_P0006\TR1_2_W0001_P0006_T0001_R1_P1_K1_Ch2-Ch1.zen
532380	-6.433989e-04	6.109014e-03	3.539600e-05	20151204_gfpNIPBLcf1_Prometa\MitoSys2\LSM\gfpNIPBLcf1_Noc\rnd2\DE_W0002\DE_W0002_P0004\DE_2_W0002_P0004_T0001\TR1_W0001_P0006\TR1_2_W0001_P0006_T0001_R1_P1_K1_Ch2-Ch1.zen
573340	-1.697113e-03	6.133558e-03	2.969100e-05	20151204_gfpNIPBLcf1_Prometa\MitoSys2\LSM\gfpNIPBLcf1_Noc\rnd2\DE_W0002\DE_W0002_P0004\DE_2_W0002_P0004_T0001\TR1_W0001_P0006\TR1_2_W0001_P0006_T0001_R1_P1_K1_Ch2-Ch1.zen
614300	4.025235e-04	4.135770e-03	2.524100e-05	20151204_gfpNIPBLcf1_Prometa\MitoSys2\LSM\gfpNIPBLcf1_Noc\rnd2\DE_W0002\DE_W0002_P0004\DE_2_W0002_P0004_T0001\TR1_W0001_P0006\TR1_2_W0001_P0006_T0001_R1_P1_K1_Ch2-Ch1.zen
655260	-4.161899e-05	6.064464e-03	2.171000e-05	20151204_gfpNIPBLcf1_Prometa\MitoSys2\LSM\gfpNIPBLcf1_Noc\rnd2\DE_W0002\DE_W0002_P0004\DE_2_W0002_P0004_T0001\TR1_W0001_P0006\TR1_2_W0001_P0006_T0001_R1_P1_K1_Ch2-Ch1.zen
696220	-1.274182e-04	5.880019e-03	1.886500e-05	20151204_gfpNIPBLcf1_Prometa\MitoSys2\LSM\gfpNIPBLcf1_Noc\rnd2\DE_W0002\DE_W0002_P0004\DE_2_W0002_P0004_T0001\TR1_W0001_P0006\TR1_2_W0001_P0006_T0001_R1_P1_K1_Ch2-Ch1.zen
737180	3.920801e-05	5.238692e-03	1.654000e-05	20151204_gfpNIPBLcf1_Prometa\MitoSys2\LSM\gfpNIPBLcf1_Noc\rnd2\DE_W0002\DE_W0002_P0004\DE_2_W0002_P0004_T0001\TR1_W0001_P0006\TR1_2_W0001_P0006_T0001_R1_P1_K1_Ch2-Ch1.zen
778140	-1.864487e-03	6.042160e-03	1.461900e-05	20151204_gfpNIPBLcf1_Prometa\MitoSys2\LSM\gfpNIPBLcf1_Noc\rnd2\DE_W0002\DE_W0002_P0004\DE_2_W0002_P0004_T0001\TR1_W0001_P0006\TR1_2_W0001_P0006_T0001_R1_P1_K1_Ch2-Ch1.zen
819100	-2.704123e-03	6.923781e-03	1.301400e-05	20151204_gfpNIPBLcf1_Prometa\MitoSys2\LSM\gfpNIPBLcf1_Noc\rnd2\DE_W0002\DE_W0002_P0004\DE_2_W0002_P0004_T0001\TR1_W0001_P0006\TR1_2_W0001_P0006_T0001_R1_P1_K1_Ch2-Ch1.zen
901020	-2.264089e-04	5.711606e-03	1.050600e-05	20151204_gfpNIPBLcf1_Prometa\MitoSys2\LSM\gfpNIPBLcf1_Noc\rnd2\DE_W0002\DE_W0002_P0004\DE_2_W0002_P0004_T0001\TR1_W0001_P0006\TR1_2_W0001_P0006_T0001_R1_P1_K1_Ch2-Ch1.zen
982940	4.271411e-04	7.168543e-03	8.661700e-06	20151204_gfpNIPBLcf1_Prometa\MitoSys2\LSM\gfpNIPBLcf1_Noc\rnd2\DE_W0002\DE_W0002_P0004\DE_2_W0002_P0004_T0001\TR1_W0001_P0006\TR1_2_W0001_P0006_T0001_R1_P1_K1_Ch2-Ch1.zen
1064860	-6.537642e-04	5.975359e-03	7.266800e-06	20151204_gfpNIPBLcf1_Prometa\MitoSys2\LSM\gfpNIPBLcf1_Noc\rnd2\DE_W0002\DE_W0002_P0004\DE_2_W0002_P0004_T0001\TR1_W0001_P0006\TR1_2_W0001_P0006_T0001_R1_P1_K1_Ch2-Ch1.zen
1146780	2.777668e-05	6.645004e-03	6.186800e-06	20151204_gfpNIPBLcf1_Prometa\MitoSys2\LSM\gfpNIPBLcf1_Noc\rnd2\DE_W0002\DE_W0002_P0004\DE_2_W0002_P0004_T0001\TR1_W0001_P0006\TR1_2_W0001_P0006_T0001_R1_P1_K1_Ch2-Ch1.zen
1228700	-1.534238e-03	4.774992e-03	5.333700e-06	20151204_gfpNIPBLcf1_Prometa\MitoSys2\LSM\gfpNIPBLcf1_Noc\rnd2\DE_W0002\DE_W0002_P0004\DE_2_W0002_P0004_T0001\TR1_W0001_P0006\TR1_2_W0001_P0006_T0001_R1_P1_K1_Ch2-Ch1.zen
1310620	6.439354e-04	6.061714e-03	4.648000e-06	20151204_gfpNIPBLcf1_Prometa\MitoSys2\LSM\gfpNIPBLcf1_Noc\rnd2\DE_W0002\DE_W0002_P0004\DE_2_W0002_P0004_T0001\TR1_W0001_P0006\TR1_2_W0001_P0006_T0001_R1_P1_K1_Ch2-Ch1.zen
1392540	1.856853e-04	4.812326e-03	4.088700e-06	20151204_gfpNIPBLcf1_Prometa\MitoSys2\LSM\gfpNIPBLcf1_Noc\rnd2\DE_W0002\DE_W0002_P0004\DE_2_W0002_P0004_T0001\TR1_W0001_P0006\TR1_2_W0001_P0006_T0001_R1_P1_K1_Ch2-Ch1.zen
1474460	1.830204e-03	4.918015e-03	3.626400e-06	20151204_gfpNIPBLcf1_Prometa\MitoSys2\LSM\gfpNIPBLcf1_Noc\rnd2\DE_W0002\DE_W0002_P0004\DE_2_W0002_P0004_T0001\TR1_W0001_P0006\TR1_2_W0001_P0006_T0001_R1_P1_K1_Ch2-Ch1.zen
1556380	2.133109e-03	6.726496e-03	3.239800e-06	20151204_gfpNIPBLcf1_Prometa\MitoSys2\LSM\gfpNIPBLcf1_Noc\rnd2\DE_W0002\DE_W0002_P0004\DE_2_W0002_P0004_T0001\TR1_W0001_P0006\TR1_2_W0001_P0006_T0001_R1_P1_K1_Ch2-Ch1.zen
10	9.110174e-02	3.995665e-02	9.206500e-02	20151204_gfpNIPBLcf1_Prometa\MitoSys2\LSM\gfpNIPBLcf1_Noc\rnd2\DE_W0002\DE_W0002_P0004\DE_2_W0002_P0004_T0001\TR1_W0001_P0006\TR1_2_W0001_P0006_T0001_R1_P2_K1_Ch2-Ch1.zen
20	9.014071e-02	2.596484e-02	9.090100e-02	20151204_gfpNIPBLcf1_Prometa\MitoSys2\LSM\gfpNIPBLcf1_Noc\rnd2\DE_W0002\DE_W0002_P0004\DE_2_W0002_P0004_T0001\TR1_W0001_P0006\TR1_2_W0001_P0006_T0001_R1_P2_K1_Ch2-Ch1.zen
30	9.655094e-02	2.240842e-02	8.981600e-02	20151204_gfpNIPBLcf1_Prometa\MitoSys2\LSM\gfpNIPBLcf1_Noc\rnd2\DE_W0002\DE_W0002_P0004\DE_2_W0002_P0004_T0001\TR1_W0001_P0006\TR1_2_W0001_P0006_T0001_R1_P2_K1_Ch2-Ch1.zen
40	9.165748e-02	3.320846e-02	8.880600e-02	20151204_gfpNIPBLcf1_Prometa\MitoSys2\LSM\gfpNIPBLcf1_Noc\rnd2\DE_W0002\DE_W0002_P0004\DE_2_W0002_P0004_T0001\TR1_W0001_P0006\TR1_2_W0001_P0006_T0001_R1_P2_K1_Ch2-Ch1.zen
50	8.536616e-02	2.805969e-02	8.786200e-02	20151204_gfpNIPBLcf1_Prometa\MitoSys2\LSM\gfpNIPBLcf1_Noc\rnd2\DE_W0002\DE_W0002_P0004\DE_2_W0002_P0004_T0001\TR1_W0001_P0006\TR1_2_W0001_P0006_T0001_R1_P2_K1_Ch2-Ch1.zen
60	8.699851e-02	3.183611e-02	8.698000e-02	20151204_gfpNIPBLcf1_Prometa\MitoSys2\LSM\gfpNIPBLcf1_Noc\rnd2\DE_W0002\DE_W0002_P0004\DE_2_W0002_P0004_T0001\TR1_W0001_P0006\TR1_2_W0001_P0006_T0001_R1_P2_K1_Ch2-Ch1.zen
70	8.189623e-02	4.376291e-02	8.615400e-02	20151204_gfpNIPBLcf1_Prometa\MitoSys2\LSM\gfpNIPBLcf1_Noc\rnd2\DE_W0002\DE_W0002_P0004\DE_2_W0002_P0004_T0001\TR1_W0001_P0006\TR1_2_W0001_P0006_T0001_R1_P2_K1_Ch2-Ch1.zen
80	8.780911e-02	3.812167e-02	8.537900e-02	20151204_gfpNIPBLcf1_Prometa\MitoSys2\LSM\gfpNIPBLcf1_Noc\rnd2\DE_W0002\DE_W0002_P0004\DE_2_W0002_P0004_T0001\TR1_W0001_P0006\TR1_2_W0001_P0006_T0001_R1_P2_K1_Ch2-Ch1.zen
90	7.855863e-02	2.661065e-02	8.465000e-02	20151204_gfpNIPBLcf1_Prometa\MitoSys2\LSM\gfpNIPBLcf1_Noc\rnd2\DE_W0002\DE_W0002_P0004\DE_2_W0002_P0004_T0001\TR1_W0001_P0006\TR1_2_W0001_P0006_T0001_R1_P2_K1_Ch2-Ch1.zen
100	8.078315e-02	2.277067e-02	8.396200e-02	20151204_gfpNIPBLcf1_Prometa\MitoSys2\LSM\gfpNIPBLcf1_Noc\rnd2\DE_W0002\DE_W0002_P0004\DE_2_W0002_P0004_T0001\TR1_W0001_P0006\TR1_2_W0001_P0006_T0001_R1_P2_K1_Ch2-Ch1.zen
120	7.640219e-02	2.377678e-02	8.269800e-02	20151204_gfpNIPBLcf1_Prometa\MitoSys2\LSM\gfpNIPBLcf1_Noc\rnd2\DE_W0002\DE_W0002_P0004\DE_2_W0002_P0004_T0001\TR1_W0001_P0006\TR1_2_W0001_P0006_T0001_R1_P2_K1_Ch2-Ch1.zen
140	8.364281e-02	2.287728e-02	8.156000e-02	20151204_gfpNIPBLcf1_Prometa\MitoSys2\LSM\gfpNIPBLcf1_Noc\rnd2\DE_W0002\DE_W0002_P0004\DE_2_W0002_P0004_T0001\TR1_W0001_P0006\TR1_2_W0001_P0006_T0001_R1_P2_K1_Ch2-Ch1.zen
160	8.892338e-02	2.631713e-02	8.052600e-02	20151204_gfpNIPBLcf1_Prometa\MitoSys2\LSM\gfpNIPBLcf1_Noc\rnd2\DE_W0002\DE_W0002_P0004\DE_2_W0002_P0004_T0001\TR1_W0001_P0006\TR1_2_W0001_P0006_T0001_R1_P2_K1_Ch2-Ch1.zen
180	8.072453e-02	2.612953e-02	7.958000e-02	20151204_gfpNIPBLcf1_Prometa\MitoSys2\LSM\gfpNIPBLcf1_Noc\rnd2\DE_W0002\DE_W0002_P0004\DE_2_W0002_P0004_T0001\TR1_W0001_P0006\TR1_2_W0001_P0006_T0001_R1_P2_K1_Ch2-Ch1.zen
200	8.023785e-02	2.401728e-02	7.870600e-02	20151204_gfpNIPBLcf1_Prometa\MitoSys2\LSM\gfpNIPBLcf1_Noc\rnd2\DE_W0002\DE_W0002_P0004\DE_2_W0002_P0004_T0001\TR1_W0001_P0006\TR1_2_W0001_P0006_T0001_R1_P2_K1_Ch2-Ch1.zen
220	7.796257e-02	2.820834e-02	7.789400e-02	20151204_gfpNIPBLcf1_Prometa\MitoSys2\LSM\gfpNIPBLcf1_Noc\rnd2\DE_W0002\DE_W0002_P0004\DE_2_W0002_P0004_T0001\TR1_W0001_P0006\TR1_2_W0001_P0006_T0001_R1_P2_K1_Ch2-Ch1.zen
240	7.669183e-02	2.267951e-02	7.713300e-02	20151204_gfpNIPBLcf1_Prometa\MitoSys2\LSM\gfpNIPBLcf1_Noc\rnd2\DE_W0002\DE_W0002_P0004\DE_2_W0002_P0004_T0001\TR1_W0001_P0006\TR1_2_W0001_P0006_T0001_R1_P2_K1_Ch2-Ch1.zen
260	7.480228e-02	2.760875e-02	7.641600e-02	20151204_gfpNIPBLcf1_Prometa\MitoSys2\LSM\gfpNIPBLcf1_Noc\rnd2\DE_W0002\DE_W0002_P0004\DE_2_W0002_P0004_T0001\TR1_W0001_P0006\TR1_2_W0001_P0006_T0001_R1_P2_K1_Ch2-Ch1.zen
280	7.750196e-02	2.131575e-02	7.573700e-02	20151204_gfpNIPBLcf1_Prometa\MitoSys2\LSM\gfpNIPBLcf1_Noc\rnd2\DE_W0002\DE_W0002_P0004\DE_2_W0002_P0004_T0001\TR1_W0001_P0006\TR1_2_W0001_P0006_T0001_R1_P2_K1_Ch2-Ch1.zen
300	7.655945e-02	1.697094e-02	7.508900e-02	20151204_gfpNIPBLcf1_Prometa\MitoSys2\LSM\gfpNIPBLcf1_Noc\rnd2\DE_W0002\DE_W0002_P0004\DE_2_W0002_P0004_T0001\TR1_W0001_P0006\TR1_2_W0001_P0006_T0001_R1_P2_K1_Ch2-Ch1.zen
340	7.077130e-02	1.734037e-02	7.387400e-02	20151204_gfpNIPBLcf1_Prometa\MitoSys2\LSM\gfpNIPBLcf1_Noc\rnd2\DE_W0002\DE_W0002_P0004\DE_2_W0002_P0004_T0001\TR1_W0001_P0006\TR1_2_W0001_P0006_T0001_R1_P2_K1_Ch2-Ch1.zen
380	7.184688e-02	1.903539e-02	7.274600e-02	20151204_gfpNIPBLcf1_Prometa\MitoSys2\LSM\gfpNIPBLcf1_Noc\rnd2\DE_W0002\DE_W0002_P0004\DE_2_W0002_P0004_T0001\TR1_W0001_P0006\TR1_2_W0001_P0006_T0001_R1_P2_K1_Ch2-Ch1.zen
420	6.906184e-02	1.479749e-02	7.168600e-02	20151204_gfpNIPBLcf1_Prometa\MitoSys2\LSM\gfpNIPBLcf1_Noc\rnd2\DE_W0002\DE_W0002_P0004\DE_2_W0002_P0004_T0001\TR1_W0001_P0006\TR1_2_W0001_P0006_T0001_R1_P2_K1_Ch2-Ch1.zen
460	7.334984e-02	2.128512e-02	7.068200e-02	20151204_gfpNIPBLcf1_Prometa\MitoSys2\LSM\gfpNIPBLcf1_Noc\rnd2\DE_W0002\DE_W0002_P0004\DE_2_W0002_P0004_T0001\TR1_W0001_P0006\TR1_2_W0001_P0006_T0001_R1_P2_K1_Ch2-Ch1.zen
500	7.403643e-02	1.672838e-02	6.972500e-02	20151204_gfpNIPBLcf1_Prometa\MitoSys2\LSM\gfpNIPBLcf1_Noc\rnd2\DE_W0002\DE_W0002_P0004\DE_2_W0002_P0004_T0001\TR1_W0001_P0006\TR1_2_W0001_P0006_T0001_R1_P2_K1_Ch2-Ch1.zen
540	7.329107e-02	1.637799e-02	6.881000e-02	20151204_gfpNIPBLcf1_Prometa\MitoSys2\LSM\gfpNIPBLcf1_Noc\rnd2\DE_W0002\DE_W0002_P0004\DE_2_W0002_P0004_T0001\TR1_W0001_P0006\TR1_2_W0001_P0006_T0001_R1_P2_K1_Ch2-Ch1.zen
580	6.908492e-02	1.678213e-02	6.793100e-02	20151204_gfpNIPBLcf1_Prometa\MitoSys2\LSM\gfpNIPBLcf1_Noc\rnd2\DE_W0002\DE_W0002_P0004\DE_2_W0002_P0004_T0001\TR1_W0001_P0006\TR1_2_W0001_P0006_T0001_R1_P2_K1_Ch2-Ch1.zen
620	7.149325e-02	1.530321e-02	6.708600e-02	20151204_gfpNIPBLcf1_Prometa\MitoSys2\LSM\gfpNIPBLcf1_Noc\rnd2\DE_W0002\DE_W0002_P0004\DE_2_W0002_P0004_T0001\TR1_W0001_P0006\TR1_2_W0001_P0006_T0001_R1_P2_K1_Ch2-Ch1.zen
660	6.545335e-02	1.795524e-02	6.627000e-02	20151204_gfpNIPBLcf1_Prometa\MitoSys2\LSM\gfpNIPBLcf1_Noc\rnd2\DE_W0002\DE_W0002_P0004\DE_2_W0002_P0004_T0001\TR1_W0001_P0006\TR1_2_W0001_P0006_T0001_R1_P2_K1_Ch2-Ch1.zen
700	6.003339e-02	1.388723e-02	6.548400e-02	20151204_gfpNIPBLcf1_Prometa\MitoSys2\LSM\gfpNIPBLcf1_Noc\rnd2\DE_W0002\DE_W0002_P0004\DE_2_W0002_P0004_T0001\TR1_W0001_P0006\TR1_2_W0001_P0006_T0001_R1_P2_K1_Ch2-Ch1.zen
780	5.872734e-02	1.343783e-02	6.398700e-02	20151204_gfpNIPBLcf1_Prometa\MitoSys2\LSM\gfpNIPBLcf1_Noc\rnd2\DE_W0002\DE_W0002_P0004\DE_2_W0002_P0004_T0001\TR1_W0001_P0006\TR1_2_W0001_P0006_T0001_R1_P2_K1_Ch2-Ch1.zen
860	5.959022e-02	1.269436e-02	6.258500e-02	20151204_gfpNIPBLcf1_Prometa\MitoSys2\LSM\gfpNIPBLcf1_Noc\rnd2\DE_W0002\DE_W0002_P0004\DE_2_W0002_P0004_T0001\TR1_W0001_P0006\TR1_2_W0001_P0006_T0001_R1_P2_K1_Ch2-Ch1.zen
940	6.035138e-02	1.388603e-02	6.126700e-02	20151204_gfpNIPBLcf1_Prometa\MitoSys2\LSM\gfpNIPBLcf1_Noc\rnd2\DE_W0002\DE_W0002_P0004\DE_2_W0002_P0004_T0001\TR1_W0001_P0006\TR1_2_W0001_P0006_T0001_R1_P2_K1_Ch2-Ch1.zen
1020	6.153613e-02	1.762939e-02	6.002600e-02	20151204_gfpNIPBLcf1_Prometa\MitoSys2\LSM\gfpNIPBLcf1_Noc\rnd2\DE_W0002\DE_W0002_P0004\DE_2_W0002_P0004_T0001\TR1_W0001_P0006\TR1_2_W0001_P0006_T0001_R1_P2_K1_Ch2-Ch1.zen
1100	6.156480e-02	1.294555e-02	5.885400e-02	20151204_gfpNIPBLcf1_Prometa\MitoSys2\LSM\gfpNIPBLcf1_Noc\rnd2\DE_W0002\DE_W0002_P0004\DE_2_W0002_P0004_T0001\TR1_W0001_P0006\TR1_2_W0001_P0006_T0001_R1_P2_K1_Ch2-Ch1.zen
1180	5.758327e-02	1.408112e-02	5.774600e-02	20151204_gfpNIPBLcf1_Prometa\MitoSys2\LSM\gfpNIPBLcf1_Noc\rnd2\DE_W0002\DE_W0002_P0004\DE_2_W0002_P0004_T0001\TR1_W0001_P0006\TR1_2_W0001_P0006_T0001_R1_P2_K1_Ch2-Ch1.zen
1260	5.650015e-02	1.547165e-02	5.669700e-02	20151204_gfpNIPBLcf1_Prometa\MitoSys2\LSM\gfpNIPBLcf1_Noc\rnd2\DE_W0002\DE_W0002_P0004\DE_2_W0002_P0004_T0001\TR1_W0001_P0006\TR1_2_W0001_P0006_T0001_R1_P2_K1_Ch2-Ch1.zen
1340	5.318520e-02	1.685241e-02	5.570200e-02	20151204_gfpNIPBLcf1_Prometa\MitoSys2\LSM\gfpNIPBLcf1_Noc\rnd2\DE_W0002\DE_W0002_P0004\DE_2_W0002_P0004_T0001\TR1_W0001_P0006\TR1_2_W0001_P0006_T0001_R1_P2_K1_Ch2-Ch1.zen
1420	5.535213e-02	1.588282e-02	5.475700e-02	20151204_gfpNIPBLcf1_Prometa\MitoSys2\LSM\gfpNIPBLcf1_Noc\rnd2\DE_W0002\DE_W0002_P0004\DE_2_W0002_P0004_T0001\TR1_W0001_P0006\TR1_2_W0001_P0006_T0001_R1_P2_K1_Ch2-Ch1.zen
1500	5.094518e-02	1.492067e-02	5.385700e-02	20151204_gfpNIPBLcf1_Prometa\MitoSys2\LSM\gfpNIPBLcf1_Noc\rnd2\DE_W0002\DE_W0002_P0004\DE_2_W0002_P0004_T0001\TR1_W0001_P0006\TR1_2_W0001_P0006_T0001_R1_P2_K1_Ch2-Ch1.zen
1660	5.152681e-02	1.370641e-02	5.218300e-02	20151204_gfpNIPBLcf1_Prometa\MitoSys2\LSM\gfpNIPBLcf1_Noc\rnd2\DE_W0002\DE_W0002_P0004\DE_2_W0002_P0004_T0001\TR1_W0001_P0006\TR1_2_W0001_P0006_T0001_R1_P2_K1_Ch2-Ch1.zen
1820	5.134063e-02	1.446406e-02	5.065400e-02	20151204_gfpNIPBLcf1_Prometa\MitoSys2\LSM\gfpNIPBLcf1_Noc\rnd2\DE_W0002\DE_W0002_P0004\DE_2_W0002_P0004_T0001\TR1_W0001_P0006\TR1_2_W0001_P0006_T0001_R1_P2_K1_Ch2-Ch1.zen
1980	4.963825e-02	1.620216e-02	4.925300e-02	20151204_gfpNIPBLcf1_Prometa\MitoSys2\LSM\gfpNIPBLcf1_Noc\rnd2\DE_W0002\DE_W0002_P0004\DE_2_W0002_P0004_T0001\TR1_W0001_P0006\TR1_2_W0001_P0006_T0001_R1_P2_K1_Ch2-Ch1.zen
2140	4.772354e-02	1.493868e-02	4.796200e-02	20151204_gfpNIPBLcf1_Prometa\MitoSys2\LSM\gfpNIPBLcf1_Noc\rnd2\DE_W0002\DE_W0002_P0004\DE_2_W0002_P0004_T0001\TR1_W0001_P0006\TR1_2_W0001_P0006_T0001_R1_P2_K1_Ch2-Ch1.zen
2300	4.773003e-02	1.258658e-02	4.676700e-02	20151204_gfpNIPBLcf1_Prometa\MitoSys2\LSM\gfpNIPBLcf1_Noc\rnd2\DE_W0002\DE_W0002_P0004\DE_2_W0002_P0004_T0001\TR1_W0001_P0006\TR1_2_W0001_P0006_T0001_R1_P2_K1_Ch2-Ch1.zen
2460	4.622120e-02	1.363201e-02	4.565900e-02	20151204_gfpNIPBLcf1_Prometa\MitoSys2\LSM\gfpNIPBLcf1_Noc\rnd2\DE_W0002\DE_W0002_P0004\DE_2_W0002_P0004_T0001\TR1_W0001_P0006\TR1_2_W0001_P0006_T0001_R1_P2_K1_Ch2-Ch1.zen
2620	4.468460e-02	9.963765e-03	4.462600e-02	20151204_gfpNIPBLcf1_Prometa\MitoSys2\LSM\gfpNIPBLcf1_Noc\rnd2\DE_W0002\DE_W0002_P0004\DE_2_W0002_P0004_T0001\TR1_W0001_P0006\TR1_2_W0001_P0006_T0001_R1_P2_K1_Ch2-Ch1.zen
2780	4.516544e-02	1.209588e-02	4.366000e-02	20151204_gfpNIPBLcf1_Prometa\MitoSys2\LSM\gfpNIPBLcf1_Noc\rnd2\DE_W0002\DE_W0002_P0004\DE_2_W0002_P0004_T0001\TR1_W0001_P0006\TR1_2_W0001_P0006_T0001_R1_P2_K1_Ch2-Ch1.zen
2940	4.382401e-02	1.491467e-02	4.275400e-02	20151204_gfpNIPBLcf1_Prometa\MitoSys2\LSM\gfpNIPBLcf1_Noc\rnd2\DE_W0002\DE_W0002_P0004\DE_2_W0002_P0004_T0001\TR1_W0001_P0006\TR1_2_W0001_P0006_T0001_R1_P2_K1_Ch2-Ch1.zen
3100	4.189874e-02	1.241290e-02	4.190200e-02	20151204_gfpNIPBLcf1_Prometa\MitoSys2\LSM\gfpNIPBLcf1_Noc\rnd2\DE_W0002\DE_W0002_P0004\DE_2_W0002_P0004_T0001\TR1_W0001_P0006\TR1_2_W0001_P0006_T0001_R1_P2_K1_Ch2-Ch1.zen
3420	4.061587e-02	1.127001e-02	4.034000e-02	20151204_gfpNIPBLcf1_Prometa\MitoSys2\LSM\gfpNIPBLcf1_Noc\rnd2\DE_W0002\DE_W0002_P0004\DE_2_W0002_P0004_T0001\TR1_W0001_P0006\TR1_2_W0001_P0006_T0001_R1_P2_K1_Ch2-Ch1.zen
3740	3.919543e-02	1.371412e-02	3.893700e-02	20151204_gfpNIPBLcf1_Prometa\MitoSys2\LSM\gfpNIPBLcf1_Noc\rnd2\DE_W0002\DE_W0002_P0004\DE_2_W0002_P0004_T0001\TR1_W0001_P0006\TR1_2_W0001_P0006_T0001_R1_P2_K1_Ch2-Ch1.zen
4060	3.806299e-02	1.301329e-02	3.766700e-02	20151204_gfpNIPBLcf1_Prometa\MitoSys2\LSM\gfpNIPBLcf1_Noc\rnd2\DE_W0002\DE_W0002_P0004\DE_2_W0002_P0004_T0001\TR1_W0001_P0006\TR1_2_W0001_P0006_T0001_R1_P2_K1_Ch2-Ch1.zen
4380	3.739445e-02	1.460201e-02	3.650800e-02	20151204_gfpNIPBLcf1_Prometa\MitoSys2\LSM\gfpNIPBLcf1_Noc\rnd2\DE_W0002\DE_W0002_P0004\DE_2_W0002_P0004_T0001\TR1_W0001_P0006\TR1_2_W0001_P0006_T0001_R1_P2_K1_Ch2-Ch1.zen
4700	3.471756e-02	1.160982e-02	3.544300e-02	20151204_gfpNIPBLcf1_Prometa\MitoSys2\LSM\gfpNIPBLcf1_Noc\rnd2\DE_W0002\DE_W0002_P0004\DE_2_W0002_P0004_T0001\TR1_W0001_P0006\TR1_2_W0001_P0006_T0001_R1_P2_K1_Ch2-Ch1.zen
5020	3.395347e-02	1.190421e-02	3.445900e-02	20151204_gfpNIPBLcf1_Prometa\MitoSys2\LSM\gfpNIPBLcf1_Noc\rnd2\DE_W0002\DE_W0002_P0004\DE_2_W0002_P0004_T0001\TR1_W0001_P0006\TR1_2_W0001_P0006_T0001_R1_P2_K1_Ch2-Ch1.zen
5340	3.317356e-02	1.438229e-02	3.354500e-02	20151204_gfpNIPBLcf1_Prometa\MitoSys2\LSM\gfpNIPBLcf1_Noc\rnd2\DE_W0002\DE_W0002_P0004\DE_2_W0002_P0004_T0001\TR1_W0001_P0006\TR1_2_W0001_P0006_T0001_R1_P2_K1_Ch2-Ch1.zen
5660	3.382233e-02	1.140469e-02	3.269200e-02	20151204_gfpNIPBLcf1_Prometa\MitoSys2\LSM\gfpNIPBLcf1_Noc\rnd2\DE_W0002\DE_W0002_P0004\DE_2_W0002_P0004_T0001\TR1_W0001_P0006\TR1_2_W0001_P0006_T0001_R1_P2_K1_Ch2-Ch1.zen
5980	3.385197e-02	1.144044e-02	3.189200e-02	20151204_gfpNIPBLcf1_Prometa\MitoSys2\LSM\gfpNIPBLcf1_Noc\rnd2\DE_W0002\DE_W0002_P0004\DE_2_W0002_P0004_T0001\TR1_W0001_P0006\TR1_2_W0001_P0006_T0001_R1_P2_K1_Ch2-Ch1.zen
6300	3.238428e-02	1.344264e-02	3.114000e-02	20151204_gfpNIPBLcf1_Prometa\MitoSys2\LSM\gfpNIPBLcf1_Noc\rnd2\DE_W0002\DE_W0002_P0004\DE_2_W0002_P0004_T0001\TR1_W0001_P0006\TR1_2_W0001_P0006_T0001_R1_P2_K1_Ch2-Ch1.zen
6940	3.017680e-02	1.312980e-02	2.975600e-02	20151204_gfpNIPBLcf1_Prometa\MitoSys2\LSM\gfpNIPBLcf1_Noc\rnd2\DE_W0002\DE_W0002_P0004\DE_2_W0002_P0004_T0001\TR1_W0001_P0006\TR1_2_W0001_P0006_T0001_R1_P2_K1_Ch2-Ch1.zen
7580	2.877210e-02	1.289053e-02	2.850700e-02	20151204_gfpNIPBLcf1_Prometa\MitoSys2\LSM\gfpNIPBLcf1_Noc\rnd2\DE_W0002\DE_W0002_P0004\DE_2_W0002_P0004_T0001\TR1_W0001_P0006\TR1_2_W0001_P0006_T0001_R1_P2_K1_Ch2-Ch1.zen
8220	2.730517e-02	1.261335e-02	2.736900e-02	20151204_gfpNIPBLcf1_Prometa\MitoSys2\LSM\gfpNIPBLcf1_Noc\rnd2\DE_W0002\DE_W0002_P0004\DE_2_W0002_P0004_T0001\TR1_W0001_P0006\TR1_2_W0001_P0006_T0001_R1_P2_K1_Ch2-Ch1.zen
8860	2.432310e-02	1.188756e-02	2.632400e-02	20151204_gfpNIPBLcf1_Prometa\MitoSys2\LSM\gfpNIPBLcf1_Noc\rnd2\DE_W0002\DE_W0002_P0004\DE_2_W0002_P0004_T0001\TR1_W0001_P0006\TR1_2_W0001_P0006_T0001_R1_P2_K1_Ch2-Ch1.zen
9500	2.426012e-02	1.258003e-02	2.535800e-02	20151204_gfpNIPBLcf1_Prometa\MitoSys2\LSM\gfpNIPBLcf1_Noc\rnd2\DE_W0002\DE_W0002_P0004\DE_2_W0002_P0004_T0001\TR1_W0001_P0006\TR1_2_W0001_P0006_T0001_R1_P2_K1_Ch2-Ch1.zen
10140	2.361790e-02	1.182114e-02	2.446000e-02	20151204_gfpNIPBLcf1_Prometa\MitoSys2\LSM\gfpNIPBLcf1_Noc\rnd2\DE_W0002\DE_W0002_P0004\DE_2_W0002_P0004_T0001\TR1_W0001_P0006\TR1_2_W0001_P0006_T0001_R1_P2_K1_Ch2-Ch1.zen
10780	2.291909e-02	1.137708e-02	2.362100e-02	20151204_gfpNIPBLcf1_Prometa\MitoSys2\LSM\gfpNIPBLcf1_Noc\rnd2\DE_W0002\DE_W0002_P0004\DE_2_W0002_P0004_T0001\TR1_W0001_P0006\TR1_2_W0001_P0006_T0001_R1_P2_K1_Ch2-Ch1.zen
11420	2.213161e-02	1.120733e-02	2.283400e-02	20151204_gfpNIPBLcf1_Prometa\MitoSys2\LSM\gfpNIPBLcf1_Noc\rnd2\DE_W0002\DE_W0002_P0004\DE_2_W0002_P0004_T0001\TR1_W0001_P0006\TR1_2_W0001_P0006_T0001_R1_P2_K1_Ch2-Ch1.zen
12060	2.150891e-02	1.122637e-02	2.209400e-02	20151204_gfpNIPBLcf1_Prometa\MitoSys2\LSM\gfpNIPBLcf1_Noc\rnd2\DE_W0002\DE_W0002_P0004\DE_2_W0002_P0004_T0001\TR1_W0001_P0006\TR1_2_W0001_P0006_T0001_R1_P2_K1_Ch2-Ch1.zen
12700	2.011972e-02	8.872702e-03	2.139500e-02	20151204_gfpNIPBLcf1_Prometa\MitoSys2\LSM\gfpNIPBLcf1_Noc\rnd2\DE_W0002\DE_W0002_P0004\DE_2_W0002_P0004_T0001\TR1_W0001_P0006\TR1_2_W0001_P0006_T0001_R1_P2_K1_Ch2-Ch1.zen
13980	1.867310e-02	8.415255e-03	2.010800e-02	20151204_gfpNIPBLcf1_Prometa\MitoSys2\LSM\gfpNIPBLcf1_Noc\rnd2\DE_W0002\DE_W0002_P0004\DE_2_W0002_P0004_T0001\TR1_W0001_P0006\TR1_2_W0001_P0006_T0001_R1_P2_K1_Ch2-Ch1.zen
15260	1.809166e-02	9.330395e-03	1.894800e-02	20151204_gfpNIPBLcf1_Prometa\MitoSys2\LSM\gfpNIPBLcf1_Noc\rnd2\DE_W0002\DE_W0002_P0004\DE_2_W0002_P0004_T0001\TR1_W0001_P0006\TR1_2_W0001_P0006_T0001_R1_P2_K1_Ch2-Ch1.zen
16540	1.857077e-02	9.264708e-03	1.789400e-02	20151204_gfpNIPBLcf1_Prometa\MitoSys2\LSM\gfpNIPBLcf1_Noc\rnd2\DE_W0002\DE_W0002_P0004\DE_2_W0002_P0004_T0001\TR1_W0001_P0006\TR1_2_W0001_P0006_T0001_R1_P2_K1_Ch2-Ch1.zen
17820	1.813864e-02	8.872008e-03	1.693300e-02	20151204_gfpNIPBLcf1_Prometa\MitoSys2\LSM\gfpNIPBLcf1_Noc\rnd2\DE_W0002\DE_W0002_P0004\DE_2_W0002_P0004_T0001\TR1_W0001_P0006\TR1_2_W0001_P0006_T0001_R1_P2_K1_Ch2-Ch1.zen
19100	1.659714e-02	8.631904e-03	1.605200e-02	20151204_gfpNIPBLcf1_Prometa\MitoSys2\LSM\gfpNIPBLcf1_Noc\rnd2\DE_W0002\DE_W0002_P0004\DE_2_W0002_P0004_T0001\TR1_W0001_P0006\TR1_2_W0001_P0006_T0001_R1_P2_K1_Ch2-Ch1.zen
20380	1.426831e-02	8.285943e-03	1.524300e-02	20151204_gfpNIPBLcf1_Prometa\MitoSys2\LSM\gfpNIPBLcf1_Noc\rnd2\DE_W0002\DE_W0002_P0004\DE_2_W0002_P0004_T0001\TR1_W0001_P0006\TR1_2_W0001_P0006_T0001_R1_P2_K1_Ch2-Ch1.zen
21660	1.347962e-02	8.649534e-03	1.449600e-02	20151204_gfpNIPBLcf1_Prometa\MitoSys2\LSM\gfpNIPBLcf1_Noc\rnd2\DE_W0002\DE_W0002_P0004\DE_2_W0002_P0004_T0001\TR1_W0001_P0006\TR1_2_W0001_P0006_T0001_R1_P2_K1_Ch2-Ch1.zen
22940	1.283039e-02	8.198043e-03	1.380500e-02	20151204_gfpNIPBLcf1_Prometa\MitoSys2\LSM\gfpNIPBLcf1_Noc\rnd2\DE_W0002\DE_W0002_P0004\DE_2_W0002_P0004_T0001\TR1_W0001_P0006\TR1_2_W0001_P0006_T0001_R1_P2_K1_Ch2-Ch1.zen
24220	1.294724e-02	7.727881e-03	1.316500e-02	20151204_gfpNIPBLcf1_Prometa\MitoSys2\LSM\gfpNIPBLcf1_Noc\rnd2\DE_W0002\DE_W0002_P0004\DE_2_W0002_P0004_T0001\TR1_W0001_P0006\TR1_2_W0001_P0006_T0001_R1_P2_K1_Ch2-Ch1.zen
25500	1.376529e-02	6.808558e-03	1.257000e-02	20151204_gfpNIPBLcf1_Prometa\MitoSys2\LSM\gfpNIPBLcf1_Noc\rnd2\DE_W0002\DE_W0002_P0004\DE_2_W0002_P0004_T0001\TR1_W0001_P0006\TR1_2_W0001_P0006_T0001_R1_P2_K1_Ch2-Ch1.zen
28060	1.204467e-02	7.526567e-03	1.149900e-02	20151204_gfpNIPBLcf1_Prometa\MitoSys2\LSM\gfpNIPBLcf1_Noc\rnd2\DE_W0002\DE_W0002_P0004\DE_2_W0002_P0004_T0001\TR1_W0001_P0006\TR1_2_W0001_P0006_T0001_R1_P2_K1_Ch2-Ch1.zen
30620	1.022275e-02	8.340175e-03	1.056400e-02	20151204_gfpNIPBLcf1_Prometa\MitoSys2\LSM\gfpNIPBLcf1_Noc\rnd2\DE_W0002\DE_W0002_P0004\DE_2_W0002_P0004_T0001\TR1_W0001_P0006\TR1_2_W0001_P0006_T0001_R1_P2_K1_Ch2-Ch1.zen
33180	9.840584e-03	7.886285e-03	9.742500e-03	20151204_gfpNIPBLcf1_Prometa\MitoSys2\LSM\gfpNIPBLcf1_Noc\rnd2\DE_W0002\DE_W0002_P0004\DE_2_W0002_P0004_T0001\TR1_W0001_P0006\TR1_2_W0001_P0006_T0001_R1_P2_K1_Ch2-Ch1.zen
35740	8.285180e-03	9.095770e-03	9.016300e-03	20151204_gfpNIPBLcf1_Prometa\MitoSys2\LSM\gfpNIPBLcf1_Noc\rnd2\DE_W0002\DE_W0002_P0004\DE_2_W0002_P0004_T0001\TR1_W0001_P0006\TR1_2_W0001_P0006_T0001_R1_P2_K1_Ch2-Ch1.zen
38300	8.455780e-03	7.606954e-03	8.371100e-03	20151204_gfpNIPBLcf1_Prometa\MitoSys2\LSM\gfpNIPBLcf1_Noc\rnd2\DE_W0002\DE_W0002_P0004\DE_2_W0002_P0004_T0001\TR1_W0001_P0006\TR1_2_W0001_P0006_T0001_R1_P2_K1_Ch2-Ch1.zen
40860	8.776001e-03	8.435259e-03	7.795000e-03	20151204_gfpNIPBLcf1_Prometa\MitoSys2\LSM\gfpNIPBLcf1_Noc\rnd2\DE_W0002\DE_W0002_P0004\DE_2_W0002_P0004_T0001\TR1_W0001_P0006\TR1_2_W0001_P0006_T0001_R1_P2_K1_Ch2-Ch1.zen
43420	9.128042e-03	7.152202e-03	7.278300e-03	20151204_gfpNIPBLcf1_Prometa\MitoSys2\LSM\gfpNIPBLcf1_Noc\rnd2\DE_W0002\DE_W0002_P0004\DE_2_W0002_P0004_T0001\TR1_W0001_P0006\TR1_2_W0001_P0006_T0001_R1_P2_K1_Ch2-Ch1.zen
45980	8.615438e-03	7.533400e-03	6.813100e-03	20151204_gfpNIPBLcf1_Prometa\MitoSys2\LSM\gfpNIPBLcf1_Noc\rnd2\DE_W0002\DE_W0002_P0004\DE_2_W0002_P0004_T0001\TR1_W0001_P0006\TR1_2_W0001_P0006_T0001_R1_P2_K1_Ch2-Ch1.zen
48540	7.036562e-03	7.653547e-03	6.392500e-03	20151204_gfpNIPBLcf1_Prometa\MitoSys2\LSM\gfpNIPBLcf1_Noc\rnd2\DE_W0002\DE_W0002_P0004\DE_2_W0002_P0004_T0001\TR1_W0001_P0006\TR1_2_W0001_P0006_T0001_R1_P2_K1_Ch2-Ch1.zen
51100	7.510499e-03	8.316327e-03	6.011100e-03	20151204_gfpNIPBLcf1_Prometa\MitoSys2\LSM\gfpNIPBLcf1_Noc\rnd2\DE_W0002\DE_W0002_P0004\DE_2_W0002_P0004_T0001\TR1_W0001_P0006\TR1_2_W0001_P0006_T0001_R1_P2_K1_Ch2-Ch1.zen
56220	6.400463e-03	6.931801e-03	5.346800e-03	20151204_gfpNIPBLcf1_Prometa\MitoSys2\LSM\gfpNIPBLcf1_Noc\rnd2\DE_W0002\DE_W0002_P0004\DE_2_W0002_P0004_T0001\TR1_W0001_P0006\TR1_2_W0001_P0006_T0001_R1_P2_K1_Ch2-Ch1.zen
61340	6.578433e-03	7.130695e-03	4.790000e-03	20151204_gfpNIPBLcf1_Prometa\MitoSys2\LSM\gfpNIPBLcf1_Noc\rnd2\DE_W0002\DE_W0002_P0004\DE_2_W0002_P0004_T0001\TR1_W0001_P0006\TR1_2_W0001_P0006_T0001_R1_P2_K1_Ch2-Ch1.zen
66460	5.740131e-03	7.617467e-03	4.318200e-03	20151204_gfpNIPBLcf1_Prometa\MitoSys2\LSM\gfpNIPBLcf1_Noc\rnd2\DE_W0002\DE_W0002_P0004\DE_2_W0002_P0004_T0001\TR1_W0001_P0006\TR1_2_W0001_P0006_T0001_R1_P2_K1_Ch2-Ch1.zen
71580	5.517740e-03	7.047700e-03	3.914800e-03	20151204_gfpNIPBLcf1_Prometa\MitoSys2\LSM\gfpNIPBLcf1_Noc\rnd2\DE_W0002\DE_W0002_P0004\DE_2_W0002_P0004_T0001\TR1_W0001_P0006\TR1_2_W0001_P0006_T0001_R1_P2_K1_Ch2-Ch1.zen
76700	4.044208e-03	7.919273e-03	3.566700e-03	20151204_gfpNIPBLcf1_Prometa\MitoSys2\LSM\gfpNIPBLcf1_Noc\rnd2\DE_W0002\DE_W0002_P0004\DE_2_W0002_P0004_T0001\TR1_W0001_P0006\TR1_2_W0001_P0006_T0001_R1_P2_K1_Ch2-Ch1.zen
81820	3.002945e-03	6.531061e-03	3.264200e-03	20151204_gfpNIPBLcf1_Prometa\MitoSys2\LSM\gfpNIPBLcf1_Noc\rnd2\DE_W0002\DE_W0002_P0004\DE_2_W0002_P0004_T0001\TR1_W0001_P0006\TR1_2_W0001_P0006_T0001_R1_P2_K1_Ch2-Ch1.zen
86940	2.170791e-03	7.742304e-03	2.999600e-03	20151204_gfpNIPBLcf1_Prometa\MitoSys2\LSM\gfpNIPBLcf1_Noc\rnd2\DE_W0002\DE_W0002_P0004\DE_2_W0002_P0004_T0001\TR1_W0001_P0006\TR1_2_W0001_P0006_T0001_R1_P2_K1_Ch2-Ch1.zen
92060	2.311595e-03	7.157437e-03	2.766500e-03	20151204_gfpNIPBLcf1_Prometa\MitoSys2\LSM\gfpNIPBLcf1_Noc\rnd2\DE_W0002\DE_W0002_P0004\DE_2_W0002_P0004_T0001\TR1_W0001_P0006\TR1_2_W0001_P0006_T0001_R1_P2_K1_Ch2-Ch1.zen
97180	2.238214e-03	7.683191e-03	2.560200e-03	20151204_gfpNIPBLcf1_Prometa\MitoSys2\LSM\gfpNIPBLcf1_Noc\rnd2\DE_W0002\DE_W0002_P0004\DE_2_W0002_P0004_T0001\TR1_W0001_P0006\TR1_2_W0001_P0006_T0001_R1_P2_K1_Ch2-Ch1.zen
102300	1.699222e-03	7.561961e-03	2.376500e-03	20151204_gfpNIPBLcf1_Prometa\MitoSys2\LSM\gfpNIPBLcf1_Noc\rnd2\DE_W0002\DE_W0002_P0004\DE_2_W0002_P0004_T0001\TR1_W0001_P0006\TR1_2_W0001_P0006_T0001_R1_P2_K1_Ch2-Ch1.zen
112540	3.953090e-04	7.267277e-03	2.064800e-03	20151204_gfpNIPBLcf1_Prometa\MitoSys2\LSM\gfpNIPBLcf1_Noc\rnd2\DE_W0002\DE_W0002_P0004\DE_2_W0002_P0004_T0001\TR1_W0001_P0006\TR1_2_W0001_P0006_T0001_R1_P2_K1_Ch2-Ch1.zen
122780	5.712520e-04	7.138989e-03	1.811400e-03	20151204_gfpNIPBLcf1_Prometa\MitoSys2\LSM\gfpNIPBLcf1_Noc\rnd2\DE_W0002\DE_W0002_P0004\DE_2_W0002_P0004_T0001\TR1_W0001_P0006\TR1_2_W0001_P0006_T0001_R1_P2_K1_Ch2-Ch1.zen
133020	-2.107281e-05	7.548643e-03	1.602600e-03	20151204_gfpNIPBLcf1_Prometa\MitoSys2\LSM\gfpNIPBLcf1_Noc\rnd2\DE_W0002\DE_W0002_P0004\DE_2_W0002_P0004_T0001\TR1_W0001_P0006\TR1_2_W0001_P0006_T0001_R1_P2_K1_Ch2-Ch1.zen
143260	7.136686e-04	6.812338e-03	1.428200e-03	20151204_gfpNIPBLcf1_Prometa\MitoSys2\LSM\gfpNIPBLcf1_Noc\rnd2\DE_W0002\DE_W0002_P0004\DE_2_W0002_P0004_T0001\TR1_W0001_P0006\TR1_2_W0001_P0006_T0001_R1_P2_K1_Ch2-Ch1.zen
153500	1.870555e-03	7.039536e-03	1.281100e-03	20151204_gfpNIPBLcf1_Prometa\MitoSys2\LSM\gfpNIPBLcf1_Noc\rnd2\DE_W0002\DE_W0002_P0004\DE_2_W0002_P0004_T0001\TR1_W0001_P0006\TR1_2_W0001_P0006_T0001_R1_P2_K1_Ch2-Ch1.zen
163740	1.232790e-03	6.980360e-03	1.155700e-03	20151204_gfpNIPBLcf1_Prometa\MitoSys2\LSM\gfpNIPBLcf1_Noc\rnd2\DE_W0002\DE_W0002_P0004\DE_2_W0002_P0004_T0001\TR1_W0001_P0006\TR1_2_W0001_P0006_T0001_R1_P2_K1_Ch2-Ch1.zen
173980	1.492989e-03	6.277665e-03	1.048100e-03	20151204_gfpNIPBLcf1_Prometa\MitoSys2\LSM\gfpNIPBLcf1_Noc\rnd2\DE_W0002\DE_W0002_P0004\DE_2_W0002_P0004_T0001\TR1_W0001_P0006\TR1_2_W0001_P0006_T0001_R1_P2_K1_Ch2-Ch1.zen
184220	-7.303340e-04	6.542724e-03	9.548400e-04	20151204_gfpNIPBLcf1_Prometa\MitoSys2\LSM\gfpNIPBLcf1_Noc\rnd2\DE_W0002\DE_W0002_P0004\DE_2_W0002_P0004_T0001\TR1_W0001_P0006\TR1_2_W0001_P0006_T0001_R1_P2_K1_Ch2-Ch1.zen
194460	-7.735917e-04	6.798462e-03	8.735800e-04	20151204_gfpNIPBLcf1_Prometa\MitoSys2\LSM\gfpNIPBLcf1_Noc\rnd2\DE_W0002\DE_W0002_P0004\DE_2_W0002_P0004_T0001\TR1_W0001_P0006\TR1_2_W0001_P0006_T0001_R1_P2_K1_Ch2-Ch1.zen
204700	-7.896527e-04	6.858618e-03	8.023100e-04	20151204_gfpNIPBLcf1_Prometa\MitoSys2\LSM\gfpNIPBLcf1_Noc\rnd2\DE_W0002\DE_W0002_P0004\DE_2_W0002_P0004_T0001\TR1_W0001_P0006\TR1_2_W0001_P0006_T0001_R1_P2_K1_Ch2-Ch1.zen
225180	6.220908e-05	7.455999e-03	6.837300e-04	20151204_gfpNIPBLcf1_Prometa\MitoSys2\LSM\gfpNIPBLcf1_Noc\rnd2\DE_W0002\DE_W0002_P0004\DE_2_W0002_P0004_T0001\TR1_W0001_P0006\TR1_2_W0001_P0006_T0001_R1_P2_K1_Ch2-Ch1.zen
245660	-1.321960e-04	8.020751e-03	5.896800e-04	20151204_gfpNIPBLcf1_Prometa\MitoSys2\LSM\gfpNIPBLcf1_Noc\rnd2\DE_W0002\DE_W0002_P0004\DE_2_W0002_P0004_T0001\TR1_W0001_P0006\TR1_2_W0001_P0006_T0001_R1_P2_K1_Ch2-Ch1.zen
266140	-1.118325e-04	7.173113e-03	5.138200e-04	20151204_gfpNIPBLcf1_Prometa\MitoSys2\LSM\gfpNIPBLcf1_Noc\rnd2\DE_W0002\DE_W0002_P0004\DE_2_W0002_P0004_T0001\TR1_W0001_P0006\TR1_2_W0001_P0006_T0001_R1_P2_K1_Ch2-Ch1.zen
286620	2.588575e-04	5.224420e-03	4.517500e-04	20151204_gfpNIPBLcf1_Prometa\MitoSys2\LSM\gfpNIPBLcf1_Noc\rnd2\DE_W0002\DE_W0002_P0004\DE_2_W0002_P0004_T0001\TR1_W0001_P0006\TR1_2_W0001_P0006_T0001_R1_P2_K1_Ch2-Ch1.zen
307100	-8.020142e-04	5.415549e-03	4.003000e-04	20151204_gfpNIPBLcf1_Prometa\MitoSys2\LSM\gfpNIPBLcf1_Noc\rnd2\DE_W0002\DE_W0002_P0004\DE_2_W0002_P0004_T0001\TR1_W0001_P0006\TR1_2_W0001_P0006_T0001_R1_P2_K1_Ch2-Ch1.zen
327580	-6.369982e-04	5.283997e-03	3.571800e-04	20151204_gfpNIPBLcf1_Prometa\MitoSys2\LSM\gfpNIPBLcf1_Noc\rnd2\DE_W0002\DE_W0002_P0004\DE_2_W0002_P0004_T0001\TR1_W0001_P0006\TR1_2_W0001_P0006_T0001_R1_P2_K1_Ch2-Ch1.zen
348060	-5.233921e-04	4.289918e-03	3.206900e-04	20151204_gfpNIPBLcf1_Prometa\MitoSys2\LSM\gfpNIPBLcf1_Noc\rnd2\DE_W0002\DE_W0002_P0004\DE_2_W0002_P0004_T0001\TR1_W0001_P0006\TR1_2_W0001_P0006_T0001_R1_P2_K1_Ch2-Ch1.zen
368540	-1.108143e-03	5.750177e-03	2.895400e-04	20151204_gfpNIPBLcf1_Prometa\MitoSys2\LSM\gfpNIPBLcf1_Noc\rnd2\DE_W0002\DE_W0002_P0004\DE_2_W0002_P0004_T0001\TR1_W0001_P0006\TR1_2_W0001_P0006_T0001_R1_P2_K1_Ch2-Ch1.zen
389020	-1.093043e-03	6.042357e-03	2.627300e-04	20151204_gfpNIPBLcf1_Prometa\MitoSys2\LSM\gfpNIPBLcf1_Noc\rnd2\DE_W0002\DE_W0002_P0004\DE_2_W0002_P0004_T0001\TR1_W0001_P0006\TR1_2_W0001_P0006_T0001_R1_P2_K1_Ch2-Ch1.zen
409500	-6.798681e-04	5.516344e-03	2.394900e-04	20151204_gfpNIPBLcf1_Prometa\MitoSys2\LSM\gfpNIPBLcf1_Noc\rnd2\DE_W0002\DE_W0002_P0004\DE_2_W0002_P0004_T0001\TR1_W0001_P0006\TR1_2_W0001_P0006_T0001_R1_P2_K1_Ch2-Ch1.zen
450460	-2.234869e-03	6.046062e-03	2.014200e-04	20151204_gfpNIPBLcf1_Prometa\MitoSys2\LSM\gfpNIPBLcf1_Noc\rnd2\DE_W0002\DE_W0002_P0004\DE_2_W0002_P0004_T0001\TR1_W0001_P0006\TR1_2_W0001_P0006_T0001_R1_P2_K1_Ch2-Ch1.zen
491420	-2.364706e-03	5.136908e-03	1.718000e-04	20151204_gfpNIPBLcf1_Prometa\MitoSys2\LSM\gfpNIPBLcf1_Noc\rnd2\DE_W0002\DE_W0002_P0004\DE_2_W0002_P0004_T0001\TR1_W0001_P0006\TR1_2_W0001_P0006_T0001_R1_P2_K1_Ch2-Ch1.zen
532380	-3.551600e-03	4.851917e-03	1.483000e-04	20151204_gfpNIPBLcf1_Prometa\MitoSys2\LSM\gfpNIPBLcf1_Noc\rnd2\DE_W0002\DE_W0002_P0004\DE_2_W0002_P0004_T0001\TR1_W0001_P0006\TR1_2_W0001_P0006_T0001_R1_P2_K1_Ch2-Ch1.zen
573340	-1.711198e-03	5.318137e-03	1.293500e-04	20151204_gfpNIPBLcf1_Prometa\MitoSys2\LSM\gfpNIPBLcf1_Noc\rnd2\DE_W0002\DE_W0002_P0004\DE_2_W0002_P0004_T0001\TR1_W0001_P0006\TR1_2_W0001_P0006_T0001_R1_P2_K1_Ch2-Ch1.zen
614300	-7.359248e-04	6.168349e-03	1.138300e-04	20151204_gfpNIPBLcf1_Prometa\MitoSys2\LSM\gfpNIPBLcf1_Noc\rnd2\DE_W0002\DE_W0002_P0004\DE_2_W0002_P0004_T0001\TR1_W0001_P0006\TR1_2_W0001_P0006_T0001_R1_P2_K1_Ch2-Ch1.zen
655260	-2.386524e-03	7.392455e-03	1.009700e-04	20151204_gfpNIPBLcf1_Prometa\MitoSys2\LSM\gfpNIPBLcf1_Noc\rnd2\DE_W0002\DE_W0002_P0004\DE_2_W0002_P0004_T0001\TR1_W0001_P0006\TR1_2_W0001_P0006_T0001_R1_P2_K1_Ch2-Ch1.zen
696220	-3.353937e-03	7.427153e-03	9.019900e-05	20151204_gfpNIPBLcf1_Prometa\MitoSys2\LSM\gfpNIPBLcf1_Noc\rnd2\DE_W0002\DE_W0002_P0004\DE_2_W0002_P0004_T0001\TR1_W0001_P0006\TR1_2_W0001_P0006_T0001_R1_P2_K1_Ch2-Ch1.zen
737180	-2.450147e-03	7.009050e-03	8.107900e-05	20151204_gfpNIPBLcf1_Prometa\MitoSys2\LSM\gfpNIPBLcf1_Noc\rnd2\DE_W0002\DE_W0002_P0004\DE_2_W0002_P0004_T0001\TR1_W0001_P0006\TR1_2_W0001_P0006_T0001_R1_P2_K1_Ch2-Ch1.zen
778140	-8.767386e-04	6.983004e-03	7.329100e-05	20151204_gfpNIPBLcf1_Prometa\MitoSys2\LSM\gfpNIPBLcf1_Noc\rnd2\DE_W0002\DE_W0002_P0004\DE_2_W0002_P0004_T0001\TR1_W0001_P0006\TR1_2_W0001_P0006_T0001_R1_P2_K1_Ch2-Ch1.zen
819100	-2.735604e-03	5.821432e-03	6.658800e-05	20151204_gfpNIPBLcf1_Prometa\MitoSys2\LSM\gfpNIPBLcf1_Noc\rnd2\DE_W0002\DE_W0002_P0004\DE_2_W0002_P0004_T0001\TR1_W0001_P0006\TR1_2_W0001_P0006_T0001_R1_P2_K1_Ch2-Ch1.zen
901020	-3.085871e-03	5.898679e-03	5.570400e-05	20151204_gfpNIPBLcf1_Prometa\MitoSys2\LSM\gfpNIPBLcf1_Noc\rnd2\DE_W0002\DE_W0002_P0004\DE_2_W0002_P0004_T0001\TR1_W0001_P0006\TR1_2_W0001_P0006_T0001_R1_P2_K1_Ch2-Ch1.zen
982940	2.917785e-04	5.006154e-03	4.731900e-05	20151204_gfpNIPBLcf1_Prometa\MitoSys2\LSM\gfpNIPBLcf1_Noc\rnd2\DE_W0002\DE_W0002_P0004\DE_2_W0002_P0004_T0001\TR1_W0001_P0006\TR1_2_W0001_P0006_T0001_R1_P2_K1_Ch2-Ch1.zen
1064860	-2.406977e-04	4.465501e-03	4.072100e-05	20151204_gfpNIPBLcf1_Prometa\MitoSys2\LSM\gfpNIPBLcf1_Noc\rnd2\DE_W0002\DE_W0002_P0004\DE_2_W0002_P0004_T0001\TR1_W0001_P0006\TR1_2_W0001_P0006_T0001_R1_P2_K1_Ch2-Ch1.zen
1146780	-1.850529e-03	3.757196e-03	3.543400e-05	20151204_gfpNIPBLcf1_Prometa\MitoSys2\LSM\gfpNIPBLcf1_Noc\rnd2\DE_W0002\DE_W0002_P0004\DE_2_W0002_P0004_T0001\TR1_W0001_P0006\TR1_2_W0001_P0006_T0001_R1_P2_K1_Ch2-Ch1.zen
1228700	2.980160e-05	5.009395e-03	3.113100e-05	20151204_gfpNIPBLcf1_Prometa\MitoSys2\LSM\gfpNIPBLcf1_Noc\rnd2\DE_W0002\DE_W0002_P0004\DE_2_W0002_P0004_T0001\TR1_W0001_P0006\TR1_2_W0001_P0006_T0001_R1_P2_K1_Ch2-Ch1.zen
1310620	7.165606e-04	4.203451e-03	2.758200e-05	20151204_gfpNIPBLcf1_Prometa\MitoSys2\LSM\gfpNIPBLcf1_Noc\rnd2\DE_W0002\DE_W0002_P0004\DE_2_W0002_P0004_T0001\TR1_W0001_P0006\TR1_2_W0001_P0006_T0001_R1_P2_K1_Ch2-Ch1.zen
1392540	3.074635e-04	5.400374e-03	2.461800e-05	20151204_gfpNIPBLcf1_Prometa\MitoSys2\LSM\gfpNIPBLcf1_Noc\rnd2\DE_W0002\DE_W0002_P0004\DE_2_W0002_P0004_T0001\TR1_W0001_P0006\TR1_2_W0001_P0006_T0001_R1_P2_K1_Ch2-Ch1.zen
1474460	-9.643463e-04	5.993120e-03	2.211700e-05	20151204_gfpNIPBLcf1_Prometa\MitoSys2\LSM\gfpNIPBLcf1_Noc\rnd2\DE_W0002\DE_W0002_P0004\DE_2_W0002_P0004_T0001\TR1_W0001_P0006\TR1_2_W0001_P0006_T0001_R1_P2_K1_Ch2-Ch1.zen
1556380	-6.461049e-04	4.781219e-03	1.998800e-05	20151204_gfpNIPBLcf1_Prometa\MitoSys2\LSM\gfpNIPBLcf1_Noc\rnd2\DE_W0002\DE_W0002_P0004\DE_2_W0002_P0004_T0001\TR1_W0001_P0006\TR1_2_W0001_P0006_T0001_R1_P2_K1_Ch2-Ch1.zen
10	8.141106e-02	4.185072e-02	8.423900e-02	20151204_gfpNIPBLcf1_Prometa\MitoSys2\LSM\gfpNIPBLcf1_Noc\rnd2\DE_W0002\DE_W0002_P0004\DE_2_W0002_P0004_T0001\TR1_W0001_P0006\TR1_2_W0001_P0006_T0001_R1_P3_K1_Ch2-Ch1.zen
20	8.255618e-02	3.745822e-02	8.350400e-02	20151204_gfpNIPBLcf1_Prometa\MitoSys2\LSM\gfpNIPBLcf1_Noc\rnd2\DE_W0002\DE_W0002_P0004\DE_2_W0002_P0004_T0001\TR1_W0001_P0006\TR1_2_W0001_P0006_T0001_R1_P3_K1_Ch2-Ch1.zen
30	8.263543e-02	3.372002e-02	8.281600e-02	20151204_gfpNIPBLcf1_Prometa\MitoSys2\LSM\gfpNIPBLcf1_Noc\rnd2\DE_W0002\DE_W0002_P0004\DE_2_W0002_P0004_T0001\TR1_W0001_P0006\TR1_2_W0001_P0006_T0001_R1_P3_K1_Ch2-Ch1.zen
40	7.676980e-02	3.335481e-02	8.216900e-02	20151204_gfpNIPBLcf1_Prometa\MitoSys2\LSM\gfpNIPBLcf1_Noc\rnd2\DE_W0002\DE_W0002_P0004\DE_2_W0002_P0004_T0001\TR1_W0001_P0006\TR1_2_W0001_P0006_T0001_R1_P3_K1_Ch2-Ch1.zen
50	9.053087e-02	2.511597e-02	8.155700e-02	20151204_gfpNIPBLcf1_Prometa\MitoSys2\LSM\gfpNIPBLcf1_Noc\rnd2\DE_W0002\DE_W0002_P0004\DE_2_W0002_P0004_T0001\TR1_W0001_P0006\TR1_2_W0001_P0006_T0001_R1_P3_K1_Ch2-Ch1.zen
60	8.828323e-02	3.531341e-02	8.097800e-02	20151204_gfpNIPBLcf1_Prometa\MitoSys2\LSM\gfpNIPBLcf1_Noc\rnd2\DE_W0002\DE_W0002_P0004\DE_2_W0002_P0004_T0001\TR1_W0001_P0006\TR1_2_W0001_P0006_T0001_R1_P3_K1_Ch2-Ch1.zen
70	7.548706e-02	2.779779e-02	8.042700e-02	20151204_gfpNIPBLcf1_Prometa\MitoSys2\LSM\gfpNIPBLcf1_Noc\rnd2\DE_W0002\DE_W0002_P0004\DE_2_W0002_P0004_T0001\TR1_W0001_P0006\TR1_2_W0001_P0006_T0001_R1_P3_K1_Ch2-Ch1.zen
80	7.908859e-02	2.996803e-02	7.990100e-02	20151204_gfpNIPBLcf1_Prometa\MitoSys2\LSM\gfpNIPBLcf1_Noc\rnd2\DE_W0002\DE_W0002_P0004\DE_2_W0002_P0004_T0001\TR1_W0001_P0006\TR1_2_W0001_P0006_T0001_R1_P3_K1_Ch2-Ch1.zen
90	6.895800e-02	3.185809e-02	7.939900e-02	20151204_gfpNIPBLcf1_Prometa\MitoSys2\LSM\gfpNIPBLcf1_Noc\rnd2\DE_W0002\DE_W0002_P0004\DE_2_W0002_P0004_T0001\TR1_W0001_P0006\TR1_2_W0001_P0006_T0001_R1_P3_K1_Ch2-Ch1.zen
100	8.623657e-02	2.351140e-02	7.891900e-02	20151204_gfpNIPBLcf1_Prometa\MitoSys2\LSM\gfpNIPBLcf1_Noc\rnd2\DE_W0002\DE_W0002_P0004\DE_2_W0002_P0004_T0001\TR1_W0001_P0006\TR1_2_W0001_P0006_T0001_R1_P3_K1_Ch2-Ch1.zen
120	8.185603e-02	2.380751e-02	7.801400e-02	20151204_gfpNIPBLcf1_Prometa\MitoSys2\LSM\gfpNIPBLcf1_Noc\rnd2\DE_W0002\DE_W0002_P0004\DE_2_W0002_P0004_T0001\TR1_W0001_P0006\TR1_2_W0001_P0006_T0001_R1_P3_K1_Ch2-Ch1.zen
140	7.593574e-02	2.489635e-02	7.717300e-02	20151204_gfpNIPBLcf1_Prometa\MitoSys2\LSM\gfpNIPBLcf1_Noc\rnd2\DE_W0002\DE_W0002_P0004\DE_2_W0002_P0004_T0001\TR1_W0001_P0006\TR1_2_W0001_P0006_T0001_R1_P3_K1_Ch2-Ch1.zen
160	8.119137e-02	2.442092e-02	7.638800e-02	20151204_gfpNIPBLcf1_Prometa\MitoSys2\LSM\gfpNIPBLcf1_Noc\rnd2\DE_W0002\DE_W0002_P0004\DE_2_W0002_P0004_T0001\TR1_W0001_P0006\TR1_2_W0001_P0006_T0001_R1_P3_K1_Ch2-Ch1.zen
180	7.460043e-02	2.597916e-02	7.564900e-02	20151204_gfpNIPBLcf1_Prometa\MitoSys2\LSM\gfpNIPBLcf1_Noc\rnd2\DE_W0002\DE_W0002_P0004\DE_2_W0002_P0004_T0001\TR1_W0001_P0006\TR1_2_W0001_P0006_T0001_R1_P3_K1_Ch2-Ch1.zen
200	8.398500e-02	1.906273e-02	7.495000e-02	20151204_gfpNIPBLcf1_Prometa\MitoSys2\LSM\gfpNIPBLcf1_Noc\rnd2\DE_W0002\DE_W0002_P0004\DE_2_W0002_P0004_T0001\TR1_W0001_P0006\TR1_2_W0001_P0006_T0001_R1_P3_K1_Ch2-Ch1.zen
220	7.294097e-02	2.437320e-02	7.428600e-02	20151204_gfpNIPBLcf1_Prometa\MitoSys2\LSM\gfpNIPBLcf1_Noc\rnd2\DE_W0002\DE_W0002_P0004\DE_2_W0002_P0004_T0001\TR1_W0001_P0006\TR1_2_W0001_P0006_T0001_R1_P3_K1_Ch2-Ch1.zen
240	7.351316e-02	1.827571e-02	7.365100e-02	20151204_gfpNIPBLcf1_Prometa\MitoSys2\LSM\gfpNIPBLcf1_Noc\rnd2\DE_W0002\DE_W0002_P0004\DE_2_W0002_P0004_T0001\TR1_W0001_P0006\TR1_2_W0001_P0006_T0001_R1_P3_K1_Ch2-Ch1.zen
260	6.861809e-02	2.194617e-02	7.304200e-02	20151204_gfpNIPBLcf1_Prometa\MitoSys2\LSM\gfpNIPBLcf1_Noc\rnd2\DE_W0002\DE_W0002_P0004\DE_2_W0002_P0004_T0001\TR1_W0001_P0006\TR1_2_W0001_P0006_T0001_R1_P3_K1_Ch2-Ch1.zen
280	6.875547e-02	1.977543e-02	7.245700e-02	20151204_gfpNIPBLcf1_Prometa\MitoSys2\LSM\gfpNIPBLcf1_Noc\rnd2\DE_W0002\DE_W0002_P0004\DE_2_W0002_P0004_T0001\TR1_W0001_P0006\TR1_2_W0001_P0006_T0001_R1_P3_K1_Ch2-Ch1.zen
300	6.862414e-02	1.977407e-02	7.189200e-02	20151204_gfpNIPBLcf1_Prometa\MitoSys2\LSM\gfpNIPBLcf1_Noc\rnd2\DE_W0002\DE_W0002_P0004\DE_2_W0002_P0004_T0001\TR1_W0001_P0006\TR1_2_W0001_P0006_T0001_R1_P3_K1_Ch2-Ch1.zen
340	7.257166e-02	1.992246e-02	7.081500e-02	20151204_gfpNIPBLcf1_Prometa\MitoSys2\LSM\gfpNIPBLcf1_Noc\rnd2\DE_W0002\DE_W0002_P0004\DE_2_W0002_P0004_T0001\TR1_W0001_P0006\TR1_2_W0001_P0006_T0001_R1_P3_K1_Ch2-Ch1.zen
380	6.933765e-02	2.056711e-02	6.980000e-02	20151204_gfpNIPBLcf1_Prometa\MitoSys2\LSM\gfpNIPBLcf1_Noc\rnd2\DE_W0002\DE_W0002_P0004\DE_2_W0002_P0004_T0001\TR1_W0001_P0006\TR1_2_W0001_P0006_T0001_R1_P3_K1_Ch2-Ch1.zen
420	6.626146e-02	2.154729e-02	6.883500e-02	20151204_gfpNIPBLcf1_Prometa\MitoSys2\LSM\gfpNIPBLcf1_Noc\rnd2\DE_W0002\DE_W0002_P0004\DE_2_W0002_P0004_T0001\TR1_W0001_P0006\TR1_2_W0001_P0006_T0001_R1_P3_K1_Ch2-Ch1.zen
460	7.017523e-02	2.017112e-02	6.791500e-02	20151204_gfpNIPBLcf1_Prometa\MitoSys2\LSM\gfpNIPBLcf1_Noc\rnd2\DE_W0002\DE_W0002_P0004\DE_2_W0002_P0004_T0001\TR1_W0001_P0006\TR1_2_W0001_P0006_T0001_R1_P3_K1_Ch2-Ch1.zen
500	7.013409e-02	1.424985e-02	6.703400e-02	20151204_gfpNIPBLcf1_Prometa\MitoSys2\LSM\gfpNIPBLcf1_Noc\rnd2\DE_W0002\DE_W0002_P0004\DE_2_W0002_P0004_T0001\TR1_W0001_P0006\TR1_2_W0001_P0006_T0001_R1_P3_K1_Ch2-Ch1.zen
540	6.416577e-02	2.108246e-02	6.618800e-02	20151204_gfpNIPBLcf1_Prometa\MitoSys2\LSM\gfpNIPBLcf1_Noc\rnd2\DE_W0002\DE_W0002_P0004\DE_2_W0002_P0004_T0001\TR1_W0001_P0006\TR1_2_W0001_P0006_T0001_R1_P3_K1_Ch2-Ch1.zen
580	6.111849e-02	2.154757e-02	6.537500e-02	20151204_gfpNIPBLcf1_Prometa\MitoSys2\LSM\gfpNIPBLcf1_Noc\rnd2\DE_W0002\DE_W0002_P0004\DE_2_W0002_P0004_T0001\TR1_W0001_P0006\TR1_2_W0001_P0006_T0001_R1_P3_K1_Ch2-Ch1.zen
620	6.183757e-02	1.863366e-02	6.459100e-02	20151204_gfpNIPBLcf1_Prometa\MitoSys2\LSM\gfpNIPBLcf1_Noc\rnd2\DE_W0002\DE_W0002_P0004\DE_2_W0002_P0004_T0001\TR1_W0001_P0006\TR1_2_W0001_P0006_T0001_R1_P3_K1_Ch2-Ch1.zen
660	6.633557e-02	1.807769e-02	6.383400e-02	20151204_gfpNIPBLcf1_Prometa\MitoSys2\LSM\gfpNIPBLcf1_Noc\rnd2\DE_W0002\DE_W0002_P0004\DE_2_W0002_P0004_T0001\TR1_W0001_P0006\TR1_2_W0001_P0006_T0001_R1_P3_K1_Ch2-Ch1.zen
700	6.033571e-02	1.850745e-02	6.310300e-02	20151204_gfpNIPBLcf1_Prometa\MitoSys2\LSM\gfpNIPBLcf1_Noc\rnd2\DE_W0002\DE_W0002_P0004\DE_2_W0002_P0004_T0001\TR1_W0001_P0006\TR1_2_W0001_P0006_T0001_R1_P3_K1_Ch2-Ch1.zen
780	5.922837e-02	1.612064e-02	6.171100e-02	20151204_gfpNIPBLcf1_Prometa\MitoSys2\LSM\gfpNIPBLcf1_Noc\rnd2\DE_W0002\DE_W0002_P0004\DE_2_W0002_P0004_T0001\TR1_W0001_P0006\TR1_2_W0001_P0006_T0001_R1_P3_K1_Ch2-Ch1.zen
860	6.248070e-02	1.827615e-02	6.040400e-02	20151204_gfpNIPBLcf1_Prometa\MitoSys2\LSM\gfpNIPBLcf1_Noc\rnd2\DE_W0002\DE_W0002_P0004\DE_2_W0002_P0004_T0001\TR1_W0001_P0006\TR1_2_W0001_P0006_T0001_R1_P3_K1_Ch2-Ch1.zen
940	5.715177e-02	1.088167e-02	5.917400e-02	20151204_gfpNIPBLcf1_Prometa\MitoSys2\LSM\gfpNIPBLcf1_Noc\rnd2\DE_W0002\DE_W0002_P0004\DE_2_W0002_P0004_T0001\TR1_W0001_P0006\TR1_2_W0001_P0006_T0001_R1_P3_K1_Ch2-Ch1.zen
1020	5.459437e-02	2.047143e-02	5.801300e-02	20151204_gfpNIPBLcf1_Prometa\MitoSys2\LSM\gfpNIPBLcf1_Noc\rnd2\DE_W0002\DE_W0002_P0004\DE_2_W0002_P0004_T0001\TR1_W0001_P0006\TR1_2_W0001_P0006_T0001_R1_P3_K1_Ch2-Ch1.zen
1100	6.172929e-02	1.521197e-02	5.691500e-02	20151204_gfpNIPBLcf1_Prometa\MitoSys2\LSM\gfpNIPBLcf1_Noc\rnd2\DE_W0002\DE_W0002_P0004\DE_2_W0002_P0004_T0001\TR1_W0001_P0006\TR1_2_W0001_P0006_T0001_R1_P3_K1_Ch2-Ch1.zen
1180	5.744912e-02	1.461802e-02	5.587400e-02	20151204_gfpNIPBLcf1_Prometa\MitoSys2\LSM\gfpNIPBLcf1_Noc\rnd2\DE_W0002\DE_W0002_P0004\DE_2_W0002_P0004_T0001\TR1_W0001_P0006\TR1_2_W0001_P0006_T0001_R1_P3_K1_Ch2-Ch1.zen
1260	5.562064e-02	1.668874e-02	5.488600e-02	20151204_gfpNIPBLcf1_Prometa\MitoSys2\LSM\gfpNIPBLcf1_Noc\rnd2\DE_W0002\DE_W0002_P0004\DE_2_W0002_P0004_T0001\TR1_W0001_P0006\TR1_2_W0001_P0006_T0001_R1_P3_K1_Ch2-Ch1.zen
1340	5.202723e-02	1.422591e-02	5.394600e-02	20151204_gfpNIPBLcf1_Prometa\MitoSys2\LSM\gfpNIPBLcf1_Noc\rnd2\DE_W0002\DE_W0002_P0004\DE_2_W0002_P0004_T0001\TR1_W0001_P0006\TR1_2_W0001_P0006_T0001_R1_P3_K1_Ch2-Ch1.zen
1420	5.679743e-02	1.714005e-02	5.305100e-02	20151204_gfpNIPBLcf1_Prometa\MitoSys2\LSM\gfpNIPBLcf1_Noc\rnd2\DE_W0002\DE_W0002_P0004\DE_2_W0002_P0004_T0001\TR1_W0001_P0006\TR1_2_W0001_P0006_T0001_R1_P3_K1_Ch2-Ch1.zen
1500	5.356447e-02	1.249531e-02	5.219700e-02	20151204_gfpNIPBLcf1_Prometa\MitoSys2\LSM\gfpNIPBLcf1_Noc\rnd2\DE_W0002\DE_W0002_P0004\DE_2_W0002_P0004_T0001\TR1_W0001_P0006\TR1_2_W0001_P0006_T0001_R1_P3_K1_Ch2-Ch1.zen
1660	5.186128e-02	1.498638e-02	5.060000e-02	20151204_gfpNIPBLcf1_Prometa\MitoSys2\LSM\gfpNIPBLcf1_Noc\rnd2\DE_W0002\DE_W0002_P0004\DE_2_W0002_P0004_T0001\TR1_W0001_P0006\TR1_2_W0001_P0006_T0001_R1_P3_K1_Ch2-Ch1.zen
1820	4.839414e-02	1.376394e-02	4.913400e-02	20151204_gfpNIPBLcf1_Prometa\MitoSys2\LSM\gfpNIPBLcf1_Noc\rnd2\DE_W0002\DE_W0002_P0004\DE_2_W0002_P0004_T0001\TR1_W0001_P0006\TR1_2_W0001_P0006_T0001_R1_P3_K1_Ch2-Ch1.zen
1980	4.968208e-02	1.139491e-02	4.778300e-02	20151204_gfpNIPBLcf1_Prometa\MitoSys2\LSM\gfpNIPBLcf1_Noc\rnd2\DE_W0002\DE_W0002_P0004\DE_2_W0002_P0004_T0001\TR1_W0001_P0006\TR1_2_W0001_P0006_T0001_R1_P3_K1_Ch2-Ch1.zen
2140	4.710630e-02	1.429494e-02	4.653100e-02	20151204_gfpNIPBLcf1_Prometa\MitoSys2\LSM\gfpNIPBLcf1_Noc\rnd2\DE_W0002\DE_W0002_P0004\DE_2_W0002_P0004_T0001\TR1_W0001_P0006\TR1_2_W0001_P0006_T0001_R1_P3_K1_Ch2-Ch1.zen
2300	4.557595e-02	1.519835e-02	4.536800e-02	20151204_gfpNIPBLcf1_Prometa\MitoSys2\LSM\gfpNIPBLcf1_Noc\rnd2\DE_W0002\DE_W0002_P0004\DE_2_W0002_P0004_T0001\TR1_W0001_P0006\TR1_2_W0001_P0006_T0001_R1_P3_K1_Ch2-Ch1.zen
2460	4.432910e-02	1.657108e-02	4.428300e-02	20151204_gfpNIPBLcf1_Prometa\MitoSys2\LSM\gfpNIPBLcf1_Noc\rnd2\DE_W0002\DE_W0002_P0004\DE_2_W0002_P0004_T0001\TR1_W0001_P0006\TR1_2_W0001_P0006_T0001_R1_P3_K1_Ch2-Ch1.zen
2620	4.307158e-02	1.497093e-02	4.326700e-02	20151204_gfpNIPBLcf1_Prometa\MitoSys2\LSM\gfpNIPBLcf1_Noc\rnd2\DE_W0002\DE_W0002_P0004\DE_2_W0002_P0004_T0001\TR1_W0001_P0006\TR1_2_W0001_P0006_T0001_R1_P3_K1_Ch2-Ch1.zen
2780	4.378759e-02	1.207715e-02	4.231400e-02	20151204_gfpNIPBLcf1_Prometa\MitoSys2\LSM\gfpNIPBLcf1_Noc\rnd2\DE_W0002\DE_W0002_P0004\DE_2_W0002_P0004_T0001\TR1_W0001_P0006\TR1_2_W0001_P0006_T0001_R1_P3_K1_Ch2-Ch1.zen
2940	4.225734e-02	1.075463e-02	4.141600e-02	20151204_gfpNIPBLcf1_Prometa\MitoSys2\LSM\gfpNIPBLcf1_Noc\rnd2\DE_W0002\DE_W0002_P0004\DE_2_W0002_P0004_T0001\TR1_W0001_P0006\TR1_2_W0001_P0006_T0001_R1_P3_K1_Ch2-Ch1.zen
3100	3.947322e-02	1.265003e-02	4.056900e-02	20151204_gfpNIPBLcf1_Prometa\MitoSys2\LSM\gfpNIPBLcf1_Noc\rnd2\DE_W0002\DE_W0002_P0004\DE_2_W0002_P0004_T0001\TR1_W0001_P0006\TR1_2_W0001_P0006_T0001_R1_P3_K1_Ch2-Ch1.zen
3420	3.644440e-02	1.126839e-02	3.900700e-02	20151204_gfpNIPBLcf1_Prometa\MitoSys2\LSM\gfpNIPBLcf1_Noc\rnd2\DE_W0002\DE_W0002_P0004\DE_2_W0002_P0004_T0001\TR1_W0001_P0006\TR1_2_W0001_P0006_T0001_R1_P3_K1_Ch2-Ch1.zen
3740	3.758675e-02	1.248688e-02	3.759700e-02	20151204_gfpNIPBLcf1_Prometa\MitoSys2\LSM\gfpNIPBLcf1_Noc\rnd2\DE_W0002\DE_W0002_P0004\DE_2_W0002_P0004_T0001\TR1_W0001_P0006\TR1_2_W0001_P0006_T0001_R1_P3_K1_Ch2-Ch1.zen
4060	3.683255e-02	1.174295e-02	3.631400e-02	20151204_gfpNIPBLcf1_Prometa\MitoSys2\LSM\gfpNIPBLcf1_Noc\rnd2\DE_W0002\DE_W0002_P0004\DE_2_W0002_P0004_T0001\TR1_W0001_P0006\TR1_2_W0001_P0006_T0001_R1_P3_K1_Ch2-Ch1.zen
4380	3.365000e-02	1.194745e-02	3.513900e-02	20151204_gfpNIPBLcf1_Prometa\MitoSys2\LSM\gfpNIPBLcf1_Noc\rnd2\DE_W0002\DE_W0002_P0004\DE_2_W0002_P0004_T0001\TR1_W0001_P0006\TR1_2_W0001_P0006_T0001_R1_P3_K1_Ch2-Ch1.zen
4700	3.377729e-02	1.291303e-02	3.405600e-02	20151204_gfpNIPBLcf1_Prometa\MitoSys2\LSM\gfpNIPBLcf1_Noc\rnd2\DE_W0002\DE_W0002_P0004\DE_2_W0002_P0004_T0001\TR1_W0001_P0006\TR1_2_W0001_P0006_T0001_R1_P3_K1_Ch2-Ch1.zen
5020	3.244852e-02	1.061718e-02	3.305300e-02	20151204_gfpNIPBLcf1_Prometa\MitoSys2\LSM\gfpNIPBLcf1_Noc\rnd2\DE_W0002\DE_W0002_P0004\DE_2_W0002_P0004_T0001\TR1_W0001_P0006\TR1_2_W0001_P0006_T0001_R1_P3_K1_Ch2-Ch1.zen
5340	3.334164e-02	1.073957e-02	3.211900e-02	20151204_gfpNIPBLcf1_Prometa\MitoSys2\LSM\gfpNIPBLcf1_Noc\rnd2\DE_W0002\DE_W0002_P0004\DE_2_W0002_P0004_T0001\TR1_W0001_P0006\TR1_2_W0001_P0006_T0001_R1_P3_K1_Ch2-Ch1.zen
5660	3.150327e-02	1.164979e-02	3.124700e-02	20151204_gfpNIPBLcf1_Prometa\MitoSys2\LSM\gfpNIPBLcf1_Noc\rnd2\DE_W0002\DE_W0002_P0004\DE_2_W0002_P0004_T0001\TR1_W0001_P0006\TR1_2_W0001_P0006_T0001_R1_P3_K1_Ch2-Ch1.zen
5980	3.044056e-02	1.005875e-02	3.042800e-02	20151204_gfpNIPBLcf1_Prometa\MitoSys2\LSM\gfpNIPBLcf1_Noc\rnd2\DE_W0002\DE_W0002_P0004\DE_2_W0002_P0004_T0001\TR1_W0001_P0006\TR1_2_W0001_P0006_T0001_R1_P3_K1_Ch2-Ch1.zen
6300	2.902192e-02	1.135895e-02	2.965700e-02	20151204_gfpNIPBLcf1_Prometa\MitoSys2\LSM\gfpNIPBLcf1_Noc\rnd2\DE_W0002\DE_W0002_P0004\DE_2_W0002_P0004_T0001\TR1_W0001_P0006\TR1_2_W0001_P0006_T0001_R1_P3_K1_Ch2-Ch1.zen
6940	2.881626e-02	1.393810e-02	2.824000e-02	20151204_gfpNIPBLcf1_Prometa\MitoSys2\LSM\gfpNIPBLcf1_Noc\rnd2\DE_W0002\DE_W0002_P0004\DE_2_W0002_P0004_T0001\TR1_W0001_P0006\TR1_2_W0001_P0006_T0001_R1_P3_K1_Ch2-Ch1.zen
7580	2.694594e-02	1.143300e-02	2.696300e-02	20151204_gfpNIPBLcf1_Prometa\MitoSys2\LSM\gfpNIPBLcf1_Noc\rnd2\DE_W0002\DE_W0002_P0004\DE_2_W0002_P0004_T0001\TR1_W0001_P0006\TR1_2_W0001_P0006_T0001_R1_P3_K1_Ch2-Ch1.zen
8220	2.676798e-02	1.088599e-02	2.580100e-02	20151204_gfpNIPBLcf1_Prometa\MitoSys2\LSM\gfpNIPBLcf1_Noc\rnd2\DE_W0002\DE_W0002_P0004\DE_2_W0002_P0004_T0001\TR1_W0001_P0006\TR1_2_W0001_P0006_T0001_R1_P3_K1_Ch2-Ch1.zen
8860	2.533249e-02	1.115175e-02	2.473800e-02	20151204_gfpNIPBLcf1_Prometa\MitoSys2\LSM\gfpNIPBLcf1_Noc\rnd2\DE_W0002\DE_W0002_P0004\DE_2_W0002_P0004_T0001\TR1_W0001_P0006\TR1_2_W0001_P0006_T0001_R1_P3_K1_Ch2-Ch1.zen
9500	2.347551e-02	1.180631e-02	2.375700e-02	20151204_gfpNIPBLcf1_Prometa\MitoSys2\LSM\gfpNIPBLcf1_Noc\rnd2\DE_W0002\DE_W0002_P0004\DE_2_W0002_P0004_T0001\TR1_W0001_P0006\TR1_2_W0001_P0006_T0001_R1_P3_K1_Ch2-Ch1.zen
10140	2.151010e-02	1.083767e-02	2.284900e-02	20151204_gfpNIPBLcf1_Prometa\MitoSys2\LSM\gfpNIPBLcf1_Noc\rnd2\DE_W0002\DE_W0002_P0004\DE_2_W0002_P0004_T0001\TR1_W0001_P0006\TR1_2_W0001_P0006_T0001_R1_P3_K1_Ch2-Ch1.zen
10780	2.219304e-02	9.845823e-03	2.200400e-02	20151204_gfpNIPBLcf1_Prometa\MitoSys2\LSM\gfpNIPBLcf1_Noc\rnd2\DE_W0002\DE_W0002_P0004\DE_2_W0002_P0004_T0001\TR1_W0001_P0006\TR1_2_W0001_P0006_T0001_R1_P3_K1_Ch2-Ch1.zen
11420	1.981034e-02	1.149249e-02	2.121500e-02	20151204_gfpNIPBLcf1_Prometa\MitoSys2\LSM\gfpNIPBLcf1_Noc\rnd2\DE_W0002\DE_W0002_P0004\DE_2_W0002_P0004_T0001\TR1_W0001_P0006\TR1_2_W0001_P0006_T0001_R1_P3_K1_Ch2-Ch1.zen
12060	2.002967e-02	8.940166e-03	2.047500e-02	20151204_gfpNIPBLcf1_Prometa\MitoSys2\LSM\gfpNIPBLcf1_Noc\rnd2\DE_W0002\DE_W0002_P0004\DE_2_W0002_P0004_T0001\TR1_W0001_P0006\TR1_2_W0001_P0006_T0001_R1_P3_K1_Ch2-Ch1.zen
12700	1.992420e-02	8.218623e-03	1.978000e-02	20151204_gfpNIPBLcf1_Prometa\MitoSys2\LSM\gfpNIPBLcf1_Noc\rnd2\DE_W0002\DE_W0002_P0004\DE_2_W0002_P0004_T0001\TR1_W0001_P0006\TR1_2_W0001_P0006_T0001_R1_P3_K1_Ch2-Ch1.zen
13980	1.783812e-02	9.247026e-03	1.850600e-02	20151204_gfpNIPBLcf1_Prometa\MitoSys2\LSM\gfpNIPBLcf1_Noc\rnd2\DE_W0002\DE_W0002_P0004\DE_2_W0002_P0004_T0001\TR1_W0001_P0006\TR1_2_W0001_P0006_T0001_R1_P3_K1_Ch2-Ch1.zen
15260	1.729723e-02	9.877143e-03	1.736600e-02	20151204_gfpNIPBLcf1_Prometa\MitoSys2\LSM\gfpNIPBLcf1_Noc\rnd2\DE_W0002\DE_W0002_P0004\DE_2_W0002_P0004_T0001\TR1_W0001_P0006\TR1_2_W0001_P0006_T0001_R1_P3_K1_Ch2-Ch1.zen
16540	1.772502e-02	9.678840e-03	1.633900e-02	20151204_gfpNIPBLcf1_Prometa\MitoSys2\LSM\gfpNIPBLcf1_Noc\rnd2\DE_W0002\DE_W0002_P0004\DE_2_W0002_P0004_T0001\TR1_W0001_P0006\TR1_2_W0001_P0006_T0001_R1_P3_K1_Ch2-Ch1.zen
17820	1.520186e-02	9.015576e-03	1.540900e-02	20151204_gfpNIPBLcf1_Prometa\MitoSys2\LSM\gfpNIPBLcf1_Noc\rnd2\DE_W0002\DE_W0002_P0004\DE_2_W0002_P0004_T0001\TR1_W0001_P0006\TR1_2_W0001_P0006_T0001_R1_P3_K1_Ch2-Ch1.zen
19100	1.548467e-02	8.661074e-03	1.456200e-02	20151204_gfpNIPBLcf1_Prometa\MitoSys2\LSM\gfpNIPBLcf1_Noc\rnd2\DE_W0002\DE_W0002_P0004\DE_2_W0002_P0004_T0001\TR1_W0001_P0006\TR1_2_W0001_P0006_T0001_R1_P3_K1_Ch2-Ch1.zen
20380	1.222575e-02	8.066591e-03	1.378700e-02	20151204_gfpNIPBLcf1_Prometa\MitoSys2\LSM\gfpNIPBLcf1_Noc\rnd2\DE_W0002\DE_W0002_P0004\DE_2_W0002_P0004_T0001\TR1_W0001_P0006\TR1_2_W0001_P0006_T0001_R1_P3_K1_Ch2-Ch1.zen
21660	1.217901e-02	9.209101e-03	1.307800e-02	20151204_gfpNIPBLcf1_Prometa\MitoSys2\LSM\gfpNIPBLcf1_Noc\rnd2\DE_W0002\DE_W0002_P0004\DE_2_W0002_P0004_T0001\TR1_W0001_P0006\TR1_2_W0001_P0006_T0001_R1_P3_K1_Ch2-Ch1.zen
22940	1.249620e-02	7.658649e-03	1.242500e-02	20151204_gfpNIPBLcf1_Prometa\MitoSys2\LSM\gfpNIPBLcf1_Noc\rnd2\DE_W0002\DE_W0002_P0004\DE_2_W0002_P0004_T0001\TR1_W0001_P0006\TR1_2_W0001_P0006_T0001_R1_P3_K1_Ch2-Ch1.zen
24220	1.096956e-02	6.951338e-03	1.182200e-02	20151204_gfpNIPBLcf1_Prometa\MitoSys2\LSM\gfpNIPBLcf1_Noc\rnd2\DE_W0002\DE_W0002_P0004\DE_2_W0002_P0004_T0001\TR1_W0001_P0006\TR1_2_W0001_P0006_T0001_R1_P3_K1_Ch2-Ch1.zen
25500	1.045246e-02	7.419830e-03	1.126500e-02	20151204_gfpNIPBLcf1_Prometa\MitoSys2\LSM\gfpNIPBLcf1_Noc\rnd2\DE_W0002\DE_W0002_P0004\DE_2_W0002_P0004_T0001\TR1_W0001_P0006\TR1_2_W0001_P0006_T0001_R1_P3_K1_Ch2-Ch1.zen
28060	9.940918e-03	7.791113e-03	1.026900e-02	20151204_gfpNIPBLcf1_Prometa\MitoSys2\LSM\gfpNIPBLcf1_Noc\rnd2\DE_W0002\DE_W0002_P0004\DE_2_W0002_P0004_T0001\TR1_W0001_P0006\TR1_2_W0001_P0006_T0001_R1_P3_K1_Ch2-Ch1.zen
30620	1.033764e-02	8.335911e-03	9.406100e-03	20151204_gfpNIPBLcf1_Prometa\MitoSys2\LSM\gfpNIPBLcf1_Noc\rnd2\DE_W0002\DE_W0002_P0004\DE_2_W0002_P0004_T0001\TR1_W0001_P0006\TR1_2_W0001_P0006_T0001_R1_P3_K1_Ch2-Ch1.zen
33180	8.939974e-03	7.552028e-03	8.652800e-03	20151204_gfpNIPBLcf1_Prometa\MitoSys2\LSM\gfpNIPBLcf1_Noc\rnd2\DE_W0002\DE_W0002_P0004\DE_2_W0002_P0004_T0001\TR1_W0001_P0006\TR1_2_W0001_P0006_T0001_R1_P3_K1_Ch2-Ch1.zen
35740	7.733475e-03	6.832877e-03	7.990800e-03	20151204_gfpNIPBLcf1_Prometa\MitoSys2\LSM\gfpNIPBLcf1_Noc\rnd2\DE_W0002\DE_W0002_P0004\DE_2_W0002_P0004_T0001\TR1_W0001_P0006\TR1_2_W0001_P0006_T0001_R1_P3_K1_Ch2-Ch1.zen
38300	7.587796e-03	5.896794e-03	7.405700e-03	20151204_gfpNIPBLcf1_Prometa\MitoSys2\LSM\gfpNIPBLcf1_Noc\rnd2\DE_W0002\DE_W0002_P0004\DE_2_W0002_P0004_T0001\TR1_W0001_P0006\TR1_2_W0001_P0006_T0001_R1_P3_K1_Ch2-Ch1.zen
40860	8.378137e-03	5.747505e-03	6.885800e-03	20151204_gfpNIPBLcf1_Prometa\MitoSys2\LSM\gfpNIPBLcf1_Noc\rnd2\DE_W0002\DE_W0002_P0004\DE_2_W0002_P0004_T0001\TR1_W0001_P0006\TR1_2_W0001_P0006_T0001_R1_P3_K1_Ch2-Ch1.zen
43420	7.057121e-03	6.602714e-03	6.421400e-03	20151204_gfpNIPBLcf1_Prometa\MitoSys2\LSM\gfpNIPBLcf1_Noc\rnd2\DE_W0002\DE_W0002_P0004\DE_2_W0002_P0004_T0001\TR1_W0001_P0006\TR1_2_W0001_P0006_T0001_R1_P3_K1_Ch2-Ch1.zen
45980	7.100501e-03	6.309383e-03	6.004700e-03	20151204_gfpNIPBLcf1_Prometa\MitoSys2\LSM\gfpNIPBLcf1_Noc\rnd2\DE_W0002\DE_W0002_P0004\DE_2_W0002_P0004_T0001\TR1_W0001_P0006\TR1_2_W0001_P0006_T0001_R1_P3_K1_Ch2-Ch1.zen
48540	6.710404e-03	5.678391e-03	5.629300e-03	20151204_gfpNIPBLcf1_Prometa\MitoSys2\LSM\gfpNIPBLcf1_Noc\rnd2\DE_W0002\DE_W0002_P0004\DE_2_W0002_P0004_T0001\TR1_W0001_P0006\TR1_2_W0001_P0006_T0001_R1_P3_K1_Ch2-Ch1.zen
51100	6.556510e-03	6.390960e-03	5.289800e-03	20151204_gfpNIPBLcf1_Prometa\MitoSys2\LSM\gfpNIPBLcf1_Noc\rnd2\DE_W0002\DE_W0002_P0004\DE_2_W0002_P0004_T0001\TR1_W0001_P0006\TR1_2_W0001_P0006_T0001_R1_P3_K1_Ch2-Ch1.zen
56220	6.191189e-03	7.052413e-03	4.700800e-03	20151204_gfpNIPBLcf1_Prometa\MitoSys2\LSM\gfpNIPBLcf1_Noc\rnd2\DE_W0002\DE_W0002_P0004\DE_2_W0002_P0004_T0001\TR1_W0001_P0006\TR1_2_W0001_P0006_T0001_R1_P3_K1_Ch2-Ch1.zen
61340	5.153033e-03	7.117874e-03	4.209200e-03	20151204_gfpNIPBLcf1_Prometa\MitoSys2\LSM\gfpNIPBLcf1_Noc\rnd2\DE_W0002\DE_W0002_P0004\DE_2_W0002_P0004_T0001\TR1_W0001_P0006\TR1_2_W0001_P0006_T0001_R1_P3_K1_Ch2-Ch1.zen
66460	4.125068e-03	6.821770e-03	3.794200e-03	20151204_gfpNIPBLcf1_Prometa\MitoSys2\LSM\gfpNIPBLcf1_Noc\rnd2\DE_W0002\DE_W0002_P0004\DE_2_W0002_P0004_T0001\TR1_W0001_P0006\TR1_2_W0001_P0006_T0001_R1_P3_K1_Ch2-Ch1.zen
71580	3.101905e-03	6.449840e-03	3.440200e-03	20151204_gfpNIPBLcf1_Prometa\MitoSys2\LSM\gfpNIPBLcf1_Noc\rnd2\DE_W0002\DE_W0002_P0004\DE_2_W0002_P0004_T0001\TR1_W0001_P0006\TR1_2_W0001_P0006_T0001_R1_P3_K1_Ch2-Ch1.zen
76700	2.537968e-03	5.446900e-03	3.135600e-03	20151204_gfpNIPBLcf1_Prometa\MitoSys2\LSM\gfpNIPBLcf1_Noc\rnd2\DE_W0002\DE_W0002_P0004\DE_2_W0002_P0004_T0001\TR1_W0001_P0006\TR1_2_W0001_P0006_T0001_R1_P3_K1_Ch2-Ch1.zen
81820	4.170336e-03	6.061470e-03	2.871400e-03	20151204_gfpNIPBLcf1_Prometa\MitoSys2\LSM\gfpNIPBLcf1_Noc\rnd2\DE_W0002\DE_W0002_P0004\DE_2_W0002_P0004_T0001\TR1_W0001_P0006\TR1_2_W0001_P0006_T0001_R1_P3_K1_Ch2-Ch1.zen
86940	4.933343e-03	6.758716e-03	2.640700e-03	20151204_gfpNIPBLcf1_Prometa\MitoSys2\LSM\gfpNIPBLcf1_Noc\rnd2\DE_W0002\DE_W0002_P0004\DE_2_W0002_P0004_T0001\TR1_W0001_P0006\TR1_2_W0001_P0006_T0001_R1_P3_K1_Ch2-Ch1.zen
92060	2.831882e-03	7.261812e-03	2.437700e-03	20151204_gfpNIPBLcf1_Prometa\MitoSys2\LSM\gfpNIPBLcf1_Noc\rnd2\DE_W0002\DE_W0002_P0004\DE_2_W0002_P0004_T0001\TR1_W0001_P0006\TR1_2_W0001_P0006_T0001_R1_P3_K1_Ch2-Ch1.zen
97180	2.763962e-03	7.757177e-03	2.258200e-03	20151204_gfpNIPBLcf1_Prometa\MitoSys2\LSM\gfpNIPBLcf1_Noc\rnd2\DE_W0002\DE_W0002_P0004\DE_2_W0002_P0004_T0001\TR1_W0001_P0006\TR1_2_W0001_P0006_T0001_R1_P3_K1_Ch2-Ch1.zen
102300	2.379137e-03	7.923344e-03	2.098600e-03	20151204_gfpNIPBLcf1_Prometa\MitoSys2\LSM\gfpNIPBLcf1_Noc\rnd2\DE_W0002\DE_W0002_P0004\DE_2_W0002_P0004_T0001\TR1_W0001_P0006\TR1_2_W0001_P0006_T0001_R1_P3_K1_Ch2-Ch1.zen
112540	1.188084e-03	8.492029e-03	1.828000e-03	20151204_gfpNIPBLcf1_Prometa\MitoSys2\LSM\gfpNIPBLcf1_Noc\rnd2\DE_W0002\DE_W0002_P0004\DE_2_W0002_P0004_T0001\TR1_W0001_P0006\TR1_2_W0001_P0006_T0001_R1_P3_K1_Ch2-Ch1.zen
122780	-4.945508e-04	8.232144e-03	1.608300e-03	20151204_gfpNIPBLcf1_Prometa\MitoSys2\LSM\gfpNIPBLcf1_Noc\rnd2\DE_W0002\DE_W0002_P0004\DE_2_W0002_P0004_T0001\TR1_W0001_P0006\TR1_2_W0001_P0006_T0001_R1_P3_K1_Ch2-Ch1.zen
133020	-1.182119e-03	8.889860e-03	1.427300e-03	20151204_gfpNIPBLcf1_Prometa\MitoSys2\LSM\gfpNIPBLcf1_Noc\rnd2\DE_W0002\DE_W0002_P0004\DE_2_W0002_P0004_T0001\TR1_W0001_P0006\TR1_2_W0001_P0006_T0001_R1_P3_K1_Ch2-Ch1.zen
143260	-1.448006e-03	9.545560e-03	1.276200e-03	20151204_gfpNIPBLcf1_Prometa\MitoSys2\LSM\gfpNIPBLcf1_Noc\rnd2\DE_W0002\DE_W0002_P0004\DE_2_W0002_P0004_T0001\TR1_W0001_P0006\TR1_2_W0001_P0006_T0001_R1_P3_K1_Ch2-Ch1.zen
153500	-4.885097e-04	8.931575e-03	1.148600e-03	20151204_gfpNIPBLcf1_Prometa\MitoSys2\LSM\gfpNIPBLcf1_Noc\rnd2\DE_W0002\DE_W0002_P0004\DE_2_W0002_P0004_T0001\TR1_W0001_P0006\TR1_2_W0001_P0006_T0001_R1_P3_K1_Ch2-Ch1.zen
163740	-3.053176e-04	8.868903e-03	1.040000e-03	20151204_gfpNIPBLcf1_Prometa\MitoSys2\LSM\gfpNIPBLcf1_Noc\rnd2\DE_W0002\DE_W0002_P0004\DE_2_W0002_P0004_T0001\TR1_W0001_P0006\TR1_2_W0001_P0006_T0001_R1_P3_K1_Ch2-Ch1.zen
173980	-1.049388e-03	8.661600e-03	9.465200e-04	20151204_gfpNIPBLcf1_Prometa\MitoSys2\LSM\gfpNIPBLcf1_Noc\rnd2\DE_W0002\DE_W0002_P0004\DE_2_W0002_P0004_T0001\TR1_W0001_P0006\TR1_2_W0001_P0006_T0001_R1_P3_K1_Ch2-Ch1.zen
184220	-7.198242e-04	8.840919e-03	8.655600e-04	20151204_gfpNIPBLcf1_Prometa\MitoSys2\LSM\gfpNIPBLcf1_Noc\rnd2\DE_W0002\DE_W0002_P0004\DE_2_W0002_P0004_T0001\TR1_W0001_P0006\TR1_2_W0001_P0006_T0001_R1_P3_K1_Ch2-Ch1.zen
194460	-6.154189e-04	6.865355e-03	7.949300e-04	20151204_gfpNIPBLcf1_Prometa\MitoSys2\LSM\gfpNIPBLcf1_Noc\rnd2\DE_W0002\DE_W0002_P0004\DE_2_W0002_P0004_T0001\TR1_W0001_P0006\TR1_2_W0001_P0006_T0001_R1_P3_K1_Ch2-Ch1.zen
204700	2.131342e-04	5.887043e-03	7.329100e-04	20151204_gfpNIPBLcf1_Prometa\MitoSys2\LSM\gfpNIPBLcf1_Noc\rnd2\DE_W0002\DE_W0002_P0004\DE_2_W0002_P0004_T0001\TR1_W0001_P0006\TR1_2_W0001_P0006_T0001_R1_P3_K1_Ch2-Ch1.zen
225180	-3.537787e-04	5.817211e-03	6.295200e-04	20151204_gfpNIPBLcf1_Prometa\MitoSys2\LSM\gfpNIPBLcf1_Noc\rnd2\DE_W0002\DE_W0002_P0004\DE_2_W0002_P0004_T0001\TR1_W0001_P0006\TR1_2_W0001_P0006_T0001_R1_P3_K1_Ch2-Ch1.zen
245660	-4.995285e-04	6.521644e-03	5.472900e-04	20151204_gfpNIPBLcf1_Prometa\MitoSys2\LSM\gfpNIPBLcf1_Noc\rnd2\DE_W0002\DE_W0002_P0004\DE_2_W0002_P0004_T0001\TR1_W0001_P0006\TR1_2_W0001_P0006_T0001_R1_P3_K1_Ch2-Ch1.zen
266140	-1.631088e-04	6.273632e-03	4.807300e-04	20151204_gfpNIPBLcf1_Prometa\MitoSys2\LSM\gfpNIPBLcf1_Noc\rnd2\DE_W0002\DE_W0002_P0004\DE_2_W0002_P0004_T0001\TR1_W0001_P0006\TR1_2_W0001_P0006_T0001_R1_P3_K1_Ch2-Ch1.zen
286620	-2.094934e-04	6.231997e-03	4.260800e-04	20151204_gfpNIPBLcf1_Prometa\MitoSys2\LSM\gfpNIPBLcf1_Noc\rnd2\DE_W0002\DE_W0002_P0004\DE_2_W0002_P0004_T0001\TR1_W0001_P0006\TR1_2_W0001_P0006_T0001_R1_P3_K1_Ch2-Ch1.zen
307100	1.540203e-03	6.702265e-03	3.806000e-04	20151204_gfpNIPBLcf1_Prometa\MitoSys2\LSM\gfpNIPBLcf1_Noc\rnd2\DE_W0002\DE_W0002_P0004\DE_2_W0002_P0004_T0001\TR1_W0001_P0006\TR1_2_W0001_P0006_T0001_R1_P3_K1_Ch2-Ch1.zen
327580	1.250124e-03	6.073337e-03	3.423300e-04	20151204_gfpNIPBLcf1_Prometa\MitoSys2\LSM\gfpNIPBLcf1_Noc\rnd2\DE_W0002\DE_W0002_P0004\DE_2_W0002_P0004_T0001\TR1_W0001_P0006\TR1_2_W0001_P0006_T0001_R1_P3_K1_Ch2-Ch1.zen
348060	-7.787838e-04	5.879461e-03	3.098100e-04	20151204_gfpNIPBLcf1_Prometa\MitoSys2\LSM\gfpNIPBLcf1_Noc\rnd2\DE_W0002\DE_W0002_P0004\DE_2_W0002_P0004_T0001\TR1_W0001_P0006\TR1_2_W0001_P0006_T0001_R1_P3_K1_Ch2-Ch1.zen
368540	-9.102264e-04	5.314646e-03	2.819300e-04	20151204_gfpNIPBLcf1_Prometa\MitoSys2\LSM\gfpNIPBLcf1_Noc\rnd2\DE_W0002\DE_W0002_P0004\DE_2_W0002_P0004_T0001\TR1_W0001_P0006\TR1_2_W0001_P0006_T0001_R1_P3_K1_Ch2-Ch1.zen
389020	1.103994e-03	6.233963e-03	2.578200e-04	20151204_gfpNIPBLcf1_Prometa\MitoSys2\LSM\gfpNIPBLcf1_Noc\rnd2\DE_W0002\DE_W0002_P0004\DE_2_W0002_P0004_T0001\TR1_W0001_P0006\TR1_2_W0001_P0006_T0001_R1_P3_K1_Ch2-Ch1.zen
409500	8.077532e-04	6.101456e-03	2.368300e-04	20151204_gfpNIPBLcf1_Prometa\MitoSys2\LSM\gfpNIPBLcf1_Noc\rnd2\DE_W0002\DE_W0002_P0004\DE_2_W0002_P0004_T0001\TR1_W0001_P0006\TR1_2_W0001_P0006_T0001_R1_P3_K1_Ch2-Ch1.zen
450460	-2.863844e-04	6.195920e-03	2.022100e-04	20151204_gfpNIPBLcf1_Prometa\MitoSys2\LSM\gfpNIPBLcf1_Noc\rnd2\DE_W0002\DE_W0002_P0004\DE_2_W0002_P0004_T0001\TR1_W0001_P0006\TR1_2_W0001_P0006_T0001_R1_P3_K1_Ch2-Ch1.zen
491420	3.362760e-05	6.074900e-03	1.750200e-04	20151204_gfpNIPBLcf1_Prometa\MitoSys2\LSM\gfpNIPBLcf1_Noc\rnd2\DE_W0002\DE_W0002_P0004\DE_2_W0002_P0004_T0001\TR1_W0001_P0006\TR1_2_W0001_P0006_T0001_R1_P3_K1_Ch2-Ch1.zen
532380	-1.797261e-03	4.256477e-03	1.532400e-04	20151204_gfpNIPBLcf1_Prometa\MitoSys2\LSM\gfpNIPBLcf1_Noc\rnd2\DE_W0002\DE_W0002_P0004\DE_2_W0002_P0004_T0001\TR1_W0001_P0006\TR1_2_W0001_P0006_T0001_R1_P3_K1_Ch2-Ch1.zen
573340	-1.790246e-03	6.014328e-03	1.355000e-04	20151204_gfpNIPBLcf1_Prometa\MitoSys2\LSM\gfpNIPBLcf1_Noc\rnd2\DE_W0002\DE_W0002_P0004\DE_2_W0002_P0004_T0001\TR1_W0001_P0006\TR1_2_W0001_P0006_T0001_R1_P3_K1_Ch2-Ch1.zen
614300	-1.650595e-03	7.452981e-03	1.208400e-04	20151204_gfpNIPBLcf1_Prometa\MitoSys2\LSM\gfpNIPBLcf1_Noc\rnd2\DE_W0002\DE_W0002_P0004\DE_2_W0002_P0004_T0001\TR1_W0001_P0006\TR1_2_W0001_P0006_T0001_R1_P3_K1_Ch2-Ch1.zen
655260	-3.313403e-03	6.570593e-03	1.085800e-04	20151204_gfpNIPBLcf1_Prometa\MitoSys2\LSM\gfpNIPBLcf1_Noc\rnd2\DE_W0002\DE_W0002_P0004\DE_2_W0002_P0004_T0001\TR1_W0001_P0006\TR1_2_W0001_P0006_T0001_R1_P3_K1_Ch2-Ch1.zen
696220	-2.447934e-03	5.312956e-03	9.821500e-05	20151204_gfpNIPBLcf1_Prometa\MitoSys2\LSM\gfpNIPBLcf1_Noc\rnd2\DE_W0002\DE_W0002_P0004\DE_2_W0002_P0004_T0001\TR1_W0001_P0006\TR1_2_W0001_P0006_T0001_R1_P3_K1_Ch2-Ch1.zen
737180	-1.777734e-03	5.050341e-03	8.935800e-05	20151204_gfpNIPBLcf1_Prometa\MitoSys2\LSM\gfpNIPBLcf1_Noc\rnd2\DE_W0002\DE_W0002_P0004\DE_2_W0002_P0004_T0001\TR1_W0001_P0006\TR1_2_W0001_P0006_T0001_R1_P3_K1_Ch2-Ch1.zen
778140	-8.847498e-04	4.144888e-03	8.172600e-05	20151204_gfpNIPBLcf1_Prometa\MitoSys2\LSM\gfpNIPBLcf1_Noc\rnd2\DE_W0002\DE_W0002_P0004\DE_2_W0002_P0004_T0001\TR1_W0001_P0006\TR1_2_W0001_P0006_T0001_R1_P3_K1_Ch2-Ch1.zen
819100	-4.862074e-04	4.424693e-03	7.509900e-05	20151204_gfpNIPBLcf1_Prometa\MitoSys2\LSM\gfpNIPBLcf1_Noc\rnd2\DE_W0002\DE_W0002_P0004\DE_2_W0002_P0004_T0001\TR1_W0001_P0006\TR1_2_W0001_P0006_T0001_R1_P3_K1_Ch2-Ch1.zen
901020	-1.213554e-03	5.573124e-03	6.420100e-05	20151204_gfpNIPBLcf1_Prometa\MitoSys2\LSM\gfpNIPBLcf1_Noc\rnd2\DE_W0002\DE_W0002_P0004\DE_2_W0002_P0004_T0001\TR1_W0001_P0006\TR1_2_W0001_P0006_T0001_R1_P3_K1_Ch2-Ch1.zen
982940	-2.584473e-03	5.535074e-03	5.566300e-05	20151204_gfpNIPBLcf1_Prometa\MitoSys2\LSM\gfpNIPBLcf1_Noc\rnd2\DE_W0002\DE_W0002_P0004\DE_2_W0002_P0004_T0001\TR1_W0001_P0006\TR1_2_W0001_P0006_T0001_R1_P3_K1_Ch2-Ch1.zen
1064860	-6.123400e-04	4.298562e-03	4.883600e-05	20151204_gfpNIPBLcf1_Prometa\MitoSys2\LSM\gfpNIPBLcf1_Noc\rnd2\DE_W0002\DE_W0002_P0004\DE_2_W0002_P0004_T0001\TR1_W0001_P0006\TR1_2_W0001_P0006_T0001_R1_P3_K1_Ch2-Ch1.zen
1146780	-4.781028e-04	4.668986e-03	4.328000e-05	20151204_gfpNIPBLcf1_Prometa\MitoSys2\LSM\gfpNIPBLcf1_Noc\rnd2\DE_W0002\DE_W0002_P0004\DE_2_W0002_P0004_T0001\TR1_W0001_P0006\TR1_2_W0001_P0006_T0001_R1_P3_K1_Ch2-Ch1.zen
1228700	-9.601905e-04	3.869875e-03	3.869000e-05	20151204_gfpNIPBLcf1_Prometa\MitoSys2\LSM\gfpNIPBLcf1_Noc\rnd2\DE_W0002\DE_W0002_P0004\DE_2_W0002_P0004_T0001\TR1_W0001_P0006\TR1_2_W0001_P0006_T0001_R1_P3_K1_Ch2-Ch1.zen
1310620	-7.560505e-04	5.095439e-03	3.484800e-05	20151204_gfpNIPBLcf1_Prometa\MitoSys2\LSM\gfpNIPBLcf1_Noc\rnd2\DE_W0002\DE_W0002_P0004\DE_2_W0002_P0004_T0001\TR1_W0001_P0006\TR1_2_W0001_P0006_T0001_R1_P3_K1_Ch2-Ch1.zen
1392540	3.316320e-04	4.272150e-03	3.159600e-05	20151204_gfpNIPBLcf1_Prometa\MitoSys2\LSM\gfpNIPBLcf1_Noc\rnd2\DE_W0002\DE_W0002_P0004\DE_2_W0002_P0004_T0001\TR1_W0001_P0006\TR1_2_W0001_P0006_T0001_R1_P3_K1_Ch2-Ch1.zen
1474460	2.643424e-04	3.970725e-03	2.881600e-05	20151204_gfpNIPBLcf1_Prometa\MitoSys2\LSM\gfpNIPBLcf1_Noc\rnd2\DE_W0002\DE_W0002_P0004\DE_2_W0002_P0004_T0001\TR1_W0001_P0006\TR1_2_W0001_P0006_T0001_R1_P3_K1_Ch2-Ch1.zen
1556380	-6.374115e-04	5.337990e-03	2.641700e-05	20151204_gfpNIPBLcf1_Prometa\MitoSys2\LSM\gfpNIPBLcf1_Noc\rnd2\DE_W0002\DE_W0002_P0004\DE_2_W0002_P0004_T0001\TR1_W0001_P0006\TR1_2_W0001_P0006_T0001_R1_P3_K1_Ch2-Ch1.zen
10	1.054614e-01	3.381422e-02	9.389600e-02	20151204_gfpNIPBLcf1_Prometa\MitoSys2\LSM\gfpNIPBLcf1_Noc\rnd2\DE_W0002\DE_W0002_P0012\DE_2_W0002_P0012_T0001\TR1_W0001_P0036\TR1_2_W0001_P0036_T0001_R1_P1_K1_Ch2-Ch1.zen
20	9.251179e-02	3.082478e-02	9.331700e-02	20151204_gfpNIPBLcf1_Prometa\MitoSys2\LSM\gfpNIPBLcf1_Noc\rnd2\DE_W0002\DE_W0002_P0012\DE_2_W0002_P0012_T0001\TR1_W0001_P0036\TR1_2_W0001_P0036_T0001_R1_P1_K1_Ch2-Ch1.zen
30	8.525100e-02	3.538454e-02	9.273000e-02	20151204_gfpNIPBLcf1_Prometa\MitoSys2\LSM\gfpNIPBLcf1_Noc\rnd2\DE_W0002\DE_W0002_P0012\DE_2_W0002_P0012_T0001\TR1_W0001_P0036\TR1_2_W0001_P0036_T0001_R1_P1_K1_Ch2-Ch1.zen
40	8.459110e-02	2.669241e-02	9.214200e-02	20151204_gfpNIPBLcf1_Prometa\MitoSys2\LSM\gfpNIPBLcf1_Noc\rnd2\DE_W0002\DE_W0002_P0012\DE_2_W0002_P0012_T0001\TR1_W0001_P0036\TR1_2_W0001_P0036_T0001_R1_P1_K1_Ch2-Ch1.zen
50	8.694660e-02	3.488292e-02	9.156000e-02	20151204_gfpNIPBLcf1_Prometa\MitoSys2\LSM\gfpNIPBLcf1_Noc\rnd2\DE_W0002\DE_W0002_P0012\DE_2_W0002_P0012_T0001\TR1_W0001_P0036\TR1_2_W0001_P0036_T0001_R1_P1_K1_Ch2-Ch1.zen
60	9.068778e-02	2.575473e-02	9.098400e-02	20151204_gfpNIPBLcf1_Prometa\MitoSys2\LSM\gfpNIPBLcf1_Noc\rnd2\DE_W0002\DE_W0002_P0012\DE_2_W0002_P0012_T0001\TR1_W0001_P0036\TR1_2_W0001_P0036_T0001_R1_P1_K1_Ch2-Ch1.zen
70	8.618680e-02	3.882354e-02	9.041600e-02	20151204_gfpNIPBLcf1_Prometa\MitoSys2\LSM\gfpNIPBLcf1_Noc\rnd2\DE_W0002\DE_W0002_P0012\DE_2_W0002_P0012_T0001\TR1_W0001_P0036\TR1_2_W0001_P0036_T0001_R1_P1_K1_Ch2-Ch1.zen
80	9.638993e-02	2.500810e-02	8.985700e-02	20151204_gfpNIPBLcf1_Prometa\MitoSys2\LSM\gfpNIPBLcf1_Noc\rnd2\DE_W0002\DE_W0002_P0012\DE_2_W0002_P0012_T0001\TR1_W0001_P0036\TR1_2_W0001_P0036_T0001_R1_P1_K1_Ch2-Ch1.zen
90	9.442265e-02	2.649196e-02	8.930600e-02	20151204_gfpNIPBLcf1_Prometa\MitoSys2\LSM\gfpNIPBLcf1_Noc\rnd2\DE_W0002\DE_W0002_P0012\DE_2_W0002_P0012_T0001\TR1_W0001_P0036\TR1_2_W0001_P0036_T0001_R1_P1_K1_Ch2-Ch1.zen
100	9.046711e-02	2.508342e-02	8.876400e-02	20151204_gfpNIPBLcf1_Prometa\MitoSys2\LSM\gfpNIPBLcf1_Noc\rnd2\DE_W0002\DE_W0002_P0012\DE_2_W0002_P0012_T0001\TR1_W0001_P0036\TR1_2_W0001_P0036_T0001_R1_P1_K1_Ch2-Ch1.zen
120	8.275735e-02	2.496095e-02	8.770700e-02	20151204_gfpNIPBLcf1_Prometa\MitoSys2\LSM\gfpNIPBLcf1_Noc\rnd2\DE_W0002\DE_W0002_P0012\DE_2_W0002_P0012_T0001\TR1_W0001_P0036\TR1_2_W0001_P0036_T0001_R1_P1_K1_Ch2-Ch1.zen
140	9.324044e-02	2.685857e-02	8.668200e-02	20151204_gfpNIPBLcf1_Prometa\MitoSys2\LSM\gfpNIPBLcf1_Noc\rnd2\DE_W0002\DE_W0002_P0012\DE_2_W0002_P0012_T0001\TR1_W0001_P0036\TR1_2_W0001_P0036_T0001_R1_P1_K1_Ch2-Ch1.zen
160	8.484147e-02	2.133680e-02	8.568900e-02	20151204_gfpNIPBLcf1_Prometa\MitoSys2\LSM\gfpNIPBLcf1_Noc\rnd2\DE_W0002\DE_W0002_P0012\DE_2_W0002_P0012_T0001\TR1_W0001_P0036\TR1_2_W0001_P0036_T0001_R1_P1_K1_Ch2-Ch1.zen
180	8.704404e-02	1.812678e-02	8.472600e-02	20151204_gfpNIPBLcf1_Prometa\MitoSys2\LSM\gfpNIPBLcf1_Noc\rnd2\DE_W0002\DE_W0002_P0012\DE_2_W0002_P0012_T0001\TR1_W0001_P0036\TR1_2_W0001_P0036_T0001_R1_P1_K1_Ch2-Ch1.zen
200	8.252193e-02	2.614024e-02	8.379000e-02	20151204_gfpNIPBLcf1_Prometa\MitoSys2\LSM\gfpNIPBLcf1_Noc\rnd2\DE_W0002\DE_W0002_P0012\DE_2_W0002_P0012_T0001\TR1_W0001_P0036\TR1_2_W0001_P0036_T0001_R1_P1_K1_Ch2-Ch1.zen
220	7.979385e-02	1.361975e-02	8.288200e-02	20151204_gfpNIPBLcf1_Prometa\MitoSys2\LSM\gfpNIPBLcf1_Noc\rnd2\DE_W0002\DE_W0002_P0012\DE_2_W0002_P0012_T0001\TR1_W0001_P0036\TR1_2_W0001_P0036_T0001_R1_P1_K1_Ch2-Ch1.zen
240	8.888025e-02	2.039896e-02	8.199800e-02	20151204_gfpNIPBLcf1_Prometa\MitoSys2\LSM\gfpNIPBLcf1_Noc\rnd2\DE_W0002\DE_W0002_P0012\DE_2_W0002_P0012_T0001\TR1_W0001_P0036\TR1_2_W0001_P0036_T0001_R1_P1_K1_Ch2-Ch1.zen
260	8.166541e-02	2.025731e-02	8.113700e-02	20151204_gfpNIPBLcf1_Prometa\MitoSys2\LSM\gfpNIPBLcf1_Noc\rnd2\DE_W0002\DE_W0002_P0012\DE_2_W0002_P0012_T0001\TR1_W0001_P0036\TR1_2_W0001_P0036_T0001_R1_P1_K1_Ch2-Ch1.zen
280	7.711469e-02	1.563492e-02	8.029900e-02	20151204_gfpNIPBLcf1_Prometa\MitoSys2\LSM\gfpNIPBLcf1_Noc\rnd2\DE_W0002\DE_W0002_P0012\DE_2_W0002_P0012_T0001\TR1_W0001_P0036\TR1_2_W0001_P0036_T0001_R1_P1_K1_Ch2-Ch1.zen
300	7.705926e-02	1.550411e-02	7.948300e-02	20151204_gfpNIPBLcf1_Prometa\MitoSys2\LSM\gfpNIPBLcf1_Noc\rnd2\DE_W0002\DE_W0002_P0012\DE_2_W0002_P0012_T0001\TR1_W0001_P0036\TR1_2_W0001_P0036_T0001_R1_P1_K1_Ch2-Ch1.zen
340	8.120362e-02	1.876008e-02	7.791200e-02	20151204_gfpNIPBLcf1_Prometa\MitoSys2\LSM\gfpNIPBLcf1_Noc\rnd2\DE_W0002\DE_W0002_P0012\DE_2_W0002_P0012_T0001\TR1_W0001_P0036\TR1_2_W0001_P0036_T0001_R1_P1_K1_Ch2-Ch1.zen
380	7.453936e-02	1.599611e-02	7.641600e-02	20151204_gfpNIPBLcf1_Prometa\MitoSys2\LSM\gfpNIPBLcf1_Noc\rnd2\DE_W0002\DE_W0002_P0012\DE_2_W0002_P0012_T0001\TR1_W0001_P0036\TR1_2_W0001_P0036_T0001_R1_P1_K1_Ch2-Ch1.zen
420	7.699479e-02	1.682223e-02	7.499200e-02	20151204_gfpNIPBLcf1_Prometa\MitoSys2\LSM\gfpNIPBLcf1_Noc\rnd2\DE_W0002\DE_W0002_P0012\DE_2_W0002_P0012_T0001\TR1_W0001_P0036\TR1_2_W0001_P0036_T0001_R1_P1_K1_Ch2-Ch1.zen
460	7.153689e-02	1.895994e-02	7.363300e-02	20151204_gfpNIPBLcf1_Prometa\MitoSys2\LSM\gfpNIPBLcf1_Noc\rnd2\DE_W0002\DE_W0002_P0012\DE_2_W0002_P0012_T0001\TR1_W0001_P0036\TR1_2_W0001_P0036_T0001_R1_P1_K1_Ch2-Ch1.zen
500	7.070657e-02	1.790197e-02	7.233600e-02	20151204_gfpNIPBLcf1_Prometa\MitoSys2\LSM\gfpNIPBLcf1_Noc\rnd2\DE_W0002\DE_W0002_P0012\DE_2_W0002_P0012_T0001\TR1_W0001_P0036\TR1_2_W0001_P0036_T0001_R1_P1_K1_Ch2-Ch1.zen
540	6.936968e-02	1.439544e-02	7.109700e-02	20151204_gfpNIPBLcf1_Prometa\MitoSys2\LSM\gfpNIPBLcf1_Noc\rnd2\DE_W0002\DE_W0002_P0012\DE_2_W0002_P0012_T0001\TR1_W0001_P0036\TR1_2_W0001_P0036_T0001_R1_P1_K1_Ch2-Ch1.zen
580	7.322488e-02	1.962322e-02	6.991200e-02	20151204_gfpNIPBLcf1_Prometa\MitoSys2\LSM\gfpNIPBLcf1_Noc\rnd2\DE_W0002\DE_W0002_P0012\DE_2_W0002_P0012_T0001\TR1_W0001_P0036\TR1_2_W0001_P0036_T0001_R1_P1_K1_Ch2-Ch1.zen
620	6.672368e-02	1.599218e-02	6.877900e-02	20151204_gfpNIPBLcf1_Prometa\MitoSys2\LSM\gfpNIPBLcf1_Noc\rnd2\DE_W0002\DE_W0002_P0012\DE_2_W0002_P0012_T0001\TR1_W0001_P0036\TR1_2_W0001_P0036_T0001_R1_P1_K1_Ch2-Ch1.zen
660	6.796901e-02	1.430446e-02	6.769400e-02	20151204_gfpNIPBLcf1_Prometa\MitoSys2\LSM\gfpNIPBLcf1_Noc\rnd2\DE_W0002\DE_W0002_P0012\DE_2_W0002_P0012_T0001\TR1_W0001_P0036\TR1_2_W0001_P0036_T0001_R1_P1_K1_Ch2-Ch1.zen
700	6.317668e-02	1.141583e-02	6.665400e-02	20151204_gfpNIPBLcf1_Prometa\MitoSys2\LSM\gfpNIPBLcf1_Noc\rnd2\DE_W0002\DE_W0002_P0012\DE_2_W0002_P0012_T0001\TR1_W0001_P0036\TR1_2_W0001_P0036_T0001_R1_P1_K1_Ch2-Ch1.zen
780	6.574866e-02	1.430564e-02	6.470000e-02	20151204_gfpNIPBLcf1_Prometa\MitoSys2\LSM\gfpNIPBLcf1_Noc\rnd2\DE_W0002\DE_W0002_P0012\DE_2_W0002_P0012_T0001\TR1_W0001_P0036\TR1_2_W0001_P0036_T0001_R1_P1_K1_Ch2-Ch1.zen
860	6.492208e-02	1.266787e-02	6.289800e-02	20151204_gfpNIPBLcf1_Prometa\MitoSys2\LSM\gfpNIPBLcf1_Noc\rnd2\DE_W0002\DE_W0002_P0012\DE_2_W0002_P0012_T0001\TR1_W0001_P0036\TR1_2_W0001_P0036_T0001_R1_P1_K1_Ch2-Ch1.zen
940	6.363780e-02	1.362984e-02	6.123000e-02	20151204_gfpNIPBLcf1_Prometa\MitoSys2\LSM\gfpNIPBLcf1_Noc\rnd2\DE_W0002\DE_W0002_P0012\DE_2_W0002_P0012_T0001\TR1_W0001_P0036\TR1_2_W0001_P0036_T0001_R1_P1_K1_Ch2-Ch1.zen
1020	6.025726e-02	1.451304e-02	5.968200e-02	20151204_gfpNIPBLcf1_Prometa\MitoSys2\LSM\gfpNIPBLcf1_Noc\rnd2\DE_W0002\DE_W0002_P0012\DE_2_W0002_P0012_T0001\TR1_W0001_P0036\TR1_2_W0001_P0036_T0001_R1_P1_K1_Ch2-Ch1.zen
1100	5.943742e-02	1.350222e-02	5.824000e-02	20151204_gfpNIPBLcf1_Prometa\MitoSys2\LSM\gfpNIPBLcf1_Noc\rnd2\DE_W0002\DE_W0002_P0012\DE_2_W0002_P0012_T0001\TR1_W0001_P0036\TR1_2_W0001_P0036_T0001_R1_P1_K1_Ch2-Ch1.zen
1180	5.521490e-02	1.294258e-02	5.689400e-02	20151204_gfpNIPBLcf1_Prometa\MitoSys2\LSM\gfpNIPBLcf1_Noc\rnd2\DE_W0002\DE_W0002_P0012\DE_2_W0002_P0012_T0001\TR1_W0001_P0036\TR1_2_W0001_P0036_T0001_R1_P1_K1_Ch2-Ch1.zen
1260	5.679063e-02	1.321451e-02	5.563400e-02	20151204_gfpNIPBLcf1_Prometa\MitoSys2\LSM\gfpNIPBLcf1_Noc\rnd2\DE_W0002\DE_W0002_P0012\DE_2_W0002_P0012_T0001\TR1_W0001_P0036\TR1_2_W0001_P0036_T0001_R1_P1_K1_Ch2-Ch1.zen
1340	5.171706e-02	1.362756e-02	5.445100e-02	20151204_gfpNIPBLcf1_Prometa\MitoSys2\LSM\gfpNIPBLcf1_Noc\rnd2\DE_W0002\DE_W0002_P0012\DE_2_W0002_P0012_T0001\TR1_W0001_P0036\TR1_2_W0001_P0036_T0001_R1_P1_K1_Ch2-Ch1.zen
1420	5.053429e-02	1.425932e-02	5.333800e-02	20151204_gfpNIPBLcf1_Prometa\MitoSys2\LSM\gfpNIPBLcf1_Noc\rnd2\DE_W0002\DE_W0002_P0012\DE_2_W0002_P0012_T0001\TR1_W0001_P0036\TR1_2_W0001_P0036_T0001_R1_P1_K1_Ch2-Ch1.zen
1500	5.370243e-02	1.097593e-02	5.228700e-02	20151204_gfpNIPBLcf1_Prometa\MitoSys2\LSM\gfpNIPBLcf1_Noc\rnd2\DE_W0002\DE_W0002_P0012\DE_2_W0002_P0012_T0001\TR1_W0001_P0036\TR1_2_W0001_P0036_T0001_R1_P1_K1_Ch2-Ch1.zen
1660	5.218932e-02	1.233085e-02	5.035100e-02	20151204_gfpNIPBLcf1_Prometa\MitoSys2\LSM\gfpNIPBLcf1_Noc\rnd2\DE_W0002\DE_W0002_P0012\DE_2_W0002_P0012_T0001\TR1_W0001_P0036\TR1_2_W0001_P0036_T0001_R1_P1_K1_Ch2-Ch1.zen
1820	4.798277e-02	1.037544e-02	4.860500e-02	20151204_gfpNIPBLcf1_Prometa\MitoSys2\LSM\gfpNIPBLcf1_Noc\rnd2\DE_W0002\DE_W0002_P0012\DE_2_W0002_P0012_T0001\TR1_W0001_P0036\TR1_2_W0001_P0036_T0001_R1_P1_K1_Ch2-Ch1.zen
1980	4.712626e-02	1.313458e-02	4.701900e-02	20151204_gfpNIPBLcf1_Prometa\MitoSys2\LSM\gfpNIPBLcf1_Noc\rnd2\DE_W0002\DE_W0002_P0012\DE_2_W0002_P0012_T0001\TR1_W0001_P0036\TR1_2_W0001_P0036_T0001_R1_P1_K1_Ch2-Ch1.zen
2140	4.357255e-02	1.120144e-02	4.556700e-02	20151204_gfpNIPBLcf1_Prometa\MitoSys2\LSM\gfpNIPBLcf1_Noc\rnd2\DE_W0002\DE_W0002_P0012\DE_2_W0002_P0012_T0001\TR1_W0001_P0036\TR1_2_W0001_P0036_T0001_R1_P1_K1_Ch2-Ch1.zen
2300	4.705874e-02	9.858682e-03	4.423000e-02	20151204_gfpNIPBLcf1_Prometa\MitoSys2\LSM\gfpNIPBLcf1_Noc\rnd2\DE_W0002\DE_W0002_P0012\DE_2_W0002_P0012_T0001\TR1_W0001_P0036\TR1_2_W0001_P0036_T0001_R1_P1_K1_Ch2-Ch1.zen
2460	4.304293e-02	1.157235e-02	4.299300e-02	20151204_gfpNIPBLcf1_Prometa\MitoSys2\LSM\gfpNIPBLcf1_Noc\rnd2\DE_W0002\DE_W0002_P0012\DE_2_W0002_P0012_T0001\TR1_W0001_P0036\TR1_2_W0001_P0036_T0001_R1_P1_K1_Ch2-Ch1.zen
2620	4.309894e-02	1.003226e-02	4.184200e-02	20151204_gfpNIPBLcf1_Prometa\MitoSys2\LSM\gfpNIPBLcf1_Noc\rnd2\DE_W0002\DE_W0002_P0012\DE_2_W0002_P0012_T0001\TR1_W0001_P0036\TR1_2_W0001_P0036_T0001_R1_P1_K1_Ch2-Ch1.zen
2780	3.778502e-02	8.208774e-03	4.076800e-02	20151204_gfpNIPBLcf1_Prometa\MitoSys2\LSM\gfpNIPBLcf1_Noc\rnd2\DE_W0002\DE_W0002_P0012\DE_2_W0002_P0012_T0001\TR1_W0001_P0036\TR1_2_W0001_P0036_T0001_R1_P1_K1_Ch2-Ch1.zen
2940	4.163728e-02	1.123606e-02	3.976000e-02	20151204_gfpNIPBLcf1_Prometa\MitoSys2\LSM\gfpNIPBLcf1_Noc\rnd2\DE_W0002\DE_W0002_P0012\DE_2_W0002_P0012_T0001\TR1_W0001_P0036\TR1_2_W0001_P0036_T0001_R1_P1_K1_Ch2-Ch1.zen
3100	4.001719e-02	8.879800e-03	3.881200e-02	20151204_gfpNIPBLcf1_Prometa\MitoSys2\LSM\gfpNIPBLcf1_Noc\rnd2\DE_W0002\DE_W0002_P0012\DE_2_W0002_P0012_T0001\TR1_W0001_P0036\TR1_2_W0001_P0036_T0001_R1_P1_K1_Ch2-Ch1.zen
3420	3.692331e-02	1.197218e-02	3.707100e-02	20151204_gfpNIPBLcf1_Prometa\MitoSys2\LSM\gfpNIPBLcf1_Noc\rnd2\DE_W0002\DE_W0002_P0012\DE_2_W0002_P0012_T0001\TR1_W0001_P0036\TR1_2_W0001_P0036_T0001_R1_P1_K1_Ch2-Ch1.zen
3740	3.518303e-02	1.082831e-02	3.550400e-02	20151204_gfpNIPBLcf1_Prometa\MitoSys2\LSM\gfpNIPBLcf1_Noc\rnd2\DE_W0002\DE_W0002_P0012\DE_2_W0002_P0012_T0001\TR1_W0001_P0036\TR1_2_W0001_P0036_T0001_R1_P1_K1_Ch2-Ch1.zen
4060	3.394747e-02	1.154278e-02	3.408200e-02	20151204_gfpNIPBLcf1_Prometa\MitoSys2\LSM\gfpNIPBLcf1_Noc\rnd2\DE_W0002\DE_W0002_P0012\DE_2_W0002_P0012_T0001\TR1_W0001_P0036\TR1_2_W0001_P0036_T0001_R1_P1_K1_Ch2-Ch1.zen
4380	3.117292e-02	1.097561e-02	3.278100e-02	20151204_gfpNIPBLcf1_Prometa\MitoSys2\LSM\gfpNIPBLcf1_Noc\rnd2\DE_W0002\DE_W0002_P0012\DE_2_W0002_P0012_T0001\TR1_W0001_P0036\TR1_2_W0001_P0036_T0001_R1_P1_K1_Ch2-Ch1.zen
4700	3.222452e-02	1.089377e-02	3.158300e-02	20151204_gfpNIPBLcf1_Prometa\MitoSys2\LSM\gfpNIPBLcf1_Noc\rnd2\DE_W0002\DE_W0002_P0012\DE_2_W0002_P0012_T0001\TR1_W0001_P0036\TR1_2_W0001_P0036_T0001_R1_P1_K1_Ch2-Ch1.zen
5020	3.141043e-02	9.780682e-03	3.047500e-02	20151204_gfpNIPBLcf1_Prometa\MitoSys2\LSM\gfpNIPBLcf1_Noc\rnd2\DE_W0002\DE_W0002_P0012\DE_2_W0002_P0012_T0001\TR1_W0001_P0036\TR1_2_W0001_P0036_T0001_R1_P1_K1_Ch2-Ch1.zen
5340	2.889177e-02	1.164778e-02	2.944600e-02	20151204_gfpNIPBLcf1_Prometa\MitoSys2\LSM\gfpNIPBLcf1_Noc\rnd2\DE_W0002\DE_W0002_P0012\DE_2_W0002_P0012_T0001\TR1_W0001_P0036\TR1_2_W0001_P0036_T0001_R1_P1_K1_Ch2-Ch1.zen
5660	2.930728e-02	1.011536e-02	2.848600e-02	20151204_gfpNIPBLcf1_Prometa\MitoSys2\LSM\gfpNIPBLcf1_Noc\rnd2\DE_W0002\DE_W0002_P0012\DE_2_W0002_P0012_T0001\TR1_W0001_P0036\TR1_2_W0001_P0036_T0001_R1_P1_K1_Ch2-Ch1.zen
5980	2.755352e-02	1.003201e-02	2.758700e-02	20151204_gfpNIPBLcf1_Prometa\MitoSys2\LSM\gfpNIPBLcf1_Noc\rnd2\DE_W0002\DE_W0002_P0012\DE_2_W0002_P0012_T0001\TR1_W0001_P0036\TR1_2_W0001_P0036_T0001_R1_P1_K1_Ch2-Ch1.zen
6300	2.671524e-02	8.505962e-03	2.674300e-02	20151204_gfpNIPBLcf1_Prometa\MitoSys2\LSM\gfpNIPBLcf1_Noc\rnd2\DE_W0002\DE_W0002_P0012\DE_2_W0002_P0012_T0001\TR1_W0001_P0036\TR1_2_W0001_P0036_T0001_R1_P1_K1_Ch2-Ch1.zen
6940	2.498253e-02	8.850642e-03	2.519900e-02	20151204_gfpNIPBLcf1_Prometa\MitoSys2\LSM\gfpNIPBLcf1_Noc\rnd2\DE_W0002\DE_W0002_P0012\DE_2_W0002_P0012_T0001\TR1_W0001_P0036\TR1_2_W0001_P0036_T0001_R1_P1_K1_Ch2-Ch1.zen
7580	2.342538e-02	8.344933e-03	2.381900e-02	20151204_gfpNIPBLcf1_Prometa\MitoSys2\LSM\gfpNIPBLcf1_Noc\rnd2\DE_W0002\DE_W0002_P0012\DE_2_W0002_P0012_T0001\TR1_W0001_P0036\TR1_2_W0001_P0036_T0001_R1_P1_K1_Ch2-Ch1.zen
8220	2.251362e-02	7.630680e-03	2.257700e-02	20151204_gfpNIPBLcf1_Prometa\MitoSys2\LSM\gfpNIPBLcf1_Noc\rnd2\DE_W0002\DE_W0002_P0012\DE_2_W0002_P0012_T0001\TR1_W0001_P0036\TR1_2_W0001_P0036_T0001_R1_P1_K1_Ch2-Ch1.zen
8860	2.032660e-02	7.167394e-03	2.145100e-02	20151204_gfpNIPBLcf1_Prometa\MitoSys2\LSM\gfpNIPBLcf1_Noc\rnd2\DE_W0002\DE_W0002_P0012\DE_2_W0002_P0012_T0001\TR1_W0001_P0036\TR1_2_W0001_P0036_T0001_R1_P1_K1_Ch2-Ch1.zen
9500	2.147908e-02	8.884802e-03	2.042500e-02	20151204_gfpNIPBLcf1_Prometa\MitoSys2\LSM\gfpNIPBLcf1_Noc\rnd2\DE_W0002\DE_W0002_P0012\DE_2_W0002_P0012_T0001\TR1_W0001_P0036\TR1_2_W0001_P0036_T0001_R1_P1_K1_Ch2-Ch1.zen
10140	1.857756e-02	8.612049e-03	1.948600e-02	20151204_gfpNIPBLcf1_Prometa\MitoSys2\LSM\gfpNIPBLcf1_Noc\rnd2\DE_W0002\DE_W0002_P0012\DE_2_W0002_P0012_T0001\TR1_W0001_P0036\TR1_2_W0001_P0036_T0001_R1_P1_K1_Ch2-Ch1.zen
10780	2.000017e-02	7.998502e-03	1.862400e-02	20151204_gfpNIPBLcf1_Prometa\MitoSys2\LSM\gfpNIPBLcf1_Noc\rnd2\DE_W0002\DE_W0002_P0012\DE_2_W0002_P0012_T0001\TR1_W0001_P0036\TR1_2_W0001_P0036_T0001_R1_P1_K1_Ch2-Ch1.zen
11420	1.725517e-02	7.640827e-03	1.782800e-02	20151204_gfpNIPBLcf1_Prometa\MitoSys2\LSM\gfpNIPBLcf1_Noc\rnd2\DE_W0002\DE_W0002_P0012\DE_2_W0002_P0012_T0001\TR1_W0001_P0036\TR1_2_W0001_P0036_T0001_R1_P1_K1_Ch2-Ch1.zen
12060	1.589567e-02	8.708538e-03	1.709300e-02	20151204_gfpNIPBLcf1_Prometa\MitoSys2\LSM\gfpNIPBLcf1_Noc\rnd2\DE_W0002\DE_W0002_P0012\DE_2_W0002_P0012_T0001\TR1_W0001_P0036\TR1_2_W0001_P0036_T0001_R1_P1_K1_Ch2-Ch1.zen
12700	1.578361e-02	8.092968e-03	1.641000e-02	20151204_gfpNIPBLcf1_Prometa\MitoSys2\LSM\gfpNIPBLcf1_Noc\rnd2\DE_W0002\DE_W0002_P0012\DE_2_W0002_P0012_T0001\TR1_W0001_P0036\TR1_2_W0001_P0036_T0001_R1_P1_K1_Ch2-Ch1.zen
13980	1.488389e-02	7.391761e-03	1.518200e-02	20151204_gfpNIPBLcf1_Prometa\MitoSys2\LSM\gfpNIPBLcf1_Noc\rnd2\DE_W0002\DE_W0002_P0012\DE_2_W0002_P0012_T0001\TR1_W0001_P0036\TR1_2_W0001_P0036_T0001_R1_P1_K1_Ch2-Ch1.zen
15260	1.390098e-02	6.059761e-03	1.411000e-02	20151204_gfpNIPBLcf1_Prometa\MitoSys2\LSM\gfpNIPBLcf1_Noc\rnd2\DE_W0002\DE_W0002_P0012\DE_2_W0002_P0012_T0001\TR1_W0001_P0036\TR1_2_W0001_P0036_T0001_R1_P1_K1_Ch2-Ch1.zen
16540	1.323219e-02	7.496288e-03	1.316500e-02	20151204_gfpNIPBLcf1_Prometa\MitoSys2\LSM\gfpNIPBLcf1_Noc\rnd2\DE_W0002\DE_W0002_P0012\DE_2_W0002_P0012_T0001\TR1_W0001_P0036\TR1_2_W0001_P0036_T0001_R1_P1_K1_Ch2-Ch1.zen
17820	1.265470e-02	6.082099e-03	1.232700e-02	20151204_gfpNIPBLcf1_Prometa\MitoSys2\LSM\gfpNIPBLcf1_Noc\rnd2\DE_W0002\DE_W0002_P0012\DE_2_W0002_P0012_T0001\TR1_W0001_P0036\TR1_2_W0001_P0036_T0001_R1_P1_K1_Ch2-Ch1.zen
19100	1.252274e-02	5.347938e-03	1.157900e-02	20151204_gfpNIPBLcf1_Prometa\MitoSys2\LSM\gfpNIPBLcf1_Noc\rnd2\DE_W0002\DE_W0002_P0012\DE_2_W0002_P0012_T0001\TR1_W0001_P0036\TR1_2_W0001_P0036_T0001_R1_P1_K1_Ch2-Ch1.zen
20380	1.121282e-02	6.881014e-03	1.090700e-02	20151204_gfpNIPBLcf1_Prometa\MitoSys2\LSM\gfpNIPBLcf1_Noc\rnd2\DE_W0002\DE_W0002_P0012\DE_2_W0002_P0012_T0001\TR1_W0001_P0036\TR1_2_W0001_P0036_T0001_R1_P1_K1_Ch2-Ch1.zen
21660	1.124685e-02	6.818193e-03	1.030100e-02	20151204_gfpNIPBLcf1_Prometa\MitoSys2\LSM\gfpNIPBLcf1_Noc\rnd2\DE_W0002\DE_W0002_P0012\DE_2_W0002_P0012_T0001\TR1_W0001_P0036\TR1_2_W0001_P0036_T0001_R1_P1_K1_Ch2-Ch1.zen
22940	1.047462e-02	7.625599e-03	9.750900e-03	20151204_gfpNIPBLcf1_Prometa\MitoSys2\LSM\gfpNIPBLcf1_Noc\rnd2\DE_W0002\DE_W0002_P0012\DE_2_W0002_P0012_T0001\TR1_W0001_P0036\TR1_2_W0001_P0036_T0001_R1_P1_K1_Ch2-Ch1.zen
24220	9.576064e-03	6.962028e-03	9.250600e-03	20151204_gfpNIPBLcf1_Prometa\MitoSys2\LSM\gfpNIPBLcf1_Noc\rnd2\DE_W0002\DE_W0002_P0012\DE_2_W0002_P0012_T0001\TR1_W0001_P0036\TR1_2_W0001_P0036_T0001_R1_P1_K1_Ch2-Ch1.zen
25500	9.896378e-03	7.452727e-03	8.793300e-03	20151204_gfpNIPBLcf1_Prometa\MitoSys2\LSM\gfpNIPBLcf1_Noc\rnd2\DE_W0002\DE_W0002_P0012\DE_2_W0002_P0012_T0001\TR1_W0001_P0036\TR1_2_W0001_P0036_T0001_R1_P1_K1_Ch2-Ch1.zen
28060	7.872948e-03	6.077506e-03	7.988100e-03	20151204_gfpNIPBLcf1_Prometa\MitoSys2\LSM\gfpNIPBLcf1_Noc\rnd2\DE_W0002\DE_W0002_P0012\DE_2_W0002_P0012_T0001\TR1_W0001_P0036\TR1_2_W0001_P0036_T0001_R1_P1_K1_Ch2-Ch1.zen
30620	6.755732e-03	6.567805e-03	7.302700e-03	20151204_gfpNIPBLcf1_Prometa\MitoSys2\LSM\gfpNIPBLcf1_Noc\rnd2\DE_W0002\DE_W0002_P0012\DE_2_W0002_P0012_T0001\TR1_W0001_P0036\TR1_2_W0001_P0036_T0001_R1_P1_K1_Ch2-Ch1.zen
33180	5.838291e-03	7.204527e-03	6.712800e-03	20151204_gfpNIPBLcf1_Prometa\MitoSys2\LSM\gfpNIPBLcf1_Noc\rnd2\DE_W0002\DE_W0002_P0012\DE_2_W0002_P0012_T0001\TR1_W0001_P0036\TR1_2_W0001_P0036_T0001_R1_P1_K1_Ch2-Ch1.zen
35740	6.251277e-03	7.429059e-03	6.200300e-03	20151204_gfpNIPBLcf1_Prometa\MitoSys2\LSM\gfpNIPBLcf1_Noc\rnd2\DE_W0002\DE_W0002_P0012\DE_2_W0002_P0012_T0001\TR1_W0001_P0036\TR1_2_W0001_P0036_T0001_R1_P1_K1_Ch2-Ch1.zen
38300	5.965630e-03	6.766866e-03	5.751500e-03	20151204_gfpNIPBLcf1_Prometa\MitoSys2\LSM\gfpNIPBLcf1_Noc\rnd2\DE_W0002\DE_W0002_P0012\DE_2_W0002_P0012_T0001\TR1_W0001_P0036\TR1_2_W0001_P0036_T0001_R1_P1_K1_Ch2-Ch1.zen
40860	5.634425e-03	5.864388e-03	5.355400e-03	20151204_gfpNIPBLcf1_Prometa\MitoSys2\LSM\gfpNIPBLcf1_Noc\rnd2\DE_W0002\DE_W0002_P0012\DE_2_W0002_P0012_T0001\TR1_W0001_P0036\TR1_2_W0001_P0036_T0001_R1_P1_K1_Ch2-Ch1.zen
43420	4.032547e-03	5.739037e-03	5.003700e-03	20151204_gfpNIPBLcf1_Prometa\MitoSys2\LSM\gfpNIPBLcf1_Noc\rnd2\DE_W0002\DE_W0002_P0012\DE_2_W0002_P0012_T0001\TR1_W0001_P0036\TR1_2_W0001_P0036_T0001_R1_P1_K1_Ch2-Ch1.zen
45980	4.847541e-03	5.970638e-03	4.689500e-03	20151204_gfpNIPBLcf1_Prometa\MitoSys2\LSM\gfpNIPBLcf1_Noc\rnd2\DE_W0002\DE_W0002_P0012\DE_2_W0002_P0012_T0001\TR1_W0001_P0036\TR1_2_W0001_P0036_T0001_R1_P1_K1_Ch2-Ch1.zen
48540	3.035620e-03	5.914386e-03	4.407400e-03	20151204_gfpNIPBLcf1_Prometa\MitoSys2\LSM\gfpNIPBLcf1_Noc\rnd2\DE_W0002\DE_W0002_P0012\DE_2_W0002_P0012_T0001\TR1_W0001_P0036\TR1_2_W0001_P0036_T0001_R1_P1_K1_Ch2-Ch1.zen
51100	3.452191e-03	5.671938e-03	4.152800e-03	20151204_gfpNIPBLcf1_Prometa\MitoSys2\LSM\gfpNIPBLcf1_Noc\rnd2\DE_W0002\DE_W0002_P0012\DE_2_W0002_P0012_T0001\TR1_W0001_P0036\TR1_2_W0001_P0036_T0001_R1_P1_K1_Ch2-Ch1.zen
56220	3.648823e-03	5.885450e-03	3.712100e-03	20151204_gfpNIPBLcf1_Prometa\MitoSys2\LSM\gfpNIPBLcf1_Noc\rnd2\DE_W0002\DE_W0002_P0012\DE_2_W0002_P0012_T0001\TR1_W0001_P0036\TR1_2_W0001_P0036_T0001_R1_P1_K1_Ch2-Ch1.zen
61340	4.589285e-03	6.309517e-03	3.344700e-03	20151204_gfpNIPBLcf1_Prometa\MitoSys2\LSM\gfpNIPBLcf1_Noc\rnd2\DE_W0002\DE_W0002_P0012\DE_2_W0002_P0012_T0001\TR1_W0001_P0036\TR1_2_W0001_P0036_T0001_R1_P1_K1_Ch2-Ch1.zen
66460	3.042304e-03	5.827716e-03	3.034300e-03	20151204_gfpNIPBLcf1_Prometa\MitoSys2\LSM\gfpNIPBLcf1_Noc\rnd2\DE_W0002\DE_W0002_P0012\DE_2_W0002_P0012_T0001\TR1_W0001_P0036\TR1_2_W0001_P0036_T0001_R1_P1_K1_Ch2-Ch1.zen
71580	3.929772e-03	6.339440e-03	2.769100e-03	20151204_gfpNIPBLcf1_Prometa\MitoSys2\LSM\gfpNIPBLcf1_Noc\rnd2\DE_W0002\DE_W0002_P0012\DE_2_W0002_P0012_T0001\TR1_W0001_P0036\TR1_2_W0001_P0036_T0001_R1_P1_K1_Ch2-Ch1.zen
76700	2.729557e-03	5.571037e-03	2.540300e-03	20151204_gfpNIPBLcf1_Prometa\MitoSys2\LSM\gfpNIPBLcf1_Noc\rnd2\DE_W0002\DE_W0002_P0012\DE_2_W0002_P0012_T0001\TR1_W0001_P0036\TR1_2_W0001_P0036_T0001_R1_P1_K1_Ch2-Ch1.zen
81820	3.041661e-03	6.903583e-03	2.341100e-03	20151204_gfpNIPBLcf1_Prometa\MitoSys2\LSM\gfpNIPBLcf1_Noc\rnd2\DE_W0002\DE_W0002_P0012\DE_2_W0002_P0012_T0001\TR1_W0001_P0036\TR1_2_W0001_P0036_T0001_R1_P1_K1_Ch2-Ch1.zen
86940	2.383443e-03	7.539281e-03	2.166500e-03	20151204_gfpNIPBLcf1_Prometa\MitoSys2\LSM\gfpNIPBLcf1_Noc\rnd2\DE_W0002\DE_W0002_P0012\DE_2_W0002_P0012_T0001\TR1_W0001_P0036\TR1_2_W0001_P0036_T0001_R1_P1_K1_Ch2-Ch1.zen
92060	3.272469e-03	7.345016e-03	2.012400e-03	20151204_gfpNIPBLcf1_Prometa\MitoSys2\LSM\gfpNIPBLcf1_Noc\rnd2\DE_W0002\DE_W0002_P0012\DE_2_W0002_P0012_T0001\TR1_W0001_P0036\TR1_2_W0001_P0036_T0001_R1_P1_K1_Ch2-Ch1.zen
97180	1.413976e-03	7.469995e-03	1.875400e-03	20151204_gfpNIPBLcf1_Prometa\MitoSys2\LSM\gfpNIPBLcf1_Noc\rnd2\DE_W0002\DE_W0002_P0012\DE_2_W0002_P0012_T0001\TR1_W0001_P0036\TR1_2_W0001_P0036_T0001_R1_P1_K1_Ch2-Ch1.zen
102300	1.719687e-03	6.715234e-03	1.753200e-03	20151204_gfpNIPBLcf1_Prometa\MitoSys2\LSM\gfpNIPBLcf1_Noc\rnd2\DE_W0002\DE_W0002_P0012\DE_2_W0002_P0012_T0001\TR1_W0001_P0036\TR1_2_W0001_P0036_T0001_R1_P1_K1_Ch2-Ch1.zen
112540	1.080341e-03	6.052288e-03	1.544400e-03	20151204_gfpNIPBLcf1_Prometa\MitoSys2\LSM\gfpNIPBLcf1_Noc\rnd2\DE_W0002\DE_W0002_P0012\DE_2_W0002_P0012_T0001\TR1_W0001_P0036\TR1_2_W0001_P0036_T0001_R1_P1_K1_Ch2-Ch1.zen
122780	1.004489e-03	5.917776e-03	1.373400e-03	20151204_gfpNIPBLcf1_Prometa\MitoSys2\LSM\gfpNIPBLcf1_Noc\rnd2\DE_W0002\DE_W0002_P0012\DE_2_W0002_P0012_T0001\TR1_W0001_P0036\TR1_2_W0001_P0036_T0001_R1_P1_K1_Ch2-Ch1.zen
133020	3.738329e-04	6.819544e-03	1.231100e-03	20151204_gfpNIPBLcf1_Prometa\MitoSys2\LSM\gfpNIPBLcf1_Noc\rnd2\DE_W0002\DE_W0002_P0012\DE_2_W0002_P0012_T0001\TR1_W0001_P0036\TR1_2_W0001_P0036_T0001_R1_P1_K1_Ch2-Ch1.zen
143260	1.627583e-03	6.732563e-03	1.111300e-03	20151204_gfpNIPBLcf1_Prometa\MitoSys2\LSM\gfpNIPBLcf1_Noc\rnd2\DE_W0002\DE_W0002_P0012\DE_2_W0002_P0012_T0001\TR1_W0001_P0036\TR1_2_W0001_P0036_T0001_R1_P1_K1_Ch2-Ch1.zen
153500	1.562472e-03	7.212388e-03	1.009300e-03	20151204_gfpNIPBLcf1_Prometa\MitoSys2\LSM\gfpNIPBLcf1_Noc\rnd2\DE_W0002\DE_W0002_P0012\DE_2_W0002_P0012_T0001\TR1_W0001_P0036\TR1_2_W0001_P0036_T0001_R1_P1_K1_Ch2-Ch1.zen
163740	1.375659e-03	5.350091e-03	9.215600e-04	20151204_gfpNIPBLcf1_Prometa\MitoSys2\LSM\gfpNIPBLcf1_Noc\rnd2\DE_W0002\DE_W0002_P0012\DE_2_W0002_P0012_T0001\TR1_W0001_P0036\TR1_2_W0001_P0036_T0001_R1_P1_K1_Ch2-Ch1.zen
173980	6.542040e-04	5.364866e-03	8.455200e-04	20151204_gfpNIPBLcf1_Prometa\MitoSys2\LSM\gfpNIPBLcf1_Noc\rnd2\DE_W0002\DE_W0002_P0012\DE_2_W0002_P0012_T0001\TR1_W0001_P0036\TR1_2_W0001_P0036_T0001_R1_P1_K1_Ch2-Ch1.zen
184220	8.231994e-04	5.727525e-03	7.790900e-04	20151204_gfpNIPBLcf1_Prometa\MitoSys2\LSM\gfpNIPBLcf1_Noc\rnd2\DE_W0002\DE_W0002_P0012\DE_2_W0002_P0012_T0001\TR1_W0001_P0036\TR1_2_W0001_P0036_T0001_R1_P1_K1_Ch2-Ch1.zen
194460	9.093475e-04	6.351039e-03	7.206700e-04	20151204_gfpNIPBLcf1_Prometa\MitoSys2\LSM\gfpNIPBLcf1_Noc\rnd2\DE_W0002\DE_W0002_P0012\DE_2_W0002_P0012_T0001\TR1_W0001_P0036\TR1_2_W0001_P0036_T0001_R1_P1_K1_Ch2-Ch1.zen
204700	-5.481190e-04	6.524236e-03	6.689800e-04	20151204_gfpNIPBLcf1_Prometa\MitoSys2\LSM\gfpNIPBLcf1_Noc\rnd2\DE_W0002\DE_W0002_P0012\DE_2_W0002_P0012_T0001\TR1_W0001_P0036\TR1_2_W0001_P0036_T0001_R1_P1_K1_Ch2-Ch1.zen
225180	-1.132515e-03	4.436549e-03	5.818600e-04	20151204_gfpNIPBLcf1_Prometa\MitoSys2\LSM\gfpNIPBLcf1_Noc\rnd2\DE_W0002\DE_W0002_P0012\DE_2_W0002_P0012_T0001\TR1_W0001_P0036\TR1_2_W0001_P0036_T0001_R1_P1_K1_Ch2-Ch1.zen
245660	6.730851e-04	3.862656e-03	5.115900e-04	20151204_gfpNIPBLcf1_Prometa\MitoSys2\LSM\gfpNIPBLcf1_Noc\rnd2\DE_W0002\DE_W0002_P0012\DE_2_W0002_P0012_T0001\TR1_W0001_P0036\TR1_2_W0001_P0036_T0001_R1_P1_K1_Ch2-Ch1.zen
266140	3.615775e-04	5.469448e-03	4.539800e-04	20151204_gfpNIPBLcf1_Prometa\MitoSys2\LSM\gfpNIPBLcf1_Noc\rnd2\DE_W0002\DE_W0002_P0012\DE_2_W0002_P0012_T0001\TR1_W0001_P0036\TR1_2_W0001_P0036_T0001_R1_P1_K1_Ch2-Ch1.zen
286620	7.877274e-04	5.194230e-03	4.060800e-04	20151204_gfpNIPBLcf1_Prometa\MitoSys2\LSM\gfpNIPBLcf1_Noc\rnd2\DE_W0002\DE_W0002_P0012\DE_2_W0002_P0012_T0001\TR1_W0001_P0036\TR1_2_W0001_P0036_T0001_R1_P1_K1_Ch2-Ch1.zen
307100	1.541487e-03	6.271447e-03	3.657800e-04	20151204_gfpNIPBLcf1_Prometa\MitoSys2\LSM\gfpNIPBLcf1_Noc\rnd2\DE_W0002\DE_W0002_P0012\DE_2_W0002_P0012_T0001\TR1_W0001_P0036\TR1_2_W0001_P0036_T0001_R1_P1_K1_Ch2-Ch1.zen
327580	9.485121e-04	5.359182e-03	3.315000e-04	20151204_gfpNIPBLcf1_Prometa\MitoSys2\LSM\gfpNIPBLcf1_Noc\rnd2\DE_W0002\DE_W0002_P0012\DE_2_W0002_P0012_T0001\TR1_W0001_P0036\TR1_2_W0001_P0036_T0001_R1_P1_K1_Ch2-Ch1.zen
348060	2.586237e-04	4.748157e-03	3.020700e-04	20151204_gfpNIPBLcf1_Prometa\MitoSys2\LSM\gfpNIPBLcf1_Noc\rnd2\DE_W0002\DE_W0002_P0012\DE_2_W0002_P0012_T0001\TR1_W0001_P0036\TR1_2_W0001_P0036_T0001_R1_P1_K1_Ch2-Ch1.zen
368540	6.011590e-04	5.706031e-03	2.766000e-04	20151204_gfpNIPBLcf1_Prometa\MitoSys2\LSM\gfpNIPBLcf1_Noc\rnd2\DE_W0002\DE_W0002_P0012\DE_2_W0002_P0012_T0001\TR1_W0001_P0036\TR1_2_W0001_P0036_T0001_R1_P1_K1_Ch2-Ch1.zen
389020	7.318219e-04	6.103963e-03	2.543800e-04	20151204_gfpNIPBLcf1_Prometa\MitoSys2\LSM\gfpNIPBLcf1_Noc\rnd2\DE_W0002\DE_W0002_P0012\DE_2_W0002_P0012_T0001\TR1_W0001_P0036\TR1_2_W0001_P0036_T0001_R1_P1_K1_Ch2-Ch1.zen
409500	-1.132211e-03	4.756288e-03	2.348800e-04	20151204_gfpNIPBLcf1_Prometa\MitoSys2\LSM\gfpNIPBLcf1_Noc\rnd2\DE_W0002\DE_W0002_P0012\DE_2_W0002_P0012_T0001\TR1_W0001_P0036\TR1_2_W0001_P0036_T0001_R1_P1_K1_Ch2-Ch1.zen
450460	-2.923307e-03	4.170051e-03	2.023600e-04	20151204_gfpNIPBLcf1_Prometa\MitoSys2\LSM\gfpNIPBLcf1_Noc\rnd2\DE_W0002\DE_W0002_P0012\DE_2_W0002_P0012_T0001\TR1_W0001_P0036\TR1_2_W0001_P0036_T0001_R1_P1_K1_Ch2-Ch1.zen
491420	-1.132822e-03	5.154448e-03	1.764700e-04	20151204_gfpNIPBLcf1_Prometa\MitoSys2\LSM\gfpNIPBLcf1_Noc\rnd2\DE_W0002\DE_W0002_P0012\DE_2_W0002_P0012_T0001\TR1_W0001_P0036\TR1_2_W0001_P0036_T0001_R1_P1_K1_Ch2-Ch1.zen
532380	-1.099430e-03	5.675780e-03	1.554700e-04	20151204_gfpNIPBLcf1_Prometa\MitoSys2\LSM\gfpNIPBLcf1_Noc\rnd2\DE_W0002\DE_W0002_P0012\DE_2_W0002_P0012_T0001\TR1_W0001_P0036\TR1_2_W0001_P0036_T0001_R1_P1_K1_Ch2-Ch1.zen
573340	7.916167e-05	4.954108e-03	1.381900e-04	20151204_gfpNIPBLcf1_Prometa\MitoSys2\LSM\gfpNIPBLcf1_Noc\rnd2\DE_W0002\DE_W0002_P0012\DE_2_W0002_P0012_T0001\TR1_W0001_P0036\TR1_2_W0001_P0036_T0001_R1_P1_K1_Ch2-Ch1.zen
614300	1.329117e-05	5.600312e-03	1.237800e-04	20151204_gfpNIPBLcf1_Prometa\MitoSys2\LSM\gfpNIPBLcf1_Noc\rnd2\DE_W0002\DE_W0002_P0012\DE_2_W0002_P0012_T0001\TR1_W0001_P0036\TR1_2_W0001_P0036_T0001_R1_P1_K1_Ch2-Ch1.zen
655260	-6.355693e-04	5.125439e-03	1.116200e-04	20151204_gfpNIPBLcf1_Prometa\MitoSys2\LSM\gfpNIPBLcf1_Noc\rnd2\DE_W0002\DE_W0002_P0012\DE_2_W0002_P0012_T0001\TR1_W0001_P0036\TR1_2_W0001_P0036_T0001_R1_P1_K1_Ch2-Ch1.zen
696220	-1.023320e-03	3.836103e-03	1.012500e-04	20151204_gfpNIPBLcf1_Prometa\MitoSys2\LSM\gfpNIPBLcf1_Noc\rnd2\DE_W0002\DE_W0002_P0012\DE_2_W0002_P0012_T0001\TR1_W0001_P0036\TR1_2_W0001_P0036_T0001_R1_P1_K1_Ch2-Ch1.zen
737180	-7.520039e-04	3.527845e-03	9.233600e-05	20151204_gfpNIPBLcf1_Prometa\MitoSys2\LSM\gfpNIPBLcf1_Noc\rnd2\DE_W0002\DE_W0002_P0012\DE_2_W0002_P0012_T0001\TR1_W0001_P0036\TR1_2_W0001_P0036_T0001_R1_P1_K1_Ch2-Ch1.zen
778140	-1.719397e-03	4.600019e-03	8.460800e-05	20151204_gfpNIPBLcf1_Prometa\MitoSys2\LSM\gfpNIPBLcf1_Noc\rnd2\DE_W0002\DE_W0002_P0012\DE_2_W0002_P0012_T0001\TR1_W0001_P0036\TR1_2_W0001_P0036_T0001_R1_P1_K1_Ch2-Ch1.zen
819100	-2.304309e-03	4.864467e-03	7.786100e-05	20151204_gfpNIPBLcf1_Prometa\MitoSys2\LSM\gfpNIPBLcf1_Noc\rnd2\DE_W0002\DE_W0002_P0012\DE_2_W0002_P0012_T0001\TR1_W0001_P0036\TR1_2_W0001_P0036_T0001_R1_P1_K1_Ch2-Ch1.zen
901020	-6.853901e-04	4.252198e-03	6.668800e-05	20151204_gfpNIPBLcf1_Prometa\MitoSys2\LSM\gfpNIPBLcf1_Noc\rnd2\DE_W0002\DE_W0002_P0012\DE_2_W0002_P0012_T0001\TR1_W0001_P0036\TR1_2_W0001_P0036_T0001_R1_P1_K1_Ch2-Ch1.zen
982940	3.514840e-04	3.938785e-03	5.786400e-05	20151204_gfpNIPBLcf1_Prometa\MitoSys2\LSM\gfpNIPBLcf1_Noc\rnd2\DE_W0002\DE_W0002_P0012\DE_2_W0002_P0012_T0001\TR1_W0001_P0036\TR1_2_W0001_P0036_T0001_R1_P1_K1_Ch2-Ch1.zen
1064860	-1.437259e-03	4.822199e-03	5.076300e-05	20151204_gfpNIPBLcf1_Prometa\MitoSys2\LSM\gfpNIPBLcf1_Noc\rnd2\DE_W0002\DE_W0002_P0012\DE_2_W0002_P0012_T0001\TR1_W0001_P0036\TR1_2_W0001_P0036_T0001_R1_P1_K1_Ch2-Ch1.zen
1146780	9.393555e-05	5.050050e-03	4.495400e-05	20151204_gfpNIPBLcf1_Prometa\MitoSys2\LSM\gfpNIPBLcf1_Noc\rnd2\DE_W0002\DE_W0002_P0012\DE_2_W0002_P0012_T0001\TR1_W0001_P0036\TR1_2_W0001_P0036_T0001_R1_P1_K1_Ch2-Ch1.zen
1228700	-2.496044e-04	5.445816e-03	4.013500e-05	20151204_gfpNIPBLcf1_Prometa\MitoSys2\LSM\gfpNIPBLcf1_Noc\rnd2\DE_W0002\DE_W0002_P0012\DE_2_W0002_P0012_T0001\TR1_W0001_P0036\TR1_2_W0001_P0036_T0001_R1_P1_K1_Ch2-Ch1.zen
1310620	3.809930e-04	4.876429e-03	3.608800e-05	20151204_gfpNIPBLcf1_Prometa\MitoSys2\LSM\gfpNIPBLcf1_Noc\rnd2\DE_W0002\DE_W0002_P0012\DE_2_W0002_P0012_T0001\TR1_W0001_P0036\TR1_2_W0001_P0036_T0001_R1_P1_K1_Ch2-Ch1.zen
1392540	-4.890167e-05	4.264079e-03	3.265400e-05	20151204_gfpNIPBLcf1_Prometa\MitoSys2\LSM\gfpNIPBLcf1_Noc\rnd2\DE_W0002\DE_W0002_P0012\DE_2_W0002_P0012_T0001\TR1_W0001_P0036\TR1_2_W0001_P0036_T0001_R1_P1_K1_Ch2-Ch1.zen
1474460	-7.938341e-04	4.531233e-03	2.971200e-05	20151204_gfpNIPBLcf1_Prometa\MitoSys2\LSM\gfpNIPBLcf1_Noc\rnd2\DE_W0002\DE_W0002_P0012\DE_2_W0002_P0012_T0001\TR1_W0001_P0036\TR1_2_W0001_P0036_T0001_R1_P1_K1_Ch2-Ch1.zen
1556380	-2.141493e-04	4.851457e-03	2.717000e-05	20151204_gfpNIPBLcf1_Prometa\MitoSys2\LSM\gfpNIPBLcf1_Noc\rnd2\DE_W0002\DE_W0002_P0012\DE_2_W0002_P0012_T0001\TR1_W0001_P0036\TR1_2_W0001_P0036_T0001_R1_P1_K1_Ch2-Ch1.zen
10	1.186841e-01	3.368721e-02	1.077200e-01	20151204_gfpNIPBLcf1_Prometa\MitoSys2\LSM\gfpNIPBLcf1_Noc\rnd2\DE_W0002\DE_W0002_P0012\DE_2_W0002_P0012_T0001\TR1_W0001_P0036\TR1_2_W0001_P0036_T0001_R1_P2_K1_Ch2-Ch1.zen
20	1.092225e-01	2.326703e-02	1.064800e-01	20151204_gfpNIPBLcf1_Prometa\MitoSys2\LSM\gfpNIPBLcf1_Noc\rnd2\DE_W0002\DE_W0002_P0012\DE_2_W0002_P0012_T0001\TR1_W0001_P0036\TR1_2_W0001_P0036_T0001_R1_P2_K1_Ch2-Ch1.zen
30	1.046486e-01	3.488882e-02	1.053100e-01	20151204_gfpNIPBLcf1_Prometa\MitoSys2\LSM\gfpNIPBLcf1_Noc\rnd2\DE_W0002\DE_W0002_P0012\DE_2_W0002_P0012_T0001\TR1_W0001_P0036\TR1_2_W0001_P0036_T0001_R1_P2_K1_Ch2-Ch1.zen
40	8.838723e-02	2.786677e-02	1.042200e-01	20151204_gfpNIPBLcf1_Prometa\MitoSys2\LSM\gfpNIPBLcf1_Noc\rnd2\DE_W0002\DE_W0002_P0012\DE_2_W0002_P0012_T0001\TR1_W0001_P0036\TR1_2_W0001_P0036_T0001_R1_P2_K1_Ch2-Ch1.zen
50	1.038679e-01	3.386959e-02	1.031900e-01	20151204_gfpNIPBLcf1_Prometa\MitoSys2\LSM\gfpNIPBLcf1_Noc\rnd2\DE_W0002\DE_W0002_P0012\DE_2_W0002_P0012_T0001\TR1_W0001_P0036\TR1_2_W0001_P0036_T0001_R1_P2_K1_Ch2-Ch1.zen
60	1.037030e-01	2.939239e-02	1.022200e-01	20151204_gfpNIPBLcf1_Prometa\MitoSys2\LSM\gfpNIPBLcf1_Noc\rnd2\DE_W0002\DE_W0002_P0012\DE_2_W0002_P0012_T0001\TR1_W0001_P0036\TR1_2_W0001_P0036_T0001_R1_P2_K1_Ch2-Ch1.zen
70	9.539587e-02	2.622318e-02	1.013100e-01	20151204_gfpNIPBLcf1_Prometa\MitoSys2\LSM\gfpNIPBLcf1_Noc\rnd2\DE_W0002\DE_W0002_P0012\DE_2_W0002_P0012_T0001\TR1_W0001_P0036\TR1_2_W0001_P0036_T0001_R1_P2_K1_Ch2-Ch1.zen
80	9.391986e-02	2.656236e-02	1.004500e-01	20151204_gfpNIPBLcf1_Prometa\MitoSys2\LSM\gfpNIPBLcf1_Noc\rnd2\DE_W0002\DE_W0002_P0012\DE_2_W0002_P0012_T0001\TR1_W0001_P0036\TR1_2_W0001_P0036_T0001_R1_P2_K1_Ch2-Ch1.zen
90	1.034060e-01	2.750507e-02	9.963300e-02	20151204_gfpNIPBLcf1_Prometa\MitoSys2\LSM\gfpNIPBLcf1_Noc\rnd2\DE_W0002\DE_W0002_P0012\DE_2_W0002_P0012_T0001\TR1_W0001_P0036\TR1_2_W0001_P0036_T0001_R1_P2_K1_Ch2-Ch1.zen
100	9.739991e-02	1.729603e-02	9.886300e-02	20151204_gfpNIPBLcf1_Prometa\MitoSys2\LSM\gfpNIPBLcf1_Noc\rnd2\DE_W0002\DE_W0002_P0012\DE_2_W0002_P0012_T0001\TR1_W0001_P0036\TR1_2_W0001_P0036_T0001_R1_P2_K1_Ch2-Ch1.zen
120	1.042531e-01	2.114763e-02	9.743900e-02	20151204_gfpNIPBLcf1_Prometa\MitoSys2\LSM\gfpNIPBLcf1_Noc\rnd2\DE_W0002\DE_W0002_P0012\DE_2_W0002_P0012_T0001\TR1_W0001_P0036\TR1_2_W0001_P0036_T0001_R1_P2_K1_Ch2-Ch1.zen
140	9.302602e-02	2.518161e-02	9.614700e-02	20151204_gfpNIPBLcf1_Prometa\MitoSys2\LSM\gfpNIPBLcf1_Noc\rnd2\DE_W0002\DE_W0002_P0012\DE_2_W0002_P0012_T0001\TR1_W0001_P0036\TR1_2_W0001_P0036_T0001_R1_P2_K1_Ch2-Ch1.zen
160	9.308802e-02	2.198334e-02	9.496400e-02	20151204_gfpNIPBLcf1_Prometa\MitoSys2\LSM\gfpNIPBLcf1_Noc\rnd2\DE_W0002\DE_W0002_P0012\DE_2_W0002_P0012_T0001\TR1_W0001_P0036\TR1_2_W0001_P0036_T0001_R1_P2_K1_Ch2-Ch1.zen
180	9.646053e-02	2.317029e-02	9.387100e-02	20151204_gfpNIPBLcf1_Prometa\MitoSys2\LSM\gfpNIPBLcf1_Noc\rnd2\DE_W0002\DE_W0002_P0012\DE_2_W0002_P0012_T0001\TR1_W0001_P0036\TR1_2_W0001_P0036_T0001_R1_P2_K1_Ch2-Ch1.zen
200	9.405834e-02	1.526578e-02	9.285300e-02	20151204_gfpNIPBLcf1_Prometa\MitoSys2\LSM\gfpNIPBLcf1_Noc\rnd2\DE_W0002\DE_W0002_P0012\DE_2_W0002_P0012_T0001\TR1_W0001_P0036\TR1_2_W0001_P0036_T0001_R1_P2_K1_Ch2-Ch1.zen
220	8.408712e-02	2.314452e-02	9.189800e-02	20151204_gfpNIPBLcf1_Prometa\MitoSys2\LSM\gfpNIPBLcf1_Noc\rnd2\DE_W0002\DE_W0002_P0012\DE_2_W0002_P0012_T0001\TR1_W0001_P0036\TR1_2_W0001_P0036_T0001_R1_P2_K1_Ch2-Ch1.zen
240	9.207233e-02	2.719436e-02	9.099600e-02	20151204_gfpNIPBLcf1_Prometa\MitoSys2\LSM\gfpNIPBLcf1_Noc\rnd2\DE_W0002\DE_W0002_P0012\DE_2_W0002_P0012_T0001\TR1_W0001_P0036\TR1_2_W0001_P0036_T0001_R1_P2_K1_Ch2-Ch1.zen
260	9.358283e-02	2.176799e-02	9.013800e-02	20151204_gfpNIPBLcf1_Prometa\MitoSys2\LSM\gfpNIPBLcf1_Noc\rnd2\DE_W0002\DE_W0002_P0012\DE_2_W0002_P0012_T0001\TR1_W0001_P0036\TR1_2_W0001_P0036_T0001_R1_P2_K1_Ch2-Ch1.zen
280	9.398620e-02	2.044532e-02	8.931700e-02	20151204_gfpNIPBLcf1_Prometa\MitoSys2\LSM\gfpNIPBLcf1_Noc\rnd2\DE_W0002\DE_W0002_P0012\DE_2_W0002_P0012_T0001\TR1_W0001_P0036\TR1_2_W0001_P0036_T0001_R1_P2_K1_Ch2-Ch1.zen
300	9.532332e-02	1.428189e-02	8.852900e-02	20151204_gfpNIPBLcf1_Prometa\MitoSys2\LSM\gfpNIPBLcf1_Noc\rnd2\DE_W0002\DE_W0002_P0012\DE_2_W0002_P0012_T0001\TR1_W0001_P0036\TR1_2_W0001_P0036_T0001_R1_P2_K1_Ch2-Ch1.zen
340	8.836658e-02	1.218292e-02	8.703300e-02	20151204_gfpNIPBLcf1_Prometa\MitoSys2\LSM\gfpNIPBLcf1_Noc\rnd2\DE_W0002\DE_W0002_P0012\DE_2_W0002_P0012_T0001\TR1_W0001_P0036\TR1_2_W0001_P0036_T0001_R1_P2_K1_Ch2-Ch1.zen
380	8.425239e-02	1.740623e-02	8.562200e-02	20151204_gfpNIPBLcf1_Prometa\MitoSys2\LSM\gfpNIPBLcf1_Noc\rnd2\DE_W0002\DE_W0002_P0012\DE_2_W0002_P0012_T0001\TR1_W0001_P0036\TR1_2_W0001_P0036_T0001_R1_P2_K1_Ch2-Ch1.zen
420	8.771403e-02	1.700223e-02	8.427900e-02	20151204_gfpNIPBLcf1_Prometa\MitoSys2\LSM\gfpNIPBLcf1_Noc\rnd2\DE_W0002\DE_W0002_P0012\DE_2_W0002_P0012_T0001\TR1_W0001_P0036\TR1_2_W0001_P0036_T0001_R1_P2_K1_Ch2-Ch1.zen
460	8.365509e-02	1.732764e-02	8.299300e-02	20151204_gfpNIPBLcf1_Prometa\MitoSys2\LSM\gfpNIPBLcf1_Noc\rnd2\DE_W0002\DE_W0002_P0012\DE_2_W0002_P0012_T0001\TR1_W0001_P0036\TR1_2_W0001_P0036_T0001_R1_P2_K1_Ch2-Ch1.zen
500	7.709481e-02	2.233240e-02	8.175500e-02	20151204_gfpNIPBLcf1_Prometa\MitoSys2\LSM\gfpNIPBLcf1_Noc\rnd2\DE_W0002\DE_W0002_P0012\DE_2_W0002_P0012_T0001\TR1_W0001_P0036\TR1_2_W0001_P0036_T0001_R1_P2_K1_Ch2-Ch1.zen
540	7.908181e-02	1.677301e-02	8.056000e-02	20151204_gfpNIPBLcf1_Prometa\MitoSys2\LSM\gfpNIPBLcf1_Noc\rnd2\DE_W0002\DE_W0002_P0012\DE_2_W0002_P0012_T0001\TR1_W0001_P0036\TR1_2_W0001_P0036_T0001_R1_P2_K1_Ch2-Ch1.zen
580	7.882054e-02	1.181537e-02	7.940500e-02	20151204_gfpNIPBLcf1_Prometa\MitoSys2\LSM\gfpNIPBLcf1_Noc\rnd2\DE_W0002\DE_W0002_P0012\DE_2_W0002_P0012_T0001\TR1_W0001_P0036\TR1_2_W0001_P0036_T0001_R1_P2_K1_Ch2-Ch1.zen
620	7.391936e-02	1.746136e-02	7.828700e-02	20151204_gfpNIPBLcf1_Prometa\MitoSys2\LSM\gfpNIPBLcf1_Noc\rnd2\DE_W0002\DE_W0002_P0012\DE_2_W0002_P0012_T0001\TR1_W0001_P0036\TR1_2_W0001_P0036_T0001_R1_P2_K1_Ch2-Ch1.zen
660	8.221064e-02	1.806038e-02	7.720300e-02	20151204_gfpNIPBLcf1_Prometa\MitoSys2\LSM\gfpNIPBLcf1_Noc\rnd2\DE_W0002\DE_W0002_P0012\DE_2_W0002_P0012_T0001\TR1_W0001_P0036\TR1_2_W0001_P0036_T0001_R1_P2_K1_Ch2-Ch1.zen
700	7.507760e-02	1.017314e-02	7.615100e-02	20151204_gfpNIPBLcf1_Prometa\MitoSys2\LSM\gfpNIPBLcf1_Noc\rnd2\DE_W0002\DE_W0002_P0012\DE_2_W0002_P0012_T0001\TR1_W0001_P0036\TR1_2_W0001_P0036_T0001_R1_P2_K1_Ch2-Ch1.zen
780	7.583745e-02	1.522080e-02	7.414100e-02	20151204_gfpNIPBLcf1_Prometa\MitoSys2\LSM\gfpNIPBLcf1_Noc\rnd2\DE_W0002\DE_W0002_P0012\DE_2_W0002_P0012_T0001\TR1_W0001_P0036\TR1_2_W0001_P0036_T0001_R1_P2_K1_Ch2-Ch1.zen
860	7.121972e-02	1.269636e-02	7.224600e-02	20151204_gfpNIPBLcf1_Prometa\MitoSys2\LSM\gfpNIPBLcf1_Noc\rnd2\DE_W0002\DE_W0002_P0012\DE_2_W0002_P0012_T0001\TR1_W0001_P0036\TR1_2_W0001_P0036_T0001_R1_P2_K1_Ch2-Ch1.zen
940	7.108394e-02	1.617974e-02	7.045700e-02	20151204_gfpNIPBLcf1_Prometa\MitoSys2\LSM\gfpNIPBLcf1_Noc\rnd2\DE_W0002\DE_W0002_P0012\DE_2_W0002_P0012_T0001\TR1_W0001_P0036\TR1_2_W0001_P0036_T0001_R1_P2_K1_Ch2-Ch1.zen
1020	6.693782e-02	1.005618e-02	6.876600e-02	20151204_gfpNIPBLcf1_Prometa\MitoSys2\LSM\gfpNIPBLcf1_Noc\rnd2\DE_W0002\DE_W0002_P0012\DE_2_W0002_P0012_T0001\TR1_W0001_P0036\TR1_2_W0001_P0036_T0001_R1_P2_K1_Ch2-Ch1.zen
1100	6.917149e-02	1.424980e-02	6.716700e-02	20151204_gfpNIPBLcf1_Prometa\MitoSys2\LSM\gfpNIPBLcf1_Noc\rnd2\DE_W0002\DE_W0002_P0012\DE_2_W0002_P0012_T0001\TR1_W0001_P0036\TR1_2_W0001_P0036_T0001_R1_P2_K1_Ch2-Ch1.zen
1180	6.594003e-02	1.127174e-02	6.565300e-02	20151204_gfpNIPBLcf1_Prometa\MitoSys2\LSM\gfpNIPBLcf1_Noc\rnd2\DE_W0002\DE_W0002_P0012\DE_2_W0002_P0012_T0001\TR1_W0001_P0036\TR1_2_W0001_P0036_T0001_R1_P2_K1_Ch2-Ch1.zen
1260	6.316313e-02	1.232555e-02	6.421700e-02	20151204_gfpNIPBLcf1_Prometa\MitoSys2\LSM\gfpNIPBLcf1_Noc\rnd2\DE_W0002\DE_W0002_P0012\DE_2_W0002_P0012_T0001\TR1_W0001_P0036\TR1_2_W0001_P0036_T0001_R1_P2_K1_Ch2-Ch1.zen
1340	6.035365e-02	1.366786e-02	6.285300e-02	20151204_gfpNIPBLcf1_Prometa\MitoSys2\LSM\gfpNIPBLcf1_Noc\rnd2\DE_W0002\DE_W0002_P0012\DE_2_W0002_P0012_T0001\TR1_W0001_P0036\TR1_2_W0001_P0036_T0001_R1_P2_K1_Ch2-Ch1.zen
1420	6.072017e-02	1.330313e-02	6.155700e-02	20151204_gfpNIPBLcf1_Prometa\MitoSys2\LSM\gfpNIPBLcf1_Noc\rnd2\DE_W0002\DE_W0002_P0012\DE_2_W0002_P0012_T0001\TR1_W0001_P0036\TR1_2_W0001_P0036_T0001_R1_P2_K1_Ch2-Ch1.zen
1500	6.212198e-02	1.189524e-02	6.032300e-02	20151204_gfpNIPBLcf1_Prometa\MitoSys2\LSM\gfpNIPBLcf1_Noc\rnd2\DE_W0002\DE_W0002_P0012\DE_2_W0002_P0012_T0001\TR1_W0001_P0036\TR1_2_W0001_P0036_T0001_R1_P2_K1_Ch2-Ch1.zen
1660	5.659247e-02	1.037132e-02	5.802400e-02	20151204_gfpNIPBLcf1_Prometa\MitoSys2\LSM\gfpNIPBLcf1_Noc\rnd2\DE_W0002\DE_W0002_P0012\DE_2_W0002_P0012_T0001\TR1_W0001_P0036\TR1_2_W0001_P0036_T0001_R1_P2_K1_Ch2-Ch1.zen
1820	5.661879e-02	9.774417e-03	5.592600e-02	20151204_gfpNIPBLcf1_Prometa\MitoSys2\LSM\gfpNIPBLcf1_Noc\rnd2\DE_W0002\DE_W0002_P0012\DE_2_W0002_P0012_T0001\TR1_W0001_P0036\TR1_2_W0001_P0036_T0001_R1_P2_K1_Ch2-Ch1.zen
1980	5.352301e-02	9.135235e-03	5.400000e-02	20151204_gfpNIPBLcf1_Prometa\MitoSys2\LSM\gfpNIPBLcf1_Noc\rnd2\DE_W0002\DE_W0002_P0012\DE_2_W0002_P0012_T0001\TR1_W0001_P0036\TR1_2_W0001_P0036_T0001_R1_P2_K1_Ch2-Ch1.zen
2140	5.214130e-02	9.376569e-03	5.222600e-02	20151204_gfpNIPBLcf1_Prometa\MitoSys2\LSM\gfpNIPBLcf1_Noc\rnd2\DE_W0002\DE_W0002_P0012\DE_2_W0002_P0012_T0001\TR1_W0001_P0036\TR1_2_W0001_P0036_T0001_R1_P2_K1_Ch2-Ch1.zen
2300	4.879619e-02	1.060856e-02	5.058300e-02	20151204_gfpNIPBLcf1_Prometa\MitoSys2\LSM\gfpNIPBLcf1_Noc\rnd2\DE_W0002\DE_W0002_P0012\DE_2_W0002_P0012_T0001\TR1_W0001_P0036\TR1_2_W0001_P0036_T0001_R1_P2_K1_Ch2-Ch1.zen
2460	4.909134e-02	1.228053e-02	4.905800e-02	20151204_gfpNIPBLcf1_Prometa\MitoSys2\LSM\gfpNIPBLcf1_Noc\rnd2\DE_W0002\DE_W0002_P0012\DE_2_W0002_P0012_T0001\TR1_W0001_P0036\TR1_2_W0001_P0036_T0001_R1_P2_K1_Ch2-Ch1.zen
2620	4.780800e-02	1.101495e-02	4.763600e-02	20151204_gfpNIPBLcf1_Prometa\MitoSys2\LSM\gfpNIPBLcf1_Noc\rnd2\DE_W0002\DE_W0002_P0012\DE_2_W0002_P0012_T0001\TR1_W0001_P0036\TR1_2_W0001_P0036_T0001_R1_P2_K1_Ch2-Ch1.zen
2780	4.470391e-02	1.131671e-02	4.630500e-02	20151204_gfpNIPBLcf1_Prometa\MitoSys2\LSM\gfpNIPBLcf1_Noc\rnd2\DE_W0002\DE_W0002_P0012\DE_2_W0002_P0012_T0001\TR1_W0001_P0036\TR1_2_W0001_P0036_T0001_R1_P2_K1_Ch2-Ch1.zen
2940	4.511195e-02	1.211351e-02	4.505700e-02	20151204_gfpNIPBLcf1_Prometa\MitoSys2\LSM\gfpNIPBLcf1_Noc\rnd2\DE_W0002\DE_W0002_P0012\DE_2_W0002_P0012_T0001\TR1_W0001_P0036\TR1_2_W0001_P0036_T0001_R1_P2_K1_Ch2-Ch1.zen
3100	4.354828e-02	8.081170e-03	4.388200e-02	20151204_gfpNIPBLcf1_Prometa\MitoSys2\LSM\gfpNIPBLcf1_Noc\rnd2\DE_W0002\DE_W0002_P0012\DE_2_W0002_P0012_T0001\TR1_W0001_P0036\TR1_2_W0001_P0036_T0001_R1_P2_K1_Ch2-Ch1.zen
3420	4.119259e-02	7.280941e-03	4.172600e-02	20151204_gfpNIPBLcf1_Prometa\MitoSys2\LSM\gfpNIPBLcf1_Noc\rnd2\DE_W0002\DE_W0002_P0012\DE_2_W0002_P0012_T0001\TR1_W0001_P0036\TR1_2_W0001_P0036_T0001_R1_P2_K1_Ch2-Ch1.zen
3740	4.042845e-02	7.896047e-03	3.978900e-02	20151204_gfpNIPBLcf1_Prometa\MitoSys2\LSM\gfpNIPBLcf1_Noc\rnd2\DE_W0002\DE_W0002_P0012\DE_2_W0002_P0012_T0001\TR1_W0001_P0036\TR1_2_W0001_P0036_T0001_R1_P2_K1_Ch2-Ch1.zen
4060	3.930176e-02	8.096389e-03	3.803600e-02	20151204_gfpNIPBLcf1_Prometa\MitoSys2\LSM\gfpNIPBLcf1_Noc\rnd2\DE_W0002\DE_W0002_P0012\DE_2_W0002_P0012_T0001\TR1_W0001_P0036\TR1_2_W0001_P0036_T0001_R1_P2_K1_Ch2-Ch1.zen
4380	3.757233e-02	7.848280e-03	3.643900e-02	20151204_gfpNIPBLcf1_Prometa\MitoSys2\LSM\gfpNIPBLcf1_Noc\rnd2\DE_W0002\DE_W0002_P0012\DE_2_W0002_P0012_T0001\TR1_W0001_P0036\TR1_2_W0001_P0036_T0001_R1_P2_K1_Ch2-Ch1.zen
4700	3.620192e-02	1.008779e-02	3.497400e-02	20151204_gfpNIPBLcf1_Prometa\MitoSys2\LSM\gfpNIPBLcf1_Noc\rnd2\DE_W0002\DE_W0002_P0012\DE_2_W0002_P0012_T0001\TR1_W0001_P0036\TR1_2_W0001_P0036_T0001_R1_P2_K1_Ch2-Ch1.zen
5020	3.258040e-02	7.390015e-03	3.362500e-02	20151204_gfpNIPBLcf1_Prometa\MitoSys2\LSM\gfpNIPBLcf1_Noc\rnd2\DE_W0002\DE_W0002_P0012\DE_2_W0002_P0012_T0001\TR1_W0001_P0036\TR1_2_W0001_P0036_T0001_R1_P2_K1_Ch2-Ch1.zen
5340	3.266243e-02	7.589423e-03	3.237600e-02	20151204_gfpNIPBLcf1_Prometa\MitoSys2\LSM\gfpNIPBLcf1_Noc\rnd2\DE_W0002\DE_W0002_P0012\DE_2_W0002_P0012_T0001\TR1_W0001_P0036\TR1_2_W0001_P0036_T0001_R1_P2_K1_Ch2-Ch1.zen
5660	3.231744e-02	9.766946e-03	3.121600e-02	20151204_gfpNIPBLcf1_Prometa\MitoSys2\LSM\gfpNIPBLcf1_Noc\rnd2\DE_W0002\DE_W0002_P0012\DE_2_W0002_P0012_T0001\TR1_W0001_P0036\TR1_2_W0001_P0036_T0001_R1_P2_K1_Ch2-Ch1.zen
5980	3.113816e-02	8.277017e-03	3.013400e-02	20151204_gfpNIPBLcf1_Prometa\MitoSys2\LSM\gfpNIPBLcf1_Noc\rnd2\DE_W0002\DE_W0002_P0012\DE_2_W0002_P0012_T0001\TR1_W0001_P0036\TR1_2_W0001_P0036_T0001_R1_P2_K1_Ch2-Ch1.zen
6300	3.042606e-02	7.044707e-03	2.912200e-02	20151204_gfpNIPBLcf1_Prometa\MitoSys2\LSM\gfpNIPBLcf1_Noc\rnd2\DE_W0002\DE_W0002_P0012\DE_2_W0002_P0012_T0001\TR1_W0001_P0036\TR1_2_W0001_P0036_T0001_R1_P2_K1_Ch2-Ch1.zen
6940	2.832595e-02	6.871842e-03	2.728100e-02	20151204_gfpNIPBLcf1_Prometa\MitoSys2\LSM\gfpNIPBLcf1_Noc\rnd2\DE_W0002\DE_W0002_P0012\DE_2_W0002_P0012_T0001\TR1_W0001_P0036\TR1_2_W0001_P0036_T0001_R1_P2_K1_Ch2-Ch1.zen
7580	2.717565e-02	7.865247e-03	2.564700e-02	20151204_gfpNIPBLcf1_Prometa\MitoSys2\LSM\gfpNIPBLcf1_Noc\rnd2\DE_W0002\DE_W0002_P0012\DE_2_W0002_P0012_T0001\TR1_W0001_P0036\TR1_2_W0001_P0036_T0001_R1_P2_K1_Ch2-Ch1.zen
8220	2.442740e-02	7.363217e-03	2.418500e-02	20151204_gfpNIPBLcf1_Prometa\MitoSys2\LSM\gfpNIPBLcf1_Noc\rnd2\DE_W0002\DE_W0002_P0012\DE_2_W0002_P0012_T0001\TR1_W0001_P0036\TR1_2_W0001_P0036_T0001_R1_P2_K1_Ch2-Ch1.zen
8860	2.388728e-02	8.287237e-03	2.286800e-02	20151204_gfpNIPBLcf1_Prometa\MitoSys2\LSM\gfpNIPBLcf1_Noc\rnd2\DE_W0002\DE_W0002_P0012\DE_2_W0002_P0012_T0001\TR1_W0001_P0036\TR1_2_W0001_P0036_T0001_R1_P2_K1_Ch2-Ch1.zen
9500	2.270898e-02	8.420878e-03	2.167600e-02	20151204_gfpNIPBLcf1_Prometa\MitoSys2\LSM\gfpNIPBLcf1_Noc\rnd2\DE_W0002\DE_W0002_P0012\DE_2_W0002_P0012_T0001\TR1_W0001_P0036\TR1_2_W0001_P0036_T0001_R1_P2_K1_Ch2-Ch1.zen
10140	2.034645e-02	7.841884e-03	2.059000e-02	20151204_gfpNIPBLcf1_Prometa\MitoSys2\LSM\gfpNIPBLcf1_Noc\rnd2\DE_W0002\DE_W0002_P0012\DE_2_W0002_P0012_T0001\TR1_W0001_P0036\TR1_2_W0001_P0036_T0001_R1_P2_K1_Ch2-Ch1.zen
10780	1.901617e-02	6.068308e-03	1.959700e-02	20151204_gfpNIPBLcf1_Prometa\MitoSys2\LSM\gfpNIPBLcf1_Noc\rnd2\DE_W0002\DE_W0002_P0012\DE_2_W0002_P0012_T0001\TR1_W0001_P0036\TR1_2_W0001_P0036_T0001_R1_P2_K1_Ch2-Ch1.zen
11420	1.769776e-02	7.808502e-03	1.868600e-02	20151204_gfpNIPBLcf1_Prometa\MitoSys2\LSM\gfpNIPBLcf1_Noc\rnd2\DE_W0002\DE_W0002_P0012\DE_2_W0002_P0012_T0001\TR1_W0001_P0036\TR1_2_W0001_P0036_T0001_R1_P2_K1_Ch2-Ch1.zen
12060	1.762025e-02	7.825919e-03	1.784700e-02	20151204_gfpNIPBLcf1_Prometa\MitoSys2\LSM\gfpNIPBLcf1_Noc\rnd2\DE_W0002\DE_W0002_P0012\DE_2_W0002_P0012_T0001\TR1_W0001_P0036\TR1_2_W0001_P0036_T0001_R1_P2_K1_Ch2-Ch1.zen
12700	1.560997e-02	5.364380e-03	1.707200e-02	20151204_gfpNIPBLcf1_Prometa\MitoSys2\LSM\gfpNIPBLcf1_Noc\rnd2\DE_W0002\DE_W0002_P0012\DE_2_W0002_P0012_T0001\TR1_W0001_P0036\TR1_2_W0001_P0036_T0001_R1_P2_K1_Ch2-Ch1.zen
13980	1.314225e-02	7.097423e-03	1.568600e-02	20151204_gfpNIPBLcf1_Prometa\MitoSys2\LSM\gfpNIPBLcf1_Noc\rnd2\DE_W0002\DE_W0002_P0012\DE_2_W0002_P0012_T0001\TR1_W0001_P0036\TR1_2_W0001_P0036_T0001_R1_P2_K1_Ch2-Ch1.zen
15260	1.426488e-02	7.110369e-03	1.448400e-02	20151204_gfpNIPBLcf1_Prometa\MitoSys2\LSM\gfpNIPBLcf1_Noc\rnd2\DE_W0002\DE_W0002_P0012\DE_2_W0002_P0012_T0001\TR1_W0001_P0036\TR1_2_W0001_P0036_T0001_R1_P2_K1_Ch2-Ch1.zen
16540	1.273855e-02	7.254006e-03	1.343300e-02	20151204_gfpNIPBLcf1_Prometa\MitoSys2\LSM\gfpNIPBLcf1_Noc\rnd2\DE_W0002\DE_W0002_P0012\DE_2_W0002_P0012_T0001\TR1_W0001_P0036\TR1_2_W0001_P0036_T0001_R1_P2_K1_Ch2-Ch1.zen
17820	1.232409e-02	8.677496e-03	1.250600e-02	20151204_gfpNIPBLcf1_Prometa\MitoSys2\LSM\gfpNIPBLcf1_Noc\rnd2\DE_W0002\DE_W0002_P0012\DE_2_W0002_P0012_T0001\TR1_W0001_P0036\TR1_2_W0001_P0036_T0001_R1_P2_K1_Ch2-Ch1.zen
19100	1.054161e-02	8.750611e-03	1.168400e-02	20151204_gfpNIPBLcf1_Prometa\MitoSys2\LSM\gfpNIPBLcf1_Noc\rnd2\DE_W0002\DE_W0002_P0012\DE_2_W0002_P0012_T0001\TR1_W0001_P0036\TR1_2_W0001_P0036_T0001_R1_P2_K1_Ch2-Ch1.zen
20380	1.135057e-02	9.580373e-03	1.094900e-02	20151204_gfpNIPBLcf1_Prometa\MitoSys2\LSM\gfpNIPBLcf1_Noc\rnd2\DE_W0002\DE_W0002_P0012\DE_2_W0002_P0012_T0001\TR1_W0001_P0036\TR1_2_W0001_P0036_T0001_R1_P2_K1_Ch2-Ch1.zen
21660	8.989071e-03	9.774796e-03	1.029100e-02	20151204_gfpNIPBLcf1_Prometa\MitoSys2\LSM\gfpNIPBLcf1_Noc\rnd2\DE_W0002\DE_W0002_P0012\DE_2_W0002_P0012_T0001\TR1_W0001_P0036\TR1_2_W0001_P0036_T0001_R1_P2_K1_Ch2-Ch1.zen
22940	8.833131e-03	9.332604e-03	9.696200e-03	20151204_gfpNIPBLcf1_Prometa\MitoSys2\LSM\gfpNIPBLcf1_Noc\rnd2\DE_W0002\DE_W0002_P0012\DE_2_W0002_P0012_T0001\TR1_W0001_P0036\TR1_2_W0001_P0036_T0001_R1_P2_K1_Ch2-Ch1.zen
24220	7.058913e-03	9.954613e-03	9.157800e-03	20151204_gfpNIPBLcf1_Prometa\MitoSys2\LSM\gfpNIPBLcf1_Noc\rnd2\DE_W0002\DE_W0002_P0012\DE_2_W0002_P0012_T0001\TR1_W0001_P0036\TR1_2_W0001_P0036_T0001_R1_P2_K1_Ch2-Ch1.zen
25500	7.352756e-03	9.349578e-03	8.668000e-03	20151204_gfpNIPBLcf1_Prometa\MitoSys2\LSM\gfpNIPBLcf1_Noc\rnd2\DE_W0002\DE_W0002_P0012\DE_2_W0002_P0012_T0001\TR1_W0001_P0036\TR1_2_W0001_P0036_T0001_R1_P2_K1_Ch2-Ch1.zen
28060	7.013697e-03	7.883325e-03	7.811300e-03	20151204_gfpNIPBLcf1_Prometa\MitoSys2\LSM\gfpNIPBLcf1_Noc\rnd2\DE_W0002\DE_W0002_P0012\DE_2_W0002_P0012_T0001\TR1_W0001_P0036\TR1_2_W0001_P0036_T0001_R1_P2_K1_Ch2-Ch1.zen
30620	8.164026e-03	8.306053e-03	7.088000e-03	20151204_gfpNIPBLcf1_Prometa\MitoSys2\LSM\gfpNIPBLcf1_Noc\rnd2\DE_W0002\DE_W0002_P0012\DE_2_W0002_P0012_T0001\TR1_W0001_P0036\TR1_2_W0001_P0036_T0001_R1_P2_K1_Ch2-Ch1.zen
33180	6.172112e-03	8.756819e-03	6.470200e-03	20151204_gfpNIPBLcf1_Prometa\MitoSys2\LSM\gfpNIPBLcf1_Noc\rnd2\DE_W0002\DE_W0002_P0012\DE_2_W0002_P0012_T0001\TR1_W0001_P0036\TR1_2_W0001_P0036_T0001_R1_P2_K1_Ch2-Ch1.zen
35740	5.995807e-03	7.737206e-03	5.937400e-03	20151204_gfpNIPBLcf1_Prometa\MitoSys2\LSM\gfpNIPBLcf1_Noc\rnd2\DE_W0002\DE_W0002_P0012\DE_2_W0002_P0012_T0001\TR1_W0001_P0036\TR1_2_W0001_P0036_T0001_R1_P2_K1_Ch2-Ch1.zen
38300	7.305512e-03	7.939411e-03	5.473900e-03	20151204_gfpNIPBLcf1_Prometa\MitoSys2\LSM\gfpNIPBLcf1_Noc\rnd2\DE_W0002\DE_W0002_P0012\DE_2_W0002_P0012_T0001\TR1_W0001_P0036\TR1_2_W0001_P0036_T0001_R1_P2_K1_Ch2-Ch1.zen
40860	6.765420e-03	7.160947e-03	5.067500e-03	20151204_gfpNIPBLcf1_Prometa\MitoSys2\LSM\gfpNIPBLcf1_Noc\rnd2\DE_W0002\DE_W0002_P0012\DE_2_W0002_P0012_T0001\TR1_W0001_P0036\TR1_2_W0001_P0036_T0001_R1_P2_K1_Ch2-Ch1.zen
43420	6.057519e-03	7.160245e-03	4.708700e-03	20151204_gfpNIPBLcf1_Prometa\MitoSys2\LSM\gfpNIPBLcf1_Noc\rnd2\DE_W0002\DE_W0002_P0012\DE_2_W0002_P0012_T0001\TR1_W0001_P0036\TR1_2_W0001_P0036_T0001_R1_P2_K1_Ch2-Ch1.zen
45980	6.300364e-03	6.142776e-03	4.390000e-03	20151204_gfpNIPBLcf1_Prometa\MitoSys2\LSM\gfpNIPBLcf1_Noc\rnd2\DE_W0002\DE_W0002_P0012\DE_2_W0002_P0012_T0001\TR1_W0001_P0036\TR1_2_W0001_P0036_T0001_R1_P2_K1_Ch2-Ch1.zen
48540	5.336743e-03	6.792069e-03	4.105300e-03	20151204_gfpNIPBLcf1_Prometa\MitoSys2\LSM\gfpNIPBLcf1_Noc\rnd2\DE_W0002\DE_W0002_P0012\DE_2_W0002_P0012_T0001\TR1_W0001_P0036\TR1_2_W0001_P0036_T0001_R1_P2_K1_Ch2-Ch1.zen
51100	5.111002e-03	7.089358e-03	3.849800e-03	20151204_gfpNIPBLcf1_Prometa\MitoSys2\LSM\gfpNIPBLcf1_Noc\rnd2\DE_W0002\DE_W0002_P0012\DE_2_W0002_P0012_T0001\TR1_W0001_P0036\TR1_2_W0001_P0036_T0001_R1_P2_K1_Ch2-Ch1.zen
56220	3.666031e-03	6.351603e-03	3.410600e-03	20151204_gfpNIPBLcf1_Prometa\MitoSys2\LSM\gfpNIPBLcf1_Noc\rnd2\DE_W0002\DE_W0002_P0012\DE_2_W0002_P0012_T0001\TR1_W0001_P0036\TR1_2_W0001_P0036_T0001_R1_P2_K1_Ch2-Ch1.zen
61340	2.607264e-03	6.511059e-03	3.047600e-03	20151204_gfpNIPBLcf1_Prometa\MitoSys2\LSM\gfpNIPBLcf1_Noc\rnd2\DE_W0002\DE_W0002_P0012\DE_2_W0002_P0012_T0001\TR1_W0001_P0036\TR1_2_W0001_P0036_T0001_R1_P2_K1_Ch2-Ch1.zen
66460	4.236409e-03	6.355123e-03	2.743600e-03	20151204_gfpNIPBLcf1_Prometa\MitoSys2\LSM\gfpNIPBLcf1_Noc\rnd2\DE_W0002\DE_W0002_P0012\DE_2_W0002_P0012_T0001\TR1_W0001_P0036\TR1_2_W0001_P0036_T0001_R1_P2_K1_Ch2-Ch1.zen
71580	3.130139e-03	6.538651e-03	2.485800e-03	20151204_gfpNIPBLcf1_Prometa\MitoSys2\LSM\gfpNIPBLcf1_Noc\rnd2\DE_W0002\DE_W0002_P0012\DE_2_W0002_P0012_T0001\TR1_W0001_P0036\TR1_2_W0001_P0036_T0001_R1_P2_K1_Ch2-Ch1.zen
76700	3.384903e-03	8.752469e-03	2.265000e-03	20151204_gfpNIPBLcf1_Prometa\MitoSys2\LSM\gfpNIPBLcf1_Noc\rnd2\DE_W0002\DE_W0002_P0012\DE_2_W0002_P0012_T0001\TR1_W0001_P0036\TR1_2_W0001_P0036_T0001_R1_P2_K1_Ch2-Ch1.zen
81820	2.996213e-03	7.610555e-03	2.074200e-03	20151204_gfpNIPBLcf1_Prometa\MitoSys2\LSM\gfpNIPBLcf1_Noc\rnd2\DE_W0002\DE_W0002_P0012\DE_2_W0002_P0012_T0001\TR1_W0001_P0036\TR1_2_W0001_P0036_T0001_R1_P2_K1_Ch2-Ch1.zen
86940	4.265895e-03	6.456762e-03	1.907900e-03	20151204_gfpNIPBLcf1_Prometa\MitoSys2\LSM\gfpNIPBLcf1_Noc\rnd2\DE_W0002\DE_W0002_P0012\DE_2_W0002_P0012_T0001\TR1_W0001_P0036\TR1_2_W0001_P0036_T0001_R1_P2_K1_Ch2-Ch1.zen
92060	3.281202e-03	6.413828e-03	1.762100e-03	20151204_gfpNIPBLcf1_Prometa\MitoSys2\LSM\gfpNIPBLcf1_Noc\rnd2\DE_W0002\DE_W0002_P0012\DE_2_W0002_P0012_T0001\TR1_W0001_P0036\TR1_2_W0001_P0036_T0001_R1_P2_K1_Ch2-Ch1.zen
97180	2.181282e-03	7.893993e-03	1.633200e-03	20151204_gfpNIPBLcf1_Prometa\MitoSys2\LSM\gfpNIPBLcf1_Noc\rnd2\DE_W0002\DE_W0002_P0012\DE_2_W0002_P0012_T0001\TR1_W0001_P0036\TR1_2_W0001_P0036_T0001_R1_P2_K1_Ch2-Ch1.zen
102300	1.314560e-03	6.878496e-03	1.518800e-03	20151204_gfpNIPBLcf1_Prometa\MitoSys2\LSM\gfpNIPBLcf1_Noc\rnd2\DE_W0002\DE_W0002_P0012\DE_2_W0002_P0012_T0001\TR1_W0001_P0036\TR1_2_W0001_P0036_T0001_R1_P2_K1_Ch2-Ch1.zen
112540	1.141780e-03	6.833647e-03	1.325000e-03	20151204_gfpNIPBLcf1_Prometa\MitoSys2\LSM\gfpNIPBLcf1_Noc\rnd2\DE_W0002\DE_W0002_P0012\DE_2_W0002_P0012_T0001\TR1_W0001_P0036\TR1_2_W0001_P0036_T0001_R1_P2_K1_Ch2-Ch1.zen
122780	9.097306e-04	6.522291e-03	1.167800e-03	20151204_gfpNIPBLcf1_Prometa\MitoSys2\LSM\gfpNIPBLcf1_Noc\rnd2\DE_W0002\DE_W0002_P0012\DE_2_W0002_P0012_T0001\TR1_W0001_P0036\TR1_2_W0001_P0036_T0001_R1_P2_K1_Ch2-Ch1.zen
133020	4.528836e-04	6.445838e-03	1.038200e-03	20151204_gfpNIPBLcf1_Prometa\MitoSys2\LSM\gfpNIPBLcf1_Noc\rnd2\DE_W0002\DE_W0002_P0012\DE_2_W0002_P0012_T0001\TR1_W0001_P0036\TR1_2_W0001_P0036_T0001_R1_P2_K1_Ch2-Ch1.zen
143260	4.432012e-04	6.125854e-03	9.299000e-04	20151204_gfpNIPBLcf1_Prometa\MitoSys2\LSM\gfpNIPBLcf1_Noc\rnd2\DE_W0002\DE_W0002_P0012\DE_2_W0002_P0012_T0001\TR1_W0001_P0036\TR1_2_W0001_P0036_T0001_R1_P2_K1_Ch2-Ch1.zen
153500	1.426086e-04	5.793739e-03	8.384600e-04	20151204_gfpNIPBLcf1_Prometa\MitoSys2\LSM\gfpNIPBLcf1_Noc\rnd2\DE_W0002\DE_W0002_P0012\DE_2_W0002_P0012_T0001\TR1_W0001_P0036\TR1_2_W0001_P0036_T0001_R1_P2_K1_Ch2-Ch1.zen
163740	2.075679e-04	7.298299e-03	7.604200e-04	20151204_gfpNIPBLcf1_Prometa\MitoSys2\LSM\gfpNIPBLcf1_Noc\rnd2\DE_W0002\DE_W0002_P0012\DE_2_W0002_P0012_T0001\TR1_W0001_P0036\TR1_2_W0001_P0036_T0001_R1_P2_K1_Ch2-Ch1.zen
173980	-5.715964e-04	6.712444e-03	6.932300e-04	20151204_gfpNIPBLcf1_Prometa\MitoSys2\LSM\gfpNIPBLcf1_Noc\rnd2\DE_W0002\DE_W0002_P0012\DE_2_W0002_P0012_T0001\TR1_W0001_P0036\TR1_2_W0001_P0036_T0001_R1_P2_K1_Ch2-Ch1.zen
184220	1.539930e-03	6.333669e-03	6.349200e-04	20151204_gfpNIPBLcf1_Prometa\MitoSys2\LSM\gfpNIPBLcf1_Noc\rnd2\DE_W0002\DE_W0002_P0012\DE_2_W0002_P0012_T0001\TR1_W0001_P0036\TR1_2_W0001_P0036_T0001_R1_P2_K1_Ch2-Ch1.zen
194460	5.220190e-04	6.116641e-03	5.839700e-04	20151204_gfpNIPBLcf1_Prometa\MitoSys2\LSM\gfpNIPBLcf1_Noc\rnd2\DE_W0002\DE_W0002_P0012\DE_2_W0002_P0012_T0001\TR1_W0001_P0036\TR1_2_W0001_P0036_T0001_R1_P2_K1_Ch2-Ch1.zen
204700	7.674851e-04	4.947833e-03	5.391500e-04	20151204_gfpNIPBLcf1_Prometa\MitoSys2\LSM\gfpNIPBLcf1_Noc\rnd2\DE_W0002\DE_W0002_P0012\DE_2_W0002_P0012_T0001\TR1_W0001_P0036\TR1_2_W0001_P0036_T0001_R1_P2_K1_Ch2-Ch1.zen
225180	1.053332e-05	5.350699e-03	4.642300e-04	20151204_gfpNIPBLcf1_Prometa\MitoSys2\LSM\gfpNIPBLcf1_Noc\rnd2\DE_W0002\DE_W0002_P0012\DE_2_W0002_P0012_T0001\TR1_W0001_P0036\TR1_2_W0001_P0036_T0001_R1_P2_K1_Ch2-Ch1.zen
245660	-1.338543e-03	5.588382e-03	4.044300e-04	20151204_gfpNIPBLcf1_Prometa\MitoSys2\LSM\gfpNIPBLcf1_Noc\rnd2\DE_W0002\DE_W0002_P0012\DE_2_W0002_P0012_T0001\TR1_W0001_P0036\TR1_2_W0001_P0036_T0001_R1_P2_K1_Ch2-Ch1.zen
266140	-1.513757e-03	6.398972e-03	3.558600e-04	20151204_gfpNIPBLcf1_Prometa\MitoSys2\LSM\gfpNIPBLcf1_Noc\rnd2\DE_W0002\DE_W0002_P0012\DE_2_W0002_P0012_T0001\TR1_W0001_P0036\TR1_2_W0001_P0036_T0001_R1_P2_K1_Ch2-Ch1.zen
286620	-2.482863e-03	6.135038e-03	3.158300e-04	20151204_gfpNIPBLcf1_Prometa\MitoSys2\LSM\gfpNIPBLcf1_Noc\rnd2\DE_W0002\DE_W0002_P0012\DE_2_W0002_P0012_T0001\TR1_W0001_P0036\TR1_2_W0001_P0036_T0001_R1_P2_K1_Ch2-Ch1.zen
307100	-1.420151e-03	4.175835e-03	2.824200e-04	20151204_gfpNIPBLcf1_Prometa\MitoSys2\LSM\gfpNIPBLcf1_Noc\rnd2\DE_W0002\DE_W0002_P0012\DE_2_W0002_P0012_T0001\TR1_W0001_P0036\TR1_2_W0001_P0036_T0001_R1_P2_K1_Ch2-Ch1.zen
327580	-3.792661e-05	6.088571e-03	2.542200e-04	20151204_gfpNIPBLcf1_Prometa\MitoSys2\LSM\gfpNIPBLcf1_Noc\rnd2\DE_W0002\DE_W0002_P0012\DE_2_W0002_P0012_T0001\TR1_W0001_P0036\TR1_2_W0001_P0036_T0001_R1_P2_K1_Ch2-Ch1.zen
348060	-1.526443e-03	5.730520e-03	2.301900e-04	20151204_gfpNIPBLcf1_Prometa\MitoSys2\LSM\gfpNIPBLcf1_Noc\rnd2\DE_W0002\DE_W0002_P0012\DE_2_W0002_P0012_T0001\TR1_W0001_P0036\TR1_2_W0001_P0036_T0001_R1_P2_K1_Ch2-Ch1.zen
368540	-1.001895e-03	4.546108e-03	2.095200e-04	20151204_gfpNIPBLcf1_Prometa\MitoSys2\LSM\gfpNIPBLcf1_Noc\rnd2\DE_W0002\DE_W0002_P0012\DE_2_W0002_P0012_T0001\TR1_W0001_P0036\TR1_2_W0001_P0036_T0001_R1_P2_K1_Ch2-Ch1.zen
389020	-1.402752e-04	6.048779e-03	1.916100e-04	20151204_gfpNIPBLcf1_Prometa\MitoSys2\LSM\gfpNIPBLcf1_Noc\rnd2\DE_W0002\DE_W0002_P0012\DE_2_W0002_P0012_T0001\TR1_W0001_P0036\TR1_2_W0001_P0036_T0001_R1_P2_K1_Ch2-Ch1.zen
409500	4.685856e-04	5.506778e-03	1.759800e-04	20151204_gfpNIPBLcf1_Prometa\MitoSys2\LSM\gfpNIPBLcf1_Noc\rnd2\DE_W0002\DE_W0002_P0012\DE_2_W0002_P0012_T0001\TR1_W0001_P0036\TR1_2_W0001_P0036_T0001_R1_P2_K1_Ch2-Ch1.zen
450460	4.800994e-04	3.702864e-03	1.501300e-04	20151204_gfpNIPBLcf1_Prometa\MitoSys2\LSM\gfpNIPBLcf1_Noc\rnd2\DE_W0002\DE_W0002_P0012\DE_2_W0002_P0012_T0001\TR1_W0001_P0036\TR1_2_W0001_P0036_T0001_R1_P2_K1_Ch2-Ch1.zen
491420	-3.951902e-04	4.693344e-03	1.297600e-04	20151204_gfpNIPBLcf1_Prometa\MitoSys2\LSM\gfpNIPBLcf1_Noc\rnd2\DE_W0002\DE_W0002_P0012\DE_2_W0002_P0012_T0001\TR1_W0001_P0036\TR1_2_W0001_P0036_T0001_R1_P2_K1_Ch2-Ch1.zen
532380	-1.784152e-03	4.332560e-03	1.133900e-04	20151204_gfpNIPBLcf1_Prometa\MitoSys2\LSM\gfpNIPBLcf1_Noc\rnd2\DE_W0002\DE_W0002_P0012\DE_2_W0002_P0012_T0001\TR1_W0001_P0036\TR1_2_W0001_P0036_T0001_R1_P2_K1_Ch2-Ch1.zen
573340	-1.682300e-03	4.211679e-03	1.000300e-04	20151204_gfpNIPBLcf1_Prometa\MitoSys2\LSM\gfpNIPBLcf1_Noc\rnd2\DE_W0002\DE_W0002_P0012\DE_2_W0002_P0012_T0001\TR1_W0001_P0036\TR1_2_W0001_P0036_T0001_R1_P2_K1_Ch2-Ch1.zen
614300	-1.366655e-03	4.748787e-03	8.897300e-05	20151204_gfpNIPBLcf1_Prometa\MitoSys2\LSM\gfpNIPBLcf1_Noc\rnd2\DE_W0002\DE_W0002_P0012\DE_2_W0002_P0012_T0001\TR1_W0001_P0036\TR1_2_W0001_P0036_T0001_R1_P2_K1_Ch2-Ch1.zen
655260	-9.491605e-07	4.842083e-03	7.971300e-05	20151204_gfpNIPBLcf1_Prometa\MitoSys2\LSM\gfpNIPBLcf1_Noc\rnd2\DE_W0002\DE_W0002_P0012\DE_2_W0002_P0012_T0001\TR1_W0001_P0036\TR1_2_W0001_P0036_T0001_R1_P2_K1_Ch2-Ch1.zen
696220	-6.921828e-04	2.477998e-03	7.187300e-05	20151204_gfpNIPBLcf1_Prometa\MitoSys2\LSM\gfpNIPBLcf1_Noc\rnd2\DE_W0002\DE_W0002_P0012\DE_2_W0002_P0012_T0001\TR1_W0001_P0036\TR1_2_W0001_P0036_T0001_R1_P2_K1_Ch2-Ch1.zen
737180	-1.940407e-03	3.685358e-03	6.517400e-05	20151204_gfpNIPBLcf1_Prometa\MitoSys2\LSM\gfpNIPBLcf1_Noc\rnd2\DE_W0002\DE_W0002_P0012\DE_2_W0002_P0012_T0001\TR1_W0001_P0036\TR1_2_W0001_P0036_T0001_R1_P2_K1_Ch2-Ch1.zen
778140	-9.571311e-04	5.577946e-03	5.940000e-05	20151204_gfpNIPBLcf1_Prometa\MitoSys2\LSM\gfpNIPBLcf1_Noc\rnd2\DE_W0002\DE_W0002_P0012\DE_2_W0002_P0012_T0001\TR1_W0001_P0036\TR1_2_W0001_P0036_T0001_R1_P2_K1_Ch2-Ch1.zen
819100	-4.364364e-04	4.580660e-03	5.438700e-05	20151204_gfpNIPBLcf1_Prometa\MitoSys2\LSM\gfpNIPBLcf1_Noc\rnd2\DE_W0002\DE_W0002_P0012\DE_2_W0002_P0012_T0001\TR1_W0001_P0036\TR1_2_W0001_P0036_T0001_R1_P2_K1_Ch2-Ch1.zen
901020	3.423536e-04	4.884322e-03	4.614900e-05	20151204_gfpNIPBLcf1_Prometa\MitoSys2\LSM\gfpNIPBLcf1_Noc\rnd2\DE_W0002\DE_W0002_P0012\DE_2_W0002_P0012_T0001\TR1_W0001_P0036\TR1_2_W0001_P0036_T0001_R1_P2_K1_Ch2-Ch1.zen
982940	-7.030600e-04	4.675837e-03	3.970600e-05	20151204_gfpNIPBLcf1_Prometa\MitoSys2\LSM\gfpNIPBLcf1_Noc\rnd2\DE_W0002\DE_W0002_P0012\DE_2_W0002_P0012_T0001\TR1_W0001_P0036\TR1_2_W0001_P0036_T0001_R1_P2_K1_Ch2-Ch1.zen
1064860	-1.799429e-03	5.071432e-03	3.456400e-05	20151204_gfpNIPBLcf1_Prometa\MitoSys2\LSM\gfpNIPBLcf1_Noc\rnd2\DE_W0002\DE_W0002_P0012\DE_2_W0002_P0012_T0001\TR1_W0001_P0036\TR1_2_W0001_P0036_T0001_R1_P2_K1_Ch2-Ch1.zen
1146780	-2.654285e-03	4.120474e-03	3.039100e-05	20151204_gfpNIPBLcf1_Prometa\MitoSys2\LSM\gfpNIPBLcf1_Noc\rnd2\DE_W0002\DE_W0002_P0012\DE_2_W0002_P0012_T0001\TR1_W0001_P0036\TR1_2_W0001_P0036_T0001_R1_P2_K1_Ch2-Ch1.zen
1228700	-1.304316e-03	4.513667e-03	2.695500e-05	20151204_gfpNIPBLcf1_Prometa\MitoSys2\LSM\gfpNIPBLcf1_Noc\rnd2\DE_W0002\DE_W0002_P0012\DE_2_W0002_P0012_T0001\TR1_W0001_P0036\TR1_2_W0001_P0036_T0001_R1_P2_K1_Ch2-Ch1.zen
1310620	-1.207717e-03	3.228765e-03	2.408900e-05	20151204_gfpNIPBLcf1_Prometa\MitoSys2\LSM\gfpNIPBLcf1_Noc\rnd2\DE_W0002\DE_W0002_P0012\DE_2_W0002_P0012_T0001\TR1_W0001_P0036\TR1_2_W0001_P0036_T0001_R1_P2_K1_Ch2-Ch1.zen
1392540	7.058498e-04	6.004048e-03	2.167200e-05	20151204_gfpNIPBLcf1_Prometa\MitoSys2\LSM\gfpNIPBLcf1_Noc\rnd2\DE_W0002\DE_W0002_P0012\DE_2_W0002_P0012_T0001\TR1_W0001_P0036\TR1_2_W0001_P0036_T0001_R1_P2_K1_Ch2-Ch1.zen
1474460	7.390538e-04	5.387669e-03	1.961300e-05	20151204_gfpNIPBLcf1_Prometa\MitoSys2\LSM\gfpNIPBLcf1_Noc\rnd2\DE_W0002\DE_W0002_P0012\DE_2_W0002_P0012_T0001\TR1_W0001_P0036\TR1_2_W0001_P0036_T0001_R1_P2_K1_Ch2-Ch1.zen
1556380	-5.164309e-05	3.891192e-03	1.784400e-05	20151204_gfpNIPBLcf1_Prometa\MitoSys2\LSM\gfpNIPBLcf1_Noc\rnd2\DE_W0002\DE_W0002_P0012\DE_2_W0002_P0012_T0001\TR1_W0001_P0036\TR1_2_W0001_P0036_T0001_R1_P2_K1_Ch2-Ch1.zen
10	1.159095e-01	2.293128e-02	1.059400e-01	20151204_gfpNIPBLcf1_Prometa\MitoSys2\LSM\gfpNIPBLcf1_Noc\rnd2\DE_W0002\DE_W0002_P0012\DE_2_W0002_P0012_T0001\TR1_W0001_P0036\TR1_2_W0001_P0036_T0001_R1_P3_K1_Ch2-Ch1.zen
20	9.683802e-02	2.366178e-02	1.048800e-01	20151204_gfpNIPBLcf1_Prometa\MitoSys2\LSM\gfpNIPBLcf1_Noc\rnd2\DE_W0002\DE_W0002_P0012\DE_2_W0002_P0012_T0001\TR1_W0001_P0036\TR1_2_W0001_P0036_T0001_R1_P3_K1_Ch2-Ch1.zen
30	1.094536e-01	3.904938e-02	1.038800e-01	20151204_gfpNIPBLcf1_Prometa\MitoSys2\LSM\gfpNIPBLcf1_Noc\rnd2\DE_W0002\DE_W0002_P0012\DE_2_W0002_P0012_T0001\TR1_W0001_P0036\TR1_2_W0001_P0036_T0001_R1_P3_K1_Ch2-Ch1.zen
40	9.914414e-02	2.931972e-02	1.029300e-01	20151204_gfpNIPBLcf1_Prometa\MitoSys2\LSM\gfpNIPBLcf1_Noc\rnd2\DE_W0002\DE_W0002_P0012\DE_2_W0002_P0012_T0001\TR1_W0001_P0036\TR1_2_W0001_P0036_T0001_R1_P3_K1_Ch2-Ch1.zen
50	9.095236e-02	2.720436e-02	1.020500e-01	20151204_gfpNIPBLcf1_Prometa\MitoSys2\LSM\gfpNIPBLcf1_Noc\rnd2\DE_W0002\DE_W0002_P0012\DE_2_W0002_P0012_T0001\TR1_W0001_P0036\TR1_2_W0001_P0036_T0001_R1_P3_K1_Ch2-Ch1.zen
60	1.023708e-01	3.299554e-02	1.012100e-01	20151204_gfpNIPBLcf1_Prometa\MitoSys2\LSM\gfpNIPBLcf1_Noc\rnd2\DE_W0002\DE_W0002_P0012\DE_2_W0002_P0012_T0001\TR1_W0001_P0036\TR1_2_W0001_P0036_T0001_R1_P3_K1_Ch2-Ch1.zen
70	1.008986e-01	2.461864e-02	1.004300e-01	20151204_gfpNIPBLcf1_Prometa\MitoSys2\LSM\gfpNIPBLcf1_Noc\rnd2\DE_W0002\DE_W0002_P0012\DE_2_W0002_P0012_T0001\TR1_W0001_P0036\TR1_2_W0001_P0036_T0001_R1_P3_K1_Ch2-Ch1.zen
80	1.035392e-01	3.788968e-02	9.969200e-02	20151204_gfpNIPBLcf1_Prometa\MitoSys2\LSM\gfpNIPBLcf1_Noc\rnd2\DE_W0002\DE_W0002_P0012\DE_2_W0002_P0012_T0001\TR1_W0001_P0036\TR1_2_W0001_P0036_T0001_R1_P3_K1_Ch2-Ch1.zen
90	1.023386e-01	3.638845e-02	9.899400e-02	20151204_gfpNIPBLcf1_Prometa\MitoSys2\LSM\gfpNIPBLcf1_Noc\rnd2\DE_W0002\DE_W0002_P0012\DE_2_W0002_P0012_T0001\TR1_W0001_P0036\TR1_2_W0001_P0036_T0001_R1_P3_K1_Ch2-Ch1.zen
100	9.945218e-02	2.173912e-02	9.833300e-02	20151204_gfpNIPBLcf1_Prometa\MitoSys2\LSM\gfpNIPBLcf1_Noc\rnd2\DE_W0002\DE_W0002_P0012\DE_2_W0002_P0012_T0001\TR1_W0001_P0036\TR1_2_W0001_P0036_T0001_R1_P3_K1_Ch2-Ch1.zen
120	9.445777e-02	2.181758e-02	9.710900e-02	20151204_gfpNIPBLcf1_Prometa\MitoSys2\LSM\gfpNIPBLcf1_Noc\rnd2\DE_W0002\DE_W0002_P0012\DE_2_W0002_P0012_T0001\TR1_W0001_P0036\TR1_2_W0001_P0036_T0001_R1_P3_K1_Ch2-Ch1.zen
140	9.345666e-02	2.713103e-02	9.599700e-02	20151204_gfpNIPBLcf1_Prometa\MitoSys2\LSM\gfpNIPBLcf1_Noc\rnd2\DE_W0002\DE_W0002_P0012\DE_2_W0002_P0012_T0001\TR1_W0001_P0036\TR1_2_W0001_P0036_T0001_R1_P3_K1_Ch2-Ch1.zen
160	9.245207e-02	2.266809e-02	9.497600e-02	20151204_gfpNIPBLcf1_Prometa\MitoSys2\LSM\gfpNIPBLcf1_Noc\rnd2\DE_W0002\DE_W0002_P0012\DE_2_W0002_P0012_T0001\TR1_W0001_P0036\TR1_2_W0001_P0036_T0001_R1_P3_K1_Ch2-Ch1.zen
180	9.455794e-02	2.046989e-02	9.403100e-02	20151204_gfpNIPBLcf1_Prometa\MitoSys2\LSM\gfpNIPBLcf1_Noc\rnd2\DE_W0002\DE_W0002_P0012\DE_2_W0002_P0012_T0001\TR1_W0001_P0036\TR1_2_W0001_P0036_T0001_R1_P3_K1_Ch2-Ch1.zen
200	9.092920e-02	2.438470e-02	9.314800e-02	20151204_gfpNIPBLcf1_Prometa\MitoSys2\LSM\gfpNIPBLcf1_Noc\rnd2\DE_W0002\DE_W0002_P0012\DE_2_W0002_P0012_T0001\TR1_W0001_P0036\TR1_2_W0001_P0036_T0001_R1_P3_K1_Ch2-Ch1.zen
220	8.682060e-02	2.378896e-02	9.231700e-02	20151204_gfpNIPBLcf1_Prometa\MitoSys2\LSM\gfpNIPBLcf1_Noc\rnd2\DE_W0002\DE_W0002_P0012\DE_2_W0002_P0012_T0001\TR1_W0001_P0036\TR1_2_W0001_P0036_T0001_R1_P3_K1_Ch2-Ch1.zen
240	9.675742e-02	2.111761e-02	9.152900e-02	20151204_gfpNIPBLcf1_Prometa\MitoSys2\LSM\gfpNIPBLcf1_Noc\rnd2\DE_W0002\DE_W0002_P0012\DE_2_W0002_P0012_T0001\TR1_W0001_P0036\TR1_2_W0001_P0036_T0001_R1_P3_K1_Ch2-Ch1.zen
260	9.474264e-02	1.819312e-02	9.077700e-02	20151204_gfpNIPBLcf1_Prometa\MitoSys2\LSM\gfpNIPBLcf1_Noc\rnd2\DE_W0002\DE_W0002_P0012\DE_2_W0002_P0012_T0001\TR1_W0001_P0036\TR1_2_W0001_P0036_T0001_R1_P3_K1_Ch2-Ch1.zen
280	9.254140e-02	2.374393e-02	9.005400e-02	20151204_gfpNIPBLcf1_Prometa\MitoSys2\LSM\gfpNIPBLcf1_Noc\rnd2\DE_W0002\DE_W0002_P0012\DE_2_W0002_P0012_T0001\TR1_W0001_P0036\TR1_2_W0001_P0036_T0001_R1_P3_K1_Ch2-Ch1.zen
300	8.866736e-02	1.858882e-02	8.935700e-02	20151204_gfpNIPBLcf1_Prometa\MitoSys2\LSM\gfpNIPBLcf1_Noc\rnd2\DE_W0002\DE_W0002_P0012\DE_2_W0002_P0012_T0001\TR1_W0001_P0036\TR1_2_W0001_P0036_T0001_R1_P3_K1_Ch2-Ch1.zen
340	9.279639e-02	1.369571e-02	8.802300e-02	20151204_gfpNIPBLcf1_Prometa\MitoSys2\LSM\gfpNIPBLcf1_Noc\rnd2\DE_W0002\DE_W0002_P0012\DE_2_W0002_P0012_T0001\TR1_W0001_P0036\TR1_2_W0001_P0036_T0001_R1_P3_K1_Ch2-Ch1.zen
380	8.548659e-02	1.702450e-02	8.675300e-02	20151204_gfpNIPBLcf1_Prometa\MitoSys2\LSM\gfpNIPBLcf1_Noc\rnd2\DE_W0002\DE_W0002_P0012\DE_2_W0002_P0012_T0001\TR1_W0001_P0036\TR1_2_W0001_P0036_T0001_R1_P3_K1_Ch2-Ch1.zen
420	8.685091e-02	1.582270e-02	8.553300e-02	20151204_gfpNIPBLcf1_Prometa\MitoSys2\LSM\gfpNIPBLcf1_Noc\rnd2\DE_W0002\DE_W0002_P0012\DE_2_W0002_P0012_T0001\TR1_W0001_P0036\TR1_2_W0001_P0036_T0001_R1_P3_K1_Ch2-Ch1.zen
460	8.509199e-02	1.622215e-02	8.435300e-02	20151204_gfpNIPBLcf1_Prometa\MitoSys2\LSM\gfpNIPBLcf1_Noc\rnd2\DE_W0002\DE_W0002_P0012\DE_2_W0002_P0012_T0001\TR1_W0001_P0036\TR1_2_W0001_P0036_T0001_R1_P3_K1_Ch2-Ch1.zen
500	8.262300e-02	2.088156e-02	8.320700e-02	20151204_gfpNIPBLcf1_Prometa\MitoSys2\LSM\gfpNIPBLcf1_Noc\rnd2\DE_W0002\DE_W0002_P0012\DE_2_W0002_P0012_T0001\TR1_W0001_P0036\TR1_2_W0001_P0036_T0001_R1_P3_K1_Ch2-Ch1.zen
540	8.125015e-02	1.813589e-02	8.209200e-02	20151204_gfpNIPBLcf1_Prometa\MitoSys2\LSM\gfpNIPBLcf1_Noc\rnd2\DE_W0002\DE_W0002_P0012\DE_2_W0002_P0012_T0001\TR1_W0001_P0036\TR1_2_W0001_P0036_T0001_R1_P3_K1_Ch2-Ch1.zen
580	8.099637e-02	1.764123e-02	8.100500e-02	20151204_gfpNIPBLcf1_Prometa\MitoSys2\LSM\gfpNIPBLcf1_Noc\rnd2\DE_W0002\DE_W0002_P0012\DE_2_W0002_P0012_T0001\TR1_W0001_P0036\TR1_2_W0001_P0036_T0001_R1_P3_K1_Ch2-Ch1.zen
620	8.041630e-02	1.767581e-02	7.994400e-02	20151204_gfpNIPBLcf1_Prometa\MitoSys2\LSM\gfpNIPBLcf1_Noc\rnd2\DE_W0002\DE_W0002_P0012\DE_2_W0002_P0012_T0001\TR1_W0001_P0036\TR1_2_W0001_P0036_T0001_R1_P3_K1_Ch2-Ch1.zen
660	7.280538e-02	1.903125e-02	7.890800e-02	20151204_gfpNIPBLcf1_Prometa\MitoSys2\LSM\gfpNIPBLcf1_Noc\rnd2\DE_W0002\DE_W0002_P0012\DE_2_W0002_P0012_T0001\TR1_W0001_P0036\TR1_2_W0001_P0036_T0001_R1_P3_K1_Ch2-Ch1.zen
700	8.216332e-02	1.432284e-02	7.789700e-02	20151204_gfpNIPBLcf1_Prometa\MitoSys2\LSM\gfpNIPBLcf1_Noc\rnd2\DE_W0002\DE_W0002_P0012\DE_2_W0002_P0012_T0001\TR1_W0001_P0036\TR1_2_W0001_P0036_T0001_R1_P3_K1_Ch2-Ch1.zen
780	7.419692e-02	1.506000e-02	7.594400e-02	20151204_gfpNIPBLcf1_Prometa\MitoSys2\LSM\gfpNIPBLcf1_Noc\rnd2\DE_W0002\DE_W0002_P0012\DE_2_W0002_P0012_T0001\TR1_W0001_P0036\TR1_2_W0001_P0036_T0001_R1_P3_K1_Ch2-Ch1.zen
860	7.322568e-02	1.361153e-02	7.408300e-02	20151204_gfpNIPBLcf1_Prometa\MitoSys2\LSM\gfpNIPBLcf1_Noc\rnd2\DE_W0002\DE_W0002_P0012\DE_2_W0002_P0012_T0001\TR1_W0001_P0036\TR1_2_W0001_P0036_T0001_R1_P3_K1_Ch2-Ch1.zen
940	7.361238e-02	1.519679e-02	7.230900e-02	20151204_gfpNIPBLcf1_Prometa\MitoSys2\LSM\gfpNIPBLcf1_Noc\rnd2\DE_W0002\DE_W0002_P0012\DE_2_W0002_P0012_T0001\TR1_W0001_P0036\TR1_2_W0001_P0036_T0001_R1_P3_K1_Ch2-Ch1.zen
1020	7.277481e-02	1.709498e-02	7.061800e-02	20151204_gfpNIPBLcf1_Prometa\MitoSys2\LSM\gfpNIPBLcf1_Noc\rnd2\DE_W0002\DE_W0002_P0012\DE_2_W0002_P0012_T0001\TR1_W0001_P0036\TR1_2_W0001_P0036_T0001_R1_P3_K1_Ch2-Ch1.zen
1100	6.803331e-02	1.808801e-02	6.900700e-02	20151204_gfpNIPBLcf1_Prometa\MitoSys2\LSM\gfpNIPBLcf1_Noc\rnd2\DE_W0002\DE_W0002_P0012\DE_2_W0002_P0012_T0001\TR1_W0001_P0036\TR1_2_W0001_P0036_T0001_R1_P3_K1_Ch2-Ch1.zen
1180	6.731068e-02	1.563441e-02	6.747300e-02	20151204_gfpNIPBLcf1_Prometa\MitoSys2\LSM\gfpNIPBLcf1_Noc\rnd2\DE_W0002\DE_W0002_P0012\DE_2_W0002_P0012_T0001\TR1_W0001_P0036\TR1_2_W0001_P0036_T0001_R1_P3_K1_Ch2-Ch1.zen
1260	6.390544e-02	1.664100e-02	6.601000e-02	20151204_gfpNIPBLcf1_Prometa\MitoSys2\LSM\gfpNIPBLcf1_Noc\rnd2\DE_W0002\DE_W0002_P0012\DE_2_W0002_P0012_T0001\TR1_W0001_P0036\TR1_2_W0001_P0036_T0001_R1_P3_K1_Ch2-Ch1.zen
1340	6.638976e-02	1.573794e-02	6.461600e-02	20151204_gfpNIPBLcf1_Prometa\MitoSys2\LSM\gfpNIPBLcf1_Noc\rnd2\DE_W0002\DE_W0002_P0012\DE_2_W0002_P0012_T0001\TR1_W0001_P0036\TR1_2_W0001_P0036_T0001_R1_P3_K1_Ch2-Ch1.zen
1420	6.095075e-02	1.650445e-02	6.328700e-02	20151204_gfpNIPBLcf1_Prometa\MitoSys2\LSM\gfpNIPBLcf1_Noc\rnd2\DE_W0002\DE_W0002_P0012\DE_2_W0002_P0012_T0001\TR1_W0001_P0036\TR1_2_W0001_P0036_T0001_R1_P3_K1_Ch2-Ch1.zen
1500	6.210868e-02	1.757449e-02	6.201900e-02	20151204_gfpNIPBLcf1_Prometa\MitoSys2\LSM\gfpNIPBLcf1_Noc\rnd2\DE_W0002\DE_W0002_P0012\DE_2_W0002_P0012_T0001\TR1_W0001_P0036\TR1_2_W0001_P0036_T0001_R1_P3_K1_Ch2-Ch1.zen
1660	6.147973e-02	1.615157e-02	5.965300e-02	20151204_gfpNIPBLcf1_Prometa\MitoSys2\LSM\gfpNIPBLcf1_Noc\rnd2\DE_W0002\DE_W0002_P0012\DE_2_W0002_P0012_T0001\TR1_W0001_P0036\TR1_2_W0001_P0036_T0001_R1_P3_K1_Ch2-Ch1.zen
1820	5.784549e-02	1.337195e-02	5.749300e-02	20151204_gfpNIPBLcf1_Prometa\MitoSys2\LSM\gfpNIPBLcf1_Noc\rnd2\DE_W0002\DE_W0002_P0012\DE_2_W0002_P0012_T0001\TR1_W0001_P0036\TR1_2_W0001_P0036_T0001_R1_P3_K1_Ch2-Ch1.zen
1980	5.472726e-02	1.375509e-02	5.551600e-02	20151204_gfpNIPBLcf1_Prometa\MitoSys2\LSM\gfpNIPBLcf1_Noc\rnd2\DE_W0002\DE_W0002_P0012\DE_2_W0002_P0012_T0001\TR1_W0001_P0036\TR1_2_W0001_P0036_T0001_R1_P3_K1_Ch2-Ch1.zen
2140	5.394779e-02	1.356018e-02	5.370100e-02	20151204_gfpNIPBLcf1_Prometa\MitoSys2\LSM\gfpNIPBLcf1_Noc\rnd2\DE_W0002\DE_W0002_P0012\DE_2_W0002_P0012_T0001\TR1_W0001_P0036\TR1_2_W0001_P0036_T0001_R1_P3_K1_Ch2-Ch1.zen
2300	5.099291e-02	1.271749e-02	5.203200e-02	20151204_gfpNIPBLcf1_Prometa\MitoSys2\LSM\gfpNIPBLcf1_Noc\rnd2\DE_W0002\DE_W0002_P0012\DE_2_W0002_P0012_T0001\TR1_W0001_P0036\TR1_2_W0001_P0036_T0001_R1_P3_K1_Ch2-Ch1.zen
2460	5.186015e-02	1.359654e-02	5.049200e-02	20151204_gfpNIPBLcf1_Prometa\MitoSys2\LSM\gfpNIPBLcf1_Noc\rnd2\DE_W0002\DE_W0002_P0012\DE_2_W0002_P0012_T0001\TR1_W0001_P0036\TR1_2_W0001_P0036_T0001_R1_P3_K1_Ch2-Ch1.zen
2620	4.972826e-02	1.329440e-02	4.906700e-02	20151204_gfpNIPBLcf1_Prometa\MitoSys2\LSM\gfpNIPBLcf1_Noc\rnd2\DE_W0002\DE_W0002_P0012\DE_2_W0002_P0012_T0001\TR1_W0001_P0036\TR1_2_W0001_P0036_T0001_R1_P3_K1_Ch2-Ch1.zen
2780	4.554037e-02	1.292052e-02	4.774700e-02	20151204_gfpNIPBLcf1_Prometa\MitoSys2\LSM\gfpNIPBLcf1_Noc\rnd2\DE_W0002\DE_W0002_P0012\DE_2_W0002_P0012_T0001\TR1_W0001_P0036\TR1_2_W0001_P0036_T0001_R1_P3_K1_Ch2-Ch1.zen
2940	4.692669e-02	1.293167e-02	4.652000e-02	20151204_gfpNIPBLcf1_Prometa\MitoSys2\LSM\gfpNIPBLcf1_Noc\rnd2\DE_W0002\DE_W0002_P0012\DE_2_W0002_P0012_T0001\TR1_W0001_P0036\TR1_2_W0001_P0036_T0001_R1_P3_K1_Ch2-Ch1.zen
3100	4.655222e-02	1.395395e-02	4.537700e-02	20151204_gfpNIPBLcf1_Prometa\MitoSys2\LSM\gfpNIPBLcf1_Noc\rnd2\DE_W0002\DE_W0002_P0012\DE_2_W0002_P0012_T0001\TR1_W0001_P0036\TR1_2_W0001_P0036_T0001_R1_P3_K1_Ch2-Ch1.zen
3420	4.302161e-02	1.312501e-02	4.331100e-02	20151204_gfpNIPBLcf1_Prometa\MitoSys2\LSM\gfpNIPBLcf1_Noc\rnd2\DE_W0002\DE_W0002_P0012\DE_2_W0002_P0012_T0001\TR1_W0001_P0036\TR1_2_W0001_P0036_T0001_R1_P3_K1_Ch2-Ch1.zen
3740	4.209545e-02	1.113332e-02	4.149400e-02	20151204_gfpNIPBLcf1_Prometa\MitoSys2\LSM\gfpNIPBLcf1_Noc\rnd2\DE_W0002\DE_W0002_P0012\DE_2_W0002_P0012_T0001\TR1_W0001_P0036\TR1_2_W0001_P0036_T0001_R1_P3_K1_Ch2-Ch1.zen
4060	4.219999e-02	1.166934e-02	3.988400e-02	20151204_gfpNIPBLcf1_Prometa\MitoSys2\LSM\gfpNIPBLcf1_Noc\rnd2\DE_W0002\DE_W0002_P0012\DE_2_W0002_P0012_T0001\TR1_W0001_P0036\TR1_2_W0001_P0036_T0001_R1_P3_K1_Ch2-Ch1.zen
4380	3.554312e-02	1.174156e-02	3.844600e-02	20151204_gfpNIPBLcf1_Prometa\MitoSys2\LSM\gfpNIPBLcf1_Noc\rnd2\DE_W0002\DE_W0002_P0012\DE_2_W0002_P0012_T0001\TR1_W0001_P0036\TR1_2_W0001_P0036_T0001_R1_P3_K1_Ch2-Ch1.zen
4700	3.628168e-02	1.247115e-02	3.715400e-02	20151204_gfpNIPBLcf1_Prometa\MitoSys2\LSM\gfpNIPBLcf1_Noc\rnd2\DE_W0002\DE_W0002_P0012\DE_2_W0002_P0012_T0001\TR1_W0001_P0036\TR1_2_W0001_P0036_T0001_R1_P3_K1_Ch2-Ch1.zen
5020	3.677771e-02	1.071711e-02	3.598400e-02	20151204_gfpNIPBLcf1_Prometa\MitoSys2\LSM\gfpNIPBLcf1_Noc\rnd2\DE_W0002\DE_W0002_P0012\DE_2_W0002_P0012_T0001\TR1_W0001_P0036\TR1_2_W0001_P0036_T0001_R1_P3_K1_Ch2-Ch1.zen
5340	3.432048e-02	1.023929e-02	3.491800e-02	20151204_gfpNIPBLcf1_Prometa\MitoSys2\LSM\gfpNIPBLcf1_Noc\rnd2\DE_W0002\DE_W0002_P0012\DE_2_W0002_P0012_T0001\TR1_W0001_P0036\TR1_2_W0001_P0036_T0001_R1_P3_K1_Ch2-Ch1.zen
5660	3.323147e-02	9.524829e-03	3.394300e-02	20151204_gfpNIPBLcf1_Prometa\MitoSys2\LSM\gfpNIPBLcf1_Noc\rnd2\DE_W0002\DE_W0002_P0012\DE_2_W0002_P0012_T0001\TR1_W0001_P0036\TR1_2_W0001_P0036_T0001_R1_P3_K1_Ch2-Ch1.zen
5980	3.181379e-02	9.528827e-03	3.304500e-02	20151204_gfpNIPBLcf1_Prometa\MitoSys2\LSM\gfpNIPBLcf1_Noc\rnd2\DE_W0002\DE_W0002_P0012\DE_2_W0002_P0012_T0001\TR1_W0001_P0036\TR1_2_W0001_P0036_T0001_R1_P3_K1_Ch2-Ch1.zen
6300	3.092929e-02	9.949791e-03	3.221500e-02	20151204_gfpNIPBLcf1_Prometa\MitoSys2\LSM\gfpNIPBLcf1_Noc\rnd2\DE_W0002\DE_W0002_P0012\DE_2_W0002_P0012_T0001\TR1_W0001_P0036\TR1_2_W0001_P0036_T0001_R1_P3_K1_Ch2-Ch1.zen
6940	2.969712e-02	1.015488e-02	3.072400e-02	20151204_gfpNIPBLcf1_Prometa\MitoSys2\LSM\gfpNIPBLcf1_Noc\rnd2\DE_W0002\DE_W0002_P0012\DE_2_W0002_P0012_T0001\TR1_W0001_P0036\TR1_2_W0001_P0036_T0001_R1_P3_K1_Ch2-Ch1.zen
7580	2.990797e-02	1.053801e-02	2.941700e-02	20151204_gfpNIPBLcf1_Prometa\MitoSys2\LSM\gfpNIPBLcf1_Noc\rnd2\DE_W0002\DE_W0002_P0012\DE_2_W0002_P0012_T0001\TR1_W0001_P0036\TR1_2_W0001_P0036_T0001_R1_P3_K1_Ch2-Ch1.zen
8220	3.077223e-02	1.104471e-02	2.825300e-02	20151204_gfpNIPBLcf1_Prometa\MitoSys2\LSM\gfpNIPBLcf1_Noc\rnd2\DE_W0002\DE_W0002_P0012\DE_2_W0002_P0012_T0001\TR1_W0001_P0036\TR1_2_W0001_P0036_T0001_R1_P3_K1_Ch2-Ch1.zen
8860	3.077363e-02	1.100690e-02	2.720400e-02	20151204_gfpNIPBLcf1_Prometa\MitoSys2\LSM\gfpNIPBLcf1_Noc\rnd2\DE_W0002\DE_W0002_P0012\DE_2_W0002_P0012_T0001\TR1_W0001_P0036\TR1_2_W0001_P0036_T0001_R1_P3_K1_Ch2-Ch1.zen
9500	2.618519e-02	9.658961e-03	2.624900e-02	20151204_gfpNIPBLcf1_Prometa\MitoSys2\LSM\gfpNIPBLcf1_Noc\rnd2\DE_W0002\DE_W0002_P0012\DE_2_W0002_P0012_T0001\TR1_W0001_P0036\TR1_2_W0001_P0036_T0001_R1_P3_K1_Ch2-Ch1.zen
10140	2.522799e-02	1.003106e-02	2.537100e-02	20151204_gfpNIPBLcf1_Prometa\MitoSys2\LSM\gfpNIPBLcf1_Noc\rnd2\DE_W0002\DE_W0002_P0012\DE_2_W0002_P0012_T0001\TR1_W0001_P0036\TR1_2_W0001_P0036_T0001_R1_P3_K1_Ch2-Ch1.zen
10780	2.527251e-02	9.779700e-03	2.455700e-02	20151204_gfpNIPBLcf1_Prometa\MitoSys2\LSM\gfpNIPBLcf1_Noc\rnd2\DE_W0002\DE_W0002_P0012\DE_2_W0002_P0012_T0001\TR1_W0001_P0036\TR1_2_W0001_P0036_T0001_R1_P3_K1_Ch2-Ch1.zen
11420	2.482616e-02	9.829268e-03	2.379800e-02	20151204_gfpNIPBLcf1_Prometa\MitoSys2\LSM\gfpNIPBLcf1_Noc\rnd2\DE_W0002\DE_W0002_P0012\DE_2_W0002_P0012_T0001\TR1_W0001_P0036\TR1_2_W0001_P0036_T0001_R1_P3_K1_Ch2-Ch1.zen
12060	2.191350e-02	8.583366e-03	2.308400e-02	20151204_gfpNIPBLcf1_Prometa\MitoSys2\LSM\gfpNIPBLcf1_Noc\rnd2\DE_W0002\DE_W0002_P0012\DE_2_W0002_P0012_T0001\TR1_W0001_P0036\TR1_2_W0001_P0036_T0001_R1_P3_K1_Ch2-Ch1.zen
12700	2.105900e-02	9.892108e-03	2.241100e-02	20151204_gfpNIPBLcf1_Prometa\MitoSys2\LSM\gfpNIPBLcf1_Noc\rnd2\DE_W0002\DE_W0002_P0012\DE_2_W0002_P0012_T0001\TR1_W0001_P0036\TR1_2_W0001_P0036_T0001_R1_P3_K1_Ch2-Ch1.zen
13980	2.269567e-02	9.607442e-03	2.116600e-02	20151204_gfpNIPBLcf1_Prometa\MitoSys2\LSM\gfpNIPBLcf1_Noc\rnd2\DE_W0002\DE_W0002_P0012\DE_2_W0002_P0012_T0001\TR1_W0001_P0036\TR1_2_W0001_P0036_T0001_R1_P3_K1_Ch2-Ch1.zen
15260	2.028782e-02	1.112041e-02	2.003200e-02	20151204_gfpNIPBLcf1_Prometa\MitoSys2\LSM\gfpNIPBLcf1_Noc\rnd2\DE_W0002\DE_W0002_P0012\DE_2_W0002_P0012_T0001\TR1_W0001_P0036\TR1_2_W0001_P0036_T0001_R1_P3_K1_Ch2-Ch1.zen
16540	1.864088e-02	1.205436e-02	1.899000e-02	20151204_gfpNIPBLcf1_Prometa\MitoSys2\LSM\gfpNIPBLcf1_Noc\rnd2\DE_W0002\DE_W0002_P0012\DE_2_W0002_P0012_T0001\TR1_W0001_P0036\TR1_2_W0001_P0036_T0001_R1_P3_K1_Ch2-Ch1.zen
17820	1.617869e-02	1.026534e-02	1.802400e-02	20151204_gfpNIPBLcf1_Prometa\MitoSys2\LSM\gfpNIPBLcf1_Noc\rnd2\DE_W0002\DE_W0002_P0012\DE_2_W0002_P0012_T0001\TR1_W0001_P0036\TR1_2_W0001_P0036_T0001_R1_P3_K1_Ch2-Ch1.zen
19100	1.580167e-02	8.466678e-03	1.712500e-02	20151204_gfpNIPBLcf1_Prometa\MitoSys2\LSM\gfpNIPBLcf1_Noc\rnd2\DE_W0002\DE_W0002_P0012\DE_2_W0002_P0012_T0001\TR1_W0001_P0036\TR1_2_W0001_P0036_T0001_R1_P3_K1_Ch2-Ch1.zen
20380	1.580199e-02	9.317919e-03	1.628500e-02	20151204_gfpNIPBLcf1_Prometa\MitoSys2\LSM\gfpNIPBLcf1_Noc\rnd2\DE_W0002\DE_W0002_P0012\DE_2_W0002_P0012_T0001\TR1_W0001_P0036\TR1_2_W0001_P0036_T0001_R1_P3_K1_Ch2-Ch1.zen
21660	1.545639e-02	8.907579e-03	1.549800e-02	20151204_gfpNIPBLcf1_Prometa\MitoSys2\LSM\gfpNIPBLcf1_Noc\rnd2\DE_W0002\DE_W0002_P0012\DE_2_W0002_P0012_T0001\TR1_W0001_P0036\TR1_2_W0001_P0036_T0001_R1_P3_K1_Ch2-Ch1.zen
22940	1.553124e-02	9.260377e-03	1.475900e-02	20151204_gfpNIPBLcf1_Prometa\MitoSys2\LSM\gfpNIPBLcf1_Noc\rnd2\DE_W0002\DE_W0002_P0012\DE_2_W0002_P0012_T0001\TR1_W0001_P0036\TR1_2_W0001_P0036_T0001_R1_P3_K1_Ch2-Ch1.zen
24220	1.317315e-02	1.082692e-02	1.406500e-02	20151204_gfpNIPBLcf1_Prometa\MitoSys2\LSM\gfpNIPBLcf1_Noc\rnd2\DE_W0002\DE_W0002_P0012\DE_2_W0002_P0012_T0001\TR1_W0001_P0036\TR1_2_W0001_P0036_T0001_R1_P3_K1_Ch2-Ch1.zen
25500	1.327645e-02	1.011578e-02	1.341100e-02	20151204_gfpNIPBLcf1_Prometa\MitoSys2\LSM\gfpNIPBLcf1_Noc\rnd2\DE_W0002\DE_W0002_P0012\DE_2_W0002_P0012_T0001\TR1_W0001_P0036\TR1_2_W0001_P0036_T0001_R1_P3_K1_Ch2-Ch1.zen
28060	1.247428e-02	7.904511e-03	1.221600e-02	20151204_gfpNIPBLcf1_Prometa\MitoSys2\LSM\gfpNIPBLcf1_Noc\rnd2\DE_W0002\DE_W0002_P0012\DE_2_W0002_P0012_T0001\TR1_W0001_P0036\TR1_2_W0001_P0036_T0001_R1_P3_K1_Ch2-Ch1.zen
30620	1.094230e-02	9.046287e-03	1.115400e-02	20151204_gfpNIPBLcf1_Prometa\MitoSys2\LSM\gfpNIPBLcf1_Noc\rnd2\DE_W0002\DE_W0002_P0012\DE_2_W0002_P0012_T0001\TR1_W0001_P0036\TR1_2_W0001_P0036_T0001_R1_P3_K1_Ch2-Ch1.zen
33180	1.053084e-02	8.684221e-03	1.020700e-02	20151204_gfpNIPBLcf1_Prometa\MitoSys2\LSM\gfpNIPBLcf1_Noc\rnd2\DE_W0002\DE_W0002_P0012\DE_2_W0002_P0012_T0001\TR1_W0001_P0036\TR1_2_W0001_P0036_T0001_R1_P3_K1_Ch2-Ch1.zen
35740	9.425701e-03	8.272357e-03	9.362400e-03	20151204_gfpNIPBLcf1_Prometa\MitoSys2\LSM\gfpNIPBLcf1_Noc\rnd2\DE_W0002\DE_W0002_P0012\DE_2_W0002_P0012_T0001\TR1_W0001_P0036\TR1_2_W0001_P0036_T0001_R1_P3_K1_Ch2-Ch1.zen
38300	8.170532e-03	7.332416e-03	8.606800e-03	20151204_gfpNIPBLcf1_Prometa\MitoSys2\LSM\gfpNIPBLcf1_Noc\rnd2\DE_W0002\DE_W0002_P0012\DE_2_W0002_P0012_T0001\TR1_W0001_P0036\TR1_2_W0001_P0036_T0001_R1_P3_K1_Ch2-Ch1.zen
40860	7.827311e-03	8.504255e-03	7.929700e-03	20151204_gfpNIPBLcf1_Prometa\MitoSys2\LSM\gfpNIPBLcf1_Noc\rnd2\DE_W0002\DE_W0002_P0012\DE_2_W0002_P0012_T0001\TR1_W0001_P0036\TR1_2_W0001_P0036_T0001_R1_P3_K1_Ch2-Ch1.zen
43420	7.773936e-03	7.623670e-03	7.321700e-03	20151204_gfpNIPBLcf1_Prometa\MitoSys2\LSM\gfpNIPBLcf1_Noc\rnd2\DE_W0002\DE_W0002_P0012\DE_2_W0002_P0012_T0001\TR1_W0001_P0036\TR1_2_W0001_P0036_T0001_R1_P3_K1_Ch2-Ch1.zen
45980	7.636576e-03	7.703333e-03	6.774600e-03	20151204_gfpNIPBLcf1_Prometa\MitoSys2\LSM\gfpNIPBLcf1_Noc\rnd2\DE_W0002\DE_W0002_P0012\DE_2_W0002_P0012_T0001\TR1_W0001_P0036\TR1_2_W0001_P0036_T0001_R1_P3_K1_Ch2-Ch1.zen
48540	7.608253e-03	1.062543e-02	6.281200e-03	20151204_gfpNIPBLcf1_Prometa\MitoSys2\LSM\gfpNIPBLcf1_Noc\rnd2\DE_W0002\DE_W0002_P0012\DE_2_W0002_P0012_T0001\TR1_W0001_P0036\TR1_2_W0001_P0036_T0001_R1_P3_K1_Ch2-Ch1.zen
51100	7.341141e-03	1.005621e-02	5.835200e-03	20151204_gfpNIPBLcf1_Prometa\MitoSys2\LSM\gfpNIPBLcf1_Noc\rnd2\DE_W0002\DE_W0002_P0012\DE_2_W0002_P0012_T0001\TR1_W0001_P0036\TR1_2_W0001_P0036_T0001_R1_P3_K1_Ch2-Ch1.zen
56220	5.899636e-03	1.012038e-02	5.064400e-03	20151204_gfpNIPBLcf1_Prometa\MitoSys2\LSM\gfpNIPBLcf1_Noc\rnd2\DE_W0002\DE_W0002_P0012\DE_2_W0002_P0012_T0001\TR1_W0001_P0036\TR1_2_W0001_P0036_T0001_R1_P3_K1_Ch2-Ch1.zen
61340	4.088777e-03	9.602340e-03	4.426500e-03	20151204_gfpNIPBLcf1_Prometa\MitoSys2\LSM\gfpNIPBLcf1_Noc\rnd2\DE_W0002\DE_W0002_P0012\DE_2_W0002_P0012_T0001\TR1_W0001_P0036\TR1_2_W0001_P0036_T0001_R1_P3_K1_Ch2-Ch1.zen
66460	2.703414e-03	1.289251e-02	3.893900e-03	20151204_gfpNIPBLcf1_Prometa\MitoSys2\LSM\gfpNIPBLcf1_Noc\rnd2\DE_W0002\DE_W0002_P0012\DE_2_W0002_P0012_T0001\TR1_W0001_P0036\TR1_2_W0001_P0036_T0001_R1_P3_K1_Ch2-Ch1.zen
71580	1.836997e-03	1.158345e-02	3.445800e-03	20151204_gfpNIPBLcf1_Prometa\MitoSys2\LSM\gfpNIPBLcf1_Noc\rnd2\DE_W0002\DE_W0002_P0012\DE_2_W0002_P0012_T0001\TR1_W0001_P0036\TR1_2_W0001_P0036_T0001_R1_P3_K1_Ch2-Ch1.zen
76700	1.408408e-03	1.061356e-02	3.065900e-03	20151204_gfpNIPBLcf1_Prometa\MitoSys2\LSM\gfpNIPBLcf1_Noc\rnd2\DE_W0002\DE_W0002_P0012\DE_2_W0002_P0012_T0001\TR1_W0001_P0036\TR1_2_W0001_P0036_T0001_R1_P3_K1_Ch2-Ch1.zen
81820	1.924119e-03	1.000319e-02	2.741500e-03	20151204_gfpNIPBLcf1_Prometa\MitoSys2\LSM\gfpNIPBLcf1_Noc\rnd2\DE_W0002\DE_W0002_P0012\DE_2_W0002_P0012_T0001\TR1_W0001_P0036\TR1_2_W0001_P0036_T0001_R1_P3_K1_Ch2-Ch1.zen
86940	1.662918e-03	9.635171e-03	2.462600e-03	20151204_gfpNIPBLcf1_Prometa\MitoSys2\LSM\gfpNIPBLcf1_Noc\rnd2\DE_W0002\DE_W0002_P0012\DE_2_W0002_P0012_T0001\TR1_W0001_P0036\TR1_2_W0001_P0036_T0001_R1_P3_K1_Ch2-Ch1.zen
92060	2.856514e-03	9.190702e-03	2.221500e-03	20151204_gfpNIPBLcf1_Prometa\MitoSys2\LSM\gfpNIPBLcf1_Noc\rnd2\DE_W0002\DE_W0002_P0012\DE_2_W0002_P0012_T0001\TR1_W0001_P0036\TR1_2_W0001_P0036_T0001_R1_P3_K1_Ch2-Ch1.zen
97180	2.687839e-03	8.331926e-03	2.011800e-03	20151204_gfpNIPBLcf1_Prometa\MitoSys2\LSM\gfpNIPBLcf1_Noc\rnd2\DE_W0002\DE_W0002_P0012\DE_2_W0002_P0012_T0001\TR1_W0001_P0036\TR1_2_W0001_P0036_T0001_R1_P3_K1_Ch2-Ch1.zen
102300	3.212406e-03	6.806571e-03	1.828500e-03	20151204_gfpNIPBLcf1_Prometa\MitoSys2\LSM\gfpNIPBLcf1_Noc\rnd2\DE_W0002\DE_W0002_P0012\DE_2_W0002_P0012_T0001\TR1_W0001_P0036\TR1_2_W0001_P0036_T0001_R1_P3_K1_Ch2-Ch1.zen
112540	2.258686e-03	8.079001e-03	1.525400e-03	20151204_gfpNIPBLcf1_Prometa\MitoSys2\LSM\gfpNIPBLcf1_Noc\rnd2\DE_W0002\DE_W0002_P0012\DE_2_W0002_P0012_T0001\TR1_W0001_P0036\TR1_2_W0001_P0036_T0001_R1_P3_K1_Ch2-Ch1.zen
122780	2.877631e-03	6.563797e-03	1.287400e-03	20151204_gfpNIPBLcf1_Prometa\MitoSys2\LSM\gfpNIPBLcf1_Noc\rnd2\DE_W0002\DE_W0002_P0012\DE_2_W0002_P0012_T0001\TR1_W0001_P0036\TR1_2_W0001_P0036_T0001_R1_P3_K1_Ch2-Ch1.zen
133020	2.605748e-03	6.263440e-03	1.097700e-03	20151204_gfpNIPBLcf1_Prometa\MitoSys2\LSM\gfpNIPBLcf1_Noc\rnd2\DE_W0002\DE_W0002_P0012\DE_2_W0002_P0012_T0001\TR1_W0001_P0036\TR1_2_W0001_P0036_T0001_R1_P3_K1_Ch2-Ch1.zen
143260	2.374272e-03	6.509417e-03	9.444600e-04	20151204_gfpNIPBLcf1_Prometa\MitoSys2\LSM\gfpNIPBLcf1_Noc\rnd2\DE_W0002\DE_W0002_P0012\DE_2_W0002_P0012_T0001\TR1_W0001_P0036\TR1_2_W0001_P0036_T0001_R1_P3_K1_Ch2-Ch1.zen
153500	2.725681e-03	6.221822e-03	8.191600e-04	20151204_gfpNIPBLcf1_Prometa\MitoSys2\LSM\gfpNIPBLcf1_Noc\rnd2\DE_W0002\DE_W0002_P0012\DE_2_W0002_P0012_T0001\TR1_W0001_P0036\TR1_2_W0001_P0036_T0001_R1_P3_K1_Ch2-Ch1.zen
163740	1.724411e-03	7.637587e-03	7.156300e-04	20151204_gfpNIPBLcf1_Prometa\MitoSys2\LSM\gfpNIPBLcf1_Noc\rnd2\DE_W0002\DE_W0002_P0012\DE_2_W0002_P0012_T0001\TR1_W0001_P0036\TR1_2_W0001_P0036_T0001_R1_P3_K1_Ch2-Ch1.zen
173980	-1.242188e-03	8.604986e-03	6.292800e-04	20151204_gfpNIPBLcf1_Prometa\MitoSys2\LSM\gfpNIPBLcf1_Noc\rnd2\DE_W0002\DE_W0002_P0012\DE_2_W0002_P0012_T0001\TR1_W0001_P0036\TR1_2_W0001_P0036_T0001_R1_P3_K1_Ch2-Ch1.zen
184220	-2.004670e-03	7.535721e-03	5.566500e-04	20151204_gfpNIPBLcf1_Prometa\MitoSys2\LSM\gfpNIPBLcf1_Noc\rnd2\DE_W0002\DE_W0002_P0012\DE_2_W0002_P0012_T0001\TR1_W0001_P0036\TR1_2_W0001_P0036_T0001_R1_P3_K1_Ch2-Ch1.zen
194460	-1.950993e-03	6.177539e-03	4.950700e-04	20151204_gfpNIPBLcf1_Prometa\MitoSys2\LSM\gfpNIPBLcf1_Noc\rnd2\DE_W0002\DE_W0002_P0012\DE_2_W0002_P0012_T0001\TR1_W0001_P0036\TR1_2_W0001_P0036_T0001_R1_P3_K1_Ch2-Ch1.zen
204700	-1.728793e-04	5.055881e-03	4.425000e-04	20151204_gfpNIPBLcf1_Prometa\MitoSys2\LSM\gfpNIPBLcf1_Noc\rnd2\DE_W0002\DE_W0002_P0012\DE_2_W0002_P0012_T0001\TR1_W0001_P0036\TR1_2_W0001_P0036_T0001_R1_P3_K1_Ch2-Ch1.zen
225180	6.907143e-04	5.336826e-03	3.582700e-04	20151204_gfpNIPBLcf1_Prometa\MitoSys2\LSM\gfpNIPBLcf1_Noc\rnd2\DE_W0002\DE_W0002_P0012\DE_2_W0002_P0012_T0001\TR1_W0001_P0036\TR1_2_W0001_P0036_T0001_R1_P3_K1_Ch2-Ch1.zen
245660	-4.310052e-04	4.938206e-03	2.946800e-04	20151204_gfpNIPBLcf1_Prometa\MitoSys2\LSM\gfpNIPBLcf1_Noc\rnd2\DE_W0002\DE_W0002_P0012\DE_2_W0002_P0012_T0001\TR1_W0001_P0036\TR1_2_W0001_P0036_T0001_R1_P3_K1_Ch2-Ch1.zen
266140	-9.461072e-04	5.964343e-03	2.457000e-04	20151204_gfpNIPBLcf1_Prometa\MitoSys2\LSM\gfpNIPBLcf1_Noc\rnd2\DE_W0002\DE_W0002_P0012\DE_2_W0002_P0012_T0001\TR1_W0001_P0036\TR1_2_W0001_P0036_T0001_R1_P3_K1_Ch2-Ch1.zen
286620	-2.810809e-04	7.186459e-03	2.073200e-04	20151204_gfpNIPBLcf1_Prometa\MitoSys2\LSM\gfpNIPBLcf1_Noc\rnd2\DE_W0002\DE_W0002_P0012\DE_2_W0002_P0012_T0001\TR1_W0001_P0036\TR1_2_W0001_P0036_T0001_R1_P3_K1_Ch2-Ch1.zen
307100	1.307205e-03	4.787026e-03	1.767900e-04	20151204_gfpNIPBLcf1_Prometa\MitoSys2\LSM\gfpNIPBLcf1_Noc\rnd2\DE_W0002\DE_W0002_P0012\DE_2_W0002_P0012_T0001\TR1_W0001_P0036\TR1_2_W0001_P0036_T0001_R1_P3_K1_Ch2-Ch1.zen
327580	2.158759e-04	5.414117e-03	1.521800e-04	20151204_gfpNIPBLcf1_Prometa\MitoSys2\LSM\gfpNIPBLcf1_Noc\rnd2\DE_W0002\DE_W0002_P0012\DE_2_W0002_P0012_T0001\TR1_W0001_P0036\TR1_2_W0001_P0036_T0001_R1_P3_K1_Ch2-Ch1.zen
348060	1.569013e-04	6.095409e-03	1.320900e-04	20151204_gfpNIPBLcf1_Prometa\MitoSys2\LSM\gfpNIPBLcf1_Noc\rnd2\DE_W0002\DE_W0002_P0012\DE_2_W0002_P0012_T0001\TR1_W0001_P0036\TR1_2_W0001_P0036_T0001_R1_P3_K1_Ch2-Ch1.zen
368540	-8.125384e-04	6.110310e-03	1.155300e-04	20151204_gfpNIPBLcf1_Prometa\MitoSys2\LSM\gfpNIPBLcf1_Noc\rnd2\DE_W0002\DE_W0002_P0012\DE_2_W0002_P0012_T0001\TR1_W0001_P0036\TR1_2_W0001_P0036_T0001_R1_P3_K1_Ch2-Ch1.zen
389020	-3.121790e-03	7.869052e-03	1.017300e-04	20151204_gfpNIPBLcf1_Prometa\MitoSys2\LSM\gfpNIPBLcf1_Noc\rnd2\DE_W0002\DE_W0002_P0012\DE_2_W0002_P0012_T0001\TR1_W0001_P0036\TR1_2_W0001_P0036_T0001_R1_P3_K1_Ch2-Ch1.zen
409500	-3.304971e-03	8.122890e-03	9.014400e-05	20151204_gfpNIPBLcf1_Prometa\MitoSys2\LSM\gfpNIPBLcf1_Noc\rnd2\DE_W0002\DE_W0002_P0012\DE_2_W0002_P0012_T0001\TR1_W0001_P0036\TR1_2_W0001_P0036_T0001_R1_P3_K1_Ch2-Ch1.zen
450460	-8.643961e-04	6.121344e-03	7.195200e-05	20151204_gfpNIPBLcf1_Prometa\MitoSys2\LSM\gfpNIPBLcf1_Noc\rnd2\DE_W0002\DE_W0002_P0012\DE_2_W0002_P0012_T0001\TR1_W0001_P0036\TR1_2_W0001_P0036_T0001_R1_P3_K1_Ch2-Ch1.zen
491420	-1.659990e-03	5.359055e-03	5.853800e-05	20151204_gfpNIPBLcf1_Prometa\MitoSys2\LSM\gfpNIPBLcf1_Noc\rnd2\DE_W0002\DE_W0002_P0012\DE_2_W0002_P0012_T0001\TR1_W0001_P0036\TR1_2_W0001_P0036_T0001_R1_P3_K1_Ch2-Ch1.zen
532380	-2.685660e-03	4.124196e-03	4.840600e-05	20151204_gfpNIPBLcf1_Prometa\MitoSys2\LSM\gfpNIPBLcf1_Noc\rnd2\DE_W0002\DE_W0002_P0012\DE_2_W0002_P0012_T0001\TR1_W0001_P0036\TR1_2_W0001_P0036_T0001_R1_P3_K1_Ch2-Ch1.zen
573340	-2.576998e-03	4.136950e-03	4.059300e-05	20151204_gfpNIPBLcf1_Prometa\MitoSys2\LSM\gfpNIPBLcf1_Noc\rnd2\DE_W0002\DE_W0002_P0012\DE_2_W0002_P0012_T0001\TR1_W0001_P0036\TR1_2_W0001_P0036_T0001_R1_P3_K1_Ch2-Ch1.zen
614300	-2.583907e-03	6.718974e-03	3.445800e-05	20151204_gfpNIPBLcf1_Prometa\MitoSys2\LSM\gfpNIPBLcf1_Noc\rnd2\DE_W0002\DE_W0002_P0012\DE_2_W0002_P0012_T0001\TR1_W0001_P0036\TR1_2_W0001_P0036_T0001_R1_P3_K1_Ch2-Ch1.zen
655260	-1.078974e-03	5.358147e-03	2.956400e-05	20151204_gfpNIPBLcf1_Prometa\MitoSys2\LSM\gfpNIPBLcf1_Noc\rnd2\DE_W0002\DE_W0002_P0012\DE_2_W0002_P0012_T0001\TR1_W0001_P0036\TR1_2_W0001_P0036_T0001_R1_P3_K1_Ch2-Ch1.zen
696220	-3.036037e-03	5.741296e-03	2.560700e-05	20151204_gfpNIPBLcf1_Prometa\MitoSys2\LSM\gfpNIPBLcf1_Noc\rnd2\DE_W0002\DE_W0002_P0012\DE_2_W0002_P0012_T0001\TR1_W0001_P0036\TR1_2_W0001_P0036_T0001_R1_P3_K1_Ch2-Ch1.zen
737180	-2.285068e-03	6.614879e-03	2.236600e-05	20151204_gfpNIPBLcf1_Prometa\MitoSys2\LSM\gfpNIPBLcf1_Noc\rnd2\DE_W0002\DE_W0002_P0012\DE_2_W0002_P0012_T0001\TR1_W0001_P0036\TR1_2_W0001_P0036_T0001_R1_P3_K1_Ch2-Ch1.zen
778140	8.915738e-04	4.984399e-03	1.968300e-05	20151204_gfpNIPBLcf1_Prometa\MitoSys2\LSM\gfpNIPBLcf1_Noc\rnd2\DE_W0002\DE_W0002_P0012\DE_2_W0002_P0012_T0001\TR1_W0001_P0036\TR1_2_W0001_P0036_T0001_R1_P3_K1_Ch2-Ch1.zen
819100	3.116686e-04	3.696904e-03	1.743900e-05	20151204_gfpNIPBLcf1_Prometa\MitoSys2\LSM\gfpNIPBLcf1_Noc\rnd2\DE_W0002\DE_W0002_P0012\DE_2_W0002_P0012_T0001\TR1_W0001_P0036\TR1_2_W0001_P0036_T0001_R1_P3_K1_Ch2-Ch1.zen
901020	4.285663e-04	6.460055e-03	1.393600e-05	20151204_gfpNIPBLcf1_Prometa\MitoSys2\LSM\gfpNIPBLcf1_Noc\rnd2\DE_W0002\DE_W0002_P0012\DE_2_W0002_P0012_T0001\TR1_W0001_P0036\TR1_2_W0001_P0036_T0001_R1_P3_K1_Ch2-Ch1.zen
982940	-1.134809e-03	5.383072e-03	1.136600e-05	20151204_gfpNIPBLcf1_Prometa\MitoSys2\LSM\gfpNIPBLcf1_Noc\rnd2\DE_W0002\DE_W0002_P0012\DE_2_W0002_P0012_T0001\TR1_W0001_P0036\TR1_2_W0001_P0036_T0001_R1_P3_K1_Ch2-Ch1.zen
1064860	-3.459703e-04	4.515072e-03	9.429500e-06	20151204_gfpNIPBLcf1_Prometa\MitoSys2\LSM\gfpNIPBLcf1_Noc\rnd2\DE_W0002\DE_W0002_P0012\DE_2_W0002_P0012_T0001\TR1_W0001_P0036\TR1_2_W0001_P0036_T0001_R1_P3_K1_Ch2-Ch1.zen
1146780	-1.121118e-03	4.676704e-03	7.938000e-06	20151204_gfpNIPBLcf1_Prometa\MitoSys2\LSM\gfpNIPBLcf1_Noc\rnd2\DE_W0002\DE_W0002_P0012\DE_2_W0002_P0012_T0001\TR1_W0001_P0036\TR1_2_W0001_P0036_T0001_R1_P3_K1_Ch2-Ch1.zen
1228700	2.719241e-04	4.527881e-03	6.767000e-06	20151204_gfpNIPBLcf1_Prometa\MitoSys2\LSM\gfpNIPBLcf1_Noc\rnd2\DE_W0002\DE_W0002_P0012\DE_2_W0002_P0012_T0001\TR1_W0001_P0036\TR1_2_W0001_P0036_T0001_R1_P3_K1_Ch2-Ch1.zen
1310620	-1.796277e-03	5.230931e-03	5.832000e-06	20151204_gfpNIPBLcf1_Prometa\MitoSys2\LSM\gfpNIPBLcf1_Noc\rnd2\DE_W0002\DE_W0002_P0012\DE_2_W0002_P0012_T0001\TR1_W0001_P0036\TR1_2_W0001_P0036_T0001_R1_P3_K1_Ch2-Ch1.zen
1392540	-2.180387e-03	7.228805e-03	5.074700e-06	20151204_gfpNIPBLcf1_Prometa\MitoSys2\LSM\gfpNIPBLcf1_Noc\rnd2\DE_W0002\DE_W0002_P0012\DE_2_W0002_P0012_T0001\TR1_W0001_P0036\TR1_2_W0001_P0036_T0001_R1_P3_K1_Ch2-Ch1.zen
1474460	-1.239293e-03	5.251134e-03	4.453400e-06	20151204_gfpNIPBLcf1_Prometa\MitoSys2\LSM\gfpNIPBLcf1_Noc\rnd2\DE_W0002\DE_W0002_P0012\DE_2_W0002_P0012_T0001\TR1_W0001_P0036\TR1_2_W0001_P0036_T0001_R1_P3_K1_Ch2-Ch1.zen
1556380	-6.473680e-04	5.556281e-03	3.937700e-06	20151204_gfpNIPBLcf1_Prometa\MitoSys2\LSM\gfpNIPBLcf1_Noc\rnd2\DE_W0002\DE_W0002_P0012\DE_2_W0002_P0012_T0001\TR1_W0001_P0036\TR1_2_W0001_P0036_T0001_R1_P3_K1_Ch2-Ch1.zen
10	1.075993e-01	2.862219e-02	9.743400e-02	20151204_gfpNIPBLcf1_Prometa\MitoSys2\LSM\gfpNIPBLcf1_Noc\rnd2\DE_W0002\DE_W0002_P0012\DE_2_W0002_P0012_T0001\TR1_W0001_P0036\TR1_2_W0001_P0036_T0001_R1_P4_K1_Ch2-Ch1.zen
20	8.851128e-02	2.781870e-02	9.597000e-02	20151204_gfpNIPBLcf1_Prometa\MitoSys2\LSM\gfpNIPBLcf1_Noc\rnd2\DE_W0002\DE_W0002_P0012\DE_2_W0002_P0012_T0001\TR1_W0001_P0036\TR1_2_W0001_P0036_T0001_R1_P4_K1_Ch2-Ch1.zen
30	8.622714e-02	2.792243e-02	9.460400e-02	20151204_gfpNIPBLcf1_Prometa\MitoSys2\LSM\gfpNIPBLcf1_Noc\rnd2\DE_W0002\DE_W0002_P0012\DE_2_W0002_P0012_T0001\TR1_W0001_P0036\TR1_2_W0001_P0036_T0001_R1_P4_K1_Ch2-Ch1.zen
40	8.703755e-02	2.793125e-02	9.333000e-02	20151204_gfpNIPBLcf1_Prometa\MitoSys2\LSM\gfpNIPBLcf1_Noc\rnd2\DE_W0002\DE_W0002_P0012\DE_2_W0002_P0012_T0001\TR1_W0001_P0036\TR1_2_W0001_P0036_T0001_R1_P4_K1_Ch2-Ch1.zen
50	9.516212e-02	2.397312e-02	9.214100e-02	20151204_gfpNIPBLcf1_Prometa\MitoSys2\LSM\gfpNIPBLcf1_Noc\rnd2\DE_W0002\DE_W0002_P0012\DE_2_W0002_P0012_T0001\TR1_W0001_P0036\TR1_2_W0001_P0036_T0001_R1_P4_K1_Ch2-Ch1.zen
60	9.905982e-02	2.465979e-02	9.103000e-02	20151204_gfpNIPBLcf1_Prometa\MitoSys2\LSM\gfpNIPBLcf1_Noc\rnd2\DE_W0002\DE_W0002_P0012\DE_2_W0002_P0012_T0001\TR1_W0001_P0036\TR1_2_W0001_P0036_T0001_R1_P4_K1_Ch2-Ch1.zen
70	8.854695e-02	3.084156e-02	8.998900e-02	20151204_gfpNIPBLcf1_Prometa\MitoSys2\LSM\gfpNIPBLcf1_Noc\rnd2\DE_W0002\DE_W0002_P0012\DE_2_W0002_P0012_T0001\TR1_W0001_P0036\TR1_2_W0001_P0036_T0001_R1_P4_K1_Ch2-Ch1.zen
80	9.078108e-02	2.472364e-02	8.901200e-02	20151204_gfpNIPBLcf1_Prometa\MitoSys2\LSM\gfpNIPBLcf1_Noc\rnd2\DE_W0002\DE_W0002_P0012\DE_2_W0002_P0012_T0001\TR1_W0001_P0036\TR1_2_W0001_P0036_T0001_R1_P4_K1_Ch2-Ch1.zen
90	9.535553e-02	3.072663e-02	8.809400e-02	20151204_gfpNIPBLcf1_Prometa\MitoSys2\LSM\gfpNIPBLcf1_Noc\rnd2\DE_W0002\DE_W0002_P0012\DE_2_W0002_P0012_T0001\TR1_W0001_P0036\TR1_2_W0001_P0036_T0001_R1_P4_K1_Ch2-Ch1.zen
100	8.815151e-02	3.029842e-02	8.722800e-02	20151204_gfpNIPBLcf1_Prometa\MitoSys2\LSM\gfpNIPBLcf1_Noc\rnd2\DE_W0002\DE_W0002_P0012\DE_2_W0002_P0012_T0001\TR1_W0001_P0036\TR1_2_W0001_P0036_T0001_R1_P4_K1_Ch2-Ch1.zen
120	8.703327e-02	2.524402e-02	8.563800e-02	20151204_gfpNIPBLcf1_Prometa\MitoSys2\LSM\gfpNIPBLcf1_Noc\rnd2\DE_W0002\DE_W0002_P0012\DE_2_W0002_P0012_T0001\TR1_W0001_P0036\TR1_2_W0001_P0036_T0001_R1_P4_K1_Ch2-Ch1.zen
140	7.562508e-02	2.287782e-02	8.420800e-02	20151204_gfpNIPBLcf1_Prometa\MitoSys2\LSM\gfpNIPBLcf1_Noc\rnd2\DE_W0002\DE_W0002_P0012\DE_2_W0002_P0012_T0001\TR1_W0001_P0036\TR1_2_W0001_P0036_T0001_R1_P4_K1_Ch2-Ch1.zen
160	7.797148e-02	2.150420e-02	8.291000e-02	20151204_gfpNIPBLcf1_Prometa\MitoSys2\LSM\gfpNIPBLcf1_Noc\rnd2\DE_W0002\DE_W0002_P0012\DE_2_W0002_P0012_T0001\TR1_W0001_P0036\TR1_2_W0001_P0036_T0001_R1_P4_K1_Ch2-Ch1.zen
180	8.019061e-02	1.881478e-02	8.172200e-02	20151204_gfpNIPBLcf1_Prometa\MitoSys2\LSM\gfpNIPBLcf1_Noc\rnd2\DE_W0002\DE_W0002_P0012\DE_2_W0002_P0012_T0001\TR1_W0001_P0036\TR1_2_W0001_P0036_T0001_R1_P4_K1_Ch2-Ch1.zen
200	8.589921e-02	2.072255e-02	8.062600e-02	20151204_gfpNIPBLcf1_Prometa\MitoSys2\LSM\gfpNIPBLcf1_Noc\rnd2\DE_W0002\DE_W0002_P0012\DE_2_W0002_P0012_T0001\TR1_W0001_P0036\TR1_2_W0001_P0036_T0001_R1_P4_K1_Ch2-Ch1.zen
220	8.275912e-02	2.152268e-02	7.960700e-02	20151204_gfpNIPBLcf1_Prometa\MitoSys2\LSM\gfpNIPBLcf1_Noc\rnd2\DE_W0002\DE_W0002_P0012\DE_2_W0002_P0012_T0001\TR1_W0001_P0036\TR1_2_W0001_P0036_T0001_R1_P4_K1_Ch2-Ch1.zen
240	7.298669e-02	2.132253e-02	7.865300e-02	20151204_gfpNIPBLcf1_Prometa\MitoSys2\LSM\gfpNIPBLcf1_Noc\rnd2\DE_W0002\DE_W0002_P0012\DE_2_W0002_P0012_T0001\TR1_W0001_P0036\TR1_2_W0001_P0036_T0001_R1_P4_K1_Ch2-Ch1.zen
260	8.243078e-02	1.634963e-02	7.775300e-02	20151204_gfpNIPBLcf1_Prometa\MitoSys2\LSM\gfpNIPBLcf1_Noc\rnd2\DE_W0002\DE_W0002_P0012\DE_2_W0002_P0012_T0001\TR1_W0001_P0036\TR1_2_W0001_P0036_T0001_R1_P4_K1_Ch2-Ch1.zen
280	7.473127e-02	1.816575e-02	7.690000e-02	20151204_gfpNIPBLcf1_Prometa\MitoSys2\LSM\gfpNIPBLcf1_Noc\rnd2\DE_W0002\DE_W0002_P0012\DE_2_W0002_P0012_T0001\TR1_W0001_P0036\TR1_2_W0001_P0036_T0001_R1_P4_K1_Ch2-Ch1.zen
300	7.203618e-02	1.473923e-02	7.608800e-02	20151204_gfpNIPBLcf1_Prometa\MitoSys2\LSM\gfpNIPBLcf1_Noc\rnd2\DE_W0002\DE_W0002_P0012\DE_2_W0002_P0012_T0001\TR1_W0001_P0036\TR1_2_W0001_P0036_T0001_R1_P4_K1_Ch2-Ch1.zen
340	7.640903e-02	1.654799e-02	7.456300e-02	20151204_gfpNIPBLcf1_Prometa\MitoSys2\LSM\gfpNIPBLcf1_Noc\rnd2\DE_W0002\DE_W0002_P0012\DE_2_W0002_P0012_T0001\TR1_W0001_P0036\TR1_2_W0001_P0036_T0001_R1_P4_K1_Ch2-Ch1.zen
380	7.188366e-02	1.551724e-02	7.314500e-02	20151204_gfpNIPBLcf1_Prometa\MitoSys2\LSM\gfpNIPBLcf1_Noc\rnd2\DE_W0002\DE_W0002_P0012\DE_2_W0002_P0012_T0001\TR1_W0001_P0036\TR1_2_W0001_P0036_T0001_R1_P4_K1_Ch2-Ch1.zen
420	7.917209e-02	1.282515e-02	7.181200e-02	20151204_gfpNIPBLcf1_Prometa\MitoSys2\LSM\gfpNIPBLcf1_Noc\rnd2\DE_W0002\DE_W0002_P0012\DE_2_W0002_P0012_T0001\TR1_W0001_P0036\TR1_2_W0001_P0036_T0001_R1_P4_K1_Ch2-Ch1.zen
460	6.747636e-02	1.720556e-02	7.054900e-02	20151204_gfpNIPBLcf1_Prometa\MitoSys2\LSM\gfpNIPBLcf1_Noc\rnd2\DE_W0002\DE_W0002_P0012\DE_2_W0002_P0012_T0001\TR1_W0001_P0036\TR1_2_W0001_P0036_T0001_R1_P4_K1_Ch2-Ch1.zen
500	6.688660e-02	1.179967e-02	6.934600e-02	20151204_gfpNIPBLcf1_Prometa\MitoSys2\LSM\gfpNIPBLcf1_Noc\rnd2\DE_W0002\DE_W0002_P0012\DE_2_W0002_P0012_T0001\TR1_W0001_P0036\TR1_2_W0001_P0036_T0001_R1_P4_K1_Ch2-Ch1.zen
540	7.173537e-02	2.023856e-02	6.819400e-02	20151204_gfpNIPBLcf1_Prometa\MitoSys2\LSM\gfpNIPBLcf1_Noc\rnd2\DE_W0002\DE_W0002_P0012\DE_2_W0002_P0012_T0001\TR1_W0001_P0036\TR1_2_W0001_P0036_T0001_R1_P4_K1_Ch2-Ch1.zen
580	6.858692e-02	1.586663e-02	6.708900e-02	20151204_gfpNIPBLcf1_Prometa\MitoSys2\LSM\gfpNIPBLcf1_Noc\rnd2\DE_W0002\DE_W0002_P0012\DE_2_W0002_P0012_T0001\TR1_W0001_P0036\TR1_2_W0001_P0036_T0001_R1_P4_K1_Ch2-Ch1.zen
620	6.643183e-02	1.802735e-02	6.602500e-02	20151204_gfpNIPBLcf1_Prometa\MitoSys2\LSM\gfpNIPBLcf1_Noc\rnd2\DE_W0002\DE_W0002_P0012\DE_2_W0002_P0012_T0001\TR1_W0001_P0036\TR1_2_W0001_P0036_T0001_R1_P4_K1_Ch2-Ch1.zen
660	6.731439e-02	1.423638e-02	6.500100e-02	20151204_gfpNIPBLcf1_Prometa\MitoSys2\LSM\gfpNIPBLcf1_Noc\rnd2\DE_W0002\DE_W0002_P0012\DE_2_W0002_P0012_T0001\TR1_W0001_P0036\TR1_2_W0001_P0036_T0001_R1_P4_K1_Ch2-Ch1.zen
700	6.341561e-02	1.067781e-02	6.401200e-02	20151204_gfpNIPBLcf1_Prometa\MitoSys2\LSM\gfpNIPBLcf1_Noc\rnd2\DE_W0002\DE_W0002_P0012\DE_2_W0002_P0012_T0001\TR1_W0001_P0036\TR1_2_W0001_P0036_T0001_R1_P4_K1_Ch2-Ch1.zen
780	6.140613e-02	1.354031e-02	6.213400e-02	20151204_gfpNIPBLcf1_Prometa\MitoSys2\LSM\gfpNIPBLcf1_Noc\rnd2\DE_W0002\DE_W0002_P0012\DE_2_W0002_P0012_T0001\TR1_W0001_P0036\TR1_2_W0001_P0036_T0001_R1_P4_K1_Ch2-Ch1.zen
860	6.251434e-02	1.104835e-02	6.037600e-02	20151204_gfpNIPBLcf1_Prometa\MitoSys2\LSM\gfpNIPBLcf1_Noc\rnd2\DE_W0002\DE_W0002_P0012\DE_2_W0002_P0012_T0001\TR1_W0001_P0036\TR1_2_W0001_P0036_T0001_R1_P4_K1_Ch2-Ch1.zen
940	5.516615e-02	1.312260e-02	5.872900e-02	20151204_gfpNIPBLcf1_Prometa\MitoSys2\LSM\gfpNIPBLcf1_Noc\rnd2\DE_W0002\DE_W0002_P0012\DE_2_W0002_P0012_T0001\TR1_W0001_P0036\TR1_2_W0001_P0036_T0001_R1_P4_K1_Ch2-Ch1.zen
1020	5.673681e-02	1.520095e-02	5.718000e-02	20151204_gfpNIPBLcf1_Prometa\MitoSys2\LSM\gfpNIPBLcf1_Noc\rnd2\DE_W0002\DE_W0002_P0012\DE_2_W0002_P0012_T0001\TR1_W0001_P0036\TR1_2_W0001_P0036_T0001_R1_P4_K1_Ch2-Ch1.zen
1100	5.267955e-02	1.110463e-02	5.572300e-02	20151204_gfpNIPBLcf1_Prometa\MitoSys2\LSM\gfpNIPBLcf1_Noc\rnd2\DE_W0002\DE_W0002_P0012\DE_2_W0002_P0012_T0001\TR1_W0001_P0036\TR1_2_W0001_P0036_T0001_R1_P4_K1_Ch2-Ch1.zen
1180	5.396341e-02	1.353335e-02	5.435000e-02	20151204_gfpNIPBLcf1_Prometa\MitoSys2\LSM\gfpNIPBLcf1_Noc\rnd2\DE_W0002\DE_W0002_P0012\DE_2_W0002_P0012_T0001\TR1_W0001_P0036\TR1_2_W0001_P0036_T0001_R1_P4_K1_Ch2-Ch1.zen
1260	5.361392e-02	1.313305e-02	5.305300e-02	20151204_gfpNIPBLcf1_Prometa\MitoSys2\LSM\gfpNIPBLcf1_Noc\rnd2\DE_W0002\DE_W0002_P0012\DE_2_W0002_P0012_T0001\TR1_W0001_P0036\TR1_2_W0001_P0036_T0001_R1_P4_K1_Ch2-Ch1.zen
1340	5.450730e-02	1.240671e-02	5.182700e-02	20151204_gfpNIPBLcf1_Prometa\MitoSys2\LSM\gfpNIPBLcf1_Noc\rnd2\DE_W0002\DE_W0002_P0012\DE_2_W0002_P0012_T0001\TR1_W0001_P0036\TR1_2_W0001_P0036_T0001_R1_P4_K1_Ch2-Ch1.zen
1420	5.180623e-02	9.522526e-03	5.066600e-02	20151204_gfpNIPBLcf1_Prometa\MitoSys2\LSM\gfpNIPBLcf1_Noc\rnd2\DE_W0002\DE_W0002_P0012\DE_2_W0002_P0012_T0001\TR1_W0001_P0036\TR1_2_W0001_P0036_T0001_R1_P4_K1_Ch2-Ch1.zen
1500	4.898504e-02	8.602036e-03	4.956500e-02	20151204_gfpNIPBLcf1_Prometa\MitoSys2\LSM\gfpNIPBLcf1_Noc\rnd2\DE_W0002\DE_W0002_P0012\DE_2_W0002_P0012_T0001\TR1_W0001_P0036\TR1_2_W0001_P0036_T0001_R1_P4_K1_Ch2-Ch1.zen
1660	4.663349e-02	9.243546e-03	4.752800e-02	20151204_gfpNIPBLcf1_Prometa\MitoSys2\LSM\gfpNIPBLcf1_Noc\rnd2\DE_W0002\DE_W0002_P0012\DE_2_W0002_P0012_T0001\TR1_W0001_P0036\TR1_2_W0001_P0036_T0001_R1_P4_K1_Ch2-Ch1.zen
1820	4.307190e-02	7.068812e-03	4.568300e-02	20151204_gfpNIPBLcf1_Prometa\MitoSys2\LSM\gfpNIPBLcf1_Noc\rnd2\DE_W0002\DE_W0002_P0012\DE_2_W0002_P0012_T0001\TR1_W0001_P0036\TR1_2_W0001_P0036_T0001_R1_P4_K1_Ch2-Ch1.zen
1980	4.586736e-02	8.982252e-03	4.400500e-02	20151204_gfpNIPBLcf1_Prometa\MitoSys2\LSM\gfpNIPBLcf1_Noc\rnd2\DE_W0002\DE_W0002_P0012\DE_2_W0002_P0012_T0001\TR1_W0001_P0036\TR1_2_W0001_P0036_T0001_R1_P4_K1_Ch2-Ch1.zen
2140	4.028174e-02	1.262677e-02	4.247300e-02	20151204_gfpNIPBLcf1_Prometa\MitoSys2\LSM\gfpNIPBLcf1_Noc\rnd2\DE_W0002\DE_W0002_P0012\DE_2_W0002_P0012_T0001\TR1_W0001_P0036\TR1_2_W0001_P0036_T0001_R1_P4_K1_Ch2-Ch1.zen
2300	3.974631e-02	8.983514e-03	4.106800e-02	20151204_gfpNIPBLcf1_Prometa\MitoSys2\LSM\gfpNIPBLcf1_Noc\rnd2\DE_W0002\DE_W0002_P0012\DE_2_W0002_P0012_T0001\TR1_W0001_P0036\TR1_2_W0001_P0036_T0001_R1_P4_K1_Ch2-Ch1.zen
2460	3.904353e-02	9.373366e-03	3.977600e-02	20151204_gfpNIPBLcf1_Prometa\MitoSys2\LSM\gfpNIPBLcf1_Noc\rnd2\DE_W0002\DE_W0002_P0012\DE_2_W0002_P0012_T0001\TR1_W0001_P0036\TR1_2_W0001_P0036_T0001_R1_P4_K1_Ch2-Ch1.zen
2620	3.658473e-02	8.774507e-03	3.858300e-02	20151204_gfpNIPBLcf1_Prometa\MitoSys2\LSM\gfpNIPBLcf1_Noc\rnd2\DE_W0002\DE_W0002_P0012\DE_2_W0002_P0012_T0001\TR1_W0001_P0036\TR1_2_W0001_P0036_T0001_R1_P4_K1_Ch2-Ch1.zen
2780	3.792288e-02	9.074792e-03	3.747800e-02	20151204_gfpNIPBLcf1_Prometa\MitoSys2\LSM\gfpNIPBLcf1_Noc\rnd2\DE_W0002\DE_W0002_P0012\DE_2_W0002_P0012_T0001\TR1_W0001_P0036\TR1_2_W0001_P0036_T0001_R1_P4_K1_Ch2-Ch1.zen
2940	3.649024e-02	1.124885e-02	3.645300e-02	20151204_gfpNIPBLcf1_Prometa\MitoSys2\LSM\gfpNIPBLcf1_Noc\rnd2\DE_W0002\DE_W0002_P0012\DE_2_W0002_P0012_T0001\TR1_W0001_P0036\TR1_2_W0001_P0036_T0001_R1_P4_K1_Ch2-Ch1.zen
3100	3.578568e-02	1.060484e-02	3.549700e-02	20151204_gfpNIPBLcf1_Prometa\MitoSys2\LSM\gfpNIPBLcf1_Noc\rnd2\DE_W0002\DE_W0002_P0012\DE_2_W0002_P0012_T0001\TR1_W0001_P0036\TR1_2_W0001_P0036_T0001_R1_P4_K1_Ch2-Ch1.zen
3420	3.511064e-02	1.036322e-02	3.377100e-02	20151204_gfpNIPBLcf1_Prometa\MitoSys2\LSM\gfpNIPBLcf1_Noc\rnd2\DE_W0002\DE_W0002_P0012\DE_2_W0002_P0012_T0001\TR1_W0001_P0036\TR1_2_W0001_P0036_T0001_R1_P4_K1_Ch2-Ch1.zen
3740	3.334073e-02	1.162049e-02	3.225100e-02	20151204_gfpNIPBLcf1_Prometa\MitoSys2\LSM\gfpNIPBLcf1_Noc\rnd2\DE_W0002\DE_W0002_P0012\DE_2_W0002_P0012_T0001\TR1_W0001_P0036\TR1_2_W0001_P0036_T0001_R1_P4_K1_Ch2-Ch1.zen
4060	3.067091e-02	7.374222e-03	3.090400e-02	20151204_gfpNIPBLcf1_Prometa\MitoSys2\LSM\gfpNIPBLcf1_Noc\rnd2\DE_W0002\DE_W0002_P0012\DE_2_W0002_P0012_T0001\TR1_W0001_P0036\TR1_2_W0001_P0036_T0001_R1_P4_K1_Ch2-Ch1.zen
4380	3.230336e-02	7.396770e-03	2.969900e-02	20151204_gfpNIPBLcf1_Prometa\MitoSys2\LSM\gfpNIPBLcf1_Noc\rnd2\DE_W0002\DE_W0002_P0012\DE_2_W0002_P0012_T0001\TR1_W0001_P0036\TR1_2_W0001_P0036_T0001_R1_P4_K1_Ch2-Ch1.zen
4700	2.917851e-02	9.030261e-03	2.861500e-02	20151204_gfpNIPBLcf1_Prometa\MitoSys2\LSM\gfpNIPBLcf1_Noc\rnd2\DE_W0002\DE_W0002_P0012\DE_2_W0002_P0012_T0001\TR1_W0001_P0036\TR1_2_W0001_P0036_T0001_R1_P4_K1_Ch2-Ch1.zen
5020	2.851718e-02	7.190729e-03	2.763300e-02	20151204_gfpNIPBLcf1_Prometa\MitoSys2\LSM\gfpNIPBLcf1_Noc\rnd2\DE_W0002\DE_W0002_P0012\DE_2_W0002_P0012_T0001\TR1_W0001_P0036\TR1_2_W0001_P0036_T0001_R1_P4_K1_Ch2-Ch1.zen
5340	2.706392e-02	9.144810e-03	2.673900e-02	20151204_gfpNIPBLcf1_Prometa\MitoSys2\LSM\gfpNIPBLcf1_Noc\rnd2\DE_W0002\DE_W0002_P0012\DE_2_W0002_P0012_T0001\TR1_W0001_P0036\TR1_2_W0001_P0036_T0001_R1_P4_K1_Ch2-Ch1.zen
5660	2.815077e-02	8.287067e-03	2.592000e-02	20151204_gfpNIPBLcf1_Prometa\MitoSys2\LSM\gfpNIPBLcf1_Noc\rnd2\DE_W0002\DE_W0002_P0012\DE_2_W0002_P0012_T0001\TR1_W0001_P0036\TR1_2_W0001_P0036_T0001_R1_P4_K1_Ch2-Ch1.zen
5980	2.608892e-02	7.898968e-03	2.516600e-02	20151204_gfpNIPBLcf1_Prometa\MitoSys2\LSM\gfpNIPBLcf1_Noc\rnd2\DE_W0002\DE_W0002_P0012\DE_2_W0002_P0012_T0001\TR1_W0001_P0036\TR1_2_W0001_P0036_T0001_R1_P4_K1_Ch2-Ch1.zen
6300	2.609943e-02	5.377472e-03	2.447100e-02	20151204_gfpNIPBLcf1_Prometa\MitoSys2\LSM\gfpNIPBLcf1_Noc\rnd2\DE_W0002\DE_W0002_P0012\DE_2_W0002_P0012_T0001\TR1_W0001_P0036\TR1_2_W0001_P0036_T0001_R1_P4_K1_Ch2-Ch1.zen
6940	2.392731e-02	4.599121e-03	2.322300e-02	20151204_gfpNIPBLcf1_Prometa\MitoSys2\LSM\gfpNIPBLcf1_Noc\rnd2\DE_W0002\DE_W0002_P0012\DE_2_W0002_P0012_T0001\TR1_W0001_P0036\TR1_2_W0001_P0036_T0001_R1_P4_K1_Ch2-Ch1.zen
7580	2.268826e-02	6.419293e-03	2.213400e-02	20151204_gfpNIPBLcf1_Prometa\MitoSys2\LSM\gfpNIPBLcf1_Noc\rnd2\DE_W0002\DE_W0002_P0012\DE_2_W0002_P0012_T0001\TR1_W0001_P0036\TR1_2_W0001_P0036_T0001_R1_P4_K1_Ch2-Ch1.zen
8220	2.105403e-02	5.721920e-03	2.117100e-02	20151204_gfpNIPBLcf1_Prometa\MitoSys2\LSM\gfpNIPBLcf1_Noc\rnd2\DE_W0002\DE_W0002_P0012\DE_2_W0002_P0012_T0001\TR1_W0001_P0036\TR1_2_W0001_P0036_T0001_R1_P4_K1_Ch2-Ch1.zen
8860	1.975091e-02	5.846002e-03	2.030900e-02	20151204_gfpNIPBLcf1_Prometa\MitoSys2\LSM\gfpNIPBLcf1_Noc\rnd2\DE_W0002\DE_W0002_P0012\DE_2_W0002_P0012_T0001\TR1_W0001_P0036\TR1_2_W0001_P0036_T0001_R1_P4_K1_Ch2-Ch1.zen
9500	1.710510e-02	6.464523e-03	1.953000e-02	20151204_gfpNIPBLcf1_Prometa\MitoSys2\LSM\gfpNIPBLcf1_Noc\rnd2\DE_W0002\DE_W0002_P0012\DE_2_W0002_P0012_T0001\TR1_W0001_P0036\TR1_2_W0001_P0036_T0001_R1_P4_K1_Ch2-Ch1.zen
10140	1.742912e-02	6.927514e-03	1.882100e-02	20151204_gfpNIPBLcf1_Prometa\MitoSys2\LSM\gfpNIPBLcf1_Noc\rnd2\DE_W0002\DE_W0002_P0012\DE_2_W0002_P0012_T0001\TR1_W0001_P0036\TR1_2_W0001_P0036_T0001_R1_P4_K1_Ch2-Ch1.zen
10780	1.819728e-02	7.072692e-03	1.817000e-02	20151204_gfpNIPBLcf1_Prometa\MitoSys2\LSM\gfpNIPBLcf1_Noc\rnd2\DE_W0002\DE_W0002_P0012\DE_2_W0002_P0012_T0001\TR1_W0001_P0036\TR1_2_W0001_P0036_T0001_R1_P4_K1_Ch2-Ch1.zen
11420	1.702495e-02	6.242953e-03	1.756800e-02	20151204_gfpNIPBLcf1_Prometa\MitoSys2\LSM\gfpNIPBLcf1_Noc\rnd2\DE_W0002\DE_W0002_P0012\DE_2_W0002_P0012_T0001\TR1_W0001_P0036\TR1_2_W0001_P0036_T0001_R1_P4_K1_Ch2-Ch1.zen
12060	1.740552e-02	7.760079e-03	1.700800e-02	20151204_gfpNIPBLcf1_Prometa\MitoSys2\LSM\gfpNIPBLcf1_Noc\rnd2\DE_W0002\DE_W0002_P0012\DE_2_W0002_P0012_T0001\TR1_W0001_P0036\TR1_2_W0001_P0036_T0001_R1_P4_K1_Ch2-Ch1.zen
12700	1.527332e-02	6.388270e-03	1.648500e-02	20151204_gfpNIPBLcf1_Prometa\MitoSys2\LSM\gfpNIPBLcf1_Noc\rnd2\DE_W0002\DE_W0002_P0012\DE_2_W0002_P0012_T0001\TR1_W0001_P0036\TR1_2_W0001_P0036_T0001_R1_P4_K1_Ch2-Ch1.zen
13980	1.514571e-02	5.775799e-03	1.553100e-02	20151204_gfpNIPBLcf1_Prometa\MitoSys2\LSM\gfpNIPBLcf1_Noc\rnd2\DE_W0002\DE_W0002_P0012\DE_2_W0002_P0012_T0001\TR1_W0001_P0036\TR1_2_W0001_P0036_T0001_R1_P4_K1_Ch2-Ch1.zen
15260	1.474187e-02	3.765183e-03	1.467800e-02	20151204_gfpNIPBLcf1_Prometa\MitoSys2\LSM\gfpNIPBLcf1_Noc\rnd2\DE_W0002\DE_W0002_P0012\DE_2_W0002_P0012_T0001\TR1_W0001_P0036\TR1_2_W0001_P0036_T0001_R1_P4_K1_Ch2-Ch1.zen
16540	1.294469e-02	5.511432e-03	1.390600e-02	20151204_gfpNIPBLcf1_Prometa\MitoSys2\LSM\gfpNIPBLcf1_Noc\rnd2\DE_W0002\DE_W0002_P0012\DE_2_W0002_P0012_T0001\TR1_W0001_P0036\TR1_2_W0001_P0036_T0001_R1_P4_K1_Ch2-Ch1.zen
17820	1.137763e-02	5.093707e-03	1.320000e-02	20151204_gfpNIPBLcf1_Prometa\MitoSys2\LSM\gfpNIPBLcf1_Noc\rnd2\DE_W0002\DE_W0002_P0012\DE_2_W0002_P0012_T0001\TR1_W0001_P0036\TR1_2_W0001_P0036_T0001_R1_P4_K1_Ch2-Ch1.zen
19100	1.112681e-02	5.054630e-03	1.255100e-02	20151204_gfpNIPBLcf1_Prometa\MitoSys2\LSM\gfpNIPBLcf1_Noc\rnd2\DE_W0002\DE_W0002_P0012\DE_2_W0002_P0012_T0001\TR1_W0001_P0036\TR1_2_W0001_P0036_T0001_R1_P4_K1_Ch2-Ch1.zen
20380	9.745358e-03	6.059388e-03	1.194900e-02	20151204_gfpNIPBLcf1_Prometa\MitoSys2\LSM\gfpNIPBLcf1_Noc\rnd2\DE_W0002\DE_W0002_P0012\DE_2_W0002_P0012_T0001\TR1_W0001_P0036\TR1_2_W0001_P0036_T0001_R1_P4_K1_Ch2-Ch1.zen
21660	1.094652e-02	6.758454e-03	1.139100e-02	20151204_gfpNIPBLcf1_Prometa\MitoSys2\LSM\gfpNIPBLcf1_Noc\rnd2\DE_W0002\DE_W0002_P0012\DE_2_W0002_P0012_T0001\TR1_W0001_P0036\TR1_2_W0001_P0036_T0001_R1_P4_K1_Ch2-Ch1.zen
22940	1.145209e-02	6.534829e-03	1.086900e-02	20151204_gfpNIPBLcf1_Prometa\MitoSys2\LSM\gfpNIPBLcf1_Noc\rnd2\DE_W0002\DE_W0002_P0012\DE_2_W0002_P0012_T0001\TR1_W0001_P0036\TR1_2_W0001_P0036_T0001_R1_P4_K1_Ch2-Ch1.zen
24220	1.073252e-02	6.136337e-03	1.038200e-02	20151204_gfpNIPBLcf1_Prometa\MitoSys2\LSM\gfpNIPBLcf1_Noc\rnd2\DE_W0002\DE_W0002_P0012\DE_2_W0002_P0012_T0001\TR1_W0001_P0036\TR1_2_W0001_P0036_T0001_R1_P4_K1_Ch2-Ch1.zen
25500	1.110683e-02	7.295429e-03	9.924400e-03	20151204_gfpNIPBLcf1_Prometa\MitoSys2\LSM\gfpNIPBLcf1_Noc\rnd2\DE_W0002\DE_W0002_P0012\DE_2_W0002_P0012_T0001\TR1_W0001_P0036\TR1_2_W0001_P0036_T0001_R1_P4_K1_Ch2-Ch1.zen
28060	9.061660e-03	6.063598e-03	9.090600e-03	20151204_gfpNIPBLcf1_Prometa\MitoSys2\LSM\gfpNIPBLcf1_Noc\rnd2\DE_W0002\DE_W0002_P0012\DE_2_W0002_P0012_T0001\TR1_W0001_P0036\TR1_2_W0001_P0036_T0001_R1_P4_K1_Ch2-Ch1.zen
30620	1.012980e-02	6.623012e-03	8.350300e-03	20151204_gfpNIPBLcf1_Prometa\MitoSys2\LSM\gfpNIPBLcf1_Noc\rnd2\DE_W0002\DE_W0002_P0012\DE_2_W0002_P0012_T0001\TR1_W0001_P0036\TR1_2_W0001_P0036_T0001_R1_P4_K1_Ch2-Ch1.zen
33180	8.951495e-03	7.075258e-03	7.690300e-03	20151204_gfpNIPBLcf1_Prometa\MitoSys2\LSM\gfpNIPBLcf1_Noc\rnd2\DE_W0002\DE_W0002_P0012\DE_2_W0002_P0012_T0001\TR1_W0001_P0036\TR1_2_W0001_P0036_T0001_R1_P4_K1_Ch2-Ch1.zen
35740	7.983657e-03	8.077018e-03	7.099600e-03	20151204_gfpNIPBLcf1_Prometa\MitoSys2\LSM\gfpNIPBLcf1_Noc\rnd2\DE_W0002\DE_W0002_P0012\DE_2_W0002_P0012_T0001\TR1_W0001_P0036\TR1_2_W0001_P0036_T0001_R1_P4_K1_Ch2-Ch1.zen
38300	8.213901e-03	8.001363e-03	6.569500e-03	20151204_gfpNIPBLcf1_Prometa\MitoSys2\LSM\gfpNIPBLcf1_Noc\rnd2\DE_W0002\DE_W0002_P0012\DE_2_W0002_P0012_T0001\TR1_W0001_P0036\TR1_2_W0001_P0036_T0001_R1_P4_K1_Ch2-Ch1.zen
40860	6.923936e-03	7.978941e-03	6.092300e-03	20151204_gfpNIPBLcf1_Prometa\MitoSys2\LSM\gfpNIPBLcf1_Noc\rnd2\DE_W0002\DE_W0002_P0012\DE_2_W0002_P0012_T0001\TR1_W0001_P0036\TR1_2_W0001_P0036_T0001_R1_P4_K1_Ch2-Ch1.zen
43420	6.247881e-03	6.985353e-03	5.661700e-03	20151204_gfpNIPBLcf1_Prometa\MitoSys2\LSM\gfpNIPBLcf1_Noc\rnd2\DE_W0002\DE_W0002_P0012\DE_2_W0002_P0012_T0001\TR1_W0001_P0036\TR1_2_W0001_P0036_T0001_R1_P4_K1_Ch2-Ch1.zen
45980	6.268775e-03	7.393801e-03	5.272200e-03	20151204_gfpNIPBLcf1_Prometa\MitoSys2\LSM\gfpNIPBLcf1_Noc\rnd2\DE_W0002\DE_W0002_P0012\DE_2_W0002_P0012_T0001\TR1_W0001_P0036\TR1_2_W0001_P0036_T0001_R1_P4_K1_Ch2-Ch1.zen
48540	3.498130e-03	6.058509e-03	4.919100e-03	20151204_gfpNIPBLcf1_Prometa\MitoSys2\LSM\gfpNIPBLcf1_Noc\rnd2\DE_W0002\DE_W0002_P0012\DE_2_W0002_P0012_T0001\TR1_W0001_P0036\TR1_2_W0001_P0036_T0001_R1_P4_K1_Ch2-Ch1.zen
51100	4.482354e-03	6.129593e-03	4.598100e-03	20151204_gfpNIPBLcf1_Prometa\MitoSys2\LSM\gfpNIPBLcf1_Noc\rnd2\DE_W0002\DE_W0002_P0012\DE_2_W0002_P0012_T0001\TR1_W0001_P0036\TR1_2_W0001_P0036_T0001_R1_P4_K1_Ch2-Ch1.zen
56220	5.088411e-03	6.600591e-03	4.038900e-03	20151204_gfpNIPBLcf1_Prometa\MitoSys2\LSM\gfpNIPBLcf1_Noc\rnd2\DE_W0002\DE_W0002_P0012\DE_2_W0002_P0012_T0001\TR1_W0001_P0036\TR1_2_W0001_P0036_T0001_R1_P4_K1_Ch2-Ch1.zen
61340	5.025038e-03	6.453437e-03	3.571000e-03	20151204_gfpNIPBLcf1_Prometa\MitoSys2\LSM\gfpNIPBLcf1_Noc\rnd2\DE_W0002\DE_W0002_P0012\DE_2_W0002_P0012_T0001\TR1_W0001_P0036\TR1_2_W0001_P0036_T0001_R1_P4_K1_Ch2-Ch1.zen
66460	3.502880e-03	7.585371e-03	3.176400e-03	20151204_gfpNIPBLcf1_Prometa\MitoSys2\LSM\gfpNIPBLcf1_Noc\rnd2\DE_W0002\DE_W0002_P0012\DE_2_W0002_P0012_T0001\TR1_W0001_P0036\TR1_2_W0001_P0036_T0001_R1_P4_K1_Ch2-Ch1.zen
71580	2.371447e-03	6.760731e-03	2.841000e-03	20151204_gfpNIPBLcf1_Prometa\MitoSys2\LSM\gfpNIPBLcf1_Noc\rnd2\DE_W0002\DE_W0002_P0012\DE_2_W0002_P0012_T0001\TR1_W0001_P0036\TR1_2_W0001_P0036_T0001_R1_P4_K1_Ch2-Ch1.zen
76700	2.340972e-03	7.019945e-03	2.553900e-03	20151204_gfpNIPBLcf1_Prometa\MitoSys2\LSM\gfpNIPBLcf1_Noc\rnd2\DE_W0002\DE_W0002_P0012\DE_2_W0002_P0012_T0001\TR1_W0001_P0036\TR1_2_W0001_P0036_T0001_R1_P4_K1_Ch2-Ch1.zen
81820	2.953540e-03	6.408096e-03	2.306500e-03	20151204_gfpNIPBLcf1_Prometa\MitoSys2\LSM\gfpNIPBLcf1_Noc\rnd2\DE_W0002\DE_W0002_P0012\DE_2_W0002_P0012_T0001\TR1_W0001_P0036\TR1_2_W0001_P0036_T0001_R1_P4_K1_Ch2-Ch1.zen
86940	1.956910e-03	6.827540e-03	2.092000e-03	20151204_gfpNIPBLcf1_Prometa\MitoSys2\LSM\gfpNIPBLcf1_Noc\rnd2\DE_W0002\DE_W0002_P0012\DE_2_W0002_P0012_T0001\TR1_W0001_P0036\TR1_2_W0001_P0036_T0001_R1_P4_K1_Ch2-Ch1.zen
92060	7.524768e-04	5.526662e-03	1.904900e-03	20151204_gfpNIPBLcf1_Prometa\MitoSys2\LSM\gfpNIPBLcf1_Noc\rnd2\DE_W0002\DE_W0002_P0012\DE_2_W0002_P0012_T0001\TR1_W0001_P0036\TR1_2_W0001_P0036_T0001_R1_P4_K1_Ch2-Ch1.zen
97180	1.696066e-03	7.832724e-03	1.741000e-03	20151204_gfpNIPBLcf1_Prometa\MitoSys2\LSM\gfpNIPBLcf1_Noc\rnd2\DE_W0002\DE_W0002_P0012\DE_2_W0002_P0012_T0001\TR1_W0001_P0036\TR1_2_W0001_P0036_T0001_R1_P4_K1_Ch2-Ch1.zen
102300	1.758943e-03	7.404750e-03	1.596500e-03	20151204_gfpNIPBLcf1_Prometa\MitoSys2\LSM\gfpNIPBLcf1_Noc\rnd2\DE_W0002\DE_W0002_P0012\DE_2_W0002_P0012_T0001\TR1_W0001_P0036\TR1_2_W0001_P0036_T0001_R1_P4_K1_Ch2-Ch1.zen
112540	9.184078e-04	7.112819e-03	1.354900e-03	20151204_gfpNIPBLcf1_Prometa\MitoSys2\LSM\gfpNIPBLcf1_Noc\rnd2\DE_W0002\DE_W0002_P0012\DE_2_W0002_P0012_T0001\TR1_W0001_P0036\TR1_2_W0001_P0036_T0001_R1_P4_K1_Ch2-Ch1.zen
122780	1.332917e-04	5.657988e-03	1.162500e-03	20151204_gfpNIPBLcf1_Prometa\MitoSys2\LSM\gfpNIPBLcf1_Noc\rnd2\DE_W0002\DE_W0002_P0012\DE_2_W0002_P0012_T0001\TR1_W0001_P0036\TR1_2_W0001_P0036_T0001_R1_P4_K1_Ch2-Ch1.zen
133020	1.599445e-03	5.977449e-03	1.007100e-03	20151204_gfpNIPBLcf1_Prometa\MitoSys2\LSM\gfpNIPBLcf1_Noc\rnd2\DE_W0002\DE_W0002_P0012\DE_2_W0002_P0012_T0001\TR1_W0001_P0036\TR1_2_W0001_P0036_T0001_R1_P4_K1_Ch2-Ch1.zen
143260	5.596902e-04	6.183825e-03	8.798000e-04	20151204_gfpNIPBLcf1_Prometa\MitoSys2\LSM\gfpNIPBLcf1_Noc\rnd2\DE_W0002\DE_W0002_P0012\DE_2_W0002_P0012_T0001\TR1_W0001_P0036\TR1_2_W0001_P0036_T0001_R1_P4_K1_Ch2-Ch1.zen
153500	-3.492281e-06	6.591568e-03	7.744300e-04	20151204_gfpNIPBLcf1_Prometa\MitoSys2\LSM\gfpNIPBLcf1_Noc\rnd2\DE_W0002\DE_W0002_P0012\DE_2_W0002_P0012_T0001\TR1_W0001_P0036\TR1_2_W0001_P0036_T0001_R1_P4_K1_Ch2-Ch1.zen
163740	-8.249346e-04	5.366633e-03	6.863100e-04	20151204_gfpNIPBLcf1_Prometa\MitoSys2\LSM\gfpNIPBLcf1_Noc\rnd2\DE_W0002\DE_W0002_P0012\DE_2_W0002_P0012_T0001\TR1_W0001_P0036\TR1_2_W0001_P0036_T0001_R1_P4_K1_Ch2-Ch1.zen
173980	-8.240872e-04	6.632271e-03	6.119400e-04	20151204_gfpNIPBLcf1_Prometa\MitoSys2\LSM\gfpNIPBLcf1_Noc\rnd2\DE_W0002\DE_W0002_P0012\DE_2_W0002_P0012_T0001\TR1_W0001_P0036\TR1_2_W0001_P0036_T0001_R1_P4_K1_Ch2-Ch1.zen
184220	-1.248247e-03	4.979906e-03	5.486600e-04	20151204_gfpNIPBLcf1_Prometa\MitoSys2\LSM\gfpNIPBLcf1_Noc\rnd2\DE_W0002\DE_W0002_P0012\DE_2_W0002_P0012_T0001\TR1_W0001_P0036\TR1_2_W0001_P0036_T0001_R1_P4_K1_Ch2-Ch1.zen
194460	-1.449304e-03	5.714788e-03	4.944100e-04	20151204_gfpNIPBLcf1_Prometa\MitoSys2\LSM\gfpNIPBLcf1_Noc\rnd2\DE_W0002\DE_W0002_P0012\DE_2_W0002_P0012_T0001\TR1_W0001_P0036\TR1_2_W0001_P0036_T0001_R1_P4_K1_Ch2-Ch1.zen
204700	-8.372831e-04	5.851120e-03	4.475900e-04	20151204_gfpNIPBLcf1_Prometa\MitoSys2\LSM\gfpNIPBLcf1_Noc\rnd2\DE_W0002\DE_W0002_P0012\DE_2_W0002_P0012_T0001\TR1_W0001_P0036\TR1_2_W0001_P0036_T0001_R1_P4_K1_Ch2-Ch1.zen
225180	-8.387772e-04	5.072974e-03	3.714300e-04	20151204_gfpNIPBLcf1_Prometa\MitoSys2\LSM\gfpNIPBLcf1_Noc\rnd2\DE_W0002\DE_W0002_P0012\DE_2_W0002_P0012_T0001\TR1_W0001_P0036\TR1_2_W0001_P0036_T0001_R1_P4_K1_Ch2-Ch1.zen
245660	-1.100352e-04	4.949067e-03	3.127600e-04	20151204_gfpNIPBLcf1_Prometa\MitoSys2\LSM\gfpNIPBLcf1_Noc\rnd2\DE_W0002\DE_W0002_P0012\DE_2_W0002_P0012_T0001\TR1_W0001_P0036\TR1_2_W0001_P0036_T0001_R1_P4_K1_Ch2-Ch1.zen
266140	-1.085549e-03	4.204302e-03	2.667000e-04	20151204_gfpNIPBLcf1_Prometa\MitoSys2\LSM\gfpNIPBLcf1_Noc\rnd2\DE_W0002\DE_W0002_P0012\DE_2_W0002_P0012_T0001\TR1_W0001_P0036\TR1_2_W0001_P0036_T0001_R1_P4_K1_Ch2-Ch1.zen
286620	-9.786401e-04	5.516918e-03	2.299400e-04	20151204_gfpNIPBLcf1_Prometa\MitoSys2\LSM\gfpNIPBLcf1_Noc\rnd2\DE_W0002\DE_W0002_P0012\DE_2_W0002_P0012_T0001\TR1_W0001_P0036\TR1_2_W0001_P0036_T0001_R1_P4_K1_Ch2-Ch1.zen
307100	-5.091330e-04	3.683794e-03	2.001800e-04	20151204_gfpNIPBLcf1_Prometa\MitoSys2\LSM\gfpNIPBLcf1_Noc\rnd2\DE_W0002\DE_W0002_P0012\DE_2_W0002_P0012_T0001\TR1_W0001_P0036\TR1_2_W0001_P0036_T0001_R1_P4_K1_Ch2-Ch1.zen
327580	-8.778548e-04	3.994686e-03	1.757800e-04	20151204_gfpNIPBLcf1_Prometa\MitoSys2\LSM\gfpNIPBLcf1_Noc\rnd2\DE_W0002\DE_W0002_P0012\DE_2_W0002_P0012_T0001\TR1_W0001_P0036\TR1_2_W0001_P0036_T0001_R1_P4_K1_Ch2-Ch1.zen
348060	-1.947333e-03	3.782624e-03	1.555400e-04	20151204_gfpNIPBLcf1_Prometa\MitoSys2\LSM\gfpNIPBLcf1_Noc\rnd2\DE_W0002\DE_W0002_P0012\DE_2_W0002_P0012_T0001\TR1_W0001_P0036\TR1_2_W0001_P0036_T0001_R1_P4_K1_Ch2-Ch1.zen
368540	-1.786647e-03	4.343043e-03	1.385900e-04	20151204_gfpNIPBLcf1_Prometa\MitoSys2\LSM\gfpNIPBLcf1_Noc\rnd2\DE_W0002\DE_W0002_P0012\DE_2_W0002_P0012_T0001\TR1_W0001_P0036\TR1_2_W0001_P0036_T0001_R1_P4_K1_Ch2-Ch1.zen
389020	-1.618151e-03	4.023664e-03	1.242600e-04	20151204_gfpNIPBLcf1_Prometa\MitoSys2\LSM\gfpNIPBLcf1_Noc\rnd2\DE_W0002\DE_W0002_P0012\DE_2_W0002_P0012_T0001\TR1_W0001_P0036\TR1_2_W0001_P0036_T0001_R1_P4_K1_Ch2-Ch1.zen
409500	3.876177e-04	3.164718e-03	1.120400e-04	20151204_gfpNIPBLcf1_Prometa\MitoSys2\LSM\gfpNIPBLcf1_Noc\rnd2\DE_W0002\DE_W0002_P0012\DE_2_W0002_P0012_T0001\TR1_W0001_P0036\TR1_2_W0001_P0036_T0001_R1_P4_K1_Ch2-Ch1.zen
450460	1.407346e-03	4.780779e-03	9.245700e-05	20151204_gfpNIPBLcf1_Prometa\MitoSys2\LSM\gfpNIPBLcf1_Noc\rnd2\DE_W0002\DE_W0002_P0012\DE_2_W0002_P0012_T0001\TR1_W0001_P0036\TR1_2_W0001_P0036_T0001_R1_P4_K1_Ch2-Ch1.zen
491420	4.950563e-04	3.093238e-03	7.762500e-05	20151204_gfpNIPBLcf1_Prometa\MitoSys2\LSM\gfpNIPBLcf1_Noc\rnd2\DE_W0002\DE_W0002_P0012\DE_2_W0002_P0012_T0001\TR1_W0001_P0036\TR1_2_W0001_P0036_T0001_R1_P4_K1_Ch2-Ch1.zen
532380	1.045616e-03	3.238808e-03	6.613300e-05	20151204_gfpNIPBLcf1_Prometa\MitoSys2\LSM\gfpNIPBLcf1_Noc\rnd2\DE_W0002\DE_W0002_P0012\DE_2_W0002_P0012_T0001\TR1_W0001_P0036\TR1_2_W0001_P0036_T0001_R1_P4_K1_Ch2-Ch1.zen
573340	1.129795e-03	4.576263e-03	5.705200e-05	20151204_gfpNIPBLcf1_Prometa\MitoSys2\LSM\gfpNIPBLcf1_Noc\rnd2\DE_W0002\DE_W0002_P0012\DE_2_W0002_P0012_T0001\TR1_W0001_P0036\TR1_2_W0001_P0036_T0001_R1_P4_K1_Ch2-Ch1.zen
614300	1.207273e-03	3.157689e-03	4.975500e-05	20151204_gfpNIPBLcf1_Prometa\MitoSys2\LSM\gfpNIPBLcf1_Noc\rnd2\DE_W0002\DE_W0002_P0012\DE_2_W0002_P0012_T0001\TR1_W0001_P0036\TR1_2_W0001_P0036_T0001_R1_P4_K1_Ch2-Ch1.zen
655260	1.767928e-03	4.013165e-03	4.380300e-05	20151204_gfpNIPBLcf1_Prometa\MitoSys2\LSM\gfpNIPBLcf1_Noc\rnd2\DE_W0002\DE_W0002_P0012\DE_2_W0002_P0012_T0001\TR1_W0001_P0036\TR1_2_W0001_P0036_T0001_R1_P4_K1_Ch2-Ch1.zen
696220	7.175598e-04	3.411870e-03	3.888500e-05	20151204_gfpNIPBLcf1_Prometa\MitoSys2\LSM\gfpNIPBLcf1_Noc\rnd2\DE_W0002\DE_W0002_P0012\DE_2_W0002_P0012_T0001\TR1_W0001_P0036\TR1_2_W0001_P0036_T0001_R1_P4_K1_Ch2-Ch1.zen
737180	5.148867e-04	4.480721e-03	3.477500e-05	20151204_gfpNIPBLcf1_Prometa\MitoSys2\LSM\gfpNIPBLcf1_Noc\rnd2\DE_W0002\DE_W0002_P0012\DE_2_W0002_P0012_T0001\TR1_W0001_P0036\TR1_2_W0001_P0036_T0001_R1_P4_K1_Ch2-Ch1.zen
778140	-1.629560e-03	5.714605e-03	3.130300e-05	20151204_gfpNIPBLcf1_Prometa\MitoSys2\LSM\gfpNIPBLcf1_Noc\rnd2\DE_W0002\DE_W0002_P0012\DE_2_W0002_P0012_T0001\TR1_W0001_P0036\TR1_2_W0001_P0036_T0001_R1_P4_K1_Ch2-Ch1.zen
819100	-2.676071e-03	4.159849e-03	2.834400e-05	20151204_gfpNIPBLcf1_Prometa\MitoSys2\LSM\gfpNIPBLcf1_Noc\rnd2\DE_W0002\DE_W0002_P0012\DE_2_W0002_P0012_T0001\TR1_W0001_P0036\TR1_2_W0001_P0036_T0001_R1_P4_K1_Ch2-Ch1.zen
901020	-1.125856e-03	5.503980e-03	2.359900e-05	20151204_gfpNIPBLcf1_Prometa\MitoSys2\LSM\gfpNIPBLcf1_Noc\rnd2\DE_W0002\DE_W0002_P0012\DE_2_W0002_P0012_T0001\TR1_W0001_P0036\TR1_2_W0001_P0036_T0001_R1_P4_K1_Ch2-Ch1.zen
982940	-8.628097e-04	5.333243e-03	1.999400e-05	20151204_gfpNIPBLcf1_Prometa\MitoSys2\LSM\gfpNIPBLcf1_Noc\rnd2\DE_W0002\DE_W0002_P0012\DE_2_W0002_P0012_T0001\TR1_W0001_P0036\TR1_2_W0001_P0036_T0001_R1_P4_K1_Ch2-Ch1.zen
1064860	-1.377735e-03	4.719797e-03	1.718800e-05	20151204_gfpNIPBLcf1_Prometa\MitoSys2\LSM\gfpNIPBLcf1_Noc\rnd2\DE_W0002\DE_W0002_P0012\DE_2_W0002_P0012_T0001\TR1_W0001_P0036\TR1_2_W0001_P0036_T0001_R1_P4_K1_Ch2-Ch1.zen
1146780	1.030719e-05	3.756595e-03	1.495900e-05	20151204_gfpNIPBLcf1_Prometa\MitoSys2\LSM\gfpNIPBLcf1_Noc\rnd2\DE_W0002\DE_W0002_P0012\DE_2_W0002_P0012_T0001\TR1_W0001_P0036\TR1_2_W0001_P0036_T0001_R1_P4_K1_Ch2-Ch1.zen
1228700	-7.106487e-04	4.583014e-03	1.315600e-05	20151204_gfpNIPBLcf1_Prometa\MitoSys2\LSM\gfpNIPBLcf1_Noc\rnd2\DE_W0002\DE_W0002_P0012\DE_2_W0002_P0012_T0001\TR1_W0001_P0036\TR1_2_W0001_P0036_T0001_R1_P4_K1_Ch2-Ch1.zen
1310620	-1.550684e-03	5.583121e-03	1.167700e-05	20151204_gfpNIPBLcf1_Prometa\MitoSys2\LSM\gfpNIPBLcf1_Noc\rnd2\DE_W0002\DE_W0002_P0012\DE_2_W0002_P0012_T0001\TR1_W0001_P0036\TR1_2_W0001_P0036_T0001_R1_P4_K1_Ch2-Ch1.zen
1392540	-2.232726e-03	5.257471e-03	1.044600e-05	20151204_gfpNIPBLcf1_Prometa\MitoSys2\LSM\gfpNIPBLcf1_Noc\rnd2\DE_W0002\DE_W0002_P0012\DE_2_W0002_P0012_T0001\TR1_W0001_P0036\TR1_2_W0001_P0036_T0001_R1_P4_K1_Ch2-Ch1.zen
1474460	-2.327610e-03	4.346915e-03	9.410900e-06	20151204_gfpNIPBLcf1_Prometa\MitoSys2\LSM\gfpNIPBLcf1_Noc\rnd2\DE_W0002\DE_W0002_P0012\DE_2_W0002_P0012_T0001\TR1_W0001_P0036\TR1_2_W0001_P0036_T0001_R1_P4_K1_Ch2-Ch1.zen
1556380	-2.239211e-04	4.528592e-03	8.530800e-06	20151204_gfpNIPBLcf1_Prometa\MitoSys2\LSM\gfpNIPBLcf1_Noc\rnd2\DE_W0002\DE_W0002_P0012\DE_2_W0002_P0012_T0001\TR1_W0001_P0036\TR1_2_W0001_P0036_T0001_R1_P4_K1_Ch2-Ch1.zen
10	9.227803e-02	4.200565e-02	8.240000e-02	20151204_gfpNIPBLcf1_Prometa\MitoSys2\LSM\gfpNIPBLcf1_Noc\rnd2\DE_W0002\DE_W0002_P0018\DE_2_W0002_P0018_T0001\TR1_W0001_P0022\TR1_2_W0001_P0022_T0001_R1_P2_K1_Ch2-Ch1.zen
20	8.183036e-02	3.694418e-02	8.160800e-02	20151204_gfpNIPBLcf1_Prometa\MitoSys2\LSM\gfpNIPBLcf1_Noc\rnd2\DE_W0002\DE_W0002_P0018\DE_2_W0002_P0018_T0001\TR1_W0001_P0022\TR1_2_W0001_P0022_T0001_R1_P2_K1_Ch2-Ch1.zen
30	8.001794e-02	4.102195e-02	8.087200e-02	20151204_gfpNIPBLcf1_Prometa\MitoSys2\LSM\gfpNIPBLcf1_Noc\rnd2\DE_W0002\DE_W0002_P0018\DE_2_W0002_P0018_T0001\TR1_W0001_P0022\TR1_2_W0001_P0022_T0001_R1_P2_K1_Ch2-Ch1.zen
40	7.459604e-02	3.463031e-02	8.018300e-02	20151204_gfpNIPBLcf1_Prometa\MitoSys2\LSM\gfpNIPBLcf1_Noc\rnd2\DE_W0002\DE_W0002_P0018\DE_2_W0002_P0018_T0001\TR1_W0001_P0022\TR1_2_W0001_P0022_T0001_R1_P2_K1_Ch2-Ch1.zen
50	8.433297e-02	3.927413e-02	7.953500e-02	20151204_gfpNIPBLcf1_Prometa\MitoSys2\LSM\gfpNIPBLcf1_Noc\rnd2\DE_W0002\DE_W0002_P0018\DE_2_W0002_P0018_T0001\TR1_W0001_P0022\TR1_2_W0001_P0022_T0001_R1_P2_K1_Ch2-Ch1.zen
60	5.808000e-02	4.830313e-02	7.892200e-02	20151204_gfpNIPBLcf1_Prometa\MitoSys2\LSM\gfpNIPBLcf1_Noc\rnd2\DE_W0002\DE_W0002_P0018\DE_2_W0002_P0018_T0001\TR1_W0001_P0022\TR1_2_W0001_P0022_T0001_R1_P2_K1_Ch2-Ch1.zen
70	7.885042e-02	4.101441e-02	7.834000e-02	20151204_gfpNIPBLcf1_Prometa\MitoSys2\LSM\gfpNIPBLcf1_Noc\rnd2\DE_W0002\DE_W0002_P0018\DE_2_W0002_P0018_T0001\TR1_W0001_P0022\TR1_2_W0001_P0022_T0001_R1_P2_K1_Ch2-Ch1.zen
80	7.762731e-02	3.744449e-02	7.778700e-02	20151204_gfpNIPBLcf1_Prometa\MitoSys2\LSM\gfpNIPBLcf1_Noc\rnd2\DE_W0002\DE_W0002_P0018\DE_2_W0002_P0018_T0001\TR1_W0001_P0022\TR1_2_W0001_P0022_T0001_R1_P2_K1_Ch2-Ch1.zen
90	8.291972e-02	4.420871e-02	7.726000e-02	20151204_gfpNIPBLcf1_Prometa\MitoSys2\LSM\gfpNIPBLcf1_Noc\rnd2\DE_W0002\DE_W0002_P0018\DE_2_W0002_P0018_T0001\TR1_W0001_P0022\TR1_2_W0001_P0022_T0001_R1_P2_K1_Ch2-Ch1.zen
100	7.524844e-02	3.655617e-02	7.675600e-02	20151204_gfpNIPBLcf1_Prometa\MitoSys2\LSM\gfpNIPBLcf1_Noc\rnd2\DE_W0002\DE_W0002_P0018\DE_2_W0002_P0018_T0001\TR1_W0001_P0022\TR1_2_W0001_P0022_T0001_R1_P2_K1_Ch2-Ch1.zen
120	7.529675e-02	2.327696e-02	7.581000e-02	20151204_gfpNIPBLcf1_Prometa\MitoSys2\LSM\gfpNIPBLcf1_Noc\rnd2\DE_W0002\DE_W0002_P0018\DE_2_W0002_P0018_T0001\TR1_W0001_P0022\TR1_2_W0001_P0022_T0001_R1_P2_K1_Ch2-Ch1.zen
140	7.661868e-02	2.729286e-02	7.493400e-02	20151204_gfpNIPBLcf1_Prometa\MitoSys2\LSM\gfpNIPBLcf1_Noc\rnd2\DE_W0002\DE_W0002_P0018\DE_2_W0002_P0018_T0001\TR1_W0001_P0022\TR1_2_W0001_P0022_T0001_R1_P2_K1_Ch2-Ch1.zen
160	7.519681e-02	3.691790e-02	7.411800e-02	20151204_gfpNIPBLcf1_Prometa\MitoSys2\LSM\gfpNIPBLcf1_Noc\rnd2\DE_W0002\DE_W0002_P0018\DE_2_W0002_P0018_T0001\TR1_W0001_P0022\TR1_2_W0001_P0022_T0001_R1_P2_K1_Ch2-Ch1.zen
180	7.398646e-02	3.049081e-02	7.335300e-02	20151204_gfpNIPBLcf1_Prometa\MitoSys2\LSM\gfpNIPBLcf1_Noc\rnd2\DE_W0002\DE_W0002_P0018\DE_2_W0002_P0018_T0001\TR1_W0001_P0022\TR1_2_W0001_P0022_T0001_R1_P2_K1_Ch2-Ch1.zen
200	7.985656e-02	3.294544e-02	7.263100e-02	20151204_gfpNIPBLcf1_Prometa\MitoSys2\LSM\gfpNIPBLcf1_Noc\rnd2\DE_W0002\DE_W0002_P0018\DE_2_W0002_P0018_T0001\TR1_W0001_P0022\TR1_2_W0001_P0022_T0001_R1_P2_K1_Ch2-Ch1.zen
220	8.007370e-02	2.540839e-02	7.194500e-02	20151204_gfpNIPBLcf1_Prometa\MitoSys2\LSM\gfpNIPBLcf1_Noc\rnd2\DE_W0002\DE_W0002_P0018\DE_2_W0002_P0018_T0001\TR1_W0001_P0022\TR1_2_W0001_P0022_T0001_R1_P2_K1_Ch2-Ch1.zen
240	6.413260e-02	3.259426e-02	7.129200e-02	20151204_gfpNIPBLcf1_Prometa\MitoSys2\LSM\gfpNIPBLcf1_Noc\rnd2\DE_W0002\DE_W0002_P0018\DE_2_W0002_P0018_T0001\TR1_W0001_P0022\TR1_2_W0001_P0022_T0001_R1_P2_K1_Ch2-Ch1.zen
260	6.980641e-02	2.919811e-02	7.066700e-02	20151204_gfpNIPBLcf1_Prometa\MitoSys2\LSM\gfpNIPBLcf1_Noc\rnd2\DE_W0002\DE_W0002_P0018\DE_2_W0002_P0018_T0001\TR1_W0001_P0022\TR1_2_W0001_P0022_T0001_R1_P2_K1_Ch2-Ch1.zen
280	7.270744e-02	2.612790e-02	7.006700e-02	20151204_gfpNIPBLcf1_Prometa\MitoSys2\LSM\gfpNIPBLcf1_Noc\rnd2\DE_W0002\DE_W0002_P0018\DE_2_W0002_P0018_T0001\TR1_W0001_P0022\TR1_2_W0001_P0022_T0001_R1_P2_K1_Ch2-Ch1.zen
300	7.208688e-02	2.396086e-02	6.948900e-02	20151204_gfpNIPBLcf1_Prometa\MitoSys2\LSM\gfpNIPBLcf1_Noc\rnd2\DE_W0002\DE_W0002_P0018\DE_2_W0002_P0018_T0001\TR1_W0001_P0022\TR1_2_W0001_P0022_T0001_R1_P2_K1_Ch2-Ch1.zen
340	6.687924e-02	2.346114e-02	6.838900e-02	20151204_gfpNIPBLcf1_Prometa\MitoSys2\LSM\gfpNIPBLcf1_Noc\rnd2\DE_W0002\DE_W0002_P0018\DE_2_W0002_P0018_T0001\TR1_W0001_P0022\TR1_2_W0001_P0022_T0001_R1_P2_K1_Ch2-Ch1.zen
380	6.237197e-02	2.193468e-02	6.735500e-02	20151204_gfpNIPBLcf1_Prometa\MitoSys2\LSM\gfpNIPBLcf1_Noc\rnd2\DE_W0002\DE_W0002_P0018\DE_2_W0002_P0018_T0001\TR1_W0001_P0022\TR1_2_W0001_P0022_T0001_R1_P2_K1_Ch2-Ch1.zen
420	6.764688e-02	2.350740e-02	6.637500e-02	20151204_gfpNIPBLcf1_Prometa\MitoSys2\LSM\gfpNIPBLcf1_Noc\rnd2\DE_W0002\DE_W0002_P0018\DE_2_W0002_P0018_T0001\TR1_W0001_P0022\TR1_2_W0001_P0022_T0001_R1_P2_K1_Ch2-Ch1.zen
460	6.556160e-02	1.517633e-02	6.544200e-02	20151204_gfpNIPBLcf1_Prometa\MitoSys2\LSM\gfpNIPBLcf1_Noc\rnd2\DE_W0002\DE_W0002_P0018\DE_2_W0002_P0018_T0001\TR1_W0001_P0022\TR1_2_W0001_P0022_T0001_R1_P2_K1_Ch2-Ch1.zen
500	6.408542e-02	3.076613e-02	6.455000e-02	20151204_gfpNIPBLcf1_Prometa\MitoSys2\LSM\gfpNIPBLcf1_Noc\rnd2\DE_W0002\DE_W0002_P0018\DE_2_W0002_P0018_T0001\TR1_W0001_P0022\TR1_2_W0001_P0022_T0001_R1_P2_K1_Ch2-Ch1.zen
540	6.641513e-02	2.282781e-02	6.369500e-02	20151204_gfpNIPBLcf1_Prometa\MitoSys2\LSM\gfpNIPBLcf1_Noc\rnd2\DE_W0002\DE_W0002_P0018\DE_2_W0002_P0018_T0001\TR1_W0001_P0022\TR1_2_W0001_P0022_T0001_R1_P2_K1_Ch2-Ch1.zen
580	6.225381e-02	2.090852e-02	6.287400e-02	20151204_gfpNIPBLcf1_Prometa\MitoSys2\LSM\gfpNIPBLcf1_Noc\rnd2\DE_W0002\DE_W0002_P0018\DE_2_W0002_P0018_T0001\TR1_W0001_P0022\TR1_2_W0001_P0022_T0001_R1_P2_K1_Ch2-Ch1.zen
620	6.070367e-02	2.295887e-02	6.208400e-02	20151204_gfpNIPBLcf1_Prometa\MitoSys2\LSM\gfpNIPBLcf1_Noc\rnd2\DE_W0002\DE_W0002_P0018\DE_2_W0002_P0018_T0001\TR1_W0001_P0022\TR1_2_W0001_P0022_T0001_R1_P2_K1_Ch2-Ch1.zen
660	5.842399e-02	2.268816e-02	6.132200e-02	20151204_gfpNIPBLcf1_Prometa\MitoSys2\LSM\gfpNIPBLcf1_Noc\rnd2\DE_W0002\DE_W0002_P0018\DE_2_W0002_P0018_T0001\TR1_W0001_P0022\TR1_2_W0001_P0022_T0001_R1_P2_K1_Ch2-Ch1.zen
700	6.294064e-02	2.104691e-02	6.058700e-02	20151204_gfpNIPBLcf1_Prometa\MitoSys2\LSM\gfpNIPBLcf1_Noc\rnd2\DE_W0002\DE_W0002_P0018\DE_2_W0002_P0018_T0001\TR1_W0001_P0022\TR1_2_W0001_P0022_T0001_R1_P2_K1_Ch2-Ch1.zen
780	5.418154e-02	2.016460e-02	5.918900e-02	20151204_gfpNIPBLcf1_Prometa\MitoSys2\LSM\gfpNIPBLcf1_Noc\rnd2\DE_W0002\DE_W0002_P0018\DE_2_W0002_P0018_T0001\TR1_W0001_P0022\TR1_2_W0001_P0022_T0001_R1_P2_K1_Ch2-Ch1.zen
860	5.925514e-02	1.940931e-02	5.788000e-02	20151204_gfpNIPBLcf1_Prometa\MitoSys2\LSM\gfpNIPBLcf1_Noc\rnd2\DE_W0002\DE_W0002_P0018\DE_2_W0002_P0018_T0001\TR1_W0001_P0022\TR1_2_W0001_P0022_T0001_R1_P2_K1_Ch2-Ch1.zen
940	5.617769e-02	2.097716e-02	5.665000e-02	20151204_gfpNIPBLcf1_Prometa\MitoSys2\LSM\gfpNIPBLcf1_Noc\rnd2\DE_W0002\DE_W0002_P0018\DE_2_W0002_P0018_T0001\TR1_W0001_P0022\TR1_2_W0001_P0022_T0001_R1_P2_K1_Ch2-Ch1.zen
1020	5.768036e-02	1.668003e-02	5.549100e-02	20151204_gfpNIPBLcf1_Prometa\MitoSys2\LSM\gfpNIPBLcf1_Noc\rnd2\DE_W0002\DE_W0002_P0018\DE_2_W0002_P0018_T0001\TR1_W0001_P0022\TR1_2_W0001_P0022_T0001_R1_P2_K1_Ch2-Ch1.zen
1100	5.854875e-02	1.748196e-02	5.439600e-02	20151204_gfpNIPBLcf1_Prometa\MitoSys2\LSM\gfpNIPBLcf1_Noc\rnd2\DE_W0002\DE_W0002_P0018\DE_2_W0002_P0018_T0001\TR1_W0001_P0022\TR1_2_W0001_P0022_T0001_R1_P2_K1_Ch2-Ch1.zen
1180	4.969852e-02	1.298480e-02	5.336100e-02	20151204_gfpNIPBLcf1_Prometa\MitoSys2\LSM\gfpNIPBLcf1_Noc\rnd2\DE_W0002\DE_W0002_P0018\DE_2_W0002_P0018_T0001\TR1_W0001_P0022\TR1_2_W0001_P0022_T0001_R1_P2_K1_Ch2-Ch1.zen
1260	5.033001e-02	2.379269e-02	5.237900e-02	20151204_gfpNIPBLcf1_Prometa\MitoSys2\LSM\gfpNIPBLcf1_Noc\rnd2\DE_W0002\DE_W0002_P0018\DE_2_W0002_P0018_T0001\TR1_W0001_P0022\TR1_2_W0001_P0022_T0001_R1_P2_K1_Ch2-Ch1.zen
1340	5.553549e-02	1.948271e-02	5.144800e-02	20151204_gfpNIPBLcf1_Prometa\MitoSys2\LSM\gfpNIPBLcf1_Noc\rnd2\DE_W0002\DE_W0002_P0018\DE_2_W0002_P0018_T0001\TR1_W0001_P0022\TR1_2_W0001_P0022_T0001_R1_P2_K1_Ch2-Ch1.zen
1420	5.187913e-02	1.614212e-02	5.056200e-02	20151204_gfpNIPBLcf1_Prometa\MitoSys2\LSM\gfpNIPBLcf1_Noc\rnd2\DE_W0002\DE_W0002_P0018\DE_2_W0002_P0018_T0001\TR1_W0001_P0022\TR1_2_W0001_P0022_T0001_R1_P2_K1_Ch2-Ch1.zen
1500	5.015835e-02	1.380556e-02	4.971800e-02	20151204_gfpNIPBLcf1_Prometa\MitoSys2\LSM\gfpNIPBLcf1_Noc\rnd2\DE_W0002\DE_W0002_P0018\DE_2_W0002_P0018_T0001\TR1_W0001_P0022\TR1_2_W0001_P0022_T0001_R1_P2_K1_Ch2-Ch1.zen
1660	4.844867e-02	1.563857e-02	4.814400e-02	20151204_gfpNIPBLcf1_Prometa\MitoSys2\LSM\gfpNIPBLcf1_Noc\rnd2\DE_W0002\DE_W0002_P0018\DE_2_W0002_P0018_T0001\TR1_W0001_P0022\TR1_2_W0001_P0022_T0001_R1_P2_K1_Ch2-Ch1.zen
1820	4.511590e-02	1.452541e-02	4.670600e-02	20151204_gfpNIPBLcf1_Prometa\MitoSys2\LSM\gfpNIPBLcf1_Noc\rnd2\DE_W0002\DE_W0002_P0018\DE_2_W0002_P0018_T0001\TR1_W0001_P0022\TR1_2_W0001_P0022_T0001_R1_P2_K1_Ch2-Ch1.zen
1980	4.619072e-02	1.382591e-02	4.538500e-02	20151204_gfpNIPBLcf1_Prometa\MitoSys2\LSM\gfpNIPBLcf1_Noc\rnd2\DE_W0002\DE_W0002_P0018\DE_2_W0002_P0018_T0001\TR1_W0001_P0022\TR1_2_W0001_P0022_T0001_R1_P2_K1_Ch2-Ch1.zen
2140	4.286674e-02	1.293596e-02	4.416700e-02	20151204_gfpNIPBLcf1_Prometa\MitoSys2\LSM\gfpNIPBLcf1_Noc\rnd2\DE_W0002\DE_W0002_P0018\DE_2_W0002_P0018_T0001\TR1_W0001_P0022\TR1_2_W0001_P0022_T0001_R1_P2_K1_Ch2-Ch1.zen
2300	4.390759e-02	1.190625e-02	4.304000e-02	20151204_gfpNIPBLcf1_Prometa\MitoSys2\LSM\gfpNIPBLcf1_Noc\rnd2\DE_W0002\DE_W0002_P0018\DE_2_W0002_P0018_T0001\TR1_W0001_P0022\TR1_2_W0001_P0022_T0001_R1_P2_K1_Ch2-Ch1.zen
2460	4.446494e-02	1.706692e-02	4.199300e-02	20151204_gfpNIPBLcf1_Prometa\MitoSys2\LSM\gfpNIPBLcf1_Noc\rnd2\DE_W0002\DE_W0002_P0018\DE_2_W0002_P0018_T0001\TR1_W0001_P0022\TR1_2_W0001_P0022_T0001_R1_P2_K1_Ch2-Ch1.zen
2620	3.997168e-02	1.325372e-02	4.101900e-02	20151204_gfpNIPBLcf1_Prometa\MitoSys2\LSM\gfpNIPBLcf1_Noc\rnd2\DE_W0002\DE_W0002_P0018\DE_2_W0002_P0018_T0001\TR1_W0001_P0022\TR1_2_W0001_P0022_T0001_R1_P2_K1_Ch2-Ch1.zen
2780	4.065358e-02	1.444537e-02	4.010800e-02	20151204_gfpNIPBLcf1_Prometa\MitoSys2\LSM\gfpNIPBLcf1_Noc\rnd2\DE_W0002\DE_W0002_P0018\DE_2_W0002_P0018_T0001\TR1_W0001_P0022\TR1_2_W0001_P0022_T0001_R1_P2_K1_Ch2-Ch1.zen
2940	3.329328e-02	1.795184e-02	3.925600e-02	20151204_gfpNIPBLcf1_Prometa\MitoSys2\LSM\gfpNIPBLcf1_Noc\rnd2\DE_W0002\DE_W0002_P0018\DE_2_W0002_P0018_T0001\TR1_W0001_P0022\TR1_2_W0001_P0022_T0001_R1_P2_K1_Ch2-Ch1.zen
3100	3.691386e-02	1.235199e-02	3.845600e-02	20151204_gfpNIPBLcf1_Prometa\MitoSys2\LSM\gfpNIPBLcf1_Noc\rnd2\DE_W0002\DE_W0002_P0018\DE_2_W0002_P0018_T0001\TR1_W0001_P0022\TR1_2_W0001_P0022_T0001_R1_P2_K1_Ch2-Ch1.zen
3420	3.813349e-02	8.759797e-03	3.699300e-02	20151204_gfpNIPBLcf1_Prometa\MitoSys2\LSM\gfpNIPBLcf1_Noc\rnd2\DE_W0002\DE_W0002_P0018\DE_2_W0002_P0018_T0001\TR1_W0001_P0022\TR1_2_W0001_P0022_T0001_R1_P2_K1_Ch2-Ch1.zen
3740	3.548436e-02	1.156905e-02	3.568800e-02	20151204_gfpNIPBLcf1_Prometa\MitoSys2\LSM\gfpNIPBLcf1_Noc\rnd2\DE_W0002\DE_W0002_P0018\DE_2_W0002_P0018_T0001\TR1_W0001_P0022\TR1_2_W0001_P0022_T0001_R1_P2_K1_Ch2-Ch1.zen
4060	3.563406e-02	1.052302e-02	3.451500e-02	20151204_gfpNIPBLcf1_Prometa\MitoSys2\LSM\gfpNIPBLcf1_Noc\rnd2\DE_W0002\DE_W0002_P0018\DE_2_W0002_P0018_T0001\TR1_W0001_P0022\TR1_2_W0001_P0022_T0001_R1_P2_K1_Ch2-Ch1.zen
4380	3.174538e-02	1.183041e-02	3.345400e-02	20151204_gfpNIPBLcf1_Prometa\MitoSys2\LSM\gfpNIPBLcf1_Noc\rnd2\DE_W0002\DE_W0002_P0018\DE_2_W0002_P0018_T0001\TR1_W0001_P0022\TR1_2_W0001_P0022_T0001_R1_P2_K1_Ch2-Ch1.zen
4700	3.235129e-02	1.351344e-02	3.248800e-02	20151204_gfpNIPBLcf1_Prometa\MitoSys2\LSM\gfpNIPBLcf1_Noc\rnd2\DE_W0002\DE_W0002_P0018\DE_2_W0002_P0018_T0001\TR1_W0001_P0022\TR1_2_W0001_P0022_T0001_R1_P2_K1_Ch2-Ch1.zen
5020	3.145718e-02	1.330425e-02	3.160600e-02	20151204_gfpNIPBLcf1_Prometa\MitoSys2\LSM\gfpNIPBLcf1_Noc\rnd2\DE_W0002\DE_W0002_P0018\DE_2_W0002_P0018_T0001\TR1_W0001_P0022\TR1_2_W0001_P0022_T0001_R1_P2_K1_Ch2-Ch1.zen
5340	2.967127e-02	1.219791e-02	3.079500e-02	20151204_gfpNIPBLcf1_Prometa\MitoSys2\LSM\gfpNIPBLcf1_Noc\rnd2\DE_W0002\DE_W0002_P0018\DE_2_W0002_P0018_T0001\TR1_W0001_P0022\TR1_2_W0001_P0022_T0001_R1_P2_K1_Ch2-Ch1.zen
5660	3.075709e-02	1.102307e-02	3.004600e-02	20151204_gfpNIPBLcf1_Prometa\MitoSys2\LSM\gfpNIPBLcf1_Noc\rnd2\DE_W0002\DE_W0002_P0018\DE_2_W0002_P0018_T0001\TR1_W0001_P0022\TR1_2_W0001_P0022_T0001_R1_P2_K1_Ch2-Ch1.zen
5980	3.182424e-02	1.063050e-02	2.935300e-02	20151204_gfpNIPBLcf1_Prometa\MitoSys2\LSM\gfpNIPBLcf1_Noc\rnd2\DE_W0002\DE_W0002_P0018\DE_2_W0002_P0018_T0001\TR1_W0001_P0022\TR1_2_W0001_P0022_T0001_R1_P2_K1_Ch2-Ch1.zen
6300	3.064497e-02	6.870953e-03	2.870800e-02	20151204_gfpNIPBLcf1_Prometa\MitoSys2\LSM\gfpNIPBLcf1_Noc\rnd2\DE_W0002\DE_W0002_P0018\DE_2_W0002_P0018_T0001\TR1_W0001_P0022\TR1_2_W0001_P0022_T0001_R1_P2_K1_Ch2-Ch1.zen
6940	2.905865e-02	9.639038e-03	2.754400e-02	20151204_gfpNIPBLcf1_Prometa\MitoSys2\LSM\gfpNIPBLcf1_Noc\rnd2\DE_W0002\DE_W0002_P0018\DE_2_W0002_P0018_T0001\TR1_W0001_P0022\TR1_2_W0001_P0022_T0001_R1_P2_K1_Ch2-Ch1.zen
7580	2.858375e-02	9.755123e-03	2.651900e-02	20151204_gfpNIPBLcf1_Prometa\MitoSys2\LSM\gfpNIPBLcf1_Noc\rnd2\DE_W0002\DE_W0002_P0018\DE_2_W0002_P0018_T0001\TR1_W0001_P0022\TR1_2_W0001_P0022_T0001_R1_P2_K1_Ch2-Ch1.zen
8220	2.496121e-02	9.361132e-03	2.560700e-02	20151204_gfpNIPBLcf1_Prometa\MitoSys2\LSM\gfpNIPBLcf1_Noc\rnd2\DE_W0002\DE_W0002_P0018\DE_2_W0002_P0018_T0001\TR1_W0001_P0022\TR1_2_W0001_P0022_T0001_R1_P2_K1_Ch2-Ch1.zen
8860	2.407485e-02	7.882571e-03	2.478800e-02	20151204_gfpNIPBLcf1_Prometa\MitoSys2\LSM\gfpNIPBLcf1_Noc\rnd2\DE_W0002\DE_W0002_P0018\DE_2_W0002_P0018_T0001\TR1_W0001_P0022\TR1_2_W0001_P0022_T0001_R1_P2_K1_Ch2-Ch1.zen
9500	2.445685e-02	8.502046e-03	2.404600e-02	20151204_gfpNIPBLcf1_Prometa\MitoSys2\LSM\gfpNIPBLcf1_Noc\rnd2\DE_W0002\DE_W0002_P0018\DE_2_W0002_P0018_T0001\TR1_W0001_P0022\TR1_2_W0001_P0022_T0001_R1_P2_K1_Ch2-Ch1.zen
10140	2.414497e-02	1.031891e-02	2.336900e-02	20151204_gfpNIPBLcf1_Prometa\MitoSys2\LSM\gfpNIPBLcf1_Noc\rnd2\DE_W0002\DE_W0002_P0018\DE_2_W0002_P0018_T0001\TR1_W0001_P0022\TR1_2_W0001_P0022_T0001_R1_P2_K1_Ch2-Ch1.zen
10780	2.273130e-02	1.011162e-02	2.274800e-02	20151204_gfpNIPBLcf1_Prometa\MitoSys2\LSM\gfpNIPBLcf1_Noc\rnd2\DE_W0002\DE_W0002_P0018\DE_2_W0002_P0018_T0001\TR1_W0001_P0022\TR1_2_W0001_P0022_T0001_R1_P2_K1_Ch2-Ch1.zen
11420	2.234482e-02	9.306587e-03	2.217500e-02	20151204_gfpNIPBLcf1_Prometa\MitoSys2\LSM\gfpNIPBLcf1_Noc\rnd2\DE_W0002\DE_W0002_P0018\DE_2_W0002_P0018_T0001\TR1_W0001_P0022\TR1_2_W0001_P0022_T0001_R1_P2_K1_Ch2-Ch1.zen
12060	2.115875e-02	8.928663e-03	2.164200e-02	20151204_gfpNIPBLcf1_Prometa\MitoSys2\LSM\gfpNIPBLcf1_Noc\rnd2\DE_W0002\DE_W0002_P0018\DE_2_W0002_P0018_T0001\TR1_W0001_P0022\TR1_2_W0001_P0022_T0001_R1_P2_K1_Ch2-Ch1.zen
12700	2.080857e-02	9.051492e-03	2.114600e-02	20151204_gfpNIPBLcf1_Prometa\MitoSys2\LSM\gfpNIPBLcf1_Noc\rnd2\DE_W0002\DE_W0002_P0018\DE_2_W0002_P0018_T0001\TR1_W0001_P0022\TR1_2_W0001_P0022_T0001_R1_P2_K1_Ch2-Ch1.zen
13980	1.916891e-02	1.024384e-02	2.024300e-02	20151204_gfpNIPBLcf1_Prometa\MitoSys2\LSM\gfpNIPBLcf1_Noc\rnd2\DE_W0002\DE_W0002_P0018\DE_2_W0002_P0018_T0001\TR1_W0001_P0022\TR1_2_W0001_P0022_T0001_R1_P2_K1_Ch2-Ch1.zen
15260	2.078376e-02	9.901030e-03	1.943800e-02	20151204_gfpNIPBLcf1_Prometa\MitoSys2\LSM\gfpNIPBLcf1_Noc\rnd2\DE_W0002\DE_W0002_P0018\DE_2_W0002_P0018_T0001\TR1_W0001_P0022\TR1_2_W0001_P0022_T0001_R1_P2_K1_Ch2-Ch1.zen
16540	1.912524e-02	8.812494e-03	1.871200e-02	20151204_gfpNIPBLcf1_Prometa\MitoSys2\LSM\gfpNIPBLcf1_Noc\rnd2\DE_W0002\DE_W0002_P0018\DE_2_W0002_P0018_T0001\TR1_W0001_P0022\TR1_2_W0001_P0022_T0001_R1_P2_K1_Ch2-Ch1.zen
17820	1.857513e-02	1.063026e-02	1.805000e-02	20151204_gfpNIPBLcf1_Prometa\MitoSys2\LSM\gfpNIPBLcf1_Noc\rnd2\DE_W0002\DE_W0002_P0018\DE_2_W0002_P0018_T0001\TR1_W0001_P0022\TR1_2_W0001_P0022_T0001_R1_P2_K1_Ch2-Ch1.zen
19100	1.763236e-02	8.390971e-03	1.744100e-02	20151204_gfpNIPBLcf1_Prometa\MitoSys2\LSM\gfpNIPBLcf1_Noc\rnd2\DE_W0002\DE_W0002_P0018\DE_2_W0002_P0018_T0001\TR1_W0001_P0022\TR1_2_W0001_P0022_T0001_R1_P2_K1_Ch2-Ch1.zen
20380	1.504277e-02	8.854653e-03	1.687600e-02	20151204_gfpNIPBLcf1_Prometa\MitoSys2\LSM\gfpNIPBLcf1_Noc\rnd2\DE_W0002\DE_W0002_P0018\DE_2_W0002_P0018_T0001\TR1_W0001_P0022\TR1_2_W0001_P0022_T0001_R1_P2_K1_Ch2-Ch1.zen
21660	1.352977e-02	8.503528e-03	1.634900e-02	20151204_gfpNIPBLcf1_Prometa\MitoSys2\LSM\gfpNIPBLcf1_Noc\rnd2\DE_W0002\DE_W0002_P0018\DE_2_W0002_P0018_T0001\TR1_W0001_P0022\TR1_2_W0001_P0022_T0001_R1_P2_K1_Ch2-Ch1.zen
22940	1.608260e-02	8.069870e-03	1.585500e-02	20151204_gfpNIPBLcf1_Prometa\MitoSys2\LSM\gfpNIPBLcf1_Noc\rnd2\DE_W0002\DE_W0002_P0018\DE_2_W0002_P0018_T0001\TR1_W0001_P0022\TR1_2_W0001_P0022_T0001_R1_P2_K1_Ch2-Ch1.zen
24220	1.440390e-02	8.126302e-03	1.538900e-02	20151204_gfpNIPBLcf1_Prometa\MitoSys2\LSM\gfpNIPBLcf1_Noc\rnd2\DE_W0002\DE_W0002_P0018\DE_2_W0002_P0018_T0001\TR1_W0001_P0022\TR1_2_W0001_P0022_T0001_R1_P2_K1_Ch2-Ch1.zen
25500	1.316802e-02	9.486042e-03	1.494900e-02	20151204_gfpNIPBLcf1_Prometa\MitoSys2\LSM\gfpNIPBLcf1_Noc\rnd2\DE_W0002\DE_W0002_P0018\DE_2_W0002_P0018_T0001\TR1_W0001_P0022\TR1_2_W0001_P0022_T0001_R1_P2_K1_Ch2-Ch1.zen
28060	1.452748e-02	8.970764e-03	1.413300e-02	20151204_gfpNIPBLcf1_Prometa\MitoSys2\LSM\gfpNIPBLcf1_Noc\rnd2\DE_W0002\DE_W0002_P0018\DE_2_W0002_P0018_T0001\TR1_W0001_P0022\TR1_2_W0001_P0022_T0001_R1_P2_K1_Ch2-Ch1.zen
30620	1.415121e-02	8.034032e-03	1.339000e-02	20151204_gfpNIPBLcf1_Prometa\MitoSys2\LSM\gfpNIPBLcf1_Noc\rnd2\DE_W0002\DE_W0002_P0018\DE_2_W0002_P0018_T0001\TR1_W0001_P0022\TR1_2_W0001_P0022_T0001_R1_P2_K1_Ch2-Ch1.zen
33180	1.296881e-02	6.960648e-03	1.270800e-02	20151204_gfpNIPBLcf1_Prometa\MitoSys2\LSM\gfpNIPBLcf1_Noc\rnd2\DE_W0002\DE_W0002_P0018\DE_2_W0002_P0018_T0001\TR1_W0001_P0022\TR1_2_W0001_P0022_T0001_R1_P2_K1_Ch2-Ch1.zen
35740	1.151256e-02	6.603578e-03	1.208000e-02	20151204_gfpNIPBLcf1_Prometa\MitoSys2\LSM\gfpNIPBLcf1_Noc\rnd2\DE_W0002\DE_W0002_P0018\DE_2_W0002_P0018_T0001\TR1_W0001_P0022\TR1_2_W0001_P0022_T0001_R1_P2_K1_Ch2-Ch1.zen
38300	1.309171e-02	6.811615e-03	1.149700e-02	20151204_gfpNIPBLcf1_Prometa\MitoSys2\LSM\gfpNIPBLcf1_Noc\rnd2\DE_W0002\DE_W0002_P0018\DE_2_W0002_P0018_T0001\TR1_W0001_P0022\TR1_2_W0001_P0022_T0001_R1_P2_K1_Ch2-Ch1.zen
40860	1.108198e-02	5.946194e-03	1.095500e-02	20151204_gfpNIPBLcf1_Prometa\MitoSys2\LSM\gfpNIPBLcf1_Noc\rnd2\DE_W0002\DE_W0002_P0018\DE_2_W0002_P0018_T0001\TR1_W0001_P0022\TR1_2_W0001_P0022_T0001_R1_P2_K1_Ch2-Ch1.zen
43420	1.111850e-02	6.057045e-03	1.045000e-02	20151204_gfpNIPBLcf1_Prometa\MitoSys2\LSM\gfpNIPBLcf1_Noc\rnd2\DE_W0002\DE_W0002_P0018\DE_2_W0002_P0018_T0001\TR1_W0001_P0022\TR1_2_W0001_P0022_T0001_R1_P2_K1_Ch2-Ch1.zen
45980	1.089215e-02	6.425589e-03	9.978100e-03	20151204_gfpNIPBLcf1_Prometa\MitoSys2\LSM\gfpNIPBLcf1_Noc\rnd2\DE_W0002\DE_W0002_P0018\DE_2_W0002_P0018_T0001\TR1_W0001_P0022\TR1_2_W0001_P0022_T0001_R1_P2_K1_Ch2-Ch1.zen
48540	1.057765e-02	6.550127e-03	9.536200e-03	20151204_gfpNIPBLcf1_Prometa\MitoSys2\LSM\gfpNIPBLcf1_Noc\rnd2\DE_W0002\DE_W0002_P0018\DE_2_W0002_P0018_T0001\TR1_W0001_P0022\TR1_2_W0001_P0022_T0001_R1_P2_K1_Ch2-Ch1.zen
51100	9.332468e-03	6.529564e-03	9.121800e-03	20151204_gfpNIPBLcf1_Prometa\MitoSys2\LSM\gfpNIPBLcf1_Noc\rnd2\DE_W0002\DE_W0002_P0018\DE_2_W0002_P0018_T0001\TR1_W0001_P0022\TR1_2_W0001_P0022_T0001_R1_P2_K1_Ch2-Ch1.zen
56220	8.254484e-03	6.372914e-03	8.366800e-03	20151204_gfpNIPBLcf1_Prometa\MitoSys2\LSM\gfpNIPBLcf1_Noc\rnd2\DE_W0002\DE_W0002_P0018\DE_2_W0002_P0018_T0001\TR1_W0001_P0022\TR1_2_W0001_P0022_T0001_R1_P2_K1_Ch2-Ch1.zen
61340	6.986258e-03	6.654290e-03	7.698100e-03	20151204_gfpNIPBLcf1_Prometa\MitoSys2\LSM\gfpNIPBLcf1_Noc\rnd2\DE_W0002\DE_W0002_P0018\DE_2_W0002_P0018_T0001\TR1_W0001_P0022\TR1_2_W0001_P0022_T0001_R1_P2_K1_Ch2-Ch1.zen
66460	5.358267e-03	5.329673e-03	7.103300e-03	20151204_gfpNIPBLcf1_Prometa\MitoSys2\LSM\gfpNIPBLcf1_Noc\rnd2\DE_W0002\DE_W0002_P0018\DE_2_W0002_P0018_T0001\TR1_W0001_P0022\TR1_2_W0001_P0022_T0001_R1_P2_K1_Ch2-Ch1.zen
71580	5.603072e-03	5.833840e-03	6.572500e-03	20151204_gfpNIPBLcf1_Prometa\MitoSys2\LSM\gfpNIPBLcf1_Noc\rnd2\DE_W0002\DE_W0002_P0018\DE_2_W0002_P0018_T0001\TR1_W0001_P0022\TR1_2_W0001_P0022_T0001_R1_P2_K1_Ch2-Ch1.zen
76700	5.571055e-03	5.839702e-03	6.097000e-03	20151204_gfpNIPBLcf1_Prometa\MitoSys2\LSM\gfpNIPBLcf1_Noc\rnd2\DE_W0002\DE_W0002_P0018\DE_2_W0002_P0018_T0001\TR1_W0001_P0022\TR1_2_W0001_P0022_T0001_R1_P2_K1_Ch2-Ch1.zen
81820	6.372345e-03	5.637788e-03	5.669800e-03	20151204_gfpNIPBLcf1_Prometa\MitoSys2\LSM\gfpNIPBLcf1_Noc\rnd2\DE_W0002\DE_W0002_P0018\DE_2_W0002_P0018_T0001\TR1_W0001_P0022\TR1_2_W0001_P0022_T0001_R1_P2_K1_Ch2-Ch1.zen
86940	5.704239e-03	5.354742e-03	5.284700e-03	20151204_gfpNIPBLcf1_Prometa\MitoSys2\LSM\gfpNIPBLcf1_Noc\rnd2\DE_W0002\DE_W0002_P0018\DE_2_W0002_P0018_T0001\TR1_W0001_P0022\TR1_2_W0001_P0022_T0001_R1_P2_K1_Ch2-Ch1.zen
92060	4.428314e-03	5.210930e-03	4.936700e-03	20151204_gfpNIPBLcf1_Prometa\MitoSys2\LSM\gfpNIPBLcf1_Noc\rnd2\DE_W0002\DE_W0002_P0018\DE_2_W0002_P0018_T0001\TR1_W0001_P0022\TR1_2_W0001_P0022_T0001_R1_P2_K1_Ch2-Ch1.zen
97180	4.291189e-03	5.402534e-03	4.621200e-03	20151204_gfpNIPBLcf1_Prometa\MitoSys2\LSM\gfpNIPBLcf1_Noc\rnd2\DE_W0002\DE_W0002_P0018\DE_2_W0002_P0018_T0001\TR1_W0001_P0022\TR1_2_W0001_P0022_T0001_R1_P2_K1_Ch2-Ch1.zen
102300	3.886328e-03	5.783252e-03	4.334400e-03	20151204_gfpNIPBLcf1_Prometa\MitoSys2\LSM\gfpNIPBLcf1_Noc\rnd2\DE_W0002\DE_W0002_P0018\DE_2_W0002_P0018_T0001\TR1_W0001_P0022\TR1_2_W0001_P0022_T0001_R1_P2_K1_Ch2-Ch1.zen
112540	4.441945e-03	5.977828e-03	3.834300e-03	20151204_gfpNIPBLcf1_Prometa\MitoSys2\LSM\gfpNIPBLcf1_Noc\rnd2\DE_W0002\DE_W0002_P0018\DE_2_W0002_P0018_T0001\TR1_W0001_P0022\TR1_2_W0001_P0022_T0001_R1_P2_K1_Ch2-Ch1.zen
122780	3.509771e-03	5.823303e-03	3.414900e-03	20151204_gfpNIPBLcf1_Prometa\MitoSys2\LSM\gfpNIPBLcf1_Noc\rnd2\DE_W0002\DE_W0002_P0018\DE_2_W0002_P0018_T0001\TR1_W0001_P0022\TR1_2_W0001_P0022_T0001_R1_P2_K1_Ch2-Ch1.zen
133020	3.926353e-03	5.964182e-03	3.060000e-03	20151204_gfpNIPBLcf1_Prometa\MitoSys2\LSM\gfpNIPBLcf1_Noc\rnd2\DE_W0002\DE_W0002_P0018\DE_2_W0002_P0018_T0001\TR1_W0001_P0022\TR1_2_W0001_P0022_T0001_R1_P2_K1_Ch2-Ch1.zen
143260	3.848969e-03	4.926759e-03	2.757200e-03	20151204_gfpNIPBLcf1_Prometa\MitoSys2\LSM\gfpNIPBLcf1_Noc\rnd2\DE_W0002\DE_W0002_P0018\DE_2_W0002_P0018_T0001\TR1_W0001_P0022\TR1_2_W0001_P0022_T0001_R1_P2_K1_Ch2-Ch1.zen
153500	3.961803e-03	5.406915e-03	2.496800e-03	20151204_gfpNIPBLcf1_Prometa\MitoSys2\LSM\gfpNIPBLcf1_Noc\rnd2\DE_W0002\DE_W0002_P0018\DE_2_W0002_P0018_T0001\TR1_W0001_P0022\TR1_2_W0001_P0022_T0001_R1_P2_K1_Ch2-Ch1.zen
163740	3.987004e-03	4.255945e-03	2.271400e-03	20151204_gfpNIPBLcf1_Prometa\MitoSys2\LSM\gfpNIPBLcf1_Noc\rnd2\DE_W0002\DE_W0002_P0018\DE_2_W0002_P0018_T0001\TR1_W0001_P0022\TR1_2_W0001_P0022_T0001_R1_P2_K1_Ch2-Ch1.zen
173980	3.986907e-03	3.972098e-03	2.074900e-03	20151204_gfpNIPBLcf1_Prometa\MitoSys2\LSM\gfpNIPBLcf1_Noc\rnd2\DE_W0002\DE_W0002_P0018\DE_2_W0002_P0018_T0001\TR1_W0001_P0022\TR1_2_W0001_P0022_T0001_R1_P2_K1_Ch2-Ch1.zen
184220	3.229025e-03	4.361717e-03	1.902700e-03	20151204_gfpNIPBLcf1_Prometa\MitoSys2\LSM\gfpNIPBLcf1_Noc\rnd2\DE_W0002\DE_W0002_P0018\DE_2_W0002_P0018_T0001\TR1_W0001_P0022\TR1_2_W0001_P0022_T0001_R1_P2_K1_Ch2-Ch1.zen
194460	2.116855e-03	4.419328e-03	1.751000e-03	20151204_gfpNIPBLcf1_Prometa\MitoSys2\LSM\gfpNIPBLcf1_Noc\rnd2\DE_W0002\DE_W0002_P0018\DE_2_W0002_P0018_T0001\TR1_W0001_P0022\TR1_2_W0001_P0022_T0001_R1_P2_K1_Ch2-Ch1.zen
204700	1.557918e-03	3.956600e-03	1.616500e-03	20151204_gfpNIPBLcf1_Prometa\MitoSys2\LSM\gfpNIPBLcf1_Noc\rnd2\DE_W0002\DE_W0002_P0018\DE_2_W0002_P0018_T0001\TR1_W0001_P0022\TR1_2_W0001_P0022_T0001_R1_P2_K1_Ch2-Ch1.zen
225180	1.548038e-03	3.880233e-03	1.390000e-03	20151204_gfpNIPBLcf1_Prometa\MitoSys2\LSM\gfpNIPBLcf1_Noc\rnd2\DE_W0002\DE_W0002_P0018\DE_2_W0002_P0018_T0001\TR1_W0001_P0022\TR1_2_W0001_P0022_T0001_R1_P2_K1_Ch2-Ch1.zen
245660	2.971997e-04	4.901616e-03	1.207600e-03	20151204_gfpNIPBLcf1_Prometa\MitoSys2\LSM\gfpNIPBLcf1_Noc\rnd2\DE_W0002\DE_W0002_P0018\DE_2_W0002_P0018_T0001\TR1_W0001_P0022\TR1_2_W0001_P0022_T0001_R1_P2_K1_Ch2-Ch1.zen
266140	7.320736e-04	5.381060e-03	1.058700e-03	20151204_gfpNIPBLcf1_Prometa\MitoSys2\LSM\gfpNIPBLcf1_Noc\rnd2\DE_W0002\DE_W0002_P0018\DE_2_W0002_P0018_T0001\TR1_W0001_P0022\TR1_2_W0001_P0022_T0001_R1_P2_K1_Ch2-Ch1.zen
286620	-1.163214e-04	6.834232e-03	9.355600e-04	20151204_gfpNIPBLcf1_Prometa\MitoSys2\LSM\gfpNIPBLcf1_Noc\rnd2\DE_W0002\DE_W0002_P0018\DE_2_W0002_P0018_T0001\TR1_W0001_P0022\TR1_2_W0001_P0022_T0001_R1_P2_K1_Ch2-Ch1.zen
307100	1.848464e-03	6.497020e-03	8.325900e-04	20151204_gfpNIPBLcf1_Prometa\MitoSys2\LSM\gfpNIPBLcf1_Noc\rnd2\DE_W0002\DE_W0002_P0018\DE_2_W0002_P0018_T0001\TR1_W0001_P0022\TR1_2_W0001_P0022_T0001_R1_P2_K1_Ch2-Ch1.zen
327580	2.112118e-03	6.573673e-03	7.456400e-04	20151204_gfpNIPBLcf1_Prometa\MitoSys2\LSM\gfpNIPBLcf1_Noc\rnd2\DE_W0002\DE_W0002_P0018\DE_2_W0002_P0018_T0001\TR1_W0001_P0022\TR1_2_W0001_P0022_T0001_R1_P2_K1_Ch2-Ch1.zen
348060	1.324969e-03	5.967520e-03	6.715600e-04	20151204_gfpNIPBLcf1_Prometa\MitoSys2\LSM\gfpNIPBLcf1_Noc\rnd2\DE_W0002\DE_W0002_P0018\DE_2_W0002_P0018_T0001\TR1_W0001_P0022\TR1_2_W0001_P0022_T0001_R1_P2_K1_Ch2-Ch1.zen
368540	-6.436663e-05	4.674745e-03	6.079600e-04	20151204_gfpNIPBLcf1_Prometa\MitoSys2\LSM\gfpNIPBLcf1_Noc\rnd2\DE_W0002\DE_W0002_P0018\DE_2_W0002_P0018_T0001\TR1_W0001_P0022\TR1_2_W0001_P0022_T0001_R1_P2_K1_Ch2-Ch1.zen
389020	-7.922723e-04	3.861006e-03	5.529600e-04	20151204_gfpNIPBLcf1_Prometa\MitoSys2\LSM\gfpNIPBLcf1_Noc\rnd2\DE_W0002\DE_W0002_P0018\DE_2_W0002_P0018_T0001\TR1_W0001_P0022\TR1_2_W0001_P0022_T0001_R1_P2_K1_Ch2-Ch1.zen
409500	-1.174928e-03	4.744336e-03	5.050800e-04	20151204_gfpNIPBLcf1_Prometa\MitoSys2\LSM\gfpNIPBLcf1_Noc\rnd2\DE_W0002\DE_W0002_P0018\DE_2_W0002_P0018_T0001\TR1_W0001_P0022\TR1_2_W0001_P0022_T0001_R1_P2_K1_Ch2-Ch1.zen
450460	-1.401336e-03	3.705811e-03	4.262600e-04	20151204_gfpNIPBLcf1_Prometa\MitoSys2\LSM\gfpNIPBLcf1_Noc\rnd2\DE_W0002\DE_W0002_P0018\DE_2_W0002_P0018_T0001\TR1_W0001_P0022\TR1_2_W0001_P0022_T0001_R1_P2_K1_Ch2-Ch1.zen
491420	-1.872528e-03	4.556221e-03	3.645700e-04	20151204_gfpNIPBLcf1_Prometa\MitoSys2\LSM\gfpNIPBLcf1_Noc\rnd2\DE_W0002\DE_W0002_P0018\DE_2_W0002_P0018_T0001\TR1_W0001_P0022\TR1_2_W0001_P0022_T0001_R1_P2_K1_Ch2-Ch1.zen
532380	-2.990365e-03	4.470091e-03	3.154300e-04	20151204_gfpNIPBLcf1_Prometa\MitoSys2\LSM\gfpNIPBLcf1_Noc\rnd2\DE_W0002\DE_W0002_P0018\DE_2_W0002_P0018_T0001\TR1_W0001_P0022\TR1_2_W0001_P0022_T0001_R1_P2_K1_Ch2-Ch1.zen
573340	-2.846829e-03	4.504373e-03	2.756700e-04	20151204_gfpNIPBLcf1_Prometa\MitoSys2\LSM\gfpNIPBLcf1_Noc\rnd2\DE_W0002\DE_W0002_P0018\DE_2_W0002_P0018_T0001\TR1_W0001_P0022\TR1_2_W0001_P0022_T0001_R1_P2_K1_Ch2-Ch1.zen
614300	-2.081833e-03	4.202122e-03	2.430600e-04	20151204_gfpNIPBLcf1_Prometa\MitoSys2\LSM\gfpNIPBLcf1_Noc\rnd2\DE_W0002\DE_W0002_P0018\DE_2_W0002_P0018_T0001\TR1_W0001_P0022\TR1_2_W0001_P0022_T0001_R1_P2_K1_Ch2-Ch1.zen
655260	-1.993132e-03	4.819359e-03	2.159800e-04	20151204_gfpNIPBLcf1_Prometa\MitoSys2\LSM\gfpNIPBLcf1_Noc\rnd2\DE_W0002\DE_W0002_P0018\DE_2_W0002_P0018_T0001\TR1_W0001_P0022\TR1_2_W0001_P0022_T0001_R1_P2_K1_Ch2-Ch1.zen
696220	-1.082800e-03	5.511658e-03	1.932700e-04	20151204_gfpNIPBLcf1_Prometa\MitoSys2\LSM\gfpNIPBLcf1_Noc\rnd2\DE_W0002\DE_W0002_P0018\DE_2_W0002_P0018_T0001\TR1_W0001_P0022\TR1_2_W0001_P0022_T0001_R1_P2_K1_Ch2-Ch1.zen
737180	-1.710518e-03	5.063193e-03	1.740300e-04	20151204_gfpNIPBLcf1_Prometa\MitoSys2\LSM\gfpNIPBLcf1_Noc\rnd2\DE_W0002\DE_W0002_P0018\DE_2_W0002_P0018_T0001\TR1_W0001_P0022\TR1_2_W0001_P0022_T0001_R1_P2_K1_Ch2-Ch1.zen
778140	-1.518472e-03	5.725394e-03	1.575900e-04	20151204_gfpNIPBLcf1_Prometa\MitoSys2\LSM\gfpNIPBLcf1_Noc\rnd2\DE_W0002\DE_W0002_P0018\DE_2_W0002_P0018_T0001\TR1_W0001_P0022\TR1_2_W0001_P0022_T0001_R1_P2_K1_Ch2-Ch1.zen
819100	-2.075051e-03	6.814066e-03	1.434300e-04	20151204_gfpNIPBLcf1_Prometa\MitoSys2\LSM\gfpNIPBLcf1_Noc\rnd2\DE_W0002\DE_W0002_P0018\DE_2_W0002_P0018_T0001\TR1_W0001_P0022\TR1_2_W0001_P0022_T0001_R1_P2_K1_Ch2-Ch1.zen
901020	-1.397850e-03	5.268218e-03	1.204400e-04	20151204_gfpNIPBLcf1_Prometa\MitoSys2\LSM\gfpNIPBLcf1_Noc\rnd2\DE_W0002\DE_W0002_P0018\DE_2_W0002_P0018_T0001\TR1_W0001_P0022\TR1_2_W0001_P0022_T0001_R1_P2_K1_Ch2-Ch1.zen
982940	-1.741108e-03	5.555682e-03	1.027300e-04	20151204_gfpNIPBLcf1_Prometa\MitoSys2\LSM\gfpNIPBLcf1_Noc\rnd2\DE_W0002\DE_W0002_P0018\DE_2_W0002_P0018_T0001\TR1_W0001_P0022\TR1_2_W0001_P0022_T0001_R1_P2_K1_Ch2-Ch1.zen
1064860	-2.584505e-03	4.762478e-03	8.878500e-05	20151204_gfpNIPBLcf1_Prometa\MitoSys2\LSM\gfpNIPBLcf1_Noc\rnd2\DE_W0002\DE_W0002_P0018\DE_2_W0002_P0018_T0001\TR1_W0001_P0022\TR1_2_W0001_P0022_T0001_R1_P2_K1_Ch2-Ch1.zen
1146780	-3.149872e-03	5.169128e-03	7.761100e-05	20151204_gfpNIPBLcf1_Prometa\MitoSys2\LSM\gfpNIPBLcf1_Noc\rnd2\DE_W0002\DE_W0002_P0018\DE_2_W0002_P0018_T0001\TR1_W0001_P0022\TR1_2_W0001_P0022_T0001_R1_P2_K1_Ch2-Ch1.zen
1228700	-3.140160e-03	5.161525e-03	6.851300e-05	20151204_gfpNIPBLcf1_Prometa\MitoSys2\LSM\gfpNIPBLcf1_Noc\rnd2\DE_W0002\DE_W0002_P0018\DE_2_W0002_P0018_T0001\TR1_W0001_P0022\TR1_2_W0001_P0022_T0001_R1_P2_K1_Ch2-Ch1.zen
1310620	-6.024545e-05	5.805712e-03	6.100200e-05	20151204_gfpNIPBLcf1_Prometa\MitoSys2\LSM\gfpNIPBLcf1_Noc\rnd2\DE_W0002\DE_W0002_P0018\DE_2_W0002_P0018_T0001\TR1_W0001_P0022\TR1_2_W0001_P0022_T0001_R1_P2_K1_Ch2-Ch1.zen
1392540	-2.718778e-04	5.294980e-03	5.472600e-05	20151204_gfpNIPBLcf1_Prometa\MitoSys2\LSM\gfpNIPBLcf1_Noc\rnd2\DE_W0002\DE_W0002_P0018\DE_2_W0002_P0018_T0001\TR1_W0001_P0022\TR1_2_W0001_P0022_T0001_R1_P2_K1_Ch2-Ch1.zen
1474460	1.988190e-04	7.600448e-03	4.942600e-05	20151204_gfpNIPBLcf1_Prometa\MitoSys2\LSM\gfpNIPBLcf1_Noc\rnd2\DE_W0002\DE_W0002_P0018\DE_2_W0002_P0018_T0001\TR1_W0001_P0022\TR1_2_W0001_P0022_T0001_R1_P2_K1_Ch2-Ch1.zen
1556380	-7.159942e-04	6.769331e-03	4.490600e-05	20151204_gfpNIPBLcf1_Prometa\MitoSys2\LSM\gfpNIPBLcf1_Noc\rnd2\DE_W0002\DE_W0002_P0018\DE_2_W0002_P0018_T0001\TR1_W0001_P0022\TR1_2_W0001_P0022_T0001_R1_P2_K1_Ch2-Ch1.zen
10	9.441180e-02	3.297618e-02	8.979200e-02	20151204_gfpNIPBLcf1_Prometa\MitoSys2\LSM\gfpNIPBLcf1_Noc\rnd2\DE_W0002\DE_W0002_P0018\DE_2_W0002_P0018_T0001\TR1_W0001_P0022\TR1_2_W0001_P0022_T0001_R1_P3_K1_Ch2-Ch1.zen
20	8.863221e-02	2.132280e-02	8.850200e-02	20151204_gfpNIPBLcf1_Prometa\MitoSys2\LSM\gfpNIPBLcf1_Noc\rnd2\DE_W0002\DE_W0002_P0018\DE_2_W0002_P0018_T0001\TR1_W0001_P0022\TR1_2_W0001_P0022_T0001_R1_P3_K1_Ch2-Ch1.zen
30	9.007800e-02	2.772308e-02	8.730900e-02	20151204_gfpNIPBLcf1_Prometa\MitoSys2\LSM\gfpNIPBLcf1_Noc\rnd2\DE_W0002\DE_W0002_P0018\DE_2_W0002_P0018_T0001\TR1_W0001_P0022\TR1_2_W0001_P0022_T0001_R1_P3_K1_Ch2-Ch1.zen
40	8.128778e-02	3.276826e-02	8.620700e-02	20151204_gfpNIPBLcf1_Prometa\MitoSys2\LSM\gfpNIPBLcf1_Noc\rnd2\DE_W0002\DE_W0002_P0018\DE_2_W0002_P0018_T0001\TR1_W0001_P0022\TR1_2_W0001_P0022_T0001_R1_P3_K1_Ch2-Ch1.zen
50	8.393889e-02	2.758485e-02	8.519000e-02	20151204_gfpNIPBLcf1_Prometa\MitoSys2\LSM\gfpNIPBLcf1_Noc\rnd2\DE_W0002\DE_W0002_P0018\DE_2_W0002_P0018_T0001\TR1_W0001_P0022\TR1_2_W0001_P0022_T0001_R1_P3_K1_Ch2-Ch1.zen
60	8.027668e-02	2.704492e-02	8.425000e-02	20151204_gfpNIPBLcf1_Prometa\MitoSys2\LSM\gfpNIPBLcf1_Noc\rnd2\DE_W0002\DE_W0002_P0018\DE_2_W0002_P0018_T0001\TR1_W0001_P0022\TR1_2_W0001_P0022_T0001_R1_P3_K1_Ch2-Ch1.zen
70	7.599789e-02	2.517961e-02	8.338000e-02	20151204_gfpNIPBLcf1_Prometa\MitoSys2\LSM\gfpNIPBLcf1_Noc\rnd2\DE_W0002\DE_W0002_P0018\DE_2_W0002_P0018_T0001\TR1_W0001_P0022\TR1_2_W0001_P0022_T0001_R1_P3_K1_Ch2-Ch1.zen
80	8.283986e-02	3.254235e-02	8.257500e-02	20151204_gfpNIPBLcf1_Prometa\MitoSys2\LSM\gfpNIPBLcf1_Noc\rnd2\DE_W0002\DE_W0002_P0018\DE_2_W0002_P0018_T0001\TR1_W0001_P0022\TR1_2_W0001_P0022_T0001_R1_P3_K1_Ch2-Ch1.zen
90	8.550322e-02	2.277404e-02	8.182700e-02	20151204_gfpNIPBLcf1_Prometa\MitoSys2\LSM\gfpNIPBLcf1_Noc\rnd2\DE_W0002\DE_W0002_P0018\DE_2_W0002_P0018_T0001\TR1_W0001_P0022\TR1_2_W0001_P0022_T0001_R1_P3_K1_Ch2-Ch1.zen
100	7.929945e-02	2.576976e-02	8.113100e-02	20151204_gfpNIPBLcf1_Prometa\MitoSys2\LSM\gfpNIPBLcf1_Noc\rnd2\DE_W0002\DE_W0002_P0018\DE_2_W0002_P0018_T0001\TR1_W0001_P0022\TR1_2_W0001_P0022_T0001_R1_P3_K1_Ch2-Ch1.zen
120	8.668945e-02	2.146057e-02	7.987900e-02	20151204_gfpNIPBLcf1_Prometa\MitoSys2\LSM\gfpNIPBLcf1_Noc\rnd2\DE_W0002\DE_W0002_P0018\DE_2_W0002_P0018_T0001\TR1_W0001_P0022\TR1_2_W0001_P0022_T0001_R1_P3_K1_Ch2-Ch1.zen
140	7.878435e-02	2.214551e-02	7.878200e-02	20151204_gfpNIPBLcf1_Prometa\MitoSys2\LSM\gfpNIPBLcf1_Noc\rnd2\DE_W0002\DE_W0002_P0018\DE_2_W0002_P0018_T0001\TR1_W0001_P0022\TR1_2_W0001_P0022_T0001_R1_P3_K1_Ch2-Ch1.zen
160	7.946209e-02	2.496359e-02	7.781300e-02	20151204_gfpNIPBLcf1_Prometa\MitoSys2\LSM\gfpNIPBLcf1_Noc\rnd2\DE_W0002\DE_W0002_P0018\DE_2_W0002_P0018_T0001\TR1_W0001_P0022\TR1_2_W0001_P0022_T0001_R1_P3_K1_Ch2-Ch1.zen
180	7.996493e-02	2.833949e-02	7.694800e-02	20151204_gfpNIPBLcf1_Prometa\MitoSys2\LSM\gfpNIPBLcf1_Noc\rnd2\DE_W0002\DE_W0002_P0018\DE_2_W0002_P0018_T0001\TR1_W0001_P0022\TR1_2_W0001_P0022_T0001_R1_P3_K1_Ch2-Ch1.zen
200	8.290480e-02	2.125182e-02	7.616800e-02	20151204_gfpNIPBLcf1_Prometa\MitoSys2\LSM\gfpNIPBLcf1_Noc\rnd2\DE_W0002\DE_W0002_P0018\DE_2_W0002_P0018_T0001\TR1_W0001_P0022\TR1_2_W0001_P0022_T0001_R1_P3_K1_Ch2-Ch1.zen
220	7.522889e-02	1.971472e-02	7.545800e-02	20151204_gfpNIPBLcf1_Prometa\MitoSys2\LSM\gfpNIPBLcf1_Noc\rnd2\DE_W0002\DE_W0002_P0018\DE_2_W0002_P0018_T0001\TR1_W0001_P0022\TR1_2_W0001_P0022_T0001_R1_P3_K1_Ch2-Ch1.zen
240	7.092326e-02	2.917815e-02	7.480500e-02	20151204_gfpNIPBLcf1_Prometa\MitoSys2\LSM\gfpNIPBLcf1_Noc\rnd2\DE_W0002\DE_W0002_P0018\DE_2_W0002_P0018_T0001\TR1_W0001_P0022\TR1_2_W0001_P0022_T0001_R1_P3_K1_Ch2-Ch1.zen
260	6.698688e-02	2.209924e-02	7.419800e-02	20151204_gfpNIPBLcf1_Prometa\MitoSys2\LSM\gfpNIPBLcf1_Noc\rnd2\DE_W0002\DE_W0002_P0018\DE_2_W0002_P0018_T0001\TR1_W0001_P0022\TR1_2_W0001_P0022_T0001_R1_P3_K1_Ch2-Ch1.zen
280	7.120432e-02	2.340839e-02	7.363000e-02	20151204_gfpNIPBLcf1_Prometa\MitoSys2\LSM\gfpNIPBLcf1_Noc\rnd2\DE_W0002\DE_W0002_P0018\DE_2_W0002_P0018_T0001\TR1_W0001_P0022\TR1_2_W0001_P0022_T0001_R1_P3_K1_Ch2-Ch1.zen
300	7.226155e-02	1.549174e-02	7.309200e-02	20151204_gfpNIPBLcf1_Prometa\MitoSys2\LSM\gfpNIPBLcf1_Noc\rnd2\DE_W0002\DE_W0002_P0018\DE_2_W0002_P0018_T0001\TR1_W0001_P0022\TR1_2_W0001_P0022_T0001_R1_P3_K1_Ch2-Ch1.zen
340	6.705605e-02	1.975311e-02	7.209100e-02	20151204_gfpNIPBLcf1_Prometa\MitoSys2\LSM\gfpNIPBLcf1_Noc\rnd2\DE_W0002\DE_W0002_P0018\DE_2_W0002_P0018_T0001\TR1_W0001_P0022\TR1_2_W0001_P0022_T0001_R1_P3_K1_Ch2-Ch1.zen
380	7.158178e-02	1.517499e-02	7.116100e-02	20151204_gfpNIPBLcf1_Prometa\MitoSys2\LSM\gfpNIPBLcf1_Noc\rnd2\DE_W0002\DE_W0002_P0018\DE_2_W0002_P0018_T0001\TR1_W0001_P0022\TR1_2_W0001_P0022_T0001_R1_P3_K1_Ch2-Ch1.zen
420	7.410622e-02	1.403994e-02	7.028000e-02	20151204_gfpNIPBLcf1_Prometa\MitoSys2\LSM\gfpNIPBLcf1_Noc\rnd2\DE_W0002\DE_W0002_P0018\DE_2_W0002_P0018_T0001\TR1_W0001_P0022\TR1_2_W0001_P0022_T0001_R1_P3_K1_Ch2-Ch1.zen
460	6.641429e-02	1.590259e-02	6.943600e-02	20151204_gfpNIPBLcf1_Prometa\MitoSys2\LSM\gfpNIPBLcf1_Noc\rnd2\DE_W0002\DE_W0002_P0018\DE_2_W0002_P0018_T0001\TR1_W0001_P0022\TR1_2_W0001_P0022_T0001_R1_P3_K1_Ch2-Ch1.zen
500	7.432303e-02	1.712575e-02	6.862000e-02	20151204_gfpNIPBLcf1_Prometa\MitoSys2\LSM\gfpNIPBLcf1_Noc\rnd2\DE_W0002\DE_W0002_P0018\DE_2_W0002_P0018_T0001\TR1_W0001_P0022\TR1_2_W0001_P0022_T0001_R1_P3_K1_Ch2-Ch1.zen
540	6.517266e-02	1.237262e-02	6.782400e-02	20151204_gfpNIPBLcf1_Prometa\MitoSys2\LSM\gfpNIPBLcf1_Noc\rnd2\DE_W0002\DE_W0002_P0018\DE_2_W0002_P0018_T0001\TR1_W0001_P0022\TR1_2_W0001_P0022_T0001_R1_P3_K1_Ch2-Ch1.zen
580	6.876129e-02	1.739744e-02	6.704600e-02	20151204_gfpNIPBLcf1_Prometa\MitoSys2\LSM\gfpNIPBLcf1_Noc\rnd2\DE_W0002\DE_W0002_P0018\DE_2_W0002_P0018_T0001\TR1_W0001_P0022\TR1_2_W0001_P0022_T0001_R1_P3_K1_Ch2-Ch1.zen
620	6.988958e-02	1.640356e-02	6.628300e-02	20151204_gfpNIPBLcf1_Prometa\MitoSys2\LSM\gfpNIPBLcf1_Noc\rnd2\DE_W0002\DE_W0002_P0018\DE_2_W0002_P0018_T0001\TR1_W0001_P0022\TR1_2_W0001_P0022_T0001_R1_P3_K1_Ch2-Ch1.zen
660	6.807986e-02	1.961128e-02	6.553400e-02	20151204_gfpNIPBLcf1_Prometa\MitoSys2\LSM\gfpNIPBLcf1_Noc\rnd2\DE_W0002\DE_W0002_P0018\DE_2_W0002_P0018_T0001\TR1_W0001_P0022\TR1_2_W0001_P0022_T0001_R1_P3_K1_Ch2-Ch1.zen
700	6.603951e-02	1.081020e-02	6.479800e-02	20151204_gfpNIPBLcf1_Prometa\MitoSys2\LSM\gfpNIPBLcf1_Noc\rnd2\DE_W0002\DE_W0002_P0018\DE_2_W0002_P0018_T0001\TR1_W0001_P0022\TR1_2_W0001_P0022_T0001_R1_P3_K1_Ch2-Ch1.zen
780	6.340620e-02	1.271438e-02	6.336300e-02	20151204_gfpNIPBLcf1_Prometa\MitoSys2\LSM\gfpNIPBLcf1_Noc\rnd2\DE_W0002\DE_W0002_P0018\DE_2_W0002_P0018_T0001\TR1_W0001_P0022\TR1_2_W0001_P0022_T0001_R1_P3_K1_Ch2-Ch1.zen
860	6.510041e-02	1.048715e-02	6.197500e-02	20151204_gfpNIPBLcf1_Prometa\MitoSys2\LSM\gfpNIPBLcf1_Noc\rnd2\DE_W0002\DE_W0002_P0018\DE_2_W0002_P0018_T0001\TR1_W0001_P0022\TR1_2_W0001_P0022_T0001_R1_P3_K1_Ch2-Ch1.zen
940	6.236639e-02	9.483175e-03	6.063300e-02	20151204_gfpNIPBLcf1_Prometa\MitoSys2\LSM\gfpNIPBLcf1_Noc\rnd2\DE_W0002\DE_W0002_P0018\DE_2_W0002_P0018_T0001\TR1_W0001_P0022\TR1_2_W0001_P0022_T0001_R1_P3_K1_Ch2-Ch1.zen
1020	5.418396e-02	1.100376e-02	5.933700e-02	20151204_gfpNIPBLcf1_Prometa\MitoSys2\LSM\gfpNIPBLcf1_Noc\rnd2\DE_W0002\DE_W0002_P0018\DE_2_W0002_P0018_T0001\TR1_W0001_P0022\TR1_2_W0001_P0022_T0001_R1_P3_K1_Ch2-Ch1.zen
1100	5.843608e-02	1.156310e-02	5.808500e-02	20151204_gfpNIPBLcf1_Prometa\MitoSys2\LSM\gfpNIPBLcf1_Noc\rnd2\DE_W0002\DE_W0002_P0018\DE_2_W0002_P0018_T0001\TR1_W0001_P0022\TR1_2_W0001_P0022_T0001_R1_P3_K1_Ch2-Ch1.zen
1180	5.557350e-02	1.425669e-02	5.687800e-02	20151204_gfpNIPBLcf1_Prometa\MitoSys2\LSM\gfpNIPBLcf1_Noc\rnd2\DE_W0002\DE_W0002_P0018\DE_2_W0002_P0018_T0001\TR1_W0001_P0022\TR1_2_W0001_P0022_T0001_R1_P3_K1_Ch2-Ch1.zen
1260	5.151703e-02	1.186159e-02	5.571300e-02	20151204_gfpNIPBLcf1_Prometa\MitoSys2\LSM\gfpNIPBLcf1_Noc\rnd2\DE_W0002\DE_W0002_P0018\DE_2_W0002_P0018_T0001\TR1_W0001_P0022\TR1_2_W0001_P0022_T0001_R1_P3_K1_Ch2-Ch1.zen
1340	5.406962e-02	1.022814e-02	5.459000e-02	20151204_gfpNIPBLcf1_Prometa\MitoSys2\LSM\gfpNIPBLcf1_Noc\rnd2\DE_W0002\DE_W0002_P0018\DE_2_W0002_P0018_T0001\TR1_W0001_P0022\TR1_2_W0001_P0022_T0001_R1_P3_K1_Ch2-Ch1.zen
1420	5.524139e-02	1.202257e-02	5.350700e-02	20151204_gfpNIPBLcf1_Prometa\MitoSys2\LSM\gfpNIPBLcf1_Noc\rnd2\DE_W0002\DE_W0002_P0018\DE_2_W0002_P0018_T0001\TR1_W0001_P0022\TR1_2_W0001_P0022_T0001_R1_P3_K1_Ch2-Ch1.zen
1500	5.227750e-02	9.650295e-03	5.246300e-02	20151204_gfpNIPBLcf1_Prometa\MitoSys2\LSM\gfpNIPBLcf1_Noc\rnd2\DE_W0002\DE_W0002_P0018\DE_2_W0002_P0018_T0001\TR1_W0001_P0022\TR1_2_W0001_P0022_T0001_R1_P3_K1_Ch2-Ch1.zen
1660	5.089928e-02	7.907640e-03	5.048600e-02	20151204_gfpNIPBLcf1_Prometa\MitoSys2\LSM\gfpNIPBLcf1_Noc\rnd2\DE_W0002\DE_W0002_P0018\DE_2_W0002_P0018_T0001\TR1_W0001_P0022\TR1_2_W0001_P0022_T0001_R1_P3_K1_Ch2-Ch1.zen
1820	4.750935e-02	9.817349e-03	4.864700e-02	20151204_gfpNIPBLcf1_Prometa\MitoSys2\LSM\gfpNIPBLcf1_Noc\rnd2\DE_W0002\DE_W0002_P0018\DE_2_W0002_P0018_T0001\TR1_W0001_P0022\TR1_2_W0001_P0022_T0001_R1_P3_K1_Ch2-Ch1.zen
1980	4.716283e-02	1.207226e-02	4.693600e-02	20151204_gfpNIPBLcf1_Prometa\MitoSys2\LSM\gfpNIPBLcf1_Noc\rnd2\DE_W0002\DE_W0002_P0018\DE_2_W0002_P0018_T0001\TR1_W0001_P0022\TR1_2_W0001_P0022_T0001_R1_P3_K1_Ch2-Ch1.zen
2140	4.495498e-02	8.611313e-03	4.534100e-02	20151204_gfpNIPBLcf1_Prometa\MitoSys2\LSM\gfpNIPBLcf1_Noc\rnd2\DE_W0002\DE_W0002_P0018\DE_2_W0002_P0018_T0001\TR1_W0001_P0022\TR1_2_W0001_P0022_T0001_R1_P3_K1_Ch2-Ch1.zen
2300	4.450918e-02	1.162994e-02	4.385400e-02	20151204_gfpNIPBLcf1_Prometa\MitoSys2\LSM\gfpNIPBLcf1_Noc\rnd2\DE_W0002\DE_W0002_P0018\DE_2_W0002_P0018_T0001\TR1_W0001_P0022\TR1_2_W0001_P0022_T0001_R1_P3_K1_Ch2-Ch1.zen
2460	4.254241e-02	1.274909e-02	4.246500e-02	20151204_gfpNIPBLcf1_Prometa\MitoSys2\LSM\gfpNIPBLcf1_Noc\rnd2\DE_W0002\DE_W0002_P0018\DE_2_W0002_P0018_T0001\TR1_W0001_P0022\TR1_2_W0001_P0022_T0001_R1_P3_K1_Ch2-Ch1.zen
2620	4.175188e-02	7.927771e-03	4.116600e-02	20151204_gfpNIPBLcf1_Prometa\MitoSys2\LSM\gfpNIPBLcf1_Noc\rnd2\DE_W0002\DE_W0002_P0018\DE_2_W0002_P0018_T0001\TR1_W0001_P0022\TR1_2_W0001_P0022_T0001_R1_P3_K1_Ch2-Ch1.zen
2780	4.038535e-02	9.588777e-03	3.994900e-02	20151204_gfpNIPBLcf1_Prometa\MitoSys2\LSM\gfpNIPBLcf1_Noc\rnd2\DE_W0002\DE_W0002_P0018\DE_2_W0002_P0018_T0001\TR1_W0001_P0022\TR1_2_W0001_P0022_T0001_R1_P3_K1_Ch2-Ch1.zen
2940	3.896511e-02	8.798796e-03	3.880800e-02	20151204_gfpNIPBLcf1_Prometa\MitoSys2\LSM\gfpNIPBLcf1_Noc\rnd2\DE_W0002\DE_W0002_P0018\DE_2_W0002_P0018_T0001\TR1_W0001_P0022\TR1_2_W0001_P0022_T0001_R1_P3_K1_Ch2-Ch1.zen
3100	3.626645e-02	8.646819e-03	3.773500e-02	20151204_gfpNIPBLcf1_Prometa\MitoSys2\LSM\gfpNIPBLcf1_Noc\rnd2\DE_W0002\DE_W0002_P0018\DE_2_W0002_P0018_T0001\TR1_W0001_P0022\TR1_2_W0001_P0022_T0001_R1_P3_K1_Ch2-Ch1.zen
3420	3.713571e-02	6.851091e-03	3.577700e-02	20151204_gfpNIPBLcf1_Prometa\MitoSys2\LSM\gfpNIPBLcf1_Noc\rnd2\DE_W0002\DE_W0002_P0018\DE_2_W0002_P0018_T0001\TR1_W0001_P0022\TR1_2_W0001_P0022_T0001_R1_P3_K1_Ch2-Ch1.zen
3740	3.186896e-02	7.934995e-03	3.403500e-02	20151204_gfpNIPBLcf1_Prometa\MitoSys2\LSM\gfpNIPBLcf1_Noc\rnd2\DE_W0002\DE_W0002_P0018\DE_2_W0002_P0018_T0001\TR1_W0001_P0022\TR1_2_W0001_P0022_T0001_R1_P3_K1_Ch2-Ch1.zen
4060	3.138675e-02	7.729466e-03	3.247700e-02	20151204_gfpNIPBLcf1_Prometa\MitoSys2\LSM\gfpNIPBLcf1_Noc\rnd2\DE_W0002\DE_W0002_P0018\DE_2_W0002_P0018_T0001\TR1_W0001_P0022\TR1_2_W0001_P0022_T0001_R1_P3_K1_Ch2-Ch1.zen
4380	3.012199e-02	8.527889e-03	3.107700e-02	20151204_gfpNIPBLcf1_Prometa\MitoSys2\LSM\gfpNIPBLcf1_Noc\rnd2\DE_W0002\DE_W0002_P0018\DE_2_W0002_P0018_T0001\TR1_W0001_P0022\TR1_2_W0001_P0022_T0001_R1_P3_K1_Ch2-Ch1.zen
4700	2.920894e-02	7.859123e-03	2.981300e-02	20151204_gfpNIPBLcf1_Prometa\MitoSys2\LSM\gfpNIPBLcf1_Noc\rnd2\DE_W0002\DE_W0002_P0018\DE_2_W0002_P0018_T0001\TR1_W0001_P0022\TR1_2_W0001_P0022_T0001_R1_P3_K1_Ch2-Ch1.zen
5020	2.910274e-02	7.525427e-03	2.866600e-02	20151204_gfpNIPBLcf1_Prometa\MitoSys2\LSM\gfpNIPBLcf1_Noc\rnd2\DE_W0002\DE_W0002_P0018\DE_2_W0002_P0018_T0001\TR1_W0001_P0022\TR1_2_W0001_P0022_T0001_R1_P3_K1_Ch2-Ch1.zen
5340	2.885661e-02	8.034349e-03	2.762100e-02	20151204_gfpNIPBLcf1_Prometa\MitoSys2\LSM\gfpNIPBLcf1_Noc\rnd2\DE_W0002\DE_W0002_P0018\DE_2_W0002_P0018_T0001\TR1_W0001_P0022\TR1_2_W0001_P0022_T0001_R1_P3_K1_Ch2-Ch1.zen
5660	2.760979e-02	9.692828e-03	2.666500e-02	20151204_gfpNIPBLcf1_Prometa\MitoSys2\LSM\gfpNIPBLcf1_Noc\rnd2\DE_W0002\DE_W0002_P0018\DE_2_W0002_P0018_T0001\TR1_W0001_P0022\TR1_2_W0001_P0022_T0001_R1_P3_K1_Ch2-Ch1.zen
5980	2.753181e-02	7.740749e-03	2.578700e-02	20151204_gfpNIPBLcf1_Prometa\MitoSys2\LSM\gfpNIPBLcf1_Noc\rnd2\DE_W0002\DE_W0002_P0018\DE_2_W0002_P0018_T0001\TR1_W0001_P0022\TR1_2_W0001_P0022_T0001_R1_P3_K1_Ch2-Ch1.zen
6300	2.565860e-02	6.225142e-03	2.497800e-02	20151204_gfpNIPBLcf1_Prometa\MitoSys2\LSM\gfpNIPBLcf1_Noc\rnd2\DE_W0002\DE_W0002_P0018\DE_2_W0002_P0018_T0001\TR1_W0001_P0022\TR1_2_W0001_P0022_T0001_R1_P3_K1_Ch2-Ch1.zen
6940	2.402218e-02	7.483600e-03	2.353600e-02	20151204_gfpNIPBLcf1_Prometa\MitoSys2\LSM\gfpNIPBLcf1_Noc\rnd2\DE_W0002\DE_W0002_P0018\DE_2_W0002_P0018_T0001\TR1_W0001_P0022\TR1_2_W0001_P0022_T0001_R1_P3_K1_Ch2-Ch1.zen
7580	2.350669e-02	8.162132e-03	2.228700e-02	20151204_gfpNIPBLcf1_Prometa\MitoSys2\LSM\gfpNIPBLcf1_Noc\rnd2\DE_W0002\DE_W0002_P0018\DE_2_W0002_P0018_T0001\TR1_W0001_P0022\TR1_2_W0001_P0022_T0001_R1_P3_K1_Ch2-Ch1.zen
8220	2.188003e-02	9.297753e-03	2.119300e-02	20151204_gfpNIPBLcf1_Prometa\MitoSys2\LSM\gfpNIPBLcf1_Noc\rnd2\DE_W0002\DE_W0002_P0018\DE_2_W0002_P0018_T0001\TR1_W0001_P0022\TR1_2_W0001_P0022_T0001_R1_P3_K1_Ch2-Ch1.zen
8860	1.896254e-02	8.628555e-03	2.022600e-02	20151204_gfpNIPBLcf1_Prometa\MitoSys2\LSM\gfpNIPBLcf1_Noc\rnd2\DE_W0002\DE_W0002_P0018\DE_2_W0002_P0018_T0001\TR1_W0001_P0022\TR1_2_W0001_P0022_T0001_R1_P3_K1_Ch2-Ch1.zen
9500	1.969903e-02	8.065965e-03	1.936100e-02	20151204_gfpNIPBLcf1_Prometa\MitoSys2\LSM\gfpNIPBLcf1_Noc\rnd2\DE_W0002\DE_W0002_P0018\DE_2_W0002_P0018_T0001\TR1_W0001_P0022\TR1_2_W0001_P0022_T0001_R1_P3_K1_Ch2-Ch1.zen
10140	1.948930e-02	7.535828e-03	1.858200e-02	20151204_gfpNIPBLcf1_Prometa\MitoSys2\LSM\gfpNIPBLcf1_Noc\rnd2\DE_W0002\DE_W0002_P0018\DE_2_W0002_P0018_T0001\TR1_W0001_P0022\TR1_2_W0001_P0022_T0001_R1_P3_K1_Ch2-Ch1.zen
10780	1.758517e-02	8.283836e-03	1.787500e-02	20151204_gfpNIPBLcf1_Prometa\MitoSys2\LSM\gfpNIPBLcf1_Noc\rnd2\DE_W0002\DE_W0002_P0018\DE_2_W0002_P0018_T0001\TR1_W0001_P0022\TR1_2_W0001_P0022_T0001_R1_P3_K1_Ch2-Ch1.zen
11420	1.618222e-02	7.743192e-03	1.722800e-02	20151204_gfpNIPBLcf1_Prometa\MitoSys2\LSM\gfpNIPBLcf1_Noc\rnd2\DE_W0002\DE_W0002_P0018\DE_2_W0002_P0018_T0001\TR1_W0001_P0022\TR1_2_W0001_P0022_T0001_R1_P3_K1_Ch2-Ch1.zen
12060	1.600095e-02	7.491135e-03	1.663200e-02	20151204_gfpNIPBLcf1_Prometa\MitoSys2\LSM\gfpNIPBLcf1_Noc\rnd2\DE_W0002\DE_W0002_P0018\DE_2_W0002_P0018_T0001\TR1_W0001_P0022\TR1_2_W0001_P0022_T0001_R1_P3_K1_Ch2-Ch1.zen
12700	1.558293e-02	6.200764e-03	1.608100e-02	20151204_gfpNIPBLcf1_Prometa\MitoSys2\LSM\gfpNIPBLcf1_Noc\rnd2\DE_W0002\DE_W0002_P0018\DE_2_W0002_P0018_T0001\TR1_W0001_P0022\TR1_2_W0001_P0022_T0001_R1_P3_K1_Ch2-Ch1.zen
13980	1.454221e-02	7.510938e-03	1.508700e-02	20151204_gfpNIPBLcf1_Prometa\MitoSys2\LSM\gfpNIPBLcf1_Noc\rnd2\DE_W0002\DE_W0002_P0018\DE_2_W0002_P0018_T0001\TR1_W0001_P0022\TR1_2_W0001_P0022_T0001_R1_P3_K1_Ch2-Ch1.zen
15260	1.501874e-02	8.965344e-03	1.421100e-02	20151204_gfpNIPBLcf1_Prometa\MitoSys2\LSM\gfpNIPBLcf1_Noc\rnd2\DE_W0002\DE_W0002_P0018\DE_2_W0002_P0018_T0001\TR1_W0001_P0022\TR1_2_W0001_P0022_T0001_R1_P3_K1_Ch2-Ch1.zen
16540	1.415058e-02	8.386092e-03	1.342500e-02	20151204_gfpNIPBLcf1_Prometa\MitoSys2\LSM\gfpNIPBLcf1_Noc\rnd2\DE_W0002\DE_W0002_P0018\DE_2_W0002_P0018_T0001\TR1_W0001_P0022\TR1_2_W0001_P0022_T0001_R1_P3_K1_Ch2-Ch1.zen
17820	1.204835e-02	8.781450e-03	1.271300e-02	20151204_gfpNIPBLcf1_Prometa\MitoSys2\LSM\gfpNIPBLcf1_Noc\rnd2\DE_W0002\DE_W0002_P0018\DE_2_W0002_P0018_T0001\TR1_W0001_P0022\TR1_2_W0001_P0022_T0001_R1_P3_K1_Ch2-Ch1.zen
19100	1.015223e-02	6.873678e-03	1.206100e-02	20151204_gfpNIPBLcf1_Prometa\MitoSys2\LSM\gfpNIPBLcf1_Noc\rnd2\DE_W0002\DE_W0002_P0018\DE_2_W0002_P0018_T0001\TR1_W0001_P0022\TR1_2_W0001_P0022_T0001_R1_P3_K1_Ch2-Ch1.zen
20380	1.005333e-02	6.556200e-03	1.145900e-02	20151204_gfpNIPBLcf1_Prometa\MitoSys2\LSM\gfpNIPBLcf1_Noc\rnd2\DE_W0002\DE_W0002_P0018\DE_2_W0002_P0018_T0001\TR1_W0001_P0022\TR1_2_W0001_P0022_T0001_R1_P3_K1_Ch2-Ch1.zen
21660	9.328811e-03	5.961709e-03	1.090000e-02	20151204_gfpNIPBLcf1_Prometa\MitoSys2\LSM\gfpNIPBLcf1_Noc\rnd2\DE_W0002\DE_W0002_P0018\DE_2_W0002_P0018_T0001\TR1_W0001_P0022\TR1_2_W0001_P0022_T0001_R1_P3_K1_Ch2-Ch1.zen
22940	1.073711e-02	6.395713e-03	1.037900e-02	20151204_gfpNIPBLcf1_Prometa\MitoSys2\LSM\gfpNIPBLcf1_Noc\rnd2\DE_W0002\DE_W0002_P0018\DE_2_W0002_P0018_T0001\TR1_W0001_P0022\TR1_2_W0001_P0022_T0001_R1_P3_K1_Ch2-Ch1.zen
24220	8.850243e-03	6.648173e-03	9.891500e-03	20151204_gfpNIPBLcf1_Prometa\MitoSys2\LSM\gfpNIPBLcf1_Noc\rnd2\DE_W0002\DE_W0002_P0018\DE_2_W0002_P0018_T0001\TR1_W0001_P0022\TR1_2_W0001_P0022_T0001_R1_P3_K1_Ch2-Ch1.zen
25500	1.000278e-02	5.015133e-03	9.433500e-03	20151204_gfpNIPBLcf1_Prometa\MitoSys2\LSM\gfpNIPBLcf1_Noc\rnd2\DE_W0002\DE_W0002_P0018\DE_2_W0002_P0018_T0001\TR1_W0001_P0022\TR1_2_W0001_P0022_T0001_R1_P3_K1_Ch2-Ch1.zen
28060	9.742618e-03	5.148069e-03	8.596200e-03	20151204_gfpNIPBLcf1_Prometa\MitoSys2\LSM\gfpNIPBLcf1_Noc\rnd2\DE_W0002\DE_W0002_P0018\DE_2_W0002_P0018_T0001\TR1_W0001_P0022\TR1_2_W0001_P0022_T0001_R1_P3_K1_Ch2-Ch1.zen
30620	8.225465e-03	6.291811e-03	7.850400e-03	20151204_gfpNIPBLcf1_Prometa\MitoSys2\LSM\gfpNIPBLcf1_Noc\rnd2\DE_W0002\DE_W0002_P0018\DE_2_W0002_P0018_T0001\TR1_W0001_P0022\TR1_2_W0001_P0022_T0001_R1_P3_K1_Ch2-Ch1.zen
33180	8.441990e-03	4.583851e-03	7.183500e-03	20151204_gfpNIPBLcf1_Prometa\MitoSys2\LSM\gfpNIPBLcf1_Noc\rnd2\DE_W0002\DE_W0002_P0018\DE_2_W0002_P0018_T0001\TR1_W0001_P0022\TR1_2_W0001_P0022_T0001_R1_P3_K1_Ch2-Ch1.zen
35740	7.273395e-03	4.636633e-03	6.585500e-03	20151204_gfpNIPBLcf1_Prometa\MitoSys2\LSM\gfpNIPBLcf1_Noc\rnd2\DE_W0002\DE_W0002_P0018\DE_2_W0002_P0018_T0001\TR1_W0001_P0022\TR1_2_W0001_P0022_T0001_R1_P3_K1_Ch2-Ch1.zen
38300	6.678067e-03	5.615211e-03	6.048300e-03	20151204_gfpNIPBLcf1_Prometa\MitoSys2\LSM\gfpNIPBLcf1_Noc\rnd2\DE_W0002\DE_W0002_P0018\DE_2_W0002_P0018_T0001\TR1_W0001_P0022\TR1_2_W0001_P0022_T0001_R1_P3_K1_Ch2-Ch1.zen
40860	6.690079e-03	6.000338e-03	5.564900e-03	20151204_gfpNIPBLcf1_Prometa\MitoSys2\LSM\gfpNIPBLcf1_Noc\rnd2\DE_W0002\DE_W0002_P0018\DE_2_W0002_P0018_T0001\TR1_W0001_P0022\TR1_2_W0001_P0022_T0001_R1_P3_K1_Ch2-Ch1.zen
43420	6.914867e-03	5.952530e-03	5.129400e-03	20151204_gfpNIPBLcf1_Prometa\MitoSys2\LSM\gfpNIPBLcf1_Noc\rnd2\DE_W0002\DE_W0002_P0018\DE_2_W0002_P0018_T0001\TR1_W0001_P0022\TR1_2_W0001_P0022_T0001_R1_P3_K1_Ch2-Ch1.zen
45980	5.364833e-03	5.834426e-03	4.736400e-03	20151204_gfpNIPBLcf1_Prometa\MitoSys2\LSM\gfpNIPBLcf1_Noc\rnd2\DE_W0002\DE_W0002_P0018\DE_2_W0002_P0018_T0001\TR1_W0001_P0022\TR1_2_W0001_P0022_T0001_R1_P3_K1_Ch2-Ch1.zen
48540	5.023159e-03	5.743388e-03	4.381200e-03	20151204_gfpNIPBLcf1_Prometa\MitoSys2\LSM\gfpNIPBLcf1_Noc\rnd2\DE_W0002\DE_W0002_P0018\DE_2_W0002_P0018_T0001\TR1_W0001_P0022\TR1_2_W0001_P0022_T0001_R1_P3_K1_Ch2-Ch1.zen
51100	4.174099e-03	5.455956e-03	4.059700e-03	20151204_gfpNIPBLcf1_Prometa\MitoSys2\LSM\gfpNIPBLcf1_Noc\rnd2\DE_W0002\DE_W0002_P0018\DE_2_W0002_P0018_T0001\TR1_W0001_P0022\TR1_2_W0001_P0022_T0001_R1_P3_K1_Ch2-Ch1.zen
56220	2.767348e-03	5.506607e-03	3.503600e-03	20151204_gfpNIPBLcf1_Prometa\MitoSys2\LSM\gfpNIPBLcf1_Noc\rnd2\DE_W0002\DE_W0002_P0018\DE_2_W0002_P0018_T0001\TR1_W0001_P0022\TR1_2_W0001_P0022_T0001_R1_P3_K1_Ch2-Ch1.zen
61340	3.821142e-03	4.921081e-03	3.043600e-03	20151204_gfpNIPBLcf1_Prometa\MitoSys2\LSM\gfpNIPBLcf1_Noc\rnd2\DE_W0002\DE_W0002_P0018\DE_2_W0002_P0018_T0001\TR1_W0001_P0022\TR1_2_W0001_P0022_T0001_R1_P3_K1_Ch2-Ch1.zen
66460	2.877158e-03	5.526788e-03	2.660400e-03	20151204_gfpNIPBLcf1_Prometa\MitoSys2\LSM\gfpNIPBLcf1_Noc\rnd2\DE_W0002\DE_W0002_P0018\DE_2_W0002_P0018_T0001\TR1_W0001_P0022\TR1_2_W0001_P0022_T0001_R1_P3_K1_Ch2-Ch1.zen
71580	8.857540e-04	5.930514e-03	2.339000e-03	20151204_gfpNIPBLcf1_Prometa\MitoSys2\LSM\gfpNIPBLcf1_Noc\rnd2\DE_W0002\DE_W0002_P0018\DE_2_W0002_P0018_T0001\TR1_W0001_P0022\TR1_2_W0001_P0022_T0001_R1_P3_K1_Ch2-Ch1.zen
76700	1.527040e-03	4.755315e-03	2.067700e-03	20151204_gfpNIPBLcf1_Prometa\MitoSys2\LSM\gfpNIPBLcf1_Noc\rnd2\DE_W0002\DE_W0002_P0018\DE_2_W0002_P0018_T0001\TR1_W0001_P0022\TR1_2_W0001_P0022_T0001_R1_P3_K1_Ch2-Ch1.zen
81820	1.189462e-03	5.550049e-03	1.837100e-03	20151204_gfpNIPBLcf1_Prometa\MitoSys2\LSM\gfpNIPBLcf1_Noc\rnd2\DE_W0002\DE_W0002_P0018\DE_2_W0002_P0018_T0001\TR1_W0001_P0022\TR1_2_W0001_P0022_T0001_R1_P3_K1_Ch2-Ch1.zen
86940	1.835112e-04	5.897164e-03	1.639900e-03	20151204_gfpNIPBLcf1_Prometa\MitoSys2\LSM\gfpNIPBLcf1_Noc\rnd2\DE_W0002\DE_W0002_P0018\DE_2_W0002_P0018_T0001\TR1_W0001_P0022\TR1_2_W0001_P0022_T0001_R1_P3_K1_Ch2-Ch1.zen
92060	-4.670662e-04	5.181846e-03	1.470400e-03	20151204_gfpNIPBLcf1_Prometa\MitoSys2\LSM\gfpNIPBLcf1_Noc\rnd2\DE_W0002\DE_W0002_P0018\DE_2_W0002_P0018_T0001\TR1_W0001_P0022\TR1_2_W0001_P0022_T0001_R1_P3_K1_Ch2-Ch1.zen
97180	1.648945e-04	6.131824e-03	1.323700e-03	20151204_gfpNIPBLcf1_Prometa\MitoSys2\LSM\gfpNIPBLcf1_Noc\rnd2\DE_W0002\DE_W0002_P0018\DE_2_W0002_P0018_T0001\TR1_W0001_P0022\TR1_2_W0001_P0022_T0001_R1_P3_K1_Ch2-Ch1.zen
102300	-3.984399e-04	5.684619e-03	1.196300e-03	20151204_gfpNIPBLcf1_Prometa\MitoSys2\LSM\gfpNIPBLcf1_Noc\rnd2\DE_W0002\DE_W0002_P0018\DE_2_W0002_P0018_T0001\TR1_W0001_P0022\TR1_2_W0001_P0022_T0001_R1_P3_K1_Ch2-Ch1.zen
112540	3.543733e-04	5.255298e-03	9.872700e-04	20151204_gfpNIPBLcf1_Prometa\MitoSys2\LSM\gfpNIPBLcf1_Noc\rnd2\DE_W0002\DE_W0002_P0018\DE_2_W0002_P0018_T0001\TR1_W0001_P0022\TR1_2_W0001_P0022_T0001_R1_P3_K1_Ch2-Ch1.zen
122780	3.731974e-04	6.173374e-03	8.250200e-04	20151204_gfpNIPBLcf1_Prometa\MitoSys2\LSM\gfpNIPBLcf1_Noc\rnd2\DE_W0002\DE_W0002_P0018\DE_2_W0002_P0018_T0001\TR1_W0001_P0022\TR1_2_W0001_P0022_T0001_R1_P3_K1_Ch2-Ch1.zen
133020	4.180064e-04	6.761443e-03	6.971000e-04	20151204_gfpNIPBLcf1_Prometa\MitoSys2\LSM\gfpNIPBLcf1_Noc\rnd2\DE_W0002\DE_W0002_P0018\DE_2_W0002_P0018_T0001\TR1_W0001_P0022\TR1_2_W0001_P0022_T0001_R1_P3_K1_Ch2-Ch1.zen
143260	-5.590318e-05	7.421172e-03	5.948400e-04	20151204_gfpNIPBLcf1_Prometa\MitoSys2\LSM\gfpNIPBLcf1_Noc\rnd2\DE_W0002\DE_W0002_P0018\DE_2_W0002_P0018_T0001\TR1_W0001_P0022\TR1_2_W0001_P0022_T0001_R1_P3_K1_Ch2-Ch1.zen
153500	4.276386e-04	7.082596e-03	5.120800e-04	20151204_gfpNIPBLcf1_Prometa\MitoSys2\LSM\gfpNIPBLcf1_Noc\rnd2\DE_W0002\DE_W0002_P0018\DE_2_W0002_P0018_T0001\TR1_W0001_P0022\TR1_2_W0001_P0022_T0001_R1_P3_K1_Ch2-Ch1.zen
163740	1.377508e-03	7.759696e-03	4.443500e-04	20151204_gfpNIPBLcf1_Prometa\MitoSys2\LSM\gfpNIPBLcf1_Noc\rnd2\DE_W0002\DE_W0002_P0018\DE_2_W0002_P0018_T0001\TR1_W0001_P0022\TR1_2_W0001_P0022_T0001_R1_P3_K1_Ch2-Ch1.zen
173980	-5.631952e-04	6.305349e-03	3.883700e-04	20151204_gfpNIPBLcf1_Prometa\MitoSys2\LSM\gfpNIPBLcf1_Noc\rnd2\DE_W0002\DE_W0002_P0018\DE_2_W0002_P0018_T0001\TR1_W0001_P0022\TR1_2_W0001_P0022_T0001_R1_P3_K1_Ch2-Ch1.zen
184220	7.268821e-04	5.667029e-03	3.416900e-04	20151204_gfpNIPBLcf1_Prometa\MitoSys2\LSM\gfpNIPBLcf1_Noc\rnd2\DE_W0002\DE_W0002_P0018\DE_2_W0002_P0018_T0001\TR1_W0001_P0022\TR1_2_W0001_P0022_T0001_R1_P3_K1_Ch2-Ch1.zen
194460	2.261177e-03	5.557960e-03	3.024400e-04	20151204_gfpNIPBLcf1_Prometa\MitoSys2\LSM\gfpNIPBLcf1_Noc\rnd2\DE_W0002\DE_W0002_P0018\DE_2_W0002_P0018_T0001\TR1_W0001_P0022\TR1_2_W0001_P0022_T0001_R1_P3_K1_Ch2-Ch1.zen
204700	1.405416e-03	4.687131e-03	2.691800e-04	20151204_gfpNIPBLcf1_Prometa\MitoSys2\LSM\gfpNIPBLcf1_Noc\rnd2\DE_W0002\DE_W0002_P0018\DE_2_W0002_P0018_T0001\TR1_W0001_P0022\TR1_2_W0001_P0022_T0001_R1_P3_K1_Ch2-Ch1.zen
225180	-1.769395e-04	4.232106e-03	2.164600e-04	20151204_gfpNIPBLcf1_Prometa\MitoSys2\LSM\gfpNIPBLcf1_Noc\rnd2\DE_W0002\DE_W0002_P0018\DE_2_W0002_P0018_T0001\TR1_W0001_P0022\TR1_2_W0001_P0022_T0001_R1_P3_K1_Ch2-Ch1.zen
245660	7.617797e-04	5.254911e-03	1.771500e-04	20151204_gfpNIPBLcf1_Prometa\MitoSys2\LSM\gfpNIPBLcf1_Noc\rnd2\DE_W0002\DE_W0002_P0018\DE_2_W0002_P0018_T0001\TR1_W0001_P0022\TR1_2_W0001_P0022_T0001_R1_P3_K1_Ch2-Ch1.zen
266140	1.141156e-05	5.653642e-03	1.472100e-04	20151204_gfpNIPBLcf1_Prometa\MitoSys2\LSM\gfpNIPBLcf1_Noc\rnd2\DE_W0002\DE_W0002_P0018\DE_2_W0002_P0018_T0001\TR1_W0001_P0022\TR1_2_W0001_P0022_T0001_R1_P3_K1_Ch2-Ch1.zen
286620	-2.099152e-04	5.413897e-03	1.239700e-04	20151204_gfpNIPBLcf1_Prometa\MitoSys2\LSM\gfpNIPBLcf1_Noc\rnd2\DE_W0002\DE_W0002_P0018\DE_2_W0002_P0018_T0001\TR1_W0001_P0022\TR1_2_W0001_P0022_T0001_R1_P3_K1_Ch2-Ch1.zen
307100	-3.456035e-04	4.601510e-03	1.056400e-04	20151204_gfpNIPBLcf1_Prometa\MitoSys2\LSM\gfpNIPBLcf1_Noc\rnd2\DE_W0002\DE_W0002_P0018\DE_2_W0002_P0018_T0001\TR1_W0001_P0022\TR1_2_W0001_P0022_T0001_R1_P3_K1_Ch2-Ch1.zen
327580	-1.768120e-03	3.920494e-03	9.095500e-05	20151204_gfpNIPBLcf1_Prometa\MitoSys2\LSM\gfpNIPBLcf1_Noc\rnd2\DE_W0002\DE_W0002_P0018\DE_2_W0002_P0018_T0001\TR1_W0001_P0022\TR1_2_W0001_P0022_T0001_R1_P3_K1_Ch2-Ch1.zen
348060	-8.201797e-04	4.652397e-03	7.904400e-05	20151204_gfpNIPBLcf1_Prometa\MitoSys2\LSM\gfpNIPBLcf1_Noc\rnd2\DE_W0002\DE_W0002_P0018\DE_2_W0002_P0018_T0001\TR1_W0001_P0022\TR1_2_W0001_P0022_T0001_R1_P3_K1_Ch2-Ch1.zen
368540	-1.066606e-03	4.899303e-03	6.926700e-05	20151204_gfpNIPBLcf1_Prometa\MitoSys2\LSM\gfpNIPBLcf1_Noc\rnd2\DE_W0002\DE_W0002_P0018\DE_2_W0002_P0018_T0001\TR1_W0001_P0022\TR1_2_W0001_P0022_T0001_R1_P3_K1_Ch2-Ch1.zen
389020	-2.507508e-03	4.561293e-03	6.115400e-05	20151204_gfpNIPBLcf1_Prometa\MitoSys2\LSM\gfpNIPBLcf1_Noc\rnd2\DE_W0002\DE_W0002_P0018\DE_2_W0002_P0018_T0001\TR1_W0001_P0022\TR1_2_W0001_P0022_T0001_R1_P3_K1_Ch2-Ch1.zen
409500	-2.206319e-03	4.802681e-03	5.435800e-05	20151204_gfpNIPBLcf1_Prometa\MitoSys2\LSM\gfpNIPBLcf1_Noc\rnd2\DE_W0002\DE_W0002_P0018\DE_2_W0002_P0018_T0001\TR1_W0001_P0022\TR1_2_W0001_P0022_T0001_R1_P3_K1_Ch2-Ch1.zen
450460	-1.909171e-03	5.248289e-03	4.371900e-05	20151204_gfpNIPBLcf1_Prometa\MitoSys2\LSM\gfpNIPBLcf1_Noc\rnd2\DE_W0002\DE_W0002_P0018\DE_2_W0002_P0018_T0001\TR1_W0001_P0022\TR1_2_W0001_P0022_T0001_R1_P3_K1_Ch2-Ch1.zen
491420	-7.488313e-04	5.283523e-03	3.588900e-05	20151204_gfpNIPBLcf1_Prometa\MitoSys2\LSM\gfpNIPBLcf1_Noc\rnd2\DE_W0002\DE_W0002_P0018\DE_2_W0002_P0018_T0001\TR1_W0001_P0022\TR1_2_W0001_P0022_T0001_R1_P3_K1_Ch2-Ch1.zen
532380	-1.266005e-03	4.931757e-03	2.997300e-05	20151204_gfpNIPBLcf1_Prometa\MitoSys2\LSM\gfpNIPBLcf1_Noc\rnd2\DE_W0002\DE_W0002_P0018\DE_2_W0002_P0018_T0001\TR1_W0001_P0022\TR1_2_W0001_P0022_T0001_R1_P3_K1_Ch2-Ch1.zen
573340	-1.040991e-03	5.278844e-03	2.540100e-05	20151204_gfpNIPBLcf1_Prometa\MitoSys2\LSM\gfpNIPBLcf1_Noc\rnd2\DE_W0002\DE_W0002_P0018\DE_2_W0002_P0018_T0001\TR1_W0001_P0022\TR1_2_W0001_P0022_T0001_R1_P3_K1_Ch2-Ch1.zen
614300	-2.995834e-03	4.795692e-03	2.180000e-05	20151204_gfpNIPBLcf1_Prometa\MitoSys2\LSM\gfpNIPBLcf1_Noc\rnd2\DE_W0002\DE_W0002_P0018\DE_2_W0002_P0018_T0001\TR1_W0001_P0022\TR1_2_W0001_P0022_T0001_R1_P3_K1_Ch2-Ch1.zen
655260	-4.100964e-03	4.198812e-03	1.891500e-05	20151204_gfpNIPBLcf1_Prometa\MitoSys2\LSM\gfpNIPBLcf1_Noc\rnd2\DE_W0002\DE_W0002_P0018\DE_2_W0002_P0018_T0001\TR1_W0001_P0022\TR1_2_W0001_P0022_T0001_R1_P3_K1_Ch2-Ch1.zen
696220	-2.465037e-03	5.243153e-03	1.657000e-05	20151204_gfpNIPBLcf1_Prometa\MitoSys2\LSM\gfpNIPBLcf1_Noc\rnd2\DE_W0002\DE_W0002_P0018\DE_2_W0002_P0018_T0001\TR1_W0001_P0022\TR1_2_W0001_P0022_T0001_R1_P3_K1_Ch2-Ch1.zen
737180	-1.232562e-03	5.144223e-03	1.463800e-05	20151204_gfpNIPBLcf1_Prometa\MitoSys2\LSM\gfpNIPBLcf1_Noc\rnd2\DE_W0002\DE_W0002_P0018\DE_2_W0002_P0018_T0001\TR1_W0001_P0022\TR1_2_W0001_P0022_T0001_R1_P3_K1_Ch2-Ch1.zen
778140	-2.068657e-03	4.469549e-03	1.302800e-05	20151204_gfpNIPBLcf1_Prometa\MitoSys2\LSM\gfpNIPBLcf1_Noc\rnd2\DE_W0002\DE_W0002_P0018\DE_2_W0002_P0018_T0001\TR1_W0001_P0022\TR1_2_W0001_P0022_T0001_R1_P3_K1_Ch2-Ch1.zen
819100	-6.220588e-04	3.265779e-03	1.167300e-05	20151204_gfpNIPBLcf1_Prometa\MitoSys2\LSM\gfpNIPBLcf1_Noc\rnd2\DE_W0002\DE_W0002_P0018\DE_2_W0002_P0018_T0001\TR1_W0001_P0022\TR1_2_W0001_P0022_T0001_R1_P3_K1_Ch2-Ch1.zen
901020	-2.794983e-03	3.821563e-03	9.535500e-06	20151204_gfpNIPBLcf1_Prometa\MitoSys2\LSM\gfpNIPBLcf1_Noc\rnd2\DE_W0002\DE_W0002_P0018\DE_2_W0002_P0018_T0001\TR1_W0001_P0022\TR1_2_W0001_P0022_T0001_R1_P3_K1_Ch2-Ch1.zen
982940	-9.987560e-04	2.896557e-03	7.943200e-06	20151204_gfpNIPBLcf1_Prometa\MitoSys2\LSM\gfpNIPBLcf1_Noc\rnd2\DE_W0002\DE_W0002_P0018\DE_2_W0002_P0018_T0001\TR1_W0001_P0022\TR1_2_W0001_P0022_T0001_R1_P3_K1_Ch2-Ch1.zen
1064860	2.783154e-03	5.303992e-03	6.725100e-06	20151204_gfpNIPBLcf1_Prometa\MitoSys2\LSM\gfpNIPBLcf1_Noc\rnd2\DE_W0002\DE_W0002_P0018\DE_2_W0002_P0018_T0001\TR1_W0001_P0022\TR1_2_W0001_P0022_T0001_R1_P3_K1_Ch2-Ch1.zen
1146780	2.170791e-04	4.191673e-03	5.772300e-06	20151204_gfpNIPBLcf1_Prometa\MitoSys2\LSM\gfpNIPBLcf1_Noc\rnd2\DE_W0002\DE_W0002_P0018\DE_2_W0002_P0018_T0001\TR1_W0001_P0022\TR1_2_W0001_P0022_T0001_R1_P3_K1_Ch2-Ch1.zen
1228700	8.505964e-04	5.170601e-03	5.012600e-06	20151204_gfpNIPBLcf1_Prometa\MitoSys2\LSM\gfpNIPBLcf1_Noc\rnd2\DE_W0002\DE_W0002_P0018\DE_2_W0002_P0018_T0001\TR1_W0001_P0022\TR1_2_W0001_P0022_T0001_R1_P3_K1_Ch2-Ch1.zen
1310620	6.211673e-04	4.075366e-03	4.396800e-06	20151204_gfpNIPBLcf1_Prometa\MitoSys2\LSM\gfpNIPBLcf1_Noc\rnd2\DE_W0002\DE_W0002_P0018\DE_2_W0002_P0018_T0001\TR1_W0001_P0022\TR1_2_W0001_P0022_T0001_R1_P3_K1_Ch2-Ch1.zen
1392540	2.833084e-04	3.620695e-03	3.890600e-06	20151204_gfpNIPBLcf1_Prometa\MitoSys2\LSM\gfpNIPBLcf1_Noc\rnd2\DE_W0002\DE_W0002_P0018\DE_2_W0002_P0018_T0001\TR1_W0001_P0022\TR1_2_W0001_P0022_T0001_R1_P3_K1_Ch2-Ch1.zen
1474460	6.350397e-05	4.046693e-03	3.469100e-06	20151204_gfpNIPBLcf1_Prometa\MitoSys2\LSM\gfpNIPBLcf1_Noc\rnd2\DE_W0002\DE_W0002_P0018\DE_2_W0002_P0018_T0001\TR1_W0001_P0022\TR1_2_W0001_P0022_T0001_R1_P3_K1_Ch2-Ch1.zen
1556380	-8.293222e-04	3.759663e-03	3.114400e-06	20151204_gfpNIPBLcf1_Prometa\MitoSys2\LSM\gfpNIPBLcf1_Noc\rnd2\DE_W0002\DE_W0002_P0018\DE_2_W0002_P0018_T0001\TR1_W0001_P0022\TR1_2_W0001_P0022_T0001_R1_P3_K1_Ch2-Ch1.zen
10	8.987161e-02	5.443957e-02	9.365500e-02	20151204_gfpNIPBLcf1_Prometa\MitoSys2\LSM\gfpNIPBLcf1_Noc\rnd2\DE_W0002\DE_W0002_P0018\DE_2_W0002_P0018_T0001\TR1_W0001_P0022\TR1_2_W0001_P0022_T0001_R1_P4_K1_Ch2-Ch1.zen
20	9.130032e-02	4.613041e-02	9.304100e-02	20151204_gfpNIPBLcf1_Prometa\MitoSys2\LSM\gfpNIPBLcf1_Noc\rnd2\DE_W0002\DE_W0002_P0018\DE_2_W0002_P0018_T0001\TR1_W0001_P0022\TR1_2_W0001_P0022_T0001_R1_P4_K1_Ch2-Ch1.zen
30	9.217591e-02	3.073050e-02	9.242500e-02	20151204_gfpNIPBLcf1_Prometa\MitoSys2\LSM\gfpNIPBLcf1_Noc\rnd2\DE_W0002\DE_W0002_P0018\DE_2_W0002_P0018_T0001\TR1_W0001_P0022\TR1_2_W0001_P0022_T0001_R1_P4_K1_Ch2-Ch1.zen
40	1.049247e-01	4.483944e-02	9.181200e-02	20151204_gfpNIPBLcf1_Prometa\MitoSys2\LSM\gfpNIPBLcf1_Noc\rnd2\DE_W0002\DE_W0002_P0018\DE_2_W0002_P0018_T0001\TR1_W0001_P0022\TR1_2_W0001_P0022_T0001_R1_P4_K1_Ch2-Ch1.zen
50	9.139184e-02	4.594033e-02	9.120500e-02	20151204_gfpNIPBLcf1_Prometa\MitoSys2\LSM\gfpNIPBLcf1_Noc\rnd2\DE_W0002\DE_W0002_P0018\DE_2_W0002_P0018_T0001\TR1_W0001_P0022\TR1_2_W0001_P0022_T0001_R1_P4_K1_Ch2-Ch1.zen
60	8.364271e-02	3.367614e-02	9.060400e-02	20151204_gfpNIPBLcf1_Prometa\MitoSys2\LSM\gfpNIPBLcf1_Noc\rnd2\DE_W0002\DE_W0002_P0018\DE_2_W0002_P0018_T0001\TR1_W0001_P0022\TR1_2_W0001_P0022_T0001_R1_P4_K1_Ch2-Ch1.zen
70	8.138369e-02	3.940015e-02	9.001000e-02	20151204_gfpNIPBLcf1_Prometa\MitoSys2\LSM\gfpNIPBLcf1_Noc\rnd2\DE_W0002\DE_W0002_P0018\DE_2_W0002_P0018_T0001\TR1_W0001_P0022\TR1_2_W0001_P0022_T0001_R1_P4_K1_Ch2-Ch1.zen
80	8.688404e-02	2.708830e-02	8.942500e-02	20151204_gfpNIPBLcf1_Prometa\MitoSys2\LSM\gfpNIPBLcf1_Noc\rnd2\DE_W0002\DE_W0002_P0018\DE_2_W0002_P0018_T0001\TR1_W0001_P0022\TR1_2_W0001_P0022_T0001_R1_P4_K1_Ch2-Ch1.zen
90	9.234194e-02	4.758889e-02	8.884700e-02	20151204_gfpNIPBLcf1_Prometa\MitoSys2\LSM\gfpNIPBLcf1_Noc\rnd2\DE_W0002\DE_W0002_P0018\DE_2_W0002_P0018_T0001\TR1_W0001_P0022\TR1_2_W0001_P0022_T0001_R1_P4_K1_Ch2-Ch1.zen
100	8.896650e-02	2.930619e-02	8.827700e-02	20151204_gfpNIPBLcf1_Prometa\MitoSys2\LSM\gfpNIPBLcf1_Noc\rnd2\DE_W0002\DE_W0002_P0018\DE_2_W0002_P0018_T0001\TR1_W0001_P0022\TR1_2_W0001_P0022_T0001_R1_P4_K1_Ch2-Ch1.zen
120	9.372873e-02	2.803952e-02	8.716300e-02	20151204_gfpNIPBLcf1_Prometa\MitoSys2\LSM\gfpNIPBLcf1_Noc\rnd2\DE_W0002\DE_W0002_P0018\DE_2_W0002_P0018_T0001\TR1_W0001_P0022\TR1_2_W0001_P0022_T0001_R1_P4_K1_Ch2-Ch1.zen
140	8.494390e-02	2.843449e-02	8.608000e-02	20151204_gfpNIPBLcf1_Prometa\MitoSys2\LSM\gfpNIPBLcf1_Noc\rnd2\DE_W0002\DE_W0002_P0018\DE_2_W0002_P0018_T0001\TR1_W0001_P0022\TR1_2_W0001_P0022_T0001_R1_P4_K1_Ch2-Ch1.zen
160	8.768670e-02	2.931016e-02	8.502900e-02	20151204_gfpNIPBLcf1_Prometa\MitoSys2\LSM\gfpNIPBLcf1_Noc\rnd2\DE_W0002\DE_W0002_P0018\DE_2_W0002_P0018_T0001\TR1_W0001_P0022\TR1_2_W0001_P0022_T0001_R1_P4_K1_Ch2-Ch1.zen
180	9.069936e-02	3.941175e-02	8.400800e-02	20151204_gfpNIPBLcf1_Prometa\MitoSys2\LSM\gfpNIPBLcf1_Noc\rnd2\DE_W0002\DE_W0002_P0018\DE_2_W0002_P0018_T0001\TR1_W0001_P0022\TR1_2_W0001_P0022_T0001_R1_P4_K1_Ch2-Ch1.zen
200	7.731169e-02	2.549068e-02	8.301600e-02	20151204_gfpNIPBLcf1_Prometa\MitoSys2\LSM\gfpNIPBLcf1_Noc\rnd2\DE_W0002\DE_W0002_P0018\DE_2_W0002_P0018_T0001\TR1_W0001_P0022\TR1_2_W0001_P0022_T0001_R1_P4_K1_Ch2-Ch1.zen
220	7.828524e-02	2.662929e-02	8.205300e-02	20151204_gfpNIPBLcf1_Prometa\MitoSys2\LSM\gfpNIPBLcf1_Noc\rnd2\DE_W0002\DE_W0002_P0018\DE_2_W0002_P0018_T0001\TR1_W0001_P0022\TR1_2_W0001_P0022_T0001_R1_P4_K1_Ch2-Ch1.zen
240	9.439303e-02	3.830181e-02	8.111700e-02	20151204_gfpNIPBLcf1_Prometa\MitoSys2\LSM\gfpNIPBLcf1_Noc\rnd2\DE_W0002\DE_W0002_P0018\DE_2_W0002_P0018_T0001\TR1_W0001_P0022\TR1_2_W0001_P0022_T0001_R1_P4_K1_Ch2-Ch1.zen
260	8.796829e-02	2.655575e-02	8.020700e-02	20151204_gfpNIPBLcf1_Prometa\MitoSys2\LSM\gfpNIPBLcf1_Noc\rnd2\DE_W0002\DE_W0002_P0018\DE_2_W0002_P0018_T0001\TR1_W0001_P0022\TR1_2_W0001_P0022_T0001_R1_P4_K1_Ch2-Ch1.zen
280	7.438981e-02	2.191663e-02	7.932200e-02	20151204_gfpNIPBLcf1_Prometa\MitoSys2\LSM\gfpNIPBLcf1_Noc\rnd2\DE_W0002\DE_W0002_P0018\DE_2_W0002_P0018_T0001\TR1_W0001_P0022\TR1_2_W0001_P0022_T0001_R1_P4_K1_Ch2-Ch1.zen
300	7.157785e-02	2.531229e-02	7.846200e-02	20151204_gfpNIPBLcf1_Prometa\MitoSys2\LSM\gfpNIPBLcf1_Noc\rnd2\DE_W0002\DE_W0002_P0018\DE_2_W0002_P0018_T0001\TR1_W0001_P0022\TR1_2_W0001_P0022_T0001_R1_P4_K1_Ch2-Ch1.zen
340	7.494541e-02	1.552845e-02	7.681000e-02	20151204_gfpNIPBLcf1_Prometa\MitoSys2\LSM\gfpNIPBLcf1_Noc\rnd2\DE_W0002\DE_W0002_P0018\DE_2_W0002_P0018_T0001\TR1_W0001_P0022\TR1_2_W0001_P0022_T0001_R1_P4_K1_Ch2-Ch1.zen
380	7.376288e-02	1.640252e-02	7.524500e-02	20151204_gfpNIPBLcf1_Prometa\MitoSys2\LSM\gfpNIPBLcf1_Noc\rnd2\DE_W0002\DE_W0002_P0018\DE_2_W0002_P0018_T0001\TR1_W0001_P0022\TR1_2_W0001_P0022_T0001_R1_P4_K1_Ch2-Ch1.zen
420	7.330992e-02	2.517785e-02	7.376100e-02	20151204_gfpNIPBLcf1_Prometa\MitoSys2\LSM\gfpNIPBLcf1_Noc\rnd2\DE_W0002\DE_W0002_P0018\DE_2_W0002_P0018_T0001\TR1_W0001_P0022\TR1_2_W0001_P0022_T0001_R1_P4_K1_Ch2-Ch1.zen
460	7.545532e-02	2.353203e-02	7.235000e-02	20151204_gfpNIPBLcf1_Prometa\MitoSys2\LSM\gfpNIPBLcf1_Noc\rnd2\DE_W0002\DE_W0002_P0018\DE_2_W0002_P0018_T0001\TR1_W0001_P0022\TR1_2_W0001_P0022_T0001_R1_P4_K1_Ch2-Ch1.zen
500	6.643347e-02	1.729041e-02	7.100900e-02	20151204_gfpNIPBLcf1_Prometa\MitoSys2\LSM\gfpNIPBLcf1_Noc\rnd2\DE_W0002\DE_W0002_P0018\DE_2_W0002_P0018_T0001\TR1_W0001_P0022\TR1_2_W0001_P0022_T0001_R1_P4_K1_Ch2-Ch1.zen
540	6.497617e-02	2.778327e-02	6.973200e-02	20151204_gfpNIPBLcf1_Prometa\MitoSys2\LSM\gfpNIPBLcf1_Noc\rnd2\DE_W0002\DE_W0002_P0018\DE_2_W0002_P0018_T0001\TR1_W0001_P0022\TR1_2_W0001_P0022_T0001_R1_P4_K1_Ch2-Ch1.zen
580	6.641505e-02	1.948858e-02	6.851500e-02	20151204_gfpNIPBLcf1_Prometa\MitoSys2\LSM\gfpNIPBLcf1_Noc\rnd2\DE_W0002\DE_W0002_P0018\DE_2_W0002_P0018_T0001\TR1_W0001_P0022\TR1_2_W0001_P0022_T0001_R1_P4_K1_Ch2-Ch1.zen
620	6.910157e-02	1.986672e-02	6.735400e-02	20151204_gfpNIPBLcf1_Prometa\MitoSys2\LSM\gfpNIPBLcf1_Noc\rnd2\DE_W0002\DE_W0002_P0018\DE_2_W0002_P0018_T0001\TR1_W0001_P0022\TR1_2_W0001_P0022_T0001_R1_P4_K1_Ch2-Ch1.zen
[truncated: 11,926 more rows]
