# Supplementary material for: Absolute quantification of cohesin, CTCF and their regulators in human cells
Source: eLife. 2019 Jun 17;8:e46269. doi: 10.7554/eLife.46269 (PMC6606026; doi:10.7554/eLife.46269)
Supplement: Figure 2—source data 1. [file elife-46269-fig2-data1.zip › Figure 2 - source data 1/20151204_gfpNIPBLcf1_Prometa/2c_opt_time_col_ic_Ch1.txt]

time_s	Ch1_kHz	path
0	1.113332e+01	20151204_gfpNIPBLcf1_Prometa\MitoSys2\LSM\gfpNIPBLcf1_Noc\rnd2\DE_W0002\DE_W0002_P0001\DE_2_W0002_P0001_T0001\TR1_W0001_P0002\TR1_2_W0001_P0002_T0001_R1_P1_K1_Ch2-Ch1.zen
6.000010e-02	1.184999e+01	20151204_gfpNIPBLcf1_Prometa\MitoSys2\LSM\gfpNIPBLcf1_Noc\rnd2\DE_W0002\DE_W0002_P0001\DE_2_W0002_P0001_T0001\TR1_W0001_P0002\TR1_2_W0001_P0002_T0001_R1_P1_K1_Ch2-Ch1.zen
1.200000e-01	1.438332e+01	20151204_gfpNIPBLcf1_Prometa\MitoSys2\LSM\gfpNIPBLcf1_Noc\rnd2\DE_W0002\DE_W0002_P0001\DE_2_W0002_P0001_T0001\TR1_W0001_P0002\TR1_2_W0001_P0002_T0001_R1_P1_K1_Ch2-Ch1.zen
1.800000e-01	1.436665e+01	20151204_gfpNIPBLcf1_Prometa\MitoSys2\LSM\gfpNIPBLcf1_Noc\rnd2\DE_W0002\DE_W0002_P0001\DE_2_W0002_P0001_T0001\TR1_W0001_P0002\TR1_2_W0001_P0002_T0001_R1_P1_K1_Ch2-Ch1.zen
2.400000e-01	1.161665e+01	20151204_gfpNIPBLcf1_Prometa\MitoSys2\LSM\gfpNIPBLcf1_Noc\rnd2\DE_W0002\DE_W0002_P0001\DE_2_W0002_P0001_T0001\TR1_W0001_P0002\TR1_2_W0001_P0002_T0001_R1_P1_K1_Ch2-Ch1.zen
3.000000e-01	1.028332e+01	20151204_gfpNIPBLcf1_Prometa\MitoSys2\LSM\gfpNIPBLcf1_Noc\rnd2\DE_W0002\DE_W0002_P0001\DE_2_W0002_P0001_T0001\TR1_W0001_P0002\TR1_2_W0001_P0002_T0001_R1_P1_K1_Ch2-Ch1.zen
3.600000e-01	1.103332e+01	20151204_gfpNIPBLcf1_Prometa\MitoSys2\LSM\gfpNIPBLcf1_Noc\rnd2\DE_W0002\DE_W0002_P0001\DE_2_W0002_P0001_T0001\TR1_W0001_P0002\TR1_2_W0001_P0002_T0001_R1_P1_K1_Ch2-Ch1.zen
4.200000e-01	1.513331e+01	20151204_gfpNIPBLcf1_Prometa\MitoSys2\LSM\gfpNIPBLcf1_Noc\rnd2\DE_W0002\DE_W0002_P0001\DE_2_W0002_P0001_T0001\TR1_W0001_P0002\TR1_2_W0001_P0002_T0001_R1_P1_K1_Ch2-Ch1.zen
4.800000e-01	1.306665e+01	20151204_gfpNIPBLcf1_Prometa\MitoSys2\LSM\gfpNIPBLcf1_Noc\rnd2\DE_W0002\DE_W0002_P0001\DE_2_W0002_P0001_T0001\TR1_W0001_P0002\TR1_2_W0001_P0002_T0001_R1_P1_K1_Ch2-Ch1.zen
5.400000e-01	1.143332e+01	20151204_gfpNIPBLcf1_Prometa\MitoSys2\LSM\gfpNIPBLcf1_Noc\rnd2\DE_W0002\DE_W0002_P0001\DE_2_W0002_P0001_T0001\TR1_W0001_P0002\TR1_2_W0001_P0002_T0001_R1_P1_K1_Ch2-Ch1.zen
6.000000e-01	1.223332e+01	20151204_gfpNIPBLcf1_Prometa\MitoSys2\LSM\gfpNIPBLcf1_Noc\rnd2\DE_W0002\DE_W0002_P0001\DE_2_W0002_P0001_T0001\TR1_W0001_P0002\TR1_2_W0001_P0002_T0001_R1_P1_K1_Ch2-Ch1.zen
6.600000e-01	1.439998e+01	20151204_gfpNIPBLcf1_Prometa\MitoSys2\LSM\gfpNIPBLcf1_Noc\rnd2\DE_W0002\DE_W0002_P0001\DE_2_W0002_P0001_T0001\TR1_W0001_P0002\TR1_2_W0001_P0002_T0001_R1_P1_K1_Ch2-Ch1.zen
7.200000e-01	1.268332e+01	20151204_gfpNIPBLcf1_Prometa\MitoSys2\LSM\gfpNIPBLcf1_Noc\rnd2\DE_W0002\DE_W0002_P0001\DE_2_W0002_P0001_T0001\TR1_W0001_P0002\TR1_2_W0001_P0002_T0001_R1_P1_K1_Ch2-Ch1.zen
7.800000e-01	9.716650e+00	20151204_gfpNIPBLcf1_Prometa\MitoSys2\LSM\gfpNIPBLcf1_Noc\rnd2\DE_W0002\DE_W0002_P0001\DE_2_W0002_P0001_T0001\TR1_W0001_P0002\TR1_2_W0001_P0002_T0001_R1_P1_K1_Ch2-Ch1.zen
8.400000e-01	1.188332e+01	20151204_gfpNIPBLcf1_Prometa\MitoSys2\LSM\gfpNIPBLcf1_Noc\rnd2\DE_W0002\DE_W0002_P0001\DE_2_W0002_P0001_T0001\TR1_W0001_P0002\TR1_2_W0001_P0002_T0001_R1_P1_K1_Ch2-Ch1.zen
9.000000e-01	1.281665e+01	20151204_gfpNIPBLcf1_Prometa\MitoSys2\LSM\gfpNIPBLcf1_Noc\rnd2\DE_W0002\DE_W0002_P0001\DE_2_W0002_P0001_T0001\TR1_W0001_P0002\TR1_2_W0001_P0002_T0001_R1_P1_K1_Ch2-Ch1.zen
9.600000e-01	1.119999e+01	20151204_gfpNIPBLcf1_Prometa\MitoSys2\LSM\gfpNIPBLcf1_Noc\rnd2\DE_W0002\DE_W0002_P0001\DE_2_W0002_P0001_T0001\TR1_W0001_P0002\TR1_2_W0001_P0002_T0001_R1_P1_K1_Ch2-Ch1.zen
1.020000e+00	1.339998e+01	20151204_gfpNIPBLcf1_Prometa\MitoSys2\LSM\gfpNIPBLcf1_Noc\rnd2\DE_W0002\DE_W0002_P0001\DE_2_W0002_P0001_T0001\TR1_W0001_P0002\TR1_2_W0001_P0002_T0001_R1_P1_K1_Ch2-Ch1.zen
1.080000e+00	1.224998e+01	20151204_gfpNIPBLcf1_Prometa\MitoSys2\LSM\gfpNIPBLcf1_Noc\rnd2\DE_W0002\DE_W0002_P0001\DE_2_W0002_P0001_T0001\TR1_W0001_P0002\TR1_2_W0001_P0002_T0001_R1_P1_K1_Ch2-Ch1.zen
1.140000e+00	1.188332e+01	20151204_gfpNIPBLcf1_Prometa\MitoSys2\LSM\gfpNIPBLcf1_Noc\rnd2\DE_W0002\DE_W0002_P0001\DE_2_W0002_P0001_T0001\TR1_W0001_P0002\TR1_2_W0001_P0002_T0001_R1_P1_K1_Ch2-Ch1.zen
1.200000e+00	1.316665e+01	20151204_gfpNIPBLcf1_Prometa\MitoSys2\LSM\gfpNIPBLcf1_Noc\rnd2\DE_W0002\DE_W0002_P0001\DE_2_W0002_P0001_T0001\TR1_W0001_P0002\TR1_2_W0001_P0002_T0001_R1_P1_K1_Ch2-Ch1.zen
1.260000e+00	1.199998e+01	20151204_gfpNIPBLcf1_Prometa\MitoSys2\LSM\gfpNIPBLcf1_Noc\rnd2\DE_W0002\DE_W0002_P0001\DE_2_W0002_P0001_T0001\TR1_W0001_P0002\TR1_2_W0001_P0002_T0001_R1_P1_K1_Ch2-Ch1.zen
1.320000e+00	1.294998e+01	20151204_gfpNIPBLcf1_Prometa\MitoSys2\LSM\gfpNIPBLcf1_Noc\rnd2\DE_W0002\DE_W0002_P0001\DE_2_W0002_P0001_T0001\TR1_W0001_P0002\TR1_2_W0001_P0002_T0001_R1_P1_K1_Ch2-Ch1.zen
1.380000e+00	1.328332e+01	20151204_gfpNIPBLcf1_Prometa\MitoSys2\LSM\gfpNIPBLcf1_Noc\rnd2\DE_W0002\DE_W0002_P0001\DE_2_W0002_P0001_T0001\TR1_W0001_P0002\TR1_2_W0001_P0002_T0001_R1_P1_K1_Ch2-Ch1.zen
1.440000e+00	1.114999e+01	20151204_gfpNIPBLcf1_Prometa\MitoSys2\LSM\gfpNIPBLcf1_Noc\rnd2\DE_W0002\DE_W0002_P0001\DE_2_W0002_P0001_T0001\TR1_W0001_P0002\TR1_2_W0001_P0002_T0001_R1_P1_K1_Ch2-Ch1.zen
1.500000e+00	1.129999e+01	20151204_gfpNIPBLcf1_Prometa\MitoSys2\LSM\gfpNIPBLcf1_Noc\rnd2\DE_W0002\DE_W0002_P0001\DE_2_W0002_P0001_T0001\TR1_W0001_P0002\TR1_2_W0001_P0002_T0001_R1_P1_K1_Ch2-Ch1.zen
1.560000e+00	1.246665e+01	20151204_gfpNIPBLcf1_Prometa\MitoSys2\LSM\gfpNIPBLcf1_Noc\rnd2\DE_W0002\DE_W0002_P0001\DE_2_W0002_P0001_T0001\TR1_W0001_P0002\TR1_2_W0001_P0002_T0001_R1_P1_K1_Ch2-Ch1.zen
1.620000e+00	7.416660e+00	20151204_gfpNIPBLcf1_Prometa\MitoSys2\LSM\gfpNIPBLcf1_Noc\rnd2\DE_W0002\DE_W0002_P0001\DE_2_W0002_P0001_T0001\TR1_W0001_P0002\TR1_2_W0001_P0002_T0001_R1_P1_K1_Ch2-Ch1.zen
1.680000e+00	1.094999e+01	20151204_gfpNIPBLcf1_Prometa\MitoSys2\LSM\gfpNIPBLcf1_Noc\rnd2\DE_W0002\DE_W0002_P0001\DE_2_W0002_P0001_T0001\TR1_W0001_P0002\TR1_2_W0001_P0002_T0001_R1_P1_K1_Ch2-Ch1.zen
1.740000e+00	8.683320e+00	20151204_gfpNIPBLcf1_Prometa\MitoSys2\LSM\gfpNIPBLcf1_Noc\rnd2\DE_W0002\DE_W0002_P0001\DE_2_W0002_P0001_T0001\TR1_W0001_P0002\TR1_2_W0001_P0002_T0001_R1_P1_K1_Ch2-Ch1.zen
1.800000e+00	1.139999e+01	20151204_gfpNIPBLcf1_Prometa\MitoSys2\LSM\gfpNIPBLcf1_Noc\rnd2\DE_W0002\DE_W0002_P0001\DE_2_W0002_P0001_T0001\TR1_W0001_P0002\TR1_2_W0001_P0002_T0001_R1_P1_K1_Ch2-Ch1.zen
1.860000e+00	1.151665e+01	20151204_gfpNIPBLcf1_Prometa\MitoSys2\LSM\gfpNIPBLcf1_Noc\rnd2\DE_W0002\DE_W0002_P0001\DE_2_W0002_P0001_T0001\TR1_W0001_P0002\TR1_2_W0001_P0002_T0001_R1_P1_K1_Ch2-Ch1.zen
1.920000e+00	7.849990e+00	20151204_gfpNIPBLcf1_Prometa\MitoSys2\LSM\gfpNIPBLcf1_Noc\rnd2\DE_W0002\DE_W0002_P0001\DE_2_W0002_P0001_T0001\TR1_W0001_P0002\TR1_2_W0001_P0002_T0001_R1_P1_K1_Ch2-Ch1.zen
1.980000e+00	1.093332e+01	20151204_gfpNIPBLcf1_Prometa\MitoSys2\LSM\gfpNIPBLcf1_Noc\rnd2\DE_W0002\DE_W0002_P0001\DE_2_W0002_P0001_T0001\TR1_W0001_P0002\TR1_2_W0001_P0002_T0001_R1_P1_K1_Ch2-Ch1.zen
2.040000e+00	1.196665e+01	20151204_gfpNIPBLcf1_Prometa\MitoSys2\LSM\gfpNIPBLcf1_Noc\rnd2\DE_W0002\DE_W0002_P0001\DE_2_W0002_P0001_T0001\TR1_W0001_P0002\TR1_2_W0001_P0002_T0001_R1_P1_K1_Ch2-Ch1.zen
2.100000e+00	9.866650e+00	20151204_gfpNIPBLcf1_Prometa\MitoSys2\LSM\gfpNIPBLcf1_Noc\rnd2\DE_W0002\DE_W0002_P0001\DE_2_W0002_P0001_T0001\TR1_W0001_P0002\TR1_2_W0001_P0002_T0001_R1_P1_K1_Ch2-Ch1.zen
2.160000e+00	1.026665e+01	20151204_gfpNIPBLcf1_Prometa\MitoSys2\LSM\gfpNIPBLcf1_Noc\rnd2\DE_W0002\DE_W0002_P0001\DE_2_W0002_P0001_T0001\TR1_W0001_P0002\TR1_2_W0001_P0002_T0001_R1_P1_K1_Ch2-Ch1.zen
2.220000e+00	9.483320e+00	20151204_gfpNIPBLcf1_Prometa\MitoSys2\LSM\gfpNIPBLcf1_Noc\rnd2\DE_W0002\DE_W0002_P0001\DE_2_W0002_P0001_T0001\TR1_W0001_P0002\TR1_2_W0001_P0002_T0001_R1_P1_K1_Ch2-Ch1.zen
2.280000e+00	9.466650e+00	20151204_gfpNIPBLcf1_Prometa\MitoSys2\LSM\gfpNIPBLcf1_Noc\rnd2\DE_W0002\DE_W0002_P0001\DE_2_W0002_P0001_T0001\TR1_W0001_P0002\TR1_2_W0001_P0002_T0001_R1_P1_K1_Ch2-Ch1.zen
2.340000e+00	1.164999e+01	20151204_gfpNIPBLcf1_Prometa\MitoSys2\LSM\gfpNIPBLcf1_Noc\rnd2\DE_W0002\DE_W0002_P0001\DE_2_W0002_P0001_T0001\TR1_W0001_P0002\TR1_2_W0001_P0002_T0001_R1_P1_K1_Ch2-Ch1.zen
2.400000e+00	1.076665e+01	20151204_gfpNIPBLcf1_Prometa\MitoSys2\LSM\gfpNIPBLcf1_Noc\rnd2\DE_W0002\DE_W0002_P0001\DE_2_W0002_P0001_T0001\TR1_W0001_P0002\TR1_2_W0001_P0002_T0001_R1_P1_K1_Ch2-Ch1.zen
2.460000e+00	1.179998e+01	20151204_gfpNIPBLcf1_Prometa\MitoSys2\LSM\gfpNIPBLcf1_Noc\rnd2\DE_W0002\DE_W0002_P0001\DE_2_W0002_P0001_T0001\TR1_W0001_P0002\TR1_2_W0001_P0002_T0001_R1_P1_K1_Ch2-Ch1.zen
2.520000e+00	9.699990e+00	20151204_gfpNIPBLcf1_Prometa\MitoSys2\LSM\gfpNIPBLcf1_Noc\rnd2\DE_W0002\DE_W0002_P0001\DE_2_W0002_P0001_T0001\TR1_W0001_P0002\TR1_2_W0001_P0002_T0001_R1_P1_K1_Ch2-Ch1.zen
2.580000e+00	1.103332e+01	20151204_gfpNIPBLcf1_Prometa\MitoSys2\LSM\gfpNIPBLcf1_Noc\rnd2\DE_W0002\DE_W0002_P0001\DE_2_W0002_P0001_T0001\TR1_W0001_P0002\TR1_2_W0001_P0002_T0001_R1_P1_K1_Ch2-Ch1.zen
2.640000e+00	9.183320e+00	20151204_gfpNIPBLcf1_Prometa\MitoSys2\LSM\gfpNIPBLcf1_Noc\rnd2\DE_W0002\DE_W0002_P0001\DE_2_W0002_P0001_T0001\TR1_W0001_P0002\TR1_2_W0001_P0002_T0001_R1_P1_K1_Ch2-Ch1.zen
2.700000e+00	1.258332e+01	20151204_gfpNIPBLcf1_Prometa\MitoSys2\LSM\gfpNIPBLcf1_Noc\rnd2\DE_W0002\DE_W0002_P0001\DE_2_W0002_P0001_T0001\TR1_W0001_P0002\TR1_2_W0001_P0002_T0001_R1_P1_K1_Ch2-Ch1.zen
2.760000e+00	1.176665e+01	20151204_gfpNIPBLcf1_Prometa\MitoSys2\LSM\gfpNIPBLcf1_Noc\rnd2\DE_W0002\DE_W0002_P0001\DE_2_W0002_P0001_T0001\TR1_W0001_P0002\TR1_2_W0001_P0002_T0001_R1_P1_K1_Ch2-Ch1.zen
2.820000e+00	1.266665e+01	20151204_gfpNIPBLcf1_Prometa\MitoSys2\LSM\gfpNIPBLcf1_Noc\rnd2\DE_W0002\DE_W0002_P0001\DE_2_W0002_P0001_T0001\TR1_W0001_P0002\TR1_2_W0001_P0002_T0001_R1_P1_K1_Ch2-Ch1.zen
2.880000e+00	1.669998e+01	20151204_gfpNIPBLcf1_Prometa\MitoSys2\LSM\gfpNIPBLcf1_Noc\rnd2\DE_W0002\DE_W0002_P0001\DE_2_W0002_P0001_T0001\TR1_W0001_P0002\TR1_2_W0001_P0002_T0001_R1_P1_K1_Ch2-Ch1.zen
2.940000e+00	1.223332e+01	20151204_gfpNIPBLcf1_Prometa\MitoSys2\LSM\gfpNIPBLcf1_Noc\rnd2\DE_W0002\DE_W0002_P0001\DE_2_W0002_P0001_T0001\TR1_W0001_P0002\TR1_2_W0001_P0002_T0001_R1_P1_K1_Ch2-Ch1.zen
3	1.124999e+01	20151204_gfpNIPBLcf1_Prometa\MitoSys2\LSM\gfpNIPBLcf1_Noc\rnd2\DE_W0002\DE_W0002_P0001\DE_2_W0002_P0001_T0001\TR1_W0001_P0002\TR1_2_W0001_P0002_T0001_R1_P1_K1_Ch2-Ch1.zen
3.060000e+00	9.383320e+00	20151204_gfpNIPBLcf1_Prometa\MitoSys2\LSM\gfpNIPBLcf1_Noc\rnd2\DE_W0002\DE_W0002_P0001\DE_2_W0002_P0001_T0001\TR1_W0001_P0002\TR1_2_W0001_P0002_T0001_R1_P1_K1_Ch2-Ch1.zen
3.120000e+00	7.683320e+00	20151204_gfpNIPBLcf1_Prometa\MitoSys2\LSM\gfpNIPBLcf1_Noc\rnd2\DE_W0002\DE_W0002_P0001\DE_2_W0002_P0001_T0001\TR1_W0001_P0002\TR1_2_W0001_P0002_T0001_R1_P1_K1_Ch2-Ch1.zen
3.180000e+00	1.114999e+01	20151204_gfpNIPBLcf1_Prometa\MitoSys2\LSM\gfpNIPBLcf1_Noc\rnd2\DE_W0002\DE_W0002_P0001\DE_2_W0002_P0001_T0001\TR1_W0001_P0002\TR1_2_W0001_P0002_T0001_R1_P1_K1_Ch2-Ch1.zen
3.240000e+00	1.021665e+01	20151204_gfpNIPBLcf1_Prometa\MitoSys2\LSM\gfpNIPBLcf1_Noc\rnd2\DE_W0002\DE_W0002_P0001\DE_2_W0002_P0001_T0001\TR1_W0001_P0002\TR1_2_W0001_P0002_T0001_R1_P1_K1_Ch2-Ch1.zen
3.300000e+00	1.454998e+01	20151204_gfpNIPBLcf1_Prometa\MitoSys2\LSM\gfpNIPBLcf1_Noc\rnd2\DE_W0002\DE_W0002_P0001\DE_2_W0002_P0001_T0001\TR1_W0001_P0002\TR1_2_W0001_P0002_T0001_R1_P1_K1_Ch2-Ch1.zen
3.360000e+00	1.398332e+01	20151204_gfpNIPBLcf1_Prometa\MitoSys2\LSM\gfpNIPBLcf1_Noc\rnd2\DE_W0002\DE_W0002_P0001\DE_2_W0002_P0001_T0001\TR1_W0001_P0002\TR1_2_W0001_P0002_T0001_R1_P1_K1_Ch2-Ch1.zen
3.420000e+00	1.331665e+01	20151204_gfpNIPBLcf1_Prometa\MitoSys2\LSM\gfpNIPBLcf1_Noc\rnd2\DE_W0002\DE_W0002_P0001\DE_2_W0002_P0001_T0001\TR1_W0001_P0002\TR1_2_W0001_P0002_T0001_R1_P1_K1_Ch2-Ch1.zen
3.480000e+00	1.056665e+01	20151204_gfpNIPBLcf1_Prometa\MitoSys2\LSM\gfpNIPBLcf1_Noc\rnd2\DE_W0002\DE_W0002_P0001\DE_2_W0002_P0001_T0001\TR1_W0001_P0002\TR1_2_W0001_P0002_T0001_R1_P1_K1_Ch2-Ch1.zen
3.540000e+00	1.311665e+01	20151204_gfpNIPBLcf1_Prometa\MitoSys2\LSM\gfpNIPBLcf1_Noc\rnd2\DE_W0002\DE_W0002_P0001\DE_2_W0002_P0001_T0001\TR1_W0001_P0002\TR1_2_W0001_P0002_T0001_R1_P1_K1_Ch2-Ch1.zen
3.600000e+00	9.516650e+00	20151204_gfpNIPBLcf1_Prometa\MitoSys2\LSM\gfpNIPBLcf1_Noc\rnd2\DE_W0002\DE_W0002_P0001\DE_2_W0002_P0001_T0001\TR1_W0001_P0002\TR1_2_W0001_P0002_T0001_R1_P1_K1_Ch2-Ch1.zen
3.660000e+00	1.306665e+01	20151204_gfpNIPBLcf1_Prometa\MitoSys2\LSM\gfpNIPBLcf1_Noc\rnd2\DE_W0002\DE_W0002_P0001\DE_2_W0002_P0001_T0001\TR1_W0001_P0002\TR1_2_W0001_P0002_T0001_R1_P1_K1_Ch2-Ch1.zen
3.720000e+00	1.111665e+01	20151204_gfpNIPBLcf1_Prometa\MitoSys2\LSM\gfpNIPBLcf1_Noc\rnd2\DE_W0002\DE_W0002_P0001\DE_2_W0002_P0001_T0001\TR1_W0001_P0002\TR1_2_W0001_P0002_T0001_R1_P1_K1_Ch2-Ch1.zen
3.780000e+00	9.916650e+00	20151204_gfpNIPBLcf1_Prometa\MitoSys2\LSM\gfpNIPBLcf1_Noc\rnd2\DE_W0002\DE_W0002_P0001\DE_2_W0002_P0001_T0001\TR1_W0001_P0002\TR1_2_W0001_P0002_T0001_R1_P1_K1_Ch2-Ch1.zen
3.840000e+00	1.319998e+01	20151204_gfpNIPBLcf1_Prometa\MitoSys2\LSM\gfpNIPBLcf1_Noc\rnd2\DE_W0002\DE_W0002_P0001\DE_2_W0002_P0001_T0001\TR1_W0001_P0002\TR1_2_W0001_P0002_T0001_R1_P1_K1_Ch2-Ch1.zen
3.900000e+00	1.108332e+01	20151204_gfpNIPBLcf1_Prometa\MitoSys2\LSM\gfpNIPBLcf1_Noc\rnd2\DE_W0002\DE_W0002_P0001\DE_2_W0002_P0001_T0001\TR1_W0001_P0002\TR1_2_W0001_P0002_T0001_R1_P1_K1_Ch2-Ch1.zen
3.960010e+00	1.293332e+01	20151204_gfpNIPBLcf1_Prometa\MitoSys2\LSM\gfpNIPBLcf1_Noc\rnd2\DE_W0002\DE_W0002_P0001\DE_2_W0002_P0001_T0001\TR1_W0001_P0002\TR1_2_W0001_P0002_T0001_R1_P1_K1_Ch2-Ch1.zen
4.020010e+00	7.433320e+00	20151204_gfpNIPBLcf1_Prometa\MitoSys2\LSM\gfpNIPBLcf1_Noc\rnd2\DE_W0002\DE_W0002_P0001\DE_2_W0002_P0001_T0001\TR1_W0001_P0002\TR1_2_W0001_P0002_T0001_R1_P1_K1_Ch2-Ch1.zen
4.080010e+00	9.566660e+00	20151204_gfpNIPBLcf1_Prometa\MitoSys2\LSM\gfpNIPBLcf1_Noc\rnd2\DE_W0002\DE_W0002_P0001\DE_2_W0002_P0001_T0001\TR1_W0001_P0002\TR1_2_W0001_P0002_T0001_R1_P1_K1_Ch2-Ch1.zen
4.140010e+00	9.216650e+00	20151204_gfpNIPBLcf1_Prometa\MitoSys2\LSM\gfpNIPBLcf1_Noc\rnd2\DE_W0002\DE_W0002_P0001\DE_2_W0002_P0001_T0001\TR1_W0001_P0002\TR1_2_W0001_P0002_T0001_R1_P1_K1_Ch2-Ch1.zen
4.200010e+00	7.916660e+00	20151204_gfpNIPBLcf1_Prometa\MitoSys2\LSM\gfpNIPBLcf1_Noc\rnd2\DE_W0002\DE_W0002_P0001\DE_2_W0002_P0001_T0001\TR1_W0001_P0002\TR1_2_W0001_P0002_T0001_R1_P1_K1_Ch2-Ch1.zen
4.260010e+00	1.059999e+01	20151204_gfpNIPBLcf1_Prometa\MitoSys2\LSM\gfpNIPBLcf1_Noc\rnd2\DE_W0002\DE_W0002_P0001\DE_2_W0002_P0001_T0001\TR1_W0001_P0002\TR1_2_W0001_P0002_T0001_R1_P1_K1_Ch2-Ch1.zen
4.320010e+00	1.283332e+01	20151204_gfpNIPBLcf1_Prometa\MitoSys2\LSM\gfpNIPBLcf1_Noc\rnd2\DE_W0002\DE_W0002_P0001\DE_2_W0002_P0001_T0001\TR1_W0001_P0002\TR1_2_W0001_P0002_T0001_R1_P1_K1_Ch2-Ch1.zen
4.380010e+00	1.248332e+01	20151204_gfpNIPBLcf1_Prometa\MitoSys2\LSM\gfpNIPBLcf1_Noc\rnd2\DE_W0002\DE_W0002_P0001\DE_2_W0002_P0001_T0001\TR1_W0001_P0002\TR1_2_W0001_P0002_T0001_R1_P1_K1_Ch2-Ch1.zen
4.440010e+00	9.783320e+00	20151204_gfpNIPBLcf1_Prometa\MitoSys2\LSM\gfpNIPBLcf1_Noc\rnd2\DE_W0002\DE_W0002_P0001\DE_2_W0002_P0001_T0001\TR1_W0001_P0002\TR1_2_W0001_P0002_T0001_R1_P1_K1_Ch2-Ch1.zen
4.500010e+00	1.081665e+01	20151204_gfpNIPBLcf1_Prometa\MitoSys2\LSM\gfpNIPBLcf1_Noc\rnd2\DE_W0002\DE_W0002_P0001\DE_2_W0002_P0001_T0001\TR1_W0001_P0002\TR1_2_W0001_P0002_T0001_R1_P1_K1_Ch2-Ch1.zen
4.560010e+00	9.916650e+00	20151204_gfpNIPBLcf1_Prometa\MitoSys2\LSM\gfpNIPBLcf1_Noc\rnd2\DE_W0002\DE_W0002_P0001\DE_2_W0002_P0001_T0001\TR1_W0001_P0002\TR1_2_W0001_P0002_T0001_R1_P1_K1_Ch2-Ch1.zen
4.620010e+00	9.283320e+00	20151204_gfpNIPBLcf1_Prometa\MitoSys2\LSM\gfpNIPBLcf1_Noc\rnd2\DE_W0002\DE_W0002_P0001\DE_2_W0002_P0001_T0001\TR1_W0001_P0002\TR1_2_W0001_P0002_T0001_R1_P1_K1_Ch2-Ch1.zen
4.680010e+00	6.633330e+00	20151204_gfpNIPBLcf1_Prometa\MitoSys2\LSM\gfpNIPBLcf1_Noc\rnd2\DE_W0002\DE_W0002_P0001\DE_2_W0002_P0001_T0001\TR1_W0001_P0002\TR1_2_W0001_P0002_T0001_R1_P1_K1_Ch2-Ch1.zen
4.740010e+00	9.499990e+00	20151204_gfpNIPBLcf1_Prometa\MitoSys2\LSM\gfpNIPBLcf1_Noc\rnd2\DE_W0002\DE_W0002_P0001\DE_2_W0002_P0001_T0001\TR1_W0001_P0002\TR1_2_W0001_P0002_T0001_R1_P1_K1_Ch2-Ch1.zen
4.800010e+00	1.119999e+01	20151204_gfpNIPBLcf1_Prometa\MitoSys2\LSM\gfpNIPBLcf1_Noc\rnd2\DE_W0002\DE_W0002_P0001\DE_2_W0002_P0001_T0001\TR1_W0001_P0002\TR1_2_W0001_P0002_T0001_R1_P1_K1_Ch2-Ch1.zen
4.860010e+00	9.033320e+00	20151204_gfpNIPBLcf1_Prometa\MitoSys2\LSM\gfpNIPBLcf1_Noc\rnd2\DE_W0002\DE_W0002_P0001\DE_2_W0002_P0001_T0001\TR1_W0001_P0002\TR1_2_W0001_P0002_T0001_R1_P1_K1_Ch2-Ch1.zen
4.920010e+00	9.299990e+00	20151204_gfpNIPBLcf1_Prometa\MitoSys2\LSM\gfpNIPBLcf1_Noc\rnd2\DE_W0002\DE_W0002_P0001\DE_2_W0002_P0001_T0001\TR1_W0001_P0002\TR1_2_W0001_P0002_T0001_R1_P1_K1_Ch2-Ch1.zen
4.980010e+00	7.816660e+00	20151204_gfpNIPBLcf1_Prometa\MitoSys2\LSM\gfpNIPBLcf1_Noc\rnd2\DE_W0002\DE_W0002_P0001\DE_2_W0002_P0001_T0001\TR1_W0001_P0002\TR1_2_W0001_P0002_T0001_R1_P1_K1_Ch2-Ch1.zen
5.040010e+00	1.016665e+01	20151204_gfpNIPBLcf1_Prometa\MitoSys2\LSM\gfpNIPBLcf1_Noc\rnd2\DE_W0002\DE_W0002_P0001\DE_2_W0002_P0001_T0001\TR1_W0001_P0002\TR1_2_W0001_P0002_T0001_R1_P1_K1_Ch2-Ch1.zen
5.100010e+00	1.206665e+01	20151204_gfpNIPBLcf1_Prometa\MitoSys2\LSM\gfpNIPBLcf1_Noc\rnd2\DE_W0002\DE_W0002_P0001\DE_2_W0002_P0001_T0001\TR1_W0001_P0002\TR1_2_W0001_P0002_T0001_R1_P1_K1_Ch2-Ch1.zen
5.160010e+00	1.394998e+01	20151204_gfpNIPBLcf1_Prometa\MitoSys2\LSM\gfpNIPBLcf1_Noc\rnd2\DE_W0002\DE_W0002_P0001\DE_2_W0002_P0001_T0001\TR1_W0001_P0002\TR1_2_W0001_P0002_T0001_R1_P1_K1_Ch2-Ch1.zen
5.220010e+00	1.411665e+01	20151204_gfpNIPBLcf1_Prometa\MitoSys2\LSM\gfpNIPBLcf1_Noc\rnd2\DE_W0002\DE_W0002_P0001\DE_2_W0002_P0001_T0001\TR1_W0001_P0002\TR1_2_W0001_P0002_T0001_R1_P1_K1_Ch2-Ch1.zen
5.280010e+00	1.128332e+01	20151204_gfpNIPBLcf1_Prometa\MitoSys2\LSM\gfpNIPBLcf1_Noc\rnd2\DE_W0002\DE_W0002_P0001\DE_2_W0002_P0001_T0001\TR1_W0001_P0002\TR1_2_W0001_P0002_T0001_R1_P1_K1_Ch2-Ch1.zen
5.340010e+00	8.483320e+00	20151204_gfpNIPBLcf1_Prometa\MitoSys2\LSM\gfpNIPBLcf1_Noc\rnd2\DE_W0002\DE_W0002_P0001\DE_2_W0002_P0001_T0001\TR1_W0001_P0002\TR1_2_W0001_P0002_T0001_R1_P1_K1_Ch2-Ch1.zen
5.400010e+00	9.683320e+00	20151204_gfpNIPBLcf1_Prometa\MitoSys2\LSM\gfpNIPBLcf1_Noc\rnd2\DE_W0002\DE_W0002_P0001\DE_2_W0002_P0001_T0001\TR1_W0001_P0002\TR1_2_W0001_P0002_T0001_R1_P1_K1_Ch2-Ch1.zen
5.460010e+00	1.003332e+01	20151204_gfpNIPBLcf1_Prometa\MitoSys2\LSM\gfpNIPBLcf1_Noc\rnd2\DE_W0002\DE_W0002_P0001\DE_2_W0002_P0001_T0001\TR1_W0001_P0002\TR1_2_W0001_P0002_T0001_R1_P1_K1_Ch2-Ch1.zen
5.520010e+00	1.138332e+01	20151204_gfpNIPBLcf1_Prometa\MitoSys2\LSM\gfpNIPBLcf1_Noc\rnd2\DE_W0002\DE_W0002_P0001\DE_2_W0002_P0001_T0001\TR1_W0001_P0002\TR1_2_W0001_P0002_T0001_R1_P1_K1_Ch2-Ch1.zen
5.580010e+00	9.449990e+00	20151204_gfpNIPBLcf1_Prometa\MitoSys2\LSM\gfpNIPBLcf1_Noc\rnd2\DE_W0002\DE_W0002_P0001\DE_2_W0002_P0001_T0001\TR1_W0001_P0002\TR1_2_W0001_P0002_T0001_R1_P1_K1_Ch2-Ch1.zen
5.640010e+00	1.099999e+01	20151204_gfpNIPBLcf1_Prometa\MitoSys2\LSM\gfpNIPBLcf1_Noc\rnd2\DE_W0002\DE_W0002_P0001\DE_2_W0002_P0001_T0001\TR1_W0001_P0002\TR1_2_W0001_P0002_T0001_R1_P1_K1_Ch2-Ch1.zen
5.700010e+00	9.883320e+00	20151204_gfpNIPBLcf1_Prometa\MitoSys2\LSM\gfpNIPBLcf1_Noc\rnd2\DE_W0002\DE_W0002_P0001\DE_2_W0002_P0001_T0001\TR1_W0001_P0002\TR1_2_W0001_P0002_T0001_R1_P1_K1_Ch2-Ch1.zen
5.760010e+00	6.833320e+00	20151204_gfpNIPBLcf1_Prometa\MitoSys2\LSM\gfpNIPBLcf1_Noc\rnd2\DE_W0002\DE_W0002_P0001\DE_2_W0002_P0001_T0001\TR1_W0001_P0002\TR1_2_W0001_P0002_T0001_R1_P1_K1_Ch2-Ch1.zen
5.820010e+00	8.666660e+00	20151204_gfpNIPBLcf1_Prometa\MitoSys2\LSM\gfpNIPBLcf1_Noc\rnd2\DE_W0002\DE_W0002_P0001\DE_2_W0002_P0001_T0001\TR1_W0001_P0002\TR1_2_W0001_P0002_T0001_R1_P1_K1_Ch2-Ch1.zen
5.880010e+00	1.339998e+01	20151204_gfpNIPBLcf1_Prometa\MitoSys2\LSM\gfpNIPBLcf1_Noc\rnd2\DE_W0002\DE_W0002_P0001\DE_2_W0002_P0001_T0001\TR1_W0001_P0002\TR1_2_W0001_P0002_T0001_R1_P1_K1_Ch2-Ch1.zen
5.940010e+00	1.279998e+01	20151204_gfpNIPBLcf1_Prometa\MitoSys2\LSM\gfpNIPBLcf1_Noc\rnd2\DE_W0002\DE_W0002_P0001\DE_2_W0002_P0001_T0001\TR1_W0001_P0002\TR1_2_W0001_P0002_T0001_R1_P1_K1_Ch2-Ch1.zen
6.000010e+00	1.026665e+01	20151204_gfpNIPBLcf1_Prometa\MitoSys2\LSM\gfpNIPBLcf1_Noc\rnd2\DE_W0002\DE_W0002_P0001\DE_2_W0002_P0001_T0001\TR1_W0001_P0002\TR1_2_W0001_P0002_T0001_R1_P1_K1_Ch2-Ch1.zen
6.060010e+00	1.199998e+01	20151204_gfpNIPBLcf1_Prometa\MitoSys2\LSM\gfpNIPBLcf1_Noc\rnd2\DE_W0002\DE_W0002_P0001\DE_2_W0002_P0001_T0001\TR1_W0001_P0002\TR1_2_W0001_P0002_T0001_R1_P1_K1_Ch2-Ch1.zen
6.120010e+00	1.174999e+01	20151204_gfpNIPBLcf1_Prometa\MitoSys2\LSM\gfpNIPBLcf1_Noc\rnd2\DE_W0002\DE_W0002_P0001\DE_2_W0002_P0001_T0001\TR1_W0001_P0002\TR1_2_W0001_P0002_T0001_R1_P1_K1_Ch2-Ch1.zen
6.180010e+00	1.241665e+01	20151204_gfpNIPBLcf1_Prometa\MitoSys2\LSM\gfpNIPBLcf1_Noc\rnd2\DE_W0002\DE_W0002_P0001\DE_2_W0002_P0001_T0001\TR1_W0001_P0002\TR1_2_W0001_P0002_T0001_R1_P1_K1_Ch2-Ch1.zen
6.240010e+00	1.264998e+01	20151204_gfpNIPBLcf1_Prometa\MitoSys2\LSM\gfpNIPBLcf1_Noc\rnd2\DE_W0002\DE_W0002_P0001\DE_2_W0002_P0001_T0001\TR1_W0001_P0002\TR1_2_W0001_P0002_T0001_R1_P1_K1_Ch2-Ch1.zen
6.300010e+00	9.649990e+00	20151204_gfpNIPBLcf1_Prometa\MitoSys2\LSM\gfpNIPBLcf1_Noc\rnd2\DE_W0002\DE_W0002_P0001\DE_2_W0002_P0001_T0001\TR1_W0001_P0002\TR1_2_W0001_P0002_T0001_R1_P1_K1_Ch2-Ch1.zen
6.360010e+00	9.216650e+00	20151204_gfpNIPBLcf1_Prometa\MitoSys2\LSM\gfpNIPBLcf1_Noc\rnd2\DE_W0002\DE_W0002_P0001\DE_2_W0002_P0001_T0001\TR1_W0001_P0002\TR1_2_W0001_P0002_T0001_R1_P1_K1_Ch2-Ch1.zen
6.420010e+00	8.916660e+00	20151204_gfpNIPBLcf1_Prometa\MitoSys2\LSM\gfpNIPBLcf1_Noc\rnd2\DE_W0002\DE_W0002_P0001\DE_2_W0002_P0001_T0001\TR1_W0001_P0002\TR1_2_W0001_P0002_T0001_R1_P1_K1_Ch2-Ch1.zen
6.480010e+00	1.124999e+01	20151204_gfpNIPBLcf1_Prometa\MitoSys2\LSM\gfpNIPBLcf1_Noc\rnd2\DE_W0002\DE_W0002_P0001\DE_2_W0002_P0001_T0001\TR1_W0001_P0002\TR1_2_W0001_P0002_T0001_R1_P1_K1_Ch2-Ch1.zen
6.540010e+00	1.088332e+01	20151204_gfpNIPBLcf1_Prometa\MitoSys2\LSM\gfpNIPBLcf1_Noc\rnd2\DE_W0002\DE_W0002_P0001\DE_2_W0002_P0001_T0001\TR1_W0001_P0002\TR1_2_W0001_P0002_T0001_R1_P1_K1_Ch2-Ch1.zen
6.600010e+00	9.883320e+00	20151204_gfpNIPBLcf1_Prometa\MitoSys2\LSM\gfpNIPBLcf1_Noc\rnd2\DE_W0002\DE_W0002_P0001\DE_2_W0002_P0001_T0001\TR1_W0001_P0002\TR1_2_W0001_P0002_T0001_R1_P1_K1_Ch2-Ch1.zen
6.660010e+00	1.264998e+01	20151204_gfpNIPBLcf1_Prometa\MitoSys2\LSM\gfpNIPBLcf1_Noc\rnd2\DE_W0002\DE_W0002_P0001\DE_2_W0002_P0001_T0001\TR1_W0001_P0002\TR1_2_W0001_P0002_T0001_R1_P1_K1_Ch2-Ch1.zen
6.720010e+00	1.116665e+01	20151204_gfpNIPBLcf1_Prometa\MitoSys2\LSM\gfpNIPBLcf1_Noc\rnd2\DE_W0002\DE_W0002_P0001\DE_2_W0002_P0001_T0001\TR1_W0001_P0002\TR1_2_W0001_P0002_T0001_R1_P1_K1_Ch2-Ch1.zen
6.780010e+00	1.213332e+01	20151204_gfpNIPBLcf1_Prometa\MitoSys2\LSM\gfpNIPBLcf1_Noc\rnd2\DE_W0002\DE_W0002_P0001\DE_2_W0002_P0001_T0001\TR1_W0001_P0002\TR1_2_W0001_P0002_T0001_R1_P1_K1_Ch2-Ch1.zen
6.840010e+00	1.463332e+01	20151204_gfpNIPBLcf1_Prometa\MitoSys2\LSM\gfpNIPBLcf1_Noc\rnd2\DE_W0002\DE_W0002_P0001\DE_2_W0002_P0001_T0001\TR1_W0001_P0002\TR1_2_W0001_P0002_T0001_R1_P1_K1_Ch2-Ch1.zen
6.900010e+00	1.273332e+01	20151204_gfpNIPBLcf1_Prometa\MitoSys2\LSM\gfpNIPBLcf1_Noc\rnd2\DE_W0002\DE_W0002_P0001\DE_2_W0002_P0001_T0001\TR1_W0001_P0002\TR1_2_W0001_P0002_T0001_R1_P1_K1_Ch2-Ch1.zen
6.960010e+00	1.169999e+01	20151204_gfpNIPBLcf1_Prometa\MitoSys2\LSM\gfpNIPBLcf1_Noc\rnd2\DE_W0002\DE_W0002_P0001\DE_2_W0002_P0001_T0001\TR1_W0001_P0002\TR1_2_W0001_P0002_T0001_R1_P1_K1_Ch2-Ch1.zen
7.020010e+00	1.146665e+01	20151204_gfpNIPBLcf1_Prometa\MitoSys2\LSM\gfpNIPBLcf1_Noc\rnd2\DE_W0002\DE_W0002_P0001\DE_2_W0002_P0001_T0001\TR1_W0001_P0002\TR1_2_W0001_P0002_T0001_R1_P1_K1_Ch2-Ch1.zen
7.080010e+00	1.166665e+01	20151204_gfpNIPBLcf1_Prometa\MitoSys2\LSM\gfpNIPBLcf1_Noc\rnd2\DE_W0002\DE_W0002_P0001\DE_2_W0002_P0001_T0001\TR1_W0001_P0002\TR1_2_W0001_P0002_T0001_R1_P1_K1_Ch2-Ch1.zen
7.140010e+00	1.121665e+01	20151204_gfpNIPBLcf1_Prometa\MitoSys2\LSM\gfpNIPBLcf1_Noc\rnd2\DE_W0002\DE_W0002_P0001\DE_2_W0002_P0001_T0001\TR1_W0001_P0002\TR1_2_W0001_P0002_T0001_R1_P1_K1_Ch2-Ch1.zen
7.200010e+00	1.068332e+01	20151204_gfpNIPBLcf1_Prometa\MitoSys2\LSM\gfpNIPBLcf1_Noc\rnd2\DE_W0002\DE_W0002_P0001\DE_2_W0002_P0001_T0001\TR1_W0001_P0002\TR1_2_W0001_P0002_T0001_R1_P1_K1_Ch2-Ch1.zen
7.260010e+00	9.883320e+00	20151204_gfpNIPBLcf1_Prometa\MitoSys2\LSM\gfpNIPBLcf1_Noc\rnd2\DE_W0002\DE_W0002_P0001\DE_2_W0002_P0001_T0001\TR1_W0001_P0002\TR1_2_W0001_P0002_T0001_R1_P1_K1_Ch2-Ch1.zen
7.320010e+00	9.816650e+00	20151204_gfpNIPBLcf1_Prometa\MitoSys2\LSM\gfpNIPBLcf1_Noc\rnd2\DE_W0002\DE_W0002_P0001\DE_2_W0002_P0001_T0001\TR1_W0001_P0002\TR1_2_W0001_P0002_T0001_R1_P1_K1_Ch2-Ch1.zen
7.380010e+00	1.214998e+01	20151204_gfpNIPBLcf1_Prometa\MitoSys2\LSM\gfpNIPBLcf1_Noc\rnd2\DE_W0002\DE_W0002_P0001\DE_2_W0002_P0001_T0001\TR1_W0001_P0002\TR1_2_W0001_P0002_T0001_R1_P1_K1_Ch2-Ch1.zen
7.440010e+00	1.284998e+01	20151204_gfpNIPBLcf1_Prometa\MitoSys2\LSM\gfpNIPBLcf1_Noc\rnd2\DE_W0002\DE_W0002_P0001\DE_2_W0002_P0001_T0001\TR1_W0001_P0002\TR1_2_W0001_P0002_T0001_R1_P1_K1_Ch2-Ch1.zen
7.500010e+00	1.233332e+01	20151204_gfpNIPBLcf1_Prometa\MitoSys2\LSM\gfpNIPBLcf1_Noc\rnd2\DE_W0002\DE_W0002_P0001\DE_2_W0002_P0001_T0001\TR1_W0001_P0002\TR1_2_W0001_P0002_T0001_R1_P1_K1_Ch2-Ch1.zen
7.560010e+00	1.166665e+01	20151204_gfpNIPBLcf1_Prometa\MitoSys2\LSM\gfpNIPBLcf1_Noc\rnd2\DE_W0002\DE_W0002_P0001\DE_2_W0002_P0001_T0001\TR1_W0001_P0002\TR1_2_W0001_P0002_T0001_R1_P1_K1_Ch2-Ch1.zen
7.620010e+00	1.289998e+01	20151204_gfpNIPBLcf1_Prometa\MitoSys2\LSM\gfpNIPBLcf1_Noc\rnd2\DE_W0002\DE_W0002_P0001\DE_2_W0002_P0001_T0001\TR1_W0001_P0002\TR1_2_W0001_P0002_T0001_R1_P1_K1_Ch2-Ch1.zen
7.680010e+00	1.096665e+01	20151204_gfpNIPBLcf1_Prometa\MitoSys2\LSM\gfpNIPBLcf1_Noc\rnd2\DE_W0002\DE_W0002_P0001\DE_2_W0002_P0001_T0001\TR1_W0001_P0002\TR1_2_W0001_P0002_T0001_R1_P1_K1_Ch2-Ch1.zen
7.740010e+00	1.254998e+01	20151204_gfpNIPBLcf1_Prometa\MitoSys2\LSM\gfpNIPBLcf1_Noc\rnd2\DE_W0002\DE_W0002_P0001\DE_2_W0002_P0001_T0001\TR1_W0001_P0002\TR1_2_W0001_P0002_T0001_R1_P1_K1_Ch2-Ch1.zen
7.800010e+00	1.164999e+01	20151204_gfpNIPBLcf1_Prometa\MitoSys2\LSM\gfpNIPBLcf1_Noc\rnd2\DE_W0002\DE_W0002_P0001\DE_2_W0002_P0001_T0001\TR1_W0001_P0002\TR1_2_W0001_P0002_T0001_R1_P1_K1_Ch2-Ch1.zen
7.860010e+00	1.376665e+01	20151204_gfpNIPBLcf1_Prometa\MitoSys2\LSM\gfpNIPBLcf1_Noc\rnd2\DE_W0002\DE_W0002_P0001\DE_2_W0002_P0001_T0001\TR1_W0001_P0002\TR1_2_W0001_P0002_T0001_R1_P1_K1_Ch2-Ch1.zen
7.920010e+00	9.649990e+00	20151204_gfpNIPBLcf1_Prometa\MitoSys2\LSM\gfpNIPBLcf1_Noc\rnd2\DE_W0002\DE_W0002_P0001\DE_2_W0002_P0001_T0001\TR1_W0001_P0002\TR1_2_W0001_P0002_T0001_R1_P1_K1_Ch2-Ch1.zen
7.980010e+00	1.029999e+01	20151204_gfpNIPBLcf1_Prometa\MitoSys2\LSM\gfpNIPBLcf1_Noc\rnd2\DE_W0002\DE_W0002_P0001\DE_2_W0002_P0001_T0001\TR1_W0001_P0002\TR1_2_W0001_P0002_T0001_R1_P1_K1_Ch2-Ch1.zen
8.040010e+00	1.114999e+01	20151204_gfpNIPBLcf1_Prometa\MitoSys2\LSM\gfpNIPBLcf1_Noc\rnd2\DE_W0002\DE_W0002_P0001\DE_2_W0002_P0001_T0001\TR1_W0001_P0002\TR1_2_W0001_P0002_T0001_R1_P1_K1_Ch2-Ch1.zen
8.100010e+00	1.184999e+01	20151204_gfpNIPBLcf1_Prometa\MitoSys2\LSM\gfpNIPBLcf1_Noc\rnd2\DE_W0002\DE_W0002_P0001\DE_2_W0002_P0001_T0001\TR1_W0001_P0002\TR1_2_W0001_P0002_T0001_R1_P1_K1_Ch2-Ch1.zen
8.160010e+00	8.533320e+00	20151204_gfpNIPBLcf1_Prometa\MitoSys2\LSM\gfpNIPBLcf1_Noc\rnd2\DE_W0002\DE_W0002_P0001\DE_2_W0002_P0001_T0001\TR1_W0001_P0002\TR1_2_W0001_P0002_T0001_R1_P1_K1_Ch2-Ch1.zen
8.220010e+00	1.489998e+01	20151204_gfpNIPBLcf1_Prometa\MitoSys2\LSM\gfpNIPBLcf1_Noc\rnd2\DE_W0002\DE_W0002_P0001\DE_2_W0002_P0001_T0001\TR1_W0001_P0002\TR1_2_W0001_P0002_T0001_R1_P1_K1_Ch2-Ch1.zen
8.280010e+00	1.336665e+01	20151204_gfpNIPBLcf1_Prometa\MitoSys2\LSM\gfpNIPBLcf1_Noc\rnd2\DE_W0002\DE_W0002_P0001\DE_2_W0002_P0001_T0001\TR1_W0001_P0002\TR1_2_W0001_P0002_T0001_R1_P1_K1_Ch2-Ch1.zen
8.340010e+00	9.499990e+00	20151204_gfpNIPBLcf1_Prometa\MitoSys2\LSM\gfpNIPBLcf1_Noc\rnd2\DE_W0002\DE_W0002_P0001\DE_2_W0002_P0001_T0001\TR1_W0001_P0002\TR1_2_W0001_P0002_T0001_R1_P1_K1_Ch2-Ch1.zen
8.400010e+00	8.983320e+00	20151204_gfpNIPBLcf1_Prometa\MitoSys2\LSM\gfpNIPBLcf1_Noc\rnd2\DE_W0002\DE_W0002_P0001\DE_2_W0002_P0001_T0001\TR1_W0001_P0002\TR1_2_W0001_P0002_T0001_R1_P1_K1_Ch2-Ch1.zen
8.460010e+00	1.124999e+01	20151204_gfpNIPBLcf1_Prometa\MitoSys2\LSM\gfpNIPBLcf1_Noc\rnd2\DE_W0002\DE_W0002_P0001\DE_2_W0002_P0001_T0001\TR1_W0001_P0002\TR1_2_W0001_P0002_T0001_R1_P1_K1_Ch2-Ch1.zen
8.520010e+00	1.103332e+01	20151204_gfpNIPBLcf1_Prometa\MitoSys2\LSM\gfpNIPBLcf1_Noc\rnd2\DE_W0002\DE_W0002_P0001\DE_2_W0002_P0001_T0001\TR1_W0001_P0002\TR1_2_W0001_P0002_T0001_R1_P1_K1_Ch2-Ch1.zen
8.580010e+00	1.021665e+01	20151204_gfpNIPBLcf1_Prometa\MitoSys2\LSM\gfpNIPBLcf1_Noc\rnd2\DE_W0002\DE_W0002_P0001\DE_2_W0002_P0001_T0001\TR1_W0001_P0002\TR1_2_W0001_P0002_T0001_R1_P1_K1_Ch2-Ch1.zen
8.640010e+00	1.326665e+01	20151204_gfpNIPBLcf1_Prometa\MitoSys2\LSM\gfpNIPBLcf1_Noc\rnd2\DE_W0002\DE_W0002_P0001\DE_2_W0002_P0001_T0001\TR1_W0001_P0002\TR1_2_W0001_P0002_T0001_R1_P1_K1_Ch2-Ch1.zen
8.700010e+00	1.096665e+01	20151204_gfpNIPBLcf1_Prometa\MitoSys2\LSM\gfpNIPBLcf1_Noc\rnd2\DE_W0002\DE_W0002_P0001\DE_2_W0002_P0001_T0001\TR1_W0001_P0002\TR1_2_W0001_P0002_T0001_R1_P1_K1_Ch2-Ch1.zen
8.760010e+00	1.158332e+01	20151204_gfpNIPBLcf1_Prometa\MitoSys2\LSM\gfpNIPBLcf1_Noc\rnd2\DE_W0002\DE_W0002_P0001\DE_2_W0002_P0001_T0001\TR1_W0001_P0002\TR1_2_W0001_P0002_T0001_R1_P1_K1_Ch2-Ch1.zen
8.820010e+00	8.266660e+00	20151204_gfpNIPBLcf1_Prometa\MitoSys2\LSM\gfpNIPBLcf1_Noc\rnd2\DE_W0002\DE_W0002_P0001\DE_2_W0002_P0001_T0001\TR1_W0001_P0002\TR1_2_W0001_P0002_T0001_R1_P1_K1_Ch2-Ch1.zen
8.880010e+00	8.433320e+00	20151204_gfpNIPBLcf1_Prometa\MitoSys2\LSM\gfpNIPBLcf1_Noc\rnd2\DE_W0002\DE_W0002_P0001\DE_2_W0002_P0001_T0001\TR1_W0001_P0002\TR1_2_W0001_P0002_T0001_R1_P1_K1_Ch2-Ch1.zen
8.940010e+00	9.383320e+00	20151204_gfpNIPBLcf1_Prometa\MitoSys2\LSM\gfpNIPBLcf1_Noc\rnd2\DE_W0002\DE_W0002_P0001\DE_2_W0002_P0001_T0001\TR1_W0001_P0002\TR1_2_W0001_P0002_T0001_R1_P1_K1_Ch2-Ch1.zen
9.000010e+00	9.983320e+00	20151204_gfpNIPBLcf1_Prometa\MitoSys2\LSM\gfpNIPBLcf1_Noc\rnd2\DE_W0002\DE_W0002_P0001\DE_2_W0002_P0001_T0001\TR1_W0001_P0002\TR1_2_W0001_P0002_T0001_R1_P1_K1_Ch2-Ch1.zen
9.060010e+00	1.133332e+01	20151204_gfpNIPBLcf1_Prometa\MitoSys2\LSM\gfpNIPBLcf1_Noc\rnd2\DE_W0002\DE_W0002_P0001\DE_2_W0002_P0001_T0001\TR1_W0001_P0002\TR1_2_W0001_P0002_T0001_R1_P1_K1_Ch2-Ch1.zen
9.120010e+00	1.266665e+01	20151204_gfpNIPBLcf1_Prometa\MitoSys2\LSM\gfpNIPBLcf1_Noc\rnd2\DE_W0002\DE_W0002_P0001\DE_2_W0002_P0001_T0001\TR1_W0001_P0002\TR1_2_W0001_P0002_T0001_R1_P1_K1_Ch2-Ch1.zen
9.180010e+00	1.023332e+01	20151204_gfpNIPBLcf1_Prometa\MitoSys2\LSM\gfpNIPBLcf1_Noc\rnd2\DE_W0002\DE_W0002_P0001\DE_2_W0002_P0001_T0001\TR1_W0001_P0002\TR1_2_W0001_P0002_T0001_R1_P1_K1_Ch2-Ch1.zen
9.240010e+00	1.169999e+01	20151204_gfpNIPBLcf1_Prometa\MitoSys2\LSM\gfpNIPBLcf1_Noc\rnd2\DE_W0002\DE_W0002_P0001\DE_2_W0002_P0001_T0001\TR1_W0001_P0002\TR1_2_W0001_P0002_T0001_R1_P1_K1_Ch2-Ch1.zen
9.300010e+00	1.013332e+01	20151204_gfpNIPBLcf1_Prometa\MitoSys2\LSM\gfpNIPBLcf1_Noc\rnd2\DE_W0002\DE_W0002_P0001\DE_2_W0002_P0001_T0001\TR1_W0001_P0002\TR1_2_W0001_P0002_T0001_R1_P1_K1_Ch2-Ch1.zen
9.360010e+00	1.173332e+01	20151204_gfpNIPBLcf1_Prometa\MitoSys2\LSM\gfpNIPBLcf1_Noc\rnd2\DE_W0002\DE_W0002_P0001\DE_2_W0002_P0001_T0001\TR1_W0001_P0002\TR1_2_W0001_P0002_T0001_R1_P1_K1_Ch2-Ch1.zen
9.420010e+00	1.004999e+01	20151204_gfpNIPBLcf1_Prometa\MitoSys2\LSM\gfpNIPBLcf1_Noc\rnd2\DE_W0002\DE_W0002_P0001\DE_2_W0002_P0001_T0001\TR1_W0001_P0002\TR1_2_W0001_P0002_T0001_R1_P1_K1_Ch2-Ch1.zen
9.480010e+00	9.233320e+00	20151204_gfpNIPBLcf1_Prometa\MitoSys2\LSM\gfpNIPBLcf1_Noc\rnd2\DE_W0002\DE_W0002_P0001\DE_2_W0002_P0001_T0001\TR1_W0001_P0002\TR1_2_W0001_P0002_T0001_R1_P1_K1_Ch2-Ch1.zen
9.540010e+00	1.133332e+01	20151204_gfpNIPBLcf1_Prometa\MitoSys2\LSM\gfpNIPBLcf1_Noc\rnd2\DE_W0002\DE_W0002_P0001\DE_2_W0002_P0001_T0001\TR1_W0001_P0002\TR1_2_W0001_P0002_T0001_R1_P1_K1_Ch2-Ch1.zen
9.600010e+00	9.966650e+00	20151204_gfpNIPBLcf1_Prometa\MitoSys2\LSM\gfpNIPBLcf1_Noc\rnd2\DE_W0002\DE_W0002_P0001\DE_2_W0002_P0001_T0001\TR1_W0001_P0002\TR1_2_W0001_P0002_T0001_R1_P1_K1_Ch2-Ch1.zen
9.660010e+00	1.054999e+01	20151204_gfpNIPBLcf1_Prometa\MitoSys2\LSM\gfpNIPBLcf1_Noc\rnd2\DE_W0002\DE_W0002_P0001\DE_2_W0002_P0001_T0001\TR1_W0001_P0002\TR1_2_W0001_P0002_T0001_R1_P1_K1_Ch2-Ch1.zen
9.720010e+00	1.008332e+01	20151204_gfpNIPBLcf1_Prometa\MitoSys2\LSM\gfpNIPBLcf1_Noc\rnd2\DE_W0002\DE_W0002_P0001\DE_2_W0002_P0001_T0001\TR1_W0001_P0002\TR1_2_W0001_P0002_T0001_R1_P1_K1_Ch2-Ch1.zen
9.780010e+00	1.646665e+01	20151204_gfpNIPBLcf1_Prometa\MitoSys2\LSM\gfpNIPBLcf1_Noc\rnd2\DE_W0002\DE_W0002_P0001\DE_2_W0002_P0001_T0001\TR1_W0001_P0002\TR1_2_W0001_P0002_T0001_R1_P1_K1_Ch2-Ch1.zen
9.840010e+00	1.591665e+01	20151204_gfpNIPBLcf1_Prometa\MitoSys2\LSM\gfpNIPBLcf1_Noc\rnd2\DE_W0002\DE_W0002_P0001\DE_2_W0002_P0001_T0001\TR1_W0001_P0002\TR1_2_W0001_P0002_T0001_R1_P1_K1_Ch2-Ch1.zen
9.900010e+00	1.238332e+01	20151204_gfpNIPBLcf1_Prometa\MitoSys2\LSM\gfpNIPBLcf1_Noc\rnd2\DE_W0002\DE_W0002_P0001\DE_2_W0002_P0001_T0001\TR1_W0001_P0002\TR1_2_W0001_P0002_T0001_R1_P1_K1_Ch2-Ch1.zen
9.960010e+00	1.006665e+01	20151204_gfpNIPBLcf1_Prometa\MitoSys2\LSM\gfpNIPBLcf1_Noc\rnd2\DE_W0002\DE_W0002_P0001\DE_2_W0002_P0001_T0001\TR1_W0001_P0002\TR1_2_W0001_P0002_T0001_R1_P1_K1_Ch2-Ch1.zen
1.002001e+01	1.093332e+01	20151204_gfpNIPBLcf1_Prometa\MitoSys2\LSM\gfpNIPBLcf1_Noc\rnd2\DE_W0002\DE_W0002_P0001\DE_2_W0002_P0001_T0001\TR1_W0001_P0002\TR1_2_W0001_P0002_T0001_R1_P1_K1_Ch2-Ch1.zen
1.008001e+01	1.158332e+01	20151204_gfpNIPBLcf1_Prometa\MitoSys2\LSM\gfpNIPBLcf1_Noc\rnd2\DE_W0002\DE_W0002_P0001\DE_2_W0002_P0001_T0001\TR1_W0001_P0002\TR1_2_W0001_P0002_T0001_R1_P1_K1_Ch2-Ch1.zen
1.014001e+01	1.134999e+01	20151204_gfpNIPBLcf1_Prometa\MitoSys2\LSM\gfpNIPBLcf1_Noc\rnd2\DE_W0002\DE_W0002_P0001\DE_2_W0002_P0001_T0001\TR1_W0001_P0002\TR1_2_W0001_P0002_T0001_R1_P1_K1_Ch2-Ch1.zen
1.020001e+01	1.058332e+01	20151204_gfpNIPBLcf1_Prometa\MitoSys2\LSM\gfpNIPBLcf1_Noc\rnd2\DE_W0002\DE_W0002_P0001\DE_2_W0002_P0001_T0001\TR1_W0001_P0002\TR1_2_W0001_P0002_T0001_R1_P1_K1_Ch2-Ch1.zen
1.026001e+01	1.048332e+01	20151204_gfpNIPBLcf1_Prometa\MitoSys2\LSM\gfpNIPBLcf1_Noc\rnd2\DE_W0002\DE_W0002_P0001\DE_2_W0002_P0001_T0001\TR1_W0001_P0002\TR1_2_W0001_P0002_T0001_R1_P1_K1_Ch2-Ch1.zen
1.032001e+01	1.234998e+01	20151204_gfpNIPBLcf1_Prometa\MitoSys2\LSM\gfpNIPBLcf1_Noc\rnd2\DE_W0002\DE_W0002_P0001\DE_2_W0002_P0001_T0001\TR1_W0001_P0002\TR1_2_W0001_P0002_T0001_R1_P1_K1_Ch2-Ch1.zen
1.038001e+01	8.149990e+00	20151204_gfpNIPBLcf1_Prometa\MitoSys2\LSM\gfpNIPBLcf1_Noc\rnd2\DE_W0002\DE_W0002_P0001\DE_2_W0002_P0001_T0001\TR1_W0001_P0002\TR1_2_W0001_P0002_T0001_R1_P1_K1_Ch2-Ch1.zen
1.044001e+01	1.008332e+01	20151204_gfpNIPBLcf1_Prometa\MitoSys2\LSM\gfpNIPBLcf1_Noc\rnd2\DE_W0002\DE_W0002_P0001\DE_2_W0002_P0001_T0001\TR1_W0001_P0002\TR1_2_W0001_P0002_T0001_R1_P1_K1_Ch2-Ch1.zen
1.050001e+01	9.449990e+00	20151204_gfpNIPBLcf1_Prometa\MitoSys2\LSM\gfpNIPBLcf1_Noc\rnd2\DE_W0002\DE_W0002_P0001\DE_2_W0002_P0001_T0001\TR1_W0001_P0002\TR1_2_W0001_P0002_T0001_R1_P1_K1_Ch2-Ch1.zen
1.056001e+01	1.191665e+01	20151204_gfpNIPBLcf1_Prometa\MitoSys2\LSM\gfpNIPBLcf1_Noc\rnd2\DE_W0002\DE_W0002_P0001\DE_2_W0002_P0001_T0001\TR1_W0001_P0002\TR1_2_W0001_P0002_T0001_R1_P1_K1_Ch2-Ch1.zen
1.062001e+01	1.116665e+01	20151204_gfpNIPBLcf1_Prometa\MitoSys2\LSM\gfpNIPBLcf1_Noc\rnd2\DE_W0002\DE_W0002_P0001\DE_2_W0002_P0001_T0001\TR1_W0001_P0002\TR1_2_W0001_P0002_T0001_R1_P1_K1_Ch2-Ch1.zen
1.068001e+01	9.999990e+00	20151204_gfpNIPBLcf1_Prometa\MitoSys2\LSM\gfpNIPBLcf1_Noc\rnd2\DE_W0002\DE_W0002_P0001\DE_2_W0002_P0001_T0001\TR1_W0001_P0002\TR1_2_W0001_P0002_T0001_R1_P1_K1_Ch2-Ch1.zen
1.074001e+01	1.076665e+01	20151204_gfpNIPBLcf1_Prometa\MitoSys2\LSM\gfpNIPBLcf1_Noc\rnd2\DE_W0002\DE_W0002_P0001\DE_2_W0002_P0001_T0001\TR1_W0001_P0002\TR1_2_W0001_P0002_T0001_R1_P1_K1_Ch2-Ch1.zen
1.080001e+01	9.533320e+00	20151204_gfpNIPBLcf1_Prometa\MitoSys2\LSM\gfpNIPBLcf1_Noc\rnd2\DE_W0002\DE_W0002_P0001\DE_2_W0002_P0001_T0001\TR1_W0001_P0002\TR1_2_W0001_P0002_T0001_R1_P1_K1_Ch2-Ch1.zen
1.086001e+01	1.116665e+01	20151204_gfpNIPBLcf1_Prometa\MitoSys2\LSM\gfpNIPBLcf1_Noc\rnd2\DE_W0002\DE_W0002_P0001\DE_2_W0002_P0001_T0001\TR1_W0001_P0002\TR1_2_W0001_P0002_T0001_R1_P1_K1_Ch2-Ch1.zen
1.092001e+01	1.149999e+01	20151204_gfpNIPBLcf1_Prometa\MitoSys2\LSM\gfpNIPBLcf1_Noc\rnd2\DE_W0002\DE_W0002_P0001\DE_2_W0002_P0001_T0001\TR1_W0001_P0002\TR1_2_W0001_P0002_T0001_R1_P1_K1_Ch2-Ch1.zen
1.098001e+01	1.184999e+01	20151204_gfpNIPBLcf1_Prometa\MitoSys2\LSM\gfpNIPBLcf1_Noc\rnd2\DE_W0002\DE_W0002_P0001\DE_2_W0002_P0001_T0001\TR1_W0001_P0002\TR1_2_W0001_P0002_T0001_R1_P1_K1_Ch2-Ch1.zen
1.104001e+01	1.221665e+01	20151204_gfpNIPBLcf1_Prometa\MitoSys2\LSM\gfpNIPBLcf1_Noc\rnd2\DE_W0002\DE_W0002_P0001\DE_2_W0002_P0001_T0001\TR1_W0001_P0002\TR1_2_W0001_P0002_T0001_R1_P1_K1_Ch2-Ch1.zen
1.110001e+01	1.069999e+01	20151204_gfpNIPBLcf1_Prometa\MitoSys2\LSM\gfpNIPBLcf1_Noc\rnd2\DE_W0002\DE_W0002_P0001\DE_2_W0002_P0001_T0001\TR1_W0001_P0002\TR1_2_W0001_P0002_T0001_R1_P1_K1_Ch2-Ch1.zen
1.116001e+01	1.169999e+01	20151204_gfpNIPBLcf1_Prometa\MitoSys2\LSM\gfpNIPBLcf1_Noc\rnd2\DE_W0002\DE_W0002_P0001\DE_2_W0002_P0001_T0001\TR1_W0001_P0002\TR1_2_W0001_P0002_T0001_R1_P1_K1_Ch2-Ch1.zen
1.122001e+01	1.244998e+01	20151204_gfpNIPBLcf1_Prometa\MitoSys2\LSM\gfpNIPBLcf1_Noc\rnd2\DE_W0002\DE_W0002_P0001\DE_2_W0002_P0001_T0001\TR1_W0001_P0002\TR1_2_W0001_P0002_T0001_R1_P1_K1_Ch2-Ch1.zen
1.128001e+01	9.433320e+00	20151204_gfpNIPBLcf1_Prometa\MitoSys2\LSM\gfpNIPBLcf1_Noc\rnd2\DE_W0002\DE_W0002_P0001\DE_2_W0002_P0001_T0001\TR1_W0001_P0002\TR1_2_W0001_P0002_T0001_R1_P1_K1_Ch2-Ch1.zen
1.134001e+01	1.468332e+01	20151204_gfpNIPBLcf1_Prometa\MitoSys2\LSM\gfpNIPBLcf1_Noc\rnd2\DE_W0002\DE_W0002_P0001\DE_2_W0002_P0001_T0001\TR1_W0001_P0002\TR1_2_W0001_P0002_T0001_R1_P1_K1_Ch2-Ch1.zen
1.140001e+01	1.171665e+01	20151204_gfpNIPBLcf1_Prometa\MitoSys2\LSM\gfpNIPBLcf1_Noc\rnd2\DE_W0002\DE_W0002_P0001\DE_2_W0002_P0001_T0001\TR1_W0001_P0002\TR1_2_W0001_P0002_T0001_R1_P1_K1_Ch2-Ch1.zen
1.146001e+01	1.401665e+01	20151204_gfpNIPBLcf1_Prometa\MitoSys2\LSM\gfpNIPBLcf1_Noc\rnd2\DE_W0002\DE_W0002_P0001\DE_2_W0002_P0001_T0001\TR1_W0001_P0002\TR1_2_W0001_P0002_T0001_R1_P1_K1_Ch2-Ch1.zen
1.152001e+01	1.136665e+01	20151204_gfpNIPBLcf1_Prometa\MitoSys2\LSM\gfpNIPBLcf1_Noc\rnd2\DE_W0002\DE_W0002_P0001\DE_2_W0002_P0001_T0001\TR1_W0001_P0002\TR1_2_W0001_P0002_T0001_R1_P1_K1_Ch2-Ch1.zen
1.158001e+01	8.999990e+00	20151204_gfpNIPBLcf1_Prometa\MitoSys2\LSM\gfpNIPBLcf1_Noc\rnd2\DE_W0002\DE_W0002_P0001\DE_2_W0002_P0001_T0001\TR1_W0001_P0002\TR1_2_W0001_P0002_T0001_R1_P1_K1_Ch2-Ch1.zen
1.164001e+01	1.016665e+01	20151204_gfpNIPBLcf1_Prometa\MitoSys2\LSM\gfpNIPBLcf1_Noc\rnd2\DE_W0002\DE_W0002_P0001\DE_2_W0002_P0001_T0001\TR1_W0001_P0002\TR1_2_W0001_P0002_T0001_R1_P1_K1_Ch2-Ch1.zen
1.170002e+01	1.481665e+01	20151204_gfpNIPBLcf1_Prometa\MitoSys2\LSM\gfpNIPBLcf1_Noc\rnd2\DE_W0002\DE_W0002_P0001\DE_2_W0002_P0001_T0001\TR1_W0001_P0002\TR1_2_W0001_P0002_T0001_R1_P1_K1_Ch2-Ch1.zen
1.176001e+01	1.463332e+01	20151204_gfpNIPBLcf1_Prometa\MitoSys2\LSM\gfpNIPBLcf1_Noc\rnd2\DE_W0002\DE_W0002_P0001\DE_2_W0002_P0001_T0001\TR1_W0001_P0002\TR1_2_W0001_P0002_T0001_R1_P1_K1_Ch2-Ch1.zen
1.182001e+01	1.276665e+01	20151204_gfpNIPBLcf1_Prometa\MitoSys2\LSM\gfpNIPBLcf1_Noc\rnd2\DE_W0002\DE_W0002_P0001\DE_2_W0002_P0001_T0001\TR1_W0001_P0002\TR1_2_W0001_P0002_T0001_R1_P1_K1_Ch2-Ch1.zen
1.188001e+01	9.299990e+00	20151204_gfpNIPBLcf1_Prometa\MitoSys2\LSM\gfpNIPBLcf1_Noc\rnd2\DE_W0002\DE_W0002_P0001\DE_2_W0002_P0001_T0001\TR1_W0001_P0002\TR1_2_W0001_P0002_T0001_R1_P1_K1_Ch2-Ch1.zen
1.194001e+01	1.279998e+01	20151204_gfpNIPBLcf1_Prometa\MitoSys2\LSM\gfpNIPBLcf1_Noc\rnd2\DE_W0002\DE_W0002_P0001\DE_2_W0002_P0001_T0001\TR1_W0001_P0002\TR1_2_W0001_P0002_T0001_R1_P1_K1_Ch2-Ch1.zen
1.200002e+01	1.074999e+01	20151204_gfpNIPBLcf1_Prometa\MitoSys2\LSM\gfpNIPBLcf1_Noc\rnd2\DE_W0002\DE_W0002_P0001\DE_2_W0002_P0001_T0001\TR1_W0001_P0002\TR1_2_W0001_P0002_T0001_R1_P1_K1_Ch2-Ch1.zen
1.206001e+01	9.283320e+00	20151204_gfpNIPBLcf1_Prometa\MitoSys2\LSM\gfpNIPBLcf1_Noc\rnd2\DE_W0002\DE_W0002_P0001\DE_2_W0002_P0001_T0001\TR1_W0001_P0002\TR1_2_W0001_P0002_T0001_R1_P1_K1_Ch2-Ch1.zen
1.212002e+01	1.199998e+01	20151204_gfpNIPBLcf1_Prometa\MitoSys2\LSM\gfpNIPBLcf1_Noc\rnd2\DE_W0002\DE_W0002_P0001\DE_2_W0002_P0001_T0001\TR1_W0001_P0002\TR1_2_W0001_P0002_T0001_R1_P1_K1_Ch2-Ch1.zen
1.218002e+01	1.286665e+01	20151204_gfpNIPBLcf1_Prometa\MitoSys2\LSM\gfpNIPBLcf1_Noc\rnd2\DE_W0002\DE_W0002_P0001\DE_2_W0002_P0001_T0001\TR1_W0001_P0002\TR1_2_W0001_P0002_T0001_R1_P1_K1_Ch2-Ch1.zen
1.224002e+01	1.423332e+01	20151204_gfpNIPBLcf1_Prometa\MitoSys2\LSM\gfpNIPBLcf1_Noc\rnd2\DE_W0002\DE_W0002_P0001\DE_2_W0002_P0001_T0001\TR1_W0001_P0002\TR1_2_W0001_P0002_T0001_R1_P1_K1_Ch2-Ch1.zen
1.230002e+01	1.274998e+01	20151204_gfpNIPBLcf1_Prometa\MitoSys2\LSM\gfpNIPBLcf1_Noc\rnd2\DE_W0002\DE_W0002_P0001\DE_2_W0002_P0001_T0001\TR1_W0001_P0002\TR1_2_W0001_P0002_T0001_R1_P1_K1_Ch2-Ch1.zen
1.236002e+01	1.378332e+01	20151204_gfpNIPBLcf1_Prometa\MitoSys2\LSM\gfpNIPBLcf1_Noc\rnd2\DE_W0002\DE_W0002_P0001\DE_2_W0002_P0001_T0001\TR1_W0001_P0002\TR1_2_W0001_P0002_T0001_R1_P1_K1_Ch2-Ch1.zen
1.242002e+01	1.078332e+01	20151204_gfpNIPBLcf1_Prometa\MitoSys2\LSM\gfpNIPBLcf1_Noc\rnd2\DE_W0002\DE_W0002_P0001\DE_2_W0002_P0001_T0001\TR1_W0001_P0002\TR1_2_W0001_P0002_T0001_R1_P1_K1_Ch2-Ch1.zen
1.248002e+01	9.966650e+00	20151204_gfpNIPBLcf1_Prometa\MitoSys2\LSM\gfpNIPBLcf1_Noc\rnd2\DE_W0002\DE_W0002_P0001\DE_2_W0002_P0001_T0001\TR1_W0001_P0002\TR1_2_W0001_P0002_T0001_R1_P1_K1_Ch2-Ch1.zen
1.254002e+01	1.638331e+01	20151204_gfpNIPBLcf1_Prometa\MitoSys2\LSM\gfpNIPBLcf1_Noc\rnd2\DE_W0002\DE_W0002_P0001\DE_2_W0002_P0001_T0001\TR1_W0001_P0002\TR1_2_W0001_P0002_T0001_R1_P1_K1_Ch2-Ch1.zen
1.260002e+01	9.716650e+00	20151204_gfpNIPBLcf1_Prometa\MitoSys2\LSM\gfpNIPBLcf1_Noc\rnd2\DE_W0002\DE_W0002_P0001\DE_2_W0002_P0001_T0001\TR1_W0001_P0002\TR1_2_W0001_P0002_T0001_R1_P1_K1_Ch2-Ch1.zen
1.266002e+01	8.083320e+00	20151204_gfpNIPBLcf1_Prometa\MitoSys2\LSM\gfpNIPBLcf1_Noc\rnd2\DE_W0002\DE_W0002_P0001\DE_2_W0002_P0001_T0001\TR1_W0001_P0002\TR1_2_W0001_P0002_T0001_R1_P1_K1_Ch2-Ch1.zen
1.272002e+01	1.071665e+01	20151204_gfpNIPBLcf1_Prometa\MitoSys2\LSM\gfpNIPBLcf1_Noc\rnd2\DE_W0002\DE_W0002_P0001\DE_2_W0002_P0001_T0001\TR1_W0001_P0002\TR1_2_W0001_P0002_T0001_R1_P1_K1_Ch2-Ch1.zen
1.278002e+01	7.166660e+00	20151204_gfpNIPBLcf1_Prometa\MitoSys2\LSM\gfpNIPBLcf1_Noc\rnd2\DE_W0002\DE_W0002_P0001\DE_2_W0002_P0001_T0001\TR1_W0001_P0002\TR1_2_W0001_P0002_T0001_R1_P1_K1_Ch2-Ch1.zen
1.284002e+01	8.999990e+00	20151204_gfpNIPBLcf1_Prometa\MitoSys2\LSM\gfpNIPBLcf1_Noc\rnd2\DE_W0002\DE_W0002_P0001\DE_2_W0002_P0001_T0001\TR1_W0001_P0002\TR1_2_W0001_P0002_T0001_R1_P1_K1_Ch2-Ch1.zen
1.290002e+01	9.049990e+00	20151204_gfpNIPBLcf1_Prometa\MitoSys2\LSM\gfpNIPBLcf1_Noc\rnd2\DE_W0002\DE_W0002_P0001\DE_2_W0002_P0001_T0001\TR1_W0001_P0002\TR1_2_W0001_P0002_T0001_R1_P1_K1_Ch2-Ch1.zen
1.296002e+01	8.716660e+00	20151204_gfpNIPBLcf1_Prometa\MitoSys2\LSM\gfpNIPBLcf1_Noc\rnd2\DE_W0002\DE_W0002_P0001\DE_2_W0002_P0001_T0001\TR1_W0001_P0002\TR1_2_W0001_P0002_T0001_R1_P1_K1_Ch2-Ch1.zen
1.302002e+01	1.218332e+01	20151204_gfpNIPBLcf1_Prometa\MitoSys2\LSM\gfpNIPBLcf1_Noc\rnd2\DE_W0002\DE_W0002_P0001\DE_2_W0002_P0001_T0001\TR1_W0001_P0002\TR1_2_W0001_P0002_T0001_R1_P1_K1_Ch2-Ch1.zen
1.308002e+01	1.198332e+01	20151204_gfpNIPBLcf1_Prometa\MitoSys2\LSM\gfpNIPBLcf1_Noc\rnd2\DE_W0002\DE_W0002_P0001\DE_2_W0002_P0001_T0001\TR1_W0001_P0002\TR1_2_W0001_P0002_T0001_R1_P1_K1_Ch2-Ch1.zen
1.314002e+01	1.064999e+01	20151204_gfpNIPBLcf1_Prometa\MitoSys2\LSM\gfpNIPBLcf1_Noc\rnd2\DE_W0002\DE_W0002_P0001\DE_2_W0002_P0001_T0001\TR1_W0001_P0002\TR1_2_W0001_P0002_T0001_R1_P1_K1_Ch2-Ch1.zen
1.320002e+01	1.084999e+01	20151204_gfpNIPBLcf1_Prometa\MitoSys2\LSM\gfpNIPBLcf1_Noc\rnd2\DE_W0002\DE_W0002_P0001\DE_2_W0002_P0001_T0001\TR1_W0001_P0002\TR1_2_W0001_P0002_T0001_R1_P1_K1_Ch2-Ch1.zen
1.326002e+01	9.499990e+00	20151204_gfpNIPBLcf1_Prometa\MitoSys2\LSM\gfpNIPBLcf1_Noc\rnd2\DE_W0002\DE_W0002_P0001\DE_2_W0002_P0001_T0001\TR1_W0001_P0002\TR1_2_W0001_P0002_T0001_R1_P1_K1_Ch2-Ch1.zen
1.332002e+01	7.433320e+00	20151204_gfpNIPBLcf1_Prometa\MitoSys2\LSM\gfpNIPBLcf1_Noc\rnd2\DE_W0002\DE_W0002_P0001\DE_2_W0002_P0001_T0001\TR1_W0001_P0002\TR1_2_W0001_P0002_T0001_R1_P1_K1_Ch2-Ch1.zen
1.338002e+01	9.049990e+00	20151204_gfpNIPBLcf1_Prometa\MitoSys2\LSM\gfpNIPBLcf1_Noc\rnd2\DE_W0002\DE_W0002_P0001\DE_2_W0002_P0001_T0001\TR1_W0001_P0002\TR1_2_W0001_P0002_T0001_R1_P1_K1_Ch2-Ch1.zen
1.344002e+01	9.566660e+00	20151204_gfpNIPBLcf1_Prometa\MitoSys2\LSM\gfpNIPBLcf1_Noc\rnd2\DE_W0002\DE_W0002_P0001\DE_2_W0002_P0001_T0001\TR1_W0001_P0002\TR1_2_W0001_P0002_T0001_R1_P1_K1_Ch2-Ch1.zen
1.350002e+01	8.233320e+00	20151204_gfpNIPBLcf1_Prometa\MitoSys2\LSM\gfpNIPBLcf1_Noc\rnd2\DE_W0002\DE_W0002_P0001\DE_2_W0002_P0001_T0001\TR1_W0001_P0002\TR1_2_W0001_P0002_T0001_R1_P1_K1_Ch2-Ch1.zen
1.356002e+01	1.121665e+01	20151204_gfpNIPBLcf1_Prometa\MitoSys2\LSM\gfpNIPBLcf1_Noc\rnd2\DE_W0002\DE_W0002_P0001\DE_2_W0002_P0001_T0001\TR1_W0001_P0002\TR1_2_W0001_P0002_T0001_R1_P1_K1_Ch2-Ch1.zen
1.362002e+01	1.069999e+01	20151204_gfpNIPBLcf1_Prometa\MitoSys2\LSM\gfpNIPBLcf1_Noc\rnd2\DE_W0002\DE_W0002_P0001\DE_2_W0002_P0001_T0001\TR1_W0001_P0002\TR1_2_W0001_P0002_T0001_R1_P1_K1_Ch2-Ch1.zen
1.368002e+01	1.324998e+01	20151204_gfpNIPBLcf1_Prometa\MitoSys2\LSM\gfpNIPBLcf1_Noc\rnd2\DE_W0002\DE_W0002_P0001\DE_2_W0002_P0001_T0001\TR1_W0001_P0002\TR1_2_W0001_P0002_T0001_R1_P1_K1_Ch2-Ch1.zen
1.374002e+01	1.101665e+01	20151204_gfpNIPBLcf1_Prometa\MitoSys2\LSM\gfpNIPBLcf1_Noc\rnd2\DE_W0002\DE_W0002_P0001\DE_2_W0002_P0001_T0001\TR1_W0001_P0002\TR1_2_W0001_P0002_T0001_R1_P1_K1_Ch2-Ch1.zen
1.380002e+01	1.096665e+01	20151204_gfpNIPBLcf1_Prometa\MitoSys2\LSM\gfpNIPBLcf1_Noc\rnd2\DE_W0002\DE_W0002_P0001\DE_2_W0002_P0001_T0001\TR1_W0001_P0002\TR1_2_W0001_P0002_T0001_R1_P1_K1_Ch2-Ch1.zen
1.386002e+01	1.121665e+01	20151204_gfpNIPBLcf1_Prometa\MitoSys2\LSM\gfpNIPBLcf1_Noc\rnd2\DE_W0002\DE_W0002_P0001\DE_2_W0002_P0001_T0001\TR1_W0001_P0002\TR1_2_W0001_P0002_T0001_R1_P1_K1_Ch2-Ch1.zen
1.392002e+01	1.033332e+01	20151204_gfpNIPBLcf1_Prometa\MitoSys2\LSM\gfpNIPBLcf1_Noc\rnd2\DE_W0002\DE_W0002_P0001\DE_2_W0002_P0001_T0001\TR1_W0001_P0002\TR1_2_W0001_P0002_T0001_R1_P1_K1_Ch2-Ch1.zen
1.398002e+01	9.499990e+00	20151204_gfpNIPBLcf1_Prometa\MitoSys2\LSM\gfpNIPBLcf1_Noc\rnd2\DE_W0002\DE_W0002_P0001\DE_2_W0002_P0001_T0001\TR1_W0001_P0002\TR1_2_W0001_P0002_T0001_R1_P1_K1_Ch2-Ch1.zen
1.404002e+01	9.683320e+00	20151204_gfpNIPBLcf1_Prometa\MitoSys2\LSM\gfpNIPBLcf1_Noc\rnd2\DE_W0002\DE_W0002_P0001\DE_2_W0002_P0001_T0001\TR1_W0001_P0002\TR1_2_W0001_P0002_T0001_R1_P1_K1_Ch2-Ch1.zen
1.410002e+01	1.063332e+01	20151204_gfpNIPBLcf1_Prometa\MitoSys2\LSM\gfpNIPBLcf1_Noc\rnd2\DE_W0002\DE_W0002_P0001\DE_2_W0002_P0001_T0001\TR1_W0001_P0002\TR1_2_W0001_P0002_T0001_R1_P1_K1_Ch2-Ch1.zen
1.416002e+01	1.096665e+01	20151204_gfpNIPBLcf1_Prometa\MitoSys2\LSM\gfpNIPBLcf1_Noc\rnd2\DE_W0002\DE_W0002_P0001\DE_2_W0002_P0001_T0001\TR1_W0001_P0002\TR1_2_W0001_P0002_T0001_R1_P1_K1_Ch2-Ch1.zen
1.422002e+01	1.179998e+01	20151204_gfpNIPBLcf1_Prometa\MitoSys2\LSM\gfpNIPBLcf1_Noc\rnd2\DE_W0002\DE_W0002_P0001\DE_2_W0002_P0001_T0001\TR1_W0001_P0002\TR1_2_W0001_P0002_T0001_R1_P1_K1_Ch2-Ch1.zen
1.428002e+01	1.339998e+01	20151204_gfpNIPBLcf1_Prometa\MitoSys2\LSM\gfpNIPBLcf1_Noc\rnd2\DE_W0002\DE_W0002_P0001\DE_2_W0002_P0001_T0001\TR1_W0001_P0002\TR1_2_W0001_P0002_T0001_R1_P1_K1_Ch2-Ch1.zen
1.434002e+01	1.413332e+01	20151204_gfpNIPBLcf1_Prometa\MitoSys2\LSM\gfpNIPBLcf1_Noc\rnd2\DE_W0002\DE_W0002_P0001\DE_2_W0002_P0001_T0001\TR1_W0001_P0002\TR1_2_W0001_P0002_T0001_R1_P1_K1_Ch2-Ch1.zen
1.440002e+01	1.173332e+01	20151204_gfpNIPBLcf1_Prometa\MitoSys2\LSM\gfpNIPBLcf1_Noc\rnd2\DE_W0002\DE_W0002_P0001\DE_2_W0002_P0001_T0001\TR1_W0001_P0002\TR1_2_W0001_P0002_T0001_R1_P1_K1_Ch2-Ch1.zen
1.446002e+01	8.316660e+00	20151204_gfpNIPBLcf1_Prometa\MitoSys2\LSM\gfpNIPBLcf1_Noc\rnd2\DE_W0002\DE_W0002_P0001\DE_2_W0002_P0001_T0001\TR1_W0001_P0002\TR1_2_W0001_P0002_T0001_R1_P1_K1_Ch2-Ch1.zen
1.452002e+01	1.264998e+01	20151204_gfpNIPBLcf1_Prometa\MitoSys2\LSM\gfpNIPBLcf1_Noc\rnd2\DE_W0002\DE_W0002_P0001\DE_2_W0002_P0001_T0001\TR1_W0001_P0002\TR1_2_W0001_P0002_T0001_R1_P1_K1_Ch2-Ch1.zen
1.458002e+01	1.274998e+01	20151204_gfpNIPBLcf1_Prometa\MitoSys2\LSM\gfpNIPBLcf1_Noc\rnd2\DE_W0002\DE_W0002_P0001\DE_2_W0002_P0001_T0001\TR1_W0001_P0002\TR1_2_W0001_P0002_T0001_R1_P1_K1_Ch2-Ch1.zen
1.464002e+01	1.249998e+01	20151204_gfpNIPBLcf1_Prometa\MitoSys2\LSM\gfpNIPBLcf1_Noc\rnd2\DE_W0002\DE_W0002_P0001\DE_2_W0002_P0001_T0001\TR1_W0001_P0002\TR1_2_W0001_P0002_T0001_R1_P1_K1_Ch2-Ch1.zen
1.470002e+01	1.254998e+01	20151204_gfpNIPBLcf1_Prometa\MitoSys2\LSM\gfpNIPBLcf1_Noc\rnd2\DE_W0002\DE_W0002_P0001\DE_2_W0002_P0001_T0001\TR1_W0001_P0002\TR1_2_W0001_P0002_T0001_R1_P1_K1_Ch2-Ch1.zen
1.476002e+01	1.031665e+01	20151204_gfpNIPBLcf1_Prometa\MitoSys2\LSM\gfpNIPBLcf1_Noc\rnd2\DE_W0002\DE_W0002_P0001\DE_2_W0002_P0001_T0001\TR1_W0001_P0002\TR1_2_W0001_P0002_T0001_R1_P1_K1_Ch2-Ch1.zen
1.482002e+01	1.001665e+01	20151204_gfpNIPBLcf1_Prometa\MitoSys2\LSM\gfpNIPBLcf1_Noc\rnd2\DE_W0002\DE_W0002_P0001\DE_2_W0002_P0001_T0001\TR1_W0001_P0002\TR1_2_W0001_P0002_T0001_R1_P1_K1_Ch2-Ch1.zen
1.488002e+01	1.219998e+01	20151204_gfpNIPBLcf1_Prometa\MitoSys2\LSM\gfpNIPBLcf1_Noc\rnd2\DE_W0002\DE_W0002_P0001\DE_2_W0002_P0001_T0001\TR1_W0001_P0002\TR1_2_W0001_P0002_T0001_R1_P1_K1_Ch2-Ch1.zen
1.494002e+01	1.239998e+01	20151204_gfpNIPBLcf1_Prometa\MitoSys2\LSM\gfpNIPBLcf1_Noc\rnd2\DE_W0002\DE_W0002_P0001\DE_2_W0002_P0001_T0001\TR1_W0001_P0002\TR1_2_W0001_P0002_T0001_R1_P1_K1_Ch2-Ch1.zen
1.500002e+01	1.189999e+01	20151204_gfpNIPBLcf1_Prometa\MitoSys2\LSM\gfpNIPBLcf1_Noc\rnd2\DE_W0002\DE_W0002_P0001\DE_2_W0002_P0001_T0001\TR1_W0001_P0002\TR1_2_W0001_P0002_T0001_R1_P1_K1_Ch2-Ch1.zen
1.506002e+01	8.299990e+00	20151204_gfpNIPBLcf1_Prometa\MitoSys2\LSM\gfpNIPBLcf1_Noc\rnd2\DE_W0002\DE_W0002_P0001\DE_2_W0002_P0001_T0001\TR1_W0001_P0002\TR1_2_W0001_P0002_T0001_R1_P1_K1_Ch2-Ch1.zen
1.512002e+01	1.029999e+01	20151204_gfpNIPBLcf1_Prometa\MitoSys2\LSM\gfpNIPBLcf1_Noc\rnd2\DE_W0002\DE_W0002_P0001\DE_2_W0002_P0001_T0001\TR1_W0001_P0002\TR1_2_W0001_P0002_T0001_R1_P1_K1_Ch2-Ch1.zen
1.518002e+01	9.666650e+00	20151204_gfpNIPBLcf1_Prometa\MitoSys2\LSM\gfpNIPBLcf1_Noc\rnd2\DE_W0002\DE_W0002_P0001\DE_2_W0002_P0001_T0001\TR1_W0001_P0002\TR1_2_W0001_P0002_T0001_R1_P1_K1_Ch2-Ch1.zen
1.524002e+01	1.089999e+01	20151204_gfpNIPBLcf1_Prometa\MitoSys2\LSM\gfpNIPBLcf1_Noc\rnd2\DE_W0002\DE_W0002_P0001\DE_2_W0002_P0001_T0001\TR1_W0001_P0002\TR1_2_W0001_P0002_T0001_R1_P1_K1_Ch2-Ch1.zen
1.530002e+01	1.328332e+01	20151204_gfpNIPBLcf1_Prometa\MitoSys2\LSM\gfpNIPBLcf1_Noc\rnd2\DE_W0002\DE_W0002_P0001\DE_2_W0002_P0001_T0001\TR1_W0001_P0002\TR1_2_W0001_P0002_T0001_R1_P1_K1_Ch2-Ch1.zen
1.536002e+01	9.683320e+00	20151204_gfpNIPBLcf1_Prometa\MitoSys2\LSM\gfpNIPBLcf1_Noc\rnd2\DE_W0002\DE_W0002_P0001\DE_2_W0002_P0001_T0001\TR1_W0001_P0002\TR1_2_W0001_P0002_T0001_R1_P1_K1_Ch2-Ch1.zen
1.542002e+01	8.999990e+00	20151204_gfpNIPBLcf1_Prometa\MitoSys2\LSM\gfpNIPBLcf1_Noc\rnd2\DE_W0002\DE_W0002_P0001\DE_2_W0002_P0001_T0001\TR1_W0001_P0002\TR1_2_W0001_P0002_T0001_R1_P1_K1_Ch2-Ch1.zen
1.548002e+01	9.766650e+00	20151204_gfpNIPBLcf1_Prometa\MitoSys2\LSM\gfpNIPBLcf1_Noc\rnd2\DE_W0002\DE_W0002_P0001\DE_2_W0002_P0001_T0001\TR1_W0001_P0002\TR1_2_W0001_P0002_T0001_R1_P1_K1_Ch2-Ch1.zen
1.554002e+01	1.069999e+01	20151204_gfpNIPBLcf1_Prometa\MitoSys2\LSM\gfpNIPBLcf1_Noc\rnd2\DE_W0002\DE_W0002_P0001\DE_2_W0002_P0001_T0001\TR1_W0001_P0002\TR1_2_W0001_P0002_T0001_R1_P1_K1_Ch2-Ch1.zen
1.560002e+01	1.088332e+01	20151204_gfpNIPBLcf1_Prometa\MitoSys2\LSM\gfpNIPBLcf1_Noc\rnd2\DE_W0002\DE_W0002_P0001\DE_2_W0002_P0001_T0001\TR1_W0001_P0002\TR1_2_W0001_P0002_T0001_R1_P1_K1_Ch2-Ch1.zen
1.566002e+01	9.166660e+00	20151204_gfpNIPBLcf1_Prometa\MitoSys2\LSM\gfpNIPBLcf1_Noc\rnd2\DE_W0002\DE_W0002_P0001\DE_2_W0002_P0001_T0001\TR1_W0001_P0002\TR1_2_W0001_P0002_T0001_R1_P1_K1_Ch2-Ch1.zen
1.572002e+01	1.183332e+01	20151204_gfpNIPBLcf1_Prometa\MitoSys2\LSM\gfpNIPBLcf1_Noc\rnd2\DE_W0002\DE_W0002_P0001\DE_2_W0002_P0001_T0001\TR1_W0001_P0002\TR1_2_W0001_P0002_T0001_R1_P1_K1_Ch2-Ch1.zen
1.578002e+01	1.204998e+01	20151204_gfpNIPBLcf1_Prometa\MitoSys2\LSM\gfpNIPBLcf1_Noc\rnd2\DE_W0002\DE_W0002_P0001\DE_2_W0002_P0001_T0001\TR1_W0001_P0002\TR1_2_W0001_P0002_T0001_R1_P1_K1_Ch2-Ch1.zen
1.584002e+01	1.373332e+01	20151204_gfpNIPBLcf1_Prometa\MitoSys2\LSM\gfpNIPBLcf1_Noc\rnd2\DE_W0002\DE_W0002_P0001\DE_2_W0002_P0001_T0001\TR1_W0001_P0002\TR1_2_W0001_P0002_T0001_R1_P1_K1_Ch2-Ch1.zen
1.590002e+01	1.321665e+01	20151204_gfpNIPBLcf1_Prometa\MitoSys2\LSM\gfpNIPBLcf1_Noc\rnd2\DE_W0002\DE_W0002_P0001\DE_2_W0002_P0001_T0001\TR1_W0001_P0002\TR1_2_W0001_P0002_T0001_R1_P1_K1_Ch2-Ch1.zen
1.596002e+01	1.189999e+01	20151204_gfpNIPBLcf1_Prometa\MitoSys2\LSM\gfpNIPBLcf1_Noc\rnd2\DE_W0002\DE_W0002_P0001\DE_2_W0002_P0001_T0001\TR1_W0001_P0002\TR1_2_W0001_P0002_T0001_R1_P1_K1_Ch2-Ch1.zen
1.602002e+01	7.933320e+00	20151204_gfpNIPBLcf1_Prometa\MitoSys2\LSM\gfpNIPBLcf1_Noc\rnd2\DE_W0002\DE_W0002_P0001\DE_2_W0002_P0001_T0001\TR1_W0001_P0002\TR1_2_W0001_P0002_T0001_R1_P1_K1_Ch2-Ch1.zen
1.608002e+01	8.449990e+00	20151204_gfpNIPBLcf1_Prometa\MitoSys2\LSM\gfpNIPBLcf1_Noc\rnd2\DE_W0002\DE_W0002_P0001\DE_2_W0002_P0001_T0001\TR1_W0001_P0002\TR1_2_W0001_P0002_T0001_R1_P1_K1_Ch2-Ch1.zen
1.614002e+01	1.198332e+01	20151204_gfpNIPBLcf1_Prometa\MitoSys2\LSM\gfpNIPBLcf1_Noc\rnd2\DE_W0002\DE_W0002_P0001\DE_2_W0002_P0001_T0001\TR1_W0001_P0002\TR1_2_W0001_P0002_T0001_R1_P1_K1_Ch2-Ch1.zen
1.620002e+01	1.434998e+01	20151204_gfpNIPBLcf1_Prometa\MitoSys2\LSM\gfpNIPBLcf1_Noc\rnd2\DE_W0002\DE_W0002_P0001\DE_2_W0002_P0001_T0001\TR1_W0001_P0002\TR1_2_W0001_P0002_T0001_R1_P1_K1_Ch2-Ch1.zen
1.626002e+01	1.263332e+01	20151204_gfpNIPBLcf1_Prometa\MitoSys2\LSM\gfpNIPBLcf1_Noc\rnd2\DE_W0002\DE_W0002_P0001\DE_2_W0002_P0001_T0001\TR1_W0001_P0002\TR1_2_W0001_P0002_T0001_R1_P1_K1_Ch2-Ch1.zen
1.632002e+01	1.333332e+01	20151204_gfpNIPBLcf1_Prometa\MitoSys2\LSM\gfpNIPBLcf1_Noc\rnd2\DE_W0002\DE_W0002_P0001\DE_2_W0002_P0001_T0001\TR1_W0001_P0002\TR1_2_W0001_P0002_T0001_R1_P1_K1_Ch2-Ch1.zen
1.638002e+01	9.616650e+00	20151204_gfpNIPBLcf1_Prometa\MitoSys2\LSM\gfpNIPBLcf1_Noc\rnd2\DE_W0002\DE_W0002_P0001\DE_2_W0002_P0001_T0001\TR1_W0001_P0002\TR1_2_W0001_P0002_T0001_R1_P1_K1_Ch2-Ch1.zen
1.644002e+01	9.616650e+00	20151204_gfpNIPBLcf1_Prometa\MitoSys2\LSM\gfpNIPBLcf1_Noc\rnd2\DE_W0002\DE_W0002_P0001\DE_2_W0002_P0001_T0001\TR1_W0001_P0002\TR1_2_W0001_P0002_T0001_R1_P1_K1_Ch2-Ch1.zen
1.650002e+01	1.174999e+01	20151204_gfpNIPBLcf1_Prometa\MitoSys2\LSM\gfpNIPBLcf1_Noc\rnd2\DE_W0002\DE_W0002_P0001\DE_2_W0002_P0001_T0001\TR1_W0001_P0002\TR1_2_W0001_P0002_T0001_R1_P1_K1_Ch2-Ch1.zen
1.656002e+01	8.933320e+00	20151204_gfpNIPBLcf1_Prometa\MitoSys2\LSM\gfpNIPBLcf1_Noc\rnd2\DE_W0002\DE_W0002_P0001\DE_2_W0002_P0001_T0001\TR1_W0001_P0002\TR1_2_W0001_P0002_T0001_R1_P1_K1_Ch2-Ch1.zen
1.662002e+01	1.091665e+01	20151204_gfpNIPBLcf1_Prometa\MitoSys2\LSM\gfpNIPBLcf1_Noc\rnd2\DE_W0002\DE_W0002_P0001\DE_2_W0002_P0001_T0001\TR1_W0001_P0002\TR1_2_W0001_P0002_T0001_R1_P1_K1_Ch2-Ch1.zen
1.668002e+01	9.166660e+00	20151204_gfpNIPBLcf1_Prometa\MitoSys2\LSM\gfpNIPBLcf1_Noc\rnd2\DE_W0002\DE_W0002_P0001\DE_2_W0002_P0001_T0001\TR1_W0001_P0002\TR1_2_W0001_P0002_T0001_R1_P1_K1_Ch2-Ch1.zen
1.674002e+01	1.054999e+01	20151204_gfpNIPBLcf1_Prometa\MitoSys2\LSM\gfpNIPBLcf1_Noc\rnd2\DE_W0002\DE_W0002_P0001\DE_2_W0002_P0001_T0001\TR1_W0001_P0002\TR1_2_W0001_P0002_T0001_R1_P1_K1_Ch2-Ch1.zen
1.680002e+01	1.121665e+01	20151204_gfpNIPBLcf1_Prometa\MitoSys2\LSM\gfpNIPBLcf1_Noc\rnd2\DE_W0002\DE_W0002_P0001\DE_2_W0002_P0001_T0001\TR1_W0001_P0002\TR1_2_W0001_P0002_T0001_R1_P1_K1_Ch2-Ch1.zen
1.686002e+01	9.999990e+00	20151204_gfpNIPBLcf1_Prometa\MitoSys2\LSM\gfpNIPBLcf1_Noc\rnd2\DE_W0002\DE_W0002_P0001\DE_2_W0002_P0001_T0001\TR1_W0001_P0002\TR1_2_W0001_P0002_T0001_R1_P1_K1_Ch2-Ch1.zen
1.692002e+01	9.283320e+00	20151204_gfpNIPBLcf1_Prometa\MitoSys2\LSM\gfpNIPBLcf1_Noc\rnd2\DE_W0002\DE_W0002_P0001\DE_2_W0002_P0001_T0001\TR1_W0001_P0002\TR1_2_W0001_P0002_T0001_R1_P1_K1_Ch2-Ch1.zen
1.698002e+01	1.086665e+01	20151204_gfpNIPBLcf1_Prometa\MitoSys2\LSM\gfpNIPBLcf1_Noc\rnd2\DE_W0002\DE_W0002_P0001\DE_2_W0002_P0001_T0001\TR1_W0001_P0002\TR1_2_W0001_P0002_T0001_R1_P1_K1_Ch2-Ch1.zen
1.704002e+01	8.083320e+00	20151204_gfpNIPBLcf1_Prometa\MitoSys2\LSM\gfpNIPBLcf1_Noc\rnd2\DE_W0002\DE_W0002_P0001\DE_2_W0002_P0001_T0001\TR1_W0001_P0002\TR1_2_W0001_P0002_T0001_R1_P1_K1_Ch2-Ch1.zen
1.710002e+01	9.183320e+00	20151204_gfpNIPBLcf1_Prometa\MitoSys2\LSM\gfpNIPBLcf1_Noc\rnd2\DE_W0002\DE_W0002_P0001\DE_2_W0002_P0001_T0001\TR1_W0001_P0002\TR1_2_W0001_P0002_T0001_R1_P1_K1_Ch2-Ch1.zen
1.716002e+01	9.333320e+00	20151204_gfpNIPBLcf1_Prometa\MitoSys2\LSM\gfpNIPBLcf1_Noc\rnd2\DE_W0002\DE_W0002_P0001\DE_2_W0002_P0001_T0001\TR1_W0001_P0002\TR1_2_W0001_P0002_T0001_R1_P1_K1_Ch2-Ch1.zen
1.722002e+01	8.716660e+00	20151204_gfpNIPBLcf1_Prometa\MitoSys2\LSM\gfpNIPBLcf1_Noc\rnd2\DE_W0002\DE_W0002_P0001\DE_2_W0002_P0001_T0001\TR1_W0001_P0002\TR1_2_W0001_P0002_T0001_R1_P1_K1_Ch2-Ch1.zen
1.728002e+01	1.063332e+01	20151204_gfpNIPBLcf1_Prometa\MitoSys2\LSM\gfpNIPBLcf1_Noc\rnd2\DE_W0002\DE_W0002_P0001\DE_2_W0002_P0001_T0001\TR1_W0001_P0002\TR1_2_W0001_P0002_T0001_R1_P1_K1_Ch2-Ch1.zen
1.734002e+01	1.484998e+01	20151204_gfpNIPBLcf1_Prometa\MitoSys2\LSM\gfpNIPBLcf1_Noc\rnd2\DE_W0002\DE_W0002_P0001\DE_2_W0002_P0001_T0001\TR1_W0001_P0002\TR1_2_W0001_P0002_T0001_R1_P1_K1_Ch2-Ch1.zen
1.740002e+01	1.384998e+01	20151204_gfpNIPBLcf1_Prometa\MitoSys2\LSM\gfpNIPBLcf1_Noc\rnd2\DE_W0002\DE_W0002_P0001\DE_2_W0002_P0001_T0001\TR1_W0001_P0002\TR1_2_W0001_P0002_T0001_R1_P1_K1_Ch2-Ch1.zen
1.746002e+01	1.126665e+01	20151204_gfpNIPBLcf1_Prometa\MitoSys2\LSM\gfpNIPBLcf1_Noc\rnd2\DE_W0002\DE_W0002_P0001\DE_2_W0002_P0001_T0001\TR1_W0001_P0002\TR1_2_W0001_P0002_T0001_R1_P1_K1_Ch2-Ch1.zen
1.752002e+01	1.279998e+01	20151204_gfpNIPBLcf1_Prometa\MitoSys2\LSM\gfpNIPBLcf1_Noc\rnd2\DE_W0002\DE_W0002_P0001\DE_2_W0002_P0001_T0001\TR1_W0001_P0002\TR1_2_W0001_P0002_T0001_R1_P1_K1_Ch2-Ch1.zen
1.758002e+01	1.439998e+01	20151204_gfpNIPBLcf1_Prometa\MitoSys2\LSM\gfpNIPBLcf1_Noc\rnd2\DE_W0002\DE_W0002_P0001\DE_2_W0002_P0001_T0001\TR1_W0001_P0002\TR1_2_W0001_P0002_T0001_R1_P1_K1_Ch2-Ch1.zen
1.764002e+01	1.208332e+01	20151204_gfpNIPBLcf1_Prometa\MitoSys2\LSM\gfpNIPBLcf1_Noc\rnd2\DE_W0002\DE_W0002_P0001\DE_2_W0002_P0001_T0001\TR1_W0001_P0002\TR1_2_W0001_P0002_T0001_R1_P1_K1_Ch2-Ch1.zen
1.770002e+01	1.108332e+01	20151204_gfpNIPBLcf1_Prometa\MitoSys2\LSM\gfpNIPBLcf1_Noc\rnd2\DE_W0002\DE_W0002_P0001\DE_2_W0002_P0001_T0001\TR1_W0001_P0002\TR1_2_W0001_P0002_T0001_R1_P1_K1_Ch2-Ch1.zen
1.776002e+01	1.136665e+01	20151204_gfpNIPBLcf1_Prometa\MitoSys2\LSM\gfpNIPBLcf1_Noc\rnd2\DE_W0002\DE_W0002_P0001\DE_2_W0002_P0001_T0001\TR1_W0001_P0002\TR1_2_W0001_P0002_T0001_R1_P1_K1_Ch2-Ch1.zen
1.782002e+01	1.138332e+01	20151204_gfpNIPBLcf1_Prometa\MitoSys2\LSM\gfpNIPBLcf1_Noc\rnd2\DE_W0002\DE_W0002_P0001\DE_2_W0002_P0001_T0001\TR1_W0001_P0002\TR1_2_W0001_P0002_T0001_R1_P1_K1_Ch2-Ch1.zen
1.788002e+01	1.013332e+01	20151204_gfpNIPBLcf1_Prometa\MitoSys2\LSM\gfpNIPBLcf1_Noc\rnd2\DE_W0002\DE_W0002_P0001\DE_2_W0002_P0001_T0001\TR1_W0001_P0002\TR1_2_W0001_P0002_T0001_R1_P1_K1_Ch2-Ch1.zen
1.794002e+01	9.983320e+00	20151204_gfpNIPBLcf1_Prometa\MitoSys2\LSM\gfpNIPBLcf1_Noc\rnd2\DE_W0002\DE_W0002_P0001\DE_2_W0002_P0001_T0001\TR1_W0001_P0002\TR1_2_W0001_P0002_T0001_R1_P1_K1_Ch2-Ch1.zen
1.800002e+01	1.003332e+01	20151204_gfpNIPBLcf1_Prometa\MitoSys2\LSM\gfpNIPBLcf1_Noc\rnd2\DE_W0002\DE_W0002_P0001\DE_2_W0002_P0001_T0001\TR1_W0001_P0002\TR1_2_W0001_P0002_T0001_R1_P1_K1_Ch2-Ch1.zen
1.806002e+01	1.131665e+01	20151204_gfpNIPBLcf1_Prometa\MitoSys2\LSM\gfpNIPBLcf1_Noc\rnd2\DE_W0002\DE_W0002_P0001\DE_2_W0002_P0001_T0001\TR1_W0001_P0002\TR1_2_W0001_P0002_T0001_R1_P1_K1_Ch2-Ch1.zen
1.812002e+01	1.298332e+01	20151204_gfpNIPBLcf1_Prometa\MitoSys2\LSM\gfpNIPBLcf1_Noc\rnd2\DE_W0002\DE_W0002_P0001\DE_2_W0002_P0001_T0001\TR1_W0001_P0002\TR1_2_W0001_P0002_T0001_R1_P1_K1_Ch2-Ch1.zen
1.818002e+01	8.833320e+00	20151204_gfpNIPBLcf1_Prometa\MitoSys2\LSM\gfpNIPBLcf1_Noc\rnd2\DE_W0002\DE_W0002_P0001\DE_2_W0002_P0001_T0001\TR1_W0001_P0002\TR1_2_W0001_P0002_T0001_R1_P1_K1_Ch2-Ch1.zen
1.824002e+01	9.316660e+00	20151204_gfpNIPBLcf1_Prometa\MitoSys2\LSM\gfpNIPBLcf1_Noc\rnd2\DE_W0002\DE_W0002_P0001\DE_2_W0002_P0001_T0001\TR1_W0001_P0002\TR1_2_W0001_P0002_T0001_R1_P1_K1_Ch2-Ch1.zen
1.830002e+01	1.048332e+01	20151204_gfpNIPBLcf1_Prometa\MitoSys2\LSM\gfpNIPBLcf1_Noc\rnd2\DE_W0002\DE_W0002_P0001\DE_2_W0002_P0001_T0001\TR1_W0001_P0002\TR1_2_W0001_P0002_T0001_R1_P1_K1_Ch2-Ch1.zen
1.836002e+01	1.149999e+01	20151204_gfpNIPBLcf1_Prometa\MitoSys2\LSM\gfpNIPBLcf1_Noc\rnd2\DE_W0002\DE_W0002_P0001\DE_2_W0002_P0001_T0001\TR1_W0001_P0002\TR1_2_W0001_P0002_T0001_R1_P1_K1_Ch2-Ch1.zen
1.842002e+01	9.433320e+00	20151204_gfpNIPBLcf1_Prometa\MitoSys2\LSM\gfpNIPBLcf1_Noc\rnd2\DE_W0002\DE_W0002_P0001\DE_2_W0002_P0001_T0001\TR1_W0001_P0002\TR1_2_W0001_P0002_T0001_R1_P1_K1_Ch2-Ch1.zen
1.848002e+01	1.194999e+01	20151204_gfpNIPBLcf1_Prometa\MitoSys2\LSM\gfpNIPBLcf1_Noc\rnd2\DE_W0002\DE_W0002_P0001\DE_2_W0002_P0001_T0001\TR1_W0001_P0002\TR1_2_W0001_P0002_T0001_R1_P1_K1_Ch2-Ch1.zen
1.854002e+01	1.293332e+01	20151204_gfpNIPBLcf1_Prometa\MitoSys2\LSM\gfpNIPBLcf1_Noc\rnd2\DE_W0002\DE_W0002_P0001\DE_2_W0002_P0001_T0001\TR1_W0001_P0002\TR1_2_W0001_P0002_T0001_R1_P1_K1_Ch2-Ch1.zen
1.860002e+01	1.394998e+01	20151204_gfpNIPBLcf1_Prometa\MitoSys2\LSM\gfpNIPBLcf1_Noc\rnd2\DE_W0002\DE_W0002_P0001\DE_2_W0002_P0001_T0001\TR1_W0001_P0002\TR1_2_W0001_P0002_T0001_R1_P1_K1_Ch2-Ch1.zen
1.866002e+01	9.683320e+00	20151204_gfpNIPBLcf1_Prometa\MitoSys2\LSM\gfpNIPBLcf1_Noc\rnd2\DE_W0002\DE_W0002_P0001\DE_2_W0002_P0001_T0001\TR1_W0001_P0002\TR1_2_W0001_P0002_T0001_R1_P1_K1_Ch2-Ch1.zen
1.872002e+01	1.044999e+01	20151204_gfpNIPBLcf1_Prometa\MitoSys2\LSM\gfpNIPBLcf1_Noc\rnd2\DE_W0002\DE_W0002_P0001\DE_2_W0002_P0001_T0001\TR1_W0001_P0002\TR1_2_W0001_P0002_T0001_R1_P1_K1_Ch2-Ch1.zen
1.878002e+01	1.024999e+01	20151204_gfpNIPBLcf1_Prometa\MitoSys2\LSM\gfpNIPBLcf1_Noc\rnd2\DE_W0002\DE_W0002_P0001\DE_2_W0002_P0001_T0001\TR1_W0001_P0002\TR1_2_W0001_P0002_T0001_R1_P1_K1_Ch2-Ch1.zen
1.884002e+01	9.633320e+00	20151204_gfpNIPBLcf1_Prometa\MitoSys2\LSM\gfpNIPBLcf1_Noc\rnd2\DE_W0002\DE_W0002_P0001\DE_2_W0002_P0001_T0001\TR1_W0001_P0002\TR1_2_W0001_P0002_T0001_R1_P1_K1_Ch2-Ch1.zen
1.890002e+01	8.083320e+00	20151204_gfpNIPBLcf1_Prometa\MitoSys2\LSM\gfpNIPBLcf1_Noc\rnd2\DE_W0002\DE_W0002_P0001\DE_2_W0002_P0001_T0001\TR1_W0001_P0002\TR1_2_W0001_P0002_T0001_R1_P1_K1_Ch2-Ch1.zen
1.896002e+01	7.016660e+00	20151204_gfpNIPBLcf1_Prometa\MitoSys2\LSM\gfpNIPBLcf1_Noc\rnd2\DE_W0002\DE_W0002_P0001\DE_2_W0002_P0001_T0001\TR1_W0001_P0002\TR1_2_W0001_P0002_T0001_R1_P1_K1_Ch2-Ch1.zen
1.902002e+01	1.056665e+01	20151204_gfpNIPBLcf1_Prometa\MitoSys2\LSM\gfpNIPBLcf1_Noc\rnd2\DE_W0002\DE_W0002_P0001\DE_2_W0002_P0001_T0001\TR1_W0001_P0002\TR1_2_W0001_P0002_T0001_R1_P1_K1_Ch2-Ch1.zen
1.908002e+01	1.366665e+01	20151204_gfpNIPBLcf1_Prometa\MitoSys2\LSM\gfpNIPBLcf1_Noc\rnd2\DE_W0002\DE_W0002_P0001\DE_2_W0002_P0001_T0001\TR1_W0001_P0002\TR1_2_W0001_P0002_T0001_R1_P1_K1_Ch2-Ch1.zen
1.914002e+01	1.029999e+01	20151204_gfpNIPBLcf1_Prometa\MitoSys2\LSM\gfpNIPBLcf1_Noc\rnd2\DE_W0002\DE_W0002_P0001\DE_2_W0002_P0001_T0001\TR1_W0001_P0002\TR1_2_W0001_P0002_T0001_R1_P1_K1_Ch2-Ch1.zen
1.920002e+01	9.933320e+00	20151204_gfpNIPBLcf1_Prometa\MitoSys2\LSM\gfpNIPBLcf1_Noc\rnd2\DE_W0002\DE_W0002_P0001\DE_2_W0002_P0001_T0001\TR1_W0001_P0002\TR1_2_W0001_P0002_T0001_R1_P1_K1_Ch2-Ch1.zen
1.926003e+01	1.053332e+01	20151204_gfpNIPBLcf1_Prometa\MitoSys2\LSM\gfpNIPBLcf1_Noc\rnd2\DE_W0002\DE_W0002_P0001\DE_2_W0002_P0001_T0001\TR1_W0001_P0002\TR1_2_W0001_P0002_T0001_R1_P1_K1_Ch2-Ch1.zen
1.932002e+01	1.043332e+01	20151204_gfpNIPBLcf1_Prometa\MitoSys2\LSM\gfpNIPBLcf1_Noc\rnd2\DE_W0002\DE_W0002_P0001\DE_2_W0002_P0001_T0001\TR1_W0001_P0002\TR1_2_W0001_P0002_T0001_R1_P1_K1_Ch2-Ch1.zen
1.938002e+01	1.264998e+01	20151204_gfpNIPBLcf1_Prometa\MitoSys2\LSM\gfpNIPBLcf1_Noc\rnd2\DE_W0002\DE_W0002_P0001\DE_2_W0002_P0001_T0001\TR1_W0001_P0002\TR1_2_W0001_P0002_T0001_R1_P1_K1_Ch2-Ch1.zen
1.944002e+01	1.483331e+01	20151204_gfpNIPBLcf1_Prometa\MitoSys2\LSM\gfpNIPBLcf1_Noc\rnd2\DE_W0002\DE_W0002_P0001\DE_2_W0002_P0001_T0001\TR1_W0001_P0002\TR1_2_W0001_P0002_T0001_R1_P1_K1_Ch2-Ch1.zen
1.950002e+01	1.151665e+01	20151204_gfpNIPBLcf1_Prometa\MitoSys2\LSM\gfpNIPBLcf1_Noc\rnd2\DE_W0002\DE_W0002_P0001\DE_2_W0002_P0001_T0001\TR1_W0001_P0002\TR1_2_W0001_P0002_T0001_R1_P1_K1_Ch2-Ch1.zen
1.956002e+01	1.178332e+01	20151204_gfpNIPBLcf1_Prometa\MitoSys2\LSM\gfpNIPBLcf1_Noc\rnd2\DE_W0002\DE_W0002_P0001\DE_2_W0002_P0001_T0001\TR1_W0001_P0002\TR1_2_W0001_P0002_T0001_R1_P1_K1_Ch2-Ch1.zen
1.962002e+01	1.198332e+01	20151204_gfpNIPBLcf1_Prometa\MitoSys2\LSM\gfpNIPBLcf1_Noc\rnd2\DE_W0002\DE_W0002_P0001\DE_2_W0002_P0001_T0001\TR1_W0001_P0002\TR1_2_W0001_P0002_T0001_R1_P1_K1_Ch2-Ch1.zen
1.968003e+01	1.289998e+01	20151204_gfpNIPBLcf1_Prometa\MitoSys2\LSM\gfpNIPBLcf1_Noc\rnd2\DE_W0002\DE_W0002_P0001\DE_2_W0002_P0001_T0001\TR1_W0001_P0002\TR1_2_W0001_P0002_T0001_R1_P1_K1_Ch2-Ch1.zen
1.974002e+01	1.071665e+01	20151204_gfpNIPBLcf1_Prometa\MitoSys2\LSM\gfpNIPBLcf1_Noc\rnd2\DE_W0002\DE_W0002_P0001\DE_2_W0002_P0001_T0001\TR1_W0001_P0002\TR1_2_W0001_P0002_T0001_R1_P1_K1_Ch2-Ch1.zen
1.980002e+01	1.148332e+01	20151204_gfpNIPBLcf1_Prometa\MitoSys2\LSM\gfpNIPBLcf1_Noc\rnd2\DE_W0002\DE_W0002_P0001\DE_2_W0002_P0001_T0001\TR1_W0001_P0002\TR1_2_W0001_P0002_T0001_R1_P1_K1_Ch2-Ch1.zen
1.986003e+01	8.366660e+00	20151204_gfpNIPBLcf1_Prometa\MitoSys2\LSM\gfpNIPBLcf1_Noc\rnd2\DE_W0002\DE_W0002_P0001\DE_2_W0002_P0001_T0001\TR1_W0001_P0002\TR1_2_W0001_P0002_T0001_R1_P1_K1_Ch2-Ch1.zen
1.992002e+01	9.799990e+00	20151204_gfpNIPBLcf1_Prometa\MitoSys2\LSM\gfpNIPBLcf1_Noc\rnd2\DE_W0002\DE_W0002_P0001\DE_2_W0002_P0001_T0001\TR1_W0001_P0002\TR1_2_W0001_P0002_T0001_R1_P1_K1_Ch2-Ch1.zen
1.998002e+01	8.783320e+00	20151204_gfpNIPBLcf1_Prometa\MitoSys2\LSM\gfpNIPBLcf1_Noc\rnd2\DE_W0002\DE_W0002_P0001\DE_2_W0002_P0001_T0001\TR1_W0001_P0002\TR1_2_W0001_P0002_T0001_R1_P1_K1_Ch2-Ch1.zen
2.004003e+01	8.899990e+00	20151204_gfpNIPBLcf1_Prometa\MitoSys2\LSM\gfpNIPBLcf1_Noc\rnd2\DE_W0002\DE_W0002_P0001\DE_2_W0002_P0001_T0001\TR1_W0001_P0002\TR1_2_W0001_P0002_T0001_R1_P1_K1_Ch2-Ch1.zen
2.010003e+01	8.266660e+00	20151204_gfpNIPBLcf1_Prometa\MitoSys2\LSM\gfpNIPBLcf1_Noc\rnd2\DE_W0002\DE_W0002_P0001\DE_2_W0002_P0001_T0001\TR1_W0001_P0002\TR1_2_W0001_P0002_T0001_R1_P1_K1_Ch2-Ch1.zen
2.016002e+01	8.033320e+00	20151204_gfpNIPBLcf1_Prometa\MitoSys2\LSM\gfpNIPBLcf1_Noc\rnd2\DE_W0002\DE_W0002_P0001\DE_2_W0002_P0001_T0001\TR1_W0001_P0002\TR1_2_W0001_P0002_T0001_R1_P1_K1_Ch2-Ch1.zen
2.022003e+01	1.096665e+01	20151204_gfpNIPBLcf1_Prometa\MitoSys2\LSM\gfpNIPBLcf1_Noc\rnd2\DE_W0002\DE_W0002_P0001\DE_2_W0002_P0001_T0001\TR1_W0001_P0002\TR1_2_W0001_P0002_T0001_R1_P1_K1_Ch2-Ch1.zen
2.028003e+01	1.058332e+01	20151204_gfpNIPBLcf1_Prometa\MitoSys2\LSM\gfpNIPBLcf1_Noc\rnd2\DE_W0002\DE_W0002_P0001\DE_2_W0002_P0001_T0001\TR1_W0001_P0002\TR1_2_W0001_P0002_T0001_R1_P1_K1_Ch2-Ch1.zen
2.034002e+01	1.069999e+01	20151204_gfpNIPBLcf1_Prometa\MitoSys2\LSM\gfpNIPBLcf1_Noc\rnd2\DE_W0002\DE_W0002_P0001\DE_2_W0002_P0001_T0001\TR1_W0001_P0002\TR1_2_W0001_P0002_T0001_R1_P1_K1_Ch2-Ch1.zen
2.040003e+01	8.916660e+00	20151204_gfpNIPBLcf1_Prometa\MitoSys2\LSM\gfpNIPBLcf1_Noc\rnd2\DE_W0002\DE_W0002_P0001\DE_2_W0002_P0001_T0001\TR1_W0001_P0002\TR1_2_W0001_P0002_T0001_R1_P1_K1_Ch2-Ch1.zen
2.046003e+01	1.073332e+01	20151204_gfpNIPBLcf1_Prometa\MitoSys2\LSM\gfpNIPBLcf1_Noc\rnd2\DE_W0002\DE_W0002_P0001\DE_2_W0002_P0001_T0001\TR1_W0001_P0002\TR1_2_W0001_P0002_T0001_R1_P1_K1_Ch2-Ch1.zen
2.052003e+01	1.294998e+01	20151204_gfpNIPBLcf1_Prometa\MitoSys2\LSM\gfpNIPBLcf1_Noc\rnd2\DE_W0002\DE_W0002_P0001\DE_2_W0002_P0001_T0001\TR1_W0001_P0002\TR1_2_W0001_P0002_T0001_R1_P1_K1_Ch2-Ch1.zen
2.058003e+01	1.164999e+01	20151204_gfpNIPBLcf1_Prometa\MitoSys2\LSM\gfpNIPBLcf1_Noc\rnd2\DE_W0002\DE_W0002_P0001\DE_2_W0002_P0001_T0001\TR1_W0001_P0002\TR1_2_W0001_P0002_T0001_R1_P1_K1_Ch2-Ch1.zen
2.064003e+01	1.091665e+01	20151204_gfpNIPBLcf1_Prometa\MitoSys2\LSM\gfpNIPBLcf1_Noc\rnd2\DE_W0002\DE_W0002_P0001\DE_2_W0002_P0001_T0001\TR1_W0001_P0002\TR1_2_W0001_P0002_T0001_R1_P1_K1_Ch2-Ch1.zen
2.070003e+01	1.036665e+01	20151204_gfpNIPBLcf1_Prometa\MitoSys2\LSM\gfpNIPBLcf1_Noc\rnd2\DE_W0002\DE_W0002_P0001\DE_2_W0002_P0001_T0001\TR1_W0001_P0002\TR1_2_W0001_P0002_T0001_R1_P1_K1_Ch2-Ch1.zen
2.076003e+01	1.151665e+01	20151204_gfpNIPBLcf1_Prometa\MitoSys2\LSM\gfpNIPBLcf1_Noc\rnd2\DE_W0002\DE_W0002_P0001\DE_2_W0002_P0001_T0001\TR1_W0001_P0002\TR1_2_W0001_P0002_T0001_R1_P1_K1_Ch2-Ch1.zen
2.082003e+01	9.233320e+00	20151204_gfpNIPBLcf1_Prometa\MitoSys2\LSM\gfpNIPBLcf1_Noc\rnd2\DE_W0002\DE_W0002_P0001\DE_2_W0002_P0001_T0001\TR1_W0001_P0002\TR1_2_W0001_P0002_T0001_R1_P1_K1_Ch2-Ch1.zen
2.088003e+01	1.288332e+01	20151204_gfpNIPBLcf1_Prometa\MitoSys2\LSM\gfpNIPBLcf1_Noc\rnd2\DE_W0002\DE_W0002_P0001\DE_2_W0002_P0001_T0001\TR1_W0001_P0002\TR1_2_W0001_P0002_T0001_R1_P1_K1_Ch2-Ch1.zen
2.094003e+01	1.138332e+01	20151204_gfpNIPBLcf1_Prometa\MitoSys2\LSM\gfpNIPBLcf1_Noc\rnd2\DE_W0002\DE_W0002_P0001\DE_2_W0002_P0001_T0001\TR1_W0001_P0002\TR1_2_W0001_P0002_T0001_R1_P1_K1_Ch2-Ch1.zen
2.100003e+01	9.233320e+00	20151204_gfpNIPBLcf1_Prometa\MitoSys2\LSM\gfpNIPBLcf1_Noc\rnd2\DE_W0002\DE_W0002_P0001\DE_2_W0002_P0001_T0001\TR1_W0001_P0002\TR1_2_W0001_P0002_T0001_R1_P1_K1_Ch2-Ch1.zen
2.106003e+01	1.103332e+01	20151204_gfpNIPBLcf1_Prometa\MitoSys2\LSM\gfpNIPBLcf1_Noc\rnd2\DE_W0002\DE_W0002_P0001\DE_2_W0002_P0001_T0001\TR1_W0001_P0002\TR1_2_W0001_P0002_T0001_R1_P1_K1_Ch2-Ch1.zen
2.112003e+01	1.061665e+01	20151204_gfpNIPBLcf1_Prometa\MitoSys2\LSM\gfpNIPBLcf1_Noc\rnd2\DE_W0002\DE_W0002_P0001\DE_2_W0002_P0001_T0001\TR1_W0001_P0002\TR1_2_W0001_P0002_T0001_R1_P1_K1_Ch2-Ch1.zen
2.118003e+01	1.211665e+01	20151204_gfpNIPBLcf1_Prometa\MitoSys2\LSM\gfpNIPBLcf1_Noc\rnd2\DE_W0002\DE_W0002_P0001\DE_2_W0002_P0001_T0001\TR1_W0001_P0002\TR1_2_W0001_P0002_T0001_R1_P1_K1_Ch2-Ch1.zen
2.124003e+01	1.114999e+01	20151204_gfpNIPBLcf1_Prometa\MitoSys2\LSM\gfpNIPBLcf1_Noc\rnd2\DE_W0002\DE_W0002_P0001\DE_2_W0002_P0001_T0001\TR1_W0001_P0002\TR1_2_W0001_P0002_T0001_R1_P1_K1_Ch2-Ch1.zen
2.130003e+01	1.128332e+01	20151204_gfpNIPBLcf1_Prometa\MitoSys2\LSM\gfpNIPBLcf1_Noc\rnd2\DE_W0002\DE_W0002_P0001\DE_2_W0002_P0001_T0001\TR1_W0001_P0002\TR1_2_W0001_P0002_T0001_R1_P1_K1_Ch2-Ch1.zen
2.136003e+01	1.061665e+01	20151204_gfpNIPBLcf1_Prometa\MitoSys2\LSM\gfpNIPBLcf1_Noc\rnd2\DE_W0002\DE_W0002_P0001\DE_2_W0002_P0001_T0001\TR1_W0001_P0002\TR1_2_W0001_P0002_T0001_R1_P1_K1_Ch2-Ch1.zen
2.142003e+01	9.183320e+00	20151204_gfpNIPBLcf1_Prometa\MitoSys2\LSM\gfpNIPBLcf1_Noc\rnd2\DE_W0002\DE_W0002_P0001\DE_2_W0002_P0001_T0001\TR1_W0001_P0002\TR1_2_W0001_P0002_T0001_R1_P1_K1_Ch2-Ch1.zen
2.148003e+01	9.833320e+00	20151204_gfpNIPBLcf1_Prometa\MitoSys2\LSM\gfpNIPBLcf1_Noc\rnd2\DE_W0002\DE_W0002_P0001\DE_2_W0002_P0001_T0001\TR1_W0001_P0002\TR1_2_W0001_P0002_T0001_R1_P1_K1_Ch2-Ch1.zen
2.154003e+01	1.179998e+01	20151204_gfpNIPBLcf1_Prometa\MitoSys2\LSM\gfpNIPBLcf1_Noc\rnd2\DE_W0002\DE_W0002_P0001\DE_2_W0002_P0001_T0001\TR1_W0001_P0002\TR1_2_W0001_P0002_T0001_R1_P1_K1_Ch2-Ch1.zen
2.160003e+01	1.184999e+01	20151204_gfpNIPBLcf1_Prometa\MitoSys2\LSM\gfpNIPBLcf1_Noc\rnd2\DE_W0002\DE_W0002_P0001\DE_2_W0002_P0001_T0001\TR1_W0001_P0002\TR1_2_W0001_P0002_T0001_R1_P1_K1_Ch2-Ch1.zen
2.166003e+01	1.291665e+01	20151204_gfpNIPBLcf1_Prometa\MitoSys2\LSM\gfpNIPBLcf1_Noc\rnd2\DE_W0002\DE_W0002_P0001\DE_2_W0002_P0001_T0001\TR1_W0001_P0002\TR1_2_W0001_P0002_T0001_R1_P1_K1_Ch2-Ch1.zen
2.172003e+01	1.289998e+01	20151204_gfpNIPBLcf1_Prometa\MitoSys2\LSM\gfpNIPBLcf1_Noc\rnd2\DE_W0002\DE_W0002_P0001\DE_2_W0002_P0001_T0001\TR1_W0001_P0002\TR1_2_W0001_P0002_T0001_R1_P1_K1_Ch2-Ch1.zen
2.178003e+01	1.138332e+01	20151204_gfpNIPBLcf1_Prometa\MitoSys2\LSM\gfpNIPBLcf1_Noc\rnd2\DE_W0002\DE_W0002_P0001\DE_2_W0002_P0001_T0001\TR1_W0001_P0002\TR1_2_W0001_P0002_T0001_R1_P1_K1_Ch2-Ch1.zen
2.184003e+01	9.766650e+00	20151204_gfpNIPBLcf1_Prometa\MitoSys2\LSM\gfpNIPBLcf1_Noc\rnd2\DE_W0002\DE_W0002_P0001\DE_2_W0002_P0001_T0001\TR1_W0001_P0002\TR1_2_W0001_P0002_T0001_R1_P1_K1_Ch2-Ch1.zen
2.190003e+01	1.059999e+01	20151204_gfpNIPBLcf1_Prometa\MitoSys2\LSM\gfpNIPBLcf1_Noc\rnd2\DE_W0002\DE_W0002_P0001\DE_2_W0002_P0001_T0001\TR1_W0001_P0002\TR1_2_W0001_P0002_T0001_R1_P1_K1_Ch2-Ch1.zen
2.196003e+01	1.004999e+01	20151204_gfpNIPBLcf1_Prometa\MitoSys2\LSM\gfpNIPBLcf1_Noc\rnd2\DE_W0002\DE_W0002_P0001\DE_2_W0002_P0001_T0001\TR1_W0001_P0002\TR1_2_W0001_P0002_T0001_R1_P1_K1_Ch2-Ch1.zen
2.202003e+01	1.253332e+01	20151204_gfpNIPBLcf1_Prometa\MitoSys2\LSM\gfpNIPBLcf1_Noc\rnd2\DE_W0002\DE_W0002_P0001\DE_2_W0002_P0001_T0001\TR1_W0001_P0002\TR1_2_W0001_P0002_T0001_R1_P1_K1_Ch2-Ch1.zen
2.208003e+01	1.138332e+01	20151204_gfpNIPBLcf1_Prometa\MitoSys2\LSM\gfpNIPBLcf1_Noc\rnd2\DE_W0002\DE_W0002_P0001\DE_2_W0002_P0001_T0001\TR1_W0001_P0002\TR1_2_W0001_P0002_T0001_R1_P1_K1_Ch2-Ch1.zen
2.214003e+01	1.334998e+01	20151204_gfpNIPBLcf1_Prometa\MitoSys2\LSM\gfpNIPBLcf1_Noc\rnd2\DE_W0002\DE_W0002_P0001\DE_2_W0002_P0001_T0001\TR1_W0001_P0002\TR1_2_W0001_P0002_T0001_R1_P1_K1_Ch2-Ch1.zen
2.220003e+01	9.983320e+00	20151204_gfpNIPBLcf1_Prometa\MitoSys2\LSM\gfpNIPBLcf1_Noc\rnd2\DE_W0002\DE_W0002_P0001\DE_2_W0002_P0001_T0001\TR1_W0001_P0002\TR1_2_W0001_P0002_T0001_R1_P1_K1_Ch2-Ch1.zen
2.226003e+01	1.146665e+01	20151204_gfpNIPBLcf1_Prometa\MitoSys2\LSM\gfpNIPBLcf1_Noc\rnd2\DE_W0002\DE_W0002_P0001\DE_2_W0002_P0001_T0001\TR1_W0001_P0002\TR1_2_W0001_P0002_T0001_R1_P1_K1_Ch2-Ch1.zen
2.232003e+01	1.083332e+01	20151204_gfpNIPBLcf1_Prometa\MitoSys2\LSM\gfpNIPBLcf1_Noc\rnd2\DE_W0002\DE_W0002_P0001\DE_2_W0002_P0001_T0001\TR1_W0001_P0002\TR1_2_W0001_P0002_T0001_R1_P1_K1_Ch2-Ch1.zen
2.238003e+01	1.041665e+01	20151204_gfpNIPBLcf1_Prometa\MitoSys2\LSM\gfpNIPBLcf1_Noc\rnd2\DE_W0002\DE_W0002_P0001\DE_2_W0002_P0001_T0001\TR1_W0001_P0002\TR1_2_W0001_P0002_T0001_R1_P1_K1_Ch2-Ch1.zen
2.244003e+01	1.186665e+01	20151204_gfpNIPBLcf1_Prometa\MitoSys2\LSM\gfpNIPBLcf1_Noc\rnd2\DE_W0002\DE_W0002_P0001\DE_2_W0002_P0001_T0001\TR1_W0001_P0002\TR1_2_W0001_P0002_T0001_R1_P1_K1_Ch2-Ch1.zen
2.250003e+01	1.071665e+01	20151204_gfpNIPBLcf1_Prometa\MitoSys2\LSM\gfpNIPBLcf1_Noc\rnd2\DE_W0002\DE_W0002_P0001\DE_2_W0002_P0001_T0001\TR1_W0001_P0002\TR1_2_W0001_P0002_T0001_R1_P1_K1_Ch2-Ch1.zen
2.256003e+01	9.133320e+00	20151204_gfpNIPBLcf1_Prometa\MitoSys2\LSM\gfpNIPBLcf1_Noc\rnd2\DE_W0002\DE_W0002_P0001\DE_2_W0002_P0001_T0001\TR1_W0001_P0002\TR1_2_W0001_P0002_T0001_R1_P1_K1_Ch2-Ch1.zen
2.262003e+01	1.024999e+01	20151204_gfpNIPBLcf1_Prometa\MitoSys2\LSM\gfpNIPBLcf1_Noc\rnd2\DE_W0002\DE_W0002_P0001\DE_2_W0002_P0001_T0001\TR1_W0001_P0002\TR1_2_W0001_P0002_T0001_R1_P1_K1_Ch2-Ch1.zen
2.268003e+01	9.283320e+00	20151204_gfpNIPBLcf1_Prometa\MitoSys2\LSM\gfpNIPBLcf1_Noc\rnd2\DE_W0002\DE_W0002_P0001\DE_2_W0002_P0001_T0001\TR1_W0001_P0002\TR1_2_W0001_P0002_T0001_R1_P1_K1_Ch2-Ch1.zen
2.274003e+01	8.233320e+00	20151204_gfpNIPBLcf1_Prometa\MitoSys2\LSM\gfpNIPBLcf1_Noc\rnd2\DE_W0002\DE_W0002_P0001\DE_2_W0002_P0001_T0001\TR1_W0001_P0002\TR1_2_W0001_P0002_T0001_R1_P1_K1_Ch2-Ch1.zen
2.280003e+01	1.153332e+01	20151204_gfpNIPBLcf1_Prometa\MitoSys2\LSM\gfpNIPBLcf1_Noc\rnd2\DE_W0002\DE_W0002_P0001\DE_2_W0002_P0001_T0001\TR1_W0001_P0002\TR1_2_W0001_P0002_T0001_R1_P1_K1_Ch2-Ch1.zen
2.286003e+01	1.153332e+01	20151204_gfpNIPBLcf1_Prometa\MitoSys2\LSM\gfpNIPBLcf1_Noc\rnd2\DE_W0002\DE_W0002_P0001\DE_2_W0002_P0001_T0001\TR1_W0001_P0002\TR1_2_W0001_P0002_T0001_R1_P1_K1_Ch2-Ch1.zen
2.292003e+01	1.193332e+01	20151204_gfpNIPBLcf1_Prometa\MitoSys2\LSM\gfpNIPBLcf1_Noc\rnd2\DE_W0002\DE_W0002_P0001\DE_2_W0002_P0001_T0001\TR1_W0001_P0002\TR1_2_W0001_P0002_T0001_R1_P1_K1_Ch2-Ch1.zen
2.298003e+01	7.749990e+00	20151204_gfpNIPBLcf1_Prometa\MitoSys2\LSM\gfpNIPBLcf1_Noc\rnd2\DE_W0002\DE_W0002_P0001\DE_2_W0002_P0001_T0001\TR1_W0001_P0002\TR1_2_W0001_P0002_T0001_R1_P1_K1_Ch2-Ch1.zen
2.304003e+01	1.026665e+01	20151204_gfpNIPBLcf1_Prometa\MitoSys2\LSM\gfpNIPBLcf1_Noc\rnd2\DE_W0002\DE_W0002_P0001\DE_2_W0002_P0001_T0001\TR1_W0001_P0002\TR1_2_W0001_P0002_T0001_R1_P1_K1_Ch2-Ch1.zen
2.310003e+01	1.009999e+01	20151204_gfpNIPBLcf1_Prometa\MitoSys2\LSM\gfpNIPBLcf1_Noc\rnd2\DE_W0002\DE_W0002_P0001\DE_2_W0002_P0001_T0001\TR1_W0001_P0002\TR1_2_W0001_P0002_T0001_R1_P1_K1_Ch2-Ch1.zen
2.316003e+01	1.089999e+01	20151204_gfpNIPBLcf1_Prometa\MitoSys2\LSM\gfpNIPBLcf1_Noc\rnd2\DE_W0002\DE_W0002_P0001\DE_2_W0002_P0001_T0001\TR1_W0001_P0002\TR1_2_W0001_P0002_T0001_R1_P1_K1_Ch2-Ch1.zen
2.322003e+01	1.289998e+01	20151204_gfpNIPBLcf1_Prometa\MitoSys2\LSM\gfpNIPBLcf1_Noc\rnd2\DE_W0002\DE_W0002_P0001\DE_2_W0002_P0001_T0001\TR1_W0001_P0002\TR1_2_W0001_P0002_T0001_R1_P1_K1_Ch2-Ch1.zen
2.328003e+01	1.489998e+01	20151204_gfpNIPBLcf1_Prometa\MitoSys2\LSM\gfpNIPBLcf1_Noc\rnd2\DE_W0002\DE_W0002_P0001\DE_2_W0002_P0001_T0001\TR1_W0001_P0002\TR1_2_W0001_P0002_T0001_R1_P1_K1_Ch2-Ch1.zen
2.334003e+01	1.254998e+01	20151204_gfpNIPBLcf1_Prometa\MitoSys2\LSM\gfpNIPBLcf1_Noc\rnd2\DE_W0002\DE_W0002_P0001\DE_2_W0002_P0001_T0001\TR1_W0001_P0002\TR1_2_W0001_P0002_T0001_R1_P1_K1_Ch2-Ch1.zen
2.340003e+01	1.159999e+01	20151204_gfpNIPBLcf1_Prometa\MitoSys2\LSM\gfpNIPBLcf1_Noc\rnd2\DE_W0002\DE_W0002_P0001\DE_2_W0002_P0001_T0001\TR1_W0001_P0002\TR1_2_W0001_P0002_T0001_R1_P1_K1_Ch2-Ch1.zen
2.346003e+01	1.154999e+01	20151204_gfpNIPBLcf1_Prometa\MitoSys2\LSM\gfpNIPBLcf1_Noc\rnd2\DE_W0002\DE_W0002_P0001\DE_2_W0002_P0001_T0001\TR1_W0001_P0002\TR1_2_W0001_P0002_T0001_R1_P1_K1_Ch2-Ch1.zen
2.352003e+01	1.171665e+01	20151204_gfpNIPBLcf1_Prometa\MitoSys2\LSM\gfpNIPBLcf1_Noc\rnd2\DE_W0002\DE_W0002_P0001\DE_2_W0002_P0001_T0001\TR1_W0001_P0002\TR1_2_W0001_P0002_T0001_R1_P1_K1_Ch2-Ch1.zen
2.358003e+01	9.116660e+00	20151204_gfpNIPBLcf1_Prometa\MitoSys2\LSM\gfpNIPBLcf1_Noc\rnd2\DE_W0002\DE_W0002_P0001\DE_2_W0002_P0001_T0001\TR1_W0001_P0002\TR1_2_W0001_P0002_T0001_R1_P1_K1_Ch2-Ch1.zen
2.364003e+01	1.216665e+01	20151204_gfpNIPBLcf1_Prometa\MitoSys2\LSM\gfpNIPBLcf1_Noc\rnd2\DE_W0002\DE_W0002_P0001\DE_2_W0002_P0001_T0001\TR1_W0001_P0002\TR1_2_W0001_P0002_T0001_R1_P1_K1_Ch2-Ch1.zen
2.370003e+01	1.086665e+01	20151204_gfpNIPBLcf1_Prometa\MitoSys2\LSM\gfpNIPBLcf1_Noc\rnd2\DE_W0002\DE_W0002_P0001\DE_2_W0002_P0001_T0001\TR1_W0001_P0002\TR1_2_W0001_P0002_T0001_R1_P1_K1_Ch2-Ch1.zen
2.376003e+01	1.334998e+01	20151204_gfpNIPBLcf1_Prometa\MitoSys2\LSM\gfpNIPBLcf1_Noc\rnd2\DE_W0002\DE_W0002_P0001\DE_2_W0002_P0001_T0001\TR1_W0001_P0002\TR1_2_W0001_P0002_T0001_R1_P1_K1_Ch2-Ch1.zen
2.382003e+01	8.833320e+00	20151204_gfpNIPBLcf1_Prometa\MitoSys2\LSM\gfpNIPBLcf1_Noc\rnd2\DE_W0002\DE_W0002_P0001\DE_2_W0002_P0001_T0001\TR1_W0001_P0002\TR1_2_W0001_P0002_T0001_R1_P1_K1_Ch2-Ch1.zen
2.388003e+01	9.466650e+00	20151204_gfpNIPBLcf1_Prometa\MitoSys2\LSM\gfpNIPBLcf1_Noc\rnd2\DE_W0002\DE_W0002_P0001\DE_2_W0002_P0001_T0001\TR1_W0001_P0002\TR1_2_W0001_P0002_T0001_R1_P1_K1_Ch2-Ch1.zen
2.394003e+01	1.048332e+01	20151204_gfpNIPBLcf1_Prometa\MitoSys2\LSM\gfpNIPBLcf1_Noc\rnd2\DE_W0002\DE_W0002_P0001\DE_2_W0002_P0001_T0001\TR1_W0001_P0002\TR1_2_W0001_P0002_T0001_R1_P1_K1_Ch2-Ch1.zen
2.400003e+01	1.286665e+01	20151204_gfpNIPBLcf1_Prometa\MitoSys2\LSM\gfpNIPBLcf1_Noc\rnd2\DE_W0002\DE_W0002_P0001\DE_2_W0002_P0001_T0001\TR1_W0001_P0002\TR1_2_W0001_P0002_T0001_R1_P1_K1_Ch2-Ch1.zen
2.406003e+01	1.124999e+01	20151204_gfpNIPBLcf1_Prometa\MitoSys2\LSM\gfpNIPBLcf1_Noc\rnd2\DE_W0002\DE_W0002_P0001\DE_2_W0002_P0001_T0001\TR1_W0001_P0002\TR1_2_W0001_P0002_T0001_R1_P1_K1_Ch2-Ch1.zen
2.412003e+01	1.204998e+01	20151204_gfpNIPBLcf1_Prometa\MitoSys2\LSM\gfpNIPBLcf1_Noc\rnd2\DE_W0002\DE_W0002_P0001\DE_2_W0002_P0001_T0001\TR1_W0001_P0002\TR1_2_W0001_P0002_T0001_R1_P1_K1_Ch2-Ch1.zen
2.418003e+01	9.866650e+00	20151204_gfpNIPBLcf1_Prometa\MitoSys2\LSM\gfpNIPBLcf1_Noc\rnd2\DE_W0002\DE_W0002_P0001\DE_2_W0002_P0001_T0001\TR1_W0001_P0002\TR1_2_W0001_P0002_T0001_R1_P1_K1_Ch2-Ch1.zen
2.424003e+01	9.616650e+00	20151204_gfpNIPBLcf1_Prometa\MitoSys2\LSM\gfpNIPBLcf1_Noc\rnd2\DE_W0002\DE_W0002_P0001\DE_2_W0002_P0001_T0001\TR1_W0001_P0002\TR1_2_W0001_P0002_T0001_R1_P1_K1_Ch2-Ch1.zen
2.430003e+01	1.184999e+01	20151204_gfpNIPBLcf1_Prometa\MitoSys2\LSM\gfpNIPBLcf1_Noc\rnd2\DE_W0002\DE_W0002_P0001\DE_2_W0002_P0001_T0001\TR1_W0001_P0002\TR1_2_W0001_P0002_T0001_R1_P1_K1_Ch2-Ch1.zen
2.436003e+01	9.749990e+00	20151204_gfpNIPBLcf1_Prometa\MitoSys2\LSM\gfpNIPBLcf1_Noc\rnd2\DE_W0002\DE_W0002_P0001\DE_2_W0002_P0001_T0001\TR1_W0001_P0002\TR1_2_W0001_P0002_T0001_R1_P1_K1_Ch2-Ch1.zen
2.442003e+01	9.216650e+00	20151204_gfpNIPBLcf1_Prometa\MitoSys2\LSM\gfpNIPBLcf1_Noc\rnd2\DE_W0002\DE_W0002_P0001\DE_2_W0002_P0001_T0001\TR1_W0001_P0002\TR1_2_W0001_P0002_T0001_R1_P1_K1_Ch2-Ch1.zen
2.448003e+01	9.999990e+00	20151204_gfpNIPBLcf1_Prometa\MitoSys2\LSM\gfpNIPBLcf1_Noc\rnd2\DE_W0002\DE_W0002_P0001\DE_2_W0002_P0001_T0001\TR1_W0001_P0002\TR1_2_W0001_P0002_T0001_R1_P1_K1_Ch2-Ch1.zen
2.454003e+01	9.933320e+00	20151204_gfpNIPBLcf1_Prometa\MitoSys2\LSM\gfpNIPBLcf1_Noc\rnd2\DE_W0002\DE_W0002_P0001\DE_2_W0002_P0001_T0001\TR1_W0001_P0002\TR1_2_W0001_P0002_T0001_R1_P1_K1_Ch2-Ch1.zen
2.460003e+01	1.044999e+01	20151204_gfpNIPBLcf1_Prometa\MitoSys2\LSM\gfpNIPBLcf1_Noc\rnd2\DE_W0002\DE_W0002_P0001\DE_2_W0002_P0001_T0001\TR1_W0001_P0002\TR1_2_W0001_P0002_T0001_R1_P1_K1_Ch2-Ch1.zen
2.466003e+01	1.276665e+01	20151204_gfpNIPBLcf1_Prometa\MitoSys2\LSM\gfpNIPBLcf1_Noc\rnd2\DE_W0002\DE_W0002_P0001\DE_2_W0002_P0001_T0001\TR1_W0001_P0002\TR1_2_W0001_P0002_T0001_R1_P1_K1_Ch2-Ch1.zen
2.472003e+01	1.238332e+01	20151204_gfpNIPBLcf1_Prometa\MitoSys2\LSM\gfpNIPBLcf1_Noc\rnd2\DE_W0002\DE_W0002_P0001\DE_2_W0002_P0001_T0001\TR1_W0001_P0002\TR1_2_W0001_P0002_T0001_R1_P1_K1_Ch2-Ch1.zen
2.478003e+01	1.128332e+01	20151204_gfpNIPBLcf1_Prometa\MitoSys2\LSM\gfpNIPBLcf1_Noc\rnd2\DE_W0002\DE_W0002_P0001\DE_2_W0002_P0001_T0001\TR1_W0001_P0002\TR1_2_W0001_P0002_T0001_R1_P1_K1_Ch2-Ch1.zen
2.484003e+01	1.026665e+01	20151204_gfpNIPBLcf1_Prometa\MitoSys2\LSM\gfpNIPBLcf1_Noc\rnd2\DE_W0002\DE_W0002_P0001\DE_2_W0002_P0001_T0001\TR1_W0001_P0002\TR1_2_W0001_P0002_T0001_R1_P1_K1_Ch2-Ch1.zen
2.490003e+01	8.666660e+00	20151204_gfpNIPBLcf1_Prometa\MitoSys2\LSM\gfpNIPBLcf1_Noc\rnd2\DE_W0002\DE_W0002_P0001\DE_2_W0002_P0001_T0001\TR1_W0001_P0002\TR1_2_W0001_P0002_T0001_R1_P1_K1_Ch2-Ch1.zen
2.496003e+01	8.366660e+00	20151204_gfpNIPBLcf1_Prometa\MitoSys2\LSM\gfpNIPBLcf1_Noc\rnd2\DE_W0002\DE_W0002_P0001\DE_2_W0002_P0001_T0001\TR1_W0001_P0002\TR1_2_W0001_P0002_T0001_R1_P1_K1_Ch2-Ch1.zen
2.502003e+01	1.044999e+01	20151204_gfpNIPBLcf1_Prometa\MitoSys2\LSM\gfpNIPBLcf1_Noc\rnd2\DE_W0002\DE_W0002_P0001\DE_2_W0002_P0001_T0001\TR1_W0001_P0002\TR1_2_W0001_P0002_T0001_R1_P1_K1_Ch2-Ch1.zen
2.508003e+01	7.899990e+00	20151204_gfpNIPBLcf1_Prometa\MitoSys2\LSM\gfpNIPBLcf1_Noc\rnd2\DE_W0002\DE_W0002_P0001\DE_2_W0002_P0001_T0001\TR1_W0001_P0002\TR1_2_W0001_P0002_T0001_R1_P1_K1_Ch2-Ch1.zen
2.514003e+01	1.113332e+01	20151204_gfpNIPBLcf1_Prometa\MitoSys2\LSM\gfpNIPBLcf1_Noc\rnd2\DE_W0002\DE_W0002_P0001\DE_2_W0002_P0001_T0001\TR1_W0001_P0002\TR1_2_W0001_P0002_T0001_R1_P1_K1_Ch2-Ch1.zen
2.520003e+01	1.116665e+01	20151204_gfpNIPBLcf1_Prometa\MitoSys2\LSM\gfpNIPBLcf1_Noc\rnd2\DE_W0002\DE_W0002_P0001\DE_2_W0002_P0001_T0001\TR1_W0001_P0002\TR1_2_W0001_P0002_T0001_R1_P1_K1_Ch2-Ch1.zen
2.526003e+01	1.389998e+01	20151204_gfpNIPBLcf1_Prometa\MitoSys2\LSM\gfpNIPBLcf1_Noc\rnd2\DE_W0002\DE_W0002_P0001\DE_2_W0002_P0001_T0001\TR1_W0001_P0002\TR1_2_W0001_P0002_T0001_R1_P1_K1_Ch2-Ch1.zen
2.532003e+01	1.268332e+01	20151204_gfpNIPBLcf1_Prometa\MitoSys2\LSM\gfpNIPBLcf1_Noc\rnd2\DE_W0002\DE_W0002_P0001\DE_2_W0002_P0001_T0001\TR1_W0001_P0002\TR1_2_W0001_P0002_T0001_R1_P1_K1_Ch2-Ch1.zen
2.538003e+01	1.053332e+01	20151204_gfpNIPBLcf1_Prometa\MitoSys2\LSM\gfpNIPBLcf1_Noc\rnd2\DE_W0002\DE_W0002_P0001\DE_2_W0002_P0001_T0001\TR1_W0001_P0002\TR1_2_W0001_P0002_T0001_R1_P1_K1_Ch2-Ch1.zen
2.544003e+01	9.399990e+00	20151204_gfpNIPBLcf1_Prometa\MitoSys2\LSM\gfpNIPBLcf1_Noc\rnd2\DE_W0002\DE_W0002_P0001\DE_2_W0002_P0001_T0001\TR1_W0001_P0002\TR1_2_W0001_P0002_T0001_R1_P1_K1_Ch2-Ch1.zen
2.550003e+01	1.183332e+01	20151204_gfpNIPBLcf1_Prometa\MitoSys2\LSM\gfpNIPBLcf1_Noc\rnd2\DE_W0002\DE_W0002_P0001\DE_2_W0002_P0001_T0001\TR1_W0001_P0002\TR1_2_W0001_P0002_T0001_R1_P1_K1_Ch2-Ch1.zen
2.556003e+01	1.198332e+01	20151204_gfpNIPBLcf1_Prometa\MitoSys2\LSM\gfpNIPBLcf1_Noc\rnd2\DE_W0002\DE_W0002_P0001\DE_2_W0002_P0001_T0001\TR1_W0001_P0002\TR1_2_W0001_P0002_T0001_R1_P1_K1_Ch2-Ch1.zen
2.562003e+01	9.349990e+00	20151204_gfpNIPBLcf1_Prometa\MitoSys2\LSM\gfpNIPBLcf1_Noc\rnd2\DE_W0002\DE_W0002_P0001\DE_2_W0002_P0001_T0001\TR1_W0001_P0002\TR1_2_W0001_P0002_T0001_R1_P1_K1_Ch2-Ch1.zen
2.568003e+01	1.119999e+01	20151204_gfpNIPBLcf1_Prometa\MitoSys2\LSM\gfpNIPBLcf1_Noc\rnd2\DE_W0002\DE_W0002_P0001\DE_2_W0002_P0001_T0001\TR1_W0001_P0002\TR1_2_W0001_P0002_T0001_R1_P1_K1_Ch2-Ch1.zen
2.574003e+01	1.134999e+01	20151204_gfpNIPBLcf1_Prometa\MitoSys2\LSM\gfpNIPBLcf1_Noc\rnd2\DE_W0002\DE_W0002_P0001\DE_2_W0002_P0001_T0001\TR1_W0001_P0002\TR1_2_W0001_P0002_T0001_R1_P1_K1_Ch2-Ch1.zen
2.580003e+01	1.178332e+01	20151204_gfpNIPBLcf1_Prometa\MitoSys2\LSM\gfpNIPBLcf1_Noc\rnd2\DE_W0002\DE_W0002_P0001\DE_2_W0002_P0001_T0001\TR1_W0001_P0002\TR1_2_W0001_P0002_T0001_R1_P1_K1_Ch2-Ch1.zen
2.586003e+01	1.366665e+01	20151204_gfpNIPBLcf1_Prometa\MitoSys2\LSM\gfpNIPBLcf1_Noc\rnd2\DE_W0002\DE_W0002_P0001\DE_2_W0002_P0001_T0001\TR1_W0001_P0002\TR1_2_W0001_P0002_T0001_R1_P1_K1_Ch2-Ch1.zen
2.592003e+01	1.146665e+01	20151204_gfpNIPBLcf1_Prometa\MitoSys2\LSM\gfpNIPBLcf1_Noc\rnd2\DE_W0002\DE_W0002_P0001\DE_2_W0002_P0001_T0001\TR1_W0001_P0002\TR1_2_W0001_P0002_T0001_R1_P1_K1_Ch2-Ch1.zen
2.598003e+01	1.079999e+01	20151204_gfpNIPBLcf1_Prometa\MitoSys2\LSM\gfpNIPBLcf1_Noc\rnd2\DE_W0002\DE_W0002_P0001\DE_2_W0002_P0001_T0001\TR1_W0001_P0002\TR1_2_W0001_P0002_T0001_R1_P1_K1_Ch2-Ch1.zen
2.604003e+01	1.208332e+01	20151204_gfpNIPBLcf1_Prometa\MitoSys2\LSM\gfpNIPBLcf1_Noc\rnd2\DE_W0002\DE_W0002_P0001\DE_2_W0002_P0001_T0001\TR1_W0001_P0002\TR1_2_W0001_P0002_T0001_R1_P1_K1_Ch2-Ch1.zen
2.610003e+01	7.933320e+00	20151204_gfpNIPBLcf1_Prometa\MitoSys2\LSM\gfpNIPBLcf1_Noc\rnd2\DE_W0002\DE_W0002_P0001\DE_2_W0002_P0001_T0001\TR1_W0001_P0002\TR1_2_W0001_P0002_T0001_R1_P1_K1_Ch2-Ch1.zen
2.616003e+01	1.026665e+01	20151204_gfpNIPBLcf1_Prometa\MitoSys2\LSM\gfpNIPBLcf1_Noc\rnd2\DE_W0002\DE_W0002_P0001\DE_2_W0002_P0001_T0001\TR1_W0001_P0002\TR1_2_W0001_P0002_T0001_R1_P1_K1_Ch2-Ch1.zen
2.622003e+01	1.184999e+01	20151204_gfpNIPBLcf1_Prometa\MitoSys2\LSM\gfpNIPBLcf1_Noc\rnd2\DE_W0002\DE_W0002_P0001\DE_2_W0002_P0001_T0001\TR1_W0001_P0002\TR1_2_W0001_P0002_T0001_R1_P1_K1_Ch2-Ch1.zen
2.628003e+01	1.418332e+01	20151204_gfpNIPBLcf1_Prometa\MitoSys2\LSM\gfpNIPBLcf1_Noc\rnd2\DE_W0002\DE_W0002_P0001\DE_2_W0002_P0001_T0001\TR1_W0001_P0002\TR1_2_W0001_P0002_T0001_R1_P1_K1_Ch2-Ch1.zen
2.634003e+01	1.156665e+01	20151204_gfpNIPBLcf1_Prometa\MitoSys2\LSM\gfpNIPBLcf1_Noc\rnd2\DE_W0002\DE_W0002_P0001\DE_2_W0002_P0001_T0001\TR1_W0001_P0002\TR1_2_W0001_P0002_T0001_R1_P1_K1_Ch2-Ch1.zen
2.640003e+01	9.549990e+00	20151204_gfpNIPBLcf1_Prometa\MitoSys2\LSM\gfpNIPBLcf1_Noc\rnd2\DE_W0002\DE_W0002_P0001\DE_2_W0002_P0001_T0001\TR1_W0001_P0002\TR1_2_W0001_P0002_T0001_R1_P1_K1_Ch2-Ch1.zen
2.646003e+01	8.783320e+00	20151204_gfpNIPBLcf1_Prometa\MitoSys2\LSM\gfpNIPBLcf1_Noc\rnd2\DE_W0002\DE_W0002_P0001\DE_2_W0002_P0001_T0001\TR1_W0001_P0002\TR1_2_W0001_P0002_T0001_R1_P1_K1_Ch2-Ch1.zen
2.652003e+01	1.233332e+01	20151204_gfpNIPBLcf1_Prometa\MitoSys2\LSM\gfpNIPBLcf1_Noc\rnd2\DE_W0002\DE_W0002_P0001\DE_2_W0002_P0001_T0001\TR1_W0001_P0002\TR1_2_W0001_P0002_T0001_R1_P1_K1_Ch2-Ch1.zen
2.658003e+01	9.516650e+00	20151204_gfpNIPBLcf1_Prometa\MitoSys2\LSM\gfpNIPBLcf1_Noc\rnd2\DE_W0002\DE_W0002_P0001\DE_2_W0002_P0001_T0001\TR1_W0001_P0002\TR1_2_W0001_P0002_T0001_R1_P1_K1_Ch2-Ch1.zen
2.664003e+01	1.184999e+01	20151204_gfpNIPBLcf1_Prometa\MitoSys2\LSM\gfpNIPBLcf1_Noc\rnd2\DE_W0002\DE_W0002_P0001\DE_2_W0002_P0001_T0001\TR1_W0001_P0002\TR1_2_W0001_P0002_T0001_R1_P1_K1_Ch2-Ch1.zen
2.670003e+01	1.016665e+01	20151204_gfpNIPBLcf1_Prometa\MitoSys2\LSM\gfpNIPBLcf1_Noc\rnd2\DE_W0002\DE_W0002_P0001\DE_2_W0002_P0001_T0001\TR1_W0001_P0002\TR1_2_W0001_P0002_T0001_R1_P1_K1_Ch2-Ch1.zen
2.676003e+01	1.079999e+01	20151204_gfpNIPBLcf1_Prometa\MitoSys2\LSM\gfpNIPBLcf1_Noc\rnd2\DE_W0002\DE_W0002_P0001\DE_2_W0002_P0001_T0001\TR1_W0001_P0002\TR1_2_W0001_P0002_T0001_R1_P1_K1_Ch2-Ch1.zen
2.682003e+01	9.616650e+00	20151204_gfpNIPBLcf1_Prometa\MitoSys2\LSM\gfpNIPBLcf1_Noc\rnd2\DE_W0002\DE_W0002_P0001\DE_2_W0002_P0001_T0001\TR1_W0001_P0002\TR1_2_W0001_P0002_T0001_R1_P1_K1_Ch2-Ch1.zen
2.688003e+01	8.566660e+00	20151204_gfpNIPBLcf1_Prometa\MitoSys2\LSM\gfpNIPBLcf1_Noc\rnd2\DE_W0002\DE_W0002_P0001\DE_2_W0002_P0001_T0001\TR1_W0001_P0002\TR1_2_W0001_P0002_T0001_R1_P1_K1_Ch2-Ch1.zen
2.694003e+01	1.163332e+01	20151204_gfpNIPBLcf1_Prometa\MitoSys2\LSM\gfpNIPBLcf1_Noc\rnd2\DE_W0002\DE_W0002_P0001\DE_2_W0002_P0001_T0001\TR1_W0001_P0002\TR1_2_W0001_P0002_T0001_R1_P1_K1_Ch2-Ch1.zen
2.700003e+01	8.449990e+00	20151204_gfpNIPBLcf1_Prometa\MitoSys2\LSM\gfpNIPBLcf1_Noc\rnd2\DE_W0002\DE_W0002_P0001\DE_2_W0002_P0001_T0001\TR1_W0001_P0002\TR1_2_W0001_P0002_T0001_R1_P1_K1_Ch2-Ch1.zen
2.706003e+01	9.416650e+00	20151204_gfpNIPBLcf1_Prometa\MitoSys2\LSM\gfpNIPBLcf1_Noc\rnd2\DE_W0002\DE_W0002_P0001\DE_2_W0002_P0001_T0001\TR1_W0001_P0002\TR1_2_W0001_P0002_T0001_R1_P1_K1_Ch2-Ch1.zen
2.712003e+01	1.269998e+01	20151204_gfpNIPBLcf1_Prometa\MitoSys2\LSM\gfpNIPBLcf1_Noc\rnd2\DE_W0002\DE_W0002_P0001\DE_2_W0002_P0001_T0001\TR1_W0001_P0002\TR1_2_W0001_P0002_T0001_R1_P1_K1_Ch2-Ch1.zen
2.718003e+01	1.299998e+01	20151204_gfpNIPBLcf1_Prometa\MitoSys2\LSM\gfpNIPBLcf1_Noc\rnd2\DE_W0002\DE_W0002_P0001\DE_2_W0002_P0001_T0001\TR1_W0001_P0002\TR1_2_W0001_P0002_T0001_R1_P1_K1_Ch2-Ch1.zen
2.724003e+01	1.114999e+01	20151204_gfpNIPBLcf1_Prometa\MitoSys2\LSM\gfpNIPBLcf1_Noc\rnd2\DE_W0002\DE_W0002_P0001\DE_2_W0002_P0001_T0001\TR1_W0001_P0002\TR1_2_W0001_P0002_T0001_R1_P1_K1_Ch2-Ch1.zen
2.730003e+01	1.169999e+01	20151204_gfpNIPBLcf1_Prometa\MitoSys2\LSM\gfpNIPBLcf1_Noc\rnd2\DE_W0002\DE_W0002_P0001\DE_2_W0002_P0001_T0001\TR1_W0001_P0002\TR1_2_W0001_P0002_T0001_R1_P1_K1_Ch2-Ch1.zen
2.736003e+01	1.009999e+01	20151204_gfpNIPBLcf1_Prometa\MitoSys2\LSM\gfpNIPBLcf1_Noc\rnd2\DE_W0002\DE_W0002_P0001\DE_2_W0002_P0001_T0001\TR1_W0001_P0002\TR1_2_W0001_P0002_T0001_R1_P1_K1_Ch2-Ch1.zen
2.742003e+01	9.049990e+00	20151204_gfpNIPBLcf1_Prometa\MitoSys2\LSM\gfpNIPBLcf1_Noc\rnd2\DE_W0002\DE_W0002_P0001\DE_2_W0002_P0001_T0001\TR1_W0001_P0002\TR1_2_W0001_P0002_T0001_R1_P1_K1_Ch2-Ch1.zen
2.748003e+01	1.083332e+01	20151204_gfpNIPBLcf1_Prometa\MitoSys2\LSM\gfpNIPBLcf1_Noc\rnd2\DE_W0002\DE_W0002_P0001\DE_2_W0002_P0001_T0001\TR1_W0001_P0002\TR1_2_W0001_P0002_T0001_R1_P1_K1_Ch2-Ch1.zen
2.754004e+01	1.126665e+01	20151204_gfpNIPBLcf1_Prometa\MitoSys2\LSM\gfpNIPBLcf1_Noc\rnd2\DE_W0002\DE_W0002_P0001\DE_2_W0002_P0001_T0001\TR1_W0001_P0002\TR1_2_W0001_P0002_T0001_R1_P1_K1_Ch2-Ch1.zen
2.760003e+01	8.983320e+00	20151204_gfpNIPBLcf1_Prometa\MitoSys2\LSM\gfpNIPBLcf1_Noc\rnd2\DE_W0002\DE_W0002_P0001\DE_2_W0002_P0001_T0001\TR1_W0001_P0002\TR1_2_W0001_P0002_T0001_R1_P1_K1_Ch2-Ch1.zen
2.766003e+01	1.111665e+01	20151204_gfpNIPBLcf1_Prometa\MitoSys2\LSM\gfpNIPBLcf1_Noc\rnd2\DE_W0002\DE_W0002_P0001\DE_2_W0002_P0001_T0001\TR1_W0001_P0002\TR1_2_W0001_P0002_T0001_R1_P1_K1_Ch2-Ch1.zen
2.772004e+01	1.176665e+01	20151204_gfpNIPBLcf1_Prometa\MitoSys2\LSM\gfpNIPBLcf1_Noc\rnd2\DE_W0002\DE_W0002_P0001\DE_2_W0002_P0001_T0001\TR1_W0001_P0002\TR1_2_W0001_P0002_T0001_R1_P1_K1_Ch2-Ch1.zen
2.778004e+01	1.254998e+01	20151204_gfpNIPBLcf1_Prometa\MitoSys2\LSM\gfpNIPBLcf1_Noc\rnd2\DE_W0002\DE_W0002_P0001\DE_2_W0002_P0001_T0001\TR1_W0001_P0002\TR1_2_W0001_P0002_T0001_R1_P1_K1_Ch2-Ch1.zen
2.784003e+01	1.186665e+01	20151204_gfpNIPBLcf1_Prometa\MitoSys2\LSM\gfpNIPBLcf1_Noc\rnd2\DE_W0002\DE_W0002_P0001\DE_2_W0002_P0001_T0001\TR1_W0001_P0002\TR1_2_W0001_P0002_T0001_R1_P1_K1_Ch2-Ch1.zen
2.790003e+01	1.116665e+01	20151204_gfpNIPBLcf1_Prometa\MitoSys2\LSM\gfpNIPBLcf1_Noc\rnd2\DE_W0002\DE_W0002_P0001\DE_2_W0002_P0001_T0001\TR1_W0001_P0002\TR1_2_W0001_P0002_T0001_R1_P1_K1_Ch2-Ch1.zen
2.796004e+01	1.023332e+01	20151204_gfpNIPBLcf1_Prometa\MitoSys2\LSM\gfpNIPBLcf1_Noc\rnd2\DE_W0002\DE_W0002_P0001\DE_2_W0002_P0001_T0001\TR1_W0001_P0002\TR1_2_W0001_P0002_T0001_R1_P1_K1_Ch2-Ch1.zen
2.802003e+01	9.433320e+00	20151204_gfpNIPBLcf1_Prometa\MitoSys2\LSM\gfpNIPBLcf1_Noc\rnd2\DE_W0002\DE_W0002_P0001\DE_2_W0002_P0001_T0001\TR1_W0001_P0002\TR1_2_W0001_P0002_T0001_R1_P1_K1_Ch2-Ch1.zen
2.808003e+01	1.153332e+01	20151204_gfpNIPBLcf1_Prometa\MitoSys2\LSM\gfpNIPBLcf1_Noc\rnd2\DE_W0002\DE_W0002_P0001\DE_2_W0002_P0001_T0001\TR1_W0001_P0002\TR1_2_W0001_P0002_T0001_R1_P1_K1_Ch2-Ch1.zen
2.814004e+01	1.193332e+01	20151204_gfpNIPBLcf1_Prometa\MitoSys2\LSM\gfpNIPBLcf1_Noc\rnd2\DE_W0002\DE_W0002_P0001\DE_2_W0002_P0001_T0001\TR1_W0001_P0002\TR1_2_W0001_P0002_T0001_R1_P1_K1_Ch2-Ch1.zen
2.820004e+01	1.431665e+01	20151204_gfpNIPBLcf1_Prometa\MitoSys2\LSM\gfpNIPBLcf1_Noc\rnd2\DE_W0002\DE_W0002_P0001\DE_2_W0002_P0001_T0001\TR1_W0001_P0002\TR1_2_W0001_P0002_T0001_R1_P1_K1_Ch2-Ch1.zen
2.826003e+01	1.159999e+01	20151204_gfpNIPBLcf1_Prometa\MitoSys2\LSM\gfpNIPBLcf1_Noc\rnd2\DE_W0002\DE_W0002_P0001\DE_2_W0002_P0001_T0001\TR1_W0001_P0002\TR1_2_W0001_P0002_T0001_R1_P1_K1_Ch2-Ch1.zen
2.832004e+01	1.541665e+01	20151204_gfpNIPBLcf1_Prometa\MitoSys2\LSM\gfpNIPBLcf1_Noc\rnd2\DE_W0002\DE_W0002_P0001\DE_2_W0002_P0001_T0001\TR1_W0001_P0002\TR1_2_W0001_P0002_T0001_R1_P1_K1_Ch2-Ch1.zen
2.838004e+01	1.204998e+01	20151204_gfpNIPBLcf1_Prometa\MitoSys2\LSM\gfpNIPBLcf1_Noc\rnd2\DE_W0002\DE_W0002_P0001\DE_2_W0002_P0001_T0001\TR1_W0001_P0002\TR1_2_W0001_P0002_T0001_R1_P1_K1_Ch2-Ch1.zen
2.844003e+01	1.114999e+01	20151204_gfpNIPBLcf1_Prometa\MitoSys2\LSM\gfpNIPBLcf1_Noc\rnd2\DE_W0002\DE_W0002_P0001\DE_2_W0002_P0001_T0001\TR1_W0001_P0002\TR1_2_W0001_P0002_T0001_R1_P1_K1_Ch2-Ch1.zen
2.850004e+01	1.248332e+01	20151204_gfpNIPBLcf1_Prometa\MitoSys2\LSM\gfpNIPBLcf1_Noc\rnd2\DE_W0002\DE_W0002_P0001\DE_2_W0002_P0001_T0001\TR1_W0001_P0002\TR1_2_W0001_P0002_T0001_R1_P1_K1_Ch2-Ch1.zen
2.856004e+01	9.316660e+00	20151204_gfpNIPBLcf1_Prometa\MitoSys2\LSM\gfpNIPBLcf1_Noc\rnd2\DE_W0002\DE_W0002_P0001\DE_2_W0002_P0001_T0001\TR1_W0001_P0002\TR1_2_W0001_P0002_T0001_R1_P1_K1_Ch2-Ch1.zen
2.862004e+01	1.018332e+01	20151204_gfpNIPBLcf1_Prometa\MitoSys2\LSM\gfpNIPBLcf1_Noc\rnd2\DE_W0002\DE_W0002_P0001\DE_2_W0002_P0001_T0001\TR1_W0001_P0002\TR1_2_W0001_P0002_T0001_R1_P1_K1_Ch2-Ch1.zen
2.868004e+01	1.019999e+01	20151204_gfpNIPBLcf1_Prometa\MitoSys2\LSM\gfpNIPBLcf1_Noc\rnd2\DE_W0002\DE_W0002_P0001\DE_2_W0002_P0001_T0001\TR1_W0001_P0002\TR1_2_W0001_P0002_T0001_R1_P1_K1_Ch2-Ch1.zen
2.874004e+01	1.048332e+01	20151204_gfpNIPBLcf1_Prometa\MitoSys2\LSM\gfpNIPBLcf1_Noc\rnd2\DE_W0002\DE_W0002_P0001\DE_2_W0002_P0001_T0001\TR1_W0001_P0002\TR1_2_W0001_P0002_T0001_R1_P1_K1_Ch2-Ch1.zen
2.880004e+01	1.016665e+01	20151204_gfpNIPBLcf1_Prometa\MitoSys2\LSM\gfpNIPBLcf1_Noc\rnd2\DE_W0002\DE_W0002_P0001\DE_2_W0002_P0001_T0001\TR1_W0001_P0002\TR1_2_W0001_P0002_T0001_R1_P1_K1_Ch2-Ch1.zen
2.886004e+01	9.033320e+00	20151204_gfpNIPBLcf1_Prometa\MitoSys2\LSM\gfpNIPBLcf1_Noc\rnd2\DE_W0002\DE_W0002_P0001\DE_2_W0002_P0001_T0001\TR1_W0001_P0002\TR1_2_W0001_P0002_T0001_R1_P1_K1_Ch2-Ch1.zen
2.892004e+01	8.899990e+00	20151204_gfpNIPBLcf1_Prometa\MitoSys2\LSM\gfpNIPBLcf1_Noc\rnd2\DE_W0002\DE_W0002_P0001\DE_2_W0002_P0001_T0001\TR1_W0001_P0002\TR1_2_W0001_P0002_T0001_R1_P1_K1_Ch2-Ch1.zen
2.898004e+01	1.061665e+01	20151204_gfpNIPBLcf1_Prometa\MitoSys2\LSM\gfpNIPBLcf1_Noc\rnd2\DE_W0002\DE_W0002_P0001\DE_2_W0002_P0001_T0001\TR1_W0001_P0002\TR1_2_W0001_P0002_T0001_R1_P1_K1_Ch2-Ch1.zen
2.904004e+01	7.883320e+00	20151204_gfpNIPBLcf1_Prometa\MitoSys2\LSM\gfpNIPBLcf1_Noc\rnd2\DE_W0002\DE_W0002_P0001\DE_2_W0002_P0001_T0001\TR1_W0001_P0002\TR1_2_W0001_P0002_T0001_R1_P1_K1_Ch2-Ch1.zen
2.910004e+01	9.716650e+00	20151204_gfpNIPBLcf1_Prometa\MitoSys2\LSM\gfpNIPBLcf1_Noc\rnd2\DE_W0002\DE_W0002_P0001\DE_2_W0002_P0001_T0001\TR1_W0001_P0002\TR1_2_W0001_P0002_T0001_R1_P1_K1_Ch2-Ch1.zen
2.916004e+01	1.068332e+01	20151204_gfpNIPBLcf1_Prometa\MitoSys2\LSM\gfpNIPBLcf1_Noc\rnd2\DE_W0002\DE_W0002_P0001\DE_2_W0002_P0001_T0001\TR1_W0001_P0002\TR1_2_W0001_P0002_T0001_R1_P1_K1_Ch2-Ch1.zen
2.922004e+01	1.376665e+01	20151204_gfpNIPBLcf1_Prometa\MitoSys2\LSM\gfpNIPBLcf1_Noc\rnd2\DE_W0002\DE_W0002_P0001\DE_2_W0002_P0001_T0001\TR1_W0001_P0002\TR1_2_W0001_P0002_T0001_R1_P1_K1_Ch2-Ch1.zen
2.928004e+01	1.054999e+01	20151204_gfpNIPBLcf1_Prometa\MitoSys2\LSM\gfpNIPBLcf1_Noc\rnd2\DE_W0002\DE_W0002_P0001\DE_2_W0002_P0001_T0001\TR1_W0001_P0002\TR1_2_W0001_P0002_T0001_R1_P1_K1_Ch2-Ch1.zen
2.934004e+01	9.266650e+00	20151204_gfpNIPBLcf1_Prometa\MitoSys2\LSM\gfpNIPBLcf1_Noc\rnd2\DE_W0002\DE_W0002_P0001\DE_2_W0002_P0001_T0001\TR1_W0001_P0002\TR1_2_W0001_P0002_T0001_R1_P1_K1_Ch2-Ch1.zen
2.940004e+01	1.129999e+01	20151204_gfpNIPBLcf1_Prometa\MitoSys2\LSM\gfpNIPBLcf1_Noc\rnd2\DE_W0002\DE_W0002_P0001\DE_2_W0002_P0001_T0001\TR1_W0001_P0002\TR1_2_W0001_P0002_T0001_R1_P1_K1_Ch2-Ch1.zen
2.946004e+01	9.833320e+00	20151204_gfpNIPBLcf1_Prometa\MitoSys2\LSM\gfpNIPBLcf1_Noc\rnd2\DE_W0002\DE_W0002_P0001\DE_2_W0002_P0001_T0001\TR1_W0001_P0002\TR1_2_W0001_P0002_T0001_R1_P1_K1_Ch2-Ch1.zen
2.952004e+01	1.241665e+01	20151204_gfpNIPBLcf1_Prometa\MitoSys2\LSM\gfpNIPBLcf1_Noc\rnd2\DE_W0002\DE_W0002_P0001\DE_2_W0002_P0001_T0001\TR1_W0001_P0002\TR1_2_W0001_P0002_T0001_R1_P1_K1_Ch2-Ch1.zen
2.958004e+01	9.233320e+00	20151204_gfpNIPBLcf1_Prometa\MitoSys2\LSM\gfpNIPBLcf1_Noc\rnd2\DE_W0002\DE_W0002_P0001\DE_2_W0002_P0001_T0001\TR1_W0001_P0002\TR1_2_W0001_P0002_T0001_R1_P1_K1_Ch2-Ch1.zen
2.964004e+01	9.766650e+00	20151204_gfpNIPBLcf1_Prometa\MitoSys2\LSM\gfpNIPBLcf1_Noc\rnd2\DE_W0002\DE_W0002_P0001\DE_2_W0002_P0001_T0001\TR1_W0001_P0002\TR1_2_W0001_P0002_T0001_R1_P1_K1_Ch2-Ch1.zen
2.970004e+01	8.533320e+00	20151204_gfpNIPBLcf1_Prometa\MitoSys2\LSM\gfpNIPBLcf1_Noc\rnd2\DE_W0002\DE_W0002_P0001\DE_2_W0002_P0001_T0001\TR1_W0001_P0002\TR1_2_W0001_P0002_T0001_R1_P1_K1_Ch2-Ch1.zen
2.976004e+01	1.013332e+01	20151204_gfpNIPBLcf1_Prometa\MitoSys2\LSM\gfpNIPBLcf1_Noc\rnd2\DE_W0002\DE_W0002_P0001\DE_2_W0002_P0001_T0001\TR1_W0001_P0002\TR1_2_W0001_P0002_T0001_R1_P1_K1_Ch2-Ch1.zen
2.982004e+01	1.126665e+01	20151204_gfpNIPBLcf1_Prometa\MitoSys2\LSM\gfpNIPBLcf1_Noc\rnd2\DE_W0002\DE_W0002_P0001\DE_2_W0002_P0001_T0001\TR1_W0001_P0002\TR1_2_W0001_P0002_T0001_R1_P1_K1_Ch2-Ch1.zen
2.988004e+01	1.063332e+01	20151204_gfpNIPBLcf1_Prometa\MitoSys2\LSM\gfpNIPBLcf1_Noc\rnd2\DE_W0002\DE_W0002_P0001\DE_2_W0002_P0001_T0001\TR1_W0001_P0002\TR1_2_W0001_P0002_T0001_R1_P1_K1_Ch2-Ch1.zen
2.994004e+01	1.041665e+01	20151204_gfpNIPBLcf1_Prometa\MitoSys2\LSM\gfpNIPBLcf1_Noc\rnd2\DE_W0002\DE_W0002_P0001\DE_2_W0002_P0001_T0001\TR1_W0001_P0002\TR1_2_W0001_P0002_T0001_R1_P1_K1_Ch2-Ch1.zen
0	8.283250e+00	20151204_gfpNIPBLcf1_Prometa\MitoSys2\LSM\gfpNIPBLcf1_Noc\rnd2\DE_W0002\DE_W0002_P0001\DE_2_W0002_P0001_T0001\TR1_W0001_P0002\TR1_2_W0001_P0002_T0001_R1_P2_K1_Ch2-Ch1.zen
6.000060e-02	9.283240e+00	20151204_gfpNIPBLcf1_Prometa\MitoSys2\LSM\gfpNIPBLcf1_Noc\rnd2\DE_W0002\DE_W0002_P0001\DE_2_W0002_P0001_T0001\TR1_W0001_P0002\TR1_2_W0001_P0002_T0001_R1_P2_K1_Ch2-Ch1.zen
1.200000e-01	1.266654e+01	20151204_gfpNIPBLcf1_Prometa\MitoSys2\LSM\gfpNIPBLcf1_Noc\rnd2\DE_W0002\DE_W0002_P0001\DE_2_W0002_P0001_T0001\TR1_W0001_P0002\TR1_2_W0001_P0002_T0001_R1_P2_K1_Ch2-Ch1.zen
1.800000e-01	1.128323e+01	20151204_gfpNIPBLcf1_Prometa\MitoSys2\LSM\gfpNIPBLcf1_Noc\rnd2\DE_W0002\DE_W0002_P0001\DE_2_W0002_P0001_T0001\TR1_W0001_P0002\TR1_2_W0001_P0002_T0001_R1_P2_K1_Ch2-Ch1.zen
2.400000e-01	9.733240e+00	20151204_gfpNIPBLcf1_Prometa\MitoSys2\LSM\gfpNIPBLcf1_Noc\rnd2\DE_W0002\DE_W0002_P0001\DE_2_W0002_P0001_T0001\TR1_W0001_P0002\TR1_2_W0001_P0002_T0001_R1_P2_K1_Ch2-Ch1.zen
3.000000e-01	1.523319e+01	20151204_gfpNIPBLcf1_Prometa\MitoSys2\LSM\gfpNIPBLcf1_Noc\rnd2\DE_W0002\DE_W0002_P0001\DE_2_W0002_P0001_T0001\TR1_W0001_P0002\TR1_2_W0001_P0002_T0001_R1_P2_K1_Ch2-Ch1.zen
3.600000e-01	1.271655e+01	20151204_gfpNIPBLcf1_Prometa\MitoSys2\LSM\gfpNIPBLcf1_Noc\rnd2\DE_W0002\DE_W0002_P0001\DE_2_W0002_P0001_T0001\TR1_W0001_P0002\TR1_2_W0001_P0002_T0001_R1_P2_K1_Ch2-Ch1.zen
4.200000e-01	1.083323e+01	20151204_gfpNIPBLcf1_Prometa\MitoSys2\LSM\gfpNIPBLcf1_Noc\rnd2\DE_W0002\DE_W0002_P0001\DE_2_W0002_P0001_T0001\TR1_W0001_P0002\TR1_2_W0001_P0002_T0001_R1_P2_K1_Ch2-Ch1.zen
4.800000e-01	8.666580e+00	20151204_gfpNIPBLcf1_Prometa\MitoSys2\LSM\gfpNIPBLcf1_Noc\rnd2\DE_W0002\DE_W0002_P0001\DE_2_W0002_P0001_T0001\TR1_W0001_P0002\TR1_2_W0001_P0002_T0001_R1_P2_K1_Ch2-Ch1.zen
5.400100e-01	1.056657e+01	20151204_gfpNIPBLcf1_Prometa\MitoSys2\LSM\gfpNIPBLcf1_Noc\rnd2\DE_W0002\DE_W0002_P0001\DE_2_W0002_P0001_T0001\TR1_W0001_P0002\TR1_2_W0001_P0002_T0001_R1_P2_K1_Ch2-Ch1.zen
6.000100e-01	1.004990e+01	20151204_gfpNIPBLcf1_Prometa\MitoSys2\LSM\gfpNIPBLcf1_Noc\rnd2\DE_W0002\DE_W0002_P0001\DE_2_W0002_P0001_T0001\TR1_W0001_P0002\TR1_2_W0001_P0002_T0001_R1_P2_K1_Ch2-Ch1.zen
6.600100e-01	8.449920e+00	20151204_gfpNIPBLcf1_Prometa\MitoSys2\LSM\gfpNIPBLcf1_Noc\rnd2\DE_W0002\DE_W0002_P0001\DE_2_W0002_P0001_T0001\TR1_W0001_P0002\TR1_2_W0001_P0002_T0001_R1_P2_K1_Ch2-Ch1.zen
7.200100e-01	7.949920e+00	20151204_gfpNIPBLcf1_Prometa\MitoSys2\LSM\gfpNIPBLcf1_Noc\rnd2\DE_W0002\DE_W0002_P0001\DE_2_W0002_P0001_T0001\TR1_W0001_P0002\TR1_2_W0001_P0002_T0001_R1_P2_K1_Ch2-Ch1.zen
7.800100e-01	8.583250e+00	20151204_gfpNIPBLcf1_Prometa\MitoSys2\LSM\gfpNIPBLcf1_Noc\rnd2\DE_W0002\DE_W0002_P0001\DE_2_W0002_P0001_T0001\TR1_W0001_P0002\TR1_2_W0001_P0002_T0001_R1_P2_K1_Ch2-Ch1.zen
8.400100e-01	8.583250e+00	20151204_gfpNIPBLcf1_Prometa\MitoSys2\LSM\gfpNIPBLcf1_Noc\rnd2\DE_W0002\DE_W0002_P0001\DE_2_W0002_P0001_T0001\TR1_W0001_P0002\TR1_2_W0001_P0002_T0001_R1_P2_K1_Ch2-Ch1.zen
9.000100e-01	8.066590e+00	20151204_gfpNIPBLcf1_Prometa\MitoSys2\LSM\gfpNIPBLcf1_Noc\rnd2\DE_W0002\DE_W0002_P0001\DE_2_W0002_P0001_T0001\TR1_W0001_P0002\TR1_2_W0001_P0002_T0001_R1_P2_K1_Ch2-Ch1.zen
9.600100e-01	7.733260e+00	20151204_gfpNIPBLcf1_Prometa\MitoSys2\LSM\gfpNIPBLcf1_Noc\rnd2\DE_W0002\DE_W0002_P0001\DE_2_W0002_P0001_T0001\TR1_W0001_P0002\TR1_2_W0001_P0002_T0001_R1_P2_K1_Ch2-Ch1.zen
1.020010e+00	8.149920e+00	20151204_gfpNIPBLcf1_Prometa\MitoSys2\LSM\gfpNIPBLcf1_Noc\rnd2\DE_W0002\DE_W0002_P0001\DE_2_W0002_P0001_T0001\TR1_W0001_P0002\TR1_2_W0001_P0002_T0001_R1_P2_K1_Ch2-Ch1.zen
1.080010e+00	7.749930e+00	20151204_gfpNIPBLcf1_Prometa\MitoSys2\LSM\gfpNIPBLcf1_Noc\rnd2\DE_W0002\DE_W0002_P0001\DE_2_W0002_P0001_T0001\TR1_W0001_P0002\TR1_2_W0001_P0002_T0001_R1_P2_K1_Ch2-Ch1.zen
1.140010e+00	8.166590e+00	20151204_gfpNIPBLcf1_Prometa\MitoSys2\LSM\gfpNIPBLcf1_Noc\rnd2\DE_W0002\DE_W0002_P0001\DE_2_W0002_P0001_T0001\TR1_W0001_P0002\TR1_2_W0001_P0002_T0001_R1_P2_K1_Ch2-Ch1.zen
1.200010e+00	8.166590e+00	20151204_gfpNIPBLcf1_Prometa\MitoSys2\LSM\gfpNIPBLcf1_Noc\rnd2\DE_W0002\DE_W0002_P0001\DE_2_W0002_P0001_T0001\TR1_W0001_P0002\TR1_2_W0001_P0002_T0001_R1_P2_K1_Ch2-Ch1.zen
1.260010e+00	9.116580e+00	20151204_gfpNIPBLcf1_Prometa\MitoSys2\LSM\gfpNIPBLcf1_Noc\rnd2\DE_W0002\DE_W0002_P0001\DE_2_W0002_P0001_T0001\TR1_W0001_P0002\TR1_2_W0001_P0002_T0001_R1_P2_K1_Ch2-Ch1.zen
1.320010e+00	7.183260e+00	20151204_gfpNIPBLcf1_Prometa\MitoSys2\LSM\gfpNIPBLcf1_Noc\rnd2\DE_W0002\DE_W0002_P0001\DE_2_W0002_P0001_T0001\TR1_W0001_P0002\TR1_2_W0001_P0002_T0001_R1_P2_K1_Ch2-Ch1.zen
1.380010e+00	8.849920e+00	20151204_gfpNIPBLcf1_Prometa\MitoSys2\LSM\gfpNIPBLcf1_Noc\rnd2\DE_W0002\DE_W0002_P0001\DE_2_W0002_P0001_T0001\TR1_W0001_P0002\TR1_2_W0001_P0002_T0001_R1_P2_K1_Ch2-Ch1.zen
1.440010e+00	9.233240e+00	20151204_gfpNIPBLcf1_Prometa\MitoSys2\LSM\gfpNIPBLcf1_Noc\rnd2\DE_W0002\DE_W0002_P0001\DE_2_W0002_P0001_T0001\TR1_W0001_P0002\TR1_2_W0001_P0002_T0001_R1_P2_K1_Ch2-Ch1.zen
1.500010e+00	7.033270e+00	20151204_gfpNIPBLcf1_Prometa\MitoSys2\LSM\gfpNIPBLcf1_Noc\rnd2\DE_W0002\DE_W0002_P0001\DE_2_W0002_P0001_T0001\TR1_W0001_P0002\TR1_2_W0001_P0002_T0001_R1_P2_K1_Ch2-Ch1.zen
1.560010e+00	1.204988e+01	20151204_gfpNIPBLcf1_Prometa\MitoSys2\LSM\gfpNIPBLcf1_Noc\rnd2\DE_W0002\DE_W0002_P0001\DE_2_W0002_P0001_T0001\TR1_W0001_P0002\TR1_2_W0001_P0002_T0001_R1_P2_K1_Ch2-Ch1.zen
1.620020e+00	9.183250e+00	20151204_gfpNIPBLcf1_Prometa\MitoSys2\LSM\gfpNIPBLcf1_Noc\rnd2\DE_W0002\DE_W0002_P0001\DE_2_W0002_P0001_T0001\TR1_W0001_P0002\TR1_2_W0001_P0002_T0001_R1_P2_K1_Ch2-Ch1.zen
1.680020e+00	1.006657e+01	20151204_gfpNIPBLcf1_Prometa\MitoSys2\LSM\gfpNIPBLcf1_Noc\rnd2\DE_W0002\DE_W0002_P0001\DE_2_W0002_P0001_T0001\TR1_W0001_P0002\TR1_2_W0001_P0002_T0001_R1_P2_K1_Ch2-Ch1.zen
1.740020e+00	7.983260e+00	20151204_gfpNIPBLcf1_Prometa\MitoSys2\LSM\gfpNIPBLcf1_Noc\rnd2\DE_W0002\DE_W0002_P0001\DE_2_W0002_P0001_T0001\TR1_W0001_P0002\TR1_2_W0001_P0002_T0001_R1_P2_K1_Ch2-Ch1.zen
1.800020e+00	6.816600e+00	20151204_gfpNIPBLcf1_Prometa\MitoSys2\LSM\gfpNIPBLcf1_Noc\rnd2\DE_W0002\DE_W0002_P0001\DE_2_W0002_P0001_T0001\TR1_W0001_P0002\TR1_2_W0001_P0002_T0001_R1_P2_K1_Ch2-Ch1.zen
1.860020e+00	7.116600e+00	20151204_gfpNIPBLcf1_Prometa\MitoSys2\LSM\gfpNIPBLcf1_Noc\rnd2\DE_W0002\DE_W0002_P0001\DE_2_W0002_P0001_T0001\TR1_W0001_P0002\TR1_2_W0001_P0002_T0001_R1_P2_K1_Ch2-Ch1.zen
1.920020e+00	9.066580e+00	20151204_gfpNIPBLcf1_Prometa\MitoSys2\LSM\gfpNIPBLcf1_Noc\rnd2\DE_W0002\DE_W0002_P0001\DE_2_W0002_P0001_T0001\TR1_W0001_P0002\TR1_2_W0001_P0002_T0001_R1_P2_K1_Ch2-Ch1.zen
1.980020e+00	1.076656e+01	20151204_gfpNIPBLcf1_Prometa\MitoSys2\LSM\gfpNIPBLcf1_Noc\rnd2\DE_W0002\DE_W0002_P0001\DE_2_W0002_P0001_T0001\TR1_W0001_P0002\TR1_2_W0001_P0002_T0001_R1_P2_K1_Ch2-Ch1.zen
2.040020e+00	9.266580e+00	20151204_gfpNIPBLcf1_Prometa\MitoSys2\LSM\gfpNIPBLcf1_Noc\rnd2\DE_W0002\DE_W0002_P0001\DE_2_W0002_P0001_T0001\TR1_W0001_P0002\TR1_2_W0001_P0002_T0001_R1_P2_K1_Ch2-Ch1.zen
2.100020e+00	6.866600e+00	20151204_gfpNIPBLcf1_Prometa\MitoSys2\LSM\gfpNIPBLcf1_Noc\rnd2\DE_W0002\DE_W0002_P0001\DE_2_W0002_P0001_T0001\TR1_W0001_P0002\TR1_2_W0001_P0002_T0001_R1_P2_K1_Ch2-Ch1.zen
2.160020e+00	1.001657e+01	20151204_gfpNIPBLcf1_Prometa\MitoSys2\LSM\gfpNIPBLcf1_Noc\rnd2\DE_W0002\DE_W0002_P0001\DE_2_W0002_P0001_T0001\TR1_W0001_P0002\TR1_2_W0001_P0002_T0001_R1_P2_K1_Ch2-Ch1.zen
2.220020e+00	1.076656e+01	20151204_gfpNIPBLcf1_Prometa\MitoSys2\LSM\gfpNIPBLcf1_Noc\rnd2\DE_W0002\DE_W0002_P0001\DE_2_W0002_P0001_T0001\TR1_W0001_P0002\TR1_2_W0001_P0002_T0001_R1_P2_K1_Ch2-Ch1.zen
2.280020e+00	9.766570e+00	20151204_gfpNIPBLcf1_Prometa\MitoSys2\LSM\gfpNIPBLcf1_Noc\rnd2\DE_W0002\DE_W0002_P0001\DE_2_W0002_P0001_T0001\TR1_W0001_P0002\TR1_2_W0001_P0002_T0001_R1_P2_K1_Ch2-Ch1.zen
2.340020e+00	1.039990e+01	20151204_gfpNIPBLcf1_Prometa\MitoSys2\LSM\gfpNIPBLcf1_Noc\rnd2\DE_W0002\DE_W0002_P0001\DE_2_W0002_P0001_T0001\TR1_W0001_P0002\TR1_2_W0001_P0002_T0001_R1_P2_K1_Ch2-Ch1.zen
2.400020e+00	9.183250e+00	20151204_gfpNIPBLcf1_Prometa\MitoSys2\LSM\gfpNIPBLcf1_Noc\rnd2\DE_W0002\DE_W0002_P0001\DE_2_W0002_P0001_T0001\TR1_W0001_P0002\TR1_2_W0001_P0002_T0001_R1_P2_K1_Ch2-Ch1.zen
2.460020e+00	9.649910e+00	20151204_gfpNIPBLcf1_Prometa\MitoSys2\LSM\gfpNIPBLcf1_Noc\rnd2\DE_W0002\DE_W0002_P0001\DE_2_W0002_P0001_T0001\TR1_W0001_P0002\TR1_2_W0001_P0002_T0001_R1_P2_K1_Ch2-Ch1.zen
2.520020e+00	9.449910e+00	20151204_gfpNIPBLcf1_Prometa\MitoSys2\LSM\gfpNIPBLcf1_Noc\rnd2\DE_W0002\DE_W0002_P0001\DE_2_W0002_P0001_T0001\TR1_W0001_P0002\TR1_2_W0001_P0002_T0001_R1_P2_K1_Ch2-Ch1.zen
2.580020e+00	8.366590e+00	20151204_gfpNIPBLcf1_Prometa\MitoSys2\LSM\gfpNIPBLcf1_Noc\rnd2\DE_W0002\DE_W0002_P0001\DE_2_W0002_P0001_T0001\TR1_W0001_P0002\TR1_2_W0001_P0002_T0001_R1_P2_K1_Ch2-Ch1.zen
2.640030e+00	9.316580e+00	20151204_gfpNIPBLcf1_Prometa\MitoSys2\LSM\gfpNIPBLcf1_Noc\rnd2\DE_W0002\DE_W0002_P0001\DE_2_W0002_P0001_T0001\TR1_W0001_P0002\TR1_2_W0001_P0002_T0001_R1_P2_K1_Ch2-Ch1.zen
2.700030e+00	8.883250e+00	20151204_gfpNIPBLcf1_Prometa\MitoSys2\LSM\gfpNIPBLcf1_Noc\rnd2\DE_W0002\DE_W0002_P0001\DE_2_W0002_P0001_T0001\TR1_W0001_P0002\TR1_2_W0001_P0002_T0001_R1_P2_K1_Ch2-Ch1.zen
2.760030e+00	1.081656e+01	20151204_gfpNIPBLcf1_Prometa\MitoSys2\LSM\gfpNIPBLcf1_Noc\rnd2\DE_W0002\DE_W0002_P0001\DE_2_W0002_P0001_T0001\TR1_W0001_P0002\TR1_2_W0001_P0002_T0001_R1_P2_K1_Ch2-Ch1.zen
2.820030e+00	9.783240e+00	20151204_gfpNIPBLcf1_Prometa\MitoSys2\LSM\gfpNIPBLcf1_Noc\rnd2\DE_W0002\DE_W0002_P0001\DE_2_W0002_P0001_T0001\TR1_W0001_P0002\TR1_2_W0001_P0002_T0001_R1_P2_K1_Ch2-Ch1.zen
2.880030e+00	7.183260e+00	20151204_gfpNIPBLcf1_Prometa\MitoSys2\LSM\gfpNIPBLcf1_Noc\rnd2\DE_W0002\DE_W0002_P0001\DE_2_W0002_P0001_T0001\TR1_W0001_P0002\TR1_2_W0001_P0002_T0001_R1_P2_K1_Ch2-Ch1.zen
2.940030e+00	1.079990e+01	20151204_gfpNIPBLcf1_Prometa\MitoSys2\LSM\gfpNIPBLcf1_Noc\rnd2\DE_W0002\DE_W0002_P0001\DE_2_W0002_P0001_T0001\TR1_W0001_P0002\TR1_2_W0001_P0002_T0001_R1_P2_K1_Ch2-Ch1.zen
3.000030e+00	8.849920e+00	20151204_gfpNIPBLcf1_Prometa\MitoSys2\LSM\gfpNIPBLcf1_Noc\rnd2\DE_W0002\DE_W0002_P0001\DE_2_W0002_P0001_T0001\TR1_W0001_P0002\TR1_2_W0001_P0002_T0001_R1_P2_K1_Ch2-Ch1.zen
3.060030e+00	1.058323e+01	20151204_gfpNIPBLcf1_Prometa\MitoSys2\LSM\gfpNIPBLcf1_Noc\rnd2\DE_W0002\DE_W0002_P0001\DE_2_W0002_P0001_T0001\TR1_W0001_P0002\TR1_2_W0001_P0002_T0001_R1_P2_K1_Ch2-Ch1.zen
3.120030e+00	7.899920e+00	20151204_gfpNIPBLcf1_Prometa\MitoSys2\LSM\gfpNIPBLcf1_Noc\rnd2\DE_W0002\DE_W0002_P0001\DE_2_W0002_P0001_T0001\TR1_W0001_P0002\TR1_2_W0001_P0002_T0001_R1_P2_K1_Ch2-Ch1.zen
3.180030e+00	9.849910e+00	20151204_gfpNIPBLcf1_Prometa\MitoSys2\LSM\gfpNIPBLcf1_Noc\rnd2\DE_W0002\DE_W0002_P0001\DE_2_W0002_P0001_T0001\TR1_W0001_P0002\TR1_2_W0001_P0002_T0001_R1_P2_K1_Ch2-Ch1.zen
3.240030e+00	8.766580e+00	20151204_gfpNIPBLcf1_Prometa\MitoSys2\LSM\gfpNIPBLcf1_Noc\rnd2\DE_W0002\DE_W0002_P0001\DE_2_W0002_P0001_T0001\TR1_W0001_P0002\TR1_2_W0001_P0002_T0001_R1_P2_K1_Ch2-Ch1.zen
3.300030e+00	7.433260e+00	20151204_gfpNIPBLcf1_Prometa\MitoSys2\LSM\gfpNIPBLcf1_Noc\rnd2\DE_W0002\DE_W0002_P0001\DE_2_W0002_P0001_T0001\TR1_W0001_P0002\TR1_2_W0001_P0002_T0001_R1_P2_K1_Ch2-Ch1.zen
3.360030e+00	1.153322e+01	20151204_gfpNIPBLcf1_Prometa\MitoSys2\LSM\gfpNIPBLcf1_Noc\rnd2\DE_W0002\DE_W0002_P0001\DE_2_W0002_P0001_T0001\TR1_W0001_P0002\TR1_2_W0001_P0002_T0001_R1_P2_K1_Ch2-Ch1.zen
3.420030e+00	1.364987e+01	20151204_gfpNIPBLcf1_Prometa\MitoSys2\LSM\gfpNIPBLcf1_Noc\rnd2\DE_W0002\DE_W0002_P0001\DE_2_W0002_P0001_T0001\TR1_W0001_P0002\TR1_2_W0001_P0002_T0001_R1_P2_K1_Ch2-Ch1.zen
3.480030e+00	9.933240e+00	20151204_gfpNIPBLcf1_Prometa\MitoSys2\LSM\gfpNIPBLcf1_Noc\rnd2\DE_W0002\DE_W0002_P0001\DE_2_W0002_P0001_T0001\TR1_W0001_P0002\TR1_2_W0001_P0002_T0001_R1_P2_K1_Ch2-Ch1.zen
3.540030e+00	8.749920e+00	20151204_gfpNIPBLcf1_Prometa\MitoSys2\LSM\gfpNIPBLcf1_Noc\rnd2\DE_W0002\DE_W0002_P0001\DE_2_W0002_P0001_T0001\TR1_W0001_P0002\TR1_2_W0001_P0002_T0001_R1_P2_K1_Ch2-Ch1.zen
3.600030e+00	1.323321e+01	20151204_gfpNIPBLcf1_Prometa\MitoSys2\LSM\gfpNIPBLcf1_Noc\rnd2\DE_W0002\DE_W0002_P0001\DE_2_W0002_P0001_T0001\TR1_W0001_P0002\TR1_2_W0001_P0002_T0001_R1_P2_K1_Ch2-Ch1.zen
3.660040e+00	9.483240e+00	20151204_gfpNIPBLcf1_Prometa\MitoSys2\LSM\gfpNIPBLcf1_Noc\rnd2\DE_W0002\DE_W0002_P0001\DE_2_W0002_P0001_T0001\TR1_W0001_P0002\TR1_2_W0001_P0002_T0001_R1_P2_K1_Ch2-Ch1.zen
3.720040e+00	1.178322e+01	20151204_gfpNIPBLcf1_Prometa\MitoSys2\LSM\gfpNIPBLcf1_Noc\rnd2\DE_W0002\DE_W0002_P0001\DE_2_W0002_P0001_T0001\TR1_W0001_P0002\TR1_2_W0001_P0002_T0001_R1_P2_K1_Ch2-Ch1.zen
3.780040e+00	9.849910e+00	20151204_gfpNIPBLcf1_Prometa\MitoSys2\LSM\gfpNIPBLcf1_Noc\rnd2\DE_W0002\DE_W0002_P0001\DE_2_W0002_P0001_T0001\TR1_W0001_P0002\TR1_2_W0001_P0002_T0001_R1_P2_K1_Ch2-Ch1.zen
3.840040e+00	1.219988e+01	20151204_gfpNIPBLcf1_Prometa\MitoSys2\LSM\gfpNIPBLcf1_Noc\rnd2\DE_W0002\DE_W0002_P0001\DE_2_W0002_P0001_T0001\TR1_W0001_P0002\TR1_2_W0001_P0002_T0001_R1_P2_K1_Ch2-Ch1.zen
3.900040e+00	1.023324e+01	20151204_gfpNIPBLcf1_Prometa\MitoSys2\LSM\gfpNIPBLcf1_Noc\rnd2\DE_W0002\DE_W0002_P0001\DE_2_W0002_P0001_T0001\TR1_W0001_P0002\TR1_2_W0001_P0002_T0001_R1_P2_K1_Ch2-Ch1.zen
3.960040e+00	8.583250e+00	20151204_gfpNIPBLcf1_Prometa\MitoSys2\LSM\gfpNIPBLcf1_Noc\rnd2\DE_W0002\DE_W0002_P0001\DE_2_W0002_P0001_T0001\TR1_W0001_P0002\TR1_2_W0001_P0002_T0001_R1_P2_K1_Ch2-Ch1.zen
4.020040e+00	1.118323e+01	20151204_gfpNIPBLcf1_Prometa\MitoSys2\LSM\gfpNIPBLcf1_Noc\rnd2\DE_W0002\DE_W0002_P0001\DE_2_W0002_P0001_T0001\TR1_W0001_P0002\TR1_2_W0001_P0002_T0001_R1_P2_K1_Ch2-Ch1.zen
4.080040e+00	9.983240e+00	20151204_gfpNIPBLcf1_Prometa\MitoSys2\LSM\gfpNIPBLcf1_Noc\rnd2\DE_W0002\DE_W0002_P0001\DE_2_W0002_P0001_T0001\TR1_W0001_P0002\TR1_2_W0001_P0002_T0001_R1_P2_K1_Ch2-Ch1.zen
4.140040e+00	9.999900e+00	20151204_gfpNIPBLcf1_Prometa\MitoSys2\LSM\gfpNIPBLcf1_Noc\rnd2\DE_W0002\DE_W0002_P0001\DE_2_W0002_P0001_T0001\TR1_W0001_P0002\TR1_2_W0001_P0002_T0001_R1_P2_K1_Ch2-Ch1.zen
4.200040e+00	8.566580e+00	20151204_gfpNIPBLcf1_Prometa\MitoSys2\LSM\gfpNIPBLcf1_Noc\rnd2\DE_W0002\DE_W0002_P0001\DE_2_W0002_P0001_T0001\TR1_W0001_P0002\TR1_2_W0001_P0002_T0001_R1_P2_K1_Ch2-Ch1.zen
4.260040e+00	9.083250e+00	20151204_gfpNIPBLcf1_Prometa\MitoSys2\LSM\gfpNIPBLcf1_Noc\rnd2\DE_W0002\DE_W0002_P0001\DE_2_W0002_P0001_T0001\TR1_W0001_P0002\TR1_2_W0001_P0002_T0001_R1_P2_K1_Ch2-Ch1.zen
4.320040e+00	9.916570e+00	20151204_gfpNIPBLcf1_Prometa\MitoSys2\LSM\gfpNIPBLcf1_Noc\rnd2\DE_W0002\DE_W0002_P0001\DE_2_W0002_P0001_T0001\TR1_W0001_P0002\TR1_2_W0001_P0002_T0001_R1_P2_K1_Ch2-Ch1.zen
4.380040e+00	1.253321e+01	20151204_gfpNIPBLcf1_Prometa\MitoSys2\LSM\gfpNIPBLcf1_Noc\rnd2\DE_W0002\DE_W0002_P0001\DE_2_W0002_P0001_T0001\TR1_W0001_P0002\TR1_2_W0001_P0002_T0001_R1_P2_K1_Ch2-Ch1.zen
4.440040e+00	1.006657e+01	20151204_gfpNIPBLcf1_Prometa\MitoSys2\LSM\gfpNIPBLcf1_Noc\rnd2\DE_W0002\DE_W0002_P0001\DE_2_W0002_P0001_T0001\TR1_W0001_P0002\TR1_2_W0001_P0002_T0001_R1_P2_K1_Ch2-Ch1.zen
4.500040e+00	9.216580e+00	20151204_gfpNIPBLcf1_Prometa\MitoSys2\LSM\gfpNIPBLcf1_Noc\rnd2\DE_W0002\DE_W0002_P0001\DE_2_W0002_P0001_T0001\TR1_W0001_P0002\TR1_2_W0001_P0002_T0001_R1_P2_K1_Ch2-Ch1.zen
4.560040e+00	9.083250e+00	20151204_gfpNIPBLcf1_Prometa\MitoSys2\LSM\gfpNIPBLcf1_Noc\rnd2\DE_W0002\DE_W0002_P0001\DE_2_W0002_P0001_T0001\TR1_W0001_P0002\TR1_2_W0001_P0002_T0001_R1_P2_K1_Ch2-Ch1.zen
4.620040e+00	9.949900e+00	20151204_gfpNIPBLcf1_Prometa\MitoSys2\LSM\gfpNIPBLcf1_Noc\rnd2\DE_W0002\DE_W0002_P0001\DE_2_W0002_P0001_T0001\TR1_W0001_P0002\TR1_2_W0001_P0002_T0001_R1_P2_K1_Ch2-Ch1.zen
4.680040e+00	8.983250e+00	20151204_gfpNIPBLcf1_Prometa\MitoSys2\LSM\gfpNIPBLcf1_Noc\rnd2\DE_W0002\DE_W0002_P0001\DE_2_W0002_P0001_T0001\TR1_W0001_P0002\TR1_2_W0001_P0002_T0001_R1_P2_K1_Ch2-Ch1.zen
4.740050e+00	8.283250e+00	20151204_gfpNIPBLcf1_Prometa\MitoSys2\LSM\gfpNIPBLcf1_Noc\rnd2\DE_W0002\DE_W0002_P0001\DE_2_W0002_P0001_T0001\TR1_W0001_P0002\TR1_2_W0001_P0002_T0001_R1_P2_K1_Ch2-Ch1.zen
4.800050e+00	1.029990e+01	20151204_gfpNIPBLcf1_Prometa\MitoSys2\LSM\gfpNIPBLcf1_Noc\rnd2\DE_W0002\DE_W0002_P0001\DE_2_W0002_P0001_T0001\TR1_W0001_P0002\TR1_2_W0001_P0002_T0001_R1_P2_K1_Ch2-Ch1.zen
4.860050e+00	1.164989e+01	20151204_gfpNIPBLcf1_Prometa\MitoSys2\LSM\gfpNIPBLcf1_Noc\rnd2\DE_W0002\DE_W0002_P0001\DE_2_W0002_P0001_T0001\TR1_W0001_P0002\TR1_2_W0001_P0002_T0001_R1_P2_K1_Ch2-Ch1.zen
4.920050e+00	1.144989e+01	20151204_gfpNIPBLcf1_Prometa\MitoSys2\LSM\gfpNIPBLcf1_Noc\rnd2\DE_W0002\DE_W0002_P0001\DE_2_W0002_P0001_T0001\TR1_W0001_P0002\TR1_2_W0001_P0002_T0001_R1_P2_K1_Ch2-Ch1.zen
4.980050e+00	1.326654e+01	20151204_gfpNIPBLcf1_Prometa\MitoSys2\LSM\gfpNIPBLcf1_Noc\rnd2\DE_W0002\DE_W0002_P0001\DE_2_W0002_P0001_T0001\TR1_W0001_P0002\TR1_2_W0001_P0002_T0001_R1_P2_K1_Ch2-Ch1.zen
5.040050e+00	1.144989e+01	20151204_gfpNIPBLcf1_Prometa\MitoSys2\LSM\gfpNIPBLcf1_Noc\rnd2\DE_W0002\DE_W0002_P0001\DE_2_W0002_P0001_T0001\TR1_W0001_P0002\TR1_2_W0001_P0002_T0001_R1_P2_K1_Ch2-Ch1.zen
5.100050e+00	7.916590e+00	20151204_gfpNIPBLcf1_Prometa\MitoSys2\LSM\gfpNIPBLcf1_Noc\rnd2\DE_W0002\DE_W0002_P0001\DE_2_W0002_P0001_T0001\TR1_W0001_P0002\TR1_2_W0001_P0002_T0001_R1_P2_K1_Ch2-Ch1.zen
5.160050e+00	8.749920e+00	20151204_gfpNIPBLcf1_Prometa\MitoSys2\LSM\gfpNIPBLcf1_Noc\rnd2\DE_W0002\DE_W0002_P0001\DE_2_W0002_P0001_T0001\TR1_W0001_P0002\TR1_2_W0001_P0002_T0001_R1_P2_K1_Ch2-Ch1.zen
5.220050e+00	1.056657e+01	20151204_gfpNIPBLcf1_Prometa\MitoSys2\LSM\gfpNIPBLcf1_Noc\rnd2\DE_W0002\DE_W0002_P0001\DE_2_W0002_P0001_T0001\TR1_W0001_P0002\TR1_2_W0001_P0002_T0001_R1_P2_K1_Ch2-Ch1.zen
5.280050e+00	1.118323e+01	20151204_gfpNIPBLcf1_Prometa\MitoSys2\LSM\gfpNIPBLcf1_Noc\rnd2\DE_W0002\DE_W0002_P0001\DE_2_W0002_P0001_T0001\TR1_W0001_P0002\TR1_2_W0001_P0002_T0001_R1_P2_K1_Ch2-Ch1.zen
5.340050e+00	1.026657e+01	20151204_gfpNIPBLcf1_Prometa\MitoSys2\LSM\gfpNIPBLcf1_Noc\rnd2\DE_W0002\DE_W0002_P0001\DE_2_W0002_P0001_T0001\TR1_W0001_P0002\TR1_2_W0001_P0002_T0001_R1_P2_K1_Ch2-Ch1.zen
5.400050e+00	1.024990e+01	20151204_gfpNIPBLcf1_Prometa\MitoSys2\LSM\gfpNIPBLcf1_Noc\rnd2\DE_W0002\DE_W0002_P0001\DE_2_W0002_P0001_T0001\TR1_W0001_P0002\TR1_2_W0001_P0002_T0001_R1_P2_K1_Ch2-Ch1.zen
5.460050e+00	1.134989e+01	20151204_gfpNIPBLcf1_Prometa\MitoSys2\LSM\gfpNIPBLcf1_Noc\rnd2\DE_W0002\DE_W0002_P0001\DE_2_W0002_P0001_T0001\TR1_W0001_P0002\TR1_2_W0001_P0002_T0001_R1_P2_K1_Ch2-Ch1.zen
5.520050e+00	1.064990e+01	20151204_gfpNIPBLcf1_Prometa\MitoSys2\LSM\gfpNIPBLcf1_Noc\rnd2\DE_W0002\DE_W0002_P0001\DE_2_W0002_P0001_T0001\TR1_W0001_P0002\TR1_2_W0001_P0002_T0001_R1_P2_K1_Ch2-Ch1.zen
5.580050e+00	8.733250e+00	20151204_gfpNIPBLcf1_Prometa\MitoSys2\LSM\gfpNIPBLcf1_Noc\rnd2\DE_W0002\DE_W0002_P0001\DE_2_W0002_P0001_T0001\TR1_W0001_P0002\TR1_2_W0001_P0002_T0001_R1_P2_K1_Ch2-Ch1.zen
5.640050e+00	8.083260e+00	20151204_gfpNIPBLcf1_Prometa\MitoSys2\LSM\gfpNIPBLcf1_Noc\rnd2\DE_W0002\DE_W0002_P0001\DE_2_W0002_P0001_T0001\TR1_W0001_P0002\TR1_2_W0001_P0002_T0001_R1_P2_K1_Ch2-Ch1.zen
5.700050e+00	9.983240e+00	20151204_gfpNIPBLcf1_Prometa\MitoSys2\LSM\gfpNIPBLcf1_Noc\rnd2\DE_W0002\DE_W0002_P0001\DE_2_W0002_P0001_T0001\TR1_W0001_P0002\TR1_2_W0001_P0002_T0001_R1_P2_K1_Ch2-Ch1.zen
5.760060e+00	1.141656e+01	20151204_gfpNIPBLcf1_Prometa\MitoSys2\LSM\gfpNIPBLcf1_Noc\rnd2\DE_W0002\DE_W0002_P0001\DE_2_W0002_P0001_T0001\TR1_W0001_P0002\TR1_2_W0001_P0002_T0001_R1_P2_K1_Ch2-Ch1.zen
5.820060e+00	8.483250e+00	20151204_gfpNIPBLcf1_Prometa\MitoSys2\LSM\gfpNIPBLcf1_Noc\rnd2\DE_W0002\DE_W0002_P0001\DE_2_W0002_P0001_T0001\TR1_W0001_P0002\TR1_2_W0001_P0002_T0001_R1_P2_K1_Ch2-Ch1.zen
5.880060e+00	1.089990e+01	20151204_gfpNIPBLcf1_Prometa\MitoSys2\LSM\gfpNIPBLcf1_Noc\rnd2\DE_W0002\DE_W0002_P0001\DE_2_W0002_P0001_T0001\TR1_W0001_P0002\TR1_2_W0001_P0002_T0001_R1_P2_K1_Ch2-Ch1.zen
5.940060e+00	9.283240e+00	20151204_gfpNIPBLcf1_Prometa\MitoSys2\LSM\gfpNIPBLcf1_Noc\rnd2\DE_W0002\DE_W0002_P0001\DE_2_W0002_P0001_T0001\TR1_W0001_P0002\TR1_2_W0001_P0002_T0001_R1_P2_K1_Ch2-Ch1.zen
6.000060e+00	9.499910e+00	20151204_gfpNIPBLcf1_Prometa\MitoSys2\LSM\gfpNIPBLcf1_Noc\rnd2\DE_W0002\DE_W0002_P0001\DE_2_W0002_P0001_T0001\TR1_W0001_P0002\TR1_2_W0001_P0002_T0001_R1_P2_K1_Ch2-Ch1.zen
6.060060e+00	9.416580e+00	20151204_gfpNIPBLcf1_Prometa\MitoSys2\LSM\gfpNIPBLcf1_Noc\rnd2\DE_W0002\DE_W0002_P0001\DE_2_W0002_P0001_T0001\TR1_W0001_P0002\TR1_2_W0001_P0002_T0001_R1_P2_K1_Ch2-Ch1.zen
6.120060e+00	9.033250e+00	20151204_gfpNIPBLcf1_Prometa\MitoSys2\LSM\gfpNIPBLcf1_Noc\rnd2\DE_W0002\DE_W0002_P0001\DE_2_W0002_P0001_T0001\TR1_W0001_P0002\TR1_2_W0001_P0002_T0001_R1_P2_K1_Ch2-Ch1.zen
6.180060e+00	7.466600e+00	20151204_gfpNIPBLcf1_Prometa\MitoSys2\LSM\gfpNIPBLcf1_Noc\rnd2\DE_W0002\DE_W0002_P0001\DE_2_W0002_P0001_T0001\TR1_W0001_P0002\TR1_2_W0001_P0002_T0001_R1_P2_K1_Ch2-Ch1.zen
6.240060e+00	1.108323e+01	20151204_gfpNIPBLcf1_Prometa\MitoSys2\LSM\gfpNIPBLcf1_Noc\rnd2\DE_W0002\DE_W0002_P0001\DE_2_W0002_P0001_T0001\TR1_W0001_P0002\TR1_2_W0001_P0002_T0001_R1_P2_K1_Ch2-Ch1.zen
6.300060e+00	1.094989e+01	20151204_gfpNIPBLcf1_Prometa\MitoSys2\LSM\gfpNIPBLcf1_Noc\rnd2\DE_W0002\DE_W0002_P0001\DE_2_W0002_P0001_T0001\TR1_W0001_P0002\TR1_2_W0001_P0002_T0001_R1_P2_K1_Ch2-Ch1.zen
6.360060e+00	7.216600e+00	20151204_gfpNIPBLcf1_Prometa\MitoSys2\LSM\gfpNIPBLcf1_Noc\rnd2\DE_W0002\DE_W0002_P0001\DE_2_W0002_P0001_T0001\TR1_W0001_P0002\TR1_2_W0001_P0002_T0001_R1_P2_K1_Ch2-Ch1.zen
6.420060e+00	9.299910e+00	20151204_gfpNIPBLcf1_Prometa\MitoSys2\LSM\gfpNIPBLcf1_Noc\rnd2\DE_W0002\DE_W0002_P0001\DE_2_W0002_P0001_T0001\TR1_W0001_P0002\TR1_2_W0001_P0002_T0001_R1_P2_K1_Ch2-Ch1.zen
6.480060e+00	6.766600e+00	20151204_gfpNIPBLcf1_Prometa\MitoSys2\LSM\gfpNIPBLcf1_Noc\rnd2\DE_W0002\DE_W0002_P0001\DE_2_W0002_P0001_T0001\TR1_W0001_P0002\TR1_2_W0001_P0002_T0001_R1_P2_K1_Ch2-Ch1.zen
6.540060e+00	1.014990e+01	20151204_gfpNIPBLcf1_Prometa\MitoSys2\LSM\gfpNIPBLcf1_Noc\rnd2\DE_W0002\DE_W0002_P0001\DE_2_W0002_P0001_T0001\TR1_W0001_P0002\TR1_2_W0001_P0002_T0001_R1_P2_K1_Ch2-Ch1.zen
6.600060e+00	1.028323e+01	20151204_gfpNIPBLcf1_Prometa\MitoSys2\LSM\gfpNIPBLcf1_Noc\rnd2\DE_W0002\DE_W0002_P0001\DE_2_W0002_P0001_T0001\TR1_W0001_P0002\TR1_2_W0001_P0002_T0001_R1_P2_K1_Ch2-Ch1.zen
6.660060e+00	9.099910e+00	20151204_gfpNIPBLcf1_Prometa\MitoSys2\LSM\gfpNIPBLcf1_Noc\rnd2\DE_W0002\DE_W0002_P0001\DE_2_W0002_P0001_T0001\TR1_W0001_P0002\TR1_2_W0001_P0002_T0001_R1_P2_K1_Ch2-Ch1.zen
6.720060e+00	1.083323e+01	20151204_gfpNIPBLcf1_Prometa\MitoSys2\LSM\gfpNIPBLcf1_Noc\rnd2\DE_W0002\DE_W0002_P0001\DE_2_W0002_P0001_T0001\TR1_W0001_P0002\TR1_2_W0001_P0002_T0001_R1_P2_K1_Ch2-Ch1.zen
6.780070e+00	1.094989e+01	20151204_gfpNIPBLcf1_Prometa\MitoSys2\LSM\gfpNIPBLcf1_Noc\rnd2\DE_W0002\DE_W0002_P0001\DE_2_W0002_P0001_T0001\TR1_W0001_P0002\TR1_2_W0001_P0002_T0001_R1_P2_K1_Ch2-Ch1.zen
6.840070e+00	8.499920e+00	20151204_gfpNIPBLcf1_Prometa\MitoSys2\LSM\gfpNIPBLcf1_Noc\rnd2\DE_W0002\DE_W0002_P0001\DE_2_W0002_P0001_T0001\TR1_W0001_P0002\TR1_2_W0001_P0002_T0001_R1_P2_K1_Ch2-Ch1.zen
6.900070e+00	9.249910e+00	20151204_gfpNIPBLcf1_Prometa\MitoSys2\LSM\gfpNIPBLcf1_Noc\rnd2\DE_W0002\DE_W0002_P0001\DE_2_W0002_P0001_T0001\TR1_W0001_P0002\TR1_2_W0001_P0002_T0001_R1_P2_K1_Ch2-Ch1.zen
6.960070e+00	1.088323e+01	20151204_gfpNIPBLcf1_Prometa\MitoSys2\LSM\gfpNIPBLcf1_Noc\rnd2\DE_W0002\DE_W0002_P0001\DE_2_W0002_P0001_T0001\TR1_W0001_P0002\TR1_2_W0001_P0002_T0001_R1_P2_K1_Ch2-Ch1.zen
7.020070e+00	9.349910e+00	20151204_gfpNIPBLcf1_Prometa\MitoSys2\LSM\gfpNIPBLcf1_Noc\rnd2\DE_W0002\DE_W0002_P0001\DE_2_W0002_P0001_T0001\TR1_W0001_P0002\TR1_2_W0001_P0002_T0001_R1_P2_K1_Ch2-Ch1.zen
7.080070e+00	9.849910e+00	20151204_gfpNIPBLcf1_Prometa\MitoSys2\LSM\gfpNIPBLcf1_Noc\rnd2\DE_W0002\DE_W0002_P0001\DE_2_W0002_P0001_T0001\TR1_W0001_P0002\TR1_2_W0001_P0002_T0001_R1_P2_K1_Ch2-Ch1.zen
7.140070e+00	1.069990e+01	20151204_gfpNIPBLcf1_Prometa\MitoSys2\LSM\gfpNIPBLcf1_Noc\rnd2\DE_W0002\DE_W0002_P0001\DE_2_W0002_P0001_T0001\TR1_W0001_P0002\TR1_2_W0001_P0002_T0001_R1_P2_K1_Ch2-Ch1.zen
7.200070e+00	1.149989e+01	20151204_gfpNIPBLcf1_Prometa\MitoSys2\LSM\gfpNIPBLcf1_Noc\rnd2\DE_W0002\DE_W0002_P0001\DE_2_W0002_P0001_T0001\TR1_W0001_P0002\TR1_2_W0001_P0002_T0001_R1_P2_K1_Ch2-Ch1.zen
7.260070e+00	9.833240e+00	20151204_gfpNIPBLcf1_Prometa\MitoSys2\LSM\gfpNIPBLcf1_Noc\rnd2\DE_W0002\DE_W0002_P0001\DE_2_W0002_P0001_T0001\TR1_W0001_P0002\TR1_2_W0001_P0002_T0001_R1_P2_K1_Ch2-Ch1.zen
7.320070e+00	9.266580e+00	20151204_gfpNIPBLcf1_Prometa\MitoSys2\LSM\gfpNIPBLcf1_Noc\rnd2\DE_W0002\DE_W0002_P0001\DE_2_W0002_P0001_T0001\TR1_W0001_P0002\TR1_2_W0001_P0002_T0001_R1_P2_K1_Ch2-Ch1.zen
7.380070e+00	8.983250e+00	20151204_gfpNIPBLcf1_Prometa\MitoSys2\LSM\gfpNIPBLcf1_Noc\rnd2\DE_W0002\DE_W0002_P0001\DE_2_W0002_P0001_T0001\TR1_W0001_P0002\TR1_2_W0001_P0002_T0001_R1_P2_K1_Ch2-Ch1.zen
7.440070e+00	8.566580e+00	20151204_gfpNIPBLcf1_Prometa\MitoSys2\LSM\gfpNIPBLcf1_Noc\rnd2\DE_W0002\DE_W0002_P0001\DE_2_W0002_P0001_T0001\TR1_W0001_P0002\TR1_2_W0001_P0002_T0001_R1_P2_K1_Ch2-Ch1.zen
7.500070e+00	9.699910e+00	20151204_gfpNIPBLcf1_Prometa\MitoSys2\LSM\gfpNIPBLcf1_Noc\rnd2\DE_W0002\DE_W0002_P0001\DE_2_W0002_P0001_T0001\TR1_W0001_P0002\TR1_2_W0001_P0002_T0001_R1_P2_K1_Ch2-Ch1.zen
7.560070e+00	9.399910e+00	20151204_gfpNIPBLcf1_Prometa\MitoSys2\LSM\gfpNIPBLcf1_Noc\rnd2\DE_W0002\DE_W0002_P0001\DE_2_W0002_P0001_T0001\TR1_W0001_P0002\TR1_2_W0001_P0002_T0001_R1_P2_K1_Ch2-Ch1.zen
7.620070e+00	9.466580e+00	20151204_gfpNIPBLcf1_Prometa\MitoSys2\LSM\gfpNIPBLcf1_Noc\rnd2\DE_W0002\DE_W0002_P0001\DE_2_W0002_P0001_T0001\TR1_W0001_P0002\TR1_2_W0001_P0002_T0001_R1_P2_K1_Ch2-Ch1.zen
7.680070e+00	9.433240e+00	20151204_gfpNIPBLcf1_Prometa\MitoSys2\LSM\gfpNIPBLcf1_Noc\rnd2\DE_W0002\DE_W0002_P0001\DE_2_W0002_P0001_T0001\TR1_W0001_P0002\TR1_2_W0001_P0002_T0001_R1_P2_K1_Ch2-Ch1.zen
7.740070e+00	8.366590e+00	20151204_gfpNIPBLcf1_Prometa\MitoSys2\LSM\gfpNIPBLcf1_Noc\rnd2\DE_W0002\DE_W0002_P0001\DE_2_W0002_P0001_T0001\TR1_W0001_P0002\TR1_2_W0001_P0002_T0001_R1_P2_K1_Ch2-Ch1.zen
7.800070e+00	7.216600e+00	20151204_gfpNIPBLcf1_Prometa\MitoSys2\LSM\gfpNIPBLcf1_Noc\rnd2\DE_W0002\DE_W0002_P0001\DE_2_W0002_P0001_T0001\TR1_W0001_P0002\TR1_2_W0001_P0002_T0001_R1_P2_K1_Ch2-Ch1.zen
7.860080e+00	9.433240e+00	20151204_gfpNIPBLcf1_Prometa\MitoSys2\LSM\gfpNIPBLcf1_Noc\rnd2\DE_W0002\DE_W0002_P0001\DE_2_W0002_P0001_T0001\TR1_W0001_P0002\TR1_2_W0001_P0002_T0001_R1_P2_K1_Ch2-Ch1.zen
7.920080e+00	1.096656e+01	20151204_gfpNIPBLcf1_Prometa\MitoSys2\LSM\gfpNIPBLcf1_Noc\rnd2\DE_W0002\DE_W0002_P0001\DE_2_W0002_P0001_T0001\TR1_W0001_P0002\TR1_2_W0001_P0002_T0001_R1_P2_K1_Ch2-Ch1.zen
7.980080e+00	9.533240e+00	20151204_gfpNIPBLcf1_Prometa\MitoSys2\LSM\gfpNIPBLcf1_Noc\rnd2\DE_W0002\DE_W0002_P0001\DE_2_W0002_P0001_T0001\TR1_W0001_P0002\TR1_2_W0001_P0002_T0001_R1_P2_K1_Ch2-Ch1.zen
8.040080e+00	8.533250e+00	20151204_gfpNIPBLcf1_Prometa\MitoSys2\LSM\gfpNIPBLcf1_Noc\rnd2\DE_W0002\DE_W0002_P0001\DE_2_W0002_P0001_T0001\TR1_W0001_P0002\TR1_2_W0001_P0002_T0001_R1_P2_K1_Ch2-Ch1.zen
8.100080e+00	9.533240e+00	20151204_gfpNIPBLcf1_Prometa\MitoSys2\LSM\gfpNIPBLcf1_Noc\rnd2\DE_W0002\DE_W0002_P0001\DE_2_W0002_P0001_T0001\TR1_W0001_P0002\TR1_2_W0001_P0002_T0001_R1_P2_K1_Ch2-Ch1.zen
8.160080e+00	1.084990e+01	20151204_gfpNIPBLcf1_Prometa\MitoSys2\LSM\gfpNIPBLcf1_Noc\rnd2\DE_W0002\DE_W0002_P0001\DE_2_W0002_P0001_T0001\TR1_W0001_P0002\TR1_2_W0001_P0002_T0001_R1_P2_K1_Ch2-Ch1.zen
8.220080e+00	8.783250e+00	20151204_gfpNIPBLcf1_Prometa\MitoSys2\LSM\gfpNIPBLcf1_Noc\rnd2\DE_W0002\DE_W0002_P0001\DE_2_W0002_P0001_T0001\TR1_W0001_P0002\TR1_2_W0001_P0002_T0001_R1_P2_K1_Ch2-Ch1.zen
8.280080e+00	1.016657e+01	20151204_gfpNIPBLcf1_Prometa\MitoSys2\LSM\gfpNIPBLcf1_Noc\rnd2\DE_W0002\DE_W0002_P0001\DE_2_W0002_P0001_T0001\TR1_W0001_P0002\TR1_2_W0001_P0002_T0001_R1_P2_K1_Ch2-Ch1.zen
8.340080e+00	9.099910e+00	20151204_gfpNIPBLcf1_Prometa\MitoSys2\LSM\gfpNIPBLcf1_Noc\rnd2\DE_W0002\DE_W0002_P0001\DE_2_W0002_P0001_T0001\TR1_W0001_P0002\TR1_2_W0001_P0002_T0001_R1_P2_K1_Ch2-Ch1.zen
8.400080e+00	9.766570e+00	20151204_gfpNIPBLcf1_Prometa\MitoSys2\LSM\gfpNIPBLcf1_Noc\rnd2\DE_W0002\DE_W0002_P0001\DE_2_W0002_P0001_T0001\TR1_W0001_P0002\TR1_2_W0001_P0002_T0001_R1_P2_K1_Ch2-Ch1.zen
8.460080e+00	1.114989e+01	20151204_gfpNIPBLcf1_Prometa\MitoSys2\LSM\gfpNIPBLcf1_Noc\rnd2\DE_W0002\DE_W0002_P0001\DE_2_W0002_P0001_T0001\TR1_W0001_P0002\TR1_2_W0001_P0002_T0001_R1_P2_K1_Ch2-Ch1.zen
8.520080e+00	9.433240e+00	20151204_gfpNIPBLcf1_Prometa\MitoSys2\LSM\gfpNIPBLcf1_Noc\rnd2\DE_W0002\DE_W0002_P0001\DE_2_W0002_P0001_T0001\TR1_W0001_P0002\TR1_2_W0001_P0002_T0001_R1_P2_K1_Ch2-Ch1.zen
8.580080e+00	7.666590e+00	20151204_gfpNIPBLcf1_Prometa\MitoSys2\LSM\gfpNIPBLcf1_Noc\rnd2\DE_W0002\DE_W0002_P0001\DE_2_W0002_P0001_T0001\TR1_W0001_P0002\TR1_2_W0001_P0002_T0001_R1_P2_K1_Ch2-Ch1.zen
8.640080e+00	9.033250e+00	20151204_gfpNIPBLcf1_Prometa\MitoSys2\LSM\gfpNIPBLcf1_Noc\rnd2\DE_W0002\DE_W0002_P0001\DE_2_W0002_P0001_T0001\TR1_W0001_P0002\TR1_2_W0001_P0002_T0001_R1_P2_K1_Ch2-Ch1.zen
8.700080e+00	1.014990e+01	20151204_gfpNIPBLcf1_Prometa\MitoSys2\LSM\gfpNIPBLcf1_Noc\rnd2\DE_W0002\DE_W0002_P0001\DE_2_W0002_P0001_T0001\TR1_W0001_P0002\TR1_2_W0001_P0002_T0001_R1_P2_K1_Ch2-Ch1.zen
8.760080e+00	1.036657e+01	20151204_gfpNIPBLcf1_Prometa\MitoSys2\LSM\gfpNIPBLcf1_Noc\rnd2\DE_W0002\DE_W0002_P0001\DE_2_W0002_P0001_T0001\TR1_W0001_P0002\TR1_2_W0001_P0002_T0001_R1_P2_K1_Ch2-Ch1.zen
8.820080e+00	9.699910e+00	20151204_gfpNIPBLcf1_Prometa\MitoSys2\LSM\gfpNIPBLcf1_Noc\rnd2\DE_W0002\DE_W0002_P0001\DE_2_W0002_P0001_T0001\TR1_W0001_P0002\TR1_2_W0001_P0002_T0001_R1_P2_K1_Ch2-Ch1.zen
8.880080e+00	1.153322e+01	20151204_gfpNIPBLcf1_Prometa\MitoSys2\LSM\gfpNIPBLcf1_Noc\rnd2\DE_W0002\DE_W0002_P0001\DE_2_W0002_P0001_T0001\TR1_W0001_P0002\TR1_2_W0001_P0002_T0001_R1_P2_K1_Ch2-Ch1.zen
8.940090e+00	1.086656e+01	20151204_gfpNIPBLcf1_Prometa\MitoSys2\LSM\gfpNIPBLcf1_Noc\rnd2\DE_W0002\DE_W0002_P0001\DE_2_W0002_P0001_T0001\TR1_W0001_P0002\TR1_2_W0001_P0002_T0001_R1_P2_K1_Ch2-Ch1.zen
9.000090e+00	9.166580e+00	20151204_gfpNIPBLcf1_Prometa\MitoSys2\LSM\gfpNIPBLcf1_Noc\rnd2\DE_W0002\DE_W0002_P0001\DE_2_W0002_P0001_T0001\TR1_W0001_P0002\TR1_2_W0001_P0002_T0001_R1_P2_K1_Ch2-Ch1.zen
9.060090e+00	1.094989e+01	20151204_gfpNIPBLcf1_Prometa\MitoSys2\LSM\gfpNIPBLcf1_Noc\rnd2\DE_W0002\DE_W0002_P0001\DE_2_W0002_P0001_T0001\TR1_W0001_P0002\TR1_2_W0001_P0002_T0001_R1_P2_K1_Ch2-Ch1.zen
9.120090e+00	1.233321e+01	20151204_gfpNIPBLcf1_Prometa\MitoSys2\LSM\gfpNIPBLcf1_Noc\rnd2\DE_W0002\DE_W0002_P0001\DE_2_W0002_P0001_T0001\TR1_W0001_P0002\TR1_2_W0001_P0002_T0001_R1_P2_K1_Ch2-Ch1.zen
9.180090e+00	8.949910e+00	20151204_gfpNIPBLcf1_Prometa\MitoSys2\LSM\gfpNIPBLcf1_Noc\rnd2\DE_W0002\DE_W0002_P0001\DE_2_W0002_P0001_T0001\TR1_W0001_P0002\TR1_2_W0001_P0002_T0001_R1_P2_K1_Ch2-Ch1.zen
9.240090e+00	9.549910e+00	20151204_gfpNIPBLcf1_Prometa\MitoSys2\LSM\gfpNIPBLcf1_Noc\rnd2\DE_W0002\DE_W0002_P0001\DE_2_W0002_P0001_T0001\TR1_W0001_P0002\TR1_2_W0001_P0002_T0001_R1_P2_K1_Ch2-Ch1.zen
9.300090e+00	1.081656e+01	20151204_gfpNIPBLcf1_Prometa\MitoSys2\LSM\gfpNIPBLcf1_Noc\rnd2\DE_W0002\DE_W0002_P0001\DE_2_W0002_P0001_T0001\TR1_W0001_P0002\TR1_2_W0001_P0002_T0001_R1_P2_K1_Ch2-Ch1.zen
9.360090e+00	1.226655e+01	20151204_gfpNIPBLcf1_Prometa\MitoSys2\LSM\gfpNIPBLcf1_Noc\rnd2\DE_W0002\DE_W0002_P0001\DE_2_W0002_P0001_T0001\TR1_W0001_P0002\TR1_2_W0001_P0002_T0001_R1_P2_K1_Ch2-Ch1.zen
9.420090e+00	1.161656e+01	20151204_gfpNIPBLcf1_Prometa\MitoSys2\LSM\gfpNIPBLcf1_Noc\rnd2\DE_W0002\DE_W0002_P0001\DE_2_W0002_P0001_T0001\TR1_W0001_P0002\TR1_2_W0001_P0002_T0001_R1_P2_K1_Ch2-Ch1.zen
9.480090e+00	1.076656e+01	20151204_gfpNIPBLcf1_Prometa\MitoSys2\LSM\gfpNIPBLcf1_Noc\rnd2\DE_W0002\DE_W0002_P0001\DE_2_W0002_P0001_T0001\TR1_W0001_P0002\TR1_2_W0001_P0002_T0001_R1_P2_K1_Ch2-Ch1.zen
9.540090e+00	1.046657e+01	20151204_gfpNIPBLcf1_Prometa\MitoSys2\LSM\gfpNIPBLcf1_Noc\rnd2\DE_W0002\DE_W0002_P0001\DE_2_W0002_P0001_T0001\TR1_W0001_P0002\TR1_2_W0001_P0002_T0001_R1_P2_K1_Ch2-Ch1.zen
9.600090e+00	1.426653e+01	20151204_gfpNIPBLcf1_Prometa\MitoSys2\LSM\gfpNIPBLcf1_Noc\rnd2\DE_W0002\DE_W0002_P0001\DE_2_W0002_P0001_T0001\TR1_W0001_P0002\TR1_2_W0001_P0002_T0001_R1_P2_K1_Ch2-Ch1.zen
9.660090e+00	1.103323e+01	20151204_gfpNIPBLcf1_Prometa\MitoSys2\LSM\gfpNIPBLcf1_Noc\rnd2\DE_W0002\DE_W0002_P0001\DE_2_W0002_P0001_T0001\TR1_W0001_P0002\TR1_2_W0001_P0002_T0001_R1_P2_K1_Ch2-Ch1.zen
9.720090e+00	1.176655e+01	20151204_gfpNIPBLcf1_Prometa\MitoSys2\LSM\gfpNIPBLcf1_Noc\rnd2\DE_W0002\DE_W0002_P0001\DE_2_W0002_P0001_T0001\TR1_W0001_P0002\TR1_2_W0001_P0002_T0001_R1_P2_K1_Ch2-Ch1.zen
9.780090e+00	1.296654e+01	20151204_gfpNIPBLcf1_Prometa\MitoSys2\LSM\gfpNIPBLcf1_Noc\rnd2\DE_W0002\DE_W0002_P0001\DE_2_W0002_P0001_T0001\TR1_W0001_P0002\TR1_2_W0001_P0002_T0001_R1_P2_K1_Ch2-Ch1.zen
9.840090e+00	1.518319e+01	20151204_gfpNIPBLcf1_Prometa\MitoSys2\LSM\gfpNIPBLcf1_Noc\rnd2\DE_W0002\DE_W0002_P0001\DE_2_W0002_P0001_T0001\TR1_W0001_P0002\TR1_2_W0001_P0002_T0001_R1_P2_K1_Ch2-Ch1.zen
9.900090e+00	1.023324e+01	20151204_gfpNIPBLcf1_Prometa\MitoSys2\LSM\gfpNIPBLcf1_Noc\rnd2\DE_W0002\DE_W0002_P0001\DE_2_W0002_P0001_T0001\TR1_W0001_P0002\TR1_2_W0001_P0002_T0001_R1_P2_K1_Ch2-Ch1.zen
9.960100e+00	8.966580e+00	20151204_gfpNIPBLcf1_Prometa\MitoSys2\LSM\gfpNIPBLcf1_Noc\rnd2\DE_W0002\DE_W0002_P0001\DE_2_W0002_P0001_T0001\TR1_W0001_P0002\TR1_2_W0001_P0002_T0001_R1_P2_K1_Ch2-Ch1.zen
1.002010e+01	1.036657e+01	20151204_gfpNIPBLcf1_Prometa\MitoSys2\LSM\gfpNIPBLcf1_Noc\rnd2\DE_W0002\DE_W0002_P0001\DE_2_W0002_P0001_T0001\TR1_W0001_P0002\TR1_2_W0001_P0002_T0001_R1_P2_K1_Ch2-Ch1.zen
1.008010e+01	1.241655e+01	20151204_gfpNIPBLcf1_Prometa\MitoSys2\LSM\gfpNIPBLcf1_Noc\rnd2\DE_W0002\DE_W0002_P0001\DE_2_W0002_P0001_T0001\TR1_W0001_P0002\TR1_2_W0001_P0002_T0001_R1_P2_K1_Ch2-Ch1.zen
1.014010e+01	1.036657e+01	20151204_gfpNIPBLcf1_Prometa\MitoSys2\LSM\gfpNIPBLcf1_Noc\rnd2\DE_W0002\DE_W0002_P0001\DE_2_W0002_P0001_T0001\TR1_W0001_P0002\TR1_2_W0001_P0002_T0001_R1_P2_K1_Ch2-Ch1.zen
1.020010e+01	1.079990e+01	20151204_gfpNIPBLcf1_Prometa\MitoSys2\LSM\gfpNIPBLcf1_Noc\rnd2\DE_W0002\DE_W0002_P0001\DE_2_W0002_P0001_T0001\TR1_W0001_P0002\TR1_2_W0001_P0002_T0001_R1_P2_K1_Ch2-Ch1.zen
1.026010e+01	8.416590e+00	20151204_gfpNIPBLcf1_Prometa\MitoSys2\LSM\gfpNIPBLcf1_Noc\rnd2\DE_W0002\DE_W0002_P0001\DE_2_W0002_P0001_T0001\TR1_W0001_P0002\TR1_2_W0001_P0002_T0001_R1_P2_K1_Ch2-Ch1.zen
1.032010e+01	1.168322e+01	20151204_gfpNIPBLcf1_Prometa\MitoSys2\LSM\gfpNIPBLcf1_Noc\rnd2\DE_W0002\DE_W0002_P0001\DE_2_W0002_P0001_T0001\TR1_W0001_P0002\TR1_2_W0001_P0002_T0001_R1_P2_K1_Ch2-Ch1.zen
1.038010e+01	9.249910e+00	20151204_gfpNIPBLcf1_Prometa\MitoSys2\LSM\gfpNIPBLcf1_Noc\rnd2\DE_W0002\DE_W0002_P0001\DE_2_W0002_P0001_T0001\TR1_W0001_P0002\TR1_2_W0001_P0002_T0001_R1_P2_K1_Ch2-Ch1.zen
1.044010e+01	1.126656e+01	20151204_gfpNIPBLcf1_Prometa\MitoSys2\LSM\gfpNIPBLcf1_Noc\rnd2\DE_W0002\DE_W0002_P0001\DE_2_W0002_P0001_T0001\TR1_W0001_P0002\TR1_2_W0001_P0002_T0001_R1_P2_K1_Ch2-Ch1.zen
1.050010e+01	1.196655e+01	20151204_gfpNIPBLcf1_Prometa\MitoSys2\LSM\gfpNIPBLcf1_Noc\rnd2\DE_W0002\DE_W0002_P0001\DE_2_W0002_P0001_T0001\TR1_W0001_P0002\TR1_2_W0001_P0002_T0001_R1_P2_K1_Ch2-Ch1.zen
1.056010e+01	9.516580e+00	20151204_gfpNIPBLcf1_Prometa\MitoSys2\LSM\gfpNIPBLcf1_Noc\rnd2\DE_W0002\DE_W0002_P0001\DE_2_W0002_P0001_T0001\TR1_W0001_P0002\TR1_2_W0001_P0002_T0001_R1_P2_K1_Ch2-Ch1.zen
1.062010e+01	1.176655e+01	20151204_gfpNIPBLcf1_Prometa\MitoSys2\LSM\gfpNIPBLcf1_Noc\rnd2\DE_W0002\DE_W0002_P0001\DE_2_W0002_P0001_T0001\TR1_W0001_P0002\TR1_2_W0001_P0002_T0001_R1_P2_K1_Ch2-Ch1.zen
1.068010e+01	1.039990e+01	20151204_gfpNIPBLcf1_Prometa\MitoSys2\LSM\gfpNIPBLcf1_Noc\rnd2\DE_W0002\DE_W0002_P0001\DE_2_W0002_P0001_T0001\TR1_W0001_P0002\TR1_2_W0001_P0002_T0001_R1_P2_K1_Ch2-Ch1.zen
1.074010e+01	1.054990e+01	20151204_gfpNIPBLcf1_Prometa\MitoSys2\LSM\gfpNIPBLcf1_Noc\rnd2\DE_W0002\DE_W0002_P0001\DE_2_W0002_P0001_T0001\TR1_W0001_P0002\TR1_2_W0001_P0002_T0001_R1_P2_K1_Ch2-Ch1.zen
1.080010e+01	9.183250e+00	20151204_gfpNIPBLcf1_Prometa\MitoSys2\LSM\gfpNIPBLcf1_Noc\rnd2\DE_W0002\DE_W0002_P0001\DE_2_W0002_P0001_T0001\TR1_W0001_P0002\TR1_2_W0001_P0002_T0001_R1_P2_K1_Ch2-Ch1.zen
1.086010e+01	9.649910e+00	20151204_gfpNIPBLcf1_Prometa\MitoSys2\LSM\gfpNIPBLcf1_Noc\rnd2\DE_W0002\DE_W0002_P0001\DE_2_W0002_P0001_T0001\TR1_W0001_P0002\TR1_2_W0001_P0002_T0001_R1_P2_K1_Ch2-Ch1.zen
1.092010e+01	1.288321e+01	20151204_gfpNIPBLcf1_Prometa\MitoSys2\LSM\gfpNIPBLcf1_Noc\rnd2\DE_W0002\DE_W0002_P0001\DE_2_W0002_P0001_T0001\TR1_W0001_P0002\TR1_2_W0001_P0002_T0001_R1_P2_K1_Ch2-Ch1.zen
1.098011e+01	8.166590e+00	20151204_gfpNIPBLcf1_Prometa\MitoSys2\LSM\gfpNIPBLcf1_Noc\rnd2\DE_W0002\DE_W0002_P0001\DE_2_W0002_P0001_T0001\TR1_W0001_P0002\TR1_2_W0001_P0002_T0001_R1_P2_K1_Ch2-Ch1.zen
1.104011e+01	7.533260e+00	20151204_gfpNIPBLcf1_Prometa\MitoSys2\LSM\gfpNIPBLcf1_Noc\rnd2\DE_W0002\DE_W0002_P0001\DE_2_W0002_P0001_T0001\TR1_W0001_P0002\TR1_2_W0001_P0002_T0001_R1_P2_K1_Ch2-Ch1.zen
1.110011e+01	9.449910e+00	20151204_gfpNIPBLcf1_Prometa\MitoSys2\LSM\gfpNIPBLcf1_Noc\rnd2\DE_W0002\DE_W0002_P0001\DE_2_W0002_P0001_T0001\TR1_W0001_P0002\TR1_2_W0001_P0002_T0001_R1_P2_K1_Ch2-Ch1.zen
1.116011e+01	8.166590e+00	20151204_gfpNIPBLcf1_Prometa\MitoSys2\LSM\gfpNIPBLcf1_Noc\rnd2\DE_W0002\DE_W0002_P0001\DE_2_W0002_P0001_T0001\TR1_W0001_P0002\TR1_2_W0001_P0002_T0001_R1_P2_K1_Ch2-Ch1.zen
1.122011e+01	8.883250e+00	20151204_gfpNIPBLcf1_Prometa\MitoSys2\LSM\gfpNIPBLcf1_Noc\rnd2\DE_W0002\DE_W0002_P0001\DE_2_W0002_P0001_T0001\TR1_W0001_P0002\TR1_2_W0001_P0002_T0001_R1_P2_K1_Ch2-Ch1.zen
1.128011e+01	1.093323e+01	20151204_gfpNIPBLcf1_Prometa\MitoSys2\LSM\gfpNIPBLcf1_Noc\rnd2\DE_W0002\DE_W0002_P0001\DE_2_W0002_P0001_T0001\TR1_W0001_P0002\TR1_2_W0001_P0002_T0001_R1_P2_K1_Ch2-Ch1.zen
1.134011e+01	1.031657e+01	20151204_gfpNIPBLcf1_Prometa\MitoSys2\LSM\gfpNIPBLcf1_Noc\rnd2\DE_W0002\DE_W0002_P0001\DE_2_W0002_P0001_T0001\TR1_W0001_P0002\TR1_2_W0001_P0002_T0001_R1_P2_K1_Ch2-Ch1.zen
1.140011e+01	1.064990e+01	20151204_gfpNIPBLcf1_Prometa\MitoSys2\LSM\gfpNIPBLcf1_Noc\rnd2\DE_W0002\DE_W0002_P0001\DE_2_W0002_P0001_T0001\TR1_W0001_P0002\TR1_2_W0001_P0002_T0001_R1_P2_K1_Ch2-Ch1.zen
1.146011e+01	7.499930e+00	20151204_gfpNIPBLcf1_Prometa\MitoSys2\LSM\gfpNIPBLcf1_Noc\rnd2\DE_W0002\DE_W0002_P0001\DE_2_W0002_P0001_T0001\TR1_W0001_P0002\TR1_2_W0001_P0002_T0001_R1_P2_K1_Ch2-Ch1.zen
1.152011e+01	8.016590e+00	20151204_gfpNIPBLcf1_Prometa\MitoSys2\LSM\gfpNIPBLcf1_Noc\rnd2\DE_W0002\DE_W0002_P0001\DE_2_W0002_P0001_T0001\TR1_W0001_P0002\TR1_2_W0001_P0002_T0001_R1_P2_K1_Ch2-Ch1.zen
1.158011e+01	8.299920e+00	20151204_gfpNIPBLcf1_Prometa\MitoSys2\LSM\gfpNIPBLcf1_Noc\rnd2\DE_W0002\DE_W0002_P0001\DE_2_W0002_P0001_T0001\TR1_W0001_P0002\TR1_2_W0001_P0002_T0001_R1_P2_K1_Ch2-Ch1.zen
1.164011e+01	9.199910e+00	20151204_gfpNIPBLcf1_Prometa\MitoSys2\LSM\gfpNIPBLcf1_Noc\rnd2\DE_W0002\DE_W0002_P0001\DE_2_W0002_P0001_T0001\TR1_W0001_P0002\TR1_2_W0001_P0002_T0001_R1_P2_K1_Ch2-Ch1.zen
1.170011e+01	9.333240e+00	20151204_gfpNIPBLcf1_Prometa\MitoSys2\LSM\gfpNIPBLcf1_Noc\rnd2\DE_W0002\DE_W0002_P0001\DE_2_W0002_P0001_T0001\TR1_W0001_P0002\TR1_2_W0001_P0002_T0001_R1_P2_K1_Ch2-Ch1.zen
1.176011e+01	8.783250e+00	20151204_gfpNIPBLcf1_Prometa\MitoSys2\LSM\gfpNIPBLcf1_Noc\rnd2\DE_W0002\DE_W0002_P0001\DE_2_W0002_P0001_T0001\TR1_W0001_P0002\TR1_2_W0001_P0002_T0001_R1_P2_K1_Ch2-Ch1.zen
1.182011e+01	8.433250e+00	20151204_gfpNIPBLcf1_Prometa\MitoSys2\LSM\gfpNIPBLcf1_Noc\rnd2\DE_W0002\DE_W0002_P0001\DE_2_W0002_P0001_T0001\TR1_W0001_P0002\TR1_2_W0001_P0002_T0001_R1_P2_K1_Ch2-Ch1.zen
1.188011e+01	1.228322e+01	20151204_gfpNIPBLcf1_Prometa\MitoSys2\LSM\gfpNIPBLcf1_Noc\rnd2\DE_W0002\DE_W0002_P0001\DE_2_W0002_P0001_T0001\TR1_W0001_P0002\TR1_2_W0001_P0002_T0001_R1_P2_K1_Ch2-Ch1.zen
1.194011e+01	1.158322e+01	20151204_gfpNIPBLcf1_Prometa\MitoSys2\LSM\gfpNIPBLcf1_Noc\rnd2\DE_W0002\DE_W0002_P0001\DE_2_W0002_P0001_T0001\TR1_W0001_P0002\TR1_2_W0001_P0002_T0001_R1_P2_K1_Ch2-Ch1.zen
1.200012e+01	1.223322e+01	20151204_gfpNIPBLcf1_Prometa\MitoSys2\LSM\gfpNIPBLcf1_Noc\rnd2\DE_W0002\DE_W0002_P0001\DE_2_W0002_P0001_T0001\TR1_W0001_P0002\TR1_2_W0001_P0002_T0001_R1_P2_K1_Ch2-Ch1.zen
1.206012e+01	1.029990e+01	20151204_gfpNIPBLcf1_Prometa\MitoSys2\LSM\gfpNIPBLcf1_Noc\rnd2\DE_W0002\DE_W0002_P0001\DE_2_W0002_P0001_T0001\TR1_W0001_P0002\TR1_2_W0001_P0002_T0001_R1_P2_K1_Ch2-Ch1.zen
1.212012e+01	1.203322e+01	20151204_gfpNIPBLcf1_Prometa\MitoSys2\LSM\gfpNIPBLcf1_Noc\rnd2\DE_W0002\DE_W0002_P0001\DE_2_W0002_P0001_T0001\TR1_W0001_P0002\TR1_2_W0001_P0002_T0001_R1_P2_K1_Ch2-Ch1.zen
1.218012e+01	1.274988e+01	20151204_gfpNIPBLcf1_Prometa\MitoSys2\LSM\gfpNIPBLcf1_Noc\rnd2\DE_W0002\DE_W0002_P0001\DE_2_W0002_P0001_T0001\TR1_W0001_P0002\TR1_2_W0001_P0002_T0001_R1_P2_K1_Ch2-Ch1.zen
1.224012e+01	8.966580e+00	20151204_gfpNIPBLcf1_Prometa\MitoSys2\LSM\gfpNIPBLcf1_Noc\rnd2\DE_W0002\DE_W0002_P0001\DE_2_W0002_P0001_T0001\TR1_W0001_P0002\TR1_2_W0001_P0002_T0001_R1_P2_K1_Ch2-Ch1.zen
1.230012e+01	8.749920e+00	20151204_gfpNIPBLcf1_Prometa\MitoSys2\LSM\gfpNIPBLcf1_Noc\rnd2\DE_W0002\DE_W0002_P0001\DE_2_W0002_P0001_T0001\TR1_W0001_P0002\TR1_2_W0001_P0002_T0001_R1_P2_K1_Ch2-Ch1.zen
1.236012e+01	1.066656e+01	20151204_gfpNIPBLcf1_Prometa\MitoSys2\LSM\gfpNIPBLcf1_Noc\rnd2\DE_W0002\DE_W0002_P0001\DE_2_W0002_P0001_T0001\TR1_W0001_P0002\TR1_2_W0001_P0002_T0001_R1_P2_K1_Ch2-Ch1.zen
1.242012e+01	1.119989e+01	20151204_gfpNIPBLcf1_Prometa\MitoSys2\LSM\gfpNIPBLcf1_Noc\rnd2\DE_W0002\DE_W0002_P0001\DE_2_W0002_P0001_T0001\TR1_W0001_P0002\TR1_2_W0001_P0002_T0001_R1_P2_K1_Ch2-Ch1.zen
1.248012e+01	8.666580e+00	20151204_gfpNIPBLcf1_Prometa\MitoSys2\LSM\gfpNIPBLcf1_Noc\rnd2\DE_W0002\DE_W0002_P0001\DE_2_W0002_P0001_T0001\TR1_W0001_P0002\TR1_2_W0001_P0002_T0001_R1_P2_K1_Ch2-Ch1.zen
1.254012e+01	1.189989e+01	20151204_gfpNIPBLcf1_Prometa\MitoSys2\LSM\gfpNIPBLcf1_Noc\rnd2\DE_W0002\DE_W0002_P0001\DE_2_W0002_P0001_T0001\TR1_W0001_P0002\TR1_2_W0001_P0002_T0001_R1_P2_K1_Ch2-Ch1.zen
1.260012e+01	1.223322e+01	20151204_gfpNIPBLcf1_Prometa\MitoSys2\LSM\gfpNIPBLcf1_Noc\rnd2\DE_W0002\DE_W0002_P0001\DE_2_W0002_P0001_T0001\TR1_W0001_P0002\TR1_2_W0001_P0002_T0001_R1_P2_K1_Ch2-Ch1.zen
1.266012e+01	1.073323e+01	20151204_gfpNIPBLcf1_Prometa\MitoSys2\LSM\gfpNIPBLcf1_Noc\rnd2\DE_W0002\DE_W0002_P0001\DE_2_W0002_P0001_T0001\TR1_W0001_P0002\TR1_2_W0001_P0002_T0001_R1_P2_K1_Ch2-Ch1.zen
1.272012e+01	1.011657e+01	20151204_gfpNIPBLcf1_Prometa\MitoSys2\LSM\gfpNIPBLcf1_Noc\rnd2\DE_W0002\DE_W0002_P0001\DE_2_W0002_P0001_T0001\TR1_W0001_P0002\TR1_2_W0001_P0002_T0001_R1_P2_K1_Ch2-Ch1.zen
1.278012e+01	1.044990e+01	20151204_gfpNIPBLcf1_Prometa\MitoSys2\LSM\gfpNIPBLcf1_Noc\rnd2\DE_W0002\DE_W0002_P0001\DE_2_W0002_P0001_T0001\TR1_W0001_P0002\TR1_2_W0001_P0002_T0001_R1_P2_K1_Ch2-Ch1.zen
1.284012e+01	1.098323e+01	20151204_gfpNIPBLcf1_Prometa\MitoSys2\LSM\gfpNIPBLcf1_Noc\rnd2\DE_W0002\DE_W0002_P0001\DE_2_W0002_P0001_T0001\TR1_W0001_P0002\TR1_2_W0001_P0002_T0001_R1_P2_K1_Ch2-Ch1.zen
1.290012e+01	8.599920e+00	20151204_gfpNIPBLcf1_Prometa\MitoSys2\LSM\gfpNIPBLcf1_Noc\rnd2\DE_W0002\DE_W0002_P0001\DE_2_W0002_P0001_T0001\TR1_W0001_P0002\TR1_2_W0001_P0002_T0001_R1_P2_K1_Ch2-Ch1.zen
1.296012e+01	1.304988e+01	20151204_gfpNIPBLcf1_Prometa\MitoSys2\LSM\gfpNIPBLcf1_Noc\rnd2\DE_W0002\DE_W0002_P0001\DE_2_W0002_P0001_T0001\TR1_W0001_P0002\TR1_2_W0001_P0002_T0001_R1_P2_K1_Ch2-Ch1.zen
1.302012e+01	1.019990e+01	20151204_gfpNIPBLcf1_Prometa\MitoSys2\LSM\gfpNIPBLcf1_Noc\rnd2\DE_W0002\DE_W0002_P0001\DE_2_W0002_P0001_T0001\TR1_W0001_P0002\TR1_2_W0001_P0002_T0001_R1_P2_K1_Ch2-Ch1.zen
1.308013e+01	1.324987e+01	20151204_gfpNIPBLcf1_Prometa\MitoSys2\LSM\gfpNIPBLcf1_Noc\rnd2\DE_W0002\DE_W0002_P0001\DE_2_W0002_P0001_T0001\TR1_W0001_P0002\TR1_2_W0001_P0002_T0001_R1_P2_K1_Ch2-Ch1.zen
1.314013e+01	1.176655e+01	20151204_gfpNIPBLcf1_Prometa\MitoSys2\LSM\gfpNIPBLcf1_Noc\rnd2\DE_W0002\DE_W0002_P0001\DE_2_W0002_P0001_T0001\TR1_W0001_P0002\TR1_2_W0001_P0002_T0001_R1_P2_K1_Ch2-Ch1.zen
1.320013e+01	1.026657e+01	20151204_gfpNIPBLcf1_Prometa\MitoSys2\LSM\gfpNIPBLcf1_Noc\rnd2\DE_W0002\DE_W0002_P0001\DE_2_W0002_P0001_T0001\TR1_W0001_P0002\TR1_2_W0001_P0002_T0001_R1_P2_K1_Ch2-Ch1.zen
1.326013e+01	1.216655e+01	20151204_gfpNIPBLcf1_Prometa\MitoSys2\LSM\gfpNIPBLcf1_Noc\rnd2\DE_W0002\DE_W0002_P0001\DE_2_W0002_P0001_T0001\TR1_W0001_P0002\TR1_2_W0001_P0002_T0001_R1_P2_K1_Ch2-Ch1.zen
1.332013e+01	1.049990e+01	20151204_gfpNIPBLcf1_Prometa\MitoSys2\LSM\gfpNIPBLcf1_Noc\rnd2\DE_W0002\DE_W0002_P0001\DE_2_W0002_P0001_T0001\TR1_W0001_P0002\TR1_2_W0001_P0002_T0001_R1_P2_K1_Ch2-Ch1.zen
1.338013e+01	1.068323e+01	20151204_gfpNIPBLcf1_Prometa\MitoSys2\LSM\gfpNIPBLcf1_Noc\rnd2\DE_W0002\DE_W0002_P0001\DE_2_W0002_P0001_T0001\TR1_W0001_P0002\TR1_2_W0001_P0002_T0001_R1_P2_K1_Ch2-Ch1.zen
1.344013e+01	9.449910e+00	20151204_gfpNIPBLcf1_Prometa\MitoSys2\LSM\gfpNIPBLcf1_Noc\rnd2\DE_W0002\DE_W0002_P0001\DE_2_W0002_P0001_T0001\TR1_W0001_P0002\TR1_2_W0001_P0002_T0001_R1_P2_K1_Ch2-Ch1.zen
1.350013e+01	9.366580e+00	20151204_gfpNIPBLcf1_Prometa\MitoSys2\LSM\gfpNIPBLcf1_Noc\rnd2\DE_W0002\DE_W0002_P0001\DE_2_W0002_P0001_T0001\TR1_W0001_P0002\TR1_2_W0001_P0002_T0001_R1_P2_K1_Ch2-Ch1.zen
1.356013e+01	8.149920e+00	20151204_gfpNIPBLcf1_Prometa\MitoSys2\LSM\gfpNIPBLcf1_Noc\rnd2\DE_W0002\DE_W0002_P0001\DE_2_W0002_P0001_T0001\TR1_W0001_P0002\TR1_2_W0001_P0002_T0001_R1_P2_K1_Ch2-Ch1.zen
1.362013e+01	7.783260e+00	20151204_gfpNIPBLcf1_Prometa\MitoSys2\LSM\gfpNIPBLcf1_Noc\rnd2\DE_W0002\DE_W0002_P0001\DE_2_W0002_P0001_T0001\TR1_W0001_P0002\TR1_2_W0001_P0002_T0001_R1_P2_K1_Ch2-Ch1.zen
1.368013e+01	9.866570e+00	20151204_gfpNIPBLcf1_Prometa\MitoSys2\LSM\gfpNIPBLcf1_Noc\rnd2\DE_W0002\DE_W0002_P0001\DE_2_W0002_P0001_T0001\TR1_W0001_P0002\TR1_2_W0001_P0002_T0001_R1_P2_K1_Ch2-Ch1.zen
1.374013e+01	8.649920e+00	20151204_gfpNIPBLcf1_Prometa\MitoSys2\LSM\gfpNIPBLcf1_Noc\rnd2\DE_W0002\DE_W0002_P0001\DE_2_W0002_P0001_T0001\TR1_W0001_P0002\TR1_2_W0001_P0002_T0001_R1_P2_K1_Ch2-Ch1.zen
1.380013e+01	1.064990e+01	20151204_gfpNIPBLcf1_Prometa\MitoSys2\LSM\gfpNIPBLcf1_Noc\rnd2\DE_W0002\DE_W0002_P0001\DE_2_W0002_P0001_T0001\TR1_W0001_P0002\TR1_2_W0001_P0002_T0001_R1_P2_K1_Ch2-Ch1.zen
1.386013e+01	9.283240e+00	20151204_gfpNIPBLcf1_Prometa\MitoSys2\LSM\gfpNIPBLcf1_Noc\rnd2\DE_W0002\DE_W0002_P0001\DE_2_W0002_P0001_T0001\TR1_W0001_P0002\TR1_2_W0001_P0002_T0001_R1_P2_K1_Ch2-Ch1.zen
1.392013e+01	8.683250e+00	20151204_gfpNIPBLcf1_Prometa\MitoSys2\LSM\gfpNIPBLcf1_Noc\rnd2\DE_W0002\DE_W0002_P0001\DE_2_W0002_P0001_T0001\TR1_W0001_P0002\TR1_2_W0001_P0002_T0001_R1_P2_K1_Ch2-Ch1.zen
1.398013e+01	1.111656e+01	20151204_gfpNIPBLcf1_Prometa\MitoSys2\LSM\gfpNIPBLcf1_Noc\rnd2\DE_W0002\DE_W0002_P0001\DE_2_W0002_P0001_T0001\TR1_W0001_P0002\TR1_2_W0001_P0002_T0001_R1_P2_K1_Ch2-Ch1.zen
1.404013e+01	1.191655e+01	20151204_gfpNIPBLcf1_Prometa\MitoSys2\LSM\gfpNIPBLcf1_Noc\rnd2\DE_W0002\DE_W0002_P0001\DE_2_W0002_P0001_T0001\TR1_W0001_P0002\TR1_2_W0001_P0002_T0001_R1_P2_K1_Ch2-Ch1.zen
1.410013e+01	8.199920e+00	20151204_gfpNIPBLcf1_Prometa\MitoSys2\LSM\gfpNIPBLcf1_Noc\rnd2\DE_W0002\DE_W0002_P0001\DE_2_W0002_P0001_T0001\TR1_W0001_P0002\TR1_2_W0001_P0002_T0001_R1_P2_K1_Ch2-Ch1.zen
1.416014e+01	8.733250e+00	20151204_gfpNIPBLcf1_Prometa\MitoSys2\LSM\gfpNIPBLcf1_Noc\rnd2\DE_W0002\DE_W0002_P0001\DE_2_W0002_P0001_T0001\TR1_W0001_P0002\TR1_2_W0001_P0002_T0001_R1_P2_K1_Ch2-Ch1.zen
1.422014e+01	1.109989e+01	20151204_gfpNIPBLcf1_Prometa\MitoSys2\LSM\gfpNIPBLcf1_Noc\rnd2\DE_W0002\DE_W0002_P0001\DE_2_W0002_P0001_T0001\TR1_W0001_P0002\TR1_2_W0001_P0002_T0001_R1_P2_K1_Ch2-Ch1.zen
1.428014e+01	1.238321e+01	20151204_gfpNIPBLcf1_Prometa\MitoSys2\LSM\gfpNIPBLcf1_Noc\rnd2\DE_W0002\DE_W0002_P0001\DE_2_W0002_P0001_T0001\TR1_W0001_P0002\TR1_2_W0001_P0002_T0001_R1_P2_K1_Ch2-Ch1.zen
1.434014e+01	1.208322e+01	20151204_gfpNIPBLcf1_Prometa\MitoSys2\LSM\gfpNIPBLcf1_Noc\rnd2\DE_W0002\DE_W0002_P0001\DE_2_W0002_P0001_T0001\TR1_W0001_P0002\TR1_2_W0001_P0002_T0001_R1_P2_K1_Ch2-Ch1.zen
1.440014e+01	7.716590e+00	20151204_gfpNIPBLcf1_Prometa\MitoSys2\LSM\gfpNIPBLcf1_Noc\rnd2\DE_W0002\DE_W0002_P0001\DE_2_W0002_P0001_T0001\TR1_W0001_P0002\TR1_2_W0001_P0002_T0001_R1_P2_K1_Ch2-Ch1.zen
1.446014e+01	1.041657e+01	20151204_gfpNIPBLcf1_Prometa\MitoSys2\LSM\gfpNIPBLcf1_Noc\rnd2\DE_W0002\DE_W0002_P0001\DE_2_W0002_P0001_T0001\TR1_W0001_P0002\TR1_2_W0001_P0002_T0001_R1_P2_K1_Ch2-Ch1.zen
1.452014e+01	1.039990e+01	20151204_gfpNIPBLcf1_Prometa\MitoSys2\LSM\gfpNIPBLcf1_Noc\rnd2\DE_W0002\DE_W0002_P0001\DE_2_W0002_P0001_T0001\TR1_W0001_P0002\TR1_2_W0001_P0002_T0001_R1_P2_K1_Ch2-Ch1.zen
1.458014e+01	7.699930e+00	20151204_gfpNIPBLcf1_Prometa\MitoSys2\LSM\gfpNIPBLcf1_Noc\rnd2\DE_W0002\DE_W0002_P0001\DE_2_W0002_P0001_T0001\TR1_W0001_P0002\TR1_2_W0001_P0002_T0001_R1_P2_K1_Ch2-Ch1.zen
1.464014e+01	1.126656e+01	20151204_gfpNIPBLcf1_Prometa\MitoSys2\LSM\gfpNIPBLcf1_Noc\rnd2\DE_W0002\DE_W0002_P0001\DE_2_W0002_P0001_T0001\TR1_W0001_P0002\TR1_2_W0001_P0002_T0001_R1_P2_K1_Ch2-Ch1.zen
1.470014e+01	1.149989e+01	20151204_gfpNIPBLcf1_Prometa\MitoSys2\LSM\gfpNIPBLcf1_Noc\rnd2\DE_W0002\DE_W0002_P0001\DE_2_W0002_P0001_T0001\TR1_W0001_P0002\TR1_2_W0001_P0002_T0001_R1_P2_K1_Ch2-Ch1.zen
1.476014e+01	1.141656e+01	20151204_gfpNIPBLcf1_Prometa\MitoSys2\LSM\gfpNIPBLcf1_Noc\rnd2\DE_W0002\DE_W0002_P0001\DE_2_W0002_P0001_T0001\TR1_W0001_P0002\TR1_2_W0001_P0002_T0001_R1_P2_K1_Ch2-Ch1.zen
1.482014e+01	1.058323e+01	20151204_gfpNIPBLcf1_Prometa\MitoSys2\LSM\gfpNIPBLcf1_Noc\rnd2\DE_W0002\DE_W0002_P0001\DE_2_W0002_P0001_T0001\TR1_W0001_P0002\TR1_2_W0001_P0002_T0001_R1_P2_K1_Ch2-Ch1.zen
1.488014e+01	9.316580e+00	20151204_gfpNIPBLcf1_Prometa\MitoSys2\LSM\gfpNIPBLcf1_Noc\rnd2\DE_W0002\DE_W0002_P0001\DE_2_W0002_P0001_T0001\TR1_W0001_P0002\TR1_2_W0001_P0002_T0001_R1_P2_K1_Ch2-Ch1.zen
1.494014e+01	7.699930e+00	20151204_gfpNIPBLcf1_Prometa\MitoSys2\LSM\gfpNIPBLcf1_Noc\rnd2\DE_W0002\DE_W0002_P0001\DE_2_W0002_P0001_T0001\TR1_W0001_P0002\TR1_2_W0001_P0002_T0001_R1_P2_K1_Ch2-Ch1.zen
1.500014e+01	1.003324e+01	20151204_gfpNIPBLcf1_Prometa\MitoSys2\LSM\gfpNIPBLcf1_Noc\rnd2\DE_W0002\DE_W0002_P0001\DE_2_W0002_P0001_T0001\TR1_W0001_P0002\TR1_2_W0001_P0002_T0001_R1_P2_K1_Ch2-Ch1.zen
1.506014e+01	1.109989e+01	20151204_gfpNIPBLcf1_Prometa\MitoSys2\LSM\gfpNIPBLcf1_Noc\rnd2\DE_W0002\DE_W0002_P0001\DE_2_W0002_P0001_T0001\TR1_W0001_P0002\TR1_2_W0001_P0002_T0001_R1_P2_K1_Ch2-Ch1.zen
1.512014e+01	9.549910e+00	20151204_gfpNIPBLcf1_Prometa\MitoSys2\LSM\gfpNIPBLcf1_Noc\rnd2\DE_W0002\DE_W0002_P0001\DE_2_W0002_P0001_T0001\TR1_W0001_P0002\TR1_2_W0001_P0002_T0001_R1_P2_K1_Ch2-Ch1.zen
1.518015e+01	1.148322e+01	20151204_gfpNIPBLcf1_Prometa\MitoSys2\LSM\gfpNIPBLcf1_Noc\rnd2\DE_W0002\DE_W0002_P0001\DE_2_W0002_P0001_T0001\TR1_W0001_P0002\TR1_2_W0001_P0002_T0001_R1_P2_K1_Ch2-Ch1.zen
1.524015e+01	1.058323e+01	20151204_gfpNIPBLcf1_Prometa\MitoSys2\LSM\gfpNIPBLcf1_Noc\rnd2\DE_W0002\DE_W0002_P0001\DE_2_W0002_P0001_T0001\TR1_W0001_P0002\TR1_2_W0001_P0002_T0001_R1_P2_K1_Ch2-Ch1.zen
1.530015e+01	9.416580e+00	20151204_gfpNIPBLcf1_Prometa\MitoSys2\LSM\gfpNIPBLcf1_Noc\rnd2\DE_W0002\DE_W0002_P0001\DE_2_W0002_P0001_T0001\TR1_W0001_P0002\TR1_2_W0001_P0002_T0001_R1_P2_K1_Ch2-Ch1.zen
1.536015e+01	8.616580e+00	20151204_gfpNIPBLcf1_Prometa\MitoSys2\LSM\gfpNIPBLcf1_Noc\rnd2\DE_W0002\DE_W0002_P0001\DE_2_W0002_P0001_T0001\TR1_W0001_P0002\TR1_2_W0001_P0002_T0001_R1_P2_K1_Ch2-Ch1.zen
1.542015e+01	7.199930e+00	20151204_gfpNIPBLcf1_Prometa\MitoSys2\LSM\gfpNIPBLcf1_Noc\rnd2\DE_W0002\DE_W0002_P0001\DE_2_W0002_P0001_T0001\TR1_W0001_P0002\TR1_2_W0001_P0002_T0001_R1_P2_K1_Ch2-Ch1.zen
1.548015e+01	7.966590e+00	20151204_gfpNIPBLcf1_Prometa\MitoSys2\LSM\gfpNIPBLcf1_Noc\rnd2\DE_W0002\DE_W0002_P0001\DE_2_W0002_P0001_T0001\TR1_W0001_P0002\TR1_2_W0001_P0002_T0001_R1_P2_K1_Ch2-Ch1.zen
1.554015e+01	7.549930e+00	20151204_gfpNIPBLcf1_Prometa\MitoSys2\LSM\gfpNIPBLcf1_Noc\rnd2\DE_W0002\DE_W0002_P0001\DE_2_W0002_P0001_T0001\TR1_W0001_P0002\TR1_2_W0001_P0002_T0001_R1_P2_K1_Ch2-Ch1.zen
1.560015e+01	8.249920e+00	20151204_gfpNIPBLcf1_Prometa\MitoSys2\LSM\gfpNIPBLcf1_Noc\rnd2\DE_W0002\DE_W0002_P0001\DE_2_W0002_P0001_T0001\TR1_W0001_P0002\TR1_2_W0001_P0002_T0001_R1_P2_K1_Ch2-Ch1.zen
1.566015e+01	1.018324e+01	20151204_gfpNIPBLcf1_Prometa\MitoSys2\LSM\gfpNIPBLcf1_Noc\rnd2\DE_W0002\DE_W0002_P0001\DE_2_W0002_P0001_T0001\TR1_W0001_P0002\TR1_2_W0001_P0002_T0001_R1_P2_K1_Ch2-Ch1.zen
1.572015e+01	1.159989e+01	20151204_gfpNIPBLcf1_Prometa\MitoSys2\LSM\gfpNIPBLcf1_Noc\rnd2\DE_W0002\DE_W0002_P0001\DE_2_W0002_P0001_T0001\TR1_W0001_P0002\TR1_2_W0001_P0002_T0001_R1_P2_K1_Ch2-Ch1.zen
1.578015e+01	1.201655e+01	20151204_gfpNIPBLcf1_Prometa\MitoSys2\LSM\gfpNIPBLcf1_Noc\rnd2\DE_W0002\DE_W0002_P0001\DE_2_W0002_P0001_T0001\TR1_W0001_P0002\TR1_2_W0001_P0002_T0001_R1_P2_K1_Ch2-Ch1.zen
1.584015e+01	1.006657e+01	20151204_gfpNIPBLcf1_Prometa\MitoSys2\LSM\gfpNIPBLcf1_Noc\rnd2\DE_W0002\DE_W0002_P0001\DE_2_W0002_P0001_T0001\TR1_W0001_P0002\TR1_2_W0001_P0002_T0001_R1_P2_K1_Ch2-Ch1.zen
1.590015e+01	1.074990e+01	20151204_gfpNIPBLcf1_Prometa\MitoSys2\LSM\gfpNIPBLcf1_Noc\rnd2\DE_W0002\DE_W0002_P0001\DE_2_W0002_P0001_T0001\TR1_W0001_P0002\TR1_2_W0001_P0002_T0001_R1_P2_K1_Ch2-Ch1.zen
1.596015e+01	1.083323e+01	20151204_gfpNIPBLcf1_Prometa\MitoSys2\LSM\gfpNIPBLcf1_Noc\rnd2\DE_W0002\DE_W0002_P0001\DE_2_W0002_P0001_T0001\TR1_W0001_P0002\TR1_2_W0001_P0002_T0001_R1_P2_K1_Ch2-Ch1.zen
1.602015e+01	1.144989e+01	20151204_gfpNIPBLcf1_Prometa\MitoSys2\LSM\gfpNIPBLcf1_Noc\rnd2\DE_W0002\DE_W0002_P0001\DE_2_W0002_P0001_T0001\TR1_W0001_P0002\TR1_2_W0001_P0002_T0001_R1_P2_K1_Ch2-Ch1.zen
1.608015e+01	1.106656e+01	20151204_gfpNIPBLcf1_Prometa\MitoSys2\LSM\gfpNIPBLcf1_Noc\rnd2\DE_W0002\DE_W0002_P0001\DE_2_W0002_P0001_T0001\TR1_W0001_P0002\TR1_2_W0001_P0002_T0001_R1_P2_K1_Ch2-Ch1.zen
1.614015e+01	1.184989e+01	20151204_gfpNIPBLcf1_Prometa\MitoSys2\LSM\gfpNIPBLcf1_Noc\rnd2\DE_W0002\DE_W0002_P0001\DE_2_W0002_P0001_T0001\TR1_W0001_P0002\TR1_2_W0001_P0002_T0001_R1_P2_K1_Ch2-Ch1.zen
1.620016e+01	1.014990e+01	20151204_gfpNIPBLcf1_Prometa\MitoSys2\LSM\gfpNIPBLcf1_Noc\rnd2\DE_W0002\DE_W0002_P0001\DE_2_W0002_P0001_T0001\TR1_W0001_P0002\TR1_2_W0001_P0002_T0001_R1_P2_K1_Ch2-Ch1.zen
1.626016e+01	8.949910e+00	20151204_gfpNIPBLcf1_Prometa\MitoSys2\LSM\gfpNIPBLcf1_Noc\rnd2\DE_W0002\DE_W0002_P0001\DE_2_W0002_P0001_T0001\TR1_W0001_P0002\TR1_2_W0001_P0002_T0001_R1_P2_K1_Ch2-Ch1.zen
1.632016e+01	9.449910e+00	20151204_gfpNIPBLcf1_Prometa\MitoSys2\LSM\gfpNIPBLcf1_Noc\rnd2\DE_W0002\DE_W0002_P0001\DE_2_W0002_P0001_T0001\TR1_W0001_P0002\TR1_2_W0001_P0002_T0001_R1_P2_K1_Ch2-Ch1.zen
1.638016e+01	1.109989e+01	20151204_gfpNIPBLcf1_Prometa\MitoSys2\LSM\gfpNIPBLcf1_Noc\rnd2\DE_W0002\DE_W0002_P0001\DE_2_W0002_P0001_T0001\TR1_W0001_P0002\TR1_2_W0001_P0002_T0001_R1_P2_K1_Ch2-Ch1.zen
1.644016e+01	8.883250e+00	20151204_gfpNIPBLcf1_Prometa\MitoSys2\LSM\gfpNIPBLcf1_Noc\rnd2\DE_W0002\DE_W0002_P0001\DE_2_W0002_P0001_T0001\TR1_W0001_P0002\TR1_2_W0001_P0002_T0001_R1_P2_K1_Ch2-Ch1.zen
1.650016e+01	1.013324e+01	20151204_gfpNIPBLcf1_Prometa\MitoSys2\LSM\gfpNIPBLcf1_Noc\rnd2\DE_W0002\DE_W0002_P0001\DE_2_W0002_P0001_T0001\TR1_W0001_P0002\TR1_2_W0001_P0002_T0001_R1_P2_K1_Ch2-Ch1.zen
1.656016e+01	8.649920e+00	20151204_gfpNIPBLcf1_Prometa\MitoSys2\LSM\gfpNIPBLcf1_Noc\rnd2\DE_W0002\DE_W0002_P0001\DE_2_W0002_P0001_T0001\TR1_W0001_P0002\TR1_2_W0001_P0002_T0001_R1_P2_K1_Ch2-Ch1.zen
1.662016e+01	1.214988e+01	20151204_gfpNIPBLcf1_Prometa\MitoSys2\LSM\gfpNIPBLcf1_Noc\rnd2\DE_W0002\DE_W0002_P0001\DE_2_W0002_P0001_T0001\TR1_W0001_P0002\TR1_2_W0001_P0002_T0001_R1_P2_K1_Ch2-Ch1.zen
1.668016e+01	1.139989e+01	20151204_gfpNIPBLcf1_Prometa\MitoSys2\LSM\gfpNIPBLcf1_Noc\rnd2\DE_W0002\DE_W0002_P0001\DE_2_W0002_P0001_T0001\TR1_W0001_P0002\TR1_2_W0001_P0002_T0001_R1_P2_K1_Ch2-Ch1.zen
1.674016e+01	1.261655e+01	20151204_gfpNIPBLcf1_Prometa\MitoSys2\LSM\gfpNIPBLcf1_Noc\rnd2\DE_W0002\DE_W0002_P0001\DE_2_W0002_P0001_T0001\TR1_W0001_P0002\TR1_2_W0001_P0002_T0001_R1_P2_K1_Ch2-Ch1.zen
1.680016e+01	1.004990e+01	20151204_gfpNIPBLcf1_Prometa\MitoSys2\LSM\gfpNIPBLcf1_Noc\rnd2\DE_W0002\DE_W0002_P0001\DE_2_W0002_P0001_T0001\TR1_W0001_P0002\TR1_2_W0001_P0002_T0001_R1_P2_K1_Ch2-Ch1.zen
1.686016e+01	1.148322e+01	20151204_gfpNIPBLcf1_Prometa\MitoSys2\LSM\gfpNIPBLcf1_Noc\rnd2\DE_W0002\DE_W0002_P0001\DE_2_W0002_P0001_T0001\TR1_W0001_P0002\TR1_2_W0001_P0002_T0001_R1_P2_K1_Ch2-Ch1.zen
1.692016e+01	1.141656e+01	20151204_gfpNIPBLcf1_Prometa\MitoSys2\LSM\gfpNIPBLcf1_Noc\rnd2\DE_W0002\DE_W0002_P0001\DE_2_W0002_P0001_T0001\TR1_W0001_P0002\TR1_2_W0001_P0002_T0001_R1_P2_K1_Ch2-Ch1.zen
1.698016e+01	1.176655e+01	20151204_gfpNIPBLcf1_Prometa\MitoSys2\LSM\gfpNIPBLcf1_Noc\rnd2\DE_W0002\DE_W0002_P0001\DE_2_W0002_P0001_T0001\TR1_W0001_P0002\TR1_2_W0001_P0002_T0001_R1_P2_K1_Ch2-Ch1.zen
1.704016e+01	1.118323e+01	20151204_gfpNIPBLcf1_Prometa\MitoSys2\LSM\gfpNIPBLcf1_Noc\rnd2\DE_W0002\DE_W0002_P0001\DE_2_W0002_P0001_T0001\TR1_W0001_P0002\TR1_2_W0001_P0002_T0001_R1_P2_K1_Ch2-Ch1.zen
1.710016e+01	1.074990e+01	20151204_gfpNIPBLcf1_Prometa\MitoSys2\LSM\gfpNIPBLcf1_Noc\rnd2\DE_W0002\DE_W0002_P0001\DE_2_W0002_P0001_T0001\TR1_W0001_P0002\TR1_2_W0001_P0002_T0001_R1_P2_K1_Ch2-Ch1.zen
1.716016e+01	1.114989e+01	20151204_gfpNIPBLcf1_Prometa\MitoSys2\LSM\gfpNIPBLcf1_Noc\rnd2\DE_W0002\DE_W0002_P0001\DE_2_W0002_P0001_T0001\TR1_W0001_P0002\TR1_2_W0001_P0002_T0001_R1_P2_K1_Ch2-Ch1.zen
1.722017e+01	1.401653e+01	20151204_gfpNIPBLcf1_Prometa\MitoSys2\LSM\gfpNIPBLcf1_Noc\rnd2\DE_W0002\DE_W0002_P0001\DE_2_W0002_P0001_T0001\TR1_W0001_P0002\TR1_2_W0001_P0002_T0001_R1_P2_K1_Ch2-Ch1.zen
1.728016e+01	1.011657e+01	20151204_gfpNIPBLcf1_Prometa\MitoSys2\LSM\gfpNIPBLcf1_Noc\rnd2\DE_W0002\DE_W0002_P0001\DE_2_W0002_P0001_T0001\TR1_W0001_P0002\TR1_2_W0001_P0002_T0001_R1_P2_K1_Ch2-Ch1.zen
1.734017e+01	9.583240e+00	20151204_gfpNIPBLcf1_Prometa\MitoSys2\LSM\gfpNIPBLcf1_Noc\rnd2\DE_W0002\DE_W0002_P0001\DE_2_W0002_P0001_T0001\TR1_W0001_P0002\TR1_2_W0001_P0002_T0001_R1_P2_K1_Ch2-Ch1.zen
1.740017e+01	8.266590e+00	20151204_gfpNIPBLcf1_Prometa\MitoSys2\LSM\gfpNIPBLcf1_Noc\rnd2\DE_W0002\DE_W0002_P0001\DE_2_W0002_P0001_T0001\TR1_W0001_P0002\TR1_2_W0001_P0002_T0001_R1_P2_K1_Ch2-Ch1.zen
1.746017e+01	9.249910e+00	20151204_gfpNIPBLcf1_Prometa\MitoSys2\LSM\gfpNIPBLcf1_Noc\rnd2\DE_W0002\DE_W0002_P0001\DE_2_W0002_P0001_T0001\TR1_W0001_P0002\TR1_2_W0001_P0002_T0001_R1_P2_K1_Ch2-Ch1.zen
1.752017e+01	1.061656e+01	20151204_gfpNIPBLcf1_Prometa\MitoSys2\LSM\gfpNIPBLcf1_Noc\rnd2\DE_W0002\DE_W0002_P0001\DE_2_W0002_P0001_T0001\TR1_W0001_P0002\TR1_2_W0001_P0002_T0001_R1_P2_K1_Ch2-Ch1.zen
1.758017e+01	8.716580e+00	20151204_gfpNIPBLcf1_Prometa\MitoSys2\LSM\gfpNIPBLcf1_Noc\rnd2\DE_W0002\DE_W0002_P0001\DE_2_W0002_P0001_T0001\TR1_W0001_P0002\TR1_2_W0001_P0002_T0001_R1_P2_K1_Ch2-Ch1.zen
1.764017e+01	8.749920e+00	20151204_gfpNIPBLcf1_Prometa\MitoSys2\LSM\gfpNIPBLcf1_Noc\rnd2\DE_W0002\DE_W0002_P0001\DE_2_W0002_P0001_T0001\TR1_W0001_P0002\TR1_2_W0001_P0002_T0001_R1_P2_K1_Ch2-Ch1.zen
1.770017e+01	9.266580e+00	20151204_gfpNIPBLcf1_Prometa\MitoSys2\LSM\gfpNIPBLcf1_Noc\rnd2\DE_W0002\DE_W0002_P0001\DE_2_W0002_P0001_T0001\TR1_W0001_P0002\TR1_2_W0001_P0002_T0001_R1_P2_K1_Ch2-Ch1.zen
1.776017e+01	1.038323e+01	20151204_gfpNIPBLcf1_Prometa\MitoSys2\LSM\gfpNIPBLcf1_Noc\rnd2\DE_W0002\DE_W0002_P0001\DE_2_W0002_P0001_T0001\TR1_W0001_P0002\TR1_2_W0001_P0002_T0001_R1_P2_K1_Ch2-Ch1.zen
1.782017e+01	1.016657e+01	20151204_gfpNIPBLcf1_Prometa\MitoSys2\LSM\gfpNIPBLcf1_Noc\rnd2\DE_W0002\DE_W0002_P0001\DE_2_W0002_P0001_T0001\TR1_W0001_P0002\TR1_2_W0001_P0002_T0001_R1_P2_K1_Ch2-Ch1.zen
1.788017e+01	1.101656e+01	20151204_gfpNIPBLcf1_Prometa\MitoSys2\LSM\gfpNIPBLcf1_Noc\rnd2\DE_W0002\DE_W0002_P0001\DE_2_W0002_P0001_T0001\TR1_W0001_P0002\TR1_2_W0001_P0002_T0001_R1_P2_K1_Ch2-Ch1.zen
1.794017e+01	8.466590e+00	20151204_gfpNIPBLcf1_Prometa\MitoSys2\LSM\gfpNIPBLcf1_Noc\rnd2\DE_W0002\DE_W0002_P0001\DE_2_W0002_P0001_T0001\TR1_W0001_P0002\TR1_2_W0001_P0002_T0001_R1_P2_K1_Ch2-Ch1.zen
1.800017e+01	1.111656e+01	20151204_gfpNIPBLcf1_Prometa\MitoSys2\LSM\gfpNIPBLcf1_Noc\rnd2\DE_W0002\DE_W0002_P0001\DE_2_W0002_P0001_T0001\TR1_W0001_P0002\TR1_2_W0001_P0002_T0001_R1_P2_K1_Ch2-Ch1.zen
1.806017e+01	8.549920e+00	20151204_gfpNIPBLcf1_Prometa\MitoSys2\LSM\gfpNIPBLcf1_Noc\rnd2\DE_W0002\DE_W0002_P0001\DE_2_W0002_P0001_T0001\TR1_W0001_P0002\TR1_2_W0001_P0002_T0001_R1_P2_K1_Ch2-Ch1.zen
1.812017e+01	9.583240e+00	20151204_gfpNIPBLcf1_Prometa\MitoSys2\LSM\gfpNIPBLcf1_Noc\rnd2\DE_W0002\DE_W0002_P0001\DE_2_W0002_P0001_T0001\TR1_W0001_P0002\TR1_2_W0001_P0002_T0001_R1_P2_K1_Ch2-Ch1.zen
1.818017e+01	1.233321e+01	20151204_gfpNIPBLcf1_Prometa\MitoSys2\LSM\gfpNIPBLcf1_Noc\rnd2\DE_W0002\DE_W0002_P0001\DE_2_W0002_P0001_T0001\TR1_W0001_P0002\TR1_2_W0001_P0002_T0001_R1_P2_K1_Ch2-Ch1.zen
1.824018e+01	1.091656e+01	20151204_gfpNIPBLcf1_Prometa\MitoSys2\LSM\gfpNIPBLcf1_Noc\rnd2\DE_W0002\DE_W0002_P0001\DE_2_W0002_P0001_T0001\TR1_W0001_P0002\TR1_2_W0001_P0002_T0001_R1_P2_K1_Ch2-Ch1.zen
1.830017e+01	1.226655e+01	20151204_gfpNIPBLcf1_Prometa\MitoSys2\LSM\gfpNIPBLcf1_Noc\rnd2\DE_W0002\DE_W0002_P0001\DE_2_W0002_P0001_T0001\TR1_W0001_P0002\TR1_2_W0001_P0002_T0001_R1_P2_K1_Ch2-Ch1.zen
1.836018e+01	1.084990e+01	20151204_gfpNIPBLcf1_Prometa\MitoSys2\LSM\gfpNIPBLcf1_Noc\rnd2\DE_W0002\DE_W0002_P0001\DE_2_W0002_P0001_T0001\TR1_W0001_P0002\TR1_2_W0001_P0002_T0001_R1_P2_K1_Ch2-Ch1.zen
1.842018e+01	9.833240e+00	20151204_gfpNIPBLcf1_Prometa\MitoSys2\LSM\gfpNIPBLcf1_Noc\rnd2\DE_W0002\DE_W0002_P0001\DE_2_W0002_P0001_T0001\TR1_W0001_P0002\TR1_2_W0001_P0002_T0001_R1_P2_K1_Ch2-Ch1.zen
1.848018e+01	1.011657e+01	20151204_gfpNIPBLcf1_Prometa\MitoSys2\LSM\gfpNIPBLcf1_Noc\rnd2\DE_W0002\DE_W0002_P0001\DE_2_W0002_P0001_T0001\TR1_W0001_P0002\TR1_2_W0001_P0002_T0001_R1_P2_K1_Ch2-Ch1.zen
1.854018e+01	8.983250e+00	20151204_gfpNIPBLcf1_Prometa\MitoSys2\LSM\gfpNIPBLcf1_Noc\rnd2\DE_W0002\DE_W0002_P0001\DE_2_W0002_P0001_T0001\TR1_W0001_P0002\TR1_2_W0001_P0002_T0001_R1_P2_K1_Ch2-Ch1.zen
1.860018e+01	8.783250e+00	20151204_gfpNIPBLcf1_Prometa\MitoSys2\LSM\gfpNIPBLcf1_Noc\rnd2\DE_W0002\DE_W0002_P0001\DE_2_W0002_P0001_T0001\TR1_W0001_P0002\TR1_2_W0001_P0002_T0001_R1_P2_K1_Ch2-Ch1.zen
1.866018e+01	1.004990e+01	20151204_gfpNIPBLcf1_Prometa\MitoSys2\LSM\gfpNIPBLcf1_Noc\rnd2\DE_W0002\DE_W0002_P0001\DE_2_W0002_P0001_T0001\TR1_W0001_P0002\TR1_2_W0001_P0002_T0001_R1_P2_K1_Ch2-Ch1.zen
1.872018e+01	1.293321e+01	20151204_gfpNIPBLcf1_Prometa\MitoSys2\LSM\gfpNIPBLcf1_Noc\rnd2\DE_W0002\DE_W0002_P0001\DE_2_W0002_P0001_T0001\TR1_W0001_P0002\TR1_2_W0001_P0002_T0001_R1_P2_K1_Ch2-Ch1.zen
1.878018e+01	9.799910e+00	20151204_gfpNIPBLcf1_Prometa\MitoSys2\LSM\gfpNIPBLcf1_Noc\rnd2\DE_W0002\DE_W0002_P0001\DE_2_W0002_P0001_T0001\TR1_W0001_P0002\TR1_2_W0001_P0002_T0001_R1_P2_K1_Ch2-Ch1.zen
1.884018e+01	9.983240e+00	20151204_gfpNIPBLcf1_Prometa\MitoSys2\LSM\gfpNIPBLcf1_Noc\rnd2\DE_W0002\DE_W0002_P0001\DE_2_W0002_P0001_T0001\TR1_W0001_P0002\TR1_2_W0001_P0002_T0001_R1_P2_K1_Ch2-Ch1.zen
1.890018e+01	1.054990e+01	20151204_gfpNIPBLcf1_Prometa\MitoSys2\LSM\gfpNIPBLcf1_Noc\rnd2\DE_W0002\DE_W0002_P0001\DE_2_W0002_P0001_T0001\TR1_W0001_P0002\TR1_2_W0001_P0002_T0001_R1_P2_K1_Ch2-Ch1.zen
1.896018e+01	1.063323e+01	20151204_gfpNIPBLcf1_Prometa\MitoSys2\LSM\gfpNIPBLcf1_Noc\rnd2\DE_W0002\DE_W0002_P0001\DE_2_W0002_P0001_T0001\TR1_W0001_P0002\TR1_2_W0001_P0002_T0001_R1_P2_K1_Ch2-Ch1.zen
1.902018e+01	9.483240e+00	20151204_gfpNIPBLcf1_Prometa\MitoSys2\LSM\gfpNIPBLcf1_Noc\rnd2\DE_W0002\DE_W0002_P0001\DE_2_W0002_P0001_T0001\TR1_W0001_P0002\TR1_2_W0001_P0002_T0001_R1_P2_K1_Ch2-Ch1.zen
1.908018e+01	1.194989e+01	20151204_gfpNIPBLcf1_Prometa\MitoSys2\LSM\gfpNIPBLcf1_Noc\rnd2\DE_W0002\DE_W0002_P0001\DE_2_W0002_P0001_T0001\TR1_W0001_P0002\TR1_2_W0001_P0002_T0001_R1_P2_K1_Ch2-Ch1.zen
1.914018e+01	9.299910e+00	20151204_gfpNIPBLcf1_Prometa\MitoSys2\LSM\gfpNIPBLcf1_Noc\rnd2\DE_W0002\DE_W0002_P0001\DE_2_W0002_P0001_T0001\TR1_W0001_P0002\TR1_2_W0001_P0002_T0001_R1_P2_K1_Ch2-Ch1.zen
1.920018e+01	8.066590e+00	20151204_gfpNIPBLcf1_Prometa\MitoSys2\LSM\gfpNIPBLcf1_Noc\rnd2\DE_W0002\DE_W0002_P0001\DE_2_W0002_P0001_T0001\TR1_W0001_P0002\TR1_2_W0001_P0002_T0001_R1_P2_K1_Ch2-Ch1.zen
1.926019e+01	7.766590e+00	20151204_gfpNIPBLcf1_Prometa\MitoSys2\LSM\gfpNIPBLcf1_Noc\rnd2\DE_W0002\DE_W0002_P0001\DE_2_W0002_P0001_T0001\TR1_W0001_P0002\TR1_2_W0001_P0002_T0001_R1_P2_K1_Ch2-Ch1.zen
1.932018e+01	9.733240e+00	20151204_gfpNIPBLcf1_Prometa\MitoSys2\LSM\gfpNIPBLcf1_Noc\rnd2\DE_W0002\DE_W0002_P0001\DE_2_W0002_P0001_T0001\TR1_W0001_P0002\TR1_2_W0001_P0002_T0001_R1_P2_K1_Ch2-Ch1.zen
1.938019e+01	9.799910e+00	20151204_gfpNIPBLcf1_Prometa\MitoSys2\LSM\gfpNIPBLcf1_Noc\rnd2\DE_W0002\DE_W0002_P0001\DE_2_W0002_P0001_T0001\TR1_W0001_P0002\TR1_2_W0001_P0002_T0001_R1_P2_K1_Ch2-Ch1.zen
1.944019e+01	1.309987e+01	20151204_gfpNIPBLcf1_Prometa\MitoSys2\LSM\gfpNIPBLcf1_Noc\rnd2\DE_W0002\DE_W0002_P0001\DE_2_W0002_P0001_T0001\TR1_W0001_P0002\TR1_2_W0001_P0002_T0001_R1_P2_K1_Ch2-Ch1.zen
1.950019e+01	1.033323e+01	20151204_gfpNIPBLcf1_Prometa\MitoSys2\LSM\gfpNIPBLcf1_Noc\rnd2\DE_W0002\DE_W0002_P0001\DE_2_W0002_P0001_T0001\TR1_W0001_P0002\TR1_2_W0001_P0002_T0001_R1_P2_K1_Ch2-Ch1.zen
1.956019e+01	9.266580e+00	20151204_gfpNIPBLcf1_Prometa\MitoSys2\LSM\gfpNIPBLcf1_Noc\rnd2\DE_W0002\DE_W0002_P0001\DE_2_W0002_P0001_T0001\TR1_W0001_P0002\TR1_2_W0001_P0002_T0001_R1_P2_K1_Ch2-Ch1.zen
1.962019e+01	8.949910e+00	20151204_gfpNIPBLcf1_Prometa\MitoSys2\LSM\gfpNIPBLcf1_Noc\rnd2\DE_W0002\DE_W0002_P0001\DE_2_W0002_P0001_T0001\TR1_W0001_P0002\TR1_2_W0001_P0002_T0001_R1_P2_K1_Ch2-Ch1.zen
1.968019e+01	9.416580e+00	20151204_gfpNIPBLcf1_Prometa\MitoSys2\LSM\gfpNIPBLcf1_Noc\rnd2\DE_W0002\DE_W0002_P0001\DE_2_W0002_P0001_T0001\TR1_W0001_P0002\TR1_2_W0001_P0002_T0001_R1_P2_K1_Ch2-Ch1.zen
1.974019e+01	9.699910e+00	20151204_gfpNIPBLcf1_Prometa\MitoSys2\LSM\gfpNIPBLcf1_Noc\rnd2\DE_W0002\DE_W0002_P0001\DE_2_W0002_P0001_T0001\TR1_W0001_P0002\TR1_2_W0001_P0002_T0001_R1_P2_K1_Ch2-Ch1.zen
1.980019e+01	8.549920e+00	20151204_gfpNIPBLcf1_Prometa\MitoSys2\LSM\gfpNIPBLcf1_Noc\rnd2\DE_W0002\DE_W0002_P0001\DE_2_W0002_P0001_T0001\TR1_W0001_P0002\TR1_2_W0001_P0002_T0001_R1_P2_K1_Ch2-Ch1.zen
1.986019e+01	9.283240e+00	20151204_gfpNIPBLcf1_Prometa\MitoSys2\LSM\gfpNIPBLcf1_Noc\rnd2\DE_W0002\DE_W0002_P0001\DE_2_W0002_P0001_T0001\TR1_W0001_P0002\TR1_2_W0001_P0002_T0001_R1_P2_K1_Ch2-Ch1.zen
1.992019e+01	9.283240e+00	20151204_gfpNIPBLcf1_Prometa\MitoSys2\LSM\gfpNIPBLcf1_Noc\rnd2\DE_W0002\DE_W0002_P0001\DE_2_W0002_P0001_T0001\TR1_W0001_P0002\TR1_2_W0001_P0002_T0001_R1_P2_K1_Ch2-Ch1.zen
1.998019e+01	1.063323e+01	20151204_gfpNIPBLcf1_Prometa\MitoSys2\LSM\gfpNIPBLcf1_Noc\rnd2\DE_W0002\DE_W0002_P0001\DE_2_W0002_P0001_T0001\TR1_W0001_P0002\TR1_2_W0001_P0002_T0001_R1_P2_K1_Ch2-Ch1.zen
2.004019e+01	8.149920e+00	20151204_gfpNIPBLcf1_Prometa\MitoSys2\LSM\gfpNIPBLcf1_Noc\rnd2\DE_W0002\DE_W0002_P0001\DE_2_W0002_P0001_T0001\TR1_W0001_P0002\TR1_2_W0001_P0002_T0001_R1_P2_K1_Ch2-Ch1.zen
2.010019e+01	8.849920e+00	20151204_gfpNIPBLcf1_Prometa\MitoSys2\LSM\gfpNIPBLcf1_Noc\rnd2\DE_W0002\DE_W0002_P0001\DE_2_W0002_P0001_T0001\TR1_W0001_P0002\TR1_2_W0001_P0002_T0001_R1_P2_K1_Ch2-Ch1.zen
2.016019e+01	9.683240e+00	20151204_gfpNIPBLcf1_Prometa\MitoSys2\LSM\gfpNIPBLcf1_Noc\rnd2\DE_W0002\DE_W0002_P0001\DE_2_W0002_P0001_T0001\TR1_W0001_P0002\TR1_2_W0001_P0002_T0001_R1_P2_K1_Ch2-Ch1.zen
2.022019e+01	8.366590e+00	20151204_gfpNIPBLcf1_Prometa\MitoSys2\LSM\gfpNIPBLcf1_Noc\rnd2\DE_W0002\DE_W0002_P0001\DE_2_W0002_P0001_T0001\TR1_W0001_P0002\TR1_2_W0001_P0002_T0001_R1_P2_K1_Ch2-Ch1.zen
2.028020e+01	8.799920e+00	20151204_gfpNIPBLcf1_Prometa\MitoSys2\LSM\gfpNIPBLcf1_Noc\rnd2\DE_W0002\DE_W0002_P0001\DE_2_W0002_P0001_T0001\TR1_W0001_P0002\TR1_2_W0001_P0002_T0001_R1_P2_K1_Ch2-Ch1.zen
2.034019e+01	1.056657e+01	20151204_gfpNIPBLcf1_Prometa\MitoSys2\LSM\gfpNIPBLcf1_Noc\rnd2\DE_W0002\DE_W0002_P0001\DE_2_W0002_P0001_T0001\TR1_W0001_P0002\TR1_2_W0001_P0002_T0001_R1_P2_K1_Ch2-Ch1.zen
2.040020e+01	8.549920e+00	20151204_gfpNIPBLcf1_Prometa\MitoSys2\LSM\gfpNIPBLcf1_Noc\rnd2\DE_W0002\DE_W0002_P0001\DE_2_W0002_P0001_T0001\TR1_W0001_P0002\TR1_2_W0001_P0002_T0001_R1_P2_K1_Ch2-Ch1.zen
2.046020e+01	8.616580e+00	20151204_gfpNIPBLcf1_Prometa\MitoSys2\LSM\gfpNIPBLcf1_Noc\rnd2\DE_W0002\DE_W0002_P0001\DE_2_W0002_P0001_T0001\TR1_W0001_P0002\TR1_2_W0001_P0002_T0001_R1_P2_K1_Ch2-Ch1.zen
2.052020e+01	1.199988e+01	20151204_gfpNIPBLcf1_Prometa\MitoSys2\LSM\gfpNIPBLcf1_Noc\rnd2\DE_W0002\DE_W0002_P0001\DE_2_W0002_P0001_T0001\TR1_W0001_P0002\TR1_2_W0001_P0002_T0001_R1_P2_K1_Ch2-Ch1.zen
2.058020e+01	1.051657e+01	20151204_gfpNIPBLcf1_Prometa\MitoSys2\LSM\gfpNIPBLcf1_Noc\rnd2\DE_W0002\DE_W0002_P0001\DE_2_W0002_P0001_T0001\TR1_W0001_P0002\TR1_2_W0001_P0002_T0001_R1_P2_K1_Ch2-Ch1.zen
2.064020e+01	1.086656e+01	20151204_gfpNIPBLcf1_Prometa\MitoSys2\LSM\gfpNIPBLcf1_Noc\rnd2\DE_W0002\DE_W0002_P0001\DE_2_W0002_P0001_T0001\TR1_W0001_P0002\TR1_2_W0001_P0002_T0001_R1_P2_K1_Ch2-Ch1.zen
2.070020e+01	1.103323e+01	20151204_gfpNIPBLcf1_Prometa\MitoSys2\LSM\gfpNIPBLcf1_Noc\rnd2\DE_W0002\DE_W0002_P0001\DE_2_W0002_P0001_T0001\TR1_W0001_P0002\TR1_2_W0001_P0002_T0001_R1_P2_K1_Ch2-Ch1.zen
2.076020e+01	1.223322e+01	20151204_gfpNIPBLcf1_Prometa\MitoSys2\LSM\gfpNIPBLcf1_Noc\rnd2\DE_W0002\DE_W0002_P0001\DE_2_W0002_P0001_T0001\TR1_W0001_P0002\TR1_2_W0001_P0002_T0001_R1_P2_K1_Ch2-Ch1.zen
2.082020e+01	1.173322e+01	20151204_gfpNIPBLcf1_Prometa\MitoSys2\LSM\gfpNIPBLcf1_Noc\rnd2\DE_W0002\DE_W0002_P0001\DE_2_W0002_P0001_T0001\TR1_W0001_P0002\TR1_2_W0001_P0002_T0001_R1_P2_K1_Ch2-Ch1.zen
2.088020e+01	9.666570e+00	20151204_gfpNIPBLcf1_Prometa\MitoSys2\LSM\gfpNIPBLcf1_Noc\rnd2\DE_W0002\DE_W0002_P0001\DE_2_W0002_P0001_T0001\TR1_W0001_P0002\TR1_2_W0001_P0002_T0001_R1_P2_K1_Ch2-Ch1.zen
2.094020e+01	9.183250e+00	20151204_gfpNIPBLcf1_Prometa\MitoSys2\LSM\gfpNIPBLcf1_Noc\rnd2\DE_W0002\DE_W0002_P0001\DE_2_W0002_P0001_T0001\TR1_W0001_P0002\TR1_2_W0001_P0002_T0001_R1_P2_K1_Ch2-Ch1.zen
2.100020e+01	9.583240e+00	20151204_gfpNIPBLcf1_Prometa\MitoSys2\LSM\gfpNIPBLcf1_Noc\rnd2\DE_W0002\DE_W0002_P0001\DE_2_W0002_P0001_T0001\TR1_W0001_P0002\TR1_2_W0001_P0002_T0001_R1_P2_K1_Ch2-Ch1.zen
2.106020e+01	9.783240e+00	20151204_gfpNIPBLcf1_Prometa\MitoSys2\LSM\gfpNIPBLcf1_Noc\rnd2\DE_W0002\DE_W0002_P0001\DE_2_W0002_P0001_T0001\TR1_W0001_P0002\TR1_2_W0001_P0002_T0001_R1_P2_K1_Ch2-Ch1.zen
2.112020e+01	8.683250e+00	20151204_gfpNIPBLcf1_Prometa\MitoSys2\LSM\gfpNIPBLcf1_Noc\rnd2\DE_W0002\DE_W0002_P0001\DE_2_W0002_P0001_T0001\TR1_W0001_P0002\TR1_2_W0001_P0002_T0001_R1_P2_K1_Ch2-Ch1.zen
2.118020e+01	1.289988e+01	20151204_gfpNIPBLcf1_Prometa\MitoSys2\LSM\gfpNIPBLcf1_Noc\rnd2\DE_W0002\DE_W0002_P0001\DE_2_W0002_P0001_T0001\TR1_W0001_P0002\TR1_2_W0001_P0002_T0001_R1_P2_K1_Ch2-Ch1.zen
2.124020e+01	1.109989e+01	20151204_gfpNIPBLcf1_Prometa\MitoSys2\LSM\gfpNIPBLcf1_Noc\rnd2\DE_W0002\DE_W0002_P0001\DE_2_W0002_P0001_T0001\TR1_W0001_P0002\TR1_2_W0001_P0002_T0001_R1_P2_K1_Ch2-Ch1.zen
2.130020e+01	8.499920e+00	20151204_gfpNIPBLcf1_Prometa\MitoSys2\LSM\gfpNIPBLcf1_Noc\rnd2\DE_W0002\DE_W0002_P0001\DE_2_W0002_P0001_T0001\TR1_W0001_P0002\TR1_2_W0001_P0002_T0001_R1_P2_K1_Ch2-Ch1.zen
2.136020e+01	8.733250e+00	20151204_gfpNIPBLcf1_Prometa\MitoSys2\LSM\gfpNIPBLcf1_Noc\rnd2\DE_W0002\DE_W0002_P0001\DE_2_W0002_P0001_T0001\TR1_W0001_P0002\TR1_2_W0001_P0002_T0001_R1_P2_K1_Ch2-Ch1.zen
2.142021e+01	9.483240e+00	20151204_gfpNIPBLcf1_Prometa\MitoSys2\LSM\gfpNIPBLcf1_Noc\rnd2\DE_W0002\DE_W0002_P0001\DE_2_W0002_P0001_T0001\TR1_W0001_P0002\TR1_2_W0001_P0002_T0001_R1_P2_K1_Ch2-Ch1.zen
2.148021e+01	7.733260e+00	20151204_gfpNIPBLcf1_Prometa\MitoSys2\LSM\gfpNIPBLcf1_Noc\rnd2\DE_W0002\DE_W0002_P0001\DE_2_W0002_P0001_T0001\TR1_W0001_P0002\TR1_2_W0001_P0002_T0001_R1_P2_K1_Ch2-Ch1.zen
2.154021e+01	1.059990e+01	20151204_gfpNIPBLcf1_Prometa\MitoSys2\LSM\gfpNIPBLcf1_Noc\rnd2\DE_W0002\DE_W0002_P0001\DE_2_W0002_P0001_T0001\TR1_W0001_P0002\TR1_2_W0001_P0002_T0001_R1_P2_K1_Ch2-Ch1.zen
2.160021e+01	7.199930e+00	20151204_gfpNIPBLcf1_Prometa\MitoSys2\LSM\gfpNIPBLcf1_Noc\rnd2\DE_W0002\DE_W0002_P0001\DE_2_W0002_P0001_T0001\TR1_W0001_P0002\TR1_2_W0001_P0002_T0001_R1_P2_K1_Ch2-Ch1.zen
2.166021e+01	1.084990e+01	20151204_gfpNIPBLcf1_Prometa\MitoSys2\LSM\gfpNIPBLcf1_Noc\rnd2\DE_W0002\DE_W0002_P0001\DE_2_W0002_P0001_T0001\TR1_W0001_P0002\TR1_2_W0001_P0002_T0001_R1_P2_K1_Ch2-Ch1.zen
2.172021e+01	1.041657e+01	20151204_gfpNIPBLcf1_Prometa\MitoSys2\LSM\gfpNIPBLcf1_Noc\rnd2\DE_W0002\DE_W0002_P0001\DE_2_W0002_P0001_T0001\TR1_W0001_P0002\TR1_2_W0001_P0002_T0001_R1_P2_K1_Ch2-Ch1.zen
2.178021e+01	8.933250e+00	20151204_gfpNIPBLcf1_Prometa\MitoSys2\LSM\gfpNIPBLcf1_Noc\rnd2\DE_W0002\DE_W0002_P0001\DE_2_W0002_P0001_T0001\TR1_W0001_P0002\TR1_2_W0001_P0002_T0001_R1_P2_K1_Ch2-Ch1.zen
2.184021e+01	9.549910e+00	20151204_gfpNIPBLcf1_Prometa\MitoSys2\LSM\gfpNIPBLcf1_Noc\rnd2\DE_W0002\DE_W0002_P0001\DE_2_W0002_P0001_T0001\TR1_W0001_P0002\TR1_2_W0001_P0002_T0001_R1_P2_K1_Ch2-Ch1.zen
2.190021e+01	1.188322e+01	20151204_gfpNIPBLcf1_Prometa\MitoSys2\LSM\gfpNIPBLcf1_Noc\rnd2\DE_W0002\DE_W0002_P0001\DE_2_W0002_P0001_T0001\TR1_W0001_P0002\TR1_2_W0001_P0002_T0001_R1_P2_K1_Ch2-Ch1.zen
2.196021e+01	8.516590e+00	20151204_gfpNIPBLcf1_Prometa\MitoSys2\LSM\gfpNIPBLcf1_Noc\rnd2\DE_W0002\DE_W0002_P0001\DE_2_W0002_P0001_T0001\TR1_W0001_P0002\TR1_2_W0001_P0002_T0001_R1_P2_K1_Ch2-Ch1.zen
2.202021e+01	7.833260e+00	20151204_gfpNIPBLcf1_Prometa\MitoSys2\LSM\gfpNIPBLcf1_Noc\rnd2\DE_W0002\DE_W0002_P0001\DE_2_W0002_P0001_T0001\TR1_W0001_P0002\TR1_2_W0001_P0002_T0001_R1_P2_K1_Ch2-Ch1.zen
2.208021e+01	8.999910e+00	20151204_gfpNIPBLcf1_Prometa\MitoSys2\LSM\gfpNIPBLcf1_Noc\rnd2\DE_W0002\DE_W0002_P0001\DE_2_W0002_P0001_T0001\TR1_W0001_P0002\TR1_2_W0001_P0002_T0001_R1_P2_K1_Ch2-Ch1.zen
2.214021e+01	7.649930e+00	20151204_gfpNIPBLcf1_Prometa\MitoSys2\LSM\gfpNIPBLcf1_Noc\rnd2\DE_W0002\DE_W0002_P0001\DE_2_W0002_P0001_T0001\TR1_W0001_P0002\TR1_2_W0001_P0002_T0001_R1_P2_K1_Ch2-Ch1.zen
2.220021e+01	9.116580e+00	20151204_gfpNIPBLcf1_Prometa\MitoSys2\LSM\gfpNIPBLcf1_Noc\rnd2\DE_W0002\DE_W0002_P0001\DE_2_W0002_P0001_T0001\TR1_W0001_P0002\TR1_2_W0001_P0002_T0001_R1_P2_K1_Ch2-Ch1.zen
2.226021e+01	8.499920e+00	20151204_gfpNIPBLcf1_Prometa\MitoSys2\LSM\gfpNIPBLcf1_Noc\rnd2\DE_W0002\DE_W0002_P0001\DE_2_W0002_P0001_T0001\TR1_W0001_P0002\TR1_2_W0001_P0002_T0001_R1_P2_K1_Ch2-Ch1.zen
2.232021e+01	8.316590e+00	20151204_gfpNIPBLcf1_Prometa\MitoSys2\LSM\gfpNIPBLcf1_Noc\rnd2\DE_W0002\DE_W0002_P0001\DE_2_W0002_P0001_T0001\TR1_W0001_P0002\TR1_2_W0001_P0002_T0001_R1_P2_K1_Ch2-Ch1.zen
2.238021e+01	1.291654e+01	20151204_gfpNIPBLcf1_Prometa\MitoSys2\LSM\gfpNIPBLcf1_Noc\rnd2\DE_W0002\DE_W0002_P0001\DE_2_W0002_P0001_T0001\TR1_W0001_P0002\TR1_2_W0001_P0002_T0001_R1_P2_K1_Ch2-Ch1.zen
2.244021e+01	9.966570e+00	20151204_gfpNIPBLcf1_Prometa\MitoSys2\LSM\gfpNIPBLcf1_Noc\rnd2\DE_W0002\DE_W0002_P0001\DE_2_W0002_P0001_T0001\TR1_W0001_P0002\TR1_2_W0001_P0002_T0001_R1_P2_K1_Ch2-Ch1.zen
2.250022e+01	1.369987e+01	20151204_gfpNIPBLcf1_Prometa\MitoSys2\LSM\gfpNIPBLcf1_Noc\rnd2\DE_W0002\DE_W0002_P0001\DE_2_W0002_P0001_T0001\TR1_W0001_P0002\TR1_2_W0001_P0002_T0001_R1_P2_K1_Ch2-Ch1.zen
2.256022e+01	9.066580e+00	20151204_gfpNIPBLcf1_Prometa\MitoSys2\LSM\gfpNIPBLcf1_Noc\rnd2\DE_W0002\DE_W0002_P0001\DE_2_W0002_P0001_T0001\TR1_W0001_P0002\TR1_2_W0001_P0002_T0001_R1_P2_K1_Ch2-Ch1.zen
2.262022e+01	9.216580e+00	20151204_gfpNIPBLcf1_Prometa\MitoSys2\LSM\gfpNIPBLcf1_Noc\rnd2\DE_W0002\DE_W0002_P0001\DE_2_W0002_P0001_T0001\TR1_W0001_P0002\TR1_2_W0001_P0002_T0001_R1_P2_K1_Ch2-Ch1.zen
2.268022e+01	1.001657e+01	20151204_gfpNIPBLcf1_Prometa\MitoSys2\LSM\gfpNIPBLcf1_Noc\rnd2\DE_W0002\DE_W0002_P0001\DE_2_W0002_P0001_T0001\TR1_W0001_P0002\TR1_2_W0001_P0002_T0001_R1_P2_K1_Ch2-Ch1.zen
2.274022e+01	9.666570e+00	20151204_gfpNIPBLcf1_Prometa\MitoSys2\LSM\gfpNIPBLcf1_Noc\rnd2\DE_W0002\DE_W0002_P0001\DE_2_W0002_P0001_T0001\TR1_W0001_P0002\TR1_2_W0001_P0002_T0001_R1_P2_K1_Ch2-Ch1.zen
2.280022e+01	1.121656e+01	20151204_gfpNIPBLcf1_Prometa\MitoSys2\LSM\gfpNIPBLcf1_Noc\rnd2\DE_W0002\DE_W0002_P0001\DE_2_W0002_P0001_T0001\TR1_W0001_P0002\TR1_2_W0001_P0002_T0001_R1_P2_K1_Ch2-Ch1.zen
2.286022e+01	9.816570e+00	20151204_gfpNIPBLcf1_Prometa\MitoSys2\LSM\gfpNIPBLcf1_Noc\rnd2\DE_W0002\DE_W0002_P0001\DE_2_W0002_P0001_T0001\TR1_W0001_P0002\TR1_2_W0001_P0002_T0001_R1_P2_K1_Ch2-Ch1.zen
2.292022e+01	1.209988e+01	20151204_gfpNIPBLcf1_Prometa\MitoSys2\LSM\gfpNIPBLcf1_Noc\rnd2\DE_W0002\DE_W0002_P0001\DE_2_W0002_P0001_T0001\TR1_W0001_P0002\TR1_2_W0001_P0002_T0001_R1_P2_K1_Ch2-Ch1.zen
2.298022e+01	1.011657e+01	20151204_gfpNIPBLcf1_Prometa\MitoSys2\LSM\gfpNIPBLcf1_Noc\rnd2\DE_W0002\DE_W0002_P0001\DE_2_W0002_P0001_T0001\TR1_W0001_P0002\TR1_2_W0001_P0002_T0001_R1_P2_K1_Ch2-Ch1.zen
2.304022e+01	1.039990e+01	20151204_gfpNIPBLcf1_Prometa\MitoSys2\LSM\gfpNIPBLcf1_Noc\rnd2\DE_W0002\DE_W0002_P0001\DE_2_W0002_P0001_T0001\TR1_W0001_P0002\TR1_2_W0001_P0002_T0001_R1_P2_K1_Ch2-Ch1.zen
2.310022e+01	9.566580e+00	20151204_gfpNIPBLcf1_Prometa\MitoSys2\LSM\gfpNIPBLcf1_Noc\rnd2\DE_W0002\DE_W0002_P0001\DE_2_W0002_P0001_T0001\TR1_W0001_P0002\TR1_2_W0001_P0002_T0001_R1_P2_K1_Ch2-Ch1.zen
2.316022e+01	1.256655e+01	20151204_gfpNIPBLcf1_Prometa\MitoSys2\LSM\gfpNIPBLcf1_Noc\rnd2\DE_W0002\DE_W0002_P0001\DE_2_W0002_P0001_T0001\TR1_W0001_P0002\TR1_2_W0001_P0002_T0001_R1_P2_K1_Ch2-Ch1.zen
2.322022e+01	1.396653e+01	20151204_gfpNIPBLcf1_Prometa\MitoSys2\LSM\gfpNIPBLcf1_Noc\rnd2\DE_W0002\DE_W0002_P0001\DE_2_W0002_P0001_T0001\TR1_W0001_P0002\TR1_2_W0001_P0002_T0001_R1_P2_K1_Ch2-Ch1.zen
2.328022e+01	1.268321e+01	20151204_gfpNIPBLcf1_Prometa\MitoSys2\LSM\gfpNIPBLcf1_Noc\rnd2\DE_W0002\DE_W0002_P0001\DE_2_W0002_P0001_T0001\TR1_W0001_P0002\TR1_2_W0001_P0002_T0001_R1_P2_K1_Ch2-Ch1.zen
2.334022e+01	1.221655e+01	20151204_gfpNIPBLcf1_Prometa\MitoSys2\LSM\gfpNIPBLcf1_Noc\rnd2\DE_W0002\DE_W0002_P0001\DE_2_W0002_P0001_T0001\TR1_W0001_P0002\TR1_2_W0001_P0002_T0001_R1_P2_K1_Ch2-Ch1.zen
2.340022e+01	1.176655e+01	20151204_gfpNIPBLcf1_Prometa\MitoSys2\LSM\gfpNIPBLcf1_Noc\rnd2\DE_W0002\DE_W0002_P0001\DE_2_W0002_P0001_T0001\TR1_W0001_P0002\TR1_2_W0001_P0002_T0001_R1_P2_K1_Ch2-Ch1.zen
2.346022e+01	9.499910e+00	20151204_gfpNIPBLcf1_Prometa\MitoSys2\LSM\gfpNIPBLcf1_Noc\rnd2\DE_W0002\DE_W0002_P0001\DE_2_W0002_P0001_T0001\TR1_W0001_P0002\TR1_2_W0001_P0002_T0001_R1_P2_K1_Ch2-Ch1.zen
2.352023e+01	8.333250e+00	20151204_gfpNIPBLcf1_Prometa\MitoSys2\LSM\gfpNIPBLcf1_Noc\rnd2\DE_W0002\DE_W0002_P0001\DE_2_W0002_P0001_T0001\TR1_W0001_P0002\TR1_2_W0001_P0002_T0001_R1_P2_K1_Ch2-Ch1.zen
2.358023e+01	8.466590e+00	20151204_gfpNIPBLcf1_Prometa\MitoSys2\LSM\gfpNIPBLcf1_Noc\rnd2\DE_W0002\DE_W0002_P0001\DE_2_W0002_P0001_T0001\TR1_W0001_P0002\TR1_2_W0001_P0002_T0001_R1_P2_K1_Ch2-Ch1.zen
2.364023e+01	8.049920e+00	20151204_gfpNIPBLcf1_Prometa\MitoSys2\LSM\gfpNIPBLcf1_Noc\rnd2\DE_W0002\DE_W0002_P0001\DE_2_W0002_P0001_T0001\TR1_W0001_P0002\TR1_2_W0001_P0002_T0001_R1_P2_K1_Ch2-Ch1.zen
2.370023e+01	8.916580e+00	20151204_gfpNIPBLcf1_Prometa\MitoSys2\LSM\gfpNIPBLcf1_Noc\rnd2\DE_W0002\DE_W0002_P0001\DE_2_W0002_P0001_T0001\TR1_W0001_P0002\TR1_2_W0001_P0002_T0001_R1_P2_K1_Ch2-Ch1.zen
2.376023e+01	1.068323e+01	20151204_gfpNIPBLcf1_Prometa\MitoSys2\LSM\gfpNIPBLcf1_Noc\rnd2\DE_W0002\DE_W0002_P0001\DE_2_W0002_P0001_T0001\TR1_W0001_P0002\TR1_2_W0001_P0002_T0001_R1_P2_K1_Ch2-Ch1.zen
2.382023e+01	8.283250e+00	20151204_gfpNIPBLcf1_Prometa\MitoSys2\LSM\gfpNIPBLcf1_Noc\rnd2\DE_W0002\DE_W0002_P0001\DE_2_W0002_P0001_T0001\TR1_W0001_P0002\TR1_2_W0001_P0002_T0001_R1_P2_K1_Ch2-Ch1.zen
2.388023e+01	1.028323e+01	20151204_gfpNIPBLcf1_Prometa\MitoSys2\LSM\gfpNIPBLcf1_Noc\rnd2\DE_W0002\DE_W0002_P0001\DE_2_W0002_P0001_T0001\TR1_W0001_P0002\TR1_2_W0001_P0002_T0001_R1_P2_K1_Ch2-Ch1.zen
2.394023e+01	1.163322e+01	20151204_gfpNIPBLcf1_Prometa\MitoSys2\LSM\gfpNIPBLcf1_Noc\rnd2\DE_W0002\DE_W0002_P0001\DE_2_W0002_P0001_T0001\TR1_W0001_P0002\TR1_2_W0001_P0002_T0001_R1_P2_K1_Ch2-Ch1.zen
2.400023e+01	1.124989e+01	20151204_gfpNIPBLcf1_Prometa\MitoSys2\LSM\gfpNIPBLcf1_Noc\rnd2\DE_W0002\DE_W0002_P0001\DE_2_W0002_P0001_T0001\TR1_W0001_P0002\TR1_2_W0001_P0002_T0001_R1_P2_K1_Ch2-Ch1.zen
2.406023e+01	1.031657e+01	20151204_gfpNIPBLcf1_Prometa\MitoSys2\LSM\gfpNIPBLcf1_Noc\rnd2\DE_W0002\DE_W0002_P0001\DE_2_W0002_P0001_T0001\TR1_W0001_P0002\TR1_2_W0001_P0002_T0001_R1_P2_K1_Ch2-Ch1.zen
2.412023e+01	8.999910e+00	20151204_gfpNIPBLcf1_Prometa\MitoSys2\LSM\gfpNIPBLcf1_Noc\rnd2\DE_W0002\DE_W0002_P0001\DE_2_W0002_P0001_T0001\TR1_W0001_P0002\TR1_2_W0001_P0002_T0001_R1_P2_K1_Ch2-Ch1.zen
2.418023e+01	9.299910e+00	20151204_gfpNIPBLcf1_Prometa\MitoSys2\LSM\gfpNIPBLcf1_Noc\rnd2\DE_W0002\DE_W0002_P0001\DE_2_W0002_P0001_T0001\TR1_W0001_P0002\TR1_2_W0001_P0002_T0001_R1_P2_K1_Ch2-Ch1.zen
2.424023e+01	1.091656e+01	20151204_gfpNIPBLcf1_Prometa\MitoSys2\LSM\gfpNIPBLcf1_Noc\rnd2\DE_W0002\DE_W0002_P0001\DE_2_W0002_P0001_T0001\TR1_W0001_P0002\TR1_2_W0001_P0002_T0001_R1_P2_K1_Ch2-Ch1.zen
2.430023e+01	1.001657e+01	20151204_gfpNIPBLcf1_Prometa\MitoSys2\LSM\gfpNIPBLcf1_Noc\rnd2\DE_W0002\DE_W0002_P0001\DE_2_W0002_P0001_T0001\TR1_W0001_P0002\TR1_2_W0001_P0002_T0001_R1_P2_K1_Ch2-Ch1.zen
2.436023e+01	1.143322e+01	20151204_gfpNIPBLcf1_Prometa\MitoSys2\LSM\gfpNIPBLcf1_Noc\rnd2\DE_W0002\DE_W0002_P0001\DE_2_W0002_P0001_T0001\TR1_W0001_P0002\TR1_2_W0001_P0002_T0001_R1_P2_K1_Ch2-Ch1.zen
2.442023e+01	1.149989e+01	20151204_gfpNIPBLcf1_Prometa\MitoSys2\LSM\gfpNIPBLcf1_Noc\rnd2\DE_W0002\DE_W0002_P0001\DE_2_W0002_P0001_T0001\TR1_W0001_P0002\TR1_2_W0001_P0002_T0001_R1_P2_K1_Ch2-Ch1.zen
2.448023e+01	7.799930e+00	20151204_gfpNIPBLcf1_Prometa\MitoSys2\LSM\gfpNIPBLcf1_Noc\rnd2\DE_W0002\DE_W0002_P0001\DE_2_W0002_P0001_T0001\TR1_W0001_P0002\TR1_2_W0001_P0002_T0001_R1_P2_K1_Ch2-Ch1.zen
2.454024e+01	7.883260e+00	20151204_gfpNIPBLcf1_Prometa\MitoSys2\LSM\gfpNIPBLcf1_Noc\rnd2\DE_W0002\DE_W0002_P0001\DE_2_W0002_P0001_T0001\TR1_W0001_P0002\TR1_2_W0001_P0002_T0001_R1_P2_K1_Ch2-Ch1.zen
2.460023e+01	8.033260e+00	20151204_gfpNIPBLcf1_Prometa\MitoSys2\LSM\gfpNIPBLcf1_Noc\rnd2\DE_W0002\DE_W0002_P0001\DE_2_W0002_P0001_T0001\TR1_W0001_P0002\TR1_2_W0001_P0002_T0001_R1_P2_K1_Ch2-Ch1.zen
2.466024e+01	8.683250e+00	20151204_gfpNIPBLcf1_Prometa\MitoSys2\LSM\gfpNIPBLcf1_Noc\rnd2\DE_W0002\DE_W0002_P0001\DE_2_W0002_P0001_T0001\TR1_W0001_P0002\TR1_2_W0001_P0002_T0001_R1_P2_K1_Ch2-Ch1.zen
2.472024e+01	7.899920e+00	20151204_gfpNIPBLcf1_Prometa\MitoSys2\LSM\gfpNIPBLcf1_Noc\rnd2\DE_W0002\DE_W0002_P0001\DE_2_W0002_P0001_T0001\TR1_W0001_P0002\TR1_2_W0001_P0002_T0001_R1_P2_K1_Ch2-Ch1.zen
2.478024e+01	7.699930e+00	20151204_gfpNIPBLcf1_Prometa\MitoSys2\LSM\gfpNIPBLcf1_Noc\rnd2\DE_W0002\DE_W0002_P0001\DE_2_W0002_P0001_T0001\TR1_W0001_P0002\TR1_2_W0001_P0002_T0001_R1_P2_K1_Ch2-Ch1.zen
2.484024e+01	7.049930e+00	20151204_gfpNIPBLcf1_Prometa\MitoSys2\LSM\gfpNIPBLcf1_Noc\rnd2\DE_W0002\DE_W0002_P0001\DE_2_W0002_P0001_T0001\TR1_W0001_P0002\TR1_2_W0001_P0002_T0001_R1_P2_K1_Ch2-Ch1.zen
2.490024e+01	1.049990e+01	20151204_gfpNIPBLcf1_Prometa\MitoSys2\LSM\gfpNIPBLcf1_Noc\rnd2\DE_W0002\DE_W0002_P0001\DE_2_W0002_P0001_T0001\TR1_W0001_P0002\TR1_2_W0001_P0002_T0001_R1_P2_K1_Ch2-Ch1.zen
2.496024e+01	7.649930e+00	20151204_gfpNIPBLcf1_Prometa\MitoSys2\LSM\gfpNIPBLcf1_Noc\rnd2\DE_W0002\DE_W0002_P0001\DE_2_W0002_P0001_T0001\TR1_W0001_P0002\TR1_2_W0001_P0002_T0001_R1_P2_K1_Ch2-Ch1.zen
2.502024e+01	1.053323e+01	20151204_gfpNIPBLcf1_Prometa\MitoSys2\LSM\gfpNIPBLcf1_Noc\rnd2\DE_W0002\DE_W0002_P0001\DE_2_W0002_P0001_T0001\TR1_W0001_P0002\TR1_2_W0001_P0002_T0001_R1_P2_K1_Ch2-Ch1.zen
2.508024e+01	8.466590e+00	20151204_gfpNIPBLcf1_Prometa\MitoSys2\LSM\gfpNIPBLcf1_Noc\rnd2\DE_W0002\DE_W0002_P0001\DE_2_W0002_P0001_T0001\TR1_W0001_P0002\TR1_2_W0001_P0002_T0001_R1_P2_K1_Ch2-Ch1.zen
2.514024e+01	7.566590e+00	20151204_gfpNIPBLcf1_Prometa\MitoSys2\LSM\gfpNIPBLcf1_Noc\rnd2\DE_W0002\DE_W0002_P0001\DE_2_W0002_P0001_T0001\TR1_W0001_P0002\TR1_2_W0001_P0002_T0001_R1_P2_K1_Ch2-Ch1.zen
2.520024e+01	9.266580e+00	20151204_gfpNIPBLcf1_Prometa\MitoSys2\LSM\gfpNIPBLcf1_Noc\rnd2\DE_W0002\DE_W0002_P0001\DE_2_W0002_P0001_T0001\TR1_W0001_P0002\TR1_2_W0001_P0002_T0001_R1_P2_K1_Ch2-Ch1.zen
2.526024e+01	7.433260e+00	20151204_gfpNIPBLcf1_Prometa\MitoSys2\LSM\gfpNIPBLcf1_Noc\rnd2\DE_W0002\DE_W0002_P0001\DE_2_W0002_P0001_T0001\TR1_W0001_P0002\TR1_2_W0001_P0002_T0001_R1_P2_K1_Ch2-Ch1.zen
2.532024e+01	6.383270e+00	20151204_gfpNIPBLcf1_Prometa\MitoSys2\LSM\gfpNIPBLcf1_Noc\rnd2\DE_W0002\DE_W0002_P0001\DE_2_W0002_P0001_T0001\TR1_W0001_P0002\TR1_2_W0001_P0002_T0001_R1_P2_K1_Ch2-Ch1.zen
2.538024e+01	8.333250e+00	20151204_gfpNIPBLcf1_Prometa\MitoSys2\LSM\gfpNIPBLcf1_Noc\rnd2\DE_W0002\DE_W0002_P0001\DE_2_W0002_P0001_T0001\TR1_W0001_P0002\TR1_2_W0001_P0002_T0001_R1_P2_K1_Ch2-Ch1.zen
2.544024e+01	8.783250e+00	20151204_gfpNIPBLcf1_Prometa\MitoSys2\LSM\gfpNIPBLcf1_Noc\rnd2\DE_W0002\DE_W0002_P0001\DE_2_W0002_P0001_T0001\TR1_W0001_P0002\TR1_2_W0001_P0002_T0001_R1_P2_K1_Ch2-Ch1.zen
2.550024e+01	8.549920e+00	20151204_gfpNIPBLcf1_Prometa\MitoSys2\LSM\gfpNIPBLcf1_Noc\rnd2\DE_W0002\DE_W0002_P0001\DE_2_W0002_P0001_T0001\TR1_W0001_P0002\TR1_2_W0001_P0002_T0001_R1_P2_K1_Ch2-Ch1.zen
2.556025e+01	9.999900e+00	20151204_gfpNIPBLcf1_Prometa\MitoSys2\LSM\gfpNIPBLcf1_Noc\rnd2\DE_W0002\DE_W0002_P0001\DE_2_W0002_P0001_T0001\TR1_W0001_P0002\TR1_2_W0001_P0002_T0001_R1_P2_K1_Ch2-Ch1.zen
2.562024e+01	7.216600e+00	20151204_gfpNIPBLcf1_Prometa\MitoSys2\LSM\gfpNIPBLcf1_Noc\rnd2\DE_W0002\DE_W0002_P0001\DE_2_W0002_P0001_T0001\TR1_W0001_P0002\TR1_2_W0001_P0002_T0001_R1_P2_K1_Ch2-Ch1.zen
2.568025e+01	7.566590e+00	20151204_gfpNIPBLcf1_Prometa\MitoSys2\LSM\gfpNIPBLcf1_Noc\rnd2\DE_W0002\DE_W0002_P0001\DE_2_W0002_P0001_T0001\TR1_W0001_P0002\TR1_2_W0001_P0002_T0001_R1_P2_K1_Ch2-Ch1.zen
2.574025e+01	9.466580e+00	20151204_gfpNIPBLcf1_Prometa\MitoSys2\LSM\gfpNIPBLcf1_Noc\rnd2\DE_W0002\DE_W0002_P0001\DE_2_W0002_P0001_T0001\TR1_W0001_P0002\TR1_2_W0001_P0002_T0001_R1_P2_K1_Ch2-Ch1.zen
2.580025e+01	8.383250e+00	20151204_gfpNIPBLcf1_Prometa\MitoSys2\LSM\gfpNIPBLcf1_Noc\rnd2\DE_W0002\DE_W0002_P0001\DE_2_W0002_P0001_T0001\TR1_W0001_P0002\TR1_2_W0001_P0002_T0001_R1_P2_K1_Ch2-Ch1.zen
2.586025e+01	8.799920e+00	20151204_gfpNIPBLcf1_Prometa\MitoSys2\LSM\gfpNIPBLcf1_Noc\rnd2\DE_W0002\DE_W0002_P0001\DE_2_W0002_P0001_T0001\TR1_W0001_P0002\TR1_2_W0001_P0002_T0001_R1_P2_K1_Ch2-Ch1.zen
2.592025e+01	8.716580e+00	20151204_gfpNIPBLcf1_Prometa\MitoSys2\LSM\gfpNIPBLcf1_Noc\rnd2\DE_W0002\DE_W0002_P0001\DE_2_W0002_P0001_T0001\TR1_W0001_P0002\TR1_2_W0001_P0002_T0001_R1_P2_K1_Ch2-Ch1.zen
2.598025e+01	1.134989e+01	20151204_gfpNIPBLcf1_Prometa\MitoSys2\LSM\gfpNIPBLcf1_Noc\rnd2\DE_W0002\DE_W0002_P0001\DE_2_W0002_P0001_T0001\TR1_W0001_P0002\TR1_2_W0001_P0002_T0001_R1_P2_K1_Ch2-Ch1.zen
2.604025e+01	1.039990e+01	20151204_gfpNIPBLcf1_Prometa\MitoSys2\LSM\gfpNIPBLcf1_Noc\rnd2\DE_W0002\DE_W0002_P0001\DE_2_W0002_P0001_T0001\TR1_W0001_P0002\TR1_2_W0001_P0002_T0001_R1_P2_K1_Ch2-Ch1.zen
2.610025e+01	7.933260e+00	20151204_gfpNIPBLcf1_Prometa\MitoSys2\LSM\gfpNIPBLcf1_Noc\rnd2\DE_W0002\DE_W0002_P0001\DE_2_W0002_P0001_T0001\TR1_W0001_P0002\TR1_2_W0001_P0002_T0001_R1_P2_K1_Ch2-Ch1.zen
2.616025e+01	8.366590e+00	20151204_gfpNIPBLcf1_Prometa\MitoSys2\LSM\gfpNIPBLcf1_Noc\rnd2\DE_W0002\DE_W0002_P0001\DE_2_W0002_P0001_T0001\TR1_W0001_P0002\TR1_2_W0001_P0002_T0001_R1_P2_K1_Ch2-Ch1.zen
2.622025e+01	8.383250e+00	20151204_gfpNIPBLcf1_Prometa\MitoSys2\LSM\gfpNIPBLcf1_Noc\rnd2\DE_W0002\DE_W0002_P0001\DE_2_W0002_P0001_T0001\TR1_W0001_P0002\TR1_2_W0001_P0002_T0001_R1_P2_K1_Ch2-Ch1.zen
2.628025e+01	7.949920e+00	20151204_gfpNIPBLcf1_Prometa\MitoSys2\LSM\gfpNIPBLcf1_Noc\rnd2\DE_W0002\DE_W0002_P0001\DE_2_W0002_P0001_T0001\TR1_W0001_P0002\TR1_2_W0001_P0002_T0001_R1_P2_K1_Ch2-Ch1.zen
2.634025e+01	9.416580e+00	20151204_gfpNIPBLcf1_Prometa\MitoSys2\LSM\gfpNIPBLcf1_Noc\rnd2\DE_W0002\DE_W0002_P0001\DE_2_W0002_P0001_T0001\TR1_W0001_P0002\TR1_2_W0001_P0002_T0001_R1_P2_K1_Ch2-Ch1.zen
2.640025e+01	1.248321e+01	20151204_gfpNIPBLcf1_Prometa\MitoSys2\LSM\gfpNIPBLcf1_Noc\rnd2\DE_W0002\DE_W0002_P0001\DE_2_W0002_P0001_T0001\TR1_W0001_P0002\TR1_2_W0001_P0002_T0001_R1_P2_K1_Ch2-Ch1.zen
2.646025e+01	8.883250e+00	20151204_gfpNIPBLcf1_Prometa\MitoSys2\LSM\gfpNIPBLcf1_Noc\rnd2\DE_W0002\DE_W0002_P0001\DE_2_W0002_P0001_T0001\TR1_W0001_P0002\TR1_2_W0001_P0002_T0001_R1_P2_K1_Ch2-Ch1.zen
2.652025e+01	1.103323e+01	20151204_gfpNIPBLcf1_Prometa\MitoSys2\LSM\gfpNIPBLcf1_Noc\rnd2\DE_W0002\DE_W0002_P0001\DE_2_W0002_P0001_T0001\TR1_W0001_P0002\TR1_2_W0001_P0002_T0001_R1_P2_K1_Ch2-Ch1.zen
2.658026e+01	8.949910e+00	20151204_gfpNIPBLcf1_Prometa\MitoSys2\LSM\gfpNIPBLcf1_Noc\rnd2\DE_W0002\DE_W0002_P0001\DE_2_W0002_P0001_T0001\TR1_W0001_P0002\TR1_2_W0001_P0002_T0001_R1_P2_K1_Ch2-Ch1.zen
2.664025e+01	8.233250e+00	20151204_gfpNIPBLcf1_Prometa\MitoSys2\LSM\gfpNIPBLcf1_Noc\rnd2\DE_W0002\DE_W0002_P0001\DE_2_W0002_P0001_T0001\TR1_W0001_P0002\TR1_2_W0001_P0002_T0001_R1_P2_K1_Ch2-Ch1.zen
2.670026e+01	9.416580e+00	20151204_gfpNIPBLcf1_Prometa\MitoSys2\LSM\gfpNIPBLcf1_Noc\rnd2\DE_W0002\DE_W0002_P0001\DE_2_W0002_P0001_T0001\TR1_W0001_P0002\TR1_2_W0001_P0002_T0001_R1_P2_K1_Ch2-Ch1.zen
2.676026e+01	1.063323e+01	20151204_gfpNIPBLcf1_Prometa\MitoSys2\LSM\gfpNIPBLcf1_Noc\rnd2\DE_W0002\DE_W0002_P0001\DE_2_W0002_P0001_T0001\TR1_W0001_P0002\TR1_2_W0001_P0002_T0001_R1_P2_K1_Ch2-Ch1.zen
2.682026e+01	9.216580e+00	20151204_gfpNIPBLcf1_Prometa\MitoSys2\LSM\gfpNIPBLcf1_Noc\rnd2\DE_W0002\DE_W0002_P0001\DE_2_W0002_P0001_T0001\TR1_W0001_P0002\TR1_2_W0001_P0002_T0001_R1_P2_K1_Ch2-Ch1.zen
2.688026e+01	1.089990e+01	20151204_gfpNIPBLcf1_Prometa\MitoSys2\LSM\gfpNIPBLcf1_Noc\rnd2\DE_W0002\DE_W0002_P0001\DE_2_W0002_P0001_T0001\TR1_W0001_P0002\TR1_2_W0001_P0002_T0001_R1_P2_K1_Ch2-Ch1.zen
2.694026e+01	8.466590e+00	20151204_gfpNIPBLcf1_Prometa\MitoSys2\LSM\gfpNIPBLcf1_Noc\rnd2\DE_W0002\DE_W0002_P0001\DE_2_W0002_P0001_T0001\TR1_W0001_P0002\TR1_2_W0001_P0002_T0001_R1_P2_K1_Ch2-Ch1.zen
2.700026e+01	8.983250e+00	20151204_gfpNIPBLcf1_Prometa\MitoSys2\LSM\gfpNIPBLcf1_Noc\rnd2\DE_W0002\DE_W0002_P0001\DE_2_W0002_P0001_T0001\TR1_W0001_P0002\TR1_2_W0001_P0002_T0001_R1_P2_K1_Ch2-Ch1.zen
2.706026e+01	8.516590e+00	20151204_gfpNIPBLcf1_Prometa\MitoSys2\LSM\gfpNIPBLcf1_Noc\rnd2\DE_W0002\DE_W0002_P0001\DE_2_W0002_P0001_T0001\TR1_W0001_P0002\TR1_2_W0001_P0002_T0001_R1_P2_K1_Ch2-Ch1.zen
2.712026e+01	1.003324e+01	20151204_gfpNIPBLcf1_Prometa\MitoSys2\LSM\gfpNIPBLcf1_Noc\rnd2\DE_W0002\DE_W0002_P0001\DE_2_W0002_P0001_T0001\TR1_W0001_P0002\TR1_2_W0001_P0002_T0001_R1_P2_K1_Ch2-Ch1.zen
2.718026e+01	9.533240e+00	20151204_gfpNIPBLcf1_Prometa\MitoSys2\LSM\gfpNIPBLcf1_Noc\rnd2\DE_W0002\DE_W0002_P0001\DE_2_W0002_P0001_T0001\TR1_W0001_P0002\TR1_2_W0001_P0002_T0001_R1_P2_K1_Ch2-Ch1.zen
2.724026e+01	9.649910e+00	20151204_gfpNIPBLcf1_Prometa\MitoSys2\LSM\gfpNIPBLcf1_Noc\rnd2\DE_W0002\DE_W0002_P0001\DE_2_W0002_P0001_T0001\TR1_W0001_P0002\TR1_2_W0001_P0002_T0001_R1_P2_K1_Ch2-Ch1.zen
2.730026e+01	9.666570e+00	20151204_gfpNIPBLcf1_Prometa\MitoSys2\LSM\gfpNIPBLcf1_Noc\rnd2\DE_W0002\DE_W0002_P0001\DE_2_W0002_P0001_T0001\TR1_W0001_P0002\TR1_2_W0001_P0002_T0001_R1_P2_K1_Ch2-Ch1.zen
2.736026e+01	8.583250e+00	20151204_gfpNIPBLcf1_Prometa\MitoSys2\LSM\gfpNIPBLcf1_Noc\rnd2\DE_W0002\DE_W0002_P0001\DE_2_W0002_P0001_T0001\TR1_W0001_P0002\TR1_2_W0001_P0002_T0001_R1_P2_K1_Ch2-Ch1.zen
2.742026e+01	8.883250e+00	20151204_gfpNIPBLcf1_Prometa\MitoSys2\LSM\gfpNIPBLcf1_Noc\rnd2\DE_W0002\DE_W0002_P0001\DE_2_W0002_P0001_T0001\TR1_W0001_P0002\TR1_2_W0001_P0002_T0001_R1_P2_K1_Ch2-Ch1.zen
2.748026e+01	1.211655e+01	20151204_gfpNIPBLcf1_Prometa\MitoSys2\LSM\gfpNIPBLcf1_Noc\rnd2\DE_W0002\DE_W0002_P0001\DE_2_W0002_P0001_T0001\TR1_W0001_P0002\TR1_2_W0001_P0002_T0001_R1_P2_K1_Ch2-Ch1.zen
2.754026e+01	8.699920e+00	20151204_gfpNIPBLcf1_Prometa\MitoSys2\LSM\gfpNIPBLcf1_Noc\rnd2\DE_W0002\DE_W0002_P0001\DE_2_W0002_P0001_T0001\TR1_W0001_P0002\TR1_2_W0001_P0002_T0001_R1_P2_K1_Ch2-Ch1.zen
2.760026e+01	8.733250e+00	20151204_gfpNIPBLcf1_Prometa\MitoSys2\LSM\gfpNIPBLcf1_Noc\rnd2\DE_W0002\DE_W0002_P0001\DE_2_W0002_P0001_T0001\TR1_W0001_P0002\TR1_2_W0001_P0002_T0001_R1_P2_K1_Ch2-Ch1.zen
2.766026e+01	1.158322e+01	20151204_gfpNIPBLcf1_Prometa\MitoSys2\LSM\gfpNIPBLcf1_Noc\rnd2\DE_W0002\DE_W0002_P0001\DE_2_W0002_P0001_T0001\TR1_W0001_P0002\TR1_2_W0001_P0002_T0001_R1_P2_K1_Ch2-Ch1.zen
2.772027e+01	1.043323e+01	20151204_gfpNIPBLcf1_Prometa\MitoSys2\LSM\gfpNIPBLcf1_Noc\rnd2\DE_W0002\DE_W0002_P0001\DE_2_W0002_P0001_T0001\TR1_W0001_P0002\TR1_2_W0001_P0002_T0001_R1_P2_K1_Ch2-Ch1.zen
2.778027e+01	9.533240e+00	20151204_gfpNIPBLcf1_Prometa\MitoSys2\LSM\gfpNIPBLcf1_Noc\rnd2\DE_W0002\DE_W0002_P0001\DE_2_W0002_P0001_T0001\TR1_W0001_P0002\TR1_2_W0001_P0002_T0001_R1_P2_K1_Ch2-Ch1.zen
2.784027e+01	1.166655e+01	20151204_gfpNIPBLcf1_Prometa\MitoSys2\LSM\gfpNIPBLcf1_Noc\rnd2\DE_W0002\DE_W0002_P0001\DE_2_W0002_P0001_T0001\TR1_W0001_P0002\TR1_2_W0001_P0002_T0001_R1_P2_K1_Ch2-Ch1.zen
2.790027e+01	1.003324e+01	20151204_gfpNIPBLcf1_Prometa\MitoSys2\LSM\gfpNIPBLcf1_Noc\rnd2\DE_W0002\DE_W0002_P0001\DE_2_W0002_P0001_T0001\TR1_W0001_P0002\TR1_2_W0001_P0002_T0001_R1_P2_K1_Ch2-Ch1.zen
2.796027e+01	8.733250e+00	20151204_gfpNIPBLcf1_Prometa\MitoSys2\LSM\gfpNIPBLcf1_Noc\rnd2\DE_W0002\DE_W0002_P0001\DE_2_W0002_P0001_T0001\TR1_W0001_P0002\TR1_2_W0001_P0002_T0001_R1_P2_K1_Ch2-Ch1.zen
2.802027e+01	8.783250e+00	20151204_gfpNIPBLcf1_Prometa\MitoSys2\LSM\gfpNIPBLcf1_Noc\rnd2\DE_W0002\DE_W0002_P0001\DE_2_W0002_P0001_T0001\TR1_W0001_P0002\TR1_2_W0001_P0002_T0001_R1_P2_K1_Ch2-Ch1.zen
2.808027e+01	1.116656e+01	20151204_gfpNIPBLcf1_Prometa\MitoSys2\LSM\gfpNIPBLcf1_Noc\rnd2\DE_W0002\DE_W0002_P0001\DE_2_W0002_P0001_T0001\TR1_W0001_P0002\TR1_2_W0001_P0002_T0001_R1_P2_K1_Ch2-Ch1.zen
2.814027e+01	1.098323e+01	20151204_gfpNIPBLcf1_Prometa\MitoSys2\LSM\gfpNIPBLcf1_Noc\rnd2\DE_W0002\DE_W0002_P0001\DE_2_W0002_P0001_T0001\TR1_W0001_P0002\TR1_2_W0001_P0002_T0001_R1_P2_K1_Ch2-Ch1.zen
2.820027e+01	8.249920e+00	20151204_gfpNIPBLcf1_Prometa\MitoSys2\LSM\gfpNIPBLcf1_Noc\rnd2\DE_W0002\DE_W0002_P0001\DE_2_W0002_P0001_T0001\TR1_W0001_P0002\TR1_2_W0001_P0002_T0001_R1_P2_K1_Ch2-Ch1.zen
2.826027e+01	8.799920e+00	20151204_gfpNIPBLcf1_Prometa\MitoSys2\LSM\gfpNIPBLcf1_Noc\rnd2\DE_W0002\DE_W0002_P0001\DE_2_W0002_P0001_T0001\TR1_W0001_P0002\TR1_2_W0001_P0002_T0001_R1_P2_K1_Ch2-Ch1.zen
2.832027e+01	1.076656e+01	20151204_gfpNIPBLcf1_Prometa\MitoSys2\LSM\gfpNIPBLcf1_Noc\rnd2\DE_W0002\DE_W0002_P0001\DE_2_W0002_P0001_T0001\TR1_W0001_P0002\TR1_2_W0001_P0002_T0001_R1_P2_K1_Ch2-Ch1.zen
2.838027e+01	1.304988e+01	20151204_gfpNIPBLcf1_Prometa\MitoSys2\LSM\gfpNIPBLcf1_Noc\rnd2\DE_W0002\DE_W0002_P0001\DE_2_W0002_P0001_T0001\TR1_W0001_P0002\TR1_2_W0001_P0002_T0001_R1_P2_K1_Ch2-Ch1.zen
2.844027e+01	1.166655e+01	20151204_gfpNIPBLcf1_Prometa\MitoSys2\LSM\gfpNIPBLcf1_Noc\rnd2\DE_W0002\DE_W0002_P0001\DE_2_W0002_P0001_T0001\TR1_W0001_P0002\TR1_2_W0001_P0002_T0001_R1_P2_K1_Ch2-Ch1.zen
2.850027e+01	1.181655e+01	20151204_gfpNIPBLcf1_Prometa\MitoSys2\LSM\gfpNIPBLcf1_Noc\rnd2\DE_W0002\DE_W0002_P0001\DE_2_W0002_P0001_T0001\TR1_W0001_P0002\TR1_2_W0001_P0002_T0001_R1_P2_K1_Ch2-Ch1.zen
2.856027e+01	1.041657e+01	20151204_gfpNIPBLcf1_Prometa\MitoSys2\LSM\gfpNIPBLcf1_Noc\rnd2\DE_W0002\DE_W0002_P0001\DE_2_W0002_P0001_T0001\TR1_W0001_P0002\TR1_2_W0001_P0002_T0001_R1_P2_K1_Ch2-Ch1.zen
2.862027e+01	1.013324e+01	20151204_gfpNIPBLcf1_Prometa\MitoSys2\LSM\gfpNIPBLcf1_Noc\rnd2\DE_W0002\DE_W0002_P0001\DE_2_W0002_P0001_T0001\TR1_W0001_P0002\TR1_2_W0001_P0002_T0001_R1_P2_K1_Ch2-Ch1.zen
2.868027e+01	1.008324e+01	20151204_gfpNIPBLcf1_Prometa\MitoSys2\LSM\gfpNIPBLcf1_Noc\rnd2\DE_W0002\DE_W0002_P0001\DE_2_W0002_P0001_T0001\TR1_W0001_P0002\TR1_2_W0001_P0002_T0001_R1_P2_K1_Ch2-Ch1.zen
2.874028e+01	9.249910e+00	20151204_gfpNIPBLcf1_Prometa\MitoSys2\LSM\gfpNIPBLcf1_Noc\rnd2\DE_W0002\DE_W0002_P0001\DE_2_W0002_P0001_T0001\TR1_W0001_P0002\TR1_2_W0001_P0002_T0001_R1_P2_K1_Ch2-Ch1.zen
2.880028e+01	1.014990e+01	20151204_gfpNIPBLcf1_Prometa\MitoSys2\LSM\gfpNIPBLcf1_Noc\rnd2\DE_W0002\DE_W0002_P0001\DE_2_W0002_P0001_T0001\TR1_W0001_P0002\TR1_2_W0001_P0002_T0001_R1_P2_K1_Ch2-Ch1.zen
2.886028e+01	1.269988e+01	20151204_gfpNIPBLcf1_Prometa\MitoSys2\LSM\gfpNIPBLcf1_Noc\rnd2\DE_W0002\DE_W0002_P0001\DE_2_W0002_P0001_T0001\TR1_W0001_P0002\TR1_2_W0001_P0002_T0001_R1_P2_K1_Ch2-Ch1.zen
2.892028e+01	1.158322e+01	20151204_gfpNIPBLcf1_Prometa\MitoSys2\LSM\gfpNIPBLcf1_Noc\rnd2\DE_W0002\DE_W0002_P0001\DE_2_W0002_P0001_T0001\TR1_W0001_P0002\TR1_2_W0001_P0002_T0001_R1_P2_K1_Ch2-Ch1.zen
2.898028e+01	1.158322e+01	20151204_gfpNIPBLcf1_Prometa\MitoSys2\LSM\gfpNIPBLcf1_Noc\rnd2\DE_W0002\DE_W0002_P0001\DE_2_W0002_P0001_T0001\TR1_W0001_P0002\TR1_2_W0001_P0002_T0001_R1_P2_K1_Ch2-Ch1.zen
2.904028e+01	1.086656e+01	20151204_gfpNIPBLcf1_Prometa\MitoSys2\LSM\gfpNIPBLcf1_Noc\rnd2\DE_W0002\DE_W0002_P0001\DE_2_W0002_P0001_T0001\TR1_W0001_P0002\TR1_2_W0001_P0002_T0001_R1_P2_K1_Ch2-Ch1.zen
2.910028e+01	1.033323e+01	20151204_gfpNIPBLcf1_Prometa\MitoSys2\LSM\gfpNIPBLcf1_Noc\rnd2\DE_W0002\DE_W0002_P0001\DE_2_W0002_P0001_T0001\TR1_W0001_P0002\TR1_2_W0001_P0002_T0001_R1_P2_K1_Ch2-Ch1.zen
2.916028e+01	1.133322e+01	20151204_gfpNIPBLcf1_Prometa\MitoSys2\LSM\gfpNIPBLcf1_Noc\rnd2\DE_W0002\DE_W0002_P0001\DE_2_W0002_P0001_T0001\TR1_W0001_P0002\TR1_2_W0001_P0002_T0001_R1_P2_K1_Ch2-Ch1.zen
2.922028e+01	8.199920e+00	20151204_gfpNIPBLcf1_Prometa\MitoSys2\LSM\gfpNIPBLcf1_Noc\rnd2\DE_W0002\DE_W0002_P0001\DE_2_W0002_P0001_T0001\TR1_W0001_P0002\TR1_2_W0001_P0002_T0001_R1_P2_K1_Ch2-Ch1.zen
2.928028e+01	9.816570e+00	20151204_gfpNIPBLcf1_Prometa\MitoSys2\LSM\gfpNIPBLcf1_Noc\rnd2\DE_W0002\DE_W0002_P0001\DE_2_W0002_P0001_T0001\TR1_W0001_P0002\TR1_2_W0001_P0002_T0001_R1_P2_K1_Ch2-Ch1.zen
2.934028e+01	8.566580e+00	20151204_gfpNIPBLcf1_Prometa\MitoSys2\LSM\gfpNIPBLcf1_Noc\rnd2\DE_W0002\DE_W0002_P0001\DE_2_W0002_P0001_T0001\TR1_W0001_P0002\TR1_2_W0001_P0002_T0001_R1_P2_K1_Ch2-Ch1.zen
2.940028e+01	8.183260e+00	20151204_gfpNIPBLcf1_Prometa\MitoSys2\LSM\gfpNIPBLcf1_Noc\rnd2\DE_W0002\DE_W0002_P0001\DE_2_W0002_P0001_T0001\TR1_W0001_P0002\TR1_2_W0001_P0002_T0001_R1_P2_K1_Ch2-Ch1.zen
2.946028e+01	8.216590e+00	20151204_gfpNIPBLcf1_Prometa\MitoSys2\LSM\gfpNIPBLcf1_Noc\rnd2\DE_W0002\DE_W0002_P0001\DE_2_W0002_P0001_T0001\TR1_W0001_P0002\TR1_2_W0001_P0002_T0001_R1_P2_K1_Ch2-Ch1.zen
2.952028e+01	8.933250e+00	20151204_gfpNIPBLcf1_Prometa\MitoSys2\LSM\gfpNIPBLcf1_Noc\rnd2\DE_W0002\DE_W0002_P0001\DE_2_W0002_P0001_T0001\TR1_W0001_P0002\TR1_2_W0001_P0002_T0001_R1_P2_K1_Ch2-Ch1.zen
2.958028e+01	8.783250e+00	20151204_gfpNIPBLcf1_Prometa\MitoSys2\LSM\gfpNIPBLcf1_Noc\rnd2\DE_W0002\DE_W0002_P0001\DE_2_W0002_P0001_T0001\TR1_W0001_P0002\TR1_2_W0001_P0002_T0001_R1_P2_K1_Ch2-Ch1.zen
2.964028e+01	1.431653e+01	20151204_gfpNIPBLcf1_Prometa\MitoSys2\LSM\gfpNIPBLcf1_Noc\rnd2\DE_W0002\DE_W0002_P0001\DE_2_W0002_P0001_T0001\TR1_W0001_P0002\TR1_2_W0001_P0002_T0001_R1_P2_K1_Ch2-Ch1.zen
2.970028e+01	8.916580e+00	20151204_gfpNIPBLcf1_Prometa\MitoSys2\LSM\gfpNIPBLcf1_Noc\rnd2\DE_W0002\DE_W0002_P0001\DE_2_W0002_P0001_T0001\TR1_W0001_P0002\TR1_2_W0001_P0002_T0001_R1_P2_K1_Ch2-Ch1.zen
2.976028e+01	9.533240e+00	20151204_gfpNIPBLcf1_Prometa\MitoSys2\LSM\gfpNIPBLcf1_Noc\rnd2\DE_W0002\DE_W0002_P0001\DE_2_W0002_P0001_T0001\TR1_W0001_P0002\TR1_2_W0001_P0002_T0001_R1_P2_K1_Ch2-Ch1.zen
2.982029e+01	9.899910e+00	20151204_gfpNIPBLcf1_Prometa\MitoSys2\LSM\gfpNIPBLcf1_Noc\rnd2\DE_W0002\DE_W0002_P0001\DE_2_W0002_P0001_T0001\TR1_W0001_P0002\TR1_2_W0001_P0002_T0001_R1_P2_K1_Ch2-Ch1.zen
2.988029e+01	8.633250e+00	20151204_gfpNIPBLcf1_Prometa\MitoSys2\LSM\gfpNIPBLcf1_Noc\rnd2\DE_W0002\DE_W0002_P0001\DE_2_W0002_P0001_T0001\TR1_W0001_P0002\TR1_2_W0001_P0002_T0001_R1_P2_K1_Ch2-Ch1.zen
2.994029e+01	9.033250e+00	20151204_gfpNIPBLcf1_Prometa\MitoSys2\LSM\gfpNIPBLcf1_Noc\rnd2\DE_W0002\DE_W0002_P0001\DE_2_W0002_P0001_T0001\TR1_W0001_P0002\TR1_2_W0001_P0002_T0001_R1_P2_K1_Ch2-Ch1.zen
0	1.216656e+01	20151204_gfpNIPBLcf1_Prometa\MitoSys2\LSM\gfpNIPBLcf1_Noc\rnd2\DE_W0002\DE_W0002_P0001\DE_2_W0002_P0001_T0001\TR1_W0001_P0002\TR1_2_W0001_P0002_T0001_R1_P4_K1_Ch2-Ch1.zen
6.000050e-02	1.058324e+01	20151204_gfpNIPBLcf1_Prometa\MitoSys2\LSM\gfpNIPBLcf1_Noc\rnd2\DE_W0002\DE_W0002_P0001\DE_2_W0002_P0001_T0001\TR1_W0001_P0002\TR1_2_W0001_P0002_T0001_R1_P4_K1_Ch2-Ch1.zen
1.200000e-01	1.188323e+01	20151204_gfpNIPBLcf1_Prometa\MitoSys2\LSM\gfpNIPBLcf1_Noc\rnd2\DE_W0002\DE_W0002_P0001\DE_2_W0002_P0001_T0001\TR1_W0001_P0002\TR1_2_W0001_P0002_T0001_R1_P4_K1_Ch2-Ch1.zen
1.800000e-01	1.108323e+01	20151204_gfpNIPBLcf1_Prometa\MitoSys2\LSM\gfpNIPBLcf1_Noc\rnd2\DE_W0002\DE_W0002_P0001\DE_2_W0002_P0001_T0001\TR1_W0001_P0002\TR1_2_W0001_P0002_T0001_R1_P4_K1_Ch2-Ch1.zen
2.400000e-01	1.201656e+01	20151204_gfpNIPBLcf1_Prometa\MitoSys2\LSM\gfpNIPBLcf1_Noc\rnd2\DE_W0002\DE_W0002_P0001\DE_2_W0002_P0001_T0001\TR1_W0001_P0002\TR1_2_W0001_P0002_T0001_R1_P4_K1_Ch2-Ch1.zen
3.000000e-01	1.298322e+01	20151204_gfpNIPBLcf1_Prometa\MitoSys2\LSM\gfpNIPBLcf1_Noc\rnd2\DE_W0002\DE_W0002_P0001\DE_2_W0002_P0001_T0001\TR1_W0001_P0002\TR1_2_W0001_P0002_T0001_R1_P4_K1_Ch2-Ch1.zen
3.600000e-01	1.258322e+01	20151204_gfpNIPBLcf1_Prometa\MitoSys2\LSM\gfpNIPBLcf1_Noc\rnd2\DE_W0002\DE_W0002_P0001\DE_2_W0002_P0001_T0001\TR1_W0001_P0002\TR1_2_W0001_P0002_T0001_R1_P4_K1_Ch2-Ch1.zen
4.200000e-01	8.999920e+00	20151204_gfpNIPBLcf1_Prometa\MitoSys2\LSM\gfpNIPBLcf1_Noc\rnd2\DE_W0002\DE_W0002_P0001\DE_2_W0002_P0001_T0001\TR1_W0001_P0002\TR1_2_W0001_P0002_T0001_R1_P4_K1_Ch2-Ch1.zen
4.800000e-01	1.258322e+01	20151204_gfpNIPBLcf1_Prometa\MitoSys2\LSM\gfpNIPBLcf1_Noc\rnd2\DE_W0002\DE_W0002_P0001\DE_2_W0002_P0001_T0001\TR1_W0001_P0002\TR1_2_W0001_P0002_T0001_R1_P4_K1_Ch2-Ch1.zen
5.400000e-01	1.308322e+01	20151204_gfpNIPBLcf1_Prometa\MitoSys2\LSM\gfpNIPBLcf1_Noc\rnd2\DE_W0002\DE_W0002_P0001\DE_2_W0002_P0001_T0001\TR1_W0001_P0002\TR1_2_W0001_P0002_T0001_R1_P4_K1_Ch2-Ch1.zen
6.000100e-01	1.293322e+01	20151204_gfpNIPBLcf1_Prometa\MitoSys2\LSM\gfpNIPBLcf1_Noc\rnd2\DE_W0002\DE_W0002_P0001\DE_2_W0002_P0001_T0001\TR1_W0001_P0002\TR1_2_W0001_P0002_T0001_R1_P4_K1_Ch2-Ch1.zen
6.600100e-01	8.583260e+00	20151204_gfpNIPBLcf1_Prometa\MitoSys2\LSM\gfpNIPBLcf1_Noc\rnd2\DE_W0002\DE_W0002_P0001\DE_2_W0002_P0001_T0001\TR1_W0001_P0002\TR1_2_W0001_P0002_T0001_R1_P4_K1_Ch2-Ch1.zen
7.200100e-01	1.016658e+01	20151204_gfpNIPBLcf1_Prometa\MitoSys2\LSM\gfpNIPBLcf1_Noc\rnd2\DE_W0002\DE_W0002_P0001\DE_2_W0002_P0001_T0001\TR1_W0001_P0002\TR1_2_W0001_P0002_T0001_R1_P4_K1_Ch2-Ch1.zen
7.800100e-01	9.433250e+00	20151204_gfpNIPBLcf1_Prometa\MitoSys2\LSM\gfpNIPBLcf1_Noc\rnd2\DE_W0002\DE_W0002_P0001\DE_2_W0002_P0001_T0001\TR1_W0001_P0002\TR1_2_W0001_P0002_T0001_R1_P4_K1_Ch2-Ch1.zen
8.400100e-01	1.053324e+01	20151204_gfpNIPBLcf1_Prometa\MitoSys2\LSM\gfpNIPBLcf1_Noc\rnd2\DE_W0002\DE_W0002_P0001\DE_2_W0002_P0001_T0001\TR1_W0001_P0002\TR1_2_W0001_P0002_T0001_R1_P4_K1_Ch2-Ch1.zen
9.000100e-01	9.183250e+00	20151204_gfpNIPBLcf1_Prometa\MitoSys2\LSM\gfpNIPBLcf1_Noc\rnd2\DE_W0002\DE_W0002_P0001\DE_2_W0002_P0001_T0001\TR1_W0001_P0002\TR1_2_W0001_P0002_T0001_R1_P4_K1_Ch2-Ch1.zen
9.600100e-01	9.933250e+00	20151204_gfpNIPBLcf1_Prometa\MitoSys2\LSM\gfpNIPBLcf1_Noc\rnd2\DE_W0002\DE_W0002_P0001\DE_2_W0002_P0001_T0001\TR1_W0001_P0002\TR1_2_W0001_P0002_T0001_R1_P4_K1_Ch2-Ch1.zen
1.020010e+00	9.266580e+00	20151204_gfpNIPBLcf1_Prometa\MitoSys2\LSM\gfpNIPBLcf1_Noc\rnd2\DE_W0002\DE_W0002_P0001\DE_2_W0002_P0001_T0001\TR1_W0001_P0002\TR1_2_W0001_P0002_T0001_R1_P4_K1_Ch2-Ch1.zen
1.080010e+00	9.183250e+00	20151204_gfpNIPBLcf1_Prometa\MitoSys2\LSM\gfpNIPBLcf1_Noc\rnd2\DE_W0002\DE_W0002_P0001\DE_2_W0002_P0001_T0001\TR1_W0001_P0002\TR1_2_W0001_P0002_T0001_R1_P4_K1_Ch2-Ch1.zen
1.140010e+00	1.106657e+01	20151204_gfpNIPBLcf1_Prometa\MitoSys2\LSM\gfpNIPBLcf1_Noc\rnd2\DE_W0002\DE_W0002_P0001\DE_2_W0002_P0001_T0001\TR1_W0001_P0002\TR1_2_W0001_P0002_T0001_R1_P4_K1_Ch2-Ch1.zen
1.200010e+00	1.334988e+01	20151204_gfpNIPBLcf1_Prometa\MitoSys2\LSM\gfpNIPBLcf1_Noc\rnd2\DE_W0002\DE_W0002_P0001\DE_2_W0002_P0001_T0001\TR1_W0001_P0002\TR1_2_W0001_P0002_T0001_R1_P4_K1_Ch2-Ch1.zen
1.260010e+00	1.224989e+01	20151204_gfpNIPBLcf1_Prometa\MitoSys2\LSM\gfpNIPBLcf1_Noc\rnd2\DE_W0002\DE_W0002_P0001\DE_2_W0002_P0001_T0001\TR1_W0001_P0002\TR1_2_W0001_P0002_T0001_R1_P4_K1_Ch2-Ch1.zen
1.320010e+00	1.098324e+01	20151204_gfpNIPBLcf1_Prometa\MitoSys2\LSM\gfpNIPBLcf1_Noc\rnd2\DE_W0002\DE_W0002_P0001\DE_2_W0002_P0001_T0001\TR1_W0001_P0002\TR1_2_W0001_P0002_T0001_R1_P4_K1_Ch2-Ch1.zen
1.380010e+00	1.139990e+01	20151204_gfpNIPBLcf1_Prometa\MitoSys2\LSM\gfpNIPBLcf1_Noc\rnd2\DE_W0002\DE_W0002_P0001\DE_2_W0002_P0001_T0001\TR1_W0001_P0002\TR1_2_W0001_P0002_T0001_R1_P4_K1_Ch2-Ch1.zen
1.440010e+00	1.109990e+01	20151204_gfpNIPBLcf1_Prometa\MitoSys2\LSM\gfpNIPBLcf1_Noc\rnd2\DE_W0002\DE_W0002_P0001\DE_2_W0002_P0001_T0001\TR1_W0001_P0002\TR1_2_W0001_P0002_T0001_R1_P4_K1_Ch2-Ch1.zen
1.500010e+00	1.233322e+01	20151204_gfpNIPBLcf1_Prometa\MitoSys2\LSM\gfpNIPBLcf1_Noc\rnd2\DE_W0002\DE_W0002_P0001\DE_2_W0002_P0001_T0001\TR1_W0001_P0002\TR1_2_W0001_P0002_T0001_R1_P4_K1_Ch2-Ch1.zen
1.560010e+00	1.164990e+01	20151204_gfpNIPBLcf1_Prometa\MitoSys2\LSM\gfpNIPBLcf1_Noc\rnd2\DE_W0002\DE_W0002_P0001\DE_2_W0002_P0001_T0001\TR1_W0001_P0002\TR1_2_W0001_P0002_T0001_R1_P4_K1_Ch2-Ch1.zen
1.620010e+00	1.106657e+01	20151204_gfpNIPBLcf1_Prometa\MitoSys2\LSM\gfpNIPBLcf1_Noc\rnd2\DE_W0002\DE_W0002_P0001\DE_2_W0002_P0001_T0001\TR1_W0001_P0002\TR1_2_W0001_P0002_T0001_R1_P4_K1_Ch2-Ch1.zen
1.680010e+00	1.021658e+01	20151204_gfpNIPBLcf1_Prometa\MitoSys2\LSM\gfpNIPBLcf1_Noc\rnd2\DE_W0002\DE_W0002_P0001\DE_2_W0002_P0001_T0001\TR1_W0001_P0002\TR1_2_W0001_P0002_T0001_R1_P4_K1_Ch2-Ch1.zen
1.740020e+00	1.168323e+01	20151204_gfpNIPBLcf1_Prometa\MitoSys2\LSM\gfpNIPBLcf1_Noc\rnd2\DE_W0002\DE_W0002_P0001\DE_2_W0002_P0001_T0001\TR1_W0001_P0002\TR1_2_W0001_P0002_T0001_R1_P4_K1_Ch2-Ch1.zen
1.800020e+00	9.116590e+00	20151204_gfpNIPBLcf1_Prometa\MitoSys2\LSM\gfpNIPBLcf1_Noc\rnd2\DE_W0002\DE_W0002_P0001\DE_2_W0002_P0001_T0001\TR1_W0001_P0002\TR1_2_W0001_P0002_T0001_R1_P4_K1_Ch2-Ch1.zen
1.860020e+00	8.833250e+00	20151204_gfpNIPBLcf1_Prometa\MitoSys2\LSM\gfpNIPBLcf1_Noc\rnd2\DE_W0002\DE_W0002_P0001\DE_2_W0002_P0001_T0001\TR1_W0001_P0002\TR1_2_W0001_P0002_T0001_R1_P4_K1_Ch2-Ch1.zen
1.920020e+00	9.283250e+00	20151204_gfpNIPBLcf1_Prometa\MitoSys2\LSM\gfpNIPBLcf1_Noc\rnd2\DE_W0002\DE_W0002_P0001\DE_2_W0002_P0001_T0001\TR1_W0001_P0002\TR1_2_W0001_P0002_T0001_R1_P4_K1_Ch2-Ch1.zen
1.980020e+00	1.123323e+01	20151204_gfpNIPBLcf1_Prometa\MitoSys2\LSM\gfpNIPBLcf1_Noc\rnd2\DE_W0002\DE_W0002_P0001\DE_2_W0002_P0001_T0001\TR1_W0001_P0002\TR1_2_W0001_P0002_T0001_R1_P4_K1_Ch2-Ch1.zen
2.040020e+00	8.616590e+00	20151204_gfpNIPBLcf1_Prometa\MitoSys2\LSM\gfpNIPBLcf1_Noc\rnd2\DE_W0002\DE_W0002_P0001\DE_2_W0002_P0001_T0001\TR1_W0001_P0002\TR1_2_W0001_P0002_T0001_R1_P4_K1_Ch2-Ch1.zen
2.100020e+00	8.916590e+00	20151204_gfpNIPBLcf1_Prometa\MitoSys2\LSM\gfpNIPBLcf1_Noc\rnd2\DE_W0002\DE_W0002_P0001\DE_2_W0002_P0001_T0001\TR1_W0001_P0002\TR1_2_W0001_P0002_T0001_R1_P4_K1_Ch2-Ch1.zen
2.160020e+00	9.966580e+00	20151204_gfpNIPBLcf1_Prometa\MitoSys2\LSM\gfpNIPBLcf1_Noc\rnd2\DE_W0002\DE_W0002_P0001\DE_2_W0002_P0001_T0001\TR1_W0001_P0002\TR1_2_W0001_P0002_T0001_R1_P4_K1_Ch2-Ch1.zen
2.220020e+00	1.099990e+01	20151204_gfpNIPBLcf1_Prometa\MitoSys2\LSM\gfpNIPBLcf1_Noc\rnd2\DE_W0002\DE_W0002_P0001\DE_2_W0002_P0001_T0001\TR1_W0001_P0002\TR1_2_W0001_P0002_T0001_R1_P4_K1_Ch2-Ch1.zen
2.280020e+00	1.106657e+01	20151204_gfpNIPBLcf1_Prometa\MitoSys2\LSM\gfpNIPBLcf1_Noc\rnd2\DE_W0002\DE_W0002_P0001\DE_2_W0002_P0001_T0001\TR1_W0001_P0002\TR1_2_W0001_P0002_T0001_R1_P4_K1_Ch2-Ch1.zen
2.340020e+00	1.101657e+01	20151204_gfpNIPBLcf1_Prometa\MitoSys2\LSM\gfpNIPBLcf1_Noc\rnd2\DE_W0002\DE_W0002_P0001\DE_2_W0002_P0001_T0001\TR1_W0001_P0002\TR1_2_W0001_P0002_T0001_R1_P4_K1_Ch2-Ch1.zen
2.400020e+00	1.031658e+01	20151204_gfpNIPBLcf1_Prometa\MitoSys2\LSM\gfpNIPBLcf1_Noc\rnd2\DE_W0002\DE_W0002_P0001\DE_2_W0002_P0001_T0001\TR1_W0001_P0002\TR1_2_W0001_P0002_T0001_R1_P4_K1_Ch2-Ch1.zen
2.460020e+00	1.101657e+01	20151204_gfpNIPBLcf1_Prometa\MitoSys2\LSM\gfpNIPBLcf1_Noc\rnd2\DE_W0002\DE_W0002_P0001\DE_2_W0002_P0001_T0001\TR1_W0001_P0002\TR1_2_W0001_P0002_T0001_R1_P4_K1_Ch2-Ch1.zen
2.520020e+00	9.916580e+00	20151204_gfpNIPBLcf1_Prometa\MitoSys2\LSM\gfpNIPBLcf1_Noc\rnd2\DE_W0002\DE_W0002_P0001\DE_2_W0002_P0001_T0001\TR1_W0001_P0002\TR1_2_W0001_P0002_T0001_R1_P4_K1_Ch2-Ch1.zen
2.580020e+00	1.088324e+01	20151204_gfpNIPBLcf1_Prometa\MitoSys2\LSM\gfpNIPBLcf1_Noc\rnd2\DE_W0002\DE_W0002_P0001\DE_2_W0002_P0001_T0001\TR1_W0001_P0002\TR1_2_W0001_P0002_T0001_R1_P4_K1_Ch2-Ch1.zen
2.640020e+00	8.299930e+00	20151204_gfpNIPBLcf1_Prometa\MitoSys2\LSM\gfpNIPBLcf1_Noc\rnd2\DE_W0002\DE_W0002_P0001\DE_2_W0002_P0001_T0001\TR1_W0001_P0002\TR1_2_W0001_P0002_T0001_R1_P4_K1_Ch2-Ch1.zen
2.700020e+00	9.083250e+00	20151204_gfpNIPBLcf1_Prometa\MitoSys2\LSM\gfpNIPBLcf1_Noc\rnd2\DE_W0002\DE_W0002_P0001\DE_2_W0002_P0001_T0001\TR1_W0001_P0002\TR1_2_W0001_P0002_T0001_R1_P4_K1_Ch2-Ch1.zen
2.760020e+00	9.433250e+00	20151204_gfpNIPBLcf1_Prometa\MitoSys2\LSM\gfpNIPBLcf1_Noc\rnd2\DE_W0002\DE_W0002_P0001\DE_2_W0002_P0001_T0001\TR1_W0001_P0002\TR1_2_W0001_P0002_T0001_R1_P4_K1_Ch2-Ch1.zen
2.820020e+00	8.333260e+00	20151204_gfpNIPBLcf1_Prometa\MitoSys2\LSM\gfpNIPBLcf1_Noc\rnd2\DE_W0002\DE_W0002_P0001\DE_2_W0002_P0001_T0001\TR1_W0001_P0002\TR1_2_W0001_P0002_T0001_R1_P4_K1_Ch2-Ch1.zen
2.880030e+00	7.499930e+00	20151204_gfpNIPBLcf1_Prometa\MitoSys2\LSM\gfpNIPBLcf1_Noc\rnd2\DE_W0002\DE_W0002_P0001\DE_2_W0002_P0001_T0001\TR1_W0001_P0002\TR1_2_W0001_P0002_T0001_R1_P4_K1_Ch2-Ch1.zen
2.940030e+00	6.766610e+00	20151204_gfpNIPBLcf1_Prometa\MitoSys2\LSM\gfpNIPBLcf1_Noc\rnd2\DE_W0002\DE_W0002_P0001\DE_2_W0002_P0001_T0001\TR1_W0001_P0002\TR1_2_W0001_P0002_T0001_R1_P4_K1_Ch2-Ch1.zen
3.000030e+00	9.216590e+00	20151204_gfpNIPBLcf1_Prometa\MitoSys2\LSM\gfpNIPBLcf1_Noc\rnd2\DE_W0002\DE_W0002_P0001\DE_2_W0002_P0001_T0001\TR1_W0001_P0002\TR1_2_W0001_P0002_T0001_R1_P4_K1_Ch2-Ch1.zen
3.060030e+00	8.883260e+00	20151204_gfpNIPBLcf1_Prometa\MitoSys2\LSM\gfpNIPBLcf1_Noc\rnd2\DE_W0002\DE_W0002_P0001\DE_2_W0002_P0001_T0001\TR1_W0001_P0002\TR1_2_W0001_P0002_T0001_R1_P4_K1_Ch2-Ch1.zen
3.120030e+00	1.079990e+01	20151204_gfpNIPBLcf1_Prometa\MitoSys2\LSM\gfpNIPBLcf1_Noc\rnd2\DE_W0002\DE_W0002_P0001\DE_2_W0002_P0001_T0001\TR1_W0001_P0002\TR1_2_W0001_P0002_T0001_R1_P4_K1_Ch2-Ch1.zen
3.180030e+00	1.248322e+01	20151204_gfpNIPBLcf1_Prometa\MitoSys2\LSM\gfpNIPBLcf1_Noc\rnd2\DE_W0002\DE_W0002_P0001\DE_2_W0002_P0001_T0001\TR1_W0001_P0002\TR1_2_W0001_P0002_T0001_R1_P4_K1_Ch2-Ch1.zen
3.240030e+00	1.038324e+01	20151204_gfpNIPBLcf1_Prometa\MitoSys2\LSM\gfpNIPBLcf1_Noc\rnd2\DE_W0002\DE_W0002_P0001\DE_2_W0002_P0001_T0001\TR1_W0001_P0002\TR1_2_W0001_P0002_T0001_R1_P4_K1_Ch2-Ch1.zen
3.300030e+00	9.299920e+00	20151204_gfpNIPBLcf1_Prometa\MitoSys2\LSM\gfpNIPBLcf1_Noc\rnd2\DE_W0002\DE_W0002_P0001\DE_2_W0002_P0001_T0001\TR1_W0001_P0002\TR1_2_W0001_P0002_T0001_R1_P4_K1_Ch2-Ch1.zen
3.360030e+00	1.016658e+01	20151204_gfpNIPBLcf1_Prometa\MitoSys2\LSM\gfpNIPBLcf1_Noc\rnd2\DE_W0002\DE_W0002_P0001\DE_2_W0002_P0001_T0001\TR1_W0001_P0002\TR1_2_W0001_P0002_T0001_R1_P4_K1_Ch2-Ch1.zen
3.420030e+00	8.849920e+00	20151204_gfpNIPBLcf1_Prometa\MitoSys2\LSM\gfpNIPBLcf1_Noc\rnd2\DE_W0002\DE_W0002_P0001\DE_2_W0002_P0001_T0001\TR1_W0001_P0002\TR1_2_W0001_P0002_T0001_R1_P4_K1_Ch2-Ch1.zen
3.480030e+00	1.124990e+01	20151204_gfpNIPBLcf1_Prometa\MitoSys2\LSM\gfpNIPBLcf1_Noc\rnd2\DE_W0002\DE_W0002_P0001\DE_2_W0002_P0001_T0001\TR1_W0001_P0002\TR1_2_W0001_P0002_T0001_R1_P4_K1_Ch2-Ch1.zen
3.540030e+00	8.099930e+00	20151204_gfpNIPBLcf1_Prometa\MitoSys2\LSM\gfpNIPBLcf1_Noc\rnd2\DE_W0002\DE_W0002_P0001\DE_2_W0002_P0001_T0001\TR1_W0001_P0002\TR1_2_W0001_P0002_T0001_R1_P4_K1_Ch2-Ch1.zen
3.600030e+00	7.349940e+00	20151204_gfpNIPBLcf1_Prometa\MitoSys2\LSM\gfpNIPBLcf1_Noc\rnd2\DE_W0002\DE_W0002_P0001\DE_2_W0002_P0001_T0001\TR1_W0001_P0002\TR1_2_W0001_P0002_T0001_R1_P4_K1_Ch2-Ch1.zen
3.660030e+00	7.399930e+00	20151204_gfpNIPBLcf1_Prometa\MitoSys2\LSM\gfpNIPBLcf1_Noc\rnd2\DE_W0002\DE_W0002_P0001\DE_2_W0002_P0001_T0001\TR1_W0001_P0002\TR1_2_W0001_P0002_T0001_R1_P4_K1_Ch2-Ch1.zen
3.720030e+00	7.016600e+00	20151204_gfpNIPBLcf1_Prometa\MitoSys2\LSM\gfpNIPBLcf1_Noc\rnd2\DE_W0002\DE_W0002_P0001\DE_2_W0002_P0001_T0001\TR1_W0001_P0002\TR1_2_W0001_P0002_T0001_R1_P4_K1_Ch2-Ch1.zen
3.780030e+00	9.616580e+00	20151204_gfpNIPBLcf1_Prometa\MitoSys2\LSM\gfpNIPBLcf1_Noc\rnd2\DE_W0002\DE_W0002_P0001\DE_2_W0002_P0001_T0001\TR1_W0001_P0002\TR1_2_W0001_P0002_T0001_R1_P4_K1_Ch2-Ch1.zen
3.840030e+00	1.299988e+01	20151204_gfpNIPBLcf1_Prometa\MitoSys2\LSM\gfpNIPBLcf1_Noc\rnd2\DE_W0002\DE_W0002_P0001\DE_2_W0002_P0001_T0001\TR1_W0001_P0002\TR1_2_W0001_P0002_T0001_R1_P4_K1_Ch2-Ch1.zen
3.900030e+00	8.449930e+00	20151204_gfpNIPBLcf1_Prometa\MitoSys2\LSM\gfpNIPBLcf1_Noc\rnd2\DE_W0002\DE_W0002_P0001\DE_2_W0002_P0001_T0001\TR1_W0001_P0002\TR1_2_W0001_P0002_T0001_R1_P4_K1_Ch2-Ch1.zen
3.960040e+00	1.216656e+01	20151204_gfpNIPBLcf1_Prometa\MitoSys2\LSM\gfpNIPBLcf1_Noc\rnd2\DE_W0002\DE_W0002_P0001\DE_2_W0002_P0001_T0001\TR1_W0001_P0002\TR1_2_W0001_P0002_T0001_R1_P4_K1_Ch2-Ch1.zen
4.020040e+00	1.096657e+01	20151204_gfpNIPBLcf1_Prometa\MitoSys2\LSM\gfpNIPBLcf1_Noc\rnd2\DE_W0002\DE_W0002_P0001\DE_2_W0002_P0001_T0001\TR1_W0001_P0002\TR1_2_W0001_P0002_T0001_R1_P4_K1_Ch2-Ch1.zen
4.080040e+00	1.381654e+01	20151204_gfpNIPBLcf1_Prometa\MitoSys2\LSM\gfpNIPBLcf1_Noc\rnd2\DE_W0002\DE_W0002_P0001\DE_2_W0002_P0001_T0001\TR1_W0001_P0002\TR1_2_W0001_P0002_T0001_R1_P4_K1_Ch2-Ch1.zen
4.140040e+00	1.239989e+01	20151204_gfpNIPBLcf1_Prometa\MitoSys2\LSM\gfpNIPBLcf1_Noc\rnd2\DE_W0002\DE_W0002_P0001\DE_2_W0002_P0001_T0001\TR1_W0001_P0002\TR1_2_W0001_P0002_T0001_R1_P4_K1_Ch2-Ch1.zen
4.200040e+00	1.059991e+01	20151204_gfpNIPBLcf1_Prometa\MitoSys2\LSM\gfpNIPBLcf1_Noc\rnd2\DE_W0002\DE_W0002_P0001\DE_2_W0002_P0001_T0001\TR1_W0001_P0002\TR1_2_W0001_P0002_T0001_R1_P4_K1_Ch2-Ch1.zen
4.260040e+00	9.766580e+00	20151204_gfpNIPBLcf1_Prometa\MitoSys2\LSM\gfpNIPBLcf1_Noc\rnd2\DE_W0002\DE_W0002_P0001\DE_2_W0002_P0001_T0001\TR1_W0001_P0002\TR1_2_W0001_P0002_T0001_R1_P4_K1_Ch2-Ch1.zen
4.320040e+00	8.283260e+00	20151204_gfpNIPBLcf1_Prometa\MitoSys2\LSM\gfpNIPBLcf1_Noc\rnd2\DE_W0002\DE_W0002_P0001\DE_2_W0002_P0001_T0001\TR1_W0001_P0002\TR1_2_W0001_P0002_T0001_R1_P4_K1_Ch2-Ch1.zen
4.380040e+00	1.009991e+01	20151204_gfpNIPBLcf1_Prometa\MitoSys2\LSM\gfpNIPBLcf1_Noc\rnd2\DE_W0002\DE_W0002_P0001\DE_2_W0002_P0001_T0001\TR1_W0001_P0002\TR1_2_W0001_P0002_T0001_R1_P4_K1_Ch2-Ch1.zen
4.440040e+00	1.099990e+01	20151204_gfpNIPBLcf1_Prometa\MitoSys2\LSM\gfpNIPBLcf1_Noc\rnd2\DE_W0002\DE_W0002_P0001\DE_2_W0002_P0001_T0001\TR1_W0001_P0002\TR1_2_W0001_P0002_T0001_R1_P4_K1_Ch2-Ch1.zen
4.500040e+00	1.034991e+01	20151204_gfpNIPBLcf1_Prometa\MitoSys2\LSM\gfpNIPBLcf1_Noc\rnd2\DE_W0002\DE_W0002_P0001\DE_2_W0002_P0001_T0001\TR1_W0001_P0002\TR1_2_W0001_P0002_T0001_R1_P4_K1_Ch2-Ch1.zen
4.560040e+00	7.533270e+00	20151204_gfpNIPBLcf1_Prometa\MitoSys2\LSM\gfpNIPBLcf1_Noc\rnd2\DE_W0002\DE_W0002_P0001\DE_2_W0002_P0001_T0001\TR1_W0001_P0002\TR1_2_W0001_P0002_T0001_R1_P4_K1_Ch2-Ch1.zen
4.620040e+00	9.183250e+00	20151204_gfpNIPBLcf1_Prometa\MitoSys2\LSM\gfpNIPBLcf1_Noc\rnd2\DE_W0002\DE_W0002_P0001\DE_2_W0002_P0001_T0001\TR1_W0001_P0002\TR1_2_W0001_P0002_T0001_R1_P4_K1_Ch2-Ch1.zen
4.680040e+00	1.071657e+01	20151204_gfpNIPBLcf1_Prometa\MitoSys2\LSM\gfpNIPBLcf1_Noc\rnd2\DE_W0002\DE_W0002_P0001\DE_2_W0002_P0001_T0001\TR1_W0001_P0002\TR1_2_W0001_P0002_T0001_R1_P4_K1_Ch2-Ch1.zen
4.740040e+00	1.056657e+01	20151204_gfpNIPBLcf1_Prometa\MitoSys2\LSM\gfpNIPBLcf1_Noc\rnd2\DE_W0002\DE_W0002_P0001\DE_2_W0002_P0001_T0001\TR1_W0001_P0002\TR1_2_W0001_P0002_T0001_R1_P4_K1_Ch2-Ch1.zen
4.800040e+00	9.949910e+00	20151204_gfpNIPBLcf1_Prometa\MitoSys2\LSM\gfpNIPBLcf1_Noc\rnd2\DE_W0002\DE_W0002_P0001\DE_2_W0002_P0001_T0001\TR1_W0001_P0002\TR1_2_W0001_P0002_T0001_R1_P4_K1_Ch2-Ch1.zen
4.860040e+00	1.223322e+01	20151204_gfpNIPBLcf1_Prometa\MitoSys2\LSM\gfpNIPBLcf1_Noc\rnd2\DE_W0002\DE_W0002_P0001\DE_2_W0002_P0001_T0001\TR1_W0001_P0002\TR1_2_W0001_P0002_T0001_R1_P4_K1_Ch2-Ch1.zen
4.920040e+00	1.084990e+01	20151204_gfpNIPBLcf1_Prometa\MitoSys2\LSM\gfpNIPBLcf1_Noc\rnd2\DE_W0002\DE_W0002_P0001\DE_2_W0002_P0001_T0001\TR1_W0001_P0002\TR1_2_W0001_P0002_T0001_R1_P4_K1_Ch2-Ch1.zen
4.980040e+00	1.013324e+01	20151204_gfpNIPBLcf1_Prometa\MitoSys2\LSM\gfpNIPBLcf1_Noc\rnd2\DE_W0002\DE_W0002_P0001\DE_2_W0002_P0001_T0001\TR1_W0001_P0002\TR1_2_W0001_P0002_T0001_R1_P4_K1_Ch2-Ch1.zen
5.040040e+00	7.383270e+00	20151204_gfpNIPBLcf1_Prometa\MitoSys2\LSM\gfpNIPBLcf1_Noc\rnd2\DE_W0002\DE_W0002_P0001\DE_2_W0002_P0001_T0001\TR1_W0001_P0002\TR1_2_W0001_P0002_T0001_R1_P4_K1_Ch2-Ch1.zen
5.100050e+00	1.193323e+01	20151204_gfpNIPBLcf1_Prometa\MitoSys2\LSM\gfpNIPBLcf1_Noc\rnd2\DE_W0002\DE_W0002_P0001\DE_2_W0002_P0001_T0001\TR1_W0001_P0002\TR1_2_W0001_P0002_T0001_R1_P4_K1_Ch2-Ch1.zen
5.160050e+00	1.183323e+01	20151204_gfpNIPBLcf1_Prometa\MitoSys2\LSM\gfpNIPBLcf1_Noc\rnd2\DE_W0002\DE_W0002_P0001\DE_2_W0002_P0001_T0001\TR1_W0001_P0002\TR1_2_W0001_P0002_T0001_R1_P4_K1_Ch2-Ch1.zen
5.220050e+00	8.199930e+00	20151204_gfpNIPBLcf1_Prometa\MitoSys2\LSM\gfpNIPBLcf1_Noc\rnd2\DE_W0002\DE_W0002_P0001\DE_2_W0002_P0001_T0001\TR1_W0001_P0002\TR1_2_W0001_P0002_T0001_R1_P4_K1_Ch2-Ch1.zen
5.280050e+00	8.683260e+00	20151204_gfpNIPBLcf1_Prometa\MitoSys2\LSM\gfpNIPBLcf1_Noc\rnd2\DE_W0002\DE_W0002_P0001\DE_2_W0002_P0001_T0001\TR1_W0001_P0002\TR1_2_W0001_P0002_T0001_R1_P4_K1_Ch2-Ch1.zen
5.340050e+00	1.018324e+01	20151204_gfpNIPBLcf1_Prometa\MitoSys2\LSM\gfpNIPBLcf1_Noc\rnd2\DE_W0002\DE_W0002_P0001\DE_2_W0002_P0001_T0001\TR1_W0001_P0002\TR1_2_W0001_P0002_T0001_R1_P4_K1_Ch2-Ch1.zen
5.400050e+00	1.178323e+01	20151204_gfpNIPBLcf1_Prometa\MitoSys2\LSM\gfpNIPBLcf1_Noc\rnd2\DE_W0002\DE_W0002_P0001\DE_2_W0002_P0001_T0001\TR1_W0001_P0002\TR1_2_W0001_P0002_T0001_R1_P4_K1_Ch2-Ch1.zen
5.460050e+00	9.416580e+00	20151204_gfpNIPBLcf1_Prometa\MitoSys2\LSM\gfpNIPBLcf1_Noc\rnd2\DE_W0002\DE_W0002_P0001\DE_2_W0002_P0001_T0001\TR1_W0001_P0002\TR1_2_W0001_P0002_T0001_R1_P4_K1_Ch2-Ch1.zen
5.520050e+00	9.966580e+00	20151204_gfpNIPBLcf1_Prometa\MitoSys2\LSM\gfpNIPBLcf1_Noc\rnd2\DE_W0002\DE_W0002_P0001\DE_2_W0002_P0001_T0001\TR1_W0001_P0002\TR1_2_W0001_P0002_T0001_R1_P4_K1_Ch2-Ch1.zen
5.580050e+00	1.031658e+01	20151204_gfpNIPBLcf1_Prometa\MitoSys2\LSM\gfpNIPBLcf1_Noc\rnd2\DE_W0002\DE_W0002_P0001\DE_2_W0002_P0001_T0001\TR1_W0001_P0002\TR1_2_W0001_P0002_T0001_R1_P4_K1_Ch2-Ch1.zen
5.640050e+00	1.091657e+01	20151204_gfpNIPBLcf1_Prometa\MitoSys2\LSM\gfpNIPBLcf1_Noc\rnd2\DE_W0002\DE_W0002_P0001\DE_2_W0002_P0001_T0001\TR1_W0001_P0002\TR1_2_W0001_P0002_T0001_R1_P4_K1_Ch2-Ch1.zen
5.700050e+00	1.001658e+01	20151204_gfpNIPBLcf1_Prometa\MitoSys2\LSM\gfpNIPBLcf1_Noc\rnd2\DE_W0002\DE_W0002_P0001\DE_2_W0002_P0001_T0001\TR1_W0001_P0002\TR1_2_W0001_P0002_T0001_R1_P4_K1_Ch2-Ch1.zen
5.760050e+00	1.156656e+01	20151204_gfpNIPBLcf1_Prometa\MitoSys2\LSM\gfpNIPBLcf1_Noc\rnd2\DE_W0002\DE_W0002_P0001\DE_2_W0002_P0001_T0001\TR1_W0001_P0002\TR1_2_W0001_P0002_T0001_R1_P4_K1_Ch2-Ch1.zen
5.820050e+00	1.328322e+01	20151204_gfpNIPBLcf1_Prometa\MitoSys2\LSM\gfpNIPBLcf1_Noc\rnd2\DE_W0002\DE_W0002_P0001\DE_2_W0002_P0001_T0001\TR1_W0001_P0002\TR1_2_W0001_P0002_T0001_R1_P4_K1_Ch2-Ch1.zen
5.880050e+00	9.283250e+00	20151204_gfpNIPBLcf1_Prometa\MitoSys2\LSM\gfpNIPBLcf1_Noc\rnd2\DE_W0002\DE_W0002_P0001\DE_2_W0002_P0001_T0001\TR1_W0001_P0002\TR1_2_W0001_P0002_T0001_R1_P4_K1_Ch2-Ch1.zen
5.940050e+00	9.049920e+00	20151204_gfpNIPBLcf1_Prometa\MitoSys2\LSM\gfpNIPBLcf1_Noc\rnd2\DE_W0002\DE_W0002_P0001\DE_2_W0002_P0001_T0001\TR1_W0001_P0002\TR1_2_W0001_P0002_T0001_R1_P4_K1_Ch2-Ch1.zen
6.000050e+00	9.333250e+00	20151204_gfpNIPBLcf1_Prometa\MitoSys2\LSM\gfpNIPBLcf1_Noc\rnd2\DE_W0002\DE_W0002_P0001\DE_2_W0002_P0001_T0001\TR1_W0001_P0002\TR1_2_W0001_P0002_T0001_R1_P4_K1_Ch2-Ch1.zen
6.060050e+00	1.379988e+01	20151204_gfpNIPBLcf1_Prometa\MitoSys2\LSM\gfpNIPBLcf1_Noc\rnd2\DE_W0002\DE_W0002_P0001\DE_2_W0002_P0001_T0001\TR1_W0001_P0002\TR1_2_W0001_P0002_T0001_R1_P4_K1_Ch2-Ch1.zen
6.120050e+00	1.098324e+01	20151204_gfpNIPBLcf1_Prometa\MitoSys2\LSM\gfpNIPBLcf1_Noc\rnd2\DE_W0002\DE_W0002_P0001\DE_2_W0002_P0001_T0001\TR1_W0001_P0002\TR1_2_W0001_P0002_T0001_R1_P4_K1_Ch2-Ch1.zen
6.180050e+00	8.899920e+00	20151204_gfpNIPBLcf1_Prometa\MitoSys2\LSM\gfpNIPBLcf1_Noc\rnd2\DE_W0002\DE_W0002_P0001\DE_2_W0002_P0001_T0001\TR1_W0001_P0002\TR1_2_W0001_P0002_T0001_R1_P4_K1_Ch2-Ch1.zen
6.240060e+00	9.016590e+00	20151204_gfpNIPBLcf1_Prometa\MitoSys2\LSM\gfpNIPBLcf1_Noc\rnd2\DE_W0002\DE_W0002_P0001\DE_2_W0002_P0001_T0001\TR1_W0001_P0002\TR1_2_W0001_P0002_T0001_R1_P4_K1_Ch2-Ch1.zen
6.300060e+00	9.016590e+00	20151204_gfpNIPBLcf1_Prometa\MitoSys2\LSM\gfpNIPBLcf1_Noc\rnd2\DE_W0002\DE_W0002_P0001\DE_2_W0002_P0001_T0001\TR1_W0001_P0002\TR1_2_W0001_P0002_T0001_R1_P4_K1_Ch2-Ch1.zen
6.360060e+00	9.899910e+00	20151204_gfpNIPBLcf1_Prometa\MitoSys2\LSM\gfpNIPBLcf1_Noc\rnd2\DE_W0002\DE_W0002_P0001\DE_2_W0002_P0001_T0001\TR1_W0001_P0002\TR1_2_W0001_P0002_T0001_R1_P4_K1_Ch2-Ch1.zen
6.420060e+00	1.249989e+01	20151204_gfpNIPBLcf1_Prometa\MitoSys2\LSM\gfpNIPBLcf1_Noc\rnd2\DE_W0002\DE_W0002_P0001\DE_2_W0002_P0001_T0001\TR1_W0001_P0002\TR1_2_W0001_P0002_T0001_R1_P4_K1_Ch2-Ch1.zen
6.480060e+00	1.026658e+01	20151204_gfpNIPBLcf1_Prometa\MitoSys2\LSM\gfpNIPBLcf1_Noc\rnd2\DE_W0002\DE_W0002_P0001\DE_2_W0002_P0001_T0001\TR1_W0001_P0002\TR1_2_W0001_P0002_T0001_R1_P4_K1_Ch2-Ch1.zen
6.540060e+00	1.043324e+01	20151204_gfpNIPBLcf1_Prometa\MitoSys2\LSM\gfpNIPBLcf1_Noc\rnd2\DE_W0002\DE_W0002_P0001\DE_2_W0002_P0001_T0001\TR1_W0001_P0002\TR1_2_W0001_P0002_T0001_R1_P4_K1_Ch2-Ch1.zen
6.600060e+00	1.123323e+01	20151204_gfpNIPBLcf1_Prometa\MitoSys2\LSM\gfpNIPBLcf1_Noc\rnd2\DE_W0002\DE_W0002_P0001\DE_2_W0002_P0001_T0001\TR1_W0001_P0002\TR1_2_W0001_P0002_T0001_R1_P4_K1_Ch2-Ch1.zen
6.660060e+00	9.999910e+00	20151204_gfpNIPBLcf1_Prometa\MitoSys2\LSM\gfpNIPBLcf1_Noc\rnd2\DE_W0002\DE_W0002_P0001\DE_2_W0002_P0001_T0001\TR1_W0001_P0002\TR1_2_W0001_P0002_T0001_R1_P4_K1_Ch2-Ch1.zen
6.720060e+00	1.339988e+01	20151204_gfpNIPBLcf1_Prometa\MitoSys2\LSM\gfpNIPBLcf1_Noc\rnd2\DE_W0002\DE_W0002_P0001\DE_2_W0002_P0001_T0001\TR1_W0001_P0002\TR1_2_W0001_P0002_T0001_R1_P4_K1_Ch2-Ch1.zen
6.780060e+00	1.158323e+01	20151204_gfpNIPBLcf1_Prometa\MitoSys2\LSM\gfpNIPBLcf1_Noc\rnd2\DE_W0002\DE_W0002_P0001\DE_2_W0002_P0001_T0001\TR1_W0001_P0002\TR1_2_W0001_P0002_T0001_R1_P4_K1_Ch2-Ch1.zen
6.840060e+00	1.131657e+01	20151204_gfpNIPBLcf1_Prometa\MitoSys2\LSM\gfpNIPBLcf1_Noc\rnd2\DE_W0002\DE_W0002_P0001\DE_2_W0002_P0001_T0001\TR1_W0001_P0002\TR1_2_W0001_P0002_T0001_R1_P4_K1_Ch2-Ch1.zen
6.900060e+00	9.783250e+00	20151204_gfpNIPBLcf1_Prometa\MitoSys2\LSM\gfpNIPBLcf1_Noc\rnd2\DE_W0002\DE_W0002_P0001\DE_2_W0002_P0001_T0001\TR1_W0001_P0002\TR1_2_W0001_P0002_T0001_R1_P4_K1_Ch2-Ch1.zen
6.960060e+00	9.666580e+00	20151204_gfpNIPBLcf1_Prometa\MitoSys2\LSM\gfpNIPBLcf1_Noc\rnd2\DE_W0002\DE_W0002_P0001\DE_2_W0002_P0001_T0001\TR1_W0001_P0002\TR1_2_W0001_P0002_T0001_R1_P4_K1_Ch2-Ch1.zen
7.020060e+00	1.199989e+01	20151204_gfpNIPBLcf1_Prometa\MitoSys2\LSM\gfpNIPBLcf1_Noc\rnd2\DE_W0002\DE_W0002_P0001\DE_2_W0002_P0001_T0001\TR1_W0001_P0002\TR1_2_W0001_P0002_T0001_R1_P4_K1_Ch2-Ch1.zen
7.080060e+00	9.249920e+00	20151204_gfpNIPBLcf1_Prometa\MitoSys2\LSM\gfpNIPBLcf1_Noc\rnd2\DE_W0002\DE_W0002_P0001\DE_2_W0002_P0001_T0001\TR1_W0001_P0002\TR1_2_W0001_P0002_T0001_R1_P4_K1_Ch2-Ch1.zen
7.140060e+00	1.133323e+01	20151204_gfpNIPBLcf1_Prometa\MitoSys2\LSM\gfpNIPBLcf1_Noc\rnd2\DE_W0002\DE_W0002_P0001\DE_2_W0002_P0001_T0001\TR1_W0001_P0002\TR1_2_W0001_P0002_T0001_R1_P4_K1_Ch2-Ch1.zen
7.200060e+00	1.148323e+01	20151204_gfpNIPBLcf1_Prometa\MitoSys2\LSM\gfpNIPBLcf1_Noc\rnd2\DE_W0002\DE_W0002_P0001\DE_2_W0002_P0001_T0001\TR1_W0001_P0002\TR1_2_W0001_P0002_T0001_R1_P4_K1_Ch2-Ch1.zen
7.260060e+00	1.168323e+01	20151204_gfpNIPBLcf1_Prometa\MitoSys2\LSM\gfpNIPBLcf1_Noc\rnd2\DE_W0002\DE_W0002_P0001\DE_2_W0002_P0001_T0001\TR1_W0001_P0002\TR1_2_W0001_P0002_T0001_R1_P4_K1_Ch2-Ch1.zen
7.320070e+00	1.156656e+01	20151204_gfpNIPBLcf1_Prometa\MitoSys2\LSM\gfpNIPBLcf1_Noc\rnd2\DE_W0002\DE_W0002_P0001\DE_2_W0002_P0001_T0001\TR1_W0001_P0002\TR1_2_W0001_P0002_T0001_R1_P4_K1_Ch2-Ch1.zen
7.380070e+00	8.199930e+00	20151204_gfpNIPBLcf1_Prometa\MitoSys2\LSM\gfpNIPBLcf1_Noc\rnd2\DE_W0002\DE_W0002_P0001\DE_2_W0002_P0001_T0001\TR1_W0001_P0002\TR1_2_W0001_P0002_T0001_R1_P4_K1_Ch2-Ch1.zen
7.440070e+00	6.583270e+00	20151204_gfpNIPBLcf1_Prometa\MitoSys2\LSM\gfpNIPBLcf1_Noc\rnd2\DE_W0002\DE_W0002_P0001\DE_2_W0002_P0001_T0001\TR1_W0001_P0002\TR1_2_W0001_P0002_T0001_R1_P4_K1_Ch2-Ch1.zen
7.500070e+00	8.433260e+00	20151204_gfpNIPBLcf1_Prometa\MitoSys2\LSM\gfpNIPBLcf1_Noc\rnd2\DE_W0002\DE_W0002_P0001\DE_2_W0002_P0001_T0001\TR1_W0001_P0002\TR1_2_W0001_P0002_T0001_R1_P4_K1_Ch2-Ch1.zen
7.560070e+00	6.799940e+00	20151204_gfpNIPBLcf1_Prometa\MitoSys2\LSM\gfpNIPBLcf1_Noc\rnd2\DE_W0002\DE_W0002_P0001\DE_2_W0002_P0001_T0001\TR1_W0001_P0002\TR1_2_W0001_P0002_T0001_R1_P4_K1_Ch2-Ch1.zen
7.620070e+00	8.516590e+00	20151204_gfpNIPBLcf1_Prometa\MitoSys2\LSM\gfpNIPBLcf1_Noc\rnd2\DE_W0002\DE_W0002_P0001\DE_2_W0002_P0001_T0001\TR1_W0001_P0002\TR1_2_W0001_P0002_T0001_R1_P4_K1_Ch2-Ch1.zen
7.680070e+00	7.883260e+00	20151204_gfpNIPBLcf1_Prometa\MitoSys2\LSM\gfpNIPBLcf1_Noc\rnd2\DE_W0002\DE_W0002_P0001\DE_2_W0002_P0001_T0001\TR1_W0001_P0002\TR1_2_W0001_P0002_T0001_R1_P4_K1_Ch2-Ch1.zen
7.740070e+00	7.916600e+00	20151204_gfpNIPBLcf1_Prometa\MitoSys2\LSM\gfpNIPBLcf1_Noc\rnd2\DE_W0002\DE_W0002_P0001\DE_2_W0002_P0001_T0001\TR1_W0001_P0002\TR1_2_W0001_P0002_T0001_R1_P4_K1_Ch2-Ch1.zen
7.800070e+00	8.983250e+00	20151204_gfpNIPBLcf1_Prometa\MitoSys2\LSM\gfpNIPBLcf1_Noc\rnd2\DE_W0002\DE_W0002_P0001\DE_2_W0002_P0001_T0001\TR1_W0001_P0002\TR1_2_W0001_P0002_T0001_R1_P4_K1_Ch2-Ch1.zen
7.860070e+00	1.103324e+01	20151204_gfpNIPBLcf1_Prometa\MitoSys2\LSM\gfpNIPBLcf1_Noc\rnd2\DE_W0002\DE_W0002_P0001\DE_2_W0002_P0001_T0001\TR1_W0001_P0002\TR1_2_W0001_P0002_T0001_R1_P4_K1_Ch2-Ch1.zen
7.920070e+00	1.393321e+01	20151204_gfpNIPBLcf1_Prometa\MitoSys2\LSM\gfpNIPBLcf1_Noc\rnd2\DE_W0002\DE_W0002_P0001\DE_2_W0002_P0001_T0001\TR1_W0001_P0002\TR1_2_W0001_P0002_T0001_R1_P4_K1_Ch2-Ch1.zen
7.980070e+00	1.428321e+01	20151204_gfpNIPBLcf1_Prometa\MitoSys2\LSM\gfpNIPBLcf1_Noc\rnd2\DE_W0002\DE_W0002_P0001\DE_2_W0002_P0001_T0001\TR1_W0001_P0002\TR1_2_W0001_P0002_T0001_R1_P4_K1_Ch2-Ch1.zen
8.040070e+00	1.106657e+01	20151204_gfpNIPBLcf1_Prometa\MitoSys2\LSM\gfpNIPBLcf1_Noc\rnd2\DE_W0002\DE_W0002_P0001\DE_2_W0002_P0001_T0001\TR1_W0001_P0002\TR1_2_W0001_P0002_T0001_R1_P4_K1_Ch2-Ch1.zen
8.100070e+00	1.084990e+01	20151204_gfpNIPBLcf1_Prometa\MitoSys2\LSM\gfpNIPBLcf1_Noc\rnd2\DE_W0002\DE_W0002_P0001\DE_2_W0002_P0001_T0001\TR1_W0001_P0002\TR1_2_W0001_P0002_T0001_R1_P4_K1_Ch2-Ch1.zen
8.160070e+00	8.383260e+00	20151204_gfpNIPBLcf1_Prometa\MitoSys2\LSM\gfpNIPBLcf1_Noc\rnd2\DE_W0002\DE_W0002_P0001\DE_2_W0002_P0001_T0001\TR1_W0001_P0002\TR1_2_W0001_P0002_T0001_R1_P4_K1_Ch2-Ch1.zen
8.220070e+00	9.499920e+00	20151204_gfpNIPBLcf1_Prometa\MitoSys2\LSM\gfpNIPBLcf1_Noc\rnd2\DE_W0002\DE_W0002_P0001\DE_2_W0002_P0001_T0001\TR1_W0001_P0002\TR1_2_W0001_P0002_T0001_R1_P4_K1_Ch2-Ch1.zen
8.280070e+00	1.021658e+01	20151204_gfpNIPBLcf1_Prometa\MitoSys2\LSM\gfpNIPBLcf1_Noc\rnd2\DE_W0002\DE_W0002_P0001\DE_2_W0002_P0001_T0001\TR1_W0001_P0002\TR1_2_W0001_P0002_T0001_R1_P4_K1_Ch2-Ch1.zen
8.340070e+00	1.061657e+01	20151204_gfpNIPBLcf1_Prometa\MitoSys2\LSM\gfpNIPBLcf1_Noc\rnd2\DE_W0002\DE_W0002_P0001\DE_2_W0002_P0001_T0001\TR1_W0001_P0002\TR1_2_W0001_P0002_T0001_R1_P4_K1_Ch2-Ch1.zen
8.400070e+00	1.151656e+01	20151204_gfpNIPBLcf1_Prometa\MitoSys2\LSM\gfpNIPBLcf1_Noc\rnd2\DE_W0002\DE_W0002_P0001\DE_2_W0002_P0001_T0001\TR1_W0001_P0002\TR1_2_W0001_P0002_T0001_R1_P4_K1_Ch2-Ch1.zen
8.460080e+00	1.028324e+01	20151204_gfpNIPBLcf1_Prometa\MitoSys2\LSM\gfpNIPBLcf1_Noc\rnd2\DE_W0002\DE_W0002_P0001\DE_2_W0002_P0001_T0001\TR1_W0001_P0002\TR1_2_W0001_P0002_T0001_R1_P4_K1_Ch2-Ch1.zen
8.520080e+00	1.106657e+01	20151204_gfpNIPBLcf1_Prometa\MitoSys2\LSM\gfpNIPBLcf1_Noc\rnd2\DE_W0002\DE_W0002_P0001\DE_2_W0002_P0001_T0001\TR1_W0001_P0002\TR1_2_W0001_P0002_T0001_R1_P4_K1_Ch2-Ch1.zen
8.580080e+00	1.074990e+01	20151204_gfpNIPBLcf1_Prometa\MitoSys2\LSM\gfpNIPBLcf1_Noc\rnd2\DE_W0002\DE_W0002_P0001\DE_2_W0002_P0001_T0001\TR1_W0001_P0002\TR1_2_W0001_P0002_T0001_R1_P4_K1_Ch2-Ch1.zen
8.640080e+00	7.333270e+00	20151204_gfpNIPBLcf1_Prometa\MitoSys2\LSM\gfpNIPBLcf1_Noc\rnd2\DE_W0002\DE_W0002_P0001\DE_2_W0002_P0001_T0001\TR1_W0001_P0002\TR1_2_W0001_P0002_T0001_R1_P4_K1_Ch2-Ch1.zen
8.700080e+00	9.616580e+00	20151204_gfpNIPBLcf1_Prometa\MitoSys2\LSM\gfpNIPBLcf1_Noc\rnd2\DE_W0002\DE_W0002_P0001\DE_2_W0002_P0001_T0001\TR1_W0001_P0002\TR1_2_W0001_P0002_T0001_R1_P4_K1_Ch2-Ch1.zen
8.760080e+00	1.023324e+01	20151204_gfpNIPBLcf1_Prometa\MitoSys2\LSM\gfpNIPBLcf1_Noc\rnd2\DE_W0002\DE_W0002_P0001\DE_2_W0002_P0001_T0001\TR1_W0001_P0002\TR1_2_W0001_P0002_T0001_R1_P4_K1_Ch2-Ch1.zen
8.820080e+00	1.044991e+01	20151204_gfpNIPBLcf1_Prometa\MitoSys2\LSM\gfpNIPBLcf1_Noc\rnd2\DE_W0002\DE_W0002_P0001\DE_2_W0002_P0001_T0001\TR1_W0001_P0002\TR1_2_W0001_P0002_T0001_R1_P4_K1_Ch2-Ch1.zen
8.880080e+00	1.099990e+01	20151204_gfpNIPBLcf1_Prometa\MitoSys2\LSM\gfpNIPBLcf1_Noc\rnd2\DE_W0002\DE_W0002_P0001\DE_2_W0002_P0001_T0001\TR1_W0001_P0002\TR1_2_W0001_P0002_T0001_R1_P4_K1_Ch2-Ch1.zen
8.940080e+00	1.229989e+01	20151204_gfpNIPBLcf1_Prometa\MitoSys2\LSM\gfpNIPBLcf1_Noc\rnd2\DE_W0002\DE_W0002_P0001\DE_2_W0002_P0001_T0001\TR1_W0001_P0002\TR1_2_W0001_P0002_T0001_R1_P4_K1_Ch2-Ch1.zen
9.000080e+00	1.113323e+01	20151204_gfpNIPBLcf1_Prometa\MitoSys2\LSM\gfpNIPBLcf1_Noc\rnd2\DE_W0002\DE_W0002_P0001\DE_2_W0002_P0001_T0001\TR1_W0001_P0002\TR1_2_W0001_P0002_T0001_R1_P4_K1_Ch2-Ch1.zen
9.060080e+00	1.076657e+01	20151204_gfpNIPBLcf1_Prometa\MitoSys2\LSM\gfpNIPBLcf1_Noc\rnd2\DE_W0002\DE_W0002_P0001\DE_2_W0002_P0001_T0001\TR1_W0001_P0002\TR1_2_W0001_P0002_T0001_R1_P4_K1_Ch2-Ch1.zen
9.120080e+00	1.084990e+01	20151204_gfpNIPBLcf1_Prometa\MitoSys2\LSM\gfpNIPBLcf1_Noc\rnd2\DE_W0002\DE_W0002_P0001\DE_2_W0002_P0001_T0001\TR1_W0001_P0002\TR1_2_W0001_P0002_T0001_R1_P4_K1_Ch2-Ch1.zen
9.180080e+00	1.303322e+01	20151204_gfpNIPBLcf1_Prometa\MitoSys2\LSM\gfpNIPBLcf1_Noc\rnd2\DE_W0002\DE_W0002_P0001\DE_2_W0002_P0001_T0001\TR1_W0001_P0002\TR1_2_W0001_P0002_T0001_R1_P4_K1_Ch2-Ch1.zen
9.240080e+00	9.649910e+00	20151204_gfpNIPBLcf1_Prometa\MitoSys2\LSM\gfpNIPBLcf1_Noc\rnd2\DE_W0002\DE_W0002_P0001\DE_2_W0002_P0001_T0001\TR1_W0001_P0002\TR1_2_W0001_P0002_T0001_R1_P4_K1_Ch2-Ch1.zen
9.300080e+00	9.183250e+00	20151204_gfpNIPBLcf1_Prometa\MitoSys2\LSM\gfpNIPBLcf1_Noc\rnd2\DE_W0002\DE_W0002_P0001\DE_2_W0002_P0001_T0001\TR1_W0001_P0002\TR1_2_W0001_P0002_T0001_R1_P4_K1_Ch2-Ch1.zen
9.360080e+00	1.063324e+01	20151204_gfpNIPBLcf1_Prometa\MitoSys2\LSM\gfpNIPBLcf1_Noc\rnd2\DE_W0002\DE_W0002_P0001\DE_2_W0002_P0001_T0001\TR1_W0001_P0002\TR1_2_W0001_P0002_T0001_R1_P4_K1_Ch2-Ch1.zen
9.420080e+00	1.066657e+01	20151204_gfpNIPBLcf1_Prometa\MitoSys2\LSM\gfpNIPBLcf1_Noc\rnd2\DE_W0002\DE_W0002_P0001\DE_2_W0002_P0001_T0001\TR1_W0001_P0002\TR1_2_W0001_P0002_T0001_R1_P4_K1_Ch2-Ch1.zen
9.480080e+00	8.366590e+00	20151204_gfpNIPBLcf1_Prometa\MitoSys2\LSM\gfpNIPBLcf1_Noc\rnd2\DE_W0002\DE_W0002_P0001\DE_2_W0002_P0001_T0001\TR1_W0001_P0002\TR1_2_W0001_P0002_T0001_R1_P4_K1_Ch2-Ch1.zen
9.540080e+00	1.069991e+01	20151204_gfpNIPBLcf1_Prometa\MitoSys2\LSM\gfpNIPBLcf1_Noc\rnd2\DE_W0002\DE_W0002_P0001\DE_2_W0002_P0001_T0001\TR1_W0001_P0002\TR1_2_W0001_P0002_T0001_R1_P4_K1_Ch2-Ch1.zen
9.600090e+00	1.244989e+01	20151204_gfpNIPBLcf1_Prometa\MitoSys2\LSM\gfpNIPBLcf1_Noc\rnd2\DE_W0002\DE_W0002_P0001\DE_2_W0002_P0001_T0001\TR1_W0001_P0002\TR1_2_W0001_P0002_T0001_R1_P4_K1_Ch2-Ch1.zen
9.660090e+00	1.073324e+01	20151204_gfpNIPBLcf1_Prometa\MitoSys2\LSM\gfpNIPBLcf1_Noc\rnd2\DE_W0002\DE_W0002_P0001\DE_2_W0002_P0001_T0001\TR1_W0001_P0002\TR1_2_W0001_P0002_T0001_R1_P4_K1_Ch2-Ch1.zen
9.720090e+00	1.313322e+01	20151204_gfpNIPBLcf1_Prometa\MitoSys2\LSM\gfpNIPBLcf1_Noc\rnd2\DE_W0002\DE_W0002_P0001\DE_2_W0002_P0001_T0001\TR1_W0001_P0002\TR1_2_W0001_P0002_T0001_R1_P4_K1_Ch2-Ch1.zen
9.780090e+00	1.393321e+01	20151204_gfpNIPBLcf1_Prometa\MitoSys2\LSM\gfpNIPBLcf1_Noc\rnd2\DE_W0002\DE_W0002_P0001\DE_2_W0002_P0001_T0001\TR1_W0001_P0002\TR1_2_W0001_P0002_T0001_R1_P4_K1_Ch2-Ch1.zen
9.840090e+00	8.433260e+00	20151204_gfpNIPBLcf1_Prometa\MitoSys2\LSM\gfpNIPBLcf1_Noc\rnd2\DE_W0002\DE_W0002_P0001\DE_2_W0002_P0001_T0001\TR1_W0001_P0002\TR1_2_W0001_P0002_T0001_R1_P4_K1_Ch2-Ch1.zen
9.900090e+00	1.053324e+01	20151204_gfpNIPBLcf1_Prometa\MitoSys2\LSM\gfpNIPBLcf1_Noc\rnd2\DE_W0002\DE_W0002_P0001\DE_2_W0002_P0001_T0001\TR1_W0001_P0002\TR1_2_W0001_P0002_T0001_R1_P4_K1_Ch2-Ch1.zen
9.960090e+00	1.086657e+01	20151204_gfpNIPBLcf1_Prometa\MitoSys2\LSM\gfpNIPBLcf1_Noc\rnd2\DE_W0002\DE_W0002_P0001\DE_2_W0002_P0001_T0001\TR1_W0001_P0002\TR1_2_W0001_P0002_T0001_R1_P4_K1_Ch2-Ch1.zen
1.002009e+01	1.003324e+01	20151204_gfpNIPBLcf1_Prometa\MitoSys2\LSM\gfpNIPBLcf1_Noc\rnd2\DE_W0002\DE_W0002_P0001\DE_2_W0002_P0001_T0001\TR1_W0001_P0002\TR1_2_W0001_P0002_T0001_R1_P4_K1_Ch2-Ch1.zen
1.008009e+01	1.003324e+01	20151204_gfpNIPBLcf1_Prometa\MitoSys2\LSM\gfpNIPBLcf1_Noc\rnd2\DE_W0002\DE_W0002_P0001\DE_2_W0002_P0001_T0001\TR1_W0001_P0002\TR1_2_W0001_P0002_T0001_R1_P4_K1_Ch2-Ch1.zen
1.014009e+01	1.384988e+01	20151204_gfpNIPBLcf1_Prometa\MitoSys2\LSM\gfpNIPBLcf1_Noc\rnd2\DE_W0002\DE_W0002_P0001\DE_2_W0002_P0001_T0001\TR1_W0001_P0002\TR1_2_W0001_P0002_T0001_R1_P4_K1_Ch2-Ch1.zen
1.020009e+01	1.323322e+01	20151204_gfpNIPBLcf1_Prometa\MitoSys2\LSM\gfpNIPBLcf1_Noc\rnd2\DE_W0002\DE_W0002_P0001\DE_2_W0002_P0001_T0001\TR1_W0001_P0002\TR1_2_W0001_P0002_T0001_R1_P4_K1_Ch2-Ch1.zen
1.026009e+01	1.056657e+01	20151204_gfpNIPBLcf1_Prometa\MitoSys2\LSM\gfpNIPBLcf1_Noc\rnd2\DE_W0002\DE_W0002_P0001\DE_2_W0002_P0001_T0001\TR1_W0001_P0002\TR1_2_W0001_P0002_T0001_R1_P4_K1_Ch2-Ch1.zen
1.032009e+01	1.089990e+01	20151204_gfpNIPBLcf1_Prometa\MitoSys2\LSM\gfpNIPBLcf1_Noc\rnd2\DE_W0002\DE_W0002_P0001\DE_2_W0002_P0001_T0001\TR1_W0001_P0002\TR1_2_W0001_P0002_T0001_R1_P4_K1_Ch2-Ch1.zen
1.038009e+01	9.133250e+00	20151204_gfpNIPBLcf1_Prometa\MitoSys2\LSM\gfpNIPBLcf1_Noc\rnd2\DE_W0002\DE_W0002_P0001\DE_2_W0002_P0001_T0001\TR1_W0001_P0002\TR1_2_W0001_P0002_T0001_R1_P4_K1_Ch2-Ch1.zen
1.044009e+01	9.083250e+00	20151204_gfpNIPBLcf1_Prometa\MitoSys2\LSM\gfpNIPBLcf1_Noc\rnd2\DE_W0002\DE_W0002_P0001\DE_2_W0002_P0001_T0001\TR1_W0001_P0002\TR1_2_W0001_P0002_T0001_R1_P4_K1_Ch2-Ch1.zen
1.050009e+01	8.233260e+00	20151204_gfpNIPBLcf1_Prometa\MitoSys2\LSM\gfpNIPBLcf1_Noc\rnd2\DE_W0002\DE_W0002_P0001\DE_2_W0002_P0001_T0001\TR1_W0001_P0002\TR1_2_W0001_P0002_T0001_R1_P4_K1_Ch2-Ch1.zen
1.056009e+01	8.766590e+00	20151204_gfpNIPBLcf1_Prometa\MitoSys2\LSM\gfpNIPBLcf1_Noc\rnd2\DE_W0002\DE_W0002_P0001\DE_2_W0002_P0001_T0001\TR1_W0001_P0002\TR1_2_W0001_P0002_T0001_R1_P4_K1_Ch2-Ch1.zen
1.062009e+01	1.101657e+01	20151204_gfpNIPBLcf1_Prometa\MitoSys2\LSM\gfpNIPBLcf1_Noc\rnd2\DE_W0002\DE_W0002_P0001\DE_2_W0002_P0001_T0001\TR1_W0001_P0002\TR1_2_W0001_P0002_T0001_R1_P4_K1_Ch2-Ch1.zen
1.068009e+01	1.014991e+01	20151204_gfpNIPBLcf1_Prometa\MitoSys2\LSM\gfpNIPBLcf1_Noc\rnd2\DE_W0002\DE_W0002_P0001\DE_2_W0002_P0001_T0001\TR1_W0001_P0002\TR1_2_W0001_P0002_T0001_R1_P4_K1_Ch2-Ch1.zen
1.074010e+01	9.066590e+00	20151204_gfpNIPBLcf1_Prometa\MitoSys2\LSM\gfpNIPBLcf1_Noc\rnd2\DE_W0002\DE_W0002_P0001\DE_2_W0002_P0001_T0001\TR1_W0001_P0002\TR1_2_W0001_P0002_T0001_R1_P4_K1_Ch2-Ch1.zen
1.080010e+01	9.383250e+00	20151204_gfpNIPBLcf1_Prometa\MitoSys2\LSM\gfpNIPBLcf1_Noc\rnd2\DE_W0002\DE_W0002_P0001\DE_2_W0002_P0001_T0001\TR1_W0001_P0002\TR1_2_W0001_P0002_T0001_R1_P4_K1_Ch2-Ch1.zen
1.086010e+01	1.069991e+01	20151204_gfpNIPBLcf1_Prometa\MitoSys2\LSM\gfpNIPBLcf1_Noc\rnd2\DE_W0002\DE_W0002_P0001\DE_2_W0002_P0001_T0001\TR1_W0001_P0002\TR1_2_W0001_P0002_T0001_R1_P4_K1_Ch2-Ch1.zen
1.092010e+01	1.003324e+01	20151204_gfpNIPBLcf1_Prometa\MitoSys2\LSM\gfpNIPBLcf1_Noc\rnd2\DE_W0002\DE_W0002_P0001\DE_2_W0002_P0001_T0001\TR1_W0001_P0002\TR1_2_W0001_P0002_T0001_R1_P4_K1_Ch2-Ch1.zen
1.098010e+01	1.034991e+01	20151204_gfpNIPBLcf1_Prometa\MitoSys2\LSM\gfpNIPBLcf1_Noc\rnd2\DE_W0002\DE_W0002_P0001\DE_2_W0002_P0001_T0001\TR1_W0001_P0002\TR1_2_W0001_P0002_T0001_R1_P4_K1_Ch2-Ch1.zen
1.104010e+01	8.533260e+00	20151204_gfpNIPBLcf1_Prometa\MitoSys2\LSM\gfpNIPBLcf1_Noc\rnd2\DE_W0002\DE_W0002_P0001\DE_2_W0002_P0001_T0001\TR1_W0001_P0002\TR1_2_W0001_P0002_T0001_R1_P4_K1_Ch2-Ch1.zen
1.110010e+01	9.349920e+00	20151204_gfpNIPBLcf1_Prometa\MitoSys2\LSM\gfpNIPBLcf1_Noc\rnd2\DE_W0002\DE_W0002_P0001\DE_2_W0002_P0001_T0001\TR1_W0001_P0002\TR1_2_W0001_P0002_T0001_R1_P4_K1_Ch2-Ch1.zen
1.116010e+01	1.039991e+01	20151204_gfpNIPBLcf1_Prometa\MitoSys2\LSM\gfpNIPBLcf1_Noc\rnd2\DE_W0002\DE_W0002_P0001\DE_2_W0002_P0001_T0001\TR1_W0001_P0002\TR1_2_W0001_P0002_T0001_R1_P4_K1_Ch2-Ch1.zen
1.122010e+01	1.104990e+01	20151204_gfpNIPBLcf1_Prometa\MitoSys2\LSM\gfpNIPBLcf1_Noc\rnd2\DE_W0002\DE_W0002_P0001\DE_2_W0002_P0001_T0001\TR1_W0001_P0002\TR1_2_W0001_P0002_T0001_R1_P4_K1_Ch2-Ch1.zen
1.128010e+01	1.033324e+01	20151204_gfpNIPBLcf1_Prometa\MitoSys2\LSM\gfpNIPBLcf1_Noc\rnd2\DE_W0002\DE_W0002_P0001\DE_2_W0002_P0001_T0001\TR1_W0001_P0002\TR1_2_W0001_P0002_T0001_R1_P4_K1_Ch2-Ch1.zen
1.134010e+01	9.899910e+00	20151204_gfpNIPBLcf1_Prometa\MitoSys2\LSM\gfpNIPBLcf1_Noc\rnd2\DE_W0002\DE_W0002_P0001\DE_2_W0002_P0001_T0001\TR1_W0001_P0002\TR1_2_W0001_P0002_T0001_R1_P4_K1_Ch2-Ch1.zen
1.140010e+01	1.164990e+01	20151204_gfpNIPBLcf1_Prometa\MitoSys2\LSM\gfpNIPBLcf1_Noc\rnd2\DE_W0002\DE_W0002_P0001\DE_2_W0002_P0001_T0001\TR1_W0001_P0002\TR1_2_W0001_P0002_T0001_R1_P4_K1_Ch2-Ch1.zen
1.146010e+01	1.011658e+01	20151204_gfpNIPBLcf1_Prometa\MitoSys2\LSM\gfpNIPBLcf1_Noc\rnd2\DE_W0002\DE_W0002_P0001\DE_2_W0002_P0001_T0001\TR1_W0001_P0002\TR1_2_W0001_P0002_T0001_R1_P4_K1_Ch2-Ch1.zen
1.152010e+01	9.516580e+00	20151204_gfpNIPBLcf1_Prometa\MitoSys2\LSM\gfpNIPBLcf1_Noc\rnd2\DE_W0002\DE_W0002_P0001\DE_2_W0002_P0001_T0001\TR1_W0001_P0002\TR1_2_W0001_P0002_T0001_R1_P4_K1_Ch2-Ch1.zen
1.158010e+01	8.349930e+00	20151204_gfpNIPBLcf1_Prometa\MitoSys2\LSM\gfpNIPBLcf1_Noc\rnd2\DE_W0002\DE_W0002_P0001\DE_2_W0002_P0001_T0001\TR1_W0001_P0002\TR1_2_W0001_P0002_T0001_R1_P4_K1_Ch2-Ch1.zen
1.164010e+01	6.483280e+00	20151204_gfpNIPBLcf1_Prometa\MitoSys2\LSM\gfpNIPBLcf1_Noc\rnd2\DE_W0002\DE_W0002_P0001\DE_2_W0002_P0001_T0001\TR1_W0001_P0002\TR1_2_W0001_P0002_T0001_R1_P4_K1_Ch2-Ch1.zen
1.170010e+01	9.266580e+00	20151204_gfpNIPBLcf1_Prometa\MitoSys2\LSM\gfpNIPBLcf1_Noc\rnd2\DE_W0002\DE_W0002_P0001\DE_2_W0002_P0001_T0001\TR1_W0001_P0002\TR1_2_W0001_P0002_T0001_R1_P4_K1_Ch2-Ch1.zen
1.176010e+01	1.123323e+01	20151204_gfpNIPBLcf1_Prometa\MitoSys2\LSM\gfpNIPBLcf1_Noc\rnd2\DE_W0002\DE_W0002_P0001\DE_2_W0002_P0001_T0001\TR1_W0001_P0002\TR1_2_W0001_P0002_T0001_R1_P4_K1_Ch2-Ch1.zen
1.182010e+01	1.103324e+01	20151204_gfpNIPBLcf1_Prometa\MitoSys2\LSM\gfpNIPBLcf1_Noc\rnd2\DE_W0002\DE_W0002_P0001\DE_2_W0002_P0001_T0001\TR1_W0001_P0002\TR1_2_W0001_P0002_T0001_R1_P4_K1_Ch2-Ch1.zen
1.188011e+01	1.091657e+01	20151204_gfpNIPBLcf1_Prometa\MitoSys2\LSM\gfpNIPBLcf1_Noc\rnd2\DE_W0002\DE_W0002_P0001\DE_2_W0002_P0001_T0001\TR1_W0001_P0002\TR1_2_W0001_P0002_T0001_R1_P4_K1_Ch2-Ch1.zen
1.194011e+01	1.009991e+01	20151204_gfpNIPBLcf1_Prometa\MitoSys2\LSM\gfpNIPBLcf1_Noc\rnd2\DE_W0002\DE_W0002_P0001\DE_2_W0002_P0001_T0001\TR1_W0001_P0002\TR1_2_W0001_P0002_T0001_R1_P4_K1_Ch2-Ch1.zen
1.200011e+01	8.699920e+00	20151204_gfpNIPBLcf1_Prometa\MitoSys2\LSM\gfpNIPBLcf1_Noc\rnd2\DE_W0002\DE_W0002_P0001\DE_2_W0002_P0001_T0001\TR1_W0001_P0002\TR1_2_W0001_P0002_T0001_R1_P4_K1_Ch2-Ch1.zen
1.206011e+01	8.466590e+00	20151204_gfpNIPBLcf1_Prometa\MitoSys2\LSM\gfpNIPBLcf1_Noc\rnd2\DE_W0002\DE_W0002_P0001\DE_2_W0002_P0001_T0001\TR1_W0001_P0002\TR1_2_W0001_P0002_T0001_R1_P4_K1_Ch2-Ch1.zen
1.212011e+01	1.171656e+01	20151204_gfpNIPBLcf1_Prometa\MitoSys2\LSM\gfpNIPBLcf1_Noc\rnd2\DE_W0002\DE_W0002_P0001\DE_2_W0002_P0001_T0001\TR1_W0001_P0002\TR1_2_W0001_P0002_T0001_R1_P4_K1_Ch2-Ch1.zen
1.218011e+01	1.159990e+01	20151204_gfpNIPBLcf1_Prometa\MitoSys2\LSM\gfpNIPBLcf1_Noc\rnd2\DE_W0002\DE_W0002_P0001\DE_2_W0002_P0001_T0001\TR1_W0001_P0002\TR1_2_W0001_P0002_T0001_R1_P4_K1_Ch2-Ch1.zen
1.224011e+01	9.949910e+00	20151204_gfpNIPBLcf1_Prometa\MitoSys2\LSM\gfpNIPBLcf1_Noc\rnd2\DE_W0002\DE_W0002_P0001\DE_2_W0002_P0001_T0001\TR1_W0001_P0002\TR1_2_W0001_P0002_T0001_R1_P4_K1_Ch2-Ch1.zen
1.230011e+01	1.331655e+01	20151204_gfpNIPBLcf1_Prometa\MitoSys2\LSM\gfpNIPBLcf1_Noc\rnd2\DE_W0002\DE_W0002_P0001\DE_2_W0002_P0001_T0001\TR1_W0001_P0002\TR1_2_W0001_P0002_T0001_R1_P4_K1_Ch2-Ch1.zen
1.236011e+01	1.256656e+01	20151204_gfpNIPBLcf1_Prometa\MitoSys2\LSM\gfpNIPBLcf1_Noc\rnd2\DE_W0002\DE_W0002_P0001\DE_2_W0002_P0001_T0001\TR1_W0001_P0002\TR1_2_W0001_P0002_T0001_R1_P4_K1_Ch2-Ch1.zen
1.242011e+01	1.039991e+01	20151204_gfpNIPBLcf1_Prometa\MitoSys2\LSM\gfpNIPBLcf1_Noc\rnd2\DE_W0002\DE_W0002_P0001\DE_2_W0002_P0001_T0001\TR1_W0001_P0002\TR1_2_W0001_P0002_T0001_R1_P4_K1_Ch2-Ch1.zen
1.248011e+01	1.016658e+01	20151204_gfpNIPBLcf1_Prometa\MitoSys2\LSM\gfpNIPBLcf1_Noc\rnd2\DE_W0002\DE_W0002_P0001\DE_2_W0002_P0001_T0001\TR1_W0001_P0002\TR1_2_W0001_P0002_T0001_R1_P4_K1_Ch2-Ch1.zen
1.254011e+01	1.164990e+01	20151204_gfpNIPBLcf1_Prometa\MitoSys2\LSM\gfpNIPBLcf1_Noc\rnd2\DE_W0002\DE_W0002_P0001\DE_2_W0002_P0001_T0001\TR1_W0001_P0002\TR1_2_W0001_P0002_T0001_R1_P4_K1_Ch2-Ch1.zen
1.260011e+01	1.139990e+01	20151204_gfpNIPBLcf1_Prometa\MitoSys2\LSM\gfpNIPBLcf1_Noc\rnd2\DE_W0002\DE_W0002_P0001\DE_2_W0002_P0001_T0001\TR1_W0001_P0002\TR1_2_W0001_P0002_T0001_R1_P4_K1_Ch2-Ch1.zen
1.266011e+01	8.249930e+00	20151204_gfpNIPBLcf1_Prometa\MitoSys2\LSM\gfpNIPBLcf1_Noc\rnd2\DE_W0002\DE_W0002_P0001\DE_2_W0002_P0001_T0001\TR1_W0001_P0002\TR1_2_W0001_P0002_T0001_R1_P4_K1_Ch2-Ch1.zen
1.272011e+01	1.108323e+01	20151204_gfpNIPBLcf1_Prometa\MitoSys2\LSM\gfpNIPBLcf1_Noc\rnd2\DE_W0002\DE_W0002_P0001\DE_2_W0002_P0001_T0001\TR1_W0001_P0002\TR1_2_W0001_P0002_T0001_R1_P4_K1_Ch2-Ch1.zen
1.278011e+01	9.283250e+00	20151204_gfpNIPBLcf1_Prometa\MitoSys2\LSM\gfpNIPBLcf1_Noc\rnd2\DE_W0002\DE_W0002_P0001\DE_2_W0002_P0001_T0001\TR1_W0001_P0002\TR1_2_W0001_P0002_T0001_R1_P4_K1_Ch2-Ch1.zen
1.284011e+01	1.129990e+01	20151204_gfpNIPBLcf1_Prometa\MitoSys2\LSM\gfpNIPBLcf1_Noc\rnd2\DE_W0002\DE_W0002_P0001\DE_2_W0002_P0001_T0001\TR1_W0001_P0002\TR1_2_W0001_P0002_T0001_R1_P4_K1_Ch2-Ch1.zen
1.290011e+01	7.483270e+00	20151204_gfpNIPBLcf1_Prometa\MitoSys2\LSM\gfpNIPBLcf1_Noc\rnd2\DE_W0002\DE_W0002_P0001\DE_2_W0002_P0001_T0001\TR1_W0001_P0002\TR1_2_W0001_P0002_T0001_R1_P4_K1_Ch2-Ch1.zen
1.296011e+01	1.194989e+01	20151204_gfpNIPBLcf1_Prometa\MitoSys2\LSM\gfpNIPBLcf1_Noc\rnd2\DE_W0002\DE_W0002_P0001\DE_2_W0002_P0001_T0001\TR1_W0001_P0002\TR1_2_W0001_P0002_T0001_R1_P4_K1_Ch2-Ch1.zen
1.302011e+01	1.016658e+01	20151204_gfpNIPBLcf1_Prometa\MitoSys2\LSM\gfpNIPBLcf1_Noc\rnd2\DE_W0002\DE_W0002_P0001\DE_2_W0002_P0001_T0001\TR1_W0001_P0002\TR1_2_W0001_P0002_T0001_R1_P4_K1_Ch2-Ch1.zen
1.308012e+01	9.533250e+00	20151204_gfpNIPBLcf1_Prometa\MitoSys2\LSM\gfpNIPBLcf1_Noc\rnd2\DE_W0002\DE_W0002_P0001\DE_2_W0002_P0001_T0001\TR1_W0001_P0002\TR1_2_W0001_P0002_T0001_R1_P4_K1_Ch2-Ch1.zen
1.314012e+01	8.799920e+00	20151204_gfpNIPBLcf1_Prometa\MitoSys2\LSM\gfpNIPBLcf1_Noc\rnd2\DE_W0002\DE_W0002_P0001\DE_2_W0002_P0001_T0001\TR1_W0001_P0002\TR1_2_W0001_P0002_T0001_R1_P4_K1_Ch2-Ch1.zen
1.320012e+01	7.833260e+00	20151204_gfpNIPBLcf1_Prometa\MitoSys2\LSM\gfpNIPBLcf1_Noc\rnd2\DE_W0002\DE_W0002_P0001\DE_2_W0002_P0001_T0001\TR1_W0001_P0002\TR1_2_W0001_P0002_T0001_R1_P4_K1_Ch2-Ch1.zen
1.326012e+01	9.366580e+00	20151204_gfpNIPBLcf1_Prometa\MitoSys2\LSM\gfpNIPBLcf1_Noc\rnd2\DE_W0002\DE_W0002_P0001\DE_2_W0002_P0001_T0001\TR1_W0001_P0002\TR1_2_W0001_P0002_T0001_R1_P4_K1_Ch2-Ch1.zen
1.332012e+01	8.999920e+00	20151204_gfpNIPBLcf1_Prometa\MitoSys2\LSM\gfpNIPBLcf1_Noc\rnd2\DE_W0002\DE_W0002_P0001\DE_2_W0002_P0001_T0001\TR1_W0001_P0002\TR1_2_W0001_P0002_T0001_R1_P4_K1_Ch2-Ch1.zen
1.338012e+01	7.066600e+00	20151204_gfpNIPBLcf1_Prometa\MitoSys2\LSM\gfpNIPBLcf1_Noc\rnd2\DE_W0002\DE_W0002_P0001\DE_2_W0002_P0001_T0001\TR1_W0001_P0002\TR1_2_W0001_P0002_T0001_R1_P4_K1_Ch2-Ch1.zen
1.344012e+01	1.039991e+01	20151204_gfpNIPBLcf1_Prometa\MitoSys2\LSM\gfpNIPBLcf1_Noc\rnd2\DE_W0002\DE_W0002_P0001\DE_2_W0002_P0001_T0001\TR1_W0001_P0002\TR1_2_W0001_P0002_T0001_R1_P4_K1_Ch2-Ch1.zen
1.350012e+01	1.181656e+01	20151204_gfpNIPBLcf1_Prometa\MitoSys2\LSM\gfpNIPBLcf1_Noc\rnd2\DE_W0002\DE_W0002_P0001\DE_2_W0002_P0001_T0001\TR1_W0001_P0002\TR1_2_W0001_P0002_T0001_R1_P4_K1_Ch2-Ch1.zen
1.356012e+01	1.126657e+01	20151204_gfpNIPBLcf1_Prometa\MitoSys2\LSM\gfpNIPBLcf1_Noc\rnd2\DE_W0002\DE_W0002_P0001\DE_2_W0002_P0001_T0001\TR1_W0001_P0002\TR1_2_W0001_P0002_T0001_R1_P4_K1_Ch2-Ch1.zen
1.362012e+01	8.433260e+00	20151204_gfpNIPBLcf1_Prometa\MitoSys2\LSM\gfpNIPBLcf1_Noc\rnd2\DE_W0002\DE_W0002_P0001\DE_2_W0002_P0001_T0001\TR1_W0001_P0002\TR1_2_W0001_P0002_T0001_R1_P4_K1_Ch2-Ch1.zen
1.368012e+01	1.141657e+01	20151204_gfpNIPBLcf1_Prometa\MitoSys2\LSM\gfpNIPBLcf1_Noc\rnd2\DE_W0002\DE_W0002_P0001\DE_2_W0002_P0001_T0001\TR1_W0001_P0002\TR1_2_W0001_P0002_T0001_R1_P4_K1_Ch2-Ch1.zen
1.374012e+01	9.899910e+00	20151204_gfpNIPBLcf1_Prometa\MitoSys2\LSM\gfpNIPBLcf1_Noc\rnd2\DE_W0002\DE_W0002_P0001\DE_2_W0002_P0001_T0001\TR1_W0001_P0002\TR1_2_W0001_P0002_T0001_R1_P4_K1_Ch2-Ch1.zen
1.380012e+01	8.699920e+00	20151204_gfpNIPBLcf1_Prometa\MitoSys2\LSM\gfpNIPBLcf1_Noc\rnd2\DE_W0002\DE_W0002_P0001\DE_2_W0002_P0001_T0001\TR1_W0001_P0002\TR1_2_W0001_P0002_T0001_R1_P4_K1_Ch2-Ch1.zen
1.386012e+01	7.333270e+00	20151204_gfpNIPBLcf1_Prometa\MitoSys2\LSM\gfpNIPBLcf1_Noc\rnd2\DE_W0002\DE_W0002_P0001\DE_2_W0002_P0001_T0001\TR1_W0001_P0002\TR1_2_W0001_P0002_T0001_R1_P4_K1_Ch2-Ch1.zen
1.392012e+01	9.033250e+00	20151204_gfpNIPBLcf1_Prometa\MitoSys2\LSM\gfpNIPBLcf1_Noc\rnd2\DE_W0002\DE_W0002_P0001\DE_2_W0002_P0001_T0001\TR1_W0001_P0002\TR1_2_W0001_P0002_T0001_R1_P4_K1_Ch2-Ch1.zen
1.398012e+01	1.011658e+01	20151204_gfpNIPBLcf1_Prometa\MitoSys2\LSM\gfpNIPBLcf1_Noc\rnd2\DE_W0002\DE_W0002_P0001\DE_2_W0002_P0001_T0001\TR1_W0001_P0002\TR1_2_W0001_P0002_T0001_R1_P4_K1_Ch2-Ch1.zen
1.404012e+01	1.411654e+01	20151204_gfpNIPBLcf1_Prometa\MitoSys2\LSM\gfpNIPBLcf1_Noc\rnd2\DE_W0002\DE_W0002_P0001\DE_2_W0002_P0001_T0001\TR1_W0001_P0002\TR1_2_W0001_P0002_T0001_R1_P4_K1_Ch2-Ch1.zen
1.410013e+01	1.236656e+01	20151204_gfpNIPBLcf1_Prometa\MitoSys2\LSM\gfpNIPBLcf1_Noc\rnd2\DE_W0002\DE_W0002_P0001\DE_2_W0002_P0001_T0001\TR1_W0001_P0002\TR1_2_W0001_P0002_T0001_R1_P4_K1_Ch2-Ch1.zen
1.416013e+01	8.883260e+00	20151204_gfpNIPBLcf1_Prometa\MitoSys2\LSM\gfpNIPBLcf1_Noc\rnd2\DE_W0002\DE_W0002_P0001\DE_2_W0002_P0001_T0001\TR1_W0001_P0002\TR1_2_W0001_P0002_T0001_R1_P4_K1_Ch2-Ch1.zen
1.422013e+01	1.194989e+01	20151204_gfpNIPBLcf1_Prometa\MitoSys2\LSM\gfpNIPBLcf1_Noc\rnd2\DE_W0002\DE_W0002_P0001\DE_2_W0002_P0001_T0001\TR1_W0001_P0002\TR1_2_W0001_P0002_T0001_R1_P4_K1_Ch2-Ch1.zen
1.428013e+01	9.416580e+00	20151204_gfpNIPBLcf1_Prometa\MitoSys2\LSM\gfpNIPBLcf1_Noc\rnd2\DE_W0002\DE_W0002_P0001\DE_2_W0002_P0001_T0001\TR1_W0001_P0002\TR1_2_W0001_P0002_T0001_R1_P4_K1_Ch2-Ch1.zen
1.434013e+01	1.139990e+01	20151204_gfpNIPBLcf1_Prometa\MitoSys2\LSM\gfpNIPBLcf1_Noc\rnd2\DE_W0002\DE_W0002_P0001\DE_2_W0002_P0001_T0001\TR1_W0001_P0002\TR1_2_W0001_P0002_T0001_R1_P4_K1_Ch2-Ch1.zen
1.440013e+01	1.154990e+01	20151204_gfpNIPBLcf1_Prometa\MitoSys2\LSM\gfpNIPBLcf1_Noc\rnd2\DE_W0002\DE_W0002_P0001\DE_2_W0002_P0001_T0001\TR1_W0001_P0002\TR1_2_W0001_P0002_T0001_R1_P4_K1_Ch2-Ch1.zen
1.446013e+01	8.699920e+00	20151204_gfpNIPBLcf1_Prometa\MitoSys2\LSM\gfpNIPBLcf1_Noc\rnd2\DE_W0002\DE_W0002_P0001\DE_2_W0002_P0001_T0001\TR1_W0001_P0002\TR1_2_W0001_P0002_T0001_R1_P4_K1_Ch2-Ch1.zen
1.452013e+01	1.143323e+01	20151204_gfpNIPBLcf1_Prometa\MitoSys2\LSM\gfpNIPBLcf1_Noc\rnd2\DE_W0002\DE_W0002_P0001\DE_2_W0002_P0001_T0001\TR1_W0001_P0002\TR1_2_W0001_P0002_T0001_R1_P4_K1_Ch2-Ch1.zen
1.458013e+01	1.011658e+01	20151204_gfpNIPBLcf1_Prometa\MitoSys2\LSM\gfpNIPBLcf1_Noc\rnd2\DE_W0002\DE_W0002_P0001\DE_2_W0002_P0001_T0001\TR1_W0001_P0002\TR1_2_W0001_P0002_T0001_R1_P4_K1_Ch2-Ch1.zen
1.464013e+01	1.488320e+01	20151204_gfpNIPBLcf1_Prometa\MitoSys2\LSM\gfpNIPBLcf1_Noc\rnd2\DE_W0002\DE_W0002_P0001\DE_2_W0002_P0001_T0001\TR1_W0001_P0002\TR1_2_W0001_P0002_T0001_R1_P4_K1_Ch2-Ch1.zen
1.470013e+01	1.136657e+01	20151204_gfpNIPBLcf1_Prometa\MitoSys2\LSM\gfpNIPBLcf1_Noc\rnd2\DE_W0002\DE_W0002_P0001\DE_2_W0002_P0001_T0001\TR1_W0001_P0002\TR1_2_W0001_P0002_T0001_R1_P4_K1_Ch2-Ch1.zen
1.476013e+01	1.043324e+01	20151204_gfpNIPBLcf1_Prometa\MitoSys2\LSM\gfpNIPBLcf1_Noc\rnd2\DE_W0002\DE_W0002_P0001\DE_2_W0002_P0001_T0001\TR1_W0001_P0002\TR1_2_W0001_P0002_T0001_R1_P4_K1_Ch2-Ch1.zen
1.482013e+01	1.128323e+01	20151204_gfpNIPBLcf1_Prometa\MitoSys2\LSM\gfpNIPBLcf1_Noc\rnd2\DE_W0002\DE_W0002_P0001\DE_2_W0002_P0001_T0001\TR1_W0001_P0002\TR1_2_W0001_P0002_T0001_R1_P4_K1_Ch2-Ch1.zen
1.488013e+01	1.049991e+01	20151204_gfpNIPBLcf1_Prometa\MitoSys2\LSM\gfpNIPBLcf1_Noc\rnd2\DE_W0002\DE_W0002_P0001\DE_2_W0002_P0001_T0001\TR1_W0001_P0002\TR1_2_W0001_P0002_T0001_R1_P4_K1_Ch2-Ch1.zen
1.494013e+01	7.616600e+00	20151204_gfpNIPBLcf1_Prometa\MitoSys2\LSM\gfpNIPBLcf1_Noc\rnd2\DE_W0002\DE_W0002_P0001\DE_2_W0002_P0001_T0001\TR1_W0001_P0002\TR1_2_W0001_P0002_T0001_R1_P4_K1_Ch2-Ch1.zen
1.500013e+01	1.261656e+01	20151204_gfpNIPBLcf1_Prometa\MitoSys2\LSM\gfpNIPBLcf1_Noc\rnd2\DE_W0002\DE_W0002_P0001\DE_2_W0002_P0001_T0001\TR1_W0001_P0002\TR1_2_W0001_P0002_T0001_R1_P4_K1_Ch2-Ch1.zen
1.506013e+01	1.098324e+01	20151204_gfpNIPBLcf1_Prometa\MitoSys2\LSM\gfpNIPBLcf1_Noc\rnd2\DE_W0002\DE_W0002_P0001\DE_2_W0002_P0001_T0001\TR1_W0001_P0002\TR1_2_W0001_P0002_T0001_R1_P4_K1_Ch2-Ch1.zen
1.512013e+01	1.399988e+01	20151204_gfpNIPBLcf1_Prometa\MitoSys2\LSM\gfpNIPBLcf1_Noc\rnd2\DE_W0002\DE_W0002_P0001\DE_2_W0002_P0001_T0001\TR1_W0001_P0002\TR1_2_W0001_P0002_T0001_R1_P4_K1_Ch2-Ch1.zen
1.518013e+01	1.396654e+01	20151204_gfpNIPBLcf1_Prometa\MitoSys2\LSM\gfpNIPBLcf1_Noc\rnd2\DE_W0002\DE_W0002_P0001\DE_2_W0002_P0001_T0001\TR1_W0001_P0002\TR1_2_W0001_P0002_T0001_R1_P4_K1_Ch2-Ch1.zen
1.524014e+01	1.279989e+01	20151204_gfpNIPBLcf1_Prometa\MitoSys2\LSM\gfpNIPBLcf1_Noc\rnd2\DE_W0002\DE_W0002_P0001\DE_2_W0002_P0001_T0001\TR1_W0001_P0002\TR1_2_W0001_P0002_T0001_R1_P4_K1_Ch2-Ch1.zen
1.530014e+01	1.326655e+01	20151204_gfpNIPBLcf1_Prometa\MitoSys2\LSM\gfpNIPBLcf1_Noc\rnd2\DE_W0002\DE_W0002_P0001\DE_2_W0002_P0001_T0001\TR1_W0001_P0002\TR1_2_W0001_P0002_T0001_R1_P4_K1_Ch2-Ch1.zen
1.536014e+01	1.203323e+01	20151204_gfpNIPBLcf1_Prometa\MitoSys2\LSM\gfpNIPBLcf1_Noc\rnd2\DE_W0002\DE_W0002_P0001\DE_2_W0002_P0001_T0001\TR1_W0001_P0002\TR1_2_W0001_P0002_T0001_R1_P4_K1_Ch2-Ch1.zen
1.542014e+01	1.133323e+01	20151204_gfpNIPBLcf1_Prometa\MitoSys2\LSM\gfpNIPBLcf1_Noc\rnd2\DE_W0002\DE_W0002_P0001\DE_2_W0002_P0001_T0001\TR1_W0001_P0002\TR1_2_W0001_P0002_T0001_R1_P4_K1_Ch2-Ch1.zen
1.548014e+01	1.153323e+01	20151204_gfpNIPBLcf1_Prometa\MitoSys2\LSM\gfpNIPBLcf1_Noc\rnd2\DE_W0002\DE_W0002_P0001\DE_2_W0002_P0001_T0001\TR1_W0001_P0002\TR1_2_W0001_P0002_T0001_R1_P4_K1_Ch2-Ch1.zen
1.554014e+01	1.116657e+01	20151204_gfpNIPBLcf1_Prometa\MitoSys2\LSM\gfpNIPBLcf1_Noc\rnd2\DE_W0002\DE_W0002_P0001\DE_2_W0002_P0001_T0001\TR1_W0001_P0002\TR1_2_W0001_P0002_T0001_R1_P4_K1_Ch2-Ch1.zen
1.560014e+01	7.983260e+00	20151204_gfpNIPBLcf1_Prometa\MitoSys2\LSM\gfpNIPBLcf1_Noc\rnd2\DE_W0002\DE_W0002_P0001\DE_2_W0002_P0001_T0001\TR1_W0001_P0002\TR1_2_W0001_P0002_T0001_R1_P4_K1_Ch2-Ch1.zen
1.566014e+01	9.633250e+00	20151204_gfpNIPBLcf1_Prometa\MitoSys2\LSM\gfpNIPBLcf1_Noc\rnd2\DE_W0002\DE_W0002_P0001\DE_2_W0002_P0001_T0001\TR1_W0001_P0002\TR1_2_W0001_P0002_T0001_R1_P4_K1_Ch2-Ch1.zen
1.572014e+01	7.116600e+00	20151204_gfpNIPBLcf1_Prometa\MitoSys2\LSM\gfpNIPBLcf1_Noc\rnd2\DE_W0002\DE_W0002_P0001\DE_2_W0002_P0001_T0001\TR1_W0001_P0002\TR1_2_W0001_P0002_T0001_R1_P4_K1_Ch2-Ch1.zen
1.578014e+01	1.039991e+01	20151204_gfpNIPBLcf1_Prometa\MitoSys2\LSM\gfpNIPBLcf1_Noc\rnd2\DE_W0002\DE_W0002_P0001\DE_2_W0002_P0001_T0001\TR1_W0001_P0002\TR1_2_W0001_P0002_T0001_R1_P4_K1_Ch2-Ch1.zen
1.584014e+01	8.099930e+00	20151204_gfpNIPBLcf1_Prometa\MitoSys2\LSM\gfpNIPBLcf1_Noc\rnd2\DE_W0002\DE_W0002_P0001\DE_2_W0002_P0001_T0001\TR1_W0001_P0002\TR1_2_W0001_P0002_T0001_R1_P4_K1_Ch2-Ch1.zen
1.590014e+01	9.516580e+00	20151204_gfpNIPBLcf1_Prometa\MitoSys2\LSM\gfpNIPBLcf1_Noc\rnd2\DE_W0002\DE_W0002_P0001\DE_2_W0002_P0001_T0001\TR1_W0001_P0002\TR1_2_W0001_P0002_T0001_R1_P4_K1_Ch2-Ch1.zen
1.596014e+01	7.683270e+00	20151204_gfpNIPBLcf1_Prometa\MitoSys2\LSM\gfpNIPBLcf1_Noc\rnd2\DE_W0002\DE_W0002_P0001\DE_2_W0002_P0001_T0001\TR1_W0001_P0002\TR1_2_W0001_P0002_T0001_R1_P4_K1_Ch2-Ch1.zen
1.602014e+01	9.566580e+00	20151204_gfpNIPBLcf1_Prometa\MitoSys2\LSM\gfpNIPBLcf1_Noc\rnd2\DE_W0002\DE_W0002_P0001\DE_2_W0002_P0001_T0001\TR1_W0001_P0002\TR1_2_W0001_P0002_T0001_R1_P4_K1_Ch2-Ch1.zen
1.608014e+01	9.949910e+00	20151204_gfpNIPBLcf1_Prometa\MitoSys2\LSM\gfpNIPBLcf1_Noc\rnd2\DE_W0002\DE_W0002_P0001\DE_2_W0002_P0001_T0001\TR1_W0001_P0002\TR1_2_W0001_P0002_T0001_R1_P4_K1_Ch2-Ch1.zen
1.614014e+01	1.094990e+01	20151204_gfpNIPBLcf1_Prometa\MitoSys2\LSM\gfpNIPBLcf1_Noc\rnd2\DE_W0002\DE_W0002_P0001\DE_2_W0002_P0001_T0001\TR1_W0001_P0002\TR1_2_W0001_P0002_T0001_R1_P4_K1_Ch2-Ch1.zen
1.620014e+01	8.566590e+00	20151204_gfpNIPBLcf1_Prometa\MitoSys2\LSM\gfpNIPBLcf1_Noc\rnd2\DE_W0002\DE_W0002_P0001\DE_2_W0002_P0001_T0001\TR1_W0001_P0002\TR1_2_W0001_P0002_T0001_R1_P4_K1_Ch2-Ch1.zen
1.626014e+01	8.649920e+00	20151204_gfpNIPBLcf1_Prometa\MitoSys2\LSM\gfpNIPBLcf1_Noc\rnd2\DE_W0002\DE_W0002_P0001\DE_2_W0002_P0001_T0001\TR1_W0001_P0002\TR1_2_W0001_P0002_T0001_R1_P4_K1_Ch2-Ch1.zen
1.632014e+01	1.073324e+01	20151204_gfpNIPBLcf1_Prometa\MitoSys2\LSM\gfpNIPBLcf1_Noc\rnd2\DE_W0002\DE_W0002_P0001\DE_2_W0002_P0001_T0001\TR1_W0001_P0002\TR1_2_W0001_P0002_T0001_R1_P4_K1_Ch2-Ch1.zen
1.638014e+01	1.283322e+01	20151204_gfpNIPBLcf1_Prometa\MitoSys2\LSM\gfpNIPBLcf1_Noc\rnd2\DE_W0002\DE_W0002_P0001\DE_2_W0002_P0001_T0001\TR1_W0001_P0002\TR1_2_W0001_P0002_T0001_R1_P4_K1_Ch2-Ch1.zen
1.644015e+01	1.136657e+01	20151204_gfpNIPBLcf1_Prometa\MitoSys2\LSM\gfpNIPBLcf1_Noc\rnd2\DE_W0002\DE_W0002_P0001\DE_2_W0002_P0001_T0001\TR1_W0001_P0002\TR1_2_W0001_P0002_T0001_R1_P4_K1_Ch2-Ch1.zen
1.650015e+01	1.289989e+01	20151204_gfpNIPBLcf1_Prometa\MitoSys2\LSM\gfpNIPBLcf1_Noc\rnd2\DE_W0002\DE_W0002_P0001\DE_2_W0002_P0001_T0001\TR1_W0001_P0002\TR1_2_W0001_P0002_T0001_R1_P4_K1_Ch2-Ch1.zen
1.656015e+01	1.059991e+01	20151204_gfpNIPBLcf1_Prometa\MitoSys2\LSM\gfpNIPBLcf1_Noc\rnd2\DE_W0002\DE_W0002_P0001\DE_2_W0002_P0001_T0001\TR1_W0001_P0002\TR1_2_W0001_P0002_T0001_R1_P4_K1_Ch2-Ch1.zen
1.662015e+01	9.816580e+00	20151204_gfpNIPBLcf1_Prometa\MitoSys2\LSM\gfpNIPBLcf1_Noc\rnd2\DE_W0002\DE_W0002_P0001\DE_2_W0002_P0001_T0001\TR1_W0001_P0002\TR1_2_W0001_P0002_T0001_R1_P4_K1_Ch2-Ch1.zen
1.668015e+01	1.511653e+01	20151204_gfpNIPBLcf1_Prometa\MitoSys2\LSM\gfpNIPBLcf1_Noc\rnd2\DE_W0002\DE_W0002_P0001\DE_2_W0002_P0001_T0001\TR1_W0001_P0002\TR1_2_W0001_P0002_T0001_R1_P4_K1_Ch2-Ch1.zen
1.674015e+01	1.303322e+01	20151204_gfpNIPBLcf1_Prometa\MitoSys2\LSM\gfpNIPBLcf1_Noc\rnd2\DE_W0002\DE_W0002_P0001\DE_2_W0002_P0001_T0001\TR1_W0001_P0002\TR1_2_W0001_P0002_T0001_R1_P4_K1_Ch2-Ch1.zen
1.680015e+01	1.006658e+01	20151204_gfpNIPBLcf1_Prometa\MitoSys2\LSM\gfpNIPBLcf1_Noc\rnd2\DE_W0002\DE_W0002_P0001\DE_2_W0002_P0001_T0001\TR1_W0001_P0002\TR1_2_W0001_P0002_T0001_R1_P4_K1_Ch2-Ch1.zen
1.686015e+01	9.866580e+00	20151204_gfpNIPBLcf1_Prometa\MitoSys2\LSM\gfpNIPBLcf1_Noc\rnd2\DE_W0002\DE_W0002_P0001\DE_2_W0002_P0001_T0001\TR1_W0001_P0002\TR1_2_W0001_P0002_T0001_R1_P4_K1_Ch2-Ch1.zen
1.692015e+01	8.183260e+00	20151204_gfpNIPBLcf1_Prometa\MitoSys2\LSM\gfpNIPBLcf1_Noc\rnd2\DE_W0002\DE_W0002_P0001\DE_2_W0002_P0001_T0001\TR1_W0001_P0002\TR1_2_W0001_P0002_T0001_R1_P4_K1_Ch2-Ch1.zen
1.698015e+01	9.216590e+00	20151204_gfpNIPBLcf1_Prometa\MitoSys2\LSM\gfpNIPBLcf1_Noc\rnd2\DE_W0002\DE_W0002_P0001\DE_2_W0002_P0001_T0001\TR1_W0001_P0002\TR1_2_W0001_P0002_T0001_R1_P4_K1_Ch2-Ch1.zen
1.704015e+01	7.883260e+00	20151204_gfpNIPBLcf1_Prometa\MitoSys2\LSM\gfpNIPBLcf1_Noc\rnd2\DE_W0002\DE_W0002_P0001\DE_2_W0002_P0001_T0001\TR1_W0001_P0002\TR1_2_W0001_P0002_T0001_R1_P4_K1_Ch2-Ch1.zen
1.710015e+01	9.666580e+00	20151204_gfpNIPBLcf1_Prometa\MitoSys2\LSM\gfpNIPBLcf1_Noc\rnd2\DE_W0002\DE_W0002_P0001\DE_2_W0002_P0001_T0001\TR1_W0001_P0002\TR1_2_W0001_P0002_T0001_R1_P4_K1_Ch2-Ch1.zen
1.716015e+01	1.014991e+01	20151204_gfpNIPBLcf1_Prometa\MitoSys2\LSM\gfpNIPBLcf1_Noc\rnd2\DE_W0002\DE_W0002_P0001\DE_2_W0002_P0001_T0001\TR1_W0001_P0002\TR1_2_W0001_P0002_T0001_R1_P4_K1_Ch2-Ch1.zen
1.722015e+01	1.009991e+01	20151204_gfpNIPBLcf1_Prometa\MitoSys2\LSM\gfpNIPBLcf1_Noc\rnd2\DE_W0002\DE_W0002_P0001\DE_2_W0002_P0001_T0001\TR1_W0001_P0002\TR1_2_W0001_P0002_T0001_R1_P4_K1_Ch2-Ch1.zen
1.728015e+01	1.161656e+01	20151204_gfpNIPBLcf1_Prometa\MitoSys2\LSM\gfpNIPBLcf1_Noc\rnd2\DE_W0002\DE_W0002_P0001\DE_2_W0002_P0001_T0001\TR1_W0001_P0002\TR1_2_W0001_P0002_T0001_R1_P4_K1_Ch2-Ch1.zen
1.734015e+01	9.683250e+00	20151204_gfpNIPBLcf1_Prometa\MitoSys2\LSM\gfpNIPBLcf1_Noc\rnd2\DE_W0002\DE_W0002_P0001\DE_2_W0002_P0001_T0001\TR1_W0001_P0002\TR1_2_W0001_P0002_T0001_R1_P4_K1_Ch2-Ch1.zen
1.740015e+01	1.311655e+01	20151204_gfpNIPBLcf1_Prometa\MitoSys2\LSM\gfpNIPBLcf1_Noc\rnd2\DE_W0002\DE_W0002_P0001\DE_2_W0002_P0001_T0001\TR1_W0001_P0002\TR1_2_W0001_P0002_T0001_R1_P4_K1_Ch2-Ch1.zen
1.746016e+01	1.093324e+01	20151204_gfpNIPBLcf1_Prometa\MitoSys2\LSM\gfpNIPBLcf1_Noc\rnd2\DE_W0002\DE_W0002_P0001\DE_2_W0002_P0001_T0001\TR1_W0001_P0002\TR1_2_W0001_P0002_T0001_R1_P4_K1_Ch2-Ch1.zen
1.752015e+01	1.034991e+01	20151204_gfpNIPBLcf1_Prometa\MitoSys2\LSM\gfpNIPBLcf1_Noc\rnd2\DE_W0002\DE_W0002_P0001\DE_2_W0002_P0001_T0001\TR1_W0001_P0002\TR1_2_W0001_P0002_T0001_R1_P4_K1_Ch2-Ch1.zen
1.758016e+01	1.376654e+01	20151204_gfpNIPBLcf1_Prometa\MitoSys2\LSM\gfpNIPBLcf1_Noc\rnd2\DE_W0002\DE_W0002_P0001\DE_2_W0002_P0001_T0001\TR1_W0001_P0002\TR1_2_W0001_P0002_T0001_R1_P4_K1_Ch2-Ch1.zen
1.764016e+01	1.216656e+01	20151204_gfpNIPBLcf1_Prometa\MitoSys2\LSM\gfpNIPBLcf1_Noc\rnd2\DE_W0002\DE_W0002_P0001\DE_2_W0002_P0001_T0001\TR1_W0001_P0002\TR1_2_W0001_P0002_T0001_R1_P4_K1_Ch2-Ch1.zen
1.770016e+01	1.071657e+01	20151204_gfpNIPBLcf1_Prometa\MitoSys2\LSM\gfpNIPBLcf1_Noc\rnd2\DE_W0002\DE_W0002_P0001\DE_2_W0002_P0001_T0001\TR1_W0001_P0002\TR1_2_W0001_P0002_T0001_R1_P4_K1_Ch2-Ch1.zen
1.776016e+01	1.189989e+01	20151204_gfpNIPBLcf1_Prometa\MitoSys2\LSM\gfpNIPBLcf1_Noc\rnd2\DE_W0002\DE_W0002_P0001\DE_2_W0002_P0001_T0001\TR1_W0001_P0002\TR1_2_W0001_P0002_T0001_R1_P4_K1_Ch2-Ch1.zen
1.782016e+01	9.583250e+00	20151204_gfpNIPBLcf1_Prometa\MitoSys2\LSM\gfpNIPBLcf1_Noc\rnd2\DE_W0002\DE_W0002_P0001\DE_2_W0002_P0001_T0001\TR1_W0001_P0002\TR1_2_W0001_P0002_T0001_R1_P4_K1_Ch2-Ch1.zen
1.788016e+01	1.066657e+01	20151204_gfpNIPBLcf1_Prometa\MitoSys2\LSM\gfpNIPBLcf1_Noc\rnd2\DE_W0002\DE_W0002_P0001\DE_2_W0002_P0001_T0001\TR1_W0001_P0002\TR1_2_W0001_P0002_T0001_R1_P4_K1_Ch2-Ch1.zen
1.794016e+01	1.203323e+01	20151204_gfpNIPBLcf1_Prometa\MitoSys2\LSM\gfpNIPBLcf1_Noc\rnd2\DE_W0002\DE_W0002_P0001\DE_2_W0002_P0001_T0001\TR1_W0001_P0002\TR1_2_W0001_P0002_T0001_R1_P4_K1_Ch2-Ch1.zen
1.800016e+01	9.216590e+00	20151204_gfpNIPBLcf1_Prometa\MitoSys2\LSM\gfpNIPBLcf1_Noc\rnd2\DE_W0002\DE_W0002_P0001\DE_2_W0002_P0001_T0001\TR1_W0001_P0002\TR1_2_W0001_P0002_T0001_R1_P4_K1_Ch2-Ch1.zen
1.806016e+01	1.106657e+01	20151204_gfpNIPBLcf1_Prometa\MitoSys2\LSM\gfpNIPBLcf1_Noc\rnd2\DE_W0002\DE_W0002_P0001\DE_2_W0002_P0001_T0001\TR1_W0001_P0002\TR1_2_W0001_P0002_T0001_R1_P4_K1_Ch2-Ch1.zen
1.812016e+01	1.003324e+01	20151204_gfpNIPBLcf1_Prometa\MitoSys2\LSM\gfpNIPBLcf1_Noc\rnd2\DE_W0002\DE_W0002_P0001\DE_2_W0002_P0001_T0001\TR1_W0001_P0002\TR1_2_W0001_P0002_T0001_R1_P4_K1_Ch2-Ch1.zen
1.818016e+01	9.449920e+00	20151204_gfpNIPBLcf1_Prometa\MitoSys2\LSM\gfpNIPBLcf1_Noc\rnd2\DE_W0002\DE_W0002_P0001\DE_2_W0002_P0001_T0001\TR1_W0001_P0002\TR1_2_W0001_P0002_T0001_R1_P4_K1_Ch2-Ch1.zen
1.824016e+01	8.633260e+00	20151204_gfpNIPBLcf1_Prometa\MitoSys2\LSM\gfpNIPBLcf1_Noc\rnd2\DE_W0002\DE_W0002_P0001\DE_2_W0002_P0001_T0001\TR1_W0001_P0002\TR1_2_W0001_P0002_T0001_R1_P4_K1_Ch2-Ch1.zen
1.830016e+01	1.086657e+01	20151204_gfpNIPBLcf1_Prometa\MitoSys2\LSM\gfpNIPBLcf1_Noc\rnd2\DE_W0002\DE_W0002_P0001\DE_2_W0002_P0001_T0001\TR1_W0001_P0002\TR1_2_W0001_P0002_T0001_R1_P4_K1_Ch2-Ch1.zen
1.836016e+01	1.316655e+01	20151204_gfpNIPBLcf1_Prometa\MitoSys2\LSM\gfpNIPBLcf1_Noc\rnd2\DE_W0002\DE_W0002_P0001\DE_2_W0002_P0001_T0001\TR1_W0001_P0002\TR1_2_W0001_P0002_T0001_R1_P4_K1_Ch2-Ch1.zen
1.842016e+01	1.184990e+01	20151204_gfpNIPBLcf1_Prometa\MitoSys2\LSM\gfpNIPBLcf1_Noc\rnd2\DE_W0002\DE_W0002_P0001\DE_2_W0002_P0001_T0001\TR1_W0001_P0002\TR1_2_W0001_P0002_T0001_R1_P4_K1_Ch2-Ch1.zen
1.848016e+01	1.108323e+01	20151204_gfpNIPBLcf1_Prometa\MitoSys2\LSM\gfpNIPBLcf1_Noc\rnd2\DE_W0002\DE_W0002_P0001\DE_2_W0002_P0001_T0001\TR1_W0001_P0002\TR1_2_W0001_P0002_T0001_R1_P4_K1_Ch2-Ch1.zen
1.854016e+01	1.168323e+01	20151204_gfpNIPBLcf1_Prometa\MitoSys2\LSM\gfpNIPBLcf1_Noc\rnd2\DE_W0002\DE_W0002_P0001\DE_2_W0002_P0001_T0001\TR1_W0001_P0002\TR1_2_W0001_P0002_T0001_R1_P4_K1_Ch2-Ch1.zen
1.860016e+01	8.849920e+00	20151204_gfpNIPBLcf1_Prometa\MitoSys2\LSM\gfpNIPBLcf1_Noc\rnd2\DE_W0002\DE_W0002_P0001\DE_2_W0002_P0001_T0001\TR1_W0001_P0002\TR1_2_W0001_P0002_T0001_R1_P4_K1_Ch2-Ch1.zen
1.866017e+01	9.883250e+00	20151204_gfpNIPBLcf1_Prometa\MitoSys2\LSM\gfpNIPBLcf1_Noc\rnd2\DE_W0002\DE_W0002_P0001\DE_2_W0002_P0001_T0001\TR1_W0001_P0002\TR1_2_W0001_P0002_T0001_R1_P4_K1_Ch2-Ch1.zen
1.872017e+01	8.966590e+00	20151204_gfpNIPBLcf1_Prometa\MitoSys2\LSM\gfpNIPBLcf1_Noc\rnd2\DE_W0002\DE_W0002_P0001\DE_2_W0002_P0001_T0001\TR1_W0001_P0002\TR1_2_W0001_P0002_T0001_R1_P4_K1_Ch2-Ch1.zen
1.878017e+01	1.091657e+01	20151204_gfpNIPBLcf1_Prometa\MitoSys2\LSM\gfpNIPBLcf1_Noc\rnd2\DE_W0002\DE_W0002_P0001\DE_2_W0002_P0001_T0001\TR1_W0001_P0002\TR1_2_W0001_P0002_T0001_R1_P4_K1_Ch2-Ch1.zen
1.884017e+01	1.279989e+01	20151204_gfpNIPBLcf1_Prometa\MitoSys2\LSM\gfpNIPBLcf1_Noc\rnd2\DE_W0002\DE_W0002_P0001\DE_2_W0002_P0001_T0001\TR1_W0001_P0002\TR1_2_W0001_P0002_T0001_R1_P4_K1_Ch2-Ch1.zen
1.890017e+01	9.833250e+00	20151204_gfpNIPBLcf1_Prometa\MitoSys2\LSM\gfpNIPBLcf1_Noc\rnd2\DE_W0002\DE_W0002_P0001\DE_2_W0002_P0001_T0001\TR1_W0001_P0002\TR1_2_W0001_P0002_T0001_R1_P4_K1_Ch2-Ch1.zen
1.896017e+01	1.114990e+01	20151204_gfpNIPBLcf1_Prometa\MitoSys2\LSM\gfpNIPBLcf1_Noc\rnd2\DE_W0002\DE_W0002_P0001\DE_2_W0002_P0001_T0001\TR1_W0001_P0002\TR1_2_W0001_P0002_T0001_R1_P4_K1_Ch2-Ch1.zen
1.902017e+01	8.799920e+00	20151204_gfpNIPBLcf1_Prometa\MitoSys2\LSM\gfpNIPBLcf1_Noc\rnd2\DE_W0002\DE_W0002_P0001\DE_2_W0002_P0001_T0001\TR1_W0001_P0002\TR1_2_W0001_P0002_T0001_R1_P4_K1_Ch2-Ch1.zen
1.908017e+01	8.066600e+00	20151204_gfpNIPBLcf1_Prometa\MitoSys2\LSM\gfpNIPBLcf1_Noc\rnd2\DE_W0002\DE_W0002_P0001\DE_2_W0002_P0001_T0001\TR1_W0001_P0002\TR1_2_W0001_P0002_T0001_R1_P4_K1_Ch2-Ch1.zen
1.914017e+01	1.048324e+01	20151204_gfpNIPBLcf1_Prometa\MitoSys2\LSM\gfpNIPBLcf1_Noc\rnd2\DE_W0002\DE_W0002_P0001\DE_2_W0002_P0001_T0001\TR1_W0001_P0002\TR1_2_W0001_P0002_T0001_R1_P4_K1_Ch2-Ch1.zen
1.920017e+01	9.833250e+00	20151204_gfpNIPBLcf1_Prometa\MitoSys2\LSM\gfpNIPBLcf1_Noc\rnd2\DE_W0002\DE_W0002_P0001\DE_2_W0002_P0001_T0001\TR1_W0001_P0002\TR1_2_W0001_P0002_T0001_R1_P4_K1_Ch2-Ch1.zen
1.926017e+01	8.266590e+00	20151204_gfpNIPBLcf1_Prometa\MitoSys2\LSM\gfpNIPBLcf1_Noc\rnd2\DE_W0002\DE_W0002_P0001\DE_2_W0002_P0001_T0001\TR1_W0001_P0002\TR1_2_W0001_P0002_T0001_R1_P4_K1_Ch2-Ch1.zen
1.932017e+01	7.666600e+00	20151204_gfpNIPBLcf1_Prometa\MitoSys2\LSM\gfpNIPBLcf1_Noc\rnd2\DE_W0002\DE_W0002_P0001\DE_2_W0002_P0001_T0001\TR1_W0001_P0002\TR1_2_W0001_P0002_T0001_R1_P4_K1_Ch2-Ch1.zen
1.938017e+01	8.216590e+00	20151204_gfpNIPBLcf1_Prometa\MitoSys2\LSM\gfpNIPBLcf1_Noc\rnd2\DE_W0002\DE_W0002_P0001\DE_2_W0002_P0001_T0001\TR1_W0001_P0002\TR1_2_W0001_P0002_T0001_R1_P4_K1_Ch2-Ch1.zen
1.944017e+01	8.866590e+00	20151204_gfpNIPBLcf1_Prometa\MitoSys2\LSM\gfpNIPBLcf1_Noc\rnd2\DE_W0002\DE_W0002_P0001\DE_2_W0002_P0001_T0001\TR1_W0001_P0002\TR1_2_W0001_P0002_T0001_R1_P4_K1_Ch2-Ch1.zen
1.950017e+01	1.088324e+01	20151204_gfpNIPBLcf1_Prometa\MitoSys2\LSM\gfpNIPBLcf1_Noc\rnd2\DE_W0002\DE_W0002_P0001\DE_2_W0002_P0001_T0001\TR1_W0001_P0002\TR1_2_W0001_P0002_T0001_R1_P4_K1_Ch2-Ch1.zen
1.956017e+01	1.004991e+01	20151204_gfpNIPBLcf1_Prometa\MitoSys2\LSM\gfpNIPBLcf1_Noc\rnd2\DE_W0002\DE_W0002_P0001\DE_2_W0002_P0001_T0001\TR1_W0001_P0002\TR1_2_W0001_P0002_T0001_R1_P4_K1_Ch2-Ch1.zen
1.962017e+01	9.466580e+00	20151204_gfpNIPBLcf1_Prometa\MitoSys2\LSM\gfpNIPBLcf1_Noc\rnd2\DE_W0002\DE_W0002_P0001\DE_2_W0002_P0001_T0001\TR1_W0001_P0002\TR1_2_W0001_P0002_T0001_R1_P4_K1_Ch2-Ch1.zen
1.968017e+01	1.099990e+01	20151204_gfpNIPBLcf1_Prometa\MitoSys2\LSM\gfpNIPBLcf1_Noc\rnd2\DE_W0002\DE_W0002_P0001\DE_2_W0002_P0001_T0001\TR1_W0001_P0002\TR1_2_W0001_P0002_T0001_R1_P4_K1_Ch2-Ch1.zen
1.974018e+01	1.106657e+01	20151204_gfpNIPBLcf1_Prometa\MitoSys2\LSM\gfpNIPBLcf1_Noc\rnd2\DE_W0002\DE_W0002_P0001\DE_2_W0002_P0001_T0001\TR1_W0001_P0002\TR1_2_W0001_P0002_T0001_R1_P4_K1_Ch2-Ch1.zen
1.980017e+01	8.399930e+00	20151204_gfpNIPBLcf1_Prometa\MitoSys2\LSM\gfpNIPBLcf1_Noc\rnd2\DE_W0002\DE_W0002_P0001\DE_2_W0002_P0001_T0001\TR1_W0001_P0002\TR1_2_W0001_P0002_T0001_R1_P4_K1_Ch2-Ch1.zen
1.986018e+01	9.099920e+00	20151204_gfpNIPBLcf1_Prometa\MitoSys2\LSM\gfpNIPBLcf1_Noc\rnd2\DE_W0002\DE_W0002_P0001\DE_2_W0002_P0001_T0001\TR1_W0001_P0002\TR1_2_W0001_P0002_T0001_R1_P4_K1_Ch2-Ch1.zen
1.992018e+01	8.966590e+00	20151204_gfpNIPBLcf1_Prometa\MitoSys2\LSM\gfpNIPBLcf1_Noc\rnd2\DE_W0002\DE_W0002_P0001\DE_2_W0002_P0001_T0001\TR1_W0001_P0002\TR1_2_W0001_P0002_T0001_R1_P4_K1_Ch2-Ch1.zen
1.998018e+01	6.916610e+00	20151204_gfpNIPBLcf1_Prometa\MitoSys2\LSM\gfpNIPBLcf1_Noc\rnd2\DE_W0002\DE_W0002_P0001\DE_2_W0002_P0001_T0001\TR1_W0001_P0002\TR1_2_W0001_P0002_T0001_R1_P4_K1_Ch2-Ch1.zen
2.004018e+01	7.399930e+00	20151204_gfpNIPBLcf1_Prometa\MitoSys2\LSM\gfpNIPBLcf1_Noc\rnd2\DE_W0002\DE_W0002_P0001\DE_2_W0002_P0001_T0001\TR1_W0001_P0002\TR1_2_W0001_P0002_T0001_R1_P4_K1_Ch2-Ch1.zen
2.010018e+01	1.021658e+01	20151204_gfpNIPBLcf1_Prometa\MitoSys2\LSM\gfpNIPBLcf1_Noc\rnd2\DE_W0002\DE_W0002_P0001\DE_2_W0002_P0001_T0001\TR1_W0001_P0002\TR1_2_W0001_P0002_T0001_R1_P4_K1_Ch2-Ch1.zen
2.016018e+01	1.196656e+01	20151204_gfpNIPBLcf1_Prometa\MitoSys2\LSM\gfpNIPBLcf1_Noc\rnd2\DE_W0002\DE_W0002_P0001\DE_2_W0002_P0001_T0001\TR1_W0001_P0002\TR1_2_W0001_P0002_T0001_R1_P4_K1_Ch2-Ch1.zen
2.022018e+01	1.026658e+01	20151204_gfpNIPBLcf1_Prometa\MitoSys2\LSM\gfpNIPBLcf1_Noc\rnd2\DE_W0002\DE_W0002_P0001\DE_2_W0002_P0001_T0001\TR1_W0001_P0002\TR1_2_W0001_P0002_T0001_R1_P4_K1_Ch2-Ch1.zen
2.028018e+01	1.156656e+01	20151204_gfpNIPBLcf1_Prometa\MitoSys2\LSM\gfpNIPBLcf1_Noc\rnd2\DE_W0002\DE_W0002_P0001\DE_2_W0002_P0001_T0001\TR1_W0001_P0002\TR1_2_W0001_P0002_T0001_R1_P4_K1_Ch2-Ch1.zen
2.034018e+01	8.916590e+00	20151204_gfpNIPBLcf1_Prometa\MitoSys2\LSM\gfpNIPBLcf1_Noc\rnd2\DE_W0002\DE_W0002_P0001\DE_2_W0002_P0001_T0001\TR1_W0001_P0002\TR1_2_W0001_P0002_T0001_R1_P4_K1_Ch2-Ch1.zen
2.040018e+01	8.533260e+00	20151204_gfpNIPBLcf1_Prometa\MitoSys2\LSM\gfpNIPBLcf1_Noc\rnd2\DE_W0002\DE_W0002_P0001\DE_2_W0002_P0001_T0001\TR1_W0001_P0002\TR1_2_W0001_P0002_T0001_R1_P4_K1_Ch2-Ch1.zen
2.046018e+01	9.483250e+00	20151204_gfpNIPBLcf1_Prometa\MitoSys2\LSM\gfpNIPBLcf1_Noc\rnd2\DE_W0002\DE_W0002_P0001\DE_2_W0002_P0001_T0001\TR1_W0001_P0002\TR1_2_W0001_P0002_T0001_R1_P4_K1_Ch2-Ch1.zen
2.052018e+01	9.299920e+00	20151204_gfpNIPBLcf1_Prometa\MitoSys2\LSM\gfpNIPBLcf1_Noc\rnd2\DE_W0002\DE_W0002_P0001\DE_2_W0002_P0001_T0001\TR1_W0001_P0002\TR1_2_W0001_P0002_T0001_R1_P4_K1_Ch2-Ch1.zen
2.058018e+01	1.059991e+01	20151204_gfpNIPBLcf1_Prometa\MitoSys2\LSM\gfpNIPBLcf1_Noc\rnd2\DE_W0002\DE_W0002_P0001\DE_2_W0002_P0001_T0001\TR1_W0001_P0002\TR1_2_W0001_P0002_T0001_R1_P4_K1_Ch2-Ch1.zen
2.064018e+01	1.186656e+01	20151204_gfpNIPBLcf1_Prometa\MitoSys2\LSM\gfpNIPBLcf1_Noc\rnd2\DE_W0002\DE_W0002_P0001\DE_2_W0002_P0001_T0001\TR1_W0001_P0002\TR1_2_W0001_P0002_T0001_R1_P4_K1_Ch2-Ch1.zen
2.070018e+01	8.983250e+00	20151204_gfpNIPBLcf1_Prometa\MitoSys2\LSM\gfpNIPBLcf1_Noc\rnd2\DE_W0002\DE_W0002_P0001\DE_2_W0002_P0001_T0001\TR1_W0001_P0002\TR1_2_W0001_P0002_T0001_R1_P4_K1_Ch2-Ch1.zen
2.076018e+01	1.159990e+01	20151204_gfpNIPBLcf1_Prometa\MitoSys2\LSM\gfpNIPBLcf1_Noc\rnd2\DE_W0002\DE_W0002_P0001\DE_2_W0002_P0001_T0001\TR1_W0001_P0002\TR1_2_W0001_P0002_T0001_R1_P4_K1_Ch2-Ch1.zen
2.082018e+01	1.208323e+01	20151204_gfpNIPBLcf1_Prometa\MitoSys2\LSM\gfpNIPBLcf1_Noc\rnd2\DE_W0002\DE_W0002_P0001\DE_2_W0002_P0001_T0001\TR1_W0001_P0002\TR1_2_W0001_P0002_T0001_R1_P4_K1_Ch2-Ch1.zen
2.088018e+01	9.749910e+00	20151204_gfpNIPBLcf1_Prometa\MitoSys2\LSM\gfpNIPBLcf1_Noc\rnd2\DE_W0002\DE_W0002_P0001\DE_2_W0002_P0001_T0001\TR1_W0001_P0002\TR1_2_W0001_P0002_T0001_R1_P4_K1_Ch2-Ch1.zen
2.094019e+01	1.346655e+01	20151204_gfpNIPBLcf1_Prometa\MitoSys2\LSM\gfpNIPBLcf1_Noc\rnd2\DE_W0002\DE_W0002_P0001\DE_2_W0002_P0001_T0001\TR1_W0001_P0002\TR1_2_W0001_P0002_T0001_R1_P4_K1_Ch2-Ch1.zen
2.100019e+01	1.094990e+01	20151204_gfpNIPBLcf1_Prometa\MitoSys2\LSM\gfpNIPBLcf1_Noc\rnd2\DE_W0002\DE_W0002_P0001\DE_2_W0002_P0001_T0001\TR1_W0001_P0002\TR1_2_W0001_P0002_T0001_R1_P4_K1_Ch2-Ch1.zen
2.106019e+01	1.164990e+01	20151204_gfpNIPBLcf1_Prometa\MitoSys2\LSM\gfpNIPBLcf1_Noc\rnd2\DE_W0002\DE_W0002_P0001\DE_2_W0002_P0001_T0001\TR1_W0001_P0002\TR1_2_W0001_P0002_T0001_R1_P4_K1_Ch2-Ch1.zen
2.112019e+01	1.118323e+01	20151204_gfpNIPBLcf1_Prometa\MitoSys2\LSM\gfpNIPBLcf1_Noc\rnd2\DE_W0002\DE_W0002_P0001\DE_2_W0002_P0001_T0001\TR1_W0001_P0002\TR1_2_W0001_P0002_T0001_R1_P4_K1_Ch2-Ch1.zen
2.118019e+01	1.058324e+01	20151204_gfpNIPBLcf1_Prometa\MitoSys2\LSM\gfpNIPBLcf1_Noc\rnd2\DE_W0002\DE_W0002_P0001\DE_2_W0002_P0001_T0001\TR1_W0001_P0002\TR1_2_W0001_P0002_T0001_R1_P4_K1_Ch2-Ch1.zen
2.124019e+01	1.126657e+01	20151204_gfpNIPBLcf1_Prometa\MitoSys2\LSM\gfpNIPBLcf1_Noc\rnd2\DE_W0002\DE_W0002_P0001\DE_2_W0002_P0001_T0001\TR1_W0001_P0002\TR1_2_W0001_P0002_T0001_R1_P4_K1_Ch2-Ch1.zen
2.130019e+01	1.213323e+01	20151204_gfpNIPBLcf1_Prometa\MitoSys2\LSM\gfpNIPBLcf1_Noc\rnd2\DE_W0002\DE_W0002_P0001\DE_2_W0002_P0001_T0001\TR1_W0001_P0002\TR1_2_W0001_P0002_T0001_R1_P4_K1_Ch2-Ch1.zen
2.136019e+01	1.066657e+01	20151204_gfpNIPBLcf1_Prometa\MitoSys2\LSM\gfpNIPBLcf1_Noc\rnd2\DE_W0002\DE_W0002_P0001\DE_2_W0002_P0001_T0001\TR1_W0001_P0002\TR1_2_W0001_P0002_T0001_R1_P4_K1_Ch2-Ch1.zen
2.142019e+01	9.316580e+00	20151204_gfpNIPBLcf1_Prometa\MitoSys2\LSM\gfpNIPBLcf1_Noc\rnd2\DE_W0002\DE_W0002_P0001\DE_2_W0002_P0001_T0001\TR1_W0001_P0002\TR1_2_W0001_P0002_T0001_R1_P4_K1_Ch2-Ch1.zen
2.148019e+01	1.058324e+01	20151204_gfpNIPBLcf1_Prometa\MitoSys2\LSM\gfpNIPBLcf1_Noc\rnd2\DE_W0002\DE_W0002_P0001\DE_2_W0002_P0001_T0001\TR1_W0001_P0002\TR1_2_W0001_P0002_T0001_R1_P4_K1_Ch2-Ch1.zen
2.154019e+01	1.048324e+01	20151204_gfpNIPBLcf1_Prometa\MitoSys2\LSM\gfpNIPBLcf1_Noc\rnd2\DE_W0002\DE_W0002_P0001\DE_2_W0002_P0001_T0001\TR1_W0001_P0002\TR1_2_W0001_P0002_T0001_R1_P4_K1_Ch2-Ch1.zen
2.160019e+01	1.314988e+01	20151204_gfpNIPBLcf1_Prometa\MitoSys2\LSM\gfpNIPBLcf1_Noc\rnd2\DE_W0002\DE_W0002_P0001\DE_2_W0002_P0001_T0001\TR1_W0001_P0002\TR1_2_W0001_P0002_T0001_R1_P4_K1_Ch2-Ch1.zen
2.166019e+01	9.683250e+00	20151204_gfpNIPBLcf1_Prometa\MitoSys2\LSM\gfpNIPBLcf1_Noc\rnd2\DE_W0002\DE_W0002_P0001\DE_2_W0002_P0001_T0001\TR1_W0001_P0002\TR1_2_W0001_P0002_T0001_R1_P4_K1_Ch2-Ch1.zen
2.172019e+01	1.121657e+01	20151204_gfpNIPBLcf1_Prometa\MitoSys2\LSM\gfpNIPBLcf1_Noc\rnd2\DE_W0002\DE_W0002_P0001\DE_2_W0002_P0001_T0001\TR1_W0001_P0002\TR1_2_W0001_P0002_T0001_R1_P4_K1_Ch2-Ch1.zen
2.178019e+01	1.136657e+01	20151204_gfpNIPBLcf1_Prometa\MitoSys2\LSM\gfpNIPBLcf1_Noc\rnd2\DE_W0002\DE_W0002_P0001\DE_2_W0002_P0001_T0001\TR1_W0001_P0002\TR1_2_W0001_P0002_T0001_R1_P4_K1_Ch2-Ch1.zen
2.184019e+01	1.019991e+01	20151204_gfpNIPBLcf1_Prometa\MitoSys2\LSM\gfpNIPBLcf1_Noc\rnd2\DE_W0002\DE_W0002_P0001\DE_2_W0002_P0001_T0001\TR1_W0001_P0002\TR1_2_W0001_P0002_T0001_R1_P4_K1_Ch2-Ch1.zen
2.190019e+01	1.084990e+01	20151204_gfpNIPBLcf1_Prometa\MitoSys2\LSM\gfpNIPBLcf1_Noc\rnd2\DE_W0002\DE_W0002_P0001\DE_2_W0002_P0001_T0001\TR1_W0001_P0002\TR1_2_W0001_P0002_T0001_R1_P4_K1_Ch2-Ch1.zen
2.196019e+01	1.029991e+01	20151204_gfpNIPBLcf1_Prometa\MitoSys2\LSM\gfpNIPBLcf1_Noc\rnd2\DE_W0002\DE_W0002_P0001\DE_2_W0002_P0001_T0001\TR1_W0001_P0002\TR1_2_W0001_P0002_T0001_R1_P4_K1_Ch2-Ch1.zen
2.202020e+01	8.416590e+00	20151204_gfpNIPBLcf1_Prometa\MitoSys2\LSM\gfpNIPBLcf1_Noc\rnd2\DE_W0002\DE_W0002_P0001\DE_2_W0002_P0001_T0001\TR1_W0001_P0002\TR1_2_W0001_P0002_T0001_R1_P4_K1_Ch2-Ch1.zen
2.208020e+01	7.949930e+00	20151204_gfpNIPBLcf1_Prometa\MitoSys2\LSM\gfpNIPBLcf1_Noc\rnd2\DE_W0002\DE_W0002_P0001\DE_2_W0002_P0001_T0001\TR1_W0001_P0002\TR1_2_W0001_P0002_T0001_R1_P4_K1_Ch2-Ch1.zen
2.214020e+01	5.949950e+00	20151204_gfpNIPBLcf1_Prometa\MitoSys2\LSM\gfpNIPBLcf1_Noc\rnd2\DE_W0002\DE_W0002_P0001\DE_2_W0002_P0001_T0001\TR1_W0001_P0002\TR1_2_W0001_P0002_T0001_R1_P4_K1_Ch2-Ch1.zen
2.220020e+01	7.483270e+00	20151204_gfpNIPBLcf1_Prometa\MitoSys2\LSM\gfpNIPBLcf1_Noc\rnd2\DE_W0002\DE_W0002_P0001\DE_2_W0002_P0001_T0001\TR1_W0001_P0002\TR1_2_W0001_P0002_T0001_R1_P4_K1_Ch2-Ch1.zen
2.226020e+01	9.499920e+00	20151204_gfpNIPBLcf1_Prometa\MitoSys2\LSM\gfpNIPBLcf1_Noc\rnd2\DE_W0002\DE_W0002_P0001\DE_2_W0002_P0001_T0001\TR1_W0001_P0002\TR1_2_W0001_P0002_T0001_R1_P4_K1_Ch2-Ch1.zen
2.232020e+01	1.063324e+01	20151204_gfpNIPBLcf1_Prometa\MitoSys2\LSM\gfpNIPBLcf1_Noc\rnd2\DE_W0002\DE_W0002_P0001\DE_2_W0002_P0001_T0001\TR1_W0001_P0002\TR1_2_W0001_P0002_T0001_R1_P4_K1_Ch2-Ch1.zen
2.238020e+01	8.699920e+00	20151204_gfpNIPBLcf1_Prometa\MitoSys2\LSM\gfpNIPBLcf1_Noc\rnd2\DE_W0002\DE_W0002_P0001\DE_2_W0002_P0001_T0001\TR1_W0001_P0002\TR1_2_W0001_P0002_T0001_R1_P4_K1_Ch2-Ch1.zen
2.244020e+01	9.899910e+00	20151204_gfpNIPBLcf1_Prometa\MitoSys2\LSM\gfpNIPBLcf1_Noc\rnd2\DE_W0002\DE_W0002_P0001\DE_2_W0002_P0001_T0001\TR1_W0001_P0002\TR1_2_W0001_P0002_T0001_R1_P4_K1_Ch2-Ch1.zen
2.250020e+01	1.053324e+01	20151204_gfpNIPBLcf1_Prometa\MitoSys2\LSM\gfpNIPBLcf1_Noc\rnd2\DE_W0002\DE_W0002_P0001\DE_2_W0002_P0001_T0001\TR1_W0001_P0002\TR1_2_W0001_P0002_T0001_R1_P4_K1_Ch2-Ch1.zen
2.256020e+01	1.039991e+01	20151204_gfpNIPBLcf1_Prometa\MitoSys2\LSM\gfpNIPBLcf1_Noc\rnd2\DE_W0002\DE_W0002_P0001\DE_2_W0002_P0001_T0001\TR1_W0001_P0002\TR1_2_W0001_P0002_T0001_R1_P4_K1_Ch2-Ch1.zen
2.262020e+01	1.064991e+01	20151204_gfpNIPBLcf1_Prometa\MitoSys2\LSM\gfpNIPBLcf1_Noc\rnd2\DE_W0002\DE_W0002_P0001\DE_2_W0002_P0001_T0001\TR1_W0001_P0002\TR1_2_W0001_P0002_T0001_R1_P4_K1_Ch2-Ch1.zen
2.268020e+01	1.186656e+01	20151204_gfpNIPBLcf1_Prometa\MitoSys2\LSM\gfpNIPBLcf1_Noc\rnd2\DE_W0002\DE_W0002_P0001\DE_2_W0002_P0001_T0001\TR1_W0001_P0002\TR1_2_W0001_P0002_T0001_R1_P4_K1_Ch2-Ch1.zen
2.274020e+01	8.533260e+00	20151204_gfpNIPBLcf1_Prometa\MitoSys2\LSM\gfpNIPBLcf1_Noc\rnd2\DE_W0002\DE_W0002_P0001\DE_2_W0002_P0001_T0001\TR1_W0001_P0002\TR1_2_W0001_P0002_T0001_R1_P4_K1_Ch2-Ch1.zen
2.280020e+01	7.033270e+00	20151204_gfpNIPBLcf1_Prometa\MitoSys2\LSM\gfpNIPBLcf1_Noc\rnd2\DE_W0002\DE_W0002_P0001\DE_2_W0002_P0001_T0001\TR1_W0001_P0002\TR1_2_W0001_P0002_T0001_R1_P4_K1_Ch2-Ch1.zen
2.286020e+01	7.899930e+00	20151204_gfpNIPBLcf1_Prometa\MitoSys2\LSM\gfpNIPBLcf1_Noc\rnd2\DE_W0002\DE_W0002_P0001\DE_2_W0002_P0001_T0001\TR1_W0001_P0002\TR1_2_W0001_P0002_T0001_R1_P4_K1_Ch2-Ch1.zen
2.292020e+01	7.999930e+00	20151204_gfpNIPBLcf1_Prometa\MitoSys2\LSM\gfpNIPBLcf1_Noc\rnd2\DE_W0002\DE_W0002_P0001\DE_2_W0002_P0001_T0001\TR1_W0001_P0002\TR1_2_W0001_P0002_T0001_R1_P4_K1_Ch2-Ch1.zen
2.298020e+01	7.766600e+00	20151204_gfpNIPBLcf1_Prometa\MitoSys2\LSM\gfpNIPBLcf1_Noc\rnd2\DE_W0002\DE_W0002_P0001\DE_2_W0002_P0001_T0001\TR1_W0001_P0002\TR1_2_W0001_P0002_T0001_R1_P4_K1_Ch2-Ch1.zen
2.304020e+01	8.983250e+00	20151204_gfpNIPBLcf1_Prometa\MitoSys2\LSM\gfpNIPBLcf1_Noc\rnd2\DE_W0002\DE_W0002_P0001\DE_2_W0002_P0001_T0001\TR1_W0001_P0002\TR1_2_W0001_P0002_T0001_R1_P4_K1_Ch2-Ch1.zen
2.310020e+01	8.716590e+00	20151204_gfpNIPBLcf1_Prometa\MitoSys2\LSM\gfpNIPBLcf1_Noc\rnd2\DE_W0002\DE_W0002_P0001\DE_2_W0002_P0001_T0001\TR1_W0001_P0002\TR1_2_W0001_P0002_T0001_R1_P4_K1_Ch2-Ch1.zen
2.316021e+01	1.014991e+01	20151204_gfpNIPBLcf1_Prometa\MitoSys2\LSM\gfpNIPBLcf1_Noc\rnd2\DE_W0002\DE_W0002_P0001\DE_2_W0002_P0001_T0001\TR1_W0001_P0002\TR1_2_W0001_P0002_T0001_R1_P4_K1_Ch2-Ch1.zen
2.322021e+01	1.053324e+01	20151204_gfpNIPBLcf1_Prometa\MitoSys2\LSM\gfpNIPBLcf1_Noc\rnd2\DE_W0002\DE_W0002_P0001\DE_2_W0002_P0001_T0001\TR1_W0001_P0002\TR1_2_W0001_P0002_T0001_R1_P4_K1_Ch2-Ch1.zen
2.328021e+01	1.149990e+01	20151204_gfpNIPBLcf1_Prometa\MitoSys2\LSM\gfpNIPBLcf1_Noc\rnd2\DE_W0002\DE_W0002_P0001\DE_2_W0002_P0001_T0001\TR1_W0001_P0002\TR1_2_W0001_P0002_T0001_R1_P4_K1_Ch2-Ch1.zen
2.334021e+01	1.044991e+01	20151204_gfpNIPBLcf1_Prometa\MitoSys2\LSM\gfpNIPBLcf1_Noc\rnd2\DE_W0002\DE_W0002_P0001\DE_2_W0002_P0001_T0001\TR1_W0001_P0002\TR1_2_W0001_P0002_T0001_R1_P4_K1_Ch2-Ch1.zen
2.340021e+01	1.306655e+01	20151204_gfpNIPBLcf1_Prometa\MitoSys2\LSM\gfpNIPBLcf1_Noc\rnd2\DE_W0002\DE_W0002_P0001\DE_2_W0002_P0001_T0001\TR1_W0001_P0002\TR1_2_W0001_P0002_T0001_R1_P4_K1_Ch2-Ch1.zen
2.346021e+01	1.228322e+01	20151204_gfpNIPBLcf1_Prometa\MitoSys2\LSM\gfpNIPBLcf1_Noc\rnd2\DE_W0002\DE_W0002_P0001\DE_2_W0002_P0001_T0001\TR1_W0001_P0002\TR1_2_W0001_P0002_T0001_R1_P4_K1_Ch2-Ch1.zen
2.352021e+01	1.253322e+01	20151204_gfpNIPBLcf1_Prometa\MitoSys2\LSM\gfpNIPBLcf1_Noc\rnd2\DE_W0002\DE_W0002_P0001\DE_2_W0002_P0001_T0001\TR1_W0001_P0002\TR1_2_W0001_P0002_T0001_R1_P4_K1_Ch2-Ch1.zen
2.358021e+01	1.406654e+01	20151204_gfpNIPBLcf1_Prometa\MitoSys2\LSM\gfpNIPBLcf1_Noc\rnd2\DE_W0002\DE_W0002_P0001\DE_2_W0002_P0001_T0001\TR1_W0001_P0002\TR1_2_W0001_P0002_T0001_R1_P4_K1_Ch2-Ch1.zen
2.364021e+01	1.089990e+01	20151204_gfpNIPBLcf1_Prometa\MitoSys2\LSM\gfpNIPBLcf1_Noc\rnd2\DE_W0002\DE_W0002_P0001\DE_2_W0002_P0001_T0001\TR1_W0001_P0002\TR1_2_W0001_P0002_T0001_R1_P4_K1_Ch2-Ch1.zen
2.370021e+01	6.766610e+00	20151204_gfpNIPBLcf1_Prometa\MitoSys2\LSM\gfpNIPBLcf1_Noc\rnd2\DE_W0002\DE_W0002_P0001\DE_2_W0002_P0001_T0001\TR1_W0001_P0002\TR1_2_W0001_P0002_T0001_R1_P4_K1_Ch2-Ch1.zen
2.376021e+01	8.149930e+00	20151204_gfpNIPBLcf1_Prometa\MitoSys2\LSM\gfpNIPBLcf1_Noc\rnd2\DE_W0002\DE_W0002_P0001\DE_2_W0002_P0001_T0001\TR1_W0001_P0002\TR1_2_W0001_P0002_T0001_R1_P4_K1_Ch2-Ch1.zen
2.382021e+01	1.096657e+01	20151204_gfpNIPBLcf1_Prometa\MitoSys2\LSM\gfpNIPBLcf1_Noc\rnd2\DE_W0002\DE_W0002_P0001\DE_2_W0002_P0001_T0001\TR1_W0001_P0002\TR1_2_W0001_P0002_T0001_R1_P4_K1_Ch2-Ch1.zen
2.388021e+01	9.316580e+00	20151204_gfpNIPBLcf1_Prometa\MitoSys2\LSM\gfpNIPBLcf1_Noc\rnd2\DE_W0002\DE_W0002_P0001\DE_2_W0002_P0001_T0001\TR1_W0001_P0002\TR1_2_W0001_P0002_T0001_R1_P4_K1_Ch2-Ch1.zen
2.394021e+01	8.766590e+00	20151204_gfpNIPBLcf1_Prometa\MitoSys2\LSM\gfpNIPBLcf1_Noc\rnd2\DE_W0002\DE_W0002_P0001\DE_2_W0002_P0001_T0001\TR1_W0001_P0002\TR1_2_W0001_P0002_T0001_R1_P4_K1_Ch2-Ch1.zen
2.400021e+01	1.066657e+01	20151204_gfpNIPBLcf1_Prometa\MitoSys2\LSM\gfpNIPBLcf1_Noc\rnd2\DE_W0002\DE_W0002_P0001\DE_2_W0002_P0001_T0001\TR1_W0001_P0002\TR1_2_W0001_P0002_T0001_R1_P4_K1_Ch2-Ch1.zen
2.406021e+01	7.966600e+00	20151204_gfpNIPBLcf1_Prometa\MitoSys2\LSM\gfpNIPBLcf1_Noc\rnd2\DE_W0002\DE_W0002_P0001\DE_2_W0002_P0001_T0001\TR1_W0001_P0002\TR1_2_W0001_P0002_T0001_R1_P4_K1_Ch2-Ch1.zen
2.412021e+01	8.849920e+00	20151204_gfpNIPBLcf1_Prometa\MitoSys2\LSM\gfpNIPBLcf1_Noc\rnd2\DE_W0002\DE_W0002_P0001\DE_2_W0002_P0001_T0001\TR1_W0001_P0002\TR1_2_W0001_P0002_T0001_R1_P4_K1_Ch2-Ch1.zen
2.418021e+01	1.131657e+01	20151204_gfpNIPBLcf1_Prometa\MitoSys2\LSM\gfpNIPBLcf1_Noc\rnd2\DE_W0002\DE_W0002_P0001\DE_2_W0002_P0001_T0001\TR1_W0001_P0002\TR1_2_W0001_P0002_T0001_R1_P4_K1_Ch2-Ch1.zen
2.424022e+01	1.103324e+01	20151204_gfpNIPBLcf1_Prometa\MitoSys2\LSM\gfpNIPBLcf1_Noc\rnd2\DE_W0002\DE_W0002_P0001\DE_2_W0002_P0001_T0001\TR1_W0001_P0002\TR1_2_W0001_P0002_T0001_R1_P4_K1_Ch2-Ch1.zen
2.430021e+01	9.049920e+00	20151204_gfpNIPBLcf1_Prometa\MitoSys2\LSM\gfpNIPBLcf1_Noc\rnd2\DE_W0002\DE_W0002_P0001\DE_2_W0002_P0001_T0001\TR1_W0001_P0002\TR1_2_W0001_P0002_T0001_R1_P4_K1_Ch2-Ch1.zen
2.436022e+01	7.416600e+00	20151204_gfpNIPBLcf1_Prometa\MitoSys2\LSM\gfpNIPBLcf1_Noc\rnd2\DE_W0002\DE_W0002_P0001\DE_2_W0002_P0001_T0001\TR1_W0001_P0002\TR1_2_W0001_P0002_T0001_R1_P4_K1_Ch2-Ch1.zen
2.442022e+01	8.249930e+00	20151204_gfpNIPBLcf1_Prometa\MitoSys2\LSM\gfpNIPBLcf1_Noc\rnd2\DE_W0002\DE_W0002_P0001\DE_2_W0002_P0001_T0001\TR1_W0001_P0002\TR1_2_W0001_P0002_T0001_R1_P4_K1_Ch2-Ch1.zen
2.448022e+01	8.399930e+00	20151204_gfpNIPBLcf1_Prometa\MitoSys2\LSM\gfpNIPBLcf1_Noc\rnd2\DE_W0002\DE_W0002_P0001\DE_2_W0002_P0001_T0001\TR1_W0001_P0002\TR1_2_W0001_P0002_T0001_R1_P4_K1_Ch2-Ch1.zen
2.454022e+01	8.816590e+00	20151204_gfpNIPBLcf1_Prometa\MitoSys2\LSM\gfpNIPBLcf1_Noc\rnd2\DE_W0002\DE_W0002_P0001\DE_2_W0002_P0001_T0001\TR1_W0001_P0002\TR1_2_W0001_P0002_T0001_R1_P4_K1_Ch2-Ch1.zen
2.460022e+01	7.983260e+00	20151204_gfpNIPBLcf1_Prometa\MitoSys2\LSM\gfpNIPBLcf1_Noc\rnd2\DE_W0002\DE_W0002_P0001\DE_2_W0002_P0001_T0001\TR1_W0001_P0002\TR1_2_W0001_P0002_T0001_R1_P4_K1_Ch2-Ch1.zen
2.466022e+01	9.683250e+00	20151204_gfpNIPBLcf1_Prometa\MitoSys2\LSM\gfpNIPBLcf1_Noc\rnd2\DE_W0002\DE_W0002_P0001\DE_2_W0002_P0001_T0001\TR1_W0001_P0002\TR1_2_W0001_P0002_T0001_R1_P4_K1_Ch2-Ch1.zen
2.472022e+01	1.211656e+01	20151204_gfpNIPBLcf1_Prometa\MitoSys2\LSM\gfpNIPBLcf1_Noc\rnd2\DE_W0002\DE_W0002_P0001\DE_2_W0002_P0001_T0001\TR1_W0001_P0002\TR1_2_W0001_P0002_T0001_R1_P4_K1_Ch2-Ch1.zen
2.478022e+01	1.088324e+01	20151204_gfpNIPBLcf1_Prometa\MitoSys2\LSM\gfpNIPBLcf1_Noc\rnd2\DE_W0002\DE_W0002_P0001\DE_2_W0002_P0001_T0001\TR1_W0001_P0002\TR1_2_W0001_P0002_T0001_R1_P4_K1_Ch2-Ch1.zen
2.484022e+01	9.266580e+00	20151204_gfpNIPBLcf1_Prometa\MitoSys2\LSM\gfpNIPBLcf1_Noc\rnd2\DE_W0002\DE_W0002_P0001\DE_2_W0002_P0001_T0001\TR1_W0001_P0002\TR1_2_W0001_P0002_T0001_R1_P4_K1_Ch2-Ch1.zen
2.490022e+01	8.349930e+00	20151204_gfpNIPBLcf1_Prometa\MitoSys2\LSM\gfpNIPBLcf1_Noc\rnd2\DE_W0002\DE_W0002_P0001\DE_2_W0002_P0001_T0001\TR1_W0001_P0002\TR1_2_W0001_P0002_T0001_R1_P4_K1_Ch2-Ch1.zen
2.496022e+01	8.916590e+00	20151204_gfpNIPBLcf1_Prometa\MitoSys2\LSM\gfpNIPBLcf1_Noc\rnd2\DE_W0002\DE_W0002_P0001\DE_2_W0002_P0001_T0001\TR1_W0001_P0002\TR1_2_W0001_P0002_T0001_R1_P4_K1_Ch2-Ch1.zen
2.502022e+01	7.516600e+00	20151204_gfpNIPBLcf1_Prometa\MitoSys2\LSM\gfpNIPBLcf1_Noc\rnd2\DE_W0002\DE_W0002_P0001\DE_2_W0002_P0001_T0001\TR1_W0001_P0002\TR1_2_W0001_P0002_T0001_R1_P4_K1_Ch2-Ch1.zen
2.508022e+01	1.199989e+01	20151204_gfpNIPBLcf1_Prometa\MitoSys2\LSM\gfpNIPBLcf1_Noc\rnd2\DE_W0002\DE_W0002_P0001\DE_2_W0002_P0001_T0001\TR1_W0001_P0002\TR1_2_W0001_P0002_T0001_R1_P4_K1_Ch2-Ch1.zen
2.514022e+01	1.081657e+01	20151204_gfpNIPBLcf1_Prometa\MitoSys2\LSM\gfpNIPBLcf1_Noc\rnd2\DE_W0002\DE_W0002_P0001\DE_2_W0002_P0001_T0001\TR1_W0001_P0002\TR1_2_W0001_P0002_T0001_R1_P4_K1_Ch2-Ch1.zen
2.520022e+01	9.816580e+00	20151204_gfpNIPBLcf1_Prometa\MitoSys2\LSM\gfpNIPBLcf1_Noc\rnd2\DE_W0002\DE_W0002_P0001\DE_2_W0002_P0001_T0001\TR1_W0001_P0002\TR1_2_W0001_P0002_T0001_R1_P4_K1_Ch2-Ch1.zen
2.526022e+01	8.349930e+00	20151204_gfpNIPBLcf1_Prometa\MitoSys2\LSM\gfpNIPBLcf1_Noc\rnd2\DE_W0002\DE_W0002_P0001\DE_2_W0002_P0001_T0001\TR1_W0001_P0002\TR1_2_W0001_P0002_T0001_R1_P4_K1_Ch2-Ch1.zen
2.532022e+01	8.333260e+00	20151204_gfpNIPBLcf1_Prometa\MitoSys2\LSM\gfpNIPBLcf1_Noc\rnd2\DE_W0002\DE_W0002_P0001\DE_2_W0002_P0001_T0001\TR1_W0001_P0002\TR1_2_W0001_P0002_T0001_R1_P4_K1_Ch2-Ch1.zen
2.538022e+01	8.216590e+00	20151204_gfpNIPBLcf1_Prometa\MitoSys2\LSM\gfpNIPBLcf1_Noc\rnd2\DE_W0002\DE_W0002_P0001\DE_2_W0002_P0001_T0001\TR1_W0001_P0002\TR1_2_W0001_P0002_T0001_R1_P4_K1_Ch2-Ch1.zen
2.544023e+01	1.008324e+01	20151204_gfpNIPBLcf1_Prometa\MitoSys2\LSM\gfpNIPBLcf1_Noc\rnd2\DE_W0002\DE_W0002_P0001\DE_2_W0002_P0001_T0001\TR1_W0001_P0002\TR1_2_W0001_P0002_T0001_R1_P4_K1_Ch2-Ch1.zen
2.550023e+01	9.699910e+00	20151204_gfpNIPBLcf1_Prometa\MitoSys2\LSM\gfpNIPBLcf1_Noc\rnd2\DE_W0002\DE_W0002_P0001\DE_2_W0002_P0001_T0001\TR1_W0001_P0002\TR1_2_W0001_P0002_T0001_R1_P4_K1_Ch2-Ch1.zen
2.556023e+01	9.749910e+00	20151204_gfpNIPBLcf1_Prometa\MitoSys2\LSM\gfpNIPBLcf1_Noc\rnd2\DE_W0002\DE_W0002_P0001\DE_2_W0002_P0001_T0001\TR1_W0001_P0002\TR1_2_W0001_P0002_T0001_R1_P4_K1_Ch2-Ch1.zen
2.562023e+01	7.216600e+00	20151204_gfpNIPBLcf1_Prometa\MitoSys2\LSM\gfpNIPBLcf1_Noc\rnd2\DE_W0002\DE_W0002_P0001\DE_2_W0002_P0001_T0001\TR1_W0001_P0002\TR1_2_W0001_P0002_T0001_R1_P4_K1_Ch2-Ch1.zen
2.568023e+01	1.014991e+01	20151204_gfpNIPBLcf1_Prometa\MitoSys2\LSM\gfpNIPBLcf1_Noc\rnd2\DE_W0002\DE_W0002_P0001\DE_2_W0002_P0001_T0001\TR1_W0001_P0002\TR1_2_W0001_P0002_T0001_R1_P4_K1_Ch2-Ch1.zen
2.574023e+01	7.883260e+00	20151204_gfpNIPBLcf1_Prometa\MitoSys2\LSM\gfpNIPBLcf1_Noc\rnd2\DE_W0002\DE_W0002_P0001\DE_2_W0002_P0001_T0001\TR1_W0001_P0002\TR1_2_W0001_P0002_T0001_R1_P4_K1_Ch2-Ch1.zen
2.580023e+01	8.749920e+00	20151204_gfpNIPBLcf1_Prometa\MitoSys2\LSM\gfpNIPBLcf1_Noc\rnd2\DE_W0002\DE_W0002_P0001\DE_2_W0002_P0001_T0001\TR1_W0001_P0002\TR1_2_W0001_P0002_T0001_R1_P4_K1_Ch2-Ch1.zen
2.586023e+01	9.483250e+00	20151204_gfpNIPBLcf1_Prometa\MitoSys2\LSM\gfpNIPBLcf1_Noc\rnd2\DE_W0002\DE_W0002_P0001\DE_2_W0002_P0001_T0001\TR1_W0001_P0002\TR1_2_W0001_P0002_T0001_R1_P4_K1_Ch2-Ch1.zen
2.592023e+01	1.011658e+01	20151204_gfpNIPBLcf1_Prometa\MitoSys2\LSM\gfpNIPBLcf1_Noc\rnd2\DE_W0002\DE_W0002_P0001\DE_2_W0002_P0001_T0001\TR1_W0001_P0002\TR1_2_W0001_P0002_T0001_R1_P4_K1_Ch2-Ch1.zen
2.598023e+01	8.899920e+00	20151204_gfpNIPBLcf1_Prometa\MitoSys2\LSM\gfpNIPBLcf1_Noc\rnd2\DE_W0002\DE_W0002_P0001\DE_2_W0002_P0001_T0001\TR1_W0001_P0002\TR1_2_W0001_P0002_T0001_R1_P4_K1_Ch2-Ch1.zen
2.604023e+01	8.783260e+00	20151204_gfpNIPBLcf1_Prometa\MitoSys2\LSM\gfpNIPBLcf1_Noc\rnd2\DE_W0002\DE_W0002_P0001\DE_2_W0002_P0001_T0001\TR1_W0001_P0002\TR1_2_W0001_P0002_T0001_R1_P4_K1_Ch2-Ch1.zen
2.610023e+01	9.583250e+00	20151204_gfpNIPBLcf1_Prometa\MitoSys2\LSM\gfpNIPBLcf1_Noc\rnd2\DE_W0002\DE_W0002_P0001\DE_2_W0002_P0001_T0001\TR1_W0001_P0002\TR1_2_W0001_P0002_T0001_R1_P4_K1_Ch2-Ch1.zen
2.616023e+01	1.056657e+01	20151204_gfpNIPBLcf1_Prometa\MitoSys2\LSM\gfpNIPBLcf1_Noc\rnd2\DE_W0002\DE_W0002_P0001\DE_2_W0002_P0001_T0001\TR1_W0001_P0002\TR1_2_W0001_P0002_T0001_R1_P4_K1_Ch2-Ch1.zen
2.622023e+01	1.154990e+01	20151204_gfpNIPBLcf1_Prometa\MitoSys2\LSM\gfpNIPBLcf1_Noc\rnd2\DE_W0002\DE_W0002_P0001\DE_2_W0002_P0001_T0001\TR1_W0001_P0002\TR1_2_W0001_P0002_T0001_R1_P4_K1_Ch2-Ch1.zen
2.628023e+01	8.916590e+00	20151204_gfpNIPBLcf1_Prometa\MitoSys2\LSM\gfpNIPBLcf1_Noc\rnd2\DE_W0002\DE_W0002_P0001\DE_2_W0002_P0001_T0001\TR1_W0001_P0002\TR1_2_W0001_P0002_T0001_R1_P4_K1_Ch2-Ch1.zen
2.634023e+01	1.184990e+01	20151204_gfpNIPBLcf1_Prometa\MitoSys2\LSM\gfpNIPBLcf1_Noc\rnd2\DE_W0002\DE_W0002_P0001\DE_2_W0002_P0001_T0001\TR1_W0001_P0002\TR1_2_W0001_P0002_T0001_R1_P4_K1_Ch2-Ch1.zen
2.640023e+01	9.316580e+00	20151204_gfpNIPBLcf1_Prometa\MitoSys2\LSM\gfpNIPBLcf1_Noc\rnd2\DE_W0002\DE_W0002_P0001\DE_2_W0002_P0001_T0001\TR1_W0001_P0002\TR1_2_W0001_P0002_T0001_R1_P4_K1_Ch2-Ch1.zen
2.646023e+01	9.549920e+00	20151204_gfpNIPBLcf1_Prometa\MitoSys2\LSM\gfpNIPBLcf1_Noc\rnd2\DE_W0002\DE_W0002_P0001\DE_2_W0002_P0001_T0001\TR1_W0001_P0002\TR1_2_W0001_P0002_T0001_R1_P4_K1_Ch2-Ch1.zen
2.652024e+01	1.034991e+01	20151204_gfpNIPBLcf1_Prometa\MitoSys2\LSM\gfpNIPBLcf1_Noc\rnd2\DE_W0002\DE_W0002_P0001\DE_2_W0002_P0001_T0001\TR1_W0001_P0002\TR1_2_W0001_P0002_T0001_R1_P4_K1_Ch2-Ch1.zen
2.658023e+01	9.916580e+00	20151204_gfpNIPBLcf1_Prometa\MitoSys2\LSM\gfpNIPBLcf1_Noc\rnd2\DE_W0002\DE_W0002_P0001\DE_2_W0002_P0001_T0001\TR1_W0001_P0002\TR1_2_W0001_P0002_T0001_R1_P4_K1_Ch2-Ch1.zen
2.664024e+01	1.073324e+01	20151204_gfpNIPBLcf1_Prometa\MitoSys2\LSM\gfpNIPBLcf1_Noc\rnd2\DE_W0002\DE_W0002_P0001\DE_2_W0002_P0001_T0001\TR1_W0001_P0002\TR1_2_W0001_P0002_T0001_R1_P4_K1_Ch2-Ch1.zen
2.670024e+01	1.078324e+01	20151204_gfpNIPBLcf1_Prometa\MitoSys2\LSM\gfpNIPBLcf1_Noc\rnd2\DE_W0002\DE_W0002_P0001\DE_2_W0002_P0001_T0001\TR1_W0001_P0002\TR1_2_W0001_P0002_T0001_R1_P4_K1_Ch2-Ch1.zen
2.676024e+01	1.021658e+01	20151204_gfpNIPBLcf1_Prometa\MitoSys2\LSM\gfpNIPBLcf1_Noc\rnd2\DE_W0002\DE_W0002_P0001\DE_2_W0002_P0001_T0001\TR1_W0001_P0002\TR1_2_W0001_P0002_T0001_R1_P4_K1_Ch2-Ch1.zen
2.682024e+01	9.833250e+00	20151204_gfpNIPBLcf1_Prometa\MitoSys2\LSM\gfpNIPBLcf1_Noc\rnd2\DE_W0002\DE_W0002_P0001\DE_2_W0002_P0001_T0001\TR1_W0001_P0002\TR1_2_W0001_P0002_T0001_R1_P4_K1_Ch2-Ch1.zen
2.688024e+01	1.148323e+01	20151204_gfpNIPBLcf1_Prometa\MitoSys2\LSM\gfpNIPBLcf1_Noc\rnd2\DE_W0002\DE_W0002_P0001\DE_2_W0002_P0001_T0001\TR1_W0001_P0002\TR1_2_W0001_P0002_T0001_R1_P4_K1_Ch2-Ch1.zen
2.694024e+01	1.008324e+01	20151204_gfpNIPBLcf1_Prometa\MitoSys2\LSM\gfpNIPBLcf1_Noc\rnd2\DE_W0002\DE_W0002_P0001\DE_2_W0002_P0001_T0001\TR1_W0001_P0002\TR1_2_W0001_P0002_T0001_R1_P4_K1_Ch2-Ch1.zen
2.700024e+01	8.999920e+00	20151204_gfpNIPBLcf1_Prometa\MitoSys2\LSM\gfpNIPBLcf1_Noc\rnd2\DE_W0002\DE_W0002_P0001\DE_2_W0002_P0001_T0001\TR1_W0001_P0002\TR1_2_W0001_P0002_T0001_R1_P4_K1_Ch2-Ch1.zen
2.706024e+01	8.616590e+00	20151204_gfpNIPBLcf1_Prometa\MitoSys2\LSM\gfpNIPBLcf1_Noc\rnd2\DE_W0002\DE_W0002_P0001\DE_2_W0002_P0001_T0001\TR1_W0001_P0002\TR1_2_W0001_P0002_T0001_R1_P4_K1_Ch2-Ch1.zen
2.712024e+01	8.683260e+00	20151204_gfpNIPBLcf1_Prometa\MitoSys2\LSM\gfpNIPBLcf1_Noc\rnd2\DE_W0002\DE_W0002_P0001\DE_2_W0002_P0001_T0001\TR1_W0001_P0002\TR1_2_W0001_P0002_T0001_R1_P4_K1_Ch2-Ch1.zen
2.718024e+01	8.216590e+00	20151204_gfpNIPBLcf1_Prometa\MitoSys2\LSM\gfpNIPBLcf1_Noc\rnd2\DE_W0002\DE_W0002_P0001\DE_2_W0002_P0001_T0001\TR1_W0001_P0002\TR1_2_W0001_P0002_T0001_R1_P4_K1_Ch2-Ch1.zen
2.724024e+01	8.599920e+00	20151204_gfpNIPBLcf1_Prometa\MitoSys2\LSM\gfpNIPBLcf1_Noc\rnd2\DE_W0002\DE_W0002_P0001\DE_2_W0002_P0001_T0001\TR1_W0001_P0002\TR1_2_W0001_P0002_T0001_R1_P4_K1_Ch2-Ch1.zen
2.730024e+01	7.433270e+00	20151204_gfpNIPBLcf1_Prometa\MitoSys2\LSM\gfpNIPBLcf1_Noc\rnd2\DE_W0002\DE_W0002_P0001\DE_2_W0002_P0001_T0001\TR1_W0001_P0002\TR1_2_W0001_P0002_T0001_R1_P4_K1_Ch2-Ch1.zen
2.736024e+01	1.148323e+01	20151204_gfpNIPBLcf1_Prometa\MitoSys2\LSM\gfpNIPBLcf1_Noc\rnd2\DE_W0002\DE_W0002_P0001\DE_2_W0002_P0001_T0001\TR1_W0001_P0002\TR1_2_W0001_P0002_T0001_R1_P4_K1_Ch2-Ch1.zen
2.742024e+01	1.138323e+01	20151204_gfpNIPBLcf1_Prometa\MitoSys2\LSM\gfpNIPBLcf1_Noc\rnd2\DE_W0002\DE_W0002_P0001\DE_2_W0002_P0001_T0001\TR1_W0001_P0002\TR1_2_W0001_P0002_T0001_R1_P4_K1_Ch2-Ch1.zen
2.748024e+01	1.026658e+01	20151204_gfpNIPBLcf1_Prometa\MitoSys2\LSM\gfpNIPBLcf1_Noc\rnd2\DE_W0002\DE_W0002_P0001\DE_2_W0002_P0001_T0001\TR1_W0001_P0002\TR1_2_W0001_P0002_T0001_R1_P4_K1_Ch2-Ch1.zen
2.754024e+01	9.333250e+00	20151204_gfpNIPBLcf1_Prometa\MitoSys2\LSM\gfpNIPBLcf1_Noc\rnd2\DE_W0002\DE_W0002_P0001\DE_2_W0002_P0001_T0001\TR1_W0001_P0002\TR1_2_W0001_P0002_T0001_R1_P4_K1_Ch2-Ch1.zen
2.760024e+01	1.058324e+01	20151204_gfpNIPBLcf1_Prometa\MitoSys2\LSM\gfpNIPBLcf1_Noc\rnd2\DE_W0002\DE_W0002_P0001\DE_2_W0002_P0001_T0001\TR1_W0001_P0002\TR1_2_W0001_P0002_T0001_R1_P4_K1_Ch2-Ch1.zen
2.766024e+01	1.048324e+01	20151204_gfpNIPBLcf1_Prometa\MitoSys2\LSM\gfpNIPBLcf1_Noc\rnd2\DE_W0002\DE_W0002_P0001\DE_2_W0002_P0001_T0001\TR1_W0001_P0002\TR1_2_W0001_P0002_T0001_R1_P4_K1_Ch2-Ch1.zen
2.772025e+01	1.091657e+01	20151204_gfpNIPBLcf1_Prometa\MitoSys2\LSM\gfpNIPBLcf1_Noc\rnd2\DE_W0002\DE_W0002_P0001\DE_2_W0002_P0001_T0001\TR1_W0001_P0002\TR1_2_W0001_P0002_T0001_R1_P4_K1_Ch2-Ch1.zen
2.778025e+01	9.049920e+00	20151204_gfpNIPBLcf1_Prometa\MitoSys2\LSM\gfpNIPBLcf1_Noc\rnd2\DE_W0002\DE_W0002_P0001\DE_2_W0002_P0001_T0001\TR1_W0001_P0002\TR1_2_W0001_P0002_T0001_R1_P4_K1_Ch2-Ch1.zen
2.784025e+01	8.466590e+00	20151204_gfpNIPBLcf1_Prometa\MitoSys2\LSM\gfpNIPBLcf1_Noc\rnd2\DE_W0002\DE_W0002_P0001\DE_2_W0002_P0001_T0001\TR1_W0001_P0002\TR1_2_W0001_P0002_T0001_R1_P4_K1_Ch2-Ch1.zen
2.790025e+01	9.249920e+00	20151204_gfpNIPBLcf1_Prometa\MitoSys2\LSM\gfpNIPBLcf1_Noc\rnd2\DE_W0002\DE_W0002_P0001\DE_2_W0002_P0001_T0001\TR1_W0001_P0002\TR1_2_W0001_P0002_T0001_R1_P4_K1_Ch2-Ch1.zen
2.796025e+01	1.251656e+01	20151204_gfpNIPBLcf1_Prometa\MitoSys2\LSM\gfpNIPBLcf1_Noc\rnd2\DE_W0002\DE_W0002_P0001\DE_2_W0002_P0001_T0001\TR1_W0001_P0002\TR1_2_W0001_P0002_T0001_R1_P4_K1_Ch2-Ch1.zen
2.802025e+01	9.533250e+00	20151204_gfpNIPBLcf1_Prometa\MitoSys2\LSM\gfpNIPBLcf1_Noc\rnd2\DE_W0002\DE_W0002_P0001\DE_2_W0002_P0001_T0001\TR1_W0001_P0002\TR1_2_W0001_P0002_T0001_R1_P4_K1_Ch2-Ch1.zen
2.808025e+01	9.033250e+00	20151204_gfpNIPBLcf1_Prometa\MitoSys2\LSM\gfpNIPBLcf1_Noc\rnd2\DE_W0002\DE_W0002_P0001\DE_2_W0002_P0001_T0001\TR1_W0001_P0002\TR1_2_W0001_P0002_T0001_R1_P4_K1_Ch2-Ch1.zen
2.814025e+01	8.733260e+00	20151204_gfpNIPBLcf1_Prometa\MitoSys2\LSM\gfpNIPBLcf1_Noc\rnd2\DE_W0002\DE_W0002_P0001\DE_2_W0002_P0001_T0001\TR1_W0001_P0002\TR1_2_W0001_P0002_T0001_R1_P4_K1_Ch2-Ch1.zen
2.820025e+01	9.033250e+00	20151204_gfpNIPBLcf1_Prometa\MitoSys2\LSM\gfpNIPBLcf1_Noc\rnd2\DE_W0002\DE_W0002_P0001\DE_2_W0002_P0001_T0001\TR1_W0001_P0002\TR1_2_W0001_P0002_T0001_R1_P4_K1_Ch2-Ch1.zen
2.826025e+01	7.583270e+00	20151204_gfpNIPBLcf1_Prometa\MitoSys2\LSM\gfpNIPBLcf1_Noc\rnd2\DE_W0002\DE_W0002_P0001\DE_2_W0002_P0001_T0001\TR1_W0001_P0002\TR1_2_W0001_P0002_T0001_R1_P4_K1_Ch2-Ch1.zen
2.832025e+01	9.349920e+00	20151204_gfpNIPBLcf1_Prometa\MitoSys2\LSM\gfpNIPBLcf1_Noc\rnd2\DE_W0002\DE_W0002_P0001\DE_2_W0002_P0001_T0001\TR1_W0001_P0002\TR1_2_W0001_P0002_T0001_R1_P4_K1_Ch2-Ch1.zen
2.838025e+01	7.666600e+00	20151204_gfpNIPBLcf1_Prometa\MitoSys2\LSM\gfpNIPBLcf1_Noc\rnd2\DE_W0002\DE_W0002_P0001\DE_2_W0002_P0001_T0001\TR1_W0001_P0002\TR1_2_W0001_P0002_T0001_R1_P4_K1_Ch2-Ch1.zen
2.844025e+01	7.916600e+00	20151204_gfpNIPBLcf1_Prometa\MitoSys2\LSM\gfpNIPBLcf1_Noc\rnd2\DE_W0002\DE_W0002_P0001\DE_2_W0002_P0001_T0001\TR1_W0001_P0002\TR1_2_W0001_P0002_T0001_R1_P4_K1_Ch2-Ch1.zen
2.850025e+01	7.816600e+00	20151204_gfpNIPBLcf1_Prometa\MitoSys2\LSM\gfpNIPBLcf1_Noc\rnd2\DE_W0002\DE_W0002_P0001\DE_2_W0002_P0001_T0001\TR1_W0001_P0002\TR1_2_W0001_P0002_T0001_R1_P4_K1_Ch2-Ch1.zen
2.856025e+01	1.011658e+01	20151204_gfpNIPBLcf1_Prometa\MitoSys2\LSM\gfpNIPBLcf1_Noc\rnd2\DE_W0002\DE_W0002_P0001\DE_2_W0002_P0001_T0001\TR1_W0001_P0002\TR1_2_W0001_P0002_T0001_R1_P4_K1_Ch2-Ch1.zen
2.862025e+01	1.169990e+01	20151204_gfpNIPBLcf1_Prometa\MitoSys2\LSM\gfpNIPBLcf1_Noc\rnd2\DE_W0002\DE_W0002_P0001\DE_2_W0002_P0001_T0001\TR1_W0001_P0002\TR1_2_W0001_P0002_T0001_R1_P4_K1_Ch2-Ch1.zen
2.868025e+01	9.749910e+00	20151204_gfpNIPBLcf1_Prometa\MitoSys2\LSM\gfpNIPBLcf1_Noc\rnd2\DE_W0002\DE_W0002_P0001\DE_2_W0002_P0001_T0001\TR1_W0001_P0002\TR1_2_W0001_P0002_T0001_R1_P4_K1_Ch2-Ch1.zen
2.874026e+01	8.016600e+00	20151204_gfpNIPBLcf1_Prometa\MitoSys2\LSM\gfpNIPBLcf1_Noc\rnd2\DE_W0002\DE_W0002_P0001\DE_2_W0002_P0001_T0001\TR1_W0001_P0002\TR1_2_W0001_P0002_T0001_R1_P4_K1_Ch2-Ch1.zen
2.880025e+01	8.849920e+00	20151204_gfpNIPBLcf1_Prometa\MitoSys2\LSM\gfpNIPBLcf1_Noc\rnd2\DE_W0002\DE_W0002_P0001\DE_2_W0002_P0001_T0001\TR1_W0001_P0002\TR1_2_W0001_P0002_T0001_R1_P4_K1_Ch2-Ch1.zen
2.886026e+01	8.166590e+00	20151204_gfpNIPBLcf1_Prometa\MitoSys2\LSM\gfpNIPBLcf1_Noc\rnd2\DE_W0002\DE_W0002_P0001\DE_2_W0002_P0001_T0001\TR1_W0001_P0002\TR1_2_W0001_P0002_T0001_R1_P4_K1_Ch2-Ch1.zen
2.892026e+01	8.216590e+00	20151204_gfpNIPBLcf1_Prometa\MitoSys2\LSM\gfpNIPBLcf1_Noc\rnd2\DE_W0002\DE_W0002_P0001\DE_2_W0002_P0001_T0001\TR1_W0001_P0002\TR1_2_W0001_P0002_T0001_R1_P4_K1_Ch2-Ch1.zen
2.898026e+01	8.249930e+00	20151204_gfpNIPBLcf1_Prometa\MitoSys2\LSM\gfpNIPBLcf1_Noc\rnd2\DE_W0002\DE_W0002_P0001\DE_2_W0002_P0001_T0001\TR1_W0001_P0002\TR1_2_W0001_P0002_T0001_R1_P4_K1_Ch2-Ch1.zen
2.904026e+01	9.466580e+00	20151204_gfpNIPBLcf1_Prometa\MitoSys2\LSM\gfpNIPBLcf1_Noc\rnd2\DE_W0002\DE_W0002_P0001\DE_2_W0002_P0001_T0001\TR1_W0001_P0002\TR1_2_W0001_P0002_T0001_R1_P4_K1_Ch2-Ch1.zen
2.910026e+01	1.199989e+01	20151204_gfpNIPBLcf1_Prometa\MitoSys2\LSM\gfpNIPBLcf1_Noc\rnd2\DE_W0002\DE_W0002_P0001\DE_2_W0002_P0001_T0001\TR1_W0001_P0002\TR1_2_W0001_P0002_T0001_R1_P4_K1_Ch2-Ch1.zen
2.916026e+01	9.149920e+00	20151204_gfpNIPBLcf1_Prometa\MitoSys2\LSM\gfpNIPBLcf1_Noc\rnd2\DE_W0002\DE_W0002_P0001\DE_2_W0002_P0001_T0001\TR1_W0001_P0002\TR1_2_W0001_P0002_T0001_R1_P4_K1_Ch2-Ch1.zen
2.922026e+01	9.566580e+00	20151204_gfpNIPBLcf1_Prometa\MitoSys2\LSM\gfpNIPBLcf1_Noc\rnd2\DE_W0002\DE_W0002_P0001\DE_2_W0002_P0001_T0001\TR1_W0001_P0002\TR1_2_W0001_P0002_T0001_R1_P4_K1_Ch2-Ch1.zen
2.928026e+01	1.096657e+01	20151204_gfpNIPBLcf1_Prometa\MitoSys2\LSM\gfpNIPBLcf1_Noc\rnd2\DE_W0002\DE_W0002_P0001\DE_2_W0002_P0001_T0001\TR1_W0001_P0002\TR1_2_W0001_P0002_T0001_R1_P4_K1_Ch2-Ch1.zen
2.934026e+01	1.151656e+01	20151204_gfpNIPBLcf1_Prometa\MitoSys2\LSM\gfpNIPBLcf1_Noc\rnd2\DE_W0002\DE_W0002_P0001\DE_2_W0002_P0001_T0001\TR1_W0001_P0002\TR1_2_W0001_P0002_T0001_R1_P4_K1_Ch2-Ch1.zen
2.940026e+01	1.531653e+01	20151204_gfpNIPBLcf1_Prometa\MitoSys2\LSM\gfpNIPBLcf1_Noc\rnd2\DE_W0002\DE_W0002_P0001\DE_2_W0002_P0001_T0001\TR1_W0001_P0002\TR1_2_W0001_P0002_T0001_R1_P4_K1_Ch2-Ch1.zen
2.946026e+01	1.239989e+01	20151204_gfpNIPBLcf1_Prometa\MitoSys2\LSM\gfpNIPBLcf1_Noc\rnd2\DE_W0002\DE_W0002_P0001\DE_2_W0002_P0001_T0001\TR1_W0001_P0002\TR1_2_W0001_P0002_T0001_R1_P4_K1_Ch2-Ch1.zen
2.952026e+01	1.239989e+01	20151204_gfpNIPBLcf1_Prometa\MitoSys2\LSM\gfpNIPBLcf1_Noc\rnd2\DE_W0002\DE_W0002_P0001\DE_2_W0002_P0001_T0001\TR1_W0001_P0002\TR1_2_W0001_P0002_T0001_R1_P4_K1_Ch2-Ch1.zen
2.958026e+01	8.899920e+00	20151204_gfpNIPBLcf1_Prometa\MitoSys2\LSM\gfpNIPBLcf1_Noc\rnd2\DE_W0002\DE_W0002_P0001\DE_2_W0002_P0001_T0001\TR1_W0001_P0002\TR1_2_W0001_P0002_T0001_R1_P4_K1_Ch2-Ch1.zen
2.964026e+01	7.966600e+00	20151204_gfpNIPBLcf1_Prometa\MitoSys2\LSM\gfpNIPBLcf1_Noc\rnd2\DE_W0002\DE_W0002_P0001\DE_2_W0002_P0001_T0001\TR1_W0001_P0002\TR1_2_W0001_P0002_T0001_R1_P4_K1_Ch2-Ch1.zen
2.970026e+01	7.299940e+00	20151204_gfpNIPBLcf1_Prometa\MitoSys2\LSM\gfpNIPBLcf1_Noc\rnd2\DE_W0002\DE_W0002_P0001\DE_2_W0002_P0001_T0001\TR1_W0001_P0002\TR1_2_W0001_P0002_T0001_R1_P4_K1_Ch2-Ch1.zen
2.976026e+01	1.184990e+01	20151204_gfpNIPBLcf1_Prometa\MitoSys2\LSM\gfpNIPBLcf1_Noc\rnd2\DE_W0002\DE_W0002_P0001\DE_2_W0002_P0001_T0001\TR1_W0001_P0002\TR1_2_W0001_P0002_T0001_R1_P4_K1_Ch2-Ch1.zen
2.982026e+01	1.003324e+01	20151204_gfpNIPBLcf1_Prometa\MitoSys2\LSM\gfpNIPBLcf1_Noc\rnd2\DE_W0002\DE_W0002_P0001\DE_2_W0002_P0001_T0001\TR1_W0001_P0002\TR1_2_W0001_P0002_T0001_R1_P4_K1_Ch2-Ch1.zen
2.988026e+01	1.064991e+01	20151204_gfpNIPBLcf1_Prometa\MitoSys2\LSM\gfpNIPBLcf1_Noc\rnd2\DE_W0002\DE_W0002_P0001\DE_2_W0002_P0001_T0001\TR1_W0001_P0002\TR1_2_W0001_P0002_T0001_R1_P4_K1_Ch2-Ch1.zen
2.994027e+01	1.103324e+01	20151204_gfpNIPBLcf1_Prometa\MitoSys2\LSM\gfpNIPBLcf1_Noc\rnd2\DE_W0002\DE_W0002_P0001\DE_2_W0002_P0001_T0001\TR1_W0001_P0002\TR1_2_W0001_P0002_T0001_R1_P4_K1_Ch2-Ch1.zen
0	1.139990e+01	20151204_gfpNIPBLcf1_Prometa\MitoSys2\LSM\gfpNIPBLcf1_Noc\rnd2\DE_W0002\DE_W0002_P0001\DE_2_W0002_P0001_T0001\TR1_W0001_P0002\TR1_2_W0001_P0002_T0001_R1_P5_K1_Ch2-Ch1.zen
6.000050e-02	1.038324e+01	20151204_gfpNIPBLcf1_Prometa\MitoSys2\LSM\gfpNIPBLcf1_Noc\rnd2\DE_W0002\DE_W0002_P0001\DE_2_W0002_P0001_T0001\TR1_W0001_P0002\TR1_2_W0001_P0002_T0001_R1_P5_K1_Ch2-Ch1.zen
1.200000e-01	1.148324e+01	20151204_gfpNIPBLcf1_Prometa\MitoSys2\LSM\gfpNIPBLcf1_Noc\rnd2\DE_W0002\DE_W0002_P0001\DE_2_W0002_P0001_T0001\TR1_W0001_P0002\TR1_2_W0001_P0002_T0001_R1_P5_K1_Ch2-Ch1.zen
1.800000e-01	1.028325e+01	20151204_gfpNIPBLcf1_Prometa\MitoSys2\LSM\gfpNIPBLcf1_Noc\rnd2\DE_W0002\DE_W0002_P0001\DE_2_W0002_P0001_T0001\TR1_W0001_P0002\TR1_2_W0001_P0002_T0001_R1_P5_K1_Ch2-Ch1.zen
2.400000e-01	8.399930e+00	20151204_gfpNIPBLcf1_Prometa\MitoSys2\LSM\gfpNIPBLcf1_Noc\rnd2\DE_W0002\DE_W0002_P0001\DE_2_W0002_P0001_T0001\TR1_W0001_P0002\TR1_2_W0001_P0002_T0001_R1_P5_K1_Ch2-Ch1.zen
3.000000e-01	8.516590e+00	20151204_gfpNIPBLcf1_Prometa\MitoSys2\LSM\gfpNIPBLcf1_Noc\rnd2\DE_W0002\DE_W0002_P0001\DE_2_W0002_P0001_T0001\TR1_W0001_P0002\TR1_2_W0001_P0002_T0001_R1_P5_K1_Ch2-Ch1.zen
3.600000e-01	1.028325e+01	20151204_gfpNIPBLcf1_Prometa\MitoSys2\LSM\gfpNIPBLcf1_Noc\rnd2\DE_W0002\DE_W0002_P0001\DE_2_W0002_P0001_T0001\TR1_W0001_P0002\TR1_2_W0001_P0002_T0001_R1_P5_K1_Ch2-Ch1.zen
4.200000e-01	9.883250e+00	20151204_gfpNIPBLcf1_Prometa\MitoSys2\LSM\gfpNIPBLcf1_Noc\rnd2\DE_W0002\DE_W0002_P0001\DE_2_W0002_P0001_T0001\TR1_W0001_P0002\TR1_2_W0001_P0002_T0001_R1_P5_K1_Ch2-Ch1.zen
4.800000e-01	1.334989e+01	20151204_gfpNIPBLcf1_Prometa\MitoSys2\LSM\gfpNIPBLcf1_Noc\rnd2\DE_W0002\DE_W0002_P0001\DE_2_W0002_P0001_T0001\TR1_W0001_P0002\TR1_2_W0001_P0002_T0001_R1_P5_K1_Ch2-Ch1.zen
5.400000e-01	9.533250e+00	20151204_gfpNIPBLcf1_Prometa\MitoSys2\LSM\gfpNIPBLcf1_Noc\rnd2\DE_W0002\DE_W0002_P0001\DE_2_W0002_P0001_T0001\TR1_W0001_P0002\TR1_2_W0001_P0002_T0001_R1_P5_K1_Ch2-Ch1.zen
6.000100e-01	1.099991e+01	20151204_gfpNIPBLcf1_Prometa\MitoSys2\LSM\gfpNIPBLcf1_Noc\rnd2\DE_W0002\DE_W0002_P0001\DE_2_W0002_P0001_T0001\TR1_W0001_P0002\TR1_2_W0001_P0002_T0001_R1_P5_K1_Ch2-Ch1.zen
6.600100e-01	8.466590e+00	20151204_gfpNIPBLcf1_Prometa\MitoSys2\LSM\gfpNIPBLcf1_Noc\rnd2\DE_W0002\DE_W0002_P0001\DE_2_W0002_P0001_T0001\TR1_W0001_P0002\TR1_2_W0001_P0002_T0001_R1_P5_K1_Ch2-Ch1.zen
7.200100e-01	8.549930e+00	20151204_gfpNIPBLcf1_Prometa\MitoSys2\LSM\gfpNIPBLcf1_Noc\rnd2\DE_W0002\DE_W0002_P0001\DE_2_W0002_P0001_T0001\TR1_W0001_P0002\TR1_2_W0001_P0002_T0001_R1_P5_K1_Ch2-Ch1.zen
7.800100e-01	9.666580e+00	20151204_gfpNIPBLcf1_Prometa\MitoSys2\LSM\gfpNIPBLcf1_Noc\rnd2\DE_W0002\DE_W0002_P0001\DE_2_W0002_P0001_T0001\TR1_W0001_P0002\TR1_2_W0001_P0002_T0001_R1_P5_K1_Ch2-Ch1.zen
8.400100e-01	8.066600e+00	20151204_gfpNIPBLcf1_Prometa\MitoSys2\LSM\gfpNIPBLcf1_Noc\rnd2\DE_W0002\DE_W0002_P0001\DE_2_W0002_P0001_T0001\TR1_W0001_P0002\TR1_2_W0001_P0002_T0001_R1_P5_K1_Ch2-Ch1.zen
9.000100e-01	7.649930e+00	20151204_gfpNIPBLcf1_Prometa\MitoSys2\LSM\gfpNIPBLcf1_Noc\rnd2\DE_W0002\DE_W0002_P0001\DE_2_W0002_P0001_T0001\TR1_W0001_P0002\TR1_2_W0001_P0002_T0001_R1_P5_K1_Ch2-Ch1.zen
9.600100e-01	8.583260e+00	20151204_gfpNIPBLcf1_Prometa\MitoSys2\LSM\gfpNIPBLcf1_Noc\rnd2\DE_W0002\DE_W0002_P0001\DE_2_W0002_P0001_T0001\TR1_W0001_P0002\TR1_2_W0001_P0002_T0001_R1_P5_K1_Ch2-Ch1.zen
1.020010e+00	1.091657e+01	20151204_gfpNIPBLcf1_Prometa\MitoSys2\LSM\gfpNIPBLcf1_Noc\rnd2\DE_W0002\DE_W0002_P0001\DE_2_W0002_P0001_T0001\TR1_W0001_P0002\TR1_2_W0001_P0002_T0001_R1_P5_K1_Ch2-Ch1.zen
1.080010e+00	9.683250e+00	20151204_gfpNIPBLcf1_Prometa\MitoSys2\LSM\gfpNIPBLcf1_Noc\rnd2\DE_W0002\DE_W0002_P0001\DE_2_W0002_P0001_T0001\TR1_W0001_P0002\TR1_2_W0001_P0002_T0001_R1_P5_K1_Ch2-Ch1.zen
1.140010e+00	7.549940e+00	20151204_gfpNIPBLcf1_Prometa\MitoSys2\LSM\gfpNIPBLcf1_Noc\rnd2\DE_W0002\DE_W0002_P0001\DE_2_W0002_P0001_T0001\TR1_W0001_P0002\TR1_2_W0001_P0002_T0001_R1_P5_K1_Ch2-Ch1.zen
1.200010e+00	1.019991e+01	20151204_gfpNIPBLcf1_Prometa\MitoSys2\LSM\gfpNIPBLcf1_Noc\rnd2\DE_W0002\DE_W0002_P0001\DE_2_W0002_P0001_T0001\TR1_W0001_P0002\TR1_2_W0001_P0002_T0001_R1_P5_K1_Ch2-Ch1.zen
1.260010e+00	7.533270e+00	20151204_gfpNIPBLcf1_Prometa\MitoSys2\LSM\gfpNIPBLcf1_Noc\rnd2\DE_W0002\DE_W0002_P0001\DE_2_W0002_P0001_T0001\TR1_W0001_P0002\TR1_2_W0001_P0002_T0001_R1_P5_K1_Ch2-Ch1.zen
1.320010e+00	1.013325e+01	20151204_gfpNIPBLcf1_Prometa\MitoSys2\LSM\gfpNIPBLcf1_Noc\rnd2\DE_W0002\DE_W0002_P0001\DE_2_W0002_P0001_T0001\TR1_W0001_P0002\TR1_2_W0001_P0002_T0001_R1_P5_K1_Ch2-Ch1.zen
1.380010e+00	1.079991e+01	20151204_gfpNIPBLcf1_Prometa\MitoSys2\LSM\gfpNIPBLcf1_Noc\rnd2\DE_W0002\DE_W0002_P0001\DE_2_W0002_P0001_T0001\TR1_W0001_P0002\TR1_2_W0001_P0002_T0001_R1_P5_K1_Ch2-Ch1.zen
1.440010e+00	1.161657e+01	20151204_gfpNIPBLcf1_Prometa\MitoSys2\LSM\gfpNIPBLcf1_Noc\rnd2\DE_W0002\DE_W0002_P0001\DE_2_W0002_P0001_T0001\TR1_W0001_P0002\TR1_2_W0001_P0002_T0001_R1_P5_K1_Ch2-Ch1.zen
1.500010e+00	1.228323e+01	20151204_gfpNIPBLcf1_Prometa\MitoSys2\LSM\gfpNIPBLcf1_Noc\rnd2\DE_W0002\DE_W0002_P0001\DE_2_W0002_P0001_T0001\TR1_W0001_P0002\TR1_2_W0001_P0002_T0001_R1_P5_K1_Ch2-Ch1.zen
1.560010e+00	1.284989e+01	20151204_gfpNIPBLcf1_Prometa\MitoSys2\LSM\gfpNIPBLcf1_Noc\rnd2\DE_W0002\DE_W0002_P0001\DE_2_W0002_P0001_T0001\TR1_W0001_P0002\TR1_2_W0001_P0002_T0001_R1_P5_K1_Ch2-Ch1.zen
1.620010e+00	1.023325e+01	20151204_gfpNIPBLcf1_Prometa\MitoSys2\LSM\gfpNIPBLcf1_Noc\rnd2\DE_W0002\DE_W0002_P0001\DE_2_W0002_P0001_T0001\TR1_W0001_P0002\TR1_2_W0001_P0002_T0001_R1_P5_K1_Ch2-Ch1.zen
1.680010e+00	1.023325e+01	20151204_gfpNIPBLcf1_Prometa\MitoSys2\LSM\gfpNIPBLcf1_Noc\rnd2\DE_W0002\DE_W0002_P0001\DE_2_W0002_P0001_T0001\TR1_W0001_P0002\TR1_2_W0001_P0002_T0001_R1_P5_K1_Ch2-Ch1.zen
1.740010e+00	8.599930e+00	20151204_gfpNIPBLcf1_Prometa\MitoSys2\LSM\gfpNIPBLcf1_Noc\rnd2\DE_W0002\DE_W0002_P0001\DE_2_W0002_P0001_T0001\TR1_W0001_P0002\TR1_2_W0001_P0002_T0001_R1_P5_K1_Ch2-Ch1.zen
1.800020e+00	7.599940e+00	20151204_gfpNIPBLcf1_Prometa\MitoSys2\LSM\gfpNIPBLcf1_Noc\rnd2\DE_W0002\DE_W0002_P0001\DE_2_W0002_P0001_T0001\TR1_W0001_P0002\TR1_2_W0001_P0002_T0001_R1_P5_K1_Ch2-Ch1.zen
1.860020e+00	6.699940e+00	20151204_gfpNIPBLcf1_Prometa\MitoSys2\LSM\gfpNIPBLcf1_Noc\rnd2\DE_W0002\DE_W0002_P0001\DE_2_W0002_P0001_T0001\TR1_W0001_P0002\TR1_2_W0001_P0002_T0001_R1_P5_K1_Ch2-Ch1.zen
1.920020e+00	9.233250e+00	20151204_gfpNIPBLcf1_Prometa\MitoSys2\LSM\gfpNIPBLcf1_Noc\rnd2\DE_W0002\DE_W0002_P0001\DE_2_W0002_P0001_T0001\TR1_W0001_P0002\TR1_2_W0001_P0002_T0001_R1_P5_K1_Ch2-Ch1.zen
1.980020e+00	8.833260e+00	20151204_gfpNIPBLcf1_Prometa\MitoSys2\LSM\gfpNIPBLcf1_Noc\rnd2\DE_W0002\DE_W0002_P0001\DE_2_W0002_P0001_T0001\TR1_W0001_P0002\TR1_2_W0001_P0002_T0001_R1_P5_K1_Ch2-Ch1.zen
2.040020e+00	9.966580e+00	20151204_gfpNIPBLcf1_Prometa\MitoSys2\LSM\gfpNIPBLcf1_Noc\rnd2\DE_W0002\DE_W0002_P0001\DE_2_W0002_P0001_T0001\TR1_W0001_P0002\TR1_2_W0001_P0002_T0001_R1_P5_K1_Ch2-Ch1.zen
2.100020e+00	1.284989e+01	20151204_gfpNIPBLcf1_Prometa\MitoSys2\LSM\gfpNIPBLcf1_Noc\rnd2\DE_W0002\DE_W0002_P0001\DE_2_W0002_P0001_T0001\TR1_W0001_P0002\TR1_2_W0001_P0002_T0001_R1_P5_K1_Ch2-Ch1.zen
2.160020e+00	1.064991e+01	20151204_gfpNIPBLcf1_Prometa\MitoSys2\LSM\gfpNIPBLcf1_Noc\rnd2\DE_W0002\DE_W0002_P0001\DE_2_W0002_P0001_T0001\TR1_W0001_P0002\TR1_2_W0001_P0002_T0001_R1_P5_K1_Ch2-Ch1.zen
2.220020e+00	8.066600e+00	20151204_gfpNIPBLcf1_Prometa\MitoSys2\LSM\gfpNIPBLcf1_Noc\rnd2\DE_W0002\DE_W0002_P0001\DE_2_W0002_P0001_T0001\TR1_W0001_P0002\TR1_2_W0001_P0002_T0001_R1_P5_K1_Ch2-Ch1.zen
2.280020e+00	7.933270e+00	20151204_gfpNIPBLcf1_Prometa\MitoSys2\LSM\gfpNIPBLcf1_Noc\rnd2\DE_W0002\DE_W0002_P0001\DE_2_W0002_P0001_T0001\TR1_W0001_P0002\TR1_2_W0001_P0002_T0001_R1_P5_K1_Ch2-Ch1.zen
2.340020e+00	8.949920e+00	20151204_gfpNIPBLcf1_Prometa\MitoSys2\LSM\gfpNIPBLcf1_Noc\rnd2\DE_W0002\DE_W0002_P0001\DE_2_W0002_P0001_T0001\TR1_W0001_P0002\TR1_2_W0001_P0002_T0001_R1_P5_K1_Ch2-Ch1.zen
2.400020e+00	9.449920e+00	20151204_gfpNIPBLcf1_Prometa\MitoSys2\LSM\gfpNIPBLcf1_Noc\rnd2\DE_W0002\DE_W0002_P0001\DE_2_W0002_P0001_T0001\TR1_W0001_P0002\TR1_2_W0001_P0002_T0001_R1_P5_K1_Ch2-Ch1.zen
2.460020e+00	8.099930e+00	20151204_gfpNIPBLcf1_Prometa\MitoSys2\LSM\gfpNIPBLcf1_Noc\rnd2\DE_W0002\DE_W0002_P0001\DE_2_W0002_P0001_T0001\TR1_W0001_P0002\TR1_2_W0001_P0002_T0001_R1_P5_K1_Ch2-Ch1.zen
2.520020e+00	9.216590e+00	20151204_gfpNIPBLcf1_Prometa\MitoSys2\LSM\gfpNIPBLcf1_Noc\rnd2\DE_W0002\DE_W0002_P0001\DE_2_W0002_P0001_T0001\TR1_W0001_P0002\TR1_2_W0001_P0002_T0001_R1_P5_K1_Ch2-Ch1.zen
2.580020e+00	9.633250e+00	20151204_gfpNIPBLcf1_Prometa\MitoSys2\LSM\gfpNIPBLcf1_Noc\rnd2\DE_W0002\DE_W0002_P0001\DE_2_W0002_P0001_T0001\TR1_W0001_P0002\TR1_2_W0001_P0002_T0001_R1_P5_K1_Ch2-Ch1.zen
2.640020e+00	1.038324e+01	20151204_gfpNIPBLcf1_Prometa\MitoSys2\LSM\gfpNIPBLcf1_Noc\rnd2\DE_W0002\DE_W0002_P0001\DE_2_W0002_P0001_T0001\TR1_W0001_P0002\TR1_2_W0001_P0002_T0001_R1_P5_K1_Ch2-Ch1.zen
2.700020e+00	1.041658e+01	20151204_gfpNIPBLcf1_Prometa\MitoSys2\LSM\gfpNIPBLcf1_Noc\rnd2\DE_W0002\DE_W0002_P0001\DE_2_W0002_P0001_T0001\TR1_W0001_P0002\TR1_2_W0001_P0002_T0001_R1_P5_K1_Ch2-Ch1.zen
2.760020e+00	6.966610e+00	20151204_gfpNIPBLcf1_Prometa\MitoSys2\LSM\gfpNIPBLcf1_Noc\rnd2\DE_W0002\DE_W0002_P0001\DE_2_W0002_P0001_T0001\TR1_W0001_P0002\TR1_2_W0001_P0002_T0001_R1_P5_K1_Ch2-Ch1.zen
2.820020e+00	1.043324e+01	20151204_gfpNIPBLcf1_Prometa\MitoSys2\LSM\gfpNIPBLcf1_Noc\rnd2\DE_W0002\DE_W0002_P0001\DE_2_W0002_P0001_T0001\TR1_W0001_P0002\TR1_2_W0001_P0002_T0001_R1_P5_K1_Ch2-Ch1.zen
2.880020e+00	1.393321e+01	20151204_gfpNIPBLcf1_Prometa\MitoSys2\LSM\gfpNIPBLcf1_Noc\rnd2\DE_W0002\DE_W0002_P0001\DE_2_W0002_P0001_T0001\TR1_W0001_P0002\TR1_2_W0001_P0002_T0001_R1_P5_K1_Ch2-Ch1.zen
2.940030e+00	1.108324e+01	20151204_gfpNIPBLcf1_Prometa\MitoSys2\LSM\gfpNIPBLcf1_Noc\rnd2\DE_W0002\DE_W0002_P0001\DE_2_W0002_P0001_T0001\TR1_W0001_P0002\TR1_2_W0001_P0002_T0001_R1_P5_K1_Ch2-Ch1.zen
3.000030e+00	1.154990e+01	20151204_gfpNIPBLcf1_Prometa\MitoSys2\LSM\gfpNIPBLcf1_Noc\rnd2\DE_W0002\DE_W0002_P0001\DE_2_W0002_P0001_T0001\TR1_W0001_P0002\TR1_2_W0001_P0002_T0001_R1_P5_K1_Ch2-Ch1.zen
3.060030e+00	9.433250e+00	20151204_gfpNIPBLcf1_Prometa\MitoSys2\LSM\gfpNIPBLcf1_Noc\rnd2\DE_W0002\DE_W0002_P0001\DE_2_W0002_P0001_T0001\TR1_W0001_P0002\TR1_2_W0001_P0002_T0001_R1_P5_K1_Ch2-Ch1.zen
3.120030e+00	1.083324e+01	20151204_gfpNIPBLcf1_Prometa\MitoSys2\LSM\gfpNIPBLcf1_Noc\rnd2\DE_W0002\DE_W0002_P0001\DE_2_W0002_P0001_T0001\TR1_W0001_P0002\TR1_2_W0001_P0002_T0001_R1_P5_K1_Ch2-Ch1.zen
3.180030e+00	9.399920e+00	20151204_gfpNIPBLcf1_Prometa\MitoSys2\LSM\gfpNIPBLcf1_Noc\rnd2\DE_W0002\DE_W0002_P0001\DE_2_W0002_P0001_T0001\TR1_W0001_P0002\TR1_2_W0001_P0002_T0001_R1_P5_K1_Ch2-Ch1.zen
3.240030e+00	1.038324e+01	20151204_gfpNIPBLcf1_Prometa\MitoSys2\LSM\gfpNIPBLcf1_Noc\rnd2\DE_W0002\DE_W0002_P0001\DE_2_W0002_P0001_T0001\TR1_W0001_P0002\TR1_2_W0001_P0002_T0001_R1_P5_K1_Ch2-Ch1.zen
3.300030e+00	8.683260e+00	20151204_gfpNIPBLcf1_Prometa\MitoSys2\LSM\gfpNIPBLcf1_Noc\rnd2\DE_W0002\DE_W0002_P0001\DE_2_W0002_P0001_T0001\TR1_W0001_P0002\TR1_2_W0001_P0002_T0001_R1_P5_K1_Ch2-Ch1.zen
3.360030e+00	1.163323e+01	20151204_gfpNIPBLcf1_Prometa\MitoSys2\LSM\gfpNIPBLcf1_Noc\rnd2\DE_W0002\DE_W0002_P0001\DE_2_W0002_P0001_T0001\TR1_W0001_P0002\TR1_2_W0001_P0002_T0001_R1_P5_K1_Ch2-Ch1.zen
3.420030e+00	1.308322e+01	20151204_gfpNIPBLcf1_Prometa\MitoSys2\LSM\gfpNIPBLcf1_Noc\rnd2\DE_W0002\DE_W0002_P0001\DE_2_W0002_P0001_T0001\TR1_W0001_P0002\TR1_2_W0001_P0002_T0001_R1_P5_K1_Ch2-Ch1.zen
3.480030e+00	9.783250e+00	20151204_gfpNIPBLcf1_Prometa\MitoSys2\LSM\gfpNIPBLcf1_Noc\rnd2\DE_W0002\DE_W0002_P0001\DE_2_W0002_P0001_T0001\TR1_W0001_P0002\TR1_2_W0001_P0002_T0001_R1_P5_K1_Ch2-Ch1.zen
3.540030e+00	1.069991e+01	20151204_gfpNIPBLcf1_Prometa\MitoSys2\LSM\gfpNIPBLcf1_Noc\rnd2\DE_W0002\DE_W0002_P0001\DE_2_W0002_P0001_T0001\TR1_W0001_P0002\TR1_2_W0001_P0002_T0001_R1_P5_K1_Ch2-Ch1.zen
3.600030e+00	1.076657e+01	20151204_gfpNIPBLcf1_Prometa\MitoSys2\LSM\gfpNIPBLcf1_Noc\rnd2\DE_W0002\DE_W0002_P0001\DE_2_W0002_P0001_T0001\TR1_W0001_P0002\TR1_2_W0001_P0002_T0001_R1_P5_K1_Ch2-Ch1.zen
3.660030e+00	9.983250e+00	20151204_gfpNIPBLcf1_Prometa\MitoSys2\LSM\gfpNIPBLcf1_Noc\rnd2\DE_W0002\DE_W0002_P0001\DE_2_W0002_P0001_T0001\TR1_W0001_P0002\TR1_2_W0001_P0002_T0001_R1_P5_K1_Ch2-Ch1.zen
3.720030e+00	1.008325e+01	20151204_gfpNIPBLcf1_Prometa\MitoSys2\LSM\gfpNIPBLcf1_Noc\rnd2\DE_W0002\DE_W0002_P0001\DE_2_W0002_P0001_T0001\TR1_W0001_P0002\TR1_2_W0001_P0002_T0001_R1_P5_K1_Ch2-Ch1.zen
3.780030e+00	1.141657e+01	20151204_gfpNIPBLcf1_Prometa\MitoSys2\LSM\gfpNIPBLcf1_Noc\rnd2\DE_W0002\DE_W0002_P0001\DE_2_W0002_P0001_T0001\TR1_W0001_P0002\TR1_2_W0001_P0002_T0001_R1_P5_K1_Ch2-Ch1.zen
3.840030e+00	1.053324e+01	20151204_gfpNIPBLcf1_Prometa\MitoSys2\LSM\gfpNIPBLcf1_Noc\rnd2\DE_W0002\DE_W0002_P0001\DE_2_W0002_P0001_T0001\TR1_W0001_P0002\TR1_2_W0001_P0002_T0001_R1_P5_K1_Ch2-Ch1.zen
3.900030e+00	1.066658e+01	20151204_gfpNIPBLcf1_Prometa\MitoSys2\LSM\gfpNIPBLcf1_Noc\rnd2\DE_W0002\DE_W0002_P0001\DE_2_W0002_P0001_T0001\TR1_W0001_P0002\TR1_2_W0001_P0002_T0001_R1_P5_K1_Ch2-Ch1.zen
3.960030e+00	9.983250e+00	20151204_gfpNIPBLcf1_Prometa\MitoSys2\LSM\gfpNIPBLcf1_Noc\rnd2\DE_W0002\DE_W0002_P0001\DE_2_W0002_P0001_T0001\TR1_W0001_P0002\TR1_2_W0001_P0002_T0001_R1_P5_K1_Ch2-Ch1.zen
4.020030e+00	8.333260e+00	20151204_gfpNIPBLcf1_Prometa\MitoSys2\LSM\gfpNIPBLcf1_Noc\rnd2\DE_W0002\DE_W0002_P0001\DE_2_W0002_P0001_T0001\TR1_W0001_P0002\TR1_2_W0001_P0002_T0001_R1_P5_K1_Ch2-Ch1.zen
4.080030e+00	7.899930e+00	20151204_gfpNIPBLcf1_Prometa\MitoSys2\LSM\gfpNIPBLcf1_Noc\rnd2\DE_W0002\DE_W0002_P0001\DE_2_W0002_P0001_T0001\TR1_W0001_P0002\TR1_2_W0001_P0002_T0001_R1_P5_K1_Ch2-Ch1.zen
4.140040e+00	9.333250e+00	20151204_gfpNIPBLcf1_Prometa\MitoSys2\LSM\gfpNIPBLcf1_Noc\rnd2\DE_W0002\DE_W0002_P0001\DE_2_W0002_P0001_T0001\TR1_W0001_P0002\TR1_2_W0001_P0002_T0001_R1_P5_K1_Ch2-Ch1.zen
4.200040e+00	9.816580e+00	20151204_gfpNIPBLcf1_Prometa\MitoSys2\LSM\gfpNIPBLcf1_Noc\rnd2\DE_W0002\DE_W0002_P0001\DE_2_W0002_P0001_T0001\TR1_W0001_P0002\TR1_2_W0001_P0002_T0001_R1_P5_K1_Ch2-Ch1.zen
4.260040e+00	1.099991e+01	20151204_gfpNIPBLcf1_Prometa\MitoSys2\LSM\gfpNIPBLcf1_Noc\rnd2\DE_W0002\DE_W0002_P0001\DE_2_W0002_P0001_T0001\TR1_W0001_P0002\TR1_2_W0001_P0002_T0001_R1_P5_K1_Ch2-Ch1.zen
4.320040e+00	1.254989e+01	20151204_gfpNIPBLcf1_Prometa\MitoSys2\LSM\gfpNIPBLcf1_Noc\rnd2\DE_W0002\DE_W0002_P0001\DE_2_W0002_P0001_T0001\TR1_W0001_P0002\TR1_2_W0001_P0002_T0001_R1_P5_K1_Ch2-Ch1.zen
4.380040e+00	1.441654e+01	20151204_gfpNIPBLcf1_Prometa\MitoSys2\LSM\gfpNIPBLcf1_Noc\rnd2\DE_W0002\DE_W0002_P0001\DE_2_W0002_P0001_T0001\TR1_W0001_P0002\TR1_2_W0001_P0002_T0001_R1_P5_K1_Ch2-Ch1.zen
4.440040e+00	1.421655e+01	20151204_gfpNIPBLcf1_Prometa\MitoSys2\LSM\gfpNIPBLcf1_Noc\rnd2\DE_W0002\DE_W0002_P0001\DE_2_W0002_P0001_T0001\TR1_W0001_P0002\TR1_2_W0001_P0002_T0001_R1_P5_K1_Ch2-Ch1.zen
4.500040e+00	1.009991e+01	20151204_gfpNIPBLcf1_Prometa\MitoSys2\LSM\gfpNIPBLcf1_Noc\rnd2\DE_W0002\DE_W0002_P0001\DE_2_W0002_P0001_T0001\TR1_W0001_P0002\TR1_2_W0001_P0002_T0001_R1_P5_K1_Ch2-Ch1.zen
4.560040e+00	9.966580e+00	20151204_gfpNIPBLcf1_Prometa\MitoSys2\LSM\gfpNIPBLcf1_Noc\rnd2\DE_W0002\DE_W0002_P0001\DE_2_W0002_P0001_T0001\TR1_W0001_P0002\TR1_2_W0001_P0002_T0001_R1_P5_K1_Ch2-Ch1.zen
4.620040e+00	9.383250e+00	20151204_gfpNIPBLcf1_Prometa\MitoSys2\LSM\gfpNIPBLcf1_Noc\rnd2\DE_W0002\DE_W0002_P0001\DE_2_W0002_P0001_T0001\TR1_W0001_P0002\TR1_2_W0001_P0002_T0001_R1_P5_K1_Ch2-Ch1.zen
4.680040e+00	1.201656e+01	20151204_gfpNIPBLcf1_Prometa\MitoSys2\LSM\gfpNIPBLcf1_Noc\rnd2\DE_W0002\DE_W0002_P0001\DE_2_W0002_P0001_T0001\TR1_W0001_P0002\TR1_2_W0001_P0002_T0001_R1_P5_K1_Ch2-Ch1.zen
4.740040e+00	1.171657e+01	20151204_gfpNIPBLcf1_Prometa\MitoSys2\LSM\gfpNIPBLcf1_Noc\rnd2\DE_W0002\DE_W0002_P0001\DE_2_W0002_P0001_T0001\TR1_W0001_P0002\TR1_2_W0001_P0002_T0001_R1_P5_K1_Ch2-Ch1.zen
4.800040e+00	1.211656e+01	20151204_gfpNIPBLcf1_Prometa\MitoSys2\LSM\gfpNIPBLcf1_Noc\rnd2\DE_W0002\DE_W0002_P0001\DE_2_W0002_P0001_T0001\TR1_W0001_P0002\TR1_2_W0001_P0002_T0001_R1_P5_K1_Ch2-Ch1.zen
4.860040e+00	1.389988e+01	20151204_gfpNIPBLcf1_Prometa\MitoSys2\LSM\gfpNIPBLcf1_Noc\rnd2\DE_W0002\DE_W0002_P0001\DE_2_W0002_P0001_T0001\TR1_W0001_P0002\TR1_2_W0001_P0002_T0001_R1_P5_K1_Ch2-Ch1.zen
4.920040e+00	1.143324e+01	20151204_gfpNIPBLcf1_Prometa\MitoSys2\LSM\gfpNIPBLcf1_Noc\rnd2\DE_W0002\DE_W0002_P0001\DE_2_W0002_P0001_T0001\TR1_W0001_P0002\TR1_2_W0001_P0002_T0001_R1_P5_K1_Ch2-Ch1.zen
4.980040e+00	9.649920e+00	20151204_gfpNIPBLcf1_Prometa\MitoSys2\LSM\gfpNIPBLcf1_Noc\rnd2\DE_W0002\DE_W0002_P0001\DE_2_W0002_P0001_T0001\TR1_W0001_P0002\TR1_2_W0001_P0002_T0001_R1_P5_K1_Ch2-Ch1.zen
5.040040e+00	1.196656e+01	20151204_gfpNIPBLcf1_Prometa\MitoSys2\LSM\gfpNIPBLcf1_Noc\rnd2\DE_W0002\DE_W0002_P0001\DE_2_W0002_P0001_T0001\TR1_W0001_P0002\TR1_2_W0001_P0002_T0001_R1_P5_K1_Ch2-Ch1.zen
5.100040e+00	1.181657e+01	20151204_gfpNIPBLcf1_Prometa\MitoSys2\LSM\gfpNIPBLcf1_Noc\rnd2\DE_W0002\DE_W0002_P0001\DE_2_W0002_P0001_T0001\TR1_W0001_P0002\TR1_2_W0001_P0002_T0001_R1_P5_K1_Ch2-Ch1.zen
5.160040e+00	1.158323e+01	20151204_gfpNIPBLcf1_Prometa\MitoSys2\LSM\gfpNIPBLcf1_Noc\rnd2\DE_W0002\DE_W0002_P0001\DE_2_W0002_P0001_T0001\TR1_W0001_P0002\TR1_2_W0001_P0002_T0001_R1_P5_K1_Ch2-Ch1.zen
5.220040e+00	9.583250e+00	20151204_gfpNIPBLcf1_Prometa\MitoSys2\LSM\gfpNIPBLcf1_Noc\rnd2\DE_W0002\DE_W0002_P0001\DE_2_W0002_P0001_T0001\TR1_W0001_P0002\TR1_2_W0001_P0002_T0001_R1_P5_K1_Ch2-Ch1.zen
5.280050e+00	8.916590e+00	20151204_gfpNIPBLcf1_Prometa\MitoSys2\LSM\gfpNIPBLcf1_Noc\rnd2\DE_W0002\DE_W0002_P0001\DE_2_W0002_P0001_T0001\TR1_W0001_P0002\TR1_2_W0001_P0002_T0001_R1_P5_K1_Ch2-Ch1.zen
5.340050e+00	1.046658e+01	20151204_gfpNIPBLcf1_Prometa\MitoSys2\LSM\gfpNIPBLcf1_Noc\rnd2\DE_W0002\DE_W0002_P0001\DE_2_W0002_P0001_T0001\TR1_W0001_P0002\TR1_2_W0001_P0002_T0001_R1_P5_K1_Ch2-Ch1.zen
5.400050e+00	8.699930e+00	20151204_gfpNIPBLcf1_Prometa\MitoSys2\LSM\gfpNIPBLcf1_Noc\rnd2\DE_W0002\DE_W0002_P0001\DE_2_W0002_P0001_T0001\TR1_W0001_P0002\TR1_2_W0001_P0002_T0001_R1_P5_K1_Ch2-Ch1.zen
5.460050e+00	1.149990e+01	20151204_gfpNIPBLcf1_Prometa\MitoSys2\LSM\gfpNIPBLcf1_Noc\rnd2\DE_W0002\DE_W0002_P0001\DE_2_W0002_P0001_T0001\TR1_W0001_P0002\TR1_2_W0001_P0002_T0001_R1_P5_K1_Ch2-Ch1.zen
5.520050e+00	1.218323e+01	20151204_gfpNIPBLcf1_Prometa\MitoSys2\LSM\gfpNIPBLcf1_Noc\rnd2\DE_W0002\DE_W0002_P0001\DE_2_W0002_P0001_T0001\TR1_W0001_P0002\TR1_2_W0001_P0002_T0001_R1_P5_K1_Ch2-Ch1.zen
5.580050e+00	1.008325e+01	20151204_gfpNIPBLcf1_Prometa\MitoSys2\LSM\gfpNIPBLcf1_Noc\rnd2\DE_W0002\DE_W0002_P0001\DE_2_W0002_P0001_T0001\TR1_W0001_P0002\TR1_2_W0001_P0002_T0001_R1_P5_K1_Ch2-Ch1.zen
5.640050e+00	1.169990e+01	20151204_gfpNIPBLcf1_Prometa\MitoSys2\LSM\gfpNIPBLcf1_Noc\rnd2\DE_W0002\DE_W0002_P0001\DE_2_W0002_P0001_T0001\TR1_W0001_P0002\TR1_2_W0001_P0002_T0001_R1_P5_K1_Ch2-Ch1.zen
5.700050e+00	1.141657e+01	20151204_gfpNIPBLcf1_Prometa\MitoSys2\LSM\gfpNIPBLcf1_Noc\rnd2\DE_W0002\DE_W0002_P0001\DE_2_W0002_P0001_T0001\TR1_W0001_P0002\TR1_2_W0001_P0002_T0001_R1_P5_K1_Ch2-Ch1.zen
5.760050e+00	1.158323e+01	20151204_gfpNIPBLcf1_Prometa\MitoSys2\LSM\gfpNIPBLcf1_Noc\rnd2\DE_W0002\DE_W0002_P0001\DE_2_W0002_P0001_T0001\TR1_W0001_P0002\TR1_2_W0001_P0002_T0001_R1_P5_K1_Ch2-Ch1.zen
5.820050e+00	1.144990e+01	20151204_gfpNIPBLcf1_Prometa\MitoSys2\LSM\gfpNIPBLcf1_Noc\rnd2\DE_W0002\DE_W0002_P0001\DE_2_W0002_P0001_T0001\TR1_W0001_P0002\TR1_2_W0001_P0002_T0001_R1_P5_K1_Ch2-Ch1.zen
5.880050e+00	9.766580e+00	20151204_gfpNIPBLcf1_Prometa\MitoSys2\LSM\gfpNIPBLcf1_Noc\rnd2\DE_W0002\DE_W0002_P0001\DE_2_W0002_P0001_T0001\TR1_W0001_P0002\TR1_2_W0001_P0002_T0001_R1_P5_K1_Ch2-Ch1.zen
5.940050e+00	9.633250e+00	20151204_gfpNIPBLcf1_Prometa\MitoSys2\LSM\gfpNIPBLcf1_Noc\rnd2\DE_W0002\DE_W0002_P0001\DE_2_W0002_P0001_T0001\TR1_W0001_P0002\TR1_2_W0001_P0002_T0001_R1_P5_K1_Ch2-Ch1.zen
6.000050e+00	9.966580e+00	20151204_gfpNIPBLcf1_Prometa\MitoSys2\LSM\gfpNIPBLcf1_Noc\rnd2\DE_W0002\DE_W0002_P0001\DE_2_W0002_P0001_T0001\TR1_W0001_P0002\TR1_2_W0001_P0002_T0001_R1_P5_K1_Ch2-Ch1.zen
6.060050e+00	1.178323e+01	20151204_gfpNIPBLcf1_Prometa\MitoSys2\LSM\gfpNIPBLcf1_Noc\rnd2\DE_W0002\DE_W0002_P0001\DE_2_W0002_P0001_T0001\TR1_W0001_P0002\TR1_2_W0001_P0002_T0001_R1_P5_K1_Ch2-Ch1.zen
6.120050e+00	1.086657e+01	20151204_gfpNIPBLcf1_Prometa\MitoSys2\LSM\gfpNIPBLcf1_Noc\rnd2\DE_W0002\DE_W0002_P0001\DE_2_W0002_P0001_T0001\TR1_W0001_P0002\TR1_2_W0001_P0002_T0001_R1_P5_K1_Ch2-Ch1.zen
6.180050e+00	1.068324e+01	20151204_gfpNIPBLcf1_Prometa\MitoSys2\LSM\gfpNIPBLcf1_Noc\rnd2\DE_W0002\DE_W0002_P0001\DE_2_W0002_P0001_T0001\TR1_W0001_P0002\TR1_2_W0001_P0002_T0001_R1_P5_K1_Ch2-Ch1.zen
6.240050e+00	1.098324e+01	20151204_gfpNIPBLcf1_Prometa\MitoSys2\LSM\gfpNIPBLcf1_Noc\rnd2\DE_W0002\DE_W0002_P0001\DE_2_W0002_P0001_T0001\TR1_W0001_P0002\TR1_2_W0001_P0002_T0001_R1_P5_K1_Ch2-Ch1.zen
6.300050e+00	1.089991e+01	20151204_gfpNIPBLcf1_Prometa\MitoSys2\LSM\gfpNIPBLcf1_Noc\rnd2\DE_W0002\DE_W0002_P0001\DE_2_W0002_P0001_T0001\TR1_W0001_P0002\TR1_2_W0001_P0002_T0001_R1_P5_K1_Ch2-Ch1.zen
6.360050e+00	1.349988e+01	20151204_gfpNIPBLcf1_Prometa\MitoSys2\LSM\gfpNIPBLcf1_Noc\rnd2\DE_W0002\DE_W0002_P0001\DE_2_W0002_P0001_T0001\TR1_W0001_P0002\TR1_2_W0001_P0002_T0001_R1_P5_K1_Ch2-Ch1.zen
6.420050e+00	1.264989e+01	20151204_gfpNIPBLcf1_Prometa\MitoSys2\LSM\gfpNIPBLcf1_Noc\rnd2\DE_W0002\DE_W0002_P0001\DE_2_W0002_P0001_T0001\TR1_W0001_P0002\TR1_2_W0001_P0002_T0001_R1_P5_K1_Ch2-Ch1.zen
6.480060e+00	1.268322e+01	20151204_gfpNIPBLcf1_Prometa\MitoSys2\LSM\gfpNIPBLcf1_Noc\rnd2\DE_W0002\DE_W0002_P0001\DE_2_W0002_P0001_T0001\TR1_W0001_P0002\TR1_2_W0001_P0002_T0001_R1_P5_K1_Ch2-Ch1.zen
6.540060e+00	9.199920e+00	20151204_gfpNIPBLcf1_Prometa\MitoSys2\LSM\gfpNIPBLcf1_Noc\rnd2\DE_W0002\DE_W0002_P0001\DE_2_W0002_P0001_T0001\TR1_W0001_P0002\TR1_2_W0001_P0002_T0001_R1_P5_K1_Ch2-Ch1.zen
6.600060e+00	8.683260e+00	20151204_gfpNIPBLcf1_Prometa\MitoSys2\LSM\gfpNIPBLcf1_Noc\rnd2\DE_W0002\DE_W0002_P0001\DE_2_W0002_P0001_T0001\TR1_W0001_P0002\TR1_2_W0001_P0002_T0001_R1_P5_K1_Ch2-Ch1.zen
6.660060e+00	1.054991e+01	20151204_gfpNIPBLcf1_Prometa\MitoSys2\LSM\gfpNIPBLcf1_Noc\rnd2\DE_W0002\DE_W0002_P0001\DE_2_W0002_P0001_T0001\TR1_W0001_P0002\TR1_2_W0001_P0002_T0001_R1_P5_K1_Ch2-Ch1.zen
6.720060e+00	1.381655e+01	20151204_gfpNIPBLcf1_Prometa\MitoSys2\LSM\gfpNIPBLcf1_Noc\rnd2\DE_W0002\DE_W0002_P0001\DE_2_W0002_P0001_T0001\TR1_W0001_P0002\TR1_2_W0001_P0002_T0001_R1_P5_K1_Ch2-Ch1.zen
6.780060e+00	1.103324e+01	20151204_gfpNIPBLcf1_Prometa\MitoSys2\LSM\gfpNIPBLcf1_Noc\rnd2\DE_W0002\DE_W0002_P0001\DE_2_W0002_P0001_T0001\TR1_W0001_P0002\TR1_2_W0001_P0002_T0001_R1_P5_K1_Ch2-Ch1.zen
6.840060e+00	9.683250e+00	20151204_gfpNIPBLcf1_Prometa\MitoSys2\LSM\gfpNIPBLcf1_Noc\rnd2\DE_W0002\DE_W0002_P0001\DE_2_W0002_P0001_T0001\TR1_W0001_P0002\TR1_2_W0001_P0002_T0001_R1_P5_K1_Ch2-Ch1.zen
6.900060e+00	7.833270e+00	20151204_gfpNIPBLcf1_Prometa\MitoSys2\LSM\gfpNIPBLcf1_Noc\rnd2\DE_W0002\DE_W0002_P0001\DE_2_W0002_P0001_T0001\TR1_W0001_P0002\TR1_2_W0001_P0002_T0001_R1_P5_K1_Ch2-Ch1.zen
6.960060e+00	9.266590e+00	20151204_gfpNIPBLcf1_Prometa\MitoSys2\LSM\gfpNIPBLcf1_Noc\rnd2\DE_W0002\DE_W0002_P0001\DE_2_W0002_P0001_T0001\TR1_W0001_P0002\TR1_2_W0001_P0002_T0001_R1_P5_K1_Ch2-Ch1.zen
7.020060e+00	1.154990e+01	20151204_gfpNIPBLcf1_Prometa\MitoSys2\LSM\gfpNIPBLcf1_Noc\rnd2\DE_W0002\DE_W0002_P0001\DE_2_W0002_P0001_T0001\TR1_W0001_P0002\TR1_2_W0001_P0002_T0001_R1_P5_K1_Ch2-Ch1.zen
7.080060e+00	9.399920e+00	20151204_gfpNIPBLcf1_Prometa\MitoSys2\LSM\gfpNIPBLcf1_Noc\rnd2\DE_W0002\DE_W0002_P0001\DE_2_W0002_P0001_T0001\TR1_W0001_P0002\TR1_2_W0001_P0002_T0001_R1_P5_K1_Ch2-Ch1.zen
7.140060e+00	6.249950e+00	20151204_gfpNIPBLcf1_Prometa\MitoSys2\LSM\gfpNIPBLcf1_Noc\rnd2\DE_W0002\DE_W0002_P0001\DE_2_W0002_P0001_T0001\TR1_W0001_P0002\TR1_2_W0001_P0002_T0001_R1_P5_K1_Ch2-Ch1.zen
7.200060e+00	1.134990e+01	20151204_gfpNIPBLcf1_Prometa\MitoSys2\LSM\gfpNIPBLcf1_Noc\rnd2\DE_W0002\DE_W0002_P0001\DE_2_W0002_P0001_T0001\TR1_W0001_P0002\TR1_2_W0001_P0002_T0001_R1_P5_K1_Ch2-Ch1.zen
7.260060e+00	1.164990e+01	20151204_gfpNIPBLcf1_Prometa\MitoSys2\LSM\gfpNIPBLcf1_Noc\rnd2\DE_W0002\DE_W0002_P0001\DE_2_W0002_P0001_T0001\TR1_W0001_P0002\TR1_2_W0001_P0002_T0001_R1_P5_K1_Ch2-Ch1.zen
7.320060e+00	9.583250e+00	20151204_gfpNIPBLcf1_Prometa\MitoSys2\LSM\gfpNIPBLcf1_Noc\rnd2\DE_W0002\DE_W0002_P0001\DE_2_W0002_P0001_T0001\TR1_W0001_P0002\TR1_2_W0001_P0002_T0001_R1_P5_K1_Ch2-Ch1.zen
7.380060e+00	1.011658e+01	20151204_gfpNIPBLcf1_Prometa\MitoSys2\LSM\gfpNIPBLcf1_Noc\rnd2\DE_W0002\DE_W0002_P0001\DE_2_W0002_P0001_T0001\TR1_W0001_P0002\TR1_2_W0001_P0002_T0001_R1_P5_K1_Ch2-Ch1.zen
7.440060e+00	8.216600e+00	20151204_gfpNIPBLcf1_Prometa\MitoSys2\LSM\gfpNIPBLcf1_Noc\rnd2\DE_W0002\DE_W0002_P0001\DE_2_W0002_P0001_T0001\TR1_W0001_P0002\TR1_2_W0001_P0002_T0001_R1_P5_K1_Ch2-Ch1.zen
7.500060e+00	1.094991e+01	20151204_gfpNIPBLcf1_Prometa\MitoSys2\LSM\gfpNIPBLcf1_Noc\rnd2\DE_W0002\DE_W0002_P0001\DE_2_W0002_P0001_T0001\TR1_W0001_P0002\TR1_2_W0001_P0002_T0001_R1_P5_K1_Ch2-Ch1.zen
7.560060e+00	1.166657e+01	20151204_gfpNIPBLcf1_Prometa\MitoSys2\LSM\gfpNIPBLcf1_Noc\rnd2\DE_W0002\DE_W0002_P0001\DE_2_W0002_P0001_T0001\TR1_W0001_P0002\TR1_2_W0001_P0002_T0001_R1_P5_K1_Ch2-Ch1.zen
7.620070e+00	9.266590e+00	20151204_gfpNIPBLcf1_Prometa\MitoSys2\LSM\gfpNIPBLcf1_Noc\rnd2\DE_W0002\DE_W0002_P0001\DE_2_W0002_P0001_T0001\TR1_W0001_P0002\TR1_2_W0001_P0002_T0001_R1_P5_K1_Ch2-Ch1.zen
7.680070e+00	1.013325e+01	20151204_gfpNIPBLcf1_Prometa\MitoSys2\LSM\gfpNIPBLcf1_Noc\rnd2\DE_W0002\DE_W0002_P0001\DE_2_W0002_P0001_T0001\TR1_W0001_P0002\TR1_2_W0001_P0002_T0001_R1_P5_K1_Ch2-Ch1.zen
7.740070e+00	1.094991e+01	20151204_gfpNIPBLcf1_Prometa\MitoSys2\LSM\gfpNIPBLcf1_Noc\rnd2\DE_W0002\DE_W0002_P0001\DE_2_W0002_P0001_T0001\TR1_W0001_P0002\TR1_2_W0001_P0002_T0001_R1_P5_K1_Ch2-Ch1.zen
7.800070e+00	9.033260e+00	20151204_gfpNIPBLcf1_Prometa\MitoSys2\LSM\gfpNIPBLcf1_Noc\rnd2\DE_W0002\DE_W0002_P0001\DE_2_W0002_P0001_T0001\TR1_W0001_P0002\TR1_2_W0001_P0002_T0001_R1_P5_K1_Ch2-Ch1.zen
7.860070e+00	8.599930e+00	20151204_gfpNIPBLcf1_Prometa\MitoSys2\LSM\gfpNIPBLcf1_Noc\rnd2\DE_W0002\DE_W0002_P0001\DE_2_W0002_P0001_T0001\TR1_W0001_P0002\TR1_2_W0001_P0002_T0001_R1_P5_K1_Ch2-Ch1.zen
7.920070e+00	1.158323e+01	20151204_gfpNIPBLcf1_Prometa\MitoSys2\LSM\gfpNIPBLcf1_Noc\rnd2\DE_W0002\DE_W0002_P0001\DE_2_W0002_P0001_T0001\TR1_W0001_P0002\TR1_2_W0001_P0002_T0001_R1_P5_K1_Ch2-Ch1.zen
7.980070e+00	1.219990e+01	20151204_gfpNIPBLcf1_Prometa\MitoSys2\LSM\gfpNIPBLcf1_Noc\rnd2\DE_W0002\DE_W0002_P0001\DE_2_W0002_P0001_T0001\TR1_W0001_P0002\TR1_2_W0001_P0002_T0001_R1_P5_K1_Ch2-Ch1.zen
8.040070e+00	1.096657e+01	20151204_gfpNIPBLcf1_Prometa\MitoSys2\LSM\gfpNIPBLcf1_Noc\rnd2\DE_W0002\DE_W0002_P0001\DE_2_W0002_P0001_T0001\TR1_W0001_P0002\TR1_2_W0001_P0002_T0001_R1_P5_K1_Ch2-Ch1.zen
8.100070e+00	9.366590e+00	20151204_gfpNIPBLcf1_Prometa\MitoSys2\LSM\gfpNIPBLcf1_Noc\rnd2\DE_W0002\DE_W0002_P0001\DE_2_W0002_P0001_T0001\TR1_W0001_P0002\TR1_2_W0001_P0002_T0001_R1_P5_K1_Ch2-Ch1.zen
8.160070e+00	1.004991e+01	20151204_gfpNIPBLcf1_Prometa\MitoSys2\LSM\gfpNIPBLcf1_Noc\rnd2\DE_W0002\DE_W0002_P0001\DE_2_W0002_P0001_T0001\TR1_W0001_P0002\TR1_2_W0001_P0002_T0001_R1_P5_K1_Ch2-Ch1.zen
8.220070e+00	1.174990e+01	20151204_gfpNIPBLcf1_Prometa\MitoSys2\LSM\gfpNIPBLcf1_Noc\rnd2\DE_W0002\DE_W0002_P0001\DE_2_W0002_P0001_T0001\TR1_W0001_P0002\TR1_2_W0001_P0002_T0001_R1_P5_K1_Ch2-Ch1.zen
8.280070e+00	1.033325e+01	20151204_gfpNIPBLcf1_Prometa\MitoSys2\LSM\gfpNIPBLcf1_Noc\rnd2\DE_W0002\DE_W0002_P0001\DE_2_W0002_P0001_T0001\TR1_W0001_P0002\TR1_2_W0001_P0002_T0001_R1_P5_K1_Ch2-Ch1.zen
8.340070e+00	1.089991e+01	20151204_gfpNIPBLcf1_Prometa\MitoSys2\LSM\gfpNIPBLcf1_Noc\rnd2\DE_W0002\DE_W0002_P0001\DE_2_W0002_P0001_T0001\TR1_W0001_P0002\TR1_2_W0001_P0002_T0001_R1_P5_K1_Ch2-Ch1.zen
8.400070e+00	9.816580e+00	20151204_gfpNIPBLcf1_Prometa\MitoSys2\LSM\gfpNIPBLcf1_Noc\rnd2\DE_W0002\DE_W0002_P0001\DE_2_W0002_P0001_T0001\TR1_W0001_P0002\TR1_2_W0001_P0002_T0001_R1_P5_K1_Ch2-Ch1.zen
8.460070e+00	8.616590e+00	20151204_gfpNIPBLcf1_Prometa\MitoSys2\LSM\gfpNIPBLcf1_Noc\rnd2\DE_W0002\DE_W0002_P0001\DE_2_W0002_P0001_T0001\TR1_W0001_P0002\TR1_2_W0001_P0002_T0001_R1_P5_K1_Ch2-Ch1.zen
8.520070e+00	9.033260e+00	20151204_gfpNIPBLcf1_Prometa\MitoSys2\LSM\gfpNIPBLcf1_Noc\rnd2\DE_W0002\DE_W0002_P0001\DE_2_W0002_P0001_T0001\TR1_W0001_P0002\TR1_2_W0001_P0002_T0001_R1_P5_K1_Ch2-Ch1.zen
8.580070e+00	9.916580e+00	20151204_gfpNIPBLcf1_Prometa\MitoSys2\LSM\gfpNIPBLcf1_Noc\rnd2\DE_W0002\DE_W0002_P0001\DE_2_W0002_P0001_T0001\TR1_W0001_P0002\TR1_2_W0001_P0002_T0001_R1_P5_K1_Ch2-Ch1.zen
8.640070e+00	9.349920e+00	20151204_gfpNIPBLcf1_Prometa\MitoSys2\LSM\gfpNIPBLcf1_Noc\rnd2\DE_W0002\DE_W0002_P0001\DE_2_W0002_P0001_T0001\TR1_W0001_P0002\TR1_2_W0001_P0002_T0001_R1_P5_K1_Ch2-Ch1.zen
8.700070e+00	8.633260e+00	20151204_gfpNIPBLcf1_Prometa\MitoSys2\LSM\gfpNIPBLcf1_Noc\rnd2\DE_W0002\DE_W0002_P0001\DE_2_W0002_P0001_T0001\TR1_W0001_P0002\TR1_2_W0001_P0002_T0001_R1_P5_K1_Ch2-Ch1.zen
8.760070e+00	1.158323e+01	20151204_gfpNIPBLcf1_Prometa\MitoSys2\LSM\gfpNIPBLcf1_Noc\rnd2\DE_W0002\DE_W0002_P0001\DE_2_W0002_P0001_T0001\TR1_W0001_P0002\TR1_2_W0001_P0002_T0001_R1_P5_K1_Ch2-Ch1.zen
8.820080e+00	6.916610e+00	20151204_gfpNIPBLcf1_Prometa\MitoSys2\LSM\gfpNIPBLcf1_Noc\rnd2\DE_W0002\DE_W0002_P0001\DE_2_W0002_P0001_T0001\TR1_W0001_P0002\TR1_2_W0001_P0002_T0001_R1_P5_K1_Ch2-Ch1.zen
8.880080e+00	1.073324e+01	20151204_gfpNIPBLcf1_Prometa\MitoSys2\LSM\gfpNIPBLcf1_Noc\rnd2\DE_W0002\DE_W0002_P0001\DE_2_W0002_P0001_T0001\TR1_W0001_P0002\TR1_2_W0001_P0002_T0001_R1_P5_K1_Ch2-Ch1.zen
8.940080e+00	8.949920e+00	20151204_gfpNIPBLcf1_Prometa\MitoSys2\LSM\gfpNIPBLcf1_Noc\rnd2\DE_W0002\DE_W0002_P0001\DE_2_W0002_P0001_T0001\TR1_W0001_P0002\TR1_2_W0001_P0002_T0001_R1_P5_K1_Ch2-Ch1.zen
9.000080e+00	1.123324e+01	20151204_gfpNIPBLcf1_Prometa\MitoSys2\LSM\gfpNIPBLcf1_Noc\rnd2\DE_W0002\DE_W0002_P0001\DE_2_W0002_P0001_T0001\TR1_W0001_P0002\TR1_2_W0001_P0002_T0001_R1_P5_K1_Ch2-Ch1.zen
9.060080e+00	1.034991e+01	20151204_gfpNIPBLcf1_Prometa\MitoSys2\LSM\gfpNIPBLcf1_Noc\rnd2\DE_W0002\DE_W0002_P0001\DE_2_W0002_P0001_T0001\TR1_W0001_P0002\TR1_2_W0001_P0002_T0001_R1_P5_K1_Ch2-Ch1.zen
9.120080e+00	1.079991e+01	20151204_gfpNIPBLcf1_Prometa\MitoSys2\LSM\gfpNIPBLcf1_Noc\rnd2\DE_W0002\DE_W0002_P0001\DE_2_W0002_P0001_T0001\TR1_W0001_P0002\TR1_2_W0001_P0002_T0001_R1_P5_K1_Ch2-Ch1.zen
9.180080e+00	1.226656e+01	20151204_gfpNIPBLcf1_Prometa\MitoSys2\LSM\gfpNIPBLcf1_Noc\rnd2\DE_W0002\DE_W0002_P0001\DE_2_W0002_P0001_T0001\TR1_W0001_P0002\TR1_2_W0001_P0002_T0001_R1_P5_K1_Ch2-Ch1.zen
9.240080e+00	1.374988e+01	20151204_gfpNIPBLcf1_Prometa\MitoSys2\LSM\gfpNIPBLcf1_Noc\rnd2\DE_W0002\DE_W0002_P0001\DE_2_W0002_P0001_T0001\TR1_W0001_P0002\TR1_2_W0001_P0002_T0001_R1_P5_K1_Ch2-Ch1.zen
9.300080e+00	1.374988e+01	20151204_gfpNIPBLcf1_Prometa\MitoSys2\LSM\gfpNIPBLcf1_Noc\rnd2\DE_W0002\DE_W0002_P0001\DE_2_W0002_P0001_T0001\TR1_W0001_P0002\TR1_2_W0001_P0002_T0001_R1_P5_K1_Ch2-Ch1.zen
9.360080e+00	1.173323e+01	20151204_gfpNIPBLcf1_Prometa\MitoSys2\LSM\gfpNIPBLcf1_Noc\rnd2\DE_W0002\DE_W0002_P0001\DE_2_W0002_P0001_T0001\TR1_W0001_P0002\TR1_2_W0001_P0002_T0001_R1_P5_K1_Ch2-Ch1.zen
9.420080e+00	1.056658e+01	20151204_gfpNIPBLcf1_Prometa\MitoSys2\LSM\gfpNIPBLcf1_Noc\rnd2\DE_W0002\DE_W0002_P0001\DE_2_W0002_P0001_T0001\TR1_W0001_P0002\TR1_2_W0001_P0002_T0001_R1_P5_K1_Ch2-Ch1.zen
9.480080e+00	1.284989e+01	20151204_gfpNIPBLcf1_Prometa\MitoSys2\LSM\gfpNIPBLcf1_Noc\rnd2\DE_W0002\DE_W0002_P0001\DE_2_W0002_P0001_T0001\TR1_W0001_P0002\TR1_2_W0001_P0002_T0001_R1_P5_K1_Ch2-Ch1.zen
9.540080e+00	1.041658e+01	20151204_gfpNIPBLcf1_Prometa\MitoSys2\LSM\gfpNIPBLcf1_Noc\rnd2\DE_W0002\DE_W0002_P0001\DE_2_W0002_P0001_T0001\TR1_W0001_P0002\TR1_2_W0001_P0002_T0001_R1_P5_K1_Ch2-Ch1.zen
9.600080e+00	1.004991e+01	20151204_gfpNIPBLcf1_Prometa\MitoSys2\LSM\gfpNIPBLcf1_Noc\rnd2\DE_W0002\DE_W0002_P0001\DE_2_W0002_P0001_T0001\TR1_W0001_P0002\TR1_2_W0001_P0002_T0001_R1_P5_K1_Ch2-Ch1.zen
9.660080e+00	8.316600e+00	20151204_gfpNIPBLcf1_Prometa\MitoSys2\LSM\gfpNIPBLcf1_Noc\rnd2\DE_W0002\DE_W0002_P0001\DE_2_W0002_P0001_T0001\TR1_W0001_P0002\TR1_2_W0001_P0002_T0001_R1_P5_K1_Ch2-Ch1.zen
9.720080e+00	1.001658e+01	20151204_gfpNIPBLcf1_Prometa\MitoSys2\LSM\gfpNIPBLcf1_Noc\rnd2\DE_W0002\DE_W0002_P0001\DE_2_W0002_P0001_T0001\TR1_W0001_P0002\TR1_2_W0001_P0002_T0001_R1_P5_K1_Ch2-Ch1.zen
9.780080e+00	1.003325e+01	20151204_gfpNIPBLcf1_Prometa\MitoSys2\LSM\gfpNIPBLcf1_Noc\rnd2\DE_W0002\DE_W0002_P0001\DE_2_W0002_P0001_T0001\TR1_W0001_P0002\TR1_2_W0001_P0002_T0001_R1_P5_K1_Ch2-Ch1.zen
9.840080e+00	9.533250e+00	20151204_gfpNIPBLcf1_Prometa\MitoSys2\LSM\gfpNIPBLcf1_Noc\rnd2\DE_W0002\DE_W0002_P0001\DE_2_W0002_P0001_T0001\TR1_W0001_P0002\TR1_2_W0001_P0002_T0001_R1_P5_K1_Ch2-Ch1.zen
9.900080e+00	1.139990e+01	20151204_gfpNIPBLcf1_Prometa\MitoSys2\LSM\gfpNIPBLcf1_Noc\rnd2\DE_W0002\DE_W0002_P0001\DE_2_W0002_P0001_T0001\TR1_W0001_P0002\TR1_2_W0001_P0002_T0001_R1_P5_K1_Ch2-Ch1.zen
9.960080e+00	9.699920e+00	20151204_gfpNIPBLcf1_Prometa\MitoSys2\LSM\gfpNIPBLcf1_Noc\rnd2\DE_W0002\DE_W0002_P0001\DE_2_W0002_P0001_T0001\TR1_W0001_P0002\TR1_2_W0001_P0002_T0001_R1_P5_K1_Ch2-Ch1.zen
1.002009e+01	9.233250e+00	20151204_gfpNIPBLcf1_Prometa\MitoSys2\LSM\gfpNIPBLcf1_Noc\rnd2\DE_W0002\DE_W0002_P0001\DE_2_W0002_P0001_T0001\TR1_W0001_P0002\TR1_2_W0001_P0002_T0001_R1_P5_K1_Ch2-Ch1.zen
1.008009e+01	9.749920e+00	20151204_gfpNIPBLcf1_Prometa\MitoSys2\LSM\gfpNIPBLcf1_Noc\rnd2\DE_W0002\DE_W0002_P0001\DE_2_W0002_P0001_T0001\TR1_W0001_P0002\TR1_2_W0001_P0002_T0001_R1_P5_K1_Ch2-Ch1.zen
1.014009e+01	1.259989e+01	20151204_gfpNIPBLcf1_Prometa\MitoSys2\LSM\gfpNIPBLcf1_Noc\rnd2\DE_W0002\DE_W0002_P0001\DE_2_W0002_P0001_T0001\TR1_W0001_P0002\TR1_2_W0001_P0002_T0001_R1_P5_K1_Ch2-Ch1.zen
1.020009e+01	1.053324e+01	20151204_gfpNIPBLcf1_Prometa\MitoSys2\LSM\gfpNIPBLcf1_Noc\rnd2\DE_W0002\DE_W0002_P0001\DE_2_W0002_P0001_T0001\TR1_W0001_P0002\TR1_2_W0001_P0002_T0001_R1_P5_K1_Ch2-Ch1.zen
1.026009e+01	1.061658e+01	20151204_gfpNIPBLcf1_Prometa\MitoSys2\LSM\gfpNIPBLcf1_Noc\rnd2\DE_W0002\DE_W0002_P0001\DE_2_W0002_P0001_T0001\TR1_W0001_P0002\TR1_2_W0001_P0002_T0001_R1_P5_K1_Ch2-Ch1.zen
1.032009e+01	8.466590e+00	20151204_gfpNIPBLcf1_Prometa\MitoSys2\LSM\gfpNIPBLcf1_Noc\rnd2\DE_W0002\DE_W0002_P0001\DE_2_W0002_P0001_T0001\TR1_W0001_P0002\TR1_2_W0001_P0002_T0001_R1_P5_K1_Ch2-Ch1.zen
1.038009e+01	8.183260e+00	20151204_gfpNIPBLcf1_Prometa\MitoSys2\LSM\gfpNIPBLcf1_Noc\rnd2\DE_W0002\DE_W0002_P0001\DE_2_W0002_P0001_T0001\TR1_W0001_P0002\TR1_2_W0001_P0002_T0001_R1_P5_K1_Ch2-Ch1.zen
1.044009e+01	1.078324e+01	20151204_gfpNIPBLcf1_Prometa\MitoSys2\LSM\gfpNIPBLcf1_Noc\rnd2\DE_W0002\DE_W0002_P0001\DE_2_W0002_P0001_T0001\TR1_W0001_P0002\TR1_2_W0001_P0002_T0001_R1_P5_K1_Ch2-Ch1.zen
1.050009e+01	9.149920e+00	20151204_gfpNIPBLcf1_Prometa\MitoSys2\LSM\gfpNIPBLcf1_Noc\rnd2\DE_W0002\DE_W0002_P0001\DE_2_W0002_P0001_T0001\TR1_W0001_P0002\TR1_2_W0001_P0002_T0001_R1_P5_K1_Ch2-Ch1.zen
1.056009e+01	8.016600e+00	20151204_gfpNIPBLcf1_Prometa\MitoSys2\LSM\gfpNIPBLcf1_Noc\rnd2\DE_W0002\DE_W0002_P0001\DE_2_W0002_P0001_T0001\TR1_W0001_P0002\TR1_2_W0001_P0002_T0001_R1_P5_K1_Ch2-Ch1.zen
1.062009e+01	7.999930e+00	20151204_gfpNIPBLcf1_Prometa\MitoSys2\LSM\gfpNIPBLcf1_Noc\rnd2\DE_W0002\DE_W0002_P0001\DE_2_W0002_P0001_T0001\TR1_W0001_P0002\TR1_2_W0001_P0002_T0001_R1_P5_K1_Ch2-Ch1.zen
1.068009e+01	9.149920e+00	20151204_gfpNIPBLcf1_Prometa\MitoSys2\LSM\gfpNIPBLcf1_Noc\rnd2\DE_W0002\DE_W0002_P0001\DE_2_W0002_P0001_T0001\TR1_W0001_P0002\TR1_2_W0001_P0002_T0001_R1_P5_K1_Ch2-Ch1.zen
1.074009e+01	8.616590e+00	20151204_gfpNIPBLcf1_Prometa\MitoSys2\LSM\gfpNIPBLcf1_Noc\rnd2\DE_W0002\DE_W0002_P0001\DE_2_W0002_P0001_T0001\TR1_W0001_P0002\TR1_2_W0001_P0002_T0001_R1_P5_K1_Ch2-Ch1.zen
1.080009e+01	1.119990e+01	20151204_gfpNIPBLcf1_Prometa\MitoSys2\LSM\gfpNIPBLcf1_Noc\rnd2\DE_W0002\DE_W0002_P0001\DE_2_W0002_P0001_T0001\TR1_W0001_P0002\TR1_2_W0001_P0002_T0001_R1_P5_K1_Ch2-Ch1.zen
1.086009e+01	8.766590e+00	20151204_gfpNIPBLcf1_Prometa\MitoSys2\LSM\gfpNIPBLcf1_Noc\rnd2\DE_W0002\DE_W0002_P0001\DE_2_W0002_P0001_T0001\TR1_W0001_P0002\TR1_2_W0001_P0002_T0001_R1_P5_K1_Ch2-Ch1.zen
1.092009e+01	1.093324e+01	20151204_gfpNIPBLcf1_Prometa\MitoSys2\LSM\gfpNIPBLcf1_Noc\rnd2\DE_W0002\DE_W0002_P0001\DE_2_W0002_P0001_T0001\TR1_W0001_P0002\TR1_2_W0001_P0002_T0001_R1_P5_K1_Ch2-Ch1.zen
1.098009e+01	1.003325e+01	20151204_gfpNIPBLcf1_Prometa\MitoSys2\LSM\gfpNIPBLcf1_Noc\rnd2\DE_W0002\DE_W0002_P0001\DE_2_W0002_P0001_T0001\TR1_W0001_P0002\TR1_2_W0001_P0002_T0001_R1_P5_K1_Ch2-Ch1.zen
1.104009e+01	8.866590e+00	20151204_gfpNIPBLcf1_Prometa\MitoSys2\LSM\gfpNIPBLcf1_Noc\rnd2\DE_W0002\DE_W0002_P0001\DE_2_W0002_P0001_T0001\TR1_W0001_P0002\TR1_2_W0001_P0002_T0001_R1_P5_K1_Ch2-Ch1.zen
1.110009e+01	1.159990e+01	20151204_gfpNIPBLcf1_Prometa\MitoSys2\LSM\gfpNIPBLcf1_Noc\rnd2\DE_W0002\DE_W0002_P0001\DE_2_W0002_P0001_T0001\TR1_W0001_P0002\TR1_2_W0001_P0002_T0001_R1_P5_K1_Ch2-Ch1.zen
1.116010e+01	1.018325e+01	20151204_gfpNIPBLcf1_Prometa\MitoSys2\LSM\gfpNIPBLcf1_Noc\rnd2\DE_W0002\DE_W0002_P0001\DE_2_W0002_P0001_T0001\TR1_W0001_P0002\TR1_2_W0001_P0002_T0001_R1_P5_K1_Ch2-Ch1.zen
1.122010e+01	1.196656e+01	20151204_gfpNIPBLcf1_Prometa\MitoSys2\LSM\gfpNIPBLcf1_Noc\rnd2\DE_W0002\DE_W0002_P0001\DE_2_W0002_P0001_T0001\TR1_W0001_P0002\TR1_2_W0001_P0002_T0001_R1_P5_K1_Ch2-Ch1.zen
1.128010e+01	7.833270e+00	20151204_gfpNIPBLcf1_Prometa\MitoSys2\LSM\gfpNIPBLcf1_Noc\rnd2\DE_W0002\DE_W0002_P0001\DE_2_W0002_P0001_T0001\TR1_W0001_P0002\TR1_2_W0001_P0002_T0001_R1_P5_K1_Ch2-Ch1.zen
1.134010e+01	8.883260e+00	20151204_gfpNIPBLcf1_Prometa\MitoSys2\LSM\gfpNIPBLcf1_Noc\rnd2\DE_W0002\DE_W0002_P0001\DE_2_W0002_P0001_T0001\TR1_W0001_P0002\TR1_2_W0001_P0002_T0001_R1_P5_K1_Ch2-Ch1.zen
1.140010e+01	1.004991e+01	20151204_gfpNIPBLcf1_Prometa\MitoSys2\LSM\gfpNIPBLcf1_Noc\rnd2\DE_W0002\DE_W0002_P0001\DE_2_W0002_P0001_T0001\TR1_W0001_P0002\TR1_2_W0001_P0002_T0001_R1_P5_K1_Ch2-Ch1.zen
1.146010e+01	1.008325e+01	20151204_gfpNIPBLcf1_Prometa\MitoSys2\LSM\gfpNIPBLcf1_Noc\rnd2\DE_W0002\DE_W0002_P0001\DE_2_W0002_P0001_T0001\TR1_W0001_P0002\TR1_2_W0001_P0002_T0001_R1_P5_K1_Ch2-Ch1.zen
1.152010e+01	9.266590e+00	20151204_gfpNIPBLcf1_Prometa\MitoSys2\LSM\gfpNIPBLcf1_Noc\rnd2\DE_W0002\DE_W0002_P0001\DE_2_W0002_P0001_T0001\TR1_W0001_P0002\TR1_2_W0001_P0002_T0001_R1_P5_K1_Ch2-Ch1.zen
1.158010e+01	8.216600e+00	20151204_gfpNIPBLcf1_Prometa\MitoSys2\LSM\gfpNIPBLcf1_Noc\rnd2\DE_W0002\DE_W0002_P0001\DE_2_W0002_P0001_T0001\TR1_W0001_P0002\TR1_2_W0001_P0002_T0001_R1_P5_K1_Ch2-Ch1.zen
1.164010e+01	1.098324e+01	20151204_gfpNIPBLcf1_Prometa\MitoSys2\LSM\gfpNIPBLcf1_Noc\rnd2\DE_W0002\DE_W0002_P0001\DE_2_W0002_P0001_T0001\TR1_W0001_P0002\TR1_2_W0001_P0002_T0001_R1_P5_K1_Ch2-Ch1.zen
1.170010e+01	7.566600e+00	20151204_gfpNIPBLcf1_Prometa\MitoSys2\LSM\gfpNIPBLcf1_Noc\rnd2\DE_W0002\DE_W0002_P0001\DE_2_W0002_P0001_T0001\TR1_W0001_P0002\TR1_2_W0001_P0002_T0001_R1_P5_K1_Ch2-Ch1.zen
1.176010e+01	8.399930e+00	20151204_gfpNIPBLcf1_Prometa\MitoSys2\LSM\gfpNIPBLcf1_Noc\rnd2\DE_W0002\DE_W0002_P0001\DE_2_W0002_P0001_T0001\TR1_W0001_P0002\TR1_2_W0001_P0002_T0001_R1_P5_K1_Ch2-Ch1.zen
1.182010e+01	8.116600e+00	20151204_gfpNIPBLcf1_Prometa\MitoSys2\LSM\gfpNIPBLcf1_Noc\rnd2\DE_W0002\DE_W0002_P0001\DE_2_W0002_P0001_T0001\TR1_W0001_P0002\TR1_2_W0001_P0002_T0001_R1_P5_K1_Ch2-Ch1.zen
1.188010e+01	1.206656e+01	20151204_gfpNIPBLcf1_Prometa\MitoSys2\LSM\gfpNIPBLcf1_Noc\rnd2\DE_W0002\DE_W0002_P0001\DE_2_W0002_P0001_T0001\TR1_W0001_P0002\TR1_2_W0001_P0002_T0001_R1_P5_K1_Ch2-Ch1.zen
1.194010e+01	1.149990e+01	20151204_gfpNIPBLcf1_Prometa\MitoSys2\LSM\gfpNIPBLcf1_Noc\rnd2\DE_W0002\DE_W0002_P0001\DE_2_W0002_P0001_T0001\TR1_W0001_P0002\TR1_2_W0001_P0002_T0001_R1_P5_K1_Ch2-Ch1.zen
1.200010e+01	9.883250e+00	20151204_gfpNIPBLcf1_Prometa\MitoSys2\LSM\gfpNIPBLcf1_Noc\rnd2\DE_W0002\DE_W0002_P0001\DE_2_W0002_P0001_T0001\TR1_W0001_P0002\TR1_2_W0001_P0002_T0001_R1_P5_K1_Ch2-Ch1.zen
1.206010e+01	9.933250e+00	20151204_gfpNIPBLcf1_Prometa\MitoSys2\LSM\gfpNIPBLcf1_Noc\rnd2\DE_W0002\DE_W0002_P0001\DE_2_W0002_P0001_T0001\TR1_W0001_P0002\TR1_2_W0001_P0002_T0001_R1_P5_K1_Ch2-Ch1.zen
1.212010e+01	8.916590e+00	20151204_gfpNIPBLcf1_Prometa\MitoSys2\LSM\gfpNIPBLcf1_Noc\rnd2\DE_W0002\DE_W0002_P0001\DE_2_W0002_P0001_T0001\TR1_W0001_P0002\TR1_2_W0001_P0002_T0001_R1_P5_K1_Ch2-Ch1.zen
1.218010e+01	9.549920e+00	20151204_gfpNIPBLcf1_Prometa\MitoSys2\LSM\gfpNIPBLcf1_Noc\rnd2\DE_W0002\DE_W0002_P0001\DE_2_W0002_P0001_T0001\TR1_W0001_P0002\TR1_2_W0001_P0002_T0001_R1_P5_K1_Ch2-Ch1.zen
1.224010e+01	8.416590e+00	20151204_gfpNIPBLcf1_Prometa\MitoSys2\LSM\gfpNIPBLcf1_Noc\rnd2\DE_W0002\DE_W0002_P0001\DE_2_W0002_P0001_T0001\TR1_W0001_P0002\TR1_2_W0001_P0002_T0001_R1_P5_K1_Ch2-Ch1.zen
1.230011e+01	9.899920e+00	20151204_gfpNIPBLcf1_Prometa\MitoSys2\LSM\gfpNIPBLcf1_Noc\rnd2\DE_W0002\DE_W0002_P0001\DE_2_W0002_P0001_T0001\TR1_W0001_P0002\TR1_2_W0001_P0002_T0001_R1_P5_K1_Ch2-Ch1.zen
1.236011e+01	9.749920e+00	20151204_gfpNIPBLcf1_Prometa\MitoSys2\LSM\gfpNIPBLcf1_Noc\rnd2\DE_W0002\DE_W0002_P0001\DE_2_W0002_P0001_T0001\TR1_W0001_P0002\TR1_2_W0001_P0002_T0001_R1_P5_K1_Ch2-Ch1.zen
1.242011e+01	7.449940e+00	20151204_gfpNIPBLcf1_Prometa\MitoSys2\LSM\gfpNIPBLcf1_Noc\rnd2\DE_W0002\DE_W0002_P0001\DE_2_W0002_P0001_T0001\TR1_W0001_P0002\TR1_2_W0001_P0002_T0001_R1_P5_K1_Ch2-Ch1.zen
1.248011e+01	7.316600e+00	20151204_gfpNIPBLcf1_Prometa\MitoSys2\LSM\gfpNIPBLcf1_Noc\rnd2\DE_W0002\DE_W0002_P0001\DE_2_W0002_P0001_T0001\TR1_W0001_P0002\TR1_2_W0001_P0002_T0001_R1_P5_K1_Ch2-Ch1.zen
1.254011e+01	7.983260e+00	20151204_gfpNIPBLcf1_Prometa\MitoSys2\LSM\gfpNIPBLcf1_Noc\rnd2\DE_W0002\DE_W0002_P0001\DE_2_W0002_P0001_T0001\TR1_W0001_P0002\TR1_2_W0001_P0002_T0001_R1_P5_K1_Ch2-Ch1.zen
1.260011e+01	9.199920e+00	20151204_gfpNIPBLcf1_Prometa\MitoSys2\LSM\gfpNIPBLcf1_Noc\rnd2\DE_W0002\DE_W0002_P0001\DE_2_W0002_P0001_T0001\TR1_W0001_P0002\TR1_2_W0001_P0002_T0001_R1_P5_K1_Ch2-Ch1.zen
1.266011e+01	8.916590e+00	20151204_gfpNIPBLcf1_Prometa\MitoSys2\LSM\gfpNIPBLcf1_Noc\rnd2\DE_W0002\DE_W0002_P0001\DE_2_W0002_P0001_T0001\TR1_W0001_P0002\TR1_2_W0001_P0002_T0001_R1_P5_K1_Ch2-Ch1.zen
1.272011e+01	8.366600e+00	20151204_gfpNIPBLcf1_Prometa\MitoSys2\LSM\gfpNIPBLcf1_Noc\rnd2\DE_W0002\DE_W0002_P0001\DE_2_W0002_P0001_T0001\TR1_W0001_P0002\TR1_2_W0001_P0002_T0001_R1_P5_K1_Ch2-Ch1.zen
1.278011e+01	8.666590e+00	20151204_gfpNIPBLcf1_Prometa\MitoSys2\LSM\gfpNIPBLcf1_Noc\rnd2\DE_W0002\DE_W0002_P0001\DE_2_W0002_P0001_T0001\TR1_W0001_P0002\TR1_2_W0001_P0002_T0001_R1_P5_K1_Ch2-Ch1.zen
1.284011e+01	7.749930e+00	20151204_gfpNIPBLcf1_Prometa\MitoSys2\LSM\gfpNIPBLcf1_Noc\rnd2\DE_W0002\DE_W0002_P0001\DE_2_W0002_P0001_T0001\TR1_W0001_P0002\TR1_2_W0001_P0002_T0001_R1_P5_K1_Ch2-Ch1.zen
1.290011e+01	6.966610e+00	20151204_gfpNIPBLcf1_Prometa\MitoSys2\LSM\gfpNIPBLcf1_Noc\rnd2\DE_W0002\DE_W0002_P0001\DE_2_W0002_P0001_T0001\TR1_W0001_P0002\TR1_2_W0001_P0002_T0001_R1_P5_K1_Ch2-Ch1.zen
1.296011e+01	7.516600e+00	20151204_gfpNIPBLcf1_Prometa\MitoSys2\LSM\gfpNIPBLcf1_Noc\rnd2\DE_W0002\DE_W0002_P0001\DE_2_W0002_P0001_T0001\TR1_W0001_P0002\TR1_2_W0001_P0002_T0001_R1_P5_K1_Ch2-Ch1.zen
1.302011e+01	1.159990e+01	20151204_gfpNIPBLcf1_Prometa\MitoSys2\LSM\gfpNIPBLcf1_Noc\rnd2\DE_W0002\DE_W0002_P0001\DE_2_W0002_P0001_T0001\TR1_W0001_P0002\TR1_2_W0001_P0002_T0001_R1_P5_K1_Ch2-Ch1.zen
1.308011e+01	8.533260e+00	20151204_gfpNIPBLcf1_Prometa\MitoSys2\LSM\gfpNIPBLcf1_Noc\rnd2\DE_W0002\DE_W0002_P0001\DE_2_W0002_P0001_T0001\TR1_W0001_P0002\TR1_2_W0001_P0002_T0001_R1_P5_K1_Ch2-Ch1.zen
1.314011e+01	9.583250e+00	20151204_gfpNIPBLcf1_Prometa\MitoSys2\LSM\gfpNIPBLcf1_Noc\rnd2\DE_W0002\DE_W0002_P0001\DE_2_W0002_P0001_T0001\TR1_W0001_P0002\TR1_2_W0001_P0002_T0001_R1_P5_K1_Ch2-Ch1.zen
1.320011e+01	9.183260e+00	20151204_gfpNIPBLcf1_Prometa\MitoSys2\LSM\gfpNIPBLcf1_Noc\rnd2\DE_W0002\DE_W0002_P0001\DE_2_W0002_P0001_T0001\TR1_W0001_P0002\TR1_2_W0001_P0002_T0001_R1_P5_K1_Ch2-Ch1.zen
1.326011e+01	9.199920e+00	20151204_gfpNIPBLcf1_Prometa\MitoSys2\LSM\gfpNIPBLcf1_Noc\rnd2\DE_W0002\DE_W0002_P0001\DE_2_W0002_P0001_T0001\TR1_W0001_P0002\TR1_2_W0001_P0002_T0001_R1_P5_K1_Ch2-Ch1.zen
1.332011e+01	9.766580e+00	20151204_gfpNIPBLcf1_Prometa\MitoSys2\LSM\gfpNIPBLcf1_Noc\rnd2\DE_W0002\DE_W0002_P0001\DE_2_W0002_P0001_T0001\TR1_W0001_P0002\TR1_2_W0001_P0002_T0001_R1_P5_K1_Ch2-Ch1.zen
1.338011e+01	7.966600e+00	20151204_gfpNIPBLcf1_Prometa\MitoSys2\LSM\gfpNIPBLcf1_Noc\rnd2\DE_W0002\DE_W0002_P0001\DE_2_W0002_P0001_T0001\TR1_W0001_P0002\TR1_2_W0001_P0002_T0001_R1_P5_K1_Ch2-Ch1.zen
1.344011e+01	9.333250e+00	20151204_gfpNIPBLcf1_Prometa\MitoSys2\LSM\gfpNIPBLcf1_Noc\rnd2\DE_W0002\DE_W0002_P0001\DE_2_W0002_P0001_T0001\TR1_W0001_P0002\TR1_2_W0001_P0002_T0001_R1_P5_K1_Ch2-Ch1.zen
1.350012e+01	8.833260e+00	20151204_gfpNIPBLcf1_Prometa\MitoSys2\LSM\gfpNIPBLcf1_Noc\rnd2\DE_W0002\DE_W0002_P0001\DE_2_W0002_P0001_T0001\TR1_W0001_P0002\TR1_2_W0001_P0002_T0001_R1_P5_K1_Ch2-Ch1.zen
1.356012e+01	1.001658e+01	20151204_gfpNIPBLcf1_Prometa\MitoSys2\LSM\gfpNIPBLcf1_Noc\rnd2\DE_W0002\DE_W0002_P0001\DE_2_W0002_P0001_T0001\TR1_W0001_P0002\TR1_2_W0001_P0002_T0001_R1_P5_K1_Ch2-Ch1.zen
1.362012e+01	9.749920e+00	20151204_gfpNIPBLcf1_Prometa\MitoSys2\LSM\gfpNIPBLcf1_Noc\rnd2\DE_W0002\DE_W0002_P0001\DE_2_W0002_P0001_T0001\TR1_W0001_P0002\TR1_2_W0001_P0002_T0001_R1_P5_K1_Ch2-Ch1.zen
1.368012e+01	8.816590e+00	20151204_gfpNIPBLcf1_Prometa\MitoSys2\LSM\gfpNIPBLcf1_Noc\rnd2\DE_W0002\DE_W0002_P0001\DE_2_W0002_P0001_T0001\TR1_W0001_P0002\TR1_2_W0001_P0002_T0001_R1_P5_K1_Ch2-Ch1.zen
1.374012e+01	8.416590e+00	20151204_gfpNIPBLcf1_Prometa\MitoSys2\LSM\gfpNIPBLcf1_Noc\rnd2\DE_W0002\DE_W0002_P0001\DE_2_W0002_P0001_T0001\TR1_W0001_P0002\TR1_2_W0001_P0002_T0001_R1_P5_K1_Ch2-Ch1.zen
1.380012e+01	1.074991e+01	20151204_gfpNIPBLcf1_Prometa\MitoSys2\LSM\gfpNIPBLcf1_Noc\rnd2\DE_W0002\DE_W0002_P0001\DE_2_W0002_P0001_T0001\TR1_W0001_P0002\TR1_2_W0001_P0002_T0001_R1_P5_K1_Ch2-Ch1.zen
1.386012e+01	8.749930e+00	20151204_gfpNIPBLcf1_Prometa\MitoSys2\LSM\gfpNIPBLcf1_Noc\rnd2\DE_W0002\DE_W0002_P0001\DE_2_W0002_P0001_T0001\TR1_W0001_P0002\TR1_2_W0001_P0002_T0001_R1_P5_K1_Ch2-Ch1.zen
1.392012e+01	9.416590e+00	20151204_gfpNIPBLcf1_Prometa\MitoSys2\LSM\gfpNIPBLcf1_Noc\rnd2\DE_W0002\DE_W0002_P0001\DE_2_W0002_P0001_T0001\TR1_W0001_P0002\TR1_2_W0001_P0002_T0001_R1_P5_K1_Ch2-Ch1.zen
1.398012e+01	1.009991e+01	20151204_gfpNIPBLcf1_Prometa\MitoSys2\LSM\gfpNIPBLcf1_Noc\rnd2\DE_W0002\DE_W0002_P0001\DE_2_W0002_P0001_T0001\TR1_W0001_P0002\TR1_2_W0001_P0002_T0001_R1_P5_K1_Ch2-Ch1.zen
1.404012e+01	9.699920e+00	20151204_gfpNIPBLcf1_Prometa\MitoSys2\LSM\gfpNIPBLcf1_Noc\rnd2\DE_W0002\DE_W0002_P0001\DE_2_W0002_P0001_T0001\TR1_W0001_P0002\TR1_2_W0001_P0002_T0001_R1_P5_K1_Ch2-Ch1.zen
1.410012e+01	9.783250e+00	20151204_gfpNIPBLcf1_Prometa\MitoSys2\LSM\gfpNIPBLcf1_Noc\rnd2\DE_W0002\DE_W0002_P0001\DE_2_W0002_P0001_T0001\TR1_W0001_P0002\TR1_2_W0001_P0002_T0001_R1_P5_K1_Ch2-Ch1.zen
1.416012e+01	9.349920e+00	20151204_gfpNIPBLcf1_Prometa\MitoSys2\LSM\gfpNIPBLcf1_Noc\rnd2\DE_W0002\DE_W0002_P0001\DE_2_W0002_P0001_T0001\TR1_W0001_P0002\TR1_2_W0001_P0002_T0001_R1_P5_K1_Ch2-Ch1.zen
1.422012e+01	8.716590e+00	20151204_gfpNIPBLcf1_Prometa\MitoSys2\LSM\gfpNIPBLcf1_Noc\rnd2\DE_W0002\DE_W0002_P0001\DE_2_W0002_P0001_T0001\TR1_W0001_P0002\TR1_2_W0001_P0002_T0001_R1_P5_K1_Ch2-Ch1.zen
1.428012e+01	8.866590e+00	20151204_gfpNIPBLcf1_Prometa\MitoSys2\LSM\gfpNIPBLcf1_Noc\rnd2\DE_W0002\DE_W0002_P0001\DE_2_W0002_P0001_T0001\TR1_W0001_P0002\TR1_2_W0001_P0002_T0001_R1_P5_K1_Ch2-Ch1.zen
1.434012e+01	8.999920e+00	20151204_gfpNIPBLcf1_Prometa\MitoSys2\LSM\gfpNIPBLcf1_Noc\rnd2\DE_W0002\DE_W0002_P0001\DE_2_W0002_P0001_T0001\TR1_W0001_P0002\TR1_2_W0001_P0002_T0001_R1_P5_K1_Ch2-Ch1.zen
1.440012e+01	9.516590e+00	20151204_gfpNIPBLcf1_Prometa\MitoSys2\LSM\gfpNIPBLcf1_Noc\rnd2\DE_W0002\DE_W0002_P0001\DE_2_W0002_P0001_T0001\TR1_W0001_P0002\TR1_2_W0001_P0002_T0001_R1_P5_K1_Ch2-Ch1.zen
1.446012e+01	9.016590e+00	20151204_gfpNIPBLcf1_Prometa\MitoSys2\LSM\gfpNIPBLcf1_Noc\rnd2\DE_W0002\DE_W0002_P0001\DE_2_W0002_P0001_T0001\TR1_W0001_P0002\TR1_2_W0001_P0002_T0001_R1_P5_K1_Ch2-Ch1.zen
1.452012e+01	9.783250e+00	20151204_gfpNIPBLcf1_Prometa\MitoSys2\LSM\gfpNIPBLcf1_Noc\rnd2\DE_W0002\DE_W0002_P0001\DE_2_W0002_P0001_T0001\TR1_W0001_P0002\TR1_2_W0001_P0002_T0001_R1_P5_K1_Ch2-Ch1.zen
1.458012e+01	6.733280e+00	20151204_gfpNIPBLcf1_Prometa\MitoSys2\LSM\gfpNIPBLcf1_Noc\rnd2\DE_W0002\DE_W0002_P0001\DE_2_W0002_P0001_T0001\TR1_W0001_P0002\TR1_2_W0001_P0002_T0001_R1_P5_K1_Ch2-Ch1.zen
1.464013e+01	5.733280e+00	20151204_gfpNIPBLcf1_Prometa\MitoSys2\LSM\gfpNIPBLcf1_Noc\rnd2\DE_W0002\DE_W0002_P0001\DE_2_W0002_P0001_T0001\TR1_W0001_P0002\TR1_2_W0001_P0002_T0001_R1_P5_K1_Ch2-Ch1.zen
1.470013e+01	7.166610e+00	20151204_gfpNIPBLcf1_Prometa\MitoSys2\LSM\gfpNIPBLcf1_Noc\rnd2\DE_W0002\DE_W0002_P0001\DE_2_W0002_P0001_T0001\TR1_W0001_P0002\TR1_2_W0001_P0002_T0001_R1_P5_K1_Ch2-Ch1.zen
1.476013e+01	6.849940e+00	20151204_gfpNIPBLcf1_Prometa\MitoSys2\LSM\gfpNIPBLcf1_Noc\rnd2\DE_W0002\DE_W0002_P0001\DE_2_W0002_P0001_T0001\TR1_W0001_P0002\TR1_2_W0001_P0002_T0001_R1_P5_K1_Ch2-Ch1.zen
1.482013e+01	9.283250e+00	20151204_gfpNIPBLcf1_Prometa\MitoSys2\LSM\gfpNIPBLcf1_Noc\rnd2\DE_W0002\DE_W0002_P0001\DE_2_W0002_P0001_T0001\TR1_W0001_P0002\TR1_2_W0001_P0002_T0001_R1_P5_K1_Ch2-Ch1.zen
1.488013e+01	9.316590e+00	20151204_gfpNIPBLcf1_Prometa\MitoSys2\LSM\gfpNIPBLcf1_Noc\rnd2\DE_W0002\DE_W0002_P0001\DE_2_W0002_P0001_T0001\TR1_W0001_P0002\TR1_2_W0001_P0002_T0001_R1_P5_K1_Ch2-Ch1.zen
1.494013e+01	9.933250e+00	20151204_gfpNIPBLcf1_Prometa\MitoSys2\LSM\gfpNIPBLcf1_Noc\rnd2\DE_W0002\DE_W0002_P0001\DE_2_W0002_P0001_T0001\TR1_W0001_P0002\TR1_2_W0001_P0002_T0001_R1_P5_K1_Ch2-Ch1.zen
1.500013e+01	1.066658e+01	20151204_gfpNIPBLcf1_Prometa\MitoSys2\LSM\gfpNIPBLcf1_Noc\rnd2\DE_W0002\DE_W0002_P0001\DE_2_W0002_P0001_T0001\TR1_W0001_P0002\TR1_2_W0001_P0002_T0001_R1_P5_K1_Ch2-Ch1.zen
1.506013e+01	9.649920e+00	20151204_gfpNIPBLcf1_Prometa\MitoSys2\LSM\gfpNIPBLcf1_Noc\rnd2\DE_W0002\DE_W0002_P0001\DE_2_W0002_P0001_T0001\TR1_W0001_P0002\TR1_2_W0001_P0002_T0001_R1_P5_K1_Ch2-Ch1.zen
1.512013e+01	8.549930e+00	20151204_gfpNIPBLcf1_Prometa\MitoSys2\LSM\gfpNIPBLcf1_Noc\rnd2\DE_W0002\DE_W0002_P0001\DE_2_W0002_P0001_T0001\TR1_W0001_P0002\TR1_2_W0001_P0002_T0001_R1_P5_K1_Ch2-Ch1.zen
1.518013e+01	8.816590e+00	20151204_gfpNIPBLcf1_Prometa\MitoSys2\LSM\gfpNIPBLcf1_Noc\rnd2\DE_W0002\DE_W0002_P0001\DE_2_W0002_P0001_T0001\TR1_W0001_P0002\TR1_2_W0001_P0002_T0001_R1_P5_K1_Ch2-Ch1.zen
1.524013e+01	9.966580e+00	20151204_gfpNIPBLcf1_Prometa\MitoSys2\LSM\gfpNIPBLcf1_Noc\rnd2\DE_W0002\DE_W0002_P0001\DE_2_W0002_P0001_T0001\TR1_W0001_P0002\TR1_2_W0001_P0002_T0001_R1_P5_K1_Ch2-Ch1.zen
1.530013e+01	9.316590e+00	20151204_gfpNIPBLcf1_Prometa\MitoSys2\LSM\gfpNIPBLcf1_Noc\rnd2\DE_W0002\DE_W0002_P0001\DE_2_W0002_P0001_T0001\TR1_W0001_P0002\TR1_2_W0001_P0002_T0001_R1_P5_K1_Ch2-Ch1.zen
1.536013e+01	1.098324e+01	20151204_gfpNIPBLcf1_Prometa\MitoSys2\LSM\gfpNIPBLcf1_Noc\rnd2\DE_W0002\DE_W0002_P0001\DE_2_W0002_P0001_T0001\TR1_W0001_P0002\TR1_2_W0001_P0002_T0001_R1_P5_K1_Ch2-Ch1.zen
1.542013e+01	1.068324e+01	20151204_gfpNIPBLcf1_Prometa\MitoSys2\LSM\gfpNIPBLcf1_Noc\rnd2\DE_W0002\DE_W0002_P0001\DE_2_W0002_P0001_T0001\TR1_W0001_P0002\TR1_2_W0001_P0002_T0001_R1_P5_K1_Ch2-Ch1.zen
1.548013e+01	7.216610e+00	20151204_gfpNIPBLcf1_Prometa\MitoSys2\LSM\gfpNIPBLcf1_Noc\rnd2\DE_W0002\DE_W0002_P0001\DE_2_W0002_P0001_T0001\TR1_W0001_P0002\TR1_2_W0001_P0002_T0001_R1_P5_K1_Ch2-Ch1.zen
1.554013e+01	8.666590e+00	20151204_gfpNIPBLcf1_Prometa\MitoSys2\LSM\gfpNIPBLcf1_Noc\rnd2\DE_W0002\DE_W0002_P0001\DE_2_W0002_P0001_T0001\TR1_W0001_P0002\TR1_2_W0001_P0002_T0001_R1_P5_K1_Ch2-Ch1.zen
1.560013e+01	9.849920e+00	20151204_gfpNIPBLcf1_Prometa\MitoSys2\LSM\gfpNIPBLcf1_Noc\rnd2\DE_W0002\DE_W0002_P0001\DE_2_W0002_P0001_T0001\TR1_W0001_P0002\TR1_2_W0001_P0002_T0001_R1_P5_K1_Ch2-Ch1.zen
1.566013e+01	9.533250e+00	20151204_gfpNIPBLcf1_Prometa\MitoSys2\LSM\gfpNIPBLcf1_Noc\rnd2\DE_W0002\DE_W0002_P0001\DE_2_W0002_P0001_T0001\TR1_W0001_P0002\TR1_2_W0001_P0002_T0001_R1_P5_K1_Ch2-Ch1.zen
1.572013e+01	1.044991e+01	20151204_gfpNIPBLcf1_Prometa\MitoSys2\LSM\gfpNIPBLcf1_Noc\rnd2\DE_W0002\DE_W0002_P0001\DE_2_W0002_P0001_T0001\TR1_W0001_P0002\TR1_2_W0001_P0002_T0001_R1_P5_K1_Ch2-Ch1.zen
1.578014e+01	1.248323e+01	20151204_gfpNIPBLcf1_Prometa\MitoSys2\LSM\gfpNIPBLcf1_Noc\rnd2\DE_W0002\DE_W0002_P0001\DE_2_W0002_P0001_T0001\TR1_W0001_P0002\TR1_2_W0001_P0002_T0001_R1_P5_K1_Ch2-Ch1.zen
1.584014e+01	1.209990e+01	20151204_gfpNIPBLcf1_Prometa\MitoSys2\LSM\gfpNIPBLcf1_Noc\rnd2\DE_W0002\DE_W0002_P0001\DE_2_W0002_P0001_T0001\TR1_W0001_P0002\TR1_2_W0001_P0002_T0001_R1_P5_K1_Ch2-Ch1.zen
1.590014e+01	9.149920e+00	20151204_gfpNIPBLcf1_Prometa\MitoSys2\LSM\gfpNIPBLcf1_Noc\rnd2\DE_W0002\DE_W0002_P0001\DE_2_W0002_P0001_T0001\TR1_W0001_P0002\TR1_2_W0001_P0002_T0001_R1_P5_K1_Ch2-Ch1.zen
1.596014e+01	9.616580e+00	20151204_gfpNIPBLcf1_Prometa\MitoSys2\LSM\gfpNIPBLcf1_Noc\rnd2\DE_W0002\DE_W0002_P0001\DE_2_W0002_P0001_T0001\TR1_W0001_P0002\TR1_2_W0001_P0002_T0001_R1_P5_K1_Ch2-Ch1.zen
1.602014e+01	1.223323e+01	20151204_gfpNIPBLcf1_Prometa\MitoSys2\LSM\gfpNIPBLcf1_Noc\rnd2\DE_W0002\DE_W0002_P0001\DE_2_W0002_P0001_T0001\TR1_W0001_P0002\TR1_2_W0001_P0002_T0001_R1_P5_K1_Ch2-Ch1.zen
1.608014e+01	1.128324e+01	20151204_gfpNIPBLcf1_Prometa\MitoSys2\LSM\gfpNIPBLcf1_Noc\rnd2\DE_W0002\DE_W0002_P0001\DE_2_W0002_P0001_T0001\TR1_W0001_P0002\TR1_2_W0001_P0002_T0001_R1_P5_K1_Ch2-Ch1.zen
1.614014e+01	1.031658e+01	20151204_gfpNIPBLcf1_Prometa\MitoSys2\LSM\gfpNIPBLcf1_Noc\rnd2\DE_W0002\DE_W0002_P0001\DE_2_W0002_P0001_T0001\TR1_W0001_P0002\TR1_2_W0001_P0002_T0001_R1_P5_K1_Ch2-Ch1.zen
1.620014e+01	1.046658e+01	20151204_gfpNIPBLcf1_Prometa\MitoSys2\LSM\gfpNIPBLcf1_Noc\rnd2\DE_W0002\DE_W0002_P0001\DE_2_W0002_P0001_T0001\TR1_W0001_P0002\TR1_2_W0001_P0002_T0001_R1_P5_K1_Ch2-Ch1.zen
1.626014e+01	9.416590e+00	20151204_gfpNIPBLcf1_Prometa\MitoSys2\LSM\gfpNIPBLcf1_Noc\rnd2\DE_W0002\DE_W0002_P0001\DE_2_W0002_P0001_T0001\TR1_W0001_P0002\TR1_2_W0001_P0002_T0001_R1_P5_K1_Ch2-Ch1.zen
1.632014e+01	7.083270e+00	20151204_gfpNIPBLcf1_Prometa\MitoSys2\LSM\gfpNIPBLcf1_Noc\rnd2\DE_W0002\DE_W0002_P0001\DE_2_W0002_P0001_T0001\TR1_W0001_P0002\TR1_2_W0001_P0002_T0001_R1_P5_K1_Ch2-Ch1.zen
1.638014e+01	6.683280e+00	20151204_gfpNIPBLcf1_Prometa\MitoSys2\LSM\gfpNIPBLcf1_Noc\rnd2\DE_W0002\DE_W0002_P0001\DE_2_W0002_P0001_T0001\TR1_W0001_P0002\TR1_2_W0001_P0002_T0001_R1_P5_K1_Ch2-Ch1.zen
1.644014e+01	8.116600e+00	20151204_gfpNIPBLcf1_Prometa\MitoSys2\LSM\gfpNIPBLcf1_Noc\rnd2\DE_W0002\DE_W0002_P0001\DE_2_W0002_P0001_T0001\TR1_W0001_P0002\TR1_2_W0001_P0002_T0001_R1_P5_K1_Ch2-Ch1.zen
1.650014e+01	8.633260e+00	20151204_gfpNIPBLcf1_Prometa\MitoSys2\LSM\gfpNIPBLcf1_Noc\rnd2\DE_W0002\DE_W0002_P0001\DE_2_W0002_P0001_T0001\TR1_W0001_P0002\TR1_2_W0001_P0002_T0001_R1_P5_K1_Ch2-Ch1.zen
1.656014e+01	8.316600e+00	20151204_gfpNIPBLcf1_Prometa\MitoSys2\LSM\gfpNIPBLcf1_Noc\rnd2\DE_W0002\DE_W0002_P0001\DE_2_W0002_P0001_T0001\TR1_W0001_P0002\TR1_2_W0001_P0002_T0001_R1_P5_K1_Ch2-Ch1.zen
1.662014e+01	9.149920e+00	20151204_gfpNIPBLcf1_Prometa\MitoSys2\LSM\gfpNIPBLcf1_Noc\rnd2\DE_W0002\DE_W0002_P0001\DE_2_W0002_P0001_T0001\TR1_W0001_P0002\TR1_2_W0001_P0002_T0001_R1_P5_K1_Ch2-Ch1.zen
1.668014e+01	1.033325e+01	20151204_gfpNIPBLcf1_Prometa\MitoSys2\LSM\gfpNIPBLcf1_Noc\rnd2\DE_W0002\DE_W0002_P0001\DE_2_W0002_P0001_T0001\TR1_W0001_P0002\TR1_2_W0001_P0002_T0001_R1_P5_K1_Ch2-Ch1.zen
1.674014e+01	8.399930e+00	20151204_gfpNIPBLcf1_Prometa\MitoSys2\LSM\gfpNIPBLcf1_Noc\rnd2\DE_W0002\DE_W0002_P0001\DE_2_W0002_P0001_T0001\TR1_W0001_P0002\TR1_2_W0001_P0002_T0001_R1_P5_K1_Ch2-Ch1.zen
1.680014e+01	7.949930e+00	20151204_gfpNIPBLcf1_Prometa\MitoSys2\LSM\gfpNIPBLcf1_Noc\rnd2\DE_W0002\DE_W0002_P0001\DE_2_W0002_P0001_T0001\TR1_W0001_P0002\TR1_2_W0001_P0002_T0001_R1_P5_K1_Ch2-Ch1.zen
1.686014e+01	9.099920e+00	20151204_gfpNIPBLcf1_Prometa\MitoSys2\LSM\gfpNIPBLcf1_Noc\rnd2\DE_W0002\DE_W0002_P0001\DE_2_W0002_P0001_T0001\TR1_W0001_P0002\TR1_2_W0001_P0002_T0001_R1_P5_K1_Ch2-Ch1.zen
1.692015e+01	7.416600e+00	20151204_gfpNIPBLcf1_Prometa\MitoSys2\LSM\gfpNIPBLcf1_Noc\rnd2\DE_W0002\DE_W0002_P0001\DE_2_W0002_P0001_T0001\TR1_W0001_P0002\TR1_2_W0001_P0002_T0001_R1_P5_K1_Ch2-Ch1.zen
1.698014e+01	7.883270e+00	20151204_gfpNIPBLcf1_Prometa\MitoSys2\LSM\gfpNIPBLcf1_Noc\rnd2\DE_W0002\DE_W0002_P0001\DE_2_W0002_P0001_T0001\TR1_W0001_P0002\TR1_2_W0001_P0002_T0001_R1_P5_K1_Ch2-Ch1.zen
1.704015e+01	8.199930e+00	20151204_gfpNIPBLcf1_Prometa\MitoSys2\LSM\gfpNIPBLcf1_Noc\rnd2\DE_W0002\DE_W0002_P0001\DE_2_W0002_P0001_T0001\TR1_W0001_P0002\TR1_2_W0001_P0002_T0001_R1_P5_K1_Ch2-Ch1.zen
1.710015e+01	8.316600e+00	20151204_gfpNIPBLcf1_Prometa\MitoSys2\LSM\gfpNIPBLcf1_Noc\rnd2\DE_W0002\DE_W0002_P0001\DE_2_W0002_P0001_T0001\TR1_W0001_P0002\TR1_2_W0001_P0002_T0001_R1_P5_K1_Ch2-Ch1.zen
1.716015e+01	1.076657e+01	20151204_gfpNIPBLcf1_Prometa\MitoSys2\LSM\gfpNIPBLcf1_Noc\rnd2\DE_W0002\DE_W0002_P0001\DE_2_W0002_P0001_T0001\TR1_W0001_P0002\TR1_2_W0001_P0002_T0001_R1_P5_K1_Ch2-Ch1.zen
1.722015e+01	7.633270e+00	20151204_gfpNIPBLcf1_Prometa\MitoSys2\LSM\gfpNIPBLcf1_Noc\rnd2\DE_W0002\DE_W0002_P0001\DE_2_W0002_P0001_T0001\TR1_W0001_P0002\TR1_2_W0001_P0002_T0001_R1_P5_K1_Ch2-Ch1.zen
1.728015e+01	8.066600e+00	20151204_gfpNIPBLcf1_Prometa\MitoSys2\LSM\gfpNIPBLcf1_Noc\rnd2\DE_W0002\DE_W0002_P0001\DE_2_W0002_P0001_T0001\TR1_W0001_P0002\TR1_2_W0001_P0002_T0001_R1_P5_K1_Ch2-Ch1.zen
1.734015e+01	8.733260e+00	20151204_gfpNIPBLcf1_Prometa\MitoSys2\LSM\gfpNIPBLcf1_Noc\rnd2\DE_W0002\DE_W0002_P0001\DE_2_W0002_P0001_T0001\TR1_W0001_P0002\TR1_2_W0001_P0002_T0001_R1_P5_K1_Ch2-Ch1.zen
1.740015e+01	9.016590e+00	20151204_gfpNIPBLcf1_Prometa\MitoSys2\LSM\gfpNIPBLcf1_Noc\rnd2\DE_W0002\DE_W0002_P0001\DE_2_W0002_P0001_T0001\TR1_W0001_P0002\TR1_2_W0001_P0002_T0001_R1_P5_K1_Ch2-Ch1.zen
1.746015e+01	7.516600e+00	20151204_gfpNIPBLcf1_Prometa\MitoSys2\LSM\gfpNIPBLcf1_Noc\rnd2\DE_W0002\DE_W0002_P0001\DE_2_W0002_P0001_T0001\TR1_W0001_P0002\TR1_2_W0001_P0002_T0001_R1_P5_K1_Ch2-Ch1.zen
1.752015e+01	1.409988e+01	20151204_gfpNIPBLcf1_Prometa\MitoSys2\LSM\gfpNIPBLcf1_Noc\rnd2\DE_W0002\DE_W0002_P0001\DE_2_W0002_P0001_T0001\TR1_W0001_P0002\TR1_2_W0001_P0002_T0001_R1_P5_K1_Ch2-Ch1.zen
1.758015e+01	1.418321e+01	20151204_gfpNIPBLcf1_Prometa\MitoSys2\LSM\gfpNIPBLcf1_Noc\rnd2\DE_W0002\DE_W0002_P0001\DE_2_W0002_P0001_T0001\TR1_W0001_P0002\TR1_2_W0001_P0002_T0001_R1_P5_K1_Ch2-Ch1.zen
1.764015e+01	1.126657e+01	20151204_gfpNIPBLcf1_Prometa\MitoSys2\LSM\gfpNIPBLcf1_Noc\rnd2\DE_W0002\DE_W0002_P0001\DE_2_W0002_P0001_T0001\TR1_W0001_P0002\TR1_2_W0001_P0002_T0001_R1_P5_K1_Ch2-Ch1.zen
1.770015e+01	9.199920e+00	20151204_gfpNIPBLcf1_Prometa\MitoSys2\LSM\gfpNIPBLcf1_Noc\rnd2\DE_W0002\DE_W0002_P0001\DE_2_W0002_P0001_T0001\TR1_W0001_P0002\TR1_2_W0001_P0002_T0001_R1_P5_K1_Ch2-Ch1.zen
1.776015e+01	1.106657e+01	20151204_gfpNIPBLcf1_Prometa\MitoSys2\LSM\gfpNIPBLcf1_Noc\rnd2\DE_W0002\DE_W0002_P0001\DE_2_W0002_P0001_T0001\TR1_W0001_P0002\TR1_2_W0001_P0002_T0001_R1_P5_K1_Ch2-Ch1.zen
1.782015e+01	1.244989e+01	20151204_gfpNIPBLcf1_Prometa\MitoSys2\LSM\gfpNIPBLcf1_Noc\rnd2\DE_W0002\DE_W0002_P0001\DE_2_W0002_P0001_T0001\TR1_W0001_P0002\TR1_2_W0001_P0002_T0001_R1_P5_K1_Ch2-Ch1.zen
1.788015e+01	9.833250e+00	20151204_gfpNIPBLcf1_Prometa\MitoSys2\LSM\gfpNIPBLcf1_Noc\rnd2\DE_W0002\DE_W0002_P0001\DE_2_W0002_P0001_T0001\TR1_W0001_P0002\TR1_2_W0001_P0002_T0001_R1_P5_K1_Ch2-Ch1.zen
1.794015e+01	1.196656e+01	20151204_gfpNIPBLcf1_Prometa\MitoSys2\LSM\gfpNIPBLcf1_Noc\rnd2\DE_W0002\DE_W0002_P0001\DE_2_W0002_P0001_T0001\TR1_W0001_P0002\TR1_2_W0001_P0002_T0001_R1_P5_K1_Ch2-Ch1.zen
1.800015e+01	1.176657e+01	20151204_gfpNIPBLcf1_Prometa\MitoSys2\LSM\gfpNIPBLcf1_Noc\rnd2\DE_W0002\DE_W0002_P0001\DE_2_W0002_P0001_T0001\TR1_W0001_P0002\TR1_2_W0001_P0002_T0001_R1_P5_K1_Ch2-Ch1.zen
1.806015e+01	1.006658e+01	20151204_gfpNIPBLcf1_Prometa\MitoSys2\LSM\gfpNIPBLcf1_Noc\rnd2\DE_W0002\DE_W0002_P0001\DE_2_W0002_P0001_T0001\TR1_W0001_P0002\TR1_2_W0001_P0002_T0001_R1_P5_K1_Ch2-Ch1.zen
1.812016e+01	8.599930e+00	20151204_gfpNIPBLcf1_Prometa\MitoSys2\LSM\gfpNIPBLcf1_Noc\rnd2\DE_W0002\DE_W0002_P0001\DE_2_W0002_P0001_T0001\TR1_W0001_P0002\TR1_2_W0001_P0002_T0001_R1_P5_K1_Ch2-Ch1.zen
1.818015e+01	6.849940e+00	20151204_gfpNIPBLcf1_Prometa\MitoSys2\LSM\gfpNIPBLcf1_Noc\rnd2\DE_W0002\DE_W0002_P0001\DE_2_W0002_P0001_T0001\TR1_W0001_P0002\TR1_2_W0001_P0002_T0001_R1_P5_K1_Ch2-Ch1.zen
1.824016e+01	9.516590e+00	20151204_gfpNIPBLcf1_Prometa\MitoSys2\LSM\gfpNIPBLcf1_Noc\rnd2\DE_W0002\DE_W0002_P0001\DE_2_W0002_P0001_T0001\TR1_W0001_P0002\TR1_2_W0001_P0002_T0001_R1_P5_K1_Ch2-Ch1.zen
1.830016e+01	9.199920e+00	20151204_gfpNIPBLcf1_Prometa\MitoSys2\LSM\gfpNIPBLcf1_Noc\rnd2\DE_W0002\DE_W0002_P0001\DE_2_W0002_P0001_T0001\TR1_W0001_P0002\TR1_2_W0001_P0002_T0001_R1_P5_K1_Ch2-Ch1.zen
1.836016e+01	7.299940e+00	20151204_gfpNIPBLcf1_Prometa\MitoSys2\LSM\gfpNIPBLcf1_Noc\rnd2\DE_W0002\DE_W0002_P0001\DE_2_W0002_P0001_T0001\TR1_W0001_P0002\TR1_2_W0001_P0002_T0001_R1_P5_K1_Ch2-Ch1.zen
1.842016e+01	7.416600e+00	20151204_gfpNIPBLcf1_Prometa\MitoSys2\LSM\gfpNIPBLcf1_Noc\rnd2\DE_W0002\DE_W0002_P0001\DE_2_W0002_P0001_T0001\TR1_W0001_P0002\TR1_2_W0001_P0002_T0001_R1_P5_K1_Ch2-Ch1.zen
1.848016e+01	6.399950e+00	20151204_gfpNIPBLcf1_Prometa\MitoSys2\LSM\gfpNIPBLcf1_Noc\rnd2\DE_W0002\DE_W0002_P0001\DE_2_W0002_P0001_T0001\TR1_W0001_P0002\TR1_2_W0001_P0002_T0001_R1_P5_K1_Ch2-Ch1.zen
1.854016e+01	7.349940e+00	20151204_gfpNIPBLcf1_Prometa\MitoSys2\LSM\gfpNIPBLcf1_Noc\rnd2\DE_W0002\DE_W0002_P0001\DE_2_W0002_P0001_T0001\TR1_W0001_P0002\TR1_2_W0001_P0002_T0001_R1_P5_K1_Ch2-Ch1.zen
1.860016e+01	9.316590e+00	20151204_gfpNIPBLcf1_Prometa\MitoSys2\LSM\gfpNIPBLcf1_Noc\rnd2\DE_W0002\DE_W0002_P0001\DE_2_W0002_P0001_T0001\TR1_W0001_P0002\TR1_2_W0001_P0002_T0001_R1_P5_K1_Ch2-Ch1.zen
1.866016e+01	1.114991e+01	20151204_gfpNIPBLcf1_Prometa\MitoSys2\LSM\gfpNIPBLcf1_Noc\rnd2\DE_W0002\DE_W0002_P0001\DE_2_W0002_P0001_T0001\TR1_W0001_P0002\TR1_2_W0001_P0002_T0001_R1_P5_K1_Ch2-Ch1.zen
1.872016e+01	6.883270e+00	20151204_gfpNIPBLcf1_Prometa\MitoSys2\LSM\gfpNIPBLcf1_Noc\rnd2\DE_W0002\DE_W0002_P0001\DE_2_W0002_P0001_T0001\TR1_W0001_P0002\TR1_2_W0001_P0002_T0001_R1_P5_K1_Ch2-Ch1.zen
1.878016e+01	6.283280e+00	20151204_gfpNIPBLcf1_Prometa\MitoSys2\LSM\gfpNIPBLcf1_Noc\rnd2\DE_W0002\DE_W0002_P0001\DE_2_W0002_P0001_T0001\TR1_W0001_P0002\TR1_2_W0001_P0002_T0001_R1_P5_K1_Ch2-Ch1.zen
1.884016e+01	6.066610e+00	20151204_gfpNIPBLcf1_Prometa\MitoSys2\LSM\gfpNIPBLcf1_Noc\rnd2\DE_W0002\DE_W0002_P0001\DE_2_W0002_P0001_T0001\TR1_W0001_P0002\TR1_2_W0001_P0002_T0001_R1_P5_K1_Ch2-Ch1.zen
1.890016e+01	5.549950e+00	20151204_gfpNIPBLcf1_Prometa\MitoSys2\LSM\gfpNIPBLcf1_Noc\rnd2\DE_W0002\DE_W0002_P0001\DE_2_W0002_P0001_T0001\TR1_W0001_P0002\TR1_2_W0001_P0002_T0001_R1_P5_K1_Ch2-Ch1.zen
1.896016e+01	6.166610e+00	20151204_gfpNIPBLcf1_Prometa\MitoSys2\LSM\gfpNIPBLcf1_Noc\rnd2\DE_W0002\DE_W0002_P0001\DE_2_W0002_P0001_T0001\TR1_W0001_P0002\TR1_2_W0001_P0002_T0001_R1_P5_K1_Ch2-Ch1.zen
1.902016e+01	6.383280e+00	20151204_gfpNIPBLcf1_Prometa\MitoSys2\LSM\gfpNIPBLcf1_Noc\rnd2\DE_W0002\DE_W0002_P0001\DE_2_W0002_P0001_T0001\TR1_W0001_P0002\TR1_2_W0001_P0002_T0001_R1_P5_K1_Ch2-Ch1.zen
1.908016e+01	8.383260e+00	20151204_gfpNIPBLcf1_Prometa\MitoSys2\LSM\gfpNIPBLcf1_Noc\rnd2\DE_W0002\DE_W0002_P0001\DE_2_W0002_P0001_T0001\TR1_W0001_P0002\TR1_2_W0001_P0002_T0001_R1_P5_K1_Ch2-Ch1.zen
1.914016e+01	9.749920e+00	20151204_gfpNIPBLcf1_Prometa\MitoSys2\LSM\gfpNIPBLcf1_Noc\rnd2\DE_W0002\DE_W0002_P0001\DE_2_W0002_P0001_T0001\TR1_W0001_P0002\TR1_2_W0001_P0002_T0001_R1_P5_K1_Ch2-Ch1.zen
1.920016e+01	9.916580e+00	20151204_gfpNIPBLcf1_Prometa\MitoSys2\LSM\gfpNIPBLcf1_Noc\rnd2\DE_W0002\DE_W0002_P0001\DE_2_W0002_P0001_T0001\TR1_W0001_P0002\TR1_2_W0001_P0002_T0001_R1_P5_K1_Ch2-Ch1.zen
1.926016e+01	8.899920e+00	20151204_gfpNIPBLcf1_Prometa\MitoSys2\LSM\gfpNIPBLcf1_Noc\rnd2\DE_W0002\DE_W0002_P0001\DE_2_W0002_P0001_T0001\TR1_W0001_P0002\TR1_2_W0001_P0002_T0001_R1_P5_K1_Ch2-Ch1.zen
1.932017e+01	1.038324e+01	20151204_gfpNIPBLcf1_Prometa\MitoSys2\LSM\gfpNIPBLcf1_Noc\rnd2\DE_W0002\DE_W0002_P0001\DE_2_W0002_P0001_T0001\TR1_W0001_P0002\TR1_2_W0001_P0002_T0001_R1_P5_K1_Ch2-Ch1.zen
1.938017e+01	1.001658e+01	20151204_gfpNIPBLcf1_Prometa\MitoSys2\LSM\gfpNIPBLcf1_Noc\rnd2\DE_W0002\DE_W0002_P0001\DE_2_W0002_P0001_T0001\TR1_W0001_P0002\TR1_2_W0001_P0002_T0001_R1_P5_K1_Ch2-Ch1.zen
1.944017e+01	1.006658e+01	20151204_gfpNIPBLcf1_Prometa\MitoSys2\LSM\gfpNIPBLcf1_Noc\rnd2\DE_W0002\DE_W0002_P0001\DE_2_W0002_P0001_T0001\TR1_W0001_P0002\TR1_2_W0001_P0002_T0001_R1_P5_K1_Ch2-Ch1.zen
1.950017e+01	1.253323e+01	20151204_gfpNIPBLcf1_Prometa\MitoSys2\LSM\gfpNIPBLcf1_Noc\rnd2\DE_W0002\DE_W0002_P0001\DE_2_W0002_P0001_T0001\TR1_W0001_P0002\TR1_2_W0001_P0002_T0001_R1_P5_K1_Ch2-Ch1.zen
1.956017e+01	1.369988e+01	20151204_gfpNIPBLcf1_Prometa\MitoSys2\LSM\gfpNIPBLcf1_Noc\rnd2\DE_W0002\DE_W0002_P0001\DE_2_W0002_P0001_T0001\TR1_W0001_P0002\TR1_2_W0001_P0002_T0001_R1_P5_K1_Ch2-Ch1.zen
1.962017e+01	9.983250e+00	20151204_gfpNIPBLcf1_Prometa\MitoSys2\LSM\gfpNIPBLcf1_Noc\rnd2\DE_W0002\DE_W0002_P0001\DE_2_W0002_P0001_T0001\TR1_W0001_P0002\TR1_2_W0001_P0002_T0001_R1_P5_K1_Ch2-Ch1.zen
1.968017e+01	1.006658e+01	20151204_gfpNIPBLcf1_Prometa\MitoSys2\LSM\gfpNIPBLcf1_Noc\rnd2\DE_W0002\DE_W0002_P0001\DE_2_W0002_P0001_T0001\TR1_W0001_P0002\TR1_2_W0001_P0002_T0001_R1_P5_K1_Ch2-Ch1.zen
1.974017e+01	8.249930e+00	20151204_gfpNIPBLcf1_Prometa\MitoSys2\LSM\gfpNIPBLcf1_Noc\rnd2\DE_W0002\DE_W0002_P0001\DE_2_W0002_P0001_T0001\TR1_W0001_P0002\TR1_2_W0001_P0002_T0001_R1_P5_K1_Ch2-Ch1.zen
1.980017e+01	8.049930e+00	20151204_gfpNIPBLcf1_Prometa\MitoSys2\LSM\gfpNIPBLcf1_Noc\rnd2\DE_W0002\DE_W0002_P0001\DE_2_W0002_P0001_T0001\TR1_W0001_P0002\TR1_2_W0001_P0002_T0001_R1_P5_K1_Ch2-Ch1.zen
1.986017e+01	9.166590e+00	20151204_gfpNIPBLcf1_Prometa\MitoSys2\LSM\gfpNIPBLcf1_Noc\rnd2\DE_W0002\DE_W0002_P0001\DE_2_W0002_P0001_T0001\TR1_W0001_P0002\TR1_2_W0001_P0002_T0001_R1_P5_K1_Ch2-Ch1.zen
1.992017e+01	8.449930e+00	20151204_gfpNIPBLcf1_Prometa\MitoSys2\LSM\gfpNIPBLcf1_Noc\rnd2\DE_W0002\DE_W0002_P0001\DE_2_W0002_P0001_T0001\TR1_W0001_P0002\TR1_2_W0001_P0002_T0001_R1_P5_K1_Ch2-Ch1.zen
1.998017e+01	1.019991e+01	20151204_gfpNIPBLcf1_Prometa\MitoSys2\LSM\gfpNIPBLcf1_Noc\rnd2\DE_W0002\DE_W0002_P0001\DE_2_W0002_P0001_T0001\TR1_W0001_P0002\TR1_2_W0001_P0002_T0001_R1_P5_K1_Ch2-Ch1.zen
2.004017e+01	9.499920e+00	20151204_gfpNIPBLcf1_Prometa\MitoSys2\LSM\gfpNIPBLcf1_Noc\rnd2\DE_W0002\DE_W0002_P0001\DE_2_W0002_P0001_T0001\TR1_W0001_P0002\TR1_2_W0001_P0002_T0001_R1_P5_K1_Ch2-Ch1.zen
2.010017e+01	8.333260e+00	20151204_gfpNIPBLcf1_Prometa\MitoSys2\LSM\gfpNIPBLcf1_Noc\rnd2\DE_W0002\DE_W0002_P0001\DE_2_W0002_P0001_T0001\TR1_W0001_P0002\TR1_2_W0001_P0002_T0001_R1_P5_K1_Ch2-Ch1.zen
2.016017e+01	1.059991e+01	20151204_gfpNIPBLcf1_Prometa\MitoSys2\LSM\gfpNIPBLcf1_Noc\rnd2\DE_W0002\DE_W0002_P0001\DE_2_W0002_P0001_T0001\TR1_W0001_P0002\TR1_2_W0001_P0002_T0001_R1_P5_K1_Ch2-Ch1.zen
2.022017e+01	1.183323e+01	20151204_gfpNIPBLcf1_Prometa\MitoSys2\LSM\gfpNIPBLcf1_Noc\rnd2\DE_W0002\DE_W0002_P0001\DE_2_W0002_P0001_T0001\TR1_W0001_P0002\TR1_2_W0001_P0002_T0001_R1_P5_K1_Ch2-Ch1.zen
2.028017e+01	1.064991e+01	20151204_gfpNIPBLcf1_Prometa\MitoSys2\LSM\gfpNIPBLcf1_Noc\rnd2\DE_W0002\DE_W0002_P0001\DE_2_W0002_P0001_T0001\TR1_W0001_P0002\TR1_2_W0001_P0002_T0001_R1_P5_K1_Ch2-Ch1.zen
2.034017e+01	7.466600e+00	20151204_gfpNIPBLcf1_Prometa\MitoSys2\LSM\gfpNIPBLcf1_Noc\rnd2\DE_W0002\DE_W0002_P0001\DE_2_W0002_P0001_T0001\TR1_W0001_P0002\TR1_2_W0001_P0002_T0001_R1_P5_K1_Ch2-Ch1.zen
2.040018e+01	1.041658e+01	20151204_gfpNIPBLcf1_Prometa\MitoSys2\LSM\gfpNIPBLcf1_Noc\rnd2\DE_W0002\DE_W0002_P0001\DE_2_W0002_P0001_T0001\TR1_W0001_P0002\TR1_2_W0001_P0002_T0001_R1_P5_K1_Ch2-Ch1.zen
2.046017e+01	9.849920e+00	20151204_gfpNIPBLcf1_Prometa\MitoSys2\LSM\gfpNIPBLcf1_Noc\rnd2\DE_W0002\DE_W0002_P0001\DE_2_W0002_P0001_T0001\TR1_W0001_P0002\TR1_2_W0001_P0002_T0001_R1_P5_K1_Ch2-Ch1.zen
2.052018e+01	9.666580e+00	20151204_gfpNIPBLcf1_Prometa\MitoSys2\LSM\gfpNIPBLcf1_Noc\rnd2\DE_W0002\DE_W0002_P0001\DE_2_W0002_P0001_T0001\TR1_W0001_P0002\TR1_2_W0001_P0002_T0001_R1_P5_K1_Ch2-Ch1.zen
2.058018e+01	1.034991e+01	20151204_gfpNIPBLcf1_Prometa\MitoSys2\LSM\gfpNIPBLcf1_Noc\rnd2\DE_W0002\DE_W0002_P0001\DE_2_W0002_P0001_T0001\TR1_W0001_P0002\TR1_2_W0001_P0002_T0001_R1_P5_K1_Ch2-Ch1.zen
2.064018e+01	1.148324e+01	20151204_gfpNIPBLcf1_Prometa\MitoSys2\LSM\gfpNIPBLcf1_Noc\rnd2\DE_W0002\DE_W0002_P0001\DE_2_W0002_P0001_T0001\TR1_W0001_P0002\TR1_2_W0001_P0002_T0001_R1_P5_K1_Ch2-Ch1.zen
2.070018e+01	1.003325e+01	20151204_gfpNIPBLcf1_Prometa\MitoSys2\LSM\gfpNIPBLcf1_Noc\rnd2\DE_W0002\DE_W0002_P0001\DE_2_W0002_P0001_T0001\TR1_W0001_P0002\TR1_2_W0001_P0002_T0001_R1_P5_K1_Ch2-Ch1.zen
2.076018e+01	1.129990e+01	20151204_gfpNIPBLcf1_Prometa\MitoSys2\LSM\gfpNIPBLcf1_Noc\rnd2\DE_W0002\DE_W0002_P0001\DE_2_W0002_P0001_T0001\TR1_W0001_P0002\TR1_2_W0001_P0002_T0001_R1_P5_K1_Ch2-Ch1.zen
2.082018e+01	1.189990e+01	20151204_gfpNIPBLcf1_Prometa\MitoSys2\LSM\gfpNIPBLcf1_Noc\rnd2\DE_W0002\DE_W0002_P0001\DE_2_W0002_P0001_T0001\TR1_W0001_P0002\TR1_2_W0001_P0002_T0001_R1_P5_K1_Ch2-Ch1.zen
2.088018e+01	9.216590e+00	20151204_gfpNIPBLcf1_Prometa\MitoSys2\LSM\gfpNIPBLcf1_Noc\rnd2\DE_W0002\DE_W0002_P0001\DE_2_W0002_P0001_T0001\TR1_W0001_P0002\TR1_2_W0001_P0002_T0001_R1_P5_K1_Ch2-Ch1.zen
2.094018e+01	8.883260e+00	20151204_gfpNIPBLcf1_Prometa\MitoSys2\LSM\gfpNIPBLcf1_Noc\rnd2\DE_W0002\DE_W0002_P0001\DE_2_W0002_P0001_T0001\TR1_W0001_P0002\TR1_2_W0001_P0002_T0001_R1_P5_K1_Ch2-Ch1.zen
2.100018e+01	1.228323e+01	20151204_gfpNIPBLcf1_Prometa\MitoSys2\LSM\gfpNIPBLcf1_Noc\rnd2\DE_W0002\DE_W0002_P0001\DE_2_W0002_P0001_T0001\TR1_W0001_P0002\TR1_2_W0001_P0002_T0001_R1_P5_K1_Ch2-Ch1.zen
2.106018e+01	1.171657e+01	20151204_gfpNIPBLcf1_Prometa\MitoSys2\LSM\gfpNIPBLcf1_Noc\rnd2\DE_W0002\DE_W0002_P0001\DE_2_W0002_P0001_T0001\TR1_W0001_P0002\TR1_2_W0001_P0002_T0001_R1_P5_K1_Ch2-Ch1.zen
2.112018e+01	1.024991e+01	20151204_gfpNIPBLcf1_Prometa\MitoSys2\LSM\gfpNIPBLcf1_Noc\rnd2\DE_W0002\DE_W0002_P0001\DE_2_W0002_P0001_T0001\TR1_W0001_P0002\TR1_2_W0001_P0002_T0001_R1_P5_K1_Ch2-Ch1.zen
2.118018e+01	8.733260e+00	20151204_gfpNIPBLcf1_Prometa\MitoSys2\LSM\gfpNIPBLcf1_Noc\rnd2\DE_W0002\DE_W0002_P0001\DE_2_W0002_P0001_T0001\TR1_W0001_P0002\TR1_2_W0001_P0002_T0001_R1_P5_K1_Ch2-Ch1.zen
2.124018e+01	6.999940e+00	20151204_gfpNIPBLcf1_Prometa\MitoSys2\LSM\gfpNIPBLcf1_Noc\rnd2\DE_W0002\DE_W0002_P0001\DE_2_W0002_P0001_T0001\TR1_W0001_P0002\TR1_2_W0001_P0002_T0001_R1_P5_K1_Ch2-Ch1.zen
2.130018e+01	7.233270e+00	20151204_gfpNIPBLcf1_Prometa\MitoSys2\LSM\gfpNIPBLcf1_Noc\rnd2\DE_W0002\DE_W0002_P0001\DE_2_W0002_P0001_T0001\TR1_W0001_P0002\TR1_2_W0001_P0002_T0001_R1_P5_K1_Ch2-Ch1.zen
2.136018e+01	8.149930e+00	20151204_gfpNIPBLcf1_Prometa\MitoSys2\LSM\gfpNIPBLcf1_Noc\rnd2\DE_W0002\DE_W0002_P0001\DE_2_W0002_P0001_T0001\TR1_W0001_P0002\TR1_2_W0001_P0002_T0001_R1_P5_K1_Ch2-Ch1.zen
2.142018e+01	6.483280e+00	20151204_gfpNIPBLcf1_Prometa\MitoSys2\LSM\gfpNIPBLcf1_Noc\rnd2\DE_W0002\DE_W0002_P0001\DE_2_W0002_P0001_T0001\TR1_W0001_P0002\TR1_2_W0001_P0002_T0001_R1_P5_K1_Ch2-Ch1.zen
2.148018e+01	7.916600e+00	20151204_gfpNIPBLcf1_Prometa\MitoSys2\LSM\gfpNIPBLcf1_Noc\rnd2\DE_W0002\DE_W0002_P0001\DE_2_W0002_P0001_T0001\TR1_W0001_P0002\TR1_2_W0001_P0002_T0001_R1_P5_K1_Ch2-Ch1.zen
2.154018e+01	7.799930e+00	20151204_gfpNIPBLcf1_Prometa\MitoSys2\LSM\gfpNIPBLcf1_Noc\rnd2\DE_W0002\DE_W0002_P0001\DE_2_W0002_P0001_T0001\TR1_W0001_P0002\TR1_2_W0001_P0002_T0001_R1_P5_K1_Ch2-Ch1.zen
2.160019e+01	8.799920e+00	20151204_gfpNIPBLcf1_Prometa\MitoSys2\LSM\gfpNIPBLcf1_Noc\rnd2\DE_W0002\DE_W0002_P0001\DE_2_W0002_P0001_T0001\TR1_W0001_P0002\TR1_2_W0001_P0002_T0001_R1_P5_K1_Ch2-Ch1.zen
2.166018e+01	8.449930e+00	20151204_gfpNIPBLcf1_Prometa\MitoSys2\LSM\gfpNIPBLcf1_Noc\rnd2\DE_W0002\DE_W0002_P0001\DE_2_W0002_P0001_T0001\TR1_W0001_P0002\TR1_2_W0001_P0002_T0001_R1_P5_K1_Ch2-Ch1.zen
2.172019e+01	6.749940e+00	20151204_gfpNIPBLcf1_Prometa\MitoSys2\LSM\gfpNIPBLcf1_Noc\rnd2\DE_W0002\DE_W0002_P0001\DE_2_W0002_P0001_T0001\TR1_W0001_P0002\TR1_2_W0001_P0002_T0001_R1_P5_K1_Ch2-Ch1.zen
2.178019e+01	7.766600e+00	20151204_gfpNIPBLcf1_Prometa\MitoSys2\LSM\gfpNIPBLcf1_Noc\rnd2\DE_W0002\DE_W0002_P0001\DE_2_W0002_P0001_T0001\TR1_W0001_P0002\TR1_2_W0001_P0002_T0001_R1_P5_K1_Ch2-Ch1.zen
2.184019e+01	9.416590e+00	20151204_gfpNIPBLcf1_Prometa\MitoSys2\LSM\gfpNIPBLcf1_Noc\rnd2\DE_W0002\DE_W0002_P0001\DE_2_W0002_P0001_T0001\TR1_W0001_P0002\TR1_2_W0001_P0002_T0001_R1_P5_K1_Ch2-Ch1.zen
2.190019e+01	8.233260e+00	20151204_gfpNIPBLcf1_Prometa\MitoSys2\LSM\gfpNIPBLcf1_Noc\rnd2\DE_W0002\DE_W0002_P0001\DE_2_W0002_P0001_T0001\TR1_W0001_P0002\TR1_2_W0001_P0002_T0001_R1_P5_K1_Ch2-Ch1.zen
2.196019e+01	8.349930e+00	20151204_gfpNIPBLcf1_Prometa\MitoSys2\LSM\gfpNIPBLcf1_Noc\rnd2\DE_W0002\DE_W0002_P0001\DE_2_W0002_P0001_T0001\TR1_W0001_P0002\TR1_2_W0001_P0002_T0001_R1_P5_K1_Ch2-Ch1.zen
2.202019e+01	1.201656e+01	20151204_gfpNIPBLcf1_Prometa\MitoSys2\LSM\gfpNIPBLcf1_Noc\rnd2\DE_W0002\DE_W0002_P0001\DE_2_W0002_P0001_T0001\TR1_W0001_P0002\TR1_2_W0001_P0002_T0001_R1_P5_K1_Ch2-Ch1.zen
2.208019e+01	1.186657e+01	20151204_gfpNIPBLcf1_Prometa\MitoSys2\LSM\gfpNIPBLcf1_Noc\rnd2\DE_W0002\DE_W0002_P0001\DE_2_W0002_P0001_T0001\TR1_W0001_P0002\TR1_2_W0001_P0002_T0001_R1_P5_K1_Ch2-Ch1.zen
2.214019e+01	1.098324e+01	20151204_gfpNIPBLcf1_Prometa\MitoSys2\LSM\gfpNIPBLcf1_Noc\rnd2\DE_W0002\DE_W0002_P0001\DE_2_W0002_P0001_T0001\TR1_W0001_P0002\TR1_2_W0001_P0002_T0001_R1_P5_K1_Ch2-Ch1.zen
2.220019e+01	1.043324e+01	20151204_gfpNIPBLcf1_Prometa\MitoSys2\LSM\gfpNIPBLcf1_Noc\rnd2\DE_W0002\DE_W0002_P0001\DE_2_W0002_P0001_T0001\TR1_W0001_P0002\TR1_2_W0001_P0002_T0001_R1_P5_K1_Ch2-Ch1.zen
2.226019e+01	9.183260e+00	20151204_gfpNIPBLcf1_Prometa\MitoSys2\LSM\gfpNIPBLcf1_Noc\rnd2\DE_W0002\DE_W0002_P0001\DE_2_W0002_P0001_T0001\TR1_W0001_P0002\TR1_2_W0001_P0002_T0001_R1_P5_K1_Ch2-Ch1.zen
2.232019e+01	1.079991e+01	20151204_gfpNIPBLcf1_Prometa\MitoSys2\LSM\gfpNIPBLcf1_Noc\rnd2\DE_W0002\DE_W0002_P0001\DE_2_W0002_P0001_T0001\TR1_W0001_P0002\TR1_2_W0001_P0002_T0001_R1_P5_K1_Ch2-Ch1.zen
2.238019e+01	7.499940e+00	20151204_gfpNIPBLcf1_Prometa\MitoSys2\LSM\gfpNIPBLcf1_Noc\rnd2\DE_W0002\DE_W0002_P0001\DE_2_W0002_P0001_T0001\TR1_W0001_P0002\TR1_2_W0001_P0002_T0001_R1_P5_K1_Ch2-Ch1.zen
2.244019e+01	8.683260e+00	20151204_gfpNIPBLcf1_Prometa\MitoSys2\LSM\gfpNIPBLcf1_Noc\rnd2\DE_W0002\DE_W0002_P0001\DE_2_W0002_P0001_T0001\TR1_W0001_P0002\TR1_2_W0001_P0002_T0001_R1_P5_K1_Ch2-Ch1.zen
2.250019e+01	8.483260e+00	20151204_gfpNIPBLcf1_Prometa\MitoSys2\LSM\gfpNIPBLcf1_Noc\rnd2\DE_W0002\DE_W0002_P0001\DE_2_W0002_P0001_T0001\TR1_W0001_P0002\TR1_2_W0001_P0002_T0001_R1_P5_K1_Ch2-Ch1.zen
2.256019e+01	7.199940e+00	20151204_gfpNIPBLcf1_Prometa\MitoSys2\LSM\gfpNIPBLcf1_Noc\rnd2\DE_W0002\DE_W0002_P0001\DE_2_W0002_P0001_T0001\TR1_W0001_P0002\TR1_2_W0001_P0002_T0001_R1_P5_K1_Ch2-Ch1.zen
2.262019e+01	9.016590e+00	20151204_gfpNIPBLcf1_Prometa\MitoSys2\LSM\gfpNIPBLcf1_Noc\rnd2\DE_W0002\DE_W0002_P0001\DE_2_W0002_P0001_T0001\TR1_W0001_P0002\TR1_2_W0001_P0002_T0001_R1_P5_K1_Ch2-Ch1.zen
2.268019e+01	1.053324e+01	20151204_gfpNIPBLcf1_Prometa\MitoSys2\LSM\gfpNIPBLcf1_Noc\rnd2\DE_W0002\DE_W0002_P0001\DE_2_W0002_P0001_T0001\TR1_W0001_P0002\TR1_2_W0001_P0002_T0001_R1_P5_K1_Ch2-Ch1.zen
2.274019e+01	6.866610e+00	20151204_gfpNIPBLcf1_Prometa\MitoSys2\LSM\gfpNIPBLcf1_Noc\rnd2\DE_W0002\DE_W0002_P0001\DE_2_W0002_P0001_T0001\TR1_W0001_P0002\TR1_2_W0001_P0002_T0001_R1_P5_K1_Ch2-Ch1.zen
2.280020e+01	9.283250e+00	20151204_gfpNIPBLcf1_Prometa\MitoSys2\LSM\gfpNIPBLcf1_Noc\rnd2\DE_W0002\DE_W0002_P0001\DE_2_W0002_P0001_T0001\TR1_W0001_P0002\TR1_2_W0001_P0002_T0001_R1_P5_K1_Ch2-Ch1.zen
2.286020e+01	8.216600e+00	20151204_gfpNIPBLcf1_Prometa\MitoSys2\LSM\gfpNIPBLcf1_Noc\rnd2\DE_W0002\DE_W0002_P0001\DE_2_W0002_P0001_T0001\TR1_W0001_P0002\TR1_2_W0001_P0002_T0001_R1_P5_K1_Ch2-Ch1.zen
2.292020e+01	8.166600e+00	20151204_gfpNIPBLcf1_Prometa\MitoSys2\LSM\gfpNIPBLcf1_Noc\rnd2\DE_W0002\DE_W0002_P0001\DE_2_W0002_P0001_T0001\TR1_W0001_P0002\TR1_2_W0001_P0002_T0001_R1_P5_K1_Ch2-Ch1.zen
2.298020e+01	1.178323e+01	20151204_gfpNIPBLcf1_Prometa\MitoSys2\LSM\gfpNIPBLcf1_Noc\rnd2\DE_W0002\DE_W0002_P0001\DE_2_W0002_P0001_T0001\TR1_W0001_P0002\TR1_2_W0001_P0002_T0001_R1_P5_K1_Ch2-Ch1.zen
2.304020e+01	9.616580e+00	20151204_gfpNIPBLcf1_Prometa\MitoSys2\LSM\gfpNIPBLcf1_Noc\rnd2\DE_W0002\DE_W0002_P0001\DE_2_W0002_P0001_T0001\TR1_W0001_P0002\TR1_2_W0001_P0002_T0001_R1_P5_K1_Ch2-Ch1.zen
2.310020e+01	8.433260e+00	20151204_gfpNIPBLcf1_Prometa\MitoSys2\LSM\gfpNIPBLcf1_Noc\rnd2\DE_W0002\DE_W0002_P0001\DE_2_W0002_P0001_T0001\TR1_W0001_P0002\TR1_2_W0001_P0002_T0001_R1_P5_K1_Ch2-Ch1.zen
2.316020e+01	1.003325e+01	20151204_gfpNIPBLcf1_Prometa\MitoSys2\LSM\gfpNIPBLcf1_Noc\rnd2\DE_W0002\DE_W0002_P0001\DE_2_W0002_P0001_T0001\TR1_W0001_P0002\TR1_2_W0001_P0002_T0001_R1_P5_K1_Ch2-Ch1.zen
2.322020e+01	9.549920e+00	20151204_gfpNIPBLcf1_Prometa\MitoSys2\LSM\gfpNIPBLcf1_Noc\rnd2\DE_W0002\DE_W0002_P0001\DE_2_W0002_P0001_T0001\TR1_W0001_P0002\TR1_2_W0001_P0002_T0001_R1_P5_K1_Ch2-Ch1.zen
2.328020e+01	9.883250e+00	20151204_gfpNIPBLcf1_Prometa\MitoSys2\LSM\gfpNIPBLcf1_Noc\rnd2\DE_W0002\DE_W0002_P0001\DE_2_W0002_P0001_T0001\TR1_W0001_P0002\TR1_2_W0001_P0002_T0001_R1_P5_K1_Ch2-Ch1.zen
2.334020e+01	1.038324e+01	20151204_gfpNIPBLcf1_Prometa\MitoSys2\LSM\gfpNIPBLcf1_Noc\rnd2\DE_W0002\DE_W0002_P0001\DE_2_W0002_P0001_T0001\TR1_W0001_P0002\TR1_2_W0001_P0002_T0001_R1_P5_K1_Ch2-Ch1.zen
2.340020e+01	1.123324e+01	20151204_gfpNIPBLcf1_Prometa\MitoSys2\LSM\gfpNIPBLcf1_Noc\rnd2\DE_W0002\DE_W0002_P0001\DE_2_W0002_P0001_T0001\TR1_W0001_P0002\TR1_2_W0001_P0002_T0001_R1_P5_K1_Ch2-Ch1.zen
2.346020e+01	9.516590e+00	20151204_gfpNIPBLcf1_Prometa\MitoSys2\LSM\gfpNIPBLcf1_Noc\rnd2\DE_W0002\DE_W0002_P0001\DE_2_W0002_P0001_T0001\TR1_W0001_P0002\TR1_2_W0001_P0002_T0001_R1_P5_K1_Ch2-Ch1.zen
2.352020e+01	7.983260e+00	20151204_gfpNIPBLcf1_Prometa\MitoSys2\LSM\gfpNIPBLcf1_Noc\rnd2\DE_W0002\DE_W0002_P0001\DE_2_W0002_P0001_T0001\TR1_W0001_P0002\TR1_2_W0001_P0002_T0001_R1_P5_K1_Ch2-Ch1.zen
2.358020e+01	7.166610e+00	20151204_gfpNIPBLcf1_Prometa\MitoSys2\LSM\gfpNIPBLcf1_Noc\rnd2\DE_W0002\DE_W0002_P0001\DE_2_W0002_P0001_T0001\TR1_W0001_P0002\TR1_2_W0001_P0002_T0001_R1_P5_K1_Ch2-Ch1.zen
2.364020e+01	1.103324e+01	20151204_gfpNIPBLcf1_Prometa\MitoSys2\LSM\gfpNIPBLcf1_Noc\rnd2\DE_W0002\DE_W0002_P0001\DE_2_W0002_P0001_T0001\TR1_W0001_P0002\TR1_2_W0001_P0002_T0001_R1_P5_K1_Ch2-Ch1.zen
2.370020e+01	1.078324e+01	20151204_gfpNIPBLcf1_Prometa\MitoSys2\LSM\gfpNIPBLcf1_Noc\rnd2\DE_W0002\DE_W0002_P0001\DE_2_W0002_P0001_T0001\TR1_W0001_P0002\TR1_2_W0001_P0002_T0001_R1_P5_K1_Ch2-Ch1.zen
2.376020e+01	8.483260e+00	20151204_gfpNIPBLcf1_Prometa\MitoSys2\LSM\gfpNIPBLcf1_Noc\rnd2\DE_W0002\DE_W0002_P0001\DE_2_W0002_P0001_T0001\TR1_W0001_P0002\TR1_2_W0001_P0002_T0001_R1_P5_K1_Ch2-Ch1.zen
2.382020e+01	6.516610e+00	20151204_gfpNIPBLcf1_Prometa\MitoSys2\LSM\gfpNIPBLcf1_Noc\rnd2\DE_W0002\DE_W0002_P0001\DE_2_W0002_P0001_T0001\TR1_W0001_P0002\TR1_2_W0001_P0002_T0001_R1_P5_K1_Ch2-Ch1.zen
2.388020e+01	8.816590e+00	20151204_gfpNIPBLcf1_Prometa\MitoSys2\LSM\gfpNIPBLcf1_Noc\rnd2\DE_W0002\DE_W0002_P0001\DE_2_W0002_P0001_T0001\TR1_W0001_P0002\TR1_2_W0001_P0002_T0001_R1_P5_K1_Ch2-Ch1.zen
2.394020e+01	9.099920e+00	20151204_gfpNIPBLcf1_Prometa\MitoSys2\LSM\gfpNIPBLcf1_Noc\rnd2\DE_W0002\DE_W0002_P0001\DE_2_W0002_P0001_T0001\TR1_W0001_P0002\TR1_2_W0001_P0002_T0001_R1_P5_K1_Ch2-Ch1.zen
2.400020e+01	9.449920e+00	20151204_gfpNIPBLcf1_Prometa\MitoSys2\LSM\gfpNIPBLcf1_Noc\rnd2\DE_W0002\DE_W0002_P0001\DE_2_W0002_P0001_T0001\TR1_W0001_P0002\TR1_2_W0001_P0002_T0001_R1_P5_K1_Ch2-Ch1.zen
2.406021e+01	7.983260e+00	20151204_gfpNIPBLcf1_Prometa\MitoSys2\LSM\gfpNIPBLcf1_Noc\rnd2\DE_W0002\DE_W0002_P0001\DE_2_W0002_P0001_T0001\TR1_W0001_P0002\TR1_2_W0001_P0002_T0001_R1_P5_K1_Ch2-Ch1.zen
2.412021e+01	8.533260e+00	20151204_gfpNIPBLcf1_Prometa\MitoSys2\LSM\gfpNIPBLcf1_Noc\rnd2\DE_W0002\DE_W0002_P0001\DE_2_W0002_P0001_T0001\TR1_W0001_P0002\TR1_2_W0001_P0002_T0001_R1_P5_K1_Ch2-Ch1.zen
2.418021e+01	9.483250e+00	20151204_gfpNIPBLcf1_Prometa\MitoSys2\LSM\gfpNIPBLcf1_Noc\rnd2\DE_W0002\DE_W0002_P0001\DE_2_W0002_P0001_T0001\TR1_W0001_P0002\TR1_2_W0001_P0002_T0001_R1_P5_K1_Ch2-Ch1.zen
2.424021e+01	9.633250e+00	20151204_gfpNIPBLcf1_Prometa\MitoSys2\LSM\gfpNIPBLcf1_Noc\rnd2\DE_W0002\DE_W0002_P0001\DE_2_W0002_P0001_T0001\TR1_W0001_P0002\TR1_2_W0001_P0002_T0001_R1_P5_K1_Ch2-Ch1.zen
2.430021e+01	8.833260e+00	20151204_gfpNIPBLcf1_Prometa\MitoSys2\LSM\gfpNIPBLcf1_Noc\rnd2\DE_W0002\DE_W0002_P0001\DE_2_W0002_P0001_T0001\TR1_W0001_P0002\TR1_2_W0001_P0002_T0001_R1_P5_K1_Ch2-Ch1.zen
2.436021e+01	9.033260e+00	20151204_gfpNIPBLcf1_Prometa\MitoSys2\LSM\gfpNIPBLcf1_Noc\rnd2\DE_W0002\DE_W0002_P0001\DE_2_W0002_P0001_T0001\TR1_W0001_P0002\TR1_2_W0001_P0002_T0001_R1_P5_K1_Ch2-Ch1.zen
2.442021e+01	1.053324e+01	20151204_gfpNIPBLcf1_Prometa\MitoSys2\LSM\gfpNIPBLcf1_Noc\rnd2\DE_W0002\DE_W0002_P0001\DE_2_W0002_P0001_T0001\TR1_W0001_P0002\TR1_2_W0001_P0002_T0001_R1_P5_K1_Ch2-Ch1.zen
2.448021e+01	9.333250e+00	20151204_gfpNIPBLcf1_Prometa\MitoSys2\LSM\gfpNIPBLcf1_Noc\rnd2\DE_W0002\DE_W0002_P0001\DE_2_W0002_P0001_T0001\TR1_W0001_P0002\TR1_2_W0001_P0002_T0001_R1_P5_K1_Ch2-Ch1.zen
2.454021e+01	9.366590e+00	20151204_gfpNIPBLcf1_Prometa\MitoSys2\LSM\gfpNIPBLcf1_Noc\rnd2\DE_W0002\DE_W0002_P0001\DE_2_W0002_P0001_T0001\TR1_W0001_P0002\TR1_2_W0001_P0002_T0001_R1_P5_K1_Ch2-Ch1.zen
2.460021e+01	1.071657e+01	20151204_gfpNIPBLcf1_Prometa\MitoSys2\LSM\gfpNIPBLcf1_Noc\rnd2\DE_W0002\DE_W0002_P0001\DE_2_W0002_P0001_T0001\TR1_W0001_P0002\TR1_2_W0001_P0002_T0001_R1_P5_K1_Ch2-Ch1.zen
2.466021e+01	7.966600e+00	20151204_gfpNIPBLcf1_Prometa\MitoSys2\LSM\gfpNIPBLcf1_Noc\rnd2\DE_W0002\DE_W0002_P0001\DE_2_W0002_P0001_T0001\TR1_W0001_P0002\TR1_2_W0001_P0002_T0001_R1_P5_K1_Ch2-Ch1.zen
2.472021e+01	9.416590e+00	20151204_gfpNIPBLcf1_Prometa\MitoSys2\LSM\gfpNIPBLcf1_Noc\rnd2\DE_W0002\DE_W0002_P0001\DE_2_W0002_P0001_T0001\TR1_W0001_P0002\TR1_2_W0001_P0002_T0001_R1_P5_K1_Ch2-Ch1.zen
2.478021e+01	1.009991e+01	20151204_gfpNIPBLcf1_Prometa\MitoSys2\LSM\gfpNIPBLcf1_Noc\rnd2\DE_W0002\DE_W0002_P0001\DE_2_W0002_P0001_T0001\TR1_W0001_P0002\TR1_2_W0001_P0002_T0001_R1_P5_K1_Ch2-Ch1.zen
2.484021e+01	1.169990e+01	20151204_gfpNIPBLcf1_Prometa\MitoSys2\LSM\gfpNIPBLcf1_Noc\rnd2\DE_W0002\DE_W0002_P0001\DE_2_W0002_P0001_T0001\TR1_W0001_P0002\TR1_2_W0001_P0002_T0001_R1_P5_K1_Ch2-Ch1.zen
2.490021e+01	8.499930e+00	20151204_gfpNIPBLcf1_Prometa\MitoSys2\LSM\gfpNIPBLcf1_Noc\rnd2\DE_W0002\DE_W0002_P0001\DE_2_W0002_P0001_T0001\TR1_W0001_P0002\TR1_2_W0001_P0002_T0001_R1_P5_K1_Ch2-Ch1.zen
2.496021e+01	9.133260e+00	20151204_gfpNIPBLcf1_Prometa\MitoSys2\LSM\gfpNIPBLcf1_Noc\rnd2\DE_W0002\DE_W0002_P0001\DE_2_W0002_P0001_T0001\TR1_W0001_P0002\TR1_2_W0001_P0002_T0001_R1_P5_K1_Ch2-Ch1.zen
2.502021e+01	1.006658e+01	20151204_gfpNIPBLcf1_Prometa\MitoSys2\LSM\gfpNIPBLcf1_Noc\rnd2\DE_W0002\DE_W0002_P0001\DE_2_W0002_P0001_T0001\TR1_W0001_P0002\TR1_2_W0001_P0002_T0001_R1_P5_K1_Ch2-Ch1.zen
2.508021e+01	1.063324e+01	20151204_gfpNIPBLcf1_Prometa\MitoSys2\LSM\gfpNIPBLcf1_Noc\rnd2\DE_W0002\DE_W0002_P0001\DE_2_W0002_P0001_T0001\TR1_W0001_P0002\TR1_2_W0001_P0002_T0001_R1_P5_K1_Ch2-Ch1.zen
2.514021e+01	7.933270e+00	20151204_gfpNIPBLcf1_Prometa\MitoSys2\LSM\gfpNIPBLcf1_Noc\rnd2\DE_W0002\DE_W0002_P0001\DE_2_W0002_P0001_T0001\TR1_W0001_P0002\TR1_2_W0001_P0002_T0001_R1_P5_K1_Ch2-Ch1.zen
2.520021e+01	9.699920e+00	20151204_gfpNIPBLcf1_Prometa\MitoSys2\LSM\gfpNIPBLcf1_Noc\rnd2\DE_W0002\DE_W0002_P0001\DE_2_W0002_P0001_T0001\TR1_W0001_P0002\TR1_2_W0001_P0002_T0001_R1_P5_K1_Ch2-Ch1.zen
2.526022e+01	9.699920e+00	20151204_gfpNIPBLcf1_Prometa\MitoSys2\LSM\gfpNIPBLcf1_Noc\rnd2\DE_W0002\DE_W0002_P0001\DE_2_W0002_P0001_T0001\TR1_W0001_P0002\TR1_2_W0001_P0002_T0001_R1_P5_K1_Ch2-Ch1.zen
2.532022e+01	6.916610e+00	20151204_gfpNIPBLcf1_Prometa\MitoSys2\LSM\gfpNIPBLcf1_Noc\rnd2\DE_W0002\DE_W0002_P0001\DE_2_W0002_P0001_T0001\TR1_W0001_P0002\TR1_2_W0001_P0002_T0001_R1_P5_K1_Ch2-Ch1.zen
2.538022e+01	1.133324e+01	20151204_gfpNIPBLcf1_Prometa\MitoSys2\LSM\gfpNIPBLcf1_Noc\rnd2\DE_W0002\DE_W0002_P0001\DE_2_W0002_P0001_T0001\TR1_W0001_P0002\TR1_2_W0001_P0002_T0001_R1_P5_K1_Ch2-Ch1.zen
2.544022e+01	8.816590e+00	20151204_gfpNIPBLcf1_Prometa\MitoSys2\LSM\gfpNIPBLcf1_Noc\rnd2\DE_W0002\DE_W0002_P0001\DE_2_W0002_P0001_T0001\TR1_W0001_P0002\TR1_2_W0001_P0002_T0001_R1_P5_K1_Ch2-Ch1.zen
2.550022e+01	9.249920e+00	20151204_gfpNIPBLcf1_Prometa\MitoSys2\LSM\gfpNIPBLcf1_Noc\rnd2\DE_W0002\DE_W0002_P0001\DE_2_W0002_P0001_T0001\TR1_W0001_P0002\TR1_2_W0001_P0002_T0001_R1_P5_K1_Ch2-Ch1.zen
2.556022e+01	7.033270e+00	20151204_gfpNIPBLcf1_Prometa\MitoSys2\LSM\gfpNIPBLcf1_Noc\rnd2\DE_W0002\DE_W0002_P0001\DE_2_W0002_P0001_T0001\TR1_W0001_P0002\TR1_2_W0001_P0002_T0001_R1_P5_K1_Ch2-Ch1.zen
2.562022e+01	8.399930e+00	20151204_gfpNIPBLcf1_Prometa\MitoSys2\LSM\gfpNIPBLcf1_Noc\rnd2\DE_W0002\DE_W0002_P0001\DE_2_W0002_P0001_T0001\TR1_W0001_P0002\TR1_2_W0001_P0002_T0001_R1_P5_K1_Ch2-Ch1.zen
2.568022e+01	8.899920e+00	20151204_gfpNIPBLcf1_Prometa\MitoSys2\LSM\gfpNIPBLcf1_Noc\rnd2\DE_W0002\DE_W0002_P0001\DE_2_W0002_P0001_T0001\TR1_W0001_P0002\TR1_2_W0001_P0002_T0001_R1_P5_K1_Ch2-Ch1.zen
2.574022e+01	8.133260e+00	20151204_gfpNIPBLcf1_Prometa\MitoSys2\LSM\gfpNIPBLcf1_Noc\rnd2\DE_W0002\DE_W0002_P0001\DE_2_W0002_P0001_T0001\TR1_W0001_P0002\TR1_2_W0001_P0002_T0001_R1_P5_K1_Ch2-Ch1.zen
2.580022e+01	8.999920e+00	20151204_gfpNIPBLcf1_Prometa\MitoSys2\LSM\gfpNIPBLcf1_Noc\rnd2\DE_W0002\DE_W0002_P0001\DE_2_W0002_P0001_T0001\TR1_W0001_P0002\TR1_2_W0001_P0002_T0001_R1_P5_K1_Ch2-Ch1.zen
2.586022e+01	1.049991e+01	20151204_gfpNIPBLcf1_Prometa\MitoSys2\LSM\gfpNIPBLcf1_Noc\rnd2\DE_W0002\DE_W0002_P0001\DE_2_W0002_P0001_T0001\TR1_W0001_P0002\TR1_2_W0001_P0002_T0001_R1_P5_K1_Ch2-Ch1.zen
2.592022e+01	8.483260e+00	20151204_gfpNIPBLcf1_Prometa\MitoSys2\LSM\gfpNIPBLcf1_Noc\rnd2\DE_W0002\DE_W0002_P0001\DE_2_W0002_P0001_T0001\TR1_W0001_P0002\TR1_2_W0001_P0002_T0001_R1_P5_K1_Ch2-Ch1.zen
2.598022e+01	1.021658e+01	20151204_gfpNIPBLcf1_Prometa\MitoSys2\LSM\gfpNIPBLcf1_Noc\rnd2\DE_W0002\DE_W0002_P0001\DE_2_W0002_P0001_T0001\TR1_W0001_P0002\TR1_2_W0001_P0002_T0001_R1_P5_K1_Ch2-Ch1.zen
2.604022e+01	1.151657e+01	20151204_gfpNIPBLcf1_Prometa\MitoSys2\LSM\gfpNIPBLcf1_Noc\rnd2\DE_W0002\DE_W0002_P0001\DE_2_W0002_P0001_T0001\TR1_W0001_P0002\TR1_2_W0001_P0002_T0001_R1_P5_K1_Ch2-Ch1.zen
2.610022e+01	1.074991e+01	20151204_gfpNIPBLcf1_Prometa\MitoSys2\LSM\gfpNIPBLcf1_Noc\rnd2\DE_W0002\DE_W0002_P0001\DE_2_W0002_P0001_T0001\TR1_W0001_P0002\TR1_2_W0001_P0002_T0001_R1_P5_K1_Ch2-Ch1.zen
2.616022e+01	1.138324e+01	20151204_gfpNIPBLcf1_Prometa\MitoSys2\LSM\gfpNIPBLcf1_Noc\rnd2\DE_W0002\DE_W0002_P0001\DE_2_W0002_P0001_T0001\TR1_W0001_P0002\TR1_2_W0001_P0002_T0001_R1_P5_K1_Ch2-Ch1.zen
2.622022e+01	8.816590e+00	20151204_gfpNIPBLcf1_Prometa\MitoSys2\LSM\gfpNIPBLcf1_Noc\rnd2\DE_W0002\DE_W0002_P0001\DE_2_W0002_P0001_T0001\TR1_W0001_P0002\TR1_2_W0001_P0002_T0001_R1_P5_K1_Ch2-Ch1.zen
2.628022e+01	1.031658e+01	20151204_gfpNIPBLcf1_Prometa\MitoSys2\LSM\gfpNIPBLcf1_Noc\rnd2\DE_W0002\DE_W0002_P0001\DE_2_W0002_P0001_T0001\TR1_W0001_P0002\TR1_2_W0001_P0002_T0001_R1_P5_K1_Ch2-Ch1.zen
2.634023e+01	6.999940e+00	20151204_gfpNIPBLcf1_Prometa\MitoSys2\LSM\gfpNIPBLcf1_Noc\rnd2\DE_W0002\DE_W0002_P0001\DE_2_W0002_P0001_T0001\TR1_W0001_P0002\TR1_2_W0001_P0002_T0001_R1_P5_K1_Ch2-Ch1.zen
2.640022e+01	6.999940e+00	20151204_gfpNIPBLcf1_Prometa\MitoSys2\LSM\gfpNIPBLcf1_Noc\rnd2\DE_W0002\DE_W0002_P0001\DE_2_W0002_P0001_T0001\TR1_W0001_P0002\TR1_2_W0001_P0002_T0001_R1_P5_K1_Ch2-Ch1.zen
2.646023e+01	7.549940e+00	20151204_gfpNIPBLcf1_Prometa\MitoSys2\LSM\gfpNIPBLcf1_Noc\rnd2\DE_W0002\DE_W0002_P0001\DE_2_W0002_P0001_T0001\TR1_W0001_P0002\TR1_2_W0001_P0002_T0001_R1_P5_K1_Ch2-Ch1.zen
2.652023e+01	7.699930e+00	20151204_gfpNIPBLcf1_Prometa\MitoSys2\LSM\gfpNIPBLcf1_Noc\rnd2\DE_W0002\DE_W0002_P0001\DE_2_W0002_P0001_T0001\TR1_W0001_P0002\TR1_2_W0001_P0002_T0001_R1_P5_K1_Ch2-Ch1.zen
2.658023e+01	9.849920e+00	20151204_gfpNIPBLcf1_Prometa\MitoSys2\LSM\gfpNIPBLcf1_Noc\rnd2\DE_W0002\DE_W0002_P0001\DE_2_W0002_P0001_T0001\TR1_W0001_P0002\TR1_2_W0001_P0002_T0001_R1_P5_K1_Ch2-Ch1.zen
2.664023e+01	1.181657e+01	20151204_gfpNIPBLcf1_Prometa\MitoSys2\LSM\gfpNIPBLcf1_Noc\rnd2\DE_W0002\DE_W0002_P0001\DE_2_W0002_P0001_T0001\TR1_W0001_P0002\TR1_2_W0001_P0002_T0001_R1_P5_K1_Ch2-Ch1.zen
2.670023e+01	7.066610e+00	20151204_gfpNIPBLcf1_Prometa\MitoSys2\LSM\gfpNIPBLcf1_Noc\rnd2\DE_W0002\DE_W0002_P0001\DE_2_W0002_P0001_T0001\TR1_W0001_P0002\TR1_2_W0001_P0002_T0001_R1_P5_K1_Ch2-Ch1.zen
2.676023e+01	7.966600e+00	20151204_gfpNIPBLcf1_Prometa\MitoSys2\LSM\gfpNIPBLcf1_Noc\rnd2\DE_W0002\DE_W0002_P0001\DE_2_W0002_P0001_T0001\TR1_W0001_P0002\TR1_2_W0001_P0002_T0001_R1_P5_K1_Ch2-Ch1.zen
2.682023e+01	9.566580e+00	20151204_gfpNIPBLcf1_Prometa\MitoSys2\LSM\gfpNIPBLcf1_Noc\rnd2\DE_W0002\DE_W0002_P0001\DE_2_W0002_P0001_T0001\TR1_W0001_P0002\TR1_2_W0001_P0002_T0001_R1_P5_K1_Ch2-Ch1.zen
2.688023e+01	7.933270e+00	20151204_gfpNIPBLcf1_Prometa\MitoSys2\LSM\gfpNIPBLcf1_Noc\rnd2\DE_W0002\DE_W0002_P0001\DE_2_W0002_P0001_T0001\TR1_W0001_P0002\TR1_2_W0001_P0002_T0001_R1_P5_K1_Ch2-Ch1.zen
2.694023e+01	1.091657e+01	20151204_gfpNIPBLcf1_Prometa\MitoSys2\LSM\gfpNIPBLcf1_Noc\rnd2\DE_W0002\DE_W0002_P0001\DE_2_W0002_P0001_T0001\TR1_W0001_P0002\TR1_2_W0001_P0002_T0001_R1_P5_K1_Ch2-Ch1.zen
2.700023e+01	9.733250e+00	20151204_gfpNIPBLcf1_Prometa\MitoSys2\LSM\gfpNIPBLcf1_Noc\rnd2\DE_W0002\DE_W0002_P0001\DE_2_W0002_P0001_T0001\TR1_W0001_P0002\TR1_2_W0001_P0002_T0001_R1_P5_K1_Ch2-Ch1.zen
2.706023e+01	7.916600e+00	20151204_gfpNIPBLcf1_Prometa\MitoSys2\LSM\gfpNIPBLcf1_Noc\rnd2\DE_W0002\DE_W0002_P0001\DE_2_W0002_P0001_T0001\TR1_W0001_P0002\TR1_2_W0001_P0002_T0001_R1_P5_K1_Ch2-Ch1.zen
2.712023e+01	6.783280e+00	20151204_gfpNIPBLcf1_Prometa\MitoSys2\LSM\gfpNIPBLcf1_Noc\rnd2\DE_W0002\DE_W0002_P0001\DE_2_W0002_P0001_T0001\TR1_W0001_P0002\TR1_2_W0001_P0002_T0001_R1_P5_K1_Ch2-Ch1.zen
2.718023e+01	1.208323e+01	20151204_gfpNIPBLcf1_Prometa\MitoSys2\LSM\gfpNIPBLcf1_Noc\rnd2\DE_W0002\DE_W0002_P0001\DE_2_W0002_P0001_T0001\TR1_W0001_P0002\TR1_2_W0001_P0002_T0001_R1_P5_K1_Ch2-Ch1.zen
2.724023e+01	9.649920e+00	20151204_gfpNIPBLcf1_Prometa\MitoSys2\LSM\gfpNIPBLcf1_Noc\rnd2\DE_W0002\DE_W0002_P0001\DE_2_W0002_P0001_T0001\TR1_W0001_P0002\TR1_2_W0001_P0002_T0001_R1_P5_K1_Ch2-Ch1.zen
2.730023e+01	1.119990e+01	20151204_gfpNIPBLcf1_Prometa\MitoSys2\LSM\gfpNIPBLcf1_Noc\rnd2\DE_W0002\DE_W0002_P0001\DE_2_W0002_P0001_T0001\TR1_W0001_P0002\TR1_2_W0001_P0002_T0001_R1_P5_K1_Ch2-Ch1.zen
2.736023e+01	1.136657e+01	20151204_gfpNIPBLcf1_Prometa\MitoSys2\LSM\gfpNIPBLcf1_Noc\rnd2\DE_W0002\DE_W0002_P0001\DE_2_W0002_P0001_T0001\TR1_W0001_P0002\TR1_2_W0001_P0002_T0001_R1_P5_K1_Ch2-Ch1.zen
2.742023e+01	1.218323e+01	20151204_gfpNIPBLcf1_Prometa\MitoSys2\LSM\gfpNIPBLcf1_Noc\rnd2\DE_W0002\DE_W0002_P0001\DE_2_W0002_P0001_T0001\TR1_W0001_P0002\TR1_2_W0001_P0002_T0001_R1_P5_K1_Ch2-Ch1.zen
2.748023e+01	1.158323e+01	20151204_gfpNIPBLcf1_Prometa\MitoSys2\LSM\gfpNIPBLcf1_Noc\rnd2\DE_W0002\DE_W0002_P0001\DE_2_W0002_P0001_T0001\TR1_W0001_P0002\TR1_2_W0001_P0002_T0001_R1_P5_K1_Ch2-Ch1.zen
2.754024e+01	1.029991e+01	20151204_gfpNIPBLcf1_Prometa\MitoSys2\LSM\gfpNIPBLcf1_Noc\rnd2\DE_W0002\DE_W0002_P0001\DE_2_W0002_P0001_T0001\TR1_W0001_P0002\TR1_2_W0001_P0002_T0001_R1_P5_K1_Ch2-Ch1.zen
2.760023e+01	8.666590e+00	20151204_gfpNIPBLcf1_Prometa\MitoSys2\LSM\gfpNIPBLcf1_Noc\rnd2\DE_W0002\DE_W0002_P0001\DE_2_W0002_P0001_T0001\TR1_W0001_P0002\TR1_2_W0001_P0002_T0001_R1_P5_K1_Ch2-Ch1.zen
2.766024e+01	1.196656e+01	20151204_gfpNIPBLcf1_Prometa\MitoSys2\LSM\gfpNIPBLcf1_Noc\rnd2\DE_W0002\DE_W0002_P0001\DE_2_W0002_P0001_T0001\TR1_W0001_P0002\TR1_2_W0001_P0002_T0001_R1_P5_K1_Ch2-Ch1.zen
2.772024e+01	1.226656e+01	20151204_gfpNIPBLcf1_Prometa\MitoSys2\LSM\gfpNIPBLcf1_Noc\rnd2\DE_W0002\DE_W0002_P0001\DE_2_W0002_P0001_T0001\TR1_W0001_P0002\TR1_2_W0001_P0002_T0001_R1_P5_K1_Ch2-Ch1.zen
2.778024e+01	1.091657e+01	20151204_gfpNIPBLcf1_Prometa\MitoSys2\LSM\gfpNIPBLcf1_Noc\rnd2\DE_W0002\DE_W0002_P0001\DE_2_W0002_P0001_T0001\TR1_W0001_P0002\TR1_2_W0001_P0002_T0001_R1_P5_K1_Ch2-Ch1.zen
2.784024e+01	8.366600e+00	20151204_gfpNIPBLcf1_Prometa\MitoSys2\LSM\gfpNIPBLcf1_Noc\rnd2\DE_W0002\DE_W0002_P0001\DE_2_W0002_P0001_T0001\TR1_W0001_P0002\TR1_2_W0001_P0002_T0001_R1_P5_K1_Ch2-Ch1.zen
2.790024e+01	8.883260e+00	20151204_gfpNIPBLcf1_Prometa\MitoSys2\LSM\gfpNIPBLcf1_Noc\rnd2\DE_W0002\DE_W0002_P0001\DE_2_W0002_P0001_T0001\TR1_W0001_P0002\TR1_2_W0001_P0002_T0001_R1_P5_K1_Ch2-Ch1.zen
2.796024e+01	1.013325e+01	20151204_gfpNIPBLcf1_Prometa\MitoSys2\LSM\gfpNIPBLcf1_Noc\rnd2\DE_W0002\DE_W0002_P0001\DE_2_W0002_P0001_T0001\TR1_W0001_P0002\TR1_2_W0001_P0002_T0001_R1_P5_K1_Ch2-Ch1.zen
2.802024e+01	9.233250e+00	20151204_gfpNIPBLcf1_Prometa\MitoSys2\LSM\gfpNIPBLcf1_Noc\rnd2\DE_W0002\DE_W0002_P0001\DE_2_W0002_P0001_T0001\TR1_W0001_P0002\TR1_2_W0001_P0002_T0001_R1_P5_K1_Ch2-Ch1.zen
2.808024e+01	6.049950e+00	20151204_gfpNIPBLcf1_Prometa\MitoSys2\LSM\gfpNIPBLcf1_Noc\rnd2\DE_W0002\DE_W0002_P0001\DE_2_W0002_P0001_T0001\TR1_W0001_P0002\TR1_2_W0001_P0002_T0001_R1_P5_K1_Ch2-Ch1.zen
2.814024e+01	6.249950e+00	20151204_gfpNIPBLcf1_Prometa\MitoSys2\LSM\gfpNIPBLcf1_Noc\rnd2\DE_W0002\DE_W0002_P0001\DE_2_W0002_P0001_T0001\TR1_W0001_P0002\TR1_2_W0001_P0002_T0001_R1_P5_K1_Ch2-Ch1.zen
2.820024e+01	1.026658e+01	20151204_gfpNIPBLcf1_Prometa\MitoSys2\LSM\gfpNIPBLcf1_Noc\rnd2\DE_W0002\DE_W0002_P0001\DE_2_W0002_P0001_T0001\TR1_W0001_P0002\TR1_2_W0001_P0002_T0001_R1_P5_K1_Ch2-Ch1.zen
2.826024e+01	9.483250e+00	20151204_gfpNIPBLcf1_Prometa\MitoSys2\LSM\gfpNIPBLcf1_Noc\rnd2\DE_W0002\DE_W0002_P0001\DE_2_W0002_P0001_T0001\TR1_W0001_P0002\TR1_2_W0001_P0002_T0001_R1_P5_K1_Ch2-Ch1.zen
2.832024e+01	9.749920e+00	20151204_gfpNIPBLcf1_Prometa\MitoSys2\LSM\gfpNIPBLcf1_Noc\rnd2\DE_W0002\DE_W0002_P0001\DE_2_W0002_P0001_T0001\TR1_W0001_P0002\TR1_2_W0001_P0002_T0001_R1_P5_K1_Ch2-Ch1.zen
2.838024e+01	9.366590e+00	20151204_gfpNIPBLcf1_Prometa\MitoSys2\LSM\gfpNIPBLcf1_Noc\rnd2\DE_W0002\DE_W0002_P0001\DE_2_W0002_P0001_T0001\TR1_W0001_P0002\TR1_2_W0001_P0002_T0001_R1_P5_K1_Ch2-Ch1.zen
2.844024e+01	9.166590e+00	20151204_gfpNIPBLcf1_Prometa\MitoSys2\LSM\gfpNIPBLcf1_Noc\rnd2\DE_W0002\DE_W0002_P0001\DE_2_W0002_P0001_T0001\TR1_W0001_P0002\TR1_2_W0001_P0002_T0001_R1_P5_K1_Ch2-Ch1.zen
2.850024e+01	1.093324e+01	20151204_gfpNIPBLcf1_Prometa\MitoSys2\LSM\gfpNIPBLcf1_Noc\rnd2\DE_W0002\DE_W0002_P0001\DE_2_W0002_P0001_T0001\TR1_W0001_P0002\TR1_2_W0001_P0002_T0001_R1_P5_K1_Ch2-Ch1.zen
2.856024e+01	1.146657e+01	20151204_gfpNIPBLcf1_Prometa\MitoSys2\LSM\gfpNIPBLcf1_Noc\rnd2\DE_W0002\DE_W0002_P0001\DE_2_W0002_P0001_T0001\TR1_W0001_P0002\TR1_2_W0001_P0002_T0001_R1_P5_K1_Ch2-Ch1.zen
2.862024e+01	8.283260e+00	20151204_gfpNIPBLcf1_Prometa\MitoSys2\LSM\gfpNIPBLcf1_Noc\rnd2\DE_W0002\DE_W0002_P0001\DE_2_W0002_P0001_T0001\TR1_W0001_P0002\TR1_2_W0001_P0002_T0001_R1_P5_K1_Ch2-Ch1.zen
2.868024e+01	1.133324e+01	20151204_gfpNIPBLcf1_Prometa\MitoSys2\LSM\gfpNIPBLcf1_Noc\rnd2\DE_W0002\DE_W0002_P0001\DE_2_W0002_P0001_T0001\TR1_W0001_P0002\TR1_2_W0001_P0002_T0001_R1_P5_K1_Ch2-Ch1.zen
2.874025e+01	1.029991e+01	20151204_gfpNIPBLcf1_Prometa\MitoSys2\LSM\gfpNIPBLcf1_Noc\rnd2\DE_W0002\DE_W0002_P0001\DE_2_W0002_P0001_T0001\TR1_W0001_P0002\TR1_2_W0001_P0002_T0001_R1_P5_K1_Ch2-Ch1.zen
2.880025e+01	1.219990e+01	20151204_gfpNIPBLcf1_Prometa\MitoSys2\LSM\gfpNIPBLcf1_Noc\rnd2\DE_W0002\DE_W0002_P0001\DE_2_W0002_P0001_T0001\TR1_W0001_P0002\TR1_2_W0001_P0002_T0001_R1_P5_K1_Ch2-Ch1.zen
2.886025e+01	1.088324e+01	20151204_gfpNIPBLcf1_Prometa\MitoSys2\LSM\gfpNIPBLcf1_Noc\rnd2\DE_W0002\DE_W0002_P0001\DE_2_W0002_P0001_T0001\TR1_W0001_P0002\TR1_2_W0001_P0002_T0001_R1_P5_K1_Ch2-Ch1.zen
2.892025e+01	1.336655e+01	20151204_gfpNIPBLcf1_Prometa\MitoSys2\LSM\gfpNIPBLcf1_Noc\rnd2\DE_W0002\DE_W0002_P0001\DE_2_W0002_P0001_T0001\TR1_W0001_P0002\TR1_2_W0001_P0002_T0001_R1_P5_K1_Ch2-Ch1.zen
2.898025e+01	1.453321e+01	20151204_gfpNIPBLcf1_Prometa\MitoSys2\LSM\gfpNIPBLcf1_Noc\rnd2\DE_W0002\DE_W0002_P0001\DE_2_W0002_P0001_T0001\TR1_W0001_P0002\TR1_2_W0001_P0002_T0001_R1_P5_K1_Ch2-Ch1.zen
2.904025e+01	9.299920e+00	20151204_gfpNIPBLcf1_Prometa\MitoSys2\LSM\gfpNIPBLcf1_Noc\rnd2\DE_W0002\DE_W0002_P0001\DE_2_W0002_P0001_T0001\TR1_W0001_P0002\TR1_2_W0001_P0002_T0001_R1_P5_K1_Ch2-Ch1.zen
2.910025e+01	7.833270e+00	20151204_gfpNIPBLcf1_Prometa\MitoSys2\LSM\gfpNIPBLcf1_Noc\rnd2\DE_W0002\DE_W0002_P0001\DE_2_W0002_P0001_T0001\TR1_W0001_P0002\TR1_2_W0001_P0002_T0001_R1_P5_K1_Ch2-Ch1.zen
2.916025e+01	8.866590e+00	20151204_gfpNIPBLcf1_Prometa\MitoSys2\LSM\gfpNIPBLcf1_Noc\rnd2\DE_W0002\DE_W0002_P0001\DE_2_W0002_P0001_T0001\TR1_W0001_P0002\TR1_2_W0001_P0002_T0001_R1_P5_K1_Ch2-Ch1.zen
2.922025e+01	9.849920e+00	20151204_gfpNIPBLcf1_Prometa\MitoSys2\LSM\gfpNIPBLcf1_Noc\rnd2\DE_W0002\DE_W0002_P0001\DE_2_W0002_P0001_T0001\TR1_W0001_P0002\TR1_2_W0001_P0002_T0001_R1_P5_K1_Ch2-Ch1.zen
2.928025e+01	8.433260e+00	20151204_gfpNIPBLcf1_Prometa\MitoSys2\LSM\gfpNIPBLcf1_Noc\rnd2\DE_W0002\DE_W0002_P0001\DE_2_W0002_P0001_T0001\TR1_W0001_P0002\TR1_2_W0001_P0002_T0001_R1_P5_K1_Ch2-Ch1.zen
2.934025e+01	8.383260e+00	20151204_gfpNIPBLcf1_Prometa\MitoSys2\LSM\gfpNIPBLcf1_Noc\rnd2\DE_W0002\DE_W0002_P0001\DE_2_W0002_P0001_T0001\TR1_W0001_P0002\TR1_2_W0001_P0002_T0001_R1_P5_K1_Ch2-Ch1.zen
2.940025e+01	9.099920e+00	20151204_gfpNIPBLcf1_Prometa\MitoSys2\LSM\gfpNIPBLcf1_Noc\rnd2\DE_W0002\DE_W0002_P0001\DE_2_W0002_P0001_T0001\TR1_W0001_P0002\TR1_2_W0001_P0002_T0001_R1_P5_K1_Ch2-Ch1.zen
2.946025e+01	7.399940e+00	20151204_gfpNIPBLcf1_Prometa\MitoSys2\LSM\gfpNIPBLcf1_Noc\rnd2\DE_W0002\DE_W0002_P0001\DE_2_W0002_P0001_T0001\TR1_W0001_P0002\TR1_2_W0001_P0002_T0001_R1_P5_K1_Ch2-Ch1.zen
2.952025e+01	7.649930e+00	20151204_gfpNIPBLcf1_Prometa\MitoSys2\LSM\gfpNIPBLcf1_Noc\rnd2\DE_W0002\DE_W0002_P0001\DE_2_W0002_P0001_T0001\TR1_W0001_P0002\TR1_2_W0001_P0002_T0001_R1_P5_K1_Ch2-Ch1.zen
2.958025e+01	9.966580e+00	20151204_gfpNIPBLcf1_Prometa\MitoSys2\LSM\gfpNIPBLcf1_Noc\rnd2\DE_W0002\DE_W0002_P0001\DE_2_W0002_P0001_T0001\TR1_W0001_P0002\TR1_2_W0001_P0002_T0001_R1_P5_K1_Ch2-Ch1.zen
2.964025e+01	7.616600e+00	20151204_gfpNIPBLcf1_Prometa\MitoSys2\LSM\gfpNIPBLcf1_Noc\rnd2\DE_W0002\DE_W0002_P0001\DE_2_W0002_P0001_T0001\TR1_W0001_P0002\TR1_2_W0001_P0002_T0001_R1_P5_K1_Ch2-Ch1.zen
2.970025e+01	9.199920e+00	20151204_gfpNIPBLcf1_Prometa\MitoSys2\LSM\gfpNIPBLcf1_Noc\rnd2\DE_W0002\DE_W0002_P0001\DE_2_W0002_P0001_T0001\TR1_W0001_P0002\TR1_2_W0001_P0002_T0001_R1_P5_K1_Ch2-Ch1.zen
2.976025e+01	9.716580e+00	20151204_gfpNIPBLcf1_Prometa\MitoSys2\LSM\gfpNIPBLcf1_Noc\rnd2\DE_W0002\DE_W0002_P0001\DE_2_W0002_P0001_T0001\TR1_W0001_P0002\TR1_2_W0001_P0002_T0001_R1_P5_K1_Ch2-Ch1.zen
2.982026e+01	1.061658e+01	20151204_gfpNIPBLcf1_Prometa\MitoSys2\LSM\gfpNIPBLcf1_Noc\rnd2\DE_W0002\DE_W0002_P0001\DE_2_W0002_P0001_T0001\TR1_W0001_P0002\TR1_2_W0001_P0002_T0001_R1_P5_K1_Ch2-Ch1.zen
2.988025e+01	1.024991e+01	20151204_gfpNIPBLcf1_Prometa\MitoSys2\LSM\gfpNIPBLcf1_Noc\rnd2\DE_W0002\DE_W0002_P0001\DE_2_W0002_P0001_T0001\TR1_W0001_P0002\TR1_2_W0001_P0002_T0001_R1_P5_K1_Ch2-Ch1.zen
[truncated: 47,501 more rows]
