# Supplementary material for: Absolute quantification of cohesin, CTCF and their regulators in human cells
Source: eLife. 2019 Jun 17;8:e46269. doi: 10.7554/eLife.46269 (PMC6606026; doi:10.7554/eLife.46269)
Supplement: Figure 2—source data 1. [file elife-46269-fig2-data1.zip › Figure 2 - source data 1/20151204_SCC1gfpc_Prometa/2c_opt_time_col.res]

General								Correlation								Corrections
No	File name	Full path	Format	Clock	Duration	Channel mode	Annotation	Channel mode.1	Selection	1st	2nd	Frequency	Eval frequency	Mode	Detrend frequency	Offset Ch1	Amplitude Ch1	Rate Ch1	Offset Ch2	Amplitude Ch2	Rate Ch2	Xtalk Ch1	Xtalk Ch2	Labels Ch1	Labels Ch2	Interval1 1st	Interval1 2nd	Interval1 Ch1	Interval1 Ch2	Interval2 1st	Interval2 2nd	Interval2 Ch1	Interval2 Ch2	Bleaching Ch1	Bleaching Ch2	Bleaching Cross	BG Ch1	BG Ch2	BG Cross	Xtalk Ch1.1	Xtalk Ch2.1	Xtalk Cross	Total Ch1	Total Ch2	Total Cross	G0ave Ch1	G0std Ch1	G0ave Ch2	G0std Ch2
0	TR1_2_W0001_P0001_T0001_R1_P1_K1_Ch2-Ch1.zen	20151204_SCC1gfpc_Prometa\MitoSys2\LSM\SCC1gfpc_Noc\DE_W0001\DE_W0001_P0004\DE_2_W0001_P0004_T0001\TR1_W0001_P0001\TR1_2_W0001_P0001_T0001_R1_P1_K1_Ch2-Ch1.zen	FA/ISS	20000	30.0	3		7	0	0	29.94	100000	2000	Scale	0	1.04	0	0.01	0.86	0	0.01	0.042	0	1	1	0	1	16.733	142.27700000000002	0	1	16.733	142.27700000000002	1.2679	1.9265	1	0.8782	0.9871	0.9311	1	0.9897	0.9948	1.1283	1.89	0.9262	0.046709	0.03073	0.003242	0.0041618
1	TR1_2_W0001_P0001_T0001_R1_P2_K1_Ch2-Ch1.zen	20151204_SCC1gfpc_Prometa\MitoSys2\LSM\SCC1gfpc_Noc\DE_W0001\DE_W0001_P0004\DE_2_W0001_P0004_T0001\TR1_W0001_P0001\TR1_2_W0001_P0001_T0001_R1_P2_K1_Ch2-Ch1.zen	FA/ISS	20000	30.0	3		7	0	0	29.94	100000	2000	Scale	0	1.04	0	0.01	0.86	0	0.01	0.042	0	1	1	0	1	18.245	72.241	0	1	18.245	72.241	2.2211	4.9905	1	0.8825	0.9625	0.9216	1	0.9707	0.9852	2.0237	4.7152	0.9078	0.05574400000000001	0.032202	0.011269	0.014753
2	TR1_2_W0001_P0001_T0001_R1_P3_K1_Ch2-Ch1.zen	20151204_SCC1gfpc_Prometa\MitoSys2\LSM\SCC1gfpc_Noc\DE_W0001\DE_W0001_P0004\DE_2_W0001_P0004_T0001\TR1_W0001_P0001\TR1_2_W0001_P0001_T0001_R1_P3_K1_Ch2-Ch1.zen	FA/ISS	20000	30.0	3		7	0	0	29.94	100000	2000	Scale	0	1.04	0	0.01	0.86	0	0.01	0.042	0	1	1	0	1	16.352999999999998	97.656	0	1	16.352999999999998	97.656	1.1888	3.0388	1	0.8758	0.9781	0.9255	1	0.9829	0.9914	1.0521	2.9506	0.9175	0.047339	0.023004	0.00027174	0.0050712
3	TR1_2_W0001_P0001_T0001_R1_P4_K1_Ch2-Ch1.zen	20151204_SCC1gfpc_Prometa\MitoSys2\LSM\SCC1gfpc_Noc\DE_W0001\DE_W0001_P0004\DE_2_W0001_P0004_T0001\TR1_W0001_P0001\TR1_2_W0001_P0001_T0001_R1_P4_K1_Ch2-Ch1.zen	FA/ISS	20000	30.0	3		7	0	0	29.94	100000	2000	Scale	0	1.04	0	0.01	0.86	0	0.01	0.042	0	1	1	0	1	14.535	6.144	0	1	14.535	6.144	1.0373	1.062	1	0.8615	0.7393	0.7981	1	0.8115	0.9008	0.8959999999999999	0.6227	0.706	0.07371	0.016924	0.024522	0.030167000000000003
4	TR1_2_W0001_P0001_T0001_R1_P5_K1_Ch2-Ch1.zen	20151204_SCC1gfpc_Prometa\MitoSys2\LSM\SCC1gfpc_Noc\DE_W0001\DE_W0001_P0004\DE_2_W0001_P0004_T0001\TR1_W0001_P0001\TR1_2_W0001_P0001_T0001_R1_P5_K1_Ch2-Ch1.zen	FA/ISS	20000	30.0	3		7	0	0	29.94	100000	2000	Scale	0	1.04	0	0.01	0.86	0	0.01	0.042	0	1	1	0	1	13.215	9.875	0	1	13.215	9.875	0.9902	1.1808	1	0.8487	0.8311	0.8398	1	0.8891	0.9429	0.8396	0.883	0.7872	0.06535	0.017404	0.0038598	0.029237
5	TR1_2_W0001_P0002_T0001_R1_P1_K1_Ch2-Ch1.zen	20151204_SCC1gfpc_Prometa\MitoSys2\LSM\SCC1gfpc_Noc\DE_W0001\DE_W0001_P0005\DE_2_W0001_P0005_T0001\TR1_W0001_P0002\TR1_2_W0001_P0002_T0001_R1_P1_K1_Ch2-Ch1.zen	FA/ISS	20000	30.0	3		7	0	0	29.94	100000	2000	Scale	0	1.04	0	0.01	0.86	0	0.01	0.042	0	1	1	0	1	15.77	131.17700000000002	0	1	15.77	131.17700000000002	1.0048	1.0243	1	0.8721	0.9859	0.9272	1	0.9892	0.9946	0.8763	0.9983	0.9222	0.047644	0.031416	0.010596	0.011608
6	TR1_2_W0001_P0002_T0001_R1_P2_K1_Ch2-Ch1.zen	20151204_SCC1gfpc_Prometa\MitoSys2\LSM\SCC1gfpc_Noc\DE_W0001\DE_W0001_P0005\DE_2_W0001_P0005_T0001\TR1_W0001_P0002\TR1_2_W0001_P0002_T0001_R1_P2_K1_Ch2-Ch1.zen	FA/ISS	20000	30.0	3		7	0	0	29.94	100000	2000	Scale	0	1.04	0	0.01	0.86	0	0.01	0.042	0	1	1	0	1	15.599	130.734	0	1	15.599	130.734	0.9582	0.9495	1	0.8709	0.9859	0.9266	1	0.9893	0.9946	0.8317	0.9248	0.9216	0.065286	0.031665	0.0033924	0.005360899999999999
7	TR1_2_W0001_P0002_T0001_R1_P3_K1_Ch2-Ch1.zen	20151204_SCC1gfpc_Prometa\MitoSys2\LSM\SCC1gfpc_Noc\DE_W0001\DE_W0001_P0005\DE_2_W0001_P0005_T0001\TR1_W0001_P0002\TR1_2_W0001_P0002_T0001_R1_P3_K1_Ch2-Ch1.zen	FA/ISS	20000	30.0	3		7	0	0	29.94	100000	2000	Scale	0	1.04	0	0.01	0.86	0	0.01	0.042	0	1	1	0	1	11.114	545.257	0	1	11.114	545.257	1.2312	2.0738	1	0.8171	0.9964	0.9022	1	0.9981	0.9990000000000001	1.023	2.0644	0.9013	0.056630999999999994	0.043309	0.006326399999999999	0.0056
8	TR1_2_W0001_P0002_T0001_R1_P4_K1_Ch2-Ch1.zen	20151204_SCC1gfpc_Prometa\MitoSys2\LSM\SCC1gfpc_Noc\DE_W0001\DE_W0001_P0005\DE_2_W0001_P0005_T0001\TR1_W0001_P0002\TR1_2_W0001_P0002_T0001_R1_P4_K1_Ch2-Ch1.zen	FA/ISS	20000	30.0	3		7	0	0	29.94	100000	2000	Scale	0	1.04	0	0.01	0.86	0	0.01	0.042	0	1	1	0	1	13.610999999999999	11.475	0	1	13.610999999999999	11.475	1.0924	0.9955	1	0.8521	0.856	0.8540000000000001	1	0.9036	0.9506	0.9372	0.7585	0.8084	0.071598	0.017083	0.019003	0.0096304
9	TR1_2_W0001_P0002_T0001_R1_P5_K1_Ch2-Ch1.zen	20151204_SCC1gfpc_Prometa\MitoSys2\LSM\SCC1gfpc_Noc\DE_W0001\DE_W0001_P0005\DE_2_W0001_P0005_T0001\TR1_W0001_P0002\TR1_2_W0001_P0002_T0001_R1_P5_K1_Ch2-Ch1.zen	FA/ISS	20000	30.0	3		7	0	0	29.94	100000	2000	Scale	0	1.04	0	0.01	0.86	0	0.01	0.042	0	1	1	0	1	15.751	353.306	0	1	15.751	353.306	0.9522	5.7025	1	0.8716	0.9913	0.9295	1	0.9934	0.9967	0.8266	5.6231	0.9264	0.05276	0.03119	0.0060525	0.0060069
10	TR1_2_W0001_P0003_T0001_R1_P1_K1_Ch2-Ch1.zen	20151204_SCC1gfpc_Prometa\MitoSys2\LSM\SCC1gfpc_Noc\DE_W0001\DE_W0001_P0006\DE_2_W0001_P0006_T0001\TR1_W0001_P0003\TR1_2_W0001_P0003_T0001_R1_P1_K1_Ch2-Ch1.zen	FA/ISS	20000	30.0	3		7	0	0	29.94	100000	2000	Scale	0	1.04	0	0.01	0.86	0	0.01	0.042	0	1	1	0	1	13.293	63.958999999999996	0	1	13.293	63.958999999999996	1.0289	0.9242	1	0.8490000000000001	0.9706	0.9077	1	0.9809	0.9904	0.8753	0.8759999999999999	0.8989	0.066217	0.037552999999999996	0.0022691	0.0080652
11	TR1_2_W0001_P0003_T0001_R1_P2_K1_Ch2-Ch1.zen	20151204_SCC1gfpc_Prometa\MitoSys2\LSM\SCC1gfpc_Noc\DE_W0001\DE_W0001_P0006\DE_2_W0001_P0006_T0001\TR1_W0001_P0003\TR1_2_W0001_P0003_T0001_R1_P2_K1_Ch2-Ch1.zen	FA/ISS	20000	30.0	3		7	0	0	29.94	100000	2000	Scale	0	1.04	0	0.01	0.86	0	0.01	0.042	0	1	1	0	1	10.874	65.51	0	1	10.874	65.51	1.2299	14.3739	1	0.8164	0.9405	0.8758	1	0.9677	0.9836	1.0232	13.0699	0.8609	0.07118200000000001	0.046015	0.020374	0.029767000000000002
12	TR1_2_W0001_P0003_T0001_R1_P3_K1_Ch2-Ch1.zen	20151204_SCC1gfpc_Prometa\MitoSys2\LSM\SCC1gfpc_Noc\DE_W0001\DE_W0001_P0006\DE_2_W0001_P0006_T0001\TR1_W0001_P0003\TR1_2_W0001_P0003_T0001_R1_P3_K1_Ch2-Ch1.zen	FA/ISS	20000	30.0	3		7	0	0	29.94	100000	2000	Scale	0	1.04	0	0.01	0.86	0	0.01	0.042	0	1	1	0	1	9.911	133.41299999999998	0	1	9.911	133.41299999999998	1.0462	3.5685	1	0.7969	0.9846	0.8856	1	0.9922	0.9961	0.8355	3.5107	0.8821	0.05259199999999999	0.043189	0.0033705	0.0047111
13	TR1_2_W0001_P0003_T0001_R1_P4_K1_Ch2-Ch1.zen	20151204_SCC1gfpc_Prometa\MitoSys2\LSM\SCC1gfpc_Noc\DE_W0001\DE_W0001_P0006\DE_2_W0001_P0006_T0001\TR1_W0001_P0003\TR1_2_W0001_P0003_T0001_R1_P4_K1_Ch2-Ch1.zen	FA/ISS	20000	30.0	3		7	0	0	29.94	100000	2000	Scale	0	1.04	0	0.01	0.86	0	0.01	0.042	0	1	1	0	1	10.543	4.388	0	1	10.543	4.388	1.0993	0.9141	1	0.8111	0.6423	0.7214	1	0.8048	0.897	0.8996	0.4198	0.6285	0.1014	0.026632999999999997	0.019528	0.045859
14	TR1_2_W0001_P0003_T0001_R1_P5_K1_Ch2-Ch1.zen	20151204_SCC1gfpc_Prometa\MitoSys2\LSM\SCC1gfpc_Noc\DE_W0001\DE_W0001_P0006\DE_2_W0001_P0006_T0001\TR1_W0001_P0003\TR1_2_W0001_P0003_T0001_R1_P5_K1_Ch2-Ch1.zen	FA/ISS	20000	30.000999999999998	3		7	0	0	29.94	100000	2000	Scale	0	1.04	0	0.01	0.86	0	0.01	0.042	0	1	1	0	1	2.242	1.183	0	1	2.242	1.183	0.8063	0.8712	1	0.4427	0.1243	0.2134	1	0.8973	0.9468	0.2953	0.038	0.2127	0.22607	0.41883000000000004	0.085716	0.23639000000000002
15	TR1_2_W0001_P0004_T0001_R1_P1_K1_Ch2-Ch1.zen	20151204_SCC1gfpc_Prometa\MitoSys2\LSM\SCC1gfpc_Noc\DE_W0001\DE_W0001_P0007\DE_2_W0001_P0007_T0001\TR1_W0001_P0004\TR1_2_W0001_P0004_T0001_R1_P1_K1_Ch2-Ch1.zen	FA/ISS	20000	30.0	3		7	0	0	29.94	100000	2000	Scale	0	1.04	0	0.01	0.86	0	0.01	0.042	0	1	1	0	1	11.097999999999999	92.139	0	1	11.097999999999999	92.139	0.8842	5.0615	1	0.8206	0.9734	0.8936	1	0.9851	0.9925	0.7151	4.9042	0.8868	0.063359	0.039945999999999995	0.0057591000000000005	0.0078789
16	TR1_2_W0001_P0004_T0001_R1_P2_K1_Ch2-Ch1.zen	20151204_SCC1gfpc_Prometa\MitoSys2\LSM\SCC1gfpc_Noc\DE_W0001\DE_W0001_P0007\DE_2_W0001_P0007_T0001\TR1_W0001_P0004\TR1_2_W0001_P0004_T0001_R1_P2_K1_Ch2-Ch1.zen	FA/ISS	20000	30.0	3		7	0	0	29.94	100000	2000	Scale	0	1.04	0	0.01	0.86	0	0.01	0.042	0	1	1	0	1	10.929	16.052	0	1	10.929	16.052	0.9841	4.5774	1	0.8173	0.8655	0.8404	1	0.9279999999999999	0.9631	0.8019	3.8357	0.807	0.075146	0.048001	0.008531700000000001	0.042791
17	TR1_2_W0001_P0004_T0001_R1_P3_K1_Ch2-Ch1.zen	20151204_SCC1gfpc_Prometa\MitoSys2\LSM\SCC1gfpc_Noc\DE_W0001\DE_W0001_P0007\DE_2_W0001_P0007_T0001\TR1_W0001_P0004\TR1_2_W0001_P0004_T0001_R1_P3_K1_Ch2-Ch1.zen	FA/ISS	20000	30.0	3		7	0	0	29.94	100000	2000	Scale	0	1.04	0	0.01	0.86	0	0.01	0.042	0	1	1	0	1	11.212	149.472	0	1	11.212	149.472	1.5584	2.8186	1	0.8195	0.9875	0.8995	1	0.9933	0.9966	1.3228	2.7789	0.8965	0.045734	0.041408	0.0024839000000000003	0.0033772
18	TR1_2_W0001_P0004_T0001_R1_P4_K1_Ch2-Ch1.zen	20151204_SCC1gfpc_Prometa\MitoSys2\LSM\SCC1gfpc_Noc\DE_W0001\DE_W0001_P0007\DE_2_W0001_P0007_T0001\TR1_W0001_P0004\TR1_2_W0001_P0004_T0001_R1_P4_K1_Ch2-Ch1.zen	FA/ISS	20000	29.999000000000002	3		7	0	0	29.94	100000	2000	Scale	0	1.04	0	0.01	0.86	0	0.01	0.042	0	1	1	0	1	1.976	1.078	0	1	1.976	1.078	1.1694	1.0545	1	0.21899999999999997	0.0415	0.0948	1	0.853	0.9236	0.2888	0.0196	0.0591	0.022163	0.086108	0.089229	0.11478
19	TR1_2_W0001_P0004_T0001_R1_P5_K1_Ch2-Ch1.zen	20151204_SCC1gfpc_Prometa\MitoSys2\LSM\SCC1gfpc_Noc\DE_W0001\DE_W0001_P0007\DE_2_W0001_P0007_T0001\TR1_W0001_P0004\TR1_2_W0001_P0004_T0001_R1_P5_K1_Ch2-Ch1.zen	FA/ISS	20000	30.0	3		7	0	0	29.94	100000	2000	Scale	0	1.04	0	0.01	0.86	0	0.01	0.042	0	1	1	0	1	11.049000000000001	16.133	0	1	11.049000000000001	16.133	1.0004	0.4909	1	0.8198	0.8664	0.8422	1	0.9279	0.9631	0.8199	0.3298	0.8088	0.07890599999999999	0.020881999999999998	0.016146999999999998	0.016922
20	TR1_2_W0001_P0019_T0001_R1_P1_K1_Ch2-Ch1.zen	20151204_SCC1gfpc_Prometa\MitoSys2\LSM\SCC1gfpc_Noc\DE_W0001\DE_W0001_P0011\DE_2_W0001_P0011_T0001\TR1_W0001_P0019\TR1_2_W0001_P0019_T0001_R1_P1_K1_Ch2-Ch1.zen	FA/ISS	20000	30.0	3		7	0	0	29.94	100000	2000	Scale	0	1.04	0	0.01	0.86	0	0.01	0.042	0	1	1	0	1	16.009	195.903	0	1	16.009	195.903	1.1247	1.3957	1	0.871	0.9909	0.9289	1	0.9929	0.9965	0.9865	1.3755	0.9256	0.063097	0.019888999999999997	0.0049613999999999995	0.0030066999999999997
21	TR1_2_W0001_P0019_T0001_R1_P2_K1_Ch2-Ch1.zen	20151204_SCC1gfpc_Prometa\MitoSys2\LSM\SCC1gfpc_Noc\DE_W0001\DE_W0001_P0011\DE_2_W0001_P0011_T0001\TR1_W0001_P0019\TR1_2_W0001_P0019_T0001_R1_P2_K1_Ch2-Ch1.zen	FA/ISS	20000	30.0	3		7	0	0	29.94	100000	2000	Scale	0	1.04	0	0.01	0.86	0	0.01	0.042	0	1	1	0	1	15.61	187.049	0	1	15.61	187.049	0.9712	3.9127	1	0.8708	0.9895	0.9283	1	0.992	0.996	0.8437	3.865	0.9245	0.060858	0.033775	0.0047951999999999995	0.0041952
22	TR1_2_W0001_P0019_T0001_R1_P3_K1_Ch2-Ch1.zen	20151204_SCC1gfpc_Prometa\MitoSys2\LSM\SCC1gfpc_Noc\DE_W0001\DE_W0001_P0011\DE_2_W0001_P0011_T0001\TR1_W0001_P0019\TR1_2_W0001_P0019_T0001_R1_P3_K1_Ch2-Ch1.zen	FA/ISS	20000	30.0	3		7	0	0	29.94	100000	2000	Scale	0	1.04	0	0.01	0.86	0	0.01	0.042	0	1	1	0	1	12.615	188.76	0	1	12.615	188.76	1.085	2.7165	1	0.8405	0.9898	0.9121	1	0.9939	0.9969	0.9175	2.6839	0.9093	0.036992000000000004	0.036903	0.0021566	0.0034823000000000002
23	TR1_2_W0001_P0019_T0001_R1_P4_K1_Ch2-Ch1.zen	20151204_SCC1gfpc_Prometa\MitoSys2\LSM\SCC1gfpc_Noc\DE_W0001\DE_W0001_P0011\DE_2_W0001_P0011_T0001\TR1_W0001_P0019\TR1_2_W0001_P0019_T0001_R1_P4_K1_Ch2-Ch1.zen	FA/ISS	20000	30.0	3		7	0	0	29.94	100000	2000	Scale	0	1.04	0	0.01	0.86	0	0.01	0.042	0	1	1	0	1	5.9239999999999995	3.069	0	1	5.9239999999999995	3.069	1.2209	1.1889	1	0.6767	0.5146	0.59	1	0.8442	0.9188	0.8559	0.5111	0.5232	0.05159	0.044867000000000004	0.050983	0.066067
24	TR1_2_W0001_P0019_T0001_R1_P5_K1_Ch2-Ch1.zen	20151204_SCC1gfpc_Prometa\MitoSys2\LSM\SCC1gfpc_Noc\DE_W0001\DE_W0001_P0011\DE_2_W0001_P0011_T0001\TR1_W0001_P0019\TR1_2_W0001_P0019_T0001_R1_P5_K1_Ch2-Ch1.zen	FA/ISS	20000	30.0	3		7	0	0	29.94	100000	2000	Scale	0	1.04	0	0.01	0.86	0	0.01	0.042	0	1	1	0	1	13.392999999999999	17.86	0	1	13.392999999999999	17.86	0.9361	0.9305	1	0.8508	0.9057	0.8778	1	0.9376	0.9683	0.7917	0.7841	0.8486	0.069341	0.013741999999999999	0.0051785	0.014329
25	TR1_2_W0001_P0018_T0001_R1_P1_K1_Ch2-Ch1.zen	20151204_SCC1gfpc_Prometa\MitoSys2\LSM\SCC1gfpc_Noc\DE_W0001\DE_W0001_P0012\DE_2_W0001_P0012_T0001\TR1_W0001_P0018\TR1_2_W0001_P0018_T0001_R1_P1_K1_Ch2-Ch1.zen	FA/ISS	20000	30.0	3		7	0	0	29.94	100000	2000	Scale	0	1.04	0	0.01	0.86	0	0.01	0.042	0	1	1	0	1	18.061	124.69	0	1	18.061	124.69	1.2169	1.6842	1	0.8869	0.9852	0.9347	1	0.9871	0.9935	1.0903	1.6443	0.9286	0.058505999999999996	0.027962	0.0029170999999999997	0.0047733
26	TR1_2_W0001_P0018_T0001_R1_P2_K1_Ch2-Ch1.zen	20151204_SCC1gfpc_Prometa\MitoSys2\LSM\SCC1gfpc_Noc\DE_W0001\DE_W0001_P0012\DE_2_W0001_P0012_T0001\TR1_W0001_P0018\TR1_2_W0001_P0018_T0001_R1_P2_K1_Ch2-Ch1.zen	FA/ISS	20000	30.0	3		7	0	0	29.94	100000	2000	Scale	0	1.04	0	0.01	0.86	0	0.01	0.042	0	1	1	0	1	17.209	193.082	0	1	17.209	193.082	1.0836	2.3426	1	0.8806	0.9891	0.9333	1	0.9912	0.9956	0.9579	2.306	0.9291	0.044453	0.02478	0.0047173	0.0056932
27	TR1_2_W0001_P0018_T0001_R1_P3_K1_Ch2-Ch1.zen	20151204_SCC1gfpc_Prometa\MitoSys2\LSM\SCC1gfpc_Noc\DE_W0001\DE_W0001_P0012\DE_2_W0001_P0012_T0001\TR1_W0001_P0018\TR1_2_W0001_P0018_T0001_R1_P3_K1_Ch2-Ch1.zen	FA/ISS	20000	30.0	3		7	0	0	29.94	100000	2000	Scale	0	1.04	0	0.01	0.86	0	0.01	0.042	0	1	1	0	1	17.428	164.101	0	1	17.428	164.101	1.1692	0.9415	1	0.8834	0.9893	0.9349	1	0.9909	0.9954	1.0421	0.9214	0.9306	0.058017	0.028247	0.0025228	0.0036601
28	TR1_2_W0001_P0018_T0001_R1_P4_K1_Ch2-Ch1.zen	20151204_SCC1gfpc_Prometa\MitoSys2\LSM\SCC1gfpc_Noc\DE_W0001\DE_W0001_P0012\DE_2_W0001_P0012_T0001\TR1_W0001_P0018\TR1_2_W0001_P0018_T0001_R1_P4_K1_Ch2-Ch1.zen	FA/ISS	20000	30.0	3		7	0	0	29.94	100000	2000	Scale	0	1.04	0	0.01	0.86	0	0.01	0.042	0	1	1	0	1	14.659	259.005	0	1	14.659	259.005	1.1488	3.4594	1	0.8591	0.9919	0.9229999999999999	1	0.9941	0.997	0.9947	3.423	0.9203	0.042204000000000005	0.036045999999999995	0.0051714	0.0044534
29	TR1_2_W0001_P0018_T0001_R1_P5_K1_Ch2-Ch1.zen	20151204_SCC1gfpc_Prometa\MitoSys2\LSM\SCC1gfpc_Noc\DE_W0001\DE_W0001_P0012\DE_2_W0001_P0012_T0001\TR1_W0001_P0018\TR1_2_W0001_P0018_T0001_R1_P5_K1_Ch2-Ch1.zen	FA/ISS	20000	30.0	3		7	0	0	29.94	100000	2000	Scale	0	1.04	0	0.01	0.86	0	0.01	0.042	0	1	1	0	1	12.921	5.25	0	1	12.921	5.25	1.2059	1.0789	1	0.8419	0.6967	0.7658	1	0.8033	0.8962	1.0289	0.5777	0.6704	0.069381	0.018978000000000002	0.036906	0.030049
30	TR1_2_W0001_P0014_T0001_R1_P1_K1_Ch2-Ch1.zen	20151204_SCC1gfpc_Prometa\MitoSys2\LSM\SCC1gfpc_Noc\DE_W0001\DE_W0001_P0015\DE_2_W0001_P0015_T0001\TR1_W0001_P0014\TR1_2_W0001_P0014_T0001_R1_P1_K1_Ch2-Ch1.zen	FA/ISS	20000	30.0	3		7	0	0	29.94	100000	2000	Scale	0	1.04	0	0.01	0.86	0	0.01	0.042	0	1	1	0	1	12.07	193.128	0	1	12.07	193.128	1.2029	1.8876	1	0.8320000000000001	0.9891	0.907	1	0.9934	0.9967	1.0149	1.8583	0.904	0.073942	0.041718	0.008223399999999999	0.0062968
31	TR1_2_W0001_P0014_T0001_R1_P2_K1_Ch2-Ch1.zen	20151204_SCC1gfpc_Prometa\MitoSys2\LSM\SCC1gfpc_Noc\DE_W0001\DE_W0001_P0015\DE_2_W0001_P0015_T0001\TR1_W0001_P0014\TR1_2_W0001_P0014_T0001_R1_P2_K1_Ch2-Ch1.zen	FA/ISS	20000	30.0	3		7	0	0	29.94	100000	2000	Scale	0	1.04	0	0.01	0.86	0	0.01	0.042	0	1	1	0	1	12.082	466.98	0	1	12.082	466.98	1.0269	2.345	1	0.8332	0.9959	0.9109	1	0.9976	0.9988	0.8562	2.3337	0.9098	0.054701	0.039714	0.003089	0.0032879
32	TR1_2_W0001_P0014_T0001_R1_P3_K1_Ch2-Ch1.zen	20151204_SCC1gfpc_Prometa\MitoSys2\LSM\SCC1gfpc_Noc\DE_W0001\DE_W0001_P0015\DE_2_W0001_P0015_T0001\TR1_W0001_P0014\TR1_2_W0001_P0014_T0001_R1_P3_K1_Ch2-Ch1.zen	FA/ISS	20000	30.0	3		7	0	0	29.94	100000	2000	Scale	0	1.04	0	0.01	0.86	0	0.01	0.042	0	1	1	0	1	14.699000000000002	75.904	0	1	14.699000000000002	75.904	1.0165	1.0473	1	0.8634	0.9769	0.9184	1	0.9834	0.9917	0.8786	1.0062	0.9106	0.068382	0.017177	0.0025681	0.004368199999999999
33	TR1_2_W0001_P0014_T0001_R1_P4_K1_Ch2-Ch1.zen	20151204_SCC1gfpc_Prometa\MitoSys2\LSM\SCC1gfpc_Noc\DE_W0001\DE_W0001_P0015\DE_2_W0001_P0015_T0001\TR1_W0001_P0014\TR1_2_W0001_P0014_T0001_R1_P4_K1_Ch2-Ch1.zen	FA/ISS	20000	30.0	3		7	0	0	29.94	100000	2000	Scale	0	1.04	0	0.01	0.86	0	0.01	0.042	0	1	1	0	1	11.005	8.045	0	1	11.005	8.045	0.9714	1.1744	1	0.8192	0.7962	0.8076	1	0.8877	0.9422	0.7929	0.8432	0.7553	0.076071	0.027202999999999998	0.036366	0.031362
34	TR1_2_W0001_P0014_T0001_R1_P5_K1_Ch2-Ch1.zen	20151204_SCC1gfpc_Prometa\MitoSys2\LSM\SCC1gfpc_Noc\DE_W0001\DE_W0001_P0015\DE_2_W0001_P0015_T0001\TR1_W0001_P0014\TR1_2_W0001_P0014_T0001_R1_P5_K1_Ch2-Ch1.zen	FA/ISS	20000	30.0	3		7	0	0	29.94	100000	2000	Scale	0	1.04	0	0.01	0.86	0	0.01	0.042	0	1	1	0	1	14.169	67.52	0	1	14.169	67.52	1.1029	1.4228	1	0.8581	0.9734	0.9139	1	0.9815	0.9907	0.9531	1.3663	0.9053	0.061511	0.031027999999999997	0.0014724	0.0079156
35	TR1_2_W0001_P0011_T0001_R1_P1_K1_Ch2-Ch1.zen	20151204_SCC1gfpc_Prometa\MitoSys2\LSM\SCC1gfpc_Noc\DE_W0001\DE_W0001_P0016\DE_2_W0001_P0016_T0001\TR1_W0001_P0011\TR1_2_W0001_P0011_T0001_R1_P1_K1_Ch2-Ch1.zen	FA/ISS	20000	30.0	3		7	0	0	29.94	100000	2000	Scale	0	1.04	0	0.01	0.86	0	0.01	0.042	0	1	1	0	1	12.937999999999999	273.572	0	1	12.937999999999999	273.572	0.9435	2.6299	1	0.8443	0.993	0.9156	1	0.9956	0.9978	0.7915	2.608	0.9135	0.04671	0.031993	0.005439800000000001	0.0052124
36	TR1_2_W0001_P0011_T0001_R1_P2_K1_Ch2-Ch1.zen	20151204_SCC1gfpc_Prometa\MitoSys2\LSM\SCC1gfpc_Noc\DE_W0001\DE_W0001_P0016\DE_2_W0001_P0016_T0001\TR1_W0001_P0011\TR1_2_W0001_P0011_T0001_R1_P2_K1_Ch2-Ch1.zen	FA/ISS	20000	30.0	3		7	0	0	29.94	100000	2000	Scale	0	1.04	0	0.01	0.86	0	0.01	0.042	0	1	1	0	1	15.540999999999999	159.035	0	1	15.540999999999999	159.035	1.047	2.3348	1	0.87	0.9869	0.9266	1	0.9901	0.9951	0.9135	2.2921	0.922	0.053588	0.033535	0.011670999999999999	0.016056
37	TR1_2_W0001_P0011_T0001_R1_P3_K1_Ch2-Ch1.zen	20151204_SCC1gfpc_Prometa\MitoSys2\LSM\SCC1gfpc_Noc\DE_W0001\DE_W0001_P0016\DE_2_W0001_P0016_T0001\TR1_W0001_P0011\TR1_2_W0001_P0011_T0001_R1_P3_K1_Ch2-Ch1.zen	FA/ISS	20000	30.0	3		7	0	0	29.94	100000	2000	Scale	0	1.04	0	0.01	0.86	0	0.01	0.042	0	1	1	0	1	11.068	544.377	0	1	11.068	544.377	0.9902	2.7358	1	0.8199	0.9965	0.9039	1	0.9981	0.9991	0.8104	2.7252	0.903	0.049085000000000004	0.048231	0.0060375	0.0055799
38	TR1_2_W0001_P0011_T0001_R1_P4_K1_Ch2-Ch1.zen	20151204_SCC1gfpc_Prometa\MitoSys2\LSM\SCC1gfpc_Noc\DE_W0001\DE_W0001_P0016\DE_2_W0001_P0016_T0001\TR1_W0001_P0011\TR1_2_W0001_P0011_T0001_R1_P4_K1_Ch2-Ch1.zen	FA/ISS	20000	30.0	3		7	0	0	29.94	100000	2000	Scale	0	1.04	0	0.01	0.86	0	0.01	0.042	0	1	1	0	1	12.75	40.232	0	1	12.75	40.232	1.0002	8.3318	1	0.8431	0.9288	0.8847	1	0.9552	0.9773	0.8429	7.6561	0.8639	0.05704	0.027574	0.064917	0.048769
39	TR1_2_W0001_P0011_T0001_R1_P5_K1_Ch2-Ch1.zen	20151204_SCC1gfpc_Prometa\MitoSys2\LSM\SCC1gfpc_Noc\DE_W0001\DE_W0001_P0016\DE_2_W0001_P0016_T0001\TR1_W0001_P0011\TR1_2_W0001_P0011_T0001_R1_P5_K1_Ch2-Ch1.zen	FA/ISS	20000	30.0	3		7	0	0	29.94	100000	2000	Scale	0	1.04	0	0.01	0.86	0	0.01	0.042	0	1	1	0	1	11.892000000000001	8.693	0	1	11.892000000000001	8.693	1.0574	0.9898	1	0.8320000000000001	0.8118	0.8218	1	0.8885	0.9426	0.884	0.7003	0.7694	0.084313	0.024329	0.027083999999999997	0.033795
40	TR1_2_W0001_P0008_T0001_R1_P1_K1_Ch2-Ch1.zen	20151204_SCC1gfpc_Prometa\MitoSys2\LSM\SCC1gfpc_Noc\DE_W0001\DE_W0001_P0017\DE_2_W0001_P0017_T0001\TR1_W0001_P0008\TR1_2_W0001_P0008_T0001_R1_P1_K1_Ch2-Ch1.zen	FA/ISS	20000	30.0	3		7	0	0	29.94	100000	2000	Scale	0	1.04	0	0.01	0.86	0	0.01	0.042	0	1	1	0	1	12.761	111.166	0	1	12.761	111.166	1.0196	3.7362	1	0.8428	0.9807	0.9091	1	0.9881	0.9940000000000001	0.8602	3.6526	0.9036	0.051588	0.037007	0.005825100000000001	0.007321300000000001
41	TR1_2_W0001_P0008_T0001_R1_P2_K1_Ch2-Ch1.zen	20151204_SCC1gfpc_Prometa\MitoSys2\LSM\SCC1gfpc_Noc\DE_W0001\DE_W0001_P0017\DE_2_W0001_P0017_T0001\TR1_W0001_P0008\TR1_2_W0001_P0008_T0001_R1_P2_K1_Ch2-Ch1.zen	FA/ISS	20000	30.0	3		7	0	0	29.94	100000	2000	Scale	0	1.04	0	0.01	0.86	0	0.01	0.042	0	1	1	0	1	12.587	70.38	0	1	12.587	70.38	1.0449	5.7974	1	0.8391	0.9674	0.9009	1	0.9804	0.9901	0.8787	5.5872	0.8919	0.053714	0.036059	0.017454	0.017564
42	TR1_2_W0001_P0008_T0001_R1_P3_K1_Ch2-Ch1.zen	20151204_SCC1gfpc_Prometa\MitoSys2\LSM\SCC1gfpc_Noc\DE_W0001\DE_W0001_P0017\DE_2_W0001_P0017_T0001\TR1_W0001_P0008\TR1_2_W0001_P0008_T0001_R1_P3_K1_Ch2-Ch1.zen	FA/ISS	20000	30.0	3		7	0	0	29.94	100000	2000	Scale	0	1.04	0	0.01	0.86	0	0.01	0.042	0	1	1	0	1	10.32	111.488	0	1	10.32	111.488	1.6669999999999998	4.1113	1	0.8032	0.9812	0.8876	1	0.9908	0.9954	1.3963	4.0301	0.8835	0.06479	0.05773	0.016294	0.014819999999999998
43	TR1_2_W0001_P0008_T0001_R1_P4_K1_Ch2-Ch1.zen	20151204_SCC1gfpc_Prometa\MitoSys2\LSM\SCC1gfpc_Noc\DE_W0001\DE_W0001_P0017\DE_2_W0001_P0017_T0001\TR1_W0001_P0008\TR1_2_W0001_P0008_T0001_R1_P4_K1_Ch2-Ch1.zen	FA/ISS	20000	30.000999999999998	3		7	0	0	29.94	100000	2000	Scale	0	1.04	0	0.01	0.86	0	0.01	0.042	0	1	1	0	1	2.07	1.219	0	1	2.07	1.219	1.6214	1.0987	1	0.2361	0.0869	0.1415	1	0.8635	0.9292	0.5156	0.0597	0.1068	0.077501	0.14522000000000002	0.030039999999999997	0.21211999999999998
44	TR1_2_W0001_P0008_T0001_R1_P5_K1_Ch2-Ch1.zen	20151204_SCC1gfpc_Prometa\MitoSys2\LSM\SCC1gfpc_Noc\DE_W0001\DE_W0001_P0017\DE_2_W0001_P0017_T0001\TR1_W0001_P0008\TR1_2_W0001_P0008_T0001_R1_P5_K1_Ch2-Ch1.zen	FA/ISS	20000	30.002	3		7	0	0	29.94	100000	2000	Scale	0	1.04	0	0.01	0.86	0	0.01	0.042	0	1	1	0	1	0.823	0.843	0	1	0.823	0.843	1.0666	1.0562	1	0.0728	0.0017	0.0067	1	0.9196	0.9589	0.0537	0.0007	0.0176	0.051311	0.31778	-0.056152999999999995	0.22578
45	TR1_2_W0001_P0006_T0001_R1_P1_K1_Ch2-Ch1.zen	20151204_SCC1gfpc_Prometa\MitoSys2\LSM\SCC1gfpc_Noc\DE_W0001\DE_W0001_P0018\DE_2_W0001_P0018_T0001\TR1_W0001_P0006\TR1_2_W0001_P0006_T0001_R1_P1_K1_Ch2-Ch1.zen	FA/ISS	20000	30.0	3		7	0	0	29.94	100000	2000	Scale	0	1.04	0	0.01	0.86	0	0.01	0.042	0	1	1	0	1	13.305	65.697	0	1	13.305	65.697	1.1171	3.9736	1	0.8492	0.9651	0.9053	1	0.9775	0.9887	0.9566	3.7973	0.8948	0.056896	0.033886	0.019165	0.018234
46	TR1_2_W0001_P0006_T0001_R1_P2_K1_Ch2-Ch1.zen	20151204_SCC1gfpc_Prometa\MitoSys2\LSM\SCC1gfpc_Noc\DE_W0001\DE_W0001_P0018\DE_2_W0001_P0018_T0001\TR1_W0001_P0006\TR1_2_W0001_P0006_T0001_R1_P2_K1_Ch2-Ch1.zen	FA/ISS	20000	30.0	3		7	0	0	29.94	100000	2000	Scale	0	1.04	0	0.01	0.86	0	0.01	0.042	0	1	1	0	1	11.239	80.01	0	1	11.239	80.01	1.0154	2.1874	1	0.8228	0.9731	0.8948	1	0.9852	0.9926	0.8364	2.1124	0.888	0.050394	0.043528	0.0076899	0.010612
47	TR1_2_W0001_P0006_T0001_R1_P3_K1_Ch2-Ch1.zen	20151204_SCC1gfpc_Prometa\MitoSys2\LSM\SCC1gfpc_Noc\DE_W0001\DE_W0001_P0018\DE_2_W0001_P0018_T0001\TR1_W0001_P0006\TR1_2_W0001_P0006_T0001_R1_P3_K1_Ch2-Ch1.zen	FA/ISS	20000	30.0	3		7	0	0	29.94	100000	2000	Scale	0	1.04	0	0.01	0.86	0	0.01	0.042	0	1	1	0	1	13.735999999999999	146.063	0	1	13.735999999999999	146.063	0.858	1.7385	1	0.8535	0.9876	0.9181	1	0.9916	0.9958	0.7218	1.7098	0.9142	0.058312	0.042752	0.0048305	0.0046369
48	TR1_2_W0001_P0006_T0001_R1_P4_K1_Ch2-Ch1.zen	20151204_SCC1gfpc_Prometa\MitoSys2\LSM\SCC1gfpc_Noc\DE_W0001\DE_W0001_P0018\DE_2_W0001_P0018_T0001\TR1_W0001_P0006\TR1_2_W0001_P0006_T0001_R1_P4_K1_Ch2-Ch1.zen	FA/ISS	20000	30.0	3		7	0	0	29.94	100000	2000	Scale	0	1.04	0	0.01	0.86	0	0.01	0.042	0	1	1	0	1	9.591000000000001	3.865	0	1	9.591000000000001	3.865	1.1339	1.037	1	0.7933	0.6038	0.6920000000000001	1	0.8024	0.8957	0.9116	0.4681	0.599	0.094082	0.023857	0.0099507	0.05056
49	TR1_2_W0001_P0006_T0001_R1_P5_K1_Ch2-Ch1.zen	20151204_SCC1gfpc_Prometa\MitoSys2\LSM\SCC1gfpc_Noc\DE_W0001\DE_W0001_P0018\DE_2_W0001_P0018_T0001\TR1_W0001_P0006\TR1_2_W0001_P0006_T0001_R1_P5_K1_Ch2-Ch1.zen	FA/ISS	20000	30.0	3		7	0	0	29.94	100000	2000	Scale	0	1.04	0	0.01	0.86	0	0.01	0.042	0	1	1	0	1	1.046	0.9440000000000001	0	1	1.046	0.9440000000000001	1.0326	1.0156	1	0.0005	0.0079	0.0003	1	0.9091	0.9535	0.0	0.002	0.0002	0.082548	0.1867	0.109	0.23514000000000002
50	TR1_2_W0001_P0021_T0001_R1_P1_K1_Ch2-Ch1.zen	20151204_SCC1gfpc_Prometa\MitoSys2\LSM\SCC1gfpc_Noc\DE_W0001\DE_W0001_P0021\DE_2_W0001_P0021_T0001\TR1_W0001_P0021\TR1_2_W0001_P0021_T0001_R1_P1_K1_Ch2-Ch1.zen	FA/ISS	20000	30.0	3		7	0	0	29.94	100000	2000	Scale	0	1.04	0	0.01	0.86	0	0.01	0.042	0	1	1	0	1	14.357000000000001	37.443000000000005	0	1	14.357000000000001	37.443000000000005	1.0105	1.2334	1	0.8601	0.9525	0.9051	1	0.9665	0.9831	0.8695	1.1419	0.8894	0.056264	0.037827	0.0024316	0.014578
51	TR1_2_W0001_P0021_T0001_R1_P2_K1_Ch2-Ch1.zen	20151204_SCC1gfpc_Prometa\MitoSys2\LSM\SCC1gfpc_Noc\DE_W0001\DE_W0001_P0021\DE_2_W0001_P0021_T0001\TR1_W0001_P0021\TR1_2_W0001_P0021_T0001_R1_P2_K1_Ch2-Ch1.zen	FA/ISS	20000	30.0	3		7	0	0	29.94	100000	2000	Scale	0	1.04	0	0.01	0.86	0	0.01	0.042	0	1	1	0	1	13.439	41.825	0	1	13.439	41.825	0.9374	1.3198	1	0.8514	0.9584	0.9033	1	0.9725	0.9862	0.7936	1.2407	0.8906	0.061128999999999996	0.014968	0.0058625	0.0044347
52	TR1_2_W0001_P0021_T0001_R1_P3_K1_Ch2-Ch1.zen	20151204_SCC1gfpc_Prometa\MitoSys2\LSM\SCC1gfpc_Noc\DE_W0001\DE_W0001_P0021\DE_2_W0001_P0021_T0001\TR1_W0001_P0021\TR1_2_W0001_P0021_T0001_R1_P3_K1_Ch2-Ch1.zen	FA/ISS	20000	30.0	3		7	0	0	29.94	100000	2000	Scale	0	1.04	0	0.01	0.86	0	0.01	0.042	0	1	1	0	1	11.636	94.98100000000001	0	1	11.636	94.98100000000001	1.1909	1.4576	1	0.8253	0.9808	0.8996	1	0.9892	0.9946	0.9959	1.4187	0.8946	0.042108	0.042089	0.0032505000000000004	0.0050798
53	TR1_2_W0001_P0021_T0001_R1_P4_K1_Ch2-Ch1.zen	20151204_SCC1gfpc_Prometa\MitoSys2\LSM\SCC1gfpc_Noc\DE_W0001\DE_W0001_P0021\DE_2_W0001_P0021_T0001\TR1_W0001_P0021\TR1_2_W0001_P0021_T0001_R1_P4_K1_Ch2-Ch1.zen	FA/ISS	20000	30.0	3		7	0	0	29.94	100000	2000	Scale	0	1.04	0	0.01	0.86	0	0.01	0.042	0	1	1	0	1	10.761	3.6919999999999997	0	1	10.761	3.6919999999999997	0.9165	0.9781	1	0.8154	0.5884	0.6926	1	0.7707	0.8778	0.7397	0.4072	0.5822	0.088095	0.023753	-0.0015527000000000002	0.0727
54	TR1_2_W0001_P0021_T0001_R1_P5_K1_Ch2-Ch1.zen	20151204_SCC1gfpc_Prometa\MitoSys2\LSM\SCC1gfpc_Noc\DE_W0001\DE_W0001_P0021\DE_2_W0001_P0021_T0001\TR1_W0001_P0021\TR1_2_W0001_P0021_T0001_R1_P5_K1_Ch2-Ch1.zen	FA/ISS	20000	30.0	3		7	0	0	29.94	100000	2000	Scale	0	1.04	0	0.01	0.86	0	0.01	0.042	0	1	1	0	1	12.013	3.911	0	1	12.013	3.911	0.9563	1.1366	1	0.8338	0.6068	0.7112	1	0.7576	0.8703	0.7938	0.5127	0.5927	0.075165	0.015246000000000001	0.081232	0.049692
55	TR1_2_W0001_P0023_T0001_R1_P1_K1_Ch2-Ch1.zen	20151204_SCC1gfpc_Prometa\MitoSys2\LSM\SCC1gfpc_Noc\DE_W0001\DE_W0001_P0022\DE_2_W0001_P0022_T0001\TR1_W0001_P0023\TR1_2_W0001_P0023_T0001_R1_P1_K1_Ch2-Ch1.zen	FA/ISS	20000	30.0	3		7	0	0	29.94	100000	2000	Scale	0	1.04	0	0.01	0.86	0	0.01	0.042	0	1	1	0	1	14.387	154.04399999999998	0	1	14.387	154.04399999999998	1.0434	0.9314	1	0.8602	0.9887	0.9222	1	0.9921	0.996	0.9003	0.9127	0.9186	0.060161	0.032458	0.0006657999999999999	0.0033076
56	TR1_2_W0001_P0023_T0001_R1_P2_K1_Ch2-Ch1.zen	20151204_SCC1gfpc_Prometa\MitoSys2\LSM\SCC1gfpc_Noc\DE_W0001\DE_W0001_P0022\DE_2_W0001_P0022_T0001\TR1_W0001_P0023\TR1_2_W0001_P0023_T0001_R1_P2_K1_Ch2-Ch1.zen	FA/ISS	20000	30.0	3		7	0	0	29.94	100000	2000	Scale	0	1.04	0	0.01	0.86	0	0.01	0.042	0	1	1	0	1	14.374	284.54900000000004	0	1	14.374	284.54900000000004	1.3161	4.3452	1	0.8593	0.9915	0.9229999999999999	1	0.9942	0.9971	1.1516	4.2985	0.9203	0.052014	0.032522	0.010034	0.011923
57	TR1_2_W0001_P0023_T0001_R1_P3_K1_Ch2-Ch1.zen	20151204_SCC1gfpc_Prometa\MitoSys2\LSM\SCC1gfpc_Noc\DE_W0001\DE_W0001_P0022\DE_2_W0001_P0022_T0001\TR1_W0001_P0023\TR1_2_W0001_P0023_T0001_R1_P3_K1_Ch2-Ch1.zen	FA/ISS	20000	30.0	3		7	0	0	29.94	100000	2000	Scale	0	1.04	0	0.01	0.86	0	0.01	0.042	0	1	1	0	1	13.122	413.18	0	1	13.122	413.18	0.9892	1.8438	1	0.8467	0.9953	0.9179999999999999	1	0.997	0.9985	0.836	1.8323	0.9166	0.064455	0.037704	0.0060968	0.0051589
58	TR1_2_W0001_P0023_T0001_R1_P4_K1_Ch2-Ch1.zen	20151204_SCC1gfpc_Prometa\MitoSys2\LSM\SCC1gfpc_Noc\DE_W0001\DE_W0001_P0022\DE_2_W0001_P0022_T0001\TR1_W0001_P0023\TR1_2_W0001_P0023_T0001_R1_P4_K1_Ch2-Ch1.zen	FA/ISS	20000	30.0	3		7	0	0	29.94	100000	2000	Scale	0	1.04	0	0.01	0.86	0	0.01	0.042	0	1	1	0	1	12.482000000000001	9.808	0	1	12.482000000000001	9.808	0.9553	0.9808	1	0.8403	0.8315	0.8359	1	0.8954	0.9462	0.7993	0.7218	0.7866	0.08766399999999999	0.011954000000000001	0.021148	0.015475999999999998
59	TR1_2_W0001_P0023_T0001_R1_P5_K1_Ch2-Ch1.zen	20151204_SCC1gfpc_Prometa\MitoSys2\LSM\SCC1gfpc_Noc\DE_W0001\DE_W0001_P0022\DE_2_W0001_P0022_T0001\TR1_W0001_P0023\TR1_2_W0001_P0023_T0001_R1_P5_K1_Ch2-Ch1.zen	FA/ISS	20000	30.0	3		7	0	0	29.94	100000	2000	Scale	0	1.04	0	0.01	0.86	0	0.01	0.042	0	1	1	0	1	11.299000000000001	10.217	0	1	11.299000000000001	10.217	1.0852	1.0752	1	0.8222	0.8385	0.8303	1	0.9097	0.9538	0.8985	0.8183	0.7883	0.071891	0.022399000000000002	0.027576999999999997	0.019295
60	TR1_2_W0001_P0024_T0001_R1_P1_K1_Ch2-Ch1.zen	20151204_SCC1gfpc_Prometa\MitoSys2\LSM\SCC1gfpc_Noc\DE_W0001\DE_W0001_P0023\DE_2_W0001_P0023_T0001\TR1_W0001_P0024\TR1_2_W0001_P0024_T0001_R1_P1_K1_Ch2-Ch1.zen	FA/ISS	20000	30.0	3		7	0	0	29.94	100000	2000	Scale	0	1.04	0	0.01	0.86	0	0.01	0.042	0	1	1	0	1	12.982999999999999	463.24800000000005	0	1	12.982999999999999	463.24800000000005	1.1314	1.4026	1	0.8451	0.9961	0.9175	1	0.9976	0.9988	0.9651	1.3948	0.9164	0.062699	0.029151999999999997	0.010537000000000001	0.011491
61	TR1_2_W0001_P0024_T0001_R1_P2_K1_Ch2-Ch1.zen	20151204_SCC1gfpc_Prometa\MitoSys2\LSM\SCC1gfpc_Noc\DE_W0001\DE_W0001_P0023\DE_2_W0001_P0023_T0001\TR1_W0001_P0024\TR1_2_W0001_P0024_T0001_R1_P2_K1_Ch2-Ch1.zen	FA/ISS	20000	30.0	3		7	0	0	29.94	100000	2000	Scale	0	1.04	0	0.01	0.86	0	0.01	0.042	0	1	1	0	1	13.105	390.093	0	1	13.105	390.093	0.8688	2.7406	1	0.8469	0.9951	0.9179999999999999	1	0.9968	0.9984	0.7257	2.7246	0.9165	0.065715	0.03293	0.0046403	0.0036295999999999998
62	TR1_2_W0001_P0024_T0001_R1_P3_K1_Ch2-Ch1.zen	20151204_SCC1gfpc_Prometa\MitoSys2\LSM\SCC1gfpc_Noc\DE_W0001\DE_W0001_P0023\DE_2_W0001_P0023_T0001\TR1_W0001_P0024\TR1_2_W0001_P0024_T0001_R1_P3_K1_Ch2-Ch1.zen	FA/ISS	20000	30.0	3		7	0	0	29.94	100000	2000	Scale	0	1.04	0	0.01	0.86	0	0.01	0.042	0	1	1	0	1	12.102	356.098	0	1	12.102	356.098	1.1712	0.7195	1	0.8341	0.9949	0.9109	1	0.997	0.9985	0.9895	0.7121	0.9095	0.063993	0.038926	0.0066982	0.006568899999999999
63	TR1_2_W0001_P0024_T0001_R1_P4_K1_Ch2-Ch1.zen	20151204_SCC1gfpc_Prometa\MitoSys2\LSM\SCC1gfpc_Noc\DE_W0001\DE_W0001_P0023\DE_2_W0001_P0023_T0001\TR1_W0001_P0024\TR1_2_W0001_P0024_T0001_R1_P4_K1_Ch2-Ch1.zen	FA/ISS	20000	30.0	3		7	0	0	29.94	100000	2000	Scale	0	1.04	0	0.01	0.86	0	0.01	0.042	0	1	1	0	1	13.773	32.452	0	1	13.773	32.452	0.9774	1.2575	1	0.8545	0.9468	0.8994	1	0.9641	0.9819	0.8335	1.1578	0.8827	0.07721900000000001	0.017539	0.0028041	0.0057917
64	TR1_2_W0001_P0024_T0001_R1_P5_K1_Ch2-Ch1.zen	20151204_SCC1gfpc_Prometa\MitoSys2\LSM\SCC1gfpc_Noc\DE_W0001\DE_W0001_P0023\DE_2_W0001_P0023_T0001\TR1_W0001_P0024\TR1_2_W0001_P0024_T0001_R1_P5_K1_Ch2-Ch1.zen	FA/ISS	20000	30.0	3		7	0	0	29.94	100000	2000	Scale	0	1.04	0	0.01	0.86	0	0.01	0.042	0	1	1	0	1	10.703	12.1	0	1	10.703	12.1	1.1397	1.2658	1	0.8132	0.8613	0.8369	1	0.9268	0.9627	0.9388	1.0252	0.8033	0.094434	0.02858	0.018269999999999998	0.017196
65	TR1_2_W0001_P0026_T0001_R1_P1_K1_Ch2-Ch1.zen	20151204_SCC1gfpc_Prometa\MitoSys2\LSM\SCC1gfpc_Noc\DE_W0001\DE_W0001_P0025\DE_2_W0001_P0025_T0001\TR1_W0001_P0026\TR1_2_W0001_P0026_T0001_R1_P1_K1_Ch2-Ch1.zen	FA/ISS	20000	30.0	3		7	0	0	29.94	100000	2000	Scale	0	1.04	0	0.01	0.86	0	0.01	0.042	0	1	1	0	1	20.083	312.395	0	1	20.083	312.395	1.0124	1.3786	1	0.8989	0.9942	0.9453	1	0.9944	0.9972	0.9105	1.3647	0.9427	0.048026	0.023849000000000002	0.0057856	0.0077387
66	TR1_2_W0001_P0026_T0001_R1_P2_K1_Ch2-Ch1.zen	20151204_SCC1gfpc_Prometa\MitoSys2\LSM\SCC1gfpc_Noc\DE_W0001\DE_W0001_P0025\DE_2_W0001_P0025_T0001\TR1_W0001_P0026\TR1_2_W0001_P0026_T0001_R1_P2_K1_Ch2-Ch1.zen	FA/ISS	20000	30.0	3		7	0	0	29.94	100000	2000	Scale	0	1.04	0	0.01	0.86	0	0.01	0.042	0	1	1	0	1	16.137	338.079	0	1	16.137	338.079	0.9992	2.8378	1	0.8748	0.9942	0.9326	1	0.9955	0.9977	0.8737	2.8169	0.9305	0.030893	0.018456999999999998	0.0085113	0.0055863
67	TR1_2_W0001_P0026_T0001_R1_P3_K1_Ch2-Ch1.zen	20151204_SCC1gfpc_Prometa\MitoSys2\LSM\SCC1gfpc_Noc\DE_W0001\DE_W0001_P0025\DE_2_W0001_P0025_T0001\TR1_W0001_P0026\TR1_2_W0001_P0026_T0001_R1_P3_K1_Ch2-Ch1.zen	FA/ISS	20000	30.0	3		7	0	0	29.94	100000	2000	Scale	0	1.04	0	0.01	0.86	0	0.01	0.042	0	1	1	0	1	19.775	145.16299999999998	0	1	19.775	145.16299999999998	1.0094	1.008	1	0.8974	0.9881	0.9417	1	0.9885	0.9942	0.9062	0.9843	0.9362	0.048757999999999996	0.023719	0.00089456	0.0028772
68	TR1_2_W0001_P0026_T0001_R1_P4_K1_Ch2-Ch1.zen	20151204_SCC1gfpc_Prometa\MitoSys2\LSM\SCC1gfpc_Noc\DE_W0001\DE_W0001_P0025\DE_2_W0001_P0025_T0001\TR1_W0001_P0026\TR1_2_W0001_P0026_T0001_R1_P4_K1_Ch2-Ch1.zen	FA/ISS	20000	30.0	3		7	0	0	29.94	100000	2000	Scale	0	1.04	0	0.01	0.86	0	0.01	0.042	0	1	1	0	1	12.787	31.177	0	1	12.787	31.177	1.6727	1.6766	1	0.8387	0.9439	0.8897	1	0.9659	0.9828	1.4525	1.5448	0.8740000000000001	0.039330000000000004	0.020346	-0.0014156	0.0086057
69	TR1_2_W0001_P0026_T0001_R1_P5_K1_Ch2-Ch1.zen	20151204_SCC1gfpc_Prometa\MitoSys2\LSM\SCC1gfpc_Noc\DE_W0001\DE_W0001_P0025\DE_2_W0001_P0025_T0001\TR1_W0001_P0026\TR1_2_W0001_P0026_T0001_R1_P5_K1_Ch2-Ch1.zen	FA/ISS	20000	30.0	3		7	0	0	29.94	100000	2000	Scale	0	1.04	0	0.01	0.86	0	0.01	0.042	0	1	1	0	1	17.817	23.026	0	1	17.817	23.026	0.9221	1.2016	1	0.8864	0.9209999999999999	0.9035	1	0.9307	0.9647	0.8129	1.0362	0.8702	0.051734	0.020647	0.0057133	0.017429
70	TR1_2_W0001_P0028_T0001_R1_P1_K1_Ch2-Ch1.zen	20151204_SCC1gfpc_Prometa\MitoSys2\LSM\SCC1gfpc_Noc\DE_W0001\DE_W0001_P0026\DE_2_W0001_P0026_T0001\TR1_W0001_P0028\TR1_2_W0001_P0028_T0001_R1_P1_K1_Ch2-Ch1.zen	FA/ISS	20000	30.0	3		7	0	0	29.94	100000	2000	Scale	0	1.04	0	0.01	0.86	0	0.01	0.042	0	1	1	0	1	12.741	102.916	0	1	12.741	102.916	1.3218	1.069	1	0.8390000000000001	0.9815	0.9074	1	0.9886	0.9943	1.131	1.0345	0.9021	0.048780000000000004	0.031987	0.005400899999999999	0.0062285
71	TR1_2_W0001_P0028_T0001_R1_P2_K1_Ch2-Ch1.zen	20151204_SCC1gfpc_Prometa\MitoSys2\LSM\SCC1gfpc_Noc\DE_W0001\DE_W0001_P0026\DE_2_W0001_P0026_T0001\TR1_W0001_P0028\TR1_2_W0001_P0028_T0001_R1_P2_K1_Ch2-Ch1.zen	FA/ISS	20000	30.0	3		7	0	0	29.94	100000	2000	Scale	0	1.04	0	0.01	0.86	0	0.01	0.042	0	1	1	0	1	12.432	87.243	0	1	12.432	87.243	1.1787	4.7264	1	0.836	0.975	0.9027	1	0.9842	0.9921	0.9972	4.5937	0.8954	0.061684	0.040583999999999995	0.0049672	0.008272
72	TR1_2_W0001_P0028_T0001_R1_P3_K1_Ch2-Ch1.zen	20151204_SCC1gfpc_Prometa\MitoSys2\LSM\SCC1gfpc_Noc\DE_W0001\DE_W0001_P0026\DE_2_W0001_P0026_T0001\TR1_W0001_P0028\TR1_2_W0001_P0028_T0001_R1_P3_K1_Ch2-Ch1.zen	FA/ISS	20000	30.0	3		7	0	0	29.94	100000	2000	Scale	0	1.04	0	0.01	0.86	0	0.01	0.042	0	1	1	0	1	13.251	94.428	0	1	13.251	94.428	0.8908	2.8612	1	0.8486	0.98	0.9119	1	0.9869	0.9934	0.7475	2.7945	0.9058	0.065752	0.043488	0.0030245999999999997	0.0060137
73	TR1_2_W0001_P0028_T0001_R1_P4_K1_Ch2-Ch1.zen	20151204_SCC1gfpc_Prometa\MitoSys2\LSM\SCC1gfpc_Noc\DE_W0001\DE_W0001_P0026\DE_2_W0001_P0026_T0001\TR1_W0001_P0028\TR1_2_W0001_P0028_T0001_R1_P4_K1_Ch2-Ch1.zen	FA/ISS	20000	30.0	3		7	0	0	29.94	100000	2000	Scale	0	1.04	0	0.01	0.86	0	0.01	0.042	0	1	1	0	1	13.277000000000001	3.409	0	1	13.277000000000001	3.409	1.0605	1.0467	1	0.8482	0.5576	0.6877	1	0.7004	0.8369	0.9037	0.3622	0.5375	0.069912	0.013318	0.061625	0.053903999999999994
74	TR1_2_W0001_P0028_T0001_R1_P5_K1_Ch2-Ch1.zen	20151204_SCC1gfpc_Prometa\MitoSys2\LSM\SCC1gfpc_Noc\DE_W0001\DE_W0001_P0026\DE_2_W0001_P0026_T0001\TR1_W0001_P0028\TR1_2_W0001_P0028_T0001_R1_P5_K1_Ch2-Ch1.zen	FA/ISS	20000	30.0	3		7	0	0	29.94	100000	2000	Scale	0	1.04	0	0.01	0.86	0	0.01	0.042	0	1	1	0	1	13.562999999999999	3.194	0	1	13.562999999999999	3.194	0.9332	1.03	1	0.8524	0.5328	0.6738	1	0.674	0.8209	0.7906	0.3259	0.5084	0.072384	0.022112	0.11204000000000001	0.079804
75	TR1_2_W0001_P0003_T0001_R1_P1_K1_Ch2-Ch1.zen	20151204_SCC1gfpc_Prometa\MitoSys2\LSM\SCC1gfpc_Noc\rnd2\DE_W0001\DE_W0001_P0002\DE_2_W0001_P0002_T0001\TR1_W0001_P0003\TR1_2_W0001_P0003_T0001_R1_P1_K1_Ch2-Ch1.zen	FA/ISS	20000	30.0	3		7	0	0	29.94	100000	2000	Scale	0	1.04	0	0.01	0.86	0	0.01	0.042	0	1	1	0	1	19.729	142.892	0	1	19.729	142.892	1.0405	1.3905	1	0.897	0.9876	0.9412	1	0.988	0.9940000000000001	0.9352	1.3605	0.9355	0.051188	0.022197	0.0014704	0.0030304000000000004
76	TR1_2_W0001_P0003_T0001_R1_P2_K1_Ch2-Ch1.zen	20151204_SCC1gfpc_Prometa\MitoSys2\LSM\SCC1gfpc_Noc\rnd2\DE_W0001\DE_W0001_P0002\DE_2_W0001_P0002_T0001\TR1_W0001_P0003\TR1_2_W0001_P0003_T0001_R1_P2_K1_Ch2-Ch1.zen	FA/ISS	20000	30.0	3		7	0	0	29.94	100000	2000	Scale	0	1.04	0	0.01	0.86	0	0.01	0.042	0	1	1	0	1	14.265999999999998	240.90599999999998	0	1	14.265999999999998	240.90599999999998	1.5982	2.8909	1	0.8531	0.9915	0.9196	1	0.9943	0.9972	1.4014	2.8592	0.917	0.031391	0.035864	0.0018662	0.0039476
77	TR1_2_W0001_P0003_T0001_R1_P3_K1_Ch2-Ch1.zen	20151204_SCC1gfpc_Prometa\MitoSys2\LSM\SCC1gfpc_Noc\rnd2\DE_W0001\DE_W0001_P0002\DE_2_W0001_P0002_T0001\TR1_W0001_P0003\TR1_2_W0001_P0003_T0001_R1_P3_K1_Ch2-Ch1.zen	FA/ISS	20000	30.0	3		7	0	0	29.94	100000	2000	Scale	0	1.04	0	0.01	0.86	0	0.01	0.042	0	1	1	0	1	16.674	162.065	0	1	16.674	162.065	1.0568	1.5955	1	0.878	0.9889	0.9318	1	0.991	0.9955	0.9305	1.5683	0.9276	0.043151	0.032008	0.002306	0.0041733000000000004
78	TR1_2_W0001_P0003_T0001_R1_P4_K1_Ch2-Ch1.zen	20151204_SCC1gfpc_Prometa\MitoSys2\LSM\SCC1gfpc_Noc\rnd2\DE_W0001\DE_W0001_P0002\DE_2_W0001_P0002_T0001\TR1_W0001_P0003\TR1_2_W0001_P0003_T0001_R1_P4_K1_Ch2-Ch1.zen	FA/ISS	20000	30.0	3		7	0	0	29.94	100000	2000	Scale	0	1.04	0	0.01	0.86	0	0.01	0.042	0	1	1	0	1	18.011	7.343999999999999	0	1	18.011	7.343999999999999	0.988	1.0088	1	0.8879	0.7792	0.8317	1	0.8042	0.8967	0.8765	0.6153	0.7344	0.062283000000000005	0.013841999999999998	0.03221	0.026106
79	TR1_2_W0001_P0003_T0001_R1_P5_K1_Ch2-Ch1.zen	20151204_SCC1gfpc_Prometa\MitoSys2\LSM\SCC1gfpc_Noc\rnd2\DE_W0001\DE_W0001_P0002\DE_2_W0001_P0002_T0001\TR1_W0001_P0003\TR1_2_W0001_P0003_T0001_R1_P5_K1_Ch2-Ch1.zen	FA/ISS	20000	30.0	3		7	0	0	29.94	100000	2000	Scale	0	1.04	0	0.01	0.86	0	0.01	0.042	0	1	1	0	1	16.133	22.25	0	1	16.133	22.25	1.1419	1.2088	1	0.8724	0.9228	0.8972	1	0.9397	0.9694	1.0028	1.0545	0.8686	0.047945	0.031004000000000004	0.0010977	0.022683000000000002
80	TR1_2_W0001_P0005_T0001_R1_P1_K1_Ch2-Ch1.zen	20151204_SCC1gfpc_Prometa\MitoSys2\LSM\SCC1gfpc_Noc\rnd2\DE_W0001\DE_W0001_P0004\DE_2_W0001_P0004_T0001\TR1_W0001_P0005\TR1_2_W0001_P0005_T0001_R1_P1_K1_Ch2-Ch1.zen	FA/ISS	20000	30.0	3		7	0	0	29.94	100000	2000	Scale	0	1.04	0	0.01	0.86	0	0.01	0.042	0	1	1	0	1	18.294	147.22899999999998	0	1	18.294	147.22899999999998	0.8974	2.3791	1	0.8892	0.9862	0.9364	1	0.9877	0.9938	0.7923	2.3316	0.9306	0.055487	0.028549	0.0020028	0.0038209000000000003
81	TR1_2_W0001_P0005_T0001_R1_P2_K1_Ch2-Ch1.zen	20151204_SCC1gfpc_Prometa\MitoSys2\LSM\SCC1gfpc_Noc\rnd2\DE_W0001\DE_W0001_P0004\DE_2_W0001_P0004_T0001\TR1_W0001_P0005\TR1_2_W0001_P0005_T0001_R1_P2_K1_Ch2-Ch1.zen	FA/ISS	20000	30.0	3		7	0	0	29.94	100000	2000	Scale	0	1.04	0	0.01	0.86	0	0.01	0.042	0	1	1	0	1	15.944	235.02	0	1	15.944	235.02	1.1287	1.5275	1	0.8728	0.9923	0.9306	1	0.9940000000000001	0.997	0.9925	1.5093	0.9278	0.065315	0.019299	0.005006399999999999	0.0040069
82	TR1_2_W0001_P0005_T0001_R1_P3_K1_Ch2-Ch1.zen	20151204_SCC1gfpc_Prometa\MitoSys2\LSM\SCC1gfpc_Noc\rnd2\DE_W0001\DE_W0001_P0004\DE_2_W0001_P0004_T0001\TR1_W0001_P0005\TR1_2_W0001_P0005_T0001_R1_P3_K1_Ch2-Ch1.zen	FA/ISS	20000	30.0	3		7	0	0	29.94	100000	2000	Scale	0	1.04	0	0.01	0.86	0	0.01	0.042	0	1	1	0	1	13.517000000000001	187.325	0	1	13.517000000000001	187.325	0.9692	2.9069	1	0.8496	0.9896	0.9169	1	0.993	0.9965	0.8199	2.8709	0.9137	0.052788	0.034315	0.005768199999999999	0.0043554
83	TR1_2_W0001_P0005_T0001_R1_P4_K1_Ch2-Ch1.zen	20151204_SCC1gfpc_Prometa\MitoSys2\LSM\SCC1gfpc_Noc\rnd2\DE_W0001\DE_W0001_P0004\DE_2_W0001_P0004_T0001\TR1_W0001_P0005\TR1_2_W0001_P0005_T0001_R1_P4_K1_Ch2-Ch1.zen	FA/ISS	20000	30.0	3		7	0	0	29.94	100000	2000	Scale	0	1.04	0	0.01	0.86	0	0.01	0.042	0	1	1	0	1	11.479000000000001	5.986000000000001	0	1	11.479000000000001	5.986000000000001	0.9938	1.0126	1	0.8270000000000001	0.7331	0.7786	1	0.845	0.9192	0.8211	0.6113	0.7052	0.062725	0.020733	0.024952000000000002	0.037857
84	TR1_2_W0001_P0005_T0001_R1_P5_K1_Ch2-Ch1.zen	20151204_SCC1gfpc_Prometa\MitoSys2\LSM\SCC1gfpc_Noc\rnd2\DE_W0001\DE_W0001_P0004\DE_2_W0001_P0004_T0001\TR1_W0001_P0005\TR1_2_W0001_P0005_T0001_R1_P5_K1_Ch2-Ch1.zen	FA/ISS	20000	30.0	3		7	0	0	29.94	100000	2000	Scale	0	1.04	0	0.01	0.86	0	0.01	0.042	0	1	1	0	1	16.282	8.831	0	1	16.282	8.831	1.0731	1.1059	1	0.8753	0.8134	0.8438	1	0.8512	0.9226	0.9437	0.7621	0.7714	0.066804	0.015259	0.0262	0.019119
85	TR1_2_W0001_P0007_T0001_R1_P1_K1_Ch2-Ch1.zen	20151204_SCC1gfpc_Prometa\MitoSys2\LSM\SCC1gfpc_Noc\rnd2\DE_W0001\DE_W0001_P0005\DE_2_W0001_P0005_T0001\TR1_W0001_P0007\TR1_2_W0001_P0007_T0001_R1_P1_K1_Ch2-Ch1.zen	FA/ISS	20000	30.0	3		7	0	0	29.94	100000	2000	Scale	0	1.04	0	0.01	0.86	0	0.01	0.042	0	1	1	0	1	18.377	146.315	0	1	18.377	146.315	1.0661	1.9194	1	0.8899	0.9876	0.9375	1	0.9889	0.9944	0.9522	1.8837	0.9322	0.051401	0.015831	0.0029467	0.0031363000000000003
86	TR1_2_W0001_P0007_T0001_R1_P2_K1_Ch2-Ch1.zen	20151204_SCC1gfpc_Prometa\MitoSys2\LSM\SCC1gfpc_Noc\rnd2\DE_W0001\DE_W0001_P0005\DE_2_W0001_P0005_T0001\TR1_W0001_P0007\TR1_2_W0001_P0007_T0001_R1_P2_K1_Ch2-Ch1.zen	FA/ISS	20000	30.0	3		7	0	0	29.94	100000	2000	Scale	0	1.04	0	0.01	0.86	0	0.01	0.042	0	1	1	0	1	17.012	84.491	0	1	17.012	84.491	0.9905	2.3792	1	0.8812	0.978	0.9283	1	0.9817	0.9908	0.8722	2.3089	0.9197	0.057985	0.018327	0.0051654	0.0074193
87	TR1_2_W0001_P0007_T0001_R1_P3_K1_Ch2-Ch1.zen	20151204_SCC1gfpc_Prometa\MitoSys2\LSM\SCC1gfpc_Noc\rnd2\DE_W0001\DE_W0001_P0005\DE_2_W0001_P0005_T0001\TR1_W0001_P0007\TR1_2_W0001_P0007_T0001_R1_P3_K1_Ch2-Ch1.zen	FA/ISS	20000	30.0	3		7	0	0	29.94	100000	2000	Scale	0	1.04	0	0.01	0.86	0	0.01	0.042	0	1	1	0	1	18.323	150.14700000000002	0	1	18.323	150.14700000000002	1.0492	1.3019999999999998	1	0.8894	0.987	0.9369	1	0.9884	0.9942	0.9357	1.2714	0.9315	0.045788	0.027404	0.0092002	0.0074779
88	TR1_2_W0001_P0007_T0001_R1_P4_K1_Ch2-Ch1.zen	20151204_SCC1gfpc_Prometa\MitoSys2\LSM\SCC1gfpc_Noc\rnd2\DE_W0001\DE_W0001_P0005\DE_2_W0001_P0005_T0001\TR1_W0001_P0007\TR1_2_W0001_P0007_T0001_R1_P4_K1_Ch2-Ch1.zen	FA/ISS	20000	30.0	3		7	0	0	29.94	100000	2000	Scale	0	1.04	0	0.01	0.86	0	0.01	0.042	0	1	1	0	1	15.267999999999999	9.38	0	1	15.267999999999999	9.38	0.9539	1.0346	1	0.868	0.8246	0.846	1	0.8678	0.9316	0.825	0.7366	0.7823	0.062376	0.017755	0.014018000000000001	0.028106
89	TR1_2_W0001_P0007_T0001_R1_P5_K1_Ch2-Ch1.zen	20151204_SCC1gfpc_Prometa\MitoSys2\LSM\SCC1gfpc_Noc\rnd2\DE_W0001\DE_W0001_P0005\DE_2_W0001_P0005_T0001\TR1_W0001_P0007\TR1_2_W0001_P0007_T0001_R1_P5_K1_Ch2-Ch1.zen	FA/ISS	20000	30.0	3		7	0	0	29.94	100000	2000	Scale	0	1.04	0	0.01	0.86	0	0.01	0.042	0	1	1	0	1	14.992	7.693	0	1	14.992	7.693	1.0694	1.0321	1	0.8657	0.7884	0.8262	1	0.8428	0.9179999999999999	0.9302	0.6709999999999999	0.7499	0.060904	0.021151	0.0082759	0.032935
90	TR1_2_W0001_P0008_T0001_R1_P1_K1_Ch2-Ch1.zen	20151204_SCC1gfpc_Prometa\MitoSys2\LSM\SCC1gfpc_Noc\rnd2\DE_W0001\DE_W0001_P0006\DE_2_W0001_P0006_T0001\TR1_W0001_P0008\TR1_2_W0001_P0008_T0001_R1_P1_K1_Ch2-Ch1.zen	FA/ISS	20000	30.0	3		7	0	0	29.94	100000	2000	Scale	0	1.04	0	0.01	0.86	0	0.01	0.042	0	1	1	0	1	15.427	217.697	0	1	15.427	217.697	1.3231	1.8935	1	0.8685	0.9914	0.9279	1	0.9936	0.9968	1.1689	1.8698	0.9249	0.054288	0.034149	0.0078447	0.006733800000000001
91	TR1_2_W0001_P0008_T0001_R1_P2_K1_Ch2-Ch1.zen	20151204_SCC1gfpc_Prometa\MitoSys2\LSM\SCC1gfpc_Noc\rnd2\DE_W0001\DE_W0001_P0006\DE_2_W0001_P0006_T0001\TR1_W0001_P0008\TR1_2_W0001_P0008_T0001_R1_P2_K1_Ch2-Ch1.zen	FA/ISS	20000	30.0	3		7	0	0	29.94	100000	2000	Scale	0	1.04	0	0.01	0.86	0	0.01	0.042	0	1	1	0	1	14.954	136.23	0	1	14.954	136.23	1.0563	2.2412	1	0.8653	0.9855	0.9234	1	0.9894	0.9947	0.9175	2.1966	0.9185	0.06290599999999999	0.03653	0.0019352999999999998	0.0041748
92	TR1_2_W0001_P0008_T0001_R1_P3_K1_Ch2-Ch1.zen	20151204_SCC1gfpc_Prometa\MitoSys2\LSM\SCC1gfpc_Noc\rnd2\DE_W0001\DE_W0001_P0006\DE_2_W0001_P0006_T0001\TR1_W0001_P0008\TR1_2_W0001_P0008_T0001_R1_P3_K1_Ch2-Ch1.zen	FA/ISS	20000	30.0	3		7	0	0	29.94	100000	2000	Scale	0	1.04	0	0.01	0.86	0	0.01	0.042	0	1	1	0	1	12.526	181.325	0	1	12.526	181.325	1.0342	3.5436	1	0.8370000000000001	0.9879	0.9092	1	0.9923	0.9962	0.8664	3.4909	0.9057	0.053488	0.033091	0.0085639	0.013156999999999999
93	TR1_2_W0001_P0008_T0001_R1_P4_K1_Ch2-Ch1.zen	20151204_SCC1gfpc_Prometa\MitoSys2\LSM\SCC1gfpc_Noc\rnd2\DE_W0001\DE_W0001_P0006\DE_2_W0001_P0006_T0001\TR1_W0001_P0008\TR1_2_W0001_P0008_T0001_R1_P4_K1_Ch2-Ch1.zen	FA/ISS	20000	30.0	3		7	0	0	29.94	100000	2000	Scale	0	1.04	0	0.01	0.86	0	0.01	0.042	0	1	1	0	1	12.337	4.547	0	1	12.337	4.547	0.8492	1.143	1	0.8379	0.6554	0.7409	1	0.7832	0.8849	0.6996	0.5926	0.6355	0.060328	0.018687	0.032731	0.04827
94	TR1_2_W0001_P0008_T0001_R1_P5_K1_Ch2-Ch1.zen	20151204_SCC1gfpc_Prometa\MitoSys2\LSM\SCC1gfpc_Noc\rnd2\DE_W0001\DE_W0001_P0006\DE_2_W0001_P0006_T0001\TR1_W0001_P0008\TR1_2_W0001_P0008_T0001_R1_P5_K1_Ch2-Ch1.zen	FA/ISS	20000	30.0	3		7	0	0	29.94	100000	2000	Scale	0	1.04	0	0.01	0.86	0	0.01	0.042	0	1	1	0	1	14.215	4.946000000000001	0	1	14.215	4.946000000000001	0.9596	0.9739	1	0.8591	0.6821	0.7655	1	0.7726	0.879	0.8216	0.4814	0.6533	0.075977	0.014480000000000002	0.02717	0.045855
95	TR1_2_W0001_P0010_T0001_R1_P1_K1_Ch2-Ch1.zen	20151204_SCC1gfpc_Prometa\MitoSys2\LSM\SCC1gfpc_Noc\rnd2\DE_W0001\DE_W0001_P0007\DE_2_W0001_P0007_T0001\TR1_W0001_P0010\TR1_2_W0001_P0010_T0001_R1_P1_K1_Ch2-Ch1.zen	FA/ISS	20000	30.0	3		7	0	0	29.94	100000	2000	Scale	0	1.04	0	0.01	0.86	0	0.01	0.042	0	1	1	0	1	20.474	240.049	0	1	20.474	240.049	1.0276	0.8012	1	0.9007	0.9927	0.9456	1	0.9927	0.9963	0.9267	0.7879	0.9421	0.049741	0.024579	0.0026100000000000003	0.0045479
96	TR1_2_W0001_P0010_T0001_R1_P2_K1_Ch2-Ch1.zen	20151204_SCC1gfpc_Prometa\MitoSys2\LSM\SCC1gfpc_Noc\rnd2\DE_W0001\DE_W0001_P0007\DE_2_W0001_P0007_T0001\TR1_W0001_P0010\TR1_2_W0001_P0010_T0001_R1_P2_K1_Ch2-Ch1.zen	FA/ISS	20000	30.0	3		7	0	0	29.94	100000	2000	Scale	0	1.04	0	0.01	0.86	0	0.01	0.042	0	1	1	0	1	18.961	310.439	0	1	18.961	310.439	1.0397	1.0164	1	0.893	0.9943	0.9423	1	0.9947	0.9974	0.9304	1.0051	0.9398	0.046623000000000005	0.024112	0.004626600000000001	0.0038520000000000004
97	TR1_2_W0001_P0010_T0001_R1_P3_K1_Ch2-Ch1.zen	20151204_SCC1gfpc_Prometa\MitoSys2\LSM\SCC1gfpc_Noc\rnd2\DE_W0001\DE_W0001_P0007\DE_2_W0001_P0007_T0001\TR1_W0001_P0010\TR1_2_W0001_P0010_T0001_R1_P3_K1_Ch2-Ch1.zen	FA/ISS	20000	30.0	3		7	0	0	29.94	100000	2000	Scale	0	1.04	0	0.01	0.86	0	0.01	0.042	0	1	1	0	1	21.143	125.926	0	1	21.143	125.926	0.9768	1.1007	1	0.9039	0.9856	0.9439	1	0.9851	0.9925	0.8818	1.0697	0.9367	0.050381	0.024174	0.0028503	0.0058604
98	TR1_2_W0001_P0010_T0001_R1_P4_K1_Ch2-Ch1.zen	20151204_SCC1gfpc_Prometa\MitoSys2\LSM\SCC1gfpc_Noc\rnd2\DE_W0001\DE_W0001_P0007\DE_2_W0001_P0007_T0001\TR1_W0001_P0010\TR1_2_W0001_P0010_T0001_R1_P4_K1_Ch2-Ch1.zen	FA/ISS	20000	30.0	3		7	0	0	29.94	100000	2000	Scale	0	1.04	0	0.01	0.86	0	0.01	0.042	0	1	1	0	1	17.189	8.972000000000001	0	1	17.189	8.972000000000001	0.9181	1.0068	1	0.882	0.8169	0.8488	1	0.845	0.9192	0.8045	0.6887	0.7729	0.045649	0.015775	0.027355	0.031611
99	TR1_2_W0001_P0010_T0001_R1_P5_K1_Ch2-Ch1.zen	20151204_SCC1gfpc_Prometa\MitoSys2\LSM\SCC1gfpc_Noc\rnd2\DE_W0001\DE_W0001_P0007\DE_2_W0001_P0007_T0001\TR1_W0001_P0010\TR1_2_W0001_P0010_T0001_R1_P5_K1_Ch2-Ch1.zen	FA/ISS	20000	30.0	3		7	0	0	29.94	100000	2000	Scale	0	1.04	0	0.01	0.86	0	0.01	0.042	0	1	1	0	1	15.919	12.034	0	1	15.919	12.034	1.0944	1.1279	1	0.8731	0.8616	0.8673	1	0.8916	0.9443	0.9611	0.8677	0.8152	0.058308000000000006	0.017452000000000002	0.017282	0.020553000000000002
100	TR1_2_W0001_P0012_T0001_R1_P1_K1_Ch2-Ch1.zen	20151204_SCC1gfpc_Prometa\MitoSys2\LSM\SCC1gfpc_Noc\rnd2\DE_W0001\DE_W0001_P0008\DE_2_W0001_P0008_T0001\TR1_W0001_P0012\TR1_2_W0001_P0012_T0001_R1_P1_K1_Ch2-Ch1.zen	FA/ISS	20000	30.0	3		7	0	0	29.94	100000	2000	Scale	0	1.04	0	0.01	0.86	0	0.01	0.042	0	1	1	0	1	14.597999999999999	330.409	0	1	14.597999999999999	330.409	2.6386	2.5799	1	0.8426	0.9942	0.9149	1	0.9963	0.9982	2.3231	2.5596	0.9132	0.031932	0.042774	0.0017645	0.0019523
101	TR1_2_W0001_P0012_T0001_R1_P2_K1_Ch2-Ch1.zen	20151204_SCC1gfpc_Prometa\MitoSys2\LSM\SCC1gfpc_Noc\rnd2\DE_W0001\DE_W0001_P0008\DE_2_W0001_P0008_T0001\TR1_W0001_P0012\TR1_2_W0001_P0012_T0001_R1_P2_K1_Ch2-Ch1.zen	FA/ISS	20000	30.0	3		7	0	0	29.94	100000	2000	Scale	0	1.04	0	0.01	0.86	0	0.01	0.042	0	1	1	0	1	14.044	24.991	0	1	14.044	24.991	1.1048	1.7202	1	0.8568	0.9302	0.8927	1	0.9520000000000001	0.9757	0.9536	1.5565	0.8702	0.084025	0.029175	0.0076479	0.0156
102	TR1_2_W0001_P0012_T0001_R1_P3_K1_Ch2-Ch1.zen	20151204_SCC1gfpc_Prometa\MitoSys2\LSM\SCC1gfpc_Noc\rnd2\DE_W0001\DE_W0001_P0008\DE_2_W0001_P0008_T0001\TR1_W0001_P0012\TR1_2_W0001_P0012_T0001_R1_P3_K1_Ch2-Ch1.zen	FA/ISS	20000	30.0	3		7	0	0	29.94	100000	2000	Scale	0	1.04	0	0.01	0.86	0	0.01	0.042	0	1	1	0	1	13.644	220.173	0	1	13.644	220.173	1.0492	1.0846	1	0.8524	0.992	0.9195	1	0.9947	0.9973	0.8971	1.0706	0.917	0.080743	0.034997	0.0021325	0.002932
103	TR1_2_W0001_P0012_T0001_R1_P4_K1_Ch2-Ch1.zen	20151204_SCC1gfpc_Prometa\MitoSys2\LSM\SCC1gfpc_Noc\rnd2\DE_W0001\DE_W0001_P0008\DE_2_W0001_P0008_T0001\TR1_W0001_P0012\TR1_2_W0001_P0012_T0001_R1_P4_K1_Ch2-Ch1.zen	FA/ISS	20000	30.0	3		7	0	0	29.94	100000	2000	Scale	0	1.04	0	0.01	0.86	0	0.01	0.042	0	1	1	0	1	13.139000000000001	8.521	0	1	13.139000000000001	8.521	0.9363	1.0258	1	0.8479	0.8082	0.8278	1	0.8744	0.9351	0.789	0.7207	0.7681	0.071854	0.023233	0.028629	0.030815
104	TR1_2_W0001_P0012_T0001_R1_P5_K1_Ch2-Ch1.zen	20151204_SCC1gfpc_Prometa\MitoSys2\LSM\SCC1gfpc_Noc\rnd2\DE_W0001\DE_W0001_P0008\DE_2_W0001_P0008_T0001\TR1_W0001_P0012\TR1_2_W0001_P0012_T0001_R1_P5_K1_Ch2-Ch1.zen	FA/ISS	20000	30.0	3		7	0	0	29.94	100000	2000	Scale	0	1.04	0	0.01	0.86	0	0.01	0.042	0	1	1	0	1	11.894	10.929	0	1	11.894	10.929	1.0703	0.9328	1	0.8315	0.8487	0.84	1	0.9107	0.9543	0.8948	0.7051	0.7983	0.083084	0.017402	0.019138	0.01798
105	TR1_2_W0001_P0015_T0001_R1_P1_K1_Ch2-Ch1.zen	20151204_SCC1gfpc_Prometa\MitoSys2\LSM\SCC1gfpc_Noc\rnd2\DE_W0001\DE_W0001_P0010\DE_2_W0001_P0010_T0001\TR1_W0001_P0015\TR1_2_W0001_P0015_T0001_R1_P1_K1_Ch2-Ch1.zen	FA/ISS	20000	30.0	3		7	0	0	29.94	100000	2000	Scale	0	1.04	0	0.01	0.86	0	0.01	0.042	0	1	1	0	1	12.294	102.477	0	1	12.294	102.477	0.9590000000000001	2.3943	1	0.8370000000000001	0.9774	0.9044	1	0.9864	0.9932	0.7988	2.3206	0.8982	0.065625	0.038822	0.008096800000000001	0.01371
106	TR1_2_W0001_P0015_T0001_R1_P2_K1_Ch2-Ch1.zen	20151204_SCC1gfpc_Prometa\MitoSys2\LSM\SCC1gfpc_Noc\rnd2\DE_W0001\DE_W0001_P0010\DE_2_W0001_P0010_T0001\TR1_W0001_P0015\TR1_2_W0001_P0015_T0001_R1_P2_K1_Ch2-Ch1.zen	FA/ISS	20000	30.0	3		7	0	0	29.94	100000	2000	Scale	0	1.04	0	0.01	0.86	0	0.01	0.042	0	1	1	0	1	11.354000000000001	97.962	0	1	11.354000000000001	97.962	0.7838	4.1735	1	0.8229	0.9783	0.8971	1	0.9875	0.9937	0.6255	4.0758	0.8914	0.064756	0.046198	0.0050651	0.007723300000000001
107	TR1_2_W0001_P0015_T0001_R1_P3_K1_Ch2-Ch1.zen	20151204_SCC1gfpc_Prometa\MitoSys2\LSM\SCC1gfpc_Noc\rnd2\DE_W0001\DE_W0001_P0010\DE_2_W0001_P0010_T0001\TR1_W0001_P0015\TR1_2_W0001_P0015_T0001_R1_P3_K1_Ch2-Ch1.zen	FA/ISS	20000	30.0	3		7	0	0	29.94	100000	2000	Scale	0	1.04	0	0.01	0.86	0	0.01	0.042	0	1	1	0	1	12.151	111.42	0	1	12.151	111.42	2.0564	3.1314	1	0.8201	0.9825	0.8973	1	0.9906	0.9953	1.7602	3.0681	0.893	0.037839	0.050076	0.0040596	0.0057017
108	TR1_2_W0001_P0015_T0001_R1_P4_K1_Ch2-Ch1.zen	20151204_SCC1gfpc_Prometa\MitoSys2\LSM\SCC1gfpc_Noc\rnd2\DE_W0001\DE_W0001_P0010\DE_2_W0001_P0010_T0001\TR1_W0001_P0015\TR1_2_W0001_P0015_T0001_R1_P4_K1_Ch2-Ch1.zen	FA/ISS	20000	30.000999999999998	3		7	0	0	29.94	100000	2000	Scale	0	1.04	0	0.01	0.86	0	0.01	0.042	0	1	1	0	1	0.871	1.055	0	1	0.871	1.055	0.9956	0.9867	1	0.0411	0.0354	-0.0358	1	0.932	0.9654	0.0397	0.0208	-0.0291	-0.012449	0.17429	0.009075399999999999	0.18737
109	TR1_2_W0001_P0015_T0001_R1_P5_K1_Ch2-Ch1.zen	20151204_SCC1gfpc_Prometa\MitoSys2\LSM\SCC1gfpc_Noc\rnd2\DE_W0001\DE_W0001_P0010\DE_2_W0001_P0010_T0001\TR1_W0001_P0015\TR1_2_W0001_P0015_T0001_R1_P5_K1_Ch2-Ch1.zen	FA/ISS	20000	30.0	3		7	0	0	29.94	100000	2000	Scale	0	1.04	0	0.01	0.86	0	0.01	0.042	0	1	1	0	1	10.991	10.546	0	1	10.991	10.546	0.9453	0.9142	1	0.8196	0.8434	0.8314	1	0.9143	0.9562	0.77	0.6915	0.7917	0.078961	0.013293000000000001	0.0055702	0.021346
110	TR1_2_W0001_P0038_T0001_R1_P1_K1_Ch2-Ch1.zen	20151204_SCC1gfpc_Prometa\MitoSys2\LSM\SCC1gfpc_Noc\rnd2\DE_W0001\DE_W0001_P0011\DE_2_W0001_P0011_T0001\TR1_W0001_P0038\TR1_2_W0001_P0038_T0001_R1_P1_K1_Ch2-Ch1.zen	FA/ISS	20000	30.0	3		7	0	0	29.94	100000	2000	Scale	0	1.04	0	0.01	0.86	0	0.01	0.042	0	1	1	0	1	14.953	269.36400000000003	0	1	14.953	269.36400000000003	0.7586	2.5665	1	0.8635	0.993	0.9259	1	0.9949	0.9974	0.638	2.5443	0.9235	0.064069	0.033505	0.0055692	0.0040208
111	TR1_2_W0001_P0038_T0001_R1_P2_K1_Ch2-Ch1.zen	20151204_SCC1gfpc_Prometa\MitoSys2\LSM\SCC1gfpc_Noc\rnd2\DE_W0001\DE_W0001_P0011\DE_2_W0001_P0011_T0001\TR1_W0001_P0038\TR1_2_W0001_P0038_T0001_R1_P2_K1_Ch2-Ch1.zen	FA/ISS	20000	30.0	3		7	0	0	29.94	100000	2000	Scale	0	1.04	0	0.01	0.86	0	0.01	0.042	0	1	1	0	1	17.65	170.545	0	1	17.65	170.545	1.067	1.7104	1	0.8852	0.9893	0.9358	1	0.9908	0.9954	0.9481	1.6825	0.9315	0.055796000000000005	0.024419	0.0035915	0.004608699999999999
112	TR1_2_W0001_P0038_T0001_R1_P3_K1_Ch2-Ch1.zen	20151204_SCC1gfpc_Prometa\MitoSys2\LSM\SCC1gfpc_Noc\rnd2\DE_W0001\DE_W0001_P0011\DE_2_W0001_P0011_T0001\TR1_W0001_P0038\TR1_2_W0001_P0038_T0001_R1_P3_K1_Ch2-Ch1.zen	FA/ISS	20000	30.0	3		7	0	0	29.94	100000	2000	Scale	0	1.04	0	0.01	0.86	0	0.01	0.042	0	1	1	0	1	17.864	144.625	0	1	17.864	144.625	0.8342	3.4792	1	0.8866	0.9862	0.9351	1	0.9879	0.9939	0.7303	3.4174	0.9294	0.061703999999999995	0.033001	0.0037876999999999997	0.0050653
113	TR1_2_W0001_P0038_T0001_R1_P4_K1_Ch2-Ch1.zen	20151204_SCC1gfpc_Prometa\MitoSys2\LSM\SCC1gfpc_Noc\rnd2\DE_W0001\DE_W0001_P0011\DE_2_W0001_P0011_T0001\TR1_W0001_P0038\TR1_2_W0001_P0038_T0001_R1_P4_K1_Ch2-Ch1.zen	FA/ISS	20000	30.0	3		7	0	0	29.94	100000	2000	Scale	0	1.04	0	0.01	0.86	0	0.01	0.042	0	1	1	0	1	14.784	13.845999999999998	0	1	14.784	13.845999999999998	1.0126	0.8362	1	0.8632	0.8781	0.8706	1	0.912	0.955	0.8742	0.6482	0.8288	0.066472	0.022556	0.022972	0.019017
114	TR1_2_W0001_P0038_T0001_R1_P5_K1_Ch2-Ch1.zen	20151204_SCC1gfpc_Prometa\MitoSys2\LSM\SCC1gfpc_Noc\rnd2\DE_W0001\DE_W0001_P0011\DE_2_W0001_P0011_T0001\TR1_W0001_P0038\TR1_2_W0001_P0038_T0001_R1_P5_K1_Ch2-Ch1.zen	FA/ISS	20000	30.0	3		7	0	0	29.94	100000	2000	Scale	0	1.04	0	0.01	0.86	0	0.01	0.042	0	1	1	0	1	14.259	7.358	0	1	14.259	7.358	1.0307	0.9968	1	0.8589	0.7802	0.8186	1	0.8443	0.9189	0.8871	0.639	0.7434	0.057371000000000005	0.012116	0.039563	0.028104
115	TR1_2_W0001_P0035_T0001_R1_P1_K1_Ch2-Ch1.zen	20151204_SCC1gfpc_Prometa\MitoSys2\LSM\SCC1gfpc_Noc\rnd2\DE_W0001\DE_W0001_P0012\DE_2_W0001_P0012_T0001\TR1_W0001_P0035\TR1_2_W0001_P0035_T0001_R1_P1_K1_Ch2-Ch1.zen	FA/ISS	20000	30.0	3		7	0	0	29.94	100000	2000	Scale	0	1.04	0	0.01	0.86	0	0.01	0.042	0	1	1	0	1	13.427999999999999	234.545	0	1	13.427999999999999	234.545	1.0421	1.8555	1	0.8506	0.9921	0.9186	1	0.9948	0.9974	0.8893	1.8363	0.9162	0.069811	0.015135	0.0059631	0.0065036
116	TR1_2_W0001_P0035_T0001_R1_P2_K1_Ch2-Ch1.zen	20151204_SCC1gfpc_Prometa\MitoSys2\LSM\SCC1gfpc_Noc\rnd2\DE_W0001\DE_W0001_P0012\DE_2_W0001_P0012_T0001\TR1_W0001_P0035\TR1_2_W0001_P0035_T0001_R1_P2_K1_Ch2-Ch1.zen	FA/ISS	20000	30.0	3		7	0	0	29.94	100000	2000	Scale	0	1.04	0	0.01	0.86	0	0.01	0.042	0	1	1	0	1	12.591	92.10600000000001	0	1	12.591	92.10600000000001	1.1196	0.9626	1	0.8409	0.9813	0.9084	1	0.9885	0.9942	0.9503	0.9325	0.9031	0.080398	0.022718000000000002	0.0011308	0.0029357
117	TR1_2_W0001_P0035_T0001_R1_P3_K1_Ch2-Ch1.zen	20151204_SCC1gfpc_Prometa\MitoSys2\LSM\SCC1gfpc_Noc\rnd2\DE_W0001\DE_W0001_P0012\DE_2_W0001_P0012_T0001\TR1_W0001_P0035\TR1_2_W0001_P0035_T0001_R1_P3_K1_Ch2-Ch1.zen	FA/ISS	20000	30.0	3		7	0	0	29.94	100000	2000	Scale	0	1.04	0	0.01	0.86	0	0.01	0.042	0	1	1	0	1	13.03	312.503	0	1	13.03	312.503	0.9738	3.0098	1	0.8453	0.993	0.9161	1	0.9956	0.9978	0.8204	2.9821	0.9141	0.047983	0.03732	0.0045291	0.0042071
118	TR1_2_W0001_P0035_T0001_R1_P4_K1_Ch2-Ch1.zen	20151204_SCC1gfpc_Prometa\MitoSys2\LSM\SCC1gfpc_Noc\rnd2\DE_W0001\DE_W0001_P0012\DE_2_W0001_P0012_T0001\TR1_W0001_P0035\TR1_2_W0001_P0035_T0001_R1_P4_K1_Ch2-Ch1.zen	FA/ISS	20000	30.0	3		7	0	0	29.94	100000	2000	Scale	0	1.04	0	0.01	0.86	0	0.01	0.042	0	1	1	0	1	9.783999999999999	7.229	0	1	9.783999999999999	7.229	1.0456	0.953	1	0.7989	0.777	0.7879	1	0.8898	0.9433	0.8397	0.6393	0.7372	0.083253	0.013747	0.01835	0.014696
119	TR1_2_W0001_P0035_T0001_R1_P5_K1_Ch2-Ch1.zen	20151204_SCC1gfpc_Prometa\MitoSys2\LSM\SCC1gfpc_Noc\rnd2\DE_W0001\DE_W0001_P0012\DE_2_W0001_P0012_T0001\TR1_W0001_P0035\TR1_2_W0001_P0035_T0001_R1_P5_K1_Ch2-Ch1.zen	FA/ISS	20000	30.0	3		7	0	0	29.94	100000	2000	Scale	0	1.04	0	0.01	0.86	0	0.01	0.042	0	1	1	0	1	10.182	13.594000000000001	0	1	10.182	13.594000000000001	1.0837	1.0863	1	0.8061	0.8759999999999999	0.8403	1	0.9371	0.9681	0.8809	0.8925	0.8116	0.067416	0.022788	0.0014629	0.017036000000000003
120	TR1_2_W0001_P0032_T0001_R1_P1_K1_Ch2-Ch1.zen	20151204_SCC1gfpc_Prometa\MitoSys2\LSM\SCC1gfpc_Noc\rnd2\DE_W0001\DE_W0001_P0013\DE_2_W0001_P0013_T0001\TR1_W0001_P0032\TR1_2_W0001_P0032_T0001_R1_P1_K1_Ch2-Ch1.zen	FA/ISS	20000	30.0	3		7	0	0	29.94	100000	2000	Scale	0	1.04	0	0.01	0.86	0	0.01	0.042	0	1	1	0	1	16.649	270.473	0	1	16.649	270.473	0.9282	1.3876	1	0.8786	0.9935	0.9343	1	0.9947	0.9974	0.8111	1.3736	0.9318	0.069803	0.022425	0.0010322	0.0020805999999999997
121	TR1_2_W0001_P0032_T0001_R1_P2_K1_Ch2-Ch1.zen	20151204_SCC1gfpc_Prometa\MitoSys2\LSM\SCC1gfpc_Noc\rnd2\DE_W0001\DE_W0001_P0013\DE_2_W0001_P0013_T0001\TR1_W0001_P0032\TR1_2_W0001_P0032_T0001_R1_P2_K1_Ch2-Ch1.zen	FA/ISS	20000	30.0	3		7	0	0	29.94	100000	2000	Scale	0	1.04	0	0.01	0.86	0	0.01	0.042	0	1	1	0	1	14.171	288.029	0	1	14.171	288.029	1.2965	1.1651	1	0.8562	0.9939	0.9224	1	0.9958	0.9979	1.1286	1.1533	0.9205	0.06631000000000001	0.034205	0.0017101	0.0021807
122	TR1_2_W0001_P0032_T0001_R1_P3_K1_Ch2-Ch1.zen	20151204_SCC1gfpc_Prometa\MitoSys2\LSM\SCC1gfpc_Noc\rnd2\DE_W0001\DE_W0001_P0013\DE_2_W0001_P0013_T0001\TR1_W0001_P0032\TR1_2_W0001_P0032_T0001_R1_P3_K1_Ch2-Ch1.zen	FA/ISS	20000	30.0	3		7	0	0	29.94	100000	2000	Scale	0	1.04	0	0.01	0.86	0	0.01	0.042	0	1	1	0	1	11.392000000000001	373.97	0	1	11.392000000000001	373.97	1.4089	3.5736	1	0.8220000000000001	0.9944	0.904	1	0.997	0.9985	1.1901	3.5512	0.9027	0.036941	0.044481	0.00055034	0.0016179000000000002
123	TR1_2_W0001_P0032_T0001_R1_P4_K1_Ch2-Ch1.zen	20151204_SCC1gfpc_Prometa\MitoSys2\LSM\SCC1gfpc_Noc\rnd2\DE_W0001\DE_W0001_P0013\DE_2_W0001_P0013_T0001\TR1_W0001_P0032\TR1_2_W0001_P0032_T0001_R1_P4_K1_Ch2-Ch1.zen	FA/ISS	20000	30.0	3		7	0	0	29.94	100000	2000	Scale	0	1.04	0	0.01	0.86	0	0.01	0.042	0	1	1	0	1	16.227	25.061999999999998	0	1	16.227	25.061999999999998	1.0659	1.0826	1	0.8756	0.9324	0.9035	1	0.9464	0.9728	0.9371	0.9562	0.8781	0.052953999999999994	0.015576	-0.0011503	0.0074601
124	TR1_2_W0001_P0032_T0001_R1_P5_K1_Ch2-Ch1.zen	20151204_SCC1gfpc_Prometa\MitoSys2\LSM\SCC1gfpc_Noc\rnd2\DE_W0001\DE_W0001_P0013\DE_2_W0001_P0013_T0001\TR1_W0001_P0032\TR1_2_W0001_P0032_T0001_R1_P5_K1_Ch2-Ch1.zen	FA/ISS	20000	30.0	3		7	0	0	29.94	100000	2000	Scale	0	1.04	0	0.01	0.86	0	0.01	0.042	0	1	1	0	1	16.218	8.33	0	1	16.218	8.33	1.0339	1.1048	1	0.8758	0.8032	0.8387	1	0.8423	0.9178	0.9074	0.7457	0.7618	0.050319	0.014072	0.023101	0.018002
125	TR1_2_W0001_P0030_T0001_R1_P1_K1_Ch2-Ch1.zen	20151204_SCC1gfpc_Prometa\MitoSys2\LSM\SCC1gfpc_Noc\rnd2\DE_W0001\DE_W0001_P0014\DE_2_W0001_P0014_T0001\TR1_W0001_P0030\TR1_2_W0001_P0030_T0001_R1_P1_K1_Ch2-Ch1.zen	FA/ISS	20000	30.0	3		7	0	0	29.94	100000	2000	Scale	0	1.04	0	0.01	0.86	0	0.01	0.042	0	1	1	0	1	12.829	219.24	0	1	12.829	219.24	1.0794	2.4473	1	0.8434	0.9912	0.9143	1	0.9945	0.9973	0.9161	2.4212	0.9118	0.038407	0.021206	0.010357	0.007706
126	TR1_2_W0001_P0030_T0001_R1_P2_K1_Ch2-Ch1.zen	20151204_SCC1gfpc_Prometa\MitoSys2\LSM\SCC1gfpc_Noc\rnd2\DE_W0001\DE_W0001_P0014\DE_2_W0001_P0014_T0001\TR1_W0001_P0030\TR1_2_W0001_P0030_T0001_R1_P2_K1_Ch2-Ch1.zen	FA/ISS	20000	30.0	3		7	0	0	29.94	100000	2000	Scale	0	1.04	0	0.01	0.86	0	0.01	0.042	0	1	1	0	1	12.434000000000001	153.72899999999998	0	1	12.434000000000001	153.72899999999998	0.8082	4.2961	1	0.8382	0.9869	0.9095	1	0.9919	0.9959	0.6617	4.2365	0.9057	0.058937	0.034901999999999996	0.0041621	0.0044654
127	TR1_2_W0001_P0030_T0001_R1_P3_K1_Ch2-Ch1.zen	20151204_SCC1gfpc_Prometa\MitoSys2\LSM\SCC1gfpc_Noc\rnd2\DE_W0001\DE_W0001_P0014\DE_2_W0001_P0014_T0001\TR1_W0001_P0030\TR1_2_W0001_P0030_T0001_R1_P3_K1_Ch2-Ch1.zen	FA/ISS	20000	30.0	3		7	0	0	29.94	100000	2000	Scale	0	1.04	0	0.01	0.86	0	0.01	0.042	0	1	1	0	1	16.884	160.424	0	1	16.884	160.424	1.1002	1.4049	1	0.8801	0.9891	0.9329999999999999	1	0.991	0.9955	0.9738	1.3803	0.9287	0.06756000000000001	0.030164999999999997	0.00099614	0.0031465
128	TR1_2_W0001_P0030_T0001_R1_P4_K1_Ch2-Ch1.zen	20151204_SCC1gfpc_Prometa\MitoSys2\LSM\SCC1gfpc_Noc\rnd2\DE_W0001\DE_W0001_P0014\DE_2_W0001_P0014_T0001\TR1_W0001_P0030\TR1_2_W0001_P0030_T0001_R1_P4_K1_Ch2-Ch1.zen	FA/ISS	20000	30.0	3		7	0	0	29.94	100000	2000	Scale	0	1.04	0	0.01	0.86	0	0.01	0.042	0	1	1	0	1	14.364	7.944	0	1	14.364	7.944	1.0761	1.0256	1	0.8599	0.7949	0.8267	1	0.8541	0.9242	0.9303	0.6815	0.7564	0.067709	0.012752	0.014629	0.029108
129	TR1_2_W0001_P0030_T0001_R1_P5_K1_Ch2-Ch1.zen	20151204_SCC1gfpc_Prometa\MitoSys2\LSM\SCC1gfpc_Noc\rnd2\DE_W0001\DE_W0001_P0014\DE_2_W0001_P0014_T0001\TR1_W0001_P0030\TR1_2_W0001_P0030_T0001_R1_P5_K1_Ch2-Ch1.zen	FA/ISS	20000	30.0	3		7	0	0	29.94	100000	2000	Scale	0	1.04	0	0.01	0.86	0	0.01	0.042	0	1	1	0	1	14.130999999999998	7.7860000000000005	0	1	14.130999999999998	7.7860000000000005	1.189	1.1744	1	0.8554	0.7831	0.8183	1	0.8513	0.9226	1.0288	0.7751	0.7468	0.043831999999999996	0.014924000000000002	0.013538	0.028812
130	TR1_2_W0001_P0027_T0001_R1_P1_K1_Ch2-Ch1.zen	20151204_SCC1gfpc_Prometa\MitoSys2\LSM\SCC1gfpc_Noc\rnd2\DE_W0001\DE_W0001_P0015\DE_2_W0001_P0015_T0001\TR1_W0001_P0027\TR1_2_W0001_P0027_T0001_R1_P1_K1_Ch2-Ch1.zen	FA/ISS	20000	30.0	3		7	0	0	29.94	100000	2000	Scale	0	1.04	0	0.01	0.86	0	0.01	0.042	0	1	1	0	1	13.628	373.496	0	1	13.628	373.496	0.976	2.6459	1	0.8521	0.9947	0.9206	1	0.9965	0.9982	0.8294	2.6283	0.919	0.056301	0.031594	0.0025599	0.0038564999999999997
131	TR1_2_W0001_P0027_T0001_R1_P2_K1_Ch2-Ch1.zen	20151204_SCC1gfpc_Prometa\MitoSys2\LSM\SCC1gfpc_Noc\rnd2\DE_W0001\DE_W0001_P0015\DE_2_W0001_P0015_T0001\TR1_W0001_P0027\TR1_2_W0001_P0027_T0001_R1_P2_K1_Ch2-Ch1.zen	FA/ISS	20000	30.0	3		7	0	0	29.94	100000	2000	Scale	0	1.04	0	0.01	0.86	0	0.01	0.042	0	1	1	0	1	15.708	262.3	0	1	15.708	262.3	0.8618	2.4225	1	0.8713	0.993	0.9301	1	0.9946	0.9973	0.742	2.401	0.9276	0.052637	0.027413	0.004412	0.0037838999999999998
132	TR1_2_W0001_P0027_T0001_R1_P3_K1_Ch2-Ch1.zen	20151204_SCC1gfpc_Prometa\MitoSys2\LSM\SCC1gfpc_Noc\rnd2\DE_W0001\DE_W0001_P0015\DE_2_W0001_P0015_T0001\TR1_W0001_P0027\TR1_2_W0001_P0027_T0001_R1_P3_K1_Ch2-Ch1.zen	FA/ISS	20000	30.0	3		7	0	0	29.94	100000	2000	Scale	0	1.04	0	0.01	0.86	0	0.01	0.042	0	1	1	0	1	14.789000000000001	277.406	0	1	14.789000000000001	277.406	1.1733	1.7507	1	0.8625	0.9929	0.9253	1	0.9948	0.9974	1.0223	1.7321	0.9229	0.05285	0.033331	0.0059438	0.004906100000000001
133	TR1_2_W0001_P0027_T0001_R1_P4_K1_Ch2-Ch1.zen	20151204_SCC1gfpc_Prometa\MitoSys2\LSM\SCC1gfpc_Noc\rnd2\DE_W0001\DE_W0001_P0015\DE_2_W0001_P0015_T0001\TR1_W0001_P0027\TR1_2_W0001_P0027_T0001_R1_P4_K1_Ch2-Ch1.zen	FA/ISS	20000	30.0	3		7	0	0	29.94	100000	2000	Scale	0	1.04	0	0.01	0.86	0	0.01	0.042	0	1	1	0	1	15.030999999999999	11.168	0	1	15.030999999999999	11.168	1.0876	1.2281	1	0.8658	0.8499	0.8578	1	0.8892	0.943	0.9472	0.9399	0.8047	0.05366	0.011502	0.022336	0.012821
134	TR1_2_W0001_P0027_T0001_R1_P5_K1_Ch2-Ch1.zen	20151204_SCC1gfpc_Prometa\MitoSys2\LSM\SCC1gfpc_Noc\rnd2\DE_W0001\DE_W0001_P0015\DE_2_W0001_P0015_T0001\TR1_W0001_P0027\TR1_2_W0001_P0027_T0001_R1_P5_K1_Ch2-Ch1.zen	FA/ISS	20000	30.0	3		7	0	0	29.94	100000	2000	Scale	0	1.04	0	0.01	0.86	0	0.01	0.042	0	1	1	0	1	13.110999999999999	8.85	0	1	13.110999999999999	8.85	0.8925	0.9173	1	0.8457	0.8122	0.8288	1	0.8789	0.9375	0.7455	0.6381	0.7713	0.07029400000000001	0.031025999999999998	0.028133999999999996	0.042752
135	TR1_2_W0001_P0025_T0001_R1_P1_K1_Ch2-Ch1.zen	20151204_SCC1gfpc_Prometa\MitoSys2\LSM\SCC1gfpc_Noc\rnd2\DE_W0001\DE_W0001_P0016\DE_2_W0001_P0016_T0001\TR1_W0001_P0025\TR1_2_W0001_P0025_T0001_R1_P1_K1_Ch2-Ch1.zen	FA/ISS	20000	30.0	3		7	0	0	29.94	100000	2000	Scale	0	1.04	0	0.01	0.86	0	0.01	0.042	0	1	1	0	1	14.953	479.819	0	1	14.953	479.819	1.0656	2.1838	1	0.8623	0.9961	0.9268	1	0.9971	0.9986	0.9214	2.1727	0.9254	0.038313	0.031719	0.0019607	0.0018304000000000003
136	TR1_2_W0001_P0025_T0001_R1_P2_K1_Ch2-Ch1.zen	20151204_SCC1gfpc_Prometa\MitoSys2\LSM\SCC1gfpc_Noc\rnd2\DE_W0001\DE_W0001_P0016\DE_2_W0001_P0016_T0001\TR1_W0001_P0025\TR1_2_W0001_P0025_T0001_R1_P2_K1_Ch2-Ch1.zen	FA/ISS	20000	30.0	3		7	0	0	29.94	100000	2000	Scale	0	1.04	0	0.01	0.86	0	0.01	0.042	0	1	1	0	1	14.689	345.907	0	1	14.689	345.907	1.1557	3.1243	1	0.8604	0.9942	0.9248	1	0.9958	0.9979	1.0034	3.1013	0.9229	0.031813	0.035443999999999996	0.0021239	0.0019102000000000001
137	TR1_2_W0001_P0025_T0001_R1_P3_K1_Ch2-Ch1.zen	20151204_SCC1gfpc_Prometa\MitoSys2\LSM\SCC1gfpc_Noc\rnd2\DE_W0001\DE_W0001_P0016\DE_2_W0001_P0016_T0001\TR1_W0001_P0025\TR1_2_W0001_P0025_T0001_R1_P3_K1_Ch2-Ch1.zen	FA/ISS	20000	30.0	3		7	0	0	29.94	100000	2000	Scale	0	1.04	0	0.01	0.86	0	0.01	0.042	0	1	1	0	1	22.85	237.93900000000002	0	1	22.85	237.93900000000002	1.0390000000000001	1.1419	1	0.9109	0.9927	0.9509	1	0.9918	0.9959	0.948	1.125	0.9470000000000001	0.050161000000000004	0.017411000000000003	0.00070311	0.0017889
138	TR1_2_W0001_P0025_T0001_R1_P4_K1_Ch2-Ch1.zen	20151204_SCC1gfpc_Prometa\MitoSys2\LSM\SCC1gfpc_Noc\rnd2\DE_W0001\DE_W0001_P0016\DE_2_W0001_P0016_T0001\TR1_W0001_P0025\TR1_2_W0001_P0025_T0001_R1_P4_K1_Ch2-Ch1.zen	FA/ISS	20000	30.0	3		7	0	0	29.94	100000	2000	Scale	0	1.04	0	0.01	0.86	0	0.01	0.042	0	1	1	0	1	21.932	12.887	0	1	21.932	12.887	0.9729	1.0284	1	0.9073	0.871	0.889	1	0.8621	0.9285	0.8814	0.7688	0.8209	0.045836	0.009041	0.011399	0.012265
139	TR1_2_W0001_P0025_T0001_R1_P5_K1_Ch2-Ch1.zen	20151204_SCC1gfpc_Prometa\MitoSys2\LSM\SCC1gfpc_Noc\rnd2\DE_W0001\DE_W0001_P0016\DE_2_W0001_P0016_T0001\TR1_W0001_P0025\TR1_2_W0001_P0025_T0001_R1_P5_K1_Ch2-Ch1.zen	FA/ISS	20000	30.0	3		7	0	0	29.94	100000	2000	Scale	0	1.04	0	0.01	0.86	0	0.01	0.042	0	1	1	0	1	18.577	22.425	0	1	18.577	22.425	1.1902	1.1978	1	0.8898	0.9244	0.9069	1	0.9318	0.9653	1.0687	1.0361	0.8742	0.051729	0.023398	0.0017965999999999998	0.018236000000000002
140	TR1_2_W0001_P0023_T0001_R1_P1_K1_Ch2-Ch1.zen	20151204_SCC1gfpc_Prometa\MitoSys2\LSM\SCC1gfpc_Noc\rnd2\DE_W0001\DE_W0001_P0017\DE_2_W0001_P0017_T0001\TR1_W0001_P0023\TR1_2_W0001_P0023_T0001_R1_P1_K1_Ch2-Ch1.zen	FA/ISS	20000	30.0	3		7	0	0	29.94	100000	2000	Scale	0	1.04	0	0.01	0.86	0	0.01	0.042	0	1	1	0	1	18.587	166.583	0	1	18.587	166.583	0.8539	2.9922	1	0.8905	0.9879	0.9379	1	0.9887	0.9943	0.7522	2.9424	0.9325	0.042354	0.026938	0.0055629	0.007587999999999999
141	TR1_2_W0001_P0023_T0001_R1_P2_K1_Ch2-Ch1.zen	20151204_SCC1gfpc_Prometa\MitoSys2\LSM\SCC1gfpc_Noc\rnd2\DE_W0001\DE_W0001_P0017\DE_2_W0001_P0017_T0001\TR1_W0001_P0023\TR1_2_W0001_P0023_T0001_R1_P2_K1_Ch2-Ch1.zen	FA/ISS	20000	30.0	3		7	0	0	29.94	100000	2000	Scale	0	1.04	0	0.01	0.86	0	0.01	0.042	0	1	1	0	1	20.759	57.365	0	1	20.759	57.365	0.9364	1.1431	1	0.9023	0.9698	0.9354	1	0.9693	0.9846	0.8418	1.0789	0.9208	0.04938	0.009547799999999999	0.0023773	0.0046945
142	TR1_2_W0001_P0023_T0001_R1_P3_K1_Ch2-Ch1.zen	20151204_SCC1gfpc_Prometa\MitoSys2\LSM\SCC1gfpc_Noc\rnd2\DE_W0001\DE_W0001_P0017\DE_2_W0001_P0017_T0001\TR1_W0001_P0023\TR1_2_W0001_P0023_T0001_R1_P3_K1_Ch2-Ch1.zen	FA/ISS	20000	30.0	3		7	0	0	29.94	100000	2000	Scale	0	1.04	0	0.01	0.86	0	0.01	0.042	0	1	1	0	1	18.125	155.957	0	1	18.125	155.957	1.7524	4.1893	1	0.8862	0.9862	0.9349	1	0.9879	0.9940000000000001	1.5933	4.1096	0.9292	0.043982	0.028850999999999998	0.0051235	0.005895399999999999
143	TR1_2_W0001_P0023_T0001_R1_P4_K1_Ch2-Ch1.zen	20151204_SCC1gfpc_Prometa\MitoSys2\LSM\SCC1gfpc_Noc\rnd2\DE_W0001\DE_W0001_P0017\DE_2_W0001_P0017_T0001\TR1_W0001_P0023\TR1_2_W0001_P0023_T0001_R1_P4_K1_Ch2-Ch1.zen	FA/ISS	20000	30.0	3		7	0	0	29.94	100000	2000	Scale	0	1.04	0	0.01	0.86	0	0.01	0.042	0	1	1	0	1	18.883	8.059	0	1	18.883	8.059	1.1039	0.8704	1	0.8925	0.797	0.8433	1	0.8122	0.9011	0.9906	0.5174	0.7499	0.063678	0.016704	0.021572	0.028668
144	TR1_2_W0001_P0023_T0001_R1_P5_K1_Ch2-Ch1.zen	20151204_SCC1gfpc_Prometa\MitoSys2\LSM\SCC1gfpc_Noc\rnd2\DE_W0001\DE_W0001_P0017\DE_2_W0001_P0017_T0001\TR1_W0001_P0023\TR1_2_W0001_P0023_T0001_R1_P5_K1_Ch2-Ch1.zen	FA/ISS	20000	30.0	3		7	0	0	29.94	100000	2000	Scale	0	1.04	0	0.01	0.86	0	0.01	0.042	0	1	1	0	1	15.33	5.007	0	1	15.33	5.007	1.1707	1.1294	1	0.8676	0.6844	0.7705	1	0.7601	0.8718	1.0262	0.5636	0.6511	0.040026	0.011398	0.035162	0.030804
145	TR1_2_W0001_P0021_T0001_R1_P1_K1_Ch2-Ch1.zen	20151204_SCC1gfpc_Prometa\MitoSys2\LSM\SCC1gfpc_Noc\rnd2\DE_W0001\DE_W0001_P0018\DE_2_W0001_P0018_T0001\TR1_W0001_P0021\TR1_2_W0001_P0021_T0001_R1_P1_K1_Ch2-Ch1.zen	FA/ISS	20000	30.0	3		7	0	0	29.94	100000	2000	Scale	0	1.04	0	0.01	0.86	0	0.01	0.042	0	1	1	0	1	21.005	272.758	0	1	21.005	272.758	1.1661	2.4161	1	0.9024	0.993	0.9466	1	0.9928	0.9964	1.0596	2.3896	0.9432	0.029672000000000004	0.023666	0.005235	0.0068045
146	TR1_2_W0001_P0021_T0001_R1_P2_K1_Ch2-Ch1.zen	20151204_SCC1gfpc_Prometa\MitoSys2\LSM\SCC1gfpc_Noc\rnd2\DE_W0001\DE_W0001_P0018\DE_2_W0001_P0018_T0001\TR1_W0001_P0021\TR1_2_W0001_P0021_T0001_R1_P2_K1_Ch2-Ch1.zen	FA/ISS	20000	30.0	3		7	0	0	29.94	100000	2000	Scale	0	1.04	0	0.01	0.86	0	0.01	0.042	0	1	1	0	1	18.679000000000002	292.265	0	1	18.679000000000002	292.265	0.9237	4.2967	1	0.8906	0.9929	0.9403	1	0.9934	0.9967	0.818	4.2575	0.9372	0.034429	0.024041	0.0028866	0.0024222
147	TR1_2_W0001_P0021_T0001_R1_P3_K1_Ch2-Ch1.zen	20151204_SCC1gfpc_Prometa\MitoSys2\LSM\SCC1gfpc_Noc\rnd2\DE_W0001\DE_W0001_P0018\DE_2_W0001_P0018_T0001\TR1_W0001_P0021\TR1_2_W0001_P0021_T0001_R1_P3_K1_Ch2-Ch1.zen	FA/ISS	20000	30.0	3		7	0	0	29.94	100000	2000	Scale	0	1.04	0	0.01	0.86	0	0.01	0.042	0	1	1	0	1	16.848	419.75800000000004	0	1	16.848	419.75800000000004	1.1938	2.4062	1	0.8787	0.9956	0.9353	1	0.9964	0.9982	1.0594	2.3918	0.9336	0.034199	0.034274	0.0022495	0.0023889
148	TR1_2_W0001_P0021_T0001_R1_P4_K1_Ch2-Ch1.zen	20151204_SCC1gfpc_Prometa\MitoSys2\LSM\SCC1gfpc_Noc\rnd2\DE_W0001\DE_W0001_P0018\DE_2_W0001_P0018_T0001\TR1_W0001_P0021\TR1_2_W0001_P0021_T0001_R1_P4_K1_Ch2-Ch1.zen	FA/ISS	20000	30.0	3		7	0	0	29.94	100000	2000	Scale	0	1.04	0	0.01	0.86	0	0.01	0.042	0	1	1	0	1	15.585999999999999	12.062000000000001	0	1	15.585999999999999	12.062000000000001	1.2865	1.0953	1	0.8682	0.8618	0.865	1	0.8948	0.9459	1.1338	0.835	0.8146	0.03307	0.018394	0.006757300000000001	0.021111
149	TR1_2_W0001_P0021_T0001_R1_P5_K1_Ch2-Ch1.zen	20151204_SCC1gfpc_Prometa\MitoSys2\LSM\SCC1gfpc_Noc\rnd2\DE_W0001\DE_W0001_P0018\DE_2_W0001_P0018_T0001\TR1_W0001_P0021\TR1_2_W0001_P0021_T0001_R1_P5_K1_Ch2-Ch1.zen	FA/ISS	20000	30.0	3		7	0	0	29.94	100000	2000	Scale	0	1.04	0	0.01	0.86	0	0.01	0.042	0	1	1	0	1	20.712	27.699	0	1	20.712	27.699	1.1975	1.0134	1	0.9009999999999999	0.9388	0.9197	1	0.9385	0.9688	1.0879	0.8862	0.8901	0.047507	0.0089445	0.0020402999999999997	0.0092631
150	TR1_2_W0001_P0019_T0001_R1_P1_K1_Ch2-Ch1.zen	20151204_SCC1gfpc_Prometa\MitoSys2\LSM\SCC1gfpc_Noc\rnd2\DE_W0001\DE_W0001_P0019\DE_2_W0001_P0019_T0001\TR1_W0001_P0019\TR1_2_W0001_P0019_T0001_R1_P1_K1_Ch2-Ch1.zen	FA/ISS	20000	30.0	3		7	0	0	29.94	100000	2000	Scale	0	1.04	0	0.01	0.86	0	0.01	0.042	0	1	1	0	1	13.565	244.209	0	1	13.565	244.209	0.8843	2.6985	1	0.8508	0.9921	0.9187	1	0.9947	0.9973	0.7432	2.6727	0.9162	0.051177999999999994	0.036485000000000004	0.0045838	0.0046366
151	TR1_2_W0001_P0019_T0001_R1_P2_K1_Ch2-Ch1.zen	20151204_SCC1gfpc_Prometa\MitoSys2\LSM\SCC1gfpc_Noc\rnd2\DE_W0001\DE_W0001_P0019\DE_2_W0001_P0019_T0001\TR1_W0001_P0019\TR1_2_W0001_P0019_T0001_R1_P2_K1_Ch2-Ch1.zen	FA/ISS	20000	30.0	3		7	0	0	29.94	100000	2000	Scale	0	1.04	0	0.01	0.86	0	0.01	0.042	0	1	1	0	1	13.899000000000001	149.784	0	1	13.899000000000001	149.784	1.0526	3.2962	1	0.8546	0.9807	0.9154	1	0.9865	0.9932	0.9025	3.2104	0.9091	0.08056	0.031284	0.0037573999999999997	0.0076009
152	TR1_2_W0001_P0019_T0001_R1_P3_K1_Ch2-Ch1.zen	20151204_SCC1gfpc_Prometa\MitoSys2\LSM\SCC1gfpc_Noc\rnd2\DE_W0001\DE_W0001_P0019\DE_2_W0001_P0019_T0001\TR1_W0001_P0019\TR1_2_W0001_P0019_T0001_R1_P3_K1_Ch2-Ch1.zen	FA/ISS	20000	30.0	3		7	0	0	29.94	100000	2000	Scale	0	1.04	0	0.01	0.86	0	0.01	0.042	0	1	1	0	1	14.86	74.585	0	1	14.86	74.585	0.9776	1.3774	1	0.8648	0.9764	0.9189	1	0.9828	0.9914	0.8439	1.3285	0.9109	0.069998	0.026929	0.0022689	0.005356399999999999
153	TR1_2_W0001_P0019_T0001_R1_P4_K1_Ch2-Ch1.zen	20151204_SCC1gfpc_Prometa\MitoSys2\LSM\SCC1gfpc_Noc\rnd2\DE_W0001\DE_W0001_P0019\DE_2_W0001_P0019_T0001\TR1_W0001_P0019\TR1_2_W0001_P0019_T0001_R1_P4_K1_Ch2-Ch1.zen	FA/ISS	20000	30.0	3		7	0	0	29.94	100000	2000	Scale	0	1.04	0	0.01	0.86	0	0.01	0.042	0	1	1	0	1	10.244000000000002	6.995	0	1	10.244000000000002	6.995	0.9534	0.9988	1	0.8076	0.7693	0.7882	1	0.8805	0.9383	0.7655	0.6662	0.7328	0.095877	0.028066000000000004	0.025763	0.043388
154	TR1_2_W0001_P0019_T0001_R1_P5_K1_Ch2-Ch1.zen	20151204_SCC1gfpc_Prometa\MitoSys2\LSM\SCC1gfpc_Noc\rnd2\DE_W0001\DE_W0001_P0019\DE_2_W0001_P0019_T0001\TR1_W0001_P0019\TR1_2_W0001_P0019_T0001_R1_P5_K1_Ch2-Ch1.zen	FA/ISS	20000	30.0	3		7	0	0	29.94	100000	2000	Scale	0	1.04	0	0.01	0.86	0	0.01	0.042	0	1	1	0	1	12.682	293.76099999999997	0	1	12.682	293.76099999999997	1.5149	2.303	1	0.8383	0.9937	0.9126	1	0.9962	0.9981	1.3065	2.2846	0.9108	0.05656900000000001	0.051466	0.0032632	0.0033453000000000003
155	TR1_2_W0001_P0016_T0001_R1_P1_K1_Ch2-Ch1.zen	20151204_SCC1gfpc_Prometa\MitoSys2\LSM\SCC1gfpc_Noc\rnd2\DE_W0001\DE_W0001_P0020\DE_2_W0001_P0020_T0001\TR1_W0001_P0016\TR1_2_W0001_P0016_T0001_R1_P1_K1_Ch2-Ch1.zen	FA/ISS	20000	30.0	3		7	0	0	29.94	100000	2000	Scale	0	1.04	0	0.01	0.86	0	0.01	0.042	0	1	1	0	1	11.338	467.51	0	1	11.338	467.51	1.7974	2.1133	1	0.8170000000000001	0.9959	0.9019	1	0.9978	0.9989	1.5311	2.1023	0.9009	0.038893000000000004	0.045094	0.0052956	0.0042819
156	TR1_2_W0001_P0016_T0001_R1_P2_K1_Ch2-Ch1.zen	20151204_SCC1gfpc_Prometa\MitoSys2\LSM\SCC1gfpc_Noc\rnd2\DE_W0001\DE_W0001_P0020\DE_2_W0001_P0020_T0001\TR1_W0001_P0016\TR1_2_W0001_P0016_T0001_R1_P2_K1_Ch2-Ch1.zen	FA/ISS	20000	30.0	3		7	0	0	29.94	100000	2000	Scale	0	1.04	0	0.01	0.86	0	0.01	0.042	0	1	1	0	1	15.164000000000001	295.749	0	1	15.164000000000001	295.749	1.0837	0.7355	1	0.8646	0.9935	0.9267	1	0.995	0.9975	0.9396	0.7251	0.9244	0.066105	0.030016	0.0052994999999999995	0.0052918
157	TR1_2_W0001_P0016_T0001_R1_P3_K1_Ch2-Ch1.zen	20151204_SCC1gfpc_Prometa\MitoSys2\LSM\SCC1gfpc_Noc\rnd2\DE_W0001\DE_W0001_P0020\DE_2_W0001_P0020_T0001\TR1_W0001_P0016\TR1_2_W0001_P0016_T0001_R1_P3_K1_Ch2-Ch1.zen	FA/ISS	20000	30.0	3		7	0	0	29.94	100000	2000	Scale	0	1.04	0	0.01	0.86	0	0.01	0.042	0	1	1	0	1	12.493	457.343	0	1	12.493	457.343	1.4528	2.5313	1	0.8344	0.9959	0.9115	1	0.9976	0.9988	1.2443	2.519	0.9104	0.061823	0.040298	0.0017624000000000003	0.0019048
158	TR1_2_W0001_P0016_T0001_R1_P4_K1_Ch2-Ch1.zen	20151204_SCC1gfpc_Prometa\MitoSys2\LSM\SCC1gfpc_Noc\rnd2\DE_W0001\DE_W0001_P0020\DE_2_W0001_P0020_T0001\TR1_W0001_P0016\TR1_2_W0001_P0016_T0001_R1_P4_K1_Ch2-Ch1.zen	FA/ISS	20000	30.0	3		7	0	0	29.94	100000	2000	Scale	0	1.04	0	0.01	0.86	0	0.01	0.042	0	1	1	0	1	14.056	8.347000000000001	0	1	14.056	8.347000000000001	0.9995	1.0262	1	0.8568	0.8038	0.8299	1	0.8634	0.9292	0.856	0.7035	0.7643	0.083342	0.016967	0.020717	0.028931000000000002
159	TR1_2_W0001_P0016_T0001_R1_P5_K1_Ch2-Ch1.zen	20151204_SCC1gfpc_Prometa\MitoSys2\LSM\SCC1gfpc_Noc\rnd2\DE_W0001\DE_W0001_P0020\DE_2_W0001_P0020_T0001\TR1_W0001_P0016\TR1_2_W0001_P0016_T0001_R1_P5_K1_Ch2-Ch1.zen	FA/ISS	20000	30.0	3		7	0	0	29.94	100000	2000	Scale	0	1.04	0	0.01	0.86	0	0.01	0.042	0	1	1	0	1	12.036	13.389000000000001	0	1	12.036	13.389000000000001	0.9998	0.9677	1	0.8336	0.8754	0.8542	1	0.9263	0.9624	0.8333	0.7773	0.8199	0.063697	0.015509	0.012936000000000001	0.009081700000000002
160	TR1_2_W0001_P0040_T0001_R1_P1_K1_Ch2-Ch1.zen	20151204_SCC1gfpc_Prometa\MitoSys2\LSM\SCC1gfpc_Noc\rnd2\DE_W0001\DE_W0001_P0021\DE_2_W0001_P0021_T0001\TR1_W0001_P0040\TR1_2_W0001_P0040_T0001_R1_P1_K1_Ch2-Ch1.zen	FA/ISS	20000	30.0	3		7	0	0	29.94	100000	2000	Scale	0	1.04	0	0.01	0.86	0	0.01	0.042	0	1	1	0	1	13.405999999999999	109.334	0	1	13.405999999999999	109.334	1.1071	1.1217	1	0.8501	0.9842	0.9147	1	0.9897	0.9948	0.9483	1.0934	0.9099	0.065259	0.030688	0.0035024	0.004386
161	TR1_2_W0001_P0040_T0001_R1_P2_K1_Ch2-Ch1.zen	20151204_SCC1gfpc_Prometa\MitoSys2\LSM\SCC1gfpc_Noc\rnd2\DE_W0001\DE_W0001_P0021\DE_2_W0001_P0021_T0001\TR1_W0001_P0040\TR1_2_W0001_P0040_T0001_R1_P2_K1_Ch2-Ch1.zen	FA/ISS	20000	30.0	3		7	0	0	29.94	100000	2000	Scale	0	1.04	0	0.01	0.86	0	0.01	0.042	0	1	1	0	1	10.345	186.03099999999998	0	1	10.345	186.03099999999998	1.1816	2.9130000000000003	1	0.8047	0.9895	0.8922	1	0.9949	0.9974	0.9645	2.8799	0.8899	0.044601999999999996	0.042116	0.00095445	0.0025228
162	TR1_2_W0001_P0040_T0001_R1_P3_K1_Ch2-Ch1.zen	20151204_SCC1gfpc_Prometa\MitoSys2\LSM\SCC1gfpc_Noc\rnd2\DE_W0001\DE_W0001_P0021\DE_2_W0001_P0021_T0001\TR1_W0001_P0040\TR1_2_W0001_P0040_T0001_R1_P3_K1_Ch2-Ch1.zen	FA/ISS	20000	30.0	3		7	0	0	29.94	100000	2000	Scale	0	1.04	0	0.01	0.86	0	0.01	0.042	0	1	1	0	1	14.283	117.495	0	1	14.283	117.495	1.0398	1.3728	1	0.8591	0.9846	0.9197	1	0.9892	0.9946	0.8955	1.3408	0.9147	0.06325900000000001	0.033236	0.0053728000000000005	0.0064696
163	TR1_2_W0001_P0040_T0001_R1_P4_K1_Ch2-Ch1.zen	20151204_SCC1gfpc_Prometa\MitoSys2\LSM\SCC1gfpc_Noc\rnd2\DE_W0001\DE_W0001_P0021\DE_2_W0001_P0021_T0001\TR1_W0001_P0040\TR1_2_W0001_P0040_T0001_R1_P4_K1_Ch2-Ch1.zen	FA/ISS	20000	30.0	3		7	0	0	29.94	100000	2000	Scale	0	1.04	0	0.01	0.86	0	0.01	0.042	0	1	1	0	1	11.237	4.012	0	1	11.237	4.012	0.9307	1.0087	1	0.8239	0.6174	0.7132	1	0.7779	0.882	0.7609	0.4568	0.6061	0.085755	0.018997999999999998	0.040342	0.04872
164	TR1_2_W0001_P0040_T0001_R1_P5_K1_Ch2-Ch1.zen	20151204_SCC1gfpc_Prometa\MitoSys2\LSM\SCC1gfpc_Noc\rnd2\DE_W0001\DE_W0001_P0021\DE_2_W0001_P0021_T0001\TR1_W0001_P0040\TR1_2_W0001_P0040_T0001_R1_P5_K1_Ch2-Ch1.zen	FA/ISS	20000	30.0	3		7	0	0	29.94	100000	2000	Scale	0	1.04	0	0.01	0.86	0	0.01	0.042	0	1	1	0	1	12.328	5.091	0	1	12.328	5.091	0.9965	1.0639	1	0.8381	0.6892	0.76	1	0.8061	0.8978	0.8347	0.5766	0.6664	0.063943	0.018938	0.036529	0.044435
165	TR1_2_W0001_P0043_T0001_R1_P1_K1_Ch2-Ch1.zen	20151204_SCC1gfpc_Prometa\MitoSys2\LSM\SCC1gfpc_Noc\rnd2\DE_W0001\DE_W0001_P0022\DE_2_W0001_P0022_T0001\TR1_W0001_P0043\TR1_2_W0001_P0043_T0001_R1_P1_K1_Ch2-Ch1.zen	FA/ISS	20000	30.0	3		7	0	0	29.94	100000	2000	Scale	0	1.04	0	0.01	0.86	0	0.01	0.042	0	1	1	0	1	14.069	57.315	0	1	14.069	57.315	1.0425	68.1967	1	0.8562	0.7589	0.8048	1	0.8317	0.9114	0.8948	50.9458	0.7228	0.077575	0.031861	0.080288	0.11542999999999999
166	TR1_2_W0001_P0043_T0001_R1_P2_K1_Ch2-Ch1.zen	20151204_SCC1gfpc_Prometa\MitoSys2\LSM\SCC1gfpc_Noc\rnd2\DE_W0001\DE_W0001_P0022\DE_2_W0001_P0022_T0001\TR1_W0001_P0043\TR1_2_W0001_P0043_T0001_R1_P2_K1_Ch2-Ch1.zen	FA/ISS	20000	30.0	3		7	0	0	29.94	100000	2000	Scale	0	1.04	0	0.01	0.86	0	0.01	0.042	0	1	1	0	1	12.694	4.897	0	1	12.694	4.897	1.2061	1.0869	1	0.8403	0.6785	0.7551	1	0.7955	0.8919	1.0281	0.5584	0.6559999999999999	0.081616	0.023177	0.054932	0.054976
167	TR1_2_W0001_P0043_T0001_R1_P3_K1_Ch2-Ch1.zen	20151204_SCC1gfpc_Prometa\MitoSys2\LSM\SCC1gfpc_Noc\rnd2\DE_W0001\DE_W0001_P0022\DE_2_W0001_P0022_T0001\TR1_W0001_P0043\TR1_2_W0001_P0043_T0001_R1_P3_K1_Ch2-Ch1.zen	FA/ISS	20000	30.0	3		7	0	0	29.94	100000	2000	Scale	0	1.04	0	0.01	0.86	0	0.01	0.042	0	1	1	0	1	13.335999999999999	11.9	0	1	13.335999999999999	11.9	1.0206	0.7686	1	0.8486	0.7727	0.8084	1	0.8525	0.9227	0.8668	0.4293	0.7373	0.070038	0.035456	0.038673	0.070893
168	TR1_2_W0001_P0043_T0001_R1_P4_K1_Ch2-Ch1.zen	20151204_SCC1gfpc_Prometa\MitoSys2\LSM\SCC1gfpc_Noc\rnd2\DE_W0001\DE_W0001_P0022\DE_2_W0001_P0022_T0001\TR1_W0001_P0043\TR1_2_W0001_P0043_T0001_R1_P4_K1_Ch2-Ch1.zen	FA/ISS	20000	30.0	3		7	0	0	29.94	100000	2000	Scale	0	1.04	0	0.01	0.86	0	0.01	0.042	0	1	1	0	1	13.061	4.957	0	1	13.061	4.957	1.0706	1.0237	1	0.8468	0.6833	0.7607	1	0.7909999999999999	0.8893	0.9116	0.5241	0.6588	0.063399	0.015392	0.047120999999999996	0.045507
169	TR1_2_W0001_P0043_T0001_R1_P5_K1_Ch2-Ch1.zen	20151204_SCC1gfpc_Prometa\MitoSys2\LSM\SCC1gfpc_Noc\rnd2\DE_W0001\DE_W0001_P0022\DE_2_W0001_P0022_T0001\TR1_W0001_P0043\TR1_2_W0001_P0043_T0001_R1_P5_K1_Ch2-Ch1.zen	FA/ISS	20000	30.0	3		7	0	0	29.94	100000	2000	Scale	0	1.04	0	0.01	0.86	0	0.01	0.042	0	1	1	0	1	13.069	311.13599999999997	0	1	13.069	311.13599999999997	1.1552	0.2112	1	0.8443	0.982	0.9104	1	0.9881	0.9940000000000001	0.9852	0.1867	0.9048	0.041007999999999996	0.038692000000000004	0.0063831	0.010901000000000001
170	TR1_2_W0001_P0046_T0001_R1_P1_K1_Ch2-Ch1.zen	20151204_SCC1gfpc_Prometa\MitoSys2\LSM\SCC1gfpc_Noc\rnd2\DE_W0001\DE_W0001_P0023\DE_2_W0001_P0023_T0001\TR1_W0001_P0046\TR1_2_W0001_P0046_T0001_R1_P1_K1_Ch2-Ch1.zen	FA/ISS	20000	30.0	3		7	0	0	29.94	100000	2000	Scale	0	1.04	0	0.01	0.86	0	0.01	0.042	0	1	1	0	1	17.532	188.16099999999997	0	1	17.532	188.16099999999997	0.9976	1.2672	1	0.8844	0.9892	0.9353	1	0.9907	0.9953	0.8819	1.2418	0.9309	0.038217	0.025212000000000002	0.0088306	0.013015
171	TR1_2_W0001_P0046_T0001_R1_P2_K1_Ch2-Ch1.zen	20151204_SCC1gfpc_Prometa\MitoSys2\LSM\SCC1gfpc_Noc\rnd2\DE_W0001\DE_W0001_P0023\DE_2_W0001_P0023_T0001\TR1_W0001_P0046\TR1_2_W0001_P0046_T0001_R1_P2_K1_Ch2-Ch1.zen	FA/ISS	20000	30.0	3		7	0	0	29.94	100000	2000	Scale	0	1.04	0	0.01	0.86	0	0.01	0.042	0	1	1	0	1	18.249000000000002	117.213	0	1	18.249000000000002	117.213	1.0571	1.6716	1	0.8883	0.9787	0.9323	1	0.9803	0.9901	0.9416	1.607	0.9229999999999999	0.043108999999999995	0.027137	0.006921200000000001	0.009495
172	TR1_2_W0001_P0046_T0001_R1_P3_K1_Ch2-Ch1.zen	20151204_SCC1gfpc_Prometa\MitoSys2\LSM\SCC1gfpc_Noc\rnd2\DE_W0001\DE_W0001_P0023\DE_2_W0001_P0023_T0001\TR1_W0001_P0046\TR1_2_W0001_P0046_T0001_R1_P3_K1_Ch2-Ch1.zen	FA/ISS	20000	30.0	3		7	0	0	29.94	100000	2000	Scale	0	1.04	0	0.01	0.86	0	0.01	0.042	0	1	1	0	1	19.836	97.211	0	1	19.836	97.211	1.0074	0.8526	1	0.8977	0.9783	0.9371	1	0.9790000000000001	0.9894	0.9045	0.8115	0.9271	0.048511	0.025447	0.010934000000000001	0.027925
173	TR1_2_W0001_P0046_T0001_R1_P4_K1_Ch2-Ch1.zen	20151204_SCC1gfpc_Prometa\MitoSys2\LSM\SCC1gfpc_Noc\rnd2\DE_W0001\DE_W0001_P0023\DE_2_W0001_P0023_T0001\TR1_W0001_P0046\TR1_2_W0001_P0046_T0001_R1_P4_K1_Ch2-Ch1.zen	FA/ISS	20000	30.0	3		7	0	0	29.94	100000	2000	Scale	0	1.04	0	0.01	0.86	0	0.01	0.042	0	1	1	0	1	16.367	9.24	0	1	16.367	9.24	1.041	0.9111	1	0.8759999999999999	0.813	0.8438	1	0.8506	0.9222	0.9142	0.5979	0.7709999999999999	0.096232	0.01856	0.032471	0.023795
174	TR1_2_W0001_P0046_T0001_R1_P5_K1_Ch2-Ch1.zen	20151204_SCC1gfpc_Prometa\MitoSys2\LSM\SCC1gfpc_Noc\rnd2\DE_W0001\DE_W0001_P0023\DE_2_W0001_P0023_T0001\TR1_W0001_P0046\TR1_2_W0001_P0046_T0001_R1_P5_K1_Ch2-Ch1.zen	FA/ISS	20000	30.0	3		7	0	0	29.94	100000	2000	Scale	0	1.04	0	0.01	0.86	0	0.01	0.042	0	1	1	0	1	15.107999999999999	5.562	0	1	15.107999999999999	5.562	0.8502	1.0268	1	0.8682	0.7149	0.7878	1	0.7825	0.8845	0.7282	0.5653	0.6802	0.065225	0.014141999999999998	0.053295	0.032545
175	TR1_2_W0001_P0049_T0001_R1_P1_K1_Ch2-Ch1.zen	20151204_SCC1gfpc_Prometa\MitoSys2\LSM\SCC1gfpc_Noc\rnd2\DE_W0001\DE_W0001_P0024\DE_2_W0001_P0024_T0001\TR1_W0001_P0049\TR1_2_W0001_P0049_T0001_R1_P1_K1_Ch2-Ch1.zen	FA/ISS	20000	30.0	3		7	0	0	29.94	100000	2000	Scale	0	1.04	0	0.01	0.86	0	0.01	0.042	0	1	1	0	1	6.202999999999999	138.395	0	1	6.202999999999999	138.395	1.1569	2.903	1	0.688	0.9855	0.8232	1	0.9957	0.9978	0.8155	2.8621	0.8214	0.06006	0.074072	0.005693	0.0060867
176	TR1_2_W0001_P0049_T0001_R1_P2_K1_Ch2-Ch1.zen	20151204_SCC1gfpc_Prometa\MitoSys2\LSM\SCC1gfpc_Noc\rnd2\DE_W0001\DE_W0001_P0024\DE_2_W0001_P0024_T0001\TR1_W0001_P0049\TR1_2_W0001_P0049_T0001_R1_P2_K1_Ch2-Ch1.zen	FA/ISS	20000	30.0	3		7	0	0	29.94	100000	2000	Scale	0	1.04	0	0.01	0.86	0	0.01	0.042	0	1	1	0	1	6.308	144.129	0	1	6.308	144.129	0.9605	2.7264	1	0.6957	0.9867	0.8284	1	0.9959	0.9979	0.6618	2.6923	0.8267	0.051336	0.067118	0.0021909000000000004	0.0033908000000000002
177	TR1_2_W0001_P0049_T0001_R1_P3_K1_Ch2-Ch1.zen	20151204_SCC1gfpc_Prometa\MitoSys2\LSM\SCC1gfpc_Noc\rnd2\DE_W0001\DE_W0001_P0024\DE_2_W0001_P0024_T0001\TR1_W0001_P0049\TR1_2_W0001_P0049_T0001_R1_P3_K1_Ch2-Ch1.zen	FA/ISS	20000	30.0	3		7	0	0	29.94	100000	2000	Scale	0	1.04	0	0.01	0.86	0	0.01	0.042	0	1	1	0	1	9.011000000000001	118.53299999999999	0	1	9.011000000000001	118.53299999999999	0.955	3.6489999999999996	1	0.7756	0.9821	0.8725	1	0.9917	0.9958	0.7326	3.5779	0.8688	0.085395	0.06276699999999999	0.0028875	0.005033
178	TR1_2_W0001_P0049_T0001_R1_P4_K1_Ch2-Ch1.zen	20151204_SCC1gfpc_Prometa\MitoSys2\LSM\SCC1gfpc_Noc\rnd2\DE_W0001\DE_W0001_P0024\DE_2_W0001_P0024_T0001\TR1_W0001_P0049\TR1_2_W0001_P0049_T0001_R1_P4_K1_Ch2-Ch1.zen	FA/ISS	20000	30.0	3		7	0	0	29.94	100000	2000	Scale	0	1.04	0	0.01	0.86	0	0.01	0.042	0	1	1	0	1	10.16	47.808	0	1	10.16	47.808	0.8894	10.2892	1	0.8043	0.9078	0.8540000000000001	1	0.9524	0.9758	0.7042	9.2258	0.8322	0.1055	0.050872	0.0085475	0.028652999999999998
179	TR1_2_W0001_P0049_T0001_R1_P5_K1_Ch2-Ch1.zen	20151204_SCC1gfpc_Prometa\MitoSys2\LSM\SCC1gfpc_Noc\rnd2\DE_W0001\DE_W0001_P0024\DE_2_W0001_P0024_T0001\TR1_W0001_P0049\TR1_2_W0001_P0049_T0001_R1_P5_K1_Ch2-Ch1.zen	FA/ISS	20000	30.0	3		7	0	0	29.94	100000	2000	Scale	0	1.04	0	0.01	0.86	0	0.01	0.042	0	1	1	0	1	9.176	2.658	0	1	9.176	2.658	1.1181	1.1416	1	0.7845	0.4554	0.5976	1	0.7305	0.8546	0.888	0.34600000000000003	0.4687	0.083287	0.032425999999999996	0.059054999999999996	0.088032
180	TR1_2_W0001_P0052_T0001_R1_P1_K1_Ch2-Ch1.zen	20151204_SCC1gfpc_Prometa\MitoSys2\LSM\SCC1gfpc_Noc\rnd2\DE_W0001\DE_W0001_P0025\DE_2_W0001_P0025_T0001\TR1_W0001_P0052\TR1_2_W0001_P0052_T0001_R1_P1_K1_Ch2-Ch1.zen	FA/ISS	20000	30.0	3		7	0	0	29.94	100000	2000	Scale	0	1.04	0	0.01	0.86	0	0.01	0.042	0	1	1	0	1	13.544	218.862	0	1	13.544	218.862	0.7519	4.9834	1	0.8496	0.9901	0.9171	1	0.9933	0.9966	0.6194	4.9303	0.914	0.045688	0.042163	0.0060417000000000005	0.0050107
181	TR1_2_W0001_P0052_T0001_R1_P2_K1_Ch2-Ch1.zen	20151204_SCC1gfpc_Prometa\MitoSys2\LSM\SCC1gfpc_Noc\rnd2\DE_W0001\DE_W0001_P0025\DE_2_W0001_P0025_T0001\TR1_W0001_P0052\TR1_2_W0001_P0052_T0001_R1_P2_K1_Ch2-Ch1.zen	FA/ISS	20000	30.0	3		7	0	0	29.94	100000	2000	Scale	0	1.04	0	0.01	0.86	0	0.01	0.042	0	1	1	0	1	11.835999999999999	313.668	0	1	11.835999999999999	313.668	1.1436	2.8368	1	0.8302	0.9937	0.9083	1	0.9964	0.9982	0.96	2.8164	0.9066	0.041881	0.035482	0.0048863	0.0047962
182	TR1_2_W0001_P0052_T0001_R1_P3_K1_Ch2-Ch1.zen	20151204_SCC1gfpc_Prometa\MitoSys2\LSM\SCC1gfpc_Noc\rnd2\DE_W0001\DE_W0001_P0025\DE_2_W0001_P0025_T0001\TR1_W0001_P0052\TR1_2_W0001_P0052_T0001_R1_P3_K1_Ch2-Ch1.zen	FA/ISS	20000	30.0	3		7	0	0	29.94	100000	2000	Scale	0	1.04	0	0.01	0.86	0	0.01	0.042	0	1	1	0	1	17.246	263.836	0	1	17.246	263.836	0.8779	3.7575	1	0.8824	0.9918	0.9355	1	0.9929	0.9964	0.7674	3.7167	0.9321	0.064951	0.026298000000000002	0.00206	0.0026715
183	TR1_2_W0001_P0052_T0001_R1_P4_K1_Ch2-Ch1.zen	20151204_SCC1gfpc_Prometa\MitoSys2\LSM\SCC1gfpc_Noc\rnd2\DE_W0001\DE_W0001_P0025\DE_2_W0001_P0025_T0001\TR1_W0001_P0052\TR1_2_W0001_P0052_T0001_R1_P4_K1_Ch2-Ch1.zen	FA/ISS	20000	30.0	3		7	0	0	29.94	100000	2000	Scale	0	1.04	0	0.01	0.86	0	0.01	0.042	0	1	1	0	1	12.622	6.652	0	1	12.622	6.652	1.122	1.0625	1	0.8413	0.7581	0.7986	1	0.8469	0.9203	0.9522	0.6675	0.7255	0.054641999999999996	0.012287000000000001	0.019183000000000002	0.031416
184	TR1_2_W0001_P0052_T0001_R1_P5_K1_Ch2-Ch1.zen	20151204_SCC1gfpc_Prometa\MitoSys2\LSM\SCC1gfpc_Noc\rnd2\DE_W0001\DE_W0001_P0025\DE_2_W0001_P0025_T0001\TR1_W0001_P0052\TR1_2_W0001_P0052_T0001_R1_P5_K1_Ch2-Ch1.zen	FA/ISS	20000	29.999000000000002	3		7	0	0	29.94	100000	2000	Scale	0	1.04	0	0.01	0.86	0	0.01	0.042	0	1	1	0	1	0.825	1.037	0	1	0.825	1.037	1.0097	1.0054	1	0.0734	0.0298	-0.0433	1	0.9341	0.9665	0.0676	0.0185	-0.0346	0.18591	0.62621	0.080093	0.35369
185	TR1_2_W0001_P0054_T0001_R1_P1_K1_Ch2-Ch1.zen	20151204_SCC1gfpc_Prometa\MitoSys2\LSM\SCC1gfpc_Noc\rnd2\DE_W0001\DE_W0001_P0026\DE_2_W0001_P0026_T0001\TR1_W0001_P0054\TR1_2_W0001_P0054_T0001_R1_P1_K1_Ch2-Ch1.zen	FA/ISS	20000	30.0	3		7	0	0	29.94	100000	2000	Scale	0	1.04	0	0.01	0.86	0	0.01	0.042	0	1	1	0	1	13.969000000000001	563.31	0	1	13.969000000000001	563.31	1.0648	2.6278	1	0.8554	0.9966	0.9232	1	0.9977	0.9988	0.9145	2.6167	0.9222	0.057615	0.035186	0.0018702999999999999	0.0022210999999999997
186	TR1_2_W0001_P0054_T0001_R1_P2_K1_Ch2-Ch1.zen	20151204_SCC1gfpc_Prometa\MitoSys2\LSM\SCC1gfpc_Noc\rnd2\DE_W0001\DE_W0001_P0026\DE_2_W0001_P0026_T0001\TR1_W0001_P0054\TR1_2_W0001_P0054_T0001_R1_P2_K1_Ch2-Ch1.zen	FA/ISS	20000	30.0	3		7	0	0	29.94	100000	2000	Scale	0	1.04	0	0.01	0.86	0	0.01	0.042	0	1	1	0	1	14.195	469.56199999999995	0	1	14.195	469.56199999999995	1.0733	3.699	1	0.8561	0.9955	0.9232	1	0.9969	0.9984	0.9226	3.679	0.9217	0.029062	0.034783	0.0019492	0.0021449999999999998
187	TR1_2_W0001_P0054_T0001_R1_P3_K1_Ch2-Ch1.zen	20151204_SCC1gfpc_Prometa\MitoSys2\LSM\SCC1gfpc_Noc\rnd2\DE_W0001\DE_W0001_P0026\DE_2_W0001_P0026_T0001\TR1_W0001_P0054\TR1_2_W0001_P0054_T0001_R1_P3_K1_Ch2-Ch1.zen	FA/ISS	20000	30.0	3		7	0	0	29.94	100000	2000	Scale	0	1.04	0	0.01	0.86	0	0.01	0.042	0	1	1	0	1	16.916	452.80800000000005	0	1	16.916	452.80800000000005	0.9604	3.26	1	0.8803	0.9957	0.9362	1	0.9965	0.9982	0.8428	3.2424	0.9346	0.055452	0.025965	0.0026471	0.0023691999999999997
188	TR1_2_W0001_P0054_T0001_R1_P4_K1_Ch2-Ch1.zen	20151204_SCC1gfpc_Prometa\MitoSys2\LSM\SCC1gfpc_Noc\rnd2\DE_W0001\DE_W0001_P0026\DE_2_W0001_P0026_T0001\TR1_W0001_P0054\TR1_2_W0001_P0054_T0001_R1_P4_K1_Ch2-Ch1.zen	FA/ISS	20000	30.0	3		7	0	0	29.94	100000	2000	Scale	0	1.04	0	0.01	0.86	0	0.01	0.042	0	1	1	0	1	16.441	21.991	0	1	16.441	21.991	0.9616	1.0434	1	0.8777	0.9234	0.9002	1	0.9379	0.9685	0.8416	0.9051	0.8707	0.063941	0.011062	0.0060941	0.008318299999999999
189	TR1_2_W0001_P0054_T0001_R1_P5_K1_Ch2-Ch1.zen	20151204_SCC1gfpc_Prometa\MitoSys2\LSM\SCC1gfpc_Noc\rnd2\DE_W0001\DE_W0001_P0026\DE_2_W0001_P0026_T0001\TR1_W0001_P0054\TR1_2_W0001_P0054_T0001_R1_P5_K1_Ch2-Ch1.zen	FA/ISS	20000	30.0	3		7	0	0	29.94	100000	2000	Scale	0	1.04	0	0.01	0.86	0	0.01	0.042	0	1	1	0	1	21.32	29.8	0	1	21.32	29.8	1.0298	0.9711	1	0.9046	0.943	0.9236	1	0.9408	0.9699	0.9328	0.8575	0.895	0.047666	0.0062567	0.0045839	0.0048033
190	TR1_2_W0001_P0057_T0001_R1_P1_K1_Ch2-Ch1.zen	20151204_SCC1gfpc_Prometa\MitoSys2\LSM\SCC1gfpc_Noc\rnd2\DE_W0001\DE_W0001_P0027\DE_2_W0001_P0027_T0001\TR1_W0001_P0057\TR1_2_W0001_P0057_T0001_R1_P1_K1_Ch2-Ch1.zen	FA/ISS	20000	30.0	3		7	0	0	29.94	100000	2000	Scale	0	1.04	0	0.01	0.86	0	0.01	0.042	0	1	1	0	1	10.677999999999999	265.95599999999996	0	1	10.677999999999999	265.95599999999996	1.2402	1.6885	1	0.8117	0.9933	0.8978	1	0.9965	0.9983	1.0261	1.6744	0.8963	0.04913	0.034964	0.0022809	0.0020873000000000003
191	TR1_2_W0001_P0057_T0001_R1_P2_K1_Ch2-Ch1.zen	20151204_SCC1gfpc_Prometa\MitoSys2\LSM\SCC1gfpc_Noc\rnd2\DE_W0001\DE_W0001_P0027\DE_2_W0001_P0027_T0001\TR1_W0001_P0057\TR1_2_W0001_P0057_T0001_R1_P2_K1_Ch2-Ch1.zen	FA/ISS	20000	30.0	3		7	0	0	29.94	100000	2000	Scale	0	1.04	0	0.01	0.86	0	0.01	0.042	0	1	1	0	1	10.088	318.656	0	1	10.088	318.656	0.8913	2.5801	1	0.8011	0.9940000000000001	0.8922	1	0.997	0.9985	0.7016	2.5632	0.8908	0.057035	0.048313999999999996	0.0012813	0.0019304000000000003
192	TR1_2_W0001_P0057_T0001_R1_P3_K1_Ch2-Ch1.zen	20151204_SCC1gfpc_Prometa\MitoSys2\LSM\SCC1gfpc_Noc\rnd2\DE_W0001\DE_W0001_P0027\DE_2_W0001_P0027_T0001\TR1_W0001_P0057\TR1_2_W0001_P0057_T0001_R1_P3_K1_Ch2-Ch1.zen	FA/ISS	20000	30.0	3		7	0	0	29.94	100000	2000	Scale	0	1.04	0	0.01	0.86	0	0.01	0.042	0	1	1	0	1	8.796	212.977	0	1	8.796	212.977	1.0674	2.5346	1	0.7764	0.9912	0.8772	1	0.9962	0.9981	0.8353	2.5118	0.8756	0.049392	0.031204000000000003	0.0037952	0.004229999999999999
193	TR1_2_W0001_P0057_T0001_R1_P4_K1_Ch2-Ch1.zen	20151204_SCC1gfpc_Prometa\MitoSys2\LSM\SCC1gfpc_Noc\rnd2\DE_W0001\DE_W0001_P0027\DE_2_W0001_P0027_T0001\TR1_W0001_P0057\TR1_2_W0001_P0057_T0001_R1_P4_K1_Ch2-Ch1.zen	FA/ISS	20000	30.0	3		7	0	0	29.94	100000	2000	Scale	0	1.04	0	0.01	0.86	0	0.01	0.042	0	1	1	0	1	11.52	7.754	0	1	11.52	7.754	0.996	1.036	1	0.8272	0.7899	0.8083	1	0.8789	0.9375	0.8235	0.7125	0.7515	0.08858400000000001	0.017356	0.035673	0.025352
194	TR1_2_W0001_P0057_T0001_R1_P5_K1_Ch2-Ch1.zen	20151204_SCC1gfpc_Prometa\MitoSys2\LSM\SCC1gfpc_Noc\rnd2\DE_W0001\DE_W0001_P0027\DE_2_W0001_P0027_T0001\TR1_W0001_P0057\TR1_2_W0001_P0057_T0001_R1_P5_K1_Ch2-Ch1.zen	FA/ISS	20000	30.0	3		7	0	0	29.94	100000	2000	Scale	0	1.04	0	0.01	0.86	0	0.01	0.042	0	1	1	0	1	11.58	10.515	0	1	11.58	10.515	1.1051	1.2611	1	0.8279	0.8396	0.8336	1	0.9077	0.9527	0.9232	0.976	0.7906	0.07489900000000001	0.020037	0.024297	0.015141
195	TR1_2_W0001_P0060_T0001_R1_P1_K1_Ch2-Ch1.zen	20151204_SCC1gfpc_Prometa\MitoSys2\LSM\SCC1gfpc_Noc\rnd2\DE_W0001\DE_W0001_P0028\DE_2_W0001_P0028_T0001\TR1_W0001_P0060\TR1_2_W0001_P0060_T0001_R1_P1_K1_Ch2-Ch1.zen	FA/ISS	20000	30.0	3		7	0	0	29.94	100000	2000	Scale	0	1.04	0	0.01	0.86	0	0.01	0.042	0	1	1	0	1	14.613	366.76300000000003	0	1	14.613	366.76300000000003	1.1196	2.6578	1	0.8611	0.9949	0.9256	1	0.9964	0.9982	0.9713	2.641	0.9239	0.045107	0.035502	0.003041	0.0021663
196	TR1_2_W0001_P0060_T0001_R1_P2_K1_Ch2-Ch1.zen	20151204_SCC1gfpc_Prometa\MitoSys2\LSM\SCC1gfpc_Noc\rnd2\DE_W0001\DE_W0001_P0028\DE_2_W0001_P0028_T0001\TR1_W0001_P0060\TR1_2_W0001_P0060_T0001_R1_P2_K1_Ch2-Ch1.zen	FA/ISS	20000	30.0	3		7	0	0	29.94	100000	2000	Scale	0	1.04	0	0.01	0.86	0	0.01	0.042	0	1	1	0	1	19.980999999999998	274.747	0	1	19.980999999999998	274.747	1.0405	1.4577	1	0.8982	0.9932	0.9445	1	0.9933	0.9967	0.9364	1.44	0.9413	0.057437	0.023655000000000002	0.0042066000000000004	0.0049978
197	TR1_2_W0001_P0060_T0001_R1_P3_K1_Ch2-Ch1.zen	20151204_SCC1gfpc_Prometa\MitoSys2\LSM\SCC1gfpc_Noc\rnd2\DE_W0001\DE_W0001_P0028\DE_2_W0001_P0028_T0001\TR1_W0001_P0060\TR1_2_W0001_P0060_T0001_R1_P3_K1_Ch2-Ch1.zen	FA/ISS	20000	30.0	3		7	0	0	29.94	100000	2000	Scale	0	1.04	0	0.01	0.86	0	0.01	0.042	0	1	1	0	1	14.354000000000001	407.531	0	1	14.354000000000001	407.531	1.044	2.4585	1	0.8596	0.9952	0.9249	1	0.9967	0.9983	0.9002	2.4434	0.9234	0.065936	0.024228	0.0023904	0.0021228
198	TR1_2_W0001_P0060_T0001_R1_P4_K1_Ch2-Ch1.zen	20151204_SCC1gfpc_Prometa\MitoSys2\LSM\SCC1gfpc_Noc\rnd2\DE_W0001\DE_W0001_P0028\DE_2_W0001_P0028_T0001\TR1_W0001_P0060\TR1_2_W0001_P0060_T0001_R1_P4_K1_Ch2-Ch1.zen	FA/ISS	20000	30.0	3		7	0	0	29.94	100000	2000	Scale	0	1.04	0	0.01	0.86	0	0.01	0.042	0	1	1	0	1	20.079	15.940999999999999	0	1	20.079	15.940999999999999	1.0384	0.9786	1	0.8989	0.8941	0.8965	1	0.8961	0.9466	0.9352	0.7748	0.8459	0.057682000000000004	0.015103	0.015271999999999999	0.013984
199	TR1_2_W0001_P0060_T0001_R1_P5_K1_Ch2-Ch1.zen	20151204_SCC1gfpc_Prometa\MitoSys2\LSM\SCC1gfpc_Noc\rnd2\DE_W0001\DE_W0001_P0028\DE_2_W0001_P0028_T0001\TR1_W0001_P0060\TR1_2_W0001_P0060_T0001_R1_P5_K1_Ch2-Ch1.zen	FA/ISS	20000	30.0	3		7	0	0	29.94	100000	2000	Scale	0	1.04	0	0.01	0.86	0	0.01	0.042	0	1	1	0	1	14.199000000000002	16.323	0	1	14.199000000000002	16.323	1.1146	0.9913	1	0.8578	0.8953	0.8764	1	0.9274	0.963	0.9636	0.8142	0.8421	0.052622	0.023905000000000003	0.008893600000000002	0.020978
200	TR1_2_W0001_P0089_T0001_R1_P1_K1_Ch2-Ch1.zen	20151204_SCC1gfpc_Prometa\MitoSys2\LSM\SCC1gfpc_Noc\rnd2\DE_W0001\DE_W0001_P0031\DE_2_W0001_P0031_T0001\TR1_W0001_P0089\TR1_2_W0001_P0089_T0001_R1_P1_K1_Ch2-Ch1.zen	FA/ISS	20000	30.0	3		7	0	0	29.94	100000	2000	Scale	0	1.04	0	0.01	0.86	0	0.01	0.042	0	1	1	0	1	14.725999999999999	294.888	0	1	14.725999999999999	294.888	0.8661	2.3805	1	0.863	0.9935	0.9259	1	0.9953	0.9976	0.7382	2.3611	0.9237	0.055768	0.02159	0.0028406	0.0035954999999999997
201	TR1_2_W0001_P0089_T0001_R1_P2_K1_Ch2-Ch1.zen	20151204_SCC1gfpc_Prometa\MitoSys2\LSM\SCC1gfpc_Noc\rnd2\DE_W0001\DE_W0001_P0031\DE_2_W0001_P0031_T0001\TR1_W0001_P0089\TR1_2_W0001_P0089_T0001_R1_P2_K1_Ch2-Ch1.zen	FA/ISS	20000	30.0	3		7	0	0	29.94	100000	2000	Scale	0	1.04	0	0.01	0.86	0	0.01	0.042	0	1	1	0	1	12.966	416.159	0	1	12.966	416.159	0.8761	2.0705	1	0.8465	0.9955	0.9179999999999999	1	0.9971	0.9985	0.7323	2.0589	0.9166	0.066683	0.01505	0.0030245000000000003	0.0060943
202	TR1_2_W0001_P0089_T0001_R1_P3_K1_Ch2-Ch1.zen	20151204_SCC1gfpc_Prometa\MitoSys2\LSM\SCC1gfpc_Noc\rnd2\DE_W0001\DE_W0001_P0031\DE_2_W0001_P0031_T0001\TR1_W0001_P0089\TR1_2_W0001_P0089_T0001_R1_P3_K1_Ch2-Ch1.zen	FA/ISS	20000	30.0	3		7	0	0	29.94	100000	2000	Scale	0	1.04	0	0.01	0.86	0	0.01	0.042	0	1	1	0	1	18.152	99.335	0	1	18.152	99.335	1.0108	1.5846	1	0.8886	0.982	0.9341	1	0.9840000000000001	0.992	0.8986	1.5404	0.9266	0.061798	0.015061000000000001	0.0027653	0.0041855
203	TR1_2_W0001_P0089_T0001_R1_P4_K1_Ch2-Ch1.zen	20151204_SCC1gfpc_Prometa\MitoSys2\LSM\SCC1gfpc_Noc\rnd2\DE_W0001\DE_W0001_P0031\DE_2_W0001_P0031_T0001\TR1_W0001_P0089\TR1_2_W0001_P0089_T0001_R1_P4_K1_Ch2-Ch1.zen	FA/ISS	20000	30.0	3		7	0	0	29.94	100000	2000	Scale	0	1.04	0	0.01	0.86	0	0.01	0.042	0	1	1	0	1	16.677	25.736	0	1	16.677	25.736	0.9524	0.9299	1	0.8791	0.9337	0.9059999999999999	1	0.9457	0.9725	0.8344	0.816	0.8802	0.06088300000000001	0.015234000000000001	0.011738	0.013833000000000002
204	TR1_2_W0001_P0089_T0001_R1_P5_K1_Ch2-Ch1.zen	20151204_SCC1gfpc_Prometa\MitoSys2\LSM\SCC1gfpc_Noc\rnd2\DE_W0001\DE_W0001_P0031\DE_2_W0001_P0031_T0001\TR1_W0001_P0089\TR1_2_W0001_P0089_T0001_R1_P5_K1_Ch2-Ch1.zen	FA/ISS	20000	30.0	3		7	0	0	29.94	100000	2000	Scale	0	1.04	0	0.01	0.86	0	0.01	0.042	0	1	1	0	1	15.695	26.267	0	1	15.695	26.267	1.0725	1.0461	1	0.8714	0.9354	0.9028	1	0.9504	0.9749	0.9388	0.9292	0.8794	0.061032	0.011559999999999999	0.0054084	0.010964
205	TR1_2_W0001_P0086_T0001_R1_P1_K1_Ch2-Ch1.zen	20151204_SCC1gfpc_Prometa\MitoSys2\LSM\SCC1gfpc_Noc\rnd2\DE_W0001\DE_W0001_P0032\DE_2_W0001_P0032_T0001\TR1_W0001_P0086\TR1_2_W0001_P0086_T0001_R1_P1_K1_Ch2-Ch1.zen	FA/ISS	20000	30.0	3		7	0	0	29.94	100000	2000	Scale	0	1.04	0	0.01	0.86	0	0.01	0.042	0	1	1	0	1	13.505	325.34	0	1	13.505	325.34	0.9993	1.4391	1	0.8517	0.9946	0.9204	1	0.9964	0.9982	0.8508	1.4280000000000002	0.9187	0.079579	0.025712	0.00077347	0.0014449000000000003
206	TR1_2_W0001_P0086_T0001_R1_P2_K1_Ch2-Ch1.zen	20151204_SCC1gfpc_Prometa\MitoSys2\LSM\SCC1gfpc_Noc\rnd2\DE_W0001\DE_W0001_P0032\DE_2_W0001_P0032_T0001\TR1_W0001_P0086\TR1_2_W0001_P0086_T0001_R1_P2_K1_Ch2-Ch1.zen	FA/ISS	20000	30.0	3		7	0	0	29.94	100000	2000	Scale	0	1.04	0	0.01	0.86	0	0.01	0.042	0	1	1	0	1	12.948	231.407	0	1	12.948	231.407	0.977	1.6968	1	0.8451	0.9919	0.9156	1	0.9949	0.9974	0.8236	1.6781	0.9132	0.08041	0.034773	0.0058751	0.0070293000000000005
207	TR1_2_W0001_P0086_T0001_R1_P3_K1_Ch2-Ch1.zen	20151204_SCC1gfpc_Prometa\MitoSys2\LSM\SCC1gfpc_Noc\rnd2\DE_W0001\DE_W0001_P0032\DE_2_W0001_P0032_T0001\TR1_W0001_P0086\TR1_2_W0001_P0086_T0001_R1_P3_K1_Ch2-Ch1.zen	FA/ISS	20000	30.0	3		7	0	0	29.94	100000	2000	Scale	0	1.04	0	0.01	0.86	0	0.01	0.042	0	1	1	0	1	11.603	415.64	0	1	11.603	415.64	1.1717	1.2851	1	0.8244	0.9955	0.9058	1	0.9974	0.9987	0.977	1.2765	0.9046	0.06252100000000001	0.040466	0.0058155	0.0056435
208	TR1_2_W0001_P0086_T0001_R1_P4_K1_Ch2-Ch1.zen	20151204_SCC1gfpc_Prometa\MitoSys2\LSM\SCC1gfpc_Noc\rnd2\DE_W0001\DE_W0001_P0032\DE_2_W0001_P0032_T0001\TR1_W0001_P0086\TR1_2_W0001_P0086_T0001_R1_P4_K1_Ch2-Ch1.zen	FA/ISS	20000	30.0	3		7	0	0	29.94	100000	2000	Scale	0	1.04	0	0.01	0.86	0	0.01	0.042	0	1	1	0	1	12.195	12.683	0	1	12.195	12.683	1.0889	1.1118	1	0.8355	0.8686	0.8519	1	0.9209	0.9597	0.9163	0.8916	0.815	0.09023400000000001	0.028931000000000002	0.010974	0.024228
209	TR1_2_W0001_P0086_T0001_R1_P5_K1_Ch2-Ch1.zen	20151204_SCC1gfpc_Prometa\MitoSys2\LSM\SCC1gfpc_Noc\rnd2\DE_W0001\DE_W0001_P0032\DE_2_W0001_P0032_T0001\TR1_W0001_P0086\TR1_2_W0001_P0086_T0001_R1_P5_K1_Ch2-Ch1.zen	FA/ISS	20000	30.0	3		7	0	0	29.94	100000	2000	Scale	0	1.04	0	0.01	0.86	0	0.01	0.042	0	1	1	0	1	10.679	7.7620000000000005	0	1	10.679	7.7620000000000005	0.9286	1.0108	1	0.8138	0.7897	0.8017	1	0.8876	0.9421	0.7491	0.7025	0.7495	0.093395	0.026545999999999997	0.035745	0.022050999999999998
210	TR1_2_W0001_P0084_T0001_R1_P1_K1_Ch2-Ch1.zen	20151204_SCC1gfpc_Prometa\MitoSys2\LSM\SCC1gfpc_Noc\rnd2\DE_W0001\DE_W0001_P0033\DE_2_W0001_P0033_T0001\TR1_W0001_P0084\TR1_2_W0001_P0084_T0001_R1_P1_K1_Ch2-Ch1.zen	FA/ISS	20000	30.0	3		7	0	0	29.94	100000	2000	Scale	0	1.04	0	0.01	0.86	0	0.01	0.042	0	1	1	0	1	18.669	334.14099999999996	0	1	18.669	334.14099999999996	1.0467	1.2309	1	0.8912	0.9946	0.9415	1	0.995	0.9975	0.935	1.2189	0.9391	0.05293099999999999	0.018795	0.0036718000000000002	0.0037498000000000006
211	TR1_2_W0001_P0084_T0001_R1_P2_K1_Ch2-Ch1.zen	20151204_SCC1gfpc_Prometa\MitoSys2\LSM\SCC1gfpc_Noc\rnd2\DE_W0001\DE_W0001_P0033\DE_2_W0001_P0033_T0001\TR1_W0001_P0084\TR1_2_W0001_P0084_T0001_R1_P2_K1_Ch2-Ch1.zen	FA/ISS	20000	30.0	3		7	0	0	29.94	100000	2000	Scale	0	1.04	0	0.01	0.86	0	0.01	0.042	0	1	1	0	1	19.127	244.597	0	1	19.127	244.597	1.0929	1.0565	1	0.8934	0.9924	0.9415	1	0.9927	0.9964	0.9806	1.0403	0.9381	0.043795	0.017959	0.0065726	0.0054379
212	TR1_2_W0001_P0084_T0001_R1_P3_K1_Ch2-Ch1.zen	20151204_SCC1gfpc_Prometa\MitoSys2\LSM\SCC1gfpc_Noc\rnd2\DE_W0001\DE_W0001_P0033\DE_2_W0001_P0033_T0001\TR1_W0001_P0084\TR1_2_W0001_P0084_T0001_R1_P3_K1_Ch2-Ch1.zen	FA/ISS	20000	30.0	3		7	0	0	29.94	100000	2000	Scale	0	1.04	0	0.01	0.86	0	0.01	0.042	0	1	1	0	1	14.163	443.795	0	1	14.163	443.795	1.1441	2.0612	1	0.8563	0.9957	0.9233	1	0.9971	0.9986	0.9884	2.0495	0.922	0.05191900000000001	0.036495	0.0027172	0.0023488000000000003
213	TR1_2_W0001_P0084_T0001_R1_P4_K1_Ch2-Ch1.zen	20151204_SCC1gfpc_Prometa\MitoSys2\LSM\SCC1gfpc_Noc\rnd2\DE_W0001\DE_W0001_P0033\DE_2_W0001_P0033_T0001\TR1_W0001_P0084\TR1_2_W0001_P0084_T0001_R1_P4_K1_Ch2-Ch1.zen	FA/ISS	20000	30.0	3		7	0	0	29.94	100000	2000	Scale	0	1.04	0	0.01	0.86	0	0.01	0.042	0	1	1	0	1	19.792	123.196	0	1	19.792	123.196	0.9694	0.809	1	0.8973	0.9848	0.94	1	0.9852	0.9926	0.8682	0.7813	0.9329999999999999	0.054842999999999996	0.028016000000000003	0.011648	0.011340000000000001
214	TR1_2_W0001_P0084_T0001_R1_P5_K1_Ch2-Ch1.zen	20151204_SCC1gfpc_Prometa\MitoSys2\LSM\SCC1gfpc_Noc\rnd2\DE_W0001\DE_W0001_P0033\DE_2_W0001_P0033_T0001\TR1_W0001_P0084\TR1_2_W0001_P0084_T0001_R1_P5_K1_Ch2-Ch1.zen	FA/ISS	20000	30.0	3		7	0	0	29.94	100000	2000	Scale	0	1.04	0	0.01	0.86	0	0.01	0.042	0	1	1	0	1	18.546	38.841	0	1	18.546	38.841	0.6564	0.9355	1	0.8886	0.9561	0.9216	1	0.9601	0.9799	0.5635	0.8622	0.9026	0.059088	0.032353	0.0070271	0.010856000000000001
215	TR1_2_W0001_P0083_T0001_R1_P1_K1_Ch2-Ch1.zen	20151204_SCC1gfpc_Prometa\MitoSys2\LSM\SCC1gfpc_Noc\rnd2\DE_W0001\DE_W0001_P0034\DE_2_W0001_P0034_T0001\TR1_W0001_P0083\TR1_2_W0001_P0083_T0001_R1_P1_K1_Ch2-Ch1.zen	FA/ISS	20000	30.0	3		7	0	0	29.94	100000	2000	Scale	0	1.04	0	0.01	0.86	0	0.01	0.042	0	1	1	0	1	12.902999999999999	225.34900000000002	0	1	12.902999999999999	225.34900000000002	1.1319	2.1883	1	0.8440000000000001	0.9919	0.915	1	0.9949	0.9975	0.9643	2.1666	0.9126	0.077872	0.032705	0.0039746	0.0031984
216	TR1_2_W0001_P0083_T0001_R1_P2_K1_Ch2-Ch1.zen	20151204_SCC1gfpc_Prometa\MitoSys2\LSM\SCC1gfpc_Noc\rnd2\DE_W0001\DE_W0001_P0034\DE_2_W0001_P0034_T0001\TR1_W0001_P0083\TR1_2_W0001_P0083_T0001_R1_P2_K1_Ch2-Ch1.zen	FA/ISS	20000	30.0	3		7	0	0	29.94	100000	2000	Scale	0	1.04	0	0.01	0.86	0	0.01	0.042	0	1	1	0	1	11.880999999999998	292.972	0	1	11.880999999999998	292.972	0.8488	3.2669	1	0.8316	0.9932	0.9088	1	0.996	0.998	0.6931	3.2421	0.9069	0.065721	0.042773	0.0014243	0.0022593000000000005
217	TR1_2_W0001_P0083_T0001_R1_P3_K1_Ch2-Ch1.zen	20151204_SCC1gfpc_Prometa\MitoSys2\LSM\SCC1gfpc_Noc\rnd2\DE_W0001\DE_W0001_P0034\DE_2_W0001_P0034_T0001\TR1_W0001_P0083\TR1_2_W0001_P0083_T0001_R1_P3_K1_Ch2-Ch1.zen	FA/ISS	20000	30.0	3		7	0	0	29.94	100000	2000	Scale	0	1.04	0	0.01	0.86	0	0.01	0.042	0	1	1	0	1	13.619000000000002	157.833	0	1	13.619000000000002	157.833	1.0366	0.9611	1	0.8521	0.9876	0.9173	1	0.9917	0.9958	0.8852	0.9384	0.9134	0.060601	0.035720999999999996	0.010293	0.006897499999999999
218	TR1_2_W0001_P0083_T0001_R1_P4_K1_Ch2-Ch1.zen	20151204_SCC1gfpc_Prometa\MitoSys2\LSM\SCC1gfpc_Noc\rnd2\DE_W0001\DE_W0001_P0034\DE_2_W0001_P0034_T0001\TR1_W0001_P0083\TR1_2_W0001_P0083_T0001_R1_P4_K1_Ch2-Ch1.zen	FA/ISS	20000	30.0	3		7	0	0	29.94	100000	2000	Scale	0	1.04	0	0.01	0.86	0	0.01	0.042	0	1	1	0	1	14.93	21.858	0	1	14.93	21.858	1.0118	1.0929	1	0.8652	0.9113	0.8879	1	0.9349	0.9669	0.8759999999999999	0.9269	0.857	0.062491	0.030616	0.02194	0.029306
219	TR1_2_W0001_P0083_T0001_R1_P5_K1_Ch2-Ch1.zen	20151204_SCC1gfpc_Prometa\MitoSys2\LSM\SCC1gfpc_Noc\rnd2\DE_W0001\DE_W0001_P0034\DE_2_W0001_P0034_T0001\TR1_W0001_P0083\TR1_2_W0001_P0083_T0001_R1_P5_K1_Ch2-Ch1.zen	FA/ISS	20000	30.0	3		7	0	0	29.94	100000	2000	Scale	0	1.04	0	0.01	0.86	0	0.01	0.042	0	1	1	0	1	12.95	7.957000000000001	0	1	12.95	7.957000000000001	1.0257	0.9991	1	0.8449	0.7947	0.8194	1	0.8679	0.9316	0.8682	0.6752	0.7565	0.059386	0.022175	0.029334	0.036035000000000005
220	TR1_2_W0001_P0081_T0001_R1_P1_K1_Ch2-Ch1.zen	20151204_SCC1gfpc_Prometa\MitoSys2\LSM\SCC1gfpc_Noc\rnd2\DE_W0001\DE_W0001_P0035\DE_2_W0001_P0035_T0001\TR1_W0001_P0081\TR1_2_W0001_P0081_T0001_R1_P1_K1_Ch2-Ch1.zen	FA/ISS	20000	30.0	3		7	0	0	29.94	100000	2000	Scale	0	1.04	0	0.01	0.86	0	0.01	0.042	0	1	1	0	1	16.843	235.153	0	1	16.843	235.153	0.983	1.6183	1	0.8804	0.9924	0.9348	1	0.9938	0.9969	0.8644	1.6	0.9318	0.060851999999999996	0.015822	0.0021417	0.0032380000000000004
221	TR1_2_W0001_P0081_T0001_R1_P2_K1_Ch2-Ch1.zen	20151204_SCC1gfpc_Prometa\MitoSys2\LSM\SCC1gfpc_Noc\rnd2\DE_W0001\DE_W0001_P0035\DE_2_W0001_P0035_T0001\TR1_W0001_P0081\TR1_2_W0001_P0081_T0001_R1_P2_K1_Ch2-Ch1.zen	FA/ISS	20000	30.0	3		7	0	0	29.94	100000	2000	Scale	0	1.04	0	0.01	0.86	0	0.01	0.042	0	1	1	0	1	16.726	149.299	0	1	16.726	149.299	0.9993	2.4362	1	0.8793	0.9871	0.9316	1	0.9894	0.9947	0.8784	2.3931	0.9266	0.057728999999999996	0.029349	0.0022482	0.0062299
222	TR1_2_W0001_P0081_T0001_R1_P3_K1_Ch2-Ch1.zen	20151204_SCC1gfpc_Prometa\MitoSys2\LSM\SCC1gfpc_Noc\rnd2\DE_W0001\DE_W0001_P0035\DE_2_W0001_P0035_T0001\TR1_W0001_P0081\TR1_2_W0001_P0081_T0001_R1_P3_K1_Ch2-Ch1.zen	FA/ISS	20000	30.0	3		7	0	0	29.94	100000	2000	Scale	0	1.04	0	0.01	0.86	0	0.01	0.042	0	1	1	0	1	14.68	305.93	0	1	14.68	305.93	1.1931	0.9219	1	0.8623	0.9941	0.9259	1	0.9958	0.9979	1.041	0.9116	0.9239	0.06793099999999999	0.034114	0.0042715	0.0037196999999999994
223	TR1_2_W0001_P0081_T0001_R1_P4_K1_Ch2-Ch1.zen	20151204_SCC1gfpc_Prometa\MitoSys2\LSM\SCC1gfpc_Noc\rnd2\DE_W0001\DE_W0001_P0035\DE_2_W0001_P0035_T0001\TR1_W0001_P0081\TR1_2_W0001_P0081_T0001_R1_P4_K1_Ch2-Ch1.zen	FA/ISS	20000	30.0	3		7	0	0	29.94	100000	2000	Scale	0	1.04	0	0.01	0.86	0	0.01	0.042	0	1	1	0	1	14.254000000000001	14.565	0	1	14.254000000000001	14.565	1.0107	0.9053	1	0.8589	0.8838	0.8712	1	0.9185	0.9583	0.8686	0.7209	0.8326	0.07033500000000001	0.015944999999999997	0.011937999999999999	0.011869
224	TR1_2_W0001_P0081_T0001_R1_P5_K1_Ch2-Ch1.zen	20151204_SCC1gfpc_Prometa\MitoSys2\LSM\SCC1gfpc_Noc\rnd2\DE_W0001\DE_W0001_P0035\DE_2_W0001_P0035_T0001\TR1_W0001_P0081\TR1_2_W0001_P0081_T0001_R1_P5_K1_Ch2-Ch1.zen	FA/ISS	20000	30.0	3		7	0	0	29.94	100000	2000	Scale	0	1.04	0	0.01	0.86	0	0.01	0.042	0	1	1	0	1	13.515	8.187999999999999	0	1	13.515	8.187999999999999	1.0336	1.0258	1	0.852	0.8009	0.8261	1	0.866	0.9306	0.883	0.7008	0.762	0.06568600000000001	0.01926	0.028938	0.032513
225	TR1_2_W0001_P0079_T0001_R1_P1_K1_Ch2-Ch1.zen	20151204_SCC1gfpc_Prometa\MitoSys2\LSM\SCC1gfpc_Noc\rnd2\DE_W0001\DE_W0001_P0036\DE_2_W0001_P0036_T0001\TR1_W0001_P0079\TR1_2_W0001_P0079_T0001_R1_P1_K1_Ch2-Ch1.zen	FA/ISS	20000	30.0	3		7	0	0	29.94	100000	2000	Scale	0	1.04	0	0.01	0.86	0	0.01	0.042	0	1	1	0	1	13.005	360.921	0	1	13.005	360.921	0.7883	2.5925	1	0.8453	0.9949	0.917	1	0.9967	0.9984	0.6499	2.5773	0.9155	0.062551	0.038204	0.0015357	0.0024908
226	TR1_2_W0001_P0079_T0001_R1_P2_K1_Ch2-Ch1.zen	20151204_SCC1gfpc_Prometa\MitoSys2\LSM\SCC1gfpc_Noc\rnd2\DE_W0001\DE_W0001_P0036\DE_2_W0001_P0036_T0001\TR1_W0001_P0079\TR1_2_W0001_P0079_T0001_R1_P2_K1_Ch2-Ch1.zen	FA/ISS	20000	30.0	3		7	0	0	29.94	100000	2000	Scale	0	1.04	0	0.01	0.86	0	0.01	0.042	0	1	1	0	1	15.48	335.759	0	1	15.48	335.759	1.0433	2.6137	1	0.8688	0.9941	0.9293	1	0.9954	0.9977	0.9084	2.5927	0.9271	0.066262	0.036920999999999995	0.001254	0.0021034
227	TR1_2_W0001_P0079_T0001_R1_P3_K1_Ch2-Ch1.zen	20151204_SCC1gfpc_Prometa\MitoSys2\LSM\SCC1gfpc_Noc\rnd2\DE_W0001\DE_W0001_P0036\DE_2_W0001_P0036_T0001\TR1_W0001_P0079\TR1_2_W0001_P0079_T0001_R1_P3_K1_Ch2-Ch1.zen	FA/ISS	20000	30.0	3		7	0	0	29.94	100000	2000	Scale	0	1.04	0	0.01	0.86	0	0.01	0.042	0	1	1	0	1	16.9	48.308	0	1	16.9	48.308	1.15	1.5984	1	0.8796	0.9623	0.92	1	0.9690000000000001	0.9844	1.0196	1.5037	0.9053	0.055412	0.026152999999999996	0.0039998	0.010783
228	TR1_2_W0001_P0079_T0001_R1_P4_K1_Ch2-Ch1.zen	20151204_SCC1gfpc_Prometa\MitoSys2\LSM\SCC1gfpc_Noc\rnd2\DE_W0001\DE_W0001_P0036\DE_2_W0001_P0036_T0001\TR1_W0001_P0079\TR1_2_W0001_P0079_T0001_R1_P4_K1_Ch2-Ch1.zen	FA/ISS	20000	30.0	3		7	0	0	29.94	100000	2000	Scale	0	1.04	0	0.01	0.86	0	0.01	0.042	0	1	1	0	1	15.728	13.669	0	1	15.728	13.669	1.117	0.9540000000000001	1	0.8711	0.8778	0.8744	1	0.9058	0.9517	0.9796	0.7438	0.8294	0.058691999999999994	0.024273	0.012525	0.026695999999999998
229	TR1_2_W0001_P0079_T0001_R1_P5_K1_Ch2-Ch1.zen	20151204_SCC1gfpc_Prometa\MitoSys2\LSM\SCC1gfpc_Noc\rnd2\DE_W0001\DE_W0001_P0036\DE_2_W0001_P0036_T0001\TR1_W0001_P0079\TR1_2_W0001_P0079_T0001_R1_P5_K1_Ch2-Ch1.zen	FA/ISS	20000	30.0	3		7	0	0	29.94	100000	2000	Scale	0	1.04	0	0.01	0.86	0	0.01	0.042	0	1	1	0	1	17.479	15.288	0	1	17.479	15.288	1.1002	0.9163	1	0.884	0.8906	0.8873	1	0.9066	0.9522	0.9781	0.7231	0.8423	0.06462799999999999	0.0115	0.0088392	0.017641
230	TR1_2_W0001_P0076_T0001_R1_P1_K1_Ch2-Ch1.zen	20151204_SCC1gfpc_Prometa\MitoSys2\LSM\SCC1gfpc_Noc\rnd2\DE_W0001\DE_W0001_P0037\DE_2_W0001_P0037_T0001\TR1_W0001_P0076\TR1_2_W0001_P0076_T0001_R1_P1_K1_Ch2-Ch1.zen	FA/ISS	20000	30.0	3		7	0	0	29.94	100000	2000	Scale	0	1.04	0	0.01	0.86	0	0.01	0.042	0	1	1	0	1	15.464	189.858	0	1	15.464	189.858	1.1867	1.3015	1	0.868	0.9896	0.9268	1	0.9919	0.996	1.0408	1.2778	0.9229999999999999	0.05639400000000001	0.031266	0.0065253	0.005686600000000001
231	TR1_2_W0001_P0076_T0001_R1_P2_K1_Ch2-Ch1.zen	20151204_SCC1gfpc_Prometa\MitoSys2\LSM\SCC1gfpc_Noc\rnd2\DE_W0001\DE_W0001_P0037\DE_2_W0001_P0037_T0001\TR1_W0001_P0076\TR1_2_W0001_P0076_T0001_R1_P2_K1_Ch2-Ch1.zen	FA/ISS	20000	30.0	3		7	0	0	29.94	100000	2000	Scale	0	1.04	0	0.01	0.86	0	0.01	0.042	0	1	1	0	1	9.549	347.161	0	1	9.549	347.161	1.093	3.1460000000000004	1	0.7926	0.9944	0.8877	1	0.9974	0.9987	0.8744	3.1278	0.8866	0.034328	0.046224	0.0038009	0.0032479999999999996
232	TR1_2_W0001_P0076_T0001_R1_P3_K1_Ch2-Ch1.zen	20151204_SCC1gfpc_Prometa\MitoSys2\LSM\SCC1gfpc_Noc\rnd2\DE_W0001\DE_W0001_P0037\DE_2_W0001_P0037_T0001\TR1_W0001_P0076\TR1_2_W0001_P0076_T0001_R1_P3_K1_Ch2-Ch1.zen	FA/ISS	20000	30.0	3		7	0	0	29.94	100000	2000	Scale	0	1.04	0	0.01	0.86	0	0.01	0.042	0	1	1	0	1	14.677999999999999	294.49	0	1	14.677999999999999	294.49	1.12	1.2277	1	0.8607	0.9940000000000001	0.9249	1	0.9957	0.9979	0.9703	1.216	0.9229	0.071784	0.043866	0.0019599	0.0026323
233	TR1_2_W0001_P0076_T0001_R1_P4_K1_Ch2-Ch1.zen	20151204_SCC1gfpc_Prometa\MitoSys2\LSM\SCC1gfpc_Noc\rnd2\DE_W0001\DE_W0001_P0037\DE_2_W0001_P0037_T0001\TR1_W0001_P0076\TR1_2_W0001_P0076_T0001_R1_P4_K1_Ch2-Ch1.zen	FA/ISS	20000	30.0	3		7	0	0	29.94	100000	2000	Scale	0	1.04	0	0.01	0.86	0	0.01	0.042	0	1	1	0	1	15.26	9.619	0	1	15.26	9.619	0.9847	1.0613	1	0.8679	0.8283	0.8479	1	0.8707	0.9331	0.8535	0.7634	0.7855	0.065597	0.023011	0.027493	0.028947000000000004
234	TR1_2_W0001_P0076_T0001_R1_P5_K1_Ch2-Ch1.zen	20151204_SCC1gfpc_Prometa\MitoSys2\LSM\SCC1gfpc_Noc\rnd2\DE_W0001\DE_W0001_P0037\DE_2_W0001_P0037_T0001\TR1_W0001_P0076\TR1_2_W0001_P0076_T0001_R1_P5_K1_Ch2-Ch1.zen	FA/ISS	20000	30.0	3		7	0	0	29.94	100000	2000	Scale	0	1.04	0	0.01	0.86	0	0.01	0.042	0	1	1	0	1	14.634	8.081	0	1	14.634	8.081	1.0512	1.0476	1	0.8629	0.7981	0.8298	1	0.8531	0.9236	0.91	0.7032	0.7589	0.06196	0.018666	0.024611	0.032918
235	TR1_2_W0001_P0073_T0001_R1_P1_K1_Ch2-Ch1.zen	20151204_SCC1gfpc_Prometa\MitoSys2\LSM\SCC1gfpc_Noc\rnd2\DE_W0001\DE_W0001_P0038\DE_2_W0001_P0038_T0001\TR1_W0001_P0073\TR1_2_W0001_P0073_T0001_R1_P1_K1_Ch2-Ch1.zen	FA/ISS	20000	30.0	3		7	0	0	29.94	100000	2000	Scale	0	1.04	0	0.01	0.86	0	0.01	0.042	0	1	1	0	1	14.284	238.703	0	1	14.284	238.703	0.9469	4.6167	1	0.8589	0.9895	0.9219	1	0.9927	0.9963	0.8092	4.5499	0.9185	0.06565599999999999	0.0378	0.0022518	0.0042455
236	TR1_2_W0001_P0073_T0001_R1_P2_K1_Ch2-Ch1.zen	20151204_SCC1gfpc_Prometa\MitoSys2\LSM\SCC1gfpc_Noc\rnd2\DE_W0001\DE_W0001_P0038\DE_2_W0001_P0038_T0001\TR1_W0001_P0073\TR1_2_W0001_P0073_T0001_R1_P2_K1_Ch2-Ch1.zen	FA/ISS	20000	30.0	3		7	0	0	29.94	100000	2000	Scale	0	1.04	0	0.01	0.86	0	0.01	0.042	0	1	1	0	1	16.493	487.663	0	1	16.493	487.663	1.3864	1.9825	1	0.8729	0.9964	0.9325	1	0.9971	0.9985	1.2299	1.9722	0.9312	0.038988999999999996	0.033932	0.0019706	0.0016914000000000002
237	TR1_2_W0001_P0073_T0001_R1_P3_K1_Ch2-Ch1.zen	20151204_SCC1gfpc_Prometa\MitoSys2\LSM\SCC1gfpc_Noc\rnd2\DE_W0001\DE_W0001_P0038\DE_2_W0001_P0038_T0001\TR1_W0001_P0073\TR1_2_W0001_P0073_T0001_R1_P3_K1_Ch2-Ch1.zen	FA/ISS	20000	30.0	3		7	0	0	29.94	100000	2000	Scale	0	1.04	0	0.01	0.86	0	0.01	0.042	0	1	1	0	1	12.725	40.603	0	1	12.725	40.603	1.2382	3.0111	1	0.8419	0.9490000000000001	0.8938	1	0.9685	0.9841	1.0601	2.8267	0.8792	0.076731	0.029889	0.0093534	0.009911
238	TR1_2_W0001_P0073_T0001_R1_P4_K1_Ch2-Ch1.zen	20151204_SCC1gfpc_Prometa\MitoSys2\LSM\SCC1gfpc_Noc\rnd2\DE_W0001\DE_W0001_P0038\DE_2_W0001_P0038_T0001\TR1_W0001_P0073\TR1_2_W0001_P0073_T0001_R1_P4_K1_Ch2-Ch1.zen	FA/ISS	20000	30.0	3		7	0	0	29.94	100000	2000	Scale	0	1.04	0	0.01	0.86	0	0.01	0.042	0	1	1	0	1	11.547	6.1129999999999995	0	1	11.547	6.1129999999999995	0.9602	1.0192	1	0.8270000000000001	0.7369	0.7807	1	0.8475	0.9206	0.7907	0.624	0.7084	0.069349	0.011947	0.037601	0.029875
239	TR1_2_W0001_P0073_T0001_R1_P5_K1_Ch2-Ch1.zen	20151204_SCC1gfpc_Prometa\MitoSys2\LSM\SCC1gfpc_Noc\rnd2\DE_W0001\DE_W0001_P0038\DE_2_W0001_P0038_T0001\TR1_W0001_P0073\TR1_2_W0001_P0073_T0001_R1_P5_K1_Ch2-Ch1.zen	FA/ISS	20000	30.0	3		7	0	0	29.94	100000	2000	Scale	0	1.04	0	0.01	0.86	0	0.01	0.042	0	1	1	0	1	14.052	64.765	0	1	14.052	64.765	1.2091	5.9014	1	0.8567	0.9666	0.91	1	0.9772	0.9885	1.0499	5.6886	0.8994	0.06459	0.040258999999999996	0.0097987	0.010787
240	TR1_2_W0001_P0090_T0001_R1_P1_K1_Ch2-Ch1.zen	20151204_SCC1gfpc_Prometa\MitoSys2\LSM\SCC1gfpc_Noc\rnd2\DE_W0001\DE_W0001_P0041\DE_2_W0001_P0041_T0001\TR1_W0001_P0090\TR1_2_W0001_P0090_T0001_R1_P1_K1_Ch2-Ch1.zen	FA/ISS	20000	30.0	3		7	0	0	29.94	100000	2000	Scale	0	1.04	0	0.01	0.86	0	0.01	0.042	0	1	1	0	1	10.665999999999999	138.205	0	1	10.665999999999999	138.205	1.1334	3.0244	1	0.8132	0.9851	0.895	1	0.9922	0.9961	0.9328	2.9736	0.8915	0.061836	0.043857	0.0017815	0.005261600000000001
241	TR1_2_W0001_P0090_T0001_R1_P2_K1_Ch2-Ch1.zen	20151204_SCC1gfpc_Prometa\MitoSys2\LSM\SCC1gfpc_Noc\rnd2\DE_W0001\DE_W0001_P0041\DE_2_W0001_P0041_T0001\TR1_W0001_P0090\TR1_2_W0001_P0090_T0001_R1_P2_K1_Ch2-Ch1.zen	FA/ISS	20000	30.0	3		7	0	0	29.94	100000	2000	Scale	0	1.04	0	0.01	0.86	0	0.01	0.042	0	1	1	0	1	7.317	218.74400000000003	0	1	7.317	218.74400000000003	1.0251	3.5254	1	0.7343	0.991	0.853	1	0.9968	0.9984	0.7549	3.4957	0.8516	0.047164	0.067624	0.00077409	0.0026004
242	TR1_2_W0001_P0090_T0001_R1_P3_K1_Ch2-Ch1.zen	20151204_SCC1gfpc_Prometa\MitoSys2\LSM\SCC1gfpc_Noc\rnd2\DE_W0001\DE_W0001_P0041\DE_2_W0001_P0041_T0001\TR1_W0001_P0090\TR1_2_W0001_P0090_T0001_R1_P3_K1_Ch2-Ch1.zen	FA/ISS	20000	30.0	3		7	0	0	29.94	100000	2000	Scale	0	1.04	0	0.01	0.86	0	0.01	0.042	0	1	1	0	1	9.059	148.247	0	1	9.059	148.247	1.0382	4.1038	1	0.7828	0.9853	0.8782	1	0.9935	0.9968	0.816	4.0433	0.8754	0.072313	0.051751	0.0036014000000000003	0.005439
243	TR1_2_W0001_P0090_T0001_R1_P4_K1_Ch2-Ch1.zen	20151204_SCC1gfpc_Prometa\MitoSys2\LSM\SCC1gfpc_Noc\rnd2\DE_W0001\DE_W0001_P0041\DE_2_W0001_P0041_T0001\TR1_W0001_P0090\TR1_2_W0001_P0090_T0001_R1_P4_K1_Ch2-Ch1.zen	FA/ISS	20000	30.0	3		7	0	0	29.94	100000	2000	Scale	0	1.04	0	0.01	0.86	0	0.01	0.042	0	1	1	0	1	9.71	4.776	0	1	9.71	4.776	1.1933	1.263	1	0.7946	0.6693	0.7293	1	0.8364	0.9145	0.9653	0.7162	0.653	0.062876	0.03275	0.040933	0.057989
244	TR1_2_W0001_P0090_T0001_R1_P5_K1_Ch2-Ch1.zen	20151204_SCC1gfpc_Prometa\MitoSys2\LSM\SCC1gfpc_Noc\rnd2\DE_W0001\DE_W0001_P0041\DE_2_W0001_P0041_T0001\TR1_W0001_P0090\TR1_2_W0001_P0090_T0001_R1_P5_K1_Ch2-Ch1.zen	FA/ISS	20000	30.0	3		7	0	0	29.94	100000	2000	Scale	0	1.04	0	0.01	0.86	0	0.01	0.042	0	1	1	0	1	12.1	4.414	0	1	12.1	4.414	1.113	1.0729	1	0.8349	0.6479	0.7354	1	0.7826	0.8846	0.9377	0.5169	0.63	0.084676	0.029627999999999998	0.074901	0.05655399999999999
245	TR1_2_W0001_P0092_T0001_R1_P1_K1_Ch2-Ch1.zen	20151204_SCC1gfpc_Prometa\MitoSys2\LSM\SCC1gfpc_Noc\rnd2\DE_W0001\DE_W0001_P0042\DE_2_W0001_P0042_T0001\TR1_W0001_P0092\TR1_2_W0001_P0092_T0001_R1_P1_K1_Ch2-Ch1.zen	FA/ISS	20000	30.0	3		7	0	0	29.94	100000	2000	Scale	0	1.04	0	0.01	0.86	0	0.01	0.042	0	1	1	0	1	10.463	444.13300000000004	0	1	10.463	444.13300000000004	1.2706	1.7437	1	0.8064	0.9958	0.8959999999999999	1	0.9978	0.9989	1.0461	1.7343	0.895	0.048497000000000005	0.046033	0.0037714	0.0030889
246	TR1_2_W0001_P0092_T0001_R1_P2_K1_Ch2-Ch1.zen	20151204_SCC1gfpc_Prometa\MitoSys2\LSM\SCC1gfpc_Noc\rnd2\DE_W0001\DE_W0001_P0042\DE_2_W0001_P0042_T0001\TR1_W0001_P0092\TR1_2_W0001_P0092_T0001_R1_P2_K1_Ch2-Ch1.zen	FA/ISS	20000	30.0	3		7	0	0	29.94	100000	2000	Scale	0	1.04	0	0.01	0.86	0	0.01	0.042	0	1	1	0	1	14.762	111.991	0	1	14.762	111.991	1.0576	2.1844	1	0.8637	0.9840000000000001	0.9219	1	0.9885	0.9942	0.917	2.1396	0.9165	0.071379	0.036198	0.0033299999999999996	0.0051855
247	TR1_2_W0001_P0092_T0001_R1_P3_K1_Ch2-Ch1.zen	20151204_SCC1gfpc_Prometa\MitoSys2\LSM\SCC1gfpc_Noc\rnd2\DE_W0001\DE_W0001_P0042\DE_2_W0001_P0042_T0001\TR1_W0001_P0092\TR1_2_W0001_P0092_T0001_R1_P3_K1_Ch2-Ch1.zen	FA/ISS	20000	30.0	3		7	0	0	29.94	100000	2000	Scale	0	1.04	0	0.01	0.86	0	0.01	0.042	0	1	1	0	1	14.589	101.20700000000001	0	1	14.589	101.20700000000001	1.0193	0.8505	1	0.8622	0.9826	0.9204	1	0.9875	0.9937	0.88	0.8224	0.9146	0.067605	0.029297000000000004	0.0032231	0.0049313000000000004
248	TR1_2_W0001_P0092_T0001_R1_P4_K1_Ch2-Ch1.zen	20151204_SCC1gfpc_Prometa\MitoSys2\LSM\SCC1gfpc_Noc\rnd2\DE_W0001\DE_W0001_P0042\DE_2_W0001_P0042_T0001\TR1_W0001_P0092\TR1_2_W0001_P0092_T0001_R1_P4_K1_Ch2-Ch1.zen	FA/ISS	20000	30.0	3		7	0	0	29.94	100000	2000	Scale	0	1.04	0	0.01	0.86	0	0.01	0.042	0	1	1	0	1	12.423	7.421	0	1	12.423	7.421	0.9733	0.9873	1	0.8386	0.7812	0.8094	1	0.8644	0.9297	0.8137	0.6532	0.745	0.062972	0.018841	0.027908999999999996	0.039751999999999996
249	TR1_2_W0001_P0092_T0001_R1_P5_K1_Ch2-Ch1.zen	20151204_SCC1gfpc_Prometa\MitoSys2\LSM\SCC1gfpc_Noc\rnd2\DE_W0001\DE_W0001_P0042\DE_2_W0001_P0042_T0001\TR1_W0001_P0092\TR1_2_W0001_P0092_T0001_R1_P5_K1_Ch2-Ch1.zen	FA/ISS	20000	30.0	3		7	0	0	29.94	100000	2000	Scale	0	1.04	0	0.01	0.86	0	0.01	0.042	0	1	1	0	1	11.457	9.609	0	1	11.457	9.609	0.9864	0.9991	1	0.8267	0.8290000000000001	0.8279	1	0.9022	0.9499	0.8140000000000001	0.74	0.7823	0.076499	0.018545	0.022709	0.020333
250	TR1_2_W0001_P0097_T0001_R1_P1_K1_Ch2-Ch1.zen	20151204_SCC1gfpc_Prometa\MitoSys2\LSM\SCC1gfpc_Noc\rnd2\DE_W0001\DE_W0001_P0044\DE_2_W0001_P0044_T0001\TR1_W0001_P0097\TR1_2_W0001_P0097_T0001_R1_P1_K1_Ch2-Ch1.zen	FA/ISS	20000	30.0	3		7	0	0	29.94	100000	2000	Scale	0	1.04	0	0.01	0.86	0	0.01	0.042	0	1	1	0	1	10.232999999999999	277.316	0	1	10.232999999999999	277.316	0.9224	3.04	1	0.8055	0.9919	0.8938	1	0.9959	0.9979	0.7353	3.0106	0.892	0.063261	0.046061000000000005	0.004454100000000001	0.005099800000000001
251	TR1_2_W0001_P0097_T0001_R1_P2_K1_Ch2-Ch1.zen	20151204_SCC1gfpc_Prometa\MitoSys2\LSM\SCC1gfpc_Noc\rnd2\DE_W0001\DE_W0001_P0044\DE_2_W0001_P0044_T0001\TR1_W0001_P0097\TR1_2_W0001_P0097_T0001_R1_P2_K1_Ch2-Ch1.zen	FA/ISS	20000	30.0	3		7	0	0	29.94	100000	2000	Scale	0	1.04	0	0.01	0.86	0	0.01	0.042	0	1	1	0	1	12.92	248.63400000000001	0	1	12.92	248.63400000000001	1.0214	2.6951	1	0.8449	0.9918	0.9154	1	0.9948	0.9974	0.8641	2.6678	0.9129999999999999	0.079881	0.030704000000000002	0.0076432	0.0076679
252	TR1_2_W0001_P0097_T0001_R1_P3_K1_Ch2-Ch1.zen	20151204_SCC1gfpc_Prometa\MitoSys2\LSM\SCC1gfpc_Noc\rnd2\DE_W0001\DE_W0001_P0044\DE_2_W0001_P0044_T0001\TR1_W0001_P0097\TR1_2_W0001_P0097_T0001_R1_P3_K1_Ch2-Ch1.zen	FA/ISS	20000	30.0	3		7	0	0	29.94	100000	2000	Scale	0	1.04	0	0.01	0.86	0	0.01	0.042	0	1	1	0	1	13.988	127.336	0	1	13.988	127.336	1.069	1.3783	1	0.8562	0.9857	0.9186	1	0.9902	0.9951	0.9197	1.3484	0.9141	0.06967000000000001	0.035319	0.0010497	0.0044242
253	TR1_2_W0001_P0097_T0001_R1_P4_K1_Ch2-Ch1.zen	20151204_SCC1gfpc_Prometa\MitoSys2\LSM\SCC1gfpc_Noc\rnd2\DE_W0001\DE_W0001_P0044\DE_2_W0001_P0044_T0001\TR1_W0001_P0097\TR1_2_W0001_P0097_T0001_R1_P4_K1_Ch2-Ch1.zen	FA/ISS	20000	30.0	3		7	0	0	29.94	100000	2000	Scale	0	1.04	0	0.01	0.86	0	0.01	0.042	0	1	1	0	1	9.566	11.834000000000001	0	1	9.566	11.834000000000001	1.0434	0.8889	1	0.7933	0.8593	0.8256	1	0.9329999999999999	0.9659	0.8312	0.6965	0.7952	0.08215599999999999	0.043722000000000004	0.016319999999999998	0.034082
254	TR1_2_W0001_P0097_T0001_R1_P5_K1_Ch2-Ch1.zen	20151204_SCC1gfpc_Prometa\MitoSys2\LSM\SCC1gfpc_Noc\rnd2\DE_W0001\DE_W0001_P0044\DE_2_W0001_P0044_T0001\TR1_W0001_P0097\TR1_2_W0001_P0097_T0001_R1_P5_K1_Ch2-Ch1.zen	FA/ISS	20000	30.0	3		7	0	0	29.94	100000	2000	Scale	0	1.04	0	0.01	0.86	0	0.01	0.042	0	1	1	0	1	13.482999999999999	225.83700000000002	0	1	13.482999999999999	225.83700000000002	1.1087	1.3857	1	0.8512	0.992	0.9189	1	0.9947	0.9974	0.9511	1.3693	0.9165	0.07176	0.030701999999999997	0.0034977	0.0044
255	TR1_2_W0001_P0101_T0001_R1_P1_K1_Ch2-Ch1.zen	20151204_SCC1gfpc_Prometa\MitoSys2\LSM\SCC1gfpc_Noc\rnd2\DE_W0001\DE_W0001_P0046\DE_2_W0001_P0046_T0001\TR1_W0001_P0101\TR1_2_W0001_P0101_T0001_R1_P1_K1_Ch2-Ch1.zen	FA/ISS	20000	30.0	3		7	0	0	29.94	100000	2000	Scale	0	1.04	0	0.01	0.86	0	0.01	0.042	0	1	1	0	1	14.822000000000001	336.18199999999996	0	1	14.822000000000001	336.18199999999996	1.0126	2.0449	1	0.8640000000000001	0.9945	0.927	1	0.996	0.998	0.8755	2.03	0.9251	0.044326	0.031402	0.0041563	0.003148
256	TR1_2_W0001_P0101_T0001_R1_P2_K1_Ch2-Ch1.zen	20151204_SCC1gfpc_Prometa\MitoSys2\LSM\SCC1gfpc_Noc\rnd2\DE_W0001\DE_W0001_P0046\DE_2_W0001_P0046_T0001\TR1_W0001_P0101\TR1_2_W0001_P0101_T0001_R1_P2_K1_Ch2-Ch1.zen	FA/ISS	20000	30.0	3		7	0	0	29.94	100000	2000	Scale	0	1.04	0	0.01	0.86	0	0.01	0.042	0	1	1	0	1	12.815999999999999	470.647	0	1	12.815999999999999	470.647	1.0383	2.3597	1	0.8431	0.996	0.9164	1	0.9975	0.9987	0.8776	2.3482	0.9152	0.04693	0.032721	0.0022413	0.0020472999999999997
257	TR1_2_W0001_P0101_T0001_R1_P3_K1_Ch2-Ch1.zen	20151204_SCC1gfpc_Prometa\MitoSys2\LSM\SCC1gfpc_Noc\rnd2\DE_W0001\DE_W0001_P0046\DE_2_W0001_P0046_T0001\TR1_W0001_P0101\TR1_2_W0001_P0101_T0001_R1_P3_K1_Ch2-Ch1.zen	FA/ISS	20000	30.0	3		7	0	0	29.94	100000	2000	Scale	0	1.04	0	0.01	0.86	0	0.01	0.042	0	1	1	0	1	14.187000000000001	283.58099999999996	0	1	14.187000000000001	283.58099999999996	0.9527	4.3981	1	0.8582	0.9922	0.9227	1	0.9946	0.9973	0.8140000000000001	4.3572	0.9202	0.068768	0.034462	0.0086111	0.0089507
258	TR1_2_W0001_P0101_T0001_R1_P4_K1_Ch2-Ch1.zen	20151204_SCC1gfpc_Prometa\MitoSys2\LSM\SCC1gfpc_Noc\rnd2\DE_W0001\DE_W0001_P0046\DE_2_W0001_P0046_T0001\TR1_W0001_P0101\TR1_2_W0001_P0101_T0001_R1_P4_K1_Ch2-Ch1.zen	FA/ISS	20000	30.0	3		7	0	0	29.94	100000	2000	Scale	0	1.04	0	0.01	0.86	0	0.01	0.042	0	1	1	0	1	10.699000000000002	26.45	0	1	10.699000000000002	26.45	1.2892	1.1089	1	0.8132	0.9349	0.8719	1	0.9658	0.9828	1.0728	1.0	0.8563	0.048482	0.036226999999999995	0.0032251999999999997	0.014837999999999999
259	TR1_2_W0001_P0101_T0001_R1_P5_K1_Ch2-Ch1.zen	20151204_SCC1gfpc_Prometa\MitoSys2\LSM\SCC1gfpc_Noc\rnd2\DE_W0001\DE_W0001_P0046\DE_2_W0001_P0046_T0001\TR1_W0001_P0101\TR1_2_W0001_P0101_T0001_R1_P5_K1_Ch2-Ch1.zen	FA/ISS	20000	30.0	3		7	0	0	29.94	100000	2000	Scale	0	1.04	0	0.01	0.86	0	0.01	0.042	0	1	1	0	1	1.536	1.506	0	1	1.536	1.506	0.9259	0.9814	1	0.1001	0.1795	0.1334	1	0.9163	0.9573	0.0737	0.1381	0.12	-0.0036927	0.077044	0.071508	0.10105
260	TR1_2_W0001_P0104_T0001_R1_P1_K1_Ch2-Ch1.zen	20151204_SCC1gfpc_Prometa\MitoSys2\LSM\SCC1gfpc_Noc\rnd2\DE_W0001\DE_W0001_P0047\DE_2_W0001_P0047_T0001\TR1_W0001_P0104\TR1_2_W0001_P0104_T0001_R1_P1_K1_Ch2-Ch1.zen	FA/ISS	20000	30.0	3		7	0	0	29.94	100000	2000	Scale	0	1.04	0	0.01	0.86	0	0.01	0.042	0	1	1	0	1	10.675	368.07599999999996	0	1	10.675	368.07599999999996	0.8357	6.3134	1	0.8083	0.9873	0.893	1	0.9925	0.9962	0.6575	6.1723	0.8896	0.054924	0.042837	0.0098527	0.009670200000000002
261	TR1_2_W0001_P0104_T0001_R1_P2_K1_Ch2-Ch1.zen	20151204_SCC1gfpc_Prometa\MitoSys2\LSM\SCC1gfpc_Noc\rnd2\DE_W0001\DE_W0001_P0047\DE_2_W0001_P0047_T0001\TR1_W0001_P0104\TR1_2_W0001_P0104_T0001_R1_P2_K1_Ch2-Ch1.zen	FA/ISS	20000	30.0	3		7	0	0	29.94	100000	2000	Scale	0	1.04	0	0.01	0.86	0	0.01	0.042	0	1	1	0	1	11.463	259.38	0	1	11.463	259.38	1.3562	1.4956	1	0.8127	0.9932	0.8979	1	0.9963	0.9982	1.1192	1.482	0.8962	0.057624	0.050033999999999995	0.00040525	0.0017807000000000003
262	TR1_2_W0001_P0104_T0001_R1_P3_K1_Ch2-Ch1.zen	20151204_SCC1gfpc_Prometa\MitoSys2\LSM\SCC1gfpc_Noc\rnd2\DE_W0001\DE_W0001_P0047\DE_2_W0001_P0047_T0001\TR1_W0001_P0104\TR1_2_W0001_P0104_T0001_R1_P3_K1_Ch2-Ch1.zen	FA/ISS	20000	30.0	3		7	0	0	29.94	100000	2000	Scale	0	1.04	0	0.01	0.86	0	0.01	0.042	0	1	1	0	1	13.288	62.787	0	1	13.288	62.787	0.9457	1.4809999999999999	1	0.8489	0.9701	0.9075	1	0.9806	0.9902	0.7983	1.4173	0.8985	0.069426	0.0344	0.0067563	0.011175
263	TR1_2_W0001_P0104_T0001_R1_P4_K1_Ch2-Ch1.zen	20151204_SCC1gfpc_Prometa\MitoSys2\LSM\SCC1gfpc_Noc\rnd2\DE_W0001\DE_W0001_P0047\DE_2_W0001_P0047_T0001\TR1_W0001_P0104\TR1_2_W0001_P0104_T0001_R1_P4_K1_Ch2-Ch1.zen	FA/ISS	20000	30.000999999999998	3		7	0	0	29.94	100000	2000	Scale	0	1.04	0	0.01	0.86	0	0.01	0.042	0	1	1	0	1	1.305	2.569	0	1	1.305	2.569	0.8413	0.8433	1	0.0463	0.4389	0.1288	1	0.9578	0.9787	0.0055	0.3099	0.1247	0.025575	0.19368	0.075795	0.12868
264	TR1_2_W0001_P0104_T0001_R1_P5_K1_Ch2-Ch1.zen	20151204_SCC1gfpc_Prometa\MitoSys2\LSM\SCC1gfpc_Noc\rnd2\DE_W0001\DE_W0001_P0047\DE_2_W0001_P0047_T0001\TR1_W0001_P0104\TR1_2_W0001_P0104_T0001_R1_P5_K1_Ch2-Ch1.zen	FA/ISS	20000	30.0	3		7	0	0	29.94	100000	2000	Scale	0	1.04	0	0.01	0.86	0	0.01	0.042	0	1	1	0	1	9.067	16.253	0	1	9.067	16.253	1.1233	1.8062	1	0.7831	0.8929	0.8361	1	0.9520000000000001	0.9757	0.8919	1.5846	0.8147	0.093486	0.027223	0.0060694	0.015862
265	TR1_2_W0001_P0107_T0001_R1_P1_K1_Ch2-Ch1.zen	20151204_SCC1gfpc_Prometa\MitoSys2\LSM\SCC1gfpc_Noc\rnd2\DE_W0001\DE_W0001_P0048\DE_2_W0001_P0048_T0001\TR1_W0001_P0107\TR1_2_W0001_P0107_T0001_R1_P1_K1_Ch2-Ch1.zen	FA/ISS	20000	30.0	3		7	0	0	29.94	100000	2000	Scale	0	1.04	0	0.01	0.86	0	0.01	0.042	0	1	1	0	1	16.916	153.74	0	1	16.916	153.74	1.0192	1.6824	1	0.8804	0.9876	0.9324	1	0.9897	0.9948	0.8982	1.6495	0.9276	0.047146	0.030364	0.0018846	0.003583
266	TR1_2_W0001_P0107_T0001_R1_P2_K1_Ch2-Ch1.zen	20151204_SCC1gfpc_Prometa\MitoSys2\LSM\SCC1gfpc_Noc\rnd2\DE_W0001\DE_W0001_P0048\DE_2_W0001_P0048_T0001\TR1_W0001_P0107\TR1_2_W0001_P0107_T0001_R1_P2_K1_Ch2-Ch1.zen	FA/ISS	20000	30.0	3		7	0	0	29.94	100000	2000	Scale	0	1.04	0	0.01	0.86	0	0.01	0.042	0	1	1	0	1	17.808	160.70600000000002	0	1	17.808	160.70600000000002	1.0573	0.7846	1	0.8863	0.9888	0.9361	1	0.9902	0.9951	0.94	0.7654	0.9315	0.049198	0.029463999999999997	0.0026851999999999996	0.0037203
267	TR1_2_W0001_P0107_T0001_R1_P3_K1_Ch2-Ch1.zen	20151204_SCC1gfpc_Prometa\MitoSys2\LSM\SCC1gfpc_Noc\rnd2\DE_W0001\DE_W0001_P0048\DE_2_W0001_P0048_T0001\TR1_W0001_P0107\TR1_2_W0001_P0107_T0001_R1_P3_K1_Ch2-Ch1.zen	FA/ISS	20000	30.0	3		7	0	0	29.94	100000	2000	Scale	0	1.04	0	0.01	0.86	0	0.01	0.042	0	1	1	0	1	15.668	124.934	0	1	15.668	124.934	0.9146	3.8981	1	0.8715	0.9814	0.9247	1	0.9854	0.9927	0.7915	3.7973	0.9179	0.060974	0.022164	0.010624	0.0064244
268	TR1_2_W0001_P0107_T0001_R1_P4_K1_Ch2-Ch1.zen	20151204_SCC1gfpc_Prometa\MitoSys2\LSM\SCC1gfpc_Noc\rnd2\DE_W0001\DE_W0001_P0048\DE_2_W0001_P0048_T0001\TR1_W0001_P0107\TR1_2_W0001_P0107_T0001_R1_P4_K1_Ch2-Ch1.zen	FA/ISS	20000	30.0	3		7	0	0	29.94	100000	2000	Scale	0	1.04	0	0.01	0.86	0	0.01	0.042	0	1	1	0	1	18.414	33.245	0	1	18.414	33.245	1.0251	1.0125	1	0.89	0.9487	0.9189	1	0.9537	0.9766	0.9135	0.9148	0.8968	0.044869	0.022921	0.0017607	0.015088999999999998
269	TR1_2_W0001_P0107_T0001_R1_P5_K1_Ch2-Ch1.zen	20151204_SCC1gfpc_Prometa\MitoSys2\LSM\SCC1gfpc_Noc\rnd2\DE_W0001\DE_W0001_P0048\DE_2_W0001_P0048_T0001\TR1_W0001_P0107\TR1_2_W0001_P0107_T0001_R1_P5_K1_Ch2-Ch1.zen	FA/ISS	20000	30.0	3		7	0	0	29.94	100000	2000	Scale	0	1.04	0	0.01	0.86	0	0.01	0.042	0	1	1	0	1	12.831	5.08	0	1	12.831	5.08	1.3375	1.3552	1	0.8392	0.6825	0.7568	1	0.7989	0.8938	1.1458	0.748	0.6594	0.053942	0.016163999999999998	0.031127	0.038446
270	TR1_2_W0001_P0112_T0001_R1_P1_K1_Ch2-Ch1.zen	20151204_SCC1gfpc_Prometa\MitoSys2\LSM\SCC1gfpc_Noc\rnd2\DE_W0001\DE_W0001_P0050\DE_2_W0001_P0050_T0001\TR1_W0001_P0112\TR1_2_W0001_P0112_T0001_R1_P1_K1_Ch2-Ch1.zen	FA/ISS	20000	30.0	3		7	0	0	29.94	100000	2000	Scale	0	1.04	0	0.01	0.86	0	0.01	0.042	0	1	1	0	1	16.799	115.084	0	1	16.799	115.084	1.0217	2.1706	1	0.8798	0.9834	0.9301	1	0.9863	0.9931	0.9	2.1191	0.9237	0.067202	0.031257	0.0018436	0.004706800000000001
271	TR1_2_W0001_P0112_T0001_R1_P2_K1_Ch2-Ch1.zen	20151204_SCC1gfpc_Prometa\MitoSys2\LSM\SCC1gfpc_Noc\rnd2\DE_W0001\DE_W0001_P0050\DE_2_W0001_P0050_T0001\TR1_W0001_P0112\TR1_2_W0001_P0112_T0001_R1_P2_K1_Ch2-Ch1.zen	FA/ISS	20000	30.0	3		7	0	0	29.94	100000	2000	Scale	0	1.04	0	0.01	0.86	0	0.01	0.042	0	1	1	0	1	15.786	149.964	0	1	15.786	149.964	1.1286	1.7228	1	0.8716	0.9881	0.9279999999999999	1	0.9909	0.9955	0.9914	1.6934	0.9238	0.06252200000000001	0.019802	0.0018524999999999998	0.0034
272	TR1_2_W0001_P0112_T0001_R1_P3_K1_Ch2-Ch1.zen	20151204_SCC1gfpc_Prometa\MitoSys2\LSM\SCC1gfpc_Noc\rnd2\DE_W0001\DE_W0001_P0050\DE_2_W0001_P0050_T0001\TR1_W0001_P0112\TR1_2_W0001_P0112_T0001_R1_P3_K1_Ch2-Ch1.zen	FA/ISS	20000	30.0	3		7	0	0	29.94	100000	2000	Scale	0	1.04	0	0.01	0.86	0	0.01	0.042	0	1	1	0	1	13.995999999999999	82.824	0	1	13.995999999999999	82.824	1.0019	4.4316	1	0.8561	0.9731	0.9127	1	0.9814	0.9906	0.8575	4.2872	0.904	0.074076	0.036659	0.0051249	0.007785300000000001
273	TR1_2_W0001_P0112_T0001_R1_P4_K1_Ch2-Ch1.zen	20151204_SCC1gfpc_Prometa\MitoSys2\LSM\SCC1gfpc_Noc\rnd2\DE_W0001\DE_W0001_P0050\DE_2_W0001_P0050_T0001\TR1_W0001_P0112\TR1_2_W0001_P0112_T0001_R1_P4_K1_Ch2-Ch1.zen	FA/ISS	20000	30.0	3		7	0	0	29.94	100000	2000	Scale	0	1.04	0	0.01	0.86	0	0.01	0.042	0	1	1	0	1	15.253	6.805	0	1	15.253	6.805	0.9890000000000001	1.0545	1	0.8684	0.7625	0.8137	1	0.8199	0.9055	0.8581	0.6495	0.7256	0.057164	0.013463999999999999	0.040392000000000004	0.031419
274	TR1_2_W0001_P0112_T0001_R1_P5_K1_Ch2-Ch1.zen	20151204_SCC1gfpc_Prometa\MitoSys2\LSM\SCC1gfpc_Noc\rnd2\DE_W0001\DE_W0001_P0050\DE_2_W0001_P0050_T0001\TR1_W0001_P0112\TR1_2_W0001_P0112_T0001_R1_P5_K1_Ch2-Ch1.zen	FA/ISS	20000	30.0	3		7	0	0	29.94	100000	2000	Scale	0	1.04	0	0.01	0.86	0	0.01	0.042	0	1	1	0	1	14.046	8.792	0	1	14.046	8.792	0.9596	0.975	1	0.8576	0.8137	0.8353	1	0.8699	0.9327	0.82	0.6781	0.773	0.08315399999999999	0.018415	0.0092743	0.018017
275	TR1_2_W0001_P0133_T0001_R1_P1_K1_Ch2-Ch1.zen	20151204_SCC1gfpc_Prometa\MitoSys2\LSM\SCC1gfpc_Noc\rnd2\DE_W0001\DE_W0001_P0051\DE_2_W0001_P0051_T0001\TR1_W0001_P0133\TR1_2_W0001_P0133_T0001_R1_P1_K1_Ch2-Ch1.zen	FA/ISS	20000	30.0	3		7	0	0	29.94	100000	2000	Scale	0	1.04	0	0.01	0.86	0	0.01	0.042	0	1	1	0	1	14.603	74.312	0	1	14.603	74.312	0.8275	3.762	1	0.8619	0.973	0.9157	1	0.9803	0.9901	0.7013	3.6436	0.9065	0.070453	0.030026	0.0091164	0.008796
276	TR1_2_W0001_P0133_T0001_R1_P2_K1_Ch2-Ch1.zen	20151204_SCC1gfpc_Prometa\MitoSys2\LSM\SCC1gfpc_Noc\rnd2\DE_W0001\DE_W0001_P0051\DE_2_W0001_P0051_T0001\TR1_W0001_P0133\TR1_2_W0001_P0133_T0001_R1_P2_K1_Ch2-Ch1.zen	FA/ISS	20000	30.0	3		7	0	0	29.94	100000	2000	Scale	0	1.04	0	0.01	0.86	0	0.01	0.042	0	1	1	0	1	10.071	146.23	0	1	10.071	146.23	1.0843	3.8604	1	0.8023	0.9853	0.889	1	0.9926	0.9963	0.8768	3.7981	0.8856	0.082215	0.047101	0.0020439	0.0042646
277	TR1_2_W0001_P0133_T0001_R1_P3_K1_Ch2-Ch1.zen	20151204_SCC1gfpc_Prometa\MitoSys2\LSM\SCC1gfpc_Noc\rnd2\DE_W0001\DE_W0001_P0051\DE_2_W0001_P0051_T0001\TR1_W0001_P0133\TR1_2_W0001_P0133_T0001_R1_P3_K1_Ch2-Ch1.zen	FA/ISS	20000	30.0	3		7	0	0	29.94	100000	2000	Scale	0	1.04	0	0.01	0.86	0	0.01	0.042	0	1	1	0	1	11.982999999999999	136.724	0	1	11.982999999999999	136.724	0.8624	3.3444	1	0.8335	0.9852	0.9061	1	0.9913	0.9956	0.7074	3.2895	0.9021	0.07875800000000001	0.039755	0.0031462	0.0040794
278	TR1_2_W0001_P0133_T0001_R1_P4_K1_Ch2-Ch1.zen	20151204_SCC1gfpc_Prometa\MitoSys2\LSM\SCC1gfpc_Noc\rnd2\DE_W0001\DE_W0001_P0051\DE_2_W0001_P0051_T0001\TR1_W0001_P0133\TR1_2_W0001_P0133_T0001_R1_P4_K1_Ch2-Ch1.zen	FA/ISS	20000	30.0	3		7	0	0	29.94	100000	2000	Scale	0	1.04	0	0.01	0.86	0	0.01	0.042	0	1	1	0	1	10.673	4.647	0	1	10.673	4.647	0.9790000000000001	0.9484	1	0.8142	0.6619	0.7340000000000001	1	0.8154	0.903	0.795	0.4765	0.6464	0.068758	0.026163	0.016653	0.062232
279	TR1_2_W0001_P0133_T0001_R1_P5_K1_Ch2-Ch1.zen	20151204_SCC1gfpc_Prometa\MitoSys2\LSM\SCC1gfpc_Noc\rnd2\DE_W0001\DE_W0001_P0051\DE_2_W0001_P0051_T0001\TR1_W0001_P0133\TR1_2_W0001_P0133_T0001_R1_P5_K1_Ch2-Ch1.zen	FA/ISS	20000	30.0	3		7	0	0	29.94	100000	2000	Scale	0	1.04	0	0.01	0.86	0	0.01	0.042	0	1	1	0	1	11.315999999999999	3.822	0	1	11.315999999999999	3.822	0.9307	1.0464	1	0.8248	0.5997	0.7032	1	0.7656	0.875	0.7617	0.4574	0.5897	0.07346699999999999	0.016374	0.016747	0.056521
280	TR1_2_W0001_P0129_T0001_R1_P1_K1_Ch2-Ch1.zen	20151204_SCC1gfpc_Prometa\MitoSys2\LSM\SCC1gfpc_Noc\rnd2\DE_W0001\DE_W0001_P0053\DE_2_W0001_P0053_T0001\TR1_W0001_P0129\TR1_2_W0001_P0129_T0001_R1_P1_K1_Ch2-Ch1.zen	FA/ISS	20000	30.0	3		7	0	0	29.94	100000	2000	Scale	0	1.04	0	0.01	0.86	0	0.01	0.042	0	1	1	0	1	19.51	195.775	0	1	19.51	195.775	1.053	1.9332	1	0.8959999999999999	0.9905	0.9421	1	0.991	0.9955	0.9459	1.905	0.9378	0.046854	0.014582	0.0034981	0.0066102
281	TR1_2_W0001_P0129_T0001_R1_P2_K1_Ch2-Ch1.zen	20151204_SCC1gfpc_Prometa\MitoSys2\LSM\SCC1gfpc_Noc\rnd2\DE_W0001\DE_W0001_P0053\DE_2_W0001_P0053_T0001\TR1_W0001_P0129\TR1_2_W0001_P0129_T0001_R1_P2_K1_Ch2-Ch1.zen	FA/ISS	20000	30.0	3		7	0	0	29.94	100000	2000	Scale	0	1.04	0	0.01	0.86	0	0.01	0.042	0	1	1	0	1	21.805	155.219	0	1	21.805	155.219	0.9703	1.2469	1	0.9068	0.9887	0.9469	1	0.988	0.9940000000000001	0.8785	1.2208	0.9412	0.046119	0.014575	0.0011933	0.0020815
282	TR1_2_W0001_P0129_T0001_R1_P3_K1_Ch2-Ch1.zen	20151204_SCC1gfpc_Prometa\MitoSys2\LSM\SCC1gfpc_Noc\rnd2\DE_W0001\DE_W0001_P0053\DE_2_W0001_P0053_T0001\TR1_W0001_P0129\TR1_2_W0001_P0129_T0001_R1_P3_K1_Ch2-Ch1.zen	FA/ISS	20000	30.0	3		7	0	0	29.94	100000	2000	Scale	0	1.04	0	0.01	0.86	0	0.01	0.042	0	1	1	0	1	18.137	134.632	0	1	18.137	134.632	0.7578	6.1913	1	0.8874	0.9818	0.9334	1	0.9832	0.9915	0.6586	6.047000000000001	0.9254	0.05171900000000001	0.028976	0.0040785	0.0054638
283	TR1_2_W0001_P0129_T0001_R1_P4_K1_Ch2-Ch1.zen	20151204_SCC1gfpc_Prometa\MitoSys2\LSM\SCC1gfpc_Noc\rnd2\DE_W0001\DE_W0001_P0053\DE_2_W0001_P0053_T0001\TR1_W0001_P0129\TR1_2_W0001_P0129_T0001_R1_P4_K1_Ch2-Ch1.zen	FA/ISS	20000	30.0	3		7	0	0	29.94	100000	2000	Scale	0	1.04	0	0.01	0.86	0	0.01	0.042	0	1	1	0	1	21.708000000000002	6.5489999999999995	0	1	21.708000000000002	6.5489999999999995	1.0177	1.0348	1	0.9067	0.7535	0.8266	1	0.7393	0.8598	0.9235	0.5533	0.6931	0.03417	0.006640100000000001	0.029863	0.038812
284	TR1_2_W0001_P0129_T0001_R1_P5_K1_Ch2-Ch1.zen	20151204_SCC1gfpc_Prometa\MitoSys2\LSM\SCC1gfpc_Noc\rnd2\DE_W0001\DE_W0001_P0053\DE_2_W0001_P0053_T0001\TR1_W0001_P0129\TR1_2_W0001_P0129_T0001_R1_P5_K1_Ch2-Ch1.zen	FA/ISS	20000	30.0	3		7	0	0	29.94	100000	2000	Scale	0	1.04	0	0.01	0.86	0	0.01	0.042	0	1	1	0	1	18.484	5.27	0	1	18.484	5.27	1.0211	1.0434	1	0.8904	0.6996	0.7892	1	0.7268	0.8525	0.9102	0.5022	0.6501	0.052533	0.013802000000000002	0.052174	0.041426
285	TR1_2_W0001_P0128_T0001_R1_P1_K1_Ch2-Ch1.zen	20151204_SCC1gfpc_Prometa\MitoSys2\LSM\SCC1gfpc_Noc\rnd2\DE_W0001\DE_W0001_P0054\DE_2_W0001_P0054_T0001\TR1_W0001_P0128\TR1_2_W0001_P0128_T0001_R1_P1_K1_Ch2-Ch1.zen	FA/ISS	20000	30.0	3		7	0	0	29.94	100000	2000	Scale	0	1.04	0	0.01	0.86	0	0.01	0.042	0	1	1	0	1	12.815	188.53	0	1	12.815	188.53	1.0264	2.4612	1	0.8426	0.9897	0.9131	1	0.9935	0.9967	0.8659	2.43	0.9101	0.07370800000000001	0.038945	0.00036536	0.0029936
286	TR1_2_W0001_P0128_T0001_R1_P2_K1_Ch2-Ch1.zen	20151204_SCC1gfpc_Prometa\MitoSys2\LSM\SCC1gfpc_Noc\rnd2\DE_W0001\DE_W0001_P0054\DE_2_W0001_P0054_T0001\TR1_W0001_P0128\TR1_2_W0001_P0128_T0001_R1_P2_K1_Ch2-Ch1.zen	FA/ISS	20000	30.0	3		7	0	0	29.94	100000	2000	Scale	0	1.04	0	0.01	0.86	0	0.01	0.042	0	1	1	0	1	14.065	130.063	0	1	14.065	130.063	0.9690000000000001	3.7218	1	0.8565	0.9819	0.917	1	0.9873	0.9936	0.8272	3.6383	0.9111	0.055457000000000006	0.031572	0.0041354	0.005848
287	TR1_2_W0001_P0128_T0001_R1_P3_K1_Ch2-Ch1.zen	20151204_SCC1gfpc_Prometa\MitoSys2\LSM\SCC1gfpc_Noc\rnd2\DE_W0001\DE_W0001_P0054\DE_2_W0001_P0054_T0001\TR1_W0001_P0128\TR1_2_W0001_P0128_T0001_R1_P3_K1_Ch2-Ch1.zen	FA/ISS	20000	30.0	3		7	0	0	29.94	100000	2000	Scale	0	1.04	0	0.01	0.86	0	0.01	0.042	0	1	1	0	1	12.517999999999999	214.045	0	1	12.517999999999999	214.045	1.0451	1.9441	1	0.8402	0.9914	0.9127	1	0.9948	0.9974	0.8812	1.9232	0.9103	0.083356	0.022469	0.0012754	0.0016144000000000002
288	TR1_2_W0001_P0128_T0001_R1_P4_K1_Ch2-Ch1.zen	20151204_SCC1gfpc_Prometa\MitoSys2\LSM\SCC1gfpc_Noc\rnd2\DE_W0001\DE_W0001_P0054\DE_2_W0001_P0054_T0001\TR1_W0001_P0128\TR1_2_W0001_P0128_T0001_R1_P4_K1_Ch2-Ch1.zen	FA/ISS	20000	30.0	3		7	0	0	29.94	100000	2000	Scale	0	1.04	0	0.01	0.86	0	0.01	0.042	0	1	1	0	1	11.965	10.527000000000001	0	1	11.965	10.527000000000001	0.9735	1.1901	1	0.8337	0.8418	0.8377	1	0.9058	0.9517	0.8094	0.9209	0.7936	0.064195	0.013977000000000002	0.01681	0.013753
289	TR1_2_W0001_P0128_T0001_R1_P5_K1_Ch2-Ch1.zen	20151204_SCC1gfpc_Prometa\MitoSys2\LSM\SCC1gfpc_Noc\rnd2\DE_W0001\DE_W0001_P0054\DE_2_W0001_P0054_T0001\TR1_W0001_P0128\TR1_2_W0001_P0128_T0001_R1_P5_K1_Ch2-Ch1.zen	FA/ISS	20000	30.0	3		7	0	0	29.94	100000	2000	Scale	0	1.04	0	0.01	0.86	0	0.01	0.042	0	1	1	0	1	13.498	12.562999999999999	0	1	13.498	12.562999999999999	0.9877	1.0072	1	0.852	0.8685	0.8602	1	0.912	0.955	0.8406	0.7935	0.8186	0.07257899999999999	0.012112999999999999	-0.0020629999999999997	0.013346
290	TR1_2_W0001_P0126_T0001_R1_P1_K1_Ch2-Ch1.zen	20151204_SCC1gfpc_Prometa\MitoSys2\LSM\SCC1gfpc_Noc\rnd2\DE_W0001\DE_W0001_P0055\DE_2_W0001_P0055_T0001\TR1_W0001_P0126\TR1_2_W0001_P0126_T0001_R1_P1_K1_Ch2-Ch1.zen	FA/ISS	20000	30.0	3		7	0	0	29.94	100000	2000	Scale	0	1.04	0	0.01	0.86	0	0.01	0.042	0	1	1	0	1	14.28	225.217	0	1	14.28	225.217	0.9806	2.4733	1	0.8591	0.9918	0.9231	1	0.9942	0.9971	0.8406	2.4484	0.9204	0.078301	0.031432	0.0016794	0.0021918000000000003
291	TR1_2_W0001_P0126_T0001_R1_P2_K1_Ch2-Ch1.zen	20151204_SCC1gfpc_Prometa\MitoSys2\LSM\SCC1gfpc_Noc\rnd2\DE_W0001\DE_W0001_P0055\DE_2_W0001_P0055_T0001\TR1_W0001_P0126\TR1_2_W0001_P0126_T0001_R1_P2_K1_Ch2-Ch1.zen	FA/ISS	20000	30.0	3		7	0	0	29.94	100000	2000	Scale	0	1.04	0	0.01	0.86	0	0.01	0.042	0	1	1	0	1	16.907	252.197	0	1	16.907	252.197	1.0622	2.003	1	0.8802	0.9925	0.9346	1	0.9938	0.9969	0.9383	1.9812	0.9317	0.070565	0.026067	0.00063561	0.0018896000000000002
292	TR1_2_W0001_P0126_T0001_R1_P3_K1_Ch2-Ch1.zen	20151204_SCC1gfpc_Prometa\MitoSys2\LSM\SCC1gfpc_Noc\rnd2\DE_W0001\DE_W0001_P0055\DE_2_W0001_P0055_T0001\TR1_W0001_P0126\TR1_2_W0001_P0126_T0001_R1_P3_K1_Ch2-Ch1.zen	FA/ISS	20000	30.0	3		7	0	0	29.94	100000	2000	Scale	0	1.04	0	0.01	0.86	0	0.01	0.042	0	1	1	0	1	12.448	276.573	0	1	12.448	276.573	0.98	3.7969	1	0.8351	0.9921	0.9101	1	0.9949	0.9975	0.8143	3.7615	0.9078	0.062272	0.043594	0.0018339000000000003	0.0022272
293	TR1_2_W0001_P0126_T0001_R1_P4_K1_Ch2-Ch1.zen	20151204_SCC1gfpc_Prometa\MitoSys2\LSM\SCC1gfpc_Noc\rnd2\DE_W0001\DE_W0001_P0055\DE_2_W0001_P0055_T0001\TR1_W0001_P0126\TR1_2_W0001_P0126_T0001_R1_P4_K1_Ch2-Ch1.zen	FA/ISS	20000	30.0	3		7	0	0	29.94	100000	2000	Scale	0	1.04	0	0.01	0.86	0	0.01	0.042	0	1	1	0	1	17.476	9.639	0	1	17.476	9.639	0.9961	0.9993	1	0.8843	0.8293	0.8564	1	0.8534	0.9238	0.8805	0.6961	0.7847	0.049022	0.013763	0.024516999999999997	0.028449000000000002
294	TR1_2_W0001_P0126_T0001_R1_P5_K1_Ch2-Ch1.zen	20151204_SCC1gfpc_Prometa\MitoSys2\LSM\SCC1gfpc_Noc\rnd2\DE_W0001\DE_W0001_P0055\DE_2_W0001_P0055_T0001\TR1_W0001_P0126\TR1_2_W0001_P0126_T0001_R1_P5_K1_Ch2-Ch1.zen	FA/ISS	20000	30.0	3		7	0	0	29.94	100000	2000	Scale	0	1.04	0	0.01	0.86	0	0.01	0.042	0	1	1	0	1	16.572	11.215	0	1	16.572	11.215	0.9657	0.9979	1	0.8788	0.8526	0.8656	1	0.8794	0.9377	0.8466	0.7415	0.8072	0.069151	0.0079443	0.017037	0.017749
295	TR1_2_W0001_P0124_T0001_R1_P1_K1_Ch2-Ch1.zen	20151204_SCC1gfpc_Prometa\MitoSys2\LSM\SCC1gfpc_Noc\rnd2\DE_W0001\DE_W0001_P0056\DE_2_W0001_P0056_T0001\TR1_W0001_P0124\TR1_2_W0001_P0124_T0001_R1_P1_K1_Ch2-Ch1.zen	FA/ISS	20000	30.0	3		7	0	0	29.94	100000	2000	Scale	0	1.04	0	0.01	0.86	0	0.01	0.042	0	1	1	0	1	23.346999999999998	225.334	0	1	23.346999999999998	225.334	1.1564	3.5118	1	0.9102	0.9902	0.9493	1	0.9892	0.9946	1.0578	3.4553	0.9441	0.026128	0.021041999999999998	0.0039708	0.0046836000000000004
296	TR1_2_W0001_P0124_T0001_R1_P2_K1_Ch2-Ch1.zen	20151204_SCC1gfpc_Prometa\MitoSys2\LSM\SCC1gfpc_Noc\rnd2\DE_W0001\DE_W0001_P0056\DE_2_W0001_P0056_T0001\TR1_W0001_P0124\TR1_2_W0001_P0124_T0001_R1_P2_K1_Ch2-Ch1.zen	FA/ISS	20000	30.0	3		7	0	0	29.94	100000	2000	Scale	0	1.04	0	0.01	0.86	0	0.01	0.042	0	1	1	0	1	20.305999999999997	145.97899999999998	0	1	20.305999999999997	145.97899999999998	1.4112	3.3821	1	0.8964	0.9857	0.94	1	0.9868	0.9934	1.2832	3.3135	0.9337	0.038194	0.027852	0.0022554000000000003	0.0042875
297	TR1_2_W0001_P0124_T0001_R1_P3_K1_Ch2-Ch1.zen	20151204_SCC1gfpc_Prometa\MitoSys2\LSM\SCC1gfpc_Noc\rnd2\DE_W0001\DE_W0001_P0056\DE_2_W0001_P0056_T0001\TR1_W0001_P0124\TR1_2_W0001_P0124_T0001_R1_P3_K1_Ch2-Ch1.zen	FA/ISS	20000	30.0	3		7	0	0	29.94	100000	2000	Scale	0	1.04	0	0.01	0.86	0	0.01	0.042	0	1	1	0	1	26.462	187.86599999999999	0	1	26.462	187.86599999999999	1.1105	0.8475	1	0.9224	0.9907	0.9559	1	0.9879	0.9939	1.0283	0.8270000000000001	0.9501	0.042317	0.0062232	0.0086234	0.0075028000000000004
298	TR1_2_W0001_P0124_T0001_R1_P4_K1_Ch2-Ch1.zen	20151204_SCC1gfpc_Prometa\MitoSys2\LSM\SCC1gfpc_Noc\rnd2\DE_W0001\DE_W0001_P0056\DE_2_W0001_P0056_T0001\TR1_W0001_P0124\TR1_2_W0001_P0124_T0001_R1_P4_K1_Ch2-Ch1.zen	FA/ISS	20000	30.000999999999998	3		7	0	0	29.94	100000	2000	Scale	0	1.04	0	0.01	0.86	0	0.01	0.042	0	1	1	0	1	0.905	0.898	0	1	0.905	0.898	1.1067	1.0833	1	0.0262	0.0023	-0.005	1	0.9172	0.9577	0.0076	-0.0003	0.0016	-0.080177	0.17075	0.078847	0.24079
299	TR1_2_W0001_P0124_T0001_R1_P5_K1_Ch2-Ch1.zen	20151204_SCC1gfpc_Prometa\MitoSys2\LSM\SCC1gfpc_Noc\rnd2\DE_W0001\DE_W0001_P0056\DE_2_W0001_P0056_T0001\TR1_W0001_P0124\TR1_2_W0001_P0124_T0001_R1_P5_K1_Ch2-Ch1.zen	FA/ISS	20000	30.0	3		7	0	0	29.94	100000	2000	Scale	0	1.04	0	0.01	0.86	0	0.01	0.042	0	1	1	0	1	23.403000000000002	8.405	0	1	23.403000000000002	8.405	1.1352	1.0423	1	0.9121	0.8056	0.8572	1	0.7808	0.8836	1.0406	0.6313	0.746	0.056496000000000005	0.010987	0.022355	0.026166000000000002
300	TR1_2_W0001_P0118_T0001_R1_P1_K1_Ch2-Ch1.zen	20151204_SCC1gfpc_Prometa\MitoSys2\LSM\SCC1gfpc_Noc\rnd2\DE_W0001\DE_W0001_P0059\DE_2_W0001_P0059_T0001\TR1_W0001_P0118\TR1_2_W0001_P0118_T0001_R1_P1_K1_Ch2-Ch1.zen	FA/ISS	20000	30.0	3		7	0	0	29.94	100000	2000	Scale	0	1.04	0	0.01	0.86	0	0.01	0.042	0	1	1	0	1	15.024000000000001	141.84799999999998	0	1	15.024000000000001	141.84799999999998	0.8968	4.092	1	0.8654	0.985	0.9232	1	0.9889	0.9944	0.769	4.0187	0.9179999999999999	0.036844999999999996	0.029996	0.003964	0.0051245
301	TR1_2_W0001_P0118_T0001_R1_P2_K1_Ch2-Ch1.zen	20151204_SCC1gfpc_Prometa\MitoSys2\LSM\SCC1gfpc_Noc\rnd2\DE_W0001\DE_W0001_P0059\DE_2_W0001_P0059_T0001\TR1_W0001_P0118\TR1_2_W0001_P0118_T0001_R1_P2_K1_Ch2-Ch1.zen	FA/ISS	20000	30.0	3		7	0	0	29.94	100000	2000	Scale	0	1.04	0	0.01	0.86	0	0.01	0.042	0	1	1	0	1	18.154	167.801	0	1	18.154	167.801	1.0112	1.9579	1	0.8882	0.9894	0.9374	1	0.9906	0.9953	0.8984	1.9278	0.9329999999999999	0.053591	0.026667000000000003	0.002136	0.0038256
302	TR1_2_W0001_P0118_T0001_R1_P3_K1_Ch2-Ch1.zen	20151204_SCC1gfpc_Prometa\MitoSys2\LSM\SCC1gfpc_Noc\rnd2\DE_W0001\DE_W0001_P0059\DE_2_W0001_P0059_T0001\TR1_W0001_P0118\TR1_2_W0001_P0118_T0001_R1_P3_K1_Ch2-Ch1.zen	FA/ISS	20000	30.0	3		7	0	0	29.94	100000	2000	Scale	0	1.04	0	0.01	0.86	0	0.01	0.042	0	1	1	0	1	18.517	98.876	0	1	18.517	98.876	1.0011	3.2709	1	0.8898	0.9767	0.9322	1	0.9785	0.9892	0.8903	3.1583	0.922	0.052105	0.024724	0.009350200000000001	0.010029999999999999
303	TR1_2_W0001_P0118_T0001_R1_P4_K1_Ch2-Ch1.zen	20151204_SCC1gfpc_Prometa\MitoSys2\LSM\SCC1gfpc_Noc\rnd2\DE_W0001\DE_W0001_P0059\DE_2_W0001_P0059_T0001\TR1_W0001_P0118\TR1_2_W0001_P0118_T0001_R1_P4_K1_Ch2-Ch1.zen	FA/ISS	20000	30.0	3		7	0	0	29.94	100000	2000	Scale	0	1.04	0	0.01	0.86	0	0.01	0.042	0	1	1	0	1	14.741	7.48	0	1	14.741	7.48	1.0139	1.0003	1	0.8637	0.7836	0.8227	1	0.8416	0.9174	0.8765	0.6435	0.7459	0.06698899999999999	0.018281	0.046692000000000004	0.030374
304	TR1_2_W0001_P0118_T0001_R1_P5_K1_Ch2-Ch1.zen	20151204_SCC1gfpc_Prometa\MitoSys2\LSM\SCC1gfpc_Noc\rnd2\DE_W0001\DE_W0001_P0059\DE_2_W0001_P0059_T0001\TR1_W0001_P0118\TR1_2_W0001_P0118_T0001_R1_P5_K1_Ch2-Ch1.zen	FA/ISS	20000	30.0	3		7	0	0	29.94	100000	2000	Scale	0	1.04	0	0.01	0.86	0	0.01	0.042	0	1	1	0	1	15.298	7.287999999999999	0	1	15.298	7.287999999999999	1.1245	1.0639	1	0.867	0.7767	0.8206	1	0.8323	0.9123	0.9827	0.672	0.7389	0.055722	0.007626899999999999	0.029698000000000002	0.016634
305	TR1_2_W0001_P0115_T0001_R1_P1_K1_Ch2-Ch1.zen	20151204_SCC1gfpc_Prometa\MitoSys2\LSM\SCC1gfpc_Noc\rnd2\DE_W0001\DE_W0001_P0060\DE_2_W0001_P0060_T0001\TR1_W0001_P0115\TR1_2_W0001_P0115_T0001_R1_P1_K1_Ch2-Ch1.zen	FA/ISS	20000	30.0	3		7	0	0	29.94	100000	2000	Scale	0	1.04	0	0.01	0.86	0	0.01	0.042	0	1	1	0	1	18.437	131.97799999999998	0	1	18.437	131.97799999999998	0.9632	2.1011	1	0.8903	0.986	0.9369	1	0.9874	0.9937	0.8554	2.0591	0.9309	0.052049	0.017807	0.004607	0.0050327
306	TR1_2_W0001_P0115_T0001_R1_P2_K1_Ch2-Ch1.zen	20151204_SCC1gfpc_Prometa\MitoSys2\LSM\SCC1gfpc_Noc\rnd2\DE_W0001\DE_W0001_P0060\DE_2_W0001_P0060_T0001\TR1_W0001_P0115\TR1_2_W0001_P0115_T0001_R1_P2_K1_Ch2-Ch1.zen	FA/ISS	20000	30.0	3		7	0	0	29.94	100000	2000	Scale	0	1.04	0	0.01	0.86	0	0.01	0.042	0	1	1	0	1	20.043	131.936	0	1	20.043	131.936	0.9890000000000001	3.062	1	0.8981	0.9843	0.9402	1	0.9843	0.9921	0.8872	2.9925	0.9327	0.052336	0.024954	0.0038631	0.0051097
307	TR1_2_W0001_P0115_T0001_R1_P3_K1_Ch2-Ch1.zen	20151204_SCC1gfpc_Prometa\MitoSys2\LSM\SCC1gfpc_Noc\rnd2\DE_W0001\DE_W0001_P0060\DE_2_W0001_P0060_T0001\TR1_W0001_P0115\TR1_2_W0001_P0115_T0001_R1_P3_K1_Ch2-Ch1.zen	FA/ISS	20000	30.0	3		7	0	0	29.94	100000	2000	Scale	0	1.04	0	0.01	0.86	0	0.01	0.042	0	1	1	0	1	18.177	105.56700000000001	0	1	18.177	105.56700000000001	1.0781	4.8719	1	0.8883	0.9762	0.9312	1	0.9788	0.9893	0.9616	4.711	0.9211	0.056117999999999994	0.026181	0.011339	0.008443899999999999
308	TR1_2_W0001_P0115_T0001_R1_P4_K1_Ch2-Ch1.zen	20151204_SCC1gfpc_Prometa\MitoSys2\LSM\SCC1gfpc_Noc\rnd2\DE_W0001\DE_W0001_P0060\DE_2_W0001_P0060_T0001\TR1_W0001_P0115\TR1_2_W0001_P0115_T0001_R1_P4_K1_Ch2-Ch1.zen	FA/ISS	20000	30.0	3		7	0	0	29.94	100000	2000	Scale	0	1.04	0	0.01	0.86	0	0.01	0.042	0	1	1	0	1	17.908	10.522	0	1	17.908	10.522	1.0157	0.9198	1	0.8869	0.8428	0.8646	1	0.8619	0.9284	0.9015	0.6469	0.7971	0.048288	0.020248	0.019859	0.024165
309	TR1_2_W0001_P0115_T0001_R1_P5_K1_Ch2-Ch1.zen	20151204_SCC1gfpc_Prometa\MitoSys2\LSM\SCC1gfpc_Noc\rnd2\DE_W0001\DE_W0001_P0060\DE_2_W0001_P0060_T0001\TR1_W0001_P0115\TR1_2_W0001_P0115_T0001_R1_P5_K1_Ch2-Ch1.zen	FA/ISS	20000	30.0	3		7	0	0	29.94	100000	2000	Scale	0	1.04	0	0.01	0.86	0	0.01	0.042	0	1	1	0	1	17.541	5.992000000000001	0	1	17.541	5.992000000000001	1.0087	1.0964	1	0.8851	0.7321	0.805	1	0.7675	0.8759999999999999	0.8933	0.6049	0.6884	0.044045999999999995	0.008926799999999999	0.028566	0.028582999999999997
310	TR1_2_W0001_P0135_T0001_R1_P1_K1_Ch2-Ch1.zen	20151204_SCC1gfpc_Prometa\MitoSys2\LSM\SCC1gfpc_Noc\rnd2\DE_W0001\DE_W0001_P0061\DE_2_W0001_P0061_T0001\TR1_W0001_P0135\TR1_2_W0001_P0135_T0001_R1_P1_K1_Ch2-Ch1.zen	FA/ISS	20000	30.0	3		7	0	0	29.94	100000	2000	Scale	0	1.04	0	0.01	0.86	0	0.01	0.042	0	1	1	0	1	15.319	78.518	0	1	15.319	78.518	0.9313	2.9814	1	0.8690000000000001	0.9744	0.9202	1	0.9808	0.9903	0.8049	2.8859	0.9112	0.05889	0.017135	0.0052151	0.007070100000000001
311	TR1_2_W0001_P0135_T0001_R1_P2_K1_Ch2-Ch1.zen	20151204_SCC1gfpc_Prometa\MitoSys2\LSM\SCC1gfpc_Noc\rnd2\DE_W0001\DE_W0001_P0061\DE_2_W0001_P0061_T0001\TR1_W0001_P0135\TR1_2_W0001_P0135_T0001_R1_P2_K1_Ch2-Ch1.zen	FA/ISS	20000	30.0	3		7	0	0	29.94	100000	2000	Scale	0	1.04	0	0.01	0.86	0	0.01	0.042	0	1	1	0	1	14.764000000000001	148.304	0	1	14.764000000000001	148.304	1.0023	2.7374	1	0.8634	0.9869	0.9231	1	0.9904	0.9952	0.8652	2.6919	0.9186	0.069509	0.032626999999999996	0.0033332	0.004266
312	TR1_2_W0001_P0135_T0001_R1_P3_K1_Ch2-Ch1.zen	20151204_SCC1gfpc_Prometa\MitoSys2\LSM\SCC1gfpc_Noc\rnd2\DE_W0001\DE_W0001_P0061\DE_2_W0001_P0061_T0001\TR1_W0001_P0135\TR1_2_W0001_P0135_T0001_R1_P3_K1_Ch2-Ch1.zen	FA/ISS	20000	30.0	3		7	0	0	29.94	100000	2000	Scale	0	1.04	0	0.01	0.86	0	0.01	0.042	0	1	1	0	1	14.017000000000001	171.34799999999998	0	1	14.017000000000001	171.34799999999998	1.0173	1.4286	1	0.8566	0.9896	0.9207	1	0.9929	0.9964	0.8721	1.4069999999999998	0.9174	0.073157	0.033006	0.0025445999999999997	0.0029421
313	TR1_2_W0001_P0135_T0001_R1_P4_K1_Ch2-Ch1.zen	20151204_SCC1gfpc_Prometa\MitoSys2\LSM\SCC1gfpc_Noc\rnd2\DE_W0001\DE_W0001_P0061\DE_2_W0001_P0061_T0001\TR1_W0001_P0135\TR1_2_W0001_P0135_T0001_R1_P4_K1_Ch2-Ch1.zen	FA/ISS	20000	30.0	3		7	0	0	29.94	100000	2000	Scale	0	1.04	0	0.01	0.86	0	0.01	0.042	0	1	1	0	1	9.73	8.64	0	1	9.73	8.64	1.0209	0.758	1	0.7974	0.8084	0.8027	1	0.9059999999999999	0.9518	0.8159	0.5144	0.7596	0.058089	0.022732	0.021602	0.030327
314	TR1_2_W0001_P0135_T0001_R1_P5_K1_Ch2-Ch1.zen	20151204_SCC1gfpc_Prometa\MitoSys2\LSM\SCC1gfpc_Noc\rnd2\DE_W0001\DE_W0001_P0061\DE_2_W0001_P0061_T0001\TR1_W0001_P0135\TR1_2_W0001_P0135_T0001_R1_P5_K1_Ch2-Ch1.zen	FA/ISS	20000	30.0	3		7	0	0	29.94	100000	2000	Scale	0	1.04	0	0.01	0.86	0	0.01	0.042	0	1	1	0	1	10.554	3.304	0	1	10.554	3.304	0.9676	1.1057	1	0.8128	0.5432	0.6644	1	0.7468	0.8642	0.7835	0.4273	0.542	0.06932100000000001	0.014616	0.07002799999999999	0.041687
315	TR1_2_W0001_P0137_T0001_R1_P1_K1_Ch2-Ch1.zen	20151204_SCC1gfpc_Prometa\MitoSys2\LSM\SCC1gfpc_Noc\rnd2\DE_W0001\DE_W0001_P0062\DE_2_W0001_P0062_T0001\TR1_W0001_P0137\TR1_2_W0001_P0137_T0001_R1_P1_K1_Ch2-Ch1.zen	FA/ISS	20000	30.0	3		7	0	0	29.94	100000	2000	Scale	0	1.04	0	0.01	0.86	0	0.01	0.042	0	1	1	0	1	16.689	510.014	0	1	16.689	510.014	1.0098	2.4109	1	0.8783	0.9957	0.9351	1	0.9964	0.9982	0.8868	2.3952	0.9334	0.05086	0.026001	0.011519	0.022336
316	TR1_2_W0001_P0137_T0001_R1_P2_K1_Ch2-Ch1.zen	20151204_SCC1gfpc_Prometa\MitoSys2\LSM\SCC1gfpc_Noc\rnd2\DE_W0001\DE_W0001_P0062\DE_2_W0001_P0062_T0001\TR1_W0001_P0137\TR1_2_W0001_P0137_T0001_R1_P2_K1_Ch2-Ch1.zen	FA/ISS	20000	30.0	3		7	0	0	29.94	100000	2000	Scale	0	1.04	0	0.01	0.86	0	0.01	0.042	0	1	1	0	1	14.549000000000001	182.13	0	1	14.549000000000001	182.13	1.0063	1.3821	1	0.8607	0.9896	0.9229	1	0.9926	0.9963	0.8657	1.3598	0.9194	0.040426	0.036835	0.0043233	0.0037878
317	TR1_2_W0001_P0137_T0001_R1_P3_K1_Ch2-Ch1.zen	20151204_SCC1gfpc_Prometa\MitoSys2\LSM\SCC1gfpc_Noc\rnd2\DE_W0001\DE_W0001_P0062\DE_2_W0001_P0062_T0001\TR1_W0001_P0137\TR1_2_W0001_P0137_T0001_R1_P3_K1_Ch2-Ch1.zen	FA/ISS	20000	30.0	3		7	0	0	29.94	100000	2000	Scale	0	1.04	0	0.01	0.86	0	0.01	0.042	0	1	1	0	1	11.883	725.132	0	1	11.883	725.132	1.1208	2.1607	1	0.8293	0.9972	0.9093	1	0.9983	0.9991	0.9374	2.1521	0.9085	0.027618	0.043124	0.007403699999999999	0.0068124
318	TR1_2_W0001_P0137_T0001_R1_P4_K1_Ch2-Ch1.zen	20151204_SCC1gfpc_Prometa\MitoSys2\LSM\SCC1gfpc_Noc\rnd2\DE_W0001\DE_W0001_P0062\DE_2_W0001_P0062_T0001\TR1_W0001_P0137\TR1_2_W0001_P0137_T0001_R1_P4_K1_Ch2-Ch1.zen	FA/ISS	20000	30.0	3		7	0	0	29.94	100000	2000	Scale	0	1.04	0	0.01	0.86	0	0.01	0.042	0	1	1	0	1	15.110999999999999	53.56	0	1	15.110999999999999	53.56	1.0423	0.7232	1	0.8661	0.9648	0.9141	1	0.9737	0.9868	0.905	0.6686	0.9017	0.052184	0.029874	0.01202	0.012901
319	TR1_2_W0001_P0137_T0001_R1_P5_K1_Ch2-Ch1.zen	20151204_SCC1gfpc_Prometa\MitoSys2\LSM\SCC1gfpc_Noc\rnd2\DE_W0001\DE_W0001_P0062\DE_2_W0001_P0062_T0001\TR1_W0001_P0137\TR1_2_W0001_P0137_T0001_R1_P5_K1_Ch2-Ch1.zen	FA/ISS	20000	30.0	3		7	0	0	29.94	100000	2000	Scale	0	1.04	0	0.01	0.86	0	0.01	0.042	0	1	1	0	1	13.967	13.702	0	1	13.967	13.702	1.0674	0.6826	1	0.8564	0.8715	0.8637	1	0.9102	0.9539	0.9185	0.4992	0.821	0.043217	0.013668000000000001	0.007821600000000001	0.013175
320	TR1_2_W0001_P0139_T0001_R1_P1_K1_Ch2-Ch1.zen	20151204_SCC1gfpc_Prometa\MitoSys2\LSM\SCC1gfpc_Noc\rnd2\DE_W0001\DE_W0001_P0063\DE_2_W0001_P0063_T0001\TR1_W0001_P0139\TR1_2_W0001_P0139_T0001_R1_P1_K1_Ch2-Ch1.zen	FA/ISS	20000	30.0	3		7	0	0	29.94	100000	2000	Scale	0	1.04	0	0.01	0.86	0	0.01	0.042	0	1	1	0	1	11.992	220.585	0	1	11.992	220.585	1.1411	2.4993	1	0.8286	0.9905	0.9058	1	0.9941	0.997	0.9540000000000001	2.4677	0.9031	0.038827999999999994	0.039998	0.0043117	0.004051300000000001
321	TR1_2_W0001_P0139_T0001_R1_P2_K1_Ch2-Ch1.zen	20151204_SCC1gfpc_Prometa\MitoSys2\LSM\SCC1gfpc_Noc\rnd2\DE_W0001\DE_W0001_P0063\DE_2_W0001_P0063_T0001\TR1_W0001_P0139\TR1_2_W0001_P0139_T0001_R1_P2_K1_Ch2-Ch1.zen	FA/ISS	20000	30.0	3		7	0	0	29.94	100000	2000	Scale	0	1.04	0	0.01	0.86	0	0.01	0.042	0	1	1	0	1	15.824000000000002	119.061	0	1	15.824000000000002	119.061	1.0494	1.8946	1	0.8704	0.9832	0.925	1	0.9866	0.9933	0.9152	1.8471	0.9187	0.047868	0.029911	0.007248100000000001	0.0056273
322	TR1_2_W0001_P0139_T0001_R1_P3_K1_Ch2-Ch1.zen	20151204_SCC1gfpc_Prometa\MitoSys2\LSM\SCC1gfpc_Noc\rnd2\DE_W0001\DE_W0001_P0063\DE_2_W0001_P0063_T0001\TR1_W0001_P0139\TR1_2_W0001_P0139_T0001_R1_P3_K1_Ch2-Ch1.zen	FA/ISS	20000	30.0	3		7	0	0	29.94	100000	2000	Scale	0	1.04	0	0.01	0.86	0	0.01	0.042	0	1	1	0	1	15.450999999999999	207.312	0	1	15.450999999999999	207.312	0.9536	2.1863	1	0.8689	0.991	0.9279	1	0.9931	0.9966	0.8252	2.1599	0.9247	0.07778099999999999	0.037269	0.0014091	0.0025410999999999997
323	TR1_2_W0001_P0139_T0001_R1_P4_K1_Ch2-Ch1.zen	20151204_SCC1gfpc_Prometa\MitoSys2\LSM\SCC1gfpc_Noc\rnd2\DE_W0001\DE_W0001_P0063\DE_2_W0001_P0063_T0001\TR1_W0001_P0139\TR1_2_W0001_P0139_T0001_R1_P4_K1_Ch2-Ch1.zen	FA/ISS	20000	30.0	3		7	0	0	29.94	100000	2000	Scale	0	1.04	0	0.01	0.86	0	0.01	0.042	0	1	1	0	1	13.959000000000001	3.1069999999999998	0	1	13.959000000000001	3.1069999999999998	1.0897	1.015	1	0.8565	0.5224	0.6689	1	0.6575	0.8108	0.9394	0.2835	0.4938	0.072535	0.015466999999999998	0.095441	0.067548
324	TR1_2_W0001_P0139_T0001_R1_P5_K1_Ch2-Ch1.zen	20151204_SCC1gfpc_Prometa\MitoSys2\LSM\SCC1gfpc_Noc\rnd2\DE_W0001\DE_W0001_P0063\DE_2_W0001_P0063_T0001\TR1_W0001_P0139\TR1_2_W0001_P0139_T0001_R1_P5_K1_Ch2-Ch1.zen	FA/ISS	20000	30.0	3		7	0	0	29.94	100000	2000	Scale	0	1.04	0	0.01	0.86	0	0.01	0.042	0	1	1	0	1	16.765	3.4219999999999997	0	1	16.765	3.4219999999999997	0.8784	1.045	1	0.8799	0.5605	0.7023	1	0.6296	0.7934	0.7657	0.332	0.5084	0.05219	0.01662	0.053778999999999993	0.076017
325	TR1_2_W0001_P0142_T0001_R1_P1_K1_Ch2-Ch1.zen	20151204_SCC1gfpc_Prometa\MitoSys2\LSM\SCC1gfpc_Noc\rnd2\DE_W0001\DE_W0001_P0064\DE_2_W0001_P0064_T0001\TR1_W0001_P0142\TR1_2_W0001_P0142_T0001_R1_P1_K1_Ch2-Ch1.zen	FA/ISS	20000	30.0	3		7	0	0	29.94	100000	2000	Scale	0	1.04	0	0.01	0.86	0	0.01	0.042	0	1	1	0	1	19.201	178.395	0	1	19.201	178.395	0.9846	1.3583	1	0.8939	0.9901	0.9408	1	0.9907	0.9954	0.8789	1.3356	0.9364	0.051598000000000005	0.02559	0.0021009	0.0032790999999999996
326	TR1_2_W0001_P0142_T0001_R1_P2_K1_Ch2-Ch1.zen	20151204_SCC1gfpc_Prometa\MitoSys2\LSM\SCC1gfpc_Noc\rnd2\DE_W0001\DE_W0001_P0064\DE_2_W0001_P0064_T0001\TR1_W0001_P0142\TR1_2_W0001_P0142_T0001_R1_P2_K1_Ch2-Ch1.zen	FA/ISS	20000	30.0	3		7	0	0	29.94	100000	2000	Scale	0	1.04	0	0.01	0.86	0	0.01	0.042	0	1	1	0	1	12.307	312.969	0	1	12.307	312.969	1.278	1.8707	1	0.8359	0.9942	0.9116	1	0.9966	0.9983	1.0887	1.8566	0.91	0.032872000000000005	0.038031	0.0021918000000000003	0.0026937
327	TR1_2_W0001_P0142_T0001_R1_P3_K1_Ch2-Ch1.zen	20151204_SCC1gfpc_Prometa\MitoSys2\LSM\SCC1gfpc_Noc\rnd2\DE_W0001\DE_W0001_P0064\DE_2_W0001_P0064_T0001\TR1_W0001_P0142\TR1_2_W0001_P0142_T0001_R1_P3_K1_Ch2-Ch1.zen	FA/ISS	20000	30.0	3		7	0	0	29.94	100000	2000	Scale	0	1.04	0	0.01	0.86	0	0.01	0.042	0	1	1	0	1	20.208	11.285	0	1	20.208	11.285	0.9544	1.1852	1	0.8992	0.8527	0.8756	1	0.8547	0.9245	0.8557	0.8785	0.804	0.059302999999999995	0.017612	0.024566	0.022989
328	TR1_2_W0001_P0142_T0001_R1_P4_K1_Ch2-Ch1.zen	20151204_SCC1gfpc_Prometa\MitoSys2\LSM\SCC1gfpc_Noc\rnd2\DE_W0001\DE_W0001_P0064\DE_2_W0001_P0064_T0001\TR1_W0001_P0142\TR1_2_W0001_P0142_T0001_R1_P4_K1_Ch2-Ch1.zen	FA/ISS	20000	30.0	3		7	0	0	29.94	100000	2000	Scale	0	1.04	0	0.01	0.86	0	0.01	0.042	0	1	1	0	1	11.864	6.2170000000000005	0	1	11.864	6.2170000000000005	1.2154	1.1009	1	0.8227	0.7364	0.7784	1	0.8495	0.9217	1.0143	0.6728	0.7072	0.08810599999999999	0.019184	0.047526	0.030654
329	TR1_2_W0001_P0142_T0001_R1_P5_K1_Ch2-Ch1.zen	20151204_SCC1gfpc_Prometa\MitoSys2\LSM\SCC1gfpc_Noc\rnd2\DE_W0001\DE_W0001_P0064\DE_2_W0001_P0064_T0001\TR1_W0001_P0142\TR1_2_W0001_P0142_T0001_R1_P5_K1_Ch2-Ch1.zen	FA/ISS	20000	30.0	3		7	0	0	29.94	100000	2000	Scale	0	1.04	0	0.01	0.86	0	0.01	0.042	0	1	1	0	1	17.857	14.415	0	1	17.857	14.415	0.9955	1.1213	1	0.8871	0.8835	0.8853	1	0.8978	0.9475	0.8827	0.8949	0.8359	0.043937000000000004	0.013486000000000001	0.013285	0.011558
330	TR1_2_W0001_P0144_T0001_R1_P1_K1_Ch2-Ch1.zen	20151204_SCC1gfpc_Prometa\MitoSys2\LSM\SCC1gfpc_Noc\rnd2\DE_W0001\DE_W0001_P0065\DE_2_W0001_P0065_T0001\TR1_W0001_P0144\TR1_2_W0001_P0144_T0001_R1_P1_K1_Ch2-Ch1.zen	FA/ISS	20000	30.0	3		7	0	0	29.94	100000	2000	Scale	0	1.04	0	0.01	0.86	0	0.01	0.042	0	1	1	0	1	13.619000000000002	227.842	0	1	13.619000000000002	227.842	0.7659999999999999	3.0193	1	0.8523	0.9914	0.9192	1	0.9942	0.9971	0.6359	2.9893	0.9165	0.055232	0.035533999999999996	0.00074716	0.0024003
331	TR1_2_W0001_P0144_T0001_R1_P2_K1_Ch2-Ch1.zen	20151204_SCC1gfpc_Prometa\MitoSys2\LSM\SCC1gfpc_Noc\rnd2\DE_W0001\DE_W0001_P0065\DE_2_W0001_P0065_T0001\TR1_W0001_P0144\TR1_2_W0001_P0144_T0001_R1_P2_K1_Ch2-Ch1.zen	FA/ISS	20000	30.0	3		7	0	0	29.94	100000	2000	Scale	0	1.04	0	0.01	0.86	0	0.01	0.042	0	1	1	0	1	8.842	322.2	0	1	8.842	322.2	1.2679	1.8489	1	0.7749	0.9942	0.8776	1	0.9975	0.9988	1.0084	1.8363	0.8765	0.047133999999999995	0.050358	0.0015843	0.0019416000000000001
332	TR1_2_W0001_P0144_T0001_R1_P3_K1_Ch2-Ch1.zen	20151204_SCC1gfpc_Prometa\MitoSys2\LSM\SCC1gfpc_Noc\rnd2\DE_W0001\DE_W0001_P0065\DE_2_W0001_P0065_T0001\TR1_W0001_P0144\TR1_2_W0001_P0144_T0001_R1_P3_K1_Ch2-Ch1.zen	FA/ISS	20000	30.0	3		7	0	0	29.94	100000	2000	Scale	0	1.04	0	0.01	0.86	0	0.01	0.042	0	1	1	0	1	11.927999999999999	82.838	0	1	11.927999999999999	82.838	0.9844	1.73	1	0.8323	0.972	0.8994	1	0.9839	0.9919	0.8175	1.6633	0.892	0.077535	0.043035000000000004	0.012762	0.012218000000000001
333	TR1_2_W0001_P0144_T0001_R1_P4_K1_Ch2-Ch1.zen	20151204_SCC1gfpc_Prometa\MitoSys2\LSM\SCC1gfpc_Noc\rnd2\DE_W0001\DE_W0001_P0065\DE_2_W0001_P0065_T0001\TR1_W0001_P0144\TR1_2_W0001_P0144_T0001_R1_P4_K1_Ch2-Ch1.zen	FA/ISS	20000	30.0	3		7	0	0	29.94	100000	2000	Scale	0	1.04	0	0.01	0.86	0	0.01	0.042	0	1	1	0	1	11.325	4.218	0	1	11.325	4.218	1.0123	1.1893	1	0.8243	0.632	0.7217	1	0.7862	0.8866	0.8352	0.5918	0.6188	0.037252	0.018997	0.023625	0.0514
334	TR1_2_W0001_P0144_T0001_R1_P5_K1_Ch2-Ch1.zen	20151204_SCC1gfpc_Prometa\MitoSys2\LSM\SCC1gfpc_Noc\rnd2\DE_W0001\DE_W0001_P0065\DE_2_W0001_P0065_T0001\TR1_W0001_P0144\TR1_2_W0001_P0144_T0001_R1_P5_K1_Ch2-Ch1.zen	FA/ISS	20000	30.0	3		7	0	0	29.94	100000	2000	Scale	0	1.04	0	0.01	0.86	0	0.01	0.042	0	1	1	0	1	13.094000000000001	3.556	0	1	13.094000000000001	3.556	0.9476	0.9788	1	0.8474	0.5744	0.6976	1	0.7138	0.8448	0.7989	0.3554	0.5548	0.06642	0.02111	0.04857	0.035758
335	TR1_2_W0001_P0145_T0001_R1_P1_K1_Ch2-Ch1.zen	20151204_SCC1gfpc_Prometa\MitoSys2\LSM\SCC1gfpc_Noc\rnd2\DE_W0001\DE_W0001_P0066\DE_2_W0001_P0066_T0001\TR1_W0001_P0145\TR1_2_W0001_P0145_T0001_R1_P1_K1_Ch2-Ch1.zen	FA/ISS	20000	30.0	3		7	0	0	29.94	100000	2000	Scale	0	1.04	0	0.01	0.86	0	0.01	0.042	0	1	1	0	1	13.812999999999999	334.45	0	1	13.812999999999999	334.45	1.2319	1.8619	1	0.8533	0.9945	0.9212	1	0.9964	0.9982	1.0663	1.848	0.9195	0.030593000000000002	0.035364	0.0036241	0.0028872
336	TR1_2_W0001_P0145_T0001_R1_P2_K1_Ch2-Ch1.zen	20151204_SCC1gfpc_Prometa\MitoSys2\LSM\SCC1gfpc_Noc\rnd2\DE_W0001\DE_W0001_P0066\DE_2_W0001_P0066_T0001\TR1_W0001_P0145\TR1_2_W0001_P0145_T0001_R1_P2_K1_Ch2-Ch1.zen	FA/ISS	20000	30.0	3		7	0	0	29.94	100000	2000	Scale	0	1.04	0	0.01	0.86	0	0.01	0.042	0	1	1	0	1	18.215999999999998	252.398	0	1	18.215999999999998	252.398	0.9129	3.3724	1	0.8884	0.9917	0.9386	1	0.9925	0.9962	0.8059	3.3335	0.935	0.053860000000000005	0.027975	0.0018030000000000001	0.0025876
337	TR1_2_W0001_P0145_T0001_R1_P3_K1_Ch2-Ch1.zen	20151204_SCC1gfpc_Prometa\MitoSys2\LSM\SCC1gfpc_Noc\rnd2\DE_W0001\DE_W0001_P0066\DE_2_W0001_P0066_T0001\TR1_W0001_P0145\TR1_2_W0001_P0145_T0001_R1_P3_K1_Ch2-Ch1.zen	FA/ISS	20000	30.0	3		7	0	0	29.94	100000	2000	Scale	0	1.04	0	0.01	0.86	0	0.01	0.042	0	1	1	0	1	18.239	295.593	0	1	18.239	295.593	1.0728	2.0357	1	0.8888	0.9937	0.9398	1	0.9944	0.9972	0.9573	2.0167	0.9371	0.05281	0.019978	0.0012748	0.0013106
338	TR1_2_W0001_P0145_T0001_R1_P4_K1_Ch2-Ch1.zen	20151204_SCC1gfpc_Prometa\MitoSys2\LSM\SCC1gfpc_Noc\rnd2\DE_W0001\DE_W0001_P0066\DE_2_W0001_P0066_T0001\TR1_W0001_P0145\TR1_2_W0001_P0145_T0001_R1_P4_K1_Ch2-Ch1.zen	FA/ISS	20000	30.0	3		7	0	0	29.94	100000	2000	Scale	0	1.04	0	0.01	0.86	0	0.01	0.042	0	1	1	0	1	17.932000000000002	4.008	0	1	17.932000000000002	4.008	1.0296	1.0027	1	0.8869	0.6164	0.7394	1	0.6602	0.8125	0.9147	0.3554	0.5628	0.052087	0.0071887	0.042332	0.042842
339	TR1_2_W0001_P0145_T0001_R1_P5_K1_Ch2-Ch1.zen	20151204_SCC1gfpc_Prometa\MitoSys2\LSM\SCC1gfpc_Noc\rnd2\DE_W0001\DE_W0001_P0066\DE_2_W0001_P0066_T0001\TR1_W0001_P0145\TR1_2_W0001_P0145_T0001_R1_P5_K1_Ch2-Ch1.zen	FA/ISS	20000	30.0	3		7	0	0	29.94	100000	2000	Scale	0	1.04	0	0.01	0.86	0	0.01	0.042	0	1	1	0	1	22.2	4.561	0	1	22.2	4.561	1.0401	1.0027	1	0.9081	0.6578	0.7728	1	0.6337	0.7959999999999999	0.9462	0.3652	0.5785	0.046799	0.010325	0.033512	0.045752999999999995
340	TR1_2_W0001_P0147_T0001_R1_P1_K1_Ch2-Ch1.zen	20151204_SCC1gfpc_Prometa\MitoSys2\LSM\SCC1gfpc_Noc\rnd2\DE_W0001\DE_W0001_P0067\DE_2_W0001_P0067_T0001\TR1_W0001_P0147\TR1_2_W0001_P0147_T0001_R1_P1_K1_Ch2-Ch1.zen	FA/ISS	20000	30.0	3		7	0	0	29.94	100000	2000	Scale	0	1.04	0	0.01	0.86	0	0.01	0.042	0	1	1	0	1	11.934000000000001	245.857	0	1	11.934000000000001	245.857	1.1348	2.0799	1	0.8325	0.9923	0.9089	1	0.9955	0.9978	0.9551	2.06	0.9069	0.078556	0.044944	0.0019538	0.0025696
341	TR1_2_W0001_P0147_T0001_R1_P2_K1_Ch2-Ch1.zen	20151204_SCC1gfpc_Prometa\MitoSys2\LSM\SCC1gfpc_Noc\rnd2\DE_W0001\DE_W0001_P0067\DE_2_W0001_P0067_T0001\TR1_W0001_P0147\TR1_2_W0001_P0147_T0001_R1_P2_K1_Ch2-Ch1.zen	FA/ISS	20000	30.0	3		7	0	0	29.94	100000	2000	Scale	0	1.04	0	0.01	0.86	0	0.01	0.042	0	1	1	0	1	12.682	278.291	0	1	12.682	278.291	0.992	2.231	1	0.8422	0.9928	0.9144	1	0.9956	0.9978	0.8346	2.2108	0.9124	0.09364299999999999	0.032555	0.0016989000000000001	0.0017384
342	TR1_2_W0001_P0147_T0001_R1_P3_K1_Ch2-Ch1.zen	20151204_SCC1gfpc_Prometa\MitoSys2\LSM\SCC1gfpc_Noc\rnd2\DE_W0001\DE_W0001_P0067\DE_2_W0001_P0067_T0001\TR1_W0001_P0147\TR1_2_W0001_P0147_T0001_R1_P3_K1_Ch2-Ch1.zen	FA/ISS	20000	30.0	3		7	0	0	29.94	100000	2000	Scale	0	1.04	0	0.01	0.86	0	0.01	0.042	0	1	1	0	1	9.873	313.56	0	1	9.873	313.56	0.7119	6.6349	1	0.7919	0.9907	0.8853	1	0.995	0.9975	0.5318	6.5602	0.883	0.062192	0.058460000000000005	0.005593600000000001	0.0043779
343	TR1_2_W0001_P0147_T0001_R1_P4_K1_Ch2-Ch1.zen	20151204_SCC1gfpc_Prometa\MitoSys2\LSM\SCC1gfpc_Noc\rnd2\DE_W0001\DE_W0001_P0067\DE_2_W0001_P0067_T0001\TR1_W0001_P0147\TR1_2_W0001_P0147_T0001_R1_P4_K1_Ch2-Ch1.zen	FA/ISS	20000	30.0	3		7	0	0	29.94	100000	2000	Scale	0	1.04	0	0.01	0.86	0	0.01	0.042	0	1	1	0	1	11.634	12.4	0	1	11.634	12.4	0.9984	1.003	1	0.8282	0.8659	0.8468	1	0.9229	0.9607	0.8265	0.7967	0.8109999999999999	0.077336	0.028725	0.021103	0.016909999999999998
344	TR1_2_W0001_P0147_T0001_R1_P5_K1_Ch2-Ch1.zen	20151204_SCC1gfpc_Prometa\MitoSys2\LSM\SCC1gfpc_Noc\rnd2\DE_W0001\DE_W0001_P0067\DE_2_W0001_P0067_T0001\TR1_W0001_P0147\TR1_2_W0001_P0147_T0001_R1_P5_K1_Ch2-Ch1.zen	FA/ISS	20000	30.0	3		7	0	0	29.94	100000	2000	Scale	0	1.04	0	0.01	0.86	0	0.01	0.042	0	1	1	0	1	10.107999999999999	13.905999999999999	0	1	10.107999999999999	13.905999999999999	1.3655	1.2832	1	0.8006	0.8788	0.8388	1	0.9402	0.9697	1.1264	1.0695	0.8116	0.047987	0.028874	0.0091364	0.020368999999999998
345	TR1_2_W0001_P0151_T0001_R1_P1_K1_Ch2-Ch1.zen	20151204_SCC1gfpc_Prometa\MitoSys2\LSM\SCC1gfpc_Noc\rnd2\DE_W0001\DE_W0001_P0069\DE_2_W0001_P0069_T0001\TR1_W0001_P0151\TR1_2_W0001_P0151_T0001_R1_P1_K1_Ch2-Ch1.zen	FA/ISS	20000	30.0	3		7	0	0	29.94	100000	2000	Scale	0	1.04	0	0.01	0.86	0	0.01	0.042	0	1	1	0	1	16.963	159.31	0	1	16.963	159.31	1.0181	1.0592	1	0.8808	0.9892	0.9334	1	0.9911	0.9955	0.8977	1.0388	0.9292	0.073732	0.014231	0.0021989	0.0016795999999999998
346	TR1_2_W0001_P0151_T0001_R1_P2_K1_Ch2-Ch1.zen	20151204_SCC1gfpc_Prometa\MitoSys2\LSM\SCC1gfpc_Noc\rnd2\DE_W0001\DE_W0001_P0069\DE_2_W0001_P0069_T0001\TR1_W0001_P0151\TR1_2_W0001_P0151_T0001_R1_P2_K1_Ch2-Ch1.zen	FA/ISS	20000	30.0	3		7	0	0	29.94	100000	2000	Scale	0	1.04	0	0.01	0.86	0	0.01	0.042	0	1	1	0	1	10.156	286.349	0	1	10.156	286.349	0.914	3.7766	1	0.8049	0.9928	0.8939	1	0.9964	0.9982	0.7271	3.7489999999999997	0.8923	0.056403999999999996	0.048832	0.001917	0.0018992000000000002
347	TR1_2_W0001_P0151_T0001_R1_P3_K1_Ch2-Ch1.zen	20151204_SCC1gfpc_Prometa\MitoSys2\LSM\SCC1gfpc_Noc\rnd2\DE_W0001\DE_W0001_P0069\DE_2_W0001_P0069_T0001\TR1_W0001_P0151\TR1_2_W0001_P0151_T0001_R1_P3_K1_Ch2-Ch1.zen	FA/ISS	20000	30.0	3		7	0	0	29.94	100000	2000	Scale	0	1.04	0	0.01	0.86	0	0.01	0.042	0	1	1	0	1	16.699	181.22	0	1	16.699	181.22	1.0385	1.415	1	0.8787	0.9903	0.9328	1	0.9921	0.996	0.9144	1.3934	0.9291	0.074048	0.030021	0.00094026	0.0024389
348	TR1_2_W0001_P0151_T0001_R1_P4_K1_Ch2-Ch1.zen	20151204_SCC1gfpc_Prometa\MitoSys2\LSM\SCC1gfpc_Noc\rnd2\DE_W0001\DE_W0001_P0069\DE_2_W0001_P0069_T0001\TR1_W0001_P0151\TR1_2_W0001_P0151_T0001_R1_P4_K1_Ch2-Ch1.zen	FA/ISS	20000	30.0	3		7	0	0	29.94	100000	2000	Scale	0	1.04	0	0.01	0.86	0	0.01	0.042	0	1	1	0	1	10.877	10.955	0	1	10.877	10.955	1.0678	1.0695	1	0.8171	0.8489	0.8329	1	0.9184	0.9583	0.8781	0.8325	0.7952	0.073287	0.028673	0.0095663	0.029592
349	TR1_2_W0001_P0151_T0001_R1_P5_K1_Ch2-Ch1.zen	20151204_SCC1gfpc_Prometa\MitoSys2\LSM\SCC1gfpc_Noc\rnd2\DE_W0001\DE_W0001_P0069\DE_2_W0001_P0069_T0001\TR1_W0001_P0151\TR1_2_W0001_P0151_T0001_R1_P5_K1_Ch2-Ch1.zen	FA/ISS	20000	30.0	3		7	0	0	29.94	100000	2000	Scale	0	1.04	0	0.01	0.86	0	0.01	0.042	0	1	1	0	1	11.367	9.663	0	1	11.367	9.663	1.0962	1.0878	1	0.8244	0.8293	0.8268	1	0.9038	0.9507	0.9115	0.8133	0.782	0.066998	0.026861000000000003	0.024537	0.026662
350	TR1_2_W0001_P0154_T0001_R1_P1_K1_Ch2-Ch1.zen	20151204_SCC1gfpc_Prometa\MitoSys2\LSM\SCC1gfpc_Noc\rnd2\DE_W0001\DE_W0001_P0070\DE_2_W0001_P0070_T0001\TR1_W0001_P0154\TR1_2_W0001_P0154_T0001_R1_P1_K1_Ch2-Ch1.zen	FA/ISS	20000	30.0	3		7	0	0	29.94	100000	2000	Scale	0	1.04	0	0.01	0.86	0	0.01	0.042	0	1	1	0	1	10.427999999999999	245.36599999999999	0	1	10.427999999999999	245.36599999999999	1.2839	1.6939	1	0.8072	0.9925	0.895	1	0.9962	0.9981	1.0602	1.6776	0.8933	0.053609000000000004	0.040389999999999995	0.0069459000000000005	0.0095918
351	TR1_2_W0001_P0154_T0001_R1_P2_K1_Ch2-Ch1.zen	20151204_SCC1gfpc_Prometa\MitoSys2\LSM\SCC1gfpc_Noc\rnd2\DE_W0001\DE_W0001_P0070\DE_2_W0001_P0070_T0001\TR1_W0001_P0154\TR1_2_W0001_P0154_T0001_R1_P2_K1_Ch2-Ch1.zen	FA/ISS	20000	30.0	3		7	0	0	29.94	100000	2000	Scale	0	1.04	0	0.01	0.86	0	0.01	0.042	0	1	1	0	1	10.939	107.28299999999999	0	1	10.939	107.28299999999999	0.8499	7.0167	1	0.8152	0.9765	0.892	1	0.9869	0.9934	0.6779	6.8347	0.8861	0.044446	0.041738	0.024399	0.028147000000000002
352	TR1_2_W0001_P0154_T0001_R1_P3_K1_Ch2-Ch1.zen	20151204_SCC1gfpc_Prometa\MitoSys2\LSM\SCC1gfpc_Noc\rnd2\DE_W0001\DE_W0001_P0070\DE_2_W0001_P0070_T0001\TR1_W0001_P0154\TR1_2_W0001_P0154_T0001_R1_P3_K1_Ch2-Ch1.zen	FA/ISS	20000	30.0	3		7	0	0	29.94	100000	2000	Scale	0	1.04	0	0.01	0.86	0	0.01	0.042	0	1	1	0	1	10.505999999999998	194.202	0	1	10.505999999999998	194.202	1.9116	2.6682	1	0.8039	0.99	0.892	1	0.9951	0.9976	1.6168	2.6372	0.8898	0.039902999999999994	0.031406	0.0018089000000000002	0.0023975999999999997
353	TR1_2_W0001_P0154_T0001_R1_P4_K1_Ch2-Ch1.zen	20151204_SCC1gfpc_Prometa\MitoSys2\LSM\SCC1gfpc_Noc\rnd2\DE_W0001\DE_W0001_P0070\DE_2_W0001_P0070_T0001\TR1_W0001_P0154\TR1_2_W0001_P0154_T0001_R1_P4_K1_Ch2-Ch1.zen	FA/ISS	20000	30.0	3		7	0	0	29.94	100000	2000	Scale	0	1.04	0	0.01	0.86	0	0.01	0.042	0	1	1	0	1	11.370999999999999	5.611000000000001	0	1	11.370999999999999	5.611000000000001	0.9845	1.0897	1	0.825	0.7132	0.7669	1	0.8348	0.9136	0.8106	0.6413	0.6885	0.07671599999999999	0.03143	0.01883	0.068156
354	TR1_2_W0001_P0154_T0001_R1_P5_K1_Ch2-Ch1.zen	20151204_SCC1gfpc_Prometa\MitoSys2\LSM\SCC1gfpc_Noc\rnd2\DE_W0001\DE_W0001_P0070\DE_2_W0001_P0070_T0001\TR1_W0001_P0154\TR1_2_W0001_P0154_T0001_R1_P5_K1_Ch2-Ch1.zen	FA/ISS	20000	30.0	3		7	0	0	29.94	100000	2000	Scale	0	1.04	0	0.01	0.86	0	0.01	0.042	0	1	1	0	1	10.401	3.33	0	1	10.401	3.33	1.27	1.2203	1	0.8062	0.5457	0.6632	1	0.7555	0.8692	1.0466	0.4813	0.5457	0.075764	0.018186	0.055947000000000004	0.053253999999999996
355	TR1_2_W0001_P0175_T0001_R1_P1_K1_Ch2-Ch1.zen	20151204_SCC1gfpc_Prometa\MitoSys2\LSM\SCC1gfpc_Noc\rnd2\DE_W0001\DE_W0001_P0071\DE_2_W0001_P0071_T0001\TR1_W0001_P0175\TR1_2_W0001_P0175_T0001_R1_P1_K1_Ch2-Ch1.zen	FA/ISS	20000	30.0	3		7	0	0	29.94	100000	2000	Scale	0	1.04	0	0.01	0.86	0	0.01	0.042	0	1	1	0	1	13.988	295.358	0	1	13.988	295.358	1.1499	3.5151	1	0.8544	0.9876	0.9185	1	0.9921	0.996	0.9913	3.4321	0.9149	0.060286	0.034642	0.011585999999999999	0.016981
356	TR1_2_W0001_P0175_T0001_R1_P2_K1_Ch2-Ch1.zen	20151204_SCC1gfpc_Prometa\MitoSys2\LSM\SCC1gfpc_Noc\rnd2\DE_W0001\DE_W0001_P0071\DE_2_W0001_P0071_T0001\TR1_W0001_P0175\TR1_2_W0001_P0175_T0001_R1_P2_K1_Ch2-Ch1.zen	FA/ISS	20000	30.0	3		7	0	0	29.94	100000	2000	Scale	0	1.04	0	0.01	0.86	0	0.01	0.042	0	1	1	0	1	14.311	153.452	0	1	14.311	153.452	0.8718	18.8758	1	0.8603	0.9667	0.9119	1	0.9769	0.9884	0.7413	18.0217	0.9011	0.067958	0.017467	0.045629	0.058163
357	TR1_2_W0001_P0175_T0001_R1_P3_K1_Ch2-Ch1.zen	20151204_SCC1gfpc_Prometa\MitoSys2\LSM\SCC1gfpc_Noc\rnd2\DE_W0001\DE_W0001_P0071\DE_2_W0001_P0071_T0001\TR1_W0001_P0175\TR1_2_W0001_P0175_T0001_R1_P3_K1_Ch2-Ch1.zen	FA/ISS	20000	30.0	3		7	0	0	29.94	100000	2000	Scale	0	1.04	0	0.01	0.86	0	0.01	0.042	0	1	1	0	1	12.935	612.927	0	1	12.935	612.927	0.9388	2.0159	1	0.8418	0.9968	0.9159	1	0.9979	0.9989	0.7829999999999999	2.0074	0.9149	0.056196	0.038885	0.0043052	0.008576100000000001
358	TR1_2_W0001_P0175_T0001_R1_P4_K1_Ch2-Ch1.zen	20151204_SCC1gfpc_Prometa\MitoSys2\LSM\SCC1gfpc_Noc\rnd2\DE_W0001\DE_W0001_P0071\DE_2_W0001_P0071_T0001\TR1_W0001_P0175\TR1_2_W0001_P0175_T0001_R1_P4_K1_Ch2-Ch1.zen	FA/ISS	20000	30.000999999999998	3		7	0	0	29.94	100000	2000	Scale	0	1.04	0	0.01	0.86	0	0.01	0.042	0	1	1	0	1	8.366	5.507999999999999	0	1	8.366	5.507999999999999	7.1718	4.5843	1	0.5622	0.5117	0.5185	1	0.8924	0.9446	-0.7492	0.6872	0.4834	0.018129	0.17322	0.070216	0.18047
359	TR1_2_W0001_P0175_T0001_R1_P5_K1_Ch2-Ch1.zen	20151204_SCC1gfpc_Prometa\MitoSys2\LSM\SCC1gfpc_Noc\rnd2\DE_W0001\DE_W0001_P0071\DE_2_W0001_P0071_T0001\TR1_W0001_P0175\TR1_2_W0001_P0175_T0001_R1_P5_K1_Ch2-Ch1.zen	FA/ISS	20000	30.0	3		7	0	0	29.94	100000	2000	Scale	0	1.04	0	0.01	0.86	0	0.01	0.042	0	1	1	0	1	11.489	163.475	0	1	11.489	163.475	0.9469	0.5005	1	0.8231	0.9609	0.8891	1	0.9789	0.9893	0.7729	0.4407	0.8795	0.04478	0.041381	0.009706000000000001	0.0183
360	TR1_2_W0001_P0173_T0001_R1_P1_K1_Ch2-Ch1.zen	20151204_SCC1gfpc_Prometa\MitoSys2\LSM\SCC1gfpc_Noc\rnd2\DE_W0001\DE_W0001_P0072\DE_2_W0001_P0072_T0001\TR1_W0001_P0173\TR1_2_W0001_P0173_T0001_R1_P1_K1_Ch2-Ch1.zen	FA/ISS	20000	30.0	3		7	0	0	29.94	100000	2000	Scale	0	1.04	0	0.01	0.86	0	0.01	0.042	0	1	1	0	1	13.127	356.519	0	1	13.127	356.519	1.0941	2.0177	1	0.8469	0.9949	0.9179	1	0.9967	0.9984	0.9329	2.0045	0.9164	0.08024099999999999	0.038162	0.00069569	0.0013568
361	TR1_2_W0001_P0173_T0001_R1_P2_K1_Ch2-Ch1.zen	20151204_SCC1gfpc_Prometa\MitoSys2\LSM\SCC1gfpc_Noc\rnd2\DE_W0001\DE_W0001_P0072\DE_2_W0001_P0072_T0001\TR1_W0001_P0173\TR1_2_W0001_P0173_T0001_R1_P2_K1_Ch2-Ch1.zen	FA/ISS	20000	30.0	3		7	0	0	29.94	100000	2000	Scale	0	1.04	0	0.01	0.86	0	0.01	0.042	0	1	1	0	1	9.391	342.902	0	1	9.391	342.902	0.8907	2.9875	1	0.7903	0.9942	0.8863	1	0.9973	0.9986	0.6926	2.9693	0.8851	0.061456	0.037425	0.0030718000000000004	0.0024607
362	TR1_2_W0001_P0173_T0001_R1_P3_K1_Ch2-Ch1.zen	20151204_SCC1gfpc_Prometa\MitoSys2\LSM\SCC1gfpc_Noc\rnd2\DE_W0001\DE_W0001_P0072\DE_2_W0001_P0072_T0001\TR1_W0001_P0173\TR1_2_W0001_P0173_T0001_R1_P3_K1_Ch2-Ch1.zen	FA/ISS	20000	30.0	3		7	0	0	29.94	100000	2000	Scale	0	1.04	0	0.01	0.86	0	0.01	0.042	0	1	1	0	1	9.354	405.536	0	1	9.354	405.536	0.7901	3.8387	1	0.7861	0.9949	0.8842	1	0.9976	0.9988	0.5983	3.8191	0.8832	0.078193	0.062551	0.0013821	0.0013942
363	TR1_2_W0001_P0173_T0001_R1_P4_K1_Ch2-Ch1.zen	20151204_SCC1gfpc_Prometa\MitoSys2\LSM\SCC1gfpc_Noc\rnd2\DE_W0001\DE_W0001_P0072\DE_2_W0001_P0072_T0001\TR1_W0001_P0173\TR1_2_W0001_P0173_T0001_R1_P4_K1_Ch2-Ch1.zen	FA/ISS	20000	30.0	3		7	0	0	29.94	100000	2000	Scale	0	1.04	0	0.01	0.86	0	0.01	0.042	0	1	1	0	1	12.716	6.852	0	1	12.716	6.852	1.1269	1.1279	1	0.8425	0.7613	0.8008	1	0.8488	0.9213	0.9588	0.7208	0.7285	0.063789	0.022841999999999998	0.0063357	0.024640000000000002
364	TR1_2_W0001_P0173_T0001_R1_P5_K1_Ch2-Ch1.zen	20151204_SCC1gfpc_Prometa\MitoSys2\LSM\SCC1gfpc_Noc\rnd2\DE_W0001\DE_W0001_P0072\DE_2_W0001_P0072_T0001\TR1_W0001_P0173\TR1_2_W0001_P0173_T0001_R1_P5_K1_Ch2-Ch1.zen	FA/ISS	20000	30.0	3		7	0	0	29.94	100000	2000	Scale	0	1.04	0	0.01	0.86	0	0.01	0.042	0	1	1	0	1	11.487	5.704	0	1	11.487	5.704	1.0848	0.9763	1	0.8264	0.7208	0.7718	1	0.8378	0.9153	0.903	0.5606	0.6948	0.06161900000000001	0.017526	0.025113999999999997	0.033655000000000004
365	TR1_2_W0001_P0172_T0001_R1_P1_K1_Ch2-Ch1.zen	20151204_SCC1gfpc_Prometa\MitoSys2\LSM\SCC1gfpc_Noc\rnd2\DE_W0001\DE_W0001_P0073\DE_2_W0001_P0073_T0001\TR1_W0001_P0172\TR1_2_W0001_P0172_T0001_R1_P1_K1_Ch2-Ch1.zen	FA/ISS	20000	30.0	3		7	0	0	29.94	100000	2000	Scale	0	1.04	0	0.01	0.86	0	0.01	0.042	0	1	1	0	1	12.285	202.229	0	1	12.285	202.229	1.5022	1.2892	1	0.8316	0.9912	0.9078	1	0.9948	0.9974	1.2847	1.2718	0.9054	0.060717999999999994	0.042134	0.003639	0.0036829999999999996
366	TR1_2_W0001_P0172_T0001_R1_P2_K1_Ch2-Ch1.zen	20151204_SCC1gfpc_Prometa\MitoSys2\LSM\SCC1gfpc_Noc\rnd2\DE_W0001\DE_W0001_P0073\DE_2_W0001_P0073_T0001\TR1_W0001_P0172\TR1_2_W0001_P0172_T0001_R1_P2_K1_Ch2-Ch1.zen	FA/ISS	20000	30.0	3		7	0	0	29.94	100000	2000	Scale	0	1.04	0	0.01	0.86	0	0.01	0.042	0	1	1	0	1	14.253	41.025	0	1	14.253	41.025	1.0986	8.7204	1	0.857	0.9325	0.8939	1	0.9555	0.9774	0.9467	8.0513	0.8731	0.071732	0.027667	0.010684	0.017959
367	TR1_2_W0001_P0172_T0001_R1_P3_K1_Ch2-Ch1.zen	20151204_SCC1gfpc_Prometa\MitoSys2\LSM\SCC1gfpc_Noc\rnd2\DE_W0001\DE_W0001_P0073\DE_2_W0001_P0073_T0001\TR1_W0001_P0172\TR1_2_W0001_P0172_T0001_R1_P3_K1_Ch2-Ch1.zen	FA/ISS	20000	30.0	3		7	0	0	29.94	100000	2000	Scale	0	1.04	0	0.01	0.86	0	0.01	0.042	0	1	1	0	1	12.134	212.12	0	1	12.134	212.12	1.153	2.0357	1	0.8341	0.9914	0.9093	1	0.9949	0.9974	0.9729	2.0140000000000002	0.907	0.06552899999999999	0.042367	0.0038137	0.0028158000000000002
368	TR1_2_W0001_P0172_T0001_R1_P4_K1_Ch2-Ch1.zen	20151204_SCC1gfpc_Prometa\MitoSys2\LSM\SCC1gfpc_Noc\rnd2\DE_W0001\DE_W0001_P0073\DE_2_W0001_P0073_T0001\TR1_W0001_P0172\TR1_2_W0001_P0172_T0001_R1_P4_K1_Ch2-Ch1.zen	FA/ISS	20000	30.0	3		7	0	0	29.94	100000	2000	Scale	0	1.04	0	0.01	0.86	0	0.01	0.042	0	1	1	0	1	0.988	1.046	0	1	0.988	1.046	1.4915	1.219	1	0.0576	0.0329	-0.0071	1	0.9229999999999999	0.9607	-0.0569	0.0424	-0.0042	0.11798	0.39941	0.068972	0.36133000000000004
369	TR1_2_W0001_P0172_T0001_R1_P5_K1_Ch2-Ch1.zen	20151204_SCC1gfpc_Prometa\MitoSys2\LSM\SCC1gfpc_Noc\rnd2\DE_W0001\DE_W0001_P0073\DE_2_W0001_P0073_T0001\TR1_W0001_P0172\TR1_2_W0001_P0172_T0001_R1_P5_K1_Ch2-Ch1.zen	FA/ISS	20000	30.0	3		7	0	0	29.94	100000	2000	Scale	0	1.04	0	0.01	0.86	0	0.01	0.042	0	1	1	0	1	11.15	15.415999999999999	0	1	11.15	15.415999999999999	1.1729	1.4852	1	0.8205	0.8882	0.8537	1	0.9390000000000001	0.9690000000000001	0.9765	1.2669	0.8256	0.06577999999999999	0.024705	-0.0013465999999999999	0.014322
370	TR1_2_W0001_P0168_T0001_R1_P1_K1_Ch2-Ch1.zen	20151204_SCC1gfpc_Prometa\MitoSys2\LSM\SCC1gfpc_Noc\rnd2\DE_W0001\DE_W0001_P0075\DE_2_W0001_P0075_T0001\TR1_W0001_P0168\TR1_2_W0001_P0168_T0001_R1_P1_K1_Ch2-Ch1.zen	FA/ISS	20000	30.0	3		7	0	0	29.94	100000	2000	Scale	0	1.04	0	0.01	0.86	0	0.01	0.042	0	1	1	0	1	8.853	324.33799999999997	0	1	8.853	324.33799999999997	1.1612	3.3096	1	0.7668	0.9938	0.8725	1	0.9972	0.9986	0.9004	3.2887	0.8713	0.059073	0.063959	0.0032218000000000004	0.0027381999999999997
371	TR1_2_W0001_P0168_T0001_R1_P2_K1_Ch2-Ch1.zen	20151204_SCC1gfpc_Prometa\MitoSys2\LSM\SCC1gfpc_Noc\rnd2\DE_W0001\DE_W0001_P0075\DE_2_W0001_P0075_T0001\TR1_W0001_P0168\TR1_2_W0001_P0168_T0001_R1_P2_K1_Ch2-Ch1.zen	FA/ISS	20000	30.0	3		7	0	0	29.94	100000	2000	Scale	0	1.04	0	0.01	0.86	0	0.01	0.042	0	1	1	0	1	8.737	322.515	0	1	8.737	322.515	1.0668	2.7899	1	0.7743	0.9942	0.8773	1	0.9975	0.9988	0.8318	2.7733	0.8762	0.030144	0.049602999999999994	0.0016219000000000001	0.0020468
372	TR1_2_W0001_P0168_T0001_R1_P3_K1_Ch2-Ch1.zen	20151204_SCC1gfpc_Prometa\MitoSys2\LSM\SCC1gfpc_Noc\rnd2\DE_W0001\DE_W0001_P0075\DE_2_W0001_P0075_T0001\TR1_W0001_P0168\TR1_2_W0001_P0168_T0001_R1_P3_K1_Ch2-Ch1.zen	FA/ISS	20000	30.0	3		7	0	0	29.94	100000	2000	Scale	0	1.04	0	0.01	0.86	0	0.01	0.042	0	1	1	0	1	10.425999999999998	189.252	0	1	10.425999999999998	189.252	1.0158	1.4637	1	0.8097	0.9906	0.8956	1	0.9952	0.9976	0.8236	1.4457	0.8934	0.050996	0.031032	0.0040446	0.0030496
373	TR1_2_W0001_P0168_T0001_R1_P4_K1_Ch2-Ch1.zen	20151204_SCC1gfpc_Prometa\MitoSys2\LSM\SCC1gfpc_Noc\rnd2\DE_W0001\DE_W0001_P0075\DE_2_W0001_P0075_T0001\TR1_W0001_P0168\TR1_2_W0001_P0168_T0001_R1_P4_K1_Ch2-Ch1.zen	FA/ISS	20000	30.0	3		7	0	0	29.94	100000	2000	Scale	0	1.04	0	0.01	0.86	0	0.01	0.042	0	1	1	0	1	9.267000000000001	8.011000000000001	0	1	9.267000000000001	8.011000000000001	1.3630000000000002	1.126	1	0.7827	0.7949	0.7887	1	0.9064	0.9520000000000001	1.1028	0.8034	0.7463	0.051954999999999994	0.018715	0.016357	0.02267
374	TR1_2_W0001_P0168_T0001_R1_P5_K1_Ch2-Ch1.zen	20151204_SCC1gfpc_Prometa\MitoSys2\LSM\SCC1gfpc_Noc\rnd2\DE_W0001\DE_W0001_P0075\DE_2_W0001_P0075_T0001\TR1_W0001_P0168\TR1_2_W0001_P0168_T0001_R1_P5_K1_Ch2-Ch1.zen	FA/ISS	20000	30.0	3		7	0	0	29.94	100000	2000	Scale	0	1.04	0	0.01	0.86	0	0.01	0.042	0	1	1	0	1	9.03	16.977999999999998	0	1	9.03	16.977999999999998	1.0365	1.0091	1	0.7815	0.9009999999999999	0.8391	1	0.9559	0.9777	0.8135	0.8668	0.8194	0.046120999999999995	0.016656999999999998	0.0044951	0.0093523
375	TR1_2_W0001_P0166_T0001_R1_P1_K1_Ch2-Ch1.zen	20151204_SCC1gfpc_Prometa\MitoSys2\LSM\SCC1gfpc_Noc\rnd2\DE_W0001\DE_W0001_P0076\DE_2_W0001_P0076_T0001\TR1_W0001_P0166\TR1_2_W0001_P0166_T0001_R1_P1_K1_Ch2-Ch1.zen	FA/ISS	20000	30.0	3		7	0	0	29.94	100000	2000	Scale	0	1.04	0	0.01	0.86	0	0.01	0.042	0	1	1	0	1	10.499	288.1	0	1	10.499	288.1	0.8259	3.0881	1	0.8088	0.9929	0.8959999999999999	1	0.9962	0.9981	0.6507	3.0641	0.8943	0.061155999999999995	0.049685	0.0025159	0.0028682
376	TR1_2_W0001_P0166_T0001_R1_P2_K1_Ch2-Ch1.zen	20151204_SCC1gfpc_Prometa\MitoSys2\LSM\SCC1gfpc_Noc\rnd2\DE_W0001\DE_W0001_P0076\DE_2_W0001_P0076_T0001\TR1_W0001_P0166\TR1_2_W0001_P0166_T0001_R1_P2_K1_Ch2-Ch1.zen	FA/ISS	20000	30.0	3		7	0	0	29.94	100000	2000	Scale	0	1.04	0	0.01	0.86	0	0.01	0.042	0	1	1	0	1	10.96	234.41099999999997	0	1	10.96	234.41099999999997	1.0216	3.478	1	0.8179	0.9911	0.9003	1	0.9951	0.9976	0.8368	3.4438	0.8981	0.037574	0.041671	0.0015763	0.0026033000000000002
377	TR1_2_W0001_P0166_T0001_R1_P3_K1_Ch2-Ch1.zen	20151204_SCC1gfpc_Prometa\MitoSys2\LSM\SCC1gfpc_Noc\rnd2\DE_W0001\DE_W0001_P0076\DE_2_W0001_P0076_T0001\TR1_W0001_P0166\TR1_2_W0001_P0166_T0001_R1_P3_K1_Ch2-Ch1.zen	FA/ISS	20000	30.0	3		7	0	0	29.94	100000	2000	Scale	0	1.04	0	0.01	0.86	0	0.01	0.042	0	1	1	0	1	14.821	131.616	0	1	14.821	131.616	1.0005	1.7485	1	0.8641	0.9866	0.9233	1	0.9903	0.9951	0.8643	1.7163	0.9188	0.038092	0.03148	0.0036861999999999993	0.0043185
378	TR1_2_W0001_P0166_T0001_R1_P4_K1_Ch2-Ch1.zen	20151204_SCC1gfpc_Prometa\MitoSys2\LSM\SCC1gfpc_Noc\rnd2\DE_W0001\DE_W0001_P0076\DE_2_W0001_P0076_T0001\TR1_W0001_P0166\TR1_2_W0001_P0166_T0001_R1_P4_K1_Ch2-Ch1.zen	FA/ISS	20000	30.0	3		7	0	0	29.94	100000	2000	Scale	0	1.04	0	0.01	0.86	0	0.01	0.042	0	1	1	0	1	13.565999999999999	4.836	0	1	13.565999999999999	4.836	0.9940000000000001	1.1875	1	0.8524	0.6737	0.7578	1	0.7767	0.8813	0.8467	0.6246	0.6482	0.063586	0.021236	0.034669	0.048260000000000004
379	TR1_2_W0001_P0166_T0001_R1_P5_K1_Ch2-Ch1.zen	20151204_SCC1gfpc_Prometa\MitoSys2\LSM\SCC1gfpc_Noc\rnd2\DE_W0001\DE_W0001_P0076\DE_2_W0001_P0076_T0001\TR1_W0001_P0166\TR1_2_W0001_P0166_T0001_R1_P5_K1_Ch2-Ch1.zen	FA/ISS	20000	30.0	3		7	0	0	29.94	100000	2000	Scale	0	1.04	0	0.01	0.86	0	0.01	0.042	0	1	1	0	1	12.615	4.088	0	1	12.615	4.088	1.1665	1.0797	1	0.841	0.6225	0.7235	1	0.7579	0.8705	0.9935	0.4731	0.6048	0.054219	0.023198	0.051677999999999995	0.075017
380	TR1_2_W0001_P0164_T0001_R1_P1_K1_Ch2-Ch1.zen	20151204_SCC1gfpc_Prometa\MitoSys2\LSM\SCC1gfpc_Noc\rnd2\DE_W0001\DE_W0001_P0077\DE_2_W0001_P0077_T0001\TR1_W0001_P0164\TR1_2_W0001_P0164_T0001_R1_P1_K1_Ch2-Ch1.zen	FA/ISS	20000	30.0	3		7	0	0	29.94	100000	2000	Scale	0	1.04	0	0.01	0.86	0	0.01	0.042	0	1	1	0	1	12.831	254.702	0	1	12.831	254.702	1.3252	1.7911	1	0.8409	0.9927	0.9136	1	0.9955	0.9978	1.1366	1.7733	0.9115	0.056680999999999995	0.03863	0.0031378	0.0031780000000000003
381	TR1_2_W0001_P0164_T0001_R1_P2_K1_Ch2-Ch1.zen	20151204_SCC1gfpc_Prometa\MitoSys2\LSM\SCC1gfpc_Noc\rnd2\DE_W0001\DE_W0001_P0077\DE_2_W0001_P0077_T0001\TR1_W0001_P0164\TR1_2_W0001_P0164_T0001_R1_P2_K1_Ch2-Ch1.zen	FA/ISS	20000	30.0	3		7	0	0	29.94	100000	2000	Scale	0	1.04	0	0.01	0.86	0	0.01	0.042	0	1	1	0	1	14.349	243.683	0	1	14.349	243.683	0.9658	1.9964	1	0.8594	0.9926	0.9236	1	0.9948	0.9974	0.8272	1.9774	0.9212	0.062442	0.034067	0.0018367999999999998	0.0021330999999999998
382	TR1_2_W0001_P0164_T0001_R1_P3_K1_Ch2-Ch1.zen	20151204_SCC1gfpc_Prometa\MitoSys2\LSM\SCC1gfpc_Noc\rnd2\DE_W0001\DE_W0001_P0077\DE_2_W0001_P0077_T0001\TR1_W0001_P0164\TR1_2_W0001_P0164_T0001_R1_P3_K1_Ch2-Ch1.zen	FA/ISS	20000	30.0	3		7	0	0	29.94	100000	2000	Scale	0	1.04	0	0.01	0.86	0	0.01	0.042	0	1	1	0	1	13.665999999999999	287.45	0	1	13.665999999999999	287.45	1.2969	1.2736	1	0.8493	0.9935	0.9185	1	0.9956	0.9978	1.1196	1.2601	0.9164	0.056702999999999996	0.036203	0.007393300000000001	0.0047242
383	TR1_2_W0001_P0164_T0001_R1_P4_K1_Ch2-Ch1.zen	20151204_SCC1gfpc_Prometa\MitoSys2\LSM\SCC1gfpc_Noc\rnd2\DE_W0001\DE_W0001_P0077\DE_2_W0001_P0077_T0001\TR1_W0001_P0164\TR1_2_W0001_P0164_T0001_R1_P4_K1_Ch2-Ch1.zen	FA/ISS	20000	30.0	3		7	0	0	29.94	100000	2000	Scale	0	1.04	0	0.01	0.86	0	0.01	0.042	0	1	1	0	1	12.732000000000001	7.704	0	1	12.732000000000001	7.704	1.0404	0.9503	1	0.8433	0.7896	0.816	1	0.8659	0.9305	0.8801	0.6279	0.7522	0.07357899999999999	0.018962	0.037069	0.027989
384	TR1_2_W0001_P0164_T0001_R1_P5_K1_Ch2-Ch1.zen	20151204_SCC1gfpc_Prometa\MitoSys2\LSM\SCC1gfpc_Noc\rnd2\DE_W0001\DE_W0001_P0077\DE_2_W0001_P0077_T0001\TR1_W0001_P0164\TR1_2_W0001_P0164_T0001_R1_P5_K1_Ch2-Ch1.zen	FA/ISS	20000	30.0	3		7	0	0	29.94	100000	2000	Scale	0	1.04	0	0.01	0.86	0	0.01	0.042	0	1	1	0	1	12.835999999999999	7.6579999999999995	0	1	12.835999999999999	7.6579999999999995	0.9289	1.0536	1	0.8446	0.787	0.8153	1	0.8634	0.9292	0.779	0.7136	0.7502	0.077685	0.013203999999999999	0.039341	0.017292
385	TR1_2_W0001_P0162_T0001_R1_P1_K1_Ch2-Ch1.zen	20151204_SCC1gfpc_Prometa\MitoSys2\LSM\SCC1gfpc_Noc\rnd2\DE_W0001\DE_W0001_P0078\DE_2_W0001_P0078_T0001\TR1_W0001_P0162\TR1_2_W0001_P0162_T0001_R1_P1_K1_Ch2-Ch1.zen	FA/ISS	20000	30.0	3		7	0	0	29.94	100000	2000	Scale	0	1.04	0	0.01	0.86	0	0.01	0.042	0	1	1	0	1	13.386	189.467	0	1	13.386	189.467	1.0051	2.5467	1	0.8491	0.9895	0.9166	1	0.9931	0.9966	0.8529	2.5135	0.9134	0.042635	0.032385000000000004	0.0041655	0.0043237
386	TR1_2_W0001_P0162_T0001_R1_P2_K1_Ch2-Ch1.zen	20151204_SCC1gfpc_Prometa\MitoSys2\LSM\SCC1gfpc_Noc\rnd2\DE_W0001\DE_W0001_P0078\DE_2_W0001_P0078_T0001\TR1_W0001_P0162\TR1_2_W0001_P0162_T0001_R1_P2_K1_Ch2-Ch1.zen	FA/ISS	20000	30.0	3		7	0	0	29.94	100000	2000	Scale	0	1.04	0	0.01	0.86	0	0.01	0.042	0	1	1	0	1	13.163	158.80200000000002	0	1	13.163	158.80200000000002	1.2439	1.9181	1	0.8473	0.9885	0.9151	1	0.9926	0.9963	1.0713	1.8887	0.9117	0.053002	0.035598000000000005	0.00091565	0.0028403
387	TR1_2_W0001_P0162_T0001_R1_P3_K1_Ch2-Ch1.zen	20151204_SCC1gfpc_Prometa\MitoSys2\LSM\SCC1gfpc_Noc\rnd2\DE_W0001\DE_W0001_P0078\DE_2_W0001_P0078_T0001\TR1_W0001_P0162\TR1_2_W0001_P0162_T0001_R1_P3_K1_Ch2-Ch1.zen	FA/ISS	20000	30.0	3		7	0	0	29.94	100000	2000	Scale	0	1.04	0	0.01	0.86	0	0.01	0.042	0	1	1	0	1	13.115	272.999	0	1	13.115	272.999	1.2204	1.6249	1	0.8456	0.9932	0.9164	1	0.9957	0.9978	1.0468	1.6096	0.9144	0.07848200000000001	0.016372	0.013741	0.008631
388	TR1_2_W0001_P0162_T0001_R1_P4_K1_Ch2-Ch1.zen	20151204_SCC1gfpc_Prometa\MitoSys2\LSM\SCC1gfpc_Noc\rnd2\DE_W0001\DE_W0001_P0078\DE_2_W0001_P0078_T0001\TR1_W0001_P0162\TR1_2_W0001_P0162_T0001_R1_P4_K1_Ch2-Ch1.zen	FA/ISS	20000	30.0	3		7	0	0	29.94	100000	2000	Scale	0	1.04	0	0.01	0.86	0	0.01	0.042	0	1	1	0	1	15.925999999999998	5.646	0	1	15.925999999999998	5.646	0.9999	1.012	1	0.8738	0.7190000000000001	0.7926	1	0.7768	0.8813	0.8735	0.5406	0.6817	0.055589	0.011993	0.033562	0.043811
389	TR1_2_W0001_P0162_T0001_R1_P5_K1_Ch2-Ch1.zen	20151204_SCC1gfpc_Prometa\MitoSys2\LSM\SCC1gfpc_Noc\rnd2\DE_W0001\DE_W0001_P0078\DE_2_W0001_P0078_T0001\TR1_W0001_P0162\TR1_2_W0001_P0162_T0001_R1_P5_K1_Ch2-Ch1.zen	FA/ISS	20000	30.0	3		7	0	0	29.94	100000	2000	Scale	0	1.04	0	0.01	0.86	0	0.01	0.042	0	1	1	0	1	13.892000000000001	5.395	0	1	13.892000000000001	5.395	1.0924	1.0085	1	0.8556	0.7068	0.7776	1	0.7956	0.892	0.941	0.5354	0.6777	0.043449	0.023219	0.03457	0.060082
390	TR1_2_W0001_P0159_T0001_R1_P1_K1_Ch2-Ch1.zen	20151204_SCC1gfpc_Prometa\MitoSys2\LSM\SCC1gfpc_Noc\rnd2\DE_W0001\DE_W0001_P0079\DE_2_W0001_P0079_T0001\TR1_W0001_P0159\TR1_2_W0001_P0159_T0001_R1_P1_K1_Ch2-Ch1.zen	FA/ISS	20000	30.0	3		7	0	0	29.94	100000	2000	Scale	0	1.04	0	0.01	0.86	0	0.01	0.042	0	1	1	0	1	12.600999999999999	264.045	0	1	12.600999999999999	264.045	1.6888	2.1694	1	0.8341	0.9925	0.9097	1	0.9957	0.9978	1.4574	2.1477	0.9077	0.047177	0.040424	0.0054448	0.0048568000000000005
391	TR1_2_W0001_P0159_T0001_R1_P2_K1_Ch2-Ch1.zen	20151204_SCC1gfpc_Prometa\MitoSys2\LSM\SCC1gfpc_Noc\rnd2\DE_W0001\DE_W0001_P0079\DE_2_W0001_P0079_T0001\TR1_W0001_P0159\TR1_2_W0001_P0159_T0001_R1_P2_K1_Ch2-Ch1.zen	FA/ISS	20000	30.0	3		7	0	0	29.94	100000	2000	Scale	0	1.04	0	0.01	0.86	0	0.01	0.042	0	1	1	0	1	16.688	82.251	0	1	16.688	82.251	1.1011	2.6784	1	0.8779	0.9701	0.9229	1	0.9764	0.9881	0.9723	2.5635	0.9117	0.059724	0.013902000000000001	0.021834	0.023834
392	TR1_2_W0001_P0159_T0001_R1_P3_K1_Ch2-Ch1.zen	20151204_SCC1gfpc_Prometa\MitoSys2\LSM\SCC1gfpc_Noc\rnd2\DE_W0001\DE_W0001_P0079\DE_2_W0001_P0079_T0001\TR1_W0001_P0159\TR1_2_W0001_P0159_T0001_R1_P3_K1_Ch2-Ch1.zen	FA/ISS	20000	30.0	3		7	0	0	29.94	100000	2000	Scale	0	1.04	0	0.01	0.86	0	0.01	0.042	0	1	1	0	1	19.241	88.87200000000001	0	1	19.241	88.87200000000001	0.9955	3.6069999999999998	1	0.8945	0.9728	0.9328	1	0.9744	0.9871	0.8902	3.4682	0.9206	0.054983000000000004	0.015862	0.007423100000000001	0.012736
393	TR1_2_W0001_P0159_T0001_R1_P4_K1_Ch2-Ch1.zen	20151204_SCC1gfpc_Prometa\MitoSys2\LSM\SCC1gfpc_Noc\rnd2\DE_W0001\DE_W0001_P0079\DE_2_W0001_P0079_T0001\TR1_W0001_P0159\TR1_2_W0001_P0159_T0001_R1_P4_K1_Ch2-Ch1.zen	FA/ISS	20000	30.0	3		7	0	0	29.94	100000	2000	Scale	0	1.04	0	0.01	0.86	0	0.01	0.042	0	1	1	0	1	14.663	7.607	0	1	14.663	7.607	0.9008	0.7743	1	0.8623	0.7681	0.8134	1	0.8332	0.9126	0.7698	0.4425	0.7324	0.036277	0.028360000000000003	0.025421	0.053364999999999996
394	TR1_2_W0001_P0159_T0001_R1_P5_K1_Ch2-Ch1.zen	20151204_SCC1gfpc_Prometa\MitoSys2\LSM\SCC1gfpc_Noc\rnd2\DE_W0001\DE_W0001_P0079\DE_2_W0001_P0079_T0001\TR1_W0001_P0159\TR1_2_W0001_P0159_T0001_R1_P5_K1_Ch2-Ch1.zen	FA/ISS	20000	30.0	3		7	0	0	29.94	100000	2000	Scale	0	1.04	0	0.01	0.86	0	0.01	0.042	0	1	1	0	1	1.526	2.113	0	1	1.526	2.113	1.4787	1.0663	1	0.0945	0.3508	0.1719	1	0.9415	0.9703	0.2077	0.3457	0.163	0.0452	0.10692	0.022586000000000002	0.069287
395	TR1_2_W0001_P0157_T0001_R1_P1_K1_Ch2-Ch1.zen	20151204_SCC1gfpc_Prometa\MitoSys2\LSM\SCC1gfpc_Noc\rnd2\DE_W0001\DE_W0001_P0080\DE_2_W0001_P0080_T0001\TR1_W0001_P0157\TR1_2_W0001_P0157_T0001_R1_P1_K1_Ch2-Ch1.zen	FA/ISS	20000	30.0	3		7	0	0	29.94	100000	2000	Scale	0	1.04	0	0.01	0.86	0	0.01	0.042	0	1	1	0	1	11.864	262.592	0	1	11.864	262.592	0.9497	2.4818	1	0.8289	0.9924	0.9069	1	0.9955	0.9977	0.7814	2.4588	0.9048	0.069678	0.038533	0.0025253	0.0032402999999999998
396	TR1_2_W0001_P0157_T0001_R1_P2_K1_Ch2-Ch1.zen	20151204_SCC1gfpc_Prometa\MitoSys2\LSM\SCC1gfpc_Noc\rnd2\DE_W0001\DE_W0001_P0080\DE_2_W0001_P0080_T0001\TR1_W0001_P0157\TR1_2_W0001_P0157_T0001_R1_P2_K1_Ch2-Ch1.zen	FA/ISS	20000	30.0	3		7	0	0	29.94	100000	2000	Scale	0	1.04	0	0.01	0.86	0	0.01	0.042	0	1	1	0	1	12.735	203.65	0	1	12.735	203.65	0.6656	5.1563	1	0.8406	0.9892	0.9117	1	0.993	0.9965	0.5325	5.0977	0.9085	0.054899	0.037058	0.0035872	0.0042246
397	TR1_2_W0001_P0157_T0001_R1_P3_K1_Ch2-Ch1.zen	20151204_SCC1gfpc_Prometa\MitoSys2\LSM\SCC1gfpc_Noc\rnd2\DE_W0001\DE_W0001_P0080\DE_2_W0001_P0080_T0001\TR1_W0001_P0157\TR1_2_W0001_P0157_T0001_R1_P3_K1_Ch2-Ch1.zen	FA/ISS	20000	30.0	3		7	0	0	29.94	100000	2000	Scale	0	1.04	0	0.01	0.86	0	0.01	0.042	0	1	1	0	1	9.8	203.628	0	1	9.8	203.628	1.365	2.1821	1	0.7925	0.9909	0.8859999999999999	1	0.9957	0.9979	1.1129	2.1594	0.8841	0.061628999999999996	0.061141999999999995	0.007008299999999999	0.0044077
398	TR1_2_W0001_P0157_T0001_R1_P4_K1_Ch2-Ch1.zen	20151204_SCC1gfpc_Prometa\MitoSys2\LSM\SCC1gfpc_Noc\rnd2\DE_W0001\DE_W0001_P0080\DE_2_W0001_P0080_T0001\TR1_W0001_P0157\TR1_2_W0001_P0157_T0001_R1_P4_K1_Ch2-Ch1.zen	FA/ISS	20000	30.0	3		7	0	0	29.94	100000	2000	Scale	0	1.04	0	0.01	0.86	0	0.01	0.042	0	1	1	0	1	12.083	11.194	0	1	12.083	11.194	1.0126	1.0393	1	0.8347	0.852	0.8433	1	0.9114	0.9547	0.846	0.8043	0.8019	0.058985	0.017751	0.00909	0.014606999999999998
399	TR1_2_W0001_P0157_T0001_R1_P5_K1_Ch2-Ch1.zen	20151204_SCC1gfpc_Prometa\MitoSys2\LSM\SCC1gfpc_Noc\rnd2\DE_W0001\DE_W0001_P0080\DE_2_W0001_P0080_T0001\TR1_W0001_P0157\TR1_2_W0001_P0157_T0001_R1_P5_K1_Ch2-Ch1.zen	FA/ISS	20000	30.0	3		7	0	0	29.94	100000	2000	Scale	0	1.04	0	0.01	0.86	0	0.01	0.042	0	1	1	0	1	10.189	7.781000000000001	0	1	10.189	7.781000000000001	1.005	0.9358	1	0.8067	0.792	0.7993	1	0.8931	0.945	0.8111	0.6432	0.7499	0.082363	0.015162	0.031061000000000002	0.019816999999999998
400	TR1_2_W0001_P0177_T0001_R1_P1_K1_Ch2-Ch1.zen	20151204_SCC1gfpc_Prometa\MitoSys2\LSM\SCC1gfpc_Noc\rnd2\DE_W0001\DE_W0001_P0081\DE_2_W0001_P0081_T0001\TR1_W0001_P0177\TR1_2_W0001_P0177_T0001_R1_P1_K1_Ch2-Ch1.zen	FA/ISS	20000	30.0	3		7	0	0	29.94	100000	2000	Scale	0	1.04	0	0.01	0.86	0	0.01	0.042	0	1	1	0	1	16.28	149.504	0	1	16.28	149.504	0.9316	1.3482	1	0.8758	0.9881	0.9302	1	0.9904	0.9952	0.8115	1.3228	0.9257	0.060947	0.029662	0.0027541	0.0041819
401	TR1_2_W0001_P0177_T0001_R1_P2_K1_Ch2-Ch1.zen	20151204_SCC1gfpc_Prometa\MitoSys2\LSM\SCC1gfpc_Noc\rnd2\DE_W0001\DE_W0001_P0081\DE_2_W0001_P0081_T0001\TR1_W0001_P0177\TR1_2_W0001_P0177_T0001_R1_P2_K1_Ch2-Ch1.zen	FA/ISS	20000	30.0	3		7	0	0	29.94	100000	2000	Scale	0	1.04	0	0.01	0.86	0	0.01	0.042	0	1	1	0	1	13.498	63.543	0	1	13.498	63.543	0.9417	0.9649	1	0.8513	0.9724	0.9098	1	0.9818	0.9909	0.7972	0.92	0.9014	0.05165	0.032379000000000005	0.0035402000000000003	0.0077461
402	TR1_2_W0001_P0177_T0001_R1_P3_K1_Ch2-Ch1.zen	20151204_SCC1gfpc_Prometa\MitoSys2\LSM\SCC1gfpc_Noc\rnd2\DE_W0001\DE_W0001_P0081\DE_2_W0001_P0081_T0001\TR1_W0001_P0177\TR1_2_W0001_P0177_T0001_R1_P3_K1_Ch2-Ch1.zen	FA/ISS	20000	30.0	3		7	0	0	29.94	100000	2000	Scale	0	1.04	0	0.01	0.86	0	0.01	0.042	0	1	1	0	1	13.437999999999999	146.684	0	1	13.437999999999999	146.684	0.9467	2.9891	1	0.8504	0.9861	0.9157	1	0.9907	0.9954	0.8006	2.9385	0.9114	0.054241	0.034263999999999996	0.0056091	0.0059328
403	TR1_2_W0001_P0177_T0001_R1_P4_K1_Ch2-Ch1.zen	20151204_SCC1gfpc_Prometa\MitoSys2\LSM\SCC1gfpc_Noc\rnd2\DE_W0001\DE_W0001_P0081\DE_2_W0001_P0081_T0001\TR1_W0001_P0177\TR1_2_W0001_P0177_T0001_R1_P4_K1_Ch2-Ch1.zen	FA/ISS	20000	30.0	3		7	0	0	29.94	100000	2000	Scale	0	1.04	0	0.01	0.86	0	0.01	0.042	0	1	1	0	1	16.430999999999997	7.189	0	1	16.430999999999997	7.189	1.0335	0.9692	1	0.8771	0.7751	0.8245	1	0.8174	0.9041	0.9084	0.5885	0.7346	0.043792000000000005	0.013172	0.01425	0.02435
404	TR1_2_W0001_P0177_T0001_R1_P5_K1_Ch2-Ch1.zen	20151204_SCC1gfpc_Prometa\MitoSys2\LSM\SCC1gfpc_Noc\rnd2\DE_W0001\DE_W0001_P0081\DE_2_W0001_P0081_T0001\TR1_W0001_P0177\TR1_2_W0001_P0177_T0001_R1_P5_K1_Ch2-Ch1.zen	FA/ISS	20000	30.0	3		7	0	0	29.94	100000	2000	Scale	0	1.04	0	0.01	0.86	0	0.01	0.042	0	1	1	0	1	9.548	7.39	0	1	9.548	7.39	1.0896	1.8486	1	0.7933	0.765	0.7788	1	0.8876	0.9421	0.8725	1.3403	0.7273	0.057726	0.019924	0.007434100000000001	0.027565
405	TR1_2_W0001_P0182_T0001_R1_P1_K1_Ch2-Ch1.zen	20151204_SCC1gfpc_Prometa\MitoSys2\LSM\SCC1gfpc_Noc\rnd2\DE_W0001\DE_W0001_P0083\DE_2_W0001_P0083_T0001\TR1_W0001_P0182\TR1_2_W0001_P0182_T0001_R1_P1_K1_Ch2-Ch1.zen	FA/ISS	20000	30.0	3		7	0	0	29.94	100000	2000	Scale	0	1.04	0	0.01	0.86	0	0.01	0.042	0	1	1	0	1	16.348	292.985	0	1	16.348	292.985	0.8262	2.5997	1	0.8758	0.9936	0.9328	1	0.9948	0.9974	0.7126	2.5785	0.9304	0.069922	0.027073000000000003	0.0013563	0.001968
406	TR1_2_W0001_P0182_T0001_R1_P2_K1_Ch2-Ch1.zen	20151204_SCC1gfpc_Prometa\MitoSys2\LSM\SCC1gfpc_Noc\rnd2\DE_W0001\DE_W0001_P0083\DE_2_W0001_P0083_T0001\TR1_W0001_P0182\TR1_2_W0001_P0182_T0001_R1_P2_K1_Ch2-Ch1.zen	FA/ISS	20000	30.0	3		7	0	0	29.94	100000	2000	Scale	0	1.04	0	0.01	0.86	0	0.01	0.042	0	1	1	0	1	16.097	206.285	0	1	16.097	206.285	1.0625	1.3384	1	0.8744	0.9914	0.9311	1	0.9933	0.9966	0.9325	1.3202	0.9279	0.07530099999999999	0.030068	0.0026628	0.0029492
407	TR1_2_W0001_P0182_T0001_R1_P3_K1_Ch2-Ch1.zen	20151204_SCC1gfpc_Prometa\MitoSys2\LSM\SCC1gfpc_Noc\rnd2\DE_W0001\DE_W0001_P0083\DE_2_W0001_P0083_T0001\TR1_W0001_P0182\TR1_2_W0001_P0182_T0001_R1_P3_K1_Ch2-Ch1.zen	FA/ISS	20000	30.0	3		7	0	0	29.94	100000	2000	Scale	0	1.04	0	0.01	0.86	0	0.01	0.042	0	1	1	0	1	17.261	160.343	0	1	17.261	160.343	1.0038	1.1432	1	0.8827	0.9888	0.9343	1	0.9906	0.9953	0.8861	1.1207	0.9298	0.055585	0.025315999999999998	0.0017562	0.0033296999999999997
408	TR1_2_W0001_P0182_T0001_R1_P4_K1_Ch2-Ch1.zen	20151204_SCC1gfpc_Prometa\MitoSys2\LSM\SCC1gfpc_Noc\rnd2\DE_W0001\DE_W0001_P0083\DE_2_W0001_P0083_T0001\TR1_W0001_P0182\TR1_2_W0001_P0182_T0001_R1_P4_K1_Ch2-Ch1.zen	FA/ISS	20000	30.0	3		7	0	0	29.94	100000	2000	Scale	0	1.04	0	0.01	0.86	0	0.01	0.042	0	1	1	0	1	14.421	7.591	0	1	14.421	7.591	1.2289	1.1159999999999999	1	0.8587	0.7846	0.8208	1	0.8475	0.9206	1.0699	0.7287	0.7472	0.046915	0.011134	0.021093999999999998	0.027676999999999997
409	TR1_2_W0001_P0182_T0001_R1_P5_K1_Ch2-Ch1.zen	20151204_SCC1gfpc_Prometa\MitoSys2\LSM\SCC1gfpc_Noc\rnd2\DE_W0001\DE_W0001_P0083\DE_2_W0001_P0083_T0001\TR1_W0001_P0182\TR1_2_W0001_P0182_T0001_R1_P5_K1_Ch2-Ch1.zen	FA/ISS	20000	30.0	3		7	0	0	29.94	100000	2000	Scale	0	1.04	0	0.01	0.86	0	0.01	0.042	0	1	1	0	1	16.09	8.038	0	1	16.09	8.038	1.034	1.0441	1	0.8749	0.7973	0.8352	1	0.8387	0.9158	0.9066	0.6872	0.7564	0.062424	0.016045	0.023929	0.029619
410	TR1_2_W0001_P0184_T0001_R1_P1_K1_Ch2-Ch1.zen	20151204_SCC1gfpc_Prometa\MitoSys2\LSM\SCC1gfpc_Noc\rnd2\DE_W0001\DE_W0001_P0084\DE_2_W0001_P0084_T0001\TR1_W0001_P0184\TR1_2_W0001_P0184_T0001_R1_P1_K1_Ch2-Ch1.zen	FA/ISS	20000	30.0	3		7	0	0	29.94	100000	2000	Scale	0	1.04	0	0.01	0.86	0	0.01	0.042	0	1	1	0	1	12.876	165.87	0	1	12.876	165.87	1.0165	1.9674	1	0.8445	0.9889	0.9138	1	0.9931	0.9965	0.8594	1.9397	0.9106	0.06717999999999999	0.025458	0.0066535	0.0043746
411	TR1_2_W0001_P0184_T0001_R1_P2_K1_Ch2-Ch1.zen	20151204_SCC1gfpc_Prometa\MitoSys2\LSM\SCC1gfpc_Noc\rnd2\DE_W0001\DE_W0001_P0084\DE_2_W0001_P0084_T0001\TR1_W0001_P0184\TR1_2_W0001_P0184_T0001_R1_P2_K1_Ch2-Ch1.zen	FA/ISS	20000	30.0	3		7	0	0	29.94	100000	2000	Scale	0	1.04	0	0.01	0.86	0	0.01	0.042	0	1	1	0	1	12.397	213.33700000000002	0	1	12.397	213.33700000000002	0.9972	3.4169	1	0.8387	0.9892	0.9108	1	0.9933	0.9967	0.8359	3.3748	0.9078	0.064887	0.011895999999999999	0.011022	0.013935
412	TR1_2_W0001_P0184_T0001_R1_P3_K1_Ch2-Ch1.zen	20151204_SCC1gfpc_Prometa\MitoSys2\LSM\SCC1gfpc_Noc\rnd2\DE_W0001\DE_W0001_P0084\DE_2_W0001_P0084_T0001\TR1_W0001_P0184\TR1_2_W0001_P0184_T0001_R1_P3_K1_Ch2-Ch1.zen	FA/ISS	20000	30.0	3		7	0	0	29.94	100000	2000	Scale	0	1.04	0	0.01	0.86	0	0.01	0.042	0	1	1	0	1	10.735	416.728	0	1	10.735	416.728	1.0276	2.4306	1	0.8140000000000001	0.9955	0.9001	1	0.9977	0.9988	0.838	2.4184	0.8991	0.05330599999999999	0.042980000000000004	0.0017816	0.0013822
413	TR1_2_W0001_P0184_T0001_R1_P4_K1_Ch2-Ch1.zen	20151204_SCC1gfpc_Prometa\MitoSys2\LSM\SCC1gfpc_Noc\rnd2\DE_W0001\DE_W0001_P0084\DE_2_W0001_P0084_T0001\TR1_W0001_P0184\TR1_2_W0001_P0184_T0001_R1_P4_K1_Ch2-Ch1.zen	FA/ISS	20000	30.0	3		7	0	0	29.94	100000	2000	Scale	0	1.04	0	0.01	0.86	0	0.01	0.042	0	1	1	0	1	13.81	5.624	0	1	13.81	5.624	1.0532	1.0889	1	0.855	0.7167	0.7828	1	0.8036	0.8965	0.9041	0.614	0.687	0.081584	0.01318	0.048512	0.032282
414	TR1_2_W0001_P0184_T0001_R1_P5_K1_Ch2-Ch1.zen	20151204_SCC1gfpc_Prometa\MitoSys2\LSM\SCC1gfpc_Noc\rnd2\DE_W0001\DE_W0001_P0084\DE_2_W0001_P0084_T0001\TR1_W0001_P0184\TR1_2_W0001_P0184_T0001_R1_P5_K1_Ch2-Ch1.zen	FA/ISS	20000	30.0	3		7	0	0	29.94	100000	2000	Scale	0	1.04	0	0.01	0.86	0	0.01	0.042	0	1	1	0	1	11.093	6.767	0	1	11.093	6.767	1.0016	1.0381	1	0.8213	0.7618	0.7909999999999999	1	0.8667	0.9309	0.8223	0.6764	0.7284	0.060820000000000006	0.024588	0.027342	0.039864
415	TR1_2_W0001_P0188_T0001_R1_P1_K1_Ch2-Ch1.zen	20151204_SCC1gfpc_Prometa\MitoSys2\LSM\SCC1gfpc_Noc\rnd2\DE_W0001\DE_W0001_P0086\DE_2_W0001_P0086_T0001\TR1_W0001_P0188\TR1_2_W0001_P0188_T0001_R1_P1_K1_Ch2-Ch1.zen	FA/ISS	20000	30.0	3		7	0	0	29.94	100000	2000	Scale	0	1.04	0	0.01	0.86	0	0.01	0.042	0	1	1	0	1	15.265	40.416	0	1	15.265	40.416	1.1025	0.9595	1	0.868	0.9572	0.9115	1	0.968	0.9839	0.9632	0.8849	0.8964	0.073136	0.023194	0.0037364000000000004	0.0086837
416	TR1_2_W0001_P0188_T0001_R1_P2_K1_Ch2-Ch1.zen	20151204_SCC1gfpc_Prometa\MitoSys2\LSM\SCC1gfpc_Noc\rnd2\DE_W0001\DE_W0001_P0086\DE_2_W0001_P0086_T0001\TR1_W0001_P0188\TR1_2_W0001_P0188_T0001_R1_P2_K1_Ch2-Ch1.zen	FA/ISS	20000	30.0	3		7	0	0	29.94	100000	2000	Scale	0	1.04	0	0.01	0.86	0	0.01	0.042	0	1	1	0	1	10.999	192.33	0	1	10.999	192.33	0.8962	4.265	1	0.8131	0.9883	0.8962	1	0.9932	0.9966	0.7163	4.2001	0.8931	0.072589	0.049235	0.010407	0.0066048
417	TR1_2_W0001_P0188_T0001_R1_P3_K1_Ch2-Ch1.zen	20151204_SCC1gfpc_Prometa\MitoSys2\LSM\SCC1gfpc_Noc\rnd2\DE_W0001\DE_W0001_P0086\DE_2_W0001_P0086_T0001\TR1_W0001_P0188\TR1_2_W0001_P0188_T0001_R1_P3_K1_Ch2-Ch1.zen	FA/ISS	20000	30.0	3		7	0	0	29.94	100000	2000	Scale	0	1.04	0	0.01	0.86	0	0.01	0.042	0	1	1	0	1	14.868	32.47	0	1	14.868	32.47	1.1519	1.0367	1	0.8641	0.9474	0.9048	1	0.9618	0.9807	1.0049	0.9423	0.8869	0.076821	0.033504	0.0049881	0.013338999999999998
418	TR1_2_W0001_P0188_T0001_R1_P4_K1_Ch2-Ch1.zen	20151204_SCC1gfpc_Prometa\MitoSys2\LSM\SCC1gfpc_Noc\rnd2\DE_W0001\DE_W0001_P0086\DE_2_W0001_P0086_T0001\TR1_W0001_P0188\TR1_2_W0001_P0188_T0001_R1_P4_K1_Ch2-Ch1.zen	FA/ISS	20000	30.0	3		7	0	0	29.94	100000	2000	Scale	0	1.04	0	0.01	0.86	0	0.01	0.042	0	1	1	0	1	11.464	5.402	0	1	11.464	5.402	1.0187	1.1268	1	0.8265	0.7024	0.7618	1	0.8269	0.9093	0.8433	0.6503	0.6794	0.064514	0.023444	0.021726	0.041187
419	TR1_2_W0001_P0188_T0001_R1_P5_K1_Ch2-Ch1.zen	20151204_SCC1gfpc_Prometa\MitoSys2\LSM\SCC1gfpc_Noc\rnd2\DE_W0001\DE_W0001_P0086\DE_2_W0001_P0086_T0001\TR1_W0001_P0188\TR1_2_W0001_P0188_T0001_R1_P5_K1_Ch2-Ch1.zen	FA/ISS	20000	30.000999999999998	3		7	0	0	29.94	100000	2000	Scale	0	1.04	0	0.01	0.86	0	0.01	0.042	0	1	1	0	1	11.915999999999999	4.213	0	1	11.915999999999999	4.213	1.0643	1.0544	1	0.8321	0.6316	0.725	1	0.7764	0.8811	0.8907	0.4884	0.6166	0.071345	0.020836	0.044011	0.040508999999999996
420	TR1_2_W0001_P0190_T0001_R1_P1_K1_Ch2-Ch1.zen	20151204_SCC1gfpc_Prometa\MitoSys2\LSM\SCC1gfpc_Noc\rnd2\DE_W0001\DE_W0001_P0087\DE_2_W0001_P0087_T0001\TR1_W0001_P0190\TR1_2_W0001_P0190_T0001_R1_P1_K1_Ch2-Ch1.zen	FA/ISS	20000	30.0	3		7	0	0	29.94	100000	2000	Scale	0	1.04	0	0.01	0.86	0	0.01	0.042	0	1	1	0	1	16.076	164.35299999999998	0	1	16.076	164.35299999999998	0.9361	1.0557	1	0.8744	0.9894	0.9301	1	0.9917	0.9958	0.8144	1.0364	0.9262	0.05776799999999999	0.026184	0.0028030999999999998	0.0030252
421	TR1_2_W0001_P0190_T0001_R1_P2_K1_Ch2-Ch1.zen	20151204_SCC1gfpc_Prometa\MitoSys2\LSM\SCC1gfpc_Noc\rnd2\DE_W0001\DE_W0001_P0087\DE_2_W0001_P0087_T0001\TR1_W0001_P0190\TR1_2_W0001_P0190_T0001_R1_P2_K1_Ch2-Ch1.zen	FA/ISS	20000	30.0	3		7	0	0	29.94	100000	2000	Scale	0	1.04	0	0.01	0.86	0	0.01	0.042	0	1	1	0	1	14.690999999999999	162.773	0	1	14.690999999999999	162.773	1.1627	1.8398	1	0.8622	0.9865	0.9222	1	0.9901	0.995	1.0124	1.801	0.9176	0.060272000000000006	0.031475	0.0087819	0.007889
422	TR1_2_W0001_P0190_T0001_R1_P3_K1_Ch2-Ch1.zen	20151204_SCC1gfpc_Prometa\MitoSys2\LSM\SCC1gfpc_Noc\rnd2\DE_W0001\DE_W0001_P0087\DE_2_W0001_P0087_T0001\TR1_W0001_P0190\TR1_2_W0001_P0190_T0001_R1_P3_K1_Ch2-Ch1.zen	FA/ISS	20000	30.0	3		7	0	0	29.94	100000	2000	Scale	0	1.04	0	0.01	0.86	0	0.01	0.042	0	1	1	0	1	11.592	231.187	0	1	11.592	231.187	0.8375	5.5055	1	0.8218	0.9892	0.9014	1	0.9932	0.9966	0.6716	5.4328	0.8983	0.045756	0.045912	0.0044684	0.0043698
423	TR1_2_W0001_P0190_T0001_R1_P4_K1_Ch2-Ch1.zen	20151204_SCC1gfpc_Prometa\MitoSys2\LSM\SCC1gfpc_Noc\rnd2\DE_W0001\DE_W0001_P0087\DE_2_W0001_P0087_T0001\TR1_W0001_P0190\TR1_2_W0001_P0190_T0001_R1_P4_K1_Ch2-Ch1.zen	FA/ISS	20000	30.0	3		7	0	0	29.94	100000	2000	Scale	0	1.04	0	0.01	0.86	0	0.01	0.042	0	1	1	0	1	12.882	4.071000000000001	0	1	12.882	4.071000000000001	1.2013	1.0071	1	0.8423	0.6218	0.7237	1	0.7522	0.8671	1.0249	0.4186	0.6015	0.06230700000000001	0.014463	0.009991799999999999	0.04771
424	TR1_2_W0001_P0190_T0001_R1_P5_K1_Ch2-Ch1.zen	20151204_SCC1gfpc_Prometa\MitoSys2\LSM\SCC1gfpc_Noc\rnd2\DE_W0001\DE_W0001_P0087\DE_2_W0001_P0087_T0001\TR1_W0001_P0190\TR1_2_W0001_P0190_T0001_R1_P5_K1_Ch2-Ch1.zen	FA/ISS	20000	30.0	3		7	0	0	29.94	100000	2000	Scale	0	1.04	0	0.01	0.86	0	0.01	0.042	0	1	1	0	1	12.835999999999999	4.583	0	1	12.835999999999999	4.583	1.0505	0.9884	1	0.8445	0.6602	0.7467	1	0.7785	0.8823	0.8907	0.4707	0.6386	0.082983	0.013102	0.063725	0.05175
425	TR1_2_W0001_P0193_T0001_R1_P1_K1_Ch2-Ch1.zen	20151204_SCC1gfpc_Prometa\MitoSys2\LSM\SCC1gfpc_Noc\rnd2\DE_W0001\DE_W0001_P0088\DE_2_W0001_P0088_T0001\TR1_W0001_P0193\TR1_2_W0001_P0193_T0001_R1_P1_K1_Ch2-Ch1.zen	FA/ISS	20000	30.0	3		7	0	0	29.94	100000	2000	Scale	0	1.04	0	0.01	0.86	0	0.01	0.042	0	1	1	0	1	14.245999999999999	442.341	0	1	14.245999999999999	442.341	0.8308	2.0903	1	0.8567	0.9958	0.9236	1	0.997	0.9985	0.6988	2.079	0.9222	0.05720599999999999	0.034216	0.0024195	0.0025334
426	TR1_2_W0001_P0193_T0001_R1_P2_K1_Ch2-Ch1.zen	20151204_SCC1gfpc_Prometa\MitoSys2\LSM\SCC1gfpc_Noc\rnd2\DE_W0001\DE_W0001_P0088\DE_2_W0001_P0088_T0001\TR1_W0001_P0193\TR1_2_W0001_P0193_T0001_R1_P2_K1_Ch2-Ch1.zen	FA/ISS	20000	30.0	3		7	0	0	29.94	100000	2000	Scale	0	1.04	0	0.01	0.86	0	0.01	0.042	0	1	1	0	1	15.390999999999998	261.055	0	1	15.390999999999998	261.055	1.0601	2.627	1	0.866	0.988	0.9249	1	0.9901	0.995	0.9201	2.5697	0.9202	0.049184	0.027908	0.0053434	0.0072619
427	TR1_2_W0001_P0193_T0001_R1_P3_K1_Ch2-Ch1.zen	20151204_SCC1gfpc_Prometa\MitoSys2\LSM\SCC1gfpc_Noc\rnd2\DE_W0001\DE_W0001_P0088\DE_2_W0001_P0088_T0001\TR1_W0001_P0193\TR1_2_W0001_P0193_T0001_R1_P3_K1_Ch2-Ch1.zen	FA/ISS	20000	30.0	3		7	0	0	29.94	100000	2000	Scale	0	1.04	0	0.01	0.86	0	0.01	0.042	0	1	1	0	1	12.93	461.43699999999995	0	1	12.93	461.43699999999995	1.4428	1.2799	1	0.8407	0.996	0.915	1	0.9975	0.9987	1.2428	1.2717	0.9138	0.064042	0.047552	0.0056833	0.0058287
428	TR1_2_W0001_P0193_T0001_R1_P4_K1_Ch2-Ch1.zen	20151204_SCC1gfpc_Prometa\MitoSys2\LSM\SCC1gfpc_Noc\rnd2\DE_W0001\DE_W0001_P0088\DE_2_W0001_P0088_T0001\TR1_W0001_P0193\TR1_2_W0001_P0193_T0001_R1_P4_K1_Ch2-Ch1.zen	FA/ISS	20000	30.0	3		7	0	0	29.94	100000	2000	Scale	0	1.04	0	0.01	0.86	0	0.01	0.042	0	1	1	0	1	15.027000000000001	4.107	0	1	15.027000000000001	4.107	1.1614	1.1549	1	0.8639	0.6175	0.73	1	0.7143	0.845	1.0125	0.4754	0.5859	0.059867	0.03032	0.063697	0.088016
429	TR1_2_W0001_P0193_T0001_R1_P5_K1_Ch2-Ch1.zen	20151204_SCC1gfpc_Prometa\MitoSys2\LSM\SCC1gfpc_Noc\rnd2\DE_W0001\DE_W0001_P0088\DE_2_W0001_P0088_T0001\TR1_W0001_P0193\TR1_2_W0001_P0193_T0001_R1_P5_K1_Ch2-Ch1.zen	FA/ISS	20000	30.0	3		7	0	0	29.94	100000	2000	Scale	0	1.04	0	0.01	0.86	0	0.01	0.042	0	1	1	0	1	14.953	27.93	0	1	14.953	27.93	0.9573	0.7843	1	0.8631	0.9348	0.8982	1	0.9537	0.9766	0.8225	0.6853	0.8765	0.068958	0.018151	0.0049116	0.010043999999999999
430	TR1_2_W0001_P0206_T0001_R1_P1_K1_Ch2-Ch1.zen	20151204_SCC1gfpc_Prometa\MitoSys2\LSM\SCC1gfpc_Noc\rnd2\DE_W0001\DE_W0001_P0097\DE_2_W0001_P0097_T0001\TR1_W0001_P0206\TR1_2_W0001_P0206_T0001_R1_P1_K1_Ch2-Ch1.zen	FA/ISS	20000	30.0	3		7	0	0	29.94	100000	2000	Scale	0	1.04	0	0.01	0.86	0	0.01	0.042	0	1	1	0	1	10.888	277.216	0	1	10.888	277.216	0.9151	4.2769	1	0.8170000000000001	0.9917	0.9001	1	0.9955	0.9977	0.7395	4.2371	0.898	0.030418999999999998	0.043787	0.0031561	0.0029636
431	TR1_2_W0001_P0206_T0001_R1_P2_K1_Ch2-Ch1.zen	20151204_SCC1gfpc_Prometa\MitoSys2\LSM\SCC1gfpc_Noc\rnd2\DE_W0001\DE_W0001_P0097\DE_2_W0001_P0097_T0001\TR1_W0001_P0206\TR1_2_W0001_P0206_T0001_R1_P2_K1_Ch2-Ch1.zen	FA/ISS	20000	30.0	3		7	0	0	29.94	100000	2000	Scale	0	1.04	0	0.01	0.86	0	0.01	0.042	0	1	1	0	1	9.814	333.911	0	1	9.814	333.911	1.3393	3.7563	1	0.7961	0.9937	0.8894	1	0.9971	0.9986	1.0969	3.7318	0.8881	0.047168	0.037875	0.0020104	0.0020148
432	TR1_2_W0001_P0206_T0001_R1_P3_K1_Ch2-Ch1.zen	20151204_SCC1gfpc_Prometa\MitoSys2\LSM\SCC1gfpc_Noc\rnd2\DE_W0001\DE_W0001_P0097\DE_2_W0001_P0097_T0001\TR1_W0001_P0206\TR1_2_W0001_P0206_T0001_R1_P3_K1_Ch2-Ch1.zen	FA/ISS	20000	30.0	3		7	0	0	29.94	100000	2000	Scale	0	1.04	0	0.01	0.86	0	0.01	0.042	0	1	1	0	1	10.41	368.22900000000004	0	1	10.41	368.22900000000004	1.1925	3.3421	1	0.8083	0.9945	0.8965	1	0.9972	0.9986	0.9802	3.3224	0.8953	0.037994	0.047171	0.0030666	0.002654
433	TR1_2_W0001_P0206_T0001_R1_P4_K1_Ch2-Ch1.zen	20151204_SCC1gfpc_Prometa\MitoSys2\LSM\SCC1gfpc_Noc\rnd2\DE_W0001\DE_W0001_P0097\DE_2_W0001_P0097_T0001\TR1_W0001_P0206\TR1_2_W0001_P0206_T0001_R1_P4_K1_Ch2-Ch1.zen	FA/ISS	20000	30.0	3		7	0	0	29.94	100000	2000	Scale	0	1.04	0	0.01	0.86	0	0.01	0.042	0	1	1	0	1	17.72	162.12	0	1	17.72	162.12	1.159	1.756	1	0.8852	0.9888	0.9356	1	0.9903	0.9952	1.0344	1.7259	0.9309999999999999	0.056249	0.023465	0.0050269	0.0036205
434	TR1_2_W0001_P0206_T0001_R1_P5_K1_Ch2-Ch1.zen	20151204_SCC1gfpc_Prometa\MitoSys2\LSM\SCC1gfpc_Noc\rnd2\DE_W0001\DE_W0001_P0097\DE_2_W0001_P0097_T0001\TR1_W0001_P0206\TR1_2_W0001_P0206_T0001_R1_P5_K1_Ch2-Ch1.zen	FA/ISS	20000	30.0	3		7	0	0	29.94	100000	2000	Scale	0	1.04	0	0.01	0.86	0	0.01	0.042	0	1	1	0	1	20.278	9.013	0	1	20.278	9.013	1.0815	1.0094	1	0.8997	0.818	0.8579	1	0.8201	0.9056	0.9768	0.6576	0.7683	0.046257	0.008425499999999999	0.016309	0.015849000000000002
435	TR1_2_W0001_P0204_T0001_R1_P1_K1_Ch2-Ch1.zen	20151204_SCC1gfpc_Prometa\MitoSys2\LSM\SCC1gfpc_Noc\rnd2\DE_W0001\DE_W0001_P0098\DE_2_W0001_P0098_T0001\TR1_W0001_P0204\TR1_2_W0001_P0204_T0001_R1_P1_K1_Ch2-Ch1.zen	FA/ISS	20000	30.0	3		7	0	0	29.94	100000	2000	Scale	0	1.04	0	0.01	0.86	0	0.01	0.042	0	1	1	0	1	11.45	329.50199999999995	0	1	11.45	329.50199999999995	1.392	1.4138	1	0.8228	0.9947	0.9046	1	0.997	0.9985	1.1755	1.403	0.9032	0.08607000000000001	0.04773	0.0020035	0.0018009
436	TR1_2_W0001_P0204_T0001_R1_P2_K1_Ch2-Ch1.zen	20151204_SCC1gfpc_Prometa\MitoSys2\LSM\SCC1gfpc_Noc\rnd2\DE_W0001\DE_W0001_P0098\DE_2_W0001_P0098_T0001\TR1_W0001_P0204\TR1_2_W0001_P0204_T0001_R1_P2_K1_Ch2-Ch1.zen	FA/ISS	20000	30.0	3		7	0	0	29.94	100000	2000	Scale	0	1.04	0	0.01	0.86	0	0.01	0.042	0	1	1	0	1	13.085999999999999	237.549	0	1	13.085999999999999	237.549	0.9112	2.7748	1	0.845	0.9916	0.9153	1	0.9945	0.9972	0.7623	2.7465	0.9128	0.07795099999999999	0.030454000000000002	0.0010683	0.0020594000000000003
437	TR1_2_W0001_P0204_T0001_R1_P3_K1_Ch2-Ch1.zen	20151204_SCC1gfpc_Prometa\MitoSys2\LSM\SCC1gfpc_Noc\rnd2\DE_W0001\DE_W0001_P0098\DE_2_W0001_P0098_T0001\TR1_W0001_P0204\TR1_2_W0001_P0204_T0001_R1_P3_K1_Ch2-Ch1.zen	FA/ISS	20000	30.0	3		7	0	0	29.94	100000	2000	Scale	0	1.04	0	0.01	0.86	0	0.01	0.042	0	1	1	0	1	15.48	226.265	0	1	15.48	226.265	1.0079	1.9069	1	0.8696	0.9916	0.9286	1	0.9936	0.9968	0.8766	1.8842	0.9256	0.073663	0.027343	0.0022568	0.0026331999999999996
438	TR1_2_W0001_P0204_T0001_R1_P4_K1_Ch2-Ch1.zen	20151204_SCC1gfpc_Prometa\MitoSys2\LSM\SCC1gfpc_Noc\rnd2\DE_W0001\DE_W0001_P0098\DE_2_W0001_P0098_T0001\TR1_W0001_P0204\TR1_2_W0001_P0204_T0001_R1_P4_K1_Ch2-Ch1.zen	FA/ISS	20000	30.0	3		7	0	0	29.94	100000	2000	Scale	0	1.04	0	0.01	0.86	0	0.01	0.042	0	1	1	0	1	9.8	3.278	0	1	9.8	3.278	1.0311	1.0947	1	0.7989	0.5433	0.6587	1	0.764	0.8740000000000001	0.8265	0.4285	0.5461	0.06286699999999999	0.025393000000000002	0.047902	0.057420000000000006
439	TR1_2_W0001_P0204_T0001_R1_P5_K1_Ch2-Ch1.zen	20151204_SCC1gfpc_Prometa\MitoSys2\LSM\SCC1gfpc_Noc\rnd2\DE_W0001\DE_W0001_P0098\DE_2_W0001_P0098_T0001\TR1_W0001_P0204\TR1_2_W0001_P0204_T0001_R1_P5_K1_Ch2-Ch1.zen	FA/ISS	20000	30.0	3		7	0	0	29.94	100000	2000	Scale	0	1.04	0	0.01	0.86	0	0.01	0.042	0	1	1	0	1	12.863	4.999	0	1	12.863	4.999	0.8909	1.1361	1	0.845	0.6836	0.7599	1	0.7929999999999999	0.8904	0.7444	0.6201	0.6592	0.075145	0.016134	0.012211	0.034643
440	TR1_2_W0001_P0201_T0001_R1_P1_K1_Ch2-Ch1.zen	20151204_SCC1gfpc_Prometa\MitoSys2\LSM\SCC1gfpc_Noc\rnd2\DE_W0001\DE_W0001_P0099\DE_2_W0001_P0099_T0001\TR1_W0001_P0201\TR1_2_W0001_P0201_T0001_R1_P1_K1_Ch2-Ch1.zen	FA/ISS	20000	30.0	3		7	0	0	29.94	100000	2000	Scale	0	1.04	0	0.01	0.86	0	0.01	0.042	0	1	1	0	1	11.454	207.53799999999998	0	1	11.454	207.53799999999998	1.0835	3.4185	1	0.825	0.9906	0.9039	1	0.9947	0.9974	0.8999	3.3835	0.9016	0.051001	0.044155	0.0060402	0.0044851000000000005
441	TR1_2_W0001_P0201_T0001_R1_P2_K1_Ch2-Ch1.zen	20151204_SCC1gfpc_Prometa\MitoSys2\LSM\SCC1gfpc_Noc\rnd2\DE_W0001\DE_W0001_P0099\DE_2_W0001_P0099_T0001\TR1_W0001_P0201\TR1_2_W0001_P0201_T0001_R1_P2_K1_Ch2-Ch1.zen	FA/ISS	20000	30.0	3		7	0	0	29.94	100000	2000	Scale	0	1.04	0	0.01	0.86	0	0.01	0.042	0	1	1	0	1	10.790999999999999	488.145	0	1	10.790999999999999	488.145	1.3146	1.8130000000000002	1	0.8096	0.9963	0.8979	1	0.9981	0.9991	1.0875	1.8047	0.8971	0.050518	0.053863	0.0016913	0.0015215
442	TR1_2_W0001_P0201_T0001_R1_P3_K1_Ch2-Ch1.zen	20151204_SCC1gfpc_Prometa\MitoSys2\LSM\SCC1gfpc_Noc\rnd2\DE_W0001\DE_W0001_P0099\DE_2_W0001_P0099_T0001\TR1_W0001_P0201\TR1_2_W0001_P0201_T0001_R1_P3_K1_Ch2-Ch1.zen	FA/ISS	20000	30.0	3		7	0	0	29.94	100000	2000	Scale	0	1.04	0	0.01	0.86	0	0.01	0.042	0	1	1	0	1	12.950999999999999	230.12	0	1	12.950999999999999	230.12	0.9892	1.6985	1	0.8448	0.992	0.9154	1	0.9949	0.9974	0.8343	1.68	0.9131	0.058121000000000006	0.03771	0.0023658	0.0037426
443	TR1_2_W0001_P0201_T0001_R1_P4_K1_Ch2-Ch1.zen	20151204_SCC1gfpc_Prometa\MitoSys2\LSM\SCC1gfpc_Noc\rnd2\DE_W0001\DE_W0001_P0099\DE_2_W0001_P0099_T0001\TR1_W0001_P0201\TR1_2_W0001_P0201_T0001_R1_P4_K1_Ch2-Ch1.zen	FA/ISS	20000	30.0	3		7	0	0	29.94	100000	2000	Scale	0	1.04	0	0.01	0.86	0	0.01	0.042	0	1	1	0	1	10.208	8.626	0	1	10.208	8.626	1.5721	0.8634	1	0.7885	0.8097	0.7979999999999999	1	0.9006	0.9488	1.2775	0.5857	0.7519	0.073426	0.018725	0.0117	0.024981
444	TR1_2_W0001_P0201_T0001_R1_P5_K1_Ch2-Ch1.zen	20151204_SCC1gfpc_Prometa\MitoSys2\LSM\SCC1gfpc_Noc\rnd2\DE_W0001\DE_W0001_P0099\DE_2_W0001_P0099_T0001\TR1_W0001_P0201\TR1_2_W0001_P0201_T0001_R1_P5_K1_Ch2-Ch1.zen	FA/ISS	20000	30.0	3		7	0	0	29.94	100000	2000	Scale	0	1.04	0	0.01	0.86	0	0.01	0.042	0	1	1	0	1	11.082	6.652	0	1	11.082	6.652	1.2217	0.9283	1	0.8186	0.7582	0.7877	1	0.8656	0.9303	1.0184	0.5721	0.7247	0.099923	0.02947	0.023066999999999997	0.032556
[truncated: 101 more columns]
