# Supplementary material for: Absolute quantification of cohesin, CTCF and their regulators in human cells
Source: eLife. 2019 Jun 17;8:e46269. doi: 10.7554/eLife.46269 (PMC6606026; doi:10.7554/eLife.46269)
Supplement: Figure 2—source data 1. [file elife-46269-fig2-data1.zip › Figure 2 - source data 1/20151204_SCC1gfpc_Prometa/2c_opt_time_col_cf_Ch1.txt]

tau_us	Ch1	Ch1_std	Ch1_fit	path
10	4.644605e-02	1.847728e-02	4.286100e-02	20151204_SCC1gfpc_Prometa\MitoSys2\LSM\SCC1gfpc_Noc\DE_W0001\DE_W0001_P0004\DE_2_W0001_P0004_T0001\TR1_W0001_P0001\TR1_2_W0001_P0001_T0001_R1_P1_K1_Ch2-Ch1.zen
20	4.638728e-02	1.496591e-02	4.201400e-02	20151204_SCC1gfpc_Prometa\MitoSys2\LSM\SCC1gfpc_Noc\DE_W0001\DE_W0001_P0004\DE_2_W0001_P0004_T0001\TR1_W0001_P0001\TR1_2_W0001_P0001_T0001_R1_P1_K1_Ch2-Ch1.zen
30	3.983041e-02	2.171633e-02	4.123600e-02	20151204_SCC1gfpc_Prometa\MitoSys2\LSM\SCC1gfpc_Noc\DE_W0001\DE_W0001_P0004\DE_2_W0001_P0004_T0001\TR1_W0001_P0001\TR1_2_W0001_P0001_T0001_R1_P1_K1_Ch2-Ch1.zen
40	3.756711e-02	1.985273e-02	4.052300e-02	20151204_SCC1gfpc_Prometa\MitoSys2\LSM\SCC1gfpc_Noc\DE_W0001\DE_W0001_P0004\DE_2_W0001_P0004_T0001\TR1_W0001_P0001\TR1_2_W0001_P0001_T0001_R1_P1_K1_Ch2-Ch1.zen
50	3.547132e-02	1.446786e-02	3.987000e-02	20151204_SCC1gfpc_Prometa\MitoSys2\LSM\SCC1gfpc_Noc\DE_W0001\DE_W0001_P0004\DE_2_W0001_P0004_T0001\TR1_W0001_P0001\TR1_2_W0001_P0001_T0001_R1_P1_K1_Ch2-Ch1.zen
60	3.824851e-02	1.778961e-02	3.927100e-02	20151204_SCC1gfpc_Prometa\MitoSys2\LSM\SCC1gfpc_Noc\DE_W0001\DE_W0001_P0004\DE_2_W0001_P0004_T0001\TR1_W0001_P0001\TR1_2_W0001_P0001_T0001_R1_P1_K1_Ch2-Ch1.zen
70	3.809473e-02	1.866810e-02	3.872100e-02	20151204_SCC1gfpc_Prometa\MitoSys2\LSM\SCC1gfpc_Noc\DE_W0001\DE_W0001_P0004\DE_2_W0001_P0004_T0001\TR1_W0001_P0001\TR1_2_W0001_P0001_T0001_R1_P1_K1_Ch2-Ch1.zen
80	3.625901e-02	2.059843e-02	3.821600e-02	20151204_SCC1gfpc_Prometa\MitoSys2\LSM\SCC1gfpc_Noc\DE_W0001\DE_W0001_P0004\DE_2_W0001_P0004_T0001\TR1_W0001_P0001\TR1_2_W0001_P0001_T0001_R1_P1_K1_Ch2-Ch1.zen
90	3.806013e-02	1.604579e-02	3.775100e-02	20151204_SCC1gfpc_Prometa\MitoSys2\LSM\SCC1gfpc_Noc\DE_W0001\DE_W0001_P0004\DE_2_W0001_P0004_T0001\TR1_W0001_P0001\TR1_2_W0001_P0001_T0001_R1_P1_K1_Ch2-Ch1.zen
100	3.853847e-02	1.119799e-02	3.732300e-02	20151204_SCC1gfpc_Prometa\MitoSys2\LSM\SCC1gfpc_Noc\DE_W0001\DE_W0001_P0004\DE_2_W0001_P0004_T0001\TR1_W0001_P0001\TR1_2_W0001_P0001_T0001_R1_P1_K1_Ch2-Ch1.zen
120	3.804064e-02	1.450677e-02	3.656200e-02	20151204_SCC1gfpc_Prometa\MitoSys2\LSM\SCC1gfpc_Noc\DE_W0001\DE_W0001_P0004\DE_2_W0001_P0004_T0001\TR1_W0001_P0001\TR1_2_W0001_P0001_T0001_R1_P1_K1_Ch2-Ch1.zen
140	3.554561e-02	1.647048e-02	3.591000e-02	20151204_SCC1gfpc_Prometa\MitoSys2\LSM\SCC1gfpc_Noc\DE_W0001\DE_W0001_P0004\DE_2_W0001_P0004_T0001\TR1_W0001_P0001\TR1_2_W0001_P0001_T0001_R1_P1_K1_Ch2-Ch1.zen
160	3.495020e-02	1.304185e-02	3.534700e-02	20151204_SCC1gfpc_Prometa\MitoSys2\LSM\SCC1gfpc_Noc\DE_W0001\DE_W0001_P0004\DE_2_W0001_P0004_T0001\TR1_W0001_P0001\TR1_2_W0001_P0001_T0001_R1_P1_K1_Ch2-Ch1.zen
180	3.252916e-02	1.342813e-02	3.485700e-02	20151204_SCC1gfpc_Prometa\MitoSys2\LSM\SCC1gfpc_Noc\DE_W0001\DE_W0001_P0004\DE_2_W0001_P0004_T0001\TR1_W0001_P0001\TR1_2_W0001_P0001_T0001_R1_P1_K1_Ch2-Ch1.zen
200	3.452706e-02	1.526879e-02	3.442500e-02	20151204_SCC1gfpc_Prometa\MitoSys2\LSM\SCC1gfpc_Noc\DE_W0001\DE_W0001_P0004\DE_2_W0001_P0004_T0001\TR1_W0001_P0001\TR1_2_W0001_P0001_T0001_R1_P1_K1_Ch2-Ch1.zen
220	3.451841e-02	1.238120e-02	3.404200e-02	20151204_SCC1gfpc_Prometa\MitoSys2\LSM\SCC1gfpc_Noc\DE_W0001\DE_W0001_P0004\DE_2_W0001_P0004_T0001\TR1_W0001_P0001\TR1_2_W0001_P0001_T0001_R1_P1_K1_Ch2-Ch1.zen
240	3.575152e-02	1.489604e-02	3.369900e-02	20151204_SCC1gfpc_Prometa\MitoSys2\LSM\SCC1gfpc_Noc\DE_W0001\DE_W0001_P0004\DE_2_W0001_P0004_T0001\TR1_W0001_P0001\TR1_2_W0001_P0001_T0001_R1_P1_K1_Ch2-Ch1.zen
260	2.806606e-02	1.227834e-02	3.338800e-02	20151204_SCC1gfpc_Prometa\MitoSys2\LSM\SCC1gfpc_Noc\DE_W0001\DE_W0001_P0004\DE_2_W0001_P0004_T0001\TR1_W0001_P0001\TR1_2_W0001_P0001_T0001_R1_P1_K1_Ch2-Ch1.zen
280	3.465851e-02	1.225112e-02	3.310300e-02	20151204_SCC1gfpc_Prometa\MitoSys2\LSM\SCC1gfpc_Noc\DE_W0001\DE_W0001_P0004\DE_2_W0001_P0004_T0001\TR1_W0001_P0001\TR1_2_W0001_P0001_T0001_R1_P1_K1_Ch2-Ch1.zen
300	3.190725e-02	7.455082e-03	3.284100e-02	20151204_SCC1gfpc_Prometa\MitoSys2\LSM\SCC1gfpc_Noc\DE_W0001\DE_W0001_P0004\DE_2_W0001_P0004_T0001\TR1_W0001_P0001\TR1_2_W0001_P0001_T0001_R1_P1_K1_Ch2-Ch1.zen
340	3.630098e-02	9.800187e-03	3.236500e-02	20151204_SCC1gfpc_Prometa\MitoSys2\LSM\SCC1gfpc_Noc\DE_W0001\DE_W0001_P0004\DE_2_W0001_P0004_T0001\TR1_W0001_P0001\TR1_2_W0001_P0001_T0001_R1_P1_K1_Ch2-Ch1.zen
380	3.554518e-02	1.351181e-02	3.193900e-02	20151204_SCC1gfpc_Prometa\MitoSys2\LSM\SCC1gfpc_Noc\DE_W0001\DE_W0001_P0004\DE_2_W0001_P0004_T0001\TR1_W0001_P0001\TR1_2_W0001_P0001_T0001_R1_P1_K1_Ch2-Ch1.zen
420	3.191571e-02	1.114883e-02	3.154600e-02	20151204_SCC1gfpc_Prometa\MitoSys2\LSM\SCC1gfpc_Noc\DE_W0001\DE_W0001_P0004\DE_2_W0001_P0004_T0001\TR1_W0001_P0001\TR1_2_W0001_P0001_T0001_R1_P1_K1_Ch2-Ch1.zen
460	3.076616e-02	1.100645e-02	3.117700e-02	20151204_SCC1gfpc_Prometa\MitoSys2\LSM\SCC1gfpc_Noc\DE_W0001\DE_W0001_P0004\DE_2_W0001_P0004_T0001\TR1_W0001_P0001\TR1_2_W0001_P0001_T0001_R1_P1_K1_Ch2-Ch1.zen
500	2.994072e-02	9.162370e-03	3.082500e-02	20151204_SCC1gfpc_Prometa\MitoSys2\LSM\SCC1gfpc_Noc\DE_W0001\DE_W0001_P0004\DE_2_W0001_P0004_T0001\TR1_W0001_P0001\TR1_2_W0001_P0001_T0001_R1_P1_K1_Ch2-Ch1.zen
540	3.174632e-02	8.668578e-03	3.048600e-02	20151204_SCC1gfpc_Prometa\MitoSys2\LSM\SCC1gfpc_Noc\DE_W0001\DE_W0001_P0004\DE_2_W0001_P0004_T0001\TR1_W0001_P0001\TR1_2_W0001_P0001_T0001_R1_P1_K1_Ch2-Ch1.zen
580	2.863541e-02	9.913653e-03	3.015700e-02	20151204_SCC1gfpc_Prometa\MitoSys2\LSM\SCC1gfpc_Noc\DE_W0001\DE_W0001_P0004\DE_2_W0001_P0004_T0001\TR1_W0001_P0001\TR1_2_W0001_P0001_T0001_R1_P1_K1_Ch2-Ch1.zen
620	2.920247e-02	6.988538e-03	2.983700e-02	20151204_SCC1gfpc_Prometa\MitoSys2\LSM\SCC1gfpc_Noc\DE_W0001\DE_W0001_P0004\DE_2_W0001_P0004_T0001\TR1_W0001_P0001\TR1_2_W0001_P0001_T0001_R1_P1_K1_Ch2-Ch1.zen
660	3.267279e-02	9.514503e-03	2.952400e-02	20151204_SCC1gfpc_Prometa\MitoSys2\LSM\SCC1gfpc_Noc\DE_W0001\DE_W0001_P0004\DE_2_W0001_P0004_T0001\TR1_W0001_P0001\TR1_2_W0001_P0001_T0001_R1_P1_K1_Ch2-Ch1.zen
700	3.087252e-02	7.058850e-03	2.921700e-02	20151204_SCC1gfpc_Prometa\MitoSys2\LSM\SCC1gfpc_Noc\DE_W0001\DE_W0001_P0004\DE_2_W0001_P0004_T0001\TR1_W0001_P0001\TR1_2_W0001_P0001_T0001_R1_P1_K1_Ch2-Ch1.zen
780	2.753525e-02	7.144234e-03	2.862000e-02	20151204_SCC1gfpc_Prometa\MitoSys2\LSM\SCC1gfpc_Noc\DE_W0001\DE_W0001_P0004\DE_2_W0001_P0004_T0001\TR1_W0001_P0001\TR1_2_W0001_P0001_T0001_R1_P1_K1_Ch2-Ch1.zen
860	2.549557e-02	8.482558e-03	2.804600e-02	20151204_SCC1gfpc_Prometa\MitoSys2\LSM\SCC1gfpc_Noc\DE_W0001\DE_W0001_P0004\DE_2_W0001_P0004_T0001\TR1_W0001_P0001\TR1_2_W0001_P0001_T0001_R1_P1_K1_Ch2-Ch1.zen
940	2.710008e-02	8.798364e-03	2.749200e-02	20151204_SCC1gfpc_Prometa\MitoSys2\LSM\SCC1gfpc_Noc\DE_W0001\DE_W0001_P0004\DE_2_W0001_P0004_T0001\TR1_W0001_P0001\TR1_2_W0001_P0001_T0001_R1_P1_K1_Ch2-Ch1.zen
1020	2.609068e-02	7.678426e-03	2.695700e-02	20151204_SCC1gfpc_Prometa\MitoSys2\LSM\SCC1gfpc_Noc\DE_W0001\DE_W0001_P0004\DE_2_W0001_P0004_T0001\TR1_W0001_P0001\TR1_2_W0001_P0001_T0001_R1_P1_K1_Ch2-Ch1.zen
1100	2.861747e-02	8.407155e-03	2.644300e-02	20151204_SCC1gfpc_Prometa\MitoSys2\LSM\SCC1gfpc_Noc\DE_W0001\DE_W0001_P0004\DE_2_W0001_P0004_T0001\TR1_W0001_P0001\TR1_2_W0001_P0001_T0001_R1_P1_K1_Ch2-Ch1.zen
1180	2.578527e-02	8.896836e-03	2.594700e-02	20151204_SCC1gfpc_Prometa\MitoSys2\LSM\SCC1gfpc_Noc\DE_W0001\DE_W0001_P0004\DE_2_W0001_P0004_T0001\TR1_W0001_P0001\TR1_2_W0001_P0001_T0001_R1_P1_K1_Ch2-Ch1.zen
1260	2.553920e-02	9.024590e-03	2.546900e-02	20151204_SCC1gfpc_Prometa\MitoSys2\LSM\SCC1gfpc_Noc\DE_W0001\DE_W0001_P0004\DE_2_W0001_P0004_T0001\TR1_W0001_P0001\TR1_2_W0001_P0001_T0001_R1_P1_K1_Ch2-Ch1.zen
1340	2.345127e-02	6.376274e-03	2.500900e-02	20151204_SCC1gfpc_Prometa\MitoSys2\LSM\SCC1gfpc_Noc\DE_W0001\DE_W0001_P0004\DE_2_W0001_P0004_T0001\TR1_W0001_P0001\TR1_2_W0001_P0001_T0001_R1_P1_K1_Ch2-Ch1.zen
1420	2.511852e-02	7.272467e-03	2.456600e-02	20151204_SCC1gfpc_Prometa\MitoSys2\LSM\SCC1gfpc_Noc\DE_W0001\DE_W0001_P0004\DE_2_W0001_P0004_T0001\TR1_W0001_P0001\TR1_2_W0001_P0001_T0001_R1_P1_K1_Ch2-Ch1.zen
1500	2.437129e-02	6.724680e-03	2.413900e-02	20151204_SCC1gfpc_Prometa\MitoSys2\LSM\SCC1gfpc_Noc\DE_W0001\DE_W0001_P0004\DE_2_W0001_P0004_T0001\TR1_W0001_P0001\TR1_2_W0001_P0001_T0001_R1_P1_K1_Ch2-Ch1.zen
1660	2.387298e-02	5.488223e-03	2.333200e-02	20151204_SCC1gfpc_Prometa\MitoSys2\LSM\SCC1gfpc_Noc\DE_W0001\DE_W0001_P0004\DE_2_W0001_P0004_T0001\TR1_W0001_P0001\TR1_2_W0001_P0001_T0001_R1_P1_K1_Ch2-Ch1.zen
1820	2.343226e-02	6.817467e-03	2.258200e-02	20151204_SCC1gfpc_Prometa\MitoSys2\LSM\SCC1gfpc_Noc\DE_W0001\DE_W0001_P0004\DE_2_W0001_P0004_T0001\TR1_W0001_P0001\TR1_2_W0001_P0001_T0001_R1_P1_K1_Ch2-Ch1.zen
1980	2.137804e-02	5.561083e-03	2.188400e-02	20151204_SCC1gfpc_Prometa\MitoSys2\LSM\SCC1gfpc_Noc\DE_W0001\DE_W0001_P0004\DE_2_W0001_P0004_T0001\TR1_W0001_P0001\TR1_2_W0001_P0001_T0001_R1_P1_K1_Ch2-Ch1.zen
2140	2.077211e-02	5.261784e-03	2.123500e-02	20151204_SCC1gfpc_Prometa\MitoSys2\LSM\SCC1gfpc_Noc\DE_W0001\DE_W0001_P0004\DE_2_W0001_P0004_T0001\TR1_W0001_P0001\TR1_2_W0001_P0001_T0001_R1_P1_K1_Ch2-Ch1.zen
2300	1.962477e-02	7.198644e-03	2.062900e-02	20151204_SCC1gfpc_Prometa\MitoSys2\LSM\SCC1gfpc_Noc\DE_W0001\DE_W0001_P0004\DE_2_W0001_P0004_T0001\TR1_W0001_P0001\TR1_2_W0001_P0001_T0001_R1_P1_K1_Ch2-Ch1.zen
2460	2.110199e-02	6.407249e-03	2.006200e-02	20151204_SCC1gfpc_Prometa\MitoSys2\LSM\SCC1gfpc_Noc\DE_W0001\DE_W0001_P0004\DE_2_W0001_P0004_T0001\TR1_W0001_P0001\TR1_2_W0001_P0001_T0001_R1_P1_K1_Ch2-Ch1.zen
2620	1.948309e-02	6.268364e-03	1.953200e-02	20151204_SCC1gfpc_Prometa\MitoSys2\LSM\SCC1gfpc_Noc\DE_W0001\DE_W0001_P0004\DE_2_W0001_P0004_T0001\TR1_W0001_P0001\TR1_2_W0001_P0001_T0001_R1_P1_K1_Ch2-Ch1.zen
2780	1.875633e-02	6.679061e-03	1.903400e-02	20151204_SCC1gfpc_Prometa\MitoSys2\LSM\SCC1gfpc_Noc\DE_W0001\DE_W0001_P0004\DE_2_W0001_P0004_T0001\TR1_W0001_P0001\TR1_2_W0001_P0001_T0001_R1_P1_K1_Ch2-Ch1.zen
2940	1.822958e-02	7.384218e-03	1.856700e-02	20151204_SCC1gfpc_Prometa\MitoSys2\LSM\SCC1gfpc_Noc\DE_W0001\DE_W0001_P0004\DE_2_W0001_P0004_T0001\TR1_W0001_P0001\TR1_2_W0001_P0001_T0001_R1_P1_K1_Ch2-Ch1.zen
3100	1.786599e-02	6.687963e-03	1.812600e-02	20151204_SCC1gfpc_Prometa\MitoSys2\LSM\SCC1gfpc_Noc\DE_W0001\DE_W0001_P0004\DE_2_W0001_P0004_T0001\TR1_W0001_P0001\TR1_2_W0001_P0001_T0001_R1_P1_K1_Ch2-Ch1.zen
3420	1.743099e-02	5.034475e-03	1.731800e-02	20151204_SCC1gfpc_Prometa\MitoSys2\LSM\SCC1gfpc_Noc\DE_W0001\DE_W0001_P0004\DE_2_W0001_P0004_T0001\TR1_W0001_P0001\TR1_2_W0001_P0001_T0001_R1_P1_K1_Ch2-Ch1.zen
3740	1.744095e-02	4.569727e-03	1.659400e-02	20151204_SCC1gfpc_Prometa\MitoSys2\LSM\SCC1gfpc_Noc\DE_W0001\DE_W0001_P0004\DE_2_W0001_P0004_T0001\TR1_W0001_P0001\TR1_2_W0001_P0001_T0001_R1_P1_K1_Ch2-Ch1.zen
4060	1.642803e-02	4.380951e-03	1.594000e-02	20151204_SCC1gfpc_Prometa\MitoSys2\LSM\SCC1gfpc_Noc\DE_W0001\DE_W0001_P0004\DE_2_W0001_P0004_T0001\TR1_W0001_P0001\TR1_2_W0001_P0001_T0001_R1_P1_K1_Ch2-Ch1.zen
4380	1.501840e-02	5.445786e-03	1.534600e-02	20151204_SCC1gfpc_Prometa\MitoSys2\LSM\SCC1gfpc_Noc\DE_W0001\DE_W0001_P0004\DE_2_W0001_P0004_T0001\TR1_W0001_P0001\TR1_2_W0001_P0001_T0001_R1_P1_K1_Ch2-Ch1.zen
4700	1.437393e-02	5.603138e-03	1.480400e-02	20151204_SCC1gfpc_Prometa\MitoSys2\LSM\SCC1gfpc_Noc\DE_W0001\DE_W0001_P0004\DE_2_W0001_P0004_T0001\TR1_W0001_P0001\TR1_2_W0001_P0001_T0001_R1_P1_K1_Ch2-Ch1.zen
5020	1.381944e-02	5.511931e-03	1.430500e-02	20151204_SCC1gfpc_Prometa\MitoSys2\LSM\SCC1gfpc_Noc\DE_W0001\DE_W0001_P0004\DE_2_W0001_P0004_T0001\TR1_W0001_P0001\TR1_2_W0001_P0001_T0001_R1_P1_K1_Ch2-Ch1.zen
5340	1.244490e-02	4.729663e-03	1.384400e-02	20151204_SCC1gfpc_Prometa\MitoSys2\LSM\SCC1gfpc_Noc\DE_W0001\DE_W0001_P0004\DE_2_W0001_P0004_T0001\TR1_W0001_P0001\TR1_2_W0001_P0001_T0001_R1_P1_K1_Ch2-Ch1.zen
5660	1.259786e-02	4.133568e-03	1.341600e-02	20151204_SCC1gfpc_Prometa\MitoSys2\LSM\SCC1gfpc_Noc\DE_W0001\DE_W0001_P0004\DE_2_W0001_P0004_T0001\TR1_W0001_P0001\TR1_2_W0001_P0001_T0001_R1_P1_K1_Ch2-Ch1.zen
5980	1.351483e-02	4.226687e-03	1.301700e-02	20151204_SCC1gfpc_Prometa\MitoSys2\LSM\SCC1gfpc_Noc\DE_W0001\DE_W0001_P0004\DE_2_W0001_P0004_T0001\TR1_W0001_P0001\TR1_2_W0001_P0001_T0001_R1_P1_K1_Ch2-Ch1.zen
6300	1.282712e-02	4.502476e-03	1.264300e-02	20151204_SCC1gfpc_Prometa\MitoSys2\LSM\SCC1gfpc_Noc\DE_W0001\DE_W0001_P0004\DE_2_W0001_P0004_T0001\TR1_W0001_P0001\TR1_2_W0001_P0001_T0001_R1_P1_K1_Ch2-Ch1.zen
6940	1.185229e-02	4.309360e-03	1.195800e-02	20151204_SCC1gfpc_Prometa\MitoSys2\LSM\SCC1gfpc_Noc\DE_W0001\DE_W0001_P0004\DE_2_W0001_P0004_T0001\TR1_W0001_P0001\TR1_2_W0001_P0001_T0001_R1_P1_K1_Ch2-Ch1.zen
7580	1.160097e-02	4.633679e-03	1.134300e-02	20151204_SCC1gfpc_Prometa\MitoSys2\LSM\SCC1gfpc_Noc\DE_W0001\DE_W0001_P0004\DE_2_W0001_P0004_T0001\TR1_W0001_P0001\TR1_2_W0001_P0001_T0001_R1_P1_K1_Ch2-Ch1.zen
8220	1.020102e-02	3.676300e-03	1.078500e-02	20151204_SCC1gfpc_Prometa\MitoSys2\LSM\SCC1gfpc_Noc\DE_W0001\DE_W0001_P0004\DE_2_W0001_P0004_T0001\TR1_W0001_P0001\TR1_2_W0001_P0001_T0001_R1_P1_K1_Ch2-Ch1.zen
8860	1.137375e-02	4.961615e-03	1.027300e-02	20151204_SCC1gfpc_Prometa\MitoSys2\LSM\SCC1gfpc_Noc\DE_W0001\DE_W0001_P0004\DE_2_W0001_P0004_T0001\TR1_W0001_P0001\TR1_2_W0001_P0001_T0001_R1_P1_K1_Ch2-Ch1.zen
9500	9.450302e-03	4.868411e-03	9.799200e-03	20151204_SCC1gfpc_Prometa\MitoSys2\LSM\SCC1gfpc_Noc\DE_W0001\DE_W0001_P0004\DE_2_W0001_P0004_T0001\TR1_W0001_P0001\TR1_2_W0001_P0001_T0001_R1_P1_K1_Ch2-Ch1.zen
10140	9.883228e-03	4.765845e-03	9.358400e-03	20151204_SCC1gfpc_Prometa\MitoSys2\LSM\SCC1gfpc_Noc\DE_W0001\DE_W0001_P0004\DE_2_W0001_P0004_T0001\TR1_W0001_P0001\TR1_2_W0001_P0001_T0001_R1_P1_K1_Ch2-Ch1.zen
10780	8.735251e-03	5.084555e-03	8.946100e-03	20151204_SCC1gfpc_Prometa\MitoSys2\LSM\SCC1gfpc_Noc\DE_W0001\DE_W0001_P0004\DE_2_W0001_P0004_T0001\TR1_W0001_P0001\TR1_2_W0001_P0001_T0001_R1_P1_K1_Ch2-Ch1.zen
11420	9.153148e-03	4.497523e-03	8.558800e-03	20151204_SCC1gfpc_Prometa\MitoSys2\LSM\SCC1gfpc_Noc\DE_W0001\DE_W0001_P0004\DE_2_W0001_P0004_T0001\TR1_W0001_P0001\TR1_2_W0001_P0001_T0001_R1_P1_K1_Ch2-Ch1.zen
12060	7.899949e-03	3.864466e-03	8.193800e-03	20151204_SCC1gfpc_Prometa\MitoSys2\LSM\SCC1gfpc_Noc\DE_W0001\DE_W0001_P0004\DE_2_W0001_P0004_T0001\TR1_W0001_P0001\TR1_2_W0001_P0001_T0001_R1_P1_K1_Ch2-Ch1.zen
12700	7.838542e-03	3.593045e-03	7.849000e-03	20151204_SCC1gfpc_Prometa\MitoSys2\LSM\SCC1gfpc_Noc\DE_W0001\DE_W0001_P0004\DE_2_W0001_P0004_T0001\TR1_W0001_P0001\TR1_2_W0001_P0001_T0001_R1_P1_K1_Ch2-Ch1.zen
13980	7.171299e-03	4.064350e-03	7.212900e-03	20151204_SCC1gfpc_Prometa\MitoSys2\LSM\SCC1gfpc_Noc\DE_W0001\DE_W0001_P0004\DE_2_W0001_P0004_T0001\TR1_W0001_P0001\TR1_2_W0001_P0001_T0001_R1_P1_K1_Ch2-Ch1.zen
15260	7.811506e-03	4.077420e-03	6.639800e-03	20151204_SCC1gfpc_Prometa\MitoSys2\LSM\SCC1gfpc_Noc\DE_W0001\DE_W0001_P0004\DE_2_W0001_P0004_T0001\TR1_W0001_P0001\TR1_2_W0001_P0001_T0001_R1_P1_K1_Ch2-Ch1.zen
16540	6.640052e-03	3.673490e-03	6.121700e-03	20151204_SCC1gfpc_Prometa\MitoSys2\LSM\SCC1gfpc_Noc\DE_W0001\DE_W0001_P0004\DE_2_W0001_P0004_T0001\TR1_W0001_P0001\TR1_2_W0001_P0001_T0001_R1_P1_K1_Ch2-Ch1.zen
17820	5.631496e-03	3.747332e-03	5.652100e-03	20151204_SCC1gfpc_Prometa\MitoSys2\LSM\SCC1gfpc_Noc\DE_W0001\DE_W0001_P0004\DE_2_W0001_P0004_T0001\TR1_W0001_P0001\TR1_2_W0001_P0001_T0001_R1_P1_K1_Ch2-Ch1.zen
19100	5.225477e-03	3.781817e-03	5.226100e-03	20151204_SCC1gfpc_Prometa\MitoSys2\LSM\SCC1gfpc_Noc\DE_W0001\DE_W0001_P0004\DE_2_W0001_P0004_T0001\TR1_W0001_P0001\TR1_2_W0001_P0001_T0001_R1_P1_K1_Ch2-Ch1.zen
20380	4.500231e-03	3.775080e-03	4.839100e-03	20151204_SCC1gfpc_Prometa\MitoSys2\LSM\SCC1gfpc_Noc\DE_W0001\DE_W0001_P0004\DE_2_W0001_P0004_T0001\TR1_W0001_P0001\TR1_2_W0001_P0001_T0001_R1_P1_K1_Ch2-Ch1.zen
21660	5.012995e-03	4.216771e-03	4.487200e-03	20151204_SCC1gfpc_Prometa\MitoSys2\LSM\SCC1gfpc_Noc\DE_W0001\DE_W0001_P0004\DE_2_W0001_P0004_T0001\TR1_W0001_P0001\TR1_2_W0001_P0001_T0001_R1_P1_K1_Ch2-Ch1.zen
22940	3.723655e-03	3.977576e-03	4.167000e-03	20151204_SCC1gfpc_Prometa\MitoSys2\LSM\SCC1gfpc_Noc\DE_W0001\DE_W0001_P0004\DE_2_W0001_P0004_T0001\TR1_W0001_P0001\TR1_2_W0001_P0001_T0001_R1_P1_K1_Ch2-Ch1.zen
24220	4.197120e-03	2.866057e-03	3.875200e-03	20151204_SCC1gfpc_Prometa\MitoSys2\LSM\SCC1gfpc_Noc\DE_W0001\DE_W0001_P0004\DE_2_W0001_P0004_T0001\TR1_W0001_P0001\TR1_2_W0001_P0001_T0001_R1_P1_K1_Ch2-Ch1.zen
25500	3.492499e-03	3.263751e-03	3.609200e-03	20151204_SCC1gfpc_Prometa\MitoSys2\LSM\SCC1gfpc_Noc\DE_W0001\DE_W0001_P0004\DE_2_W0001_P0004_T0001\TR1_W0001_P0001\TR1_2_W0001_P0001_T0001_R1_P1_K1_Ch2-Ch1.zen
28060	3.418023e-03	3.457876e-03	3.144200e-03	20151204_SCC1gfpc_Prometa\MitoSys2\LSM\SCC1gfpc_Noc\DE_W0001\DE_W0001_P0004\DE_2_W0001_P0004_T0001\TR1_W0001_P0001\TR1_2_W0001_P0001_T0001_R1_P1_K1_Ch2-Ch1.zen
30620	2.439984e-03	3.636087e-03	2.754700e-03	20151204_SCC1gfpc_Prometa\MitoSys2\LSM\SCC1gfpc_Noc\DE_W0001\DE_W0001_P0004\DE_2_W0001_P0004_T0001\TR1_W0001_P0001\TR1_2_W0001_P0001_T0001_R1_P1_K1_Ch2-Ch1.zen
33180	2.630634e-03	4.509572e-03	2.426700e-03	20151204_SCC1gfpc_Prometa\MitoSys2\LSM\SCC1gfpc_Noc\DE_W0001\DE_W0001_P0004\DE_2_W0001_P0004_T0001\TR1_W0001_P0001\TR1_2_W0001_P0001_T0001_R1_P1_K1_Ch2-Ch1.zen
35740	2.634949e-03	3.564455e-03	2.148900e-03	20151204_SCC1gfpc_Prometa\MitoSys2\LSM\SCC1gfpc_Noc\DE_W0001\DE_W0001_P0004\DE_2_W0001_P0004_T0001\TR1_W0001_P0001\TR1_2_W0001_P0001_T0001_R1_P1_K1_Ch2-Ch1.zen
38300	1.689753e-03	3.958382e-03	1.912200e-03	20151204_SCC1gfpc_Prometa\MitoSys2\LSM\SCC1gfpc_Noc\DE_W0001\DE_W0001_P0004\DE_2_W0001_P0004_T0001\TR1_W0001_P0001\TR1_2_W0001_P0001_T0001_R1_P1_K1_Ch2-Ch1.zen
40860	1.978402e-03	3.456735e-03	1.709500e-03	20151204_SCC1gfpc_Prometa\MitoSys2\LSM\SCC1gfpc_Noc\DE_W0001\DE_W0001_P0004\DE_2_W0001_P0004_T0001\TR1_W0001_P0001\TR1_2_W0001_P0001_T0001_R1_P1_K1_Ch2-Ch1.zen
43420	1.418456e-03	2.749109e-03	1.534900e-03	20151204_SCC1gfpc_Prometa\MitoSys2\LSM\SCC1gfpc_Noc\DE_W0001\DE_W0001_P0004\DE_2_W0001_P0004_T0001\TR1_W0001_P0001\TR1_2_W0001_P0001_T0001_R1_P1_K1_Ch2-Ch1.zen
45980	5.600518e-04	3.108505e-03	1.383800e-03	20151204_SCC1gfpc_Prometa\MitoSys2\LSM\SCC1gfpc_Noc\DE_W0001\DE_W0001_P0004\DE_2_W0001_P0004_T0001\TR1_W0001_P0001\TR1_2_W0001_P0001_T0001_R1_P1_K1_Ch2-Ch1.zen
48540	1.428481e-03	2.679284e-03	1.252300e-03	20151204_SCC1gfpc_Prometa\MitoSys2\LSM\SCC1gfpc_Noc\DE_W0001\DE_W0001_P0004\DE_2_W0001_P0004_T0001\TR1_W0001_P0001\TR1_2_W0001_P0001_T0001_R1_P1_K1_Ch2-Ch1.zen
51100	7.804632e-04	3.183932e-03	1.137300e-03	20151204_SCC1gfpc_Prometa\MitoSys2\LSM\SCC1gfpc_Noc\DE_W0001\DE_W0001_P0004\DE_2_W0001_P0004_T0001\TR1_W0001_P0001\TR1_2_W0001_P0001_T0001_R1_P1_K1_Ch2-Ch1.zen
56220	5.041762e-04	2.606781e-03	9.473200e-04	20151204_SCC1gfpc_Prometa\MitoSys2\LSM\SCC1gfpc_Noc\DE_W0001\DE_W0001_P0004\DE_2_W0001_P0004_T0001\TR1_W0001_P0001\TR1_2_W0001_P0001_T0001_R1_P1_K1_Ch2-Ch1.zen
61340	-4.669081e-05	3.075639e-03	7.984200e-04	20151204_SCC1gfpc_Prometa\MitoSys2\LSM\SCC1gfpc_Noc\DE_W0001\DE_W0001_P0004\DE_2_W0001_P0004_T0001\TR1_W0001_P0001\TR1_2_W0001_P0001_T0001_R1_P1_K1_Ch2-Ch1.zen
66460	-6.617859e-04	3.114989e-03	6.799900e-04	20151204_SCC1gfpc_Prometa\MitoSys2\LSM\SCC1gfpc_Noc\DE_W0001\DE_W0001_P0004\DE_2_W0001_P0004_T0001\TR1_W0001_P0001\TR1_2_W0001_P0001_T0001_R1_P1_K1_Ch2-Ch1.zen
71580	-3.598777e-04	2.982680e-03	5.845500e-04	20151204_SCC1gfpc_Prometa\MitoSys2\LSM\SCC1gfpc_Noc\DE_W0001\DE_W0001_P0004\DE_2_W0001_P0004_T0001\TR1_W0001_P0001\TR1_2_W0001_P0001_T0001_R1_P1_K1_Ch2-Ch1.zen
76700	-9.257042e-06	3.141997e-03	5.067300e-04	20151204_SCC1gfpc_Prometa\MitoSys2\LSM\SCC1gfpc_Noc\DE_W0001\DE_W0001_P0004\DE_2_W0001_P0004_T0001\TR1_W0001_P0001\TR1_2_W0001_P0001_T0001_R1_P1_K1_Ch2-Ch1.zen
81820	-1.021607e-03	2.697736e-03	4.425900e-04	20151204_SCC1gfpc_Prometa\MitoSys2\LSM\SCC1gfpc_Noc\DE_W0001\DE_W0001_P0004\DE_2_W0001_P0004_T0001\TR1_W0001_P0001\TR1_2_W0001_P0001_T0001_R1_P1_K1_Ch2-Ch1.zen
86940	-1.090936e-03	2.457461e-03	3.892400e-04	20151204_SCC1gfpc_Prometa\MitoSys2\LSM\SCC1gfpc_Noc\DE_W0001\DE_W0001_P0004\DE_2_W0001_P0004_T0001\TR1_W0001_P0001\TR1_2_W0001_P0001_T0001_R1_P1_K1_Ch2-Ch1.zen
92060	-1.021982e-04	2.046014e-03	3.444600e-04	20151204_SCC1gfpc_Prometa\MitoSys2\LSM\SCC1gfpc_Noc\DE_W0001\DE_W0001_P0004\DE_2_W0001_P0004_T0001\TR1_W0001_P0001\TR1_2_W0001_P0001_T0001_R1_P1_K1_Ch2-Ch1.zen
97180	4.790361e-04	2.166272e-03	3.065900e-04	20151204_SCC1gfpc_Prometa\MitoSys2\LSM\SCC1gfpc_Noc\DE_W0001\DE_W0001_P0004\DE_2_W0001_P0004_T0001\TR1_W0001_P0001\TR1_2_W0001_P0001_T0001_R1_P1_K1_Ch2-Ch1.zen
102300	9.934876e-04	1.707397e-03	2.743300e-04	20151204_SCC1gfpc_Prometa\MitoSys2\LSM\SCC1gfpc_Noc\DE_W0001\DE_W0001_P0004\DE_2_W0001_P0004_T0001\TR1_W0001_P0001\TR1_2_W0001_P0001_T0001_R1_P1_K1_Ch2-Ch1.zen
112540	6.324590e-04	2.249917e-03	2.227700e-04	20151204_SCC1gfpc_Prometa\MitoSys2\LSM\SCC1gfpc_Noc\DE_W0001\DE_W0001_P0004\DE_2_W0001_P0004_T0001\TR1_W0001_P0001\TR1_2_W0001_P0001_T0001_R1_P1_K1_Ch2-Ch1.zen
122780	1.808644e-04	2.403966e-03	1.839500e-04	20151204_SCC1gfpc_Prometa\MitoSys2\LSM\SCC1gfpc_Noc\DE_W0001\DE_W0001_P0004\DE_2_W0001_P0004_T0001\TR1_W0001_P0001\TR1_2_W0001_P0001_T0001_R1_P1_K1_Ch2-Ch1.zen
133020	4.650788e-04	1.454695e-03	1.541200e-04	20151204_SCC1gfpc_Prometa\MitoSys2\LSM\SCC1gfpc_Noc\DE_W0001\DE_W0001_P0004\DE_2_W0001_P0004_T0001\TR1_W0001_P0001\TR1_2_W0001_P0001_T0001_R1_P1_K1_Ch2-Ch1.zen
143260	9.059187e-05	2.178552e-03	1.307800e-04	20151204_SCC1gfpc_Prometa\MitoSys2\LSM\SCC1gfpc_Noc\DE_W0001\DE_W0001_P0004\DE_2_W0001_P0004_T0001\TR1_W0001_P0001\TR1_2_W0001_P0001_T0001_R1_P1_K1_Ch2-Ch1.zen
153500	-3.408709e-04	2.045387e-03	1.122200e-04	20151204_SCC1gfpc_Prometa\MitoSys2\LSM\SCC1gfpc_Noc\DE_W0001\DE_W0001_P0004\DE_2_W0001_P0004_T0001\TR1_W0001_P0001\TR1_2_W0001_P0001_T0001_R1_P1_K1_Ch2-Ch1.zen
163740	-7.501421e-04	2.622868e-03	9.725400e-05	20151204_SCC1gfpc_Prometa\MitoSys2\LSM\SCC1gfpc_Noc\DE_W0001\DE_W0001_P0004\DE_2_W0001_P0004_T0001\TR1_W0001_P0001\TR1_2_W0001_P0001_T0001_R1_P1_K1_Ch2-Ch1.zen
173980	-5.493139e-04	2.646545e-03	8.503000e-05	20151204_SCC1gfpc_Prometa\MitoSys2\LSM\SCC1gfpc_Noc\DE_W0001\DE_W0001_P0004\DE_2_W0001_P0004_T0001\TR1_W0001_P0001\TR1_2_W0001_P0001_T0001_R1_P1_K1_Ch2-Ch1.zen
184220	-1.403784e-03	3.567442e-03	7.493400e-05	20151204_SCC1gfpc_Prometa\MitoSys2\LSM\SCC1gfpc_Noc\DE_W0001\DE_W0001_P0004\DE_2_W0001_P0004_T0001\TR1_W0001_P0001\TR1_2_W0001_P0001_T0001_R1_P1_K1_Ch2-Ch1.zen
194460	-1.065032e-03	2.998181e-03	6.650800e-05	20151204_SCC1gfpc_Prometa\MitoSys2\LSM\SCC1gfpc_Noc\DE_W0001\DE_W0001_P0004\DE_2_W0001_P0004_T0001\TR1_W0001_P0001\TR1_2_W0001_P0001_T0001_R1_P1_K1_Ch2-Ch1.zen
204700	-9.618972e-04	2.452782e-03	5.941000e-05	20151204_SCC1gfpc_Prometa\MitoSys2\LSM\SCC1gfpc_Noc\DE_W0001\DE_W0001_P0004\DE_2_W0001_P0004_T0001\TR1_W0001_P0001\TR1_2_W0001_P0001_T0001_R1_P1_K1_Ch2-Ch1.zen
225180	-6.558565e-04	2.424216e-03	4.821700e-05	20151204_SCC1gfpc_Prometa\MitoSys2\LSM\SCC1gfpc_Noc\DE_W0001\DE_W0001_P0004\DE_2_W0001_P0004_T0001\TR1_W0001_P0001\TR1_2_W0001_P0001_T0001_R1_P1_K1_Ch2-Ch1.zen
245660	-9.744171e-04	3.442168e-03	3.990200e-05	20151204_SCC1gfpc_Prometa\MitoSys2\LSM\SCC1gfpc_Noc\DE_W0001\DE_W0001_P0004\DE_2_W0001_P0004_T0001\TR1_W0001_P0001\TR1_2_W0001_P0001_T0001_R1_P1_K1_Ch2-Ch1.zen
266140	-8.377251e-04	2.266676e-03	3.356600e-05	20151204_SCC1gfpc_Prometa\MitoSys2\LSM\SCC1gfpc_Noc\DE_W0001\DE_W0001_P0004\DE_2_W0001_P0004_T0001\TR1_W0001_P0001\TR1_2_W0001_P0001_T0001_R1_P1_K1_Ch2-Ch1.zen
286620	-7.794242e-04	2.970366e-03	2.863200e-05	20151204_SCC1gfpc_Prometa\MitoSys2\LSM\SCC1gfpc_Noc\DE_W0001\DE_W0001_P0004\DE_2_W0001_P0004_T0001\TR1_W0001_P0001\TR1_2_W0001_P0001_T0001_R1_P1_K1_Ch2-Ch1.zen
307100	-9.460559e-04	2.277555e-03	2.471800e-05	20151204_SCC1gfpc_Prometa\MitoSys2\LSM\SCC1gfpc_Noc\DE_W0001\DE_W0001_P0004\DE_2_W0001_P0004_T0001\TR1_W0001_P0001\TR1_2_W0001_P0001_T0001_R1_P1_K1_Ch2-Ch1.zen
327580	-7.545935e-04	2.125706e-03	2.156200e-05	20151204_SCC1gfpc_Prometa\MitoSys2\LSM\SCC1gfpc_Noc\DE_W0001\DE_W0001_P0004\DE_2_W0001_P0004_T0001\TR1_W0001_P0001\TR1_2_W0001_P0001_T0001_R1_P1_K1_Ch2-Ch1.zen
348060	-1.613233e-03	2.726085e-03	1.898100e-05	20151204_SCC1gfpc_Prometa\MitoSys2\LSM\SCC1gfpc_Noc\DE_W0001\DE_W0001_P0004\DE_2_W0001_P0004_T0001\TR1_W0001_P0001\TR1_2_W0001_P0001_T0001_R1_P1_K1_Ch2-Ch1.zen
368540	-2.088814e-03	2.094247e-03	1.684400e-05	20151204_SCC1gfpc_Prometa\MitoSys2\LSM\SCC1gfpc_Noc\DE_W0001\DE_W0001_P0004\DE_2_W0001_P0004_T0001\TR1_W0001_P0001\TR1_2_W0001_P0001_T0001_R1_P1_K1_Ch2-Ch1.zen
389020	-1.415591e-03	2.633075e-03	1.505400e-05	20151204_SCC1gfpc_Prometa\MitoSys2\LSM\SCC1gfpc_Noc\DE_W0001\DE_W0001_P0004\DE_2_W0001_P0004_T0001\TR1_W0001_P0001\TR1_2_W0001_P0001_T0001_R1_P1_K1_Ch2-Ch1.zen
409500	-8.486043e-04	2.674722e-03	1.353900e-05	20151204_SCC1gfpc_Prometa\MitoSys2\LSM\SCC1gfpc_Noc\DE_W0001\DE_W0001_P0004\DE_2_W0001_P0004_T0001\TR1_W0001_P0001\TR1_2_W0001_P0001_T0001_R1_P1_K1_Ch2-Ch1.zen
450460	-6.031661e-04	2.650920e-03	1.113500e-05	20151204_SCC1gfpc_Prometa\MitoSys2\LSM\SCC1gfpc_Noc\DE_W0001\DE_W0001_P0004\DE_2_W0001_P0004_T0001\TR1_W0001_P0001\TR1_2_W0001_P0001_T0001_R1_P1_K1_Ch2-Ch1.zen
491420	-8.557742e-04	3.006230e-03	9.330000e-06	20151204_SCC1gfpc_Prometa\MitoSys2\LSM\SCC1gfpc_Noc\DE_W0001\DE_W0001_P0004\DE_2_W0001_P0004_T0001\TR1_W0001_P0001\TR1_2_W0001_P0001_T0001_R1_P1_K1_Ch2-Ch1.zen
532380	6.848491e-06	2.264894e-03	7.939600e-06	20151204_SCC1gfpc_Prometa\MitoSys2\LSM\SCC1gfpc_Noc\DE_W0001\DE_W0001_P0004\DE_2_W0001_P0004_T0001\TR1_W0001_P0001\TR1_2_W0001_P0001_T0001_R1_P1_K1_Ch2-Ch1.zen
573340	-2.077796e-04	3.038439e-03	6.845200e-06	20151204_SCC1gfpc_Prometa\MitoSys2\LSM\SCC1gfpc_Noc\DE_W0001\DE_W0001_P0004\DE_2_W0001_P0004_T0001\TR1_W0001_P0001\TR1_2_W0001_P0001_T0001_R1_P1_K1_Ch2-Ch1.zen
614300	-2.829077e-04	2.065809e-03	5.967800e-06	20151204_SCC1gfpc_Prometa\MitoSys2\LSM\SCC1gfpc_Noc\DE_W0001\DE_W0001_P0004\DE_2_W0001_P0004_T0001\TR1_W0001_P0001\TR1_2_W0001_P0001_T0001_R1_P1_K1_Ch2-Ch1.zen
655260	1.877568e-04	1.874020e-03	5.253100e-06	20151204_SCC1gfpc_Prometa\MitoSys2\LSM\SCC1gfpc_Noc\DE_W0001\DE_W0001_P0004\DE_2_W0001_P0004_T0001\TR1_W0001_P0001\TR1_2_W0001_P0001_T0001_R1_P1_K1_Ch2-Ch1.zen
696220	-4.285888e-04	1.994001e-03	4.662900e-06	20151204_SCC1gfpc_Prometa\MitoSys2\LSM\SCC1gfpc_Noc\DE_W0001\DE_W0001_P0004\DE_2_W0001_P0004_T0001\TR1_W0001_P0001\TR1_2_W0001_P0001_T0001_R1_P1_K1_Ch2-Ch1.zen
737180	-8.689647e-04	2.228054e-03	4.169500e-06	20151204_SCC1gfpc_Prometa\MitoSys2\LSM\SCC1gfpc_Noc\DE_W0001\DE_W0001_P0004\DE_2_W0001_P0004_T0001\TR1_W0001_P0001\TR1_2_W0001_P0001_T0001_R1_P1_K1_Ch2-Ch1.zen
778140	-3.130377e-04	2.035880e-03	3.752700e-06	20151204_SCC1gfpc_Prometa\MitoSys2\LSM\SCC1gfpc_Noc\DE_W0001\DE_W0001_P0004\DE_2_W0001_P0004_T0001\TR1_W0001_P0001\TR1_2_W0001_P0001_T0001_R1_P1_K1_Ch2-Ch1.zen
819100	-3.074781e-04	1.691635e-03	3.397200e-06	20151204_SCC1gfpc_Prometa\MitoSys2\LSM\SCC1gfpc_Noc\DE_W0001\DE_W0001_P0004\DE_2_W0001_P0004_T0001\TR1_W0001_P0001\TR1_2_W0001_P0001_T0001_R1_P1_K1_Ch2-Ch1.zen
901020	1.874395e-04	1.866821e-03	2.826400e-06	20151204_SCC1gfpc_Prometa\MitoSys2\LSM\SCC1gfpc_Noc\DE_W0001\DE_W0001_P0004\DE_2_W0001_P0004_T0001\TR1_W0001_P0001\TR1_2_W0001_P0001_T0001_R1_P1_K1_Ch2-Ch1.zen
982940	5.761957e-04	2.034185e-03	2.391900e-06	20151204_SCC1gfpc_Prometa\MitoSys2\LSM\SCC1gfpc_Noc\DE_W0001\DE_W0001_P0004\DE_2_W0001_P0004_T0001\TR1_W0001_P0001\TR1_2_W0001_P0001_T0001_R1_P1_K1_Ch2-Ch1.zen
1064860	1.557611e-05	1.033250e-03	2.053100e-06	20151204_SCC1gfpc_Prometa\MitoSys2\LSM\SCC1gfpc_Noc\DE_W0001\DE_W0001_P0004\DE_2_W0001_P0004_T0001\TR1_W0001_P0001\TR1_2_W0001_P0001_T0001_R1_P1_K1_Ch2-Ch1.zen
1146780	7.280002e-04	1.888521e-03	1.783500e-06	20151204_SCC1gfpc_Prometa\MitoSys2\LSM\SCC1gfpc_Noc\DE_W0001\DE_W0001_P0004\DE_2_W0001_P0004_T0001\TR1_W0001_P0001\TR1_2_W0001_P0001_T0001_R1_P1_K1_Ch2-Ch1.zen
1228700	-3.767317e-04	1.835062e-03	1.565300e-06	20151204_SCC1gfpc_Prometa\MitoSys2\LSM\SCC1gfpc_Noc\DE_W0001\DE_W0001_P0004\DE_2_W0001_P0004_T0001\TR1_W0001_P0001\TR1_2_W0001_P0001_T0001_R1_P1_K1_Ch2-Ch1.zen
1310620	1.071149e-04	1.606288e-03	1.385900e-06	20151204_SCC1gfpc_Prometa\MitoSys2\LSM\SCC1gfpc_Noc\DE_W0001\DE_W0001_P0004\DE_2_W0001_P0004_T0001\TR1_W0001_P0001\TR1_2_W0001_P0001_T0001_R1_P1_K1_Ch2-Ch1.zen
1392540	-2.774676e-04	1.602018e-03	1.236700e-06	20151204_SCC1gfpc_Prometa\MitoSys2\LSM\SCC1gfpc_Noc\DE_W0001\DE_W0001_P0004\DE_2_W0001_P0004_T0001\TR1_W0001_P0001\TR1_2_W0001_P0001_T0001_R1_P1_K1_Ch2-Ch1.zen
1474460	1.804473e-04	2.074284e-03	1.111000e-06	20151204_SCC1gfpc_Prometa\MitoSys2\LSM\SCC1gfpc_Noc\DE_W0001\DE_W0001_P0004\DE_2_W0001_P0004_T0001\TR1_W0001_P0001\TR1_2_W0001_P0001_T0001_R1_P1_K1_Ch2-Ch1.zen
1556380	1.896834e-04	1.432468e-03	1.004100e-06	20151204_SCC1gfpc_Prometa\MitoSys2\LSM\SCC1gfpc_Noc\DE_W0001\DE_W0001_P0004\DE_2_W0001_P0004_T0001\TR1_W0001_P0001\TR1_2_W0001_P0001_T0001_R1_P1_K1_Ch2-Ch1.zen
10	5.584347e-02	1.746237e-02	5.360300e-02	20151204_SCC1gfpc_Prometa\MitoSys2\LSM\SCC1gfpc_Noc\DE_W0001\DE_W0001_P0004\DE_2_W0001_P0004_T0001\TR1_W0001_P0001\TR1_2_W0001_P0001_T0001_R1_P2_K1_Ch2-Ch1.zen
20	4.887883e-02	2.355470e-02	5.253300e-02	20151204_SCC1gfpc_Prometa\MitoSys2\LSM\SCC1gfpc_Noc\DE_W0001\DE_W0001_P0004\DE_2_W0001_P0004_T0001\TR1_W0001_P0001\TR1_2_W0001_P0001_T0001_R1_P2_K1_Ch2-Ch1.zen
30	5.085034e-02	1.754163e-02	5.155200e-02	20151204_SCC1gfpc_Prometa\MitoSys2\LSM\SCC1gfpc_Noc\DE_W0001\DE_W0001_P0004\DE_2_W0001_P0004_T0001\TR1_W0001_P0001\TR1_2_W0001_P0001_T0001_R1_P2_K1_Ch2-Ch1.zen
40	5.291713e-02	2.263960e-02	5.065200e-02	20151204_SCC1gfpc_Prometa\MitoSys2\LSM\SCC1gfpc_Noc\DE_W0001\DE_W0001_P0004\DE_2_W0001_P0004_T0001\TR1_W0001_P0001\TR1_2_W0001_P0001_T0001_R1_P2_K1_Ch2-Ch1.zen
50	5.051135e-02	2.554702e-02	4.982400e-02	20151204_SCC1gfpc_Prometa\MitoSys2\LSM\SCC1gfpc_Noc\DE_W0001\DE_W0001_P0004\DE_2_W0001_P0004_T0001\TR1_W0001_P0001\TR1_2_W0001_P0001_T0001_R1_P2_K1_Ch2-Ch1.zen
60	4.760424e-02	1.928670e-02	4.906400e-02	20151204_SCC1gfpc_Prometa\MitoSys2\LSM\SCC1gfpc_Noc\DE_W0001\DE_W0001_P0004\DE_2_W0001_P0004_T0001\TR1_W0001_P0001\TR1_2_W0001_P0001_T0001_R1_P2_K1_Ch2-Ch1.zen
70	5.331782e-02	1.921999e-02	4.836300e-02	20151204_SCC1gfpc_Prometa\MitoSys2\LSM\SCC1gfpc_Noc\DE_W0001\DE_W0001_P0004\DE_2_W0001_P0004_T0001\TR1_W0001_P0001\TR1_2_W0001_P0001_T0001_R1_P2_K1_Ch2-Ch1.zen
80	4.602647e-02	2.527157e-02	4.771600e-02	20151204_SCC1gfpc_Prometa\MitoSys2\LSM\SCC1gfpc_Noc\DE_W0001\DE_W0001_P0004\DE_2_W0001_P0004_T0001\TR1_W0001_P0001\TR1_2_W0001_P0001_T0001_R1_P2_K1_Ch2-Ch1.zen
90	4.301816e-02	1.735636e-02	4.711800e-02	20151204_SCC1gfpc_Prometa\MitoSys2\LSM\SCC1gfpc_Noc\DE_W0001\DE_W0001_P0004\DE_2_W0001_P0004_T0001\TR1_W0001_P0001\TR1_2_W0001_P0001_T0001_R1_P2_K1_Ch2-Ch1.zen
100	4.797842e-02	1.166858e-02	4.656500e-02	20151204_SCC1gfpc_Prometa\MitoSys2\LSM\SCC1gfpc_Noc\DE_W0001\DE_W0001_P0004\DE_2_W0001_P0004_T0001\TR1_W0001_P0001\TR1_2_W0001_P0001_T0001_R1_P2_K1_Ch2-Ch1.zen
120	4.580376e-02	1.727121e-02	4.557500e-02	20151204_SCC1gfpc_Prometa\MitoSys2\LSM\SCC1gfpc_Noc\DE_W0001\DE_W0001_P0004\DE_2_W0001_P0004_T0001\TR1_W0001_P0001\TR1_2_W0001_P0001_T0001_R1_P2_K1_Ch2-Ch1.zen
140	4.220472e-02	1.293988e-02	4.471700e-02	20151204_SCC1gfpc_Prometa\MitoSys2\LSM\SCC1gfpc_Noc\DE_W0001\DE_W0001_P0004\DE_2_W0001_P0004_T0001\TR1_W0001_P0001\TR1_2_W0001_P0001_T0001_R1_P2_K1_Ch2-Ch1.zen
160	4.362614e-02	1.389876e-02	4.396600e-02	20151204_SCC1gfpc_Prometa\MitoSys2\LSM\SCC1gfpc_Noc\DE_W0001\DE_W0001_P0004\DE_2_W0001_P0004_T0001\TR1_W0001_P0001\TR1_2_W0001_P0001_T0001_R1_P2_K1_Ch2-Ch1.zen
180	4.461483e-02	1.590387e-02	4.330300e-02	20151204_SCC1gfpc_Prometa\MitoSys2\LSM\SCC1gfpc_Noc\DE_W0001\DE_W0001_P0004\DE_2_W0001_P0004_T0001\TR1_W0001_P0001\TR1_2_W0001_P0001_T0001_R1_P2_K1_Ch2-Ch1.zen
200	4.446036e-02	1.666186e-02	4.271300e-02	20151204_SCC1gfpc_Prometa\MitoSys2\LSM\SCC1gfpc_Noc\DE_W0001\DE_W0001_P0004\DE_2_W0001_P0004_T0001\TR1_W0001_P0001\TR1_2_W0001_P0001_T0001_R1_P2_K1_Ch2-Ch1.zen
220	4.045299e-02	1.534378e-02	4.218200e-02	20151204_SCC1gfpc_Prometa\MitoSys2\LSM\SCC1gfpc_Noc\DE_W0001\DE_W0001_P0004\DE_2_W0001_P0004_T0001\TR1_W0001_P0001\TR1_2_W0001_P0001_T0001_R1_P2_K1_Ch2-Ch1.zen
240	4.146985e-02	1.267589e-02	4.170000e-02	20151204_SCC1gfpc_Prometa\MitoSys2\LSM\SCC1gfpc_Noc\DE_W0001\DE_W0001_P0004\DE_2_W0001_P0004_T0001\TR1_W0001_P0001\TR1_2_W0001_P0001_T0001_R1_P2_K1_Ch2-Ch1.zen
260	4.039363e-02	1.714167e-02	4.125900e-02	20151204_SCC1gfpc_Prometa\MitoSys2\LSM\SCC1gfpc_Noc\DE_W0001\DE_W0001_P0004\DE_2_W0001_P0004_T0001\TR1_W0001_P0001\TR1_2_W0001_P0001_T0001_R1_P2_K1_Ch2-Ch1.zen
280	4.188730e-02	1.885912e-02	4.085200e-02	20151204_SCC1gfpc_Prometa\MitoSys2\LSM\SCC1gfpc_Noc\DE_W0001\DE_W0001_P0004\DE_2_W0001_P0004_T0001\TR1_W0001_P0001\TR1_2_W0001_P0001_T0001_R1_P2_K1_Ch2-Ch1.zen
300	4.399137e-02	1.486668e-02	4.047300e-02	20151204_SCC1gfpc_Prometa\MitoSys2\LSM\SCC1gfpc_Noc\DE_W0001\DE_W0001_P0004\DE_2_W0001_P0004_T0001\TR1_W0001_P0001\TR1_2_W0001_P0001_T0001_R1_P2_K1_Ch2-Ch1.zen
340	4.306426e-02	1.685784e-02	3.978000e-02	20151204_SCC1gfpc_Prometa\MitoSys2\LSM\SCC1gfpc_Noc\DE_W0001\DE_W0001_P0004\DE_2_W0001_P0004_T0001\TR1_W0001_P0001\TR1_2_W0001_P0001_T0001_R1_P2_K1_Ch2-Ch1.zen
380	3.941251e-02	1.262281e-02	3.915500e-02	20151204_SCC1gfpc_Prometa\MitoSys2\LSM\SCC1gfpc_Noc\DE_W0001\DE_W0001_P0004\DE_2_W0001_P0004_T0001\TR1_W0001_P0001\TR1_2_W0001_P0001_T0001_R1_P2_K1_Ch2-Ch1.zen
420	3.799984e-02	1.010607e-02	3.857800e-02	20151204_SCC1gfpc_Prometa\MitoSys2\LSM\SCC1gfpc_Noc\DE_W0001\DE_W0001_P0004\DE_2_W0001_P0004_T0001\TR1_W0001_P0001\TR1_2_W0001_P0001_T0001_R1_P2_K1_Ch2-Ch1.zen
460	3.768611e-02	1.529310e-02	3.803800e-02	20151204_SCC1gfpc_Prometa\MitoSys2\LSM\SCC1gfpc_Noc\DE_W0001\DE_W0001_P0004\DE_2_W0001_P0004_T0001\TR1_W0001_P0001\TR1_2_W0001_P0001_T0001_R1_P2_K1_Ch2-Ch1.zen
500	3.409757e-02	8.835979e-03	3.752600e-02	20151204_SCC1gfpc_Prometa\MitoSys2\LSM\SCC1gfpc_Noc\DE_W0001\DE_W0001_P0004\DE_2_W0001_P0004_T0001\TR1_W0001_P0001\TR1_2_W0001_P0001_T0001_R1_P2_K1_Ch2-Ch1.zen
540	3.627469e-02	1.465731e-02	3.703600e-02	20151204_SCC1gfpc_Prometa\MitoSys2\LSM\SCC1gfpc_Noc\DE_W0001\DE_W0001_P0004\DE_2_W0001_P0004_T0001\TR1_W0001_P0001\TR1_2_W0001_P0001_T0001_R1_P2_K1_Ch2-Ch1.zen
580	3.558613e-02	1.180158e-02	3.656500e-02	20151204_SCC1gfpc_Prometa\MitoSys2\LSM\SCC1gfpc_Noc\DE_W0001\DE_W0001_P0004\DE_2_W0001_P0004_T0001\TR1_W0001_P0001\TR1_2_W0001_P0001_T0001_R1_P2_K1_Ch2-Ch1.zen
620	3.812783e-02	1.098715e-02	3.611100e-02	20151204_SCC1gfpc_Prometa\MitoSys2\LSM\SCC1gfpc_Noc\DE_W0001\DE_W0001_P0004\DE_2_W0001_P0004_T0001\TR1_W0001_P0001\TR1_2_W0001_P0001_T0001_R1_P2_K1_Ch2-Ch1.zen
660	3.326203e-02	1.531644e-02	3.567000e-02	20151204_SCC1gfpc_Prometa\MitoSys2\LSM\SCC1gfpc_Noc\DE_W0001\DE_W0001_P0004\DE_2_W0001_P0004_T0001\TR1_W0001_P0001\TR1_2_W0001_P0001_T0001_R1_P2_K1_Ch2-Ch1.zen
700	3.502265e-02	1.151578e-02	3.524200e-02	20151204_SCC1gfpc_Prometa\MitoSys2\LSM\SCC1gfpc_Noc\DE_W0001\DE_W0001_P0004\DE_2_W0001_P0004_T0001\TR1_W0001_P0001\TR1_2_W0001_P0001_T0001_R1_P2_K1_Ch2-Ch1.zen
780	3.253078e-02	1.120966e-02	3.442100e-02	20151204_SCC1gfpc_Prometa\MitoSys2\LSM\SCC1gfpc_Noc\DE_W0001\DE_W0001_P0004\DE_2_W0001_P0004_T0001\TR1_W0001_P0001\TR1_2_W0001_P0001_T0001_R1_P2_K1_Ch2-Ch1.zen
860	3.300779e-02	1.080925e-02	3.364100e-02	20151204_SCC1gfpc_Prometa\MitoSys2\LSM\SCC1gfpc_Noc\DE_W0001\DE_W0001_P0004\DE_2_W0001_P0004_T0001\TR1_W0001_P0001\TR1_2_W0001_P0001_T0001_R1_P2_K1_Ch2-Ch1.zen
940	3.351946e-02	9.687866e-03	3.289900e-02	20151204_SCC1gfpc_Prometa\MitoSys2\LSM\SCC1gfpc_Noc\DE_W0001\DE_W0001_P0004\DE_2_W0001_P0004_T0001\TR1_W0001_P0001\TR1_2_W0001_P0001_T0001_R1_P2_K1_Ch2-Ch1.zen
1020	3.232918e-02	1.079781e-02	3.219200e-02	20151204_SCC1gfpc_Prometa\MitoSys2\LSM\SCC1gfpc_Noc\DE_W0001\DE_W0001_P0004\DE_2_W0001_P0004_T0001\TR1_W0001_P0001\TR1_2_W0001_P0001_T0001_R1_P2_K1_Ch2-Ch1.zen
1100	3.215231e-02	9.690968e-03	3.151700e-02	20151204_SCC1gfpc_Prometa\MitoSys2\LSM\SCC1gfpc_Noc\DE_W0001\DE_W0001_P0004\DE_2_W0001_P0004_T0001\TR1_W0001_P0001\TR1_2_W0001_P0001_T0001_R1_P2_K1_Ch2-Ch1.zen
1180	3.106991e-02	1.048389e-02	3.087200e-02	20151204_SCC1gfpc_Prometa\MitoSys2\LSM\SCC1gfpc_Noc\DE_W0001\DE_W0001_P0004\DE_2_W0001_P0004_T0001\TR1_W0001_P0001\TR1_2_W0001_P0001_T0001_R1_P2_K1_Ch2-Ch1.zen
1260	3.097373e-02	1.194621e-02	3.025600e-02	20151204_SCC1gfpc_Prometa\MitoSys2\LSM\SCC1gfpc_Noc\DE_W0001\DE_W0001_P0004\DE_2_W0001_P0004_T0001\TR1_W0001_P0001\TR1_2_W0001_P0001_T0001_R1_P2_K1_Ch2-Ch1.zen
1340	3.148466e-02	9.886037e-03	2.966500e-02	20151204_SCC1gfpc_Prometa\MitoSys2\LSM\SCC1gfpc_Noc\DE_W0001\DE_W0001_P0004\DE_2_W0001_P0004_T0001\TR1_W0001_P0001\TR1_2_W0001_P0001_T0001_R1_P2_K1_Ch2-Ch1.zen
1420	2.976242e-02	1.087777e-02	2.910000e-02	20151204_SCC1gfpc_Prometa\MitoSys2\LSM\SCC1gfpc_Noc\DE_W0001\DE_W0001_P0004\DE_2_W0001_P0004_T0001\TR1_W0001_P0001\TR1_2_W0001_P0001_T0001_R1_P2_K1_Ch2-Ch1.zen
1500	2.811909e-02	7.005211e-03	2.855800e-02	20151204_SCC1gfpc_Prometa\MitoSys2\LSM\SCC1gfpc_Noc\DE_W0001\DE_W0001_P0004\DE_2_W0001_P0004_T0001\TR1_W0001_P0001\TR1_2_W0001_P0001_T0001_R1_P2_K1_Ch2-Ch1.zen
1660	2.702447e-02	8.064951e-03	2.753800e-02	20151204_SCC1gfpc_Prometa\MitoSys2\LSM\SCC1gfpc_Noc\DE_W0001\DE_W0001_P0004\DE_2_W0001_P0004_T0001\TR1_W0001_P0001\TR1_2_W0001_P0001_T0001_R1_P2_K1_Ch2-Ch1.zen
1820	2.581062e-02	9.664350e-03	2.659700e-02	20151204_SCC1gfpc_Prometa\MitoSys2\LSM\SCC1gfpc_Noc\DE_W0001\DE_W0001_P0004\DE_2_W0001_P0004_T0001\TR1_W0001_P0001\TR1_2_W0001_P0001_T0001_R1_P2_K1_Ch2-Ch1.zen
1980	2.647197e-02	8.817854e-03	2.572500e-02	20151204_SCC1gfpc_Prometa\MitoSys2\LSM\SCC1gfpc_Noc\DE_W0001\DE_W0001_P0004\DE_2_W0001_P0004_T0001\TR1_W0001_P0001\TR1_2_W0001_P0001_T0001_R1_P2_K1_Ch2-Ch1.zen
2140	2.594357e-02	8.081783e-03	2.491500e-02	20151204_SCC1gfpc_Prometa\MitoSys2\LSM\SCC1gfpc_Noc\DE_W0001\DE_W0001_P0004\DE_2_W0001_P0004_T0001\TR1_W0001_P0001\TR1_2_W0001_P0001_T0001_R1_P2_K1_Ch2-Ch1.zen
2300	2.553205e-02	9.067100e-03	2.416200e-02	20151204_SCC1gfpc_Prometa\MitoSys2\LSM\SCC1gfpc_Noc\DE_W0001\DE_W0001_P0004\DE_2_W0001_P0004_T0001\TR1_W0001_P0001\TR1_2_W0001_P0001_T0001_R1_P2_K1_Ch2-Ch1.zen
2460	2.235686e-02	6.750016e-03	2.345900e-02	20151204_SCC1gfpc_Prometa\MitoSys2\LSM\SCC1gfpc_Noc\DE_W0001\DE_W0001_P0004\DE_2_W0001_P0004_T0001\TR1_W0001_P0001\TR1_2_W0001_P0001_T0001_R1_P2_K1_Ch2-Ch1.zen
2620	2.257190e-02	6.660482e-03	2.280100e-02	20151204_SCC1gfpc_Prometa\MitoSys2\LSM\SCC1gfpc_Noc\DE_W0001\DE_W0001_P0004\DE_2_W0001_P0004_T0001\TR1_W0001_P0001\TR1_2_W0001_P0001_T0001_R1_P2_K1_Ch2-Ch1.zen
2780	1.967579e-02	6.288345e-03	2.218500e-02	20151204_SCC1gfpc_Prometa\MitoSys2\LSM\SCC1gfpc_Noc\DE_W0001\DE_W0001_P0004\DE_2_W0001_P0004_T0001\TR1_W0001_P0001\TR1_2_W0001_P0001_T0001_R1_P2_K1_Ch2-Ch1.zen
2940	2.161005e-02	6.536499e-03	2.160700e-02	20151204_SCC1gfpc_Prometa\MitoSys2\LSM\SCC1gfpc_Noc\DE_W0001\DE_W0001_P0004\DE_2_W0001_P0004_T0001\TR1_W0001_P0001\TR1_2_W0001_P0001_T0001_R1_P2_K1_Ch2-Ch1.zen
3100	2.167403e-02	6.861705e-03	2.106300e-02	20151204_SCC1gfpc_Prometa\MitoSys2\LSM\SCC1gfpc_Noc\DE_W0001\DE_W0001_P0004\DE_2_W0001_P0004_T0001\TR1_W0001_P0001\TR1_2_W0001_P0001_T0001_R1_P2_K1_Ch2-Ch1.zen
3420	2.031550e-02	7.720595e-03	2.006600e-02	20151204_SCC1gfpc_Prometa\MitoSys2\LSM\SCC1gfpc_Noc\DE_W0001\DE_W0001_P0004\DE_2_W0001_P0004_T0001\TR1_W0001_P0001\TR1_2_W0001_P0001_T0001_R1_P2_K1_Ch2-Ch1.zen
3740	1.985024e-02	8.127009e-03	1.917500e-02	20151204_SCC1gfpc_Prometa\MitoSys2\LSM\SCC1gfpc_Noc\DE_W0001\DE_W0001_P0004\DE_2_W0001_P0004_T0001\TR1_W0001_P0001\TR1_2_W0001_P0001_T0001_R1_P2_K1_Ch2-Ch1.zen
4060	1.902867e-02	5.441528e-03	1.837500e-02	20151204_SCC1gfpc_Prometa\MitoSys2\LSM\SCC1gfpc_Noc\DE_W0001\DE_W0001_P0004\DE_2_W0001_P0004_T0001\TR1_W0001_P0001\TR1_2_W0001_P0001_T0001_R1_P2_K1_Ch2-Ch1.zen
4380	1.735075e-02	6.770850e-03	1.765100e-02	20151204_SCC1gfpc_Prometa\MitoSys2\LSM\SCC1gfpc_Noc\DE_W0001\DE_W0001_P0004\DE_2_W0001_P0004_T0001\TR1_W0001_P0001\TR1_2_W0001_P0001_T0001_R1_P2_K1_Ch2-Ch1.zen
4700	1.670917e-02	6.704428e-03	1.699400e-02	20151204_SCC1gfpc_Prometa\MitoSys2\LSM\SCC1gfpc_Noc\DE_W0001\DE_W0001_P0004\DE_2_W0001_P0004_T0001\TR1_W0001_P0001\TR1_2_W0001_P0001_T0001_R1_P2_K1_Ch2-Ch1.zen
5020	1.681804e-02	6.079236e-03	1.639500e-02	20151204_SCC1gfpc_Prometa\MitoSys2\LSM\SCC1gfpc_Noc\DE_W0001\DE_W0001_P0004\DE_2_W0001_P0004_T0001\TR1_W0001_P0001\TR1_2_W0001_P0001_T0001_R1_P2_K1_Ch2-Ch1.zen
5340	1.573443e-02	6.409463e-03	1.584700e-02	20151204_SCC1gfpc_Prometa\MitoSys2\LSM\SCC1gfpc_Noc\DE_W0001\DE_W0001_P0004\DE_2_W0001_P0004_T0001\TR1_W0001_P0001\TR1_2_W0001_P0001_T0001_R1_P2_K1_Ch2-Ch1.zen
5660	1.531886e-02	7.051967e-03	1.534200e-02	20151204_SCC1gfpc_Prometa\MitoSys2\LSM\SCC1gfpc_Noc\DE_W0001\DE_W0001_P0004\DE_2_W0001_P0004_T0001\TR1_W0001_P0001\TR1_2_W0001_P0001_T0001_R1_P2_K1_Ch2-Ch1.zen
5980	1.472820e-02	6.848134e-03	1.487700e-02	20151204_SCC1gfpc_Prometa\MitoSys2\LSM\SCC1gfpc_Noc\DE_W0001\DE_W0001_P0004\DE_2_W0001_P0004_T0001\TR1_W0001_P0001\TR1_2_W0001_P0001_T0001_R1_P2_K1_Ch2-Ch1.zen
6300	1.457691e-02	6.632662e-03	1.444700e-02	20151204_SCC1gfpc_Prometa\MitoSys2\LSM\SCC1gfpc_Noc\DE_W0001\DE_W0001_P0004\DE_2_W0001_P0004_T0001\TR1_W0001_P0001\TR1_2_W0001_P0001_T0001_R1_P2_K1_Ch2-Ch1.zen
6940	1.311575e-02	6.609011e-03	1.367600e-02	20151204_SCC1gfpc_Prometa\MitoSys2\LSM\SCC1gfpc_Noc\DE_W0001\DE_W0001_P0004\DE_2_W0001_P0004_T0001\TR1_W0001_P0001\TR1_2_W0001_P0001_T0001_R1_P2_K1_Ch2-Ch1.zen
7580	1.393256e-02	6.792153e-03	1.300600e-02	20151204_SCC1gfpc_Prometa\MitoSys2\LSM\SCC1gfpc_Noc\DE_W0001\DE_W0001_P0004\DE_2_W0001_P0004_T0001\TR1_W0001_P0001\TR1_2_W0001_P0001_T0001_R1_P2_K1_Ch2-Ch1.zen
8220	1.147568e-02	5.919355e-03	1.241700e-02	20151204_SCC1gfpc_Prometa\MitoSys2\LSM\SCC1gfpc_Noc\DE_W0001\DE_W0001_P0004\DE_2_W0001_P0004_T0001\TR1_W0001_P0001\TR1_2_W0001_P0001_T0001_R1_P2_K1_Ch2-Ch1.zen
8860	1.119304e-02	5.429140e-03	1.189500e-02	20151204_SCC1gfpc_Prometa\MitoSys2\LSM\SCC1gfpc_Noc\DE_W0001\DE_W0001_P0004\DE_2_W0001_P0004_T0001\TR1_W0001_P0001\TR1_2_W0001_P0001_T0001_R1_P2_K1_Ch2-Ch1.zen
9500	1.127882e-02	5.596268e-03	1.143000e-02	20151204_SCC1gfpc_Prometa\MitoSys2\LSM\SCC1gfpc_Noc\DE_W0001\DE_W0001_P0004\DE_2_W0001_P0004_T0001\TR1_W0001_P0001\TR1_2_W0001_P0001_T0001_R1_P2_K1_Ch2-Ch1.zen
10140	1.137673e-02	5.307994e-03	1.101200e-02	20151204_SCC1gfpc_Prometa\MitoSys2\LSM\SCC1gfpc_Noc\DE_W0001\DE_W0001_P0004\DE_2_W0001_P0004_T0001\TR1_W0001_P0001\TR1_2_W0001_P0001_T0001_R1_P2_K1_Ch2-Ch1.zen
10780	1.048654e-02	4.941988e-03	1.063400e-02	20151204_SCC1gfpc_Prometa\MitoSys2\LSM\SCC1gfpc_Noc\DE_W0001\DE_W0001_P0004\DE_2_W0001_P0004_T0001\TR1_W0001_P0001\TR1_2_W0001_P0001_T0001_R1_P2_K1_Ch2-Ch1.zen
11420	1.055162e-02	4.028524e-03	1.029000e-02	20151204_SCC1gfpc_Prometa\MitoSys2\LSM\SCC1gfpc_Noc\DE_W0001\DE_W0001_P0004\DE_2_W0001_P0004_T0001\TR1_W0001_P0001\TR1_2_W0001_P0001_T0001_R1_P2_K1_Ch2-Ch1.zen
12060	1.029940e-02	4.601832e-03	9.976900e-03	20151204_SCC1gfpc_Prometa\MitoSys2\LSM\SCC1gfpc_Noc\DE_W0001\DE_W0001_P0004\DE_2_W0001_P0004_T0001\TR1_W0001_P0001\TR1_2_W0001_P0001_T0001_R1_P2_K1_Ch2-Ch1.zen
12700	1.009993e-02	5.061675e-03	9.689200e-03	20151204_SCC1gfpc_Prometa\MitoSys2\LSM\SCC1gfpc_Noc\DE_W0001\DE_W0001_P0004\DE_2_W0001_P0004_T0001\TR1_W0001_P0001\TR1_2_W0001_P0001_T0001_R1_P2_K1_Ch2-Ch1.zen
13980	9.146061e-03	4.307643e-03	9.178700e-03	20151204_SCC1gfpc_Prometa\MitoSys2\LSM\SCC1gfpc_Noc\DE_W0001\DE_W0001_P0004\DE_2_W0001_P0004_T0001\TR1_W0001_P0001\TR1_2_W0001_P0001_T0001_R1_P2_K1_Ch2-Ch1.zen
15260	8.765857e-03	4.109203e-03	8.738700e-03	20151204_SCC1gfpc_Prometa\MitoSys2\LSM\SCC1gfpc_Noc\DE_W0001\DE_W0001_P0004\DE_2_W0001_P0004_T0001\TR1_W0001_P0001\TR1_2_W0001_P0001_T0001_R1_P2_K1_Ch2-Ch1.zen
16540	7.629867e-03	3.823987e-03	8.354400e-03	20151204_SCC1gfpc_Prometa\MitoSys2\LSM\SCC1gfpc_Noc\DE_W0001\DE_W0001_P0004\DE_2_W0001_P0004_T0001\TR1_W0001_P0001\TR1_2_W0001_P0001_T0001_R1_P2_K1_Ch2-Ch1.zen
17820	7.949763e-03	4.551709e-03	8.014600e-03	20151204_SCC1gfpc_Prometa\MitoSys2\LSM\SCC1gfpc_Noc\DE_W0001\DE_W0001_P0004\DE_2_W0001_P0004_T0001\TR1_W0001_P0001\TR1_2_W0001_P0001_T0001_R1_P2_K1_Ch2-Ch1.zen
19100	7.385044e-03	5.090083e-03	7.711100e-03	20151204_SCC1gfpc_Prometa\MitoSys2\LSM\SCC1gfpc_Noc\DE_W0001\DE_W0001_P0004\DE_2_W0001_P0004_T0001\TR1_W0001_P0001\TR1_2_W0001_P0001_T0001_R1_P2_K1_Ch2-Ch1.zen
20380	7.465745e-03	4.405677e-03	7.437400e-03	20151204_SCC1gfpc_Prometa\MitoSys2\LSM\SCC1gfpc_Noc\DE_W0001\DE_W0001_P0004\DE_2_W0001_P0004_T0001\TR1_W0001_P0001\TR1_2_W0001_P0001_T0001_R1_P2_K1_Ch2-Ch1.zen
21660	6.460399e-03	4.411541e-03	7.188700e-03	20151204_SCC1gfpc_Prometa\MitoSys2\LSM\SCC1gfpc_Noc\DE_W0001\DE_W0001_P0004\DE_2_W0001_P0004_T0001\TR1_W0001_P0001\TR1_2_W0001_P0001_T0001_R1_P2_K1_Ch2-Ch1.zen
22940	6.952365e-03	4.233845e-03	6.961000e-03	20151204_SCC1gfpc_Prometa\MitoSys2\LSM\SCC1gfpc_Noc\DE_W0001\DE_W0001_P0004\DE_2_W0001_P0004_T0001\TR1_W0001_P0001\TR1_2_W0001_P0001_T0001_R1_P2_K1_Ch2-Ch1.zen
24220	7.155727e-03	4.770564e-03	6.751000e-03	20151204_SCC1gfpc_Prometa\MitoSys2\LSM\SCC1gfpc_Noc\DE_W0001\DE_W0001_P0004\DE_2_W0001_P0004_T0001\TR1_W0001_P0001\TR1_2_W0001_P0001_T0001_R1_P2_K1_Ch2-Ch1.zen
25500	6.784406e-03	4.359085e-03	6.556200e-03	20151204_SCC1gfpc_Prometa\MitoSys2\LSM\SCC1gfpc_Noc\DE_W0001\DE_W0001_P0004\DE_2_W0001_P0004_T0001\TR1_W0001_P0001\TR1_2_W0001_P0001_T0001_R1_P2_K1_Ch2-Ch1.zen
28060	6.674856e-03	4.796114e-03	6.204500e-03	20151204_SCC1gfpc_Prometa\MitoSys2\LSM\SCC1gfpc_Noc\DE_W0001\DE_W0001_P0004\DE_2_W0001_P0004_T0001\TR1_W0001_P0001\TR1_2_W0001_P0001_T0001_R1_P2_K1_Ch2-Ch1.zen
30620	5.867996e-03	4.154733e-03	5.893000e-03	20151204_SCC1gfpc_Prometa\MitoSys2\LSM\SCC1gfpc_Noc\DE_W0001\DE_W0001_P0004\DE_2_W0001_P0004_T0001\TR1_W0001_P0001\TR1_2_W0001_P0001_T0001_R1_P2_K1_Ch2-Ch1.zen
33180	6.317356e-03	4.740725e-03	5.613100e-03	20151204_SCC1gfpc_Prometa\MitoSys2\LSM\SCC1gfpc_Noc\DE_W0001\DE_W0001_P0004\DE_2_W0001_P0004_T0001\TR1_W0001_P0001\TR1_2_W0001_P0001_T0001_R1_P2_K1_Ch2-Ch1.zen
35740	5.692036e-03	4.531247e-03	5.358300e-03	20151204_SCC1gfpc_Prometa\MitoSys2\LSM\SCC1gfpc_Noc\DE_W0001\DE_W0001_P0004\DE_2_W0001_P0004_T0001\TR1_W0001_P0001\TR1_2_W0001_P0001_T0001_R1_P2_K1_Ch2-Ch1.zen
38300	4.961477e-03	4.164551e-03	5.124300e-03	20151204_SCC1gfpc_Prometa\MitoSys2\LSM\SCC1gfpc_Noc\DE_W0001\DE_W0001_P0004\DE_2_W0001_P0004_T0001\TR1_W0001_P0001\TR1_2_W0001_P0001_T0001_R1_P2_K1_Ch2-Ch1.zen
40860	4.267297e-03	4.646855e-03	4.907600e-03	20151204_SCC1gfpc_Prometa\MitoSys2\LSM\SCC1gfpc_Noc\DE_W0001\DE_W0001_P0004\DE_2_W0001_P0004_T0001\TR1_W0001_P0001\TR1_2_W0001_P0001_T0001_R1_P2_K1_Ch2-Ch1.zen
43420	4.428872e-03	4.053872e-03	4.705600e-03	20151204_SCC1gfpc_Prometa\MitoSys2\LSM\SCC1gfpc_Noc\DE_W0001\DE_W0001_P0004\DE_2_W0001_P0004_T0001\TR1_W0001_P0001\TR1_2_W0001_P0001_T0001_R1_P2_K1_Ch2-Ch1.zen
45980	4.646277e-03	4.403577e-03	4.516500e-03	20151204_SCC1gfpc_Prometa\MitoSys2\LSM\SCC1gfpc_Noc\DE_W0001\DE_W0001_P0004\DE_2_W0001_P0004_T0001\TR1_W0001_P0001\TR1_2_W0001_P0001_T0001_R1_P2_K1_Ch2-Ch1.zen
48540	4.887933e-03	4.483798e-03	4.338500e-03	20151204_SCC1gfpc_Prometa\MitoSys2\LSM\SCC1gfpc_Noc\DE_W0001\DE_W0001_P0004\DE_2_W0001_P0004_T0001\TR1_W0001_P0001\TR1_2_W0001_P0001_T0001_R1_P2_K1_Ch2-Ch1.zen
51100	4.264170e-03	5.079274e-03	4.170700e-03	20151204_SCC1gfpc_Prometa\MitoSys2\LSM\SCC1gfpc_Noc\DE_W0001\DE_W0001_P0004\DE_2_W0001_P0004_T0001\TR1_W0001_P0001\TR1_2_W0001_P0001_T0001_R1_P2_K1_Ch2-Ch1.zen
56220	3.975523e-03	4.578005e-03	3.861300e-03	20151204_SCC1gfpc_Prometa\MitoSys2\LSM\SCC1gfpc_Noc\DE_W0001\DE_W0001_P0004\DE_2_W0001_P0004_T0001\TR1_W0001_P0001\TR1_2_W0001_P0001_T0001_R1_P2_K1_Ch2-Ch1.zen
61340	4.027896e-03	4.844493e-03	3.582500e-03	20151204_SCC1gfpc_Prometa\MitoSys2\LSM\SCC1gfpc_Noc\DE_W0001\DE_W0001_P0004\DE_2_W0001_P0004_T0001\TR1_W0001_P0001\TR1_2_W0001_P0001_T0001_R1_P2_K1_Ch2-Ch1.zen
66460	3.502124e-03	4.656412e-03	3.329700e-03	20151204_SCC1gfpc_Prometa\MitoSys2\LSM\SCC1gfpc_Noc\DE_W0001\DE_W0001_P0004\DE_2_W0001_P0004_T0001\TR1_W0001_P0001\TR1_2_W0001_P0001_T0001_R1_P2_K1_Ch2-Ch1.zen
71580	2.702420e-03	5.007815e-03	3.099900e-03	20151204_SCC1gfpc_Prometa\MitoSys2\LSM\SCC1gfpc_Noc\DE_W0001\DE_W0001_P0004\DE_2_W0001_P0004_T0001\TR1_W0001_P0001\TR1_2_W0001_P0001_T0001_R1_P2_K1_Ch2-Ch1.zen
76700	3.268057e-03	5.055833e-03	2.890400e-03	20151204_SCC1gfpc_Prometa\MitoSys2\LSM\SCC1gfpc_Noc\DE_W0001\DE_W0001_P0004\DE_2_W0001_P0004_T0001\TR1_W0001_P0001\TR1_2_W0001_P0001_T0001_R1_P2_K1_Ch2-Ch1.zen
81820	2.748759e-03	4.398793e-03	2.698900e-03	20151204_SCC1gfpc_Prometa\MitoSys2\LSM\SCC1gfpc_Noc\DE_W0001\DE_W0001_P0004\DE_2_W0001_P0004_T0001\TR1_W0001_P0001\TR1_2_W0001_P0001_T0001_R1_P2_K1_Ch2-Ch1.zen
86940	1.703463e-03	4.626252e-03	2.523800e-03	20151204_SCC1gfpc_Prometa\MitoSys2\LSM\SCC1gfpc_Noc\DE_W0001\DE_W0001_P0004\DE_2_W0001_P0004_T0001\TR1_W0001_P0001\TR1_2_W0001_P0001_T0001_R1_P2_K1_Ch2-Ch1.zen
92060	1.530544e-03	5.115565e-03	2.363300e-03	20151204_SCC1gfpc_Prometa\MitoSys2\LSM\SCC1gfpc_Noc\DE_W0001\DE_W0001_P0004\DE_2_W0001_P0004_T0001\TR1_W0001_P0001\TR1_2_W0001_P0001_T0001_R1_P2_K1_Ch2-Ch1.zen
97180	1.477546e-03	5.391065e-03	2.216000e-03	20151204_SCC1gfpc_Prometa\MitoSys2\LSM\SCC1gfpc_Noc\DE_W0001\DE_W0001_P0004\DE_2_W0001_P0004_T0001\TR1_W0001_P0001\TR1_2_W0001_P0001_T0001_R1_P2_K1_Ch2-Ch1.zen
102300	1.644562e-03	5.268188e-03	2.080700e-03	20151204_SCC1gfpc_Prometa\MitoSys2\LSM\SCC1gfpc_Noc\DE_W0001\DE_W0001_P0004\DE_2_W0001_P0004_T0001\TR1_W0001_P0001\TR1_2_W0001_P0001_T0001_R1_P2_K1_Ch2-Ch1.zen
112540	1.284077e-03	4.970378e-03	1.841500e-03	20151204_SCC1gfpc_Prometa\MitoSys2\LSM\SCC1gfpc_Noc\DE_W0001\DE_W0001_P0004\DE_2_W0001_P0004_T0001\TR1_W0001_P0001\TR1_2_W0001_P0001_T0001_R1_P2_K1_Ch2-Ch1.zen
122780	1.351425e-03	4.855594e-03	1.638000e-03	20151204_SCC1gfpc_Prometa\MitoSys2\LSM\SCC1gfpc_Noc\DE_W0001\DE_W0001_P0004\DE_2_W0001_P0004_T0001\TR1_W0001_P0001\TR1_2_W0001_P0001_T0001_R1_P2_K1_Ch2-Ch1.zen
133020	1.906405e-03	4.485782e-03	1.464000e-03	20151204_SCC1gfpc_Prometa\MitoSys2\LSM\SCC1gfpc_Noc\DE_W0001\DE_W0001_P0004\DE_2_W0001_P0004_T0001\TR1_W0001_P0001\TR1_2_W0001_P0001_T0001_R1_P2_K1_Ch2-Ch1.zen
143260	1.364632e-03	4.129879e-03	1.314400e-03	20151204_SCC1gfpc_Prometa\MitoSys2\LSM\SCC1gfpc_Noc\DE_W0001\DE_W0001_P0004\DE_2_W0001_P0004_T0001\TR1_W0001_P0001\TR1_2_W0001_P0001_T0001_R1_P2_K1_Ch2-Ch1.zen
153500	1.320686e-03	4.160292e-03	1.185100e-03	20151204_SCC1gfpc_Prometa\MitoSys2\LSM\SCC1gfpc_Noc\DE_W0001\DE_W0001_P0004\DE_2_W0001_P0004_T0001\TR1_W0001_P0001\TR1_2_W0001_P0001_T0001_R1_P2_K1_Ch2-Ch1.zen
163740	1.876783e-03	3.931830e-03	1.072800e-03	20151204_SCC1gfpc_Prometa\MitoSys2\LSM\SCC1gfpc_Noc\DE_W0001\DE_W0001_P0004\DE_2_W0001_P0004_T0001\TR1_W0001_P0001\TR1_2_W0001_P0001_T0001_R1_P2_K1_Ch2-Ch1.zen
173980	1.194490e-03	4.507646e-03	9.747900e-04	20151204_SCC1gfpc_Prometa\MitoSys2\LSM\SCC1gfpc_Noc\DE_W0001\DE_W0001_P0004\DE_2_W0001_P0004_T0001\TR1_W0001_P0001\TR1_2_W0001_P0001_T0001_R1_P2_K1_Ch2-Ch1.zen
184220	1.392416e-03	3.963340e-03	8.888600e-04	20151204_SCC1gfpc_Prometa\MitoSys2\LSM\SCC1gfpc_Noc\DE_W0001\DE_W0001_P0004\DE_2_W0001_P0004_T0001\TR1_W0001_P0001\TR1_2_W0001_P0001_T0001_R1_P2_K1_Ch2-Ch1.zen
194460	2.358678e-03	4.000529e-03	8.131700e-04	20151204_SCC1gfpc_Prometa\MitoSys2\LSM\SCC1gfpc_Noc\DE_W0001\DE_W0001_P0004\DE_2_W0001_P0004_T0001\TR1_W0001_P0001\TR1_2_W0001_P0001_T0001_R1_P2_K1_Ch2-Ch1.zen
204700	1.589205e-03	3.728512e-03	7.462200e-04	20151204_SCC1gfpc_Prometa\MitoSys2\LSM\SCC1gfpc_Noc\DE_W0001\DE_W0001_P0004\DE_2_W0001_P0004_T0001\TR1_W0001_P0001\TR1_2_W0001_P0001_T0001_R1_P2_K1_Ch2-Ch1.zen
225180	1.053412e-03	3.201193e-03	6.337700e-04	20151204_SCC1gfpc_Prometa\MitoSys2\LSM\SCC1gfpc_Noc\DE_W0001\DE_W0001_P0004\DE_2_W0001_P0004_T0001\TR1_W0001_P0001\TR1_2_W0001_P0001_T0001_R1_P2_K1_Ch2-Ch1.zen
245660	3.010155e-04	3.632864e-03	5.438000e-04	20151204_SCC1gfpc_Prometa\MitoSys2\LSM\SCC1gfpc_Noc\DE_W0001\DE_W0001_P0004\DE_2_W0001_P0004_T0001\TR1_W0001_P0001\TR1_2_W0001_P0001_T0001_R1_P2_K1_Ch2-Ch1.zen
266140	-5.998828e-05	2.977145e-03	4.708500e-04	20151204_SCC1gfpc_Prometa\MitoSys2\LSM\SCC1gfpc_Noc\DE_W0001\DE_W0001_P0004\DE_2_W0001_P0004_T0001\TR1_W0001_P0001\TR1_2_W0001_P0001_T0001_R1_P2_K1_Ch2-Ch1.zen
286620	5.268500e-04	2.968594e-03	4.109900e-04	20151204_SCC1gfpc_Prometa\MitoSys2\LSM\SCC1gfpc_Noc\DE_W0001\DE_W0001_P0004\DE_2_W0001_P0004_T0001\TR1_W0001_P0001\TR1_2_W0001_P0001_T0001_R1_P2_K1_Ch2-Ch1.zen
307100	8.907281e-04	2.582564e-03	3.613600e-04	20151204_SCC1gfpc_Prometa\MitoSys2\LSM\SCC1gfpc_Noc\DE_W0001\DE_W0001_P0004\DE_2_W0001_P0004_T0001\TR1_W0001_P0001\TR1_2_W0001_P0001_T0001_R1_P2_K1_Ch2-Ch1.zen
327580	1.656541e-03	2.819543e-03	3.198000e-04	20151204_SCC1gfpc_Prometa\MitoSys2\LSM\SCC1gfpc_Noc\DE_W0001\DE_W0001_P0004\DE_2_W0001_P0004_T0001\TR1_W0001_P0001\TR1_2_W0001_P0001_T0001_R1_P2_K1_Ch2-Ch1.zen
348060	-2.992805e-05	3.123600e-03	2.847100e-04	20151204_SCC1gfpc_Prometa\MitoSys2\LSM\SCC1gfpc_Noc\DE_W0001\DE_W0001_P0004\DE_2_W0001_P0004_T0001\TR1_W0001_P0001\TR1_2_W0001_P0001_T0001_R1_P2_K1_Ch2-Ch1.zen
368540	-9.627442e-05	3.320137e-03	2.548500e-04	20151204_SCC1gfpc_Prometa\MitoSys2\LSM\SCC1gfpc_Noc\DE_W0001\DE_W0001_P0004\DE_2_W0001_P0004_T0001\TR1_W0001_P0001\TR1_2_W0001_P0001_T0001_R1_P2_K1_Ch2-Ch1.zen
389020	2.536072e-04	3.076052e-03	2.292500e-04	20151204_SCC1gfpc_Prometa\MitoSys2\LSM\SCC1gfpc_Noc\DE_W0001\DE_W0001_P0004\DE_2_W0001_P0004_T0001\TR1_W0001_P0001\TR1_2_W0001_P0001_T0001_R1_P2_K1_Ch2-Ch1.zen
409500	-2.536796e-04	2.836479e-03	2.071600e-04	20151204_SCC1gfpc_Prometa\MitoSys2\LSM\SCC1gfpc_Noc\DE_W0001\DE_W0001_P0004\DE_2_W0001_P0004_T0001\TR1_W0001_P0001\TR1_2_W0001_P0001_T0001_R1_P2_K1_Ch2-Ch1.zen
450460	-1.496785e-04	2.624926e-03	1.712600e-04	20151204_SCC1gfpc_Prometa\MitoSys2\LSM\SCC1gfpc_Noc\DE_W0001\DE_W0001_P0004\DE_2_W0001_P0004_T0001\TR1_W0001_P0001\TR1_2_W0001_P0001_T0001_R1_P2_K1_Ch2-Ch1.zen
491420	4.795804e-05	2.113179e-03	1.436500e-04	20151204_SCC1gfpc_Prometa\MitoSys2\LSM\SCC1gfpc_Noc\DE_W0001\DE_W0001_P0004\DE_2_W0001_P0004_T0001\TR1_W0001_P0001\TR1_2_W0001_P0001_T0001_R1_P2_K1_Ch2-Ch1.zen
532380	-6.762012e-04	2.033782e-03	1.220200e-04	20151204_SCC1gfpc_Prometa\MitoSys2\LSM\SCC1gfpc_Noc\DE_W0001\DE_W0001_P0004\DE_2_W0001_P0004_T0001\TR1_W0001_P0001\TR1_2_W0001_P0001_T0001_R1_P2_K1_Ch2-Ch1.zen
573340	-1.117536e-03	2.473854e-03	1.048100e-04	20151204_SCC1gfpc_Prometa\MitoSys2\LSM\SCC1gfpc_Noc\DE_W0001\DE_W0001_P0004\DE_2_W0001_P0004_T0001\TR1_W0001_P0001\TR1_2_W0001_P0001_T0001_R1_P2_K1_Ch2-Ch1.zen
614300	-7.266630e-04	2.254406e-03	9.090600e-05	20151204_SCC1gfpc_Prometa\MitoSys2\LSM\SCC1gfpc_Noc\DE_W0001\DE_W0001_P0004\DE_2_W0001_P0004_T0001\TR1_W0001_P0001\TR1_2_W0001_P0001_T0001_R1_P2_K1_Ch2-Ch1.zen
655260	2.323438e-04	2.490765e-03	7.954200e-05	20151204_SCC1gfpc_Prometa\MitoSys2\LSM\SCC1gfpc_Noc\DE_W0001\DE_W0001_P0004\DE_2_W0001_P0004_T0001\TR1_W0001_P0001\TR1_2_W0001_P0001_T0001_R1_P2_K1_Ch2-Ch1.zen
696220	-4.734300e-04	2.646408e-03	7.014600e-05	20151204_SCC1gfpc_Prometa\MitoSys2\LSM\SCC1gfpc_Noc\DE_W0001\DE_W0001_P0004\DE_2_W0001_P0004_T0001\TR1_W0001_P0001\TR1_2_W0001_P0001_T0001_R1_P2_K1_Ch2-Ch1.zen
737180	-1.517977e-03	2.592219e-03	6.229800e-05	20151204_SCC1gfpc_Prometa\MitoSys2\LSM\SCC1gfpc_Noc\DE_W0001\DE_W0001_P0004\DE_2_W0001_P0004_T0001\TR1_W0001_P0001\TR1_2_W0001_P0001_T0001_R1_P2_K1_Ch2-Ch1.zen
778140	-1.136460e-03	2.696155e-03	5.568300e-05	20151204_SCC1gfpc_Prometa\MitoSys2\LSM\SCC1gfpc_Noc\DE_W0001\DE_W0001_P0004\DE_2_W0001_P0004_T0001\TR1_W0001_P0001\TR1_2_W0001_P0001_T0001_R1_P2_K1_Ch2-Ch1.zen
819100	-6.369047e-04	2.166476e-03	5.006100e-05	20151204_SCC1gfpc_Prometa\MitoSys2\LSM\SCC1gfpc_Noc\DE_W0001\DE_W0001_P0004\DE_2_W0001_P0004_T0001\TR1_W0001_P0001\TR1_2_W0001_P0001_T0001_R1_P2_K1_Ch2-Ch1.zen
901020	-8.438209e-04	2.223598e-03	4.109300e-05	20151204_SCC1gfpc_Prometa\MitoSys2\LSM\SCC1gfpc_Noc\DE_W0001\DE_W0001_P0004\DE_2_W0001_P0004_T0001\TR1_W0001_P0001\TR1_2_W0001_P0001_T0001_R1_P2_K1_Ch2-Ch1.zen
982940	-9.985247e-04	2.568209e-03	3.434000e-05	20151204_SCC1gfpc_Prometa\MitoSys2\LSM\SCC1gfpc_Noc\DE_W0001\DE_W0001_P0004\DE_2_W0001_P0004_T0001\TR1_W0001_P0001\TR1_2_W0001_P0001_T0001_R1_P2_K1_Ch2-Ch1.zen
1064860	-9.106728e-04	3.171466e-03	2.913700e-05	20151204_SCC1gfpc_Prometa\MitoSys2\LSM\SCC1gfpc_Noc\DE_W0001\DE_W0001_P0004\DE_2_W0001_P0004_T0001\TR1_W0001_P0001\TR1_2_W0001_P0001_T0001_R1_P2_K1_Ch2-Ch1.zen
1146780	-1.541013e-04	3.233830e-03	2.504700e-05	20151204_SCC1gfpc_Prometa\MitoSys2\LSM\SCC1gfpc_Noc\DE_W0001\DE_W0001_P0004\DE_2_W0001_P0004_T0001\TR1_W0001_P0001\TR1_2_W0001_P0001_T0001_R1_P2_K1_Ch2-Ch1.zen
1228700	-3.307026e-04	2.818562e-03	2.177600e-05	20151204_SCC1gfpc_Prometa\MitoSys2\LSM\SCC1gfpc_Noc\DE_W0001\DE_W0001_P0004\DE_2_W0001_P0004_T0001\TR1_W0001_P0001\TR1_2_W0001_P0001_T0001_R1_P2_K1_Ch2-Ch1.zen
1310620	-1.073121e-03	2.956754e-03	1.912000e-05	20151204_SCC1gfpc_Prometa\MitoSys2\LSM\SCC1gfpc_Noc\DE_W0001\DE_W0001_P0004\DE_2_W0001_P0004_T0001\TR1_W0001_P0001\TR1_2_W0001_P0001_T0001_R1_P2_K1_Ch2-Ch1.zen
1392540	-1.088496e-03	3.324505e-03	1.693500e-05	20151204_SCC1gfpc_Prometa\MitoSys2\LSM\SCC1gfpc_Noc\DE_W0001\DE_W0001_P0004\DE_2_W0001_P0004_T0001\TR1_W0001_P0001\TR1_2_W0001_P0001_T0001_R1_P2_K1_Ch2-Ch1.zen
1474460	-8.336430e-04	3.452543e-03	1.511500e-05	20151204_SCC1gfpc_Prometa\MitoSys2\LSM\SCC1gfpc_Noc\DE_W0001\DE_W0001_P0004\DE_2_W0001_P0004_T0001\TR1_W0001_P0001\TR1_2_W0001_P0001_T0001_R1_P2_K1_Ch2-Ch1.zen
1556380	-7.683079e-04	3.092093e-03	1.358400e-05	20151204_SCC1gfpc_Prometa\MitoSys2\LSM\SCC1gfpc_Noc\DE_W0001\DE_W0001_P0004\DE_2_W0001_P0004_T0001\TR1_W0001_P0001\TR1_2_W0001_P0001_T0001_R1_P2_K1_Ch2-Ch1.zen
10	4.747039e-02	1.494020e-02	5.176600e-02	20151204_SCC1gfpc_Prometa\MitoSys2\LSM\SCC1gfpc_Noc\DE_W0001\DE_W0001_P0004\DE_2_W0001_P0004_T0001\TR1_W0001_P0001\TR1_2_W0001_P0001_T0001_R1_P3_K1_Ch2-Ch1.zen
20	4.985923e-02	1.642973e-02	5.137000e-02	20151204_SCC1gfpc_Prometa\MitoSys2\LSM\SCC1gfpc_Noc\DE_W0001\DE_W0001_P0004\DE_2_W0001_P0004_T0001\TR1_W0001_P0001\TR1_2_W0001_P0001_T0001_R1_P3_K1_Ch2-Ch1.zen
30	5.377034e-02	2.224966e-02	5.100600e-02	20151204_SCC1gfpc_Prometa\MitoSys2\LSM\SCC1gfpc_Noc\DE_W0001\DE_W0001_P0004\DE_2_W0001_P0004_T0001\TR1_W0001_P0001\TR1_2_W0001_P0001_T0001_R1_P3_K1_Ch2-Ch1.zen
40	5.186759e-02	2.215708e-02	5.066300e-02	20151204_SCC1gfpc_Prometa\MitoSys2\LSM\SCC1gfpc_Noc\DE_W0001\DE_W0001_P0004\DE_2_W0001_P0004_T0001\TR1_W0001_P0001\TR1_2_W0001_P0001_T0001_R1_P3_K1_Ch2-Ch1.zen
50	5.215736e-02	1.668236e-02	5.033700e-02	20151204_SCC1gfpc_Prometa\MitoSys2\LSM\SCC1gfpc_Noc\DE_W0001\DE_W0001_P0004\DE_2_W0001_P0004_T0001\TR1_W0001_P0001\TR1_2_W0001_P0001_T0001_R1_P3_K1_Ch2-Ch1.zen
60	5.017176e-02	2.388785e-02	5.002600e-02	20151204_SCC1gfpc_Prometa\MitoSys2\LSM\SCC1gfpc_Noc\DE_W0001\DE_W0001_P0004\DE_2_W0001_P0004_T0001\TR1_W0001_P0001\TR1_2_W0001_P0001_T0001_R1_P3_K1_Ch2-Ch1.zen
70	4.436265e-02	1.721274e-02	4.972600e-02	20151204_SCC1gfpc_Prometa\MitoSys2\LSM\SCC1gfpc_Noc\DE_W0001\DE_W0001_P0004\DE_2_W0001_P0004_T0001\TR1_W0001_P0001\TR1_2_W0001_P0001_T0001_R1_P3_K1_Ch2-Ch1.zen
80	5.231792e-02	1.457009e-02	4.943600e-02	20151204_SCC1gfpc_Prometa\MitoSys2\LSM\SCC1gfpc_Noc\DE_W0001\DE_W0001_P0004\DE_2_W0001_P0004_T0001\TR1_W0001_P0001\TR1_2_W0001_P0001_T0001_R1_P3_K1_Ch2-Ch1.zen
90	5.280529e-02	1.728010e-02	4.915600e-02	20151204_SCC1gfpc_Prometa\MitoSys2\LSM\SCC1gfpc_Noc\DE_W0001\DE_W0001_P0004\DE_2_W0001_P0004_T0001\TR1_W0001_P0001\TR1_2_W0001_P0001_T0001_R1_P3_K1_Ch2-Ch1.zen
100	5.220854e-02	1.618765e-02	4.888400e-02	20151204_SCC1gfpc_Prometa\MitoSys2\LSM\SCC1gfpc_Noc\DE_W0001\DE_W0001_P0004\DE_2_W0001_P0004_T0001\TR1_W0001_P0001\TR1_2_W0001_P0001_T0001_R1_P3_K1_Ch2-Ch1.zen
120	4.720964e-02	1.118276e-02	4.836300e-02	20151204_SCC1gfpc_Prometa\MitoSys2\LSM\SCC1gfpc_Noc\DE_W0001\DE_W0001_P0004\DE_2_W0001_P0004_T0001\TR1_W0001_P0001\TR1_2_W0001_P0001_T0001_R1_P3_K1_Ch2-Ch1.zen
140	5.023679e-02	1.829581e-02	4.786700e-02	20151204_SCC1gfpc_Prometa\MitoSys2\LSM\SCC1gfpc_Noc\DE_W0001\DE_W0001_P0004\DE_2_W0001_P0004_T0001\TR1_W0001_P0001\TR1_2_W0001_P0001_T0001_R1_P3_K1_Ch2-Ch1.zen
160	4.540747e-02	1.437498e-02	4.739400e-02	20151204_SCC1gfpc_Prometa\MitoSys2\LSM\SCC1gfpc_Noc\DE_W0001\DE_W0001_P0004\DE_2_W0001_P0004_T0001\TR1_W0001_P0001\TR1_2_W0001_P0001_T0001_R1_P3_K1_Ch2-Ch1.zen
180	5.229698e-02	1.563574e-02	4.694000e-02	20151204_SCC1gfpc_Prometa\MitoSys2\LSM\SCC1gfpc_Noc\DE_W0001\DE_W0001_P0004\DE_2_W0001_P0004_T0001\TR1_W0001_P0001\TR1_2_W0001_P0001_T0001_R1_P3_K1_Ch2-Ch1.zen
200	4.544245e-02	1.528656e-02	4.650300e-02	20151204_SCC1gfpc_Prometa\MitoSys2\LSM\SCC1gfpc_Noc\DE_W0001\DE_W0001_P0004\DE_2_W0001_P0004_T0001\TR1_W0001_P0001\TR1_2_W0001_P0001_T0001_R1_P3_K1_Ch2-Ch1.zen
220	3.917963e-02	1.635258e-02	4.608200e-02	20151204_SCC1gfpc_Prometa\MitoSys2\LSM\SCC1gfpc_Noc\DE_W0001\DE_W0001_P0004\DE_2_W0001_P0004_T0001\TR1_W0001_P0001\TR1_2_W0001_P0001_T0001_R1_P3_K1_Ch2-Ch1.zen
240	4.952441e-02	1.410698e-02	4.567500e-02	20151204_SCC1gfpc_Prometa\MitoSys2\LSM\SCC1gfpc_Noc\DE_W0001\DE_W0001_P0004\DE_2_W0001_P0004_T0001\TR1_W0001_P0001\TR1_2_W0001_P0001_T0001_R1_P3_K1_Ch2-Ch1.zen
260	4.080137e-02	1.867369e-02	4.528000e-02	20151204_SCC1gfpc_Prometa\MitoSys2\LSM\SCC1gfpc_Noc\DE_W0001\DE_W0001_P0004\DE_2_W0001_P0004_T0001\TR1_W0001_P0001\TR1_2_W0001_P0001_T0001_R1_P3_K1_Ch2-Ch1.zen
280	4.518534e-02	1.598676e-02	4.489700e-02	20151204_SCC1gfpc_Prometa\MitoSys2\LSM\SCC1gfpc_Noc\DE_W0001\DE_W0001_P0004\DE_2_W0001_P0004_T0001\TR1_W0001_P0001\TR1_2_W0001_P0001_T0001_R1_P3_K1_Ch2-Ch1.zen
300	4.627112e-02	1.278536e-02	4.452500e-02	20151204_SCC1gfpc_Prometa\MitoSys2\LSM\SCC1gfpc_Noc\DE_W0001\DE_W0001_P0004\DE_2_W0001_P0004_T0001\TR1_W0001_P0001\TR1_2_W0001_P0001_T0001_R1_P3_K1_Ch2-Ch1.zen
340	3.945952e-02	1.570398e-02	4.380900e-02	20151204_SCC1gfpc_Prometa\MitoSys2\LSM\SCC1gfpc_Noc\DE_W0001\DE_W0001_P0004\DE_2_W0001_P0004_T0001\TR1_W0001_P0001\TR1_2_W0001_P0001_T0001_R1_P3_K1_Ch2-Ch1.zen
380	4.416360e-02	1.177079e-02	4.312900e-02	20151204_SCC1gfpc_Prometa\MitoSys2\LSM\SCC1gfpc_Noc\DE_W0001\DE_W0001_P0004\DE_2_W0001_P0004_T0001\TR1_W0001_P0001\TR1_2_W0001_P0001_T0001_R1_P3_K1_Ch2-Ch1.zen
420	4.670796e-02	1.184990e-02	4.248000e-02	20151204_SCC1gfpc_Prometa\MitoSys2\LSM\SCC1gfpc_Noc\DE_W0001\DE_W0001_P0004\DE_2_W0001_P0004_T0001\TR1_W0001_P0001\TR1_2_W0001_P0001_T0001_R1_P3_K1_Ch2-Ch1.zen
460	4.236370e-02	8.336130e-03	4.185800e-02	20151204_SCC1gfpc_Prometa\MitoSys2\LSM\SCC1gfpc_Noc\DE_W0001\DE_W0001_P0004\DE_2_W0001_P0004_T0001\TR1_W0001_P0001\TR1_2_W0001_P0001_T0001_R1_P3_K1_Ch2-Ch1.zen
500	4.327475e-02	1.061709e-02	4.126200e-02	20151204_SCC1gfpc_Prometa\MitoSys2\LSM\SCC1gfpc_Noc\DE_W0001\DE_W0001_P0004\DE_2_W0001_P0004_T0001\TR1_W0001_P0001\TR1_2_W0001_P0001_T0001_R1_P3_K1_Ch2-Ch1.zen
540	3.797609e-02	1.175174e-02	4.068900e-02	20151204_SCC1gfpc_Prometa\MitoSys2\LSM\SCC1gfpc_Noc\DE_W0001\DE_W0001_P0004\DE_2_W0001_P0004_T0001\TR1_W0001_P0001\TR1_2_W0001_P0001_T0001_R1_P3_K1_Ch2-Ch1.zen
580	3.614800e-02	1.292061e-02	4.013800e-02	20151204_SCC1gfpc_Prometa\MitoSys2\LSM\SCC1gfpc_Noc\DE_W0001\DE_W0001_P0004\DE_2_W0001_P0004_T0001\TR1_W0001_P0001\TR1_2_W0001_P0001_T0001_R1_P3_K1_Ch2-Ch1.zen
620	4.002914e-02	1.247522e-02	3.960600e-02	20151204_SCC1gfpc_Prometa\MitoSys2\LSM\SCC1gfpc_Noc\DE_W0001\DE_W0001_P0004\DE_2_W0001_P0004_T0001\TR1_W0001_P0001\TR1_2_W0001_P0001_T0001_R1_P3_K1_Ch2-Ch1.zen
660	3.967229e-02	1.303761e-02	3.909200e-02	20151204_SCC1gfpc_Prometa\MitoSys2\LSM\SCC1gfpc_Noc\DE_W0001\DE_W0001_P0004\DE_2_W0001_P0004_T0001\TR1_W0001_P0001\TR1_2_W0001_P0001_T0001_R1_P3_K1_Ch2-Ch1.zen
700	3.916025e-02	9.536073e-03	3.859600e-02	20151204_SCC1gfpc_Prometa\MitoSys2\LSM\SCC1gfpc_Noc\DE_W0001\DE_W0001_P0004\DE_2_W0001_P0004_T0001\TR1_W0001_P0001\TR1_2_W0001_P0001_T0001_R1_P3_K1_Ch2-Ch1.zen
780	3.804397e-02	1.100340e-02	3.765200e-02	20151204_SCC1gfpc_Prometa\MitoSys2\LSM\SCC1gfpc_Noc\DE_W0001\DE_W0001_P0004\DE_2_W0001_P0004_T0001\TR1_W0001_P0001\TR1_2_W0001_P0001_T0001_R1_P3_K1_Ch2-Ch1.zen
860	3.635288e-02	1.038371e-02	3.676500e-02	20151204_SCC1gfpc_Prometa\MitoSys2\LSM\SCC1gfpc_Noc\DE_W0001\DE_W0001_P0004\DE_2_W0001_P0004_T0001\TR1_W0001_P0001\TR1_2_W0001_P0001_T0001_R1_P3_K1_Ch2-Ch1.zen
940	3.391289e-02	1.085392e-02	3.592900e-02	20151204_SCC1gfpc_Prometa\MitoSys2\LSM\SCC1gfpc_Noc\DE_W0001\DE_W0001_P0004\DE_2_W0001_P0004_T0001\TR1_W0001_P0001\TR1_2_W0001_P0001_T0001_R1_P3_K1_Ch2-Ch1.zen
1020	3.361555e-02	8.848101e-03	3.514000e-02	20151204_SCC1gfpc_Prometa\MitoSys2\LSM\SCC1gfpc_Noc\DE_W0001\DE_W0001_P0004\DE_2_W0001_P0004_T0001\TR1_W0001_P0001\TR1_2_W0001_P0001_T0001_R1_P3_K1_Ch2-Ch1.zen
1100	3.382832e-02	1.203911e-02	3.439200e-02	20151204_SCC1gfpc_Prometa\MitoSys2\LSM\SCC1gfpc_Noc\DE_W0001\DE_W0001_P0004\DE_2_W0001_P0004_T0001\TR1_W0001_P0001\TR1_2_W0001_P0001_T0001_R1_P3_K1_Ch2-Ch1.zen
1180	3.193550e-02	7.711734e-03	3.368300e-02	20151204_SCC1gfpc_Prometa\MitoSys2\LSM\SCC1gfpc_Noc\DE_W0001\DE_W0001_P0004\DE_2_W0001_P0004_T0001\TR1_W0001_P0001\TR1_2_W0001_P0001_T0001_R1_P3_K1_Ch2-Ch1.zen
1260	3.264750e-02	1.041152e-02	3.300900e-02	20151204_SCC1gfpc_Prometa\MitoSys2\LSM\SCC1gfpc_Noc\DE_W0001\DE_W0001_P0004\DE_2_W0001_P0004_T0001\TR1_W0001_P0001\TR1_2_W0001_P0001_T0001_R1_P3_K1_Ch2-Ch1.zen
1340	3.101626e-02	8.856618e-03	3.236800e-02	20151204_SCC1gfpc_Prometa\MitoSys2\LSM\SCC1gfpc_Noc\DE_W0001\DE_W0001_P0004\DE_2_W0001_P0004_T0001\TR1_W0001_P0001\TR1_2_W0001_P0001_T0001_R1_P3_K1_Ch2-Ch1.zen
1420	3.447918e-02	8.416182e-03	3.175600e-02	20151204_SCC1gfpc_Prometa\MitoSys2\LSM\SCC1gfpc_Noc\DE_W0001\DE_W0001_P0004\DE_2_W0001_P0004_T0001\TR1_W0001_P0001\TR1_2_W0001_P0001_T0001_R1_P3_K1_Ch2-Ch1.zen
1500	3.226303e-02	8.570239e-03	3.117100e-02	20151204_SCC1gfpc_Prometa\MitoSys2\LSM\SCC1gfpc_Noc\DE_W0001\DE_W0001_P0004\DE_2_W0001_P0004_T0001\TR1_W0001_P0001\TR1_2_W0001_P0001_T0001_R1_P3_K1_Ch2-Ch1.zen
1660	3.055213e-02	8.539764e-03	3.007700e-02	20151204_SCC1gfpc_Prometa\MitoSys2\LSM\SCC1gfpc_Noc\DE_W0001\DE_W0001_P0004\DE_2_W0001_P0004_T0001\TR1_W0001_P0001\TR1_2_W0001_P0001_T0001_R1_P3_K1_Ch2-Ch1.zen
1820	2.892125e-02	8.073805e-03	2.907000e-02	20151204_SCC1gfpc_Prometa\MitoSys2\LSM\SCC1gfpc_Noc\DE_W0001\DE_W0001_P0004\DE_2_W0001_P0004_T0001\TR1_W0001_P0001\TR1_2_W0001_P0001_T0001_R1_P3_K1_Ch2-Ch1.zen
1980	2.739630e-02	7.935245e-03	2.814100e-02	20151204_SCC1gfpc_Prometa\MitoSys2\LSM\SCC1gfpc_Noc\DE_W0001\DE_W0001_P0004\DE_2_W0001_P0004_T0001\TR1_W0001_P0001\TR1_2_W0001_P0001_T0001_R1_P3_K1_Ch2-Ch1.zen
2140	2.704178e-02	6.245936e-03	2.728000e-02	20151204_SCC1gfpc_Prometa\MitoSys2\LSM\SCC1gfpc_Noc\DE_W0001\DE_W0001_P0004\DE_2_W0001_P0004_T0001\TR1_W0001_P0001\TR1_2_W0001_P0001_T0001_R1_P3_K1_Ch2-Ch1.zen
2300	2.675219e-02	6.519039e-03	2.647900e-02	20151204_SCC1gfpc_Prometa\MitoSys2\LSM\SCC1gfpc_Noc\DE_W0001\DE_W0001_P0004\DE_2_W0001_P0004_T0001\TR1_W0001_P0001\TR1_2_W0001_P0001_T0001_R1_P3_K1_Ch2-Ch1.zen
2460	2.636938e-02	8.258115e-03	2.573100e-02	20151204_SCC1gfpc_Prometa\MitoSys2\LSM\SCC1gfpc_Noc\DE_W0001\DE_W0001_P0004\DE_2_W0001_P0004_T0001\TR1_W0001_P0001\TR1_2_W0001_P0001_T0001_R1_P3_K1_Ch2-Ch1.zen
2620	2.624443e-02	9.229902e-03	2.503200e-02	20151204_SCC1gfpc_Prometa\MitoSys2\LSM\SCC1gfpc_Noc\DE_W0001\DE_W0001_P0004\DE_2_W0001_P0004_T0001\TR1_W0001_P0001\TR1_2_W0001_P0001_T0001_R1_P3_K1_Ch2-Ch1.zen
2780	2.579084e-02	7.810534e-03	2.437600e-02	20151204_SCC1gfpc_Prometa\MitoSys2\LSM\SCC1gfpc_Noc\DE_W0001\DE_W0001_P0004\DE_2_W0001_P0004_T0001\TR1_W0001_P0001\TR1_2_W0001_P0001_T0001_R1_P3_K1_Ch2-Ch1.zen
2940	2.336118e-02	8.182084e-03	2.375900e-02	20151204_SCC1gfpc_Prometa\MitoSys2\LSM\SCC1gfpc_Noc\DE_W0001\DE_W0001_P0004\DE_2_W0001_P0004_T0001\TR1_W0001_P0001\TR1_2_W0001_P0001_T0001_R1_P3_K1_Ch2-Ch1.zen
3100	2.371950e-02	8.010461e-03	2.317800e-02	20151204_SCC1gfpc_Prometa\MitoSys2\LSM\SCC1gfpc_Noc\DE_W0001\DE_W0001_P0004\DE_2_W0001_P0004_T0001\TR1_W0001_P0001\TR1_2_W0001_P0001_T0001_R1_P3_K1_Ch2-Ch1.zen
3420	2.202227e-02	7.055095e-03	2.210900e-02	20151204_SCC1gfpc_Prometa\MitoSys2\LSM\SCC1gfpc_Noc\DE_W0001\DE_W0001_P0004\DE_2_W0001_P0004_T0001\TR1_W0001_P0001\TR1_2_W0001_P0001_T0001_R1_P3_K1_Ch2-Ch1.zen
3740	2.163631e-02	6.222421e-03	2.115000e-02	20151204_SCC1gfpc_Prometa\MitoSys2\LSM\SCC1gfpc_Noc\DE_W0001\DE_W0001_P0004\DE_2_W0001_P0004_T0001\TR1_W0001_P0001\TR1_2_W0001_P0001_T0001_R1_P3_K1_Ch2-Ch1.zen
4060	2.042682e-02	7.258910e-03	2.028300e-02	20151204_SCC1gfpc_Prometa\MitoSys2\LSM\SCC1gfpc_Noc\DE_W0001\DE_W0001_P0004\DE_2_W0001_P0004_T0001\TR1_W0001_P0001\TR1_2_W0001_P0001_T0001_R1_P3_K1_Ch2-Ch1.zen
4380	1.978267e-02	6.939347e-03	1.949400e-02	20151204_SCC1gfpc_Prometa\MitoSys2\LSM\SCC1gfpc_Noc\DE_W0001\DE_W0001_P0004\DE_2_W0001_P0004_T0001\TR1_W0001_P0001\TR1_2_W0001_P0001_T0001_R1_P3_K1_Ch2-Ch1.zen
4700	1.993740e-02	6.413936e-03	1.877400e-02	20151204_SCC1gfpc_Prometa\MitoSys2\LSM\SCC1gfpc_Noc\DE_W0001\DE_W0001_P0004\DE_2_W0001_P0004_T0001\TR1_W0001_P0001\TR1_2_W0001_P0001_T0001_R1_P3_K1_Ch2-Ch1.zen
5020	1.983183e-02	5.433963e-03	1.811300e-02	20151204_SCC1gfpc_Prometa\MitoSys2\LSM\SCC1gfpc_Noc\DE_W0001\DE_W0001_P0004\DE_2_W0001_P0004_T0001\TR1_W0001_P0001\TR1_2_W0001_P0001_T0001_R1_P3_K1_Ch2-Ch1.zen
5340	1.833662e-02	6.644142e-03	1.750400e-02	20151204_SCC1gfpc_Prometa\MitoSys2\LSM\SCC1gfpc_Noc\DE_W0001\DE_W0001_P0004\DE_2_W0001_P0004_T0001\TR1_W0001_P0001\TR1_2_W0001_P0001_T0001_R1_P3_K1_Ch2-Ch1.zen
5660	1.618016e-02	6.827414e-03	1.694200e-02	20151204_SCC1gfpc_Prometa\MitoSys2\LSM\SCC1gfpc_Noc\DE_W0001\DE_W0001_P0004\DE_2_W0001_P0004_T0001\TR1_W0001_P0001\TR1_2_W0001_P0001_T0001_R1_P3_K1_Ch2-Ch1.zen
5980	1.550071e-02	6.842012e-03	1.641900e-02	20151204_SCC1gfpc_Prometa\MitoSys2\LSM\SCC1gfpc_Noc\DE_W0001\DE_W0001_P0004\DE_2_W0001_P0004_T0001\TR1_W0001_P0001\TR1_2_W0001_P0001_T0001_R1_P3_K1_Ch2-Ch1.zen
6300	1.657004e-02	5.375985e-03	1.593300e-02	20151204_SCC1gfpc_Prometa\MitoSys2\LSM\SCC1gfpc_Noc\DE_W0001\DE_W0001_P0004\DE_2_W0001_P0004_T0001\TR1_W0001_P0001\TR1_2_W0001_P0001_T0001_R1_P3_K1_Ch2-Ch1.zen
6940	1.507975e-02	5.809441e-03	1.505500e-02	20151204_SCC1gfpc_Prometa\MitoSys2\LSM\SCC1gfpc_Noc\DE_W0001\DE_W0001_P0004\DE_2_W0001_P0004_T0001\TR1_W0001_P0001\TR1_2_W0001_P0001_T0001_R1_P3_K1_Ch2-Ch1.zen
7580	1.442240e-02	5.639051e-03	1.428200e-02	20151204_SCC1gfpc_Prometa\MitoSys2\LSM\SCC1gfpc_Noc\DE_W0001\DE_W0001_P0004\DE_2_W0001_P0004_T0001\TR1_W0001_P0001\TR1_2_W0001_P0001_T0001_R1_P3_K1_Ch2-Ch1.zen
8220	1.352484e-02	5.311727e-03	1.359700e-02	20151204_SCC1gfpc_Prometa\MitoSys2\LSM\SCC1gfpc_Noc\DE_W0001\DE_W0001_P0004\DE_2_W0001_P0004_T0001\TR1_W0001_P0001\TR1_2_W0001_P0001_T0001_R1_P3_K1_Ch2-Ch1.zen
8860	1.310066e-02	6.052665e-03	1.298400e-02	20151204_SCC1gfpc_Prometa\MitoSys2\LSM\SCC1gfpc_Noc\DE_W0001\DE_W0001_P0004\DE_2_W0001_P0004_T0001\TR1_W0001_P0001\TR1_2_W0001_P0001_T0001_R1_P3_K1_Ch2-Ch1.zen
9500	1.224606e-02	6.549729e-03	1.243300e-02	20151204_SCC1gfpc_Prometa\MitoSys2\LSM\SCC1gfpc_Noc\DE_W0001\DE_W0001_P0004\DE_2_W0001_P0004_T0001\TR1_W0001_P0001\TR1_2_W0001_P0001_T0001_R1_P3_K1_Ch2-Ch1.zen
10140	1.182698e-02	5.726603e-03	1.193300e-02	20151204_SCC1gfpc_Prometa\MitoSys2\LSM\SCC1gfpc_Noc\DE_W0001\DE_W0001_P0004\DE_2_W0001_P0004_T0001\TR1_W0001_P0001\TR1_2_W0001_P0001_T0001_R1_P3_K1_Ch2-Ch1.zen
10780	1.186412e-02	5.355438e-03	1.147900e-02	20151204_SCC1gfpc_Prometa\MitoSys2\LSM\SCC1gfpc_Noc\DE_W0001\DE_W0001_P0004\DE_2_W0001_P0004_T0001\TR1_W0001_P0001\TR1_2_W0001_P0001_T0001_R1_P3_K1_Ch2-Ch1.zen
11420	1.069563e-02	5.392465e-03	1.106300e-02	20151204_SCC1gfpc_Prometa\MitoSys2\LSM\SCC1gfpc_Noc\DE_W0001\DE_W0001_P0004\DE_2_W0001_P0004_T0001\TR1_W0001_P0001\TR1_2_W0001_P0001_T0001_R1_P3_K1_Ch2-Ch1.zen
12060	9.667516e-03	5.703541e-03	1.068100e-02	20151204_SCC1gfpc_Prometa\MitoSys2\LSM\SCC1gfpc_Noc\DE_W0001\DE_W0001_P0004\DE_2_W0001_P0004_T0001\TR1_W0001_P0001\TR1_2_W0001_P0001_T0001_R1_P3_K1_Ch2-Ch1.zen
12700	9.726045e-03	5.491759e-03	1.032900e-02	20151204_SCC1gfpc_Prometa\MitoSys2\LSM\SCC1gfpc_Noc\DE_W0001\DE_W0001_P0004\DE_2_W0001_P0004_T0001\TR1_W0001_P0001\TR1_2_W0001_P0001_T0001_R1_P3_K1_Ch2-Ch1.zen
13980	8.924719e-03	5.788638e-03	9.700300e-03	20151204_SCC1gfpc_Prometa\MitoSys2\LSM\SCC1gfpc_Noc\DE_W0001\DE_W0001_P0004\DE_2_W0001_P0004_T0001\TR1_W0001_P0001\TR1_2_W0001_P0001_T0001_R1_P3_K1_Ch2-Ch1.zen
15260	8.072419e-03	5.452283e-03	9.154800e-03	20151204_SCC1gfpc_Prometa\MitoSys2\LSM\SCC1gfpc_Noc\DE_W0001\DE_W0001_P0004\DE_2_W0001_P0004_T0001\TR1_W0001_P0001\TR1_2_W0001_P0001_T0001_R1_P3_K1_Ch2-Ch1.zen
16540	8.002433e-03	5.448064e-03	8.676200e-03	20151204_SCC1gfpc_Prometa\MitoSys2\LSM\SCC1gfpc_Noc\DE_W0001\DE_W0001_P0004\DE_2_W0001_P0004_T0001\TR1_W0001_P0001\TR1_2_W0001_P0001_T0001_R1_P3_K1_Ch2-Ch1.zen
17820	7.579528e-03	6.035396e-03	8.252300e-03	20151204_SCC1gfpc_Prometa\MitoSys2\LSM\SCC1gfpc_Noc\DE_W0001\DE_W0001_P0004\DE_2_W0001_P0004_T0001\TR1_W0001_P0001\TR1_2_W0001_P0001_T0001_R1_P3_K1_Ch2-Ch1.zen
19100	7.516311e-03	5.720671e-03	7.873600e-03	20151204_SCC1gfpc_Prometa\MitoSys2\LSM\SCC1gfpc_Noc\DE_W0001\DE_W0001_P0004\DE_2_W0001_P0004_T0001\TR1_W0001_P0001\TR1_2_W0001_P0001_T0001_R1_P3_K1_Ch2-Ch1.zen
20380	7.039849e-03	5.237456e-03	7.532800e-03	20151204_SCC1gfpc_Prometa\MitoSys2\LSM\SCC1gfpc_Noc\DE_W0001\DE_W0001_P0004\DE_2_W0001_P0004_T0001\TR1_W0001_P0001\TR1_2_W0001_P0001_T0001_R1_P3_K1_Ch2-Ch1.zen
21660	6.966047e-03	5.236156e-03	7.224000e-03	20151204_SCC1gfpc_Prometa\MitoSys2\LSM\SCC1gfpc_Noc\DE_W0001\DE_W0001_P0004\DE_2_W0001_P0004_T0001\TR1_W0001_P0001\TR1_2_W0001_P0001_T0001_R1_P3_K1_Ch2-Ch1.zen
22940	6.199702e-03	5.818673e-03	6.942500e-03	20151204_SCC1gfpc_Prometa\MitoSys2\LSM\SCC1gfpc_Noc\DE_W0001\DE_W0001_P0004\DE_2_W0001_P0004_T0001\TR1_W0001_P0001\TR1_2_W0001_P0001_T0001_R1_P3_K1_Ch2-Ch1.zen
24220	5.824376e-03	5.540335e-03	6.684500e-03	20151204_SCC1gfpc_Prometa\MitoSys2\LSM\SCC1gfpc_Noc\DE_W0001\DE_W0001_P0004\DE_2_W0001_P0004_T0001\TR1_W0001_P0001\TR1_2_W0001_P0001_T0001_R1_P3_K1_Ch2-Ch1.zen
25500	6.235671e-03	5.673008e-03	6.447000e-03	20151204_SCC1gfpc_Prometa\MitoSys2\LSM\SCC1gfpc_Noc\DE_W0001\DE_W0001_P0004\DE_2_W0001_P0004_T0001\TR1_W0001_P0001\TR1_2_W0001_P0001_T0001_R1_P3_K1_Ch2-Ch1.zen
28060	5.793289e-03	4.481545e-03	6.023100e-03	20151204_SCC1gfpc_Prometa\MitoSys2\LSM\SCC1gfpc_Noc\DE_W0001\DE_W0001_P0004\DE_2_W0001_P0004_T0001\TR1_W0001_P0001\TR1_2_W0001_P0001_T0001_R1_P3_K1_Ch2-Ch1.zen
30620	5.596065e-03	4.670961e-03	5.654700e-03	20151204_SCC1gfpc_Prometa\MitoSys2\LSM\SCC1gfpc_Noc\DE_W0001\DE_W0001_P0004\DE_2_W0001_P0004_T0001\TR1_W0001_P0001\TR1_2_W0001_P0001_T0001_R1_P3_K1_Ch2-Ch1.zen
33180	5.475932e-03	4.336364e-03	5.330400e-03	20151204_SCC1gfpc_Prometa\MitoSys2\LSM\SCC1gfpc_Noc\DE_W0001\DE_W0001_P0004\DE_2_W0001_P0004_T0001\TR1_W0001_P0001\TR1_2_W0001_P0001_T0001_R1_P3_K1_Ch2-Ch1.zen
35740	5.486166e-03	4.283911e-03	5.041500e-03	20151204_SCC1gfpc_Prometa\MitoSys2\LSM\SCC1gfpc_Noc\DE_W0001\DE_W0001_P0004\DE_2_W0001_P0004_T0001\TR1_W0001_P0001\TR1_2_W0001_P0001_T0001_R1_P3_K1_Ch2-Ch1.zen
38300	4.277828e-03	3.789351e-03	4.781900e-03	20151204_SCC1gfpc_Prometa\MitoSys2\LSM\SCC1gfpc_Noc\DE_W0001\DE_W0001_P0004\DE_2_W0001_P0004_T0001\TR1_W0001_P0001\TR1_2_W0001_P0001_T0001_R1_P3_K1_Ch2-Ch1.zen
40860	5.086118e-03	4.005530e-03	4.546500e-03	20151204_SCC1gfpc_Prometa\MitoSys2\LSM\SCC1gfpc_Noc\DE_W0001\DE_W0001_P0004\DE_2_W0001_P0004_T0001\TR1_W0001_P0001\TR1_2_W0001_P0001_T0001_R1_P3_K1_Ch2-Ch1.zen
43420	5.666268e-03	3.595003e-03	4.331800e-03	20151204_SCC1gfpc_Prometa\MitoSys2\LSM\SCC1gfpc_Noc\DE_W0001\DE_W0001_P0004\DE_2_W0001_P0004_T0001\TR1_W0001_P0001\TR1_2_W0001_P0001_T0001_R1_P3_K1_Ch2-Ch1.zen
45980	5.883665e-03	4.340027e-03	4.134600e-03	20151204_SCC1gfpc_Prometa\MitoSys2\LSM\SCC1gfpc_Noc\DE_W0001\DE_W0001_P0004\DE_2_W0001_P0004_T0001\TR1_W0001_P0001\TR1_2_W0001_P0001_T0001_R1_P3_K1_Ch2-Ch1.zen
48540	6.072855e-03	4.482286e-03	3.952600e-03	20151204_SCC1gfpc_Prometa\MitoSys2\LSM\SCC1gfpc_Noc\DE_W0001\DE_W0001_P0004\DE_2_W0001_P0004_T0001\TR1_W0001_P0001\TR1_2_W0001_P0001_T0001_R1_P3_K1_Ch2-Ch1.zen
51100	5.283072e-03	4.096195e-03	3.783900e-03	20151204_SCC1gfpc_Prometa\MitoSys2\LSM\SCC1gfpc_Noc\DE_W0001\DE_W0001_P0004\DE_2_W0001_P0004_T0001\TR1_W0001_P0001\TR1_2_W0001_P0001_T0001_R1_P3_K1_Ch2-Ch1.zen
56220	4.368102e-03	4.472523e-03	3.480500e-03	20151204_SCC1gfpc_Prometa\MitoSys2\LSM\SCC1gfpc_Noc\DE_W0001\DE_W0001_P0004\DE_2_W0001_P0004_T0001\TR1_W0001_P0001\TR1_2_W0001_P0001_T0001_R1_P3_K1_Ch2-Ch1.zen
61340	3.711605e-03	3.752595e-03	3.214700e-03	20151204_SCC1gfpc_Prometa\MitoSys2\LSM\SCC1gfpc_Noc\DE_W0001\DE_W0001_P0004\DE_2_W0001_P0004_T0001\TR1_W0001_P0001\TR1_2_W0001_P0001_T0001_R1_P3_K1_Ch2-Ch1.zen
66460	3.742547e-03	3.682146e-03	2.979600e-03	20151204_SCC1gfpc_Prometa\MitoSys2\LSM\SCC1gfpc_Noc\DE_W0001\DE_W0001_P0004\DE_2_W0001_P0004_T0001\TR1_W0001_P0001\TR1_2_W0001_P0001_T0001_R1_P3_K1_Ch2-Ch1.zen
71580	1.950915e-03	4.066881e-03	2.770200e-03	20151204_SCC1gfpc_Prometa\MitoSys2\LSM\SCC1gfpc_Noc\DE_W0001\DE_W0001_P0004\DE_2_W0001_P0004_T0001\TR1_W0001_P0001\TR1_2_W0001_P0001_T0001_R1_P3_K1_Ch2-Ch1.zen
76700	1.908109e-03	3.613532e-03	2.582500e-03	20151204_SCC1gfpc_Prometa\MitoSys2\LSM\SCC1gfpc_Noc\DE_W0001\DE_W0001_P0004\DE_2_W0001_P0004_T0001\TR1_W0001_P0001\TR1_2_W0001_P0001_T0001_R1_P3_K1_Ch2-Ch1.zen
81820	1.401585e-03	4.299188e-03	2.413500e-03	20151204_SCC1gfpc_Prometa\MitoSys2\LSM\SCC1gfpc_Noc\DE_W0001\DE_W0001_P0004\DE_2_W0001_P0004_T0001\TR1_W0001_P0001\TR1_2_W0001_P0001_T0001_R1_P3_K1_Ch2-Ch1.zen
86940	8.693258e-04	4.765139e-03	2.260700e-03	20151204_SCC1gfpc_Prometa\MitoSys2\LSM\SCC1gfpc_Noc\DE_W0001\DE_W0001_P0004\DE_2_W0001_P0004_T0001\TR1_W0001_P0001\TR1_2_W0001_P0001_T0001_R1_P3_K1_Ch2-Ch1.zen
92060	1.451693e-03	4.653187e-03	2.122200e-03	20151204_SCC1gfpc_Prometa\MitoSys2\LSM\SCC1gfpc_Noc\DE_W0001\DE_W0001_P0004\DE_2_W0001_P0004_T0001\TR1_W0001_P0001\TR1_2_W0001_P0001_T0001_R1_P3_K1_Ch2-Ch1.zen
97180	2.034975e-03	4.419826e-03	1.996100e-03	20151204_SCC1gfpc_Prometa\MitoSys2\LSM\SCC1gfpc_Noc\DE_W0001\DE_W0001_P0004\DE_2_W0001_P0004_T0001\TR1_W0001_P0001\TR1_2_W0001_P0001_T0001_R1_P3_K1_Ch2-Ch1.zen
102300	1.873894e-03	3.659171e-03	1.881100e-03	20151204_SCC1gfpc_Prometa\MitoSys2\LSM\SCC1gfpc_Noc\DE_W0001\DE_W0001_P0004\DE_2_W0001_P0004_T0001\TR1_W0001_P0001\TR1_2_W0001_P0001_T0001_R1_P3_K1_Ch2-Ch1.zen
112540	1.520716e-03	4.833945e-03	1.679400e-03	20151204_SCC1gfpc_Prometa\MitoSys2\LSM\SCC1gfpc_Noc\DE_W0001\DE_W0001_P0004\DE_2_W0001_P0004_T0001\TR1_W0001_P0001\TR1_2_W0001_P0001_T0001_R1_P3_K1_Ch2-Ch1.zen
122780	8.681803e-04	4.980930e-03	1.509200e-03	20151204_SCC1gfpc_Prometa\MitoSys2\LSM\SCC1gfpc_Noc\DE_W0001\DE_W0001_P0004\DE_2_W0001_P0004_T0001\TR1_W0001_P0001\TR1_2_W0001_P0001_T0001_R1_P3_K1_Ch2-Ch1.zen
133020	1.935291e-03	4.640465e-03	1.364300e-03	20151204_SCC1gfpc_Prometa\MitoSys2\LSM\SCC1gfpc_Noc\DE_W0001\DE_W0001_P0004\DE_2_W0001_P0004_T0001\TR1_W0001_P0001\TR1_2_W0001_P0001_T0001_R1_P3_K1_Ch2-Ch1.zen
143260	1.111013e-03	3.459261e-03	1.240000e-03	20151204_SCC1gfpc_Prometa\MitoSys2\LSM\SCC1gfpc_Noc\DE_W0001\DE_W0001_P0004\DE_2_W0001_P0004_T0001\TR1_W0001_P0001\TR1_2_W0001_P0001_T0001_R1_P3_K1_Ch2-Ch1.zen
153500	5.945245e-04	3.750919e-03	1.132700e-03	20151204_SCC1gfpc_Prometa\MitoSys2\LSM\SCC1gfpc_Noc\DE_W0001\DE_W0001_P0004\DE_2_W0001_P0004_T0001\TR1_W0001_P0001\TR1_2_W0001_P0001_T0001_R1_P3_K1_Ch2-Ch1.zen
163740	8.335277e-04	4.221499e-03	1.039400e-03	20151204_SCC1gfpc_Prometa\MitoSys2\LSM\SCC1gfpc_Noc\DE_W0001\DE_W0001_P0004\DE_2_W0001_P0004_T0001\TR1_W0001_P0001\TR1_2_W0001_P0001_T0001_R1_P3_K1_Ch2-Ch1.zen
173980	1.787167e-03	4.020317e-03	9.578100e-04	20151204_SCC1gfpc_Prometa\MitoSys2\LSM\SCC1gfpc_Noc\DE_W0001\DE_W0001_P0004\DE_2_W0001_P0004_T0001\TR1_W0001_P0001\TR1_2_W0001_P0001_T0001_R1_P3_K1_Ch2-Ch1.zen
184220	1.539770e-03	3.522982e-03	8.860200e-04	20151204_SCC1gfpc_Prometa\MitoSys2\LSM\SCC1gfpc_Noc\DE_W0001\DE_W0001_P0004\DE_2_W0001_P0004_T0001\TR1_W0001_P0001\TR1_2_W0001_P0001_T0001_R1_P3_K1_Ch2-Ch1.zen
194460	1.734775e-03	4.116131e-03	8.225300e-04	20151204_SCC1gfpc_Prometa\MitoSys2\LSM\SCC1gfpc_Noc\DE_W0001\DE_W0001_P0004\DE_2_W0001_P0004_T0001\TR1_W0001_P0001\TR1_2_W0001_P0001_T0001_R1_P3_K1_Ch2-Ch1.zen
204700	1.389546e-03	4.619601e-03	7.661100e-04	20151204_SCC1gfpc_Prometa\MitoSys2\LSM\SCC1gfpc_Noc\DE_W0001\DE_W0001_P0004\DE_2_W0001_P0004_T0001\TR1_W0001_P0001\TR1_2_W0001_P0001_T0001_R1_P3_K1_Ch2-Ch1.zen
225180	9.223975e-04	3.849763e-03	6.705600e-04	20151204_SCC1gfpc_Prometa\MitoSys2\LSM\SCC1gfpc_Noc\DE_W0001\DE_W0001_P0004\DE_2_W0001_P0004_T0001\TR1_W0001_P0001\TR1_2_W0001_P0001_T0001_R1_P3_K1_Ch2-Ch1.zen
245660	1.264766e-03	3.339088e-03	5.931300e-04	20151204_SCC1gfpc_Prometa\MitoSys2\LSM\SCC1gfpc_Noc\DE_W0001\DE_W0001_P0004\DE_2_W0001_P0004_T0001\TR1_W0001_P0001\TR1_2_W0001_P0001_T0001_R1_P3_K1_Ch2-Ch1.zen
266140	8.733306e-04	3.912700e-03	5.294500e-04	20151204_SCC1gfpc_Prometa\MitoSys2\LSM\SCC1gfpc_Noc\DE_W0001\DE_W0001_P0004\DE_2_W0001_P0004_T0001\TR1_W0001_P0001\TR1_2_W0001_P0001_T0001_R1_P3_K1_Ch2-Ch1.zen
286620	5.816563e-04	3.511480e-03	4.763900e-04	20151204_SCC1gfpc_Prometa\MitoSys2\LSM\SCC1gfpc_Noc\DE_W0001\DE_W0001_P0004\DE_2_W0001_P0004_T0001\TR1_W0001_P0001\TR1_2_W0001_P0001_T0001_R1_P3_K1_Ch2-Ch1.zen
307100	2.484698e-04	1.900108e-03	4.316800e-04	20151204_SCC1gfpc_Prometa\MitoSys2\LSM\SCC1gfpc_Noc\DE_W0001\DE_W0001_P0004\DE_2_W0001_P0004_T0001\TR1_W0001_P0001\TR1_2_W0001_P0001_T0001_R1_P3_K1_Ch2-Ch1.zen
327580	-5.107458e-04	2.617650e-03	3.936100e-04	20151204_SCC1gfpc_Prometa\MitoSys2\LSM\SCC1gfpc_Noc\DE_W0001\DE_W0001_P0004\DE_2_W0001_P0004_T0001\TR1_W0001_P0001\TR1_2_W0001_P0001_T0001_R1_P3_K1_Ch2-Ch1.zen
348060	-1.080969e-03	2.536310e-03	3.609000e-04	20151204_SCC1gfpc_Prometa\MitoSys2\LSM\SCC1gfpc_Noc\DE_W0001\DE_W0001_P0004\DE_2_W0001_P0004_T0001\TR1_W0001_P0001\TR1_2_W0001_P0001_T0001_R1_P3_K1_Ch2-Ch1.zen
368540	-1.362015e-03	2.436430e-03	3.325600e-04	20151204_SCC1gfpc_Prometa\MitoSys2\LSM\SCC1gfpc_Noc\DE_W0001\DE_W0001_P0004\DE_2_W0001_P0004_T0001\TR1_W0001_P0001\TR1_2_W0001_P0001_T0001_R1_P3_K1_Ch2-Ch1.zen
389020	-1.196680e-03	3.275271e-03	3.078300e-04	20151204_SCC1gfpc_Prometa\MitoSys2\LSM\SCC1gfpc_Noc\DE_W0001\DE_W0001_P0004\DE_2_W0001_P0004_T0001\TR1_W0001_P0001\TR1_2_W0001_P0001_T0001_R1_P3_K1_Ch2-Ch1.zen
409500	-7.731859e-04	2.980067e-03	2.860900e-04	20151204_SCC1gfpc_Prometa\MitoSys2\LSM\SCC1gfpc_Noc\DE_W0001\DE_W0001_P0004\DE_2_W0001_P0004_T0001\TR1_W0001_P0001\TR1_2_W0001_P0001_T0001_R1_P3_K1_Ch2-Ch1.zen
450460	8.950781e-05	2.760971e-03	2.497800e-04	20151204_SCC1gfpc_Prometa\MitoSys2\LSM\SCC1gfpc_Noc\DE_W0001\DE_W0001_P0004\DE_2_W0001_P0004_T0001\TR1_W0001_P0001\TR1_2_W0001_P0001_T0001_R1_P3_K1_Ch2-Ch1.zen
491420	-2.494207e-04	2.746721e-03	2.207800e-04	20151204_SCC1gfpc_Prometa\MitoSys2\LSM\SCC1gfpc_Noc\DE_W0001\DE_W0001_P0004\DE_2_W0001_P0004_T0001\TR1_W0001_P0001\TR1_2_W0001_P0001_T0001_R1_P3_K1_Ch2-Ch1.zen
532380	-8.725434e-04	3.114470e-03	1.971900e-04	20151204_SCC1gfpc_Prometa\MitoSys2\LSM\SCC1gfpc_Noc\DE_W0001\DE_W0001_P0004\DE_2_W0001_P0004_T0001\TR1_W0001_P0001\TR1_2_W0001_P0001_T0001_R1_P3_K1_Ch2-Ch1.zen
573340	-1.972759e-03	2.461016e-03	1.776800e-04	20151204_SCC1gfpc_Prometa\MitoSys2\LSM\SCC1gfpc_Noc\DE_W0001\DE_W0001_P0004\DE_2_W0001_P0004_T0001\TR1_W0001_P0001\TR1_2_W0001_P0001_T0001_R1_P3_K1_Ch2-Ch1.zen
614300	-1.494272e-03	3.164600e-03	1.613400e-04	20151204_SCC1gfpc_Prometa\MitoSys2\LSM\SCC1gfpc_Noc\DE_W0001\DE_W0001_P0004\DE_2_W0001_P0004_T0001\TR1_W0001_P0001\TR1_2_W0001_P0001_T0001_R1_P3_K1_Ch2-Ch1.zen
655260	-1.410744e-03	3.077503e-03	1.474700e-04	20151204_SCC1gfpc_Prometa\MitoSys2\LSM\SCC1gfpc_Noc\DE_W0001\DE_W0001_P0004\DE_2_W0001_P0004_T0001\TR1_W0001_P0001\TR1_2_W0001_P0001_T0001_R1_P3_K1_Ch2-Ch1.zen
696220	-1.014550e-03	2.942315e-03	1.355800e-04	20151204_SCC1gfpc_Prometa\MitoSys2\LSM\SCC1gfpc_Noc\DE_W0001\DE_W0001_P0004\DE_2_W0001_P0004_T0001\TR1_W0001_P0001\TR1_2_W0001_P0001_T0001_R1_P3_K1_Ch2-Ch1.zen
737180	-4.777537e-04	3.253237e-03	1.252900e-04	20151204_SCC1gfpc_Prometa\MitoSys2\LSM\SCC1gfpc_Noc\DE_W0001\DE_W0001_P0004\DE_2_W0001_P0004_T0001\TR1_W0001_P0001\TR1_2_W0001_P0001_T0001_R1_P3_K1_Ch2-Ch1.zen
778140	-5.404331e-04	3.358548e-03	1.163200e-04	20151204_SCC1gfpc_Prometa\MitoSys2\LSM\SCC1gfpc_Noc\DE_W0001\DE_W0001_P0004\DE_2_W0001_P0004_T0001\TR1_W0001_P0001\TR1_2_W0001_P0001_T0001_R1_P3_K1_Ch2-Ch1.zen
819100	-3.169696e-04	3.140728e-03	1.084200e-04	20151204_SCC1gfpc_Prometa\MitoSys2\LSM\SCC1gfpc_Noc\DE_W0001\DE_W0001_P0004\DE_2_W0001_P0004_T0001\TR1_W0001_P0001\TR1_2_W0001_P0001_T0001_R1_P3_K1_Ch2-Ch1.zen
901020	-6.373728e-04	3.132434e-03	9.520500e-05	20151204_SCC1gfpc_Prometa\MitoSys2\LSM\SCC1gfpc_Noc\DE_W0001\DE_W0001_P0004\DE_2_W0001_P0004_T0001\TR1_W0001_P0001\TR1_2_W0001_P0001_T0001_R1_P3_K1_Ch2-Ch1.zen
982940	-1.657018e-04	2.853108e-03	8.461000e-05	20151204_SCC1gfpc_Prometa\MitoSys2\LSM\SCC1gfpc_Noc\DE_W0001\DE_W0001_P0004\DE_2_W0001_P0004_T0001\TR1_W0001_P0001\TR1_2_W0001_P0001_T0001_R1_P3_K1_Ch2-Ch1.zen
1064860	-1.978326e-04	2.295156e-03	7.594800e-05	20151204_SCC1gfpc_Prometa\MitoSys2\LSM\SCC1gfpc_Noc\DE_W0001\DE_W0001_P0004\DE_2_W0001_P0004_T0001\TR1_W0001_P0001\TR1_2_W0001_P0001_T0001_R1_P3_K1_Ch2-Ch1.zen
1146780	-5.605955e-04	1.962538e-03	6.875000e-05	20151204_SCC1gfpc_Prometa\MitoSys2\LSM\SCC1gfpc_Noc\DE_W0001\DE_W0001_P0004\DE_2_W0001_P0004_T0001\TR1_W0001_P0001\TR1_2_W0001_P0001_T0001_R1_P3_K1_Ch2-Ch1.zen
1228700	-9.848679e-04	2.185586e-03	6.268400e-05	20151204_SCC1gfpc_Prometa\MitoSys2\LSM\SCC1gfpc_Noc\DE_W0001\DE_W0001_P0004\DE_2_W0001_P0004_T0001\TR1_W0001_P0001\TR1_2_W0001_P0001_T0001_R1_P3_K1_Ch2-Ch1.zen
1310620	-1.614828e-03	1.637994e-03	5.751000e-05	20151204_SCC1gfpc_Prometa\MitoSys2\LSM\SCC1gfpc_Noc\DE_W0001\DE_W0001_P0004\DE_2_W0001_P0004_T0001\TR1_W0001_P0001\TR1_2_W0001_P0001_T0001_R1_P3_K1_Ch2-Ch1.zen
1392540	-1.091749e-03	2.786936e-03	5.305100e-05	20151204_SCC1gfpc_Prometa\MitoSys2\LSM\SCC1gfpc_Noc\DE_W0001\DE_W0001_P0004\DE_2_W0001_P0004_T0001\TR1_W0001_P0001\TR1_2_W0001_P0001_T0001_R1_P3_K1_Ch2-Ch1.zen
1474460	-5.563353e-04	3.366601e-03	4.917200e-05	20151204_SCC1gfpc_Prometa\MitoSys2\LSM\SCC1gfpc_Noc\DE_W0001\DE_W0001_P0004\DE_2_W0001_P0004_T0001\TR1_W0001_P0001\TR1_2_W0001_P0001_T0001_R1_P3_K1_Ch2-Ch1.zen
1556380	-6.258211e-04	3.297446e-03	4.577100e-05	20151204_SCC1gfpc_Prometa\MitoSys2\LSM\SCC1gfpc_Noc\DE_W0001\DE_W0001_P0004\DE_2_W0001_P0004_T0001\TR1_W0001_P0001\TR1_2_W0001_P0001_T0001_R1_P3_K1_Ch2-Ch1.zen
10	7.251350e-02	2.347793e-02	7.071300e-02	20151204_SCC1gfpc_Prometa\MitoSys2\LSM\SCC1gfpc_Noc\DE_W0001\DE_W0001_P0004\DE_2_W0001_P0004_T0001\TR1_W0001_P0001\TR1_2_W0001_P0001_T0001_R1_P4_K1_Ch2-Ch1.zen
20	6.586784e-02	2.260193e-02	7.034600e-02	20151204_SCC1gfpc_Prometa\MitoSys2\LSM\SCC1gfpc_Noc\DE_W0001\DE_W0001_P0004\DE_2_W0001_P0004_T0001\TR1_W0001_P0001\TR1_2_W0001_P0001_T0001_R1_P4_K1_Ch2-Ch1.zen
30	7.096107e-02	1.843283e-02	6.997900e-02	20151204_SCC1gfpc_Prometa\MitoSys2\LSM\SCC1gfpc_Noc\DE_W0001\DE_W0001_P0004\DE_2_W0001_P0004_T0001\TR1_W0001_P0001\TR1_2_W0001_P0001_T0001_R1_P4_K1_Ch2-Ch1.zen
40	6.479219e-02	1.874472e-02	6.961500e-02	20151204_SCC1gfpc_Prometa\MitoSys2\LSM\SCC1gfpc_Noc\DE_W0001\DE_W0001_P0004\DE_2_W0001_P0004_T0001\TR1_W0001_P0001\TR1_2_W0001_P0001_T0001_R1_P4_K1_Ch2-Ch1.zen
50	7.024254e-02	2.087856e-02	6.925600e-02	20151204_SCC1gfpc_Prometa\MitoSys2\LSM\SCC1gfpc_Noc\DE_W0001\DE_W0001_P0004\DE_2_W0001_P0004_T0001\TR1_W0001_P0001\TR1_2_W0001_P0001_T0001_R1_P4_K1_Ch2-Ch1.zen
60	7.085896e-02	1.729396e-02	6.890400e-02	20151204_SCC1gfpc_Prometa\MitoSys2\LSM\SCC1gfpc_Noc\DE_W0001\DE_W0001_P0004\DE_2_W0001_P0004_T0001\TR1_W0001_P0001\TR1_2_W0001_P0001_T0001_R1_P4_K1_Ch2-Ch1.zen
70	7.310415e-02	2.367179e-02	6.855700e-02	20151204_SCC1gfpc_Prometa\MitoSys2\LSM\SCC1gfpc_Noc\DE_W0001\DE_W0001_P0004\DE_2_W0001_P0004_T0001\TR1_W0001_P0001\TR1_2_W0001_P0001_T0001_R1_P4_K1_Ch2-Ch1.zen
80	6.672031e-02	2.129469e-02	6.821700e-02	20151204_SCC1gfpc_Prometa\MitoSys2\LSM\SCC1gfpc_Noc\DE_W0001\DE_W0001_P0004\DE_2_W0001_P0004_T0001\TR1_W0001_P0001\TR1_2_W0001_P0001_T0001_R1_P4_K1_Ch2-Ch1.zen
90	6.804847e-02	2.480774e-02	6.788200e-02	20151204_SCC1gfpc_Prometa\MitoSys2\LSM\SCC1gfpc_Noc\DE_W0001\DE_W0001_P0004\DE_2_W0001_P0004_T0001\TR1_W0001_P0001\TR1_2_W0001_P0001_T0001_R1_P4_K1_Ch2-Ch1.zen
100	6.925109e-02	1.912728e-02	6.755300e-02	20151204_SCC1gfpc_Prometa\MitoSys2\LSM\SCC1gfpc_Noc\DE_W0001\DE_W0001_P0004\DE_2_W0001_P0004_T0001\TR1_W0001_P0001\TR1_2_W0001_P0001_T0001_R1_P4_K1_Ch2-Ch1.zen
120	7.064438e-02	1.708951e-02	6.691000e-02	20151204_SCC1gfpc_Prometa\MitoSys2\LSM\SCC1gfpc_Noc\DE_W0001\DE_W0001_P0004\DE_2_W0001_P0004_T0001\TR1_W0001_P0001\TR1_2_W0001_P0001_T0001_R1_P4_K1_Ch2-Ch1.zen
140	6.599311e-02	1.302220e-02	6.628400e-02	20151204_SCC1gfpc_Prometa\MitoSys2\LSM\SCC1gfpc_Noc\DE_W0001\DE_W0001_P0004\DE_2_W0001_P0004_T0001\TR1_W0001_P0001\TR1_2_W0001_P0001_T0001_R1_P4_K1_Ch2-Ch1.zen
160	6.788926e-02	1.623937e-02	6.567300e-02	20151204_SCC1gfpc_Prometa\MitoSys2\LSM\SCC1gfpc_Noc\DE_W0001\DE_W0001_P0004\DE_2_W0001_P0004_T0001\TR1_W0001_P0001\TR1_2_W0001_P0001_T0001_R1_P4_K1_Ch2-Ch1.zen
180	5.857615e-02	1.823203e-02	6.507500e-02	20151204_SCC1gfpc_Prometa\MitoSys2\LSM\SCC1gfpc_Noc\DE_W0001\DE_W0001_P0004\DE_2_W0001_P0004_T0001\TR1_W0001_P0001\TR1_2_W0001_P0001_T0001_R1_P4_K1_Ch2-Ch1.zen
200	6.499235e-02	1.339959e-02	6.448800e-02	20151204_SCC1gfpc_Prometa\MitoSys2\LSM\SCC1gfpc_Noc\DE_W0001\DE_W0001_P0004\DE_2_W0001_P0004_T0001\TR1_W0001_P0001\TR1_2_W0001_P0001_T0001_R1_P4_K1_Ch2-Ch1.zen
220	6.505697e-02	1.660426e-02	6.391100e-02	20151204_SCC1gfpc_Prometa\MitoSys2\LSM\SCC1gfpc_Noc\DE_W0001\DE_W0001_P0004\DE_2_W0001_P0004_T0001\TR1_W0001_P0001\TR1_2_W0001_P0001_T0001_R1_P4_K1_Ch2-Ch1.zen
240	5.992300e-02	1.584615e-02	6.334200e-02	20151204_SCC1gfpc_Prometa\MitoSys2\LSM\SCC1gfpc_Noc\DE_W0001\DE_W0001_P0004\DE_2_W0001_P0004_T0001\TR1_W0001_P0001\TR1_2_W0001_P0001_T0001_R1_P4_K1_Ch2-Ch1.zen
260	5.919070e-02	1.708872e-02	6.278200e-02	20151204_SCC1gfpc_Prometa\MitoSys2\LSM\SCC1gfpc_Noc\DE_W0001\DE_W0001_P0004\DE_2_W0001_P0004_T0001\TR1_W0001_P0001\TR1_2_W0001_P0001_T0001_R1_P4_K1_Ch2-Ch1.zen
280	6.429715e-02	1.699926e-02	6.222900e-02	20151204_SCC1gfpc_Prometa\MitoSys2\LSM\SCC1gfpc_Noc\DE_W0001\DE_W0001_P0004\DE_2_W0001_P0004_T0001\TR1_W0001_P0001\TR1_2_W0001_P0001_T0001_R1_P4_K1_Ch2-Ch1.zen
300	6.267262e-02	1.087004e-02	6.168400e-02	20151204_SCC1gfpc_Prometa\MitoSys2\LSM\SCC1gfpc_Noc\DE_W0001\DE_W0001_P0004\DE_2_W0001_P0004_T0001\TR1_W0001_P0001\TR1_2_W0001_P0001_T0001_R1_P4_K1_Ch2-Ch1.zen
340	6.038248e-02	1.296310e-02	6.061200e-02	20151204_SCC1gfpc_Prometa\MitoSys2\LSM\SCC1gfpc_Noc\DE_W0001\DE_W0001_P0004\DE_2_W0001_P0004_T0001\TR1_W0001_P0001\TR1_2_W0001_P0001_T0001_R1_P4_K1_Ch2-Ch1.zen
380	6.239780e-02	1.233822e-02	5.956700e-02	20151204_SCC1gfpc_Prometa\MitoSys2\LSM\SCC1gfpc_Noc\DE_W0001\DE_W0001_P0004\DE_2_W0001_P0004_T0001\TR1_W0001_P0001\TR1_2_W0001_P0001_T0001_R1_P4_K1_Ch2-Ch1.zen
420	5.974118e-02	1.337971e-02	5.854700e-02	20151204_SCC1gfpc_Prometa\MitoSys2\LSM\SCC1gfpc_Noc\DE_W0001\DE_W0001_P0004\DE_2_W0001_P0004_T0001\TR1_W0001_P0001\TR1_2_W0001_P0001_T0001_R1_P4_K1_Ch2-Ch1.zen
460	5.625664e-02	1.264396e-02	5.755300e-02	20151204_SCC1gfpc_Prometa\MitoSys2\LSM\SCC1gfpc_Noc\DE_W0001\DE_W0001_P0004\DE_2_W0001_P0004_T0001\TR1_W0001_P0001\TR1_2_W0001_P0001_T0001_R1_P4_K1_Ch2-Ch1.zen
500	5.482599e-02	1.266739e-02	5.658400e-02	20151204_SCC1gfpc_Prometa\MitoSys2\LSM\SCC1gfpc_Noc\DE_W0001\DE_W0001_P0004\DE_2_W0001_P0004_T0001\TR1_W0001_P0001\TR1_2_W0001_P0001_T0001_R1_P4_K1_Ch2-Ch1.zen
540	5.518079e-02	1.304261e-02	5.564200e-02	20151204_SCC1gfpc_Prometa\MitoSys2\LSM\SCC1gfpc_Noc\DE_W0001\DE_W0001_P0004\DE_2_W0001_P0004_T0001\TR1_W0001_P0001\TR1_2_W0001_P0001_T0001_R1_P4_K1_Ch2-Ch1.zen
580	5.422220e-02	1.347335e-02	5.472600e-02	20151204_SCC1gfpc_Prometa\MitoSys2\LSM\SCC1gfpc_Noc\DE_W0001\DE_W0001_P0004\DE_2_W0001_P0004_T0001\TR1_W0001_P0001\TR1_2_W0001_P0001_T0001_R1_P4_K1_Ch2-Ch1.zen
620	5.779049e-02	1.363949e-02	5.383600e-02	20151204_SCC1gfpc_Prometa\MitoSys2\LSM\SCC1gfpc_Noc\DE_W0001\DE_W0001_P0004\DE_2_W0001_P0004_T0001\TR1_W0001_P0001\TR1_2_W0001_P0001_T0001_R1_P4_K1_Ch2-Ch1.zen
660	5.173408e-02	9.637935e-03	5.297200e-02	20151204_SCC1gfpc_Prometa\MitoSys2\LSM\SCC1gfpc_Noc\DE_W0001\DE_W0001_P0004\DE_2_W0001_P0004_T0001\TR1_W0001_P0001\TR1_2_W0001_P0001_T0001_R1_P4_K1_Ch2-Ch1.zen
700	5.407595e-02	1.356521e-02	5.213300e-02	20151204_SCC1gfpc_Prometa\MitoSys2\LSM\SCC1gfpc_Noc\DE_W0001\DE_W0001_P0004\DE_2_W0001_P0004_T0001\TR1_W0001_P0001\TR1_2_W0001_P0001_T0001_R1_P4_K1_Ch2-Ch1.zen
780	5.106724e-02	8.015397e-03	5.053200e-02	20151204_SCC1gfpc_Prometa\MitoSys2\LSM\SCC1gfpc_Noc\DE_W0001\DE_W0001_P0004\DE_2_W0001_P0004_T0001\TR1_W0001_P0001\TR1_2_W0001_P0001_T0001_R1_P4_K1_Ch2-Ch1.zen
860	4.640833e-02	8.878566e-03	4.902800e-02	20151204_SCC1gfpc_Prometa\MitoSys2\LSM\SCC1gfpc_Noc\DE_W0001\DE_W0001_P0004\DE_2_W0001_P0004_T0001\TR1_W0001_P0001\TR1_2_W0001_P0001_T0001_R1_P4_K1_Ch2-Ch1.zen
940	4.908384e-02	7.616483e-03	4.761600e-02	20151204_SCC1gfpc_Prometa\MitoSys2\LSM\SCC1gfpc_Noc\DE_W0001\DE_W0001_P0004\DE_2_W0001_P0004_T0001\TR1_W0001_P0001\TR1_2_W0001_P0001_T0001_R1_P4_K1_Ch2-Ch1.zen
1020	4.638962e-02	1.043171e-02	4.628900e-02	20151204_SCC1gfpc_Prometa\MitoSys2\LSM\SCC1gfpc_Noc\DE_W0001\DE_W0001_P0004\DE_2_W0001_P0004_T0001\TR1_W0001_P0001\TR1_2_W0001_P0001_T0001_R1_P4_K1_Ch2-Ch1.zen
1100	4.221510e-02	9.705748e-03	4.504300e-02	20151204_SCC1gfpc_Prometa\MitoSys2\LSM\SCC1gfpc_Noc\DE_W0001\DE_W0001_P0004\DE_2_W0001_P0004_T0001\TR1_W0001_P0001\TR1_2_W0001_P0001_T0001_R1_P4_K1_Ch2-Ch1.zen
1180	4.169270e-02	1.166402e-02	4.387000e-02	20151204_SCC1gfpc_Prometa\MitoSys2\LSM\SCC1gfpc_Noc\DE_W0001\DE_W0001_P0004\DE_2_W0001_P0004_T0001\TR1_W0001_P0001\TR1_2_W0001_P0001_T0001_R1_P4_K1_Ch2-Ch1.zen
1260	4.401558e-02	8.391855e-03	4.276700e-02	20151204_SCC1gfpc_Prometa\MitoSys2\LSM\SCC1gfpc_Noc\DE_W0001\DE_W0001_P0004\DE_2_W0001_P0004_T0001\TR1_W0001_P0001\TR1_2_W0001_P0001_T0001_R1_P4_K1_Ch2-Ch1.zen
1340	4.028773e-02	1.244827e-02	4.172600e-02	20151204_SCC1gfpc_Prometa\MitoSys2\LSM\SCC1gfpc_Noc\DE_W0001\DE_W0001_P0004\DE_2_W0001_P0004_T0001\TR1_W0001_P0001\TR1_2_W0001_P0001_T0001_R1_P4_K1_Ch2-Ch1.zen
1420	4.230772e-02	8.796794e-03	4.074400e-02	20151204_SCC1gfpc_Prometa\MitoSys2\LSM\SCC1gfpc_Noc\DE_W0001\DE_W0001_P0004\DE_2_W0001_P0004_T0001\TR1_W0001_P0001\TR1_2_W0001_P0001_T0001_R1_P4_K1_Ch2-Ch1.zen
1500	4.144272e-02	9.267334e-03	3.981500e-02	20151204_SCC1gfpc_Prometa\MitoSys2\LSM\SCC1gfpc_Noc\DE_W0001\DE_W0001_P0004\DE_2_W0001_P0004_T0001\TR1_W0001_P0001\TR1_2_W0001_P0001_T0001_R1_P4_K1_Ch2-Ch1.zen
1660	3.817283e-02	7.753354e-03	3.810200e-02	20151204_SCC1gfpc_Prometa\MitoSys2\LSM\SCC1gfpc_Noc\DE_W0001\DE_W0001_P0004\DE_2_W0001_P0004_T0001\TR1_W0001_P0001\TR1_2_W0001_P0001_T0001_R1_P4_K1_Ch2-Ch1.zen
1820	3.568954e-02	9.978005e-03	3.655700e-02	20151204_SCC1gfpc_Prometa\MitoSys2\LSM\SCC1gfpc_Noc\DE_W0001\DE_W0001_P0004\DE_2_W0001_P0004_T0001\TR1_W0001_P0001\TR1_2_W0001_P0001_T0001_R1_P4_K1_Ch2-Ch1.zen
1980	3.447580e-02	9.031053e-03	3.515600e-02	20151204_SCC1gfpc_Prometa\MitoSys2\LSM\SCC1gfpc_Noc\DE_W0001\DE_W0001_P0004\DE_2_W0001_P0004_T0001\TR1_W0001_P0001\TR1_2_W0001_P0001_T0001_R1_P4_K1_Ch2-Ch1.zen
2140	3.484155e-02	7.857038e-03	3.387900e-02	20151204_SCC1gfpc_Prometa\MitoSys2\LSM\SCC1gfpc_Noc\DE_W0001\DE_W0001_P0004\DE_2_W0001_P0004_T0001\TR1_W0001_P0001\TR1_2_W0001_P0001_T0001_R1_P4_K1_Ch2-Ch1.zen
2300	3.262863e-02	7.828327e-03	3.270800e-02	20151204_SCC1gfpc_Prometa\MitoSys2\LSM\SCC1gfpc_Noc\DE_W0001\DE_W0001_P0004\DE_2_W0001_P0004_T0001\TR1_W0001_P0001\TR1_2_W0001_P0001_T0001_R1_P4_K1_Ch2-Ch1.zen
2460	3.263632e-02	8.099055e-03	3.162900e-02	20151204_SCC1gfpc_Prometa\MitoSys2\LSM\SCC1gfpc_Noc\DE_W0001\DE_W0001_P0004\DE_2_W0001_P0004_T0001\TR1_W0001_P0001\TR1_2_W0001_P0001_T0001_R1_P4_K1_Ch2-Ch1.zen
2620	3.099871e-02	9.741836e-03	3.063100e-02	20151204_SCC1gfpc_Prometa\MitoSys2\LSM\SCC1gfpc_Noc\DE_W0001\DE_W0001_P0004\DE_2_W0001_P0004_T0001\TR1_W0001_P0001\TR1_2_W0001_P0001_T0001_R1_P4_K1_Ch2-Ch1.zen
2780	2.934692e-02	1.046175e-02	2.970400e-02	20151204_SCC1gfpc_Prometa\MitoSys2\LSM\SCC1gfpc_Noc\DE_W0001\DE_W0001_P0004\DE_2_W0001_P0004_T0001\TR1_W0001_P0001\TR1_2_W0001_P0001_T0001_R1_P4_K1_Ch2-Ch1.zen
2940	3.050131e-02	7.882835e-03	2.883900e-02	20151204_SCC1gfpc_Prometa\MitoSys2\LSM\SCC1gfpc_Noc\DE_W0001\DE_W0001_P0004\DE_2_W0001_P0004_T0001\TR1_W0001_P0001\TR1_2_W0001_P0001_T0001_R1_P4_K1_Ch2-Ch1.zen
3100	2.923003e-02	7.155337e-03	2.803000e-02	20151204_SCC1gfpc_Prometa\MitoSys2\LSM\SCC1gfpc_Noc\DE_W0001\DE_W0001_P0004\DE_2_W0001_P0004_T0001\TR1_W0001_P0001\TR1_2_W0001_P0001_T0001_R1_P4_K1_Ch2-Ch1.zen
3420	2.705038e-02	8.450201e-03	2.655700e-02	20151204_SCC1gfpc_Prometa\MitoSys2\LSM\SCC1gfpc_Noc\DE_W0001\DE_W0001_P0004\DE_2_W0001_P0004_T0001\TR1_W0001_P0001\TR1_2_W0001_P0001_T0001_R1_P4_K1_Ch2-Ch1.zen
3740	2.569244e-02	7.634518e-03	2.524400e-02	20151204_SCC1gfpc_Prometa\MitoSys2\LSM\SCC1gfpc_Noc\DE_W0001\DE_W0001_P0004\DE_2_W0001_P0004_T0001\TR1_W0001_P0001\TR1_2_W0001_P0001_T0001_R1_P4_K1_Ch2-Ch1.zen
4060	2.343505e-02	8.939179e-03	2.406400e-02	20151204_SCC1gfpc_Prometa\MitoSys2\LSM\SCC1gfpc_Noc\DE_W0001\DE_W0001_P0004\DE_2_W0001_P0004_T0001\TR1_W0001_P0001\TR1_2_W0001_P0001_T0001_R1_P4_K1_Ch2-Ch1.zen
4380	2.356429e-02	7.945090e-03	2.299500e-02	20151204_SCC1gfpc_Prometa\MitoSys2\LSM\SCC1gfpc_Noc\DE_W0001\DE_W0001_P0004\DE_2_W0001_P0004_T0001\TR1_W0001_P0001\TR1_2_W0001_P0001_T0001_R1_P4_K1_Ch2-Ch1.zen
4700	2.314731e-02	8.874958e-03	2.202000e-02	20151204_SCC1gfpc_Prometa\MitoSys2\LSM\SCC1gfpc_Noc\DE_W0001\DE_W0001_P0004\DE_2_W0001_P0004_T0001\TR1_W0001_P0001\TR1_2_W0001_P0001_T0001_R1_P4_K1_Ch2-Ch1.zen
5020	2.144097e-02	8.154419e-03	2.112500e-02	20151204_SCC1gfpc_Prometa\MitoSys2\LSM\SCC1gfpc_Noc\DE_W0001\DE_W0001_P0004\DE_2_W0001_P0004_T0001\TR1_W0001_P0001\TR1_2_W0001_P0001_T0001_R1_P4_K1_Ch2-Ch1.zen
5340	2.000915e-02	7.457078e-03	2.030000e-02	20151204_SCC1gfpc_Prometa\MitoSys2\LSM\SCC1gfpc_Noc\DE_W0001\DE_W0001_P0004\DE_2_W0001_P0004_T0001\TR1_W0001_P0001\TR1_2_W0001_P0001_T0001_R1_P4_K1_Ch2-Ch1.zen
5660	1.838013e-02	6.573734e-03	1.953700e-02	20151204_SCC1gfpc_Prometa\MitoSys2\LSM\SCC1gfpc_Noc\DE_W0001\DE_W0001_P0004\DE_2_W0001_P0004_T0001\TR1_W0001_P0001\TR1_2_W0001_P0001_T0001_R1_P4_K1_Ch2-Ch1.zen
5980	1.733557e-02	6.123892e-03	1.882700e-02	20151204_SCC1gfpc_Prometa\MitoSys2\LSM\SCC1gfpc_Noc\DE_W0001\DE_W0001_P0004\DE_2_W0001_P0004_T0001\TR1_W0001_P0001\TR1_2_W0001_P0001_T0001_R1_P4_K1_Ch2-Ch1.zen
6300	1.524562e-02	6.189853e-03	1.816500e-02	20151204_SCC1gfpc_Prometa\MitoSys2\LSM\SCC1gfpc_Noc\DE_W0001\DE_W0001_P0004\DE_2_W0001_P0004_T0001\TR1_W0001_P0001\TR1_2_W0001_P0001_T0001_R1_P4_K1_Ch2-Ch1.zen
6940	1.460634e-02	6.609262e-03	1.696500e-02	20151204_SCC1gfpc_Prometa\MitoSys2\LSM\SCC1gfpc_Noc\DE_W0001\DE_W0001_P0004\DE_2_W0001_P0004_T0001\TR1_W0001_P0001\TR1_2_W0001_P0001_T0001_R1_P4_K1_Ch2-Ch1.zen
7580	1.489514e-02	6.413894e-03	1.590500e-02	20151204_SCC1gfpc_Prometa\MitoSys2\LSM\SCC1gfpc_Noc\DE_W0001\DE_W0001_P0004\DE_2_W0001_P0004_T0001\TR1_W0001_P0001\TR1_2_W0001_P0001_T0001_R1_P4_K1_Ch2-Ch1.zen
8220	1.346318e-02	5.827912e-03	1.496100e-02	20151204_SCC1gfpc_Prometa\MitoSys2\LSM\SCC1gfpc_Noc\DE_W0001\DE_W0001_P0004\DE_2_W0001_P0004_T0001\TR1_W0001_P0001\TR1_2_W0001_P0001_T0001_R1_P4_K1_Ch2-Ch1.zen
8860	1.356665e-02	6.689698e-03	1.411400e-02	20151204_SCC1gfpc_Prometa\MitoSys2\LSM\SCC1gfpc_Noc\DE_W0001\DE_W0001_P0004\DE_2_W0001_P0004_T0001\TR1_W0001_P0001\TR1_2_W0001_P0001_T0001_R1_P4_K1_Ch2-Ch1.zen
9500	1.373039e-02	7.291033e-03	1.334900e-02	20151204_SCC1gfpc_Prometa\MitoSys2\LSM\SCC1gfpc_Noc\DE_W0001\DE_W0001_P0004\DE_2_W0001_P0004_T0001\TR1_W0001_P0001\TR1_2_W0001_P0001_T0001_R1_P4_K1_Ch2-Ch1.zen
10140	1.285406e-02	5.571711e-03	1.265500e-02	20151204_SCC1gfpc_Prometa\MitoSys2\LSM\SCC1gfpc_Noc\DE_W0001\DE_W0001_P0004\DE_2_W0001_P0004_T0001\TR1_W0001_P0001\TR1_2_W0001_P0001_T0001_R1_P4_K1_Ch2-Ch1.zen
10780	1.216448e-02	5.923265e-03	1.202300e-02	20151204_SCC1gfpc_Prometa\MitoSys2\LSM\SCC1gfpc_Noc\DE_W0001\DE_W0001_P0004\DE_2_W0001_P0004_T0001\TR1_W0001_P0001\TR1_2_W0001_P0001_T0001_R1_P4_K1_Ch2-Ch1.zen
11420	1.319971e-02	5.394190e-03	1.144400e-02	20151204_SCC1gfpc_Prometa\MitoSys2\LSM\SCC1gfpc_Noc\DE_W0001\DE_W0001_P0004\DE_2_W0001_P0004_T0001\TR1_W0001_P0001\TR1_2_W0001_P0001_T0001_R1_P4_K1_Ch2-Ch1.zen
12060	1.157451e-02	6.022863e-03	1.091200e-02	20151204_SCC1gfpc_Prometa\MitoSys2\LSM\SCC1gfpc_Noc\DE_W0001\DE_W0001_P0004\DE_2_W0001_P0004_T0001\TR1_W0001_P0001\TR1_2_W0001_P0001_T0001_R1_P4_K1_Ch2-Ch1.zen
12700	1.155381e-02	6.168864e-03	1.042200e-02	20151204_SCC1gfpc_Prometa\MitoSys2\LSM\SCC1gfpc_Noc\DE_W0001\DE_W0001_P0004\DE_2_W0001_P0004_T0001\TR1_W0001_P0001\TR1_2_W0001_P0001_T0001_R1_P4_K1_Ch2-Ch1.zen
13980	1.070582e-02	5.454240e-03	9.549800e-03	20151204_SCC1gfpc_Prometa\MitoSys2\LSM\SCC1gfpc_Noc\DE_W0001\DE_W0001_P0004\DE_2_W0001_P0004_T0001\TR1_W0001_P0001\TR1_2_W0001_P0001_T0001_R1_P4_K1_Ch2-Ch1.zen
15260	9.233982e-03	4.740868e-03	8.796500e-03	20151204_SCC1gfpc_Prometa\MitoSys2\LSM\SCC1gfpc_Noc\DE_W0001\DE_W0001_P0004\DE_2_W0001_P0004_T0001\TR1_W0001_P0001\TR1_2_W0001_P0001_T0001_R1_P4_K1_Ch2-Ch1.zen
16540	8.422971e-03	4.572939e-03	8.140100e-03	20151204_SCC1gfpc_Prometa\MitoSys2\LSM\SCC1gfpc_Noc\DE_W0001\DE_W0001_P0004\DE_2_W0001_P0004_T0001\TR1_W0001_P0001\TR1_2_W0001_P0001_T0001_R1_P4_K1_Ch2-Ch1.zen
17820	8.192928e-03	4.901992e-03	7.563600e-03	20151204_SCC1gfpc_Prometa\MitoSys2\LSM\SCC1gfpc_Noc\DE_W0001\DE_W0001_P0004\DE_2_W0001_P0004_T0001\TR1_W0001_P0001\TR1_2_W0001_P0001_T0001_R1_P4_K1_Ch2-Ch1.zen
19100	7.930572e-03	4.162050e-03	7.053600e-03	20151204_SCC1gfpc_Prometa\MitoSys2\LSM\SCC1gfpc_Noc\DE_W0001\DE_W0001_P0004\DE_2_W0001_P0004_T0001\TR1_W0001_P0001\TR1_2_W0001_P0001_T0001_R1_P4_K1_Ch2-Ch1.zen
20380	7.783577e-03	4.529716e-03	6.599600e-03	20151204_SCC1gfpc_Prometa\MitoSys2\LSM\SCC1gfpc_Noc\DE_W0001\DE_W0001_P0004\DE_2_W0001_P0004_T0001\TR1_W0001_P0001\TR1_2_W0001_P0001_T0001_R1_P4_K1_Ch2-Ch1.zen
21660	7.054914e-03	4.654111e-03	6.193100e-03	20151204_SCC1gfpc_Prometa\MitoSys2\LSM\SCC1gfpc_Noc\DE_W0001\DE_W0001_P0004\DE_2_W0001_P0004_T0001\TR1_W0001_P0001\TR1_2_W0001_P0001_T0001_R1_P4_K1_Ch2-Ch1.zen
22940	6.011605e-03	5.339573e-03	5.827400e-03	20151204_SCC1gfpc_Prometa\MitoSys2\LSM\SCC1gfpc_Noc\DE_W0001\DE_W0001_P0004\DE_2_W0001_P0004_T0001\TR1_W0001_P0001\TR1_2_W0001_P0001_T0001_R1_P4_K1_Ch2-Ch1.zen
24220	5.777337e-03	5.063398e-03	5.496800e-03	20151204_SCC1gfpc_Prometa\MitoSys2\LSM\SCC1gfpc_Noc\DE_W0001\DE_W0001_P0004\DE_2_W0001_P0004_T0001\TR1_W0001_P0001\TR1_2_W0001_P0001_T0001_R1_P4_K1_Ch2-Ch1.zen
25500	4.910336e-03	5.516664e-03	5.196700e-03	20151204_SCC1gfpc_Prometa\MitoSys2\LSM\SCC1gfpc_Noc\DE_W0001\DE_W0001_P0004\DE_2_W0001_P0004_T0001\TR1_W0001_P0001\TR1_2_W0001_P0001_T0001_R1_P4_K1_Ch2-Ch1.zen
28060	4.012008e-03	4.771624e-03	4.673100e-03	20151204_SCC1gfpc_Prometa\MitoSys2\LSM\SCC1gfpc_Noc\DE_W0001\DE_W0001_P0004\DE_2_W0001_P0004_T0001\TR1_W0001_P0001\TR1_2_W0001_P0001_T0001_R1_P4_K1_Ch2-Ch1.zen
30620	4.665830e-03	5.125696e-03	4.232400e-03	20151204_SCC1gfpc_Prometa\MitoSys2\LSM\SCC1gfpc_Noc\DE_W0001\DE_W0001_P0004\DE_2_W0001_P0004_T0001\TR1_W0001_P0001\TR1_2_W0001_P0001_T0001_R1_P4_K1_Ch2-Ch1.zen
33180	3.755512e-03	5.762353e-03	3.857000e-03	20151204_SCC1gfpc_Prometa\MitoSys2\LSM\SCC1gfpc_Noc\DE_W0001\DE_W0001_P0004\DE_2_W0001_P0004_T0001\TR1_W0001_P0001\TR1_2_W0001_P0001_T0001_R1_P4_K1_Ch2-Ch1.zen
35740	3.843708e-03	4.994287e-03	3.534000e-03	20151204_SCC1gfpc_Prometa\MitoSys2\LSM\SCC1gfpc_Noc\DE_W0001\DE_W0001_P0004\DE_2_W0001_P0004_T0001\TR1_W0001_P0001\TR1_2_W0001_P0001_T0001_R1_P4_K1_Ch2-Ch1.zen
38300	3.487551e-03	5.157361e-03	3.253500e-03	20151204_SCC1gfpc_Prometa\MitoSys2\LSM\SCC1gfpc_Noc\DE_W0001\DE_W0001_P0004\DE_2_W0001_P0004_T0001\TR1_W0001_P0001\TR1_2_W0001_P0001_T0001_R1_P4_K1_Ch2-Ch1.zen
40860	3.815526e-03	6.318762e-03	3.008000e-03	20151204_SCC1gfpc_Prometa\MitoSys2\LSM\SCC1gfpc_Noc\DE_W0001\DE_W0001_P0004\DE_2_W0001_P0004_T0001\TR1_W0001_P0001\TR1_2_W0001_P0001_T0001_R1_P4_K1_Ch2-Ch1.zen
43420	2.677141e-03	5.474811e-03	2.791700e-03	20151204_SCC1gfpc_Prometa\MitoSys2\LSM\SCC1gfpc_Noc\DE_W0001\DE_W0001_P0004\DE_2_W0001_P0004_T0001\TR1_W0001_P0001\TR1_2_W0001_P0001_T0001_R1_P4_K1_Ch2-Ch1.zen
45980	2.541446e-03	4.854504e-03	2.599800e-03	20151204_SCC1gfpc_Prometa\MitoSys2\LSM\SCC1gfpc_Noc\DE_W0001\DE_W0001_P0004\DE_2_W0001_P0004_T0001\TR1_W0001_P0001\TR1_2_W0001_P0001_T0001_R1_P4_K1_Ch2-Ch1.zen
48540	2.361658e-03	3.779935e-03	2.428600e-03	20151204_SCC1gfpc_Prometa\MitoSys2\LSM\SCC1gfpc_Noc\DE_W0001\DE_W0001_P0004\DE_2_W0001_P0004_T0001\TR1_W0001_P0001\TR1_2_W0001_P0001_T0001_R1_P4_K1_Ch2-Ch1.zen
51100	2.230904e-03	3.943686e-03	2.275200e-03	20151204_SCC1gfpc_Prometa\MitoSys2\LSM\SCC1gfpc_Noc\DE_W0001\DE_W0001_P0004\DE_2_W0001_P0004_T0001\TR1_W0001_P0001\TR1_2_W0001_P0001_T0001_R1_P4_K1_Ch2-Ch1.zen
56220	1.921156e-03	4.025355e-03	2.011900e-03	20151204_SCC1gfpc_Prometa\MitoSys2\LSM\SCC1gfpc_Noc\DE_W0001\DE_W0001_P0004\DE_2_W0001_P0004_T0001\TR1_W0001_P0001\TR1_2_W0001_P0001_T0001_R1_P4_K1_Ch2-Ch1.zen
61340	2.271235e-03	5.317285e-03	1.794700e-03	20151204_SCC1gfpc_Prometa\MitoSys2\LSM\SCC1gfpc_Noc\DE_W0001\DE_W0001_P0004\DE_2_W0001_P0004_T0001\TR1_W0001_P0001\TR1_2_W0001_P0001_T0001_R1_P4_K1_Ch2-Ch1.zen
66460	2.738986e-03	4.681192e-03	1.613200e-03	20151204_SCC1gfpc_Prometa\MitoSys2\LSM\SCC1gfpc_Noc\DE_W0001\DE_W0001_P0004\DE_2_W0001_P0004_T0001\TR1_W0001_P0001\TR1_2_W0001_P0001_T0001_R1_P4_K1_Ch2-Ch1.zen
71580	1.430903e-03	5.445988e-03	1.459500e-03	20151204_SCC1gfpc_Prometa\MitoSys2\LSM\SCC1gfpc_Noc\DE_W0001\DE_W0001_P0004\DE_2_W0001_P0004_T0001\TR1_W0001_P0001\TR1_2_W0001_P0001_T0001_R1_P4_K1_Ch2-Ch1.zen
76700	1.937422e-03	5.344182e-03	1.328100e-03	20151204_SCC1gfpc_Prometa\MitoSys2\LSM\SCC1gfpc_Noc\DE_W0001\DE_W0001_P0004\DE_2_W0001_P0004_T0001\TR1_W0001_P0001\TR1_2_W0001_P0001_T0001_R1_P4_K1_Ch2-Ch1.zen
81820	2.048289e-03	4.537462e-03	1.214600e-03	20151204_SCC1gfpc_Prometa\MitoSys2\LSM\SCC1gfpc_Noc\DE_W0001\DE_W0001_P0004\DE_2_W0001_P0004_T0001\TR1_W0001_P0001\TR1_2_W0001_P0001_T0001_R1_P4_K1_Ch2-Ch1.zen
86940	8.761815e-04	3.710735e-03	1.116000e-03	20151204_SCC1gfpc_Prometa\MitoSys2\LSM\SCC1gfpc_Noc\DE_W0001\DE_W0001_P0004\DE_2_W0001_P0004_T0001\TR1_W0001_P0001\TR1_2_W0001_P0001_T0001_R1_P4_K1_Ch2-Ch1.zen
92060	1.294715e-03	3.735115e-03	1.029500e-03	20151204_SCC1gfpc_Prometa\MitoSys2\LSM\SCC1gfpc_Noc\DE_W0001\DE_W0001_P0004\DE_2_W0001_P0004_T0001\TR1_W0001_P0001\TR1_2_W0001_P0001_T0001_R1_P4_K1_Ch2-Ch1.zen
97180	8.832887e-04	3.763034e-03	9.532100e-04	20151204_SCC1gfpc_Prometa\MitoSys2\LSM\SCC1gfpc_Noc\DE_W0001\DE_W0001_P0004\DE_2_W0001_P0004_T0001\TR1_W0001_P0001\TR1_2_W0001_P0001_T0001_R1_P4_K1_Ch2-Ch1.zen
102300	-3.955798e-04	4.629181e-03	8.855500e-04	20151204_SCC1gfpc_Prometa\MitoSys2\LSM\SCC1gfpc_Noc\DE_W0001\DE_W0001_P0004\DE_2_W0001_P0004_T0001\TR1_W0001_P0001\TR1_2_W0001_P0001_T0001_R1_P4_K1_Ch2-Ch1.zen
112540	-1.135131e-03	4.670674e-03	7.711300e-04	20151204_SCC1gfpc_Prometa\MitoSys2\LSM\SCC1gfpc_Noc\DE_W0001\DE_W0001_P0004\DE_2_W0001_P0004_T0001\TR1_W0001_P0001\TR1_2_W0001_P0001_T0001_R1_P4_K1_Ch2-Ch1.zen
122780	-1.470953e-03	4.547094e-03	6.784700e-04	20151204_SCC1gfpc_Prometa\MitoSys2\LSM\SCC1gfpc_Noc\DE_W0001\DE_W0001_P0004\DE_2_W0001_P0004_T0001\TR1_W0001_P0001\TR1_2_W0001_P0001_T0001_R1_P4_K1_Ch2-Ch1.zen
133020	-1.166973e-03	3.799163e-03	6.022500e-04	20151204_SCC1gfpc_Prometa\MitoSys2\LSM\SCC1gfpc_Noc\DE_W0001\DE_W0001_P0004\DE_2_W0001_P0004_T0001\TR1_W0001_P0001\TR1_2_W0001_P0001_T0001_R1_P4_K1_Ch2-Ch1.zen
143260	-1.468658e-03	4.093659e-03	5.387100e-04	20151204_SCC1gfpc_Prometa\MitoSys2\LSM\SCC1gfpc_Noc\DE_W0001\DE_W0001_P0004\DE_2_W0001_P0004_T0001\TR1_W0001_P0001\TR1_2_W0001_P0001_T0001_R1_P4_K1_Ch2-Ch1.zen
153500	-4.919312e-04	5.772567e-03	4.851100e-04	20151204_SCC1gfpc_Prometa\MitoSys2\LSM\SCC1gfpc_Noc\DE_W0001\DE_W0001_P0004\DE_2_W0001_P0004_T0001\TR1_W0001_P0001\TR1_2_W0001_P0001_T0001_R1_P4_K1_Ch2-Ch1.zen
163740	-1.606747e-06	4.108884e-03	4.394500e-04	20151204_SCC1gfpc_Prometa\MitoSys2\LSM\SCC1gfpc_Noc\DE_W0001\DE_W0001_P0004\DE_2_W0001_P0004_T0001\TR1_W0001_P0001\TR1_2_W0001_P0001_T0001_R1_P4_K1_Ch2-Ch1.zen
173980	-1.078121e-03	4.878881e-03	4.001900e-04	20151204_SCC1gfpc_Prometa\MitoSys2\LSM\SCC1gfpc_Noc\DE_W0001\DE_W0001_P0004\DE_2_W0001_P0004_T0001\TR1_W0001_P0001\TR1_2_W0001_P0001_T0001_R1_P4_K1_Ch2-Ch1.zen
184220	1.139320e-04	3.912951e-03	3.661700e-04	20151204_SCC1gfpc_Prometa\MitoSys2\LSM\SCC1gfpc_Noc\DE_W0001\DE_W0001_P0004\DE_2_W0001_P0004_T0001\TR1_W0001_P0001\TR1_2_W0001_P0001_T0001_R1_P4_K1_Ch2-Ch1.zen
194460	-7.046570e-04	4.951792e-03	3.364800e-04	20151204_SCC1gfpc_Prometa\MitoSys2\LSM\SCC1gfpc_Noc\DE_W0001\DE_W0001_P0004\DE_2_W0001_P0004_T0001\TR1_W0001_P0001\TR1_2_W0001_P0001_T0001_R1_P4_K1_Ch2-Ch1.zen
204700	-8.368900e-04	4.377142e-03	3.103900e-04	20151204_SCC1gfpc_Prometa\MitoSys2\LSM\SCC1gfpc_Noc\DE_W0001\DE_W0001_P0004\DE_2_W0001_P0004_T0001\TR1_W0001_P0001\TR1_2_W0001_P0001_T0001_R1_P4_K1_Ch2-Ch1.zen
225180	-9.161332e-04	3.977635e-03	2.668500e-04	20151204_SCC1gfpc_Prometa\MitoSys2\LSM\SCC1gfpc_Noc\DE_W0001\DE_W0001_P0004\DE_2_W0001_P0004_T0001\TR1_W0001_P0001\TR1_2_W0001_P0001_T0001_R1_P4_K1_Ch2-Ch1.zen
245660	-1.234713e-03	4.086049e-03	2.321700e-04	20151204_SCC1gfpc_Prometa\MitoSys2\LSM\SCC1gfpc_Noc\DE_W0001\DE_W0001_P0004\DE_2_W0001_P0004_T0001\TR1_W0001_P0001\TR1_2_W0001_P0001_T0001_R1_P4_K1_Ch2-Ch1.zen
266140	-1.069839e-03	4.714903e-03	2.040500e-04	20151204_SCC1gfpc_Prometa\MitoSys2\LSM\SCC1gfpc_Noc\DE_W0001\DE_W0001_P0004\DE_2_W0001_P0004_T0001\TR1_W0001_P0001\TR1_2_W0001_P0001_T0001_R1_P4_K1_Ch2-Ch1.zen
286620	-7.016118e-04	3.627493e-03	1.809100e-04	20151204_SCC1gfpc_Prometa\MitoSys2\LSM\SCC1gfpc_Noc\DE_W0001\DE_W0001_P0004\DE_2_W0001_P0004_T0001\TR1_W0001_P0001\TR1_2_W0001_P0001_T0001_R1_P4_K1_Ch2-Ch1.zen
307100	-1.211512e-03	4.189022e-03	1.616300e-04	20151204_SCC1gfpc_Prometa\MitoSys2\LSM\SCC1gfpc_Noc\DE_W0001\DE_W0001_P0004\DE_2_W0001_P0004_T0001\TR1_W0001_P0001\TR1_2_W0001_P0001_T0001_R1_P4_K1_Ch2-Ch1.zen
327580	-1.314572e-03	3.632525e-03	1.453700e-04	20151204_SCC1gfpc_Prometa\MitoSys2\LSM\SCC1gfpc_Noc\DE_W0001\DE_W0001_P0004\DE_2_W0001_P0004_T0001\TR1_W0001_P0001\TR1_2_W0001_P0001_T0001_R1_P4_K1_Ch2-Ch1.zen
348060	-5.970824e-04	3.146607e-03	1.315300e-04	20151204_SCC1gfpc_Prometa\MitoSys2\LSM\SCC1gfpc_Noc\DE_W0001\DE_W0001_P0004\DE_2_W0001_P0004_T0001\TR1_W0001_P0001\TR1_2_W0001_P0001_T0001_R1_P4_K1_Ch2-Ch1.zen
368540	-1.726749e-03	3.535284e-03	1.196400e-04	20151204_SCC1gfpc_Prometa\MitoSys2\LSM\SCC1gfpc_Noc\DE_W0001\DE_W0001_P0004\DE_2_W0001_P0004_T0001\TR1_W0001_P0001\TR1_2_W0001_P0001_T0001_R1_P4_K1_Ch2-Ch1.zen
389020	-6.182900e-04	2.507461e-03	1.093500e-04	20151204_SCC1gfpc_Prometa\MitoSys2\LSM\SCC1gfpc_Noc\DE_W0001\DE_W0001_P0004\DE_2_W0001_P0004_T0001\TR1_W0001_P0001\TR1_2_W0001_P0001_T0001_R1_P4_K1_Ch2-Ch1.zen
409500	-4.917810e-04	2.463941e-03	1.003800e-04	20151204_SCC1gfpc_Prometa\MitoSys2\LSM\SCC1gfpc_Noc\DE_W0001\DE_W0001_P0004\DE_2_W0001_P0004_T0001\TR1_W0001_P0001\TR1_2_W0001_P0001_T0001_R1_P4_K1_Ch2-Ch1.zen
450460	-6.145109e-04	3.568058e-03	8.555600e-05	20151204_SCC1gfpc_Prometa\MitoSys2\LSM\SCC1gfpc_Noc\DE_W0001\DE_W0001_P0004\DE_2_W0001_P0004_T0001\TR1_W0001_P0001\TR1_2_W0001_P0001_T0001_R1_P4_K1_Ch2-Ch1.zen
491420	5.890094e-04	3.756771e-03	7.388600e-05	20151204_SCC1gfpc_Prometa\MitoSys2\LSM\SCC1gfpc_Noc\DE_W0001\DE_W0001_P0004\DE_2_W0001_P0004_T0001\TR1_W0001_P0001\TR1_2_W0001_P0001_T0001_R1_P4_K1_Ch2-Ch1.zen
532380	-7.490426e-04	4.511512e-03	6.452300e-05	20151204_SCC1gfpc_Prometa\MitoSys2\LSM\SCC1gfpc_Noc\DE_W0001\DE_W0001_P0004\DE_2_W0001_P0004_T0001\TR1_W0001_P0001\TR1_2_W0001_P0001_T0001_R1_P4_K1_Ch2-Ch1.zen
573340	-8.056844e-04	2.171999e-03	5.688900e-05	20151204_SCC1gfpc_Prometa\MitoSys2\LSM\SCC1gfpc_Noc\DE_W0001\DE_W0001_P0004\DE_2_W0001_P0004_T0001\TR1_W0001_P0001\TR1_2_W0001_P0001_T0001_R1_P4_K1_Ch2-Ch1.zen
614300	-4.503132e-04	2.843352e-03	5.057700e-05	20151204_SCC1gfpc_Prometa\MitoSys2\LSM\SCC1gfpc_Noc\DE_W0001\DE_W0001_P0004\DE_2_W0001_P0004_T0001\TR1_W0001_P0001\TR1_2_W0001_P0001_T0001_R1_P4_K1_Ch2-Ch1.zen
655260	-2.595341e-04	2.985182e-03	4.529400e-05	20151204_SCC1gfpc_Prometa\MitoSys2\LSM\SCC1gfpc_Noc\DE_W0001\DE_W0001_P0004\DE_2_W0001_P0004_T0001\TR1_W0001_P0001\TR1_2_W0001_P0001_T0001_R1_P4_K1_Ch2-Ch1.zen
696220	-1.203005e-04	3.609613e-03	4.082400e-05	20151204_SCC1gfpc_Prometa\MitoSys2\LSM\SCC1gfpc_Noc\DE_W0001\DE_W0001_P0004\DE_2_W0001_P0004_T0001\TR1_W0001_P0001\TR1_2_W0001_P0001_T0001_R1_P4_K1_Ch2-Ch1.zen
737180	-2.091016e-03	3.252144e-03	3.700700e-05	20151204_SCC1gfpc_Prometa\MitoSys2\LSM\SCC1gfpc_Noc\DE_W0001\DE_W0001_P0004\DE_2_W0001_P0004_T0001\TR1_W0001_P0001\TR1_2_W0001_P0001_T0001_R1_P4_K1_Ch2-Ch1.zen
778140	-1.717565e-03	3.037008e-03	3.371900e-05	20151204_SCC1gfpc_Prometa\MitoSys2\LSM\SCC1gfpc_Noc\DE_W0001\DE_W0001_P0004\DE_2_W0001_P0004_T0001\TR1_W0001_P0001\TR1_2_W0001_P0001_T0001_R1_P4_K1_Ch2-Ch1.zen
819100	-1.798149e-04	3.482593e-03	3.086600e-05	20151204_SCC1gfpc_Prometa\MitoSys2\LSM\SCC1gfpc_Noc\DE_W0001\DE_W0001_P0004\DE_2_W0001_P0004_T0001\TR1_W0001_P0001\TR1_2_W0001_P0001_T0001_R1_P4_K1_Ch2-Ch1.zen
901020	-4.837613e-04	2.988083e-03	2.618000e-05	20151204_SCC1gfpc_Prometa\MitoSys2\LSM\SCC1gfpc_Noc\DE_W0001\DE_W0001_P0004\DE_2_W0001_P0004_T0001\TR1_W0001_P0001\TR1_2_W0001_P0001_T0001_R1_P4_K1_Ch2-Ch1.zen
982940	-1.061470e-03	2.701130e-03	2.251700e-05	20151204_SCC1gfpc_Prometa\MitoSys2\LSM\SCC1gfpc_Noc\DE_W0001\DE_W0001_P0004\DE_2_W0001_P0004_T0001\TR1_W0001_P0001\TR1_2_W0001_P0001_T0001_R1_P4_K1_Ch2-Ch1.zen
1064860	-5.271965e-04	3.187685e-03	1.959600e-05	20151204_SCC1gfpc_Prometa\MitoSys2\LSM\SCC1gfpc_Noc\DE_W0001\DE_W0001_P0004\DE_2_W0001_P0004_T0001\TR1_W0001_P0001\TR1_2_W0001_P0001_T0001_R1_P4_K1_Ch2-Ch1.zen
1146780	2.688288e-04	2.892892e-03	1.722600e-05	20151204_SCC1gfpc_Prometa\MitoSys2\LSM\SCC1gfpc_Noc\DE_W0001\DE_W0001_P0004\DE_2_W0001_P0004_T0001\TR1_W0001_P0001\TR1_2_W0001_P0001_T0001_R1_P4_K1_Ch2-Ch1.zen
1228700	8.033219e-04	2.523921e-03	1.527500e-05	20151204_SCC1gfpc_Prometa\MitoSys2\LSM\SCC1gfpc_Noc\DE_W0001\DE_W0001_P0004\DE_2_W0001_P0004_T0001\TR1_W0001_P0001\TR1_2_W0001_P0001_T0001_R1_P4_K1_Ch2-Ch1.zen
1310620	-2.321288e-04	1.984169e-03	1.364900e-05	20151204_SCC1gfpc_Prometa\MitoSys2\LSM\SCC1gfpc_Noc\DE_W0001\DE_W0001_P0004\DE_2_W0001_P0004_T0001\TR1_W0001_P0001\TR1_2_W0001_P0001_T0001_R1_P4_K1_Ch2-Ch1.zen
1392540	4.124815e-04	2.525117e-03	1.227800e-05	20151204_SCC1gfpc_Prometa\MitoSys2\LSM\SCC1gfpc_Noc\DE_W0001\DE_W0001_P0004\DE_2_W0001_P0004_T0001\TR1_W0001_P0001\TR1_2_W0001_P0001_T0001_R1_P4_K1_Ch2-Ch1.zen
1474460	3.627907e-04	2.349227e-03	1.111000e-05	20151204_SCC1gfpc_Prometa\MitoSys2\LSM\SCC1gfpc_Noc\DE_W0001\DE_W0001_P0004\DE_2_W0001_P0004_T0001\TR1_W0001_P0001\TR1_2_W0001_P0001_T0001_R1_P4_K1_Ch2-Ch1.zen
1556380	3.258401e-04	3.017535e-03	1.010700e-05	20151204_SCC1gfpc_Prometa\MitoSys2\LSM\SCC1gfpc_Noc\DE_W0001\DE_W0001_P0004\DE_2_W0001_P0004_T0001\TR1_W0001_P0001\TR1_2_W0001_P0001_T0001_R1_P4_K1_Ch2-Ch1.zen
10	6.314034e-02	2.485313e-02	6.081400e-02	20151204_SCC1gfpc_Prometa\MitoSys2\LSM\SCC1gfpc_Noc\DE_W0001\DE_W0001_P0004\DE_2_W0001_P0004_T0001\TR1_W0001_P0001\TR1_2_W0001_P0001_T0001_R1_P5_K1_Ch2-Ch1.zen
20	6.474573e-02	1.846349e-02	6.052500e-02	20151204_SCC1gfpc_Prometa\MitoSys2\LSM\SCC1gfpc_Noc\DE_W0001\DE_W0001_P0004\DE_2_W0001_P0004_T0001\TR1_W0001_P0001\TR1_2_W0001_P0001_T0001_R1_P5_K1_Ch2-Ch1.zen
30	5.405535e-02	2.486050e-02	6.023200e-02	20151204_SCC1gfpc_Prometa\MitoSys2\LSM\SCC1gfpc_Noc\DE_W0001\DE_W0001_P0004\DE_2_W0001_P0004_T0001\TR1_W0001_P0001\TR1_2_W0001_P0001_T0001_R1_P5_K1_Ch2-Ch1.zen
40	5.989642e-02	2.350609e-02	5.993800e-02	20151204_SCC1gfpc_Prometa\MitoSys2\LSM\SCC1gfpc_Noc\DE_W0001\DE_W0001_P0004\DE_2_W0001_P0004_T0001\TR1_W0001_P0001\TR1_2_W0001_P0001_T0001_R1_P5_K1_Ch2-Ch1.zen
50	6.230894e-02	2.726073e-02	5.964300e-02	20151204_SCC1gfpc_Prometa\MitoSys2\LSM\SCC1gfpc_Noc\DE_W0001\DE_W0001_P0004\DE_2_W0001_P0004_T0001\TR1_W0001_P0001\TR1_2_W0001_P0001_T0001_R1_P5_K1_Ch2-Ch1.zen
60	5.662982e-02	2.527225e-02	5.934900e-02	20151204_SCC1gfpc_Prometa\MitoSys2\LSM\SCC1gfpc_Noc\DE_W0001\DE_W0001_P0004\DE_2_W0001_P0004_T0001\TR1_W0001_P0001\TR1_2_W0001_P0001_T0001_R1_P5_K1_Ch2-Ch1.zen
70	5.741926e-02	2.737302e-02	5.905600e-02	20151204_SCC1gfpc_Prometa\MitoSys2\LSM\SCC1gfpc_Noc\DE_W0001\DE_W0001_P0004\DE_2_W0001_P0004_T0001\TR1_W0001_P0001\TR1_2_W0001_P0001_T0001_R1_P5_K1_Ch2-Ch1.zen
80	5.562151e-02	2.103238e-02	5.876400e-02	20151204_SCC1gfpc_Prometa\MitoSys2\LSM\SCC1gfpc_Noc\DE_W0001\DE_W0001_P0004\DE_2_W0001_P0004_T0001\TR1_W0001_P0001\TR1_2_W0001_P0001_T0001_R1_P5_K1_Ch2-Ch1.zen
90	5.075744e-02	2.358705e-02	5.847400e-02	20151204_SCC1gfpc_Prometa\MitoSys2\LSM\SCC1gfpc_Noc\DE_W0001\DE_W0001_P0004\DE_2_W0001_P0004_T0001\TR1_W0001_P0001\TR1_2_W0001_P0001_T0001_R1_P5_K1_Ch2-Ch1.zen
100	6.271177e-02	1.555815e-02	5.818600e-02	20151204_SCC1gfpc_Prometa\MitoSys2\LSM\SCC1gfpc_Noc\DE_W0001\DE_W0001_P0004\DE_2_W0001_P0004_T0001\TR1_W0001_P0001\TR1_2_W0001_P0001_T0001_R1_P5_K1_Ch2-Ch1.zen
120	5.990720e-02	2.423949e-02	5.761400e-02	20151204_SCC1gfpc_Prometa\MitoSys2\LSM\SCC1gfpc_Noc\DE_W0001\DE_W0001_P0004\DE_2_W0001_P0004_T0001\TR1_W0001_P0001\TR1_2_W0001_P0001_T0001_R1_P5_K1_Ch2-Ch1.zen
140	5.758741e-02	1.632462e-02	5.705000e-02	20151204_SCC1gfpc_Prometa\MitoSys2\LSM\SCC1gfpc_Noc\DE_W0001\DE_W0001_P0004\DE_2_W0001_P0004_T0001\TR1_W0001_P0001\TR1_2_W0001_P0001_T0001_R1_P5_K1_Ch2-Ch1.zen
160	6.215715e-02	1.449726e-02	5.649500e-02	20151204_SCC1gfpc_Prometa\MitoSys2\LSM\SCC1gfpc_Noc\DE_W0001\DE_W0001_P0004\DE_2_W0001_P0004_T0001\TR1_W0001_P0001\TR1_2_W0001_P0001_T0001_R1_P5_K1_Ch2-Ch1.zen
180	5.733426e-02	1.908361e-02	5.594800e-02	20151204_SCC1gfpc_Prometa\MitoSys2\LSM\SCC1gfpc_Noc\DE_W0001\DE_W0001_P0004\DE_2_W0001_P0004_T0001\TR1_W0001_P0001\TR1_2_W0001_P0001_T0001_R1_P5_K1_Ch2-Ch1.zen
200	5.281096e-02	2.660397e-02	5.540900e-02	20151204_SCC1gfpc_Prometa\MitoSys2\LSM\SCC1gfpc_Noc\DE_W0001\DE_W0001_P0004\DE_2_W0001_P0004_T0001\TR1_W0001_P0001\TR1_2_W0001_P0001_T0001_R1_P5_K1_Ch2-Ch1.zen
220	5.586191e-02	1.502730e-02	5.487900e-02	20151204_SCC1gfpc_Prometa\MitoSys2\LSM\SCC1gfpc_Noc\DE_W0001\DE_W0001_P0004\DE_2_W0001_P0004_T0001\TR1_W0001_P0001\TR1_2_W0001_P0001_T0001_R1_P5_K1_Ch2-Ch1.zen
240	5.327658e-02	1.509498e-02	5.435700e-02	20151204_SCC1gfpc_Prometa\MitoSys2\LSM\SCC1gfpc_Noc\DE_W0001\DE_W0001_P0004\DE_2_W0001_P0004_T0001\TR1_W0001_P0001\TR1_2_W0001_P0001_T0001_R1_P5_K1_Ch2-Ch1.zen
260	5.721475e-02	1.555782e-02	5.384400e-02	20151204_SCC1gfpc_Prometa\MitoSys2\LSM\SCC1gfpc_Noc\DE_W0001\DE_W0001_P0004\DE_2_W0001_P0004_T0001\TR1_W0001_P0001\TR1_2_W0001_P0001_T0001_R1_P5_K1_Ch2-Ch1.zen
280	5.552168e-02	1.613140e-02	5.333800e-02	20151204_SCC1gfpc_Prometa\MitoSys2\LSM\SCC1gfpc_Noc\DE_W0001\DE_W0001_P0004\DE_2_W0001_P0004_T0001\TR1_W0001_P0001\TR1_2_W0001_P0001_T0001_R1_P5_K1_Ch2-Ch1.zen
300	5.733271e-02	1.193836e-02	5.284200e-02	20151204_SCC1gfpc_Prometa\MitoSys2\LSM\SCC1gfpc_Noc\DE_W0001\DE_W0001_P0004\DE_2_W0001_P0004_T0001\TR1_W0001_P0001\TR1_2_W0001_P0001_T0001_R1_P5_K1_Ch2-Ch1.zen
340	4.874821e-02	1.468207e-02	5.187200e-02	20151204_SCC1gfpc_Prometa\MitoSys2\LSM\SCC1gfpc_Noc\DE_W0001\DE_W0001_P0004\DE_2_W0001_P0004_T0001\TR1_W0001_P0001\TR1_2_W0001_P0001_T0001_R1_P5_K1_Ch2-Ch1.zen
380	4.930603e-02	1.303961e-02	5.093400e-02	20151204_SCC1gfpc_Prometa\MitoSys2\LSM\SCC1gfpc_Noc\DE_W0001\DE_W0001_P0004\DE_2_W0001_P0004_T0001\TR1_W0001_P0001\TR1_2_W0001_P0001_T0001_R1_P5_K1_Ch2-Ch1.zen
420	5.065397e-02	1.288566e-02	5.002600e-02	20151204_SCC1gfpc_Prometa\MitoSys2\LSM\SCC1gfpc_Noc\DE_W0001\DE_W0001_P0004\DE_2_W0001_P0004_T0001\TR1_W0001_P0001\TR1_2_W0001_P0001_T0001_R1_P5_K1_Ch2-Ch1.zen
460	4.851764e-02	1.712201e-02	4.914800e-02	20151204_SCC1gfpc_Prometa\MitoSys2\LSM\SCC1gfpc_Noc\DE_W0001\DE_W0001_P0004\DE_2_W0001_P0004_T0001\TR1_W0001_P0001\TR1_2_W0001_P0001_T0001_R1_P5_K1_Ch2-Ch1.zen
500	4.577979e-02	9.076910e-03	4.829700e-02	20151204_SCC1gfpc_Prometa\MitoSys2\LSM\SCC1gfpc_Noc\DE_W0001\DE_W0001_P0004\DE_2_W0001_P0004_T0001\TR1_W0001_P0001\TR1_2_W0001_P0001_T0001_R1_P5_K1_Ch2-Ch1.zen
540	4.759654e-02	1.247566e-02	4.747400e-02	20151204_SCC1gfpc_Prometa\MitoSys2\LSM\SCC1gfpc_Noc\DE_W0001\DE_W0001_P0004\DE_2_W0001_P0004_T0001\TR1_W0001_P0001\TR1_2_W0001_P0001_T0001_R1_P5_K1_Ch2-Ch1.zen
580	4.212997e-02	1.333388e-02	4.667700e-02	20151204_SCC1gfpc_Prometa\MitoSys2\LSM\SCC1gfpc_Noc\DE_W0001\DE_W0001_P0004\DE_2_W0001_P0004_T0001\TR1_W0001_P0001\TR1_2_W0001_P0001_T0001_R1_P5_K1_Ch2-Ch1.zen
620	4.452564e-02	1.360631e-02	4.590600e-02	20151204_SCC1gfpc_Prometa\MitoSys2\LSM\SCC1gfpc_Noc\DE_W0001\DE_W0001_P0004\DE_2_W0001_P0004_T0001\TR1_W0001_P0001\TR1_2_W0001_P0001_T0001_R1_P5_K1_Ch2-Ch1.zen
660	4.623563e-02	1.168136e-02	4.515800e-02	20151204_SCC1gfpc_Prometa\MitoSys2\LSM\SCC1gfpc_Noc\DE_W0001\DE_W0001_P0004\DE_2_W0001_P0004_T0001\TR1_W0001_P0001\TR1_2_W0001_P0001_T0001_R1_P5_K1_Ch2-Ch1.zen
700	4.057615e-02	8.576328e-03	4.443300e-02	20151204_SCC1gfpc_Prometa\MitoSys2\LSM\SCC1gfpc_Noc\DE_W0001\DE_W0001_P0004\DE_2_W0001_P0004_T0001\TR1_W0001_P0001\TR1_2_W0001_P0001_T0001_R1_P5_K1_Ch2-Ch1.zen
780	4.515381e-02	8.236148e-03	4.305000e-02	20151204_SCC1gfpc_Prometa\MitoSys2\LSM\SCC1gfpc_Noc\DE_W0001\DE_W0001_P0004\DE_2_W0001_P0004_T0001\TR1_W0001_P0001\TR1_2_W0001_P0001_T0001_R1_P5_K1_Ch2-Ch1.zen
860	4.228112e-02	1.002139e-02	4.174800e-02	20151204_SCC1gfpc_Prometa\MitoSys2\LSM\SCC1gfpc_Noc\DE_W0001\DE_W0001_P0004\DE_2_W0001_P0004_T0001\TR1_W0001_P0001\TR1_2_W0001_P0001_T0001_R1_P5_K1_Ch2-Ch1.zen
940	4.162197e-02	1.248766e-02	4.052200e-02	20151204_SCC1gfpc_Prometa\MitoSys2\LSM\SCC1gfpc_Noc\DE_W0001\DE_W0001_P0004\DE_2_W0001_P0004_T0001\TR1_W0001_P0001\TR1_2_W0001_P0001_T0001_R1_P5_K1_Ch2-Ch1.zen
1020	4.007256e-02	8.800898e-03	3.936500e-02	20151204_SCC1gfpc_Prometa\MitoSys2\LSM\SCC1gfpc_Noc\DE_W0001\DE_W0001_P0004\DE_2_W0001_P0004_T0001\TR1_W0001_P0001\TR1_2_W0001_P0001_T0001_R1_P5_K1_Ch2-Ch1.zen
1100	3.985966e-02	9.662300e-03	3.827200e-02	20151204_SCC1gfpc_Prometa\MitoSys2\LSM\SCC1gfpc_Noc\DE_W0001\DE_W0001_P0004\DE_2_W0001_P0004_T0001\TR1_W0001_P0001\TR1_2_W0001_P0001_T0001_R1_P5_K1_Ch2-Ch1.zen
1180	3.715098e-02	1.017262e-02	3.723900e-02	20151204_SCC1gfpc_Prometa\MitoSys2\LSM\SCC1gfpc_Noc\DE_W0001\DE_W0001_P0004\DE_2_W0001_P0004_T0001\TR1_W0001_P0001\TR1_2_W0001_P0001_T0001_R1_P5_K1_Ch2-Ch1.zen
1260	3.508482e-02	8.282647e-03	3.626000e-02	20151204_SCC1gfpc_Prometa\MitoSys2\LSM\SCC1gfpc_Noc\DE_W0001\DE_W0001_P0004\DE_2_W0001_P0004_T0001\TR1_W0001_P0001\TR1_2_W0001_P0001_T0001_R1_P5_K1_Ch2-Ch1.zen
1340	3.600212e-02	9.057589e-03	3.533200e-02	20151204_SCC1gfpc_Prometa\MitoSys2\LSM\SCC1gfpc_Noc\DE_W0001\DE_W0001_P0004\DE_2_W0001_P0004_T0001\TR1_W0001_P0001\TR1_2_W0001_P0001_T0001_R1_P5_K1_Ch2-Ch1.zen
1420	3.327326e-02	9.073407e-03	3.445100e-02	20151204_SCC1gfpc_Prometa\MitoSys2\LSM\SCC1gfpc_Noc\DE_W0001\DE_W0001_P0004\DE_2_W0001_P0004_T0001\TR1_W0001_P0001\TR1_2_W0001_P0001_T0001_R1_P5_K1_Ch2-Ch1.zen
1500	3.365259e-02	6.229484e-03	3.361400e-02	20151204_SCC1gfpc_Prometa\MitoSys2\LSM\SCC1gfpc_Noc\DE_W0001\DE_W0001_P0004\DE_2_W0001_P0004_T0001\TR1_W0001_P0001\TR1_2_W0001_P0001_T0001_R1_P5_K1_Ch2-Ch1.zen
1660	3.341835e-02	7.175392e-03	3.205900e-02	20151204_SCC1gfpc_Prometa\MitoSys2\LSM\SCC1gfpc_Noc\DE_W0001\DE_W0001_P0004\DE_2_W0001_P0004_T0001\TR1_W0001_P0001\TR1_2_W0001_P0001_T0001_R1_P5_K1_Ch2-Ch1.zen
1820	3.253196e-02	9.151092e-03	3.064600e-02	20151204_SCC1gfpc_Prometa\MitoSys2\LSM\SCC1gfpc_Noc\DE_W0001\DE_W0001_P0004\DE_2_W0001_P0004_T0001\TR1_W0001_P0001\TR1_2_W0001_P0001_T0001_R1_P5_K1_Ch2-Ch1.zen
1980	2.907289e-02	6.630323e-03	2.935700e-02	20151204_SCC1gfpc_Prometa\MitoSys2\LSM\SCC1gfpc_Noc\DE_W0001\DE_W0001_P0004\DE_2_W0001_P0004_T0001\TR1_W0001_P0001\TR1_2_W0001_P0001_T0001_R1_P5_K1_Ch2-Ch1.zen
2140	2.880602e-02	8.276113e-03	2.817600e-02	20151204_SCC1gfpc_Prometa\MitoSys2\LSM\SCC1gfpc_Noc\DE_W0001\DE_W0001_P0004\DE_2_W0001_P0004_T0001\TR1_W0001_P0001\TR1_2_W0001_P0001_T0001_R1_P5_K1_Ch2-Ch1.zen
2300	2.642980e-02	7.814887e-03	2.709100e-02	20151204_SCC1gfpc_Prometa\MitoSys2\LSM\SCC1gfpc_Noc\DE_W0001\DE_W0001_P0004\DE_2_W0001_P0004_T0001\TR1_W0001_P0001\TR1_2_W0001_P0001_T0001_R1_P5_K1_Ch2-Ch1.zen
2460	2.621346e-02	7.440982e-03	2.609000e-02	20151204_SCC1gfpc_Prometa\MitoSys2\LSM\SCC1gfpc_Noc\DE_W0001\DE_W0001_P0004\DE_2_W0001_P0004_T0001\TR1_W0001_P0001\TR1_2_W0001_P0001_T0001_R1_P5_K1_Ch2-Ch1.zen
2620	2.633414e-02	6.988682e-03	2.516600e-02	20151204_SCC1gfpc_Prometa\MitoSys2\LSM\SCC1gfpc_Noc\DE_W0001\DE_W0001_P0004\DE_2_W0001_P0004_T0001\TR1_W0001_P0001\TR1_2_W0001_P0001_T0001_R1_P5_K1_Ch2-Ch1.zen
2780	2.283911e-02	7.749340e-03	2.430800e-02	20151204_SCC1gfpc_Prometa\MitoSys2\LSM\SCC1gfpc_Noc\DE_W0001\DE_W0001_P0004\DE_2_W0001_P0004_T0001\TR1_W0001_P0001\TR1_2_W0001_P0001_T0001_R1_P5_K1_Ch2-Ch1.zen
2940	2.292949e-02	7.825462e-03	2.351100e-02	20151204_SCC1gfpc_Prometa\MitoSys2\LSM\SCC1gfpc_Noc\DE_W0001\DE_W0001_P0004\DE_2_W0001_P0004_T0001\TR1_W0001_P0001\TR1_2_W0001_P0001_T0001_R1_P5_K1_Ch2-Ch1.zen
3100	2.251674e-02	6.915716e-03	2.276900e-02	20151204_SCC1gfpc_Prometa\MitoSys2\LSM\SCC1gfpc_Noc\DE_W0001\DE_W0001_P0004\DE_2_W0001_P0004_T0001\TR1_W0001_P0001\TR1_2_W0001_P0001_T0001_R1_P5_K1_Ch2-Ch1.zen
3420	2.219548e-02	8.227205e-03	2.142600e-02	20151204_SCC1gfpc_Prometa\MitoSys2\LSM\SCC1gfpc_Noc\DE_W0001\DE_W0001_P0004\DE_2_W0001_P0004_T0001\TR1_W0001_P0001\TR1_2_W0001_P0001_T0001_R1_P5_K1_Ch2-Ch1.zen
3740	2.172431e-02	7.050837e-03	2.024500e-02	20151204_SCC1gfpc_Prometa\MitoSys2\LSM\SCC1gfpc_Noc\DE_W0001\DE_W0001_P0004\DE_2_W0001_P0004_T0001\TR1_W0001_P0001\TR1_2_W0001_P0001_T0001_R1_P5_K1_Ch2-Ch1.zen
4060	2.006140e-02	5.820123e-03	1.920000e-02	20151204_SCC1gfpc_Prometa\MitoSys2\LSM\SCC1gfpc_Noc\DE_W0001\DE_W0001_P0004\DE_2_W0001_P0004_T0001\TR1_W0001_P0001\TR1_2_W0001_P0001_T0001_R1_P5_K1_Ch2-Ch1.zen
4380	1.729388e-02	7.222082e-03	1.826700e-02	20151204_SCC1gfpc_Prometa\MitoSys2\LSM\SCC1gfpc_Noc\DE_W0001\DE_W0001_P0004\DE_2_W0001_P0004_T0001\TR1_W0001_P0001\TR1_2_W0001_P0001_T0001_R1_P5_K1_Ch2-Ch1.zen
4700	1.645192e-02	7.110558e-03	1.743000e-02	20151204_SCC1gfpc_Prometa\MitoSys2\LSM\SCC1gfpc_Noc\DE_W0001\DE_W0001_P0004\DE_2_W0001_P0004_T0001\TR1_W0001_P0001\TR1_2_W0001_P0001_T0001_R1_P5_K1_Ch2-Ch1.zen
5020	1.443436e-02	5.293339e-03	1.667500e-02	20151204_SCC1gfpc_Prometa\MitoSys2\LSM\SCC1gfpc_Noc\DE_W0001\DE_W0001_P0004\DE_2_W0001_P0004_T0001\TR1_W0001_P0001\TR1_2_W0001_P0001_T0001_R1_P5_K1_Ch2-Ch1.zen
5340	1.665492e-02	5.857710e-03	1.599100e-02	20151204_SCC1gfpc_Prometa\MitoSys2\LSM\SCC1gfpc_Noc\DE_W0001\DE_W0001_P0004\DE_2_W0001_P0004_T0001\TR1_W0001_P0001\TR1_2_W0001_P0001_T0001_R1_P5_K1_Ch2-Ch1.zen
5660	1.589206e-02	5.309873e-03	1.536800e-02	20151204_SCC1gfpc_Prometa\MitoSys2\LSM\SCC1gfpc_Noc\DE_W0001\DE_W0001_P0004\DE_2_W0001_P0004_T0001\TR1_W0001_P0001\TR1_2_W0001_P0001_T0001_R1_P5_K1_Ch2-Ch1.zen
5980	1.510851e-02	6.888843e-03	1.479800e-02	20151204_SCC1gfpc_Prometa\MitoSys2\LSM\SCC1gfpc_Noc\DE_W0001\DE_W0001_P0004\DE_2_W0001_P0004_T0001\TR1_W0001_P0001\TR1_2_W0001_P0001_T0001_R1_P5_K1_Ch2-Ch1.zen
6300	1.521719e-02	5.399234e-03	1.427400e-02	20151204_SCC1gfpc_Prometa\MitoSys2\LSM\SCC1gfpc_Noc\DE_W0001\DE_W0001_P0004\DE_2_W0001_P0004_T0001\TR1_W0001_P0001\TR1_2_W0001_P0001_T0001_R1_P5_K1_Ch2-Ch1.zen
6940	1.211988e-02	5.727534e-03	1.334700e-02	20151204_SCC1gfpc_Prometa\MitoSys2\LSM\SCC1gfpc_Noc\DE_W0001\DE_W0001_P0004\DE_2_W0001_P0004_T0001\TR1_W0001_P0001\TR1_2_W0001_P0001_T0001_R1_P5_K1_Ch2-Ch1.zen
7580	1.296383e-02	6.188921e-03	1.255000e-02	20151204_SCC1gfpc_Prometa\MitoSys2\LSM\SCC1gfpc_Noc\DE_W0001\DE_W0001_P0004\DE_2_W0001_P0004_T0001\TR1_W0001_P0001\TR1_2_W0001_P0001_T0001_R1_P5_K1_Ch2-Ch1.zen
8220	1.180278e-02	6.555042e-03	1.185700e-02	20151204_SCC1gfpc_Prometa\MitoSys2\LSM\SCC1gfpc_Noc\DE_W0001\DE_W0001_P0004\DE_2_W0001_P0004_T0001\TR1_W0001_P0001\TR1_2_W0001_P0001_T0001_R1_P5_K1_Ch2-Ch1.zen
8860	1.184432e-02	6.171735e-03	1.124800e-02	20151204_SCC1gfpc_Prometa\MitoSys2\LSM\SCC1gfpc_Noc\DE_W0001\DE_W0001_P0004\DE_2_W0001_P0004_T0001\TR1_W0001_P0001\TR1_2_W0001_P0001_T0001_R1_P5_K1_Ch2-Ch1.zen
9500	9.255577e-03	5.615980e-03	1.071000e-02	20151204_SCC1gfpc_Prometa\MitoSys2\LSM\SCC1gfpc_Noc\DE_W0001\DE_W0001_P0004\DE_2_W0001_P0004_T0001\TR1_W0001_P0001\TR1_2_W0001_P0001_T0001_R1_P5_K1_Ch2-Ch1.zen
10140	1.131693e-02	6.140904e-03	1.022900e-02	20151204_SCC1gfpc_Prometa\MitoSys2\LSM\SCC1gfpc_Noc\DE_W0001\DE_W0001_P0004\DE_2_W0001_P0004_T0001\TR1_W0001_P0001\TR1_2_W0001_P0001_T0001_R1_P5_K1_Ch2-Ch1.zen
10780	1.035611e-02	6.236452e-03	9.797100e-03	20151204_SCC1gfpc_Prometa\MitoSys2\LSM\SCC1gfpc_Noc\DE_W0001\DE_W0001_P0004\DE_2_W0001_P0004_T0001\TR1_W0001_P0001\TR1_2_W0001_P0001_T0001_R1_P5_K1_Ch2-Ch1.zen
11420	9.010228e-03	4.658272e-03	9.406400e-03	20151204_SCC1gfpc_Prometa\MitoSys2\LSM\SCC1gfpc_Noc\DE_W0001\DE_W0001_P0004\DE_2_W0001_P0004_T0001\TR1_W0001_P0001\TR1_2_W0001_P0001_T0001_R1_P5_K1_Ch2-Ch1.zen
12060	8.314236e-03	7.807380e-03	9.050800e-03	20151204_SCC1gfpc_Prometa\MitoSys2\LSM\SCC1gfpc_Noc\DE_W0001\DE_W0001_P0004\DE_2_W0001_P0004_T0001\TR1_W0001_P0001\TR1_2_W0001_P0001_T0001_R1_P5_K1_Ch2-Ch1.zen
12700	7.618482e-03	5.669128e-03	8.725400e-03	20151204_SCC1gfpc_Prometa\MitoSys2\LSM\SCC1gfpc_Noc\DE_W0001\DE_W0001_P0004\DE_2_W0001_P0004_T0001\TR1_W0001_P0001\TR1_2_W0001_P0001_T0001_R1_P5_K1_Ch2-Ch1.zen
13980	7.837201e-03	4.694180e-03	8.150100e-03	20151204_SCC1gfpc_Prometa\MitoSys2\LSM\SCC1gfpc_Noc\DE_W0001\DE_W0001_P0004\DE_2_W0001_P0004_T0001\TR1_W0001_P0001\TR1_2_W0001_P0001_T0001_R1_P5_K1_Ch2-Ch1.zen
15260	7.421138e-03	5.441861e-03	7.655300e-03	20151204_SCC1gfpc_Prometa\MitoSys2\LSM\SCC1gfpc_Noc\DE_W0001\DE_W0001_P0004\DE_2_W0001_P0004_T0001\TR1_W0001_P0001\TR1_2_W0001_P0001_T0001_R1_P5_K1_Ch2-Ch1.zen
16540	6.885499e-03	5.772160e-03	7.223300e-03	20151204_SCC1gfpc_Prometa\MitoSys2\LSM\SCC1gfpc_Noc\DE_W0001\DE_W0001_P0004\DE_2_W0001_P0004_T0001\TR1_W0001_P0001\TR1_2_W0001_P0001_T0001_R1_P5_K1_Ch2-Ch1.zen
17820	6.841285e-03	5.285666e-03	6.841200e-03	20151204_SCC1gfpc_Prometa\MitoSys2\LSM\SCC1gfpc_Noc\DE_W0001\DE_W0001_P0004\DE_2_W0001_P0004_T0001\TR1_W0001_P0001\TR1_2_W0001_P0001_T0001_R1_P5_K1_Ch2-Ch1.zen
19100	7.432444e-03	6.083932e-03	6.499300e-03	20151204_SCC1gfpc_Prometa\MitoSys2\LSM\SCC1gfpc_Noc\DE_W0001\DE_W0001_P0004\DE_2_W0001_P0004_T0001\TR1_W0001_P0001\TR1_2_W0001_P0001_T0001_R1_P5_K1_Ch2-Ch1.zen
20380	6.764306e-03	4.082954e-03	6.190400e-03	20151204_SCC1gfpc_Prometa\MitoSys2\LSM\SCC1gfpc_Noc\DE_W0001\DE_W0001_P0004\DE_2_W0001_P0004_T0001\TR1_W0001_P0001\TR1_2_W0001_P0001_T0001_R1_P5_K1_Ch2-Ch1.zen
21660	5.921464e-03	5.472719e-03	5.909000e-03	20151204_SCC1gfpc_Prometa\MitoSys2\LSM\SCC1gfpc_Noc\DE_W0001\DE_W0001_P0004\DE_2_W0001_P0004_T0001\TR1_W0001_P0001\TR1_2_W0001_P0001_T0001_R1_P5_K1_Ch2-Ch1.zen
22940	6.806785e-03	5.731585e-03	5.650700e-03	20151204_SCC1gfpc_Prometa\MitoSys2\LSM\SCC1gfpc_Noc\DE_W0001\DE_W0001_P0004\DE_2_W0001_P0004_T0001\TR1_W0001_P0001\TR1_2_W0001_P0001_T0001_R1_P5_K1_Ch2-Ch1.zen
24220	5.999255e-03	6.211567e-03	5.412200e-03	20151204_SCC1gfpc_Prometa\MitoSys2\LSM\SCC1gfpc_Noc\DE_W0001\DE_W0001_P0004\DE_2_W0001_P0004_T0001\TR1_W0001_P0001\TR1_2_W0001_P0001_T0001_R1_P5_K1_Ch2-Ch1.zen
25500	4.842338e-03	5.842214e-03	5.190800e-03	20151204_SCC1gfpc_Prometa\MitoSys2\LSM\SCC1gfpc_Noc\DE_W0001\DE_W0001_P0004\DE_2_W0001_P0004_T0001\TR1_W0001_P0001\TR1_2_W0001_P0001_T0001_R1_P5_K1_Ch2-Ch1.zen
28060	4.158503e-03	5.043861e-03	4.790600e-03	20151204_SCC1gfpc_Prometa\MitoSys2\LSM\SCC1gfpc_Noc\DE_W0001\DE_W0001_P0004\DE_2_W0001_P0004_T0001\TR1_W0001_P0001\TR1_2_W0001_P0001_T0001_R1_P5_K1_Ch2-Ch1.zen
30620	4.458462e-03	5.066889e-03	4.437300e-03	20151204_SCC1gfpc_Prometa\MitoSys2\LSM\SCC1gfpc_Noc\DE_W0001\DE_W0001_P0004\DE_2_W0001_P0004_T0001\TR1_W0001_P0001\TR1_2_W0001_P0001_T0001_R1_P5_K1_Ch2-Ch1.zen
33180	4.070256e-03	4.061152e-03	4.121700e-03	20151204_SCC1gfpc_Prometa\MitoSys2\LSM\SCC1gfpc_Noc\DE_W0001\DE_W0001_P0004\DE_2_W0001_P0004_T0001\TR1_W0001_P0001\TR1_2_W0001_P0001_T0001_R1_P5_K1_Ch2-Ch1.zen
35740	3.934393e-03	5.061098e-03	3.837600e-03	20151204_SCC1gfpc_Prometa\MitoSys2\LSM\SCC1gfpc_Noc\DE_W0001\DE_W0001_P0004\DE_2_W0001_P0004_T0001\TR1_W0001_P0001\TR1_2_W0001_P0001_T0001_R1_P5_K1_Ch2-Ch1.zen
38300	3.414005e-03	4.250190e-03	3.580200e-03	20151204_SCC1gfpc_Prometa\MitoSys2\LSM\SCC1gfpc_Noc\DE_W0001\DE_W0001_P0004\DE_2_W0001_P0004_T0001\TR1_W0001_P0001\TR1_2_W0001_P0001_T0001_R1_P5_K1_Ch2-Ch1.zen
40860	2.703629e-03	4.512740e-03	3.345900e-03	20151204_SCC1gfpc_Prometa\MitoSys2\LSM\SCC1gfpc_Noc\DE_W0001\DE_W0001_P0004\DE_2_W0001_P0004_T0001\TR1_W0001_P0001\TR1_2_W0001_P0001_T0001_R1_P5_K1_Ch2-Ch1.zen
43420	2.874540e-03	4.838792e-03	3.132000e-03	20151204_SCC1gfpc_Prometa\MitoSys2\LSM\SCC1gfpc_Noc\DE_W0001\DE_W0001_P0004\DE_2_W0001_P0004_T0001\TR1_W0001_P0001\TR1_2_W0001_P0001_T0001_R1_P5_K1_Ch2-Ch1.zen
45980	2.357814e-03	5.048447e-03	2.936000e-03	20151204_SCC1gfpc_Prometa\MitoSys2\LSM\SCC1gfpc_Noc\DE_W0001\DE_W0001_P0004\DE_2_W0001_P0004_T0001\TR1_W0001_P0001\TR1_2_W0001_P0001_T0001_R1_P5_K1_Ch2-Ch1.zen
48540	2.774655e-03	4.163660e-03	2.756100e-03	20151204_SCC1gfpc_Prometa\MitoSys2\LSM\SCC1gfpc_Noc\DE_W0001\DE_W0001_P0004\DE_2_W0001_P0004_T0001\TR1_W0001_P0001\TR1_2_W0001_P0001_T0001_R1_P5_K1_Ch2-Ch1.zen
51100	2.165588e-03	3.765229e-03	2.590600e-03	20151204_SCC1gfpc_Prometa\MitoSys2\LSM\SCC1gfpc_Noc\DE_W0001\DE_W0001_P0004\DE_2_W0001_P0004_T0001\TR1_W0001_P0001\TR1_2_W0001_P0001_T0001_R1_P5_K1_Ch2-Ch1.zen
56220	2.971592e-03	3.569245e-03	2.297400e-03	20151204_SCC1gfpc_Prometa\MitoSys2\LSM\SCC1gfpc_Noc\DE_W0001\DE_W0001_P0004\DE_2_W0001_P0004_T0001\TR1_W0001_P0001\TR1_2_W0001_P0001_T0001_R1_P5_K1_Ch2-Ch1.zen
61340	2.481315e-03	3.153879e-03	2.047100e-03	20151204_SCC1gfpc_Prometa\MitoSys2\LSM\SCC1gfpc_Noc\DE_W0001\DE_W0001_P0004\DE_2_W0001_P0004_T0001\TR1_W0001_P0001\TR1_2_W0001_P0001_T0001_R1_P5_K1_Ch2-Ch1.zen
66460	2.906970e-03	3.717445e-03	1.832200e-03	20151204_SCC1gfpc_Prometa\MitoSys2\LSM\SCC1gfpc_Noc\DE_W0001\DE_W0001_P0004\DE_2_W0001_P0004_T0001\TR1_W0001_P0001\TR1_2_W0001_P0001_T0001_R1_P5_K1_Ch2-Ch1.zen
71580	2.511330e-03	3.323827e-03	1.646900e-03	20151204_SCC1gfpc_Prometa\MitoSys2\LSM\SCC1gfpc_Noc\DE_W0001\DE_W0001_P0004\DE_2_W0001_P0004_T0001\TR1_W0001_P0001\TR1_2_W0001_P0001_T0001_R1_P5_K1_Ch2-Ch1.zen
76700	1.804373e-03	2.945267e-03	1.486300e-03	20151204_SCC1gfpc_Prometa\MitoSys2\LSM\SCC1gfpc_Noc\DE_W0001\DE_W0001_P0004\DE_2_W0001_P0004_T0001\TR1_W0001_P0001\TR1_2_W0001_P0001_T0001_R1_P5_K1_Ch2-Ch1.zen
81820	2.749762e-03	3.304103e-03	1.346600e-03	20151204_SCC1gfpc_Prometa\MitoSys2\LSM\SCC1gfpc_Noc\DE_W0001\DE_W0001_P0004\DE_2_W0001_P0004_T0001\TR1_W0001_P0001\TR1_2_W0001_P0001_T0001_R1_P5_K1_Ch2-Ch1.zen
86940	2.012652e-03	3.547546e-03	1.224400e-03	20151204_SCC1gfpc_Prometa\MitoSys2\LSM\SCC1gfpc_Noc\DE_W0001\DE_W0001_P0004\DE_2_W0001_P0004_T0001\TR1_W0001_P0001\TR1_2_W0001_P0001_T0001_R1_P5_K1_Ch2-Ch1.zen
92060	1.503766e-03	4.623689e-03	1.117100e-03	20151204_SCC1gfpc_Prometa\MitoSys2\LSM\SCC1gfpc_Noc\DE_W0001\DE_W0001_P0004\DE_2_W0001_P0004_T0001\TR1_W0001_P0001\TR1_2_W0001_P0001_T0001_R1_P5_K1_Ch2-Ch1.zen
97180	1.351140e-03	3.845836e-03	1.022500e-03	20151204_SCC1gfpc_Prometa\MitoSys2\LSM\SCC1gfpc_Noc\DE_W0001\DE_W0001_P0004\DE_2_W0001_P0004_T0001\TR1_W0001_P0001\TR1_2_W0001_P0001_T0001_R1_P5_K1_Ch2-Ch1.zen
102300	3.114686e-04	2.936233e-03	9.388500e-04	20151204_SCC1gfpc_Prometa\MitoSys2\LSM\SCC1gfpc_Noc\DE_W0001\DE_W0001_P0004\DE_2_W0001_P0004_T0001\TR1_W0001_P0001\TR1_2_W0001_P0001_T0001_R1_P5_K1_Ch2-Ch1.zen
112540	1.831908e-04	4.181423e-03	7.982000e-04	20151204_SCC1gfpc_Prometa\MitoSys2\LSM\SCC1gfpc_Noc\DE_W0001\DE_W0001_P0004\DE_2_W0001_P0004_T0001\TR1_W0001_P0001\TR1_2_W0001_P0001_T0001_R1_P5_K1_Ch2-Ch1.zen
122780	3.982836e-04	3.565099e-03	6.856400e-04	20151204_SCC1gfpc_Prometa\MitoSys2\LSM\SCC1gfpc_Noc\DE_W0001\DE_W0001_P0004\DE_2_W0001_P0004_T0001\TR1_W0001_P0001\TR1_2_W0001_P0001_T0001_R1_P5_K1_Ch2-Ch1.zen
133020	6.639763e-04	3.289111e-03	5.943900e-04	20151204_SCC1gfpc_Prometa\MitoSys2\LSM\SCC1gfpc_Noc\DE_W0001\DE_W0001_P0004\DE_2_W0001_P0004_T0001\TR1_W0001_P0001\TR1_2_W0001_P0001_T0001_R1_P5_K1_Ch2-Ch1.zen
143260	8.791465e-04	4.026993e-03	5.195500e-04	20151204_SCC1gfpc_Prometa\MitoSys2\LSM\SCC1gfpc_Noc\DE_W0001\DE_W0001_P0004\DE_2_W0001_P0004_T0001\TR1_W0001_P0001\TR1_2_W0001_P0001_T0001_R1_P5_K1_Ch2-Ch1.zen
153500	1.455402e-04	4.598322e-03	4.575200e-04	20151204_SCC1gfpc_Prometa\MitoSys2\LSM\SCC1gfpc_Noc\DE_W0001\DE_W0001_P0004\DE_2_W0001_P0004_T0001\TR1_W0001_P0001\TR1_2_W0001_P0001_T0001_R1_P5_K1_Ch2-Ch1.zen
163740	-9.789250e-04	4.297506e-03	4.056100e-04	20151204_SCC1gfpc_Prometa\MitoSys2\LSM\SCC1gfpc_Noc\DE_W0001\DE_W0001_P0004\DE_2_W0001_P0004_T0001\TR1_W0001_P0001\TR1_2_W0001_P0001_T0001_R1_P5_K1_Ch2-Ch1.zen
173980	-1.379508e-03	2.983078e-03	3.618000e-04	20151204_SCC1gfpc_Prometa\MitoSys2\LSM\SCC1gfpc_Noc\DE_W0001\DE_W0001_P0004\DE_2_W0001_P0004_T0001\TR1_W0001_P0001\TR1_2_W0001_P0001_T0001_R1_P5_K1_Ch2-Ch1.zen
184220	-1.382664e-03	3.045737e-03	3.245200e-04	20151204_SCC1gfpc_Prometa\MitoSys2\LSM\SCC1gfpc_Noc\DE_W0001\DE_W0001_P0004\DE_2_W0001_P0004_T0001\TR1_W0001_P0001\TR1_2_W0001_P0001_T0001_R1_P5_K1_Ch2-Ch1.zen
194460	-9.095802e-04	2.474887e-03	2.925800e-04	20151204_SCC1gfpc_Prometa\MitoSys2\LSM\SCC1gfpc_Noc\DE_W0001\DE_W0001_P0004\DE_2_W0001_P0004_T0001\TR1_W0001_P0001\TR1_2_W0001_P0001_T0001_R1_P5_K1_Ch2-Ch1.zen
204700	-1.421542e-03	2.855416e-03	2.650200e-04	20151204_SCC1gfpc_Prometa\MitoSys2\LSM\SCC1gfpc_Noc\DE_W0001\DE_W0001_P0004\DE_2_W0001_P0004_T0001\TR1_W0001_P0001\TR1_2_W0001_P0001_T0001_R1_P5_K1_Ch2-Ch1.zen
225180	-9.397034e-04	4.730582e-03	2.202200e-04	20151204_SCC1gfpc_Prometa\MitoSys2\LSM\SCC1gfpc_Noc\DE_W0001\DE_W0001_P0004\DE_2_W0001_P0004_T0001\TR1_W0001_P0001\TR1_2_W0001_P0001_T0001_R1_P5_K1_Ch2-Ch1.zen
245660	-1.439110e-03	3.007075e-03	1.857500e-04	20151204_SCC1gfpc_Prometa\MitoSys2\LSM\SCC1gfpc_Noc\DE_W0001\DE_W0001_P0004\DE_2_W0001_P0004_T0001\TR1_W0001_P0001\TR1_2_W0001_P0001_T0001_R1_P5_K1_Ch2-Ch1.zen
266140	-1.794679e-03	3.125852e-03	1.587200e-04	20151204_SCC1gfpc_Prometa\MitoSys2\LSM\SCC1gfpc_Noc\DE_W0001\DE_W0001_P0004\DE_2_W0001_P0004_T0001\TR1_W0001_P0001\TR1_2_W0001_P0001_T0001_R1_P5_K1_Ch2-Ch1.zen
286620	-6.498832e-04	3.619674e-03	1.371700e-04	20151204_SCC1gfpc_Prometa\MitoSys2\LSM\SCC1gfpc_Noc\DE_W0001\DE_W0001_P0004\DE_2_W0001_P0004_T0001\TR1_W0001_P0001\TR1_2_W0001_P0001_T0001_R1_P5_K1_Ch2-Ch1.zen
307100	-1.637596e-05	3.027884e-03	1.197400e-04	20151204_SCC1gfpc_Prometa\MitoSys2\LSM\SCC1gfpc_Noc\DE_W0001\DE_W0001_P0004\DE_2_W0001_P0004_T0001\TR1_W0001_P0001\TR1_2_W0001_P0001_T0001_R1_P5_K1_Ch2-Ch1.zen
327580	-6.433366e-04	3.834338e-03	1.054500e-04	20151204_SCC1gfpc_Prometa\MitoSys2\LSM\SCC1gfpc_Noc\DE_W0001\DE_W0001_P0004\DE_2_W0001_P0004_T0001\TR1_W0001_P0001\TR1_2_W0001_P0001_T0001_R1_P5_K1_Ch2-Ch1.zen
348060	2.384920e-04	3.209561e-03	9.361300e-05	20151204_SCC1gfpc_Prometa\MitoSys2\LSM\SCC1gfpc_Noc\DE_W0001\DE_W0001_P0004\DE_2_W0001_P0004_T0001\TR1_W0001_P0001\TR1_2_W0001_P0001_T0001_R1_P5_K1_Ch2-Ch1.zen
368540	-5.306984e-04	3.500330e-03	8.369300e-05	20151204_SCC1gfpc_Prometa\MitoSys2\LSM\SCC1gfpc_Noc\DE_W0001\DE_W0001_P0004\DE_2_W0001_P0004_T0001\TR1_W0001_P0001\TR1_2_W0001_P0001_T0001_R1_P5_K1_Ch2-Ch1.zen
389020	-4.648752e-04	2.869896e-03	7.530400e-05	20151204_SCC1gfpc_Prometa\MitoSys2\LSM\SCC1gfpc_Noc\DE_W0001\DE_W0001_P0004\DE_2_W0001_P0004_T0001\TR1_W0001_P0001\TR1_2_W0001_P0001_T0001_R1_P5_K1_Ch2-Ch1.zen
409500	-3.643593e-04	2.820560e-03	6.814900e-05	20151204_SCC1gfpc_Prometa\MitoSys2\LSM\SCC1gfpc_Noc\DE_W0001\DE_W0001_P0004\DE_2_W0001_P0004_T0001\TR1_W0001_P0001\TR1_2_W0001_P0001_T0001_R1_P5_K1_Ch2-Ch1.zen
450460	-6.728492e-04	3.443989e-03	5.667300e-05	20151204_SCC1gfpc_Prometa\MitoSys2\LSM\SCC1gfpc_Noc\DE_W0001\DE_W0001_P0004\DE_2_W0001_P0004_T0001\TR1_W0001_P0001\TR1_2_W0001_P0001_T0001_R1_P5_K1_Ch2-Ch1.zen
491420	2.351019e-04	3.953665e-03	4.796100e-05	20151204_SCC1gfpc_Prometa\MitoSys2\LSM\SCC1gfpc_Noc\DE_W0001\DE_W0001_P0004\DE_2_W0001_P0004_T0001\TR1_W0001_P0001\TR1_2_W0001_P0001_T0001_R1_P5_K1_Ch2-Ch1.zen
532380	-7.298132e-04	3.001402e-03	4.119000e-05	20151204_SCC1gfpc_Prometa\MitoSys2\LSM\SCC1gfpc_Noc\DE_W0001\DE_W0001_P0004\DE_2_W0001_P0004_T0001\TR1_W0001_P0001\TR1_2_W0001_P0001_T0001_R1_P5_K1_Ch2-Ch1.zen
573340	-1.053520e-05	3.793209e-03	3.582000e-05	20151204_SCC1gfpc_Prometa\MitoSys2\LSM\SCC1gfpc_Noc\DE_W0001\DE_W0001_P0004\DE_2_W0001_P0004_T0001\TR1_W0001_P0001\TR1_2_W0001_P0001_T0001_R1_P5_K1_Ch2-Ch1.zen
614300	-1.747205e-04	3.029224e-03	3.148700e-05	20151204_SCC1gfpc_Prometa\MitoSys2\LSM\SCC1gfpc_Noc\DE_W0001\DE_W0001_P0004\DE_2_W0001_P0004_T0001\TR1_W0001_P0001\TR1_2_W0001_P0001_T0001_R1_P5_K1_Ch2-Ch1.zen
655260	1.709532e-04	2.817893e-03	2.793700e-05	20151204_SCC1gfpc_Prometa\MitoSys2\LSM\SCC1gfpc_Noc\DE_W0001\DE_W0001_P0004\DE_2_W0001_P0004_T0001\TR1_W0001_P0001\TR1_2_W0001_P0001_T0001_R1_P5_K1_Ch2-Ch1.zen
696220	2.079516e-04	2.671391e-03	2.498900e-05	20151204_SCC1gfpc_Prometa\MitoSys2\LSM\SCC1gfpc_Noc\DE_W0001\DE_W0001_P0004\DE_2_W0001_P0004_T0001\TR1_W0001_P0001\TR1_2_W0001_P0001_T0001_R1_P5_K1_Ch2-Ch1.zen
737180	-7.649036e-04	2.551038e-03	2.251300e-05	20151204_SCC1gfpc_Prometa\MitoSys2\LSM\SCC1gfpc_Noc\DE_W0001\DE_W0001_P0004\DE_2_W0001_P0004_T0001\TR1_W0001_P0001\TR1_2_W0001_P0001_T0001_R1_P5_K1_Ch2-Ch1.zen
778140	-4.371655e-04	3.056355e-03	2.041100e-05	20151204_SCC1gfpc_Prometa\MitoSys2\LSM\SCC1gfpc_Noc\DE_W0001\DE_W0001_P0004\DE_2_W0001_P0004_T0001\TR1_W0001_P0001\TR1_2_W0001_P0001_T0001_R1_P5_K1_Ch2-Ch1.zen
819100	-2.514321e-04	2.803057e-03	1.860900e-05	20151204_SCC1gfpc_Prometa\MitoSys2\LSM\SCC1gfpc_Noc\DE_W0001\DE_W0001_P0004\DE_2_W0001_P0004_T0001\TR1_W0001_P0001\TR1_2_W0001_P0001_T0001_R1_P5_K1_Ch2-Ch1.zen
901020	3.081784e-04	3.062981e-03	1.569700e-05	20151204_SCC1gfpc_Prometa\MitoSys2\LSM\SCC1gfpc_Noc\DE_W0001\DE_W0001_P0004\DE_2_W0001_P0004_T0001\TR1_W0001_P0001\TR1_2_W0001_P0001_T0001_R1_P5_K1_Ch2-Ch1.zen
982940	1.546953e-04	2.363960e-03	1.346000e-05	20151204_SCC1gfpc_Prometa\MitoSys2\LSM\SCC1gfpc_Noc\DE_W0001\DE_W0001_P0004\DE_2_W0001_P0004_T0001\TR1_W0001_P0001\TR1_2_W0001_P0001_T0001_R1_P5_K1_Ch2-Ch1.zen
1064860	-5.884854e-04	2.338271e-03	1.170100e-05	20151204_SCC1gfpc_Prometa\MitoSys2\LSM\SCC1gfpc_Noc\DE_W0001\DE_W0001_P0004\DE_2_W0001_P0004_T0001\TR1_W0001_P0001\TR1_2_W0001_P0001_T0001_R1_P5_K1_Ch2-Ch1.zen
1146780	-6.319956e-04	2.795477e-03	1.028900e-05	20151204_SCC1gfpc_Prometa\MitoSys2\LSM\SCC1gfpc_Noc\DE_W0001\DE_W0001_P0004\DE_2_W0001_P0004_T0001\TR1_W0001_P0001\TR1_2_W0001_P0001_T0001_R1_P5_K1_Ch2-Ch1.zen
1228700	-2.137714e-04	2.732603e-03	9.135200e-06	20151204_SCC1gfpc_Prometa\MitoSys2\LSM\SCC1gfpc_Noc\DE_W0001\DE_W0001_P0004\DE_2_W0001_P0004_T0001\TR1_W0001_P0001\TR1_2_W0001_P0001_T0001_R1_P5_K1_Ch2-Ch1.zen
1310620	-1.080456e-03	2.115974e-03	8.179500e-06	20151204_SCC1gfpc_Prometa\MitoSys2\LSM\SCC1gfpc_Noc\DE_W0001\DE_W0001_P0004\DE_2_W0001_P0004_T0001\TR1_W0001_P0001\TR1_2_W0001_P0001_T0001_R1_P5_K1_Ch2-Ch1.zen
1392540	-1.509354e-03	1.717201e-03	7.377300e-06	20151204_SCC1gfpc_Prometa\MitoSys2\LSM\SCC1gfpc_Noc\DE_W0001\DE_W0001_P0004\DE_2_W0001_P0004_T0001\TR1_W0001_P0001\TR1_2_W0001_P0001_T0001_R1_P5_K1_Ch2-Ch1.zen
1474460	-8.071287e-05	3.012398e-03	6.696500e-06	20151204_SCC1gfpc_Prometa\MitoSys2\LSM\SCC1gfpc_Noc\DE_W0001\DE_W0001_P0004\DE_2_W0001_P0004_T0001\TR1_W0001_P0001\TR1_2_W0001_P0001_T0001_R1_P5_K1_Ch2-Ch1.zen
1556380	4.602000e-04	1.942374e-03	6.113000e-06	20151204_SCC1gfpc_Prometa\MitoSys2\LSM\SCC1gfpc_Noc\DE_W0001\DE_W0001_P0004\DE_2_W0001_P0004_T0001\TR1_W0001_P0001\TR1_2_W0001_P0001_T0001_R1_P5_K1_Ch2-Ch1.zen
10	5.098436e-02	1.552958e-02	5.416500e-02	20151204_SCC1gfpc_Prometa\MitoSys2\LSM\SCC1gfpc_Noc\DE_W0001\DE_W0001_P0005\DE_2_W0001_P0005_T0001\TR1_W0001_P0002\TR1_2_W0001_P0002_T0001_R1_P1_K1_Ch2-Ch1.zen
20	5.689311e-02	1.952071e-02	5.356700e-02	20151204_SCC1gfpc_Prometa\MitoSys2\LSM\SCC1gfpc_Noc\DE_W0001\DE_W0001_P0005\DE_2_W0001_P0005_T0001\TR1_W0001_P0002\TR1_2_W0001_P0002_T0001_R1_P1_K1_Ch2-Ch1.zen
30	5.636692e-02	2.159331e-02	5.301300e-02	20151204_SCC1gfpc_Prometa\MitoSys2\LSM\SCC1gfpc_Noc\DE_W0001\DE_W0001_P0005\DE_2_W0001_P0005_T0001\TR1_W0001_P0002\TR1_2_W0001_P0002_T0001_R1_P1_K1_Ch2-Ch1.zen
40	6.155402e-02	1.914112e-02	5.250100e-02	20151204_SCC1gfpc_Prometa\MitoSys2\LSM\SCC1gfpc_Noc\DE_W0001\DE_W0001_P0005\DE_2_W0001_P0005_T0001\TR1_W0001_P0002\TR1_2_W0001_P0002_T0001_R1_P1_K1_Ch2-Ch1.zen
50	4.559170e-02	1.825073e-02	5.202700e-02	20151204_SCC1gfpc_Prometa\MitoSys2\LSM\SCC1gfpc_Noc\DE_W0001\DE_W0001_P0005\DE_2_W0001_P0005_T0001\TR1_W0001_P0002\TR1_2_W0001_P0002_T0001_R1_P1_K1_Ch2-Ch1.zen
60	5.490828e-02	1.755486e-02	5.158700e-02	20151204_SCC1gfpc_Prometa\MitoSys2\LSM\SCC1gfpc_Noc\DE_W0001\DE_W0001_P0005\DE_2_W0001_P0005_T0001\TR1_W0001_P0002\TR1_2_W0001_P0002_T0001_R1_P1_K1_Ch2-Ch1.zen
70	4.586737e-02	1.204289e-02	5.117600e-02	20151204_SCC1gfpc_Prometa\MitoSys2\LSM\SCC1gfpc_Noc\DE_W0001\DE_W0001_P0005\DE_2_W0001_P0005_T0001\TR1_W0001_P0002\TR1_2_W0001_P0002_T0001_R1_P1_K1_Ch2-Ch1.zen
80	4.785004e-02	1.593131e-02	5.079400e-02	20151204_SCC1gfpc_Prometa\MitoSys2\LSM\SCC1gfpc_Noc\DE_W0001\DE_W0001_P0005\DE_2_W0001_P0005_T0001\TR1_W0001_P0002\TR1_2_W0001_P0002_T0001_R1_P1_K1_Ch2-Ch1.zen
90	4.466289e-02	2.226272e-02	5.043500e-02	20151204_SCC1gfpc_Prometa\MitoSys2\LSM\SCC1gfpc_Noc\DE_W0001\DE_W0001_P0005\DE_2_W0001_P0005_T0001\TR1_W0001_P0002\TR1_2_W0001_P0002_T0001_R1_P1_K1_Ch2-Ch1.zen
100	4.539363e-02	1.320836e-02	5.009900e-02	20151204_SCC1gfpc_Prometa\MitoSys2\LSM\SCC1gfpc_Noc\DE_W0001\DE_W0001_P0005\DE_2_W0001_P0005_T0001\TR1_W0001_P0002\TR1_2_W0001_P0002_T0001_R1_P1_K1_Ch2-Ch1.zen
120	4.836219e-02	1.476233e-02	4.948200e-02	20151204_SCC1gfpc_Prometa\MitoSys2\LSM\SCC1gfpc_Noc\DE_W0001\DE_W0001_P0005\DE_2_W0001_P0005_T0001\TR1_W0001_P0002\TR1_2_W0001_P0002_T0001_R1_P1_K1_Ch2-Ch1.zen
140	5.277775e-02	1.233228e-02	4.892800e-02	20151204_SCC1gfpc_Prometa\MitoSys2\LSM\SCC1gfpc_Noc\DE_W0001\DE_W0001_P0005\DE_2_W0001_P0005_T0001\TR1_W0001_P0002\TR1_2_W0001_P0002_T0001_R1_P1_K1_Ch2-Ch1.zen
160	4.707493e-02	1.172074e-02	4.842200e-02	20151204_SCC1gfpc_Prometa\MitoSys2\LSM\SCC1gfpc_Noc\DE_W0001\DE_W0001_P0005\DE_2_W0001_P0005_T0001\TR1_W0001_P0002\TR1_2_W0001_P0002_T0001_R1_P1_K1_Ch2-Ch1.zen
180	5.346578e-02	1.266526e-02	4.795500e-02	20151204_SCC1gfpc_Prometa\MitoSys2\LSM\SCC1gfpc_Noc\DE_W0001\DE_W0001_P0005\DE_2_W0001_P0005_T0001\TR1_W0001_P0002\TR1_2_W0001_P0002_T0001_R1_P1_K1_Ch2-Ch1.zen
200	4.886092e-02	1.472295e-02	4.751700e-02	20151204_SCC1gfpc_Prometa\MitoSys2\LSM\SCC1gfpc_Noc\DE_W0001\DE_W0001_P0005\DE_2_W0001_P0005_T0001\TR1_W0001_P0002\TR1_2_W0001_P0002_T0001_R1_P1_K1_Ch2-Ch1.zen
220	5.144246e-02	1.227075e-02	4.710300e-02	20151204_SCC1gfpc_Prometa\MitoSys2\LSM\SCC1gfpc_Noc\DE_W0001\DE_W0001_P0005\DE_2_W0001_P0005_T0001\TR1_W0001_P0002\TR1_2_W0001_P0002_T0001_R1_P1_K1_Ch2-Ch1.zen
240	4.403451e-02	1.513030e-02	4.670700e-02	20151204_SCC1gfpc_Prometa\MitoSys2\LSM\SCC1gfpc_Noc\DE_W0001\DE_W0001_P0005\DE_2_W0001_P0005_T0001\TR1_W0001_P0002\TR1_2_W0001_P0002_T0001_R1_P1_K1_Ch2-Ch1.zen
260	4.387143e-02	1.293892e-02	4.632400e-02	20151204_SCC1gfpc_Prometa\MitoSys2\LSM\SCC1gfpc_Noc\DE_W0001\DE_W0001_P0005\DE_2_W0001_P0005_T0001\TR1_W0001_P0002\TR1_2_W0001_P0002_T0001_R1_P1_K1_Ch2-Ch1.zen
280	4.598788e-02	2.122884e-02	4.595200e-02	20151204_SCC1gfpc_Prometa\MitoSys2\LSM\SCC1gfpc_Noc\DE_W0001\DE_W0001_P0005\DE_2_W0001_P0005_T0001\TR1_W0001_P0002\TR1_2_W0001_P0002_T0001_R1_P1_K1_Ch2-Ch1.zen
300	4.912367e-02	1.314588e-02	4.558800e-02	20151204_SCC1gfpc_Prometa\MitoSys2\LSM\SCC1gfpc_Noc\DE_W0001\DE_W0001_P0005\DE_2_W0001_P0005_T0001\TR1_W0001_P0002\TR1_2_W0001_P0002_T0001_R1_P1_K1_Ch2-Ch1.zen
340	4.437531e-02	8.997439e-03	4.487700e-02	20151204_SCC1gfpc_Prometa\MitoSys2\LSM\SCC1gfpc_Noc\DE_W0001\DE_W0001_P0005\DE_2_W0001_P0005_T0001\TR1_W0001_P0002\TR1_2_W0001_P0002_T0001_R1_P1_K1_Ch2-Ch1.zen
380	4.415150e-02	1.166352e-02	4.418300e-02	20151204_SCC1gfpc_Prometa\MitoSys2\LSM\SCC1gfpc_Noc\DE_W0001\DE_W0001_P0005\DE_2_W0001_P0005_T0001\TR1_W0001_P0002\TR1_2_W0001_P0002_T0001_R1_P1_K1_Ch2-Ch1.zen
420	4.597553e-02	1.033941e-02	4.350200e-02	20151204_SCC1gfpc_Prometa\MitoSys2\LSM\SCC1gfpc_Noc\DE_W0001\DE_W0001_P0005\DE_2_W0001_P0005_T0001\TR1_W0001_P0002\TR1_2_W0001_P0002_T0001_R1_P1_K1_Ch2-Ch1.zen
460	3.894284e-02	8.845702e-03	4.283200e-02	20151204_SCC1gfpc_Prometa\MitoSys2\LSM\SCC1gfpc_Noc\DE_W0001\DE_W0001_P0005\DE_2_W0001_P0005_T0001\TR1_W0001_P0002\TR1_2_W0001_P0002_T0001_R1_P1_K1_Ch2-Ch1.zen
500	4.297610e-02	1.148302e-02	4.217400e-02	20151204_SCC1gfpc_Prometa\MitoSys2\LSM\SCC1gfpc_Noc\DE_W0001\DE_W0001_P0005\DE_2_W0001_P0005_T0001\TR1_W0001_P0002\TR1_2_W0001_P0002_T0001_R1_P1_K1_Ch2-Ch1.zen
540	4.056171e-02	9.357441e-03	4.152800e-02	20151204_SCC1gfpc_Prometa\MitoSys2\LSM\SCC1gfpc_Noc\DE_W0001\DE_W0001_P0005\DE_2_W0001_P0005_T0001\TR1_W0001_P0002\TR1_2_W0001_P0002_T0001_R1_P1_K1_Ch2-Ch1.zen
580	4.203804e-02	1.065427e-02	4.089700e-02	20151204_SCC1gfpc_Prometa\MitoSys2\LSM\SCC1gfpc_Noc\DE_W0001\DE_W0001_P0005\DE_2_W0001_P0005_T0001\TR1_W0001_P0002\TR1_2_W0001_P0002_T0001_R1_P1_K1_Ch2-Ch1.zen
620	4.003047e-02	1.119630e-02	4.028100e-02	20151204_SCC1gfpc_Prometa\MitoSys2\LSM\SCC1gfpc_Noc\DE_W0001\DE_W0001_P0005\DE_2_W0001_P0005_T0001\TR1_W0001_P0002\TR1_2_W0001_P0002_T0001_R1_P1_K1_Ch2-Ch1.zen
660	3.917803e-02	9.972770e-03	3.968200e-02	20151204_SCC1gfpc_Prometa\MitoSys2\LSM\SCC1gfpc_Noc\DE_W0001\DE_W0001_P0005\DE_2_W0001_P0005_T0001\TR1_W0001_P0002\TR1_2_W0001_P0002_T0001_R1_P1_K1_Ch2-Ch1.zen
700	3.895681e-02	7.949332e-03	3.910000e-02	20151204_SCC1gfpc_Prometa\MitoSys2\LSM\SCC1gfpc_Noc\DE_W0001\DE_W0001_P0005\DE_2_W0001_P0005_T0001\TR1_W0001_P0002\TR1_2_W0001_P0002_T0001_R1_P1_K1_Ch2-Ch1.zen
780	3.953969e-02	8.108989e-03	3.798900e-02	20151204_SCC1gfpc_Prometa\MitoSys2\LSM\SCC1gfpc_Noc\DE_W0001\DE_W0001_P0005\DE_2_W0001_P0005_T0001\TR1_W0001_P0002\TR1_2_W0001_P0002_T0001_R1_P1_K1_Ch2-Ch1.zen
860	3.731500e-02	6.863479e-03	3.695000e-02	20151204_SCC1gfpc_Prometa\MitoSys2\LSM\SCC1gfpc_Noc\DE_W0001\DE_W0001_P0005\DE_2_W0001_P0005_T0001\TR1_W0001_P0002\TR1_2_W0001_P0002_T0001_R1_P1_K1_Ch2-Ch1.zen
940	3.667335e-02	7.643840e-03	3.597900e-02	20151204_SCC1gfpc_Prometa\MitoSys2\LSM\SCC1gfpc_Noc\DE_W0001\DE_W0001_P0005\DE_2_W0001_P0005_T0001\TR1_W0001_P0002\TR1_2_W0001_P0002_T0001_R1_P1_K1_Ch2-Ch1.zen
1020	3.321077e-02	9.437242e-03	3.507200e-02	20151204_SCC1gfpc_Prometa\MitoSys2\LSM\SCC1gfpc_Noc\DE_W0001\DE_W0001_P0005\DE_2_W0001_P0005_T0001\TR1_W0001_P0002\TR1_2_W0001_P0002_T0001_R1_P1_K1_Ch2-Ch1.zen
1100	3.193266e-02	9.262731e-03	3.422500e-02	20151204_SCC1gfpc_Prometa\MitoSys2\LSM\SCC1gfpc_Noc\DE_W0001\DE_W0001_P0005\DE_2_W0001_P0005_T0001\TR1_W0001_P0002\TR1_2_W0001_P0002_T0001_R1_P1_K1_Ch2-Ch1.zen
1180	3.281852e-02	6.774486e-03	3.343100e-02	20151204_SCC1gfpc_Prometa\MitoSys2\LSM\SCC1gfpc_Noc\DE_W0001\DE_W0001_P0005\DE_2_W0001_P0005_T0001\TR1_W0001_P0002\TR1_2_W0001_P0002_T0001_R1_P1_K1_Ch2-Ch1.zen
1260	3.365634e-02	7.620307e-03	3.268500e-02	20151204_SCC1gfpc_Prometa\MitoSys2\LSM\SCC1gfpc_Noc\DE_W0001\DE_W0001_P0005\DE_2_W0001_P0005_T0001\TR1_W0001_P0002\TR1_2_W0001_P0002_T0001_R1_P1_K1_Ch2-Ch1.zen
1340	3.300892e-02	7.608237e-03	3.198300e-02	20151204_SCC1gfpc_Prometa\MitoSys2\LSM\SCC1gfpc_Noc\DE_W0001\DE_W0001_P0005\DE_2_W0001_P0005_T0001\TR1_W0001_P0002\TR1_2_W0001_P0002_T0001_R1_P1_K1_Ch2-Ch1.zen
1420	3.245538e-02	7.845925e-03	3.131900e-02	20151204_SCC1gfpc_Prometa\MitoSys2\LSM\SCC1gfpc_Noc\DE_W0001\DE_W0001_P0005\DE_2_W0001_P0005_T0001\TR1_W0001_P0002\TR1_2_W0001_P0002_T0001_R1_P1_K1_Ch2-Ch1.zen
1500	3.016092e-02	4.091293e-03	3.069000e-02	20151204_SCC1gfpc_Prometa\MitoSys2\LSM\SCC1gfpc_Noc\DE_W0001\DE_W0001_P0005\DE_2_W0001_P0005_T0001\TR1_W0001_P0002\TR1_2_W0001_P0002_T0001_R1_P1_K1_Ch2-Ch1.zen
1660	2.954552e-02	5.745360e-03	2.952400e-02	20151204_SCC1gfpc_Prometa\MitoSys2\LSM\SCC1gfpc_Noc\DE_W0001\DE_W0001_P0005\DE_2_W0001_P0005_T0001\TR1_W0001_P0002\TR1_2_W0001_P0002_T0001_R1_P1_K1_Ch2-Ch1.zen
1820	2.850024e-02	6.705078e-03	2.845900e-02	20151204_SCC1gfpc_Prometa\MitoSys2\LSM\SCC1gfpc_Noc\DE_W0001\DE_W0001_P0005\DE_2_W0001_P0005_T0001\TR1_W0001_P0002\TR1_2_W0001_P0002_T0001_R1_P1_K1_Ch2-Ch1.zen
1980	2.770831e-02	4.570874e-03	2.748000e-02	20151204_SCC1gfpc_Prometa\MitoSys2\LSM\SCC1gfpc_Noc\DE_W0001\DE_W0001_P0005\DE_2_W0001_P0005_T0001\TR1_W0001_P0002\TR1_2_W0001_P0002_T0001_R1_P1_K1_Ch2-Ch1.zen
2140	2.612388e-02	6.369883e-03	2.657300e-02	20151204_SCC1gfpc_Prometa\MitoSys2\LSM\SCC1gfpc_Noc\DE_W0001\DE_W0001_P0005\DE_2_W0001_P0005_T0001\TR1_W0001_P0002\TR1_2_W0001_P0002_T0001_R1_P1_K1_Ch2-Ch1.zen
2300	2.589136e-02	4.997858e-03	2.572700e-02	20151204_SCC1gfpc_Prometa\MitoSys2\LSM\SCC1gfpc_Noc\DE_W0001\DE_W0001_P0005\DE_2_W0001_P0005_T0001\TR1_W0001_P0002\TR1_2_W0001_P0002_T0001_R1_P1_K1_Ch2-Ch1.zen
2460	2.245598e-02	6.704625e-03	2.493400e-02	20151204_SCC1gfpc_Prometa\MitoSys2\LSM\SCC1gfpc_Noc\DE_W0001\DE_W0001_P0005\DE_2_W0001_P0005_T0001\TR1_W0001_P0002\TR1_2_W0001_P0002_T0001_R1_P1_K1_Ch2-Ch1.zen
2620	2.468798e-02	5.014964e-03	2.418900e-02	20151204_SCC1gfpc_Prometa\MitoSys2\LSM\SCC1gfpc_Noc\DE_W0001\DE_W0001_P0005\DE_2_W0001_P0005_T0001\TR1_W0001_P0002\TR1_2_W0001_P0002_T0001_R1_P1_K1_Ch2-Ch1.zen
2780	2.362215e-02	4.029258e-03	2.348500e-02	20151204_SCC1gfpc_Prometa\MitoSys2\LSM\SCC1gfpc_Noc\DE_W0001\DE_W0001_P0005\DE_2_W0001_P0005_T0001\TR1_W0001_P0002\TR1_2_W0001_P0002_T0001_R1_P1_K1_Ch2-Ch1.zen
2940	2.203511e-02	5.508010e-03	2.281900e-02	20151204_SCC1gfpc_Prometa\MitoSys2\LSM\SCC1gfpc_Noc\DE_W0001\DE_W0001_P0005\DE_2_W0001_P0005_T0001\TR1_W0001_P0002\TR1_2_W0001_P0002_T0001_R1_P1_K1_Ch2-Ch1.zen
3100	2.261187e-02	5.128309e-03	2.218700e-02	20151204_SCC1gfpc_Prometa\MitoSys2\LSM\SCC1gfpc_Noc\DE_W0001\DE_W0001_P0005\DE_2_W0001_P0005_T0001\TR1_W0001_P0002\TR1_2_W0001_P0002_T0001_R1_P1_K1_Ch2-Ch1.zen
3420	2.073699e-02	4.662352e-03	2.101400e-02	20151204_SCC1gfpc_Prometa\MitoSys2\LSM\SCC1gfpc_Noc\DE_W0001\DE_W0001_P0005\DE_2_W0001_P0005_T0001\TR1_W0001_P0002\TR1_2_W0001_P0002_T0001_R1_P1_K1_Ch2-Ch1.zen
3740	1.979678e-02	4.741916e-03	1.994700e-02	20151204_SCC1gfpc_Prometa\MitoSys2\LSM\SCC1gfpc_Noc\DE_W0001\DE_W0001_P0005\DE_2_W0001_P0005_T0001\TR1_W0001_P0002\TR1_2_W0001_P0002_T0001_R1_P1_K1_Ch2-Ch1.zen
4060	1.878686e-02	4.380342e-03	1.897100e-02	20151204_SCC1gfpc_Prometa\MitoSys2\LSM\SCC1gfpc_Noc\DE_W0001\DE_W0001_P0005\DE_2_W0001_P0005_T0001\TR1_W0001_P0002\TR1_2_W0001_P0002_T0001_R1_P1_K1_Ch2-Ch1.zen
4380	1.962048e-02	3.975061e-03	1.807500e-02	20151204_SCC1gfpc_Prometa\MitoSys2\LSM\SCC1gfpc_Noc\DE_W0001\DE_W0001_P0005\DE_2_W0001_P0005_T0001\TR1_W0001_P0002\TR1_2_W0001_P0002_T0001_R1_P1_K1_Ch2-Ch1.zen
4700	1.810547e-02	4.948487e-03	1.724900e-02	20151204_SCC1gfpc_Prometa\MitoSys2\LSM\SCC1gfpc_Noc\DE_W0001\DE_W0001_P0005\DE_2_W0001_P0005_T0001\TR1_W0001_P0002\TR1_2_W0001_P0002_T0001_R1_P1_K1_Ch2-Ch1.zen
5020	1.640553e-02	4.981166e-03	1.648500e-02	20151204_SCC1gfpc_Prometa\MitoSys2\LSM\SCC1gfpc_Noc\DE_W0001\DE_W0001_P0005\DE_2_W0001_P0005_T0001\TR1_W0001_P0002\TR1_2_W0001_P0002_T0001_R1_P1_K1_Ch2-Ch1.zen
5340	1.557880e-02	5.218020e-03	1.577700e-02	20151204_SCC1gfpc_Prometa\MitoSys2\LSM\SCC1gfpc_Noc\DE_W0001\DE_W0001_P0005\DE_2_W0001_P0005_T0001\TR1_W0001_P0002\TR1_2_W0001_P0002_T0001_R1_P1_K1_Ch2-Ch1.zen
5660	1.574960e-02	4.712642e-03	1.511900e-02	20151204_SCC1gfpc_Prometa\MitoSys2\LSM\SCC1gfpc_Noc\DE_W0001\DE_W0001_P0005\DE_2_W0001_P0005_T0001\TR1_W0001_P0002\TR1_2_W0001_P0002_T0001_R1_P1_K1_Ch2-Ch1.zen
5980	1.526161e-02	4.994934e-03	1.450500e-02	20151204_SCC1gfpc_Prometa\MitoSys2\LSM\SCC1gfpc_Noc\DE_W0001\DE_W0001_P0005\DE_2_W0001_P0005_T0001\TR1_W0001_P0002\TR1_2_W0001_P0002_T0001_R1_P1_K1_Ch2-Ch1.zen
6300	1.426232e-02	4.101213e-03	1.393300e-02	20151204_SCC1gfpc_Prometa\MitoSys2\LSM\SCC1gfpc_Noc\DE_W0001\DE_W0001_P0005\DE_2_W0001_P0005_T0001\TR1_W0001_P0002\TR1_2_W0001_P0002_T0001_R1_P1_K1_Ch2-Ch1.zen
6940	1.391090e-02	3.642720e-03	1.289600e-02	20151204_SCC1gfpc_Prometa\MitoSys2\LSM\SCC1gfpc_Noc\DE_W0001\DE_W0001_P0005\DE_2_W0001_P0005_T0001\TR1_W0001_P0002\TR1_2_W0001_P0002_T0001_R1_P1_K1_Ch2-Ch1.zen
7580	1.181853e-02	4.176073e-03	1.198200e-02	20151204_SCC1gfpc_Prometa\MitoSys2\LSM\SCC1gfpc_Noc\DE_W0001\DE_W0001_P0005\DE_2_W0001_P0005_T0001\TR1_W0001_P0002\TR1_2_W0001_P0002_T0001_R1_P1_K1_Ch2-Ch1.zen
8220	1.155099e-02	5.523206e-03	1.117200e-02	20151204_SCC1gfpc_Prometa\MitoSys2\LSM\SCC1gfpc_Noc\DE_W0001\DE_W0001_P0005\DE_2_W0001_P0005_T0001\TR1_W0001_P0002\TR1_2_W0001_P0002_T0001_R1_P1_K1_Ch2-Ch1.zen
8860	1.028475e-02	5.143256e-03	1.044900e-02	20151204_SCC1gfpc_Prometa\MitoSys2\LSM\SCC1gfpc_Noc\DE_W0001\DE_W0001_P0005\DE_2_W0001_P0005_T0001\TR1_W0001_P0002\TR1_2_W0001_P0002_T0001_R1_P1_K1_Ch2-Ch1.zen
9500	9.851060e-03	4.722771e-03	9.802000e-03	20151204_SCC1gfpc_Prometa\MitoSys2\LSM\SCC1gfpc_Noc\DE_W0001\DE_W0001_P0005\DE_2_W0001_P0005_T0001\TR1_W0001_P0002\TR1_2_W0001_P0002_T0001_R1_P1_K1_Ch2-Ch1.zen
10140	9.356076e-03	4.919423e-03	9.219000e-03	20151204_SCC1gfpc_Prometa\MitoSys2\LSM\SCC1gfpc_Noc\DE_W0001\DE_W0001_P0005\DE_2_W0001_P0005_T0001\TR1_W0001_P0002\TR1_2_W0001_P0002_T0001_R1_P1_K1_Ch2-Ch1.zen
10780	8.753749e-03	4.775604e-03	8.691800e-03	20151204_SCC1gfpc_Prometa\MitoSys2\LSM\SCC1gfpc_Noc\DE_W0001\DE_W0001_P0005\DE_2_W0001_P0005_T0001\TR1_W0001_P0002\TR1_2_W0001_P0002_T0001_R1_P1_K1_Ch2-Ch1.zen
11420	8.375585e-03	5.613811e-03	8.213000e-03	20151204_SCC1gfpc_Prometa\MitoSys2\LSM\SCC1gfpc_Noc\DE_W0001\DE_W0001_P0005\DE_2_W0001_P0005_T0001\TR1_W0001_P0002\TR1_2_W0001_P0002_T0001_R1_P1_K1_Ch2-Ch1.zen
12060	7.509002e-03	4.373478e-03	7.776700e-03	20151204_SCC1gfpc_Prometa\MitoSys2\LSM\SCC1gfpc_Noc\DE_W0001\DE_W0001_P0005\DE_2_W0001_P0005_T0001\TR1_W0001_P0002\TR1_2_W0001_P0002_T0001_R1_P1_K1_Ch2-Ch1.zen
12700	7.742909e-03	4.444777e-03	7.377700e-03	20151204_SCC1gfpc_Prometa\MitoSys2\LSM\SCC1gfpc_Noc\DE_W0001\DE_W0001_P0005\DE_2_W0001_P0005_T0001\TR1_W0001_P0002\TR1_2_W0001_P0002_T0001_R1_P1_K1_Ch2-Ch1.zen
13980	6.999483e-03	4.129359e-03	6.674800e-03	20151204_SCC1gfpc_Prometa\MitoSys2\LSM\SCC1gfpc_Noc\DE_W0001\DE_W0001_P0005\DE_2_W0001_P0005_T0001\TR1_W0001_P0002\TR1_2_W0001_P0002_T0001_R1_P1_K1_Ch2-Ch1.zen
15260	6.387302e-03	4.468706e-03	6.076600e-03	20151204_SCC1gfpc_Prometa\MitoSys2\LSM\SCC1gfpc_Noc\DE_W0001\DE_W0001_P0005\DE_2_W0001_P0005_T0001\TR1_W0001_P0002\TR1_2_W0001_P0002_T0001_R1_P1_K1_Ch2-Ch1.zen
16540	6.854693e-03	4.489572e-03	5.562200e-03	20151204_SCC1gfpc_Prometa\MitoSys2\LSM\SCC1gfpc_Noc\DE_W0001\DE_W0001_P0005\DE_2_W0001_P0005_T0001\TR1_W0001_P0002\TR1_2_W0001_P0002_T0001_R1_P1_K1_Ch2-Ch1.zen
17820	5.049403e-03	4.846589e-03	5.116100e-03	20151204_SCC1gfpc_Prometa\MitoSys2\LSM\SCC1gfpc_Noc\DE_W0001\DE_W0001_P0005\DE_2_W0001_P0005_T0001\TR1_W0001_P0002\TR1_2_W0001_P0002_T0001_R1_P1_K1_Ch2-Ch1.zen
19100	4.744049e-03	4.843722e-03	4.726000e-03	20151204_SCC1gfpc_Prometa\MitoSys2\LSM\SCC1gfpc_Noc\DE_W0001\DE_W0001_P0005\DE_2_W0001_P0005_T0001\TR1_W0001_P0002\TR1_2_W0001_P0002_T0001_R1_P1_K1_Ch2-Ch1.zen
20380	3.458202e-03	4.371053e-03	4.382500e-03	20151204_SCC1gfpc_Prometa\MitoSys2\LSM\SCC1gfpc_Noc\DE_W0001\DE_W0001_P0005\DE_2_W0001_P0005_T0001\TR1_W0001_P0002\TR1_2_W0001_P0002_T0001_R1_P1_K1_Ch2-Ch1.zen
21660	4.097273e-03	4.740888e-03	4.078200e-03	20151204_SCC1gfpc_Prometa\MitoSys2\LSM\SCC1gfpc_Noc\DE_W0001\DE_W0001_P0005\DE_2_W0001_P0005_T0001\TR1_W0001_P0002\TR1_2_W0001_P0002_T0001_R1_P1_K1_Ch2-Ch1.zen
22940	3.656793e-03	4.395929e-03	3.806900e-03	20151204_SCC1gfpc_Prometa\MitoSys2\LSM\SCC1gfpc_Noc\DE_W0001\DE_W0001_P0005\DE_2_W0001_P0005_T0001\TR1_W0001_P0002\TR1_2_W0001_P0002_T0001_R1_P1_K1_Ch2-Ch1.zen
24220	3.232168e-03	4.093561e-03	3.564000e-03	20151204_SCC1gfpc_Prometa\MitoSys2\LSM\SCC1gfpc_Noc\DE_W0001\DE_W0001_P0005\DE_2_W0001_P0005_T0001\TR1_W0001_P0002\TR1_2_W0001_P0002_T0001_R1_P1_K1_Ch2-Ch1.zen
25500	2.644755e-03	4.381445e-03	3.345300e-03	20151204_SCC1gfpc_Prometa\MitoSys2\LSM\SCC1gfpc_Noc\DE_W0001\DE_W0001_P0005\DE_2_W0001_P0005_T0001\TR1_W0001_P0002\TR1_2_W0001_P0002_T0001_R1_P1_K1_Ch2-Ch1.zen
28060	1.862832e-03	3.865736e-03	2.968300e-03	20151204_SCC1gfpc_Prometa\MitoSys2\LSM\SCC1gfpc_Noc\DE_W0001\DE_W0001_P0005\DE_2_W0001_P0005_T0001\TR1_W0001_P0002\TR1_2_W0001_P0002_T0001_R1_P1_K1_Ch2-Ch1.zen
30620	2.396152e-03	3.503944e-03	2.655500e-03	20151204_SCC1gfpc_Prometa\MitoSys2\LSM\SCC1gfpc_Noc\DE_W0001\DE_W0001_P0005\DE_2_W0001_P0005_T0001\TR1_W0001_P0002\TR1_2_W0001_P0002_T0001_R1_P1_K1_Ch2-Ch1.zen
33180	2.366918e-03	4.005327e-03	2.392700e-03	20151204_SCC1gfpc_Prometa\MitoSys2\LSM\SCC1gfpc_Noc\DE_W0001\DE_W0001_P0005\DE_2_W0001_P0005_T0001\TR1_W0001_P0002\TR1_2_W0001_P0002_T0001_R1_P1_K1_Ch2-Ch1.zen
35740	8.349207e-04	4.086248e-03	2.169400e-03	20151204_SCC1gfpc_Prometa\MitoSys2\LSM\SCC1gfpc_Noc\DE_W0001\DE_W0001_P0005\DE_2_W0001_P0005_T0001\TR1_W0001_P0002\TR1_2_W0001_P0002_T0001_R1_P1_K1_Ch2-Ch1.zen
38300	1.115518e-03	3.756880e-03	1.977600e-03	20151204_SCC1gfpc_Prometa\MitoSys2\LSM\SCC1gfpc_Noc\DE_W0001\DE_W0001_P0005\DE_2_W0001_P0005_T0001\TR1_W0001_P0002\TR1_2_W0001_P0002_T0001_R1_P1_K1_Ch2-Ch1.zen
40860	1.039584e-03	4.369190e-03	1.811600e-03	20151204_SCC1gfpc_Prometa\MitoSys2\LSM\SCC1gfpc_Noc\DE_W0001\DE_W0001_P0005\DE_2_W0001_P0005_T0001\TR1_W0001_P0002\TR1_2_W0001_P0002_T0001_R1_P1_K1_Ch2-Ch1.zen
43420	1.362874e-03	4.731753e-03	1.666800e-03	20151204_SCC1gfpc_Prometa\MitoSys2\LSM\SCC1gfpc_Noc\DE_W0001\DE_W0001_P0005\DE_2_W0001_P0005_T0001\TR1_W0001_P0002\TR1_2_W0001_P0002_T0001_R1_P1_K1_Ch2-Ch1.zen
45980	8.670665e-04	4.663786e-03	1.539600e-03	20151204_SCC1gfpc_Prometa\MitoSys2\LSM\SCC1gfpc_Noc\DE_W0001\DE_W0001_P0005\DE_2_W0001_P0005_T0001\TR1_W0001_P0002\TR1_2_W0001_P0002_T0001_R1_P1_K1_Ch2-Ch1.zen
48540	4.352208e-04	4.458120e-03	1.427100e-03	20151204_SCC1gfpc_Prometa\MitoSys2\LSM\SCC1gfpc_Noc\DE_W0001\DE_W0001_P0005\DE_2_W0001_P0005_T0001\TR1_W0001_P0002\TR1_2_W0001_P0002_T0001_R1_P1_K1_Ch2-Ch1.zen
51100	3.209302e-04	3.645025e-03	1.327100e-03	20151204_SCC1gfpc_Prometa\MitoSys2\LSM\SCC1gfpc_Noc\DE_W0001\DE_W0001_P0005\DE_2_W0001_P0005_T0001\TR1_W0001_P0002\TR1_2_W0001_P0002_T0001_R1_P1_K1_Ch2-Ch1.zen
56220	-1.106829e-04	3.722833e-03	1.157500e-03	20151204_SCC1gfpc_Prometa\MitoSys2\LSM\SCC1gfpc_Noc\DE_W0001\DE_W0001_P0005\DE_2_W0001_P0005_T0001\TR1_W0001_P0002\TR1_2_W0001_P0002_T0001_R1_P1_K1_Ch2-Ch1.zen
61340	4.062481e-04	3.538744e-03	1.019800e-03	20151204_SCC1gfpc_Prometa\MitoSys2\LSM\SCC1gfpc_Noc\DE_W0001\DE_W0001_P0005\DE_2_W0001_P0005_T0001\TR1_W0001_P0002\TR1_2_W0001_P0002_T0001_R1_P1_K1_Ch2-Ch1.zen
66460	4.312265e-04	3.041590e-03	9.061800e-04	20151204_SCC1gfpc_Prometa\MitoSys2\LSM\SCC1gfpc_Noc\DE_W0001\DE_W0001_P0005\DE_2_W0001_P0005_T0001\TR1_W0001_P0002\TR1_2_W0001_P0002_T0001_R1_P1_K1_Ch2-Ch1.zen
71580	-2.393906e-04	3.036112e-03	8.112600e-04	20151204_SCC1gfpc_Prometa\MitoSys2\LSM\SCC1gfpc_Noc\DE_W0001\DE_W0001_P0005\DE_2_W0001_P0005_T0001\TR1_W0001_P0002\TR1_2_W0001_P0002_T0001_R1_P1_K1_Ch2-Ch1.zen
76700	-1.722002e-04	3.030851e-03	7.310500e-04	20151204_SCC1gfpc_Prometa\MitoSys2\LSM\SCC1gfpc_Noc\DE_W0001\DE_W0001_P0005\DE_2_W0001_P0005_T0001\TR1_W0001_P0002\TR1_2_W0001_P0002_T0001_R1_P1_K1_Ch2-Ch1.zen
81820	-1.235920e-03	2.900554e-03	6.625900e-04	20151204_SCC1gfpc_Prometa\MitoSys2\LSM\SCC1gfpc_Noc\DE_W0001\DE_W0001_P0005\DE_2_W0001_P0005_T0001\TR1_W0001_P0002\TR1_2_W0001_P0002_T0001_R1_P1_K1_Ch2-Ch1.zen
86940	-9.017599e-04	2.394884e-03	6.036600e-04	20151204_SCC1gfpc_Prometa\MitoSys2\LSM\SCC1gfpc_Noc\DE_W0001\DE_W0001_P0005\DE_2_W0001_P0005_T0001\TR1_W0001_P0002\TR1_2_W0001_P0002_T0001_R1_P1_K1_Ch2-Ch1.zen
92060	-1.755356e-04	3.065719e-03	5.525200e-04	20151204_SCC1gfpc_Prometa\MitoSys2\LSM\SCC1gfpc_Noc\DE_W0001\DE_W0001_P0005\DE_2_W0001_P0005_T0001\TR1_W0001_P0002\TR1_2_W0001_P0002_T0001_R1_P1_K1_Ch2-Ch1.zen
97180	3.001800e-04	3.260439e-03	5.078300e-04	20151204_SCC1gfpc_Prometa\MitoSys2\LSM\SCC1gfpc_Noc\DE_W0001\DE_W0001_P0005\DE_2_W0001_P0005_T0001\TR1_W0001_P0002\TR1_2_W0001_P0002_T0001_R1_P1_K1_Ch2-Ch1.zen
102300	4.884227e-04	3.452577e-03	4.685400e-04	20151204_SCC1gfpc_Prometa\MitoSys2\LSM\SCC1gfpc_Noc\DE_W0001\DE_W0001_P0005\DE_2_W0001_P0005_T0001\TR1_W0001_P0002\TR1_2_W0001_P0002_T0001_R1_P1_K1_Ch2-Ch1.zen
112540	1.141836e-03	2.944703e-03	4.028900e-04	20151204_SCC1gfpc_Prometa\MitoSys2\LSM\SCC1gfpc_Noc\DE_W0001\DE_W0001_P0005\DE_2_W0001_P0005_T0001\TR1_W0001_P0002\TR1_2_W0001_P0002_T0001_R1_P1_K1_Ch2-Ch1.zen
122780	3.235476e-04	2.713662e-03	3.505100e-04	20151204_SCC1gfpc_Prometa\MitoSys2\LSM\SCC1gfpc_Noc\DE_W0001\DE_W0001_P0005\DE_2_W0001_P0005_T0001\TR1_W0001_P0002\TR1_2_W0001_P0002_T0001_R1_P1_K1_Ch2-Ch1.zen
133020	-6.196074e-04	3.049415e-03	3.080200e-04	20151204_SCC1gfpc_Prometa\MitoSys2\LSM\SCC1gfpc_Noc\DE_W0001\DE_W0001_P0005\DE_2_W0001_P0005_T0001\TR1_W0001_P0002\TR1_2_W0001_P0002_T0001_R1_P1_K1_Ch2-Ch1.zen
143260	-3.943842e-04	2.815947e-03	2.730200e-04	20151204_SCC1gfpc_Prometa\MitoSys2\LSM\SCC1gfpc_Noc\DE_W0001\DE_W0001_P0005\DE_2_W0001_P0005_T0001\TR1_W0001_P0002\TR1_2_W0001_P0002_T0001_R1_P1_K1_Ch2-Ch1.zen
153500	-1.005360e-03	3.342207e-03	2.438400e-04	20151204_SCC1gfpc_Prometa\MitoSys2\LSM\SCC1gfpc_Noc\DE_W0001\DE_W0001_P0005\DE_2_W0001_P0005_T0001\TR1_W0001_P0002\TR1_2_W0001_P0002_T0001_R1_P1_K1_Ch2-Ch1.zen
163740	-1.379178e-04	2.429587e-03	2.192300e-04	20151204_SCC1gfpc_Prometa\MitoSys2\LSM\SCC1gfpc_Noc\DE_W0001\DE_W0001_P0005\DE_2_W0001_P0005_T0001\TR1_W0001_P0002\TR1_2_W0001_P0002_T0001_R1_P1_K1_Ch2-Ch1.zen
173980	9.309458e-05	2.077821e-03	1.982800e-04	20151204_SCC1gfpc_Prometa\MitoSys2\LSM\SCC1gfpc_Noc\DE_W0001\DE_W0001_P0005\DE_2_W0001_P0005_T0001\TR1_W0001_P0002\TR1_2_W0001_P0002_T0001_R1_P1_K1_Ch2-Ch1.zen
184220	-8.481935e-04	3.207306e-03	1.802800e-04	20151204_SCC1gfpc_Prometa\MitoSys2\LSM\SCC1gfpc_Noc\DE_W0001\DE_W0001_P0005\DE_2_W0001_P0005_T0001\TR1_W0001_P0002\TR1_2_W0001_P0002_T0001_R1_P1_K1_Ch2-Ch1.zen
194460	-9.697068e-04	1.807386e-03	1.646900e-04	20151204_SCC1gfpc_Prometa\MitoSys2\LSM\SCC1gfpc_Noc\DE_W0001\DE_W0001_P0005\DE_2_W0001_P0005_T0001\TR1_W0001_P0002\TR1_2_W0001_P0002_T0001_R1_P1_K1_Ch2-Ch1.zen
204700	-4.625542e-05	2.215876e-03	1.511000e-04	20151204_SCC1gfpc_Prometa\MitoSys2\LSM\SCC1gfpc_Noc\DE_W0001\DE_W0001_P0005\DE_2_W0001_P0005_T0001\TR1_W0001_P0002\TR1_2_W0001_P0002_T0001_R1_P1_K1_Ch2-Ch1.zen
225180	-4.545213e-04	2.785760e-03	1.286600e-04	20151204_SCC1gfpc_Prometa\MitoSys2\LSM\SCC1gfpc_Noc\DE_W0001\DE_W0001_P0005\DE_2_W0001_P0005_T0001\TR1_W0001_P0002\TR1_2_W0001_P0002_T0001_R1_P1_K1_Ch2-Ch1.zen
245660	-1.319073e-04	3.208255e-03	1.109900e-04	20151204_SCC1gfpc_Prometa\MitoSys2\LSM\SCC1gfpc_Noc\DE_W0001\DE_W0001_P0005\DE_2_W0001_P0005_T0001\TR1_W0001_P0002\TR1_2_W0001_P0002_T0001_R1_P1_K1_Ch2-Ch1.zen
266140	-2.114887e-04	2.885136e-03	9.682300e-05	20151204_SCC1gfpc_Prometa\MitoSys2\LSM\SCC1gfpc_Noc\DE_W0001\DE_W0001_P0005\DE_2_W0001_P0005_T0001\TR1_W0001_P0002\TR1_2_W0001_P0002_T0001_R1_P1_K1_Ch2-Ch1.zen
286620	-4.130544e-04	2.716055e-03	8.527800e-05	20151204_SCC1gfpc_Prometa\MitoSys2\LSM\SCC1gfpc_Noc\DE_W0001\DE_W0001_P0005\DE_2_W0001_P0005_T0001\TR1_W0001_P0002\TR1_2_W0001_P0002_T0001_R1_P1_K1_Ch2-Ch1.zen
307100	-2.672778e-04	2.853129e-03	7.573700e-05	20151204_SCC1gfpc_Prometa\MitoSys2\LSM\SCC1gfpc_Noc\DE_W0001\DE_W0001_P0005\DE_2_W0001_P0005_T0001\TR1_W0001_P0002\TR1_2_W0001_P0002_T0001_R1_P1_K1_Ch2-Ch1.zen
327580	-9.843581e-04	2.352630e-03	6.775700e-05	20151204_SCC1gfpc_Prometa\MitoSys2\LSM\SCC1gfpc_Noc\DE_W0001\DE_W0001_P0005\DE_2_W0001_P0005_T0001\TR1_W0001_P0002\TR1_2_W0001_P0002_T0001_R1_P1_K1_Ch2-Ch1.zen
348060	-1.768570e-03	3.558384e-03	6.101000e-05	20151204_SCC1gfpc_Prometa\MitoSys2\LSM\SCC1gfpc_Noc\DE_W0001\DE_W0001_P0005\DE_2_W0001_P0005_T0001\TR1_W0001_P0002\TR1_2_W0001_P0002_T0001_R1_P1_K1_Ch2-Ch1.zen
368540	-3.492771e-04	2.951608e-03	5.525200e-05	20151204_SCC1gfpc_Prometa\MitoSys2\LSM\SCC1gfpc_Noc\DE_W0001\DE_W0001_P0005\DE_2_W0001_P0005_T0001\TR1_W0001_P0002\TR1_2_W0001_P0002_T0001_R1_P1_K1_Ch2-Ch1.zen
389020	-1.623181e-04	2.726261e-03	5.029500e-05	20151204_SCC1gfpc_Prometa\MitoSys2\LSM\SCC1gfpc_Noc\DE_W0001\DE_W0001_P0005\DE_2_W0001_P0005_T0001\TR1_W0001_P0002\TR1_2_W0001_P0002_T0001_R1_P1_K1_Ch2-Ch1.zen
409500	-1.120115e-03	1.840562e-03	4.599700e-05	20151204_SCC1gfpc_Prometa\MitoSys2\LSM\SCC1gfpc_Noc\DE_W0001\DE_W0001_P0005\DE_2_W0001_P0005_T0001\TR1_W0001_P0002\TR1_2_W0001_P0002_T0001_R1_P1_K1_Ch2-Ch1.zen
450460	-7.863168e-04	1.982139e-03	3.894400e-05	20151204_SCC1gfpc_Prometa\MitoSys2\LSM\SCC1gfpc_Noc\DE_W0001\DE_W0001_P0005\DE_2_W0001_P0005_T0001\TR1_W0001_P0002\TR1_2_W0001_P0002_T0001_R1_P1_K1_Ch2-Ch1.zen
491420	-2.860486e-04	2.056930e-03	3.343900e-05	20151204_SCC1gfpc_Prometa\MitoSys2\LSM\SCC1gfpc_Noc\DE_W0001\DE_W0001_P0005\DE_2_W0001_P0005_T0001\TR1_W0001_P0002\TR1_2_W0001_P0002_T0001_R1_P1_K1_Ch2-Ch1.zen
532380	-2.995707e-04	2.472959e-03	2.905500e-05	20151204_SCC1gfpc_Prometa\MitoSys2\LSM\SCC1gfpc_Noc\DE_W0001\DE_W0001_P0005\DE_2_W0001_P0005_T0001\TR1_W0001_P0002\TR1_2_W0001_P0002_T0001_R1_P1_K1_Ch2-Ch1.zen
573340	-1.160546e-03	2.680327e-03	2.550300e-05	20151204_SCC1gfpc_Prometa\MitoSys2\LSM\SCC1gfpc_Noc\DE_W0001\DE_W0001_P0005\DE_2_W0001_P0005_T0001\TR1_W0001_P0002\TR1_2_W0001_P0002_T0001_R1_P1_K1_Ch2-Ch1.zen
614300	-1.931172e-04	2.236176e-03	2.258200e-05	20151204_SCC1gfpc_Prometa\MitoSys2\LSM\SCC1gfpc_Noc\DE_W0001\DE_W0001_P0005\DE_2_W0001_P0005_T0001\TR1_W0001_P0002\TR1_2_W0001_P0002_T0001_R1_P1_K1_Ch2-Ch1.zen
655260	-1.227142e-03	2.220003e-03	2.015100e-05	20151204_SCC1gfpc_Prometa\MitoSys2\LSM\SCC1gfpc_Noc\DE_W0001\DE_W0001_P0005\DE_2_W0001_P0005_T0001\TR1_W0001_P0002\TR1_2_W0001_P0002_T0001_R1_P1_K1_Ch2-Ch1.zen
696220	-8.052282e-04	2.413772e-03	1.810300e-05	20151204_SCC1gfpc_Prometa\MitoSys2\LSM\SCC1gfpc_Noc\DE_W0001\DE_W0001_P0005\DE_2_W0001_P0005_T0001\TR1_W0001_P0002\TR1_2_W0001_P0002_T0001_R1_P1_K1_Ch2-Ch1.zen
737180	1.266765e-03	2.488012e-03	1.636100e-05	20151204_SCC1gfpc_Prometa\MitoSys2\LSM\SCC1gfpc_Noc\DE_W0001\DE_W0001_P0005\DE_2_W0001_P0005_T0001\TR1_W0001_P0002\TR1_2_W0001_P0002_T0001_R1_P1_K1_Ch2-Ch1.zen
778140	-4.288892e-04	2.383824e-03	1.486600e-05	20151204_SCC1gfpc_Prometa\MitoSys2\LSM\SCC1gfpc_Noc\DE_W0001\DE_W0001_P0005\DE_2_W0001_P0005_T0001\TR1_W0001_P0002\TR1_2_W0001_P0002_T0001_R1_P1_K1_Ch2-Ch1.zen
819100	-3.825136e-04	1.034194e-03	1.357400e-05	20151204_SCC1gfpc_Prometa\MitoSys2\LSM\SCC1gfpc_Noc\DE_W0001\DE_W0001_P0005\DE_2_W0001_P0005_T0001\TR1_W0001_P0002\TR1_2_W0001_P0002_T0001_R1_P1_K1_Ch2-Ch1.zen
901020	-3.027773e-04	1.439399e-03	1.146000e-05	20151204_SCC1gfpc_Prometa\MitoSys2\LSM\SCC1gfpc_Noc\DE_W0001\DE_W0001_P0005\DE_2_W0001_P0005_T0001\TR1_W0001_P0002\TR1_2_W0001_P0002_T0001_R1_P1_K1_Ch2-Ch1.zen
982940	-3.833768e-04	1.655532e-03	9.817700e-06	20151204_SCC1gfpc_Prometa\MitoSys2\LSM\SCC1gfpc_Noc\DE_W0001\DE_W0001_P0005\DE_2_W0001_P0005_T0001\TR1_W0001_P0002\TR1_2_W0001_P0002_T0001_R1_P1_K1_Ch2-Ch1.zen
1064860	-6.323509e-04	2.150292e-03	8.513900e-06	20151204_SCC1gfpc_Prometa\MitoSys2\LSM\SCC1gfpc_Noc\DE_W0001\DE_W0001_P0005\DE_2_W0001_P0005_T0001\TR1_W0001_P0002\TR1_2_W0001_P0002_T0001_R1_P1_K1_Ch2-Ch1.zen
1146780	1.552013e-04	1.893318e-03	7.460700e-06	20151204_SCC1gfpc_Prometa\MitoSys2\LSM\SCC1gfpc_Noc\DE_W0001\DE_W0001_P0005\DE_2_W0001_P0005_T0001\TR1_W0001_P0002\TR1_2_W0001_P0002_T0001_R1_P1_K1_Ch2-Ch1.zen
1228700	4.698615e-05	1.532506e-03	6.597000e-06	20151204_SCC1gfpc_Prometa\MitoSys2\LSM\SCC1gfpc_Noc\DE_W0001\DE_W0001_P0005\DE_2_W0001_P0005_T0001\TR1_W0001_P0002\TR1_2_W0001_P0002_T0001_R1_P1_K1_Ch2-Ch1.zen
1310620	-5.953873e-04	2.085163e-03	5.879400e-06	20151204_SCC1gfpc_Prometa\MitoSys2\LSM\SCC1gfpc_Noc\DE_W0001\DE_W0001_P0005\DE_2_W0001_P0005_T0001\TR1_W0001_P0002\TR1_2_W0001_P0002_T0001_R1_P1_K1_Ch2-Ch1.zen
1392540	-1.384612e-04	1.905559e-03	5.276100e-06	20151204_SCC1gfpc_Prometa\MitoSys2\LSM\SCC1gfpc_Noc\DE_W0001\DE_W0001_P0005\DE_2_W0001_P0005_T0001\TR1_W0001_P0002\TR1_2_W0001_P0002_T0001_R1_P1_K1_Ch2-Ch1.zen
1474460	3.675281e-04	1.742733e-03	4.763900e-06	20151204_SCC1gfpc_Prometa\MitoSys2\LSM\SCC1gfpc_Noc\DE_W0001\DE_W0001_P0005\DE_2_W0001_P0005_T0001\TR1_W0001_P0002\TR1_2_W0001_P0002_T0001_R1_P1_K1_Ch2-Ch1.zen
1556380	3.148429e-04	1.775395e-03	4.325100e-06	20151204_SCC1gfpc_Prometa\MitoSys2\LSM\SCC1gfpc_Noc\DE_W0001\DE_W0001_P0005\DE_2_W0001_P0005_T0001\TR1_W0001_P0002\TR1_2_W0001_P0002_T0001_R1_P1_K1_Ch2-Ch1.zen
10	6.597879e-02	2.153166e-02	6.053500e-02	20151204_SCC1gfpc_Prometa\MitoSys2\LSM\SCC1gfpc_Noc\DE_W0001\DE_W0001_P0005\DE_2_W0001_P0005_T0001\TR1_W0001_P0002\TR1_2_W0001_P0002_T0001_R1_P2_K1_Ch2-Ch1.zen
20	5.271996e-02	2.037829e-02	5.963300e-02	20151204_SCC1gfpc_Prometa\MitoSys2\LSM\SCC1gfpc_Noc\DE_W0001\DE_W0001_P0005\DE_2_W0001_P0005_T0001\TR1_W0001_P0002\TR1_2_W0001_P0002_T0001_R1_P2_K1_Ch2-Ch1.zen
30	6.263948e-02	2.134905e-02	5.879300e-02	20151204_SCC1gfpc_Prometa\MitoSys2\LSM\SCC1gfpc_Noc\DE_W0001\DE_W0001_P0005\DE_2_W0001_P0005_T0001\TR1_W0001_P0002\TR1_2_W0001_P0002_T0001_R1_P2_K1_Ch2-Ch1.zen
40	5.419528e-02	1.490765e-02	5.801300e-02	20151204_SCC1gfpc_Prometa\MitoSys2\LSM\SCC1gfpc_Noc\DE_W0001\DE_W0001_P0005\DE_2_W0001_P0005_T0001\TR1_W0001_P0002\TR1_2_W0001_P0002_T0001_R1_P2_K1_Ch2-Ch1.zen
50	6.254747e-02	1.635146e-02	5.728900e-02	20151204_SCC1gfpc_Prometa\MitoSys2\LSM\SCC1gfpc_Noc\DE_W0001\DE_W0001_P0005\DE_2_W0001_P0005_T0001\TR1_W0001_P0002\TR1_2_W0001_P0002_T0001_R1_P2_K1_Ch2-Ch1.zen
60	5.565169e-02	1.994024e-02	5.661600e-02	20151204_SCC1gfpc_Prometa\MitoSys2\LSM\SCC1gfpc_Noc\DE_W0001\DE_W0001_P0005\DE_2_W0001_P0005_T0001\TR1_W0001_P0002\TR1_2_W0001_P0002_T0001_R1_P2_K1_Ch2-Ch1.zen
70	5.582283e-02	2.112526e-02	5.598900e-02	20151204_SCC1gfpc_Prometa\MitoSys2\LSM\SCC1gfpc_Noc\DE_W0001\DE_W0001_P0005\DE_2_W0001_P0005_T0001\TR1_W0001_P0002\TR1_2_W0001_P0002_T0001_R1_P2_K1_Ch2-Ch1.zen
80	5.433729e-02	1.751564e-02	5.540400e-02	20151204_SCC1gfpc_Prometa\MitoSys2\LSM\SCC1gfpc_Noc\DE_W0001\DE_W0001_P0005\DE_2_W0001_P0005_T0001\TR1_W0001_P0002\TR1_2_W0001_P0002_T0001_R1_P2_K1_Ch2-Ch1.zen
90	5.057253e-02	1.690812e-02	5.485800e-02	20151204_SCC1gfpc_Prometa\MitoSys2\LSM\SCC1gfpc_Noc\DE_W0001\DE_W0001_P0005\DE_2_W0001_P0005_T0001\TR1_W0001_P0002\TR1_2_W0001_P0002_T0001_R1_P2_K1_Ch2-Ch1.zen
100	5.180972e-02	1.109747e-02	5.434700e-02	20151204_SCC1gfpc_Prometa\MitoSys2\LSM\SCC1gfpc_Noc\DE_W0001\DE_W0001_P0005\DE_2_W0001_P0005_T0001\TR1_W0001_P0002\TR1_2_W0001_P0002_T0001_R1_P2_K1_Ch2-Ch1.zen
120	5.334936e-02	1.322567e-02	5.341700e-02	20151204_SCC1gfpc_Prometa\MitoSys2\LSM\SCC1gfpc_Noc\DE_W0001\DE_W0001_P0005\DE_2_W0001_P0005_T0001\TR1_W0001_P0002\TR1_2_W0001_P0002_T0001_R1_P2_K1_Ch2-Ch1.zen
140	5.171159e-02	1.328578e-02	5.259100e-02	20151204_SCC1gfpc_Prometa\MitoSys2\LSM\SCC1gfpc_Noc\DE_W0001\DE_W0001_P0005\DE_2_W0001_P0005_T0001\TR1_W0001_P0002\TR1_2_W0001_P0002_T0001_R1_P2_K1_Ch2-Ch1.zen
160	5.236732e-02	1.523826e-02	5.185200e-02	20151204_SCC1gfpc_Prometa\MitoSys2\LSM\SCC1gfpc_Noc\DE_W0001\DE_W0001_P0005\DE_2_W0001_P0005_T0001\TR1_W0001_P0002\TR1_2_W0001_P0002_T0001_R1_P2_K1_Ch2-Ch1.zen
180	5.943888e-02	1.573802e-02	5.118300e-02	20151204_SCC1gfpc_Prometa\MitoSys2\LSM\SCC1gfpc_Noc\DE_W0001\DE_W0001_P0005\DE_2_W0001_P0005_T0001\TR1_W0001_P0002\TR1_2_W0001_P0002_T0001_R1_P2_K1_Ch2-Ch1.zen
200	5.224236e-02	1.041978e-02	5.057200e-02	20151204_SCC1gfpc_Prometa\MitoSys2\LSM\SCC1gfpc_Noc\DE_W0001\DE_W0001_P0005\DE_2_W0001_P0005_T0001\TR1_W0001_P0002\TR1_2_W0001_P0002_T0001_R1_P2_K1_Ch2-Ch1.zen
220	4.243991e-02	1.073919e-02	5.000900e-02	20151204_SCC1gfpc_Prometa\MitoSys2\LSM\SCC1gfpc_Noc\DE_W0001\DE_W0001_P0005\DE_2_W0001_P0005_T0001\TR1_W0001_P0002\TR1_2_W0001_P0002_T0001_R1_P2_K1_Ch2-Ch1.zen
240	4.967416e-02	1.229638e-02	4.948600e-02	20151204_SCC1gfpc_Prometa\MitoSys2\LSM\SCC1gfpc_Noc\DE_W0001\DE_W0001_P0005\DE_2_W0001_P0005_T0001\TR1_W0001_P0002\TR1_2_W0001_P0002_T0001_R1_P2_K1_Ch2-Ch1.zen
260	4.893154e-02	1.620641e-02	4.899600e-02	20151204_SCC1gfpc_Prometa\MitoSys2\LSM\SCC1gfpc_Noc\DE_W0001\DE_W0001_P0005\DE_2_W0001_P0005_T0001\TR1_W0001_P0002\TR1_2_W0001_P0002_T0001_R1_P2_K1_Ch2-Ch1.zen
280	5.168172e-02	1.246934e-02	4.853400e-02	20151204_SCC1gfpc_Prometa\MitoSys2\LSM\SCC1gfpc_Noc\DE_W0001\DE_W0001_P0005\DE_2_W0001_P0005_T0001\TR1_W0001_P0002\TR1_2_W0001_P0002_T0001_R1_P2_K1_Ch2-Ch1.zen
300	5.028104e-02	8.412913e-03	4.809400e-02	20151204_SCC1gfpc_Prometa\MitoSys2\LSM\SCC1gfpc_Noc\DE_W0001\DE_W0001_P0005\DE_2_W0001_P0005_T0001\TR1_W0001_P0002\TR1_2_W0001_P0002_T0001_R1_P2_K1_Ch2-Ch1.zen
340	4.672490e-02	9.795396e-03	4.727000e-02	20151204_SCC1gfpc_Prometa\MitoSys2\LSM\SCC1gfpc_Noc\DE_W0001\DE_W0001_P0005\DE_2_W0001_P0005_T0001\TR1_W0001_P0002\TR1_2_W0001_P0002_T0001_R1_P2_K1_Ch2-Ch1.zen
380	4.548569e-02	9.941061e-03	4.650200e-02	20151204_SCC1gfpc_Prometa\MitoSys2\LSM\SCC1gfpc_Noc\DE_W0001\DE_W0001_P0005\DE_2_W0001_P0005_T0001\TR1_W0001_P0002\TR1_2_W0001_P0002_T0001_R1_P2_K1_Ch2-Ch1.zen
420	4.702899e-02	1.210875e-02	4.577700e-02	20151204_SCC1gfpc_Prometa\MitoSys2\LSM\SCC1gfpc_Noc\DE_W0001\DE_W0001_P0005\DE_2_W0001_P0005_T0001\TR1_W0001_P0002\TR1_2_W0001_P0002_T0001_R1_P2_K1_Ch2-Ch1.zen
460	4.447562e-02	9.185208e-03	4.508500e-02	20151204_SCC1gfpc_Prometa\MitoSys2\LSM\SCC1gfpc_Noc\DE_W0001\DE_W0001_P0005\DE_2_W0001_P0005_T0001\TR1_W0001_P0002\TR1_2_W0001_P0002_T0001_R1_P2_K1_Ch2-Ch1.zen
500	4.417509e-02	9.193085e-03	4.441900e-02	20151204_SCC1gfpc_Prometa\MitoSys2\LSM\SCC1gfpc_Noc\DE_W0001\DE_W0001_P0005\DE_2_W0001_P0005_T0001\TR1_W0001_P0002\TR1_2_W0001_P0002_T0001_R1_P2_K1_Ch2-Ch1.zen
540	4.238593e-02	6.352813e-03	4.377700e-02	20151204_SCC1gfpc_Prometa\MitoSys2\LSM\SCC1gfpc_Noc\DE_W0001\DE_W0001_P0005\DE_2_W0001_P0005_T0001\TR1_W0001_P0002\TR1_2_W0001_P0002_T0001_R1_P2_K1_Ch2-Ch1.zen
580	4.449377e-02	1.183820e-02	4.315400e-02	20151204_SCC1gfpc_Prometa\MitoSys2\LSM\SCC1gfpc_Noc\DE_W0001\DE_W0001_P0005\DE_2_W0001_P0005_T0001\TR1_W0001_P0002\TR1_2_W0001_P0002_T0001_R1_P2_K1_Ch2-Ch1.zen
620	4.289191e-02	8.923368e-03	4.255000e-02	20151204_SCC1gfpc_Prometa\MitoSys2\LSM\SCC1gfpc_Noc\DE_W0001\DE_W0001_P0005\DE_2_W0001_P0005_T0001\TR1_W0001_P0002\TR1_2_W0001_P0002_T0001_R1_P2_K1_Ch2-Ch1.zen
660	4.241887e-02	9.516865e-03	4.196200e-02	20151204_SCC1gfpc_Prometa\MitoSys2\LSM\SCC1gfpc_Noc\DE_W0001\DE_W0001_P0005\DE_2_W0001_P0005_T0001\TR1_W0001_P0002\TR1_2_W0001_P0002_T0001_R1_P2_K1_Ch2-Ch1.zen
700	4.095768e-02	7.670319e-03	4.139000e-02	20151204_SCC1gfpc_Prometa\MitoSys2\LSM\SCC1gfpc_Noc\DE_W0001\DE_W0001_P0005\DE_2_W0001_P0005_T0001\TR1_W0001_P0002\TR1_2_W0001_P0002_T0001_R1_P2_K1_Ch2-Ch1.zen
780	4.022192e-02	7.926735e-03	4.028900e-02	20151204_SCC1gfpc_Prometa\MitoSys2\LSM\SCC1gfpc_Noc\DE_W0001\DE_W0001_P0005\DE_2_W0001_P0005_T0001\TR1_W0001_P0002\TR1_2_W0001_P0002_T0001_R1_P2_K1_Ch2-Ch1.zen
860	3.789790e-02	9.613154e-03	3.924400e-02	20151204_SCC1gfpc_Prometa\MitoSys2\LSM\SCC1gfpc_Noc\DE_W0001\DE_W0001_P0005\DE_2_W0001_P0005_T0001\TR1_W0001_P0002\TR1_2_W0001_P0002_T0001_R1_P2_K1_Ch2-Ch1.zen
940	4.132474e-02	8.577535e-03	3.825000e-02	20151204_SCC1gfpc_Prometa\MitoSys2\LSM\SCC1gfpc_Noc\DE_W0001\DE_W0001_P0005\DE_2_W0001_P0005_T0001\TR1_W0001_P0002\TR1_2_W0001_P0002_T0001_R1_P2_K1_Ch2-Ch1.zen
1020	3.660602e-02	6.664770e-03	3.730500e-02	20151204_SCC1gfpc_Prometa\MitoSys2\LSM\SCC1gfpc_Noc\DE_W0001\DE_W0001_P0005\DE_2_W0001_P0005_T0001\TR1_W0001_P0002\TR1_2_W0001_P0002_T0001_R1_P2_K1_Ch2-Ch1.zen
1100	3.787000e-02	7.523848e-03	3.640600e-02	20151204_SCC1gfpc_Prometa\MitoSys2\LSM\SCC1gfpc_Noc\DE_W0001\DE_W0001_P0005\DE_2_W0001_P0005_T0001\TR1_W0001_P0002\TR1_2_W0001_P0002_T0001_R1_P2_K1_Ch2-Ch1.zen
1180	3.587114e-02	7.078786e-03	3.555000e-02	20151204_SCC1gfpc_Prometa\MitoSys2\LSM\SCC1gfpc_Noc\DE_W0001\DE_W0001_P0005\DE_2_W0001_P0005_T0001\TR1_W0001_P0002\TR1_2_W0001_P0002_T0001_R1_P2_K1_Ch2-Ch1.zen
1260	3.205922e-02	8.450587e-03	3.473500e-02	20151204_SCC1gfpc_Prometa\MitoSys2\LSM\SCC1gfpc_Noc\DE_W0001\DE_W0001_P0005\DE_2_W0001_P0005_T0001\TR1_W0001_P0002\TR1_2_W0001_P0002_T0001_R1_P2_K1_Ch2-Ch1.zen
1340	3.208093e-02	8.869056e-03	3.395700e-02	20151204_SCC1gfpc_Prometa\MitoSys2\LSM\SCC1gfpc_Noc\DE_W0001\DE_W0001_P0005\DE_2_W0001_P0005_T0001\TR1_W0001_P0002\TR1_2_W0001_P0002_T0001_R1_P2_K1_Ch2-Ch1.zen
1420	3.135465e-02	8.065143e-03	3.321500e-02	20151204_SCC1gfpc_Prometa\MitoSys2\LSM\SCC1gfpc_Noc\DE_W0001\DE_W0001_P0005\DE_2_W0001_P0005_T0001\TR1_W0001_P0002\TR1_2_W0001_P0002_T0001_R1_P2_K1_Ch2-Ch1.zen
1500	3.322866e-02	7.594801e-03	3.250700e-02	20151204_SCC1gfpc_Prometa\MitoSys2\LSM\SCC1gfpc_Noc\DE_W0001\DE_W0001_P0005\DE_2_W0001_P0005_T0001\TR1_W0001_P0002\TR1_2_W0001_P0002_T0001_R1_P2_K1_Ch2-Ch1.zen
1660	3.095189e-02	6.494067e-03	3.118400e-02	20151204_SCC1gfpc_Prometa\MitoSys2\LSM\SCC1gfpc_Noc\DE_W0001\DE_W0001_P0005\DE_2_W0001_P0005_T0001\TR1_W0001_P0002\TR1_2_W0001_P0002_T0001_R1_P2_K1_Ch2-Ch1.zen
1820	2.982921e-02	7.461901e-03	2.997200e-02	20151204_SCC1gfpc_Prometa\MitoSys2\LSM\SCC1gfpc_Noc\DE_W0001\DE_W0001_P0005\DE_2_W0001_P0005_T0001\TR1_W0001_P0002\TR1_2_W0001_P0002_T0001_R1_P2_K1_Ch2-Ch1.zen
1980	2.869374e-02	7.072872e-03	2.885900e-02	20151204_SCC1gfpc_Prometa\MitoSys2\LSM\SCC1gfpc_Noc\DE_W0001\DE_W0001_P0005\DE_2_W0001_P0005_T0001\TR1_W0001_P0002\TR1_2_W0001_P0002_T0001_R1_P2_K1_Ch2-Ch1.zen
2140	2.731523e-02	6.333064e-03	2.783400e-02	20151204_SCC1gfpc_Prometa\MitoSys2\LSM\SCC1gfpc_Noc\DE_W0001\DE_W0001_P0005\DE_2_W0001_P0005_T0001\TR1_W0001_P0002\TR1_2_W0001_P0002_T0001_R1_P2_K1_Ch2-Ch1.zen
2300	2.789529e-02	6.156409e-03	2.688600e-02	20151204_SCC1gfpc_Prometa\MitoSys2\LSM\SCC1gfpc_Noc\DE_W0001\DE_W0001_P0005\DE_2_W0001_P0005_T0001\TR1_W0001_P0002\TR1_2_W0001_P0002_T0001_R1_P2_K1_Ch2-Ch1.zen
2460	2.519376e-02	6.288312e-03	2.600800e-02	20151204_SCC1gfpc_Prometa\MitoSys2\LSM\SCC1gfpc_Noc\DE_W0001\DE_W0001_P0005\DE_2_W0001_P0005_T0001\TR1_W0001_P0002\TR1_2_W0001_P0002_T0001_R1_P2_K1_Ch2-Ch1.zen
2620	2.661563e-02	5.958246e-03	2.519100e-02	20151204_SCC1gfpc_Prometa\MitoSys2\LSM\SCC1gfpc_Noc\DE_W0001\DE_W0001_P0005\DE_2_W0001_P0005_T0001\TR1_W0001_P0002\TR1_2_W0001_P0002_T0001_R1_P2_K1_Ch2-Ch1.zen
2780	2.380984e-02	6.117474e-03	2.443000e-02	20151204_SCC1gfpc_Prometa\MitoSys2\LSM\SCC1gfpc_Noc\DE_W0001\DE_W0001_P0005\DE_2_W0001_P0005_T0001\TR1_W0001_P0002\TR1_2_W0001_P0002_T0001_R1_P2_K1_Ch2-Ch1.zen
2940	2.402681e-02	5.512185e-03	2.371800e-02	20151204_SCC1gfpc_Prometa\MitoSys2\LSM\SCC1gfpc_Noc\DE_W0001\DE_W0001_P0005\DE_2_W0001_P0005_T0001\TR1_W0001_P0002\TR1_2_W0001_P0002_T0001_R1_P2_K1_Ch2-Ch1.zen
3100	2.410530e-02	5.085030e-03	2.305200e-02	20151204_SCC1gfpc_Prometa\MitoSys2\LSM\SCC1gfpc_Noc\DE_W0001\DE_W0001_P0005\DE_2_W0001_P0005_T0001\TR1_W0001_P0002\TR1_2_W0001_P0002_T0001_R1_P2_K1_Ch2-Ch1.zen
3420	2.210359e-02	5.826274e-03	2.183600e-02	20151204_SCC1gfpc_Prometa\MitoSys2\LSM\SCC1gfpc_Noc\DE_W0001\DE_W0001_P0005\DE_2_W0001_P0005_T0001\TR1_W0001_P0002\TR1_2_W0001_P0002_T0001_R1_P2_K1_Ch2-Ch1.zen
3740	2.113792e-02	5.319062e-03	2.075500e-02	20151204_SCC1gfpc_Prometa\MitoSys2\LSM\SCC1gfpc_Noc\DE_W0001\DE_W0001_P0005\DE_2_W0001_P0005_T0001\TR1_W0001_P0002\TR1_2_W0001_P0002_T0001_R1_P2_K1_Ch2-Ch1.zen
4060	2.091303e-02	5.411173e-03	1.978600e-02	20151204_SCC1gfpc_Prometa\MitoSys2\LSM\SCC1gfpc_Noc\DE_W0001\DE_W0001_P0005\DE_2_W0001_P0005_T0001\TR1_W0001_P0002\TR1_2_W0001_P0002_T0001_R1_P2_K1_Ch2-Ch1.zen
4380	1.958524e-02	5.382481e-03	1.891100e-02	20151204_SCC1gfpc_Prometa\MitoSys2\LSM\SCC1gfpc_Noc\DE_W0001\DE_W0001_P0005\DE_2_W0001_P0005_T0001\TR1_W0001_P0002\TR1_2_W0001_P0002_T0001_R1_P2_K1_Ch2-Ch1.zen
4700	1.937900e-02	4.917621e-03	1.811500e-02	20151204_SCC1gfpc_Prometa\MitoSys2\LSM\SCC1gfpc_Noc\DE_W0001\DE_W0001_P0005\DE_2_W0001_P0005_T0001\TR1_W0001_P0002\TR1_2_W0001_P0002_T0001_R1_P2_K1_Ch2-Ch1.zen
5020	1.678187e-02	4.240491e-03	1.738800e-02	20151204_SCC1gfpc_Prometa\MitoSys2\LSM\SCC1gfpc_Noc\DE_W0001\DE_W0001_P0005\DE_2_W0001_P0005_T0001\TR1_W0001_P0002\TR1_2_W0001_P0002_T0001_R1_P2_K1_Ch2-Ch1.zen
5340	1.804810e-02	5.252853e-03	1.671900e-02	20151204_SCC1gfpc_Prometa\MitoSys2\LSM\SCC1gfpc_Noc\DE_W0001\DE_W0001_P0005\DE_2_W0001_P0005_T0001\TR1_W0001_P0002\TR1_2_W0001_P0002_T0001_R1_P2_K1_Ch2-Ch1.zen
5660	1.566507e-02	4.010771e-03	1.610200e-02	20151204_SCC1gfpc_Prometa\MitoSys2\LSM\SCC1gfpc_Noc\DE_W0001\DE_W0001_P0005\DE_2_W0001_P0005_T0001\TR1_W0001_P0002\TR1_2_W0001_P0002_T0001_R1_P2_K1_Ch2-Ch1.zen
5980	1.394999e-02	4.215270e-03	1.552900e-02	20151204_SCC1gfpc_Prometa\MitoSys2\LSM\SCC1gfpc_Noc\DE_W0001\DE_W0001_P0005\DE_2_W0001_P0005_T0001\TR1_W0001_P0002\TR1_2_W0001_P0002_T0001_R1_P2_K1_Ch2-Ch1.zen
6300	1.474797e-02	4.325028e-03	1.499600e-02	20151204_SCC1gfpc_Prometa\MitoSys2\LSM\SCC1gfpc_Noc\DE_W0001\DE_W0001_P0005\DE_2_W0001_P0005_T0001\TR1_W0001_P0002\TR1_2_W0001_P0002_T0001_R1_P2_K1_Ch2-Ch1.zen
6940	1.437053e-02	3.688342e-03	1.403200e-02	20151204_SCC1gfpc_Prometa\MitoSys2\LSM\SCC1gfpc_Noc\DE_W0001\DE_W0001_P0005\DE_2_W0001_P0005_T0001\TR1_W0001_P0002\TR1_2_W0001_P0002_T0001_R1_P2_K1_Ch2-Ch1.zen
7580	1.373784e-02	3.384148e-03	1.318000e-02	20151204_SCC1gfpc_Prometa\MitoSys2\LSM\SCC1gfpc_Noc\DE_W0001\DE_W0001_P0005\DE_2_W0001_P0005_T0001\TR1_W0001_P0002\TR1_2_W0001_P0002_T0001_R1_P2_K1_Ch2-Ch1.zen
8220	1.233500e-02	4.091849e-03	1.241900e-02	20151204_SCC1gfpc_Prometa\MitoSys2\LSM\SCC1gfpc_Noc\DE_W0001\DE_W0001_P0005\DE_2_W0001_P0005_T0001\TR1_W0001_P0002\TR1_2_W0001_P0002_T0001_R1_P2_K1_Ch2-Ch1.zen
8860	1.166977e-02	3.596615e-03	1.173500e-02	20151204_SCC1gfpc_Prometa\MitoSys2\LSM\SCC1gfpc_Noc\DE_W0001\DE_W0001_P0005\DE_2_W0001_P0005_T0001\TR1_W0001_P0002\TR1_2_W0001_P0002_T0001_R1_P2_K1_Ch2-Ch1.zen
9500	1.040301e-02	4.283964e-03	1.111500e-02	20151204_SCC1gfpc_Prometa\MitoSys2\LSM\SCC1gfpc_Noc\DE_W0001\DE_W0001_P0005\DE_2_W0001_P0005_T0001\TR1_W0001_P0002\TR1_2_W0001_P0002_T0001_R1_P2_K1_Ch2-Ch1.zen
10140	1.016295e-02	4.094804e-03	1.055000e-02	20151204_SCC1gfpc_Prometa\MitoSys2\LSM\SCC1gfpc_Noc\DE_W0001\DE_W0001_P0005\DE_2_W0001_P0005_T0001\TR1_W0001_P0002\TR1_2_W0001_P0002_T0001_R1_P2_K1_Ch2-Ch1.zen
10780	9.795313e-03	3.794769e-03	1.003200e-02	20151204_SCC1gfpc_Prometa\MitoSys2\LSM\SCC1gfpc_Noc\DE_W0001\DE_W0001_P0005\DE_2_W0001_P0005_T0001\TR1_W0001_P0002\TR1_2_W0001_P0002_T0001_R1_P2_K1_Ch2-Ch1.zen
11420	8.940649e-03	3.819111e-03	9.555900e-03	20151204_SCC1gfpc_Prometa\MitoSys2\LSM\SCC1gfpc_Noc\DE_W0001\DE_W0001_P0005\DE_2_W0001_P0005_T0001\TR1_W0001_P0002\TR1_2_W0001_P0002_T0001_R1_P2_K1_Ch2-Ch1.zen
12060	7.485267e-03	4.660009e-03	9.115700e-03	20151204_SCC1gfpc_Prometa\MitoSys2\LSM\SCC1gfpc_Noc\DE_W0001\DE_W0001_P0005\DE_2_W0001_P0005_T0001\TR1_W0001_P0002\TR1_2_W0001_P0002_T0001_R1_P2_K1_Ch2-Ch1.zen
12700	7.781259e-03	3.627749e-03	8.707700e-03	20151204_SCC1gfpc_Prometa\MitoSys2\LSM\SCC1gfpc_Noc\DE_W0001\DE_W0001_P0005\DE_2_W0001_P0005_T0001\TR1_W0001_P0002\TR1_2_W0001_P0002_T0001_R1_P2_K1_Ch2-Ch1.zen
13980	7.676928e-03	3.442435e-03	7.975100e-03	20151204_SCC1gfpc_Prometa\MitoSys2\LSM\SCC1gfpc_Noc\DE_W0001\DE_W0001_P0005\DE_2_W0001_P0005_T0001\TR1_W0001_P0002\TR1_2_W0001_P0002_T0001_R1_P2_K1_Ch2-Ch1.zen
15260	8.250467e-03	3.376807e-03	7.336000e-03	20151204_SCC1gfpc_Prometa\MitoSys2\LSM\SCC1gfpc_Noc\DE_W0001\DE_W0001_P0005\DE_2_W0001_P0005_T0001\TR1_W0001_P0002\TR1_2_W0001_P0002_T0001_R1_P2_K1_Ch2-Ch1.zen
16540	6.704957e-03	4.709739e-03	6.773800e-03	20151204_SCC1gfpc_Prometa\MitoSys2\LSM\SCC1gfpc_Noc\DE_W0001\DE_W0001_P0005\DE_2_W0001_P0005_T0001\TR1_W0001_P0002\TR1_2_W0001_P0002_T0001_R1_P2_K1_Ch2-Ch1.zen
17820	6.947581e-03	4.534770e-03	6.276100e-03	20151204_SCC1gfpc_Prometa\MitoSys2\LSM\SCC1gfpc_Noc\DE_W0001\DE_W0001_P0005\DE_2_W0001_P0005_T0001\TR1_W0001_P0002\TR1_2_W0001_P0002_T0001_R1_P2_K1_Ch2-Ch1.zen
19100	6.640722e-03	3.841240e-03	5.832700e-03	20151204_SCC1gfpc_Prometa\MitoSys2\LSM\SCC1gfpc_Noc\DE_W0001\DE_W0001_P0005\DE_2_W0001_P0005_T0001\TR1_W0001_P0002\TR1_2_W0001_P0002_T0001_R1_P2_K1_Ch2-Ch1.zen
20380	5.546523e-03	4.538058e-03	5.435900e-03	20151204_SCC1gfpc_Prometa\MitoSys2\LSM\SCC1gfpc_Noc\DE_W0001\DE_W0001_P0005\DE_2_W0001_P0005_T0001\TR1_W0001_P0002\TR1_2_W0001_P0002_T0001_R1_P2_K1_Ch2-Ch1.zen
21660	4.863375e-03	4.751263e-03	5.079100e-03	20151204_SCC1gfpc_Prometa\MitoSys2\LSM\SCC1gfpc_Noc\DE_W0001\DE_W0001_P0005\DE_2_W0001_P0005_T0001\TR1_W0001_P0002\TR1_2_W0001_P0002_T0001_R1_P2_K1_Ch2-Ch1.zen
22940	4.657995e-03	4.098880e-03	4.757000e-03	20151204_SCC1gfpc_Prometa\MitoSys2\LSM\SCC1gfpc_Noc\DE_W0001\DE_W0001_P0005\DE_2_W0001_P0005_T0001\TR1_W0001_P0002\TR1_2_W0001_P0002_T0001_R1_P2_K1_Ch2-Ch1.zen
24220	4.498250e-03	4.431500e-03	4.465000e-03	20151204_SCC1gfpc_Prometa\MitoSys2\LSM\SCC1gfpc_Noc\DE_W0001\DE_W0001_P0005\DE_2_W0001_P0005_T0001\TR1_W0001_P0002\TR1_2_W0001_P0002_T0001_R1_P2_K1_Ch2-Ch1.zen
25500	4.514596e-03	3.806968e-03	4.199600e-03	20151204_SCC1gfpc_Prometa\MitoSys2\LSM\SCC1gfpc_Noc\DE_W0001\DE_W0001_P0005\DE_2_W0001_P0005_T0001\TR1_W0001_P0002\TR1_2_W0001_P0002_T0001_R1_P2_K1_Ch2-Ch1.zen
28060	3.717053e-03	3.287479e-03	3.736100e-03	20151204_SCC1gfpc_Prometa\MitoSys2\LSM\SCC1gfpc_Noc\DE_W0001\DE_W0001_P0005\DE_2_W0001_P0005_T0001\TR1_W0001_P0002\TR1_2_W0001_P0002_T0001_R1_P2_K1_Ch2-Ch1.zen
30620	3.476722e-03	3.862420e-03	3.346100e-03	20151204_SCC1gfpc_Prometa\MitoSys2\LSM\SCC1gfpc_Noc\DE_W0001\DE_W0001_P0005\DE_2_W0001_P0005_T0001\TR1_W0001_P0002\TR1_2_W0001_P0002_T0001_R1_P2_K1_Ch2-Ch1.zen
33180	3.208650e-03	4.073532e-03	3.014800e-03	20151204_SCC1gfpc_Prometa\MitoSys2\LSM\SCC1gfpc_Noc\DE_W0001\DE_W0001_P0005\DE_2_W0001_P0005_T0001\TR1_W0001_P0002\TR1_2_W0001_P0002_T0001_R1_P2_K1_Ch2-Ch1.zen
35740	3.248764e-03	4.151152e-03	2.730900e-03	20151204_SCC1gfpc_Prometa\MitoSys2\LSM\SCC1gfpc_Noc\DE_W0001\DE_W0001_P0005\DE_2_W0001_P0005_T0001\TR1_W0001_P0002\TR1_2_W0001_P0002_T0001_R1_P2_K1_Ch2-Ch1.zen
38300	3.388891e-03	4.875318e-03	2.485600e-03	20151204_SCC1gfpc_Prometa\MitoSys2\LSM\SCC1gfpc_Noc\DE_W0001\DE_W0001_P0005\DE_2_W0001_P0005_T0001\TR1_W0001_P0002\TR1_2_W0001_P0002_T0001_R1_P2_K1_Ch2-Ch1.zen
40860	2.359259e-03	5.282266e-03	2.272200e-03	20151204_SCC1gfpc_Prometa\MitoSys2\LSM\SCC1gfpc_Noc\DE_W0001\DE_W0001_P0005\DE_2_W0001_P0005_T0001\TR1_W0001_P0002\TR1_2_W0001_P0002_T0001_R1_P2_K1_Ch2-Ch1.zen
43420	3.249838e-03	4.668515e-03	2.085300e-03	20151204_SCC1gfpc_Prometa\MitoSys2\LSM\SCC1gfpc_Noc\DE_W0001\DE_W0001_P0005\DE_2_W0001_P0005_T0001\TR1_W0001_P0002\TR1_2_W0001_P0002_T0001_R1_P2_K1_Ch2-Ch1.zen
45980	3.295062e-03	3.624842e-03	1.920700e-03	20151204_SCC1gfpc_Prometa\MitoSys2\LSM\SCC1gfpc_Noc\DE_W0001\DE_W0001_P0005\DE_2_W0001_P0005_T0001\TR1_W0001_P0002\TR1_2_W0001_P0002_T0001_R1_P2_K1_Ch2-Ch1.zen
48540	2.421279e-03	3.649395e-03	1.775000e-03	20151204_SCC1gfpc_Prometa\MitoSys2\LSM\SCC1gfpc_Noc\DE_W0001\DE_W0001_P0005\DE_2_W0001_P0005_T0001\TR1_W0001_P0002\TR1_2_W0001_P0002_T0001_R1_P2_K1_Ch2-Ch1.zen
51100	1.979254e-03	3.887209e-03	1.645200e-03	20151204_SCC1gfpc_Prometa\MitoSys2\LSM\SCC1gfpc_Noc\DE_W0001\DE_W0001_P0005\DE_2_W0001_P0005_T0001\TR1_W0001_P0002\TR1_2_W0001_P0002_T0001_R1_P2_K1_Ch2-Ch1.zen
56220	1.886910e-03	3.169884e-03	1.425200e-03	20151204_SCC1gfpc_Prometa\MitoSys2\LSM\SCC1gfpc_Noc\DE_W0001\DE_W0001_P0005\DE_2_W0001_P0005_T0001\TR1_W0001_P0002\TR1_2_W0001_P0002_T0001_R1_P2_K1_Ch2-Ch1.zen
61340	2.183135e-03	3.655367e-03	1.246500e-03	20151204_SCC1gfpc_Prometa\MitoSys2\LSM\SCC1gfpc_Noc\DE_W0001\DE_W0001_P0005\DE_2_W0001_P0005_T0001\TR1_W0001_P0002\TR1_2_W0001_P0002_T0001_R1_P2_K1_Ch2-Ch1.zen
66460	3.080248e-04	4.390937e-03	1.099400e-03	20151204_SCC1gfpc_Prometa\MitoSys2\LSM\SCC1gfpc_Noc\DE_W0001\DE_W0001_P0005\DE_2_W0001_P0005_T0001\TR1_W0001_P0002\TR1_2_W0001_P0002_T0001_R1_P2_K1_Ch2-Ch1.zen
71580	9.705864e-04	3.949846e-03	9.767800e-04	20151204_SCC1gfpc_Prometa\MitoSys2\LSM\SCC1gfpc_Noc\DE_W0001\DE_W0001_P0005\DE_2_W0001_P0005_T0001\TR1_W0001_P0002\TR1_2_W0001_P0002_T0001_R1_P2_K1_Ch2-Ch1.zen
76700	1.136661e-03	4.592225e-03	8.735100e-04	20151204_SCC1gfpc_Prometa\MitoSys2\LSM\SCC1gfpc_Noc\DE_W0001\DE_W0001_P0005\DE_2_W0001_P0005_T0001\TR1_W0001_P0002\TR1_2_W0001_P0002_T0001_R1_P2_K1_Ch2-Ch1.zen
81820	-4.357302e-05	3.371303e-03	7.856900e-04	20151204_SCC1gfpc_Prometa\MitoSys2\LSM\SCC1gfpc_Noc\DE_W0001\DE_W0001_P0005\DE_2_W0001_P0005_T0001\TR1_W0001_P0002\TR1_2_W0001_P0002_T0001_R1_P2_K1_Ch2-Ch1.zen
86940	-6.784356e-04	2.909611e-03	7.103700e-04	20151204_SCC1gfpc_Prometa\MitoSys2\LSM\SCC1gfpc_Noc\DE_W0001\DE_W0001_P0005\DE_2_W0001_P0005_T0001\TR1_W0001_P0002\TR1_2_W0001_P0002_T0001_R1_P2_K1_Ch2-Ch1.zen
92060	-7.470464e-04	3.761687e-03	6.453000e-04	20151204_SCC1gfpc_Prometa\MitoSys2\LSM\SCC1gfpc_Noc\DE_W0001\DE_W0001_P0005\DE_2_W0001_P0005_T0001\TR1_W0001_P0002\TR1_2_W0001_P0002_T0001_R1_P2_K1_Ch2-Ch1.zen
97180	7.001117e-04	4.516374e-03	5.886900e-04	20151204_SCC1gfpc_Prometa\MitoSys2\LSM\SCC1gfpc_Noc\DE_W0001\DE_W0001_P0005\DE_2_W0001_P0005_T0001\TR1_W0001_P0002\TR1_2_W0001_P0002_T0001_R1_P2_K1_Ch2-Ch1.zen
102300	-3.761302e-05	4.191265e-03	5.391400e-04	20151204_SCC1gfpc_Prometa\MitoSys2\LSM\SCC1gfpc_Noc\DE_W0001\DE_W0001_P0005\DE_2_W0001_P0005_T0001\TR1_W0001_P0002\TR1_2_W0001_P0002_T0001_R1_P2_K1_Ch2-Ch1.zen
112540	1.180714e-05	3.974583e-03	4.569200e-04	20151204_SCC1gfpc_Prometa\MitoSys2\LSM\SCC1gfpc_Noc\DE_W0001\DE_W0001_P0005\DE_2_W0001_P0005_T0001\TR1_W0001_P0002\TR1_2_W0001_P0002_T0001_R1_P2_K1_Ch2-Ch1.zen
122780	4.820667e-04	2.681768e-03	3.919700e-04	20151204_SCC1gfpc_Prometa\MitoSys2\LSM\SCC1gfpc_Noc\DE_W0001\DE_W0001_P0005\DE_2_W0001_P0005_T0001\TR1_W0001_P0002\TR1_2_W0001_P0002_T0001_R1_P2_K1_Ch2-Ch1.zen
133020	3.858103e-04	3.900362e-03	3.397900e-04	20151204_SCC1gfpc_Prometa\MitoSys2\LSM\SCC1gfpc_Noc\DE_W0001\DE_W0001_P0005\DE_2_W0001_P0005_T0001\TR1_W0001_P0002\TR1_2_W0001_P0002_T0001_R1_P2_K1_Ch2-Ch1.zen
143260	-3.130141e-04	4.656983e-03	2.972400e-04	20151204_SCC1gfpc_Prometa\MitoSys2\LSM\SCC1gfpc_Noc\DE_W0001\DE_W0001_P0005\DE_2_W0001_P0005_T0001\TR1_W0001_P0002\TR1_2_W0001_P0002_T0001_R1_P2_K1_Ch2-Ch1.zen
153500	-1.034943e-03	3.378548e-03	2.621100e-04	20151204_SCC1gfpc_Prometa\MitoSys2\LSM\SCC1gfpc_Noc\DE_W0001\DE_W0001_P0005\DE_2_W0001_P0005_T0001\TR1_W0001_P0002\TR1_2_W0001_P0002_T0001_R1_P2_K1_Ch2-Ch1.zen
163740	-1.459736e-03	3.623019e-03	2.327800e-04	20151204_SCC1gfpc_Prometa\MitoSys2\LSM\SCC1gfpc_Noc\DE_W0001\DE_W0001_P0005\DE_2_W0001_P0005_T0001\TR1_W0001_P0002\TR1_2_W0001_P0002_T0001_R1_P2_K1_Ch2-Ch1.zen
173980	-1.050556e-03	3.046536e-03	2.080500e-04	20151204_SCC1gfpc_Prometa\MitoSys2\LSM\SCC1gfpc_Noc\DE_W0001\DE_W0001_P0005\DE_2_W0001_P0005_T0001\TR1_W0001_P0002\TR1_2_W0001_P0002_T0001_R1_P2_K1_Ch2-Ch1.zen
184220	4.747900e-05	3.087745e-03	1.870100e-04	20151204_SCC1gfpc_Prometa\MitoSys2\LSM\SCC1gfpc_Noc\DE_W0001\DE_W0001_P0005\DE_2_W0001_P0005_T0001\TR1_W0001_P0002\TR1_2_W0001_P0002_T0001_R1_P2_K1_Ch2-Ch1.zen
194460	-6.735904e-04	3.928525e-03	1.689700e-04	20151204_SCC1gfpc_Prometa\MitoSys2\LSM\SCC1gfpc_Noc\DE_W0001\DE_W0001_P0005\DE_2_W0001_P0005_T0001\TR1_W0001_P0002\TR1_2_W0001_P0002_T0001_R1_P2_K1_Ch2-Ch1.zen
204700	-4.764303e-04	3.530137e-03	1.533800e-04	20151204_SCC1gfpc_Prometa\MitoSys2\LSM\SCC1gfpc_Noc\DE_W0001\DE_W0001_P0005\DE_2_W0001_P0005_T0001\TR1_W0001_P0002\TR1_2_W0001_P0002_T0001_R1_P2_K1_Ch2-Ch1.zen
225180	-6.394157e-04	2.091353e-03	1.279800e-04	20151204_SCC1gfpc_Prometa\MitoSys2\LSM\SCC1gfpc_Noc\DE_W0001\DE_W0001_P0005\DE_2_W0001_P0005_T0001\TR1_W0001_P0002\TR1_2_W0001_P0002_T0001_R1_P2_K1_Ch2-Ch1.zen
245660	-6.527903e-04	2.854479e-03	1.083500e-04	20151204_SCC1gfpc_Prometa\MitoSys2\LSM\SCC1gfpc_Noc\DE_W0001\DE_W0001_P0005\DE_2_W0001_P0005_T0001\TR1_W0001_P0002\TR1_2_W0001_P0002_T0001_R1_P2_K1_Ch2-Ch1.zen
266140	-1.586304e-04	3.702258e-03	9.286700e-05	20151204_SCC1gfpc_Prometa\MitoSys2\LSM\SCC1gfpc_Noc\DE_W0001\DE_W0001_P0005\DE_2_W0001_P0005_T0001\TR1_W0001_P0002\TR1_2_W0001_P0002_T0001_R1_P2_K1_Ch2-Ch1.zen
286620	-6.454193e-06	3.437924e-03	8.045400e-05	20151204_SCC1gfpc_Prometa\MitoSys2\LSM\SCC1gfpc_Noc\DE_W0001\DE_W0001_P0005\DE_2_W0001_P0005_T0001\TR1_W0001_P0002\TR1_2_W0001_P0002_T0001_R1_P2_K1_Ch2-Ch1.zen
307100	-7.294847e-04	2.712401e-03	7.035400e-05	20151204_SCC1gfpc_Prometa\MitoSys2\LSM\SCC1gfpc_Noc\DE_W0001\DE_W0001_P0005\DE_2_W0001_P0005_T0001\TR1_W0001_P0002\TR1_2_W0001_P0002_T0001_R1_P2_K1_Ch2-Ch1.zen
327580	-1.143250e-03	3.718173e-03	6.203000e-05	20151204_SCC1gfpc_Prometa\MitoSys2\LSM\SCC1gfpc_Noc\DE_W0001\DE_W0001_P0005\DE_2_W0001_P0005_T0001\TR1_W0001_P0002\TR1_2_W0001_P0002_T0001_R1_P2_K1_Ch2-Ch1.zen
348060	-1.229386e-03	4.103242e-03	5.509200e-05	20151204_SCC1gfpc_Prometa\MitoSys2\LSM\SCC1gfpc_Noc\DE_W0001\DE_W0001_P0005\DE_2_W0001_P0005_T0001\TR1_W0001_P0002\TR1_2_W0001_P0002_T0001_R1_P2_K1_Ch2-Ch1.zen
368540	-4.378956e-04	2.694219e-03	4.925000e-05	20151204_SCC1gfpc_Prometa\MitoSys2\LSM\SCC1gfpc_Noc\DE_W0001\DE_W0001_P0005\DE_2_W0001_P0005_T0001\TR1_W0001_P0002\TR1_2_W0001_P0002_T0001_R1_P2_K1_Ch2-Ch1.zen
389020	4.684762e-04	3.111746e-03	4.428600e-05	20151204_SCC1gfpc_Prometa\MitoSys2\LSM\SCC1gfpc_Noc\DE_W0001\DE_W0001_P0005\DE_2_W0001_P0005_T0001\TR1_W0001_P0002\TR1_2_W0001_P0002_T0001_R1_P2_K1_Ch2-Ch1.zen
409500	-5.831218e-04	3.004699e-03	4.003300e-05	20151204_SCC1gfpc_Prometa\MitoSys2\LSM\SCC1gfpc_Noc\DE_W0001\DE_W0001_P0005\DE_2_W0001_P0005_T0001\TR1_W0001_P0002\TR1_2_W0001_P0002_T0001_R1_P2_K1_Ch2-Ch1.zen
450460	-6.418905e-04	2.320699e-03	3.317400e-05	20151204_SCC1gfpc_Prometa\MitoSys2\LSM\SCC1gfpc_Noc\DE_W0001\DE_W0001_P0005\DE_2_W0001_P0005_T0001\TR1_W0001_P0002\TR1_2_W0001_P0002_T0001_R1_P2_K1_Ch2-Ch1.zen
491420	-6.400700e-04	3.157750e-03	2.793500e-05	20151204_SCC1gfpc_Prometa\MitoSys2\LSM\SCC1gfpc_Noc\DE_W0001\DE_W0001_P0005\DE_2_W0001_P0005_T0001\TR1_W0001_P0002\TR1_2_W0001_P0002_T0001_R1_P2_K1_Ch2-Ch1.zen
532380	-1.139152e-03	2.845162e-03	2.384500e-05	20151204_SCC1gfpc_Prometa\MitoSys2\LSM\SCC1gfpc_Noc\DE_W0001\DE_W0001_P0005\DE_2_W0001_P0005_T0001\TR1_W0001_P0002\TR1_2_W0001_P0002_T0001_R1_P2_K1_Ch2-Ch1.zen
573340	-4.475488e-04	2.406519e-03	2.059200e-05	20151204_SCC1gfpc_Prometa\MitoSys2\LSM\SCC1gfpc_Noc\DE_W0001\DE_W0001_P0005\DE_2_W0001_P0005_T0001\TR1_W0001_P0002\TR1_2_W0001_P0002_T0001_R1_P2_K1_Ch2-Ch1.zen
614300	-4.215371e-04	2.872811e-03	1.796300e-05	20151204_SCC1gfpc_Prometa\MitoSys2\LSM\SCC1gfpc_Noc\DE_W0001\DE_W0001_P0005\DE_2_W0001_P0005_T0001\TR1_W0001_P0002\TR1_2_W0001_P0002_T0001_R1_P2_K1_Ch2-Ch1.zen
655260	-3.590301e-04	2.958418e-03	1.580900e-05	20151204_SCC1gfpc_Prometa\MitoSys2\LSM\SCC1gfpc_Noc\DE_W0001\DE_W0001_P0005\DE_2_W0001_P0005_T0001\TR1_W0001_P0002\TR1_2_W0001_P0002_T0001_R1_P2_K1_Ch2-Ch1.zen
696220	-5.628073e-04	3.455068e-03	1.402100e-05	20151204_SCC1gfpc_Prometa\MitoSys2\LSM\SCC1gfpc_Noc\DE_W0001\DE_W0001_P0005\DE_2_W0001_P0005_T0001\TR1_W0001_P0002\TR1_2_W0001_P0002_T0001_R1_P2_K1_Ch2-Ch1.zen
737180	-1.711603e-04	3.162679e-03	1.252100e-05	20151204_SCC1gfpc_Prometa\MitoSys2\LSM\SCC1gfpc_Noc\DE_W0001\DE_W0001_P0005\DE_2_W0001_P0005_T0001\TR1_W0001_P0002\TR1_2_W0001_P0002_T0001_R1_P2_K1_Ch2-Ch1.zen
778140	1.300888e-04	2.904949e-03	1.125100e-05	20151204_SCC1gfpc_Prometa\MitoSys2\LSM\SCC1gfpc_Noc\DE_W0001\DE_W0001_P0005\DE_2_W0001_P0005_T0001\TR1_W0001_P0002\TR1_2_W0001_P0002_T0001_R1_P2_K1_Ch2-Ch1.zen
819100	-3.879598e-04	2.062370e-03	1.016600e-05	20151204_SCC1gfpc_Prometa\MitoSys2\LSM\SCC1gfpc_Noc\DE_W0001\DE_W0001_P0005\DE_2_W0001_P0005_T0001\TR1_W0001_P0002\TR1_2_W0001_P0002_T0001_R1_P2_K1_Ch2-Ch1.zen
901020	-1.239391e-03	2.079458e-03	8.421100e-06	20151204_SCC1gfpc_Prometa\MitoSys2\LSM\SCC1gfpc_Noc\DE_W0001\DE_W0001_P0005\DE_2_W0001_P0005_T0001\TR1_W0001_P0002\TR1_2_W0001_P0002_T0001_R1_P2_K1_Ch2-Ch1.zen
982940	-1.211343e-03	2.095790e-03	7.092600e-06	20151204_SCC1gfpc_Prometa\MitoSys2\LSM\SCC1gfpc_Noc\DE_W0001\DE_W0001_P0005\DE_2_W0001_P0005_T0001\TR1_W0001_P0002\TR1_2_W0001_P0002_T0001_R1_P2_K1_Ch2-Ch1.zen
1064860	2.840632e-04	2.335600e-03	6.057700e-06	20151204_SCC1gfpc_Prometa\MitoSys2\LSM\SCC1gfpc_Noc\DE_W0001\DE_W0001_P0005\DE_2_W0001_P0005_T0001\TR1_W0001_P0002\TR1_2_W0001_P0002_T0001_R1_P2_K1_Ch2-Ch1.zen
1146780	9.759121e-05	2.713884e-03	5.235800e-06	20151204_SCC1gfpc_Prometa\MitoSys2\LSM\SCC1gfpc_Noc\DE_W0001\DE_W0001_P0005\DE_2_W0001_P0005_T0001\TR1_W0001_P0002\TR1_2_W0001_P0002_T0001_R1_P2_K1_Ch2-Ch1.zen
1228700	-1.945685e-04	2.096770e-03	4.572000e-06	20151204_SCC1gfpc_Prometa\MitoSys2\LSM\SCC1gfpc_Noc\DE_W0001\DE_W0001_P0005\DE_2_W0001_P0005_T0001\TR1_W0001_P0002\TR1_2_W0001_P0002_T0001_R1_P2_K1_Ch2-Ch1.zen
1310620	9.279037e-04	2.277872e-03	4.028300e-06	20151204_SCC1gfpc_Prometa\MitoSys2\LSM\SCC1gfpc_Noc\DE_W0001\DE_W0001_P0005\DE_2_W0001_P0005_T0001\TR1_W0001_P0002\TR1_2_W0001_P0002_T0001_R1_P2_K1_Ch2-Ch1.zen
1392540	-2.953574e-04	1.969732e-03	3.577100e-06	20151204_SCC1gfpc_Prometa\MitoSys2\LSM\SCC1gfpc_Noc\DE_W0001\DE_W0001_P0005\DE_2_W0001_P0005_T0001\TR1_W0001_P0002\TR1_2_W0001_P0002_T0001_R1_P2_K1_Ch2-Ch1.zen
1474460	2.473675e-04	1.679817e-03	3.198700e-06	20151204_SCC1gfpc_Prometa\MitoSys2\LSM\SCC1gfpc_Noc\DE_W0001\DE_W0001_P0005\DE_2_W0001_P0005_T0001\TR1_W0001_P0002\TR1_2_W0001_P0002_T0001_R1_P2_K1_Ch2-Ch1.zen
1556380	1.900383e-04	2.388367e-03	2.878000e-06	20151204_SCC1gfpc_Prometa\MitoSys2\LSM\SCC1gfpc_Noc\DE_W0001\DE_W0001_P0005\DE_2_W0001_P0005_T0001\TR1_W0001_P0002\TR1_2_W0001_P0002_T0001_R1_P2_K1_Ch2-Ch1.zen
10	6.927084e-02	2.646827e-02	6.378200e-02	20151204_SCC1gfpc_Prometa\MitoSys2\LSM\SCC1gfpc_Noc\DE_W0001\DE_W0001_P0005\DE_2_W0001_P0005_T0001\TR1_W0001_P0002\TR1_2_W0001_P0002_T0001_R1_P4_K1_Ch2-Ch1.zen
20	6.426419e-02	2.463715e-02	6.318600e-02	20151204_SCC1gfpc_Prometa\MitoSys2\LSM\SCC1gfpc_Noc\DE_W0001\DE_W0001_P0005\DE_2_W0001_P0005_T0001\TR1_W0001_P0002\TR1_2_W0001_P0002_T0001_R1_P4_K1_Ch2-Ch1.zen
30	5.822501e-02	1.776113e-02	6.262300e-02	20151204_SCC1gfpc_Prometa\MitoSys2\LSM\SCC1gfpc_Noc\DE_W0001\DE_W0001_P0005\DE_2_W0001_P0005_T0001\TR1_W0001_P0002\TR1_2_W0001_P0002_T0001_R1_P4_K1_Ch2-Ch1.zen
40	5.511936e-02	2.550125e-02	6.209100e-02	20151204_SCC1gfpc_Prometa\MitoSys2\LSM\SCC1gfpc_Noc\DE_W0001\DE_W0001_P0005\DE_2_W0001_P0005_T0001\TR1_W0001_P0002\TR1_2_W0001_P0002_T0001_R1_P4_K1_Ch2-Ch1.zen
50	6.599085e-02	2.210627e-02	6.158800e-02	20151204_SCC1gfpc_Prometa\MitoSys2\LSM\SCC1gfpc_Noc\DE_W0001\DE_W0001_P0005\DE_2_W0001_P0005_T0001\TR1_W0001_P0002\TR1_2_W0001_P0002_T0001_R1_P4_K1_Ch2-Ch1.zen
60	5.762080e-02	2.351323e-02	6.111000e-02	20151204_SCC1gfpc_Prometa\MitoSys2\LSM\SCC1gfpc_Noc\DE_W0001\DE_W0001_P0005\DE_2_W0001_P0005_T0001\TR1_W0001_P0002\TR1_2_W0001_P0002_T0001_R1_P4_K1_Ch2-Ch1.zen
70	6.131236e-02	2.586502e-02	6.065700e-02	20151204_SCC1gfpc_Prometa\MitoSys2\LSM\SCC1gfpc_Noc\DE_W0001\DE_W0001_P0005\DE_2_W0001_P0005_T0001\TR1_W0001_P0002\TR1_2_W0001_P0002_T0001_R1_P4_K1_Ch2-Ch1.zen
80	6.487024e-02	1.898772e-02	6.022500e-02	20151204_SCC1gfpc_Prometa\MitoSys2\LSM\SCC1gfpc_Noc\DE_W0001\DE_W0001_P0005\DE_2_W0001_P0005_T0001\TR1_W0001_P0002\TR1_2_W0001_P0002_T0001_R1_P4_K1_Ch2-Ch1.zen
90	5.886295e-02	2.880252e-02	5.981300e-02	20151204_SCC1gfpc_Prometa\MitoSys2\LSM\SCC1gfpc_Noc\DE_W0001\DE_W0001_P0005\DE_2_W0001_P0005_T0001\TR1_W0001_P0002\TR1_2_W0001_P0002_T0001_R1_P4_K1_Ch2-Ch1.zen
100	5.848693e-02	1.727217e-02	5.941800e-02	20151204_SCC1gfpc_Prometa\MitoSys2\LSM\SCC1gfpc_Noc\DE_W0001\DE_W0001_P0005\DE_2_W0001_P0005_T0001\TR1_W0001_P0002\TR1_2_W0001_P0002_T0001_R1_P4_K1_Ch2-Ch1.zen
120	5.458139e-02	1.476105e-02	5.867900e-02	20151204_SCC1gfpc_Prometa\MitoSys2\LSM\SCC1gfpc_Noc\DE_W0001\DE_W0001_P0005\DE_2_W0001_P0005_T0001\TR1_W0001_P0002\TR1_2_W0001_P0002_T0001_R1_P4_K1_Ch2-Ch1.zen
140	5.914607e-02	1.689223e-02	5.799500e-02	20151204_SCC1gfpc_Prometa\MitoSys2\LSM\SCC1gfpc_Noc\DE_W0001\DE_W0001_P0005\DE_2_W0001_P0005_T0001\TR1_W0001_P0002\TR1_2_W0001_P0002_T0001_R1_P4_K1_Ch2-Ch1.zen
160	5.300964e-02	2.029795e-02	5.735700e-02	20151204_SCC1gfpc_Prometa\MitoSys2\LSM\SCC1gfpc_Noc\DE_W0001\DE_W0001_P0005\DE_2_W0001_P0005_T0001\TR1_W0001_P0002\TR1_2_W0001_P0002_T0001_R1_P4_K1_Ch2-Ch1.zen
180	5.794348e-02	2.243661e-02	5.676000e-02	20151204_SCC1gfpc_Prometa\MitoSys2\LSM\SCC1gfpc_Noc\DE_W0001\DE_W0001_P0005\DE_2_W0001_P0005_T0001\TR1_W0001_P0002\TR1_2_W0001_P0002_T0001_R1_P4_K1_Ch2-Ch1.zen
200	5.671510e-02	1.914933e-02	5.619700e-02	20151204_SCC1gfpc_Prometa\MitoSys2\LSM\SCC1gfpc_Noc\DE_W0001\DE_W0001_P0005\DE_2_W0001_P0005_T0001\TR1_W0001_P0002\TR1_2_W0001_P0002_T0001_R1_P4_K1_Ch2-Ch1.zen
220	5.728493e-02	1.312339e-02	5.566300e-02	20151204_SCC1gfpc_Prometa\MitoSys2\LSM\SCC1gfpc_Noc\DE_W0001\DE_W0001_P0005\DE_2_W0001_P0005_T0001\TR1_W0001_P0002\TR1_2_W0001_P0002_T0001_R1_P4_K1_Ch2-Ch1.zen
240	6.356134e-02	1.438369e-02	5.515400e-02	20151204_SCC1gfpc_Prometa\MitoSys2\LSM\SCC1gfpc_Noc\DE_W0001\DE_W0001_P0005\DE_2_W0001_P0005_T0001\TR1_W0001_P0002\TR1_2_W0001_P0002_T0001_R1_P4_K1_Ch2-Ch1.zen
260	5.088766e-02	1.233996e-02	5.466800e-02	20151204_SCC1gfpc_Prometa\MitoSys2\LSM\SCC1gfpc_Noc\DE_W0001\DE_W0001_P0005\DE_2_W0001_P0005_T0001\TR1_W0001_P0002\TR1_2_W0001_P0002_T0001_R1_P4_K1_Ch2-Ch1.zen
280	5.848464e-02	2.124029e-02	5.420000e-02	20151204_SCC1gfpc_Prometa\MitoSys2\LSM\SCC1gfpc_Noc\DE_W0001\DE_W0001_P0005\DE_2_W0001_P0005_T0001\TR1_W0001_P0002\TR1_2_W0001_P0002_T0001_R1_P4_K1_Ch2-Ch1.zen
300	5.193765e-02	1.131642e-02	5.375000e-02	20151204_SCC1gfpc_Prometa\MitoSys2\LSM\SCC1gfpc_Noc\DE_W0001\DE_W0001_P0005\DE_2_W0001_P0005_T0001\TR1_W0001_P0002\TR1_2_W0001_P0002_T0001_R1_P4_K1_Ch2-Ch1.zen
340	5.483872e-02	1.544335e-02	5.289300e-02	20151204_SCC1gfpc_Prometa\MitoSys2\LSM\SCC1gfpc_Noc\DE_W0001\DE_W0001_P0005\DE_2_W0001_P0005_T0001\TR1_W0001_P0002\TR1_2_W0001_P0002_T0001_R1_P4_K1_Ch2-Ch1.zen
380	5.333502e-02	1.275589e-02	5.208600e-02	20151204_SCC1gfpc_Prometa\MitoSys2\LSM\SCC1gfpc_Noc\DE_W0001\DE_W0001_P0005\DE_2_W0001_P0005_T0001\TR1_W0001_P0002\TR1_2_W0001_P0002_T0001_R1_P4_K1_Ch2-Ch1.zen
420	5.325167e-02	1.366987e-02	5.132100e-02	20151204_SCC1gfpc_Prometa\MitoSys2\LSM\SCC1gfpc_Noc\DE_W0001\DE_W0001_P0005\DE_2_W0001_P0005_T0001\TR1_W0001_P0002\TR1_2_W0001_P0002_T0001_R1_P4_K1_Ch2-Ch1.zen
460	5.013764e-02	1.082433e-02	5.059200e-02	20151204_SCC1gfpc_Prometa\MitoSys2\LSM\SCC1gfpc_Noc\DE_W0001\DE_W0001_P0005\DE_2_W0001_P0005_T0001\TR1_W0001_P0002\TR1_2_W0001_P0002_T0001_R1_P4_K1_Ch2-Ch1.zen
500	5.104119e-02	1.249641e-02	4.989400e-02	20151204_SCC1gfpc_Prometa\MitoSys2\LSM\SCC1gfpc_Noc\DE_W0001\DE_W0001_P0005\DE_2_W0001_P0005_T0001\TR1_W0001_P0002\TR1_2_W0001_P0002_T0001_R1_P4_K1_Ch2-Ch1.zen
540	4.531056e-02	1.048118e-02	4.922500e-02	20151204_SCC1gfpc_Prometa\MitoSys2\LSM\SCC1gfpc_Noc\DE_W0001\DE_W0001_P0005\DE_2_W0001_P0005_T0001\TR1_W0001_P0002\TR1_2_W0001_P0002_T0001_R1_P4_K1_Ch2-Ch1.zen
580	4.492449e-02	1.463749e-02	4.858100e-02	20151204_SCC1gfpc_Prometa\MitoSys2\LSM\SCC1gfpc_Noc\DE_W0001\DE_W0001_P0005\DE_2_W0001_P0005_T0001\TR1_W0001_P0002\TR1_2_W0001_P0002_T0001_R1_P4_K1_Ch2-Ch1.zen
620	4.647976e-02	1.191458e-02	4.796100e-02	20151204_SCC1gfpc_Prometa\MitoSys2\LSM\SCC1gfpc_Noc\DE_W0001\DE_W0001_P0005\DE_2_W0001_P0005_T0001\TR1_W0001_P0002\TR1_2_W0001_P0002_T0001_R1_P4_K1_Ch2-Ch1.zen
660	4.391626e-02	1.409302e-02	4.736300e-02	20151204_SCC1gfpc_Prometa\MitoSys2\LSM\SCC1gfpc_Noc\DE_W0001\DE_W0001_P0005\DE_2_W0001_P0005_T0001\TR1_W0001_P0002\TR1_2_W0001_P0002_T0001_R1_P4_K1_Ch2-Ch1.zen
700	4.553305e-02	7.691290e-03	4.678500e-02	20151204_SCC1gfpc_Prometa\MitoSys2\LSM\SCC1gfpc_Noc\DE_W0001\DE_W0001_P0005\DE_2_W0001_P0005_T0001\TR1_W0001_P0002\TR1_2_W0001_P0002_T0001_R1_P4_K1_Ch2-Ch1.zen
780	4.684527e-02	1.166905e-02	4.568600e-02	20151204_SCC1gfpc_Prometa\MitoSys2\LSM\SCC1gfpc_Noc\DE_W0001\DE_W0001_P0005\DE_2_W0001_P0005_T0001\TR1_W0001_P0002\TR1_2_W0001_P0002_T0001_R1_P4_K1_Ch2-Ch1.zen
860	4.530231e-02	9.017396e-03	4.465500e-02	20151204_SCC1gfpc_Prometa\MitoSys2\LSM\SCC1gfpc_Noc\DE_W0001\DE_W0001_P0005\DE_2_W0001_P0005_T0001\TR1_W0001_P0002\TR1_2_W0001_P0002_T0001_R1_P4_K1_Ch2-Ch1.zen
940	4.678036e-02	9.775240e-03	4.368500e-02	20151204_SCC1gfpc_Prometa\MitoSys2\LSM\SCC1gfpc_Noc\DE_W0001\DE_W0001_P0005\DE_2_W0001_P0005_T0001\TR1_W0001_P0002\TR1_2_W0001_P0002_T0001_R1_P4_K1_Ch2-Ch1.zen
1020	4.091290e-02	9.985655e-03	4.277100e-02	20151204_SCC1gfpc_Prometa\MitoSys2\LSM\SCC1gfpc_Noc\DE_W0001\DE_W0001_P0005\DE_2_W0001_P0005_T0001\TR1_W0001_P0002\TR1_2_W0001_P0002_T0001_R1_P4_K1_Ch2-Ch1.zen
1100	4.281043e-02	1.141116e-02	4.190600e-02	20151204_SCC1gfpc_Prometa\MitoSys2\LSM\SCC1gfpc_Noc\DE_W0001\DE_W0001_P0005\DE_2_W0001_P0005_T0001\TR1_W0001_P0002\TR1_2_W0001_P0002_T0001_R1_P4_K1_Ch2-Ch1.zen
1180	4.128016e-02	1.062833e-02	4.108700e-02	20151204_SCC1gfpc_Prometa\MitoSys2\LSM\SCC1gfpc_Noc\DE_W0001\DE_W0001_P0005\DE_2_W0001_P0005_T0001\TR1_W0001_P0002\TR1_2_W0001_P0002_T0001_R1_P4_K1_Ch2-Ch1.zen
1260	4.033271e-02	6.798573e-03	4.030900e-02	20151204_SCC1gfpc_Prometa\MitoSys2\LSM\SCC1gfpc_Noc\DE_W0001\DE_W0001_P0005\DE_2_W0001_P0005_T0001\TR1_W0001_P0002\TR1_2_W0001_P0002_T0001_R1_P4_K1_Ch2-Ch1.zen
1340	3.962089e-02	9.204474e-03	3.956900e-02	20151204_SCC1gfpc_Prometa\MitoSys2\LSM\SCC1gfpc_Noc\DE_W0001\DE_W0001_P0005\DE_2_W0001_P0005_T0001\TR1_W0001_P0002\TR1_2_W0001_P0002_T0001_R1_P4_K1_Ch2-Ch1.zen
1420	3.960825e-02	1.106310e-02	3.886500e-02	20151204_SCC1gfpc_Prometa\MitoSys2\LSM\SCC1gfpc_Noc\DE_W0001\DE_W0001_P0005\DE_2_W0001_P0005_T0001\TR1_W0001_P0002\TR1_2_W0001_P0002_T0001_R1_P4_K1_Ch2-Ch1.zen
1500	3.863886e-02	8.690617e-03	3.819300e-02	20151204_SCC1gfpc_Prometa\MitoSys2\LSM\SCC1gfpc_Noc\DE_W0001\DE_W0001_P0005\DE_2_W0001_P0005_T0001\TR1_W0001_P0002\TR1_2_W0001_P0002_T0001_R1_P4_K1_Ch2-Ch1.zen
1660	3.702995e-02	6.990984e-03	3.693600e-02	20151204_SCC1gfpc_Prometa\MitoSys2\LSM\SCC1gfpc_Noc\DE_W0001\DE_W0001_P0005\DE_2_W0001_P0005_T0001\TR1_W0001_P0002\TR1_2_W0001_P0002_T0001_R1_P4_K1_Ch2-Ch1.zen
1820	3.698387e-02	7.797358e-03	3.578100e-02	20151204_SCC1gfpc_Prometa\MitoSys2\LSM\SCC1gfpc_Noc\DE_W0001\DE_W0001_P0005\DE_2_W0001_P0005_T0001\TR1_W0001_P0002\TR1_2_W0001_P0002_T0001_R1_P4_K1_Ch2-Ch1.zen
1980	3.500421e-02	8.564395e-03	3.471500e-02	20151204_SCC1gfpc_Prometa\MitoSys2\LSM\SCC1gfpc_Noc\DE_W0001\DE_W0001_P0005\DE_2_W0001_P0005_T0001\TR1_W0001_P0002\TR1_2_W0001_P0002_T0001_R1_P4_K1_Ch2-Ch1.zen
2140	3.365780e-02	7.657172e-03	3.372700e-02	20151204_SCC1gfpc_Prometa\MitoSys2\LSM\SCC1gfpc_Noc\DE_W0001\DE_W0001_P0005\DE_2_W0001_P0005_T0001\TR1_W0001_P0002\TR1_2_W0001_P0002_T0001_R1_P4_K1_Ch2-Ch1.zen
2300	3.394353e-02	6.513425e-03	3.280700e-02	20151204_SCC1gfpc_Prometa\MitoSys2\LSM\SCC1gfpc_Noc\DE_W0001\DE_W0001_P0005\DE_2_W0001_P0005_T0001\TR1_W0001_P0002\TR1_2_W0001_P0002_T0001_R1_P4_K1_Ch2-Ch1.zen
2460	3.188659e-02	8.372611e-03	3.194600e-02	20151204_SCC1gfpc_Prometa\MitoSys2\LSM\SCC1gfpc_Noc\DE_W0001\DE_W0001_P0005\DE_2_W0001_P0005_T0001\TR1_W0001_P0002\TR1_2_W0001_P0002_T0001_R1_P4_K1_Ch2-Ch1.zen
2620	3.021600e-02	8.310818e-03	3.114000e-02	20151204_SCC1gfpc_Prometa\MitoSys2\LSM\SCC1gfpc_Noc\DE_W0001\DE_W0001_P0005\DE_2_W0001_P0005_T0001\TR1_W0001_P0002\TR1_2_W0001_P0002_T0001_R1_P4_K1_Ch2-Ch1.zen
2780	3.151007e-02	7.166836e-03	3.038100e-02	20151204_SCC1gfpc_Prometa\MitoSys2\LSM\SCC1gfpc_Noc\DE_W0001\DE_W0001_P0005\DE_2_W0001_P0005_T0001\TR1_W0001_P0002\TR1_2_W0001_P0002_T0001_R1_P4_K1_Ch2-Ch1.zen
2940	2.674515e-02	7.275317e-03	2.966500e-02	20151204_SCC1gfpc_Prometa\MitoSys2\LSM\SCC1gfpc_Noc\DE_W0001\DE_W0001_P0005\DE_2_W0001_P0005_T0001\TR1_W0001_P0002\TR1_2_W0001_P0002_T0001_R1_P4_K1_Ch2-Ch1.zen
3100	2.890099e-02	5.784822e-03	2.898800e-02	20151204_SCC1gfpc_Prometa\MitoSys2\LSM\SCC1gfpc_Noc\DE_W0001\DE_W0001_P0005\DE_2_W0001_P0005_T0001\TR1_W0001_P0002\TR1_2_W0001_P0002_T0001_R1_P4_K1_Ch2-Ch1.zen
3420	2.676174e-02	5.978790e-03	2.773700e-02	20151204_SCC1gfpc_Prometa\MitoSys2\LSM\SCC1gfpc_Noc\DE_W0001\DE_W0001_P0005\DE_2_W0001_P0005_T0001\TR1_W0001_P0002\TR1_2_W0001_P0002_T0001_R1_P4_K1_Ch2-Ch1.zen
3740	2.538641e-02	5.881656e-03	2.660300e-02	20151204_SCC1gfpc_Prometa\MitoSys2\LSM\SCC1gfpc_Noc\DE_W0001\DE_W0001_P0005\DE_2_W0001_P0005_T0001\TR1_W0001_P0002\TR1_2_W0001_P0002_T0001_R1_P4_K1_Ch2-Ch1.zen
4060	2.621451e-02	5.305082e-03	2.556900e-02	20151204_SCC1gfpc_Prometa\MitoSys2\LSM\SCC1gfpc_Noc\DE_W0001\DE_W0001_P0005\DE_2_W0001_P0005_T0001\TR1_W0001_P0002\TR1_2_W0001_P0002_T0001_R1_P4_K1_Ch2-Ch1.zen
4380	2.482396e-02	5.858670e-03	2.462000e-02	20151204_SCC1gfpc_Prometa\MitoSys2\LSM\SCC1gfpc_Noc\DE_W0001\DE_W0001_P0005\DE_2_W0001_P0005_T0001\TR1_W0001_P0002\TR1_2_W0001_P0002_T0001_R1_P4_K1_Ch2-Ch1.zen
4700	2.446282e-02	8.486550e-03	2.374400e-02	20151204_SCC1gfpc_Prometa\MitoSys2\LSM\SCC1gfpc_Noc\DE_W0001\DE_W0001_P0005\DE_2_W0001_P0005_T0001\TR1_W0001_P0002\TR1_2_W0001_P0002_T0001_R1_P4_K1_Ch2-Ch1.zen
5020	2.471642e-02	7.204335e-03	2.293200e-02	20151204_SCC1gfpc_Prometa\MitoSys2\LSM\SCC1gfpc_Noc\DE_W0001\DE_W0001_P0005\DE_2_W0001_P0005_T0001\TR1_W0001_P0002\TR1_2_W0001_P0002_T0001_R1_P4_K1_Ch2-Ch1.zen
5340	2.184739e-02	6.838903e-03	2.217700e-02	20151204_SCC1gfpc_Prometa\MitoSys2\LSM\SCC1gfpc_Noc\DE_W0001\DE_W0001_P0005\DE_2_W0001_P0005_T0001\TR1_W0001_P0002\TR1_2_W0001_P0002_T0001_R1_P4_K1_Ch2-Ch1.zen
5660	2.104817e-02	7.085644e-03	2.147100e-02	20151204_SCC1gfpc_Prometa\MitoSys2\LSM\SCC1gfpc_Noc\DE_W0001\DE_W0001_P0005\DE_2_W0001_P0005_T0001\TR1_W0001_P0002\TR1_2_W0001_P0002_T0001_R1_P4_K1_Ch2-Ch1.zen
5980	1.986479e-02	7.762531e-03	2.081000e-02	20151204_SCC1gfpc_Prometa\MitoSys2\LSM\SCC1gfpc_Noc\DE_W0001\DE_W0001_P0005\DE_2_W0001_P0005_T0001\TR1_W0001_P0002\TR1_2_W0001_P0002_T0001_R1_P4_K1_Ch2-Ch1.zen
6300	2.149463e-02	6.012906e-03	2.018800e-02	20151204_SCC1gfpc_Prometa\MitoSys2\LSM\SCC1gfpc_Noc\DE_W0001\DE_W0001_P0005\DE_2_W0001_P0005_T0001\TR1_W0001_P0002\TR1_2_W0001_P0002_T0001_R1_P4_K1_Ch2-Ch1.zen
6940	1.862648e-02	5.781653e-03	1.905100e-02	20151204_SCC1gfpc_Prometa\MitoSys2\LSM\SCC1gfpc_Noc\DE_W0001\DE_W0001_P0005\DE_2_W0001_P0005_T0001\TR1_W0001_P0002\TR1_2_W0001_P0002_T0001_R1_P4_K1_Ch2-Ch1.zen
7580	1.866476e-02	6.507723e-03	1.803200e-02	20151204_SCC1gfpc_Prometa\MitoSys2\LSM\SCC1gfpc_Noc\DE_W0001\DE_W0001_P0005\DE_2_W0001_P0005_T0001\TR1_W0001_P0002\TR1_2_W0001_P0002_T0001_R1_P4_K1_Ch2-Ch1.zen
8220	1.678081e-02	6.463243e-03	1.711400e-02	20151204_SCC1gfpc_Prometa\MitoSys2\LSM\SCC1gfpc_Noc\DE_W0001\DE_W0001_P0005\DE_2_W0001_P0005_T0001\TR1_W0001_P0002\TR1_2_W0001_P0002_T0001_R1_P4_K1_Ch2-Ch1.zen
8860	1.791430e-02	5.199984e-03	1.628100e-02	20151204_SCC1gfpc_Prometa\MitoSys2\LSM\SCC1gfpc_Noc\DE_W0001\DE_W0001_P0005\DE_2_W0001_P0005_T0001\TR1_W0001_P0002\TR1_2_W0001_P0002_T0001_R1_P4_K1_Ch2-Ch1.zen
9500	1.437169e-02	4.780335e-03	1.552200e-02	20151204_SCC1gfpc_Prometa\MitoSys2\LSM\SCC1gfpc_Noc\DE_W0001\DE_W0001_P0005\DE_2_W0001_P0005_T0001\TR1_W0001_P0002\TR1_2_W0001_P0002_T0001_R1_P4_K1_Ch2-Ch1.zen
10140	1.441448e-02	5.485161e-03	1.482600e-02	20151204_SCC1gfpc_Prometa\MitoSys2\LSM\SCC1gfpc_Noc\DE_W0001\DE_W0001_P0005\DE_2_W0001_P0005_T0001\TR1_W0001_P0002\TR1_2_W0001_P0002_T0001_R1_P4_K1_Ch2-Ch1.zen
10780	1.384999e-02	6.424166e-03	1.418600e-02	20151204_SCC1gfpc_Prometa\MitoSys2\LSM\SCC1gfpc_Noc\DE_W0001\DE_W0001_P0005\DE_2_W0001_P0005_T0001\TR1_W0001_P0002\TR1_2_W0001_P0002_T0001_R1_P4_K1_Ch2-Ch1.zen
11420	1.375484e-02	5.366434e-03	1.359400e-02	20151204_SCC1gfpc_Prometa\MitoSys2\LSM\SCC1gfpc_Noc\DE_W0001\DE_W0001_P0005\DE_2_W0001_P0005_T0001\TR1_W0001_P0002\TR1_2_W0001_P0002_T0001_R1_P4_K1_Ch2-Ch1.zen
12060	1.275255e-02	5.723301e-03	1.304700e-02	20151204_SCC1gfpc_Prometa\MitoSys2\LSM\SCC1gfpc_Noc\DE_W0001\DE_W0001_P0005\DE_2_W0001_P0005_T0001\TR1_W0001_P0002\TR1_2_W0001_P0002_T0001_R1_P4_K1_Ch2-Ch1.zen
12700	1.264009e-02	4.645067e-03	1.253800e-02	20151204_SCC1gfpc_Prometa\MitoSys2\LSM\SCC1gfpc_Noc\DE_W0001\DE_W0001_P0005\DE_2_W0001_P0005_T0001\TR1_W0001_P0002\TR1_2_W0001_P0002_T0001_R1_P4_K1_Ch2-Ch1.zen
13980	1.113036e-02	5.675286e-03	1.162100e-02	20151204_SCC1gfpc_Prometa\MitoSys2\LSM\SCC1gfpc_Noc\DE_W0001\DE_W0001_P0005\DE_2_W0001_P0005_T0001\TR1_W0001_P0002\TR1_2_W0001_P0002_T0001_R1_P4_K1_Ch2-Ch1.zen
15260	1.117108e-02	6.096710e-03	1.081700e-02	20151204_SCC1gfpc_Prometa\MitoSys2\LSM\SCC1gfpc_Noc\DE_W0001\DE_W0001_P0005\DE_2_W0001_P0005_T0001\TR1_W0001_P0002\TR1_2_W0001_P0002_T0001_R1_P4_K1_Ch2-Ch1.zen
16540	9.529621e-03	5.825444e-03	1.010800e-02	20151204_SCC1gfpc_Prometa\MitoSys2\LSM\SCC1gfpc_Noc\DE_W0001\DE_W0001_P0005\DE_2_W0001_P0005_T0001\TR1_W0001_P0002\TR1_2_W0001_P0002_T0001_R1_P4_K1_Ch2-Ch1.zen
17820	8.649398e-03	5.255345e-03	9.477300e-03	20151204_SCC1gfpc_Prometa\MitoSys2\LSM\SCC1gfpc_Noc\DE_W0001\DE_W0001_P0005\DE_2_W0001_P0005_T0001\TR1_W0001_P0002\TR1_2_W0001_P0002_T0001_R1_P4_K1_Ch2-Ch1.zen
19100	9.260081e-03	5.099454e-03	8.912800e-03	20151204_SCC1gfpc_Prometa\MitoSys2\LSM\SCC1gfpc_Noc\DE_W0001\DE_W0001_P0005\DE_2_W0001_P0005_T0001\TR1_W0001_P0002\TR1_2_W0001_P0002_T0001_R1_P4_K1_Ch2-Ch1.zen
20380	9.248474e-03	5.778868e-03	8.404900e-03	20151204_SCC1gfpc_Prometa\MitoSys2\LSM\SCC1gfpc_Noc\DE_W0001\DE_W0001_P0005\DE_2_W0001_P0005_T0001\TR1_W0001_P0002\TR1_2_W0001_P0002_T0001_R1_P4_K1_Ch2-Ch1.zen
21660	8.334169e-03	5.383510e-03	7.945600e-03	20151204_SCC1gfpc_Prometa\MitoSys2\LSM\SCC1gfpc_Noc\DE_W0001\DE_W0001_P0005\DE_2_W0001_P0005_T0001\TR1_W0001_P0002\TR1_2_W0001_P0002_T0001_R1_P4_K1_Ch2-Ch1.zen
22940	6.088269e-03	5.680761e-03	7.528500e-03	20151204_SCC1gfpc_Prometa\MitoSys2\LSM\SCC1gfpc_Noc\DE_W0001\DE_W0001_P0005\DE_2_W0001_P0005_T0001\TR1_W0001_P0002\TR1_2_W0001_P0002_T0001_R1_P4_K1_Ch2-Ch1.zen
24220	6.164780e-03	6.128839e-03	7.148100e-03	20151204_SCC1gfpc_Prometa\MitoSys2\LSM\SCC1gfpc_Noc\DE_W0001\DE_W0001_P0005\DE_2_W0001_P0005_T0001\TR1_W0001_P0002\TR1_2_W0001_P0002_T0001_R1_P4_K1_Ch2-Ch1.zen
25500	6.066093e-03	5.175165e-03	6.799900e-03	20151204_SCC1gfpc_Prometa\MitoSys2\LSM\SCC1gfpc_Noc\DE_W0001\DE_W0001_P0005\DE_2_W0001_P0005_T0001\TR1_W0001_P0002\TR1_2_W0001_P0002_T0001_R1_P4_K1_Ch2-Ch1.zen
28060	6.736825e-03	4.891821e-03	6.185500e-03	20151204_SCC1gfpc_Prometa\MitoSys2\LSM\SCC1gfpc_Noc\DE_W0001\DE_W0001_P0005\DE_2_W0001_P0005_T0001\TR1_W0001_P0002\TR1_2_W0001_P0002_T0001_R1_P4_K1_Ch2-Ch1.zen
30620	6.148211e-03	5.605855e-03	5.661200e-03	20151204_SCC1gfpc_Prometa\MitoSys2\LSM\SCC1gfpc_Noc\DE_W0001\DE_W0001_P0005\DE_2_W0001_P0005_T0001\TR1_W0001_P0002\TR1_2_W0001_P0002_T0001_R1_P4_K1_Ch2-Ch1.zen
33180	5.944080e-03	5.698324e-03	5.208900e-03	20151204_SCC1gfpc_Prometa\MitoSys2\LSM\SCC1gfpc_Noc\DE_W0001\DE_W0001_P0005\DE_2_W0001_P0005_T0001\TR1_W0001_P0002\TR1_2_W0001_P0002_T0001_R1_P4_K1_Ch2-Ch1.zen
35740	4.622403e-03	6.489906e-03	4.815300e-03	20151204_SCC1gfpc_Prometa\MitoSys2\LSM\SCC1gfpc_Noc\DE_W0001\DE_W0001_P0005\DE_2_W0001_P0005_T0001\TR1_W0001_P0002\TR1_2_W0001_P0002_T0001_R1_P4_K1_Ch2-Ch1.zen
38300	4.145963e-03	5.702623e-03	4.470000e-03	20151204_SCC1gfpc_Prometa\MitoSys2\LSM\SCC1gfpc_Noc\DE_W0001\DE_W0001_P0005\DE_2_W0001_P0005_T0001\TR1_W0001_P0002\TR1_2_W0001_P0002_T0001_R1_P4_K1_Ch2-Ch1.zen
40860	4.398735e-03	6.680867e-03	4.164900e-03	20151204_SCC1gfpc_Prometa\MitoSys2\LSM\SCC1gfpc_Noc\DE_W0001\DE_W0001_P0005\DE_2_W0001_P0005_T0001\TR1_W0001_P0002\TR1_2_W0001_P0002_T0001_R1_P4_K1_Ch2-Ch1.zen
43420	4.029739e-03	4.789487e-03	3.893600e-03	20151204_SCC1gfpc_Prometa\MitoSys2\LSM\SCC1gfpc_Noc\DE_W0001\DE_W0001_P0005\DE_2_W0001_P0005_T0001\TR1_W0001_P0002\TR1_2_W0001_P0002_T0001_R1_P4_K1_Ch2-Ch1.zen
45980	3.108054e-03	5.401758e-03	3.651000e-03	20151204_SCC1gfpc_Prometa\MitoSys2\LSM\SCC1gfpc_Noc\DE_W0001\DE_W0001_P0005\DE_2_W0001_P0005_T0001\TR1_W0001_P0002\TR1_2_W0001_P0002_T0001_R1_P4_K1_Ch2-Ch1.zen
48540	3.268901e-03	4.828278e-03	3.433000e-03	20151204_SCC1gfpc_Prometa\MitoSys2\LSM\SCC1gfpc_Noc\DE_W0001\DE_W0001_P0005\DE_2_W0001_P0005_T0001\TR1_W0001_P0002\TR1_2_W0001_P0002_T0001_R1_P4_K1_Ch2-Ch1.zen
51100	3.649946e-03	4.074026e-03	3.236000e-03	20151204_SCC1gfpc_Prometa\MitoSys2\LSM\SCC1gfpc_Noc\DE_W0001\DE_W0001_P0005\DE_2_W0001_P0005_T0001\TR1_W0001_P0002\TR1_2_W0001_P0002_T0001_R1_P4_K1_Ch2-Ch1.zen
56220	3.702631e-03	4.505937e-03	2.894800e-03	20151204_SCC1gfpc_Prometa\MitoSys2\LSM\SCC1gfpc_Noc\DE_W0001\DE_W0001_P0005\DE_2_W0001_P0005_T0001\TR1_W0001_P0002\TR1_2_W0001_P0002_T0001_R1_P4_K1_Ch2-Ch1.zen
61340	3.468348e-03	4.809221e-03	2.609900e-03	20151204_SCC1gfpc_Prometa\MitoSys2\LSM\SCC1gfpc_Noc\DE_W0001\DE_W0001_P0005\DE_2_W0001_P0005_T0001\TR1_W0001_P0002\TR1_2_W0001_P0002_T0001_R1_P4_K1_Ch2-Ch1.zen
66460	3.252064e-03	4.777646e-03	2.369100e-03	20151204_SCC1gfpc_Prometa\MitoSys2\LSM\SCC1gfpc_Noc\DE_W0001\DE_W0001_P0005\DE_2_W0001_P0005_T0001\TR1_W0001_P0002\TR1_2_W0001_P0002_T0001_R1_P4_K1_Ch2-Ch1.zen
71580	2.299863e-03	3.812983e-03	2.163100e-03	20151204_SCC1gfpc_Prometa\MitoSys2\LSM\SCC1gfpc_Noc\DE_W0001\DE_W0001_P0005\DE_2_W0001_P0005_T0001\TR1_W0001_P0002\TR1_2_W0001_P0002_T0001_R1_P4_K1_Ch2-Ch1.zen
76700	2.147539e-03	4.631172e-03	1.985200e-03	20151204_SCC1gfpc_Prometa\MitoSys2\LSM\SCC1gfpc_Noc\DE_W0001\DE_W0001_P0005\DE_2_W0001_P0005_T0001\TR1_W0001_P0002\TR1_2_W0001_P0002_T0001_R1_P4_K1_Ch2-Ch1.zen
81820	1.754482e-03	6.511958e-03	1.830400e-03	20151204_SCC1gfpc_Prometa\MitoSys2\LSM\SCC1gfpc_Noc\DE_W0001\DE_W0001_P0005\DE_2_W0001_P0005_T0001\TR1_W0001_P0002\TR1_2_W0001_P0002_T0001_R1_P4_K1_Ch2-Ch1.zen
86940	2.119550e-03	5.405655e-03	1.694600e-03	20151204_SCC1gfpc_Prometa\MitoSys2\LSM\SCC1gfpc_Noc\DE_W0001\DE_W0001_P0005\DE_2_W0001_P0005_T0001\TR1_W0001_P0002\TR1_2_W0001_P0002_T0001_R1_P4_K1_Ch2-Ch1.zen
92060	1.546771e-03	4.669679e-03	1.574600e-03	20151204_SCC1gfpc_Prometa\MitoSys2\LSM\SCC1gfpc_Noc\DE_W0001\DE_W0001_P0005\DE_2_W0001_P0005_T0001\TR1_W0001_P0002\TR1_2_W0001_P0002_T0001_R1_P4_K1_Ch2-Ch1.zen
97180	2.203486e-03	5.000565e-03	1.467900e-03	20151204_SCC1gfpc_Prometa\MitoSys2\LSM\SCC1gfpc_Noc\DE_W0001\DE_W0001_P0005\DE_2_W0001_P0005_T0001\TR1_W0001_P0002\TR1_2_W0001_P0002_T0001_R1_P4_K1_Ch2-Ch1.zen
102300	1.903182e-03	5.000980e-03	1.372700e-03	20151204_SCC1gfpc_Prometa\MitoSys2\LSM\SCC1gfpc_Noc\DE_W0001\DE_W0001_P0005\DE_2_W0001_P0005_T0001\TR1_W0001_P0002\TR1_2_W0001_P0002_T0001_R1_P4_K1_Ch2-Ch1.zen
112540	2.012046e-03	4.934788e-03	1.210000e-03	20151204_SCC1gfpc_Prometa\MitoSys2\LSM\SCC1gfpc_Noc\DE_W0001\DE_W0001_P0005\DE_2_W0001_P0005_T0001\TR1_W0001_P0002\TR1_2_W0001_P0002_T0001_R1_P4_K1_Ch2-Ch1.zen
122780	9.312232e-04	4.164071e-03	1.076600e-03	20151204_SCC1gfpc_Prometa\MitoSys2\LSM\SCC1gfpc_Noc\DE_W0001\DE_W0001_P0005\DE_2_W0001_P0005_T0001\TR1_W0001_P0002\TR1_2_W0001_P0002_T0001_R1_P4_K1_Ch2-Ch1.zen
133020	1.676037e-03	5.233304e-03	9.655900e-04	20151204_SCC1gfpc_Prometa\MitoSys2\LSM\SCC1gfpc_Noc\DE_W0001\DE_W0001_P0005\DE_2_W0001_P0005_T0001\TR1_W0001_P0002\TR1_2_W0001_P0002_T0001_R1_P4_K1_Ch2-Ch1.zen
143260	4.228446e-04	6.165716e-03	8.720500e-04	20151204_SCC1gfpc_Prometa\MitoSys2\LSM\SCC1gfpc_Noc\DE_W0001\DE_W0001_P0005\DE_2_W0001_P0005_T0001\TR1_W0001_P0002\TR1_2_W0001_P0002_T0001_R1_P4_K1_Ch2-Ch1.zen
153500	1.128499e-04	5.555512e-03	7.923600e-04	20151204_SCC1gfpc_Prometa\MitoSys2\LSM\SCC1gfpc_Noc\DE_W0001\DE_W0001_P0005\DE_2_W0001_P0005_T0001\TR1_W0001_P0002\TR1_2_W0001_P0002_T0001_R1_P4_K1_Ch2-Ch1.zen
163740	2.857213e-04	4.141949e-03	7.238200e-04	20151204_SCC1gfpc_Prometa\MitoSys2\LSM\SCC1gfpc_Noc\DE_W0001\DE_W0001_P0005\DE_2_W0001_P0005_T0001\TR1_W0001_P0002\TR1_2_W0001_P0002_T0001_R1_P4_K1_Ch2-Ch1.zen
173980	1.154477e-04	3.686153e-03	6.643700e-04	20151204_SCC1gfpc_Prometa\MitoSys2\LSM\SCC1gfpc_Noc\DE_W0001\DE_W0001_P0005\DE_2_W0001_P0005_T0001\TR1_W0001_P0002\TR1_2_W0001_P0002_T0001_R1_P4_K1_Ch2-Ch1.zen
184220	3.022571e-04	4.658264e-03	6.124200e-04	20151204_SCC1gfpc_Prometa\MitoSys2\LSM\SCC1gfpc_Noc\DE_W0001\DE_W0001_P0005\DE_2_W0001_P0005_T0001\TR1_W0001_P0002\TR1_2_W0001_P0002_T0001_R1_P4_K1_Ch2-Ch1.zen
194460	1.018087e-03	3.608324e-03	5.667100e-04	20151204_SCC1gfpc_Prometa\MitoSys2\LSM\SCC1gfpc_Noc\DE_W0001\DE_W0001_P0005\DE_2_W0001_P0005_T0001\TR1_W0001_P0002\TR1_2_W0001_P0002_T0001_R1_P4_K1_Ch2-Ch1.zen
204700	1.849228e-03	3.044665e-03	5.262500e-04	20151204_SCC1gfpc_Prometa\MitoSys2\LSM\SCC1gfpc_Noc\DE_W0001\DE_W0001_P0005\DE_2_W0001_P0005_T0001\TR1_W0001_P0002\TR1_2_W0001_P0002_T0001_R1_P4_K1_Ch2-Ch1.zen
225180	1.596639e-03	3.254437e-03	4.580300e-04	20151204_SCC1gfpc_Prometa\MitoSys2\LSM\SCC1gfpc_Noc\DE_W0001\DE_W0001_P0005\DE_2_W0001_P0005_T0001\TR1_W0001_P0002\TR1_2_W0001_P0002_T0001_R1_P4_K1_Ch2-Ch1.zen
245660	-3.549007e-04	4.124972e-03	4.029700e-04	20151204_SCC1gfpc_Prometa\MitoSys2\LSM\SCC1gfpc_Noc\DE_W0001\DE_W0001_P0005\DE_2_W0001_P0005_T0001\TR1_W0001_P0002\TR1_2_W0001_P0002_T0001_R1_P4_K1_Ch2-Ch1.zen
266140	6.238778e-04	3.417048e-03	3.578000e-04	20151204_SCC1gfpc_Prometa\MitoSys2\LSM\SCC1gfpc_Noc\DE_W0001\DE_W0001_P0005\DE_2_W0001_P0005_T0001\TR1_W0001_P0002\TR1_2_W0001_P0002_T0001_R1_P4_K1_Ch2-Ch1.zen
286620	8.992806e-04	4.323090e-03	3.202200e-04	20151204_SCC1gfpc_Prometa\MitoSys2\LSM\SCC1gfpc_Noc\DE_W0001\DE_W0001_P0005\DE_2_W0001_P0005_T0001\TR1_W0001_P0002\TR1_2_W0001_P0002_T0001_R1_P4_K1_Ch2-Ch1.zen
307100	-6.495898e-04	4.185279e-03	2.885800e-04	20151204_SCC1gfpc_Prometa\MitoSys2\LSM\SCC1gfpc_Noc\DE_W0001\DE_W0001_P0005\DE_2_W0001_P0005_T0001\TR1_W0001_P0002\TR1_2_W0001_P0002_T0001_R1_P4_K1_Ch2-Ch1.zen
327580	-9.856744e-04	4.291637e-03	2.616500e-04	20151204_SCC1gfpc_Prometa\MitoSys2\LSM\SCC1gfpc_Noc\DE_W0001\DE_W0001_P0005\DE_2_W0001_P0005_T0001\TR1_W0001_P0002\TR1_2_W0001_P0002_T0001_R1_P4_K1_Ch2-Ch1.zen
348060	2.602725e-05	3.434172e-03	2.385300e-04	20151204_SCC1gfpc_Prometa\MitoSys2\LSM\SCC1gfpc_Noc\DE_W0001\DE_W0001_P0005\DE_2_W0001_P0005_T0001\TR1_W0001_P0002\TR1_2_W0001_P0002_T0001_R1_P4_K1_Ch2-Ch1.zen
368540	-1.480483e-03	3.400574e-03	2.185100e-04	20151204_SCC1gfpc_Prometa\MitoSys2\LSM\SCC1gfpc_Noc\DE_W0001\DE_W0001_P0005\DE_2_W0001_P0005_T0001\TR1_W0001_P0002\TR1_2_W0001_P0002_T0001_R1_P4_K1_Ch2-Ch1.zen
389020	-1.321128e-03	3.698519e-03	2.010400e-04	20151204_SCC1gfpc_Prometa\MitoSys2\LSM\SCC1gfpc_Noc\DE_W0001\DE_W0001_P0005\DE_2_W0001_P0005_T0001\TR1_W0001_P0002\TR1_2_W0001_P0002_T0001_R1_P4_K1_Ch2-Ch1.zen
409500	-1.015117e-03	3.467717e-03	1.857000e-04	20151204_SCC1gfpc_Prometa\MitoSys2\LSM\SCC1gfpc_Noc\DE_W0001\DE_W0001_P0005\DE_2_W0001_P0005_T0001\TR1_W0001_P0002\TR1_2_W0001_P0002_T0001_R1_P4_K1_Ch2-Ch1.zen
450460	-1.054820e-03	3.454771e-03	1.601000e-04	20151204_SCC1gfpc_Prometa\MitoSys2\LSM\SCC1gfpc_Noc\DE_W0001\DE_W0001_P0005\DE_2_W0001_P0005_T0001\TR1_W0001_P0002\TR1_2_W0001_P0002_T0001_R1_P4_K1_Ch2-Ch1.zen
491420	-8.464598e-04	3.325495e-03	1.397100e-04	20151204_SCC1gfpc_Prometa\MitoSys2\LSM\SCC1gfpc_Noc\DE_W0001\DE_W0001_P0005\DE_2_W0001_P0005_T0001\TR1_W0001_P0002\TR1_2_W0001_P0002_T0001_R1_P4_K1_Ch2-Ch1.zen
532380	-1.965193e-03	3.865320e-03	1.231600e-04	20151204_SCC1gfpc_Prometa\MitoSys2\LSM\SCC1gfpc_Noc\DE_W0001\DE_W0001_P0005\DE_2_W0001_P0005_T0001\TR1_W0001_P0002\TR1_2_W0001_P0002_T0001_R1_P4_K1_Ch2-Ch1.zen
573340	-1.671042e-03	4.329372e-03	1.095400e-04	20151204_SCC1gfpc_Prometa\MitoSys2\LSM\SCC1gfpc_Noc\DE_W0001\DE_W0001_P0005\DE_2_W0001_P0005_T0001\TR1_W0001_P0002\TR1_2_W0001_P0002_T0001_R1_P4_K1_Ch2-Ch1.zen
614300	-1.163693e-03	3.610502e-03	9.816700e-05	20151204_SCC1gfpc_Prometa\MitoSys2\LSM\SCC1gfpc_Noc\DE_W0001\DE_W0001_P0005\DE_2_W0001_P0005_T0001\TR1_W0001_P0002\TR1_2_W0001_P0002_T0001_R1_P4_K1_Ch2-Ch1.zen
655260	-1.809234e-03	3.703448e-03	8.856900e-05	20151204_SCC1gfpc_Prometa\MitoSys2\LSM\SCC1gfpc_Noc\DE_W0001\DE_W0001_P0005\DE_2_W0001_P0005_T0001\TR1_W0001_P0002\TR1_2_W0001_P0002_T0001_R1_P4_K1_Ch2-Ch1.zen
696220	-1.465128e-03	4.231875e-03	8.038500e-05	20151204_SCC1gfpc_Prometa\MitoSys2\LSM\SCC1gfpc_Noc\DE_W0001\DE_W0001_P0005\DE_2_W0001_P0005_T0001\TR1_W0001_P0002\TR1_2_W0001_P0002_T0001_R1_P4_K1_Ch2-Ch1.zen
737180	-1.691808e-03	4.053329e-03	7.334400e-05	20151204_SCC1gfpc_Prometa\MitoSys2\LSM\SCC1gfpc_Noc\DE_W0001\DE_W0001_P0005\DE_2_W0001_P0005_T0001\TR1_W0001_P0002\TR1_2_W0001_P0002_T0001_R1_P4_K1_Ch2-Ch1.zen
778140	-4.767541e-04	3.320354e-03	6.723700e-05	20151204_SCC1gfpc_Prometa\MitoSys2\LSM\SCC1gfpc_Noc\DE_W0001\DE_W0001_P0005\DE_2_W0001_P0005_T0001\TR1_W0001_P0002\TR1_2_W0001_P0002_T0001_R1_P4_K1_Ch2-Ch1.zen
819100	-9.238191e-04	3.039295e-03	6.190300e-05	20151204_SCC1gfpc_Prometa\MitoSys2\LSM\SCC1gfpc_Noc\DE_W0001\DE_W0001_P0005\DE_2_W0001_P0005_T0001\TR1_W0001_P0002\TR1_2_W0001_P0002_T0001_R1_P4_K1_Ch2-Ch1.zen
901020	-1.637483e-04	2.728148e-03	5.306700e-05	20151204_SCC1gfpc_Prometa\MitoSys2\LSM\SCC1gfpc_Noc\DE_W0001\DE_W0001_P0005\DE_2_W0001_P0005_T0001\TR1_W0001_P0002\TR1_2_W0001_P0002_T0001_R1_P4_K1_Ch2-Ch1.zen
982940	4.816249e-04	2.999968e-03	4.608400e-05	20151204_SCC1gfpc_Prometa\MitoSys2\LSM\SCC1gfpc_Noc\DE_W0001\DE_W0001_P0005\DE_2_W0001_P0005_T0001\TR1_W0001_P0002\TR1_2_W0001_P0002_T0001_R1_P4_K1_Ch2-Ch1.zen
1064860	2.415361e-04	2.663597e-03	4.046100e-05	20151204_SCC1gfpc_Prometa\MitoSys2\LSM\SCC1gfpc_Noc\DE_W0001\DE_W0001_P0005\DE_2_W0001_P0005_T0001\TR1_W0001_P0002\TR1_2_W0001_P0002_T0001_R1_P4_K1_Ch2-Ch1.zen
1146780	-6.002465e-04	3.583425e-03	3.585800e-05	20151204_SCC1gfpc_Prometa\MitoSys2\LSM\SCC1gfpc_Noc\DE_W0001\DE_W0001_P0005\DE_2_W0001_P0005_T0001\TR1_W0001_P0002\TR1_2_W0001_P0002_T0001_R1_P4_K1_Ch2-Ch1.zen
1228700	-9.190252e-04	4.081935e-03	3.203800e-05	20151204_SCC1gfpc_Prometa\MitoSys2\LSM\SCC1gfpc_Noc\DE_W0001\DE_W0001_P0005\DE_2_W0001_P0005_T0001\TR1_W0001_P0002\TR1_2_W0001_P0002_T0001_R1_P4_K1_Ch2-Ch1.zen
1310620	-7.079106e-04	3.393193e-03	2.882800e-05	20151204_SCC1gfpc_Prometa\MitoSys2\LSM\SCC1gfpc_Noc\DE_W0001\DE_W0001_P0005\DE_2_W0001_P0005_T0001\TR1_W0001_P0002\TR1_2_W0001_P0002_T0001_R1_P4_K1_Ch2-Ch1.zen
1392540	-1.044903e-03	2.871723e-03	2.610300e-05	20151204_SCC1gfpc_Prometa\MitoSys2\LSM\SCC1gfpc_Noc\DE_W0001\DE_W0001_P0005\DE_2_W0001_P0005_T0001\TR1_W0001_P0002\TR1_2_W0001_P0002_T0001_R1_P4_K1_Ch2-Ch1.zen
1474460	-7.239920e-04	3.264865e-03	2.376700e-05	20151204_SCC1gfpc_Prometa\MitoSys2\LSM\SCC1gfpc_Noc\DE_W0001\DE_W0001_P0005\DE_2_W0001_P0005_T0001\TR1_W0001_P0002\TR1_2_W0001_P0002_T0001_R1_P4_K1_Ch2-Ch1.zen
1556380	4.619497e-04	3.380857e-03	2.174800e-05	20151204_SCC1gfpc_Prometa\MitoSys2\LSM\SCC1gfpc_Noc\DE_W0001\DE_W0001_P0005\DE_2_W0001_P0005_T0001\TR1_W0001_P0002\TR1_2_W0001_P0002_T0001_R1_P4_K1_Ch2-Ch1.zen
10	5.498418e-02	1.967173e-02	5.295100e-02	20151204_SCC1gfpc_Prometa\MitoSys2\LSM\SCC1gfpc_Noc\DE_W0001\DE_W0001_P0005\DE_2_W0001_P0005_T0001\TR1_W0001_P0002\TR1_2_W0001_P0002_T0001_R1_P5_K1_Ch2-Ch1.zen
20	4.878557e-02	1.865119e-02	5.208600e-02	20151204_SCC1gfpc_Prometa\MitoSys2\LSM\SCC1gfpc_Noc\DE_W0001\DE_W0001_P0005\DE_2_W0001_P0005_T0001\TR1_W0001_P0002\TR1_2_W0001_P0002_T0001_R1_P5_K1_Ch2-Ch1.zen
30	5.135458e-02	1.808797e-02	5.128900e-02	20151204_SCC1gfpc_Prometa\MitoSys2\LSM\SCC1gfpc_Noc\DE_W0001\DE_W0001_P0005\DE_2_W0001_P0005_T0001\TR1_W0001_P0002\TR1_2_W0001_P0002_T0001_R1_P5_K1_Ch2-Ch1.zen
40	5.367525e-02	2.382465e-02	5.055500e-02	20151204_SCC1gfpc_Prometa\MitoSys2\LSM\SCC1gfpc_Noc\DE_W0001\DE_W0001_P0005\DE_2_W0001_P0005_T0001\TR1_W0001_P0002\TR1_2_W0001_P0002_T0001_R1_P5_K1_Ch2-Ch1.zen
50	5.120938e-02	2.236536e-02	4.988100e-02	20151204_SCC1gfpc_Prometa\MitoSys2\LSM\SCC1gfpc_Noc\DE_W0001\DE_W0001_P0005\DE_2_W0001_P0005_T0001\TR1_W0001_P0002\TR1_2_W0001_P0002_T0001_R1_P5_K1_Ch2-Ch1.zen
60	5.012063e-02	1.503014e-02	4.926000e-02	20151204_SCC1gfpc_Prometa\MitoSys2\LSM\SCC1gfpc_Noc\DE_W0001\DE_W0001_P0005\DE_2_W0001_P0005_T0001\TR1_W0001_P0002\TR1_2_W0001_P0002_T0001_R1_P5_K1_Ch2-Ch1.zen
70	4.307312e-02	2.894558e-02	4.868800e-02	20151204_SCC1gfpc_Prometa\MitoSys2\LSM\SCC1gfpc_Noc\DE_W0001\DE_W0001_P0005\DE_2_W0001_P0005_T0001\TR1_W0001_P0002\TR1_2_W0001_P0002_T0001_R1_P5_K1_Ch2-Ch1.zen
80	4.725181e-02	2.224180e-02	4.815900e-02	20151204_SCC1gfpc_Prometa\MitoSys2\LSM\SCC1gfpc_Noc\DE_W0001\DE_W0001_P0005\DE_2_W0001_P0005_T0001\TR1_W0001_P0002\TR1_2_W0001_P0002_T0001_R1_P5_K1_Ch2-Ch1.zen
90	5.089079e-02	2.411272e-02	4.767100e-02	20151204_SCC1gfpc_Prometa\MitoSys2\LSM\SCC1gfpc_Noc\DE_W0001\DE_W0001_P0005\DE_2_W0001_P0005_T0001\TR1_W0001_P0002\TR1_2_W0001_P0002_T0001_R1_P5_K1_Ch2-Ch1.zen
100	4.693800e-02	1.937272e-02	4.722000e-02	20151204_SCC1gfpc_Prometa\MitoSys2\LSM\SCC1gfpc_Noc\DE_W0001\DE_W0001_P0005\DE_2_W0001_P0005_T0001\TR1_W0001_P0002\TR1_2_W0001_P0002_T0001_R1_P5_K1_Ch2-Ch1.zen
120	4.418243e-02	1.872769e-02	4.641200e-02	20151204_SCC1gfpc_Prometa\MitoSys2\LSM\SCC1gfpc_Noc\DE_W0001\DE_W0001_P0005\DE_2_W0001_P0005_T0001\TR1_W0001_P0002\TR1_2_W0001_P0002_T0001_R1_P5_K1_Ch2-Ch1.zen
140	4.346151e-02	1.555107e-02	4.571200e-02	20151204_SCC1gfpc_Prometa\MitoSys2\LSM\SCC1gfpc_Noc\DE_W0001\DE_W0001_P0005\DE_2_W0001_P0005_T0001\TR1_W0001_P0002\TR1_2_W0001_P0002_T0001_R1_P5_K1_Ch2-Ch1.zen
160	4.447867e-02	1.553801e-02	4.510000e-02	20151204_SCC1gfpc_Prometa\MitoSys2\LSM\SCC1gfpc_Noc\DE_W0001\DE_W0001_P0005\DE_2_W0001_P0005_T0001\TR1_W0001_P0002\TR1_2_W0001_P0002_T0001_R1_P5_K1_Ch2-Ch1.zen
180	4.560187e-02	1.927911e-02	4.456100e-02	20151204_SCC1gfpc_Prometa\MitoSys2\LSM\SCC1gfpc_Noc\DE_W0001\DE_W0001_P0005\DE_2_W0001_P0005_T0001\TR1_W0001_P0002\TR1_2_W0001_P0002_T0001_R1_P5_K1_Ch2-Ch1.zen
200	4.053480e-02	1.496730e-02	4.408000e-02	20151204_SCC1gfpc_Prometa\MitoSys2\LSM\SCC1gfpc_Noc\DE_W0001\DE_W0001_P0005\DE_2_W0001_P0005_T0001\TR1_W0001_P0002\TR1_2_W0001_P0002_T0001_R1_P5_K1_Ch2-Ch1.zen
220	4.945258e-02	1.725360e-02	4.364800e-02	20151204_SCC1gfpc_Prometa\MitoSys2\LSM\SCC1gfpc_Noc\DE_W0001\DE_W0001_P0005\DE_2_W0001_P0005_T0001\TR1_W0001_P0002\TR1_2_W0001_P0002_T0001_R1_P5_K1_Ch2-Ch1.zen
240	4.656394e-02	1.251187e-02	4.325600e-02	20151204_SCC1gfpc_Prometa\MitoSys2\LSM\SCC1gfpc_Noc\DE_W0001\DE_W0001_P0005\DE_2_W0001_P0005_T0001\TR1_W0001_P0002\TR1_2_W0001_P0002_T0001_R1_P5_K1_Ch2-Ch1.zen
260	3.861480e-02	1.383066e-02	4.289600e-02	20151204_SCC1gfpc_Prometa\MitoSys2\LSM\SCC1gfpc_Noc\DE_W0001\DE_W0001_P0005\DE_2_W0001_P0005_T0001\TR1_W0001_P0002\TR1_2_W0001_P0002_T0001_R1_P5_K1_Ch2-Ch1.zen
280	4.522008e-02	1.626465e-02	4.256300e-02	20151204_SCC1gfpc_Prometa\MitoSys2\LSM\SCC1gfpc_Noc\DE_W0001\DE_W0001_P0005\DE_2_W0001_P0005_T0001\TR1_W0001_P0002\TR1_2_W0001_P0002_T0001_R1_P5_K1_Ch2-Ch1.zen
300	4.153770e-02	1.543776e-02	4.225100e-02	20151204_SCC1gfpc_Prometa\MitoSys2\LSM\SCC1gfpc_Noc\DE_W0001\DE_W0001_P0005\DE_2_W0001_P0005_T0001\TR1_W0001_P0002\TR1_2_W0001_P0002_T0001_R1_P5_K1_Ch2-Ch1.zen
340	4.029639e-02	1.323392e-02	4.168000e-02	20151204_SCC1gfpc_Prometa\MitoSys2\LSM\SCC1gfpc_Noc\DE_W0001\DE_W0001_P0005\DE_2_W0001_P0005_T0001\TR1_W0001_P0002\TR1_2_W0001_P0002_T0001_R1_P5_K1_Ch2-Ch1.zen
380	4.589795e-02	1.496458e-02	4.115800e-02	20151204_SCC1gfpc_Prometa\MitoSys2\LSM\SCC1gfpc_Noc\DE_W0001\DE_W0001_P0005\DE_2_W0001_P0005_T0001\TR1_W0001_P0002\TR1_2_W0001_P0002_T0001_R1_P5_K1_Ch2-Ch1.zen
420	4.141097e-02	1.226695e-02	4.067200e-02	20151204_SCC1gfpc_Prometa\MitoSys2\LSM\SCC1gfpc_Noc\DE_W0001\DE_W0001_P0005\DE_2_W0001_P0005_T0001\TR1_W0001_P0002\TR1_2_W0001_P0002_T0001_R1_P5_K1_Ch2-Ch1.zen
460	3.571673e-02	1.465149e-02	4.021200e-02	20151204_SCC1gfpc_Prometa\MitoSys2\LSM\SCC1gfpc_Noc\DE_W0001\DE_W0001_P0005\DE_2_W0001_P0005_T0001\TR1_W0001_P0002\TR1_2_W0001_P0002_T0001_R1_P5_K1_Ch2-Ch1.zen
500	4.085516e-02	1.329554e-02	3.977000e-02	20151204_SCC1gfpc_Prometa\MitoSys2\LSM\SCC1gfpc_Noc\DE_W0001\DE_W0001_P0005\DE_2_W0001_P0005_T0001\TR1_W0001_P0002\TR1_2_W0001_P0002_T0001_R1_P5_K1_Ch2-Ch1.zen
540	4.045857e-02	1.334815e-02	3.934400e-02	20151204_SCC1gfpc_Prometa\MitoSys2\LSM\SCC1gfpc_Noc\DE_W0001\DE_W0001_P0005\DE_2_W0001_P0005_T0001\TR1_W0001_P0002\TR1_2_W0001_P0002_T0001_R1_P5_K1_Ch2-Ch1.zen
580	3.578407e-02	1.227009e-02	3.892900e-02	20151204_SCC1gfpc_Prometa\MitoSys2\LSM\SCC1gfpc_Noc\DE_W0001\DE_W0001_P0005\DE_2_W0001_P0005_T0001\TR1_W0001_P0002\TR1_2_W0001_P0002_T0001_R1_P5_K1_Ch2-Ch1.zen
620	3.970507e-02	9.836885e-03	3.852500e-02	20151204_SCC1gfpc_Prometa\MitoSys2\LSM\SCC1gfpc_Noc\DE_W0001\DE_W0001_P0005\DE_2_W0001_P0005_T0001\TR1_W0001_P0002\TR1_2_W0001_P0002_T0001_R1_P5_K1_Ch2-Ch1.zen
660	4.006418e-02	1.351162e-02	3.812900e-02	20151204_SCC1gfpc_Prometa\MitoSys2\LSM\SCC1gfpc_Noc\DE_W0001\DE_W0001_P0005\DE_2_W0001_P0005_T0001\TR1_W0001_P0002\TR1_2_W0001_P0002_T0001_R1_P5_K1_Ch2-Ch1.zen
700	3.714859e-02	1.101431e-02	3.774300e-02	20151204_SCC1gfpc_Prometa\MitoSys2\LSM\SCC1gfpc_Noc\DE_W0001\DE_W0001_P0005\DE_2_W0001_P0005_T0001\TR1_W0001_P0002\TR1_2_W0001_P0002_T0001_R1_P5_K1_Ch2-Ch1.zen
780	3.597502e-02	1.256063e-02	3.699200e-02	20151204_SCC1gfpc_Prometa\MitoSys2\LSM\SCC1gfpc_Noc\DE_W0001\DE_W0001_P0005\DE_2_W0001_P0005_T0001\TR1_W0001_P0002\TR1_2_W0001_P0002_T0001_R1_P5_K1_Ch2-Ch1.zen
860	3.642927e-02	1.080252e-02	3.627000e-02	20151204_SCC1gfpc_Prometa\MitoSys2\LSM\SCC1gfpc_Noc\DE_W0001\DE_W0001_P0005\DE_2_W0001_P0005_T0001\TR1_W0001_P0002\TR1_2_W0001_P0002_T0001_R1_P5_K1_Ch2-Ch1.zen
940	3.643314e-02	1.108854e-02	3.557700e-02	20151204_SCC1gfpc_Prometa\MitoSys2\LSM\SCC1gfpc_Noc\DE_W0001\DE_W0001_P0005\DE_2_W0001_P0005_T0001\TR1_W0001_P0002\TR1_2_W0001_P0002_T0001_R1_P5_K1_Ch2-Ch1.zen
1020	3.732500e-02	1.069040e-02	3.491000e-02	20151204_SCC1gfpc_Prometa\MitoSys2\LSM\SCC1gfpc_Noc\DE_W0001\DE_W0001_P0005\DE_2_W0001_P0005_T0001\TR1_W0001_P0002\TR1_2_W0001_P0002_T0001_R1_P5_K1_Ch2-Ch1.zen
1100	3.406354e-02	1.034958e-02	3.426900e-02	20151204_SCC1gfpc_Prometa\MitoSys2\LSM\SCC1gfpc_Noc\DE_W0001\DE_W0001_P0005\DE_2_W0001_P0005_T0001\TR1_W0001_P0002\TR1_2_W0001_P0002_T0001_R1_P5_K1_Ch2-Ch1.zen
1180	3.282012e-02	7.300181e-03	3.365200e-02	20151204_SCC1gfpc_Prometa\MitoSys2\LSM\SCC1gfpc_Noc\DE_W0001\DE_W0001_P0005\DE_2_W0001_P0005_T0001\TR1_W0001_P0002\TR1_2_W0001_P0002_T0001_R1_P5_K1_Ch2-Ch1.zen
1260	3.325081e-02	8.547452e-03	3.306000e-02	20151204_SCC1gfpc_Prometa\MitoSys2\LSM\SCC1gfpc_Noc\DE_W0001\DE_W0001_P0005\DE_2_W0001_P0005_T0001\TR1_W0001_P0002\TR1_2_W0001_P0002_T0001_R1_P5_K1_Ch2-Ch1.zen
1340	3.153965e-02	9.853721e-03	3.249100e-02	20151204_SCC1gfpc_Prometa\MitoSys2\LSM\SCC1gfpc_Noc\DE_W0001\DE_W0001_P0005\DE_2_W0001_P0005_T0001\TR1_W0001_P0002\TR1_2_W0001_P0002_T0001_R1_P5_K1_Ch2-Ch1.zen
1420	3.354780e-02	1.225042e-02	3.194400e-02	20151204_SCC1gfpc_Prometa\MitoSys2\LSM\SCC1gfpc_Noc\DE_W0001\DE_W0001_P0005\DE_2_W0001_P0005_T0001\TR1_W0001_P0002\TR1_2_W0001_P0002_T0001_R1_P5_K1_Ch2-Ch1.zen
1500	3.063778e-02	8.493250e-03	3.141800e-02	20151204_SCC1gfpc_Prometa\MitoSys2\LSM\SCC1gfpc_Noc\DE_W0001\DE_W0001_P0005\DE_2_W0001_P0005_T0001\TR1_W0001_P0002\TR1_2_W0001_P0002_T0001_R1_P5_K1_Ch2-Ch1.zen
1660	2.887391e-02	8.696021e-03	3.042600e-02	20151204_SCC1gfpc_Prometa\MitoSys2\LSM\SCC1gfpc_Noc\DE_W0001\DE_W0001_P0005\DE_2_W0001_P0005_T0001\TR1_W0001_P0002\TR1_2_W0001_P0002_T0001_R1_P5_K1_Ch2-Ch1.zen
1820	3.006536e-02	8.854329e-03	2.950800e-02	20151204_SCC1gfpc_Prometa\MitoSys2\LSM\SCC1gfpc_Noc\DE_W0001\DE_W0001_P0005\DE_2_W0001_P0005_T0001\TR1_W0001_P0002\TR1_2_W0001_P0002_T0001_R1_P5_K1_Ch2-Ch1.zen
1980	2.806517e-02	8.855190e-03	2.865600e-02	20151204_SCC1gfpc_Prometa\MitoSys2\LSM\SCC1gfpc_Noc\DE_W0001\DE_W0001_P0005\DE_2_W0001_P0005_T0001\TR1_W0001_P0002\TR1_2_W0001_P0002_T0001_R1_P5_K1_Ch2-Ch1.zen
2140	2.758493e-02	7.503098e-03	2.786400e-02	20151204_SCC1gfpc_Prometa\MitoSys2\LSM\SCC1gfpc_Noc\DE_W0001\DE_W0001_P0005\DE_2_W0001_P0005_T0001\TR1_W0001_P0002\TR1_2_W0001_P0002_T0001_R1_P5_K1_Ch2-Ch1.zen
2300	2.774122e-02	7.771555e-03	2.712700e-02	20151204_SCC1gfpc_Prometa\MitoSys2\LSM\SCC1gfpc_Noc\DE_W0001\DE_W0001_P0005\DE_2_W0001_P0005_T0001\TR1_W0001_P0002\TR1_2_W0001_P0002_T0001_R1_P5_K1_Ch2-Ch1.zen
2460	2.448824e-02	7.766746e-03	2.644000e-02	20151204_SCC1gfpc_Prometa\MitoSys2\LSM\SCC1gfpc_Noc\DE_W0001\DE_W0001_P0005\DE_2_W0001_P0005_T0001\TR1_W0001_P0002\TR1_2_W0001_P0002_T0001_R1_P5_K1_Ch2-Ch1.zen
2620	2.479843e-02	6.706163e-03	2.579700e-02	20151204_SCC1gfpc_Prometa\MitoSys2\LSM\SCC1gfpc_Noc\DE_W0001\DE_W0001_P0005\DE_2_W0001_P0005_T0001\TR1_W0001_P0002\TR1_2_W0001_P0002_T0001_R1_P5_K1_Ch2-Ch1.zen
2780	2.565425e-02	8.435728e-03	2.519600e-02	20151204_SCC1gfpc_Prometa\MitoSys2\LSM\SCC1gfpc_Noc\DE_W0001\DE_W0001_P0005\DE_2_W0001_P0005_T0001\TR1_W0001_P0002\TR1_2_W0001_P0002_T0001_R1_P5_K1_Ch2-Ch1.zen
2940	2.466919e-02	7.301397e-03	2.463200e-02	20151204_SCC1gfpc_Prometa\MitoSys2\LSM\SCC1gfpc_Noc\DE_W0001\DE_W0001_P0005\DE_2_W0001_P0005_T0001\TR1_W0001_P0002\TR1_2_W0001_P0002_T0001_R1_P5_K1_Ch2-Ch1.zen
3100	2.331279e-02	5.810399e-03	2.410200e-02	20151204_SCC1gfpc_Prometa\MitoSys2\LSM\SCC1gfpc_Noc\DE_W0001\DE_W0001_P0005\DE_2_W0001_P0005_T0001\TR1_W0001_P0002\TR1_2_W0001_P0002_T0001_R1_P5_K1_Ch2-Ch1.zen
3420	2.226424e-02	7.513822e-03	2.313100e-02	20151204_SCC1gfpc_Prometa\MitoSys2\LSM\SCC1gfpc_Noc\DE_W0001\DE_W0001_P0005\DE_2_W0001_P0005_T0001\TR1_W0001_P0002\TR1_2_W0001_P0002_T0001_R1_P5_K1_Ch2-Ch1.zen
3740	2.206971e-02	6.387937e-03	2.226500e-02	20151204_SCC1gfpc_Prometa\MitoSys2\LSM\SCC1gfpc_Noc\DE_W0001\DE_W0001_P0005\DE_2_W0001_P0005_T0001\TR1_W0001_P0002\TR1_2_W0001_P0002_T0001_R1_P5_K1_Ch2-Ch1.zen
4060	2.179172e-02	5.880410e-03	2.148700e-02	20151204_SCC1gfpc_Prometa\MitoSys2\LSM\SCC1gfpc_Noc\DE_W0001\DE_W0001_P0005\DE_2_W0001_P0005_T0001\TR1_W0001_P0002\TR1_2_W0001_P0002_T0001_R1_P5_K1_Ch2-Ch1.zen
4380	2.069200e-02	6.057921e-03	2.078300e-02	20151204_SCC1gfpc_Prometa\MitoSys2\LSM\SCC1gfpc_Noc\DE_W0001\DE_W0001_P0005\DE_2_W0001_P0005_T0001\TR1_W0001_P0002\TR1_2_W0001_P0002_T0001_R1_P5_K1_Ch2-Ch1.zen
4700	1.990090e-02	6.430259e-03	2.014300e-02	20151204_SCC1gfpc_Prometa\MitoSys2\LSM\SCC1gfpc_Noc\DE_W0001\DE_W0001_P0005\DE_2_W0001_P0005_T0001\TR1_W0001_P0002\TR1_2_W0001_P0002_T0001_R1_P5_K1_Ch2-Ch1.zen
5020	2.066938e-02	6.024351e-03	1.955800e-02	20151204_SCC1gfpc_Prometa\MitoSys2\LSM\SCC1gfpc_Noc\DE_W0001\DE_W0001_P0005\DE_2_W0001_P0005_T0001\TR1_W0001_P0002\TR1_2_W0001_P0002_T0001_R1_P5_K1_Ch2-Ch1.zen
5340	1.983146e-02	6.575424e-03	1.902100e-02	20151204_SCC1gfpc_Prometa\MitoSys2\LSM\SCC1gfpc_Noc\DE_W0001\DE_W0001_P0005\DE_2_W0001_P0005_T0001\TR1_W0001_P0002\TR1_2_W0001_P0002_T0001_R1_P5_K1_Ch2-Ch1.zen
5660	1.875121e-02	7.068100e-03	1.852500e-02	20151204_SCC1gfpc_Prometa\MitoSys2\LSM\SCC1gfpc_Noc\DE_W0001\DE_W0001_P0005\DE_2_W0001_P0005_T0001\TR1_W0001_P0002\TR1_2_W0001_P0002_T0001_R1_P5_K1_Ch2-Ch1.zen
5980	1.784790e-02	6.263800e-03	1.806500e-02	20151204_SCC1gfpc_Prometa\MitoSys2\LSM\SCC1gfpc_Noc\DE_W0001\DE_W0001_P0005\DE_2_W0001_P0005_T0001\TR1_W0001_P0002\TR1_2_W0001_P0002_T0001_R1_P5_K1_Ch2-Ch1.zen
6300	1.759022e-02	6.624272e-03	1.763700e-02	20151204_SCC1gfpc_Prometa\MitoSys2\LSM\SCC1gfpc_Noc\DE_W0001\DE_W0001_P0005\DE_2_W0001_P0005_T0001\TR1_W0001_P0002\TR1_2_W0001_P0002_T0001_R1_P5_K1_Ch2-Ch1.zen
6940	1.776306e-02	6.442462e-03	1.686300e-02	20151204_SCC1gfpc_Prometa\MitoSys2\LSM\SCC1gfpc_Noc\DE_W0001\DE_W0001_P0005\DE_2_W0001_P0005_T0001\TR1_W0001_P0002\TR1_2_W0001_P0002_T0001_R1_P5_K1_Ch2-Ch1.zen
7580	1.673737e-02	6.660833e-03	1.618000e-02	20151204_SCC1gfpc_Prometa\MitoSys2\LSM\SCC1gfpc_Noc\DE_W0001\DE_W0001_P0005\DE_2_W0001_P0005_T0001\TR1_W0001_P0002\TR1_2_W0001_P0002_T0001_R1_P5_K1_Ch2-Ch1.zen
8220	1.586219e-02	6.865857e-03	1.556800e-02	20151204_SCC1gfpc_Prometa\MitoSys2\LSM\SCC1gfpc_Noc\DE_W0001\DE_W0001_P0005\DE_2_W0001_P0005_T0001\TR1_W0001_P0002\TR1_2_W0001_P0002_T0001_R1_P5_K1_Ch2-Ch1.zen
8860	1.539695e-02	6.058884e-03	1.501700e-02	20151204_SCC1gfpc_Prometa\MitoSys2\LSM\SCC1gfpc_Noc\DE_W0001\DE_W0001_P0005\DE_2_W0001_P0005_T0001\TR1_W0001_P0002\TR1_2_W0001_P0002_T0001_R1_P5_K1_Ch2-Ch1.zen
9500	1.454910e-02	5.195729e-03	1.451400e-02	20151204_SCC1gfpc_Prometa\MitoSys2\LSM\SCC1gfpc_Noc\DE_W0001\DE_W0001_P0005\DE_2_W0001_P0005_T0001\TR1_W0001_P0002\TR1_2_W0001_P0002_T0001_R1_P5_K1_Ch2-Ch1.zen
10140	1.418193e-02	5.582056e-03	1.405300e-02	20151204_SCC1gfpc_Prometa\MitoSys2\LSM\SCC1gfpc_Noc\DE_W0001\DE_W0001_P0005\DE_2_W0001_P0005_T0001\TR1_W0001_P0002\TR1_2_W0001_P0002_T0001_R1_P5_K1_Ch2-Ch1.zen
10780	1.371657e-02	5.252031e-03	1.362800e-02	20151204_SCC1gfpc_Prometa\MitoSys2\LSM\SCC1gfpc_Noc\DE_W0001\DE_W0001_P0005\DE_2_W0001_P0005_T0001\TR1_W0001_P0002\TR1_2_W0001_P0002_T0001_R1_P5_K1_Ch2-Ch1.zen
11420	1.397592e-02	5.743728e-03	1.323200e-02	20151204_SCC1gfpc_Prometa\MitoSys2\LSM\SCC1gfpc_Noc\DE_W0001\DE_W0001_P0005\DE_2_W0001_P0005_T0001\TR1_W0001_P0002\TR1_2_W0001_P0002_T0001_R1_P5_K1_Ch2-Ch1.zen
12060	1.406527e-02	5.604797e-03	1.286300e-02	20151204_SCC1gfpc_Prometa\MitoSys2\LSM\SCC1gfpc_Noc\DE_W0001\DE_W0001_P0005\DE_2_W0001_P0005_T0001\TR1_W0001_P0002\TR1_2_W0001_P0002_T0001_R1_P5_K1_Ch2-Ch1.zen
12700	1.334764e-02	5.430563e-03	1.251700e-02	20151204_SCC1gfpc_Prometa\MitoSys2\LSM\SCC1gfpc_Noc\DE_W0001\DE_W0001_P0005\DE_2_W0001_P0005_T0001\TR1_W0001_P0002\TR1_2_W0001_P0002_T0001_R1_P5_K1_Ch2-Ch1.zen
13980	1.203897e-02	4.460884e-03	1.188300e-02	20151204_SCC1gfpc_Prometa\MitoSys2\LSM\SCC1gfpc_Noc\DE_W0001\DE_W0001_P0005\DE_2_W0001_P0005_T0001\TR1_W0001_P0002\TR1_2_W0001_P0002_T0001_R1_P5_K1_Ch2-Ch1.zen
15260	1.122994e-02	5.014142e-03	1.131500e-02	20151204_SCC1gfpc_Prometa\MitoSys2\LSM\SCC1gfpc_Noc\DE_W0001\DE_W0001_P0005\DE_2_W0001_P0005_T0001\TR1_W0001_P0002\TR1_2_W0001_P0002_T0001_R1_P5_K1_Ch2-Ch1.zen
16540	1.000472e-02	4.757679e-03	1.079900e-02	20151204_SCC1gfpc_Prometa\MitoSys2\LSM\SCC1gfpc_Noc\DE_W0001\DE_W0001_P0005\DE_2_W0001_P0005_T0001\TR1_W0001_P0002\TR1_2_W0001_P0002_T0001_R1_P5_K1_Ch2-Ch1.zen
17820	1.053639e-02	3.744332e-03	1.032800e-02	20151204_SCC1gfpc_Prometa\MitoSys2\LSM\SCC1gfpc_Noc\DE_W0001\DE_W0001_P0005\DE_2_W0001_P0005_T0001\TR1_W0001_P0002\TR1_2_W0001_P0002_T0001_R1_P5_K1_Ch2-Ch1.zen
19100	9.360376e-03	4.659604e-03	9.894100e-03	20151204_SCC1gfpc_Prometa\MitoSys2\LSM\SCC1gfpc_Noc\DE_W0001\DE_W0001_P0005\DE_2_W0001_P0005_T0001\TR1_W0001_P0002\TR1_2_W0001_P0002_T0001_R1_P5_K1_Ch2-Ch1.zen
20380	9.081376e-03	5.152994e-03	9.492800e-03	20151204_SCC1gfpc_Prometa\MitoSys2\LSM\SCC1gfpc_Noc\DE_W0001\DE_W0001_P0005\DE_2_W0001_P0005_T0001\TR1_W0001_P0002\TR1_2_W0001_P0002_T0001_R1_P5_K1_Ch2-Ch1.zen
21660	8.754865e-03	5.677113e-03	9.119700e-03	20151204_SCC1gfpc_Prometa\MitoSys2\LSM\SCC1gfpc_Noc\DE_W0001\DE_W0001_P0005\DE_2_W0001_P0005_T0001\TR1_W0001_P0002\TR1_2_W0001_P0002_T0001_R1_P5_K1_Ch2-Ch1.zen
22940	7.711359e-03	4.914863e-03	8.771700e-03	20151204_SCC1gfpc_Prometa\MitoSys2\LSM\SCC1gfpc_Noc\DE_W0001\DE_W0001_P0005\DE_2_W0001_P0005_T0001\TR1_W0001_P0002\TR1_2_W0001_P0002_T0001_R1_P5_K1_Ch2-Ch1.zen
24220	7.477750e-03	5.269701e-03	8.446100e-03	20151204_SCC1gfpc_Prometa\MitoSys2\LSM\SCC1gfpc_Noc\DE_W0001\DE_W0001_P0005\DE_2_W0001_P0005_T0001\TR1_W0001_P0002\TR1_2_W0001_P0002_T0001_R1_P5_K1_Ch2-Ch1.zen
25500	7.528748e-03	5.655348e-03	8.140400e-03	20151204_SCC1gfpc_Prometa\MitoSys2\LSM\SCC1gfpc_Noc\DE_W0001\DE_W0001_P0005\DE_2_W0001_P0005_T0001\TR1_W0001_P0002\TR1_2_W0001_P0002_T0001_R1_P5_K1_Ch2-Ch1.zen
28060	7.484408e-03	5.368671e-03	7.582100e-03	20151204_SCC1gfpc_Prometa\MitoSys2\LSM\SCC1gfpc_Noc\DE_W0001\DE_W0001_P0005\DE_2_W0001_P0005_T0001\TR1_W0001_P0002\TR1_2_W0001_P0002_T0001_R1_P5_K1_Ch2-Ch1.zen
30620	6.076178e-03	4.936680e-03	7.084200e-03	20151204_SCC1gfpc_Prometa\MitoSys2\LSM\SCC1gfpc_Noc\DE_W0001\DE_W0001_P0005\DE_2_W0001_P0005_T0001\TR1_W0001_P0002\TR1_2_W0001_P0002_T0001_R1_P5_K1_Ch2-Ch1.zen
33180	6.402833e-03	4.974919e-03	6.637500e-03	20151204_SCC1gfpc_Prometa\MitoSys2\LSM\SCC1gfpc_Noc\DE_W0001\DE_W0001_P0005\DE_2_W0001_P0005_T0001\TR1_W0001_P0002\TR1_2_W0001_P0002_T0001_R1_P5_K1_Ch2-Ch1.zen
35740	5.348408e-03	5.294743e-03	6.234700e-03	20151204_SCC1gfpc_Prometa\MitoSys2\LSM\SCC1gfpc_Noc\DE_W0001\DE_W0001_P0005\DE_2_W0001_P0005_T0001\TR1_W0001_P0002\TR1_2_W0001_P0002_T0001_R1_P5_K1_Ch2-Ch1.zen
38300	4.846474e-03	6.089831e-03	5.869600e-03	20151204_SCC1gfpc_Prometa\MitoSys2\LSM\SCC1gfpc_Noc\DE_W0001\DE_W0001_P0005\DE_2_W0001_P0005_T0001\TR1_W0001_P0002\TR1_2_W0001_P0002_T0001_R1_P5_K1_Ch2-Ch1.zen
40860	5.296983e-03	5.743477e-03	5.537600e-03	20151204_SCC1gfpc_Prometa\MitoSys2\LSM\SCC1gfpc_Noc\DE_W0001\DE_W0001_P0005\DE_2_W0001_P0005_T0001\TR1_W0001_P0002\TR1_2_W0001_P0002_T0001_R1_P5_K1_Ch2-Ch1.zen
43420	4.851632e-03	5.031028e-03	5.234500e-03	20151204_SCC1gfpc_Prometa\MitoSys2\LSM\SCC1gfpc_Noc\DE_W0001\DE_W0001_P0005\DE_2_W0001_P0005_T0001\TR1_W0001_P0002\TR1_2_W0001_P0002_T0001_R1_P5_K1_Ch2-Ch1.zen
45980	4.969490e-03	5.187155e-03	4.957000e-03	20151204_SCC1gfpc_Prometa\MitoSys2\LSM\SCC1gfpc_Noc\DE_W0001\DE_W0001_P0005\DE_2_W0001_P0005_T0001\TR1_W0001_P0002\TR1_2_W0001_P0002_T0001_R1_P5_K1_Ch2-Ch1.zen
48540	4.722298e-03	5.039244e-03	4.702000e-03	20151204_SCC1gfpc_Prometa\MitoSys2\LSM\SCC1gfpc_Noc\DE_W0001\DE_W0001_P0005\DE_2_W0001_P0005_T0001\TR1_W0001_P0002\TR1_2_W0001_P0002_T0001_R1_P5_K1_Ch2-Ch1.zen
51100	4.449631e-03	5.101481e-03	4.467300e-03	20151204_SCC1gfpc_Prometa\MitoSys2\LSM\SCC1gfpc_Noc\DE_W0001\DE_W0001_P0005\DE_2_W0001_P0005_T0001\TR1_W0001_P0002\TR1_2_W0001_P0002_T0001_R1_P5_K1_Ch2-Ch1.zen
56220	4.479676e-03	5.533817e-03	4.050000e-03	20151204_SCC1gfpc_Prometa\MitoSys2\LSM\SCC1gfpc_Noc\DE_W0001\DE_W0001_P0005\DE_2_W0001_P0005_T0001\TR1_W0001_P0002\TR1_2_W0001_P0002_T0001_R1_P5_K1_Ch2-Ch1.zen
61340	4.522190e-03	4.920666e-03	3.691100e-03	20151204_SCC1gfpc_Prometa\MitoSys2\LSM\SCC1gfpc_Noc\DE_W0001\DE_W0001_P0005\DE_2_W0001_P0005_T0001\TR1_W0001_P0002\TR1_2_W0001_P0002_T0001_R1_P5_K1_Ch2-Ch1.zen
66460	4.316570e-03	5.938892e-03	3.380000e-03	20151204_SCC1gfpc_Prometa\MitoSys2\LSM\SCC1gfpc_Noc\DE_W0001\DE_W0001_P0005\DE_2_W0001_P0005_T0001\TR1_W0001_P0002\TR1_2_W0001_P0002_T0001_R1_P5_K1_Ch2-Ch1.zen
71580	4.112894e-03	5.079245e-03	3.108300e-03	20151204_SCC1gfpc_Prometa\MitoSys2\LSM\SCC1gfpc_Noc\DE_W0001\DE_W0001_P0005\DE_2_W0001_P0005_T0001\TR1_W0001_P0002\TR1_2_W0001_P0002_T0001_R1_P5_K1_Ch2-Ch1.zen
76700	4.495115e-03	4.330658e-03	2.869500e-03	20151204_SCC1gfpc_Prometa\MitoSys2\LSM\SCC1gfpc_Noc\DE_W0001\DE_W0001_P0005\DE_2_W0001_P0005_T0001\TR1_W0001_P0002\TR1_2_W0001_P0002_T0001_R1_P5_K1_Ch2-Ch1.zen
81820	4.538232e-03	4.709467e-03	2.658300e-03	20151204_SCC1gfpc_Prometa\MitoSys2\LSM\SCC1gfpc_Noc\DE_W0001\DE_W0001_P0005\DE_2_W0001_P0005_T0001\TR1_W0001_P0002\TR1_2_W0001_P0002_T0001_R1_P5_K1_Ch2-Ch1.zen
86940	2.818345e-03	4.038061e-03	2.470500e-03	20151204_SCC1gfpc_Prometa\MitoSys2\LSM\SCC1gfpc_Noc\DE_W0001\DE_W0001_P0005\DE_2_W0001_P0005_T0001\TR1_W0001_P0002\TR1_2_W0001_P0002_T0001_R1_P5_K1_Ch2-Ch1.zen
92060	3.092444e-03	4.021491e-03	2.302800e-03	20151204_SCC1gfpc_Prometa\MitoSys2\LSM\SCC1gfpc_Noc\DE_W0001\DE_W0001_P0005\DE_2_W0001_P0005_T0001\TR1_W0001_P0002\TR1_2_W0001_P0002_T0001_R1_P5_K1_Ch2-Ch1.zen
97180	3.391684e-03	3.843136e-03	2.152200e-03	20151204_SCC1gfpc_Prometa\MitoSys2\LSM\SCC1gfpc_Noc\DE_W0001\DE_W0001_P0005\DE_2_W0001_P0005_T0001\TR1_W0001_P0002\TR1_2_W0001_P0002_T0001_R1_P5_K1_Ch2-Ch1.zen
102300	3.234396e-03	3.389975e-03	2.016500e-03	20151204_SCC1gfpc_Prometa\MitoSys2\LSM\SCC1gfpc_Noc\DE_W0001\DE_W0001_P0005\DE_2_W0001_P0005_T0001\TR1_W0001_P0002\TR1_2_W0001_P0002_T0001_R1_P5_K1_Ch2-Ch1.zen
112540	2.297516e-03	3.034803e-03	1.782200e-03	20151204_SCC1gfpc_Prometa\MitoSys2\LSM\SCC1gfpc_Noc\DE_W0001\DE_W0001_P0005\DE_2_W0001_P0005_T0001\TR1_W0001_P0002\TR1_2_W0001_P0002_T0001_R1_P5_K1_Ch2-Ch1.zen
122780	1.932704e-03	3.166981e-03	1.587700e-03	20151204_SCC1gfpc_Prometa\MitoSys2\LSM\SCC1gfpc_Noc\DE_W0001\DE_W0001_P0005\DE_2_W0001_P0005_T0001\TR1_W0001_P0002\TR1_2_W0001_P0002_T0001_R1_P5_K1_Ch2-Ch1.zen
133020	1.798900e-03	3.544163e-03	1.424300e-03	20151204_SCC1gfpc_Prometa\MitoSys2\LSM\SCC1gfpc_Noc\DE_W0001\DE_W0001_P0005\DE_2_W0001_P0005_T0001\TR1_W0001_P0002\TR1_2_W0001_P0002_T0001_R1_P5_K1_Ch2-Ch1.zen
143260	1.494242e-03	3.795611e-03	1.285500e-03	20151204_SCC1gfpc_Prometa\MitoSys2\LSM\SCC1gfpc_Noc\DE_W0001\DE_W0001_P0005\DE_2_W0001_P0005_T0001\TR1_W0001_P0002\TR1_2_W0001_P0002_T0001_R1_P5_K1_Ch2-Ch1.zen
153500	1.565251e-03	3.875854e-03	1.166600e-03	20151204_SCC1gfpc_Prometa\MitoSys2\LSM\SCC1gfpc_Noc\DE_W0001\DE_W0001_P0005\DE_2_W0001_P0005_T0001\TR1_W0001_P0002\TR1_2_W0001_P0002_T0001_R1_P5_K1_Ch2-Ch1.zen
163740	1.172251e-03	4.149340e-03	1.063800e-03	20151204_SCC1gfpc_Prometa\MitoSys2\LSM\SCC1gfpc_Noc\DE_W0001\DE_W0001_P0005\DE_2_W0001_P0005_T0001\TR1_W0001_P0002\TR1_2_W0001_P0002_T0001_R1_P5_K1_Ch2-Ch1.zen
173980	9.959562e-04	4.947322e-03	9.743500e-04	20151204_SCC1gfpc_Prometa\MitoSys2\LSM\SCC1gfpc_Noc\DE_W0001\DE_W0001_P0005\DE_2_W0001_P0005_T0001\TR1_W0001_P0002\TR1_2_W0001_P0002_T0001_R1_P5_K1_Ch2-Ch1.zen
184220	2.479748e-04	4.326999e-03	8.959000e-04	20151204_SCC1gfpc_Prometa\MitoSys2\LSM\SCC1gfpc_Noc\DE_W0001\DE_W0001_P0005\DE_2_W0001_P0005_T0001\TR1_W0001_P0002\TR1_2_W0001_P0002_T0001_R1_P5_K1_Ch2-Ch1.zen
194460	9.979520e-04	3.447465e-03	8.267200e-04	20151204_SCC1gfpc_Prometa\MitoSys2\LSM\SCC1gfpc_Noc\DE_W0001\DE_W0001_P0005\DE_2_W0001_P0005_T0001\TR1_W0001_P0002\TR1_2_W0001_P0002_T0001_R1_P5_K1_Ch2-Ch1.zen
204700	1.543612e-04	3.287054e-03	7.653700e-04	20151204_SCC1gfpc_Prometa\MitoSys2\LSM\SCC1gfpc_Noc\DE_W0001\DE_W0001_P0005\DE_2_W0001_P0005_T0001\TR1_W0001_P0002\TR1_2_W0001_P0002_T0001_R1_P5_K1_Ch2-Ch1.zen
225180	-1.246310e-03	3.955758e-03	6.617600e-04	20151204_SCC1gfpc_Prometa\MitoSys2\LSM\SCC1gfpc_Noc\DE_W0001\DE_W0001_P0005\DE_2_W0001_P0005_T0001\TR1_W0001_P0002\TR1_2_W0001_P0002_T0001_R1_P5_K1_Ch2-Ch1.zen
245660	-9.706091e-04	4.094403e-03	5.780400e-04	20151204_SCC1gfpc_Prometa\MitoSys2\LSM\SCC1gfpc_Noc\DE_W0001\DE_W0001_P0005\DE_2_W0001_P0005_T0001\TR1_W0001_P0002\TR1_2_W0001_P0002_T0001_R1_P5_K1_Ch2-Ch1.zen
266140	-9.495247e-04	3.619568e-03	5.093800e-04	20151204_SCC1gfpc_Prometa\MitoSys2\LSM\SCC1gfpc_Noc\DE_W0001\DE_W0001_P0005\DE_2_W0001_P0005_T0001\TR1_W0001_P0002\TR1_2_W0001_P0002_T0001_R1_P5_K1_Ch2-Ch1.zen
286620	-1.086692e-03	3.726812e-03	4.523300e-04	20151204_SCC1gfpc_Prometa\MitoSys2\LSM\SCC1gfpc_Noc\DE_W0001\DE_W0001_P0005\DE_2_W0001_P0005_T0001\TR1_W0001_P0002\TR1_2_W0001_P0002_T0001_R1_P5_K1_Ch2-Ch1.zen
307100	-4.647781e-04	3.432495e-03	4.043900e-04	20151204_SCC1gfpc_Prometa\MitoSys2\LSM\SCC1gfpc_Noc\DE_W0001\DE_W0001_P0005\DE_2_W0001_P0005_T0001\TR1_W0001_P0002\TR1_2_W0001_P0002_T0001_R1_P5_K1_Ch2-Ch1.zen
327580	-8.264478e-04	3.800786e-03	3.637000e-04	20151204_SCC1gfpc_Prometa\MitoSys2\LSM\SCC1gfpc_Noc\DE_W0001\DE_W0001_P0005\DE_2_W0001_P0005_T0001\TR1_W0001_P0002\TR1_2_W0001_P0002_T0001_R1_P5_K1_Ch2-Ch1.zen
348060	4.100507e-04	3.737966e-03	3.288700e-04	20151204_SCC1gfpc_Prometa\MitoSys2\LSM\SCC1gfpc_Noc\DE_W0001\DE_W0001_P0005\DE_2_W0001_P0005_T0001\TR1_W0001_P0002\TR1_2_W0001_P0002_T0001_R1_P5_K1_Ch2-Ch1.zen
368540	-2.643511e-04	3.440534e-03	2.988100e-04	20151204_SCC1gfpc_Prometa\MitoSys2\LSM\SCC1gfpc_Noc\DE_W0001\DE_W0001_P0005\DE_2_W0001_P0005_T0001\TR1_W0001_P0002\TR1_2_W0001_P0002_T0001_R1_P5_K1_Ch2-Ch1.zen
389020	-7.706363e-04	2.249780e-03	2.726900e-04	20151204_SCC1gfpc_Prometa\MitoSys2\LSM\SCC1gfpc_Noc\DE_W0001\DE_W0001_P0005\DE_2_W0001_P0005_T0001\TR1_W0001_P0002\TR1_2_W0001_P0002_T0001_R1_P5_K1_Ch2-Ch1.zen
409500	-5.404396e-04	2.837461e-03	2.498400e-04	20151204_SCC1gfpc_Prometa\MitoSys2\LSM\SCC1gfpc_Noc\DE_W0001\DE_W0001_P0005\DE_2_W0001_P0005_T0001\TR1_W0001_P0002\TR1_2_W0001_P0002_T0001_R1_P5_K1_Ch2-Ch1.zen
450460	-6.612339e-04	3.822022e-03	2.119700e-04	20151204_SCC1gfpc_Prometa\MitoSys2\LSM\SCC1gfpc_Noc\DE_W0001\DE_W0001_P0005\DE_2_W0001_P0005_T0001\TR1_W0001_P0002\TR1_2_W0001_P0002_T0001_R1_P5_K1_Ch2-Ch1.zen
491420	-4.069691e-05	3.356766e-03	1.820700e-04	20151204_SCC1gfpc_Prometa\MitoSys2\LSM\SCC1gfpc_Noc\DE_W0001\DE_W0001_P0005\DE_2_W0001_P0005_T0001\TR1_W0001_P0002\TR1_2_W0001_P0002_T0001_R1_P5_K1_Ch2-Ch1.zen
532380	-2.509002e-04	3.956324e-03	1.580600e-04	20151204_SCC1gfpc_Prometa\MitoSys2\LSM\SCC1gfpc_Noc\DE_W0001\DE_W0001_P0005\DE_2_W0001_P0005_T0001\TR1_W0001_P0002\TR1_2_W0001_P0002_T0001_R1_P5_K1_Ch2-Ch1.zen
573340	-1.396904e-03	2.958931e-03	1.384800e-04	20151204_SCC1gfpc_Prometa\MitoSys2\LSM\SCC1gfpc_Noc\DE_W0001\DE_W0001_P0005\DE_2_W0001_P0005_T0001\TR1_W0001_P0002\TR1_2_W0001_P0002_T0001_R1_P5_K1_Ch2-Ch1.zen
614300	-1.210737e-03	3.630423e-03	1.223100e-04	20151204_SCC1gfpc_Prometa\MitoSys2\LSM\SCC1gfpc_Noc\DE_W0001\DE_W0001_P0005\DE_2_W0001_P0005_T0001\TR1_W0001_P0002\TR1_2_W0001_P0002_T0001_R1_P5_K1_Ch2-Ch1.zen
655260	-1.363398e-03	4.581860e-03	1.088100e-04	20151204_SCC1gfpc_Prometa\MitoSys2\LSM\SCC1gfpc_Noc\DE_W0001\DE_W0001_P0005\DE_2_W0001_P0005_T0001\TR1_W0001_P0002\TR1_2_W0001_P0002_T0001_R1_P5_K1_Ch2-Ch1.zen
696220	-1.069857e-03	4.065476e-03	9.740800e-05	20151204_SCC1gfpc_Prometa\MitoSys2\LSM\SCC1gfpc_Noc\DE_W0001\DE_W0001_P0005\DE_2_W0001_P0005_T0001\TR1_W0001_P0002\TR1_2_W0001_P0002_T0001_R1_P5_K1_Ch2-Ch1.zen
737180	-1.434654e-03	3.150444e-03	8.770200e-05	20151204_SCC1gfpc_Prometa\MitoSys2\LSM\SCC1gfpc_Noc\DE_W0001\DE_W0001_P0005\DE_2_W0001_P0005_T0001\TR1_W0001_P0002\TR1_2_W0001_P0002_T0001_R1_P5_K1_Ch2-Ch1.zen
778140	-6.110386e-04	2.937331e-03	7.937000e-05	20151204_SCC1gfpc_Prometa\MitoSys2\LSM\SCC1gfpc_Noc\DE_W0001\DE_W0001_P0005\DE_2_W0001_P0005_T0001\TR1_W0001_P0002\TR1_2_W0001_P0002_T0001_R1_P5_K1_Ch2-Ch1.zen
819100	-7.505380e-04	2.976576e-03	7.216500e-05	20151204_SCC1gfpc_Prometa\MitoSys2\LSM\SCC1gfpc_Noc\DE_W0001\DE_W0001_P0005\DE_2_W0001_P0005_T0001\TR1_W0001_P0002\TR1_2_W0001_P0002_T0001_R1_P5_K1_Ch2-Ch1.zen
901020	-1.071476e-03	3.035923e-03	6.040000e-05	20151204_SCC1gfpc_Prometa\MitoSys2\LSM\SCC1gfpc_Noc\DE_W0001\DE_W0001_P0005\DE_2_W0001_P0005_T0001\TR1_W0001_P0002\TR1_2_W0001_P0002_T0001_R1_P5_K1_Ch2-Ch1.zen
982940	-7.832959e-04	4.321737e-03	5.128200e-05	20151204_SCC1gfpc_Prometa\MitoSys2\LSM\SCC1gfpc_Noc\DE_W0001\DE_W0001_P0005\DE_2_W0001_P0005_T0001\TR1_W0001_P0002\TR1_2_W0001_P0002_T0001_R1_P5_K1_Ch2-Ch1.zen
1064860	-5.335596e-04	3.445234e-03	4.407400e-05	20151204_SCC1gfpc_Prometa\MitoSys2\LSM\SCC1gfpc_Noc\DE_W0001\DE_W0001_P0005\DE_2_W0001_P0005_T0001\TR1_W0001_P0002\TR1_2_W0001_P0002_T0001_R1_P5_K1_Ch2-Ch1.zen
1146780	-1.031544e-03	3.326031e-03	3.827900e-05	20151204_SCC1gfpc_Prometa\MitoSys2\LSM\SCC1gfpc_Noc\DE_W0001\DE_W0001_P0005\DE_2_W0001_P0005_T0001\TR1_W0001_P0002\TR1_2_W0001_P0002_T0001_R1_P5_K1_Ch2-Ch1.zen
1228700	-4.712235e-04	3.189859e-03	3.355100e-05	20151204_SCC1gfpc_Prometa\MitoSys2\LSM\SCC1gfpc_Noc\DE_W0001\DE_W0001_P0005\DE_2_W0001_P0005_T0001\TR1_W0001_P0002\TR1_2_W0001_P0002_T0001_R1_P5_K1_Ch2-Ch1.zen
1310620	-7.106005e-04	3.705930e-03	2.964500e-05	20151204_SCC1gfpc_Prometa\MitoSys2\LSM\SCC1gfpc_Noc\DE_W0001\DE_W0001_P0005\DE_2_W0001_P0005_T0001\TR1_W0001_P0002\TR1_2_W0001_P0002_T0001_R1_P5_K1_Ch2-Ch1.zen
1392540	-6.720094e-04	3.436001e-03	2.638000e-05	20151204_SCC1gfpc_Prometa\MitoSys2\LSM\SCC1gfpc_Noc\DE_W0001\DE_W0001_P0005\DE_2_W0001_P0005_T0001\TR1_W0001_P0002\TR1_2_W0001_P0002_T0001_R1_P5_K1_Ch2-Ch1.zen
1474460	-3.845911e-04	3.093523e-03	2.362400e-05	20151204_SCC1gfpc_Prometa\MitoSys2\LSM\SCC1gfpc_Noc\DE_W0001\DE_W0001_P0005\DE_2_W0001_P0005_T0001\TR1_W0001_P0002\TR1_2_W0001_P0002_T0001_R1_P5_K1_Ch2-Ch1.zen
1556380	-7.879117e-04	4.016956e-03	2.127700e-05	20151204_SCC1gfpc_Prometa\MitoSys2\LSM\SCC1gfpc_Noc\DE_W0001\DE_W0001_P0005\DE_2_W0001_P0005_T0001\TR1_W0001_P0002\TR1_2_W0001_P0002_T0001_R1_P5_K1_Ch2-Ch1.zen
10	6.827798e-02	2.086970e-02	6.793700e-02	20151204_SCC1gfpc_Prometa\MitoSys2\LSM\SCC1gfpc_Noc\DE_W0001\DE_W0001_P0006\DE_2_W0001_P0006_T0001\TR1_W0001_P0003\TR1_2_W0001_P0003_T0001_R1_P1_K1_Ch2-Ch1.zen
20	6.161677e-02	3.037362e-02	6.738600e-02	20151204_SCC1gfpc_Prometa\MitoSys2\LSM\SCC1gfpc_Noc\DE_W0001\DE_W0001_P0006\DE_2_W0001_P0006_T0001\TR1_W0001_P0003\TR1_2_W0001_P0003_T0001_R1_P1_K1_Ch2-Ch1.zen
30	6.896181e-02	2.078086e-02	6.685100e-02	20151204_SCC1gfpc_Prometa\MitoSys2\LSM\SCC1gfpc_Noc\DE_W0001\DE_W0001_P0006\DE_2_W0001_P0006_T0001\TR1_W0001_P0003\TR1_2_W0001_P0003_T0001_R1_P1_K1_Ch2-Ch1.zen
40	6.233967e-02	2.793666e-02	6.633500e-02	20151204_SCC1gfpc_Prometa\MitoSys2\LSM\SCC1gfpc_Noc\DE_W0001\DE_W0001_P0006\DE_2_W0001_P0006_T0001\TR1_W0001_P0003\TR1_2_W0001_P0003_T0001_R1_P1_K1_Ch2-Ch1.zen
50	6.842472e-02	1.945840e-02	6.583700e-02	20151204_SCC1gfpc_Prometa\MitoSys2\LSM\SCC1gfpc_Noc\DE_W0001\DE_W0001_P0006\DE_2_W0001_P0006_T0001\TR1_W0001_P0003\TR1_2_W0001_P0003_T0001_R1_P1_K1_Ch2-Ch1.zen
60	7.247011e-02	2.124649e-02	6.535700e-02	20151204_SCC1gfpc_Prometa\MitoSys2\LSM\SCC1gfpc_Noc\DE_W0001\DE_W0001_P0006\DE_2_W0001_P0006_T0001\TR1_W0001_P0003\TR1_2_W0001_P0003_T0001_R1_P1_K1_Ch2-Ch1.zen
70	6.314158e-02	2.803199e-02	6.489400e-02	20151204_SCC1gfpc_Prometa\MitoSys2\LSM\SCC1gfpc_Noc\DE_W0001\DE_W0001_P0006\DE_2_W0001_P0006_T0001\TR1_W0001_P0003\TR1_2_W0001_P0003_T0001_R1_P1_K1_Ch2-Ch1.zen
80	6.314334e-02	2.724388e-02	6.444600e-02	20151204_SCC1gfpc_Prometa\MitoSys2\LSM\SCC1gfpc_Noc\DE_W0001\DE_W0001_P0006\DE_2_W0001_P0006_T0001\TR1_W0001_P0003\TR1_2_W0001_P0003_T0001_R1_P1_K1_Ch2-Ch1.zen
90	6.325333e-02	2.623342e-02	6.401200e-02	20151204_SCC1gfpc_Prometa\MitoSys2\LSM\SCC1gfpc_Noc\DE_W0001\DE_W0001_P0006\DE_2_W0001_P0006_T0001\TR1_W0001_P0003\TR1_2_W0001_P0003_T0001_R1_P1_K1_Ch2-Ch1.zen
100	7.151078e-02	1.924978e-02	6.359200e-02	20151204_SCC1gfpc_Prometa\MitoSys2\LSM\SCC1gfpc_Noc\DE_W0001\DE_W0001_P0006\DE_2_W0001_P0006_T0001\TR1_W0001_P0003\TR1_2_W0001_P0003_T0001_R1_P1_K1_Ch2-Ch1.zen
120	6.228682e-02	1.792586e-02	6.278800e-02	20151204_SCC1gfpc_Prometa\MitoSys2\LSM\SCC1gfpc_Noc\DE_W0001\DE_W0001_P0006\DE_2_W0001_P0006_T0001\TR1_W0001_P0003\TR1_2_W0001_P0003_T0001_R1_P1_K1_Ch2-Ch1.zen
140	6.235488e-02	2.127022e-02	6.202700e-02	20151204_SCC1gfpc_Prometa\MitoSys2\LSM\SCC1gfpc_Noc\DE_W0001\DE_W0001_P0006\DE_2_W0001_P0006_T0001\TR1_W0001_P0003\TR1_2_W0001_P0003_T0001_R1_P1_K1_Ch2-Ch1.zen
160	6.176445e-02	2.271424e-02	6.130400e-02	20151204_SCC1gfpc_Prometa\MitoSys2\LSM\SCC1gfpc_Noc\DE_W0001\DE_W0001_P0006\DE_2_W0001_P0006_T0001\TR1_W0001_P0003\TR1_2_W0001_P0003_T0001_R1_P1_K1_Ch2-Ch1.zen
180	5.526190e-02	1.780038e-02	6.061300e-02	20151204_SCC1gfpc_Prometa\MitoSys2\LSM\SCC1gfpc_Noc\DE_W0001\DE_W0001_P0006\DE_2_W0001_P0006_T0001\TR1_W0001_P0003\TR1_2_W0001_P0003_T0001_R1_P1_K1_Ch2-Ch1.zen
200	6.179748e-02	1.714162e-02	5.995100e-02	20151204_SCC1gfpc_Prometa\MitoSys2\LSM\SCC1gfpc_Noc\DE_W0001\DE_W0001_P0006\DE_2_W0001_P0006_T0001\TR1_W0001_P0003\TR1_2_W0001_P0003_T0001_R1_P1_K1_Ch2-Ch1.zen
220	5.437219e-02	1.374870e-02	5.931300e-02	20151204_SCC1gfpc_Prometa\MitoSys2\LSM\SCC1gfpc_Noc\DE_W0001\DE_W0001_P0006\DE_2_W0001_P0006_T0001\TR1_W0001_P0003\TR1_2_W0001_P0003_T0001_R1_P1_K1_Ch2-Ch1.zen
240	5.080869e-02	1.801020e-02	5.869800e-02	20151204_SCC1gfpc_Prometa\MitoSys2\LSM\SCC1gfpc_Noc\DE_W0001\DE_W0001_P0006\DE_2_W0001_P0006_T0001\TR1_W0001_P0003\TR1_2_W0001_P0003_T0001_R1_P1_K1_Ch2-Ch1.zen
260	5.926571e-02	1.571903e-02	5.810300e-02	20151204_SCC1gfpc_Prometa\MitoSys2\LSM\SCC1gfpc_Noc\DE_W0001\DE_W0001_P0006\DE_2_W0001_P0006_T0001\TR1_W0001_P0003\TR1_2_W0001_P0003_T0001_R1_P1_K1_Ch2-Ch1.zen
280	6.338184e-02	1.321397e-02	5.752600e-02	20151204_SCC1gfpc_Prometa\MitoSys2\LSM\SCC1gfpc_Noc\DE_W0001\DE_W0001_P0006\DE_2_W0001_P0006_T0001\TR1_W0001_P0003\TR1_2_W0001_P0003_T0001_R1_P1_K1_Ch2-Ch1.zen
300	6.010302e-02	1.496715e-02	5.696600e-02	20151204_SCC1gfpc_Prometa\MitoSys2\LSM\SCC1gfpc_Noc\DE_W0001\DE_W0001_P0006\DE_2_W0001_P0006_T0001\TR1_W0001_P0003\TR1_2_W0001_P0003_T0001_R1_P1_K1_Ch2-Ch1.zen
340	5.484450e-02	1.362998e-02	5.588900e-02	20151204_SCC1gfpc_Prometa\MitoSys2\LSM\SCC1gfpc_Noc\DE_W0001\DE_W0001_P0006\DE_2_W0001_P0006_T0001\TR1_W0001_P0003\TR1_2_W0001_P0003_T0001_R1_P1_K1_Ch2-Ch1.zen
380	5.524485e-02	1.379831e-02	5.486500e-02	20151204_SCC1gfpc_Prometa\MitoSys2\LSM\SCC1gfpc_Noc\DE_W0001\DE_W0001_P0006\DE_2_W0001_P0006_T0001\TR1_W0001_P0003\TR1_2_W0001_P0003_T0001_R1_P1_K1_Ch2-Ch1.zen
420	5.096955e-02	1.024919e-02	5.388600e-02	20151204_SCC1gfpc_Prometa\MitoSys2\LSM\SCC1gfpc_Noc\DE_W0001\DE_W0001_P0006\DE_2_W0001_P0006_T0001\TR1_W0001_P0003\TR1_2_W0001_P0003_T0001_R1_P1_K1_Ch2-Ch1.zen
460	5.587362e-02	1.061426e-02	5.294900e-02	20151204_SCC1gfpc_Prometa\MitoSys2\LSM\SCC1gfpc_Noc\DE_W0001\DE_W0001_P0006\DE_2_W0001_P0006_T0001\TR1_W0001_P0003\TR1_2_W0001_P0003_T0001_R1_P1_K1_Ch2-Ch1.zen
500	5.520860e-02	1.356337e-02	5.205000e-02	20151204_SCC1gfpc_Prometa\MitoSys2\LSM\SCC1gfpc_Noc\DE_W0001\DE_W0001_P0006\DE_2_W0001_P0006_T0001\TR1_W0001_P0003\TR1_2_W0001_P0003_T0001_R1_P1_K1_Ch2-Ch1.zen
540	4.953899e-02	1.247206e-02	5.118700e-02	20151204_SCC1gfpc_Prometa\MitoSys2\LSM\SCC1gfpc_Noc\DE_W0001\DE_W0001_P0006\DE_2_W0001_P0006_T0001\TR1_W0001_P0003\TR1_2_W0001_P0003_T0001_R1_P1_K1_Ch2-Ch1.zen
580	4.929394e-02	1.353985e-02	5.035600e-02	20151204_SCC1gfpc_Prometa\MitoSys2\LSM\SCC1gfpc_Noc\DE_W0001\DE_W0001_P0006\DE_2_W0001_P0006_T0001\TR1_W0001_P0003\TR1_2_W0001_P0003_T0001_R1_P1_K1_Ch2-Ch1.zen
620	5.253921e-02	1.004235e-02	4.955500e-02	20151204_SCC1gfpc_Prometa\MitoSys2\LSM\SCC1gfpc_Noc\DE_W0001\DE_W0001_P0006\DE_2_W0001_P0006_T0001\TR1_W0001_P0003\TR1_2_W0001_P0003_T0001_R1_P1_K1_Ch2-Ch1.zen
660	4.665336e-02	1.609434e-02	4.878400e-02	20151204_SCC1gfpc_Prometa\MitoSys2\LSM\SCC1gfpc_Noc\DE_W0001\DE_W0001_P0006\DE_2_W0001_P0006_T0001\TR1_W0001_P0003\TR1_2_W0001_P0003_T0001_R1_P1_K1_Ch2-Ch1.zen
700	4.768898e-02	1.396097e-02	4.804000e-02	20151204_SCC1gfpc_Prometa\MitoSys2\LSM\SCC1gfpc_Noc\DE_W0001\DE_W0001_P0006\DE_2_W0001_P0006_T0001\TR1_W0001_P0003\TR1_2_W0001_P0003_T0001_R1_P1_K1_Ch2-Ch1.zen
780	4.445731e-02	1.240116e-02	4.663000e-02	20151204_SCC1gfpc_Prometa\MitoSys2\LSM\SCC1gfpc_Noc\DE_W0001\DE_W0001_P0006\DE_2_W0001_P0006_T0001\TR1_W0001_P0003\TR1_2_W0001_P0003_T0001_R1_P1_K1_Ch2-Ch1.zen
860	4.378287e-02	1.231109e-02	4.531300e-02	20151204_SCC1gfpc_Prometa\MitoSys2\LSM\SCC1gfpc_Noc\DE_W0001\DE_W0001_P0006\DE_2_W0001_P0006_T0001\TR1_W0001_P0003\TR1_2_W0001_P0003_T0001_R1_P1_K1_Ch2-Ch1.zen
940	4.637848e-02	8.310120e-03	4.408200e-02	20151204_SCC1gfpc_Prometa\MitoSys2\LSM\SCC1gfpc_Noc\DE_W0001\DE_W0001_P0006\DE_2_W0001_P0006_T0001\TR1_W0001_P0003\TR1_2_W0001_P0003_T0001_R1_P1_K1_Ch2-Ch1.zen
1020	4.458524e-02	1.114911e-02	4.292800e-02	20151204_SCC1gfpc_Prometa\MitoSys2\LSM\SCC1gfpc_Noc\DE_W0001\DE_W0001_P0006\DE_2_W0001_P0006_T0001\TR1_W0001_P0003\TR1_2_W0001_P0003_T0001_R1_P1_K1_Ch2-Ch1.zen
1100	3.940976e-02	8.227842e-03	4.184400e-02	20151204_SCC1gfpc_Prometa\MitoSys2\LSM\SCC1gfpc_Noc\DE_W0001\DE_W0001_P0006\DE_2_W0001_P0006_T0001\TR1_W0001_P0003\TR1_2_W0001_P0003_T0001_R1_P1_K1_Ch2-Ch1.zen
1180	4.379597e-02	9.080612e-03	4.082500e-02	20151204_SCC1gfpc_Prometa\MitoSys2\LSM\SCC1gfpc_Noc\DE_W0001\DE_W0001_P0006\DE_2_W0001_P0006_T0001\TR1_W0001_P0003\TR1_2_W0001_P0003_T0001_R1_P1_K1_Ch2-Ch1.zen
1260	3.825404e-02	7.918189e-03	3.986400e-02	20151204_SCC1gfpc_Prometa\MitoSys2\LSM\SCC1gfpc_Noc\DE_W0001\DE_W0001_P0006\DE_2_W0001_P0006_T0001\TR1_W0001_P0003\TR1_2_W0001_P0003_T0001_R1_P1_K1_Ch2-Ch1.zen
1340	3.815675e-02	8.121180e-03	3.895800e-02	20151204_SCC1gfpc_Prometa\MitoSys2\LSM\SCC1gfpc_Noc\DE_W0001\DE_W0001_P0006\DE_2_W0001_P0006_T0001\TR1_W0001_P0003\TR1_2_W0001_P0003_T0001_R1_P1_K1_Ch2-Ch1.zen
1420	3.580979e-02	9.933733e-03	3.810000e-02	20151204_SCC1gfpc_Prometa\MitoSys2\LSM\SCC1gfpc_Noc\DE_W0001\DE_W0001_P0006\DE_2_W0001_P0006_T0001\TR1_W0001_P0003\TR1_2_W0001_P0003_T0001_R1_P1_K1_Ch2-Ch1.zen
1500	3.740353e-02	8.398708e-03	3.728800e-02	20151204_SCC1gfpc_Prometa\MitoSys2\LSM\SCC1gfpc_Noc\DE_W0001\DE_W0001_P0006\DE_2_W0001_P0006_T0001\TR1_W0001_P0003\TR1_2_W0001_P0003_T0001_R1_P1_K1_Ch2-Ch1.zen
1660	3.829986e-02	7.731892e-03	3.578700e-02	20151204_SCC1gfpc_Prometa\MitoSys2\LSM\SCC1gfpc_Noc\DE_W0001\DE_W0001_P0006\DE_2_W0001_P0006_T0001\TR1_W0001_P0003\TR1_2_W0001_P0003_T0001_R1_P1_K1_Ch2-Ch1.zen
1820	3.385449e-02	1.086768e-02	3.442800e-02	20151204_SCC1gfpc_Prometa\MitoSys2\LSM\SCC1gfpc_Noc\DE_W0001\DE_W0001_P0006\DE_2_W0001_P0006_T0001\TR1_W0001_P0003\TR1_2_W0001_P0003_T0001_R1_P1_K1_Ch2-Ch1.zen
1980	3.317348e-02	9.196847e-03	3.319200e-02	20151204_SCC1gfpc_Prometa\MitoSys2\LSM\SCC1gfpc_Noc\DE_W0001\DE_W0001_P0006\DE_2_W0001_P0006_T0001\TR1_W0001_P0003\TR1_2_W0001_P0003_T0001_R1_P1_K1_Ch2-Ch1.zen
2140	3.238319e-02	1.039743e-02	3.206200e-02	20151204_SCC1gfpc_Prometa\MitoSys2\LSM\SCC1gfpc_Noc\DE_W0001\DE_W0001_P0006\DE_2_W0001_P0006_T0001\TR1_W0001_P0003\TR1_2_W0001_P0003_T0001_R1_P1_K1_Ch2-Ch1.zen
2300	3.125751e-02	7.618192e-03	3.102400e-02	20151204_SCC1gfpc_Prometa\MitoSys2\LSM\SCC1gfpc_Noc\DE_W0001\DE_W0001_P0006\DE_2_W0001_P0006_T0001\TR1_W0001_P0003\TR1_2_W0001_P0003_T0001_R1_P1_K1_Ch2-Ch1.zen
2460	3.136362e-02	8.248523e-03	3.006700e-02	20151204_SCC1gfpc_Prometa\MitoSys2\LSM\SCC1gfpc_Noc\DE_W0001\DE_W0001_P0006\DE_2_W0001_P0006_T0001\TR1_W0001_P0003\TR1_2_W0001_P0003_T0001_R1_P1_K1_Ch2-Ch1.zen
2620	3.140427e-02	9.124359e-03	2.918000e-02	20151204_SCC1gfpc_Prometa\MitoSys2\LSM\SCC1gfpc_Noc\DE_W0001\DE_W0001_P0006\DE_2_W0001_P0006_T0001\TR1_W0001_P0003\TR1_2_W0001_P0003_T0001_R1_P1_K1_Ch2-Ch1.zen
2780	2.943781e-02	6.151100e-03	2.835700e-02	20151204_SCC1gfpc_Prometa\MitoSys2\LSM\SCC1gfpc_Noc\DE_W0001\DE_W0001_P0006\DE_2_W0001_P0006_T0001\TR1_W0001_P0003\TR1_2_W0001_P0003_T0001_R1_P1_K1_Ch2-Ch1.zen
2940	2.678570e-02	8.629626e-03	2.758800e-02	20151204_SCC1gfpc_Prometa\MitoSys2\LSM\SCC1gfpc_Noc\DE_W0001\DE_W0001_P0006\DE_2_W0001_P0006_T0001\TR1_W0001_P0003\TR1_2_W0001_P0003_T0001_R1_P1_K1_Ch2-Ch1.zen
3100	2.633421e-02	6.066513e-03	2.686900e-02	20151204_SCC1gfpc_Prometa\MitoSys2\LSM\SCC1gfpc_Noc\DE_W0001\DE_W0001_P0006\DE_2_W0001_P0006_T0001\TR1_W0001_P0003\TR1_2_W0001_P0003_T0001_R1_P1_K1_Ch2-Ch1.zen
3420	2.368487e-02	7.093873e-03	2.556000e-02	20151204_SCC1gfpc_Prometa\MitoSys2\LSM\SCC1gfpc_Noc\DE_W0001\DE_W0001_P0006\DE_2_W0001_P0006_T0001\TR1_W0001_P0003\TR1_2_W0001_P0003_T0001_R1_P1_K1_Ch2-Ch1.zen
3740	2.405691e-02	6.568912e-03	2.439600e-02	20151204_SCC1gfpc_Prometa\MitoSys2\LSM\SCC1gfpc_Noc\DE_W0001\DE_W0001_P0006\DE_2_W0001_P0006_T0001\TR1_W0001_P0003\TR1_2_W0001_P0003_T0001_R1_P1_K1_Ch2-Ch1.zen
4060	2.377736e-02	7.207847e-03	2.335100e-02	20151204_SCC1gfpc_Prometa\MitoSys2\LSM\SCC1gfpc_Noc\DE_W0001\DE_W0001_P0006\DE_2_W0001_P0006_T0001\TR1_W0001_P0003\TR1_2_W0001_P0003_T0001_R1_P1_K1_Ch2-Ch1.zen
4380	2.207978e-02	6.377701e-03	2.240400e-02	20151204_SCC1gfpc_Prometa\MitoSys2\LSM\SCC1gfpc_Noc\DE_W0001\DE_W0001_P0006\DE_2_W0001_P0006_T0001\TR1_W0001_P0003\TR1_2_W0001_P0003_T0001_R1_P1_K1_Ch2-Ch1.zen
4700	2.099879e-02	7.093994e-03	2.154200e-02	20151204_SCC1gfpc_Prometa\MitoSys2\LSM\SCC1gfpc_Noc\DE_W0001\DE_W0001_P0006\DE_2_W0001_P0006_T0001\TR1_W0001_P0003\TR1_2_W0001_P0003_T0001_R1_P1_K1_Ch2-Ch1.zen
5020	2.154008e-02	8.180474e-03	2.075000e-02	20151204_SCC1gfpc_Prometa\MitoSys2\LSM\SCC1gfpc_Noc\DE_W0001\DE_W0001_P0006\DE_2_W0001_P0006_T0001\TR1_W0001_P0003\TR1_2_W0001_P0003_T0001_R1_P1_K1_Ch2-Ch1.zen
5340	2.065184e-02	5.473617e-03	2.002000e-02	20151204_SCC1gfpc_Prometa\MitoSys2\LSM\SCC1gfpc_Noc\DE_W0001\DE_W0001_P0006\DE_2_W0001_P0006_T0001\TR1_W0001_P0003\TR1_2_W0001_P0003_T0001_R1_P1_K1_Ch2-Ch1.zen
5660	1.848371e-02	5.986439e-03	1.934400e-02	20151204_SCC1gfpc_Prometa\MitoSys2\LSM\SCC1gfpc_Noc\DE_W0001\DE_W0001_P0006\DE_2_W0001_P0006_T0001\TR1_W0001_P0003\TR1_2_W0001_P0003_T0001_R1_P1_K1_Ch2-Ch1.zen
5980	1.653617e-02	7.768652e-03	1.871400e-02	20151204_SCC1gfpc_Prometa\MitoSys2\LSM\SCC1gfpc_Noc\DE_W0001\DE_W0001_P0006\DE_2_W0001_P0006_T0001\TR1_W0001_P0003\TR1_2_W0001_P0003_T0001_R1_P1_K1_Ch2-Ch1.zen
6300	1.662654e-02	6.993675e-03	1.812500e-02	20151204_SCC1gfpc_Prometa\MitoSys2\LSM\SCC1gfpc_Noc\DE_W0001\DE_W0001_P0006\DE_2_W0001_P0006_T0001\TR1_W0001_P0003\TR1_2_W0001_P0003_T0001_R1_P1_K1_Ch2-Ch1.zen
6940	1.734215e-02	6.180782e-03	1.705400e-02	20151204_SCC1gfpc_Prometa\MitoSys2\LSM\SCC1gfpc_Noc\DE_W0001\DE_W0001_P0006\DE_2_W0001_P0006_T0001\TR1_W0001_P0003\TR1_2_W0001_P0003_T0001_R1_P1_K1_Ch2-Ch1.zen
7580	1.590326e-02	7.116419e-03	1.610000e-02	20151204_SCC1gfpc_Prometa\MitoSys2\LSM\SCC1gfpc_Noc\DE_W0001\DE_W0001_P0006\DE_2_W0001_P0006_T0001\TR1_W0001_P0003\TR1_2_W0001_P0003_T0001_R1_P1_K1_Ch2-Ch1.zen
8220	1.577898e-02	6.413519e-03	1.524400e-02	20151204_SCC1gfpc_Prometa\MitoSys2\LSM\SCC1gfpc_Noc\DE_W0001\DE_W0001_P0006\DE_2_W0001_P0006_T0001\TR1_W0001_P0003\TR1_2_W0001_P0003_T0001_R1_P1_K1_Ch2-Ch1.zen
8860	1.469556e-02	6.601172e-03	1.446800e-02	20151204_SCC1gfpc_Prometa\MitoSys2\LSM\SCC1gfpc_Noc\DE_W0001\DE_W0001_P0006\DE_2_W0001_P0006_T0001\TR1_W0001_P0003\TR1_2_W0001_P0003_T0001_R1_P1_K1_Ch2-Ch1.zen
9500	1.444035e-02	6.787486e-03	1.376100e-02	20151204_SCC1gfpc_Prometa\MitoSys2\LSM\SCC1gfpc_Noc\DE_W0001\DE_W0001_P0006\DE_2_W0001_P0006_T0001\TR1_W0001_P0003\TR1_2_W0001_P0003_T0001_R1_P1_K1_Ch2-Ch1.zen
10140	1.243097e-02	6.486229e-03	1.311300e-02	20151204_SCC1gfpc_Prometa\MitoSys2\LSM\SCC1gfpc_Noc\DE_W0001\DE_W0001_P0006\DE_2_W0001_P0006_T0001\TR1_W0001_P0003\TR1_2_W0001_P0003_T0001_R1_P1_K1_Ch2-Ch1.zen
10780	1.267817e-02	7.225427e-03	1.251700e-02	20151204_SCC1gfpc_Prometa\MitoSys2\LSM\SCC1gfpc_Noc\DE_W0001\DE_W0001_P0006\DE_2_W0001_P0006_T0001\TR1_W0001_P0003\TR1_2_W0001_P0003_T0001_R1_P1_K1_Ch2-Ch1.zen
11420	1.255549e-02	7.036640e-03	1.196600e-02	20151204_SCC1gfpc_Prometa\MitoSys2\LSM\SCC1gfpc_Noc\DE_W0001\DE_W0001_P0006\DE_2_W0001_P0006_T0001\TR1_W0001_P0003\TR1_2_W0001_P0003_T0001_R1_P1_K1_Ch2-Ch1.zen
12060	1.244916e-02	6.263532e-03	1.145400e-02	20151204_SCC1gfpc_Prometa\MitoSys2\LSM\SCC1gfpc_Noc\DE_W0001\DE_W0001_P0006\DE_2_W0001_P0006_T0001\TR1_W0001_P0003\TR1_2_W0001_P0003_T0001_R1_P1_K1_Ch2-Ch1.zen
12700	1.245123e-02	6.272381e-03	1.097900e-02	20151204_SCC1gfpc_Prometa\MitoSys2\LSM\SCC1gfpc_Noc\DE_W0001\DE_W0001_P0006\DE_2_W0001_P0006_T0001\TR1_W0001_P0003\TR1_2_W0001_P0003_T0001_R1_P1_K1_Ch2-Ch1.zen
13980	1.075765e-02	5.922696e-03	1.012000e-02	20151204_SCC1gfpc_Prometa\MitoSys2\LSM\SCC1gfpc_Noc\DE_W0001\DE_W0001_P0006\DE_2_W0001_P0006_T0001\TR1_W0001_P0003\TR1_2_W0001_P0003_T0001_R1_P1_K1_Ch2-Ch1.zen
15260	9.887852e-03	6.327098e-03	9.365300e-03	20151204_SCC1gfpc_Prometa\MitoSys2\LSM\SCC1gfpc_Noc\DE_W0001\DE_W0001_P0006\DE_2_W0001_P0006_T0001\TR1_W0001_P0003\TR1_2_W0001_P0003_T0001_R1_P1_K1_Ch2-Ch1.zen
16540	8.998523e-03	5.947080e-03	8.698100e-03	20151204_SCC1gfpc_Prometa\MitoSys2\LSM\SCC1gfpc_Noc\DE_W0001\DE_W0001_P0006\DE_2_W0001_P0006_T0001\TR1_W0001_P0003\TR1_2_W0001_P0003_T0001_R1_P1_K1_Ch2-Ch1.zen
17820	8.568724e-03	5.280104e-03	8.104000e-03	20151204_SCC1gfpc_Prometa\MitoSys2\LSM\SCC1gfpc_Noc\DE_W0001\DE_W0001_P0006\DE_2_W0001_P0006_T0001\TR1_W0001_P0003\TR1_2_W0001_P0003_T0001_R1_P1_K1_Ch2-Ch1.zen
19100	7.352041e-03	5.464737e-03	7.572100e-03	20151204_SCC1gfpc_Prometa\MitoSys2\LSM\SCC1gfpc_Noc\DE_W0001\DE_W0001_P0006\DE_2_W0001_P0006_T0001\TR1_W0001_P0003\TR1_2_W0001_P0003_T0001_R1_P1_K1_Ch2-Ch1.zen
20380	7.751483e-03	5.319953e-03	7.093600e-03	20151204_SCC1gfpc_Prometa\MitoSys2\LSM\SCC1gfpc_Noc\DE_W0001\DE_W0001_P0006\DE_2_W0001_P0006_T0001\TR1_W0001_P0003\TR1_2_W0001_P0003_T0001_R1_P1_K1_Ch2-Ch1.zen
21660	6.735507e-03	5.338186e-03	6.661300e-03	20151204_SCC1gfpc_Prometa\MitoSys2\LSM\SCC1gfpc_Noc\DE_W0001\DE_W0001_P0006\DE_2_W0001_P0006_T0001\TR1_W0001_P0003\TR1_2_W0001_P0003_T0001_R1_P1_K1_Ch2-Ch1.zen
22940	5.995501e-03	6.693708e-03	6.269300e-03	20151204_SCC1gfpc_Prometa\MitoSys2\LSM\SCC1gfpc_Noc\DE_W0001\DE_W0001_P0006\DE_2_W0001_P0006_T0001\TR1_W0001_P0003\TR1_2_W0001_P0003_T0001_R1_P1_K1_Ch2-Ch1.zen
24220	6.059876e-03	5.920711e-03	5.912400e-03	20151204_SCC1gfpc_Prometa\MitoSys2\LSM\SCC1gfpc_Noc\DE_W0001\DE_W0001_P0006\DE_2_W0001_P0006_T0001\TR1_W0001_P0003\TR1_2_W0001_P0003_T0001_R1_P1_K1_Ch2-Ch1.zen
25500	4.676213e-03	6.029717e-03	5.586500e-03	20151204_SCC1gfpc_Prometa\MitoSys2\LSM\SCC1gfpc_Noc\DE_W0001\DE_W0001_P0006\DE_2_W0001_P0006_T0001\TR1_W0001_P0003\TR1_2_W0001_P0003_T0001_R1_P1_K1_Ch2-Ch1.zen
28060	3.520305e-03	5.937797e-03	5.013800e-03	20151204_SCC1gfpc_Prometa\MitoSys2\LSM\SCC1gfpc_Noc\DE_W0001\DE_W0001_P0006\DE_2_W0001_P0006_T0001\TR1_W0001_P0003\TR1_2_W0001_P0003_T0001_R1_P1_K1_Ch2-Ch1.zen
30620	3.185042e-03	4.742981e-03	4.528100e-03	20151204_SCC1gfpc_Prometa\MitoSys2\LSM\SCC1gfpc_Noc\DE_W0001\DE_W0001_P0006\DE_2_W0001_P0006_T0001\TR1_W0001_P0003\TR1_2_W0001_P0003_T0001_R1_P1_K1_Ch2-Ch1.zen
33180	2.771317e-03	4.852215e-03	4.112200e-03	20151204_SCC1gfpc_Prometa\MitoSys2\LSM\SCC1gfpc_Noc\DE_W0001\DE_W0001_P0006\DE_2_W0001_P0006_T0001\TR1_W0001_P0003\TR1_2_W0001_P0003_T0001_R1_P1_K1_Ch2-Ch1.zen
35740	3.932162e-03	4.688834e-03	3.753200e-03	20151204_SCC1gfpc_Prometa\MitoSys2\LSM\SCC1gfpc_Noc\DE_W0001\DE_W0001_P0006\DE_2_W0001_P0006_T0001\TR1_W0001_P0003\TR1_2_W0001_P0003_T0001_R1_P1_K1_Ch2-Ch1.zen
38300	2.778614e-03	5.281823e-03	3.440800e-03	20151204_SCC1gfpc_Prometa\MitoSys2\LSM\SCC1gfpc_Noc\DE_W0001\DE_W0001_P0006\DE_2_W0001_P0006_T0001\TR1_W0001_P0003\TR1_2_W0001_P0003_T0001_R1_P1_K1_Ch2-Ch1.zen
40860	2.505617e-03	5.276682e-03	3.167100e-03	20151204_SCC1gfpc_Prometa\MitoSys2\LSM\SCC1gfpc_Noc\DE_W0001\DE_W0001_P0006\DE_2_W0001_P0006_T0001\TR1_W0001_P0003\TR1_2_W0001_P0003_T0001_R1_P1_K1_Ch2-Ch1.zen
43420	3.222637e-03	5.601732e-03	2.925900e-03	20151204_SCC1gfpc_Prometa\MitoSys2\LSM\SCC1gfpc_Noc\DE_W0001\DE_W0001_P0006\DE_2_W0001_P0006_T0001\TR1_W0001_P0003\TR1_2_W0001_P0003_T0001_R1_P1_K1_Ch2-Ch1.zen
45980	2.490355e-03	5.835631e-03	2.712000e-03	20151204_SCC1gfpc_Prometa\MitoSys2\LSM\SCC1gfpc_Noc\DE_W0001\DE_W0001_P0006\DE_2_W0001_P0006_T0001\TR1_W0001_P0003\TR1_2_W0001_P0003_T0001_R1_P1_K1_Ch2-Ch1.zen
48540	1.654126e-03	4.774077e-03	2.521500e-03	20151204_SCC1gfpc_Prometa\MitoSys2\LSM\SCC1gfpc_Noc\DE_W0001\DE_W0001_P0006\DE_2_W0001_P0006_T0001\TR1_W0001_P0003\TR1_2_W0001_P0003_T0001_R1_P1_K1_Ch2-Ch1.zen
51100	1.985640e-03	4.172353e-03	2.351000e-03	20151204_SCC1gfpc_Prometa\MitoSys2\LSM\SCC1gfpc_Noc\DE_W0001\DE_W0001_P0006\DE_2_W0001_P0006_T0001\TR1_W0001_P0003\TR1_2_W0001_P0003_T0001_R1_P1_K1_Ch2-Ch1.zen
56220	2.194721e-03	3.561951e-03	2.059300e-03	20151204_SCC1gfpc_Prometa\MitoSys2\LSM\SCC1gfpc_Noc\DE_W0001\DE_W0001_P0006\DE_2_W0001_P0006_T0001\TR1_W0001_P0003\TR1_2_W0001_P0003_T0001_R1_P1_K1_Ch2-Ch1.zen
61340	1.444514e-03	3.657539e-03	1.819900e-03	20151204_SCC1gfpc_Prometa\MitoSys2\LSM\SCC1gfpc_Noc\DE_W0001\DE_W0001_P0006\DE_2_W0001_P0006_T0001\TR1_W0001_P0003\TR1_2_W0001_P0003_T0001_R1_P1_K1_Ch2-Ch1.zen
66460	2.442110e-03	3.359720e-03	1.620800e-03	20151204_SCC1gfpc_Prometa\MitoSys2\LSM\SCC1gfpc_Noc\DE_W0001\DE_W0001_P0006\DE_2_W0001_P0006_T0001\TR1_W0001_P0003\TR1_2_W0001_P0003_T0001_R1_P1_K1_Ch2-Ch1.zen
71580	1.955810e-03	4.413944e-03	1.453300e-03	20151204_SCC1gfpc_Prometa\MitoSys2\LSM\SCC1gfpc_Noc\DE_W0001\DE_W0001_P0006\DE_2_W0001_P0006_T0001\TR1_W0001_P0003\TR1_2_W0001_P0003_T0001_R1_P1_K1_Ch2-Ch1.zen
76700	1.809722e-03	4.083582e-03	1.310900e-03	20151204_SCC1gfpc_Prometa\MitoSys2\LSM\SCC1gfpc_Noc\DE_W0001\DE_W0001_P0006\DE_2_W0001_P0006_T0001\TR1_W0001_P0003\TR1_2_W0001_P0003_T0001_R1_P1_K1_Ch2-Ch1.zen
81820	1.541126e-03	3.795238e-03	1.188800e-03	20151204_SCC1gfpc_Prometa\MitoSys2\LSM\SCC1gfpc_Noc\DE_W0001\DE_W0001_P0006\DE_2_W0001_P0006_T0001\TR1_W0001_P0003\TR1_2_W0001_P0003_T0001_R1_P1_K1_Ch2-Ch1.zen
86940	7.147010e-04	4.772408e-03	1.083200e-03	20151204_SCC1gfpc_Prometa\MitoSys2\LSM\SCC1gfpc_Noc\DE_W0001\DE_W0001_P0006\DE_2_W0001_P0006_T0001\TR1_W0001_P0003\TR1_2_W0001_P0003_T0001_R1_P1_K1_Ch2-Ch1.zen
92060	2.452804e-04	5.199374e-03	9.913400e-04	20151204_SCC1gfpc_Prometa\MitoSys2\LSM\SCC1gfpc_Noc\DE_W0001\DE_W0001_P0006\DE_2_W0001_P0006_T0001\TR1_W0001_P0003\TR1_2_W0001_P0003_T0001_R1_P1_K1_Ch2-Ch1.zen
97180	1.179448e-03	4.719286e-03	9.107800e-04	20151204_SCC1gfpc_Prometa\MitoSys2\LSM\SCC1gfpc_Noc\DE_W0001\DE_W0001_P0006\DE_2_W0001_P0006_T0001\TR1_W0001_P0003\TR1_2_W0001_P0003_T0001_R1_P1_K1_Ch2-Ch1.zen
102300	2.093280e-03	4.225827e-03	8.397700e-04	20151204_SCC1gfpc_Prometa\MitoSys2\LSM\SCC1gfpc_Noc\DE_W0001\DE_W0001_P0006\DE_2_W0001_P0006_T0001\TR1_W0001_P0003\TR1_2_W0001_P0003_T0001_R1_P1_K1_Ch2-Ch1.zen
112540	1.999000e-03	3.668227e-03	7.207700e-04	20151204_SCC1gfpc_Prometa\MitoSys2\LSM\SCC1gfpc_Noc\DE_W0001\DE_W0001_P0006\DE_2_W0001_P0006_T0001\TR1_W0001_P0003\TR1_2_W0001_P0003_T0001_R1_P1_K1_Ch2-Ch1.zen
122780	1.953269e-03	3.670174e-03	6.255600e-04	20151204_SCC1gfpc_Prometa\MitoSys2\LSM\SCC1gfpc_Noc\DE_W0001\DE_W0001_P0006\DE_2_W0001_P0006_T0001\TR1_W0001_P0003\TR1_2_W0001_P0003_T0001_R1_P1_K1_Ch2-Ch1.zen
133020	1.595761e-03	4.130091e-03	5.481500e-04	20151204_SCC1gfpc_Prometa\MitoSys2\LSM\SCC1gfpc_Noc\DE_W0001\DE_W0001_P0006\DE_2_W0001_P0006_T0001\TR1_W0001_P0003\TR1_2_W0001_P0003_T0001_R1_P1_K1_Ch2-Ch1.zen
143260	2.340029e-03	4.259192e-03	4.843500e-04	20151204_SCC1gfpc_Prometa\MitoSys2\LSM\SCC1gfpc_Noc\DE_W0001\DE_W0001_P0006\DE_2_W0001_P0006_T0001\TR1_W0001_P0003\TR1_2_W0001_P0003_T0001_R1_P1_K1_Ch2-Ch1.zen
153500	7.216405e-04	4.609794e-03	4.311200e-04	20151204_SCC1gfpc_Prometa\MitoSys2\LSM\SCC1gfpc_Noc\DE_W0001\DE_W0001_P0006\DE_2_W0001_P0006_T0001\TR1_W0001_P0003\TR1_2_W0001_P0003_T0001_R1_P1_K1_Ch2-Ch1.zen
163740	1.485498e-04	4.711625e-03	3.862400e-04	20151204_SCC1gfpc_Prometa\MitoSys2\LSM\SCC1gfpc_Noc\DE_W0001\DE_W0001_P0006\DE_2_W0001_P0006_T0001\TR1_W0001_P0003\TR1_2_W0001_P0003_T0001_R1_P1_K1_Ch2-Ch1.zen
173980	1.252238e-03	5.226809e-03	3.480400e-04	20151204_SCC1gfpc_Prometa\MitoSys2\LSM\SCC1gfpc_Noc\DE_W0001\DE_W0001_P0006\DE_2_W0001_P0006_T0001\TR1_W0001_P0003\TR1_2_W0001_P0003_T0001_R1_P1_K1_Ch2-Ch1.zen
184220	1.535850e-03	5.386731e-03	3.152700e-04	20151204_SCC1gfpc_Prometa\MitoSys2\LSM\SCC1gfpc_Noc\DE_W0001\DE_W0001_P0006\DE_2_W0001_P0006_T0001\TR1_W0001_P0003\TR1_2_W0001_P0003_T0001_R1_P1_K1_Ch2-Ch1.zen
194460	1.090820e-03	4.479743e-03	2.869300e-04	20151204_SCC1gfpc_Prometa\MitoSys2\LSM\SCC1gfpc_Noc\DE_W0001\DE_W0001_P0006\DE_2_W0001_P0006_T0001\TR1_W0001_P0003\TR1_2_W0001_P0003_T0001_R1_P1_K1_Ch2-Ch1.zen
204700	1.393444e-03	4.005750e-03	2.622600e-04	20151204_SCC1gfpc_Prometa\MitoSys2\LSM\SCC1gfpc_Noc\DE_W0001\DE_W0001_P0006\DE_2_W0001_P0006_T0001\TR1_W0001_P0003\TR1_2_W0001_P0003_T0001_R1_P1_K1_Ch2-Ch1.zen
225180	5.933289e-06	3.128842e-03	2.216200e-04	20151204_SCC1gfpc_Prometa\MitoSys2\LSM\SCC1gfpc_Noc\DE_W0001\DE_W0001_P0006\DE_2_W0001_P0006_T0001\TR1_W0001_P0003\TR1_2_W0001_P0003_T0001_R1_P1_K1_Ch2-Ch1.zen
245660	-6.115120e-04	3.543864e-03	1.897800e-04	20151204_SCC1gfpc_Prometa\MitoSys2\LSM\SCC1gfpc_Noc\DE_W0001\DE_W0001_P0006\DE_2_W0001_P0006_T0001\TR1_W0001_P0003\TR1_2_W0001_P0003_T0001_R1_P1_K1_Ch2-Ch1.zen
266140	-1.168275e-03	3.300647e-03	1.643600e-04	20151204_SCC1gfpc_Prometa\MitoSys2\LSM\SCC1gfpc_Noc\DE_W0001\DE_W0001_P0006\DE_2_W0001_P0006_T0001\TR1_W0001_P0003\TR1_2_W0001_P0003_T0001_R1_P1_K1_Ch2-Ch1.zen
286620	-4.619106e-04	3.877177e-03	1.437500e-04	20151204_SCC1gfpc_Prometa\MitoSys2\LSM\SCC1gfpc_Noc\DE_W0001\DE_W0001_P0006\DE_2_W0001_P0006_T0001\TR1_W0001_P0003\TR1_2_W0001_P0003_T0001_R1_P1_K1_Ch2-Ch1.zen
307100	8.797801e-04	4.196672e-03	1.268100e-04	20151204_SCC1gfpc_Prometa\MitoSys2\LSM\SCC1gfpc_Noc\DE_W0001\DE_W0001_P0006\DE_2_W0001_P0006_T0001\TR1_W0001_P0003\TR1_2_W0001_P0003_T0001_R1_P1_K1_Ch2-Ch1.zen
327580	3.676277e-04	3.914107e-03	1.127200e-04	20151204_SCC1gfpc_Prometa\MitoSys2\LSM\SCC1gfpc_Noc\DE_W0001\DE_W0001_P0006\DE_2_W0001_P0006_T0001\TR1_W0001_P0003\TR1_2_W0001_P0003_T0001_R1_P1_K1_Ch2-Ch1.zen
348060	-1.196072e-04	2.694759e-03	1.008600e-04	20151204_SCC1gfpc_Prometa\MitoSys2\LSM\SCC1gfpc_Noc\DE_W0001\DE_W0001_P0006\DE_2_W0001_P0006_T0001\TR1_W0001_P0003\TR1_2_W0001_P0003_T0001_R1_P1_K1_Ch2-Ch1.zen
368540	-2.390283e-04	2.308021e-03	9.079700e-05	20151204_SCC1gfpc_Prometa\MitoSys2\LSM\SCC1gfpc_Noc\DE_W0001\DE_W0001_P0006\DE_2_W0001_P0006_T0001\TR1_W0001_P0003\TR1_2_W0001_P0003_T0001_R1_P1_K1_Ch2-Ch1.zen
389020	-7.048896e-05	2.938960e-03	8.218000e-05	20151204_SCC1gfpc_Prometa\MitoSys2\LSM\SCC1gfpc_Noc\DE_W0001\DE_W0001_P0006\DE_2_W0001_P0006_T0001\TR1_W0001_P0003\TR1_2_W0001_P0003_T0001_R1_P1_K1_Ch2-Ch1.zen
409500	-1.841282e-04	3.171078e-03	7.474400e-05	20151204_SCC1gfpc_Prometa\MitoSys2\LSM\SCC1gfpc_Noc\DE_W0001\DE_W0001_P0006\DE_2_W0001_P0006_T0001\TR1_W0001_P0003\TR1_2_W0001_P0003_T0001_R1_P1_K1_Ch2-Ch1.zen
450460	-1.712625e-03	2.351301e-03	6.263400e-05	20151204_SCC1gfpc_Prometa\MitoSys2\LSM\SCC1gfpc_Noc\DE_W0001\DE_W0001_P0006\DE_2_W0001_P0006_T0001\TR1_W0001_P0003\TR1_2_W0001_P0003_T0001_R1_P1_K1_Ch2-Ch1.zen
491420	-9.898180e-06	3.513773e-03	5.327200e-05	20151204_SCC1gfpc_Prometa\MitoSys2\LSM\SCC1gfpc_Noc\DE_W0001\DE_W0001_P0006\DE_2_W0001_P0006_T0001\TR1_W0001_P0003\TR1_2_W0001_P0003_T0001_R1_P1_K1_Ch2-Ch1.zen
532380	-4.856797e-04	3.623148e-03	4.588500e-05	20151204_SCC1gfpc_Prometa\MitoSys2\LSM\SCC1gfpc_Noc\DE_W0001\DE_W0001_P0006\DE_2_W0001_P0006_T0001\TR1_W0001_P0003\TR1_2_W0001_P0003_T0001_R1_P1_K1_Ch2-Ch1.zen
573340	-1.541574e-03	3.116074e-03	3.995200e-05	20151204_SCC1gfpc_Prometa\MitoSys2\LSM\SCC1gfpc_Noc\DE_W0001\DE_W0001_P0006\DE_2_W0001_P0006_T0001\TR1_W0001_P0003\TR1_2_W0001_P0003_T0001_R1_P1_K1_Ch2-Ch1.zen
614300	-4.695734e-04	3.262094e-03	3.511400e-05	20151204_SCC1gfpc_Prometa\MitoSys2\LSM\SCC1gfpc_Noc\DE_W0001\DE_W0001_P0006\DE_2_W0001_P0006_T0001\TR1_W0001_P0003\TR1_2_W0001_P0003_T0001_R1_P1_K1_Ch2-Ch1.zen
655260	-1.363150e-03	3.027514e-03	3.111600e-05	20151204_SCC1gfpc_Prometa\MitoSys2\LSM\SCC1gfpc_Noc\DE_W0001\DE_W0001_P0006\DE_2_W0001_P0006_T0001\TR1_W0001_P0003\TR1_2_W0001_P0003_T0001_R1_P1_K1_Ch2-Ch1.zen
696220	-7.114326e-04	3.899408e-03	2.777400e-05	20151204_SCC1gfpc_Prometa\MitoSys2\LSM\SCC1gfpc_Noc\DE_W0001\DE_W0001_P0006\DE_2_W0001_P0006_T0001\TR1_W0001_P0003\TR1_2_W0001_P0003_T0001_R1_P1_K1_Ch2-Ch1.zen
737180	-1.566104e-04	3.718099e-03	2.495200e-05	20151204_SCC1gfpc_Prometa\MitoSys2\LSM\SCC1gfpc_Noc\DE_W0001\DE_W0001_P0006\DE_2_W0001_P0006_T0001\TR1_W0001_P0003\TR1_2_W0001_P0003_T0001_R1_P1_K1_Ch2-Ch1.zen
778140	-9.301620e-04	3.468739e-03	2.254600e-05	20151204_SCC1gfpc_Prometa\MitoSys2\LSM\SCC1gfpc_Noc\DE_W0001\DE_W0001_P0006\DE_2_W0001_P0006_T0001\TR1_W0001_P0003\TR1_2_W0001_P0003_T0001_R1_P1_K1_Ch2-Ch1.zen
819100	-2.806424e-04	2.432058e-03	2.047800e-05	20151204_SCC1gfpc_Prometa\MitoSys2\LSM\SCC1gfpc_Noc\DE_W0001\DE_W0001_P0006\DE_2_W0001_P0006_T0001\TR1_W0001_P0003\TR1_2_W0001_P0003_T0001_R1_P1_K1_Ch2-Ch1.zen
901020	4.274865e-04	2.491325e-03	1.712600e-05	20151204_SCC1gfpc_Prometa\MitoSys2\LSM\SCC1gfpc_Noc\DE_W0001\DE_W0001_P0006\DE_2_W0001_P0006_T0001\TR1_W0001_P0003\TR1_2_W0001_P0003_T0001_R1_P1_K1_Ch2-Ch1.zen
982940	-3.135088e-04	2.740920e-03	1.454800e-05	20151204_SCC1gfpc_Prometa\MitoSys2\LSM\SCC1gfpc_Noc\DE_W0001\DE_W0001_P0006\DE_2_W0001_P0006_T0001\TR1_W0001_P0003\TR1_2_W0001_P0003_T0001_R1_P1_K1_Ch2-Ch1.zen
1064860	-9.077684e-04	2.538851e-03	1.252200e-05	20151204_SCC1gfpc_Prometa\MitoSys2\LSM\SCC1gfpc_Noc\DE_W0001\DE_W0001_P0006\DE_2_W0001_P0006_T0001\TR1_W0001_P0003\TR1_2_W0001_P0003_T0001_R1_P1_K1_Ch2-Ch1.zen
1146780	-8.004152e-04	2.782489e-03	1.090000e-05	20151204_SCC1gfpc_Prometa\MitoSys2\LSM\SCC1gfpc_Noc\DE_W0001\DE_W0001_P0006\DE_2_W0001_P0006_T0001\TR1_W0001_P0003\TR1_2_W0001_P0003_T0001_R1_P1_K1_Ch2-Ch1.zen
1228700	-6.642188e-04	3.360335e-03	9.580000e-06	20151204_SCC1gfpc_Prometa\MitoSys2\LSM\SCC1gfpc_Noc\DE_W0001\DE_W0001_P0006\DE_2_W0001_P0006_T0001\TR1_W0001_P0003\TR1_2_W0001_P0003_T0001_R1_P1_K1_Ch2-Ch1.zen
1310620	3.763125e-04	2.679644e-03	8.491500e-06	20151204_SCC1gfpc_Prometa\MitoSys2\LSM\SCC1gfpc_Noc\DE_W0001\DE_W0001_P0006\DE_2_W0001_P0006_T0001\TR1_W0001_P0003\TR1_2_W0001_P0003_T0001_R1_P1_K1_Ch2-Ch1.zen
1392540	-8.251192e-04	2.576361e-03	7.582700e-06	20151204_SCC1gfpc_Prometa\MitoSys2\LSM\SCC1gfpc_Noc\DE_W0001\DE_W0001_P0006\DE_2_W0001_P0006_T0001\TR1_W0001_P0003\TR1_2_W0001_P0003_T0001_R1_P1_K1_Ch2-Ch1.zen
1474460	-1.108607e-03	2.345923e-03	6.815900e-06	20151204_SCC1gfpc_Prometa\MitoSys2\LSM\SCC1gfpc_Noc\DE_W0001\DE_W0001_P0006\DE_2_W0001_P0006_T0001\TR1_W0001_P0003\TR1_2_W0001_P0003_T0001_R1_P1_K1_Ch2-Ch1.zen
1556380	-1.077098e-03	2.949769e-03	6.162700e-06	20151204_SCC1gfpc_Prometa\MitoSys2\LSM\SCC1gfpc_Noc\DE_W0001\DE_W0001_P0006\DE_2_W0001_P0006_T0001\TR1_W0001_P0003\TR1_2_W0001_P0003_T0001_R1_P1_K1_Ch2-Ch1.zen
10	7.273234e-02	2.950014e-02	7.755300e-02	20151204_SCC1gfpc_Prometa\MitoSys2\LSM\SCC1gfpc_Noc\DE_W0001\DE_W0001_P0006\DE_2_W0001_P0006_T0001\TR1_W0001_P0003\TR1_2_W0001_P0003_T0001_R1_P2_K1_Ch2-Ch1.zen
20	8.320168e-02	3.062610e-02	7.681800e-02	20151204_SCC1gfpc_Prometa\MitoSys2\LSM\SCC1gfpc_Noc\DE_W0001\DE_W0001_P0006\DE_2_W0001_P0006_T0001\TR1_W0001_P0003\TR1_2_W0001_P0003_T0001_R1_P2_K1_Ch2-Ch1.zen
30	7.397013e-02	3.090637e-02	7.614500e-02	20151204_SCC1gfpc_Prometa\MitoSys2\LSM\SCC1gfpc_Noc\DE_W0001\DE_W0001_P0006\DE_2_W0001_P0006_T0001\TR1_W0001_P0003\TR1_2_W0001_P0003_T0001_R1_P2_K1_Ch2-Ch1.zen
40	7.592229e-02	2.370198e-02	7.551900e-02	20151204_SCC1gfpc_Prometa\MitoSys2\LSM\SCC1gfpc_Noc\DE_W0001\DE_W0001_P0006\DE_2_W0001_P0006_T0001\TR1_W0001_P0003\TR1_2_W0001_P0003_T0001_R1_P2_K1_Ch2-Ch1.zen
50	6.720043e-02	3.292328e-02	7.493200e-02	20151204_SCC1gfpc_Prometa\MitoSys2\LSM\SCC1gfpc_Noc\DE_W0001\DE_W0001_P0006\DE_2_W0001_P0006_T0001\TR1_W0001_P0003\TR1_2_W0001_P0003_T0001_R1_P2_K1_Ch2-Ch1.zen
60	7.245664e-02	3.383241e-02	7.437900e-02	20151204_SCC1gfpc_Prometa\MitoSys2\LSM\SCC1gfpc_Noc\DE_W0001\DE_W0001_P0006\DE_2_W0001_P0006_T0001\TR1_W0001_P0003\TR1_2_W0001_P0003_T0001_R1_P2_K1_Ch2-Ch1.zen
70	6.551514e-02	2.815826e-02	7.385600e-02	20151204_SCC1gfpc_Prometa\MitoSys2\LSM\SCC1gfpc_Noc\DE_W0001\DE_W0001_P0006\DE_2_W0001_P0006_T0001\TR1_W0001_P0003\TR1_2_W0001_P0003_T0001_R1_P2_K1_Ch2-Ch1.zen
80	8.451394e-02	3.475209e-02	7.335800e-02	20151204_SCC1gfpc_Prometa\MitoSys2\LSM\SCC1gfpc_Noc\DE_W0001\DE_W0001_P0006\DE_2_W0001_P0006_T0001\TR1_W0001_P0003\TR1_2_W0001_P0003_T0001_R1_P2_K1_Ch2-Ch1.zen
90	8.378741e-02	2.663259e-02	7.288500e-02	20151204_SCC1gfpc_Prometa\MitoSys2\LSM\SCC1gfpc_Noc\DE_W0001\DE_W0001_P0006\DE_2_W0001_P0006_T0001\TR1_W0001_P0003\TR1_2_W0001_P0003_T0001_R1_P2_K1_Ch2-Ch1.zen
100	8.203208e-02	2.594777e-02	7.243200e-02	20151204_SCC1gfpc_Prometa\MitoSys2\LSM\SCC1gfpc_Noc\DE_W0001\DE_W0001_P0006\DE_2_W0001_P0006_T0001\TR1_W0001_P0003\TR1_2_W0001_P0003_T0001_R1_P2_K1_Ch2-Ch1.zen
120	6.048751e-02	2.542984e-02	7.158200e-02	20151204_SCC1gfpc_Prometa\MitoSys2\LSM\SCC1gfpc_Noc\DE_W0001\DE_W0001_P0006\DE_2_W0001_P0006_T0001\TR1_W0001_P0003\TR1_2_W0001_P0003_T0001_R1_P2_K1_Ch2-Ch1.zen
140	6.833239e-02	2.008644e-02	7.079600e-02	20151204_SCC1gfpc_Prometa\MitoSys2\LSM\SCC1gfpc_Noc\DE_W0001\DE_W0001_P0006\DE_2_W0001_P0006_T0001\TR1_W0001_P0003\TR1_2_W0001_P0003_T0001_R1_P2_K1_Ch2-Ch1.zen
160	7.755182e-02	2.288999e-02	7.006300e-02	20151204_SCC1gfpc_Prometa\MitoSys2\LSM\SCC1gfpc_Noc\DE_W0001\DE_W0001_P0006\DE_2_W0001_P0006_T0001\TR1_W0001_P0003\TR1_2_W0001_P0003_T0001_R1_P2_K1_Ch2-Ch1.zen
180	6.996202e-02	2.634497e-02	6.937500e-02	20151204_SCC1gfpc_Prometa\MitoSys2\LSM\SCC1gfpc_Noc\DE_W0001\DE_W0001_P0006\DE_2_W0001_P0006_T0001\TR1_W0001_P0003\TR1_2_W0001_P0003_T0001_R1_P2_K1_Ch2-Ch1.zen
200	6.416076e-02	2.421702e-02	6.872600e-02	20151204_SCC1gfpc_Prometa\MitoSys2\LSM\SCC1gfpc_Noc\DE_W0001\DE_W0001_P0006\DE_2_W0001_P0006_T0001\TR1_W0001_P0003\TR1_2_W0001_P0003_T0001_R1_P2_K1_Ch2-Ch1.zen
220	6.843148e-02	2.742615e-02	6.811000e-02	20151204_SCC1gfpc_Prometa\MitoSys2\LSM\SCC1gfpc_Noc\DE_W0001\DE_W0001_P0006\DE_2_W0001_P0006_T0001\TR1_W0001_P0003\TR1_2_W0001_P0003_T0001_R1_P2_K1_Ch2-Ch1.zen
240	7.191981e-02	2.629847e-02	6.752300e-02	20151204_SCC1gfpc_Prometa\MitoSys2\LSM\SCC1gfpc_Noc\DE_W0001\DE_W0001_P0006\DE_2_W0001_P0006_T0001\TR1_W0001_P0003\TR1_2_W0001_P0003_T0001_R1_P2_K1_Ch2-Ch1.zen
260	6.792893e-02	1.911793e-02	6.696100e-02	20151204_SCC1gfpc_Prometa\MitoSys2\LSM\SCC1gfpc_Noc\DE_W0001\DE_W0001_P0006\DE_2_W0001_P0006_T0001\TR1_W0001_P0003\TR1_2_W0001_P0003_T0001_R1_P2_K1_Ch2-Ch1.zen
280	6.595470e-02	2.408541e-02	6.642200e-02	20151204_SCC1gfpc_Prometa\MitoSys2\LSM\SCC1gfpc_Noc\DE_W0001\DE_W0001_P0006\DE_2_W0001_P0006_T0001\TR1_W0001_P0003\TR1_2_W0001_P0003_T0001_R1_P2_K1_Ch2-Ch1.zen
300	6.074177e-02	2.052659e-02	6.590300e-02	20151204_SCC1gfpc_Prometa\MitoSys2\LSM\SCC1gfpc_Noc\DE_W0001\DE_W0001_P0006\DE_2_W0001_P0006_T0001\TR1_W0001_P0003\TR1_2_W0001_P0003_T0001_R1_P2_K1_Ch2-Ch1.zen
340	6.712019e-02	1.588394e-02	6.491600e-02	20151204_SCC1gfpc_Prometa\MitoSys2\LSM\SCC1gfpc_Noc\DE_W0001\DE_W0001_P0006\DE_2_W0001_P0006_T0001\TR1_W0001_P0003\TR1_2_W0001_P0003_T0001_R1_P2_K1_Ch2-Ch1.zen
380	6.248426e-02	1.487144e-02	6.398900e-02	20151204_SCC1gfpc_Prometa\MitoSys2\LSM\SCC1gfpc_Noc\DE_W0001\DE_W0001_P0006\DE_2_W0001_P0006_T0001\TR1_W0001_P0003\TR1_2_W0001_P0003_T0001_R1_P2_K1_Ch2-Ch1.zen
420	6.347876e-02	1.771687e-02	6.311100e-02	20151204_SCC1gfpc_Prometa\MitoSys2\LSM\SCC1gfpc_Noc\DE_W0001\DE_W0001_P0006\DE_2_W0001_P0006_T0001\TR1_W0001_P0003\TR1_2_W0001_P0003_T0001_R1_P2_K1_Ch2-Ch1.zen
460	5.874930e-02	2.391242e-02	6.227500e-02	20151204_SCC1gfpc_Prometa\MitoSys2\LSM\SCC1gfpc_Noc\DE_W0001\DE_W0001_P0006\DE_2_W0001_P0006_T0001\TR1_W0001_P0003\TR1_2_W0001_P0003_T0001_R1_P2_K1_Ch2-Ch1.zen
500	5.788198e-02	1.630377e-02	6.147800e-02	20151204_SCC1gfpc_Prometa\MitoSys2\LSM\SCC1gfpc_Noc\DE_W0001\DE_W0001_P0006\DE_2_W0001_P0006_T0001\TR1_W0001_P0003\TR1_2_W0001_P0003_T0001_R1_P2_K1_Ch2-Ch1.zen
540	6.130930e-02	1.972011e-02	6.071400e-02	20151204_SCC1gfpc_Prometa\MitoSys2\LSM\SCC1gfpc_Noc\DE_W0001\DE_W0001_P0006\DE_2_W0001_P0006_T0001\TR1_W0001_P0003\TR1_2_W0001_P0003_T0001_R1_P2_K1_Ch2-Ch1.zen
580	6.103640e-02	2.081139e-02	5.998000e-02	20151204_SCC1gfpc_Prometa\MitoSys2\LSM\SCC1gfpc_Noc\DE_W0001\DE_W0001_P0006\DE_2_W0001_P0006_T0001\TR1_W0001_P0003\TR1_2_W0001_P0003_T0001_R1_P2_K1_Ch2-Ch1.zen
620	5.725624e-02	1.702017e-02	5.927400e-02	20151204_SCC1gfpc_Prometa\MitoSys2\LSM\SCC1gfpc_Noc\DE_W0001\DE_W0001_P0006\DE_2_W0001_P0006_T0001\TR1_W0001_P0003\TR1_2_W0001_P0003_T0001_R1_P2_K1_Ch2-Ch1.zen
660	5.800718e-02	1.594387e-02	5.859400e-02	20151204_SCC1gfpc_Prometa\MitoSys2\LSM\SCC1gfpc_Noc\DE_W0001\DE_W0001_P0006\DE_2_W0001_P0006_T0001\TR1_W0001_P0003\TR1_2_W0001_P0003_T0001_R1_P2_K1_Ch2-Ch1.zen
700	5.682049e-02	1.463832e-02	5.793700e-02	20151204_SCC1gfpc_Prometa\MitoSys2\LSM\SCC1gfpc_Noc\DE_W0001\DE_W0001_P0006\DE_2_W0001_P0006_T0001\TR1_W0001_P0003\TR1_2_W0001_P0003_T0001_R1_P2_K1_Ch2-Ch1.zen
780	5.593103e-02	1.279737e-02	5.668800e-02	20151204_SCC1gfpc_Prometa\MitoSys2\LSM\SCC1gfpc_Noc\DE_W0001\DE_W0001_P0006\DE_2_W0001_P0006_T0001\TR1_W0001_P0003\TR1_2_W0001_P0003_T0001_R1_P2_K1_Ch2-Ch1.zen
860	5.325301e-02	1.504888e-02	5.551600e-02	20151204_SCC1gfpc_Prometa\MitoSys2\LSM\SCC1gfpc_Noc\DE_W0001\DE_W0001_P0006\DE_2_W0001_P0006_T0001\TR1_W0001_P0003\TR1_2_W0001_P0003_T0001_R1_P2_K1_Ch2-Ch1.zen
940	5.715989e-02	1.482903e-02	5.441300e-02	20151204_SCC1gfpc_Prometa\MitoSys2\LSM\SCC1gfpc_Noc\DE_W0001\DE_W0001_P0006\DE_2_W0001_P0006_T0001\TR1_W0001_P0003\TR1_2_W0001_P0003_T0001_R1_P2_K1_Ch2-Ch1.zen
1020	5.591201e-02	1.802289e-02	5.337200e-02	20151204_SCC1gfpc_Prometa\MitoSys2\LSM\SCC1gfpc_Noc\DE_W0001\DE_W0001_P0006\DE_2_W0001_P0006_T0001\TR1_W0001_P0003\TR1_2_W0001_P0003_T0001_R1_P2_K1_Ch2-Ch1.zen
1100	4.917430e-02	1.823106e-02	5.238600e-02	20151204_SCC1gfpc_Prometa\MitoSys2\LSM\SCC1gfpc_Noc\DE_W0001\DE_W0001_P0006\DE_2_W0001_P0006_T0001\TR1_W0001_P0003\TR1_2_W0001_P0003_T0001_R1_P2_K1_Ch2-Ch1.zen
1180	5.614323e-02	1.325370e-02	5.145100e-02	20151204_SCC1gfpc_Prometa\MitoSys2\LSM\SCC1gfpc_Noc\DE_W0001\DE_W0001_P0006\DE_2_W0001_P0006_T0001\TR1_W0001_P0003\TR1_2_W0001_P0003_T0001_R1_P2_K1_Ch2-Ch1.zen
1260	5.028919e-02	1.466003e-02	5.056300e-02	20151204_SCC1gfpc_Prometa\MitoSys2\LSM\SCC1gfpc_Noc\DE_W0001\DE_W0001_P0006\DE_2_W0001_P0006_T0001\TR1_W0001_P0003\TR1_2_W0001_P0003_T0001_R1_P2_K1_Ch2-Ch1.zen
1340	5.133868e-02	1.232072e-02	4.971600e-02	20151204_SCC1gfpc_Prometa\MitoSys2\LSM\SCC1gfpc_Noc\DE_W0001\DE_W0001_P0006\DE_2_W0001_P0006_T0001\TR1_W0001_P0003\TR1_2_W0001_P0003_T0001_R1_P2_K1_Ch2-Ch1.zen
1420	4.886256e-02	1.688598e-02	4.890900e-02	20151204_SCC1gfpc_Prometa\MitoSys2\LSM\SCC1gfpc_Noc\DE_W0001\DE_W0001_P0006\DE_2_W0001_P0006_T0001\TR1_W0001_P0003\TR1_2_W0001_P0003_T0001_R1_P2_K1_Ch2-Ch1.zen
1500	4.930274e-02	1.400372e-02	4.813700e-02	20151204_SCC1gfpc_Prometa\MitoSys2\LSM\SCC1gfpc_Noc\DE_W0001\DE_W0001_P0006\DE_2_W0001_P0006_T0001\TR1_W0001_P0003\TR1_2_W0001_P0003_T0001_R1_P2_K1_Ch2-Ch1.zen
1660	4.466412e-02	1.246996e-02	4.669100e-02	20151204_SCC1gfpc_Prometa\MitoSys2\LSM\SCC1gfpc_Noc\DE_W0001\DE_W0001_P0006\DE_2_W0001_P0006_T0001\TR1_W0001_P0003\TR1_2_W0001_P0003_T0001_R1_P2_K1_Ch2-Ch1.zen
1820	4.328100e-02	1.388292e-02	4.535900e-02	20151204_SCC1gfpc_Prometa\MitoSys2\LSM\SCC1gfpc_Noc\DE_W0001\DE_W0001_P0006\DE_2_W0001_P0006_T0001\TR1_W0001_P0003\TR1_2_W0001_P0003_T0001_R1_P2_K1_Ch2-Ch1.zen
1980	4.388303e-02	1.046731e-02	4.412700e-02	20151204_SCC1gfpc_Prometa\MitoSys2\LSM\SCC1gfpc_Noc\DE_W0001\DE_W0001_P0006\DE_2_W0001_P0006_T0001\TR1_W0001_P0003\TR1_2_W0001_P0003_T0001_R1_P2_K1_Ch2-Ch1.zen
2140	3.967787e-02	1.372649e-02	4.298200e-02	20151204_SCC1gfpc_Prometa\MitoSys2\LSM\SCC1gfpc_Noc\DE_W0001\DE_W0001_P0006\DE_2_W0001_P0006_T0001\TR1_W0001_P0003\TR1_2_W0001_P0003_T0001_R1_P2_K1_Ch2-Ch1.zen
2300	4.291814e-02	1.390457e-02	4.191400e-02	20151204_SCC1gfpc_Prometa\MitoSys2\LSM\SCC1gfpc_Noc\DE_W0001\DE_W0001_P0006\DE_2_W0001_P0006_T0001\TR1_W0001_P0003\TR1_2_W0001_P0003_T0001_R1_P2_K1_Ch2-Ch1.zen
2460	4.205247e-02	1.176546e-02	4.091500e-02	20151204_SCC1gfpc_Prometa\MitoSys2\LSM\SCC1gfpc_Noc\DE_W0001\DE_W0001_P0006\DE_2_W0001_P0006_T0001\TR1_W0001_P0003\TR1_2_W0001_P0003_T0001_R1_P2_K1_Ch2-Ch1.zen
2620	4.228443e-02	1.330398e-02	3.997700e-02	20151204_SCC1gfpc_Prometa\MitoSys2\LSM\SCC1gfpc_Noc\DE_W0001\DE_W0001_P0006\DE_2_W0001_P0006_T0001\TR1_W0001_P0003\TR1_2_W0001_P0003_T0001_R1_P2_K1_Ch2-Ch1.zen
2780	4.113109e-02	1.036074e-02	3.909400e-02	20151204_SCC1gfpc_Prometa\MitoSys2\LSM\SCC1gfpc_Noc\DE_W0001\DE_W0001_P0006\DE_2_W0001_P0006_T0001\TR1_W0001_P0003\TR1_2_W0001_P0003_T0001_R1_P2_K1_Ch2-Ch1.zen
2940	3.682816e-02	1.293792e-02	3.826000e-02	20151204_SCC1gfpc_Prometa\MitoSys2\LSM\SCC1gfpc_Noc\DE_W0001\DE_W0001_P0006\DE_2_W0001_P0006_T0001\TR1_W0001_P0003\TR1_2_W0001_P0003_T0001_R1_P2_K1_Ch2-Ch1.zen
3100	3.717179e-02	1.075285e-02	3.747200e-02	20151204_SCC1gfpc_Prometa\MitoSys2\LSM\SCC1gfpc_Noc\DE_W0001\DE_W0001_P0006\DE_2_W0001_P0006_T0001\TR1_W0001_P0003\TR1_2_W0001_P0003_T0001_R1_P2_K1_Ch2-Ch1.zen
3420	3.702982e-02	1.248794e-02	3.601400e-02	20151204_SCC1gfpc_Prometa\MitoSys2\LSM\SCC1gfpc_Noc\DE_W0001\DE_W0001_P0006\DE_2_W0001_P0006_T0001\TR1_W0001_P0003\TR1_2_W0001_P0003_T0001_R1_P2_K1_Ch2-Ch1.zen
3740	3.690920e-02	1.283972e-02	3.469400e-02	20151204_SCC1gfpc_Prometa\MitoSys2\LSM\SCC1gfpc_Noc\DE_W0001\DE_W0001_P0006\DE_2_W0001_P0006_T0001\TR1_W0001_P0003\TR1_2_W0001_P0003_T0001_R1_P2_K1_Ch2-Ch1.zen
4060	3.493417e-02	1.225899e-02	3.348900e-02	20151204_SCC1gfpc_Prometa\MitoSys2\LSM\SCC1gfpc_Noc\DE_W0001\DE_W0001_P0006\DE_2_W0001_P0006_T0001\TR1_W0001_P0003\TR1_2_W0001_P0003_T0001_R1_P2_K1_Ch2-Ch1.zen
4380	3.305721e-02	1.273410e-02	3.238400e-02	20151204_SCC1gfpc_Prometa\MitoSys2\LSM\SCC1gfpc_Noc\DE_W0001\DE_W0001_P0006\DE_2_W0001_P0006_T0001\TR1_W0001_P0003\TR1_2_W0001_P0003_T0001_R1_P2_K1_Ch2-Ch1.zen
4700	3.250292e-02	1.416441e-02	3.136500e-02	20151204_SCC1gfpc_Prometa\MitoSys2\LSM\SCC1gfpc_Noc\DE_W0001\DE_W0001_P0006\DE_2_W0001_P0006_T0001\TR1_W0001_P0003\TR1_2_W0001_P0003_T0001_R1_P2_K1_Ch2-Ch1.zen
5020	2.967697e-02	1.133519e-02	3.042000e-02	20151204_SCC1gfpc_Prometa\MitoSys2\LSM\SCC1gfpc_Noc\DE_W0001\DE_W0001_P0006\DE_2_W0001_P0006_T0001\TR1_W0001_P0003\TR1_2_W0001_P0003_T0001_R1_P2_K1_Ch2-Ch1.zen
5340	3.090014e-02	7.861201e-03	2.954100e-02	20151204_SCC1gfpc_Prometa\MitoSys2\LSM\SCC1gfpc_Noc\DE_W0001\DE_W0001_P0006\DE_2_W0001_P0006_T0001\TR1_W0001_P0003\TR1_2_W0001_P0003_T0001_R1_P2_K1_Ch2-Ch1.zen
5660	2.867669e-02	1.266406e-02	2.872000e-02	20151204_SCC1gfpc_Prometa\MitoSys2\LSM\SCC1gfpc_Noc\DE_W0001\DE_W0001_P0006\DE_2_W0001_P0006_T0001\TR1_W0001_P0003\TR1_2_W0001_P0003_T0001_R1_P2_K1_Ch2-Ch1.zen
5980	2.769015e-02	9.424033e-03	2.795100e-02	20151204_SCC1gfpc_Prometa\MitoSys2\LSM\SCC1gfpc_Noc\DE_W0001\DE_W0001_P0006\DE_2_W0001_P0006_T0001\TR1_W0001_P0003\TR1_2_W0001_P0003_T0001_R1_P2_K1_Ch2-Ch1.zen
6300	2.681762e-02	9.091164e-03	2.722800e-02	20151204_SCC1gfpc_Prometa\MitoSys2\LSM\SCC1gfpc_Noc\DE_W0001\DE_W0001_P0006\DE_2_W0001_P0006_T0001\TR1_W0001_P0003\TR1_2_W0001_P0003_T0001_R1_P2_K1_Ch2-Ch1.zen
6940	2.594939e-02	9.390400e-03	2.590200e-02	20151204_SCC1gfpc_Prometa\MitoSys2\LSM\SCC1gfpc_Noc\DE_W0001\DE_W0001_P0006\DE_2_W0001_P0006_T0001\TR1_W0001_P0003\TR1_2_W0001_P0003_T0001_R1_P2_K1_Ch2-Ch1.zen
7580	2.459367e-02	9.438699e-03	2.471300e-02	20151204_SCC1gfpc_Prometa\MitoSys2\LSM\SCC1gfpc_Noc\DE_W0001\DE_W0001_P0006\DE_2_W0001_P0006_T0001\TR1_W0001_P0003\TR1_2_W0001_P0003_T0001_R1_P2_K1_Ch2-Ch1.zen
8220	2.279354e-02	9.315270e-03	2.363800e-02	20151204_SCC1gfpc_Prometa\MitoSys2\LSM\SCC1gfpc_Noc\DE_W0001\DE_W0001_P0006\DE_2_W0001_P0006_T0001\TR1_W0001_P0003\TR1_2_W0001_P0003_T0001_R1_P2_K1_Ch2-Ch1.zen
8860	2.198435e-02	9.463856e-03	2.266000e-02	20151204_SCC1gfpc_Prometa\MitoSys2\LSM\SCC1gfpc_Noc\DE_W0001\DE_W0001_P0006\DE_2_W0001_P0006_T0001\TR1_W0001_P0003\TR1_2_W0001_P0003_T0001_R1_P2_K1_Ch2-Ch1.zen
9500	2.090244e-02	9.120456e-03	2.176300e-02	20151204_SCC1gfpc_Prometa\MitoSys2\LSM\SCC1gfpc_Noc\DE_W0001\DE_W0001_P0006\DE_2_W0001_P0006_T0001\TR1_W0001_P0003\TR1_2_W0001_P0003_T0001_R1_P2_K1_Ch2-Ch1.zen
10140	1.972968e-02	9.068733e-03	2.093800e-02	20151204_SCC1gfpc_Prometa\MitoSys2\LSM\SCC1gfpc_Noc\DE_W0001\DE_W0001_P0006\DE_2_W0001_P0006_T0001\TR1_W0001_P0003\TR1_2_W0001_P0003_T0001_R1_P2_K1_Ch2-Ch1.zen
10780	1.966869e-02	8.258955e-03	2.017500e-02	20151204_SCC1gfpc_Prometa\MitoSys2\LSM\SCC1gfpc_Noc\DE_W0001\DE_W0001_P0006\DE_2_W0001_P0006_T0001\TR1_W0001_P0003\TR1_2_W0001_P0003_T0001_R1_P2_K1_Ch2-Ch1.zen
11420	1.898622e-02	8.183239e-03	1.946700e-02	20151204_SCC1gfpc_Prometa\MitoSys2\LSM\SCC1gfpc_Noc\DE_W0001\DE_W0001_P0006\DE_2_W0001_P0006_T0001\TR1_W0001_P0003\TR1_2_W0001_P0003_T0001_R1_P2_K1_Ch2-Ch1.zen
12060	1.676916e-02	8.418067e-03	1.880700e-02	20151204_SCC1gfpc_Prometa\MitoSys2\LSM\SCC1gfpc_Noc\DE_W0001\DE_W0001_P0006\DE_2_W0001_P0006_T0001\TR1_W0001_P0003\TR1_2_W0001_P0003_T0001_R1_P2_K1_Ch2-Ch1.zen
12700	1.799684e-02	8.107205e-03	1.819000e-02	20151204_SCC1gfpc_Prometa\MitoSys2\LSM\SCC1gfpc_Noc\DE_W0001\DE_W0001_P0006\DE_2_W0001_P0006_T0001\TR1_W0001_P0003\TR1_2_W0001_P0003_T0001_R1_P2_K1_Ch2-Ch1.zen
13980	1.719984e-02	8.727599e-03	1.706900e-02	20151204_SCC1gfpc_Prometa\MitoSys2\LSM\SCC1gfpc_Noc\DE_W0001\DE_W0001_P0006\DE_2_W0001_P0006_T0001\TR1_W0001_P0003\TR1_2_W0001_P0003_T0001_R1_P2_K1_Ch2-Ch1.zen
15260	1.546779e-02	7.550812e-03	1.607400e-02	20151204_SCC1gfpc_Prometa\MitoSys2\LSM\SCC1gfpc_Noc\DE_W0001\DE_W0001_P0006\DE_2_W0001_P0006_T0001\TR1_W0001_P0003\TR1_2_W0001_P0003_T0001_R1_P2_K1_Ch2-Ch1.zen
16540	1.465297e-02	6.889200e-03	1.518500e-02	20151204_SCC1gfpc_Prometa\MitoSys2\LSM\SCC1gfpc_Noc\DE_W0001\DE_W0001_P0006\DE_2_W0001_P0006_T0001\TR1_W0001_P0003\TR1_2_W0001_P0003_T0001_R1_P2_K1_Ch2-Ch1.zen
17820	1.398429e-02	7.740400e-03	1.438400e-02	20151204_SCC1gfpc_Prometa\MitoSys2\LSM\SCC1gfpc_Noc\DE_W0001\DE_W0001_P0006\DE_2_W0001_P0006_T0001\TR1_W0001_P0003\TR1_2_W0001_P0003_T0001_R1_P2_K1_Ch2-Ch1.zen
19100	1.303255e-02	6.019811e-03	1.365900e-02	20151204_SCC1gfpc_Prometa\MitoSys2\LSM\SCC1gfpc_Noc\DE_W0001\DE_W0001_P0006\DE_2_W0001_P0006_T0001\TR1_W0001_P0003\TR1_2_W0001_P0003_T0001_R1_P2_K1_Ch2-Ch1.zen
20380	1.315457e-02	7.571049e-03	1.299900e-02	20151204_SCC1gfpc_Prometa\MitoSys2\LSM\SCC1gfpc_Noc\DE_W0001\DE_W0001_P0006\DE_2_W0001_P0006_T0001\TR1_W0001_P0003\TR1_2_W0001_P0003_T0001_R1_P2_K1_Ch2-Ch1.zen
21660	1.143100e-02	7.190328e-03	1.239600e-02	20151204_SCC1gfpc_Prometa\MitoSys2\LSM\SCC1gfpc_Noc\DE_W0001\DE_W0001_P0006\DE_2_W0001_P0006_T0001\TR1_W0001_P0003\TR1_2_W0001_P0003_T0001_R1_P2_K1_Ch2-Ch1.zen
22940	1.198538e-02	6.539697e-03	1.184100e-02	20151204_SCC1gfpc_Prometa\MitoSys2\LSM\SCC1gfpc_Noc\DE_W0001\DE_W0001_P0006\DE_2_W0001_P0006_T0001\TR1_W0001_P0003\TR1_2_W0001_P0003_T0001_R1_P2_K1_Ch2-Ch1.zen
24220	1.108156e-02	6.852020e-03	1.133100e-02	20151204_SCC1gfpc_Prometa\MitoSys2\LSM\SCC1gfpc_Noc\DE_W0001\DE_W0001_P0006\DE_2_W0001_P0006_T0001\TR1_W0001_P0003\TR1_2_W0001_P0003_T0001_R1_P2_K1_Ch2-Ch1.zen
25500	1.085423e-02	6.319129e-03	1.085900e-02	20151204_SCC1gfpc_Prometa\MitoSys2\LSM\SCC1gfpc_Noc\DE_W0001\DE_W0001_P0006\DE_2_W0001_P0006_T0001\TR1_W0001_P0003\TR1_2_W0001_P0003_T0001_R1_P2_K1_Ch2-Ch1.zen
28060	1.159349e-02	7.617367e-03	1.001400e-02	20151204_SCC1gfpc_Prometa\MitoSys2\LSM\SCC1gfpc_Noc\DE_W0001\DE_W0001_P0006\DE_2_W0001_P0006_T0001\TR1_W0001_P0003\TR1_2_W0001_P0003_T0001_R1_P2_K1_Ch2-Ch1.zen
30620	1.118260e-02	6.922886e-03	9.280200e-03	20151204_SCC1gfpc_Prometa\MitoSys2\LSM\SCC1gfpc_Noc\DE_W0001\DE_W0001_P0006\DE_2_W0001_P0006_T0001\TR1_W0001_P0003\TR1_2_W0001_P0003_T0001_R1_P2_K1_Ch2-Ch1.zen
33180	1.000547e-02	7.748928e-03	8.637100e-03	20151204_SCC1gfpc_Prometa\MitoSys2\LSM\SCC1gfpc_Noc\DE_W0001\DE_W0001_P0006\DE_2_W0001_P0006_T0001\TR1_W0001_P0003\TR1_2_W0001_P0003_T0001_R1_P2_K1_Ch2-Ch1.zen
35740	9.853308e-03	7.115178e-03	8.069100e-03	20151204_SCC1gfpc_Prometa\MitoSys2\LSM\SCC1gfpc_Noc\DE_W0001\DE_W0001_P0006\DE_2_W0001_P0006_T0001\TR1_W0001_P0003\TR1_2_W0001_P0003_T0001_R1_P2_K1_Ch2-Ch1.zen
38300	8.464852e-03	6.193012e-03	7.563900e-03	20151204_SCC1gfpc_Prometa\MitoSys2\LSM\SCC1gfpc_Noc\DE_W0001\DE_W0001_P0006\DE_2_W0001_P0006_T0001\TR1_W0001_P0003\TR1_2_W0001_P0003_T0001_R1_P2_K1_Ch2-Ch1.zen
40860	7.297715e-03	7.857615e-03	7.112000e-03	20151204_SCC1gfpc_Prometa\MitoSys2\LSM\SCC1gfpc_Noc\DE_W0001\DE_W0001_P0006\DE_2_W0001_P0006_T0001\TR1_W0001_P0003\TR1_2_W0001_P0003_T0001_R1_P2_K1_Ch2-Ch1.zen
43420	6.635528e-03	6.884624e-03	6.705400e-03	20151204_SCC1gfpc_Prometa\MitoSys2\LSM\SCC1gfpc_Noc\DE_W0001\DE_W0001_P0006\DE_2_W0001_P0006_T0001\TR1_W0001_P0003\TR1_2_W0001_P0003_T0001_R1_P2_K1_Ch2-Ch1.zen
45980	6.680597e-03	6.424357e-03	6.337900e-03	20151204_SCC1gfpc_Prometa\MitoSys2\LSM\SCC1gfpc_Noc\DE_W0001\DE_W0001_P0006\DE_2_W0001_P0006_T0001\TR1_W0001_P0003\TR1_2_W0001_P0003_T0001_R1_P2_K1_Ch2-Ch1.zen
48540	5.229133e-03	6.349619e-03	6.004300e-03	20151204_SCC1gfpc_Prometa\MitoSys2\LSM\SCC1gfpc_Noc\DE_W0001\DE_W0001_P0006\DE_2_W0001_P0006_T0001\TR1_W0001_P0003\TR1_2_W0001_P0003_T0001_R1_P2_K1_Ch2-Ch1.zen
51100	5.338929e-03	5.522324e-03	5.700100e-03	20151204_SCC1gfpc_Prometa\MitoSys2\LSM\SCC1gfpc_Noc\DE_W0001\DE_W0001_P0006\DE_2_W0001_P0006_T0001\TR1_W0001_P0003\TR1_2_W0001_P0003_T0001_R1_P2_K1_Ch2-Ch1.zen
56220	6.571110e-03	5.061697e-03	5.166300e-03	20151204_SCC1gfpc_Prometa\MitoSys2\LSM\SCC1gfpc_Noc\DE_W0001\DE_W0001_P0006\DE_2_W0001_P0006_T0001\TR1_W0001_P0003\TR1_2_W0001_P0003_T0001_R1_P2_K1_Ch2-Ch1.zen
61340	5.391937e-03	4.997207e-03	4.713700e-03	20151204_SCC1gfpc_Prometa\MitoSys2\LSM\SCC1gfpc_Noc\DE_W0001\DE_W0001_P0006\DE_2_W0001_P0006_T0001\TR1_W0001_P0003\TR1_2_W0001_P0003_T0001_R1_P2_K1_Ch2-Ch1.zen
66460	4.663425e-03	5.118127e-03	4.325600e-03	20151204_SCC1gfpc_Prometa\MitoSys2\LSM\SCC1gfpc_Noc\DE_W0001\DE_W0001_P0006\DE_2_W0001_P0006_T0001\TR1_W0001_P0003\TR1_2_W0001_P0003_T0001_R1_P2_K1_Ch2-Ch1.zen
71580	4.595537e-03	5.809429e-03	3.989600e-03	20151204_SCC1gfpc_Prometa\MitoSys2\LSM\SCC1gfpc_Noc\DE_W0001\DE_W0001_P0006\DE_2_W0001_P0006_T0001\TR1_W0001_P0003\TR1_2_W0001_P0003_T0001_R1_P2_K1_Ch2-Ch1.zen
76700	3.691844e-03	5.500614e-03	3.696000e-03	20151204_SCC1gfpc_Prometa\MitoSys2\LSM\SCC1gfpc_Noc\DE_W0001\DE_W0001_P0006\DE_2_W0001_P0006_T0001\TR1_W0001_P0003\TR1_2_W0001_P0003_T0001_R1_P2_K1_Ch2-Ch1.zen
81820	3.392250e-03	4.799312e-03	3.437800e-03	20151204_SCC1gfpc_Prometa\MitoSys2\LSM\SCC1gfpc_Noc\DE_W0001\DE_W0001_P0006\DE_2_W0001_P0006_T0001\TR1_W0001_P0003\TR1_2_W0001_P0003_T0001_R1_P2_K1_Ch2-Ch1.zen
86940	3.288042e-03	5.952508e-03	3.208900e-03	20151204_SCC1gfpc_Prometa\MitoSys2\LSM\SCC1gfpc_Noc\DE_W0001\DE_W0001_P0006\DE_2_W0001_P0006_T0001\TR1_W0001_P0003\TR1_2_W0001_P0003_T0001_R1_P2_K1_Ch2-Ch1.zen
92060	2.974691e-03	5.645150e-03	3.005000e-03	20151204_SCC1gfpc_Prometa\MitoSys2\LSM\SCC1gfpc_Noc\DE_W0001\DE_W0001_P0006\DE_2_W0001_P0006_T0001\TR1_W0001_P0003\TR1_2_W0001_P0003_T0001_R1_P2_K1_Ch2-Ch1.zen
97180	2.313994e-03	7.409070e-03	2.822200e-03	20151204_SCC1gfpc_Prometa\MitoSys2\LSM\SCC1gfpc_Noc\DE_W0001\DE_W0001_P0006\DE_2_W0001_P0006_T0001\TR1_W0001_P0003\TR1_2_W0001_P0003_T0001_R1_P2_K1_Ch2-Ch1.zen
102300	3.328196e-03	6.707404e-03	2.657600e-03	20151204_SCC1gfpc_Prometa\MitoSys2\LSM\SCC1gfpc_Noc\DE_W0001\DE_W0001_P0006\DE_2_W0001_P0006_T0001\TR1_W0001_P0003\TR1_2_W0001_P0003_T0001_R1_P2_K1_Ch2-Ch1.zen
112540	2.954976e-03	6.406131e-03	2.373400e-03	20151204_SCC1gfpc_Prometa\MitoSys2\LSM\SCC1gfpc_Noc\DE_W0001\DE_W0001_P0006\DE_2_W0001_P0006_T0001\TR1_W0001_P0003\TR1_2_W0001_P0003_T0001_R1_P2_K1_Ch2-Ch1.zen
122780	2.494665e-03	4.990174e-03	2.137200e-03	20151204_SCC1gfpc_Prometa\MitoSys2\LSM\SCC1gfpc_Noc\DE_W0001\DE_W0001_P0006\DE_2_W0001_P0006_T0001\TR1_W0001_P0003\TR1_2_W0001_P0003_T0001_R1_P2_K1_Ch2-Ch1.zen
133020	5.986282e-04	6.727182e-03	1.938200e-03	20151204_SCC1gfpc_Prometa\MitoSys2\LSM\SCC1gfpc_Noc\DE_W0001\DE_W0001_P0006\DE_2_W0001_P0006_T0001\TR1_W0001_P0003\TR1_2_W0001_P0003_T0001_R1_P2_K1_Ch2-Ch1.zen
143260	2.390006e-03	7.673721e-03	1.768700e-03	20151204_SCC1gfpc_Prometa\MitoSys2\LSM\SCC1gfpc_Noc\DE_W0001\DE_W0001_P0006\DE_2_W0001_P0006_T0001\TR1_W0001_P0003\TR1_2_W0001_P0003_T0001_R1_P2_K1_Ch2-Ch1.zen
153500	5.852038e-04	5.616999e-03	1.622700e-03	20151204_SCC1gfpc_Prometa\MitoSys2\LSM\SCC1gfpc_Noc\DE_W0001\DE_W0001_P0006\DE_2_W0001_P0006_T0001\TR1_W0001_P0003\TR1_2_W0001_P0003_T0001_R1_P2_K1_Ch2-Ch1.zen
163740	3.145867e-05	6.109590e-03	1.495900e-03	20151204_SCC1gfpc_Prometa\MitoSys2\LSM\SCC1gfpc_Noc\DE_W0001\DE_W0001_P0006\DE_2_W0001_P0006_T0001\TR1_W0001_P0003\TR1_2_W0001_P0003_T0001_R1_P2_K1_Ch2-Ch1.zen
173980	8.567955e-04	6.142197e-03	1.384900e-03	20151204_SCC1gfpc_Prometa\MitoSys2\LSM\SCC1gfpc_Noc\DE_W0001\DE_W0001_P0006\DE_2_W0001_P0006_T0001\TR1_W0001_P0003\TR1_2_W0001_P0003_T0001_R1_P2_K1_Ch2-Ch1.zen
184220	1.527621e-03	5.878535e-03	1.287000e-03	20151204_SCC1gfpc_Prometa\MitoSys2\LSM\SCC1gfpc_Noc\DE_W0001\DE_W0001_P0006\DE_2_W0001_P0006_T0001\TR1_W0001_P0003\TR1_2_W0001_P0003_T0001_R1_P2_K1_Ch2-Ch1.zen
194460	7.221217e-04	4.454132e-03	1.200200e-03	20151204_SCC1gfpc_Prometa\MitoSys2\LSM\SCC1gfpc_Noc\DE_W0001\DE_W0001_P0006\DE_2_W0001_P0006_T0001\TR1_W0001_P0003\TR1_2_W0001_P0003_T0001_R1_P2_K1_Ch2-Ch1.zen
204700	-6.761475e-06	4.294304e-03	1.122800e-03	20151204_SCC1gfpc_Prometa\MitoSys2\LSM\SCC1gfpc_Noc\DE_W0001\DE_W0001_P0006\DE_2_W0001_P0006_T0001\TR1_W0001_P0003\TR1_2_W0001_P0003_T0001_R1_P2_K1_Ch2-Ch1.zen
225180	-1.165978e-03	4.556236e-03	9.909300e-04	20151204_SCC1gfpc_Prometa\MitoSys2\LSM\SCC1gfpc_Noc\DE_W0001\DE_W0001_P0006\DE_2_W0001_P0006_T0001\TR1_W0001_P0003\TR1_2_W0001_P0003_T0001_R1_P2_K1_Ch2-Ch1.zen
245660	1.275428e-03	4.740296e-03	8.830100e-04	20151204_SCC1gfpc_Prometa\MitoSys2\LSM\SCC1gfpc_Noc\DE_W0001\DE_W0001_P0006\DE_2_W0001_P0006_T0001\TR1_W0001_P0003\TR1_2_W0001_P0003_T0001_R1_P2_K1_Ch2-Ch1.zen
266140	1.959473e-03	6.086883e-03	7.933900e-04	20151204_SCC1gfpc_Prometa\MitoSys2\LSM\SCC1gfpc_Noc\DE_W0001\DE_W0001_P0006\DE_2_W0001_P0006_T0001\TR1_W0001_P0003\TR1_2_W0001_P0003_T0001_R1_P2_K1_Ch2-Ch1.zen
286620	1.934822e-03	5.862368e-03	7.179800e-04	20151204_SCC1gfpc_Prometa\MitoSys2\LSM\SCC1gfpc_Noc\DE_W0001\DE_W0001_P0006\DE_2_W0001_P0006_T0001\TR1_W0001_P0003\TR1_2_W0001_P0003_T0001_R1_P2_K1_Ch2-Ch1.zen
307100	1.400188e-03	5.326064e-03	6.538100e-04	20151204_SCC1gfpc_Prometa\MitoSys2\LSM\SCC1gfpc_Noc\DE_W0001\DE_W0001_P0006\DE_2_W0001_P0006_T0001\TR1_W0001_P0003\TR1_2_W0001_P0003_T0001_R1_P2_K1_Ch2-Ch1.zen
327580	7.452889e-04	3.902633e-03	5.986600e-04	20151204_SCC1gfpc_Prometa\MitoSys2\LSM\SCC1gfpc_Noc\DE_W0001\DE_W0001_P0006\DE_2_W0001_P0006_T0001\TR1_W0001_P0003\TR1_2_W0001_P0003_T0001_R1_P2_K1_Ch2-Ch1.zen
348060	-4.716098e-04	4.568241e-03	5.508600e-04	20151204_SCC1gfpc_Prometa\MitoSys2\LSM\SCC1gfpc_Noc\DE_W0001\DE_W0001_P0006\DE_2_W0001_P0006_T0001\TR1_W0001_P0003\TR1_2_W0001_P0003_T0001_R1_P2_K1_Ch2-Ch1.zen
368540	-2.271608e-03	5.158755e-03	5.091000e-04	20151204_SCC1gfpc_Prometa\MitoSys2\LSM\SCC1gfpc_Noc\DE_W0001\DE_W0001_P0006\DE_2_W0001_P0006_T0001\TR1_W0001_P0003\TR1_2_W0001_P0003_T0001_R1_P2_K1_Ch2-Ch1.zen
389020	-8.797019e-04	6.401486e-03	4.723600e-04	20151204_SCC1gfpc_Prometa\MitoSys2\LSM\SCC1gfpc_Noc\DE_W0001\DE_W0001_P0006\DE_2_W0001_P0006_T0001\TR1_W0001_P0003\TR1_2_W0001_P0003_T0001_R1_P2_K1_Ch2-Ch1.zen
409500	-1.120674e-04	5.270845e-03	4.398400e-04	20151204_SCC1gfpc_Prometa\MitoSys2\LSM\SCC1gfpc_Noc\DE_W0001\DE_W0001_P0006\DE_2_W0001_P0006_T0001\TR1_W0001_P0003\TR1_2_W0001_P0003_T0001_R1_P2_K1_Ch2-Ch1.zen
450460	-8.449603e-05	4.649764e-03	3.850000e-04	20151204_SCC1gfpc_Prometa\MitoSys2\LSM\SCC1gfpc_Noc\DE_W0001\DE_W0001_P0006\DE_2_W0001_P0006_T0001\TR1_W0001_P0003\TR1_2_W0001_P0003_T0001_R1_P2_K1_Ch2-Ch1.zen
491420	-1.914078e-03	5.252971e-03	3.406900e-04	20151204_SCC1gfpc_Prometa\MitoSys2\LSM\SCC1gfpc_Noc\DE_W0001\DE_W0001_P0006\DE_2_W0001_P0006_T0001\TR1_W0001_P0003\TR1_2_W0001_P0003_T0001_R1_P2_K1_Ch2-Ch1.zen
532380	-8.698175e-04	5.599378e-03	3.042900e-04	20151204_SCC1gfpc_Prometa\MitoSys2\LSM\SCC1gfpc_Noc\DE_W0001\DE_W0001_P0006\DE_2_W0001_P0006_T0001\TR1_W0001_P0003\TR1_2_W0001_P0003_T0001_R1_P2_K1_Ch2-Ch1.zen
573340	-9.037861e-04	4.498910e-03	2.739500e-04	20151204_SCC1gfpc_Prometa\MitoSys2\LSM\SCC1gfpc_Noc\DE_W0001\DE_W0001_P0006\DE_2_W0001_P0006_T0001\TR1_W0001_P0003\TR1_2_W0001_P0003_T0001_R1_P2_K1_Ch2-Ch1.zen
614300	-6.379868e-04	4.426932e-03	2.483600e-04	20151204_SCC1gfpc_Prometa\MitoSys2\LSM\SCC1gfpc_Noc\DE_W0001\DE_W0001_P0006\DE_2_W0001_P0006_T0001\TR1_W0001_P0003\TR1_2_W0001_P0003_T0001_R1_P2_K1_Ch2-Ch1.zen
655260	-2.567521e-03	5.461719e-03	2.265300e-04	20151204_SCC1gfpc_Prometa\MitoSys2\LSM\SCC1gfpc_Noc\DE_W0001\DE_W0001_P0006\DE_2_W0001_P0006_T0001\TR1_W0001_P0003\TR1_2_W0001_P0003_T0001_R1_P2_K1_Ch2-Ch1.zen
696220	-1.865768e-03	5.529901e-03	2.077400e-04	20151204_SCC1gfpc_Prometa\MitoSys2\LSM\SCC1gfpc_Noc\DE_W0001\DE_W0001_P0006\DE_2_W0001_P0006_T0001\TR1_W0001_P0003\TR1_2_W0001_P0003_T0001_R1_P2_K1_Ch2-Ch1.zen
737180	-1.283888e-03	6.463575e-03	1.914200e-04	20151204_SCC1gfpc_Prometa\MitoSys2\LSM\SCC1gfpc_Noc\DE_W0001\DE_W0001_P0006\DE_2_W0001_P0006_T0001\TR1_W0001_P0003\TR1_2_W0001_P0003_T0001_R1_P2_K1_Ch2-Ch1.zen
778140	-1.816909e-03	7.517358e-03	1.771500e-04	20151204_SCC1gfpc_Prometa\MitoSys2\LSM\SCC1gfpc_Noc\DE_W0001\DE_W0001_P0006\DE_2_W0001_P0006_T0001\TR1_W0001_P0003\TR1_2_W0001_P0003_T0001_R1_P2_K1_Ch2-Ch1.zen
819100	-2.647142e-03	5.779535e-03	1.645800e-04	20151204_SCC1gfpc_Prometa\MitoSys2\LSM\SCC1gfpc_Noc\DE_W0001\DE_W0001_P0006\DE_2_W0001_P0006_T0001\TR1_W0001_P0003\TR1_2_W0001_P0003_T0001_R1_P2_K1_Ch2-Ch1.zen
901020	-1.037069e-03	5.892476e-03	1.435100e-04	20151204_SCC1gfpc_Prometa\MitoSys2\LSM\SCC1gfpc_Noc\DE_W0001\DE_W0001_P0006\DE_2_W0001_P0006_T0001\TR1_W0001_P0003\TR1_2_W0001_P0003_T0001_R1_P2_K1_Ch2-Ch1.zen
982940	-7.251362e-04	4.164899e-03	1.266100e-04	20151204_SCC1gfpc_Prometa\MitoSys2\LSM\SCC1gfpc_Noc\DE_W0001\DE_W0001_P0006\DE_2_W0001_P0006_T0001\TR1_W0001_P0003\TR1_2_W0001_P0003_T0001_R1_P2_K1_Ch2-Ch1.zen
1064860	6.735115e-04	4.246040e-03	1.128200e-04	20151204_SCC1gfpc_Prometa\MitoSys2\LSM\SCC1gfpc_Noc\DE_W0001\DE_W0001_P0006\DE_2_W0001_P0006_T0001\TR1_W0001_P0003\TR1_2_W0001_P0003_T0001_R1_P2_K1_Ch2-Ch1.zen
1146780	1.017115e-03	5.858522e-03	1.013900e-04	20151204_SCC1gfpc_Prometa\MitoSys2\LSM\SCC1gfpc_Noc\DE_W0001\DE_W0001_P0006\DE_2_W0001_P0006_T0001\TR1_W0001_P0003\TR1_2_W0001_P0003_T0001_R1_P2_K1_Ch2-Ch1.zen
1228700	1.062637e-03	4.314631e-03	9.178200e-05	20151204_SCC1gfpc_Prometa\MitoSys2\LSM\SCC1gfpc_Noc\DE_W0001\DE_W0001_P0006\DE_2_W0001_P0006_T0001\TR1_W0001_P0003\TR1_2_W0001_P0003_T0001_R1_P2_K1_Ch2-Ch1.zen
1310620	-2.600667e-04	4.365564e-03	8.362200e-05	20151204_SCC1gfpc_Prometa\MitoSys2\LSM\SCC1gfpc_Noc\DE_W0001\DE_W0001_P0006\DE_2_W0001_P0006_T0001\TR1_W0001_P0003\TR1_2_W0001_P0003_T0001_R1_P2_K1_Ch2-Ch1.zen
1392540	-2.274897e-05	4.978069e-03	7.661800e-05	20151204_SCC1gfpc_Prometa\MitoSys2\LSM\SCC1gfpc_Noc\DE_W0001\DE_W0001_P0006\DE_2_W0001_P0006_T0001\TR1_W0001_P0003\TR1_2_W0001_P0003_T0001_R1_P2_K1_Ch2-Ch1.zen
1474460	-6.694877e-04	3.280986e-03	7.055300e-05	20151204_SCC1gfpc_Prometa\MitoSys2\LSM\SCC1gfpc_Noc\DE_W0001\DE_W0001_P0006\DE_2_W0001_P0006_T0001\TR1_W0001_P0003\TR1_2_W0001_P0003_T0001_R1_P2_K1_Ch2-Ch1.zen
1556380	-9.523144e-04	4.518009e-03	6.526000e-05	20151204_SCC1gfpc_Prometa\MitoSys2\LSM\SCC1gfpc_Noc\DE_W0001\DE_W0001_P0006\DE_2_W0001_P0006_T0001\TR1_W0001_P0003\TR1_2_W0001_P0003_T0001_R1_P2_K1_Ch2-Ch1.zen
10	1.017643e-01	3.547504e-02	9.801100e-02	20151204_SCC1gfpc_Prometa\MitoSys2\LSM\SCC1gfpc_Noc\DE_W0001\DE_W0001_P0006\DE_2_W0001_P0006_T0001\TR1_W0001_P0003\TR1_2_W0001_P0003_T0001_R1_P4_K1_Ch2-Ch1.zen
20	9.136654e-02	2.976777e-02	9.700100e-02	20151204_SCC1gfpc_Prometa\MitoSys2\LSM\SCC1gfpc_Noc\DE_W0001\DE_W0001_P0006\DE_2_W0001_P0006_T0001\TR1_W0001_P0003\TR1_2_W0001_P0003_T0001_R1_P4_K1_Ch2-Ch1.zen
30	8.920166e-02	2.800142e-02	9.605900e-02	20151204_SCC1gfpc_Prometa\MitoSys2\LSM\SCC1gfpc_Noc\DE_W0001\DE_W0001_P0006\DE_2_W0001_P0006_T0001\TR1_W0001_P0003\TR1_2_W0001_P0003_T0001_R1_P4_K1_Ch2-Ch1.zen
40	9.945809e-02	3.509003e-02	9.517700e-02	20151204_SCC1gfpc_Prometa\MitoSys2\LSM\SCC1gfpc_Noc\DE_W0001\DE_W0001_P0006\DE_2_W0001_P0006_T0001\TR1_W0001_P0003\TR1_2_W0001_P0003_T0001_R1_P4_K1_Ch2-Ch1.zen
50	1.006405e-01	2.734419e-02	9.434700e-02	20151204_SCC1gfpc_Prometa\MitoSys2\LSM\SCC1gfpc_Noc\DE_W0001\DE_W0001_P0006\DE_2_W0001_P0006_T0001\TR1_W0001_P0003\TR1_2_W0001_P0003_T0001_R1_P4_K1_Ch2-Ch1.zen
60	9.182675e-02	3.511989e-02	9.356400e-02	20151204_SCC1gfpc_Prometa\MitoSys2\LSM\SCC1gfpc_Noc\DE_W0001\DE_W0001_P0006\DE_2_W0001_P0006_T0001\TR1_W0001_P0003\TR1_2_W0001_P0003_T0001_R1_P4_K1_Ch2-Ch1.zen
70	8.503498e-02	2.780371e-02	9.282300e-02	20151204_SCC1gfpc_Prometa\MitoSys2\LSM\SCC1gfpc_Noc\DE_W0001\DE_W0001_P0006\DE_2_W0001_P0006_T0001\TR1_W0001_P0003\TR1_2_W0001_P0003_T0001_R1_P4_K1_Ch2-Ch1.zen
80	9.545551e-02	2.634260e-02	9.212000e-02	20151204_SCC1gfpc_Prometa\MitoSys2\LSM\SCC1gfpc_Noc\DE_W0001\DE_W0001_P0006\DE_2_W0001_P0006_T0001\TR1_W0001_P0003\TR1_2_W0001_P0003_T0001_R1_P4_K1_Ch2-Ch1.zen
90	9.466687e-02	2.890407e-02	9.145200e-02	20151204_SCC1gfpc_Prometa\MitoSys2\LSM\SCC1gfpc_Noc\DE_W0001\DE_W0001_P0006\DE_2_W0001_P0006_T0001\TR1_W0001_P0003\TR1_2_W0001_P0003_T0001_R1_P4_K1_Ch2-Ch1.zen
100	9.041037e-02	2.146923e-02	9.081400e-02	20151204_SCC1gfpc_Prometa\MitoSys2\LSM\SCC1gfpc_Noc\DE_W0001\DE_W0001_P0006\DE_2_W0001_P0006_T0001\TR1_W0001_P0003\TR1_2_W0001_P0003_T0001_R1_P4_K1_Ch2-Ch1.zen
120	8.703673e-02	2.021659e-02	8.962200e-02	20151204_SCC1gfpc_Prometa\MitoSys2\LSM\SCC1gfpc_Noc\DE_W0001\DE_W0001_P0006\DE_2_W0001_P0006_T0001\TR1_W0001_P0003\TR1_2_W0001_P0003_T0001_R1_P4_K1_Ch2-Ch1.zen
140	9.946326e-02	2.062640e-02	8.852400e-02	20151204_SCC1gfpc_Prometa\MitoSys2\LSM\SCC1gfpc_Noc\DE_W0001\DE_W0001_P0006\DE_2_W0001_P0006_T0001\TR1_W0001_P0003\TR1_2_W0001_P0003_T0001_R1_P4_K1_Ch2-Ch1.zen
160	8.523224e-02	2.139428e-02	8.750400e-02	20151204_SCC1gfpc_Prometa\MitoSys2\LSM\SCC1gfpc_Noc\DE_W0001\DE_W0001_P0006\DE_2_W0001_P0006_T0001\TR1_W0001_P0003\TR1_2_W0001_P0003_T0001_R1_P4_K1_Ch2-Ch1.zen
180	8.927001e-02	1.885042e-02	8.655100e-02	20151204_SCC1gfpc_Prometa\MitoSys2\LSM\SCC1gfpc_Noc\DE_W0001\DE_W0001_P0006\DE_2_W0001_P0006_T0001\TR1_W0001_P0003\TR1_2_W0001_P0003_T0001_R1_P4_K1_Ch2-Ch1.zen
200	8.470014e-02	2.674555e-02	8.565400e-02	20151204_SCC1gfpc_Prometa\MitoSys2\LSM\SCC1gfpc_Noc\DE_W0001\DE_W0001_P0006\DE_2_W0001_P0006_T0001\TR1_W0001_P0003\TR1_2_W0001_P0003_T0001_R1_P4_K1_Ch2-Ch1.zen
220	8.931945e-02	2.199301e-02	8.480400e-02	20151204_SCC1gfpc_Prometa\MitoSys2\LSM\SCC1gfpc_Noc\DE_W0001\DE_W0001_P0006\DE_2_W0001_P0006_T0001\TR1_W0001_P0003\TR1_2_W0001_P0003_T0001_R1_P4_K1_Ch2-Ch1.zen
240	8.217117e-02	1.919435e-02	8.399600e-02	20151204_SCC1gfpc_Prometa\MitoSys2\LSM\SCC1gfpc_Noc\DE_W0001\DE_W0001_P0006\DE_2_W0001_P0006_T0001\TR1_W0001_P0003\TR1_2_W0001_P0003_T0001_R1_P4_K1_Ch2-Ch1.zen
260	8.166912e-02	2.239689e-02	8.322300e-02	20151204_SCC1gfpc_Prometa\MitoSys2\LSM\SCC1gfpc_Noc\DE_W0001\DE_W0001_P0006\DE_2_W0001_P0006_T0001\TR1_W0001_P0003\TR1_2_W0001_P0003_T0001_R1_P4_K1_Ch2-Ch1.zen
280	8.154660e-02	2.361201e-02	8.248100e-02	20151204_SCC1gfpc_Prometa\MitoSys2\LSM\SCC1gfpc_Noc\DE_W0001\DE_W0001_P0006\DE_2_W0001_P0006_T0001\TR1_W0001_P0003\TR1_2_W0001_P0003_T0001_R1_P4_K1_Ch2-Ch1.zen
300	8.229477e-02	1.768327e-02	8.176600e-02	20151204_SCC1gfpc_Prometa\MitoSys2\LSM\SCC1gfpc_Noc\DE_W0001\DE_W0001_P0006\DE_2_W0001_P0006_T0001\TR1_W0001_P0003\TR1_2_W0001_P0003_T0001_R1_P4_K1_Ch2-Ch1.zen
340	8.283180e-02	1.866209e-02	8.040500e-02	20151204_SCC1gfpc_Prometa\MitoSys2\LSM\SCC1gfpc_Noc\DE_W0001\DE_W0001_P0006\DE_2_W0001_P0006_T0001\TR1_W0001_P0003\TR1_2_W0001_P0003_T0001_R1_P4_K1_Ch2-Ch1.zen
380	7.300778e-02	2.154726e-02	7.912200e-02	20151204_SCC1gfpc_Prometa\MitoSys2\LSM\SCC1gfpc_Noc\DE_W0001\DE_W0001_P0006\DE_2_W0001_P0006_T0001\TR1_W0001_P0003\TR1_2_W0001_P0003_T0001_R1_P4_K1_Ch2-Ch1.zen
420	7.854875e-02	1.924939e-02	7.790200e-02	20151204_SCC1gfpc_Prometa\MitoSys2\LSM\SCC1gfpc_Noc\DE_W0001\DE_W0001_P0006\DE_2_W0001_P0006_T0001\TR1_W0001_P0003\TR1_2_W0001_P0003_T0001_R1_P4_K1_Ch2-Ch1.zen
460	7.563704e-02	1.155960e-02	7.673800e-02	20151204_SCC1gfpc_Prometa\MitoSys2\LSM\SCC1gfpc_Noc\DE_W0001\DE_W0001_P0006\DE_2_W0001_P0006_T0001\TR1_W0001_P0003\TR1_2_W0001_P0003_T0001_R1_P4_K1_Ch2-Ch1.zen
500	7.088673e-02	1.717127e-02	7.562100e-02	20151204_SCC1gfpc_Prometa\MitoSys2\LSM\SCC1gfpc_Noc\DE_W0001\DE_W0001_P0006\DE_2_W0001_P0006_T0001\TR1_W0001_P0003\TR1_2_W0001_P0003_T0001_R1_P4_K1_Ch2-Ch1.zen
540	7.005178e-02	1.923413e-02	7.454600e-02	20151204_SCC1gfpc_Prometa\MitoSys2\LSM\SCC1gfpc_Noc\DE_W0001\DE_W0001_P0006\DE_2_W0001_P0006_T0001\TR1_W0001_P0003\TR1_2_W0001_P0003_T0001_R1_P4_K1_Ch2-Ch1.zen
580	7.589992e-02	1.906267e-02	7.351100e-02	20151204_SCC1gfpc_Prometa\MitoSys2\LSM\SCC1gfpc_Noc\DE_W0001\DE_W0001_P0006\DE_2_W0001_P0006_T0001\TR1_W0001_P0003\TR1_2_W0001_P0003_T0001_R1_P4_K1_Ch2-Ch1.zen
620	7.165574e-02	1.737518e-02	7.251000e-02	20151204_SCC1gfpc_Prometa\MitoSys2\LSM\SCC1gfpc_Noc\DE_W0001\DE_W0001_P0006\DE_2_W0001_P0006_T0001\TR1_W0001_P0003\TR1_2_W0001_P0003_T0001_R1_P4_K1_Ch2-Ch1.zen
660	7.460737e-02	1.287055e-02	7.154200e-02	20151204_SCC1gfpc_Prometa\MitoSys2\LSM\SCC1gfpc_Noc\DE_W0001\DE_W0001_P0006\DE_2_W0001_P0006_T0001\TR1_W0001_P0003\TR1_2_W0001_P0003_T0001_R1_P4_K1_Ch2-Ch1.zen
700	6.978625e-02	1.155675e-02	7.060500e-02	20151204_SCC1gfpc_Prometa\MitoSys2\LSM\SCC1gfpc_Noc\DE_W0001\DE_W0001_P0006\DE_2_W0001_P0006_T0001\TR1_W0001_P0003\TR1_2_W0001_P0003_T0001_R1_P4_K1_Ch2-Ch1.zen
780	6.649703e-02	1.089744e-02	6.881600e-02	20151204_SCC1gfpc_Prometa\MitoSys2\LSM\SCC1gfpc_Noc\DE_W0001\DE_W0001_P0006\DE_2_W0001_P0006_T0001\TR1_W0001_P0003\TR1_2_W0001_P0003_T0001_R1_P4_K1_Ch2-Ch1.zen
860	7.127879e-02	1.539035e-02	6.713000e-02	20151204_SCC1gfpc_Prometa\MitoSys2\LSM\SCC1gfpc_Noc\DE_W0001\DE_W0001_P0006\DE_2_W0001_P0006_T0001\TR1_W0001_P0003\TR1_2_W0001_P0003_T0001_R1_P4_K1_Ch2-Ch1.zen
940	6.252674e-02	1.236930e-02	6.553700e-02	20151204_SCC1gfpc_Prometa\MitoSys2\LSM\SCC1gfpc_Noc\DE_W0001\DE_W0001_P0006\DE_2_W0001_P0006_T0001\TR1_W0001_P0003\TR1_2_W0001_P0003_T0001_R1_P4_K1_Ch2-Ch1.zen
1020	6.502804e-02	1.401849e-02	6.403000e-02	20151204_SCC1gfpc_Prometa\MitoSys2\LSM\SCC1gfpc_Noc\DE_W0001\DE_W0001_P0006\DE_2_W0001_P0006_T0001\TR1_W0001_P0003\TR1_2_W0001_P0003_T0001_R1_P4_K1_Ch2-Ch1.zen
1100	6.389659e-02	1.142165e-02	6.260000e-02	20151204_SCC1gfpc_Prometa\MitoSys2\LSM\SCC1gfpc_Noc\DE_W0001\DE_W0001_P0006\DE_2_W0001_P0006_T0001\TR1_W0001_P0003\TR1_2_W0001_P0003_T0001_R1_P4_K1_Ch2-Ch1.zen
1180	6.194996e-02	1.274112e-02	6.124300e-02	20151204_SCC1gfpc_Prometa\MitoSys2\LSM\SCC1gfpc_Noc\DE_W0001\DE_W0001_P0006\DE_2_W0001_P0006_T0001\TR1_W0001_P0003\TR1_2_W0001_P0003_T0001_R1_P4_K1_Ch2-Ch1.zen
1260	5.894339e-02	1.193303e-02	5.995100e-02	20151204_SCC1gfpc_Prometa\MitoSys2\LSM\SCC1gfpc_Noc\DE_W0001\DE_W0001_P0006\DE_2_W0001_P0006_T0001\TR1_W0001_P0003\TR1_2_W0001_P0003_T0001_R1_P4_K1_Ch2-Ch1.zen
1340	5.752122e-02	1.193224e-02	5.872100e-02	20151204_SCC1gfpc_Prometa\MitoSys2\LSM\SCC1gfpc_Noc\DE_W0001\DE_W0001_P0006\DE_2_W0001_P0006_T0001\TR1_W0001_P0003\TR1_2_W0001_P0003_T0001_R1_P4_K1_Ch2-Ch1.zen
1420	5.608014e-02	1.112602e-02	5.754800e-02	20151204_SCC1gfpc_Prometa\MitoSys2\LSM\SCC1gfpc_Noc\DE_W0001\DE_W0001_P0006\DE_2_W0001_P0006_T0001\TR1_W0001_P0003\TR1_2_W0001_P0003_T0001_R1_P4_K1_Ch2-Ch1.zen
1500	5.433457e-02	1.089789e-02	5.642700e-02	20151204_SCC1gfpc_Prometa\MitoSys2\LSM\SCC1gfpc_Noc\DE_W0001\DE_W0001_P0006\DE_2_W0001_P0006_T0001\TR1_W0001_P0003\TR1_2_W0001_P0003_T0001_R1_P4_K1_Ch2-Ch1.zen
1660	5.471060e-02	1.198132e-02	5.433000e-02	20151204_SCC1gfpc_Prometa\MitoSys2\LSM\SCC1gfpc_Noc\DE_W0001\DE_W0001_P0006\DE_2_W0001_P0006_T0001\TR1_W0001_P0003\TR1_2_W0001_P0003_T0001_R1_P4_K1_Ch2-Ch1.zen
1820	5.238002e-02	1.441412e-02	5.240500e-02	20151204_SCC1gfpc_Prometa\MitoSys2\LSM\SCC1gfpc_Noc\DE_W0001\DE_W0001_P0006\DE_2_W0001_P0006_T0001\TR1_W0001_P0003\TR1_2_W0001_P0003_T0001_R1_P4_K1_Ch2-Ch1.zen
1980	5.121470e-02	1.091363e-02	5.063100e-02	20151204_SCC1gfpc_Prometa\MitoSys2\LSM\SCC1gfpc_Noc\DE_W0001\DE_W0001_P0006\DE_2_W0001_P0006_T0001\TR1_W0001_P0003\TR1_2_W0001_P0003_T0001_R1_P4_K1_Ch2-Ch1.zen
2140	5.165542e-02	8.832320e-03	4.899000e-02	20151204_SCC1gfpc_Prometa\MitoSys2\LSM\SCC1gfpc_Noc\DE_W0001\DE_W0001_P0006\DE_2_W0001_P0006_T0001\TR1_W0001_P0003\TR1_2_W0001_P0003_T0001_R1_P4_K1_Ch2-Ch1.zen
2300	4.830990e-02	8.766801e-03	4.746700e-02	20151204_SCC1gfpc_Prometa\MitoSys2\LSM\SCC1gfpc_Noc\DE_W0001\DE_W0001_P0006\DE_2_W0001_P0006_T0001\TR1_W0001_P0003\TR1_2_W0001_P0003_T0001_R1_P4_K1_Ch2-Ch1.zen
2460	4.730983e-02	1.173387e-02	4.605100e-02	20151204_SCC1gfpc_Prometa\MitoSys2\LSM\SCC1gfpc_Noc\DE_W0001\DE_W0001_P0006\DE_2_W0001_P0006_T0001\TR1_W0001_P0003\TR1_2_W0001_P0003_T0001_R1_P4_K1_Ch2-Ch1.zen
2620	4.464953e-02	1.121521e-02	4.472900e-02	20151204_SCC1gfpc_Prometa\MitoSys2\LSM\SCC1gfpc_Noc\DE_W0001\DE_W0001_P0006\DE_2_W0001_P0006_T0001\TR1_W0001_P0003\TR1_2_W0001_P0003_T0001_R1_P4_K1_Ch2-Ch1.zen
2780	4.123591e-02	9.955974e-03	4.349200e-02	20151204_SCC1gfpc_Prometa\MitoSys2\LSM\SCC1gfpc_Noc\DE_W0001\DE_W0001_P0006\DE_2_W0001_P0006_T0001\TR1_W0001_P0003\TR1_2_W0001_P0003_T0001_R1_P4_K1_Ch2-Ch1.zen
2940	4.344684e-02	1.042545e-02	4.233300e-02	20151204_SCC1gfpc_Prometa\MitoSys2\LSM\SCC1gfpc_Noc\DE_W0001\DE_W0001_P0006\DE_2_W0001_P0006_T0001\TR1_W0001_P0003\TR1_2_W0001_P0003_T0001_R1_P4_K1_Ch2-Ch1.zen
3100	4.222639e-02	9.494022e-03	4.124400e-02	20151204_SCC1gfpc_Prometa\MitoSys2\LSM\SCC1gfpc_Noc\DE_W0001\DE_W0001_P0006\DE_2_W0001_P0006_T0001\TR1_W0001_P0003\TR1_2_W0001_P0003_T0001_R1_P4_K1_Ch2-Ch1.zen
3420	4.062870e-02	7.501953e-03	3.925000e-02	20151204_SCC1gfpc_Prometa\MitoSys2\LSM\SCC1gfpc_Noc\DE_W0001\DE_W0001_P0006\DE_2_W0001_P0006_T0001\TR1_W0001_P0003\TR1_2_W0001_P0003_T0001_R1_P4_K1_Ch2-Ch1.zen
3740	3.828729e-02	8.371896e-03	3.747100e-02	20151204_SCC1gfpc_Prometa\MitoSys2\LSM\SCC1gfpc_Noc\DE_W0001\DE_W0001_P0006\DE_2_W0001_P0006_T0001\TR1_W0001_P0003\TR1_2_W0001_P0003_T0001_R1_P4_K1_Ch2-Ch1.zen
4060	3.802635e-02	9.127341e-03	3.587100e-02	20151204_SCC1gfpc_Prometa\MitoSys2\LSM\SCC1gfpc_Noc\DE_W0001\DE_W0001_P0006\DE_2_W0001_P0006_T0001\TR1_W0001_P0003\TR1_2_W0001_P0003_T0001_R1_P4_K1_Ch2-Ch1.zen
4380	3.700310e-02	9.182502e-03	3.442600e-02	20151204_SCC1gfpc_Prometa\MitoSys2\LSM\SCC1gfpc_Noc\DE_W0001\DE_W0001_P0006\DE_2_W0001_P0006_T0001\TR1_W0001_P0003\TR1_2_W0001_P0003_T0001_R1_P4_K1_Ch2-Ch1.zen
4700	3.451517e-02	9.307402e-03	3.311200e-02	20151204_SCC1gfpc_Prometa\MitoSys2\LSM\SCC1gfpc_Noc\DE_W0001\DE_W0001_P0006\DE_2_W0001_P0006_T0001\TR1_W0001_P0003\TR1_2_W0001_P0003_T0001_R1_P4_K1_Ch2-Ch1.zen
5020	3.025629e-02	9.282259e-03	3.191200e-02	20151204_SCC1gfpc_Prometa\MitoSys2\LSM\SCC1gfpc_Noc\DE_W0001\DE_W0001_P0006\DE_2_W0001_P0006_T0001\TR1_W0001_P0003\TR1_2_W0001_P0003_T0001_R1_P4_K1_Ch2-Ch1.zen
5340	3.062626e-02	7.258813e-03	3.081200e-02	20151204_SCC1gfpc_Prometa\MitoSys2\LSM\SCC1gfpc_Noc\DE_W0001\DE_W0001_P0006\DE_2_W0001_P0006_T0001\TR1_W0001_P0003\TR1_2_W0001_P0003_T0001_R1_P4_K1_Ch2-Ch1.zen
5660	2.851094e-02	7.874765e-03	2.980000e-02	20151204_SCC1gfpc_Prometa\MitoSys2\LSM\SCC1gfpc_Noc\DE_W0001\DE_W0001_P0006\DE_2_W0001_P0006_T0001\TR1_W0001_P0003\TR1_2_W0001_P0003_T0001_R1_P4_K1_Ch2-Ch1.zen
5980	2.943897e-02	7.157461e-03	2.886400e-02	20151204_SCC1gfpc_Prometa\MitoSys2\LSM\SCC1gfpc_Noc\DE_W0001\DE_W0001_P0006\DE_2_W0001_P0006_T0001\TR1_W0001_P0003\TR1_2_W0001_P0003_T0001_R1_P4_K1_Ch2-Ch1.zen
6300	2.761698e-02	7.191845e-03	2.799700e-02	20151204_SCC1gfpc_Prometa\MitoSys2\LSM\SCC1gfpc_Noc\DE_W0001\DE_W0001_P0006\DE_2_W0001_P0006_T0001\TR1_W0001_P0003\TR1_2_W0001_P0003_T0001_R1_P4_K1_Ch2-Ch1.zen
6940	2.599885e-02	8.435846e-03	2.643900e-02	20151204_SCC1gfpc_Prometa\MitoSys2\LSM\SCC1gfpc_Noc\DE_W0001\DE_W0001_P0006\DE_2_W0001_P0006_T0001\TR1_W0001_P0003\TR1_2_W0001_P0003_T0001_R1_P4_K1_Ch2-Ch1.zen
7580	2.591670e-02	6.682467e-03	2.507700e-02	20151204_SCC1gfpc_Prometa\MitoSys2\LSM\SCC1gfpc_Noc\DE_W0001\DE_W0001_P0006\DE_2_W0001_P0006_T0001\TR1_W0001_P0003\TR1_2_W0001_P0003_T0001_R1_P4_K1_Ch2-Ch1.zen
8220	2.403969e-02	6.165621e-03	2.387600e-02	20151204_SCC1gfpc_Prometa\MitoSys2\LSM\SCC1gfpc_Noc\DE_W0001\DE_W0001_P0006\DE_2_W0001_P0006_T0001\TR1_W0001_P0003\TR1_2_W0001_P0003_T0001_R1_P4_K1_Ch2-Ch1.zen
8860	2.309531e-02	9.658089e-03	2.280600e-02	20151204_SCC1gfpc_Prometa\MitoSys2\LSM\SCC1gfpc_Noc\DE_W0001\DE_W0001_P0006\DE_2_W0001_P0006_T0001\TR1_W0001_P0003\TR1_2_W0001_P0003_T0001_R1_P4_K1_Ch2-Ch1.zen
9500	2.166802e-02	6.083119e-03	2.184700e-02	20151204_SCC1gfpc_Prometa\MitoSys2\LSM\SCC1gfpc_Noc\DE_W0001\DE_W0001_P0006\DE_2_W0001_P0006_T0001\TR1_W0001_P0003\TR1_2_W0001_P0003_T0001_R1_P4_K1_Ch2-Ch1.zen
10140	2.031531e-02	6.782710e-03	2.098000e-02	20151204_SCC1gfpc_Prometa\MitoSys2\LSM\SCC1gfpc_Noc\DE_W0001\DE_W0001_P0006\DE_2_W0001_P0006_T0001\TR1_W0001_P0003\TR1_2_W0001_P0003_T0001_R1_P4_K1_Ch2-Ch1.zen
10780	1.939975e-02	7.328460e-03	2.019300e-02	20151204_SCC1gfpc_Prometa\MitoSys2\LSM\SCC1gfpc_Noc\DE_W0001\DE_W0001_P0006\DE_2_W0001_P0006_T0001\TR1_W0001_P0003\TR1_2_W0001_P0003_T0001_R1_P4_K1_Ch2-Ch1.zen
11420	1.764696e-02	6.451279e-03	1.947400e-02	20151204_SCC1gfpc_Prometa\MitoSys2\LSM\SCC1gfpc_Noc\DE_W0001\DE_W0001_P0006\DE_2_W0001_P0006_T0001\TR1_W0001_P0003\TR1_2_W0001_P0003_T0001_R1_P4_K1_Ch2-Ch1.zen
12060	1.802491e-02	6.556395e-03	1.881300e-02	20151204_SCC1gfpc_Prometa\MitoSys2\LSM\SCC1gfpc_Noc\DE_W0001\DE_W0001_P0006\DE_2_W0001_P0006_T0001\TR1_W0001_P0003\TR1_2_W0001_P0003_T0001_R1_P4_K1_Ch2-Ch1.zen
12700	1.775490e-02	7.025433e-03	1.820400e-02	20151204_SCC1gfpc_Prometa\MitoSys2\LSM\SCC1gfpc_Noc\DE_W0001\DE_W0001_P0006\DE_2_W0001_P0006_T0001\TR1_W0001_P0003\TR1_2_W0001_P0003_T0001_R1_P4_K1_Ch2-Ch1.zen
13980	1.618331e-02	7.683965e-03	1.711400e-02	20151204_SCC1gfpc_Prometa\MitoSys2\LSM\SCC1gfpc_Noc\DE_W0001\DE_W0001_P0006\DE_2_W0001_P0006_T0001\TR1_W0001_P0003\TR1_2_W0001_P0003_T0001_R1_P4_K1_Ch2-Ch1.zen
15260	1.513411e-02	5.577289e-03	1.616300e-02	20151204_SCC1gfpc_Prometa\MitoSys2\LSM\SCC1gfpc_Noc\DE_W0001\DE_W0001_P0006\DE_2_W0001_P0006_T0001\TR1_W0001_P0003\TR1_2_W0001_P0003_T0001_R1_P4_K1_Ch2-Ch1.zen
16540	1.422768e-02	6.142780e-03	1.532400e-02	20151204_SCC1gfpc_Prometa\MitoSys2\LSM\SCC1gfpc_Noc\DE_W0001\DE_W0001_P0006\DE_2_W0001_P0006_T0001\TR1_W0001_P0003\TR1_2_W0001_P0003_T0001_R1_P4_K1_Ch2-Ch1.zen
17820	1.348739e-02	6.655760e-03	1.457400e-02	20151204_SCC1gfpc_Prometa\MitoSys2\LSM\SCC1gfpc_Noc\DE_W0001\DE_W0001_P0006\DE_2_W0001_P0006_T0001\TR1_W0001_P0003\TR1_2_W0001_P0003_T0001_R1_P4_K1_Ch2-Ch1.zen
19100	1.366510e-02	6.026411e-03	1.389800e-02	20151204_SCC1gfpc_Prometa\MitoSys2\LSM\SCC1gfpc_Noc\DE_W0001\DE_W0001_P0006\DE_2_W0001_P0006_T0001\TR1_W0001_P0003\TR1_2_W0001_P0003_T0001_R1_P4_K1_Ch2-Ch1.zen
20380	1.168955e-02	6.797248e-03	1.328200e-02	20151204_SCC1gfpc_Prometa\MitoSys2\LSM\SCC1gfpc_Noc\DE_W0001\DE_W0001_P0006\DE_2_W0001_P0006_T0001\TR1_W0001_P0003\TR1_2_W0001_P0003_T0001_R1_P4_K1_Ch2-Ch1.zen
21660	1.122180e-02	4.930356e-03	1.271800e-02	20151204_SCC1gfpc_Prometa\MitoSys2\LSM\SCC1gfpc_Noc\DE_W0001\DE_W0001_P0006\DE_2_W0001_P0006_T0001\TR1_W0001_P0003\TR1_2_W0001_P0003_T0001_R1_P4_K1_Ch2-Ch1.zen
22940	1.184725e-02	5.941398e-03	1.219800e-02	20151204_SCC1gfpc_Prometa\MitoSys2\LSM\SCC1gfpc_Noc\DE_W0001\DE_W0001_P0006\DE_2_W0001_P0006_T0001\TR1_W0001_P0003\TR1_2_W0001_P0003_T0001_R1_P4_K1_Ch2-Ch1.zen
24220	1.243375e-02	6.243746e-03	1.171500e-02	20151204_SCC1gfpc_Prometa\MitoSys2\LSM\SCC1gfpc_Noc\DE_W0001\DE_W0001_P0006\DE_2_W0001_P0006_T0001\TR1_W0001_P0003\TR1_2_W0001_P0003_T0001_R1_P4_K1_Ch2-Ch1.zen
25500	1.280164e-02	5.389719e-03	1.126500e-02	20151204_SCC1gfpc_Prometa\MitoSys2\LSM\SCC1gfpc_Noc\DE_W0001\DE_W0001_P0006\DE_2_W0001_P0006_T0001\TR1_W0001_P0003\TR1_2_W0001_P0003_T0001_R1_P4_K1_Ch2-Ch1.zen
28060	1.323595e-02	5.819726e-03	1.044800e-02	20151204_SCC1gfpc_Prometa\MitoSys2\LSM\SCC1gfpc_Noc\DE_W0001\DE_W0001_P0006\DE_2_W0001_P0006_T0001\TR1_W0001_P0003\TR1_2_W0001_P0003_T0001_R1_P4_K1_Ch2-Ch1.zen
30620	1.191039e-02	5.316974e-03	9.722800e-03	20151204_SCC1gfpc_Prometa\MitoSys2\LSM\SCC1gfpc_Noc\DE_W0001\DE_W0001_P0006\DE_2_W0001_P0006_T0001\TR1_W0001_P0003\TR1_2_W0001_P0003_T0001_R1_P4_K1_Ch2-Ch1.zen
33180	1.023673e-02	4.572218e-03	9.072400e-03	20151204_SCC1gfpc_Prometa\MitoSys2\LSM\SCC1gfpc_Noc\DE_W0001\DE_W0001_P0006\DE_2_W0001_P0006_T0001\TR1_W0001_P0003\TR1_2_W0001_P0003_T0001_R1_P4_K1_Ch2-Ch1.zen
35740	9.868772e-03	4.783821e-03	8.484700e-03	20151204_SCC1gfpc_Prometa\MitoSys2\LSM\SCC1gfpc_Noc\DE_W0001\DE_W0001_P0006\DE_2_W0001_P0006_T0001\TR1_W0001_P0003\TR1_2_W0001_P0003_T0001_R1_P4_K1_Ch2-Ch1.zen
38300	8.413807e-03	5.790814e-03	7.950500e-03	20151204_SCC1gfpc_Prometa\MitoSys2\LSM\SCC1gfpc_Noc\DE_W0001\DE_W0001_P0006\DE_2_W0001_P0006_T0001\TR1_W0001_P0003\TR1_2_W0001_P0003_T0001_R1_P4_K1_Ch2-Ch1.zen
40860	7.385406e-03	5.737849e-03	7.462800e-03	20151204_SCC1gfpc_Prometa\MitoSys2\LSM\SCC1gfpc_Noc\DE_W0001\DE_W0001_P0006\DE_2_W0001_P0006_T0001\TR1_W0001_P0003\TR1_2_W0001_P0003_T0001_R1_P4_K1_Ch2-Ch1.zen
43420	7.330637e-03	7.389000e-03	7.015900e-03	20151204_SCC1gfpc_Prometa\MitoSys2\LSM\SCC1gfpc_Noc\DE_W0001\DE_W0001_P0006\DE_2_W0001_P0006_T0001\TR1_W0001_P0003\TR1_2_W0001_P0003_T0001_R1_P4_K1_Ch2-Ch1.zen
45980	6.129335e-03	7.912552e-03	6.605500e-03	20151204_SCC1gfpc_Prometa\MitoSys2\LSM\SCC1gfpc_Noc\DE_W0001\DE_W0001_P0006\DE_2_W0001_P0006_T0001\TR1_W0001_P0003\TR1_2_W0001_P0003_T0001_R1_P4_K1_Ch2-Ch1.zen
48540	5.071047e-03	7.686773e-03	6.227600e-03	20151204_SCC1gfpc_Prometa\MitoSys2\LSM\SCC1gfpc_Noc\DE_W0001\DE_W0001_P0006\DE_2_W0001_P0006_T0001\TR1_W0001_P0003\TR1_2_W0001_P0003_T0001_R1_P4_K1_Ch2-Ch1.zen
51100	5.235075e-03	6.969196e-03	5.879000e-03	20151204_SCC1gfpc_Prometa\MitoSys2\LSM\SCC1gfpc_Noc\DE_W0001\DE_W0001_P0006\DE_2_W0001_P0006_T0001\TR1_W0001_P0003\TR1_2_W0001_P0003_T0001_R1_P4_K1_Ch2-Ch1.zen
56220	5.721021e-03	6.349837e-03	5.258700e-03	20151204_SCC1gfpc_Prometa\MitoSys2\LSM\SCC1gfpc_Noc\DE_W0001\DE_W0001_P0006\DE_2_W0001_P0006_T0001\TR1_W0001_P0003\TR1_2_W0001_P0003_T0001_R1_P4_K1_Ch2-Ch1.zen
61340	4.162451e-03	5.376863e-03	4.726100e-03	20151204_SCC1gfpc_Prometa\MitoSys2\LSM\SCC1gfpc_Noc\DE_W0001\DE_W0001_P0006\DE_2_W0001_P0006_T0001\TR1_W0001_P0003\TR1_2_W0001_P0003_T0001_R1_P4_K1_Ch2-Ch1.zen
66460	4.505462e-03	7.095034e-03	4.266400e-03	20151204_SCC1gfpc_Prometa\MitoSys2\LSM\SCC1gfpc_Noc\DE_W0001\DE_W0001_P0006\DE_2_W0001_P0006_T0001\TR1_W0001_P0003\TR1_2_W0001_P0003_T0001_R1_P4_K1_Ch2-Ch1.zen
71580	4.401277e-03	7.534587e-03	3.867700e-03	20151204_SCC1gfpc_Prometa\MitoSys2\LSM\SCC1gfpc_Noc\DE_W0001\DE_W0001_P0006\DE_2_W0001_P0006_T0001\TR1_W0001_P0003\TR1_2_W0001_P0003_T0001_R1_P4_K1_Ch2-Ch1.zen
76700	3.016253e-03	6.511338e-03	3.520400e-03	20151204_SCC1gfpc_Prometa\MitoSys2\LSM\SCC1gfpc_Noc\DE_W0001\DE_W0001_P0006\DE_2_W0001_P0006_T0001\TR1_W0001_P0003\TR1_2_W0001_P0003_T0001_R1_P4_K1_Ch2-Ch1.zen
81820	4.165135e-03	5.832047e-03	3.216300e-03	20151204_SCC1gfpc_Prometa\MitoSys2\LSM\SCC1gfpc_Noc\DE_W0001\DE_W0001_P0006\DE_2_W0001_P0006_T0001\TR1_W0001_P0003\TR1_2_W0001_P0003_T0001_R1_P4_K1_Ch2-Ch1.zen
86940	4.335167e-03	3.962908e-03	2.949100e-03	20151204_SCC1gfpc_Prometa\MitoSys2\LSM\SCC1gfpc_Noc\DE_W0001\DE_W0001_P0006\DE_2_W0001_P0006_T0001\TR1_W0001_P0003\TR1_2_W0001_P0003_T0001_R1_P4_K1_Ch2-Ch1.zen
92060	4.540364e-03	4.724149e-03	2.713200e-03	20151204_SCC1gfpc_Prometa\MitoSys2\LSM\SCC1gfpc_Noc\DE_W0001\DE_W0001_P0006\DE_2_W0001_P0006_T0001\TR1_W0001_P0003\TR1_2_W0001_P0003_T0001_R1_P4_K1_Ch2-Ch1.zen
97180	2.845575e-03	5.803025e-03	2.504100e-03	20151204_SCC1gfpc_Prometa\MitoSys2\LSM\SCC1gfpc_Noc\DE_W0001\DE_W0001_P0006\DE_2_W0001_P0006_T0001\TR1_W0001_P0003\TR1_2_W0001_P0003_T0001_R1_P4_K1_Ch2-Ch1.zen
102300	2.215940e-03	6.777558e-03	2.318100e-03	20151204_SCC1gfpc_Prometa\MitoSys2\LSM\SCC1gfpc_Noc\DE_W0001\DE_W0001_P0006\DE_2_W0001_P0006_T0001\TR1_W0001_P0003\TR1_2_W0001_P0003_T0001_R1_P4_K1_Ch2-Ch1.zen
112540	2.928519e-04	5.426995e-03	2.003100e-03	20151204_SCC1gfpc_Prometa\MitoSys2\LSM\SCC1gfpc_Noc\DE_W0001\DE_W0001_P0006\DE_2_W0001_P0006_T0001\TR1_W0001_P0003\TR1_2_W0001_P0003_T0001_R1_P4_K1_Ch2-Ch1.zen
122780	-2.229252e-04	4.981921e-03	1.748300e-03	20151204_SCC1gfpc_Prometa\MitoSys2\LSM\SCC1gfpc_Noc\DE_W0001\DE_W0001_P0006\DE_2_W0001_P0006_T0001\TR1_W0001_P0003\TR1_2_W0001_P0003_T0001_R1_P4_K1_Ch2-Ch1.zen
133020	3.572911e-04	4.902280e-03	1.539600e-03	20151204_SCC1gfpc_Prometa\MitoSys2\LSM\SCC1gfpc_Noc\DE_W0001\DE_W0001_P0006\DE_2_W0001_P0006_T0001\TR1_W0001_P0003\TR1_2_W0001_P0003_T0001_R1_P4_K1_Ch2-Ch1.zen
143260	6.599177e-04	5.461201e-03	1.366700e-03	20151204_SCC1gfpc_Prometa\MitoSys2\LSM\SCC1gfpc_Noc\DE_W0001\DE_W0001_P0006\DE_2_W0001_P0006_T0001\TR1_W0001_P0003\TR1_2_W0001_P0003_T0001_R1_P4_K1_Ch2-Ch1.zen
153500	8.982448e-04	6.178322e-03	1.221900e-03	20151204_SCC1gfpc_Prometa\MitoSys2\LSM\SCC1gfpc_Noc\DE_W0001\DE_W0001_P0006\DE_2_W0001_P0006_T0001\TR1_W0001_P0003\TR1_2_W0001_P0003_T0001_R1_P4_K1_Ch2-Ch1.zen
163740	1.985273e-05	6.994161e-03	1.099500e-03	20151204_SCC1gfpc_Prometa\MitoSys2\LSM\SCC1gfpc_Noc\DE_W0001\DE_W0001_P0006\DE_2_W0001_P0006_T0001\TR1_W0001_P0003\TR1_2_W0001_P0003_T0001_R1_P4_K1_Ch2-Ch1.zen
173980	3.086734e-04	6.658951e-03	9.951600e-04	20151204_SCC1gfpc_Prometa\MitoSys2\LSM\SCC1gfpc_Noc\DE_W0001\DE_W0001_P0006\DE_2_W0001_P0006_T0001\TR1_W0001_P0003\TR1_2_W0001_P0003_T0001_R1_P4_K1_Ch2-Ch1.zen
184220	3.834665e-04	6.061965e-03	9.054900e-04	20151204_SCC1gfpc_Prometa\MitoSys2\LSM\SCC1gfpc_Noc\DE_W0001\DE_W0001_P0006\DE_2_W0001_P0006_T0001\TR1_W0001_P0003\TR1_2_W0001_P0003_T0001_R1_P4_K1_Ch2-Ch1.zen
194460	-4.260516e-04	4.843425e-03	8.278700e-04	20151204_SCC1gfpc_Prometa\MitoSys2\LSM\SCC1gfpc_Noc\DE_W0001\DE_W0001_P0006\DE_2_W0001_P0006_T0001\TR1_W0001_P0003\TR1_2_W0001_P0003_T0001_R1_P4_K1_Ch2-Ch1.zen
204700	-1.094251e-03	5.639293e-03	7.602600e-04	20151204_SCC1gfpc_Prometa\MitoSys2\LSM\SCC1gfpc_Noc\DE_W0001\DE_W0001_P0006\DE_2_W0001_P0006_T0001\TR1_W0001_P0003\TR1_2_W0001_P0003_T0001_R1_P4_K1_Ch2-Ch1.zen
225180	-7.486438e-04	5.600889e-03	6.487500e-04	20151204_SCC1gfpc_Prometa\MitoSys2\LSM\SCC1gfpc_Noc\DE_W0001\DE_W0001_P0006\DE_2_W0001_P0006_T0001\TR1_W0001_P0003\TR1_2_W0001_P0003_T0001_R1_P4_K1_Ch2-Ch1.zen
245660	-1.204827e-03	7.532675e-03	5.612700e-04	20151204_SCC1gfpc_Prometa\MitoSys2\LSM\SCC1gfpc_Noc\DE_W0001\DE_W0001_P0006\DE_2_W0001_P0006_T0001\TR1_W0001_P0003\TR1_2_W0001_P0003_T0001_R1_P4_K1_Ch2-Ch1.zen
266140	-2.979882e-03	6.502782e-03	4.913500e-04	20151204_SCC1gfpc_Prometa\MitoSys2\LSM\SCC1gfpc_Noc\DE_W0001\DE_W0001_P0006\DE_2_W0001_P0006_T0001\TR1_W0001_P0003\TR1_2_W0001_P0003_T0001_R1_P4_K1_Ch2-Ch1.zen
286620	-2.619489e-03	6.444730e-03	4.345600e-04	20151204_SCC1gfpc_Prometa\MitoSys2\LSM\SCC1gfpc_Noc\DE_W0001\DE_W0001_P0006\DE_2_W0001_P0006_T0001\TR1_W0001_P0003\TR1_2_W0001_P0003_T0001_R1_P4_K1_Ch2-Ch1.zen
307100	-4.462475e-04	5.353875e-03	3.877600e-04	20151204_SCC1gfpc_Prometa\MitoSys2\LSM\SCC1gfpc_Noc\DE_W0001\DE_W0001_P0006\DE_2_W0001_P0006_T0001\TR1_W0001_P0003\TR1_2_W0001_P0003_T0001_R1_P4_K1_Ch2-Ch1.zen
327580	1.272137e-05	5.894331e-03	3.487200e-04	20151204_SCC1gfpc_Prometa\MitoSys2\LSM\SCC1gfpc_Noc\DE_W0001\DE_W0001_P0006\DE_2_W0001_P0006_T0001\TR1_W0001_P0003\TR1_2_W0001_P0003_T0001_R1_P4_K1_Ch2-Ch1.zen
348060	-1.030051e-03	6.067499e-03	3.157800e-04	20151204_SCC1gfpc_Prometa\MitoSys2\LSM\SCC1gfpc_Noc\DE_W0001\DE_W0001_P0006\DE_2_W0001_P0006_T0001\TR1_W0001_P0003\TR1_2_W0001_P0003_T0001_R1_P4_K1_Ch2-Ch1.zen
368540	-1.957873e-03	5.709657e-03	2.877100e-04	20151204_SCC1gfpc_Prometa\MitoSys2\LSM\SCC1gfpc_Noc\DE_W0001\DE_W0001_P0006\DE_2_W0001_P0006_T0001\TR1_W0001_P0003\TR1_2_W0001_P0003_T0001_R1_P4_K1_Ch2-Ch1.zen
389020	-4.992273e-04	4.953572e-03	2.635700e-04	20151204_SCC1gfpc_Prometa\MitoSys2\LSM\SCC1gfpc_Noc\DE_W0001\DE_W0001_P0006\DE_2_W0001_P0006_T0001\TR1_W0001_P0003\TR1_2_W0001_P0003_T0001_R1_P4_K1_Ch2-Ch1.zen
409500	-8.349963e-04	5.494341e-03	2.426500e-04	20151204_SCC1gfpc_Prometa\MitoSys2\LSM\SCC1gfpc_Noc\DE_W0001\DE_W0001_P0006\DE_2_W0001_P0006_T0001\TR1_W0001_P0003\TR1_2_W0001_P0003_T0001_R1_P4_K1_Ch2-Ch1.zen
450460	-2.833579e-03	5.068530e-03	2.083100e-04	20151204_SCC1gfpc_Prometa\MitoSys2\LSM\SCC1gfpc_Noc\DE_W0001\DE_W0001_P0006\DE_2_W0001_P0006_T0001\TR1_W0001_P0003\TR1_2_W0001_P0003_T0001_R1_P4_K1_Ch2-Ch1.zen
491420	-1.327437e-03	6.226826e-03	1.814500e-04	20151204_SCC1gfpc_Prometa\MitoSys2\LSM\SCC1gfpc_Noc\DE_W0001\DE_W0001_P0006\DE_2_W0001_P0006_T0001\TR1_W0001_P0003\TR1_2_W0001_P0003_T0001_R1_P4_K1_Ch2-Ch1.zen
532380	-8.541469e-04	5.546565e-03	1.599900e-04	20151204_SCC1gfpc_Prometa\MitoSys2\LSM\SCC1gfpc_Noc\DE_W0001\DE_W0001_P0006\DE_2_W0001_P0006_T0001\TR1_W0001_P0003\TR1_2_W0001_P0003_T0001_R1_P4_K1_Ch2-Ch1.zen
573340	-2.089060e-04	5.474484e-03	1.425200e-04	20151204_SCC1gfpc_Prometa\MitoSys2\LSM\SCC1gfpc_Noc\DE_W0001\DE_W0001_P0006\DE_2_W0001_P0006_T0001\TR1_W0001_P0003\TR1_2_W0001_P0003_T0001_R1_P4_K1_Ch2-Ch1.zen
614300	-4.548628e-04	5.460332e-03	1.280700e-04	20151204_SCC1gfpc_Prometa\MitoSys2\LSM\SCC1gfpc_Noc\DE_W0001\DE_W0001_P0006\DE_2_W0001_P0006_T0001\TR1_W0001_P0003\TR1_2_W0001_P0003_T0001_R1_P4_K1_Ch2-Ch1.zen
655260	6.409589e-04	4.811599e-03	1.159500e-04	20151204_SCC1gfpc_Prometa\MitoSys2\LSM\SCC1gfpc_Noc\DE_W0001\DE_W0001_P0006\DE_2_W0001_P0006_T0001\TR1_W0001_P0003\TR1_2_W0001_P0003_T0001_R1_P4_K1_Ch2-Ch1.zen
696220	1.419480e-03	4.899240e-03	1.056800e-04	20151204_SCC1gfpc_Prometa\MitoSys2\LSM\SCC1gfpc_Noc\DE_W0001\DE_W0001_P0006\DE_2_W0001_P0006_T0001\TR1_W0001_P0003\TR1_2_W0001_P0003_T0001_R1_P4_K1_Ch2-Ch1.zen
737180	3.018439e-05	4.907127e-03	9.686500e-05	20151204_SCC1gfpc_Prometa\MitoSys2\LSM\SCC1gfpc_Noc\DE_W0001\DE_W0001_P0006\DE_2_W0001_P0006_T0001\TR1_W0001_P0003\TR1_2_W0001_P0003_T0001_R1_P4_K1_Ch2-Ch1.zen
778140	-2.863447e-03	5.767242e-03	8.924300e-05	20151204_SCC1gfpc_Prometa\MitoSys2\LSM\SCC1gfpc_Noc\DE_W0001\DE_W0001_P0006\DE_2_W0001_P0006_T0001\TR1_W0001_P0003\TR1_2_W0001_P0003_T0001_R1_P4_K1_Ch2-Ch1.zen
819100	-2.071425e-03	5.136292e-03	8.259300e-05	20151204_SCC1gfpc_Prometa\MitoSys2\LSM\SCC1gfpc_Noc\DE_W0001\DE_W0001_P0006\DE_2_W0001_P0006_T0001\TR1_W0001_P0003\TR1_2_W0001_P0003_T0001_R1_P4_K1_Ch2-Ch1.zen
901020	-2.651417e-03	4.137011e-03	7.158100e-05	20151204_SCC1gfpc_Prometa\MitoSys2\LSM\SCC1gfpc_Noc\DE_W0001\DE_W0001_P0006\DE_2_W0001_P0006_T0001\TR1_W0001_P0003\TR1_2_W0001_P0003_T0001_R1_P4_K1_Ch2-Ch1.zen
982940	-5.897035e-04	4.386403e-03	6.286600e-05	20151204_SCC1gfpc_Prometa\MitoSys2\LSM\SCC1gfpc_Noc\DE_W0001\DE_W0001_P0006\DE_2_W0001_P0006_T0001\TR1_W0001_P0003\TR1_2_W0001_P0003_T0001_R1_P4_K1_Ch2-Ch1.zen
1064860	-9.447896e-04	5.124594e-03	5.582300e-05	20151204_SCC1gfpc_Prometa\MitoSys2\LSM\SCC1gfpc_Noc\DE_W0001\DE_W0001_P0006\DE_2_W0001_P0006_T0001\TR1_W0001_P0003\TR1_2_W0001_P0003_T0001_R1_P4_K1_Ch2-Ch1.zen
1146780	-7.096084e-04	5.074753e-03	5.003100e-05	20151204_SCC1gfpc_Prometa\MitoSys2\LSM\SCC1gfpc_Noc\DE_W0001\DE_W0001_P0006\DE_2_W0001_P0006_T0001\TR1_W0001_P0003\TR1_2_W0001_P0003_T0001_R1_P4_K1_Ch2-Ch1.zen
1228700	2.273946e-04	5.820203e-03	4.519700e-05	20151204_SCC1gfpc_Prometa\MitoSys2\LSM\SCC1gfpc_Noc\DE_W0001\DE_W0001_P0006\DE_2_W0001_P0006_T0001\TR1_W0001_P0003\TR1_2_W0001_P0003_T0001_R1_P4_K1_Ch2-Ch1.zen
1310620	-7.356461e-04	4.433048e-03	4.111100e-05	20151204_SCC1gfpc_Prometa\MitoSys2\LSM\SCC1gfpc_Noc\DE_W0001\DE_W0001_P0006\DE_2_W0001_P0006_T0001\TR1_W0001_P0003\TR1_2_W0001_P0003_T0001_R1_P4_K1_Ch2-Ch1.zen
1392540	6.731350e-05	3.710135e-03	3.761800e-05	20151204_SCC1gfpc_Prometa\MitoSys2\LSM\SCC1gfpc_Noc\DE_W0001\DE_W0001_P0006\DE_2_W0001_P0006_T0001\TR1_W0001_P0003\TR1_2_W0001_P0003_T0001_R1_P4_K1_Ch2-Ch1.zen
1474460	-1.436797e-04	4.747583e-03	3.460400e-05	20151204_SCC1gfpc_Prometa\MitoSys2\LSM\SCC1gfpc_Noc\DE_W0001\DE_W0001_P0006\DE_2_W0001_P0006_T0001\TR1_W0001_P0003\TR1_2_W0001_P0003_T0001_R1_P4_K1_Ch2-Ch1.zen
1556380	2.212256e-04	4.165826e-03	3.198000e-05	20151204_SCC1gfpc_Prometa\MitoSys2\LSM\SCC1gfpc_Noc\DE_W0001\DE_W0001_P0006\DE_2_W0001_P0006_T0001\TR1_W0001_P0003\TR1_2_W0001_P0003_T0001_R1_P4_K1_Ch2-Ch1.zen
10	7.843194e-02	3.460110e-02	7.590000e-02	20151204_SCC1gfpc_Prometa\MitoSys2\LSM\SCC1gfpc_Noc\DE_W0001\DE_W0001_P0007\DE_2_W0001_P0007_T0001\TR1_W0001_P0004\TR1_2_W0001_P0004_T0001_R1_P2_K1_Ch2-Ch1.zen
20	7.787837e-02	3.227660e-02	7.522400e-02	20151204_SCC1gfpc_Prometa\MitoSys2\LSM\SCC1gfpc_Noc\DE_W0001\DE_W0001_P0007\DE_2_W0001_P0007_T0001\TR1_W0001_P0004\TR1_2_W0001_P0004_T0001_R1_P2_K1_Ch2-Ch1.zen
30	7.933968e-02	3.132430e-02	7.457600e-02	20151204_SCC1gfpc_Prometa\MitoSys2\LSM\SCC1gfpc_Noc\DE_W0001\DE_W0001_P0007\DE_2_W0001_P0007_T0001\TR1_W0001_P0004\TR1_2_W0001_P0004_T0001_R1_P2_K1_Ch2-Ch1.zen
40	8.023367e-02	3.529419e-02	7.395700e-02	20151204_SCC1gfpc_Prometa\MitoSys2\LSM\SCC1gfpc_Noc\DE_W0001\DE_W0001_P0007\DE_2_W0001_P0007_T0001\TR1_W0001_P0004\TR1_2_W0001_P0004_T0001_R1_P2_K1_Ch2-Ch1.zen
50	6.221568e-02	3.724075e-02	7.336900e-02	20151204_SCC1gfpc_Prometa\MitoSys2\LSM\SCC1gfpc_Noc\DE_W0001\DE_W0001_P0007\DE_2_W0001_P0007_T0001\TR1_W0001_P0004\TR1_2_W0001_P0004_T0001_R1_P2_K1_Ch2-Ch1.zen
60	6.449089e-02	2.978750e-02	7.280800e-02	20151204_SCC1gfpc_Prometa\MitoSys2\LSM\SCC1gfpc_Noc\DE_W0001\DE_W0001_P0007\DE_2_W0001_P0007_T0001\TR1_W0001_P0004\TR1_2_W0001_P0004_T0001_R1_P2_K1_Ch2-Ch1.zen
70	7.121340e-02	2.326113e-02	7.227400e-02	20151204_SCC1gfpc_Prometa\MitoSys2\LSM\SCC1gfpc_Noc\DE_W0001\DE_W0001_P0007\DE_2_W0001_P0007_T0001\TR1_W0001_P0004\TR1_2_W0001_P0004_T0001_R1_P2_K1_Ch2-Ch1.zen
80	6.040232e-02	2.285403e-02	7.176400e-02	20151204_SCC1gfpc_Prometa\MitoSys2\LSM\SCC1gfpc_Noc\DE_W0001\DE_W0001_P0007\DE_2_W0001_P0007_T0001\TR1_W0001_P0004\TR1_2_W0001_P0004_T0001_R1_P2_K1_Ch2-Ch1.zen
90	7.442101e-02	3.057793e-02	7.127600e-02	20151204_SCC1gfpc_Prometa\MitoSys2\LSM\SCC1gfpc_Noc\DE_W0001\DE_W0001_P0007\DE_2_W0001_P0007_T0001\TR1_W0001_P0004\TR1_2_W0001_P0004_T0001_R1_P2_K1_Ch2-Ch1.zen
100	7.963046e-02	1.962232e-02	7.080900e-02	20151204_SCC1gfpc_Prometa\MitoSys2\LSM\SCC1gfpc_Noc\DE_W0001\DE_W0001_P0007\DE_2_W0001_P0007_T0001\TR1_W0001_P0004\TR1_2_W0001_P0004_T0001_R1_P2_K1_Ch2-Ch1.zen
120	7.085068e-02	2.485938e-02	6.992900e-02	20151204_SCC1gfpc_Prometa\MitoSys2\LSM\SCC1gfpc_Noc\DE_W0001\DE_W0001_P0007\DE_2_W0001_P0007_T0001\TR1_W0001_P0004\TR1_2_W0001_P0004_T0001_R1_P2_K1_Ch2-Ch1.zen
140	6.596259e-02	2.236881e-02	6.911200e-02	20151204_SCC1gfpc_Prometa\MitoSys2\LSM\SCC1gfpc_Noc\DE_W0001\DE_W0001_P0007\DE_2_W0001_P0007_T0001\TR1_W0001_P0004\TR1_2_W0001_P0004_T0001_R1_P2_K1_Ch2-Ch1.zen
160	6.345018e-02	2.527607e-02	6.834900e-02	20151204_SCC1gfpc_Prometa\MitoSys2\LSM\SCC1gfpc_Noc\DE_W0001\DE_W0001_P0007\DE_2_W0001_P0007_T0001\TR1_W0001_P0004\TR1_2_W0001_P0004_T0001_R1_P2_K1_Ch2-Ch1.zen
180	7.046415e-02	1.736416e-02	6.762900e-02	20151204_SCC1gfpc_Prometa\MitoSys2\LSM\SCC1gfpc_Noc\DE_W0001\DE_W0001_P0007\DE_2_W0001_P0007_T0001\TR1_W0001_P0004\TR1_2_W0001_P0004_T0001_R1_P2_K1_Ch2-Ch1.zen
200	6.904174e-02	2.163339e-02	6.694700e-02	20151204_SCC1gfpc_Prometa\MitoSys2\LSM\SCC1gfpc_Noc\DE_W0001\DE_W0001_P0007\DE_2_W0001_P0007_T0001\TR1_W0001_P0004\TR1_2_W0001_P0004_T0001_R1_P2_K1_Ch2-Ch1.zen
220	6.865900e-02	1.735106e-02	6.629600e-02	20151204_SCC1gfpc_Prometa\MitoSys2\LSM\SCC1gfpc_Noc\DE_W0001\DE_W0001_P0007\DE_2_W0001_P0007_T0001\TR1_W0001_P0004\TR1_2_W0001_P0004_T0001_R1_P2_K1_Ch2-Ch1.zen
240	6.741257e-02	1.905496e-02	6.567200e-02	20151204_SCC1gfpc_Prometa\MitoSys2\LSM\SCC1gfpc_Noc\DE_W0001\DE_W0001_P0007\DE_2_W0001_P0007_T0001\TR1_W0001_P0004\TR1_2_W0001_P0004_T0001_R1_P2_K1_Ch2-Ch1.zen
260	6.878463e-02	2.349532e-02	6.507100e-02	20151204_SCC1gfpc_Prometa\MitoSys2\LSM\SCC1gfpc_Noc\DE_W0001\DE_W0001_P0007\DE_2_W0001_P0007_T0001\TR1_W0001_P0004\TR1_2_W0001_P0004_T0001_R1_P2_K1_Ch2-Ch1.zen
280	6.842561e-02	1.694197e-02	6.449000e-02	20151204_SCC1gfpc_Prometa\MitoSys2\LSM\SCC1gfpc_Noc\DE_W0001\DE_W0001_P0007\DE_2_W0001_P0007_T0001\TR1_W0001_P0004\TR1_2_W0001_P0004_T0001_R1_P2_K1_Ch2-Ch1.zen
300	6.337825e-02	1.328460e-02	6.392700e-02	20151204_SCC1gfpc_Prometa\MitoSys2\LSM\SCC1gfpc_Noc\DE_W0001\DE_W0001_P0007\DE_2_W0001_P0007_T0001\TR1_W0001_P0004\TR1_2_W0001_P0004_T0001_R1_P2_K1_Ch2-Ch1.zen
340	6.287874e-02	1.868158e-02	6.284500e-02	20151204_SCC1gfpc_Prometa\MitoSys2\LSM\SCC1gfpc_Noc\DE_W0001\DE_W0001_P0007\DE_2_W0001_P0007_T0001\TR1_W0001_P0004\TR1_2_W0001_P0004_T0001_R1_P2_K1_Ch2-Ch1.zen
380	6.488689e-02	1.515090e-02	6.181400e-02	20151204_SCC1gfpc_Prometa\MitoSys2\LSM\SCC1gfpc_Noc\DE_W0001\DE_W0001_P0007\DE_2_W0001_P0007_T0001\TR1_W0001_P0004\TR1_2_W0001_P0004_T0001_R1_P2_K1_Ch2-Ch1.zen
420	5.566368e-02	1.764762e-02	6.082500e-02	20151204_SCC1gfpc_Prometa\MitoSys2\LSM\SCC1gfpc_Noc\DE_W0001\DE_W0001_P0007\DE_2_W0001_P0007_T0001\TR1_W0001_P0004\TR1_2_W0001_P0004_T0001_R1_P2_K1_Ch2-Ch1.zen
460	6.253295e-02	1.822484e-02	5.987300e-02	20151204_SCC1gfpc_Prometa\MitoSys2\LSM\SCC1gfpc_Noc\DE_W0001\DE_W0001_P0007\DE_2_W0001_P0007_T0001\TR1_W0001_P0004\TR1_2_W0001_P0004_T0001_R1_P2_K1_Ch2-Ch1.zen
500	5.591168e-02	1.745398e-02	5.895400e-02	20151204_SCC1gfpc_Prometa\MitoSys2\LSM\SCC1gfpc_Noc\DE_W0001\DE_W0001_P0007\DE_2_W0001_P0007_T0001\TR1_W0001_P0004\TR1_2_W0001_P0004_T0001_R1_P2_K1_Ch2-Ch1.zen
540	5.488080e-02	1.452764e-02	5.806600e-02	20151204_SCC1gfpc_Prometa\MitoSys2\LSM\SCC1gfpc_Noc\DE_W0001\DE_W0001_P0007\DE_2_W0001_P0007_T0001\TR1_W0001_P0004\TR1_2_W0001_P0004_T0001_R1_P2_K1_Ch2-Ch1.zen
580	5.769472e-02	1.259790e-02	5.720700e-02	20151204_SCC1gfpc_Prometa\MitoSys2\LSM\SCC1gfpc_Noc\DE_W0001\DE_W0001_P0007\DE_2_W0001_P0007_T0001\TR1_W0001_P0004\TR1_2_W0001_P0004_T0001_R1_P2_K1_Ch2-Ch1.zen
620	5.742350e-02	1.719294e-02	5.637500e-02	20151204_SCC1gfpc_Prometa\MitoSys2\LSM\SCC1gfpc_Noc\DE_W0001\DE_W0001_P0007\DE_2_W0001_P0007_T0001\TR1_W0001_P0004\TR1_2_W0001_P0004_T0001_R1_P2_K1_Ch2-Ch1.zen
660	5.392016e-02	1.571381e-02	5.557000e-02	20151204_SCC1gfpc_Prometa\MitoSys2\LSM\SCC1gfpc_Noc\DE_W0001\DE_W0001_P0007\DE_2_W0001_P0007_T0001\TR1_W0001_P0004\TR1_2_W0001_P0004_T0001_R1_P2_K1_Ch2-Ch1.zen
700	5.471187e-02	1.579727e-02	5.479000e-02	20151204_SCC1gfpc_Prometa\MitoSys2\LSM\SCC1gfpc_Noc\DE_W0001\DE_W0001_P0007\DE_2_W0001_P0007_T0001\TR1_W0001_P0004\TR1_2_W0001_P0004_T0001_R1_P2_K1_Ch2-Ch1.zen
780	5.586895e-02	1.331426e-02	5.330300e-02	20151204_SCC1gfpc_Prometa\MitoSys2\LSM\SCC1gfpc_Noc\DE_W0001\DE_W0001_P0007\DE_2_W0001_P0007_T0001\TR1_W0001_P0004\TR1_2_W0001_P0004_T0001_R1_P2_K1_Ch2-Ch1.zen
860	5.057014e-02	1.330263e-02	5.190600e-02	20151204_SCC1gfpc_Prometa\MitoSys2\LSM\SCC1gfpc_Noc\DE_W0001\DE_W0001_P0007\DE_2_W0001_P0007_T0001\TR1_W0001_P0004\TR1_2_W0001_P0004_T0001_R1_P2_K1_Ch2-Ch1.zen
940	4.926845e-02	1.121825e-02	5.059400e-02	20151204_SCC1gfpc_Prometa\MitoSys2\LSM\SCC1gfpc_Noc\DE_W0001\DE_W0001_P0007\DE_2_W0001_P0007_T0001\TR1_W0001_P0004\TR1_2_W0001_P0004_T0001_R1_P2_K1_Ch2-Ch1.zen
1020	4.848845e-02	1.257270e-02	4.936000e-02	20151204_SCC1gfpc_Prometa\MitoSys2\LSM\SCC1gfpc_Noc\DE_W0001\DE_W0001_P0007\DE_2_W0001_P0007_T0001\TR1_W0001_P0004\TR1_2_W0001_P0004_T0001_R1_P2_K1_Ch2-Ch1.zen
1100	4.647770e-02	7.686372e-03	4.819900e-02	20151204_SCC1gfpc_Prometa\MitoSys2\LSM\SCC1gfpc_Noc\DE_W0001\DE_W0001_P0007\DE_2_W0001_P0007_T0001\TR1_W0001_P0004\TR1_2_W0001_P0004_T0001_R1_P2_K1_Ch2-Ch1.zen
1180	4.605595e-02	1.288648e-02	4.710600e-02	20151204_SCC1gfpc_Prometa\MitoSys2\LSM\SCC1gfpc_Noc\DE_W0001\DE_W0001_P0007\DE_2_W0001_P0007_T0001\TR1_W0001_P0004\TR1_2_W0001_P0004_T0001_R1_P2_K1_Ch2-Ch1.zen
1260	5.083271e-02	1.310718e-02	4.607500e-02	20151204_SCC1gfpc_Prometa\MitoSys2\LSM\SCC1gfpc_Noc\DE_W0001\DE_W0001_P0007\DE_2_W0001_P0007_T0001\TR1_W0001_P0004\TR1_2_W0001_P0004_T0001_R1_P2_K1_Ch2-Ch1.zen
1340	4.356165e-02	1.207448e-02	4.510200e-02	20151204_SCC1gfpc_Prometa\MitoSys2\LSM\SCC1gfpc_Noc\DE_W0001\DE_W0001_P0007\DE_2_W0001_P0007_T0001\TR1_W0001_P0004\TR1_2_W0001_P0004_T0001_R1_P2_K1_Ch2-Ch1.zen
1420	4.178219e-02	1.070181e-02	4.418300e-02	20151204_SCC1gfpc_Prometa\MitoSys2\LSM\SCC1gfpc_Noc\DE_W0001\DE_W0001_P0007\DE_2_W0001_P0007_T0001\TR1_W0001_P0004\TR1_2_W0001_P0004_T0001_R1_P2_K1_Ch2-Ch1.zen
1500	4.424732e-02	1.007314e-02	4.331200e-02	20151204_SCC1gfpc_Prometa\MitoSys2\LSM\SCC1gfpc_Noc\DE_W0001\DE_W0001_P0007\DE_2_W0001_P0007_T0001\TR1_W0001_P0004\TR1_2_W0001_P0004_T0001_R1_P2_K1_Ch2-Ch1.zen
1660	4.259114e-02	9.068118e-03	4.170600e-02	20151204_SCC1gfpc_Prometa\MitoSys2\LSM\SCC1gfpc_Noc\DE_W0001\DE_W0001_P0007\DE_2_W0001_P0007_T0001\TR1_W0001_P0004\TR1_2_W0001_P0004_T0001_R1_P2_K1_Ch2-Ch1.zen
1820	4.196108e-02	9.612739e-03	4.025700e-02	20151204_SCC1gfpc_Prometa\MitoSys2\LSM\SCC1gfpc_Noc\DE_W0001\DE_W0001_P0007\DE_2_W0001_P0007_T0001\TR1_W0001_P0004\TR1_2_W0001_P0004_T0001_R1_P2_K1_Ch2-Ch1.zen
1980	3.960666e-02	1.149778e-02	3.894400e-02	20151204_SCC1gfpc_Prometa\MitoSys2\LSM\SCC1gfpc_Noc\DE_W0001\DE_W0001_P0007\DE_2_W0001_P0007_T0001\TR1_W0001_P0004\TR1_2_W0001_P0004_T0001_R1_P2_K1_Ch2-Ch1.zen
2140	3.867632e-02	9.347740e-03	3.774800e-02	20151204_SCC1gfpc_Prometa\MitoSys2\LSM\SCC1gfpc_Noc\DE_W0001\DE_W0001_P0007\DE_2_W0001_P0007_T0001\TR1_W0001_P0004\TR1_2_W0001_P0004_T0001_R1_P2_K1_Ch2-Ch1.zen
2300	3.763870e-02	8.582134e-03	3.665500e-02	20151204_SCC1gfpc_Prometa\MitoSys2\LSM\SCC1gfpc_Noc\DE_W0001\DE_W0001_P0007\DE_2_W0001_P0007_T0001\TR1_W0001_P0004\TR1_2_W0001_P0004_T0001_R1_P2_K1_Ch2-Ch1.zen
2460	3.574975e-02	1.128724e-02	3.565000e-02	20151204_SCC1gfpc_Prometa\MitoSys2\LSM\SCC1gfpc_Noc\DE_W0001\DE_W0001_P0007\DE_2_W0001_P0007_T0001\TR1_W0001_P0004\TR1_2_W0001_P0004_T0001_R1_P2_K1_Ch2-Ch1.zen
2620	3.264551e-02	9.712180e-03	3.472300e-02	20151204_SCC1gfpc_Prometa\MitoSys2\LSM\SCC1gfpc_Noc\DE_W0001\DE_W0001_P0007\DE_2_W0001_P0007_T0001\TR1_W0001_P0004\TR1_2_W0001_P0004_T0001_R1_P2_K1_Ch2-Ch1.zen
2780	3.341071e-02	1.125161e-02	3.386400e-02	20151204_SCC1gfpc_Prometa\MitoSys2\LSM\SCC1gfpc_Noc\DE_W0001\DE_W0001_P0007\DE_2_W0001_P0007_T0001\TR1_W0001_P0004\TR1_2_W0001_P0004_T0001_R1_P2_K1_Ch2-Ch1.zen
2940	3.035828e-02	1.126624e-02	3.306700e-02	20151204_SCC1gfpc_Prometa\MitoSys2\LSM\SCC1gfpc_Noc\DE_W0001\DE_W0001_P0007\DE_2_W0001_P0007_T0001\TR1_W0001_P0004\TR1_2_W0001_P0004_T0001_R1_P2_K1_Ch2-Ch1.zen
3100	3.075056e-02	9.436613e-03	3.232200e-02	20151204_SCC1gfpc_Prometa\MitoSys2\LSM\SCC1gfpc_Noc\DE_W0001\DE_W0001_P0007\DE_2_W0001_P0007_T0001\TR1_W0001_P0004\TR1_2_W0001_P0004_T0001_R1_P2_K1_Ch2-Ch1.zen
3420	3.346190e-02	7.532756e-03	3.097200e-02	20151204_SCC1gfpc_Prometa\MitoSys2\LSM\SCC1gfpc_Noc\DE_W0001\DE_W0001_P0007\DE_2_W0001_P0007_T0001\TR1_W0001_P0004\TR1_2_W0001_P0004_T0001_R1_P2_K1_Ch2-Ch1.zen
3740	3.152379e-02	8.425974e-03	2.977600e-02	20151204_SCC1gfpc_Prometa\MitoSys2\LSM\SCC1gfpc_Noc\DE_W0001\DE_W0001_P0007\DE_2_W0001_P0007_T0001\TR1_W0001_P0004\TR1_2_W0001_P0004_T0001_R1_P2_K1_Ch2-Ch1.zen
4060	2.779011e-02	9.258394e-03	2.870500e-02	20151204_SCC1gfpc_Prometa\MitoSys2\LSM\SCC1gfpc_Noc\DE_W0001\DE_W0001_P0007\DE_2_W0001_P0007_T0001\TR1_W0001_P0004\TR1_2_W0001_P0004_T0001_R1_P2_K1_Ch2-Ch1.zen
4380	2.903738e-02	7.655296e-03	2.773700e-02	20151204_SCC1gfpc_Prometa\MitoSys2\LSM\SCC1gfpc_Noc\DE_W0001\DE_W0001_P0007\DE_2_W0001_P0007_T0001\TR1_W0001_P0004\TR1_2_W0001_P0004_T0001_R1_P2_K1_Ch2-Ch1.zen
4700	2.723291e-02	8.634359e-03	2.685400e-02	20151204_SCC1gfpc_Prometa\MitoSys2\LSM\SCC1gfpc_Noc\DE_W0001\DE_W0001_P0007\DE_2_W0001_P0007_T0001\TR1_W0001_P0004\TR1_2_W0001_P0004_T0001_R1_P2_K1_Ch2-Ch1.zen
5020	2.758275e-02	1.056658e-02	2.604400e-02	20151204_SCC1gfpc_Prometa\MitoSys2\LSM\SCC1gfpc_Noc\DE_W0001\DE_W0001_P0007\DE_2_W0001_P0007_T0001\TR1_W0001_P0004\TR1_2_W0001_P0004_T0001_R1_P2_K1_Ch2-Ch1.zen
5340	2.630209e-02	9.626108e-03	2.529500e-02	20151204_SCC1gfpc_Prometa\MitoSys2\LSM\SCC1gfpc_Noc\DE_W0001\DE_W0001_P0007\DE_2_W0001_P0007_T0001\TR1_W0001_P0004\TR1_2_W0001_P0004_T0001_R1_P2_K1_Ch2-Ch1.zen
5660	2.485816e-02	9.487334e-03	2.459800e-02	20151204_SCC1gfpc_Prometa\MitoSys2\LSM\SCC1gfpc_Noc\DE_W0001\DE_W0001_P0007\DE_2_W0001_P0007_T0001\TR1_W0001_P0004\TR1_2_W0001_P0004_T0001_R1_P2_K1_Ch2-Ch1.zen
5980	2.351996e-02	7.472462e-03	2.394700e-02	20151204_SCC1gfpc_Prometa\MitoSys2\LSM\SCC1gfpc_Noc\DE_W0001\DE_W0001_P0007\DE_2_W0001_P0007_T0001\TR1_W0001_P0004\TR1_2_W0001_P0004_T0001_R1_P2_K1_Ch2-Ch1.zen
6300	2.268803e-02	7.846551e-03	2.333500e-02	20151204_SCC1gfpc_Prometa\MitoSys2\LSM\SCC1gfpc_Noc\DE_W0001\DE_W0001_P0007\DE_2_W0001_P0007_T0001\TR1_W0001_P0004\TR1_2_W0001_P0004_T0001_R1_P2_K1_Ch2-Ch1.zen
6940	2.129788e-02	1.047184e-02	2.221400e-02	20151204_SCC1gfpc_Prometa\MitoSys2\LSM\SCC1gfpc_Noc\DE_W0001\DE_W0001_P0007\DE_2_W0001_P0007_T0001\TR1_W0001_P0004\TR1_2_W0001_P0004_T0001_R1_P2_K1_Ch2-Ch1.zen
7580	2.016106e-02	8.282388e-03	2.120400e-02	20151204_SCC1gfpc_Prometa\MitoSys2\LSM\SCC1gfpc_Noc\DE_W0001\DE_W0001_P0007\DE_2_W0001_P0007_T0001\TR1_W0001_P0004\TR1_2_W0001_P0004_T0001_R1_P2_K1_Ch2-Ch1.zen
8220	2.091636e-02	8.262171e-03	2.028400e-02	20151204_SCC1gfpc_Prometa\MitoSys2\LSM\SCC1gfpc_Noc\DE_W0001\DE_W0001_P0007\DE_2_W0001_P0007_T0001\TR1_W0001_P0004\TR1_2_W0001_P0004_T0001_R1_P2_K1_Ch2-Ch1.zen
8860	2.016871e-02	9.645178e-03	1.944000e-02	20151204_SCC1gfpc_Prometa\MitoSys2\LSM\SCC1gfpc_Noc\DE_W0001\DE_W0001_P0007\DE_2_W0001_P0007_T0001\TR1_W0001_P0004\TR1_2_W0001_P0004_T0001_R1_P2_K1_Ch2-Ch1.zen
9500	1.726404e-02	9.076288e-03	1.865900e-02	20151204_SCC1gfpc_Prometa\MitoSys2\LSM\SCC1gfpc_Noc\DE_W0001\DE_W0001_P0007\DE_2_W0001_P0007_T0001\TR1_W0001_P0004\TR1_2_W0001_P0004_T0001_R1_P2_K1_Ch2-Ch1.zen
10140	1.702771e-02	8.373286e-03	1.793300e-02	20151204_SCC1gfpc_Prometa\MitoSys2\LSM\SCC1gfpc_Noc\DE_W0001\DE_W0001_P0007\DE_2_W0001_P0007_T0001\TR1_W0001_P0004\TR1_2_W0001_P0004_T0001_R1_P2_K1_Ch2-Ch1.zen
10780	1.825387e-02	9.614738e-03	1.725500e-02	20151204_SCC1gfpc_Prometa\MitoSys2\LSM\SCC1gfpc_Noc\DE_W0001\DE_W0001_P0007\DE_2_W0001_P0007_T0001\TR1_W0001_P0004\TR1_2_W0001_P0004_T0001_R1_P2_K1_Ch2-Ch1.zen
11420	1.599937e-02	8.534370e-03	1.661900e-02	20151204_SCC1gfpc_Prometa\MitoSys2\LSM\SCC1gfpc_Noc\DE_W0001\DE_W0001_P0007\DE_2_W0001_P0007_T0001\TR1_W0001_P0004\TR1_2_W0001_P0004_T0001_R1_P2_K1_Ch2-Ch1.zen
12060	1.629929e-02	8.509708e-03	1.602200e-02	20151204_SCC1gfpc_Prometa\MitoSys2\LSM\SCC1gfpc_Noc\DE_W0001\DE_W0001_P0007\DE_2_W0001_P0007_T0001\TR1_W0001_P0004\TR1_2_W0001_P0004_T0001_R1_P2_K1_Ch2-Ch1.zen
12700	1.499952e-02	7.452450e-03	1.545800e-02	20151204_SCC1gfpc_Prometa\MitoSys2\LSM\SCC1gfpc_Noc\DE_W0001\DE_W0001_P0007\DE_2_W0001_P0007_T0001\TR1_W0001_P0004\TR1_2_W0001_P0004_T0001_R1_P2_K1_Ch2-Ch1.zen
13980	1.413868e-02	7.883988e-03	1.442200e-02	20151204_SCC1gfpc_Prometa\MitoSys2\LSM\SCC1gfpc_Noc\DE_W0001\DE_W0001_P0007\DE_2_W0001_P0007_T0001\TR1_W0001_P0004\TR1_2_W0001_P0004_T0001_R1_P2_K1_Ch2-Ch1.zen
15260	1.228013e-02	8.597284e-03	1.349000e-02	20151204_SCC1gfpc_Prometa\MitoSys2\LSM\SCC1gfpc_Noc\DE_W0001\DE_W0001_P0007\DE_2_W0001_P0007_T0001\TR1_W0001_P0004\TR1_2_W0001_P0004_T0001_R1_P2_K1_Ch2-Ch1.zen
16540	1.211786e-02	8.151032e-03	1.264800e-02	20151204_SCC1gfpc_Prometa\MitoSys2\LSM\SCC1gfpc_Noc\DE_W0001\DE_W0001_P0007\DE_2_W0001_P0007_T0001\TR1_W0001_P0004\TR1_2_W0001_P0004_T0001_R1_P2_K1_Ch2-Ch1.zen
17820	1.133094e-02	9.874610e-03	1.188300e-02	20151204_SCC1gfpc_Prometa\MitoSys2\LSM\SCC1gfpc_Noc\DE_W0001\DE_W0001_P0007\DE_2_W0001_P0007_T0001\TR1_W0001_P0004\TR1_2_W0001_P0004_T0001_R1_P2_K1_Ch2-Ch1.zen
19100	1.065341e-02	9.491678e-03	1.118700e-02	20151204_SCC1gfpc_Prometa\MitoSys2\LSM\SCC1gfpc_Noc\DE_W0001\DE_W0001_P0007\DE_2_W0001_P0007_T0001\TR1_W0001_P0004\TR1_2_W0001_P0004_T0001_R1_P2_K1_Ch2-Ch1.zen
20380	1.055951e-02	8.360064e-03	1.055000e-02	20151204_SCC1gfpc_Prometa\MitoSys2\LSM\SCC1gfpc_Noc\DE_W0001\DE_W0001_P0007\DE_2_W0001_P0007_T0001\TR1_W0001_P0004\TR1_2_W0001_P0004_T0001_R1_P2_K1_Ch2-Ch1.zen
21660	1.006551e-02	8.690019e-03	9.966000e-03	20151204_SCC1gfpc_Prometa\MitoSys2\LSM\SCC1gfpc_Noc\DE_W0001\DE_W0001_P0007\DE_2_W0001_P0007_T0001\TR1_W0001_P0004\TR1_2_W0001_P0004_T0001_R1_P2_K1_Ch2-Ch1.zen
22940	9.992932e-03	8.751602e-03	9.429500e-03	20151204_SCC1gfpc_Prometa\MitoSys2\LSM\SCC1gfpc_Noc\DE_W0001\DE_W0001_P0007\DE_2_W0001_P0007_T0001\TR1_W0001_P0004\TR1_2_W0001_P0004_T0001_R1_P2_K1_Ch2-Ch1.zen
24220	9.185438e-03	8.746781e-03	8.935200e-03	20151204_SCC1gfpc_Prometa\MitoSys2\LSM\SCC1gfpc_Noc\DE_W0001\DE_W0001_P0007\DE_2_W0001_P0007_T0001\TR1_W0001_P0004\TR1_2_W0001_P0004_T0001_R1_P2_K1_Ch2-Ch1.zen
25500	9.515771e-03	7.957045e-03	8.479000e-03	20151204_SCC1gfpc_Prometa\MitoSys2\LSM\SCC1gfpc_Noc\DE_W0001\DE_W0001_P0007\DE_2_W0001_P0007_T0001\TR1_W0001_P0004\TR1_2_W0001_P0004_T0001_R1_P2_K1_Ch2-Ch1.zen
28060	7.500478e-03	7.656625e-03	7.665600e-03	20151204_SCC1gfpc_Prometa\MitoSys2\LSM\SCC1gfpc_Noc\DE_W0001\DE_W0001_P0007\DE_2_W0001_P0007_T0001\TR1_W0001_P0004\TR1_2_W0001_P0004_T0001_R1_P2_K1_Ch2-Ch1.zen
30620	7.537058e-03	7.995048e-03	6.964300e-03	20151204_SCC1gfpc_Prometa\MitoSys2\LSM\SCC1gfpc_Noc\DE_W0001\DE_W0001_P0007\DE_2_W0001_P0007_T0001\TR1_W0001_P0004\TR1_2_W0001_P0004_T0001_R1_P2_K1_Ch2-Ch1.zen
33180	7.484310e-03	6.477892e-03	6.355500e-03	20151204_SCC1gfpc_Prometa\MitoSys2\LSM\SCC1gfpc_Noc\DE_W0001\DE_W0001_P0007\DE_2_W0001_P0007_T0001\TR1_W0001_P0004\TR1_2_W0001_P0004_T0001_R1_P2_K1_Ch2-Ch1.zen
35740	6.486882e-03	6.701615e-03	5.823500e-03	20151204_SCC1gfpc_Prometa\MitoSys2\LSM\SCC1gfpc_Noc\DE_W0001\DE_W0001_P0007\DE_2_W0001_P0007_T0001\TR1_W0001_P0004\TR1_2_W0001_P0004_T0001_R1_P2_K1_Ch2-Ch1.zen
38300	6.351656e-03	6.986707e-03	5.356100e-03	20151204_SCC1gfpc_Prometa\MitoSys2\LSM\SCC1gfpc_Noc\DE_W0001\DE_W0001_P0007\DE_2_W0001_P0007_T0001\TR1_W0001_P0004\TR1_2_W0001_P0004_T0001_R1_P2_K1_Ch2-Ch1.zen
40860	4.830878e-03	6.611976e-03	4.943100e-03	20151204_SCC1gfpc_Prometa\MitoSys2\LSM\SCC1gfpc_Noc\DE_W0001\DE_W0001_P0007\DE_2_W0001_P0007_T0001\TR1_W0001_P0004\TR1_2_W0001_P0004_T0001_R1_P2_K1_Ch2-Ch1.zen
43420	3.899152e-03	6.778100e-03	4.576300e-03	20151204_SCC1gfpc_Prometa\MitoSys2\LSM\SCC1gfpc_Noc\DE_W0001\DE_W0001_P0007\DE_2_W0001_P0007_T0001\TR1_W0001_P0004\TR1_2_W0001_P0004_T0001_R1_P2_K1_Ch2-Ch1.zen
45980	4.137306e-03	7.295289e-03	4.249200e-03	20151204_SCC1gfpc_Prometa\MitoSys2\LSM\SCC1gfpc_Noc\DE_W0001\DE_W0001_P0007\DE_2_W0001_P0007_T0001\TR1_W0001_P0004\TR1_2_W0001_P0004_T0001_R1_P2_K1_Ch2-Ch1.zen
48540	3.638940e-03	6.800227e-03	3.956200e-03	20151204_SCC1gfpc_Prometa\MitoSys2\LSM\SCC1gfpc_Noc\DE_W0001\DE_W0001_P0007\DE_2_W0001_P0007_T0001\TR1_W0001_P0004\TR1_2_W0001_P0004_T0001_R1_P2_K1_Ch2-Ch1.zen
51100	3.943828e-03	5.971895e-03	3.692600e-03	20151204_SCC1gfpc_Prometa\MitoSys2\LSM\SCC1gfpc_Noc\DE_W0001\DE_W0001_P0007\DE_2_W0001_P0007_T0001\TR1_W0001_P0004\TR1_2_W0001_P0004_T0001_R1_P2_K1_Ch2-Ch1.zen
56220	4.044461e-03	6.083144e-03	3.239000e-03	20151204_SCC1gfpc_Prometa\MitoSys2\LSM\SCC1gfpc_Noc\DE_W0001\DE_W0001_P0007\DE_2_W0001_P0007_T0001\TR1_W0001_P0004\TR1_2_W0001_P0004_T0001_R1_P2_K1_Ch2-Ch1.zen
61340	3.419982e-03	5.926370e-03	2.864400e-03	20151204_SCC1gfpc_Prometa\MitoSys2\LSM\SCC1gfpc_Noc\DE_W0001\DE_W0001_P0007\DE_2_W0001_P0007_T0001\TR1_W0001_P0004\TR1_2_W0001_P0004_T0001_R1_P2_K1_Ch2-Ch1.zen
66460	3.601715e-03	5.716432e-03	2.551200e-03	20151204_SCC1gfpc_Prometa\MitoSys2\LSM\SCC1gfpc_Noc\DE_W0001\DE_W0001_P0007\DE_2_W0001_P0007_T0001\TR1_W0001_P0004\TR1_2_W0001_P0004_T0001_R1_P2_K1_Ch2-Ch1.zen
71580	2.464015e-03	5.446786e-03	2.286800e-03	20151204_SCC1gfpc_Prometa\MitoSys2\LSM\SCC1gfpc_Noc\DE_W0001\DE_W0001_P0007\DE_2_W0001_P0007_T0001\TR1_W0001_P0004\TR1_2_W0001_P0004_T0001_R1_P2_K1_Ch2-Ch1.zen
76700	2.779022e-03	5.251782e-03	2.061300e-03	20151204_SCC1gfpc_Prometa\MitoSys2\LSM\SCC1gfpc_Noc\DE_W0001\DE_W0001_P0007\DE_2_W0001_P0007_T0001\TR1_W0001_P0004\TR1_2_W0001_P0004_T0001_R1_P2_K1_Ch2-Ch1.zen
81820	2.381167e-03	6.423894e-03	1.867400e-03	20151204_SCC1gfpc_Prometa\MitoSys2\LSM\SCC1gfpc_Noc\DE_W0001\DE_W0001_P0007\DE_2_W0001_P0007_T0001\TR1_W0001_P0004\TR1_2_W0001_P0004_T0001_R1_P2_K1_Ch2-Ch1.zen
86940	3.037507e-03	5.936736e-03	1.699600e-03	20151204_SCC1gfpc_Prometa\MitoSys2\LSM\SCC1gfpc_Noc\DE_W0001\DE_W0001_P0007\DE_2_W0001_P0007_T0001\TR1_W0001_P0004\TR1_2_W0001_P0004_T0001_R1_P2_K1_Ch2-Ch1.zen
92060	2.151791e-03	5.769800e-03	1.553200e-03	20151204_SCC1gfpc_Prometa\MitoSys2\LSM\SCC1gfpc_Noc\DE_W0001\DE_W0001_P0007\DE_2_W0001_P0007_T0001\TR1_W0001_P0004\TR1_2_W0001_P0004_T0001_R1_P2_K1_Ch2-Ch1.zen
97180	1.386157e-03	5.747103e-03	1.424700e-03	20151204_SCC1gfpc_Prometa\MitoSys2\LSM\SCC1gfpc_Noc\DE_W0001\DE_W0001_P0007\DE_2_W0001_P0007_T0001\TR1_W0001_P0004\TR1_2_W0001_P0004_T0001_R1_P2_K1_Ch2-Ch1.zen
102300	1.175409e-03	5.040993e-03	1.311400e-03	20151204_SCC1gfpc_Prometa\MitoSys2\LSM\SCC1gfpc_Noc\DE_W0001\DE_W0001_P0007\DE_2_W0001_P0007_T0001\TR1_W0001_P0004\TR1_2_W0001_P0004_T0001_R1_P2_K1_Ch2-Ch1.zen
112540	-5.843869e-04	6.332666e-03	1.121400e-03	20151204_SCC1gfpc_Prometa\MitoSys2\LSM\SCC1gfpc_Noc\DE_W0001\DE_W0001_P0007\DE_2_W0001_P0007_T0001\TR1_W0001_P0004\TR1_2_W0001_P0004_T0001_R1_P2_K1_Ch2-Ch1.zen
122780	2.346319e-05	4.955382e-03	9.693200e-04	20151204_SCC1gfpc_Prometa\MitoSys2\LSM\SCC1gfpc_Noc\DE_W0001\DE_W0001_P0007\DE_2_W0001_P0007_T0001\TR1_W0001_P0004\TR1_2_W0001_P0004_T0001_R1_P2_K1_Ch2-Ch1.zen
133020	-4.674261e-04	4.774649e-03	8.457500e-04	20151204_SCC1gfpc_Prometa\MitoSys2\LSM\SCC1gfpc_Noc\DE_W0001\DE_W0001_P0007\DE_2_W0001_P0007_T0001\TR1_W0001_P0004\TR1_2_W0001_P0004_T0001_R1_P2_K1_Ch2-Ch1.zen
143260	-7.523171e-04	4.394047e-03	7.439900e-04	20151204_SCC1gfpc_Prometa\MitoSys2\LSM\SCC1gfpc_Noc\DE_W0001\DE_W0001_P0007\DE_2_W0001_P0007_T0001\TR1_W0001_P0004\TR1_2_W0001_P0004_T0001_R1_P2_K1_Ch2-Ch1.zen
153500	-2.949548e-04	4.955054e-03	6.592000e-04	20151204_SCC1gfpc_Prometa\MitoSys2\LSM\SCC1gfpc_Noc\DE_W0001\DE_W0001_P0007\DE_2_W0001_P0007_T0001\TR1_W0001_P0004\TR1_2_W0001_P0004_T0001_R1_P2_K1_Ch2-Ch1.zen
163740	-3.713298e-04	5.084960e-03	5.878300e-04	20151204_SCC1gfpc_Prometa\MitoSys2\LSM\SCC1gfpc_Noc\DE_W0001\DE_W0001_P0007\DE_2_W0001_P0007_T0001\TR1_W0001_P0004\TR1_2_W0001_P0004_T0001_R1_P2_K1_Ch2-Ch1.zen
173980	-4.072093e-04	4.822035e-03	5.272100e-04	20151204_SCC1gfpc_Prometa\MitoSys2\LSM\SCC1gfpc_Noc\DE_W0001\DE_W0001_P0007\DE_2_W0001_P0007_T0001\TR1_W0001_P0004\TR1_2_W0001_P0004_T0001_R1_P2_K1_Ch2-Ch1.zen
184220	-2.581845e-04	5.844286e-03	4.752900e-04	20151204_SCC1gfpc_Prometa\MitoSys2\LSM\SCC1gfpc_Noc\DE_W0001\DE_W0001_P0007\DE_2_W0001_P0007_T0001\TR1_W0001_P0004\TR1_2_W0001_P0004_T0001_R1_P2_K1_Ch2-Ch1.zen
194460	1.057977e-04	5.521993e-03	4.305100e-04	20151204_SCC1gfpc_Prometa\MitoSys2\LSM\SCC1gfpc_Noc\DE_W0001\DE_W0001_P0007\DE_2_W0001_P0007_T0001\TR1_W0001_P0004\TR1_2_W0001_P0004_T0001_R1_P2_K1_Ch2-Ch1.zen
204700	2.090112e-04	3.825478e-03	3.916200e-04	20151204_SCC1gfpc_Prometa\MitoSys2\LSM\SCC1gfpc_Noc\DE_W0001\DE_W0001_P0007\DE_2_W0001_P0007_T0001\TR1_W0001_P0004\TR1_2_W0001_P0004_T0001_R1_P2_K1_Ch2-Ch1.zen
225180	1.201238e-03	4.214389e-03	3.278000e-04	20151204_SCC1gfpc_Prometa\MitoSys2\LSM\SCC1gfpc_Noc\DE_W0001\DE_W0001_P0007\DE_2_W0001_P0007_T0001\TR1_W0001_P0004\TR1_2_W0001_P0004_T0001_R1_P2_K1_Ch2-Ch1.zen
245660	-1.470551e-03	5.907484e-03	2.780600e-04	20151204_SCC1gfpc_Prometa\MitoSys2\LSM\SCC1gfpc_Noc\DE_W0001\DE_W0001_P0007\DE_2_W0001_P0007_T0001\TR1_W0001_P0004\TR1_2_W0001_P0004_T0001_R1_P2_K1_Ch2-Ch1.zen
266140	-1.377338e-03	5.055351e-03	2.386000e-04	20151204_SCC1gfpc_Prometa\MitoSys2\LSM\SCC1gfpc_Noc\DE_W0001\DE_W0001_P0007\DE_2_W0001_P0007_T0001\TR1_W0001_P0004\TR1_2_W0001_P0004_T0001_R1_P2_K1_Ch2-Ch1.zen
286620	-2.799892e-03	4.396659e-03	2.067800e-04	20151204_SCC1gfpc_Prometa\MitoSys2\LSM\SCC1gfpc_Noc\DE_W0001\DE_W0001_P0007\DE_2_W0001_P0007_T0001\TR1_W0001_P0004\TR1_2_W0001_P0004_T0001_R1_P2_K1_Ch2-Ch1.zen
307100	-1.715297e-03	3.723728e-03	1.807900e-04	20151204_SCC1gfpc_Prometa\MitoSys2\LSM\SCC1gfpc_Noc\DE_W0001\DE_W0001_P0007\DE_2_W0001_P0007_T0001\TR1_W0001_P0004\TR1_2_W0001_P0004_T0001_R1_P2_K1_Ch2-Ch1.zen
327580	2.628133e-04	2.989583e-03	1.592900e-04	20151204_SCC1gfpc_Prometa\MitoSys2\LSM\SCC1gfpc_Noc\DE_W0001\DE_W0001_P0007\DE_2_W0001_P0007_T0001\TR1_W0001_P0004\TR1_2_W0001_P0004_T0001_R1_P2_K1_Ch2-Ch1.zen
348060	-1.923062e-04	3.997316e-03	1.413200e-04	20151204_SCC1gfpc_Prometa\MitoSys2\LSM\SCC1gfpc_Noc\DE_W0001\DE_W0001_P0007\DE_2_W0001_P0007_T0001\TR1_W0001_P0004\TR1_2_W0001_P0004_T0001_R1_P2_K1_Ch2-Ch1.zen
368540	1.158677e-04	5.106501e-03	1.261600e-04	20151204_SCC1gfpc_Prometa\MitoSys2\LSM\SCC1gfpc_Noc\DE_W0001\DE_W0001_P0007\DE_2_W0001_P0007_T0001\TR1_W0001_P0004\TR1_2_W0001_P0004_T0001_R1_P2_K1_Ch2-Ch1.zen
389020	-4.312580e-04	4.734757e-03	1.132500e-04	20151204_SCC1gfpc_Prometa\MitoSys2\LSM\SCC1gfpc_Noc\DE_W0001\DE_W0001_P0007\DE_2_W0001_P0007_T0001\TR1_W0001_P0004\TR1_2_W0001_P0004_T0001_R1_P2_K1_Ch2-Ch1.zen
409500	-1.358386e-03	4.193722e-03	1.021800e-04	20151204_SCC1gfpc_Prometa\MitoSys2\LSM\SCC1gfpc_Noc\DE_W0001\DE_W0001_P0007\DE_2_W0001_P0007_T0001\TR1_W0001_P0004\TR1_2_W0001_P0004_T0001_R1_P2_K1_Ch2-Ch1.zen
450460	-1.832653e-03	4.094862e-03	8.431700e-05	20151204_SCC1gfpc_Prometa\MitoSys2\LSM\SCC1gfpc_Noc\DE_W0001\DE_W0001_P0007\DE_2_W0001_P0007_T0001\TR1_W0001_P0004\TR1_2_W0001_P0004_T0001_R1_P2_K1_Ch2-Ch1.zen
491420	-1.152191e-03	4.040113e-03	7.066400e-05	20151204_SCC1gfpc_Prometa\MitoSys2\LSM\SCC1gfpc_Noc\DE_W0001\DE_W0001_P0007\DE_2_W0001_P0007_T0001\TR1_W0001_P0004\TR1_2_W0001_P0004_T0001_R1_P2_K1_Ch2-Ch1.zen
532380	-1.443564e-03	3.470545e-03	6.001300e-05	20151204_SCC1gfpc_Prometa\MitoSys2\LSM\SCC1gfpc_Noc\DE_W0001\DE_W0001_P0007\DE_2_W0001_P0007_T0001\TR1_W0001_P0004\TR1_2_W0001_P0004_T0001_R1_P2_K1_Ch2-Ch1.zen
573340	-8.628825e-04	3.118779e-03	5.155200e-05	20151204_SCC1gfpc_Prometa\MitoSys2\LSM\SCC1gfpc_Noc\DE_W0001\DE_W0001_P0007\DE_2_W0001_P0007_T0001\TR1_W0001_P0004\TR1_2_W0001_P0004_T0001_R1_P2_K1_Ch2-Ch1.zen
614300	-8.940895e-04	4.701479e-03	4.472700e-05	20151204_SCC1gfpc_Prometa\MitoSys2\LSM\SCC1gfpc_Noc\DE_W0001\DE_W0001_P0007\DE_2_W0001_P0007_T0001\TR1_W0001_P0004\TR1_2_W0001_P0004_T0001_R1_P2_K1_Ch2-Ch1.zen
655260	-1.165779e-03	5.544955e-03	3.914600e-05	20151204_SCC1gfpc_Prometa\MitoSys2\LSM\SCC1gfpc_Noc\DE_W0001\DE_W0001_P0007\DE_2_W0001_P0007_T0001\TR1_W0001_P0004\TR1_2_W0001_P0004_T0001_R1_P2_K1_Ch2-Ch1.zen
696220	-6.174815e-04	5.159499e-03	3.452700e-05	20151204_SCC1gfpc_Prometa\MitoSys2\LSM\SCC1gfpc_Noc\DE_W0001\DE_W0001_P0007\DE_2_W0001_P0007_T0001\TR1_W0001_P0004\TR1_2_W0001_P0004_T0001_R1_P2_K1_Ch2-Ch1.zen
737180	-4.518482e-04	5.124568e-03	3.066400e-05	20151204_SCC1gfpc_Prometa\MitoSys2\LSM\SCC1gfpc_Noc\DE_W0001\DE_W0001_P0007\DE_2_W0001_P0007_T0001\TR1_W0001_P0004\TR1_2_W0001_P0004_T0001_R1_P2_K1_Ch2-Ch1.zen
778140	-1.304974e-04	4.677732e-03	2.740100e-05	20151204_SCC1gfpc_Prometa\MitoSys2\LSM\SCC1gfpc_Noc\DE_W0001\DE_W0001_P0007\DE_2_W0001_P0007_T0001\TR1_W0001_P0004\TR1_2_W0001_P0004_T0001_R1_P2_K1_Ch2-Ch1.zen
819100	-4.992638e-04	4.117222e-03	2.462300e-05	20151204_SCC1gfpc_Prometa\MitoSys2\LSM\SCC1gfpc_Noc\DE_W0001\DE_W0001_P0007\DE_2_W0001_P0007_T0001\TR1_W0001_P0004\TR1_2_W0001_P0004_T0001_R1_P2_K1_Ch2-Ch1.zen
901020	-2.749510e-04	4.186031e-03	2.017800e-05	20151204_SCC1gfpc_Prometa\MitoSys2\LSM\SCC1gfpc_Noc\DE_W0001\DE_W0001_P0007\DE_2_W0001_P0007_T0001\TR1_W0001_P0004\TR1_2_W0001_P0004_T0001_R1_P2_K1_Ch2-Ch1.zen
982940	-2.204486e-03	3.777297e-03	1.681700e-05	20151204_SCC1gfpc_Prometa\MitoSys2\LSM\SCC1gfpc_Noc\DE_W0001\DE_W0001_P0007\DE_2_W0001_P0007_T0001\TR1_W0001_P0004\TR1_2_W0001_P0004_T0001_R1_P2_K1_Ch2-Ch1.zen
1064860	-6.975664e-04	3.320132e-03	1.421600e-05	20151204_SCC1gfpc_Prometa\MitoSys2\LSM\SCC1gfpc_Noc\DE_W0001\DE_W0001_P0007\DE_2_W0001_P0007_T0001\TR1_W0001_P0004\TR1_2_W0001_P0004_T0001_R1_P2_K1_Ch2-Ch1.zen
1146780	-8.732537e-04	3.926977e-03	1.216600e-05	20151204_SCC1gfpc_Prometa\MitoSys2\LSM\SCC1gfpc_Noc\DE_W0001\DE_W0001_P0007\DE_2_W0001_P0007_T0001\TR1_W0001_P0004\TR1_2_W0001_P0004_T0001_R1_P2_K1_Ch2-Ch1.zen
1228700	1.195377e-03	3.961752e-03	1.052200e-05	20151204_SCC1gfpc_Prometa\MitoSys2\LSM\SCC1gfpc_Noc\DE_W0001\DE_W0001_P0007\DE_2_W0001_P0007_T0001\TR1_W0001_P0004\TR1_2_W0001_P0004_T0001_R1_P2_K1_Ch2-Ch1.zen
1310620	4.651071e-04	3.267770e-03	9.184000e-06	20151204_SCC1gfpc_Prometa\MitoSys2\LSM\SCC1gfpc_Noc\DE_W0001\DE_W0001_P0007\DE_2_W0001_P0007_T0001\TR1_W0001_P0004\TR1_2_W0001_P0004_T0001_R1_P2_K1_Ch2-Ch1.zen
1392540	4.450044e-04	2.875227e-03	8.081900e-06	20151204_SCC1gfpc_Prometa\MitoSys2\LSM\SCC1gfpc_Noc\DE_W0001\DE_W0001_P0007\DE_2_W0001_P0007_T0001\TR1_W0001_P0004\TR1_2_W0001_P0004_T0001_R1_P2_K1_Ch2-Ch1.zen
1474460	1.020377e-03	4.604978e-03	7.163600e-06	20151204_SCC1gfpc_Prometa\MitoSys2\LSM\SCC1gfpc_Noc\DE_W0001\DE_W0001_P0007\DE_2_W0001_P0007_T0001\TR1_W0001_P0004\TR1_2_W0001_P0004_T0001_R1_P2_K1_Ch2-Ch1.zen
1556380	8.247078e-04	4.084440e-03	6.390800e-06	20151204_SCC1gfpc_Prometa\MitoSys2\LSM\SCC1gfpc_Noc\DE_W0001\DE_W0001_P0007\DE_2_W0001_P0007_T0001\TR1_W0001_P0004\TR1_2_W0001_P0004_T0001_R1_P2_K1_Ch2-Ch1.zen
10	4.679939e-02	2.703582e-02	4.456500e-02	20151204_SCC1gfpc_Prometa\MitoSys2\LSM\SCC1gfpc_Noc\DE_W0001\DE_W0001_P0007\DE_2_W0001_P0007_T0001\TR1_W0001_P0004\TR1_2_W0001_P0004_T0001_R1_P3_K1_Ch2-Ch1.zen
20	4.154848e-02	3.203871e-02	4.382400e-02	20151204_SCC1gfpc_Prometa\MitoSys2\LSM\SCC1gfpc_Noc\DE_W0001\DE_W0001_P0007\DE_2_W0001_P0007_T0001\TR1_W0001_P0004\TR1_2_W0001_P0004_T0001_R1_P3_K1_Ch2-Ch1.zen
30	4.439458e-02	3.672158e-02	4.314700e-02	20151204_SCC1gfpc_Prometa\MitoSys2\LSM\SCC1gfpc_Noc\DE_W0001\DE_W0001_P0007\DE_2_W0001_P0007_T0001\TR1_W0001_P0004\TR1_2_W0001_P0004_T0001_R1_P3_K1_Ch2-Ch1.zen
40	3.459722e-02	3.559500e-02	4.252700e-02	20151204_SCC1gfpc_Prometa\MitoSys2\LSM\SCC1gfpc_Noc\DE_W0001\DE_W0001_P0007\DE_2_W0001_P0007_T0001\TR1_W0001_P0004\TR1_2_W0001_P0004_T0001_R1_P3_K1_Ch2-Ch1.zen
50	4.285926e-02	3.344197e-02	4.195900e-02	20151204_SCC1gfpc_Prometa\MitoSys2\LSM\SCC1gfpc_Noc\DE_W0001\DE_W0001_P0007\DE_2_W0001_P0007_T0001\TR1_W0001_P0004\TR1_2_W0001_P0004_T0001_R1_P3_K1_Ch2-Ch1.zen
60	4.905508e-02	3.602476e-02	4.143900e-02	20151204_SCC1gfpc_Prometa\MitoSys2\LSM\SCC1gfpc_Noc\DE_W0001\DE_W0001_P0007\DE_2_W0001_P0007_T0001\TR1_W0001_P0004\TR1_2_W0001_P0004_T0001_R1_P3_K1_Ch2-Ch1.zen
70	3.475935e-02	3.023559e-02	4.096200e-02	20151204_SCC1gfpc_Prometa\MitoSys2\LSM\SCC1gfpc_Noc\DE_W0001\DE_W0001_P0007\DE_2_W0001_P0007_T0001\TR1_W0001_P0004\TR1_2_W0001_P0004_T0001_R1_P3_K1_Ch2-Ch1.zen
80	4.025943e-02	2.761160e-02	4.052500e-02	20151204_SCC1gfpc_Prometa\MitoSys2\LSM\SCC1gfpc_Noc\DE_W0001\DE_W0001_P0007\DE_2_W0001_P0007_T0001\TR1_W0001_P0004\TR1_2_W0001_P0004_T0001_R1_P3_K1_Ch2-Ch1.zen
90	4.074627e-02	3.107066e-02	4.012300e-02	20151204_SCC1gfpc_Prometa\MitoSys2\LSM\SCC1gfpc_Noc\DE_W0001\DE_W0001_P0007\DE_2_W0001_P0007_T0001\TR1_W0001_P0004\TR1_2_W0001_P0004_T0001_R1_P3_K1_Ch2-Ch1.zen
100	4.681957e-02	2.700186e-02	3.975300e-02	20151204_SCC1gfpc_Prometa\MitoSys2\LSM\SCC1gfpc_Noc\DE_W0001\DE_W0001_P0007\DE_2_W0001_P0007_T0001\TR1_W0001_P0004\TR1_2_W0001_P0004_T0001_R1_P3_K1_Ch2-Ch1.zen
120	3.781607e-02	2.621815e-02	3.909700e-02	20151204_SCC1gfpc_Prometa\MitoSys2\LSM\SCC1gfpc_Noc\DE_W0001\DE_W0001_P0007\DE_2_W0001_P0007_T0001\TR1_W0001_P0004\TR1_2_W0001_P0004_T0001_R1_P3_K1_Ch2-Ch1.zen
140	4.407112e-02	2.237090e-02	3.853600e-02	20151204_SCC1gfpc_Prometa\MitoSys2\LSM\SCC1gfpc_Noc\DE_W0001\DE_W0001_P0007\DE_2_W0001_P0007_T0001\TR1_W0001_P0004\TR1_2_W0001_P0004_T0001_R1_P3_K1_Ch2-Ch1.zen
160	3.403411e-02	1.871228e-02	3.805300e-02	20151204_SCC1gfpc_Prometa\MitoSys2\LSM\SCC1gfpc_Noc\DE_W0001\DE_W0001_P0007\DE_2_W0001_P0007_T0001\TR1_W0001_P0004\TR1_2_W0001_P0004_T0001_R1_P3_K1_Ch2-Ch1.zen
180	3.543576e-02	2.256972e-02	3.763300e-02	20151204_SCC1gfpc_Prometa\MitoSys2\LSM\SCC1gfpc_Noc\DE_W0001\DE_W0001_P0007\DE_2_W0001_P0007_T0001\TR1_W0001_P0004\TR1_2_W0001_P0004_T0001_R1_P3_K1_Ch2-Ch1.zen
200	3.949805e-02	1.913520e-02	3.726600e-02	20151204_SCC1gfpc_Prometa\MitoSys2\LSM\SCC1gfpc_Noc\DE_W0001\DE_W0001_P0007\DE_2_W0001_P0007_T0001\TR1_W0001_P0004\TR1_2_W0001_P0004_T0001_R1_P3_K1_Ch2-Ch1.zen
220	4.292231e-02	1.652610e-02	3.694200e-02	20151204_SCC1gfpc_Prometa\MitoSys2\LSM\SCC1gfpc_Noc\DE_W0001\DE_W0001_P0007\DE_2_W0001_P0007_T0001\TR1_W0001_P0004\TR1_2_W0001_P0004_T0001_R1_P3_K1_Ch2-Ch1.zen
240	3.463097e-02	1.917695e-02	3.665300e-02	20151204_SCC1gfpc_Prometa\MitoSys2\LSM\SCC1gfpc_Noc\DE_W0001\DE_W0001_P0007\DE_2_W0001_P0007_T0001\TR1_W0001_P0004\TR1_2_W0001_P0004_T0001_R1_P3_K1_Ch2-Ch1.zen
260	2.950131e-02	2.228027e-02	3.639200e-02	20151204_SCC1gfpc_Prometa\MitoSys2\LSM\SCC1gfpc_Noc\DE_W0001\DE_W0001_P0007\DE_2_W0001_P0007_T0001\TR1_W0001_P0004\TR1_2_W0001_P0004_T0001_R1_P3_K1_Ch2-Ch1.zen
280	3.227005e-02	2.185518e-02	3.615500e-02	20151204_SCC1gfpc_Prometa\MitoSys2\LSM\SCC1gfpc_Noc\DE_W0001\DE_W0001_P0007\DE_2_W0001_P0007_T0001\TR1_W0001_P0004\TR1_2_W0001_P0004_T0001_R1_P3_K1_Ch2-Ch1.zen
300	3.485007e-02	1.604104e-02	3.593700e-02	20151204_SCC1gfpc_Prometa\MitoSys2\LSM\SCC1gfpc_Noc\DE_W0001\DE_W0001_P0007\DE_2_W0001_P0007_T0001\TR1_W0001_P0004\TR1_2_W0001_P0004_T0001_R1_P3_K1_Ch2-Ch1.zen
340	3.832947e-02	2.031739e-02	3.554700e-02	20151204_SCC1gfpc_Prometa\MitoSys2\LSM\SCC1gfpc_Noc\DE_W0001\DE_W0001_P0007\DE_2_W0001_P0007_T0001\TR1_W0001_P0004\TR1_2_W0001_P0004_T0001_R1_P3_K1_Ch2-Ch1.zen
380	3.905620e-02	2.041098e-02	3.520200e-02	20151204_SCC1gfpc_Prometa\MitoSys2\LSM\SCC1gfpc_Noc\DE_W0001\DE_W0001_P0007\DE_2_W0001_P0007_T0001\TR1_W0001_P0004\TR1_2_W0001_P0004_T0001_R1_P3_K1_Ch2-Ch1.zen
420	2.885824e-02	1.599461e-02	3.488700e-02	20151204_SCC1gfpc_Prometa\MitoSys2\LSM\SCC1gfpc_Noc\DE_W0001\DE_W0001_P0007\DE_2_W0001_P0007_T0001\TR1_W0001_P0004\TR1_2_W0001_P0004_T0001_R1_P3_K1_Ch2-Ch1.zen
460	2.954327e-02	1.968362e-02	3.459400e-02	20151204_SCC1gfpc_Prometa\MitoSys2\LSM\SCC1gfpc_Noc\DE_W0001\DE_W0001_P0007\DE_2_W0001_P0007_T0001\TR1_W0001_P0004\TR1_2_W0001_P0004_T0001_R1_P3_K1_Ch2-Ch1.zen
500	3.403708e-02	1.925162e-02	3.431600e-02	20151204_SCC1gfpc_Prometa\MitoSys2\LSM\SCC1gfpc_Noc\DE_W0001\DE_W0001_P0007\DE_2_W0001_P0007_T0001\TR1_W0001_P0004\TR1_2_W0001_P0004_T0001_R1_P3_K1_Ch2-Ch1.zen
540	3.272792e-02	1.353760e-02	3.405100e-02	20151204_SCC1gfpc_Prometa\MitoSys2\LSM\SCC1gfpc_Noc\DE_W0001\DE_W0001_P0007\DE_2_W0001_P0007_T0001\TR1_W0001_P0004\TR1_2_W0001_P0004_T0001_R1_P3_K1_Ch2-Ch1.zen
580	3.011044e-02	1.867097e-02	3.379400e-02	20151204_SCC1gfpc_Prometa\MitoSys2\LSM\SCC1gfpc_Noc\DE_W0001\DE_W0001_P0007\DE_2_W0001_P0007_T0001\TR1_W0001_P0004\TR1_2_W0001_P0004_T0001_R1_P3_K1_Ch2-Ch1.zen
620	4.064993e-02	1.970339e-02	3.354600e-02	20151204_SCC1gfpc_Prometa\MitoSys2\LSM\SCC1gfpc_Noc\DE_W0001\DE_W0001_P0007\DE_2_W0001_P0007_T0001\TR1_W0001_P0004\TR1_2_W0001_P0004_T0001_R1_P3_K1_Ch2-Ch1.zen
660	4.117044e-02	1.603067e-02	3.330300e-02	20151204_SCC1gfpc_Prometa\MitoSys2\LSM\SCC1gfpc_Noc\DE_W0001\DE_W0001_P0007\DE_2_W0001_P0007_T0001\TR1_W0001_P0004\TR1_2_W0001_P0004_T0001_R1_P3_K1_Ch2-Ch1.zen
700	3.871483e-02	1.324678e-02	3.306600e-02	20151204_SCC1gfpc_Prometa\MitoSys2\LSM\SCC1gfpc_Noc\DE_W0001\DE_W0001_P0007\DE_2_W0001_P0007_T0001\TR1_W0001_P0004\TR1_2_W0001_P0004_T0001_R1_P3_K1_Ch2-Ch1.zen
780	3.468152e-02	1.139610e-02	3.260600e-02	20151204_SCC1gfpc_Prometa\MitoSys2\LSM\SCC1gfpc_Noc\DE_W0001\DE_W0001_P0007\DE_2_W0001_P0007_T0001\TR1_W0001_P0004\TR1_2_W0001_P0004_T0001_R1_P3_K1_Ch2-Ch1.zen
860	3.475436e-02	1.363523e-02	3.216200e-02	20151204_SCC1gfpc_Prometa\MitoSys2\LSM\SCC1gfpc_Noc\DE_W0001\DE_W0001_P0007\DE_2_W0001_P0007_T0001\TR1_W0001_P0004\TR1_2_W0001_P0004_T0001_R1_P3_K1_Ch2-Ch1.zen
940	2.910084e-02	1.333733e-02	3.173500e-02	20151204_SCC1gfpc_Prometa\MitoSys2\LSM\SCC1gfpc_Noc\DE_W0001\DE_W0001_P0007\DE_2_W0001_P0007_T0001\TR1_W0001_P0004\TR1_2_W0001_P0004_T0001_R1_P3_K1_Ch2-Ch1.zen
1020	2.705746e-02	1.460133e-02	3.132200e-02	20151204_SCC1gfpc_Prometa\MitoSys2\LSM\SCC1gfpc_Noc\DE_W0001\DE_W0001_P0007\DE_2_W0001_P0007_T0001\TR1_W0001_P0004\TR1_2_W0001_P0004_T0001_R1_P3_K1_Ch2-Ch1.zen
1100	2.972118e-02	1.278515e-02	3.092300e-02	20151204_SCC1gfpc_Prometa\MitoSys2\LSM\SCC1gfpc_Noc\DE_W0001\DE_W0001_P0007\DE_2_W0001_P0007_T0001\TR1_W0001_P0004\TR1_2_W0001_P0004_T0001_R1_P3_K1_Ch2-Ch1.zen
1180	2.958741e-02	1.211109e-02	3.053700e-02	20151204_SCC1gfpc_Prometa\MitoSys2\LSM\SCC1gfpc_Noc\DE_W0001\DE_W0001_P0007\DE_2_W0001_P0007_T0001\TR1_W0001_P0004\TR1_2_W0001_P0004_T0001_R1_P3_K1_Ch2-Ch1.zen
1260	2.516811e-02	1.195510e-02	3.016400e-02	20151204_SCC1gfpc_Prometa\MitoSys2\LSM\SCC1gfpc_Noc\DE_W0001\DE_W0001_P0007\DE_2_W0001_P0007_T0001\TR1_W0001_P0004\TR1_2_W0001_P0004_T0001_R1_P3_K1_Ch2-Ch1.zen
1340	3.083594e-02	1.177916e-02	2.980400e-02	20151204_SCC1gfpc_Prometa\MitoSys2\LSM\SCC1gfpc_Noc\DE_W0001\DE_W0001_P0007\DE_2_W0001_P0007_T0001\TR1_W0001_P0004\TR1_2_W0001_P0004_T0001_R1_P3_K1_Ch2-Ch1.zen
1420	3.411114e-02	1.410139e-02	2.945500e-02	20151204_SCC1gfpc_Prometa\MitoSys2\LSM\SCC1gfpc_Noc\DE_W0001\DE_W0001_P0007\DE_2_W0001_P0007_T0001\TR1_W0001_P0004\TR1_2_W0001_P0004_T0001_R1_P3_K1_Ch2-Ch1.zen
1500	2.895236e-02	1.227296e-02	2.911800e-02	20151204_SCC1gfpc_Prometa\MitoSys2\LSM\SCC1gfpc_Noc\DE_W0001\DE_W0001_P0007\DE_2_W0001_P0007_T0001\TR1_W0001_P0004\TR1_2_W0001_P0004_T0001_R1_P3_K1_Ch2-Ch1.zen
1660	2.730211e-02	8.835827e-03	2.847500e-02	20151204_SCC1gfpc_Prometa\MitoSys2\LSM\SCC1gfpc_Noc\DE_W0001\DE_W0001_P0007\DE_2_W0001_P0007_T0001\TR1_W0001_P0004\TR1_2_W0001_P0004_T0001_R1_P3_K1_Ch2-Ch1.zen
1820	2.597203e-02	1.133202e-02	2.787200e-02	20151204_SCC1gfpc_Prometa\MitoSys2\LSM\SCC1gfpc_Noc\DE_W0001\DE_W0001_P0007\DE_2_W0001_P0007_T0001\TR1_W0001_P0004\TR1_2_W0001_P0004_T0001_R1_P3_K1_Ch2-Ch1.zen
1980	2.792980e-02	1.124367e-02	2.730500e-02	20151204_SCC1gfpc_Prometa\MitoSys2\LSM\SCC1gfpc_Noc\DE_W0001\DE_W0001_P0007\DE_2_W0001_P0007_T0001\TR1_W0001_P0004\TR1_2_W0001_P0004_T0001_R1_P3_K1_Ch2-Ch1.zen
2140	2.502475e-02	1.175898e-02	2.677200e-02	20151204_SCC1gfpc_Prometa\MitoSys2\LSM\SCC1gfpc_Noc\DE_W0001\DE_W0001_P0007\DE_2_W0001_P0007_T0001\TR1_W0001_P0004\TR1_2_W0001_P0004_T0001_R1_P3_K1_Ch2-Ch1.zen
2300	2.743136e-02	1.323539e-02	2.626900e-02	20151204_SCC1gfpc_Prometa\MitoSys2\LSM\SCC1gfpc_Noc\DE_W0001\DE_W0001_P0007\DE_2_W0001_P0007_T0001\TR1_W0001_P0004\TR1_2_W0001_P0004_T0001_R1_P3_K1_Ch2-Ch1.zen
2460	2.600383e-02	1.069883e-02	2.579500e-02	20151204_SCC1gfpc_Prometa\MitoSys2\LSM\SCC1gfpc_Noc\DE_W0001\DE_W0001_P0007\DE_2_W0001_P0007_T0001\TR1_W0001_P0004\TR1_2_W0001_P0004_T0001_R1_P3_K1_Ch2-Ch1.zen
2620	2.434358e-02	1.006619e-02	2.534600e-02	20151204_SCC1gfpc_Prometa\MitoSys2\LSM\SCC1gfpc_Noc\DE_W0001\DE_W0001_P0007\DE_2_W0001_P0007_T0001\TR1_W0001_P0004\TR1_2_W0001_P0004_T0001_R1_P3_K1_Ch2-Ch1.zen
2780	2.433642e-02	9.404700e-03	2.492100e-02	20151204_SCC1gfpc_Prometa\MitoSys2\LSM\SCC1gfpc_Noc\DE_W0001\DE_W0001_P0007\DE_2_W0001_P0007_T0001\TR1_W0001_P0004\TR1_2_W0001_P0004_T0001_R1_P3_K1_Ch2-Ch1.zen
2940	2.226774e-02	1.100038e-02	2.451800e-02	20151204_SCC1gfpc_Prometa\MitoSys2\LSM\SCC1gfpc_Noc\DE_W0001\DE_W0001_P0007\DE_2_W0001_P0007_T0001\TR1_W0001_P0004\TR1_2_W0001_P0004_T0001_R1_P3_K1_Ch2-Ch1.zen
3100	2.371326e-02	8.879002e-03	2.413500e-02	20151204_SCC1gfpc_Prometa\MitoSys2\LSM\SCC1gfpc_Noc\DE_W0001\DE_W0001_P0007\DE_2_W0001_P0007_T0001\TR1_W0001_P0004\TR1_2_W0001_P0004_T0001_R1_P3_K1_Ch2-Ch1.zen
3420	2.505511e-02	1.021212e-02	2.342400e-02	20151204_SCC1gfpc_Prometa\MitoSys2\LSM\SCC1gfpc_Noc\DE_W0001\DE_W0001_P0007\DE_2_W0001_P0007_T0001\TR1_W0001_P0004\TR1_2_W0001_P0004_T0001_R1_P3_K1_Ch2-Ch1.zen
3740	2.371671e-02	8.678846e-03	2.277700e-02	20151204_SCC1gfpc_Prometa\MitoSys2\LSM\SCC1gfpc_Noc\DE_W0001\DE_W0001_P0007\DE_2_W0001_P0007_T0001\TR1_W0001_P0004\TR1_2_W0001_P0004_T0001_R1_P3_K1_Ch2-Ch1.zen
4060	2.215932e-02	9.834613e-03	2.218600e-02	20151204_SCC1gfpc_Prometa\MitoSys2\LSM\SCC1gfpc_Noc\DE_W0001\DE_W0001_P0007\DE_2_W0001_P0007_T0001\TR1_W0001_P0004\TR1_2_W0001_P0004_T0001_R1_P3_K1_Ch2-Ch1.zen
4380	2.187675e-02	8.639020e-03	2.164300e-02	20151204_SCC1gfpc_Prometa\MitoSys2\LSM\SCC1gfpc_Noc\DE_W0001\DE_W0001_P0007\DE_2_W0001_P0007_T0001\TR1_W0001_P0004\TR1_2_W0001_P0004_T0001_R1_P3_K1_Ch2-Ch1.zen
4700	2.052378e-02	7.471771e-03	2.114100e-02	20151204_SCC1gfpc_Prometa\MitoSys2\LSM\SCC1gfpc_Noc\DE_W0001\DE_W0001_P0007\DE_2_W0001_P0007_T0001\TR1_W0001_P0004\TR1_2_W0001_P0004_T0001_R1_P3_K1_Ch2-Ch1.zen
5020	2.022364e-02	7.077573e-03	2.067600e-02	20151204_SCC1gfpc_Prometa\MitoSys2\LSM\SCC1gfpc_Noc\DE_W0001\DE_W0001_P0007\DE_2_W0001_P0007_T0001\TR1_W0001_P0004\TR1_2_W0001_P0004_T0001_R1_P3_K1_Ch2-Ch1.zen
5340	2.214884e-02	1.072515e-02	2.024300e-02	20151204_SCC1gfpc_Prometa\MitoSys2\LSM\SCC1gfpc_Noc\DE_W0001\DE_W0001_P0007\DE_2_W0001_P0007_T0001\TR1_W0001_P0004\TR1_2_W0001_P0004_T0001_R1_P3_K1_Ch2-Ch1.zen
5660	2.122368e-02	9.015003e-03	1.983900e-02	20151204_SCC1gfpc_Prometa\MitoSys2\LSM\SCC1gfpc_Noc\DE_W0001\DE_W0001_P0007\DE_2_W0001_P0007_T0001\TR1_W0001_P0004\TR1_2_W0001_P0004_T0001_R1_P3_K1_Ch2-Ch1.zen
5980	2.109843e-02	9.675554e-03	1.946000e-02	20151204_SCC1gfpc_Prometa\MitoSys2\LSM\SCC1gfpc_Noc\DE_W0001\DE_W0001_P0007\DE_2_W0001_P0007_T0001\TR1_W0001_P0004\TR1_2_W0001_P0004_T0001_R1_P3_K1_Ch2-Ch1.zen
6300	1.893822e-02	7.505782e-03	1.910300e-02	20151204_SCC1gfpc_Prometa\MitoSys2\LSM\SCC1gfpc_Noc\DE_W0001\DE_W0001_P0007\DE_2_W0001_P0007_T0001\TR1_W0001_P0004\TR1_2_W0001_P0004_T0001_R1_P3_K1_Ch2-Ch1.zen
6940	1.787317e-02	9.175729e-03	1.844800e-02	20151204_SCC1gfpc_Prometa\MitoSys2\LSM\SCC1gfpc_Noc\DE_W0001\DE_W0001_P0007\DE_2_W0001_P0007_T0001\TR1_W0001_P0004\TR1_2_W0001_P0004_T0001_R1_P3_K1_Ch2-Ch1.zen
7580	1.869069e-02	8.705749e-03	1.785900e-02	20151204_SCC1gfpc_Prometa\MitoSys2\LSM\SCC1gfpc_Noc\DE_W0001\DE_W0001_P0007\DE_2_W0001_P0007_T0001\TR1_W0001_P0004\TR1_2_W0001_P0004_T0001_R1_P3_K1_Ch2-Ch1.zen
8220	1.652409e-02	6.837698e-03	1.732400e-02	20151204_SCC1gfpc_Prometa\MitoSys2\LSM\SCC1gfpc_Noc\DE_W0001\DE_W0001_P0007\DE_2_W0001_P0007_T0001\TR1_W0001_P0004\TR1_2_W0001_P0004_T0001_R1_P3_K1_Ch2-Ch1.zen
8860	1.705874e-02	8.199513e-03	1.683300e-02	20151204_SCC1gfpc_Prometa\MitoSys2\LSM\SCC1gfpc_Noc\DE_W0001\DE_W0001_P0007\DE_2_W0001_P0007_T0001\TR1_W0001_P0004\TR1_2_W0001_P0004_T0001_R1_P3_K1_Ch2-Ch1.zen
9500	1.664724e-02	7.541400e-03	1.638000e-02	20151204_SCC1gfpc_Prometa\MitoSys2\LSM\SCC1gfpc_Noc\DE_W0001\DE_W0001_P0007\DE_2_W0001_P0007_T0001\TR1_W0001_P0004\TR1_2_W0001_P0004_T0001_R1_P3_K1_Ch2-Ch1.zen
10140	1.719545e-02	6.326116e-03	1.595800e-02	20151204_SCC1gfpc_Prometa\MitoSys2\LSM\SCC1gfpc_Noc\DE_W0001\DE_W0001_P0007\DE_2_W0001_P0007_T0001\TR1_W0001_P0004\TR1_2_W0001_P0004_T0001_R1_P3_K1_Ch2-Ch1.zen
10780	1.545848e-02	8.164543e-03	1.556300e-02	20151204_SCC1gfpc_Prometa\MitoSys2\LSM\SCC1gfpc_Noc\DE_W0001\DE_W0001_P0007\DE_2_W0001_P0007_T0001\TR1_W0001_P0004\TR1_2_W0001_P0004_T0001_R1_P3_K1_Ch2-Ch1.zen
11420	1.595581e-02	8.471715e-03	1.519200e-02	20151204_SCC1gfpc_Prometa\MitoSys2\LSM\SCC1gfpc_Noc\DE_W0001\DE_W0001_P0007\DE_2_W0001_P0007_T0001\TR1_W0001_P0004\TR1_2_W0001_P0004_T0001_R1_P3_K1_Ch2-Ch1.zen
12060	1.485939e-02	7.796518e-03	1.484200e-02	20151204_SCC1gfpc_Prometa\MitoSys2\LSM\SCC1gfpc_Noc\DE_W0001\DE_W0001_P0007\DE_2_W0001_P0007_T0001\TR1_W0001_P0004\TR1_2_W0001_P0004_T0001_R1_P3_K1_Ch2-Ch1.zen
12700	1.455161e-02	6.510047e-03	1.450900e-02	20151204_SCC1gfpc_Prometa\MitoSys2\LSM\SCC1gfpc_Noc\DE_W0001\DE_W0001_P0007\DE_2_W0001_P0007_T0001\TR1_W0001_P0004\TR1_2_W0001_P0004_T0001_R1_P3_K1_Ch2-Ch1.zen
13980	1.343130e-02	5.884299e-03	1.389100e-02	20151204_SCC1gfpc_Prometa\MitoSys2\LSM\SCC1gfpc_Noc\DE_W0001\DE_W0001_P0007\DE_2_W0001_P0007_T0001\TR1_W0001_P0004\TR1_2_W0001_P0004_T0001_R1_P3_K1_Ch2-Ch1.zen
15260	1.294952e-02	6.142132e-03	1.332400e-02	20151204_SCC1gfpc_Prometa\MitoSys2\LSM\SCC1gfpc_Noc\DE_W0001\DE_W0001_P0007\DE_2_W0001_P0007_T0001\TR1_W0001_P0004\TR1_2_W0001_P0004_T0001_R1_P3_K1_Ch2-Ch1.zen
16540	1.086879e-02	5.433213e-03	1.279900e-02	20151204_SCC1gfpc_Prometa\MitoSys2\LSM\SCC1gfpc_Noc\DE_W0001\DE_W0001_P0007\DE_2_W0001_P0007_T0001\TR1_W0001_P0004\TR1_2_W0001_P0004_T0001_R1_P3_K1_Ch2-Ch1.zen
17820	1.219991e-02	7.016314e-03	1.231100e-02	20151204_SCC1gfpc_Prometa\MitoSys2\LSM\SCC1gfpc_Noc\DE_W0001\DE_W0001_P0007\DE_2_W0001_P0007_T0001\TR1_W0001_P0004\TR1_2_W0001_P0004_T0001_R1_P3_K1_Ch2-Ch1.zen
19100	1.153626e-02	6.192783e-03	1.185400e-02	20151204_SCC1gfpc_Prometa\MitoSys2\LSM\SCC1gfpc_Noc\DE_W0001\DE_W0001_P0007\DE_2_W0001_P0007_T0001\TR1_W0001_P0004\TR1_2_W0001_P0004_T0001_R1_P3_K1_Ch2-Ch1.zen
20380	1.168144e-02	5.776787e-03	1.142300e-02	20151204_SCC1gfpc_Prometa\MitoSys2\LSM\SCC1gfpc_Noc\DE_W0001\DE_W0001_P0007\DE_2_W0001_P0007_T0001\TR1_W0001_P0004\TR1_2_W0001_P0004_T0001_R1_P3_K1_Ch2-Ch1.zen
21660	1.088697e-02	4.992535e-03	1.101700e-02	20151204_SCC1gfpc_Prometa\MitoSys2\LSM\SCC1gfpc_Noc\DE_W0001\DE_W0001_P0007\DE_2_W0001_P0007_T0001\TR1_W0001_P0004\TR1_2_W0001_P0004_T0001_R1_P3_K1_Ch2-Ch1.zen
22940	1.010570e-02	6.123230e-03	1.063300e-02	20151204_SCC1gfpc_Prometa\MitoSys2\LSM\SCC1gfpc_Noc\DE_W0001\DE_W0001_P0007\DE_2_W0001_P0007_T0001\TR1_W0001_P0004\TR1_2_W0001_P0004_T0001_R1_P3_K1_Ch2-Ch1.zen
24220	9.046245e-03	4.257472e-03	1.026800e-02	20151204_SCC1gfpc_Prometa\MitoSys2\LSM\SCC1gfpc_Noc\DE_W0001\DE_W0001_P0007\DE_2_W0001_P0007_T0001\TR1_W0001_P0004\TR1_2_W0001_P0004_T0001_R1_P3_K1_Ch2-Ch1.zen
25500	8.691230e-03	4.140979e-03	9.921600e-03	20151204_SCC1gfpc_Prometa\MitoSys2\LSM\SCC1gfpc_Noc\DE_W0001\DE_W0001_P0007\DE_2_W0001_P0007_T0001\TR1_W0001_P0004\TR1_2_W0001_P0004_T0001_R1_P3_K1_Ch2-Ch1.zen
28060	9.003592e-03	4.808306e-03	9.277500e-03	20151204_SCC1gfpc_Prometa\MitoSys2\LSM\SCC1gfpc_Noc\DE_W0001\DE_W0001_P0007\DE_2_W0001_P0007_T0001\TR1_W0001_P0004\TR1_2_W0001_P0004_T0001_R1_P3_K1_Ch2-Ch1.zen
30620	8.193102e-03	5.231323e-03	8.691500e-03	20151204_SCC1gfpc_Prometa\MitoSys2\LSM\SCC1gfpc_Noc\DE_W0001\DE_W0001_P0007\DE_2_W0001_P0007_T0001\TR1_W0001_P0004\TR1_2_W0001_P0004_T0001_R1_P3_K1_Ch2-Ch1.zen
33180	8.154675e-03	5.420838e-03	8.156500e-03	20151204_SCC1gfpc_Prometa\MitoSys2\LSM\SCC1gfpc_Noc\DE_W0001\DE_W0001_P0007\DE_2_W0001_P0007_T0001\TR1_W0001_P0004\TR1_2_W0001_P0004_T0001_R1_P3_K1_Ch2-Ch1.zen
35740	7.481678e-03	5.723642e-03	7.666800e-03	20151204_SCC1gfpc_Prometa\MitoSys2\LSM\SCC1gfpc_Noc\DE_W0001\DE_W0001_P0007\DE_2_W0001_P0007_T0001\TR1_W0001_P0004\TR1_2_W0001_P0004_T0001_R1_P3_K1_Ch2-Ch1.zen
38300	7.590268e-03	5.697964e-03	7.217400e-03	20151204_SCC1gfpc_Prometa\MitoSys2\LSM\SCC1gfpc_Noc\DE_W0001\DE_W0001_P0007\DE_2_W0001_P0007_T0001\TR1_W0001_P0004\TR1_2_W0001_P0004_T0001_R1_P3_K1_Ch2-Ch1.zen
40860	7.258883e-03	5.773133e-03	6.804400e-03	20151204_SCC1gfpc_Prometa\MitoSys2\LSM\SCC1gfpc_Noc\DE_W0001\DE_W0001_P0007\DE_2_W0001_P0007_T0001\TR1_W0001_P0004\TR1_2_W0001_P0004_T0001_R1_P3_K1_Ch2-Ch1.zen
43420	6.297029e-03	5.322013e-03	6.424000e-03	20151204_SCC1gfpc_Prometa\MitoSys2\LSM\SCC1gfpc_Noc\DE_W0001\DE_W0001_P0007\DE_2_W0001_P0007_T0001\TR1_W0001_P0004\TR1_2_W0001_P0004_T0001_R1_P3_K1_Ch2-Ch1.zen
45980	5.982226e-03	5.085016e-03	6.073100e-03	20151204_SCC1gfpc_Prometa\MitoSys2\LSM\SCC1gfpc_Noc\DE_W0001\DE_W0001_P0007\DE_2_W0001_P0007_T0001\TR1_W0001_P0004\TR1_2_W0001_P0004_T0001_R1_P3_K1_Ch2-Ch1.zen
48540	5.736150e-03	5.256449e-03	5.748900e-03	20151204_SCC1gfpc_Prometa\MitoSys2\LSM\SCC1gfpc_Noc\DE_W0001\DE_W0001_P0007\DE_2_W0001_P0007_T0001\TR1_W0001_P0004\TR1_2_W0001_P0004_T0001_R1_P3_K1_Ch2-Ch1.zen
51100	4.706233e-03	5.432729e-03	5.448800e-03	20151204_SCC1gfpc_Prometa\MitoSys2\LSM\SCC1gfpc_Noc\DE_W0001\DE_W0001_P0007\DE_2_W0001_P0007_T0001\TR1_W0001_P0004\TR1_2_W0001_P0004_T0001_R1_P3_K1_Ch2-Ch1.zen
56220	5.663874e-03	4.362424e-03	4.912600e-03	20151204_SCC1gfpc_Prometa\MitoSys2\LSM\SCC1gfpc_Noc\DE_W0001\DE_W0001_P0007\DE_2_W0001_P0007_T0001\TR1_W0001_P0004\TR1_2_W0001_P0004_T0001_R1_P3_K1_Ch2-Ch1.zen
61340	4.814826e-03	4.997859e-03	4.449300e-03	20151204_SCC1gfpc_Prometa\MitoSys2\LSM\SCC1gfpc_Noc\DE_W0001\DE_W0001_P0007\DE_2_W0001_P0007_T0001\TR1_W0001_P0004\TR1_2_W0001_P0004_T0001_R1_P3_K1_Ch2-Ch1.zen
66460	4.660376e-03	4.643234e-03	4.046700e-03	20151204_SCC1gfpc_Prometa\MitoSys2\LSM\SCC1gfpc_Noc\DE_W0001\DE_W0001_P0007\DE_2_W0001_P0007_T0001\TR1_W0001_P0004\TR1_2_W0001_P0004_T0001_R1_P3_K1_Ch2-Ch1.zen
71580	4.974845e-03	4.659904e-03	3.695100e-03	20151204_SCC1gfpc_Prometa\MitoSys2\LSM\SCC1gfpc_Noc\DE_W0001\DE_W0001_P0007\DE_2_W0001_P0007_T0001\TR1_W0001_P0004\TR1_2_W0001_P0004_T0001_R1_P3_K1_Ch2-Ch1.zen
76700	4.755741e-03	4.302746e-03	3.386300e-03	20151204_SCC1gfpc_Prometa\MitoSys2\LSM\SCC1gfpc_Noc\DE_W0001\DE_W0001_P0007\DE_2_W0001_P0007_T0001\TR1_W0001_P0004\TR1_2_W0001_P0004_T0001_R1_P3_K1_Ch2-Ch1.zen
81820	4.576486e-03	4.415909e-03	3.113800e-03	20151204_SCC1gfpc_Prometa\MitoSys2\LSM\SCC1gfpc_Noc\DE_W0001\DE_W0001_P0007\DE_2_W0001_P0007_T0001\TR1_W0001_P0004\TR1_2_W0001_P0004_T0001_R1_P3_K1_Ch2-Ch1.zen
86940	4.334606e-03	4.144768e-03	2.872300e-03	20151204_SCC1gfpc_Prometa\MitoSys2\LSM\SCC1gfpc_Noc\DE_W0001\DE_W0001_P0007\DE_2_W0001_P0007_T0001\TR1_W0001_P0004\TR1_2_W0001_P0004_T0001_R1_P3_K1_Ch2-Ch1.zen
92060	3.350076e-03	4.810003e-03	2.657300e-03	20151204_SCC1gfpc_Prometa\MitoSys2\LSM\SCC1gfpc_Noc\DE_W0001\DE_W0001_P0007\DE_2_W0001_P0007_T0001\TR1_W0001_P0004\TR1_2_W0001_P0004_T0001_R1_P3_K1_Ch2-Ch1.zen
97180	3.335575e-03	4.334628e-03	2.465100e-03	20151204_SCC1gfpc_Prometa\MitoSys2\LSM\SCC1gfpc_Noc\DE_W0001\DE_W0001_P0007\DE_2_W0001_P0007_T0001\TR1_W0001_P0004\TR1_2_W0001_P0004_T0001_R1_P3_K1_Ch2-Ch1.zen
102300	3.283939e-03	4.536034e-03	2.292700e-03	20151204_SCC1gfpc_Prometa\MitoSys2\LSM\SCC1gfpc_Noc\DE_W0001\DE_W0001_P0007\DE_2_W0001_P0007_T0001\TR1_W0001_P0004\TR1_2_W0001_P0004_T0001_R1_P3_K1_Ch2-Ch1.zen
112540	2.318253e-03	4.749174e-03	1.997100e-03	20151204_SCC1gfpc_Prometa\MitoSys2\LSM\SCC1gfpc_Noc\DE_W0001\DE_W0001_P0007\DE_2_W0001_P0007_T0001\TR1_W0001_P0004\TR1_2_W0001_P0004_T0001_R1_P3_K1_Ch2-Ch1.zen
122780	2.382226e-03	5.016299e-03	1.754200e-03	20151204_SCC1gfpc_Prometa\MitoSys2\LSM\SCC1gfpc_Noc\DE_W0001\DE_W0001_P0007\DE_2_W0001_P0007_T0001\TR1_W0001_P0004\TR1_2_W0001_P0004_T0001_R1_P3_K1_Ch2-Ch1.zen
133020	2.270972e-03	4.462155e-03	1.552300e-03	20151204_SCC1gfpc_Prometa\MitoSys2\LSM\SCC1gfpc_Noc\DE_W0001\DE_W0001_P0007\DE_2_W0001_P0007_T0001\TR1_W0001_P0004\TR1_2_W0001_P0004_T0001_R1_P3_K1_Ch2-Ch1.zen
143260	1.335097e-03	4.791735e-03	1.382700e-03	20151204_SCC1gfpc_Prometa\MitoSys2\LSM\SCC1gfpc_Noc\DE_W0001\DE_W0001_P0007\DE_2_W0001_P0007_T0001\TR1_W0001_P0004\TR1_2_W0001_P0004_T0001_R1_P3_K1_Ch2-Ch1.zen
153500	1.032943e-03	3.565217e-03	1.238900e-03	20151204_SCC1gfpc_Prometa\MitoSys2\LSM\SCC1gfpc_Noc\DE_W0001\DE_W0001_P0007\DE_2_W0001_P0007_T0001\TR1_W0001_P0004\TR1_2_W0001_P0004_T0001_R1_P3_K1_Ch2-Ch1.zen
163740	4.860943e-04	4.446939e-03	1.115900e-03	20151204_SCC1gfpc_Prometa\MitoSys2\LSM\SCC1gfpc_Noc\DE_W0001\DE_W0001_P0007\DE_2_W0001_P0007_T0001\TR1_W0001_P0004\TR1_2_W0001_P0004_T0001_R1_P3_K1_Ch2-Ch1.zen
173980	-1.702022e-04	3.445723e-03	1.010000e-03	20151204_SCC1gfpc_Prometa\MitoSys2\LSM\SCC1gfpc_Noc\DE_W0001\DE_W0001_P0007\DE_2_W0001_P0007_T0001\TR1_W0001_P0004\TR1_2_W0001_P0004_T0001_R1_P3_K1_Ch2-Ch1.zen
184220	9.245697e-05	3.316766e-03	9.180400e-04	20151204_SCC1gfpc_Prometa\MitoSys2\LSM\SCC1gfpc_Noc\DE_W0001\DE_W0001_P0007\DE_2_W0001_P0007_T0001\TR1_W0001_P0004\TR1_2_W0001_P0004_T0001_R1_P3_K1_Ch2-Ch1.zen
194460	4.738577e-04	3.496951e-03	8.377900e-04	20151204_SCC1gfpc_Prometa\MitoSys2\LSM\SCC1gfpc_Noc\DE_W0001\DE_W0001_P0007\DE_2_W0001_P0007_T0001\TR1_W0001_P0004\TR1_2_W0001_P0004_T0001_R1_P3_K1_Ch2-Ch1.zen
204700	9.612380e-05	3.732126e-03	7.673400e-04	20151204_SCC1gfpc_Prometa\MitoSys2\LSM\SCC1gfpc_Noc\DE_W0001\DE_W0001_P0007\DE_2_W0001_P0007_T0001\TR1_W0001_P0004\TR1_2_W0001_P0004_T0001_R1_P3_K1_Ch2-Ch1.zen
225180	-2.390867e-04	3.960169e-03	6.500300e-04	20151204_SCC1gfpc_Prometa\MitoSys2\LSM\SCC1gfpc_Noc\DE_W0001\DE_W0001_P0007\DE_2_W0001_P0007_T0001\TR1_W0001_P0004\TR1_2_W0001_P0004_T0001_R1_P3_K1_Ch2-Ch1.zen
245660	-6.568671e-04	3.810689e-03	5.570100e-04	20151204_SCC1gfpc_Prometa\MitoSys2\LSM\SCC1gfpc_Noc\DE_W0001\DE_W0001_P0007\DE_2_W0001_P0007_T0001\TR1_W0001_P0004\TR1_2_W0001_P0004_T0001_R1_P3_K1_Ch2-Ch1.zen
266140	-2.587066e-04	3.538114e-03	4.820700e-04	20151204_SCC1gfpc_Prometa\MitoSys2\LSM\SCC1gfpc_Noc\DE_W0001\DE_W0001_P0007\DE_2_W0001_P0007_T0001\TR1_W0001_P0004\TR1_2_W0001_P0004_T0001_R1_P3_K1_Ch2-Ch1.zen
286620	-1.384149e-03	3.588260e-03	4.208700e-04	20151204_SCC1gfpc_Prometa\MitoSys2\LSM\SCC1gfpc_Noc\DE_W0001\DE_W0001_P0007\DE_2_W0001_P0007_T0001\TR1_W0001_P0004\TR1_2_W0001_P0004_T0001_R1_P3_K1_Ch2-Ch1.zen
307100	-1.000542e-03	3.655548e-03	3.702700e-04	20151204_SCC1gfpc_Prometa\MitoSys2\LSM\SCC1gfpc_Noc\DE_W0001\DE_W0001_P0007\DE_2_W0001_P0007_T0001\TR1_W0001_P0004\TR1_2_W0001_P0004_T0001_R1_P3_K1_Ch2-Ch1.zen
327580	-1.247853e-03	2.550599e-03	3.280000e-04	20151204_SCC1gfpc_Prometa\MitoSys2\LSM\SCC1gfpc_Noc\DE_W0001\DE_W0001_P0007\DE_2_W0001_P0007_T0001\TR1_W0001_P0004\TR1_2_W0001_P0004_T0001_R1_P3_K1_Ch2-Ch1.zen
348060	-1.840220e-03	3.744081e-03	2.923500e-04	20151204_SCC1gfpc_Prometa\MitoSys2\LSM\SCC1gfpc_Noc\DE_W0001\DE_W0001_P0007\DE_2_W0001_P0007_T0001\TR1_W0001_P0004\TR1_2_W0001_P0004_T0001_R1_P3_K1_Ch2-Ch1.zen
368540	-1.367555e-03	3.847466e-03	2.620300e-04	20151204_SCC1gfpc_Prometa\MitoSys2\LSM\SCC1gfpc_Noc\DE_W0001\DE_W0001_P0007\DE_2_W0001_P0007_T0001\TR1_W0001_P0004\TR1_2_W0001_P0004_T0001_R1_P3_K1_Ch2-Ch1.zen
389020	-1.767262e-03	3.924893e-03	2.360500e-04	20151204_SCC1gfpc_Prometa\MitoSys2\LSM\SCC1gfpc_Noc\DE_W0001\DE_W0001_P0007\DE_2_W0001_P0007_T0001\TR1_W0001_P0004\TR1_2_W0001_P0004_T0001_R1_P3_K1_Ch2-Ch1.zen
409500	-1.570213e-03	4.320126e-03	2.136200e-04	20151204_SCC1gfpc_Prometa\MitoSys2\LSM\SCC1gfpc_Noc\DE_W0001\DE_W0001_P0007\DE_2_W0001_P0007_T0001\TR1_W0001_P0004\TR1_2_W0001_P0004_T0001_R1_P3_K1_Ch2-Ch1.zen
450460	-2.211683e-03	3.459055e-03	1.771300e-04	20151204_SCC1gfpc_Prometa\MitoSys2\LSM\SCC1gfpc_Noc\DE_W0001\DE_W0001_P0007\DE_2_W0001_P0007_T0001\TR1_W0001_P0004\TR1_2_W0001_P0004_T0001_R1_P3_K1_Ch2-Ch1.zen
491420	-2.290583e-03	3.612769e-03	1.490100e-04	20151204_SCC1gfpc_Prometa\MitoSys2\LSM\SCC1gfpc_Noc\DE_W0001\DE_W0001_P0007\DE_2_W0001_P0007_T0001\TR1_W0001_P0004\TR1_2_W0001_P0004_T0001_R1_P3_K1_Ch2-Ch1.zen
532380	-1.742279e-03	4.478893e-03	1.269100e-04	20151204_SCC1gfpc_Prometa\MitoSys2\LSM\SCC1gfpc_Noc\DE_W0001\DE_W0001_P0007\DE_2_W0001_P0007_T0001\TR1_W0001_P0004\TR1_2_W0001_P0004_T0001_R1_P3_K1_Ch2-Ch1.zen
573340	-1.375156e-03	4.260619e-03	1.092500e-04	20151204_SCC1gfpc_Prometa\MitoSys2\LSM\SCC1gfpc_Noc\DE_W0001\DE_W0001_P0007\DE_2_W0001_P0007_T0001\TR1_W0001_P0004\TR1_2_W0001_P0004_T0001_R1_P3_K1_Ch2-Ch1.zen
614300	-1.314963e-03	4.411773e-03	9.494700e-05	20151204_SCC1gfpc_Prometa\MitoSys2\LSM\SCC1gfpc_Noc\DE_W0001\DE_W0001_P0007\DE_2_W0001_P0007_T0001\TR1_W0001_P0004\TR1_2_W0001_P0004_T0001_R1_P3_K1_Ch2-Ch1.zen
655260	-4.124152e-04	4.624729e-03	8.320600e-05	20151204_SCC1gfpc_Prometa\MitoSys2\LSM\SCC1gfpc_Noc\DE_W0001\DE_W0001_P0007\DE_2_W0001_P0007_T0001\TR1_W0001_P0004\TR1_2_W0001_P0004_T0001_R1_P3_K1_Ch2-Ch1.zen
[truncated: 46,161 more rows]
