# Supplementary material for: Absolute quantification of cohesin, CTCF and their regulators in human cells
Source: eLife. 2019 Jun 17;8:e46269. doi: 10.7554/eLife.46269 (PMC6606026; doi:10.7554/eLife.46269)
Supplement: Figure 2—source data 1. [file elife-46269-fig2-data1.zip › Figure 2 - source data 1/20151204_STAG2gfpcf2_Prometa/2c_opt_time_col.res]

General								Correlation								Corrections
No	File name	Full path	Format	Clock	Duration	Channel mode	Annotation	Channel mode.1	Selection	1st	2nd	Frequency	Eval frequency	Mode	Detrend frequency	Offset Ch1	Amplitude Ch1	Rate Ch1	Offset Ch2	Amplitude Ch2	Rate Ch2	Xtalk Ch1	Xtalk Ch2	Labels Ch1	Labels Ch2	Interval1 1st	Interval1 2nd	Interval1 Ch1	Interval1 Ch2	Interval2 1st	Interval2 2nd	Interval2 Ch1	Interval2 Ch2	Bleaching Ch1	Bleaching Ch2	Bleaching Cross	BG Ch1	BG Ch2	BG Cross	Xtalk Ch1.1	Xtalk Ch2.1	Xtalk Cross	Total Ch1	Total Ch2	Total Cross	G0ave Ch1	G0std Ch1	G0ave Ch2	G0std Ch2
0	0001_R1_P1_K1_Ch2-Ch1.zen	20151204_STAG2gfpcf2_Prometa\MitoSys2\Calibration\mEGFPC1_Noc\0001_R1_P1_K1_Ch2-Ch1.zen	FA/ISS	20000	30.0	3		7	0	0	29.94	100000	2000	Scale	0	1.04	0	0.01	0.86	0	0.01	0.0	0	1	1	0	1	80.467	4.0889999999999995	0	1	80.467	4.0889999999999995	0.9144	1.0169	1	0.9742	0.6227	0.7788	1	1.0	1.0	0.8898	0.6358	0.7788	0.013156000000000001	0.0028643	0.006081800000000001	0.080902
1	0001_R1_P2_K1_Ch2-Ch1.zen	20151204_STAG2gfpcf2_Prometa\MitoSys2\Calibration\mEGFPC1_Noc\0001_R1_P2_K1_Ch2-Ch1.zen	FA/ISS	20000	30.0	3		7	0	0	29.94	100000	2000	Scale	0	1.04	0	0.01	0.86	0	0.01	0.0	0	1	1	0	1	88.99	4.283	0	1	88.99	4.283	0.958	1.0096	1	0.9768	0.6382	0.7895	1	1.0	1.0	0.9352	0.6459	0.7895	0.014495	0.0025781	-0.0014045	0.054787999999999996
2	0001_R1_P3_K1_Ch2-Ch1.zen	20151204_STAG2gfpcf2_Prometa\MitoSys2\Calibration\mEGFPC1_Noc\0001_R1_P3_K1_Ch2-Ch1.zen	FA/ISS	20000	30.0	3		7	0	0	29.94	100000	2000	Scale	0	1.04	0	0.01	0.86	0	0.01	0.0	0	1	1	0	1	117.705	5.457000000000001	0	1	117.705	5.457000000000001	0.9941	1.034	1	0.9824	0.7091	0.8346	1	1.0	1.0	0.9766	0.7376	0.8346	0.010844	0.0026958999999999998	0.029976	0.050217000000000005
3	0001_R1_P4_K1_Ch2-Ch1.zen	20151204_STAG2gfpcf2_Prometa\MitoSys2\Calibration\mEGFPC1_Noc\0001_R1_P4_K1_Ch2-Ch1.zen	FA/ISS	20000	30.0	3		7	0	0	29.94	100000	2000	Scale	0	1.04	0	0.01	0.86	0	0.01	0.0	0	1	1	0	1	76.298	4.282	0	1	76.298	4.282	0.9439	1.1084	1	0.9729	0.6376	0.7876	1	1.0	1.0	0.9176	0.7238	0.7876	0.010805	0.0040289	0.014618	0.056383
4	0002_R1_P1_K1_Ch2-Ch1.zen	20151204_STAG2gfpcf2_Prometa\MitoSys2\Calibration\mEGFPC1_Noc\0002_R1_P1_K1_Ch2-Ch1.zen	FA/ISS	20000	30.0	3		7	0	0	29.94	100000	2000	Scale	0	1.04	0	0.01	0.86	0	0.01	0.0	0	1	1	0	1	132.703	6.129	0	1	132.703	6.129	0.9923	1.0418	1	0.9844	0.7386	0.8527	1	1.0	1.0	0.9767	0.7745	0.8527	0.0090051	0.0012404999999999998	0.015885	0.029102999999999997
5	0002_R1_P2_K1_Ch2-Ch1.zen	20151204_STAG2gfpcf2_Prometa\MitoSys2\Calibration\mEGFPC1_Noc\0002_R1_P2_K1_Ch2-Ch1.zen	FA/ISS	20000	30.0	3		7	0	0	29.94	100000	2000	Scale	0	1.04	0	0.01	0.86	0	0.01	0.0	0	1	1	0	1	129.373	5.932	0	1	129.373	5.932	1.0039	1.0431	1	0.9840000000000001	0.7306	0.8479	1	1.0	1.0	0.9878	0.7674	0.8479	0.008887200000000001	0.0014253	0.020555	0.024443
6	0002_R1_P3_K1_Ch2-Ch1.zen	20151204_STAG2gfpcf2_Prometa\MitoSys2\Calibration\mEGFPC1_Noc\0002_R1_P3_K1_Ch2-Ch1.zen	FA/ISS	20000	30.0	3		7	0	0	29.94	100000	2000	Scale	0	1.04	0	0.01	0.86	0	0.01	0.0	0	1	1	0	1	109.802	5.271	0	1	109.802	5.271	1.011	1.1169	1	0.9811	0.6994	0.8284	1	1.0	1.0	0.992	0.797	0.8284	0.010098000000000001	0.00245	0.0017589000000000003	0.040558
7	0002_R1_P4_K1_Ch2-Ch1.zen	20151204_STAG2gfpcf2_Prometa\MitoSys2\Calibration\mEGFPC1_Noc\0002_R1_P4_K1_Ch2-Ch1.zen	FA/ISS	20000	30.0	3		7	0	0	29.94	100000	2000	Scale	0	1.04	0	0.01	0.86	0	0.01	0.0	0	1	1	0	1	99.113	5.336	0	1	99.113	5.336	0.9886	1.1327	1	0.9791	0.7007	0.8283	1	1.0	1.0	0.9679	0.8114	0.8283	0.01192	0.0024042	0.0066279	0.029144999999999997
8	0003_R1_P1_K1_Ch2-Ch1.zen	20151204_STAG2gfpcf2_Prometa\MitoSys2\Calibration\mEGFPC1_Noc\0003_R1_P1_K1_Ch2-Ch1.zen	FA/ISS	20000	30.0	3		7	0	0	29.94	100000	2000	Scale	0	1.04	0	0.01	0.86	0	0.01	0.0	0	1	1	0	1	68.169	3.8680000000000003	0	1	68.169	3.8680000000000003	1.0319	1.13	1	0.9697	0.6034	0.7648	1	1.0	1.0	1.001	0.7037	0.7648	0.018793999999999998	0.00488	-0.0024678	0.084477
9	0003_R1_P2_K1_Ch2-Ch1.zen	20151204_STAG2gfpcf2_Prometa\MitoSys2\Calibration\mEGFPC1_Noc\0003_R1_P2_K1_Ch2-Ch1.zen	FA/ISS	20000	30.0	3		7	0	0	29.94	100000	2000	Scale	0	1.04	0	0.01	0.86	0	0.01	0.0	0	1	1	0	1	73.74	4.019	0	1	73.74	4.019	1.0859999999999999	1.1652	1	0.9718	0.6154	0.7733	1	1.0	1.0	1.0566	0.7444	0.7733	0.016025	0.0039097	0.004344399999999999	0.07980599999999999
10	0003_R1_P3_K1_Ch2-Ch1.zen	20151204_STAG2gfpcf2_Prometa\MitoSys2\Calibration\mEGFPC1_Noc\0003_R1_P3_K1_Ch2-Ch1.zen	FA/ISS	20000	30.0	3		7	0	0	29.94	100000	2000	Scale	0	1.04	0	0.01	0.86	0	0.01	0.0	0	1	1	0	1	90.54299999999999	4.476	0	1	90.54299999999999	4.476	0.9725	1.0290000000000001	1	0.9772	0.6518	0.7981	1	1.0	1.0	0.95	0.6752	0.7981	0.013531999999999999	0.0015342	0.005892100000000001	0.034973000000000004
11	0003_R1_P4_K1_Ch2-Ch1.zen	20151204_STAG2gfpcf2_Prometa\MitoSys2\Calibration\mEGFPC1_Noc\0003_R1_P4_K1_Ch2-Ch1.zen	FA/ISS	20000	30.0	3		7	0	0	29.94	100000	2000	Scale	0	1.04	0	0.01	0.86	0	0.01	0.0	0	1	1	0	1	82.117	4.385	0	1	82.117	4.385	1.0192	1.1783	1	0.9748	0.6432	0.7918	1	1.0	1.0	0.9938	0.7857	0.7918	0.015953	0.0028856999999999997	0.012315000000000001	0.036583
12	0004_R1_P1_K1_Ch2-Ch1.zen	20151204_STAG2gfpcf2_Prometa\MitoSys2\Calibration\mEGFPC1_Noc\0004_R1_P1_K1_Ch2-Ch1.zen	FA/ISS	20000	30.0	3		7	0	0	29.94	100000	2000	Scale	0	1.04	0	0.01	0.86	0	0.01	0.0	0	1	1	0	1	130.513	6.263	0	1	130.513	6.263	1.0074	1.0619	1	0.9841	0.7437	0.8555	1	1.0	1.0	0.9915	0.7969	0.8555	0.0075735	0.001056	0.0073036	0.027777999999999997
13	0004_R1_P2_K1_Ch2-Ch1.zen	20151204_STAG2gfpcf2_Prometa\MitoSys2\Calibration\mEGFPC1_Noc\0004_R1_P2_K1_Ch2-Ch1.zen	FA/ISS	20000	30.0	3		7	0	0	29.94	100000	2000	Scale	0	1.04	0	0.01	0.86	0	0.01	0.0	0	1	1	0	1	94.57600000000001	4.426	0	1	94.57600000000001	4.426	0.9996	1.001	1	0.9781	0.6494	0.797	1	1.0	1.0	0.9778	0.6502	0.797	0.0108	0.0024386	0.036055000000000004	0.0359
14	0004_R1_P3_K1_Ch2-Ch1.zen	20151204_STAG2gfpcf2_Prometa\MitoSys2\Calibration\mEGFPC1_Noc\0004_R1_P3_K1_Ch2-Ch1.zen	FA/ISS	20000	30.002	3		7	0	0	29.94	100000	2000	Scale	0	1.04	0	0.01	0.86	0	0.01	0.0	0	1	1	0	1	48.683	2.542	0	1	48.683	2.542	0.9954	1.0253	1	0.9576	0.4356	0.6458	1	1.0	1.0	0.9531	0.4522	0.6458	0.011618999999999999	0.0018227	0.05754600000000001	0.06175800000000001
15	0004_R1_P4_K1_Ch2-Ch1.zen	20151204_STAG2gfpcf2_Prometa\MitoSys2\Calibration\mEGFPC1_Noc\0004_R1_P4_K1_Ch2-Ch1.zen	FA/ISS	20000	30.0	3		7	0	0	29.94	100000	2000	Scale	0	1.04	0	0.01	0.86	0	0.01	0.0	0	1	1	0	1	100.635	4.83	0	1	100.635	4.83	1.0521	1.0811	1	0.9794	0.6749	0.813	1	1.0	1.0	1.0309	0.7412	0.813	0.013741	0.0024656	5.1946e-05	0.055273
16	0005_R1_P1_K1_Ch2-Ch1.zen	20151204_STAG2gfpcf2_Prometa\MitoSys2\Calibration\mEGFPC1_Noc\0005_R1_P1_K1_Ch2-Ch1.zen	FA/ISS	20000	30.0	3		7	0	0	29.94	100000	2000	Scale	0	1.04	0	0.01	0.86	0	0.01	0.0	0	1	1	0	1	194.774	8.424	0	1	194.774	8.424	1.0112	1.0228	1	0.9893	0.8062	0.8931	1	1.0	1.0	1.0005	0.8267	0.8931	0.0059766	0.0016172	0.005895	0.03664
17	0005_R1_P2_K1_Ch2-Ch1.zen	20151204_STAG2gfpcf2_Prometa\MitoSys2\Calibration\mEGFPC1_Noc\0005_R1_P2_K1_Ch2-Ch1.zen	FA/ISS	20000	30.0	3		7	0	0	29.94	100000	2000	Scale	0	1.04	0	0.01	0.86	0	0.01	0.0	0	1	1	0	1	188.68400000000003	8.109	0	1	188.68400000000003	8.109	0.9991	1.0159	1	0.9890000000000001	0.7989	0.8889	1	1.0	1.0	0.9881	0.8131	0.8889	0.0061754	0.00095363	-0.00058814	0.025766000000000004
18	0005_R1_P3_K1_Ch2-Ch1.zen	20151204_STAG2gfpcf2_Prometa\MitoSys2\Calibration\mEGFPC1_Noc\0005_R1_P3_K1_Ch2-Ch1.zen	FA/ISS	20000	30.0	3		7	0	0	29.94	100000	2000	Scale	0	1.04	0	0.01	0.86	0	0.01	0.0	0	1	1	0	1	138.722	6.731	0	1	138.722	6.731	1.0902	1.1348	1	0.985	0.7597	0.865	1	1.0	1.0	1.0745	0.8767	0.865	0.007283700000000001	0.0021585999999999997	0.0096464	0.036634
19	0005_R1_P4_K1_Ch2-Ch1.zen	20151204_STAG2gfpcf2_Prometa\MitoSys2\Calibration\mEGFPC1_Noc\0005_R1_P4_K1_Ch2-Ch1.zen	FA/ISS	20000	30.0	3		7	0	0	29.94	100000	2000	Scale	0	1.04	0	0.01	0.86	0	0.01	0.0	0	1	1	0	1	165.197	7.722	0	1	165.197	7.722	1.0372	1.052	1	0.9874	0.7893	0.8828	1	1.0	1.0	1.0243	0.8354	0.8828	0.0067003	0.0022064	0.0023292	0.051566999999999995
20	0006_R1_P1_K1_Ch2-Ch1.zen	20151204_STAG2gfpcf2_Prometa\MitoSys2\Calibration\mEGFPC1_Noc\0006_R1_P1_K1_Ch2-Ch1.zen	FA/ISS	20000	30.0	3		7	0	0	29.94	100000	2000	Scale	0	1.04	0	0.01	0.86	0	0.01	0.0	0	1	1	0	1	53.821000000000005	3.4219999999999997	0	1	53.821000000000005	3.4219999999999997	0.961	1.0828	1	0.9617	0.5588	0.733	1	1.0	1.0	0.9235	0.6201	0.733	0.028508999999999996	0.0037454	0.00086056	0.075298
21	0006_R1_P2_K1_Ch2-Ch1.zen	20151204_STAG2gfpcf2_Prometa\MitoSys2\Calibration\mEGFPC1_Noc\0006_R1_P2_K1_Ch2-Ch1.zen	FA/ISS	20000	30.0	3		7	0	0	29.94	100000	2000	Scale	0	1.04	0	0.01	0.86	0	0.01	0.0	0	1	1	0	1	48.028999999999996	3.173	0	1	48.028999999999996	3.173	1.092	1.1815	1	0.9569	0.5285	0.7109	1	1.0	1.0	1.0469	0.6586	0.7109	0.029113999999999998	0.005532199999999999	0.037383	0.0955
22	0006_R1_P3_K1_Ch2-Ch1.zen	20151204_STAG2gfpcf2_Prometa\MitoSys2\Calibration\mEGFPC1_Noc\0006_R1_P3_K1_Ch2-Ch1.zen	FA/ISS	20000	30.0	3		7	0	0	29.94	100000	2000	Scale	0	1.04	0	0.01	0.86	0	0.01	0.0	0	1	1	0	1	53.81	3.032	0	1	53.81	3.032	1.0438	1.2146	1	0.9617	0.5092	0.6997	1	1.0	1.0	1.0047	0.6615	0.6997	0.032007	0.0046841999999999995	0.02175	0.098105
23	0006_R1_P4_K1_Ch2-Ch1.zen	20151204_STAG2gfpcf2_Prometa\MitoSys2\Calibration\mEGFPC1_Noc\0006_R1_P4_K1_Ch2-Ch1.zen	FA/ISS	20000	30.0	3		7	0	0	29.94	100000	2000	Scale	0	1.04	0	0.01	0.86	0	0.01	0.0	0	1	1	0	1	52.938	2.9730000000000003	0	1	52.938	2.9730000000000003	1.0069	1.1052	1	0.9611	0.5039	0.6959	1	1.0	1.0	0.9678	0.5782	0.6959	0.028458999999999998	0.0031538	0.021636000000000002	0.073103
24	0007_R1_P1_K1_Ch2-Ch1.zen	20151204_STAG2gfpcf2_Prometa\MitoSys2\Calibration\mEGFPC1_Noc\0007_R1_P1_K1_Ch2-Ch1.zen	FA/ISS	20000	30.0	3		7	0	0	29.94	100000	2000	Scale	0	1.04	0	0.01	0.86	0	0.01	0.0	0	1	1	0	1	54.206	3.045	0	1	54.206	3.045	1.0186	1.0766	1	0.9620000000000001	0.5135	0.7028	1	1.0	1.0	0.9803	0.568	0.7028	0.022162	0.0024736999999999997	0.031698000000000004	0.061087999999999996
25	0007_R1_P2_K1_Ch2-Ch1.zen	20151204_STAG2gfpcf2_Prometa\MitoSys2\Calibration\mEGFPC1_Noc\0007_R1_P2_K1_Ch2-Ch1.zen	FA/ISS	20000	30.0	3		7	0	0	29.94	100000	2000	Scale	0	1.04	0	0.01	0.86	0	0.01	0.0	0	1	1	0	1	47.141000000000005	3.7460000000000004	0	1	47.141000000000005	3.7460000000000004	1.0041	1.7131	1	0.9563	0.5678	0.7358	1	1.0	1.0	0.9603	1.0928	0.7358	0.026905000000000002	0.0035729	0.035467	0.031679
26	0007_R1_P3_K1_Ch2-Ch1.zen	20151204_STAG2gfpcf2_Prometa\MitoSys2\Calibration\mEGFPC1_Noc\0007_R1_P3_K1_Ch2-Ch1.zen	FA/ISS	20000	30.0	3		7	0	0	29.94	100000	2000	Scale	0	1.04	0	0.01	0.86	0	0.01	0.0	0	1	1	0	1	59.665	3.1460000000000004	0	1	59.665	3.1460000000000004	1.0013	1.0463	1	0.9655	0.5274	0.7136	1	1.0	1.0	0.9667	0.561	0.7136	0.020272	0.0035579	0.056620000000000004	0.053727
27	0007_R1_P4_K1_Ch2-Ch1.zen	20151204_STAG2gfpcf2_Prometa\MitoSys2\Calibration\mEGFPC1_Noc\0007_R1_P4_K1_Ch2-Ch1.zen	FA/ISS	20000	30.0	3		7	0	0	29.94	100000	2000	Scale	0	1.04	0	0.01	0.86	0	0.01	0.0	0	1	1	0	1	58.173	3.168	0	1	58.173	3.168	1.0044	1.1204	1	0.9645	0.5282	0.7137	1	1.0	1.0	0.9688	0.6155	0.7137	0.024478	0.0034676999999999998	0.06306	0.069097
28	0008_R1_P1_K1_Ch2-Ch1.zen	20151204_STAG2gfpcf2_Prometa\MitoSys2\Calibration\mEGFPC1_Noc\0008_R1_P1_K1_Ch2-Ch1.zen	FA/ISS	20000	30.0	3		7	0	0	29.94	100000	2000	Scale	0	1.04	0	0.01	0.86	0	0.01	0.0	0	1	1	0	1	45.611999999999995	2.6210000000000004	0	1	45.611999999999995	2.6210000000000004	1.0217	1.0744	1	0.9549	0.4494	0.655	1	1.0	1.0	0.9761	0.4992	0.655	0.032029	0.004361	-0.00045525	0.072308
29	0008_R1_P2_K1_Ch2-Ch1.zen	20151204_STAG2gfpcf2_Prometa\MitoSys2\Calibration\mEGFPC1_Noc\0008_R1_P2_K1_Ch2-Ch1.zen	FA/ISS	20000	30.0	3		7	0	0	29.94	100000	2000	Scale	0	1.04	0	0.01	0.86	0	0.01	0.0	0	1	1	0	1	43.773999999999994	2.513	0	1	43.773999999999994	2.513	0.9902	1.0829	1	0.9531	0.4311	0.6409999999999999	1	1.0	1.0	0.9435	0.4854	0.6409999999999999	0.033523000000000004	0.004779	0.010034999999999999	0.10105
30	0008_R1_P3_K1_Ch2-Ch1.zen	20151204_STAG2gfpcf2_Prometa\MitoSys2\Calibration\mEGFPC1_Noc\0008_R1_P3_K1_Ch2-Ch1.zen	FA/ISS	20000	30.0	3		7	0	0	29.94	100000	2000	Scale	0	1.04	0	0.01	0.86	0	0.01	0.0	0	1	1	0	1	43.566	3.09	0	1	43.566	3.09	1.0595	1.1541	1	0.9528	0.5171	0.7016	1	1.0	1.0	1.0107	0.6256	0.7016	0.035689	0.0080669	0.013138	0.10114
31	0008_R1_P4_K1_Ch2-Ch1.zen	20151204_STAG2gfpcf2_Prometa\MitoSys2\Calibration\mEGFPC1_Noc\0008_R1_P4_K1_Ch2-Ch1.zen	FA/ISS	20000	30.0	3		7	0	0	29.94	100000	2000	Scale	0	1.04	0	0.01	0.86	0	0.01	0.0	0	1	1	0	1	44.711999999999996	2.735	0	1	44.711999999999996	2.735	1.0337	1.2634	1	0.9539	0.4635	0.6647	1	1.0	1.0	0.9868	0.6412	0.6647	0.035259	0.0057729	0.041783999999999995	0.09375499999999999
32	0001_R1_P1_K1_Ch2-Ch1.zen	20151204_STAG2gfpcf2_Prometa\MitoSys2\Calibration\mEGFPC1H2B_Noc\0001_R1_P1_K1_Ch2-Ch1.zen	FA/ISS	20000	30.0	3		7	0	0	29.94	100000	2000	Scale	0	1.04	0	0.01	0.86	0	0.01	0.042	0	1	1	0	1	175.78900000000002	61.475	0	1	175.78900000000002	61.475	0.9774	2.2268	1	0.9882	0.9690000000000001	0.9786	1	0.7529	0.8671	0.9657	1.7569	0.8465	0.006568699999999999	0.0012465	0.0035295	0.005942
33	0001_R1_P2_K1_Ch2-Ch1.zen	20151204_STAG2gfpcf2_Prometa\MitoSys2\Calibration\mEGFPC1H2B_Noc\0001_R1_P2_K1_Ch2-Ch1.zen	FA/ISS	20000	30.0	3		7	0	0	29.94	100000	2000	Scale	0	1.04	0	0.01	0.86	0	0.01	0.042	0	1	1	0	1	216.717	67.396	0	1	216.717	67.396	0.9894	2.545	1	0.9904	0.9705	0.9804	1	0.7147	0.8444	0.9799	1.9424	0.8255	0.006381899999999999	0.00078177	0.006617100000000001	0.0060463999999999995
34	0001_R1_P3_K1_Ch2-Ch1.zen	20151204_STAG2gfpcf2_Prometa\MitoSys2\Calibration\mEGFPC1H2B_Noc\0001_R1_P3_K1_Ch2-Ch1.zen	FA/ISS	20000	30.0	3		7	0	0	29.94	100000	2000	Scale	0	1.04	0	0.01	0.86	0	0.01	0.042	0	1	1	0	1	184.747	8.878	0	1	184.747	8.878	1.0103	1.0598	1	0.9887	0.815	0.8976	1	0.0195	0.1355	0.9990000000000001	0.0034	0.038	0.0086331	0.0024216999999999997	0.012299	0.049161
35	0001_R1_P4_K1_Ch2-Ch1.zen	20151204_STAG2gfpcf2_Prometa\MitoSys2\Calibration\mEGFPC1H2B_Noc\0001_R1_P4_K1_Ch2-Ch1.zen	FA/ISS	20000	30.0	3		7	0	0	29.94	100000	2000	Scale	0	1.04	0	0.01	0.86	0	0.01	0.042	0	1	1	0	1	176.132	8.173	0	1	176.132	8.173	0.9445	1.1322	1	0.9882	0.7996	0.8889	1	0.0114	0.1014	0.9329999999999999	-0.0009	-0.0043	0.0083815	0.002078	0.0034441000000000003	0.036058
36	0002_R1_P1_K1_Ch2-Ch1.zen	20151204_STAG2gfpcf2_Prometa\MitoSys2\Calibration\mEGFPC1H2B_Noc\0002_R1_P1_K1_Ch2-Ch1.zen	FA/ISS	20000	30.0	3		7	0	0	29.94	100000	2000	Scale	0	1.04	0	0.01	0.86	0	0.01	0.042	0	1	1	0	1	63.672	26.642	0	1	63.672	26.642	1.0028	2.0523	1	0.9676	0.9309999999999999	0.9491	1	0.7966	0.8921	0.9704	1.62	0.843	0.016392	0.0048883	-0.0011057	0.012551
37	0002_R1_P2_K1_Ch2-Ch1.zen	20151204_STAG2gfpcf2_Prometa\MitoSys2\Calibration\mEGFPC1H2B_Noc\0002_R1_P2_K1_Ch2-Ch1.zen	FA/ISS	20000	30.0	3		7	0	0	29.94	100000	2000	Scale	0	1.04	0	0.01	0.86	0	0.01	0.042	0	1	1	0	1	61.157	32.304	0	1	61.157	32.304	1.0074	2.4173	1	0.9662	0.9381	0.9520000000000001	1	0.8235	0.9071	0.9736	1.9849	0.8607	0.020531	0.0028666	0.003675	0.012296
38	0002_R1_P3_K1_Ch2-Ch1.zen	20151204_STAG2gfpcf2_Prometa\MitoSys2\Calibration\mEGFPC1H2B_Noc\0002_R1_P3_K1_Ch2-Ch1.zen	FA/ISS	20000	30.0	3		7	0	0	29.94	100000	2000	Scale	0	1.04	0	0.01	0.86	0	0.01	0.042	0	1	1	0	1	60.783	3.47	0	1	60.783	3.47	1.0159	1.0142	1	0.9661	0.5635	0.7378	1	0.0722	0.2679	0.9817	0.0004	0.0182	0.019783000000000002	0.0033152999999999998	0.026256	0.051369000000000005
39	0002_R1_P4_K1_Ch2-Ch1.zen	20151204_STAG2gfpcf2_Prometa\MitoSys2\Calibration\mEGFPC1H2B_Noc\0002_R1_P4_K1_Ch2-Ch1.zen	FA/ISS	20000	30.0	3		7	0	0	29.94	100000	2000	Scale	0	1.04	0	0.01	0.86	0	0.01	0.042	0	1	1	0	1	59.445	4.019	0	1	59.445	4.019	0.9734	1.5902	1	0.9653	0.6037	0.7625	1	0.1402	0.3559	0.9391	0.0791	0.1296	0.020697999999999998	0.0062258	0.0066316000000000005	0.10325
40	0003_R1_P1_K1_Ch2-Ch1.zen	20151204_STAG2gfpcf2_Prometa\MitoSys2\Calibration\mEGFPC1H2B_Noc\0003_R1_P1_K1_Ch2-Ch1.zen	FA/ISS	20000	30.0	3		7	0	0	29.94	100000	2000	Scale	0	1.04	0	0.01	0.86	0	0.01	0.042	0	1	1	0	1	41.714	72.09899999999999	0	1	41.714	72.09899999999999	1.0285	2.9666	1	0.9507	0.9719	0.9612	1	0.9439	0.9715	0.9785	2.7835	0.9335	0.030375	0.0095068	0.0026769000000000003	0.006531
41	0003_R1_P2_K1_Ch2-Ch1.zen	20151204_STAG2gfpcf2_Prometa\MitoSys2\Calibration\mEGFPC1H2B_Noc\0003_R1_P2_K1_Ch2-Ch1.zen	FA/ISS	20000	30.0	3		7	0	0	29.94	100000	2000	Scale	0	1.04	0	0.01	0.86	0	0.01	0.042	0	1	1	0	1	29.426	52.386	0	1	29.426	52.386	0.9979	2.7536	1	0.9305	0.9615	0.9459	1	0.9456	0.9724	0.9285	2.5702	0.9193	0.036389	0.0051248000000000005	0.005213499999999999	0.0089293
42	0003_R1_P3_K1_Ch2-Ch1.zen	20151204_STAG2gfpcf2_Prometa\MitoSys2\Calibration\mEGFPC1H2B_Noc\0003_R1_P3_K1_Ch2-Ch1.zen	FA/ISS	20000	30.0	3		7	0	0	29.94	100000	2000	Scale	0	1.04	0	0.01	0.86	0	0.01	0.042	0	1	1	0	1	40.716	3.205	0	1	40.716	3.205	1.0197	1.0242	1	0.9496	0.5349	0.7127	1	0.2225	0.4715	0.9688	0.0438	0.1977	0.029639999999999996	0.0037673999999999997	-0.008952799999999999	0.048188
43	0003_R1_P4_K1_Ch2-Ch1.zen	20151204_STAG2gfpcf2_Prometa\MitoSys2\Calibration\mEGFPC1H2B_Noc\0003_R1_P4_K1_Ch2-Ch1.zen	FA/ISS	20000	30.0	3		7	0	0	29.94	100000	2000	Scale	0	1.04	0	0.01	0.86	0	0.01	0.042	0	1	1	0	1	37.014	2.655	0	1	37.014	2.655	0.9936	1.0432	1	0.9447	0.4558	0.6562	1	0.1754	0.4188	0.9385	0.0132	0.0913	0.027982999999999997	0.0036792	-0.007167399999999999	0.042342000000000005
44	0004_R1_P1_K1_Ch2-Ch1.zen	20151204_STAG2gfpcf2_Prometa\MitoSys2\Calibration\mEGFPC1H2B_Noc\0004_R1_P1_K1_Ch2-Ch1.zen	FA/ISS	20000	30.0	3		7	0	0	29.94	100000	2000	Scale	0	1.04	0	0.01	0.86	0	0.01	0.042	0	1	1	0	1	100.425	227.3	0	1	100.425	227.3	0.9964	2.6316	1	0.9794	0.9913	0.9853	1	0.9584	0.9790000000000001	0.9758	2.5340000000000003	0.9645	0.013878	0.0032376999999999996	0.001843	0.0018131
45	0004_R1_P2_K1_Ch2-Ch1.zen	20151204_STAG2gfpcf2_Prometa\MitoSys2\Calibration\mEGFPC1H2B_Noc\0004_R1_P2_K1_Ch2-Ch1.zen	FA/ISS	20000	30.0	3		7	0	0	29.94	100000	2000	Scale	0	1.04	0	0.01	0.86	0	0.01	0.042	0	1	1	0	1	111.848	205.19299999999998	0	1	111.848	205.19299999999998	0.9884	2.8944	1	0.9815	0.9905	0.986	1	0.9495	0.9744	0.97	2.7706	0.9606	0.013799	0.0032692	0.0017992000000000001	0.0025238000000000005
46	0004_R1_P3_K1_Ch2-Ch1.zen	20151204_STAG2gfpcf2_Prometa\MitoSys2\Calibration\mEGFPC1H2B_Noc\0004_R1_P3_K1_Ch2-Ch1.zen	FA/ISS	20000	30.0	3		7	0	0	29.94	100000	2000	Scale	0	1.04	0	0.01	0.86	0	0.01	0.042	0	1	1	0	1	103.45200000000001	7.04	0	1	103.45200000000001	7.04	0.9541	1.0611	1	0.9798	0.7687	0.8678	1	0.1531	0.3854	0.9342	0.0929	0.2594	0.013034	0.004310199999999999	0.0088351	0.05074
47	0004_R1_P4_K1_Ch2-Ch1.zen	20151204_STAG2gfpcf2_Prometa\MitoSys2\Calibration\mEGFPC1H2B_Noc\0004_R1_P4_K1_Ch2-Ch1.zen	FA/ISS	20000	30.0	3		7	0	0	29.94	100000	2000	Scale	0	1.04	0	0.01	0.86	0	0.01	0.042	0	1	1	0	1	114.00399999999999	6.474	0	1	114.00399999999999	6.474	1.0297	1.0597	1	0.9818	0.7516	0.8590000000000001	1	0.0719	0.2678	1.0113	0.0233	0.1335	0.014119	0.0017672999999999999	0.02074	0.020467
48	0005_R1_P1_K1_Ch2-Ch1.zen	20151204_STAG2gfpcf2_Prometa\MitoSys2\Calibration\mEGFPC1H2B_Noc\0005_R1_P1_K1_Ch2-Ch1.zen	FA/ISS	20000	30.0	3		7	0	0	29.94	100000	2000	Scale	0	1.04	0	0.01	0.86	0	0.01	0.042	0	1	1	0	1	58.06399999999999	231.827	0	1	58.06399999999999	231.827	1.0145	2.7777	1	0.9645	0.9914	0.9779	1	0.9761	0.988	0.9787	2.7112	0.9661	0.019152000000000002	0.0057074	0.0018774999999999998	0.0021053
49	0005_R1_P2_K1_Ch2-Ch1.zen	20151204_STAG2gfpcf2_Prometa\MitoSys2\Calibration\mEGFPC1H2B_Noc\0005_R1_P2_K1_Ch2-Ch1.zen	FA/ISS	20000	30.0	3		7	0	0	29.94	100000	2000	Scale	0	1.04	0	0.01	0.86	0	0.01	0.042	0	1	1	0	1	59.04	233.285	0	1	59.04	233.285	1.0015	3.2772	1	0.9651	0.9914	0.9782	1	0.9757	0.9878	0.9665	3.2018	0.9661	0.021629	0.005224800000000001	0.0029285	0.0026964000000000003
50	0005_R1_P3_K1_Ch2-Ch1.zen	20151204_STAG2gfpcf2_Prometa\MitoSys2\Calibration\mEGFPC1H2B_Noc\0005_R1_P3_K1_Ch2-Ch1.zen	FA/ISS	20000	30.0	3		7	0	0	29.94	100000	2000	Scale	0	1.04	0	0.01	0.86	0	0.01	0.042	0	1	1	0	1	57.035	3.714	0	1	57.035	3.714	0.9336	1.0464	1	0.9639	0.5889	0.7534	1	0.1288	0.3564	0.8987	0.0264	0.1215	0.01989	0.0026515999999999996	0.030799	0.050378
51	0005_R1_P4_K1_Ch2-Ch1.zen	20151204_STAG2gfpcf2_Prometa\MitoSys2\Calibration\mEGFPC1H2B_Noc\0005_R1_P4_K1_Ch2-Ch1.zen	FA/ISS	20000	30.0	3		7	0	0	29.94	100000	2000	Scale	0	1.04	0	0.01	0.86	0	0.01	0.042	0	1	1	0	1	62.449	3.971	0	1	62.449	3.971	0.9905	1.0189	1	0.9670000000000001	0.614	0.7705	1	0.1203	0.3467	0.9577	0.0202	0.1281	0.018905	0.0033313	0.041770999999999996	0.046801999999999996
52	0006_R1_P1_K1_Ch2-Ch1.zen	20151204_STAG2gfpcf2_Prometa\MitoSys2\Calibration\mEGFPC1H2B_Noc\0006_R1_P1_K1_Ch2-Ch1.zen	FA/ISS	20000	30.0	3		7	0	0	29.94	100000	2000	Scale	0	1.04	0	0.01	0.86	0	0.01	0.042	0	1	1	0	1	157.192	142.671	0	1	157.192	142.671	1.0031	1.8351	1	0.9868	0.9868	0.9868	1	0.9023	0.9499	0.9899	1.6726	0.937	0.007026300000000001	0.0011633	0.0032003	0.004121
53	0006_R1_P2_K1_Ch2-Ch1.zen	20151204_STAG2gfpcf2_Prometa\MitoSys2\Calibration\mEGFPC1H2B_Noc\0006_R1_P2_K1_Ch2-Ch1.zen	FA/ISS	20000	30.0	3		7	0	0	29.94	100000	2000	Scale	0	1.04	0	0.01	0.86	0	0.01	0.042	0	1	1	0	1	151.741	128.991	0	1	151.741	128.991	0.9992	2.4613	1	0.9863	0.9847	0.9855	1	0.8911	0.9439	0.9855	2.2319999999999998	0.9298	0.006929899999999999	0.001737	0.0024291	0.0023804000000000004
54	0006_R1_P3_K1_Ch2-Ch1.zen	20151204_STAG2gfpcf2_Prometa\MitoSys2\Calibration\mEGFPC1H2B_Noc\0006_R1_P3_K1_Ch2-Ch1.zen	FA/ISS	20000	30.0	3		7	0	0	29.94	100000	2000	Scale	0	1.04	0	0.01	0.86	0	0.01	0.042	0	1	1	0	1	141.9	7.165	0	1	141.9	7.165	0.9383	1.0808	1	0.9854	0.7737	0.8732	1	0.0308	0.1731	0.9242	0.0097	0.0523	0.007051899999999999	0.0017131	0.019012	0.021708
55	0006_R1_P4_K1_Ch2-Ch1.zen	20151204_STAG2gfpcf2_Prometa\MitoSys2\Calibration\mEGFPC1H2B_Noc\0006_R1_P4_K1_Ch2-Ch1.zen	FA/ISS	20000	30.0	3		7	0	0	29.94	100000	2000	Scale	0	1.04	0	0.01	0.86	0	0.01	0.042	0	1	1	0	1	166.297	7.792000000000001	0	1	166.297	7.792000000000001	0.9923	1.0007	1	0.9875	0.7914	0.884	1	0.013000000000000001	0.1139	0.9799	0.0	0.0035	0.007025399999999999	0.0010632	0.006954999999999999	0.024796000000000002
56	TR1_2_W0001_P0022_T0001_R1_P1_K1_Ch2-Ch1.zen	20151204_STAG2gfpcf2_Prometa\MitoSys2\Calibration\mEGFPC1H2B_Noc\DE_W0004\DE_W0004_P0021\DE_2_W0004_P0021_T0001\TR1_W0001_P0022\TR1_2_W0001_P0022_T0001_R1_P1_K1_Ch2-Ch1.zen	FA/ISS	20000	30.0	3		7	0	0	29.94	100000	2000	Scale	0	1.04	0	0.01	0.86	0	0.01	0.042	0	1	1	0	1	2.352	684.445	0	1	2.352	684.445	0.7291	1.2558	1	0.2777	0.997	0.4929	1	0.9997	0.9998	0.0949	1.2518	0.4929	-0.023421	0.19694	0.0095527	0.0083002
57	TR1_2_W0001_P0022_T0001_R1_P2_K1_Ch2-Ch1.zen	20151204_STAG2gfpcf2_Prometa\MitoSys2\Calibration\mEGFPC1H2B_Noc\DE_W0004\DE_W0004_P0021\DE_2_W0004_P0021_T0001\TR1_W0001_P0022\TR1_2_W0001_P0022_T0001_R1_P2_K1_Ch2-Ch1.zen	FA/ISS	20000	30.0	3		7	0	0	29.94	100000	2000	Scale	0	1.04	0	0.01	0.86	0	0.01	0.042	0	1	1	0	1	1.78	515.742	0	1	1.78	515.742	0.7445	0.2958	1	0.16399999999999998	0.9948	0.3479	1	0.9996	0.9998	0.0263	0.2918	0.3478	0.022812	0.34595	0.006217899999999999	0.008600100000000001
58	TR1_2_W0001_P0022_T0001_R1_P3_K1_Ch2-Ch1.zen	20151204_STAG2gfpcf2_Prometa\MitoSys2\Calibration\mEGFPC1H2B_Noc\DE_W0004\DE_W0004_P0021\DE_2_W0004_P0021_T0001\TR1_W0001_P0022\TR1_2_W0001_P0022_T0001_R1_P3_K1_Ch2-Ch1.zen	FA/ISS	20000	30.0	3		7	0	0	29.94	100000	2000	Scale	0	1.04	0	0.01	0.86	0	0.01	0.042	0	1	1	0	1	1.17	241.27900000000002	0	1	1.17	241.27900000000002	0.9259999999999999	1.2866	1	0.0141	0.9923	0.1086	1	0.9996	0.9998	0.0037	1.2770000000000001	0.1086	0.029588999999999997	0.37949	0.0016623	0.0023578
59	TR1_2_W0001_P0022_T0001_R1_P4_K1_Ch2-Ch1.zen	20151204_STAG2gfpcf2_Prometa\MitoSys2\Calibration\mEGFPC1H2B_Noc\DE_W0004\DE_W0004_P0021\DE_2_W0004_P0021_T0001\TR1_W0001_P0022\TR1_2_W0001_P0022_T0001_R1_P4_K1_Ch2-Ch1.zen	FA/ISS	20000	30.0	3		7	0	0	29.94	100000	2000	Scale	0	1.04	0	0.01	0.86	0	0.01	0.042	0	1	1	0	1	1.329	52.553999999999995	0	1	1.329	52.553999999999995	0.9381	1.1267	1	0.0539	0.9654	0.19899999999999998	1	0.9977	0.9988	0.0264	1.0866	0.1987	0.13355999999999998	0.28448	0.0039591	0.0063934
60	TR1_2_W0001_P0022_T0001_R1_P5_K1_Ch2-Ch1.zen	20151204_STAG2gfpcf2_Prometa\MitoSys2\Calibration\mEGFPC1H2B_Noc\DE_W0004\DE_W0004_P0021\DE_2_W0004_P0021_T0001\TR1_W0001_P0022\TR1_2_W0001_P0022_T0001_R1_P5_K1_Ch2-Ch1.zen	FA/ISS	20000	30.000999999999998	3		7	0	0	29.94	100000	2000	Scale	0	1.04	0	0.01	0.86	0	0.01	0.042	0	1	1	0	1	1.421	251.002	0	1	1.421	251.002	0.9986	3.0613	1	0.0754	0.9915	0.2548	1	0.9994	0.9997	0.0616	3.0402	0.2547	0.0081101	0.28408	0.012676999999999999	0.009999
61	0001_R1_P1_K1_Ch2-Ch1.zen	20151204_STAG2gfpcf2_Prometa\MitoSys2\Calibration\WT\0001_R1_P1_K1_Ch2-Ch1.zen	FA/ISS	20000	30.002	3		7	0	0	30.002	100000	2000	Scale	0	0.0	0	0.01	0.0	0	0.01	0.0	0	1	1	0	1	1.136	0.777	0	1	1.136	0.777	1.0619	1.1238	1	1.0	1.0	1.0	1	1.0	1.0	1.0619	1.1238	1.0	0.062779	0.37776	0.17146	0.65923
62	0001_R1_P2_K1_Ch2-Ch1.zen	20151204_STAG2gfpcf2_Prometa\MitoSys2\Calibration\WT\0001_R1_P2_K1_Ch2-Ch1.zen	FA/ISS	20000	30.0	3		7	0	0	30.0	100000	2000	Scale	0	0.0	0	0.01	0.0	0	0.01	0.0	0	1	1	0	1	1.133	0.7509999999999999	0	1	1.133	0.7509999999999999	0.9894	1.0034	1	1.0	1.0	1.0	1	1.0	1.0	0.9894	1.0034	1.0	0.023275	0.39116999999999996	0.14708	0.65725
63	0001_R1_P3_K1_Ch2-Ch1.zen	20151204_STAG2gfpcf2_Prometa\MitoSys2\Calibration\WT\0001_R1_P3_K1_Ch2-Ch1.zen	FA/ISS	20000	30.0	3		7	0	0	30.0	100000	2000	Scale	0	0.0	0	0.01	0.0	0	0.01	0.0	0	1	1	0	1	0.696	0.8009999999999999	0	1	0.696	0.8009999999999999	1.0284	1.0629	1	1.0	1.0	1.0	1	1.0	1.0	1.0284	1.0629	1.0	0.23243000000000003	0.63132	0.13327	0.58914
64	0001_R1_P4_K1_Ch2-Ch1.zen	20151204_STAG2gfpcf2_Prometa\MitoSys2\Calibration\WT\0001_R1_P4_K1_Ch2-Ch1.zen	FA/ISS	20000	30.000999999999998	3		7	0	0	30.000999999999998	100000	2000	Scale	0	0.0	0	0.01	0.0	0	0.01	0.0	0	1	1	0	1	0.792	0.884	0	1	0.792	0.884	1.0897	0.9614	1	1.0	1.0	1.0	1	1.0	1.0	1.0897	0.9614	1.0	0.16981	0.63213	0.032604	0.48446000000000006
65	0002_R1_P1_K1_Ch2-Ch1.zen	20151204_STAG2gfpcf2_Prometa\MitoSys2\Calibration\WT\0002_R1_P1_K1_Ch2-Ch1.zen	FA/ISS	20000	30.0	3		7	0	0	30.0	100000	2000	Scale	0	0.0	0	0.01	0.0	0	0.01	0.0	0	1	1	0	1	1.146	0.746	0	1	1.146	0.746	1.0677	1.0219	1	1.0	1.0	1.0	1	1.0	1.0	1.0677	1.0219	1.0	0.094415	0.37932	-0.020673	0.636
66	0002_R1_P2_K1_Ch2-Ch1.zen	20151204_STAG2gfpcf2_Prometa\MitoSys2\Calibration\WT\0002_R1_P2_K1_Ch2-Ch1.zen	FA/ISS	20000	30.0	3		7	0	0	30.0	100000	2000	Scale	0	0.0	0	0.01	0.0	0	0.01	0.0	0	1	1	0	1	1.133	0.75	0	1	1.133	0.75	0.9901	1.131	1	1.0	1.0	1.0	1	1.0	1.0	0.9901	1.131	1.0	0.10751	0.37844	-0.08655499999999999	0.60273
67	0002_R1_P3_K1_Ch2-Ch1.zen	20151204_STAG2gfpcf2_Prometa\MitoSys2\Calibration\WT\0002_R1_P3_K1_Ch2-Ch1.zen	FA/ISS	20000	30.0	3		7	0	0	30.0	100000	2000	Scale	0	0.0	0	0.01	0.0	0	0.01	0.0	0	1	1	0	1	0.764	0.8240000000000001	0	1	0.764	0.8240000000000001	1.0461	1.0	1	1.0	1.0	1.0	1	1.0	1.0	1.0461	1.0	1.0	0.13587	0.6591	0.14658	0.67569
68	0002_R1_P4_K1_Ch2-Ch1.zen	20151204_STAG2gfpcf2_Prometa\MitoSys2\Calibration\WT\0002_R1_P4_K1_Ch2-Ch1.zen	FA/ISS	20000	30.000999999999998	3		7	0	0	30.000999999999998	100000	2000	Scale	0	0.0	0	0.01	0.0	0	0.01	0.0	0	1	1	0	1	0.787	0.8240000000000001	0	1	0.787	0.8240000000000001	1.1828	1.092	1	1.0	1.0	1.0	1	1.0	1.0	1.1828	1.092	1.0	-0.054376	0.52305	0.10612	0.59901
69	0003_R1_P1_K1_Ch2-Ch1.zen	20151204_STAG2gfpcf2_Prometa\MitoSys2\Calibration\WT\0003_R1_P1_K1_Ch2-Ch1.zen	FA/ISS	20000	30.000999999999998	3		7	0	0	30.000999999999998	100000	2000	Scale	0	0.0	0	0.01	0.0	0	0.01	0.0	0	1	1	0	1	1.344	0.848	0	1	1.344	0.848	1.0548	1.1167	1	1.0	1.0	1.0	1	1.0	1.0	1.0548	1.1167	1.0	0.014588	0.30755	0.11703	0.54618
70	0003_R1_P2_K1_Ch2-Ch1.zen	20151204_STAG2gfpcf2_Prometa\MitoSys2\Calibration\WT\0003_R1_P2_K1_Ch2-Ch1.zen	FA/ISS	20000	30.000999999999998	3		7	0	0	30.000999999999998	100000	2000	Scale	0	0.0	0	0.01	0.0	0	0.01	0.0	0	1	1	0	1	1.435	1.187	0	1	1.435	1.187	1.4284	2.367	1	1.0	1.0	1.0	1	1.0	1.0	1.4284	2.367	1.0	0.087802	0.32283	0.07763300000000001	0.40454
71	0003_R1_P3_K1_Ch2-Ch1.zen	20151204_STAG2gfpcf2_Prometa\MitoSys2\Calibration\WT\0003_R1_P3_K1_Ch2-Ch1.zen	FA/ISS	20000	30.002	3		7	0	0	30.002	100000	2000	Scale	0	0.0	0	0.01	0.0	0	0.01	0.0	0	1	1	0	1	0.7340000000000001	0.7909999999999999	0	1	0.7340000000000001	0.7909999999999999	1.0802	1.0155	1	1.0	1.0	1.0	1	1.0	1.0	1.0802	1.0155	1.0	0.045473	0.63045	0.25276	0.62949
72	0003_R1_P4_K1_Ch2-Ch1.zen	20151204_STAG2gfpcf2_Prometa\MitoSys2\Calibration\WT\0003_R1_P4_K1_Ch2-Ch1.zen	FA/ISS	20000	30.003	3		7	0	0	30.003	100000	2000	Scale	0	0.0	0	0.01	0.0	0	0.01	0.0	0	1	1	0	1	0.7170000000000001	0.8	0	1	0.7170000000000001	0.8	1.0023	0.9521	1	1.0	1.0	1.0	1	1.0	1.0	1.0023	0.9521	1.0	0.18089	0.66787	0.21511999999999998	0.61964
73	0004_R1_P1_K1_Ch2-Ch1.zen	20151204_STAG2gfpcf2_Prometa\MitoSys2\Calibration\WT\0004_R1_P1_K1_Ch2-Ch1.zen	FA/ISS	20000	30.002	3		7	0	0	30.002	100000	2000	Scale	0	0.0	0	0.01	0.0	0	0.01	0.0	0	1	1	0	1	2.101	1.232	0	1	2.101	1.232	0.9508	1.0455	1	1.0	1.0	1.0	1	1.0	1.0	0.9508	1.0455	1.0	0.074715	0.23083	0.15149	0.38185
74	0004_R1_P2_K1_Ch2-Ch1.zen	20151204_STAG2gfpcf2_Prometa\MitoSys2\Calibration\WT\0004_R1_P2_K1_Ch2-Ch1.zen	FA/ISS	20000	30.002	3		7	0	0	30.002	100000	2000	Scale	0	0.0	0	0.01	0.0	0	0.01	0.0	0	1	1	0	1	1.2990000000000002	0.8220000000000001	0	1	1.2990000000000002	0.8220000000000001	1.0354	0.9212	1	1.0	1.0	1.0	1	1.0	1.0	1.0354	0.9212	1.0	0.11682000000000001	0.36396999999999996	0.13469	0.58329
75	0004_R1_P3_K1_Ch2-Ch1.zen	20151204_STAG2gfpcf2_Prometa\MitoSys2\Calibration\WT\0004_R1_P3_K1_Ch2-Ch1.zen	FA/ISS	20000	30.002	3		7	0	0	30.002	100000	2000	Scale	0	0.0	0	0.01	0.0	0	0.01	0.0	0	1	1	0	1	0.7070000000000001	0.8	0	1	0.7070000000000001	0.8	1.0163	0.9663	1	1.0	1.0	1.0	1	1.0	1.0	1.0163	0.9663	1.0	0.16072999999999998	0.61756	-0.06098200000000001	0.57404
76	0004_R1_P4_K1_Ch2-Ch1.zen	20151204_STAG2gfpcf2_Prometa\MitoSys2\Calibration\WT\0004_R1_P4_K1_Ch2-Ch1.zen	FA/ISS	20000	30.002	3		7	0	0	30.002	100000	2000	Scale	0	0.0	0	0.01	0.0	0	0.01	0.0	0	1	1	0	1	0.6990000000000001	0.7879999999999999	0	1	0.6990000000000001	0.7879999999999999	1.1232	1.1038	1	1.0	1.0	1.0	1	1.0	1.0	1.1232	1.1038	1.0	-0.0025347	0.66101	0.16405	0.5284800000000001
77	0005_R1_P1_K1_Ch2-Ch1.zen	20151204_STAG2gfpcf2_Prometa\MitoSys2\Calibration\WT\0005_R1_P1_K1_Ch2-Ch1.zen	FA/ISS	20000	30.0	3		7	0	0	30.0	100000	2000	Scale	0	0.0	0	0.01	0.0	0	0.01	0.0	0	1	1	0	1	1.247	0.9079999999999999	0	1	1.247	0.9079999999999999	1.0255	0.8879	1	1.0	1.0	1.0	1	1.0	1.0	1.0255	0.8879	1.0	0.10136	0.34895	0.047151	0.44632
78	0005_R1_P2_K1_Ch2-Ch1.zen	20151204_STAG2gfpcf2_Prometa\MitoSys2\Calibration\WT\0005_R1_P2_K1_Ch2-Ch1.zen	FA/ISS	20000	30.0	3		7	0	0	30.0	100000	2000	Scale	0	0.0	0	0.01	0.0	0	0.01	0.0	0	1	1	0	1	1.2690000000000001	0.941	0	1	1.2690000000000001	0.941	1.1169	1.1362	1	1.0	1.0	1.0	1	1.0	1.0	1.1169	1.1362	1.0	0.040795	0.34770999999999996	0.026787000000000002	0.49268
79	0005_R1_P3_K1_Ch2-Ch1.zen	20151204_STAG2gfpcf2_Prometa\MitoSys2\Calibration\WT\0005_R1_P3_K1_Ch2-Ch1.zen	FA/ISS	20000	29.999000000000002	3		7	0	0	29.999000000000002	100000	2000	Scale	0	0.0	0	0.01	0.0	0	0.01	0.0	0	1	1	0	1	0.9	0.904	0	1	0.9	0.904	1.0441	1.5216	1	1.0	1.0	1.0	1	1.0	1.0	1.0441	1.5216	1.0	0.12625999999999998	0.48946000000000006	0.02339	0.5456300000000001
80	0005_R1_P4_K1_Ch2-Ch1.zen	20151204_STAG2gfpcf2_Prometa\MitoSys2\Calibration\WT\0005_R1_P4_K1_Ch2-Ch1.zen	FA/ISS	20000	30.000999999999998	3		7	0	0	30.000999999999998	100000	2000	Scale	0	0.0	0	0.01	0.0	0	0.01	0.0	0	1	1	0	1	0.742	0.8190000000000001	0	1	0.742	0.8190000000000001	1.044	0.9658	1	1.0	1.0	1.0	1	1.0	1.0	1.044	0.9658	1.0	0.15579	0.5897	0.0098823	0.54593
81	TR1_2_W0001_P0005_T0001_R1_P1_K1_Ch2-Ch1.zen	20151204_STAG2gfpcf2_Prometa\MitoSys2\LSM\STAG2gfpcf2_Noc\DE_W0003\DE_W0003_P0007\DE_2_W0003_P0007_T0001\TR1_W0001_P0005\TR1_2_W0001_P0005_T0001_R1_P1_K1_Ch2-Ch1.zen	FA/ISS	20000	30.0	3		7	0	0	29.94	100000	2000	Scale	0	1.04	0	0.01	0.86	0	0.01	0.042	0	1	1	0	1	27.276	400.58	0	1	27.276	400.58	1.0869	2.7614	1	0.925	0.995	0.9594	1	0.9934	0.9967	1.0085	2.738	0.9562	0.043452	0.016291999999999997	0.0057346	0.0039932
82	TR1_2_W0001_P0005_T0001_R1_P2_K1_Ch2-Ch1.zen	20151204_STAG2gfpcf2_Prometa\MitoSys2\LSM\STAG2gfpcf2_Noc\DE_W0003\DE_W0003_P0007\DE_2_W0003_P0007_T0001\TR1_W0001_P0005\TR1_2_W0001_P0005_T0001_R1_P2_K1_Ch2-Ch1.zen	FA/ISS	20000	30.0	3		7	0	0	29.94	100000	2000	Scale	0	1.04	0	0.01	0.86	0	0.01	0.042	0	1	1	0	1	24.613000000000003	297.86	0	1	24.613000000000003	297.86	0.9372	6.8806	1	0.9172	0.9904	0.9531	1	0.9884	0.9942	0.857	6.7687	0.9475	0.037877999999999995	0.016949000000000002	0.018744	0.010525
83	TR1_2_W0001_P0005_T0001_R1_P3_K1_Ch2-Ch1.zen	20151204_STAG2gfpcf2_Prometa\MitoSys2\LSM\STAG2gfpcf2_Noc\DE_W0003\DE_W0003_P0007\DE_2_W0003_P0007_T0001\TR1_W0001_P0005\TR1_2_W0001_P0005_T0001_R1_P3_K1_Ch2-Ch1.zen	FA/ISS	20000	30.0	3		7	0	0	29.94	100000	2000	Scale	0	1.04	0	0.01	0.86	0	0.01	0.042	0	1	1	0	1	23.819000000000003	1044.751	0	1	23.819000000000003	1044.751	1.1588	1.0874	1	0.9141	0.9983	0.9553	1	0.998	0.9990000000000001	1.0657	1.0834	0.9543	0.045697	0.017449	0.0039666	0.0031514
84	TR1_2_W0001_P0005_T0001_R1_P4_K1_Ch2-Ch1.zen	20151204_STAG2gfpcf2_Prometa\MitoSys2\LSM\STAG2gfpcf2_Noc\DE_W0003\DE_W0003_P0007\DE_2_W0003_P0007_T0001\TR1_W0001_P0005\TR1_2_W0001_P0005_T0001_R1_P4_K1_Ch2-Ch1.zen	FA/ISS	20000	30.0	3		7	0	0	29.94	100000	2000	Scale	0	1.04	0	0.01	0.86	0	0.01	0.042	0	1	1	0	1	18.986	21.389	0	1	18.986	21.389	0.8786	0.9628	1	0.8931	0.9211	0.907	1	0.9268	0.9627	0.7782	0.8208	0.8718	0.055557	0.014778999999999999	0.0080088	0.012143000000000001
85	TR1_2_W0001_P0005_T0001_R1_P5_K1_Ch2-Ch1.zen	20151204_STAG2gfpcf2_Prometa\MitoSys2\LSM\STAG2gfpcf2_Noc\DE_W0003\DE_W0003_P0007\DE_2_W0003_P0007_T0001\TR1_W0001_P0005\TR1_2_W0001_P0005_T0001_R1_P5_K1_Ch2-Ch1.zen	FA/ISS	20000	30.0	3		7	0	0	29.94	100000	2000	Scale	0	1.04	0	0.01	0.86	0	0.01	0.042	0	1	1	0	1	16.521	18.46	0	1	16.521	18.46	1.0484	1.0323	1	0.8775	0.9088	0.893	1	0.9263	0.9624	0.9224	0.8665	0.8578	0.05851900000000001	0.016361	0.0061007	0.011042
86	TR1_2_W0001_P0020_T0001_R1_P1_K1_Ch2-Ch1.zen	20151204_STAG2gfpcf2_Prometa\MitoSys2\LSM\STAG2gfpcf2_Noc\DE_W0003\DE_W0003_P0011\DE_2_W0003_P0011_T0001\TR1_W0001_P0020\TR1_2_W0001_P0020_T0001_R1_P1_K1_Ch2-Ch1.zen	FA/ISS	20000	30.0	3		7	0	0	29.94	100000	2000	Scale	0	1.04	0	0.01	0.86	0	0.01	0.042	0	1	1	0	1	21.1	220.87599999999998	0	1	21.1	220.87599999999998	1.0576	4.0779	1	0.9026	0.99	0.9452	1	0.9897	0.9949	0.9566	4.0179	0.9404	0.040309	0.027471	0.0086398	0.010743
87	TR1_2_W0001_P0020_T0001_R1_P2_K1_Ch2-Ch1.zen	20151204_STAG2gfpcf2_Prometa\MitoSys2\LSM\STAG2gfpcf2_Noc\DE_W0003\DE_W0003_P0011\DE_2_W0003_P0011_T0001\TR1_W0001_P0020\TR1_2_W0001_P0020_T0001_R1_P2_K1_Ch2-Ch1.zen	FA/ISS	20000	30.0	3		7	0	0	29.94	100000	2000	Scale	0	1.04	0	0.01	0.86	0	0.01	0.042	0	1	1	0	1	19.108	231.69400000000002	0	1	19.108	231.69400000000002	1.4172	4.2616	1	0.8928	0.9908	0.9405	1	0.9916	0.9958	1.2863	4.2091	0.9366	0.045929000000000005	0.022994999999999998	0.0038872	0.0042338
88	TR1_2_W0001_P0020_T0001_R1_P3_K1_Ch2-Ch1.zen	20151204_STAG2gfpcf2_Prometa\MitoSys2\LSM\STAG2gfpcf2_Noc\DE_W0003\DE_W0003_P0011\DE_2_W0003_P0011_T0001\TR1_W0001_P0020\TR1_2_W0001_P0020_T0001_R1_P3_K1_Ch2-Ch1.zen	FA/ISS	20000	30.0	3		7	0	0	29.94	100000	2000	Scale	0	1.04	0	0.01	0.86	0	0.01	0.042	0	1	1	0	1	19.581	349.539	0	1	19.581	349.539	1.1048	1.6334	1	0.8941	0.9949	0.9431	1	0.9952	0.9976	0.9916	1.62	0.9409	0.034989	0.023250999999999997	0.0026381	0.002892
89	TR1_2_W0001_P0020_T0001_R1_P4_K1_Ch2-Ch1.zen	20151204_STAG2gfpcf2_Prometa\MitoSys2\LSM\STAG2gfpcf2_Noc\DE_W0003\DE_W0003_P0011\DE_2_W0003_P0011_T0001\TR1_W0001_P0020\TR1_2_W0001_P0020_T0001_R1_P4_K1_Ch2-Ch1.zen	FA/ISS	20000	30.0	3		7	0	0	29.94	100000	2000	Scale	0	1.04	0	0.01	0.86	0	0.01	0.042	0	1	1	0	1	17.61	6.072	0	1	17.61	6.072	1.0193	1.0024	1	0.8849	0.7352	0.8066	1	0.7709	0.878	0.903	0.5401	0.6918	0.04922	0.013343	0.043136	0.020853999999999998
90	TR1_2_W0001_P0020_T0001_R1_P5_K1_Ch2-Ch1.zen	20151204_STAG2gfpcf2_Prometa\MitoSys2\LSM\STAG2gfpcf2_Noc\DE_W0003\DE_W0003_P0011\DE_2_W0003_P0011_T0001\TR1_W0001_P0020\TR1_2_W0001_P0020_T0001_R1_P5_K1_Ch2-Ch1.zen	FA/ISS	20000	30.0	3		7	0	0	29.94	100000	2000	Scale	0	1.04	0	0.01	0.86	0	0.01	0.042	0	1	1	0	1	17.221	8.497	0	1	17.221	8.497	0.8838	1.0117	1	0.8828	0.8075	0.8443	1	0.8365	0.9146	0.7734	0.6787	0.764	0.068593	0.010948000000000001	0.0059651	0.026557
91	TR1_2_W0001_P0013_T0001_R1_P1_K1_Ch2-Ch1.zen	20151204_STAG2gfpcf2_Prometa\MitoSys2\LSM\STAG2gfpcf2_Noc\DE_W0003\DE_W0003_P0016\DE_2_W0003_P0016_T0001\TR1_W0001_P0013\TR1_2_W0001_P0013_T0001_R1_P1_K1_Ch2-Ch1.zen	FA/ISS	20000	30.0	3		7	0	0	29.94	100000	2000	Scale	0	1.04	0	0.01	0.86	0	0.01	0.042	0	1	1	0	1	19.781	755.2710000000001	0	1	19.781	755.2710000000001	1.1301	3.4496	1	0.897	0.9971	0.9457	1	0.9972	0.9986	1.0199	3.4343	0.9444	0.029554	0.024763999999999998	0.013827	0.014053
92	TR1_2_W0001_P0013_T0001_R1_P2_K1_Ch2-Ch1.zen	20151204_STAG2gfpcf2_Prometa\MitoSys2\LSM\STAG2gfpcf2_Noc\DE_W0003\DE_W0003_P0016\DE_2_W0003_P0016_T0001\TR1_W0001_P0013\TR1_2_W0001_P0013_T0001_R1_P2_K1_Ch2-Ch1.zen	FA/ISS	20000	30.0	3		7	0	0	29.94	100000	2000	Scale	0	1.04	0	0.01	0.86	0	0.01	0.042	0	1	1	0	1	22.581999999999997	960.895	0	1	22.581999999999997	960.895	1.1663	0.6239	1	0.9087	0.998	0.9523	1	0.9977	0.9988	1.0665	0.62	0.9511	0.035001	0.01789	0.025227	0.024978
93	TR1_2_W0001_P0013_T0001_R1_P3_K1_Ch2-Ch1.zen	20151204_STAG2gfpcf2_Prometa\MitoSys2\LSM\STAG2gfpcf2_Noc\DE_W0003\DE_W0003_P0016\DE_2_W0003_P0016_T0001\TR1_W0001_P0013\TR1_2_W0001_P0013_T0001_R1_P3_K1_Ch2-Ch1.zen	FA/ISS	20000	30.0	3		7	0	0	29.94	100000	2000	Scale	0	1.04	0	0.01	0.86	0	0.01	0.042	0	1	1	0	1	25.735	202.535	0	1	25.735	202.535	0.9367	2.4443	1	0.9207	0.9894	0.9544	1	0.9866	0.9933	0.8599	2.3979	0.9479	0.045989999999999996	0.019615	0.0054521	0.006936
94	TR1_2_W0001_P0013_T0001_R1_P4_K1_Ch2-Ch1.zen	20151204_STAG2gfpcf2_Prometa\MitoSys2\LSM\STAG2gfpcf2_Noc\DE_W0003\DE_W0003_P0016\DE_2_W0003_P0016_T0001\TR1_W0001_P0013\TR1_2_W0001_P0013_T0001_R1_P4_K1_Ch2-Ch1.zen	FA/ISS	20000	30.0	3		7	0	0	29.94	100000	2000	Scale	0	1.04	0	0.01	0.86	0	0.01	0.042	0	1	1	0	1	19.814	22.769000000000002	0	1	19.814	22.769000000000002	1.0185	1.0582	1	0.8974	0.9255	0.9114	1	0.9281	0.9634	0.9147	0.9097	0.8767	0.057874	0.011828	0.016071000000000002	0.005684399999999999
95	TR1_2_W0001_P0013_T0001_R1_P5_K1_Ch2-Ch1.zen	20151204_STAG2gfpcf2_Prometa\MitoSys2\LSM\STAG2gfpcf2_Noc\DE_W0003\DE_W0003_P0016\DE_2_W0003_P0016_T0001\TR1_W0001_P0013\TR1_2_W0001_P0013_T0001_R1_P5_K1_Ch2-Ch1.zen	FA/ISS	20000	30.0	3		7	0	0	29.94	100000	2000	Scale	0	1.04	0	0.01	0.86	0	0.01	0.042	0	1	1	0	1	16.483	20.825	0	1	16.483	20.825	0.8897	0.9196	1	0.8757	0.9179999999999999	0.8966	1	0.9348	0.9668	0.7717	0.7842	0.8655	0.056535	0.014426	0.0071971000000000005	0.0091945
96	TR1_2_W0001_P0010_T0001_R1_P1_K1_Ch2-Ch1.zen	20151204_STAG2gfpcf2_Prometa\MitoSys2\LSM\STAG2gfpcf2_Noc\DE_W0003\DE_W0003_P0017\DE_2_W0003_P0017_T0001\TR1_W0001_P0010\TR1_2_W0001_P0010_T0001_R1_P1_K1_Ch2-Ch1.zen	FA/ISS	20000	30.0	3		7	0	0	29.94	100000	2000	Scale	0	1.04	0	0.01	0.86	0	0.01	0.042	0	1	1	0	1	22.491999999999997	870.62	0	1	22.491999999999997	870.62	0.9940000000000001	2.2851	1	0.9085	0.9978	0.9521	1	0.9975	0.9987	0.9022	2.2767	0.9509	0.044136	0.021244	0.0043988	0.0053199
97	TR1_2_W0001_P0010_T0001_R1_P2_K1_Ch2-Ch1.zen	20151204_STAG2gfpcf2_Prometa\MitoSys2\LSM\STAG2gfpcf2_Noc\DE_W0003\DE_W0003_P0017\DE_2_W0003_P0017_T0001\TR1_W0001_P0010\TR1_2_W0001_P0010_T0001_R1_P2_K1_Ch2-Ch1.zen	FA/ISS	20000	30.0	3		7	0	0	29.94	100000	2000	Scale	0	1.04	0	0.01	0.86	0	0.01	0.042	0	1	1	0	1	22.434	1175.7089999999998	0	1	22.434	1175.7089999999998	1.1401	1.8754	1	0.9085	0.9984	0.9524	1	0.9983	0.9991	1.0415	1.8705	0.9516	0.038952	0.020863999999999997	0.0033619999999999995	0.0031466999999999997
98	TR1_2_W0001_P0010_T0001_R1_P3_K1_Ch2-Ch1.zen	20151204_STAG2gfpcf2_Prometa\MitoSys2\LSM\STAG2gfpcf2_Noc\DE_W0003\DE_W0003_P0017\DE_2_W0003_P0017_T0001\TR1_W0001_P0010\TR1_2_W0001_P0010_T0001_R1_P3_K1_Ch2-Ch1.zen	FA/ISS	20000	30.0	3		7	0	0	29.94	100000	2000	Scale	0	1.04	0	0.01	0.86	0	0.01	0.042	0	1	1	0	1	25.406999999999996	175.456	0	1	25.406999999999996	175.456	0.9716	1.5127	1	0.9197	0.9898	0.9541	1	0.9874	0.9937	0.8924	1.4837	0.948	0.044557	0.021182	0.0031081999999999998	0.0039408
99	TR1_2_W0001_P0010_T0001_R1_P4_K1_Ch2-Ch1.zen	20151204_STAG2gfpcf2_Prometa\MitoSys2\LSM\STAG2gfpcf2_Noc\DE_W0003\DE_W0003_P0017\DE_2_W0003_P0017_T0001\TR1_W0001_P0010\TR1_2_W0001_P0010_T0001_R1_P4_K1_Ch2-Ch1.zen	FA/ISS	20000	30.0	3		7	0	0	29.94	100000	2000	Scale	0	1.04	0	0.01	0.86	0	0.01	0.042	0	1	1	0	1	19.247	21.014	0	1	19.247	21.014	1.0251	1.0001	1	0.8943	0.9198	0.907	1	0.9248	0.9616	0.9179999999999999	0.8469	0.8707	0.04634	0.014419999999999999	0.008450200000000001	0.012098000000000001
100	TR1_2_W0001_P0010_T0001_R1_P5_K1_Ch2-Ch1.zen	20151204_STAG2gfpcf2_Prometa\MitoSys2\LSM\STAG2gfpcf2_Noc\DE_W0003\DE_W0003_P0017\DE_2_W0003_P0017_T0001\TR1_W0001_P0010\TR1_2_W0001_P0010_T0001_R1_P5_K1_Ch2-Ch1.zen	FA/ISS	20000	30.0	3		7	0	0	29.94	100000	2000	Scale	0	1.04	0	0.01	0.86	0	0.01	0.042	0	1	1	0	1	24.98	276.85900000000004	0	1	24.98	276.85900000000004	0.986	0.361	1	0.9183	0.9929	0.9549	1	0.9914	0.9957	0.9048	0.3498	0.9508	0.043382	0.020508000000000002	0.005716	0.0056578
101	TR1_2_W0001_P0011_T0001_R1_P1_K1_Ch2-Ch1.zen	20151204_STAG2gfpcf2_Prometa\MitoSys2\LSM\STAG2gfpcf2_Noc\rnd2\DE_W0003\DE_W0003_P0007\DE_2_W0003_P0007_T0001\TR1_W0001_P0011\TR1_2_W0001_P0011_T0001_R1_P1_K1_Ch2-Ch1.zen	FA/ISS	20000	30.0	3		7	0	0	29.94	100000	2000	Scale	0	1.04	0	0.01	0.86	0	0.01	0.042	0	1	1	0	1	18.182000000000002	943.227	0	1	18.182000000000002	943.227	1.1726	1.5969	1	0.8878	0.998	0.9413	1	0.9983	0.9991	1.0498	1.5917	0.9405	0.038569	0.026432999999999998	0.006897199999999999	0.0056132
102	TR1_2_W0001_P0011_T0001_R1_P2_K1_Ch2-Ch1.zen	20151204_STAG2gfpcf2_Prometa\MitoSys2\LSM\STAG2gfpcf2_Noc\rnd2\DE_W0003\DE_W0003_P0007\DE_2_W0003_P0007_T0001\TR1_W0001_P0011\TR1_2_W0001_P0011_T0001_R1_P2_K1_Ch2-Ch1.zen	FA/ISS	20000	30.0	3		7	0	0	29.94	100000	2000	Scale	0	1.04	0	0.01	0.86	0	0.01	0.042	0	1	1	0	1	20.373	620.544	0	1	20.373	620.544	0.9969	3.6588	1	0.8999	0.9964	0.9469	1	0.9964	0.9982	0.8967	3.6397	0.9452	0.060508000000000006	0.022009	0.0061934	0.0058654
103	TR1_2_W0001_P0011_T0001_R1_P3_K1_Ch2-Ch1.zen	20151204_STAG2gfpcf2_Prometa\MitoSys2\LSM\STAG2gfpcf2_Noc\rnd2\DE_W0003\DE_W0003_P0007\DE_2_W0003_P0007_T0001\TR1_W0001_P0011\TR1_2_W0001_P0011_T0001_R1_P3_K1_Ch2-Ch1.zen	FA/ISS	20000	30.0	3		7	0	0	29.94	100000	2000	Scale	0	1.04	0	0.01	0.86	0	0.01	0.042	0	1	1	0	1	19.961	624.1619999999999	0	1	19.961	624.1619999999999	0.9092	5.1306	1	0.8983	0.9961	0.9459	1	0.9961	0.9981	0.812	5.1021	0.9441	0.066009	0.02376	0.010869	0.015633
104	TR1_2_W0001_P0011_T0001_R1_P4_K1_Ch2-Ch1.zen	20151204_STAG2gfpcf2_Prometa\MitoSys2\LSM\STAG2gfpcf2_Noc\rnd2\DE_W0003\DE_W0003_P0007\DE_2_W0003_P0007_T0001\TR1_W0001_P0011\TR1_2_W0001_P0011_T0001_R1_P4_K1_Ch2-Ch1.zen	FA/ISS	20000	30.0	3		7	0	0	29.94	100000	2000	Scale	0	1.04	0	0.01	0.86	0	0.01	0.042	0	1	1	0	1	7.577999999999999	13.059000000000001	0	1	7.577999999999999	13.059000000000001	1.0973	1.0573	1	0.7393	0.8719	0.8026	1	0.9520000000000001	0.9757	0.8158	0.8763	0.7817	0.08480399999999999	0.028332	0.010276	0.014547999999999998
105	TR1_2_W0001_P0011_T0001_R1_P5_K1_Ch2-Ch1.zen	20151204_STAG2gfpcf2_Prometa\MitoSys2\LSM\STAG2gfpcf2_Noc\rnd2\DE_W0003\DE_W0003_P0007\DE_2_W0003_P0007_T0001\TR1_W0001_P0011\TR1_2_W0001_P0011_T0001_R1_P5_K1_Ch2-Ch1.zen	FA/ISS	20000	30.0	3		7	0	0	29.94	100000	2000	Scale	0	1.04	0	0.01	0.86	0	0.01	0.042	0	1	1	0	1	4.17	6.984	0	1	4.17	6.984	2.5128	2.1211	1	0.4987	0.7436	0.6048	1	0.9522	0.9758	1.4421	1.5884	0.5877	0.0566	0.070971	0.020574000000000002	0.037622
106	TR1_2_W0001_P0014_T0001_R1_P1_K1_Ch2-Ch1.zen	20151204_STAG2gfpcf2_Prometa\MitoSys2\LSM\STAG2gfpcf2_Noc\rnd2\DE_W0003\DE_W0003_P0009\DE_2_W0003_P0009_T0001\TR1_W0001_P0014\TR1_2_W0001_P0014_T0001_R1_P1_K1_Ch2-Ch1.zen	FA/ISS	20000	30.0	3		7	0	0	29.94	100000	2000	Scale	0	1.04	0	0.01	0.86	0	0.01	0.042	0	1	1	0	1	16.230999999999998	1282.911	0	1	16.230999999999998	1282.911	0.8488	3.0868	1	0.8752	0.9985	0.9348	1	0.9988	0.9994	0.7333	3.0808	0.9342	0.034979	0.030233	0.0086763	0.011929
107	TR1_2_W0001_P0014_T0001_R1_P2_K1_Ch2-Ch1.zen	20151204_STAG2gfpcf2_Prometa\MitoSys2\LSM\STAG2gfpcf2_Noc\rnd2\DE_W0003\DE_W0003_P0009\DE_2_W0003_P0009_T0001\TR1_W0001_P0014\TR1_2_W0001_P0014_T0001_R1_P2_K1_Ch2-Ch1.zen	FA/ISS	20000	30.0	3		7	0	0	29.94	100000	2000	Scale	0	1.04	0	0.01	0.86	0	0.01	0.042	0	1	1	0	1	15.728	1186.754	0	1	15.728	1186.754	1.2961	2.4746	1	0.8709	0.9983	0.9324	1	0.9987	0.9994	1.1465	2.4688	0.9318	0.045863	0.029961	0.007452299999999999	0.0051737
108	TR1_2_W0001_P0014_T0001_R1_P3_K1_Ch2-Ch1.zen	20151204_STAG2gfpcf2_Prometa\MitoSys2\LSM\STAG2gfpcf2_Noc\rnd2\DE_W0003\DE_W0003_P0009\DE_2_W0003_P0009_T0001\TR1_W0001_P0014\TR1_2_W0001_P0014_T0001_R1_P3_K1_Ch2-Ch1.zen	FA/ISS	20000	30.0	3		7	0	0	29.94	100000	2000	Scale	0	1.04	0	0.01	0.86	0	0.01	0.042	0	1	1	0	1	18.529	729.587	0	1	18.529	729.587	1.0634	6.1881	1	0.8901	0.9955	0.9413	1	0.9958	0.9979	0.9495	6.1466	0.9393	0.054585	0.029862	0.014506999999999999	0.013022
109	TR1_2_W0001_P0014_T0001_R1_P4_K1_Ch2-Ch1.zen	20151204_STAG2gfpcf2_Prometa\MitoSys2\LSM\STAG2gfpcf2_Noc\rnd2\DE_W0003\DE_W0003_P0009\DE_2_W0003_P0009_T0001\TR1_W0001_P0014\TR1_2_W0001_P0014_T0001_R1_P4_K1_Ch2-Ch1.zen	FA/ISS	20000	30.0	3		7	0	0	29.94	100000	2000	Scale	0	1.04	0	0.01	0.86	0	0.01	0.042	0	1	1	0	1	12.755	26.668000000000003	0	1	12.755	26.668000000000003	1.0012	1.0270000000000001	1	0.8437	0.9365	0.8889	1	0.9602	0.9799	0.8446	0.9235	0.8704	0.080631	0.014299000000000001	0.011598	0.0077949
110	TR1_2_W0001_P0014_T0001_R1_P5_K1_Ch2-Ch1.zen	20151204_STAG2gfpcf2_Prometa\MitoSys2\LSM\STAG2gfpcf2_Noc\rnd2\DE_W0003\DE_W0003_P0009\DE_2_W0003_P0009_T0001\TR1_W0001_P0014\TR1_2_W0001_P0014_T0001_R1_P5_K1_Ch2-Ch1.zen	FA/ISS	20000	30.0	3		7	0	0	29.94	100000	2000	Scale	0	1.04	0	0.01	0.86	0	0.01	0.042	0	1	1	0	1	12.838	25.351	0	1	12.838	25.351	0.8849	0.9392	1	0.8444	0.9333	0.8877	1	0.9578	0.9787	0.7382	0.8374	0.8681	0.084201	0.020321000000000002	0.014011000000000001	0.0073641
111	TR1_2_W0001_P0039_T0001_R1_P1_K1_Ch2-Ch1.zen	20151204_STAG2gfpcf2_Prometa\MitoSys2\LSM\STAG2gfpcf2_Noc\rnd2\DE_W0003\DE_W0003_P0011\DE_2_W0003_P0011_T0001\TR1_W0001_P0039\TR1_2_W0001_P0039_T0001_R1_P1_K1_Ch2-Ch1.zen	FA/ISS	20000	30.0	3		7	0	0	29.94	100000	2000	Scale	0	1.04	0	0.01	0.86	0	0.01	0.042	0	1	1	0	1	21.793000000000003	753.584	0	1	21.793000000000003	753.584	0.9458	1.2249	1	0.9066	0.9976	0.951	1	0.9975	0.9987	0.855	1.2194	0.9498	0.06241699999999999	0.014464	0.0054729	0.0047066
112	TR1_2_W0001_P0039_T0001_R1_P2_K1_Ch2-Ch1.zen	20151204_STAG2gfpcf2_Prometa\MitoSys2\LSM\STAG2gfpcf2_Noc\rnd2\DE_W0003\DE_W0003_P0011\DE_2_W0003_P0011_T0001\TR1_W0001_P0039\TR1_2_W0001_P0039_T0001_R1_P2_K1_Ch2-Ch1.zen	FA/ISS	20000	30.0	3		7	0	0	29.94	100000	2000	Scale	0	1.04	0	0.01	0.86	0	0.01	0.042	0	1	1	0	1	21.256	599.363	0	1	21.256	599.363	0.9869	3.7917	1	0.9043	0.9965	0.9492	1	0.9963	0.9982	0.8917	3.7724	0.9475	0.052726	0.022462	0.011382999999999999	0.009088500000000001
113	TR1_2_W0001_P0039_T0001_R1_P3_K1_Ch2-Ch1.zen	20151204_STAG2gfpcf2_Prometa\MitoSys2\LSM\STAG2gfpcf2_Noc\rnd2\DE_W0003\DE_W0003_P0011\DE_2_W0003_P0011_T0001\TR1_W0001_P0039\TR1_2_W0001_P0039_T0001_R1_P3_K1_Ch2-Ch1.zen	FA/ISS	20000	30.0	3		7	0	0	29.94	100000	2000	Scale	0	1.04	0	0.01	0.86	0	0.01	0.042	0	1	1	0	1	20.708000000000002	706.13	0	1	20.708000000000002	706.13	1.006	2.4138	1	0.9018	0.9973	0.9484	1	0.9973	0.9986	0.9074	2.4042	0.9471	0.054046000000000004	0.020774	0.0044576	0.0035885999999999995
114	TR1_2_W0001_P0039_T0001_R1_P4_K1_Ch2-Ch1.zen	20151204_STAG2gfpcf2_Prometa\MitoSys2\LSM\STAG2gfpcf2_Noc\rnd2\DE_W0003\DE_W0003_P0011\DE_2_W0003_P0011_T0001\TR1_W0001_P0039\TR1_2_W0001_P0039_T0001_R1_P4_K1_Ch2-Ch1.zen	FA/ISS	20000	30.0	3		7	0	0	29.94	100000	2000	Scale	0	1.04	0	0.01	0.86	0	0.01	0.042	0	1	1	0	1	19.941	36.596	0	1	19.941	36.596	0.9859	1.0101	1	0.8983	0.9535	0.9255	1	0.9547	0.9771	0.8848	0.9192	0.9038	0.059161	0.010374	0.009818899999999998	0.003181
115	TR1_2_W0001_P0039_T0001_R1_P5_K1_Ch2-Ch1.zen	20151204_STAG2gfpcf2_Prometa\MitoSys2\LSM\STAG2gfpcf2_Noc\rnd2\DE_W0003\DE_W0003_P0011\DE_2_W0003_P0011_T0001\TR1_W0001_P0039\TR1_2_W0001_P0039_T0001_R1_P5_K1_Ch2-Ch1.zen	FA/ISS	20000	30.0	3		7	0	0	29.94	100000	2000	Scale	0	1.04	0	0.01	0.86	0	0.01	0.042	0	1	1	0	1	15.061	33.584	0	1	15.061	33.584	0.8691	0.9472	1	0.8628	0.9485	0.9046	1	0.9628	0.9812	0.7392	0.8640000000000001	0.8872	0.058852	0.03443	0.0066399	0.012941
116	TR1_2_W0001_P0037_T0001_R1_P1_K1_Ch2-Ch1.zen	20151204_STAG2gfpcf2_Prometa\MitoSys2\LSM\STAG2gfpcf2_Noc\rnd2\DE_W0003\DE_W0003_P0012\DE_2_W0003_P0012_T0001\TR1_W0001_P0037\TR1_2_W0001_P0037_T0001_R1_P1_K1_Ch2-Ch1.zen	FA/ISS	20000	30.0	3		7	0	0	29.94	100000	2000	Scale	0	1.04	0	0.01	0.86	0	0.01	0.042	0	1	1	0	1	15.901	1171.424	0	1	15.901	1171.424	0.9984	2.3187	1	0.8729	0.9984	0.9335	1	0.9987	0.9994	0.8711	2.3136	0.9329	0.042966000000000004	0.027724000000000002	0.0019195	0.0010949000000000002
117	TR1_2_W0001_P0037_T0001_R1_P2_K1_Ch2-Ch1.zen	20151204_STAG2gfpcf2_Prometa\MitoSys2\LSM\STAG2gfpcf2_Noc\rnd2\DE_W0003\DE_W0003_P0012\DE_2_W0003_P0012_T0001\TR1_W0001_P0037\TR1_2_W0001_P0037_T0001_R1_P2_K1_Ch2-Ch1.zen	FA/ISS	20000	30.0	3		7	0	0	29.94	100000	2000	Scale	0	1.04	0	0.01	0.86	0	0.01	0.042	0	1	1	0	1	19.187	657.154	0	1	19.187	657.154	1.0143	1.0892	1	0.8942	0.9972	0.9443	1	0.9974	0.9987	0.9077	1.0833	0.9431	0.058401	0.025248	0.0058043	0.005070300000000001
118	TR1_2_W0001_P0037_T0001_R1_P3_K1_Ch2-Ch1.zen	20151204_STAG2gfpcf2_Prometa\MitoSys2\LSM\STAG2gfpcf2_Noc\rnd2\DE_W0003\DE_W0003_P0012\DE_2_W0003_P0012_T0001\TR1_W0001_P0037\TR1_2_W0001_P0037_T0001_R1_P3_K1_Ch2-Ch1.zen	FA/ISS	20000	30.0	3		7	0	0	29.94	100000	2000	Scale	0	1.04	0	0.01	0.86	0	0.01	0.042	0	1	1	0	1	18.92	793.414	0	1	18.92	793.414	0.9382	3.5764	1	0.8931	0.9974	0.9438	1	0.9976	0.9988	0.8346	3.5644	0.9427	0.062811	0.014459999999999999	0.005933600000000001	0.0057476
119	TR1_2_W0001_P0037_T0001_R1_P4_K1_Ch2-Ch1.zen	20151204_STAG2gfpcf2_Prometa\MitoSys2\LSM\STAG2gfpcf2_Noc\rnd2\DE_W0003\DE_W0003_P0012\DE_2_W0003_P0012_T0001\TR1_W0001_P0037\TR1_2_W0001_P0037_T0001_R1_P4_K1_Ch2-Ch1.zen	FA/ISS	20000	30.0	3		7	0	0	29.94	100000	2000	Scale	0	1.04	0	0.01	0.86	0	0.01	0.042	0	1	1	0	1	12.917	41.05	0	1	12.917	41.05	1.0936	1.0353	1	0.845	0.9585	0.9	1	0.9738	0.9868	0.9308	0.9658	0.8878	0.080822	0.014627000000000001	0.0092662	0.0057177
120	TR1_2_W0001_P0037_T0001_R1_P5_K1_Ch2-Ch1.zen	20151204_STAG2gfpcf2_Prometa\MitoSys2\LSM\STAG2gfpcf2_Noc\rnd2\DE_W0003\DE_W0003_P0012\DE_2_W0003_P0012_T0001\TR1_W0001_P0037\TR1_2_W0001_P0037_T0001_R1_P5_K1_Ch2-Ch1.zen	FA/ISS	20000	30.0	3		7	0	0	29.94	100000	2000	Scale	0	1.04	0	0.01	0.86	0	0.01	0.042	0	1	1	0	1	16.992	47.068999999999996	0	1	16.992	47.068999999999996	1.0421	1.0096	1	0.8811	0.9638	0.9216	1	0.97	0.9849	0.9205	0.943	0.9074	0.067165	0.010783	0.0054555	0.0019607
121	TR1_2_W0001_P0034_T0001_R1_P1_K1_Ch2-Ch1.zen	20151204_STAG2gfpcf2_Prometa\MitoSys2\LSM\STAG2gfpcf2_Noc\rnd2\DE_W0003\DE_W0003_P0013\DE_2_W0003_P0013_T0001\TR1_W0001_P0034\TR1_2_W0001_P0034_T0001_R1_P1_K1_Ch2-Ch1.zen	FA/ISS	20000	30.0	3		7	0	0	29.94	100000	2000	Scale	0	1.04	0	0.01	0.86	0	0.01	0.042	0	1	1	0	1	20.624000000000002	371.476	0	1	20.624000000000002	371.476	0.9718	1.8873	1	0.9016	0.995	0.9471	1	0.9949	0.9975	0.8748	1.8722	0.9447	0.059342	0.014075	0.0049145000000000005	0.0049317
122	TR1_2_W0001_P0034_T0001_R1_P2_K1_Ch2-Ch1.zen	20151204_STAG2gfpcf2_Prometa\MitoSys2\LSM\STAG2gfpcf2_Noc\rnd2\DE_W0003\DE_W0003_P0013\DE_2_W0003_P0013_T0001\TR1_W0001_P0034\TR1_2_W0001_P0034_T0001_R1_P2_K1_Ch2-Ch1.zen	FA/ISS	20000	30.0	3		7	0	0	29.94	100000	2000	Scale	0	1.04	0	0.01	0.86	0	0.01	0.042	0	1	1	0	1	20.112000000000002	685.0060000000001	0	1	20.112000000000002	685.0060000000001	0.9849	2.4009	1	0.8993	0.997	0.9469	1	0.9971	0.9985	0.8848	2.39	0.9455	0.057717	0.018697	0.0066377	0.0039765
123	TR1_2_W0001_P0034_T0001_R1_P3_K1_Ch2-Ch1.zen	20151204_STAG2gfpcf2_Prometa\MitoSys2\LSM\STAG2gfpcf2_Noc\rnd2\DE_W0003\DE_W0003_P0013\DE_2_W0003_P0013_T0001\TR1_W0001_P0034\TR1_2_W0001_P0034_T0001_R1_P3_K1_Ch2-Ch1.zen	FA/ISS	20000	30.0	3		7	0	0	29.94	100000	2000	Scale	0	1.04	0	0.01	0.86	0	0.01	0.042	0	1	1	0	1	19.868	526.563	0	1	19.868	526.563	0.9231	2.8232	1	0.8978	0.9961	0.9457	1	0.9962	0.9981	0.8248	2.8074	0.9439	0.055422000000000006	0.023207	0.0017578	0.0017640000000000002
124	TR1_2_W0001_P0034_T0001_R1_P4_K1_Ch2-Ch1.zen	20151204_STAG2gfpcf2_Prometa\MitoSys2\LSM\STAG2gfpcf2_Noc\rnd2\DE_W0003\DE_W0003_P0013\DE_2_W0003_P0013_T0001\TR1_W0001_P0034\TR1_2_W0001_P0034_T0001_R1_P4_K1_Ch2-Ch1.zen	FA/ISS	20000	30.0	3		7	0	0	29.94	100000	2000	Scale	0	1.04	0	0.01	0.86	0	0.01	0.042	0	1	1	0	1	16.977	91.581	0	1	16.977	91.581	0.8852	1.6053	1	0.8808	0.9798	0.929	1	0.9831	0.9915	0.7728	1.5564	0.9209999999999999	0.06347799999999999	0.028564	0.0046789	0.0089245
125	TR1_2_W0001_P0034_T0001_R1_P5_K1_Ch2-Ch1.zen	20151204_STAG2gfpcf2_Prometa\MitoSys2\LSM\STAG2gfpcf2_Noc\rnd2\DE_W0003\DE_W0003_P0013\DE_2_W0003_P0013_T0001\TR1_W0001_P0034\TR1_2_W0001_P0034_T0001_R1_P5_K1_Ch2-Ch1.zen	FA/ISS	20000	30.0	3		7	0	0	29.94	100000	2000	Scale	0	1.04	0	0.01	0.86	0	0.01	0.042	0	1	1	0	1	15.65	44.06	0	1	15.65	44.06	0.878	0.9244	1	0.8712	0.9612	0.9151	1	0.9703	0.985	0.7571	0.8609	0.9011	0.073098	0.016888999999999998	0.0034154000000000003	0.0039371
126	TR1_2_W0001_P0031_T0001_R1_P1_K1_Ch2-Ch1.zen	20151204_STAG2gfpcf2_Prometa\MitoSys2\LSM\STAG2gfpcf2_Noc\rnd2\DE_W0003\DE_W0003_P0014\DE_2_W0003_P0014_T0001\TR1_W0001_P0031\TR1_2_W0001_P0031_T0001_R1_P1_K1_Ch2-Ch1.zen	FA/ISS	20000	30.0	3		7	0	0	29.94	100000	2000	Scale	0	1.04	0	0.01	0.86	0	0.01	0.042	0	1	1	0	1	23.105	254.803	0	1	23.105	254.803	0.9591	1.1391	1	0.9117	0.9926	0.9513	1	0.9916	0.9958	0.8725	1.1217	0.9473	0.051375	0.021865	0.01014	0.009474600000000001
127	TR1_2_W0001_P0031_T0001_R1_P2_K1_Ch2-Ch1.zen	20151204_STAG2gfpcf2_Prometa\MitoSys2\LSM\STAG2gfpcf2_Noc\rnd2\DE_W0003\DE_W0003_P0014\DE_2_W0003_P0014_T0001\TR1_W0001_P0031\TR1_2_W0001_P0031_T0001_R1_P2_K1_Ch2-Ch1.zen	FA/ISS	20000	30.0	3		7	0	0	29.94	100000	2000	Scale	0	1.04	0	0.01	0.86	0	0.01	0.042	0	1	1	0	1	22.464000000000002	256.166	0	1	22.464000000000002	256.166	1.0816	1.2122	1	0.9093	0.9932	0.9503	1	0.9925	0.9963	0.987	1.1961	0.9468	0.056964	0.016346	0.004804699999999999	0.004526
128	TR1_2_W0001_P0031_T0001_R1_P3_K1_Ch2-Ch1.zen	20151204_STAG2gfpcf2_Prometa\MitoSys2\LSM\STAG2gfpcf2_Noc\rnd2\DE_W0003\DE_W0003_P0014\DE_2_W0003_P0014_T0001\TR1_W0001_P0031\TR1_2_W0001_P0031_T0001_R1_P3_K1_Ch2-Ch1.zen	FA/ISS	20000	30.0	3		7	0	0	29.94	100000	2000	Scale	0	1.04	0	0.01	0.86	0	0.01	0.042	0	1	1	0	1	21.427	362.721	0	1	21.427	362.721	0.9843	1.4385	1	0.9048	0.9933	0.948	1	0.9928	0.9964	0.8896	1.4161	0.9445	0.06130599999999999	0.020263	0.008086	0.0060996
129	TR1_2_W0001_P0031_T0001_R1_P4_K1_Ch2-Ch1.zen	20151204_STAG2gfpcf2_Prometa\MitoSys2\LSM\STAG2gfpcf2_Noc\rnd2\DE_W0003\DE_W0003_P0014\DE_2_W0003_P0014_T0001\TR1_W0001_P0031\TR1_2_W0001_P0031_T0001_R1_P4_K1_Ch2-Ch1.zen	FA/ISS	20000	30.0	3		7	0	0	29.94	100000	2000	Scale	0	1.04	0	0.01	0.86	0	0.01	0.042	0	1	1	0	1	21.418000000000003	279.001	0	1	21.418000000000003	279.001	0.6788	7.0416	1	0.9049	0.9912	0.9470000000000001	1	0.9905	0.9952	0.599	6.9621	0.9425	0.048575	0.012681	0.011253	0.017034
130	TR1_2_W0001_P0031_T0001_R1_P5_K1_Ch2-Ch1.zen	20151204_STAG2gfpcf2_Prometa\MitoSys2\LSM\STAG2gfpcf2_Noc\rnd2\DE_W0003\DE_W0003_P0014\DE_2_W0003_P0014_T0001\TR1_W0001_P0031\TR1_2_W0001_P0031_T0001_R1_P5_K1_Ch2-Ch1.zen	FA/ISS	20000	30.0	3		7	0	0	29.94	100000	2000	Scale	0	1.04	0	0.01	0.86	0	0.01	0.042	0	1	1	0	1	15.183	10.16	0	1	15.183	10.16	0.9726	0.9868	1	0.8675	0.8378	0.8525	1	0.8782	0.9371	0.8417	0.7170000000000001	0.7939	0.05973099999999999	0.018269999999999998	0.016863999999999997	0.024661000000000002
131	TR1_2_W0001_P0029_T0001_R1_P1_K1_Ch2-Ch1.zen	20151204_STAG2gfpcf2_Prometa\MitoSys2\LSM\STAG2gfpcf2_Noc\rnd2\DE_W0003\DE_W0003_P0015\DE_2_W0003_P0015_T0001\TR1_W0001_P0029\TR1_2_W0001_P0029_T0001_R1_P1_K1_Ch2-Ch1.zen	FA/ISS	20000	30.0	3		7	0	0	29.94	100000	2000	Scale	0	1.04	0	0.01	0.86	0	0.01	0.042	0	1	1	0	1	22.114	651.675	0	1	22.114	651.675	0.9461	3.0939	1	0.9079999999999999	0.9966	0.9513	1	0.9963	0.9982	0.8565	3.0778	0.9495	0.052877999999999994	0.022685	0.0040548	0.0038818000000000004
132	TR1_2_W0001_P0029_T0001_R1_P2_K1_Ch2-Ch1.zen	20151204_STAG2gfpcf2_Prometa\MitoSys2\LSM\STAG2gfpcf2_Noc\rnd2\DE_W0003\DE_W0003_P0015\DE_2_W0003_P0015_T0001\TR1_W0001_P0029\TR1_2_W0001_P0029_T0001_R1_P2_K1_Ch2-Ch1.zen	FA/ISS	20000	30.0	3		7	0	0	29.94	100000	2000	Scale	0	1.04	0	0.01	0.86	0	0.01	0.042	0	1	1	0	1	17.012	1095.6989999999998	0	1	17.012	1095.6989999999998	1.0046	2.9582	1	0.8809999999999999	0.9982	0.9377	1	0.9985	0.9993	0.8849	2.9512	0.937	0.035699	0.028273000000000003	0.006397	0.0096505
133	TR1_2_W0001_P0029_T0001_R1_P3_K1_Ch2-Ch1.zen	20151204_STAG2gfpcf2_Prometa\MitoSys2\LSM\STAG2gfpcf2_Noc\rnd2\DE_W0003\DE_W0003_P0015\DE_2_W0003_P0015_T0001\TR1_W0001_P0029\TR1_2_W0001_P0029_T0001_R1_P3_K1_Ch2-Ch1.zen	FA/ISS	20000	30.0	3		7	0	0	29.94	100000	2000	Scale	0	1.04	0	0.01	0.86	0	0.01	0.042	0	1	1	0	1	21.243000000000002	499.267	0	1	21.243000000000002	499.267	1.0652	2.3457	1	0.9037	0.9961	0.9487	1	0.9959	0.998	0.9652	2.3311	0.9468	0.052909000000000005	0.020487000000000002	0.0063926	0.0057807
134	TR1_2_W0001_P0029_T0001_R1_P4_K1_Ch2-Ch1.zen	20151204_STAG2gfpcf2_Prometa\MitoSys2\LSM\STAG2gfpcf2_Noc\rnd2\DE_W0003\DE_W0003_P0015\DE_2_W0003_P0015_T0001\TR1_W0001_P0029\TR1_2_W0001_P0029_T0001_R1_P4_K1_Ch2-Ch1.zen	FA/ISS	20000	30.0	3		7	0	0	29.94	100000	2000	Scale	0	1.04	0	0.01	0.86	0	0.01	0.042	0	1	1	0	1	17.22	36.044000000000004	0	1	17.22	36.044000000000004	1.0163	1.0068	1	0.8826	0.9528	0.917	1	0.9602	0.9799	0.8977	0.9201	0.8981	0.072412	0.017693	0.0073809	0.008318
135	TR1_2_W0001_P0029_T0001_R1_P5_K1_Ch2-Ch1.zen	20151204_STAG2gfpcf2_Prometa\MitoSys2\LSM\STAG2gfpcf2_Noc\rnd2\DE_W0003\DE_W0003_P0015\DE_2_W0003_P0015_T0001\TR1_W0001_P0029\TR1_2_W0001_P0029_T0001_R1_P5_K1_Ch2-Ch1.zen	FA/ISS	20000	30.0	3		7	0	0	29.94	100000	2000	Scale	0	1.04	0	0.01	0.86	0	0.01	0.042	0	1	1	0	1	16.802	32.699	0	1	16.802	32.699	1.1735	1.0948	1	0.8788	0.9475	0.9125	1	0.9572	0.9784	1.0407	0.9921	0.8922	0.053114999999999996	0.029063	0.012443000000000001	0.013903
136	TR1_2_W0001_P0026_T0001_R1_P1_K1_Ch2-Ch1.zen	20151204_STAG2gfpcf2_Prometa\MitoSys2\LSM\STAG2gfpcf2_Noc\rnd2\DE_W0003\DE_W0003_P0016\DE_2_W0003_P0016_T0001\TR1_W0001_P0026\TR1_2_W0001_P0026_T0001_R1_P1_K1_Ch2-Ch1.zen	FA/ISS	20000	30.0	3		7	0	0	29.94	100000	2000	Scale	0	1.04	0	0.01	0.86	0	0.01	0.042	0	1	1	0	1	22.255	444.00199999999995	0	1	22.255	444.00199999999995	0.9625	3.0725	1	0.9085	0.9948	0.9507	1	0.9943	0.9971	0.8727	3.0473	0.9479	0.05534	0.028772000000000002	0.0055268	0.0049795
137	TR1_2_W0001_P0026_T0001_R1_P2_K1_Ch2-Ch1.zen	20151204_STAG2gfpcf2_Prometa\MitoSys2\LSM\STAG2gfpcf2_Noc\rnd2\DE_W0003\DE_W0003_P0016\DE_2_W0003_P0016_T0001\TR1_W0001_P0026\TR1_2_W0001_P0026_T0001_R1_P2_K1_Ch2-Ch1.zen	FA/ISS	20000	30.0	3		7	0	0	29.94	100000	2000	Scale	0	1.04	0	0.01	0.86	0	0.01	0.042	0	1	1	0	1	20.719	682.258	0	1	20.719	682.258	1.0673	2.0589	1	0.9016	0.9972	0.9482	1	0.9972	0.9986	0.9653	2.0498	0.9469	0.049647000000000004	0.023429	0.0020548000000000003	0.0020626
138	TR1_2_W0001_P0026_T0001_R1_P3_K1_Ch2-Ch1.zen	20151204_STAG2gfpcf2_Prometa\MitoSys2\LSM\STAG2gfpcf2_Noc\rnd2\DE_W0003\DE_W0003_P0016\DE_2_W0003_P0016_T0001\TR1_W0001_P0026\TR1_2_W0001_P0026_T0001_R1_P3_K1_Ch2-Ch1.zen	FA/ISS	20000	30.0	3		7	0	0	29.94	100000	2000	Scale	0	1.04	0	0.01	0.86	0	0.01	0.042	0	1	1	0	1	17.65	923.8439999999999	0	1	17.65	923.8439999999999	1.2284	2.9083	1	0.8846	0.9978	0.9395	1	0.9981	0.9991	1.099	2.8994	0.9386	0.035761	0.016753	0.0063957	0.005346
139	TR1_2_W0001_P0026_T0001_R1_P4_K1_Ch2-Ch1.zen	20151204_STAG2gfpcf2_Prometa\MitoSys2\LSM\STAG2gfpcf2_Noc\rnd2\DE_W0003\DE_W0003_P0016\DE_2_W0003_P0016_T0001\TR1_W0001_P0026\TR1_2_W0001_P0026_T0001_R1_P4_K1_Ch2-Ch1.zen	FA/ISS	20000	30.0	3		7	0	0	29.94	100000	2000	Scale	0	1.04	0	0.01	0.86	0	0.01	0.042	0	1	1	0	1	17.842	44.398999999999994	0	1	17.842	44.398999999999994	0.8702	0.568	1	0.8859999999999999	0.9577	0.9211	1	0.9639	0.9818	0.7634	0.5076	0.904	0.072293	0.021646000000000002	0.010264	0.016161000000000002
140	TR1_2_W0001_P0026_T0001_R1_P5_K1_Ch2-Ch1.zen	20151204_STAG2gfpcf2_Prometa\MitoSys2\LSM\STAG2gfpcf2_Noc\rnd2\DE_W0003\DE_W0003_P0016\DE_2_W0003_P0016_T0001\TR1_W0001_P0026\TR1_2_W0001_P0026_T0001_R1_P5_K1_Ch2-Ch1.zen	FA/ISS	20000	30.0	3		7	0	0	29.94	100000	2000	Scale	0	1.04	0	0.01	0.86	0	0.01	0.042	0	1	1	0	1	19.783	134.082	0	1	19.783	134.082	0.9815	6.9637	1	0.8972	0.9765	0.9359999999999999	1	0.9769	0.9884	0.8794	6.7205	0.925	0.062579	0.025562	0.010320999999999999	0.014772
141	TR1_2_W0001_P0024_T0001_R1_P1_K1_Ch2-Ch1.zen	20151204_STAG2gfpcf2_Prometa\MitoSys2\LSM\STAG2gfpcf2_Noc\rnd2\DE_W0003\DE_W0003_P0017\DE_2_W0003_P0017_T0001\TR1_W0001_P0024\TR1_2_W0001_P0024_T0001_R1_P1_K1_Ch2-Ch1.zen	FA/ISS	20000	30.0	3		7	0	0	29.94	100000	2000	Scale	0	1.04	0	0.01	0.86	0	0.01	0.042	0	1	1	0	1	17.578	1275.53	0	1	17.578	1275.53	0.9712	3.3012	1	0.885	0.9983	0.9399	1	0.9986	0.9993	0.8577	3.2939	0.9393	0.047367	0.019030000000000002	0.007636100000000001	0.005395399999999999
142	TR1_2_W0001_P0024_T0001_R1_P2_K1_Ch2-Ch1.zen	20151204_STAG2gfpcf2_Prometa\MitoSys2\LSM\STAG2gfpcf2_Noc\rnd2\DE_W0003\DE_W0003_P0017\DE_2_W0003_P0017_T0001\TR1_W0001_P0024\TR1_2_W0001_P0024_T0001_R1_P2_K1_Ch2-Ch1.zen	FA/ISS	20000	30.0	3		7	0	0	29.94	100000	2000	Scale	0	1.04	0	0.01	0.86	0	0.01	0.042	0	1	1	0	1	19.57	1233.407	0	1	19.57	1233.407	1.1499	1.3208	1	0.8959999999999999	0.9985	0.9459	1	0.9986	0.9993	1.0375	1.3174	0.9452	0.06340499999999999	0.025253	0.0033174	0.0024866
143	TR1_2_W0001_P0024_T0001_R1_P3_K1_Ch2-Ch1.zen	20151204_STAG2gfpcf2_Prometa\MitoSys2\LSM\STAG2gfpcf2_Noc\rnd2\DE_W0003\DE_W0003_P0017\DE_2_W0003_P0017_T0001\TR1_W0001_P0024\TR1_2_W0001_P0024_T0001_R1_P3_K1_Ch2-Ch1.zen	FA/ISS	20000	30.0	3		7	0	0	29.94	100000	2000	Scale	0	1.04	0	0.01	0.86	0	0.01	0.042	0	1	1	0	1	17.253	1432.5629999999999	0	1	17.253	1432.5629999999999	1.0501	1.6624	1	0.8823	0.9987	0.9387	1	0.9989	0.9995	0.929	1.6592	0.9382	0.042076999999999996	0.016766	0.024682	0.017956
144	TR1_2_W0001_P0024_T0001_R1_P4_K1_Ch2-Ch1.zen	20151204_STAG2gfpcf2_Prometa\MitoSys2\LSM\STAG2gfpcf2_Noc\rnd2\DE_W0003\DE_W0003_P0017\DE_2_W0003_P0017_T0001\TR1_W0001_P0024\TR1_2_W0001_P0024_T0001_R1_P4_K1_Ch2-Ch1.zen	FA/ISS	20000	30.0	3		7	0	0	29.94	100000	2000	Scale	0	1.04	0	0.01	0.86	0	0.01	0.042	0	1	1	0	1	20.546999999999997	425.06699999999995	0	1	20.546999999999997	425.06699999999995	1.0014	0.9443	1	0.9011	0.9957	0.9472	1	0.9957	0.9978	0.9023	0.9357	0.9452	0.056925	0.024891	0.0034183	0.0045619
145	TR1_2_W0001_P0024_T0001_R1_P5_K1_Ch2-Ch1.zen	20151204_STAG2gfpcf2_Prometa\MitoSys2\LSM\STAG2gfpcf2_Noc\rnd2\DE_W0003\DE_W0003_P0017\DE_2_W0003_P0017_T0001\TR1_W0001_P0024\TR1_2_W0001_P0024_T0001_R1_P5_K1_Ch2-Ch1.zen	FA/ISS	20000	30.0	3		7	0	0	29.94	100000	2000	Scale	0	1.04	0	0.01	0.86	0	0.01	0.042	0	1	1	0	1	16.682000000000002	49.271	0	1	16.682000000000002	49.271	0.9531	0.9658	1	0.8777	0.9653	0.9204	1	0.9719	0.9858	0.8331	0.9052	0.9072	0.073788	0.015992	0.005555399999999999	0.0046633
146	TR1_2_W0001_P0020_T0001_R1_P1_K1_Ch2-Ch1.zen	20151204_STAG2gfpcf2_Prometa\MitoSys2\LSM\STAG2gfpcf2_Noc\rnd2\DE_W0003\DE_W0003_P0019\DE_2_W0003_P0019_T0001\TR1_W0001_P0020\TR1_2_W0001_P0020_T0001_R1_P1_K1_Ch2-Ch1.zen	FA/ISS	20000	30.0	3		7	0	0	29.94	100000	2000	Scale	0	1.04	0	0.01	0.86	0	0.01	0.042	0	1	1	0	1	19.156	1225.849	0	1	19.156	1225.849	1.0196	1.9656	1	0.8934	0.9984	0.9444	1	0.9985	0.9992	0.9115	1.9605	0.9437	0.039567000000000005	0.018885	0.010443000000000001	0.012056
147	TR1_2_W0001_P0020_T0001_R1_P2_K1_Ch2-Ch1.zen	20151204_STAG2gfpcf2_Prometa\MitoSys2\LSM\STAG2gfpcf2_Noc\rnd2\DE_W0003\DE_W0003_P0019\DE_2_W0003_P0019_T0001\TR1_W0001_P0020\TR1_2_W0001_P0020_T0001_R1_P2_K1_Ch2-Ch1.zen	FA/ISS	20000	30.0	3		7	0	0	29.94	100000	2000	Scale	0	1.04	0	0.01	0.86	0	0.01	0.042	0	1	1	0	1	17.909000000000002	1223.44	0	1	17.909000000000002	1223.44	0.8791	3.4015	1	0.8864	0.9983	0.9407	1	0.9985	0.9993	0.7721	3.3939	0.94	0.031695999999999995	0.025509	0.0041771	0.0031478
148	TR1_2_W0001_P0020_T0001_R1_P3_K1_Ch2-Ch1.zen	20151204_STAG2gfpcf2_Prometa\MitoSys2\LSM\STAG2gfpcf2_Noc\rnd2\DE_W0003\DE_W0003_P0019\DE_2_W0003_P0019_T0001\TR1_W0001_P0020\TR1_2_W0001_P0020_T0001_R1_P3_K1_Ch2-Ch1.zen	FA/ISS	20000	30.0	3		7	0	0	29.94	100000	2000	Scale	0	1.04	0	0.01	0.86	0	0.01	0.042	0	1	1	0	1	22.061	603.484	0	1	22.061	603.484	0.9491	2.0613	1	0.9078	0.9968	0.9512	1	0.9965	0.9983	0.8592	2.0502	0.9496	0.048493	0.025648	0.007227	0.006312
149	TR1_2_W0001_P0020_T0001_R1_P4_K1_Ch2-Ch1.zen	20151204_STAG2gfpcf2_Prometa\MitoSys2\LSM\STAG2gfpcf2_Noc\rnd2\DE_W0003\DE_W0003_P0019\DE_2_W0003_P0019_T0001\TR1_W0001_P0020\TR1_2_W0001_P0020_T0001_R1_P4_K1_Ch2-Ch1.zen	FA/ISS	20000	30.0	3		7	0	0	29.94	100000	2000	Scale	0	1.04	0	0.01	0.86	0	0.01	0.042	0	1	1	0	1	19.98	39.247	0	1	19.98	39.247	0.8757	0.8526	1	0.8982	0.9563	0.9268	1	0.9575	0.9785	0.7801	0.7761	0.9064	0.065975	0.0068268	0.0089795	0.0032478000000000003
150	TR1_2_W0001_P0020_T0001_R1_P5_K1_Ch2-Ch1.zen	20151204_STAG2gfpcf2_Prometa\MitoSys2\LSM\STAG2gfpcf2_Noc\rnd2\DE_W0003\DE_W0003_P0019\DE_2_W0003_P0019_T0001\TR1_W0001_P0020\TR1_2_W0001_P0020_T0001_R1_P5_K1_Ch2-Ch1.zen	FA/ISS	20000	30.002	3		7	0	0	29.94	100000	2000	Scale	0	1.04	0	0.01	0.86	0	0.01	0.042	0	1	1	0	1	1.011	2.073	0	1	1.011	2.073	0.9982	1.0037	1	0.0013	0.3431	-0.0176	1	0.9596	0.9796	0.001	0.3214	-0.017	0.018275	0.18084	-0.0203	0.10374000000000001
151	TR1_2_W0001_P0018_T0001_R1_P1_K1_Ch2-Ch1.zen	20151204_STAG2gfpcf2_Prometa\MitoSys2\LSM\STAG2gfpcf2_Noc\rnd2\DE_W0003\DE_W0003_P0020\DE_2_W0003_P0020_T0001\TR1_W0001_P0018\TR1_2_W0001_P0018_T0001_R1_P1_K1_Ch2-Ch1.zen	FA/ISS	20000	30.0	3		7	0	0	29.94	100000	2000	Scale	0	1.04	0	0.01	0.86	0	0.01	0.042	0	1	1	0	1	22.835	1042.7269999999999	0	1	22.835	1042.7269999999999	0.9542	2.6731	1	0.9108	0.9981	0.9534	1	0.9978	0.9989	0.8669	2.665	0.9524	0.043138	0.017577000000000002	0.017579	0.01433
152	TR1_2_W0001_P0018_T0001_R1_P2_K1_Ch2-Ch1.zen	20151204_STAG2gfpcf2_Prometa\MitoSys2\LSM\STAG2gfpcf2_Noc\rnd2\DE_W0003\DE_W0003_P0020\DE_2_W0003_P0020_T0001\TR1_W0001_P0018\TR1_2_W0001_P0018_T0001_R1_P2_K1_Ch2-Ch1.zen	FA/ISS	20000	30.0	3		7	0	0	29.94	100000	2000	Scale	0	1.04	0	0.01	0.86	0	0.01	0.042	0	1	1	0	1	23.607	710.322	0	1	23.607	710.322	1.0263	1.3639	1	0.9136	0.9975	0.9546	1	0.9971	0.9985	0.9386	1.3572	0.9532	0.047076	0.01984	0.0045054	0.0031715999999999997
153	TR1_2_W0001_P0018_T0001_R1_P3_K1_Ch2-Ch1.zen	20151204_STAG2gfpcf2_Prometa\MitoSys2\LSM\STAG2gfpcf2_Noc\rnd2\DE_W0003\DE_W0003_P0020\DE_2_W0003_P0020_T0001\TR1_W0001_P0018\TR1_2_W0001_P0018_T0001_R1_P3_K1_Ch2-Ch1.zen	FA/ISS	20000	30.0	3		7	0	0	29.94	100000	2000	Scale	0	1.04	0	0.01	0.86	0	0.01	0.042	0	1	1	0	1	24.623	959.041	0	1	24.623	959.041	1.044	0.6979	1	0.9169	0.9973	0.9563	1	0.9967	0.9984	0.9589	0.6921	0.9547	0.046364999999999996	0.016959000000000002	0.0091954	0.0091383
154	TR1_2_W0001_P0018_T0001_R1_P4_K1_Ch2-Ch1.zen	20151204_STAG2gfpcf2_Prometa\MitoSys2\LSM\STAG2gfpcf2_Noc\rnd2\DE_W0003\DE_W0003_P0020\DE_2_W0003_P0020_T0001\TR1_W0001_P0018\TR1_2_W0001_P0018_T0001_R1_P4_K1_Ch2-Ch1.zen	FA/ISS	20000	30.0	3		7	0	0	29.94	100000	2000	Scale	0	1.04	0	0.01	0.86	0	0.01	0.042	0	1	1	0	1	16.805	36.135999999999996	0	1	16.805	36.135999999999996	1.0301	1.0295	1	0.8796	0.9528	0.9155	1	0.9614	0.9805	0.9077	0.9428	0.8972	0.04552	0.006510200000000001	0.0022488000000000005	0.0046185
155	TR1_2_W0001_P0018_T0001_R1_P5_K1_Ch2-Ch1.zen	20151204_STAG2gfpcf2_Prometa\MitoSys2\LSM\STAG2gfpcf2_Noc\rnd2\DE_W0003\DE_W0003_P0020\DE_2_W0003_P0020_T0001\TR1_W0001_P0018\TR1_2_W0001_P0018_T0001_R1_P5_K1_Ch2-Ch1.zen	FA/ISS	20000	30.0	3		7	0	0	29.94	100000	2000	Scale	0	1.04	0	0.01	0.86	0	0.01	0.042	0	1	1	0	1	18.029	36.763000000000005	0	1	18.029	36.763000000000005	1.0163	1.0144	1	0.8877	0.9537	0.9201	1	0.9592	0.9794	0.9029	0.9274	0.9007	0.05336799999999999	0.017449	0.0078428	0.0060802
156	TR1_2_W0001_P0042_T0001_R1_P1_K1_Ch2-Ch1.zen	20151204_STAG2gfpcf2_Prometa\MitoSys2\LSM\STAG2gfpcf2_Noc\rnd2\DE_W0003\DE_W0003_P0021\DE_2_W0003_P0021_T0001\TR1_W0001_P0042\TR1_2_W0001_P0042_T0001_R1_P1_K1_Ch2-Ch1.zen	FA/ISS	20000	30.0	3		7	0	0	29.94	100000	2000	Scale	0	1.04	0	0.01	0.86	0	0.01	0.042	0	1	1	0	1	22.932	125.583	0	1	22.932	125.583	0.9601	1.5889	1	0.9112	0.9853	0.9475	1	0.9835	0.9917	0.873	1.5475	0.9396	0.044183	0.021414	0.0040880000000000005	0.0050783
157	TR1_2_W0001_P0042_T0001_R1_P2_K1_Ch2-Ch1.zen	20151204_STAG2gfpcf2_Prometa\MitoSys2\LSM\STAG2gfpcf2_Noc\rnd2\DE_W0003\DE_W0003_P0021\DE_2_W0003_P0021_T0001\TR1_W0001_P0042\TR1_2_W0001_P0042_T0001_R1_P2_K1_Ch2-Ch1.zen	FA/ISS	20000	30.0	3		7	0	0	29.94	100000	2000	Scale	0	1.04	0	0.01	0.86	0	0.01	0.042	0	1	1	0	1	15.242	420.452	0	1	15.242	420.452	0.7283	3.7181	1	0.8674	0.9952	0.9291	1	0.9964	0.9982	0.6138	3.697	0.9274	0.037786	0.031702999999999995	0.0034058	0.0035023000000000003
158	TR1_2_W0001_P0042_T0001_R1_P3_K1_Ch2-Ch1.zen	20151204_STAG2gfpcf2_Prometa\MitoSys2\LSM\STAG2gfpcf2_Noc\rnd2\DE_W0003\DE_W0003_P0021\DE_2_W0003_P0021_T0001\TR1_W0001_P0042\TR1_2_W0001_P0042_T0001_R1_P3_K1_Ch2-Ch1.zen	FA/ISS	20000	30.0	3		7	0	0	29.94	100000	2000	Scale	0	1.04	0	0.01	0.86	0	0.01	0.042	0	1	1	0	1	18.76	351.744	0	1	18.76	351.744	0.8546	3.0052	1	0.8883	0.9943	0.9397	1	0.9945	0.9972	0.7493	2.9812	0.9371	0.046054000000000005	0.030338999999999998	0.0033400999999999995	0.0034779000000000003
159	TR1_2_W0001_P0042_T0001_R1_P4_K1_Ch2-Ch1.zen	20151204_STAG2gfpcf2_Prometa\MitoSys2\LSM\STAG2gfpcf2_Noc\rnd2\DE_W0003\DE_W0003_P0021\DE_2_W0003_P0021_T0001\TR1_W0001_P0042\TR1_2_W0001_P0042_T0001_R1_P4_K1_Ch2-Ch1.zen	FA/ISS	20000	30.0	3		7	0	0	29.94	100000	2000	Scale	0	1.04	0	0.01	0.86	0	0.01	0.042	0	1	1	0	1	19.326	19.385	0	1	19.326	19.385	1.1656	1.0641	1	0.8942	0.9129999999999999	0.9035	1	0.9185	0.9584	1.0507	0.8872	0.8642	0.068473	0.018703	0.0034158	0.008137100000000001
160	TR1_2_W0001_P0042_T0001_R1_P5_K1_Ch2-Ch1.zen	20151204_STAG2gfpcf2_Prometa\MitoSys2\LSM\STAG2gfpcf2_Noc\rnd2\DE_W0003\DE_W0003_P0021\DE_2_W0003_P0021_T0001\TR1_W0001_P0042\TR1_2_W0001_P0042_T0001_R1_P5_K1_Ch2-Ch1.zen	FA/ISS	20000	30.0	3		7	0	0	29.94	100000	2000	Scale	0	1.04	0	0.01	0.86	0	0.01	0.042	0	1	1	0	1	12.283	12.798	0	1	12.283	12.798	1.0916	1.1902	1	0.8369	0.8689	0.8527	1	0.9205	0.9594	0.9202	0.9609	0.8156	0.06076	0.025731999999999998	0.012925	0.014663999999999998
161	TR1_2_W0001_P0045_T0001_R1_P1_K1_Ch2-Ch1.zen	20151204_STAG2gfpcf2_Prometa\MitoSys2\LSM\STAG2gfpcf2_Noc\rnd2\DE_W0003\DE_W0003_P0022\DE_2_W0003_P0022_T0001\TR1_W0001_P0045\TR1_2_W0001_P0045_T0001_R1_P1_K1_Ch2-Ch1.zen	FA/ISS	20000	30.0	3		7	0	0	29.94	100000	2000	Scale	0	1.04	0	0.01	0.86	0	0.01	0.042	0	1	1	0	1	18.259	460.898	0	1	18.259	460.898	0.9368	2.6517	1	0.889	0.996	0.941	1	0.9964	0.9982	0.8292	2.6373	0.9393	0.046702999999999995	0.026650999999999998	0.00054723	0.0014467
162	TR1_2_W0001_P0045_T0001_R1_P2_K1_Ch2-Ch1.zen	20151204_STAG2gfpcf2_Prometa\MitoSys2\LSM\STAG2gfpcf2_Noc\rnd2\DE_W0003\DE_W0003_P0022\DE_2_W0003_P0022_T0001\TR1_W0001_P0045\TR1_2_W0001_P0045_T0001_R1_P2_K1_Ch2-Ch1.zen	FA/ISS	20000	30.0	3		7	0	0	29.94	100000	2000	Scale	0	1.04	0	0.01	0.86	0	0.01	0.042	0	1	1	0	1	16.015	195.882	0	1	16.015	195.882	0.9043	13.7955	1	0.8739	0.9794	0.9251	1	0.9839	0.9919	0.7841	13.417	0.9175	0.058091	0.030986	0.0050178	0.0077185000000000005
163	TR1_2_W0001_P0045_T0001_R1_P3_K1_Ch2-Ch1.zen	20151204_STAG2gfpcf2_Prometa\MitoSys2\LSM\STAG2gfpcf2_Noc\rnd2\DE_W0003\DE_W0003_P0022\DE_2_W0003_P0022_T0001\TR1_W0001_P0045\TR1_2_W0001_P0045_T0001_R1_P3_K1_Ch2-Ch1.zen	FA/ISS	20000	30.0	3		7	0	0	29.94	100000	2000	Scale	0	1.04	0	0.01	0.86	0	0.01	0.042	0	1	1	0	1	15.962	572.619	0	1	15.962	572.619	1.061	2.4717	1	0.8728	0.9966	0.9326	1	0.9974	0.9987	0.9291	2.4605	0.9314	0.058435	0.031564	0.0030671999999999995	0.0027712
164	TR1_2_W0001_P0045_T0001_R1_P4_K1_Ch2-Ch1.zen	20151204_STAG2gfpcf2_Prometa\MitoSys2\LSM\STAG2gfpcf2_Noc\rnd2\DE_W0003\DE_W0003_P0022\DE_2_W0003_P0022_T0001\TR1_W0001_P0045\TR1_2_W0001_P0045_T0001_R1_P4_K1_Ch2-Ch1.zen	FA/ISS	20000	30.0	3		7	0	0	29.94	100000	2000	Scale	0	1.04	0	0.01	0.86	0	0.01	0.042	0	1	1	0	1	12.444	9.735	0	1	12.444	9.735	1.0273	1.0777	1	0.8398	0.8306	0.8352	1	0.8951	0.9461	0.8647	0.8006	0.7858	0.059517999999999995	0.016222	0.023857	0.023392
165	TR1_2_W0001_P0045_T0001_R1_P5_K1_Ch2-Ch1.zen	20151204_STAG2gfpcf2_Prometa\MitoSys2\LSM\STAG2gfpcf2_Noc\rnd2\DE_W0003\DE_W0003_P0022\DE_2_W0003_P0022_T0001\TR1_W0001_P0045\TR1_2_W0001_P0045_T0001_R1_P5_K1_Ch2-Ch1.zen	FA/ISS	20000	30.0	3		7	0	0	29.94	100000	2000	Scale	0	1.04	0	0.01	0.86	0	0.01	0.042	0	1	1	0	1	16.092	39.139	0	1	16.092	39.139	1.0756	0.8755	1	0.8744	0.9548	0.9137	1	0.9644	0.9821	0.9449	0.7984	0.8969	0.089283	0.034921	0.005732500000000001	0.010773999999999999
166	TR1_2_W0001_P0048_T0001_R1_P1_K1_Ch2-Ch1.zen	20151204_STAG2gfpcf2_Prometa\MitoSys2\LSM\STAG2gfpcf2_Noc\rnd2\DE_W0003\DE_W0003_P0023\DE_2_W0003_P0023_T0001\TR1_W0001_P0048\TR1_2_W0001_P0048_T0001_R1_P1_K1_Ch2-Ch1.zen	FA/ISS	20000	30.0	3		7	0	0	29.94	100000	2000	Scale	0	1.04	0	0.01	0.86	0	0.01	0.042	0	1	1	0	1	25.019000000000002	735.965	0	1	25.019000000000002	735.965	0.9933	1.2654	1	0.9185	0.9976	0.9572	1	0.9971	0.9985	0.9119	1.2593	0.9558	0.043757	0.01968	0.0019513999999999998	0.0021671
167	TR1_2_W0001_P0048_T0001_R1_P2_K1_Ch2-Ch1.zen	20151204_STAG2gfpcf2_Prometa\MitoSys2\LSM\STAG2gfpcf2_Noc\rnd2\DE_W0003\DE_W0003_P0023\DE_2_W0003_P0023_T0001\TR1_W0001_P0048\TR1_2_W0001_P0048_T0001_R1_P2_K1_Ch2-Ch1.zen	FA/ISS	20000	30.0	3		7	0	0	29.94	100000	2000	Scale	0	1.04	0	0.01	0.86	0	0.01	0.042	0	1	1	0	1	21.895	1051.742	0	1	21.895	1051.742	0.8769	2.8374	1	0.9058	0.998	0.9507	1	0.9978	0.9989	0.7878	2.8288	0.9497	0.050006999999999996	0.024263999999999997	0.0021743	0.0020953000000000005
168	TR1_2_W0001_P0048_T0001_R1_P3_K1_Ch2-Ch1.zen	20151204_STAG2gfpcf2_Prometa\MitoSys2\LSM\STAG2gfpcf2_Noc\rnd2\DE_W0003\DE_W0003_P0023\DE_2_W0003_P0023_T0001\TR1_W0001_P0048\TR1_2_W0001_P0048_T0001_R1_P3_K1_Ch2-Ch1.zen	FA/ISS	20000	30.0	3		7	0	0	29.94	100000	2000	Scale	0	1.04	0	0.01	0.86	0	0.01	0.042	0	1	1	0	1	21.129	1003.914	0	1	21.129	1003.914	1.1639	1.2975	1	0.9023	0.9981	0.9490000000000001	1	0.9981	0.9990000000000001	1.0578	1.2928	0.9481	0.043151999999999996	0.009009	0.030039999999999997	0.021879
169	TR1_2_W0001_P0048_T0001_R1_P4_K1_Ch2-Ch1.zen	20151204_STAG2gfpcf2_Prometa\MitoSys2\LSM\STAG2gfpcf2_Noc\rnd2\DE_W0003\DE_W0003_P0023\DE_2_W0003_P0023_T0001\TR1_W0001_P0048\TR1_2_W0001_P0048_T0001_R1_P4_K1_Ch2-Ch1.zen	FA/ISS	20000	30.0	3		7	0	0	29.94	100000	2000	Scale	0	1.04	0	0.01	0.86	0	0.01	0.042	0	1	1	0	1	21.094	47.586999999999996	0	1	21.094	47.586999999999996	1.2675	1.1663	1	0.9027	0.9640000000000001	0.9328	1	0.9632	0.9814	1.156	1.0833	0.9152	0.048733	0.023382	0.0054964	0.009031
170	TR1_2_W0001_P0048_T0001_R1_P5_K1_Ch2-Ch1.zen	20151204_STAG2gfpcf2_Prometa\MitoSys2\LSM\STAG2gfpcf2_Noc\rnd2\DE_W0003\DE_W0003_P0023\DE_2_W0003_P0023_T0001\TR1_W0001_P0048\TR1_2_W0001_P0048_T0001_R1_P5_K1_Ch2-Ch1.zen	FA/ISS	20000	30.0	3		7	0	0	29.94	100000	2000	Scale	0	1.04	0	0.01	0.86	0	0.01	0.042	0	1	1	0	1	18.539	33.824	0	1	18.539	33.824	1.0574	0.9742	1	0.8904	0.9497	0.9196	1	0.9545	0.977	0.9444	0.8796	0.8979	0.062511	0.021106	0.011202	0.0089798
171	TR1_2_W0001_P0051_T0001_R1_P1_K1_Ch2-Ch1.zen	20151204_STAG2gfpcf2_Prometa\MitoSys2\LSM\STAG2gfpcf2_Noc\rnd2\DE_W0003\DE_W0003_P0024\DE_2_W0003_P0024_T0001\TR1_W0001_P0051\TR1_2_W0001_P0051_T0001_R1_P1_K1_Ch2-Ch1.zen	FA/ISS	20000	30.0	3		7	0	0	29.94	100000	2000	Scale	0	1.04	0	0.01	0.86	0	0.01	0.042	0	1	1	0	1	12.815999999999999	947.2760000000001	0	1	12.815999999999999	947.2760000000001	1.0995	2.3294	1	0.8434	0.9981	0.9175	1	0.9988	0.9994	0.9342	2.3239	0.9169	0.051128	0.025983999999999997	0.007863600000000002	0.0048013000000000005
172	TR1_2_W0001_P0051_T0001_R1_P2_K1_Ch2-Ch1.zen	20151204_STAG2gfpcf2_Prometa\MitoSys2\LSM\STAG2gfpcf2_Noc\rnd2\DE_W0003\DE_W0003_P0024\DE_2_W0003_P0024_T0001\TR1_W0001_P0051\TR1_2_W0001_P0051_T0001_R1_P2_K1_Ch2-Ch1.zen	FA/ISS	20000	30.0	3		7	0	0	29.94	100000	2000	Scale	0	1.04	0	0.01	0.86	0	0.01	0.042	0	1	1	0	1	12.933	1202.388	0	1	12.933	1202.388	1.0232	2.3001	1	0.8444	0.9984	0.9181	1	0.9990000000000001	0.9995	0.865	2.2953	0.9177	0.069661	0.042184	0.0028039000000000002	0.0038159999999999995
173	TR1_2_W0001_P0051_T0001_R1_P3_K1_Ch2-Ch1.zen	20151204_STAG2gfpcf2_Prometa\MitoSys2\LSM\STAG2gfpcf2_Noc\rnd2\DE_W0003\DE_W0003_P0024\DE_2_W0003_P0024_T0001\TR1_W0001_P0051\TR1_2_W0001_P0051_T0001_R1_P3_K1_Ch2-Ch1.zen	FA/ISS	20000	30.0	3		7	0	0	29.94	100000	2000	Scale	0	1.04	0	0.01	0.86	0	0.01	0.042	0	1	1	0	1	13.001	1118.007	0	1	13.001	1118.007	0.8751	2.2832	1	0.8458	0.9983	0.9189	1	0.9989	0.9995	0.7304	2.2785	0.9184	0.07715	0.035363	0.0010595000000000001	0.00091505
174	TR1_2_W0001_P0051_T0001_R1_P4_K1_Ch2-Ch1.zen	20151204_STAG2gfpcf2_Prometa\MitoSys2\LSM\STAG2gfpcf2_Noc\rnd2\DE_W0003\DE_W0003_P0024\DE_2_W0003_P0024_T0001\TR1_W0001_P0051\TR1_2_W0001_P0051_T0001_R1_P4_K1_Ch2-Ch1.zen	FA/ISS	20000	30.0	3		7	0	0	29.94	100000	2000	Scale	0	1.04	0	0.01	0.86	0	0.01	0.042	0	1	1	0	1	13.892000000000001	28.269000000000002	0	1	13.892000000000001	28.269000000000002	1.1353	1.0258	1	0.8545	0.94	0.8962	1	0.9594	0.9795	0.9791	0.9226	0.8772	0.080312	0.014894	0.0042106	0.0055563
175	TR1_2_W0001_P0051_T0001_R1_P5_K1_Ch2-Ch1.zen	20151204_STAG2gfpcf2_Prometa\MitoSys2\LSM\STAG2gfpcf2_Noc\rnd2\DE_W0003\DE_W0003_P0024\DE_2_W0003_P0024_T0001\TR1_W0001_P0051\TR1_2_W0001_P0051_T0001_R1_P5_K1_Ch2-Ch1.zen	FA/ISS	20000	30.0	3		7	0	0	29.94	100000	2000	Scale	0	1.04	0	0.01	0.86	0	0.01	0.042	0	1	1	0	1	11.106	20.355999999999998	0	1	11.106	20.355999999999998	1.1877	1.0362	1	0.8198	0.9171	0.867	1	0.9548	0.9771	0.9884	0.9036	0.8463	0.099978	0.042076	0.011309999999999999	0.022385
176	TR1_2_W0001_P0053_T0001_R1_P1_K1_Ch2-Ch1.zen	20151204_STAG2gfpcf2_Prometa\MitoSys2\LSM\STAG2gfpcf2_Noc\rnd2\DE_W0003\DE_W0003_P0025\DE_2_W0003_P0025_T0001\TR1_W0001_P0053\TR1_2_W0001_P0053_T0001_R1_P1_K1_Ch2-Ch1.zen	FA/ISS	20000	30.0	3		7	0	0	29.94	100000	2000	Scale	0	1.04	0	0.01	0.86	0	0.01	0.042	0	1	1	0	1	16.789	919.288	0	1	16.789	919.288	0.9965	2.7517	1	0.8797	0.9978	0.9369	1	0.9982	0.9991	0.8762	2.7437	0.9359999999999999	0.034431	0.016163999999999998	0.010289	0.0081361
177	TR1_2_W0001_P0053_T0001_R1_P2_K1_Ch2-Ch1.zen	20151204_STAG2gfpcf2_Prometa\MitoSys2\LSM\STAG2gfpcf2_Noc\rnd2\DE_W0003\DE_W0003_P0025\DE_2_W0003_P0025_T0001\TR1_W0001_P0053\TR1_2_W0001_P0053_T0001_R1_P2_K1_Ch2-Ch1.zen	FA/ISS	20000	30.0	3		7	0	0	29.94	100000	2000	Scale	0	1.04	0	0.01	0.86	0	0.01	0.042	0	1	1	0	1	18.542	829.632	0	1	18.542	829.632	0.7901	4.3626	1	0.89	0.9973	0.9421	1	0.9975	0.9988	0.6915	4.3471	0.941	0.044978	0.030904	0.0043002	0.005688
178	TR1_2_W0001_P0053_T0001_R1_P3_K1_Ch2-Ch1.zen	20151204_STAG2gfpcf2_Prometa\MitoSys2\LSM\STAG2gfpcf2_Noc\rnd2\DE_W0003\DE_W0003_P0025\DE_2_W0003_P0025_T0001\TR1_W0001_P0053\TR1_2_W0001_P0053_T0001_R1_P3_K1_Ch2-Ch1.zen	FA/ISS	20000	30.0	3		7	0	0	29.94	100000	2000	Scale	0	1.04	0	0.01	0.86	0	0.01	0.042	0	1	1	0	1	22.278000000000002	783.492	0	1	22.278000000000002	783.492	1.0767	1.149	1	0.9085	0.9977	0.9520000000000001	1	0.9975	0.9988	0.9814	1.1437	0.9509	0.055639999999999995	0.022174	0.0025166	0.0032726999999999995
179	TR1_2_W0001_P0053_T0001_R1_P4_K1_Ch2-Ch1.zen	20151204_STAG2gfpcf2_Prometa\MitoSys2\LSM\STAG2gfpcf2_Noc\rnd2\DE_W0003\DE_W0003_P0025\DE_2_W0003_P0025_T0001\TR1_W0001_P0053\TR1_2_W0001_P0053_T0001_R1_P4_K1_Ch2-Ch1.zen	FA/ISS	20000	30.0	3		7	0	0	29.94	100000	2000	Scale	0	1.04	0	0.01	0.86	0	0.01	0.042	0	1	1	0	1	16.726	11.202	0	1	16.726	11.202	0.8926	0.9615	1	0.8791	0.8521	0.8655	1	0.8784	0.9372	0.7783	0.7128	0.8066	0.068099	0.022757	0.031741000000000005	0.02727
180	TR1_2_W0001_P0053_T0001_R1_P5_K1_Ch2-Ch1.zen	20151204_STAG2gfpcf2_Prometa\MitoSys2\LSM\STAG2gfpcf2_Noc\rnd2\DE_W0003\DE_W0003_P0025\DE_2_W0003_P0025_T0001\TR1_W0001_P0053\TR1_2_W0001_P0053_T0001_R1_P5_K1_Ch2-Ch1.zen	FA/ISS	20000	30.0	3		7	0	0	29.94	100000	2000	Scale	0	1.04	0	0.01	0.86	0	0.01	0.042	0	1	1	0	1	15.985999999999999	25.565	0	1	15.985999999999999	25.565	1.0838	0.8986	1	0.8736	0.9335	0.903	1	0.9479	0.9736	0.9515	0.7855	0.8783	0.06315	0.022465	0.0066688	0.008700200000000002
181	TR1_2_W0001_P0056_T0001_R1_P1_K1_Ch2-Ch1.zen	20151204_STAG2gfpcf2_Prometa\MitoSys2\LSM\STAG2gfpcf2_Noc\rnd2\DE_W0003\DE_W0003_P0026\DE_2_W0003_P0026_T0001\TR1_W0001_P0056\TR1_2_W0001_P0056_T0001_R1_P1_K1_Ch2-Ch1.zen	FA/ISS	20000	30.0	3		7	0	0	29.94	100000	2000	Scale	0	1.04	0	0.01	0.86	0	0.01	0.042	0	1	1	0	1	20.421	923.947	0	1	20.421	923.947	1.1433	1.66	1	0.9003	0.998	0.9479	1	0.998	0.9990000000000001	1.0361	1.6542	0.9469	0.05293	0.020684	0.0015609999999999999	0.0020523000000000004
182	TR1_2_W0001_P0056_T0001_R1_P2_K1_Ch2-Ch1.zen	20151204_STAG2gfpcf2_Prometa\MitoSys2\LSM\STAG2gfpcf2_Noc\rnd2\DE_W0003\DE_W0003_P0026\DE_2_W0003_P0026_T0001\TR1_W0001_P0056\TR1_2_W0001_P0056_T0001_R1_P2_K1_Ch2-Ch1.zen	FA/ISS	20000	30.0	3		7	0	0	29.94	100000	2000	Scale	0	1.04	0	0.01	0.86	0	0.01	0.042	0	1	1	0	1	21.011999999999997	712.691	0	1	21.011999999999997	712.691	1.1053	2.0904	1	0.9032	0.9975	0.9491	1	0.9974	0.9987	1.0031	2.0822	0.9479	0.062172000000000005	0.023096000000000002	0.0052899999999999996	0.0061106
183	TR1_2_W0001_P0056_T0001_R1_P3_K1_Ch2-Ch1.zen	20151204_STAG2gfpcf2_Prometa\MitoSys2\LSM\STAG2gfpcf2_Noc\rnd2\DE_W0003\DE_W0003_P0026\DE_2_W0003_P0026_T0001\TR1_W0001_P0056\TR1_2_W0001_P0056_T0001_R1_P3_K1_Ch2-Ch1.zen	FA/ISS	20000	30.0	3		7	0	0	29.94	100000	2000	Scale	0	1.04	0	0.01	0.86	0	0.01	0.042	0	1	1	0	1	16.827	1211.3410000000001	0	1	16.827	1211.3410000000001	0.9621	2.4269	1	0.8798	0.9984	0.9372	1	0.9987	0.9993	0.8438	2.4218	0.9366	0.048452999999999996	0.024636	0.0023342	0.0016387999999999997
184	TR1_2_W0001_P0056_T0001_R1_P4_K1_Ch2-Ch1.zen	20151204_STAG2gfpcf2_Prometa\MitoSys2\LSM\STAG2gfpcf2_Noc\rnd2\DE_W0003\DE_W0003_P0026\DE_2_W0003_P0026_T0001\TR1_W0001_P0056\TR1_2_W0001_P0056_T0001_R1_P4_K1_Ch2-Ch1.zen	FA/ISS	20000	30.0	3		7	0	0	29.94	100000	2000	Scale	0	1.04	0	0.01	0.86	0	0.01	0.042	0	1	1	0	1	12.25	25.114	0	1	12.25	25.114	0.9874	1.0513	1	0.838	0.9327	0.8841	1	0.9593	0.9794	0.8263	0.9419	0.8653	0.070825	0.018067	0.0056614	0.004804999999999999
185	TR1_2_W0001_P0056_T0001_R1_P5_K1_Ch2-Ch1.zen	20151204_STAG2gfpcf2_Prometa\MitoSys2\LSM\STAG2gfpcf2_Noc\rnd2\DE_W0003\DE_W0003_P0026\DE_2_W0003_P0026_T0001\TR1_W0001_P0056\TR1_2_W0001_P0056_T0001_R1_P5_K1_Ch2-Ch1.zen	FA/ISS	20000	30.0	3		7	0	0	29.94	100000	2000	Scale	0	1.04	0	0.01	0.86	0	0.01	0.042	0	1	1	0	1	14.76	43.745	0	1	14.76	43.745	1.0898	0.9587	1	0.8632	0.961	0.9108	1	0.9719	0.9858	0.9464	0.8923	0.8976	0.061023	0.024585	0.004372	0.0074914000000000005
186	TR1_2_W0001_P0059_T0001_R1_P1_K1_Ch2-Ch1.zen	20151204_STAG2gfpcf2_Prometa\MitoSys2\LSM\STAG2gfpcf2_Noc\rnd2\DE_W0003\DE_W0003_P0027\DE_2_W0003_P0027_T0001\TR1_W0001_P0059\TR1_2_W0001_P0059_T0001_R1_P1_K1_Ch2-Ch1.zen	FA/ISS	20000	30.0	3		7	0	0	29.94	100000	2000	Scale	0	1.04	0	0.01	0.86	0	0.01	0.042	0	1	1	0	1	19.418	973.445	0	1	19.418	973.445	0.9753	1.2137	1	0.8953	0.9981	0.9453	1	0.9982	0.9991	0.8717	1.2095	0.9444	0.0547	0.024824000000000002	0.004942899999999999	0.0034955999999999997
187	TR1_2_W0001_P0059_T0001_R1_P2_K1_Ch2-Ch1.zen	20151204_STAG2gfpcf2_Prometa\MitoSys2\LSM\STAG2gfpcf2_Noc\rnd2\DE_W0003\DE_W0003_P0027\DE_2_W0003_P0027_T0001\TR1_W0001_P0059\TR1_2_W0001_P0059_T0001_R1_P2_K1_Ch2-Ch1.zen	FA/ISS	20000	30.0	3		7	0	0	29.94	100000	2000	Scale	0	1.04	0	0.01	0.86	0	0.01	0.042	0	1	1	0	1	13.684000000000001	1185.607	0	1	13.684000000000001	1185.607	0.9696	3.1912	1	0.8533	0.9983	0.9229	1	0.9988	0.9994	0.825	3.1846	0.9224	0.032607	0.027902	0.0044123	0.0064648
188	TR1_2_W0001_P0059_T0001_R1_P3_K1_Ch2-Ch1.zen	20151204_STAG2gfpcf2_Prometa\MitoSys2\LSM\STAG2gfpcf2_Noc\rnd2\DE_W0003\DE_W0003_P0027\DE_2_W0003_P0027_T0001\TR1_W0001_P0059\TR1_2_W0001_P0059_T0001_R1_P3_K1_Ch2-Ch1.zen	FA/ISS	20000	30.0	3		7	0	0	29.94	100000	2000	Scale	0	1.04	0	0.01	0.86	0	0.01	0.042	0	1	1	0	1	20.272000000000002	762.7760000000001	0	1	20.272000000000002	762.7760000000001	1.0982	0.5478	1	0.8997	0.9971	0.9472	1	0.9971	0.9986	0.9926	0.5429	0.9458	0.059290999999999996	0.02424	0.004673600000000001	0.0074263
189	TR1_2_W0001_P0059_T0001_R1_P4_K1_Ch2-Ch1.zen	20151204_STAG2gfpcf2_Prometa\MitoSys2\LSM\STAG2gfpcf2_Noc\rnd2\DE_W0003\DE_W0003_P0027\DE_2_W0003_P0027_T0001\TR1_W0001_P0059\TR1_2_W0001_P0059_T0001_R1_P4_K1_Ch2-Ch1.zen	FA/ISS	20000	30.0	3		7	0	0	29.94	100000	2000	Scale	0	1.04	0	0.01	0.86	0	0.01	0.042	0	1	1	0	1	16.695	880.362	0	1	16.695	880.362	1.1342	1.8414	1	0.8779	0.9978	0.9359	1	0.9982	0.9991	1.0028	1.8352	0.9351	0.043762999999999996	0.028110000000000003	0.010187	0.008896799999999998
190	TR1_2_W0001_P0059_T0001_R1_P5_K1_Ch2-Ch1.zen	20151204_STAG2gfpcf2_Prometa\MitoSys2\LSM\STAG2gfpcf2_Noc\rnd2\DE_W0003\DE_W0003_P0027\DE_2_W0003_P0027_T0001\TR1_W0001_P0059\TR1_2_W0001_P0059_T0001_R1_P5_K1_Ch2-Ch1.zen	FA/ISS	20000	30.0	3		7	0	0	29.94	100000	2000	Scale	0	1.04	0	0.01	0.86	0	0.01	0.042	0	1	1	0	1	16.781	16.65	0	1	16.781	16.65	0.9655	1.0101	1	0.8797	0.8992	0.8894	1	0.9169	0.9576	0.8472	0.831	0.8496	0.08198899999999999	0.020191999999999998	0.015911	0.016772
191	TR1_2_W0001_P0061_T0001_R1_P1_K1_Ch2-Ch1.zen	20151204_STAG2gfpcf2_Prometa\MitoSys2\LSM\STAG2gfpcf2_Noc\rnd2\DE_W0003\DE_W0003_P0028\DE_2_W0003_P0028_T0001\TR1_W0001_P0061\TR1_2_W0001_P0061_T0001_R1_P1_K1_Ch2-Ch1.zen	FA/ISS	20000	30.0	3		7	0	0	29.94	100000	2000	Scale	0	1.04	0	0.01	0.86	0	0.01	0.042	0	1	1	0	1	23.568	460.36	0	1	23.568	460.36	0.9085	2.3431	1	0.9136	0.996	0.9539	1	0.9954	0.9977	0.8261	2.3286	0.9517	0.049045	0.021248	0.0024237	0.0021794
192	TR1_2_W0001_P0061_T0001_R1_P2_K1_Ch2-Ch1.zen	20151204_STAG2gfpcf2_Prometa\MitoSys2\LSM\STAG2gfpcf2_Noc\rnd2\DE_W0003\DE_W0003_P0028\DE_2_W0003_P0028_T0001\TR1_W0001_P0061\TR1_2_W0001_P0061_T0001_R1_P2_K1_Ch2-Ch1.zen	FA/ISS	20000	30.0	3		7	0	0	29.94	100000	2000	Scale	0	1.04	0	0.01	0.86	0	0.01	0.042	0	1	1	0	1	17.687	1043.735	0	1	17.687	1043.735	1.3993	2.7859	1	0.8843	0.9981	0.9395	1	0.9984	0.9992	1.2590000000000001	2.7786	0.9387	0.050592000000000005	0.029067000000000003	0.004157899999999999	0.0043436
193	TR1_2_W0001_P0061_T0001_R1_P3_K1_Ch2-Ch1.zen	20151204_STAG2gfpcf2_Prometa\MitoSys2\LSM\STAG2gfpcf2_Noc\rnd2\DE_W0003\DE_W0003_P0028\DE_2_W0003_P0028_T0001\TR1_W0001_P0061\TR1_2_W0001_P0061_T0001_R1_P3_K1_Ch2-Ch1.zen	FA/ISS	20000	30.0	3		7	0	0	29.94	100000	2000	Scale	0	1.04	0	0.01	0.86	0	0.01	0.042	0	1	1	0	1	21.888	747.546	0	1	21.888	747.546	0.9783	1.6639	1	0.907	0.9976	0.9512	1	0.9974	0.9987	0.8862	1.6569999999999998	0.9499	0.051697	0.021419	0.0029563000000000002	0.0025248000000000002
194	TR1_2_W0001_P0061_T0001_R1_P4_K1_Ch2-Ch1.zen	20151204_STAG2gfpcf2_Prometa\MitoSys2\LSM\STAG2gfpcf2_Noc\rnd2\DE_W0003\DE_W0003_P0028\DE_2_W0003_P0028_T0001\TR1_W0001_P0061\TR1_2_W0001_P0061_T0001_R1_P4_K1_Ch2-Ch1.zen	FA/ISS	20000	30.0	3		7	0	0	29.94	100000	2000	Scale	0	1.04	0	0.01	0.86	0	0.01	0.042	0	1	1	0	1	13.432	29.131	0	1	13.432	29.131	1.3098	1.2472	1	0.8490000000000001	0.9408	0.8937	1	0.9616	0.9806	1.1332	1.1322	0.8759	0.045242000000000004	0.025911	0.0045835	0.0083381
195	TR1_2_W0001_P0061_T0001_R1_P5_K1_Ch2-Ch1.zen	20151204_STAG2gfpcf2_Prometa\MitoSys2\LSM\STAG2gfpcf2_Noc\rnd2\DE_W0003\DE_W0003_P0028\DE_2_W0003_P0028_T0001\TR1_W0001_P0061\TR1_2_W0001_P0061_T0001_R1_P5_K1_Ch2-Ch1.zen	FA/ISS	20000	30.0	3		7	0	0	29.94	100000	2000	Scale	0	1.04	0	0.01	0.86	0	0.01	0.042	0	1	1	0	1	17.875999999999998	32.031	0	1	17.875999999999998	32.031	1.042	1.0036	1	0.8859	0.9467	0.9158	1	0.9537	0.9766	0.9246	0.9042	0.8937	0.060802999999999996	0.017122	0.007582800000000001	0.0081899
196	TR1_2_W0001_P0064_T0001_R1_P1_K1_Ch2-Ch1.zen	20151204_STAG2gfpcf2_Prometa\MitoSys2\LSM\STAG2gfpcf2_Noc\rnd2\DE_W0003\DE_W0003_P0029\DE_2_W0003_P0029_T0001\TR1_W0001_P0064\TR1_2_W0001_P0064_T0001_R1_P1_K1_Ch2-Ch1.zen	FA/ISS	20000	30.0	3		7	0	0	29.94	100000	2000	Scale	0	1.04	0	0.01	0.86	0	0.01	0.042	0	1	1	0	1	17.595	767.415	0	1	17.595	767.415	1.1415	2.477	1	0.8846	0.9974	0.9393	1	0.9978	0.9989	1.0171	2.4679	0.9383	0.044673000000000004	0.026839	0.0022023000000000004	0.0020489
197	TR1_2_W0001_P0064_T0001_R1_P2_K1_Ch2-Ch1.zen	20151204_STAG2gfpcf2_Prometa\MitoSys2\LSM\STAG2gfpcf2_Noc\rnd2\DE_W0003\DE_W0003_P0029\DE_2_W0003_P0029_T0001\TR1_W0001_P0064\TR1_2_W0001_P0064_T0001_R1_P2_K1_Ch2-Ch1.zen	FA/ISS	20000	30.0	3		7	0	0	29.94	100000	2000	Scale	0	1.04	0	0.01	0.86	0	0.01	0.042	0	1	1	0	1	13.83	1004.655	0	1	13.83	1004.655	1.155	2.5745	1	0.8540000000000001	0.9981	0.9232	1	0.9987	0.9994	0.9963	2.5684	0.9226	0.037629	0.018688999999999997	0.009449299999999999	0.0064936
198	TR1_2_W0001_P0064_T0001_R1_P3_K1_Ch2-Ch1.zen	20151204_STAG2gfpcf2_Prometa\MitoSys2\LSM\STAG2gfpcf2_Noc\rnd2\DE_W0003\DE_W0003_P0029\DE_2_W0003_P0029_T0001\TR1_W0001_P0064\TR1_2_W0001_P0064_T0001_R1_P3_K1_Ch2-Ch1.zen	FA/ISS	20000	30.0	3		7	0	0	29.94	100000	2000	Scale	0	1.04	0	0.01	0.86	0	0.01	0.042	0	1	1	0	1	15.985999999999999	1028.067	0	1	15.985999999999999	1028.067	1.0535	2.6060000000000003	1	0.8734	0.9981	0.9336	1	0.9985	0.9993	0.9229	2.5994	0.9329	0.042485	0.035204	0.0013781	0.0013690999999999998
199	TR1_2_W0001_P0064_T0001_R1_P4_K1_Ch2-Ch1.zen	20151204_STAG2gfpcf2_Prometa\MitoSys2\LSM\STAG2gfpcf2_Noc\rnd2\DE_W0003\DE_W0003_P0029\DE_2_W0003_P0029_T0001\TR1_W0001_P0064\TR1_2_W0001_P0064_T0001_R1_P4_K1_Ch2-Ch1.zen	FA/ISS	20000	30.0	3		7	0	0	29.94	100000	2000	Scale	0	1.04	0	0.01	0.86	0	0.01	0.042	0	1	1	0	1	19.039	155.30100000000002	0	1	19.039	155.30100000000002	1.0361	1.7652	1	0.8933	0.988	0.9394	1	0.9888	0.9944	0.9271	1.7316	0.9341	0.062452	0.024746999999999998	0.007162899999999999	0.0090886
200	TR1_2_W0001_P0064_T0001_R1_P5_K1_Ch2-Ch1.zen	20151204_STAG2gfpcf2_Prometa\MitoSys2\LSM\STAG2gfpcf2_Noc\rnd2\DE_W0003\DE_W0003_P0029\DE_2_W0003_P0029_T0001\TR1_W0001_P0064\TR1_2_W0001_P0064_T0001_R1_P5_K1_Ch2-Ch1.zen	FA/ISS	20000	30.0	3		7	0	0	29.94	100000	2000	Scale	0	1.04	0	0.01	0.86	0	0.01	0.042	0	1	1	0	1	18.887999999999998	68.63600000000001	0	1	18.887999999999998	68.63600000000001	1.0517	0.883	1	0.8924	0.9745	0.9326	1	0.9766	0.9882	0.9411	0.8365	0.9215	0.053704999999999996	0.019662	0.0045871	0.0059741
201	TR1_2_W0001_P0067_T0001_R1_P1_K1_Ch2-Ch1.zen	20151204_STAG2gfpcf2_Prometa\MitoSys2\LSM\STAG2gfpcf2_Noc\rnd2\DE_W0003\DE_W0003_P0030\DE_2_W0003_P0030_T0001\TR1_W0001_P0067\TR1_2_W0001_P0067_T0001_R1_P1_K1_Ch2-Ch1.zen	FA/ISS	20000	30.0	3		7	0	0	29.94	100000	2000	Scale	0	1.04	0	0.01	0.86	0	0.01	0.042	0	1	1	0	1	14.459000000000001	538.031	0	1	14.459000000000001	538.031	1.0859	2.3255	1	0.8577	0.9965	0.9244	1	0.9975	0.9988	0.9352	2.315	0.9233	0.075248	0.040806999999999996	0.0020794	0.0021379000000000003
202	TR1_2_W0001_P0067_T0001_R1_P2_K1_Ch2-Ch1.zen	20151204_STAG2gfpcf2_Prometa\MitoSys2\LSM\STAG2gfpcf2_Noc\rnd2\DE_W0003\DE_W0003_P0030\DE_2_W0003_P0030_T0001\TR1_W0001_P0067\TR1_2_W0001_P0067_T0001_R1_P2_K1_Ch2-Ch1.zen	FA/ISS	20000	30.0	3		7	0	0	29.94	100000	2000	Scale	0	1.04	0	0.01	0.86	0	0.01	0.042	0	1	1	0	1	14.409	457.23	0	1	14.409	457.23	1.0146	3.1699	1	0.8601	0.9957	0.9254	1	0.9969	0.9985	0.8732	3.153	0.924	0.047645	0.034613	0.0027448	0.0022428
203	TR1_2_W0001_P0067_T0001_R1_P3_K1_Ch2-Ch1.zen	20151204_STAG2gfpcf2_Prometa\MitoSys2\LSM\STAG2gfpcf2_Noc\rnd2\DE_W0003\DE_W0003_P0030\DE_2_W0003_P0030_T0001\TR1_W0001_P0067\TR1_2_W0001_P0067_T0001_R1_P3_K1_Ch2-Ch1.zen	FA/ISS	20000	30.0	3		7	0	0	29.94	100000	2000	Scale	0	1.04	0	0.01	0.86	0	0.01	0.042	0	1	1	0	1	22.198	148.576	0	1	22.198	148.576	0.9109	1.8797	1	0.9083	0.9872	0.9470000000000001	1	0.9861	0.993	0.8233	1.839	0.9403	0.050923	0.020699000000000002	0.014284999999999999	0.012844
204	TR1_2_W0001_P0067_T0001_R1_P4_K1_Ch2-Ch1.zen	20151204_STAG2gfpcf2_Prometa\MitoSys2\LSM\STAG2gfpcf2_Noc\rnd2\DE_W0003\DE_W0003_P0030\DE_2_W0003_P0030_T0001\TR1_W0001_P0067\TR1_2_W0001_P0067_T0001_R1_P4_K1_Ch2-Ch1.zen	FA/ISS	20000	30.0	3		7	0	0	29.94	100000	2000	Scale	0	1.04	0	0.01	0.86	0	0.01	0.042	0	1	1	0	1	8.783	6.649	0	1	8.783	6.649	1.2439	1.1640000000000001	1	0.7673	0.7504	0.7588	1	0.8931	0.945	0.9794	0.7802	0.7106	0.046159	0.014565	0.027157	0.017628
205	TR1_2_W0001_P0067_T0001_R1_P5_K1_Ch2-Ch1.zen	20151204_STAG2gfpcf2_Prometa\MitoSys2\LSM\STAG2gfpcf2_Noc\rnd2\DE_W0003\DE_W0003_P0030\DE_2_W0003_P0030_T0001\TR1_W0001_P0067\TR1_2_W0001_P0067_T0001_R1_P5_K1_Ch2-Ch1.zen	FA/ISS	20000	30.0	3		7	0	0	29.94	100000	2000	Scale	0	1.04	0	0.01	0.86	0	0.01	0.042	0	1	1	0	1	15.218	12.161	0	1	15.218	12.161	0.9844	1.0471	1	0.8678	0.8631	0.8654	1	0.8973	0.9473	0.8531	0.8098	0.8163	0.074513	0.02048	0.010854	0.021394999999999997
206	TR1_2_W0001_P0088_T0001_R1_P1_K1_Ch2-Ch1.zen	20151204_STAG2gfpcf2_Prometa\MitoSys2\LSM\STAG2gfpcf2_Noc\rnd2\DE_W0003\DE_W0003_P0032\DE_2_W0003_P0032_T0001\TR1_W0001_P0088\TR1_2_W0001_P0088_T0001_R1_P1_K1_Ch2-Ch1.zen	FA/ISS	20000	30.0	3		7	0	0	29.94	100000	2000	Scale	0	1.04	0	0.01	0.86	0	0.01	0.042	0	1	1	0	1	15.84	972.055	0	1	15.84	972.055	1.0929	2.0419	1	0.8719	0.998	0.9328	1	0.9984	0.9992	0.9582	2.0359	0.9321	0.047323000000000004	0.031154	0.0030464000000000003	0.0026489
207	TR1_2_W0001_P0088_T0001_R1_P2_K1_Ch2-Ch1.zen	20151204_STAG2gfpcf2_Prometa\MitoSys2\LSM\STAG2gfpcf2_Noc\rnd2\DE_W0003\DE_W0003_P0032\DE_2_W0003_P0032_T0001\TR1_W0001_P0088\TR1_2_W0001_P0088_T0001_R1_P2_K1_Ch2-Ch1.zen	FA/ISS	20000	30.0	3		7	0	0	29.94	100000	2000	Scale	0	1.04	0	0.01	0.86	0	0.01	0.042	0	1	1	0	1	20.995	347.81199999999995	0	1	20.995	347.81199999999995	0.9338	1.2399	1	0.9033	0.995	0.9481	1	0.9949	0.9974	0.8403	1.2287	0.9456	0.05486799999999999	0.022106	0.00097983	0.0015481
208	TR1_2_W0001_P0088_T0001_R1_P3_K1_Ch2-Ch1.zen	20151204_STAG2gfpcf2_Prometa\MitoSys2\LSM\STAG2gfpcf2_Noc\rnd2\DE_W0003\DE_W0003_P0032\DE_2_W0003_P0032_T0001\TR1_W0001_P0088\TR1_2_W0001_P0088_T0001_R1_P3_K1_Ch2-Ch1.zen	FA/ISS	20000	30.0	3		7	0	0	29.94	100000	2000	Scale	0	1.04	0	0.01	0.86	0	0.01	0.042	0	1	1	0	1	20.941999999999997	452.115	0	1	20.941999999999997	452.115	1.0364	0.8483	1	0.9029	0.9962	0.9484	1	0.9961	0.9981	0.9374	0.8411	0.9465	0.060839	0.024584	0.0017905999999999998	0.0021838
209	TR1_2_W0001_P0088_T0001_R1_P4_K1_Ch2-Ch1.zen	20151204_STAG2gfpcf2_Prometa\MitoSys2\LSM\STAG2gfpcf2_Noc\rnd2\DE_W0003\DE_W0003_P0032\DE_2_W0003_P0032_T0001\TR1_W0001_P0088\TR1_2_W0001_P0088_T0001_R1_P4_K1_Ch2-Ch1.zen	FA/ISS	20000	30.0	3		7	0	0	29.94	100000	2000	Scale	0	1.04	0	0.01	0.86	0	0.01	0.042	0	1	1	0	1	19.133	154.835	0	1	19.133	154.835	1.0225	2.0213	1	0.8937	0.9869	0.9391	1	0.9878	0.9939	0.9147	1.9771	0.9333	0.059484	0.027083999999999997	0.009212200000000002	0.009179999999999999
210	TR1_2_W0001_P0088_T0001_R1_P5_K1_Ch2-Ch1.zen	20151204_STAG2gfpcf2_Prometa\MitoSys2\LSM\STAG2gfpcf2_Noc\rnd2\DE_W0003\DE_W0003_P0032\DE_2_W0003_P0032_T0001\TR1_W0001_P0088\TR1_2_W0001_P0088_T0001_R1_P5_K1_Ch2-Ch1.zen	FA/ISS	20000	30.0	3		7	0	0	29.94	100000	2000	Scale	0	1.04	0	0.01	0.86	0	0.01	0.042	0	1	1	0	1	15.014000000000001	34.944	0	1	15.014000000000001	34.944	0.8999	0.8442	1	0.865	0.9506	0.9068	1	0.9640000000000001	0.9819	0.7713	0.7678	0.8899	0.055102	0.017414	0.0058909999999999995	0.0059789
211	TR1_2_W0001_P0085_T0001_R1_P1_K1_Ch2-Ch1.zen	20151204_STAG2gfpcf2_Prometa\MitoSys2\LSM\STAG2gfpcf2_Noc\rnd2\DE_W0003\DE_W0003_P0033\DE_2_W0003_P0033_T0001\TR1_W0001_P0085\TR1_2_W0001_P0085_T0001_R1_P1_K1_Ch2-Ch1.zen	FA/ISS	20000	30.0	3		7	0	0	29.94	100000	2000	Scale	0	1.04	0	0.01	0.86	0	0.01	0.042	0	1	1	0	1	14.523	444.483	0	1	14.523	444.483	1.0715	2.6243	1	0.8615	0.9957	0.9262	1	0.9969	0.9985	0.9277	2.61	0.9247	0.079855	0.032355	0.007661	0.0073245
212	TR1_2_W0001_P0085_T0001_R1_P2_K1_Ch2-Ch1.zen	20151204_STAG2gfpcf2_Prometa\MitoSys2\LSM\STAG2gfpcf2_Noc\rnd2\DE_W0003\DE_W0003_P0033\DE_2_W0003_P0033_T0001\TR1_W0001_P0085\TR1_2_W0001_P0085_T0001_R1_P2_K1_Ch2-Ch1.zen	FA/ISS	20000	30.0	3		7	0	0	29.94	100000	2000	Scale	0	1.04	0	0.01	0.86	0	0.01	0.042	0	1	1	0	1	13.645	964.898	0	1	13.645	964.898	1.1029	0.6011	1	0.8529	0.9981	0.9226	1	0.9987	0.9994	0.9478	0.5984	0.922	0.078891	0.02348	0.01404	0.011284
213	TR1_2_W0001_P0085_T0001_R1_P3_K1_Ch2-Ch1.zen	20151204_STAG2gfpcf2_Prometa\MitoSys2\LSM\STAG2gfpcf2_Noc\rnd2\DE_W0003\DE_W0003_P0033\DE_2_W0003_P0033_T0001\TR1_W0001_P0085\TR1_2_W0001_P0085_T0001_R1_P3_K1_Ch2-Ch1.zen	FA/ISS	20000	30.0	3		7	0	0	29.94	100000	2000	Scale	0	1.04	0	0.01	0.86	0	0.01	0.042	0	1	1	0	1	12.338	993.935	0	1	12.338	993.935	1.0625	1.3841	1	0.8385	0.9982	0.9149	1	0.9989	0.9995	0.8957	1.3806	0.9144	0.047468	0.012723	0.037742000000000005	0.019667
214	TR1_2_W0001_P0085_T0001_R1_P4_K1_Ch2-Ch1.zen	20151204_STAG2gfpcf2_Prometa\MitoSys2\LSM\STAG2gfpcf2_Noc\rnd2\DE_W0003\DE_W0003_P0033\DE_2_W0003_P0033_T0001\TR1_W0001_P0085\TR1_2_W0001_P0085_T0001_R1_P4_K1_Ch2-Ch1.zen	FA/ISS	20000	30.0	3		7	0	0	29.94	100000	2000	Scale	0	1.04	0	0.01	0.86	0	0.01	0.042	0	1	1	0	1	12.378	48.081	0	1	12.378	48.081	1.1117	1.0275	1	0.8378	0.9645	0.8989	1	0.9785	0.9892	0.9394	0.9690000000000001	0.889	0.10690999999999999	0.022248	0.005881	0.0059973
215	TR1_2_W0001_P0085_T0001_R1_P5_K1_Ch2-Ch1.zen	20151204_STAG2gfpcf2_Prometa\MitoSys2\LSM\STAG2gfpcf2_Noc\rnd2\DE_W0003\DE_W0003_P0033\DE_2_W0003_P0033_T0001\TR1_W0001_P0085\TR1_2_W0001_P0085_T0001_R1_P5_K1_Ch2-Ch1.zen	FA/ISS	20000	30.0	3		7	0	0	29.94	100000	2000	Scale	0	1.04	0	0.01	0.86	0	0.01	0.042	0	1	1	0	1	11.287	45.678000000000004	0	1	11.287	45.678000000000004	0.9476	0.9035	1	0.8246	0.9627	0.8909999999999999	1	0.9793	0.9896	0.7768	0.8491	0.8815	0.11857000000000001	0.024209	0.0056529	0.0049371
216	TR1_2_W0001_P0082_T0001_R1_P1_K1_Ch2-Ch1.zen	20151204_STAG2gfpcf2_Prometa\MitoSys2\LSM\STAG2gfpcf2_Noc\rnd2\DE_W0003\DE_W0003_P0035\DE_2_W0003_P0035_T0001\TR1_W0001_P0082\TR1_2_W0001_P0082_T0001_R1_P1_K1_Ch2-Ch1.zen	FA/ISS	20000	30.0	3		7	0	0	29.94	100000	2000	Scale	0	1.04	0	0.01	0.86	0	0.01	0.042	0	1	1	0	1	21.142	987.6260000000001	0	1	21.142	987.6260000000001	0.9622	1.2971	1	0.9037	0.9982	0.9498	1	0.9981	0.9991	0.8676	1.2928	0.9489	0.049197000000000005	0.022979	0.0033123000000000007	0.0025421
217	TR1_2_W0001_P0082_T0001_R1_P2_K1_Ch2-Ch1.zen	20151204_STAG2gfpcf2_Prometa\MitoSys2\LSM\STAG2gfpcf2_Noc\rnd2\DE_W0003\DE_W0003_P0035\DE_2_W0003_P0035_T0001\TR1_W0001_P0082\TR1_2_W0001_P0082_T0001_R1_P2_K1_Ch2-Ch1.zen	FA/ISS	20000	30.0	3		7	0	0	29.94	100000	2000	Scale	0	1.04	0	0.01	0.86	0	0.01	0.042	0	1	1	0	1	20.959	852.5360000000001	0	1	20.959	852.5360000000001	1.0533	1.8208	1	0.903	0.9978	0.9492	1	0.9977	0.9988	0.9534	1.8139	0.9481	0.057344000000000006	0.022349	0.0038722	0.0040420000000000005
218	TR1_2_W0001_P0082_T0001_R1_P3_K1_Ch2-Ch1.zen	20151204_STAG2gfpcf2_Prometa\MitoSys2\LSM\STAG2gfpcf2_Noc\rnd2\DE_W0003\DE_W0003_P0035\DE_2_W0003_P0035_T0001\TR1_W0001_P0082\TR1_2_W0001_P0082_T0001_R1_P3_K1_Ch2-Ch1.zen	FA/ISS	20000	30.0	3		7	0	0	29.94	100000	2000	Scale	0	1.04	0	0.01	0.86	0	0.01	0.042	0	1	1	0	1	19.362000000000002	975.678	0	1	19.362000000000002	975.678	1.1395	2.2962	1	0.8947	0.9979	0.9449	1	0.9981	0.9990000000000001	1.0263	2.2889	0.9440000000000001	0.052416	0.026886	0.0039339	0.0026961
219	TR1_2_W0001_P0082_T0001_R1_P4_K1_Ch2-Ch1.zen	20151204_STAG2gfpcf2_Prometa\MitoSys2\LSM\STAG2gfpcf2_Noc\rnd2\DE_W0003\DE_W0003_P0035\DE_2_W0003_P0035_T0001\TR1_W0001_P0082\TR1_2_W0001_P0082_T0001_R1_P4_K1_Ch2-Ch1.zen	FA/ISS	20000	30.0	3		7	0	0	29.94	100000	2000	Scale	0	1.04	0	0.01	0.86	0	0.01	0.042	0	1	1	0	1	16.929000000000002	25.065	0	1	16.929000000000002	25.065	1.1333	1.0934	1	0.8801	0.9322	0.9058	1	0.9441	0.9716	1.0047	0.9622	0.8792	0.05840599999999999	0.025321	0.006588600000000001	0.015924
220	TR1_2_W0001_P0082_T0001_R1_P5_K1_Ch2-Ch1.zen	20151204_STAG2gfpcf2_Prometa\MitoSys2\LSM\STAG2gfpcf2_Noc\rnd2\DE_W0003\DE_W0003_P0035\DE_2_W0003_P0035_T0001\TR1_W0001_P0082\TR1_2_W0001_P0082_T0001_R1_P5_K1_Ch2-Ch1.zen	FA/ISS	20000	30.0	3		7	0	0	29.94	100000	2000	Scale	0	1.04	0	0.01	0.86	0	0.01	0.042	0	1	1	0	1	18.738	25.147	0	1	18.738	25.147	1.0182	1.008	1	0.8921	0.9328	0.9122	1	0.9384	0.9687	0.9091	0.8803	0.8826	0.065078	0.012648000000000001	0.0097029	0.0090994
221	TR1_2_W0001_P0078_T0001_R1_P1_K1_Ch2-Ch1.zen	20151204_STAG2gfpcf2_Prometa\MitoSys2\LSM\STAG2gfpcf2_Noc\rnd2\DE_W0003\DE_W0003_P0037\DE_2_W0003_P0037_T0001\TR1_W0001_P0078\TR1_2_W0001_P0078_T0001_R1_P1_K1_Ch2-Ch1.zen	FA/ISS	20000	30.0	3		7	0	0	29.94	100000	2000	Scale	0	1.04	0	0.01	0.86	0	0.01	0.042	0	1	1	0	1	23.563000000000002	1176.522	0	1	23.563000000000002	1176.522	1.0206	2.1745	1	0.9134	0.9983	0.9549	1	0.9981	0.9990000000000001	0.9329999999999999	2.1684	0.9540000000000001	0.04077	0.012020999999999999	0.0024176	0.0024262
222	TR1_2_W0001_P0078_T0001_R1_P2_K1_Ch2-Ch1.zen	20151204_STAG2gfpcf2_Prometa\MitoSys2\LSM\STAG2gfpcf2_Noc\rnd2\DE_W0003\DE_W0003_P0037\DE_2_W0003_P0037_T0001\TR1_W0001_P0078\TR1_2_W0001_P0078_T0001_R1_P2_K1_Ch2-Ch1.zen	FA/ISS	20000	30.0	3		7	0	0	29.94	100000	2000	Scale	0	1.04	0	0.01	0.86	0	0.01	0.042	0	1	1	0	1	23.63	824.8810000000001	0	1	23.63	824.8810000000001	0.9547	1.4039	1	0.9137	0.9979	0.9548	1	0.9975	0.9988	0.8702	1.3983	0.9537	0.049355	0.021657	0.00076058	0.00063658
223	TR1_2_W0001_P0078_T0001_R1_P3_K1_Ch2-Ch1.zen	20151204_STAG2gfpcf2_Prometa\MitoSys2\LSM\STAG2gfpcf2_Noc\rnd2\DE_W0003\DE_W0003_P0037\DE_2_W0003_P0037_T0001\TR1_W0001_P0078\TR1_2_W0001_P0078_T0001_R1_P3_K1_Ch2-Ch1.zen	FA/ISS	20000	30.0	3		7	0	0	29.94	100000	2000	Scale	0	1.04	0	0.01	0.86	0	0.01	0.042	0	1	1	0	1	23.296999999999997	1229.76	0	1	23.296999999999997	1229.76	0.996	2.314	1	0.9128	0.9984	0.9546	1	0.9982	0.9991	0.9088	2.3081	0.9538	0.04571	0.0091736	0.0037632	0.0046762
224	TR1_2_W0001_P0078_T0001_R1_P4_K1_Ch2-Ch1.zen	20151204_STAG2gfpcf2_Prometa\MitoSys2\LSM\STAG2gfpcf2_Noc\rnd2\DE_W0003\DE_W0003_P0037\DE_2_W0003_P0037_T0001\TR1_W0001_P0078\TR1_2_W0001_P0078_T0001_R1_P4_K1_Ch2-Ch1.zen	FA/ISS	20000	30.0	3		7	0	0	29.94	100000	2000	Scale	0	1.04	0	0.01	0.86	0	0.01	0.042	0	1	1	0	1	21.118000000000002	34.942	0	1	21.118000000000002	34.942	0.9921	0.9821	1	0.9033	0.9514	0.927	1	0.95	0.9747	0.8955	0.8859	0.9029	0.053188	0.013655	0.0022463	0.0063135
225	TR1_2_W0001_P0078_T0001_R1_P5_K1_Ch2-Ch1.zen	20151204_STAG2gfpcf2_Prometa\MitoSys2\LSM\STAG2gfpcf2_Noc\rnd2\DE_W0003\DE_W0003_P0037\DE_2_W0003_P0037_T0001\TR1_W0001_P0078\TR1_2_W0001_P0078_T0001_R1_P5_K1_Ch2-Ch1.zen	FA/ISS	20000	30.0	3		7	0	0	29.94	100000	2000	Scale	0	1.04	0	0.01	0.86	0	0.01	0.042	0	1	1	0	1	17.904	85.36200000000001	0	1	17.904	85.36200000000001	1.0824	1.396	1	0.8859	0.9788	0.9311	1	0.9812	0.9905	0.9629	1.3458	0.9222	0.057165	0.021803	0.0029842	0.0040103000000000005
226	TR1_2_W0001_P0075_T0001_R1_P1_K1_Ch2-Ch1.zen	20151204_STAG2gfpcf2_Prometa\MitoSys2\LSM\STAG2gfpcf2_Noc\rnd2\DE_W0003\DE_W0003_P0038\DE_2_W0003_P0038_T0001\TR1_W0001_P0075\TR1_2_W0001_P0075_T0001_R1_P1_K1_Ch2-Ch1.zen	FA/ISS	20000	30.0	3		7	0	0	29.94	100000	2000	Scale	0	1.04	0	0.01	0.86	0	0.01	0.042	0	1	1	0	1	18.662	1000.6010000000001	0	1	18.662	1000.6010000000001	1.0668	1.5593	1	0.8911	0.998	0.9431	1	0.9982	0.9991	0.9540000000000001	1.5542	0.9422	0.048545	0.024829	0.0056163	0.0057062
227	TR1_2_W0001_P0075_T0001_R1_P2_K1_Ch2-Ch1.zen	20151204_STAG2gfpcf2_Prometa\MitoSys2\LSM\STAG2gfpcf2_Noc\rnd2\DE_W0003\DE_W0003_P0038\DE_2_W0003_P0038_T0001\TR1_W0001_P0075\TR1_2_W0001_P0075_T0001_R1_P2_K1_Ch2-Ch1.zen	FA/ISS	20000	30.0	3		7	0	0	29.94	100000	2000	Scale	0	1.04	0	0.01	0.86	0	0.01	0.042	0	1	1	0	1	19.807000000000002	646.521	0	1	19.807000000000002	646.521	1.0274	1.0888	1	0.8973	0.9972	0.946	1	0.9973	0.9987	0.9231	1.0829	0.9447	0.054265	0.023159	0.009153	0.0054889
228	TR1_2_W0001_P0075_T0001_R1_P3_K1_Ch2-Ch1.zen	20151204_STAG2gfpcf2_Prometa\MitoSys2\LSM\STAG2gfpcf2_Noc\rnd2\DE_W0003\DE_W0003_P0038\DE_2_W0003_P0038_T0001\TR1_W0001_P0075\TR1_2_W0001_P0075_T0001_R1_P3_K1_Ch2-Ch1.zen	FA/ISS	20000	30.0	3		7	0	0	29.94	100000	2000	Scale	0	1.04	0	0.01	0.86	0	0.01	0.042	0	1	1	0	1	20.118	781.043	0	1	20.118	781.043	0.9545	2.1025	1	0.8992	0.9977	0.9471	1	0.9977	0.9989	0.856	2.0952	0.9461	0.051634000000000006	0.020347	0.0016169	0.0013231
229	TR1_2_W0001_P0075_T0001_R1_P4_K1_Ch2-Ch1.zen	20151204_STAG2gfpcf2_Prometa\MitoSys2\LSM\STAG2gfpcf2_Noc\rnd2\DE_W0003\DE_W0003_P0038\DE_2_W0003_P0038_T0001\TR1_W0001_P0075\TR1_2_W0001_P0075_T0001_R1_P4_K1_Ch2-Ch1.zen	FA/ISS	20000	30.0	3		7	0	0	29.94	100000	2000	Scale	0	1.04	0	0.01	0.86	0	0.01	0.042	0	1	1	0	1	17.642	1116.5539999999999	0	1	17.642	1116.5539999999999	0.9836	1.865	1	0.8853	0.9983	0.9401	1	0.9986	0.9993	0.8697	1.8603	0.9394	0.062303	0.023269	0.011326000000000001	0.0096539
230	TR1_2_W0001_P0075_T0001_R1_P5_K1_Ch2-Ch1.zen	20151204_STAG2gfpcf2_Prometa\MitoSys2\LSM\STAG2gfpcf2_Noc\rnd2\DE_W0003\DE_W0003_P0038\DE_2_W0003_P0038_T0001\TR1_W0001_P0075\TR1_2_W0001_P0075_T0001_R1_P5_K1_Ch2-Ch1.zen	FA/ISS	20000	30.0	3		7	0	0	29.94	100000	2000	Scale	0	1.04	0	0.01	0.86	0	0.01	0.042	0	1	1	0	1	14.755999999999998	97.275	0	1	14.755999999999998	97.275	1.105	0.6069	1	0.8597	0.9714	0.9138	1	0.9805	0.9902	0.9546	0.5637	0.9047	0.050773	0.033806	0.008531100000000002	0.0093781
231	TR1_2_W0001_P0070_T0001_R1_P1_K1_Ch2-Ch1.zen	20151204_STAG2gfpcf2_Prometa\MitoSys2\LSM\STAG2gfpcf2_Noc\rnd2\DE_W0003\DE_W0003_P0040\DE_2_W0003_P0040_T0001\TR1_W0001_P0070\TR1_2_W0001_P0070_T0001_R1_P1_K1_Ch2-Ch1.zen	FA/ISS	20000	30.0	3		7	0	0	29.94	100000	2000	Scale	0	1.04	0	0.01	0.86	0	0.01	0.042	0	1	1	0	1	14.845	635.232	0	1	14.845	635.232	1.0125	1.4168	1	0.8644	0.9972	0.9284	1	0.998	0.9990000000000001	0.8757	1.4109	0.9275	0.070827	0.030895999999999996	0.00095592	0.00094548
232	TR1_2_W0001_P0070_T0001_R1_P2_K1_Ch2-Ch1.zen	20151204_STAG2gfpcf2_Prometa\MitoSys2\LSM\STAG2gfpcf2_Noc\rnd2\DE_W0003\DE_W0003_P0040\DE_2_W0003_P0040_T0001\TR1_W0001_P0070\TR1_2_W0001_P0070_T0001_R1_P2_K1_Ch2-Ch1.zen	FA/ISS	20000	30.0	3		7	0	0	29.94	100000	2000	Scale	0	1.04	0	0.01	0.86	0	0.01	0.042	0	1	1	0	1	13.79	1313.671	0	1	13.79	1313.671	1.0388	1.6805	1	0.8554	0.9986	0.9242	1	0.9990000000000001	0.9995	0.8912	1.6772	0.9238	0.09070399999999999	0.010442	0.012563	0.01659
233	TR1_2_W0001_P0070_T0001_R1_P3_K1_Ch2-Ch1.zen	20151204_STAG2gfpcf2_Prometa\MitoSys2\LSM\STAG2gfpcf2_Noc\rnd2\DE_W0003\DE_W0003_P0040\DE_2_W0003_P0040_T0001\TR1_W0001_P0070\TR1_2_W0001_P0070_T0001_R1_P3_K1_Ch2-Ch1.zen	FA/ISS	20000	30.0	3		7	0	0	29.94	100000	2000	Scale	0	1.04	0	0.01	0.86	0	0.01	0.042	0	1	1	0	1	14.39	464.215	0	1	14.39	464.215	1.0586	0.9867	1	0.8603	0.996	0.9257	1	0.9972	0.9986	0.9144	0.9797	0.9244	0.074318	0.037016	0.0066284	0.007688800000000001
234	TR1_2_W0001_P0070_T0001_R1_P4_K1_Ch2-Ch1.zen	20151204_STAG2gfpcf2_Prometa\MitoSys2\LSM\STAG2gfpcf2_Noc\rnd2\DE_W0003\DE_W0003_P0040\DE_2_W0003_P0040_T0001\TR1_W0001_P0070\TR1_2_W0001_P0070_T0001_R1_P4_K1_Ch2-Ch1.zen	FA/ISS	20000	30.0	3		7	0	0	29.94	100000	2000	Scale	0	1.04	0	0.01	0.86	0	0.01	0.042	0	1	1	0	1	11.272	46.01	0	1	11.272	46.01	1.1422	1.0643	1	0.8218	0.9627	0.8894	1	0.9795	0.9897	0.9497	1.0035	0.8801	0.13402	0.024387	0.0079434	0.0076055
235	TR1_2_W0001_P0070_T0001_R1_P5_K1_Ch2-Ch1.zen	20151204_STAG2gfpcf2_Prometa\MitoSys2\LSM\STAG2gfpcf2_Noc\rnd2\DE_W0003\DE_W0003_P0040\DE_2_W0003_P0040_T0001\TR1_W0001_P0070\TR1_2_W0001_P0070_T0001_R1_P5_K1_Ch2-Ch1.zen	FA/ISS	20000	30.0	3		7	0	0	29.94	100000	2000	Scale	0	1.04	0	0.01	0.86	0	0.01	0.042	0	1	1	0	1	10.618	52.163000000000004	0	1	10.618	52.163000000000004	1.0612	1.0396	1	0.8135	0.9673	0.8871	1	0.983	0.9914	0.868	0.9887	0.8794	0.11728	0.016142	0.0060853	0.0028758000000000004
236	TR1_2_W0001_P0098_T0001_R1_P1_K1_Ch2-Ch1.zen	20151204_STAG2gfpcf2_Prometa\MitoSys2\LSM\STAG2gfpcf2_Noc\rnd2\DE_W0003\DE_W0003_P0044\DE_2_W0003_P0044_T0001\TR1_W0001_P0098\TR1_2_W0001_P0098_T0001_R1_P1_K1_Ch2-Ch1.zen	FA/ISS	20000	30.0	3		7	0	0	29.94	100000	2000	Scale	0	1.04	0	0.01	0.86	0	0.01	0.042	0	1	1	0	1	19.552	1292.241	0	1	19.552	1292.241	0.9906	1.8282	1	0.8967	0.9986	0.9462	1	0.9986	0.9993	0.8877	1.8241	0.9456	0.06377999999999999	0.0085939	0.0078206	0.0060746
237	TR1_2_W0001_P0098_T0001_R1_P2_K1_Ch2-Ch1.zen	20151204_STAG2gfpcf2_Prometa\MitoSys2\LSM\STAG2gfpcf2_Noc\rnd2\DE_W0003\DE_W0003_P0044\DE_2_W0003_P0044_T0001\TR1_W0001_P0098\TR1_2_W0001_P0098_T0001_R1_P2_K1_Ch2-Ch1.zen	FA/ISS	20000	30.0	3		7	0	0	29.94	100000	2000	Scale	0	1.04	0	0.01	0.86	0	0.01	0.042	0	1	1	0	1	21.151999999999997	626.28	0	1	21.151999999999997	626.28	1.0623	0.5986	1	0.9039	0.9967	0.9492	1	0.9966	0.9983	0.963	0.5929	0.9476	0.050974	0.022203	0.020054	0.024669
238	TR1_2_W0001_P0098_T0001_R1_P3_K1_Ch2-Ch1.zen	20151204_STAG2gfpcf2_Prometa\MitoSys2\LSM\STAG2gfpcf2_Noc\rnd2\DE_W0003\DE_W0003_P0044\DE_2_W0003_P0044_T0001\TR1_W0001_P0098\TR1_2_W0001_P0098_T0001_R1_P3_K1_Ch2-Ch1.zen	FA/ISS	20000	30.0	3		7	0	0	29.94	100000	2000	Scale	0	1.04	0	0.01	0.86	0	0.01	0.042	0	1	1	0	1	20.405	512.4209999999999	0	1	20.405	512.4209999999999	0.9845	1.1991	1	0.9005	0.9965	0.9473	1	0.9965	0.9982	0.8857	1.1912	0.9456	0.048269	0.02485	0.0030183000000000002	0.0046742
239	TR1_2_W0001_P0098_T0001_R1_P4_K1_Ch2-Ch1.zen	20151204_STAG2gfpcf2_Prometa\MitoSys2\LSM\STAG2gfpcf2_Noc\rnd2\DE_W0003\DE_W0003_P0044\DE_2_W0003_P0044_T0001\TR1_W0001_P0098\TR1_2_W0001_P0098_T0001_R1_P4_K1_Ch2-Ch1.zen	FA/ISS	20000	30.0	3		7	0	0	29.94	100000	2000	Scale	0	1.04	0	0.01	0.86	0	0.01	0.042	0	1	1	0	1	15.899000000000001	66.781	0	1	15.899000000000001	66.781	1.055	1.3145	1	0.8727	0.9739	0.9219	1	0.9797	0.9898	0.9236	1.2601	0.9124	0.06102899999999999	0.033742	0.0077893	0.029797000000000004
240	TR1_2_W0001_P0098_T0001_R1_P5_K1_Ch2-Ch1.zen	20151204_STAG2gfpcf2_Prometa\MitoSys2\LSM\STAG2gfpcf2_Noc\rnd2\DE_W0003\DE_W0003_P0044\DE_2_W0003_P0044_T0001\TR1_W0001_P0098\TR1_2_W0001_P0098_T0001_R1_P5_K1_Ch2-Ch1.zen	FA/ISS	20000	30.0	3		7	0	0	29.94	100000	2000	Scale	0	1.04	0	0.01	0.86	0	0.01	0.042	0	1	1	0	1	13.748	56.605	0	1	13.748	56.605	0.9692	1.3398	1	0.8531	0.9689	0.9092	1	0.9791	0.9895	0.8240000000000001	1.2786	0.8994	0.060957000000000004	0.030129000000000003	0.016902	0.029186
241	TR1_2_W0001_P0100_T0001_R1_P1_K1_Ch2-Ch1.zen	20151204_STAG2gfpcf2_Prometa\MitoSys2\LSM\STAG2gfpcf2_Noc\rnd2\DE_W0003\DE_W0003_P0045\DE_2_W0003_P0045_T0001\TR1_W0001_P0100\TR1_2_W0001_P0100_T0001_R1_P1_K1_Ch2-Ch1.zen	FA/ISS	20000	30.0	3		7	0	0	29.94	100000	2000	Scale	0	1.04	0	0.01	0.86	0	0.01	0.042	0	1	1	0	1	20.965999999999998	961.068	0	1	20.965999999999998	961.068	0.9252	1.5712	1	0.9031	0.9981	0.9494	1	0.9981	0.9990000000000001	0.8319	1.5662	0.9485	0.051514	0.019363	0.0025756999999999998	0.001771
242	TR1_2_W0001_P0100_T0001_R1_P2_K1_Ch2-Ch1.zen	20151204_STAG2gfpcf2_Prometa\MitoSys2\LSM\STAG2gfpcf2_Noc\rnd2\DE_W0003\DE_W0003_P0045\DE_2_W0003_P0045_T0001\TR1_W0001_P0100\TR1_2_W0001_P0100_T0001_R1_P2_K1_Ch2-Ch1.zen	FA/ISS	20000	30.0	3		7	0	0	29.94	100000	2000	Scale	0	1.04	0	0.01	0.86	0	0.01	0.042	0	1	1	0	1	17.174	1088.256	0	1	17.174	1088.256	1.1847	1.9774	1	0.8811	0.9983	0.9378	1	0.9986	0.9993	1.0535	1.9725	0.9372	0.042561	0.02978	0.007699899999999999	0.0042408
243	TR1_2_W0001_P0100_T0001_R1_P3_K1_Ch2-Ch1.zen	20151204_STAG2gfpcf2_Prometa\MitoSys2\LSM\STAG2gfpcf2_Noc\rnd2\DE_W0003\DE_W0003_P0045\DE_2_W0003_P0045_T0001\TR1_W0001_P0100\TR1_2_W0001_P0100_T0001_R1_P3_K1_Ch2-Ch1.zen	FA/ISS	20000	30.0	3		7	0	0	29.94	100000	2000	Scale	0	1.04	0	0.01	0.86	0	0.01	0.042	0	1	1	0	1	16.434	957.0930000000001	0	1	16.434	957.0930000000001	0.9625	3.5855	1	0.8768	0.9976	0.9353	1	0.9981	0.9990000000000001	0.8414	3.5738	0.9344	0.041651	0.027558	0.0065183	0.006857899999999999
244	TR1_2_W0001_P0100_T0001_R1_P4_K1_Ch2-Ch1.zen	20151204_STAG2gfpcf2_Prometa\MitoSys2\LSM\STAG2gfpcf2_Noc\rnd2\DE_W0003\DE_W0003_P0045\DE_2_W0003_P0045_T0001\TR1_W0001_P0100\TR1_2_W0001_P0100_T0001_R1_P4_K1_Ch2-Ch1.zen	FA/ISS	20000	30.0	3		7	0	0	29.94	100000	2000	Scale	0	1.04	0	0.01	0.86	0	0.01	0.042	0	1	1	0	1	1.508	7.79	0	1	1.508	7.79	0.9932	1.0582	1	0.0947	0.7899	0.2717	1	0.9838	0.9918	0.0908	0.8261	0.2692	0.027259	0.24326	0.011678000000000001	0.033117
245	TR1_2_W0001_P0100_T0001_R1_P5_K1_Ch2-Ch1.zen	20151204_STAG2gfpcf2_Prometa\MitoSys2\LSM\STAG2gfpcf2_Noc\rnd2\DE_W0003\DE_W0003_P0045\DE_2_W0003_P0045_T0001\TR1_W0001_P0100\TR1_2_W0001_P0100_T0001_R1_P5_K1_Ch2-Ch1.zen	FA/ISS	20000	30.0	3		7	0	0	29.94	100000	2000	Scale	0	1.04	0	0.01	0.86	0	0.01	0.042	0	1	1	0	1	13.923	44.354	0	1	13.923	44.354	0.9183	0.9392	1	0.8552	0.9615	0.9068	1	0.9737	0.9868	0.7791	0.8778	0.8945	0.066597	0.029016000000000004	0.0051722999999999995	0.009578399999999999
246	TR1_2_W0001_P0103_T0001_R1_P1_K1_Ch2-Ch1.zen	20151204_STAG2gfpcf2_Prometa\MitoSys2\LSM\STAG2gfpcf2_Noc\rnd2\DE_W0003\DE_W0003_P0046\DE_2_W0003_P0046_T0001\TR1_W0001_P0103\TR1_2_W0001_P0103_T0001_R1_P1_K1_Ch2-Ch1.zen	FA/ISS	20000	30.0	3		7	0	0	29.94	100000	2000	Scale	0	1.04	0	0.01	0.86	0	0.01	0.042	0	1	1	0	1	11.775	768.814	0	1	11.775	768.814	0.9896	2.9539	1	0.8294	0.9974	0.9095	1	0.9985	0.9993	0.8191	2.9454	0.9088	0.057333	0.044989	0.0012144	0.0012793
247	TR1_2_W0001_P0103_T0001_R1_P2_K1_Ch2-Ch1.zen	20151204_STAG2gfpcf2_Prometa\MitoSys2\LSM\STAG2gfpcf2_Noc\rnd2\DE_W0003\DE_W0003_P0046\DE_2_W0003_P0046_T0001\TR1_W0001_P0103\TR1_2_W0001_P0103_T0001_R1_P2_K1_Ch2-Ch1.zen	FA/ISS	20000	30.0	3		7	0	0	29.94	100000	2000	Scale	0	1.04	0	0.01	0.86	0	0.01	0.042	0	1	1	0	1	11.734000000000002	883.445	0	1	11.734000000000002	883.445	1.2139	2.9054	1	0.8288	0.9977	0.9093	1	0.9987	0.9994	1.0226	2.8979	0.9087	0.066603	0.024630000000000003	0.0008567000000000001	0.0017382
248	TR1_2_W0001_P0103_T0001_R1_P3_K1_Ch2-Ch1.zen	20151204_STAG2gfpcf2_Prometa\MitoSys2\LSM\STAG2gfpcf2_Noc\rnd2\DE_W0003\DE_W0003_P0046\DE_2_W0003_P0046_T0001\TR1_W0001_P0103\TR1_2_W0001_P0103_T0001_R1_P3_K1_Ch2-Ch1.zen	FA/ISS	20000	30.0	3		7	0	0	29.94	100000	2000	Scale	0	1.04	0	0.01	0.86	0	0.01	0.042	0	1	1	0	1	13.829	792.923	0	1	13.829	792.923	1.3176	0.9746	1	0.852	0.9978	0.9219	1	0.9985	0.9992	1.143	0.9707	0.9212	0.050644	0.03709	0.0017504	0.0008497
249	TR1_2_W0001_P0103_T0001_R1_P4_K1_Ch2-Ch1.zen	20151204_STAG2gfpcf2_Prometa\MitoSys2\LSM\STAG2gfpcf2_Noc\rnd2\DE_W0003\DE_W0003_P0046\DE_2_W0003_P0046_T0001\TR1_W0001_P0103\TR1_2_W0001_P0103_T0001_R1_P4_K1_Ch2-Ch1.zen	FA/ISS	20000	30.0	3		7	0	0	29.94	100000	2000	Scale	0	1.04	0	0.01	0.86	0	0.01	0.042	0	1	1	0	1	14.364	11.193	0	1	14.364	11.193	1.1727	1.0408	1	0.8565	0.8517	0.8540000000000001	1	0.8955	0.9463	1.0136	0.784	0.8042	0.045896	0.019295	0.012742	0.024322
250	TR1_2_W0001_P0103_T0001_R1_P5_K1_Ch2-Ch1.zen	20151204_STAG2gfpcf2_Prometa\MitoSys2\LSM\STAG2gfpcf2_Noc\rnd2\DE_W0003\DE_W0003_P0046\DE_2_W0003_P0046_T0001\TR1_W0001_P0103\TR1_2_W0001_P0103_T0001_R1_P5_K1_Ch2-Ch1.zen	FA/ISS	20000	30.0	3		7	0	0	29.94	100000	2000	Scale	0	1.04	0	0.01	0.86	0	0.01	0.042	0	1	1	0	1	19.887	18.383	0	1	19.887	18.383	1.0247	0.9919	1	0.898	0.9084	0.9032	1	0.9111	0.9545	0.9213	0.8153	0.8601	0.045268	0.013300999999999999	0.007873999999999999	0.01258
251	TR1_2_W0001_P0106_T0001_R1_P1_K1_Ch2-Ch1.zen	20151204_STAG2gfpcf2_Prometa\MitoSys2\LSM\STAG2gfpcf2_Noc\rnd2\DE_W0003\DE_W0003_P0047\DE_2_W0003_P0047_T0001\TR1_W0001_P0106\TR1_2_W0001_P0106_T0001_R1_P1_K1_Ch2-Ch1.zen	FA/ISS	20000	30.0	3		7	0	0	29.94	100000	2000	Scale	0	1.04	0	0.01	0.86	0	0.01	0.042	0	1	1	0	1	17.96	797.3439999999999	0	1	17.96	797.3439999999999	1.1035	1.5031	1	0.887	0.9978	0.9408	1	0.998	0.9990000000000001	0.9842	1.4976	0.9398	0.073145	0.027917	0.0078797	0.0063529
252	TR1_2_W0001_P0106_T0001_R1_P2_K1_Ch2-Ch1.zen	20151204_STAG2gfpcf2_Prometa\MitoSys2\LSM\STAG2gfpcf2_Noc\rnd2\DE_W0003\DE_W0003_P0047\DE_2_W0003_P0047_T0001\TR1_W0001_P0106\TR1_2_W0001_P0106_T0001_R1_P2_K1_Ch2-Ch1.zen	FA/ISS	20000	30.0	3		7	0	0	29.94	100000	2000	Scale	0	1.04	0	0.01	0.86	0	0.01	0.042	0	1	1	0	1	18.112000000000002	744.3	0	1	18.112000000000002	744.3	0.8665	3.3659	1	0.8883	0.9974	0.9412	1	0.9976	0.9988	0.7622	3.3544	0.9401	0.057013	0.02638	0.0035821	0.0037773000000000004
253	TR1_2_W0001_P0106_T0001_R1_P3_K1_Ch2-Ch1.zen	20151204_STAG2gfpcf2_Prometa\MitoSys2\LSM\STAG2gfpcf2_Noc\rnd2\DE_W0003\DE_W0003_P0047\DE_2_W0003_P0047_T0001\TR1_W0001_P0106\TR1_2_W0001_P0106_T0001_R1_P3_K1_Ch2-Ch1.zen	FA/ISS	20000	30.0	3		7	0	0	29.94	100000	2000	Scale	0	1.04	0	0.01	0.86	0	0.01	0.042	0	1	1	0	1	11.503	1272.895	0	1	11.503	1272.895	0.9512	2.6238	1	0.8273	0.9984	0.9088	1	0.9991	0.9995	0.7828	2.6189	0.9084	0.053065999999999995	0.017580000000000002	0.0084538	0.0054673000000000005
254	TR1_2_W0001_P0106_T0001_R1_P4_K1_Ch2-Ch1.zen	20151204_STAG2gfpcf2_Prometa\MitoSys2\LSM\STAG2gfpcf2_Noc\rnd2\DE_W0003\DE_W0003_P0047\DE_2_W0003_P0047_T0001\TR1_W0001_P0106\TR1_2_W0001_P0106_T0001_R1_P4_K1_Ch2-Ch1.zen	FA/ISS	20000	30.0	3		7	0	0	29.94	100000	2000	Scale	0	1.04	0	0.01	0.86	0	0.01	0.042	0	1	1	0	1	14.453	12.306	0	1	14.453	12.306	1.063	1.0064	1	0.8601	0.8644	0.8622	1	0.9038	0.9507	0.9178	0.7777	0.8165	0.089028	0.025863999999999998	0.030779	0.02976
255	TR1_2_W0001_P0106_T0001_R1_P5_K1_Ch2-Ch1.zen	20151204_STAG2gfpcf2_Prometa\MitoSys2\LSM\STAG2gfpcf2_Noc\rnd2\DE_W0003\DE_W0003_P0047\DE_2_W0003_P0047_T0001\TR1_W0001_P0106\TR1_2_W0001_P0106_T0001_R1_P5_K1_Ch2-Ch1.zen	FA/ISS	20000	30.0	3		7	0	0	29.94	100000	2000	Scale	0	1.04	0	0.01	0.86	0	0.01	0.042	0	1	1	0	1	15.995999999999999	14.046	0	1	15.995999999999999	14.046	1.0866	1.0299	1	0.8731	0.8769	0.8749	1	0.9042	0.9509	0.9534	0.8074	0.8290000000000001	0.064037	0.036733999999999996	0.028633	0.035363
256	TR1_2_W0001_P0109_T0001_R1_P1_K1_Ch2-Ch1.zen	20151204_STAG2gfpcf2_Prometa\MitoSys2\LSM\STAG2gfpcf2_Noc\rnd2\DE_W0003\DE_W0003_P0048\DE_2_W0003_P0048_T0001\TR1_W0001_P0109\TR1_2_W0001_P0109_T0001_R1_P1_K1_Ch2-Ch1.zen	FA/ISS	20000	30.0	3		7	0	0	29.94	100000	2000	Scale	0	1.04	0	0.01	0.86	0	0.01	0.042	0	1	1	0	1	21.434	663.725	0	1	21.434	663.725	1.1206	1.4037	1	0.9047	0.9972	0.9498	1	0.9971	0.9986	1.0189	1.3966	0.9484	0.046798	0.021994999999999997	0.0092333	0.006678
257	TR1_2_W0001_P0109_T0001_R1_P2_K1_Ch2-Ch1.zen	20151204_STAG2gfpcf2_Prometa\MitoSys2\LSM\STAG2gfpcf2_Noc\rnd2\DE_W0003\DE_W0003_P0048\DE_2_W0003_P0048_T0001\TR1_W0001_P0109\TR1_2_W0001_P0109_T0001_R1_P2_K1_Ch2-Ch1.zen	FA/ISS	20000	30.0	3		7	0	0	29.94	100000	2000	Scale	0	1.04	0	0.01	0.86	0	0.01	0.042	0	1	1	0	1	22.361	715.785	0	1	22.361	715.785	1.0235	1.072	1	0.9089	0.9975	0.9522	1	0.9973	0.9987	0.9311	1.0666	0.9509	0.053436000000000004	0.025228999999999998	0.0031255	0.002148
258	TR1_2_W0001_P0109_T0001_R1_P3_K1_Ch2-Ch1.zen	20151204_STAG2gfpcf2_Prometa\MitoSys2\LSM\STAG2gfpcf2_Noc\rnd2\DE_W0003\DE_W0003_P0048\DE_2_W0003_P0048_T0001\TR1_W0001_P0109\TR1_2_W0001_P0109_T0001_R1_P3_K1_Ch2-Ch1.zen	FA/ISS	20000	30.0	3		7	0	0	29.94	100000	2000	Scale	0	1.04	0	0.01	0.86	0	0.01	0.042	0	1	1	0	1	18.065	808.3910000000001	0	1	18.065	808.3910000000001	1.2055	1.1277	1	0.8867	0.9976	0.9405	1	0.9978	0.9989	1.0792	1.1222	0.9395	0.036862	0.027498	0.007790000000000001	0.0049254
259	TR1_2_W0001_P0109_T0001_R1_P4_K1_Ch2-Ch1.zen	20151204_STAG2gfpcf2_Prometa\MitoSys2\LSM\STAG2gfpcf2_Noc\rnd2\DE_W0003\DE_W0003_P0048\DE_2_W0003_P0048_T0001\TR1_W0001_P0109\TR1_2_W0001_P0109_T0001_R1_P4_K1_Ch2-Ch1.zen	FA/ISS	20000	30.0	3		7	0	0	29.94	100000	2000	Scale	0	1.04	0	0.01	0.86	0	0.01	0.042	0	1	1	0	1	20.84	28.441	0	1	20.84	28.441	1.0372	1.044	1	0.9026	0.9404	0.9213	1	0.9394	0.9692	0.9379	0.9218	0.892	0.06415499999999999	0.013356999999999999	0.0083249	0.009147
260	TR1_2_W0001_P0109_T0001_R1_P5_K1_Ch2-Ch1.zen	20151204_STAG2gfpcf2_Prometa\MitoSys2\LSM\STAG2gfpcf2_Noc\rnd2\DE_W0003\DE_W0003_P0048\DE_2_W0003_P0048_T0001\TR1_W0001_P0109\TR1_2_W0001_P0109_T0001_R1_P5_K1_Ch2-Ch1.zen	FA/ISS	20000	30.0	3		7	0	0	29.94	100000	2000	Scale	0	1.04	0	0.01	0.86	0	0.01	0.042	0	1	1	0	1	15.735999999999999	24.54	0	1	15.735999999999999	24.54	0.8320000000000001	0.9031	1	0.8723	0.9313	0.9013	1	0.9469	0.9731	0.7152	0.7935	0.8762	0.042425	0.013359999999999999	0.0037115000000000004	0.010187
261	TR1_2_W0001_P0111_T0001_R1_P1_K1_Ch2-Ch1.zen	20151204_STAG2gfpcf2_Prometa\MitoSys2\LSM\STAG2gfpcf2_Noc\rnd2\DE_W0003\DE_W0003_P0049\DE_2_W0003_P0049_T0001\TR1_W0001_P0111\TR1_2_W0001_P0111_T0001_R1_P1_K1_Ch2-Ch1.zen	FA/ISS	20000	30.0	3		7	0	0	29.94	100000	2000	Scale	0	1.04	0	0.01	0.86	0	0.01	0.042	0	1	1	0	1	27.061	1066.568	0	1	27.061	1066.568	1.0077	1.1694	1	0.9245	0.9983	0.9607	1	0.9978	0.9989	0.9318	1.1651	0.9596	0.043565	0.019781	0.0040192	0.0021349
262	TR1_2_W0001_P0111_T0001_R1_P2_K1_Ch2-Ch1.zen	20151204_STAG2gfpcf2_Prometa\MitoSys2\LSM\STAG2gfpcf2_Noc\rnd2\DE_W0003\DE_W0003_P0049\DE_2_W0003_P0049_T0001\TR1_W0001_P0111\TR1_2_W0001_P0111_T0001_R1_P2_K1_Ch2-Ch1.zen	FA/ISS	20000	30.0	3		7	0	0	29.94	100000	2000	Scale	0	1.04	0	0.01	0.86	0	0.01	0.042	0	1	1	0	1	24.733	778.2710000000001	0	1	24.733	778.2710000000001	0.9520000000000001	4.0379	1	0.9174	0.9972	0.9565	1	0.9967	0.9983	0.8713	4.02	0.9549	0.027368	0.019895	0.0060215	0.0062096
263	TR1_2_W0001_P0111_T0001_R1_P3_K1_Ch2-Ch1.zen	20151204_STAG2gfpcf2_Prometa\MitoSys2\LSM\STAG2gfpcf2_Noc\rnd2\DE_W0003\DE_W0003_P0049\DE_2_W0003_P0049_T0001\TR1_W0001_P0111\TR1_2_W0001_P0111_T0001_R1_P3_K1_Ch2-Ch1.zen	FA/ISS	20000	30.0	3		7	0	0	29.94	100000	2000	Scale	0	1.04	0	0.01	0.86	0	0.01	0.042	0	1	1	0	1	27.159000000000002	1013.0260000000001	0	1	27.159000000000002	1013.0260000000001	1.0251	1.9413	1	0.9247	0.9982	0.9608	1	0.9976	0.9988	0.9488	1.9351	0.9596	0.04072	0.019088	0.0018079	0.0011004
264	TR1_2_W0001_P0111_T0001_R1_P4_K1_Ch2-Ch1.zen	20151204_STAG2gfpcf2_Prometa\MitoSys2\LSM\STAG2gfpcf2_Noc\rnd2\DE_W0003\DE_W0003_P0049\DE_2_W0003_P0049_T0001\TR1_W0001_P0111\TR1_2_W0001_P0111_T0001_R1_P4_K1_Ch2-Ch1.zen	FA/ISS	20000	30.0	3		7	0	0	29.94	100000	2000	Scale	0	1.04	0	0.01	0.86	0	0.01	0.042	0	1	1	0	1	5.127999999999999	15.613	0	1	5.127999999999999	15.613	1.3216	1.2172	1	0.6291	0.8917	0.7485	1	0.9727	0.9863	0.8778	1.0634	0.7376	0.076	0.033776	0.0038191	0.008645700000000001
265	TR1_2_W0001_P0111_T0001_R1_P5_K1_Ch2-Ch1.zen	20151204_STAG2gfpcf2_Prometa\MitoSys2\LSM\STAG2gfpcf2_Noc\rnd2\DE_W0003\DE_W0003_P0049\DE_2_W0003_P0049_T0001\TR1_W0001_P0111\TR1_2_W0001_P0111_T0001_R1_P5_K1_Ch2-Ch1.zen	FA/ISS	20000	30.0	3		7	0	0	29.94	100000	2000	Scale	0	1.04	0	0.01	0.86	0	0.01	0.042	0	1	1	0	1	1.464	12.532	0	1	1.464	12.532	1.2509	0.9561	1	0.0838	0.8672	0.258	1	0.9902	0.9951	0.1413	0.8162	0.2566	0.037364	0.15356	0.0057207000000000004	0.020761
266	TR1_2_W0001_P0114_T0001_R1_P1_K1_Ch2-Ch1.zen	20151204_STAG2gfpcf2_Prometa\MitoSys2\LSM\STAG2gfpcf2_Noc\rnd2\DE_W0003\DE_W0003_P0050\DE_2_W0003_P0050_T0001\TR1_W0001_P0114\TR1_2_W0001_P0114_T0001_R1_P1_K1_Ch2-Ch1.zen	FA/ISS	20000	30.0	3		7	0	0	29.94	100000	2000	Scale	0	1.04	0	0.01	0.86	0	0.01	0.042	0	1	1	0	1	19.935	649.635	0	1	19.935	649.635	1.0157	1.4916	1	0.8983	0.9973	0.9465	1	0.9974	0.9987	0.9132	1.4849	0.9453	0.061959	0.0099508	0.0041591	0.0036409
267	TR1_2_W0001_P0114_T0001_R1_P2_K1_Ch2-Ch1.zen	20151204_STAG2gfpcf2_Prometa\MitoSys2\LSM\STAG2gfpcf2_Noc\rnd2\DE_W0003\DE_W0003_P0050\DE_2_W0003_P0050_T0001\TR1_W0001_P0114\TR1_2_W0001_P0114_T0001_R1_P2_K1_Ch2-Ch1.zen	FA/ISS	20000	30.0	3		7	0	0	29.94	100000	2000	Scale	0	1.04	0	0.01	0.86	0	0.01	0.042	0	1	1	0	1	16.924	1305.975	0	1	16.924	1305.975	0.8919	2.8367	1	0.8805	0.9985	0.9376	1	0.9987	0.9993	0.7788	2.8309	0.937	0.045162	0.025773	0.0026117	0.0028305999999999995
268	TR1_2_W0001_P0114_T0001_R1_P3_K1_Ch2-Ch1.zen	20151204_STAG2gfpcf2_Prometa\MitoSys2\LSM\STAG2gfpcf2_Noc\rnd2\DE_W0003\DE_W0003_P0050\DE_2_W0003_P0050_T0001\TR1_W0001_P0114\TR1_2_W0001_P0114_T0001_R1_P3_K1_Ch2-Ch1.zen	FA/ISS	20000	30.0	3		7	0	0	29.94	100000	2000	Scale	0	1.04	0	0.01	0.86	0	0.01	0.042	0	1	1	0	1	16.767	1620.6760000000002	0	1	16.767	1620.6760000000002	0.9014	2.659	1	0.8792	0.9988	0.9371	1	0.9990000000000001	0.9995	0.7863	2.6546	0.9366	0.048277	0.02953	0.001384	0.0017855
269	TR1_2_W0001_P0114_T0001_R1_P4_K1_Ch2-Ch1.zen	20151204_STAG2gfpcf2_Prometa\MitoSys2\LSM\STAG2gfpcf2_Noc\rnd2\DE_W0003\DE_W0003_P0050\DE_2_W0003_P0050_T0001\TR1_W0001_P0114\TR1_2_W0001_P0114_T0001_R1_P4_K1_Ch2-Ch1.zen	FA/ISS	20000	30.0	3		7	0	0	29.94	100000	2000	Scale	0	1.04	0	0.01	0.86	0	0.01	0.042	0	1	1	0	1	13.185	22.096999999999998	0	1	13.185	22.096999999999998	1.0051	1.0325	1	0.8484	0.9235	0.8851	1	0.9504	0.9749	0.853	0.9061	0.862	0.073505	0.013512	0.008125799999999999	0.008331
270	TR1_2_W0001_P0114_T0001_R1_P5_K1_Ch2-Ch1.zen	20151204_STAG2gfpcf2_Prometa\MitoSys2\LSM\STAG2gfpcf2_Noc\rnd2\DE_W0003\DE_W0003_P0050\DE_2_W0003_P0050_T0001\TR1_W0001_P0114\TR1_2_W0001_P0114_T0001_R1_P5_K1_Ch2-Ch1.zen	FA/ISS	20000	30.0	3		7	0	0	29.94	100000	2000	Scale	0	1.04	0	0.01	0.86	0	0.01	0.042	0	1	1	0	1	13.513	59.295	0	1	13.513	59.295	1.0806	1.0007	1	0.8494	0.971	0.9081	1	0.9807	0.9903	0.922	0.9518	0.8991	0.074556	0.032785	0.0033753999999999998	0.0047585
271	TR1_2_W0001_P0134_T0001_R1_P1_K1_Ch2-Ch1.zen	20151204_STAG2gfpcf2_Prometa\MitoSys2\LSM\STAG2gfpcf2_Noc\rnd2\DE_W0003\DE_W0003_P0051\DE_2_W0003_P0051_T0001\TR1_W0001_P0134\TR1_2_W0001_P0134_T0001_R1_P1_K1_Ch2-Ch1.zen	FA/ISS	20000	30.0	3		7	0	0	29.94	100000	2000	Scale	0	1.04	0	0.01	0.86	0	0.01	0.042	0	1	1	0	1	21.308000000000003	588.003	0	1	21.308000000000003	588.003	1.0017	1.9582	1	0.9046	0.9969	0.9496	1	0.9968	0.9984	0.9061	1.9486	0.9481	0.051223000000000005	0.021866	0.001983	0.0011874000000000001
272	TR1_2_W0001_P0134_T0001_R1_P2_K1_Ch2-Ch1.zen	20151204_STAG2gfpcf2_Prometa\MitoSys2\LSM\STAG2gfpcf2_Noc\rnd2\DE_W0003\DE_W0003_P0051\DE_2_W0003_P0051_T0001\TR1_W0001_P0134\TR1_2_W0001_P0134_T0001_R1_P2_K1_Ch2-Ch1.zen	FA/ISS	20000	30.0	3		7	0	0	29.94	100000	2000	Scale	0	1.04	0	0.01	0.86	0	0.01	0.042	0	1	1	0	1	15.273	1340.81	0	1	15.273	1340.81	1.0108	2.1289	1	0.8677	0.9986	0.9308	1	0.9990000000000001	0.9995	0.8776	2.125	0.9304	0.036478	0.017391999999999998	0.0032864000000000005	0.0026590999999999997
273	TR1_2_W0001_P0134_T0001_R1_P3_K1_Ch2-Ch1.zen	20151204_STAG2gfpcf2_Prometa\MitoSys2\LSM\STAG2gfpcf2_Noc\rnd2\DE_W0003\DE_W0003_P0051\DE_2_W0003_P0051_T0001\TR1_W0001_P0134\TR1_2_W0001_P0134_T0001_R1_P3_K1_Ch2-Ch1.zen	FA/ISS	20000	30.0	3		7	0	0	29.94	100000	2000	Scale	0	1.04	0	0.01	0.86	0	0.01	0.042	0	1	1	0	1	18.347	1097.0439999999999	0	1	18.347	1097.0439999999999	1.1448	2.3525	1	0.8893	0.9983	0.9422	1	0.9984	0.9992	1.0256	2.3465	0.9415	0.050392	0.02534	0.0028937	0.0025881
274	TR1_2_W0001_P0134_T0001_R1_P4_K1_Ch2-Ch1.zen	20151204_STAG2gfpcf2_Prometa\MitoSys2\LSM\STAG2gfpcf2_Noc\rnd2\DE_W0003\DE_W0003_P0051\DE_2_W0003_P0051_T0001\TR1_W0001_P0134\TR1_2_W0001_P0134_T0001_R1_P4_K1_Ch2-Ch1.zen	FA/ISS	20000	30.0	3		7	0	0	29.94	100000	2000	Scale	0	1.04	0	0.01	0.86	0	0.01	0.042	0	1	1	0	1	15.17	29.239	0	1	15.17	29.239	1.0251	1.0647	1	0.8672	0.9419	0.9038	1	0.9568	0.9782	0.8906	0.9607	0.8835	0.076519	0.016636	0.0027739	0.008990799999999998
275	TR1_2_W0001_P0134_T0001_R1_P5_K1_Ch2-Ch1.zen	20151204_STAG2gfpcf2_Prometa\MitoSys2\LSM\STAG2gfpcf2_Noc\rnd2\DE_W0003\DE_W0003_P0051\DE_2_W0003_P0051_T0001\TR1_W0001_P0134\TR1_2_W0001_P0134_T0001_R1_P5_K1_Ch2-Ch1.zen	FA/ISS	20000	30.0	3		7	0	0	29.94	100000	2000	Scale	0	1.04	0	0.01	0.86	0	0.01	0.042	0	1	1	0	1	16.974	21.14	0	1	16.974	21.14	1.0566	1.0166	1	0.8809999999999999	0.9203	0.9005	1	0.9338	0.9663	0.9341	0.8704	0.8689	0.061462	0.013741999999999999	0.014112999999999999	0.0090191
276	TR1_2_W0001_P0130_T0001_R1_P1_K1_Ch2-Ch1.zen	20151204_STAG2gfpcf2_Prometa\MitoSys2\LSM\STAG2gfpcf2_Noc\rnd2\DE_W0003\DE_W0003_P0053\DE_2_W0003_P0053_T0001\TR1_W0001_P0130\TR1_2_W0001_P0130_T0001_R1_P1_K1_Ch2-Ch1.zen	FA/ISS	20000	30.0	3		7	0	0	29.94	100000	2000	Scale	0	1.04	0	0.01	0.86	0	0.01	0.042	0	1	1	0	1	19.041	887.998	0	1	19.041	887.998	1.1966	1.9807	1	0.8925	0.9979	0.9437	1	0.9981	0.9991	1.0775	1.9744	0.9428	0.038074000000000004	0.025442	0.0025983	0.001518
277	TR1_2_W0001_P0130_T0001_R1_P2_K1_Ch2-Ch1.zen	20151204_STAG2gfpcf2_Prometa\MitoSys2\LSM\STAG2gfpcf2_Noc\rnd2\DE_W0003\DE_W0003_P0053\DE_2_W0003_P0053_T0001\TR1_W0001_P0130\TR1_2_W0001_P0130_T0001_R1_P2_K1_Ch2-Ch1.zen	FA/ISS	20000	30.0	3		7	0	0	29.94	100000	2000	Scale	0	1.04	0	0.01	0.86	0	0.01	0.042	0	1	1	0	1	26.884	377.356	0	1	26.884	377.356	0.9677	2.3276	1	0.9239	0.9944	0.9585	1	0.9927	0.9963	0.8928	2.3039	0.955	0.044445	0.01856	0.016344	0.015419
278	TR1_2_W0001_P0130_T0001_R1_P3_K1_Ch2-Ch1.zen	20151204_STAG2gfpcf2_Prometa\MitoSys2\LSM\STAG2gfpcf2_Noc\rnd2\DE_W0003\DE_W0003_P0053\DE_2_W0003_P0053_T0001\TR1_W0001_P0130\TR1_2_W0001_P0130_T0001_R1_P3_K1_Ch2-Ch1.zen	FA/ISS	20000	30.0	3		7	0	0	29.94	100000	2000	Scale	0	1.04	0	0.01	0.86	0	0.01	0.042	0	1	1	0	1	25.768	450.245	0	1	25.768	450.245	0.9459	4.8307	1	0.9207	0.9949	0.9571	1	0.9936	0.9968	0.8686	4.7921	0.9540000000000001	0.050027999999999996	0.019233	0.0028214000000000004	0.0022656
279	TR1_2_W0001_P0130_T0001_R1_P4_K1_Ch2-Ch1.zen	20151204_STAG2gfpcf2_Prometa\MitoSys2\LSM\STAG2gfpcf2_Noc\rnd2\DE_W0003\DE_W0003_P0053\DE_2_W0003_P0053_T0001\TR1_W0001_P0130\TR1_2_W0001_P0130_T0001_R1_P4_K1_Ch2-Ch1.zen	FA/ISS	20000	30.0	3		7	0	0	29.94	100000	2000	Scale	0	1.04	0	0.01	0.86	0	0.01	0.042	0	1	1	0	1	18.469	33.274	0	1	18.469	33.274	0.9927	0.965	1	0.8882	0.9474	0.9173	1	0.9534	0.9764	0.8802	0.8681	0.8951	0.058556	0.020267	0.0080807	0.010109
280	TR1_2_W0001_P0130_T0001_R1_P5_K1_Ch2-Ch1.zen	20151204_STAG2gfpcf2_Prometa\MitoSys2\LSM\STAG2gfpcf2_Noc\rnd2\DE_W0003\DE_W0003_P0053\DE_2_W0003_P0053_T0001\TR1_W0001_P0130\TR1_2_W0001_P0130_T0001_R1_P5_K1_Ch2-Ch1.zen	FA/ISS	20000	30.0	3		7	0	0	29.94	100000	2000	Scale	0	1.04	0	0.01	0.86	0	0.01	0.042	0	1	1	0	1	21.278000000000002	63.955	0	1	21.278000000000002	63.955	0.9406	1.2368	1	0.9032	0.9729	0.9374	1	0.9718	0.9858	0.8463	1.1757	0.9238	0.056176	0.013022999999999998	0.0026444000000000003	0.0037310000000000004
281	TR1_2_W0001_P0127_T0001_R1_P1_K1_Ch2-Ch1.zen	20151204_STAG2gfpcf2_Prometa\MitoSys2\LSM\STAG2gfpcf2_Noc\rnd2\DE_W0003\DE_W0003_P0055\DE_2_W0003_P0055_T0001\TR1_W0001_P0127\TR1_2_W0001_P0127_T0001_R1_P1_K1_Ch2-Ch1.zen	FA/ISS	20000	30.0	3		7	0	0	29.94	100000	2000	Scale	0	1.04	0	0.01	0.86	0	0.01	0.042	0	1	1	0	1	21.024	876.423	0	1	21.024	876.423	1.014	2.5699	1	0.9025	0.9976	0.9488	1	0.9974	0.9987	0.9152	2.5593	0.9476	0.053875	0.023351	0.005656100000000001	0.0047420000000000006
282	TR1_2_W0001_P0127_T0001_R1_P2_K1_Ch2-Ch1.zen	20151204_STAG2gfpcf2_Prometa\MitoSys2\LSM\STAG2gfpcf2_Noc\rnd2\DE_W0003\DE_W0003_P0055\DE_2_W0003_P0055_T0001\TR1_W0001_P0127\TR1_2_W0001_P0127_T0001_R1_P2_K1_Ch2-Ch1.zen	FA/ISS	20000	30.0	3		7	0	0	29.94	100000	2000	Scale	0	1.04	0	0.01	0.86	0	0.01	0.042	0	1	1	0	1	16.049	1402.8029999999999	0	1	16.049	1402.8029999999999	1.0451	2.656	1	0.8735	0.9986	0.934	1	0.9989	0.9994	0.9151	2.6510000000000002	0.9334	0.034887	0.021072999999999998	0.0037497	0.0036593000000000003
283	TR1_2_W0001_P0127_T0001_R1_P3_K1_Ch2-Ch1.zen	20151204_STAG2gfpcf2_Prometa\MitoSys2\LSM\STAG2gfpcf2_Noc\rnd2\DE_W0003\DE_W0003_P0055\DE_2_W0003_P0055_T0001\TR1_W0001_P0127\TR1_2_W0001_P0127_T0001_R1_P3_K1_Ch2-Ch1.zen	FA/ISS	20000	30.0	3		7	0	0	29.94	100000	2000	Scale	0	1.04	0	0.01	0.86	0	0.01	0.042	0	1	1	0	1	16.793	1518.024	0	1	16.793	1518.024	0.9420000000000001	2.6386	1	0.8769	0.9987	0.9358	1	0.9989	0.9995	0.8211	2.634	0.9352	0.042917000000000004	0.034347	0.0037976999999999998	0.0032860999999999997
284	TR1_2_W0001_P0127_T0001_R1_P4_K1_Ch2-Ch1.zen	20151204_STAG2gfpcf2_Prometa\MitoSys2\LSM\STAG2gfpcf2_Noc\rnd2\DE_W0003\DE_W0003_P0055\DE_2_W0003_P0055_T0001\TR1_W0001_P0127\TR1_2_W0001_P0127_T0001_R1_P4_K1_Ch2-Ch1.zen	FA/ISS	20000	30.0	3		7	0	0	29.94	100000	2000	Scale	0	1.04	0	0.01	0.86	0	0.01	0.042	0	1	1	0	1	20.669	244.105	0	1	20.669	244.105	1.0087	0.8598	1	0.9019	0.9924	0.9461	1	0.9923	0.9962	0.9101	0.8452	0.9424	0.051812000000000004	0.012499	0.0033003999999999998	0.003041
285	TR1_2_W0001_P0127_T0001_R1_P5_K1_Ch2-Ch1.zen	20151204_STAG2gfpcf2_Prometa\MitoSys2\LSM\STAG2gfpcf2_Noc\rnd2\DE_W0003\DE_W0003_P0055\DE_2_W0003_P0055_T0001\TR1_W0001_P0127\TR1_2_W0001_P0127_T0001_R1_P5_K1_Ch2-Ch1.zen	FA/ISS	20000	30.0	3		7	0	0	29.94	100000	2000	Scale	0	1.04	0	0.01	0.86	0	0.01	0.042	0	1	1	0	1	14.059000000000001	31.829	0	1	14.059000000000001	31.829	1.0395	1.0078	1	0.857	0.9467	0.9007	1	0.9633	0.9815	0.8935	0.9178	0.8836	0.064826	0.01123	0.0089566	0.0034828000000000003
286	TR1_2_W0001_P0117_T0001_R1_P1_K1_Ch2-Ch1.zen	20151204_STAG2gfpcf2_Prometa\MitoSys2\LSM\STAG2gfpcf2_Noc\rnd2\DE_W0003\DE_W0003_P0060\DE_2_W0003_P0060_T0001\TR1_W0001_P0117\TR1_2_W0001_P0117_T0001_R1_P1_K1_Ch2-Ch1.zen	FA/ISS	20000	30.0	3		7	0	0	29.94	100000	2000	Scale	0	1.04	0	0.01	0.86	0	0.01	0.042	0	1	1	0	1	18.87	1379.971	0	1	18.87	1379.971	0.9741	2.2389	1	0.8929	0.9986	0.9443	1	0.9987	0.9994	0.8683	2.2344	0.9437	0.045292	0.018668999999999998	0.0043745	0.0029076
287	TR1_2_W0001_P0117_T0001_R1_P2_K1_Ch2-Ch1.zen	20151204_STAG2gfpcf2_Prometa\MitoSys2\LSM\STAG2gfpcf2_Noc\rnd2\DE_W0003\DE_W0003_P0060\DE_2_W0003_P0060_T0001\TR1_W0001_P0117\TR1_2_W0001_P0117_T0001_R1_P2_K1_Ch2-Ch1.zen	FA/ISS	20000	30.0	3		7	0	0	29.94	100000	2000	Scale	0	1.04	0	0.01	0.86	0	0.01	0.042	0	1	1	0	1	17.392	1478.6589999999999	0	1	17.392	1478.6589999999999	1.0437	2.675	1	0.8838	0.9986	0.9394	1	0.9988	0.9994	0.9246	2.6696	0.9388	0.047202999999999995	0.010486	0.015133	0.014344999999999998
288	TR1_2_W0001_P0117_T0001_R1_P3_K1_Ch2-Ch1.zen	20151204_STAG2gfpcf2_Prometa\MitoSys2\LSM\STAG2gfpcf2_Noc\rnd2\DE_W0003\DE_W0003_P0060\DE_2_W0003_P0060_T0001\TR1_W0001_P0117\TR1_2_W0001_P0117_T0001_R1_P3_K1_Ch2-Ch1.zen	FA/ISS	20000	30.0	3		7	0	0	29.94	100000	2000	Scale	0	1.04	0	0.01	0.86	0	0.01	0.042	0	1	1	0	1	19.949	811.467	0	1	19.949	811.467	0.9181	3.8123	1	0.8982	0.9975	0.9466	1	0.9975	0.9988	0.8205	3.7992	0.9454	0.053995	0.024789	0.0038799	0.0030328000000000004
289	TR1_2_W0001_P0117_T0001_R1_P4_K1_Ch2-Ch1.zen	20151204_STAG2gfpcf2_Prometa\MitoSys2\LSM\STAG2gfpcf2_Noc\rnd2\DE_W0003\DE_W0003_P0060\DE_2_W0003_P0060_T0001\TR1_W0001_P0117\TR1_2_W0001_P0117_T0001_R1_P4_K1_Ch2-Ch1.zen	FA/ISS	20000	30.0	3		7	0	0	29.94	100000	2000	Scale	0	1.04	0	0.01	0.86	0	0.01	0.042	0	1	1	0	1	21.081999999999997	105.70100000000001	0	1	21.081999999999997	105.70100000000001	0.9803	0.885	1	0.9034	0.9840000000000001	0.9428	1	0.9836	0.9918	0.8846	0.8547	0.935	0.059047	0.0073628	0.0022159000000000002	0.0011625
290	TR1_2_W0001_P0117_T0001_R1_P5_K1_Ch2-Ch1.zen	20151204_STAG2gfpcf2_Prometa\MitoSys2\LSM\STAG2gfpcf2_Noc\rnd2\DE_W0003\DE_W0003_P0060\DE_2_W0003_P0060_T0001\TR1_W0001_P0117\TR1_2_W0001_P0117_T0001_R1_P5_K1_Ch2-Ch1.zen	FA/ISS	20000	30.0	3		7	0	0	29.94	100000	2000	Scale	0	1.04	0	0.01	0.86	0	0.01	0.042	0	1	1	0	1	17.816	68.36	0	1	17.816	68.36	0.9747	0.9988	1	0.8861	0.975	0.9295	1	0.9782	0.9891	0.8621	0.9526	0.9192	0.060312	0.017805	0.0018043	0.0047379
291	TR1_2_W0001_P0141_T0001_R1_P1_K1_Ch2-Ch1.zen	20151204_STAG2gfpcf2_Prometa\MitoSys2\LSM\STAG2gfpcf2_Noc\rnd2\DE_W0003\DE_W0003_P0063\DE_2_W0003_P0063_T0001\TR1_W0001_P0141\TR1_2_W0001_P0141_T0001_R1_P1_K1_Ch2-Ch1.zen	FA/ISS	20000	30.0	3		7	0	0	29.94	100000	2000	Scale	0	1.04	0	0.01	0.86	0	0.01	0.042	0	1	1	0	1	21.671	478.36699999999996	0	1	21.671	478.36699999999996	0.996	1.9948	1	0.9063	0.9961	0.9501	1	0.9959	0.998	0.9024	1.9827	0.9482	0.054107	0.012089	0.0050435	0.005393600000000001
292	TR1_2_W0001_P0141_T0001_R1_P2_K1_Ch2-Ch1.zen	20151204_STAG2gfpcf2_Prometa\MitoSys2\LSM\STAG2gfpcf2_Noc\rnd2\DE_W0003\DE_W0003_P0063\DE_2_W0003_P0063_T0001\TR1_W0001_P0141\TR1_2_W0001_P0141_T0001_R1_P2_K1_Ch2-Ch1.zen	FA/ISS	20000	30.0	3		7	0	0	29.94	100000	2000	Scale	0	1.04	0	0.01	0.86	0	0.01	0.042	0	1	1	0	1	15.437999999999999	973.132	0	1	15.437999999999999	973.132	1.1088	3.6394	1	0.8691	0.9978	0.9312	1	0.9983	0.9992	0.9701	3.6287	0.9304	0.034723000000000004	0.027781999999999998	0.0022855999999999996	0.0021011
293	TR1_2_W0001_P0141_T0001_R1_P3_K1_Ch2-Ch1.zen	20151204_STAG2gfpcf2_Prometa\MitoSys2\LSM\STAG2gfpcf2_Noc\rnd2\DE_W0003\DE_W0003_P0063\DE_2_W0003_P0063_T0001\TR1_W0001_P0141\TR1_2_W0001_P0141_T0001_R1_P3_K1_Ch2-Ch1.zen	FA/ISS	20000	30.0	3		7	0	0	29.94	100000	2000	Scale	0	1.04	0	0.01	0.86	0	0.01	0.042	0	1	1	0	1	18.974	1250.347	0	1	18.974	1250.347	0.8828	2.4234	1	0.8938	0.9983	0.9446	1	0.9984	0.9992	0.7829	2.4175	0.9439	0.059811	0.012167	0.007384699999999999	0.0068187
294	TR1_2_W0001_P0141_T0001_R1_P4_K1_Ch2-Ch1.zen	20151204_STAG2gfpcf2_Prometa\MitoSys2\LSM\STAG2gfpcf2_Noc\rnd2\DE_W0003\DE_W0003_P0063\DE_2_W0003_P0063_T0001\TR1_W0001_P0141\TR1_2_W0001_P0141_T0001_R1_P4_K1_Ch2-Ch1.zen	FA/ISS	20000	30.0	3		7	0	0	29.94	100000	2000	Scale	0	1.04	0	0.01	0.86	0	0.01	0.042	0	1	1	0	1	14.399000000000001	27.985	0	1	14.399000000000001	27.985	1.0501	1.1102	1	0.8593	0.9384	0.898	1	0.9570000000000001	0.9783	0.9049	0.9994	0.8779	0.063649	0.031131	0.012866999999999998	0.015833
295	TR1_2_W0001_P0141_T0001_R1_P5_K1_Ch2-Ch1.zen	20151204_STAG2gfpcf2_Prometa\MitoSys2\LSM\STAG2gfpcf2_Noc\rnd2\DE_W0003\DE_W0003_P0063\DE_2_W0003_P0063_T0001\TR1_W0001_P0141\TR1_2_W0001_P0141_T0001_R1_P5_K1_Ch2-Ch1.zen	FA/ISS	20000	30.0	3		7	0	0	29.94	100000	2000	Scale	0	1.04	0	0.01	0.86	0	0.01	0.042	0	1	1	0	1	19.185	33.024	0	1	19.185	33.024	1.0215	1.0263	1	0.8943	0.9486	0.9209999999999999	1	0.9518	0.9756	0.9145	0.9262	0.898	0.057048	0.016541	0.009101399999999999	0.0065845
296	TR1_2_W0001_P0143_T0001_R1_P1_K1_Ch2-Ch1.zen	20151204_STAG2gfpcf2_Prometa\MitoSys2\LSM\STAG2gfpcf2_Noc\rnd2\DE_W0003\DE_W0003_P0064\DE_2_W0003_P0064_T0001\TR1_W0001_P0143\TR1_2_W0001_P0143_T0001_R1_P1_K1_Ch2-Ch1.zen	FA/ISS	20000	30.0	3		7	0	0	29.94	100000	2000	Scale	0	1.04	0	0.01	0.86	0	0.01	0.042	0	1	1	0	1	20.373	629.1080000000001	0	1	20.373	629.1080000000001	0.9209999999999999	5.2935	1	0.9	0.9956	0.9466	1	0.9955	0.9977	0.8248	5.2549	0.9444	0.050435	0.025537	0.011802	0.009598700000000002
297	TR1_2_W0001_P0143_T0001_R1_P2_K1_Ch2-Ch1.zen	20151204_STAG2gfpcf2_Prometa\MitoSys2\LSM\STAG2gfpcf2_Noc\rnd2\DE_W0003\DE_W0003_P0064\DE_2_W0003_P0064_T0001\TR1_W0001_P0143\TR1_2_W0001_P0143_T0001_R1_P2_K1_Ch2-Ch1.zen	FA/ISS	20000	30.0	3		7	0	0	29.94	100000	2000	Scale	0	1.04	0	0.01	0.86	0	0.01	0.042	0	1	1	0	1	19.776	975.035	0	1	19.776	975.035	0.9636	3.1228	1	0.8973	0.9978	0.9462	1	0.9979	0.9990000000000001	0.8626	3.1129	0.9452	0.046307999999999995	0.02505	0.0015667	0.0010152000000000002
298	TR1_2_W0001_P0143_T0001_R1_P3_K1_Ch2-Ch1.zen	20151204_STAG2gfpcf2_Prometa\MitoSys2\LSM\STAG2gfpcf2_Noc\rnd2\DE_W0003\DE_W0003_P0064\DE_2_W0003_P0064_T0001\TR1_W0001_P0143\TR1_2_W0001_P0143_T0001_R1_P3_K1_Ch2-Ch1.zen	FA/ISS	20000	30.0	3		7	0	0	29.94	100000	2000	Scale	0	1.04	0	0.01	0.86	0	0.01	0.042	0	1	1	0	1	20.075	1248.593	0	1	20.075	1248.593	1.1683	1.9512	1	0.8984	0.9985	0.9471	1	0.9986	0.9993	1.0574	1.9468	0.9465	0.043924	0.017445	0.0015603	0.0013507999999999999
299	TR1_2_W0001_P0143_T0001_R1_P4_K1_Ch2-Ch1.zen	20151204_STAG2gfpcf2_Prometa\MitoSys2\LSM\STAG2gfpcf2_Noc\rnd2\DE_W0003\DE_W0003_P0064\DE_2_W0003_P0064_T0001\TR1_W0001_P0143\TR1_2_W0001_P0143_T0001_R1_P4_K1_Ch2-Ch1.zen	FA/ISS	20000	30.0	3		7	0	0	29.94	100000	2000	Scale	0	1.04	0	0.01	0.86	0	0.01	0.042	0	1	1	0	1	18.03	26.320999999999998	0	1	18.03	26.320999999999998	1.1227	1.0536	1	0.8869	0.9353	0.9108	1	0.9434	0.9713	1.0021	0.9274	0.8837	0.051733	0.019603	0.012534	0.0087553
300	TR1_2_W0001_P0143_T0001_R1_P5_K1_Ch2-Ch1.zen	20151204_STAG2gfpcf2_Prometa\MitoSys2\LSM\STAG2gfpcf2_Noc\rnd2\DE_W0003\DE_W0003_P0064\DE_2_W0003_P0064_T0001\TR1_W0001_P0143\TR1_2_W0001_P0143_T0001_R1_P5_K1_Ch2-Ch1.zen	FA/ISS	20000	30.0	3		7	0	0	29.94	100000	2000	Scale	0	1.04	0	0.01	0.86	0	0.01	0.042	0	1	1	0	1	20.122	36.375	0	1	20.122	36.375	0.9793	0.9164	1	0.8984	0.953	0.9253	1	0.9542	0.9768	0.8787	0.8288	0.9033	0.049359	0.013508000000000001	0.004065	0.0055957
301	TR1_2_W0001_P0153_T0001_R1_P1_K1_Ch2-Ch1.zen	20151204_STAG2gfpcf2_Prometa\MitoSys2\LSM\STAG2gfpcf2_Noc\rnd2\DE_W0003\DE_W0003_P0069\DE_2_W0003_P0069_T0001\TR1_W0001_P0153\TR1_2_W0001_P0153_T0001_R1_P1_K1_Ch2-Ch1.zen	FA/ISS	20000	30.0	3		7	0	0	29.94	100000	2000	Scale	0	1.04	0	0.01	0.86	0	0.01	0.042	0	1	1	0	1	19.791	1227.73	0	1	19.791	1227.73	0.9867	1.8716	1	0.8968	0.9985	0.9463	1	0.9985	0.9993	0.8836	1.8672	0.9456	0.058570000000000004	0.025805	0.0031184999999999997	0.0027281999999999996
302	TR1_2_W0001_P0153_T0001_R1_P2_K1_Ch2-Ch1.zen	20151204_STAG2gfpcf2_Prometa\MitoSys2\LSM\STAG2gfpcf2_Noc\rnd2\DE_W0003\DE_W0003_P0069\DE_2_W0003_P0069_T0001\TR1_W0001_P0153\TR1_2_W0001_P0153_T0001_R1_P2_K1_Ch2-Ch1.zen	FA/ISS	20000	30.0	3		7	0	0	29.94	100000	2000	Scale	0	1.04	0	0.01	0.86	0	0.01	0.042	0	1	1	0	1	21.404	501.436	0	1	21.404	501.436	0.9954	1.2066	1	0.9049	0.9964	0.9496	1	0.9963	0.9981	0.9004	1.1984	0.9478	0.056864	0.023004	0.00097872	0.0012083
303	TR1_2_W0001_P0153_T0001_R1_P3_K1_Ch2-Ch1.zen	20151204_STAG2gfpcf2_Prometa\MitoSys2\LSM\STAG2gfpcf2_Noc\rnd2\DE_W0003\DE_W0003_P0069\DE_2_W0003_P0069_T0001\TR1_W0001_P0153\TR1_2_W0001_P0153_T0001_R1_P3_K1_Ch2-Ch1.zen	FA/ISS	20000	30.0	3		7	0	0	29.94	100000	2000	Scale	0	1.04	0	0.01	0.86	0	0.01	0.042	0	1	1	0	1	17.928	1116.491	0	1	17.928	1116.491	1.0582	2.9738	1	0.8866	0.9981	0.9407	1	0.9983	0.9992	0.941	2.9657	0.9399	0.046564	0.026475	0.0027638000000000003	0.0021634000000000002
304	TR1_2_W0001_P0153_T0001_R1_P4_K1_Ch2-Ch1.zen	20151204_STAG2gfpcf2_Prometa\MitoSys2\LSM\STAG2gfpcf2_Noc\rnd2\DE_W0003\DE_W0003_P0069\DE_2_W0003_P0069_T0001\TR1_W0001_P0153\TR1_2_W0001_P0153_T0001_R1_P4_K1_Ch2-Ch1.zen	FA/ISS	20000	30.0	3		7	0	0	29.94	100000	2000	Scale	0	1.04	0	0.01	0.86	0	0.01	0.042	0	1	1	0	1	15.424000000000001	75.706	0	1	15.424000000000001	75.706	1.4292	1.368	1	0.8636	0.9763	0.9181	1	0.9829	0.9914	1.2581	1.3155	0.9102	0.065451	0.0278	0.0020634	0.0048982
305	TR1_2_W0001_P0153_T0001_R1_P5_K1_Ch2-Ch1.zen	20151204_STAG2gfpcf2_Prometa\MitoSys2\LSM\STAG2gfpcf2_Noc\rnd2\DE_W0003\DE_W0003_P0069\DE_2_W0003_P0069_T0001\TR1_W0001_P0153\TR1_2_W0001_P0153_T0001_R1_P5_K1_Ch2-Ch1.zen	FA/ISS	20000	30.0	3		7	0	0	29.94	100000	2000	Scale	0	1.04	0	0.01	0.86	0	0.01	0.042	0	1	1	0	1	18.835	837.436	0	1	18.835	837.436	0.9613	1.6407	1	0.8923	0.9978	0.9436	1	0.9979	0.9990000000000001	0.8557	1.6347	0.9426	0.048770999999999995	0.025704	0.0098836	0.007548699999999999
306	TR1_2_W0001_P0176_T0001_R1_P1_K1_Ch2-Ch1.zen	20151204_STAG2gfpcf2_Prometa\MitoSys2\LSM\STAG2gfpcf2_Noc\rnd2\DE_W0003\DE_W0003_P0071\DE_2_W0003_P0071_T0001\TR1_W0001_P0176\TR1_2_W0001_P0176_T0001_R1_P1_K1_Ch2-Ch1.zen	FA/ISS	20000	30.0	3		7	0	0	29.94	100000	2000	Scale	0	1.04	0	0.01	0.86	0	0.01	0.042	0	1	1	0	1	24.756999999999998	602.0369999999999	0	1	24.756999999999998	602.0369999999999	1.0599	1.3187	1	0.9176	0.9968	0.9564	1	0.9962	0.9981	0.9749	1.31	0.9546	0.031479	0.016902	0.0078215	0.0094421
307	TR1_2_W0001_P0176_T0001_R1_P2_K1_Ch2-Ch1.zen	20151204_STAG2gfpcf2_Prometa\MitoSys2\LSM\STAG2gfpcf2_Noc\rnd2\DE_W0003\DE_W0003_P0071\DE_2_W0003_P0071_T0001\TR1_W0001_P0176\TR1_2_W0001_P0176_T0001_R1_P2_K1_Ch2-Ch1.zen	FA/ISS	20000	30.0	3		7	0	0	29.94	100000	2000	Scale	0	1.04	0	0.01	0.86	0	0.01	0.042	0	1	1	0	1	26.796	843.3939999999999	0	1	26.796	843.3939999999999	1.0205	1.7990000000000002	1	0.9238	0.9978	0.9601	1	0.9971	0.9986	0.9434	1.7916	0.9587	0.046928	0.017886000000000003	0.0030795	0.0029159000000000003
308	TR1_2_W0001_P0176_T0001_R1_P3_K1_Ch2-Ch1.zen	20151204_STAG2gfpcf2_Prometa\MitoSys2\LSM\STAG2gfpcf2_Noc\rnd2\DE_W0003\DE_W0003_P0071\DE_2_W0003_P0071_T0001\TR1_W0001_P0176\TR1_2_W0001_P0176_T0001_R1_P3_K1_Ch2-Ch1.zen	FA/ISS	20000	30.0	3		7	0	0	29.94	100000	2000	Scale	0	1.04	0	0.01	0.86	0	0.01	0.042	0	1	1	0	1	20.434	1378.681	0	1	20.434	1378.681	0.9152	2.4034	1	0.9002	0.9986	0.9481	1	0.9985	0.9993	0.8189	2.3981	0.9474	0.039591	0.013284	0.027114	0.020848
309	TR1_2_W0001_P0176_T0001_R1_P4_K1_Ch2-Ch1.zen	20151204_STAG2gfpcf2_Prometa\MitoSys2\LSM\STAG2gfpcf2_Noc\rnd2\DE_W0003\DE_W0003_P0071\DE_2_W0003_P0071_T0001\TR1_W0001_P0176\TR1_2_W0001_P0176_T0001_R1_P4_K1_Ch2-Ch1.zen	FA/ISS	20000	30.0	3		7	0	0	29.94	100000	2000	Scale	0	1.04	0	0.01	0.86	0	0.01	0.042	0	1	1	0	1	21.151	40.111999999999995	0	1	21.151	40.111999999999995	1.0817	1.0354	1	0.9036	0.9575	0.9301	1	0.9561	0.9778	0.9809	0.9467	0.909	0.077096	0.020827000000000002	0.0073726	0.0061183
310	TR1_2_W0001_P0176_T0001_R1_P5_K1_Ch2-Ch1.zen	20151204_STAG2gfpcf2_Prometa\MitoSys2\LSM\STAG2gfpcf2_Noc\rnd2\DE_W0003\DE_W0003_P0071\DE_2_W0003_P0071_T0001\TR1_W0001_P0176\TR1_2_W0001_P0176_T0001_R1_P5_K1_Ch2-Ch1.zen	FA/ISS	20000	30.0	3		7	0	0	29.94	100000	2000	Scale	0	1.04	0	0.01	0.86	0	0.01	0.042	0	1	1	0	1	15.446	18.282	0	1	15.446	18.282	1.0221	1.0728	1	0.8722	0.9094	0.8906	1	0.93	0.9644	0.8909	0.9074	0.8573	0.067253	0.022935	0.015971	0.011981
311	TR1_2_W0001_P0174_T0001_R1_P1_K1_Ch2-Ch1.zen	20151204_STAG2gfpcf2_Prometa\MitoSys2\LSM\STAG2gfpcf2_Noc\rnd2\DE_W0003\DE_W0003_P0072\DE_2_W0003_P0072_T0001\TR1_W0001_P0174\TR1_2_W0001_P0174_T0001_R1_P1_K1_Ch2-Ch1.zen	FA/ISS	20000	30.0	3		7	0	0	29.94	100000	2000	Scale	0	1.04	0	0.01	0.86	0	0.01	0.042	0	1	1	0	1	29.16	552.299	0	1	29.16	552.299	0.9819	3.0397	1	0.9296	0.9964	0.9625	1	0.9949	0.9974	0.912	3.0208	0.96	0.030602999999999998	0.016199	0.0046484	0.002836
312	TR1_2_W0001_P0174_T0001_R1_P2_K1_Ch2-Ch1.zen	20151204_STAG2gfpcf2_Prometa\MitoSys2\LSM\STAG2gfpcf2_Noc\rnd2\DE_W0003\DE_W0003_P0072\DE_2_W0003_P0072_T0001\TR1_W0001_P0174\TR1_2_W0001_P0174_T0001_R1_P2_K1_Ch2-Ch1.zen	FA/ISS	20000	30.0	3		7	0	0	29.94	100000	2000	Scale	0	1.04	0	0.01	0.86	0	0.01	0.042	0	1	1	0	1	21.625999999999998	1287.07	0	1	21.625999999999998	1287.07	0.9271	2.1571	1	0.9033	0.9984	0.9496	1	0.9983	0.9991	0.8327	2.1514	0.9488	0.034091	0.010841	0.0052809	0.0028029
313	TR1_2_W0001_P0174_T0001_R1_P3_K1_Ch2-Ch1.zen	20151204_STAG2gfpcf2_Prometa\MitoSys2\LSM\STAG2gfpcf2_Noc\rnd2\DE_W0003\DE_W0003_P0072\DE_2_W0003_P0072_T0001\TR1_W0001_P0174\TR1_2_W0001_P0174_T0001_R1_P3_K1_Ch2-Ch1.zen	FA/ISS	20000	30.0	3		7	0	0	29.94	100000	2000	Scale	0	1.04	0	0.01	0.86	0	0.01	0.042	0	1	1	0	1	33.619	577.702	0	1	33.619	577.702	0.9881	1.4105	1	0.9390000000000001	0.9969	0.9675	1	0.9948	0.9974	0.9274	1.4003	0.965	0.028505000000000003	0.011984999999999999	0.0043484	0.0057631
314	TR1_2_W0001_P0174_T0001_R1_P4_K1_Ch2-Ch1.zen	20151204_STAG2gfpcf2_Prometa\MitoSys2\LSM\STAG2gfpcf2_Noc\rnd2\DE_W0003\DE_W0003_P0072\DE_2_W0003_P0072_T0001\TR1_W0001_P0174\TR1_2_W0001_P0174_T0001_R1_P4_K1_Ch2-Ch1.zen	FA/ISS	20000	30.0	3		7	0	0	29.94	100000	2000	Scale	0	1.04	0	0.01	0.86	0	0.01	0.042	0	1	1	0	1	22.566999999999997	17.794	0	1	22.566999999999997	17.794	1.0901	0.9795	1	0.9091	0.9051	0.9071	1	0.8962	0.9467	0.9947	0.7836	0.8562	0.044567	0.013365	0.011033	0.012753
315	TR1_2_W0001_P0174_T0001_R1_P5_K1_Ch2-Ch1.zen	20151204_STAG2gfpcf2_Prometa\MitoSys2\LSM\STAG2gfpcf2_Noc\rnd2\DE_W0003\DE_W0003_P0072\DE_2_W0003_P0072_T0001\TR1_W0001_P0174\TR1_2_W0001_P0174_T0001_R1_P5_K1_Ch2-Ch1.zen	FA/ISS	20000	30.0	3		7	0	0	29.94	100000	2000	Scale	0	1.04	0	0.01	0.86	0	0.01	0.042	0	1	1	0	1	28.738000000000003	17.233	0	1	28.738000000000003	17.233	1.0394	1.0636	1	0.9289	0.9025	0.9156	1	0.8646	0.9298	0.9668	0.8278	0.848	0.035297	0.011095	0.014241	0.014428
316	TR1_2_W0001_P0171_T0001_R1_P1_K1_Ch2-Ch1.zen	20151204_STAG2gfpcf2_Prometa\MitoSys2\LSM\STAG2gfpcf2_Noc\rnd2\DE_W0003\DE_W0003_P0074\DE_2_W0003_P0074_T0001\TR1_W0001_P0171\TR1_2_W0001_P0171_T0001_R1_P1_K1_Ch2-Ch1.zen	FA/ISS	20000	30.0	3		7	0	0	29.94	100000	2000	Scale	0	1.04	0	0.01	0.86	0	0.01	0.042	0	1	1	0	1	18.371	1235.721	0	1	18.371	1235.721	0.9859	2.2256	1	0.8902	0.9984	0.9427	1	0.9986	0.9993	0.8766	2.2205	0.9421	0.058336	0.009953299999999998	0.027122000000000004	0.022409000000000002
317	TR1_2_W0001_P0171_T0001_R1_P2_K1_Ch2-Ch1.zen	20151204_STAG2gfpcf2_Prometa\MitoSys2\LSM\STAG2gfpcf2_Noc\rnd2\DE_W0003\DE_W0003_P0074\DE_2_W0003_P0074_T0001\TR1_W0001_P0171\TR1_2_W0001_P0171_T0001_R1_P2_K1_Ch2-Ch1.zen	FA/ISS	20000	30.0	3		7	0	0	29.94	100000	2000	Scale	0	1.04	0	0.01	0.86	0	0.01	0.042	0	1	1	0	1	18.424	1216.931	0	1	18.424	1216.931	0.9992	2.2748	1	0.8902	0.9984	0.9428	1	0.9986	0.9993	0.8893	2.2696	0.9421	0.046449000000000004	0.0089341	0.006712100000000001	0.0065459
318	TR1_2_W0001_P0171_T0001_R1_P3_K1_Ch2-Ch1.zen	20151204_STAG2gfpcf2_Prometa\MitoSys2\LSM\STAG2gfpcf2_Noc\rnd2\DE_W0003\DE_W0003_P0074\DE_2_W0003_P0074_T0001\TR1_W0001_P0171\TR1_2_W0001_P0171_T0001_R1_P3_K1_Ch2-Ch1.zen	FA/ISS	20000	30.0	3		7	0	0	29.94	100000	2000	Scale	0	1.04	0	0.01	0.86	0	0.01	0.042	0	1	1	0	1	22.006	334.056	0	1	22.006	334.056	0.9653	8.5482	1	0.9075	0.9922	0.9489	1	0.9916	0.9958	0.8743	8.4566	0.9449	0.051156	0.020936	0.017079	0.023544
319	TR1_2_W0001_P0171_T0001_R1_P4_K1_Ch2-Ch1.zen	20151204_STAG2gfpcf2_Prometa\MitoSys2\LSM\STAG2gfpcf2_Noc\rnd2\DE_W0003\DE_W0003_P0074\DE_2_W0003_P0074_T0001\TR1_W0001_P0171\TR1_2_W0001_P0171_T0001_R1_P4_K1_Ch2-Ch1.zen	FA/ISS	20000	30.0	3		7	0	0	29.94	100000	2000	Scale	0	1.04	0	0.01	0.86	0	0.01	0.042	0	1	1	0	1	14.604000000000001	35.32	0	1	14.604000000000001	35.32	1.0745	1.0585	1	0.8624	0.9516	0.9059	1	0.9654	0.9825	0.9314	0.9726	0.8896	0.0511	0.011037	0.004459899999999999	0.0038461
320	TR1_2_W0001_P0171_T0001_R1_P5_K1_Ch2-Ch1.zen	20151204_STAG2gfpcf2_Prometa\MitoSys2\LSM\STAG2gfpcf2_Noc\rnd2\DE_W0003\DE_W0003_P0074\DE_2_W0003_P0074_T0001\TR1_W0001_P0171\TR1_2_W0001_P0171_T0001_R1_P5_K1_Ch2-Ch1.zen	FA/ISS	20000	30.0	3		7	0	0	29.94	100000	2000	Scale	0	1.04	0	0.01	0.86	0	0.01	0.042	0	1	1	0	1	12.898	56.246	0	1	12.898	56.246	1.0422	0.9762	1	0.8412	0.9696	0.9031	1	0.981	0.9904	0.8782	0.9274	0.8943	0.059073	0.017672	0.0028125	0.0029699
321	TR1_2_W0001_P0169_T0001_R1_P1_K1_Ch2-Ch1.zen	20151204_STAG2gfpcf2_Prometa\MitoSys2\LSM\STAG2gfpcf2_Noc\rnd2\DE_W0003\DE_W0003_P0075\DE_2_W0003_P0075_T0001\TR1_W0001_P0169\TR1_2_W0001_P0169_T0001_R1_P1_K1_Ch2-Ch1.zen	FA/ISS	20000	30.0	3		7	0	0	29.94	100000	2000	Scale	0	1.04	0	0.01	0.86	0	0.01	0.042	0	1	1	0	1	16.706	124.338	0	1	16.706	124.338	1.0041	1.8836	1	0.8788	0.9852	0.9305	1	0.9878	0.9939	0.8821	1.8439	0.9247	0.074434	0.015330000000000002	0.0034506	0.0034573
322	TR1_2_W0001_P0169_T0001_R1_P2_K1_Ch2-Ch1.zen	20151204_STAG2gfpcf2_Prometa\MitoSys2\LSM\STAG2gfpcf2_Noc\rnd2\DE_W0003\DE_W0003_P0075\DE_2_W0003_P0075_T0001\TR1_W0001_P0169\TR1_2_W0001_P0169_T0001_R1_P2_K1_Ch2-Ch1.zen	FA/ISS	20000	30.0	3		7	0	0	29.94	100000	2000	Scale	0	1.04	0	0.01	0.86	0	0.01	0.042	0	1	1	0	1	11.770999999999999	165.733	0	1	11.770999999999999	165.733	1.1148	2.8493	1	0.8245	0.988	0.9023	1	0.993	0.9965	0.925	2.8086	0.8992	0.060337	0.030638	0.0014395	0.0027995
323	TR1_2_W0001_P0169_T0001_R1_P3_K1_Ch2-Ch1.zen	20151204_STAG2gfpcf2_Prometa\MitoSys2\LSM\STAG2gfpcf2_Noc\rnd2\DE_W0003\DE_W0003_P0075\DE_2_W0003_P0075_T0001\TR1_W0001_P0169\TR1_2_W0001_P0169_T0001_R1_P3_K1_Ch2-Ch1.zen	FA/ISS	20000	30.0	3		7	0	0	29.94	100000	2000	Scale	0	1.04	0	0.01	0.86	0	0.01	0.042	0	1	1	0	1	12.082	150.204	0	1	12.082	150.204	1.0615	2.3467	1	0.8339	0.9868	0.9071	1	0.9923	0.9961	0.8893	2.3080000000000003	0.9036	0.046442000000000004	0.036006	0.0033717	0.0053676999999999996
324	TR1_2_W0001_P0169_T0001_R1_P4_K1_Ch2-Ch1.zen	20151204_STAG2gfpcf2_Prometa\MitoSys2\LSM\STAG2gfpcf2_Noc\rnd2\DE_W0003\DE_W0003_P0075\DE_2_W0003_P0075_T0001\TR1_W0001_P0169\TR1_2_W0001_P0169_T0001_R1_P4_K1_Ch2-Ch1.zen	FA/ISS	20000	30.0	3		7	0	0	29.94	100000	2000	Scale	0	1.04	0	0.01	0.86	0	0.01	0.042	0	1	1	0	1	18.012	4.105	0	1	18.012	4.105	1.0226	1.0073	1	0.8878	0.6219	0.7426	1	0.6628	0.8139	0.9088	0.3604	0.5673	0.044722000000000005	0.013227000000000001	0.040375	0.040692
325	TR1_2_W0001_P0169_T0001_R1_P5_K1_Ch2-Ch1.zen	20151204_STAG2gfpcf2_Prometa\MitoSys2\LSM\STAG2gfpcf2_Noc\rnd2\DE_W0003\DE_W0003_P0075\DE_2_W0003_P0075_T0001\TR1_W0001_P0169\TR1_2_W0001_P0169_T0001_R1_P5_K1_Ch2-Ch1.zen	FA/ISS	20000	30.0	3		7	0	0	29.94	100000	2000	Scale	0	1.04	0	0.01	0.86	0	0.01	0.042	0	1	1	0	1	19.007	3.839	0	1	19.007	3.839	1.0626	0.8828	1	0.893	0.6014	0.7326	1	0.6273	0.7917	0.9519	0.247	0.5358	0.058080999999999994	0.015681	0.047120999999999996	0.06085499999999999
326	TR1_2_W0001_P0161_T0001_R1_P1_K1_Ch2-Ch1.zen	20151204_STAG2gfpcf2_Prometa\MitoSys2\LSM\STAG2gfpcf2_Noc\rnd2\DE_W0003\DE_W0003_P0079\DE_2_W0003_P0079_T0001\TR1_W0001_P0161\TR1_2_W0001_P0161_T0001_R1_P1_K1_Ch2-Ch1.zen	FA/ISS	20000	30.0	3		7	0	0	29.94	100000	2000	Scale	0	1.04	0	0.01	0.86	0	0.01	0.042	0	1	1	0	1	18.393	867.8580000000001	0	1	18.393	867.8580000000001	1.0008	2.0703	1	0.8896	0.9979	0.9422	1	0.9981	0.9991	0.8901	2.0641	0.9413	0.050004	0.023657	0.004442	0.0048896
327	TR1_2_W0001_P0161_T0001_R1_P2_K1_Ch2-Ch1.zen	20151204_STAG2gfpcf2_Prometa\MitoSys2\LSM\STAG2gfpcf2_Noc\rnd2\DE_W0003\DE_W0003_P0079\DE_2_W0003_P0079_T0001\TR1_W0001_P0161\TR1_2_W0001_P0161_T0001_R1_P2_K1_Ch2-Ch1.zen	FA/ISS	20000	30.0	3		7	0	0	29.94	100000	2000	Scale	0	1.04	0	0.01	0.86	0	0.01	0.042	0	1	1	0	1	20.651	492.608	0	1	20.651	492.608	0.9023	7.0584	1	0.9012	0.9942	0.9466	1	0.9941	0.997	0.8081	6.9972	0.9437	0.06621	0.021868000000000002	0.0063305	0.006448399999999999
328	TR1_2_W0001_P0161_T0001_R1_P3_K1_Ch2-Ch1.zen	20151204_STAG2gfpcf2_Prometa\MitoSys2\LSM\STAG2gfpcf2_Noc\rnd2\DE_W0003\DE_W0003_P0079\DE_2_W0003_P0079_T0001\TR1_W0001_P0161\TR1_2_W0001_P0161_T0001_R1_P3_K1_Ch2-Ch1.zen	FA/ISS	20000	30.0	3		7	0	0	29.94	100000	2000	Scale	0	1.04	0	0.01	0.86	0	0.01	0.042	0	1	1	0	1	16.072	1327.586	0	1	16.072	1327.586	0.8224	2.1821	1	0.8766	0.9985	0.9356	1	0.9988	0.9994	0.71	2.1779	0.935	0.04122	0.011247	0.016482	0.00907
329	TR1_2_W0001_P0161_T0001_R1_P4_K1_Ch2-Ch1.zen	20151204_STAG2gfpcf2_Prometa\MitoSys2\LSM\STAG2gfpcf2_Noc\rnd2\DE_W0003\DE_W0003_P0079\DE_2_W0003_P0079_T0001\TR1_W0001_P0161\TR1_2_W0001_P0161_T0001_R1_P4_K1_Ch2-Ch1.zen	FA/ISS	20000	30.0	3		7	0	0	29.94	100000	2000	Scale	0	1.04	0	0.01	0.86	0	0.01	0.042	0	1	1	0	1	18.167	24.833000000000002	0	1	18.167	24.833000000000002	0.9623	1.0161	1	0.8888	0.9319	0.9101	1	0.9394	0.9692	0.8533	0.8896	0.8811	0.064288	0.016274	0.010544	0.008775100000000001
330	TR1_2_W0001_P0161_T0001_R1_P5_K1_Ch2-Ch1.zen	20151204_STAG2gfpcf2_Prometa\MitoSys2\LSM\STAG2gfpcf2_Noc\rnd2\DE_W0003\DE_W0003_P0079\DE_2_W0003_P0079_T0001\TR1_W0001_P0161\TR1_2_W0001_P0161_T0001_R1_P5_K1_Ch2-Ch1.zen	FA/ISS	20000	30.0	3		7	0	0	29.94	100000	2000	Scale	0	1.04	0	0.01	0.86	0	0.01	0.042	0	1	1	0	1	15.89	43.778	0	1	15.89	43.778	0.9561	1.1461	1	0.8731	0.9607	0.9158	1	0.9694	0.9846	0.8320000000000001	1.0719	0.9014	0.079229	0.026318	0.004532199999999999	0.0080234
331	TR1_2_W0001_P0181_T0001_R1_P1_K1_Ch2-Ch1.zen	20151204_STAG2gfpcf2_Prometa\MitoSys2\LSM\STAG2gfpcf2_Noc\rnd2\DE_W0003\DE_W0003_P0082\DE_2_W0003_P0082_T0001\TR1_W0001_P0181\TR1_2_W0001_P0181_T0001_R1_P1_K1_Ch2-Ch1.zen	FA/ISS	20000	30.0	3		7	0	0	29.94	100000	2000	Scale	0	1.04	0	0.01	0.86	0	0.01	0.042	0	1	1	0	1	16.182000000000002	1028.8519999999999	0	1	16.182000000000002	1028.8519999999999	0.9827	2.5635	1	0.8753	0.9981	0.9347	1	0.9985	0.9993	0.8589	2.5572	0.934	0.040313	0.028038999999999998	0.006518	0.0060817
332	TR1_2_W0001_P0181_T0001_R1_P2_K1_Ch2-Ch1.zen	20151204_STAG2gfpcf2_Prometa\MitoSys2\LSM\STAG2gfpcf2_Noc\rnd2\DE_W0003\DE_W0003_P0082\DE_2_W0003_P0082_T0001\TR1_W0001_P0181\TR1_2_W0001_P0181_T0001_R1_P2_K1_Ch2-Ch1.zen	FA/ISS	20000	30.0	3		7	0	0	29.94	100000	2000	Scale	0	1.04	0	0.01	0.86	0	0.01	0.042	0	1	1	0	1	15.386	1051.7939999999999	0	1	15.386	1051.7939999999999	0.9688	2.7741	1	0.8687	0.9981	0.9311	1	0.9986	0.9993	0.8392	2.7672	0.9304	0.044864999999999995	0.028310000000000002	0.0017984000000000001	0.0019315
333	TR1_2_W0001_P0181_T0001_R1_P3_K1_Ch2-Ch1.zen	20151204_STAG2gfpcf2_Prometa\MitoSys2\LSM\STAG2gfpcf2_Noc\rnd2\DE_W0003\DE_W0003_P0082\DE_2_W0003_P0082_T0001\TR1_W0001_P0181\TR1_2_W0001_P0181_T0001_R1_P3_K1_Ch2-Ch1.zen	FA/ISS	20000	30.0	3		7	0	0	29.94	100000	2000	Scale	0	1.04	0	0.01	0.86	0	0.01	0.042	0	1	1	0	1	19.355	538.313	0	1	19.355	538.313	0.9147	3.725	1	0.8952	0.9955	0.9440000000000001	1	0.9957	0.9978	0.8142	3.6992	0.9419	0.042006	0.023643	0.0038556999999999997	0.0024458
334	TR1_2_W0001_P0181_T0001_R1_P4_K1_Ch2-Ch1.zen	20151204_STAG2gfpcf2_Prometa\MitoSys2\LSM\STAG2gfpcf2_Noc\rnd2\DE_W0003\DE_W0003_P0082\DE_2_W0003_P0082_T0001\TR1_W0001_P0181\TR1_2_W0001_P0181_T0001_R1_P4_K1_Ch2-Ch1.zen	FA/ISS	20000	30.0	3		7	0	0	29.94	100000	2000	Scale	0	1.04	0	0.01	0.86	0	0.01	0.042	0	1	1	0	1	19.366	23.859	0	1	19.366	23.859	1.0815	1.0106	1	0.895	0.9292	0.9119	1	0.9332	0.966	0.972	0.8722	0.8798	0.05839400000000001	0.0085032	0.0081425	0.0074221
335	TR1_2_W0001_P0181_T0001_R1_P5_K1_Ch2-Ch1.zen	20151204_STAG2gfpcf2_Prometa\MitoSys2\LSM\STAG2gfpcf2_Noc\rnd2\DE_W0003\DE_W0003_P0082\DE_2_W0003_P0082_T0001\TR1_W0001_P0181\TR1_2_W0001_P0181_T0001_R1_P5_K1_Ch2-Ch1.zen	FA/ISS	20000	30.0	3		7	0	0	29.94	100000	2000	Scale	0	1.04	0	0.01	0.86	0	0.01	0.042	0	1	1	0	1	14.261	21.355	0	1	14.261	21.355	1.3335	1.1801	1	0.8555	0.9203	0.8873	1	0.9452	0.9722	1.1614	1.0270000000000001	0.8615	0.060867	0.02768	0.0084023	0.014292
336	TR1_2_W0001_P0192_T0001_R1_P1_K1_Ch2-Ch1.zen	20151204_STAG2gfpcf2_Prometa\MitoSys2\LSM\STAG2gfpcf2_Noc\rnd2\DE_W0003\DE_W0003_P0087\DE_2_W0003_P0087_T0001\TR1_W0001_P0192\TR1_2_W0001_P0192_T0001_R1_P1_K1_Ch2-Ch1.zen	FA/ISS	20000	30.0	3		7	0	0	29.94	100000	2000	Scale	0	1.04	0	0.01	0.86	0	0.01	0.042	0	1	1	0	1	20.941	578.035	0	1	20.941	578.035	0.9616	3.4105	1	0.9029	0.9965	0.9485	1	0.9964	0.9982	0.8662	3.3931	0.9468	0.052162	0.02416	0.0069294	0.0050684
337	TR1_2_W0001_P0192_T0001_R1_P2_K1_Ch2-Ch1.zen	20151204_STAG2gfpcf2_Prometa\MitoSys2\LSM\STAG2gfpcf2_Noc\rnd2\DE_W0003\DE_W0003_P0087\DE_2_W0003_P0087_T0001\TR1_W0001_P0192\TR1_2_W0001_P0192_T0001_R1_P2_K1_Ch2-Ch1.zen	FA/ISS	20000	30.0	3		7	0	0	29.94	100000	2000	Scale	0	1.04	0	0.01	0.86	0	0.01	0.042	0	1	1	0	1	19.457	585.632	0	1	19.457	585.632	1.1242	1.8298	1	0.8956	0.9969	0.9449	1	0.9971	0.9985	1.013	1.821	0.9435	0.05536699999999999	0.019112999999999998	0.009577200000000001	0.0049283
338	TR1_2_W0001_P0192_T0001_R1_P3_K1_Ch2-Ch1.zen	20151204_STAG2gfpcf2_Prometa\MitoSys2\LSM\STAG2gfpcf2_Noc\rnd2\DE_W0003\DE_W0003_P0087\DE_2_W0003_P0087_T0001\TR1_W0001_P0192\TR1_2_W0001_P0192_T0001_R1_P3_K1_Ch2-Ch1.zen	FA/ISS	20000	30.0	3		7	0	0	29.94	100000	2000	Scale	0	1.04	0	0.01	0.86	0	0.01	0.042	0	1	1	0	1	19.706	631.948	0	1	19.706	631.948	0.9545	2.9598	1	0.8968	0.9968	0.9455	1	0.9969	0.9984	0.8535	2.9462	0.9440000000000001	0.046652	0.025345	0.0028038	0.0021216
339	TR1_2_W0001_P0192_T0001_R1_P4_K1_Ch2-Ch1.zen	20151204_STAG2gfpcf2_Prometa\MitoSys2\LSM\STAG2gfpcf2_Noc\rnd2\DE_W0003\DE_W0003_P0087\DE_2_W0003_P0087_T0001\TR1_W0001_P0192\TR1_2_W0001_P0192_T0001_R1_P4_K1_Ch2-Ch1.zen	FA/ISS	20000	30.0	3		7	0	0	29.94	100000	2000	Scale	0	1.04	0	0.01	0.86	0	0.01	0.042	0	1	1	0	1	13.787	44.74100000000001	0	1	13.787	44.74100000000001	0.8623	0.9602	1	0.8532	0.9618	0.9058	1	0.9743	0.9871	0.7251	0.8999	0.8939	0.071469	0.037872	0.0022911	0.009540100000000001
340	TR1_2_W0001_P0192_T0001_R1_P5_K1_Ch2-Ch1.zen	20151204_STAG2gfpcf2_Prometa\MitoSys2\LSM\STAG2gfpcf2_Noc\rnd2\DE_W0003\DE_W0003_P0087\DE_2_W0003_P0087_T0001\TR1_W0001_P0192\TR1_2_W0001_P0192_T0001_R1_P5_K1_Ch2-Ch1.zen	FA/ISS	20000	30.0	3		7	0	0	29.94	100000	2000	Scale	0	1.04	0	0.01	0.86	0	0.01	0.042	0	1	1	0	1	14.252	21.985	0	1	14.252	21.985	0.8547	1.0018	1	0.8569	0.9228	0.8892	1	0.9465	0.9729	0.7216	0.8769	0.8641	0.069454	0.023497999999999998	0.010893	0.012476000000000001
341	TR1_2_W0001_P0194_T0001_R1_P1_K1_Ch2-Ch1.zen	20151204_STAG2gfpcf2_Prometa\MitoSys2\LSM\STAG2gfpcf2_Noc\rnd2\DE_W0003\DE_W0003_P0088\DE_2_W0003_P0088_T0001\TR1_W0001_P0194\TR1_2_W0001_P0194_T0001_R1_P1_K1_Ch2-Ch1.zen	FA/ISS	20000	30.0	3		7	0	0	29.94	100000	2000	Scale	0	1.04	0	0.01	0.86	0	0.01	0.042	0	1	1	0	1	16.12	1162.853	0	1	16.12	1162.853	0.9189	2.2188	1	0.8739	0.9983	0.934	1	0.9987	0.9993	0.7975	2.2135	0.9334	0.029101	0.029937000000000002	0.0037611	0.0027311999999999996
342	TR1_2_W0001_P0194_T0001_R1_P2_K1_Ch2-Ch1.zen	20151204_STAG2gfpcf2_Prometa\MitoSys2\LSM\STAG2gfpcf2_Noc\rnd2\DE_W0003\DE_W0003_P0088\DE_2_W0003_P0088_T0001\TR1_W0001_P0194\TR1_2_W0001_P0194_T0001_R1_P2_K1_Ch2-Ch1.zen	FA/ISS	20000	30.0	3		7	0	0	29.94	100000	2000	Scale	0	1.04	0	0.01	0.86	0	0.01	0.042	0	1	1	0	1	16.447	1010.9789999999999	0	1	16.447	1010.9789999999999	0.9309999999999999	2.6279	1	0.8764	0.9981	0.9352	1	0.9984	0.9992	0.8113	2.6211	0.9345	0.038183999999999996	0.026338	0.0022960999999999997	0.0016120000000000002
343	TR1_2_W0001_P0194_T0001_R1_P3_K1_Ch2-Ch1.zen	20151204_STAG2gfpcf2_Prometa\MitoSys2\LSM\STAG2gfpcf2_Noc\rnd2\DE_W0003\DE_W0003_P0088\DE_2_W0003_P0088_T0001\TR1_W0001_P0194\TR1_2_W0001_P0194_T0001_R1_P3_K1_Ch2-Ch1.zen	FA/ISS	20000	30.0	3		7	0	0	29.94	100000	2000	Scale	0	1.04	0	0.01	0.86	0	0.01	0.042	0	1	1	0	1	20.383	731.993	0	1	20.383	731.993	1.0569	1.3559	1	0.8998	0.9975	0.9474	1	0.9975	0.9987	0.9535	1.3496	0.9462	0.052926999999999995	0.01929	0.005797999999999999	0.0050553
344	TR1_2_W0001_P0194_T0001_R1_P4_K1_Ch2-Ch1.zen	20151204_STAG2gfpcf2_Prometa\MitoSys2\LSM\STAG2gfpcf2_Noc\rnd2\DE_W0003\DE_W0003_P0088\DE_2_W0003_P0088_T0001\TR1_W0001_P0194\TR1_2_W0001_P0194_T0001_R1_P4_K1_Ch2-Ch1.zen	FA/ISS	20000	30.0	3		7	0	0	29.94	100000	2000	Scale	0	1.04	0	0.01	0.86	0	0.01	0.042	0	1	1	0	1	13.114	59.871	0	1	13.114	59.871	0.9761	1.3256	1	0.8469	0.966	0.9044	1	0.9781	0.9890000000000001	0.8245	1.2558	0.8943	0.076537	0.035578	0.0018802	0.010144
345	TR1_2_W0001_P0194_T0001_R1_P5_K1_Ch2-Ch1.zen	20151204_STAG2gfpcf2_Prometa\MitoSys2\LSM\STAG2gfpcf2_Noc\rnd2\DE_W0003\DE_W0003_P0088\DE_2_W0003_P0088_T0001\TR1_W0001_P0194\TR1_2_W0001_P0194_T0001_R1_P5_K1_Ch2-Ch1.zen	FA/ISS	20000	30.0	3		7	0	0	29.94	100000	2000	Scale	0	1.04	0	0.01	0.86	0	0.01	0.042	0	1	1	0	1	12.463	14.729000000000001	0	1	12.463	14.729000000000001	0.7581	0.8966	1	0.8346	0.8863	0.86	1	0.9306	0.9647	0.6109	0.7357	0.8276	0.081317	0.038713	0.018011000000000003	0.023016
346	TR1_2_W0001_P0198_T0001_R1_P1_K1_Ch2-Ch1.zen	20151204_STAG2gfpcf2_Prometa\MitoSys2\LSM\STAG2gfpcf2_Noc\rnd2\DE_W0003\DE_W0003_P0090\DE_2_W0003_P0090_T0001\TR1_W0001_P0198\TR1_2_W0001_P0198_T0001_R1_P1_K1_Ch2-Ch1.zen	FA/ISS	20000	30.0	3		7	0	0	29.94	100000	2000	Scale	0	1.04	0	0.01	0.86	0	0.01	0.042	0	1	1	0	1	21.984	900.7819999999999	0	1	21.984	900.7819999999999	0.8368	3.1333	1	0.907	0.9977	0.9513	1	0.9975	0.9988	0.7513	3.1226	0.9501	0.053357	0.022489	0.0022968000000000003	0.001715
347	TR1_2_W0001_P0198_T0001_R1_P2_K1_Ch2-Ch1.zen	20151204_STAG2gfpcf2_Prometa\MitoSys2\LSM\STAG2gfpcf2_Noc\rnd2\DE_W0003\DE_W0003_P0090\DE_2_W0003_P0090_T0001\TR1_W0001_P0198\TR1_2_W0001_P0198_T0001_R1_P2_K1_Ch2-Ch1.zen	FA/ISS	20000	30.0	3		7	0	0	29.94	100000	2000	Scale	0	1.04	0	0.01	0.86	0	0.01	0.042	0	1	1	0	1	21.12	525.972	0	1	21.12	525.972	0.9917	0.7936	1	0.9034	0.9948	0.948	1	0.9945	0.9972	0.8951	0.7827	0.9453	0.04754	0.020212	0.008403200000000001	0.006471899999999999
348	TR1_2_W0001_P0198_T0001_R1_P3_K1_Ch2-Ch1.zen	20151204_STAG2gfpcf2_Prometa\MitoSys2\LSM\STAG2gfpcf2_Noc\rnd2\DE_W0003\DE_W0003_P0090\DE_2_W0003_P0090_T0001\TR1_W0001_P0198\TR1_2_W0001_P0198_T0001_R1_P3_K1_Ch2-Ch1.zen	FA/ISS	20000	30.0	3		7	0	0	29.94	100000	2000	Scale	0	1.04	0	0.01	0.86	0	0.01	0.042	0	1	1	0	1	17.8	1060.036	0	1	17.8	1060.036	0.9059999999999999	4.0524	1	0.8856	0.998	0.9401	1	0.9982	0.9991	0.7966	4.0419	0.9393	0.041402	0.026061	0.0021136999999999996	0.0014526
349	TR1_2_W0001_P0198_T0001_R1_P4_K1_Ch2-Ch1.zen	20151204_STAG2gfpcf2_Prometa\MitoSys2\LSM\STAG2gfpcf2_Noc\rnd2\DE_W0003\DE_W0003_P0090\DE_2_W0003_P0090_T0001\TR1_W0001_P0198\TR1_2_W0001_P0198_T0001_R1_P4_K1_Ch2-Ch1.zen	FA/ISS	20000	30.0	3		7	0	0	29.94	100000	2000	Scale	0	1.04	0	0.01	0.86	0	0.01	0.042	0	1	1	0	1	20.701999999999998	33.914	0	1	20.701999999999998	33.914	1.0184	0.9947	1	0.9028	0.9502	0.9262	1	0.9492	0.9743	0.92	0.8953	0.9017	0.065961	0.009982600000000001	0.011809	0.004051300000000001
350	TR1_2_W0001_P0198_T0001_R1_P5_K1_Ch2-Ch1.zen	20151204_STAG2gfpcf2_Prometa\MitoSys2\LSM\STAG2gfpcf2_Noc\rnd2\DE_W0003\DE_W0003_P0090\DE_2_W0003_P0090_T0001\TR1_W0001_P0198\TR1_2_W0001_P0198_T0001_R1_P5_K1_Ch2-Ch1.zen	FA/ISS	20000	30.0	3		7	0	0	29.94	100000	2000	Scale	0	1.04	0	0.01	0.86	0	0.01	0.042	0	1	1	0	1	17.137999999999998	48.871	0	1	17.137999999999998	48.871	1.188	1.0928	1	0.8807	0.9645	0.9217	1	0.9708	0.9853	1.0561	1.0223	0.9078	0.068163	0.015922	0.0033009999999999997	0.0051382
351	TR1_2_W0001_P0203_T0001_R1_P1_K1_Ch2-Ch1.zen	20151204_STAG2gfpcf2_Prometa\MitoSys2\LSM\STAG2gfpcf2_Noc\rnd2\DE_W0003\DE_W0003_P0099\DE_2_W0003_P0099_T0001\TR1_W0001_P0203\TR1_2_W0001_P0203_T0001_R1_P1_K1_Ch2-Ch1.zen	FA/ISS	20000	30.0	3		7	0	0	29.94	100000	2000	Scale	0	1.04	0	0.01	0.86	0	0.01	0.042	0	1	1	0	1	19.212	1289.3419999999999	0	1	19.212	1289.3419999999999	0.9164	2.522	1	0.8931	0.9984	0.9443	1	0.9984	0.9992	0.8134	2.5159	0.9435	0.045811000000000004	0.029756	0.0018767	0.0018701
352	TR1_2_W0001_P0203_T0001_R1_P2_K1_Ch2-Ch1.zen	20151204_STAG2gfpcf2_Prometa\MitoSys2\LSM\STAG2gfpcf2_Noc\rnd2\DE_W0003\DE_W0003_P0099\DE_2_W0003_P0099_T0001\TR1_W0001_P0203\TR1_2_W0001_P0203_T0001_R1_P2_K1_Ch2-Ch1.zen	FA/ISS	20000	30.0	3		7	0	0	29.94	100000	2000	Scale	0	1.04	0	0.01	0.86	0	0.01	0.042	0	1	1	0	1	23.651999999999997	733.495	0	1	23.651999999999997	733.495	0.9161	2.5089	1	0.9137	0.9974	0.9546	1	0.9969	0.9985	0.8334	2.4984	0.9531	0.048257999999999995	0.018991	0.0013118000000000001	0.0015378
353	TR1_2_W0001_P0203_T0001_R1_P3_K1_Ch2-Ch1.zen	20151204_STAG2gfpcf2_Prometa\MitoSys2\LSM\STAG2gfpcf2_Noc\rnd2\DE_W0003\DE_W0003_P0099\DE_2_W0003_P0099_T0001\TR1_W0001_P0203\TR1_2_W0001_P0203_T0001_R1_P3_K1_Ch2-Ch1.zen	FA/ISS	20000	30.0	3		7	0	0	29.94	100000	2000	Scale	0	1.04	0	0.01	0.86	0	0.01	0.042	0	1	1	0	1	20.896	936.312	0	1	20.896	936.312	1.0752	2.7735	1	0.9025	0.998	0.9490000000000001	1	0.9979	0.9990000000000001	0.9737	2.7652	0.948	0.056951	0.025241999999999997	0.0030007	0.0021611
354	TR1_2_W0001_P0203_T0001_R1_P4_K1_Ch2-Ch1.zen	20151204_STAG2gfpcf2_Prometa\MitoSys2\LSM\STAG2gfpcf2_Noc\rnd2\DE_W0003\DE_W0003_P0099\DE_2_W0003_P0099_T0001\TR1_W0001_P0203\TR1_2_W0001_P0203_T0001_R1_P4_K1_Ch2-Ch1.zen	FA/ISS	20000	30.0	3		7	0	0	29.94	100000	2000	Scale	0	1.04	0	0.01	0.86	0	0.01	0.042	0	1	1	0	1	12.954	48.129	0	1	12.954	48.129	1.0941	0.9765	1	0.8432	0.9645	0.9018	1	0.9777	0.9888	0.9285	0.9188	0.8914	0.043759	0.026957	0.0010222000000000002	0.007148300000000001
355	TR1_2_W0001_P0203_T0001_R1_P5_K1_Ch2-Ch1.zen	20151204_STAG2gfpcf2_Prometa\MitoSys2\LSM\STAG2gfpcf2_Noc\rnd2\DE_W0003\DE_W0003_P0099\DE_2_W0003_P0099_T0001\TR1_W0001_P0203\TR1_2_W0001_P0203_T0001_R1_P5_K1_Ch2-Ch1.zen	FA/ISS	20000	30.0	3		7	0	0	29.94	100000	2000	Scale	0	1.04	0	0.01	0.86	0	0.01	0.042	0	1	1	0	1	14.782	67.50399999999999	0	1	14.782	67.50399999999999	1.1421	0.7017	1	0.8634	0.9739	0.917	1	0.9811	0.9905	0.9951	0.6619	0.9081	0.076873	0.024513	0.0048371	0.0039485
356	TR1_2_W0001_P0200_T0001_R1_P1_K1_Ch2-Ch1.zen	20151204_STAG2gfpcf2_Prometa\MitoSys2\LSM\STAG2gfpcf2_Noc\rnd2\DE_W0003\DE_W0003_P0100\DE_2_W0003_P0100_T0001\TR1_W0001_P0200\TR1_2_W0001_P0200_T0001_R1_P1_K1_Ch2-Ch1.zen	FA/ISS	20000	30.0	3		7	0	0	29.94	100000	2000	Scale	0	1.04	0	0.01	0.86	0	0.01	0.042	0	1	1	0	1	16.512	838.1210000000001	0	1	16.512	838.1210000000001	0.9927	2.6913	1	0.8773	0.9976	0.9355	1	0.998	0.9990000000000001	0.87	2.6823	0.9345	0.062999	0.031844	0.008649299999999999	0.008948999999999999
357	TR1_2_W0001_P0200_T0001_R1_P2_K1_Ch2-Ch1.zen	20151204_STAG2gfpcf2_Prometa\MitoSys2\LSM\STAG2gfpcf2_Noc\rnd2\DE_W0003\DE_W0003_P0100\DE_2_W0003_P0100_T0001\TR1_W0001_P0200\TR1_2_W0001_P0200_T0001_R1_P2_K1_Ch2-Ch1.zen	FA/ISS	20000	30.0	3		7	0	0	29.94	100000	2000	Scale	0	1.04	0	0.01	0.86	0	0.01	0.042	0	1	1	0	1	15.276	1051.2910000000002	0	1	15.276	1051.2910000000002	0.9809	2.5158	1	0.8678	0.9982	0.9307	1	0.9987	0.9993	0.8497	2.5101	0.9301	0.054998000000000005	0.027704000000000003	0.00094248	0.00087389
358	TR1_2_W0001_P0200_T0001_R1_P3_K1_Ch2-Ch1.zen	20151204_STAG2gfpcf2_Prometa\MitoSys2\LSM\STAG2gfpcf2_Noc\rnd2\DE_W0003\DE_W0003_P0100\DE_2_W0003_P0100_T0001\TR1_W0001_P0200\TR1_2_W0001_P0200_T0001_R1_P3_K1_Ch2-Ch1.zen	FA/ISS	20000	30.0	3		7	0	0	29.94	100000	2000	Scale	0	1.04	0	0.01	0.86	0	0.01	0.042	0	1	1	0	1	17.178	725.465	0	1	17.178	725.465	1.0492	2.0102	1	0.8822	0.9974	0.938	1	0.9978	0.9989	0.9282	2.0025	0.937	0.07040199999999999	0.03077	0.0022624000000000003	0.0017719
359	TR1_2_W0001_P0200_T0001_R1_P4_K1_Ch2-Ch1.zen	20151204_STAG2gfpcf2_Prometa\MitoSys2\LSM\STAG2gfpcf2_Noc\rnd2\DE_W0003\DE_W0003_P0100\DE_2_W0003_P0100_T0001\TR1_W0001_P0200\TR1_2_W0001_P0200_T0001_R1_P4_K1_Ch2-Ch1.zen	FA/ISS	20000	30.0	3		7	0	0	29.94	100000	2000	Scale	0	1.04	0	0.01	0.86	0	0.01	0.042	0	1	1	0	1	14.700999999999999	27.948	0	1	14.700999999999999	27.948	1.0796	1.1321	1	0.8623	0.9389	0.8998	1	0.9563	0.9779	0.9359	1.0196	0.8792	0.078585	0.012443000000000001	0.0036010999999999994	0.005885199999999999
360	TR1_2_W0001_P0200_T0001_R1_P5_K1_Ch2-Ch1.zen	20151204_STAG2gfpcf2_Prometa\MitoSys2\LSM\STAG2gfpcf2_Noc\rnd2\DE_W0003\DE_W0003_P0100\DE_2_W0003_P0100_T0001\TR1_W0001_P0200\TR1_2_W0001_P0200_T0001_R1_P5_K1_Ch2-Ch1.zen	FA/ISS	20000	30.0	3		7	0	0	29.94	100000	2000	Scale	0	1.04	0	0.01	0.86	0	0.01	0.042	0	1	1	0	1	13.175999999999998	22.125	0	1	13.175999999999998	22.125	1.1261	1.0442	1	0.8477	0.9238	0.8849	1	0.9508	0.9751	0.9635	0.915	0.862	0.08064500000000001	0.014155000000000001	0.0079834	0.0084037
[truncated: 101 more columns]
