# Supplementary material for: Absolute quantification of cohesin, CTCF and their regulators in human cells
Source: eLife. 2019 Jun 17;8:e46269. doi: 10.7554/eLife.46269 (PMC6606026; doi:10.7554/eLife.46269)
Supplement: Figure 2—source data 1. [file elife-46269-fig2-data1.zip › Figure 2 - source data 1/20151204_STAG2gfpcf2_Prometa/2c_opt_time_col_cf_Ch1.txt]

tau_us	Ch1	Ch1_std	Ch1_fit	path
10	1.340966e-02	3.804429e-03	1.394800e-02	20151204_STAG2gfpcf2_Prometa\MitoSys2\Calibration\mEGFPC1_Noc\0001_R1_P1_K1_Ch2-Ch1.zen
20	1.404899e-02	3.551263e-03	1.347100e-02	20151204_STAG2gfpcf2_Prometa\MitoSys2\Calibration\mEGFPC1_Noc\0001_R1_P1_K1_Ch2-Ch1.zen
30	1.382297e-02	4.142167e-03	1.305200e-02	20151204_STAG2gfpcf2_Prometa\MitoSys2\Calibration\mEGFPC1_Noc\0001_R1_P1_K1_Ch2-Ch1.zen
40	1.205024e-02	3.161728e-03	1.267400e-02	20151204_STAG2gfpcf2_Prometa\MitoSys2\Calibration\mEGFPC1_Noc\0001_R1_P1_K1_Ch2-Ch1.zen
50	1.133156e-02	4.136087e-03	1.233000e-02	20151204_STAG2gfpcf2_Prometa\MitoSys2\Calibration\mEGFPC1_Noc\0001_R1_P1_K1_Ch2-Ch1.zen
60	1.175224e-02	4.597167e-03	1.201300e-02	20151204_STAG2gfpcf2_Prometa\MitoSys2\Calibration\mEGFPC1_Noc\0001_R1_P1_K1_Ch2-Ch1.zen
70	1.145091e-02	4.020750e-03	1.171900e-02	20151204_STAG2gfpcf2_Prometa\MitoSys2\Calibration\mEGFPC1_Noc\0001_R1_P1_K1_Ch2-Ch1.zen
80	1.143921e-02	4.045222e-03	1.144400e-02	20151204_STAG2gfpcf2_Prometa\MitoSys2\Calibration\mEGFPC1_Noc\0001_R1_P1_K1_Ch2-Ch1.zen
90	1.236811e-02	4.419293e-03	1.118700e-02	20151204_STAG2gfpcf2_Prometa\MitoSys2\Calibration\mEGFPC1_Noc\0001_R1_P1_K1_Ch2-Ch1.zen
100	1.068790e-02	2.660529e-03	1.094500e-02	20151204_STAG2gfpcf2_Prometa\MitoSys2\Calibration\mEGFPC1_Noc\0001_R1_P1_K1_Ch2-Ch1.zen
120	1.108370e-02	2.308304e-03	1.049800e-02	20151204_STAG2gfpcf2_Prometa\MitoSys2\Calibration\mEGFPC1_Noc\0001_R1_P1_K1_Ch2-Ch1.zen
140	1.038245e-02	2.519035e-03	1.009200e-02	20151204_STAG2gfpcf2_Prometa\MitoSys2\Calibration\mEGFPC1_Noc\0001_R1_P1_K1_Ch2-Ch1.zen
160	9.990128e-03	2.627122e-03	9.720400e-03	20151204_STAG2gfpcf2_Prometa\MitoSys2\Calibration\mEGFPC1_Noc\0001_R1_P1_K1_Ch2-Ch1.zen
180	9.567056e-03	2.244141e-03	9.375700e-03	20151204_STAG2gfpcf2_Prometa\MitoSys2\Calibration\mEGFPC1_Noc\0001_R1_P1_K1_Ch2-Ch1.zen
200	9.984856e-03	2.122163e-03	9.053900e-03	20151204_STAG2gfpcf2_Prometa\MitoSys2\Calibration\mEGFPC1_Noc\0001_R1_P1_K1_Ch2-Ch1.zen
220	9.163646e-03	3.268656e-03	8.751700e-03	20151204_STAG2gfpcf2_Prometa\MitoSys2\Calibration\mEGFPC1_Noc\0001_R1_P1_K1_Ch2-Ch1.zen
240	8.678667e-03	2.849102e-03	8.466500e-03	20151204_STAG2gfpcf2_Prometa\MitoSys2\Calibration\mEGFPC1_Noc\0001_R1_P1_K1_Ch2-Ch1.zen
260	7.175250e-03	2.614742e-03	8.196200e-03	20151204_STAG2gfpcf2_Prometa\MitoSys2\Calibration\mEGFPC1_Noc\0001_R1_P1_K1_Ch2-Ch1.zen
280	7.343985e-03	2.968520e-03	7.939500e-03	20151204_STAG2gfpcf2_Prometa\MitoSys2\Calibration\mEGFPC1_Noc\0001_R1_P1_K1_Ch2-Ch1.zen
300	7.465200e-03	2.599569e-03	7.695100e-03	20151204_STAG2gfpcf2_Prometa\MitoSys2\Calibration\mEGFPC1_Noc\0001_R1_P1_K1_Ch2-Ch1.zen
340	6.801035e-03	1.705476e-03	7.239500e-03	20151204_STAG2gfpcf2_Prometa\MitoSys2\Calibration\mEGFPC1_Noc\0001_R1_P1_K1_Ch2-Ch1.zen
380	6.251860e-03	1.746633e-03	6.823700e-03	20151204_STAG2gfpcf2_Prometa\MitoSys2\Calibration\mEGFPC1_Noc\0001_R1_P1_K1_Ch2-Ch1.zen
420	6.671287e-03	2.265641e-03	6.443400e-03	20151204_STAG2gfpcf2_Prometa\MitoSys2\Calibration\mEGFPC1_Noc\0001_R1_P1_K1_Ch2-Ch1.zen
460	5.603959e-03	1.924388e-03	6.095200e-03	20151204_STAG2gfpcf2_Prometa\MitoSys2\Calibration\mEGFPC1_Noc\0001_R1_P1_K1_Ch2-Ch1.zen
500	5.723601e-03	2.047447e-03	5.776100e-03	20151204_STAG2gfpcf2_Prometa\MitoSys2\Calibration\mEGFPC1_Noc\0001_R1_P1_K1_Ch2-Ch1.zen
540	5.604355e-03	1.963602e-03	5.483500e-03	20151204_STAG2gfpcf2_Prometa\MitoSys2\Calibration\mEGFPC1_Noc\0001_R1_P1_K1_Ch2-Ch1.zen
580	5.232632e-03	1.993338e-03	5.215000e-03	20151204_STAG2gfpcf2_Prometa\MitoSys2\Calibration\mEGFPC1_Noc\0001_R1_P1_K1_Ch2-Ch1.zen
620	5.783229e-03	1.701883e-03	4.968300e-03	20151204_STAG2gfpcf2_Prometa\MitoSys2\Calibration\mEGFPC1_Noc\0001_R1_P1_K1_Ch2-Ch1.zen
660	4.468123e-03	2.195990e-03	4.741400e-03	20151204_STAG2gfpcf2_Prometa\MitoSys2\Calibration\mEGFPC1_Noc\0001_R1_P1_K1_Ch2-Ch1.zen
700	4.701585e-03	1.404111e-03	4.532400e-03	20151204_STAG2gfpcf2_Prometa\MitoSys2\Calibration\mEGFPC1_Noc\0001_R1_P1_K1_Ch2-Ch1.zen
780	3.589426e-03	1.568364e-03	4.161500e-03	20151204_STAG2gfpcf2_Prometa\MitoSys2\Calibration\mEGFPC1_Noc\0001_R1_P1_K1_Ch2-Ch1.zen
860	3.564926e-03	1.537873e-03	3.843700e-03	20151204_STAG2gfpcf2_Prometa\MitoSys2\Calibration\mEGFPC1_Noc\0001_R1_P1_K1_Ch2-Ch1.zen
940	3.842347e-03	1.413100e-03	3.569500e-03	20151204_STAG2gfpcf2_Prometa\MitoSys2\Calibration\mEGFPC1_Noc\0001_R1_P1_K1_Ch2-Ch1.zen
1020	2.843271e-03	1.559571e-03	3.331100e-03	20151204_STAG2gfpcf2_Prometa\MitoSys2\Calibration\mEGFPC1_Noc\0001_R1_P1_K1_Ch2-Ch1.zen
1100	3.171595e-03	2.031333e-03	3.122400e-03	20151204_STAG2gfpcf2_Prometa\MitoSys2\Calibration\mEGFPC1_Noc\0001_R1_P1_K1_Ch2-Ch1.zen
1180	2.725984e-03	1.419373e-03	2.938500e-03	20151204_STAG2gfpcf2_Prometa\MitoSys2\Calibration\mEGFPC1_Noc\0001_R1_P1_K1_Ch2-Ch1.zen
1260	2.534248e-03	1.604999e-03	2.775200e-03	20151204_STAG2gfpcf2_Prometa\MitoSys2\Calibration\mEGFPC1_Noc\0001_R1_P1_K1_Ch2-Ch1.zen
1340	2.973436e-03	2.127045e-03	2.629500e-03	20151204_STAG2gfpcf2_Prometa\MitoSys2\Calibration\mEGFPC1_Noc\0001_R1_P1_K1_Ch2-Ch1.zen
1420	2.385782e-03	1.704235e-03	2.498700e-03	20151204_STAG2gfpcf2_Prometa\MitoSys2\Calibration\mEGFPC1_Noc\0001_R1_P1_K1_Ch2-Ch1.zen
1500	2.613364e-03	1.416392e-03	2.380600e-03	20151204_STAG2gfpcf2_Prometa\MitoSys2\Calibration\mEGFPC1_Noc\0001_R1_P1_K1_Ch2-Ch1.zen
1660	2.301025e-03	1.310695e-03	2.176100e-03	20151204_STAG2gfpcf2_Prometa\MitoSys2\Calibration\mEGFPC1_Noc\0001_R1_P1_K1_Ch2-Ch1.zen
1820	2.007466e-03	1.201941e-03	2.005000e-03	20151204_STAG2gfpcf2_Prometa\MitoSys2\Calibration\mEGFPC1_Noc\0001_R1_P1_K1_Ch2-Ch1.zen
1980	2.014587e-03	1.244651e-03	1.859900e-03	20151204_STAG2gfpcf2_Prometa\MitoSys2\Calibration\mEGFPC1_Noc\0001_R1_P1_K1_Ch2-Ch1.zen
2140	2.045871e-03	1.252847e-03	1.735100e-03	20151204_STAG2gfpcf2_Prometa\MitoSys2\Calibration\mEGFPC1_Noc\0001_R1_P1_K1_Ch2-Ch1.zen
2300	1.766285e-03	1.307916e-03	1.626600e-03	20151204_STAG2gfpcf2_Prometa\MitoSys2\Calibration\mEGFPC1_Noc\0001_R1_P1_K1_Ch2-Ch1.zen
2460	1.752668e-03	9.780087e-04	1.531400e-03	20151204_STAG2gfpcf2_Prometa\MitoSys2\Calibration\mEGFPC1_Noc\0001_R1_P1_K1_Ch2-Ch1.zen
2620	1.483245e-03	9.696776e-04	1.447100e-03	20151204_STAG2gfpcf2_Prometa\MitoSys2\Calibration\mEGFPC1_Noc\0001_R1_P1_K1_Ch2-Ch1.zen
2780	9.767933e-04	1.011906e-03	1.372000e-03	20151204_STAG2gfpcf2_Prometa\MitoSys2\Calibration\mEGFPC1_Noc\0001_R1_P1_K1_Ch2-Ch1.zen
2940	1.481761e-03	1.142498e-03	1.304500e-03	20151204_STAG2gfpcf2_Prometa\MitoSys2\Calibration\mEGFPC1_Noc\0001_R1_P1_K1_Ch2-Ch1.zen
3100	1.187061e-03	6.873469e-04	1.243500e-03	20151204_STAG2gfpcf2_Prometa\MitoSys2\Calibration\mEGFPC1_Noc\0001_R1_P1_K1_Ch2-Ch1.zen
3420	1.343016e-03	9.831491e-04	1.137700e-03	20151204_STAG2gfpcf2_Prometa\MitoSys2\Calibration\mEGFPC1_Noc\0001_R1_P1_K1_Ch2-Ch1.zen
3740	1.052786e-03	8.462985e-04	1.048900e-03	20151204_STAG2gfpcf2_Prometa\MitoSys2\Calibration\mEGFPC1_Noc\0001_R1_P1_K1_Ch2-Ch1.zen
4060	1.034578e-03	9.291238e-04	9.732100e-04	20151204_STAG2gfpcf2_Prometa\MitoSys2\Calibration\mEGFPC1_Noc\0001_R1_P1_K1_Ch2-Ch1.zen
4380	7.713521e-04	8.634172e-04	9.078300e-04	20151204_STAG2gfpcf2_Prometa\MitoSys2\Calibration\mEGFPC1_Noc\0001_R1_P1_K1_Ch2-Ch1.zen
4700	5.763441e-04	9.900728e-04	8.507600e-04	20151204_STAG2gfpcf2_Prometa\MitoSys2\Calibration\mEGFPC1_Noc\0001_R1_P1_K1_Ch2-Ch1.zen
5020	8.127505e-04	7.860114e-04	8.004700e-04	20151204_STAG2gfpcf2_Prometa\MitoSys2\Calibration\mEGFPC1_Noc\0001_R1_P1_K1_Ch2-Ch1.zen
5340	6.621831e-04	7.078136e-04	7.557900e-04	20151204_STAG2gfpcf2_Prometa\MitoSys2\Calibration\mEGFPC1_Noc\0001_R1_P1_K1_Ch2-Ch1.zen
5660	6.003623e-04	6.830995e-04	7.158100e-04	20151204_STAG2gfpcf2_Prometa\MitoSys2\Calibration\mEGFPC1_Noc\0001_R1_P1_K1_Ch2-Ch1.zen
5980	6.081986e-04	9.149712e-04	6.798100e-04	20151204_STAG2gfpcf2_Prometa\MitoSys2\Calibration\mEGFPC1_Noc\0001_R1_P1_K1_Ch2-Ch1.zen
6300	5.741386e-04	7.266929e-04	6.472100e-04	20151204_STAG2gfpcf2_Prometa\MitoSys2\Calibration\mEGFPC1_Noc\0001_R1_P1_K1_Ch2-Ch1.zen
6940	6.805535e-04	7.126603e-04	5.904400e-04	20151204_STAG2gfpcf2_Prometa\MitoSys2\Calibration\mEGFPC1_Noc\0001_R1_P1_K1_Ch2-Ch1.zen
7580	7.459302e-04	8.060016e-04	5.426200e-04	20151204_STAG2gfpcf2_Prometa\MitoSys2\Calibration\mEGFPC1_Noc\0001_R1_P1_K1_Ch2-Ch1.zen
8220	7.288877e-04	7.861651e-04	5.017800e-04	20151204_STAG2gfpcf2_Prometa\MitoSys2\Calibration\mEGFPC1_Noc\0001_R1_P1_K1_Ch2-Ch1.zen
8860	7.319761e-04	7.397177e-04	4.664800e-04	20151204_STAG2gfpcf2_Prometa\MitoSys2\Calibration\mEGFPC1_Noc\0001_R1_P1_K1_Ch2-Ch1.zen
9500	8.033830e-04	9.907332e-04	4.356500e-04	20151204_STAG2gfpcf2_Prometa\MitoSys2\Calibration\mEGFPC1_Noc\0001_R1_P1_K1_Ch2-Ch1.zen
10140	6.712967e-04	9.116345e-04	4.084900e-04	20151204_STAG2gfpcf2_Prometa\MitoSys2\Calibration\mEGFPC1_Noc\0001_R1_P1_K1_Ch2-Ch1.zen
10780	6.873452e-04	8.292651e-04	3.843800e-04	20151204_STAG2gfpcf2_Prometa\MitoSys2\Calibration\mEGFPC1_Noc\0001_R1_P1_K1_Ch2-Ch1.zen
11420	3.849460e-04	9.123245e-04	3.628300e-04	20151204_STAG2gfpcf2_Prometa\MitoSys2\Calibration\mEGFPC1_Noc\0001_R1_P1_K1_Ch2-Ch1.zen
12060	2.089328e-04	7.520669e-04	3.434500e-04	20151204_STAG2gfpcf2_Prometa\MitoSys2\Calibration\mEGFPC1_Noc\0001_R1_P1_K1_Ch2-Ch1.zen
12700	2.935163e-04	6.652275e-04	3.259400e-04	20151204_STAG2gfpcf2_Prometa\MitoSys2\Calibration\mEGFPC1_Noc\0001_R1_P1_K1_Ch2-Ch1.zen
13980	2.547217e-04	7.521451e-04	2.955200e-04	20151204_STAG2gfpcf2_Prometa\MitoSys2\Calibration\mEGFPC1_Noc\0001_R1_P1_K1_Ch2-Ch1.zen
15260	1.294992e-04	5.861347e-04	2.700100e-04	20151204_STAG2gfpcf2_Prometa\MitoSys2\Calibration\mEGFPC1_Noc\0001_R1_P1_K1_Ch2-Ch1.zen
16540	2.261529e-04	6.592110e-04	2.483200e-04	20151204_STAG2gfpcf2_Prometa\MitoSys2\Calibration\mEGFPC1_Noc\0001_R1_P1_K1_Ch2-Ch1.zen
17820	3.394440e-04	7.023478e-04	2.296600e-04	20151204_STAG2gfpcf2_Prometa\MitoSys2\Calibration\mEGFPC1_Noc\0001_R1_P1_K1_Ch2-Ch1.zen
19100	4.921587e-04	5.715271e-04	2.134400e-04	20151204_STAG2gfpcf2_Prometa\MitoSys2\Calibration\mEGFPC1_Noc\0001_R1_P1_K1_Ch2-Ch1.zen
20380	2.622948e-04	8.267039e-04	1.992100e-04	20151204_STAG2gfpcf2_Prometa\MitoSys2\Calibration\mEGFPC1_Noc\0001_R1_P1_K1_Ch2-Ch1.zen
21660	2.667855e-04	9.050358e-04	1.866400e-04	20151204_STAG2gfpcf2_Prometa\MitoSys2\Calibration\mEGFPC1_Noc\0001_R1_P1_K1_Ch2-Ch1.zen
22940	1.395120e-04	6.030552e-04	1.754600e-04	20151204_STAG2gfpcf2_Prometa\MitoSys2\Calibration\mEGFPC1_Noc\0001_R1_P1_K1_Ch2-Ch1.zen
24220	1.304166e-04	5.449150e-04	1.654500e-04	20151204_STAG2gfpcf2_Prometa\MitoSys2\Calibration\mEGFPC1_Noc\0001_R1_P1_K1_Ch2-Ch1.zen
25500	2.058080e-04	4.205455e-04	1.564300e-04	20151204_STAG2gfpcf2_Prometa\MitoSys2\Calibration\mEGFPC1_Noc\0001_R1_P1_K1_Ch2-Ch1.zen
28060	1.505612e-04	3.841157e-04	1.408700e-04	20151204_STAG2gfpcf2_Prometa\MitoSys2\Calibration\mEGFPC1_Noc\0001_R1_P1_K1_Ch2-Ch1.zen
30620	2.738421e-04	6.356129e-04	1.279300e-04	20151204_STAG2gfpcf2_Prometa\MitoSys2\Calibration\mEGFPC1_Noc\0001_R1_P1_K1_Ch2-Ch1.zen
33180	3.819238e-04	5.818186e-04	1.170000e-04	20151204_STAG2gfpcf2_Prometa\MitoSys2\Calibration\mEGFPC1_Noc\0001_R1_P1_K1_Ch2-Ch1.zen
35740	1.029100e-04	4.410026e-04	1.076500e-04	20151204_STAG2gfpcf2_Prometa\MitoSys2\Calibration\mEGFPC1_Noc\0001_R1_P1_K1_Ch2-Ch1.zen
38300	1.171420e-05	4.870125e-04	9.958200e-05	20151204_STAG2gfpcf2_Prometa\MitoSys2\Calibration\mEGFPC1_Noc\0001_R1_P1_K1_Ch2-Ch1.zen
40860	9.760419e-05	4.960106e-04	9.254600e-05	20151204_STAG2gfpcf2_Prometa\MitoSys2\Calibration\mEGFPC1_Noc\0001_R1_P1_K1_Ch2-Ch1.zen
43420	2.895730e-04	5.513238e-04	8.636200e-05	20151204_STAG2gfpcf2_Prometa\MitoSys2\Calibration\mEGFPC1_Noc\0001_R1_P1_K1_Ch2-Ch1.zen
45980	-2.884024e-05	5.791084e-04	8.088700e-05	20151204_STAG2gfpcf2_Prometa\MitoSys2\Calibration\mEGFPC1_Noc\0001_R1_P1_K1_Ch2-Ch1.zen
48540	-1.505545e-04	5.514712e-04	7.600900e-05	20151204_STAG2gfpcf2_Prometa\MitoSys2\Calibration\mEGFPC1_Noc\0001_R1_P1_K1_Ch2-Ch1.zen
51100	3.752695e-05	6.046271e-04	7.163900e-05	20151204_STAG2gfpcf2_Prometa\MitoSys2\Calibration\mEGFPC1_Noc\0001_R1_P1_K1_Ch2-Ch1.zen
56220	-1.185091e-04	4.230480e-04	6.413900e-05	20151204_STAG2gfpcf2_Prometa\MitoSys2\Calibration\mEGFPC1_Noc\0001_R1_P1_K1_Ch2-Ch1.zen
61340	-8.424021e-05	5.654708e-04	5.794400e-05	20151204_STAG2gfpcf2_Prometa\MitoSys2\Calibration\mEGFPC1_Noc\0001_R1_P1_K1_Ch2-Ch1.zen
66460	-1.658615e-04	3.673189e-04	5.275000e-05	20151204_STAG2gfpcf2_Prometa\MitoSys2\Calibration\mEGFPC1_Noc\0001_R1_P1_K1_Ch2-Ch1.zen
71580	-5.030169e-05	5.158087e-04	4.833800e-05	20151204_STAG2gfpcf2_Prometa\MitoSys2\Calibration\mEGFPC1_Noc\0001_R1_P1_K1_Ch2-Ch1.zen
76700	1.427480e-05	4.874276e-04	4.454800e-05	20151204_STAG2gfpcf2_Prometa\MitoSys2\Calibration\mEGFPC1_Noc\0001_R1_P1_K1_Ch2-Ch1.zen
81820	-1.673393e-05	4.047803e-04	4.126100e-05	20151204_STAG2gfpcf2_Prometa\MitoSys2\Calibration\mEGFPC1_Noc\0001_R1_P1_K1_Ch2-Ch1.zen
86940	3.523788e-05	3.521738e-04	3.838500e-05	20151204_STAG2gfpcf2_Prometa\MitoSys2\Calibration\mEGFPC1_Noc\0001_R1_P1_K1_Ch2-Ch1.zen
92060	-7.403444e-05	4.738979e-04	3.585000e-05	20151204_STAG2gfpcf2_Prometa\MitoSys2\Calibration\mEGFPC1_Noc\0001_R1_P1_K1_Ch2-Ch1.zen
97180	8.492261e-05	4.015262e-04	3.360100e-05	20151204_STAG2gfpcf2_Prometa\MitoSys2\Calibration\mEGFPC1_Noc\0001_R1_P1_K1_Ch2-Ch1.zen
102300	8.313311e-05	4.015279e-04	3.159300e-05	20151204_STAG2gfpcf2_Prometa\MitoSys2\Calibration\mEGFPC1_Noc\0001_R1_P1_K1_Ch2-Ch1.zen
112540	4.089000e-05	3.262376e-04	2.816400e-05	20151204_STAG2gfpcf2_Prometa\MitoSys2\Calibration\mEGFPC1_Noc\0001_R1_P1_K1_Ch2-Ch1.zen
122780	-3.817126e-05	3.556509e-04	2.534900e-05	20151204_STAG2gfpcf2_Prometa\MitoSys2\Calibration\mEGFPC1_Noc\0001_R1_P1_K1_Ch2-Ch1.zen
133020	2.885864e-05	4.212248e-04	2.300100e-05	20151204_STAG2gfpcf2_Prometa\MitoSys2\Calibration\mEGFPC1_Noc\0001_R1_P1_K1_Ch2-Ch1.zen
143260	-4.183026e-05	5.286544e-04	2.101600e-05	20151204_STAG2gfpcf2_Prometa\MitoSys2\Calibration\mEGFPC1_Noc\0001_R1_P1_K1_Ch2-Ch1.zen
153500	-1.124635e-04	5.616922e-04	1.931700e-05	20151204_STAG2gfpcf2_Prometa\MitoSys2\Calibration\mEGFPC1_Noc\0001_R1_P1_K1_Ch2-Ch1.zen
163740	-1.165218e-04	4.719862e-04	1.785000e-05	20151204_STAG2gfpcf2_Prometa\MitoSys2\Calibration\mEGFPC1_Noc\0001_R1_P1_K1_Ch2-Ch1.zen
173980	-1.606866e-05	4.933196e-04	1.657100e-05	20151204_STAG2gfpcf2_Prometa\MitoSys2\Calibration\mEGFPC1_Noc\0001_R1_P1_K1_Ch2-Ch1.zen
184220	2.702054e-05	4.169431e-04	1.544700e-05	20151204_STAG2gfpcf2_Prometa\MitoSys2\Calibration\mEGFPC1_Noc\0001_R1_P1_K1_Ch2-Ch1.zen
194460	-1.198976e-04	4.223091e-04	1.445200e-05	20151204_STAG2gfpcf2_Prometa\MitoSys2\Calibration\mEGFPC1_Noc\0001_R1_P1_K1_Ch2-Ch1.zen
204700	-1.513773e-04	5.068016e-04	1.356700e-05	20151204_STAG2gfpcf2_Prometa\MitoSys2\Calibration\mEGFPC1_Noc\0001_R1_P1_K1_Ch2-Ch1.zen
225180	-1.135429e-04	3.401411e-04	1.205900e-05	20151204_STAG2gfpcf2_Prometa\MitoSys2\Calibration\mEGFPC1_Noc\0001_R1_P1_K1_Ch2-Ch1.zen
245660	-7.623080e-05	3.492382e-04	1.082700e-05	20151204_STAG2gfpcf2_Prometa\MitoSys2\Calibration\mEGFPC1_Noc\0001_R1_P1_K1_Ch2-Ch1.zen
266140	-1.138844e-04	3.302827e-04	9.803600e-06	20151204_STAG2gfpcf2_Prometa\MitoSys2\Calibration\mEGFPC1_Noc\0001_R1_P1_K1_Ch2-Ch1.zen
286620	-8.020077e-05	2.971605e-04	8.940600e-06	20151204_STAG2gfpcf2_Prometa\MitoSys2\Calibration\mEGFPC1_Noc\0001_R1_P1_K1_Ch2-Ch1.zen
307100	5.473841e-06	3.132682e-04	8.204500e-06	20151204_STAG2gfpcf2_Prometa\MitoSys2\Calibration\mEGFPC1_Noc\0001_R1_P1_K1_Ch2-Ch1.zen
327580	-2.455963e-05	2.505441e-04	7.570000e-06	20151204_STAG2gfpcf2_Prometa\MitoSys2\Calibration\mEGFPC1_Noc\0001_R1_P1_K1_Ch2-Ch1.zen
348060	9.335692e-05	3.053339e-04	7.018100e-06	20151204_STAG2gfpcf2_Prometa\MitoSys2\Calibration\mEGFPC1_Noc\0001_R1_P1_K1_Ch2-Ch1.zen
368540	-3.152399e-06	2.896933e-04	6.534200e-06	20151204_STAG2gfpcf2_Prometa\MitoSys2\Calibration\mEGFPC1_Noc\0001_R1_P1_K1_Ch2-Ch1.zen
389020	3.571052e-05	2.776319e-04	6.106700e-06	20151204_STAG2gfpcf2_Prometa\MitoSys2\Calibration\mEGFPC1_Noc\0001_R1_P1_K1_Ch2-Ch1.zen
409500	-1.571948e-05	2.386606e-04	5.726700e-06	20151204_STAG2gfpcf2_Prometa\MitoSys2\Calibration\mEGFPC1_Noc\0001_R1_P1_K1_Ch2-Ch1.zen
450460	-3.102890e-05	2.824563e-04	5.081600e-06	20151204_STAG2gfpcf2_Prometa\MitoSys2\Calibration\mEGFPC1_Noc\0001_R1_P1_K1_Ch2-Ch1.zen
491420	1.278003e-05	1.821570e-04	4.555500e-06	20151204_STAG2gfpcf2_Prometa\MitoSys2\Calibration\mEGFPC1_Noc\0001_R1_P1_K1_Ch2-Ch1.zen
532380	-1.615667e-05	1.886870e-04	4.119400e-06	20151204_STAG2gfpcf2_Prometa\MitoSys2\Calibration\mEGFPC1_Noc\0001_R1_P1_K1_Ch2-Ch1.zen
573340	-1.947611e-05	1.739738e-04	3.752500e-06	20151204_STAG2gfpcf2_Prometa\MitoSys2\Calibration\mEGFPC1_Noc\0001_R1_P1_K1_Ch2-Ch1.zen
614300	-2.463313e-05	2.622473e-04	3.440100e-06	20151204_STAG2gfpcf2_Prometa\MitoSys2\Calibration\mEGFPC1_Noc\0001_R1_P1_K1_Ch2-Ch1.zen
655260	-3.183227e-05	1.389171e-04	3.171200e-06	20151204_STAG2gfpcf2_Prometa\MitoSys2\Calibration\mEGFPC1_Noc\0001_R1_P1_K1_Ch2-Ch1.zen
696220	-3.572346e-07	2.030440e-04	2.937700e-06	20151204_STAG2gfpcf2_Prometa\MitoSys2\Calibration\mEGFPC1_Noc\0001_R1_P1_K1_Ch2-Ch1.zen
737180	9.960846e-07	1.669962e-04	2.733100e-06	20151204_STAG2gfpcf2_Prometa\MitoSys2\Calibration\mEGFPC1_Noc\0001_R1_P1_K1_Ch2-Ch1.zen
778140	-5.128764e-05	2.489015e-04	2.552600e-06	20151204_STAG2gfpcf2_Prometa\MitoSys2\Calibration\mEGFPC1_Noc\0001_R1_P1_K1_Ch2-Ch1.zen
819100	-6.145648e-05	2.073273e-04	2.392400e-06	20151204_STAG2gfpcf2_Prometa\MitoSys2\Calibration\mEGFPC1_Noc\0001_R1_P1_K1_Ch2-Ch1.zen
901020	-7.647916e-06	1.647245e-04	2.120600e-06	20151204_STAG2gfpcf2_Prometa\MitoSys2\Calibration\mEGFPC1_Noc\0001_R1_P1_K1_Ch2-Ch1.zen
982940	-4.974153e-05	1.729738e-04	1.899400e-06	20151204_STAG2gfpcf2_Prometa\MitoSys2\Calibration\mEGFPC1_Noc\0001_R1_P1_K1_Ch2-Ch1.zen
1064860	-8.699812e-06	1.664919e-04	1.716300e-06	20151204_STAG2gfpcf2_Prometa\MitoSys2\Calibration\mEGFPC1_Noc\0001_R1_P1_K1_Ch2-Ch1.zen
1146780	-3.017349e-05	1.098733e-04	1.562400e-06	20151204_STAG2gfpcf2_Prometa\MitoSys2\Calibration\mEGFPC1_Noc\0001_R1_P1_K1_Ch2-Ch1.zen
1228700	-6.059357e-05	1.914207e-04	1.431500e-06	20151204_STAG2gfpcf2_Prometa\MitoSys2\Calibration\mEGFPC1_Noc\0001_R1_P1_K1_Ch2-Ch1.zen
1310620	-9.718307e-06	1.163436e-04	1.318900e-06	20151204_STAG2gfpcf2_Prometa\MitoSys2\Calibration\mEGFPC1_Noc\0001_R1_P1_K1_Ch2-Ch1.zen
1392540	-3.221284e-05	1.908977e-04	1.221200e-06	20151204_STAG2gfpcf2_Prometa\MitoSys2\Calibration\mEGFPC1_Noc\0001_R1_P1_K1_Ch2-Ch1.zen
1474460	3.023129e-05	1.696361e-04	1.135700e-06	20151204_STAG2gfpcf2_Prometa\MitoSys2\Calibration\mEGFPC1_Noc\0001_R1_P1_K1_Ch2-Ch1.zen
1556380	1.263127e-06	1.677234e-04	1.060300e-06	20151204_STAG2gfpcf2_Prometa\MitoSys2\Calibration\mEGFPC1_Noc\0001_R1_P1_K1_Ch2-Ch1.zen
10	1.403513e-02	3.201757e-03	1.319700e-02	20151204_STAG2gfpcf2_Prometa\MitoSys2\Calibration\mEGFPC1_Noc\0001_R1_P2_K1_Ch2-Ch1.zen
20	1.153387e-02	4.233316e-03	1.279800e-02	20151204_STAG2gfpcf2_Prometa\MitoSys2\Calibration\mEGFPC1_Noc\0001_R1_P2_K1_Ch2-Ch1.zen
30	1.265383e-02	3.502192e-03	1.242300e-02	20151204_STAG2gfpcf2_Prometa\MitoSys2\Calibration\mEGFPC1_Noc\0001_R1_P2_K1_Ch2-Ch1.zen
40	1.269605e-02	2.757628e-03	1.207200e-02	20151204_STAG2gfpcf2_Prometa\MitoSys2\Calibration\mEGFPC1_Noc\0001_R1_P2_K1_Ch2-Ch1.zen
50	1.107588e-02	3.512951e-03	1.174300e-02	20151204_STAG2gfpcf2_Prometa\MitoSys2\Calibration\mEGFPC1_Noc\0001_R1_P2_K1_Ch2-Ch1.zen
60	1.126906e-02	3.191219e-03	1.143500e-02	20151204_STAG2gfpcf2_Prometa\MitoSys2\Calibration\mEGFPC1_Noc\0001_R1_P2_K1_Ch2-Ch1.zen
70	1.114034e-02	2.925118e-03	1.114700e-02	20151204_STAG2gfpcf2_Prometa\MitoSys2\Calibration\mEGFPC1_Noc\0001_R1_P2_K1_Ch2-Ch1.zen
80	1.142625e-02	4.510081e-03	1.087600e-02	20151204_STAG2gfpcf2_Prometa\MitoSys2\Calibration\mEGFPC1_Noc\0001_R1_P2_K1_Ch2-Ch1.zen
90	1.133781e-02	4.845306e-03	1.062200e-02	20151204_STAG2gfpcf2_Prometa\MitoSys2\Calibration\mEGFPC1_Noc\0001_R1_P2_K1_Ch2-Ch1.zen
100	1.078051e-02	2.758632e-03	1.038300e-02	20151204_STAG2gfpcf2_Prometa\MitoSys2\Calibration\mEGFPC1_Noc\0001_R1_P2_K1_Ch2-Ch1.zen
120	9.142262e-03	2.820107e-03	9.943600e-03	20151204_STAG2gfpcf2_Prometa\MitoSys2\Calibration\mEGFPC1_Noc\0001_R1_P2_K1_Ch2-Ch1.zen
140	9.658216e-03	2.416809e-03	9.550400e-03	20151204_STAG2gfpcf2_Prometa\MitoSys2\Calibration\mEGFPC1_Noc\0001_R1_P2_K1_Ch2-Ch1.zen
160	9.222142e-03	2.339408e-03	9.195700e-03	20151204_STAG2gfpcf2_Prometa\MitoSys2\Calibration\mEGFPC1_Noc\0001_R1_P2_K1_Ch2-Ch1.zen
180	8.505948e-03	2.631125e-03	8.873400e-03	20151204_STAG2gfpcf2_Prometa\MitoSys2\Calibration\mEGFPC1_Noc\0001_R1_P2_K1_Ch2-Ch1.zen
200	8.080144e-03	2.565536e-03	8.578700e-03	20151204_STAG2gfpcf2_Prometa\MitoSys2\Calibration\mEGFPC1_Noc\0001_R1_P2_K1_Ch2-Ch1.zen
220	8.570917e-03	2.236815e-03	8.307500e-03	20151204_STAG2gfpcf2_Prometa\MitoSys2\Calibration\mEGFPC1_Noc\0001_R1_P2_K1_Ch2-Ch1.zen
240	9.369274e-03	2.865954e-03	8.056600e-03	20151204_STAG2gfpcf2_Prometa\MitoSys2\Calibration\mEGFPC1_Noc\0001_R1_P2_K1_Ch2-Ch1.zen
260	6.966299e-03	2.277895e-03	7.823300e-03	20151204_STAG2gfpcf2_Prometa\MitoSys2\Calibration\mEGFPC1_Noc\0001_R1_P2_K1_Ch2-Ch1.zen
280	8.019047e-03	3.082601e-03	7.605300e-03	20151204_STAG2gfpcf2_Prometa\MitoSys2\Calibration\mEGFPC1_Noc\0001_R1_P2_K1_Ch2-Ch1.zen
300	7.977252e-03	1.581281e-03	7.400800e-03	20151204_STAG2gfpcf2_Prometa\MitoSys2\Calibration\mEGFPC1_Noc\0001_R1_P2_K1_Ch2-Ch1.zen
340	6.257729e-03	2.043972e-03	7.026400e-03	20151204_STAG2gfpcf2_Prometa\MitoSys2\Calibration\mEGFPC1_Noc\0001_R1_P2_K1_Ch2-Ch1.zen
380	6.895296e-03	1.894407e-03	6.690400e-03	20151204_STAG2gfpcf2_Prometa\MitoSys2\Calibration\mEGFPC1_Noc\0001_R1_P2_K1_Ch2-Ch1.zen
420	6.402536e-03	1.960247e-03	6.386000e-03	20151204_STAG2gfpcf2_Prometa\MitoSys2\Calibration\mEGFPC1_Noc\0001_R1_P2_K1_Ch2-Ch1.zen
460	5.621002e-03	1.578652e-03	6.108000e-03	20151204_STAG2gfpcf2_Prometa\MitoSys2\Calibration\mEGFPC1_Noc\0001_R1_P2_K1_Ch2-Ch1.zen
500	5.807430e-03	1.728815e-03	5.852700e-03	20151204_STAG2gfpcf2_Prometa\MitoSys2\Calibration\mEGFPC1_Noc\0001_R1_P2_K1_Ch2-Ch1.zen
540	5.619124e-03	1.756046e-03	5.617000e-03	20151204_STAG2gfpcf2_Prometa\MitoSys2\Calibration\mEGFPC1_Noc\0001_R1_P2_K1_Ch2-Ch1.zen
580	5.053954e-03	2.675235e-03	5.398500e-03	20151204_STAG2gfpcf2_Prometa\MitoSys2\Calibration\mEGFPC1_Noc\0001_R1_P2_K1_Ch2-Ch1.zen
620	5.196825e-03	1.162242e-03	5.195400e-03	20151204_STAG2gfpcf2_Prometa\MitoSys2\Calibration\mEGFPC1_Noc\0001_R1_P2_K1_Ch2-Ch1.zen
660	5.325802e-03	1.415799e-03	5.005900e-03	20151204_STAG2gfpcf2_Prometa\MitoSys2\Calibration\mEGFPC1_Noc\0001_R1_P2_K1_Ch2-Ch1.zen
700	4.606118e-03	1.160071e-03	4.828700e-03	20151204_STAG2gfpcf2_Prometa\MitoSys2\Calibration\mEGFPC1_Noc\0001_R1_P2_K1_Ch2-Ch1.zen
780	4.378860e-03	1.391138e-03	4.506900e-03	20151204_STAG2gfpcf2_Prometa\MitoSys2\Calibration\mEGFPC1_Noc\0001_R1_P2_K1_Ch2-Ch1.zen
860	4.319167e-03	9.009128e-04	4.222000e-03	20151204_STAG2gfpcf2_Prometa\MitoSys2\Calibration\mEGFPC1_Noc\0001_R1_P2_K1_Ch2-Ch1.zen
940	3.952272e-03	1.449800e-03	3.968300e-03	20151204_STAG2gfpcf2_Prometa\MitoSys2\Calibration\mEGFPC1_Noc\0001_R1_P2_K1_Ch2-Ch1.zen
1020	3.550140e-03	1.354741e-03	3.741000e-03	20151204_STAG2gfpcf2_Prometa\MitoSys2\Calibration\mEGFPC1_Noc\0001_R1_P2_K1_Ch2-Ch1.zen
1100	3.652409e-03	1.309570e-03	3.536300e-03	20151204_STAG2gfpcf2_Prometa\MitoSys2\Calibration\mEGFPC1_Noc\0001_R1_P2_K1_Ch2-Ch1.zen
1180	3.269213e-03	1.315124e-03	3.351000e-03	20151204_STAG2gfpcf2_Prometa\MitoSys2\Calibration\mEGFPC1_Noc\0001_R1_P2_K1_Ch2-Ch1.zen
1260	3.087062e-03	1.171851e-03	3.182700e-03	20151204_STAG2gfpcf2_Prometa\MitoSys2\Calibration\mEGFPC1_Noc\0001_R1_P2_K1_Ch2-Ch1.zen
1340	3.086295e-03	1.724709e-03	3.029000e-03	20151204_STAG2gfpcf2_Prometa\MitoSys2\Calibration\mEGFPC1_Noc\0001_R1_P2_K1_Ch2-Ch1.zen
1420	2.378328e-03	1.696175e-03	2.888300e-03	20151204_STAG2gfpcf2_Prometa\MitoSys2\Calibration\mEGFPC1_Noc\0001_R1_P2_K1_Ch2-Ch1.zen
1500	2.577190e-03	1.203733e-03	2.759100e-03	20151204_STAG2gfpcf2_Prometa\MitoSys2\Calibration\mEGFPC1_Noc\0001_R1_P2_K1_Ch2-Ch1.zen
1660	2.520056e-03	1.017916e-03	2.529800e-03	20151204_STAG2gfpcf2_Prometa\MitoSys2\Calibration\mEGFPC1_Noc\0001_R1_P2_K1_Ch2-Ch1.zen
1820	1.891591e-03	9.523615e-04	2.332800e-03	20151204_STAG2gfpcf2_Prometa\MitoSys2\Calibration\mEGFPC1_Noc\0001_R1_P2_K1_Ch2-Ch1.zen
1980	1.757683e-03	8.482956e-04	2.161900e-03	20151204_STAG2gfpcf2_Prometa\MitoSys2\Calibration\mEGFPC1_Noc\0001_R1_P2_K1_Ch2-Ch1.zen
2140	1.857637e-03	9.612346e-04	2.012300e-03	20151204_STAG2gfpcf2_Prometa\MitoSys2\Calibration\mEGFPC1_Noc\0001_R1_P2_K1_Ch2-Ch1.zen
2300	1.540417e-03	1.209881e-03	1.880400e-03	20151204_STAG2gfpcf2_Prometa\MitoSys2\Calibration\mEGFPC1_Noc\0001_R1_P2_K1_Ch2-Ch1.zen
2460	1.372812e-03	9.001831e-04	1.763300e-03	20151204_STAG2gfpcf2_Prometa\MitoSys2\Calibration\mEGFPC1_Noc\0001_R1_P2_K1_Ch2-Ch1.zen
2620	1.760820e-03	1.152462e-03	1.658800e-03	20151204_STAG2gfpcf2_Prometa\MitoSys2\Calibration\mEGFPC1_Noc\0001_R1_P2_K1_Ch2-Ch1.zen
2780	1.843687e-03	1.121540e-03	1.564800e-03	20151204_STAG2gfpcf2_Prometa\MitoSys2\Calibration\mEGFPC1_Noc\0001_R1_P2_K1_Ch2-Ch1.zen
2940	1.664009e-03	7.830927e-04	1.480000e-03	20151204_STAG2gfpcf2_Prometa\MitoSys2\Calibration\mEGFPC1_Noc\0001_R1_P2_K1_Ch2-Ch1.zen
3100	1.450951e-03	9.903490e-04	1.403200e-03	20151204_STAG2gfpcf2_Prometa\MitoSys2\Calibration\mEGFPC1_Noc\0001_R1_P2_K1_Ch2-Ch1.zen
3420	1.343806e-03	9.032608e-04	1.269200e-03	20151204_STAG2gfpcf2_Prometa\MitoSys2\Calibration\mEGFPC1_Noc\0001_R1_P2_K1_Ch2-Ch1.zen
3740	1.481224e-03	8.692005e-04	1.156500e-03	20151204_STAG2gfpcf2_Prometa\MitoSys2\Calibration\mEGFPC1_Noc\0001_R1_P2_K1_Ch2-Ch1.zen
4060	1.117180e-03	7.347797e-04	1.060600e-03	20151204_STAG2gfpcf2_Prometa\MitoSys2\Calibration\mEGFPC1_Noc\0001_R1_P2_K1_Ch2-Ch1.zen
4380	1.052334e-03	7.751638e-04	9.779600e-04	20151204_STAG2gfpcf2_Prometa\MitoSys2\Calibration\mEGFPC1_Noc\0001_R1_P2_K1_Ch2-Ch1.zen
4700	1.159235e-03	7.255518e-04	9.062000e-04	20151204_STAG2gfpcf2_Prometa\MitoSys2\Calibration\mEGFPC1_Noc\0001_R1_P2_K1_Ch2-Ch1.zen
5020	1.051913e-03	6.715631e-04	8.433300e-04	20151204_STAG2gfpcf2_Prometa\MitoSys2\Calibration\mEGFPC1_Noc\0001_R1_P2_K1_Ch2-Ch1.zen
5340	8.139100e-04	6.116494e-04	7.878500e-04	20151204_STAG2gfpcf2_Prometa\MitoSys2\Calibration\mEGFPC1_Noc\0001_R1_P2_K1_Ch2-Ch1.zen
5660	9.078701e-04	7.913476e-04	7.385600e-04	20151204_STAG2gfpcf2_Prometa\MitoSys2\Calibration\mEGFPC1_Noc\0001_R1_P2_K1_Ch2-Ch1.zen
5980	6.912657e-04	9.569902e-04	6.945200e-04	20151204_STAG2gfpcf2_Prometa\MitoSys2\Calibration\mEGFPC1_Noc\0001_R1_P2_K1_Ch2-Ch1.zen
6300	7.035760e-04	8.223757e-04	6.549600e-04	20151204_STAG2gfpcf2_Prometa\MitoSys2\Calibration\mEGFPC1_Noc\0001_R1_P2_K1_Ch2-Ch1.zen
6940	7.346898e-04	7.151684e-04	5.869000e-04	20151204_STAG2gfpcf2_Prometa\MitoSys2\Calibration\mEGFPC1_Noc\0001_R1_P2_K1_Ch2-Ch1.zen
7580	4.810839e-04	7.687993e-04	5.305300e-04	20151204_STAG2gfpcf2_Prometa\MitoSys2\Calibration\mEGFPC1_Noc\0001_R1_P2_K1_Ch2-Ch1.zen
8220	4.376011e-04	7.182669e-04	4.831700e-04	20151204_STAG2gfpcf2_Prometa\MitoSys2\Calibration\mEGFPC1_Noc\0001_R1_P2_K1_Ch2-Ch1.zen
8860	8.157498e-04	6.532423e-04	4.429000e-04	20151204_STAG2gfpcf2_Prometa\MitoSys2\Calibration\mEGFPC1_Noc\0001_R1_P2_K1_Ch2-Ch1.zen
9500	8.448194e-04	9.060903e-04	4.083000e-04	20151204_STAG2gfpcf2_Prometa\MitoSys2\Calibration\mEGFPC1_Noc\0001_R1_P2_K1_Ch2-Ch1.zen
10140	3.990818e-04	6.554253e-04	3.782800e-04	20151204_STAG2gfpcf2_Prometa\MitoSys2\Calibration\mEGFPC1_Noc\0001_R1_P2_K1_Ch2-Ch1.zen
10780	5.261474e-04	5.856653e-04	3.520200e-04	20151204_STAG2gfpcf2_Prometa\MitoSys2\Calibration\mEGFPC1_Noc\0001_R1_P2_K1_Ch2-Ch1.zen
11420	4.911361e-04	8.448868e-04	3.288900e-04	20151204_STAG2gfpcf2_Prometa\MitoSys2\Calibration\mEGFPC1_Noc\0001_R1_P2_K1_Ch2-Ch1.zen
12060	3.508458e-04	6.739722e-04	3.083800e-04	20151204_STAG2gfpcf2_Prometa\MitoSys2\Calibration\mEGFPC1_Noc\0001_R1_P2_K1_Ch2-Ch1.zen
12700	2.242995e-04	5.462494e-04	2.900800e-04	20151204_STAG2gfpcf2_Prometa\MitoSys2\Calibration\mEGFPC1_Noc\0001_R1_P2_K1_Ch2-Ch1.zen
13980	7.943750e-05	5.564225e-04	2.588800e-04	20151204_STAG2gfpcf2_Prometa\MitoSys2\Calibration\mEGFPC1_Noc\0001_R1_P2_K1_Ch2-Ch1.zen
15260	1.443457e-04	5.641502e-04	2.333300e-04	20151204_STAG2gfpcf2_Prometa\MitoSys2\Calibration\mEGFPC1_Noc\0001_R1_P2_K1_Ch2-Ch1.zen
16540	1.112549e-04	6.512423e-04	2.120600e-04	20151204_STAG2gfpcf2_Prometa\MitoSys2\Calibration\mEGFPC1_Noc\0001_R1_P2_K1_Ch2-Ch1.zen
17820	3.151788e-04	6.044791e-04	1.941100e-04	20151204_STAG2gfpcf2_Prometa\MitoSys2\Calibration\mEGFPC1_Noc\0001_R1_P2_K1_Ch2-Ch1.zen
19100	2.301930e-04	5.581464e-04	1.787900e-04	20151204_STAG2gfpcf2_Prometa\MitoSys2\Calibration\mEGFPC1_Noc\0001_R1_P2_K1_Ch2-Ch1.zen
20380	2.460963e-04	5.223302e-04	1.655700e-04	20151204_STAG2gfpcf2_Prometa\MitoSys2\Calibration\mEGFPC1_Noc\0001_R1_P2_K1_Ch2-Ch1.zen
21660	3.328864e-04	7.645461e-04	1.540700e-04	20151204_STAG2gfpcf2_Prometa\MitoSys2\Calibration\mEGFPC1_Noc\0001_R1_P2_K1_Ch2-Ch1.zen
22940	3.528413e-04	5.744675e-04	1.439700e-04	20151204_STAG2gfpcf2_Prometa\MitoSys2\Calibration\mEGFPC1_Noc\0001_R1_P2_K1_Ch2-Ch1.zen
24220	-1.792102e-04	5.502337e-04	1.350500e-04	20151204_STAG2gfpcf2_Prometa\MitoSys2\Calibration\mEGFPC1_Noc\0001_R1_P2_K1_Ch2-Ch1.zen
25500	1.962454e-05	3.418752e-04	1.271100e-04	20151204_STAG2gfpcf2_Prometa\MitoSys2\Calibration\mEGFPC1_Noc\0001_R1_P2_K1_Ch2-Ch1.zen
28060	1.801476e-05	5.067881e-04	1.136100e-04	20151204_STAG2gfpcf2_Prometa\MitoSys2\Calibration\mEGFPC1_Noc\0001_R1_P2_K1_Ch2-Ch1.zen
30620	-3.228993e-05	4.682187e-04	1.025800e-04	20151204_STAG2gfpcf2_Prometa\MitoSys2\Calibration\mEGFPC1_Noc\0001_R1_P2_K1_Ch2-Ch1.zen
33180	-1.796571e-04	4.269377e-04	9.340800e-05	20151204_STAG2gfpcf2_Prometa\MitoSys2\Calibration\mEGFPC1_Noc\0001_R1_P2_K1_Ch2-Ch1.zen
35740	-2.684088e-05	4.293101e-04	8.566800e-05	20151204_STAG2gfpcf2_Prometa\MitoSys2\Calibration\mEGFPC1_Noc\0001_R1_P2_K1_Ch2-Ch1.zen
38300	1.455725e-04	3.397426e-04	7.905400e-05	20151204_STAG2gfpcf2_Prometa\MitoSys2\Calibration\mEGFPC1_Noc\0001_R1_P2_K1_Ch2-Ch1.zen
40860	1.201998e-04	4.000175e-04	7.334000e-05	20151204_STAG2gfpcf2_Prometa\MitoSys2\Calibration\mEGFPC1_Noc\0001_R1_P2_K1_Ch2-Ch1.zen
43420	4.462649e-05	4.619665e-04	6.835600e-05	20151204_STAG2gfpcf2_Prometa\MitoSys2\Calibration\mEGFPC1_Noc\0001_R1_P2_K1_Ch2-Ch1.zen
45980	5.894591e-05	5.360563e-04	6.397200e-05	20151204_STAG2gfpcf2_Prometa\MitoSys2\Calibration\mEGFPC1_Noc\0001_R1_P2_K1_Ch2-Ch1.zen
48540	1.504705e-04	7.189777e-04	6.008600e-05	20151204_STAG2gfpcf2_Prometa\MitoSys2\Calibration\mEGFPC1_Noc\0001_R1_P2_K1_Ch2-Ch1.zen
51100	7.305641e-05	5.108325e-04	5.662000e-05	20151204_STAG2gfpcf2_Prometa\MitoSys2\Calibration\mEGFPC1_Noc\0001_R1_P2_K1_Ch2-Ch1.zen
56220	8.223552e-05	3.094644e-04	5.070200e-05	20151204_STAG2gfpcf2_Prometa\MitoSys2\Calibration\mEGFPC1_Noc\0001_R1_P2_K1_Ch2-Ch1.zen
61340	-1.002982e-05	3.900245e-04	4.583800e-05	20151204_STAG2gfpcf2_Prometa\MitoSys2\Calibration\mEGFPC1_Noc\0001_R1_P2_K1_Ch2-Ch1.zen
66460	-1.043346e-05	3.384037e-04	4.177100e-05	20151204_STAG2gfpcf2_Prometa\MitoSys2\Calibration\mEGFPC1_Noc\0001_R1_P2_K1_Ch2-Ch1.zen
71580	2.316616e-05	5.066446e-04	3.832100e-05	20151204_STAG2gfpcf2_Prometa\MitoSys2\Calibration\mEGFPC1_Noc\0001_R1_P2_K1_Ch2-Ch1.zen
76700	-4.668506e-05	3.553418e-04	3.536000e-05	20151204_STAG2gfpcf2_Prometa\MitoSys2\Calibration\mEGFPC1_Noc\0001_R1_P2_K1_Ch2-Ch1.zen
81820	-5.630573e-05	3.783296e-04	3.279000e-05	20151204_STAG2gfpcf2_Prometa\MitoSys2\Calibration\mEGFPC1_Noc\0001_R1_P2_K1_Ch2-Ch1.zen
86940	3.267988e-06	3.885147e-04	3.054100e-05	20151204_STAG2gfpcf2_Prometa\MitoSys2\Calibration\mEGFPC1_Noc\0001_R1_P2_K1_Ch2-Ch1.zen
92060	-2.791960e-05	3.329601e-04	2.855500e-05	20151204_STAG2gfpcf2_Prometa\MitoSys2\Calibration\mEGFPC1_Noc\0001_R1_P2_K1_Ch2-Ch1.zen
97180	-2.846511e-05	3.224439e-04	2.679100e-05	20151204_STAG2gfpcf2_Prometa\MitoSys2\Calibration\mEGFPC1_Noc\0001_R1_P2_K1_Ch2-Ch1.zen
102300	-4.139692e-05	3.358010e-04	2.521300e-05	20151204_STAG2gfpcf2_Prometa\MitoSys2\Calibration\mEGFPC1_Noc\0001_R1_P2_K1_Ch2-Ch1.zen
112540	-1.665384e-05	2.929071e-04	2.251100e-05	20151204_STAG2gfpcf2_Prometa\MitoSys2\Calibration\mEGFPC1_Noc\0001_R1_P2_K1_Ch2-Ch1.zen
122780	-1.128436e-04	3.150893e-04	2.028400e-05	20151204_STAG2gfpcf2_Prometa\MitoSys2\Calibration\mEGFPC1_Noc\0001_R1_P2_K1_Ch2-Ch1.zen
133020	-1.748810e-07	2.751382e-04	1.841900e-05	20151204_STAG2gfpcf2_Prometa\MitoSys2\Calibration\mEGFPC1_Noc\0001_R1_P2_K1_Ch2-Ch1.zen
143260	-1.668062e-04	3.523900e-04	1.683600e-05	20151204_STAG2gfpcf2_Prometa\MitoSys2\Calibration\mEGFPC1_Noc\0001_R1_P2_K1_Ch2-Ch1.zen
153500	-8.761219e-05	2.822321e-04	1.547700e-05	20151204_STAG2gfpcf2_Prometa\MitoSys2\Calibration\mEGFPC1_Noc\0001_R1_P2_K1_Ch2-Ch1.zen
163740	-6.498279e-05	3.259277e-04	1.429800e-05	20151204_STAG2gfpcf2_Prometa\MitoSys2\Calibration\mEGFPC1_Noc\0001_R1_P2_K1_Ch2-Ch1.zen
173980	-2.290893e-05	3.646198e-04	1.326700e-05	20151204_STAG2gfpcf2_Prometa\MitoSys2\Calibration\mEGFPC1_Noc\0001_R1_P2_K1_Ch2-Ch1.zen
184220	1.200647e-04	3.300206e-04	1.235800e-05	20151204_STAG2gfpcf2_Prometa\MitoSys2\Calibration\mEGFPC1_Noc\0001_R1_P2_K1_Ch2-Ch1.zen
194460	1.133631e-04	3.629010e-04	1.155200e-05	20151204_STAG2gfpcf2_Prometa\MitoSys2\Calibration\mEGFPC1_Noc\0001_R1_P2_K1_Ch2-Ch1.zen
204700	6.396077e-05	2.860599e-04	1.083200e-05	20151204_STAG2gfpcf2_Prometa\MitoSys2\Calibration\mEGFPC1_Noc\0001_R1_P2_K1_Ch2-Ch1.zen
225180	-2.002010e-05	3.050030e-04	9.602500e-06	20151204_STAG2gfpcf2_Prometa\MitoSys2\Calibration\mEGFPC1_Noc\0001_R1_P2_K1_Ch2-Ch1.zen
245660	-8.872477e-06	2.548771e-04	8.593500e-06	20151204_STAG2gfpcf2_Prometa\MitoSys2\Calibration\mEGFPC1_Noc\0001_R1_P2_K1_Ch2-Ch1.zen
266140	-3.368994e-05	2.495635e-04	7.752300e-06	20151204_STAG2gfpcf2_Prometa\MitoSys2\Calibration\mEGFPC1_Noc\0001_R1_P2_K1_Ch2-Ch1.zen
286620	5.424565e-05	3.201055e-04	7.041600e-06	20151204_STAG2gfpcf2_Prometa\MitoSys2\Calibration\mEGFPC1_Noc\0001_R1_P2_K1_Ch2-Ch1.zen
307100	4.071435e-05	2.676694e-04	6.434100e-06	20151204_STAG2gfpcf2_Prometa\MitoSys2\Calibration\mEGFPC1_Noc\0001_R1_P2_K1_Ch2-Ch1.zen
327580	-7.795931e-05	2.809457e-04	5.909800e-06	20151204_STAG2gfpcf2_Prometa\MitoSys2\Calibration\mEGFPC1_Noc\0001_R1_P2_K1_Ch2-Ch1.zen
348060	-7.484423e-05	3.055254e-04	5.453200e-06	20151204_STAG2gfpcf2_Prometa\MitoSys2\Calibration\mEGFPC1_Noc\0001_R1_P2_K1_Ch2-Ch1.zen
368540	-4.281981e-05	2.415171e-04	5.052600e-06	20151204_STAG2gfpcf2_Prometa\MitoSys2\Calibration\mEGFPC1_Noc\0001_R1_P2_K1_Ch2-Ch1.zen
389020	-4.317207e-05	2.115993e-04	4.698700e-06	20151204_STAG2gfpcf2_Prometa\MitoSys2\Calibration\mEGFPC1_Noc\0001_R1_P2_K1_Ch2-Ch1.zen
409500	9.678073e-05	2.061840e-04	4.384100e-06	20151204_STAG2gfpcf2_Prometa\MitoSys2\Calibration\mEGFPC1_Noc\0001_R1_P2_K1_Ch2-Ch1.zen
450460	1.502122e-05	2.322808e-04	3.850400e-06	20151204_STAG2gfpcf2_Prometa\MitoSys2\Calibration\mEGFPC1_Noc\0001_R1_P2_K1_Ch2-Ch1.zen
491420	-1.459127e-04	2.447928e-04	3.415900e-06	20151204_STAG2gfpcf2_Prometa\MitoSys2\Calibration\mEGFPC1_Noc\0001_R1_P2_K1_Ch2-Ch1.zen
532380	-1.953355e-05	1.857872e-04	3.056500e-06	20151204_STAG2gfpcf2_Prometa\MitoSys2\Calibration\mEGFPC1_Noc\0001_R1_P2_K1_Ch2-Ch1.zen
573340	-6.734881e-05	2.274546e-04	2.755100e-06	20151204_STAG2gfpcf2_Prometa\MitoSys2\Calibration\mEGFPC1_Noc\0001_R1_P2_K1_Ch2-Ch1.zen
614300	-3.623921e-05	2.503209e-04	2.499400e-06	20151204_STAG2gfpcf2_Prometa\MitoSys2\Calibration\mEGFPC1_Noc\0001_R1_P2_K1_Ch2-Ch1.zen
655260	-2.931304e-05	1.630136e-04	2.280200e-06	20151204_STAG2gfpcf2_Prometa\MitoSys2\Calibration\mEGFPC1_Noc\0001_R1_P2_K1_Ch2-Ch1.zen
696220	-2.239429e-06	1.414993e-04	2.090700e-06	20151204_STAG2gfpcf2_Prometa\MitoSys2\Calibration\mEGFPC1_Noc\0001_R1_P2_K1_Ch2-Ch1.zen
737180	-4.292117e-05	2.120459e-04	1.925400e-06	20151204_STAG2gfpcf2_Prometa\MitoSys2\Calibration\mEGFPC1_Noc\0001_R1_P2_K1_Ch2-Ch1.zen
778140	-8.800293e-05	1.833498e-04	1.780300e-06	20151204_STAG2gfpcf2_Prometa\MitoSys2\Calibration\mEGFPC1_Noc\0001_R1_P2_K1_Ch2-Ch1.zen
819100	-7.171121e-05	1.525788e-04	1.652100e-06	20151204_STAG2gfpcf2_Prometa\MitoSys2\Calibration\mEGFPC1_Noc\0001_R1_P2_K1_Ch2-Ch1.zen
901020	-2.756263e-05	2.181705e-04	1.436300e-06	20151204_STAG2gfpcf2_Prometa\MitoSys2\Calibration\mEGFPC1_Noc\0001_R1_P2_K1_Ch2-Ch1.zen
982940	-1.522789e-05	1.647986e-04	1.262600e-06	20151204_STAG2gfpcf2_Prometa\MitoSys2\Calibration\mEGFPC1_Noc\0001_R1_P2_K1_Ch2-Ch1.zen
1064860	3.046878e-05	1.296575e-04	1.120300e-06	20151204_STAG2gfpcf2_Prometa\MitoSys2\Calibration\mEGFPC1_Noc\0001_R1_P2_K1_Ch2-Ch1.zen
1146780	3.499231e-05	1.627186e-04	1.002100e-06	20151204_STAG2gfpcf2_Prometa\MitoSys2\Calibration\mEGFPC1_Noc\0001_R1_P2_K1_Ch2-Ch1.zen
1228700	2.610142e-05	2.001737e-04	9.027300e-07	20151204_STAG2gfpcf2_Prometa\MitoSys2\Calibration\mEGFPC1_Noc\0001_R1_P2_K1_Ch2-Ch1.zen
1310620	2.213987e-05	1.519876e-04	8.182200e-07	20151204_STAG2gfpcf2_Prometa\MitoSys2\Calibration\mEGFPC1_Noc\0001_R1_P2_K1_Ch2-Ch1.zen
1392540	-5.188032e-05	1.558688e-04	7.456900e-07	20151204_STAG2gfpcf2_Prometa\MitoSys2\Calibration\mEGFPC1_Noc\0001_R1_P2_K1_Ch2-Ch1.zen
1474460	3.287828e-05	1.754398e-04	6.829200e-07	20151204_STAG2gfpcf2_Prometa\MitoSys2\Calibration\mEGFPC1_Noc\0001_R1_P2_K1_Ch2-Ch1.zen
1556380	-3.185653e-05	1.536952e-04	6.281800e-07	20151204_STAG2gfpcf2_Prometa\MitoSys2\Calibration\mEGFPC1_Noc\0001_R1_P2_K1_Ch2-Ch1.zen
10	1.068595e-02	4.848977e-03	1.091800e-02	20151204_STAG2gfpcf2_Prometa\MitoSys2\Calibration\mEGFPC1_Noc\0001_R1_P4_K1_Ch2-Ch1.zen
20	1.073747e-02	4.224205e-03	1.053500e-02	20151204_STAG2gfpcf2_Prometa\MitoSys2\Calibration\mEGFPC1_Noc\0001_R1_P4_K1_Ch2-Ch1.zen
30	9.904387e-03	4.123342e-03	1.017400e-02	20151204_STAG2gfpcf2_Prometa\MitoSys2\Calibration\mEGFPC1_Noc\0001_R1_P4_K1_Ch2-Ch1.zen
40	9.842580e-03	4.131833e-03	9.836100e-03	20151204_STAG2gfpcf2_Prometa\MitoSys2\Calibration\mEGFPC1_Noc\0001_R1_P4_K1_Ch2-Ch1.zen
50	8.761065e-03	5.211394e-03	9.520800e-03	20151204_STAG2gfpcf2_Prometa\MitoSys2\Calibration\mEGFPC1_Noc\0001_R1_P4_K1_Ch2-Ch1.zen
60	1.033526e-02	4.917217e-03	9.226300e-03	20151204_STAG2gfpcf2_Prometa\MitoSys2\Calibration\mEGFPC1_Noc\0001_R1_P4_K1_Ch2-Ch1.zen
70	1.055834e-02	3.866884e-03	8.951200e-03	20151204_STAG2gfpcf2_Prometa\MitoSys2\Calibration\mEGFPC1_Noc\0001_R1_P4_K1_Ch2-Ch1.zen
80	8.267670e-03	3.714046e-03	8.693900e-03	20151204_STAG2gfpcf2_Prometa\MitoSys2\Calibration\mEGFPC1_Noc\0001_R1_P4_K1_Ch2-Ch1.zen
90	8.097579e-03	3.795189e-03	8.452800e-03	20151204_STAG2gfpcf2_Prometa\MitoSys2\Calibration\mEGFPC1_Noc\0001_R1_P4_K1_Ch2-Ch1.zen
100	8.109195e-03	2.702258e-03	8.226700e-03	20151204_STAG2gfpcf2_Prometa\MitoSys2\Calibration\mEGFPC1_Noc\0001_R1_P4_K1_Ch2-Ch1.zen
120	6.796678e-03	2.609332e-03	7.814300e-03	20151204_STAG2gfpcf2_Prometa\MitoSys2\Calibration\mEGFPC1_Noc\0001_R1_P4_K1_Ch2-Ch1.zen
140	7.014031e-03	2.399401e-03	7.447900e-03	20151204_STAG2gfpcf2_Prometa\MitoSys2\Calibration\mEGFPC1_Noc\0001_R1_P4_K1_Ch2-Ch1.zen
160	7.010485e-03	2.877303e-03	7.120200e-03	20151204_STAG2gfpcf2_Prometa\MitoSys2\Calibration\mEGFPC1_Noc\0001_R1_P4_K1_Ch2-Ch1.zen
180	7.082003e-03	2.314591e-03	6.825300e-03	20151204_STAG2gfpcf2_Prometa\MitoSys2\Calibration\mEGFPC1_Noc\0001_R1_P4_K1_Ch2-Ch1.zen
200	7.430615e-03	2.468110e-03	6.558200e-03	20151204_STAG2gfpcf2_Prometa\MitoSys2\Calibration\mEGFPC1_Noc\0001_R1_P4_K1_Ch2-Ch1.zen
220	6.763570e-03	2.937836e-03	6.314900e-03	20151204_STAG2gfpcf2_Prometa\MitoSys2\Calibration\mEGFPC1_Noc\0001_R1_P4_K1_Ch2-Ch1.zen
240	6.121069e-03	2.628667e-03	6.092200e-03	20151204_STAG2gfpcf2_Prometa\MitoSys2\Calibration\mEGFPC1_Noc\0001_R1_P4_K1_Ch2-Ch1.zen
260	6.523785e-03	3.047074e-03	5.887400e-03	20151204_STAG2gfpcf2_Prometa\MitoSys2\Calibration\mEGFPC1_Noc\0001_R1_P4_K1_Ch2-Ch1.zen
280	4.686504e-03	3.254477e-03	5.698100e-03	20151204_STAG2gfpcf2_Prometa\MitoSys2\Calibration\mEGFPC1_Noc\0001_R1_P4_K1_Ch2-Ch1.zen
300	5.589583e-03	2.316938e-03	5.522500e-03	20151204_STAG2gfpcf2_Prometa\MitoSys2\Calibration\mEGFPC1_Noc\0001_R1_P4_K1_Ch2-Ch1.zen
340	5.000327e-03	1.734897e-03	5.206100e-03	20151204_STAG2gfpcf2_Prometa\MitoSys2\Calibration\mEGFPC1_Noc\0001_R1_P4_K1_Ch2-Ch1.zen
380	5.347147e-03	2.320868e-03	4.928400e-03	20151204_STAG2gfpcf2_Prometa\MitoSys2\Calibration\mEGFPC1_Noc\0001_R1_P4_K1_Ch2-Ch1.zen
420	4.560724e-03	2.154557e-03	4.682100e-03	20151204_STAG2gfpcf2_Prometa\MitoSys2\Calibration\mEGFPC1_Noc\0001_R1_P4_K1_Ch2-Ch1.zen
460	4.479282e-03	1.766811e-03	4.461600e-03	20151204_STAG2gfpcf2_Prometa\MitoSys2\Calibration\mEGFPC1_Noc\0001_R1_P4_K1_Ch2-Ch1.zen
500	4.476786e-03	1.851268e-03	4.262900e-03	20151204_STAG2gfpcf2_Prometa\MitoSys2\Calibration\mEGFPC1_Noc\0001_R1_P4_K1_Ch2-Ch1.zen
540	4.130179e-03	2.297186e-03	4.082800e-03	20151204_STAG2gfpcf2_Prometa\MitoSys2\Calibration\mEGFPC1_Noc\0001_R1_P4_K1_Ch2-Ch1.zen
580	3.582349e-03	2.644480e-03	3.918600e-03	20151204_STAG2gfpcf2_Prometa\MitoSys2\Calibration\mEGFPC1_Noc\0001_R1_P4_K1_Ch2-Ch1.zen
620	3.952401e-03	1.793163e-03	3.768300e-03	20151204_STAG2gfpcf2_Prometa\MitoSys2\Calibration\mEGFPC1_Noc\0001_R1_P4_K1_Ch2-Ch1.zen
660	3.234499e-03	1.552412e-03	3.630200e-03	20151204_STAG2gfpcf2_Prometa\MitoSys2\Calibration\mEGFPC1_Noc\0001_R1_P4_K1_Ch2-Ch1.zen
700	3.236609e-03	1.708220e-03	3.502800e-03	20151204_STAG2gfpcf2_Prometa\MitoSys2\Calibration\mEGFPC1_Noc\0001_R1_P4_K1_Ch2-Ch1.zen
780	3.316938e-03	1.279616e-03	3.275600e-03	20151204_STAG2gfpcf2_Prometa\MitoSys2\Calibration\mEGFPC1_Noc\0001_R1_P4_K1_Ch2-Ch1.zen
860	2.974505e-03	1.700316e-03	3.079000e-03	20151204_STAG2gfpcf2_Prometa\MitoSys2\Calibration\mEGFPC1_Noc\0001_R1_P4_K1_Ch2-Ch1.zen
940	2.894611e-03	1.563501e-03	2.907300e-03	20151204_STAG2gfpcf2_Prometa\MitoSys2\Calibration\mEGFPC1_Noc\0001_R1_P4_K1_Ch2-Ch1.zen
1020	3.000891e-03	1.715852e-03	2.756200e-03	20151204_STAG2gfpcf2_Prometa\MitoSys2\Calibration\mEGFPC1_Noc\0001_R1_P4_K1_Ch2-Ch1.zen
1100	2.097759e-03	2.083782e-03	2.622100e-03	20151204_STAG2gfpcf2_Prometa\MitoSys2\Calibration\mEGFPC1_Noc\0001_R1_P4_K1_Ch2-Ch1.zen
1180	2.342913e-03	1.876606e-03	2.502500e-03	20151204_STAG2gfpcf2_Prometa\MitoSys2\Calibration\mEGFPC1_Noc\0001_R1_P4_K1_Ch2-Ch1.zen
1260	1.957505e-03	1.494660e-03	2.395200e-03	20151204_STAG2gfpcf2_Prometa\MitoSys2\Calibration\mEGFPC1_Noc\0001_R1_P4_K1_Ch2-Ch1.zen
1340	2.454643e-03	1.497022e-03	2.298400e-03	20151204_STAG2gfpcf2_Prometa\MitoSys2\Calibration\mEGFPC1_Noc\0001_R1_P4_K1_Ch2-Ch1.zen
1420	1.941460e-03	1.221556e-03	2.210600e-03	20151204_STAG2gfpcf2_Prometa\MitoSys2\Calibration\mEGFPC1_Noc\0001_R1_P4_K1_Ch2-Ch1.zen
1500	1.943438e-03	1.038308e-03	2.130700e-03	20151204_STAG2gfpcf2_Prometa\MitoSys2\Calibration\mEGFPC1_Noc\0001_R1_P4_K1_Ch2-Ch1.zen
1660	2.146928e-03	1.005017e-03	1.990700e-03	20151204_STAG2gfpcf2_Prometa\MitoSys2\Calibration\mEGFPC1_Noc\0001_R1_P4_K1_Ch2-Ch1.zen
1820	1.814186e-03	1.332903e-03	1.872100e-03	20151204_STAG2gfpcf2_Prometa\MitoSys2\Calibration\mEGFPC1_Noc\0001_R1_P4_K1_Ch2-Ch1.zen
1980	1.823402e-03	1.364286e-03	1.770500e-03	20151204_STAG2gfpcf2_Prometa\MitoSys2\Calibration\mEGFPC1_Noc\0001_R1_P4_K1_Ch2-Ch1.zen
2140	1.531914e-03	6.238432e-04	1.682400e-03	20151204_STAG2gfpcf2_Prometa\MitoSys2\Calibration\mEGFPC1_Noc\0001_R1_P4_K1_Ch2-Ch1.zen
2300	1.391421e-03	1.042885e-03	1.605400e-03	20151204_STAG2gfpcf2_Prometa\MitoSys2\Calibration\mEGFPC1_Noc\0001_R1_P4_K1_Ch2-Ch1.zen
2460	1.791441e-03	1.258944e-03	1.537500e-03	20151204_STAG2gfpcf2_Prometa\MitoSys2\Calibration\mEGFPC1_Noc\0001_R1_P4_K1_Ch2-Ch1.zen
2620	1.414525e-03	1.403402e-03	1.477200e-03	20151204_STAG2gfpcf2_Prometa\MitoSys2\Calibration\mEGFPC1_Noc\0001_R1_P4_K1_Ch2-Ch1.zen
2780	1.603819e-03	1.517066e-03	1.423300e-03	20151204_STAG2gfpcf2_Prometa\MitoSys2\Calibration\mEGFPC1_Noc\0001_R1_P4_K1_Ch2-Ch1.zen
2940	1.520927e-03	1.381245e-03	1.374800e-03	20151204_STAG2gfpcf2_Prometa\MitoSys2\Calibration\mEGFPC1_Noc\0001_R1_P4_K1_Ch2-Ch1.zen
3100	1.555794e-03	8.342274e-04	1.331000e-03	20151204_STAG2gfpcf2_Prometa\MitoSys2\Calibration\mEGFPC1_Noc\0001_R1_P4_K1_Ch2-Ch1.zen
3420	1.222737e-03	1.073118e-03	1.254800e-03	20151204_STAG2gfpcf2_Prometa\MitoSys2\Calibration\mEGFPC1_Noc\0001_R1_P4_K1_Ch2-Ch1.zen
3740	1.196469e-03	7.574075e-04	1.190700e-03	20151204_STAG2gfpcf2_Prometa\MitoSys2\Calibration\mEGFPC1_Noc\0001_R1_P4_K1_Ch2-Ch1.zen
4060	9.981918e-04	1.213308e-03	1.136000e-03	20151204_STAG2gfpcf2_Prometa\MitoSys2\Calibration\mEGFPC1_Noc\0001_R1_P4_K1_Ch2-Ch1.zen
4380	1.198367e-03	6.271913e-04	1.088700e-03	20151204_STAG2gfpcf2_Prometa\MitoSys2\Calibration\mEGFPC1_Noc\0001_R1_P4_K1_Ch2-Ch1.zen
4700	1.089572e-03	1.033275e-03	1.047300e-03	20151204_STAG2gfpcf2_Prometa\MitoSys2\Calibration\mEGFPC1_Noc\0001_R1_P4_K1_Ch2-Ch1.zen
5020	1.038747e-03	9.961905e-04	1.010700e-03	20151204_STAG2gfpcf2_Prometa\MitoSys2\Calibration\mEGFPC1_Noc\0001_R1_P4_K1_Ch2-Ch1.zen
5340	9.879217e-04	9.492953e-04	9.780600e-04	20151204_STAG2gfpcf2_Prometa\MitoSys2\Calibration\mEGFPC1_Noc\0001_R1_P4_K1_Ch2-Ch1.zen
5660	1.156234e-03	1.086677e-03	9.486400e-04	20151204_STAG2gfpcf2_Prometa\MitoSys2\Calibration\mEGFPC1_Noc\0001_R1_P4_K1_Ch2-Ch1.zen
5980	9.086380e-04	1.105452e-03	9.219400e-04	20151204_STAG2gfpcf2_Prometa\MitoSys2\Calibration\mEGFPC1_Noc\0001_R1_P4_K1_Ch2-Ch1.zen
6300	1.136452e-03	1.011643e-03	8.975400e-04	20151204_STAG2gfpcf2_Prometa\MitoSys2\Calibration\mEGFPC1_Noc\0001_R1_P4_K1_Ch2-Ch1.zen
6940	8.671107e-04	8.228425e-04	8.543500e-04	20151204_STAG2gfpcf2_Prometa\MitoSys2\Calibration\mEGFPC1_Noc\0001_R1_P4_K1_Ch2-Ch1.zen
7580	8.828262e-04	5.488310e-04	8.170100e-04	20151204_STAG2gfpcf2_Prometa\MitoSys2\Calibration\mEGFPC1_Noc\0001_R1_P4_K1_Ch2-Ch1.zen
8220	9.318472e-04	5.513826e-04	7.841100e-04	20151204_STAG2gfpcf2_Prometa\MitoSys2\Calibration\mEGFPC1_Noc\0001_R1_P4_K1_Ch2-Ch1.zen
8860	8.467285e-04	5.080884e-04	7.546600e-04	20151204_STAG2gfpcf2_Prometa\MitoSys2\Calibration\mEGFPC1_Noc\0001_R1_P4_K1_Ch2-Ch1.zen
9500	8.094651e-04	9.477609e-04	7.279500e-04	20151204_STAG2gfpcf2_Prometa\MitoSys2\Calibration\mEGFPC1_Noc\0001_R1_P4_K1_Ch2-Ch1.zen
10140	4.827412e-04	8.334680e-04	7.034400e-04	20151204_STAG2gfpcf2_Prometa\MitoSys2\Calibration\mEGFPC1_Noc\0001_R1_P4_K1_Ch2-Ch1.zen
10780	6.329551e-04	5.862689e-04	6.807500e-04	20151204_STAG2gfpcf2_Prometa\MitoSys2\Calibration\mEGFPC1_Noc\0001_R1_P4_K1_Ch2-Ch1.zen
11420	6.564841e-04	7.045113e-04	6.595800e-04	20151204_STAG2gfpcf2_Prometa\MitoSys2\Calibration\mEGFPC1_Noc\0001_R1_P4_K1_Ch2-Ch1.zen
12060	8.224845e-04	8.771138e-04	6.396900e-04	20151204_STAG2gfpcf2_Prometa\MitoSys2\Calibration\mEGFPC1_Noc\0001_R1_P4_K1_Ch2-Ch1.zen
12700	6.781367e-04	6.629636e-04	6.209100e-04	20151204_STAG2gfpcf2_Prometa\MitoSys2\Calibration\mEGFPC1_Noc\0001_R1_P4_K1_Ch2-Ch1.zen
13980	5.629782e-04	5.943171e-04	5.861400e-04	20151204_STAG2gfpcf2_Prometa\MitoSys2\Calibration\mEGFPC1_Noc\0001_R1_P4_K1_Ch2-Ch1.zen
15260	5.982828e-04	6.449805e-04	5.544500e-04	20151204_STAG2gfpcf2_Prometa\MitoSys2\Calibration\mEGFPC1_Noc\0001_R1_P4_K1_Ch2-Ch1.zen
16540	3.004362e-04	6.996771e-04	5.252800e-04	20151204_STAG2gfpcf2_Prometa\MitoSys2\Calibration\mEGFPC1_Noc\0001_R1_P4_K1_Ch2-Ch1.zen
17820	4.832120e-04	6.317368e-04	4.982600e-04	20151204_STAG2gfpcf2_Prometa\MitoSys2\Calibration\mEGFPC1_Noc\0001_R1_P4_K1_Ch2-Ch1.zen
19100	3.777143e-04	6.856701e-04	4.731200e-04	20151204_STAG2gfpcf2_Prometa\MitoSys2\Calibration\mEGFPC1_Noc\0001_R1_P4_K1_Ch2-Ch1.zen
20380	3.174972e-04	6.054383e-04	4.496600e-04	20151204_STAG2gfpcf2_Prometa\MitoSys2\Calibration\mEGFPC1_Noc\0001_R1_P4_K1_Ch2-Ch1.zen
21660	4.736669e-05	7.387501e-04	4.277100e-04	20151204_STAG2gfpcf2_Prometa\MitoSys2\Calibration\mEGFPC1_Noc\0001_R1_P4_K1_Ch2-Ch1.zen
22940	3.325906e-04	5.338256e-04	4.071400e-04	20151204_STAG2gfpcf2_Prometa\MitoSys2\Calibration\mEGFPC1_Noc\0001_R1_P4_K1_Ch2-Ch1.zen
24220	2.948934e-04	6.666023e-04	3.878400e-04	20151204_STAG2gfpcf2_Prometa\MitoSys2\Calibration\mEGFPC1_Noc\0001_R1_P4_K1_Ch2-Ch1.zen
25500	1.844689e-04	6.653318e-04	3.697200e-04	20151204_STAG2gfpcf2_Prometa\MitoSys2\Calibration\mEGFPC1_Noc\0001_R1_P4_K1_Ch2-Ch1.zen
28060	2.381024e-04	6.514315e-04	3.366700e-04	20151204_STAG2gfpcf2_Prometa\MitoSys2\Calibration\mEGFPC1_Noc\0001_R1_P4_K1_Ch2-Ch1.zen
30620	2.471973e-04	5.627853e-04	3.073900e-04	20151204_STAG2gfpcf2_Prometa\MitoSys2\Calibration\mEGFPC1_Noc\0001_R1_P4_K1_Ch2-Ch1.zen
33180	3.928136e-04	6.159538e-04	2.813900e-04	20151204_STAG2gfpcf2_Prometa\MitoSys2\Calibration\mEGFPC1_Noc\0001_R1_P4_K1_Ch2-Ch1.zen
35740	3.018211e-04	4.670412e-04	2.582500e-04	20151204_STAG2gfpcf2_Prometa\MitoSys2\Calibration\mEGFPC1_Noc\0001_R1_P4_K1_Ch2-Ch1.zen
38300	3.739085e-04	4.243778e-04	2.376000e-04	20151204_STAG2gfpcf2_Prometa\MitoSys2\Calibration\mEGFPC1_Noc\0001_R1_P4_K1_Ch2-Ch1.zen
40860	3.390514e-04	4.876982e-04	2.191300e-04	20151204_STAG2gfpcf2_Prometa\MitoSys2\Calibration\mEGFPC1_Noc\0001_R1_P4_K1_Ch2-Ch1.zen
43420	2.613700e-04	6.228643e-04	2.025700e-04	20151204_STAG2gfpcf2_Prometa\MitoSys2\Calibration\mEGFPC1_Noc\0001_R1_P4_K1_Ch2-Ch1.zen
45980	3.975277e-04	4.884845e-04	1.876800e-04	20151204_STAG2gfpcf2_Prometa\MitoSys2\Calibration\mEGFPC1_Noc\0001_R1_P4_K1_Ch2-Ch1.zen
48540	2.024119e-04	3.494528e-04	1.742600e-04	20151204_STAG2gfpcf2_Prometa\MitoSys2\Calibration\mEGFPC1_Noc\0001_R1_P4_K1_Ch2-Ch1.zen
51100	1.470579e-04	3.422390e-04	1.621400e-04	20151204_STAG2gfpcf2_Prometa\MitoSys2\Calibration\mEGFPC1_Noc\0001_R1_P4_K1_Ch2-Ch1.zen
56220	2.188884e-04	5.138330e-04	1.411800e-04	20151204_STAG2gfpcf2_Prometa\MitoSys2\Calibration\mEGFPC1_Noc\0001_R1_P4_K1_Ch2-Ch1.zen
61340	1.351271e-04	3.961524e-04	1.238200e-04	20151204_STAG2gfpcf2_Prometa\MitoSys2\Calibration\mEGFPC1_Noc\0001_R1_P4_K1_Ch2-Ch1.zen
66460	2.119801e-05	4.751160e-04	1.093100e-04	20151204_STAG2gfpcf2_Prometa\MitoSys2\Calibration\mEGFPC1_Noc\0001_R1_P4_K1_Ch2-Ch1.zen
71580	9.958049e-05	4.479228e-04	9.707300e-05	20151204_STAG2gfpcf2_Prometa\MitoSys2\Calibration\mEGFPC1_Noc\0001_R1_P4_K1_Ch2-Ch1.zen
76700	1.904170e-04	4.491606e-04	8.667800e-05	20151204_STAG2gfpcf2_Prometa\MitoSys2\Calibration\mEGFPC1_Noc\0001_R1_P4_K1_Ch2-Ch1.zen
81820	1.435263e-05	4.331334e-04	7.778000e-05	20151204_STAG2gfpcf2_Prometa\MitoSys2\Calibration\mEGFPC1_Noc\0001_R1_P4_K1_Ch2-Ch1.zen
86940	4.739605e-05	4.634488e-04	7.011400e-05	20151204_STAG2gfpcf2_Prometa\MitoSys2\Calibration\mEGFPC1_Noc\0001_R1_P4_K1_Ch2-Ch1.zen
92060	6.825106e-05	3.618923e-04	6.346700e-05	20151204_STAG2gfpcf2_Prometa\MitoSys2\Calibration\mEGFPC1_Noc\0001_R1_P4_K1_Ch2-Ch1.zen
97180	1.057063e-04	3.597346e-04	5.767200e-05	20151204_STAG2gfpcf2_Prometa\MitoSys2\Calibration\mEGFPC1_Noc\0001_R1_P4_K1_Ch2-Ch1.zen
102300	1.296738e-04	2.861085e-04	5.259200e-05	20151204_STAG2gfpcf2_Prometa\MitoSys2\Calibration\mEGFPC1_Noc\0001_R1_P4_K1_Ch2-Ch1.zen
112540	7.036359e-05	3.522778e-04	4.415700e-05	20151204_STAG2gfpcf2_Prometa\MitoSys2\Calibration\mEGFPC1_Noc\0001_R1_P4_K1_Ch2-Ch1.zen
122780	-1.742273e-05	3.426969e-04	3.750000e-05	20151204_STAG2gfpcf2_Prometa\MitoSys2\Calibration\mEGFPC1_Noc\0001_R1_P4_K1_Ch2-Ch1.zen
133020	9.177260e-05	3.535423e-04	3.216500e-05	20151204_STAG2gfpcf2_Prometa\MitoSys2\Calibration\mEGFPC1_Noc\0001_R1_P4_K1_Ch2-Ch1.zen
143260	6.815164e-05	3.783806e-04	2.783300e-05	20151204_STAG2gfpcf2_Prometa\MitoSys2\Calibration\mEGFPC1_Noc\0001_R1_P4_K1_Ch2-Ch1.zen
153500	-1.399413e-04	3.983314e-04	2.427200e-05	20151204_STAG2gfpcf2_Prometa\MitoSys2\Calibration\mEGFPC1_Noc\0001_R1_P4_K1_Ch2-Ch1.zen
163740	-3.029256e-05	3.231588e-04	2.131700e-05	20151204_STAG2gfpcf2_Prometa\MitoSys2\Calibration\mEGFPC1_Noc\0001_R1_P4_K1_Ch2-Ch1.zen
173980	-8.997232e-05	3.564923e-04	1.883900e-05	20151204_STAG2gfpcf2_Prometa\MitoSys2\Calibration\mEGFPC1_Noc\0001_R1_P4_K1_Ch2-Ch1.zen
184220	-1.709234e-05	3.641648e-04	1.674600e-05	20151204_STAG2gfpcf2_Prometa\MitoSys2\Calibration\mEGFPC1_Noc\0001_R1_P4_K1_Ch2-Ch1.zen
194460	-1.372525e-04	4.175822e-04	1.496300e-05	20151204_STAG2gfpcf2_Prometa\MitoSys2\Calibration\mEGFPC1_Noc\0001_R1_P4_K1_Ch2-Ch1.zen
204700	-9.775061e-05	3.421580e-04	1.343500e-05	20151204_STAG2gfpcf2_Prometa\MitoSys2\Calibration\mEGFPC1_Noc\0001_R1_P4_K1_Ch2-Ch1.zen
225180	-1.108961e-05	3.571964e-04	1.097000e-05	20151204_STAG2gfpcf2_Prometa\MitoSys2\Calibration\mEGFPC1_Noc\0001_R1_P4_K1_Ch2-Ch1.zen
245660	-1.365695e-04	2.295252e-04	9.094800e-06	20151204_STAG2gfpcf2_Prometa\MitoSys2\Calibration\mEGFPC1_Noc\0001_R1_P4_K1_Ch2-Ch1.zen
266140	-5.671154e-05	2.223089e-04	7.639300e-06	20151204_STAG2gfpcf2_Prometa\MitoSys2\Calibration\mEGFPC1_Noc\0001_R1_P4_K1_Ch2-Ch1.zen
286620	6.117869e-07	1.910203e-04	6.490800e-06	20151204_STAG2gfpcf2_Prometa\MitoSys2\Calibration\mEGFPC1_Noc\0001_R1_P4_K1_Ch2-Ch1.zen
307100	-1.424815e-04	2.368529e-04	5.571000e-06	20151204_STAG2gfpcf2_Prometa\MitoSys2\Calibration\mEGFPC1_Noc\0001_R1_P4_K1_Ch2-Ch1.zen
327580	-5.209522e-05	2.938037e-04	4.824700e-06	20151204_STAG2gfpcf2_Prometa\MitoSys2\Calibration\mEGFPC1_Noc\0001_R1_P4_K1_Ch2-Ch1.zen
348060	1.591739e-05	2.971683e-04	4.212200e-06	20151204_STAG2gfpcf2_Prometa\MitoSys2\Calibration\mEGFPC1_Noc\0001_R1_P4_K1_Ch2-Ch1.zen
368540	-8.255813e-05	2.597994e-04	3.704100e-06	20151204_STAG2gfpcf2_Prometa\MitoSys2\Calibration\mEGFPC1_Noc\0001_R1_P4_K1_Ch2-Ch1.zen
389020	-2.663039e-05	2.980116e-04	3.278700e-06	20151204_STAG2gfpcf2_Prometa\MitoSys2\Calibration\mEGFPC1_Noc\0001_R1_P4_K1_Ch2-Ch1.zen
409500	6.714726e-05	2.196634e-04	2.919400e-06	20151204_STAG2gfpcf2_Prometa\MitoSys2\Calibration\mEGFPC1_Noc\0001_R1_P4_K1_Ch2-Ch1.zen
450460	-3.050891e-05	2.019020e-04	2.351600e-06	20151204_STAG2gfpcf2_Prometa\MitoSys2\Calibration\mEGFPC1_Noc\0001_R1_P4_K1_Ch2-Ch1.zen
491420	-1.454328e-04	2.291544e-04	1.929200e-06	20151204_STAG2gfpcf2_Prometa\MitoSys2\Calibration\mEGFPC1_Noc\0001_R1_P4_K1_Ch2-Ch1.zen
532380	-1.129816e-04	2.055737e-04	1.607500e-06	20151204_STAG2gfpcf2_Prometa\MitoSys2\Calibration\mEGFPC1_Noc\0001_R1_P4_K1_Ch2-Ch1.zen
573340	-1.087776e-04	1.633724e-04	1.357700e-06	20151204_STAG2gfpcf2_Prometa\MitoSys2\Calibration\mEGFPC1_Noc\0001_R1_P4_K1_Ch2-Ch1.zen
614300	-1.237783e-04	2.619897e-04	1.160100e-06	20151204_STAG2gfpcf2_Prometa\MitoSys2\Calibration\mEGFPC1_Noc\0001_R1_P4_K1_Ch2-Ch1.zen
655260	-5.131803e-05	2.732546e-04	1.001500e-06	20151204_STAG2gfpcf2_Prometa\MitoSys2\Calibration\mEGFPC1_Noc\0001_R1_P4_K1_Ch2-Ch1.zen
696220	-3.989189e-05	2.223654e-04	8.725400e-07	20151204_STAG2gfpcf2_Prometa\MitoSys2\Calibration\mEGFPC1_Noc\0001_R1_P4_K1_Ch2-Ch1.zen
737180	-3.152164e-05	2.290140e-04	7.663200e-07	20151204_STAG2gfpcf2_Prometa\MitoSys2\Calibration\mEGFPC1_Noc\0001_R1_P4_K1_Ch2-Ch1.zen
778140	-2.298484e-05	2.303043e-04	6.779100e-07	20151204_STAG2gfpcf2_Prometa\MitoSys2\Calibration\mEGFPC1_Noc\0001_R1_P4_K1_Ch2-Ch1.zen
819100	-9.903482e-05	2.155794e-04	6.036300e-07	20151204_STAG2gfpcf2_Prometa\MitoSys2\Calibration\mEGFPC1_Noc\0001_R1_P4_K1_Ch2-Ch1.zen
901020	-3.572665e-05	1.933320e-04	4.868700e-07	20151204_STAG2gfpcf2_Prometa\MitoSys2\Calibration\mEGFPC1_Noc\0001_R1_P4_K1_Ch2-Ch1.zen
982940	-1.668293e-05	2.076745e-04	4.004700e-07	20151204_STAG2gfpcf2_Prometa\MitoSys2\Calibration\mEGFPC1_Noc\0001_R1_P4_K1_Ch2-Ch1.zen
1064860	-3.508603e-05	1.995468e-04	3.348900e-07	20151204_STAG2gfpcf2_Prometa\MitoSys2\Calibration\mEGFPC1_Noc\0001_R1_P4_K1_Ch2-Ch1.zen
1146780	-8.067432e-05	2.225507e-04	2.840100e-07	20151204_STAG2gfpcf2_Prometa\MitoSys2\Calibration\mEGFPC1_Noc\0001_R1_P4_K1_Ch2-Ch1.zen
1228700	6.103298e-05	2.149311e-04	2.438100e-07	20151204_STAG2gfpcf2_Prometa\MitoSys2\Calibration\mEGFPC1_Noc\0001_R1_P4_K1_Ch2-Ch1.zen
1310620	7.697839e-05	2.250482e-04	2.115100e-07	20151204_STAG2gfpcf2_Prometa\MitoSys2\Calibration\mEGFPC1_Noc\0001_R1_P4_K1_Ch2-Ch1.zen
1392540	1.345731e-04	2.379434e-04	1.852000e-07	20151204_STAG2gfpcf2_Prometa\MitoSys2\Calibration\mEGFPC1_Noc\0001_R1_P4_K1_Ch2-Ch1.zen
1474460	-6.813678e-06	1.860781e-04	1.635000e-07	20151204_STAG2gfpcf2_Prometa\MitoSys2\Calibration\mEGFPC1_Noc\0001_R1_P4_K1_Ch2-Ch1.zen
1556380	9.002225e-06	1.673137e-04	1.453900e-07	20151204_STAG2gfpcf2_Prometa\MitoSys2\Calibration\mEGFPC1_Noc\0001_R1_P4_K1_Ch2-Ch1.zen
10	9.083180e-03	2.390992e-03	8.845000e-03	20151204_STAG2gfpcf2_Prometa\MitoSys2\Calibration\mEGFPC1_Noc\0002_R1_P1_K1_Ch2-Ch1.zen
20	8.774436e-03	1.988101e-03	8.399500e-03	20151204_STAG2gfpcf2_Prometa\MitoSys2\Calibration\mEGFPC1_Noc\0002_R1_P1_K1_Ch2-Ch1.zen
30	7.926965e-03	2.194793e-03	8.007600e-03	20151204_STAG2gfpcf2_Prometa\MitoSys2\Calibration\mEGFPC1_Noc\0002_R1_P1_K1_Ch2-Ch1.zen
40	6.884428e-03	2.085079e-03	7.657800e-03	20151204_STAG2gfpcf2_Prometa\MitoSys2\Calibration\mEGFPC1_Noc\0002_R1_P1_K1_Ch2-Ch1.zen
50	8.007592e-03	2.391497e-03	7.342800e-03	20151204_STAG2gfpcf2_Prometa\MitoSys2\Calibration\mEGFPC1_Noc\0002_R1_P1_K1_Ch2-Ch1.zen
60	7.120983e-03	2.399623e-03	7.057300e-03	20151204_STAG2gfpcf2_Prometa\MitoSys2\Calibration\mEGFPC1_Noc\0002_R1_P1_K1_Ch2-Ch1.zen
70	6.783275e-03	2.021348e-03	6.797300e-03	20151204_STAG2gfpcf2_Prometa\MitoSys2\Calibration\mEGFPC1_Noc\0002_R1_P1_K1_Ch2-Ch1.zen
80	6.374995e-03	2.762852e-03	6.559500e-03	20151204_STAG2gfpcf2_Prometa\MitoSys2\Calibration\mEGFPC1_Noc\0002_R1_P1_K1_Ch2-Ch1.zen
90	5.825462e-03	2.010151e-03	6.341000e-03	20151204_STAG2gfpcf2_Prometa\MitoSys2\Calibration\mEGFPC1_Noc\0002_R1_P1_K1_Ch2-Ch1.zen
100	5.269986e-03	1.572243e-03	6.139700e-03	20151204_STAG2gfpcf2_Prometa\MitoSys2\Calibration\mEGFPC1_Noc\0002_R1_P1_K1_Ch2-Ch1.zen
120	6.069263e-03	1.710461e-03	5.781000e-03	20151204_STAG2gfpcf2_Prometa\MitoSys2\Calibration\mEGFPC1_Noc\0002_R1_P1_K1_Ch2-Ch1.zen
140	5.353309e-03	2.061019e-03	5.470800e-03	20151204_STAG2gfpcf2_Prometa\MitoSys2\Calibration\mEGFPC1_Noc\0002_R1_P1_K1_Ch2-Ch1.zen
160	5.532321e-03	2.096481e-03	5.199700e-03	20151204_STAG2gfpcf2_Prometa\MitoSys2\Calibration\mEGFPC1_Noc\0002_R1_P1_K1_Ch2-Ch1.zen
180	4.969961e-03	1.670858e-03	4.960500e-03	20151204_STAG2gfpcf2_Prometa\MitoSys2\Calibration\mEGFPC1_Noc\0002_R1_P1_K1_Ch2-Ch1.zen
200	4.833340e-03	1.614163e-03	4.747500e-03	20151204_STAG2gfpcf2_Prometa\MitoSys2\Calibration\mEGFPC1_Noc\0002_R1_P1_K1_Ch2-Ch1.zen
220	4.873259e-03	1.658696e-03	4.556300e-03	20151204_STAG2gfpcf2_Prometa\MitoSys2\Calibration\mEGFPC1_Noc\0002_R1_P1_K1_Ch2-Ch1.zen
240	4.640097e-03	1.314692e-03	4.383600e-03	20151204_STAG2gfpcf2_Prometa\MitoSys2\Calibration\mEGFPC1_Noc\0002_R1_P1_K1_Ch2-Ch1.zen
260	3.905261e-03	1.583002e-03	4.226400e-03	20151204_STAG2gfpcf2_Prometa\MitoSys2\Calibration\mEGFPC1_Noc\0002_R1_P1_K1_Ch2-Ch1.zen
280	4.148764e-03	1.293794e-03	4.082500e-03	20151204_STAG2gfpcf2_Prometa\MitoSys2\Calibration\mEGFPC1_Noc\0002_R1_P1_K1_Ch2-Ch1.zen
300	4.183748e-03	8.697782e-04	3.950100e-03	20151204_STAG2gfpcf2_Prometa\MitoSys2\Calibration\mEGFPC1_Noc\0002_R1_P1_K1_Ch2-Ch1.zen
340	4.173374e-03	9.710259e-04	3.714000e-03	20151204_STAG2gfpcf2_Prometa\MitoSys2\Calibration\mEGFPC1_Noc\0002_R1_P1_K1_Ch2-Ch1.zen
380	3.489805e-03	1.091082e-03	3.508700e-03	20151204_STAG2gfpcf2_Prometa\MitoSys2\Calibration\mEGFPC1_Noc\0002_R1_P1_K1_Ch2-Ch1.zen
420	3.188226e-03	7.762630e-04	3.327800e-03	20151204_STAG2gfpcf2_Prometa\MitoSys2\Calibration\mEGFPC1_Noc\0002_R1_P1_K1_Ch2-Ch1.zen
460	3.066425e-03	1.265085e-03	3.166700e-03	20151204_STAG2gfpcf2_Prometa\MitoSys2\Calibration\mEGFPC1_Noc\0002_R1_P1_K1_Ch2-Ch1.zen
500	2.975609e-03	1.169387e-03	3.021800e-03	20151204_STAG2gfpcf2_Prometa\MitoSys2\Calibration\mEGFPC1_Noc\0002_R1_P1_K1_Ch2-Ch1.zen
540	3.167714e-03	1.369171e-03	2.890500e-03	20151204_STAG2gfpcf2_Prometa\MitoSys2\Calibration\mEGFPC1_Noc\0002_R1_P1_K1_Ch2-Ch1.zen
580	2.897434e-03	1.327975e-03	2.770800e-03	20151204_STAG2gfpcf2_Prometa\MitoSys2\Calibration\mEGFPC1_Noc\0002_R1_P1_K1_Ch2-Ch1.zen
620	2.744286e-03	1.099129e-03	2.661100e-03	20151204_STAG2gfpcf2_Prometa\MitoSys2\Calibration\mEGFPC1_Noc\0002_R1_P1_K1_Ch2-Ch1.zen
660	2.484212e-03	8.624125e-04	2.560100e-03	20151204_STAG2gfpcf2_Prometa\MitoSys2\Calibration\mEGFPC1_Noc\0002_R1_P1_K1_Ch2-Ch1.zen
700	2.662034e-03	6.770241e-04	2.466700e-03	20151204_STAG2gfpcf2_Prometa\MitoSys2\Calibration\mEGFPC1_Noc\0002_R1_P1_K1_Ch2-Ch1.zen
780	2.159955e-03	6.670208e-04	2.299300e-03	20151204_STAG2gfpcf2_Prometa\MitoSys2\Calibration\mEGFPC1_Noc\0002_R1_P1_K1_Ch2-Ch1.zen
860	2.141039e-03	1.058498e-03	2.153600e-03	20151204_STAG2gfpcf2_Prometa\MitoSys2\Calibration\mEGFPC1_Noc\0002_R1_P1_K1_Ch2-Ch1.zen
940	2.086441e-03	7.954880e-04	2.025400e-03	20151204_STAG2gfpcf2_Prometa\MitoSys2\Calibration\mEGFPC1_Noc\0002_R1_P1_K1_Ch2-Ch1.zen
1020	1.648920e-03	9.145678e-04	1.911600e-03	20151204_STAG2gfpcf2_Prometa\MitoSys2\Calibration\mEGFPC1_Noc\0002_R1_P1_K1_Ch2-Ch1.zen
1100	1.704585e-03	7.758158e-04	1.809900e-03	20151204_STAG2gfpcf2_Prometa\MitoSys2\Calibration\mEGFPC1_Noc\0002_R1_P1_K1_Ch2-Ch1.zen
1180	1.765542e-03	9.637415e-04	1.718500e-03	20151204_STAG2gfpcf2_Prometa\MitoSys2\Calibration\mEGFPC1_Noc\0002_R1_P1_K1_Ch2-Ch1.zen
1260	1.573684e-03	7.175082e-04	1.635800e-03	20151204_STAG2gfpcf2_Prometa\MitoSys2\Calibration\mEGFPC1_Noc\0002_R1_P1_K1_Ch2-Ch1.zen
1340	1.537106e-03	9.531568e-04	1.560600e-03	20151204_STAG2gfpcf2_Prometa\MitoSys2\Calibration\mEGFPC1_Noc\0002_R1_P1_K1_Ch2-Ch1.zen
1420	1.321620e-03	9.343232e-04	1.491900e-03	20151204_STAG2gfpcf2_Prometa\MitoSys2\Calibration\mEGFPC1_Noc\0002_R1_P1_K1_Ch2-Ch1.zen
1500	1.172429e-03	5.965081e-04	1.428900e-03	20151204_STAG2gfpcf2_Prometa\MitoSys2\Calibration\mEGFPC1_Noc\0002_R1_P1_K1_Ch2-Ch1.zen
1660	1.107418e-03	6.284108e-04	1.317400e-03	20151204_STAG2gfpcf2_Prometa\MitoSys2\Calibration\mEGFPC1_Noc\0002_R1_P1_K1_Ch2-Ch1.zen
1820	1.149200e-03	6.435805e-04	1.221700e-03	20151204_STAG2gfpcf2_Prometa\MitoSys2\Calibration\mEGFPC1_Noc\0002_R1_P1_K1_Ch2-Ch1.zen
1980	8.551288e-04	8.155444e-04	1.138600e-03	20151204_STAG2gfpcf2_Prometa\MitoSys2\Calibration\mEGFPC1_Noc\0002_R1_P1_K1_Ch2-Ch1.zen
2140	1.039993e-03	6.859476e-04	1.065800e-03	20151204_STAG2gfpcf2_Prometa\MitoSys2\Calibration\mEGFPC1_Noc\0002_R1_P1_K1_Ch2-Ch1.zen
2300	1.012558e-03	5.419111e-04	1.001500e-03	20151204_STAG2gfpcf2_Prometa\MitoSys2\Calibration\mEGFPC1_Noc\0002_R1_P1_K1_Ch2-Ch1.zen
2460	1.116593e-03	4.583906e-04	9.442400e-04	20151204_STAG2gfpcf2_Prometa\MitoSys2\Calibration\mEGFPC1_Noc\0002_R1_P1_K1_Ch2-Ch1.zen
2620	7.767280e-04	7.502649e-04	8.929300e-04	20151204_STAG2gfpcf2_Prometa\MitoSys2\Calibration\mEGFPC1_Noc\0002_R1_P1_K1_Ch2-Ch1.zen
2780	9.769095e-04	6.111237e-04	8.466800e-04	20151204_STAG2gfpcf2_Prometa\MitoSys2\Calibration\mEGFPC1_Noc\0002_R1_P1_K1_Ch2-Ch1.zen
2940	8.455285e-04	5.320857e-04	8.047900e-04	20151204_STAG2gfpcf2_Prometa\MitoSys2\Calibration\mEGFPC1_Noc\0002_R1_P1_K1_Ch2-Ch1.zen
3100	7.903923e-04	4.044657e-04	7.666600e-04	20151204_STAG2gfpcf2_Prometa\MitoSys2\Calibration\mEGFPC1_Noc\0002_R1_P1_K1_Ch2-Ch1.zen
3420	6.270430e-04	3.857188e-04	6.998200e-04	20151204_STAG2gfpcf2_Prometa\MitoSys2\Calibration\mEGFPC1_Noc\0002_R1_P1_K1_Ch2-Ch1.zen
3740	5.593089e-04	3.268905e-04	6.431700e-04	20151204_STAG2gfpcf2_Prometa\MitoSys2\Calibration\mEGFPC1_Noc\0002_R1_P1_K1_Ch2-Ch1.zen
4060	6.696708e-04	5.768674e-04	5.945400e-04	20151204_STAG2gfpcf2_Prometa\MitoSys2\Calibration\mEGFPC1_Noc\0002_R1_P1_K1_Ch2-Ch1.zen
4380	4.543881e-04	4.566097e-04	5.523500e-04	20151204_STAG2gfpcf2_Prometa\MitoSys2\Calibration\mEGFPC1_Noc\0002_R1_P1_K1_Ch2-Ch1.zen
4700	7.505163e-04	4.400898e-04	5.154000e-04	20151204_STAG2gfpcf2_Prometa\MitoSys2\Calibration\mEGFPC1_Noc\0002_R1_P1_K1_Ch2-Ch1.zen
5020	4.783273e-04	5.321159e-04	4.827900e-04	20151204_STAG2gfpcf2_Prometa\MitoSys2\Calibration\mEGFPC1_Noc\0002_R1_P1_K1_Ch2-Ch1.zen
5340	4.621914e-04	5.768116e-04	4.537900e-04	20151204_STAG2gfpcf2_Prometa\MitoSys2\Calibration\mEGFPC1_Noc\0002_R1_P1_K1_Ch2-Ch1.zen
5660	3.209413e-04	4.020291e-04	4.278400e-04	20151204_STAG2gfpcf2_Prometa\MitoSys2\Calibration\mEGFPC1_Noc\0002_R1_P1_K1_Ch2-Ch1.zen
5980	2.678260e-04	4.509884e-04	4.044900e-04	20151204_STAG2gfpcf2_Prometa\MitoSys2\Calibration\mEGFPC1_Noc\0002_R1_P1_K1_Ch2-Ch1.zen
6300	4.121532e-04	4.250180e-04	3.833800e-04	20151204_STAG2gfpcf2_Prometa\MitoSys2\Calibration\mEGFPC1_Noc\0002_R1_P1_K1_Ch2-Ch1.zen
6940	3.640921e-04	3.096392e-04	3.466900e-04	20151204_STAG2gfpcf2_Prometa\MitoSys2\Calibration\mEGFPC1_Noc\0002_R1_P1_K1_Ch2-Ch1.zen
7580	4.130204e-04	4.280592e-04	3.159300e-04	20151204_STAG2gfpcf2_Prometa\MitoSys2\Calibration\mEGFPC1_Noc\0002_R1_P1_K1_Ch2-Ch1.zen
8220	2.724721e-04	3.014195e-04	2.897900e-04	20151204_STAG2gfpcf2_Prometa\MitoSys2\Calibration\mEGFPC1_Noc\0002_R1_P1_K1_Ch2-Ch1.zen
8860	1.980921e-04	3.596336e-04	2.673000e-04	20151204_STAG2gfpcf2_Prometa\MitoSys2\Calibration\mEGFPC1_Noc\0002_R1_P1_K1_Ch2-Ch1.zen
9500	2.872965e-04	3.354532e-04	2.477800e-04	20151204_STAG2gfpcf2_Prometa\MitoSys2\Calibration\mEGFPC1_Noc\0002_R1_P1_K1_Ch2-Ch1.zen
10140	3.282472e-04	3.505133e-04	2.306800e-04	20151204_STAG2gfpcf2_Prometa\MitoSys2\Calibration\mEGFPC1_Noc\0002_R1_P1_K1_Ch2-Ch1.zen
10780	2.910269e-04	3.460581e-04	2.155900e-04	20151204_STAG2gfpcf2_Prometa\MitoSys2\Calibration\mEGFPC1_Noc\0002_R1_P1_K1_Ch2-Ch1.zen
11420	2.917909e-04	3.254269e-04	2.021800e-04	20151204_STAG2gfpcf2_Prometa\MitoSys2\Calibration\mEGFPC1_Noc\0002_R1_P1_K1_Ch2-Ch1.zen
12060	2.498648e-04	2.988942e-04	1.901800e-04	20151204_STAG2gfpcf2_Prometa\MitoSys2\Calibration\mEGFPC1_Noc\0002_R1_P1_K1_Ch2-Ch1.zen
12700	2.885220e-04	2.462283e-04	1.794000e-04	20151204_STAG2gfpcf2_Prometa\MitoSys2\Calibration\mEGFPC1_Noc\0002_R1_P1_K1_Ch2-Ch1.zen
13980	2.559722e-04	2.892873e-04	1.608300e-04	20151204_STAG2gfpcf2_Prometa\MitoSys2\Calibration\mEGFPC1_Noc\0002_R1_P1_K1_Ch2-Ch1.zen
15260	9.668781e-05	3.829202e-04	1.454100e-04	20151204_STAG2gfpcf2_Prometa\MitoSys2\Calibration\mEGFPC1_Noc\0002_R1_P1_K1_Ch2-Ch1.zen
16540	2.661398e-04	2.528509e-04	1.324400e-04	20151204_STAG2gfpcf2_Prometa\MitoSys2\Calibration\mEGFPC1_Noc\0002_R1_P1_K1_Ch2-Ch1.zen
17820	1.868938e-04	2.758514e-04	1.213800e-04	20151204_STAG2gfpcf2_Prometa\MitoSys2\Calibration\mEGFPC1_Noc\0002_R1_P1_K1_Ch2-Ch1.zen
19100	2.877173e-04	2.897327e-04	1.118500e-04	20151204_STAG2gfpcf2_Prometa\MitoSys2\Calibration\mEGFPC1_Noc\0002_R1_P1_K1_Ch2-Ch1.zen
20380	1.475289e-04	2.713846e-04	1.035600e-04	20151204_STAG2gfpcf2_Prometa\MitoSys2\Calibration\mEGFPC1_Noc\0002_R1_P1_K1_Ch2-Ch1.zen
21660	2.085536e-04	3.479126e-04	9.630000e-05	20151204_STAG2gfpcf2_Prometa\MitoSys2\Calibration\mEGFPC1_Noc\0002_R1_P1_K1_Ch2-Ch1.zen
22940	7.652849e-05	3.541619e-04	8.988800e-05	20151204_STAG2gfpcf2_Prometa\MitoSys2\Calibration\mEGFPC1_Noc\0002_R1_P1_K1_Ch2-Ch1.zen
24220	1.270440e-04	2.995700e-04	8.419000e-05	20151204_STAG2gfpcf2_Prometa\MitoSys2\Calibration\mEGFPC1_Noc\0002_R1_P1_K1_Ch2-Ch1.zen
25500	9.410963e-05	2.871727e-04	7.909600e-05	20151204_STAG2gfpcf2_Prometa\MitoSys2\Calibration\mEGFPC1_Noc\0002_R1_P1_K1_Ch2-Ch1.zen
28060	5.721849e-05	2.528314e-04	7.038700e-05	20151204_STAG2gfpcf2_Prometa\MitoSys2\Calibration\mEGFPC1_Noc\0002_R1_P1_K1_Ch2-Ch1.zen
30620	1.057864e-04	2.682837e-04	6.322800e-05	20151204_STAG2gfpcf2_Prometa\MitoSys2\Calibration\mEGFPC1_Noc\0002_R1_P1_K1_Ch2-Ch1.zen
33180	7.721954e-06	2.462753e-04	5.725300e-05	20151204_STAG2gfpcf2_Prometa\MitoSys2\Calibration\mEGFPC1_Noc\0002_R1_P1_K1_Ch2-Ch1.zen
35740	1.844245e-04	2.256372e-04	5.219800e-05	20151204_STAG2gfpcf2_Prometa\MitoSys2\Calibration\mEGFPC1_Noc\0002_R1_P1_K1_Ch2-Ch1.zen
38300	9.912963e-05	3.026662e-04	4.787500e-05	20151204_STAG2gfpcf2_Prometa\MitoSys2\Calibration\mEGFPC1_Noc\0002_R1_P1_K1_Ch2-Ch1.zen
40860	6.759897e-05	2.117491e-04	4.414000e-05	20151204_STAG2gfpcf2_Prometa\MitoSys2\Calibration\mEGFPC1_Noc\0002_R1_P1_K1_Ch2-Ch1.zen
43420	1.368974e-05	2.829348e-04	4.088400e-05	20151204_STAG2gfpcf2_Prometa\MitoSys2\Calibration\mEGFPC1_Noc\0002_R1_P1_K1_Ch2-Ch1.zen
45980	-7.693669e-05	3.001463e-04	3.802600e-05	20151204_STAG2gfpcf2_Prometa\MitoSys2\Calibration\mEGFPC1_Noc\0002_R1_P1_K1_Ch2-Ch1.zen
48540	1.193276e-04	2.763354e-04	3.549800e-05	20151204_STAG2gfpcf2_Prometa\MitoSys2\Calibration\mEGFPC1_Noc\0002_R1_P1_K1_Ch2-Ch1.zen
51100	4.227284e-05	2.737878e-04	3.324900e-05	20151204_STAG2gfpcf2_Prometa\MitoSys2\Calibration\mEGFPC1_Noc\0002_R1_P1_K1_Ch2-Ch1.zen
56220	-4.038703e-05	2.387177e-04	2.942700e-05	20151204_STAG2gfpcf2_Prometa\MitoSys2\Calibration\mEGFPC1_Noc\0002_R1_P1_K1_Ch2-Ch1.zen
61340	6.807280e-05	2.734179e-04	2.631000e-05	20151204_STAG2gfpcf2_Prometa\MitoSys2\Calibration\mEGFPC1_Noc\0002_R1_P1_K1_Ch2-Ch1.zen
66460	4.039718e-05	2.499015e-04	2.372400e-05	20151204_STAG2gfpcf2_Prometa\MitoSys2\Calibration\mEGFPC1_Noc\0002_R1_P1_K1_Ch2-Ch1.zen
71580	6.651349e-05	2.433990e-04	2.155100e-05	20151204_STAG2gfpcf2_Prometa\MitoSys2\Calibration\mEGFPC1_Noc\0002_R1_P1_K1_Ch2-Ch1.zen
76700	4.572859e-05	1.961527e-04	1.970100e-05	20151204_STAG2gfpcf2_Prometa\MitoSys2\Calibration\mEGFPC1_Noc\0002_R1_P1_K1_Ch2-Ch1.zen
81820	6.276968e-05	3.424666e-04	1.811000e-05	20151204_STAG2gfpcf2_Prometa\MitoSys2\Calibration\mEGFPC1_Noc\0002_R1_P1_K1_Ch2-Ch1.zen
86940	-6.335878e-05	2.563331e-04	1.673000e-05	20151204_STAG2gfpcf2_Prometa\MitoSys2\Calibration\mEGFPC1_Noc\0002_R1_P1_K1_Ch2-Ch1.zen
92060	2.744506e-05	2.650943e-04	1.552300e-05	20151204_STAG2gfpcf2_Prometa\MitoSys2\Calibration\mEGFPC1_Noc\0002_R1_P1_K1_Ch2-Ch1.zen
97180	6.662414e-05	1.896513e-04	1.445900e-05	20151204_STAG2gfpcf2_Prometa\MitoSys2\Calibration\mEGFPC1_Noc\0002_R1_P1_K1_Ch2-Ch1.zen
102300	1.049911e-04	2.268569e-04	1.351600e-05	20151204_STAG2gfpcf2_Prometa\MitoSys2\Calibration\mEGFPC1_Noc\0002_R1_P1_K1_Ch2-Ch1.zen
112540	3.555193e-05	1.994413e-04	1.192000e-05	20151204_STAG2gfpcf2_Prometa\MitoSys2\Calibration\mEGFPC1_Noc\0002_R1_P1_K1_Ch2-Ch1.zen
122780	-6.577242e-06	1.779353e-04	1.062400e-05	20151204_STAG2gfpcf2_Prometa\MitoSys2\Calibration\mEGFPC1_Noc\0002_R1_P1_K1_Ch2-Ch1.zen
133020	5.102880e-05	2.471328e-04	9.554800e-06	20151204_STAG2gfpcf2_Prometa\MitoSys2\Calibration\mEGFPC1_Noc\0002_R1_P1_K1_Ch2-Ch1.zen
143260	-2.494048e-05	2.314845e-04	8.659100e-06	20151204_STAG2gfpcf2_Prometa\MitoSys2\Calibration\mEGFPC1_Noc\0002_R1_P1_K1_Ch2-Ch1.zen
153500	-2.031249e-05	1.789381e-04	7.899600e-06	20151204_STAG2gfpcf2_Prometa\MitoSys2\Calibration\mEGFPC1_Noc\0002_R1_P1_K1_Ch2-Ch1.zen
163740	1.899776e-05	1.646497e-04	7.248600e-06	20151204_STAG2gfpcf2_Prometa\MitoSys2\Calibration\mEGFPC1_Noc\0002_R1_P1_K1_Ch2-Ch1.zen
173980	5.275946e-06	1.788631e-04	6.685200e-06	20151204_STAG2gfpcf2_Prometa\MitoSys2\Calibration\mEGFPC1_Noc\0002_R1_P1_K1_Ch2-Ch1.zen
184220	1.613051e-05	1.985430e-04	6.193600e-06	20151204_STAG2gfpcf2_Prometa\MitoSys2\Calibration\mEGFPC1_Noc\0002_R1_P1_K1_Ch2-Ch1.zen
194460	-1.337268e-05	1.746574e-04	5.761500e-06	20151204_STAG2gfpcf2_Prometa\MitoSys2\Calibration\mEGFPC1_Noc\0002_R1_P1_K1_Ch2-Ch1.zen
204700	8.132800e-06	1.050280e-04	5.379000e-06	20151204_STAG2gfpcf2_Prometa\MitoSys2\Calibration\mEGFPC1_Noc\0002_R1_P1_K1_Ch2-Ch1.zen
225180	-9.169369e-06	1.700362e-04	4.733600e-06	20151204_STAG2gfpcf2_Prometa\MitoSys2\Calibration\mEGFPC1_Noc\0002_R1_P1_K1_Ch2-Ch1.zen
245660	-3.715908e-05	1.823286e-04	4.211500e-06	20151204_STAG2gfpcf2_Prometa\MitoSys2\Calibration\mEGFPC1_Noc\0002_R1_P1_K1_Ch2-Ch1.zen
266140	1.943517e-05	1.585634e-04	3.781700e-06	20151204_STAG2gfpcf2_Prometa\MitoSys2\Calibration\mEGFPC1_Noc\0002_R1_P1_K1_Ch2-Ch1.zen
286620	1.733852e-06	1.752851e-04	3.422600e-06	20151204_STAG2gfpcf2_Prometa\MitoSys2\Calibration\mEGFPC1_Noc\0002_R1_P1_K1_Ch2-Ch1.zen
307100	-3.036534e-05	1.600912e-04	3.118700e-06	20151204_STAG2gfpcf2_Prometa\MitoSys2\Calibration\mEGFPC1_Noc\0002_R1_P1_K1_Ch2-Ch1.zen
327580	-8.338128e-05	1.838216e-04	2.858600e-06	20151204_STAG2gfpcf2_Prometa\MitoSys2\Calibration\mEGFPC1_Noc\0002_R1_P1_K1_Ch2-Ch1.zen
348060	-6.506080e-05	1.235605e-04	2.634000e-06	20151204_STAG2gfpcf2_Prometa\MitoSys2\Calibration\mEGFPC1_Noc\0002_R1_P1_K1_Ch2-Ch1.zen
368540	-4.379969e-05	9.583292e-05	2.438200e-06	20151204_STAG2gfpcf2_Prometa\MitoSys2\Calibration\mEGFPC1_Noc\0002_R1_P1_K1_Ch2-Ch1.zen
389020	-3.653683e-05	1.465828e-04	2.266400e-06	20151204_STAG2gfpcf2_Prometa\MitoSys2\Calibration\mEGFPC1_Noc\0002_R1_P1_K1_Ch2-Ch1.zen
409500	-2.139913e-05	1.290369e-04	2.114500e-06	20151204_STAG2gfpcf2_Prometa\MitoSys2\Calibration\mEGFPC1_Noc\0002_R1_P1_K1_Ch2-Ch1.zen
450460	-5.501322e-05	1.137049e-04	1.858600e-06	20151204_STAG2gfpcf2_Prometa\MitoSys2\Calibration\mEGFPC1_Noc\0002_R1_P1_K1_Ch2-Ch1.zen
491420	-3.493808e-05	1.337340e-04	1.651900e-06	20151204_STAG2gfpcf2_Prometa\MitoSys2\Calibration\mEGFPC1_Noc\0002_R1_P1_K1_Ch2-Ch1.zen
532380	-2.800761e-05	1.332740e-04	1.482000e-06	20151204_STAG2gfpcf2_Prometa\MitoSys2\Calibration\mEGFPC1_Noc\0002_R1_P1_K1_Ch2-Ch1.zen
573340	4.245606e-07	1.549399e-04	1.340300e-06	20151204_STAG2gfpcf2_Prometa\MitoSys2\Calibration\mEGFPC1_Noc\0002_R1_P1_K1_Ch2-Ch1.zen
614300	-1.716012e-06	1.690135e-04	1.220500e-06	20151204_STAG2gfpcf2_Prometa\MitoSys2\Calibration\mEGFPC1_Noc\0002_R1_P1_K1_Ch2-Ch1.zen
655260	-2.567279e-05	1.459404e-04	1.118100e-06	20151204_STAG2gfpcf2_Prometa\MitoSys2\Calibration\mEGFPC1_Noc\0002_R1_P1_K1_Ch2-Ch1.zen
696220	-7.440270e-05	1.671528e-04	1.029700e-06	20151204_STAG2gfpcf2_Prometa\MitoSys2\Calibration\mEGFPC1_Noc\0002_R1_P1_K1_Ch2-Ch1.zen
737180	-3.841622e-05	1.683295e-04	9.527600e-07	20151204_STAG2gfpcf2_Prometa\MitoSys2\Calibration\mEGFPC1_Noc\0002_R1_P1_K1_Ch2-Ch1.zen
778140	2.193242e-05	1.315950e-04	8.852600e-07	20151204_STAG2gfpcf2_Prometa\MitoSys2\Calibration\mEGFPC1_Noc\0002_R1_P1_K1_Ch2-Ch1.zen
819100	9.233096e-06	9.003806e-05	8.256200e-07	20151204_STAG2gfpcf2_Prometa\MitoSys2\Calibration\mEGFPC1_Noc\0002_R1_P1_K1_Ch2-Ch1.zen
901020	-7.120616e-06	9.418819e-05	7.252500e-07	20151204_STAG2gfpcf2_Prometa\MitoSys2\Calibration\mEGFPC1_Noc\0002_R1_P1_K1_Ch2-Ch1.zen
982940	2.812703e-05	1.058847e-04	6.442700e-07	20151204_STAG2gfpcf2_Prometa\MitoSys2\Calibration\mEGFPC1_Noc\0002_R1_P1_K1_Ch2-Ch1.zen
1064860	1.125628e-05	1.204067e-04	5.777700e-07	20151204_STAG2gfpcf2_Prometa\MitoSys2\Calibration\mEGFPC1_Noc\0002_R1_P1_K1_Ch2-Ch1.zen
1146780	-1.790844e-05	1.157610e-04	5.223200e-07	20151204_STAG2gfpcf2_Prometa\MitoSys2\Calibration\mEGFPC1_Noc\0002_R1_P1_K1_Ch2-Ch1.zen
1228700	-1.944206e-05	1.215055e-04	4.754800e-07	20151204_STAG2gfpcf2_Prometa\MitoSys2\Calibration\mEGFPC1_Noc\0002_R1_P1_K1_Ch2-Ch1.zen
1310620	-2.810808e-05	1.284547e-04	4.354600e-07	20151204_STAG2gfpcf2_Prometa\MitoSys2\Calibration\mEGFPC1_Noc\0002_R1_P1_K1_Ch2-Ch1.zen
1392540	-3.047768e-05	1.031023e-04	4.009400e-07	20151204_STAG2gfpcf2_Prometa\MitoSys2\Calibration\mEGFPC1_Noc\0002_R1_P1_K1_Ch2-Ch1.zen
1474460	-3.829665e-05	1.070885e-04	3.709000e-07	20151204_STAG2gfpcf2_Prometa\MitoSys2\Calibration\mEGFPC1_Noc\0002_R1_P1_K1_Ch2-Ch1.zen
1556380	-3.779097e-05	7.820947e-05	3.445600e-07	20151204_STAG2gfpcf2_Prometa\MitoSys2\Calibration\mEGFPC1_Noc\0002_R1_P1_K1_Ch2-Ch1.zen
10	9.676434e-03	2.589451e-03	9.995100e-03	20151204_STAG2gfpcf2_Prometa\MitoSys2\Calibration\mEGFPC1_Noc\0002_R1_P3_K1_Ch2-Ch1.zen
20	8.730875e-03	2.069528e-03	9.658600e-03	20151204_STAG2gfpcf2_Prometa\MitoSys2\Calibration\mEGFPC1_Noc\0002_R1_P3_K1_Ch2-Ch1.zen
30	1.003723e-02	2.435978e-03	9.346100e-03	20151204_STAG2gfpcf2_Prometa\MitoSys2\Calibration\mEGFPC1_Noc\0002_R1_P3_K1_Ch2-Ch1.zen
40	8.958346e-03	2.898679e-03	9.056300e-03	20151204_STAG2gfpcf2_Prometa\MitoSys2\Calibration\mEGFPC1_Noc\0002_R1_P3_K1_Ch2-Ch1.zen
50	9.270345e-03	2.865818e-03	8.787500e-03	20151204_STAG2gfpcf2_Prometa\MitoSys2\Calibration\mEGFPC1_Noc\0002_R1_P3_K1_Ch2-Ch1.zen
60	9.015643e-03	2.541546e-03	8.537600e-03	20151204_STAG2gfpcf2_Prometa\MitoSys2\Calibration\mEGFPC1_Noc\0002_R1_P3_K1_Ch2-Ch1.zen
70	8.074966e-03	3.348343e-03	8.305100e-03	20151204_STAG2gfpcf2_Prometa\MitoSys2\Calibration\mEGFPC1_Noc\0002_R1_P3_K1_Ch2-Ch1.zen
80	8.449855e-03	2.361458e-03	8.088300e-03	20151204_STAG2gfpcf2_Prometa\MitoSys2\Calibration\mEGFPC1_Noc\0002_R1_P3_K1_Ch2-Ch1.zen
90	8.376591e-03	2.932128e-03	7.885800e-03	20151204_STAG2gfpcf2_Prometa\MitoSys2\Calibration\mEGFPC1_Noc\0002_R1_P3_K1_Ch2-Ch1.zen
100	8.200087e-03	2.100733e-03	7.696300e-03	20151204_STAG2gfpcf2_Prometa\MitoSys2\Calibration\mEGFPC1_Noc\0002_R1_P3_K1_Ch2-Ch1.zen
120	7.275949e-03	1.400861e-03	7.351500e-03	20151204_STAG2gfpcf2_Prometa\MitoSys2\Calibration\mEGFPC1_Noc\0002_R1_P3_K1_Ch2-Ch1.zen
140	6.943720e-03	2.456848e-03	7.045800e-03	20151204_STAG2gfpcf2_Prometa\MitoSys2\Calibration\mEGFPC1_Noc\0002_R1_P3_K1_Ch2-Ch1.zen
160	5.858392e-03	2.222539e-03	6.772500e-03	20151204_STAG2gfpcf2_Prometa\MitoSys2\Calibration\mEGFPC1_Noc\0002_R1_P3_K1_Ch2-Ch1.zen
180	6.555877e-03	1.643556e-03	6.526500e-03	20151204_STAG2gfpcf2_Prometa\MitoSys2\Calibration\mEGFPC1_Noc\0002_R1_P3_K1_Ch2-Ch1.zen
200	6.346301e-03	2.210092e-03	6.303200e-03	20151204_STAG2gfpcf2_Prometa\MitoSys2\Calibration\mEGFPC1_Noc\0002_R1_P3_K1_Ch2-Ch1.zen
220	6.275093e-03	2.093667e-03	6.099400e-03	20151204_STAG2gfpcf2_Prometa\MitoSys2\Calibration\mEGFPC1_Noc\0002_R1_P3_K1_Ch2-Ch1.zen
240	5.062710e-03	2.056855e-03	5.912000e-03	20151204_STAG2gfpcf2_Prometa\MitoSys2\Calibration\mEGFPC1_Noc\0002_R1_P3_K1_Ch2-Ch1.zen
260	6.136479e-03	2.272507e-03	5.738800e-03	20151204_STAG2gfpcf2_Prometa\MitoSys2\Calibration\mEGFPC1_Noc\0002_R1_P3_K1_Ch2-Ch1.zen
280	5.866124e-03	2.124534e-03	5.577800e-03	20151204_STAG2gfpcf2_Prometa\MitoSys2\Calibration\mEGFPC1_Noc\0002_R1_P3_K1_Ch2-Ch1.zen
300	5.488675e-03	1.201508e-03	5.427600e-03	20151204_STAG2gfpcf2_Prometa\MitoSys2\Calibration\mEGFPC1_Noc\0002_R1_P3_K1_Ch2-Ch1.zen
340	5.270703e-03	1.181616e-03	5.154100e-03	20151204_STAG2gfpcf2_Prometa\MitoSys2\Calibration\mEGFPC1_Noc\0002_R1_P3_K1_Ch2-Ch1.zen
380	4.836432e-03	1.288251e-03	4.910400e-03	20151204_STAG2gfpcf2_Prometa\MitoSys2\Calibration\mEGFPC1_Noc\0002_R1_P3_K1_Ch2-Ch1.zen
420	4.243137e-03	1.679020e-03	4.690800e-03	20151204_STAG2gfpcf2_Prometa\MitoSys2\Calibration\mEGFPC1_Noc\0002_R1_P3_K1_Ch2-Ch1.zen
460	4.413119e-03	1.167699e-03	4.491100e-03	20151204_STAG2gfpcf2_Prometa\MitoSys2\Calibration\mEGFPC1_Noc\0002_R1_P3_K1_Ch2-Ch1.zen
500	3.946408e-03	1.579781e-03	4.308100e-03	20151204_STAG2gfpcf2_Prometa\MitoSys2\Calibration\mEGFPC1_Noc\0002_R1_P3_K1_Ch2-Ch1.zen
540	3.752266e-03	1.390557e-03	4.139600e-03	20151204_STAG2gfpcf2_Prometa\MitoSys2\Calibration\mEGFPC1_Noc\0002_R1_P3_K1_Ch2-Ch1.zen
580	3.375361e-03	1.597866e-03	3.983700e-03	20151204_STAG2gfpcf2_Prometa\MitoSys2\Calibration\mEGFPC1_Noc\0002_R1_P3_K1_Ch2-Ch1.zen
620	3.725270e-03	1.396870e-03	3.838800e-03	20151204_STAG2gfpcf2_Prometa\MitoSys2\Calibration\mEGFPC1_Noc\0002_R1_P3_K1_Ch2-Ch1.zen
660	4.029202e-03	1.371658e-03	3.703700e-03	20151204_STAG2gfpcf2_Prometa\MitoSys2\Calibration\mEGFPC1_Noc\0002_R1_P3_K1_Ch2-Ch1.zen
700	3.786155e-03	9.869849e-04	3.577500e-03	20151204_STAG2gfpcf2_Prometa\MitoSys2\Calibration\mEGFPC1_Noc\0002_R1_P3_K1_Ch2-Ch1.zen
780	3.469262e-03	9.485722e-04	3.348200e-03	20151204_STAG2gfpcf2_Prometa\MitoSys2\Calibration\mEGFPC1_Noc\0002_R1_P3_K1_Ch2-Ch1.zen
860	3.563391e-03	8.619585e-04	3.145100e-03	20151204_STAG2gfpcf2_Prometa\MitoSys2\Calibration\mEGFPC1_Noc\0002_R1_P3_K1_Ch2-Ch1.zen
940	3.094178e-03	9.121162e-04	2.963900e-03	20151204_STAG2gfpcf2_Prometa\MitoSys2\Calibration\mEGFPC1_Noc\0002_R1_P3_K1_Ch2-Ch1.zen
1020	2.617038e-03	1.017830e-03	2.801400e-03	20151204_STAG2gfpcf2_Prometa\MitoSys2\Calibration\mEGFPC1_Noc\0002_R1_P3_K1_Ch2-Ch1.zen
1100	2.702289e-03	1.134468e-03	2.654700e-03	20151204_STAG2gfpcf2_Prometa\MitoSys2\Calibration\mEGFPC1_Noc\0002_R1_P3_K1_Ch2-Ch1.zen
1180	2.477189e-03	6.858104e-04	2.521600e-03	20151204_STAG2gfpcf2_Prometa\MitoSys2\Calibration\mEGFPC1_Noc\0002_R1_P3_K1_Ch2-Ch1.zen
1260	2.319400e-03	8.644883e-04	2.400400e-03	20151204_STAG2gfpcf2_Prometa\MitoSys2\Calibration\mEGFPC1_Noc\0002_R1_P3_K1_Ch2-Ch1.zen
1340	2.388345e-03	6.465948e-04	2.289600e-03	20151204_STAG2gfpcf2_Prometa\MitoSys2\Calibration\mEGFPC1_Noc\0002_R1_P3_K1_Ch2-Ch1.zen
1420	2.581379e-03	1.220239e-03	2.187800e-03	20151204_STAG2gfpcf2_Prometa\MitoSys2\Calibration\mEGFPC1_Noc\0002_R1_P3_K1_Ch2-Ch1.zen
1500	2.164636e-03	7.423580e-04	2.094100e-03	20151204_STAG2gfpcf2_Prometa\MitoSys2\Calibration\mEGFPC1_Noc\0002_R1_P3_K1_Ch2-Ch1.zen
1660	1.820528e-03	5.511338e-04	1.927100e-03	20151204_STAG2gfpcf2_Prometa\MitoSys2\Calibration\mEGFPC1_Noc\0002_R1_P3_K1_Ch2-Ch1.zen
1820	1.853730e-03	6.927627e-04	1.783000e-03	20151204_STAG2gfpcf2_Prometa\MitoSys2\Calibration\mEGFPC1_Noc\0002_R1_P3_K1_Ch2-Ch1.zen
1980	1.790690e-03	8.282676e-04	1.657300e-03	20151204_STAG2gfpcf2_Prometa\MitoSys2\Calibration\mEGFPC1_Noc\0002_R1_P3_K1_Ch2-Ch1.zen
2140	1.555395e-03	7.720914e-04	1.546800e-03	20151204_STAG2gfpcf2_Prometa\MitoSys2\Calibration\mEGFPC1_Noc\0002_R1_P3_K1_Ch2-Ch1.zen
2300	1.554899e-03	1.034383e-03	1.448800e-03	20151204_STAG2gfpcf2_Prometa\MitoSys2\Calibration\mEGFPC1_Noc\0002_R1_P3_K1_Ch2-Ch1.zen
2460	1.488974e-03	1.092380e-03	1.361400e-03	20151204_STAG2gfpcf2_Prometa\MitoSys2\Calibration\mEGFPC1_Noc\0002_R1_P3_K1_Ch2-Ch1.zen
2620	1.098599e-03	8.434858e-04	1.283000e-03	20151204_STAG2gfpcf2_Prometa\MitoSys2\Calibration\mEGFPC1_Noc\0002_R1_P3_K1_Ch2-Ch1.zen
2780	1.311181e-03	5.547710e-04	1.212300e-03	20151204_STAG2gfpcf2_Prometa\MitoSys2\Calibration\mEGFPC1_Noc\0002_R1_P3_K1_Ch2-Ch1.zen
2940	1.237688e-03	8.064842e-04	1.148200e-03	20151204_STAG2gfpcf2_Prometa\MitoSys2\Calibration\mEGFPC1_Noc\0002_R1_P3_K1_Ch2-Ch1.zen
3100	1.120830e-03	7.620042e-04	1.089900e-03	20151204_STAG2gfpcf2_Prometa\MitoSys2\Calibration\mEGFPC1_Noc\0002_R1_P3_K1_Ch2-Ch1.zen
3420	8.539904e-04	6.178676e-04	9.876600e-04	20151204_STAG2gfpcf2_Prometa\MitoSys2\Calibration\mEGFPC1_Noc\0002_R1_P3_K1_Ch2-Ch1.zen
3740	6.086265e-04	5.666248e-04	9.011100e-04	20151204_STAG2gfpcf2_Prometa\MitoSys2\Calibration\mEGFPC1_Noc\0002_R1_P3_K1_Ch2-Ch1.zen
4060	8.528573e-04	5.650171e-04	8.269700e-04	20151204_STAG2gfpcf2_Prometa\MitoSys2\Calibration\mEGFPC1_Noc\0002_R1_P3_K1_Ch2-Ch1.zen
4380	6.858852e-04	6.037463e-04	7.628000e-04	20151204_STAG2gfpcf2_Prometa\MitoSys2\Calibration\mEGFPC1_Noc\0002_R1_P3_K1_Ch2-Ch1.zen
4700	5.497821e-04	4.977240e-04	7.067800e-04	20151204_STAG2gfpcf2_Prometa\MitoSys2\Calibration\mEGFPC1_Noc\0002_R1_P3_K1_Ch2-Ch1.zen
5020	5.143427e-04	4.558856e-04	6.574900e-04	20151204_STAG2gfpcf2_Prometa\MitoSys2\Calibration\mEGFPC1_Noc\0002_R1_P3_K1_Ch2-Ch1.zen
5340	5.642203e-04	7.344476e-04	6.138100e-04	20151204_STAG2gfpcf2_Prometa\MitoSys2\Calibration\mEGFPC1_Noc\0002_R1_P3_K1_Ch2-Ch1.zen
5660	3.436448e-04	6.072520e-04	5.748800e-04	20151204_STAG2gfpcf2_Prometa\MitoSys2\Calibration\mEGFPC1_Noc\0002_R1_P3_K1_Ch2-Ch1.zen
5980	2.974854e-04	5.775556e-04	5.399900e-04	20151204_STAG2gfpcf2_Prometa\MitoSys2\Calibration\mEGFPC1_Noc\0002_R1_P3_K1_Ch2-Ch1.zen
6300	3.360594e-04	5.703300e-04	5.085600e-04	20151204_STAG2gfpcf2_Prometa\MitoSys2\Calibration\mEGFPC1_Noc\0002_R1_P3_K1_Ch2-Ch1.zen
6940	3.607387e-04	6.072863e-04	4.542700e-04	20151204_STAG2gfpcf2_Prometa\MitoSys2\Calibration\mEGFPC1_Noc\0002_R1_P3_K1_Ch2-Ch1.zen
7580	2.887677e-04	6.506047e-04	4.091200e-04	20151204_STAG2gfpcf2_Prometa\MitoSys2\Calibration\mEGFPC1_Noc\0002_R1_P3_K1_Ch2-Ch1.zen
8220	3.049548e-04	6.243976e-04	3.710600e-04	20151204_STAG2gfpcf2_Prometa\MitoSys2\Calibration\mEGFPC1_Noc\0002_R1_P3_K1_Ch2-Ch1.zen
8860	3.856503e-04	5.651474e-04	3.386000e-04	20151204_STAG2gfpcf2_Prometa\MitoSys2\Calibration\mEGFPC1_Noc\0002_R1_P3_K1_Ch2-Ch1.zen
9500	3.039961e-04	5.608206e-04	3.106500e-04	20151204_STAG2gfpcf2_Prometa\MitoSys2\Calibration\mEGFPC1_Noc\0002_R1_P3_K1_Ch2-Ch1.zen
10140	4.356364e-04	4.136009e-04	2.863500e-04	20151204_STAG2gfpcf2_Prometa\MitoSys2\Calibration\mEGFPC1_Noc\0002_R1_P3_K1_Ch2-Ch1.zen
10780	1.859127e-04	6.816013e-04	2.650800e-04	20151204_STAG2gfpcf2_Prometa\MitoSys2\Calibration\mEGFPC1_Noc\0002_R1_P3_K1_Ch2-Ch1.zen
11420	2.704003e-04	4.998078e-04	2.463200e-04	20151204_STAG2gfpcf2_Prometa\MitoSys2\Calibration\mEGFPC1_Noc\0002_R1_P3_K1_Ch2-Ch1.zen
12060	2.099817e-04	4.549054e-04	2.296700e-04	20151204_STAG2gfpcf2_Prometa\MitoSys2\Calibration\mEGFPC1_Noc\0002_R1_P3_K1_Ch2-Ch1.zen
12700	1.213044e-04	3.123411e-04	2.148100e-04	20151204_STAG2gfpcf2_Prometa\MitoSys2\Calibration\mEGFPC1_Noc\0002_R1_P3_K1_Ch2-Ch1.zen
13980	1.113437e-04	4.018238e-04	1.894900e-04	20151204_STAG2gfpcf2_Prometa\MitoSys2\Calibration\mEGFPC1_Noc\0002_R1_P3_K1_Ch2-Ch1.zen
15260	6.882142e-05	4.560755e-04	1.687500e-04	20151204_STAG2gfpcf2_Prometa\MitoSys2\Calibration\mEGFPC1_Noc\0002_R1_P3_K1_Ch2-Ch1.zen
16540	-2.397357e-05	2.666840e-04	1.515200e-04	20151204_STAG2gfpcf2_Prometa\MitoSys2\Calibration\mEGFPC1_Noc\0002_R1_P3_K1_Ch2-Ch1.zen
17820	7.691083e-05	3.460245e-04	1.370200e-04	20151204_STAG2gfpcf2_Prometa\MitoSys2\Calibration\mEGFPC1_Noc\0002_R1_P3_K1_Ch2-Ch1.zen
19100	-1.027068e-04	4.857213e-04	1.246700e-04	20151204_STAG2gfpcf2_Prometa\MitoSys2\Calibration\mEGFPC1_Noc\0002_R1_P3_K1_Ch2-Ch1.zen
20380	6.065169e-05	4.027784e-04	1.140600e-04	20151204_STAG2gfpcf2_Prometa\MitoSys2\Calibration\mEGFPC1_Noc\0002_R1_P3_K1_Ch2-Ch1.zen
21660	-7.911444e-05	4.247523e-04	1.048600e-04	20151204_STAG2gfpcf2_Prometa\MitoSys2\Calibration\mEGFPC1_Noc\0002_R1_P3_K1_Ch2-Ch1.zen
22940	2.102968e-05	3.969683e-04	9.681600e-05	20151204_STAG2gfpcf2_Prometa\MitoSys2\Calibration\mEGFPC1_Noc\0002_R1_P3_K1_Ch2-Ch1.zen
24220	4.074810e-05	3.280410e-04	8.974300e-05	20151204_STAG2gfpcf2_Prometa\MitoSys2\Calibration\mEGFPC1_Noc\0002_R1_P3_K1_Ch2-Ch1.zen
25500	6.318374e-05	3.601510e-04	8.348100e-05	20151204_STAG2gfpcf2_Prometa\MitoSys2\Calibration\mEGFPC1_Noc\0002_R1_P3_K1_Ch2-Ch1.zen
28060	5.037301e-05	4.040695e-04	7.291800e-05	20151204_STAG2gfpcf2_Prometa\MitoSys2\Calibration\mEGFPC1_Noc\0002_R1_P3_K1_Ch2-Ch1.zen
30620	-8.174090e-05	4.117493e-04	6.438600e-05	20151204_STAG2gfpcf2_Prometa\MitoSys2\Calibration\mEGFPC1_Noc\0002_R1_P3_K1_Ch2-Ch1.zen
33180	-7.952683e-05	4.182387e-04	5.737800e-05	20151204_STAG2gfpcf2_Prometa\MitoSys2\Calibration\mEGFPC1_Noc\0002_R1_P3_K1_Ch2-Ch1.zen
35740	-3.370514e-05	3.719415e-04	5.154100e-05	20151204_STAG2gfpcf2_Prometa\MitoSys2\Calibration\mEGFPC1_Noc\0002_R1_P3_K1_Ch2-Ch1.zen
38300	4.015822e-06	4.166006e-04	4.661800e-05	20151204_STAG2gfpcf2_Prometa\MitoSys2\Calibration\mEGFPC1_Noc\0002_R1_P3_K1_Ch2-Ch1.zen
40860	-4.353169e-05	4.309200e-04	4.242200e-05	20151204_STAG2gfpcf2_Prometa\MitoSys2\Calibration\mEGFPC1_Noc\0002_R1_P3_K1_Ch2-Ch1.zen
43420	6.646175e-05	4.420915e-04	3.881200e-05	20151204_STAG2gfpcf2_Prometa\MitoSys2\Calibration\mEGFPC1_Noc\0002_R1_P3_K1_Ch2-Ch1.zen
45980	2.680253e-05	4.143028e-04	3.568000e-05	20151204_STAG2gfpcf2_Prometa\MitoSys2\Calibration\mEGFPC1_Noc\0002_R1_P3_K1_Ch2-Ch1.zen
48540	1.793125e-04	4.382607e-04	3.294200e-05	20151204_STAG2gfpcf2_Prometa\MitoSys2\Calibration\mEGFPC1_Noc\0002_R1_P3_K1_Ch2-Ch1.zen
51100	1.076533e-04	4.126598e-04	3.053200e-05	20151204_STAG2gfpcf2_Prometa\MitoSys2\Calibration\mEGFPC1_Noc\0002_R1_P3_K1_Ch2-Ch1.zen
56220	6.780391e-05	3.929600e-04	2.649900e-05	20151204_STAG2gfpcf2_Prometa\MitoSys2\Calibration\mEGFPC1_Noc\0002_R1_P3_K1_Ch2-Ch1.zen
61340	1.392276e-06	2.085235e-04	2.327100e-05	20151204_STAG2gfpcf2_Prometa\MitoSys2\Calibration\mEGFPC1_Noc\0002_R1_P3_K1_Ch2-Ch1.zen
66460	3.792973e-05	2.754644e-04	2.064200e-05	20151204_STAG2gfpcf2_Prometa\MitoSys2\Calibration\mEGFPC1_Noc\0002_R1_P3_K1_Ch2-Ch1.zen
71580	-1.495989e-05	2.973147e-04	1.846600e-05	20151204_STAG2gfpcf2_Prometa\MitoSys2\Calibration\mEGFPC1_Noc\0002_R1_P3_K1_Ch2-Ch1.zen
76700	-5.385777e-05	2.505072e-04	1.664300e-05	20151204_STAG2gfpcf2_Prometa\MitoSys2\Calibration\mEGFPC1_Noc\0002_R1_P3_K1_Ch2-Ch1.zen
81820	-4.518627e-05	3.489599e-04	1.509700e-05	20151204_STAG2gfpcf2_Prometa\MitoSys2\Calibration\mEGFPC1_Noc\0002_R1_P3_K1_Ch2-Ch1.zen
86940	-6.531800e-05	3.757710e-04	1.377400e-05	20151204_STAG2gfpcf2_Prometa\MitoSys2\Calibration\mEGFPC1_Noc\0002_R1_P3_K1_Ch2-Ch1.zen
92060	-2.468937e-05	3.000639e-04	1.263000e-05	20151204_STAG2gfpcf2_Prometa\MitoSys2\Calibration\mEGFPC1_Noc\0002_R1_P3_K1_Ch2-Ch1.zen
97180	-5.894619e-05	2.540931e-04	1.163500e-05	20151204_STAG2gfpcf2_Prometa\MitoSys2\Calibration\mEGFPC1_Noc\0002_R1_P3_K1_Ch2-Ch1.zen
102300	2.047326e-06	2.213224e-04	1.076200e-05	20151204_STAG2gfpcf2_Prometa\MitoSys2\Calibration\mEGFPC1_Noc\0002_R1_P3_K1_Ch2-Ch1.zen
112540	-1.472239e-05	2.161896e-04	9.306900e-06	20151204_STAG2gfpcf2_Prometa\MitoSys2\Calibration\mEGFPC1_Noc\0002_R1_P3_K1_Ch2-Ch1.zen
122780	1.569218e-05	2.200398e-04	8.148900e-06	20151204_STAG2gfpcf2_Prometa\MitoSys2\Calibration\mEGFPC1_Noc\0002_R1_P3_K1_Ch2-Ch1.zen
133020	1.011677e-06	2.655017e-04	7.209700e-06	20151204_STAG2gfpcf2_Prometa\MitoSys2\Calibration\mEGFPC1_Noc\0002_R1_P3_K1_Ch2-Ch1.zen
143260	9.692907e-07	2.763892e-04	6.435800e-06	20151204_STAG2gfpcf2_Prometa\MitoSys2\Calibration\mEGFPC1_Noc\0002_R1_P3_K1_Ch2-Ch1.zen
153500	-5.903268e-05	1.977928e-04	5.789400e-06	20151204_STAG2gfpcf2_Prometa\MitoSys2\Calibration\mEGFPC1_Noc\0002_R1_P3_K1_Ch2-Ch1.zen
163740	-4.100067e-05	2.020298e-04	5.243000e-06	20151204_STAG2gfpcf2_Prometa\MitoSys2\Calibration\mEGFPC1_Noc\0002_R1_P3_K1_Ch2-Ch1.zen
173980	-3.207910e-05	2.603050e-04	4.776300e-06	20151204_STAG2gfpcf2_Prometa\MitoSys2\Calibration\mEGFPC1_Noc\0002_R1_P3_K1_Ch2-Ch1.zen
184220	4.939238e-06	2.191828e-04	4.374100e-06	20151204_STAG2gfpcf2_Prometa\MitoSys2\Calibration\mEGFPC1_Noc\0002_R1_P3_K1_Ch2-Ch1.zen
194460	-4.947143e-05	2.352420e-04	4.024600e-06	20151204_STAG2gfpcf2_Prometa\MitoSys2\Calibration\mEGFPC1_Noc\0002_R1_P3_K1_Ch2-Ch1.zen
204700	-4.653906e-05	2.081161e-04	3.718600e-06	20151204_STAG2gfpcf2_Prometa\MitoSys2\Calibration\mEGFPC1_Noc\0002_R1_P3_K1_Ch2-Ch1.zen
225180	-2.240115e-05	1.862378e-04	3.210100e-06	20151204_STAG2gfpcf2_Prometa\MitoSys2\Calibration\mEGFPC1_Noc\0002_R1_P3_K1_Ch2-Ch1.zen
245660	-3.608029e-05	2.104626e-04	2.806500e-06	20151204_STAG2gfpcf2_Prometa\MitoSys2\Calibration\mEGFPC1_Noc\0002_R1_P3_K1_Ch2-Ch1.zen
266140	2.121340e-05	1.755080e-04	2.479800e-06	20151204_STAG2gfpcf2_Prometa\MitoSys2\Calibration\mEGFPC1_Noc\0002_R1_P3_K1_Ch2-Ch1.zen
286620	-3.976276e-05	2.199722e-04	2.211200e-06	20151204_STAG2gfpcf2_Prometa\MitoSys2\Calibration\mEGFPC1_Noc\0002_R1_P3_K1_Ch2-Ch1.zen
307100	-1.509993e-07	1.936243e-04	1.987200e-06	20151204_STAG2gfpcf2_Prometa\MitoSys2\Calibration\mEGFPC1_Noc\0002_R1_P3_K1_Ch2-Ch1.zen
327580	1.232567e-06	1.686307e-04	1.798200e-06	20151204_STAG2gfpcf2_Prometa\MitoSys2\Calibration\mEGFPC1_Noc\0002_R1_P3_K1_Ch2-Ch1.zen
348060	-2.105874e-05	1.897792e-04	1.636900e-06	20151204_STAG2gfpcf2_Prometa\MitoSys2\Calibration\mEGFPC1_Noc\0002_R1_P3_K1_Ch2-Ch1.zen
368540	9.874581e-06	2.867553e-04	1.498100e-06	20151204_STAG2gfpcf2_Prometa\MitoSys2\Calibration\mEGFPC1_Noc\0002_R1_P3_K1_Ch2-Ch1.zen
389020	-1.386313e-06	2.398635e-04	1.377600e-06	20151204_STAG2gfpcf2_Prometa\MitoSys2\Calibration\mEGFPC1_Noc\0002_R1_P3_K1_Ch2-Ch1.zen
409500	-3.093727e-05	1.361430e-04	1.272200e-06	20151204_STAG2gfpcf2_Prometa\MitoSys2\Calibration\mEGFPC1_Noc\0002_R1_P3_K1_Ch2-Ch1.zen
450460	4.397975e-06	9.828918e-05	1.097300e-06	20151204_STAG2gfpcf2_Prometa\MitoSys2\Calibration\mEGFPC1_Noc\0002_R1_P3_K1_Ch2-Ch1.zen
491420	-5.232508e-05	1.184576e-04	9.585800e-07	20151204_STAG2gfpcf2_Prometa\MitoSys2\Calibration\mEGFPC1_Noc\0002_R1_P3_K1_Ch2-Ch1.zen
532380	-2.899652e-05	1.717294e-04	8.464900e-07	20151204_STAG2gfpcf2_Prometa\MitoSys2\Calibration\mEGFPC1_Noc\0002_R1_P3_K1_Ch2-Ch1.zen
573340	-6.349137e-05	1.808546e-04	7.544000e-07	20151204_STAG2gfpcf2_Prometa\MitoSys2\Calibration\mEGFPC1_Noc\0002_R1_P3_K1_Ch2-Ch1.zen
614300	-3.480466e-05	2.028061e-04	6.776700e-07	20151204_STAG2gfpcf2_Prometa\MitoSys2\Calibration\mEGFPC1_Noc\0002_R1_P3_K1_Ch2-Ch1.zen
655260	-7.669294e-05	1.190301e-04	6.129600e-07	20151204_STAG2gfpcf2_Prometa\MitoSys2\Calibration\mEGFPC1_Noc\0002_R1_P3_K1_Ch2-Ch1.zen
696220	-3.190904e-05	1.031441e-04	5.578000e-07	20151204_STAG2gfpcf2_Prometa\MitoSys2\Calibration\mEGFPC1_Noc\0002_R1_P3_K1_Ch2-Ch1.zen
737180	-3.796582e-05	1.567473e-04	5.103400e-07	20151204_STAG2gfpcf2_Prometa\MitoSys2\Calibration\mEGFPC1_Noc\0002_R1_P3_K1_Ch2-Ch1.zen
778140	3.223491e-05	1.471362e-04	4.691600e-07	20151204_STAG2gfpcf2_Prometa\MitoSys2\Calibration\mEGFPC1_Noc\0002_R1_P3_K1_Ch2-Ch1.zen
819100	-2.508821e-06	9.864032e-05	4.331600e-07	20151204_STAG2gfpcf2_Prometa\MitoSys2\Calibration\mEGFPC1_Noc\0002_R1_P3_K1_Ch2-Ch1.zen
901020	-1.297573e-05	1.071577e-04	3.734400e-07	20151204_STAG2gfpcf2_Prometa\MitoSys2\Calibration\mEGFPC1_Noc\0002_R1_P3_K1_Ch2-Ch1.zen
982940	-2.785857e-05	9.961557e-05	3.261200e-07	20151204_STAG2gfpcf2_Prometa\MitoSys2\Calibration\mEGFPC1_Noc\0002_R1_P3_K1_Ch2-Ch1.zen
1064860	2.006470e-05	1.058096e-04	2.879000e-07	20151204_STAG2gfpcf2_Prometa\MitoSys2\Calibration\mEGFPC1_Noc\0002_R1_P3_K1_Ch2-Ch1.zen
1146780	-4.426184e-06	8.748080e-05	2.565200e-07	20151204_STAG2gfpcf2_Prometa\MitoSys2\Calibration\mEGFPC1_Noc\0002_R1_P3_K1_Ch2-Ch1.zen
1228700	1.258493e-05	9.976222e-05	2.303800e-07	20151204_STAG2gfpcf2_Prometa\MitoSys2\Calibration\mEGFPC1_Noc\0002_R1_P3_K1_Ch2-Ch1.zen
1310620	2.182283e-05	1.128052e-04	2.083400e-07	20151204_STAG2gfpcf2_Prometa\MitoSys2\Calibration\mEGFPC1_Noc\0002_R1_P3_K1_Ch2-Ch1.zen
1392540	7.423099e-06	1.442500e-04	1.895600e-07	20151204_STAG2gfpcf2_Prometa\MitoSys2\Calibration\mEGFPC1_Noc\0002_R1_P3_K1_Ch2-Ch1.zen
1474460	4.205406e-05	8.561195e-05	1.734100e-07	20151204_STAG2gfpcf2_Prometa\MitoSys2\Calibration\mEGFPC1_Noc\0002_R1_P3_K1_Ch2-Ch1.zen
1556380	-2.244597e-05	1.044756e-04	1.594000e-07	20151204_STAG2gfpcf2_Prometa\MitoSys2\Calibration\mEGFPC1_Noc\0002_R1_P3_K1_Ch2-Ch1.zen
10	1.166568e-02	3.705427e-03	1.084100e-02	20151204_STAG2gfpcf2_Prometa\MitoSys2\Calibration\mEGFPC1_Noc\0002_R1_P4_K1_Ch2-Ch1.zen
20	9.859725e-03	2.010961e-03	1.041600e-02	20151204_STAG2gfpcf2_Prometa\MitoSys2\Calibration\mEGFPC1_Noc\0002_R1_P4_K1_Ch2-Ch1.zen
30	9.671161e-03	3.629756e-03	1.002900e-02	20151204_STAG2gfpcf2_Prometa\MitoSys2\Calibration\mEGFPC1_Noc\0002_R1_P4_K1_Ch2-Ch1.zen
40	9.291256e-03	2.654947e-03	9.674900e-03	20151204_STAG2gfpcf2_Prometa\MitoSys2\Calibration\mEGFPC1_Noc\0002_R1_P4_K1_Ch2-Ch1.zen
50	9.722203e-03	2.610884e-03	9.349900e-03	20151204_STAG2gfpcf2_Prometa\MitoSys2\Calibration\mEGFPC1_Noc\0002_R1_P4_K1_Ch2-Ch1.zen
60	1.003500e-02	2.919052e-03	9.050500e-03	20151204_STAG2gfpcf2_Prometa\MitoSys2\Calibration\mEGFPC1_Noc\0002_R1_P4_K1_Ch2-Ch1.zen
70	8.508722e-03	2.642721e-03	8.773900e-03	20151204_STAG2gfpcf2_Prometa\MitoSys2\Calibration\mEGFPC1_Noc\0002_R1_P4_K1_Ch2-Ch1.zen
80	6.943028e-03	3.073399e-03	8.517700e-03	20151204_STAG2gfpcf2_Prometa\MitoSys2\Calibration\mEGFPC1_Noc\0002_R1_P4_K1_Ch2-Ch1.zen
90	8.134187e-03	3.151288e-03	8.279800e-03	20151204_STAG2gfpcf2_Prometa\MitoSys2\Calibration\mEGFPC1_Noc\0002_R1_P4_K1_Ch2-Ch1.zen
100	8.634517e-03	2.121291e-03	8.058400e-03	20151204_STAG2gfpcf2_Prometa\MitoSys2\Calibration\mEGFPC1_Noc\0002_R1_P4_K1_Ch2-Ch1.zen
120	7.934470e-03	1.644514e-03	7.658300e-03	20151204_STAG2gfpcf2_Prometa\MitoSys2\Calibration\mEGFPC1_Noc\0002_R1_P4_K1_Ch2-Ch1.zen
140	6.988544e-03	2.033571e-03	7.306800e-03	20151204_STAG2gfpcf2_Prometa\MitoSys2\Calibration\mEGFPC1_Noc\0002_R1_P4_K1_Ch2-Ch1.zen
160	6.182203e-03	1.864898e-03	6.995100e-03	20151204_STAG2gfpcf2_Prometa\MitoSys2\Calibration\mEGFPC1_Noc\0002_R1_P4_K1_Ch2-Ch1.zen
180	7.431908e-03	2.346881e-03	6.716500e-03	20151204_STAG2gfpcf2_Prometa\MitoSys2\Calibration\mEGFPC1_Noc\0002_R1_P4_K1_Ch2-Ch1.zen
200	7.088986e-03	2.094926e-03	6.465500e-03	20151204_STAG2gfpcf2_Prometa\MitoSys2\Calibration\mEGFPC1_Noc\0002_R1_P4_K1_Ch2-Ch1.zen
220	6.446049e-03	1.938614e-03	6.237900e-03	20151204_STAG2gfpcf2_Prometa\MitoSys2\Calibration\mEGFPC1_Noc\0002_R1_P4_K1_Ch2-Ch1.zen
240	6.638866e-03	2.279958e-03	6.030100e-03	20151204_STAG2gfpcf2_Prometa\MitoSys2\Calibration\mEGFPC1_Noc\0002_R1_P4_K1_Ch2-Ch1.zen
260	5.389945e-03	2.130935e-03	5.839200e-03	20151204_STAG2gfpcf2_Prometa\MitoSys2\Calibration\mEGFPC1_Noc\0002_R1_P4_K1_Ch2-Ch1.zen
280	5.723158e-03	2.501027e-03	5.663000e-03	20151204_STAG2gfpcf2_Prometa\MitoSys2\Calibration\mEGFPC1_Noc\0002_R1_P4_K1_Ch2-Ch1.zen
300	5.632679e-03	1.443919e-03	5.499500e-03	20151204_STAG2gfpcf2_Prometa\MitoSys2\Calibration\mEGFPC1_Noc\0002_R1_P4_K1_Ch2-Ch1.zen
340	5.477018e-03	2.126968e-03	5.204500e-03	20151204_STAG2gfpcf2_Prometa\MitoSys2\Calibration\mEGFPC1_Noc\0002_R1_P4_K1_Ch2-Ch1.zen
380	5.061850e-03	1.402677e-03	4.944600e-03	20151204_STAG2gfpcf2_Prometa\MitoSys2\Calibration\mEGFPC1_Noc\0002_R1_P4_K1_Ch2-Ch1.zen
420	4.747290e-03	1.418158e-03	4.712700e-03	20151204_STAG2gfpcf2_Prometa\MitoSys2\Calibration\mEGFPC1_Noc\0002_R1_P4_K1_Ch2-Ch1.zen
460	3.980301e-03	1.486736e-03	4.503800e-03	20151204_STAG2gfpcf2_Prometa\MitoSys2\Calibration\mEGFPC1_Noc\0002_R1_P4_K1_Ch2-Ch1.zen
500	4.667713e-03	1.790647e-03	4.314100e-03	20151204_STAG2gfpcf2_Prometa\MitoSys2\Calibration\mEGFPC1_Noc\0002_R1_P4_K1_Ch2-Ch1.zen
540	4.349612e-03	1.536037e-03	4.140800e-03	20151204_STAG2gfpcf2_Prometa\MitoSys2\Calibration\mEGFPC1_Noc\0002_R1_P4_K1_Ch2-Ch1.zen
580	3.474486e-03	1.409054e-03	3.981500e-03	20151204_STAG2gfpcf2_Prometa\MitoSys2\Calibration\mEGFPC1_Noc\0002_R1_P4_K1_Ch2-Ch1.zen
620	3.723167e-03	2.055300e-03	3.834500e-03	20151204_STAG2gfpcf2_Prometa\MitoSys2\Calibration\mEGFPC1_Noc\0002_R1_P4_K1_Ch2-Ch1.zen
660	3.613903e-03	1.168487e-03	3.698300e-03	20151204_STAG2gfpcf2_Prometa\MitoSys2\Calibration\mEGFPC1_Noc\0002_R1_P4_K1_Ch2-Ch1.zen
700	3.538232e-03	9.881535e-04	3.571700e-03	20151204_STAG2gfpcf2_Prometa\MitoSys2\Calibration\mEGFPC1_Noc\0002_R1_P4_K1_Ch2-Ch1.zen
780	3.158122e-03	1.481171e-03	3.343300e-03	20151204_STAG2gfpcf2_Prometa\MitoSys2\Calibration\mEGFPC1_Noc\0002_R1_P4_K1_Ch2-Ch1.zen
860	3.141699e-03	1.049652e-03	3.142600e-03	20151204_STAG2gfpcf2_Prometa\MitoSys2\Calibration\mEGFPC1_Noc\0002_R1_P4_K1_Ch2-Ch1.zen
940	3.233421e-03	9.420105e-04	2.964900e-03	20151204_STAG2gfpcf2_Prometa\MitoSys2\Calibration\mEGFPC1_Noc\0002_R1_P4_K1_Ch2-Ch1.zen
1020	2.676116e-03	9.535538e-04	2.806300e-03	20151204_STAG2gfpcf2_Prometa\MitoSys2\Calibration\mEGFPC1_Noc\0002_R1_P4_K1_Ch2-Ch1.zen
1100	2.744616e-03	1.450867e-03	2.663900e-03	20151204_STAG2gfpcf2_Prometa\MitoSys2\Calibration\mEGFPC1_Noc\0002_R1_P4_K1_Ch2-Ch1.zen
1180	2.420932e-03	1.283643e-03	2.535300e-03	20151204_STAG2gfpcf2_Prometa\MitoSys2\Calibration\mEGFPC1_Noc\0002_R1_P4_K1_Ch2-Ch1.zen
1260	2.279804e-03	1.095144e-03	2.418600e-03	20151204_STAG2gfpcf2_Prometa\MitoSys2\Calibration\mEGFPC1_Noc\0002_R1_P4_K1_Ch2-Ch1.zen
1340	1.859729e-03	1.108096e-03	2.312300e-03	20151204_STAG2gfpcf2_Prometa\MitoSys2\Calibration\mEGFPC1_Noc\0002_R1_P4_K1_Ch2-Ch1.zen
1420	2.168733e-03	1.154100e-03	2.214800e-03	20151204_STAG2gfpcf2_Prometa\MitoSys2\Calibration\mEGFPC1_Noc\0002_R1_P4_K1_Ch2-Ch1.zen
1500	2.238478e-03	7.794905e-04	2.125300e-03	20151204_STAG2gfpcf2_Prometa\MitoSys2\Calibration\mEGFPC1_Noc\0002_R1_P4_K1_Ch2-Ch1.zen
1660	1.821414e-03	8.209687e-04	1.966400e-03	20151204_STAG2gfpcf2_Prometa\MitoSys2\Calibration\mEGFPC1_Noc\0002_R1_P4_K1_Ch2-Ch1.zen
1820	1.856588e-03	1.183240e-03	1.829600e-03	20151204_STAG2gfpcf2_Prometa\MitoSys2\Calibration\mEGFPC1_Noc\0002_R1_P4_K1_Ch2-Ch1.zen
1980	1.524585e-03	8.011456e-04	1.710600e-03	20151204_STAG2gfpcf2_Prometa\MitoSys2\Calibration\mEGFPC1_Noc\0002_R1_P4_K1_Ch2-Ch1.zen
2140	1.710194e-03	9.704066e-04	1.606200e-03	20151204_STAG2gfpcf2_Prometa\MitoSys2\Calibration\mEGFPC1_Noc\0002_R1_P4_K1_Ch2-Ch1.zen
2300	1.849362e-03	8.271934e-04	1.513700e-03	20151204_STAG2gfpcf2_Prometa\MitoSys2\Calibration\mEGFPC1_Noc\0002_R1_P4_K1_Ch2-Ch1.zen
2460	1.735405e-03	7.639283e-04	1.431400e-03	20151204_STAG2gfpcf2_Prometa\MitoSys2\Calibration\mEGFPC1_Noc\0002_R1_P4_K1_Ch2-Ch1.zen
2620	1.298769e-03	8.798213e-04	1.357500e-03	20151204_STAG2gfpcf2_Prometa\MitoSys2\Calibration\mEGFPC1_Noc\0002_R1_P4_K1_Ch2-Ch1.zen
2780	1.136162e-03	7.645424e-04	1.290900e-03	20151204_STAG2gfpcf2_Prometa\MitoSys2\Calibration\mEGFPC1_Noc\0002_R1_P4_K1_Ch2-Ch1.zen
2940	1.133965e-03	7.391831e-04	1.230500e-03	20151204_STAG2gfpcf2_Prometa\MitoSys2\Calibration\mEGFPC1_Noc\0002_R1_P4_K1_Ch2-Ch1.zen
3100	1.352340e-03	4.635000e-04	1.175500e-03	20151204_STAG2gfpcf2_Prometa\MitoSys2\Calibration\mEGFPC1_Noc\0002_R1_P4_K1_Ch2-Ch1.zen
3420	1.274571e-03	7.160565e-04	1.079000e-03	20151204_STAG2gfpcf2_Prometa\MitoSys2\Calibration\mEGFPC1_Noc\0002_R1_P4_K1_Ch2-Ch1.zen
3740	7.412974e-04	6.358285e-04	9.971600e-04	20151204_STAG2gfpcf2_Prometa\MitoSys2\Calibration\mEGFPC1_Noc\0002_R1_P4_K1_Ch2-Ch1.zen
4060	9.079551e-04	6.509233e-04	9.268700e-04	20151204_STAG2gfpcf2_Prometa\MitoSys2\Calibration\mEGFPC1_Noc\0002_R1_P4_K1_Ch2-Ch1.zen
4380	5.543496e-04	8.034959e-04	8.658600e-04	20151204_STAG2gfpcf2_Prometa\MitoSys2\Calibration\mEGFPC1_Noc\0002_R1_P4_K1_Ch2-Ch1.zen
4700	8.173879e-04	6.635171e-04	8.124000e-04	20151204_STAG2gfpcf2_Prometa\MitoSys2\Calibration\mEGFPC1_Noc\0002_R1_P4_K1_Ch2-Ch1.zen
5020	5.338854e-04	7.027147e-04	7.651800e-04	20151204_STAG2gfpcf2_Prometa\MitoSys2\Calibration\mEGFPC1_Noc\0002_R1_P4_K1_Ch2-Ch1.zen
5340	8.675986e-04	7.759730e-04	7.231800e-04	20151204_STAG2gfpcf2_Prometa\MitoSys2\Calibration\mEGFPC1_Noc\0002_R1_P4_K1_Ch2-Ch1.zen
5660	7.693445e-04	5.429424e-04	6.855700e-04	20151204_STAG2gfpcf2_Prometa\MitoSys2\Calibration\mEGFPC1_Noc\0002_R1_P4_K1_Ch2-Ch1.zen
5980	6.755742e-04	6.676962e-04	6.517200e-04	20151204_STAG2gfpcf2_Prometa\MitoSys2\Calibration\mEGFPC1_Noc\0002_R1_P4_K1_Ch2-Ch1.zen
6300	5.655431e-04	5.258691e-04	6.210800e-04	20151204_STAG2gfpcf2_Prometa\MitoSys2\Calibration\mEGFPC1_Noc\0002_R1_P4_K1_Ch2-Ch1.zen
6940	5.315079e-04	5.749738e-04	5.677800e-04	20151204_STAG2gfpcf2_Prometa\MitoSys2\Calibration\mEGFPC1_Noc\0002_R1_P4_K1_Ch2-Ch1.zen
7580	5.650089e-04	5.960318e-04	5.230300e-04	20151204_STAG2gfpcf2_Prometa\MitoSys2\Calibration\mEGFPC1_Noc\0002_R1_P4_K1_Ch2-Ch1.zen
8220	4.157255e-04	5.872198e-04	4.849200e-04	20151204_STAG2gfpcf2_Prometa\MitoSys2\Calibration\mEGFPC1_Noc\0002_R1_P4_K1_Ch2-Ch1.zen
8860	5.032332e-04	4.178258e-04	4.521000e-04	20151204_STAG2gfpcf2_Prometa\MitoSys2\Calibration\mEGFPC1_Noc\0002_R1_P4_K1_Ch2-Ch1.zen
9500	6.329369e-04	6.154977e-04	4.235400e-04	20151204_STAG2gfpcf2_Prometa\MitoSys2\Calibration\mEGFPC1_Noc\0002_R1_P4_K1_Ch2-Ch1.zen
10140	6.029524e-04	7.433713e-04	3.984700e-04	20151204_STAG2gfpcf2_Prometa\MitoSys2\Calibration\mEGFPC1_Noc\0002_R1_P4_K1_Ch2-Ch1.zen
10780	4.026023e-04	4.571668e-04	3.763000e-04	20151204_STAG2gfpcf2_Prometa\MitoSys2\Calibration\mEGFPC1_Noc\0002_R1_P4_K1_Ch2-Ch1.zen
11420	4.562711e-04	5.178740e-04	3.565500e-04	20151204_STAG2gfpcf2_Prometa\MitoSys2\Calibration\mEGFPC1_Noc\0002_R1_P4_K1_Ch2-Ch1.zen
12060	3.432851e-04	5.452425e-04	3.388400e-04	20151204_STAG2gfpcf2_Prometa\MitoSys2\Calibration\mEGFPC1_Noc\0002_R1_P4_K1_Ch2-Ch1.zen
12700	2.974789e-04	4.210008e-04	3.228900e-04	20151204_STAG2gfpcf2_Prometa\MitoSys2\Calibration\mEGFPC1_Noc\0002_R1_P4_K1_Ch2-Ch1.zen
13980	5.578846e-04	5.305389e-04	2.953000e-04	20151204_STAG2gfpcf2_Prometa\MitoSys2\Calibration\mEGFPC1_Noc\0002_R1_P4_K1_Ch2-Ch1.zen
15260	5.112528e-04	5.804344e-04	2.722800e-04	20151204_STAG2gfpcf2_Prometa\MitoSys2\Calibration\mEGFPC1_Noc\0002_R1_P4_K1_Ch2-Ch1.zen
16540	3.848905e-04	4.949806e-04	2.527800e-04	20151204_STAG2gfpcf2_Prometa\MitoSys2\Calibration\mEGFPC1_Noc\0002_R1_P4_K1_Ch2-Ch1.zen
17820	2.767217e-04	4.339661e-04	2.360700e-04	20151204_STAG2gfpcf2_Prometa\MitoSys2\Calibration\mEGFPC1_Noc\0002_R1_P4_K1_Ch2-Ch1.zen
19100	2.314709e-04	4.424977e-04	2.215800e-04	20151204_STAG2gfpcf2_Prometa\MitoSys2\Calibration\mEGFPC1_Noc\0002_R1_P4_K1_Ch2-Ch1.zen
20380	8.252865e-05	4.625470e-04	2.089000e-04	20151204_STAG2gfpcf2_Prometa\MitoSys2\Calibration\mEGFPC1_Noc\0002_R1_P4_K1_Ch2-Ch1.zen
21660	2.447394e-04	5.519517e-04	1.977200e-04	20151204_STAG2gfpcf2_Prometa\MitoSys2\Calibration\mEGFPC1_Noc\0002_R1_P4_K1_Ch2-Ch1.zen
22940	-3.357471e-05	4.568610e-04	1.877800e-04	20151204_STAG2gfpcf2_Prometa\MitoSys2\Calibration\mEGFPC1_Noc\0002_R1_P4_K1_Ch2-Ch1.zen
24220	-5.123625e-05	5.298816e-04	1.788900e-04	20151204_STAG2gfpcf2_Prometa\MitoSys2\Calibration\mEGFPC1_Noc\0002_R1_P4_K1_Ch2-Ch1.zen
25500	1.988594e-05	4.054520e-04	1.708900e-04	20151204_STAG2gfpcf2_Prometa\MitoSys2\Calibration\mEGFPC1_Noc\0002_R1_P4_K1_Ch2-Ch1.zen
28060	-3.626987e-05	4.431163e-04	1.570800e-04	20151204_STAG2gfpcf2_Prometa\MitoSys2\Calibration\mEGFPC1_Noc\0002_R1_P4_K1_Ch2-Ch1.zen
30620	2.144324e-05	3.564042e-04	1.455700e-04	20151204_STAG2gfpcf2_Prometa\MitoSys2\Calibration\mEGFPC1_Noc\0002_R1_P4_K1_Ch2-Ch1.zen
33180	1.051616e-04	4.027943e-04	1.358200e-04	20151204_STAG2gfpcf2_Prometa\MitoSys2\Calibration\mEGFPC1_Noc\0002_R1_P4_K1_Ch2-Ch1.zen
35740	1.380365e-04	4.151271e-04	1.274700e-04	20151204_STAG2gfpcf2_Prometa\MitoSys2\Calibration\mEGFPC1_Noc\0002_R1_P4_K1_Ch2-Ch1.zen
38300	-1.182984e-05	4.208957e-04	1.202200e-04	20151204_STAG2gfpcf2_Prometa\MitoSys2\Calibration\mEGFPC1_Noc\0002_R1_P4_K1_Ch2-Ch1.zen
40860	8.640120e-05	4.435265e-04	1.138700e-04	20151204_STAG2gfpcf2_Prometa\MitoSys2\Calibration\mEGFPC1_Noc\0002_R1_P4_K1_Ch2-Ch1.zen
43420	9.174838e-05	3.340097e-04	1.082600e-04	20151204_STAG2gfpcf2_Prometa\MitoSys2\Calibration\mEGFPC1_Noc\0002_R1_P4_K1_Ch2-Ch1.zen
45980	1.349248e-04	4.849706e-04	1.032600e-04	20151204_STAG2gfpcf2_Prometa\MitoSys2\Calibration\mEGFPC1_Noc\0002_R1_P4_K1_Ch2-Ch1.zen
48540	1.139146e-04	4.337398e-04	9.878400e-05	20151204_STAG2gfpcf2_Prometa\MitoSys2\Calibration\mEGFPC1_Noc\0002_R1_P4_K1_Ch2-Ch1.zen
51100	9.349817e-05	2.134877e-04	9.474500e-05	20151204_STAG2gfpcf2_Prometa\MitoSys2\Calibration\mEGFPC1_Noc\0002_R1_P4_K1_Ch2-Ch1.zen
56220	5.664190e-05	3.192625e-04	8.774400e-05	20151204_STAG2gfpcf2_Prometa\MitoSys2\Calibration\mEGFPC1_Noc\0002_R1_P4_K1_Ch2-Ch1.zen
61340	8.924269e-05	3.002771e-04	8.187900e-05	20151204_STAG2gfpcf2_Prometa\MitoSys2\Calibration\mEGFPC1_Noc\0002_R1_P4_K1_Ch2-Ch1.zen
66460	1.086099e-04	2.693120e-04	7.688800e-05	20151204_STAG2gfpcf2_Prometa\MitoSys2\Calibration\mEGFPC1_Noc\0002_R1_P4_K1_Ch2-Ch1.zen
71580	2.201907e-05	3.090114e-04	7.258300e-05	20151204_STAG2gfpcf2_Prometa\MitoSys2\Calibration\mEGFPC1_Noc\0002_R1_P4_K1_Ch2-Ch1.zen
76700	8.259924e-05	2.516226e-04	6.882800e-05	20151204_STAG2gfpcf2_Prometa\MitoSys2\Calibration\mEGFPC1_Noc\0002_R1_P4_K1_Ch2-Ch1.zen
81820	8.291259e-06	3.237276e-04	6.552000e-05	20151204_STAG2gfpcf2_Prometa\MitoSys2\Calibration\mEGFPC1_Noc\0002_R1_P4_K1_Ch2-Ch1.zen
86940	9.895941e-05	3.598744e-04	6.258100e-05	20151204_STAG2gfpcf2_Prometa\MitoSys2\Calibration\mEGFPC1_Noc\0002_R1_P4_K1_Ch2-Ch1.zen
92060	1.057451e-04	3.683887e-04	5.994900e-05	20151204_STAG2gfpcf2_Prometa\MitoSys2\Calibration\mEGFPC1_Noc\0002_R1_P4_K1_Ch2-Ch1.zen
97180	6.499934e-05	2.830175e-04	5.757800e-05	20151204_STAG2gfpcf2_Prometa\MitoSys2\Calibration\mEGFPC1_Noc\0002_R1_P4_K1_Ch2-Ch1.zen
102300	1.463898e-04	2.298403e-04	5.542800e-05	20151204_STAG2gfpcf2_Prometa\MitoSys2\Calibration\mEGFPC1_Noc\0002_R1_P4_K1_Ch2-Ch1.zen
112540	1.229174e-04	2.158301e-04	5.167400e-05	20151204_STAG2gfpcf2_Prometa\MitoSys2\Calibration\mEGFPC1_Noc\0002_R1_P4_K1_Ch2-Ch1.zen
122780	1.337240e-04	2.986850e-04	4.850000e-05	20151204_STAG2gfpcf2_Prometa\MitoSys2\Calibration\mEGFPC1_Noc\0002_R1_P4_K1_Ch2-Ch1.zen
133020	1.314009e-04	2.886053e-04	4.577400e-05	20151204_STAG2gfpcf2_Prometa\MitoSys2\Calibration\mEGFPC1_Noc\0002_R1_P4_K1_Ch2-Ch1.zen
143260	1.044196e-05	2.554772e-04	4.340400e-05	20151204_STAG2gfpcf2_Prometa\MitoSys2\Calibration\mEGFPC1_Noc\0002_R1_P4_K1_Ch2-Ch1.zen
153500	-2.347297e-05	2.576975e-04	4.132100e-05	20151204_STAG2gfpcf2_Prometa\MitoSys2\Calibration\mEGFPC1_Noc\0002_R1_P4_K1_Ch2-Ch1.zen
163740	1.256322e-04	2.387955e-04	3.947200e-05	20151204_STAG2gfpcf2_Prometa\MitoSys2\Calibration\mEGFPC1_Noc\0002_R1_P4_K1_Ch2-Ch1.zen
173980	2.621580e-05	2.661496e-04	3.781900e-05	20151204_STAG2gfpcf2_Prometa\MitoSys2\Calibration\mEGFPC1_Noc\0002_R1_P4_K1_Ch2-Ch1.zen
184220	4.822124e-05	2.740138e-04	3.632900e-05	20151204_STAG2gfpcf2_Prometa\MitoSys2\Calibration\mEGFPC1_Noc\0002_R1_P4_K1_Ch2-Ch1.zen
194460	2.927066e-05	2.025103e-04	3.497900e-05	20151204_STAG2gfpcf2_Prometa\MitoSys2\Calibration\mEGFPC1_Noc\0002_R1_P4_K1_Ch2-Ch1.zen
204700	2.673757e-05	2.099866e-04	3.374900e-05	20151204_STAG2gfpcf2_Prometa\MitoSys2\Calibration\mEGFPC1_Noc\0002_R1_P4_K1_Ch2-Ch1.zen
225180	8.612318e-05	2.389211e-04	3.158400e-05	20151204_STAG2gfpcf2_Prometa\MitoSys2\Calibration\mEGFPC1_Noc\0002_R1_P4_K1_Ch2-Ch1.zen
245660	-5.342969e-05	2.008118e-04	2.973700e-05	20151204_STAG2gfpcf2_Prometa\MitoSys2\Calibration\mEGFPC1_Noc\0002_R1_P4_K1_Ch2-Ch1.zen
266140	-7.745211e-05	1.858165e-04	2.813900e-05	20151204_STAG2gfpcf2_Prometa\MitoSys2\Calibration\mEGFPC1_Noc\0002_R1_P4_K1_Ch2-Ch1.zen
286620	-1.701103e-05	2.224915e-04	2.673900e-05	20151204_STAG2gfpcf2_Prometa\MitoSys2\Calibration\mEGFPC1_Noc\0002_R1_P4_K1_Ch2-Ch1.zen
307100	5.031334e-05	2.296618e-04	2.550200e-05	20151204_STAG2gfpcf2_Prometa\MitoSys2\Calibration\mEGFPC1_Noc\0002_R1_P4_K1_Ch2-Ch1.zen
327580	6.898561e-05	2.385071e-04	2.439700e-05	20151204_STAG2gfpcf2_Prometa\MitoSys2\Calibration\mEGFPC1_Noc\0002_R1_P4_K1_Ch2-Ch1.zen
348060	-7.119747e-05	2.025237e-04	2.340500e-05	20151204_STAG2gfpcf2_Prometa\MitoSys2\Calibration\mEGFPC1_Noc\0002_R1_P4_K1_Ch2-Ch1.zen
368540	-6.638569e-06	2.520588e-04	2.250600e-05	20151204_STAG2gfpcf2_Prometa\MitoSys2\Calibration\mEGFPC1_Noc\0002_R1_P4_K1_Ch2-Ch1.zen
389020	2.096049e-06	2.703650e-04	2.168900e-05	20151204_STAG2gfpcf2_Prometa\MitoSys2\Calibration\mEGFPC1_Noc\0002_R1_P4_K1_Ch2-Ch1.zen
409500	4.269184e-05	2.073359e-04	2.094100e-05	20151204_STAG2gfpcf2_Prometa\MitoSys2\Calibration\mEGFPC1_Noc\0002_R1_P4_K1_Ch2-Ch1.zen
450460	3.288863e-05	1.367590e-04	1.962000e-05	20151204_STAG2gfpcf2_Prometa\MitoSys2\Calibration\mEGFPC1_Noc\0002_R1_P4_K1_Ch2-Ch1.zen
491420	2.761891e-07	1.417981e-04	1.848600e-05	20151204_STAG2gfpcf2_Prometa\MitoSys2\Calibration\mEGFPC1_Noc\0002_R1_P4_K1_Ch2-Ch1.zen
532380	1.560919e-05	2.027635e-04	1.750000e-05	20151204_STAG2gfpcf2_Prometa\MitoSys2\Calibration\mEGFPC1_Noc\0002_R1_P4_K1_Ch2-Ch1.zen
573340	-2.479980e-05	1.575537e-04	1.663400e-05	20151204_STAG2gfpcf2_Prometa\MitoSys2\Calibration\mEGFPC1_Noc\0002_R1_P4_K1_Ch2-Ch1.zen
614300	-1.371531e-05	1.641847e-04	1.586500e-05	20151204_STAG2gfpcf2_Prometa\MitoSys2\Calibration\mEGFPC1_Noc\0002_R1_P4_K1_Ch2-Ch1.zen
655260	-5.995342e-06	1.714664e-04	1.517700e-05	20151204_STAG2gfpcf2_Prometa\MitoSys2\Calibration\mEGFPC1_Noc\0002_R1_P4_K1_Ch2-Ch1.zen
696220	-2.707049e-05	1.804989e-04	1.455800e-05	20151204_STAG2gfpcf2_Prometa\MitoSys2\Calibration\mEGFPC1_Noc\0002_R1_P4_K1_Ch2-Ch1.zen
737180	-7.499307e-05	1.810336e-04	1.399600e-05	20151204_STAG2gfpcf2_Prometa\MitoSys2\Calibration\mEGFPC1_Noc\0002_R1_P4_K1_Ch2-Ch1.zen
778140	2.639777e-05	1.835888e-04	1.348400e-05	20151204_STAG2gfpcf2_Prometa\MitoSys2\Calibration\mEGFPC1_Noc\0002_R1_P4_K1_Ch2-Ch1.zen
819100	-8.965395e-06	1.018822e-04	1.301500e-05	20151204_STAG2gfpcf2_Prometa\MitoSys2\Calibration\mEGFPC1_Noc\0002_R1_P4_K1_Ch2-Ch1.zen
901020	-4.194209e-05	1.558140e-04	1.218400e-05	20151204_STAG2gfpcf2_Prometa\MitoSys2\Calibration\mEGFPC1_Noc\0002_R1_P4_K1_Ch2-Ch1.zen
982940	1.612790e-05	1.538016e-04	1.147000e-05	20151204_STAG2gfpcf2_Prometa\MitoSys2\Calibration\mEGFPC1_Noc\0002_R1_P4_K1_Ch2-Ch1.zen
1064860	-1.260085e-05	1.653346e-04	1.084900e-05	20151204_STAG2gfpcf2_Prometa\MitoSys2\Calibration\mEGFPC1_Noc\0002_R1_P4_K1_Ch2-Ch1.zen
1146780	-3.130767e-05	1.412967e-04	1.030200e-05	20151204_STAG2gfpcf2_Prometa\MitoSys2\Calibration\mEGFPC1_Noc\0002_R1_P4_K1_Ch2-Ch1.zen
1228700	-3.701636e-05	1.793603e-04	9.816400e-06	20151204_STAG2gfpcf2_Prometa\MitoSys2\Calibration\mEGFPC1_Noc\0002_R1_P4_K1_Ch2-Ch1.zen
1310620	-1.055818e-05	1.315862e-04	9.381900e-06	20151204_STAG2gfpcf2_Prometa\MitoSys2\Calibration\mEGFPC1_Noc\0002_R1_P4_K1_Ch2-Ch1.zen
1392540	-4.243196e-05	1.224944e-04	8.990300e-06	20151204_STAG2gfpcf2_Prometa\MitoSys2\Calibration\mEGFPC1_Noc\0002_R1_P4_K1_Ch2-Ch1.zen
1474460	-9.270808e-06	1.610955e-04	8.635300e-06	20151204_STAG2gfpcf2_Prometa\MitoSys2\Calibration\mEGFPC1_Noc\0002_R1_P4_K1_Ch2-Ch1.zen
1556380	-5.012156e-05	1.455092e-04	8.311600e-06	20151204_STAG2gfpcf2_Prometa\MitoSys2\Calibration\mEGFPC1_Noc\0002_R1_P4_K1_Ch2-Ch1.zen
10	1.892710e-02	4.442895e-03	1.849700e-02	20151204_STAG2gfpcf2_Prometa\MitoSys2\Calibration\mEGFPC1_Noc\0003_R1_P1_K1_Ch2-Ch1.zen
20	1.783710e-02	5.151096e-03	1.767200e-02	20151204_STAG2gfpcf2_Prometa\MitoSys2\Calibration\mEGFPC1_Noc\0003_R1_P1_K1_Ch2-Ch1.zen
30	1.616435e-02	4.304470e-03	1.692700e-02	20151204_STAG2gfpcf2_Prometa\MitoSys2\Calibration\mEGFPC1_Noc\0003_R1_P1_K1_Ch2-Ch1.zen
40	1.701427e-02	3.715979e-03	1.625000e-02	20151204_STAG2gfpcf2_Prometa\MitoSys2\Calibration\mEGFPC1_Noc\0003_R1_P1_K1_Ch2-Ch1.zen
50	1.541114e-02	4.549699e-03	1.563200e-02	20151204_STAG2gfpcf2_Prometa\MitoSys2\Calibration\mEGFPC1_Noc\0003_R1_P1_K1_Ch2-Ch1.zen
60	1.519030e-02	3.927059e-03	1.506600e-02	20151204_STAG2gfpcf2_Prometa\MitoSys2\Calibration\mEGFPC1_Noc\0003_R1_P1_K1_Ch2-Ch1.zen
70	1.532332e-02	3.608853e-03	1.454600e-02	20151204_STAG2gfpcf2_Prometa\MitoSys2\Calibration\mEGFPC1_Noc\0003_R1_P1_K1_Ch2-Ch1.zen
80	1.345333e-02	5.035472e-03	1.406600e-02	20151204_STAG2gfpcf2_Prometa\MitoSys2\Calibration\mEGFPC1_Noc\0003_R1_P1_K1_Ch2-Ch1.zen
90	1.287530e-02	5.148932e-03	1.362200e-02	20151204_STAG2gfpcf2_Prometa\MitoSys2\Calibration\mEGFPC1_Noc\0003_R1_P1_K1_Ch2-Ch1.zen
100	1.317466e-02	3.148776e-03	1.321000e-02	20151204_STAG2gfpcf2_Prometa\MitoSys2\Calibration\mEGFPC1_Noc\0003_R1_P1_K1_Ch2-Ch1.zen
120	1.182207e-02	2.881597e-03	1.247000e-02	20151204_STAG2gfpcf2_Prometa\MitoSys2\Calibration\mEGFPC1_Noc\0003_R1_P1_K1_Ch2-Ch1.zen
140	1.117696e-02	2.336167e-03	1.182400e-02	20151204_STAG2gfpcf2_Prometa\MitoSys2\Calibration\mEGFPC1_Noc\0003_R1_P1_K1_Ch2-Ch1.zen
160	1.033909e-02	3.267265e-03	1.125500e-02	20151204_STAG2gfpcf2_Prometa\MitoSys2\Calibration\mEGFPC1_Noc\0003_R1_P1_K1_Ch2-Ch1.zen
180	1.160776e-02	2.661496e-03	1.074800e-02	20151204_STAG2gfpcf2_Prometa\MitoSys2\Calibration\mEGFPC1_Noc\0003_R1_P1_K1_Ch2-Ch1.zen
200	1.085563e-02	2.768602e-03	1.029500e-02	20151204_STAG2gfpcf2_Prometa\MitoSys2\Calibration\mEGFPC1_Noc\0003_R1_P1_K1_Ch2-Ch1.zen
220	9.946894e-03	2.039777e-03	9.885500e-03	20151204_STAG2gfpcf2_Prometa\MitoSys2\Calibration\mEGFPC1_Noc\0003_R1_P1_K1_Ch2-Ch1.zen
240	1.022544e-02	3.557373e-03	9.513600e-03	20151204_STAG2gfpcf2_Prometa\MitoSys2\Calibration\mEGFPC1_Noc\0003_R1_P1_K1_Ch2-Ch1.zen
260	9.096395e-03	2.546819e-03	9.173700e-03	20151204_STAG2gfpcf2_Prometa\MitoSys2\Calibration\mEGFPC1_Noc\0003_R1_P1_K1_Ch2-Ch1.zen
280	8.412617e-03	2.437040e-03	8.861300e-03	20151204_STAG2gfpcf2_Prometa\MitoSys2\Calibration\mEGFPC1_Noc\0003_R1_P1_K1_Ch2-Ch1.zen
300	9.255263e-03	2.491358e-03	8.572800e-03	20151204_STAG2gfpcf2_Prometa\MitoSys2\Calibration\mEGFPC1_Noc\0003_R1_P1_K1_Ch2-Ch1.zen
340	7.895341e-03	2.292955e-03	8.055800e-03	20151204_STAG2gfpcf2_Prometa\MitoSys2\Calibration\mEGFPC1_Noc\0003_R1_P1_K1_Ch2-Ch1.zen
380	7.796854e-03	2.342994e-03	7.604000e-03	20151204_STAG2gfpcf2_Prometa\MitoSys2\Calibration\mEGFPC1_Noc\0003_R1_P1_K1_Ch2-Ch1.zen
420	7.936548e-03	2.070276e-03	7.204300e-03	20151204_STAG2gfpcf2_Prometa\MitoSys2\Calibration\mEGFPC1_Noc\0003_R1_P1_K1_Ch2-Ch1.zen
460	7.970543e-03	2.471286e-03	6.847000e-03	20151204_STAG2gfpcf2_Prometa\MitoSys2\Calibration\mEGFPC1_Noc\0003_R1_P1_K1_Ch2-Ch1.zen
500	5.712864e-03	2.059893e-03	6.525000e-03	20151204_STAG2gfpcf2_Prometa\MitoSys2\Calibration\mEGFPC1_Noc\0003_R1_P1_K1_Ch2-Ch1.zen
540	6.593195e-03	2.455194e-03	6.232700e-03	20151204_STAG2gfpcf2_Prometa\MitoSys2\Calibration\mEGFPC1_Noc\0003_R1_P1_K1_Ch2-Ch1.zen
580	5.109344e-03	2.159243e-03	5.965800e-03	20151204_STAG2gfpcf2_Prometa\MitoSys2\Calibration\mEGFPC1_Noc\0003_R1_P1_K1_Ch2-Ch1.zen
620	5.892760e-03	2.246782e-03	5.721000e-03	20151204_STAG2gfpcf2_Prometa\MitoSys2\Calibration\mEGFPC1_Noc\0003_R1_P1_K1_Ch2-Ch1.zen
660	5.600927e-03	2.292267e-03	5.495400e-03	20151204_STAG2gfpcf2_Prometa\MitoSys2\Calibration\mEGFPC1_Noc\0003_R1_P1_K1_Ch2-Ch1.zen
700	5.119375e-03	1.889654e-03	5.286700e-03	20151204_STAG2gfpcf2_Prometa\MitoSys2\Calibration\mEGFPC1_Noc\0003_R1_P1_K1_Ch2-Ch1.zen
780	5.026384e-03	1.540764e-03	4.912900e-03	20151204_STAG2gfpcf2_Prometa\MitoSys2\Calibration\mEGFPC1_Noc\0003_R1_P1_K1_Ch2-Ch1.zen
860	4.458359e-03	1.332845e-03	4.587300e-03	20151204_STAG2gfpcf2_Prometa\MitoSys2\Calibration\mEGFPC1_Noc\0003_R1_P1_K1_Ch2-Ch1.zen
940	4.098198e-03	1.945139e-03	4.301100e-03	20151204_STAG2gfpcf2_Prometa\MitoSys2\Calibration\mEGFPC1_Noc\0003_R1_P1_K1_Ch2-Ch1.zen
1020	4.244449e-03	1.514367e-03	4.047500e-03	20151204_STAG2gfpcf2_Prometa\MitoSys2\Calibration\mEGFPC1_Noc\0003_R1_P1_K1_Ch2-Ch1.zen
1100	3.502288e-03	1.660887e-03	3.821100e-03	20151204_STAG2gfpcf2_Prometa\MitoSys2\Calibration\mEGFPC1_Noc\0003_R1_P1_K1_Ch2-Ch1.zen
1180	2.768057e-03	1.872482e-03	3.617700e-03	20151204_STAG2gfpcf2_Prometa\MitoSys2\Calibration\mEGFPC1_Noc\0003_R1_P1_K1_Ch2-Ch1.zen
1260	3.365141e-03	1.603208e-03	3.434100e-03	20151204_STAG2gfpcf2_Prometa\MitoSys2\Calibration\mEGFPC1_Noc\0003_R1_P1_K1_Ch2-Ch1.zen
1340	3.389326e-03	2.011238e-03	3.267400e-03	20151204_STAG2gfpcf2_Prometa\MitoSys2\Calibration\mEGFPC1_Noc\0003_R1_P1_K1_Ch2-Ch1.zen
1420	2.914443e-03	1.589253e-03	3.115500e-03	20151204_STAG2gfpcf2_Prometa\MitoSys2\Calibration\mEGFPC1_Noc\0003_R1_P1_K1_Ch2-Ch1.zen
1500	3.107894e-03	1.336529e-03	2.976300e-03	20151204_STAG2gfpcf2_Prometa\MitoSys2\Calibration\mEGFPC1_Noc\0003_R1_P1_K1_Ch2-Ch1.zen
1660	2.649983e-03	1.485445e-03	2.730700e-03	20151204_STAG2gfpcf2_Prometa\MitoSys2\Calibration\mEGFPC1_Noc\0003_R1_P1_K1_Ch2-Ch1.zen
1820	2.776511e-03	1.457221e-03	2.520600e-03	20151204_STAG2gfpcf2_Prometa\MitoSys2\Calibration\mEGFPC1_Noc\0003_R1_P1_K1_Ch2-Ch1.zen
1980	2.215809e-03	1.260651e-03	2.338800e-03	20151204_STAG2gfpcf2_Prometa\MitoSys2\Calibration\mEGFPC1_Noc\0003_R1_P1_K1_Ch2-Ch1.zen
2140	2.290642e-03	1.783950e-03	2.180100e-03	20151204_STAG2gfpcf2_Prometa\MitoSys2\Calibration\mEGFPC1_Noc\0003_R1_P1_K1_Ch2-Ch1.zen
2300	2.164610e-03	1.228888e-03	2.040300e-03	20151204_STAG2gfpcf2_Prometa\MitoSys2\Calibration\mEGFPC1_Noc\0003_R1_P1_K1_Ch2-Ch1.zen
2460	2.081700e-03	1.302117e-03	1.916200e-03	20151204_STAG2gfpcf2_Prometa\MitoSys2\Calibration\mEGFPC1_Noc\0003_R1_P1_K1_Ch2-Ch1.zen
2620	1.874566e-03	1.323585e-03	1.805400e-03	20151204_STAG2gfpcf2_Prometa\MitoSys2\Calibration\mEGFPC1_Noc\0003_R1_P1_K1_Ch2-Ch1.zen
2780	1.672571e-03	8.020206e-04	1.705800e-03	20151204_STAG2gfpcf2_Prometa\MitoSys2\Calibration\mEGFPC1_Noc\0003_R1_P1_K1_Ch2-Ch1.zen
2940	1.485039e-03	1.222069e-03	1.615900e-03	20151204_STAG2gfpcf2_Prometa\MitoSys2\Calibration\mEGFPC1_Noc\0003_R1_P1_K1_Ch2-Ch1.zen
3100	9.185228e-04	1.189948e-03	1.534300e-03	20151204_STAG2gfpcf2_Prometa\MitoSys2\Calibration\mEGFPC1_Noc\0003_R1_P1_K1_Ch2-Ch1.zen
3420	1.251246e-03	9.645364e-04	1.391800e-03	20151204_STAG2gfpcf2_Prometa\MitoSys2\Calibration\mEGFPC1_Noc\0003_R1_P1_K1_Ch2-Ch1.zen
3740	1.469646e-03	9.606264e-04	1.271700e-03	20151204_STAG2gfpcf2_Prometa\MitoSys2\Calibration\mEGFPC1_Noc\0003_R1_P1_K1_Ch2-Ch1.zen
4060	1.169385e-03	1.062236e-03	1.169100e-03	20151204_STAG2gfpcf2_Prometa\MitoSys2\Calibration\mEGFPC1_Noc\0003_R1_P1_K1_Ch2-Ch1.zen
4380	8.777741e-04	1.256117e-03	1.080600e-03	20151204_STAG2gfpcf2_Prometa\MitoSys2\Calibration\mEGFPC1_Noc\0003_R1_P1_K1_Ch2-Ch1.zen
4700	1.000689e-03	1.039806e-03	1.003300e-03	20151204_STAG2gfpcf2_Prometa\MitoSys2\Calibration\mEGFPC1_Noc\0003_R1_P1_K1_Ch2-Ch1.zen
5020	7.809994e-04	1.063048e-03	9.354800e-04	20151204_STAG2gfpcf2_Prometa\MitoSys2\Calibration\mEGFPC1_Noc\0003_R1_P1_K1_Ch2-Ch1.zen
5340	9.622204e-04	8.159973e-04	8.753800e-04	20151204_STAG2gfpcf2_Prometa\MitoSys2\Calibration\mEGFPC1_Noc\0003_R1_P1_K1_Ch2-Ch1.zen
5660	1.091901e-03	9.562795e-04	8.218300e-04	20151204_STAG2gfpcf2_Prometa\MitoSys2\Calibration\mEGFPC1_Noc\0003_R1_P1_K1_Ch2-Ch1.zen
5980	1.279730e-03	7.692350e-04	7.738400e-04	20151204_STAG2gfpcf2_Prometa\MitoSys2\Calibration\mEGFPC1_Noc\0003_R1_P1_K1_Ch2-Ch1.zen
6300	9.212692e-04	6.240437e-04	7.305900e-04	20151204_STAG2gfpcf2_Prometa\MitoSys2\Calibration\mEGFPC1_Noc\0003_R1_P1_K1_Ch2-Ch1.zen
6940	6.936383e-04	6.236340e-04	6.558300e-04	20151204_STAG2gfpcf2_Prometa\MitoSys2\Calibration\mEGFPC1_Noc\0003_R1_P1_K1_Ch2-Ch1.zen
7580	7.854551e-04	5.357451e-04	5.935600e-04	20151204_STAG2gfpcf2_Prometa\MitoSys2\Calibration\mEGFPC1_Noc\0003_R1_P1_K1_Ch2-Ch1.zen
8220	5.559828e-04	7.177367e-04	5.409700e-04	20151204_STAG2gfpcf2_Prometa\MitoSys2\Calibration\mEGFPC1_Noc\0003_R1_P1_K1_Ch2-Ch1.zen
8860	5.613196e-04	8.789989e-04	4.960200e-04	20151204_STAG2gfpcf2_Prometa\MitoSys2\Calibration\mEGFPC1_Noc\0003_R1_P1_K1_Ch2-Ch1.zen
9500	2.786770e-04	6.662272e-04	4.572000e-04	20151204_STAG2gfpcf2_Prometa\MitoSys2\Calibration\mEGFPC1_Noc\0003_R1_P1_K1_Ch2-Ch1.zen
10140	4.922632e-04	1.067986e-03	4.233700e-04	20151204_STAG2gfpcf2_Prometa\MitoSys2\Calibration\mEGFPC1_Noc\0003_R1_P1_K1_Ch2-Ch1.zen
10780	2.371486e-04	6.396489e-04	3.936700e-04	20151204_STAG2gfpcf2_Prometa\MitoSys2\Calibration\mEGFPC1_Noc\0003_R1_P1_K1_Ch2-Ch1.zen
11420	5.153120e-04	7.256428e-04	3.674000e-04	20151204_STAG2gfpcf2_Prometa\MitoSys2\Calibration\mEGFPC1_Noc\0003_R1_P1_K1_Ch2-Ch1.zen
12060	2.479871e-04	8.293340e-04	3.440200e-04	20151204_STAG2gfpcf2_Prometa\MitoSys2\Calibration\mEGFPC1_Noc\0003_R1_P1_K1_Ch2-Ch1.zen
12700	2.066054e-04	8.061797e-04	3.231000e-04	20151204_STAG2gfpcf2_Prometa\MitoSys2\Calibration\mEGFPC1_Noc\0003_R1_P1_K1_Ch2-Ch1.zen
13980	2.942161e-04	7.378690e-04	2.872700e-04	20151204_STAG2gfpcf2_Prometa\MitoSys2\Calibration\mEGFPC1_Noc\0003_R1_P1_K1_Ch2-Ch1.zen
15260	3.887132e-04	7.833960e-04	2.577700e-04	20151204_STAG2gfpcf2_Prometa\MitoSys2\Calibration\mEGFPC1_Noc\0003_R1_P1_K1_Ch2-Ch1.zen
16540	2.874737e-04	6.950876e-04	2.331200e-04	20151204_STAG2gfpcf2_Prometa\MitoSys2\Calibration\mEGFPC1_Noc\0003_R1_P1_K1_Ch2-Ch1.zen
17820	1.921932e-04	6.202885e-04	2.122500e-04	20151204_STAG2gfpcf2_Prometa\MitoSys2\Calibration\mEGFPC1_Noc\0003_R1_P1_K1_Ch2-Ch1.zen
19100	4.352519e-04	4.104048e-04	1.943900e-04	20151204_STAG2gfpcf2_Prometa\MitoSys2\Calibration\mEGFPC1_Noc\0003_R1_P1_K1_Ch2-Ch1.zen
20380	1.478732e-04	6.935182e-04	1.789500e-04	20151204_STAG2gfpcf2_Prometa\MitoSys2\Calibration\mEGFPC1_Noc\0003_R1_P1_K1_Ch2-Ch1.zen
21660	2.424683e-04	7.232332e-04	1.655000e-04	20151204_STAG2gfpcf2_Prometa\MitoSys2\Calibration\mEGFPC1_Noc\0003_R1_P1_K1_Ch2-Ch1.zen
22940	8.212357e-05	6.833573e-04	1.536800e-04	20151204_STAG2gfpcf2_Prometa\MitoSys2\Calibration\mEGFPC1_Noc\0003_R1_P1_K1_Ch2-Ch1.zen
24220	1.690384e-05	6.885042e-04	1.432400e-04	20151204_STAG2gfpcf2_Prometa\MitoSys2\Calibration\mEGFPC1_Noc\0003_R1_P1_K1_Ch2-Ch1.zen
25500	4.878016e-05	4.858501e-04	1.339400e-04	20151204_STAG2gfpcf2_Prometa\MitoSys2\Calibration\mEGFPC1_Noc\0003_R1_P1_K1_Ch2-Ch1.zen
28060	1.170542e-04	4.889780e-04	1.181700e-04	20151204_STAG2gfpcf2_Prometa\MitoSys2\Calibration\mEGFPC1_Noc\0003_R1_P1_K1_Ch2-Ch1.zen
30620	1.244420e-04	5.113010e-04	1.053100e-04	20151204_STAG2gfpcf2_Prometa\MitoSys2\Calibration\mEGFPC1_Noc\0003_R1_P1_K1_Ch2-Ch1.zen
33180	-8.808949e-05	6.359314e-04	9.465900e-05	20151204_STAG2gfpcf2_Prometa\MitoSys2\Calibration\mEGFPC1_Noc\0003_R1_P1_K1_Ch2-Ch1.zen
35740	-4.564904e-05	5.094756e-04	8.571800e-05	20151204_STAG2gfpcf2_Prometa\MitoSys2\Calibration\mEGFPC1_Noc\0003_R1_P1_K1_Ch2-Ch1.zen
38300	-1.312933e-04	5.101162e-04	7.812200e-05	20151204_STAG2gfpcf2_Prometa\MitoSys2\Calibration\mEGFPC1_Noc\0003_R1_P1_K1_Ch2-Ch1.zen
40860	-2.085390e-05	5.495443e-04	7.160100e-05	20151204_STAG2gfpcf2_Prometa\MitoSys2\Calibration\mEGFPC1_Noc\0003_R1_P1_K1_Ch2-Ch1.zen
43420	1.139717e-04	6.820738e-04	6.595300e-05	20151204_STAG2gfpcf2_Prometa\MitoSys2\Calibration\mEGFPC1_Noc\0003_R1_P1_K1_Ch2-Ch1.zen
45980	2.943613e-05	5.932472e-04	6.102100e-05	20151204_STAG2gfpcf2_Prometa\MitoSys2\Calibration\mEGFPC1_Noc\0003_R1_P1_K1_Ch2-Ch1.zen
48540	-1.158141e-04	5.581165e-04	5.668300e-05	20151204_STAG2gfpcf2_Prometa\MitoSys2\Calibration\mEGFPC1_Noc\0003_R1_P1_K1_Ch2-Ch1.zen
51100	-1.797611e-06	4.719159e-04	5.284200e-05	20151204_STAG2gfpcf2_Prometa\MitoSys2\Calibration\mEGFPC1_Noc\0003_R1_P1_K1_Ch2-Ch1.zen
56220	-3.213759e-05	4.966727e-04	4.636200e-05	20151204_STAG2gfpcf2_Prometa\MitoSys2\Calibration\mEGFPC1_Noc\0003_R1_P1_K1_Ch2-Ch1.zen
61340	-2.587293e-05	3.814556e-04	4.112200e-05	20151204_STAG2gfpcf2_Prometa\MitoSys2\Calibration\mEGFPC1_Noc\0003_R1_P1_K1_Ch2-Ch1.zen
66460	3.516256e-05	4.180307e-04	3.681100e-05	20151204_STAG2gfpcf2_Prometa\MitoSys2\Calibration\mEGFPC1_Noc\0003_R1_P1_K1_Ch2-Ch1.zen
71580	4.560572e-05	4.050791e-04	3.321300e-05	20151204_STAG2gfpcf2_Prometa\MitoSys2\Calibration\mEGFPC1_Noc\0003_R1_P1_K1_Ch2-Ch1.zen
76700	1.857610e-04	2.895845e-04	3.017200e-05	20151204_STAG2gfpcf2_Prometa\MitoSys2\Calibration\mEGFPC1_Noc\0003_R1_P1_K1_Ch2-Ch1.zen
81820	-7.903446e-05	3.073900e-04	2.757400e-05	20151204_STAG2gfpcf2_Prometa\MitoSys2\Calibration\mEGFPC1_Noc\0003_R1_P1_K1_Ch2-Ch1.zen
86940	5.484928e-05	3.623179e-04	2.533300e-05	20151204_STAG2gfpcf2_Prometa\MitoSys2\Calibration\mEGFPC1_Noc\0003_R1_P1_K1_Ch2-Ch1.zen
92060	1.238262e-04	4.934230e-04	2.338400e-05	20151204_STAG2gfpcf2_Prometa\MitoSys2\Calibration\mEGFPC1_Noc\0003_R1_P1_K1_Ch2-Ch1.zen
97180	9.835703e-05	4.204443e-04	2.167500e-05	20151204_STAG2gfpcf2_Prometa\MitoSys2\Calibration\mEGFPC1_Noc\0003_R1_P1_K1_Ch2-Ch1.zen
102300	8.830775e-05	3.660127e-04	2.016700e-05	20151204_STAG2gfpcf2_Prometa\MitoSys2\Calibration\mEGFPC1_Noc\0003_R1_P1_K1_Ch2-Ch1.zen
112540	3.346297e-05	3.717467e-04	1.763400e-05	20151204_STAG2gfpcf2_Prometa\MitoSys2\Calibration\mEGFPC1_Noc\0003_R1_P1_K1_Ch2-Ch1.zen
122780	-1.257716e-04	3.461260e-04	1.559500e-05	20151204_STAG2gfpcf2_Prometa\MitoSys2\Calibration\mEGFPC1_Noc\0003_R1_P1_K1_Ch2-Ch1.zen
133020	-5.876979e-05	4.406791e-04	1.392500e-05	20151204_STAG2gfpcf2_Prometa\MitoSys2\Calibration\mEGFPC1_Noc\0003_R1_P1_K1_Ch2-Ch1.zen
143260	-1.160487e-04	3.366004e-04	1.253700e-05	20151204_STAG2gfpcf2_Prometa\MitoSys2\Calibration\mEGFPC1_Noc\0003_R1_P1_K1_Ch2-Ch1.zen
153500	-5.031277e-05	2.948597e-04	1.136700e-05	20151204_STAG2gfpcf2_Prometa\MitoSys2\Calibration\mEGFPC1_Noc\0003_R1_P1_K1_Ch2-Ch1.zen
163740	-7.687296e-06	3.000742e-04	1.037000e-05	20151204_STAG2gfpcf2_Prometa\MitoSys2\Calibration\mEGFPC1_Noc\0003_R1_P1_K1_Ch2-Ch1.zen
173980	3.835896e-05	2.634764e-04	9.512900e-06	20151204_STAG2gfpcf2_Prometa\MitoSys2\Calibration\mEGFPC1_Noc\0003_R1_P1_K1_Ch2-Ch1.zen
184220	-7.035341e-05	3.914131e-04	8.768900e-06	20151204_STAG2gfpcf2_Prometa\MitoSys2\Calibration\mEGFPC1_Noc\0003_R1_P1_K1_Ch2-Ch1.zen
194460	-2.889341e-05	3.444503e-04	8.118100e-06	20151204_STAG2gfpcf2_Prometa\MitoSys2\Calibration\mEGFPC1_Noc\0003_R1_P1_K1_Ch2-Ch1.zen
204700	-6.052100e-05	2.876399e-04	7.544900e-06	20151204_STAG2gfpcf2_Prometa\MitoSys2\Calibration\mEGFPC1_Noc\0003_R1_P1_K1_Ch2-Ch1.zen
225180	-2.880591e-05	3.573864e-04	6.584000e-06	20151204_STAG2gfpcf2_Prometa\MitoSys2\Calibration\mEGFPC1_Noc\0003_R1_P1_K1_Ch2-Ch1.zen
245660	-1.677781e-05	2.449228e-04	5.813200e-06	20151204_STAG2gfpcf2_Prometa\MitoSys2\Calibration\mEGFPC1_Noc\0003_R1_P1_K1_Ch2-Ch1.zen
266140	-1.888995e-05	3.354226e-04	5.183300e-06	20151204_STAG2gfpcf2_Prometa\MitoSys2\Calibration\mEGFPC1_Noc\0003_R1_P1_K1_Ch2-Ch1.zen
286620	-2.068085e-05	2.087670e-04	4.660700e-06	20151204_STAG2gfpcf2_Prometa\MitoSys2\Calibration\mEGFPC1_Noc\0003_R1_P1_K1_Ch2-Ch1.zen
307100	-9.423595e-05	2.611904e-04	4.221300e-06	20151204_STAG2gfpcf2_Prometa\MitoSys2\Calibration\mEGFPC1_Noc\0003_R1_P1_K1_Ch2-Ch1.zen
327580	-9.122662e-05	2.852429e-04	3.847600e-06	20151204_STAG2gfpcf2_Prometa\MitoSys2\Calibration\mEGFPC1_Noc\0003_R1_P1_K1_Ch2-Ch1.zen
348060	-1.428058e-04	2.504186e-04	3.526500e-06	20151204_STAG2gfpcf2_Prometa\MitoSys2\Calibration\mEGFPC1_Noc\0003_R1_P1_K1_Ch2-Ch1.zen
368540	-8.445329e-05	2.874334e-04	3.248200e-06	20151204_STAG2gfpcf2_Prometa\MitoSys2\Calibration\mEGFPC1_Noc\0003_R1_P1_K1_Ch2-Ch1.zen
389020	-7.128897e-05	2.270850e-04	3.005100e-06	20151204_STAG2gfpcf2_Prometa\MitoSys2\Calibration\mEGFPC1_Noc\0003_R1_P1_K1_Ch2-Ch1.zen
409500	-1.324116e-04	2.456768e-04	2.791200e-06	20151204_STAG2gfpcf2_Prometa\MitoSys2\Calibration\mEGFPC1_Noc\0003_R1_P1_K1_Ch2-Ch1.zen
450460	-9.812900e-05	2.467111e-04	2.433100e-06	20151204_STAG2gfpcf2_Prometa\MitoSys2\Calibration\mEGFPC1_Noc\0003_R1_P1_K1_Ch2-Ch1.zen
491420	-3.705790e-05	2.886462e-04	2.146300e-06	20151204_STAG2gfpcf2_Prometa\MitoSys2\Calibration\mEGFPC1_Noc\0003_R1_P1_K1_Ch2-Ch1.zen
532380	-7.170033e-06	2.518470e-04	1.912300e-06	20151204_STAG2gfpcf2_Prometa\MitoSys2\Calibration\mEGFPC1_Noc\0003_R1_P1_K1_Ch2-Ch1.zen
573340	-5.599494e-05	1.969821e-04	1.718300e-06	20151204_STAG2gfpcf2_Prometa\MitoSys2\Calibration\mEGFPC1_Noc\0003_R1_P1_K1_Ch2-Ch1.zen
614300	-1.086936e-04	2.500885e-04	1.555400e-06	20151204_STAG2gfpcf2_Prometa\MitoSys2\Calibration\mEGFPC1_Noc\0003_R1_P1_K1_Ch2-Ch1.zen
655260	-1.686074e-04	1.946714e-04	1.417000e-06	20151204_STAG2gfpcf2_Prometa\MitoSys2\Calibration\mEGFPC1_Noc\0003_R1_P1_K1_Ch2-Ch1.zen
696220	1.244448e-05	1.920031e-04	1.298100e-06	20151204_STAG2gfpcf2_Prometa\MitoSys2\Calibration\mEGFPC1_Noc\0003_R1_P1_K1_Ch2-Ch1.zen
737180	-6.548074e-05	2.376181e-04	1.195200e-06	20151204_STAG2gfpcf2_Prometa\MitoSys2\Calibration\mEGFPC1_Noc\0003_R1_P1_K1_Ch2-Ch1.zen
778140	-3.651338e-05	2.183975e-04	1.105400e-06	20151204_STAG2gfpcf2_Prometa\MitoSys2\Calibration\mEGFPC1_Noc\0003_R1_P1_K1_Ch2-Ch1.zen
819100	-1.102964e-05	1.532699e-04	1.026300e-06	20151204_STAG2gfpcf2_Prometa\MitoSys2\Calibration\mEGFPC1_Noc\0003_R1_P1_K1_Ch2-Ch1.zen
901020	-7.146230e-06	1.891859e-04	8.941700e-07	20151204_STAG2gfpcf2_Prometa\MitoSys2\Calibration\mEGFPC1_Noc\0003_R1_P1_K1_Ch2-Ch1.zen
982940	5.699419e-05	1.835292e-04	7.883900e-07	20151204_STAG2gfpcf2_Prometa\MitoSys2\Calibration\mEGFPC1_Noc\0003_R1_P1_K1_Ch2-Ch1.zen
1064860	4.393808e-05	1.862545e-04	7.021500e-07	20151204_STAG2gfpcf2_Prometa\MitoSys2\Calibration\mEGFPC1_Noc\0003_R1_P1_K1_Ch2-Ch1.zen
1146780	2.108730e-05	1.696659e-04	6.307100e-07	20151204_STAG2gfpcf2_Prometa\MitoSys2\Calibration\mEGFPC1_Noc\0003_R1_P1_K1_Ch2-Ch1.zen
1228700	5.134354e-05	1.809970e-04	5.707400e-07	20151204_STAG2gfpcf2_Prometa\MitoSys2\Calibration\mEGFPC1_Noc\0003_R1_P1_K1_Ch2-Ch1.zen
1310620	2.834964e-05	1.533976e-04	5.198100e-07	20151204_STAG2gfpcf2_Prometa\MitoSys2\Calibration\mEGFPC1_Noc\0003_R1_P1_K1_Ch2-Ch1.zen
1392540	2.465774e-05	1.764308e-04	4.761000e-07	20151204_STAG2gfpcf2_Prometa\MitoSys2\Calibration\mEGFPC1_Noc\0003_R1_P1_K1_Ch2-Ch1.zen
1474460	2.831563e-05	1.880720e-04	4.382600e-07	20151204_STAG2gfpcf2_Prometa\MitoSys2\Calibration\mEGFPC1_Noc\0003_R1_P1_K1_Ch2-Ch1.zen
1556380	2.628184e-05	1.707499e-04	4.052300e-07	20151204_STAG2gfpcf2_Prometa\MitoSys2\Calibration\mEGFPC1_Noc\0003_R1_P1_K1_Ch2-Ch1.zen
10	1.558571e-02	4.149034e-03	1.580100e-02	20151204_STAG2gfpcf2_Prometa\MitoSys2\Calibration\mEGFPC1_Noc\0003_R1_P2_K1_Ch2-Ch1.zen
20	1.537865e-02	3.317059e-03	1.528000e-02	20151204_STAG2gfpcf2_Prometa\MitoSys2\Calibration\mEGFPC1_Noc\0003_R1_P2_K1_Ch2-Ch1.zen
30	1.453035e-02	4.481111e-03	1.478600e-02	20151204_STAG2gfpcf2_Prometa\MitoSys2\Calibration\mEGFPC1_Noc\0003_R1_P2_K1_Ch2-Ch1.zen
40	1.605001e-02	3.519756e-03	1.432000e-02	20151204_STAG2gfpcf2_Prometa\MitoSys2\Calibration\mEGFPC1_Noc\0003_R1_P2_K1_Ch2-Ch1.zen
50	1.266000e-02	3.700924e-03	1.388300e-02	20151204_STAG2gfpcf2_Prometa\MitoSys2\Calibration\mEGFPC1_Noc\0003_R1_P2_K1_Ch2-Ch1.zen
60	1.237954e-02	3.816210e-03	1.347200e-02	20151204_STAG2gfpcf2_Prometa\MitoSys2\Calibration\mEGFPC1_Noc\0003_R1_P2_K1_Ch2-Ch1.zen
70	1.245859e-02	3.482252e-03	1.308600e-02	20151204_STAG2gfpcf2_Prometa\MitoSys2\Calibration\mEGFPC1_Noc\0003_R1_P2_K1_Ch2-Ch1.zen
80	1.316685e-02	4.594521e-03	1.272400e-02	20151204_STAG2gfpcf2_Prometa\MitoSys2\Calibration\mEGFPC1_Noc\0003_R1_P2_K1_Ch2-Ch1.zen
90	1.279213e-02	3.998116e-03	1.238300e-02	20151204_STAG2gfpcf2_Prometa\MitoSys2\Calibration\mEGFPC1_Noc\0003_R1_P2_K1_Ch2-Ch1.zen
100	1.338972e-02	2.830838e-03	1.206200e-02	20151204_STAG2gfpcf2_Prometa\MitoSys2\Calibration\mEGFPC1_Noc\0003_R1_P2_K1_Ch2-Ch1.zen
120	1.178722e-02	1.928420e-03	1.147400e-02	20151204_STAG2gfpcf2_Prometa\MitoSys2\Calibration\mEGFPC1_Noc\0003_R1_P2_K1_Ch2-Ch1.zen
140	1.108617e-02	4.071044e-03	1.094800e-02	20151204_STAG2gfpcf2_Prometa\MitoSys2\Calibration\mEGFPC1_Noc\0003_R1_P2_K1_Ch2-Ch1.zen
160	9.835176e-03	1.873958e-03	1.047500e-02	20151204_STAG2gfpcf2_Prometa\MitoSys2\Calibration\mEGFPC1_Noc\0003_R1_P2_K1_Ch2-Ch1.zen
180	9.538122e-03	2.761094e-03	1.004600e-02	20151204_STAG2gfpcf2_Prometa\MitoSys2\Calibration\mEGFPC1_Noc\0003_R1_P2_K1_Ch2-Ch1.zen
200	9.841056e-03	2.863511e-03	9.655500e-03	20151204_STAG2gfpcf2_Prometa\MitoSys2\Calibration\mEGFPC1_Noc\0003_R1_P2_K1_Ch2-Ch1.zen
220	1.007019e-02	2.475433e-03	9.297800e-03	20151204_STAG2gfpcf2_Prometa\MitoSys2\Calibration\mEGFPC1_Noc\0003_R1_P2_K1_Ch2-Ch1.zen
240	8.839217e-03	2.540361e-03	8.968600e-03	20151204_STAG2gfpcf2_Prometa\MitoSys2\Calibration\mEGFPC1_Noc\0003_R1_P2_K1_Ch2-Ch1.zen
260	7.992667e-03	2.849727e-03	8.664100e-03	20151204_STAG2gfpcf2_Prometa\MitoSys2\Calibration\mEGFPC1_Noc\0003_R1_P2_K1_Ch2-Ch1.zen
280	7.958280e-03	3.038680e-03	8.381300e-03	20151204_STAG2gfpcf2_Prometa\MitoSys2\Calibration\mEGFPC1_Noc\0003_R1_P2_K1_Ch2-Ch1.zen
300	8.122277e-03	2.189636e-03	8.117600e-03	20151204_STAG2gfpcf2_Prometa\MitoSys2\Calibration\mEGFPC1_Noc\0003_R1_P2_K1_Ch2-Ch1.zen
340	7.531985e-03	2.036339e-03	7.639300e-03	20151204_STAG2gfpcf2_Prometa\MitoSys2\Calibration\mEGFPC1_Noc\0003_R1_P2_K1_Ch2-Ch1.zen
380	7.305776e-03	1.463290e-03	7.215700e-03	20151204_STAG2gfpcf2_Prometa\MitoSys2\Calibration\mEGFPC1_Noc\0003_R1_P2_K1_Ch2-Ch1.zen
420	6.944440e-03	2.036075e-03	6.836800e-03	20151204_STAG2gfpcf2_Prometa\MitoSys2\Calibration\mEGFPC1_Noc\0003_R1_P2_K1_Ch2-Ch1.zen
460	6.561947e-03	1.863344e-03	6.495400e-03	20151204_STAG2gfpcf2_Prometa\MitoSys2\Calibration\mEGFPC1_Noc\0003_R1_P2_K1_Ch2-Ch1.zen
500	6.060367e-03	2.235909e-03	6.185700e-03	20151204_STAG2gfpcf2_Prometa\MitoSys2\Calibration\mEGFPC1_Noc\0003_R1_P2_K1_Ch2-Ch1.zen
540	6.049655e-03	2.111534e-03	5.903300e-03	20151204_STAG2gfpcf2_Prometa\MitoSys2\Calibration\mEGFPC1_Noc\0003_R1_P2_K1_Ch2-Ch1.zen
580	6.101698e-03	1.979504e-03	5.644600e-03	20151204_STAG2gfpcf2_Prometa\MitoSys2\Calibration\mEGFPC1_Noc\0003_R1_P2_K1_Ch2-Ch1.zen
620	5.891736e-03	2.119007e-03	5.406700e-03	20151204_STAG2gfpcf2_Prometa\MitoSys2\Calibration\mEGFPC1_Noc\0003_R1_P2_K1_Ch2-Ch1.zen
660	5.402953e-03	1.856083e-03	5.187100e-03	20151204_STAG2gfpcf2_Prometa\MitoSys2\Calibration\mEGFPC1_Noc\0003_R1_P2_K1_Ch2-Ch1.zen
700	4.973575e-03	1.383218e-03	4.984000e-03	20151204_STAG2gfpcf2_Prometa\MitoSys2\Calibration\mEGFPC1_Noc\0003_R1_P2_K1_Ch2-Ch1.zen
780	4.403811e-03	1.145558e-03	4.620000e-03	20151204_STAG2gfpcf2_Prometa\MitoSys2\Calibration\mEGFPC1_Noc\0003_R1_P2_K1_Ch2-Ch1.zen
860	4.170538e-03	1.745043e-03	4.303500e-03	20151204_STAG2gfpcf2_Prometa\MitoSys2\Calibration\mEGFPC1_Noc\0003_R1_P2_K1_Ch2-Ch1.zen
940	4.106176e-03	1.471118e-03	4.026000e-03	20151204_STAG2gfpcf2_Prometa\MitoSys2\Calibration\mEGFPC1_Noc\0003_R1_P2_K1_Ch2-Ch1.zen
1020	3.494336e-03	8.309759e-04	3.781100e-03	20151204_STAG2gfpcf2_Prometa\MitoSys2\Calibration\mEGFPC1_Noc\0003_R1_P2_K1_Ch2-Ch1.zen
1100	3.326889e-03	1.382751e-03	3.563400e-03	20151204_STAG2gfpcf2_Prometa\MitoSys2\Calibration\mEGFPC1_Noc\0003_R1_P2_K1_Ch2-Ch1.zen
1180	3.337081e-03	1.736630e-03	3.368800e-03	20151204_STAG2gfpcf2_Prometa\MitoSys2\Calibration\mEGFPC1_Noc\0003_R1_P2_K1_Ch2-Ch1.zen
1260	2.910875e-03	1.406638e-03	3.193900e-03	20151204_STAG2gfpcf2_Prometa\MitoSys2\Calibration\mEGFPC1_Noc\0003_R1_P2_K1_Ch2-Ch1.zen
1340	3.212335e-03	1.453240e-03	3.036000e-03	20151204_STAG2gfpcf2_Prometa\MitoSys2\Calibration\mEGFPC1_Noc\0003_R1_P2_K1_Ch2-Ch1.zen
1420	2.723481e-03	1.719493e-03	2.892900e-03	20151204_STAG2gfpcf2_Prometa\MitoSys2\Calibration\mEGFPC1_Noc\0003_R1_P2_K1_Ch2-Ch1.zen
1500	2.529595e-03	1.248773e-03	2.762500e-03	20151204_STAG2gfpcf2_Prometa\MitoSys2\Calibration\mEGFPC1_Noc\0003_R1_P2_K1_Ch2-Ch1.zen
1660	2.515676e-03	1.180043e-03	2.534100e-03	20151204_STAG2gfpcf2_Prometa\MitoSys2\Calibration\mEGFPC1_Noc\0003_R1_P2_K1_Ch2-Ch1.zen
1820	2.254971e-03	1.278794e-03	2.340900e-03	20151204_STAG2gfpcf2_Prometa\MitoSys2\Calibration\mEGFPC1_Noc\0003_R1_P2_K1_Ch2-Ch1.zen
1980	2.421172e-03	1.466487e-03	2.175500e-03	20151204_STAG2gfpcf2_Prometa\MitoSys2\Calibration\mEGFPC1_Noc\0003_R1_P2_K1_Ch2-Ch1.zen
2140	1.718342e-03	1.381773e-03	2.032600e-03	20151204_STAG2gfpcf2_Prometa\MitoSys2\Calibration\mEGFPC1_Noc\0003_R1_P2_K1_Ch2-Ch1.zen
2300	1.880653e-03	1.009215e-03	1.907900e-03	20151204_STAG2gfpcf2_Prometa\MitoSys2\Calibration\mEGFPC1_Noc\0003_R1_P2_K1_Ch2-Ch1.zen
2460	1.707391e-03	1.255225e-03	1.798400e-03	20151204_STAG2gfpcf2_Prometa\MitoSys2\Calibration\mEGFPC1_Noc\0003_R1_P2_K1_Ch2-Ch1.zen
2620	1.644783e-03	1.363853e-03	1.701400e-03	20151204_STAG2gfpcf2_Prometa\MitoSys2\Calibration\mEGFPC1_Noc\0003_R1_P2_K1_Ch2-Ch1.zen
2780	1.652384e-03	1.025160e-03	1.615100e-03	20151204_STAG2gfpcf2_Prometa\MitoSys2\Calibration\mEGFPC1_Noc\0003_R1_P2_K1_Ch2-Ch1.zen
2940	1.307434e-03	1.024747e-03	1.537800e-03	20151204_STAG2gfpcf2_Prometa\MitoSys2\Calibration\mEGFPC1_Noc\0003_R1_P2_K1_Ch2-Ch1.zen
3100	1.234915e-03	7.827768e-04	1.468200e-03	20151204_STAG2gfpcf2_Prometa\MitoSys2\Calibration\mEGFPC1_Noc\0003_R1_P2_K1_Ch2-Ch1.zen
3420	1.262931e-03	1.088214e-03	1.348100e-03	20151204_STAG2gfpcf2_Prometa\MitoSys2\Calibration\mEGFPC1_Noc\0003_R1_P2_K1_Ch2-Ch1.zen
3740	1.702269e-03	9.881724e-04	1.248400e-03	20151204_STAG2gfpcf2_Prometa\MitoSys2\Calibration\mEGFPC1_Noc\0003_R1_P2_K1_Ch2-Ch1.zen
4060	1.263157e-03	9.051510e-04	1.164300e-03	20151204_STAG2gfpcf2_Prometa\MitoSys2\Calibration\mEGFPC1_Noc\0003_R1_P2_K1_Ch2-Ch1.zen
4380	1.240882e-03	1.166056e-03	1.092700e-03	20151204_STAG2gfpcf2_Prometa\MitoSys2\Calibration\mEGFPC1_Noc\0003_R1_P2_K1_Ch2-Ch1.zen
4700	1.316850e-03	1.059919e-03	1.030900e-03	20151204_STAG2gfpcf2_Prometa\MitoSys2\Calibration\mEGFPC1_Noc\0003_R1_P2_K1_Ch2-Ch1.zen
5020	8.369869e-04	9.035804e-04	9.772400e-04	20151204_STAG2gfpcf2_Prometa\MitoSys2\Calibration\mEGFPC1_Noc\0003_R1_P2_K1_Ch2-Ch1.zen
5340	1.024690e-03	1.128900e-03	9.301500e-04	20151204_STAG2gfpcf2_Prometa\MitoSys2\Calibration\mEGFPC1_Noc\0003_R1_P2_K1_Ch2-Ch1.zen
5660	6.253374e-04	6.777402e-04	8.885500e-04	20151204_STAG2gfpcf2_Prometa\MitoSys2\Calibration\mEGFPC1_Noc\0003_R1_P2_K1_Ch2-Ch1.zen
5980	7.549299e-04	1.014824e-03	8.515600e-04	20151204_STAG2gfpcf2_Prometa\MitoSys2\Calibration\mEGFPC1_Noc\0003_R1_P2_K1_Ch2-Ch1.zen
6300	7.589475e-04	8.173474e-04	8.184600e-04	20151204_STAG2gfpcf2_Prometa\MitoSys2\Calibration\mEGFPC1_Noc\0003_R1_P2_K1_Ch2-Ch1.zen
6940	9.161101e-04	6.917618e-04	7.617300e-04	20151204_STAG2gfpcf2_Prometa\MitoSys2\Calibration\mEGFPC1_Noc\0003_R1_P2_K1_Ch2-Ch1.zen
7580	1.011074e-03	8.010236e-04	7.149100e-04	20151204_STAG2gfpcf2_Prometa\MitoSys2\Calibration\mEGFPC1_Noc\0003_R1_P2_K1_Ch2-Ch1.zen
8220	1.064632e-03	6.936156e-04	6.755800e-04	20151204_STAG2gfpcf2_Prometa\MitoSys2\Calibration\mEGFPC1_Noc\0003_R1_P2_K1_Ch2-Ch1.zen
8860	1.116122e-03	1.025165e-03	6.420500e-04	20151204_STAG2gfpcf2_Prometa\MitoSys2\Calibration\mEGFPC1_Noc\0003_R1_P2_K1_Ch2-Ch1.zen
9500	6.796598e-04	9.269908e-04	6.130700e-04	20151204_STAG2gfpcf2_Prometa\MitoSys2\Calibration\mEGFPC1_Noc\0003_R1_P2_K1_Ch2-Ch1.zen
10140	5.669337e-04	1.092925e-03	5.877100e-04	20151204_STAG2gfpcf2_Prometa\MitoSys2\Calibration\mEGFPC1_Noc\0003_R1_P2_K1_Ch2-Ch1.zen
10780	3.624404e-04	8.302115e-04	5.652900e-04	20151204_STAG2gfpcf2_Prometa\MitoSys2\Calibration\mEGFPC1_Noc\0003_R1_P2_K1_Ch2-Ch1.zen
11420	2.460968e-04	7.122527e-04	5.452700e-04	20151204_STAG2gfpcf2_Prometa\MitoSys2\Calibration\mEGFPC1_Noc\0003_R1_P2_K1_Ch2-Ch1.zen
12060	2.120213e-04	7.969036e-04	5.272200e-04	20151204_STAG2gfpcf2_Prometa\MitoSys2\Calibration\mEGFPC1_Noc\0003_R1_P2_K1_Ch2-Ch1.zen
12700	4.926533e-04	8.764064e-04	5.108100e-04	20151204_STAG2gfpcf2_Prometa\MitoSys2\Calibration\mEGFPC1_Noc\0003_R1_P2_K1_Ch2-Ch1.zen
13980	4.717031e-04	6.948328e-04	4.819300e-04	20151204_STAG2gfpcf2_Prometa\MitoSys2\Calibration\mEGFPC1_Noc\0003_R1_P2_K1_Ch2-Ch1.zen
15260	5.074662e-04	8.070498e-04	4.570800e-04	20151204_STAG2gfpcf2_Prometa\MitoSys2\Calibration\mEGFPC1_Noc\0003_R1_P2_K1_Ch2-Ch1.zen
16540	6.828263e-04	7.057783e-04	4.352100e-04	20151204_STAG2gfpcf2_Prometa\MitoSys2\Calibration\mEGFPC1_Noc\0003_R1_P2_K1_Ch2-Ch1.zen
17820	5.643077e-04	7.692980e-04	4.156200e-04	20151204_STAG2gfpcf2_Prometa\MitoSys2\Calibration\mEGFPC1_Noc\0003_R1_P2_K1_Ch2-Ch1.zen
19100	2.797527e-04	6.239181e-04	3.978000e-04	20151204_STAG2gfpcf2_Prometa\MitoSys2\Calibration\mEGFPC1_Noc\0003_R1_P2_K1_Ch2-Ch1.zen
20380	3.613548e-04	7.869888e-04	3.814000e-04	20151204_STAG2gfpcf2_Prometa\MitoSys2\Calibration\mEGFPC1_Noc\0003_R1_P2_K1_Ch2-Ch1.zen
21660	3.427256e-04	1.006752e-03	3.661500e-04	20151204_STAG2gfpcf2_Prometa\MitoSys2\Calibration\mEGFPC1_Noc\0003_R1_P2_K1_Ch2-Ch1.zen
22940	1.228353e-04	7.701806e-04	3.518800e-04	20151204_STAG2gfpcf2_Prometa\MitoSys2\Calibration\mEGFPC1_Noc\0003_R1_P2_K1_Ch2-Ch1.zen
24220	3.585551e-04	6.590507e-04	3.384400e-04	20151204_STAG2gfpcf2_Prometa\MitoSys2\Calibration\mEGFPC1_Noc\0003_R1_P2_K1_Ch2-Ch1.zen
25500	4.588079e-04	4.087823e-04	3.257100e-04	20151204_STAG2gfpcf2_Prometa\MitoSys2\Calibration\mEGFPC1_Noc\0003_R1_P2_K1_Ch2-Ch1.zen
28060	1.789457e-04	4.695394e-04	3.021300e-04	20151204_STAG2gfpcf2_Prometa\MitoSys2\Calibration\mEGFPC1_Noc\0003_R1_P2_K1_Ch2-Ch1.zen
30620	1.183417e-04	5.502430e-04	2.806500e-04	20151204_STAG2gfpcf2_Prometa\MitoSys2\Calibration\mEGFPC1_Noc\0003_R1_P2_K1_Ch2-Ch1.zen
33180	3.688412e-04	5.766783e-04	2.609800e-04	20151204_STAG2gfpcf2_Prometa\MitoSys2\Calibration\mEGFPC1_Noc\0003_R1_P2_K1_Ch2-Ch1.zen
35740	1.809915e-04	5.203938e-04	2.429300e-04	20151204_STAG2gfpcf2_Prometa\MitoSys2\Calibration\mEGFPC1_Noc\0003_R1_P2_K1_Ch2-Ch1.zen
38300	7.995047e-05	5.808463e-04	2.263200e-04	20151204_STAG2gfpcf2_Prometa\MitoSys2\Calibration\mEGFPC1_Noc\0003_R1_P2_K1_Ch2-Ch1.zen
40860	9.237229e-05	4.509466e-04	2.110200e-04	20151204_STAG2gfpcf2_Prometa\MitoSys2\Calibration\mEGFPC1_Noc\0003_R1_P2_K1_Ch2-Ch1.zen
43420	1.597746e-04	5.453437e-04	1.969400e-04	20151204_STAG2gfpcf2_Prometa\MitoSys2\Calibration\mEGFPC1_Noc\0003_R1_P2_K1_Ch2-Ch1.zen
45980	3.033875e-05	4.734246e-04	1.839600e-04	20151204_STAG2gfpcf2_Prometa\MitoSys2\Calibration\mEGFPC1_Noc\0003_R1_P2_K1_Ch2-Ch1.zen
48540	1.453634e-04	5.840757e-04	1.720100e-04	20151204_STAG2gfpcf2_Prometa\MitoSys2\Calibration\mEGFPC1_Noc\0003_R1_P2_K1_Ch2-Ch1.zen
51100	2.334641e-04	5.106055e-04	1.609900e-04	20151204_STAG2gfpcf2_Prometa\MitoSys2\Calibration\mEGFPC1_Noc\0003_R1_P2_K1_Ch2-Ch1.zen
56220	1.150492e-04	4.483660e-04	1.414500e-04	20151204_STAG2gfpcf2_Prometa\MitoSys2\Calibration\mEGFPC1_Noc\0003_R1_P2_K1_Ch2-Ch1.zen
61340	1.000707e-04	4.809641e-04	1.248000e-04	20151204_STAG2gfpcf2_Prometa\MitoSys2\Calibration\mEGFPC1_Noc\0003_R1_P2_K1_Ch2-Ch1.zen
66460	1.857778e-04	4.933386e-04	1.105700e-04	20151204_STAG2gfpcf2_Prometa\MitoSys2\Calibration\mEGFPC1_Noc\0003_R1_P2_K1_Ch2-Ch1.zen
71580	6.017213e-05	5.770534e-04	9.837100e-05	20151204_STAG2gfpcf2_Prometa\MitoSys2\Calibration\mEGFPC1_Noc\0003_R1_P2_K1_Ch2-Ch1.zen
76700	1.654301e-04	4.460578e-04	8.786500e-05	20151204_STAG2gfpcf2_Prometa\MitoSys2\Calibration\mEGFPC1_Noc\0003_R1_P2_K1_Ch2-Ch1.zen
81820	2.423418e-05	4.543370e-04	7.878400e-05	20151204_STAG2gfpcf2_Prometa\MitoSys2\Calibration\mEGFPC1_Noc\0003_R1_P2_K1_Ch2-Ch1.zen
86940	-6.829680e-06	4.296317e-04	7.090100e-05	20151204_STAG2gfpcf2_Prometa\MitoSys2\Calibration\mEGFPC1_Noc\0003_R1_P2_K1_Ch2-Ch1.zen
92060	8.913843e-05	4.270745e-04	6.402900e-05	20151204_STAG2gfpcf2_Prometa\MitoSys2\Calibration\mEGFPC1_Noc\0003_R1_P2_K1_Ch2-Ch1.zen
97180	1.289145e-04	3.804099e-04	5.801500e-05	20151204_STAG2gfpcf2_Prometa\MitoSys2\Calibration\mEGFPC1_Noc\0003_R1_P2_K1_Ch2-Ch1.zen
102300	1.181068e-04	2.940243e-04	5.273100e-05	20151204_STAG2gfpcf2_Prometa\MitoSys2\Calibration\mEGFPC1_Noc\0003_R1_P2_K1_Ch2-Ch1.zen
112540	1.665138e-04	3.984042e-04	4.394400e-05	20151204_STAG2gfpcf2_Prometa\MitoSys2\Calibration\mEGFPC1_Noc\0003_R1_P2_K1_Ch2-Ch1.zen
122780	1.135870e-04	3.730689e-04	3.701000e-05	20151204_STAG2gfpcf2_Prometa\MitoSys2\Calibration\mEGFPC1_Noc\0003_R1_P2_K1_Ch2-Ch1.zen
133020	8.492630e-05	4.164349e-04	3.146700e-05	20151204_STAG2gfpcf2_Prometa\MitoSys2\Calibration\mEGFPC1_Noc\0003_R1_P2_K1_Ch2-Ch1.zen
143260	-3.623659e-05	5.539536e-04	2.698200e-05	20151204_STAG2gfpcf2_Prometa\MitoSys2\Calibration\mEGFPC1_Noc\0003_R1_P2_K1_Ch2-Ch1.zen
153500	8.547442e-05	4.462411e-04	2.331500e-05	20151204_STAG2gfpcf2_Prometa\MitoSys2\Calibration\mEGFPC1_Noc\0003_R1_P2_K1_Ch2-Ch1.zen
163740	-3.841719e-05	4.877727e-04	2.028700e-05	20151204_STAG2gfpcf2_Prometa\MitoSys2\Calibration\mEGFPC1_Noc\0003_R1_P2_K1_Ch2-Ch1.zen
173980	-1.330564e-04	4.623327e-04	1.776400e-05	20151204_STAG2gfpcf2_Prometa\MitoSys2\Calibration\mEGFPC1_Noc\0003_R1_P2_K1_Ch2-Ch1.zen
184220	6.422730e-05	4.079835e-04	1.564600e-05	20151204_STAG2gfpcf2_Prometa\MitoSys2\Calibration\mEGFPC1_Noc\0003_R1_P2_K1_Ch2-Ch1.zen
194460	-6.358539e-05	4.185500e-04	1.385400e-05	20151204_STAG2gfpcf2_Prometa\MitoSys2\Calibration\mEGFPC1_Noc\0003_R1_P2_K1_Ch2-Ch1.zen
204700	-1.022653e-04	3.763193e-04	1.232800e-05	20151204_STAG2gfpcf2_Prometa\MitoSys2\Calibration\mEGFPC1_Noc\0003_R1_P2_K1_Ch2-Ch1.zen
225180	1.796874e-05	2.968334e-04	9.893500e-06	20151204_STAG2gfpcf2_Prometa\MitoSys2\Calibration\mEGFPC1_Noc\0003_R1_P2_K1_Ch2-Ch1.zen
245660	-4.795419e-05	2.599199e-04	8.067000e-06	20151204_STAG2gfpcf2_Prometa\MitoSys2\Calibration\mEGFPC1_Noc\0003_R1_P2_K1_Ch2-Ch1.zen
266140	-3.307785e-05	2.537005e-04	6.670000e-06	20151204_STAG2gfpcf2_Prometa\MitoSys2\Calibration\mEGFPC1_Noc\0003_R1_P2_K1_Ch2-Ch1.zen
286620	-2.943950e-05	2.958499e-04	5.583200e-06	20151204_STAG2gfpcf2_Prometa\MitoSys2\Calibration\mEGFPC1_Noc\0003_R1_P2_K1_Ch2-Ch1.zen
307100	-1.000129e-04	2.801251e-04	4.725100e-06	20151204_STAG2gfpcf2_Prometa\MitoSys2\Calibration\mEGFPC1_Noc\0003_R1_P2_K1_Ch2-Ch1.zen
327580	-1.370520e-04	2.779752e-04	4.038300e-06	20151204_STAG2gfpcf2_Prometa\MitoSys2\Calibration\mEGFPC1_Noc\0003_R1_P2_K1_Ch2-Ch1.zen
348060	-2.031262e-04	2.925745e-04	3.482100e-06	20151204_STAG2gfpcf2_Prometa\MitoSys2\Calibration\mEGFPC1_Noc\0003_R1_P2_K1_Ch2-Ch1.zen
368540	-9.362914e-05	3.875065e-04	3.026600e-06	20151204_STAG2gfpcf2_Prometa\MitoSys2\Calibration\mEGFPC1_Noc\0003_R1_P2_K1_Ch2-Ch1.zen
389020	-1.221866e-04	2.915711e-04	2.650000e-06	20151204_STAG2gfpcf2_Prometa\MitoSys2\Calibration\mEGFPC1_Noc\0003_R1_P2_K1_Ch2-Ch1.zen
409500	-1.292808e-04	3.048110e-04	2.335700e-06	20151204_STAG2gfpcf2_Prometa\MitoSys2\Calibration\mEGFPC1_Noc\0003_R1_P2_K1_Ch2-Ch1.zen
450460	-7.054609e-05	2.379399e-04	1.847200e-06	20151204_STAG2gfpcf2_Prometa\MitoSys2\Calibration\mEGFPC1_Noc\0003_R1_P2_K1_Ch2-Ch1.zen
491420	-8.540804e-05	2.756020e-04	1.491300e-06	20151204_STAG2gfpcf2_Prometa\MitoSys2\Calibration\mEGFPC1_Noc\0003_R1_P2_K1_Ch2-Ch1.zen
532380	-4.248033e-05	3.116517e-04	1.225500e-06	20151204_STAG2gfpcf2_Prometa\MitoSys2\Calibration\mEGFPC1_Noc\0003_R1_P2_K1_Ch2-Ch1.zen
573340	-1.042979e-04	2.988577e-04	1.022600e-06	20151204_STAG2gfpcf2_Prometa\MitoSys2\Calibration\mEGFPC1_Noc\0003_R1_P2_K1_Ch2-Ch1.zen
614300	-7.698195e-05	3.124604e-04	8.647200e-07	20151204_STAG2gfpcf2_Prometa\MitoSys2\Calibration\mEGFPC1_Noc\0003_R1_P2_K1_Ch2-Ch1.zen
655260	-7.054198e-05	2.270179e-04	7.398000e-07	20151204_STAG2gfpcf2_Prometa\MitoSys2\Calibration\mEGFPC1_Noc\0003_R1_P2_K1_Ch2-Ch1.zen
696220	-1.699386e-04	2.704389e-04	6.394900e-07	20151204_STAG2gfpcf2_Prometa\MitoSys2\Calibration\mEGFPC1_Noc\0003_R1_P2_K1_Ch2-Ch1.zen
737180	-1.393988e-05	2.978147e-04	5.578700e-07	20151204_STAG2gfpcf2_Prometa\MitoSys2\Calibration\mEGFPC1_Noc\0003_R1_P2_K1_Ch2-Ch1.zen
778140	-1.104259e-04	2.181367e-04	4.906800e-07	20151204_STAG2gfpcf2_Prometa\MitoSys2\Calibration\mEGFPC1_Noc\0003_R1_P2_K1_Ch2-Ch1.zen
819100	-7.216040e-06	2.047336e-04	4.347600e-07	20151204_STAG2gfpcf2_Prometa\MitoSys2\Calibration\mEGFPC1_Noc\0003_R1_P2_K1_Ch2-Ch1.zen
901020	3.192491e-05	2.790173e-04	3.479600e-07	20151204_STAG2gfpcf2_Prometa\MitoSys2\Calibration\mEGFPC1_Noc\0003_R1_P2_K1_Ch2-Ch1.zen
982940	1.014374e-04	2.933498e-04	2.846600e-07	20151204_STAG2gfpcf2_Prometa\MitoSys2\Calibration\mEGFPC1_Noc\0003_R1_P2_K1_Ch2-Ch1.zen
1064860	-2.069092e-05	2.721508e-04	2.371900e-07	20151204_STAG2gfpcf2_Prometa\MitoSys2\Calibration\mEGFPC1_Noc\0003_R1_P2_K1_Ch2-Ch1.zen
1146780	-8.085567e-05	2.570039e-04	2.007200e-07	20151204_STAG2gfpcf2_Prometa\MitoSys2\Calibration\mEGFPC1_Noc\0003_R1_P2_K1_Ch2-Ch1.zen
1228700	-8.382500e-05	2.014632e-04	1.721300e-07	20151204_STAG2gfpcf2_Prometa\MitoSys2\Calibration\mEGFPC1_Noc\0003_R1_P2_K1_Ch2-Ch1.zen
1310620	-3.052924e-05	1.959383e-04	1.493100e-07	20151204_STAG2gfpcf2_Prometa\MitoSys2\Calibration\mEGFPC1_Noc\0003_R1_P2_K1_Ch2-Ch1.zen
1392540	3.938871e-05	2.161203e-04	1.308100e-07	20151204_STAG2gfpcf2_Prometa\MitoSys2\Calibration\mEGFPC1_Noc\0003_R1_P2_K1_Ch2-Ch1.zen
1474460	8.392340e-05	1.905843e-04	1.156200e-07	20151204_STAG2gfpcf2_Prometa\MitoSys2\Calibration\mEGFPC1_Noc\0003_R1_P2_K1_Ch2-Ch1.zen
1556380	7.724800e-06	2.017564e-04	1.029800e-07	20151204_STAG2gfpcf2_Prometa\MitoSys2\Calibration\mEGFPC1_Noc\0003_R1_P2_K1_Ch2-Ch1.zen
10	1.339729e-02	3.431435e-03	1.510200e-02	20151204_STAG2gfpcf2_Prometa\MitoSys2\Calibration\mEGFPC1_Noc\0003_R1_P3_K1_Ch2-Ch1.zen
20	1.479750e-02	3.746475e-03	1.455400e-02	20151204_STAG2gfpcf2_Prometa\MitoSys2\Calibration\mEGFPC1_Noc\0003_R1_P3_K1_Ch2-Ch1.zen
30	1.520427e-02	3.444659e-03	1.403800e-02	20151204_STAG2gfpcf2_Prometa\MitoSys2\Calibration\mEGFPC1_Noc\0003_R1_P3_K1_Ch2-Ch1.zen
40	1.409973e-02	4.292186e-03	1.355700e-02	20151204_STAG2gfpcf2_Prometa\MitoSys2\Calibration\mEGFPC1_Noc\0003_R1_P3_K1_Ch2-Ch1.zen
50	1.284512e-02	4.436588e-03	1.310900e-02	20151204_STAG2gfpcf2_Prometa\MitoSys2\Calibration\mEGFPC1_Noc\0003_R1_P3_K1_Ch2-Ch1.zen
60	1.368790e-02	2.975899e-03	1.269000e-02	20151204_STAG2gfpcf2_Prometa\MitoSys2\Calibration\mEGFPC1_Noc\0003_R1_P3_K1_Ch2-Ch1.zen
70	1.340241e-02	3.302193e-03	1.230000e-02	20151204_STAG2gfpcf2_Prometa\MitoSys2\Calibration\mEGFPC1_Noc\0003_R1_P3_K1_Ch2-Ch1.zen
80	1.092327e-02	3.100840e-03	1.193500e-02	20151204_STAG2gfpcf2_Prometa\MitoSys2\Calibration\mEGFPC1_Noc\0003_R1_P3_K1_Ch2-Ch1.zen
90	1.146650e-02	3.039808e-03	1.159300e-02	20151204_STAG2gfpcf2_Prometa\MitoSys2\Calibration\mEGFPC1_Noc\0003_R1_P3_K1_Ch2-Ch1.zen
100	1.066506e-02	2.157806e-03	1.127300e-02	20151204_STAG2gfpcf2_Prometa\MitoSys2\Calibration\mEGFPC1_Noc\0003_R1_P3_K1_Ch2-Ch1.zen
120	1.007578e-02	2.907962e-03	1.069000e-02	20151204_STAG2gfpcf2_Prometa\MitoSys2\Calibration\mEGFPC1_Noc\0003_R1_P3_K1_Ch2-Ch1.zen
140	1.098470e-02	2.004676e-03	1.017300e-02	20151204_STAG2gfpcf2_Prometa\MitoSys2\Calibration\mEGFPC1_Noc\0003_R1_P3_K1_Ch2-Ch1.zen
160	9.711841e-03	3.202936e-03	9.710200e-03	20151204_STAG2gfpcf2_Prometa\MitoSys2\Calibration\mEGFPC1_Noc\0003_R1_P3_K1_Ch2-Ch1.zen
180	9.367003e-03	3.006189e-03	9.294200e-03	20151204_STAG2gfpcf2_Prometa\MitoSys2\Calibration\mEGFPC1_Noc\0003_R1_P3_K1_Ch2-Ch1.zen
200	8.859203e-03	1.934457e-03	8.917500e-03	20151204_STAG2gfpcf2_Prometa\MitoSys2\Calibration\mEGFPC1_Noc\0003_R1_P3_K1_Ch2-Ch1.zen
220	8.819702e-03	3.481965e-03	8.574400e-03	20151204_STAG2gfpcf2_Prometa\MitoSys2\Calibration\mEGFPC1_Noc\0003_R1_P3_K1_Ch2-Ch1.zen
240	7.884272e-03	2.864862e-03	8.260000e-03	20151204_STAG2gfpcf2_Prometa\MitoSys2\Calibration\mEGFPC1_Noc\0003_R1_P3_K1_Ch2-Ch1.zen
260	7.009349e-03	2.528317e-03	7.970600e-03	20151204_STAG2gfpcf2_Prometa\MitoSys2\Calibration\mEGFPC1_Noc\0003_R1_P3_K1_Ch2-Ch1.zen
280	7.940793e-03	2.136469e-03	7.702900e-03	20151204_STAG2gfpcf2_Prometa\MitoSys2\Calibration\mEGFPC1_Noc\0003_R1_P3_K1_Ch2-Ch1.zen
300	6.766830e-03	2.065015e-03	7.454200e-03	20151204_STAG2gfpcf2_Prometa\MitoSys2\Calibration\mEGFPC1_Noc\0003_R1_P3_K1_Ch2-Ch1.zen
340	7.384299e-03	1.818721e-03	7.005200e-03	20151204_STAG2gfpcf2_Prometa\MitoSys2\Calibration\mEGFPC1_Noc\0003_R1_P3_K1_Ch2-Ch1.zen
380	6.209325e-03	1.986649e-03	6.609700e-03	20151204_STAG2gfpcf2_Prometa\MitoSys2\Calibration\mEGFPC1_Noc\0003_R1_P3_K1_Ch2-Ch1.zen
420	6.803891e-03	1.411109e-03	6.257400e-03	20151204_STAG2gfpcf2_Prometa\MitoSys2\Calibration\mEGFPC1_Noc\0003_R1_P3_K1_Ch2-Ch1.zen
460	6.197607e-03	2.334912e-03	5.940900e-03	20151204_STAG2gfpcf2_Prometa\MitoSys2\Calibration\mEGFPC1_Noc\0003_R1_P3_K1_Ch2-Ch1.zen
500	6.110332e-03	1.941489e-03	5.654500e-03	20151204_STAG2gfpcf2_Prometa\MitoSys2\Calibration\mEGFPC1_Noc\0003_R1_P3_K1_Ch2-Ch1.zen
540	5.401027e-03	1.417491e-03	5.393700e-03	20151204_STAG2gfpcf2_Prometa\MitoSys2\Calibration\mEGFPC1_Noc\0003_R1_P3_K1_Ch2-Ch1.zen
580	4.771536e-03	2.326949e-03	5.155000e-03	20151204_STAG2gfpcf2_Prometa\MitoSys2\Calibration\mEGFPC1_Noc\0003_R1_P3_K1_Ch2-Ch1.zen
620	5.238454e-03	2.283558e-03	4.935600e-03	20151204_STAG2gfpcf2_Prometa\MitoSys2\Calibration\mEGFPC1_Noc\0003_R1_P3_K1_Ch2-Ch1.zen
660	4.116599e-03	1.366418e-03	4.733100e-03	20151204_STAG2gfpcf2_Prometa\MitoSys2\Calibration\mEGFPC1_Noc\0003_R1_P3_K1_Ch2-Ch1.zen
700	4.513696e-03	1.226764e-03	4.545700e-03	20151204_STAG2gfpcf2_Prometa\MitoSys2\Calibration\mEGFPC1_Noc\0003_R1_P3_K1_Ch2-Ch1.zen
780	4.550105e-03	1.499036e-03	4.209500e-03	20151204_STAG2gfpcf2_Prometa\MitoSys2\Calibration\mEGFPC1_Noc\0003_R1_P3_K1_Ch2-Ch1.zen
860	3.887937e-03	1.345637e-03	3.916500e-03	20151204_STAG2gfpcf2_Prometa\MitoSys2\Calibration\mEGFPC1_Noc\0003_R1_P3_K1_Ch2-Ch1.zen
940	3.784075e-03	1.265987e-03	3.658800e-03	20151204_STAG2gfpcf2_Prometa\MitoSys2\Calibration\mEGFPC1_Noc\0003_R1_P3_K1_Ch2-Ch1.zen
1020	3.432937e-03	1.281669e-03	3.430500e-03	20151204_STAG2gfpcf2_Prometa\MitoSys2\Calibration\mEGFPC1_Noc\0003_R1_P3_K1_Ch2-Ch1.zen
1100	3.450627e-03	1.462877e-03	3.226900e-03	20151204_STAG2gfpcf2_Prometa\MitoSys2\Calibration\mEGFPC1_Noc\0003_R1_P3_K1_Ch2-Ch1.zen
1180	2.981454e-03	1.366769e-03	3.044100e-03	20151204_STAG2gfpcf2_Prometa\MitoSys2\Calibration\mEGFPC1_Noc\0003_R1_P3_K1_Ch2-Ch1.zen
1260	2.762529e-03	1.206084e-03	2.879200e-03	20151204_STAG2gfpcf2_Prometa\MitoSys2\Calibration\mEGFPC1_Noc\0003_R1_P3_K1_Ch2-Ch1.zen
1340	2.883522e-03	1.062591e-03	2.729600e-03	20151204_STAG2gfpcf2_Prometa\MitoSys2\Calibration\mEGFPC1_Noc\0003_R1_P3_K1_Ch2-Ch1.zen
1420	2.559887e-03	1.250353e-03	2.593400e-03	20151204_STAG2gfpcf2_Prometa\MitoSys2\Calibration\mEGFPC1_Noc\0003_R1_P3_K1_Ch2-Ch1.zen
1500	2.464728e-03	9.170399e-04	2.468800e-03	20151204_STAG2gfpcf2_Prometa\MitoSys2\Calibration\mEGFPC1_Noc\0003_R1_P3_K1_Ch2-Ch1.zen
1660	2.272080e-03	9.245794e-04	2.249200e-03	20151204_STAG2gfpcf2_Prometa\MitoSys2\Calibration\mEGFPC1_Noc\0003_R1_P3_K1_Ch2-Ch1.zen
1820	2.073467e-03	1.073159e-03	2.061900e-03	20151204_STAG2gfpcf2_Prometa\MitoSys2\Calibration\mEGFPC1_Noc\0003_R1_P3_K1_Ch2-Ch1.zen
1980	1.905888e-03	7.479002e-04	1.900400e-03	20151204_STAG2gfpcf2_Prometa\MitoSys2\Calibration\mEGFPC1_Noc\0003_R1_P3_K1_Ch2-Ch1.zen
2140	1.818671e-03	8.257224e-04	1.759700e-03	20151204_STAG2gfpcf2_Prometa\MitoSys2\Calibration\mEGFPC1_Noc\0003_R1_P3_K1_Ch2-Ch1.zen
2300	1.206202e-03	7.547812e-04	1.636200e-03	20151204_STAG2gfpcf2_Prometa\MitoSys2\Calibration\mEGFPC1_Noc\0003_R1_P3_K1_Ch2-Ch1.zen
2460	1.639132e-03	8.475655e-04	1.526900e-03	20151204_STAG2gfpcf2_Prometa\MitoSys2\Calibration\mEGFPC1_Noc\0003_R1_P3_K1_Ch2-Ch1.zen
2620	1.672212e-03	1.083514e-03	1.429600e-03	20151204_STAG2gfpcf2_Prometa\MitoSys2\Calibration\mEGFPC1_Noc\0003_R1_P3_K1_Ch2-Ch1.zen
2780	1.483541e-03	7.686780e-04	1.342500e-03	20151204_STAG2gfpcf2_Prometa\MitoSys2\Calibration\mEGFPC1_Noc\0003_R1_P3_K1_Ch2-Ch1.zen
2940	1.448157e-03	1.339998e-03	1.264100e-03	20151204_STAG2gfpcf2_Prometa\MitoSys2\Calibration\mEGFPC1_Noc\0003_R1_P3_K1_Ch2-Ch1.zen
3100	1.225029e-03	8.327776e-04	1.193200e-03	20151204_STAG2gfpcf2_Prometa\MitoSys2\Calibration\mEGFPC1_Noc\0003_R1_P3_K1_Ch2-Ch1.zen
3420	9.988206e-04	6.894028e-04	1.070000e-03	20151204_STAG2gfpcf2_Prometa\MitoSys2\Calibration\mEGFPC1_Noc\0003_R1_P3_K1_Ch2-Ch1.zen
3740	5.150971e-04	9.031212e-04	9.669300e-04	20151204_STAG2gfpcf2_Prometa\MitoSys2\Calibration\mEGFPC1_Noc\0003_R1_P3_K1_Ch2-Ch1.zen
4060	6.526667e-04	9.420048e-04	8.795300e-04	20151204_STAG2gfpcf2_Prometa\MitoSys2\Calibration\mEGFPC1_Noc\0003_R1_P3_K1_Ch2-Ch1.zen
4380	4.501946e-04	7.738847e-04	8.046100e-04	20151204_STAG2gfpcf2_Prometa\MitoSys2\Calibration\mEGFPC1_Noc\0003_R1_P3_K1_Ch2-Ch1.zen
4700	5.791238e-04	8.939099e-04	7.397700e-04	20151204_STAG2gfpcf2_Prometa\MitoSys2\Calibration\mEGFPC1_Noc\0003_R1_P3_K1_Ch2-Ch1.zen
5020	3.798889e-04	6.450895e-04	6.831900e-04	20151204_STAG2gfpcf2_Prometa\MitoSys2\Calibration\mEGFPC1_Noc\0003_R1_P3_K1_Ch2-Ch1.zen
5340	5.797325e-04	8.660833e-04	6.334500e-04	20151204_STAG2gfpcf2_Prometa\MitoSys2\Calibration\mEGFPC1_Noc\0003_R1_P3_K1_Ch2-Ch1.zen
5660	3.698616e-04	7.416277e-04	5.894400e-04	20151204_STAG2gfpcf2_Prometa\MitoSys2\Calibration\mEGFPC1_Noc\0003_R1_P3_K1_Ch2-Ch1.zen
5980	5.901924e-04	8.017323e-04	5.502600e-04	20151204_STAG2gfpcf2_Prometa\MitoSys2\Calibration\mEGFPC1_Noc\0003_R1_P3_K1_Ch2-Ch1.zen
6300	4.996340e-04	7.756140e-04	5.151900e-04	20151204_STAG2gfpcf2_Prometa\MitoSys2\Calibration\mEGFPC1_Noc\0003_R1_P3_K1_Ch2-Ch1.zen
6940	3.068982e-04	7.834001e-04	4.551800e-04	20151204_STAG2gfpcf2_Prometa\MitoSys2\Calibration\mEGFPC1_Noc\0003_R1_P3_K1_Ch2-Ch1.zen
7580	2.954737e-04	7.727012e-04	4.058400e-04	20151204_STAG2gfpcf2_Prometa\MitoSys2\Calibration\mEGFPC1_Noc\0003_R1_P3_K1_Ch2-Ch1.zen
8220	6.288948e-04	4.914042e-04	3.646700e-04	20151204_STAG2gfpcf2_Prometa\MitoSys2\Calibration\mEGFPC1_Noc\0003_R1_P3_K1_Ch2-Ch1.zen
8860	3.520485e-04	5.986504e-04	3.299100e-04	20151204_STAG2gfpcf2_Prometa\MitoSys2\Calibration\mEGFPC1_Noc\0003_R1_P3_K1_Ch2-Ch1.zen
9500	4.110921e-04	5.731072e-04	3.002400e-04	20151204_STAG2gfpcf2_Prometa\MitoSys2\Calibration\mEGFPC1_Noc\0003_R1_P3_K1_Ch2-Ch1.zen
10140	3.043966e-04	7.364959e-04	2.746700e-04	20151204_STAG2gfpcf2_Prometa\MitoSys2\Calibration\mEGFPC1_Noc\0003_R1_P3_K1_Ch2-Ch1.zen
10780	4.001612e-04	6.972090e-04	2.524500e-04	20151204_STAG2gfpcf2_Prometa\MitoSys2\Calibration\mEGFPC1_Noc\0003_R1_P3_K1_Ch2-Ch1.zen
11420	4.148665e-04	5.262841e-04	2.330000e-04	20151204_STAG2gfpcf2_Prometa\MitoSys2\Calibration\mEGFPC1_Noc\0003_R1_P3_K1_Ch2-Ch1.zen
12060	2.075826e-04	8.072975e-04	2.158700e-04	20151204_STAG2gfpcf2_Prometa\MitoSys2\Calibration\mEGFPC1_Noc\0003_R1_P3_K1_Ch2-Ch1.zen
12700	1.021368e-05	6.419216e-04	2.006800e-04	20151204_STAG2gfpcf2_Prometa\MitoSys2\Calibration\mEGFPC1_Noc\0003_R1_P3_K1_Ch2-Ch1.zen
13980	1.904723e-04	6.214671e-04	1.750200e-04	20151204_STAG2gfpcf2_Prometa\MitoSys2\Calibration\mEGFPC1_Noc\0003_R1_P3_K1_Ch2-Ch1.zen
15260	-6.970211e-05	7.609352e-04	1.542600e-04	20151204_STAG2gfpcf2_Prometa\MitoSys2\Calibration\mEGFPC1_Noc\0003_R1_P3_K1_Ch2-Ch1.zen
16540	1.612226e-04	7.712970e-04	1.372000e-04	20151204_STAG2gfpcf2_Prometa\MitoSys2\Calibration\mEGFPC1_Noc\0003_R1_P3_K1_Ch2-Ch1.zen
17820	3.717600e-04	4.337340e-04	1.229700e-04	20151204_STAG2gfpcf2_Prometa\MitoSys2\Calibration\mEGFPC1_Noc\0003_R1_P3_K1_Ch2-Ch1.zen
19100	2.941857e-04	6.971834e-04	1.109700e-04	20151204_STAG2gfpcf2_Prometa\MitoSys2\Calibration\mEGFPC1_Noc\0003_R1_P3_K1_Ch2-Ch1.zen
20380	7.883985e-05	6.726947e-04	1.007500e-04	20151204_STAG2gfpcf2_Prometa\MitoSys2\Calibration\mEGFPC1_Noc\0003_R1_P3_K1_Ch2-Ch1.zen
21660	2.097301e-04	5.964976e-04	9.194900e-05	20151204_STAG2gfpcf2_Prometa\MitoSys2\Calibration\mEGFPC1_Noc\0003_R1_P3_K1_Ch2-Ch1.zen
22940	1.604631e-04	4.892342e-04	8.432200e-05	20151204_STAG2gfpcf2_Prometa\MitoSys2\Calibration\mEGFPC1_Noc\0003_R1_P3_K1_Ch2-Ch1.zen
24220	4.843128e-05	5.621295e-04	7.765800e-05	20151204_STAG2gfpcf2_Prometa\MitoSys2\Calibration\mEGFPC1_Noc\0003_R1_P3_K1_Ch2-Ch1.zen
25500	1.157533e-04	5.524711e-04	7.180000e-05	20151204_STAG2gfpcf2_Prometa\MitoSys2\Calibration\mEGFPC1_Noc\0003_R1_P3_K1_Ch2-Ch1.zen
28060	2.106689e-04	5.798902e-04	6.200900e-05	20151204_STAG2gfpcf2_Prometa\MitoSys2\Calibration\mEGFPC1_Noc\0003_R1_P3_K1_Ch2-Ch1.zen
30620	4.828138e-05	4.497957e-04	5.419100e-05	20151204_STAG2gfpcf2_Prometa\MitoSys2\Calibration\mEGFPC1_Noc\0003_R1_P3_K1_Ch2-Ch1.zen
33180	1.290645e-04	5.253593e-04	4.783800e-05	20151204_STAG2gfpcf2_Prometa\MitoSys2\Calibration\mEGFPC1_Noc\0003_R1_P3_K1_Ch2-Ch1.zen
35740	2.253273e-04	4.664291e-04	4.259800e-05	20151204_STAG2gfpcf2_Prometa\MitoSys2\Calibration\mEGFPC1_Noc\0003_R1_P3_K1_Ch2-Ch1.zen
38300	3.015930e-05	3.693948e-04	3.821800e-05	20151204_STAG2gfpcf2_Prometa\MitoSys2\Calibration\mEGFPC1_Noc\0003_R1_P3_K1_Ch2-Ch1.zen
40860	9.836544e-05	4.170632e-04	3.451700e-05	20151204_STAG2gfpcf2_Prometa\MitoSys2\Calibration\mEGFPC1_Noc\0003_R1_P3_K1_Ch2-Ch1.zen
43420	4.701223e-05	3.401870e-04	3.135700e-05	20151204_STAG2gfpcf2_Prometa\MitoSys2\Calibration\mEGFPC1_Noc\0003_R1_P3_K1_Ch2-Ch1.zen
45980	-1.976902e-06	5.206401e-04	2.863600e-05	20151204_STAG2gfpcf2_Prometa\MitoSys2\Calibration\mEGFPC1_Noc\0003_R1_P3_K1_Ch2-Ch1.zen
48540	1.208481e-04	4.446588e-04	2.627400e-05	20151204_STAG2gfpcf2_Prometa\MitoSys2\Calibration\mEGFPC1_Noc\0003_R1_P3_K1_Ch2-Ch1.zen
51100	3.243730e-06	3.330541e-04	2.420800e-05	20151204_STAG2gfpcf2_Prometa\MitoSys2\Calibration\mEGFPC1_Noc\0003_R1_P3_K1_Ch2-Ch1.zen
56220	-3.884841e-05	3.466694e-04	2.078300e-05	20151204_STAG2gfpcf2_Prometa\MitoSys2\Calibration\mEGFPC1_Noc\0003_R1_P3_K1_Ch2-Ch1.zen
61340	-8.857461e-05	3.352732e-04	1.807200e-05	20151204_STAG2gfpcf2_Prometa\MitoSys2\Calibration\mEGFPC1_Noc\0003_R1_P3_K1_Ch2-Ch1.zen
66460	-5.638029e-05	4.282409e-04	1.588600e-05	20151204_STAG2gfpcf2_Prometa\MitoSys2\Calibration\mEGFPC1_Noc\0003_R1_P3_K1_Ch2-Ch1.zen
71580	-1.966111e-05	4.364924e-04	1.409400e-05	20151204_STAG2gfpcf2_Prometa\MitoSys2\Calibration\mEGFPC1_Noc\0003_R1_P3_K1_Ch2-Ch1.zen
76700	5.854678e-06	2.982798e-04	1.260500e-05	20151204_STAG2gfpcf2_Prometa\MitoSys2\Calibration\mEGFPC1_Noc\0003_R1_P3_K1_Ch2-Ch1.zen
81820	7.438960e-05	3.009680e-04	1.135400e-05	20151204_STAG2gfpcf2_Prometa\MitoSys2\Calibration\mEGFPC1_Noc\0003_R1_P3_K1_Ch2-Ch1.zen
86940	-2.822013e-05	3.509698e-04	1.029000e-05	20151204_STAG2gfpcf2_Prometa\MitoSys2\Calibration\mEGFPC1_Noc\0003_R1_P3_K1_Ch2-Ch1.zen
92060	1.007948e-04	3.227903e-04	9.377100e-06	20151204_STAG2gfpcf2_Prometa\MitoSys2\Calibration\mEGFPC1_Noc\0003_R1_P3_K1_Ch2-Ch1.zen
97180	-1.340554e-06	2.500610e-04	8.587600e-06	20151204_STAG2gfpcf2_Prometa\MitoSys2\Calibration\mEGFPC1_Noc\0003_R1_P3_K1_Ch2-Ch1.zen
102300	-6.797697e-05	2.994150e-04	7.899500e-06	20151204_STAG2gfpcf2_Prometa\MitoSys2\Calibration\mEGFPC1_Noc\0003_R1_P3_K1_Ch2-Ch1.zen
112540	-8.096156e-05	4.008965e-04	6.762700e-06	20151204_STAG2gfpcf2_Prometa\MitoSys2\Calibration\mEGFPC1_Noc\0003_R1_P3_K1_Ch2-Ch1.zen
122780	-8.386870e-05	2.245908e-04	5.867300e-06	20151204_STAG2gfpcf2_Prometa\MitoSys2\Calibration\mEGFPC1_Noc\0003_R1_P3_K1_Ch2-Ch1.zen
133020	-6.268864e-06	2.723880e-04	5.148000e-06	20151204_STAG2gfpcf2_Prometa\MitoSys2\Calibration\mEGFPC1_Noc\0003_R1_P3_K1_Ch2-Ch1.zen
143260	-9.375653e-05	2.695321e-04	4.560400e-06	20151204_STAG2gfpcf2_Prometa\MitoSys2\Calibration\mEGFPC1_Noc\0003_R1_P3_K1_Ch2-Ch1.zen
153500	-7.096637e-05	2.283811e-04	4.073500e-06	20151204_STAG2gfpcf2_Prometa\MitoSys2\Calibration\mEGFPC1_Noc\0003_R1_P3_K1_Ch2-Ch1.zen
163740	-6.905073e-05	3.218853e-04	3.665000e-06	20151204_STAG2gfpcf2_Prometa\MitoSys2\Calibration\mEGFPC1_Noc\0003_R1_P3_K1_Ch2-Ch1.zen
173980	7.075592e-05	3.342703e-04	3.318500e-06	20151204_STAG2gfpcf2_Prometa\MitoSys2\Calibration\mEGFPC1_Noc\0003_R1_P3_K1_Ch2-Ch1.zen
184220	4.919242e-05	2.885632e-04	3.021800e-06	20151204_STAG2gfpcf2_Prometa\MitoSys2\Calibration\mEGFPC1_Noc\0003_R1_P3_K1_Ch2-Ch1.zen
194460	-1.932876e-06	2.533536e-04	2.765500e-06	20151204_STAG2gfpcf2_Prometa\MitoSys2\Calibration\mEGFPC1_Noc\0003_R1_P3_K1_Ch2-Ch1.zen
204700	-4.047414e-05	1.442527e-04	2.542400e-06	20151204_STAG2gfpcf2_Prometa\MitoSys2\Calibration\mEGFPC1_Noc\0003_R1_P3_K1_Ch2-Ch1.zen
225180	-5.592063e-05	2.311283e-04	2.174500e-06	20151204_STAG2gfpcf2_Prometa\MitoSys2\Calibration\mEGFPC1_Noc\0003_R1_P3_K1_Ch2-Ch1.zen
245660	-6.123086e-05	2.706624e-04	1.885200e-06	20151204_STAG2gfpcf2_Prometa\MitoSys2\Calibration\mEGFPC1_Noc\0003_R1_P3_K1_Ch2-Ch1.zen
266140	2.288005e-05	2.625704e-04	1.653100e-06	20151204_STAG2gfpcf2_Prometa\MitoSys2\Calibration\mEGFPC1_Noc\0003_R1_P3_K1_Ch2-Ch1.zen
286620	-2.229245e-05	2.452814e-04	1.463800e-06	20151204_STAG2gfpcf2_Prometa\MitoSys2\Calibration\mEGFPC1_Noc\0003_R1_P3_K1_Ch2-Ch1.zen
307100	7.129308e-05	2.507062e-04	1.307100e-06	20151204_STAG2gfpcf2_Prometa\MitoSys2\Calibration\mEGFPC1_Noc\0003_R1_P3_K1_Ch2-Ch1.zen
327580	-3.447548e-05	2.597857e-04	1.175700e-06	20151204_STAG2gfpcf2_Prometa\MitoSys2\Calibration\mEGFPC1_Noc\0003_R1_P3_K1_Ch2-Ch1.zen
348060	1.162380e-05	2.286947e-04	1.064300e-06	20151204_STAG2gfpcf2_Prometa\MitoSys2\Calibration\mEGFPC1_Noc\0003_R1_P3_K1_Ch2-Ch1.zen
368540	-2.784374e-05	2.104388e-04	9.689900e-07	20151204_STAG2gfpcf2_Prometa\MitoSys2\Calibration\mEGFPC1_Noc\0003_R1_P3_K1_Ch2-Ch1.zen
389020	-9.549492e-05	1.815101e-04	8.866900e-07	20151204_STAG2gfpcf2_Prometa\MitoSys2\Calibration\mEGFPC1_Noc\0003_R1_P3_K1_Ch2-Ch1.zen
409500	-7.561998e-05	1.938988e-04	8.150900e-07	20151204_STAG2gfpcf2_Prometa\MitoSys2\Calibration\mEGFPC1_Noc\0003_R1_P3_K1_Ch2-Ch1.zen
450460	1.876553e-05	1.916271e-04	6.970400e-07	20151204_STAG2gfpcf2_Prometa\MitoSys2\Calibration\mEGFPC1_Noc\0003_R1_P3_K1_Ch2-Ch1.zen
491420	1.137849e-04	1.796796e-04	6.042800e-07	20151204_STAG2gfpcf2_Prometa\MitoSys2\Calibration\mEGFPC1_Noc\0003_R1_P3_K1_Ch2-Ch1.zen
532380	4.733496e-05	2.180551e-04	5.298900e-07	20151204_STAG2gfpcf2_Prometa\MitoSys2\Calibration\mEGFPC1_Noc\0003_R1_P3_K1_Ch2-Ch1.zen
573340	-1.178345e-05	2.693377e-04	4.692200e-07	20151204_STAG2gfpcf2_Prometa\MitoSys2\Calibration\mEGFPC1_Noc\0003_R1_P3_K1_Ch2-Ch1.zen
614300	-3.963021e-05	2.258169e-04	4.190000e-07	20151204_STAG2gfpcf2_Prometa\MitoSys2\Calibration\mEGFPC1_Noc\0003_R1_P3_K1_Ch2-Ch1.zen
655260	8.123168e-06	1.666614e-04	3.769100e-07	20151204_STAG2gfpcf2_Prometa\MitoSys2\Calibration\mEGFPC1_Noc\0003_R1_P3_K1_Ch2-Ch1.zen
696220	-3.800229e-05	1.779165e-04	3.412300e-07	20151204_STAG2gfpcf2_Prometa\MitoSys2\Calibration\mEGFPC1_Noc\0003_R1_P3_K1_Ch2-Ch1.zen
737180	-8.162133e-05	2.590876e-04	3.107000e-07	20151204_STAG2gfpcf2_Prometa\MitoSys2\Calibration\mEGFPC1_Noc\0003_R1_P3_K1_Ch2-Ch1.zen
778140	-7.369383e-06	1.539027e-04	2.843300e-07	20151204_STAG2gfpcf2_Prometa\MitoSys2\Calibration\mEGFPC1_Noc\0003_R1_P3_K1_Ch2-Ch1.zen
819100	-6.463122e-06	1.387498e-04	2.614000e-07	20151204_STAG2gfpcf2_Prometa\MitoSys2\Calibration\mEGFPC1_Noc\0003_R1_P3_K1_Ch2-Ch1.zen
901020	-7.298485e-05	1.161088e-04	2.235900e-07	20151204_STAG2gfpcf2_Prometa\MitoSys2\Calibration\mEGFPC1_Noc\0003_R1_P3_K1_Ch2-Ch1.zen
982940	-3.370190e-05	1.478591e-04	1.938700e-07	20151204_STAG2gfpcf2_Prometa\MitoSys2\Calibration\mEGFPC1_Noc\0003_R1_P3_K1_Ch2-Ch1.zen
1064860	-3.934351e-05	1.513186e-04	1.700400e-07	20151204_STAG2gfpcf2_Prometa\MitoSys2\Calibration\mEGFPC1_Noc\0003_R1_P3_K1_Ch2-Ch1.zen
1146780	-1.701615e-05	1.664323e-04	1.506000e-07	20151204_STAG2gfpcf2_Prometa\MitoSys2\Calibration\mEGFPC1_Noc\0003_R1_P3_K1_Ch2-Ch1.zen
1228700	1.599197e-05	1.583055e-04	1.345000e-07	20151204_STAG2gfpcf2_Prometa\MitoSys2\Calibration\mEGFPC1_Noc\0003_R1_P3_K1_Ch2-Ch1.zen
1310620	2.645418e-05	1.574985e-04	1.210100e-07	20151204_STAG2gfpcf2_Prometa\MitoSys2\Calibration\mEGFPC1_Noc\0003_R1_P3_K1_Ch2-Ch1.zen
1392540	2.010547e-05	1.206732e-04	1.095800e-07	20151204_STAG2gfpcf2_Prometa\MitoSys2\Calibration\mEGFPC1_Noc\0003_R1_P3_K1_Ch2-Ch1.zen
1474460	-9.012876e-06	1.453410e-04	9.978900e-08	20151204_STAG2gfpcf2_Prometa\MitoSys2\Calibration\mEGFPC1_Noc\0003_R1_P3_K1_Ch2-Ch1.zen
1556380	-4.005489e-05	1.576133e-04	9.133700e-08	20151204_STAG2gfpcf2_Prometa\MitoSys2\Calibration\mEGFPC1_Noc\0003_R1_P3_K1_Ch2-Ch1.zen
10	1.560570e-02	4.459949e-03	1.520900e-02	20151204_STAG2gfpcf2_Prometa\MitoSys2\Calibration\mEGFPC1_Noc\0003_R1_P4_K1_Ch2-Ch1.zen
20	1.459639e-02	4.689547e-03	1.474300e-02	20151204_STAG2gfpcf2_Prometa\MitoSys2\Calibration\mEGFPC1_Noc\0003_R1_P4_K1_Ch2-Ch1.zen
30	1.424939e-02	2.991834e-03	1.430500e-02	20151204_STAG2gfpcf2_Prometa\MitoSys2\Calibration\mEGFPC1_Noc\0003_R1_P4_K1_Ch2-Ch1.zen
40	1.334140e-02	3.142506e-03	1.389400e-02	20151204_STAG2gfpcf2_Prometa\MitoSys2\Calibration\mEGFPC1_Noc\0003_R1_P4_K1_Ch2-Ch1.zen
50	1.324410e-02	3.694028e-03	1.350900e-02	20151204_STAG2gfpcf2_Prometa\MitoSys2\Calibration\mEGFPC1_Noc\0003_R1_P4_K1_Ch2-Ch1.zen
60	1.240052e-02	4.102110e-03	1.314800e-02	20151204_STAG2gfpcf2_Prometa\MitoSys2\Calibration\mEGFPC1_Noc\0003_R1_P4_K1_Ch2-Ch1.zen
70	1.298735e-02	4.540096e-03	1.280900e-02	20151204_STAG2gfpcf2_Prometa\MitoSys2\Calibration\mEGFPC1_Noc\0003_R1_P4_K1_Ch2-Ch1.zen
80	1.154669e-02	3.949734e-03	1.249000e-02	20151204_STAG2gfpcf2_Prometa\MitoSys2\Calibration\mEGFPC1_Noc\0003_R1_P4_K1_Ch2-Ch1.zen
90	1.281508e-02	3.783143e-03	1.219000e-02	20151204_STAG2gfpcf2_Prometa\MitoSys2\Calibration\mEGFPC1_Noc\0003_R1_P4_K1_Ch2-Ch1.zen
100	1.249013e-02	2.524183e-03	1.190700e-02	20151204_STAG2gfpcf2_Prometa\MitoSys2\Calibration\mEGFPC1_Noc\0003_R1_P4_K1_Ch2-Ch1.zen
120	1.130562e-02	2.712759e-03	1.138700e-02	20151204_STAG2gfpcf2_Prometa\MitoSys2\Calibration\mEGFPC1_Noc\0003_R1_P4_K1_Ch2-Ch1.zen
140	1.097667e-02	2.806682e-03	1.092000e-02	20151204_STAG2gfpcf2_Prometa\MitoSys2\Calibration\mEGFPC1_Noc\0003_R1_P4_K1_Ch2-Ch1.zen
160	1.138133e-02	2.431205e-03	1.049800e-02	20151204_STAG2gfpcf2_Prometa\MitoSys2\Calibration\mEGFPC1_Noc\0003_R1_P4_K1_Ch2-Ch1.zen
180	1.082915e-02	2.231715e-03	1.011400e-02	20151204_STAG2gfpcf2_Prometa\MitoSys2\Calibration\mEGFPC1_Noc\0003_R1_P4_K1_Ch2-Ch1.zen
200	9.250435e-03	3.070326e-03	9.761500e-03	20151204_STAG2gfpcf2_Prometa\MitoSys2\Calibration\mEGFPC1_Noc\0003_R1_P4_K1_Ch2-Ch1.zen
220	9.981937e-03	2.630916e-03	9.437400e-03	20151204_STAG2gfpcf2_Prometa\MitoSys2\Calibration\mEGFPC1_Noc\0003_R1_P4_K1_Ch2-Ch1.zen
240	8.391597e-03	2.617179e-03	9.137500e-03	20151204_STAG2gfpcf2_Prometa\MitoSys2\Calibration\mEGFPC1_Noc\0003_R1_P4_K1_Ch2-Ch1.zen
260	9.338335e-03	2.643469e-03	8.858800e-03	20151204_STAG2gfpcf2_Prometa\MitoSys2\Calibration\mEGFPC1_Noc\0003_R1_P4_K1_Ch2-Ch1.zen
280	8.074142e-03	2.921470e-03	8.598600e-03	20151204_STAG2gfpcf2_Prometa\MitoSys2\Calibration\mEGFPC1_Noc\0003_R1_P4_K1_Ch2-Ch1.zen
300	8.510364e-03	2.040481e-03	8.354900e-03	20151204_STAG2gfpcf2_Prometa\MitoSys2\Calibration\mEGFPC1_Noc\0003_R1_P4_K1_Ch2-Ch1.zen
340	7.720214e-03	2.183567e-03	7.909700e-03	20151204_STAG2gfpcf2_Prometa\MitoSys2\Calibration\mEGFPC1_Noc\0003_R1_P4_K1_Ch2-Ch1.zen
380	7.607597e-03	2.327424e-03	7.511900e-03	20151204_STAG2gfpcf2_Prometa\MitoSys2\Calibration\mEGFPC1_Noc\0003_R1_P4_K1_Ch2-Ch1.zen
420	6.446044e-03	1.854695e-03	7.153300e-03	20151204_STAG2gfpcf2_Prometa\MitoSys2\Calibration\mEGFPC1_Noc\0003_R1_P4_K1_Ch2-Ch1.zen
460	6.681834e-03	1.703100e-03	6.827500e-03	20151204_STAG2gfpcf2_Prometa\MitoSys2\Calibration\mEGFPC1_Noc\0003_R1_P4_K1_Ch2-Ch1.zen
500	6.256548e-03	1.468285e-03	6.529800e-03	20151204_STAG2gfpcf2_Prometa\MitoSys2\Calibration\mEGFPC1_Noc\0003_R1_P4_K1_Ch2-Ch1.zen
540	6.194406e-03	2.017972e-03	6.256500e-03	20151204_STAG2gfpcf2_Prometa\MitoSys2\Calibration\mEGFPC1_Noc\0003_R1_P4_K1_Ch2-Ch1.zen
580	5.819090e-03	1.876215e-03	6.004400e-03	20151204_STAG2gfpcf2_Prometa\MitoSys2\Calibration\mEGFPC1_Noc\0003_R1_P4_K1_Ch2-Ch1.zen
620	5.249588e-03	1.813126e-03	5.771000e-03	20151204_STAG2gfpcf2_Prometa\MitoSys2\Calibration\mEGFPC1_Noc\0003_R1_P4_K1_Ch2-Ch1.zen
660	6.093632e-03	1.851451e-03	5.554400e-03	20151204_STAG2gfpcf2_Prometa\MitoSys2\Calibration\mEGFPC1_Noc\0003_R1_P4_K1_Ch2-Ch1.zen
700	5.542438e-03	1.565232e-03	5.352700e-03	20151204_STAG2gfpcf2_Prometa\MitoSys2\Calibration\mEGFPC1_Noc\0003_R1_P4_K1_Ch2-Ch1.zen
780	5.058152e-03	1.978527e-03	4.988300e-03	20151204_STAG2gfpcf2_Prometa\MitoSys2\Calibration\mEGFPC1_Noc\0003_R1_P4_K1_Ch2-Ch1.zen
860	4.914552e-03	1.430231e-03	4.668000e-03	20151204_STAG2gfpcf2_Prometa\MitoSys2\Calibration\mEGFPC1_Noc\0003_R1_P4_K1_Ch2-Ch1.zen
940	4.426186e-03	1.390749e-03	4.384400e-03	20151204_STAG2gfpcf2_Prometa\MitoSys2\Calibration\mEGFPC1_Noc\0003_R1_P4_K1_Ch2-Ch1.zen
1020	4.284332e-03	1.194951e-03	4.131700e-03	20151204_STAG2gfpcf2_Prometa\MitoSys2\Calibration\mEGFPC1_Noc\0003_R1_P4_K1_Ch2-Ch1.zen
1100	4.151205e-03	1.462922e-03	3.905100e-03	20151204_STAG2gfpcf2_Prometa\MitoSys2\Calibration\mEGFPC1_Noc\0003_R1_P4_K1_Ch2-Ch1.zen
1180	3.700994e-03	1.365570e-03	3.700800e-03	20151204_STAG2gfpcf2_Prometa\MitoSys2\Calibration\mEGFPC1_Noc\0003_R1_P4_K1_Ch2-Ch1.zen
1260	3.021217e-03	1.469718e-03	3.515800e-03	20151204_STAG2gfpcf2_Prometa\MitoSys2\Calibration\mEGFPC1_Noc\0003_R1_P4_K1_Ch2-Ch1.zen
1340	3.029749e-03	1.731116e-03	3.347600e-03	20151204_STAG2gfpcf2_Prometa\MitoSys2\Calibration\mEGFPC1_Noc\0003_R1_P4_K1_Ch2-Ch1.zen
1420	3.032496e-03	1.396032e-03	3.193900e-03	20151204_STAG2gfpcf2_Prometa\MitoSys2\Calibration\mEGFPC1_Noc\0003_R1_P4_K1_Ch2-Ch1.zen
1500	2.721386e-03	1.276286e-03	3.053000e-03	20151204_STAG2gfpcf2_Prometa\MitoSys2\Calibration\mEGFPC1_Noc\0003_R1_P4_K1_Ch2-Ch1.zen
1660	2.568055e-03	8.805672e-04	2.803800e-03	20151204_STAG2gfpcf2_Prometa\MitoSys2\Calibration\mEGFPC1_Noc\0003_R1_P4_K1_Ch2-Ch1.zen
1820	2.323552e-03	9.773392e-04	2.590500e-03	20151204_STAG2gfpcf2_Prometa\MitoSys2\Calibration\mEGFPC1_Noc\0003_R1_P4_K1_Ch2-Ch1.zen
1980	2.517777e-03	1.031656e-03	2.406000e-03	20151204_STAG2gfpcf2_Prometa\MitoSys2\Calibration\mEGFPC1_Noc\0003_R1_P4_K1_Ch2-Ch1.zen
2140	2.727164e-03	9.589926e-04	2.244800e-03	20151204_STAG2gfpcf2_Prometa\MitoSys2\Calibration\mEGFPC1_Noc\0003_R1_P4_K1_Ch2-Ch1.zen
2300	2.000011e-03	8.470077e-04	2.103000e-03	20151204_STAG2gfpcf2_Prometa\MitoSys2\Calibration\mEGFPC1_Noc\0003_R1_P4_K1_Ch2-Ch1.zen
2460	2.098572e-03	1.050191e-03	1.977200e-03	20151204_STAG2gfpcf2_Prometa\MitoSys2\Calibration\mEGFPC1_Noc\0003_R1_P4_K1_Ch2-Ch1.zen
2620	1.787595e-03	1.086690e-03	1.865000e-03	20151204_STAG2gfpcf2_Prometa\MitoSys2\Calibration\mEGFPC1_Noc\0003_R1_P4_K1_Ch2-Ch1.zen
2780	1.506989e-03	1.006995e-03	1.764200e-03	20151204_STAG2gfpcf2_Prometa\MitoSys2\Calibration\mEGFPC1_Noc\0003_R1_P4_K1_Ch2-Ch1.zen
2940	1.977230e-03	9.731301e-04	1.673400e-03	20151204_STAG2gfpcf2_Prometa\MitoSys2\Calibration\mEGFPC1_Noc\0003_R1_P4_K1_Ch2-Ch1.zen
3100	1.728666e-03	9.732554e-04	1.591000e-03	20151204_STAG2gfpcf2_Prometa\MitoSys2\Calibration\mEGFPC1_Noc\0003_R1_P4_K1_Ch2-Ch1.zen
3420	1.720042e-03	8.702925e-04	1.447500e-03	20151204_STAG2gfpcf2_Prometa\MitoSys2\Calibration\mEGFPC1_Noc\0003_R1_P4_K1_Ch2-Ch1.zen
3740	1.644624e-03	6.875204e-04	1.326700e-03	20151204_STAG2gfpcf2_Prometa\MitoSys2\Calibration\mEGFPC1_Noc\0003_R1_P4_K1_Ch2-Ch1.zen
4060	1.409463e-03	5.804526e-04	1.223900e-03	20151204_STAG2gfpcf2_Prometa\MitoSys2\Calibration\mEGFPC1_Noc\0003_R1_P4_K1_Ch2-Ch1.zen
4380	1.252020e-03	7.914297e-04	1.135300e-03	20151204_STAG2gfpcf2_Prometa\MitoSys2\Calibration\mEGFPC1_Noc\0003_R1_P4_K1_Ch2-Ch1.zen
4700	7.047664e-04	8.846683e-04	1.058100e-03	20151204_STAG2gfpcf2_Prometa\MitoSys2\Calibration\mEGFPC1_Noc\0003_R1_P4_K1_Ch2-Ch1.zen
5020	8.474532e-04	6.726794e-04	9.904900e-04	20151204_STAG2gfpcf2_Prometa\MitoSys2\Calibration\mEGFPC1_Noc\0003_R1_P4_K1_Ch2-Ch1.zen
5340	9.966318e-04	9.020661e-04	9.306900e-04	20151204_STAG2gfpcf2_Prometa\MitoSys2\Calibration\mEGFPC1_Noc\0003_R1_P4_K1_Ch2-Ch1.zen
5660	9.407305e-04	9.327300e-04	8.774600e-04	20151204_STAG2gfpcf2_Prometa\MitoSys2\Calibration\mEGFPC1_Noc\0003_R1_P4_K1_Ch2-Ch1.zen
5980	8.955798e-04	6.997225e-04	8.298000e-04	20151204_STAG2gfpcf2_Prometa\MitoSys2\Calibration\mEGFPC1_Noc\0003_R1_P4_K1_Ch2-Ch1.zen
6300	7.214470e-04	6.860091e-04	7.869000e-04	20151204_STAG2gfpcf2_Prometa\MitoSys2\Calibration\mEGFPC1_Noc\0003_R1_P4_K1_Ch2-Ch1.zen
6940	6.656824e-04	7.046070e-04	7.128300e-04	20151204_STAG2gfpcf2_Prometa\MitoSys2\Calibration\mEGFPC1_Noc\0003_R1_P4_K1_Ch2-Ch1.zen
7580	8.110193e-04	7.350233e-04	6.511700e-04	20151204_STAG2gfpcf2_Prometa\MitoSys2\Calibration\mEGFPC1_Noc\0003_R1_P4_K1_Ch2-Ch1.zen
8220	6.710376e-04	6.480132e-04	5.990900e-04	20151204_STAG2gfpcf2_Prometa\MitoSys2\Calibration\mEGFPC1_Noc\0003_R1_P4_K1_Ch2-Ch1.zen
8860	4.894341e-04	5.811436e-04	5.545600e-04	20151204_STAG2gfpcf2_Prometa\MitoSys2\Calibration\mEGFPC1_Noc\0003_R1_P4_K1_Ch2-Ch1.zen
9500	3.635931e-04	7.384437e-04	5.160600e-04	20151204_STAG2gfpcf2_Prometa\MitoSys2\Calibration\mEGFPC1_Noc\0003_R1_P4_K1_Ch2-Ch1.zen
10140	6.088798e-04	7.965775e-04	4.824600e-04	20151204_STAG2gfpcf2_Prometa\MitoSys2\Calibration\mEGFPC1_Noc\0003_R1_P4_K1_Ch2-Ch1.zen
10780	4.718951e-04	7.965351e-04	4.529000e-04	20151204_STAG2gfpcf2_Prometa\MitoSys2\Calibration\mEGFPC1_Noc\0003_R1_P4_K1_Ch2-Ch1.zen
11420	3.594864e-04	6.150082e-04	4.266900e-04	20151204_STAG2gfpcf2_Prometa\MitoSys2\Calibration\mEGFPC1_Noc\0003_R1_P4_K1_Ch2-Ch1.zen
12060	3.190491e-04	5.230817e-04	4.033000e-04	20151204_STAG2gfpcf2_Prometa\MitoSys2\Calibration\mEGFPC1_Noc\0003_R1_P4_K1_Ch2-Ch1.zen
12700	2.381954e-04	5.647403e-04	3.823000e-04	20151204_STAG2gfpcf2_Prometa\MitoSys2\Calibration\mEGFPC1_Noc\0003_R1_P4_K1_Ch2-Ch1.zen
13980	2.311722e-04	4.359889e-04	3.461500e-04	20151204_STAG2gfpcf2_Prometa\MitoSys2\Calibration\mEGFPC1_Noc\0003_R1_P4_K1_Ch2-Ch1.zen
15260	1.355425e-04	6.166889e-04	3.161600e-04	20151204_STAG2gfpcf2_Prometa\MitoSys2\Calibration\mEGFPC1_Noc\0003_R1_P4_K1_Ch2-Ch1.zen
16540	1.441223e-04	7.238214e-04	2.908800e-04	20151204_STAG2gfpcf2_Prometa\MitoSys2\Calibration\mEGFPC1_Noc\0003_R1_P4_K1_Ch2-Ch1.zen
17820	3.968984e-04	9.051534e-04	2.692800e-04	20151204_STAG2gfpcf2_Prometa\MitoSys2\Calibration\mEGFPC1_Noc\0003_R1_P4_K1_Ch2-Ch1.zen
19100	-3.240122e-05	6.964533e-04	2.506200e-04	20151204_STAG2gfpcf2_Prometa\MitoSys2\Calibration\mEGFPC1_Noc\0003_R1_P4_K1_Ch2-Ch1.zen
20380	2.438606e-04	7.141364e-04	2.343300e-04	20151204_STAG2gfpcf2_Prometa\MitoSys2\Calibration\mEGFPC1_Noc\0003_R1_P4_K1_Ch2-Ch1.zen
21660	4.974077e-04	4.957386e-04	2.199900e-04	20151204_STAG2gfpcf2_Prometa\MitoSys2\Calibration\mEGFPC1_Noc\0003_R1_P4_K1_Ch2-Ch1.zen
22940	2.411373e-04	6.124050e-04	2.072600e-04	20151204_STAG2gfpcf2_Prometa\MitoSys2\Calibration\mEGFPC1_Noc\0003_R1_P4_K1_Ch2-Ch1.zen
24220	8.191967e-05	7.302056e-04	1.959000e-04	20151204_STAG2gfpcf2_Prometa\MitoSys2\Calibration\mEGFPC1_Noc\0003_R1_P4_K1_Ch2-Ch1.zen
25500	1.598091e-04	5.948648e-04	1.856800e-04	20151204_STAG2gfpcf2_Prometa\MitoSys2\Calibration\mEGFPC1_Noc\0003_R1_P4_K1_Ch2-Ch1.zen
28060	1.234063e-04	4.697767e-04	1.680500e-04	20151204_STAG2gfpcf2_Prometa\MitoSys2\Calibration\mEGFPC1_Noc\0003_R1_P4_K1_Ch2-Ch1.zen
30620	2.504620e-04	5.914060e-04	1.533900e-04	20151204_STAG2gfpcf2_Prometa\MitoSys2\Calibration\mEGFPC1_Noc\0003_R1_P4_K1_Ch2-Ch1.zen
33180	2.273626e-04	4.987800e-04	1.409900e-04	20151204_STAG2gfpcf2_Prometa\MitoSys2\Calibration\mEGFPC1_Noc\0003_R1_P4_K1_Ch2-Ch1.zen
35740	3.088732e-04	4.716284e-04	1.303800e-04	20151204_STAG2gfpcf2_Prometa\MitoSys2\Calibration\mEGFPC1_Noc\0003_R1_P4_K1_Ch2-Ch1.zen
38300	2.358180e-04	4.856437e-04	1.211800e-04	20151204_STAG2gfpcf2_Prometa\MitoSys2\Calibration\mEGFPC1_Noc\0003_R1_P4_K1_Ch2-Ch1.zen
40860	2.843396e-04	4.541769e-04	1.131400e-04	20151204_STAG2gfpcf2_Prometa\MitoSys2\Calibration\mEGFPC1_Noc\0003_R1_P4_K1_Ch2-Ch1.zen
43420	2.114856e-04	4.169525e-04	1.060400e-04	20151204_STAG2gfpcf2_Prometa\MitoSys2\Calibration\mEGFPC1_Noc\0003_R1_P4_K1_Ch2-Ch1.zen
45980	-9.249011e-06	4.523517e-04	9.973600e-05	20151204_STAG2gfpcf2_Prometa\MitoSys2\Calibration\mEGFPC1_Noc\0003_R1_P4_K1_Ch2-Ch1.zen
48540	-5.211041e-05	5.962156e-04	9.409600e-05	20151204_STAG2gfpcf2_Prometa\MitoSys2\Calibration\mEGFPC1_Noc\0003_R1_P4_K1_Ch2-Ch1.zen
51100	-8.307997e-05	4.103468e-04	8.902100e-05	20151204_STAG2gfpcf2_Prometa\MitoSys2\Calibration\mEGFPC1_Noc\0003_R1_P4_K1_Ch2-Ch1.zen
56220	-9.384030e-05	5.053616e-04	8.026000e-05	20151204_STAG2gfpcf2_Prometa\MitoSys2\Calibration\mEGFPC1_Noc\0003_R1_P4_K1_Ch2-Ch1.zen
61340	9.283250e-05	4.484548e-04	7.296500e-05	20151204_STAG2gfpcf2_Prometa\MitoSys2\Calibration\mEGFPC1_Noc\0003_R1_P4_K1_Ch2-Ch1.zen
66460	2.648399e-04	4.800727e-04	6.679800e-05	20151204_STAG2gfpcf2_Prometa\MitoSys2\Calibration\mEGFPC1_Noc\0003_R1_P4_K1_Ch2-Ch1.zen
71580	1.803080e-04	5.573272e-04	6.152000e-05	20151204_STAG2gfpcf2_Prometa\MitoSys2\Calibration\mEGFPC1_Noc\0003_R1_P4_K1_Ch2-Ch1.zen
76700	1.753102e-04	3.862042e-04	5.695200e-05	20151204_STAG2gfpcf2_Prometa\MitoSys2\Calibration\mEGFPC1_Noc\0003_R1_P4_K1_Ch2-Ch1.zen
81820	1.117774e-04	5.384600e-04	5.296200e-05	20151204_STAG2gfpcf2_Prometa\MitoSys2\Calibration\mEGFPC1_Noc\0003_R1_P4_K1_Ch2-Ch1.zen
86940	2.033659e-04	4.127847e-04	4.944800e-05	20151204_STAG2gfpcf2_Prometa\MitoSys2\Calibration\mEGFPC1_Noc\0003_R1_P4_K1_Ch2-Ch1.zen
92060	2.693836e-05	4.798733e-04	4.633100e-05	20151204_STAG2gfpcf2_Prometa\MitoSys2\Calibration\mEGFPC1_Noc\0003_R1_P4_K1_Ch2-Ch1.zen
97180	-5.072429e-05	5.815981e-04	4.354900e-05	20151204_STAG2gfpcf2_Prometa\MitoSys2\Calibration\mEGFPC1_Noc\0003_R1_P4_K1_Ch2-Ch1.zen
102300	-1.146901e-04	3.881503e-04	4.105100e-05	20151204_STAG2gfpcf2_Prometa\MitoSys2\Calibration\mEGFPC1_Noc\0003_R1_P4_K1_Ch2-Ch1.zen
112540	1.326843e-05	4.006736e-04	3.675300e-05	20151204_STAG2gfpcf2_Prometa\MitoSys2\Calibration\mEGFPC1_Noc\0003_R1_P4_K1_Ch2-Ch1.zen
122780	1.651265e-04	4.273153e-04	3.319000e-05	20151204_STAG2gfpcf2_Prometa\MitoSys2\Calibration\mEGFPC1_Noc\0003_R1_P4_K1_Ch2-Ch1.zen
133020	1.081893e-04	3.920716e-04	3.019300e-05	20151204_STAG2gfpcf2_Prometa\MitoSys2\Calibration\mEGFPC1_Noc\0003_R1_P4_K1_Ch2-Ch1.zen
143260	9.645871e-05	4.102618e-04	2.764000e-05	20151204_STAG2gfpcf2_Prometa\MitoSys2\Calibration\mEGFPC1_Noc\0003_R1_P4_K1_Ch2-Ch1.zen
153500	1.771836e-05	3.024408e-04	2.544100e-05	20151204_STAG2gfpcf2_Prometa\MitoSys2\Calibration\mEGFPC1_Noc\0003_R1_P4_K1_Ch2-Ch1.zen
163740	4.084831e-05	3.685682e-04	2.352900e-05	20151204_STAG2gfpcf2_Prometa\MitoSys2\Calibration\mEGFPC1_Noc\0003_R1_P4_K1_Ch2-Ch1.zen
173980	9.328099e-06	3.423595e-04	2.185300e-05	20151204_STAG2gfpcf2_Prometa\MitoSys2\Calibration\mEGFPC1_Noc\0003_R1_P4_K1_Ch2-Ch1.zen
184220	-1.237325e-04	4.415703e-04	2.037300e-05	20151204_STAG2gfpcf2_Prometa\MitoSys2\Calibration\mEGFPC1_Noc\0003_R1_P4_K1_Ch2-Ch1.zen
194460	-1.560327e-04	3.271163e-04	1.905800e-05	20151204_STAG2gfpcf2_Prometa\MitoSys2\Calibration\mEGFPC1_Noc\0003_R1_P4_K1_Ch2-Ch1.zen
204700	-6.429585e-05	3.378005e-04	1.788100e-05	20151204_STAG2gfpcf2_Prometa\MitoSys2\Calibration\mEGFPC1_Noc\0003_R1_P4_K1_Ch2-Ch1.zen
225180	-7.393345e-05	2.830928e-04	1.587000e-05	20151204_STAG2gfpcf2_Prometa\MitoSys2\Calibration\mEGFPC1_Noc\0003_R1_P4_K1_Ch2-Ch1.zen
245660	5.525907e-05	3.064717e-04	1.421500e-05	20151204_STAG2gfpcf2_Prometa\MitoSys2\Calibration\mEGFPC1_Noc\0003_R1_P4_K1_Ch2-Ch1.zen
266140	-1.250875e-05	2.975907e-04	1.283400e-05	20151204_STAG2gfpcf2_Prometa\MitoSys2\Calibration\mEGFPC1_Noc\0003_R1_P4_K1_Ch2-Ch1.zen
286620	6.536910e-05	2.901445e-04	1.166500e-05	20151204_STAG2gfpcf2_Prometa\MitoSys2\Calibration\mEGFPC1_Noc\0003_R1_P4_K1_Ch2-Ch1.zen
307100	9.516946e-05	4.281132e-04	1.066500e-05	20151204_STAG2gfpcf2_Prometa\MitoSys2\Calibration\mEGFPC1_Noc\0003_R1_P4_K1_Ch2-Ch1.zen
327580	8.484890e-05	3.669492e-04	9.801100e-06	20151204_STAG2gfpcf2_Prometa\MitoSys2\Calibration\mEGFPC1_Noc\0003_R1_P4_K1_Ch2-Ch1.zen
348060	1.128967e-05	3.501714e-04	9.048500e-06	20151204_STAG2gfpcf2_Prometa\MitoSys2\Calibration\mEGFPC1_Noc\0003_R1_P4_K1_Ch2-Ch1.zen
368540	-7.094243e-05	3.694898e-04	8.387700e-06	20151204_STAG2gfpcf2_Prometa\MitoSys2\Calibration\mEGFPC1_Noc\0003_R1_P4_K1_Ch2-Ch1.zen
389020	-5.674960e-05	2.280527e-04	7.803800e-06	20151204_STAG2gfpcf2_Prometa\MitoSys2\Calibration\mEGFPC1_Noc\0003_R1_P4_K1_Ch2-Ch1.zen
409500	-2.675558e-05	3.368900e-04	7.284500e-06	20151204_STAG2gfpcf2_Prometa\MitoSys2\Calibration\mEGFPC1_Noc\0003_R1_P4_K1_Ch2-Ch1.zen
450460	-1.042829e-04	2.277243e-04	6.403200e-06	20151204_STAG2gfpcf2_Prometa\MitoSys2\Calibration\mEGFPC1_Noc\0003_R1_P4_K1_Ch2-Ch1.zen
491420	-2.481683e-05	2.213435e-04	5.685500e-06	20151204_STAG2gfpcf2_Prometa\MitoSys2\Calibration\mEGFPC1_Noc\0003_R1_P4_K1_Ch2-Ch1.zen
532380	-1.018914e-04	2.539584e-04	5.091700e-06	20151204_STAG2gfpcf2_Prometa\MitoSys2\Calibration\mEGFPC1_Noc\0003_R1_P4_K1_Ch2-Ch1.zen
573340	-1.195045e-04	2.941642e-04	4.593700e-06	20151204_STAG2gfpcf2_Prometa\MitoSys2\Calibration\mEGFPC1_Noc\0003_R1_P4_K1_Ch2-Ch1.zen
614300	1.896540e-05	1.932445e-04	4.171000e-06	20151204_STAG2gfpcf2_Prometa\MitoSys2\Calibration\mEGFPC1_Noc\0003_R1_P4_K1_Ch2-Ch1.zen
655260	-2.608548e-05	2.204333e-04	3.808800e-06	20151204_STAG2gfpcf2_Prometa\MitoSys2\Calibration\mEGFPC1_Noc\0003_R1_P4_K1_Ch2-Ch1.zen
696220	-1.882529e-05	2.209320e-04	3.495400e-06	20151204_STAG2gfpcf2_Prometa\MitoSys2\Calibration\mEGFPC1_Noc\0003_R1_P4_K1_Ch2-Ch1.zen
737180	1.934282e-05	2.660081e-04	3.222200e-06	20151204_STAG2gfpcf2_Prometa\MitoSys2\Calibration\mEGFPC1_Noc\0003_R1_P4_K1_Ch2-Ch1.zen
778140	-5.357362e-05	2.236203e-04	2.982200e-06	20151204_STAG2gfpcf2_Prometa\MitoSys2\Calibration\mEGFPC1_Noc\0003_R1_P4_K1_Ch2-Ch1.zen
819100	-2.604927e-06	1.769005e-04	2.770200e-06	20151204_STAG2gfpcf2_Prometa\MitoSys2\Calibration\mEGFPC1_Noc\0003_R1_P4_K1_Ch2-Ch1.zen
901020	-2.970221e-05	2.255439e-04	2.413400e-06	20151204_STAG2gfpcf2_Prometa\MitoSys2\Calibration\mEGFPC1_Noc\0003_R1_P4_K1_Ch2-Ch1.zen
982940	2.322135e-05	1.702427e-04	2.125900e-06	20151204_STAG2gfpcf2_Prometa\MitoSys2\Calibration\mEGFPC1_Noc\0003_R1_P4_K1_Ch2-Ch1.zen
1064860	-5.251538e-05	2.103387e-04	1.890400e-06	20151204_STAG2gfpcf2_Prometa\MitoSys2\Calibration\mEGFPC1_Noc\0003_R1_P4_K1_Ch2-Ch1.zen
1146780	-9.650375e-05	2.030774e-04	1.694500e-06	20151204_STAG2gfpcf2_Prometa\MitoSys2\Calibration\mEGFPC1_Noc\0003_R1_P4_K1_Ch2-Ch1.zen
1228700	-5.038046e-05	1.617708e-04	1.529700e-06	20151204_STAG2gfpcf2_Prometa\MitoSys2\Calibration\mEGFPC1_Noc\0003_R1_P4_K1_Ch2-Ch1.zen
1310620	-4.160114e-05	1.877559e-04	1.389500e-06	20151204_STAG2gfpcf2_Prometa\MitoSys2\Calibration\mEGFPC1_Noc\0003_R1_P4_K1_Ch2-Ch1.zen
1392540	-1.013528e-05	1.893491e-04	1.269000e-06	20151204_STAG2gfpcf2_Prometa\MitoSys2\Calibration\mEGFPC1_Noc\0003_R1_P4_K1_Ch2-Ch1.zen
1474460	6.974399e-05	1.963638e-04	1.164600e-06	20151204_STAG2gfpcf2_Prometa\MitoSys2\Calibration\mEGFPC1_Noc\0003_R1_P4_K1_Ch2-Ch1.zen
1556380	6.073922e-05	1.506132e-04	1.073500e-06	20151204_STAG2gfpcf2_Prometa\MitoSys2\Calibration\mEGFPC1_Noc\0003_R1_P4_K1_Ch2-Ch1.zen
10	7.571845e-03	1.818258e-03	7.745300e-03	20151204_STAG2gfpcf2_Prometa\MitoSys2\Calibration\mEGFPC1_Noc\0004_R1_P1_K1_Ch2-Ch1.zen
20	7.306164e-03	2.477712e-03	7.350300e-03	20151204_STAG2gfpcf2_Prometa\MitoSys2\Calibration\mEGFPC1_Noc\0004_R1_P1_K1_Ch2-Ch1.zen
30	7.138198e-03	1.775437e-03	6.998400e-03	20151204_STAG2gfpcf2_Prometa\MitoSys2\Calibration\mEGFPC1_Noc\0004_R1_P1_K1_Ch2-Ch1.zen
40	6.480276e-03	2.285358e-03	6.682400e-03	20151204_STAG2gfpcf2_Prometa\MitoSys2\Calibration\mEGFPC1_Noc\0004_R1_P1_K1_Ch2-Ch1.zen
50	6.397880e-03	1.762128e-03	6.396800e-03	20151204_STAG2gfpcf2_Prometa\MitoSys2\Calibration\mEGFPC1_Noc\0004_R1_P1_K1_Ch2-Ch1.zen
60	6.746427e-03	1.945975e-03	6.137600e-03	20151204_STAG2gfpcf2_Prometa\MitoSys2\Calibration\mEGFPC1_Noc\0004_R1_P1_K1_Ch2-Ch1.zen
70	6.354997e-03	2.553125e-03	5.901400e-03	20151204_STAG2gfpcf2_Prometa\MitoSys2\Calibration\mEGFPC1_Noc\0004_R1_P1_K1_Ch2-Ch1.zen
80	5.519407e-03	1.947895e-03	5.685400e-03	20151204_STAG2gfpcf2_Prometa\MitoSys2\Calibration\mEGFPC1_Noc\0004_R1_P1_K1_Ch2-Ch1.zen
90	5.563135e-03	2.543871e-03	5.487200e-03	20151204_STAG2gfpcf2_Prometa\MitoSys2\Calibration\mEGFPC1_Noc\0004_R1_P1_K1_Ch2-Ch1.zen
100	5.151433e-03	1.709438e-03	5.304800e-03	20151204_STAG2gfpcf2_Prometa\MitoSys2\Calibration\mEGFPC1_Noc\0004_R1_P1_K1_Ch2-Ch1.zen
120	4.753483e-03	2.036227e-03	4.980400e-03	20151204_STAG2gfpcf2_Prometa\MitoSys2\Calibration\mEGFPC1_Noc\0004_R1_P1_K1_Ch2-Ch1.zen
140	4.624891e-03	1.390317e-03	4.700900e-03	20151204_STAG2gfpcf2_Prometa\MitoSys2\Calibration\mEGFPC1_Noc\0004_R1_P1_K1_Ch2-Ch1.zen
160	4.261557e-03	2.054939e-03	4.457600e-03	20151204_STAG2gfpcf2_Prometa\MitoSys2\Calibration\mEGFPC1_Noc\0004_R1_P1_K1_Ch2-Ch1.zen
180	3.776626e-03	1.195808e-03	4.243800e-03	20151204_STAG2gfpcf2_Prometa\MitoSys2\Calibration\mEGFPC1_Noc\0004_R1_P1_K1_Ch2-Ch1.zen
200	3.517851e-03	1.643564e-03	4.054300e-03	20151204_STAG2gfpcf2_Prometa\MitoSys2\Calibration\mEGFPC1_Noc\0004_R1_P1_K1_Ch2-Ch1.zen
220	4.026578e-03	1.700685e-03	3.885000e-03	20151204_STAG2gfpcf2_Prometa\MitoSys2\Calibration\mEGFPC1_Noc\0004_R1_P1_K1_Ch2-Ch1.zen
240	3.702228e-03	1.549979e-03	3.732600e-03	20151204_STAG2gfpcf2_Prometa\MitoSys2\Calibration\mEGFPC1_Noc\0004_R1_P1_K1_Ch2-Ch1.zen
260	3.691466e-03	2.086030e-03	3.594500e-03	20151204_STAG2gfpcf2_Prometa\MitoSys2\Calibration\mEGFPC1_Noc\0004_R1_P1_K1_Ch2-Ch1.zen
280	4.398333e-03	1.529576e-03	3.468600e-03	20151204_STAG2gfpcf2_Prometa\MitoSys2\Calibration\mEGFPC1_Noc\0004_R1_P1_K1_Ch2-Ch1.zen
300	3.402941e-03	1.197614e-03	3.353100e-03	20151204_STAG2gfpcf2_Prometa\MitoSys2\Calibration\mEGFPC1_Noc\0004_R1_P1_K1_Ch2-Ch1.zen
340	3.529697e-03	1.201501e-03	3.148200e-03	20151204_STAG2gfpcf2_Prometa\MitoSys2\Calibration\mEGFPC1_Noc\0004_R1_P1_K1_Ch2-Ch1.zen
380	2.910269e-03	1.341178e-03	2.971200e-03	20151204_STAG2gfpcf2_Prometa\MitoSys2\Calibration\mEGFPC1_Noc\0004_R1_P1_K1_Ch2-Ch1.zen
420	2.229618e-03	1.356206e-03	2.816000e-03	20151204_STAG2gfpcf2_Prometa\MitoSys2\Calibration\mEGFPC1_Noc\0004_R1_P1_K1_Ch2-Ch1.zen
460	2.910063e-03	1.100062e-03	2.678200e-03	20151204_STAG2gfpcf2_Prometa\MitoSys2\Calibration\mEGFPC1_Noc\0004_R1_P1_K1_Ch2-Ch1.zen
500	2.351972e-03	1.280219e-03	2.554800e-03	20151204_STAG2gfpcf2_Prometa\MitoSys2\Calibration\mEGFPC1_Noc\0004_R1_P1_K1_Ch2-Ch1.zen
540	2.414984e-03	1.467788e-03	2.443300e-03	20151204_STAG2gfpcf2_Prometa\MitoSys2\Calibration\mEGFPC1_Noc\0004_R1_P1_K1_Ch2-Ch1.zen
580	2.668850e-03	1.450571e-03	2.341800e-03	20151204_STAG2gfpcf2_Prometa\MitoSys2\Calibration\mEGFPC1_Noc\0004_R1_P1_K1_Ch2-Ch1.zen
620	2.229232e-03	1.018460e-03	2.248900e-03	20151204_STAG2gfpcf2_Prometa\MitoSys2\Calibration\mEGFPC1_Noc\0004_R1_P1_K1_Ch2-Ch1.zen
660	1.936671e-03	1.325862e-03	2.163400e-03	20151204_STAG2gfpcf2_Prometa\MitoSys2\Calibration\mEGFPC1_Noc\0004_R1_P1_K1_Ch2-Ch1.zen
700	2.039920e-03	8.261312e-04	2.084400e-03	20151204_STAG2gfpcf2_Prometa\MitoSys2\Calibration\mEGFPC1_Noc\0004_R1_P1_K1_Ch2-Ch1.zen
780	1.825047e-03	9.237444e-04	1.942800e-03	20151204_STAG2gfpcf2_Prometa\MitoSys2\Calibration\mEGFPC1_Noc\0004_R1_P1_K1_Ch2-Ch1.zen
860	2.095047e-03	8.151590e-04	1.819400e-03	20151204_STAG2gfpcf2_Prometa\MitoSys2\Calibration\mEGFPC1_Noc\0004_R1_P1_K1_Ch2-Ch1.zen
940	1.816187e-03	9.177628e-04	1.710500e-03	20151204_STAG2gfpcf2_Prometa\MitoSys2\Calibration\mEGFPC1_Noc\0004_R1_P1_K1_Ch2-Ch1.zen
1020	1.686477e-03	6.864857e-04	1.613600e-03	20151204_STAG2gfpcf2_Prometa\MitoSys2\Calibration\mEGFPC1_Noc\0004_R1_P1_K1_Ch2-Ch1.zen
1100	1.576386e-03	9.129741e-04	1.526700e-03	20151204_STAG2gfpcf2_Prometa\MitoSys2\Calibration\mEGFPC1_Noc\0004_R1_P1_K1_Ch2-Ch1.zen
1180	1.453031e-03	7.119461e-04	1.448100e-03	20151204_STAG2gfpcf2_Prometa\MitoSys2\Calibration\mEGFPC1_Noc\0004_R1_P1_K1_Ch2-Ch1.zen
1260	1.515110e-03	6.819062e-04	1.376800e-03	20151204_STAG2gfpcf2_Prometa\MitoSys2\Calibration\mEGFPC1_Noc\0004_R1_P1_K1_Ch2-Ch1.zen
1340	1.097967e-03	8.682810e-04	1.311700e-03	20151204_STAG2gfpcf2_Prometa\MitoSys2\Calibration\mEGFPC1_Noc\0004_R1_P1_K1_Ch2-Ch1.zen
1420	1.231475e-03	9.452978e-04	1.252000e-03	20151204_STAG2gfpcf2_Prometa\MitoSys2\Calibration\mEGFPC1_Noc\0004_R1_P1_K1_Ch2-Ch1.zen
1500	1.386765e-03	7.244680e-04	1.197000e-03	20151204_STAG2gfpcf2_Prometa\MitoSys2\Calibration\mEGFPC1_Noc\0004_R1_P1_K1_Ch2-Ch1.zen
1660	1.090512e-03	5.864702e-04	1.099100e-03	20151204_STAG2gfpcf2_Prometa\MitoSys2\Calibration\mEGFPC1_Noc\0004_R1_P1_K1_Ch2-Ch1.zen
1820	9.499593e-04	5.858015e-04	1.014500e-03	20151204_STAG2gfpcf2_Prometa\MitoSys2\Calibration\mEGFPC1_Noc\0004_R1_P1_K1_Ch2-Ch1.zen
1980	1.027010e-03	5.792403e-04	9.405600e-04	20151204_STAG2gfpcf2_Prometa\MitoSys2\Calibration\mEGFPC1_Noc\0004_R1_P1_K1_Ch2-Ch1.zen
2140	1.102893e-03	6.598179e-04	8.754900e-04	20151204_STAG2gfpcf2_Prometa\MitoSys2\Calibration\mEGFPC1_Noc\0004_R1_P1_K1_Ch2-Ch1.zen
2300	8.226692e-04	4.868107e-04	8.177700e-04	20151204_STAG2gfpcf2_Prometa\MitoSys2\Calibration\mEGFPC1_Noc\0004_R1_P1_K1_Ch2-Ch1.zen
2460	4.796558e-04	7.816192e-04	7.662600e-04	20151204_STAG2gfpcf2_Prometa\MitoSys2\Calibration\mEGFPC1_Noc\0004_R1_P1_K1_Ch2-Ch1.zen
2620	6.775511e-04	5.862277e-04	7.200400e-04	20151204_STAG2gfpcf2_Prometa\MitoSys2\Calibration\mEGFPC1_Noc\0004_R1_P1_K1_Ch2-Ch1.zen
2780	4.268043e-04	5.561955e-04	6.783500e-04	20151204_STAG2gfpcf2_Prometa\MitoSys2\Calibration\mEGFPC1_Noc\0004_R1_P1_K1_Ch2-Ch1.zen
2940	5.331384e-04	6.791232e-04	6.406000e-04	20151204_STAG2gfpcf2_Prometa\MitoSys2\Calibration\mEGFPC1_Noc\0004_R1_P1_K1_Ch2-Ch1.zen
3100	4.555661e-04	6.138510e-04	6.062600e-04	20151204_STAG2gfpcf2_Prometa\MitoSys2\Calibration\mEGFPC1_Noc\0004_R1_P1_K1_Ch2-Ch1.zen
3420	6.662570e-04	6.195665e-04	5.462400e-04	20151204_STAG2gfpcf2_Prometa\MitoSys2\Calibration\mEGFPC1_Noc\0004_R1_P1_K1_Ch2-Ch1.zen
3740	4.431916e-04	5.477903e-04	4.956000e-04	20151204_STAG2gfpcf2_Prometa\MitoSys2\Calibration\mEGFPC1_Noc\0004_R1_P1_K1_Ch2-Ch1.zen
4060	4.639671e-04	4.942472e-04	4.524200e-04	20151204_STAG2gfpcf2_Prometa\MitoSys2\Calibration\mEGFPC1_Noc\0004_R1_P1_K1_Ch2-Ch1.zen
4380	4.239340e-04	3.652678e-04	4.152200e-04	20151204_STAG2gfpcf2_Prometa\MitoSys2\Calibration\mEGFPC1_Noc\0004_R1_P1_K1_Ch2-Ch1.zen
4700	4.999948e-04	5.225343e-04	3.829200e-04	20151204_STAG2gfpcf2_Prometa\MitoSys2\Calibration\mEGFPC1_Noc\0004_R1_P1_K1_Ch2-Ch1.zen
5020	5.206160e-04	4.403491e-04	3.546400e-04	20151204_STAG2gfpcf2_Prometa\MitoSys2\Calibration\mEGFPC1_Noc\0004_R1_P1_K1_Ch2-Ch1.zen
5340	3.238919e-04	4.723022e-04	3.297200e-04	20151204_STAG2gfpcf2_Prometa\MitoSys2\Calibration\mEGFPC1_Noc\0004_R1_P1_K1_Ch2-Ch1.zen
5660	2.852723e-04	4.740947e-04	3.076200e-04	20151204_STAG2gfpcf2_Prometa\MitoSys2\Calibration\mEGFPC1_Noc\0004_R1_P1_K1_Ch2-Ch1.zen
5980	2.628103e-04	4.171145e-04	2.879200e-04	20151204_STAG2gfpcf2_Prometa\MitoSys2\Calibration\mEGFPC1_Noc\0004_R1_P1_K1_Ch2-Ch1.zen
6300	2.579664e-04	4.066309e-04	2.702500e-04	20151204_STAG2gfpcf2_Prometa\MitoSys2\Calibration\mEGFPC1_Noc\0004_R1_P1_K1_Ch2-Ch1.zen
6940	3.014900e-04	4.403057e-04	2.399600e-04	20151204_STAG2gfpcf2_Prometa\MitoSys2\Calibration\mEGFPC1_Noc\0004_R1_P1_K1_Ch2-Ch1.zen
7580	1.985838e-04	2.720266e-04	2.150000e-04	20151204_STAG2gfpcf2_Prometa\MitoSys2\Calibration\mEGFPC1_Noc\0004_R1_P1_K1_Ch2-Ch1.zen
8220	1.676407e-04	4.806557e-04	1.941300e-04	20151204_STAG2gfpcf2_Prometa\MitoSys2\Calibration\mEGFPC1_Noc\0004_R1_P1_K1_Ch2-Ch1.zen
8860	3.187014e-04	3.863823e-04	1.764700e-04	20151204_STAG2gfpcf2_Prometa\MitoSys2\Calibration\mEGFPC1_Noc\0004_R1_P1_K1_Ch2-Ch1.zen
9500	1.573446e-04	5.443453e-04	1.613600e-04	20151204_STAG2gfpcf2_Prometa\MitoSys2\Calibration\mEGFPC1_Noc\0004_R1_P1_K1_Ch2-Ch1.zen
10140	1.553111e-04	4.178754e-04	1.483200e-04	20151204_STAG2gfpcf2_Prometa\MitoSys2\Calibration\mEGFPC1_Noc\0004_R1_P1_K1_Ch2-Ch1.zen
10780	6.124832e-06	4.087737e-04	1.369700e-04	20151204_STAG2gfpcf2_Prometa\MitoSys2\Calibration\mEGFPC1_Noc\0004_R1_P1_K1_Ch2-Ch1.zen
11420	1.700858e-04	4.864456e-04	1.270100e-04	20151204_STAG2gfpcf2_Prometa\MitoSys2\Calibration\mEGFPC1_Noc\0004_R1_P1_K1_Ch2-Ch1.zen
12060	2.680118e-05	4.106041e-04	1.182200e-04	20151204_STAG2gfpcf2_Prometa\MitoSys2\Calibration\mEGFPC1_Noc\0004_R1_P1_K1_Ch2-Ch1.zen
12700	1.413356e-04	3.608641e-04	1.104100e-04	20151204_STAG2gfpcf2_Prometa\MitoSys2\Calibration\mEGFPC1_Noc\0004_R1_P1_K1_Ch2-Ch1.zen
13980	3.255131e-05	3.255155e-04	9.718300e-05	20151204_STAG2gfpcf2_Prometa\MitoSys2\Calibration\mEGFPC1_Noc\0004_R1_P1_K1_Ch2-Ch1.zen
15260	1.516224e-04	3.330833e-04	8.643100e-05	20151204_STAG2gfpcf2_Prometa\MitoSys2\Calibration\mEGFPC1_Noc\0004_R1_P1_K1_Ch2-Ch1.zen
16540	5.120538e-06	2.737813e-04	7.755100e-05	20151204_STAG2gfpcf2_Prometa\MitoSys2\Calibration\mEGFPC1_Noc\0004_R1_P1_K1_Ch2-Ch1.zen
17820	1.353326e-05	3.572293e-04	7.011500e-05	20151204_STAG2gfpcf2_Prometa\MitoSys2\Calibration\mEGFPC1_Noc\0004_R1_P1_K1_Ch2-Ch1.zen
19100	3.205375e-05	3.617679e-04	6.381300e-05	20151204_STAG2gfpcf2_Prometa\MitoSys2\Calibration\mEGFPC1_Noc\0004_R1_P1_K1_Ch2-Ch1.zen
20380	-3.360601e-05	4.216719e-04	5.841500e-05	20151204_STAG2gfpcf2_Prometa\MitoSys2\Calibration\mEGFPC1_Noc\0004_R1_P1_K1_Ch2-Ch1.zen
21660	4.208370e-05	3.164111e-04	5.374900e-05	20151204_STAG2gfpcf2_Prometa\MitoSys2\Calibration\mEGFPC1_Noc\0004_R1_P1_K1_Ch2-Ch1.zen
22940	1.294145e-04	2.935207e-04	4.968300e-05	20151204_STAG2gfpcf2_Prometa\MitoSys2\Calibration\mEGFPC1_Noc\0004_R1_P1_K1_Ch2-Ch1.zen
24220	6.826160e-06	3.509281e-04	4.611300e-05	20151204_STAG2gfpcf2_Prometa\MitoSys2\Calibration\mEGFPC1_Noc\0004_R1_P1_K1_Ch2-Ch1.zen
25500	1.478776e-05	2.745057e-04	4.295800e-05	20151204_STAG2gfpcf2_Prometa\MitoSys2\Calibration\mEGFPC1_Noc\0004_R1_P1_K1_Ch2-Ch1.zen
28060	1.129227e-05	2.310132e-04	3.764600e-05	20151204_STAG2gfpcf2_Prometa\MitoSys2\Calibration\mEGFPC1_Noc\0004_R1_P1_K1_Ch2-Ch1.zen
30620	-8.662066e-06	2.108497e-04	3.336200e-05	20151204_STAG2gfpcf2_Prometa\MitoSys2\Calibration\mEGFPC1_Noc\0004_R1_P1_K1_Ch2-Ch1.zen
33180	6.220849e-05	2.907179e-04	2.984500e-05	20151204_STAG2gfpcf2_Prometa\MitoSys2\Calibration\mEGFPC1_Noc\0004_R1_P1_K1_Ch2-Ch1.zen
35740	-1.003718e-05	2.570677e-04	2.691500e-05	20151204_STAG2gfpcf2_Prometa\MitoSys2\Calibration\mEGFPC1_Noc\0004_R1_P1_K1_Ch2-Ch1.zen
38300	5.912131e-05	3.354901e-04	2.444300e-05	20151204_STAG2gfpcf2_Prometa\MitoSys2\Calibration\mEGFPC1_Noc\0004_R1_P1_K1_Ch2-Ch1.zen
40860	2.451370e-05	3.218122e-04	2.233300e-05	20151204_STAG2gfpcf2_Prometa\MitoSys2\Calibration\mEGFPC1_Noc\0004_R1_P1_K1_Ch2-Ch1.zen
43420	-3.504778e-05	3.351485e-04	2.051600e-05	20151204_STAG2gfpcf2_Prometa\MitoSys2\Calibration\mEGFPC1_Noc\0004_R1_P1_K1_Ch2-Ch1.zen
45980	-2.361380e-06	1.950581e-04	1.893600e-05	20151204_STAG2gfpcf2_Prometa\MitoSys2\Calibration\mEGFPC1_Noc\0004_R1_P1_K1_Ch2-Ch1.zen
48540	2.304916e-05	2.927086e-04	1.755200e-05	20151204_STAG2gfpcf2_Prometa\MitoSys2\Calibration\mEGFPC1_Noc\0004_R1_P1_K1_Ch2-Ch1.zen
51100	5.498782e-05	2.336577e-04	1.633200e-05	20151204_STAG2gfpcf2_Prometa\MitoSys2\Calibration\mEGFPC1_Noc\0004_R1_P1_K1_Ch2-Ch1.zen
56220	8.739279e-05	2.627319e-04	1.428300e-05	20151204_STAG2gfpcf2_Prometa\MitoSys2\Calibration\mEGFPC1_Noc\0004_R1_P1_K1_Ch2-Ch1.zen
61340	4.769327e-05	2.360321e-04	1.263600e-05	20151204_STAG2gfpcf2_Prometa\MitoSys2\Calibration\mEGFPC1_Noc\0004_R1_P1_K1_Ch2-Ch1.zen
66460	4.155550e-05	1.908111e-04	1.128700e-05	20151204_STAG2gfpcf2_Prometa\MitoSys2\Calibration\mEGFPC1_Noc\0004_R1_P1_K1_Ch2-Ch1.zen
71580	3.984134e-05	2.272457e-04	1.016600e-05	20151204_STAG2gfpcf2_Prometa\MitoSys2\Calibration\mEGFPC1_Noc\0004_R1_P1_K1_Ch2-Ch1.zen
76700	-2.354619e-05	1.799195e-04	9.221400e-06	20151204_STAG2gfpcf2_Prometa\MitoSys2\Calibration\mEGFPC1_Noc\0004_R1_P1_K1_Ch2-Ch1.zen
81820	4.173465e-05	2.742612e-04	8.416900e-06	20151204_STAG2gfpcf2_Prometa\MitoSys2\Calibration\mEGFPC1_Noc\0004_R1_P1_K1_Ch2-Ch1.zen
86940	-1.391719e-05	2.188843e-04	7.724700e-06	20151204_STAG2gfpcf2_Prometa\MitoSys2\Calibration\mEGFPC1_Noc\0004_R1_P1_K1_Ch2-Ch1.zen
92060	4.004716e-05	1.988586e-04	7.123900e-06	20151204_STAG2gfpcf2_Prometa\MitoSys2\Calibration\mEGFPC1_Noc\0004_R1_P1_K1_Ch2-Ch1.zen
97180	3.744605e-05	2.496747e-04	6.598300e-06	20151204_STAG2gfpcf2_Prometa\MitoSys2\Calibration\mEGFPC1_Noc\0004_R1_P1_K1_Ch2-Ch1.zen
102300	-2.071600e-05	1.387601e-04	6.135300e-06	20151204_STAG2gfpcf2_Prometa\MitoSys2\Calibration\mEGFPC1_Noc\0004_R1_P1_K1_Ch2-Ch1.zen
112540	-1.502437e-05	1.462717e-04	5.358900e-06	20151204_STAG2gfpcf2_Prometa\MitoSys2\Calibration\mEGFPC1_Noc\0004_R1_P1_K1_Ch2-Ch1.zen
122780	1.654879e-05	1.730047e-04	4.735700e-06	20151204_STAG2gfpcf2_Prometa\MitoSys2\Calibration\mEGFPC1_Noc\0004_R1_P1_K1_Ch2-Ch1.zen
133020	6.203474e-05	1.973974e-04	4.226200e-06	20151204_STAG2gfpcf2_Prometa\MitoSys2\Calibration\mEGFPC1_Noc\0004_R1_P1_K1_Ch2-Ch1.zen
143260	7.713186e-05	1.618115e-04	3.803200e-06	20151204_STAG2gfpcf2_Prometa\MitoSys2\Calibration\mEGFPC1_Noc\0004_R1_P1_K1_Ch2-Ch1.zen
153500	2.312411e-05	2.293108e-04	3.447300e-06	20151204_STAG2gfpcf2_Prometa\MitoSys2\Calibration\mEGFPC1_Noc\0004_R1_P1_K1_Ch2-Ch1.zen
163740	2.436043e-05	1.643284e-04	3.144400e-06	20151204_STAG2gfpcf2_Prometa\MitoSys2\Calibration\mEGFPC1_Noc\0004_R1_P1_K1_Ch2-Ch1.zen
173980	3.789034e-05	1.843692e-04	2.884100e-06	20151204_STAG2gfpcf2_Prometa\MitoSys2\Calibration\mEGFPC1_Noc\0004_R1_P1_K1_Ch2-Ch1.zen
184220	-1.289842e-06	1.298234e-04	2.658300e-06	20151204_STAG2gfpcf2_Prometa\MitoSys2\Calibration\mEGFPC1_Noc\0004_R1_P1_K1_Ch2-Ch1.zen
194460	2.022444e-05	1.464215e-04	2.460900e-06	20151204_STAG2gfpcf2_Prometa\MitoSys2\Calibration\mEGFPC1_Noc\0004_R1_P1_K1_Ch2-Ch1.zen
204700	-3.995012e-06	1.028056e-04	2.287200e-06	20151204_STAG2gfpcf2_Prometa\MitoSys2\Calibration\mEGFPC1_Noc\0004_R1_P1_K1_Ch2-Ch1.zen
225180	1.443204e-05	8.621309e-05	1.996100e-06	20151204_STAG2gfpcf2_Prometa\MitoSys2\Calibration\mEGFPC1_Noc\0004_R1_P1_K1_Ch2-Ch1.zen
245660	-1.342618e-05	1.155577e-04	1.762700e-06	20151204_STAG2gfpcf2_Prometa\MitoSys2\Calibration\mEGFPC1_Noc\0004_R1_P1_K1_Ch2-Ch1.zen
266140	-1.866957e-05	9.476229e-05	1.572100e-06	20151204_STAG2gfpcf2_Prometa\MitoSys2\Calibration\mEGFPC1_Noc\0004_R1_P1_K1_Ch2-Ch1.zen
286620	-1.100140e-07	9.783025e-05	1.414000e-06	20151204_STAG2gfpcf2_Prometa\MitoSys2\Calibration\mEGFPC1_Noc\0004_R1_P1_K1_Ch2-Ch1.zen
307100	2.853201e-05	1.371366e-04	1.281100e-06	20151204_STAG2gfpcf2_Prometa\MitoSys2\Calibration\mEGFPC1_Noc\0004_R1_P1_K1_Ch2-Ch1.zen
327580	3.978925e-06	1.400634e-04	1.168000e-06	20151204_STAG2gfpcf2_Prometa\MitoSys2\Calibration\mEGFPC1_Noc\0004_R1_P1_K1_Ch2-Ch1.zen
348060	-8.087728e-06	1.587886e-04	1.070900e-06	20151204_STAG2gfpcf2_Prometa\MitoSys2\Calibration\mEGFPC1_Noc\0004_R1_P1_K1_Ch2-Ch1.zen
368540	-8.814587e-06	1.140861e-04	9.867200e-07	20151204_STAG2gfpcf2_Prometa\MitoSys2\Calibration\mEGFPC1_Noc\0004_R1_P1_K1_Ch2-Ch1.zen
389020	-2.493444e-05	1.375736e-04	9.131800e-07	20151204_STAG2gfpcf2_Prometa\MitoSys2\Calibration\mEGFPC1_Noc\0004_R1_P1_K1_Ch2-Ch1.zen
409500	-1.276314e-05	1.082729e-04	8.484600e-07	20151204_STAG2gfpcf2_Prometa\MitoSys2\Calibration\mEGFPC1_Noc\0004_R1_P1_K1_Ch2-Ch1.zen
450460	-3.593748e-06	8.988920e-05	7.401200e-07	20151204_STAG2gfpcf2_Prometa\MitoSys2\Calibration\mEGFPC1_Noc\0004_R1_P1_K1_Ch2-Ch1.zen
491420	-2.065803e-05	1.315617e-04	6.533000e-07	20151204_STAG2gfpcf2_Prometa\MitoSys2\Calibration\mEGFPC1_Noc\0004_R1_P1_K1_Ch2-Ch1.zen
532380	-3.107414e-05	8.269801e-05	5.824400e-07	20151204_STAG2gfpcf2_Prometa\MitoSys2\Calibration\mEGFPC1_Noc\0004_R1_P1_K1_Ch2-Ch1.zen
573340	-4.658010e-05	7.948848e-05	5.236900e-07	20151204_STAG2gfpcf2_Prometa\MitoSys2\Calibration\mEGFPC1_Noc\0004_R1_P1_K1_Ch2-Ch1.zen
614300	-3.885091e-05	7.670031e-05	4.743300e-07	20151204_STAG2gfpcf2_Prometa\MitoSys2\Calibration\mEGFPC1_Noc\0004_R1_P1_K1_Ch2-Ch1.zen
655260	-2.101876e-05	1.101904e-04	4.323600e-07	20151204_STAG2gfpcf2_Prometa\MitoSys2\Calibration\mEGFPC1_Noc\0004_R1_P1_K1_Ch2-Ch1.zen
696220	3.862950e-10	9.372201e-05	3.963200e-07	20151204_STAG2gfpcf2_Prometa\MitoSys2\Calibration\mEGFPC1_Noc\0004_R1_P1_K1_Ch2-Ch1.zen
737180	-8.160677e-05	9.346489e-05	3.651000e-07	20151204_STAG2gfpcf2_Prometa\MitoSys2\Calibration\mEGFPC1_Noc\0004_R1_P1_K1_Ch2-Ch1.zen
778140	2.794582e-05	1.013360e-04	3.378200e-07	20151204_STAG2gfpcf2_Prometa\MitoSys2\Calibration\mEGFPC1_Noc\0004_R1_P1_K1_Ch2-Ch1.zen
819100	-1.685938e-05	1.029589e-04	3.138300e-07	20151204_STAG2gfpcf2_Prometa\MitoSys2\Calibration\mEGFPC1_Noc\0004_R1_P1_K1_Ch2-Ch1.zen
901020	-1.481860e-05	5.865967e-05	2.736700e-07	20151204_STAG2gfpcf2_Prometa\MitoSys2\Calibration\mEGFPC1_Noc\0004_R1_P1_K1_Ch2-Ch1.zen
982940	-1.512150e-06	6.954972e-05	2.415100e-07	20151204_STAG2gfpcf2_Prometa\MitoSys2\Calibration\mEGFPC1_Noc\0004_R1_P1_K1_Ch2-Ch1.zen
1064860	-3.581760e-05	5.427424e-05	2.152700e-07	20151204_STAG2gfpcf2_Prometa\MitoSys2\Calibration\mEGFPC1_Noc\0004_R1_P1_K1_Ch2-Ch1.zen
1146780	-1.610100e-07	7.375273e-05	1.935200e-07	20151204_STAG2gfpcf2_Prometa\MitoSys2\Calibration\mEGFPC1_Noc\0004_R1_P1_K1_Ch2-Ch1.zen
1228700	-5.053625e-06	9.017196e-05	1.752500e-07	20151204_STAG2gfpcf2_Prometa\MitoSys2\Calibration\mEGFPC1_Noc\0004_R1_P1_K1_Ch2-Ch1.zen
1310620	1.808819e-05	1.112399e-04	1.597200e-07	20151204_STAG2gfpcf2_Prometa\MitoSys2\Calibration\mEGFPC1_Noc\0004_R1_P1_K1_Ch2-Ch1.zen
1392540	-1.496487e-05	1.013056e-04	1.463900e-07	20151204_STAG2gfpcf2_Prometa\MitoSys2\Calibration\mEGFPC1_Noc\0004_R1_P1_K1_Ch2-Ch1.zen
1474460	-3.590263e-06	8.149392e-05	1.348400e-07	20151204_STAG2gfpcf2_Prometa\MitoSys2\Calibration\mEGFPC1_Noc\0004_R1_P1_K1_Ch2-Ch1.zen
1556380	2.465284e-05	6.707027e-05	1.247600e-07	20151204_STAG2gfpcf2_Prometa\MitoSys2\Calibration\mEGFPC1_Noc\0004_R1_P1_K1_Ch2-Ch1.zen
10	1.029379e-02	3.339054e-03	1.027200e-02	20151204_STAG2gfpcf2_Prometa\MitoSys2\Calibration\mEGFPC1_Noc\0004_R1_P2_K1_Ch2-Ch1.zen
20	9.971893e-03	2.940439e-03	1.005900e-02	20151204_STAG2gfpcf2_Prometa\MitoSys2\Calibration\mEGFPC1_Noc\0004_R1_P2_K1_Ch2-Ch1.zen
30	1.007822e-02	4.820748e-03	9.855900e-03	20151204_STAG2gfpcf2_Prometa\MitoSys2\Calibration\mEGFPC1_Noc\0004_R1_P2_K1_Ch2-Ch1.zen
40	9.628193e-03	3.184779e-03	9.664300e-03	20151204_STAG2gfpcf2_Prometa\MitoSys2\Calibration\mEGFPC1_Noc\0004_R1_P2_K1_Ch2-Ch1.zen
50	9.010900e-03	3.695005e-03	9.483100e-03	20151204_STAG2gfpcf2_Prometa\MitoSys2\Calibration\mEGFPC1_Noc\0004_R1_P2_K1_Ch2-Ch1.zen
60	9.644268e-03	3.382753e-03	9.311500e-03	20151204_STAG2gfpcf2_Prometa\MitoSys2\Calibration\mEGFPC1_Noc\0004_R1_P2_K1_Ch2-Ch1.zen
70	8.904069e-03	2.971153e-03	9.148800e-03	20151204_STAG2gfpcf2_Prometa\MitoSys2\Calibration\mEGFPC1_Noc\0004_R1_P2_K1_Ch2-Ch1.zen
80	8.949368e-03	3.428759e-03	8.994200e-03	20151204_STAG2gfpcf2_Prometa\MitoSys2\Calibration\mEGFPC1_Noc\0004_R1_P2_K1_Ch2-Ch1.zen
90	9.565930e-03	2.831165e-03	8.847200e-03	20151204_STAG2gfpcf2_Prometa\MitoSys2\Calibration\mEGFPC1_Noc\0004_R1_P2_K1_Ch2-Ch1.zen
100	8.535521e-03	2.101108e-03	8.707100e-03	20151204_STAG2gfpcf2_Prometa\MitoSys2\Calibration\mEGFPC1_Noc\0004_R1_P2_K1_Ch2-Ch1.zen
120	8.186113e-03	1.909221e-03	8.445300e-03	20151204_STAG2gfpcf2_Prometa\MitoSys2\Calibration\mEGFPC1_Noc\0004_R1_P2_K1_Ch2-Ch1.zen
140	7.814744e-03	3.080010e-03	8.205000e-03	20151204_STAG2gfpcf2_Prometa\MitoSys2\Calibration\mEGFPC1_Noc\0004_R1_P2_K1_Ch2-Ch1.zen
160	8.382331e-03	1.962921e-03	7.982800e-03	20151204_STAG2gfpcf2_Prometa\MitoSys2\Calibration\mEGFPC1_Noc\0004_R1_P2_K1_Ch2-Ch1.zen
180	7.650527e-03	1.703370e-03	7.776000e-03	20151204_STAG2gfpcf2_Prometa\MitoSys2\Calibration\mEGFPC1_Noc\0004_R1_P2_K1_Ch2-Ch1.zen
200	7.247390e-03	2.460619e-03	7.582500e-03	20151204_STAG2gfpcf2_Prometa\MitoSys2\Calibration\mEGFPC1_Noc\0004_R1_P2_K1_Ch2-Ch1.zen
220	7.336956e-03	2.272782e-03	7.400500e-03	20151204_STAG2gfpcf2_Prometa\MitoSys2\Calibration\mEGFPC1_Noc\0004_R1_P2_K1_Ch2-Ch1.zen
240	7.815631e-03	2.447509e-03	7.228400e-03	20151204_STAG2gfpcf2_Prometa\MitoSys2\Calibration\mEGFPC1_Noc\0004_R1_P2_K1_Ch2-Ch1.zen
260	7.166787e-03	2.288307e-03	7.065100e-03	20151204_STAG2gfpcf2_Prometa\MitoSys2\Calibration\mEGFPC1_Noc\0004_R1_P2_K1_Ch2-Ch1.zen
280	6.876470e-03	2.404268e-03	6.909600e-03	20151204_STAG2gfpcf2_Prometa\MitoSys2\Calibration\mEGFPC1_Noc\0004_R1_P2_K1_Ch2-Ch1.zen
300	6.630430e-03	1.781071e-03	6.761100e-03	20151204_STAG2gfpcf2_Prometa\MitoSys2\Calibration\mEGFPC1_Noc\0004_R1_P2_K1_Ch2-Ch1.zen
340	6.838044e-03	1.182856e-03	6.482500e-03	20151204_STAG2gfpcf2_Prometa\MitoSys2\Calibration\mEGFPC1_Noc\0004_R1_P2_K1_Ch2-Ch1.zen
380	6.404780e-03	2.232961e-03	6.225000e-03	20151204_STAG2gfpcf2_Prometa\MitoSys2\Calibration\mEGFPC1_Noc\0004_R1_P2_K1_Ch2-Ch1.zen
420	6.038003e-03	1.930329e-03	5.985600e-03	20151204_STAG2gfpcf2_Prometa\MitoSys2\Calibration\mEGFPC1_Noc\0004_R1_P2_K1_Ch2-Ch1.zen
460	5.933617e-03	2.309017e-03	5.762000e-03	20151204_STAG2gfpcf2_Prometa\MitoSys2\Calibration\mEGFPC1_Noc\0004_R1_P2_K1_Ch2-Ch1.zen
500	5.157635e-03	1.386663e-03	5.552700e-03	20151204_STAG2gfpcf2_Prometa\MitoSys2\Calibration\mEGFPC1_Noc\0004_R1_P2_K1_Ch2-Ch1.zen
540	4.921229e-03	1.723913e-03	5.356100e-03	20151204_STAG2gfpcf2_Prometa\MitoSys2\Calibration\mEGFPC1_Noc\0004_R1_P2_K1_Ch2-Ch1.zen
580	5.543010e-03	1.608593e-03	5.171100e-03	20151204_STAG2gfpcf2_Prometa\MitoSys2\Calibration\mEGFPC1_Noc\0004_R1_P2_K1_Ch2-Ch1.zen
620	5.225631e-03	1.584954e-03	4.996800e-03	20151204_STAG2gfpcf2_Prometa\MitoSys2\Calibration\mEGFPC1_Noc\0004_R1_P2_K1_Ch2-Ch1.zen
660	4.856923e-03	1.206133e-03	4.832400e-03	20151204_STAG2gfpcf2_Prometa\MitoSys2\Calibration\mEGFPC1_Noc\0004_R1_P2_K1_Ch2-Ch1.zen
700	4.476411e-03	1.599591e-03	4.677000e-03	20151204_STAG2gfpcf2_Prometa\MitoSys2\Calibration\mEGFPC1_Noc\0004_R1_P2_K1_Ch2-Ch1.zen
780	4.410507e-03	2.110556e-03	4.391000e-03	20151204_STAG2gfpcf2_Prometa\MitoSys2\Calibration\mEGFPC1_Noc\0004_R1_P2_K1_Ch2-Ch1.zen
860	4.026746e-03	1.565787e-03	4.134000e-03	20151204_STAG2gfpcf2_Prometa\MitoSys2\Calibration\mEGFPC1_Noc\0004_R1_P2_K1_Ch2-Ch1.zen
940	3.948109e-03	1.659667e-03	3.902200e-03	20151204_STAG2gfpcf2_Prometa\MitoSys2\Calibration\mEGFPC1_Noc\0004_R1_P2_K1_Ch2-Ch1.zen
1020	3.819499e-03	1.479338e-03	3.692400e-03	20151204_STAG2gfpcf2_Prometa\MitoSys2\Calibration\mEGFPC1_Noc\0004_R1_P2_K1_Ch2-Ch1.zen
1100	3.542891e-03	1.259918e-03	3.501800e-03	20151204_STAG2gfpcf2_Prometa\MitoSys2\Calibration\mEGFPC1_Noc\0004_R1_P2_K1_Ch2-Ch1.zen
1180	2.892037e-03	1.264928e-03	3.328000e-03	20151204_STAG2gfpcf2_Prometa\MitoSys2\Calibration\mEGFPC1_Noc\0004_R1_P2_K1_Ch2-Ch1.zen
1260	3.721499e-03	1.463514e-03	3.169100e-03	20151204_STAG2gfpcf2_Prometa\MitoSys2\Calibration\mEGFPC1_Noc\0004_R1_P2_K1_Ch2-Ch1.zen
1340	2.831132e-03	1.389036e-03	3.023200e-03	20151204_STAG2gfpcf2_Prometa\MitoSys2\Calibration\mEGFPC1_Noc\0004_R1_P2_K1_Ch2-Ch1.zen
1420	2.826734e-03	1.296980e-03	2.889100e-03	20151204_STAG2gfpcf2_Prometa\MitoSys2\Calibration\mEGFPC1_Noc\0004_R1_P2_K1_Ch2-Ch1.zen
1500	2.701560e-03	8.858207e-04	2.765200e-03	20151204_STAG2gfpcf2_Prometa\MitoSys2\Calibration\mEGFPC1_Noc\0004_R1_P2_K1_Ch2-Ch1.zen
1660	2.481067e-03	9.275150e-04	2.544400e-03	20151204_STAG2gfpcf2_Prometa\MitoSys2\Calibration\mEGFPC1_Noc\0004_R1_P2_K1_Ch2-Ch1.zen
1820	2.372704e-03	8.523074e-04	2.353500e-03	20151204_STAG2gfpcf2_Prometa\MitoSys2\Calibration\mEGFPC1_Noc\0004_R1_P2_K1_Ch2-Ch1.zen
1980	2.304399e-03	1.283001e-03	2.187000e-03	20151204_STAG2gfpcf2_Prometa\MitoSys2\Calibration\mEGFPC1_Noc\0004_R1_P2_K1_Ch2-Ch1.zen
2140	1.813600e-03	9.711742e-04	2.040700e-03	20151204_STAG2gfpcf2_Prometa\MitoSys2\Calibration\mEGFPC1_Noc\0004_R1_P2_K1_Ch2-Ch1.zen
2300	1.697694e-03	8.634582e-04	1.911200e-03	20151204_STAG2gfpcf2_Prometa\MitoSys2\Calibration\mEGFPC1_Noc\0004_R1_P2_K1_Ch2-Ch1.zen
2460	2.171901e-03	8.759917e-04	1.795900e-03	20151204_STAG2gfpcf2_Prometa\MitoSys2\Calibration\mEGFPC1_Noc\0004_R1_P2_K1_Ch2-Ch1.zen
2620	1.368855e-03	1.092721e-03	1.692500e-03	20151204_STAG2gfpcf2_Prometa\MitoSys2\Calibration\mEGFPC1_Noc\0004_R1_P2_K1_Ch2-Ch1.zen
2780	1.569364e-03	8.814361e-04	1.599500e-03	20151204_STAG2gfpcf2_Prometa\MitoSys2\Calibration\mEGFPC1_Noc\0004_R1_P2_K1_Ch2-Ch1.zen
2940	1.412270e-03	1.080104e-03	1.515200e-03	20151204_STAG2gfpcf2_Prometa\MitoSys2\Calibration\mEGFPC1_Noc\0004_R1_P2_K1_Ch2-Ch1.zen
3100	1.447263e-03	7.382406e-04	1.438700e-03	20151204_STAG2gfpcf2_Prometa\MitoSys2\Calibration\mEGFPC1_Noc\0004_R1_P2_K1_Ch2-Ch1.zen
3420	1.401430e-03	6.983161e-04	1.304900e-03	20151204_STAG2gfpcf2_Prometa\MitoSys2\Calibration\mEGFPC1_Noc\0004_R1_P2_K1_Ch2-Ch1.zen
3740	1.219451e-03	7.247701e-04	1.191900e-03	20151204_STAG2gfpcf2_Prometa\MitoSys2\Calibration\mEGFPC1_Noc\0004_R1_P2_K1_Ch2-Ch1.zen
4060	1.383705e-03	6.310688e-04	1.095400e-03	20151204_STAG2gfpcf2_Prometa\MitoSys2\Calibration\mEGFPC1_Noc\0004_R1_P2_K1_Ch2-Ch1.zen
4380	1.228890e-03	8.618543e-04	1.012000e-03	20151204_STAG2gfpcf2_Prometa\MitoSys2\Calibration\mEGFPC1_Noc\0004_R1_P2_K1_Ch2-Ch1.zen
4700	1.028623e-03	6.453009e-04	9.393400e-04	20151204_STAG2gfpcf2_Prometa\MitoSys2\Calibration\mEGFPC1_Noc\0004_R1_P2_K1_Ch2-Ch1.zen
5020	9.391052e-04	7.446015e-04	8.755000e-04	20151204_STAG2gfpcf2_Prometa\MitoSys2\Calibration\mEGFPC1_Noc\0004_R1_P2_K1_Ch2-Ch1.zen
5340	8.104462e-04	6.534202e-04	8.190100e-04	20151204_STAG2gfpcf2_Prometa\MitoSys2\Calibration\mEGFPC1_Noc\0004_R1_P2_K1_Ch2-Ch1.zen
5660	7.064308e-04	8.079205e-04	7.686900e-04	20151204_STAG2gfpcf2_Prometa\MitoSys2\Calibration\mEGFPC1_Noc\0004_R1_P2_K1_Ch2-Ch1.zen
5980	9.263675e-04	7.156107e-04	7.236200e-04	20151204_STAG2gfpcf2_Prometa\MitoSys2\Calibration\mEGFPC1_Noc\0004_R1_P2_K1_Ch2-Ch1.zen
6300	7.416636e-04	6.022113e-04	6.830400e-04	20151204_STAG2gfpcf2_Prometa\MitoSys2\Calibration\mEGFPC1_Noc\0004_R1_P2_K1_Ch2-Ch1.zen
6940	6.543649e-04	6.009724e-04	6.129600e-04	20151204_STAG2gfpcf2_Prometa\MitoSys2\Calibration\mEGFPC1_Noc\0004_R1_P2_K1_Ch2-Ch1.zen
7580	6.660376e-04	5.517098e-04	5.546700e-04	20151204_STAG2gfpcf2_Prometa\MitoSys2\Calibration\mEGFPC1_Noc\0004_R1_P2_K1_Ch2-Ch1.zen
8220	4.488064e-04	5.088934e-04	5.054900e-04	20151204_STAG2gfpcf2_Prometa\MitoSys2\Calibration\mEGFPC1_Noc\0004_R1_P2_K1_Ch2-Ch1.zen
8860	5.643300e-04	7.111764e-04	4.635000e-04	20151204_STAG2gfpcf2_Prometa\MitoSys2\Calibration\mEGFPC1_Noc\0004_R1_P2_K1_Ch2-Ch1.zen
9500	2.970287e-04	7.324761e-04	4.272800e-04	20151204_STAG2gfpcf2_Prometa\MitoSys2\Calibration\mEGFPC1_Noc\0004_R1_P2_K1_Ch2-Ch1.zen
10140	4.812865e-04	4.742245e-04	3.957400e-04	20151204_STAG2gfpcf2_Prometa\MitoSys2\Calibration\mEGFPC1_Noc\0004_R1_P2_K1_Ch2-Ch1.zen
10780	4.492781e-04	6.343571e-04	3.680600e-04	20151204_STAG2gfpcf2_Prometa\MitoSys2\Calibration\mEGFPC1_Noc\0004_R1_P2_K1_Ch2-Ch1.zen
11420	5.571455e-04	6.797200e-04	3.436000e-04	20151204_STAG2gfpcf2_Prometa\MitoSys2\Calibration\mEGFPC1_Noc\0004_R1_P2_K1_Ch2-Ch1.zen
12060	3.036130e-04	7.527372e-04	3.218300e-04	20151204_STAG2gfpcf2_Prometa\MitoSys2\Calibration\mEGFPC1_Noc\0004_R1_P2_K1_Ch2-Ch1.zen
12700	2.622431e-04	6.615159e-04	3.023600e-04	20151204_STAG2gfpcf2_Prometa\MitoSys2\Calibration\mEGFPC1_Noc\0004_R1_P2_K1_Ch2-Ch1.zen
13980	2.228107e-04	6.017470e-04	2.690200e-04	20151204_STAG2gfpcf2_Prometa\MitoSys2\Calibration\mEGFPC1_Noc\0004_R1_P2_K1_Ch2-Ch1.zen
15260	1.768827e-04	4.874812e-04	2.415800e-04	20151204_STAG2gfpcf2_Prometa\MitoSys2\Calibration\mEGFPC1_Noc\0004_R1_P2_K1_Ch2-Ch1.zen
16540	2.071521e-04	5.919956e-04	2.186400e-04	20151204_STAG2gfpcf2_Prometa\MitoSys2\Calibration\mEGFPC1_Noc\0004_R1_P2_K1_Ch2-Ch1.zen
17820	1.366245e-04	5.135710e-04	1.992200e-04	20151204_STAG2gfpcf2_Prometa\MitoSys2\Calibration\mEGFPC1_Noc\0004_R1_P2_K1_Ch2-Ch1.zen
19100	2.253385e-04	4.919072e-04	1.825900e-04	20151204_STAG2gfpcf2_Prometa\MitoSys2\Calibration\mEGFPC1_Noc\0004_R1_P2_K1_Ch2-Ch1.zen
20380	1.850663e-04	4.931792e-04	1.682100e-04	20151204_STAG2gfpcf2_Prometa\MitoSys2\Calibration\mEGFPC1_Noc\0004_R1_P2_K1_Ch2-Ch1.zen
21660	-2.449634e-05	4.076778e-04	1.556600e-04	20151204_STAG2gfpcf2_Prometa\MitoSys2\Calibration\mEGFPC1_Noc\0004_R1_P2_K1_Ch2-Ch1.zen
22940	2.667355e-04	4.401844e-04	1.446400e-04	20151204_STAG2gfpcf2_Prometa\MitoSys2\Calibration\mEGFPC1_Noc\0004_R1_P2_K1_Ch2-Ch1.zen
24220	4.692008e-05	4.059657e-04	1.348900e-04	20151204_STAG2gfpcf2_Prometa\MitoSys2\Calibration\mEGFPC1_Noc\0004_R1_P2_K1_Ch2-Ch1.zen
25500	1.388906e-04	3.420250e-04	1.262100e-04	20151204_STAG2gfpcf2_Prometa\MitoSys2\Calibration\mEGFPC1_Noc\0004_R1_P2_K1_Ch2-Ch1.zen
28060	2.679663e-05	3.988227e-04	1.114500e-04	20151204_STAG2gfpcf2_Prometa\MitoSys2\Calibration\mEGFPC1_Noc\0004_R1_P2_K1_Ch2-Ch1.zen
30620	-3.092951e-05	4.539212e-04	9.940200e-05	20151204_STAG2gfpcf2_Prometa\MitoSys2\Calibration\mEGFPC1_Noc\0004_R1_P2_K1_Ch2-Ch1.zen
33180	-4.607081e-05	4.152301e-04	8.941100e-05	20151204_STAG2gfpcf2_Prometa\MitoSys2\Calibration\mEGFPC1_Noc\0004_R1_P2_K1_Ch2-Ch1.zen
35740	-1.999653e-04	5.060842e-04	8.101100e-05	20151204_STAG2gfpcf2_Prometa\MitoSys2\Calibration\mEGFPC1_Noc\0004_R1_P2_K1_Ch2-Ch1.zen
38300	-8.079870e-05	5.426161e-04	7.386600e-05	20151204_STAG2gfpcf2_Prometa\MitoSys2\Calibration\mEGFPC1_Noc\0004_R1_P2_K1_Ch2-Ch1.zen
40860	4.504851e-05	4.782438e-04	6.772500e-05	20151204_STAG2gfpcf2_Prometa\MitoSys2\Calibration\mEGFPC1_Noc\0004_R1_P2_K1_Ch2-Ch1.zen
43420	6.533871e-05	5.771022e-04	6.239900e-05	20151204_STAG2gfpcf2_Prometa\MitoSys2\Calibration\mEGFPC1_Noc\0004_R1_P2_K1_Ch2-Ch1.zen
45980	-2.882627e-05	5.178591e-04	5.774300e-05	20151204_STAG2gfpcf2_Prometa\MitoSys2\Calibration\mEGFPC1_Noc\0004_R1_P2_K1_Ch2-Ch1.zen
48540	3.789697e-05	5.317424e-04	5.364500e-05	20151204_STAG2gfpcf2_Prometa\MitoSys2\Calibration\mEGFPC1_Noc\0004_R1_P2_K1_Ch2-Ch1.zen
51100	-5.023013e-05	2.351377e-04	5.001400e-05	20151204_STAG2gfpcf2_Prometa\MitoSys2\Calibration\mEGFPC1_Noc\0004_R1_P2_K1_Ch2-Ch1.zen
56220	-1.588162e-05	4.304797e-04	4.388000e-05	20151204_STAG2gfpcf2_Prometa\MitoSys2\Calibration\mEGFPC1_Noc\0004_R1_P2_K1_Ch2-Ch1.zen
61340	-6.235619e-05	4.844947e-04	3.891400e-05	20151204_STAG2gfpcf2_Prometa\MitoSys2\Calibration\mEGFPC1_Noc\0004_R1_P2_K1_Ch2-Ch1.zen
66460	-5.982336e-05	4.305333e-04	3.482400e-05	20151204_STAG2gfpcf2_Prometa\MitoSys2\Calibration\mEGFPC1_Noc\0004_R1_P2_K1_Ch2-Ch1.zen
71580	5.851036e-05	4.122266e-04	3.140800e-05	20151204_STAG2gfpcf2_Prometa\MitoSys2\Calibration\mEGFPC1_Noc\0004_R1_P2_K1_Ch2-Ch1.zen
76700	-1.248806e-05	3.587453e-04	2.851900e-05	20151204_STAG2gfpcf2_Prometa\MitoSys2\Calibration\mEGFPC1_Noc\0004_R1_P2_K1_Ch2-Ch1.zen
81820	-1.546287e-04	3.323185e-04	2.604900e-05	20151204_STAG2gfpcf2_Prometa\MitoSys2\Calibration\mEGFPC1_Noc\0004_R1_P2_K1_Ch2-Ch1.zen
86940	1.841174e-06	4.561701e-04	2.391800e-05	20151204_STAG2gfpcf2_Prometa\MitoSys2\Calibration\mEGFPC1_Noc\0004_R1_P2_K1_Ch2-Ch1.zen
92060	-1.919292e-05	5.184736e-04	2.206400e-05	20151204_STAG2gfpcf2_Prometa\MitoSys2\Calibration\mEGFPC1_Noc\0004_R1_P2_K1_Ch2-Ch1.zen
97180	-5.519788e-05	3.538148e-04	2.043900e-05	20151204_STAG2gfpcf2_Prometa\MitoSys2\Calibration\mEGFPC1_Noc\0004_R1_P2_K1_Ch2-Ch1.zen
102300	4.525010e-05	3.105489e-04	1.900500e-05	20151204_STAG2gfpcf2_Prometa\MitoSys2\Calibration\mEGFPC1_Noc\0004_R1_P2_K1_Ch2-Ch1.zen
112540	1.661332e-04	2.801322e-04	1.659400e-05	20151204_STAG2gfpcf2_Prometa\MitoSys2\Calibration\mEGFPC1_Noc\0004_R1_P2_K1_Ch2-Ch1.zen
122780	8.476559e-05	3.141336e-04	1.465500e-05	20151204_STAG2gfpcf2_Prometa\MitoSys2\Calibration\mEGFPC1_Noc\0004_R1_P2_K1_Ch2-Ch1.zen
133020	6.283460e-06	3.121697e-04	1.306800e-05	20151204_STAG2gfpcf2_Prometa\MitoSys2\Calibration\mEGFPC1_Noc\0004_R1_P2_K1_Ch2-Ch1.zen
143260	4.264250e-05	2.634257e-04	1.174900e-05	20151204_STAG2gfpcf2_Prometa\MitoSys2\Calibration\mEGFPC1_Noc\0004_R1_P2_K1_Ch2-Ch1.zen
153500	-1.119011e-05	4.152933e-04	1.063800e-05	20151204_STAG2gfpcf2_Prometa\MitoSys2\Calibration\mEGFPC1_Noc\0004_R1_P2_K1_Ch2-Ch1.zen
163740	-1.291296e-05	3.234401e-04	9.692100e-06	20151204_STAG2gfpcf2_Prometa\MitoSys2\Calibration\mEGFPC1_Noc\0004_R1_P2_K1_Ch2-Ch1.zen
173980	5.121616e-05	3.463489e-04	8.879000e-06	20151204_STAG2gfpcf2_Prometa\MitoSys2\Calibration\mEGFPC1_Noc\0004_R1_P2_K1_Ch2-Ch1.zen
184220	2.262585e-05	4.228172e-04	8.173900e-06	20151204_STAG2gfpcf2_Prometa\MitoSys2\Calibration\mEGFPC1_Noc\0004_R1_P2_K1_Ch2-Ch1.zen
194460	8.017375e-05	3.771407e-04	7.557700e-06	20151204_STAG2gfpcf2_Prometa\MitoSys2\Calibration\mEGFPC1_Noc\0004_R1_P2_K1_Ch2-Ch1.zen
204700	-2.387171e-05	2.418778e-04	7.015400e-06	20151204_STAG2gfpcf2_Prometa\MitoSys2\Calibration\mEGFPC1_Noc\0004_R1_P2_K1_Ch2-Ch1.zen
225180	-9.070512e-05	2.568331e-04	6.107400e-06	20151204_STAG2gfpcf2_Prometa\MitoSys2\Calibration\mEGFPC1_Noc\0004_R1_P2_K1_Ch2-Ch1.zen
245660	4.092073e-06	2.897007e-04	5.380100e-06	20151204_STAG2gfpcf2_Prometa\MitoSys2\Calibration\mEGFPC1_Noc\0004_R1_P2_K1_Ch2-Ch1.zen
266140	4.460609e-05	3.027138e-04	4.786900e-06	20151204_STAG2gfpcf2_Prometa\MitoSys2\Calibration\mEGFPC1_Noc\0004_R1_P2_K1_Ch2-Ch1.zen
286620	2.549640e-05	2.839044e-04	4.295400e-06	20151204_STAG2gfpcf2_Prometa\MitoSys2\Calibration\mEGFPC1_Noc\0004_R1_P2_K1_Ch2-Ch1.zen
307100	1.284628e-04	2.686277e-04	3.882800e-06	20151204_STAG2gfpcf2_Prometa\MitoSys2\Calibration\mEGFPC1_Noc\0004_R1_P2_K1_Ch2-Ch1.zen
327580	8.702539e-05	3.211105e-04	3.532400e-06	20151204_STAG2gfpcf2_Prometa\MitoSys2\Calibration\mEGFPC1_Noc\0004_R1_P2_K1_Ch2-Ch1.zen
348060	-5.212099e-05	1.915627e-04	3.231800e-06	20151204_STAG2gfpcf2_Prometa\MitoSys2\Calibration\mEGFPC1_Noc\0004_R1_P2_K1_Ch2-Ch1.zen
368540	-1.204183e-05	2.359153e-04	2.971700e-06	20151204_STAG2gfpcf2_Prometa\MitoSys2\Calibration\mEGFPC1_Noc\0004_R1_P2_K1_Ch2-Ch1.zen
389020	-4.049996e-07	2.864554e-04	2.744800e-06	20151204_STAG2gfpcf2_Prometa\MitoSys2\Calibration\mEGFPC1_Noc\0004_R1_P2_K1_Ch2-Ch1.zen
409500	8.547232e-06	1.985738e-04	2.545400e-06	20151204_STAG2gfpcf2_Prometa\MitoSys2\Calibration\mEGFPC1_Noc\0004_R1_P2_K1_Ch2-Ch1.zen
450460	-4.714034e-05	2.290992e-04	2.212300e-06	20151204_STAG2gfpcf2_Prometa\MitoSys2\Calibration\mEGFPC1_Noc\0004_R1_P2_K1_Ch2-Ch1.zen
491420	9.810656e-07	1.347523e-04	1.946100e-06	20151204_STAG2gfpcf2_Prometa\MitoSys2\Calibration\mEGFPC1_Noc\0004_R1_P2_K1_Ch2-Ch1.zen
532380	-1.474758e-05	1.426343e-04	1.729500e-06	20151204_STAG2gfpcf2_Prometa\MitoSys2\Calibration\mEGFPC1_Noc\0004_R1_P2_K1_Ch2-Ch1.zen
573340	4.753482e-06	1.405124e-04	1.550300e-06	20151204_STAG2gfpcf2_Prometa\MitoSys2\Calibration\mEGFPC1_Noc\0004_R1_P2_K1_Ch2-Ch1.zen
614300	6.111803e-06	2.270626e-04	1.400200e-06	20151204_STAG2gfpcf2_Prometa\MitoSys2\Calibration\mEGFPC1_Noc\0004_R1_P2_K1_Ch2-Ch1.zen
655260	-3.028047e-05	2.082249e-04	1.272800e-06	20151204_STAG2gfpcf2_Prometa\MitoSys2\Calibration\mEGFPC1_Noc\0004_R1_P2_K1_Ch2-Ch1.zen
696220	-1.039134e-04	2.368341e-04	1.163700e-06	20151204_STAG2gfpcf2_Prometa\MitoSys2\Calibration\mEGFPC1_Noc\0004_R1_P2_K1_Ch2-Ch1.zen
737180	-1.824442e-05	1.806796e-04	1.069400e-06	20151204_STAG2gfpcf2_Prometa\MitoSys2\Calibration\mEGFPC1_Noc\0004_R1_P2_K1_Ch2-Ch1.zen
778140	-2.594657e-05	1.569755e-04	9.872000e-07	20151204_STAG2gfpcf2_Prometa\MitoSys2\Calibration\mEGFPC1_Noc\0004_R1_P2_K1_Ch2-Ch1.zen
819100	4.153330e-05	2.034976e-04	9.150300e-07	20151204_STAG2gfpcf2_Prometa\MitoSys2\Calibration\mEGFPC1_Noc\0004_R1_P2_K1_Ch2-Ch1.zen
901020	-3.337919e-05	1.364378e-04	7.946100e-07	20151204_STAG2gfpcf2_Prometa\MitoSys2\Calibration\mEGFPC1_Noc\0004_R1_P2_K1_Ch2-Ch1.zen
982940	1.121279e-06	1.489535e-04	6.985200e-07	20151204_STAG2gfpcf2_Prometa\MitoSys2\Calibration\mEGFPC1_Noc\0004_R1_P2_K1_Ch2-Ch1.zen
1064860	-3.861540e-05	1.593587e-04	6.203900e-07	20151204_STAG2gfpcf2_Prometa\MitoSys2\Calibration\mEGFPC1_Noc\0004_R1_P2_K1_Ch2-Ch1.zen
1146780	1.281127e-05	1.368484e-04	5.558500e-07	20151204_STAG2gfpcf2_Prometa\MitoSys2\Calibration\mEGFPC1_Noc\0004_R1_P2_K1_Ch2-Ch1.zen
1228700	-5.618909e-05	1.897864e-04	5.017900e-07	20151204_STAG2gfpcf2_Prometa\MitoSys2\Calibration\mEGFPC1_Noc\0004_R1_P2_K1_Ch2-Ch1.zen
1310620	-6.773011e-05	1.677081e-04	4.559800e-07	20151204_STAG2gfpcf2_Prometa\MitoSys2\Calibration\mEGFPC1_Noc\0004_R1_P2_K1_Ch2-Ch1.zen
1392540	-1.758531e-05	1.446457e-04	4.167600e-07	20151204_STAG2gfpcf2_Prometa\MitoSys2\Calibration\mEGFPC1_Noc\0004_R1_P2_K1_Ch2-Ch1.zen
1474460	2.339801e-05	1.158640e-04	3.828700e-07	20151204_STAG2gfpcf2_Prometa\MitoSys2\Calibration\mEGFPC1_Noc\0004_R1_P2_K1_Ch2-Ch1.zen
1556380	-2.943659e-05	1.155239e-04	3.533400e-07	20151204_STAG2gfpcf2_Prometa\MitoSys2\Calibration\mEGFPC1_Noc\0004_R1_P2_K1_Ch2-Ch1.zen
10	5.832859e-03	1.452428e-03	5.643700e-03	20151204_STAG2gfpcf2_Prometa\MitoSys2\Calibration\mEGFPC1_Noc\0005_R1_P1_K1_Ch2-Ch1.zen
20	5.440508e-03	1.546892e-03	5.361400e-03	20151204_STAG2gfpcf2_Prometa\MitoSys2\Calibration\mEGFPC1_Noc\0005_R1_P1_K1_Ch2-Ch1.zen
30	4.880485e-03	1.341894e-03	5.110400e-03	20151204_STAG2gfpcf2_Prometa\MitoSys2\Calibration\mEGFPC1_Noc\0005_R1_P1_K1_Ch2-Ch1.zen
40	4.669292e-03	1.500467e-03	4.884900e-03	20151204_STAG2gfpcf2_Prometa\MitoSys2\Calibration\mEGFPC1_Noc\0005_R1_P1_K1_Ch2-Ch1.zen
50	4.675357e-03	1.526167e-03	4.681000e-03	20151204_STAG2gfpcf2_Prometa\MitoSys2\Calibration\mEGFPC1_Noc\0005_R1_P1_K1_Ch2-Ch1.zen
60	4.469185e-03	1.521291e-03	4.495800e-03	20151204_STAG2gfpcf2_Prometa\MitoSys2\Calibration\mEGFPC1_Noc\0005_R1_P1_K1_Ch2-Ch1.zen
70	4.592210e-03	1.472233e-03	4.326700e-03	20151204_STAG2gfpcf2_Prometa\MitoSys2\Calibration\mEGFPC1_Noc\0005_R1_P1_K1_Ch2-Ch1.zen
80	4.204510e-03	9.841625e-04	4.171800e-03	20151204_STAG2gfpcf2_Prometa\MitoSys2\Calibration\mEGFPC1_Noc\0005_R1_P1_K1_Ch2-Ch1.zen
90	3.819751e-03	1.462185e-03	4.029500e-03	20151204_STAG2gfpcf2_Prometa\MitoSys2\Calibration\mEGFPC1_Noc\0005_R1_P1_K1_Ch2-Ch1.zen
100	3.931007e-03	1.008883e-03	3.898200e-03	20151204_STAG2gfpcf2_Prometa\MitoSys2\Calibration\mEGFPC1_Noc\0005_R1_P1_K1_Ch2-Ch1.zen
120	3.630576e-03	1.229943e-03	3.664000e-03	20151204_STAG2gfpcf2_Prometa\MitoSys2\Calibration\mEGFPC1_Noc\0005_R1_P1_K1_Ch2-Ch1.zen
140	3.457074e-03	1.003249e-03	3.461500e-03	20151204_STAG2gfpcf2_Prometa\MitoSys2\Calibration\mEGFPC1_Noc\0005_R1_P1_K1_Ch2-Ch1.zen
160	3.561165e-03	1.303293e-03	3.284400e-03	20151204_STAG2gfpcf2_Prometa\MitoSys2\Calibration\mEGFPC1_Noc\0005_R1_P1_K1_Ch2-Ch1.zen
180	2.957159e-03	1.340427e-03	3.128200e-03	20151204_STAG2gfpcf2_Prometa\MitoSys2\Calibration\mEGFPC1_Noc\0005_R1_P1_K1_Ch2-Ch1.zen
200	3.038525e-03	1.104154e-03	2.989300e-03	20151204_STAG2gfpcf2_Prometa\MitoSys2\Calibration\mEGFPC1_Noc\0005_R1_P1_K1_Ch2-Ch1.zen
220	2.697358e-03	1.250584e-03	2.864700e-03	20151204_STAG2gfpcf2_Prometa\MitoSys2\Calibration\mEGFPC1_Noc\0005_R1_P1_K1_Ch2-Ch1.zen
240	2.933277e-03	9.137851e-04	2.752300e-03	20151204_STAG2gfpcf2_Prometa\MitoSys2\Calibration\mEGFPC1_Noc\0005_R1_P1_K1_Ch2-Ch1.zen
260	2.766654e-03	1.086836e-03	2.650100e-03	20151204_STAG2gfpcf2_Prometa\MitoSys2\Calibration\mEGFPC1_Noc\0005_R1_P1_K1_Ch2-Ch1.zen
280	2.502655e-03	1.142804e-03	2.556700e-03	20151204_STAG2gfpcf2_Prometa\MitoSys2\Calibration\mEGFPC1_Noc\0005_R1_P1_K1_Ch2-Ch1.zen
300	2.429868e-03	7.949290e-04	2.470800e-03	20151204_STAG2gfpcf2_Prometa\MitoSys2\Calibration\mEGFPC1_Noc\0005_R1_P1_K1_Ch2-Ch1.zen
340	2.321960e-03	6.803755e-04	2.318100e-03	20151204_STAG2gfpcf2_Prometa\MitoSys2\Calibration\mEGFPC1_Noc\0005_R1_P1_K1_Ch2-Ch1.zen
380	2.108307e-03	6.715099e-04	2.185900e-03	20151204_STAG2gfpcf2_Prometa\MitoSys2\Calibration\mEGFPC1_Noc\0005_R1_P1_K1_Ch2-Ch1.zen
420	1.866421e-03	7.296407e-04	2.069700e-03	20151204_STAG2gfpcf2_Prometa\MitoSys2\Calibration\mEGFPC1_Noc\0005_R1_P1_K1_Ch2-Ch1.zen
460	2.129716e-03	7.545021e-04	1.966600e-03	20151204_STAG2gfpcf2_Prometa\MitoSys2\Calibration\mEGFPC1_Noc\0005_R1_P1_K1_Ch2-Ch1.zen
500	1.792489e-03	9.603708e-04	1.874100e-03	20151204_STAG2gfpcf2_Prometa\MitoSys2\Calibration\mEGFPC1_Noc\0005_R1_P1_K1_Ch2-Ch1.zen
540	2.048842e-03	8.815580e-04	1.790600e-03	20151204_STAG2gfpcf2_Prometa\MitoSys2\Calibration\mEGFPC1_Noc\0005_R1_P1_K1_Ch2-Ch1.zen
580	1.643201e-03	8.114242e-04	1.714700e-03	20151204_STAG2gfpcf2_Prometa\MitoSys2\Calibration\mEGFPC1_Noc\0005_R1_P1_K1_Ch2-Ch1.zen
620	1.639885e-03	9.136238e-04	1.645300e-03	20151204_STAG2gfpcf2_Prometa\MitoSys2\Calibration\mEGFPC1_Noc\0005_R1_P1_K1_Ch2-Ch1.zen
660	1.603969e-03	7.689027e-04	1.581500e-03	20151204_STAG2gfpcf2_Prometa\MitoSys2\Calibration\mEGFPC1_Noc\0005_R1_P1_K1_Ch2-Ch1.zen
700	1.592945e-03	5.872263e-04	1.522600e-03	20151204_STAG2gfpcf2_Prometa\MitoSys2\Calibration\mEGFPC1_Noc\0005_R1_P1_K1_Ch2-Ch1.zen
780	1.505284e-03	6.437282e-04	1.417400e-03	20151204_STAG2gfpcf2_Prometa\MitoSys2\Calibration\mEGFPC1_Noc\0005_R1_P1_K1_Ch2-Ch1.zen
860	1.325176e-03	5.505292e-04	1.326000e-03	20151204_STAG2gfpcf2_Prometa\MitoSys2\Calibration\mEGFPC1_Noc\0005_R1_P1_K1_Ch2-Ch1.zen
940	1.042859e-03	7.508497e-04	1.245700e-03	20151204_STAG2gfpcf2_Prometa\MitoSys2\Calibration\mEGFPC1_Noc\0005_R1_P1_K1_Ch2-Ch1.zen
1020	9.746555e-04	4.952985e-04	1.174600e-03	20151204_STAG2gfpcf2_Prometa\MitoSys2\Calibration\mEGFPC1_Noc\0005_R1_P1_K1_Ch2-Ch1.zen
1100	8.432336e-04	6.939205e-04	1.111000e-03	20151204_STAG2gfpcf2_Prometa\MitoSys2\Calibration\mEGFPC1_Noc\0005_R1_P1_K1_Ch2-Ch1.zen
1180	1.291275e-03	5.031639e-04	1.053900e-03	20151204_STAG2gfpcf2_Prometa\MitoSys2\Calibration\mEGFPC1_Noc\0005_R1_P1_K1_Ch2-Ch1.zen
1260	1.173894e-03	7.457701e-04	1.002200e-03	20151204_STAG2gfpcf2_Prometa\MitoSys2\Calibration\mEGFPC1_Noc\0005_R1_P1_K1_Ch2-Ch1.zen
1340	1.039807e-03	4.551699e-04	9.551800e-04	20151204_STAG2gfpcf2_Prometa\MitoSys2\Calibration\mEGFPC1_Noc\0005_R1_P1_K1_Ch2-Ch1.zen
1420	9.776250e-04	4.776890e-04	9.122400e-04	20151204_STAG2gfpcf2_Prometa\MitoSys2\Calibration\mEGFPC1_Noc\0005_R1_P1_K1_Ch2-Ch1.zen
1500	1.080380e-03	3.733536e-04	8.728500e-04	20151204_STAG2gfpcf2_Prometa\MitoSys2\Calibration\mEGFPC1_Noc\0005_R1_P1_K1_Ch2-Ch1.zen
1660	8.084442e-04	5.031997e-04	8.030400e-04	20151204_STAG2gfpcf2_Prometa\MitoSys2\Calibration\mEGFPC1_Noc\0005_R1_P1_K1_Ch2-Ch1.zen
1820	6.564449e-04	4.204939e-04	7.430500e-04	20151204_STAG2gfpcf2_Prometa\MitoSys2\Calibration\mEGFPC1_Noc\0005_R1_P1_K1_Ch2-Ch1.zen
1980	5.180740e-04	3.964804e-04	6.909100e-04	20151204_STAG2gfpcf2_Prometa\MitoSys2\Calibration\mEGFPC1_Noc\0005_R1_P1_K1_Ch2-Ch1.zen
2140	5.278211e-04	5.656366e-04	6.451600e-04	20151204_STAG2gfpcf2_Prometa\MitoSys2\Calibration\mEGFPC1_Noc\0005_R1_P1_K1_Ch2-Ch1.zen
2300	6.680887e-04	3.972264e-04	6.047000e-04	20151204_STAG2gfpcf2_Prometa\MitoSys2\Calibration\mEGFPC1_Noc\0005_R1_P1_K1_Ch2-Ch1.zen
2460	4.832001e-04	3.672943e-04	5.686400e-04	20151204_STAG2gfpcf2_Prometa\MitoSys2\Calibration\mEGFPC1_Noc\0005_R1_P1_K1_Ch2-Ch1.zen
2620	5.782733e-04	4.260383e-04	5.363100e-04	20151204_STAG2gfpcf2_Prometa\MitoSys2\Calibration\mEGFPC1_Noc\0005_R1_P1_K1_Ch2-Ch1.zen
2780	3.777925e-04	5.077628e-04	5.071600e-04	20151204_STAG2gfpcf2_Prometa\MitoSys2\Calibration\mEGFPC1_Noc\0005_R1_P1_K1_Ch2-Ch1.zen
2940	4.323830e-04	3.533379e-04	4.807500e-04	20151204_STAG2gfpcf2_Prometa\MitoSys2\Calibration\mEGFPC1_Noc\0005_R1_P1_K1_Ch2-Ch1.zen
3100	4.008303e-04	3.516770e-04	4.567000e-04	20151204_STAG2gfpcf2_Prometa\MitoSys2\Calibration\mEGFPC1_Noc\0005_R1_P1_K1_Ch2-Ch1.zen
3420	3.754853e-04	3.174592e-04	4.145700e-04	20151204_STAG2gfpcf2_Prometa\MitoSys2\Calibration\mEGFPC1_Noc\0005_R1_P1_K1_Ch2-Ch1.zen
3740	3.198527e-04	2.857884e-04	3.788900e-04	20151204_STAG2gfpcf2_Prometa\MitoSys2\Calibration\mEGFPC1_Noc\0005_R1_P1_K1_Ch2-Ch1.zen
4060	5.134009e-04	3.570940e-04	3.483000e-04	20151204_STAG2gfpcf2_Prometa\MitoSys2\Calibration\mEGFPC1_Noc\0005_R1_P1_K1_Ch2-Ch1.zen
4380	2.754076e-04	3.946346e-04	3.218100e-04	20151204_STAG2gfpcf2_Prometa\MitoSys2\Calibration\mEGFPC1_Noc\0005_R1_P1_K1_Ch2-Ch1.zen
4700	3.165457e-04	3.558093e-04	2.986600e-04	20151204_STAG2gfpcf2_Prometa\MitoSys2\Calibration\mEGFPC1_Noc\0005_R1_P1_K1_Ch2-Ch1.zen
5020	3.415674e-04	3.642252e-04	2.782700e-04	20151204_STAG2gfpcf2_Prometa\MitoSys2\Calibration\mEGFPC1_Noc\0005_R1_P1_K1_Ch2-Ch1.zen
5340	3.310234e-04	3.268155e-04	2.601900e-04	20151204_STAG2gfpcf2_Prometa\MitoSys2\Calibration\mEGFPC1_Noc\0005_R1_P1_K1_Ch2-Ch1.zen
5660	1.853919e-04	2.671005e-04	2.440700e-04	20151204_STAG2gfpcf2_Prometa\MitoSys2\Calibration\mEGFPC1_Noc\0005_R1_P1_K1_Ch2-Ch1.zen
5980	2.724113e-04	2.843492e-04	2.296000e-04	20151204_STAG2gfpcf2_Prometa\MitoSys2\Calibration\mEGFPC1_Noc\0005_R1_P1_K1_Ch2-Ch1.zen
6300	2.616056e-04	2.486836e-04	2.165500e-04	20151204_STAG2gfpcf2_Prometa\MitoSys2\Calibration\mEGFPC1_Noc\0005_R1_P1_K1_Ch2-Ch1.zen
6940	2.491012e-04	3.055849e-04	1.939800e-04	20151204_STAG2gfpcf2_Prometa\MitoSys2\Calibration\mEGFPC1_Noc\0005_R1_P1_K1_Ch2-Ch1.zen
7580	2.277617e-04	2.634772e-04	1.751800e-04	20151204_STAG2gfpcf2_Prometa\MitoSys2\Calibration\mEGFPC1_Noc\0005_R1_P1_K1_Ch2-Ch1.zen
8220	2.003989e-04	2.768823e-04	1.593100e-04	20151204_STAG2gfpcf2_Prometa\MitoSys2\Calibration\mEGFPC1_Noc\0005_R1_P1_K1_Ch2-Ch1.zen
8860	1.650214e-04	2.373069e-04	1.457400e-04	20151204_STAG2gfpcf2_Prometa\MitoSys2\Calibration\mEGFPC1_Noc\0005_R1_P1_K1_Ch2-Ch1.zen
9500	1.675684e-04	2.428245e-04	1.340400e-04	20151204_STAG2gfpcf2_Prometa\MitoSys2\Calibration\mEGFPC1_Noc\0005_R1_P1_K1_Ch2-Ch1.zen
10140	1.123790e-04	3.240989e-04	1.238500e-04	20151204_STAG2gfpcf2_Prometa\MitoSys2\Calibration\mEGFPC1_Noc\0005_R1_P1_K1_Ch2-Ch1.zen
10780	8.053371e-05	2.908030e-04	1.149200e-04	20151204_STAG2gfpcf2_Prometa\MitoSys2\Calibration\mEGFPC1_Noc\0005_R1_P1_K1_Ch2-Ch1.zen
11420	9.825743e-05	2.841104e-04	1.070200e-04	20151204_STAG2gfpcf2_Prometa\MitoSys2\Calibration\mEGFPC1_Noc\0005_R1_P1_K1_Ch2-Ch1.zen
12060	4.939666e-05	2.394025e-04	1.000100e-04	20151204_STAG2gfpcf2_Prometa\MitoSys2\Calibration\mEGFPC1_Noc\0005_R1_P1_K1_Ch2-Ch1.zen
12700	2.626204e-05	2.101939e-04	9.373700e-05	20151204_STAG2gfpcf2_Prometa\MitoSys2\Calibration\mEGFPC1_Noc\0005_R1_P1_K1_Ch2-Ch1.zen
13980	8.750076e-05	2.026207e-04	8.302100e-05	20151204_STAG2gfpcf2_Prometa\MitoSys2\Calibration\mEGFPC1_Noc\0005_R1_P1_K1_Ch2-Ch1.zen
15260	6.155615e-05	2.041832e-04	7.422200e-05	20151204_STAG2gfpcf2_Prometa\MitoSys2\Calibration\mEGFPC1_Noc\0005_R1_P1_K1_Ch2-Ch1.zen
16540	9.528704e-05	2.102770e-04	6.688800e-05	20151204_STAG2gfpcf2_Prometa\MitoSys2\Calibration\mEGFPC1_Noc\0005_R1_P1_K1_Ch2-Ch1.zen
17820	9.849529e-05	2.279779e-04	6.069800e-05	20151204_STAG2gfpcf2_Prometa\MitoSys2\Calibration\mEGFPC1_Noc\0005_R1_P1_K1_Ch2-Ch1.zen
19100	6.895244e-05	2.422678e-04	5.541300e-05	20151204_STAG2gfpcf2_Prometa\MitoSys2\Calibration\mEGFPC1_Noc\0005_R1_P1_K1_Ch2-Ch1.zen
20380	8.394805e-05	2.719553e-04	5.085900e-05	20151204_STAG2gfpcf2_Prometa\MitoSys2\Calibration\mEGFPC1_Noc\0005_R1_P1_K1_Ch2-Ch1.zen
21660	4.900713e-05	2.776605e-04	4.690000e-05	20151204_STAG2gfpcf2_Prometa\MitoSys2\Calibration\mEGFPC1_Noc\0005_R1_P1_K1_Ch2-Ch1.zen
22940	1.369266e-05	2.437198e-04	4.343200e-05	20151204_STAG2gfpcf2_Prometa\MitoSys2\Calibration\mEGFPC1_Noc\0005_R1_P1_K1_Ch2-Ch1.zen
24220	-1.199796e-06	1.287366e-04	4.037400e-05	20151204_STAG2gfpcf2_Prometa\MitoSys2\Calibration\mEGFPC1_Noc\0005_R1_P1_K1_Ch2-Ch1.zen
25500	-2.157527e-05	2.068718e-04	3.766100e-05	20151204_STAG2gfpcf2_Prometa\MitoSys2\Calibration\mEGFPC1_Noc\0005_R1_P1_K1_Ch2-Ch1.zen
28060	-4.483424e-07	2.175842e-04	3.306900e-05	20151204_STAG2gfpcf2_Prometa\MitoSys2\Calibration\mEGFPC1_Noc\0005_R1_P1_K1_Ch2-Ch1.zen
30620	-4.001427e-05	1.492253e-04	2.934400e-05	20151204_STAG2gfpcf2_Prometa\MitoSys2\Calibration\mEGFPC1_Noc\0005_R1_P1_K1_Ch2-Ch1.zen
33180	4.974176e-05	2.041697e-04	2.627200e-05	20151204_STAG2gfpcf2_Prometa\MitoSys2\Calibration\mEGFPC1_Noc\0005_R1_P1_K1_Ch2-Ch1.zen
35740	5.659835e-05	2.138764e-04	2.370300e-05	20151204_STAG2gfpcf2_Prometa\MitoSys2\Calibration\mEGFPC1_Noc\0005_R1_P1_K1_Ch2-Ch1.zen
38300	2.702248e-05	2.077094e-04	2.152900e-05	20151204_STAG2gfpcf2_Prometa\MitoSys2\Calibration\mEGFPC1_Noc\0005_R1_P1_K1_Ch2-Ch1.zen
40860	-9.439701e-07	1.320767e-04	1.967000e-05	20151204_STAG2gfpcf2_Prometa\MitoSys2\Calibration\mEGFPC1_Noc\0005_R1_P1_K1_Ch2-Ch1.zen
43420	-4.701461e-05	1.829961e-04	1.806500e-05	20151204_STAG2gfpcf2_Prometa\MitoSys2\Calibration\mEGFPC1_Noc\0005_R1_P1_K1_Ch2-Ch1.zen
45980	-5.417583e-05	2.093295e-04	1.666800e-05	20151204_STAG2gfpcf2_Prometa\MitoSys2\Calibration\mEGFPC1_Noc\0005_R1_P1_K1_Ch2-Ch1.zen
48540	-1.203117e-06	1.556306e-04	1.544300e-05	20151204_STAG2gfpcf2_Prometa\MitoSys2\Calibration\mEGFPC1_Noc\0005_R1_P1_K1_Ch2-Ch1.zen
51100	-1.497535e-05	1.416211e-04	1.436200e-05	20151204_STAG2gfpcf2_Prometa\MitoSys2\Calibration\mEGFPC1_Noc\0005_R1_P1_K1_Ch2-Ch1.zen
56220	1.613662e-05	1.547558e-04	1.254500e-05	20151204_STAG2gfpcf2_Prometa\MitoSys2\Calibration\mEGFPC1_Noc\0005_R1_P1_K1_Ch2-Ch1.zen
61340	1.034939e-05	1.626109e-04	1.108300e-05	20151204_STAG2gfpcf2_Prometa\MitoSys2\Calibration\mEGFPC1_Noc\0005_R1_P1_K1_Ch2-Ch1.zen
66460	-3.568239e-05	1.407638e-04	9.886800e-06	20151204_STAG2gfpcf2_Prometa\MitoSys2\Calibration\mEGFPC1_Noc\0005_R1_P1_K1_Ch2-Ch1.zen
71580	7.970790e-05	1.598797e-04	8.892200e-06	20151204_STAG2gfpcf2_Prometa\MitoSys2\Calibration\mEGFPC1_Noc\0005_R1_P1_K1_Ch2-Ch1.zen
76700	1.350765e-05	1.722347e-04	8.055000e-06	20151204_STAG2gfpcf2_Prometa\MitoSys2\Calibration\mEGFPC1_Noc\0005_R1_P1_K1_Ch2-Ch1.zen
81820	-3.722489e-06	1.525691e-04	7.342300e-06	20151204_STAG2gfpcf2_Prometa\MitoSys2\Calibration\mEGFPC1_Noc\0005_R1_P1_K1_Ch2-Ch1.zen
86940	-2.185791e-05	1.317213e-04	6.729600e-06	20151204_STAG2gfpcf2_Prometa\MitoSys2\Calibration\mEGFPC1_Noc\0005_R1_P1_K1_Ch2-Ch1.zen
92060	1.215202e-05	1.428266e-04	6.198300e-06	20151204_STAG2gfpcf2_Prometa\MitoSys2\Calibration\mEGFPC1_Noc\0005_R1_P1_K1_Ch2-Ch1.zen
97180	-8.197595e-06	1.264268e-04	5.733900e-06	20151204_STAG2gfpcf2_Prometa\MitoSys2\Calibration\mEGFPC1_Noc\0005_R1_P1_K1_Ch2-Ch1.zen
102300	-7.814430e-06	1.379934e-04	5.325300e-06	20151204_STAG2gfpcf2_Prometa\MitoSys2\Calibration\mEGFPC1_Noc\0005_R1_P1_K1_Ch2-Ch1.zen
112540	-6.005953e-05	1.527289e-04	4.641100e-06	20151204_STAG2gfpcf2_Prometa\MitoSys2\Calibration\mEGFPC1_Noc\0005_R1_P1_K1_Ch2-Ch1.zen
122780	-2.401458e-05	1.177457e-04	4.092900e-06	20151204_STAG2gfpcf2_Prometa\MitoSys2\Calibration\mEGFPC1_Noc\0005_R1_P1_K1_Ch2-Ch1.zen
133020	-2.143841e-05	1.409038e-04	3.645700e-06	20151204_STAG2gfpcf2_Prometa\MitoSys2\Calibration\mEGFPC1_Noc\0005_R1_P1_K1_Ch2-Ch1.zen
143260	6.238590e-06	1.078243e-04	3.275100e-06	20151204_STAG2gfpcf2_Prometa\MitoSys2\Calibration\mEGFPC1_Noc\0005_R1_P1_K1_Ch2-Ch1.zen
153500	-1.233769e-05	1.337920e-04	2.963900e-06	20151204_STAG2gfpcf2_Prometa\MitoSys2\Calibration\mEGFPC1_Noc\0005_R1_P1_K1_Ch2-Ch1.zen
163740	4.129030e-06	1.554803e-04	2.699500e-06	20151204_STAG2gfpcf2_Prometa\MitoSys2\Calibration\mEGFPC1_Noc\0005_R1_P1_K1_Ch2-Ch1.zen
173980	-8.928387e-07	1.311940e-04	2.472600e-06	20151204_STAG2gfpcf2_Prometa\MitoSys2\Calibration\mEGFPC1_Noc\0005_R1_P1_K1_Ch2-Ch1.zen
184220	1.925001e-06	1.146481e-04	2.276100e-06	20151204_STAG2gfpcf2_Prometa\MitoSys2\Calibration\mEGFPC1_Noc\0005_R1_P1_K1_Ch2-Ch1.zen
194460	5.455652e-05	1.063560e-04	2.104600e-06	20151204_STAG2gfpcf2_Prometa\MitoSys2\Calibration\mEGFPC1_Noc\0005_R1_P1_K1_Ch2-Ch1.zen
204700	8.175943e-06	9.727181e-05	1.953800e-06	20151204_STAG2gfpcf2_Prometa\MitoSys2\Calibration\mEGFPC1_Noc\0005_R1_P1_K1_Ch2-Ch1.zen
225180	-8.330432e-06	8.896360e-05	1.701800e-06	20151204_STAG2gfpcf2_Prometa\MitoSys2\Calibration\mEGFPC1_Noc\0005_R1_P1_K1_Ch2-Ch1.zen
245660	1.846251e-05	9.558290e-05	1.500200e-06	20151204_STAG2gfpcf2_Prometa\MitoSys2\Calibration\mEGFPC1_Noc\0005_R1_P1_K1_Ch2-Ch1.zen
266140	2.161722e-06	9.018589e-05	1.335800e-06	20151204_STAG2gfpcf2_Prometa\MitoSys2\Calibration\mEGFPC1_Noc\0005_R1_P1_K1_Ch2-Ch1.zen
286620	-3.287465e-05	8.757003e-05	1.199800e-06	20151204_STAG2gfpcf2_Prometa\MitoSys2\Calibration\mEGFPC1_Noc\0005_R1_P1_K1_Ch2-Ch1.zen
307100	-1.631844e-05	8.988051e-05	1.085600e-06	20151204_STAG2gfpcf2_Prometa\MitoSys2\Calibration\mEGFPC1_Noc\0005_R1_P1_K1_Ch2-Ch1.zen
327580	-2.226800e-05	9.203870e-05	9.887100e-07	20151204_STAG2gfpcf2_Prometa\MitoSys2\Calibration\mEGFPC1_Noc\0005_R1_P1_K1_Ch2-Ch1.zen
348060	-1.060807e-05	6.604624e-05	9.055600e-07	20151204_STAG2gfpcf2_Prometa\MitoSys2\Calibration\mEGFPC1_Noc\0005_R1_P1_K1_Ch2-Ch1.zen
368540	-3.466069e-05	1.019261e-04	8.335900e-07	20151204_STAG2gfpcf2_Prometa\MitoSys2\Calibration\mEGFPC1_Noc\0005_R1_P1_K1_Ch2-Ch1.zen
389020	-4.347826e-05	8.691185e-05	7.708000e-07	20151204_STAG2gfpcf2_Prometa\MitoSys2\Calibration\mEGFPC1_Noc\0005_R1_P1_K1_Ch2-Ch1.zen
409500	-4.302622e-05	5.665919e-05	7.156100e-07	20151204_STAG2gfpcf2_Prometa\MitoSys2\Calibration\mEGFPC1_Noc\0005_R1_P1_K1_Ch2-Ch1.zen
450460	5.724664e-06	9.875088e-05	6.233500e-07	20151204_STAG2gfpcf2_Prometa\MitoSys2\Calibration\mEGFPC1_Noc\0005_R1_P1_K1_Ch2-Ch1.zen
491420	-5.710923e-06	5.990457e-05	5.495700e-07	20151204_STAG2gfpcf2_Prometa\MitoSys2\Calibration\mEGFPC1_Noc\0005_R1_P1_K1_Ch2-Ch1.zen
532380	-1.584463e-05	6.723832e-05	4.894500e-07	20151204_STAG2gfpcf2_Prometa\MitoSys2\Calibration\mEGFPC1_Noc\0005_R1_P1_K1_Ch2-Ch1.zen
573340	5.205841e-06	7.455221e-05	4.396700e-07	20151204_STAG2gfpcf2_Prometa\MitoSys2\Calibration\mEGFPC1_Noc\0005_R1_P1_K1_Ch2-Ch1.zen
614300	-6.808640e-06	5.743903e-05	3.979100e-07	20151204_STAG2gfpcf2_Prometa\MitoSys2\Calibration\mEGFPC1_Noc\0005_R1_P1_K1_Ch2-Ch1.zen
655260	6.013059e-06	6.456272e-05	3.624400e-07	20151204_STAG2gfpcf2_Prometa\MitoSys2\Calibration\mEGFPC1_Noc\0005_R1_P1_K1_Ch2-Ch1.zen
696220	1.287691e-05	7.795629e-05	3.320200e-07	20151204_STAG2gfpcf2_Prometa\MitoSys2\Calibration\mEGFPC1_Noc\0005_R1_P1_K1_Ch2-Ch1.zen
737180	-2.210524e-05	8.726608e-05	3.056900e-07	20151204_STAG2gfpcf2_Prometa\MitoSys2\Calibration\mEGFPC1_Noc\0005_R1_P1_K1_Ch2-Ch1.zen
778140	-2.123885e-06	6.193484e-05	2.827000e-07	20151204_STAG2gfpcf2_Prometa\MitoSys2\Calibration\mEGFPC1_Noc\0005_R1_P1_K1_Ch2-Ch1.zen
819100	-1.046229e-05	5.699936e-05	2.625100e-07	20151204_STAG2gfpcf2_Prometa\MitoSys2\Calibration\mEGFPC1_Noc\0005_R1_P1_K1_Ch2-Ch1.zen
901020	-1.366632e-05	4.631857e-05	2.287300e-07	20151204_STAG2gfpcf2_Prometa\MitoSys2\Calibration\mEGFPC1_Noc\0005_R1_P1_K1_Ch2-Ch1.zen
982940	-1.824206e-05	5.106053e-05	2.017200e-07	20151204_STAG2gfpcf2_Prometa\MitoSys2\Calibration\mEGFPC1_Noc\0005_R1_P1_K1_Ch2-Ch1.zen
1064860	-1.011282e-05	6.603304e-05	1.797000e-07	20151204_STAG2gfpcf2_Prometa\MitoSys2\Calibration\mEGFPC1_Noc\0005_R1_P1_K1_Ch2-Ch1.zen
1146780	8.257094e-06	3.149829e-05	1.614700e-07	20151204_STAG2gfpcf2_Prometa\MitoSys2\Calibration\mEGFPC1_Noc\0005_R1_P1_K1_Ch2-Ch1.zen
1228700	1.790731e-05	5.428432e-05	1.461700e-07	20151204_STAG2gfpcf2_Prometa\MitoSys2\Calibration\mEGFPC1_Noc\0005_R1_P1_K1_Ch2-Ch1.zen
1310620	5.695830e-06	3.428843e-05	1.331700e-07	20151204_STAG2gfpcf2_Prometa\MitoSys2\Calibration\mEGFPC1_Noc\0005_R1_P1_K1_Ch2-Ch1.zen
1392540	9.317829e-06	4.561068e-05	1.220200e-07	20151204_STAG2gfpcf2_Prometa\MitoSys2\Calibration\mEGFPC1_Noc\0005_R1_P1_K1_Ch2-Ch1.zen
1474460	-6.699624e-06	4.676880e-05	1.123600e-07	20151204_STAG2gfpcf2_Prometa\MitoSys2\Calibration\mEGFPC1_Noc\0005_R1_P1_K1_Ch2-Ch1.zen
1556380	-1.254785e-05	3.801418e-05	1.039400e-07	20151204_STAG2gfpcf2_Prometa\MitoSys2\Calibration\mEGFPC1_Noc\0005_R1_P1_K1_Ch2-Ch1.zen
10	3.148083e-02	4.879585e-03	2.816300e-02	20151204_STAG2gfpcf2_Prometa\MitoSys2\Calibration\mEGFPC1_Noc\0006_R1_P3_K1_Ch2-Ch1.zen
20	2.460751e-02	5.722852e-03	2.707200e-02	20151204_STAG2gfpcf2_Prometa\MitoSys2\Calibration\mEGFPC1_Noc\0006_R1_P3_K1_Ch2-Ch1.zen
30	2.408727e-02	4.748079e-03	2.603100e-02	20151204_STAG2gfpcf2_Prometa\MitoSys2\Calibration\mEGFPC1_Noc\0006_R1_P3_K1_Ch2-Ch1.zen
40	2.588951e-02	4.711958e-03	2.505100e-02	20151204_STAG2gfpcf2_Prometa\MitoSys2\Calibration\mEGFPC1_Noc\0006_R1_P3_K1_Ch2-Ch1.zen
50	2.317558e-02	6.628950e-03	2.413100e-02	20151204_STAG2gfpcf2_Prometa\MitoSys2\Calibration\mEGFPC1_Noc\0006_R1_P3_K1_Ch2-Ch1.zen
60	2.306150e-02	6.038913e-03	2.327000e-02	20151204_STAG2gfpcf2_Prometa\MitoSys2\Calibration\mEGFPC1_Noc\0006_R1_P3_K1_Ch2-Ch1.zen
70	2.162449e-02	5.157044e-03	2.246400e-02	20151204_STAG2gfpcf2_Prometa\MitoSys2\Calibration\mEGFPC1_Noc\0006_R1_P3_K1_Ch2-Ch1.zen
80	2.040375e-02	4.726529e-03	2.170800e-02	20151204_STAG2gfpcf2_Prometa\MitoSys2\Calibration\mEGFPC1_Noc\0006_R1_P3_K1_Ch2-Ch1.zen
90	2.292287e-02	6.097159e-03	2.100100e-02	20151204_STAG2gfpcf2_Prometa\MitoSys2\Calibration\mEGFPC1_Noc\0006_R1_P3_K1_Ch2-Ch1.zen
100	2.241019e-02	3.891555e-03	2.033700e-02	20151204_STAG2gfpcf2_Prometa\MitoSys2\Calibration\mEGFPC1_Noc\0006_R1_P3_K1_Ch2-Ch1.zen
120	1.923788e-02	3.585941e-03	1.912600e-02	20151204_STAG2gfpcf2_Prometa\MitoSys2\Calibration\mEGFPC1_Noc\0006_R1_P3_K1_Ch2-Ch1.zen
140	1.869200e-02	3.023381e-03	1.805300e-02	20151204_STAG2gfpcf2_Prometa\MitoSys2\Calibration\mEGFPC1_Noc\0006_R1_P3_K1_Ch2-Ch1.zen
160	1.799118e-02	2.974158e-03	1.709500e-02	20151204_STAG2gfpcf2_Prometa\MitoSys2\Calibration\mEGFPC1_Noc\0006_R1_P3_K1_Ch2-Ch1.zen
180	1.688779e-02	5.080557e-03	1.623600e-02	20151204_STAG2gfpcf2_Prometa\MitoSys2\Calibration\mEGFPC1_Noc\0006_R1_P3_K1_Ch2-Ch1.zen
200	1.570090e-02	4.022853e-03	1.546100e-02	20151204_STAG2gfpcf2_Prometa\MitoSys2\Calibration\mEGFPC1_Noc\0006_R1_P3_K1_Ch2-Ch1.zen
220	1.412765e-02	3.206378e-03	1.475800e-02	20151204_STAG2gfpcf2_Prometa\MitoSys2\Calibration\mEGFPC1_Noc\0006_R1_P3_K1_Ch2-Ch1.zen
240	1.275450e-02	3.788195e-03	1.411700e-02	20151204_STAG2gfpcf2_Prometa\MitoSys2\Calibration\mEGFPC1_Noc\0006_R1_P3_K1_Ch2-Ch1.zen
260	1.431352e-02	5.136403e-03	1.353100e-02	20151204_STAG2gfpcf2_Prometa\MitoSys2\Calibration\mEGFPC1_Noc\0006_R1_P3_K1_Ch2-Ch1.zen
280	1.293853e-02	4.055609e-03	1.299200e-02	20151204_STAG2gfpcf2_Prometa\MitoSys2\Calibration\mEGFPC1_Noc\0006_R1_P3_K1_Ch2-Ch1.zen
300	1.110320e-02	2.077730e-03	1.249500e-02	20151204_STAG2gfpcf2_Prometa\MitoSys2\Calibration\mEGFPC1_Noc\0006_R1_P3_K1_Ch2-Ch1.zen
340	1.176557e-02	2.171367e-03	1.160700e-02	20151204_STAG2gfpcf2_Prometa\MitoSys2\Calibration\mEGFPC1_Noc\0006_R1_P3_K1_Ch2-Ch1.zen
380	1.068880e-02	2.830858e-03	1.083600e-02	20151204_STAG2gfpcf2_Prometa\MitoSys2\Calibration\mEGFPC1_Noc\0006_R1_P3_K1_Ch2-Ch1.zen
420	9.645277e-03	3.501149e-03	1.016000e-02	20151204_STAG2gfpcf2_Prometa\MitoSys2\Calibration\mEGFPC1_Noc\0006_R1_P3_K1_Ch2-Ch1.zen
460	8.638740e-03	2.663625e-03	9.562100e-03	20151204_STAG2gfpcf2_Prometa\MitoSys2\Calibration\mEGFPC1_Noc\0006_R1_P3_K1_Ch2-Ch1.zen
500	8.044670e-03	3.224161e-03	9.029200e-03	20151204_STAG2gfpcf2_Prometa\MitoSys2\Calibration\mEGFPC1_Noc\0006_R1_P3_K1_Ch2-Ch1.zen
540	9.341419e-03	3.457942e-03	8.551200e-03	20151204_STAG2gfpcf2_Prometa\MitoSys2\Calibration\mEGFPC1_Noc\0006_R1_P3_K1_Ch2-Ch1.zen
580	7.781816e-03	3.532035e-03	8.119900e-03	20151204_STAG2gfpcf2_Prometa\MitoSys2\Calibration\mEGFPC1_Noc\0006_R1_P3_K1_Ch2-Ch1.zen
620	7.198777e-03	3.160368e-03	7.728900e-03	20151204_STAG2gfpcf2_Prometa\MitoSys2\Calibration\mEGFPC1_Noc\0006_R1_P3_K1_Ch2-Ch1.zen
660	8.367856e-03	3.107534e-03	7.372900e-03	20151204_STAG2gfpcf2_Prometa\MitoSys2\Calibration\mEGFPC1_Noc\0006_R1_P3_K1_Ch2-Ch1.zen
700	7.726924e-03	2.567583e-03	7.047400e-03	20151204_STAG2gfpcf2_Prometa\MitoSys2\Calibration\mEGFPC1_Noc\0006_R1_P3_K1_Ch2-Ch1.zen
780	6.276810e-03	1.797451e-03	6.473700e-03	20151204_STAG2gfpcf2_Prometa\MitoSys2\Calibration\mEGFPC1_Noc\0006_R1_P3_K1_Ch2-Ch1.zen
860	5.842581e-03	2.923569e-03	5.984800e-03	20151204_STAG2gfpcf2_Prometa\MitoSys2\Calibration\mEGFPC1_Noc\0006_R1_P3_K1_Ch2-Ch1.zen
940	5.900131e-03	2.293363e-03	5.563500e-03	20151204_STAG2gfpcf2_Prometa\MitoSys2\Calibration\mEGFPC1_Noc\0006_R1_P3_K1_Ch2-Ch1.zen
1020	5.532341e-03	2.435173e-03	5.197100e-03	20151204_STAG2gfpcf2_Prometa\MitoSys2\Calibration\mEGFPC1_Noc\0006_R1_P3_K1_Ch2-Ch1.zen
1100	5.310738e-03	2.034642e-03	4.875800e-03	20151204_STAG2gfpcf2_Prometa\MitoSys2\Calibration\mEGFPC1_Noc\0006_R1_P3_K1_Ch2-Ch1.zen
1180	4.171355e-03	1.897135e-03	4.591900e-03	20151204_STAG2gfpcf2_Prometa\MitoSys2\Calibration\mEGFPC1_Noc\0006_R1_P3_K1_Ch2-Ch1.zen
1260	4.070565e-03	2.623156e-03	4.339600e-03	20151204_STAG2gfpcf2_Prometa\MitoSys2\Calibration\mEGFPC1_Noc\0006_R1_P3_K1_Ch2-Ch1.zen
1340	4.047137e-03	2.643415e-03	4.113800e-03	20151204_STAG2gfpcf2_Prometa\MitoSys2\Calibration\mEGFPC1_Noc\0006_R1_P3_K1_Ch2-Ch1.zen
1420	3.649035e-03	1.765148e-03	3.910900e-03	20151204_STAG2gfpcf2_Prometa\MitoSys2\Calibration\mEGFPC1_Noc\0006_R1_P3_K1_Ch2-Ch1.zen
1500	3.830208e-03	2.059756e-03	3.727500e-03	20151204_STAG2gfpcf2_Prometa\MitoSys2\Calibration\mEGFPC1_Noc\0006_R1_P3_K1_Ch2-Ch1.zen
1660	3.726240e-03	2.014599e-03	3.409400e-03	20151204_STAG2gfpcf2_Prometa\MitoSys2\Calibration\mEGFPC1_Noc\0006_R1_P3_K1_Ch2-Ch1.zen
1820	3.197344e-03	1.774857e-03	3.143300e-03	20151204_STAG2gfpcf2_Prometa\MitoSys2\Calibration\mEGFPC1_Noc\0006_R1_P3_K1_Ch2-Ch1.zen
1980	2.880463e-03	2.014603e-03	2.917700e-03	20151204_STAG2gfpcf2_Prometa\MitoSys2\Calibration\mEGFPC1_Noc\0006_R1_P3_K1_Ch2-Ch1.zen
2140	2.488597e-03	1.782926e-03	2.724200e-03	20151204_STAG2gfpcf2_Prometa\MitoSys2\Calibration\mEGFPC1_Noc\0006_R1_P3_K1_Ch2-Ch1.zen
2300	2.287469e-03	1.859700e-03	2.556600e-03	20151204_STAG2gfpcf2_Prometa\MitoSys2\Calibration\mEGFPC1_Noc\0006_R1_P3_K1_Ch2-Ch1.zen
2460	2.708914e-03	1.673779e-03	2.410000e-03	20151204_STAG2gfpcf2_Prometa\MitoSys2\Calibration\mEGFPC1_Noc\0006_R1_P3_K1_Ch2-Ch1.zen
2620	2.704330e-03	2.050497e-03	2.280800e-03	20151204_STAG2gfpcf2_Prometa\MitoSys2\Calibration\mEGFPC1_Noc\0006_R1_P3_K1_Ch2-Ch1.zen
2780	2.379345e-03	1.653491e-03	2.166100e-03	20151204_STAG2gfpcf2_Prometa\MitoSys2\Calibration\mEGFPC1_Noc\0006_R1_P3_K1_Ch2-Ch1.zen
2940	2.162021e-03	1.544539e-03	2.063600e-03	20151204_STAG2gfpcf2_Prometa\MitoSys2\Calibration\mEGFPC1_Noc\0006_R1_P3_K1_Ch2-Ch1.zen
3100	1.817814e-03	1.691917e-03	1.971400e-03	20151204_STAG2gfpcf2_Prometa\MitoSys2\Calibration\mEGFPC1_Noc\0006_R1_P3_K1_Ch2-Ch1.zen
3420	1.789551e-03	1.041166e-03	1.812500e-03	20151204_STAG2gfpcf2_Prometa\MitoSys2\Calibration\mEGFPC1_Noc\0006_R1_P3_K1_Ch2-Ch1.zen
3740	1.652603e-03	1.507981e-03	1.680200e-03	20151204_STAG2gfpcf2_Prometa\MitoSys2\Calibration\mEGFPC1_Noc\0006_R1_P3_K1_Ch2-Ch1.zen
4060	1.573031e-03	1.350826e-03	1.568200e-03	20151204_STAG2gfpcf2_Prometa\MitoSys2\Calibration\mEGFPC1_Noc\0006_R1_P3_K1_Ch2-Ch1.zen
4380	1.376881e-03	1.484838e-03	1.472000e-03	20151204_STAG2gfpcf2_Prometa\MitoSys2\Calibration\mEGFPC1_Noc\0006_R1_P3_K1_Ch2-Ch1.zen
4700	1.113103e-03	1.082979e-03	1.388200e-03	20151204_STAG2gfpcf2_Prometa\MitoSys2\Calibration\mEGFPC1_Noc\0006_R1_P3_K1_Ch2-Ch1.zen
5020	1.923812e-03	1.099835e-03	1.314600e-03	20151204_STAG2gfpcf2_Prometa\MitoSys2\Calibration\mEGFPC1_Noc\0006_R1_P3_K1_Ch2-Ch1.zen
5340	1.323628e-03	1.448163e-03	1.249100e-03	20151204_STAG2gfpcf2_Prometa\MitoSys2\Calibration\mEGFPC1_Noc\0006_R1_P3_K1_Ch2-Ch1.zen
5660	1.210023e-03	1.216842e-03	1.190300e-03	20151204_STAG2gfpcf2_Prometa\MitoSys2\Calibration\mEGFPC1_Noc\0006_R1_P3_K1_Ch2-Ch1.zen
5980	4.871011e-04	1.319198e-03	1.137200e-03	20151204_STAG2gfpcf2_Prometa\MitoSys2\Calibration\mEGFPC1_Noc\0006_R1_P3_K1_Ch2-Ch1.zen
6300	1.122712e-03	1.355178e-03	1.088800e-03	20151204_STAG2gfpcf2_Prometa\MitoSys2\Calibration\mEGFPC1_Noc\0006_R1_P3_K1_Ch2-Ch1.zen
6940	1.269623e-03	8.795284e-04	1.003500e-03	20151204_STAG2gfpcf2_Prometa\MitoSys2\Calibration\mEGFPC1_Noc\0006_R1_P3_K1_Ch2-Ch1.zen
7580	1.264498e-03	1.370731e-03	9.302800e-04	20151204_STAG2gfpcf2_Prometa\MitoSys2\Calibration\mEGFPC1_Noc\0006_R1_P3_K1_Ch2-Ch1.zen
8220	8.323684e-04	1.076559e-03	8.662300e-04	20151204_STAG2gfpcf2_Prometa\MitoSys2\Calibration\mEGFPC1_Noc\0006_R1_P3_K1_Ch2-Ch1.zen
8860	7.186125e-04	1.097064e-03	8.094200e-04	20151204_STAG2gfpcf2_Prometa\MitoSys2\Calibration\mEGFPC1_Noc\0006_R1_P3_K1_Ch2-Ch1.zen
9500	8.895360e-04	9.412800e-04	7.584800e-04	20151204_STAG2gfpcf2_Prometa\MitoSys2\Calibration\mEGFPC1_Noc\0006_R1_P3_K1_Ch2-Ch1.zen
10140	9.090653e-04	1.362264e-03	7.123800e-04	20151204_STAG2gfpcf2_Prometa\MitoSys2\Calibration\mEGFPC1_Noc\0006_R1_P3_K1_Ch2-Ch1.zen
10780	1.028744e-03	8.873655e-04	6.703800e-04	20151204_STAG2gfpcf2_Prometa\MitoSys2\Calibration\mEGFPC1_Noc\0006_R1_P3_K1_Ch2-Ch1.zen
11420	7.488357e-04	1.090344e-03	6.318900e-04	20151204_STAG2gfpcf2_Prometa\MitoSys2\Calibration\mEGFPC1_Noc\0006_R1_P3_K1_Ch2-Ch1.zen
12060	4.702070e-04	8.369326e-04	5.964700e-04	20151204_STAG2gfpcf2_Prometa\MitoSys2\Calibration\mEGFPC1_Noc\0006_R1_P3_K1_Ch2-Ch1.zen
12700	6.064127e-04	9.031292e-04	5.637500e-04	20151204_STAG2gfpcf2_Prometa\MitoSys2\Calibration\mEGFPC1_Noc\0006_R1_P3_K1_Ch2-Ch1.zen
13980	2.649663e-04	9.763103e-04	5.053000e-04	20151204_STAG2gfpcf2_Prometa\MitoSys2\Calibration\mEGFPC1_Noc\0006_R1_P3_K1_Ch2-Ch1.zen
15260	1.705871e-04	9.317911e-04	4.547200e-04	20151204_STAG2gfpcf2_Prometa\MitoSys2\Calibration\mEGFPC1_Noc\0006_R1_P3_K1_Ch2-Ch1.zen
16540	4.202183e-04	8.606702e-04	4.106600e-04	20151204_STAG2gfpcf2_Prometa\MitoSys2\Calibration\mEGFPC1_Noc\0006_R1_P3_K1_Ch2-Ch1.zen
17820	3.075629e-04	9.485248e-04	3.721000e-04	20151204_STAG2gfpcf2_Prometa\MitoSys2\Calibration\mEGFPC1_Noc\0006_R1_P3_K1_Ch2-Ch1.zen
19100	4.088051e-04	1.034716e-03	3.382100e-04	20151204_STAG2gfpcf2_Prometa\MitoSys2\Calibration\mEGFPC1_Noc\0006_R1_P3_K1_Ch2-Ch1.zen
20380	3.699121e-04	8.412276e-04	3.083100e-04	20151204_STAG2gfpcf2_Prometa\MitoSys2\Calibration\mEGFPC1_Noc\0006_R1_P3_K1_Ch2-Ch1.zen
21660	4.791959e-05	8.475970e-04	2.818500e-04	20151204_STAG2gfpcf2_Prometa\MitoSys2\Calibration\mEGFPC1_Noc\0006_R1_P3_K1_Ch2-Ch1.zen
22940	2.857897e-04	8.850215e-04	2.583500e-04	20151204_STAG2gfpcf2_Prometa\MitoSys2\Calibration\mEGFPC1_Noc\0006_R1_P3_K1_Ch2-Ch1.zen
24220	1.903883e-04	7.269841e-04	2.374200e-04	20151204_STAG2gfpcf2_Prometa\MitoSys2\Calibration\mEGFPC1_Noc\0006_R1_P3_K1_Ch2-Ch1.zen
25500	2.463898e-04	8.057184e-04	2.187200e-04	20151204_STAG2gfpcf2_Prometa\MitoSys2\Calibration\mEGFPC1_Noc\0006_R1_P3_K1_Ch2-Ch1.zen
28060	2.620169e-05	8.538741e-04	1.869200e-04	20151204_STAG2gfpcf2_Prometa\MitoSys2\Calibration\mEGFPC1_Noc\0006_R1_P3_K1_Ch2-Ch1.zen
30620	2.765233e-04	7.711969e-04	1.611100e-04	20151204_STAG2gfpcf2_Prometa\MitoSys2\Calibration\mEGFPC1_Noc\0006_R1_P3_K1_Ch2-Ch1.zen
33180	8.154938e-05	9.149568e-04	1.399500e-04	20151204_STAG2gfpcf2_Prometa\MitoSys2\Calibration\mEGFPC1_Noc\0006_R1_P3_K1_Ch2-Ch1.zen
35740	1.761254e-04	8.713156e-04	1.224400e-04	20151204_STAG2gfpcf2_Prometa\MitoSys2\Calibration\mEGFPC1_Noc\0006_R1_P3_K1_Ch2-Ch1.zen
38300	2.687133e-04	7.233310e-04	1.078100e-04	20151204_STAG2gfpcf2_Prometa\MitoSys2\Calibration\mEGFPC1_Noc\0006_R1_P3_K1_Ch2-Ch1.zen
40860	1.524888e-04	6.072524e-04	9.549500e-05	20151204_STAG2gfpcf2_Prometa\MitoSys2\Calibration\mEGFPC1_Noc\0006_R1_P3_K1_Ch2-Ch1.zen
43420	-5.531960e-05	8.121254e-04	8.504700e-05	20151204_STAG2gfpcf2_Prometa\MitoSys2\Calibration\mEGFPC1_Noc\0006_R1_P3_K1_Ch2-Ch1.zen
45980	-2.650929e-04	4.830272e-04	7.612200e-05	20151204_STAG2gfpcf2_Prometa\MitoSys2\Calibration\mEGFPC1_Noc\0006_R1_P3_K1_Ch2-Ch1.zen
48540	-1.171621e-04	7.643195e-04	6.844700e-05	20151204_STAG2gfpcf2_Prometa\MitoSys2\Calibration\mEGFPC1_Noc\0006_R1_P3_K1_Ch2-Ch1.zen
51100	-1.185912e-04	5.636431e-04	6.180800e-05	20151204_STAG2gfpcf2_Prometa\MitoSys2\Calibration\mEGFPC1_Noc\0006_R1_P3_K1_Ch2-Ch1.zen
56220	-1.053435e-04	6.207842e-04	5.098600e-05	20151204_STAG2gfpcf2_Prometa\MitoSys2\Calibration\mEGFPC1_Noc\0006_R1_P3_K1_Ch2-Ch1.zen
61340	-6.405253e-05	7.793424e-04	4.264000e-05	20151204_STAG2gfpcf2_Prometa\MitoSys2\Calibration\mEGFPC1_Noc\0006_R1_P3_K1_Ch2-Ch1.zen
66460	7.589246e-05	6.903940e-04	3.609100e-05	20151204_STAG2gfpcf2_Prometa\MitoSys2\Calibration\mEGFPC1_Noc\0006_R1_P3_K1_Ch2-Ch1.zen
71580	1.782012e-04	5.224877e-04	3.087500e-05	20151204_STAG2gfpcf2_Prometa\MitoSys2\Calibration\mEGFPC1_Noc\0006_R1_P3_K1_Ch2-Ch1.zen
76700	6.415862e-05	5.904518e-04	2.666500e-05	20151204_STAG2gfpcf2_Prometa\MitoSys2\Calibration\mEGFPC1_Noc\0006_R1_P3_K1_Ch2-Ch1.zen
81820	-1.813129e-04	5.954106e-04	2.322500e-05	20151204_STAG2gfpcf2_Prometa\MitoSys2\Calibration\mEGFPC1_Noc\0006_R1_P3_K1_Ch2-Ch1.zen
86940	-5.583965e-05	6.457794e-04	2.038500e-05	20151204_STAG2gfpcf2_Prometa\MitoSys2\Calibration\mEGFPC1_Noc\0006_R1_P3_K1_Ch2-Ch1.zen
92060	1.277029e-04	7.417157e-04	1.801700e-05	20151204_STAG2gfpcf2_Prometa\MitoSys2\Calibration\mEGFPC1_Noc\0006_R1_P3_K1_Ch2-Ch1.zen
97180	2.395182e-04	7.099107e-04	1.602500e-05	20151204_STAG2gfpcf2_Prometa\MitoSys2\Calibration\mEGFPC1_Noc\0006_R1_P3_K1_Ch2-Ch1.zen
102300	-2.205374e-05	5.029987e-04	1.433700e-05	20151204_STAG2gfpcf2_Prometa\MitoSys2\Calibration\mEGFPC1_Noc\0006_R1_P3_K1_Ch2-Ch1.zen
112540	-1.313814e-04	4.808820e-04	1.165400e-05	20151204_STAG2gfpcf2_Prometa\MitoSys2\Calibration\mEGFPC1_Noc\0006_R1_P3_K1_Ch2-Ch1.zen
122780	-1.467436e-04	4.084733e-04	9.647000e-06	20151204_STAG2gfpcf2_Prometa\MitoSys2\Calibration\mEGFPC1_Noc\0006_R1_P3_K1_Ch2-Ch1.zen
133020	-2.236593e-04	5.608483e-04	8.110300e-06	20151204_STAG2gfpcf2_Prometa\MitoSys2\Calibration\mEGFPC1_Noc\0006_R1_P3_K1_Ch2-Ch1.zen
143260	-9.365998e-05	4.249350e-04	6.910600e-06	20151204_STAG2gfpcf2_Prometa\MitoSys2\Calibration\mEGFPC1_Noc\0006_R1_P3_K1_Ch2-Ch1.zen
153500	6.189406e-05	5.918542e-04	5.957700e-06	20151204_STAG2gfpcf2_Prometa\MitoSys2\Calibration\mEGFPC1_Noc\0006_R1_P3_K1_Ch2-Ch1.zen
163740	-2.102871e-05	7.115210e-04	5.189300e-06	20151204_STAG2gfpcf2_Prometa\MitoSys2\Calibration\mEGFPC1_Noc\0006_R1_P3_K1_Ch2-Ch1.zen
173980	-1.404774e-04	5.938768e-04	4.561300e-06	20151204_STAG2gfpcf2_Prometa\MitoSys2\Calibration\mEGFPC1_Noc\0006_R1_P3_K1_Ch2-Ch1.zen
184220	6.049035e-05	6.410530e-04	4.041800e-06	20151204_STAG2gfpcf2_Prometa\MitoSys2\Calibration\mEGFPC1_Noc\0006_R1_P3_K1_Ch2-Ch1.zen
194460	-5.576223e-05	4.308836e-04	3.607300e-06	20151204_STAG2gfpcf2_Prometa\MitoSys2\Calibration\mEGFPC1_Noc\0006_R1_P3_K1_Ch2-Ch1.zen
204700	-1.689686e-04	3.223347e-04	3.240400e-06	20151204_STAG2gfpcf2_Prometa\MitoSys2\Calibration\mEGFPC1_Noc\0006_R1_P3_K1_Ch2-Ch1.zen
225180	-1.349754e-04	4.295890e-04	2.659500e-06	20151204_STAG2gfpcf2_Prometa\MitoSys2\Calibration\mEGFPC1_Noc\0006_R1_P3_K1_Ch2-Ch1.zen
245660	-1.898339e-04	4.019869e-04	2.225100e-06	20151204_STAG2gfpcf2_Prometa\MitoSys2\Calibration\mEGFPC1_Noc\0006_R1_P3_K1_Ch2-Ch1.zen
266140	-4.119141e-05	3.630231e-04	1.891800e-06	20151204_STAG2gfpcf2_Prometa\MitoSys2\Calibration\mEGFPC1_Noc\0006_R1_P3_K1_Ch2-Ch1.zen
286620	-8.489861e-05	4.316610e-04	1.630300e-06	20151204_STAG2gfpcf2_Prometa\MitoSys2\Calibration\mEGFPC1_Noc\0006_R1_P3_K1_Ch2-Ch1.zen
307100	-1.575988e-04	5.618605e-04	1.421300e-06	20151204_STAG2gfpcf2_Prometa\MitoSys2\Calibration\mEGFPC1_Noc\0006_R1_P3_K1_Ch2-Ch1.zen
327580	-1.981002e-04	4.917744e-04	1.251600e-06	20151204_STAG2gfpcf2_Prometa\MitoSys2\Calibration\mEGFPC1_Noc\0006_R1_P3_K1_Ch2-Ch1.zen
348060	-1.502679e-04	4.271138e-04	1.111700e-06	20151204_STAG2gfpcf2_Prometa\MitoSys2\Calibration\mEGFPC1_Noc\0006_R1_P3_K1_Ch2-Ch1.zen
368540	6.406497e-06	4.127890e-04	9.950100e-07	20151204_STAG2gfpcf2_Prometa\MitoSys2\Calibration\mEGFPC1_Noc\0006_R1_P3_K1_Ch2-Ch1.zen
389020	-5.039287e-05	4.453443e-04	8.965800e-07	20151204_STAG2gfpcf2_Prometa\MitoSys2\Calibration\mEGFPC1_Noc\0006_R1_P3_K1_Ch2-Ch1.zen
409500	-1.466911e-04	3.718540e-04	8.127400e-07	20151204_STAG2gfpcf2_Prometa\MitoSys2\Calibration\mEGFPC1_Noc\0006_R1_P3_K1_Ch2-Ch1.zen
450460	-9.607195e-05	4.435096e-04	6.783000e-07	20151204_STAG2gfpcf2_Prometa\MitoSys2\Calibration\mEGFPC1_Noc\0006_R1_P3_K1_Ch2-Ch1.zen
491420	-9.807145e-05	3.166407e-04	5.760800e-07	20151204_STAG2gfpcf2_Prometa\MitoSys2\Calibration\mEGFPC1_Noc\0006_R1_P3_K1_Ch2-Ch1.zen
532380	3.280672e-05	2.108674e-04	4.963900e-07	20151204_STAG2gfpcf2_Prometa\MitoSys2\Calibration\mEGFPC1_Noc\0006_R1_P3_K1_Ch2-Ch1.zen
573340	2.386884e-05	3.202909e-04	4.329400e-07	20151204_STAG2gfpcf2_Prometa\MitoSys2\Calibration\mEGFPC1_Noc\0006_R1_P3_K1_Ch2-Ch1.zen
614300	-1.937885e-06	2.826217e-04	3.815300e-07	20151204_STAG2gfpcf2_Prometa\MitoSys2\Calibration\mEGFPC1_Noc\0006_R1_P3_K1_Ch2-Ch1.zen
655260	-7.529753e-05	4.033132e-04	3.392300e-07	20151204_STAG2gfpcf2_Prometa\MitoSys2\Calibration\mEGFPC1_Noc\0006_R1_P3_K1_Ch2-Ch1.zen
696220	-1.079007e-04	3.732718e-04	3.039600e-07	20151204_STAG2gfpcf2_Prometa\MitoSys2\Calibration\mEGFPC1_Noc\0006_R1_P3_K1_Ch2-Ch1.zen
737180	-1.324563e-04	4.367245e-04	2.742200e-07	20151204_STAG2gfpcf2_Prometa\MitoSys2\Calibration\mEGFPC1_Noc\0006_R1_P3_K1_Ch2-Ch1.zen
778140	-4.156729e-05	3.526632e-04	2.488700e-07	20151204_STAG2gfpcf2_Prometa\MitoSys2\Calibration\mEGFPC1_Noc\0006_R1_P3_K1_Ch2-Ch1.zen
819100	4.921616e-05	2.598473e-04	2.270800e-07	20151204_STAG2gfpcf2_Prometa\MitoSys2\Calibration\mEGFPC1_Noc\0006_R1_P3_K1_Ch2-Ch1.zen
901020	5.318471e-05	1.921306e-04	1.917000e-07	20151204_STAG2gfpcf2_Prometa\MitoSys2\Calibration\mEGFPC1_Noc\0006_R1_P3_K1_Ch2-Ch1.zen
982940	-9.337568e-06	1.708531e-04	1.643900e-07	20151204_STAG2gfpcf2_Prometa\MitoSys2\Calibration\mEGFPC1_Noc\0006_R1_P3_K1_Ch2-Ch1.zen
1064860	-6.945012e-05	2.408990e-04	1.428200e-07	20151204_STAG2gfpcf2_Prometa\MitoSys2\Calibration\mEGFPC1_Noc\0006_R1_P3_K1_Ch2-Ch1.zen
1146780	5.801752e-05	2.720649e-04	1.254500e-07	20151204_STAG2gfpcf2_Prometa\MitoSys2\Calibration\mEGFPC1_Noc\0006_R1_P3_K1_Ch2-Ch1.zen
1228700	-2.313577e-05	2.445501e-04	1.112400e-07	20151204_STAG2gfpcf2_Prometa\MitoSys2\Calibration\mEGFPC1_Noc\0006_R1_P3_K1_Ch2-Ch1.zen
1310620	-3.268400e-05	3.123025e-04	9.943900e-08	20151204_STAG2gfpcf2_Prometa\MitoSys2\Calibration\mEGFPC1_Noc\0006_R1_P3_K1_Ch2-Ch1.zen
1392540	4.937635e-05	2.412158e-04	8.952400e-08	20151204_STAG2gfpcf2_Prometa\MitoSys2\Calibration\mEGFPC1_Noc\0006_R1_P3_K1_Ch2-Ch1.zen
1474460	4.194715e-05	2.489919e-04	8.110400e-08	20151204_STAG2gfpcf2_Prometa\MitoSys2\Calibration\mEGFPC1_Noc\0006_R1_P3_K1_Ch2-Ch1.zen
1556380	-7.634683e-05	2.651193e-04	7.388400e-08	20151204_STAG2gfpcf2_Prometa\MitoSys2\Calibration\mEGFPC1_Noc\0006_R1_P3_K1_Ch2-Ch1.zen
10	2.840051e-02	4.283788e-03	2.801500e-02	20151204_STAG2gfpcf2_Prometa\MitoSys2\Calibration\mEGFPC1_Noc\0006_R1_P4_K1_Ch2-Ch1.zen
20	2.658063e-02	5.746749e-03	2.699000e-02	20151204_STAG2gfpcf2_Prometa\MitoSys2\Calibration\mEGFPC1_Noc\0006_R1_P4_K1_Ch2-Ch1.zen
30	2.747733e-02	6.562464e-03	2.601600e-02	20151204_STAG2gfpcf2_Prometa\MitoSys2\Calibration\mEGFPC1_Noc\0006_R1_P4_K1_Ch2-Ch1.zen
40	2.419372e-02	5.996216e-03	2.509900e-02	20151204_STAG2gfpcf2_Prometa\MitoSys2\Calibration\mEGFPC1_Noc\0006_R1_P4_K1_Ch2-Ch1.zen
50	2.424411e-02	5.387713e-03	2.423800e-02	20151204_STAG2gfpcf2_Prometa\MitoSys2\Calibration\mEGFPC1_Noc\0006_R1_P4_K1_Ch2-Ch1.zen
60	2.118993e-02	6.253582e-03	2.343200e-02	20151204_STAG2gfpcf2_Prometa\MitoSys2\Calibration\mEGFPC1_Noc\0006_R1_P4_K1_Ch2-Ch1.zen
70	2.251532e-02	6.514795e-03	2.267700e-02	20151204_STAG2gfpcf2_Prometa\MitoSys2\Calibration\mEGFPC1_Noc\0006_R1_P4_K1_Ch2-Ch1.zen
80	2.290442e-02	6.161384e-03	2.197100e-02	20151204_STAG2gfpcf2_Prometa\MitoSys2\Calibration\mEGFPC1_Noc\0006_R1_P4_K1_Ch2-Ch1.zen
90	2.119307e-02	6.971860e-03	2.130800e-02	20151204_STAG2gfpcf2_Prometa\MitoSys2\Calibration\mEGFPC1_Noc\0006_R1_P4_K1_Ch2-Ch1.zen
100	2.082269e-02	5.043150e-03	2.068700e-02	20151204_STAG2gfpcf2_Prometa\MitoSys2\Calibration\mEGFPC1_Noc\0006_R1_P4_K1_Ch2-Ch1.zen
120	1.994167e-02	5.413592e-03	1.955400e-02	20151204_STAG2gfpcf2_Prometa\MitoSys2\Calibration\mEGFPC1_Noc\0006_R1_P4_K1_Ch2-Ch1.zen
140	1.936563e-02	3.659718e-03	1.854900e-02	20151204_STAG2gfpcf2_Prometa\MitoSys2\Calibration\mEGFPC1_Noc\0006_R1_P4_K1_Ch2-Ch1.zen
160	1.923767e-02	3.264603e-03	1.765100e-02	20151204_STAG2gfpcf2_Prometa\MitoSys2\Calibration\mEGFPC1_Noc\0006_R1_P4_K1_Ch2-Ch1.zen
180	1.704161e-02	4.743509e-03	1.684600e-02	20151204_STAG2gfpcf2_Prometa\MitoSys2\Calibration\mEGFPC1_Noc\0006_R1_P4_K1_Ch2-Ch1.zen
200	1.508700e-02	3.920669e-03	1.611800e-02	20151204_STAG2gfpcf2_Prometa\MitoSys2\Calibration\mEGFPC1_Noc\0006_R1_P4_K1_Ch2-Ch1.zen
220	1.512162e-02	4.317952e-03	1.545800e-02	20151204_STAG2gfpcf2_Prometa\MitoSys2\Calibration\mEGFPC1_Noc\0006_R1_P4_K1_Ch2-Ch1.zen
240	1.347128e-02	3.290231e-03	1.485500e-02	20151204_STAG2gfpcf2_Prometa\MitoSys2\Calibration\mEGFPC1_Noc\0006_R1_P4_K1_Ch2-Ch1.zen
260	1.416173e-02	3.472596e-03	1.430200e-02	20151204_STAG2gfpcf2_Prometa\MitoSys2\Calibration\mEGFPC1_Noc\0006_R1_P4_K1_Ch2-Ch1.zen
280	1.439300e-02	3.340788e-03	1.379400e-02	20151204_STAG2gfpcf2_Prometa\MitoSys2\Calibration\mEGFPC1_Noc\0006_R1_P4_K1_Ch2-Ch1.zen
300	1.387415e-02	2.252673e-03	1.332300e-02	20151204_STAG2gfpcf2_Prometa\MitoSys2\Calibration\mEGFPC1_Noc\0006_R1_P4_K1_Ch2-Ch1.zen
340	1.225559e-02	2.782212e-03	1.248100e-02	20151204_STAG2gfpcf2_Prometa\MitoSys2\Calibration\mEGFPC1_Noc\0006_R1_P4_K1_Ch2-Ch1.zen
380	1.226597e-02	2.443777e-03	1.174600e-02	20151204_STAG2gfpcf2_Prometa\MitoSys2\Calibration\mEGFPC1_Noc\0006_R1_P4_K1_Ch2-Ch1.zen
420	1.119183e-02	3.158373e-03	1.109900e-02	20151204_STAG2gfpcf2_Prometa\MitoSys2\Calibration\mEGFPC1_Noc\0006_R1_P4_K1_Ch2-Ch1.zen
460	9.718983e-03	2.453497e-03	1.052300e-02	20151204_STAG2gfpcf2_Prometa\MitoSys2\Calibration\mEGFPC1_Noc\0006_R1_P4_K1_Ch2-Ch1.zen
500	1.039793e-02	2.749310e-03	1.000800e-02	20151204_STAG2gfpcf2_Prometa\MitoSys2\Calibration\mEGFPC1_Noc\0006_R1_P4_K1_Ch2-Ch1.zen
540	9.948533e-03	3.033959e-03	9.543700e-03	20151204_STAG2gfpcf2_Prometa\MitoSys2\Calibration\mEGFPC1_Noc\0006_R1_P4_K1_Ch2-Ch1.zen
580	8.967865e-03	2.998534e-03	9.122600e-03	20151204_STAG2gfpcf2_Prometa\MitoSys2\Calibration\mEGFPC1_Noc\0006_R1_P4_K1_Ch2-Ch1.zen
620	8.030438e-03	2.992019e-03	8.739100e-03	20151204_STAG2gfpcf2_Prometa\MitoSys2\Calibration\mEGFPC1_Noc\0006_R1_P4_K1_Ch2-Ch1.zen
660	7.635115e-03	3.503236e-03	8.388200e-03	20151204_STAG2gfpcf2_Prometa\MitoSys2\Calibration\mEGFPC1_Noc\0006_R1_P4_K1_Ch2-Ch1.zen
700	8.336361e-03	2.670329e-03	8.066000e-03	20151204_STAG2gfpcf2_Prometa\MitoSys2\Calibration\mEGFPC1_Noc\0006_R1_P4_K1_Ch2-Ch1.zen
780	7.700460e-03	2.349190e-03	7.494600e-03	20151204_STAG2gfpcf2_Prometa\MitoSys2\Calibration\mEGFPC1_Noc\0006_R1_P4_K1_Ch2-Ch1.zen
860	6.893335e-03	2.607093e-03	7.003400e-03	20151204_STAG2gfpcf2_Prometa\MitoSys2\Calibration\mEGFPC1_Noc\0006_R1_P4_K1_Ch2-Ch1.zen
940	7.220034e-03	3.063373e-03	6.576800e-03	20151204_STAG2gfpcf2_Prometa\MitoSys2\Calibration\mEGFPC1_Noc\0006_R1_P4_K1_Ch2-Ch1.zen
1020	6.254146e-03	3.097382e-03	6.202900e-03	20151204_STAG2gfpcf2_Prometa\MitoSys2\Calibration\mEGFPC1_Noc\0006_R1_P4_K1_Ch2-Ch1.zen
1100	5.415346e-03	2.211423e-03	5.872400e-03	20151204_STAG2gfpcf2_Prometa\MitoSys2\Calibration\mEGFPC1_Noc\0006_R1_P4_K1_Ch2-Ch1.zen
1180	5.843032e-03	1.866115e-03	5.578300e-03	20151204_STAG2gfpcf2_Prometa\MitoSys2\Calibration\mEGFPC1_Noc\0006_R1_P4_K1_Ch2-Ch1.zen
1260	5.069999e-03	2.438250e-03	5.314800e-03	20151204_STAG2gfpcf2_Prometa\MitoSys2\Calibration\mEGFPC1_Noc\0006_R1_P4_K1_Ch2-Ch1.zen
1340	5.278095e-03	1.884231e-03	5.077400e-03	20151204_STAG2gfpcf2_Prometa\MitoSys2\Calibration\mEGFPC1_Noc\0006_R1_P4_K1_Ch2-Ch1.zen
1420	4.608961e-03	3.073898e-03	4.862300e-03	20151204_STAG2gfpcf2_Prometa\MitoSys2\Calibration\mEGFPC1_Noc\0006_R1_P4_K1_Ch2-Ch1.zen
1500	5.050037e-03	1.763944e-03	4.666500e-03	20151204_STAG2gfpcf2_Prometa\MitoSys2\Calibration\mEGFPC1_Noc\0006_R1_P4_K1_Ch2-Ch1.zen
1660	4.432065e-03	1.884994e-03	4.323000e-03	20151204_STAG2gfpcf2_Prometa\MitoSys2\Calibration\mEGFPC1_Noc\0006_R1_P4_K1_Ch2-Ch1.zen
1820	3.962399e-03	2.272989e-03	4.031300e-03	20151204_STAG2gfpcf2_Prometa\MitoSys2\Calibration\mEGFPC1_Noc\0006_R1_P4_K1_Ch2-Ch1.zen
1980	3.406425e-03	1.657978e-03	3.780200e-03	20151204_STAG2gfpcf2_Prometa\MitoSys2\Calibration\mEGFPC1_Noc\0006_R1_P4_K1_Ch2-Ch1.zen
2140	3.883604e-03	1.932964e-03	3.561500e-03	20151204_STAG2gfpcf2_Prometa\MitoSys2\Calibration\mEGFPC1_Noc\0006_R1_P4_K1_Ch2-Ch1.zen
2300	3.391320e-03	1.694657e-03	3.369000e-03	20151204_STAG2gfpcf2_Prometa\MitoSys2\Calibration\mEGFPC1_Noc\0006_R1_P4_K1_Ch2-Ch1.zen
2460	3.405877e-03	1.880175e-03	3.198100e-03	20151204_STAG2gfpcf2_Prometa\MitoSys2\Calibration\mEGFPC1_Noc\0006_R1_P4_K1_Ch2-Ch1.zen
2620	3.425049e-03	1.493640e-03	3.045200e-03	20151204_STAG2gfpcf2_Prometa\MitoSys2\Calibration\mEGFPC1_Noc\0006_R1_P4_K1_Ch2-Ch1.zen
2780	3.032832e-03	2.091558e-03	2.907400e-03	20151204_STAG2gfpcf2_Prometa\MitoSys2\Calibration\mEGFPC1_Noc\0006_R1_P4_K1_Ch2-Ch1.zen
2940	2.831754e-03	1.882616e-03	2.782400e-03	20151204_STAG2gfpcf2_Prometa\MitoSys2\Calibration\mEGFPC1_Noc\0006_R1_P4_K1_Ch2-Ch1.zen
3100	2.725639e-03	1.370924e-03	2.668400e-03	20151204_STAG2gfpcf2_Prometa\MitoSys2\Calibration\mEGFPC1_Noc\0006_R1_P4_K1_Ch2-Ch1.zen
3420	1.780245e-03	1.437339e-03	2.467800e-03	20151204_STAG2gfpcf2_Prometa\MitoSys2\Calibration\mEGFPC1_Noc\0006_R1_P4_K1_Ch2-Ch1.zen
3740	2.160928e-03	1.039902e-03	2.296400e-03	20151204_STAG2gfpcf2_Prometa\MitoSys2\Calibration\mEGFPC1_Noc\0006_R1_P4_K1_Ch2-Ch1.zen
4060	2.275964e-03	1.412709e-03	2.147900e-03	20151204_STAG2gfpcf2_Prometa\MitoSys2\Calibration\mEGFPC1_Noc\0006_R1_P4_K1_Ch2-Ch1.zen
[truncated: 34,975 more rows]
