# Supplementary material for: Absolute quantification of cohesin, CTCF and their regulators in human cells
Source: eLife. 2019 Jun 17;8:e46269. doi: 10.7554/eLife.46269 (PMC6606026; doi:10.7554/eLife.46269)
Supplement: Figure 2—source data 1. [file elife-46269-fig2-data1.zip › Figure 2 - source data 1/20151204_STAG2gfpcf2_Prometa/2c_opt_time_col_ic_Ch1.txt]

time_s	Ch1_kHz	path
0	7.339979e+01	20151204_STAG2gfpcf2_Prometa\MitoSys2\Calibration\mEGFPC1_Noc\0001_R1_P1_K1_Ch2-Ch1.zen
6.000020e-02	6.839980e+01	20151204_STAG2gfpcf2_Prometa\MitoSys2\Calibration\mEGFPC1_Noc\0001_R1_P1_K1_Ch2-Ch1.zen
1.200000e-01	7.286646e+01	20151204_STAG2gfpcf2_Prometa\MitoSys2\Calibration\mEGFPC1_Noc\0001_R1_P1_K1_Ch2-Ch1.zen
1.800000e-01	7.689977e+01	20151204_STAG2gfpcf2_Prometa\MitoSys2\Calibration\mEGFPC1_Noc\0001_R1_P1_K1_Ch2-Ch1.zen
2.400000e-01	7.296645e+01	20151204_STAG2gfpcf2_Prometa\MitoSys2\Calibration\mEGFPC1_Noc\0001_R1_P1_K1_Ch2-Ch1.zen
3.000000e-01	7.363312e+01	20151204_STAG2gfpcf2_Prometa\MitoSys2\Calibration\mEGFPC1_Noc\0001_R1_P1_K1_Ch2-Ch1.zen
3.600000e-01	7.181646e+01	20151204_STAG2gfpcf2_Prometa\MitoSys2\Calibration\mEGFPC1_Noc\0001_R1_P1_K1_Ch2-Ch1.zen
4.200000e-01	7.183312e+01	20151204_STAG2gfpcf2_Prometa\MitoSys2\Calibration\mEGFPC1_Noc\0001_R1_P1_K1_Ch2-Ch1.zen
4.800000e-01	7.424979e+01	20151204_STAG2gfpcf2_Prometa\MitoSys2\Calibration\mEGFPC1_Noc\0001_R1_P1_K1_Ch2-Ch1.zen
5.400000e-01	6.878313e+01	20151204_STAG2gfpcf2_Prometa\MitoSys2\Calibration\mEGFPC1_Noc\0001_R1_P1_K1_Ch2-Ch1.zen
6.000000e-01	7.506644e+01	20151204_STAG2gfpcf2_Prometa\MitoSys2\Calibration\mEGFPC1_Noc\0001_R1_P1_K1_Ch2-Ch1.zen
6.600000e-01	6.763313e+01	20151204_STAG2gfpcf2_Prometa\MitoSys2\Calibration\mEGFPC1_Noc\0001_R1_P1_K1_Ch2-Ch1.zen
7.200000e-01	7.306645e+01	20151204_STAG2gfpcf2_Prometa\MitoSys2\Calibration\mEGFPC1_Noc\0001_R1_P1_K1_Ch2-Ch1.zen
7.800000e-01	7.669978e+01	20151204_STAG2gfpcf2_Prometa\MitoSys2\Calibration\mEGFPC1_Noc\0001_R1_P1_K1_Ch2-Ch1.zen
8.400000e-01	7.173312e+01	20151204_STAG2gfpcf2_Prometa\MitoSys2\Calibration\mEGFPC1_Noc\0001_R1_P1_K1_Ch2-Ch1.zen
9.000000e-01	7.368312e+01	20151204_STAG2gfpcf2_Prometa\MitoSys2\Calibration\mEGFPC1_Noc\0001_R1_P1_K1_Ch2-Ch1.zen
9.600000e-01	7.553311e+01	20151204_STAG2gfpcf2_Prometa\MitoSys2\Calibration\mEGFPC1_Noc\0001_R1_P1_K1_Ch2-Ch1.zen
1.020000e+00	7.354978e+01	20151204_STAG2gfpcf2_Prometa\MitoSys2\Calibration\mEGFPC1_Noc\0001_R1_P1_K1_Ch2-Ch1.zen
1.080000e+00	7.333312e+01	20151204_STAG2gfpcf2_Prometa\MitoSys2\Calibration\mEGFPC1_Noc\0001_R1_P1_K1_Ch2-Ch1.zen
1.140000e+00	7.634978e+01	20151204_STAG2gfpcf2_Prometa\MitoSys2\Calibration\mEGFPC1_Noc\0001_R1_P1_K1_Ch2-Ch1.zen
1.200000e+00	7.599978e+01	20151204_STAG2gfpcf2_Prometa\MitoSys2\Calibration\mEGFPC1_Noc\0001_R1_P1_K1_Ch2-Ch1.zen
1.260000e+00	7.356645e+01	20151204_STAG2gfpcf2_Prometa\MitoSys2\Calibration\mEGFPC1_Noc\0001_R1_P1_K1_Ch2-Ch1.zen
1.320000e+00	7.166646e+01	20151204_STAG2gfpcf2_Prometa\MitoSys2\Calibration\mEGFPC1_Noc\0001_R1_P1_K1_Ch2-Ch1.zen
1.380000e+00	7.348312e+01	20151204_STAG2gfpcf2_Prometa\MitoSys2\Calibration\mEGFPC1_Noc\0001_R1_P1_K1_Ch2-Ch1.zen
1.440000e+00	6.968313e+01	20151204_STAG2gfpcf2_Prometa\MitoSys2\Calibration\mEGFPC1_Noc\0001_R1_P1_K1_Ch2-Ch1.zen
1.500000e+00	7.423312e+01	20151204_STAG2gfpcf2_Prometa\MitoSys2\Calibration\mEGFPC1_Noc\0001_R1_P1_K1_Ch2-Ch1.zen
1.560000e+00	7.848310e+01	20151204_STAG2gfpcf2_Prometa\MitoSys2\Calibration\mEGFPC1_Noc\0001_R1_P1_K1_Ch2-Ch1.zen
1.620000e+00	7.133312e+01	20151204_STAG2gfpcf2_Prometa\MitoSys2\Calibration\mEGFPC1_Noc\0001_R1_P1_K1_Ch2-Ch1.zen
1.680000e+00	7.126646e+01	20151204_STAG2gfpcf2_Prometa\MitoSys2\Calibration\mEGFPC1_Noc\0001_R1_P1_K1_Ch2-Ch1.zen
1.740010e+00	7.468311e+01	20151204_STAG2gfpcf2_Prometa\MitoSys2\Calibration\mEGFPC1_Noc\0001_R1_P1_K1_Ch2-Ch1.zen
1.800010e+00	7.581644e+01	20151204_STAG2gfpcf2_Prometa\MitoSys2\Calibration\mEGFPC1_Noc\0001_R1_P1_K1_Ch2-Ch1.zen
1.860010e+00	7.423312e+01	20151204_STAG2gfpcf2_Prometa\MitoSys2\Calibration\mEGFPC1_Noc\0001_R1_P1_K1_Ch2-Ch1.zen
1.920010e+00	7.399979e+01	20151204_STAG2gfpcf2_Prometa\MitoSys2\Calibration\mEGFPC1_Noc\0001_R1_P1_K1_Ch2-Ch1.zen
1.980010e+00	7.458311e+01	20151204_STAG2gfpcf2_Prometa\MitoSys2\Calibration\mEGFPC1_Noc\0001_R1_P1_K1_Ch2-Ch1.zen
2.040010e+00	7.361646e+01	20151204_STAG2gfpcf2_Prometa\MitoSys2\Calibration\mEGFPC1_Noc\0001_R1_P1_K1_Ch2-Ch1.zen
2.100010e+00	7.468311e+01	20151204_STAG2gfpcf2_Prometa\MitoSys2\Calibration\mEGFPC1_Noc\0001_R1_P1_K1_Ch2-Ch1.zen
2.160010e+00	7.571645e+01	20151204_STAG2gfpcf2_Prometa\MitoSys2\Calibration\mEGFPC1_Noc\0001_R1_P1_K1_Ch2-Ch1.zen
2.220010e+00	7.209979e+01	20151204_STAG2gfpcf2_Prometa\MitoSys2\Calibration\mEGFPC1_Noc\0001_R1_P1_K1_Ch2-Ch1.zen
2.280010e+00	7.461645e+01	20151204_STAG2gfpcf2_Prometa\MitoSys2\Calibration\mEGFPC1_Noc\0001_R1_P1_K1_Ch2-Ch1.zen
2.340010e+00	7.653311e+01	20151204_STAG2gfpcf2_Prometa\MitoSys2\Calibration\mEGFPC1_Noc\0001_R1_P1_K1_Ch2-Ch1.zen
2.400010e+00	7.971643e+01	20151204_STAG2gfpcf2_Prometa\MitoSys2\Calibration\mEGFPC1_Noc\0001_R1_P1_K1_Ch2-Ch1.zen
2.460010e+00	7.924977e+01	20151204_STAG2gfpcf2_Prometa\MitoSys2\Calibration\mEGFPC1_Noc\0001_R1_P1_K1_Ch2-Ch1.zen
2.520010e+00	7.849977e+01	20151204_STAG2gfpcf2_Prometa\MitoSys2\Calibration\mEGFPC1_Noc\0001_R1_P1_K1_Ch2-Ch1.zen
2.580010e+00	7.043313e+01	20151204_STAG2gfpcf2_Prometa\MitoSys2\Calibration\mEGFPC1_Noc\0001_R1_P1_K1_Ch2-Ch1.zen
2.640010e+00	6.923313e+01	20151204_STAG2gfpcf2_Prometa\MitoSys2\Calibration\mEGFPC1_Noc\0001_R1_P1_K1_Ch2-Ch1.zen
2.700010e+00	6.934980e+01	20151204_STAG2gfpcf2_Prometa\MitoSys2\Calibration\mEGFPC1_Noc\0001_R1_P1_K1_Ch2-Ch1.zen
2.760010e+00	7.708311e+01	20151204_STAG2gfpcf2_Prometa\MitoSys2\Calibration\mEGFPC1_Noc\0001_R1_P1_K1_Ch2-Ch1.zen
2.820010e+00	7.853310e+01	20151204_STAG2gfpcf2_Prometa\MitoSys2\Calibration\mEGFPC1_Noc\0001_R1_P1_K1_Ch2-Ch1.zen
2.880010e+00	7.874977e+01	20151204_STAG2gfpcf2_Prometa\MitoSys2\Calibration\mEGFPC1_Noc\0001_R1_P1_K1_Ch2-Ch1.zen
2.940010e+00	7.421645e+01	20151204_STAG2gfpcf2_Prometa\MitoSys2\Calibration\mEGFPC1_Noc\0001_R1_P1_K1_Ch2-Ch1.zen
3.000010e+00	7.106646e+01	20151204_STAG2gfpcf2_Prometa\MitoSys2\Calibration\mEGFPC1_Noc\0001_R1_P1_K1_Ch2-Ch1.zen
3.060010e+00	7.271645e+01	20151204_STAG2gfpcf2_Prometa\MitoSys2\Calibration\mEGFPC1_Noc\0001_R1_P1_K1_Ch2-Ch1.zen
3.120010e+00	7.409978e+01	20151204_STAG2gfpcf2_Prometa\MitoSys2\Calibration\mEGFPC1_Noc\0001_R1_P1_K1_Ch2-Ch1.zen
3.180010e+00	7.369978e+01	20151204_STAG2gfpcf2_Prometa\MitoSys2\Calibration\mEGFPC1_Noc\0001_R1_P1_K1_Ch2-Ch1.zen
3.240010e+00	7.244979e+01	20151204_STAG2gfpcf2_Prometa\MitoSys2\Calibration\mEGFPC1_Noc\0001_R1_P1_K1_Ch2-Ch1.zen
3.300010e+00	7.554978e+01	20151204_STAG2gfpcf2_Prometa\MitoSys2\Calibration\mEGFPC1_Noc\0001_R1_P1_K1_Ch2-Ch1.zen
3.360010e+00	7.271645e+01	20151204_STAG2gfpcf2_Prometa\MitoSys2\Calibration\mEGFPC1_Noc\0001_R1_P1_K1_Ch2-Ch1.zen
3.420010e+00	7.233312e+01	20151204_STAG2gfpcf2_Prometa\MitoSys2\Calibration\mEGFPC1_Noc\0001_R1_P1_K1_Ch2-Ch1.zen
3.480010e+00	7.094979e+01	20151204_STAG2gfpcf2_Prometa\MitoSys2\Calibration\mEGFPC1_Noc\0001_R1_P1_K1_Ch2-Ch1.zen
3.540010e+00	7.213313e+01	20151204_STAG2gfpcf2_Prometa\MitoSys2\Calibration\mEGFPC1_Noc\0001_R1_P1_K1_Ch2-Ch1.zen
3.600010e+00	7.748311e+01	20151204_STAG2gfpcf2_Prometa\MitoSys2\Calibration\mEGFPC1_Noc\0001_R1_P1_K1_Ch2-Ch1.zen
3.660010e+00	7.626644e+01	20151204_STAG2gfpcf2_Prometa\MitoSys2\Calibration\mEGFPC1_Noc\0001_R1_P1_K1_Ch2-Ch1.zen
3.720010e+00	7.408311e+01	20151204_STAG2gfpcf2_Prometa\MitoSys2\Calibration\mEGFPC1_Noc\0001_R1_P1_K1_Ch2-Ch1.zen
3.780010e+00	7.313312e+01	20151204_STAG2gfpcf2_Prometa\MitoSys2\Calibration\mEGFPC1_Noc\0001_R1_P1_K1_Ch2-Ch1.zen
3.840010e+00	7.493311e+01	20151204_STAG2gfpcf2_Prometa\MitoSys2\Calibration\mEGFPC1_Noc\0001_R1_P1_K1_Ch2-Ch1.zen
3.900010e+00	7.463312e+01	20151204_STAG2gfpcf2_Prometa\MitoSys2\Calibration\mEGFPC1_Noc\0001_R1_P1_K1_Ch2-Ch1.zen
3.960010e+00	7.359978e+01	20151204_STAG2gfpcf2_Prometa\MitoSys2\Calibration\mEGFPC1_Noc\0001_R1_P1_K1_Ch2-Ch1.zen
4.020010e+00	7.291645e+01	20151204_STAG2gfpcf2_Prometa\MitoSys2\Calibration\mEGFPC1_Noc\0001_R1_P1_K1_Ch2-Ch1.zen
4.080010e+00	7.299979e+01	20151204_STAG2gfpcf2_Prometa\MitoSys2\Calibration\mEGFPC1_Noc\0001_R1_P1_K1_Ch2-Ch1.zen
4.140010e+00	6.874980e+01	20151204_STAG2gfpcf2_Prometa\MitoSys2\Calibration\mEGFPC1_Noc\0001_R1_P1_K1_Ch2-Ch1.zen
4.200010e+00	7.598311e+01	20151204_STAG2gfpcf2_Prometa\MitoSys2\Calibration\mEGFPC1_Noc\0001_R1_P1_K1_Ch2-Ch1.zen
4.260010e+00	7.923310e+01	20151204_STAG2gfpcf2_Prometa\MitoSys2\Calibration\mEGFPC1_Noc\0001_R1_P1_K1_Ch2-Ch1.zen
4.320010e+00	7.388312e+01	20151204_STAG2gfpcf2_Prometa\MitoSys2\Calibration\mEGFPC1_Noc\0001_R1_P1_K1_Ch2-Ch1.zen
4.380010e+00	7.171646e+01	20151204_STAG2gfpcf2_Prometa\MitoSys2\Calibration\mEGFPC1_Noc\0001_R1_P1_K1_Ch2-Ch1.zen
4.440010e+00	7.528311e+01	20151204_STAG2gfpcf2_Prometa\MitoSys2\Calibration\mEGFPC1_Noc\0001_R1_P1_K1_Ch2-Ch1.zen
4.500010e+00	7.798311e+01	20151204_STAG2gfpcf2_Prometa\MitoSys2\Calibration\mEGFPC1_Noc\0001_R1_P1_K1_Ch2-Ch1.zen
4.560010e+00	7.168312e+01	20151204_STAG2gfpcf2_Prometa\MitoSys2\Calibration\mEGFPC1_Noc\0001_R1_P1_K1_Ch2-Ch1.zen
4.620010e+00	7.451645e+01	20151204_STAG2gfpcf2_Prometa\MitoSys2\Calibration\mEGFPC1_Noc\0001_R1_P1_K1_Ch2-Ch1.zen
4.680010e+00	7.204979e+01	20151204_STAG2gfpcf2_Prometa\MitoSys2\Calibration\mEGFPC1_Noc\0001_R1_P1_K1_Ch2-Ch1.zen
4.740010e+00	7.738311e+01	20151204_STAG2gfpcf2_Prometa\MitoSys2\Calibration\mEGFPC1_Noc\0001_R1_P1_K1_Ch2-Ch1.zen
4.800010e+00	7.633311e+01	20151204_STAG2gfpcf2_Prometa\MitoSys2\Calibration\mEGFPC1_Noc\0001_R1_P1_K1_Ch2-Ch1.zen
4.860010e+00	7.124979e+01	20151204_STAG2gfpcf2_Prometa\MitoSys2\Calibration\mEGFPC1_Noc\0001_R1_P1_K1_Ch2-Ch1.zen
4.920010e+00	7.763311e+01	20151204_STAG2gfpcf2_Prometa\MitoSys2\Calibration\mEGFPC1_Noc\0001_R1_P1_K1_Ch2-Ch1.zen
4.980010e+00	7.254979e+01	20151204_STAG2gfpcf2_Prometa\MitoSys2\Calibration\mEGFPC1_Noc\0001_R1_P1_K1_Ch2-Ch1.zen
5.040010e+00	7.234979e+01	20151204_STAG2gfpcf2_Prometa\MitoSys2\Calibration\mEGFPC1_Noc\0001_R1_P1_K1_Ch2-Ch1.zen
5.100010e+00	7.603311e+01	20151204_STAG2gfpcf2_Prometa\MitoSys2\Calibration\mEGFPC1_Noc\0001_R1_P1_K1_Ch2-Ch1.zen
5.160020e+00	7.726644e+01	20151204_STAG2gfpcf2_Prometa\MitoSys2\Calibration\mEGFPC1_Noc\0001_R1_P1_K1_Ch2-Ch1.zen
5.220020e+00	7.503311e+01	20151204_STAG2gfpcf2_Prometa\MitoSys2\Calibration\mEGFPC1_Noc\0001_R1_P1_K1_Ch2-Ch1.zen
5.280020e+00	7.448312e+01	20151204_STAG2gfpcf2_Prometa\MitoSys2\Calibration\mEGFPC1_Noc\0001_R1_P1_K1_Ch2-Ch1.zen
5.340020e+00	7.788310e+01	20151204_STAG2gfpcf2_Prometa\MitoSys2\Calibration\mEGFPC1_Noc\0001_R1_P1_K1_Ch2-Ch1.zen
5.400020e+00	7.713311e+01	20151204_STAG2gfpcf2_Prometa\MitoSys2\Calibration\mEGFPC1_Noc\0001_R1_P1_K1_Ch2-Ch1.zen
5.460020e+00	7.679977e+01	20151204_STAG2gfpcf2_Prometa\MitoSys2\Calibration\mEGFPC1_Noc\0001_R1_P1_K1_Ch2-Ch1.zen
5.520020e+00	7.771644e+01	20151204_STAG2gfpcf2_Prometa\MitoSys2\Calibration\mEGFPC1_Noc\0001_R1_P1_K1_Ch2-Ch1.zen
5.580020e+00	7.458311e+01	20151204_STAG2gfpcf2_Prometa\MitoSys2\Calibration\mEGFPC1_Noc\0001_R1_P1_K1_Ch2-Ch1.zen
5.640020e+00	7.623311e+01	20151204_STAG2gfpcf2_Prometa\MitoSys2\Calibration\mEGFPC1_Noc\0001_R1_P1_K1_Ch2-Ch1.zen
5.700020e+00	7.643311e+01	20151204_STAG2gfpcf2_Prometa\MitoSys2\Calibration\mEGFPC1_Noc\0001_R1_P1_K1_Ch2-Ch1.zen
5.760020e+00	7.659978e+01	20151204_STAG2gfpcf2_Prometa\MitoSys2\Calibration\mEGFPC1_Noc\0001_R1_P1_K1_Ch2-Ch1.zen
5.820020e+00	7.289979e+01	20151204_STAG2gfpcf2_Prometa\MitoSys2\Calibration\mEGFPC1_Noc\0001_R1_P1_K1_Ch2-Ch1.zen
5.880020e+00	7.993310e+01	20151204_STAG2gfpcf2_Prometa\MitoSys2\Calibration\mEGFPC1_Noc\0001_R1_P1_K1_Ch2-Ch1.zen
5.940020e+00	7.363312e+01	20151204_STAG2gfpcf2_Prometa\MitoSys2\Calibration\mEGFPC1_Noc\0001_R1_P1_K1_Ch2-Ch1.zen
6.000020e+00	7.651644e+01	20151204_STAG2gfpcf2_Prometa\MitoSys2\Calibration\mEGFPC1_Noc\0001_R1_P1_K1_Ch2-Ch1.zen
6.060020e+00	7.499978e+01	20151204_STAG2gfpcf2_Prometa\MitoSys2\Calibration\mEGFPC1_Noc\0001_R1_P1_K1_Ch2-Ch1.zen
6.120020e+00	7.509978e+01	20151204_STAG2gfpcf2_Prometa\MitoSys2\Calibration\mEGFPC1_Noc\0001_R1_P1_K1_Ch2-Ch1.zen
6.180020e+00	7.519978e+01	20151204_STAG2gfpcf2_Prometa\MitoSys2\Calibration\mEGFPC1_Noc\0001_R1_P1_K1_Ch2-Ch1.zen
6.240020e+00	7.388312e+01	20151204_STAG2gfpcf2_Prometa\MitoSys2\Calibration\mEGFPC1_Noc\0001_R1_P1_K1_Ch2-Ch1.zen
6.300020e+00	7.186646e+01	20151204_STAG2gfpcf2_Prometa\MitoSys2\Calibration\mEGFPC1_Noc\0001_R1_P1_K1_Ch2-Ch1.zen
6.360020e+00	7.509978e+01	20151204_STAG2gfpcf2_Prometa\MitoSys2\Calibration\mEGFPC1_Noc\0001_R1_P1_K1_Ch2-Ch1.zen
6.420020e+00	6.933313e+01	20151204_STAG2gfpcf2_Prometa\MitoSys2\Calibration\mEGFPC1_Noc\0001_R1_P1_K1_Ch2-Ch1.zen
6.480020e+00	7.776644e+01	20151204_STAG2gfpcf2_Prometa\MitoSys2\Calibration\mEGFPC1_Noc\0001_R1_P1_K1_Ch2-Ch1.zen
6.540020e+00	7.316645e+01	20151204_STAG2gfpcf2_Prometa\MitoSys2\Calibration\mEGFPC1_Noc\0001_R1_P1_K1_Ch2-Ch1.zen
6.600020e+00	7.838310e+01	20151204_STAG2gfpcf2_Prometa\MitoSys2\Calibration\mEGFPC1_Noc\0001_R1_P1_K1_Ch2-Ch1.zen
6.660020e+00	7.493311e+01	20151204_STAG2gfpcf2_Prometa\MitoSys2\Calibration\mEGFPC1_Noc\0001_R1_P1_K1_Ch2-Ch1.zen
6.720020e+00	7.466645e+01	20151204_STAG2gfpcf2_Prometa\MitoSys2\Calibration\mEGFPC1_Noc\0001_R1_P1_K1_Ch2-Ch1.zen
6.780020e+00	7.411645e+01	20151204_STAG2gfpcf2_Prometa\MitoSys2\Calibration\mEGFPC1_Noc\0001_R1_P1_K1_Ch2-Ch1.zen
6.840020e+00	7.369978e+01	20151204_STAG2gfpcf2_Prometa\MitoSys2\Calibration\mEGFPC1_Noc\0001_R1_P1_K1_Ch2-Ch1.zen
6.900020e+00	7.506644e+01	20151204_STAG2gfpcf2_Prometa\MitoSys2\Calibration\mEGFPC1_Noc\0001_R1_P1_K1_Ch2-Ch1.zen
6.960020e+00	7.539978e+01	20151204_STAG2gfpcf2_Prometa\MitoSys2\Calibration\mEGFPC1_Noc\0001_R1_P1_K1_Ch2-Ch1.zen
7.020020e+00	7.619978e+01	20151204_STAG2gfpcf2_Prometa\MitoSys2\Calibration\mEGFPC1_Noc\0001_R1_P1_K1_Ch2-Ch1.zen
7.080020e+00	7.223312e+01	20151204_STAG2gfpcf2_Prometa\MitoSys2\Calibration\mEGFPC1_Noc\0001_R1_P1_K1_Ch2-Ch1.zen
7.140020e+00	7.526645e+01	20151204_STAG2gfpcf2_Prometa\MitoSys2\Calibration\mEGFPC1_Noc\0001_R1_P1_K1_Ch2-Ch1.zen
7.200020e+00	7.233312e+01	20151204_STAG2gfpcf2_Prometa\MitoSys2\Calibration\mEGFPC1_Noc\0001_R1_P1_K1_Ch2-Ch1.zen
7.260020e+00	7.233312e+01	20151204_STAG2gfpcf2_Prometa\MitoSys2\Calibration\mEGFPC1_Noc\0001_R1_P1_K1_Ch2-Ch1.zen
7.320020e+00	7.671645e+01	20151204_STAG2gfpcf2_Prometa\MitoSys2\Calibration\mEGFPC1_Noc\0001_R1_P1_K1_Ch2-Ch1.zen
7.380020e+00	7.184979e+01	20151204_STAG2gfpcf2_Prometa\MitoSys2\Calibration\mEGFPC1_Noc\0001_R1_P1_K1_Ch2-Ch1.zen
7.440020e+00	7.339979e+01	20151204_STAG2gfpcf2_Prometa\MitoSys2\Calibration\mEGFPC1_Noc\0001_R1_P1_K1_Ch2-Ch1.zen
7.500020e+00	8.008310e+01	20151204_STAG2gfpcf2_Prometa\MitoSys2\Calibration\mEGFPC1_Noc\0001_R1_P1_K1_Ch2-Ch1.zen
7.560020e+00	7.713311e+01	20151204_STAG2gfpcf2_Prometa\MitoSys2\Calibration\mEGFPC1_Noc\0001_R1_P1_K1_Ch2-Ch1.zen
7.620020e+00	7.499978e+01	20151204_STAG2gfpcf2_Prometa\MitoSys2\Calibration\mEGFPC1_Noc\0001_R1_P1_K1_Ch2-Ch1.zen
7.680020e+00	8.061643e+01	20151204_STAG2gfpcf2_Prometa\MitoSys2\Calibration\mEGFPC1_Noc\0001_R1_P1_K1_Ch2-Ch1.zen
7.740020e+00	7.446645e+01	20151204_STAG2gfpcf2_Prometa\MitoSys2\Calibration\mEGFPC1_Noc\0001_R1_P1_K1_Ch2-Ch1.zen
7.800020e+00	8.018310e+01	20151204_STAG2gfpcf2_Prometa\MitoSys2\Calibration\mEGFPC1_Noc\0001_R1_P1_K1_Ch2-Ch1.zen
7.860020e+00	7.853310e+01	20151204_STAG2gfpcf2_Prometa\MitoSys2\Calibration\mEGFPC1_Noc\0001_R1_P1_K1_Ch2-Ch1.zen
7.920020e+00	7.794978e+01	20151204_STAG2gfpcf2_Prometa\MitoSys2\Calibration\mEGFPC1_Noc\0001_R1_P1_K1_Ch2-Ch1.zen
7.980020e+00	7.366645e+01	20151204_STAG2gfpcf2_Prometa\MitoSys2\Calibration\mEGFPC1_Noc\0001_R1_P1_K1_Ch2-Ch1.zen
8.040020e+00	7.478311e+01	20151204_STAG2gfpcf2_Prometa\MitoSys2\Calibration\mEGFPC1_Noc\0001_R1_P1_K1_Ch2-Ch1.zen
8.100020e+00	7.816644e+01	20151204_STAG2gfpcf2_Prometa\MitoSys2\Calibration\mEGFPC1_Noc\0001_R1_P1_K1_Ch2-Ch1.zen
8.160020e+00	8.151643e+01	20151204_STAG2gfpcf2_Prometa\MitoSys2\Calibration\mEGFPC1_Noc\0001_R1_P1_K1_Ch2-Ch1.zen
8.220020e+00	7.724977e+01	20151204_STAG2gfpcf2_Prometa\MitoSys2\Calibration\mEGFPC1_Noc\0001_R1_P1_K1_Ch2-Ch1.zen
8.280020e+00	7.646645e+01	20151204_STAG2gfpcf2_Prometa\MitoSys2\Calibration\mEGFPC1_Noc\0001_R1_P1_K1_Ch2-Ch1.zen
8.340020e+00	7.798311e+01	20151204_STAG2gfpcf2_Prometa\MitoSys2\Calibration\mEGFPC1_Noc\0001_R1_P1_K1_Ch2-Ch1.zen
8.400020e+00	7.769978e+01	20151204_STAG2gfpcf2_Prometa\MitoSys2\Calibration\mEGFPC1_Noc\0001_R1_P1_K1_Ch2-Ch1.zen
8.460020e+00	7.676644e+01	20151204_STAG2gfpcf2_Prometa\MitoSys2\Calibration\mEGFPC1_Noc\0001_R1_P1_K1_Ch2-Ch1.zen
8.520030e+00	7.814977e+01	20151204_STAG2gfpcf2_Prometa\MitoSys2\Calibration\mEGFPC1_Noc\0001_R1_P1_K1_Ch2-Ch1.zen
8.580020e+00	7.578311e+01	20151204_STAG2gfpcf2_Prometa\MitoSys2\Calibration\mEGFPC1_Noc\0001_R1_P1_K1_Ch2-Ch1.zen
8.640030e+00	7.908310e+01	20151204_STAG2gfpcf2_Prometa\MitoSys2\Calibration\mEGFPC1_Noc\0001_R1_P1_K1_Ch2-Ch1.zen
8.700030e+00	7.726644e+01	20151204_STAG2gfpcf2_Prometa\MitoSys2\Calibration\mEGFPC1_Noc\0001_R1_P1_K1_Ch2-Ch1.zen
8.760030e+00	7.521645e+01	20151204_STAG2gfpcf2_Prometa\MitoSys2\Calibration\mEGFPC1_Noc\0001_R1_P1_K1_Ch2-Ch1.zen
8.820030e+00	7.708311e+01	20151204_STAG2gfpcf2_Prometa\MitoSys2\Calibration\mEGFPC1_Noc\0001_R1_P1_K1_Ch2-Ch1.zen
8.880030e+00	8.276643e+01	20151204_STAG2gfpcf2_Prometa\MitoSys2\Calibration\mEGFPC1_Noc\0001_R1_P1_K1_Ch2-Ch1.zen
8.940030e+00	7.601644e+01	20151204_STAG2gfpcf2_Prometa\MitoSys2\Calibration\mEGFPC1_Noc\0001_R1_P1_K1_Ch2-Ch1.zen
9.000030e+00	7.594978e+01	20151204_STAG2gfpcf2_Prometa\MitoSys2\Calibration\mEGFPC1_Noc\0001_R1_P1_K1_Ch2-Ch1.zen
9.060030e+00	7.568311e+01	20151204_STAG2gfpcf2_Prometa\MitoSys2\Calibration\mEGFPC1_Noc\0001_R1_P1_K1_Ch2-Ch1.zen
9.120030e+00	7.558311e+01	20151204_STAG2gfpcf2_Prometa\MitoSys2\Calibration\mEGFPC1_Noc\0001_R1_P1_K1_Ch2-Ch1.zen
9.180030e+00	8.176643e+01	20151204_STAG2gfpcf2_Prometa\MitoSys2\Calibration\mEGFPC1_Noc\0001_R1_P1_K1_Ch2-Ch1.zen
9.240030e+00	7.599978e+01	20151204_STAG2gfpcf2_Prometa\MitoSys2\Calibration\mEGFPC1_Noc\0001_R1_P1_K1_Ch2-Ch1.zen
9.300030e+00	7.588311e+01	20151204_STAG2gfpcf2_Prometa\MitoSys2\Calibration\mEGFPC1_Noc\0001_R1_P1_K1_Ch2-Ch1.zen
9.360030e+00	8.291643e+01	20151204_STAG2gfpcf2_Prometa\MitoSys2\Calibration\mEGFPC1_Noc\0001_R1_P1_K1_Ch2-Ch1.zen
9.420030e+00	7.458311e+01	20151204_STAG2gfpcf2_Prometa\MitoSys2\Calibration\mEGFPC1_Noc\0001_R1_P1_K1_Ch2-Ch1.zen
9.480030e+00	7.903310e+01	20151204_STAG2gfpcf2_Prometa\MitoSys2\Calibration\mEGFPC1_Noc\0001_R1_P1_K1_Ch2-Ch1.zen
9.540030e+00	7.804977e+01	20151204_STAG2gfpcf2_Prometa\MitoSys2\Calibration\mEGFPC1_Noc\0001_R1_P1_K1_Ch2-Ch1.zen
9.600030e+00	7.541645e+01	20151204_STAG2gfpcf2_Prometa\MitoSys2\Calibration\mEGFPC1_Noc\0001_R1_P1_K1_Ch2-Ch1.zen
9.660030e+00	7.844977e+01	20151204_STAG2gfpcf2_Prometa\MitoSys2\Calibration\mEGFPC1_Noc\0001_R1_P1_K1_Ch2-Ch1.zen
9.720030e+00	7.771644e+01	20151204_STAG2gfpcf2_Prometa\MitoSys2\Calibration\mEGFPC1_Noc\0001_R1_P1_K1_Ch2-Ch1.zen
9.780030e+00	7.571645e+01	20151204_STAG2gfpcf2_Prometa\MitoSys2\Calibration\mEGFPC1_Noc\0001_R1_P1_K1_Ch2-Ch1.zen
9.840030e+00	7.268312e+01	20151204_STAG2gfpcf2_Prometa\MitoSys2\Calibration\mEGFPC1_Noc\0001_R1_P1_K1_Ch2-Ch1.zen
9.900030e+00	7.848310e+01	20151204_STAG2gfpcf2_Prometa\MitoSys2\Calibration\mEGFPC1_Noc\0001_R1_P1_K1_Ch2-Ch1.zen
9.960030e+00	7.553311e+01	20151204_STAG2gfpcf2_Prometa\MitoSys2\Calibration\mEGFPC1_Noc\0001_R1_P1_K1_Ch2-Ch1.zen
1.002003e+01	7.471645e+01	20151204_STAG2gfpcf2_Prometa\MitoSys2\Calibration\mEGFPC1_Noc\0001_R1_P1_K1_Ch2-Ch1.zen
1.008003e+01	8.136643e+01	20151204_STAG2gfpcf2_Prometa\MitoSys2\Calibration\mEGFPC1_Noc\0001_R1_P1_K1_Ch2-Ch1.zen
1.014003e+01	7.824977e+01	20151204_STAG2gfpcf2_Prometa\MitoSys2\Calibration\mEGFPC1_Noc\0001_R1_P1_K1_Ch2-Ch1.zen
1.020003e+01	8.393309e+01	20151204_STAG2gfpcf2_Prometa\MitoSys2\Calibration\mEGFPC1_Noc\0001_R1_P1_K1_Ch2-Ch1.zen
1.026003e+01	7.754977e+01	20151204_STAG2gfpcf2_Prometa\MitoSys2\Calibration\mEGFPC1_Noc\0001_R1_P1_K1_Ch2-Ch1.zen
1.032003e+01	7.968310e+01	20151204_STAG2gfpcf2_Prometa\MitoSys2\Calibration\mEGFPC1_Noc\0001_R1_P1_K1_Ch2-Ch1.zen
1.038003e+01	7.744978e+01	20151204_STAG2gfpcf2_Prometa\MitoSys2\Calibration\mEGFPC1_Noc\0001_R1_P1_K1_Ch2-Ch1.zen
1.044003e+01	7.393312e+01	20151204_STAG2gfpcf2_Prometa\MitoSys2\Calibration\mEGFPC1_Noc\0001_R1_P1_K1_Ch2-Ch1.zen
1.050003e+01	7.808311e+01	20151204_STAG2gfpcf2_Prometa\MitoSys2\Calibration\mEGFPC1_Noc\0001_R1_P1_K1_Ch2-Ch1.zen
1.056003e+01	7.364979e+01	20151204_STAG2gfpcf2_Prometa\MitoSys2\Calibration\mEGFPC1_Noc\0001_R1_P1_K1_Ch2-Ch1.zen
1.062003e+01	7.524978e+01	20151204_STAG2gfpcf2_Prometa\MitoSys2\Calibration\mEGFPC1_Noc\0001_R1_P1_K1_Ch2-Ch1.zen
1.068003e+01	8.118310e+01	20151204_STAG2gfpcf2_Prometa\MitoSys2\Calibration\mEGFPC1_Noc\0001_R1_P1_K1_Ch2-Ch1.zen
1.074003e+01	7.674978e+01	20151204_STAG2gfpcf2_Prometa\MitoSys2\Calibration\mEGFPC1_Noc\0001_R1_P1_K1_Ch2-Ch1.zen
1.080003e+01	7.923310e+01	20151204_STAG2gfpcf2_Prometa\MitoSys2\Calibration\mEGFPC1_Noc\0001_R1_P1_K1_Ch2-Ch1.zen
1.086003e+01	7.666644e+01	20151204_STAG2gfpcf2_Prometa\MitoSys2\Calibration\mEGFPC1_Noc\0001_R1_P1_K1_Ch2-Ch1.zen
1.092003e+01	7.583311e+01	20151204_STAG2gfpcf2_Prometa\MitoSys2\Calibration\mEGFPC1_Noc\0001_R1_P1_K1_Ch2-Ch1.zen
1.098003e+01	8.066643e+01	20151204_STAG2gfpcf2_Prometa\MitoSys2\Calibration\mEGFPC1_Noc\0001_R1_P1_K1_Ch2-Ch1.zen
1.104003e+01	7.413312e+01	20151204_STAG2gfpcf2_Prometa\MitoSys2\Calibration\mEGFPC1_Noc\0001_R1_P1_K1_Ch2-Ch1.zen
1.110003e+01	7.773311e+01	20151204_STAG2gfpcf2_Prometa\MitoSys2\Calibration\mEGFPC1_Noc\0001_R1_P1_K1_Ch2-Ch1.zen
1.116003e+01	7.748311e+01	20151204_STAG2gfpcf2_Prometa\MitoSys2\Calibration\mEGFPC1_Noc\0001_R1_P1_K1_Ch2-Ch1.zen
1.122003e+01	7.668311e+01	20151204_STAG2gfpcf2_Prometa\MitoSys2\Calibration\mEGFPC1_Noc\0001_R1_P1_K1_Ch2-Ch1.zen
1.128003e+01	7.923310e+01	20151204_STAG2gfpcf2_Prometa\MitoSys2\Calibration\mEGFPC1_Noc\0001_R1_P1_K1_Ch2-Ch1.zen
1.134003e+01	7.723311e+01	20151204_STAG2gfpcf2_Prometa\MitoSys2\Calibration\mEGFPC1_Noc\0001_R1_P1_K1_Ch2-Ch1.zen
1.140003e+01	8.154976e+01	20151204_STAG2gfpcf2_Prometa\MitoSys2\Calibration\mEGFPC1_Noc\0001_R1_P1_K1_Ch2-Ch1.zen
1.146003e+01	8.014977e+01	20151204_STAG2gfpcf2_Prometa\MitoSys2\Calibration\mEGFPC1_Noc\0001_R1_P1_K1_Ch2-Ch1.zen
1.152003e+01	7.488312e+01	20151204_STAG2gfpcf2_Prometa\MitoSys2\Calibration\mEGFPC1_Noc\0001_R1_P1_K1_Ch2-Ch1.zen
1.158003e+01	7.808311e+01	20151204_STAG2gfpcf2_Prometa\MitoSys2\Calibration\mEGFPC1_Noc\0001_R1_P1_K1_Ch2-Ch1.zen
1.164003e+01	7.864977e+01	20151204_STAG2gfpcf2_Prometa\MitoSys2\Calibration\mEGFPC1_Noc\0001_R1_P1_K1_Ch2-Ch1.zen
1.170003e+01	7.586645e+01	20151204_STAG2gfpcf2_Prometa\MitoSys2\Calibration\mEGFPC1_Noc\0001_R1_P1_K1_Ch2-Ch1.zen
1.176003e+01	7.918311e+01	20151204_STAG2gfpcf2_Prometa\MitoSys2\Calibration\mEGFPC1_Noc\0001_R1_P1_K1_Ch2-Ch1.zen
1.182003e+01	7.803310e+01	20151204_STAG2gfpcf2_Prometa\MitoSys2\Calibration\mEGFPC1_Noc\0001_R1_P1_K1_Ch2-Ch1.zen
1.188003e+01	8.109976e+01	20151204_STAG2gfpcf2_Prometa\MitoSys2\Calibration\mEGFPC1_Noc\0001_R1_P1_K1_Ch2-Ch1.zen
1.194003e+01	7.811644e+01	20151204_STAG2gfpcf2_Prometa\MitoSys2\Calibration\mEGFPC1_Noc\0001_R1_P1_K1_Ch2-Ch1.zen
1.200004e+01	8.174976e+01	20151204_STAG2gfpcf2_Prometa\MitoSys2\Calibration\mEGFPC1_Noc\0001_R1_P1_K1_Ch2-Ch1.zen
1.206003e+01	8.071643e+01	20151204_STAG2gfpcf2_Prometa\MitoSys2\Calibration\mEGFPC1_Noc\0001_R1_P1_K1_Ch2-Ch1.zen
1.212004e+01	8.343309e+01	20151204_STAG2gfpcf2_Prometa\MitoSys2\Calibration\mEGFPC1_Noc\0001_R1_P1_K1_Ch2-Ch1.zen
1.218004e+01	8.234976e+01	20151204_STAG2gfpcf2_Prometa\MitoSys2\Calibration\mEGFPC1_Noc\0001_R1_P1_K1_Ch2-Ch1.zen
1.224004e+01	7.586645e+01	20151204_STAG2gfpcf2_Prometa\MitoSys2\Calibration\mEGFPC1_Noc\0001_R1_P1_K1_Ch2-Ch1.zen
1.230004e+01	7.996643e+01	20151204_STAG2gfpcf2_Prometa\MitoSys2\Calibration\mEGFPC1_Noc\0001_R1_P1_K1_Ch2-Ch1.zen
1.236004e+01	8.256643e+01	20151204_STAG2gfpcf2_Prometa\MitoSys2\Calibration\mEGFPC1_Noc\0001_R1_P1_K1_Ch2-Ch1.zen
1.242004e+01	7.704977e+01	20151204_STAG2gfpcf2_Prometa\MitoSys2\Calibration\mEGFPC1_Noc\0001_R1_P1_K1_Ch2-Ch1.zen
1.248004e+01	8.116643e+01	20151204_STAG2gfpcf2_Prometa\MitoSys2\Calibration\mEGFPC1_Noc\0001_R1_P1_K1_Ch2-Ch1.zen
1.254004e+01	8.063309e+01	20151204_STAG2gfpcf2_Prometa\MitoSys2\Calibration\mEGFPC1_Noc\0001_R1_P1_K1_Ch2-Ch1.zen
1.260004e+01	7.638311e+01	20151204_STAG2gfpcf2_Prometa\MitoSys2\Calibration\mEGFPC1_Noc\0001_R1_P1_K1_Ch2-Ch1.zen
1.266004e+01	8.236642e+01	20151204_STAG2gfpcf2_Prometa\MitoSys2\Calibration\mEGFPC1_Noc\0001_R1_P1_K1_Ch2-Ch1.zen
1.272004e+01	8.093310e+01	20151204_STAG2gfpcf2_Prometa\MitoSys2\Calibration\mEGFPC1_Noc\0001_R1_P1_K1_Ch2-Ch1.zen
1.278004e+01	7.881644e+01	20151204_STAG2gfpcf2_Prometa\MitoSys2\Calibration\mEGFPC1_Noc\0001_R1_P1_K1_Ch2-Ch1.zen
1.284004e+01	8.469975e+01	20151204_STAG2gfpcf2_Prometa\MitoSys2\Calibration\mEGFPC1_Noc\0001_R1_P1_K1_Ch2-Ch1.zen
1.290004e+01	7.646645e+01	20151204_STAG2gfpcf2_Prometa\MitoSys2\Calibration\mEGFPC1_Noc\0001_R1_P1_K1_Ch2-Ch1.zen
1.296004e+01	7.799977e+01	20151204_STAG2gfpcf2_Prometa\MitoSys2\Calibration\mEGFPC1_Noc\0001_R1_P1_K1_Ch2-Ch1.zen
1.302004e+01	7.733311e+01	20151204_STAG2gfpcf2_Prometa\MitoSys2\Calibration\mEGFPC1_Noc\0001_R1_P1_K1_Ch2-Ch1.zen
1.308004e+01	8.088309e+01	20151204_STAG2gfpcf2_Prometa\MitoSys2\Calibration\mEGFPC1_Noc\0001_R1_P1_K1_Ch2-Ch1.zen
1.314004e+01	7.503311e+01	20151204_STAG2gfpcf2_Prometa\MitoSys2\Calibration\mEGFPC1_Noc\0001_R1_P1_K1_Ch2-Ch1.zen
1.320004e+01	8.014977e+01	20151204_STAG2gfpcf2_Prometa\MitoSys2\Calibration\mEGFPC1_Noc\0001_R1_P1_K1_Ch2-Ch1.zen
1.326004e+01	8.058310e+01	20151204_STAG2gfpcf2_Prometa\MitoSys2\Calibration\mEGFPC1_Noc\0001_R1_P1_K1_Ch2-Ch1.zen
1.332004e+01	7.878310e+01	20151204_STAG2gfpcf2_Prometa\MitoSys2\Calibration\mEGFPC1_Noc\0001_R1_P1_K1_Ch2-Ch1.zen
1.338004e+01	7.921644e+01	20151204_STAG2gfpcf2_Prometa\MitoSys2\Calibration\mEGFPC1_Noc\0001_R1_P1_K1_Ch2-Ch1.zen
1.344004e+01	8.251643e+01	20151204_STAG2gfpcf2_Prometa\MitoSys2\Calibration\mEGFPC1_Noc\0001_R1_P1_K1_Ch2-Ch1.zen
1.350004e+01	7.931644e+01	20151204_STAG2gfpcf2_Prometa\MitoSys2\Calibration\mEGFPC1_Noc\0001_R1_P1_K1_Ch2-Ch1.zen
1.356004e+01	7.909977e+01	20151204_STAG2gfpcf2_Prometa\MitoSys2\Calibration\mEGFPC1_Noc\0001_R1_P1_K1_Ch2-Ch1.zen
1.362004e+01	8.296642e+01	20151204_STAG2gfpcf2_Prometa\MitoSys2\Calibration\mEGFPC1_Noc\0001_R1_P1_K1_Ch2-Ch1.zen
1.368004e+01	7.956644e+01	20151204_STAG2gfpcf2_Prometa\MitoSys2\Calibration\mEGFPC1_Noc\0001_R1_P1_K1_Ch2-Ch1.zen
1.374004e+01	8.221643e+01	20151204_STAG2gfpcf2_Prometa\MitoSys2\Calibration\mEGFPC1_Noc\0001_R1_P1_K1_Ch2-Ch1.zen
1.380004e+01	8.144976e+01	20151204_STAG2gfpcf2_Prometa\MitoSys2\Calibration\mEGFPC1_Noc\0001_R1_P1_K1_Ch2-Ch1.zen
1.386004e+01	8.063309e+01	20151204_STAG2gfpcf2_Prometa\MitoSys2\Calibration\mEGFPC1_Noc\0001_R1_P1_K1_Ch2-Ch1.zen
1.392004e+01	7.883311e+01	20151204_STAG2gfpcf2_Prometa\MitoSys2\Calibration\mEGFPC1_Noc\0001_R1_P1_K1_Ch2-Ch1.zen
1.398004e+01	7.926643e+01	20151204_STAG2gfpcf2_Prometa\MitoSys2\Calibration\mEGFPC1_Noc\0001_R1_P1_K1_Ch2-Ch1.zen
1.404004e+01	8.291643e+01	20151204_STAG2gfpcf2_Prometa\MitoSys2\Calibration\mEGFPC1_Noc\0001_R1_P1_K1_Ch2-Ch1.zen
1.410004e+01	8.104977e+01	20151204_STAG2gfpcf2_Prometa\MitoSys2\Calibration\mEGFPC1_Noc\0001_R1_P1_K1_Ch2-Ch1.zen
1.416004e+01	8.308309e+01	20151204_STAG2gfpcf2_Prometa\MitoSys2\Calibration\mEGFPC1_Noc\0001_R1_P1_K1_Ch2-Ch1.zen
1.422004e+01	7.871644e+01	20151204_STAG2gfpcf2_Prometa\MitoSys2\Calibration\mEGFPC1_Noc\0001_R1_P1_K1_Ch2-Ch1.zen
1.428004e+01	8.504975e+01	20151204_STAG2gfpcf2_Prometa\MitoSys2\Calibration\mEGFPC1_Noc\0001_R1_P1_K1_Ch2-Ch1.zen
1.434004e+01	7.929977e+01	20151204_STAG2gfpcf2_Prometa\MitoSys2\Calibration\mEGFPC1_Noc\0001_R1_P1_K1_Ch2-Ch1.zen
1.440004e+01	8.191643e+01	20151204_STAG2gfpcf2_Prometa\MitoSys2\Calibration\mEGFPC1_Noc\0001_R1_P1_K1_Ch2-Ch1.zen
1.446004e+01	7.931644e+01	20151204_STAG2gfpcf2_Prometa\MitoSys2\Calibration\mEGFPC1_Noc\0001_R1_P1_K1_Ch2-Ch1.zen
1.452004e+01	8.089977e+01	20151204_STAG2gfpcf2_Prometa\MitoSys2\Calibration\mEGFPC1_Noc\0001_R1_P1_K1_Ch2-Ch1.zen
1.458004e+01	8.183309e+01	20151204_STAG2gfpcf2_Prometa\MitoSys2\Calibration\mEGFPC1_Noc\0001_R1_P1_K1_Ch2-Ch1.zen
1.464004e+01	8.339976e+01	20151204_STAG2gfpcf2_Prometa\MitoSys2\Calibration\mEGFPC1_Noc\0001_R1_P1_K1_Ch2-Ch1.zen
1.470004e+01	8.409975e+01	20151204_STAG2gfpcf2_Prometa\MitoSys2\Calibration\mEGFPC1_Noc\0001_R1_P1_K1_Ch2-Ch1.zen
1.476004e+01	8.026643e+01	20151204_STAG2gfpcf2_Prometa\MitoSys2\Calibration\mEGFPC1_Noc\0001_R1_P1_K1_Ch2-Ch1.zen
1.482004e+01	8.221643e+01	20151204_STAG2gfpcf2_Prometa\MitoSys2\Calibration\mEGFPC1_Noc\0001_R1_P1_K1_Ch2-Ch1.zen
1.488004e+01	7.881644e+01	20151204_STAG2gfpcf2_Prometa\MitoSys2\Calibration\mEGFPC1_Noc\0001_R1_P1_K1_Ch2-Ch1.zen
1.494004e+01	7.921644e+01	20151204_STAG2gfpcf2_Prometa\MitoSys2\Calibration\mEGFPC1_Noc\0001_R1_P1_K1_Ch2-Ch1.zen
1.500004e+01	8.179976e+01	20151204_STAG2gfpcf2_Prometa\MitoSys2\Calibration\mEGFPC1_Noc\0001_R1_P1_K1_Ch2-Ch1.zen
1.506004e+01	7.864977e+01	20151204_STAG2gfpcf2_Prometa\MitoSys2\Calibration\mEGFPC1_Noc\0001_R1_P1_K1_Ch2-Ch1.zen
1.512004e+01	7.946644e+01	20151204_STAG2gfpcf2_Prometa\MitoSys2\Calibration\mEGFPC1_Noc\0001_R1_P1_K1_Ch2-Ch1.zen
1.518004e+01	8.291643e+01	20151204_STAG2gfpcf2_Prometa\MitoSys2\Calibration\mEGFPC1_Noc\0001_R1_P1_K1_Ch2-Ch1.zen
1.524004e+01	8.134976e+01	20151204_STAG2gfpcf2_Prometa\MitoSys2\Calibration\mEGFPC1_Noc\0001_R1_P1_K1_Ch2-Ch1.zen
1.530005e+01	8.259976e+01	20151204_STAG2gfpcf2_Prometa\MitoSys2\Calibration\mEGFPC1_Noc\0001_R1_P1_K1_Ch2-Ch1.zen
1.536004e+01	8.333309e+01	20151204_STAG2gfpcf2_Prometa\MitoSys2\Calibration\mEGFPC1_Noc\0001_R1_P1_K1_Ch2-Ch1.zen
1.542004e+01	7.773311e+01	20151204_STAG2gfpcf2_Prometa\MitoSys2\Calibration\mEGFPC1_Noc\0001_R1_P1_K1_Ch2-Ch1.zen
1.548005e+01	8.236642e+01	20151204_STAG2gfpcf2_Prometa\MitoSys2\Calibration\mEGFPC1_Noc\0001_R1_P1_K1_Ch2-Ch1.zen
1.554005e+01	8.138309e+01	20151204_STAG2gfpcf2_Prometa\MitoSys2\Calibration\mEGFPC1_Noc\0001_R1_P1_K1_Ch2-Ch1.zen
1.560005e+01	8.049976e+01	20151204_STAG2gfpcf2_Prometa\MitoSys2\Calibration\mEGFPC1_Noc\0001_R1_P1_K1_Ch2-Ch1.zen
1.566005e+01	7.674978e+01	20151204_STAG2gfpcf2_Prometa\MitoSys2\Calibration\mEGFPC1_Noc\0001_R1_P1_K1_Ch2-Ch1.zen
1.572005e+01	8.254976e+01	20151204_STAG2gfpcf2_Prometa\MitoSys2\Calibration\mEGFPC1_Noc\0001_R1_P1_K1_Ch2-Ch1.zen
1.578005e+01	7.938310e+01	20151204_STAG2gfpcf2_Prometa\MitoSys2\Calibration\mEGFPC1_Noc\0001_R1_P1_K1_Ch2-Ch1.zen
1.584005e+01	8.033310e+01	20151204_STAG2gfpcf2_Prometa\MitoSys2\Calibration\mEGFPC1_Noc\0001_R1_P1_K1_Ch2-Ch1.zen
1.590005e+01	8.193310e+01	20151204_STAG2gfpcf2_Prometa\MitoSys2\Calibration\mEGFPC1_Noc\0001_R1_P1_K1_Ch2-Ch1.zen
1.596005e+01	8.624975e+01	20151204_STAG2gfpcf2_Prometa\MitoSys2\Calibration\mEGFPC1_Noc\0001_R1_P1_K1_Ch2-Ch1.zen
1.602005e+01	8.318309e+01	20151204_STAG2gfpcf2_Prometa\MitoSys2\Calibration\mEGFPC1_Noc\0001_R1_P1_K1_Ch2-Ch1.zen
1.608005e+01	8.539975e+01	20151204_STAG2gfpcf2_Prometa\MitoSys2\Calibration\mEGFPC1_Noc\0001_R1_P1_K1_Ch2-Ch1.zen
1.614005e+01	8.193310e+01	20151204_STAG2gfpcf2_Prometa\MitoSys2\Calibration\mEGFPC1_Noc\0001_R1_P1_K1_Ch2-Ch1.zen
1.620005e+01	8.401642e+01	20151204_STAG2gfpcf2_Prometa\MitoSys2\Calibration\mEGFPC1_Noc\0001_R1_P1_K1_Ch2-Ch1.zen
1.626005e+01	8.109976e+01	20151204_STAG2gfpcf2_Prometa\MitoSys2\Calibration\mEGFPC1_Noc\0001_R1_P1_K1_Ch2-Ch1.zen
1.632005e+01	8.446642e+01	20151204_STAG2gfpcf2_Prometa\MitoSys2\Calibration\mEGFPC1_Noc\0001_R1_P1_K1_Ch2-Ch1.zen
1.638005e+01	7.966644e+01	20151204_STAG2gfpcf2_Prometa\MitoSys2\Calibration\mEGFPC1_Noc\0001_R1_P1_K1_Ch2-Ch1.zen
1.644005e+01	8.191643e+01	20151204_STAG2gfpcf2_Prometa\MitoSys2\Calibration\mEGFPC1_Noc\0001_R1_P1_K1_Ch2-Ch1.zen
1.650005e+01	7.766644e+01	20151204_STAG2gfpcf2_Prometa\MitoSys2\Calibration\mEGFPC1_Noc\0001_R1_P1_K1_Ch2-Ch1.zen
1.656005e+01	8.099976e+01	20151204_STAG2gfpcf2_Prometa\MitoSys2\Calibration\mEGFPC1_Noc\0001_R1_P1_K1_Ch2-Ch1.zen
1.662005e+01	8.141643e+01	20151204_STAG2gfpcf2_Prometa\MitoSys2\Calibration\mEGFPC1_Noc\0001_R1_P1_K1_Ch2-Ch1.zen
1.668005e+01	8.368309e+01	20151204_STAG2gfpcf2_Prometa\MitoSys2\Calibration\mEGFPC1_Noc\0001_R1_P1_K1_Ch2-Ch1.zen
1.674005e+01	8.144976e+01	20151204_STAG2gfpcf2_Prometa\MitoSys2\Calibration\mEGFPC1_Noc\0001_R1_P1_K1_Ch2-Ch1.zen
1.680005e+01	8.253310e+01	20151204_STAG2gfpcf2_Prometa\MitoSys2\Calibration\mEGFPC1_Noc\0001_R1_P1_K1_Ch2-Ch1.zen
1.686005e+01	8.393309e+01	20151204_STAG2gfpcf2_Prometa\MitoSys2\Calibration\mEGFPC1_Noc\0001_R1_P1_K1_Ch2-Ch1.zen
1.692005e+01	8.424976e+01	20151204_STAG2gfpcf2_Prometa\MitoSys2\Calibration\mEGFPC1_Noc\0001_R1_P1_K1_Ch2-Ch1.zen
1.698005e+01	8.288309e+01	20151204_STAG2gfpcf2_Prometa\MitoSys2\Calibration\mEGFPC1_Noc\0001_R1_P1_K1_Ch2-Ch1.zen
1.704005e+01	8.018310e+01	20151204_STAG2gfpcf2_Prometa\MitoSys2\Calibration\mEGFPC1_Noc\0001_R1_P1_K1_Ch2-Ch1.zen
1.710005e+01	8.294976e+01	20151204_STAG2gfpcf2_Prometa\MitoSys2\Calibration\mEGFPC1_Noc\0001_R1_P1_K1_Ch2-Ch1.zen
1.716005e+01	8.021643e+01	20151204_STAG2gfpcf2_Prometa\MitoSys2\Calibration\mEGFPC1_Noc\0001_R1_P1_K1_Ch2-Ch1.zen
1.722005e+01	7.996643e+01	20151204_STAG2gfpcf2_Prometa\MitoSys2\Calibration\mEGFPC1_Noc\0001_R1_P1_K1_Ch2-Ch1.zen
1.728005e+01	8.514975e+01	20151204_STAG2gfpcf2_Prometa\MitoSys2\Calibration\mEGFPC1_Noc\0001_R1_P1_K1_Ch2-Ch1.zen
1.734005e+01	8.221643e+01	20151204_STAG2gfpcf2_Prometa\MitoSys2\Calibration\mEGFPC1_Noc\0001_R1_P1_K1_Ch2-Ch1.zen
1.740005e+01	8.073310e+01	20151204_STAG2gfpcf2_Prometa\MitoSys2\Calibration\mEGFPC1_Noc\0001_R1_P1_K1_Ch2-Ch1.zen
1.746005e+01	7.863310e+01	20151204_STAG2gfpcf2_Prometa\MitoSys2\Calibration\mEGFPC1_Noc\0001_R1_P1_K1_Ch2-Ch1.zen
1.752005e+01	7.993310e+01	20151204_STAG2gfpcf2_Prometa\MitoSys2\Calibration\mEGFPC1_Noc\0001_R1_P1_K1_Ch2-Ch1.zen
1.758005e+01	7.846644e+01	20151204_STAG2gfpcf2_Prometa\MitoSys2\Calibration\mEGFPC1_Noc\0001_R1_P1_K1_Ch2-Ch1.zen
1.764005e+01	8.716641e+01	20151204_STAG2gfpcf2_Prometa\MitoSys2\Calibration\mEGFPC1_Noc\0001_R1_P1_K1_Ch2-Ch1.zen
1.770005e+01	8.539975e+01	20151204_STAG2gfpcf2_Prometa\MitoSys2\Calibration\mEGFPC1_Noc\0001_R1_P1_K1_Ch2-Ch1.zen
1.776005e+01	8.326643e+01	20151204_STAG2gfpcf2_Prometa\MitoSys2\Calibration\mEGFPC1_Noc\0001_R1_P1_K1_Ch2-Ch1.zen
1.782005e+01	8.226643e+01	20151204_STAG2gfpcf2_Prometa\MitoSys2\Calibration\mEGFPC1_Noc\0001_R1_P1_K1_Ch2-Ch1.zen
1.788005e+01	8.529975e+01	20151204_STAG2gfpcf2_Prometa\MitoSys2\Calibration\mEGFPC1_Noc\0001_R1_P1_K1_Ch2-Ch1.zen
1.794005e+01	8.204976e+01	20151204_STAG2gfpcf2_Prometa\MitoSys2\Calibration\mEGFPC1_Noc\0001_R1_P1_K1_Ch2-Ch1.zen
1.800005e+01	8.329976e+01	20151204_STAG2gfpcf2_Prometa\MitoSys2\Calibration\mEGFPC1_Noc\0001_R1_P1_K1_Ch2-Ch1.zen
1.806005e+01	7.883311e+01	20151204_STAG2gfpcf2_Prometa\MitoSys2\Calibration\mEGFPC1_Noc\0001_R1_P1_K1_Ch2-Ch1.zen
1.812005e+01	8.478309e+01	20151204_STAG2gfpcf2_Prometa\MitoSys2\Calibration\mEGFPC1_Noc\0001_R1_P1_K1_Ch2-Ch1.zen
1.818005e+01	8.103310e+01	20151204_STAG2gfpcf2_Prometa\MitoSys2\Calibration\mEGFPC1_Noc\0001_R1_P1_K1_Ch2-Ch1.zen
1.824005e+01	8.396642e+01	20151204_STAG2gfpcf2_Prometa\MitoSys2\Calibration\mEGFPC1_Noc\0001_R1_P1_K1_Ch2-Ch1.zen
1.830005e+01	8.029977e+01	20151204_STAG2gfpcf2_Prometa\MitoSys2\Calibration\mEGFPC1_Noc\0001_R1_P1_K1_Ch2-Ch1.zen
1.836005e+01	8.278309e+01	20151204_STAG2gfpcf2_Prometa\MitoSys2\Calibration\mEGFPC1_Noc\0001_R1_P1_K1_Ch2-Ch1.zen
1.842005e+01	8.168310e+01	20151204_STAG2gfpcf2_Prometa\MitoSys2\Calibration\mEGFPC1_Noc\0001_R1_P1_K1_Ch2-Ch1.zen
1.848005e+01	8.171643e+01	20151204_STAG2gfpcf2_Prometa\MitoSys2\Calibration\mEGFPC1_Noc\0001_R1_P1_K1_Ch2-Ch1.zen
1.854005e+01	7.984977e+01	20151204_STAG2gfpcf2_Prometa\MitoSys2\Calibration\mEGFPC1_Noc\0001_R1_P1_K1_Ch2-Ch1.zen
1.860005e+01	8.266643e+01	20151204_STAG2gfpcf2_Prometa\MitoSys2\Calibration\mEGFPC1_Noc\0001_R1_P1_K1_Ch2-Ch1.zen
1.866006e+01	8.241643e+01	20151204_STAG2gfpcf2_Prometa\MitoSys2\Calibration\mEGFPC1_Noc\0001_R1_P1_K1_Ch2-Ch1.zen
1.872005e+01	8.251643e+01	20151204_STAG2gfpcf2_Prometa\MitoSys2\Calibration\mEGFPC1_Noc\0001_R1_P1_K1_Ch2-Ch1.zen
1.878005e+01	8.331642e+01	20151204_STAG2gfpcf2_Prometa\MitoSys2\Calibration\mEGFPC1_Noc\0001_R1_P1_K1_Ch2-Ch1.zen
1.884006e+01	8.129977e+01	20151204_STAG2gfpcf2_Prometa\MitoSys2\Calibration\mEGFPC1_Noc\0001_R1_P1_K1_Ch2-Ch1.zen
1.890005e+01	7.873310e+01	20151204_STAG2gfpcf2_Prometa\MitoSys2\Calibration\mEGFPC1_Noc\0001_R1_P1_K1_Ch2-Ch1.zen
1.896005e+01	8.024976e+01	20151204_STAG2gfpcf2_Prometa\MitoSys2\Calibration\mEGFPC1_Noc\0001_R1_P1_K1_Ch2-Ch1.zen
1.902006e+01	7.818311e+01	20151204_STAG2gfpcf2_Prometa\MitoSys2\Calibration\mEGFPC1_Noc\0001_R1_P1_K1_Ch2-Ch1.zen
1.908006e+01	7.996643e+01	20151204_STAG2gfpcf2_Prometa\MitoSys2\Calibration\mEGFPC1_Noc\0001_R1_P1_K1_Ch2-Ch1.zen
1.914006e+01	8.158309e+01	20151204_STAG2gfpcf2_Prometa\MitoSys2\Calibration\mEGFPC1_Noc\0001_R1_P1_K1_Ch2-Ch1.zen
1.920006e+01	8.208309e+01	20151204_STAG2gfpcf2_Prometa\MitoSys2\Calibration\mEGFPC1_Noc\0001_R1_P1_K1_Ch2-Ch1.zen
1.926006e+01	8.034976e+01	20151204_STAG2gfpcf2_Prometa\MitoSys2\Calibration\mEGFPC1_Noc\0001_R1_P1_K1_Ch2-Ch1.zen
1.932006e+01	8.013310e+01	20151204_STAG2gfpcf2_Prometa\MitoSys2\Calibration\mEGFPC1_Noc\0001_R1_P1_K1_Ch2-Ch1.zen
1.938006e+01	7.688311e+01	20151204_STAG2gfpcf2_Prometa\MitoSys2\Calibration\mEGFPC1_Noc\0001_R1_P1_K1_Ch2-Ch1.zen
1.944006e+01	8.363309e+01	20151204_STAG2gfpcf2_Prometa\MitoSys2\Calibration\mEGFPC1_Noc\0001_R1_P1_K1_Ch2-Ch1.zen
1.950006e+01	8.083310e+01	20151204_STAG2gfpcf2_Prometa\MitoSys2\Calibration\mEGFPC1_Noc\0001_R1_P1_K1_Ch2-Ch1.zen
1.956006e+01	8.276643e+01	20151204_STAG2gfpcf2_Prometa\MitoSys2\Calibration\mEGFPC1_Noc\0001_R1_P1_K1_Ch2-Ch1.zen
1.962006e+01	8.529975e+01	20151204_STAG2gfpcf2_Prometa\MitoSys2\Calibration\mEGFPC1_Noc\0001_R1_P1_K1_Ch2-Ch1.zen
1.968006e+01	8.573309e+01	20151204_STAG2gfpcf2_Prometa\MitoSys2\Calibration\mEGFPC1_Noc\0001_R1_P1_K1_Ch2-Ch1.zen
1.974006e+01	8.344975e+01	20151204_STAG2gfpcf2_Prometa\MitoSys2\Calibration\mEGFPC1_Noc\0001_R1_P1_K1_Ch2-Ch1.zen
1.980006e+01	8.346642e+01	20151204_STAG2gfpcf2_Prometa\MitoSys2\Calibration\mEGFPC1_Noc\0001_R1_P1_K1_Ch2-Ch1.zen
1.986006e+01	7.963310e+01	20151204_STAG2gfpcf2_Prometa\MitoSys2\Calibration\mEGFPC1_Noc\0001_R1_P1_K1_Ch2-Ch1.zen
1.992006e+01	8.541642e+01	20151204_STAG2gfpcf2_Prometa\MitoSys2\Calibration\mEGFPC1_Noc\0001_R1_P1_K1_Ch2-Ch1.zen
1.998006e+01	8.378309e+01	20151204_STAG2gfpcf2_Prometa\MitoSys2\Calibration\mEGFPC1_Noc\0001_R1_P1_K1_Ch2-Ch1.zen
2.004006e+01	8.701641e+01	20151204_STAG2gfpcf2_Prometa\MitoSys2\Calibration\mEGFPC1_Noc\0001_R1_P1_K1_Ch2-Ch1.zen
2.010006e+01	8.604975e+01	20151204_STAG2gfpcf2_Prometa\MitoSys2\Calibration\mEGFPC1_Noc\0001_R1_P1_K1_Ch2-Ch1.zen
2.016006e+01	8.138309e+01	20151204_STAG2gfpcf2_Prometa\MitoSys2\Calibration\mEGFPC1_Noc\0001_R1_P1_K1_Ch2-Ch1.zen
2.022006e+01	8.284976e+01	20151204_STAG2gfpcf2_Prometa\MitoSys2\Calibration\mEGFPC1_Noc\0001_R1_P1_K1_Ch2-Ch1.zen
2.028006e+01	8.291643e+01	20151204_STAG2gfpcf2_Prometa\MitoSys2\Calibration\mEGFPC1_Noc\0001_R1_P1_K1_Ch2-Ch1.zen
2.034006e+01	8.306642e+01	20151204_STAG2gfpcf2_Prometa\MitoSys2\Calibration\mEGFPC1_Noc\0001_R1_P1_K1_Ch2-Ch1.zen
2.040006e+01	8.476642e+01	20151204_STAG2gfpcf2_Prometa\MitoSys2\Calibration\mEGFPC1_Noc\0001_R1_P1_K1_Ch2-Ch1.zen
2.046006e+01	8.046643e+01	20151204_STAG2gfpcf2_Prometa\MitoSys2\Calibration\mEGFPC1_Noc\0001_R1_P1_K1_Ch2-Ch1.zen
2.052006e+01	8.091643e+01	20151204_STAG2gfpcf2_Prometa\MitoSys2\Calibration\mEGFPC1_Noc\0001_R1_P1_K1_Ch2-Ch1.zen
2.058006e+01	8.256643e+01	20151204_STAG2gfpcf2_Prometa\MitoSys2\Calibration\mEGFPC1_Noc\0001_R1_P1_K1_Ch2-Ch1.zen
2.064006e+01	8.106643e+01	20151204_STAG2gfpcf2_Prometa\MitoSys2\Calibration\mEGFPC1_Noc\0001_R1_P1_K1_Ch2-Ch1.zen
2.070006e+01	8.528308e+01	20151204_STAG2gfpcf2_Prometa\MitoSys2\Calibration\mEGFPC1_Noc\0001_R1_P1_K1_Ch2-Ch1.zen
2.076006e+01	8.264976e+01	20151204_STAG2gfpcf2_Prometa\MitoSys2\Calibration\mEGFPC1_Noc\0001_R1_P1_K1_Ch2-Ch1.zen
2.082006e+01	7.999976e+01	20151204_STAG2gfpcf2_Prometa\MitoSys2\Calibration\mEGFPC1_Noc\0001_R1_P1_K1_Ch2-Ch1.zen
2.088006e+01	8.153310e+01	20151204_STAG2gfpcf2_Prometa\MitoSys2\Calibration\mEGFPC1_Noc\0001_R1_P1_K1_Ch2-Ch1.zen
2.094006e+01	8.343309e+01	20151204_STAG2gfpcf2_Prometa\MitoSys2\Calibration\mEGFPC1_Noc\0001_R1_P1_K1_Ch2-Ch1.zen
2.100006e+01	8.566642e+01	20151204_STAG2gfpcf2_Prometa\MitoSys2\Calibration\mEGFPC1_Noc\0001_R1_P1_K1_Ch2-Ch1.zen
2.106006e+01	8.571642e+01	20151204_STAG2gfpcf2_Prometa\MitoSys2\Calibration\mEGFPC1_Noc\0001_R1_P1_K1_Ch2-Ch1.zen
2.112006e+01	8.039977e+01	20151204_STAG2gfpcf2_Prometa\MitoSys2\Calibration\mEGFPC1_Noc\0001_R1_P1_K1_Ch2-Ch1.zen
2.118006e+01	8.666641e+01	20151204_STAG2gfpcf2_Prometa\MitoSys2\Calibration\mEGFPC1_Noc\0001_R1_P1_K1_Ch2-Ch1.zen
2.124006e+01	8.531642e+01	20151204_STAG2gfpcf2_Prometa\MitoSys2\Calibration\mEGFPC1_Noc\0001_R1_P1_K1_Ch2-Ch1.zen
2.130006e+01	8.526642e+01	20151204_STAG2gfpcf2_Prometa\MitoSys2\Calibration\mEGFPC1_Noc\0001_R1_P1_K1_Ch2-Ch1.zen
2.136006e+01	8.241643e+01	20151204_STAG2gfpcf2_Prometa\MitoSys2\Calibration\mEGFPC1_Noc\0001_R1_P1_K1_Ch2-Ch1.zen
2.142006e+01	8.139977e+01	20151204_STAG2gfpcf2_Prometa\MitoSys2\Calibration\mEGFPC1_Noc\0001_R1_P1_K1_Ch2-Ch1.zen
2.148006e+01	8.261642e+01	20151204_STAG2gfpcf2_Prometa\MitoSys2\Calibration\mEGFPC1_Noc\0001_R1_P1_K1_Ch2-Ch1.zen
2.154006e+01	8.511642e+01	20151204_STAG2gfpcf2_Prometa\MitoSys2\Calibration\mEGFPC1_Noc\0001_R1_P1_K1_Ch2-Ch1.zen
2.160006e+01	8.803307e+01	20151204_STAG2gfpcf2_Prometa\MitoSys2\Calibration\mEGFPC1_Noc\0001_R1_P1_K1_Ch2-Ch1.zen
2.166006e+01	8.921641e+01	20151204_STAG2gfpcf2_Prometa\MitoSys2\Calibration\mEGFPC1_Noc\0001_R1_P1_K1_Ch2-Ch1.zen
2.172006e+01	8.511642e+01	20151204_STAG2gfpcf2_Prometa\MitoSys2\Calibration\mEGFPC1_Noc\0001_R1_P1_K1_Ch2-Ch1.zen
2.178006e+01	8.508308e+01	20151204_STAG2gfpcf2_Prometa\MitoSys2\Calibration\mEGFPC1_Noc\0001_R1_P1_K1_Ch2-Ch1.zen
2.184006e+01	8.393309e+01	20151204_STAG2gfpcf2_Prometa\MitoSys2\Calibration\mEGFPC1_Noc\0001_R1_P1_K1_Ch2-Ch1.zen
2.190006e+01	8.389976e+01	20151204_STAG2gfpcf2_Prometa\MitoSys2\Calibration\mEGFPC1_Noc\0001_R1_P1_K1_Ch2-Ch1.zen
2.196006e+01	8.241643e+01	20151204_STAG2gfpcf2_Prometa\MitoSys2\Calibration\mEGFPC1_Noc\0001_R1_P1_K1_Ch2-Ch1.zen
2.202006e+01	8.256643e+01	20151204_STAG2gfpcf2_Prometa\MitoSys2\Calibration\mEGFPC1_Noc\0001_R1_P1_K1_Ch2-Ch1.zen
2.208006e+01	8.189976e+01	20151204_STAG2gfpcf2_Prometa\MitoSys2\Calibration\mEGFPC1_Noc\0001_R1_P1_K1_Ch2-Ch1.zen
2.214006e+01	8.589975e+01	20151204_STAG2gfpcf2_Prometa\MitoSys2\Calibration\mEGFPC1_Noc\0001_R1_P1_K1_Ch2-Ch1.zen
2.220007e+01	8.214976e+01	20151204_STAG2gfpcf2_Prometa\MitoSys2\Calibration\mEGFPC1_Noc\0001_R1_P1_K1_Ch2-Ch1.zen
2.226007e+01	8.519975e+01	20151204_STAG2gfpcf2_Prometa\MitoSys2\Calibration\mEGFPC1_Noc\0001_R1_P1_K1_Ch2-Ch1.zen
2.232006e+01	8.566642e+01	20151204_STAG2gfpcf2_Prometa\MitoSys2\Calibration\mEGFPC1_Noc\0001_R1_P1_K1_Ch2-Ch1.zen
2.238007e+01	8.519975e+01	20151204_STAG2gfpcf2_Prometa\MitoSys2\Calibration\mEGFPC1_Noc\0001_R1_P1_K1_Ch2-Ch1.zen
2.244007e+01	8.431642e+01	20151204_STAG2gfpcf2_Prometa\MitoSys2\Calibration\mEGFPC1_Noc\0001_R1_P1_K1_Ch2-Ch1.zen
2.250006e+01	8.353309e+01	20151204_STAG2gfpcf2_Prometa\MitoSys2\Calibration\mEGFPC1_Noc\0001_R1_P1_K1_Ch2-Ch1.zen
2.256007e+01	7.988310e+01	20151204_STAG2gfpcf2_Prometa\MitoSys2\Calibration\mEGFPC1_Noc\0001_R1_P1_K1_Ch2-Ch1.zen
2.262007e+01	8.556641e+01	20151204_STAG2gfpcf2_Prometa\MitoSys2\Calibration\mEGFPC1_Noc\0001_R1_P1_K1_Ch2-Ch1.zen
2.268007e+01	8.404975e+01	20151204_STAG2gfpcf2_Prometa\MitoSys2\Calibration\mEGFPC1_Noc\0001_R1_P1_K1_Ch2-Ch1.zen
2.274007e+01	8.199976e+01	20151204_STAG2gfpcf2_Prometa\MitoSys2\Calibration\mEGFPC1_Noc\0001_R1_P1_K1_Ch2-Ch1.zen
2.280007e+01	8.101643e+01	20151204_STAG2gfpcf2_Prometa\MitoSys2\Calibration\mEGFPC1_Noc\0001_R1_P1_K1_Ch2-Ch1.zen
2.286007e+01	8.469975e+01	20151204_STAG2gfpcf2_Prometa\MitoSys2\Calibration\mEGFPC1_Noc\0001_R1_P1_K1_Ch2-Ch1.zen
2.292007e+01	8.578308e+01	20151204_STAG2gfpcf2_Prometa\MitoSys2\Calibration\mEGFPC1_Noc\0001_R1_P1_K1_Ch2-Ch1.zen
2.298007e+01	8.541642e+01	20151204_STAG2gfpcf2_Prometa\MitoSys2\Calibration\mEGFPC1_Noc\0001_R1_P1_K1_Ch2-Ch1.zen
2.304007e+01	8.061643e+01	20151204_STAG2gfpcf2_Prometa\MitoSys2\Calibration\mEGFPC1_Noc\0001_R1_P1_K1_Ch2-Ch1.zen
2.310007e+01	7.966644e+01	20151204_STAG2gfpcf2_Prometa\MitoSys2\Calibration\mEGFPC1_Noc\0001_R1_P1_K1_Ch2-Ch1.zen
2.316007e+01	8.381642e+01	20151204_STAG2gfpcf2_Prometa\MitoSys2\Calibration\mEGFPC1_Noc\0001_R1_P1_K1_Ch2-Ch1.zen
2.322007e+01	8.423309e+01	20151204_STAG2gfpcf2_Prometa\MitoSys2\Calibration\mEGFPC1_Noc\0001_R1_P1_K1_Ch2-Ch1.zen
2.328007e+01	8.121643e+01	20151204_STAG2gfpcf2_Prometa\MitoSys2\Calibration\mEGFPC1_Noc\0001_R1_P1_K1_Ch2-Ch1.zen
2.334007e+01	8.543308e+01	20151204_STAG2gfpcf2_Prometa\MitoSys2\Calibration\mEGFPC1_Noc\0001_R1_P1_K1_Ch2-Ch1.zen
2.340007e+01	8.744975e+01	20151204_STAG2gfpcf2_Prometa\MitoSys2\Calibration\mEGFPC1_Noc\0001_R1_P1_K1_Ch2-Ch1.zen
2.346007e+01	8.231643e+01	20151204_STAG2gfpcf2_Prometa\MitoSys2\Calibration\mEGFPC1_Noc\0001_R1_P1_K1_Ch2-Ch1.zen
2.352007e+01	8.261642e+01	20151204_STAG2gfpcf2_Prometa\MitoSys2\Calibration\mEGFPC1_Noc\0001_R1_P1_K1_Ch2-Ch1.zen
2.358007e+01	8.689975e+01	20151204_STAG2gfpcf2_Prometa\MitoSys2\Calibration\mEGFPC1_Noc\0001_R1_P1_K1_Ch2-Ch1.zen
2.364007e+01	8.481642e+01	20151204_STAG2gfpcf2_Prometa\MitoSys2\Calibration\mEGFPC1_Noc\0001_R1_P1_K1_Ch2-Ch1.zen
2.370007e+01	8.369975e+01	20151204_STAG2gfpcf2_Prometa\MitoSys2\Calibration\mEGFPC1_Noc\0001_R1_P1_K1_Ch2-Ch1.zen
2.376007e+01	8.441642e+01	20151204_STAG2gfpcf2_Prometa\MitoSys2\Calibration\mEGFPC1_Noc\0001_R1_P1_K1_Ch2-Ch1.zen
2.382007e+01	8.659975e+01	20151204_STAG2gfpcf2_Prometa\MitoSys2\Calibration\mEGFPC1_Noc\0001_R1_P1_K1_Ch2-Ch1.zen
2.388007e+01	8.623309e+01	20151204_STAG2gfpcf2_Prometa\MitoSys2\Calibration\mEGFPC1_Noc\0001_R1_P1_K1_Ch2-Ch1.zen
2.394007e+01	8.414976e+01	20151204_STAG2gfpcf2_Prometa\MitoSys2\Calibration\mEGFPC1_Noc\0001_R1_P1_K1_Ch2-Ch1.zen
2.400007e+01	8.998307e+01	20151204_STAG2gfpcf2_Prometa\MitoSys2\Calibration\mEGFPC1_Noc\0001_R1_P1_K1_Ch2-Ch1.zen
2.406007e+01	8.391642e+01	20151204_STAG2gfpcf2_Prometa\MitoSys2\Calibration\mEGFPC1_Noc\0001_R1_P1_K1_Ch2-Ch1.zen
2.412007e+01	8.414976e+01	20151204_STAG2gfpcf2_Prometa\MitoSys2\Calibration\mEGFPC1_Noc\0001_R1_P1_K1_Ch2-Ch1.zen
2.418007e+01	8.624975e+01	20151204_STAG2gfpcf2_Prometa\MitoSys2\Calibration\mEGFPC1_Noc\0001_R1_P1_K1_Ch2-Ch1.zen
2.424007e+01	8.444975e+01	20151204_STAG2gfpcf2_Prometa\MitoSys2\Calibration\mEGFPC1_Noc\0001_R1_P1_K1_Ch2-Ch1.zen
2.430007e+01	8.286642e+01	20151204_STAG2gfpcf2_Prometa\MitoSys2\Calibration\mEGFPC1_Noc\0001_R1_P1_K1_Ch2-Ch1.zen
2.436007e+01	8.866640e+01	20151204_STAG2gfpcf2_Prometa\MitoSys2\Calibration\mEGFPC1_Noc\0001_R1_P1_K1_Ch2-Ch1.zen
2.442007e+01	8.596642e+01	20151204_STAG2gfpcf2_Prometa\MitoSys2\Calibration\mEGFPC1_Noc\0001_R1_P1_K1_Ch2-Ch1.zen
2.448007e+01	8.684975e+01	20151204_STAG2gfpcf2_Prometa\MitoSys2\Calibration\mEGFPC1_Noc\0001_R1_P1_K1_Ch2-Ch1.zen
2.454007e+01	8.621642e+01	20151204_STAG2gfpcf2_Prometa\MitoSys2\Calibration\mEGFPC1_Noc\0001_R1_P1_K1_Ch2-Ch1.zen
2.460007e+01	8.778308e+01	20151204_STAG2gfpcf2_Prometa\MitoSys2\Calibration\mEGFPC1_Noc\0001_R1_P1_K1_Ch2-Ch1.zen
2.466007e+01	9.048307e+01	20151204_STAG2gfpcf2_Prometa\MitoSys2\Calibration\mEGFPC1_Noc\0001_R1_P1_K1_Ch2-Ch1.zen
2.472007e+01	8.688308e+01	20151204_STAG2gfpcf2_Prometa\MitoSys2\Calibration\mEGFPC1_Noc\0001_R1_P1_K1_Ch2-Ch1.zen
2.478007e+01	8.908308e+01	20151204_STAG2gfpcf2_Prometa\MitoSys2\Calibration\mEGFPC1_Noc\0001_R1_P1_K1_Ch2-Ch1.zen
2.484007e+01	8.678308e+01	20151204_STAG2gfpcf2_Prometa\MitoSys2\Calibration\mEGFPC1_Noc\0001_R1_P1_K1_Ch2-Ch1.zen
2.490007e+01	8.156643e+01	20151204_STAG2gfpcf2_Prometa\MitoSys2\Calibration\mEGFPC1_Noc\0001_R1_P1_K1_Ch2-Ch1.zen
2.496007e+01	8.038310e+01	20151204_STAG2gfpcf2_Prometa\MitoSys2\Calibration\mEGFPC1_Noc\0001_R1_P1_K1_Ch2-Ch1.zen
2.502007e+01	8.794975e+01	20151204_STAG2gfpcf2_Prometa\MitoSys2\Calibration\mEGFPC1_Noc\0001_R1_P1_K1_Ch2-Ch1.zen
2.508007e+01	8.123309e+01	20151204_STAG2gfpcf2_Prometa\MitoSys2\Calibration\mEGFPC1_Noc\0001_R1_P1_K1_Ch2-Ch1.zen
2.514007e+01	8.893307e+01	20151204_STAG2gfpcf2_Prometa\MitoSys2\Calibration\mEGFPC1_Noc\0001_R1_P1_K1_Ch2-Ch1.zen
2.520007e+01	8.909974e+01	20151204_STAG2gfpcf2_Prometa\MitoSys2\Calibration\mEGFPC1_Noc\0001_R1_P1_K1_Ch2-Ch1.zen
2.526007e+01	9.066640e+01	20151204_STAG2gfpcf2_Prometa\MitoSys2\Calibration\mEGFPC1_Noc\0001_R1_P1_K1_Ch2-Ch1.zen
2.532007e+01	8.064977e+01	20151204_STAG2gfpcf2_Prometa\MitoSys2\Calibration\mEGFPC1_Noc\0001_R1_P1_K1_Ch2-Ch1.zen
2.538007e+01	7.909977e+01	20151204_STAG2gfpcf2_Prometa\MitoSys2\Calibration\mEGFPC1_Noc\0001_R1_P1_K1_Ch2-Ch1.zen
2.544007e+01	8.704974e+01	20151204_STAG2gfpcf2_Prometa\MitoSys2\Calibration\mEGFPC1_Noc\0001_R1_P1_K1_Ch2-Ch1.zen
2.550007e+01	8.606641e+01	20151204_STAG2gfpcf2_Prometa\MitoSys2\Calibration\mEGFPC1_Noc\0001_R1_P1_K1_Ch2-Ch1.zen
2.556007e+01	8.609975e+01	20151204_STAG2gfpcf2_Prometa\MitoSys2\Calibration\mEGFPC1_Noc\0001_R1_P1_K1_Ch2-Ch1.zen
2.562008e+01	8.954974e+01	20151204_STAG2gfpcf2_Prometa\MitoSys2\Calibration\mEGFPC1_Noc\0001_R1_P1_K1_Ch2-Ch1.zen
2.568007e+01	8.596642e+01	20151204_STAG2gfpcf2_Prometa\MitoSys2\Calibration\mEGFPC1_Noc\0001_R1_P1_K1_Ch2-Ch1.zen
2.574007e+01	8.464975e+01	20151204_STAG2gfpcf2_Prometa\MitoSys2\Calibration\mEGFPC1_Noc\0001_R1_P1_K1_Ch2-Ch1.zen
2.580008e+01	8.378309e+01	20151204_STAG2gfpcf2_Prometa\MitoSys2\Calibration\mEGFPC1_Noc\0001_R1_P1_K1_Ch2-Ch1.zen
2.586007e+01	8.338309e+01	20151204_STAG2gfpcf2_Prometa\MitoSys2\Calibration\mEGFPC1_Noc\0001_R1_P1_K1_Ch2-Ch1.zen
2.592008e+01	9.093307e+01	20151204_STAG2gfpcf2_Prometa\MitoSys2\Calibration\mEGFPC1_Noc\0001_R1_P1_K1_Ch2-Ch1.zen
2.598008e+01	8.581641e+01	20151204_STAG2gfpcf2_Prometa\MitoSys2\Calibration\mEGFPC1_Noc\0001_R1_P1_K1_Ch2-Ch1.zen
2.604008e+01	8.131643e+01	20151204_STAG2gfpcf2_Prometa\MitoSys2\Calibration\mEGFPC1_Noc\0001_R1_P1_K1_Ch2-Ch1.zen
2.610008e+01	8.421642e+01	20151204_STAG2gfpcf2_Prometa\MitoSys2\Calibration\mEGFPC1_Noc\0001_R1_P1_K1_Ch2-Ch1.zen
2.616008e+01	8.781641e+01	20151204_STAG2gfpcf2_Prometa\MitoSys2\Calibration\mEGFPC1_Noc\0001_R1_P1_K1_Ch2-Ch1.zen
2.622008e+01	8.826641e+01	20151204_STAG2gfpcf2_Prometa\MitoSys2\Calibration\mEGFPC1_Noc\0001_R1_P1_K1_Ch2-Ch1.zen
2.628008e+01	8.653308e+01	20151204_STAG2gfpcf2_Prometa\MitoSys2\Calibration\mEGFPC1_Noc\0001_R1_P1_K1_Ch2-Ch1.zen
2.634008e+01	8.578308e+01	20151204_STAG2gfpcf2_Prometa\MitoSys2\Calibration\mEGFPC1_Noc\0001_R1_P1_K1_Ch2-Ch1.zen
2.640008e+01	8.559975e+01	20151204_STAG2gfpcf2_Prometa\MitoSys2\Calibration\mEGFPC1_Noc\0001_R1_P1_K1_Ch2-Ch1.zen
2.646008e+01	8.503309e+01	20151204_STAG2gfpcf2_Prometa\MitoSys2\Calibration\mEGFPC1_Noc\0001_R1_P1_K1_Ch2-Ch1.zen
2.652008e+01	8.683308e+01	20151204_STAG2gfpcf2_Prometa\MitoSys2\Calibration\mEGFPC1_Noc\0001_R1_P1_K1_Ch2-Ch1.zen
2.658008e+01	8.754974e+01	20151204_STAG2gfpcf2_Prometa\MitoSys2\Calibration\mEGFPC1_Noc\0001_R1_P1_K1_Ch2-Ch1.zen
2.664008e+01	8.733308e+01	20151204_STAG2gfpcf2_Prometa\MitoSys2\Calibration\mEGFPC1_Noc\0001_R1_P1_K1_Ch2-Ch1.zen
2.670008e+01	8.273309e+01	20151204_STAG2gfpcf2_Prometa\MitoSys2\Calibration\mEGFPC1_Noc\0001_R1_P1_K1_Ch2-Ch1.zen
2.676008e+01	8.669975e+01	20151204_STAG2gfpcf2_Prometa\MitoSys2\Calibration\mEGFPC1_Noc\0001_R1_P1_K1_Ch2-Ch1.zen
2.682008e+01	8.571642e+01	20151204_STAG2gfpcf2_Prometa\MitoSys2\Calibration\mEGFPC1_Noc\0001_R1_P1_K1_Ch2-Ch1.zen
2.688008e+01	8.524975e+01	20151204_STAG2gfpcf2_Prometa\MitoSys2\Calibration\mEGFPC1_Noc\0001_R1_P1_K1_Ch2-Ch1.zen
2.694008e+01	7.929977e+01	20151204_STAG2gfpcf2_Prometa\MitoSys2\Calibration\mEGFPC1_Noc\0001_R1_P1_K1_Ch2-Ch1.zen
2.700008e+01	8.634975e+01	20151204_STAG2gfpcf2_Prometa\MitoSys2\Calibration\mEGFPC1_Noc\0001_R1_P1_K1_Ch2-Ch1.zen
2.706008e+01	8.511642e+01	20151204_STAG2gfpcf2_Prometa\MitoSys2\Calibration\mEGFPC1_Noc\0001_R1_P1_K1_Ch2-Ch1.zen
2.712008e+01	8.713308e+01	20151204_STAG2gfpcf2_Prometa\MitoSys2\Calibration\mEGFPC1_Noc\0001_R1_P1_K1_Ch2-Ch1.zen
2.718008e+01	8.806641e+01	20151204_STAG2gfpcf2_Prometa\MitoSys2\Calibration\mEGFPC1_Noc\0001_R1_P1_K1_Ch2-Ch1.zen
2.724008e+01	8.846641e+01	20151204_STAG2gfpcf2_Prometa\MitoSys2\Calibration\mEGFPC1_Noc\0001_R1_P1_K1_Ch2-Ch1.zen
2.730008e+01	8.706641e+01	20151204_STAG2gfpcf2_Prometa\MitoSys2\Calibration\mEGFPC1_Noc\0001_R1_P1_K1_Ch2-Ch1.zen
2.736008e+01	8.684975e+01	20151204_STAG2gfpcf2_Prometa\MitoSys2\Calibration\mEGFPC1_Noc\0001_R1_P1_K1_Ch2-Ch1.zen
2.742008e+01	8.619975e+01	20151204_STAG2gfpcf2_Prometa\MitoSys2\Calibration\mEGFPC1_Noc\0001_R1_P1_K1_Ch2-Ch1.zen
2.748008e+01	8.223309e+01	20151204_STAG2gfpcf2_Prometa\MitoSys2\Calibration\mEGFPC1_Noc\0001_R1_P1_K1_Ch2-Ch1.zen
2.754008e+01	8.754974e+01	20151204_STAG2gfpcf2_Prometa\MitoSys2\Calibration\mEGFPC1_Noc\0001_R1_P1_K1_Ch2-Ch1.zen
2.760008e+01	8.544975e+01	20151204_STAG2gfpcf2_Prometa\MitoSys2\Calibration\mEGFPC1_Noc\0001_R1_P1_K1_Ch2-Ch1.zen
2.766008e+01	8.809975e+01	20151204_STAG2gfpcf2_Prometa\MitoSys2\Calibration\mEGFPC1_Noc\0001_R1_P1_K1_Ch2-Ch1.zen
2.772008e+01	8.869974e+01	20151204_STAG2gfpcf2_Prometa\MitoSys2\Calibration\mEGFPC1_Noc\0001_R1_P1_K1_Ch2-Ch1.zen
2.778008e+01	9.013307e+01	20151204_STAG2gfpcf2_Prometa\MitoSys2\Calibration\mEGFPC1_Noc\0001_R1_P1_K1_Ch2-Ch1.zen
2.784008e+01	8.721642e+01	20151204_STAG2gfpcf2_Prometa\MitoSys2\Calibration\mEGFPC1_Noc\0001_R1_P1_K1_Ch2-Ch1.zen
2.790008e+01	8.916640e+01	20151204_STAG2gfpcf2_Prometa\MitoSys2\Calibration\mEGFPC1_Noc\0001_R1_P1_K1_Ch2-Ch1.zen
2.796008e+01	9.089973e+01	20151204_STAG2gfpcf2_Prometa\MitoSys2\Calibration\mEGFPC1_Noc\0001_R1_P1_K1_Ch2-Ch1.zen
2.802008e+01	8.593308e+01	20151204_STAG2gfpcf2_Prometa\MitoSys2\Calibration\mEGFPC1_Noc\0001_R1_P1_K1_Ch2-Ch1.zen
2.808008e+01	8.963307e+01	20151204_STAG2gfpcf2_Prometa\MitoSys2\Calibration\mEGFPC1_Noc\0001_R1_P1_K1_Ch2-Ch1.zen
2.814008e+01	9.211640e+01	20151204_STAG2gfpcf2_Prometa\MitoSys2\Calibration\mEGFPC1_Noc\0001_R1_P1_K1_Ch2-Ch1.zen
2.820008e+01	9.484972e+01	20151204_STAG2gfpcf2_Prometa\MitoSys2\Calibration\mEGFPC1_Noc\0001_R1_P1_K1_Ch2-Ch1.zen
2.826008e+01	9.094974e+01	20151204_STAG2gfpcf2_Prometa\MitoSys2\Calibration\mEGFPC1_Noc\0001_R1_P1_K1_Ch2-Ch1.zen
2.832008e+01	8.543308e+01	20151204_STAG2gfpcf2_Prometa\MitoSys2\Calibration\mEGFPC1_Noc\0001_R1_P1_K1_Ch2-Ch1.zen
2.838008e+01	8.861641e+01	20151204_STAG2gfpcf2_Prometa\MitoSys2\Calibration\mEGFPC1_Noc\0001_R1_P1_K1_Ch2-Ch1.zen
2.844008e+01	8.736641e+01	20151204_STAG2gfpcf2_Prometa\MitoSys2\Calibration\mEGFPC1_Noc\0001_R1_P1_K1_Ch2-Ch1.zen
2.850008e+01	8.666641e+01	20151204_STAG2gfpcf2_Prometa\MitoSys2\Calibration\mEGFPC1_Noc\0001_R1_P1_K1_Ch2-Ch1.zen
2.856008e+01	8.609975e+01	20151204_STAG2gfpcf2_Prometa\MitoSys2\Calibration\mEGFPC1_Noc\0001_R1_P1_K1_Ch2-Ch1.zen
2.862008e+01	8.829974e+01	20151204_STAG2gfpcf2_Prometa\MitoSys2\Calibration\mEGFPC1_Noc\0001_R1_P1_K1_Ch2-Ch1.zen
2.868008e+01	8.794975e+01	20151204_STAG2gfpcf2_Prometa\MitoSys2\Calibration\mEGFPC1_Noc\0001_R1_P1_K1_Ch2-Ch1.zen
2.874008e+01	8.724975e+01	20151204_STAG2gfpcf2_Prometa\MitoSys2\Calibration\mEGFPC1_Noc\0001_R1_P1_K1_Ch2-Ch1.zen
2.880008e+01	8.621642e+01	20151204_STAG2gfpcf2_Prometa\MitoSys2\Calibration\mEGFPC1_Noc\0001_R1_P1_K1_Ch2-Ch1.zen
2.886008e+01	8.563309e+01	20151204_STAG2gfpcf2_Prometa\MitoSys2\Calibration\mEGFPC1_Noc\0001_R1_P1_K1_Ch2-Ch1.zen
2.892008e+01	8.254976e+01	20151204_STAG2gfpcf2_Prometa\MitoSys2\Calibration\mEGFPC1_Noc\0001_R1_P1_K1_Ch2-Ch1.zen
2.898009e+01	8.813308e+01	20151204_STAG2gfpcf2_Prometa\MitoSys2\Calibration\mEGFPC1_Noc\0001_R1_P1_K1_Ch2-Ch1.zen
2.904008e+01	8.828307e+01	20151204_STAG2gfpcf2_Prometa\MitoSys2\Calibration\mEGFPC1_Noc\0001_R1_P1_K1_Ch2-Ch1.zen
2.910008e+01	9.036640e+01	20151204_STAG2gfpcf2_Prometa\MitoSys2\Calibration\mEGFPC1_Noc\0001_R1_P1_K1_Ch2-Ch1.zen
2.916009e+01	8.624975e+01	20151204_STAG2gfpcf2_Prometa\MitoSys2\Calibration\mEGFPC1_Noc\0001_R1_P1_K1_Ch2-Ch1.zen
2.922009e+01	9.201640e+01	20151204_STAG2gfpcf2_Prometa\MitoSys2\Calibration\mEGFPC1_Noc\0001_R1_P1_K1_Ch2-Ch1.zen
2.928008e+01	8.778308e+01	20151204_STAG2gfpcf2_Prometa\MitoSys2\Calibration\mEGFPC1_Noc\0001_R1_P1_K1_Ch2-Ch1.zen
2.934009e+01	9.186640e+01	20151204_STAG2gfpcf2_Prometa\MitoSys2\Calibration\mEGFPC1_Noc\0001_R1_P1_K1_Ch2-Ch1.zen
2.940009e+01	8.879974e+01	20151204_STAG2gfpcf2_Prometa\MitoSys2\Calibration\mEGFPC1_Noc\0001_R1_P1_K1_Ch2-Ch1.zen
2.946009e+01	9.141640e+01	20151204_STAG2gfpcf2_Prometa\MitoSys2\Calibration\mEGFPC1_Noc\0001_R1_P1_K1_Ch2-Ch1.zen
2.952009e+01	8.819975e+01	20151204_STAG2gfpcf2_Prometa\MitoSys2\Calibration\mEGFPC1_Noc\0001_R1_P1_K1_Ch2-Ch1.zen
2.958009e+01	8.833308e+01	20151204_STAG2gfpcf2_Prometa\MitoSys2\Calibration\mEGFPC1_Noc\0001_R1_P1_K1_Ch2-Ch1.zen
2.964009e+01	8.783308e+01	20151204_STAG2gfpcf2_Prometa\MitoSys2\Calibration\mEGFPC1_Noc\0001_R1_P1_K1_Ch2-Ch1.zen
2.970009e+01	8.949974e+01	20151204_STAG2gfpcf2_Prometa\MitoSys2\Calibration\mEGFPC1_Noc\0001_R1_P1_K1_Ch2-Ch1.zen
2.976009e+01	9.246640e+01	20151204_STAG2gfpcf2_Prometa\MitoSys2\Calibration\mEGFPC1_Noc\0001_R1_P1_K1_Ch2-Ch1.zen
2.982009e+01	8.663308e+01	20151204_STAG2gfpcf2_Prometa\MitoSys2\Calibration\mEGFPC1_Noc\0001_R1_P1_K1_Ch2-Ch1.zen
2.988009e+01	8.909974e+01	20151204_STAG2gfpcf2_Prometa\MitoSys2\Calibration\mEGFPC1_Noc\0001_R1_P1_K1_Ch2-Ch1.zen
2.994009e+01	8.761641e+01	20151204_STAG2gfpcf2_Prometa\MitoSys2\Calibration\mEGFPC1_Noc\0001_R1_P1_K1_Ch2-Ch1.zen
0	8.374993e+01	20151204_STAG2gfpcf2_Prometa\MitoSys2\Calibration\mEGFPC1_Noc\0001_R1_P2_K1_Ch2-Ch1.zen
6.000010e-02	8.623326e+01	20151204_STAG2gfpcf2_Prometa\MitoSys2\Calibration\mEGFPC1_Noc\0001_R1_P2_K1_Ch2-Ch1.zen
1.200000e-01	8.473326e+01	20151204_STAG2gfpcf2_Prometa\MitoSys2\Calibration\mEGFPC1_Noc\0001_R1_P2_K1_Ch2-Ch1.zen
1.800000e-01	8.489993e+01	20151204_STAG2gfpcf2_Prometa\MitoSys2\Calibration\mEGFPC1_Noc\0001_R1_P2_K1_Ch2-Ch1.zen
2.400000e-01	8.303326e+01	20151204_STAG2gfpcf2_Prometa\MitoSys2\Calibration\mEGFPC1_Noc\0001_R1_P2_K1_Ch2-Ch1.zen
3.000000e-01	8.528326e+01	20151204_STAG2gfpcf2_Prometa\MitoSys2\Calibration\mEGFPC1_Noc\0001_R1_P2_K1_Ch2-Ch1.zen
3.600000e-01	8.479993e+01	20151204_STAG2gfpcf2_Prometa\MitoSys2\Calibration\mEGFPC1_Noc\0001_R1_P2_K1_Ch2-Ch1.zen
4.200000e-01	8.239993e+01	20151204_STAG2gfpcf2_Prometa\MitoSys2\Calibration\mEGFPC1_Noc\0001_R1_P2_K1_Ch2-Ch1.zen
4.800000e-01	8.339993e+01	20151204_STAG2gfpcf2_Prometa\MitoSys2\Calibration\mEGFPC1_Noc\0001_R1_P2_K1_Ch2-Ch1.zen
5.400000e-01	8.541660e+01	20151204_STAG2gfpcf2_Prometa\MitoSys2\Calibration\mEGFPC1_Noc\0001_R1_P2_K1_Ch2-Ch1.zen
6.000000e-01	8.556660e+01	20151204_STAG2gfpcf2_Prometa\MitoSys2\Calibration\mEGFPC1_Noc\0001_R1_P2_K1_Ch2-Ch1.zen
6.600000e-01	8.749992e+01	20151204_STAG2gfpcf2_Prometa\MitoSys2\Calibration\mEGFPC1_Noc\0001_R1_P2_K1_Ch2-Ch1.zen
7.200000e-01	8.574993e+01	20151204_STAG2gfpcf2_Prometa\MitoSys2\Calibration\mEGFPC1_Noc\0001_R1_P2_K1_Ch2-Ch1.zen
7.800000e-01	8.404993e+01	20151204_STAG2gfpcf2_Prometa\MitoSys2\Calibration\mEGFPC1_Noc\0001_R1_P2_K1_Ch2-Ch1.zen
8.400000e-01	8.619993e+01	20151204_STAG2gfpcf2_Prometa\MitoSys2\Calibration\mEGFPC1_Noc\0001_R1_P2_K1_Ch2-Ch1.zen
9.000000e-01	8.131660e+01	20151204_STAG2gfpcf2_Prometa\MitoSys2\Calibration\mEGFPC1_Noc\0001_R1_P2_K1_Ch2-Ch1.zen
9.600000e-01	8.733326e+01	20151204_STAG2gfpcf2_Prometa\MitoSys2\Calibration\mEGFPC1_Noc\0001_R1_P2_K1_Ch2-Ch1.zen
1.020000e+00	8.996659e+01	20151204_STAG2gfpcf2_Prometa\MitoSys2\Calibration\mEGFPC1_Noc\0001_R1_P2_K1_Ch2-Ch1.zen
1.080000e+00	8.576659e+01	20151204_STAG2gfpcf2_Prometa\MitoSys2\Calibration\mEGFPC1_Noc\0001_R1_P2_K1_Ch2-Ch1.zen
1.140000e+00	8.194993e+01	20151204_STAG2gfpcf2_Prometa\MitoSys2\Calibration\mEGFPC1_Noc\0001_R1_P2_K1_Ch2-Ch1.zen
1.200000e+00	8.354993e+01	20151204_STAG2gfpcf2_Prometa\MitoSys2\Calibration\mEGFPC1_Noc\0001_R1_P2_K1_Ch2-Ch1.zen
1.260000e+00	8.049993e+01	20151204_STAG2gfpcf2_Prometa\MitoSys2\Calibration\mEGFPC1_Noc\0001_R1_P2_K1_Ch2-Ch1.zen
1.320000e+00	8.366660e+01	20151204_STAG2gfpcf2_Prometa\MitoSys2\Calibration\mEGFPC1_Noc\0001_R1_P2_K1_Ch2-Ch1.zen
1.380000e+00	8.629993e+01	20151204_STAG2gfpcf2_Prometa\MitoSys2\Calibration\mEGFPC1_Noc\0001_R1_P2_K1_Ch2-Ch1.zen
1.440000e+00	8.761659e+01	20151204_STAG2gfpcf2_Prometa\MitoSys2\Calibration\mEGFPC1_Noc\0001_R1_P2_K1_Ch2-Ch1.zen
1.500000e+00	8.914993e+01	20151204_STAG2gfpcf2_Prometa\MitoSys2\Calibration\mEGFPC1_Noc\0001_R1_P2_K1_Ch2-Ch1.zen
1.560000e+00	8.303326e+01	20151204_STAG2gfpcf2_Prometa\MitoSys2\Calibration\mEGFPC1_Noc\0001_R1_P2_K1_Ch2-Ch1.zen
1.620000e+00	8.671659e+01	20151204_STAG2gfpcf2_Prometa\MitoSys2\Calibration\mEGFPC1_Noc\0001_R1_P2_K1_Ch2-Ch1.zen
1.680000e+00	8.966660e+01	20151204_STAG2gfpcf2_Prometa\MitoSys2\Calibration\mEGFPC1_Noc\0001_R1_P2_K1_Ch2-Ch1.zen
1.740000e+00	8.163326e+01	20151204_STAG2gfpcf2_Prometa\MitoSys2\Calibration\mEGFPC1_Noc\0001_R1_P2_K1_Ch2-Ch1.zen
1.800000e+00	8.116660e+01	20151204_STAG2gfpcf2_Prometa\MitoSys2\Calibration\mEGFPC1_Noc\0001_R1_P2_K1_Ch2-Ch1.zen
1.860000e+00	8.891660e+01	20151204_STAG2gfpcf2_Prometa\MitoSys2\Calibration\mEGFPC1_Noc\0001_R1_P2_K1_Ch2-Ch1.zen
1.920000e+00	8.526659e+01	20151204_STAG2gfpcf2_Prometa\MitoSys2\Calibration\mEGFPC1_Noc\0001_R1_P2_K1_Ch2-Ch1.zen
1.980000e+00	8.806660e+01	20151204_STAG2gfpcf2_Prometa\MitoSys2\Calibration\mEGFPC1_Noc\0001_R1_P2_K1_Ch2-Ch1.zen
2.040000e+00	8.778326e+01	20151204_STAG2gfpcf2_Prometa\MitoSys2\Calibration\mEGFPC1_Noc\0001_R1_P2_K1_Ch2-Ch1.zen
2.100000e+00	7.978326e+01	20151204_STAG2gfpcf2_Prometa\MitoSys2\Calibration\mEGFPC1_Noc\0001_R1_P2_K1_Ch2-Ch1.zen
2.160000e+00	8.909992e+01	20151204_STAG2gfpcf2_Prometa\MitoSys2\Calibration\mEGFPC1_Noc\0001_R1_P2_K1_Ch2-Ch1.zen
2.220000e+00	8.639993e+01	20151204_STAG2gfpcf2_Prometa\MitoSys2\Calibration\mEGFPC1_Noc\0001_R1_P2_K1_Ch2-Ch1.zen
2.280000e+00	8.616660e+01	20151204_STAG2gfpcf2_Prometa\MitoSys2\Calibration\mEGFPC1_Noc\0001_R1_P2_K1_Ch2-Ch1.zen
2.340000e+00	8.359993e+01	20151204_STAG2gfpcf2_Prometa\MitoSys2\Calibration\mEGFPC1_Noc\0001_R1_P2_K1_Ch2-Ch1.zen
2.400000e+00	8.668326e+01	20151204_STAG2gfpcf2_Prometa\MitoSys2\Calibration\mEGFPC1_Noc\0001_R1_P2_K1_Ch2-Ch1.zen
2.460000e+00	8.669993e+01	20151204_STAG2gfpcf2_Prometa\MitoSys2\Calibration\mEGFPC1_Noc\0001_R1_P2_K1_Ch2-Ch1.zen
2.520000e+00	8.626659e+01	20151204_STAG2gfpcf2_Prometa\MitoSys2\Calibration\mEGFPC1_Noc\0001_R1_P2_K1_Ch2-Ch1.zen
2.580000e+00	9.056659e+01	20151204_STAG2gfpcf2_Prometa\MitoSys2\Calibration\mEGFPC1_Noc\0001_R1_P2_K1_Ch2-Ch1.zen
2.640000e+00	8.841660e+01	20151204_STAG2gfpcf2_Prometa\MitoSys2\Calibration\mEGFPC1_Noc\0001_R1_P2_K1_Ch2-Ch1.zen
2.700000e+00	9.046659e+01	20151204_STAG2gfpcf2_Prometa\MitoSys2\Calibration\mEGFPC1_Noc\0001_R1_P2_K1_Ch2-Ch1.zen
2.760000e+00	8.351659e+01	20151204_STAG2gfpcf2_Prometa\MitoSys2\Calibration\mEGFPC1_Noc\0001_R1_P2_K1_Ch2-Ch1.zen
2.820000e+00	8.618326e+01	20151204_STAG2gfpcf2_Prometa\MitoSys2\Calibration\mEGFPC1_Noc\0001_R1_P2_K1_Ch2-Ch1.zen
2.880000e+00	9.144992e+01	20151204_STAG2gfpcf2_Prometa\MitoSys2\Calibration\mEGFPC1_Noc\0001_R1_P2_K1_Ch2-Ch1.zen
2.940000e+00	8.698326e+01	20151204_STAG2gfpcf2_Prometa\MitoSys2\Calibration\mEGFPC1_Noc\0001_R1_P2_K1_Ch2-Ch1.zen
3	8.713326e+01	20151204_STAG2gfpcf2_Prometa\MitoSys2\Calibration\mEGFPC1_Noc\0001_R1_P2_K1_Ch2-Ch1.zen
3.060000e+00	8.606660e+01	20151204_STAG2gfpcf2_Prometa\MitoSys2\Calibration\mEGFPC1_Noc\0001_R1_P2_K1_Ch2-Ch1.zen
3.120000e+00	8.838326e+01	20151204_STAG2gfpcf2_Prometa\MitoSys2\Calibration\mEGFPC1_Noc\0001_R1_P2_K1_Ch2-Ch1.zen
3.180000e+00	8.894993e+01	20151204_STAG2gfpcf2_Prometa\MitoSys2\Calibration\mEGFPC1_Noc\0001_R1_P2_K1_Ch2-Ch1.zen
3.240000e+00	8.258327e+01	20151204_STAG2gfpcf2_Prometa\MitoSys2\Calibration\mEGFPC1_Noc\0001_R1_P2_K1_Ch2-Ch1.zen
3.300000e+00	8.461659e+01	20151204_STAG2gfpcf2_Prometa\MitoSys2\Calibration\mEGFPC1_Noc\0001_R1_P2_K1_Ch2-Ch1.zen
3.360000e+00	8.156660e+01	20151204_STAG2gfpcf2_Prometa\MitoSys2\Calibration\mEGFPC1_Noc\0001_R1_P2_K1_Ch2-Ch1.zen
3.420000e+00	8.523326e+01	20151204_STAG2gfpcf2_Prometa\MitoSys2\Calibration\mEGFPC1_Noc\0001_R1_P2_K1_Ch2-Ch1.zen
3.480000e+00	8.411660e+01	20151204_STAG2gfpcf2_Prometa\MitoSys2\Calibration\mEGFPC1_Noc\0001_R1_P2_K1_Ch2-Ch1.zen
3.540000e+00	8.411660e+01	20151204_STAG2gfpcf2_Prometa\MitoSys2\Calibration\mEGFPC1_Noc\0001_R1_P2_K1_Ch2-Ch1.zen
3.600000e+00	8.148327e+01	20151204_STAG2gfpcf2_Prometa\MitoSys2\Calibration\mEGFPC1_Noc\0001_R1_P2_K1_Ch2-Ch1.zen
3.660000e+00	8.793326e+01	20151204_STAG2gfpcf2_Prometa\MitoSys2\Calibration\mEGFPC1_Noc\0001_R1_P2_K1_Ch2-Ch1.zen
3.720000e+00	8.969993e+01	20151204_STAG2gfpcf2_Prometa\MitoSys2\Calibration\mEGFPC1_Noc\0001_R1_P2_K1_Ch2-Ch1.zen
3.780000e+00	8.509993e+01	20151204_STAG2gfpcf2_Prometa\MitoSys2\Calibration\mEGFPC1_Noc\0001_R1_P2_K1_Ch2-Ch1.zen
3.840000e+00	8.514993e+01	20151204_STAG2gfpcf2_Prometa\MitoSys2\Calibration\mEGFPC1_Noc\0001_R1_P2_K1_Ch2-Ch1.zen
3.900000e+00	9.031659e+01	20151204_STAG2gfpcf2_Prometa\MitoSys2\Calibration\mEGFPC1_Noc\0001_R1_P2_K1_Ch2-Ch1.zen
3.960000e+00	8.721659e+01	20151204_STAG2gfpcf2_Prometa\MitoSys2\Calibration\mEGFPC1_Noc\0001_R1_P2_K1_Ch2-Ch1.zen
4.020000e+00	8.993326e+01	20151204_STAG2gfpcf2_Prometa\MitoSys2\Calibration\mEGFPC1_Noc\0001_R1_P2_K1_Ch2-Ch1.zen
4.080000e+00	8.873326e+01	20151204_STAG2gfpcf2_Prometa\MitoSys2\Calibration\mEGFPC1_Noc\0001_R1_P2_K1_Ch2-Ch1.zen
4.140000e+00	8.514993e+01	20151204_STAG2gfpcf2_Prometa\MitoSys2\Calibration\mEGFPC1_Noc\0001_R1_P2_K1_Ch2-Ch1.zen
4.200000e+00	8.653326e+01	20151204_STAG2gfpcf2_Prometa\MitoSys2\Calibration\mEGFPC1_Noc\0001_R1_P2_K1_Ch2-Ch1.zen
4.260000e+00	8.789993e+01	20151204_STAG2gfpcf2_Prometa\MitoSys2\Calibration\mEGFPC1_Noc\0001_R1_P2_K1_Ch2-Ch1.zen
4.320000e+00	8.834993e+01	20151204_STAG2gfpcf2_Prometa\MitoSys2\Calibration\mEGFPC1_Noc\0001_R1_P2_K1_Ch2-Ch1.zen
4.380000e+00	8.294993e+01	20151204_STAG2gfpcf2_Prometa\MitoSys2\Calibration\mEGFPC1_Noc\0001_R1_P2_K1_Ch2-Ch1.zen
4.440000e+00	8.438326e+01	20151204_STAG2gfpcf2_Prometa\MitoSys2\Calibration\mEGFPC1_Noc\0001_R1_P2_K1_Ch2-Ch1.zen
4.500000e+00	8.348326e+01	20151204_STAG2gfpcf2_Prometa\MitoSys2\Calibration\mEGFPC1_Noc\0001_R1_P2_K1_Ch2-Ch1.zen
4.560000e+00	8.544993e+01	20151204_STAG2gfpcf2_Prometa\MitoSys2\Calibration\mEGFPC1_Noc\0001_R1_P2_K1_Ch2-Ch1.zen
4.620000e+00	9.049992e+01	20151204_STAG2gfpcf2_Prometa\MitoSys2\Calibration\mEGFPC1_Noc\0001_R1_P2_K1_Ch2-Ch1.zen
4.680000e+00	8.854993e+01	20151204_STAG2gfpcf2_Prometa\MitoSys2\Calibration\mEGFPC1_Noc\0001_R1_P2_K1_Ch2-Ch1.zen
4.740000e+00	9.074992e+01	20151204_STAG2gfpcf2_Prometa\MitoSys2\Calibration\mEGFPC1_Noc\0001_R1_P2_K1_Ch2-Ch1.zen
4.800000e+00	8.416660e+01	20151204_STAG2gfpcf2_Prometa\MitoSys2\Calibration\mEGFPC1_Noc\0001_R1_P2_K1_Ch2-Ch1.zen
4.860000e+00	8.908326e+01	20151204_STAG2gfpcf2_Prometa\MitoSys2\Calibration\mEGFPC1_Noc\0001_R1_P2_K1_Ch2-Ch1.zen
4.920000e+00	8.739993e+01	20151204_STAG2gfpcf2_Prometa\MitoSys2\Calibration\mEGFPC1_Noc\0001_R1_P2_K1_Ch2-Ch1.zen
4.980000e+00	8.589993e+01	20151204_STAG2gfpcf2_Prometa\MitoSys2\Calibration\mEGFPC1_Noc\0001_R1_P2_K1_Ch2-Ch1.zen
5.040000e+00	9.099992e+01	20151204_STAG2gfpcf2_Prometa\MitoSys2\Calibration\mEGFPC1_Noc\0001_R1_P2_K1_Ch2-Ch1.zen
5.100000e+00	8.684993e+01	20151204_STAG2gfpcf2_Prometa\MitoSys2\Calibration\mEGFPC1_Noc\0001_R1_P2_K1_Ch2-Ch1.zen
5.160000e+00	8.674993e+01	20151204_STAG2gfpcf2_Prometa\MitoSys2\Calibration\mEGFPC1_Noc\0001_R1_P2_K1_Ch2-Ch1.zen
5.220000e+00	8.059993e+01	20151204_STAG2gfpcf2_Prometa\MitoSys2\Calibration\mEGFPC1_Noc\0001_R1_P2_K1_Ch2-Ch1.zen
5.280000e+00	8.854993e+01	20151204_STAG2gfpcf2_Prometa\MitoSys2\Calibration\mEGFPC1_Noc\0001_R1_P2_K1_Ch2-Ch1.zen
5.340000e+00	8.664993e+01	20151204_STAG2gfpcf2_Prometa\MitoSys2\Calibration\mEGFPC1_Noc\0001_R1_P2_K1_Ch2-Ch1.zen
5.400000e+00	8.691660e+01	20151204_STAG2gfpcf2_Prometa\MitoSys2\Calibration\mEGFPC1_Noc\0001_R1_P2_K1_Ch2-Ch1.zen
5.460000e+00	8.299993e+01	20151204_STAG2gfpcf2_Prometa\MitoSys2\Calibration\mEGFPC1_Noc\0001_R1_P2_K1_Ch2-Ch1.zen
5.520000e+00	8.564993e+01	20151204_STAG2gfpcf2_Prometa\MitoSys2\Calibration\mEGFPC1_Noc\0001_R1_P2_K1_Ch2-Ch1.zen
5.580000e+00	8.476659e+01	20151204_STAG2gfpcf2_Prometa\MitoSys2\Calibration\mEGFPC1_Noc\0001_R1_P2_K1_Ch2-Ch1.zen
5.640000e+00	8.331660e+01	20151204_STAG2gfpcf2_Prometa\MitoSys2\Calibration\mEGFPC1_Noc\0001_R1_P2_K1_Ch2-Ch1.zen
5.700000e+00	8.589993e+01	20151204_STAG2gfpcf2_Prometa\MitoSys2\Calibration\mEGFPC1_Noc\0001_R1_P2_K1_Ch2-Ch1.zen
5.760000e+00	8.863326e+01	20151204_STAG2gfpcf2_Prometa\MitoSys2\Calibration\mEGFPC1_Noc\0001_R1_P2_K1_Ch2-Ch1.zen
5.820000e+00	7.991660e+01	20151204_STAG2gfpcf2_Prometa\MitoSys2\Calibration\mEGFPC1_Noc\0001_R1_P2_K1_Ch2-Ch1.zen
5.880000e+00	8.414993e+01	20151204_STAG2gfpcf2_Prometa\MitoSys2\Calibration\mEGFPC1_Noc\0001_R1_P2_K1_Ch2-Ch1.zen
5.940000e+00	8.681660e+01	20151204_STAG2gfpcf2_Prometa\MitoSys2\Calibration\mEGFPC1_Noc\0001_R1_P2_K1_Ch2-Ch1.zen
6	8.494993e+01	20151204_STAG2gfpcf2_Prometa\MitoSys2\Calibration\mEGFPC1_Noc\0001_R1_P2_K1_Ch2-Ch1.zen
6.060010e+00	8.831659e+01	20151204_STAG2gfpcf2_Prometa\MitoSys2\Calibration\mEGFPC1_Noc\0001_R1_P2_K1_Ch2-Ch1.zen
6.120010e+00	8.418327e+01	20151204_STAG2gfpcf2_Prometa\MitoSys2\Calibration\mEGFPC1_Noc\0001_R1_P2_K1_Ch2-Ch1.zen
6.180010e+00	8.621660e+01	20151204_STAG2gfpcf2_Prometa\MitoSys2\Calibration\mEGFPC1_Noc\0001_R1_P2_K1_Ch2-Ch1.zen
6.240010e+00	8.798326e+01	20151204_STAG2gfpcf2_Prometa\MitoSys2\Calibration\mEGFPC1_Noc\0001_R1_P2_K1_Ch2-Ch1.zen
6.300010e+00	8.871659e+01	20151204_STAG2gfpcf2_Prometa\MitoSys2\Calibration\mEGFPC1_Noc\0001_R1_P2_K1_Ch2-Ch1.zen
6.360010e+00	9.393326e+01	20151204_STAG2gfpcf2_Prometa\MitoSys2\Calibration\mEGFPC1_Noc\0001_R1_P2_K1_Ch2-Ch1.zen
6.420010e+00	8.481660e+01	20151204_STAG2gfpcf2_Prometa\MitoSys2\Calibration\mEGFPC1_Noc\0001_R1_P2_K1_Ch2-Ch1.zen
6.480010e+00	8.616660e+01	20151204_STAG2gfpcf2_Prometa\MitoSys2\Calibration\mEGFPC1_Noc\0001_R1_P2_K1_Ch2-Ch1.zen
6.540010e+00	8.753326e+01	20151204_STAG2gfpcf2_Prometa\MitoSys2\Calibration\mEGFPC1_Noc\0001_R1_P2_K1_Ch2-Ch1.zen
6.600010e+00	8.746659e+01	20151204_STAG2gfpcf2_Prometa\MitoSys2\Calibration\mEGFPC1_Noc\0001_R1_P2_K1_Ch2-Ch1.zen
6.660010e+00	8.806660e+01	20151204_STAG2gfpcf2_Prometa\MitoSys2\Calibration\mEGFPC1_Noc\0001_R1_P2_K1_Ch2-Ch1.zen
6.720010e+00	8.666660e+01	20151204_STAG2gfpcf2_Prometa\MitoSys2\Calibration\mEGFPC1_Noc\0001_R1_P2_K1_Ch2-Ch1.zen
6.780010e+00	8.808326e+01	20151204_STAG2gfpcf2_Prometa\MitoSys2\Calibration\mEGFPC1_Noc\0001_R1_P2_K1_Ch2-Ch1.zen
6.840010e+00	8.144994e+01	20151204_STAG2gfpcf2_Prometa\MitoSys2\Calibration\mEGFPC1_Noc\0001_R1_P2_K1_Ch2-Ch1.zen
6.900010e+00	8.204993e+01	20151204_STAG2gfpcf2_Prometa\MitoSys2\Calibration\mEGFPC1_Noc\0001_R1_P2_K1_Ch2-Ch1.zen
6.960010e+00	8.458326e+01	20151204_STAG2gfpcf2_Prometa\MitoSys2\Calibration\mEGFPC1_Noc\0001_R1_P2_K1_Ch2-Ch1.zen
7.020010e+00	8.666660e+01	20151204_STAG2gfpcf2_Prometa\MitoSys2\Calibration\mEGFPC1_Noc\0001_R1_P2_K1_Ch2-Ch1.zen
7.080010e+00	8.313326e+01	20151204_STAG2gfpcf2_Prometa\MitoSys2\Calibration\mEGFPC1_Noc\0001_R1_P2_K1_Ch2-Ch1.zen
7.140010e+00	8.538326e+01	20151204_STAG2gfpcf2_Prometa\MitoSys2\Calibration\mEGFPC1_Noc\0001_R1_P2_K1_Ch2-Ch1.zen
7.200010e+00	8.994993e+01	20151204_STAG2gfpcf2_Prometa\MitoSys2\Calibration\mEGFPC1_Noc\0001_R1_P2_K1_Ch2-Ch1.zen
7.260010e+00	8.799992e+01	20151204_STAG2gfpcf2_Prometa\MitoSys2\Calibration\mEGFPC1_Noc\0001_R1_P2_K1_Ch2-Ch1.zen
7.320010e+00	8.836659e+01	20151204_STAG2gfpcf2_Prometa\MitoSys2\Calibration\mEGFPC1_Noc\0001_R1_P2_K1_Ch2-Ch1.zen
7.380010e+00	8.648326e+01	20151204_STAG2gfpcf2_Prometa\MitoSys2\Calibration\mEGFPC1_Noc\0001_R1_P2_K1_Ch2-Ch1.zen
7.440010e+00	8.779993e+01	20151204_STAG2gfpcf2_Prometa\MitoSys2\Calibration\mEGFPC1_Noc\0001_R1_P2_K1_Ch2-Ch1.zen
7.500010e+00	8.576659e+01	20151204_STAG2gfpcf2_Prometa\MitoSys2\Calibration\mEGFPC1_Noc\0001_R1_P2_K1_Ch2-Ch1.zen
7.560010e+00	8.726659e+01	20151204_STAG2gfpcf2_Prometa\MitoSys2\Calibration\mEGFPC1_Noc\0001_R1_P2_K1_Ch2-Ch1.zen
7.620010e+00	8.611659e+01	20151204_STAG2gfpcf2_Prometa\MitoSys2\Calibration\mEGFPC1_Noc\0001_R1_P2_K1_Ch2-Ch1.zen
7.680010e+00	8.816660e+01	20151204_STAG2gfpcf2_Prometa\MitoSys2\Calibration\mEGFPC1_Noc\0001_R1_P2_K1_Ch2-Ch1.zen
7.740010e+00	9.071659e+01	20151204_STAG2gfpcf2_Prometa\MitoSys2\Calibration\mEGFPC1_Noc\0001_R1_P2_K1_Ch2-Ch1.zen
7.800010e+00	8.979993e+01	20151204_STAG2gfpcf2_Prometa\MitoSys2\Calibration\mEGFPC1_Noc\0001_R1_P2_K1_Ch2-Ch1.zen
7.860010e+00	8.948326e+01	20151204_STAG2gfpcf2_Prometa\MitoSys2\Calibration\mEGFPC1_Noc\0001_R1_P2_K1_Ch2-Ch1.zen
7.920010e+00	9.264993e+01	20151204_STAG2gfpcf2_Prometa\MitoSys2\Calibration\mEGFPC1_Noc\0001_R1_P2_K1_Ch2-Ch1.zen
7.980010e+00	9.094992e+01	20151204_STAG2gfpcf2_Prometa\MitoSys2\Calibration\mEGFPC1_Noc\0001_R1_P2_K1_Ch2-Ch1.zen
8.040010e+00	8.434993e+01	20151204_STAG2gfpcf2_Prometa\MitoSys2\Calibration\mEGFPC1_Noc\0001_R1_P2_K1_Ch2-Ch1.zen
8.100010e+00	8.519993e+01	20151204_STAG2gfpcf2_Prometa\MitoSys2\Calibration\mEGFPC1_Noc\0001_R1_P2_K1_Ch2-Ch1.zen
8.160010e+00	8.433326e+01	20151204_STAG2gfpcf2_Prometa\MitoSys2\Calibration\mEGFPC1_Noc\0001_R1_P2_K1_Ch2-Ch1.zen
8.220010e+00	8.768326e+01	20151204_STAG2gfpcf2_Prometa\MitoSys2\Calibration\mEGFPC1_Noc\0001_R1_P2_K1_Ch2-Ch1.zen
8.280010e+00	8.809993e+01	20151204_STAG2gfpcf2_Prometa\MitoSys2\Calibration\mEGFPC1_Noc\0001_R1_P2_K1_Ch2-Ch1.zen
8.340010e+00	8.733326e+01	20151204_STAG2gfpcf2_Prometa\MitoSys2\Calibration\mEGFPC1_Noc\0001_R1_P2_K1_Ch2-Ch1.zen
8.400010e+00	8.886659e+01	20151204_STAG2gfpcf2_Prometa\MitoSys2\Calibration\mEGFPC1_Noc\0001_R1_P2_K1_Ch2-Ch1.zen
8.460010e+00	8.833326e+01	20151204_STAG2gfpcf2_Prometa\MitoSys2\Calibration\mEGFPC1_Noc\0001_R1_P2_K1_Ch2-Ch1.zen
8.520010e+00	8.906659e+01	20151204_STAG2gfpcf2_Prometa\MitoSys2\Calibration\mEGFPC1_Noc\0001_R1_P2_K1_Ch2-Ch1.zen
8.580010e+00	9.008326e+01	20151204_STAG2gfpcf2_Prometa\MitoSys2\Calibration\mEGFPC1_Noc\0001_R1_P2_K1_Ch2-Ch1.zen
8.640010e+00	8.979993e+01	20151204_STAG2gfpcf2_Prometa\MitoSys2\Calibration\mEGFPC1_Noc\0001_R1_P2_K1_Ch2-Ch1.zen
8.700010e+00	8.894993e+01	20151204_STAG2gfpcf2_Prometa\MitoSys2\Calibration\mEGFPC1_Noc\0001_R1_P2_K1_Ch2-Ch1.zen
8.760010e+00	8.654993e+01	20151204_STAG2gfpcf2_Prometa\MitoSys2\Calibration\mEGFPC1_Noc\0001_R1_P2_K1_Ch2-Ch1.zen
8.820010e+00	8.598326e+01	20151204_STAG2gfpcf2_Prometa\MitoSys2\Calibration\mEGFPC1_Noc\0001_R1_P2_K1_Ch2-Ch1.zen
8.880010e+00	8.899992e+01	20151204_STAG2gfpcf2_Prometa\MitoSys2\Calibration\mEGFPC1_Noc\0001_R1_P2_K1_Ch2-Ch1.zen
8.940010e+00	8.926659e+01	20151204_STAG2gfpcf2_Prometa\MitoSys2\Calibration\mEGFPC1_Noc\0001_R1_P2_K1_Ch2-Ch1.zen
9.000010e+00	8.816660e+01	20151204_STAG2gfpcf2_Prometa\MitoSys2\Calibration\mEGFPC1_Noc\0001_R1_P2_K1_Ch2-Ch1.zen
9.060010e+00	8.859993e+01	20151204_STAG2gfpcf2_Prometa\MitoSys2\Calibration\mEGFPC1_Noc\0001_R1_P2_K1_Ch2-Ch1.zen
9.120010e+00	8.739993e+01	20151204_STAG2gfpcf2_Prometa\MitoSys2\Calibration\mEGFPC1_Noc\0001_R1_P2_K1_Ch2-Ch1.zen
9.180010e+00	8.783326e+01	20151204_STAG2gfpcf2_Prometa\MitoSys2\Calibration\mEGFPC1_Noc\0001_R1_P2_K1_Ch2-Ch1.zen
9.240010e+00	8.741660e+01	20151204_STAG2gfpcf2_Prometa\MitoSys2\Calibration\mEGFPC1_Noc\0001_R1_P2_K1_Ch2-Ch1.zen
9.300010e+00	8.439993e+01	20151204_STAG2gfpcf2_Prometa\MitoSys2\Calibration\mEGFPC1_Noc\0001_R1_P2_K1_Ch2-Ch1.zen
9.360010e+00	8.591660e+01	20151204_STAG2gfpcf2_Prometa\MitoSys2\Calibration\mEGFPC1_Noc\0001_R1_P2_K1_Ch2-Ch1.zen
9.420010e+00	8.936659e+01	20151204_STAG2gfpcf2_Prometa\MitoSys2\Calibration\mEGFPC1_Noc\0001_R1_P2_K1_Ch2-Ch1.zen
9.480010e+00	9.044993e+01	20151204_STAG2gfpcf2_Prometa\MitoSys2\Calibration\mEGFPC1_Noc\0001_R1_P2_K1_Ch2-Ch1.zen
9.540010e+00	8.606660e+01	20151204_STAG2gfpcf2_Prometa\MitoSys2\Calibration\mEGFPC1_Noc\0001_R1_P2_K1_Ch2-Ch1.zen
9.600010e+00	9.044993e+01	20151204_STAG2gfpcf2_Prometa\MitoSys2\Calibration\mEGFPC1_Noc\0001_R1_P2_K1_Ch2-Ch1.zen
9.660010e+00	8.709993e+01	20151204_STAG2gfpcf2_Prometa\MitoSys2\Calibration\mEGFPC1_Noc\0001_R1_P2_K1_Ch2-Ch1.zen
9.720010e+00	8.554993e+01	20151204_STAG2gfpcf2_Prometa\MitoSys2\Calibration\mEGFPC1_Noc\0001_R1_P2_K1_Ch2-Ch1.zen
9.780010e+00	8.806660e+01	20151204_STAG2gfpcf2_Prometa\MitoSys2\Calibration\mEGFPC1_Noc\0001_R1_P2_K1_Ch2-Ch1.zen
9.840010e+00	8.629993e+01	20151204_STAG2gfpcf2_Prometa\MitoSys2\Calibration\mEGFPC1_Noc\0001_R1_P2_K1_Ch2-Ch1.zen
9.900010e+00	8.743326e+01	20151204_STAG2gfpcf2_Prometa\MitoSys2\Calibration\mEGFPC1_Noc\0001_R1_P2_K1_Ch2-Ch1.zen
9.960010e+00	8.963326e+01	20151204_STAG2gfpcf2_Prometa\MitoSys2\Calibration\mEGFPC1_Noc\0001_R1_P2_K1_Ch2-Ch1.zen
1.002001e+01	9.203326e+01	20151204_STAG2gfpcf2_Prometa\MitoSys2\Calibration\mEGFPC1_Noc\0001_R1_P2_K1_Ch2-Ch1.zen
1.008001e+01	9.104993e+01	20151204_STAG2gfpcf2_Prometa\MitoSys2\Calibration\mEGFPC1_Noc\0001_R1_P2_K1_Ch2-Ch1.zen
1.014001e+01	8.773326e+01	20151204_STAG2gfpcf2_Prometa\MitoSys2\Calibration\mEGFPC1_Noc\0001_R1_P2_K1_Ch2-Ch1.zen
1.020001e+01	8.858326e+01	20151204_STAG2gfpcf2_Prometa\MitoSys2\Calibration\mEGFPC1_Noc\0001_R1_P2_K1_Ch2-Ch1.zen
1.026001e+01	8.308327e+01	20151204_STAG2gfpcf2_Prometa\MitoSys2\Calibration\mEGFPC1_Noc\0001_R1_P2_K1_Ch2-Ch1.zen
1.032001e+01	8.831659e+01	20151204_STAG2gfpcf2_Prometa\MitoSys2\Calibration\mEGFPC1_Noc\0001_R1_P2_K1_Ch2-Ch1.zen
1.038001e+01	8.903326e+01	20151204_STAG2gfpcf2_Prometa\MitoSys2\Calibration\mEGFPC1_Noc\0001_R1_P2_K1_Ch2-Ch1.zen
1.044001e+01	8.553326e+01	20151204_STAG2gfpcf2_Prometa\MitoSys2\Calibration\mEGFPC1_Noc\0001_R1_P2_K1_Ch2-Ch1.zen
1.050001e+01	8.798326e+01	20151204_STAG2gfpcf2_Prometa\MitoSys2\Calibration\mEGFPC1_Noc\0001_R1_P2_K1_Ch2-Ch1.zen
1.056001e+01	8.746659e+01	20151204_STAG2gfpcf2_Prometa\MitoSys2\Calibration\mEGFPC1_Noc\0001_R1_P2_K1_Ch2-Ch1.zen
1.062001e+01	8.608326e+01	20151204_STAG2gfpcf2_Prometa\MitoSys2\Calibration\mEGFPC1_Noc\0001_R1_P2_K1_Ch2-Ch1.zen
1.068001e+01	8.818326e+01	20151204_STAG2gfpcf2_Prometa\MitoSys2\Calibration\mEGFPC1_Noc\0001_R1_P2_K1_Ch2-Ch1.zen
1.074001e+01	8.878326e+01	20151204_STAG2gfpcf2_Prometa\MitoSys2\Calibration\mEGFPC1_Noc\0001_R1_P2_K1_Ch2-Ch1.zen
1.080001e+01	9.023326e+01	20151204_STAG2gfpcf2_Prometa\MitoSys2\Calibration\mEGFPC1_Noc\0001_R1_P2_K1_Ch2-Ch1.zen
1.086001e+01	8.694993e+01	20151204_STAG2gfpcf2_Prometa\MitoSys2\Calibration\mEGFPC1_Noc\0001_R1_P2_K1_Ch2-Ch1.zen
1.092001e+01	8.494993e+01	20151204_STAG2gfpcf2_Prometa\MitoSys2\Calibration\mEGFPC1_Noc\0001_R1_P2_K1_Ch2-Ch1.zen
1.098001e+01	9.533325e+01	20151204_STAG2gfpcf2_Prometa\MitoSys2\Calibration\mEGFPC1_Noc\0001_R1_P2_K1_Ch2-Ch1.zen
1.104001e+01	8.591660e+01	20151204_STAG2gfpcf2_Prometa\MitoSys2\Calibration\mEGFPC1_Noc\0001_R1_P2_K1_Ch2-Ch1.zen
1.110001e+01	8.581660e+01	20151204_STAG2gfpcf2_Prometa\MitoSys2\Calibration\mEGFPC1_Noc\0001_R1_P2_K1_Ch2-Ch1.zen
1.116001e+01	8.973326e+01	20151204_STAG2gfpcf2_Prometa\MitoSys2\Calibration\mEGFPC1_Noc\0001_R1_P2_K1_Ch2-Ch1.zen
1.122001e+01	8.641660e+01	20151204_STAG2gfpcf2_Prometa\MitoSys2\Calibration\mEGFPC1_Noc\0001_R1_P2_K1_Ch2-Ch1.zen
1.128001e+01	8.601659e+01	20151204_STAG2gfpcf2_Prometa\MitoSys2\Calibration\mEGFPC1_Noc\0001_R1_P2_K1_Ch2-Ch1.zen
1.134001e+01	8.518327e+01	20151204_STAG2gfpcf2_Prometa\MitoSys2\Calibration\mEGFPC1_Noc\0001_R1_P2_K1_Ch2-Ch1.zen
1.140001e+01	8.636659e+01	20151204_STAG2gfpcf2_Prometa\MitoSys2\Calibration\mEGFPC1_Noc\0001_R1_P2_K1_Ch2-Ch1.zen
1.146001e+01	8.743326e+01	20151204_STAG2gfpcf2_Prometa\MitoSys2\Calibration\mEGFPC1_Noc\0001_R1_P2_K1_Ch2-Ch1.zen
1.152001e+01	8.703326e+01	20151204_STAG2gfpcf2_Prometa\MitoSys2\Calibration\mEGFPC1_Noc\0001_R1_P2_K1_Ch2-Ch1.zen
1.158001e+01	8.834993e+01	20151204_STAG2gfpcf2_Prometa\MitoSys2\Calibration\mEGFPC1_Noc\0001_R1_P2_K1_Ch2-Ch1.zen
1.164001e+01	8.519993e+01	20151204_STAG2gfpcf2_Prometa\MitoSys2\Calibration\mEGFPC1_Noc\0001_R1_P2_K1_Ch2-Ch1.zen
1.170001e+01	8.759993e+01	20151204_STAG2gfpcf2_Prometa\MitoSys2\Calibration\mEGFPC1_Noc\0001_R1_P2_K1_Ch2-Ch1.zen
1.176001e+01	8.604993e+01	20151204_STAG2gfpcf2_Prometa\MitoSys2\Calibration\mEGFPC1_Noc\0001_R1_P2_K1_Ch2-Ch1.zen
1.182001e+01	8.473326e+01	20151204_STAG2gfpcf2_Prometa\MitoSys2\Calibration\mEGFPC1_Noc\0001_R1_P2_K1_Ch2-Ch1.zen
1.188001e+01	8.889993e+01	20151204_STAG2gfpcf2_Prometa\MitoSys2\Calibration\mEGFPC1_Noc\0001_R1_P2_K1_Ch2-Ch1.zen
1.194001e+01	8.299993e+01	20151204_STAG2gfpcf2_Prometa\MitoSys2\Calibration\mEGFPC1_Noc\0001_R1_P2_K1_Ch2-Ch1.zen
1.200001e+01	8.623326e+01	20151204_STAG2gfpcf2_Prometa\MitoSys2\Calibration\mEGFPC1_Noc\0001_R1_P2_K1_Ch2-Ch1.zen
1.206001e+01	8.864993e+01	20151204_STAG2gfpcf2_Prometa\MitoSys2\Calibration\mEGFPC1_Noc\0001_R1_P2_K1_Ch2-Ch1.zen
1.212001e+01	8.758326e+01	20151204_STAG2gfpcf2_Prometa\MitoSys2\Calibration\mEGFPC1_Noc\0001_R1_P2_K1_Ch2-Ch1.zen
1.218001e+01	9.124992e+01	20151204_STAG2gfpcf2_Prometa\MitoSys2\Calibration\mEGFPC1_Noc\0001_R1_P2_K1_Ch2-Ch1.zen
1.224001e+01	8.616660e+01	20151204_STAG2gfpcf2_Prometa\MitoSys2\Calibration\mEGFPC1_Noc\0001_R1_P2_K1_Ch2-Ch1.zen
1.230001e+01	8.394993e+01	20151204_STAG2gfpcf2_Prometa\MitoSys2\Calibration\mEGFPC1_Noc\0001_R1_P2_K1_Ch2-Ch1.zen
1.236001e+01	8.874992e+01	20151204_STAG2gfpcf2_Prometa\MitoSys2\Calibration\mEGFPC1_Noc\0001_R1_P2_K1_Ch2-Ch1.zen
1.242001e+01	8.716660e+01	20151204_STAG2gfpcf2_Prometa\MitoSys2\Calibration\mEGFPC1_Noc\0001_R1_P2_K1_Ch2-Ch1.zen
1.248001e+01	9.121659e+01	20151204_STAG2gfpcf2_Prometa\MitoSys2\Calibration\mEGFPC1_Noc\0001_R1_P2_K1_Ch2-Ch1.zen
1.254001e+01	8.724992e+01	20151204_STAG2gfpcf2_Prometa\MitoSys2\Calibration\mEGFPC1_Noc\0001_R1_P2_K1_Ch2-Ch1.zen
1.260001e+01	8.576659e+01	20151204_STAG2gfpcf2_Prometa\MitoSys2\Calibration\mEGFPC1_Noc\0001_R1_P2_K1_Ch2-Ch1.zen
1.266001e+01	8.831659e+01	20151204_STAG2gfpcf2_Prometa\MitoSys2\Calibration\mEGFPC1_Noc\0001_R1_P2_K1_Ch2-Ch1.zen
1.272001e+01	8.943326e+01	20151204_STAG2gfpcf2_Prometa\MitoSys2\Calibration\mEGFPC1_Noc\0001_R1_P2_K1_Ch2-Ch1.zen
1.278001e+01	9.013326e+01	20151204_STAG2gfpcf2_Prometa\MitoSys2\Calibration\mEGFPC1_Noc\0001_R1_P2_K1_Ch2-Ch1.zen
1.284001e+01	8.386660e+01	20151204_STAG2gfpcf2_Prometa\MitoSys2\Calibration\mEGFPC1_Noc\0001_R1_P2_K1_Ch2-Ch1.zen
1.290001e+01	8.656660e+01	20151204_STAG2gfpcf2_Prometa\MitoSys2\Calibration\mEGFPC1_Noc\0001_R1_P2_K1_Ch2-Ch1.zen
1.296001e+01	9.279992e+01	20151204_STAG2gfpcf2_Prometa\MitoSys2\Calibration\mEGFPC1_Noc\0001_R1_P2_K1_Ch2-Ch1.zen
1.302001e+01	9.114993e+01	20151204_STAG2gfpcf2_Prometa\MitoSys2\Calibration\mEGFPC1_Noc\0001_R1_P2_K1_Ch2-Ch1.zen
1.308001e+01	9.023326e+01	20151204_STAG2gfpcf2_Prometa\MitoSys2\Calibration\mEGFPC1_Noc\0001_R1_P2_K1_Ch2-Ch1.zen
1.314001e+01	8.673326e+01	20151204_STAG2gfpcf2_Prometa\MitoSys2\Calibration\mEGFPC1_Noc\0001_R1_P2_K1_Ch2-Ch1.zen
1.320001e+01	9.038326e+01	20151204_STAG2gfpcf2_Prometa\MitoSys2\Calibration\mEGFPC1_Noc\0001_R1_P2_K1_Ch2-Ch1.zen
1.326001e+01	8.866660e+01	20151204_STAG2gfpcf2_Prometa\MitoSys2\Calibration\mEGFPC1_Noc\0001_R1_P2_K1_Ch2-Ch1.zen
1.332001e+01	8.804993e+01	20151204_STAG2gfpcf2_Prometa\MitoSys2\Calibration\mEGFPC1_Noc\0001_R1_P2_K1_Ch2-Ch1.zen
1.338001e+01	9.194992e+01	20151204_STAG2gfpcf2_Prometa\MitoSys2\Calibration\mEGFPC1_Noc\0001_R1_P2_K1_Ch2-Ch1.zen
1.344001e+01	9.041659e+01	20151204_STAG2gfpcf2_Prometa\MitoSys2\Calibration\mEGFPC1_Noc\0001_R1_P2_K1_Ch2-Ch1.zen
1.350001e+01	8.784993e+01	20151204_STAG2gfpcf2_Prometa\MitoSys2\Calibration\mEGFPC1_Noc\0001_R1_P2_K1_Ch2-Ch1.zen
1.356001e+01	9.326659e+01	20151204_STAG2gfpcf2_Prometa\MitoSys2\Calibration\mEGFPC1_Noc\0001_R1_P2_K1_Ch2-Ch1.zen
1.362001e+01	8.554993e+01	20151204_STAG2gfpcf2_Prometa\MitoSys2\Calibration\mEGFPC1_Noc\0001_R1_P2_K1_Ch2-Ch1.zen
1.368001e+01	8.691660e+01	20151204_STAG2gfpcf2_Prometa\MitoSys2\Calibration\mEGFPC1_Noc\0001_R1_P2_K1_Ch2-Ch1.zen
1.374001e+01	8.823326e+01	20151204_STAG2gfpcf2_Prometa\MitoSys2\Calibration\mEGFPC1_Noc\0001_R1_P2_K1_Ch2-Ch1.zen
1.380001e+01	9.469992e+01	20151204_STAG2gfpcf2_Prometa\MitoSys2\Calibration\mEGFPC1_Noc\0001_R1_P2_K1_Ch2-Ch1.zen
1.386001e+01	8.626659e+01	20151204_STAG2gfpcf2_Prometa\MitoSys2\Calibration\mEGFPC1_Noc\0001_R1_P2_K1_Ch2-Ch1.zen
1.392001e+01	8.633326e+01	20151204_STAG2gfpcf2_Prometa\MitoSys2\Calibration\mEGFPC1_Noc\0001_R1_P2_K1_Ch2-Ch1.zen
1.398001e+01	8.904993e+01	20151204_STAG2gfpcf2_Prometa\MitoSys2\Calibration\mEGFPC1_Noc\0001_R1_P2_K1_Ch2-Ch1.zen
1.404001e+01	9.024992e+01	20151204_STAG2gfpcf2_Prometa\MitoSys2\Calibration\mEGFPC1_Noc\0001_R1_P2_K1_Ch2-Ch1.zen
1.410001e+01	8.779993e+01	20151204_STAG2gfpcf2_Prometa\MitoSys2\Calibration\mEGFPC1_Noc\0001_R1_P2_K1_Ch2-Ch1.zen
1.416001e+01	8.944993e+01	20151204_STAG2gfpcf2_Prometa\MitoSys2\Calibration\mEGFPC1_Noc\0001_R1_P2_K1_Ch2-Ch1.zen
1.422001e+01	9.201659e+01	20151204_STAG2gfpcf2_Prometa\MitoSys2\Calibration\mEGFPC1_Noc\0001_R1_P2_K1_Ch2-Ch1.zen
1.428001e+01	8.954993e+01	20151204_STAG2gfpcf2_Prometa\MitoSys2\Calibration\mEGFPC1_Noc\0001_R1_P2_K1_Ch2-Ch1.zen
1.434001e+01	8.726659e+01	20151204_STAG2gfpcf2_Prometa\MitoSys2\Calibration\mEGFPC1_Noc\0001_R1_P2_K1_Ch2-Ch1.zen
1.440001e+01	8.946659e+01	20151204_STAG2gfpcf2_Prometa\MitoSys2\Calibration\mEGFPC1_Noc\0001_R1_P2_K1_Ch2-Ch1.zen
1.446001e+01	9.199992e+01	20151204_STAG2gfpcf2_Prometa\MitoSys2\Calibration\mEGFPC1_Noc\0001_R1_P2_K1_Ch2-Ch1.zen
1.452001e+01	9.116659e+01	20151204_STAG2gfpcf2_Prometa\MitoSys2\Calibration\mEGFPC1_Noc\0001_R1_P2_K1_Ch2-Ch1.zen
1.458001e+01	8.868326e+01	20151204_STAG2gfpcf2_Prometa\MitoSys2\Calibration\mEGFPC1_Noc\0001_R1_P2_K1_Ch2-Ch1.zen
1.464001e+01	8.928326e+01	20151204_STAG2gfpcf2_Prometa\MitoSys2\Calibration\mEGFPC1_Noc\0001_R1_P2_K1_Ch2-Ch1.zen
1.470001e+01	8.593326e+01	20151204_STAG2gfpcf2_Prometa\MitoSys2\Calibration\mEGFPC1_Noc\0001_R1_P2_K1_Ch2-Ch1.zen
1.476001e+01	8.653326e+01	20151204_STAG2gfpcf2_Prometa\MitoSys2\Calibration\mEGFPC1_Noc\0001_R1_P2_K1_Ch2-Ch1.zen
1.482001e+01	8.976659e+01	20151204_STAG2gfpcf2_Prometa\MitoSys2\Calibration\mEGFPC1_Noc\0001_R1_P2_K1_Ch2-Ch1.zen
1.488001e+01	9.356659e+01	20151204_STAG2gfpcf2_Prometa\MitoSys2\Calibration\mEGFPC1_Noc\0001_R1_P2_K1_Ch2-Ch1.zen
1.494001e+01	9.288326e+01	20151204_STAG2gfpcf2_Prometa\MitoSys2\Calibration\mEGFPC1_Noc\0001_R1_P2_K1_Ch2-Ch1.zen
1.500001e+01	8.926659e+01	20151204_STAG2gfpcf2_Prometa\MitoSys2\Calibration\mEGFPC1_Noc\0001_R1_P2_K1_Ch2-Ch1.zen
1.506001e+01	8.853326e+01	20151204_STAG2gfpcf2_Prometa\MitoSys2\Calibration\mEGFPC1_Noc\0001_R1_P2_K1_Ch2-Ch1.zen
1.512001e+01	9.023326e+01	20151204_STAG2gfpcf2_Prometa\MitoSys2\Calibration\mEGFPC1_Noc\0001_R1_P2_K1_Ch2-Ch1.zen
1.518001e+01	8.526659e+01	20151204_STAG2gfpcf2_Prometa\MitoSys2\Calibration\mEGFPC1_Noc\0001_R1_P2_K1_Ch2-Ch1.zen
1.524001e+01	9.461658e+01	20151204_STAG2gfpcf2_Prometa\MitoSys2\Calibration\mEGFPC1_Noc\0001_R1_P2_K1_Ch2-Ch1.zen
1.530001e+01	8.913326e+01	20151204_STAG2gfpcf2_Prometa\MitoSys2\Calibration\mEGFPC1_Noc\0001_R1_P2_K1_Ch2-Ch1.zen
1.536001e+01	9.119992e+01	20151204_STAG2gfpcf2_Prometa\MitoSys2\Calibration\mEGFPC1_Noc\0001_R1_P2_K1_Ch2-Ch1.zen
1.542001e+01	9.113326e+01	20151204_STAG2gfpcf2_Prometa\MitoSys2\Calibration\mEGFPC1_Noc\0001_R1_P2_K1_Ch2-Ch1.zen
1.548001e+01	9.054993e+01	20151204_STAG2gfpcf2_Prometa\MitoSys2\Calibration\mEGFPC1_Noc\0001_R1_P2_K1_Ch2-Ch1.zen
1.554001e+01	8.658326e+01	20151204_STAG2gfpcf2_Prometa\MitoSys2\Calibration\mEGFPC1_Noc\0001_R1_P2_K1_Ch2-Ch1.zen
1.560001e+01	8.986659e+01	20151204_STAG2gfpcf2_Prometa\MitoSys2\Calibration\mEGFPC1_Noc\0001_R1_P2_K1_Ch2-Ch1.zen
1.566001e+01	8.894993e+01	20151204_STAG2gfpcf2_Prometa\MitoSys2\Calibration\mEGFPC1_Noc\0001_R1_P2_K1_Ch2-Ch1.zen
1.572001e+01	8.846659e+01	20151204_STAG2gfpcf2_Prometa\MitoSys2\Calibration\mEGFPC1_Noc\0001_R1_P2_K1_Ch2-Ch1.zen
1.578001e+01	9.173325e+01	20151204_STAG2gfpcf2_Prometa\MitoSys2\Calibration\mEGFPC1_Noc\0001_R1_P2_K1_Ch2-Ch1.zen
1.584001e+01	9.136659e+01	20151204_STAG2gfpcf2_Prometa\MitoSys2\Calibration\mEGFPC1_Noc\0001_R1_P2_K1_Ch2-Ch1.zen
1.590001e+01	9.058326e+01	20151204_STAG2gfpcf2_Prometa\MitoSys2\Calibration\mEGFPC1_Noc\0001_R1_P2_K1_Ch2-Ch1.zen
1.596001e+01	8.629993e+01	20151204_STAG2gfpcf2_Prometa\MitoSys2\Calibration\mEGFPC1_Noc\0001_R1_P2_K1_Ch2-Ch1.zen
1.602001e+01	8.934992e+01	20151204_STAG2gfpcf2_Prometa\MitoSys2\Calibration\mEGFPC1_Noc\0001_R1_P2_K1_Ch2-Ch1.zen
1.608001e+01	8.949992e+01	20151204_STAG2gfpcf2_Prometa\MitoSys2\Calibration\mEGFPC1_Noc\0001_R1_P2_K1_Ch2-Ch1.zen
1.614001e+01	8.998326e+01	20151204_STAG2gfpcf2_Prometa\MitoSys2\Calibration\mEGFPC1_Noc\0001_R1_P2_K1_Ch2-Ch1.zen
1.620001e+01	9.186659e+01	20151204_STAG2gfpcf2_Prometa\MitoSys2\Calibration\mEGFPC1_Noc\0001_R1_P2_K1_Ch2-Ch1.zen
1.626001e+01	8.936659e+01	20151204_STAG2gfpcf2_Prometa\MitoSys2\Calibration\mEGFPC1_Noc\0001_R1_P2_K1_Ch2-Ch1.zen
1.632001e+01	8.899992e+01	20151204_STAG2gfpcf2_Prometa\MitoSys2\Calibration\mEGFPC1_Noc\0001_R1_P2_K1_Ch2-Ch1.zen
1.638001e+01	8.686659e+01	20151204_STAG2gfpcf2_Prometa\MitoSys2\Calibration\mEGFPC1_Noc\0001_R1_P2_K1_Ch2-Ch1.zen
1.644001e+01	9.479992e+01	20151204_STAG2gfpcf2_Prometa\MitoSys2\Calibration\mEGFPC1_Noc\0001_R1_P2_K1_Ch2-Ch1.zen
1.650001e+01	9.034992e+01	20151204_STAG2gfpcf2_Prometa\MitoSys2\Calibration\mEGFPC1_Noc\0001_R1_P2_K1_Ch2-Ch1.zen
1.656001e+01	8.993326e+01	20151204_STAG2gfpcf2_Prometa\MitoSys2\Calibration\mEGFPC1_Noc\0001_R1_P2_K1_Ch2-Ch1.zen
1.662001e+01	8.891660e+01	20151204_STAG2gfpcf2_Prometa\MitoSys2\Calibration\mEGFPC1_Noc\0001_R1_P2_K1_Ch2-Ch1.zen
1.668001e+01	8.911659e+01	20151204_STAG2gfpcf2_Prometa\MitoSys2\Calibration\mEGFPC1_Noc\0001_R1_P2_K1_Ch2-Ch1.zen
1.674001e+01	8.906659e+01	20151204_STAG2gfpcf2_Prometa\MitoSys2\Calibration\mEGFPC1_Noc\0001_R1_P2_K1_Ch2-Ch1.zen
1.680001e+01	9.081659e+01	20151204_STAG2gfpcf2_Prometa\MitoSys2\Calibration\mEGFPC1_Noc\0001_R1_P2_K1_Ch2-Ch1.zen
1.686001e+01	8.919993e+01	20151204_STAG2gfpcf2_Prometa\MitoSys2\Calibration\mEGFPC1_Noc\0001_R1_P2_K1_Ch2-Ch1.zen
1.692001e+01	9.228326e+01	20151204_STAG2gfpcf2_Prometa\MitoSys2\Calibration\mEGFPC1_Noc\0001_R1_P2_K1_Ch2-Ch1.zen
1.698001e+01	8.919993e+01	20151204_STAG2gfpcf2_Prometa\MitoSys2\Calibration\mEGFPC1_Noc\0001_R1_P2_K1_Ch2-Ch1.zen
1.704001e+01	8.864993e+01	20151204_STAG2gfpcf2_Prometa\MitoSys2\Calibration\mEGFPC1_Noc\0001_R1_P2_K1_Ch2-Ch1.zen
1.710001e+01	9.183326e+01	20151204_STAG2gfpcf2_Prometa\MitoSys2\Calibration\mEGFPC1_Noc\0001_R1_P2_K1_Ch2-Ch1.zen
1.716002e+01	9.274992e+01	20151204_STAG2gfpcf2_Prometa\MitoSys2\Calibration\mEGFPC1_Noc\0001_R1_P2_K1_Ch2-Ch1.zen
1.722001e+01	9.264993e+01	20151204_STAG2gfpcf2_Prometa\MitoSys2\Calibration\mEGFPC1_Noc\0001_R1_P2_K1_Ch2-Ch1.zen
1.728001e+01	8.416660e+01	20151204_STAG2gfpcf2_Prometa\MitoSys2\Calibration\mEGFPC1_Noc\0001_R1_P2_K1_Ch2-Ch1.zen
1.734001e+01	8.779993e+01	20151204_STAG2gfpcf2_Prometa\MitoSys2\Calibration\mEGFPC1_Noc\0001_R1_P2_K1_Ch2-Ch1.zen
1.740001e+01	8.996659e+01	20151204_STAG2gfpcf2_Prometa\MitoSys2\Calibration\mEGFPC1_Noc\0001_R1_P2_K1_Ch2-Ch1.zen
1.746001e+01	8.966660e+01	20151204_STAG2gfpcf2_Prometa\MitoSys2\Calibration\mEGFPC1_Noc\0001_R1_P2_K1_Ch2-Ch1.zen
1.752001e+01	8.698326e+01	20151204_STAG2gfpcf2_Prometa\MitoSys2\Calibration\mEGFPC1_Noc\0001_R1_P2_K1_Ch2-Ch1.zen
1.758002e+01	9.469992e+01	20151204_STAG2gfpcf2_Prometa\MitoSys2\Calibration\mEGFPC1_Noc\0001_R1_P2_K1_Ch2-Ch1.zen
1.764001e+01	9.081659e+01	20151204_STAG2gfpcf2_Prometa\MitoSys2\Calibration\mEGFPC1_Noc\0001_R1_P2_K1_Ch2-Ch1.zen
1.770001e+01	9.038326e+01	20151204_STAG2gfpcf2_Prometa\MitoSys2\Calibration\mEGFPC1_Noc\0001_R1_P2_K1_Ch2-Ch1.zen
1.776002e+01	9.473325e+01	20151204_STAG2gfpcf2_Prometa\MitoSys2\Calibration\mEGFPC1_Noc\0001_R1_P2_K1_Ch2-Ch1.zen
1.782001e+01	9.211659e+01	20151204_STAG2gfpcf2_Prometa\MitoSys2\Calibration\mEGFPC1_Noc\0001_R1_P2_K1_Ch2-Ch1.zen
1.788001e+01	9.044993e+01	20151204_STAG2gfpcf2_Prometa\MitoSys2\Calibration\mEGFPC1_Noc\0001_R1_P2_K1_Ch2-Ch1.zen
1.794002e+01	9.319992e+01	20151204_STAG2gfpcf2_Prometa\MitoSys2\Calibration\mEGFPC1_Noc\0001_R1_P2_K1_Ch2-Ch1.zen
1.800002e+01	9.419992e+01	20151204_STAG2gfpcf2_Prometa\MitoSys2\Calibration\mEGFPC1_Noc\0001_R1_P2_K1_Ch2-Ch1.zen
1.806001e+01	8.564993e+01	20151204_STAG2gfpcf2_Prometa\MitoSys2\Calibration\mEGFPC1_Noc\0001_R1_P2_K1_Ch2-Ch1.zen
1.812001e+01	9.419992e+01	20151204_STAG2gfpcf2_Prometa\MitoSys2\Calibration\mEGFPC1_Noc\0001_R1_P2_K1_Ch2-Ch1.zen
1.818002e+01	9.314993e+01	20151204_STAG2gfpcf2_Prometa\MitoSys2\Calibration\mEGFPC1_Noc\0001_R1_P2_K1_Ch2-Ch1.zen
1.824002e+01	9.061659e+01	20151204_STAG2gfpcf2_Prometa\MitoSys2\Calibration\mEGFPC1_Noc\0001_R1_P2_K1_Ch2-Ch1.zen
1.830001e+01	8.936659e+01	20151204_STAG2gfpcf2_Prometa\MitoSys2\Calibration\mEGFPC1_Noc\0001_R1_P2_K1_Ch2-Ch1.zen
1.836002e+01	9.429992e+01	20151204_STAG2gfpcf2_Prometa\MitoSys2\Calibration\mEGFPC1_Noc\0001_R1_P2_K1_Ch2-Ch1.zen
1.842002e+01	9.239993e+01	20151204_STAG2gfpcf2_Prometa\MitoSys2\Calibration\mEGFPC1_Noc\0001_R1_P2_K1_Ch2-Ch1.zen
1.848001e+01	8.648326e+01	20151204_STAG2gfpcf2_Prometa\MitoSys2\Calibration\mEGFPC1_Noc\0001_R1_P2_K1_Ch2-Ch1.zen
1.854002e+01	8.569993e+01	20151204_STAG2gfpcf2_Prometa\MitoSys2\Calibration\mEGFPC1_Noc\0001_R1_P2_K1_Ch2-Ch1.zen
1.860002e+01	9.094992e+01	20151204_STAG2gfpcf2_Prometa\MitoSys2\Calibration\mEGFPC1_Noc\0001_R1_P2_K1_Ch2-Ch1.zen
1.866002e+01	9.351659e+01	20151204_STAG2gfpcf2_Prometa\MitoSys2\Calibration\mEGFPC1_Noc\0001_R1_P2_K1_Ch2-Ch1.zen
1.872002e+01	8.993326e+01	20151204_STAG2gfpcf2_Prometa\MitoSys2\Calibration\mEGFPC1_Noc\0001_R1_P2_K1_Ch2-Ch1.zen
1.878002e+01	9.271659e+01	20151204_STAG2gfpcf2_Prometa\MitoSys2\Calibration\mEGFPC1_Noc\0001_R1_P2_K1_Ch2-Ch1.zen
1.884002e+01	9.161659e+01	20151204_STAG2gfpcf2_Prometa\MitoSys2\Calibration\mEGFPC1_Noc\0001_R1_P2_K1_Ch2-Ch1.zen
1.890001e+01	8.974992e+01	20151204_STAG2gfpcf2_Prometa\MitoSys2\Calibration\mEGFPC1_Noc\0001_R1_P2_K1_Ch2-Ch1.zen
1.896002e+01	8.734993e+01	20151204_STAG2gfpcf2_Prometa\MitoSys2\Calibration\mEGFPC1_Noc\0001_R1_P2_K1_Ch2-Ch1.zen
1.902002e+01	9.098326e+01	20151204_STAG2gfpcf2_Prometa\MitoSys2\Calibration\mEGFPC1_Noc\0001_R1_P2_K1_Ch2-Ch1.zen
1.908002e+01	9.206659e+01	20151204_STAG2gfpcf2_Prometa\MitoSys2\Calibration\mEGFPC1_Noc\0001_R1_P2_K1_Ch2-Ch1.zen
1.914002e+01	8.804993e+01	20151204_STAG2gfpcf2_Prometa\MitoSys2\Calibration\mEGFPC1_Noc\0001_R1_P2_K1_Ch2-Ch1.zen
1.920002e+01	9.141659e+01	20151204_STAG2gfpcf2_Prometa\MitoSys2\Calibration\mEGFPC1_Noc\0001_R1_P2_K1_Ch2-Ch1.zen
1.926002e+01	8.829993e+01	20151204_STAG2gfpcf2_Prometa\MitoSys2\Calibration\mEGFPC1_Noc\0001_R1_P2_K1_Ch2-Ch1.zen
1.932002e+01	9.078326e+01	20151204_STAG2gfpcf2_Prometa\MitoSys2\Calibration\mEGFPC1_Noc\0001_R1_P2_K1_Ch2-Ch1.zen
1.938002e+01	9.034992e+01	20151204_STAG2gfpcf2_Prometa\MitoSys2\Calibration\mEGFPC1_Noc\0001_R1_P2_K1_Ch2-Ch1.zen
1.944002e+01	8.959992e+01	20151204_STAG2gfpcf2_Prometa\MitoSys2\Calibration\mEGFPC1_Noc\0001_R1_P2_K1_Ch2-Ch1.zen
1.950002e+01	9.263326e+01	20151204_STAG2gfpcf2_Prometa\MitoSys2\Calibration\mEGFPC1_Noc\0001_R1_P2_K1_Ch2-Ch1.zen
1.956002e+01	9.028326e+01	20151204_STAG2gfpcf2_Prometa\MitoSys2\Calibration\mEGFPC1_Noc\0001_R1_P2_K1_Ch2-Ch1.zen
1.962002e+01	9.108326e+01	20151204_STAG2gfpcf2_Prometa\MitoSys2\Calibration\mEGFPC1_Noc\0001_R1_P2_K1_Ch2-Ch1.zen
1.968002e+01	8.956659e+01	20151204_STAG2gfpcf2_Prometa\MitoSys2\Calibration\mEGFPC1_Noc\0001_R1_P2_K1_Ch2-Ch1.zen
1.974002e+01	9.233326e+01	20151204_STAG2gfpcf2_Prometa\MitoSys2\Calibration\mEGFPC1_Noc\0001_R1_P2_K1_Ch2-Ch1.zen
1.980002e+01	9.658325e+01	20151204_STAG2gfpcf2_Prometa\MitoSys2\Calibration\mEGFPC1_Noc\0001_R1_P2_K1_Ch2-Ch1.zen
1.986002e+01	9.144992e+01	20151204_STAG2gfpcf2_Prometa\MitoSys2\Calibration\mEGFPC1_Noc\0001_R1_P2_K1_Ch2-Ch1.zen
1.992002e+01	9.028326e+01	20151204_STAG2gfpcf2_Prometa\MitoSys2\Calibration\mEGFPC1_Noc\0001_R1_P2_K1_Ch2-Ch1.zen
1.998002e+01	8.971659e+01	20151204_STAG2gfpcf2_Prometa\MitoSys2\Calibration\mEGFPC1_Noc\0001_R1_P2_K1_Ch2-Ch1.zen
2.004002e+01	9.131659e+01	20151204_STAG2gfpcf2_Prometa\MitoSys2\Calibration\mEGFPC1_Noc\0001_R1_P2_K1_Ch2-Ch1.zen
2.010002e+01	9.179993e+01	20151204_STAG2gfpcf2_Prometa\MitoSys2\Calibration\mEGFPC1_Noc\0001_R1_P2_K1_Ch2-Ch1.zen
2.016002e+01	9.078326e+01	20151204_STAG2gfpcf2_Prometa\MitoSys2\Calibration\mEGFPC1_Noc\0001_R1_P2_K1_Ch2-Ch1.zen
2.022002e+01	9.174992e+01	20151204_STAG2gfpcf2_Prometa\MitoSys2\Calibration\mEGFPC1_Noc\0001_R1_P2_K1_Ch2-Ch1.zen
2.028002e+01	9.284992e+01	20151204_STAG2gfpcf2_Prometa\MitoSys2\Calibration\mEGFPC1_Noc\0001_R1_P2_K1_Ch2-Ch1.zen
2.034002e+01	8.656660e+01	20151204_STAG2gfpcf2_Prometa\MitoSys2\Calibration\mEGFPC1_Noc\0001_R1_P2_K1_Ch2-Ch1.zen
2.040002e+01	9.169992e+01	20151204_STAG2gfpcf2_Prometa\MitoSys2\Calibration\mEGFPC1_Noc\0001_R1_P2_K1_Ch2-Ch1.zen
2.046002e+01	9.686658e+01	20151204_STAG2gfpcf2_Prometa\MitoSys2\Calibration\mEGFPC1_Noc\0001_R1_P2_K1_Ch2-Ch1.zen
2.052002e+01	8.778326e+01	20151204_STAG2gfpcf2_Prometa\MitoSys2\Calibration\mEGFPC1_Noc\0001_R1_P2_K1_Ch2-Ch1.zen
2.058002e+01	8.733326e+01	20151204_STAG2gfpcf2_Prometa\MitoSys2\Calibration\mEGFPC1_Noc\0001_R1_P2_K1_Ch2-Ch1.zen
2.064002e+01	9.433325e+01	20151204_STAG2gfpcf2_Prometa\MitoSys2\Calibration\mEGFPC1_Noc\0001_R1_P2_K1_Ch2-Ch1.zen
2.070002e+01	9.326659e+01	20151204_STAG2gfpcf2_Prometa\MitoSys2\Calibration\mEGFPC1_Noc\0001_R1_P2_K1_Ch2-Ch1.zen
2.076002e+01	9.243326e+01	20151204_STAG2gfpcf2_Prometa\MitoSys2\Calibration\mEGFPC1_Noc\0001_R1_P2_K1_Ch2-Ch1.zen
2.082002e+01	9.023326e+01	20151204_STAG2gfpcf2_Prometa\MitoSys2\Calibration\mEGFPC1_Noc\0001_R1_P2_K1_Ch2-Ch1.zen
2.088002e+01	9.303326e+01	20151204_STAG2gfpcf2_Prometa\MitoSys2\Calibration\mEGFPC1_Noc\0001_R1_P2_K1_Ch2-Ch1.zen
2.094002e+01	8.846659e+01	20151204_STAG2gfpcf2_Prometa\MitoSys2\Calibration\mEGFPC1_Noc\0001_R1_P2_K1_Ch2-Ch1.zen
2.100002e+01	9.234992e+01	20151204_STAG2gfpcf2_Prometa\MitoSys2\Calibration\mEGFPC1_Noc\0001_R1_P2_K1_Ch2-Ch1.zen
2.106002e+01	9.163326e+01	20151204_STAG2gfpcf2_Prometa\MitoSys2\Calibration\mEGFPC1_Noc\0001_R1_P2_K1_Ch2-Ch1.zen
2.112002e+01	8.856659e+01	20151204_STAG2gfpcf2_Prometa\MitoSys2\Calibration\mEGFPC1_Noc\0001_R1_P2_K1_Ch2-Ch1.zen
2.118002e+01	8.981659e+01	20151204_STAG2gfpcf2_Prometa\MitoSys2\Calibration\mEGFPC1_Noc\0001_R1_P2_K1_Ch2-Ch1.zen
2.124002e+01	8.783326e+01	20151204_STAG2gfpcf2_Prometa\MitoSys2\Calibration\mEGFPC1_Noc\0001_R1_P2_K1_Ch2-Ch1.zen
2.130002e+01	9.241659e+01	20151204_STAG2gfpcf2_Prometa\MitoSys2\Calibration\mEGFPC1_Noc\0001_R1_P2_K1_Ch2-Ch1.zen
2.136002e+01	9.549992e+01	20151204_STAG2gfpcf2_Prometa\MitoSys2\Calibration\mEGFPC1_Noc\0001_R1_P2_K1_Ch2-Ch1.zen
2.142002e+01	8.783326e+01	20151204_STAG2gfpcf2_Prometa\MitoSys2\Calibration\mEGFPC1_Noc\0001_R1_P2_K1_Ch2-Ch1.zen
2.148002e+01	9.034992e+01	20151204_STAG2gfpcf2_Prometa\MitoSys2\Calibration\mEGFPC1_Noc\0001_R1_P2_K1_Ch2-Ch1.zen
2.154002e+01	9.104993e+01	20151204_STAG2gfpcf2_Prometa\MitoSys2\Calibration\mEGFPC1_Noc\0001_R1_P2_K1_Ch2-Ch1.zen
2.160002e+01	8.961659e+01	20151204_STAG2gfpcf2_Prometa\MitoSys2\Calibration\mEGFPC1_Noc\0001_R1_P2_K1_Ch2-Ch1.zen
2.166002e+01	8.878326e+01	20151204_STAG2gfpcf2_Prometa\MitoSys2\Calibration\mEGFPC1_Noc\0001_R1_P2_K1_Ch2-Ch1.zen
2.172002e+01	9.108326e+01	20151204_STAG2gfpcf2_Prometa\MitoSys2\Calibration\mEGFPC1_Noc\0001_R1_P2_K1_Ch2-Ch1.zen
2.178002e+01	9.458325e+01	20151204_STAG2gfpcf2_Prometa\MitoSys2\Calibration\mEGFPC1_Noc\0001_R1_P2_K1_Ch2-Ch1.zen
2.184002e+01	8.784993e+01	20151204_STAG2gfpcf2_Prometa\MitoSys2\Calibration\mEGFPC1_Noc\0001_R1_P2_K1_Ch2-Ch1.zen
2.190002e+01	8.971659e+01	20151204_STAG2gfpcf2_Prometa\MitoSys2\Calibration\mEGFPC1_Noc\0001_R1_P2_K1_Ch2-Ch1.zen
2.196002e+01	9.119992e+01	20151204_STAG2gfpcf2_Prometa\MitoSys2\Calibration\mEGFPC1_Noc\0001_R1_P2_K1_Ch2-Ch1.zen
2.202002e+01	9.159992e+01	20151204_STAG2gfpcf2_Prometa\MitoSys2\Calibration\mEGFPC1_Noc\0001_R1_P2_K1_Ch2-Ch1.zen
2.208002e+01	9.144992e+01	20151204_STAG2gfpcf2_Prometa\MitoSys2\Calibration\mEGFPC1_Noc\0001_R1_P2_K1_Ch2-Ch1.zen
2.214002e+01	9.019993e+01	20151204_STAG2gfpcf2_Prometa\MitoSys2\Calibration\mEGFPC1_Noc\0001_R1_P2_K1_Ch2-Ch1.zen
2.220002e+01	8.728326e+01	20151204_STAG2gfpcf2_Prometa\MitoSys2\Calibration\mEGFPC1_Noc\0001_R1_P2_K1_Ch2-Ch1.zen
2.226002e+01	9.271659e+01	20151204_STAG2gfpcf2_Prometa\MitoSys2\Calibration\mEGFPC1_Noc\0001_R1_P2_K1_Ch2-Ch1.zen
2.232002e+01	8.901659e+01	20151204_STAG2gfpcf2_Prometa\MitoSys2\Calibration\mEGFPC1_Noc\0001_R1_P2_K1_Ch2-Ch1.zen
2.238002e+01	8.868326e+01	20151204_STAG2gfpcf2_Prometa\MitoSys2\Calibration\mEGFPC1_Noc\0001_R1_P2_K1_Ch2-Ch1.zen
2.244002e+01	9.414993e+01	20151204_STAG2gfpcf2_Prometa\MitoSys2\Calibration\mEGFPC1_Noc\0001_R1_P2_K1_Ch2-Ch1.zen
2.250002e+01	9.288326e+01	20151204_STAG2gfpcf2_Prometa\MitoSys2\Calibration\mEGFPC1_Noc\0001_R1_P2_K1_Ch2-Ch1.zen
2.256002e+01	8.536659e+01	20151204_STAG2gfpcf2_Prometa\MitoSys2\Calibration\mEGFPC1_Noc\0001_R1_P2_K1_Ch2-Ch1.zen
2.262002e+01	8.836659e+01	20151204_STAG2gfpcf2_Prometa\MitoSys2\Calibration\mEGFPC1_Noc\0001_R1_P2_K1_Ch2-Ch1.zen
2.268002e+01	8.596660e+01	20151204_STAG2gfpcf2_Prometa\MitoSys2\Calibration\mEGFPC1_Noc\0001_R1_P2_K1_Ch2-Ch1.zen
2.274002e+01	8.906659e+01	20151204_STAG2gfpcf2_Prometa\MitoSys2\Calibration\mEGFPC1_Noc\0001_R1_P2_K1_Ch2-Ch1.zen
2.280002e+01	9.011659e+01	20151204_STAG2gfpcf2_Prometa\MitoSys2\Calibration\mEGFPC1_Noc\0001_R1_P2_K1_Ch2-Ch1.zen
2.286002e+01	9.463326e+01	20151204_STAG2gfpcf2_Prometa\MitoSys2\Calibration\mEGFPC1_Noc\0001_R1_P2_K1_Ch2-Ch1.zen
2.292002e+01	8.533326e+01	20151204_STAG2gfpcf2_Prometa\MitoSys2\Calibration\mEGFPC1_Noc\0001_R1_P2_K1_Ch2-Ch1.zen
2.298002e+01	8.664993e+01	20151204_STAG2gfpcf2_Prometa\MitoSys2\Calibration\mEGFPC1_Noc\0001_R1_P2_K1_Ch2-Ch1.zen
2.304002e+01	9.164993e+01	20151204_STAG2gfpcf2_Prometa\MitoSys2\Calibration\mEGFPC1_Noc\0001_R1_P2_K1_Ch2-Ch1.zen
2.310002e+01	8.844993e+01	20151204_STAG2gfpcf2_Prometa\MitoSys2\Calibration\mEGFPC1_Noc\0001_R1_P2_K1_Ch2-Ch1.zen
2.316002e+01	9.133326e+01	20151204_STAG2gfpcf2_Prometa\MitoSys2\Calibration\mEGFPC1_Noc\0001_R1_P2_K1_Ch2-Ch1.zen
2.322002e+01	9.201659e+01	20151204_STAG2gfpcf2_Prometa\MitoSys2\Calibration\mEGFPC1_Noc\0001_R1_P2_K1_Ch2-Ch1.zen
2.328002e+01	8.876659e+01	20151204_STAG2gfpcf2_Prometa\MitoSys2\Calibration\mEGFPC1_Noc\0001_R1_P2_K1_Ch2-Ch1.zen
2.334002e+01	9.323325e+01	20151204_STAG2gfpcf2_Prometa\MitoSys2\Calibration\mEGFPC1_Noc\0001_R1_P2_K1_Ch2-Ch1.zen
2.340002e+01	9.459992e+01	20151204_STAG2gfpcf2_Prometa\MitoSys2\Calibration\mEGFPC1_Noc\0001_R1_P2_K1_Ch2-Ch1.zen
2.346002e+01	8.931659e+01	20151204_STAG2gfpcf2_Prometa\MitoSys2\Calibration\mEGFPC1_Noc\0001_R1_P2_K1_Ch2-Ch1.zen
2.352002e+01	8.869993e+01	20151204_STAG2gfpcf2_Prometa\MitoSys2\Calibration\mEGFPC1_Noc\0001_R1_P2_K1_Ch2-Ch1.zen
2.358002e+01	9.576659e+01	20151204_STAG2gfpcf2_Prometa\MitoSys2\Calibration\mEGFPC1_Noc\0001_R1_P2_K1_Ch2-Ch1.zen
2.364002e+01	9.056659e+01	20151204_STAG2gfpcf2_Prometa\MitoSys2\Calibration\mEGFPC1_Noc\0001_R1_P2_K1_Ch2-Ch1.zen
2.370002e+01	9.458325e+01	20151204_STAG2gfpcf2_Prometa\MitoSys2\Calibration\mEGFPC1_Noc\0001_R1_P2_K1_Ch2-Ch1.zen
2.376002e+01	8.604993e+01	20151204_STAG2gfpcf2_Prometa\MitoSys2\Calibration\mEGFPC1_Noc\0001_R1_P2_K1_Ch2-Ch1.zen
2.382002e+01	8.609993e+01	20151204_STAG2gfpcf2_Prometa\MitoSys2\Calibration\mEGFPC1_Noc\0001_R1_P2_K1_Ch2-Ch1.zen
2.388002e+01	8.874992e+01	20151204_STAG2gfpcf2_Prometa\MitoSys2\Calibration\mEGFPC1_Noc\0001_R1_P2_K1_Ch2-Ch1.zen
2.394002e+01	8.784993e+01	20151204_STAG2gfpcf2_Prometa\MitoSys2\Calibration\mEGFPC1_Noc\0001_R1_P2_K1_Ch2-Ch1.zen
2.400002e+01	9.044993e+01	20151204_STAG2gfpcf2_Prometa\MitoSys2\Calibration\mEGFPC1_Noc\0001_R1_P2_K1_Ch2-Ch1.zen
2.406002e+01	9.048326e+01	20151204_STAG2gfpcf2_Prometa\MitoSys2\Calibration\mEGFPC1_Noc\0001_R1_P2_K1_Ch2-Ch1.zen
2.412002e+01	9.083326e+01	20151204_STAG2gfpcf2_Prometa\MitoSys2\Calibration\mEGFPC1_Noc\0001_R1_P2_K1_Ch2-Ch1.zen
2.418002e+01	8.691660e+01	20151204_STAG2gfpcf2_Prometa\MitoSys2\Calibration\mEGFPC1_Noc\0001_R1_P2_K1_Ch2-Ch1.zen
2.424002e+01	9.298325e+01	20151204_STAG2gfpcf2_Prometa\MitoSys2\Calibration\mEGFPC1_Noc\0001_R1_P2_K1_Ch2-Ch1.zen
2.430002e+01	8.783326e+01	20151204_STAG2gfpcf2_Prometa\MitoSys2\Calibration\mEGFPC1_Noc\0001_R1_P2_K1_Ch2-Ch1.zen
2.436002e+01	9.168326e+01	20151204_STAG2gfpcf2_Prometa\MitoSys2\Calibration\mEGFPC1_Noc\0001_R1_P2_K1_Ch2-Ch1.zen
2.442002e+01	9.331659e+01	20151204_STAG2gfpcf2_Prometa\MitoSys2\Calibration\mEGFPC1_Noc\0001_R1_P2_K1_Ch2-Ch1.zen
2.448002e+01	9.514992e+01	20151204_STAG2gfpcf2_Prometa\MitoSys2\Calibration\mEGFPC1_Noc\0001_R1_P2_K1_Ch2-Ch1.zen
2.454002e+01	9.106659e+01	20151204_STAG2gfpcf2_Prometa\MitoSys2\Calibration\mEGFPC1_Noc\0001_R1_P2_K1_Ch2-Ch1.zen
2.460002e+01	8.798326e+01	20151204_STAG2gfpcf2_Prometa\MitoSys2\Calibration\mEGFPC1_Noc\0001_R1_P2_K1_Ch2-Ch1.zen
2.466002e+01	9.373325e+01	20151204_STAG2gfpcf2_Prometa\MitoSys2\Calibration\mEGFPC1_Noc\0001_R1_P2_K1_Ch2-Ch1.zen
2.472002e+01	9.004993e+01	20151204_STAG2gfpcf2_Prometa\MitoSys2\Calibration\mEGFPC1_Noc\0001_R1_P2_K1_Ch2-Ch1.zen
2.478002e+01	9.078326e+01	20151204_STAG2gfpcf2_Prometa\MitoSys2\Calibration\mEGFPC1_Noc\0001_R1_P2_K1_Ch2-Ch1.zen
2.484002e+01	9.044993e+01	20151204_STAG2gfpcf2_Prometa\MitoSys2\Calibration\mEGFPC1_Noc\0001_R1_P2_K1_Ch2-Ch1.zen
2.490002e+01	8.789993e+01	20151204_STAG2gfpcf2_Prometa\MitoSys2\Calibration\mEGFPC1_Noc\0001_R1_P2_K1_Ch2-Ch1.zen
2.496002e+01	9.663326e+01	20151204_STAG2gfpcf2_Prometa\MitoSys2\Calibration\mEGFPC1_Noc\0001_R1_P2_K1_Ch2-Ch1.zen
2.502002e+01	8.929993e+01	20151204_STAG2gfpcf2_Prometa\MitoSys2\Calibration\mEGFPC1_Noc\0001_R1_P2_K1_Ch2-Ch1.zen
2.508002e+01	9.028326e+01	20151204_STAG2gfpcf2_Prometa\MitoSys2\Calibration\mEGFPC1_Noc\0001_R1_P2_K1_Ch2-Ch1.zen
2.514002e+01	8.846659e+01	20151204_STAG2gfpcf2_Prometa\MitoSys2\Calibration\mEGFPC1_Noc\0001_R1_P2_K1_Ch2-Ch1.zen
2.520002e+01	9.083326e+01	20151204_STAG2gfpcf2_Prometa\MitoSys2\Calibration\mEGFPC1_Noc\0001_R1_P2_K1_Ch2-Ch1.zen
2.526002e+01	8.583326e+01	20151204_STAG2gfpcf2_Prometa\MitoSys2\Calibration\mEGFPC1_Noc\0001_R1_P2_K1_Ch2-Ch1.zen
2.532002e+01	8.656660e+01	20151204_STAG2gfpcf2_Prometa\MitoSys2\Calibration\mEGFPC1_Noc\0001_R1_P2_K1_Ch2-Ch1.zen
2.538002e+01	8.831659e+01	20151204_STAG2gfpcf2_Prometa\MitoSys2\Calibration\mEGFPC1_Noc\0001_R1_P2_K1_Ch2-Ch1.zen
2.544002e+01	8.926659e+01	20151204_STAG2gfpcf2_Prometa\MitoSys2\Calibration\mEGFPC1_Noc\0001_R1_P2_K1_Ch2-Ch1.zen
2.550002e+01	9.329992e+01	20151204_STAG2gfpcf2_Prometa\MitoSys2\Calibration\mEGFPC1_Noc\0001_R1_P2_K1_Ch2-Ch1.zen
2.556002e+01	9.366659e+01	20151204_STAG2gfpcf2_Prometa\MitoSys2\Calibration\mEGFPC1_Noc\0001_R1_P2_K1_Ch2-Ch1.zen
2.562002e+01	8.858326e+01	20151204_STAG2gfpcf2_Prometa\MitoSys2\Calibration\mEGFPC1_Noc\0001_R1_P2_K1_Ch2-Ch1.zen
2.568002e+01	9.123326e+01	20151204_STAG2gfpcf2_Prometa\MitoSys2\Calibration\mEGFPC1_Noc\0001_R1_P2_K1_Ch2-Ch1.zen
2.574002e+01	9.439992e+01	20151204_STAG2gfpcf2_Prometa\MitoSys2\Calibration\mEGFPC1_Noc\0001_R1_P2_K1_Ch2-Ch1.zen
2.580002e+01	9.031659e+01	20151204_STAG2gfpcf2_Prometa\MitoSys2\Calibration\mEGFPC1_Noc\0001_R1_P2_K1_Ch2-Ch1.zen
2.586002e+01	8.998326e+01	20151204_STAG2gfpcf2_Prometa\MitoSys2\Calibration\mEGFPC1_Noc\0001_R1_P2_K1_Ch2-Ch1.zen
2.592002e+01	9.083326e+01	20151204_STAG2gfpcf2_Prometa\MitoSys2\Calibration\mEGFPC1_Noc\0001_R1_P2_K1_Ch2-Ch1.zen
2.598002e+01	9.614992e+01	20151204_STAG2gfpcf2_Prometa\MitoSys2\Calibration\mEGFPC1_Noc\0001_R1_P2_K1_Ch2-Ch1.zen
2.604002e+01	9.093326e+01	20151204_STAG2gfpcf2_Prometa\MitoSys2\Calibration\mEGFPC1_Noc\0001_R1_P2_K1_Ch2-Ch1.zen
2.610002e+01	9.163326e+01	20151204_STAG2gfpcf2_Prometa\MitoSys2\Calibration\mEGFPC1_Noc\0001_R1_P2_K1_Ch2-Ch1.zen
2.616002e+01	9.561658e+01	20151204_STAG2gfpcf2_Prometa\MitoSys2\Calibration\mEGFPC1_Noc\0001_R1_P2_K1_Ch2-Ch1.zen
2.622002e+01	9.289993e+01	20151204_STAG2gfpcf2_Prometa\MitoSys2\Calibration\mEGFPC1_Noc\0001_R1_P2_K1_Ch2-Ch1.zen
2.628002e+01	8.893326e+01	20151204_STAG2gfpcf2_Prometa\MitoSys2\Calibration\mEGFPC1_Noc\0001_R1_P2_K1_Ch2-Ch1.zen
2.634002e+01	8.716660e+01	20151204_STAG2gfpcf2_Prometa\MitoSys2\Calibration\mEGFPC1_Noc\0001_R1_P2_K1_Ch2-Ch1.zen
2.640002e+01	9.291659e+01	20151204_STAG2gfpcf2_Prometa\MitoSys2\Calibration\mEGFPC1_Noc\0001_R1_P2_K1_Ch2-Ch1.zen
2.646002e+01	9.029993e+01	20151204_STAG2gfpcf2_Prometa\MitoSys2\Calibration\mEGFPC1_Noc\0001_R1_P2_K1_Ch2-Ch1.zen
2.652002e+01	8.741660e+01	20151204_STAG2gfpcf2_Prometa\MitoSys2\Calibration\mEGFPC1_Noc\0001_R1_P2_K1_Ch2-Ch1.zen
2.658002e+01	9.181659e+01	20151204_STAG2gfpcf2_Prometa\MitoSys2\Calibration\mEGFPC1_Noc\0001_R1_P2_K1_Ch2-Ch1.zen
2.664002e+01	8.809993e+01	20151204_STAG2gfpcf2_Prometa\MitoSys2\Calibration\mEGFPC1_Noc\0001_R1_P2_K1_Ch2-Ch1.zen
2.670002e+01	9.004993e+01	20151204_STAG2gfpcf2_Prometa\MitoSys2\Calibration\mEGFPC1_Noc\0001_R1_P2_K1_Ch2-Ch1.zen
2.676002e+01	9.129993e+01	20151204_STAG2gfpcf2_Prometa\MitoSys2\Calibration\mEGFPC1_Noc\0001_R1_P2_K1_Ch2-Ch1.zen
2.682002e+01	9.176659e+01	20151204_STAG2gfpcf2_Prometa\MitoSys2\Calibration\mEGFPC1_Noc\0001_R1_P2_K1_Ch2-Ch1.zen
2.688002e+01	9.059992e+01	20151204_STAG2gfpcf2_Prometa\MitoSys2\Calibration\mEGFPC1_Noc\0001_R1_P2_K1_Ch2-Ch1.zen
2.694002e+01	8.518327e+01	20151204_STAG2gfpcf2_Prometa\MitoSys2\Calibration\mEGFPC1_Noc\0001_R1_P2_K1_Ch2-Ch1.zen
2.700002e+01	8.888326e+01	20151204_STAG2gfpcf2_Prometa\MitoSys2\Calibration\mEGFPC1_Noc\0001_R1_P2_K1_Ch2-Ch1.zen
2.706002e+01	8.903326e+01	20151204_STAG2gfpcf2_Prometa\MitoSys2\Calibration\mEGFPC1_Noc\0001_R1_P2_K1_Ch2-Ch1.zen
2.712002e+01	8.506660e+01	20151204_STAG2gfpcf2_Prometa\MitoSys2\Calibration\mEGFPC1_Noc\0001_R1_P2_K1_Ch2-Ch1.zen
2.718002e+01	9.031659e+01	20151204_STAG2gfpcf2_Prometa\MitoSys2\Calibration\mEGFPC1_Noc\0001_R1_P2_K1_Ch2-Ch1.zen
2.724002e+01	9.009992e+01	20151204_STAG2gfpcf2_Prometa\MitoSys2\Calibration\mEGFPC1_Noc\0001_R1_P2_K1_Ch2-Ch1.zen
2.730002e+01	9.468326e+01	20151204_STAG2gfpcf2_Prometa\MitoSys2\Calibration\mEGFPC1_Noc\0001_R1_P2_K1_Ch2-Ch1.zen
2.736002e+01	9.181659e+01	20151204_STAG2gfpcf2_Prometa\MitoSys2\Calibration\mEGFPC1_Noc\0001_R1_P2_K1_Ch2-Ch1.zen
2.742002e+01	9.349992e+01	20151204_STAG2gfpcf2_Prometa\MitoSys2\Calibration\mEGFPC1_Noc\0001_R1_P2_K1_Ch2-Ch1.zen
2.748002e+01	9.209992e+01	20151204_STAG2gfpcf2_Prometa\MitoSys2\Calibration\mEGFPC1_Noc\0001_R1_P2_K1_Ch2-Ch1.zen
2.754002e+01	9.196659e+01	20151204_STAG2gfpcf2_Prometa\MitoSys2\Calibration\mEGFPC1_Noc\0001_R1_P2_K1_Ch2-Ch1.zen
2.760002e+01	9.214993e+01	20151204_STAG2gfpcf2_Prometa\MitoSys2\Calibration\mEGFPC1_Noc\0001_R1_P2_K1_Ch2-Ch1.zen
2.766002e+01	9.133326e+01	20151204_STAG2gfpcf2_Prometa\MitoSys2\Calibration\mEGFPC1_Noc\0001_R1_P2_K1_Ch2-Ch1.zen
2.772002e+01	9.008326e+01	20151204_STAG2gfpcf2_Prometa\MitoSys2\Calibration\mEGFPC1_Noc\0001_R1_P2_K1_Ch2-Ch1.zen
2.778002e+01	9.059992e+01	20151204_STAG2gfpcf2_Prometa\MitoSys2\Calibration\mEGFPC1_Noc\0001_R1_P2_K1_Ch2-Ch1.zen
2.784002e+01	8.993326e+01	20151204_STAG2gfpcf2_Prometa\MitoSys2\Calibration\mEGFPC1_Noc\0001_R1_P2_K1_Ch2-Ch1.zen
2.790002e+01	9.574992e+01	20151204_STAG2gfpcf2_Prometa\MitoSys2\Calibration\mEGFPC1_Noc\0001_R1_P2_K1_Ch2-Ch1.zen
2.796002e+01	9.359992e+01	20151204_STAG2gfpcf2_Prometa\MitoSys2\Calibration\mEGFPC1_Noc\0001_R1_P2_K1_Ch2-Ch1.zen
2.802002e+01	9.413326e+01	20151204_STAG2gfpcf2_Prometa\MitoSys2\Calibration\mEGFPC1_Noc\0001_R1_P2_K1_Ch2-Ch1.zen
2.808002e+01	8.953326e+01	20151204_STAG2gfpcf2_Prometa\MitoSys2\Calibration\mEGFPC1_Noc\0001_R1_P2_K1_Ch2-Ch1.zen
2.814002e+01	9.171659e+01	20151204_STAG2gfpcf2_Prometa\MitoSys2\Calibration\mEGFPC1_Noc\0001_R1_P2_K1_Ch2-Ch1.zen
2.820002e+01	9.518325e+01	20151204_STAG2gfpcf2_Prometa\MitoSys2\Calibration\mEGFPC1_Noc\0001_R1_P2_K1_Ch2-Ch1.zen
2.826002e+01	9.066659e+01	20151204_STAG2gfpcf2_Prometa\MitoSys2\Calibration\mEGFPC1_Noc\0001_R1_P2_K1_Ch2-Ch1.zen
2.832002e+01	9.211659e+01	20151204_STAG2gfpcf2_Prometa\MitoSys2\Calibration\mEGFPC1_Noc\0001_R1_P2_K1_Ch2-Ch1.zen
2.838002e+01	9.048326e+01	20151204_STAG2gfpcf2_Prometa\MitoSys2\Calibration\mEGFPC1_Noc\0001_R1_P2_K1_Ch2-Ch1.zen
2.844002e+01	9.071659e+01	20151204_STAG2gfpcf2_Prometa\MitoSys2\Calibration\mEGFPC1_Noc\0001_R1_P2_K1_Ch2-Ch1.zen
2.850002e+01	9.009992e+01	20151204_STAG2gfpcf2_Prometa\MitoSys2\Calibration\mEGFPC1_Noc\0001_R1_P2_K1_Ch2-Ch1.zen
2.856002e+01	9.128326e+01	20151204_STAG2gfpcf2_Prometa\MitoSys2\Calibration\mEGFPC1_Noc\0001_R1_P2_K1_Ch2-Ch1.zen
2.862002e+01	8.853326e+01	20151204_STAG2gfpcf2_Prometa\MitoSys2\Calibration\mEGFPC1_Noc\0001_R1_P2_K1_Ch2-Ch1.zen
2.868002e+01	9.366659e+01	20151204_STAG2gfpcf2_Prometa\MitoSys2\Calibration\mEGFPC1_Noc\0001_R1_P2_K1_Ch2-Ch1.zen
2.874002e+01	9.269992e+01	20151204_STAG2gfpcf2_Prometa\MitoSys2\Calibration\mEGFPC1_Noc\0001_R1_P2_K1_Ch2-Ch1.zen
2.880002e+01	9.279992e+01	20151204_STAG2gfpcf2_Prometa\MitoSys2\Calibration\mEGFPC1_Noc\0001_R1_P2_K1_Ch2-Ch1.zen
2.886002e+01	9.043326e+01	20151204_STAG2gfpcf2_Prometa\MitoSys2\Calibration\mEGFPC1_Noc\0001_R1_P2_K1_Ch2-Ch1.zen
2.892002e+01	9.138326e+01	20151204_STAG2gfpcf2_Prometa\MitoSys2\Calibration\mEGFPC1_Noc\0001_R1_P2_K1_Ch2-Ch1.zen
2.898002e+01	9.599992e+01	20151204_STAG2gfpcf2_Prometa\MitoSys2\Calibration\mEGFPC1_Noc\0001_R1_P2_K1_Ch2-Ch1.zen
2.904002e+01	9.528326e+01	20151204_STAG2gfpcf2_Prometa\MitoSys2\Calibration\mEGFPC1_Noc\0001_R1_P2_K1_Ch2-Ch1.zen
2.910003e+01	9.723325e+01	20151204_STAG2gfpcf2_Prometa\MitoSys2\Calibration\mEGFPC1_Noc\0001_R1_P2_K1_Ch2-Ch1.zen
2.916002e+01	9.554992e+01	20151204_STAG2gfpcf2_Prometa\MitoSys2\Calibration\mEGFPC1_Noc\0001_R1_P2_K1_Ch2-Ch1.zen
2.922002e+01	9.023326e+01	20151204_STAG2gfpcf2_Prometa\MitoSys2\Calibration\mEGFPC1_Noc\0001_R1_P2_K1_Ch2-Ch1.zen
2.928002e+01	9.443326e+01	20151204_STAG2gfpcf2_Prometa\MitoSys2\Calibration\mEGFPC1_Noc\0001_R1_P2_K1_Ch2-Ch1.zen
2.934002e+01	9.141659e+01	20151204_STAG2gfpcf2_Prometa\MitoSys2\Calibration\mEGFPC1_Noc\0001_R1_P2_K1_Ch2-Ch1.zen
2.940002e+01	9.998325e+01	20151204_STAG2gfpcf2_Prometa\MitoSys2\Calibration\mEGFPC1_Noc\0001_R1_P2_K1_Ch2-Ch1.zen
2.946002e+01	9.266659e+01	20151204_STAG2gfpcf2_Prometa\MitoSys2\Calibration\mEGFPC1_Noc\0001_R1_P2_K1_Ch2-Ch1.zen
2.952003e+01	9.258326e+01	20151204_STAG2gfpcf2_Prometa\MitoSys2\Calibration\mEGFPC1_Noc\0001_R1_P2_K1_Ch2-Ch1.zen
2.958002e+01	9.149992e+01	20151204_STAG2gfpcf2_Prometa\MitoSys2\Calibration\mEGFPC1_Noc\0001_R1_P2_K1_Ch2-Ch1.zen
2.964002e+01	8.718326e+01	20151204_STAG2gfpcf2_Prometa\MitoSys2\Calibration\mEGFPC1_Noc\0001_R1_P2_K1_Ch2-Ch1.zen
2.970003e+01	9.376659e+01	20151204_STAG2gfpcf2_Prometa\MitoSys2\Calibration\mEGFPC1_Noc\0001_R1_P2_K1_Ch2-Ch1.zen
2.976003e+01	9.516659e+01	20151204_STAG2gfpcf2_Prometa\MitoSys2\Calibration\mEGFPC1_Noc\0001_R1_P2_K1_Ch2-Ch1.zen
2.982002e+01	9.624992e+01	20151204_STAG2gfpcf2_Prometa\MitoSys2\Calibration\mEGFPC1_Noc\0001_R1_P2_K1_Ch2-Ch1.zen
2.988002e+01	9.611658e+01	20151204_STAG2gfpcf2_Prometa\MitoSys2\Calibration\mEGFPC1_Noc\0001_R1_P2_K1_Ch2-Ch1.zen
2.994003e+01	9.198325e+01	20151204_STAG2gfpcf2_Prometa\MitoSys2\Calibration\mEGFPC1_Noc\0001_R1_P2_K1_Ch2-Ch1.zen
0	7.019937e+01	20151204_STAG2gfpcf2_Prometa\MitoSys2\Calibration\mEGFPC1_Noc\0001_R1_P4_K1_Ch2-Ch1.zen
6.000050e-02	7.133270e+01	20151204_STAG2gfpcf2_Prometa\MitoSys2\Calibration\mEGFPC1_Noc\0001_R1_P4_K1_Ch2-Ch1.zen
1.200000e-01	7.198269e+01	20151204_STAG2gfpcf2_Prometa\MitoSys2\Calibration\mEGFPC1_Noc\0001_R1_P4_K1_Ch2-Ch1.zen
1.800000e-01	7.016604e+01	20151204_STAG2gfpcf2_Prometa\MitoSys2\Calibration\mEGFPC1_Noc\0001_R1_P4_K1_Ch2-Ch1.zen
2.400000e-01	7.081603e+01	20151204_STAG2gfpcf2_Prometa\MitoSys2\Calibration\mEGFPC1_Noc\0001_R1_P4_K1_Ch2-Ch1.zen
3.000000e-01	6.983271e+01	20151204_STAG2gfpcf2_Prometa\MitoSys2\Calibration\mEGFPC1_Noc\0001_R1_P4_K1_Ch2-Ch1.zen
3.600000e-01	7.033270e+01	20151204_STAG2gfpcf2_Prometa\MitoSys2\Calibration\mEGFPC1_Noc\0001_R1_P4_K1_Ch2-Ch1.zen
4.200000e-01	7.283268e+01	20151204_STAG2gfpcf2_Prometa\MitoSys2\Calibration\mEGFPC1_Noc\0001_R1_P4_K1_Ch2-Ch1.zen
4.800000e-01	7.419933e+01	20151204_STAG2gfpcf2_Prometa\MitoSys2\Calibration\mEGFPC1_Noc\0001_R1_P4_K1_Ch2-Ch1.zen
5.400000e-01	6.999937e+01	20151204_STAG2gfpcf2_Prometa\MitoSys2\Calibration\mEGFPC1_Noc\0001_R1_P4_K1_Ch2-Ch1.zen
6.000100e-01	7.189935e+01	20151204_STAG2gfpcf2_Prometa\MitoSys2\Calibration\mEGFPC1_Noc\0001_R1_P4_K1_Ch2-Ch1.zen
6.600100e-01	6.754939e+01	20151204_STAG2gfpcf2_Prometa\MitoSys2\Calibration\mEGFPC1_Noc\0001_R1_P4_K1_Ch2-Ch1.zen
7.200100e-01	7.381600e+01	20151204_STAG2gfpcf2_Prometa\MitoSys2\Calibration\mEGFPC1_Noc\0001_R1_P4_K1_Ch2-Ch1.zen
7.800100e-01	6.946604e+01	20151204_STAG2gfpcf2_Prometa\MitoSys2\Calibration\mEGFPC1_Noc\0001_R1_P4_K1_Ch2-Ch1.zen
8.400100e-01	7.314935e+01	20151204_STAG2gfpcf2_Prometa\MitoSys2\Calibration\mEGFPC1_Noc\0001_R1_P4_K1_Ch2-Ch1.zen
9.000100e-01	7.496600e+01	20151204_STAG2gfpcf2_Prometa\MitoSys2\Calibration\mEGFPC1_Noc\0001_R1_P4_K1_Ch2-Ch1.zen
9.600100e-01	7.183269e+01	20151204_STAG2gfpcf2_Prometa\MitoSys2\Calibration\mEGFPC1_Noc\0001_R1_P4_K1_Ch2-Ch1.zen
1.020010e+00	7.083270e+01	20151204_STAG2gfpcf2_Prometa\MitoSys2\Calibration\mEGFPC1_Noc\0001_R1_P4_K1_Ch2-Ch1.zen
1.080010e+00	7.511600e+01	20151204_STAG2gfpcf2_Prometa\MitoSys2\Calibration\mEGFPC1_Noc\0001_R1_P4_K1_Ch2-Ch1.zen
1.140010e+00	7.266602e+01	20151204_STAG2gfpcf2_Prometa\MitoSys2\Calibration\mEGFPC1_Noc\0001_R1_P4_K1_Ch2-Ch1.zen
1.200010e+00	7.366601e+01	20151204_STAG2gfpcf2_Prometa\MitoSys2\Calibration\mEGFPC1_Noc\0001_R1_P4_K1_Ch2-Ch1.zen
1.260010e+00	7.578265e+01	20151204_STAG2gfpcf2_Prometa\MitoSys2\Calibration\mEGFPC1_Noc\0001_R1_P4_K1_Ch2-Ch1.zen
1.320010e+00	7.179935e+01	20151204_STAG2gfpcf2_Prometa\MitoSys2\Calibration\mEGFPC1_Noc\0001_R1_P4_K1_Ch2-Ch1.zen
1.380010e+00	7.336601e+01	20151204_STAG2gfpcf2_Prometa\MitoSys2\Calibration\mEGFPC1_Noc\0001_R1_P4_K1_Ch2-Ch1.zen
1.440010e+00	6.904939e+01	20151204_STAG2gfpcf2_Prometa\MitoSys2\Calibration\mEGFPC1_Noc\0001_R1_P4_K1_Ch2-Ch1.zen
1.500010e+00	7.623265e+01	20151204_STAG2gfpcf2_Prometa\MitoSys2\Calibration\mEGFPC1_Noc\0001_R1_P4_K1_Ch2-Ch1.zen
1.560010e+00	7.738264e+01	20151204_STAG2gfpcf2_Prometa\MitoSys2\Calibration\mEGFPC1_Noc\0001_R1_P4_K1_Ch2-Ch1.zen
1.620010e+00	7.348267e+01	20151204_STAG2gfpcf2_Prometa\MitoSys2\Calibration\mEGFPC1_Noc\0001_R1_P4_K1_Ch2-Ch1.zen
1.680020e+00	7.708264e+01	20151204_STAG2gfpcf2_Prometa\MitoSys2\Calibration\mEGFPC1_Noc\0001_R1_P4_K1_Ch2-Ch1.zen
1.740020e+00	7.524933e+01	20151204_STAG2gfpcf2_Prometa\MitoSys2\Calibration\mEGFPC1_Noc\0001_R1_P4_K1_Ch2-Ch1.zen
1.800020e+00	6.819939e+01	20151204_STAG2gfpcf2_Prometa\MitoSys2\Calibration\mEGFPC1_Noc\0001_R1_P4_K1_Ch2-Ch1.zen
1.860020e+00	7.609932e+01	20151204_STAG2gfpcf2_Prometa\MitoSys2\Calibration\mEGFPC1_Noc\0001_R1_P4_K1_Ch2-Ch1.zen
1.920020e+00	7.954929e+01	20151204_STAG2gfpcf2_Prometa\MitoSys2\Calibration\mEGFPC1_Noc\0001_R1_P4_K1_Ch2-Ch1.zen
1.980020e+00	7.414934e+01	20151204_STAG2gfpcf2_Prometa\MitoSys2\Calibration\mEGFPC1_Noc\0001_R1_P4_K1_Ch2-Ch1.zen
2.040020e+00	7.688264e+01	20151204_STAG2gfpcf2_Prometa\MitoSys2\Calibration\mEGFPC1_Noc\0001_R1_P4_K1_Ch2-Ch1.zen
2.100020e+00	7.769930e+01	20151204_STAG2gfpcf2_Prometa\MitoSys2\Calibration\mEGFPC1_Noc\0001_R1_P4_K1_Ch2-Ch1.zen
2.160020e+00	7.653265e+01	20151204_STAG2gfpcf2_Prometa\MitoSys2\Calibration\mEGFPC1_Noc\0001_R1_P4_K1_Ch2-Ch1.zen
2.220020e+00	7.743264e+01	20151204_STAG2gfpcf2_Prometa\MitoSys2\Calibration\mEGFPC1_Noc\0001_R1_P4_K1_Ch2-Ch1.zen
2.280020e+00	7.864929e+01	20151204_STAG2gfpcf2_Prometa\MitoSys2\Calibration\mEGFPC1_Noc\0001_R1_P4_K1_Ch2-Ch1.zen
2.340020e+00	7.381600e+01	20151204_STAG2gfpcf2_Prometa\MitoSys2\Calibration\mEGFPC1_Noc\0001_R1_P4_K1_Ch2-Ch1.zen
2.400020e+00	7.403267e+01	20151204_STAG2gfpcf2_Prometa\MitoSys2\Calibration\mEGFPC1_Noc\0001_R1_P4_K1_Ch2-Ch1.zen
2.460020e+00	7.394934e+01	20151204_STAG2gfpcf2_Prometa\MitoSys2\Calibration\mEGFPC1_Noc\0001_R1_P4_K1_Ch2-Ch1.zen
2.520020e+00	7.086604e+01	20151204_STAG2gfpcf2_Prometa\MitoSys2\Calibration\mEGFPC1_Noc\0001_R1_P4_K1_Ch2-Ch1.zen
2.580020e+00	7.306601e+01	20151204_STAG2gfpcf2_Prometa\MitoSys2\Calibration\mEGFPC1_Noc\0001_R1_P4_K1_Ch2-Ch1.zen
2.640020e+00	6.989938e+01	20151204_STAG2gfpcf2_Prometa\MitoSys2\Calibration\mEGFPC1_Noc\0001_R1_P4_K1_Ch2-Ch1.zen
2.700020e+00	7.233269e+01	20151204_STAG2gfpcf2_Prometa\MitoSys2\Calibration\mEGFPC1_Noc\0001_R1_P4_K1_Ch2-Ch1.zen
2.760020e+00	7.343268e+01	20151204_STAG2gfpcf2_Prometa\MitoSys2\Calibration\mEGFPC1_Noc\0001_R1_P4_K1_Ch2-Ch1.zen
2.820030e+00	7.154936e+01	20151204_STAG2gfpcf2_Prometa\MitoSys2\Calibration\mEGFPC1_Noc\0001_R1_P4_K1_Ch2-Ch1.zen
2.880030e+00	7.219936e+01	20151204_STAG2gfpcf2_Prometa\MitoSys2\Calibration\mEGFPC1_Noc\0001_R1_P4_K1_Ch2-Ch1.zen
2.940030e+00	7.441600e+01	20151204_STAG2gfpcf2_Prometa\MitoSys2\Calibration\mEGFPC1_Noc\0001_R1_P4_K1_Ch2-Ch1.zen
3.000030e+00	7.256602e+01	20151204_STAG2gfpcf2_Prometa\MitoSys2\Calibration\mEGFPC1_Noc\0001_R1_P4_K1_Ch2-Ch1.zen
3.060030e+00	7.526599e+01	20151204_STAG2gfpcf2_Prometa\MitoSys2\Calibration\mEGFPC1_Noc\0001_R1_P4_K1_Ch2-Ch1.zen
3.120030e+00	7.416600e+01	20151204_STAG2gfpcf2_Prometa\MitoSys2\Calibration\mEGFPC1_Noc\0001_R1_P4_K1_Ch2-Ch1.zen
3.180030e+00	7.248268e+01	20151204_STAG2gfpcf2_Prometa\MitoSys2\Calibration\mEGFPC1_Noc\0001_R1_P4_K1_Ch2-Ch1.zen
3.240030e+00	6.879939e+01	20151204_STAG2gfpcf2_Prometa\MitoSys2\Calibration\mEGFPC1_Noc\0001_R1_P4_K1_Ch2-Ch1.zen
3.300030e+00	7.324934e+01	20151204_STAG2gfpcf2_Prometa\MitoSys2\Calibration\mEGFPC1_Noc\0001_R1_P4_K1_Ch2-Ch1.zen
3.360030e+00	7.293268e+01	20151204_STAG2gfpcf2_Prometa\MitoSys2\Calibration\mEGFPC1_Noc\0001_R1_P4_K1_Ch2-Ch1.zen
3.420030e+00	7.521600e+01	20151204_STAG2gfpcf2_Prometa\MitoSys2\Calibration\mEGFPC1_Noc\0001_R1_P4_K1_Ch2-Ch1.zen
3.480030e+00	7.999928e+01	20151204_STAG2gfpcf2_Prometa\MitoSys2\Calibration\mEGFPC1_Noc\0001_R1_P4_K1_Ch2-Ch1.zen
3.540030e+00	7.648265e+01	20151204_STAG2gfpcf2_Prometa\MitoSys2\Calibration\mEGFPC1_Noc\0001_R1_P4_K1_Ch2-Ch1.zen
3.600030e+00	8.196593e+01	20151204_STAG2gfpcf2_Prometa\MitoSys2\Calibration\mEGFPC1_Noc\0001_R1_P4_K1_Ch2-Ch1.zen
3.660030e+00	7.684931e+01	20151204_STAG2gfpcf2_Prometa\MitoSys2\Calibration\mEGFPC1_Noc\0001_R1_P4_K1_Ch2-Ch1.zen
3.720030e+00	7.559932e+01	20151204_STAG2gfpcf2_Prometa\MitoSys2\Calibration\mEGFPC1_Noc\0001_R1_P4_K1_Ch2-Ch1.zen
3.780030e+00	7.503266e+01	20151204_STAG2gfpcf2_Prometa\MitoSys2\Calibration\mEGFPC1_Noc\0001_R1_P4_K1_Ch2-Ch1.zen
3.840030e+00	7.086604e+01	20151204_STAG2gfpcf2_Prometa\MitoSys2\Calibration\mEGFPC1_Noc\0001_R1_P4_K1_Ch2-Ch1.zen
3.900030e+00	7.598265e+01	20151204_STAG2gfpcf2_Prometa\MitoSys2\Calibration\mEGFPC1_Noc\0001_R1_P4_K1_Ch2-Ch1.zen
3.960040e+00	7.586599e+01	20151204_STAG2gfpcf2_Prometa\MitoSys2\Calibration\mEGFPC1_Noc\0001_R1_P4_K1_Ch2-Ch1.zen
4.020040e+00	7.756597e+01	20151204_STAG2gfpcf2_Prometa\MitoSys2\Calibration\mEGFPC1_Noc\0001_R1_P4_K1_Ch2-Ch1.zen
4.080040e+00	7.629932e+01	20151204_STAG2gfpcf2_Prometa\MitoSys2\Calibration\mEGFPC1_Noc\0001_R1_P4_K1_Ch2-Ch1.zen
4.140040e+00	7.651598e+01	20151204_STAG2gfpcf2_Prometa\MitoSys2\Calibration\mEGFPC1_Noc\0001_R1_P4_K1_Ch2-Ch1.zen
4.200040e+00	7.453267e+01	20151204_STAG2gfpcf2_Prometa\MitoSys2\Calibration\mEGFPC1_Noc\0001_R1_P4_K1_Ch2-Ch1.zen
4.260040e+00	7.473267e+01	20151204_STAG2gfpcf2_Prometa\MitoSys2\Calibration\mEGFPC1_Noc\0001_R1_P4_K1_Ch2-Ch1.zen
4.320040e+00	7.686597e+01	20151204_STAG2gfpcf2_Prometa\MitoSys2\Calibration\mEGFPC1_Noc\0001_R1_P4_K1_Ch2-Ch1.zen
4.380040e+00	7.816597e+01	20151204_STAG2gfpcf2_Prometa\MitoSys2\Calibration\mEGFPC1_Noc\0001_R1_P4_K1_Ch2-Ch1.zen
4.440040e+00	7.236602e+01	20151204_STAG2gfpcf2_Prometa\MitoSys2\Calibration\mEGFPC1_Noc\0001_R1_P4_K1_Ch2-Ch1.zen
4.500040e+00	7.703265e+01	20151204_STAG2gfpcf2_Prometa\MitoSys2\Calibration\mEGFPC1_Noc\0001_R1_P4_K1_Ch2-Ch1.zen
4.560040e+00	7.223269e+01	20151204_STAG2gfpcf2_Prometa\MitoSys2\Calibration\mEGFPC1_Noc\0001_R1_P4_K1_Ch2-Ch1.zen
4.620040e+00	8.079928e+01	20151204_STAG2gfpcf2_Prometa\MitoSys2\Calibration\mEGFPC1_Noc\0001_R1_P4_K1_Ch2-Ch1.zen
4.680040e+00	7.678265e+01	20151204_STAG2gfpcf2_Prometa\MitoSys2\Calibration\mEGFPC1_Noc\0001_R1_P4_K1_Ch2-Ch1.zen
4.740040e+00	7.518266e+01	20151204_STAG2gfpcf2_Prometa\MitoSys2\Calibration\mEGFPC1_Noc\0001_R1_P4_K1_Ch2-Ch1.zen
4.800040e+00	7.394934e+01	20151204_STAG2gfpcf2_Prometa\MitoSys2\Calibration\mEGFPC1_Noc\0001_R1_P4_K1_Ch2-Ch1.zen
4.860040e+00	7.836597e+01	20151204_STAG2gfpcf2_Prometa\MitoSys2\Calibration\mEGFPC1_Noc\0001_R1_P4_K1_Ch2-Ch1.zen
4.920040e+00	8.276592e+01	20151204_STAG2gfpcf2_Prometa\MitoSys2\Calibration\mEGFPC1_Noc\0001_R1_P4_K1_Ch2-Ch1.zen
4.980040e+00	8.078261e+01	20151204_STAG2gfpcf2_Prometa\MitoSys2\Calibration\mEGFPC1_Noc\0001_R1_P4_K1_Ch2-Ch1.zen
5.040050e+00	7.879929e+01	20151204_STAG2gfpcf2_Prometa\MitoSys2\Calibration\mEGFPC1_Noc\0001_R1_P4_K1_Ch2-Ch1.zen
5.100050e+00	7.881596e+01	20151204_STAG2gfpcf2_Prometa\MitoSys2\Calibration\mEGFPC1_Noc\0001_R1_P4_K1_Ch2-Ch1.zen
5.160050e+00	7.483266e+01	20151204_STAG2gfpcf2_Prometa\MitoSys2\Calibration\mEGFPC1_Noc\0001_R1_P4_K1_Ch2-Ch1.zen
5.220050e+00	7.474933e+01	20151204_STAG2gfpcf2_Prometa\MitoSys2\Calibration\mEGFPC1_Noc\0001_R1_P4_K1_Ch2-Ch1.zen
5.280050e+00	8.173260e+01	20151204_STAG2gfpcf2_Prometa\MitoSys2\Calibration\mEGFPC1_Noc\0001_R1_P4_K1_Ch2-Ch1.zen
5.340050e+00	7.764931e+01	20151204_STAG2gfpcf2_Prometa\MitoSys2\Calibration\mEGFPC1_Noc\0001_R1_P4_K1_Ch2-Ch1.zen
5.400050e+00	7.644932e+01	20151204_STAG2gfpcf2_Prometa\MitoSys2\Calibration\mEGFPC1_Noc\0001_R1_P4_K1_Ch2-Ch1.zen
5.460050e+00	7.384933e+01	20151204_STAG2gfpcf2_Prometa\MitoSys2\Calibration\mEGFPC1_Noc\0001_R1_P4_K1_Ch2-Ch1.zen
5.520050e+00	7.669931e+01	20151204_STAG2gfpcf2_Prometa\MitoSys2\Calibration\mEGFPC1_Noc\0001_R1_P4_K1_Ch2-Ch1.zen
5.580050e+00	7.598265e+01	20151204_STAG2gfpcf2_Prometa\MitoSys2\Calibration\mEGFPC1_Noc\0001_R1_P4_K1_Ch2-Ch1.zen
5.640050e+00	7.679931e+01	20151204_STAG2gfpcf2_Prometa\MitoSys2\Calibration\mEGFPC1_Noc\0001_R1_P4_K1_Ch2-Ch1.zen
5.700050e+00	7.801597e+01	20151204_STAG2gfpcf2_Prometa\MitoSys2\Calibration\mEGFPC1_Noc\0001_R1_P4_K1_Ch2-Ch1.zen
5.760050e+00	7.528266e+01	20151204_STAG2gfpcf2_Prometa\MitoSys2\Calibration\mEGFPC1_Noc\0001_R1_P4_K1_Ch2-Ch1.zen
5.820050e+00	8.049928e+01	20151204_STAG2gfpcf2_Prometa\MitoSys2\Calibration\mEGFPC1_Noc\0001_R1_P4_K1_Ch2-Ch1.zen
5.880050e+00	7.864929e+01	20151204_STAG2gfpcf2_Prometa\MitoSys2\Calibration\mEGFPC1_Noc\0001_R1_P4_K1_Ch2-Ch1.zen
5.940050e+00	7.479933e+01	20151204_STAG2gfpcf2_Prometa\MitoSys2\Calibration\mEGFPC1_Noc\0001_R1_P4_K1_Ch2-Ch1.zen
6.000050e+00	7.404934e+01	20151204_STAG2gfpcf2_Prometa\MitoSys2\Calibration\mEGFPC1_Noc\0001_R1_P4_K1_Ch2-Ch1.zen
6.060050e+00	7.596599e+01	20151204_STAG2gfpcf2_Prometa\MitoSys2\Calibration\mEGFPC1_Noc\0001_R1_P4_K1_Ch2-Ch1.zen
6.120050e+00	7.583266e+01	20151204_STAG2gfpcf2_Prometa\MitoSys2\Calibration\mEGFPC1_Noc\0001_R1_P4_K1_Ch2-Ch1.zen
6.180060e+00	7.781597e+01	20151204_STAG2gfpcf2_Prometa\MitoSys2\Calibration\mEGFPC1_Noc\0001_R1_P4_K1_Ch2-Ch1.zen
6.240060e+00	7.568266e+01	20151204_STAG2gfpcf2_Prometa\MitoSys2\Calibration\mEGFPC1_Noc\0001_R1_P4_K1_Ch2-Ch1.zen
6.300060e+00	7.703265e+01	20151204_STAG2gfpcf2_Prometa\MitoSys2\Calibration\mEGFPC1_Noc\0001_R1_P4_K1_Ch2-Ch1.zen
6.360060e+00	8.058261e+01	20151204_STAG2gfpcf2_Prometa\MitoSys2\Calibration\mEGFPC1_Noc\0001_R1_P4_K1_Ch2-Ch1.zen
6.420060e+00	7.198269e+01	20151204_STAG2gfpcf2_Prometa\MitoSys2\Calibration\mEGFPC1_Noc\0001_R1_P4_K1_Ch2-Ch1.zen
6.480060e+00	7.936596e+01	20151204_STAG2gfpcf2_Prometa\MitoSys2\Calibration\mEGFPC1_Noc\0001_R1_P4_K1_Ch2-Ch1.zen
6.540060e+00	7.808263e+01	20151204_STAG2gfpcf2_Prometa\MitoSys2\Calibration\mEGFPC1_Noc\0001_R1_P4_K1_Ch2-Ch1.zen
6.600060e+00	7.854929e+01	20151204_STAG2gfpcf2_Prometa\MitoSys2\Calibration\mEGFPC1_Noc\0001_R1_P4_K1_Ch2-Ch1.zen
6.660060e+00	7.636598e+01	20151204_STAG2gfpcf2_Prometa\MitoSys2\Calibration\mEGFPC1_Noc\0001_R1_P4_K1_Ch2-Ch1.zen
6.720060e+00	7.828263e+01	20151204_STAG2gfpcf2_Prometa\MitoSys2\Calibration\mEGFPC1_Noc\0001_R1_P4_K1_Ch2-Ch1.zen
6.780060e+00	7.646598e+01	20151204_STAG2gfpcf2_Prometa\MitoSys2\Calibration\mEGFPC1_Noc\0001_R1_P4_K1_Ch2-Ch1.zen
6.840060e+00	7.758264e+01	20151204_STAG2gfpcf2_Prometa\MitoSys2\Calibration\mEGFPC1_Noc\0001_R1_P4_K1_Ch2-Ch1.zen
6.900060e+00	7.894930e+01	20151204_STAG2gfpcf2_Prometa\MitoSys2\Calibration\mEGFPC1_Noc\0001_R1_P4_K1_Ch2-Ch1.zen
6.960060e+00	7.883263e+01	20151204_STAG2gfpcf2_Prometa\MitoSys2\Calibration\mEGFPC1_Noc\0001_R1_P4_K1_Ch2-Ch1.zen
7.020060e+00	8.159927e+01	20151204_STAG2gfpcf2_Prometa\MitoSys2\Calibration\mEGFPC1_Noc\0001_R1_P4_K1_Ch2-Ch1.zen
7.080060e+00	8.436591e+01	20151204_STAG2gfpcf2_Prometa\MitoSys2\Calibration\mEGFPC1_Noc\0001_R1_P4_K1_Ch2-Ch1.zen
7.140060e+00	8.014928e+01	20151204_STAG2gfpcf2_Prometa\MitoSys2\Calibration\mEGFPC1_Noc\0001_R1_P4_K1_Ch2-Ch1.zen
7.200060e+00	7.738264e+01	20151204_STAG2gfpcf2_Prometa\MitoSys2\Calibration\mEGFPC1_Noc\0001_R1_P4_K1_Ch2-Ch1.zen
7.260070e+00	7.794930e+01	20151204_STAG2gfpcf2_Prometa\MitoSys2\Calibration\mEGFPC1_Noc\0001_R1_P4_K1_Ch2-Ch1.zen
7.320070e+00	7.883263e+01	20151204_STAG2gfpcf2_Prometa\MitoSys2\Calibration\mEGFPC1_Noc\0001_R1_P4_K1_Ch2-Ch1.zen
7.380070e+00	8.509924e+01	20151204_STAG2gfpcf2_Prometa\MitoSys2\Calibration\mEGFPC1_Noc\0001_R1_P4_K1_Ch2-Ch1.zen
7.440070e+00	7.654932e+01	20151204_STAG2gfpcf2_Prometa\MitoSys2\Calibration\mEGFPC1_Noc\0001_R1_P4_K1_Ch2-Ch1.zen
7.500070e+00	7.924929e+01	20151204_STAG2gfpcf2_Prometa\MitoSys2\Calibration\mEGFPC1_Noc\0001_R1_P4_K1_Ch2-Ch1.zen
7.560070e+00	8.074928e+01	20151204_STAG2gfpcf2_Prometa\MitoSys2\Calibration\mEGFPC1_Noc\0001_R1_P4_K1_Ch2-Ch1.zen
7.620070e+00	7.841596e+01	20151204_STAG2gfpcf2_Prometa\MitoSys2\Calibration\mEGFPC1_Noc\0001_R1_P4_K1_Ch2-Ch1.zen
7.680070e+00	7.894930e+01	20151204_STAG2gfpcf2_Prometa\MitoSys2\Calibration\mEGFPC1_Noc\0001_R1_P4_K1_Ch2-Ch1.zen
7.740070e+00	8.108260e+01	20151204_STAG2gfpcf2_Prometa\MitoSys2\Calibration\mEGFPC1_Noc\0001_R1_P4_K1_Ch2-Ch1.zen
7.800070e+00	8.153260e+01	20151204_STAG2gfpcf2_Prometa\MitoSys2\Calibration\mEGFPC1_Noc\0001_R1_P4_K1_Ch2-Ch1.zen
7.860070e+00	8.099928e+01	20151204_STAG2gfpcf2_Prometa\MitoSys2\Calibration\mEGFPC1_Noc\0001_R1_P4_K1_Ch2-Ch1.zen
7.920070e+00	8.279926e+01	20151204_STAG2gfpcf2_Prometa\MitoSys2\Calibration\mEGFPC1_Noc\0001_R1_P4_K1_Ch2-Ch1.zen
7.980070e+00	8.106594e+01	20151204_STAG2gfpcf2_Prometa\MitoSys2\Calibration\mEGFPC1_Noc\0001_R1_P4_K1_Ch2-Ch1.zen
8.040070e+00	8.229926e+01	20151204_STAG2gfpcf2_Prometa\MitoSys2\Calibration\mEGFPC1_Noc\0001_R1_P4_K1_Ch2-Ch1.zen
8.100070e+00	8.253259e+01	20151204_STAG2gfpcf2_Prometa\MitoSys2\Calibration\mEGFPC1_Noc\0001_R1_P4_K1_Ch2-Ch1.zen
8.160070e+00	7.974928e+01	20151204_STAG2gfpcf2_Prometa\MitoSys2\Calibration\mEGFPC1_Noc\0001_R1_P4_K1_Ch2-Ch1.zen
8.220070e+00	7.313268e+01	20151204_STAG2gfpcf2_Prometa\MitoSys2\Calibration\mEGFPC1_Noc\0001_R1_P4_K1_Ch2-Ch1.zen
8.280070e+00	7.858263e+01	20151204_STAG2gfpcf2_Prometa\MitoSys2\Calibration\mEGFPC1_Noc\0001_R1_P4_K1_Ch2-Ch1.zen
8.340070e+00	7.838263e+01	20151204_STAG2gfpcf2_Prometa\MitoSys2\Calibration\mEGFPC1_Noc\0001_R1_P4_K1_Ch2-Ch1.zen
8.400070e+00	7.704931e+01	20151204_STAG2gfpcf2_Prometa\MitoSys2\Calibration\mEGFPC1_Noc\0001_R1_P4_K1_Ch2-Ch1.zen
8.460080e+00	7.586599e+01	20151204_STAG2gfpcf2_Prometa\MitoSys2\Calibration\mEGFPC1_Noc\0001_R1_P4_K1_Ch2-Ch1.zen
8.520080e+00	7.679931e+01	20151204_STAG2gfpcf2_Prometa\MitoSys2\Calibration\mEGFPC1_Noc\0001_R1_P4_K1_Ch2-Ch1.zen
8.580080e+00	8.048261e+01	20151204_STAG2gfpcf2_Prometa\MitoSys2\Calibration\mEGFPC1_Noc\0001_R1_P4_K1_Ch2-Ch1.zen
8.640080e+00	7.739931e+01	20151204_STAG2gfpcf2_Prometa\MitoSys2\Calibration\mEGFPC1_Noc\0001_R1_P4_K1_Ch2-Ch1.zen
8.700080e+00	7.516599e+01	20151204_STAG2gfpcf2_Prometa\MitoSys2\Calibration\mEGFPC1_Noc\0001_R1_P4_K1_Ch2-Ch1.zen
8.760080e+00	7.559932e+01	20151204_STAG2gfpcf2_Prometa\MitoSys2\Calibration\mEGFPC1_Noc\0001_R1_P4_K1_Ch2-Ch1.zen
8.820080e+00	7.591599e+01	20151204_STAG2gfpcf2_Prometa\MitoSys2\Calibration\mEGFPC1_Noc\0001_R1_P4_K1_Ch2-Ch1.zen
8.880080e+00	7.208269e+01	20151204_STAG2gfpcf2_Prometa\MitoSys2\Calibration\mEGFPC1_Noc\0001_R1_P4_K1_Ch2-Ch1.zen
8.940080e+00	7.236602e+01	20151204_STAG2gfpcf2_Prometa\MitoSys2\Calibration\mEGFPC1_Noc\0001_R1_P4_K1_Ch2-Ch1.zen
9.000080e+00	7.718264e+01	20151204_STAG2gfpcf2_Prometa\MitoSys2\Calibration\mEGFPC1_Noc\0001_R1_P4_K1_Ch2-Ch1.zen
9.060080e+00	7.561599e+01	20151204_STAG2gfpcf2_Prometa\MitoSys2\Calibration\mEGFPC1_Noc\0001_R1_P4_K1_Ch2-Ch1.zen
9.120080e+00	7.844930e+01	20151204_STAG2gfpcf2_Prometa\MitoSys2\Calibration\mEGFPC1_Noc\0001_R1_P4_K1_Ch2-Ch1.zen
9.180080e+00	7.479933e+01	20151204_STAG2gfpcf2_Prometa\MitoSys2\Calibration\mEGFPC1_Noc\0001_R1_P4_K1_Ch2-Ch1.zen
9.240080e+00	7.656598e+01	20151204_STAG2gfpcf2_Prometa\MitoSys2\Calibration\mEGFPC1_Noc\0001_R1_P4_K1_Ch2-Ch1.zen
9.300080e+00	7.484933e+01	20151204_STAG2gfpcf2_Prometa\MitoSys2\Calibration\mEGFPC1_Noc\0001_R1_P4_K1_Ch2-Ch1.zen
9.360080e+00	7.953262e+01	20151204_STAG2gfpcf2_Prometa\MitoSys2\Calibration\mEGFPC1_Noc\0001_R1_P4_K1_Ch2-Ch1.zen
9.420080e+00	7.801597e+01	20151204_STAG2gfpcf2_Prometa\MitoSys2\Calibration\mEGFPC1_Noc\0001_R1_P4_K1_Ch2-Ch1.zen
9.480090e+00	7.944929e+01	20151204_STAG2gfpcf2_Prometa\MitoSys2\Calibration\mEGFPC1_Noc\0001_R1_P4_K1_Ch2-Ch1.zen
9.540090e+00	7.626598e+01	20151204_STAG2gfpcf2_Prometa\MitoSys2\Calibration\mEGFPC1_Noc\0001_R1_P4_K1_Ch2-Ch1.zen
9.600090e+00	7.213269e+01	20151204_STAG2gfpcf2_Prometa\MitoSys2\Calibration\mEGFPC1_Noc\0001_R1_P4_K1_Ch2-Ch1.zen
9.660090e+00	7.329935e+01	20151204_STAG2gfpcf2_Prometa\MitoSys2\Calibration\mEGFPC1_Noc\0001_R1_P4_K1_Ch2-Ch1.zen
9.720090e+00	7.898263e+01	20151204_STAG2gfpcf2_Prometa\MitoSys2\Calibration\mEGFPC1_Noc\0001_R1_P4_K1_Ch2-Ch1.zen
9.780090e+00	7.769930e+01	20151204_STAG2gfpcf2_Prometa\MitoSys2\Calibration\mEGFPC1_Noc\0001_R1_P4_K1_Ch2-Ch1.zen
9.840090e+00	7.963262e+01	20151204_STAG2gfpcf2_Prometa\MitoSys2\Calibration\mEGFPC1_Noc\0001_R1_P4_K1_Ch2-Ch1.zen
9.900090e+00	8.034928e+01	20151204_STAG2gfpcf2_Prometa\MitoSys2\Calibration\mEGFPC1_Noc\0001_R1_P4_K1_Ch2-Ch1.zen
9.960090e+00	8.091594e+01	20151204_STAG2gfpcf2_Prometa\MitoSys2\Calibration\mEGFPC1_Noc\0001_R1_P4_K1_Ch2-Ch1.zen
1.002009e+01	7.928262e+01	20151204_STAG2gfpcf2_Prometa\MitoSys2\Calibration\mEGFPC1_Noc\0001_R1_P4_K1_Ch2-Ch1.zen
1.008009e+01	7.604932e+01	20151204_STAG2gfpcf2_Prometa\MitoSys2\Calibration\mEGFPC1_Noc\0001_R1_P4_K1_Ch2-Ch1.zen
1.014009e+01	8.259926e+01	20151204_STAG2gfpcf2_Prometa\MitoSys2\Calibration\mEGFPC1_Noc\0001_R1_P4_K1_Ch2-Ch1.zen
1.020009e+01	7.609932e+01	20151204_STAG2gfpcf2_Prometa\MitoSys2\Calibration\mEGFPC1_Noc\0001_R1_P4_K1_Ch2-Ch1.zen
1.026009e+01	7.893262e+01	20151204_STAG2gfpcf2_Prometa\MitoSys2\Calibration\mEGFPC1_Noc\0001_R1_P4_K1_Ch2-Ch1.zen
1.032009e+01	7.788264e+01	20151204_STAG2gfpcf2_Prometa\MitoSys2\Calibration\mEGFPC1_Noc\0001_R1_P4_K1_Ch2-Ch1.zen
1.038009e+01	7.596599e+01	20151204_STAG2gfpcf2_Prometa\MitoSys2\Calibration\mEGFPC1_Noc\0001_R1_P4_K1_Ch2-Ch1.zen
1.044009e+01	7.706598e+01	20151204_STAG2gfpcf2_Prometa\MitoSys2\Calibration\mEGFPC1_Noc\0001_R1_P4_K1_Ch2-Ch1.zen
1.050009e+01	7.596599e+01	20151204_STAG2gfpcf2_Prometa\MitoSys2\Calibration\mEGFPC1_Noc\0001_R1_P4_K1_Ch2-Ch1.zen
1.056009e+01	7.854929e+01	20151204_STAG2gfpcf2_Prometa\MitoSys2\Calibration\mEGFPC1_Noc\0001_R1_P4_K1_Ch2-Ch1.zen
1.062010e+01	7.751598e+01	20151204_STAG2gfpcf2_Prometa\MitoSys2\Calibration\mEGFPC1_Noc\0001_R1_P4_K1_Ch2-Ch1.zen
1.068010e+01	7.719931e+01	20151204_STAG2gfpcf2_Prometa\MitoSys2\Calibration\mEGFPC1_Noc\0001_R1_P4_K1_Ch2-Ch1.zen
1.074010e+01	8.098260e+01	20151204_STAG2gfpcf2_Prometa\MitoSys2\Calibration\mEGFPC1_Noc\0001_R1_P4_K1_Ch2-Ch1.zen
1.080010e+01	7.808263e+01	20151204_STAG2gfpcf2_Prometa\MitoSys2\Calibration\mEGFPC1_Noc\0001_R1_P4_K1_Ch2-Ch1.zen
1.086010e+01	7.709931e+01	20151204_STAG2gfpcf2_Prometa\MitoSys2\Calibration\mEGFPC1_Noc\0001_R1_P4_K1_Ch2-Ch1.zen
1.092010e+01	8.411591e+01	20151204_STAG2gfpcf2_Prometa\MitoSys2\Calibration\mEGFPC1_Noc\0001_R1_P4_K1_Ch2-Ch1.zen
1.098010e+01	8.194926e+01	20151204_STAG2gfpcf2_Prometa\MitoSys2\Calibration\mEGFPC1_Noc\0001_R1_P4_K1_Ch2-Ch1.zen
1.104010e+01	8.094927e+01	20151204_STAG2gfpcf2_Prometa\MitoSys2\Calibration\mEGFPC1_Noc\0001_R1_P4_K1_Ch2-Ch1.zen
1.110010e+01	7.751598e+01	20151204_STAG2gfpcf2_Prometa\MitoSys2\Calibration\mEGFPC1_Noc\0001_R1_P4_K1_Ch2-Ch1.zen
1.116010e+01	8.336592e+01	20151204_STAG2gfpcf2_Prometa\MitoSys2\Calibration\mEGFPC1_Noc\0001_R1_P4_K1_Ch2-Ch1.zen
1.122010e+01	7.956596e+01	20151204_STAG2gfpcf2_Prometa\MitoSys2\Calibration\mEGFPC1_Noc\0001_R1_P4_K1_Ch2-Ch1.zen
1.128010e+01	7.786597e+01	20151204_STAG2gfpcf2_Prometa\MitoSys2\Calibration\mEGFPC1_Noc\0001_R1_P4_K1_Ch2-Ch1.zen
1.134010e+01	8.186594e+01	20151204_STAG2gfpcf2_Prometa\MitoSys2\Calibration\mEGFPC1_Noc\0001_R1_P4_K1_Ch2-Ch1.zen
1.140010e+01	7.846597e+01	20151204_STAG2gfpcf2_Prometa\MitoSys2\Calibration\mEGFPC1_Noc\0001_R1_P4_K1_Ch2-Ch1.zen
1.146010e+01	8.389925e+01	20151204_STAG2gfpcf2_Prometa\MitoSys2\Calibration\mEGFPC1_Noc\0001_R1_P4_K1_Ch2-Ch1.zen
1.152010e+01	7.859930e+01	20151204_STAG2gfpcf2_Prometa\MitoSys2\Calibration\mEGFPC1_Noc\0001_R1_P4_K1_Ch2-Ch1.zen
1.158010e+01	7.861596e+01	20151204_STAG2gfpcf2_Prometa\MitoSys2\Calibration\mEGFPC1_Noc\0001_R1_P4_K1_Ch2-Ch1.zen
1.164010e+01	7.944929e+01	20151204_STAG2gfpcf2_Prometa\MitoSys2\Calibration\mEGFPC1_Noc\0001_R1_P4_K1_Ch2-Ch1.zen
1.170010e+01	7.771597e+01	20151204_STAG2gfpcf2_Prometa\MitoSys2\Calibration\mEGFPC1_Noc\0001_R1_P4_K1_Ch2-Ch1.zen
1.176011e+01	7.431600e+01	20151204_STAG2gfpcf2_Prometa\MitoSys2\Calibration\mEGFPC1_Noc\0001_R1_P4_K1_Ch2-Ch1.zen
1.182011e+01	7.463267e+01	20151204_STAG2gfpcf2_Prometa\MitoSys2\Calibration\mEGFPC1_Noc\0001_R1_P4_K1_Ch2-Ch1.zen
1.188011e+01	7.438267e+01	20151204_STAG2gfpcf2_Prometa\MitoSys2\Calibration\mEGFPC1_Noc\0001_R1_P4_K1_Ch2-Ch1.zen
1.194011e+01	8.046594e+01	20151204_STAG2gfpcf2_Prometa\MitoSys2\Calibration\mEGFPC1_Noc\0001_R1_P4_K1_Ch2-Ch1.zen
1.200011e+01	7.858263e+01	20151204_STAG2gfpcf2_Prometa\MitoSys2\Calibration\mEGFPC1_Noc\0001_R1_P4_K1_Ch2-Ch1.zen
1.206011e+01	8.283259e+01	20151204_STAG2gfpcf2_Prometa\MitoSys2\Calibration\mEGFPC1_Noc\0001_R1_P4_K1_Ch2-Ch1.zen
1.212011e+01	8.079928e+01	20151204_STAG2gfpcf2_Prometa\MitoSys2\Calibration\mEGFPC1_Noc\0001_R1_P4_K1_Ch2-Ch1.zen
1.218011e+01	7.901596e+01	20151204_STAG2gfpcf2_Prometa\MitoSys2\Calibration\mEGFPC1_Noc\0001_R1_P4_K1_Ch2-Ch1.zen
1.224011e+01	7.739931e+01	20151204_STAG2gfpcf2_Prometa\MitoSys2\Calibration\mEGFPC1_Noc\0001_R1_P4_K1_Ch2-Ch1.zen
1.230011e+01	8.103261e+01	20151204_STAG2gfpcf2_Prometa\MitoSys2\Calibration\mEGFPC1_Noc\0001_R1_P4_K1_Ch2-Ch1.zen
1.236011e+01	8.543257e+01	20151204_STAG2gfpcf2_Prometa\MitoSys2\Calibration\mEGFPC1_Noc\0001_R1_P4_K1_Ch2-Ch1.zen
1.242011e+01	8.204926e+01	20151204_STAG2gfpcf2_Prometa\MitoSys2\Calibration\mEGFPC1_Noc\0001_R1_P4_K1_Ch2-Ch1.zen
1.248011e+01	7.694931e+01	20151204_STAG2gfpcf2_Prometa\MitoSys2\Calibration\mEGFPC1_Noc\0001_R1_P4_K1_Ch2-Ch1.zen
1.254011e+01	8.009928e+01	20151204_STAG2gfpcf2_Prometa\MitoSys2\Calibration\mEGFPC1_Noc\0001_R1_P4_K1_Ch2-Ch1.zen
1.260011e+01	8.466591e+01	20151204_STAG2gfpcf2_Prometa\MitoSys2\Calibration\mEGFPC1_Noc\0001_R1_P4_K1_Ch2-Ch1.zen
1.266011e+01	7.934929e+01	20151204_STAG2gfpcf2_Prometa\MitoSys2\Calibration\mEGFPC1_Noc\0001_R1_P4_K1_Ch2-Ch1.zen
1.272011e+01	8.476591e+01	20151204_STAG2gfpcf2_Prometa\MitoSys2\Calibration\mEGFPC1_Noc\0001_R1_P4_K1_Ch2-Ch1.zen
1.278011e+01	8.194926e+01	20151204_STAG2gfpcf2_Prometa\MitoSys2\Calibration\mEGFPC1_Noc\0001_R1_P4_K1_Ch2-Ch1.zen
1.284011e+01	7.989928e+01	20151204_STAG2gfpcf2_Prometa\MitoSys2\Calibration\mEGFPC1_Noc\0001_R1_P4_K1_Ch2-Ch1.zen
1.290012e+01	8.094927e+01	20151204_STAG2gfpcf2_Prometa\MitoSys2\Calibration\mEGFPC1_Noc\0001_R1_P4_K1_Ch2-Ch1.zen
1.296012e+01	7.829930e+01	20151204_STAG2gfpcf2_Prometa\MitoSys2\Calibration\mEGFPC1_Noc\0001_R1_P4_K1_Ch2-Ch1.zen
1.302012e+01	8.388258e+01	20151204_STAG2gfpcf2_Prometa\MitoSys2\Calibration\mEGFPC1_Noc\0001_R1_P4_K1_Ch2-Ch1.zen
1.308012e+01	8.001595e+01	20151204_STAG2gfpcf2_Prometa\MitoSys2\Calibration\mEGFPC1_Noc\0001_R1_P4_K1_Ch2-Ch1.zen
1.314012e+01	7.898263e+01	20151204_STAG2gfpcf2_Prometa\MitoSys2\Calibration\mEGFPC1_Noc\0001_R1_P4_K1_Ch2-Ch1.zen
1.320012e+01	8.469924e+01	20151204_STAG2gfpcf2_Prometa\MitoSys2\Calibration\mEGFPC1_Noc\0001_R1_P4_K1_Ch2-Ch1.zen
1.326012e+01	8.106594e+01	20151204_STAG2gfpcf2_Prometa\MitoSys2\Calibration\mEGFPC1_Noc\0001_R1_P4_K1_Ch2-Ch1.zen
1.332012e+01	7.933263e+01	20151204_STAG2gfpcf2_Prometa\MitoSys2\Calibration\mEGFPC1_Noc\0001_R1_P4_K1_Ch2-Ch1.zen
1.338012e+01	7.944929e+01	20151204_STAG2gfpcf2_Prometa\MitoSys2\Calibration\mEGFPC1_Noc\0001_R1_P4_K1_Ch2-Ch1.zen
1.344012e+01	7.553265e+01	20151204_STAG2gfpcf2_Prometa\MitoSys2\Calibration\mEGFPC1_Noc\0001_R1_P4_K1_Ch2-Ch1.zen
1.350012e+01	7.868262e+01	20151204_STAG2gfpcf2_Prometa\MitoSys2\Calibration\mEGFPC1_Noc\0001_R1_P4_K1_Ch2-Ch1.zen
1.356012e+01	7.429933e+01	20151204_STAG2gfpcf2_Prometa\MitoSys2\Calibration\mEGFPC1_Noc\0001_R1_P4_K1_Ch2-Ch1.zen
1.362012e+01	7.864929e+01	20151204_STAG2gfpcf2_Prometa\MitoSys2\Calibration\mEGFPC1_Noc\0001_R1_P4_K1_Ch2-Ch1.zen
1.368012e+01	7.846597e+01	20151204_STAG2gfpcf2_Prometa\MitoSys2\Calibration\mEGFPC1_Noc\0001_R1_P4_K1_Ch2-Ch1.zen
1.374012e+01	8.056595e+01	20151204_STAG2gfpcf2_Prometa\MitoSys2\Calibration\mEGFPC1_Noc\0001_R1_P4_K1_Ch2-Ch1.zen
1.380012e+01	7.783263e+01	20151204_STAG2gfpcf2_Prometa\MitoSys2\Calibration\mEGFPC1_Noc\0001_R1_P4_K1_Ch2-Ch1.zen
1.386012e+01	7.811597e+01	20151204_STAG2gfpcf2_Prometa\MitoSys2\Calibration\mEGFPC1_Noc\0001_R1_P4_K1_Ch2-Ch1.zen
1.392013e+01	7.666598e+01	20151204_STAG2gfpcf2_Prometa\MitoSys2\Calibration\mEGFPC1_Noc\0001_R1_P4_K1_Ch2-Ch1.zen
1.398013e+01	7.933263e+01	20151204_STAG2gfpcf2_Prometa\MitoSys2\Calibration\mEGFPC1_Noc\0001_R1_P4_K1_Ch2-Ch1.zen
1.404013e+01	8.049928e+01	20151204_STAG2gfpcf2_Prometa\MitoSys2\Calibration\mEGFPC1_Noc\0001_R1_P4_K1_Ch2-Ch1.zen
1.410013e+01	7.494933e+01	20151204_STAG2gfpcf2_Prometa\MitoSys2\Calibration\mEGFPC1_Noc\0001_R1_P4_K1_Ch2-Ch1.zen
1.416013e+01	7.774931e+01	20151204_STAG2gfpcf2_Prometa\MitoSys2\Calibration\mEGFPC1_Noc\0001_R1_P4_K1_Ch2-Ch1.zen
1.422013e+01	7.544933e+01	20151204_STAG2gfpcf2_Prometa\MitoSys2\Calibration\mEGFPC1_Noc\0001_R1_P4_K1_Ch2-Ch1.zen
1.428013e+01	8.114928e+01	20151204_STAG2gfpcf2_Prometa\MitoSys2\Calibration\mEGFPC1_Noc\0001_R1_P4_K1_Ch2-Ch1.zen
1.434013e+01	7.788264e+01	20151204_STAG2gfpcf2_Prometa\MitoSys2\Calibration\mEGFPC1_Noc\0001_R1_P4_K1_Ch2-Ch1.zen
1.440013e+01	8.038261e+01	20151204_STAG2gfpcf2_Prometa\MitoSys2\Calibration\mEGFPC1_Noc\0001_R1_P4_K1_Ch2-Ch1.zen
1.446013e+01	7.754931e+01	20151204_STAG2gfpcf2_Prometa\MitoSys2\Calibration\mEGFPC1_Noc\0001_R1_P4_K1_Ch2-Ch1.zen
1.452013e+01	8.083261e+01	20151204_STAG2gfpcf2_Prometa\MitoSys2\Calibration\mEGFPC1_Noc\0001_R1_P4_K1_Ch2-Ch1.zen
1.458013e+01	8.156593e+01	20151204_STAG2gfpcf2_Prometa\MitoSys2\Calibration\mEGFPC1_Noc\0001_R1_P4_K1_Ch2-Ch1.zen
1.464013e+01	8.233260e+01	20151204_STAG2gfpcf2_Prometa\MitoSys2\Calibration\mEGFPC1_Noc\0001_R1_P4_K1_Ch2-Ch1.zen
1.470013e+01	8.183260e+01	20151204_STAG2gfpcf2_Prometa\MitoSys2\Calibration\mEGFPC1_Noc\0001_R1_P4_K1_Ch2-Ch1.zen
1.476013e+01	7.909929e+01	20151204_STAG2gfpcf2_Prometa\MitoSys2\Calibration\mEGFPC1_Noc\0001_R1_P4_K1_Ch2-Ch1.zen
1.482013e+01	8.008262e+01	20151204_STAG2gfpcf2_Prometa\MitoSys2\Calibration\mEGFPC1_Noc\0001_R1_P4_K1_Ch2-Ch1.zen
1.488013e+01	7.346601e+01	20151204_STAG2gfpcf2_Prometa\MitoSys2\Calibration\mEGFPC1_Noc\0001_R1_P4_K1_Ch2-Ch1.zen
1.494013e+01	7.531599e+01	20151204_STAG2gfpcf2_Prometa\MitoSys2\Calibration\mEGFPC1_Noc\0001_R1_P4_K1_Ch2-Ch1.zen
1.500013e+01	7.834930e+01	20151204_STAG2gfpcf2_Prometa\MitoSys2\Calibration\mEGFPC1_Noc\0001_R1_P4_K1_Ch2-Ch1.zen
1.506013e+01	7.739931e+01	20151204_STAG2gfpcf2_Prometa\MitoSys2\Calibration\mEGFPC1_Noc\0001_R1_P4_K1_Ch2-Ch1.zen
1.512014e+01	7.508266e+01	20151204_STAG2gfpcf2_Prometa\MitoSys2\Calibration\mEGFPC1_Noc\0001_R1_P4_K1_Ch2-Ch1.zen
1.518014e+01	7.383267e+01	20151204_STAG2gfpcf2_Prometa\MitoSys2\Calibration\mEGFPC1_Noc\0001_R1_P4_K1_Ch2-Ch1.zen
1.524014e+01	7.521600e+01	20151204_STAG2gfpcf2_Prometa\MitoSys2\Calibration\mEGFPC1_Noc\0001_R1_P4_K1_Ch2-Ch1.zen
1.530014e+01	7.251601e+01	20151204_STAG2gfpcf2_Prometa\MitoSys2\Calibration\mEGFPC1_Noc\0001_R1_P4_K1_Ch2-Ch1.zen
1.536014e+01	7.676598e+01	20151204_STAG2gfpcf2_Prometa\MitoSys2\Calibration\mEGFPC1_Noc\0001_R1_P4_K1_Ch2-Ch1.zen
1.542014e+01	7.756597e+01	20151204_STAG2gfpcf2_Prometa\MitoSys2\Calibration\mEGFPC1_Noc\0001_R1_P4_K1_Ch2-Ch1.zen
1.548014e+01	7.388268e+01	20151204_STAG2gfpcf2_Prometa\MitoSys2\Calibration\mEGFPC1_Noc\0001_R1_P4_K1_Ch2-Ch1.zen
1.554014e+01	7.539932e+01	20151204_STAG2gfpcf2_Prometa\MitoSys2\Calibration\mEGFPC1_Noc\0001_R1_P4_K1_Ch2-Ch1.zen
1.560014e+01	7.466600e+01	20151204_STAG2gfpcf2_Prometa\MitoSys2\Calibration\mEGFPC1_Noc\0001_R1_P4_K1_Ch2-Ch1.zen
1.566014e+01	7.116603e+01	20151204_STAG2gfpcf2_Prometa\MitoSys2\Calibration\mEGFPC1_Noc\0001_R1_P4_K1_Ch2-Ch1.zen
1.572014e+01	7.571599e+01	20151204_STAG2gfpcf2_Prometa\MitoSys2\Calibration\mEGFPC1_Noc\0001_R1_P4_K1_Ch2-Ch1.zen
1.578014e+01	7.711597e+01	20151204_STAG2gfpcf2_Prometa\MitoSys2\Calibration\mEGFPC1_Noc\0001_R1_P4_K1_Ch2-Ch1.zen
1.584014e+01	7.406600e+01	20151204_STAG2gfpcf2_Prometa\MitoSys2\Calibration\mEGFPC1_Noc\0001_R1_P4_K1_Ch2-Ch1.zen
1.590014e+01	7.279935e+01	20151204_STAG2gfpcf2_Prometa\MitoSys2\Calibration\mEGFPC1_Noc\0001_R1_P4_K1_Ch2-Ch1.zen
1.596014e+01	7.606599e+01	20151204_STAG2gfpcf2_Prometa\MitoSys2\Calibration\mEGFPC1_Noc\0001_R1_P4_K1_Ch2-Ch1.zen
1.602014e+01	7.583266e+01	20151204_STAG2gfpcf2_Prometa\MitoSys2\Calibration\mEGFPC1_Noc\0001_R1_P4_K1_Ch2-Ch1.zen
1.608014e+01	7.286601e+01	20151204_STAG2gfpcf2_Prometa\MitoSys2\Calibration\mEGFPC1_Noc\0001_R1_P4_K1_Ch2-Ch1.zen
1.614014e+01	7.494933e+01	20151204_STAG2gfpcf2_Prometa\MitoSys2\Calibration\mEGFPC1_Noc\0001_R1_P4_K1_Ch2-Ch1.zen
1.620015e+01	7.769930e+01	20151204_STAG2gfpcf2_Prometa\MitoSys2\Calibration\mEGFPC1_Noc\0001_R1_P4_K1_Ch2-Ch1.zen
1.626015e+01	7.403267e+01	20151204_STAG2gfpcf2_Prometa\MitoSys2\Calibration\mEGFPC1_Noc\0001_R1_P4_K1_Ch2-Ch1.zen
1.632015e+01	7.938262e+01	20151204_STAG2gfpcf2_Prometa\MitoSys2\Calibration\mEGFPC1_Noc\0001_R1_P4_K1_Ch2-Ch1.zen
1.638015e+01	7.543266e+01	20151204_STAG2gfpcf2_Prometa\MitoSys2\Calibration\mEGFPC1_Noc\0001_R1_P4_K1_Ch2-Ch1.zen
1.644015e+01	7.388268e+01	20151204_STAG2gfpcf2_Prometa\MitoSys2\Calibration\mEGFPC1_Noc\0001_R1_P4_K1_Ch2-Ch1.zen
1.650015e+01	7.401601e+01	20151204_STAG2gfpcf2_Prometa\MitoSys2\Calibration\mEGFPC1_Noc\0001_R1_P4_K1_Ch2-Ch1.zen
1.656015e+01	7.686597e+01	20151204_STAG2gfpcf2_Prometa\MitoSys2\Calibration\mEGFPC1_Noc\0001_R1_P4_K1_Ch2-Ch1.zen
1.662015e+01	7.744930e+01	20151204_STAG2gfpcf2_Prometa\MitoSys2\Calibration\mEGFPC1_Noc\0001_R1_P4_K1_Ch2-Ch1.zen
1.668015e+01	7.714931e+01	20151204_STAG2gfpcf2_Prometa\MitoSys2\Calibration\mEGFPC1_Noc\0001_R1_P4_K1_Ch2-Ch1.zen
1.674015e+01	7.926595e+01	20151204_STAG2gfpcf2_Prometa\MitoSys2\Calibration\mEGFPC1_Noc\0001_R1_P4_K1_Ch2-Ch1.zen
1.680015e+01	7.531599e+01	20151204_STAG2gfpcf2_Prometa\MitoSys2\Calibration\mEGFPC1_Noc\0001_R1_P4_K1_Ch2-Ch1.zen
1.686015e+01	7.436600e+01	20151204_STAG2gfpcf2_Prometa\MitoSys2\Calibration\mEGFPC1_Noc\0001_R1_P4_K1_Ch2-Ch1.zen
1.692015e+01	7.356601e+01	20151204_STAG2gfpcf2_Prometa\MitoSys2\Calibration\mEGFPC1_Noc\0001_R1_P4_K1_Ch2-Ch1.zen
1.698015e+01	7.771597e+01	20151204_STAG2gfpcf2_Prometa\MitoSys2\Calibration\mEGFPC1_Noc\0001_R1_P4_K1_Ch2-Ch1.zen
1.704015e+01	7.481599e+01	20151204_STAG2gfpcf2_Prometa\MitoSys2\Calibration\mEGFPC1_Noc\0001_R1_P4_K1_Ch2-Ch1.zen
1.710015e+01	7.738264e+01	20151204_STAG2gfpcf2_Prometa\MitoSys2\Calibration\mEGFPC1_Noc\0001_R1_P4_K1_Ch2-Ch1.zen
1.716015e+01	7.553265e+01	20151204_STAG2gfpcf2_Prometa\MitoSys2\Calibration\mEGFPC1_Noc\0001_R1_P4_K1_Ch2-Ch1.zen
1.722015e+01	7.634932e+01	20151204_STAG2gfpcf2_Prometa\MitoSys2\Calibration\mEGFPC1_Noc\0001_R1_P4_K1_Ch2-Ch1.zen
1.728016e+01	7.551599e+01	20151204_STAG2gfpcf2_Prometa\MitoSys2\Calibration\mEGFPC1_Noc\0001_R1_P4_K1_Ch2-Ch1.zen
1.734015e+01	7.434933e+01	20151204_STAG2gfpcf2_Prometa\MitoSys2\Calibration\mEGFPC1_Noc\0001_R1_P4_K1_Ch2-Ch1.zen
1.740016e+01	7.494933e+01	20151204_STAG2gfpcf2_Prometa\MitoSys2\Calibration\mEGFPC1_Noc\0001_R1_P4_K1_Ch2-Ch1.zen
1.746016e+01	7.519933e+01	20151204_STAG2gfpcf2_Prometa\MitoSys2\Calibration\mEGFPC1_Noc\0001_R1_P4_K1_Ch2-Ch1.zen
1.752016e+01	7.514933e+01	20151204_STAG2gfpcf2_Prometa\MitoSys2\Calibration\mEGFPC1_Noc\0001_R1_P4_K1_Ch2-Ch1.zen
1.758016e+01	7.458266e+01	20151204_STAG2gfpcf2_Prometa\MitoSys2\Calibration\mEGFPC1_Noc\0001_R1_P4_K1_Ch2-Ch1.zen
1.764016e+01	7.344934e+01	20151204_STAG2gfpcf2_Prometa\MitoSys2\Calibration\mEGFPC1_Noc\0001_R1_P4_K1_Ch2-Ch1.zen
1.770016e+01	7.516599e+01	20151204_STAG2gfpcf2_Prometa\MitoSys2\Calibration\mEGFPC1_Noc\0001_R1_P4_K1_Ch2-Ch1.zen
1.776016e+01	8.153260e+01	20151204_STAG2gfpcf2_Prometa\MitoSys2\Calibration\mEGFPC1_Noc\0001_R1_P4_K1_Ch2-Ch1.zen
1.782016e+01	7.473267e+01	20151204_STAG2gfpcf2_Prometa\MitoSys2\Calibration\mEGFPC1_Noc\0001_R1_P4_K1_Ch2-Ch1.zen
1.788016e+01	6.726607e+01	20151204_STAG2gfpcf2_Prometa\MitoSys2\Calibration\mEGFPC1_Noc\0001_R1_P4_K1_Ch2-Ch1.zen
1.794016e+01	6.721606e+01	20151204_STAG2gfpcf2_Prometa\MitoSys2\Calibration\mEGFPC1_Noc\0001_R1_P4_K1_Ch2-Ch1.zen
1.800016e+01	7.009937e+01	20151204_STAG2gfpcf2_Prometa\MitoSys2\Calibration\mEGFPC1_Noc\0001_R1_P4_K1_Ch2-Ch1.zen
1.806016e+01	7.343268e+01	20151204_STAG2gfpcf2_Prometa\MitoSys2\Calibration\mEGFPC1_Noc\0001_R1_P4_K1_Ch2-Ch1.zen
1.812016e+01	7.806596e+01	20151204_STAG2gfpcf2_Prometa\MitoSys2\Calibration\mEGFPC1_Noc\0001_R1_P4_K1_Ch2-Ch1.zen
1.818016e+01	7.928262e+01	20151204_STAG2gfpcf2_Prometa\MitoSys2\Calibration\mEGFPC1_Noc\0001_R1_P4_K1_Ch2-Ch1.zen
1.824016e+01	7.691598e+01	20151204_STAG2gfpcf2_Prometa\MitoSys2\Calibration\mEGFPC1_Noc\0001_R1_P4_K1_Ch2-Ch1.zen
1.830016e+01	7.404934e+01	20151204_STAG2gfpcf2_Prometa\MitoSys2\Calibration\mEGFPC1_Noc\0001_R1_P4_K1_Ch2-Ch1.zen
1.836016e+01	7.443266e+01	20151204_STAG2gfpcf2_Prometa\MitoSys2\Calibration\mEGFPC1_Noc\0001_R1_P4_K1_Ch2-Ch1.zen
1.842016e+01	7.588265e+01	20151204_STAG2gfpcf2_Prometa\MitoSys2\Calibration\mEGFPC1_Noc\0001_R1_P4_K1_Ch2-Ch1.zen
1.848017e+01	7.424934e+01	20151204_STAG2gfpcf2_Prometa\MitoSys2\Calibration\mEGFPC1_Noc\0001_R1_P4_K1_Ch2-Ch1.zen
1.854017e+01	7.298268e+01	20151204_STAG2gfpcf2_Prometa\MitoSys2\Calibration\mEGFPC1_Noc\0001_R1_P4_K1_Ch2-Ch1.zen
1.860017e+01	7.651598e+01	20151204_STAG2gfpcf2_Prometa\MitoSys2\Calibration\mEGFPC1_Noc\0001_R1_P4_K1_Ch2-Ch1.zen
1.866017e+01	7.016604e+01	20151204_STAG2gfpcf2_Prometa\MitoSys2\Calibration\mEGFPC1_Noc\0001_R1_P4_K1_Ch2-Ch1.zen
1.872017e+01	7.469933e+01	20151204_STAG2gfpcf2_Prometa\MitoSys2\Calibration\mEGFPC1_Noc\0001_R1_P4_K1_Ch2-Ch1.zen
1.878017e+01	7.523266e+01	20151204_STAG2gfpcf2_Prometa\MitoSys2\Calibration\mEGFPC1_Noc\0001_R1_P4_K1_Ch2-Ch1.zen
1.884017e+01	7.714931e+01	20151204_STAG2gfpcf2_Prometa\MitoSys2\Calibration\mEGFPC1_Noc\0001_R1_P4_K1_Ch2-Ch1.zen
1.890017e+01	7.199935e+01	20151204_STAG2gfpcf2_Prometa\MitoSys2\Calibration\mEGFPC1_Noc\0001_R1_P4_K1_Ch2-Ch1.zen
1.896017e+01	7.694931e+01	20151204_STAG2gfpcf2_Prometa\MitoSys2\Calibration\mEGFPC1_Noc\0001_R1_P4_K1_Ch2-Ch1.zen
1.902017e+01	7.128269e+01	20151204_STAG2gfpcf2_Prometa\MitoSys2\Calibration\mEGFPC1_Noc\0001_R1_P4_K1_Ch2-Ch1.zen
1.908017e+01	7.361600e+01	20151204_STAG2gfpcf2_Prometa\MitoSys2\Calibration\mEGFPC1_Noc\0001_R1_P4_K1_Ch2-Ch1.zen
1.914017e+01	7.459933e+01	20151204_STAG2gfpcf2_Prometa\MitoSys2\Calibration\mEGFPC1_Noc\0001_R1_P4_K1_Ch2-Ch1.zen
1.920017e+01	7.279935e+01	20151204_STAG2gfpcf2_Prometa\MitoSys2\Calibration\mEGFPC1_Noc\0001_R1_P4_K1_Ch2-Ch1.zen
1.926017e+01	7.291602e+01	20151204_STAG2gfpcf2_Prometa\MitoSys2\Calibration\mEGFPC1_Noc\0001_R1_P4_K1_Ch2-Ch1.zen
1.932017e+01	7.638265e+01	20151204_STAG2gfpcf2_Prometa\MitoSys2\Calibration\mEGFPC1_Noc\0001_R1_P4_K1_Ch2-Ch1.zen
1.938017e+01	7.401601e+01	20151204_STAG2gfpcf2_Prometa\MitoSys2\Calibration\mEGFPC1_Noc\0001_R1_P4_K1_Ch2-Ch1.zen
1.944017e+01	7.771597e+01	20151204_STAG2gfpcf2_Prometa\MitoSys2\Calibration\mEGFPC1_Noc\0001_R1_P4_K1_Ch2-Ch1.zen
1.950018e+01	7.516599e+01	20151204_STAG2gfpcf2_Prometa\MitoSys2\Calibration\mEGFPC1_Noc\0001_R1_P4_K1_Ch2-Ch1.zen
1.956017e+01	7.673264e+01	20151204_STAG2gfpcf2_Prometa\MitoSys2\Calibration\mEGFPC1_Noc\0001_R1_P4_K1_Ch2-Ch1.zen
1.962018e+01	7.763264e+01	20151204_STAG2gfpcf2_Prometa\MitoSys2\Calibration\mEGFPC1_Noc\0001_R1_P4_K1_Ch2-Ch1.zen
1.968018e+01	7.543266e+01	20151204_STAG2gfpcf2_Prometa\MitoSys2\Calibration\mEGFPC1_Noc\0001_R1_P4_K1_Ch2-Ch1.zen
1.974018e+01	7.648265e+01	20151204_STAG2gfpcf2_Prometa\MitoSys2\Calibration\mEGFPC1_Noc\0001_R1_P4_K1_Ch2-Ch1.zen
1.980018e+01	7.714931e+01	20151204_STAG2gfpcf2_Prometa\MitoSys2\Calibration\mEGFPC1_Noc\0001_R1_P4_K1_Ch2-Ch1.zen
1.986018e+01	7.631599e+01	20151204_STAG2gfpcf2_Prometa\MitoSys2\Calibration\mEGFPC1_Noc\0001_R1_P4_K1_Ch2-Ch1.zen
1.992018e+01	7.261601e+01	20151204_STAG2gfpcf2_Prometa\MitoSys2\Calibration\mEGFPC1_Noc\0001_R1_P4_K1_Ch2-Ch1.zen
1.998018e+01	7.213269e+01	20151204_STAG2gfpcf2_Prometa\MitoSys2\Calibration\mEGFPC1_Noc\0001_R1_P4_K1_Ch2-Ch1.zen
2.004018e+01	7.296601e+01	20151204_STAG2gfpcf2_Prometa\MitoSys2\Calibration\mEGFPC1_Noc\0001_R1_P4_K1_Ch2-Ch1.zen
2.010018e+01	7.894930e+01	20151204_STAG2gfpcf2_Prometa\MitoSys2\Calibration\mEGFPC1_Noc\0001_R1_P4_K1_Ch2-Ch1.zen
2.016018e+01	7.684931e+01	20151204_STAG2gfpcf2_Prometa\MitoSys2\Calibration\mEGFPC1_Noc\0001_R1_P4_K1_Ch2-Ch1.zen
2.022018e+01	7.669931e+01	20151204_STAG2gfpcf2_Prometa\MitoSys2\Calibration\mEGFPC1_Noc\0001_R1_P4_K1_Ch2-Ch1.zen
2.028018e+01	7.569933e+01	20151204_STAG2gfpcf2_Prometa\MitoSys2\Calibration\mEGFPC1_Noc\0001_R1_P4_K1_Ch2-Ch1.zen
2.034018e+01	7.321601e+01	20151204_STAG2gfpcf2_Prometa\MitoSys2\Calibration\mEGFPC1_Noc\0001_R1_P4_K1_Ch2-Ch1.zen
2.040018e+01	7.749931e+01	20151204_STAG2gfpcf2_Prometa\MitoSys2\Calibration\mEGFPC1_Noc\0001_R1_P4_K1_Ch2-Ch1.zen
2.046018e+01	7.763264e+01	20151204_STAG2gfpcf2_Prometa\MitoSys2\Calibration\mEGFPC1_Noc\0001_R1_P4_K1_Ch2-Ch1.zen
2.052018e+01	7.878263e+01	20151204_STAG2gfpcf2_Prometa\MitoSys2\Calibration\mEGFPC1_Noc\0001_R1_P4_K1_Ch2-Ch1.zen
2.058018e+01	7.554932e+01	20151204_STAG2gfpcf2_Prometa\MitoSys2\Calibration\mEGFPC1_Noc\0001_R1_P4_K1_Ch2-Ch1.zen
2.064018e+01	7.713264e+01	20151204_STAG2gfpcf2_Prometa\MitoSys2\Calibration\mEGFPC1_Noc\0001_R1_P4_K1_Ch2-Ch1.zen
2.070019e+01	8.001595e+01	20151204_STAG2gfpcf2_Prometa\MitoSys2\Calibration\mEGFPC1_Noc\0001_R1_P4_K1_Ch2-Ch1.zen
2.076019e+01	7.926595e+01	20151204_STAG2gfpcf2_Prometa\MitoSys2\Calibration\mEGFPC1_Noc\0001_R1_P4_K1_Ch2-Ch1.zen
2.082019e+01	7.833263e+01	20151204_STAG2gfpcf2_Prometa\MitoSys2\Calibration\mEGFPC1_Noc\0001_R1_P4_K1_Ch2-Ch1.zen
2.088019e+01	7.504932e+01	20151204_STAG2gfpcf2_Prometa\MitoSys2\Calibration\mEGFPC1_Noc\0001_R1_P4_K1_Ch2-Ch1.zen
2.094019e+01	7.436600e+01	20151204_STAG2gfpcf2_Prometa\MitoSys2\Calibration\mEGFPC1_Noc\0001_R1_P4_K1_Ch2-Ch1.zen
2.100019e+01	7.469933e+01	20151204_STAG2gfpcf2_Prometa\MitoSys2\Calibration\mEGFPC1_Noc\0001_R1_P4_K1_Ch2-Ch1.zen
2.106019e+01	7.546599e+01	20151204_STAG2gfpcf2_Prometa\MitoSys2\Calibration\mEGFPC1_Noc\0001_R1_P4_K1_Ch2-Ch1.zen
2.112019e+01	7.339935e+01	20151204_STAG2gfpcf2_Prometa\MitoSys2\Calibration\mEGFPC1_Noc\0001_R1_P4_K1_Ch2-Ch1.zen
2.118019e+01	7.949929e+01	20151204_STAG2gfpcf2_Prometa\MitoSys2\Calibration\mEGFPC1_Noc\0001_R1_P4_K1_Ch2-Ch1.zen
2.124019e+01	7.536599e+01	20151204_STAG2gfpcf2_Prometa\MitoSys2\Calibration\mEGFPC1_Noc\0001_R1_P4_K1_Ch2-Ch1.zen
2.130019e+01	7.118269e+01	20151204_STAG2gfpcf2_Prometa\MitoSys2\Calibration\mEGFPC1_Noc\0001_R1_P4_K1_Ch2-Ch1.zen
2.136019e+01	7.543266e+01	20151204_STAG2gfpcf2_Prometa\MitoSys2\Calibration\mEGFPC1_Noc\0001_R1_P4_K1_Ch2-Ch1.zen
2.142019e+01	7.239935e+01	20151204_STAG2gfpcf2_Prometa\MitoSys2\Calibration\mEGFPC1_Noc\0001_R1_P4_K1_Ch2-Ch1.zen
2.148019e+01	7.374934e+01	20151204_STAG2gfpcf2_Prometa\MitoSys2\Calibration\mEGFPC1_Noc\0001_R1_P4_K1_Ch2-Ch1.zen
2.154019e+01	7.593266e+01	20151204_STAG2gfpcf2_Prometa\MitoSys2\Calibration\mEGFPC1_Noc\0001_R1_P4_K1_Ch2-Ch1.zen
2.160019e+01	7.498266e+01	20151204_STAG2gfpcf2_Prometa\MitoSys2\Calibration\mEGFPC1_Noc\0001_R1_P4_K1_Ch2-Ch1.zen
2.166019e+01	7.681598e+01	20151204_STAG2gfpcf2_Prometa\MitoSys2\Calibration\mEGFPC1_Noc\0001_R1_P4_K1_Ch2-Ch1.zen
2.172019e+01	7.231602e+01	20151204_STAG2gfpcf2_Prometa\MitoSys2\Calibration\mEGFPC1_Noc\0001_R1_P4_K1_Ch2-Ch1.zen
2.178020e+01	7.416600e+01	20151204_STAG2gfpcf2_Prometa\MitoSys2\Calibration\mEGFPC1_Noc\0001_R1_P4_K1_Ch2-Ch1.zen
2.184019e+01	7.594932e+01	20151204_STAG2gfpcf2_Prometa\MitoSys2\Calibration\mEGFPC1_Noc\0001_R1_P4_K1_Ch2-Ch1.zen
2.190020e+01	7.773264e+01	20151204_STAG2gfpcf2_Prometa\MitoSys2\Calibration\mEGFPC1_Noc\0001_R1_P4_K1_Ch2-Ch1.zen
2.196020e+01	7.469933e+01	20151204_STAG2gfpcf2_Prometa\MitoSys2\Calibration\mEGFPC1_Noc\0001_R1_P4_K1_Ch2-Ch1.zen
2.202020e+01	7.356601e+01	20151204_STAG2gfpcf2_Prometa\MitoSys2\Calibration\mEGFPC1_Noc\0001_R1_P4_K1_Ch2-Ch1.zen
2.208020e+01	7.134936e+01	20151204_STAG2gfpcf2_Prometa\MitoSys2\Calibration\mEGFPC1_Noc\0001_R1_P4_K1_Ch2-Ch1.zen
2.214020e+01	7.513266e+01	20151204_STAG2gfpcf2_Prometa\MitoSys2\Calibration\mEGFPC1_Noc\0001_R1_P4_K1_Ch2-Ch1.zen
2.220020e+01	7.321601e+01	20151204_STAG2gfpcf2_Prometa\MitoSys2\Calibration\mEGFPC1_Noc\0001_R1_P4_K1_Ch2-Ch1.zen
2.226020e+01	7.644932e+01	20151204_STAG2gfpcf2_Prometa\MitoSys2\Calibration\mEGFPC1_Noc\0001_R1_P4_K1_Ch2-Ch1.zen
2.232020e+01	7.499933e+01	20151204_STAG2gfpcf2_Prometa\MitoSys2\Calibration\mEGFPC1_Noc\0001_R1_P4_K1_Ch2-Ch1.zen
2.238020e+01	7.311601e+01	20151204_STAG2gfpcf2_Prometa\MitoSys2\Calibration\mEGFPC1_Noc\0001_R1_P4_K1_Ch2-Ch1.zen
2.244020e+01	7.091603e+01	20151204_STAG2gfpcf2_Prometa\MitoSys2\Calibration\mEGFPC1_Noc\0001_R1_P4_K1_Ch2-Ch1.zen
2.250020e+01	7.158270e+01	20151204_STAG2gfpcf2_Prometa\MitoSys2\Calibration\mEGFPC1_Noc\0001_R1_P4_K1_Ch2-Ch1.zen
2.256020e+01	6.988271e+01	20151204_STAG2gfpcf2_Prometa\MitoSys2\Calibration\mEGFPC1_Noc\0001_R1_P4_K1_Ch2-Ch1.zen
2.262020e+01	7.409933e+01	20151204_STAG2gfpcf2_Prometa\MitoSys2\Calibration\mEGFPC1_Noc\0001_R1_P4_K1_Ch2-Ch1.zen
2.268020e+01	7.688264e+01	20151204_STAG2gfpcf2_Prometa\MitoSys2\Calibration\mEGFPC1_Noc\0001_R1_P4_K1_Ch2-Ch1.zen
2.274020e+01	7.521600e+01	20151204_STAG2gfpcf2_Prometa\MitoSys2\Calibration\mEGFPC1_Noc\0001_R1_P4_K1_Ch2-Ch1.zen
2.280020e+01	7.551599e+01	20151204_STAG2gfpcf2_Prometa\MitoSys2\Calibration\mEGFPC1_Noc\0001_R1_P4_K1_Ch2-Ch1.zen
2.286020e+01	7.421600e+01	20151204_STAG2gfpcf2_Prometa\MitoSys2\Calibration\mEGFPC1_Noc\0001_R1_P4_K1_Ch2-Ch1.zen
2.292021e+01	7.403267e+01	20151204_STAG2gfpcf2_Prometa\MitoSys2\Calibration\mEGFPC1_Noc\0001_R1_P4_K1_Ch2-Ch1.zen
2.298021e+01	7.418267e+01	20151204_STAG2gfpcf2_Prometa\MitoSys2\Calibration\mEGFPC1_Noc\0001_R1_P4_K1_Ch2-Ch1.zen
2.304021e+01	7.396600e+01	20151204_STAG2gfpcf2_Prometa\MitoSys2\Calibration\mEGFPC1_Noc\0001_R1_P4_K1_Ch2-Ch1.zen
2.310021e+01	7.438267e+01	20151204_STAG2gfpcf2_Prometa\MitoSys2\Calibration\mEGFPC1_Noc\0001_R1_P4_K1_Ch2-Ch1.zen
2.316021e+01	7.479933e+01	20151204_STAG2gfpcf2_Prometa\MitoSys2\Calibration\mEGFPC1_Noc\0001_R1_P4_K1_Ch2-Ch1.zen
2.322021e+01	7.268269e+01	20151204_STAG2gfpcf2_Prometa\MitoSys2\Calibration\mEGFPC1_Noc\0001_R1_P4_K1_Ch2-Ch1.zen
2.328021e+01	7.286601e+01	20151204_STAG2gfpcf2_Prometa\MitoSys2\Calibration\mEGFPC1_Noc\0001_R1_P4_K1_Ch2-Ch1.zen
2.334021e+01	7.339935e+01	20151204_STAG2gfpcf2_Prometa\MitoSys2\Calibration\mEGFPC1_Noc\0001_R1_P4_K1_Ch2-Ch1.zen
2.340021e+01	7.223269e+01	20151204_STAG2gfpcf2_Prometa\MitoSys2\Calibration\mEGFPC1_Noc\0001_R1_P4_K1_Ch2-Ch1.zen
2.346021e+01	7.444933e+01	20151204_STAG2gfpcf2_Prometa\MitoSys2\Calibration\mEGFPC1_Noc\0001_R1_P4_K1_Ch2-Ch1.zen
2.352021e+01	7.346601e+01	20151204_STAG2gfpcf2_Prometa\MitoSys2\Calibration\mEGFPC1_Noc\0001_R1_P4_K1_Ch2-Ch1.zen
2.358021e+01	7.598265e+01	20151204_STAG2gfpcf2_Prometa\MitoSys2\Calibration\mEGFPC1_Noc\0001_R1_P4_K1_Ch2-Ch1.zen
2.364021e+01	7.714931e+01	20151204_STAG2gfpcf2_Prometa\MitoSys2\Calibration\mEGFPC1_Noc\0001_R1_P4_K1_Ch2-Ch1.zen
2.370021e+01	7.541599e+01	20151204_STAG2gfpcf2_Prometa\MitoSys2\Calibration\mEGFPC1_Noc\0001_R1_P4_K1_Ch2-Ch1.zen
2.376021e+01	7.608265e+01	20151204_STAG2gfpcf2_Prometa\MitoSys2\Calibration\mEGFPC1_Noc\0001_R1_P4_K1_Ch2-Ch1.zen
2.382021e+01	7.298268e+01	20151204_STAG2gfpcf2_Prometa\MitoSys2\Calibration\mEGFPC1_Noc\0001_R1_P4_K1_Ch2-Ch1.zen
2.388021e+01	7.938262e+01	20151204_STAG2gfpcf2_Prometa\MitoSys2\Calibration\mEGFPC1_Noc\0001_R1_P4_K1_Ch2-Ch1.zen
2.394021e+01	7.461600e+01	20151204_STAG2gfpcf2_Prometa\MitoSys2\Calibration\mEGFPC1_Noc\0001_R1_P4_K1_Ch2-Ch1.zen
2.400022e+01	7.821597e+01	20151204_STAG2gfpcf2_Prometa\MitoSys2\Calibration\mEGFPC1_Noc\0001_R1_P4_K1_Ch2-Ch1.zen
2.406021e+01	8.051595e+01	20151204_STAG2gfpcf2_Prometa\MitoSys2\Calibration\mEGFPC1_Noc\0001_R1_P4_K1_Ch2-Ch1.zen
2.412022e+01	7.693265e+01	20151204_STAG2gfpcf2_Prometa\MitoSys2\Calibration\mEGFPC1_Noc\0001_R1_P4_K1_Ch2-Ch1.zen
2.418022e+01	7.421600e+01	20151204_STAG2gfpcf2_Prometa\MitoSys2\Calibration\mEGFPC1_Noc\0001_R1_P4_K1_Ch2-Ch1.zen
2.424022e+01	7.604932e+01	20151204_STAG2gfpcf2_Prometa\MitoSys2\Calibration\mEGFPC1_Noc\0001_R1_P4_K1_Ch2-Ch1.zen
2.430022e+01	7.524933e+01	20151204_STAG2gfpcf2_Prometa\MitoSys2\Calibration\mEGFPC1_Noc\0001_R1_P4_K1_Ch2-Ch1.zen
2.436022e+01	8.103261e+01	20151204_STAG2gfpcf2_Prometa\MitoSys2\Calibration\mEGFPC1_Noc\0001_R1_P4_K1_Ch2-Ch1.zen
2.442022e+01	7.923262e+01	20151204_STAG2gfpcf2_Prometa\MitoSys2\Calibration\mEGFPC1_Noc\0001_R1_P4_K1_Ch2-Ch1.zen
2.448022e+01	7.624931e+01	20151204_STAG2gfpcf2_Prometa\MitoSys2\Calibration\mEGFPC1_Noc\0001_R1_P4_K1_Ch2-Ch1.zen
2.454022e+01	7.898263e+01	20151204_STAG2gfpcf2_Prometa\MitoSys2\Calibration\mEGFPC1_Noc\0001_R1_P4_K1_Ch2-Ch1.zen
2.460022e+01	7.666598e+01	20151204_STAG2gfpcf2_Prometa\MitoSys2\Calibration\mEGFPC1_Noc\0001_R1_P4_K1_Ch2-Ch1.zen
2.466022e+01	7.219936e+01	20151204_STAG2gfpcf2_Prometa\MitoSys2\Calibration\mEGFPC1_Noc\0001_R1_P4_K1_Ch2-Ch1.zen
2.472022e+01	7.688264e+01	20151204_STAG2gfpcf2_Prometa\MitoSys2\Calibration\mEGFPC1_Noc\0001_R1_P4_K1_Ch2-Ch1.zen
2.478022e+01	7.488266e+01	20151204_STAG2gfpcf2_Prometa\MitoSys2\Calibration\mEGFPC1_Noc\0001_R1_P4_K1_Ch2-Ch1.zen
2.484022e+01	7.171603e+01	20151204_STAG2gfpcf2_Prometa\MitoSys2\Calibration\mEGFPC1_Noc\0001_R1_P4_K1_Ch2-Ch1.zen
2.490022e+01	7.079936e+01	20151204_STAG2gfpcf2_Prometa\MitoSys2\Calibration\mEGFPC1_Noc\0001_R1_P4_K1_Ch2-Ch1.zen
2.496022e+01	7.483266e+01	20151204_STAG2gfpcf2_Prometa\MitoSys2\Calibration\mEGFPC1_Noc\0001_R1_P4_K1_Ch2-Ch1.zen
2.502022e+01	7.136603e+01	20151204_STAG2gfpcf2_Prometa\MitoSys2\Calibration\mEGFPC1_Noc\0001_R1_P4_K1_Ch2-Ch1.zen
2.508022e+01	6.909938e+01	20151204_STAG2gfpcf2_Prometa\MitoSys2\Calibration\mEGFPC1_Noc\0001_R1_P4_K1_Ch2-Ch1.zen
2.514022e+01	7.189935e+01	20151204_STAG2gfpcf2_Prometa\MitoSys2\Calibration\mEGFPC1_Noc\0001_R1_P4_K1_Ch2-Ch1.zen
2.520023e+01	7.043270e+01	20151204_STAG2gfpcf2_Prometa\MitoSys2\Calibration\mEGFPC1_Noc\0001_R1_P4_K1_Ch2-Ch1.zen
2.526023e+01	7.238268e+01	20151204_STAG2gfpcf2_Prometa\MitoSys2\Calibration\mEGFPC1_Noc\0001_R1_P4_K1_Ch2-Ch1.zen
2.532023e+01	6.833272e+01	20151204_STAG2gfpcf2_Prometa\MitoSys2\Calibration\mEGFPC1_Noc\0001_R1_P4_K1_Ch2-Ch1.zen
2.538023e+01	7.308268e+01	20151204_STAG2gfpcf2_Prometa\MitoSys2\Calibration\mEGFPC1_Noc\0001_R1_P4_K1_Ch2-Ch1.zen
2.544023e+01	7.168269e+01	20151204_STAG2gfpcf2_Prometa\MitoSys2\Calibration\mEGFPC1_Noc\0001_R1_P4_K1_Ch2-Ch1.zen
2.550023e+01	7.141602e+01	20151204_STAG2gfpcf2_Prometa\MitoSys2\Calibration\mEGFPC1_Noc\0001_R1_P4_K1_Ch2-Ch1.zen
2.556023e+01	7.096603e+01	20151204_STAG2gfpcf2_Prometa\MitoSys2\Calibration\mEGFPC1_Noc\0001_R1_P4_K1_Ch2-Ch1.zen
2.562023e+01	7.224935e+01	20151204_STAG2gfpcf2_Prometa\MitoSys2\Calibration\mEGFPC1_Noc\0001_R1_P4_K1_Ch2-Ch1.zen
2.568023e+01	6.918272e+01	20151204_STAG2gfpcf2_Prometa\MitoSys2\Calibration\mEGFPC1_Noc\0001_R1_P4_K1_Ch2-Ch1.zen
2.574023e+01	7.704931e+01	20151204_STAG2gfpcf2_Prometa\MitoSys2\Calibration\mEGFPC1_Noc\0001_R1_P4_K1_Ch2-Ch1.zen
2.580023e+01	7.513266e+01	20151204_STAG2gfpcf2_Prometa\MitoSys2\Calibration\mEGFPC1_Noc\0001_R1_P4_K1_Ch2-Ch1.zen
2.586023e+01	7.346601e+01	20151204_STAG2gfpcf2_Prometa\MitoSys2\Calibration\mEGFPC1_Noc\0001_R1_P4_K1_Ch2-Ch1.zen
2.592023e+01	7.304935e+01	20151204_STAG2gfpcf2_Prometa\MitoSys2\Calibration\mEGFPC1_Noc\0001_R1_P4_K1_Ch2-Ch1.zen
2.598023e+01	7.251601e+01	20151204_STAG2gfpcf2_Prometa\MitoSys2\Calibration\mEGFPC1_Noc\0001_R1_P4_K1_Ch2-Ch1.zen
2.604023e+01	7.223269e+01	20151204_STAG2gfpcf2_Prometa\MitoSys2\Calibration\mEGFPC1_Noc\0001_R1_P4_K1_Ch2-Ch1.zen
2.610023e+01	7.101603e+01	20151204_STAG2gfpcf2_Prometa\MitoSys2\Calibration\mEGFPC1_Noc\0001_R1_P4_K1_Ch2-Ch1.zen
2.616023e+01	6.736607e+01	20151204_STAG2gfpcf2_Prometa\MitoSys2\Calibration\mEGFPC1_Noc\0001_R1_P4_K1_Ch2-Ch1.zen
2.622024e+01	7.273268e+01	20151204_STAG2gfpcf2_Prometa\MitoSys2\Calibration\mEGFPC1_Noc\0001_R1_P4_K1_Ch2-Ch1.zen
2.628024e+01	7.126603e+01	20151204_STAG2gfpcf2_Prometa\MitoSys2\Calibration\mEGFPC1_Noc\0001_R1_P4_K1_Ch2-Ch1.zen
2.634024e+01	7.311601e+01	20151204_STAG2gfpcf2_Prometa\MitoSys2\Calibration\mEGFPC1_Noc\0001_R1_P4_K1_Ch2-Ch1.zen
2.640024e+01	7.269935e+01	20151204_STAG2gfpcf2_Prometa\MitoSys2\Calibration\mEGFPC1_Noc\0001_R1_P4_K1_Ch2-Ch1.zen
2.646024e+01	6.741606e+01	20151204_STAG2gfpcf2_Prometa\MitoSys2\Calibration\mEGFPC1_Noc\0001_R1_P4_K1_Ch2-Ch1.zen
2.652024e+01	6.991604e+01	20151204_STAG2gfpcf2_Prometa\MitoSys2\Calibration\mEGFPC1_Noc\0001_R1_P4_K1_Ch2-Ch1.zen
2.658024e+01	6.998270e+01	20151204_STAG2gfpcf2_Prometa\MitoSys2\Calibration\mEGFPC1_Noc\0001_R1_P4_K1_Ch2-Ch1.zen
2.664024e+01	7.121603e+01	20151204_STAG2gfpcf2_Prometa\MitoSys2\Calibration\mEGFPC1_Noc\0001_R1_P4_K1_Ch2-Ch1.zen
2.670024e+01	7.401601e+01	20151204_STAG2gfpcf2_Prometa\MitoSys2\Calibration\mEGFPC1_Noc\0001_R1_P4_K1_Ch2-Ch1.zen
2.676024e+01	7.041604e+01	20151204_STAG2gfpcf2_Prometa\MitoSys2\Calibration\mEGFPC1_Noc\0001_R1_P4_K1_Ch2-Ch1.zen
2.682024e+01	7.474933e+01	20151204_STAG2gfpcf2_Prometa\MitoSys2\Calibration\mEGFPC1_Noc\0001_R1_P4_K1_Ch2-Ch1.zen
2.688024e+01	7.333268e+01	20151204_STAG2gfpcf2_Prometa\MitoSys2\Calibration\mEGFPC1_Noc\0001_R1_P4_K1_Ch2-Ch1.zen
2.694024e+01	7.393267e+01	20151204_STAG2gfpcf2_Prometa\MitoSys2\Calibration\mEGFPC1_Noc\0001_R1_P4_K1_Ch2-Ch1.zen
2.700024e+01	7.596599e+01	20151204_STAG2gfpcf2_Prometa\MitoSys2\Calibration\mEGFPC1_Noc\0001_R1_P4_K1_Ch2-Ch1.zen
2.706024e+01	7.403267e+01	20151204_STAG2gfpcf2_Prometa\MitoSys2\Calibration\mEGFPC1_Noc\0001_R1_P4_K1_Ch2-Ch1.zen
2.712024e+01	7.709931e+01	20151204_STAG2gfpcf2_Prometa\MitoSys2\Calibration\mEGFPC1_Noc\0001_R1_P4_K1_Ch2-Ch1.zen
2.718024e+01	7.578265e+01	20151204_STAG2gfpcf2_Prometa\MitoSys2\Calibration\mEGFPC1_Noc\0001_R1_P4_K1_Ch2-Ch1.zen
2.724024e+01	7.604932e+01	20151204_STAG2gfpcf2_Prometa\MitoSys2\Calibration\mEGFPC1_Noc\0001_R1_P4_K1_Ch2-Ch1.zen
2.730025e+01	8.254926e+01	20151204_STAG2gfpcf2_Prometa\MitoSys2\Calibration\mEGFPC1_Noc\0001_R1_P4_K1_Ch2-Ch1.zen
2.736024e+01	7.829930e+01	20151204_STAG2gfpcf2_Prometa\MitoSys2\Calibration\mEGFPC1_Noc\0001_R1_P4_K1_Ch2-Ch1.zen
2.742025e+01	7.449934e+01	20151204_STAG2gfpcf2_Prometa\MitoSys2\Calibration\mEGFPC1_Noc\0001_R1_P4_K1_Ch2-Ch1.zen
2.748025e+01	7.743264e+01	20151204_STAG2gfpcf2_Prometa\MitoSys2\Calibration\mEGFPC1_Noc\0001_R1_P4_K1_Ch2-Ch1.zen
2.754025e+01	7.809930e+01	20151204_STAG2gfpcf2_Prometa\MitoSys2\Calibration\mEGFPC1_Noc\0001_R1_P4_K1_Ch2-Ch1.zen
2.760025e+01	8.609923e+01	20151204_STAG2gfpcf2_Prometa\MitoSys2\Calibration\mEGFPC1_Noc\0001_R1_P4_K1_Ch2-Ch1.zen
2.766025e+01	8.283259e+01	20151204_STAG2gfpcf2_Prometa\MitoSys2\Calibration\mEGFPC1_Noc\0001_R1_P4_K1_Ch2-Ch1.zen
2.772025e+01	7.871597e+01	20151204_STAG2gfpcf2_Prometa\MitoSys2\Calibration\mEGFPC1_Noc\0001_R1_P4_K1_Ch2-Ch1.zen
2.778025e+01	8.189927e+01	20151204_STAG2gfpcf2_Prometa\MitoSys2\Calibration\mEGFPC1_Noc\0001_R1_P4_K1_Ch2-Ch1.zen
2.784025e+01	7.854929e+01	20151204_STAG2gfpcf2_Prometa\MitoSys2\Calibration\mEGFPC1_Noc\0001_R1_P4_K1_Ch2-Ch1.zen
2.790025e+01	7.388268e+01	20151204_STAG2gfpcf2_Prometa\MitoSys2\Calibration\mEGFPC1_Noc\0001_R1_P4_K1_Ch2-Ch1.zen
2.796025e+01	7.658265e+01	20151204_STAG2gfpcf2_Prometa\MitoSys2\Calibration\mEGFPC1_Noc\0001_R1_P4_K1_Ch2-Ch1.zen
2.802025e+01	7.616599e+01	20151204_STAG2gfpcf2_Prometa\MitoSys2\Calibration\mEGFPC1_Noc\0001_R1_P4_K1_Ch2-Ch1.zen
2.808025e+01	7.564932e+01	20151204_STAG2gfpcf2_Prometa\MitoSys2\Calibration\mEGFPC1_Noc\0001_R1_P4_K1_Ch2-Ch1.zen
2.814025e+01	7.366601e+01	20151204_STAG2gfpcf2_Prometa\MitoSys2\Calibration\mEGFPC1_Noc\0001_R1_P4_K1_Ch2-Ch1.zen
2.820025e+01	7.493266e+01	20151204_STAG2gfpcf2_Prometa\MitoSys2\Calibration\mEGFPC1_Noc\0001_R1_P4_K1_Ch2-Ch1.zen
2.826025e+01	7.938262e+01	20151204_STAG2gfpcf2_Prometa\MitoSys2\Calibration\mEGFPC1_Noc\0001_R1_P4_K1_Ch2-Ch1.zen
2.832025e+01	8.029928e+01	20151204_STAG2gfpcf2_Prometa\MitoSys2\Calibration\mEGFPC1_Noc\0001_R1_P4_K1_Ch2-Ch1.zen
2.838025e+01	8.253259e+01	20151204_STAG2gfpcf2_Prometa\MitoSys2\Calibration\mEGFPC1_Noc\0001_R1_P4_K1_Ch2-Ch1.zen
2.844025e+01	8.103261e+01	20151204_STAG2gfpcf2_Prometa\MitoSys2\Calibration\mEGFPC1_Noc\0001_R1_P4_K1_Ch2-Ch1.zen
2.850026e+01	8.136594e+01	20151204_STAG2gfpcf2_Prometa\MitoSys2\Calibration\mEGFPC1_Noc\0001_R1_P4_K1_Ch2-Ch1.zen
2.856026e+01	8.379925e+01	20151204_STAG2gfpcf2_Prometa\MitoSys2\Calibration\mEGFPC1_Noc\0001_R1_P4_K1_Ch2-Ch1.zen
2.862026e+01	8.246593e+01	20151204_STAG2gfpcf2_Prometa\MitoSys2\Calibration\mEGFPC1_Noc\0001_R1_P4_K1_Ch2-Ch1.zen
2.868026e+01	8.083261e+01	20151204_STAG2gfpcf2_Prometa\MitoSys2\Calibration\mEGFPC1_Noc\0001_R1_P4_K1_Ch2-Ch1.zen
2.874026e+01	8.254926e+01	20151204_STAG2gfpcf2_Prometa\MitoSys2\Calibration\mEGFPC1_Noc\0001_R1_P4_K1_Ch2-Ch1.zen
2.880026e+01	8.113261e+01	20151204_STAG2gfpcf2_Prometa\MitoSys2\Calibration\mEGFPC1_Noc\0001_R1_P4_K1_Ch2-Ch1.zen
2.886026e+01	7.778264e+01	20151204_STAG2gfpcf2_Prometa\MitoSys2\Calibration\mEGFPC1_Noc\0001_R1_P4_K1_Ch2-Ch1.zen
2.892026e+01	7.954929e+01	20151204_STAG2gfpcf2_Prometa\MitoSys2\Calibration\mEGFPC1_Noc\0001_R1_P4_K1_Ch2-Ch1.zen
2.898026e+01	7.514933e+01	20151204_STAG2gfpcf2_Prometa\MitoSys2\Calibration\mEGFPC1_Noc\0001_R1_P4_K1_Ch2-Ch1.zen
2.904026e+01	7.613265e+01	20151204_STAG2gfpcf2_Prometa\MitoSys2\Calibration\mEGFPC1_Noc\0001_R1_P4_K1_Ch2-Ch1.zen
2.910026e+01	8.153260e+01	20151204_STAG2gfpcf2_Prometa\MitoSys2\Calibration\mEGFPC1_Noc\0001_R1_P4_K1_Ch2-Ch1.zen
2.916026e+01	7.886596e+01	20151204_STAG2gfpcf2_Prometa\MitoSys2\Calibration\mEGFPC1_Noc\0001_R1_P4_K1_Ch2-Ch1.zen
2.922026e+01	8.131594e+01	20151204_STAG2gfpcf2_Prometa\MitoSys2\Calibration\mEGFPC1_Noc\0001_R1_P4_K1_Ch2-Ch1.zen
2.928026e+01	8.291592e+01	20151204_STAG2gfpcf2_Prometa\MitoSys2\Calibration\mEGFPC1_Noc\0001_R1_P4_K1_Ch2-Ch1.zen
2.934026e+01	8.149927e+01	20151204_STAG2gfpcf2_Prometa\MitoSys2\Calibration\mEGFPC1_Noc\0001_R1_P4_K1_Ch2-Ch1.zen
2.940026e+01	7.741597e+01	20151204_STAG2gfpcf2_Prometa\MitoSys2\Calibration\mEGFPC1_Noc\0001_R1_P4_K1_Ch2-Ch1.zen
2.946026e+01	7.893262e+01	20151204_STAG2gfpcf2_Prometa\MitoSys2\Calibration\mEGFPC1_Noc\0001_R1_P4_K1_Ch2-Ch1.zen
2.952026e+01	8.031595e+01	20151204_STAG2gfpcf2_Prometa\MitoSys2\Calibration\mEGFPC1_Noc\0001_R1_P4_K1_Ch2-Ch1.zen
2.958027e+01	7.746597e+01	20151204_STAG2gfpcf2_Prometa\MitoSys2\Calibration\mEGFPC1_Noc\0001_R1_P4_K1_Ch2-Ch1.zen
2.964027e+01	7.644932e+01	20151204_STAG2gfpcf2_Prometa\MitoSys2\Calibration\mEGFPC1_Noc\0001_R1_P4_K1_Ch2-Ch1.zen
2.970027e+01	8.061594e+01	20151204_STAG2gfpcf2_Prometa\MitoSys2\Calibration\mEGFPC1_Noc\0001_R1_P4_K1_Ch2-Ch1.zen
2.976027e+01	8.089928e+01	20151204_STAG2gfpcf2_Prometa\MitoSys2\Calibration\mEGFPC1_Noc\0001_R1_P4_K1_Ch2-Ch1.zen
2.982027e+01	8.104927e+01	20151204_STAG2gfpcf2_Prometa\MitoSys2\Calibration\mEGFPC1_Noc\0001_R1_P4_K1_Ch2-Ch1.zen
2.988027e+01	8.081594e+01	20151204_STAG2gfpcf2_Prometa\MitoSys2\Calibration\mEGFPC1_Noc\0001_R1_P4_K1_Ch2-Ch1.zen
2.994027e+01	8.211593e+01	20151204_STAG2gfpcf2_Prometa\MitoSys2\Calibration\mEGFPC1_Noc\0001_R1_P4_K1_Ch2-Ch1.zen
0	1.364334e+02	20151204_STAG2gfpcf2_Prometa\MitoSys2\Calibration\mEGFPC1_Noc\0002_R1_P1_K1_Ch2-Ch1.zen
6.000000e-02	1.327000e+02	20151204_STAG2gfpcf2_Prometa\MitoSys2\Calibration\mEGFPC1_Noc\0002_R1_P1_K1_Ch2-Ch1.zen
1.200000e-01	1.302167e+02	20151204_STAG2gfpcf2_Prometa\MitoSys2\Calibration\mEGFPC1_Noc\0002_R1_P1_K1_Ch2-Ch1.zen
1.800000e-01	1.272667e+02	20151204_STAG2gfpcf2_Prometa\MitoSys2\Calibration\mEGFPC1_Noc\0002_R1_P1_K1_Ch2-Ch1.zen
2.400000e-01	1.301500e+02	20151204_STAG2gfpcf2_Prometa\MitoSys2\Calibration\mEGFPC1_Noc\0002_R1_P1_K1_Ch2-Ch1.zen
3.000000e-01	1.314500e+02	20151204_STAG2gfpcf2_Prometa\MitoSys2\Calibration\mEGFPC1_Noc\0002_R1_P1_K1_Ch2-Ch1.zen
3.600000e-01	1.300500e+02	20151204_STAG2gfpcf2_Prometa\MitoSys2\Calibration\mEGFPC1_Noc\0002_R1_P1_K1_Ch2-Ch1.zen
4.200000e-01	1.285334e+02	20151204_STAG2gfpcf2_Prometa\MitoSys2\Calibration\mEGFPC1_Noc\0002_R1_P1_K1_Ch2-Ch1.zen
4.800000e-01	1.316334e+02	20151204_STAG2gfpcf2_Prometa\MitoSys2\Calibration\mEGFPC1_Noc\0002_R1_P1_K1_Ch2-Ch1.zen
5.400000e-01	1.303000e+02	20151204_STAG2gfpcf2_Prometa\MitoSys2\Calibration\mEGFPC1_Noc\0002_R1_P1_K1_Ch2-Ch1.zen
6.000000e-01	1.366334e+02	20151204_STAG2gfpcf2_Prometa\MitoSys2\Calibration\mEGFPC1_Noc\0002_R1_P1_K1_Ch2-Ch1.zen
6.600000e-01	1.346500e+02	20151204_STAG2gfpcf2_Prometa\MitoSys2\Calibration\mEGFPC1_Noc\0002_R1_P1_K1_Ch2-Ch1.zen
7.200000e-01	1.362834e+02	20151204_STAG2gfpcf2_Prometa\MitoSys2\Calibration\mEGFPC1_Noc\0002_R1_P1_K1_Ch2-Ch1.zen
7.800000e-01	1.274334e+02	20151204_STAG2gfpcf2_Prometa\MitoSys2\Calibration\mEGFPC1_Noc\0002_R1_P1_K1_Ch2-Ch1.zen
8.400000e-01	1.288667e+02	20151204_STAG2gfpcf2_Prometa\MitoSys2\Calibration\mEGFPC1_Noc\0002_R1_P1_K1_Ch2-Ch1.zen
9.000000e-01	1.356667e+02	20151204_STAG2gfpcf2_Prometa\MitoSys2\Calibration\mEGFPC1_Noc\0002_R1_P1_K1_Ch2-Ch1.zen
9.600000e-01	1.320334e+02	20151204_STAG2gfpcf2_Prometa\MitoSys2\Calibration\mEGFPC1_Noc\0002_R1_P1_K1_Ch2-Ch1.zen
1.020000e+00	1.300000e+02	20151204_STAG2gfpcf2_Prometa\MitoSys2\Calibration\mEGFPC1_Noc\0002_R1_P1_K1_Ch2-Ch1.zen
1.080000e+00	1.312667e+02	20151204_STAG2gfpcf2_Prometa\MitoSys2\Calibration\mEGFPC1_Noc\0002_R1_P1_K1_Ch2-Ch1.zen
1.140000e+00	1.293334e+02	20151204_STAG2gfpcf2_Prometa\MitoSys2\Calibration\mEGFPC1_Noc\0002_R1_P1_K1_Ch2-Ch1.zen
1.200000e+00	1.290667e+02	20151204_STAG2gfpcf2_Prometa\MitoSys2\Calibration\mEGFPC1_Noc\0002_R1_P1_K1_Ch2-Ch1.zen
1.260000e+00	1.296000e+02	20151204_STAG2gfpcf2_Prometa\MitoSys2\Calibration\mEGFPC1_Noc\0002_R1_P1_K1_Ch2-Ch1.zen
1.320000e+00	1.312334e+02	20151204_STAG2gfpcf2_Prometa\MitoSys2\Calibration\mEGFPC1_Noc\0002_R1_P1_K1_Ch2-Ch1.zen
1.380000e+00	1.328334e+02	20151204_STAG2gfpcf2_Prometa\MitoSys2\Calibration\mEGFPC1_Noc\0002_R1_P1_K1_Ch2-Ch1.zen
1.440000e+00	1.310500e+02	20151204_STAG2gfpcf2_Prometa\MitoSys2\Calibration\mEGFPC1_Noc\0002_R1_P1_K1_Ch2-Ch1.zen
1.500000e+00	1.327500e+02	20151204_STAG2gfpcf2_Prometa\MitoSys2\Calibration\mEGFPC1_Noc\0002_R1_P1_K1_Ch2-Ch1.zen
1.560000e+00	1.277834e+02	20151204_STAG2gfpcf2_Prometa\MitoSys2\Calibration\mEGFPC1_Noc\0002_R1_P1_K1_Ch2-Ch1.zen
1.620000e+00	1.315334e+02	20151204_STAG2gfpcf2_Prometa\MitoSys2\Calibration\mEGFPC1_Noc\0002_R1_P1_K1_Ch2-Ch1.zen
1.680000e+00	1.377167e+02	20151204_STAG2gfpcf2_Prometa\MitoSys2\Calibration\mEGFPC1_Noc\0002_R1_P1_K1_Ch2-Ch1.zen
1.740000e+00	1.295500e+02	20151204_STAG2gfpcf2_Prometa\MitoSys2\Calibration\mEGFPC1_Noc\0002_R1_P1_K1_Ch2-Ch1.zen
1.800000e+00	1.279167e+02	20151204_STAG2gfpcf2_Prometa\MitoSys2\Calibration\mEGFPC1_Noc\0002_R1_P1_K1_Ch2-Ch1.zen
1.860000e+00	1.335834e+02	20151204_STAG2gfpcf2_Prometa\MitoSys2\Calibration\mEGFPC1_Noc\0002_R1_P1_K1_Ch2-Ch1.zen
1.920000e+00	1.332167e+02	20151204_STAG2gfpcf2_Prometa\MitoSys2\Calibration\mEGFPC1_Noc\0002_R1_P1_K1_Ch2-Ch1.zen
1.980000e+00	1.402167e+02	20151204_STAG2gfpcf2_Prometa\MitoSys2\Calibration\mEGFPC1_Noc\0002_R1_P1_K1_Ch2-Ch1.zen
2.040000e+00	1.301834e+02	20151204_STAG2gfpcf2_Prometa\MitoSys2\Calibration\mEGFPC1_Noc\0002_R1_P1_K1_Ch2-Ch1.zen
2.100000e+00	1.281500e+02	20151204_STAG2gfpcf2_Prometa\MitoSys2\Calibration\mEGFPC1_Noc\0002_R1_P1_K1_Ch2-Ch1.zen
2.160000e+00	1.325334e+02	20151204_STAG2gfpcf2_Prometa\MitoSys2\Calibration\mEGFPC1_Noc\0002_R1_P1_K1_Ch2-Ch1.zen
2.220000e+00	1.285167e+02	20151204_STAG2gfpcf2_Prometa\MitoSys2\Calibration\mEGFPC1_Noc\0002_R1_P1_K1_Ch2-Ch1.zen
2.280000e+00	1.328500e+02	20151204_STAG2gfpcf2_Prometa\MitoSys2\Calibration\mEGFPC1_Noc\0002_R1_P1_K1_Ch2-Ch1.zen
2.340000e+00	1.310834e+02	20151204_STAG2gfpcf2_Prometa\MitoSys2\Calibration\mEGFPC1_Noc\0002_R1_P1_K1_Ch2-Ch1.zen
2.400000e+00	1.324000e+02	20151204_STAG2gfpcf2_Prometa\MitoSys2\Calibration\mEGFPC1_Noc\0002_R1_P1_K1_Ch2-Ch1.zen
2.460000e+00	1.325167e+02	20151204_STAG2gfpcf2_Prometa\MitoSys2\Calibration\mEGFPC1_Noc\0002_R1_P1_K1_Ch2-Ch1.zen
2.520000e+00	1.295334e+02	20151204_STAG2gfpcf2_Prometa\MitoSys2\Calibration\mEGFPC1_Noc\0002_R1_P1_K1_Ch2-Ch1.zen
2.580000e+00	1.355834e+02	20151204_STAG2gfpcf2_Prometa\MitoSys2\Calibration\mEGFPC1_Noc\0002_R1_P1_K1_Ch2-Ch1.zen
2.640000e+00	1.297167e+02	20151204_STAG2gfpcf2_Prometa\MitoSys2\Calibration\mEGFPC1_Noc\0002_R1_P1_K1_Ch2-Ch1.zen
2.700000e+00	1.380000e+02	20151204_STAG2gfpcf2_Prometa\MitoSys2\Calibration\mEGFPC1_Noc\0002_R1_P1_K1_Ch2-Ch1.zen
2.760000e+00	1.341167e+02	20151204_STAG2gfpcf2_Prometa\MitoSys2\Calibration\mEGFPC1_Noc\0002_R1_P1_K1_Ch2-Ch1.zen
2.820000e+00	1.288667e+02	20151204_STAG2gfpcf2_Prometa\MitoSys2\Calibration\mEGFPC1_Noc\0002_R1_P1_K1_Ch2-Ch1.zen
2.880000e+00	1.300834e+02	20151204_STAG2gfpcf2_Prometa\MitoSys2\Calibration\mEGFPC1_Noc\0002_R1_P1_K1_Ch2-Ch1.zen
2.940000e+00	1.308000e+02	20151204_STAG2gfpcf2_Prometa\MitoSys2\Calibration\mEGFPC1_Noc\0002_R1_P1_K1_Ch2-Ch1.zen
3	1.266834e+02	20151204_STAG2gfpcf2_Prometa\MitoSys2\Calibration\mEGFPC1_Noc\0002_R1_P1_K1_Ch2-Ch1.zen
3.060000e+00	1.313334e+02	20151204_STAG2gfpcf2_Prometa\MitoSys2\Calibration\mEGFPC1_Noc\0002_R1_P1_K1_Ch2-Ch1.zen
3.120000e+00	1.313500e+02	20151204_STAG2gfpcf2_Prometa\MitoSys2\Calibration\mEGFPC1_Noc\0002_R1_P1_K1_Ch2-Ch1.zen
3.180000e+00	1.362500e+02	20151204_STAG2gfpcf2_Prometa\MitoSys2\Calibration\mEGFPC1_Noc\0002_R1_P1_K1_Ch2-Ch1.zen
3.240000e+00	1.336667e+02	20151204_STAG2gfpcf2_Prometa\MitoSys2\Calibration\mEGFPC1_Noc\0002_R1_P1_K1_Ch2-Ch1.zen
3.300000e+00	1.312500e+02	20151204_STAG2gfpcf2_Prometa\MitoSys2\Calibration\mEGFPC1_Noc\0002_R1_P1_K1_Ch2-Ch1.zen
3.360000e+00	1.330334e+02	20151204_STAG2gfpcf2_Prometa\MitoSys2\Calibration\mEGFPC1_Noc\0002_R1_P1_K1_Ch2-Ch1.zen
3.420000e+00	1.290667e+02	20151204_STAG2gfpcf2_Prometa\MitoSys2\Calibration\mEGFPC1_Noc\0002_R1_P1_K1_Ch2-Ch1.zen
3.480000e+00	1.286334e+02	20151204_STAG2gfpcf2_Prometa\MitoSys2\Calibration\mEGFPC1_Noc\0002_R1_P1_K1_Ch2-Ch1.zen
3.540000e+00	1.351167e+02	20151204_STAG2gfpcf2_Prometa\MitoSys2\Calibration\mEGFPC1_Noc\0002_R1_P1_K1_Ch2-Ch1.zen
3.600000e+00	1.294334e+02	20151204_STAG2gfpcf2_Prometa\MitoSys2\Calibration\mEGFPC1_Noc\0002_R1_P1_K1_Ch2-Ch1.zen
3.660000e+00	1.363167e+02	20151204_STAG2gfpcf2_Prometa\MitoSys2\Calibration\mEGFPC1_Noc\0002_R1_P1_K1_Ch2-Ch1.zen
3.720000e+00	1.312334e+02	20151204_STAG2gfpcf2_Prometa\MitoSys2\Calibration\mEGFPC1_Noc\0002_R1_P1_K1_Ch2-Ch1.zen
3.780000e+00	1.295000e+02	20151204_STAG2gfpcf2_Prometa\MitoSys2\Calibration\mEGFPC1_Noc\0002_R1_P1_K1_Ch2-Ch1.zen
3.840000e+00	1.277500e+02	20151204_STAG2gfpcf2_Prometa\MitoSys2\Calibration\mEGFPC1_Noc\0002_R1_P1_K1_Ch2-Ch1.zen
3.900000e+00	1.324500e+02	20151204_STAG2gfpcf2_Prometa\MitoSys2\Calibration\mEGFPC1_Noc\0002_R1_P1_K1_Ch2-Ch1.zen
3.960000e+00	1.349834e+02	20151204_STAG2gfpcf2_Prometa\MitoSys2\Calibration\mEGFPC1_Noc\0002_R1_P1_K1_Ch2-Ch1.zen
4.020000e+00	1.319000e+02	20151204_STAG2gfpcf2_Prometa\MitoSys2\Calibration\mEGFPC1_Noc\0002_R1_P1_K1_Ch2-Ch1.zen
4.080000e+00	1.329167e+02	20151204_STAG2gfpcf2_Prometa\MitoSys2\Calibration\mEGFPC1_Noc\0002_R1_P1_K1_Ch2-Ch1.zen
4.140000e+00	1.352667e+02	20151204_STAG2gfpcf2_Prometa\MitoSys2\Calibration\mEGFPC1_Noc\0002_R1_P1_K1_Ch2-Ch1.zen
4.200000e+00	1.327334e+02	20151204_STAG2gfpcf2_Prometa\MitoSys2\Calibration\mEGFPC1_Noc\0002_R1_P1_K1_Ch2-Ch1.zen
4.260000e+00	1.284667e+02	20151204_STAG2gfpcf2_Prometa\MitoSys2\Calibration\mEGFPC1_Noc\0002_R1_P1_K1_Ch2-Ch1.zen
4.320000e+00	1.367500e+02	20151204_STAG2gfpcf2_Prometa\MitoSys2\Calibration\mEGFPC1_Noc\0002_R1_P1_K1_Ch2-Ch1.zen
4.380000e+00	1.283667e+02	20151204_STAG2gfpcf2_Prometa\MitoSys2\Calibration\mEGFPC1_Noc\0002_R1_P1_K1_Ch2-Ch1.zen
4.440000e+00	1.346834e+02	20151204_STAG2gfpcf2_Prometa\MitoSys2\Calibration\mEGFPC1_Noc\0002_R1_P1_K1_Ch2-Ch1.zen
4.500000e+00	1.280000e+02	20151204_STAG2gfpcf2_Prometa\MitoSys2\Calibration\mEGFPC1_Noc\0002_R1_P1_K1_Ch2-Ch1.zen
4.560000e+00	1.283500e+02	20151204_STAG2gfpcf2_Prometa\MitoSys2\Calibration\mEGFPC1_Noc\0002_R1_P1_K1_Ch2-Ch1.zen
4.620000e+00	1.342334e+02	20151204_STAG2gfpcf2_Prometa\MitoSys2\Calibration\mEGFPC1_Noc\0002_R1_P1_K1_Ch2-Ch1.zen
4.680000e+00	1.287667e+02	20151204_STAG2gfpcf2_Prometa\MitoSys2\Calibration\mEGFPC1_Noc\0002_R1_P1_K1_Ch2-Ch1.zen
4.740000e+00	1.305500e+02	20151204_STAG2gfpcf2_Prometa\MitoSys2\Calibration\mEGFPC1_Noc\0002_R1_P1_K1_Ch2-Ch1.zen
4.800000e+00	1.251500e+02	20151204_STAG2gfpcf2_Prometa\MitoSys2\Calibration\mEGFPC1_Noc\0002_R1_P1_K1_Ch2-Ch1.zen
4.860000e+00	1.278834e+02	20151204_STAG2gfpcf2_Prometa\MitoSys2\Calibration\mEGFPC1_Noc\0002_R1_P1_K1_Ch2-Ch1.zen
4.920000e+00	1.290167e+02	20151204_STAG2gfpcf2_Prometa\MitoSys2\Calibration\mEGFPC1_Noc\0002_R1_P1_K1_Ch2-Ch1.zen
4.980000e+00	1.288500e+02	20151204_STAG2gfpcf2_Prometa\MitoSys2\Calibration\mEGFPC1_Noc\0002_R1_P1_K1_Ch2-Ch1.zen
5.040000e+00	1.300500e+02	20151204_STAG2gfpcf2_Prometa\MitoSys2\Calibration\mEGFPC1_Noc\0002_R1_P1_K1_Ch2-Ch1.zen
5.100000e+00	1.304167e+02	20151204_STAG2gfpcf2_Prometa\MitoSys2\Calibration\mEGFPC1_Noc\0002_R1_P1_K1_Ch2-Ch1.zen
5.160000e+00	1.314834e+02	20151204_STAG2gfpcf2_Prometa\MitoSys2\Calibration\mEGFPC1_Noc\0002_R1_P1_K1_Ch2-Ch1.zen
5.220000e+00	1.323667e+02	20151204_STAG2gfpcf2_Prometa\MitoSys2\Calibration\mEGFPC1_Noc\0002_R1_P1_K1_Ch2-Ch1.zen
5.280000e+00	1.331167e+02	20151204_STAG2gfpcf2_Prometa\MitoSys2\Calibration\mEGFPC1_Noc\0002_R1_P1_K1_Ch2-Ch1.zen
5.340000e+00	1.288834e+02	20151204_STAG2gfpcf2_Prometa\MitoSys2\Calibration\mEGFPC1_Noc\0002_R1_P1_K1_Ch2-Ch1.zen
5.400000e+00	1.290000e+02	20151204_STAG2gfpcf2_Prometa\MitoSys2\Calibration\mEGFPC1_Noc\0002_R1_P1_K1_Ch2-Ch1.zen
5.460000e+00	1.261167e+02	20151204_STAG2gfpcf2_Prometa\MitoSys2\Calibration\mEGFPC1_Noc\0002_R1_P1_K1_Ch2-Ch1.zen
5.520000e+00	1.314500e+02	20151204_STAG2gfpcf2_Prometa\MitoSys2\Calibration\mEGFPC1_Noc\0002_R1_P1_K1_Ch2-Ch1.zen
5.580000e+00	1.296000e+02	20151204_STAG2gfpcf2_Prometa\MitoSys2\Calibration\mEGFPC1_Noc\0002_R1_P1_K1_Ch2-Ch1.zen
5.640000e+00	1.306500e+02	20151204_STAG2gfpcf2_Prometa\MitoSys2\Calibration\mEGFPC1_Noc\0002_R1_P1_K1_Ch2-Ch1.zen
5.700000e+00	1.309500e+02	20151204_STAG2gfpcf2_Prometa\MitoSys2\Calibration\mEGFPC1_Noc\0002_R1_P1_K1_Ch2-Ch1.zen
5.760000e+00	1.307834e+02	20151204_STAG2gfpcf2_Prometa\MitoSys2\Calibration\mEGFPC1_Noc\0002_R1_P1_K1_Ch2-Ch1.zen
5.820000e+00	1.345667e+02	20151204_STAG2gfpcf2_Prometa\MitoSys2\Calibration\mEGFPC1_Noc\0002_R1_P1_K1_Ch2-Ch1.zen
5.880000e+00	1.321500e+02	20151204_STAG2gfpcf2_Prometa\MitoSys2\Calibration\mEGFPC1_Noc\0002_R1_P1_K1_Ch2-Ch1.zen
5.940000e+00	1.309000e+02	20151204_STAG2gfpcf2_Prometa\MitoSys2\Calibration\mEGFPC1_Noc\0002_R1_P1_K1_Ch2-Ch1.zen
6	1.300000e+02	20151204_STAG2gfpcf2_Prometa\MitoSys2\Calibration\mEGFPC1_Noc\0002_R1_P1_K1_Ch2-Ch1.zen
6.060000e+00	1.332334e+02	20151204_STAG2gfpcf2_Prometa\MitoSys2\Calibration\mEGFPC1_Noc\0002_R1_P1_K1_Ch2-Ch1.zen
6.120000e+00	1.337334e+02	20151204_STAG2gfpcf2_Prometa\MitoSys2\Calibration\mEGFPC1_Noc\0002_R1_P1_K1_Ch2-Ch1.zen
6.180000e+00	1.337667e+02	20151204_STAG2gfpcf2_Prometa\MitoSys2\Calibration\mEGFPC1_Noc\0002_R1_P1_K1_Ch2-Ch1.zen
6.240000e+00	1.365334e+02	20151204_STAG2gfpcf2_Prometa\MitoSys2\Calibration\mEGFPC1_Noc\0002_R1_P1_K1_Ch2-Ch1.zen
6.300000e+00	1.322500e+02	20151204_STAG2gfpcf2_Prometa\MitoSys2\Calibration\mEGFPC1_Noc\0002_R1_P1_K1_Ch2-Ch1.zen
6.360000e+00	1.342000e+02	20151204_STAG2gfpcf2_Prometa\MitoSys2\Calibration\mEGFPC1_Noc\0002_R1_P1_K1_Ch2-Ch1.zen
6.420000e+00	1.303000e+02	20151204_STAG2gfpcf2_Prometa\MitoSys2\Calibration\mEGFPC1_Noc\0002_R1_P1_K1_Ch2-Ch1.zen
6.480000e+00	1.345000e+02	20151204_STAG2gfpcf2_Prometa\MitoSys2\Calibration\mEGFPC1_Noc\0002_R1_P1_K1_Ch2-Ch1.zen
6.540000e+00	1.322000e+02	20151204_STAG2gfpcf2_Prometa\MitoSys2\Calibration\mEGFPC1_Noc\0002_R1_P1_K1_Ch2-Ch1.zen
6.600000e+00	1.294667e+02	20151204_STAG2gfpcf2_Prometa\MitoSys2\Calibration\mEGFPC1_Noc\0002_R1_P1_K1_Ch2-Ch1.zen
6.660000e+00	1.254500e+02	20151204_STAG2gfpcf2_Prometa\MitoSys2\Calibration\mEGFPC1_Noc\0002_R1_P1_K1_Ch2-Ch1.zen
6.720000e+00	1.313167e+02	20151204_STAG2gfpcf2_Prometa\MitoSys2\Calibration\mEGFPC1_Noc\0002_R1_P1_K1_Ch2-Ch1.zen
6.780000e+00	1.300167e+02	20151204_STAG2gfpcf2_Prometa\MitoSys2\Calibration\mEGFPC1_Noc\0002_R1_P1_K1_Ch2-Ch1.zen
6.840000e+00	1.291334e+02	20151204_STAG2gfpcf2_Prometa\MitoSys2\Calibration\mEGFPC1_Noc\0002_R1_P1_K1_Ch2-Ch1.zen
6.900000e+00	1.352834e+02	20151204_STAG2gfpcf2_Prometa\MitoSys2\Calibration\mEGFPC1_Noc\0002_R1_P1_K1_Ch2-Ch1.zen
6.960000e+00	1.279167e+02	20151204_STAG2gfpcf2_Prometa\MitoSys2\Calibration\mEGFPC1_Noc\0002_R1_P1_K1_Ch2-Ch1.zen
7.020000e+00	1.312834e+02	20151204_STAG2gfpcf2_Prometa\MitoSys2\Calibration\mEGFPC1_Noc\0002_R1_P1_K1_Ch2-Ch1.zen
7.080000e+00	1.261500e+02	20151204_STAG2gfpcf2_Prometa\MitoSys2\Calibration\mEGFPC1_Noc\0002_R1_P1_K1_Ch2-Ch1.zen
7.140000e+00	1.302167e+02	20151204_STAG2gfpcf2_Prometa\MitoSys2\Calibration\mEGFPC1_Noc\0002_R1_P1_K1_Ch2-Ch1.zen
7.200000e+00	1.295667e+02	20151204_STAG2gfpcf2_Prometa\MitoSys2\Calibration\mEGFPC1_Noc\0002_R1_P1_K1_Ch2-Ch1.zen
7.260000e+00	1.281500e+02	20151204_STAG2gfpcf2_Prometa\MitoSys2\Calibration\mEGFPC1_Noc\0002_R1_P1_K1_Ch2-Ch1.zen
7.320000e+00	1.311500e+02	20151204_STAG2gfpcf2_Prometa\MitoSys2\Calibration\mEGFPC1_Noc\0002_R1_P1_K1_Ch2-Ch1.zen
7.380000e+00	1.316667e+02	20151204_STAG2gfpcf2_Prometa\MitoSys2\Calibration\mEGFPC1_Noc\0002_R1_P1_K1_Ch2-Ch1.zen
7.440000e+00	1.279500e+02	20151204_STAG2gfpcf2_Prometa\MitoSys2\Calibration\mEGFPC1_Noc\0002_R1_P1_K1_Ch2-Ch1.zen
7.500000e+00	1.352334e+02	20151204_STAG2gfpcf2_Prometa\MitoSys2\Calibration\mEGFPC1_Noc\0002_R1_P1_K1_Ch2-Ch1.zen
7.560000e+00	1.313667e+02	20151204_STAG2gfpcf2_Prometa\MitoSys2\Calibration\mEGFPC1_Noc\0002_R1_P1_K1_Ch2-Ch1.zen
7.620000e+00	1.342834e+02	20151204_STAG2gfpcf2_Prometa\MitoSys2\Calibration\mEGFPC1_Noc\0002_R1_P1_K1_Ch2-Ch1.zen
7.680000e+00	1.329334e+02	20151204_STAG2gfpcf2_Prometa\MitoSys2\Calibration\mEGFPC1_Noc\0002_R1_P1_K1_Ch2-Ch1.zen
7.740000e+00	1.283334e+02	20151204_STAG2gfpcf2_Prometa\MitoSys2\Calibration\mEGFPC1_Noc\0002_R1_P1_K1_Ch2-Ch1.zen
7.800000e+00	1.275000e+02	20151204_STAG2gfpcf2_Prometa\MitoSys2\Calibration\mEGFPC1_Noc\0002_R1_P1_K1_Ch2-Ch1.zen
7.860000e+00	1.309334e+02	20151204_STAG2gfpcf2_Prometa\MitoSys2\Calibration\mEGFPC1_Noc\0002_R1_P1_K1_Ch2-Ch1.zen
7.920000e+00	1.309167e+02	20151204_STAG2gfpcf2_Prometa\MitoSys2\Calibration\mEGFPC1_Noc\0002_R1_P1_K1_Ch2-Ch1.zen
7.980000e+00	1.247167e+02	20151204_STAG2gfpcf2_Prometa\MitoSys2\Calibration\mEGFPC1_Noc\0002_R1_P1_K1_Ch2-Ch1.zen
8.040000e+00	1.313334e+02	20151204_STAG2gfpcf2_Prometa\MitoSys2\Calibration\mEGFPC1_Noc\0002_R1_P1_K1_Ch2-Ch1.zen
8.100000e+00	1.275500e+02	20151204_STAG2gfpcf2_Prometa\MitoSys2\Calibration\mEGFPC1_Noc\0002_R1_P1_K1_Ch2-Ch1.zen
8.160000e+00	1.326834e+02	20151204_STAG2gfpcf2_Prometa\MitoSys2\Calibration\mEGFPC1_Noc\0002_R1_P1_K1_Ch2-Ch1.zen
8.220000e+00	1.383000e+02	20151204_STAG2gfpcf2_Prometa\MitoSys2\Calibration\mEGFPC1_Noc\0002_R1_P1_K1_Ch2-Ch1.zen
8.280000e+00	1.325667e+02	20151204_STAG2gfpcf2_Prometa\MitoSys2\Calibration\mEGFPC1_Noc\0002_R1_P1_K1_Ch2-Ch1.zen
8.340000e+00	1.378667e+02	20151204_STAG2gfpcf2_Prometa\MitoSys2\Calibration\mEGFPC1_Noc\0002_R1_P1_K1_Ch2-Ch1.zen
8.400000e+00	1.320834e+02	20151204_STAG2gfpcf2_Prometa\MitoSys2\Calibration\mEGFPC1_Noc\0002_R1_P1_K1_Ch2-Ch1.zen
8.460000e+00	1.389834e+02	20151204_STAG2gfpcf2_Prometa\MitoSys2\Calibration\mEGFPC1_Noc\0002_R1_P1_K1_Ch2-Ch1.zen
8.520000e+00	1.317334e+02	20151204_STAG2gfpcf2_Prometa\MitoSys2\Calibration\mEGFPC1_Noc\0002_R1_P1_K1_Ch2-Ch1.zen
8.580000e+00	1.352500e+02	20151204_STAG2gfpcf2_Prometa\MitoSys2\Calibration\mEGFPC1_Noc\0002_R1_P1_K1_Ch2-Ch1.zen
8.640000e+00	1.287500e+02	20151204_STAG2gfpcf2_Prometa\MitoSys2\Calibration\mEGFPC1_Noc\0002_R1_P1_K1_Ch2-Ch1.zen
8.700000e+00	1.333500e+02	20151204_STAG2gfpcf2_Prometa\MitoSys2\Calibration\mEGFPC1_Noc\0002_R1_P1_K1_Ch2-Ch1.zen
8.760000e+00	1.344500e+02	20151204_STAG2gfpcf2_Prometa\MitoSys2\Calibration\mEGFPC1_Noc\0002_R1_P1_K1_Ch2-Ch1.zen
8.820000e+00	1.343167e+02	20151204_STAG2gfpcf2_Prometa\MitoSys2\Calibration\mEGFPC1_Noc\0002_R1_P1_K1_Ch2-Ch1.zen
8.880000e+00	1.340500e+02	20151204_STAG2gfpcf2_Prometa\MitoSys2\Calibration\mEGFPC1_Noc\0002_R1_P1_K1_Ch2-Ch1.zen
8.940000e+00	1.320334e+02	20151204_STAG2gfpcf2_Prometa\MitoSys2\Calibration\mEGFPC1_Noc\0002_R1_P1_K1_Ch2-Ch1.zen
9	1.320167e+02	20151204_STAG2gfpcf2_Prometa\MitoSys2\Calibration\mEGFPC1_Noc\0002_R1_P1_K1_Ch2-Ch1.zen
9.060000e+00	1.328834e+02	20151204_STAG2gfpcf2_Prometa\MitoSys2\Calibration\mEGFPC1_Noc\0002_R1_P1_K1_Ch2-Ch1.zen
9.120000e+00	1.317834e+02	20151204_STAG2gfpcf2_Prometa\MitoSys2\Calibration\mEGFPC1_Noc\0002_R1_P1_K1_Ch2-Ch1.zen
9.180000e+00	1.323500e+02	20151204_STAG2gfpcf2_Prometa\MitoSys2\Calibration\mEGFPC1_Noc\0002_R1_P1_K1_Ch2-Ch1.zen
9.240000e+00	1.372500e+02	20151204_STAG2gfpcf2_Prometa\MitoSys2\Calibration\mEGFPC1_Noc\0002_R1_P1_K1_Ch2-Ch1.zen
9.300000e+00	1.324667e+02	20151204_STAG2gfpcf2_Prometa\MitoSys2\Calibration\mEGFPC1_Noc\0002_R1_P1_K1_Ch2-Ch1.zen
9.360000e+00	1.316667e+02	20151204_STAG2gfpcf2_Prometa\MitoSys2\Calibration\mEGFPC1_Noc\0002_R1_P1_K1_Ch2-Ch1.zen
9.420000e+00	1.319000e+02	20151204_STAG2gfpcf2_Prometa\MitoSys2\Calibration\mEGFPC1_Noc\0002_R1_P1_K1_Ch2-Ch1.zen
9.480000e+00	1.387334e+02	20151204_STAG2gfpcf2_Prometa\MitoSys2\Calibration\mEGFPC1_Noc\0002_R1_P1_K1_Ch2-Ch1.zen
9.540000e+00	1.355334e+02	20151204_STAG2gfpcf2_Prometa\MitoSys2\Calibration\mEGFPC1_Noc\0002_R1_P1_K1_Ch2-Ch1.zen
9.600000e+00	1.335500e+02	20151204_STAG2gfpcf2_Prometa\MitoSys2\Calibration\mEGFPC1_Noc\0002_R1_P1_K1_Ch2-Ch1.zen
9.660000e+00	1.310667e+02	20151204_STAG2gfpcf2_Prometa\MitoSys2\Calibration\mEGFPC1_Noc\0002_R1_P1_K1_Ch2-Ch1.zen
9.720000e+00	1.293000e+02	20151204_STAG2gfpcf2_Prometa\MitoSys2\Calibration\mEGFPC1_Noc\0002_R1_P1_K1_Ch2-Ch1.zen
9.780000e+00	1.291667e+02	20151204_STAG2gfpcf2_Prometa\MitoSys2\Calibration\mEGFPC1_Noc\0002_R1_P1_K1_Ch2-Ch1.zen
9.840000e+00	1.354167e+02	20151204_STAG2gfpcf2_Prometa\MitoSys2\Calibration\mEGFPC1_Noc\0002_R1_P1_K1_Ch2-Ch1.zen
9.900000e+00	1.259834e+02	20151204_STAG2gfpcf2_Prometa\MitoSys2\Calibration\mEGFPC1_Noc\0002_R1_P1_K1_Ch2-Ch1.zen
9.960000e+00	1.341667e+02	20151204_STAG2gfpcf2_Prometa\MitoSys2\Calibration\mEGFPC1_Noc\0002_R1_P1_K1_Ch2-Ch1.zen
1.002000e+01	1.322667e+02	20151204_STAG2gfpcf2_Prometa\MitoSys2\Calibration\mEGFPC1_Noc\0002_R1_P1_K1_Ch2-Ch1.zen
1.008000e+01	1.353334e+02	20151204_STAG2gfpcf2_Prometa\MitoSys2\Calibration\mEGFPC1_Noc\0002_R1_P1_K1_Ch2-Ch1.zen
1.014000e+01	1.323167e+02	20151204_STAG2gfpcf2_Prometa\MitoSys2\Calibration\mEGFPC1_Noc\0002_R1_P1_K1_Ch2-Ch1.zen
1.020000e+01	1.301000e+02	20151204_STAG2gfpcf2_Prometa\MitoSys2\Calibration\mEGFPC1_Noc\0002_R1_P1_K1_Ch2-Ch1.zen
1.026000e+01	1.302667e+02	20151204_STAG2gfpcf2_Prometa\MitoSys2\Calibration\mEGFPC1_Noc\0002_R1_P1_K1_Ch2-Ch1.zen
1.032000e+01	1.316167e+02	20151204_STAG2gfpcf2_Prometa\MitoSys2\Calibration\mEGFPC1_Noc\0002_R1_P1_K1_Ch2-Ch1.zen
1.038000e+01	1.332334e+02	20151204_STAG2gfpcf2_Prometa\MitoSys2\Calibration\mEGFPC1_Noc\0002_R1_P1_K1_Ch2-Ch1.zen
1.044000e+01	1.319834e+02	20151204_STAG2gfpcf2_Prometa\MitoSys2\Calibration\mEGFPC1_Noc\0002_R1_P1_K1_Ch2-Ch1.zen
1.050000e+01	1.223167e+02	20151204_STAG2gfpcf2_Prometa\MitoSys2\Calibration\mEGFPC1_Noc\0002_R1_P1_K1_Ch2-Ch1.zen
1.056000e+01	1.318667e+02	20151204_STAG2gfpcf2_Prometa\MitoSys2\Calibration\mEGFPC1_Noc\0002_R1_P1_K1_Ch2-Ch1.zen
1.062000e+01	1.305834e+02	20151204_STAG2gfpcf2_Prometa\MitoSys2\Calibration\mEGFPC1_Noc\0002_R1_P1_K1_Ch2-Ch1.zen
1.068000e+01	1.300167e+02	20151204_STAG2gfpcf2_Prometa\MitoSys2\Calibration\mEGFPC1_Noc\0002_R1_P1_K1_Ch2-Ch1.zen
1.074000e+01	1.283667e+02	20151204_STAG2gfpcf2_Prometa\MitoSys2\Calibration\mEGFPC1_Noc\0002_R1_P1_K1_Ch2-Ch1.zen
1.080000e+01	1.337167e+02	20151204_STAG2gfpcf2_Prometa\MitoSys2\Calibration\mEGFPC1_Noc\0002_R1_P1_K1_Ch2-Ch1.zen
1.086000e+01	1.322000e+02	20151204_STAG2gfpcf2_Prometa\MitoSys2\Calibration\mEGFPC1_Noc\0002_R1_P1_K1_Ch2-Ch1.zen
1.092000e+01	1.324167e+02	20151204_STAG2gfpcf2_Prometa\MitoSys2\Calibration\mEGFPC1_Noc\0002_R1_P1_K1_Ch2-Ch1.zen
1.098000e+01	1.322000e+02	20151204_STAG2gfpcf2_Prometa\MitoSys2\Calibration\mEGFPC1_Noc\0002_R1_P1_K1_Ch2-Ch1.zen
1.104000e+01	1.320334e+02	20151204_STAG2gfpcf2_Prometa\MitoSys2\Calibration\mEGFPC1_Noc\0002_R1_P1_K1_Ch2-Ch1.zen
1.110000e+01	1.352167e+02	20151204_STAG2gfpcf2_Prometa\MitoSys2\Calibration\mEGFPC1_Noc\0002_R1_P1_K1_Ch2-Ch1.zen
1.116000e+01	1.313500e+02	20151204_STAG2gfpcf2_Prometa\MitoSys2\Calibration\mEGFPC1_Noc\0002_R1_P1_K1_Ch2-Ch1.zen
1.122000e+01	1.321167e+02	20151204_STAG2gfpcf2_Prometa\MitoSys2\Calibration\mEGFPC1_Noc\0002_R1_P1_K1_Ch2-Ch1.zen
1.128000e+01	1.285000e+02	20151204_STAG2gfpcf2_Prometa\MitoSys2\Calibration\mEGFPC1_Noc\0002_R1_P1_K1_Ch2-Ch1.zen
1.134000e+01	1.267834e+02	20151204_STAG2gfpcf2_Prometa\MitoSys2\Calibration\mEGFPC1_Noc\0002_R1_P1_K1_Ch2-Ch1.zen
1.140000e+01	1.310000e+02	20151204_STAG2gfpcf2_Prometa\MitoSys2\Calibration\mEGFPC1_Noc\0002_R1_P1_K1_Ch2-Ch1.zen
1.146000e+01	1.350000e+02	20151204_STAG2gfpcf2_Prometa\MitoSys2\Calibration\mEGFPC1_Noc\0002_R1_P1_K1_Ch2-Ch1.zen
1.152000e+01	1.270834e+02	20151204_STAG2gfpcf2_Prometa\MitoSys2\Calibration\mEGFPC1_Noc\0002_R1_P1_K1_Ch2-Ch1.zen
1.158000e+01	1.303500e+02	20151204_STAG2gfpcf2_Prometa\MitoSys2\Calibration\mEGFPC1_Noc\0002_R1_P1_K1_Ch2-Ch1.zen
1.164000e+01	1.333834e+02	20151204_STAG2gfpcf2_Prometa\MitoSys2\Calibration\mEGFPC1_Noc\0002_R1_P1_K1_Ch2-Ch1.zen
1.170000e+01	1.406834e+02	20151204_STAG2gfpcf2_Prometa\MitoSys2\Calibration\mEGFPC1_Noc\0002_R1_P1_K1_Ch2-Ch1.zen
1.176000e+01	1.304167e+02	20151204_STAG2gfpcf2_Prometa\MitoSys2\Calibration\mEGFPC1_Noc\0002_R1_P1_K1_Ch2-Ch1.zen
1.182000e+01	1.343834e+02	20151204_STAG2gfpcf2_Prometa\MitoSys2\Calibration\mEGFPC1_Noc\0002_R1_P1_K1_Ch2-Ch1.zen
1.188000e+01	1.361000e+02	20151204_STAG2gfpcf2_Prometa\MitoSys2\Calibration\mEGFPC1_Noc\0002_R1_P1_K1_Ch2-Ch1.zen
1.194000e+01	1.279667e+02	20151204_STAG2gfpcf2_Prometa\MitoSys2\Calibration\mEGFPC1_Noc\0002_R1_P1_K1_Ch2-Ch1.zen
12	1.290834e+02	20151204_STAG2gfpcf2_Prometa\MitoSys2\Calibration\mEGFPC1_Noc\0002_R1_P1_K1_Ch2-Ch1.zen
1.206000e+01	1.351167e+02	20151204_STAG2gfpcf2_Prometa\MitoSys2\Calibration\mEGFPC1_Noc\0002_R1_P1_K1_Ch2-Ch1.zen
1.212000e+01	1.369167e+02	20151204_STAG2gfpcf2_Prometa\MitoSys2\Calibration\mEGFPC1_Noc\0002_R1_P1_K1_Ch2-Ch1.zen
1.218000e+01	1.302667e+02	20151204_STAG2gfpcf2_Prometa\MitoSys2\Calibration\mEGFPC1_Noc\0002_R1_P1_K1_Ch2-Ch1.zen
1.224000e+01	1.320834e+02	20151204_STAG2gfpcf2_Prometa\MitoSys2\Calibration\mEGFPC1_Noc\0002_R1_P1_K1_Ch2-Ch1.zen
1.230000e+01	1.325000e+02	20151204_STAG2gfpcf2_Prometa\MitoSys2\Calibration\mEGFPC1_Noc\0002_R1_P1_K1_Ch2-Ch1.zen
1.236000e+01	1.263334e+02	20151204_STAG2gfpcf2_Prometa\MitoSys2\Calibration\mEGFPC1_Noc\0002_R1_P1_K1_Ch2-Ch1.zen
1.242000e+01	1.249167e+02	20151204_STAG2gfpcf2_Prometa\MitoSys2\Calibration\mEGFPC1_Noc\0002_R1_P1_K1_Ch2-Ch1.zen
1.248000e+01	1.307500e+02	20151204_STAG2gfpcf2_Prometa\MitoSys2\Calibration\mEGFPC1_Noc\0002_R1_P1_K1_Ch2-Ch1.zen
1.254000e+01	1.301334e+02	20151204_STAG2gfpcf2_Prometa\MitoSys2\Calibration\mEGFPC1_Noc\0002_R1_P1_K1_Ch2-Ch1.zen
1.260000e+01	1.277000e+02	20151204_STAG2gfpcf2_Prometa\MitoSys2\Calibration\mEGFPC1_Noc\0002_R1_P1_K1_Ch2-Ch1.zen
1.266000e+01	1.328667e+02	20151204_STAG2gfpcf2_Prometa\MitoSys2\Calibration\mEGFPC1_Noc\0002_R1_P1_K1_Ch2-Ch1.zen
1.272000e+01	1.347000e+02	20151204_STAG2gfpcf2_Prometa\MitoSys2\Calibration\mEGFPC1_Noc\0002_R1_P1_K1_Ch2-Ch1.zen
1.278000e+01	1.342667e+02	20151204_STAG2gfpcf2_Prometa\MitoSys2\Calibration\mEGFPC1_Noc\0002_R1_P1_K1_Ch2-Ch1.zen
1.284000e+01	1.301334e+02	20151204_STAG2gfpcf2_Prometa\MitoSys2\Calibration\mEGFPC1_Noc\0002_R1_P1_K1_Ch2-Ch1.zen
1.290000e+01	1.276000e+02	20151204_STAG2gfpcf2_Prometa\MitoSys2\Calibration\mEGFPC1_Noc\0002_R1_P1_K1_Ch2-Ch1.zen
1.296000e+01	1.280667e+02	20151204_STAG2gfpcf2_Prometa\MitoSys2\Calibration\mEGFPC1_Noc\0002_R1_P1_K1_Ch2-Ch1.zen
1.302000e+01	1.354000e+02	20151204_STAG2gfpcf2_Prometa\MitoSys2\Calibration\mEGFPC1_Noc\0002_R1_P1_K1_Ch2-Ch1.zen
1.308000e+01	1.365667e+02	20151204_STAG2gfpcf2_Prometa\MitoSys2\Calibration\mEGFPC1_Noc\0002_R1_P1_K1_Ch2-Ch1.zen
1.314000e+01	1.327834e+02	20151204_STAG2gfpcf2_Prometa\MitoSys2\Calibration\mEGFPC1_Noc\0002_R1_P1_K1_Ch2-Ch1.zen
1.320000e+01	1.369334e+02	20151204_STAG2gfpcf2_Prometa\MitoSys2\Calibration\mEGFPC1_Noc\0002_R1_P1_K1_Ch2-Ch1.zen
1.326000e+01	1.303667e+02	20151204_STAG2gfpcf2_Prometa\MitoSys2\Calibration\mEGFPC1_Noc\0002_R1_P1_K1_Ch2-Ch1.zen
1.332000e+01	1.366667e+02	20151204_STAG2gfpcf2_Prometa\MitoSys2\Calibration\mEGFPC1_Noc\0002_R1_P1_K1_Ch2-Ch1.zen
1.338000e+01	1.334000e+02	20151204_STAG2gfpcf2_Prometa\MitoSys2\Calibration\mEGFPC1_Noc\0002_R1_P1_K1_Ch2-Ch1.zen
1.344000e+01	1.287334e+02	20151204_STAG2gfpcf2_Prometa\MitoSys2\Calibration\mEGFPC1_Noc\0002_R1_P1_K1_Ch2-Ch1.zen
1.350000e+01	1.289000e+02	20151204_STAG2gfpcf2_Prometa\MitoSys2\Calibration\mEGFPC1_Noc\0002_R1_P1_K1_Ch2-Ch1.zen
1.356000e+01	1.284000e+02	20151204_STAG2gfpcf2_Prometa\MitoSys2\Calibration\mEGFPC1_Noc\0002_R1_P1_K1_Ch2-Ch1.zen
1.362000e+01	1.321167e+02	20151204_STAG2gfpcf2_Prometa\MitoSys2\Calibration\mEGFPC1_Noc\0002_R1_P1_K1_Ch2-Ch1.zen
1.368000e+01	1.376500e+02	20151204_STAG2gfpcf2_Prometa\MitoSys2\Calibration\mEGFPC1_Noc\0002_R1_P1_K1_Ch2-Ch1.zen
1.374000e+01	1.338834e+02	20151204_STAG2gfpcf2_Prometa\MitoSys2\Calibration\mEGFPC1_Noc\0002_R1_P1_K1_Ch2-Ch1.zen
1.380000e+01	1.363000e+02	20151204_STAG2gfpcf2_Prometa\MitoSys2\Calibration\mEGFPC1_Noc\0002_R1_P1_K1_Ch2-Ch1.zen
1.386000e+01	1.373334e+02	20151204_STAG2gfpcf2_Prometa\MitoSys2\Calibration\mEGFPC1_Noc\0002_R1_P1_K1_Ch2-Ch1.zen
1.392000e+01	1.328667e+02	20151204_STAG2gfpcf2_Prometa\MitoSys2\Calibration\mEGFPC1_Noc\0002_R1_P1_K1_Ch2-Ch1.zen
1.398000e+01	1.302167e+02	20151204_STAG2gfpcf2_Prometa\MitoSys2\Calibration\mEGFPC1_Noc\0002_R1_P1_K1_Ch2-Ch1.zen
1.404000e+01	1.340500e+02	20151204_STAG2gfpcf2_Prometa\MitoSys2\Calibration\mEGFPC1_Noc\0002_R1_P1_K1_Ch2-Ch1.zen
1.410000e+01	1.321167e+02	20151204_STAG2gfpcf2_Prometa\MitoSys2\Calibration\mEGFPC1_Noc\0002_R1_P1_K1_Ch2-Ch1.zen
1.416000e+01	1.342334e+02	20151204_STAG2gfpcf2_Prometa\MitoSys2\Calibration\mEGFPC1_Noc\0002_R1_P1_K1_Ch2-Ch1.zen
1.422000e+01	1.320500e+02	20151204_STAG2gfpcf2_Prometa\MitoSys2\Calibration\mEGFPC1_Noc\0002_R1_P1_K1_Ch2-Ch1.zen
1.428000e+01	1.312334e+02	20151204_STAG2gfpcf2_Prometa\MitoSys2\Calibration\mEGFPC1_Noc\0002_R1_P1_K1_Ch2-Ch1.zen
1.434000e+01	1.336334e+02	20151204_STAG2gfpcf2_Prometa\MitoSys2\Calibration\mEGFPC1_Noc\0002_R1_P1_K1_Ch2-Ch1.zen
1.440000e+01	1.386000e+02	20151204_STAG2gfpcf2_Prometa\MitoSys2\Calibration\mEGFPC1_Noc\0002_R1_P1_K1_Ch2-Ch1.zen
1.446000e+01	1.396834e+02	20151204_STAG2gfpcf2_Prometa\MitoSys2\Calibration\mEGFPC1_Noc\0002_R1_P1_K1_Ch2-Ch1.zen
1.452000e+01	1.383000e+02	20151204_STAG2gfpcf2_Prometa\MitoSys2\Calibration\mEGFPC1_Noc\0002_R1_P1_K1_Ch2-Ch1.zen
1.458000e+01	1.376500e+02	20151204_STAG2gfpcf2_Prometa\MitoSys2\Calibration\mEGFPC1_Noc\0002_R1_P1_K1_Ch2-Ch1.zen
1.464000e+01	1.359834e+02	20151204_STAG2gfpcf2_Prometa\MitoSys2\Calibration\mEGFPC1_Noc\0002_R1_P1_K1_Ch2-Ch1.zen
1.470000e+01	1.402334e+02	20151204_STAG2gfpcf2_Prometa\MitoSys2\Calibration\mEGFPC1_Noc\0002_R1_P1_K1_Ch2-Ch1.zen
1.476000e+01	1.351334e+02	20151204_STAG2gfpcf2_Prometa\MitoSys2\Calibration\mEGFPC1_Noc\0002_R1_P1_K1_Ch2-Ch1.zen
1.481999e+01	1.353500e+02	20151204_STAG2gfpcf2_Prometa\MitoSys2\Calibration\mEGFPC1_Noc\0002_R1_P1_K1_Ch2-Ch1.zen
1.488000e+01	1.311500e+02	20151204_STAG2gfpcf2_Prometa\MitoSys2\Calibration\mEGFPC1_Noc\0002_R1_P1_K1_Ch2-Ch1.zen
1.494000e+01	1.351167e+02	20151204_STAG2gfpcf2_Prometa\MitoSys2\Calibration\mEGFPC1_Noc\0002_R1_P1_K1_Ch2-Ch1.zen
15	1.270000e+02	20151204_STAG2gfpcf2_Prometa\MitoSys2\Calibration\mEGFPC1_Noc\0002_R1_P1_K1_Ch2-Ch1.zen
1.506000e+01	1.315834e+02	20151204_STAG2gfpcf2_Prometa\MitoSys2\Calibration\mEGFPC1_Noc\0002_R1_P1_K1_Ch2-Ch1.zen
1.512000e+01	1.312667e+02	20151204_STAG2gfpcf2_Prometa\MitoSys2\Calibration\mEGFPC1_Noc\0002_R1_P1_K1_Ch2-Ch1.zen
1.518000e+01	1.324167e+02	20151204_STAG2gfpcf2_Prometa\MitoSys2\Calibration\mEGFPC1_Noc\0002_R1_P1_K1_Ch2-Ch1.zen
1.524000e+01	1.361000e+02	20151204_STAG2gfpcf2_Prometa\MitoSys2\Calibration\mEGFPC1_Noc\0002_R1_P1_K1_Ch2-Ch1.zen
1.530000e+01	1.283500e+02	20151204_STAG2gfpcf2_Prometa\MitoSys2\Calibration\mEGFPC1_Noc\0002_R1_P1_K1_Ch2-Ch1.zen
1.535999e+01	1.367334e+02	20151204_STAG2gfpcf2_Prometa\MitoSys2\Calibration\mEGFPC1_Noc\0002_R1_P1_K1_Ch2-Ch1.zen
1.542000e+01	1.238834e+02	20151204_STAG2gfpcf2_Prometa\MitoSys2\Calibration\mEGFPC1_Noc\0002_R1_P1_K1_Ch2-Ch1.zen
1.547999e+01	1.381834e+02	20151204_STAG2gfpcf2_Prometa\MitoSys2\Calibration\mEGFPC1_Noc\0002_R1_P1_K1_Ch2-Ch1.zen
1.554000e+01	1.326334e+02	20151204_STAG2gfpcf2_Prometa\MitoSys2\Calibration\mEGFPC1_Noc\0002_R1_P1_K1_Ch2-Ch1.zen
1.559999e+01	1.299334e+02	20151204_STAG2gfpcf2_Prometa\MitoSys2\Calibration\mEGFPC1_Noc\0002_R1_P1_K1_Ch2-Ch1.zen
1.566000e+01	1.349000e+02	20151204_STAG2gfpcf2_Prometa\MitoSys2\Calibration\mEGFPC1_Noc\0002_R1_P1_K1_Ch2-Ch1.zen
1.572000e+01	1.411500e+02	20151204_STAG2gfpcf2_Prometa\MitoSys2\Calibration\mEGFPC1_Noc\0002_R1_P1_K1_Ch2-Ch1.zen
1.577999e+01	1.315334e+02	20151204_STAG2gfpcf2_Prometa\MitoSys2\Calibration\mEGFPC1_Noc\0002_R1_P1_K1_Ch2-Ch1.zen
1.584000e+01	1.364500e+02	20151204_STAG2gfpcf2_Prometa\MitoSys2\Calibration\mEGFPC1_Noc\0002_R1_P1_K1_Ch2-Ch1.zen
1.589999e+01	1.332334e+02	20151204_STAG2gfpcf2_Prometa\MitoSys2\Calibration\mEGFPC1_Noc\0002_R1_P1_K1_Ch2-Ch1.zen
1.596000e+01	1.358834e+02	20151204_STAG2gfpcf2_Prometa\MitoSys2\Calibration\mEGFPC1_Noc\0002_R1_P1_K1_Ch2-Ch1.zen
1.601999e+01	1.351834e+02	20151204_STAG2gfpcf2_Prometa\MitoSys2\Calibration\mEGFPC1_Noc\0002_R1_P1_K1_Ch2-Ch1.zen
1.607999e+01	1.346667e+02	20151204_STAG2gfpcf2_Prometa\MitoSys2\Calibration\mEGFPC1_Noc\0002_R1_P1_K1_Ch2-Ch1.zen
1.614000e+01	1.323500e+02	20151204_STAG2gfpcf2_Prometa\MitoSys2\Calibration\mEGFPC1_Noc\0002_R1_P1_K1_Ch2-Ch1.zen
1.620000e+01	1.314667e+02	20151204_STAG2gfpcf2_Prometa\MitoSys2\Calibration\mEGFPC1_Noc\0002_R1_P1_K1_Ch2-Ch1.zen
1.625999e+01	1.345834e+02	20151204_STAG2gfpcf2_Prometa\MitoSys2\Calibration\mEGFPC1_Noc\0002_R1_P1_K1_Ch2-Ch1.zen
1.631999e+01	1.270834e+02	20151204_STAG2gfpcf2_Prometa\MitoSys2\Calibration\mEGFPC1_Noc\0002_R1_P1_K1_Ch2-Ch1.zen
1.638000e+01	1.304334e+02	20151204_STAG2gfpcf2_Prometa\MitoSys2\Calibration\mEGFPC1_Noc\0002_R1_P1_K1_Ch2-Ch1.zen
1.643999e+01	1.329167e+02	20151204_STAG2gfpcf2_Prometa\MitoSys2\Calibration\mEGFPC1_Noc\0002_R1_P1_K1_Ch2-Ch1.zen
1.649999e+01	1.333000e+02	20151204_STAG2gfpcf2_Prometa\MitoSys2\Calibration\mEGFPC1_Noc\0002_R1_P1_K1_Ch2-Ch1.zen
1.656000e+01	1.312167e+02	20151204_STAG2gfpcf2_Prometa\MitoSys2\Calibration\mEGFPC1_Noc\0002_R1_P1_K1_Ch2-Ch1.zen
1.662000e+01	1.278667e+02	20151204_STAG2gfpcf2_Prometa\MitoSys2\Calibration\mEGFPC1_Noc\0002_R1_P1_K1_Ch2-Ch1.zen
1.667999e+01	1.375500e+02	20151204_STAG2gfpcf2_Prometa\MitoSys2\Calibration\mEGFPC1_Noc\0002_R1_P1_K1_Ch2-Ch1.zen
1.673999e+01	1.349000e+02	20151204_STAG2gfpcf2_Prometa\MitoSys2\Calibration\mEGFPC1_Noc\0002_R1_P1_K1_Ch2-Ch1.zen
1.680000e+01	1.327167e+02	20151204_STAG2gfpcf2_Prometa\MitoSys2\Calibration\mEGFPC1_Noc\0002_R1_P1_K1_Ch2-Ch1.zen
1.685999e+01	1.365667e+02	20151204_STAG2gfpcf2_Prometa\MitoSys2\Calibration\mEGFPC1_Noc\0002_R1_P1_K1_Ch2-Ch1.zen
1.691999e+01	1.356667e+02	20151204_STAG2gfpcf2_Prometa\MitoSys2\Calibration\mEGFPC1_Noc\0002_R1_P1_K1_Ch2-Ch1.zen
1.697999e+01	1.350167e+02	20151204_STAG2gfpcf2_Prometa\MitoSys2\Calibration\mEGFPC1_Noc\0002_R1_P1_K1_Ch2-Ch1.zen
1.704000e+01	1.330834e+02	20151204_STAG2gfpcf2_Prometa\MitoSys2\Calibration\mEGFPC1_Noc\0002_R1_P1_K1_Ch2-Ch1.zen
1.709999e+01	1.366834e+02	20151204_STAG2gfpcf2_Prometa\MitoSys2\Calibration\mEGFPC1_Noc\0002_R1_P1_K1_Ch2-Ch1.zen
1.715999e+01	1.355000e+02	20151204_STAG2gfpcf2_Prometa\MitoSys2\Calibration\mEGFPC1_Noc\0002_R1_P1_K1_Ch2-Ch1.zen
1.722000e+01	1.329500e+02	20151204_STAG2gfpcf2_Prometa\MitoSys2\Calibration\mEGFPC1_Noc\0002_R1_P1_K1_Ch2-Ch1.zen
1.727999e+01	1.326834e+02	20151204_STAG2gfpcf2_Prometa\MitoSys2\Calibration\mEGFPC1_Noc\0002_R1_P1_K1_Ch2-Ch1.zen
1.733999e+01	1.277667e+02	20151204_STAG2gfpcf2_Prometa\MitoSys2\Calibration\mEGFPC1_Noc\0002_R1_P1_K1_Ch2-Ch1.zen
1.739999e+01	1.338334e+02	20151204_STAG2gfpcf2_Prometa\MitoSys2\Calibration\mEGFPC1_Noc\0002_R1_P1_K1_Ch2-Ch1.zen
1.746000e+01	1.287667e+02	20151204_STAG2gfpcf2_Prometa\MitoSys2\Calibration\mEGFPC1_Noc\0002_R1_P1_K1_Ch2-Ch1.zen
1.751999e+01	1.332167e+02	20151204_STAG2gfpcf2_Prometa\MitoSys2\Calibration\mEGFPC1_Noc\0002_R1_P1_K1_Ch2-Ch1.zen
1.757999e+01	1.328000e+02	20151204_STAG2gfpcf2_Prometa\MitoSys2\Calibration\mEGFPC1_Noc\0002_R1_P1_K1_Ch2-Ch1.zen
1.763999e+01	1.300000e+02	20151204_STAG2gfpcf2_Prometa\MitoSys2\Calibration\mEGFPC1_Noc\0002_R1_P1_K1_Ch2-Ch1.zen
1.770000e+01	1.299667e+02	20151204_STAG2gfpcf2_Prometa\MitoSys2\Calibration\mEGFPC1_Noc\0002_R1_P1_K1_Ch2-Ch1.zen
1.775999e+01	1.376334e+02	20151204_STAG2gfpcf2_Prometa\MitoSys2\Calibration\mEGFPC1_Noc\0002_R1_P1_K1_Ch2-Ch1.zen
1.781999e+01	1.350334e+02	20151204_STAG2gfpcf2_Prometa\MitoSys2\Calibration\mEGFPC1_Noc\0002_R1_P1_K1_Ch2-Ch1.zen
1.788000e+01	1.376834e+02	20151204_STAG2gfpcf2_Prometa\MitoSys2\Calibration\mEGFPC1_Noc\0002_R1_P1_K1_Ch2-Ch1.zen
1.793999e+01	1.397667e+02	20151204_STAG2gfpcf2_Prometa\MitoSys2\Calibration\mEGFPC1_Noc\0002_R1_P1_K1_Ch2-Ch1.zen
1.799999e+01	1.338500e+02	20151204_STAG2gfpcf2_Prometa\MitoSys2\Calibration\mEGFPC1_Noc\0002_R1_P1_K1_Ch2-Ch1.zen
1.805999e+01	1.358000e+02	20151204_STAG2gfpcf2_Prometa\MitoSys2\Calibration\mEGFPC1_Noc\0002_R1_P1_K1_Ch2-Ch1.zen
1.812000e+01	1.367000e+02	20151204_STAG2gfpcf2_Prometa\MitoSys2\Calibration\mEGFPC1_Noc\0002_R1_P1_K1_Ch2-Ch1.zen
1.817999e+01	1.391834e+02	20151204_STAG2gfpcf2_Prometa\MitoSys2\Calibration\mEGFPC1_Noc\0002_R1_P1_K1_Ch2-Ch1.zen
1.823999e+01	1.295667e+02	20151204_STAG2gfpcf2_Prometa\MitoSys2\Calibration\mEGFPC1_Noc\0002_R1_P1_K1_Ch2-Ch1.zen
1.829999e+01	1.384000e+02	20151204_STAG2gfpcf2_Prometa\MitoSys2\Calibration\mEGFPC1_Noc\0002_R1_P1_K1_Ch2-Ch1.zen
1.835999e+01	1.327500e+02	20151204_STAG2gfpcf2_Prometa\MitoSys2\Calibration\mEGFPC1_Noc\0002_R1_P1_K1_Ch2-Ch1.zen
1.841999e+01	1.303000e+02	20151204_STAG2gfpcf2_Prometa\MitoSys2\Calibration\mEGFPC1_Noc\0002_R1_P1_K1_Ch2-Ch1.zen
1.847999e+01	1.287500e+02	20151204_STAG2gfpcf2_Prometa\MitoSys2\Calibration\mEGFPC1_Noc\0002_R1_P1_K1_Ch2-Ch1.zen
1.853999e+01	1.345500e+02	20151204_STAG2gfpcf2_Prometa\MitoSys2\Calibration\mEGFPC1_Noc\0002_R1_P1_K1_Ch2-Ch1.zen
1.859999e+01	1.315167e+02	20151204_STAG2gfpcf2_Prometa\MitoSys2\Calibration\mEGFPC1_Noc\0002_R1_P1_K1_Ch2-Ch1.zen
1.865999e+01	1.330334e+02	20151204_STAG2gfpcf2_Prometa\MitoSys2\Calibration\mEGFPC1_Noc\0002_R1_P1_K1_Ch2-Ch1.zen
1.871999e+01	1.409000e+02	20151204_STAG2gfpcf2_Prometa\MitoSys2\Calibration\mEGFPC1_Noc\0002_R1_P1_K1_Ch2-Ch1.zen
1.877999e+01	1.335334e+02	20151204_STAG2gfpcf2_Prometa\MitoSys2\Calibration\mEGFPC1_Noc\0002_R1_P1_K1_Ch2-Ch1.zen
1.883999e+01	1.356167e+02	20151204_STAG2gfpcf2_Prometa\MitoSys2\Calibration\mEGFPC1_Noc\0002_R1_P1_K1_Ch2-Ch1.zen
1.889999e+01	1.325500e+02	20151204_STAG2gfpcf2_Prometa\MitoSys2\Calibration\mEGFPC1_Noc\0002_R1_P1_K1_Ch2-Ch1.zen
1.895999e+01	1.351667e+02	20151204_STAG2gfpcf2_Prometa\MitoSys2\Calibration\mEGFPC1_Noc\0002_R1_P1_K1_Ch2-Ch1.zen
1.901999e+01	1.286000e+02	20151204_STAG2gfpcf2_Prometa\MitoSys2\Calibration\mEGFPC1_Noc\0002_R1_P1_K1_Ch2-Ch1.zen
1.907999e+01	1.361000e+02	20151204_STAG2gfpcf2_Prometa\MitoSys2\Calibration\mEGFPC1_Noc\0002_R1_P1_K1_Ch2-Ch1.zen
1.913999e+01	1.386167e+02	20151204_STAG2gfpcf2_Prometa\MitoSys2\Calibration\mEGFPC1_Noc\0002_R1_P1_K1_Ch2-Ch1.zen
1.919999e+01	1.375667e+02	20151204_STAG2gfpcf2_Prometa\MitoSys2\Calibration\mEGFPC1_Noc\0002_R1_P1_K1_Ch2-Ch1.zen
1.925999e+01	1.308834e+02	20151204_STAG2gfpcf2_Prometa\MitoSys2\Calibration\mEGFPC1_Noc\0002_R1_P1_K1_Ch2-Ch1.zen
1.931999e+01	1.350667e+02	20151204_STAG2gfpcf2_Prometa\MitoSys2\Calibration\mEGFPC1_Noc\0002_R1_P1_K1_Ch2-Ch1.zen
1.937999e+01	1.299334e+02	20151204_STAG2gfpcf2_Prometa\MitoSys2\Calibration\mEGFPC1_Noc\0002_R1_P1_K1_Ch2-Ch1.zen
1.943999e+01	1.303834e+02	20151204_STAG2gfpcf2_Prometa\MitoSys2\Calibration\mEGFPC1_Noc\0002_R1_P1_K1_Ch2-Ch1.zen
1.949999e+01	1.332000e+02	20151204_STAG2gfpcf2_Prometa\MitoSys2\Calibration\mEGFPC1_Noc\0002_R1_P1_K1_Ch2-Ch1.zen
1.955999e+01	1.319000e+02	20151204_STAG2gfpcf2_Prometa\MitoSys2\Calibration\mEGFPC1_Noc\0002_R1_P1_K1_Ch2-Ch1.zen
1.961999e+01	1.334000e+02	20151204_STAG2gfpcf2_Prometa\MitoSys2\Calibration\mEGFPC1_Noc\0002_R1_P1_K1_Ch2-Ch1.zen
1.967999e+01	1.375000e+02	20151204_STAG2gfpcf2_Prometa\MitoSys2\Calibration\mEGFPC1_Noc\0002_R1_P1_K1_Ch2-Ch1.zen
1.973999e+01	1.359000e+02	20151204_STAG2gfpcf2_Prometa\MitoSys2\Calibration\mEGFPC1_Noc\0002_R1_P1_K1_Ch2-Ch1.zen
1.979999e+01	1.344500e+02	20151204_STAG2gfpcf2_Prometa\MitoSys2\Calibration\mEGFPC1_Noc\0002_R1_P1_K1_Ch2-Ch1.zen
1.985999e+01	1.332834e+02	20151204_STAG2gfpcf2_Prometa\MitoSys2\Calibration\mEGFPC1_Noc\0002_R1_P1_K1_Ch2-Ch1.zen
1.991999e+01	1.370167e+02	20151204_STAG2gfpcf2_Prometa\MitoSys2\Calibration\mEGFPC1_Noc\0002_R1_P1_K1_Ch2-Ch1.zen
1.997999e+01	1.381500e+02	20151204_STAG2gfpcf2_Prometa\MitoSys2\Calibration\mEGFPC1_Noc\0002_R1_P1_K1_Ch2-Ch1.zen
2.003999e+01	1.342834e+02	20151204_STAG2gfpcf2_Prometa\MitoSys2\Calibration\mEGFPC1_Noc\0002_R1_P1_K1_Ch2-Ch1.zen
2.009999e+01	1.295500e+02	20151204_STAG2gfpcf2_Prometa\MitoSys2\Calibration\mEGFPC1_Noc\0002_R1_P1_K1_Ch2-Ch1.zen
2.015999e+01	1.292834e+02	20151204_STAG2gfpcf2_Prometa\MitoSys2\Calibration\mEGFPC1_Noc\0002_R1_P1_K1_Ch2-Ch1.zen
2.021999e+01	1.321167e+02	20151204_STAG2gfpcf2_Prometa\MitoSys2\Calibration\mEGFPC1_Noc\0002_R1_P1_K1_Ch2-Ch1.zen
2.027999e+01	1.355167e+02	20151204_STAG2gfpcf2_Prometa\MitoSys2\Calibration\mEGFPC1_Noc\0002_R1_P1_K1_Ch2-Ch1.zen
2.033999e+01	1.300834e+02	20151204_STAG2gfpcf2_Prometa\MitoSys2\Calibration\mEGFPC1_Noc\0002_R1_P1_K1_Ch2-Ch1.zen
2.039999e+01	1.304167e+02	20151204_STAG2gfpcf2_Prometa\MitoSys2\Calibration\mEGFPC1_Noc\0002_R1_P1_K1_Ch2-Ch1.zen
2.045999e+01	1.353834e+02	20151204_STAG2gfpcf2_Prometa\MitoSys2\Calibration\mEGFPC1_Noc\0002_R1_P1_K1_Ch2-Ch1.zen
2.051999e+01	1.387167e+02	20151204_STAG2gfpcf2_Prometa\MitoSys2\Calibration\mEGFPC1_Noc\0002_R1_P1_K1_Ch2-Ch1.zen
2.057999e+01	1.332500e+02	20151204_STAG2gfpcf2_Prometa\MitoSys2\Calibration\mEGFPC1_Noc\0002_R1_P1_K1_Ch2-Ch1.zen
2.063999e+01	1.373667e+02	20151204_STAG2gfpcf2_Prometa\MitoSys2\Calibration\mEGFPC1_Noc\0002_R1_P1_K1_Ch2-Ch1.zen
2.069999e+01	1.320667e+02	20151204_STAG2gfpcf2_Prometa\MitoSys2\Calibration\mEGFPC1_Noc\0002_R1_P1_K1_Ch2-Ch1.zen
2.075999e+01	1.363667e+02	20151204_STAG2gfpcf2_Prometa\MitoSys2\Calibration\mEGFPC1_Noc\0002_R1_P1_K1_Ch2-Ch1.zen
2.081999e+01	1.316334e+02	20151204_STAG2gfpcf2_Prometa\MitoSys2\Calibration\mEGFPC1_Noc\0002_R1_P1_K1_Ch2-Ch1.zen
2.087999e+01	1.361334e+02	20151204_STAG2gfpcf2_Prometa\MitoSys2\Calibration\mEGFPC1_Noc\0002_R1_P1_K1_Ch2-Ch1.zen
2.093999e+01	1.394000e+02	20151204_STAG2gfpcf2_Prometa\MitoSys2\Calibration\mEGFPC1_Noc\0002_R1_P1_K1_Ch2-Ch1.zen
2.099999e+01	1.375667e+02	20151204_STAG2gfpcf2_Prometa\MitoSys2\Calibration\mEGFPC1_Noc\0002_R1_P1_K1_Ch2-Ch1.zen
2.105999e+01	1.337667e+02	20151204_STAG2gfpcf2_Prometa\MitoSys2\Calibration\mEGFPC1_Noc\0002_R1_P1_K1_Ch2-Ch1.zen
2.111999e+01	1.263000e+02	20151204_STAG2gfpcf2_Prometa\MitoSys2\Calibration\mEGFPC1_Noc\0002_R1_P1_K1_Ch2-Ch1.zen
2.117999e+01	1.320500e+02	20151204_STAG2gfpcf2_Prometa\MitoSys2\Calibration\mEGFPC1_Noc\0002_R1_P1_K1_Ch2-Ch1.zen
2.123999e+01	1.336834e+02	20151204_STAG2gfpcf2_Prometa\MitoSys2\Calibration\mEGFPC1_Noc\0002_R1_P1_K1_Ch2-Ch1.zen
2.129999e+01	1.350000e+02	20151204_STAG2gfpcf2_Prometa\MitoSys2\Calibration\mEGFPC1_Noc\0002_R1_P1_K1_Ch2-Ch1.zen
2.135999e+01	1.335334e+02	20151204_STAG2gfpcf2_Prometa\MitoSys2\Calibration\mEGFPC1_Noc\0002_R1_P1_K1_Ch2-Ch1.zen
2.141999e+01	1.339334e+02	20151204_STAG2gfpcf2_Prometa\MitoSys2\Calibration\mEGFPC1_Noc\0002_R1_P1_K1_Ch2-Ch1.zen
2.147999e+01	1.317500e+02	20151204_STAG2gfpcf2_Prometa\MitoSys2\Calibration\mEGFPC1_Noc\0002_R1_P1_K1_Ch2-Ch1.zen
2.153999e+01	1.316667e+02	20151204_STAG2gfpcf2_Prometa\MitoSys2\Calibration\mEGFPC1_Noc\0002_R1_P1_K1_Ch2-Ch1.zen
2.159999e+01	1.347667e+02	20151204_STAG2gfpcf2_Prometa\MitoSys2\Calibration\mEGFPC1_Noc\0002_R1_P1_K1_Ch2-Ch1.zen
2.165999e+01	1.303334e+02	20151204_STAG2gfpcf2_Prometa\MitoSys2\Calibration\mEGFPC1_Noc\0002_R1_P1_K1_Ch2-Ch1.zen
2.171999e+01	1.383167e+02	20151204_STAG2gfpcf2_Prometa\MitoSys2\Calibration\mEGFPC1_Noc\0002_R1_P1_K1_Ch2-Ch1.zen
2.177999e+01	1.310834e+02	20151204_STAG2gfpcf2_Prometa\MitoSys2\Calibration\mEGFPC1_Noc\0002_R1_P1_K1_Ch2-Ch1.zen
2.183999e+01	1.312834e+02	20151204_STAG2gfpcf2_Prometa\MitoSys2\Calibration\mEGFPC1_Noc\0002_R1_P1_K1_Ch2-Ch1.zen
2.189999e+01	1.346500e+02	20151204_STAG2gfpcf2_Prometa\MitoSys2\Calibration\mEGFPC1_Noc\0002_R1_P1_K1_Ch2-Ch1.zen
2.195999e+01	1.329667e+02	20151204_STAG2gfpcf2_Prometa\MitoSys2\Calibration\mEGFPC1_Noc\0002_R1_P1_K1_Ch2-Ch1.zen
2.201999e+01	1.328500e+02	20151204_STAG2gfpcf2_Prometa\MitoSys2\Calibration\mEGFPC1_Noc\0002_R1_P1_K1_Ch2-Ch1.zen
2.207999e+01	1.316000e+02	20151204_STAG2gfpcf2_Prometa\MitoSys2\Calibration\mEGFPC1_Noc\0002_R1_P1_K1_Ch2-Ch1.zen
2.213999e+01	1.426167e+02	20151204_STAG2gfpcf2_Prometa\MitoSys2\Calibration\mEGFPC1_Noc\0002_R1_P1_K1_Ch2-Ch1.zen
2.219999e+01	1.344500e+02	20151204_STAG2gfpcf2_Prometa\MitoSys2\Calibration\mEGFPC1_Noc\0002_R1_P1_K1_Ch2-Ch1.zen
2.225999e+01	1.284667e+02	20151204_STAG2gfpcf2_Prometa\MitoSys2\Calibration\mEGFPC1_Noc\0002_R1_P1_K1_Ch2-Ch1.zen
2.231999e+01	1.284667e+02	20151204_STAG2gfpcf2_Prometa\MitoSys2\Calibration\mEGFPC1_Noc\0002_R1_P1_K1_Ch2-Ch1.zen
2.237999e+01	1.330500e+02	20151204_STAG2gfpcf2_Prometa\MitoSys2\Calibration\mEGFPC1_Noc\0002_R1_P1_K1_Ch2-Ch1.zen
2.243999e+01	1.351000e+02	20151204_STAG2gfpcf2_Prometa\MitoSys2\Calibration\mEGFPC1_Noc\0002_R1_P1_K1_Ch2-Ch1.zen
2.249999e+01	1.348000e+02	20151204_STAG2gfpcf2_Prometa\MitoSys2\Calibration\mEGFPC1_Noc\0002_R1_P1_K1_Ch2-Ch1.zen
2.255999e+01	1.345834e+02	20151204_STAG2gfpcf2_Prometa\MitoSys2\Calibration\mEGFPC1_Noc\0002_R1_P1_K1_Ch2-Ch1.zen
2.261999e+01	1.264834e+02	20151204_STAG2gfpcf2_Prometa\MitoSys2\Calibration\mEGFPC1_Noc\0002_R1_P1_K1_Ch2-Ch1.zen
2.267999e+01	1.326834e+02	20151204_STAG2gfpcf2_Prometa\MitoSys2\Calibration\mEGFPC1_Noc\0002_R1_P1_K1_Ch2-Ch1.zen
2.273999e+01	1.401000e+02	20151204_STAG2gfpcf2_Prometa\MitoSys2\Calibration\mEGFPC1_Noc\0002_R1_P1_K1_Ch2-Ch1.zen
2.279999e+01	1.326167e+02	20151204_STAG2gfpcf2_Prometa\MitoSys2\Calibration\mEGFPC1_Noc\0002_R1_P1_K1_Ch2-Ch1.zen
2.285999e+01	1.312834e+02	20151204_STAG2gfpcf2_Prometa\MitoSys2\Calibration\mEGFPC1_Noc\0002_R1_P1_K1_Ch2-Ch1.zen
2.291999e+01	1.282000e+02	20151204_STAG2gfpcf2_Prometa\MitoSys2\Calibration\mEGFPC1_Noc\0002_R1_P1_K1_Ch2-Ch1.zen
2.297999e+01	1.314834e+02	20151204_STAG2gfpcf2_Prometa\MitoSys2\Calibration\mEGFPC1_Noc\0002_R1_P1_K1_Ch2-Ch1.zen
2.303999e+01	1.345334e+02	20151204_STAG2gfpcf2_Prometa\MitoSys2\Calibration\mEGFPC1_Noc\0002_R1_P1_K1_Ch2-Ch1.zen
2.309999e+01	1.339000e+02	20151204_STAG2gfpcf2_Prometa\MitoSys2\Calibration\mEGFPC1_Noc\0002_R1_P1_K1_Ch2-Ch1.zen
2.315999e+01	1.315000e+02	20151204_STAG2gfpcf2_Prometa\MitoSys2\Calibration\mEGFPC1_Noc\0002_R1_P1_K1_Ch2-Ch1.zen
2.321999e+01	1.363667e+02	20151204_STAG2gfpcf2_Prometa\MitoSys2\Calibration\mEGFPC1_Noc\0002_R1_P1_K1_Ch2-Ch1.zen
2.327999e+01	1.308500e+02	20151204_STAG2gfpcf2_Prometa\MitoSys2\Calibration\mEGFPC1_Noc\0002_R1_P1_K1_Ch2-Ch1.zen
2.333999e+01	1.342667e+02	20151204_STAG2gfpcf2_Prometa\MitoSys2\Calibration\mEGFPC1_Noc\0002_R1_P1_K1_Ch2-Ch1.zen
2.339999e+01	1.392667e+02	20151204_STAG2gfpcf2_Prometa\MitoSys2\Calibration\mEGFPC1_Noc\0002_R1_P1_K1_Ch2-Ch1.zen
2.345999e+01	1.309000e+02	20151204_STAG2gfpcf2_Prometa\MitoSys2\Calibration\mEGFPC1_Noc\0002_R1_P1_K1_Ch2-Ch1.zen
2.351999e+01	1.355667e+02	20151204_STAG2gfpcf2_Prometa\MitoSys2\Calibration\mEGFPC1_Noc\0002_R1_P1_K1_Ch2-Ch1.zen
2.357999e+01	1.338667e+02	20151204_STAG2gfpcf2_Prometa\MitoSys2\Calibration\mEGFPC1_Noc\0002_R1_P1_K1_Ch2-Ch1.zen
2.363999e+01	1.318334e+02	20151204_STAG2gfpcf2_Prometa\MitoSys2\Calibration\mEGFPC1_Noc\0002_R1_P1_K1_Ch2-Ch1.zen
2.369999e+01	1.348334e+02	20151204_STAG2gfpcf2_Prometa\MitoSys2\Calibration\mEGFPC1_Noc\0002_R1_P1_K1_Ch2-Ch1.zen
2.375999e+01	1.331000e+02	20151204_STAG2gfpcf2_Prometa\MitoSys2\Calibration\mEGFPC1_Noc\0002_R1_P1_K1_Ch2-Ch1.zen
2.381999e+01	1.338334e+02	20151204_STAG2gfpcf2_Prometa\MitoSys2\Calibration\mEGFPC1_Noc\0002_R1_P1_K1_Ch2-Ch1.zen
2.387999e+01	1.326000e+02	20151204_STAG2gfpcf2_Prometa\MitoSys2\Calibration\mEGFPC1_Noc\0002_R1_P1_K1_Ch2-Ch1.zen
2.393999e+01	1.302500e+02	20151204_STAG2gfpcf2_Prometa\MitoSys2\Calibration\mEGFPC1_Noc\0002_R1_P1_K1_Ch2-Ch1.zen
2.399999e+01	1.374667e+02	20151204_STAG2gfpcf2_Prometa\MitoSys2\Calibration\mEGFPC1_Noc\0002_R1_P1_K1_Ch2-Ch1.zen
2.405999e+01	1.326167e+02	20151204_STAG2gfpcf2_Prometa\MitoSys2\Calibration\mEGFPC1_Noc\0002_R1_P1_K1_Ch2-Ch1.zen
2.411999e+01	1.347667e+02	20151204_STAG2gfpcf2_Prometa\MitoSys2\Calibration\mEGFPC1_Noc\0002_R1_P1_K1_Ch2-Ch1.zen
2.417999e+01	1.397334e+02	20151204_STAG2gfpcf2_Prometa\MitoSys2\Calibration\mEGFPC1_Noc\0002_R1_P1_K1_Ch2-Ch1.zen
2.423999e+01	1.370334e+02	20151204_STAG2gfpcf2_Prometa\MitoSys2\Calibration\mEGFPC1_Noc\0002_R1_P1_K1_Ch2-Ch1.zen
2.429999e+01	1.347834e+02	20151204_STAG2gfpcf2_Prometa\MitoSys2\Calibration\mEGFPC1_Noc\0002_R1_P1_K1_Ch2-Ch1.zen
2.435999e+01	1.331334e+02	20151204_STAG2gfpcf2_Prometa\MitoSys2\Calibration\mEGFPC1_Noc\0002_R1_P1_K1_Ch2-Ch1.zen
2.441999e+01	1.324500e+02	20151204_STAG2gfpcf2_Prometa\MitoSys2\Calibration\mEGFPC1_Noc\0002_R1_P1_K1_Ch2-Ch1.zen
2.447999e+01	1.383167e+02	20151204_STAG2gfpcf2_Prometa\MitoSys2\Calibration\mEGFPC1_Noc\0002_R1_P1_K1_Ch2-Ch1.zen
2.453999e+01	1.372167e+02	20151204_STAG2gfpcf2_Prometa\MitoSys2\Calibration\mEGFPC1_Noc\0002_R1_P1_K1_Ch2-Ch1.zen
2.459999e+01	1.331334e+02	20151204_STAG2gfpcf2_Prometa\MitoSys2\Calibration\mEGFPC1_Noc\0002_R1_P1_K1_Ch2-Ch1.zen
2.465999e+01	1.362667e+02	20151204_STAG2gfpcf2_Prometa\MitoSys2\Calibration\mEGFPC1_Noc\0002_R1_P1_K1_Ch2-Ch1.zen
2.471999e+01	1.338000e+02	20151204_STAG2gfpcf2_Prometa\MitoSys2\Calibration\mEGFPC1_Noc\0002_R1_P1_K1_Ch2-Ch1.zen
2.477999e+01	1.311500e+02	20151204_STAG2gfpcf2_Prometa\MitoSys2\Calibration\mEGFPC1_Noc\0002_R1_P1_K1_Ch2-Ch1.zen
2.483999e+01	1.328000e+02	20151204_STAG2gfpcf2_Prometa\MitoSys2\Calibration\mEGFPC1_Noc\0002_R1_P1_K1_Ch2-Ch1.zen
2.489999e+01	1.275667e+02	20151204_STAG2gfpcf2_Prometa\MitoSys2\Calibration\mEGFPC1_Noc\0002_R1_P1_K1_Ch2-Ch1.zen
2.495999e+01	1.343000e+02	20151204_STAG2gfpcf2_Prometa\MitoSys2\Calibration\mEGFPC1_Noc\0002_R1_P1_K1_Ch2-Ch1.zen
2.501999e+01	1.352334e+02	20151204_STAG2gfpcf2_Prometa\MitoSys2\Calibration\mEGFPC1_Noc\0002_R1_P1_K1_Ch2-Ch1.zen
2.507999e+01	1.375167e+02	20151204_STAG2gfpcf2_Prometa\MitoSys2\Calibration\mEGFPC1_Noc\0002_R1_P1_K1_Ch2-Ch1.zen
2.513999e+01	1.325500e+02	20151204_STAG2gfpcf2_Prometa\MitoSys2\Calibration\mEGFPC1_Noc\0002_R1_P1_K1_Ch2-Ch1.zen
2.519999e+01	1.330000e+02	20151204_STAG2gfpcf2_Prometa\MitoSys2\Calibration\mEGFPC1_Noc\0002_R1_P1_K1_Ch2-Ch1.zen
2.525999e+01	1.372000e+02	20151204_STAG2gfpcf2_Prometa\MitoSys2\Calibration\mEGFPC1_Noc\0002_R1_P1_K1_Ch2-Ch1.zen
2.531999e+01	1.299834e+02	20151204_STAG2gfpcf2_Prometa\MitoSys2\Calibration\mEGFPC1_Noc\0002_R1_P1_K1_Ch2-Ch1.zen
2.537999e+01	1.295334e+02	20151204_STAG2gfpcf2_Prometa\MitoSys2\Calibration\mEGFPC1_Noc\0002_R1_P1_K1_Ch2-Ch1.zen
2.543999e+01	1.348667e+02	20151204_STAG2gfpcf2_Prometa\MitoSys2\Calibration\mEGFPC1_Noc\0002_R1_P1_K1_Ch2-Ch1.zen
2.549999e+01	1.337500e+02	20151204_STAG2gfpcf2_Prometa\MitoSys2\Calibration\mEGFPC1_Noc\0002_R1_P1_K1_Ch2-Ch1.zen
2.555999e+01	1.314500e+02	20151204_STAG2gfpcf2_Prometa\MitoSys2\Calibration\mEGFPC1_Noc\0002_R1_P1_K1_Ch2-Ch1.zen
2.561999e+01	1.325500e+02	20151204_STAG2gfpcf2_Prometa\MitoSys2\Calibration\mEGFPC1_Noc\0002_R1_P1_K1_Ch2-Ch1.zen
2.567999e+01	1.282667e+02	20151204_STAG2gfpcf2_Prometa\MitoSys2\Calibration\mEGFPC1_Noc\0002_R1_P1_K1_Ch2-Ch1.zen
2.573999e+01	1.328167e+02	20151204_STAG2gfpcf2_Prometa\MitoSys2\Calibration\mEGFPC1_Noc\0002_R1_P1_K1_Ch2-Ch1.zen
2.579999e+01	1.328167e+02	20151204_STAG2gfpcf2_Prometa\MitoSys2\Calibration\mEGFPC1_Noc\0002_R1_P1_K1_Ch2-Ch1.zen
2.585999e+01	1.349167e+02	20151204_STAG2gfpcf2_Prometa\MitoSys2\Calibration\mEGFPC1_Noc\0002_R1_P1_K1_Ch2-Ch1.zen
2.591999e+01	1.346334e+02	20151204_STAG2gfpcf2_Prometa\MitoSys2\Calibration\mEGFPC1_Noc\0002_R1_P1_K1_Ch2-Ch1.zen
2.597999e+01	1.340334e+02	20151204_STAG2gfpcf2_Prometa\MitoSys2\Calibration\mEGFPC1_Noc\0002_R1_P1_K1_Ch2-Ch1.zen
2.603999e+01	1.421001e+02	20151204_STAG2gfpcf2_Prometa\MitoSys2\Calibration\mEGFPC1_Noc\0002_R1_P1_K1_Ch2-Ch1.zen
2.609999e+01	1.323667e+02	20151204_STAG2gfpcf2_Prometa\MitoSys2\Calibration\mEGFPC1_Noc\0002_R1_P1_K1_Ch2-Ch1.zen
2.615999e+01	1.286167e+02	20151204_STAG2gfpcf2_Prometa\MitoSys2\Calibration\mEGFPC1_Noc\0002_R1_P1_K1_Ch2-Ch1.zen
2.621999e+01	1.280667e+02	20151204_STAG2gfpcf2_Prometa\MitoSys2\Calibration\mEGFPC1_Noc\0002_R1_P1_K1_Ch2-Ch1.zen
2.627999e+01	1.346834e+02	20151204_STAG2gfpcf2_Prometa\MitoSys2\Calibration\mEGFPC1_Noc\0002_R1_P1_K1_Ch2-Ch1.zen
2.633999e+01	1.351334e+02	20151204_STAG2gfpcf2_Prometa\MitoSys2\Calibration\mEGFPC1_Noc\0002_R1_P1_K1_Ch2-Ch1.zen
2.639999e+01	1.267500e+02	20151204_STAG2gfpcf2_Prometa\MitoSys2\Calibration\mEGFPC1_Noc\0002_R1_P1_K1_Ch2-Ch1.zen
2.645999e+01	1.312000e+02	20151204_STAG2gfpcf2_Prometa\MitoSys2\Calibration\mEGFPC1_Noc\0002_R1_P1_K1_Ch2-Ch1.zen
2.651999e+01	1.367167e+02	20151204_STAG2gfpcf2_Prometa\MitoSys2\Calibration\mEGFPC1_Noc\0002_R1_P1_K1_Ch2-Ch1.zen
2.657999e+01	1.303000e+02	20151204_STAG2gfpcf2_Prometa\MitoSys2\Calibration\mEGFPC1_Noc\0002_R1_P1_K1_Ch2-Ch1.zen
2.663999e+01	1.294667e+02	20151204_STAG2gfpcf2_Prometa\MitoSys2\Calibration\mEGFPC1_Noc\0002_R1_P1_K1_Ch2-Ch1.zen
2.669999e+01	1.244834e+02	20151204_STAG2gfpcf2_Prometa\MitoSys2\Calibration\mEGFPC1_Noc\0002_R1_P1_K1_Ch2-Ch1.zen
2.675999e+01	1.248667e+02	20151204_STAG2gfpcf2_Prometa\MitoSys2\Calibration\mEGFPC1_Noc\0002_R1_P1_K1_Ch2-Ch1.zen
2.681999e+01	1.306834e+02	20151204_STAG2gfpcf2_Prometa\MitoSys2\Calibration\mEGFPC1_Noc\0002_R1_P1_K1_Ch2-Ch1.zen
2.687999e+01	1.353667e+02	20151204_STAG2gfpcf2_Prometa\MitoSys2\Calibration\mEGFPC1_Noc\0002_R1_P1_K1_Ch2-Ch1.zen
2.693999e+01	1.285334e+02	20151204_STAG2gfpcf2_Prometa\MitoSys2\Calibration\mEGFPC1_Noc\0002_R1_P1_K1_Ch2-Ch1.zen
2.699999e+01	1.345334e+02	20151204_STAG2gfpcf2_Prometa\MitoSys2\Calibration\mEGFPC1_Noc\0002_R1_P1_K1_Ch2-Ch1.zen
2.705999e+01	1.299167e+02	20151204_STAG2gfpcf2_Prometa\MitoSys2\Calibration\mEGFPC1_Noc\0002_R1_P1_K1_Ch2-Ch1.zen
2.711999e+01	1.333167e+02	20151204_STAG2gfpcf2_Prometa\MitoSys2\Calibration\mEGFPC1_Noc\0002_R1_P1_K1_Ch2-Ch1.zen
2.717999e+01	1.341167e+02	20151204_STAG2gfpcf2_Prometa\MitoSys2\Calibration\mEGFPC1_Noc\0002_R1_P1_K1_Ch2-Ch1.zen
2.723999e+01	1.348834e+02	20151204_STAG2gfpcf2_Prometa\MitoSys2\Calibration\mEGFPC1_Noc\0002_R1_P1_K1_Ch2-Ch1.zen
2.729999e+01	1.357000e+02	20151204_STAG2gfpcf2_Prometa\MitoSys2\Calibration\mEGFPC1_Noc\0002_R1_P1_K1_Ch2-Ch1.zen
2.735999e+01	1.325667e+02	20151204_STAG2gfpcf2_Prometa\MitoSys2\Calibration\mEGFPC1_Noc\0002_R1_P1_K1_Ch2-Ch1.zen
2.741999e+01	1.331834e+02	20151204_STAG2gfpcf2_Prometa\MitoSys2\Calibration\mEGFPC1_Noc\0002_R1_P1_K1_Ch2-Ch1.zen
2.747999e+01	1.295500e+02	20151204_STAG2gfpcf2_Prometa\MitoSys2\Calibration\mEGFPC1_Noc\0002_R1_P1_K1_Ch2-Ch1.zen
2.753999e+01	1.359334e+02	20151204_STAG2gfpcf2_Prometa\MitoSys2\Calibration\mEGFPC1_Noc\0002_R1_P1_K1_Ch2-Ch1.zen
2.759999e+01	1.322667e+02	20151204_STAG2gfpcf2_Prometa\MitoSys2\Calibration\mEGFPC1_Noc\0002_R1_P1_K1_Ch2-Ch1.zen
2.765999e+01	1.351667e+02	20151204_STAG2gfpcf2_Prometa\MitoSys2\Calibration\mEGFPC1_Noc\0002_R1_P1_K1_Ch2-Ch1.zen
2.771999e+01	1.353500e+02	20151204_STAG2gfpcf2_Prometa\MitoSys2\Calibration\mEGFPC1_Noc\0002_R1_P1_K1_Ch2-Ch1.zen
2.777999e+01	1.359334e+02	20151204_STAG2gfpcf2_Prometa\MitoSys2\Calibration\mEGFPC1_Noc\0002_R1_P1_K1_Ch2-Ch1.zen
2.783999e+01	1.361667e+02	20151204_STAG2gfpcf2_Prometa\MitoSys2\Calibration\mEGFPC1_Noc\0002_R1_P1_K1_Ch2-Ch1.zen
2.789999e+01	1.359834e+02	20151204_STAG2gfpcf2_Prometa\MitoSys2\Calibration\mEGFPC1_Noc\0002_R1_P1_K1_Ch2-Ch1.zen
2.795999e+01	1.337834e+02	20151204_STAG2gfpcf2_Prometa\MitoSys2\Calibration\mEGFPC1_Noc\0002_R1_P1_K1_Ch2-Ch1.zen
2.801999e+01	1.357500e+02	20151204_STAG2gfpcf2_Prometa\MitoSys2\Calibration\mEGFPC1_Noc\0002_R1_P1_K1_Ch2-Ch1.zen
2.807999e+01	1.342334e+02	20151204_STAG2gfpcf2_Prometa\MitoSys2\Calibration\mEGFPC1_Noc\0002_R1_P1_K1_Ch2-Ch1.zen
2.813999e+01	1.330667e+02	20151204_STAG2gfpcf2_Prometa\MitoSys2\Calibration\mEGFPC1_Noc\0002_R1_P1_K1_Ch2-Ch1.zen
2.819999e+01	1.308834e+02	20151204_STAG2gfpcf2_Prometa\MitoSys2\Calibration\mEGFPC1_Noc\0002_R1_P1_K1_Ch2-Ch1.zen
2.825999e+01	1.349167e+02	20151204_STAG2gfpcf2_Prometa\MitoSys2\Calibration\mEGFPC1_Noc\0002_R1_P1_K1_Ch2-Ch1.zen
2.831999e+01	1.328500e+02	20151204_STAG2gfpcf2_Prometa\MitoSys2\Calibration\mEGFPC1_Noc\0002_R1_P1_K1_Ch2-Ch1.zen
2.837999e+01	1.284000e+02	20151204_STAG2gfpcf2_Prometa\MitoSys2\Calibration\mEGFPC1_Noc\0002_R1_P1_K1_Ch2-Ch1.zen
2.843999e+01	1.361334e+02	20151204_STAG2gfpcf2_Prometa\MitoSys2\Calibration\mEGFPC1_Noc\0002_R1_P1_K1_Ch2-Ch1.zen
2.849999e+01	1.389167e+02	20151204_STAG2gfpcf2_Prometa\MitoSys2\Calibration\mEGFPC1_Noc\0002_R1_P1_K1_Ch2-Ch1.zen
2.855999e+01	1.317834e+02	20151204_STAG2gfpcf2_Prometa\MitoSys2\Calibration\mEGFPC1_Noc\0002_R1_P1_K1_Ch2-Ch1.zen
2.861999e+01	1.352834e+02	20151204_STAG2gfpcf2_Prometa\MitoSys2\Calibration\mEGFPC1_Noc\0002_R1_P1_K1_Ch2-Ch1.zen
2.867999e+01	1.327334e+02	20151204_STAG2gfpcf2_Prometa\MitoSys2\Calibration\mEGFPC1_Noc\0002_R1_P1_K1_Ch2-Ch1.zen
2.873999e+01	1.388667e+02	20151204_STAG2gfpcf2_Prometa\MitoSys2\Calibration\mEGFPC1_Noc\0002_R1_P1_K1_Ch2-Ch1.zen
2.879999e+01	1.351834e+02	20151204_STAG2gfpcf2_Prometa\MitoSys2\Calibration\mEGFPC1_Noc\0002_R1_P1_K1_Ch2-Ch1.zen
2.885999e+01	1.366834e+02	20151204_STAG2gfpcf2_Prometa\MitoSys2\Calibration\mEGFPC1_Noc\0002_R1_P1_K1_Ch2-Ch1.zen
2.891999e+01	1.316000e+02	20151204_STAG2gfpcf2_Prometa\MitoSys2\Calibration\mEGFPC1_Noc\0002_R1_P1_K1_Ch2-Ch1.zen
2.897999e+01	1.317000e+02	20151204_STAG2gfpcf2_Prometa\MitoSys2\Calibration\mEGFPC1_Noc\0002_R1_P1_K1_Ch2-Ch1.zen
2.903999e+01	1.362334e+02	20151204_STAG2gfpcf2_Prometa\MitoSys2\Calibration\mEGFPC1_Noc\0002_R1_P1_K1_Ch2-Ch1.zen
2.909999e+01	1.350500e+02	20151204_STAG2gfpcf2_Prometa\MitoSys2\Calibration\mEGFPC1_Noc\0002_R1_P1_K1_Ch2-Ch1.zen
2.915999e+01	1.330834e+02	20151204_STAG2gfpcf2_Prometa\MitoSys2\Calibration\mEGFPC1_Noc\0002_R1_P1_K1_Ch2-Ch1.zen
2.921999e+01	1.317834e+02	20151204_STAG2gfpcf2_Prometa\MitoSys2\Calibration\mEGFPC1_Noc\0002_R1_P1_K1_Ch2-Ch1.zen
2.927999e+01	1.314834e+02	20151204_STAG2gfpcf2_Prometa\MitoSys2\Calibration\mEGFPC1_Noc\0002_R1_P1_K1_Ch2-Ch1.zen
2.933999e+01	1.314834e+02	20151204_STAG2gfpcf2_Prometa\MitoSys2\Calibration\mEGFPC1_Noc\0002_R1_P1_K1_Ch2-Ch1.zen
2.939999e+01	1.346000e+02	20151204_STAG2gfpcf2_Prometa\MitoSys2\Calibration\mEGFPC1_Noc\0002_R1_P1_K1_Ch2-Ch1.zen
2.945999e+01	1.393834e+02	20151204_STAG2gfpcf2_Prometa\MitoSys2\Calibration\mEGFPC1_Noc\0002_R1_P1_K1_Ch2-Ch1.zen
2.951999e+01	1.353167e+02	20151204_STAG2gfpcf2_Prometa\MitoSys2\Calibration\mEGFPC1_Noc\0002_R1_P1_K1_Ch2-Ch1.zen
2.957999e+01	1.386667e+02	20151204_STAG2gfpcf2_Prometa\MitoSys2\Calibration\mEGFPC1_Noc\0002_R1_P1_K1_Ch2-Ch1.zen
2.963999e+01	1.364334e+02	20151204_STAG2gfpcf2_Prometa\MitoSys2\Calibration\mEGFPC1_Noc\0002_R1_P1_K1_Ch2-Ch1.zen
2.969999e+01	1.278334e+02	20151204_STAG2gfpcf2_Prometa\MitoSys2\Calibration\mEGFPC1_Noc\0002_R1_P1_K1_Ch2-Ch1.zen
2.975999e+01	1.355000e+02	20151204_STAG2gfpcf2_Prometa\MitoSys2\Calibration\mEGFPC1_Noc\0002_R1_P1_K1_Ch2-Ch1.zen
2.981999e+01	1.272334e+02	20151204_STAG2gfpcf2_Prometa\MitoSys2\Calibration\mEGFPC1_Noc\0002_R1_P1_K1_Ch2-Ch1.zen
2.987999e+01	1.319667e+02	20151204_STAG2gfpcf2_Prometa\MitoSys2\Calibration\mEGFPC1_Noc\0002_R1_P1_K1_Ch2-Ch1.zen
[truncated: 131,001 more rows]
