# Supplementary material for: Absolute quantification of cohesin, CTCF and their regulators in human cells
Source: eLife. 2019 Jun 17;8:e46269. doi: 10.7554/eLife.46269 (PMC6606026; doi:10.7554/eLife.46269)
Supplement: Figure 2—source data 1. [file elife-46269-fig2-data1.zip › Figure 2 - source data 1/20151211_gfpNIPBLcf1_Prometa/2c_opt_time_col.res]

General								Correlation								Corrections
No	File name	Full path	Format	Clock	Duration	Channel mode	Annotation	Channel mode.1	Selection	1st	2nd	Frequency	Eval frequency	Mode	Detrend frequency	Offset Ch1	Amplitude Ch1	Rate Ch1	Offset Ch2	Amplitude Ch2	Rate Ch2	Xtalk Ch1	Xtalk Ch2	Labels Ch1	Labels Ch2	Interval1 1st	Interval1 2nd	Interval1 Ch1	Interval1 Ch2	Interval2 1st	Interval2 2nd	Interval2 Ch1	Interval2 Ch2	Bleaching Ch1	Bleaching Ch2	Bleaching Cross	BG Ch1	BG Ch2	BG Cross	Xtalk Ch1.1	Xtalk Ch2.1	Xtalk Cross	Total Ch1	Total Ch2	Total Cross	G0ave Ch1	G0std Ch1	G0ave Ch2	G0std Ch2
0	TR1_2_W0001_P0258_T0001_R1_P1_K1_Ch2-Ch1.zen	20151211_gfpNIPBLcf1_Prometa\MitoSys2\LSM\gfpNIPBLcf1_Noc\DE_W0002\DE_W0002_P0008\DE_2_W0002_P0008_T0002\TR1_W0001_P0258\TR1_2_W0001_P0258_T0001_R1_P1_K1_Ch2-Ch1.zen	FA/ISS	20000	30.0	3		7	0	0	29.94	100000	2000	Scale	0	0.97	0	0.01	0.78	0	0.01	0.04	0	1	1	0	1	4.512	131.695	0	1	4.512	131.695	1.043	3.577	1	0.6137	0.9855	0.7775	1	0.9966	0.9983	0.6461	3.531	0.7762	0.015404	0.10062	0.0032562	0.0042775
1	TR1_2_W0001_P0258_T0001_R1_P2_K1_Ch2-Ch1.zen	20151211_gfpNIPBLcf1_Prometa\MitoSys2\LSM\gfpNIPBLcf1_Noc\DE_W0002\DE_W0002_P0008\DE_2_W0002_P0008_T0002\TR1_W0001_P0258\TR1_2_W0001_P0258_T0001_R1_P2_K1_Ch2-Ch1.zen	FA/ISS	20000	30.0	3		7	0	0	29.94	100000	2000	Scale	0	0.97	0	0.01	0.78	0	0.01	0.04	0	1	1	0	1	7.1739999999999995	107.255	0	1	7.1739999999999995	107.255	1.0185	2.6026	1	0.7458	0.9835	0.8564	1	0.9939	0.9969	0.7607	2.5592	0.8537	0.115	0.067477	0.0027191	0.0047593
2	TR1_2_W0001_P0258_T0001_R1_P3_K1_Ch2-Ch1.zen	20151211_gfpNIPBLcf1_Prometa\MitoSys2\LSM\gfpNIPBLcf1_Noc\DE_W0002\DE_W0002_P0008\DE_2_W0002_P0008_T0002\TR1_W0001_P0258\TR1_2_W0001_P0258_T0001_R1_P3_K1_Ch2-Ch1.zen	FA/ISS	20000	30.0	3		7	0	0	29.94	100000	2000	Scale	0	0.97	0	0.01	0.78	0	0.01	0.04	0	1	1	0	1	7.266	71.07300000000001	0	1	7.266	71.07300000000001	1.1038	1.0526	1	0.7466	0.9775	0.8541	1	0.9916	0.9958	0.8334	1.0201	0.8504	0.10873	0.07207999999999999	0.004700500000000001	0.007307600000000001
3	TR1_2_W0001_P0258_T0001_R1_P4_K1_Ch2-Ch1.zen	20151211_gfpNIPBLcf1_Prometa\MitoSys2\LSM\gfpNIPBLcf1_Noc\DE_W0002\DE_W0002_P0008\DE_2_W0002_P0008_T0002\TR1_W0001_P0258\TR1_2_W0001_P0258_T0001_R1_P4_K1_Ch2-Ch1.zen	FA/ISS	20000	30.0	3		7	0	0	29.94	100000	2000	Scale	0	0.97	0	0.01	0.78	0	0.01	0.04	0	1	1	0	1	6.058	2.602	0	1	6.058	2.602	1.0897	1.1916	1	0.7042	0.486	0.5848	1	0.8214	0.9063	0.7789	0.4724	0.5062	0.068575	0.040583	0.040947000000000004	0.07950800000000001
4	TR1_2_W0001_P0258_T0001_R1_P5_K1_Ch2-Ch1.zen	20151211_gfpNIPBLcf1_Prometa\MitoSys2\LSM\gfpNIPBLcf1_Noc\DE_W0002\DE_W0002_P0008\DE_2_W0002_P0008_T0002\TR1_W0001_P0258\TR1_2_W0001_P0258_T0001_R1_P5_K1_Ch2-Ch1.zen	FA/ISS	20000	30.000999999999998	3		7	0	0	29.94	100000	2000	Scale	0	0.97	0	0.01	0.78	0	0.01	0.04	0	1	1	0	1	8.69	2.102	0	1	8.69	2.102	0.9852	1.1063	1	0.7884	0.3943	0.5573	1	0.6963	0.8344	0.7748	0.2633	0.4103	0.08509	0.04785	0.053933	0.16530999999999998
5	TR1_2_W0001_P0286_T0001_R1_P1_K1_Ch2-Ch1.zen	20151211_gfpNIPBLcf1_Prometa\MitoSys2\LSM\gfpNIPBLcf1_Noc\DE_W0002\DE_W0002_P0011\DE_2_W0002_P0011_T0002\TR1_W0001_P0286\TR1_2_W0001_P0286_T0001_R1_P1_K1_Ch2-Ch1.zen	FA/ISS	20000	30.0	3		7	0	0	29.94	100000	2000	Scale	0	0.97	0	0.01	0.78	0	0.01	0.04	0	1	1	0	1	6.966	437.725	0	1	6.966	437.725	0.7894	3.4485	1	0.7387	0.9957	0.8575	1	0.9984	0.9992	0.5563	3.4345	0.8568	0.059636	0.067197	0.001059	0.0015609999999999999
6	TR1_2_W0001_P0286_T0001_R1_P2_K1_Ch2-Ch1.zen	20151211_gfpNIPBLcf1_Prometa\MitoSys2\LSM\gfpNIPBLcf1_Noc\DE_W0002\DE_W0002_P0011\DE_2_W0002_P0011_T0002\TR1_W0001_P0286\TR1_2_W0001_P0286_T0001_R1_P2_K1_Ch2-Ch1.zen	FA/ISS	20000	30.0	3		7	0	0	29.94	100000	2000	Scale	0	0.97	0	0.01	0.78	0	0.01	0.04	0	1	1	0	1	5.976	515.832	0	1	5.976	515.832	1.0983	1.3721	1	0.6975	0.9965	0.8335	1	0.9989	0.9994	0.777	1.3661	0.833	0.045982	0.08037799999999999	0.0030849000000000002	0.0025085
7	TR1_2_W0001_P0286_T0001_R1_P3_K1_Ch2-Ch1.zen	20151211_gfpNIPBLcf1_Prometa\MitoSys2\LSM\gfpNIPBLcf1_Noc\DE_W0002\DE_W0002_P0011\DE_2_W0002_P0011_T0002\TR1_W0001_P0286\TR1_2_W0001_P0286_T0001_R1_P3_K1_Ch2-Ch1.zen	FA/ISS	20000	30.0	3		7	0	0	29.94	100000	2000	Scale	0	0.97	0	0.01	0.78	0	0.01	0.04	0	1	1	0	1	5.69	128.02700000000002	0	1	5.69	128.02700000000002	1.1146	3.4095	1	0.6861	0.9814	0.8205	1	0.9946	0.9973	0.7799	3.342	0.8183	0.046967	0.077532	0.0023561999999999997	0.006963800000000001
8	TR1_2_W0001_P0286_T0001_R1_P4_K1_Ch2-Ch1.zen	20151211_gfpNIPBLcf1_Prometa\MitoSys2\LSM\gfpNIPBLcf1_Noc\DE_W0002\DE_W0002_P0011\DE_2_W0002_P0011_T0002\TR1_W0001_P0286\TR1_2_W0001_P0286_T0001_R1_P4_K1_Ch2-Ch1.zen	FA/ISS	20000	30.000999999999998	3		7	0	0	29.94	100000	2000	Scale	0	0.97	0	0.01	0.78	0	0.01	0.04	0	1	1	0	1	0.705	1.2229999999999999	0	1	0.705	1.2229999999999999	1.0445	1.042	1	0.1473	0.1302	-0.138	1	0.9545	0.977	0.1298	0.1276	-0.1292	-0.0056647	0.2049	0.028419	0.14674
9	TR1_2_W0001_P0286_T0001_R1_P5_K1_Ch2-Ch1.zen	20151211_gfpNIPBLcf1_Prometa\MitoSys2\LSM\gfpNIPBLcf1_Noc\DE_W0002\DE_W0002_P0011\DE_2_W0002_P0011_T0002\TR1_W0001_P0286\TR1_2_W0001_P0286_T0001_R1_P5_K1_Ch2-Ch1.zen	FA/ISS	20000	30.0	3		7	0	0	29.94	100000	2000	Scale	0	0.97	0	0.01	0.78	0	0.01	0.04	0	1	1	0	1	6.404	40.409	0	1	6.404	40.409	1.3525	4.3660000000000005	1	0.7154	0.9348	0.8176	1	0.9794	0.9896	1.0099	4.0685	0.8089	0.052837999999999996	0.07805	0.0058446999999999995	0.02683
10	TR1_2_W0001_P0266_T0001_R1_P1_K1_Ch2-Ch1.zen	20151211_gfpNIPBLcf1_Prometa\MitoSys2\LSM\gfpNIPBLcf1_Noc\DE_W0002\DE_W0002_P0020\DE_2_W0002_P0020_T0002\TR1_W0001_P0266\TR1_2_W0001_P0266_T0001_R1_P1_K1_Ch2-Ch1.zen	FA/ISS	20000	30.0	3		7	0	0	29.94	100000	2000	Scale	0	0.97	0	0.01	0.78	0	0.01	0.04	0	1	1	0	1	6.705	695.505	0	1	6.705	695.505	1.1375	1.1912	1	0.7273	0.9974	0.8515	1	0.9991	0.9996	0.8422	1.1872	0.8511	0.051541	0.077683	0.0029924	0.0062212
11	TR1_2_W0001_P0266_T0001_R1_P2_K1_Ch2-Ch1.zen	20151211_gfpNIPBLcf1_Prometa\MitoSys2\LSM\gfpNIPBLcf1_Noc\DE_W0002\DE_W0002_P0020\DE_2_W0002_P0020_T0002\TR1_W0001_P0266\TR1_2_W0001_P0266_T0001_R1_P2_K1_Ch2-Ch1.zen	FA/ISS	20000	30.0	3		7	0	0	29.94	100000	2000	Scale	0	0.97	0	0.01	0.78	0	0.01	0.04	0	1	1	0	1	7.06	518.4580000000001	0	1	7.06	518.4580000000001	0.8307	3.0282	1	0.7413	0.9966	0.8594	1	0.9987	0.9994	0.5939	3.0182	0.8588	0.063701	0.06637699999999999	0.0037803000000000003	0.0039231000000000005
12	TR1_2_W0001_P0266_T0001_R1_P3_K1_Ch2-Ch1.zen	20151211_gfpNIPBLcf1_Prometa\MitoSys2\LSM\gfpNIPBLcf1_Noc\DE_W0002\DE_W0002_P0020\DE_2_W0002_P0020_T0002\TR1_W0001_P0266\TR1_2_W0001_P0266_T0001_R1_P3_K1_Ch2-Ch1.zen	FA/ISS	20000	30.0	3		7	0	0	29.94	100000	2000	Scale	0	0.97	0	0.01	0.78	0	0.01	0.04	0	1	1	0	1	7.622999999999999	457.501	0	1	7.622999999999999	457.501	1.2801	1.5577	1	0.759	0.9961	0.8694	1	0.9985	0.9992	1.0013	1.5498	0.8687	0.09361699999999999	0.059541	0.0045772	0.0029596999999999996
13	TR1_2_W0001_P0266_T0001_R1_P4_K1_Ch2-Ch1.zen	20151211_gfpNIPBLcf1_Prometa\MitoSys2\LSM\gfpNIPBLcf1_Noc\DE_W0002\DE_W0002_P0020\DE_2_W0002_P0020_T0002\TR1_W0001_P0266\TR1_2_W0001_P0266_T0001_R1_P4_K1_Ch2-Ch1.zen	FA/ISS	20000	30.0	3		7	0	0	29.94	100000	2000	Scale	0	0.97	0	0.01	0.78	0	0.01	0.04	0	1	1	0	1	7.377000000000001	10.849	0	1	7.377000000000001	10.849	0.9018	1.0443	1	0.7495	0.8602	0.8028	1	0.9462	0.9727	0.6625	0.8522	0.7791	0.071865	0.041253	0.017044	0.016730000000000002
14	TR1_2_W0001_P0266_T0001_R1_P5_K1_Ch2-Ch1.zen	20151211_gfpNIPBLcf1_Prometa\MitoSys2\LSM\gfpNIPBLcf1_Noc\DE_W0002\DE_W0002_P0020\DE_2_W0002_P0020_T0002\TR1_W0001_P0266\TR1_2_W0001_P0266_T0001_R1_P5_K1_Ch2-Ch1.zen	FA/ISS	20000	30.0	3		7	0	0	29.94	100000	2000	Scale	0	0.97	0	0.01	0.78	0	0.01	0.04	0	1	1	0	1	10.109	27.689	0	1	10.109	27.689	0.9985	0.6909	1	0.8165	0.9382	0.8752	1	0.9676	0.9837	0.8147	0.6088	0.8604	0.071784	0.050351	0.006474	0.021093999999999998
15	TR1_2_W0001_P0029_T0001_R1_P1_K1_Ch2-Ch1.zen	20151211_gfpNIPBLcf1_Prometa\MitoSys2\LSM\gfpNIPBLcf1_Noc\DE_W0002\DE_W0002_P0021\DE_2_W0002_P0021_T0001\TR1_W0001_P0029\TR1_2_W0001_P0029_T0001_R1_P1_K1_Ch2-Ch1.zen	FA/ISS	20000	30.0	3		7	0	0	29.94	100000	2000	Scale	0	0.97	0	0.01	0.78	0	0.01	0.04	0	1	1	0	1	8.753	258.087	0	1	8.753	258.087	0.9382	2.8946	1	0.7879999999999999	0.9927	0.8844	1	0.9966	0.9983	0.7317	2.872	0.8829	0.043611000000000004	0.0616	0.0016244	0.0025061
16	TR1_2_W0001_P0029_T0001_R1_P2_K1_Ch2-Ch1.zen	20151211_gfpNIPBLcf1_Prometa\MitoSys2\LSM\gfpNIPBLcf1_Noc\DE_W0002\DE_W0002_P0021\DE_2_W0002_P0021_T0001\TR1_W0001_P0029\TR1_2_W0001_P0029_T0001_R1_P2_K1_Ch2-Ch1.zen	FA/ISS	20000	30.0	3		7	0	0	29.94	100000	2000	Scale	0	0.97	0	0.01	0.78	0	0.01	0.04	0	1	1	0	1	11.357999999999999	78.809	0	1	11.357999999999999	78.809	0.9509	1.4874	1	0.8356	0.9788	0.9044	1	0.9877	0.9938	0.7903	1.4447	0.8987	0.079346	0.046776	0.011444	0.010482
17	TR1_2_W0001_P0029_T0001_R1_P3_K1_Ch2-Ch1.zen	20151211_gfpNIPBLcf1_Prometa\MitoSys2\LSM\gfpNIPBLcf1_Noc\DE_W0002\DE_W0002_P0021\DE_2_W0002_P0021_T0001\TR1_W0001_P0029\TR1_2_W0001_P0029_T0001_R1_P3_K1_Ch2-Ch1.zen	FA/ISS	20000	30.0	3		7	0	0	29.94	100000	2000	Scale	0	0.97	0	0.01	0.78	0	0.01	0.04	0	1	1	0	1	11.467	98.699	0	1	11.467	98.699	0.9003	2.1019	1	0.8374	0.9821	0.9069	1	0.9893	0.9947	0.7458	2.0551	0.902	0.068234	0.040744	0.0074654	0.0076863
18	TR1_2_W0001_P0029_T0001_R1_P4_K1_Ch2-Ch1.zen	20151211_gfpNIPBLcf1_Prometa\MitoSys2\LSM\gfpNIPBLcf1_Noc\DE_W0002\DE_W0002_P0021\DE_2_W0002_P0021_T0001\TR1_W0001_P0029\TR1_2_W0001_P0029_T0001_R1_P4_K1_Ch2-Ch1.zen	FA/ISS	20000	30.0	3		7	0	0	29.94	100000	2000	Scale	0	0.97	0	0.01	0.78	0	0.01	0.04	0	1	1	0	1	12.026	22.319000000000003	0	1	12.026	22.319000000000003	1.0135	1.1517	1	0.8446	0.9309	0.8867	1	0.9572	0.9784	0.8569	1.0322	0.8668	0.073077	0.018644	0.0069465	0.0064658
19	TR1_2_W0001_P0029_T0001_R1_P5_K1_Ch2-Ch1.zen	20151211_gfpNIPBLcf1_Prometa\MitoSys2\LSM\gfpNIPBLcf1_Noc\DE_W0002\DE_W0002_P0021\DE_2_W0002_P0021_T0001\TR1_W0001_P0029\TR1_2_W0001_P0029_T0001_R1_P5_K1_Ch2-Ch1.zen	FA/ISS	20000	30.0	3		7	0	0	29.94	100000	2000	Scale	0	0.97	0	0.01	0.78	0	0.01	0.04	0	1	1	0	1	2.8569999999999998	2.537	0	1	2.8569999999999998	2.537	1.1864	1.1168	1	0.4262	0.4746	0.4497	1	0.9128	0.9554	0.5456	0.4834	0.4205	0.12822	0.08311900000000001	0.041293	0.06830599999999999
20	TR1_2_W0001_P0289_T0001_R1_P1_K1_Ch2-Ch1.zen	20151211_gfpNIPBLcf1_Prometa\MitoSys2\LSM\gfpNIPBLcf1_Noc\DE_W0002\DE_W0002_P0021\DE_2_W0002_P0021_T0002\TR1_W0001_P0289\TR1_2_W0001_P0289_T0001_R1_P1_K1_Ch2-Ch1.zen	FA/ISS	20000	30.0	3		7	0	0	29.94	100000	2000	Scale	0	0.97	0	0.01	0.78	0	0.01	0.04	0	1	1	0	1	10.392999999999999	321.20099999999996	0	1	10.392999999999999	321.20099999999996	0.8027	1.7944	1	0.8213	0.9949	0.9039	1	0.9973	0.9986	0.642	1.7836	0.9027	0.07610900000000001	0.044775	0.00083091	0.0015125
21	TR1_2_W0001_P0289_T0001_R1_P2_K1_Ch2-Ch1.zen	20151211_gfpNIPBLcf1_Prometa\MitoSys2\LSM\gfpNIPBLcf1_Noc\DE_W0002\DE_W0002_P0021\DE_2_W0002_P0021_T0002\TR1_W0001_P0289\TR1_2_W0001_P0289_T0001_R1_P2_K1_Ch2-Ch1.zen	FA/ISS	20000	30.0	3		7	0	0	29.94	100000	2000	Scale	0	0.97	0	0.01	0.78	0	0.01	0.04	0	1	1	0	1	7.207000000000001	460.955	0	1	7.207000000000001	460.955	1.1052	2.3439	1	0.7471	0.9963	0.8627	1	0.9986	0.9993	0.8368	2.3347	0.8621	0.027760000000000003	0.066734	0.0060685	0.0031676
22	TR1_2_W0001_P0289_T0001_R1_P3_K1_Ch2-Ch1.zen	20151211_gfpNIPBLcf1_Prometa\MitoSys2\LSM\gfpNIPBLcf1_Noc\DE_W0002\DE_W0002_P0021\DE_2_W0002_P0021_T0002\TR1_W0001_P0289\TR1_2_W0001_P0289_T0001_R1_P3_K1_Ch2-Ch1.zen	FA/ISS	20000	30.0	3		7	0	0	29.94	100000	2000	Scale	0	0.97	0	0.01	0.78	0	0.01	0.04	0	1	1	0	1	9.775	347.398	0	1	9.775	347.398	0.8137	2.7499	1	0.8092	0.9948	0.8971	1	0.9973	0.9986	0.6401	2.7343	0.8959	0.097883	0.037052999999999996	0.0052907	0.0040852
23	TR1_2_W0001_P0289_T0001_R1_P4_K1_Ch2-Ch1.zen	20151211_gfpNIPBLcf1_Prometa\MitoSys2\LSM\gfpNIPBLcf1_Noc\DE_W0002\DE_W0002_P0021\DE_2_W0002_P0021_T0002\TR1_W0001_P0289\TR1_2_W0001_P0289_T0001_R1_P4_K1_Ch2-Ch1.zen	FA/ISS	20000	30.0	3		7	0	0	29.94	100000	2000	Scale	0	0.97	0	0.01	0.78	0	0.01	0.04	0	1	1	0	1	6.735	7.178999999999999	0	1	6.735	7.178999999999999	1.0369	1.2363	1	0.7316	0.7918	0.7611	1	0.9256	0.9621	0.7624	0.9243	0.7286	0.087609	0.038665	0.027244	0.030225
24	TR1_2_W0001_P0289_T0001_R1_P5_K1_Ch2-Ch1.zen	20151211_gfpNIPBLcf1_Prometa\MitoSys2\LSM\gfpNIPBLcf1_Noc\DE_W0002\DE_W0002_P0021\DE_2_W0002_P0021_T0002\TR1_W0001_P0289\TR1_2_W0001_P0289_T0001_R1_P5_K1_Ch2-Ch1.zen	FA/ISS	20000	30.0	3		7	0	0	29.94	100000	2000	Scale	0	0.97	0	0.01	0.78	0	0.01	0.04	0	1	1	0	1	5.946000000000001	6.818	0	1	5.946000000000001	6.818	1.2629	1.1492	1	0.695	0.7828	0.7374	1	0.9316	0.9652	0.9095	0.8412	0.7083	0.06456100000000001	0.038876	0.0099807	0.031775
25	TR1_2_W0001_P0032_T0001_R1_P1_K1_Ch2-Ch1.zen	20151211_gfpNIPBLcf1_Prometa\MitoSys2\LSM\gfpNIPBLcf1_Noc\DE_W0002\DE_W0002_P0022\DE_2_W0002_P0022_T0001\TR1_W0001_P0032\TR1_2_W0001_P0032_T0001_R1_P1_K1_Ch2-Ch1.zen	FA/ISS	20000	30.0	3		7	0	0	29.94	100000	2000	Scale	0	0.97	0	0.01	0.78	0	0.01	0.04	0	1	1	0	1	13.189	159.974	0	1	13.189	159.974	0.9594	1.087	1	0.858	0.9902	0.9217	1	0.9933	0.9967	0.8202	1.0699	0.9186	0.076596	0.038482999999999996	0.0015665999999999998	0.0033635999999999996
26	TR1_2_W0001_P0032_T0001_R1_P2_K1_Ch2-Ch1.zen	20151211_gfpNIPBLcf1_Prometa\MitoSys2\LSM\gfpNIPBLcf1_Noc\DE_W0002\DE_W0002_P0022\DE_2_W0002_P0022_T0001\TR1_W0001_P0032\TR1_2_W0001_P0032_T0001_R1_P2_K1_Ch2-Ch1.zen	FA/ISS	20000	30.0	3		7	0	0	29.94	100000	2000	Scale	0	0.97	0	0.01	0.78	0	0.01	0.04	0	1	1	0	1	10.847999999999999	197.08599999999998	0	1	10.847999999999999	197.08599999999998	1.1293	1.4259	1	0.8265	0.9906	0.9047	1	0.9946	0.9973	0.9421	1.4062	0.9022	0.06674	0.044576	0.013019999999999999	0.015002000000000001
27	TR1_2_W0001_P0032_T0001_R1_P3_K1_Ch2-Ch1.zen	20151211_gfpNIPBLcf1_Prometa\MitoSys2\LSM\gfpNIPBLcf1_Noc\DE_W0002\DE_W0002_P0022\DE_2_W0002_P0022_T0001\TR1_W0001_P0032\TR1_2_W0001_P0032_T0001_R1_P3_K1_Ch2-Ch1.zen	FA/ISS	20000	30.0	3		7	0	0	29.94	100000	2000	Scale	0	0.97	0	0.01	0.78	0	0.01	0.04	0	1	1	0	1	10.577	228.37	0	1	10.577	228.37	1.0745	0.6941	1	0.8245	0.9924	0.9045	1	0.9959	0.9979	0.8918	0.6836	0.9027	0.082102	0.045343	0.007673	0.0062085000000000005
28	TR1_2_W0001_P0032_T0001_R1_P4_K1_Ch2-Ch1.zen	20151211_gfpNIPBLcf1_Prometa\MitoSys2\LSM\gfpNIPBLcf1_Noc\DE_W0002\DE_W0002_P0022\DE_2_W0002_P0022_T0001\TR1_W0001_P0032\TR1_2_W0001_P0032_T0001_R1_P4_K1_Ch2-Ch1.zen	FA/ISS	20000	30.0	3		7	0	0	29.94	100000	2000	Scale	0	0.97	0	0.01	0.78	0	0.01	0.04	0	1	1	0	1	11.604000000000001	15.446	0	1	11.604000000000001	15.446	1.0238	1.4991	1	0.8388	0.8947	0.8662	1	0.937	0.9679	0.8601	1.2834	0.8369	0.073263	0.045913999999999996	0.007081999999999999	0.034811
29	TR1_2_W0001_P0032_T0001_R1_P5_K1_Ch2-Ch1.zen	20151211_gfpNIPBLcf1_Prometa\MitoSys2\LSM\gfpNIPBLcf1_Noc\DE_W0002\DE_W0002_P0022\DE_2_W0002_P0022_T0001\TR1_W0001_P0032\TR1_2_W0001_P0032_T0001_R1_P5_K1_Ch2-Ch1.zen	FA/ISS	20000	30.0	3		7	0	0	29.94	100000	2000	Scale	0	0.97	0	0.01	0.78	0	0.01	0.04	0	1	1	0	1	6.855	19.282	0	1	6.855	19.282	1.0961	0.871	1	0.7342	0.9211	0.8223	1	0.972	0.9859	0.8155	0.7708	0.8102	0.06272799999999999	0.018198	0.010874	0.010011
30	TR1_2_W0001_P0044_T0001_R1_P1_K1_Ch2-Ch1.zen	20151211_gfpNIPBLcf1_Prometa\MitoSys2\LSM\gfpNIPBLcf1_Noc\DE_W0002\DE_W0002_P0026\DE_2_W0002_P0026_T0001\TR1_W0001_P0044\TR1_2_W0001_P0044_T0001_R1_P1_K1_Ch2-Ch1.zen	FA/ISS	20000	30.0	3		7	0	0	29.94	100000	2000	Scale	0	0.97	0	0.01	0.78	0	0.01	0.04	0	1	1	0	1	9.95	326.17400000000004	0	1	9.95	326.17400000000004	0.9609	5.2965	1	0.8137	0.9924	0.8986	1	0.9961	0.998	0.7779	5.2502	0.8968	0.043302999999999994	0.05037	0.0032806	0.0034563000000000003
31	TR1_2_W0001_P0044_T0001_R1_P2_K1_Ch2-Ch1.zen	20151211_gfpNIPBLcf1_Prometa\MitoSys2\LSM\gfpNIPBLcf1_Noc\DE_W0002\DE_W0002_P0026\DE_2_W0002_P0026_T0001\TR1_W0001_P0044\TR1_2_W0001_P0044_T0001_R1_P2_K1_Ch2-Ch1.zen	FA/ISS	20000	30.0	3		7	0	0	29.94	100000	2000	Scale	0	0.97	0	0.01	0.78	0	0.01	0.04	0	1	1	0	1	10.466	553.265	0	1	10.466	553.265	1.2512	0.9271	1	0.8198	0.9971	0.904	1	0.9984	0.9992	1.0448	0.9225	0.9033	0.049227	0.045569	0.0037472	0.002489
32	TR1_2_W0001_P0044_T0001_R1_P3_K1_Ch2-Ch1.zen	20151211_gfpNIPBLcf1_Prometa\MitoSys2\LSM\gfpNIPBLcf1_Noc\DE_W0002\DE_W0002_P0026\DE_2_W0002_P0026_T0001\TR1_W0001_P0044\TR1_2_W0001_P0044_T0001_R1_P3_K1_Ch2-Ch1.zen	FA/ISS	20000	30.0	3		7	0	0	29.94	100000	2000	Scale	0	0.97	0	0.01	0.78	0	0.01	0.04	0	1	1	0	1	10.282	570.762	0	1	10.282	570.762	1.0956	1.3178	1	0.8183	0.9971	0.9032	1	0.9985	0.9992	0.9037	1.3125	0.9025	0.050802	0.049797	0.0030392	0.0023434999999999997
33	TR1_2_W0001_P0044_T0001_R1_P4_K1_Ch2-Ch1.zen	20151211_gfpNIPBLcf1_Prometa\MitoSys2\LSM\gfpNIPBLcf1_Noc\DE_W0002\DE_W0002_P0026\DE_2_W0002_P0026_T0001\TR1_W0001_P0044\TR1_2_W0001_P0044_T0001_R1_P4_K1_Ch2-Ch1.zen	FA/ISS	20000	30.0	3		7	0	0	29.94	100000	2000	Scale	0	0.97	0	0.01	0.78	0	0.01	0.04	0	1	1	0	1	10.112	46.513999999999996	0	1	10.112	46.513999999999996	0.9788	1.3067	1	0.8165	0.9663	0.8882	1	0.9825	0.9912	0.7969	1.2477	0.8802	0.08049400000000001	0.038206	0.0035759999999999998	0.007689100000000001
34	TR1_2_W0001_P0044_T0001_R1_P5_K1_Ch2-Ch1.zen	20151211_gfpNIPBLcf1_Prometa\MitoSys2\LSM\gfpNIPBLcf1_Noc\DE_W0002\DE_W0002_P0026\DE_2_W0002_P0026_T0001\TR1_W0001_P0044\TR1_2_W0001_P0044_T0001_R1_P5_K1_Ch2-Ch1.zen	FA/ISS	20000	30.0	3		7	0	0	29.94	100000	2000	Scale	0	0.97	0	0.01	0.78	0	0.01	0.04	0	1	1	0	1	11.13	67.467	0	1	11.13	67.467	0.8666	19.6402	1	0.8323	0.9509	0.8896	1	0.9724	0.9861	0.71	18.6116	0.8769	0.06325900000000001	0.036456	0.015511000000000002	0.020409
35	TR1_2_W0001_P0047_T0001_R1_P1_K1_Ch2-Ch1.zen	20151211_gfpNIPBLcf1_Prometa\MitoSys2\LSM\gfpNIPBLcf1_Noc\DE_W0002\DE_W0002_P0027\DE_2_W0002_P0027_T0001\TR1_W0001_P0047\TR1_2_W0001_P0047_T0001_R1_P1_K1_Ch2-Ch1.zen	FA/ISS	20000	30.0	3		7	0	0	29.94	100000	2000	Scale	0	0.97	0	0.01	0.78	0	0.01	0.04	0	1	1	0	1	10.374	347.504	0	1	10.374	347.504	0.9817	1.9865	1	0.8211	0.995	0.9039	1	0.9974	0.9987	0.8042	1.9744	0.9027	0.065157	0.043485	0.0038191	0.0022699
36	TR1_2_W0001_P0047_T0001_R1_P2_K1_Ch2-Ch1.zen	20151211_gfpNIPBLcf1_Prometa\MitoSys2\LSM\gfpNIPBLcf1_Noc\DE_W0002\DE_W0002_P0027\DE_2_W0002_P0027_T0001\TR1_W0001_P0047\TR1_2_W0001_P0047_T0001_R1_P2_K1_Ch2-Ch1.zen	FA/ISS	20000	30.0	3		7	0	0	29.94	100000	2000	Scale	0	0.97	0	0.01	0.78	0	0.01	0.04	0	1	1	0	1	10.448	435.616	0	1	10.448	435.616	0.9404	2.1557	1	0.8216	0.996	0.9045	1	0.9978	0.9989	0.7669	2.1451	0.9036	0.07700499999999999	0.04363	0.0028295	0.0027945
37	TR1_2_W0001_P0047_T0001_R1_P3_K1_Ch2-Ch1.zen	20151211_gfpNIPBLcf1_Prometa\MitoSys2\LSM\gfpNIPBLcf1_Noc\DE_W0002\DE_W0002_P0027\DE_2_W0002_P0027_T0001\TR1_W0001_P0047\TR1_2_W0001_P0047_T0001_R1_P3_K1_Ch2-Ch1.zen	FA/ISS	20000	30.0	3		7	0	0	29.94	100000	2000	Scale	0	0.97	0	0.01	0.78	0	0.01	0.04	0	1	1	0	1	9.587	309.759	0	1	9.587	309.759	0.9109999999999999	0.2295	1	0.809	0.9906	0.8952	1	0.9954	0.9977	0.7288	0.2193	0.8931	0.058178	0.015786	0.037285000000000006	0.055229999999999994
38	TR1_2_W0001_P0047_T0001_R1_P4_K1_Ch2-Ch1.zen	20151211_gfpNIPBLcf1_Prometa\MitoSys2\LSM\gfpNIPBLcf1_Noc\DE_W0002\DE_W0002_P0027\DE_2_W0002_P0027_T0001\TR1_W0001_P0047\TR1_2_W0001_P0047_T0001_R1_P4_K1_Ch2-Ch1.zen	FA/ISS	20000	30.0	3		7	0	0	29.94	100000	2000	Scale	0	0.97	0	0.01	0.78	0	0.01	0.04	0	1	1	0	1	9.806000000000001	40.262	0	1	9.806000000000001	40.262	1.0209	1.1155	1	0.8111	0.9615	0.8831	1	0.9806	0.9902	0.8293	1.0543	0.8743	0.07889700000000001	0.028663	0.0017484000000000002	0.007274299999999999
39	TR1_2_W0001_P0047_T0001_R1_P5_K1_Ch2-Ch1.zen	20151211_gfpNIPBLcf1_Prometa\MitoSys2\LSM\gfpNIPBLcf1_Noc\DE_W0002\DE_W0002_P0027\DE_2_W0002_P0027_T0001\TR1_W0001_P0047\TR1_2_W0001_P0047_T0001_R1_P5_K1_Ch2-Ch1.zen	FA/ISS	20000	30.0	3		7	0	0	29.94	100000	2000	Scale	0	0.97	0	0.01	0.78	0	0.01	0.04	0	1	1	0	1	10.045	13.520999999999999	0	1	10.045	13.520999999999999	1.1177	0.8956	1	0.8147	0.8858	0.8494	1	0.94	0.9695	0.9199	0.7303	0.8219	0.080716	0.032393	0.014099	0.017762
40	TR1_2_W0001_P0306_T0001_R1_P1_K1_Ch2-Ch1.zen	20151211_gfpNIPBLcf1_Prometa\MitoSys2\LSM\gfpNIPBLcf1_Noc\DE_W0002\DE_W0002_P0027\DE_2_W0002_P0027_T0002\TR1_W0001_P0306\TR1_2_W0001_P0306_T0001_R1_P1_K1_Ch2-Ch1.zen	FA/ISS	20000	30.0	3		7	0	0	29.94	100000	2000	Scale	0	0.97	0	0.01	0.78	0	0.01	0.04	0	1	1	0	1	8.314	644.119	0	1	8.314	644.119	1.0519	1.6029	1	0.7761	0.9975	0.8797	1	0.9989	0.9995	0.8194	1.5982	0.8792	0.069724	0.045256	0.0032376999999999996	0.0021489
41	TR1_2_W0001_P0306_T0001_R1_P2_K1_Ch2-Ch1.zen	20151211_gfpNIPBLcf1_Prometa\MitoSys2\LSM\gfpNIPBLcf1_Noc\DE_W0002\DE_W0002_P0027\DE_2_W0002_P0027_T0002\TR1_W0001_P0306\TR1_2_W0001_P0306_T0001_R1_P2_K1_Ch2-Ch1.zen	FA/ISS	20000	30.0	3		7	0	0	29.94	100000	2000	Scale	0	0.97	0	0.01	0.78	0	0.01	0.04	0	1	1	0	1	8.555	576.045	0	1	8.555	576.045	0.9107	2.7071	1	0.7849	0.9969	0.8845	1	0.9986	0.9993	0.7048	2.6983	0.8839	0.09112999999999999	0.058232000000000006	0.0020616	0.0022800999999999997
42	TR1_2_W0001_P0306_T0001_R1_P3_K1_Ch2-Ch1.zen	20151211_gfpNIPBLcf1_Prometa\MitoSys2\LSM\gfpNIPBLcf1_Noc\DE_W0002\DE_W0002_P0027\DE_2_W0002_P0027_T0002\TR1_W0001_P0306\TR1_2_W0001_P0306_T0001_R1_P3_K1_Ch2-Ch1.zen	FA/ISS	20000	30.0	3		7	0	0	29.94	100000	2000	Scale	0	0.97	0	0.01	0.78	0	0.01	0.04	0	1	1	0	1	7.391	721.6139999999999	0	1	7.391	721.6139999999999	0.8553	2.7242	1	0.7523	0.9975	0.8661	1	0.9991	0.9995	0.6253	2.7173	0.8657	0.066136	0.068075	0.0017675	0.0014698
43	TR1_2_W0001_P0306_T0001_R1_P4_K1_Ch2-Ch1.zen	20151211_gfpNIPBLcf1_Prometa\MitoSys2\LSM\gfpNIPBLcf1_Noc\DE_W0002\DE_W0002_P0027\DE_2_W0002_P0027_T0002\TR1_W0001_P0306\TR1_2_W0001_P0306_T0001_R1_P4_K1_Ch2-Ch1.zen	FA/ISS	20000	30.0	3		7	0	0	29.94	100000	2000	Scale	0	0.97	0	0.01	0.78	0	0.01	0.04	0	1	1	0	1	9.873	14.853	0	1	9.873	14.853	0.9846	1.0564	1	0.8129	0.8975	0.8541	1	0.9474	0.9733	0.7987	0.8999	0.8301	0.06985	0.026193	0.008246	0.0085162
44	TR1_2_W0001_P0306_T0001_R1_P5_K1_Ch2-Ch1.zen	20151211_gfpNIPBLcf1_Prometa\MitoSys2\LSM\gfpNIPBLcf1_Noc\DE_W0002\DE_W0002_P0027\DE_2_W0002_P0027_T0002\TR1_W0001_P0306\TR1_2_W0001_P0306_T0001_R1_P5_K1_Ch2-Ch1.zen	FA/ISS	20000	30.0	3		7	0	0	29.94	100000	2000	Scale	0	0.97	0	0.01	0.78	0	0.01	0.04	0	1	1	0	1	8.863	13.015	0	1	8.863	13.015	1.0499	1.0749	1	0.7928	0.8831	0.8367	1	0.9461	0.9727	0.8370000000000001	0.8993	0.8124	0.096084	0.016766999999999997	0.015484	0.010284
45	TR1_2_W0001_P0053_T0001_R1_P1_K1_Ch2-Ch1.zen	20151211_gfpNIPBLcf1_Prometa\MitoSys2\LSM\gfpNIPBLcf1_Noc\DE_W0002\DE_W0002_P0029\DE_2_W0002_P0029_T0001\TR1_W0001_P0053\TR1_2_W0001_P0053_T0001_R1_P1_K1_Ch2-Ch1.zen	FA/ISS	20000	30.0	3		7	0	0	29.94	100000	2000	Scale	0	0.97	0	0.01	0.78	0	0.01	0.04	0	1	1	0	1	6.051	373.0	0	1	6.051	373.0	1.1672	2.2055	1	0.7021	0.9954	0.8358	1	0.9986	0.9993	0.8399	2.1954	0.8352	0.074499	0.076015	0.0028673	0.0027064
46	TR1_2_W0001_P0053_T0001_R1_P2_K1_Ch2-Ch1.zen	20151211_gfpNIPBLcf1_Prometa\MitoSys2\LSM\gfpNIPBLcf1_Noc\DE_W0002\DE_W0002_P0029\DE_2_W0002_P0029_T0001\TR1_W0001_P0053\TR1_2_W0001_P0053_T0001_R1_P2_K1_Ch2-Ch1.zen	FA/ISS	20000	30.0	3		7	0	0	29.94	100000	2000	Scale	0	0.97	0	0.01	0.78	0	0.01	0.04	0	1	1	0	1	7.785	320.35200000000003	0	1	7.785	320.35200000000003	0.982	2.5812	1	0.764	0.9946	0.8716	1	0.9978	0.9989	0.747	2.5668	0.8707	0.10511	0.06769	0.0018565	0.0019971
47	TR1_2_W0001_P0053_T0001_R1_P3_K1_Ch2-Ch1.zen	20151211_gfpNIPBLcf1_Prometa\MitoSys2\LSM\gfpNIPBLcf1_Noc\DE_W0002\DE_W0002_P0029\DE_2_W0002_P0029_T0001\TR1_W0001_P0053\TR1_2_W0001_P0053_T0001_R1_P3_K1_Ch2-Ch1.zen	FA/ISS	20000	30.0	3		7	0	0	29.94	100000	2000	Scale	0	0.97	0	0.01	0.78	0	0.01	0.04	0	1	1	0	1	7.295	278.459	0	1	7.295	278.459	0.8174	3.525	1	0.7432	0.9926	0.8585	1	0.997	0.9985	0.5821	3.497	0.8572	0.062113999999999996	0.074762	0.0021021	0.0028439
48	TR1_2_W0001_P0053_T0001_R1_P4_K1_Ch2-Ch1.zen	20151211_gfpNIPBLcf1_Prometa\MitoSys2\LSM\gfpNIPBLcf1_Noc\DE_W0002\DE_W0002_P0029\DE_2_W0002_P0029_T0001\TR1_W0001_P0053\TR1_2_W0001_P0053_T0001_R1_P4_K1_Ch2-Ch1.zen	FA/ISS	20000	30.0	3		7	0	0	29.94	100000	2000	Scale	0	0.97	0	0.01	0.78	0	0.01	0.04	0	1	1	0	1	8.953	8.589	0	1	8.953	8.589	1.0384	1.0665	1	0.7933	0.8259	0.8094	1	0.9185	0.9584	0.8272	0.8082	0.7724	0.094312	0.026258	0.0081893	0.030452999999999997
49	TR1_2_W0001_P0053_T0001_R1_P5_K1_Ch2-Ch1.zen	20151211_gfpNIPBLcf1_Prometa\MitoSys2\LSM\gfpNIPBLcf1_Noc\DE_W0002\DE_W0002_P0029\DE_2_W0002_P0029_T0001\TR1_W0001_P0053\TR1_2_W0001_P0053_T0001_R1_P5_K1_Ch2-Ch1.zen	FA/ISS	20000	30.0	3		7	0	0	29.94	100000	2000	Scale	0	0.97	0	0.01	0.78	0	0.01	0.04	0	1	1	0	1	9.741	10.274000000000001	0	1	9.741	10.274000000000001	1.0467	1.1293	1	0.8095	0.8523	0.8306	1	0.9252	0.9619	0.8513	0.8958	0.7963	0.093791	0.021091	0.026505	0.015590999999999999
50	TR1_2_W0001_P0313_T0001_R1_P1_K1_Ch2-Ch1.zen	20151211_gfpNIPBLcf1_Prometa\MitoSys2\LSM\gfpNIPBLcf1_Noc\DE_W0002\DE_W0002_P0030\DE_2_W0002_P0030_T0002\TR1_W0001_P0313\TR1_2_W0001_P0313_T0001_R1_P1_K1_Ch2-Ch1.zen	FA/ISS	20000	30.0	3		7	0	0	29.94	100000	2000	Scale	0	0.97	0	0.01	0.78	0	0.01	0.04	0	1	1	0	1	5.997999999999999	496.39300000000003	0	1	5.997999999999999	496.39300000000003	1.0456	2.5237	1	0.6997	0.9965	0.8348	1	0.9989	0.9995	0.7358	2.5151	0.8344	0.068551	0.08330900000000001	0.00061343	0.0010935
51	TR1_2_W0001_P0313_T0001_R1_P2_K1_Ch2-Ch1.zen	20151211_gfpNIPBLcf1_Prometa\MitoSys2\LSM\gfpNIPBLcf1_Noc\DE_W0002\DE_W0002_P0030\DE_2_W0002_P0030_T0002\TR1_W0001_P0313\TR1_2_W0001_P0313_T0001_R1_P2_K1_Ch2-Ch1.zen	FA/ISS	20000	30.0	3		7	0	0	29.94	100000	2000	Scale	0	0.97	0	0.01	0.78	0	0.01	0.04	0	1	1	0	1	10.468	281.863	0	1	10.468	281.863	1.0959999999999999	1.1039	1	0.8218	0.9944	0.9039	1	0.997	0.9985	0.9079999999999999	1.0947	0.9025	0.072532	0.044704	0.0014365	0.0023954999999999996
52	TR1_2_W0001_P0313_T0001_R1_P3_K1_Ch2-Ch1.zen	20151211_gfpNIPBLcf1_Prometa\MitoSys2\LSM\gfpNIPBLcf1_Noc\DE_W0002\DE_W0002_P0030\DE_2_W0002_P0030_T0002\TR1_W0001_P0313\TR1_2_W0001_P0313_T0001_R1_P3_K1_Ch2-Ch1.zen	FA/ISS	20000	30.0	3		7	0	0	29.94	100000	2000	Scale	0	0.97	0	0.01	0.78	0	0.01	0.04	0	1	1	0	1	8.542	425.889	0	1	8.542	425.889	0.8281	2.2381	1	0.7851	0.9959	0.8842	1	0.9982	0.9991	0.6322	2.2279	0.8833	0.080335	0.048431999999999996	0.0019547	0.0014655999999999998
53	TR1_2_W0001_P0313_T0001_R1_P4_K1_Ch2-Ch1.zen	20151211_gfpNIPBLcf1_Prometa\MitoSys2\LSM\gfpNIPBLcf1_Noc\DE_W0002\DE_W0002_P0030\DE_2_W0002_P0030_T0002\TR1_W0001_P0313\TR1_2_W0001_P0313_T0001_R1_P4_K1_Ch2-Ch1.zen	FA/ISS	20000	30.0	3		7	0	0	29.94	100000	2000	Scale	0	0.97	0	0.01	0.78	0	0.01	0.04	0	1	1	0	1	9.038	5.818	0	1	9.038	5.818	1.0622	1.0336	1	0.7957	0.7486	0.7718	1	0.8794	0.9378	0.8506	0.6682	0.7162	0.082355	0.028350999999999998	0.024748	0.040744999999999996
54	TR1_2_W0001_P0313_T0001_R1_P5_K1_Ch2-Ch1.zen	20151211_gfpNIPBLcf1_Prometa\MitoSys2\LSM\gfpNIPBLcf1_Noc\DE_W0002\DE_W0002_P0030\DE_2_W0002_P0030_T0002\TR1_W0001_P0313\TR1_2_W0001_P0313_T0001_R1_P5_K1_Ch2-Ch1.zen	FA/ISS	20000	30.0	3		7	0	0	29.94	100000	2000	Scale	0	0.97	0	0.01	0.78	0	0.01	0.04	0	1	1	0	1	8.946	5.106	0	1	8.946	5.106	1.0136	0.9403	1	0.7946	0.7178	0.7552	1	0.8646	0.9298	0.8064	0.5567	0.6927	0.097454	0.035104	0.035635	0.048428
55	TR1_2_W0001_P0063_T0001_R1_P1_K1_Ch2-Ch1.zen	20151211_gfpNIPBLcf1_Prometa\MitoSys2\LSM\gfpNIPBLcf1_Noc\DE_W0002\DE_W0002_P0038\DE_2_W0002_P0038_T0001\TR1_W0001_P0063\TR1_2_W0001_P0063_T0001_R1_P1_K1_Ch2-Ch1.zen	FA/ISS	20000	30.0	3		7	0	0	29.94	100000	2000	Scale	0	0.97	0	0.01	0.78	0	0.01	0.04	0	1	1	0	1	13.526	102.43700000000001	0	1	13.526	102.43700000000001	0.9781	1.2361	1	0.8613	0.9844	0.9208	1	0.9892	0.9946	0.8407	1.2064	0.9158	0.0852	0.031034	0.001078	0.0045780000000000005
56	TR1_2_W0001_P0063_T0001_R1_P2_K1_Ch2-Ch1.zen	20151211_gfpNIPBLcf1_Prometa\MitoSys2\LSM\gfpNIPBLcf1_Noc\DE_W0002\DE_W0002_P0038\DE_2_W0002_P0038_T0001\TR1_W0001_P0063\TR1_2_W0001_P0063_T0001_R1_P2_K1_Ch2-Ch1.zen	FA/ISS	20000	30.0	3		7	0	0	29.94	100000	2000	Scale	0	0.97	0	0.01	0.78	0	0.01	0.04	0	1	1	0	1	9.378	206.158	0	1	9.378	206.158	1.1352	2.3098	1	0.8005	0.9919	0.8909	1	0.9961	0.9981	0.9195	2.2891	0.8892	0.06245	0.046645	0.0048618	0.0033169000000000002
57	TR1_2_W0001_P0063_T0001_R1_P3_K1_Ch2-Ch1.zen	20151211_gfpNIPBLcf1_Prometa\MitoSys2\LSM\gfpNIPBLcf1_Noc\DE_W0002\DE_W0002_P0038\DE_2_W0002_P0038_T0001\TR1_W0001_P0063\TR1_2_W0001_P0063_T0001_R1_P3_K1_Ch2-Ch1.zen	FA/ISS	20000	30.0	3		7	0	0	29.94	100000	2000	Scale	0	0.97	0	0.01	0.78	0	0.01	0.04	0	1	1	0	1	9.797	237.88	0	1	9.797	237.88	1.1231	2.3473	1	0.81	0.9929	0.8967	1	0.9964	0.9982	0.9199	2.3281	0.8951	0.087613	0.057541999999999996	0.0023756	0.002363
58	TR1_2_W0001_P0063_T0001_R1_P4_K1_Ch2-Ch1.zen	20151211_gfpNIPBLcf1_Prometa\MitoSys2\LSM\gfpNIPBLcf1_Noc\DE_W0002\DE_W0002_P0038\DE_2_W0002_P0038_T0001\TR1_W0001_P0063\TR1_2_W0001_P0063_T0001_R1_P4_K1_Ch2-Ch1.zen	FA/ISS	20000	30.0	3		7	0	0	29.94	100000	2000	Scale	0	0.97	0	0.01	0.78	0	0.01	0.04	0	1	1	0	1	10.828	5.502999999999999	0	1	10.828	5.502999999999999	1.0285	1.061	1	0.8281	0.7356	0.7805	1	0.8488	0.9213	0.8538	0.6524	0.7088	0.09764099999999999	0.009922499999999999	0.044409	0.037457
59	TR1_2_W0001_P0063_T0001_R1_P5_K1_Ch2-Ch1.zen	20151211_gfpNIPBLcf1_Prometa\MitoSys2\LSM\gfpNIPBLcf1_Noc\DE_W0002\DE_W0002_P0038\DE_2_W0002_P0038_T0001\TR1_W0001_P0063\TR1_2_W0001_P0063_T0001_R1_P5_K1_Ch2-Ch1.zen	FA/ISS	20000	30.0	3		7	0	0	29.94	100000	2000	Scale	0	0.97	0	0.01	0.78	0	0.01	0.04	0	1	1	0	1	13.425	8.992	0	1	13.425	8.992	0.9879	0.897	1	0.8608	0.8331	0.8468	1	0.8832	0.9398	0.8493	0.6391	0.7909	0.07510399999999999	0.019669	0.012299	0.020706
60	TR1_2_W0001_P0092_T0001_R1_P1_K1_Ch2-Ch1.zen	20151211_gfpNIPBLcf1_Prometa\MitoSys2\LSM\gfpNIPBLcf1_Noc\DE_W0002\DE_W0002_P0043\DE_2_W0002_P0043_T0001\TR1_W0001_P0092\TR1_2_W0001_P0092_T0001_R1_P1_K1_Ch2-Ch1.zen	FA/ISS	20000	30.0	3		7	0	0	29.94	100000	2000	Scale	0	0.97	0	0.01	0.78	0	0.01	0.04	0	1	1	0	1	7.7589999999999995	582.307	0	1	7.7589999999999995	582.307	0.8478	2.6071	1	0.7618	0.9969	0.8713	1	0.9988	0.9994	0.6272	2.5988	0.8708	0.11045999999999999	0.062843	0.0018598	0.0015434000000000001
61	TR1_2_W0001_P0092_T0001_R1_P2_K1_Ch2-Ch1.zen	20151211_gfpNIPBLcf1_Prometa\MitoSys2\LSM\gfpNIPBLcf1_Noc\DE_W0002\DE_W0002_P0043\DE_2_W0002_P0043_T0001\TR1_W0001_P0092\TR1_2_W0001_P0092_T0001_R1_P2_K1_Ch2-Ch1.zen	FA/ISS	20000	30.0	3		7	0	0	29.94	100000	2000	Scale	0	0.97	0	0.01	0.78	0	0.01	0.04	0	1	1	0	1	9.035	485.726	0	1	9.035	485.726	1.489	0.8963	1	0.7906	0.9965	0.8874	1	0.9983	0.9992	1.2205	0.8907	0.8866	0.07413099999999999	0.060004999999999996	0.010142	0.00875
62	TR1_2_W0001_P0092_T0001_R1_P3_K1_Ch2-Ch1.zen	20151211_gfpNIPBLcf1_Prometa\MitoSys2\LSM\gfpNIPBLcf1_Noc\DE_W0002\DE_W0002_P0043\DE_2_W0002_P0043_T0001\TR1_W0001_P0092\TR1_2_W0001_P0092_T0001_R1_P3_K1_Ch2-Ch1.zen	FA/ISS	20000	30.0	3		7	0	0	29.94	100000	2000	Scale	0	0.97	0	0.01	0.78	0	0.01	0.04	0	1	1	0	1	5.6739999999999995	603.616	0	1	5.6739999999999995	603.616	0.8617	2.8063	1	0.6846	0.997	0.826	1	0.9991	0.9996	0.5688	2.798	0.8256	0.037269	0.083036	0.0029257	0.0031685
63	TR1_2_W0001_P0092_T0001_R1_P4_K1_Ch2-Ch1.zen	20151211_gfpNIPBLcf1_Prometa\MitoSys2\LSM\gfpNIPBLcf1_Noc\DE_W0002\DE_W0002_P0043\DE_2_W0002_P0043_T0001\TR1_W0001_P0092\TR1_2_W0001_P0092_T0001_R1_P4_K1_Ch2-Ch1.zen	FA/ISS	20000	30.0	3		7	0	0	29.94	100000	2000	Scale	0	0.97	0	0.01	0.78	0	0.01	0.04	0	1	1	0	1	7.148	9.716000000000001	0	1	7.148	9.716000000000001	1.0242	0.9331	1	0.7451	0.8459	0.7938	1	0.9421	0.9706	0.7646	0.7325	0.7684	0.060953999999999994	0.058438	0.0007499	0.03419
64	TR1_2_W0001_P0092_T0001_R1_P5_K1_Ch2-Ch1.zen	20151211_gfpNIPBLcf1_Prometa\MitoSys2\LSM\gfpNIPBLcf1_Noc\DE_W0002\DE_W0002_P0043\DE_2_W0002_P0043_T0001\TR1_W0001_P0092\TR1_2_W0001_P0092_T0001_R1_P5_K1_Ch2-Ch1.zen	FA/ISS	20000	30.0	3		7	0	0	29.94	100000	2000	Scale	0	0.97	0	0.01	0.78	0	0.01	0.04	0	1	1	0	1	10.335	12.412	0	1	10.335	12.412	1.0308	1.0123	1	0.82	0.8781	0.8486	1	0.9346	0.9667	0.8475	0.8272	0.8184	0.093566	0.029767000000000002	0.013515000000000001	0.022237
65	TR1_2_W0001_P0105_T0001_R1_P1_K1_Ch2-Ch1.zen	20151211_gfpNIPBLcf1_Prometa\MitoSys2\LSM\gfpNIPBLcf1_Noc\DE_W0002\DE_W0002_P0048\DE_2_W0002_P0048_T0001\TR1_W0001_P0105\TR1_2_W0001_P0105_T0001_R1_P1_K1_Ch2-Ch1.zen	FA/ISS	20000	30.0	3		7	0	0	29.94	100000	2000	Scale	0	0.97	0	0.01	0.78	0	0.01	0.04	0	1	1	0	1	10.915	209.80200000000002	0	1	10.915	209.80200000000002	0.8338	4.221	1	0.8277	0.9908	0.9055	1	0.9947	0.9973	0.6752	4.1786	0.9031	0.077683	0.032827999999999996	0.011447	0.012325
66	TR1_2_W0001_P0105_T0001_R1_P2_K1_Ch2-Ch1.zen	20151211_gfpNIPBLcf1_Prometa\MitoSys2\LSM\gfpNIPBLcf1_Noc\DE_W0002\DE_W0002_P0048\DE_2_W0002_P0048_T0001\TR1_W0001_P0105\TR1_2_W0001_P0105_T0001_R1_P2_K1_Ch2-Ch1.zen	FA/ISS	20000	30.0	3		7	0	0	29.94	100000	2000	Scale	0	0.97	0	0.01	0.78	0	0.01	0.04	0	1	1	0	1	11.575	207.176	0	1	11.575	207.176	1.2121	1.4206	1	0.8373	0.9919	0.9113	1	0.9951	0.9976	1.0301	1.4036	0.909	0.076034	0.039994	0.0054023000000000005	0.0040388
67	TR1_2_W0001_P0105_T0001_R1_P3_K1_Ch2-Ch1.zen	20151211_gfpNIPBLcf1_Prometa\MitoSys2\LSM\gfpNIPBLcf1_Noc\DE_W0002\DE_W0002_P0048\DE_2_W0002_P0048_T0001\TR1_W0001_P0105\TR1_2_W0001_P0105_T0001_R1_P3_K1_Ch2-Ch1.zen	FA/ISS	20000	30.0	3		7	0	0	29.94	100000	2000	Scale	0	0.97	0	0.01	0.78	0	0.01	0.04	0	1	1	0	1	13.835	76.69	0	1	13.835	76.69	0.9242	8.0801	1	0.8641	0.9679	0.9145	1	0.9768	0.9883	0.7933	7.7887	0.9036	0.08043099999999999	0.033992	0.018506	0.021738
68	TR1_2_W0001_P0105_T0001_R1_P4_K1_Ch2-Ch1.zen	20151211_gfpNIPBLcf1_Prometa\MitoSys2\LSM\gfpNIPBLcf1_Noc\DE_W0002\DE_W0002_P0048\DE_2_W0002_P0048_T0001\TR1_W0001_P0105\TR1_2_W0001_P0105_T0001_R1_P4_K1_Ch2-Ch1.zen	FA/ISS	20000	30.0	3		7	0	0	29.94	100000	2000	Scale	0	0.97	0	0.01	0.78	0	0.01	0.04	0	1	1	0	1	12.173	8.727	0	1	12.173	8.727	1.0646	1.0266	1	0.8457	0.8291	0.8373	1	0.8918	0.9443	0.9046	0.7506	0.7861	0.080339	0.02768	0.023862	0.039241000000000005
69	TR1_2_W0001_P0105_T0001_R1_P5_K1_Ch2-Ch1.zen	20151211_gfpNIPBLcf1_Prometa\MitoSys2\LSM\gfpNIPBLcf1_Noc\DE_W0002\DE_W0002_P0048\DE_2_W0002_P0048_T0001\TR1_W0001_P0105\TR1_2_W0001_P0105_T0001_R1_P5_K1_Ch2-Ch1.zen	FA/ISS	20000	30.0	3		7	0	0	29.94	100000	2000	Scale	0	0.97	0	0.01	0.78	0	0.01	0.04	0	1	1	0	1	11.822000000000001	12.452	0	1	11.822000000000001	12.452	1.0105	1.3132	1	0.8420000000000001	0.8756	0.8586	1	0.9241	0.9613	0.8512	1.0836	0.8231	0.069299	0.015898	0.026628	0.018035
70	TR1_2_W0001_P0110_T0001_R1_P1_K1_Ch2-Ch1.zen	20151211_gfpNIPBLcf1_Prometa\MitoSys2\LSM\gfpNIPBLcf1_Noc\DE_W0002\DE_W0002_P0050\DE_2_W0002_P0050_T0001\TR1_W0001_P0110\TR1_2_W0001_P0110_T0001_R1_P1_K1_Ch2-Ch1.zen	FA/ISS	20000	30.0	3		7	0	0	29.94	100000	2000	Scale	0	0.97	0	0.01	0.78	0	0.01	0.04	0	1	1	0	1	10.533	211.679	0	1	10.533	211.679	1.0056	2.0314	1	0.8222	0.992	0.9031	1	0.9956	0.9978	0.8264	2.0118	0.9011	0.08984299999999999	0.046701	0.00227	0.0021566
71	TR1_2_W0001_P0110_T0001_R1_P2_K1_Ch2-Ch1.zen	20151211_gfpNIPBLcf1_Prometa\MitoSys2\LSM\gfpNIPBLcf1_Noc\DE_W0002\DE_W0002_P0050\DE_2_W0002_P0050_T0001\TR1_W0001_P0110\TR1_2_W0001_P0110_T0001_R1_P2_K1_Ch2-Ch1.zen	FA/ISS	20000	30.0	3		7	0	0	29.94	100000	2000	Scale	0	0.97	0	0.01	0.78	0	0.01	0.04	0	1	1	0	1	11.005999999999998	225.97099999999998	0	1	11.005999999999998	225.97099999999998	0.9883	1.4698	1	0.8304	0.9929	0.9079	1	0.996	0.998	0.8190000000000001	1.4558	0.9061	0.09221900000000001	0.046037	0.00089595	0.0022511999999999996
72	TR1_2_W0001_P0110_T0001_R1_P3_K1_Ch2-Ch1.zen	20151211_gfpNIPBLcf1_Prometa\MitoSys2\LSM\gfpNIPBLcf1_Noc\DE_W0002\DE_W0002_P0050\DE_2_W0002_P0050_T0001\TR1_W0001_P0110\TR1_2_W0001_P0110_T0001_R1_P3_K1_Ch2-Ch1.zen	FA/ISS	20000	30.0	3		7	0	0	29.94	100000	2000	Scale	0	0.97	0	0.01	0.78	0	0.01	0.04	0	1	1	0	1	12.690999999999999	253.44400000000002	0	1	12.690999999999999	253.44400000000002	0.7979	1.8153	1	0.8522	0.9932	0.9199	1	0.9955	0.9977	0.6652	1.7987	0.9179	0.088382	0.041375	0.0018664999999999999	0.0023279
73	TR1_2_W0001_P0110_T0001_R1_P4_K1_Ch2-Ch1.zen	20151211_gfpNIPBLcf1_Prometa\MitoSys2\LSM\gfpNIPBLcf1_Noc\DE_W0002\DE_W0002_P0050\DE_2_W0002_P0050_T0001\TR1_W0001_P0110\TR1_2_W0001_P0110_T0001_R1_P4_K1_Ch2-Ch1.zen	FA/ISS	20000	30.0	3		7	0	0	29.94	100000	2000	Scale	0	0.97	0	0.01	0.78	0	0.01	0.04	0	1	1	0	1	11.917	21.448	0	1	11.917	21.448	0.9249	0.655	1	0.8431	0.924	0.8826	1	0.9534	0.9764	0.7737	0.5549	0.8609	0.061134	0.037415	0.0096984	0.023405000000000002
74	TR1_2_W0001_P0110_T0001_R1_P5_K1_Ch2-Ch1.zen	20151211_gfpNIPBLcf1_Prometa\MitoSys2\LSM\gfpNIPBLcf1_Noc\DE_W0002\DE_W0002_P0050\DE_2_W0002_P0050_T0001\TR1_W0001_P0110\TR1_2_W0001_P0110_T0001_R1_P5_K1_Ch2-Ch1.zen	FA/ISS	20000	30.0	3		7	0	0	29.94	100000	2000	Scale	0	0.97	0	0.01	0.78	0	0.01	0.04	0	1	1	0	1	11.853	7.763999999999999	0	1	11.853	7.763999999999999	1.0003	1.0473	1	0.8419	0.8088	0.8252	1	0.8816	0.9389	0.8416	0.7424	0.7691	0.081057	0.031397	0.033242	0.04547
75	TR1_2_W0001_P0137_T0001_R1_P1_K1_Ch2-Ch1.zen	20151211_gfpNIPBLcf1_Prometa\MitoSys2\LSM\gfpNIPBLcf1_Noc\DE_W0002\DE_W0002_P0051\DE_2_W0002_P0051_T0001\TR1_W0001_P0137\TR1_2_W0001_P0137_T0001_R1_P1_K1_Ch2-Ch1.zen	FA/ISS	20000	30.0	3		7	0	0	29.94	100000	2000	Scale	0	0.97	0	0.01	0.78	0	0.01	0.04	0	1	1	0	1	9.765	340.659	0	1	9.765	340.659	0.6827	5.0855	1	0.8055	0.9927	0.8939	1	0.996	0.998	0.5177	5.0421	0.8921	0.095064	0.054563	0.002723	0.0025456999999999997
76	TR1_2_W0001_P0137_T0001_R1_P2_K1_Ch2-Ch1.zen	20151211_gfpNIPBLcf1_Prometa\MitoSys2\LSM\gfpNIPBLcf1_Noc\DE_W0002\DE_W0002_P0051\DE_2_W0002_P0051_T0001\TR1_W0001_P0137\TR1_2_W0001_P0137_T0001_R1_P2_K1_Ch2-Ch1.zen	FA/ISS	20000	30.0	3		7	0	0	29.94	100000	2000	Scale	0	0.97	0	0.01	0.78	0	0.01	0.04	0	1	1	0	1	9.764	252.019	0	1	9.764	252.019	0.9685	2.8506	1	0.8101	0.9928	0.8968	1	0.9964	0.9982	0.7809	2.8281	0.8951	0.091045	0.052265	0.0029139	0.0026215999999999995
77	TR1_2_W0001_P0137_T0001_R1_P3_K1_Ch2-Ch1.zen	20151211_gfpNIPBLcf1_Prometa\MitoSys2\LSM\gfpNIPBLcf1_Noc\DE_W0002\DE_W0002_P0051\DE_2_W0002_P0051_T0001\TR1_W0001_P0137\TR1_2_W0001_P0137_T0001_R1_P3_K1_Ch2-Ch1.zen	FA/ISS	20000	30.0	3		7	0	0	29.94	100000	2000	Scale	0	0.97	0	0.01	0.78	0	0.01	0.04	0	1	1	0	1	7.439	491.501	0	1	7.439	491.501	1.1092	2.0049	1	0.7508	0.9966	0.8647	1	0.9987	0.9994	0.8412	1.9976	0.8642	0.071342	0.073276	0.0019088	0.0023501
78	TR1_2_W0001_P0137_T0001_R1_P4_K1_Ch2-Ch1.zen	20151211_gfpNIPBLcf1_Prometa\MitoSys2\LSM\gfpNIPBLcf1_Noc\DE_W0002\DE_W0002_P0051\DE_2_W0002_P0051_T0001\TR1_W0001_P0137\TR1_2_W0001_P0137_T0001_R1_P4_K1_Ch2-Ch1.zen	FA/ISS	20000	30.0	3		7	0	0	29.94	100000	2000	Scale	0	0.97	0	0.01	0.78	0	0.01	0.04	0	1	1	0	1	10.997	12.55	0	1	10.997	12.55	1.0055	1.0263	1	0.8308	0.8794	0.8547	1	0.9312	0.965	0.8355	0.8385	0.8228	0.084748	0.023199	0.010593	0.018078
79	TR1_2_W0001_P0137_T0001_R1_P5_K1_Ch2-Ch1.zen	20151211_gfpNIPBLcf1_Prometa\MitoSys2\LSM\gfpNIPBLcf1_Noc\DE_W0002\DE_W0002_P0051\DE_2_W0002_P0051_T0001\TR1_W0001_P0137\TR1_2_W0001_P0137_T0001_R1_P5_K1_Ch2-Ch1.zen	FA/ISS	20000	30.0	3		7	0	0	29.94	100000	2000	Scale	0	0.97	0	0.01	0.78	0	0.01	0.04	0	1	1	0	1	11.189	105.48299999999999	0	1	11.189	105.48299999999999	1.0969	1.0175	1	0.8334	0.9829	0.905	1	0.9901	0.995	0.9214	0.9874	0.9005	0.091571	0.040636	0.0046905	0.005199199999999999
80	TR1_2_W0001_P0131_T0001_R1_P1_K1_Ch2-Ch1.zen	20151211_gfpNIPBLcf1_Prometa\MitoSys2\LSM\gfpNIPBLcf1_Noc\DE_W0002\DE_W0002_P0053\DE_2_W0002_P0053_T0001\TR1_W0001_P0131\TR1_2_W0001_P0131_T0001_R1_P1_K1_Ch2-Ch1.zen	FA/ISS	20000	30.0	3		7	0	0	29.94	100000	2000	Scale	0	0.97	0	0.01	0.78	0	0.01	0.04	0	1	1	0	1	10.395999999999999	376.991	0	1	10.395999999999999	376.991	0.8766	2.4921	1	0.8213	0.9952	0.904	1	0.9974	0.9987	0.7090000000000001	2.4783	0.9029	0.097774	0.048729	0.0010117000000000001	0.0015228
81	TR1_2_W0001_P0131_T0001_R1_P2_K1_Ch2-Ch1.zen	20151211_gfpNIPBLcf1_Prometa\MitoSys2\LSM\gfpNIPBLcf1_Noc\DE_W0002\DE_W0002_P0053\DE_2_W0002_P0053_T0001\TR1_W0001_P0131\TR1_2_W0001_P0131_T0001_R1_P2_K1_Ch2-Ch1.zen	FA/ISS	20000	30.0	3		7	0	0	29.94	100000	2000	Scale	0	0.97	0	0.01	0.78	0	0.01	0.04	0	1	1	0	1	6.856	938.8480000000001	0	1	6.856	938.8480000000001	1.0383	2.148	1	0.7373	0.9981	0.8578	1	0.9994	0.9997	0.7698	2.1439	0.8576	0.096584	0.02915	0.0021849	0.0035381999999999996
82	TR1_2_W0001_P0131_T0001_R1_P3_K1_Ch2-Ch1.zen	20151211_gfpNIPBLcf1_Prometa\MitoSys2\LSM\gfpNIPBLcf1_Noc\DE_W0002\DE_W0002_P0053\DE_2_W0002_P0053_T0001\TR1_W0001_P0131\TR1_2_W0001_P0131_T0001_R1_P3_K1_Ch2-Ch1.zen	FA/ISS	20000	30.0	3		7	0	0	29.94	100000	2000	Scale	0	0.97	0	0.01	0.78	0	0.01	0.04	0	1	1	0	1	11.248	270.932	0	1	11.248	270.932	1.0745	1.62	1	0.8338	0.9939	0.9103	1	0.9965	0.9982	0.9013	1.6069	0.9087	0.07849	0.042439	0.00020584	0.0017762000000000001
83	TR1_2_W0001_P0131_T0001_R1_P4_K1_Ch2-Ch1.zen	20151211_gfpNIPBLcf1_Prometa\MitoSys2\LSM\gfpNIPBLcf1_Noc\DE_W0002\DE_W0002_P0053\DE_2_W0002_P0053_T0001\TR1_W0001_P0131\TR1_2_W0001_P0131_T0001_R1_P4_K1_Ch2-Ch1.zen	FA/ISS	20000	30.0	3		7	0	0	29.94	100000	2000	Scale	0	0.97	0	0.01	0.78	0	0.01	0.04	0	1	1	0	1	7.632000000000001	27.955	0	1	7.632000000000001	27.955	1.3213	1.071	1	0.7581	0.9449	0.8462	1	0.9784	0.9891	1.0354	0.9890000000000001	0.8368	0.092527	0.042769999999999996	0.007987000000000001	0.0088067
84	TR1_2_W0001_P0131_T0001_R1_P5_K1_Ch2-Ch1.zen	20151211_gfpNIPBLcf1_Prometa\MitoSys2\LSM\gfpNIPBLcf1_Noc\DE_W0002\DE_W0002_P0053\DE_2_W0002_P0053_T0001\TR1_W0001_P0131\TR1_2_W0001_P0131_T0001_R1_P5_K1_Ch2-Ch1.zen	FA/ISS	20000	30.0	3		7	0	0	29.94	100000	2000	Scale	0	0.97	0	0.01	0.78	0	0.01	0.04	0	1	1	0	1	8.149	26.315	0	1	8.149	26.315	1.1389	1.2236	1	0.7742	0.9409	0.8535	1	0.9753	0.9876	0.8958	1.129	0.8425	0.076945	0.033678	0.0081015	0.013413999999999999
85	TR1_2_W0001_P0125_T0001_R1_P1_K1_Ch2-Ch1.zen	20151211_gfpNIPBLcf1_Prometa\MitoSys2\LSM\gfpNIPBLcf1_Noc\DE_W0002\DE_W0002_P0055\DE_2_W0002_P0055_T0001\TR1_W0001_P0125\TR1_2_W0001_P0125_T0001_R1_P1_K1_Ch2-Ch1.zen	FA/ISS	20000	30.0	3		7	0	0	29.94	100000	2000	Scale	0	0.97	0	0.01	0.78	0	0.01	0.04	0	1	1	0	1	8.3	446.87300000000005	0	1	8.3	446.87300000000005	0.9671	2.2624	1	0.7782	0.9962	0.8804	1	0.9984	0.9992	0.748	2.2533	0.8797	0.07337300000000001	0.063044	0.0016504000000000002	0.0020869
86	TR1_2_W0001_P0125_T0001_R1_P2_K1_Ch2-Ch1.zen	20151211_gfpNIPBLcf1_Prometa\MitoSys2\LSM\gfpNIPBLcf1_Noc\DE_W0002\DE_W0002_P0055\DE_2_W0002_P0055_T0001\TR1_W0001_P0125\TR1_2_W0001_P0125_T0001_R1_P2_K1_Ch2-Ch1.zen	FA/ISS	20000	30.0	3		7	0	0	29.94	100000	2000	Scale	0	0.97	0	0.01	0.78	0	0.01	0.04	0	1	1	0	1	7.732	568.979	0	1	7.732	568.979	0.9578	2.8945	1	0.763	0.997	0.8721	1	0.9988	0.9994	0.7247	2.8862	0.8716	0.074277	0.061565999999999996	0.0030250999999999998	0.0024226
87	TR1_2_W0001_P0125_T0001_R1_P3_K1_Ch2-Ch1.zen	20151211_gfpNIPBLcf1_Prometa\MitoSys2\LSM\gfpNIPBLcf1_Noc\DE_W0002\DE_W0002_P0055\DE_2_W0002_P0055_T0001\TR1_W0001_P0125\TR1_2_W0001_P0125_T0001_R1_P3_K1_Ch2-Ch1.zen	FA/ISS	20000	30.0	3		7	0	0	29.94	100000	2000	Scale	0	0.97	0	0.01	0.78	0	0.01	0.04	0	1	1	0	1	9.045	423.606	0	1	9.045	423.606	1.2993	2.2052	1	0.792	0.9959	0.888	1	0.9981	0.9990000000000001	1.0545	2.1946	0.8871	0.073795	0.055268	0.0033036000000000003	0.0030697
88	TR1_2_W0001_P0125_T0001_R1_P4_K1_Ch2-Ch1.zen	20151211_gfpNIPBLcf1_Prometa\MitoSys2\LSM\gfpNIPBLcf1_Noc\DE_W0002\DE_W0002_P0055\DE_2_W0002_P0055_T0001\TR1_W0001_P0125\TR1_2_W0001_P0125_T0001_R1_P4_K1_Ch2-Ch1.zen	FA/ISS	20000	30.0	3		7	0	0	29.94	100000	2000	Scale	0	0.97	0	0.01	0.78	0	0.01	0.04	0	1	1	0	1	9.081	13.67	0	1	9.081	13.67	1.0682	0.9966	1	0.7965	0.8892	0.8416	1	0.9478	0.9736	0.8568	0.8352	0.818	0.099687	0.039154	0.010541	0.016503999999999998
89	TR1_2_W0001_P0125_T0001_R1_P5_K1_Ch2-Ch1.zen	20151211_gfpNIPBLcf1_Prometa\MitoSys2\LSM\gfpNIPBLcf1_Noc\DE_W0002\DE_W0002_P0055\DE_2_W0002_P0055_T0001\TR1_W0001_P0125\TR1_2_W0001_P0125_T0001_R1_P5_K1_Ch2-Ch1.zen	FA/ISS	20000	30.0	3		7	0	0	29.94	100000	2000	Scale	0	0.97	0	0.01	0.78	0	0.01	0.04	0	1	1	0	1	8.718	18.567999999999998	0	1	8.718	18.567999999999998	0.9617	0.9811	1	0.7852	0.9174	0.8486	1	0.9629	0.9813	0.7486	0.865	0.8319	0.07409	0.030806	0.008919400000000001	0.010981999999999999
90	TR1_2_W0001_P0113_T0001_R1_P1_K1_Ch2-Ch1.zen	20151211_gfpNIPBLcf1_Prometa\MitoSys2\LSM\gfpNIPBLcf1_Noc\DE_W0002\DE_W0002_P0060\DE_2_W0002_P0060_T0001\TR1_W0001_P0113\TR1_2_W0001_P0113_T0001_R1_P1_K1_Ch2-Ch1.zen	FA/ISS	20000	30.0	3		7	0	0	29.94	100000	2000	Scale	0	0.97	0	0.01	0.78	0	0.01	0.04	0	1	1	0	1	10.856	359.725	0	1	10.856	359.725	1.1871	2.6616	1	0.8257	0.995	0.9063	1	0.9972	0.9986	0.9934	2.6457	0.905	0.082469	0.040961000000000004	0.0038902999999999997	0.0043184
91	TR1_2_W0001_P0113_T0001_R1_P2_K1_Ch2-Ch1.zen	20151211_gfpNIPBLcf1_Prometa\MitoSys2\LSM\gfpNIPBLcf1_Noc\DE_W0002\DE_W0002_P0060\DE_2_W0002_P0060_T0001\TR1_W0001_P0113\TR1_2_W0001_P0113_T0001_R1_P2_K1_Ch2-Ch1.zen	FA/ISS	20000	30.0	3		7	0	0	29.94	100000	2000	Scale	0	0.97	0	0.01	0.78	0	0.01	0.04	0	1	1	0	1	7.349	518.977	0	1	7.349	518.977	1.2152	3.0574	1	0.7487	0.9965	0.8636	1	0.9987	0.9994	0.9317	3.0469999999999997	0.863	0.028000999999999998	0.08377000000000001	0.0032865000000000004	0.0028515999999999997
92	TR1_2_W0001_P0113_T0001_R1_P3_K1_Ch2-Ch1.zen	20151211_gfpNIPBLcf1_Prometa\MitoSys2\LSM\gfpNIPBLcf1_Noc\DE_W0002\DE_W0002_P0060\DE_2_W0002_P0060_T0001\TR1_W0001_P0113\TR1_2_W0001_P0113_T0001_R1_P3_K1_Ch2-Ch1.zen	FA/ISS	20000	30.0	3		7	0	0	29.94	100000	2000	Scale	0	0.97	0	0.01	0.78	0	0.01	0.04	0	1	1	0	1	10.204	305.399	0	1	10.204	305.399	0.8781	3.6102	1	0.8174	0.9943	0.9014	1	0.997	0.9985	0.7065	3.5893	0.9001	0.065608	0.038475	0.0033174	0.0032168
93	TR1_2_W0001_P0113_T0001_R1_P4_K1_Ch2-Ch1.zen	20151211_gfpNIPBLcf1_Prometa\MitoSys2\LSM\gfpNIPBLcf1_Noc\DE_W0002\DE_W0002_P0060\DE_2_W0002_P0060_T0001\TR1_W0001_P0113\TR1_2_W0001_P0113_T0001_R1_P4_K1_Ch2-Ch1.zen	FA/ISS	20000	30.0	3		7	0	0	29.94	100000	2000	Scale	0	0.97	0	0.01	0.78	0	0.01	0.04	0	1	1	0	1	10.693	17.538	0	1	10.693	17.538	1.0454	1.0496	1	0.8269	0.9129	0.8688	1	0.9516	0.9755	0.8679	0.9119	0.8466	0.09246	0.013106999999999999	0.0095319	0.0071123
94	TR1_2_W0001_P0113_T0001_R1_P5_K1_Ch2-Ch1.zen	20151211_gfpNIPBLcf1_Prometa\MitoSys2\LSM\gfpNIPBLcf1_Noc\DE_W0002\DE_W0002_P0060\DE_2_W0002_P0060_T0001\TR1_W0001_P0113\TR1_2_W0001_P0113_T0001_R1_P5_K1_Ch2-Ch1.zen	FA/ISS	20000	30.0	3		7	0	0	29.94	100000	2000	Scale	0	0.97	0	0.01	0.78	0	0.01	0.04	0	1	1	0	1	11.429	15.718	0	1	11.429	15.718	1.4589	1.5565	1	0.8349	0.9016	0.8676	1	0.9424	0.9708	1.2527	1.3459999999999999	0.8409	0.088469	0.035244	0.016125999999999998	0.024398
95	TR1_2_W0001_P0147_T0001_R1_P1_K1_Ch2-Ch1.zen	20151211_gfpNIPBLcf1_Prometa\MitoSys2\LSM\gfpNIPBLcf1_Noc\DE_W0002\DE_W0002_P0064\DE_2_W0002_P0064_T0001\TR1_W0001_P0147\TR1_2_W0001_P0147_T0001_R1_P1_K1_Ch2-Ch1.zen	FA/ISS	20000	30.0	3		7	0	0	29.94	100000	2000	Scale	0	0.97	0	0.01	0.78	0	0.01	0.04	0	1	1	0	1	7.537999999999999	1034.473	0	1	7.537999999999999	1034.473	0.9946	1.8723	1	0.7581	0.9984	0.87	1	0.9994	0.9997	0.7526	1.8691	0.8697	0.059829999999999994	0.057490999999999993	0.001693	0.0016812
96	TR1_2_W0001_P0147_T0001_R1_P2_K1_Ch2-Ch1.zen	20151211_gfpNIPBLcf1_Prometa\MitoSys2\LSM\gfpNIPBLcf1_Noc\DE_W0002\DE_W0002_P0064\DE_2_W0002_P0064_T0001\TR1_W0001_P0147\TR1_2_W0001_P0147_T0001_R1_P2_K1_Ch2-Ch1.zen	FA/ISS	20000	30.0	3		7	0	0	29.94	100000	2000	Scale	0	0.97	0	0.01	0.78	0	0.01	0.04	0	1	1	0	1	6.981	701.332	0	1	6.981	701.332	1.0919	2.8282	1	0.74	0.9976	0.8591	1	0.9991	0.9996	0.8179	2.8217	0.8587	0.054121	0.075589	0.0018164000000000001	0.0012114
97	TR1_2_W0001_P0147_T0001_R1_P3_K1_Ch2-Ch1.zen	20151211_gfpNIPBLcf1_Prometa\MitoSys2\LSM\gfpNIPBLcf1_Noc\DE_W0002\DE_W0002_P0064\DE_2_W0002_P0064_T0001\TR1_W0001_P0147\TR1_2_W0001_P0147_T0001_R1_P3_K1_Ch2-Ch1.zen	FA/ISS	20000	30.0	3		7	0	0	29.94	100000	2000	Scale	0	0.97	0	0.01	0.78	0	0.01	0.04	0	1	1	0	1	6.172000000000001	752.375	0	1	6.172000000000001	752.375	0.9440000000000001	3.8299	1	0.7094	0.9974	0.8411	1	0.9992	0.9996	0.6615	3.8207	0.8407	0.021181000000000002	0.063651	0.00077253	0.00097965
98	TR1_2_W0001_P0147_T0001_R1_P4_K1_Ch2-Ch1.zen	20151211_gfpNIPBLcf1_Prometa\MitoSys2\LSM\gfpNIPBLcf1_Noc\DE_W0002\DE_W0002_P0064\DE_2_W0002_P0064_T0001\TR1_W0001_P0147\TR1_2_W0001_P0147_T0001_R1_P4_K1_Ch2-Ch1.zen	FA/ISS	20000	30.0	3		7	0	0	29.94	100000	2000	Scale	0	0.97	0	0.01	0.78	0	0.01	0.04	0	1	1	0	1	8.317	22.17	0	1	8.317	22.17	1.2368	1.1383	1	0.7751	0.9303	0.8490000000000001	1	0.9705	0.9851	0.9805	1.0296	0.8359	0.090781	0.035744	0.005365399999999999	0.013685
99	TR1_2_W0001_P0147_T0001_R1_P5_K1_Ch2-Ch1.zen	20151211_gfpNIPBLcf1_Prometa\MitoSys2\LSM\gfpNIPBLcf1_Noc\DE_W0002\DE_W0002_P0064\DE_2_W0002_P0064_T0001\TR1_W0001_P0147\TR1_2_W0001_P0147_T0001_R1_P5_K1_Ch2-Ch1.zen	FA/ISS	20000	30.0	3		7	0	0	29.94	100000	2000	Scale	0	0.97	0	0.01	0.78	0	0.01	0.04	0	1	1	0	1	7.385	31.509	0	1	7.385	31.509	0.9946	0.9392	1	0.7535	0.9509	0.8464	1	0.9813	0.9906	0.7485	0.8741	0.8383	0.12276	0.028943	0.0047365	0.0047114
100	TR1_2_W0001_P0165_T0001_R1_P1_K1_Ch2-Ch1.zen	20151211_gfpNIPBLcf1_Prometa\MitoSys2\LSM\gfpNIPBLcf1_Noc\DE_W0002\DE_W0002_P0070\DE_2_W0002_P0070_T0001\TR1_W0001_P0165\TR1_2_W0001_P0165_T0001_R1_P1_K1_Ch2-Ch1.zen	FA/ISS	20000	30.0	3		7	0	0	29.94	100000	2000	Scale	0	0.97	0	0.01	0.78	0	0.01	0.04	0	1	1	0	1	9.728	260.047	0	1	9.728	260.047	1.1718	1.5008	1	0.8083	0.9937	0.8962	1	0.9968	0.9984	0.9615	1.4884	0.8947	0.055215	0.030531	0.0020597	0.0024494
101	TR1_2_W0001_P0165_T0001_R1_P2_K1_Ch2-Ch1.zen	20151211_gfpNIPBLcf1_Prometa\MitoSys2\LSM\gfpNIPBLcf1_Noc\DE_W0002\DE_W0002_P0070\DE_2_W0002_P0070_T0001\TR1_W0001_P0165\TR1_2_W0001_P0165_T0001_R1_P2_K1_Ch2-Ch1.zen	FA/ISS	20000	30.0	3		7	0	0	29.94	100000	2000	Scale	0	0.97	0	0.01	0.78	0	0.01	0.04	0	1	1	0	1	9.279	278.15	0	1	9.279	278.15	1.0685	2.6807	1	0.7995	0.9936	0.8912	1	0.9969	0.9984	0.8596	2.6616	0.8898	0.037741000000000004	0.052774	0.0059776000000000004	0.0062033999999999995
102	TR1_2_W0001_P0165_T0001_R1_P3_K1_Ch2-Ch1.zen	20151211_gfpNIPBLcf1_Prometa\MitoSys2\LSM\gfpNIPBLcf1_Noc\DE_W0002\DE_W0002_P0070\DE_2_W0002_P0070_T0001\TR1_W0001_P0165\TR1_2_W0001_P0165_T0001_R1_P3_K1_Ch2-Ch1.zen	FA/ISS	20000	30.0	3		7	0	0	29.94	100000	2000	Scale	0	0.97	0	0.01	0.78	0	0.01	0.04	0	1	1	0	1	14.932	185.308	0	1	14.932	185.308	1.0439	1.4395	1	0.8736	0.9914	0.9306	1	0.9934	0.9967	0.9142	1.4207	0.9276	0.054528	0.032159	0.00080875	0.0026315
103	TR1_2_W0001_P0165_T0001_R1_P4_K1_Ch2-Ch1.zen	20151211_gfpNIPBLcf1_Prometa\MitoSys2\LSM\gfpNIPBLcf1_Noc\DE_W0002\DE_W0002_P0070\DE_2_W0002_P0070_T0001\TR1_W0001_P0165\TR1_2_W0001_P0165_T0001_R1_P4_K1_Ch2-Ch1.zen	FA/ISS	20000	30.0	3		7	0	0	29.94	100000	2000	Scale	0	0.97	0	0.01	0.78	0	0.01	0.04	0	1	1	0	1	12.620999999999999	6.894	0	1	12.620999999999999	6.894	0.9916	1.0437	1	0.8519	0.7863	0.8185	1	0.8587	0.9267	0.8439	0.6978	0.7507	0.069687	0.019216	0.018897	0.027714999999999997
104	TR1_2_W0001_P0165_T0001_R1_P5_K1_Ch2-Ch1.zen	20151211_gfpNIPBLcf1_Prometa\MitoSys2\LSM\gfpNIPBLcf1_Noc\DE_W0002\DE_W0002_P0070\DE_2_W0002_P0070_T0001\TR1_W0001_P0165\TR1_2_W0001_P0165_T0001_R1_P5_K1_Ch2-Ch1.zen	FA/ISS	20000	30.0	3		7	0	0	29.94	100000	2000	Scale	0	0.97	0	0.01	0.78	0	0.01	0.04	0	1	1	0	1	12.674000000000001	8.361	0	1	12.674000000000001	8.361	1.0235	1.0245	1	0.8521	0.8213	0.8365	1	0.8821	0.9392	0.8735	0.7344	0.7804	0.04682	0.014768	0.014842	0.020461
105	TR1_2_W0001_P0174_T0001_R1_P1_K1_Ch2-Ch1.zen	20151211_gfpNIPBLcf1_Prometa\MitoSys2\LSM\gfpNIPBLcf1_Noc\DE_W0002\DE_W0002_P0078\DE_2_W0002_P0078_T0001\TR1_W0001_P0174\TR1_2_W0001_P0174_T0001_R1_P1_K1_Ch2-Ch1.zen	FA/ISS	20000	30.0	3		7	0	0	29.94	100000	2000	Scale	0	0.97	0	0.01	0.78	0	0.01	0.04	0	1	1	0	1	10.460999999999999	236.13	0	1	10.460999999999999	236.13	0.9874	3.0683	1	0.8208	0.9921	0.9023	1	0.9957	0.9978	0.8079999999999999	3.0402	0.9004	0.057622	0.051098000000000005	0.008401299999999999	0.0075585999999999995
106	TR1_2_W0001_P0174_T0001_R1_P2_K1_Ch2-Ch1.zen	20151211_gfpNIPBLcf1_Prometa\MitoSys2\LSM\gfpNIPBLcf1_Noc\DE_W0002\DE_W0002_P0078\DE_2_W0002_P0078_T0001\TR1_W0001_P0174\TR1_2_W0001_P0174_T0001_R1_P2_K1_Ch2-Ch1.zen	FA/ISS	20000	30.0	3		7	0	0	29.94	100000	2000	Scale	0	0.97	0	0.01	0.78	0	0.01	0.04	0	1	1	0	1	12.151	155.841	0	1	12.151	155.841	1.023	2.9297	1	0.8449	0.9879	0.9136	1	0.9924	0.9962	0.8649	2.8871	0.9101	0.041699	0.041367	0.0062989	0.0049671
107	TR1_2_W0001_P0174_T0001_R1_P3_K1_Ch2-Ch1.zen	20151211_gfpNIPBLcf1_Prometa\MitoSys2\LSM\gfpNIPBLcf1_Noc\DE_W0002\DE_W0002_P0078\DE_2_W0002_P0078_T0001\TR1_W0001_P0174\TR1_2_W0001_P0174_T0001_R1_P3_K1_Ch2-Ch1.zen	FA/ISS	20000	30.0	3		7	0	0	29.94	100000	2000	Scale	0	0.97	0	0.01	0.78	0	0.01	0.04	0	1	1	0	1	14.11	173.47	0	1	14.11	173.47	0.8233	1.5461	1	0.8665	0.9907	0.9265	1	0.9932	0.9966	0.7016	1.5259	0.9234	0.066224	0.032865	0.00056418	0.0028211
108	TR1_2_W0001_P0174_T0001_R1_P4_K1_Ch2-Ch1.zen	20151211_gfpNIPBLcf1_Prometa\MitoSys2\LSM\gfpNIPBLcf1_Noc\DE_W0002\DE_W0002_P0078\DE_2_W0002_P0078_T0001\TR1_W0001_P0174\TR1_2_W0001_P0174_T0001_R1_P4_K1_Ch2-Ch1.zen	FA/ISS	20000	30.0	3		7	0	0	29.94	100000	2000	Scale	0	0.97	0	0.01	0.78	0	0.01	0.04	0	1	1	0	1	13.302	138.63299999999998	0	1	13.302	138.63299999999998	1.0851	1.7776	1	0.8586	0.987	0.9206	1	0.9912	0.9956	0.9371	1.7444	0.9165	0.067151	0.034602	0.0033001999999999997	0.0051402
109	TR1_2_W0001_P0174_T0001_R1_P5_K1_Ch2-Ch1.zen	20151211_gfpNIPBLcf1_Prometa\MitoSys2\LSM\gfpNIPBLcf1_Noc\DE_W0002\DE_W0002_P0078\DE_2_W0002_P0078_T0001\TR1_W0001_P0174\TR1_2_W0001_P0174_T0001_R1_P5_K1_Ch2-Ch1.zen	FA/ISS	20000	30.0	3		7	0	0	29.94	100000	2000	Scale	0	0.97	0	0.01	0.78	0	0.01	0.04	0	1	1	0	1	7.891	5.256	0	1	7.891	5.256	0.9607	0.9695	1	0.7658	0.7208	0.743	1	0.8833	0.9398	0.7303	0.599	0.6903	0.035315	0.019986	0.010738	0.04272
110	TR1_2_W0001_P0171_T0001_R1_P1_K1_Ch2-Ch1.zen	20151211_gfpNIPBLcf1_Prometa\MitoSys2\LSM\gfpNIPBLcf1_Noc\DE_W0002\DE_W0002_P0079\DE_2_W0002_P0079_T0001\TR1_W0001_P0171\TR1_2_W0001_P0171_T0001_R1_P1_K1_Ch2-Ch1.zen	FA/ISS	20000	30.0	3		7	0	0	29.94	100000	2000	Scale	0	0.97	0	0.01	0.78	0	0.01	0.04	0	1	1	0	1	8.142000000000001	305.573	0	1	8.142000000000001	305.573	0.9435	2.0865	1	0.7741	0.9947	0.8774	1	0.9978	0.9989	0.7232	2.0746	0.8764	0.0952	0.062185000000000004	0.0020744	0.0020177
111	TR1_2_W0001_P0171_T0001_R1_P2_K1_Ch2-Ch1.zen	20151211_gfpNIPBLcf1_Prometa\MitoSys2\LSM\gfpNIPBLcf1_Noc\DE_W0002\DE_W0002_P0079\DE_2_W0002_P0079_T0001\TR1_W0001_P0171\TR1_2_W0001_P0171_T0001_R1_P2_K1_Ch2-Ch1.zen	FA/ISS	20000	30.0	3		7	0	0	29.94	100000	2000	Scale	0	0.97	0	0.01	0.78	0	0.01	0.04	0	1	1	0	1	7.0729999999999995	444.425	0	1	7.0729999999999995	444.425	1.0190000000000001	1.1461	1	0.7433	0.9963	0.8605	1	0.9987	0.9993	0.7589	1.1405	0.8599	0.060726999999999996	0.062332000000000005	0.0022321	0.0022785
112	TR1_2_W0001_P0171_T0001_R1_P3_K1_Ch2-Ch1.zen	20151211_gfpNIPBLcf1_Prometa\MitoSys2\LSM\gfpNIPBLcf1_Noc\DE_W0002\DE_W0002_P0079\DE_2_W0002_P0079_T0001\TR1_W0001_P0171\TR1_2_W0001_P0171_T0001_R1_P3_K1_Ch2-Ch1.zen	FA/ISS	20000	30.0	3		7	0	0	29.94	100000	2000	Scale	0	0.97	0	0.01	0.78	0	0.01	0.04	0	1	1	0	1	6.645	585.909	0	1	6.645	585.909	0.9367	4.2095	1	0.7262	0.9964	0.8505	1	0.9987	0.9994	0.6707	4.1944	0.8499	0.07437	0.052441999999999996	0.0045433999999999995	0.0035101999999999998
113	TR1_2_W0001_P0171_T0001_R1_P4_K1_Ch2-Ch1.zen	20151211_gfpNIPBLcf1_Prometa\MitoSys2\LSM\gfpNIPBLcf1_Noc\DE_W0002\DE_W0002_P0079\DE_2_W0002_P0079_T0001\TR1_W0001_P0171\TR1_2_W0001_P0171_T0001_R1_P4_K1_Ch2-Ch1.zen	FA/ISS	20000	30.0	3		7	0	0	29.94	100000	2000	Scale	0	0.97	0	0.01	0.78	0	0.01	0.04	0	1	1	0	1	6.221	19.852999999999998	0	1	6.221	19.852999999999998	0.9301	1.0353	1	0.7124	0.9228	0.8108	1	0.975	0.9874	0.653	0.9331	0.8002	0.077419	0.038381	0.0053273999999999995	0.0096279
114	TR1_2_W0001_P0171_T0001_R1_P5_K1_Ch2-Ch1.zen	20151211_gfpNIPBLcf1_Prometa\MitoSys2\LSM\gfpNIPBLcf1_Noc\DE_W0002\DE_W0002_P0079\DE_2_W0002_P0079_T0001\TR1_W0001_P0171\TR1_2_W0001_P0171_T0001_R1_P5_K1_Ch2-Ch1.zen	FA/ISS	20000	30.0	3		7	0	0	29.94	100000	2000	Scale	0	0.97	0	0.01	0.78	0	0.01	0.04	0	1	1	0	1	8.79	44.272	0	1	8.79	44.272	0.9981	1.008	1	0.7913	0.9651	0.8739	1	0.9842	0.992	0.7895	0.9572	0.8668	0.12097000000000001	0.031309	-0.0007794	0.0054006
115	TR1_2_W0001_P0194_T0001_R1_P1_K1_Ch2-Ch1.zen	20151211_gfpNIPBLcf1_Prometa\MitoSys2\LSM\gfpNIPBLcf1_Noc\DE_W0002\DE_W0002_P0081\DE_2_W0002_P0081_T0001\TR1_W0001_P0194\TR1_2_W0001_P0194_T0001_R1_P1_K1_Ch2-Ch1.zen	FA/ISS	20000	30.0	3		7	0	0	29.94	100000	2000	Scale	0	0.97	0	0.01	0.78	0	0.01	0.04	0	1	1	0	1	7.806	290.363	0	1	7.806	290.363	1.0342	2.2714	1	0.7617	0.9943	0.87	1	0.9977	0.9989	0.7876	2.2581	0.8690000000000001	0.062832	0.059655999999999994	0.0054515	0.0027855999999999996
116	TR1_2_W0001_P0194_T0001_R1_P2_K1_Ch2-Ch1.zen	20151211_gfpNIPBLcf1_Prometa\MitoSys2\LSM\gfpNIPBLcf1_Noc\DE_W0002\DE_W0002_P0081\DE_2_W0002_P0081_T0001\TR1_W0001_P0194\TR1_2_W0001_P0194_T0001_R1_P2_K1_Ch2-Ch1.zen	FA/ISS	20000	30.0	3		7	0	0	29.94	100000	2000	Scale	0	0.97	0	0.01	0.78	0	0.01	0.04	0	1	1	0	1	9.622	186.25099999999998	0	1	9.622	186.25099999999998	1.1017	1.8467	1	0.8072	0.9898	0.8938	1	0.9949	0.9975	0.8979	1.8215	0.8915	0.090878	0.04645	0.007409100000000001	0.0082373
117	TR1_2_W0001_P0194_T0001_R1_P3_K1_Ch2-Ch1.zen	20151211_gfpNIPBLcf1_Prometa\MitoSys2\LSM\gfpNIPBLcf1_Noc\DE_W0002\DE_W0002_P0081\DE_2_W0002_P0081_T0001\TR1_W0001_P0194\TR1_2_W0001_P0194_T0001_R1_P3_K1_Ch2-Ch1.zen	FA/ISS	20000	30.0	3		7	0	0	29.94	100000	2000	Scale	0	0.97	0	0.01	0.78	0	0.01	0.04	0	1	1	0	1	7.975	142.826	0	1	7.975	142.826	1.1518	3.7082	1	0.7689	0.9867	0.871	1	0.9946	0.9973	0.9006	3.6597	0.8686	0.082829	0.060336	0.0048346000000000005	0.0049085
118	TR1_2_W0001_P0194_T0001_R1_P4_K1_Ch2-Ch1.zen	20151211_gfpNIPBLcf1_Prometa\MitoSys2\LSM\gfpNIPBLcf1_Noc\DE_W0002\DE_W0002_P0081\DE_2_W0002_P0081_T0001\TR1_W0001_P0194\TR1_2_W0001_P0194_T0001_R1_P4_K1_Ch2-Ch1.zen	FA/ISS	20000	30.0	3		7	0	0	29.94	100000	2000	Scale	0	0.97	0	0.01	0.78	0	0.01	0.04	0	1	1	0	1	7.949	5.8660000000000005	0	1	7.949	5.8660000000000005	0.948	1.0037	1	0.7708	0.7517	0.7612	1	0.8943	0.9457	0.7248	0.6658	0.7135	0.1337	0.030917	0.018588	0.034032
119	TR1_2_W0001_P0194_T0001_R1_P5_K1_Ch2-Ch1.zen	20151211_gfpNIPBLcf1_Prometa\MitoSys2\LSM\gfpNIPBLcf1_Noc\DE_W0002\DE_W0002_P0081\DE_2_W0002_P0081_T0001\TR1_W0001_P0194\TR1_2_W0001_P0194_T0001_R1_P5_K1_Ch2-Ch1.zen	FA/ISS	20000	30.0	3		7	0	0	29.94	100000	2000	Scale	0	0.97	0	0.01	0.78	0	0.01	0.04	0	1	1	0	1	8.697000000000001	7.5729999999999995	0	1	8.697000000000001	7.5729999999999995	0.9816	1.0537	1	0.7895	0.8042	0.7968	1	0.9099	0.9539	0.7729	0.7697	0.7558	0.081773	0.012972999999999998	0.0086642	0.026358
120	TR1_2_W0001_P0207_T0001_R1_P1_K1_Ch2-Ch1.zen	20151211_gfpNIPBLcf1_Prometa\MitoSys2\LSM\gfpNIPBLcf1_Noc\DE_W0002\DE_W0002_P0086\DE_2_W0002_P0086_T0001\TR1_W0001_P0207\TR1_2_W0001_P0207_T0001_R1_P1_K1_Ch2-Ch1.zen	FA/ISS	20000	30.0	3		7	0	0	29.94	100000	2000	Scale	0	0.97	0	0.01	0.78	0	0.01	0.04	0	1	1	0	1	8.517999999999999	274.557	0	1	8.517999999999999	274.557	1.0294	2.9664	1	0.782	0.9928	0.8809999999999999	1	0.9968	0.9984	0.8057	2.9433	0.8795	0.07542599999999999	0.057401	0.0044751999999999995	0.0054266
121	TR1_2_W0001_P0207_T0001_R1_P2_K1_Ch2-Ch1.zen	20151211_gfpNIPBLcf1_Prometa\MitoSys2\LSM\gfpNIPBLcf1_Noc\DE_W0002\DE_W0002_P0086\DE_2_W0002_P0086_T0001\TR1_W0001_P0207\TR1_2_W0001_P0207_T0001_R1_P2_K1_Ch2-Ch1.zen	FA/ISS	20000	30.0	3		7	0	0	29.94	100000	2000	Scale	0	0.97	0	0.01	0.78	0	0.01	0.04	0	1	1	0	1	7.614	356.352	0	1	7.614	356.352	0.9223	2.6689999999999996	1	0.7609	0.995	0.8701	1	0.9981	0.9990000000000001	0.6927	2.6556	0.8692	0.09374199999999999	0.052604	0.001215	0.0016303000000000001
122	TR1_2_W0001_P0207_T0001_R1_P3_K1_Ch2-Ch1.zen	20151211_gfpNIPBLcf1_Prometa\MitoSys2\LSM\gfpNIPBLcf1_Noc\DE_W0002\DE_W0002_P0086\DE_2_W0002_P0086_T0001\TR1_W0001_P0207\TR1_2_W0001_P0207_T0001_R1_P3_K1_Ch2-Ch1.zen	FA/ISS	20000	30.0	3		7	0	0	29.94	100000	2000	Scale	0	0.97	0	0.01	0.78	0	0.01	0.04	0	1	1	0	1	6.327999999999999	541.475	0	1	6.327999999999999	541.475	0.9631	3.0333	1	0.7148	0.9965	0.8439	1	0.9989	0.9994	0.6825	3.023	0.8434	0.06908099999999999	0.07660399999999999	0.0013487	0.0013208
123	TR1_2_W0001_P0207_T0001_R1_P4_K1_Ch2-Ch1.zen	20151211_gfpNIPBLcf1_Prometa\MitoSys2\LSM\gfpNIPBLcf1_Noc\DE_W0002\DE_W0002_P0086\DE_2_W0002_P0086_T0001\TR1_W0001_P0207\TR1_2_W0001_P0207_T0001_R1_P4_K1_Ch2-Ch1.zen	FA/ISS	20000	30.0	3		7	0	0	29.94	100000	2000	Scale	0	0.97	0	0.01	0.78	0	0.01	0.04	0	1	1	0	1	7.4	28.316	0	1	7.4	28.316	1.0114	1.0462	1	0.7516	0.9424	0.8415	1	0.9785	0.9892	0.7591	0.9631	0.8322	0.089299	0.047807999999999996	0.0050091	0.015175
124	TR1_2_W0001_P0207_T0001_R1_P5_K1_Ch2-Ch1.zen	20151211_gfpNIPBLcf1_Prometa\MitoSys2\LSM\gfpNIPBLcf1_Noc\DE_W0002\DE_W0002_P0086\DE_2_W0002_P0086_T0001\TR1_W0001_P0207\TR1_2_W0001_P0207_T0001_R1_P5_K1_Ch2-Ch1.zen	FA/ISS	20000	30.0	3		7	0	0	29.94	100000	2000	Scale	0	0.97	0	0.01	0.78	0	0.01	0.04	0	1	1	0	1	9.113	11.014000000000001	0	1	9.113	11.014000000000001	0.9158	1.1202	1	0.7987	0.8625	0.83	1	0.9343	0.9666	0.7232	0.9111	0.8002	0.11997000000000001	0.041583999999999996	0.012403	0.025285
125	TR1_2_W0001_P0214_T0001_R1_P1_K1_Ch2-Ch1.zen	20151211_gfpNIPBLcf1_Prometa\MitoSys2\LSM\gfpNIPBLcf1_Noc\DE_W0002\DE_W0002_P0090\DE_2_W0002_P0090_T0001\TR1_W0001_P0214\TR1_2_W0001_P0214_T0001_R1_P1_K1_Ch2-Ch1.zen	FA/ISS	20000	30.0	3		7	0	0	29.94	100000	2000	Scale	0	0.97	0	0.01	0.78	0	0.01	0.04	0	1	1	0	1	8.842	302.538	0	1	8.842	302.538	0.9031	2.3664	1	0.7906	0.9945	0.8866	1	0.9975	0.9988	0.703	2.3527	0.8855	0.069913	0.057357000000000005	0.0053774999999999995	0.0039795
126	TR1_2_W0001_P0214_T0001_R1_P2_K1_Ch2-Ch1.zen	20151211_gfpNIPBLcf1_Prometa\MitoSys2\LSM\gfpNIPBLcf1_Noc\DE_W0002\DE_W0002_P0090\DE_2_W0002_P0090_T0001\TR1_W0001_P0214\TR1_2_W0001_P0214_T0001_R1_P2_K1_Ch2-Ch1.zen	FA/ISS	20000	30.0	3		7	0	0	29.94	100000	2000	Scale	0	0.97	0	0.01	0.78	0	0.01	0.04	0	1	1	0	1	11.023	209.235	0	1	11.023	209.235	0.835	1.3649	1	0.8301	0.9924	0.9076	1	0.9957	0.9978	0.6789	1.3511	0.9056	0.10019	0.042698	0.004871899999999999	0.004062
127	TR1_2_W0001_P0214_T0001_R1_P3_K1_Ch2-Ch1.zen	20151211_gfpNIPBLcf1_Prometa\MitoSys2\LSM\gfpNIPBLcf1_Noc\DE_W0002\DE_W0002_P0090\DE_2_W0002_P0090_T0001\TR1_W0001_P0214\TR1_2_W0001_P0214_T0001_R1_P3_K1_Ch2-Ch1.zen	FA/ISS	20000	30.0	3		7	0	0	29.94	100000	2000	Scale	0	0.97	0	0.01	0.78	0	0.01	0.04	0	1	1	0	1	8.156	318.27	0	1	8.156	318.27	0.9171	5.3839	1	0.7732	0.9925	0.8759	1	0.9967	0.9984	0.6989	5.3403	0.8745	0.088994	0.07030399999999999	0.0021896	0.003157
128	TR1_2_W0001_P0214_T0001_R1_P4_K1_Ch2-Ch1.zen	20151211_gfpNIPBLcf1_Prometa\MitoSys2\LSM\gfpNIPBLcf1_Noc\DE_W0002\DE_W0002_P0090\DE_2_W0002_P0090_T0001\TR1_W0001_P0214\TR1_2_W0001_P0214_T0001_R1_P4_K1_Ch2-Ch1.zen	FA/ISS	20000	30.0	3		7	0	0	29.94	100000	2000	Scale	0	0.97	0	0.01	0.78	0	0.01	0.04	0	1	1	0	1	7.877999999999999	12.581	0	1	7.877999999999999	12.581	0.9466	0.9446	1	0.7662	0.8795	0.8208	1	0.9506	0.975	0.7184	0.7838	0.7989	0.10178999999999999	0.045232	0.010175	0.018336
129	TR1_2_W0001_P0214_T0001_R1_P5_K1_Ch2-Ch1.zen	20151211_gfpNIPBLcf1_Prometa\MitoSys2\LSM\gfpNIPBLcf1_Noc\DE_W0002\DE_W0002_P0090\DE_2_W0002_P0090_T0001\TR1_W0001_P0214\TR1_2_W0001_P0214_T0001_R1_P5_K1_Ch2-Ch1.zen	FA/ISS	20000	30.0	3		7	0	0	29.94	100000	2000	Scale	0	0.97	0	0.01	0.78	0	0.01	0.04	0	1	1	0	1	6.797999999999999	7.53	0	1	6.797999999999999	7.53	1.0781	0.9259	1	0.733	0.8035	0.7673	1	0.9291	0.9639	0.7984	0.674	0.7364	0.12694	0.046681	0.034581	0.044754
130	TR1_2_W0001_P0242_T0001_R1_P1_K1_Ch2-Ch1.zen	20151211_gfpNIPBLcf1_Prometa\MitoSys2\LSM\gfpNIPBLcf1_Noc\DE_W0002\DE_W0002_P0091\DE_2_W0002_P0091_T0001\TR1_W0001_P0242\TR1_2_W0001_P0242_T0001_R1_P1_K1_Ch2-Ch1.zen	FA/ISS	20000	30.0	3		7	0	0	29.94	100000	2000	Scale	0	0.97	0	0.01	0.78	0	0.01	0.04	0	1	1	0	1	9.1	305.486	0	1	9.1	305.486	0.9590000000000001	1.9875	1	0.797	0.9940000000000001	0.89	1	0.9971	0.9986	0.7597	1.9731	0.8887	0.099714	0.039887	0.0070095	0.010175
131	TR1_2_W0001_P0242_T0001_R1_P2_K1_Ch2-Ch1.zen	20151211_gfpNIPBLcf1_Prometa\MitoSys2\LSM\gfpNIPBLcf1_Noc\DE_W0002\DE_W0002_P0091\DE_2_W0002_P0091_T0001\TR1_W0001_P0242\TR1_2_W0001_P0242_T0001_R1_P2_K1_Ch2-Ch1.zen	FA/ISS	20000	30.0	3		7	0	0	29.94	100000	2000	Scale	0	0.97	0	0.01	0.78	0	0.01	0.04	0	1	1	0	1	9.372	266.512	0	1	9.372	266.512	1.1844	1.4434	1	0.802	0.9939	0.8928	1	0.997	0.9985	0.9662	1.4317	0.8914	0.10853	0.053659000000000005	0.0039678000000000005	0.0045218
132	TR1_2_W0001_P0242_T0001_R1_P3_K1_Ch2-Ch1.zen	20151211_gfpNIPBLcf1_Prometa\MitoSys2\LSM\gfpNIPBLcf1_Noc\DE_W0002\DE_W0002_P0091\DE_2_W0002_P0091_T0001\TR1_W0001_P0242\TR1_2_W0001_P0242_T0001_R1_P3_K1_Ch2-Ch1.zen	FA/ISS	20000	30.0	3		7	0	0	29.94	100000	2000	Scale	0	0.97	0	0.01	0.78	0	0.01	0.04	0	1	1	0	1	9.354	295.262	0	1	9.354	295.262	0.9391	1.544	1	0.8023	0.9944	0.8931	1	0.9973	0.9986	0.7468	1.5332	0.8919	0.09425499999999999	0.05094	0.001116	0.0021114000000000003
133	TR1_2_W0001_P0242_T0001_R1_P4_K1_Ch2-Ch1.zen	20151211_gfpNIPBLcf1_Prometa\MitoSys2\LSM\gfpNIPBLcf1_Noc\DE_W0002\DE_W0002_P0091\DE_2_W0002_P0091_T0001\TR1_W0001_P0242\TR1_2_W0001_P0242_T0001_R1_P4_K1_Ch2-Ch1.zen	FA/ISS	20000	30.0	3		7	0	0	29.94	100000	2000	Scale	0	0.97	0	0.01	0.78	0	0.01	0.04	0	1	1	0	1	7.697	11.01	0	1	7.697	11.01	0.9763	0.9657	1	0.7626	0.8639	0.8117	1	0.9452	0.9722	0.7416	0.7827	0.7874	0.07918700000000001	0.019558000000000002	0.013624	0.018789
134	TR1_2_W0001_P0242_T0001_R1_P5_K1_Ch2-Ch1.zen	20151211_gfpNIPBLcf1_Prometa\MitoSys2\LSM\gfpNIPBLcf1_Noc\DE_W0002\DE_W0002_P0091\DE_2_W0002_P0091_T0001\TR1_W0001_P0242\TR1_2_W0001_P0242_T0001_R1_P5_K1_Ch2-Ch1.zen	FA/ISS	20000	30.0	3		7	0	0	29.94	100000	2000	Scale	0	0.97	0	0.01	0.78	0	0.01	0.04	0	1	1	0	1	8.05	13.219000000000001	0	1	8.05	13.219000000000001	0.7969	0.9067	1	0.7728	0.885	0.8270000000000001	1	0.9515	0.9755	0.593	0.7585	0.8054	0.090628	0.015456999999999999	0.006263800000000001	0.010355
135	TR1_2_W0001_P0230_T0001_R1_P1_K1_Ch2-Ch1.zen	20151211_gfpNIPBLcf1_Prometa\MitoSys2\LSM\gfpNIPBLcf1_Noc\DE_W0002\DE_W0002_P0095\DE_2_W0002_P0095_T0001\TR1_W0001_P0230\TR1_2_W0001_P0230_T0001_R1_P1_K1_Ch2-Ch1.zen	FA/ISS	20000	30.0	3		7	0	0	29.94	100000	2000	Scale	0	0.97	0	0.01	0.78	0	0.01	0.04	0	1	1	0	1	6.9510000000000005	417.476	0	1	6.9510000000000005	417.476	1.2603	1.0123	1	0.7354	0.9961	0.8557	1	0.9986	0.9993	0.9549	1.0068	0.8551	0.092004	0.068733	0.0024315	0.0020192
136	TR1_2_W0001_P0230_T0001_R1_P2_K1_Ch2-Ch1.zen	20151211_gfpNIPBLcf1_Prometa\MitoSys2\LSM\gfpNIPBLcf1_Noc\DE_W0002\DE_W0002_P0095\DE_2_W0002_P0095_T0001\TR1_W0001_P0230\TR1_2_W0001_P0230_T0001_R1_P2_K1_Ch2-Ch1.zen	FA/ISS	20000	30.0	3		7	0	0	29.94	100000	2000	Scale	0	0.97	0	0.01	0.78	0	0.01	0.04	0	1	1	0	1	7.865	309.605	0	1	7.865	309.605	1.0463	2.5417	1	0.7661	0.9946	0.8728	1	0.9978	0.9989	0.8053	2.5278	0.8719	0.053538999999999996	0.064136	0.0028164	0.0017928
137	TR1_2_W0001_P0230_T0001_R1_P3_K1_Ch2-Ch1.zen	20151211_gfpNIPBLcf1_Prometa\MitoSys2\LSM\gfpNIPBLcf1_Noc\DE_W0002\DE_W0002_P0095\DE_2_W0002_P0095_T0001\TR1_W0001_P0230\TR1_2_W0001_P0230_T0001_R1_P3_K1_Ch2-Ch1.zen	FA/ISS	20000	30.0	3		7	0	0	29.94	100000	2000	Scale	0	0.97	0	0.01	0.78	0	0.01	0.04	0	1	1	0	1	10.96	60.751999999999995	0	1	10.96	60.751999999999995	1.0369	0.9472	1	0.8305	0.9722	0.8985	1	0.9843	0.9921	0.8638	0.9033	0.8913	0.09323200000000001	0.033494	0.0025718000000000004	0.007017100000000001
138	TR1_2_W0001_P0230_T0001_R1_P4_K1_Ch2-Ch1.zen	20151211_gfpNIPBLcf1_Prometa\MitoSys2\LSM\gfpNIPBLcf1_Noc\DE_W0002\DE_W0002_P0095\DE_2_W0002_P0095_T0001\TR1_W0001_P0230\TR1_2_W0001_P0230_T0001_R1_P4_K1_Ch2-Ch1.zen	FA/ISS	20000	30.0	3		7	0	0	29.94	100000	2000	Scale	0	0.97	0	0.01	0.78	0	0.01	0.04	0	1	1	0	1	9.48	7.636	0	1	9.48	7.636	0.9348	1.4408	1	0.8053	0.7991	0.8019	1	0.8986	0.9479	0.7463	1.0766	0.7551	0.085892	0.035059	0.022958000000000003	0.030926
139	TR1_2_W0001_P0230_T0001_R1_P5_K1_Ch2-Ch1.zen	20151211_gfpNIPBLcf1_Prometa\MitoSys2\LSM\gfpNIPBLcf1_Noc\DE_W0002\DE_W0002_P0095\DE_2_W0002_P0095_T0001\TR1_W0001_P0230\TR1_2_W0001_P0230_T0001_R1_P5_K1_Ch2-Ch1.zen	FA/ISS	20000	30.0	3		7	0	0	29.94	100000	2000	Scale	0	0.97	0	0.01	0.78	0	0.01	0.04	0	1	1	0	1	8.22	5.671	0	1	8.22	5.671	1.0214	1.0152	1	0.7758	0.7429	0.7592	1	0.8877	0.9422	0.7938	0.6575	0.7082	0.061845000000000004	0.03528	0.031922000000000006	0.039383999999999995
140	TR1_2_W0001_P0227_T0001_R1_P1_K1_Ch2-Ch1.zen	20151211_gfpNIPBLcf1_Prometa\MitoSys2\LSM\gfpNIPBLcf1_Noc\DE_W0002\DE_W0002_P0096\DE_2_W0002_P0096_T0001\TR1_W0001_P0227\TR1_2_W0001_P0227_T0001_R1_P1_K1_Ch2-Ch1.zen	FA/ISS	20000	30.0	3		7	0	0	29.94	100000	2000	Scale	0	0.97	0	0.01	0.78	0	0.01	0.04	0	1	1	0	1	11.31	528.581	0	1	11.31	528.581	1.1192	1.8878	1	0.8308	0.9969	0.9099	1	0.9982	0.9991	0.9362	1.8802	0.9091	0.07746900000000001	0.055321	0.0031322	0.0027099
141	TR1_2_W0001_P0227_T0001_R1_P2_K1_Ch2-Ch1.zen	20151211_gfpNIPBLcf1_Prometa\MitoSys2\LSM\gfpNIPBLcf1_Noc\DE_W0002\DE_W0002_P0096\DE_2_W0002_P0096_T0001\TR1_W0001_P0227\TR1_2_W0001_P0227_T0001_R1_P2_K1_Ch2-Ch1.zen	FA/ISS	20000	30.0	3		7	0	0	29.94	100000	2000	Scale	0	0.97	0	0.01	0.78	0	0.01	0.04	0	1	1	0	1	10.92	325.697	0	1	10.92	325.697	0.9503	2.7134	1	0.8296	0.9947	0.9084	1	0.997	0.9985	0.7839	2.6974	0.907	0.075211	0.041825	0.0026763000000000004	0.0027226999999999998
142	TR1_2_W0001_P0227_T0001_R1_P3_K1_Ch2-Ch1.zen	20151211_gfpNIPBLcf1_Prometa\MitoSys2\LSM\gfpNIPBLcf1_Noc\DE_W0002\DE_W0002_P0096\DE_2_W0002_P0096_T0001\TR1_W0001_P0227\TR1_2_W0001_P0227_T0001_R1_P3_K1_Ch2-Ch1.zen	FA/ISS	20000	30.0	3		7	0	0	29.94	100000	2000	Scale	0	0.97	0	0.01	0.78	0	0.01	0.04	0	1	1	0	1	8.288	671.372	0	1	8.288	671.372	0.8151	2.5481	1	0.7758	0.9975	0.8796	1	0.9989	0.9994	0.6114	2.5414	0.8791	0.060178999999999996	0.053636	0.0019428000000000002	0.0014477000000000001
143	TR1_2_W0001_P0227_T0001_R1_P4_K1_Ch2-Ch1.zen	20151211_gfpNIPBLcf1_Prometa\MitoSys2\LSM\gfpNIPBLcf1_Noc\DE_W0002\DE_W0002_P0096\DE_2_W0002_P0096_T0001\TR1_W0001_P0227\TR1_2_W0001_P0227_T0001_R1_P4_K1_Ch2-Ch1.zen	FA/ISS	20000	30.0	3		7	0	0	29.94	100000	2000	Scale	0	0.97	0	0.01	0.78	0	0.01	0.04	0	1	1	0	1	12.509	13.136	0	1	12.509	13.136	1.0836	1.0773	1	0.8505	0.8841	0.8671	1	0.9248	0.9617	0.9273	0.8798	0.8317	0.073324	0.027111	0.009437799999999998	0.022035
144	TR1_2_W0001_P0227_T0001_R1_P5_K1_Ch2-Ch1.zen	20151211_gfpNIPBLcf1_Prometa\MitoSys2\LSM\gfpNIPBLcf1_Noc\DE_W0002\DE_W0002_P0096\DE_2_W0002_P0096_T0001\TR1_W0001_P0227\TR1_2_W0001_P0227_T0001_R1_P5_K1_Ch2-Ch1.zen	FA/ISS	20000	30.0	3		7	0	0	29.94	100000	2000	Scale	0	0.97	0	0.01	0.78	0	0.01	0.04	0	1	1	0	1	11.547	58.553999999999995	0	1	11.547	58.553999999999995	1.0309	0.8253	1	0.8384	0.9727	0.903	1	0.9838	0.9919	0.8663	0.7852	0.8956	0.074045	0.034439	0.0023769000000000004	0.0055718
145	TR1_2_W0001_P0225_T0001_R1_P1_K1_Ch2-Ch1.zen	20151211_gfpNIPBLcf1_Prometa\MitoSys2\LSM\gfpNIPBLcf1_Noc\DE_W0002\DE_W0002_P0097\DE_2_W0002_P0097_T0001\TR1_W0001_P0225\TR1_2_W0001_P0225_T0001_R1_P1_K1_Ch2-Ch1.zen	FA/ISS	20000	30.0	3		7	0	0	29.94	100000	2000	Scale	0	0.97	0	0.01	0.78	0	0.01	0.04	0	1	1	0	1	8.167	384.86699999999996	0	1	8.167	384.86699999999996	1.3463	1.4261	1	0.7689	0.9954	0.8746	1	0.9981	0.9991	1.0668	1.4175	0.8738	0.073907	0.04596	0.0060856	0.0062988
146	TR1_2_W0001_P0225_T0001_R1_P2_K1_Ch2-Ch1.zen	20151211_gfpNIPBLcf1_Prometa\MitoSys2\LSM\gfpNIPBLcf1_Noc\DE_W0002\DE_W0002_P0097\DE_2_W0002_P0097_T0001\TR1_W0001_P0225\TR1_2_W0001_P0225_T0001_R1_P2_K1_Ch2-Ch1.zen	FA/ISS	20000	30.0	3		7	0	0	29.94	100000	2000	Scale	0	0.97	0	0.01	0.78	0	0.01	0.04	0	1	1	0	1	7.773	502.962	0	1	7.773	502.962	0.8815	2.7155	1	0.7617	0.9966	0.8711	1	0.9986	0.9993	0.6559	2.7063	0.8705	0.061811000000000005	0.049219	0.0029844999999999997	0.0038848
147	TR1_2_W0001_P0225_T0001_R1_P3_K1_Ch2-Ch1.zen	20151211_gfpNIPBLcf1_Prometa\MitoSys2\LSM\gfpNIPBLcf1_Noc\DE_W0002\DE_W0002_P0097\DE_2_W0002_P0097_T0001\TR1_W0001_P0225\TR1_2_W0001_P0225_T0001_R1_P3_K1_Ch2-Ch1.zen	FA/ISS	20000	30.0	3		7	0	0	29.94	100000	2000	Scale	0	0.97	0	0.01	0.78	0	0.01	0.04	0	1	1	0	1	9.095	353.298	0	1	9.095	353.298	1.1155	1.5566	1	0.794	0.9953	0.8888	1	0.9978	0.9989	0.8939	1.5473	0.8878	0.07866000000000001	0.060529	0.006229800000000001	0.0052746
148	TR1_2_W0001_P0225_T0001_R1_P4_K1_Ch2-Ch1.zen	20151211_gfpNIPBLcf1_Prometa\MitoSys2\LSM\gfpNIPBLcf1_Noc\DE_W0002\DE_W0002_P0097\DE_2_W0002_P0097_T0001\TR1_W0001_P0225\TR1_2_W0001_P0225_T0001_R1_P4_K1_Ch2-Ch1.zen	FA/ISS	20000	30.005	3		7	0	0	29.94	100000	2000	Scale	0	0.97	0	0.01	0.78	0	0.01	0.04	0	1	1	0	1	1.675	1.989	0	1	1.675	1.989	1.2795	1.392	1	0.1785	0.3009	0.2041	1	0.9337	0.9663	0.06	0.3121	0.1953	0.08873500000000001	0.3417	0.03726	0.21903000000000003
149	TR1_2_W0001_P0225_T0001_R1_P5_K1_Ch2-Ch1.zen	20151211_gfpNIPBLcf1_Prometa\MitoSys2\LSM\gfpNIPBLcf1_Noc\DE_W0002\DE_W0002_P0097\DE_2_W0002_P0097_T0001\TR1_W0001_P0225\TR1_2_W0001_P0225_T0001_R1_P5_K1_Ch2-Ch1.zen	FA/ISS	20000	30.0	3		7	0	0	29.94	100000	2000	Scale	0	0.97	0	0.01	0.78	0	0.01	0.04	0	1	1	0	1	9.448	46.74	0	1	9.448	46.74	1.0096	1.5285	1	0.802	0.9656	0.8798	1	0.9831	0.9915	0.8081	1.4627	0.8722	0.1071	0.035827	0.0025819000000000003	0.007615899999999999
[truncated: 101 more columns]
