# Supplementary material for: Absolute quantification of cohesin, CTCF and their regulators in human cells
Source: eLife. 2019 Jun 17;8:e46269. doi: 10.7554/eLife.46269 (PMC6606026; doi:10.7554/eLife.46269)
Supplement: Figure 2—source data 1. [file elife-46269-fig2-data1.zip › Figure 2 - source data 1/20151211_gfpNIPBLcf1_Prometa/2c_opt_time_col_cf_Ch1.txt]

tau_us	Ch1	Ch1_std	Ch1_fit	path
10	1.170800e-01	5.371413e-02	1.072200e-01	20151211_gfpNIPBLcf1_Prometa\MitoSys2\LSM\gfpNIPBLcf1_Noc\DE_W0002\DE_W0002_P0008\DE_2_W0002_P0008_T0002\TR1_W0001_P0258\TR1_2_W0001_P0258_T0001_R1_P3_K1_Ch2-Ch1.zen
20	1.087058e-01	4.999346e-02	1.052000e-01	20151211_gfpNIPBLcf1_Prometa\MitoSys2\LSM\gfpNIPBLcf1_Noc\DE_W0002\DE_W0002_P0008\DE_2_W0002_P0008_T0002\TR1_W0001_P0258\TR1_2_W0001_P0258_T0001_R1_P3_K1_Ch2-Ch1.zen
30	8.017939e-02	4.233695e-02	1.033700e-01	20151211_gfpNIPBLcf1_Prometa\MitoSys2\LSM\gfpNIPBLcf1_Noc\DE_W0002\DE_W0002_P0008\DE_2_W0002_P0008_T0002\TR1_W0001_P0258\TR1_2_W0001_P0258_T0001_R1_P3_K1_Ch2-Ch1.zen
40	9.868329e-02	4.366727e-02	1.016900e-01	20151211_gfpNIPBLcf1_Prometa\MitoSys2\LSM\gfpNIPBLcf1_Noc\DE_W0002\DE_W0002_P0008\DE_2_W0002_P0008_T0002\TR1_W0001_P0258\TR1_2_W0001_P0258_T0001_R1_P3_K1_Ch2-Ch1.zen
50	1.034999e-01	5.759105e-02	1.001600e-01	20151211_gfpNIPBLcf1_Prometa\MitoSys2\LSM\gfpNIPBLcf1_Noc\DE_W0002\DE_W0002_P0008\DE_2_W0002_P0008_T0002\TR1_W0001_P0258\TR1_2_W0001_P0258_T0001_R1_P3_K1_Ch2-Ch1.zen
60	1.047670e-01	3.926302e-02	9.874500e-02	20151211_gfpNIPBLcf1_Prometa\MitoSys2\LSM\gfpNIPBLcf1_Noc\DE_W0002\DE_W0002_P0008\DE_2_W0002_P0008_T0002\TR1_W0001_P0258\TR1_2_W0001_P0258_T0001_R1_P3_K1_Ch2-Ch1.zen
70	9.651271e-02	4.922738e-02	9.744100e-02	20151211_gfpNIPBLcf1_Prometa\MitoSys2\LSM\gfpNIPBLcf1_Noc\DE_W0002\DE_W0002_P0008\DE_2_W0002_P0008_T0002\TR1_W0001_P0258\TR1_2_W0001_P0258_T0001_R1_P3_K1_Ch2-Ch1.zen
80	1.029740e-01	3.860594e-02	9.623500e-02	20151211_gfpNIPBLcf1_Prometa\MitoSys2\LSM\gfpNIPBLcf1_Noc\DE_W0002\DE_W0002_P0008\DE_2_W0002_P0008_T0002\TR1_W0001_P0258\TR1_2_W0001_P0258_T0001_R1_P3_K1_Ch2-Ch1.zen
90	1.006815e-01	4.484599e-02	9.511700e-02	20151211_gfpNIPBLcf1_Prometa\MitoSys2\LSM\gfpNIPBLcf1_Noc\DE_W0002\DE_W0002_P0008\DE_2_W0002_P0008_T0002\TR1_W0001_P0258\TR1_2_W0001_P0258_T0001_R1_P3_K1_Ch2-Ch1.zen
100	8.696925e-02	3.918964e-02	9.407800e-02	20151211_gfpNIPBLcf1_Prometa\MitoSys2\LSM\gfpNIPBLcf1_Noc\DE_W0002\DE_W0002_P0008\DE_2_W0002_P0008_T0002\TR1_W0001_P0258\TR1_2_W0001_P0258_T0001_R1_P3_K1_Ch2-Ch1.zen
120	9.778780e-02	3.351631e-02	9.220500e-02	20151211_gfpNIPBLcf1_Prometa\MitoSys2\LSM\gfpNIPBLcf1_Noc\DE_W0002\DE_W0002_P0008\DE_2_W0002_P0008_T0002\TR1_W0001_P0258\TR1_2_W0001_P0258_T0001_R1_P3_K1_Ch2-Ch1.zen
140	8.694444e-02	3.966247e-02	9.056600e-02	20151211_gfpNIPBLcf1_Prometa\MitoSys2\LSM\gfpNIPBLcf1_Noc\DE_W0002\DE_W0002_P0008\DE_2_W0002_P0008_T0002\TR1_W0001_P0258\TR1_2_W0001_P0258_T0001_R1_P3_K1_Ch2-Ch1.zen
160	8.059198e-02	3.298444e-02	8.911600e-02	20151211_gfpNIPBLcf1_Prometa\MitoSys2\LSM\gfpNIPBLcf1_Noc\DE_W0002\DE_W0002_P0008\DE_2_W0002_P0008_T0002\TR1_W0001_P0258\TR1_2_W0001_P0258_T0001_R1_P3_K1_Ch2-Ch1.zen
180	8.569603e-02	2.986358e-02	8.782400e-02	20151211_gfpNIPBLcf1_Prometa\MitoSys2\LSM\gfpNIPBLcf1_Noc\DE_W0002\DE_W0002_P0008\DE_2_W0002_P0008_T0002\TR1_W0001_P0258\TR1_2_W0001_P0258_T0001_R1_P3_K1_Ch2-Ch1.zen
200	8.923119e-02	4.562321e-02	8.666000e-02	20151211_gfpNIPBLcf1_Prometa\MitoSys2\LSM\gfpNIPBLcf1_Noc\DE_W0002\DE_W0002_P0008\DE_2_W0002_P0008_T0002\TR1_W0001_P0258\TR1_2_W0001_P0258_T0001_R1_P3_K1_Ch2-Ch1.zen
220	8.944832e-02	4.255460e-02	8.560300e-02	20151211_gfpNIPBLcf1_Prometa\MitoSys2\LSM\gfpNIPBLcf1_Noc\DE_W0002\DE_W0002_P0008\DE_2_W0002_P0008_T0002\TR1_W0001_P0258\TR1_2_W0001_P0258_T0001_R1_P3_K1_Ch2-Ch1.zen
240	8.716572e-02	3.220071e-02	8.463500e-02	20151211_gfpNIPBLcf1_Prometa\MitoSys2\LSM\gfpNIPBLcf1_Noc\DE_W0002\DE_W0002_P0008\DE_2_W0002_P0008_T0002\TR1_W0001_P0258\TR1_2_W0001_P0258_T0001_R1_P3_K1_Ch2-Ch1.zen
260	8.197044e-02	3.089588e-02	8.374200e-02	20151211_gfpNIPBLcf1_Prometa\MitoSys2\LSM\gfpNIPBLcf1_Noc\DE_W0002\DE_W0002_P0008\DE_2_W0002_P0008_T0002\TR1_W0001_P0258\TR1_2_W0001_P0258_T0001_R1_P3_K1_Ch2-Ch1.zen
280	8.755582e-02	3.768095e-02	8.291100e-02	20151211_gfpNIPBLcf1_Prometa\MitoSys2\LSM\gfpNIPBLcf1_Noc\DE_W0002\DE_W0002_P0008\DE_2_W0002_P0008_T0002\TR1_W0001_P0258\TR1_2_W0001_P0258_T0001_R1_P3_K1_Ch2-Ch1.zen
300	8.443174e-02	2.270480e-02	8.213200e-02	20151211_gfpNIPBLcf1_Prometa\MitoSys2\LSM\gfpNIPBLcf1_Noc\DE_W0002\DE_W0002_P0008\DE_2_W0002_P0008_T0002\TR1_W0001_P0258\TR1_2_W0001_P0258_T0001_R1_P3_K1_Ch2-Ch1.zen
340	7.466816e-02	2.433473e-02	8.070200e-02	20151211_gfpNIPBLcf1_Prometa\MitoSys2\LSM\gfpNIPBLcf1_Noc\DE_W0002\DE_W0002_P0008\DE_2_W0002_P0008_T0002\TR1_W0001_P0258\TR1_2_W0001_P0258_T0001_R1_P3_K1_Ch2-Ch1.zen
380	8.079842e-02	2.754943e-02	7.940500e-02	20151211_gfpNIPBLcf1_Prometa\MitoSys2\LSM\gfpNIPBLcf1_Noc\DE_W0002\DE_W0002_P0008\DE_2_W0002_P0008_T0002\TR1_W0001_P0258\TR1_2_W0001_P0258_T0001_R1_P3_K1_Ch2-Ch1.zen
420	7.890839e-02	1.944330e-02	7.820800e-02	20151211_gfpNIPBLcf1_Prometa\MitoSys2\LSM\gfpNIPBLcf1_Noc\DE_W0002\DE_W0002_P0008\DE_2_W0002_P0008_T0002\TR1_W0001_P0258\TR1_2_W0001_P0258_T0001_R1_P3_K1_Ch2-Ch1.zen
460	8.189793e-02	2.556832e-02	7.708800e-02	20151211_gfpNIPBLcf1_Prometa\MitoSys2\LSM\gfpNIPBLcf1_Noc\DE_W0002\DE_W0002_P0008\DE_2_W0002_P0008_T0002\TR1_W0001_P0258\TR1_2_W0001_P0258_T0001_R1_P3_K1_Ch2-Ch1.zen
500	7.851004e-02	2.141352e-02	7.603000e-02	20151211_gfpNIPBLcf1_Prometa\MitoSys2\LSM\gfpNIPBLcf1_Noc\DE_W0002\DE_W0002_P0008\DE_2_W0002_P0008_T0002\TR1_W0001_P0258\TR1_2_W0001_P0258_T0001_R1_P3_K1_Ch2-Ch1.zen
540	7.307849e-02	2.568631e-02	7.502400e-02	20151211_gfpNIPBLcf1_Prometa\MitoSys2\LSM\gfpNIPBLcf1_Noc\DE_W0002\DE_W0002_P0008\DE_2_W0002_P0008_T0002\TR1_W0001_P0258\TR1_2_W0001_P0258_T0001_R1_P3_K1_Ch2-Ch1.zen
580	6.744444e-02	2.608651e-02	7.406200e-02	20151211_gfpNIPBLcf1_Prometa\MitoSys2\LSM\gfpNIPBLcf1_Noc\DE_W0002\DE_W0002_P0008\DE_2_W0002_P0008_T0002\TR1_W0001_P0258\TR1_2_W0001_P0258_T0001_R1_P3_K1_Ch2-Ch1.zen
620	6.861989e-02	2.638979e-02	7.313800e-02	20151211_gfpNIPBLcf1_Prometa\MitoSys2\LSM\gfpNIPBLcf1_Noc\DE_W0002\DE_W0002_P0008\DE_2_W0002_P0008_T0002\TR1_W0001_P0258\TR1_2_W0001_P0258_T0001_R1_P3_K1_Ch2-Ch1.zen
660	6.647545e-02	1.886108e-02	7.224800e-02	20151211_gfpNIPBLcf1_Prometa\MitoSys2\LSM\gfpNIPBLcf1_Noc\DE_W0002\DE_W0002_P0008\DE_2_W0002_P0008_T0002\TR1_W0001_P0258\TR1_2_W0001_P0258_T0001_R1_P3_K1_Ch2-Ch1.zen
700	7.246416e-02	2.407939e-02	7.138800e-02	20151211_gfpNIPBLcf1_Prometa\MitoSys2\LSM\gfpNIPBLcf1_Noc\DE_W0002\DE_W0002_P0008\DE_2_W0002_P0008_T0002\TR1_W0001_P0258\TR1_2_W0001_P0258_T0001_R1_P3_K1_Ch2-Ch1.zen
780	7.110459e-02	2.291993e-02	6.975200e-02	20151211_gfpNIPBLcf1_Prometa\MitoSys2\LSM\gfpNIPBLcf1_Noc\DE_W0002\DE_W0002_P0008\DE_2_W0002_P0008_T0002\TR1_W0001_P0258\TR1_2_W0001_P0258_T0001_R1_P3_K1_Ch2-Ch1.zen
860	7.308470e-02	2.214826e-02	6.821300e-02	20151211_gfpNIPBLcf1_Prometa\MitoSys2\LSM\gfpNIPBLcf1_Noc\DE_W0002\DE_W0002_P0008\DE_2_W0002_P0008_T0002\TR1_W0001_P0258\TR1_2_W0001_P0258_T0001_R1_P3_K1_Ch2-Ch1.zen
940	6.781624e-02	2.115439e-02	6.676000e-02	20151211_gfpNIPBLcf1_Prometa\MitoSys2\LSM\gfpNIPBLcf1_Noc\DE_W0002\DE_W0002_P0008\DE_2_W0002_P0008_T0002\TR1_W0001_P0258\TR1_2_W0001_P0258_T0001_R1_P3_K1_Ch2-Ch1.zen
1020	6.761735e-02	1.787824e-02	6.538400e-02	20151211_gfpNIPBLcf1_Prometa\MitoSys2\LSM\gfpNIPBLcf1_Noc\DE_W0002\DE_W0002_P0008\DE_2_W0002_P0008_T0002\TR1_W0001_P0258\TR1_2_W0001_P0258_T0001_R1_P3_K1_Ch2-Ch1.zen
1100	6.875386e-02	2.197259e-02	6.407900e-02	20151211_gfpNIPBLcf1_Prometa\MitoSys2\LSM\gfpNIPBLcf1_Noc\DE_W0002\DE_W0002_P0008\DE_2_W0002_P0008_T0002\TR1_W0001_P0258\TR1_2_W0001_P0258_T0001_R1_P3_K1_Ch2-Ch1.zen
1180	6.313729e-02	1.522981e-02	6.283800e-02	20151211_gfpNIPBLcf1_Prometa\MitoSys2\LSM\gfpNIPBLcf1_Noc\DE_W0002\DE_W0002_P0008\DE_2_W0002_P0008_T0002\TR1_W0001_P0258\TR1_2_W0001_P0258_T0001_R1_P3_K1_Ch2-Ch1.zen
1260	6.054677e-02	1.839292e-02	6.165500e-02	20151211_gfpNIPBLcf1_Prometa\MitoSys2\LSM\gfpNIPBLcf1_Noc\DE_W0002\DE_W0002_P0008\DE_2_W0002_P0008_T0002\TR1_W0001_P0258\TR1_2_W0001_P0258_T0001_R1_P3_K1_Ch2-Ch1.zen
1340	6.310417e-02	1.904520e-02	6.052800e-02	20151211_gfpNIPBLcf1_Prometa\MitoSys2\LSM\gfpNIPBLcf1_Noc\DE_W0002\DE_W0002_P0008\DE_2_W0002_P0008_T0002\TR1_W0001_P0258\TR1_2_W0001_P0258_T0001_R1_P3_K1_Ch2-Ch1.zen
1420	5.503612e-02	1.760643e-02	5.945000e-02	20151211_gfpNIPBLcf1_Prometa\MitoSys2\LSM\gfpNIPBLcf1_Noc\DE_W0002\DE_W0002_P0008\DE_2_W0002_P0008_T0002\TR1_W0001_P0258\TR1_2_W0001_P0258_T0001_R1_P3_K1_Ch2-Ch1.zen
1500	5.278297e-02	1.607280e-02	5.842000e-02	20151211_gfpNIPBLcf1_Prometa\MitoSys2\LSM\gfpNIPBLcf1_Noc\DE_W0002\DE_W0002_P0008\DE_2_W0002_P0008_T0002\TR1_W0001_P0258\TR1_2_W0001_P0258_T0001_R1_P3_K1_Ch2-Ch1.zen
1660	5.703662e-02	1.567064e-02	5.648600e-02	20151211_gfpNIPBLcf1_Prometa\MitoSys2\LSM\gfpNIPBLcf1_Noc\DE_W0002\DE_W0002_P0008\DE_2_W0002_P0008_T0002\TR1_W0001_P0258\TR1_2_W0001_P0258_T0001_R1_P3_K1_Ch2-Ch1.zen
1820	5.623183e-02	1.856185e-02	5.470400e-02	20151211_gfpNIPBLcf1_Prometa\MitoSys2\LSM\gfpNIPBLcf1_Noc\DE_W0002\DE_W0002_P0008\DE_2_W0002_P0008_T0002\TR1_W0001_P0258\TR1_2_W0001_P0258_T0001_R1_P3_K1_Ch2-Ch1.zen
1980	5.080597e-02	1.601239e-02	5.305500e-02	20151211_gfpNIPBLcf1_Prometa\MitoSys2\LSM\gfpNIPBLcf1_Noc\DE_W0002\DE_W0002_P0008\DE_2_W0002_P0008_T0002\TR1_W0001_P0258\TR1_2_W0001_P0258_T0001_R1_P3_K1_Ch2-Ch1.zen
2140	5.337832e-02	1.520239e-02	5.152300e-02	20151211_gfpNIPBLcf1_Prometa\MitoSys2\LSM\gfpNIPBLcf1_Noc\DE_W0002\DE_W0002_P0008\DE_2_W0002_P0008_T0002\TR1_W0001_P0258\TR1_2_W0001_P0258_T0001_R1_P3_K1_Ch2-Ch1.zen
2300	5.200478e-02	1.741547e-02	5.009700e-02	20151211_gfpNIPBLcf1_Prometa\MitoSys2\LSM\gfpNIPBLcf1_Noc\DE_W0002\DE_W0002_P0008\DE_2_W0002_P0008_T0002\TR1_W0001_P0258\TR1_2_W0001_P0258_T0001_R1_P3_K1_Ch2-Ch1.zen
2460	5.026979e-02	1.682432e-02	4.876400e-02	20151211_gfpNIPBLcf1_Prometa\MitoSys2\LSM\gfpNIPBLcf1_Noc\DE_W0002\DE_W0002_P0008\DE_2_W0002_P0008_T0002\TR1_W0001_P0258\TR1_2_W0001_P0258_T0001_R1_P3_K1_Ch2-Ch1.zen
2620	4.264139e-02	1.644216e-02	4.751500e-02	20151211_gfpNIPBLcf1_Prometa\MitoSys2\LSM\gfpNIPBLcf1_Noc\DE_W0002\DE_W0002_P0008\DE_2_W0002_P0008_T0002\TR1_W0001_P0258\TR1_2_W0001_P0258_T0001_R1_P3_K1_Ch2-Ch1.zen
2780	5.057075e-02	1.355253e-02	4.634300e-02	20151211_gfpNIPBLcf1_Prometa\MitoSys2\LSM\gfpNIPBLcf1_Noc\DE_W0002\DE_W0002_P0008\DE_2_W0002_P0008_T0002\TR1_W0001_P0258\TR1_2_W0001_P0258_T0001_R1_P3_K1_Ch2-Ch1.zen
2940	4.096033e-02	1.725723e-02	4.523900e-02	20151211_gfpNIPBLcf1_Prometa\MitoSys2\LSM\gfpNIPBLcf1_Noc\DE_W0002\DE_W0002_P0008\DE_2_W0002_P0008_T0002\TR1_W0001_P0258\TR1_2_W0001_P0258_T0001_R1_P3_K1_Ch2-Ch1.zen
3100	4.320959e-02	1.331289e-02	4.419800e-02	20151211_gfpNIPBLcf1_Prometa\MitoSys2\LSM\gfpNIPBLcf1_Noc\DE_W0002\DE_W0002_P0008\DE_2_W0002_P0008_T0002\TR1_W0001_P0258\TR1_2_W0001_P0258_T0001_R1_P3_K1_Ch2-Ch1.zen
3420	4.029953e-02	1.454513e-02	4.228300e-02	20151211_gfpNIPBLcf1_Prometa\MitoSys2\LSM\gfpNIPBLcf1_Noc\DE_W0002\DE_W0002_P0008\DE_2_W0002_P0008_T0002\TR1_W0001_P0258\TR1_2_W0001_P0258_T0001_R1_P3_K1_Ch2-Ch1.zen
3740	3.945752e-02	1.482280e-02	4.056100e-02	20151211_gfpNIPBLcf1_Prometa\MitoSys2\LSM\gfpNIPBLcf1_Noc\DE_W0002\DE_W0002_P0008\DE_2_W0002_P0008_T0002\TR1_W0001_P0258\TR1_2_W0001_P0258_T0001_R1_P3_K1_Ch2-Ch1.zen
4060	3.988921e-02	1.576327e-02	3.900400e-02	20151211_gfpNIPBLcf1_Prometa\MitoSys2\LSM\gfpNIPBLcf1_Noc\DE_W0002\DE_W0002_P0008\DE_2_W0002_P0008_T0002\TR1_W0001_P0258\TR1_2_W0001_P0258_T0001_R1_P3_K1_Ch2-Ch1.zen
4380	3.867916e-02	1.323701e-02	3.758700e-02	20151211_gfpNIPBLcf1_Prometa\MitoSys2\LSM\gfpNIPBLcf1_Noc\DE_W0002\DE_W0002_P0008\DE_2_W0002_P0008_T0002\TR1_W0001_P0258\TR1_2_W0001_P0258_T0001_R1_P3_K1_Ch2-Ch1.zen
4700	3.650180e-02	1.583394e-02	3.629200e-02	20151211_gfpNIPBLcf1_Prometa\MitoSys2\LSM\gfpNIPBLcf1_Noc\DE_W0002\DE_W0002_P0008\DE_2_W0002_P0008_T0002\TR1_W0001_P0258\TR1_2_W0001_P0258_T0001_R1_P3_K1_Ch2-Ch1.zen
5020	3.542741e-02	1.418831e-02	3.510300e-02	20151211_gfpNIPBLcf1_Prometa\MitoSys2\LSM\gfpNIPBLcf1_Noc\DE_W0002\DE_W0002_P0008\DE_2_W0002_P0008_T0002\TR1_W0001_P0258\TR1_2_W0001_P0258_T0001_R1_P3_K1_Ch2-Ch1.zen
5340	3.670620e-02	9.759955e-03	3.400700e-02	20151211_gfpNIPBLcf1_Prometa\MitoSys2\LSM\gfpNIPBLcf1_Noc\DE_W0002\DE_W0002_P0008\DE_2_W0002_P0008_T0002\TR1_W0001_P0258\TR1_2_W0001_P0258_T0001_R1_P3_K1_Ch2-Ch1.zen
5660	3.153815e-02	1.329958e-02	3.299400e-02	20151211_gfpNIPBLcf1_Prometa\MitoSys2\LSM\gfpNIPBLcf1_Noc\DE_W0002\DE_W0002_P0008\DE_2_W0002_P0008_T0002\TR1_W0001_P0258\TR1_2_W0001_P0258_T0001_R1_P3_K1_Ch2-Ch1.zen
5980	3.250049e-02	1.482526e-02	3.205300e-02	20151211_gfpNIPBLcf1_Prometa\MitoSys2\LSM\gfpNIPBLcf1_Noc\DE_W0002\DE_W0002_P0008\DE_2_W0002_P0008_T0002\TR1_W0001_P0258\TR1_2_W0001_P0258_T0001_R1_P3_K1_Ch2-Ch1.zen
6300	3.310214e-02	1.201794e-02	3.117800e-02	20151211_gfpNIPBLcf1_Prometa\MitoSys2\LSM\gfpNIPBLcf1_Noc\DE_W0002\DE_W0002_P0008\DE_2_W0002_P0008_T0002\TR1_W0001_P0258\TR1_2_W0001_P0258_T0001_R1_P3_K1_Ch2-Ch1.zen
6940	3.103897e-02	1.111689e-02	2.959600e-02	20151211_gfpNIPBLcf1_Prometa\MitoSys2\LSM\gfpNIPBLcf1_Noc\DE_W0002\DE_W0002_P0008\DE_2_W0002_P0008_T0002\TR1_W0001_P0258\TR1_2_W0001_P0258_T0001_R1_P3_K1_Ch2-Ch1.zen
7580	2.739128e-02	1.236735e-02	2.820500e-02	20151211_gfpNIPBLcf1_Prometa\MitoSys2\LSM\gfpNIPBLcf1_Noc\DE_W0002\DE_W0002_P0008\DE_2_W0002_P0008_T0002\TR1_W0001_P0258\TR1_2_W0001_P0258_T0001_R1_P3_K1_Ch2-Ch1.zen
8220	2.777440e-02	1.253548e-02	2.697000e-02	20151211_gfpNIPBLcf1_Prometa\MitoSys2\LSM\gfpNIPBLcf1_Noc\DE_W0002\DE_W0002_P0008\DE_2_W0002_P0008_T0002\TR1_W0001_P0258\TR1_2_W0001_P0258_T0001_R1_P3_K1_Ch2-Ch1.zen
8860	2.509168e-02	1.251535e-02	2.586500e-02	20151211_gfpNIPBLcf1_Prometa\MitoSys2\LSM\gfpNIPBLcf1_Noc\DE_W0002\DE_W0002_P0008\DE_2_W0002_P0008_T0002\TR1_W0001_P0258\TR1_2_W0001_P0258_T0001_R1_P3_K1_Ch2-Ch1.zen
9500	2.293310e-02	1.123924e-02	2.487100e-02	20151211_gfpNIPBLcf1_Prometa\MitoSys2\LSM\gfpNIPBLcf1_Noc\DE_W0002\DE_W0002_P0008\DE_2_W0002_P0008_T0002\TR1_W0001_P0258\TR1_2_W0001_P0258_T0001_R1_P3_K1_Ch2-Ch1.zen
10140	2.611261e-02	1.095119e-02	2.397100e-02	20151211_gfpNIPBLcf1_Prometa\MitoSys2\LSM\gfpNIPBLcf1_Noc\DE_W0002\DE_W0002_P0008\DE_2_W0002_P0008_T0002\TR1_W0001_P0258\TR1_2_W0001_P0258_T0001_R1_P3_K1_Ch2-Ch1.zen
10780	2.254792e-02	1.086483e-02	2.315200e-02	20151211_gfpNIPBLcf1_Prometa\MitoSys2\LSM\gfpNIPBLcf1_Noc\DE_W0002\DE_W0002_P0008\DE_2_W0002_P0008_T0002\TR1_W0001_P0258\TR1_2_W0001_P0258_T0001_R1_P3_K1_Ch2-Ch1.zen
11420	2.272932e-02	9.590548e-03	2.240200e-02	20151211_gfpNIPBLcf1_Prometa\MitoSys2\LSM\gfpNIPBLcf1_Noc\DE_W0002\DE_W0002_P0008\DE_2_W0002_P0008_T0002\TR1_W0001_P0258\TR1_2_W0001_P0258_T0001_R1_P3_K1_Ch2-Ch1.zen
12060	2.392911e-02	1.155331e-02	2.171300e-02	20151211_gfpNIPBLcf1_Prometa\MitoSys2\LSM\gfpNIPBLcf1_Noc\DE_W0002\DE_W0002_P0008\DE_2_W0002_P0008_T0002\TR1_W0001_P0258\TR1_2_W0001_P0258_T0001_R1_P3_K1_Ch2-Ch1.zen
12700	2.398188e-02	9.596051e-03	2.107700e-02	20151211_gfpNIPBLcf1_Prometa\MitoSys2\LSM\gfpNIPBLcf1_Noc\DE_W0002\DE_W0002_P0008\DE_2_W0002_P0008_T0002\TR1_W0001_P0258\TR1_2_W0001_P0258_T0001_R1_P3_K1_Ch2-Ch1.zen
13980	2.079974e-02	1.040701e-02	1.994200e-02	20151211_gfpNIPBLcf1_Prometa\MitoSys2\LSM\gfpNIPBLcf1_Noc\DE_W0002\DE_W0002_P0008\DE_2_W0002_P0008_T0002\TR1_W0001_P0258\TR1_2_W0001_P0258_T0001_R1_P3_K1_Ch2-Ch1.zen
15260	1.908475e-02	9.366487e-03	1.895500e-02	20151211_gfpNIPBLcf1_Prometa\MitoSys2\LSM\gfpNIPBLcf1_Noc\DE_W0002\DE_W0002_P0008\DE_2_W0002_P0008_T0002\TR1_W0001_P0258\TR1_2_W0001_P0258_T0001_R1_P3_K1_Ch2-Ch1.zen
16540	1.738149e-02	1.078820e-02	1.808700e-02	20151211_gfpNIPBLcf1_Prometa\MitoSys2\LSM\gfpNIPBLcf1_Noc\DE_W0002\DE_W0002_P0008\DE_2_W0002_P0008_T0002\TR1_W0001_P0258\TR1_2_W0001_P0258_T0001_R1_P3_K1_Ch2-Ch1.zen
17820	1.726829e-02	1.101317e-02	1.731700e-02	20151211_gfpNIPBLcf1_Prometa\MitoSys2\LSM\gfpNIPBLcf1_Noc\DE_W0002\DE_W0002_P0008\DE_2_W0002_P0008_T0002\TR1_W0001_P0258\TR1_2_W0001_P0258_T0001_R1_P3_K1_Ch2-Ch1.zen
19100	1.571546e-02	1.111541e-02	1.662700e-02	20151211_gfpNIPBLcf1_Prometa\MitoSys2\LSM\gfpNIPBLcf1_Noc\DE_W0002\DE_W0002_P0008\DE_2_W0002_P0008_T0002\TR1_W0001_P0258\TR1_2_W0001_P0258_T0001_R1_P3_K1_Ch2-Ch1.zen
20380	1.671687e-02	1.154089e-02	1.600400e-02	20151211_gfpNIPBLcf1_Prometa\MitoSys2\LSM\gfpNIPBLcf1_Noc\DE_W0002\DE_W0002_P0008\DE_2_W0002_P0008_T0002\TR1_W0001_P0258\TR1_2_W0001_P0258_T0001_R1_P3_K1_Ch2-Ch1.zen
21660	1.510952e-02	1.175968e-02	1.543800e-02	20151211_gfpNIPBLcf1_Prometa\MitoSys2\LSM\gfpNIPBLcf1_Noc\DE_W0002\DE_W0002_P0008\DE_2_W0002_P0008_T0002\TR1_W0001_P0258\TR1_2_W0001_P0258_T0001_R1_P3_K1_Ch2-Ch1.zen
22940	1.588690e-02	1.092850e-02	1.492000e-02	20151211_gfpNIPBLcf1_Prometa\MitoSys2\LSM\gfpNIPBLcf1_Noc\DE_W0002\DE_W0002_P0008\DE_2_W0002_P0008_T0002\TR1_W0001_P0258\TR1_2_W0001_P0258_T0001_R1_P3_K1_Ch2-Ch1.zen
24220	1.355433e-02	1.163448e-02	1.444300e-02	20151211_gfpNIPBLcf1_Prometa\MitoSys2\LSM\gfpNIPBLcf1_Noc\DE_W0002\DE_W0002_P0008\DE_2_W0002_P0008_T0002\TR1_W0001_P0258\TR1_2_W0001_P0258_T0001_R1_P3_K1_Ch2-Ch1.zen
25500	1.396321e-02	1.052461e-02	1.400200e-02	20151211_gfpNIPBLcf1_Prometa\MitoSys2\LSM\gfpNIPBLcf1_Noc\DE_W0002\DE_W0002_P0008\DE_2_W0002_P0008_T0002\TR1_W0001_P0258\TR1_2_W0001_P0258_T0001_R1_P3_K1_Ch2-Ch1.zen
28060	1.163894e-02	1.110811e-02	1.320900e-02	20151211_gfpNIPBLcf1_Prometa\MitoSys2\LSM\gfpNIPBLcf1_Noc\DE_W0002\DE_W0002_P0008\DE_2_W0002_P0008_T0002\TR1_W0001_P0258\TR1_2_W0001_P0258_T0001_R1_P3_K1_Ch2-Ch1.zen
30620	1.204957e-02	1.105023e-02	1.251100e-02	20151211_gfpNIPBLcf1_Prometa\MitoSys2\LSM\gfpNIPBLcf1_Noc\DE_W0002\DE_W0002_P0008\DE_2_W0002_P0008_T0002\TR1_W0001_P0258\TR1_2_W0001_P0258_T0001_R1_P3_K1_Ch2-Ch1.zen
33180	1.037685e-02	9.770151e-03	1.189000e-02	20151211_gfpNIPBLcf1_Prometa\MitoSys2\LSM\gfpNIPBLcf1_Noc\DE_W0002\DE_W0002_P0008\DE_2_W0002_P0008_T0002\TR1_W0001_P0258\TR1_2_W0001_P0258_T0001_R1_P3_K1_Ch2-Ch1.zen
35740	8.752094e-03	9.015907e-03	1.133000e-02	20151211_gfpNIPBLcf1_Prometa\MitoSys2\LSM\gfpNIPBLcf1_Noc\DE_W0002\DE_W0002_P0008\DE_2_W0002_P0008_T0002\TR1_W0001_P0258\TR1_2_W0001_P0258_T0001_R1_P3_K1_Ch2-Ch1.zen
38300	9.350277e-03	9.339062e-03	1.082000e-02	20151211_gfpNIPBLcf1_Prometa\MitoSys2\LSM\gfpNIPBLcf1_Noc\DE_W0002\DE_W0002_P0008\DE_2_W0002_P0008_T0002\TR1_W0001_P0258\TR1_2_W0001_P0258_T0001_R1_P3_K1_Ch2-Ch1.zen
40860	9.644181e-03	9.110403e-03	1.035100e-02	20151211_gfpNIPBLcf1_Prometa\MitoSys2\LSM\gfpNIPBLcf1_Noc\DE_W0002\DE_W0002_P0008\DE_2_W0002_P0008_T0002\TR1_W0001_P0258\TR1_2_W0001_P0258_T0001_R1_P3_K1_Ch2-Ch1.zen
43420	1.044748e-02	1.041155e-02	9.917200e-03	20151211_gfpNIPBLcf1_Prometa\MitoSys2\LSM\gfpNIPBLcf1_Noc\DE_W0002\DE_W0002_P0008\DE_2_W0002_P0008_T0002\TR1_W0001_P0258\TR1_2_W0001_P0258_T0001_R1_P3_K1_Ch2-Ch1.zen
45980	7.863492e-03	1.071900e-02	9.513800e-03	20151211_gfpNIPBLcf1_Prometa\MitoSys2\LSM\gfpNIPBLcf1_Noc\DE_W0002\DE_W0002_P0008\DE_2_W0002_P0008_T0002\TR1_W0001_P0258\TR1_2_W0001_P0258_T0001_R1_P3_K1_Ch2-Ch1.zen
48540	8.290867e-03	1.070721e-02	9.136600e-03	20151211_gfpNIPBLcf1_Prometa\MitoSys2\LSM\gfpNIPBLcf1_Noc\DE_W0002\DE_W0002_P0008\DE_2_W0002_P0008_T0002\TR1_W0001_P0258\TR1_2_W0001_P0258_T0001_R1_P3_K1_Ch2-Ch1.zen
51100	7.333722e-03	9.390195e-03	8.782600e-03	20151211_gfpNIPBLcf1_Prometa\MitoSys2\LSM\gfpNIPBLcf1_Noc\DE_W0002\DE_W0002_P0008\DE_2_W0002_P0008_T0002\TR1_W0001_P0258\TR1_2_W0001_P0258_T0001_R1_P3_K1_Ch2-Ch1.zen
56220	8.748728e-03	7.931590e-03	8.134100e-03	20151211_gfpNIPBLcf1_Prometa\MitoSys2\LSM\gfpNIPBLcf1_Noc\DE_W0002\DE_W0002_P0008\DE_2_W0002_P0008_T0002\TR1_W0001_P0258\TR1_2_W0001_P0258_T0001_R1_P3_K1_Ch2-Ch1.zen
61340	8.165595e-03	9.654143e-03	7.553100e-03	20151211_gfpNIPBLcf1_Prometa\MitoSys2\LSM\gfpNIPBLcf1_Noc\DE_W0002\DE_W0002_P0008\DE_2_W0002_P0008_T0002\TR1_W0001_P0258\TR1_2_W0001_P0258_T0001_R1_P3_K1_Ch2-Ch1.zen
66460	7.367489e-03	9.521040e-03	7.028700e-03	20151211_gfpNIPBLcf1_Prometa\MitoSys2\LSM\gfpNIPBLcf1_Noc\DE_W0002\DE_W0002_P0008\DE_2_W0002_P0008_T0002\TR1_W0001_P0258\TR1_2_W0001_P0258_T0001_R1_P3_K1_Ch2-Ch1.zen
71580	6.593001e-03	9.447483e-03	6.553000e-03	20151211_gfpNIPBLcf1_Prometa\MitoSys2\LSM\gfpNIPBLcf1_Noc\DE_W0002\DE_W0002_P0008\DE_2_W0002_P0008_T0002\TR1_W0001_P0258\TR1_2_W0001_P0258_T0001_R1_P3_K1_Ch2-Ch1.zen
76700	5.801104e-03	8.879246e-03	6.119900e-03	20151211_gfpNIPBLcf1_Prometa\MitoSys2\LSM\gfpNIPBLcf1_Noc\DE_W0002\DE_W0002_P0008\DE_2_W0002_P0008_T0002\TR1_W0001_P0258\TR1_2_W0001_P0258_T0001_R1_P3_K1_Ch2-Ch1.zen
81820	6.593422e-03	8.194145e-03	5.724600e-03	20151211_gfpNIPBLcf1_Prometa\MitoSys2\LSM\gfpNIPBLcf1_Noc\DE_W0002\DE_W0002_P0008\DE_2_W0002_P0008_T0002\TR1_W0001_P0258\TR1_2_W0001_P0258_T0001_R1_P3_K1_Ch2-Ch1.zen
86940	8.248939e-03	8.295438e-03	5.362900e-03	20151211_gfpNIPBLcf1_Prometa\MitoSys2\LSM\gfpNIPBLcf1_Noc\DE_W0002\DE_W0002_P0008\DE_2_W0002_P0008_T0002\TR1_W0001_P0258\TR1_2_W0001_P0258_T0001_R1_P3_K1_Ch2-Ch1.zen
92060	8.244168e-03	9.303755e-03	5.031500e-03	20151211_gfpNIPBLcf1_Prometa\MitoSys2\LSM\gfpNIPBLcf1_Noc\DE_W0002\DE_W0002_P0008\DE_2_W0002_P0008_T0002\TR1_W0001_P0258\TR1_2_W0001_P0258_T0001_R1_P3_K1_Ch2-Ch1.zen
97180	6.774538e-03	8.951025e-03	4.727400e-03	20151211_gfpNIPBLcf1_Prometa\MitoSys2\LSM\gfpNIPBLcf1_Noc\DE_W0002\DE_W0002_P0008\DE_2_W0002_P0008_T0002\TR1_W0001_P0258\TR1_2_W0001_P0258_T0001_R1_P3_K1_Ch2-Ch1.zen
102300	6.237259e-03	7.485962e-03	4.447900e-03	20151211_gfpNIPBLcf1_Prometa\MitoSys2\LSM\gfpNIPBLcf1_Noc\DE_W0002\DE_W0002_P0008\DE_2_W0002_P0008_T0002\TR1_W0001_P0258\TR1_2_W0001_P0258_T0001_R1_P3_K1_Ch2-Ch1.zen
112540	4.153563e-03	8.452088e-03	3.953600e-03	20151211_gfpNIPBLcf1_Prometa\MitoSys2\LSM\gfpNIPBLcf1_Noc\DE_W0002\DE_W0002_P0008\DE_2_W0002_P0008_T0002\TR1_W0001_P0258\TR1_2_W0001_P0258_T0001_R1_P3_K1_Ch2-Ch1.zen
122780	4.505717e-03	7.832863e-03	3.532800e-03	20151211_gfpNIPBLcf1_Prometa\MitoSys2\LSM\gfpNIPBLcf1_Noc\DE_W0002\DE_W0002_P0008\DE_2_W0002_P0008_T0002\TR1_W0001_P0258\TR1_2_W0001_P0258_T0001_R1_P3_K1_Ch2-Ch1.zen
133020	3.028039e-03	8.157769e-03	3.172800e-03	20151211_gfpNIPBLcf1_Prometa\MitoSys2\LSM\gfpNIPBLcf1_Noc\DE_W0002\DE_W0002_P0008\DE_2_W0002_P0008_T0002\TR1_W0001_P0258\TR1_2_W0001_P0258_T0001_R1_P3_K1_Ch2-Ch1.zen
143260	3.112004e-03	7.314365e-03	2.863200e-03	20151211_gfpNIPBLcf1_Prometa\MitoSys2\LSM\gfpNIPBLcf1_Noc\DE_W0002\DE_W0002_P0008\DE_2_W0002_P0008_T0002\TR1_W0001_P0258\TR1_2_W0001_P0258_T0001_R1_P3_K1_Ch2-Ch1.zen
153500	2.462361e-03	5.585902e-03	2.595500e-03	20151211_gfpNIPBLcf1_Prometa\MitoSys2\LSM\gfpNIPBLcf1_Noc\DE_W0002\DE_W0002_P0008\DE_2_W0002_P0008_T0002\TR1_W0001_P0258\TR1_2_W0001_P0258_T0001_R1_P3_K1_Ch2-Ch1.zen
163740	4.464105e-04	4.808386e-03	2.362900e-03	20151211_gfpNIPBLcf1_Prometa\MitoSys2\LSM\gfpNIPBLcf1_Noc\DE_W0002\DE_W0002_P0008\DE_2_W0002_P0008_T0002\TR1_W0001_P0258\TR1_2_W0001_P0258_T0001_R1_P3_K1_Ch2-Ch1.zen
173980	1.030653e-03	5.261561e-03	2.159800e-03	20151211_gfpNIPBLcf1_Prometa\MitoSys2\LSM\gfpNIPBLcf1_Noc\DE_W0002\DE_W0002_P0008\DE_2_W0002_P0008_T0002\TR1_W0001_P0258\TR1_2_W0001_P0258_T0001_R1_P3_K1_Ch2-Ch1.zen
184220	1.720633e-03	6.412611e-03	1.981700e-03	20151211_gfpNIPBLcf1_Prometa\MitoSys2\LSM\gfpNIPBLcf1_Noc\DE_W0002\DE_W0002_P0008\DE_2_W0002_P0008_T0002\TR1_W0001_P0258\TR1_2_W0001_P0258_T0001_R1_P3_K1_Ch2-Ch1.zen
194460	-1.283132e-03	6.568335e-03	1.824600e-03	20151211_gfpNIPBLcf1_Prometa\MitoSys2\LSM\gfpNIPBLcf1_Noc\DE_W0002\DE_W0002_P0008\DE_2_W0002_P0008_T0002\TR1_W0001_P0258\TR1_2_W0001_P0258_T0001_R1_P3_K1_Ch2-Ch1.zen
204700	6.590593e-04	6.632865e-03	1.685600e-03	20151211_gfpNIPBLcf1_Prometa\MitoSys2\LSM\gfpNIPBLcf1_Noc\DE_W0002\DE_W0002_P0008\DE_2_W0002_P0008_T0002\TR1_W0001_P0258\TR1_2_W0001_P0258_T0001_R1_P3_K1_Ch2-Ch1.zen
225180	2.136417e-03	6.122171e-03	1.451700e-03	20151211_gfpNIPBLcf1_Prometa\MitoSys2\LSM\gfpNIPBLcf1_Noc\DE_W0002\DE_W0002_P0008\DE_2_W0002_P0008_T0002\TR1_W0001_P0258\TR1_2_W0001_P0258_T0001_R1_P3_K1_Ch2-Ch1.zen
245660	2.229109e-03	7.391050e-03	1.264000e-03	20151211_gfpNIPBLcf1_Prometa\MitoSys2\LSM\gfpNIPBLcf1_Noc\DE_W0002\DE_W0002_P0008\DE_2_W0002_P0008_T0002\TR1_W0001_P0258\TR1_2_W0001_P0258_T0001_R1_P3_K1_Ch2-Ch1.zen
266140	4.419267e-04	6.873595e-03	1.111300e-03	20151211_gfpNIPBLcf1_Prometa\MitoSys2\LSM\gfpNIPBLcf1_Noc\DE_W0002\DE_W0002_P0008\DE_2_W0002_P0008_T0002\TR1_W0001_P0258\TR1_2_W0001_P0258_T0001_R1_P3_K1_Ch2-Ch1.zen
286620	-3.832015e-04	5.906175e-03	9.854800e-04	20151211_gfpNIPBLcf1_Prometa\MitoSys2\LSM\gfpNIPBLcf1_Noc\DE_W0002\DE_W0002_P0008\DE_2_W0002_P0008_T0002\TR1_W0001_P0258\TR1_2_W0001_P0258_T0001_R1_P3_K1_Ch2-Ch1.zen
307100	-3.305996e-04	7.177813e-03	8.806200e-04	20151211_gfpNIPBLcf1_Prometa\MitoSys2\LSM\gfpNIPBLcf1_Noc\DE_W0002\DE_W0002_P0008\DE_2_W0002_P0008_T0002\TR1_W0001_P0258\TR1_2_W0001_P0258_T0001_R1_P3_K1_Ch2-Ch1.zen
327580	-1.390911e-04	8.201234e-03	7.923400e-04	20151211_gfpNIPBLcf1_Prometa\MitoSys2\LSM\gfpNIPBLcf1_Noc\DE_W0002\DE_W0002_P0008\DE_2_W0002_P0008_T0002\TR1_W0001_P0258\TR1_2_W0001_P0258_T0001_R1_P3_K1_Ch2-Ch1.zen
348060	-9.255525e-05	6.840439e-03	7.173400e-04	20151211_gfpNIPBLcf1_Prometa\MitoSys2\LSM\gfpNIPBLcf1_Noc\DE_W0002\DE_W0002_P0008\DE_2_W0002_P0008_T0002\TR1_W0001_P0258\TR1_2_W0001_P0258_T0001_R1_P3_K1_Ch2-Ch1.zen
368540	-6.761240e-04	7.473523e-03	6.530800e-04	20151211_gfpNIPBLcf1_Prometa\MitoSys2\LSM\gfpNIPBLcf1_Noc\DE_W0002\DE_W0002_P0008\DE_2_W0002_P0008_T0002\TR1_W0001_P0258\TR1_2_W0001_P0258_T0001_R1_P3_K1_Ch2-Ch1.zen
389020	-1.212097e-03	7.569225e-03	5.976200e-04	20151211_gfpNIPBLcf1_Prometa\MitoSys2\LSM\gfpNIPBLcf1_Noc\DE_W0002\DE_W0002_P0008\DE_2_W0002_P0008_T0002\TR1_W0001_P0258\TR1_2_W0001_P0258_T0001_R1_P3_K1_Ch2-Ch1.zen
409500	-1.574185e-03	6.882202e-03	5.494000e-04	20151211_gfpNIPBLcf1_Prometa\MitoSys2\LSM\gfpNIPBLcf1_Noc\DE_W0002\DE_W0002_P0008\DE_2_W0002_P0008_T0002\TR1_W0001_P0258\TR1_2_W0001_P0258_T0001_R1_P3_K1_Ch2-Ch1.zen
450460	-1.371961e-03	5.486642e-03	4.701000e-04	20151211_gfpNIPBLcf1_Prometa\MitoSys2\LSM\gfpNIPBLcf1_Noc\DE_W0002\DE_W0002_P0008\DE_2_W0002_P0008_T0002\TR1_W0001_P0258\TR1_2_W0001_P0258_T0001_R1_P3_K1_Ch2-Ch1.zen
491420	5.998259e-05	4.678265e-03	4.080500e-04	20151211_gfpNIPBLcf1_Prometa\MitoSys2\LSM\gfpNIPBLcf1_Noc\DE_W0002\DE_W0002_P0008\DE_2_W0002_P0008_T0002\TR1_W0001_P0258\TR1_2_W0001_P0258_T0001_R1_P3_K1_Ch2-Ch1.zen
532380	-3.949426e-04	4.788505e-03	3.585400e-04	20151211_gfpNIPBLcf1_Prometa\MitoSys2\LSM\gfpNIPBLcf1_Noc\DE_W0002\DE_W0002_P0008\DE_2_W0002_P0008_T0002\TR1_W0001_P0258\TR1_2_W0001_P0258_T0001_R1_P3_K1_Ch2-Ch1.zen
573340	-5.260328e-04	5.429093e-03	3.183400e-04	20151211_gfpNIPBLcf1_Prometa\MitoSys2\LSM\gfpNIPBLcf1_Noc\DE_W0002\DE_W0002_P0008\DE_2_W0002_P0008_T0002\TR1_W0001_P0258\TR1_2_W0001_P0258_T0001_R1_P3_K1_Ch2-Ch1.zen
614300	-1.134374e-03	7.184211e-03	2.852300e-04	20151211_gfpNIPBLcf1_Prometa\MitoSys2\LSM\gfpNIPBLcf1_Noc\DE_W0002\DE_W0002_P0008\DE_2_W0002_P0008_T0002\TR1_W0001_P0258\TR1_2_W0001_P0258_T0001_R1_P3_K1_Ch2-Ch1.zen
655260	-3.025950e-03	7.194030e-03	2.575900e-04	20151211_gfpNIPBLcf1_Prometa\MitoSys2\LSM\gfpNIPBLcf1_Noc\DE_W0002\DE_W0002_P0008\DE_2_W0002_P0008_T0002\TR1_W0001_P0258\TR1_2_W0001_P0258_T0001_R1_P3_K1_Ch2-Ch1.zen
696220	-1.764489e-03	7.683189e-03	2.342500e-04	20151211_gfpNIPBLcf1_Prometa\MitoSys2\LSM\gfpNIPBLcf1_Noc\DE_W0002\DE_W0002_P0008\DE_2_W0002_P0008_T0002\TR1_W0001_P0258\TR1_2_W0001_P0258_T0001_R1_P3_K1_Ch2-Ch1.zen
737180	-2.225151e-03	6.080573e-03	2.143300e-04	20151211_gfpNIPBLcf1_Prometa\MitoSys2\LSM\gfpNIPBLcf1_Noc\DE_W0002\DE_W0002_P0008\DE_2_W0002_P0008_T0002\TR1_W0001_P0258\TR1_2_W0001_P0258_T0001_R1_P3_K1_Ch2-Ch1.zen
778140	-2.023253e-03	5.797600e-03	1.971700e-04	20151211_gfpNIPBLcf1_Prometa\MitoSys2\LSM\gfpNIPBLcf1_Noc\DE_W0002\DE_W0002_P0008\DE_2_W0002_P0008_T0002\TR1_W0001_P0258\TR1_2_W0001_P0258_T0001_R1_P3_K1_Ch2-Ch1.zen
819100	-3.149484e-03	5.518310e-03	1.822700e-04	20151211_gfpNIPBLcf1_Prometa\MitoSys2\LSM\gfpNIPBLcf1_Noc\DE_W0002\DE_W0002_P0008\DE_2_W0002_P0008_T0002\TR1_W0001_P0258\TR1_2_W0001_P0258_T0001_R1_P3_K1_Ch2-Ch1.zen
901020	-2.541633e-03	5.040728e-03	1.577300e-04	20151211_gfpNIPBLcf1_Prometa\MitoSys2\LSM\gfpNIPBLcf1_Noc\DE_W0002\DE_W0002_P0008\DE_2_W0002_P0008_T0002\TR1_W0001_P0258\TR1_2_W0001_P0258_T0001_R1_P3_K1_Ch2-Ch1.zen
982940	-1.565376e-03	3.856518e-03	1.384500e-04	20151211_gfpNIPBLcf1_Prometa\MitoSys2\LSM\gfpNIPBLcf1_Noc\DE_W0002\DE_W0002_P0008\DE_2_W0002_P0008_T0002\TR1_W0001_P0258\TR1_2_W0001_P0258_T0001_R1_P3_K1_Ch2-Ch1.zen
1064860	-5.051866e-04	4.738300e-03	1.229600e-04	20151211_gfpNIPBLcf1_Prometa\MitoSys2\LSM\gfpNIPBLcf1_Noc\DE_W0002\DE_W0002_P0008\DE_2_W0002_P0008_T0002\TR1_W0001_P0258\TR1_2_W0001_P0258_T0001_R1_P3_K1_Ch2-Ch1.zen
1146780	9.189156e-04	5.934926e-03	1.102800e-04	20151211_gfpNIPBLcf1_Prometa\MitoSys2\LSM\gfpNIPBLcf1_Noc\DE_W0002\DE_W0002_P0008\DE_2_W0002_P0008_T0002\TR1_W0001_P0258\TR1_2_W0001_P0258_T0001_R1_P3_K1_Ch2-Ch1.zen
1228700	-2.610063e-04	7.111868e-03	9.974500e-05	20151211_gfpNIPBLcf1_Prometa\MitoSys2\LSM\gfpNIPBLcf1_Noc\DE_W0002\DE_W0002_P0008\DE_2_W0002_P0008_T0002\TR1_W0001_P0258\TR1_2_W0001_P0258_T0001_R1_P3_K1_Ch2-Ch1.zen
1310620	-4.852983e-04	5.485345e-03	9.086400e-05	20151211_gfpNIPBLcf1_Prometa\MitoSys2\LSM\gfpNIPBLcf1_Noc\DE_W0002\DE_W0002_P0008\DE_2_W0002_P0008_T0002\TR1_W0001_P0258\TR1_2_W0001_P0258_T0001_R1_P3_K1_Ch2-Ch1.zen
1392540	-6.295034e-06	5.255529e-03	8.329100e-05	20151211_gfpNIPBLcf1_Prometa\MitoSys2\LSM\gfpNIPBLcf1_Noc\DE_W0002\DE_W0002_P0008\DE_2_W0002_P0008_T0002\TR1_W0001_P0258\TR1_2_W0001_P0258_T0001_R1_P3_K1_Ch2-Ch1.zen
1474460	-5.267585e-05	5.096579e-03	7.676600e-05	20151211_gfpNIPBLcf1_Prometa\MitoSys2\LSM\gfpNIPBLcf1_Noc\DE_W0002\DE_W0002_P0008\DE_2_W0002_P0008_T0002\TR1_W0001_P0258\TR1_2_W0001_P0258_T0001_R1_P3_K1_Ch2-Ch1.zen
1556380	-1.581976e-03	5.825719e-03	7.109400e-05	20151211_gfpNIPBLcf1_Prometa\MitoSys2\LSM\gfpNIPBLcf1_Noc\DE_W0002\DE_W0002_P0008\DE_2_W0002_P0008_T0002\TR1_W0001_P0258\TR1_2_W0001_P0258_T0001_R1_P3_K1_Ch2-Ch1.zen
10	6.564635e-02	5.919919e-02	7.392000e-02	20151211_gfpNIPBLcf1_Prometa\MitoSys2\LSM\gfpNIPBLcf1_Noc\DE_W0002\DE_W0002_P0008\DE_2_W0002_P0008_T0002\TR1_W0001_P0258\TR1_2_W0001_P0258_T0001_R1_P4_K1_Ch2-Ch1.zen
20	6.289599e-02	4.014001e-02	7.312200e-02	20151211_gfpNIPBLcf1_Prometa\MitoSys2\LSM\gfpNIPBLcf1_Noc\DE_W0002\DE_W0002_P0008\DE_2_W0002_P0008_T0002\TR1_W0001_P0258\TR1_2_W0001_P0258_T0001_R1_P4_K1_Ch2-Ch1.zen
30	7.850850e-02	6.120537e-02	7.236700e-02	20151211_gfpNIPBLcf1_Prometa\MitoSys2\LSM\gfpNIPBLcf1_Noc\DE_W0002\DE_W0002_P0008\DE_2_W0002_P0008_T0002\TR1_W0001_P0258\TR1_2_W0001_P0258_T0001_R1_P4_K1_Ch2-Ch1.zen
40	8.853428e-02	4.428393e-02	7.165600e-02	20151211_gfpNIPBLcf1_Prometa\MitoSys2\LSM\gfpNIPBLcf1_Noc\DE_W0002\DE_W0002_P0008\DE_2_W0002_P0008_T0002\TR1_W0001_P0258\TR1_2_W0001_P0258_T0001_R1_P4_K1_Ch2-Ch1.zen
50	6.484093e-02	5.984012e-02	7.098900e-02	20151211_gfpNIPBLcf1_Prometa\MitoSys2\LSM\gfpNIPBLcf1_Noc\DE_W0002\DE_W0002_P0008\DE_2_W0002_P0008_T0002\TR1_W0001_P0258\TR1_2_W0001_P0258_T0001_R1_P4_K1_Ch2-Ch1.zen
60	7.600281e-02	3.743935e-02	7.036300e-02	20151211_gfpNIPBLcf1_Prometa\MitoSys2\LSM\gfpNIPBLcf1_Noc\DE_W0002\DE_W0002_P0008\DE_2_W0002_P0008_T0002\TR1_W0001_P0258\TR1_2_W0001_P0258_T0001_R1_P4_K1_Ch2-Ch1.zen
70	6.494843e-02	4.138380e-02	6.977300e-02	20151211_gfpNIPBLcf1_Prometa\MitoSys2\LSM\gfpNIPBLcf1_Noc\DE_W0002\DE_W0002_P0008\DE_2_W0002_P0008_T0002\TR1_W0001_P0258\TR1_2_W0001_P0258_T0001_R1_P4_K1_Ch2-Ch1.zen
80	9.681728e-02	5.009441e-02	6.921900e-02	20151211_gfpNIPBLcf1_Prometa\MitoSys2\LSM\gfpNIPBLcf1_Noc\DE_W0002\DE_W0002_P0008\DE_2_W0002_P0008_T0002\TR1_W0001_P0258\TR1_2_W0001_P0258_T0001_R1_P4_K1_Ch2-Ch1.zen
90	5.112580e-02	3.952252e-02	6.869700e-02	20151211_gfpNIPBLcf1_Prometa\MitoSys2\LSM\gfpNIPBLcf1_Noc\DE_W0002\DE_W0002_P0008\DE_2_W0002_P0008_T0002\TR1_W0001_P0258\TR1_2_W0001_P0258_T0001_R1_P4_K1_Ch2-Ch1.zen
100	5.456695e-02	3.098493e-02	6.820500e-02	20151211_gfpNIPBLcf1_Prometa\MitoSys2\LSM\gfpNIPBLcf1_Noc\DE_W0002\DE_W0002_P0008\DE_2_W0002_P0008_T0002\TR1_W0001_P0258\TR1_2_W0001_P0258_T0001_R1_P4_K1_Ch2-Ch1.zen
120	7.330626e-02	3.757503e-02	6.729900e-02	20151211_gfpNIPBLcf1_Prometa\MitoSys2\LSM\gfpNIPBLcf1_Noc\DE_W0002\DE_W0002_P0008\DE_2_W0002_P0008_T0002\TR1_W0001_P0258\TR1_2_W0001_P0258_T0001_R1_P4_K1_Ch2-Ch1.zen
140	7.000143e-02	3.090243e-02	6.648500e-02	20151211_gfpNIPBLcf1_Prometa\MitoSys2\LSM\gfpNIPBLcf1_Noc\DE_W0002\DE_W0002_P0008\DE_2_W0002_P0008_T0002\TR1_W0001_P0258\TR1_2_W0001_P0258_T0001_R1_P4_K1_Ch2-Ch1.zen
160	6.023147e-02	4.136085e-02	6.574900e-02	20151211_gfpNIPBLcf1_Prometa\MitoSys2\LSM\gfpNIPBLcf1_Noc\DE_W0002\DE_W0002_P0008\DE_2_W0002_P0008_T0002\TR1_W0001_P0258\TR1_2_W0001_P0258_T0001_R1_P4_K1_Ch2-Ch1.zen
180	6.779224e-02	3.616638e-02	6.507800e-02	20151211_gfpNIPBLcf1_Prometa\MitoSys2\LSM\gfpNIPBLcf1_Noc\DE_W0002\DE_W0002_P0008\DE_2_W0002_P0008_T0002\TR1_W0001_P0258\TR1_2_W0001_P0258_T0001_R1_P4_K1_Ch2-Ch1.zen
200	6.364312e-02	4.660600e-02	6.446300e-02	20151211_gfpNIPBLcf1_Prometa\MitoSys2\LSM\gfpNIPBLcf1_Noc\DE_W0002\DE_W0002_P0008\DE_2_W0002_P0008_T0002\TR1_W0001_P0258\TR1_2_W0001_P0258_T0001_R1_P4_K1_Ch2-Ch1.zen
220	5.868474e-02	3.187045e-02	6.389400e-02	20151211_gfpNIPBLcf1_Prometa\MitoSys2\LSM\gfpNIPBLcf1_Noc\DE_W0002\DE_W0002_P0008\DE_2_W0002_P0008_T0002\TR1_W0001_P0258\TR1_2_W0001_P0258_T0001_R1_P4_K1_Ch2-Ch1.zen
240	7.426919e-02	3.925284e-02	6.336600e-02	20151211_gfpNIPBLcf1_Prometa\MitoSys2\LSM\gfpNIPBLcf1_Noc\DE_W0002\DE_W0002_P0008\DE_2_W0002_P0008_T0002\TR1_W0001_P0258\TR1_2_W0001_P0258_T0001_R1_P4_K1_Ch2-Ch1.zen
260	5.729829e-02	4.250785e-02	6.287200e-02	20151211_gfpNIPBLcf1_Prometa\MitoSys2\LSM\gfpNIPBLcf1_Noc\DE_W0002\DE_W0002_P0008\DE_2_W0002_P0008_T0002\TR1_W0001_P0258\TR1_2_W0001_P0258_T0001_R1_P4_K1_Ch2-Ch1.zen
280	6.401737e-02	3.377377e-02	6.240800e-02	20151211_gfpNIPBLcf1_Prometa\MitoSys2\LSM\gfpNIPBLcf1_Noc\DE_W0002\DE_W0002_P0008\DE_2_W0002_P0008_T0002\TR1_W0001_P0258\TR1_2_W0001_P0258_T0001_R1_P4_K1_Ch2-Ch1.zen
300	6.535314e-02	2.534882e-02	6.196900e-02	20151211_gfpNIPBLcf1_Prometa\MitoSys2\LSM\gfpNIPBLcf1_Noc\DE_W0002\DE_W0002_P0008\DE_2_W0002_P0008_T0002\TR1_W0001_P0258\TR1_2_W0001_P0258_T0001_R1_P4_K1_Ch2-Ch1.zen
340	5.242308e-02	2.901680e-02	6.115500e-02	20151211_gfpNIPBLcf1_Prometa\MitoSys2\LSM\gfpNIPBLcf1_Noc\DE_W0002\DE_W0002_P0008\DE_2_W0002_P0008_T0002\TR1_W0001_P0258\TR1_2_W0001_P0258_T0001_R1_P4_K1_Ch2-Ch1.zen
380	6.953347e-02	2.886336e-02	6.041000e-02	20151211_gfpNIPBLcf1_Prometa\MitoSys2\LSM\gfpNIPBLcf1_Noc\DE_W0002\DE_W0002_P0008\DE_2_W0002_P0008_T0002\TR1_W0001_P0258\TR1_2_W0001_P0258_T0001_R1_P4_K1_Ch2-Ch1.zen
420	5.316513e-02	2.974635e-02	5.971900e-02	20151211_gfpNIPBLcf1_Prometa\MitoSys2\LSM\gfpNIPBLcf1_Noc\DE_W0002\DE_W0002_P0008\DE_2_W0002_P0008_T0002\TR1_W0001_P0258\TR1_2_W0001_P0258_T0001_R1_P4_K1_Ch2-Ch1.zen
460	6.919501e-02	2.897613e-02	5.907200e-02	20151211_gfpNIPBLcf1_Prometa\MitoSys2\LSM\gfpNIPBLcf1_Noc\DE_W0002\DE_W0002_P0008\DE_2_W0002_P0008_T0002\TR1_W0001_P0258\TR1_2_W0001_P0258_T0001_R1_P4_K1_Ch2-Ch1.zen
500	5.190092e-02	2.759380e-02	5.846000e-02	20151211_gfpNIPBLcf1_Prometa\MitoSys2\LSM\gfpNIPBLcf1_Noc\DE_W0002\DE_W0002_P0008\DE_2_W0002_P0008_T0002\TR1_W0001_P0258\TR1_2_W0001_P0258_T0001_R1_P4_K1_Ch2-Ch1.zen
540	5.627368e-02	1.804752e-02	5.787900e-02	20151211_gfpNIPBLcf1_Prometa\MitoSys2\LSM\gfpNIPBLcf1_Noc\DE_W0002\DE_W0002_P0008\DE_2_W0002_P0008_T0002\TR1_W0001_P0258\TR1_2_W0001_P0258_T0001_R1_P4_K1_Ch2-Ch1.zen
580	5.160535e-02	2.651639e-02	5.732400e-02	20151211_gfpNIPBLcf1_Prometa\MitoSys2\LSM\gfpNIPBLcf1_Noc\DE_W0002\DE_W0002_P0008\DE_2_W0002_P0008_T0002\TR1_W0001_P0258\TR1_2_W0001_P0258_T0001_R1_P4_K1_Ch2-Ch1.zen
620	5.726055e-02	2.832552e-02	5.679100e-02	20151211_gfpNIPBLcf1_Prometa\MitoSys2\LSM\gfpNIPBLcf1_Noc\DE_W0002\DE_W0002_P0008\DE_2_W0002_P0008_T0002\TR1_W0001_P0258\TR1_2_W0001_P0258_T0001_R1_P4_K1_Ch2-Ch1.zen
660	5.923868e-02	2.092035e-02	5.627800e-02	20151211_gfpNIPBLcf1_Prometa\MitoSys2\LSM\gfpNIPBLcf1_Noc\DE_W0002\DE_W0002_P0008\DE_2_W0002_P0008_T0002\TR1_W0001_P0258\TR1_2_W0001_P0258_T0001_R1_P4_K1_Ch2-Ch1.zen
700	5.539341e-02	1.644087e-02	5.578300e-02	20151211_gfpNIPBLcf1_Prometa\MitoSys2\LSM\gfpNIPBLcf1_Noc\DE_W0002\DE_W0002_P0008\DE_2_W0002_P0008_T0002\TR1_W0001_P0258\TR1_2_W0001_P0258_T0001_R1_P4_K1_Ch2-Ch1.zen
780	5.113764e-02	2.119616e-02	5.484000e-02	20151211_gfpNIPBLcf1_Prometa\MitoSys2\LSM\gfpNIPBLcf1_Noc\DE_W0002\DE_W0002_P0008\DE_2_W0002_P0008_T0002\TR1_W0001_P0258\TR1_2_W0001_P0258_T0001_R1_P4_K1_Ch2-Ch1.zen
860	5.363540e-02	2.182992e-02	5.395000e-02	20151211_gfpNIPBLcf1_Prometa\MitoSys2\LSM\gfpNIPBLcf1_Noc\DE_W0002\DE_W0002_P0008\DE_2_W0002_P0008_T0002\TR1_W0001_P0258\TR1_2_W0001_P0258_T0001_R1_P4_K1_Ch2-Ch1.zen
940	5.220445e-02	2.280234e-02	5.310600e-02	20151211_gfpNIPBLcf1_Prometa\MitoSys2\LSM\gfpNIPBLcf1_Noc\DE_W0002\DE_W0002_P0008\DE_2_W0002_P0008_T0002\TR1_W0001_P0258\TR1_2_W0001_P0258_T0001_R1_P4_K1_Ch2-Ch1.zen
1020	5.297854e-02	2.482534e-02	5.230200e-02	20151211_gfpNIPBLcf1_Prometa\MitoSys2\LSM\gfpNIPBLcf1_Noc\DE_W0002\DE_W0002_P0008\DE_2_W0002_P0008_T0002\TR1_W0001_P0258\TR1_2_W0001_P0258_T0001_R1_P4_K1_Ch2-Ch1.zen
1100	4.810061e-02	2.298968e-02	5.153200e-02	20151211_gfpNIPBLcf1_Prometa\MitoSys2\LSM\gfpNIPBLcf1_Noc\DE_W0002\DE_W0002_P0008\DE_2_W0002_P0008_T0002\TR1_W0001_P0258\TR1_2_W0001_P0258_T0001_R1_P4_K1_Ch2-Ch1.zen
1180	5.716380e-02	2.112856e-02	5.079300e-02	20151211_gfpNIPBLcf1_Prometa\MitoSys2\LSM\gfpNIPBLcf1_Noc\DE_W0002\DE_W0002_P0008\DE_2_W0002_P0008_T0002\TR1_W0001_P0258\TR1_2_W0001_P0258_T0001_R1_P4_K1_Ch2-Ch1.zen
1260	4.572950e-02	1.732672e-02	5.008100e-02	20151211_gfpNIPBLcf1_Prometa\MitoSys2\LSM\gfpNIPBLcf1_Noc\DE_W0002\DE_W0002_P0008\DE_2_W0002_P0008_T0002\TR1_W0001_P0258\TR1_2_W0001_P0258_T0001_R1_P4_K1_Ch2-Ch1.zen
1340	5.929353e-02	1.949104e-02	4.939500e-02	20151211_gfpNIPBLcf1_Prometa\MitoSys2\LSM\gfpNIPBLcf1_Noc\DE_W0002\DE_W0002_P0008\DE_2_W0002_P0008_T0002\TR1_W0001_P0258\TR1_2_W0001_P0258_T0001_R1_P4_K1_Ch2-Ch1.zen
1420	4.918518e-02	1.708359e-02	4.873100e-02	20151211_gfpNIPBLcf1_Prometa\MitoSys2\LSM\gfpNIPBLcf1_Noc\DE_W0002\DE_W0002_P0008\DE_2_W0002_P0008_T0002\TR1_W0001_P0258\TR1_2_W0001_P0258_T0001_R1_P4_K1_Ch2-Ch1.zen
1500	4.863502e-02	1.545001e-02	4.808800e-02	20151211_gfpNIPBLcf1_Prometa\MitoSys2\LSM\gfpNIPBLcf1_Noc\DE_W0002\DE_W0002_P0008\DE_2_W0002_P0008_T0002\TR1_W0001_P0258\TR1_2_W0001_P0258_T0001_R1_P4_K1_Ch2-Ch1.zen
1660	4.856276e-02	1.631537e-02	4.685800e-02	20151211_gfpNIPBLcf1_Prometa\MitoSys2\LSM\gfpNIPBLcf1_Noc\DE_W0002\DE_W0002_P0008\DE_2_W0002_P0008_T0002\TR1_W0001_P0258\TR1_2_W0001_P0258_T0001_R1_P4_K1_Ch2-Ch1.zen
1820	4.644294e-02	1.477598e-02	4.569600e-02	20151211_gfpNIPBLcf1_Prometa\MitoSys2\LSM\gfpNIPBLcf1_Noc\DE_W0002\DE_W0002_P0008\DE_2_W0002_P0008_T0002\TR1_W0001_P0258\TR1_2_W0001_P0258_T0001_R1_P4_K1_Ch2-Ch1.zen
1980	4.215561e-02	1.808116e-02	4.459300e-02	20151211_gfpNIPBLcf1_Prometa\MitoSys2\LSM\gfpNIPBLcf1_Noc\DE_W0002\DE_W0002_P0008\DE_2_W0002_P0008_T0002\TR1_W0001_P0258\TR1_2_W0001_P0258_T0001_R1_P4_K1_Ch2-Ch1.zen
2140	4.561547e-02	1.733806e-02	4.354200e-02	20151211_gfpNIPBLcf1_Prometa\MitoSys2\LSM\gfpNIPBLcf1_Noc\DE_W0002\DE_W0002_P0008\DE_2_W0002_P0008_T0002\TR1_W0001_P0258\TR1_2_W0001_P0258_T0001_R1_P4_K1_Ch2-Ch1.zen
2300	4.562966e-02	8.901214e-03	4.254000e-02	20151211_gfpNIPBLcf1_Prometa\MitoSys2\LSM\gfpNIPBLcf1_Noc\DE_W0002\DE_W0002_P0008\DE_2_W0002_P0008_T0002\TR1_W0001_P0258\TR1_2_W0001_P0258_T0001_R1_P4_K1_Ch2-Ch1.zen
2460	4.418293e-02	1.813920e-02	4.158100e-02	20151211_gfpNIPBLcf1_Prometa\MitoSys2\LSM\gfpNIPBLcf1_Noc\DE_W0002\DE_W0002_P0008\DE_2_W0002_P0008_T0002\TR1_W0001_P0258\TR1_2_W0001_P0258_T0001_R1_P4_K1_Ch2-Ch1.zen
2620	3.761512e-02	1.684062e-02	4.066200e-02	20151211_gfpNIPBLcf1_Prometa\MitoSys2\LSM\gfpNIPBLcf1_Noc\DE_W0002\DE_W0002_P0008\DE_2_W0002_P0008_T0002\TR1_W0001_P0258\TR1_2_W0001_P0258_T0001_R1_P4_K1_Ch2-Ch1.zen
2780	3.386570e-02	1.492025e-02	3.978100e-02	20151211_gfpNIPBLcf1_Prometa\MitoSys2\LSM\gfpNIPBLcf1_Noc\DE_W0002\DE_W0002_P0008\DE_2_W0002_P0008_T0002\TR1_W0001_P0258\TR1_2_W0001_P0258_T0001_R1_P4_K1_Ch2-Ch1.zen
2940	3.284622e-02	1.443125e-02	3.893400e-02	20151211_gfpNIPBLcf1_Prometa\MitoSys2\LSM\gfpNIPBLcf1_Noc\DE_W0002\DE_W0002_P0008\DE_2_W0002_P0008_T0002\TR1_W0001_P0258\TR1_2_W0001_P0258_T0001_R1_P4_K1_Ch2-Ch1.zen
3100	3.931520e-02	1.430671e-02	3.812000e-02	20151211_gfpNIPBLcf1_Prometa\MitoSys2\LSM\gfpNIPBLcf1_Noc\DE_W0002\DE_W0002_P0008\DE_2_W0002_P0008_T0002\TR1_W0001_P0258\TR1_2_W0001_P0258_T0001_R1_P4_K1_Ch2-Ch1.zen
3420	3.522828e-02	1.218123e-02	3.658100e-02	20151211_gfpNIPBLcf1_Prometa\MitoSys2\LSM\gfpNIPBLcf1_Noc\DE_W0002\DE_W0002_P0008\DE_2_W0002_P0008_T0002\TR1_W0001_P0258\TR1_2_W0001_P0258_T0001_R1_P4_K1_Ch2-Ch1.zen
3740	3.872811e-02	1.448509e-02	3.515100e-02	20151211_gfpNIPBLcf1_Prometa\MitoSys2\LSM\gfpNIPBLcf1_Noc\DE_W0002\DE_W0002_P0008\DE_2_W0002_P0008_T0002\TR1_W0001_P0258\TR1_2_W0001_P0258_T0001_R1_P4_K1_Ch2-Ch1.zen
4060	3.282970e-02	1.389093e-02	3.381700e-02	20151211_gfpNIPBLcf1_Prometa\MitoSys2\LSM\gfpNIPBLcf1_Noc\DE_W0002\DE_W0002_P0008\DE_2_W0002_P0008_T0002\TR1_W0001_P0258\TR1_2_W0001_P0258_T0001_R1_P4_K1_Ch2-Ch1.zen
4380	3.359759e-02	1.559784e-02	3.257000e-02	20151211_gfpNIPBLcf1_Prometa\MitoSys2\LSM\gfpNIPBLcf1_Noc\DE_W0002\DE_W0002_P0008\DE_2_W0002_P0008_T0002\TR1_W0001_P0258\TR1_2_W0001_P0258_T0001_R1_P4_K1_Ch2-Ch1.zen
4700	2.908133e-02	1.390626e-02	3.140300e-02	20151211_gfpNIPBLcf1_Prometa\MitoSys2\LSM\gfpNIPBLcf1_Noc\DE_W0002\DE_W0002_P0008\DE_2_W0002_P0008_T0002\TR1_W0001_P0258\TR1_2_W0001_P0258_T0001_R1_P4_K1_Ch2-Ch1.zen
5020	2.835258e-02	1.140460e-02	3.030700e-02	20151211_gfpNIPBLcf1_Prometa\MitoSys2\LSM\gfpNIPBLcf1_Noc\DE_W0002\DE_W0002_P0008\DE_2_W0002_P0008_T0002\TR1_W0001_P0258\TR1_2_W0001_P0258_T0001_R1_P4_K1_Ch2-Ch1.zen
5340	2.929895e-02	1.306141e-02	2.927700e-02	20151211_gfpNIPBLcf1_Prometa\MitoSys2\LSM\gfpNIPBLcf1_Noc\DE_W0002\DE_W0002_P0008\DE_2_W0002_P0008_T0002\TR1_W0001_P0258\TR1_2_W0001_P0258_T0001_R1_P4_K1_Ch2-Ch1.zen
5660	2.845535e-02	1.580847e-02	2.830700e-02	20151211_gfpNIPBLcf1_Prometa\MitoSys2\LSM\gfpNIPBLcf1_Noc\DE_W0002\DE_W0002_P0008\DE_2_W0002_P0008_T0002\TR1_W0001_P0258\TR1_2_W0001_P0258_T0001_R1_P4_K1_Ch2-Ch1.zen
5980	2.672074e-02	1.080755e-02	2.739200e-02	20151211_gfpNIPBLcf1_Prometa\MitoSys2\LSM\gfpNIPBLcf1_Noc\DE_W0002\DE_W0002_P0008\DE_2_W0002_P0008_T0002\TR1_W0001_P0258\TR1_2_W0001_P0258_T0001_R1_P4_K1_Ch2-Ch1.zen
6300	2.763057e-02	1.272135e-02	2.652800e-02	20151211_gfpNIPBLcf1_Prometa\MitoSys2\LSM\gfpNIPBLcf1_Noc\DE_W0002\DE_W0002_P0008\DE_2_W0002_P0008_T0002\TR1_W0001_P0258\TR1_2_W0001_P0258_T0001_R1_P4_K1_Ch2-Ch1.zen
6940	2.386549e-02	1.126035e-02	2.493600e-02	20151211_gfpNIPBLcf1_Prometa\MitoSys2\LSM\gfpNIPBLcf1_Noc\DE_W0002\DE_W0002_P0008\DE_2_W0002_P0008_T0002\TR1_W0001_P0258\TR1_2_W0001_P0258_T0001_R1_P4_K1_Ch2-Ch1.zen
7580	2.319594e-02	1.207320e-02	2.350500e-02	20151211_gfpNIPBLcf1_Prometa\MitoSys2\LSM\gfpNIPBLcf1_Noc\DE_W0002\DE_W0002_P0008\DE_2_W0002_P0008_T0002\TR1_W0001_P0258\TR1_2_W0001_P0258_T0001_R1_P4_K1_Ch2-Ch1.zen
8220	2.208320e-02	9.435783e-03	2.221200e-02	20151211_gfpNIPBLcf1_Prometa\MitoSys2\LSM\gfpNIPBLcf1_Noc\DE_W0002\DE_W0002_P0008\DE_2_W0002_P0008_T0002\TR1_W0001_P0258\TR1_2_W0001_P0258_T0001_R1_P4_K1_Ch2-Ch1.zen
8860	1.981796e-02	1.387677e-02	2.103800e-02	20151211_gfpNIPBLcf1_Prometa\MitoSys2\LSM\gfpNIPBLcf1_Noc\DE_W0002\DE_W0002_P0008\DE_2_W0002_P0008_T0002\TR1_W0001_P0258\TR1_2_W0001_P0258_T0001_R1_P4_K1_Ch2-Ch1.zen
9500	2.051097e-02	1.252714e-02	1.996900e-02	20151211_gfpNIPBLcf1_Prometa\MitoSys2\LSM\gfpNIPBLcf1_Noc\DE_W0002\DE_W0002_P0008\DE_2_W0002_P0008_T0002\TR1_W0001_P0258\TR1_2_W0001_P0258_T0001_R1_P4_K1_Ch2-Ch1.zen
10140	2.047908e-02	1.130325e-02	1.899200e-02	20151211_gfpNIPBLcf1_Prometa\MitoSys2\LSM\gfpNIPBLcf1_Noc\DE_W0002\DE_W0002_P0008\DE_2_W0002_P0008_T0002\TR1_W0001_P0258\TR1_2_W0001_P0258_T0001_R1_P4_K1_Ch2-Ch1.zen
10780	1.851790e-02	1.200143e-02	1.809500e-02	20151211_gfpNIPBLcf1_Prometa\MitoSys2\LSM\gfpNIPBLcf1_Noc\DE_W0002\DE_W0002_P0008\DE_2_W0002_P0008_T0002\TR1_W0001_P0258\TR1_2_W0001_P0258_T0001_R1_P4_K1_Ch2-Ch1.zen
11420	1.724388e-02	9.577911e-03	1.727000e-02	20151211_gfpNIPBLcf1_Prometa\MitoSys2\LSM\gfpNIPBLcf1_Noc\DE_W0002\DE_W0002_P0008\DE_2_W0002_P0008_T0002\TR1_W0001_P0258\TR1_2_W0001_P0258_T0001_R1_P4_K1_Ch2-Ch1.zen
12060	1.571239e-02	9.207746e-03	1.650900e-02	20151211_gfpNIPBLcf1_Prometa\MitoSys2\LSM\gfpNIPBLcf1_Noc\DE_W0002\DE_W0002_P0008\DE_2_W0002_P0008_T0002\TR1_W0001_P0258\TR1_2_W0001_P0258_T0001_R1_P4_K1_Ch2-Ch1.zen
12700	1.516547e-02	1.164232e-02	1.580400e-02	20151211_gfpNIPBLcf1_Prometa\MitoSys2\LSM\gfpNIPBLcf1_Noc\DE_W0002\DE_W0002_P0008\DE_2_W0002_P0008_T0002\TR1_W0001_P0258\TR1_2_W0001_P0258_T0001_R1_P4_K1_Ch2-Ch1.zen
13980	1.448972e-02	1.039066e-02	1.454300e-02	20151211_gfpNIPBLcf1_Prometa\MitoSys2\LSM\gfpNIPBLcf1_Noc\DE_W0002\DE_W0002_P0008\DE_2_W0002_P0008_T0002\TR1_W0001_P0258\TR1_2_W0001_P0258_T0001_R1_P4_K1_Ch2-Ch1.zen
15260	1.666843e-02	9.277378e-03	1.344700e-02	20151211_gfpNIPBLcf1_Prometa\MitoSys2\LSM\gfpNIPBLcf1_Noc\DE_W0002\DE_W0002_P0008\DE_2_W0002_P0008_T0002\TR1_W0001_P0258\TR1_2_W0001_P0258_T0001_R1_P4_K1_Ch2-Ch1.zen
16540	1.100426e-02	8.835371e-03	1.248700e-02	20151211_gfpNIPBLcf1_Prometa\MitoSys2\LSM\gfpNIPBLcf1_Noc\DE_W0002\DE_W0002_P0008\DE_2_W0002_P0008_T0002\TR1_W0001_P0258\TR1_2_W0001_P0258_T0001_R1_P4_K1_Ch2-Ch1.zen
17820	1.237812e-02	9.940342e-03	1.164100e-02	20151211_gfpNIPBLcf1_Prometa\MitoSys2\LSM\gfpNIPBLcf1_Noc\DE_W0002\DE_W0002_P0008\DE_2_W0002_P0008_T0002\TR1_W0001_P0258\TR1_2_W0001_P0258_T0001_R1_P4_K1_Ch2-Ch1.zen
19100	1.062662e-02	1.142438e-02	1.088900e-02	20151211_gfpNIPBLcf1_Prometa\MitoSys2\LSM\gfpNIPBLcf1_Noc\DE_W0002\DE_W0002_P0008\DE_2_W0002_P0008_T0002\TR1_W0001_P0258\TR1_2_W0001_P0258_T0001_R1_P4_K1_Ch2-Ch1.zen
20380	1.250040e-02	8.158978e-03	1.021700e-02	20151211_gfpNIPBLcf1_Prometa\MitoSys2\LSM\gfpNIPBLcf1_Noc\DE_W0002\DE_W0002_P0008\DE_2_W0002_P0008_T0002\TR1_W0001_P0258\TR1_2_W0001_P0258_T0001_R1_P4_K1_Ch2-Ch1.zen
21660	1.036634e-02	9.452787e-03	9.614000e-03	20151211_gfpNIPBLcf1_Prometa\MitoSys2\LSM\gfpNIPBLcf1_Noc\DE_W0002\DE_W0002_P0008\DE_2_W0002_P0008_T0002\TR1_W0001_P0258\TR1_2_W0001_P0258_T0001_R1_P4_K1_Ch2-Ch1.zen
22940	1.092957e-02	8.017210e-03	9.069700e-03	20151211_gfpNIPBLcf1_Prometa\MitoSys2\LSM\gfpNIPBLcf1_Noc\DE_W0002\DE_W0002_P0008\DE_2_W0002_P0008_T0002\TR1_W0001_P0258\TR1_2_W0001_P0258_T0001_R1_P4_K1_Ch2-Ch1.zen
24220	8.981362e-03	8.800480e-03	8.576300e-03	20151211_gfpNIPBLcf1_Prometa\MitoSys2\LSM\gfpNIPBLcf1_Noc\DE_W0002\DE_W0002_P0008\DE_2_W0002_P0008_T0002\TR1_W0001_P0258\TR1_2_W0001_P0258_T0001_R1_P4_K1_Ch2-Ch1.zen
25500	8.953009e-03	8.134708e-03	8.127300e-03	20151211_gfpNIPBLcf1_Prometa\MitoSys2\LSM\gfpNIPBLcf1_Noc\DE_W0002\DE_W0002_P0008\DE_2_W0002_P0008_T0002\TR1_W0001_P0258\TR1_2_W0001_P0258_T0001_R1_P4_K1_Ch2-Ch1.zen
28060	8.010563e-03	6.990922e-03	7.341100e-03	20151211_gfpNIPBLcf1_Prometa\MitoSys2\LSM\gfpNIPBLcf1_Noc\DE_W0002\DE_W0002_P0008\DE_2_W0002_P0008_T0002\TR1_W0001_P0258\TR1_2_W0001_P0258_T0001_R1_P4_K1_Ch2-Ch1.zen
30620	7.400310e-03	7.131421e-03	6.676300e-03	20151211_gfpNIPBLcf1_Prometa\MitoSys2\LSM\gfpNIPBLcf1_Noc\DE_W0002\DE_W0002_P0008\DE_2_W0002_P0008_T0002\TR1_W0001_P0258\TR1_2_W0001_P0258_T0001_R1_P4_K1_Ch2-Ch1.zen
33180	4.860604e-03	8.490567e-03	6.107800e-03	20151211_gfpNIPBLcf1_Prometa\MitoSys2\LSM\gfpNIPBLcf1_Noc\DE_W0002\DE_W0002_P0008\DE_2_W0002_P0008_T0002\TR1_W0001_P0258\TR1_2_W0001_P0258_T0001_R1_P4_K1_Ch2-Ch1.zen
35740	6.949143e-03	7.441505e-03	5.616800e-03	20151211_gfpNIPBLcf1_Prometa\MitoSys2\LSM\gfpNIPBLcf1_Noc\DE_W0002\DE_W0002_P0008\DE_2_W0002_P0008_T0002\TR1_W0001_P0258\TR1_2_W0001_P0258_T0001_R1_P4_K1_Ch2-Ch1.zen
38300	4.909438e-03	8.457415e-03	5.188900e-03	20151211_gfpNIPBLcf1_Prometa\MitoSys2\LSM\gfpNIPBLcf1_Noc\DE_W0002\DE_W0002_P0008\DE_2_W0002_P0008_T0002\TR1_W0001_P0258\TR1_2_W0001_P0258_T0001_R1_P4_K1_Ch2-Ch1.zen
40860	4.997578e-03	8.941591e-03	4.813200e-03	20151211_gfpNIPBLcf1_Prometa\MitoSys2\LSM\gfpNIPBLcf1_Noc\DE_W0002\DE_W0002_P0008\DE_2_W0002_P0008_T0002\TR1_W0001_P0258\TR1_2_W0001_P0258_T0001_R1_P4_K1_Ch2-Ch1.zen
43420	3.834708e-03	8.453021e-03	4.481100e-03	20151211_gfpNIPBLcf1_Prometa\MitoSys2\LSM\gfpNIPBLcf1_Noc\DE_W0002\DE_W0002_P0008\DE_2_W0002_P0008_T0002\TR1_W0001_P0258\TR1_2_W0001_P0258_T0001_R1_P4_K1_Ch2-Ch1.zen
45980	2.512509e-03	6.896531e-03	4.185600e-03	20151211_gfpNIPBLcf1_Prometa\MitoSys2\LSM\gfpNIPBLcf1_Noc\DE_W0002\DE_W0002_P0008\DE_2_W0002_P0008_T0002\TR1_W0001_P0258\TR1_2_W0001_P0258_T0001_R1_P4_K1_Ch2-Ch1.zen
48540	2.515920e-03	6.999593e-03	3.921300e-03	20151211_gfpNIPBLcf1_Prometa\MitoSys2\LSM\gfpNIPBLcf1_Noc\DE_W0002\DE_W0002_P0008\DE_2_W0002_P0008_T0002\TR1_W0001_P0258\TR1_2_W0001_P0258_T0001_R1_P4_K1_Ch2-Ch1.zen
51100	3.343657e-03	6.336603e-03	3.683700e-03	20151211_gfpNIPBLcf1_Prometa\MitoSys2\LSM\gfpNIPBLcf1_Noc\DE_W0002\DE_W0002_P0008\DE_2_W0002_P0008_T0002\TR1_W0001_P0258\TR1_2_W0001_P0258_T0001_R1_P4_K1_Ch2-Ch1.zen
56220	3.953495e-03	6.342675e-03	3.274500e-03	20151211_gfpNIPBLcf1_Prometa\MitoSys2\LSM\gfpNIPBLcf1_Noc\DE_W0002\DE_W0002_P0008\DE_2_W0002_P0008_T0002\TR1_W0001_P0258\TR1_2_W0001_P0258_T0001_R1_P4_K1_Ch2-Ch1.zen
61340	3.522816e-03	7.368721e-03	2.935400e-03	20151211_gfpNIPBLcf1_Prometa\MitoSys2\LSM\gfpNIPBLcf1_Noc\DE_W0002\DE_W0002_P0008\DE_2_W0002_P0008_T0002\TR1_W0001_P0258\TR1_2_W0001_P0258_T0001_R1_P4_K1_Ch2-Ch1.zen
66460	1.926135e-03	7.094491e-03	2.650600e-03	20151211_gfpNIPBLcf1_Prometa\MitoSys2\LSM\gfpNIPBLcf1_Noc\DE_W0002\DE_W0002_P0008\DE_2_W0002_P0008_T0002\TR1_W0001_P0258\TR1_2_W0001_P0258_T0001_R1_P4_K1_Ch2-Ch1.zen
71580	9.757462e-04	8.338264e-03	2.408600e-03	20151211_gfpNIPBLcf1_Prometa\MitoSys2\LSM\gfpNIPBLcf1_Noc\DE_W0002\DE_W0002_P0008\DE_2_W0002_P0008_T0002\TR1_W0001_P0258\TR1_2_W0001_P0258_T0001_R1_P4_K1_Ch2-Ch1.zen
76700	1.441780e-03	9.017623e-03	2.200800e-03	20151211_gfpNIPBLcf1_Prometa\MitoSys2\LSM\gfpNIPBLcf1_Noc\DE_W0002\DE_W0002_P0008\DE_2_W0002_P0008_T0002\TR1_W0001_P0258\TR1_2_W0001_P0258_T0001_R1_P4_K1_Ch2-Ch1.zen
81820	2.419998e-03	8.511326e-03	2.020800e-03	20151211_gfpNIPBLcf1_Prometa\MitoSys2\LSM\gfpNIPBLcf1_Noc\DE_W0002\DE_W0002_P0008\DE_2_W0002_P0008_T0002\TR1_W0001_P0258\TR1_2_W0001_P0258_T0001_R1_P4_K1_Ch2-Ch1.zen
86940	1.728043e-03	6.597993e-03	1.863600e-03	20151211_gfpNIPBLcf1_Prometa\MitoSys2\LSM\gfpNIPBLcf1_Noc\DE_W0002\DE_W0002_P0008\DE_2_W0002_P0008_T0002\TR1_W0001_P0258\TR1_2_W0001_P0258_T0001_R1_P4_K1_Ch2-Ch1.zen
92060	1.186045e-03	7.518882e-03	1.725400e-03	20151211_gfpNIPBLcf1_Prometa\MitoSys2\LSM\gfpNIPBLcf1_Noc\DE_W0002\DE_W0002_P0008\DE_2_W0002_P0008_T0002\TR1_W0001_P0258\TR1_2_W0001_P0258_T0001_R1_P4_K1_Ch2-Ch1.zen
97180	9.084372e-05	6.898911e-03	1.603200e-03	20151211_gfpNIPBLcf1_Prometa\MitoSys2\LSM\gfpNIPBLcf1_Noc\DE_W0002\DE_W0002_P0008\DE_2_W0002_P0008_T0002\TR1_W0001_P0258\TR1_2_W0001_P0258_T0001_R1_P4_K1_Ch2-Ch1.zen
102300	-5.591636e-04	6.561238e-03	1.494400e-03	20151211_gfpNIPBLcf1_Prometa\MitoSys2\LSM\gfpNIPBLcf1_Noc\DE_W0002\DE_W0002_P0008\DE_2_W0002_P0008_T0002\TR1_W0001_P0258\TR1_2_W0001_P0258_T0001_R1_P4_K1_Ch2-Ch1.zen
112540	7.943776e-04	6.093628e-03	1.309600e-03	20151211_gfpNIPBLcf1_Prometa\MitoSys2\LSM\gfpNIPBLcf1_Noc\DE_W0002\DE_W0002_P0008\DE_2_W0002_P0008_T0002\TR1_W0001_P0258\TR1_2_W0001_P0258_T0001_R1_P4_K1_Ch2-Ch1.zen
122780	5.340226e-04	6.103036e-03	1.159200e-03	20151211_gfpNIPBLcf1_Prometa\MitoSys2\LSM\gfpNIPBLcf1_Noc\DE_W0002\DE_W0002_P0008\DE_2_W0002_P0008_T0002\TR1_W0001_P0258\TR1_2_W0001_P0258_T0001_R1_P4_K1_Ch2-Ch1.zen
133020	-1.361519e-04	5.477974e-03	1.034800e-03	20151211_gfpNIPBLcf1_Prometa\MitoSys2\LSM\gfpNIPBLcf1_Noc\DE_W0002\DE_W0002_P0008\DE_2_W0002_P0008_T0002\TR1_W0001_P0258\TR1_2_W0001_P0258_T0001_R1_P4_K1_Ch2-Ch1.zen
143260	3.609076e-04	6.687044e-03	9.305200e-04	20151211_gfpNIPBLcf1_Prometa\MitoSys2\LSM\gfpNIPBLcf1_Noc\DE_W0002\DE_W0002_P0008\DE_2_W0002_P0008_T0002\TR1_W0001_P0258\TR1_2_W0001_P0258_T0001_R1_P4_K1_Ch2-Ch1.zen
153500	-5.764099e-04	7.107801e-03	8.422000e-04	20151211_gfpNIPBLcf1_Prometa\MitoSys2\LSM\gfpNIPBLcf1_Noc\DE_W0002\DE_W0002_P0008\DE_2_W0002_P0008_T0002\TR1_W0001_P0258\TR1_2_W0001_P0258_T0001_R1_P4_K1_Ch2-Ch1.zen
163740	-5.443378e-04	6.913301e-03	7.666000e-04	20151211_gfpNIPBLcf1_Prometa\MitoSys2\LSM\gfpNIPBLcf1_Noc\DE_W0002\DE_W0002_P0008\DE_2_W0002_P0008_T0002\TR1_W0001_P0258\TR1_2_W0001_P0258_T0001_R1_P4_K1_Ch2-Ch1.zen
173980	5.518743e-04	7.339949e-03	7.013400e-04	20151211_gfpNIPBLcf1_Prometa\MitoSys2\LSM\gfpNIPBLcf1_Noc\DE_W0002\DE_W0002_P0008\DE_2_W0002_P0008_T0002\TR1_W0001_P0258\TR1_2_W0001_P0258_T0001_R1_P4_K1_Ch2-Ch1.zen
184220	-3.167328e-04	7.358333e-03	6.445500e-04	20151211_gfpNIPBLcf1_Prometa\MitoSys2\LSM\gfpNIPBLcf1_Noc\DE_W0002\DE_W0002_P0008\DE_2_W0002_P0008_T0002\TR1_W0001_P0258\TR1_2_W0001_P0258_T0001_R1_P4_K1_Ch2-Ch1.zen
194460	-4.204223e-04	7.560149e-03	5.947800e-04	20151211_gfpNIPBLcf1_Prometa\MitoSys2\LSM\gfpNIPBLcf1_Noc\DE_W0002\DE_W0002_P0008\DE_2_W0002_P0008_T0002\TR1_W0001_P0258\TR1_2_W0001_P0258_T0001_R1_P4_K1_Ch2-Ch1.zen
204700	-4.505894e-04	6.153649e-03	5.508900e-04	20151211_gfpNIPBLcf1_Prometa\MitoSys2\LSM\gfpNIPBLcf1_Noc\DE_W0002\DE_W0002_P0008\DE_2_W0002_P0008_T0002\TR1_W0001_P0258\TR1_2_W0001_P0258_T0001_R1_P4_K1_Ch2-Ch1.zen
225180	-9.432991e-04	6.457634e-03	4.772500e-04	20151211_gfpNIPBLcf1_Prometa\MitoSys2\LSM\gfpNIPBLcf1_Noc\DE_W0002\DE_W0002_P0008\DE_2_W0002_P0008_T0002\TR1_W0001_P0258\TR1_2_W0001_P0258_T0001_R1_P4_K1_Ch2-Ch1.zen
245660	-1.306219e-03	4.705104e-03	4.181900e-04	20151211_gfpNIPBLcf1_Prometa\MitoSys2\LSM\gfpNIPBLcf1_Noc\DE_W0002\DE_W0002_P0008\DE_2_W0002_P0008_T0002\TR1_W0001_P0258\TR1_2_W0001_P0258_T0001_R1_P4_K1_Ch2-Ch1.zen
266140	3.547526e-04	5.446194e-03	3.699900e-04	20151211_gfpNIPBLcf1_Prometa\MitoSys2\LSM\gfpNIPBLcf1_Noc\DE_W0002\DE_W0002_P0008\DE_2_W0002_P0008_T0002\TR1_W0001_P0258\TR1_2_W0001_P0258_T0001_R1_P4_K1_Ch2-Ch1.zen
286620	5.717282e-04	5.963114e-03	3.301000e-04	20151211_gfpNIPBLcf1_Prometa\MitoSys2\LSM\gfpNIPBLcf1_Noc\DE_W0002\DE_W0002_P0008\DE_2_W0002_P0008_T0002\TR1_W0001_P0258\TR1_2_W0001_P0258_T0001_R1_P4_K1_Ch2-Ch1.zen
307100	7.311620e-04	6.699928e-03	2.966500e-04	20151211_gfpNIPBLcf1_Prometa\MitoSys2\LSM\gfpNIPBLcf1_Noc\DE_W0002\DE_W0002_P0008\DE_2_W0002_P0008_T0002\TR1_W0001_P0258\TR1_2_W0001_P0258_T0001_R1_P4_K1_Ch2-Ch1.zen
327580	-1.486487e-03	7.538347e-03	2.683000e-04	20151211_gfpNIPBLcf1_Prometa\MitoSys2\LSM\gfpNIPBLcf1_Noc\DE_W0002\DE_W0002_P0008\DE_2_W0002_P0008_T0002\TR1_W0001_P0258\TR1_2_W0001_P0258_T0001_R1_P4_K1_Ch2-Ch1.zen
348060	-1.894097e-03	6.539109e-03	2.440400e-04	20151211_gfpNIPBLcf1_Prometa\MitoSys2\LSM\gfpNIPBLcf1_Noc\DE_W0002\DE_W0002_P0008\DE_2_W0002_P0008_T0002\TR1_W0001_P0258\TR1_2_W0001_P0258_T0001_R1_P4_K1_Ch2-Ch1.zen
368540	-1.425803e-03	5.634811e-03	2.231000e-04	20151211_gfpNIPBLcf1_Prometa\MitoSys2\LSM\gfpNIPBLcf1_Noc\DE_W0002\DE_W0002_P0008\DE_2_W0002_P0008_T0002\TR1_W0001_P0258\TR1_2_W0001_P0258_T0001_R1_P4_K1_Ch2-Ch1.zen
389020	7.557260e-04	6.167360e-03	2.048900e-04	20151211_gfpNIPBLcf1_Prometa\MitoSys2\LSM\gfpNIPBLcf1_Noc\DE_W0002\DE_W0002_P0008\DE_2_W0002_P0008_T0002\TR1_W0001_P0258\TR1_2_W0001_P0258_T0001_R1_P4_K1_Ch2-Ch1.zen
409500	-1.984834e-03	5.577214e-03	1.889400e-04	20151211_gfpNIPBLcf1_Prometa\MitoSys2\LSM\gfpNIPBLcf1_Noc\DE_W0002\DE_W0002_P0008\DE_2_W0002_P0008_T0002\TR1_W0001_P0258\TR1_2_W0001_P0258_T0001_R1_P4_K1_Ch2-Ch1.zen
450460	-1.662251e-03	3.810149e-03	1.624100e-04	20151211_gfpNIPBLcf1_Prometa\MitoSys2\LSM\gfpNIPBLcf1_Noc\DE_W0002\DE_W0002_P0008\DE_2_W0002_P0008_T0002\TR1_W0001_P0258\TR1_2_W0001_P0258_T0001_R1_P4_K1_Ch2-Ch1.zen
491420	-1.699862e-03	5.380937e-03	1.413700e-04	20151211_gfpNIPBLcf1_Prometa\MitoSys2\LSM\gfpNIPBLcf1_Noc\DE_W0002\DE_W0002_P0008\DE_2_W0002_P0008_T0002\TR1_W0001_P0258\TR1_2_W0001_P0258_T0001_R1_P4_K1_Ch2-Ch1.zen
532380	-1.662561e-03	5.232506e-03	1.243600e-04	20151211_gfpNIPBLcf1_Prometa\MitoSys2\LSM\gfpNIPBLcf1_Noc\DE_W0002\DE_W0002_P0008\DE_2_W0002_P0008_T0002\TR1_W0001_P0258\TR1_2_W0001_P0258_T0001_R1_P4_K1_Ch2-Ch1.zen
573340	-2.013236e-03	5.584274e-03	1.103900e-04	20151211_gfpNIPBLcf1_Prometa\MitoSys2\LSM\gfpNIPBLcf1_Noc\DE_W0002\DE_W0002_P0008\DE_2_W0002_P0008_T0002\TR1_W0001_P0258\TR1_2_W0001_P0258_T0001_R1_P4_K1_Ch2-Ch1.zen
614300	-2.169001e-03	4.828067e-03	9.876800e-05	20151211_gfpNIPBLcf1_Prometa\MitoSys2\LSM\gfpNIPBLcf1_Noc\DE_W0002\DE_W0002_P0008\DE_2_W0002_P0008_T0002\TR1_W0001_P0258\TR1_2_W0001_P0258_T0001_R1_P4_K1_Ch2-Ch1.zen
655260	-1.023599e-04	5.326410e-03	8.898000e-05	20151211_gfpNIPBLcf1_Prometa\MitoSys2\LSM\gfpNIPBLcf1_Noc\DE_W0002\DE_W0002_P0008\DE_2_W0002_P0008_T0002\TR1_W0001_P0258\TR1_2_W0001_P0258_T0001_R1_P4_K1_Ch2-Ch1.zen
696220	1.309974e-03	5.564088e-03	8.065200e-05	20151211_gfpNIPBLcf1_Prometa\MitoSys2\LSM\gfpNIPBLcf1_Noc\DE_W0002\DE_W0002_P0008\DE_2_W0002_P0008_T0002\TR1_W0001_P0258\TR1_2_W0001_P0258_T0001_R1_P4_K1_Ch2-Ch1.zen
737180	7.595622e-04	3.304893e-03	7.350100e-05	20151211_gfpNIPBLcf1_Prometa\MitoSys2\LSM\gfpNIPBLcf1_Noc\DE_W0002\DE_W0002_P0008\DE_2_W0002_P0008_T0002\TR1_W0001_P0258\TR1_2_W0001_P0258_T0001_R1_P4_K1_Ch2-Ch1.zen
778140	-1.608610e-04	5.217540e-03	6.730900e-05	20151211_gfpNIPBLcf1_Prometa\MitoSys2\LSM\gfpNIPBLcf1_Noc\DE_W0002\DE_W0002_P0008\DE_2_W0002_P0008_T0002\TR1_W0001_P0258\TR1_2_W0001_P0258_T0001_R1_P4_K1_Ch2-Ch1.zen
819100	-2.804070e-04	3.821285e-03	6.190900e-05	20151211_gfpNIPBLcf1_Prometa\MitoSys2\LSM\gfpNIPBLcf1_Noc\DE_W0002\DE_W0002_P0008\DE_2_W0002_P0008_T0002\TR1_W0001_P0258\TR1_2_W0001_P0258_T0001_R1_P4_K1_Ch2-Ch1.zen
901020	-2.595386e-03	4.532989e-03	5.298100e-05	20151211_gfpNIPBLcf1_Prometa\MitoSys2\LSM\gfpNIPBLcf1_Noc\DE_W0002\DE_W0002_P0008\DE_2_W0002_P0008_T0002\TR1_W0001_P0258\TR1_2_W0001_P0258_T0001_R1_P4_K1_Ch2-Ch1.zen
982940	-1.324813e-03	4.882140e-03	4.594200e-05	20151211_gfpNIPBLcf1_Prometa\MitoSys2\LSM\gfpNIPBLcf1_Noc\DE_W0002\DE_W0002_P0008\DE_2_W0002_P0008_T0002\TR1_W0001_P0258\TR1_2_W0001_P0258_T0001_R1_P4_K1_Ch2-Ch1.zen
1064860	3.526284e-04	4.634175e-03	4.028500e-05	20151211_gfpNIPBLcf1_Prometa\MitoSys2\LSM\gfpNIPBLcf1_Noc\DE_W0002\DE_W0002_P0008\DE_2_W0002_P0008_T0002\TR1_W0001_P0258\TR1_2_W0001_P0258_T0001_R1_P4_K1_Ch2-Ch1.zen
1146780	9.001172e-04	3.716383e-03	3.566200e-05	20151211_gfpNIPBLcf1_Prometa\MitoSys2\LSM\gfpNIPBLcf1_Noc\DE_W0002\DE_W0002_P0008\DE_2_W0002_P0008_T0002\TR1_W0001_P0258\TR1_2_W0001_P0258_T0001_R1_P4_K1_Ch2-Ch1.zen
1228700	-3.720006e-04	3.936865e-03	3.183000e-05	20151211_gfpNIPBLcf1_Prometa\MitoSys2\LSM\gfpNIPBLcf1_Noc\DE_W0002\DE_W0002_P0008\DE_2_W0002_P0008_T0002\TR1_W0001_P0258\TR1_2_W0001_P0258_T0001_R1_P4_K1_Ch2-Ch1.zen
1310620	-2.076811e-05	4.887870e-03	2.861500e-05	20151211_gfpNIPBLcf1_Prometa\MitoSys2\LSM\gfpNIPBLcf1_Noc\DE_W0002\DE_W0002_P0008\DE_2_W0002_P0008_T0002\TR1_W0001_P0258\TR1_2_W0001_P0258_T0001_R1_P4_K1_Ch2-Ch1.zen
1392540	5.866445e-04	3.434153e-03	2.588900e-05	20151211_gfpNIPBLcf1_Prometa\MitoSys2\LSM\gfpNIPBLcf1_Noc\DE_W0002\DE_W0002_P0008\DE_2_W0002_P0008_T0002\TR1_W0001_P0258\TR1_2_W0001_P0258_T0001_R1_P4_K1_Ch2-Ch1.zen
1474460	4.638954e-04	3.472595e-03	2.355400e-05	20151211_gfpNIPBLcf1_Prometa\MitoSys2\LSM\gfpNIPBLcf1_Noc\DE_W0002\DE_W0002_P0008\DE_2_W0002_P0008_T0002\TR1_W0001_P0258\TR1_2_W0001_P0258_T0001_R1_P4_K1_Ch2-Ch1.zen
1556380	2.085512e-04	3.306928e-03	2.153800e-05	20151211_gfpNIPBLcf1_Prometa\MitoSys2\LSM\gfpNIPBLcf1_Noc\DE_W0002\DE_W0002_P0008\DE_2_W0002_P0008_T0002\TR1_W0001_P0258\TR1_2_W0001_P0258_T0001_R1_P4_K1_Ch2-Ch1.zen
10	5.208357e-02	5.423313e-02	3.938400e-02	20151211_gfpNIPBLcf1_Prometa\MitoSys2\LSM\gfpNIPBLcf1_Noc\DE_W0002\DE_W0002_P0011\DE_2_W0002_P0011_T0002\TR1_W0001_P0286\TR1_2_W0001_P0286_T0001_R1_P2_K1_Ch2-Ch1.zen
20	2.700000e-02	5.706343e-02	3.921300e-02	20151211_gfpNIPBLcf1_Prometa\MitoSys2\LSM\gfpNIPBLcf1_Noc\DE_W0002\DE_W0002_P0011\DE_2_W0002_P0011_T0002\TR1_W0001_P0286\TR1_2_W0001_P0286_T0001_R1_P2_K1_Ch2-Ch1.zen
30	2.621449e-02	4.530528e-02	3.905100e-02	20151211_gfpNIPBLcf1_Prometa\MitoSys2\LSM\gfpNIPBLcf1_Noc\DE_W0002\DE_W0002_P0011\DE_2_W0002_P0011_T0002\TR1_W0001_P0286\TR1_2_W0001_P0286_T0001_R1_P2_K1_Ch2-Ch1.zen
40	3.916585e-02	4.130433e-02	3.889600e-02	20151211_gfpNIPBLcf1_Prometa\MitoSys2\LSM\gfpNIPBLcf1_Noc\DE_W0002\DE_W0002_P0011\DE_2_W0002_P0011_T0002\TR1_W0001_P0286\TR1_2_W0001_P0286_T0001_R1_P2_K1_Ch2-Ch1.zen
50	4.065471e-02	5.236442e-02	3.874600e-02	20151211_gfpNIPBLcf1_Prometa\MitoSys2\LSM\gfpNIPBLcf1_Noc\DE_W0002\DE_W0002_P0011\DE_2_W0002_P0011_T0002\TR1_W0001_P0286\TR1_2_W0001_P0286_T0001_R1_P2_K1_Ch2-Ch1.zen
60	4.818620e-02	4.803029e-02	3.859900e-02	20151211_gfpNIPBLcf1_Prometa\MitoSys2\LSM\gfpNIPBLcf1_Noc\DE_W0002\DE_W0002_P0011\DE_2_W0002_P0011_T0002\TR1_W0001_P0286\TR1_2_W0001_P0286_T0001_R1_P2_K1_Ch2-Ch1.zen
70	1.993683e-02	4.411053e-02	3.845700e-02	20151211_gfpNIPBLcf1_Prometa\MitoSys2\LSM\gfpNIPBLcf1_Noc\DE_W0002\DE_W0002_P0011\DE_2_W0002_P0011_T0002\TR1_W0001_P0286\TR1_2_W0001_P0286_T0001_R1_P2_K1_Ch2-Ch1.zen
80	4.840512e-02	4.560181e-02	3.831700e-02	20151211_gfpNIPBLcf1_Prometa\MitoSys2\LSM\gfpNIPBLcf1_Noc\DE_W0002\DE_W0002_P0011\DE_2_W0002_P0011_T0002\TR1_W0001_P0286\TR1_2_W0001_P0286_T0001_R1_P2_K1_Ch2-Ch1.zen
90	4.297165e-02	5.986423e-02	3.818000e-02	20151211_gfpNIPBLcf1_Prometa\MitoSys2\LSM\gfpNIPBLcf1_Noc\DE_W0002\DE_W0002_P0011\DE_2_W0002_P0011_T0002\TR1_W0001_P0286\TR1_2_W0001_P0286_T0001_R1_P2_K1_Ch2-Ch1.zen
100	3.788054e-02	3.401667e-02	3.804600e-02	20151211_gfpNIPBLcf1_Prometa\MitoSys2\LSM\gfpNIPBLcf1_Noc\DE_W0002\DE_W0002_P0011\DE_2_W0002_P0011_T0002\TR1_W0001_P0286\TR1_2_W0001_P0286_T0001_R1_P2_K1_Ch2-Ch1.zen
120	2.763578e-02	2.953492e-02	3.778500e-02	20151211_gfpNIPBLcf1_Prometa\MitoSys2\LSM\gfpNIPBLcf1_Noc\DE_W0002\DE_W0002_P0011\DE_2_W0002_P0011_T0002\TR1_W0001_P0286\TR1_2_W0001_P0286_T0001_R1_P2_K1_Ch2-Ch1.zen
140	3.522890e-02	2.790362e-02	3.753100e-02	20151211_gfpNIPBLcf1_Prometa\MitoSys2\LSM\gfpNIPBLcf1_Noc\DE_W0002\DE_W0002_P0011\DE_2_W0002_P0011_T0002\TR1_W0001_P0286\TR1_2_W0001_P0286_T0001_R1_P2_K1_Ch2-Ch1.zen
160	3.775981e-02	3.851477e-02	3.728500e-02	20151211_gfpNIPBLcf1_Prometa\MitoSys2\LSM\gfpNIPBLcf1_Noc\DE_W0002\DE_W0002_P0011\DE_2_W0002_P0011_T0002\TR1_W0001_P0286\TR1_2_W0001_P0286_T0001_R1_P2_K1_Ch2-Ch1.zen
180	3.832427e-02	3.709124e-02	3.704500e-02	20151211_gfpNIPBLcf1_Prometa\MitoSys2\LSM\gfpNIPBLcf1_Noc\DE_W0002\DE_W0002_P0011\DE_2_W0002_P0011_T0002\TR1_W0001_P0286\TR1_2_W0001_P0286_T0001_R1_P2_K1_Ch2-Ch1.zen
200	3.007719e-02	3.466125e-02	3.681100e-02	20151211_gfpNIPBLcf1_Prometa\MitoSys2\LSM\gfpNIPBLcf1_Noc\DE_W0002\DE_W0002_P0011\DE_2_W0002_P0011_T0002\TR1_W0001_P0286\TR1_2_W0001_P0286_T0001_R1_P2_K1_Ch2-Ch1.zen
220	3.868146e-02	3.934940e-02	3.658300e-02	20151211_gfpNIPBLcf1_Prometa\MitoSys2\LSM\gfpNIPBLcf1_Noc\DE_W0002\DE_W0002_P0011\DE_2_W0002_P0011_T0002\TR1_W0001_P0286\TR1_2_W0001_P0286_T0001_R1_P2_K1_Ch2-Ch1.zen
240	4.959400e-02	3.379721e-02	3.635900e-02	20151211_gfpNIPBLcf1_Prometa\MitoSys2\LSM\gfpNIPBLcf1_Noc\DE_W0002\DE_W0002_P0011\DE_2_W0002_P0011_T0002\TR1_W0001_P0286\TR1_2_W0001_P0286_T0001_R1_P2_K1_Ch2-Ch1.zen
260	4.708124e-02	3.830702e-02	3.614100e-02	20151211_gfpNIPBLcf1_Prometa\MitoSys2\LSM\gfpNIPBLcf1_Noc\DE_W0002\DE_W0002_P0011\DE_2_W0002_P0011_T0002\TR1_W0001_P0286\TR1_2_W0001_P0286_T0001_R1_P2_K1_Ch2-Ch1.zen
280	4.686390e-02	4.197454e-02	3.592600e-02	20151211_gfpNIPBLcf1_Prometa\MitoSys2\LSM\gfpNIPBLcf1_Noc\DE_W0002\DE_W0002_P0011\DE_2_W0002_P0011_T0002\TR1_W0001_P0286\TR1_2_W0001_P0286_T0001_R1_P2_K1_Ch2-Ch1.zen
300	4.501444e-02	2.641712e-02	3.571700e-02	20151211_gfpNIPBLcf1_Prometa\MitoSys2\LSM\gfpNIPBLcf1_Noc\DE_W0002\DE_W0002_P0011\DE_2_W0002_P0011_T0002\TR1_W0001_P0286\TR1_2_W0001_P0286_T0001_R1_P2_K1_Ch2-Ch1.zen
340	3.311910e-02	3.304545e-02	3.530900e-02	20151211_gfpNIPBLcf1_Prometa\MitoSys2\LSM\gfpNIPBLcf1_Noc\DE_W0002\DE_W0002_P0011\DE_2_W0002_P0011_T0002\TR1_W0001_P0286\TR1_2_W0001_P0286_T0001_R1_P2_K1_Ch2-Ch1.zen
380	3.354500e-02	2.264301e-02	3.491500e-02	20151211_gfpNIPBLcf1_Prometa\MitoSys2\LSM\gfpNIPBLcf1_Noc\DE_W0002\DE_W0002_P0011\DE_2_W0002_P0011_T0002\TR1_W0001_P0286\TR1_2_W0001_P0286_T0001_R1_P2_K1_Ch2-Ch1.zen
420	3.124313e-02	2.838763e-02	3.453500e-02	20151211_gfpNIPBLcf1_Prometa\MitoSys2\LSM\gfpNIPBLcf1_Noc\DE_W0002\DE_W0002_P0011\DE_2_W0002_P0011_T0002\TR1_W0001_P0286\TR1_2_W0001_P0286_T0001_R1_P2_K1_Ch2-Ch1.zen
460	2.908738e-02	2.272746e-02	3.416700e-02	20151211_gfpNIPBLcf1_Prometa\MitoSys2\LSM\gfpNIPBLcf1_Noc\DE_W0002\DE_W0002_P0011\DE_2_W0002_P0011_T0002\TR1_W0001_P0286\TR1_2_W0001_P0286_T0001_R1_P2_K1_Ch2-Ch1.zen
500	2.668712e-02	2.861141e-02	3.381100e-02	20151211_gfpNIPBLcf1_Prometa\MitoSys2\LSM\gfpNIPBLcf1_Noc\DE_W0002\DE_W0002_P0011\DE_2_W0002_P0011_T0002\TR1_W0001_P0286\TR1_2_W0001_P0286_T0001_R1_P2_K1_Ch2-Ch1.zen
540	3.613101e-02	2.907974e-02	3.346500e-02	20151211_gfpNIPBLcf1_Prometa\MitoSys2\LSM\gfpNIPBLcf1_Noc\DE_W0002\DE_W0002_P0011\DE_2_W0002_P0011_T0002\TR1_W0001_P0286\TR1_2_W0001_P0286_T0001_R1_P2_K1_Ch2-Ch1.zen
580	3.139734e-02	2.512631e-02	3.313000e-02	20151211_gfpNIPBLcf1_Prometa\MitoSys2\LSM\gfpNIPBLcf1_Noc\DE_W0002\DE_W0002_P0011\DE_2_W0002_P0011_T0002\TR1_W0001_P0286\TR1_2_W0001_P0286_T0001_R1_P2_K1_Ch2-Ch1.zen
620	3.875747e-02	3.766163e-02	3.280300e-02	20151211_gfpNIPBLcf1_Prometa\MitoSys2\LSM\gfpNIPBLcf1_Noc\DE_W0002\DE_W0002_P0011\DE_2_W0002_P0011_T0002\TR1_W0001_P0286\TR1_2_W0001_P0286_T0001_R1_P2_K1_Ch2-Ch1.zen
660	3.995986e-02	2.717582e-02	3.248600e-02	20151211_gfpNIPBLcf1_Prometa\MitoSys2\LSM\gfpNIPBLcf1_Noc\DE_W0002\DE_W0002_P0011\DE_2_W0002_P0011_T0002\TR1_W0001_P0286\TR1_2_W0001_P0286_T0001_R1_P2_K1_Ch2-Ch1.zen
700	2.905044e-02	2.626024e-02	3.217800e-02	20151211_gfpNIPBLcf1_Prometa\MitoSys2\LSM\gfpNIPBLcf1_Noc\DE_W0002\DE_W0002_P0011\DE_2_W0002_P0011_T0002\TR1_W0001_P0286\TR1_2_W0001_P0286_T0001_R1_P2_K1_Ch2-Ch1.zen
780	2.408971e-02	1.992806e-02	3.158400e-02	20151211_gfpNIPBLcf1_Prometa\MitoSys2\LSM\gfpNIPBLcf1_Noc\DE_W0002\DE_W0002_P0011\DE_2_W0002_P0011_T0002\TR1_W0001_P0286\TR1_2_W0001_P0286_T0001_R1_P2_K1_Ch2-Ch1.zen
860	2.901300e-02	2.426254e-02	3.102000e-02	20151211_gfpNIPBLcf1_Prometa\MitoSys2\LSM\gfpNIPBLcf1_Noc\DE_W0002\DE_W0002_P0011\DE_2_W0002_P0011_T0002\TR1_W0001_P0286\TR1_2_W0001_P0286_T0001_R1_P2_K1_Ch2-Ch1.zen
940	2.866089e-02	2.338298e-02	3.048300e-02	20151211_gfpNIPBLcf1_Prometa\MitoSys2\LSM\gfpNIPBLcf1_Noc\DE_W0002\DE_W0002_P0011\DE_2_W0002_P0011_T0002\TR1_W0001_P0286\TR1_2_W0001_P0286_T0001_R1_P2_K1_Ch2-Ch1.zen
1020	3.230144e-02	1.920091e-02	2.997000e-02	20151211_gfpNIPBLcf1_Prometa\MitoSys2\LSM\gfpNIPBLcf1_Noc\DE_W0002\DE_W0002_P0011\DE_2_W0002_P0011_T0002\TR1_W0001_P0286\TR1_2_W0001_P0286_T0001_R1_P2_K1_Ch2-Ch1.zen
1100	2.646584e-02	2.599686e-02	2.948000e-02	20151211_gfpNIPBLcf1_Prometa\MitoSys2\LSM\gfpNIPBLcf1_Noc\DE_W0002\DE_W0002_P0011\DE_2_W0002_P0011_T0002\TR1_W0001_P0286\TR1_2_W0001_P0286_T0001_R1_P2_K1_Ch2-Ch1.zen
1180	2.284128e-02	2.418434e-02	2.901100e-02	20151211_gfpNIPBLcf1_Prometa\MitoSys2\LSM\gfpNIPBLcf1_Noc\DE_W0002\DE_W0002_P0011\DE_2_W0002_P0011_T0002\TR1_W0001_P0286\TR1_2_W0001_P0286_T0001_R1_P2_K1_Ch2-Ch1.zen
1260	2.790764e-02	2.237363e-02	2.856100e-02	20151211_gfpNIPBLcf1_Prometa\MitoSys2\LSM\gfpNIPBLcf1_Noc\DE_W0002\DE_W0002_P0011\DE_2_W0002_P0011_T0002\TR1_W0001_P0286\TR1_2_W0001_P0286_T0001_R1_P2_K1_Ch2-Ch1.zen
1340	2.999454e-02	2.050190e-02	2.812900e-02	20151211_gfpNIPBLcf1_Prometa\MitoSys2\LSM\gfpNIPBLcf1_Noc\DE_W0002\DE_W0002_P0011\DE_2_W0002_P0011_T0002\TR1_W0001_P0286\TR1_2_W0001_P0286_T0001_R1_P2_K1_Ch2-Ch1.zen
1420	1.680485e-02	2.540925e-02	2.771400e-02	20151211_gfpNIPBLcf1_Prometa\MitoSys2\LSM\gfpNIPBLcf1_Noc\DE_W0002\DE_W0002_P0011\DE_2_W0002_P0011_T0002\TR1_W0001_P0286\TR1_2_W0001_P0286_T0001_R1_P2_K1_Ch2-Ch1.zen
1500	2.498634e-02	2.198119e-02	2.731600e-02	20151211_gfpNIPBLcf1_Prometa\MitoSys2\LSM\gfpNIPBLcf1_Noc\DE_W0002\DE_W0002_P0011\DE_2_W0002_P0011_T0002\TR1_W0001_P0286\TR1_2_W0001_P0286_T0001_R1_P2_K1_Ch2-Ch1.zen
1660	2.509795e-02	2.004396e-02	2.656100e-02	20151211_gfpNIPBLcf1_Prometa\MitoSys2\LSM\gfpNIPBLcf1_Noc\DE_W0002\DE_W0002_P0011\DE_2_W0002_P0011_T0002\TR1_W0001_P0286\TR1_2_W0001_P0286_T0001_R1_P2_K1_Ch2-Ch1.zen
1820	2.862834e-02	1.777317e-02	2.586000e-02	20151211_gfpNIPBLcf1_Prometa\MitoSys2\LSM\gfpNIPBLcf1_Noc\DE_W0002\DE_W0002_P0011\DE_2_W0002_P0011_T0002\TR1_W0001_P0286\TR1_2_W0001_P0286_T0001_R1_P2_K1_Ch2-Ch1.zen
1980	2.859023e-02	2.126846e-02	2.520500e-02	20151211_gfpNIPBLcf1_Prometa\MitoSys2\LSM\gfpNIPBLcf1_Noc\DE_W0002\DE_W0002_P0011\DE_2_W0002_P0011_T0002\TR1_W0001_P0286\TR1_2_W0001_P0286_T0001_R1_P2_K1_Ch2-Ch1.zen
2140	2.429818e-02	1.798325e-02	2.459200e-02	20151211_gfpNIPBLcf1_Prometa\MitoSys2\LSM\gfpNIPBLcf1_Noc\DE_W0002\DE_W0002_P0011\DE_2_W0002_P0011_T0002\TR1_W0001_P0286\TR1_2_W0001_P0286_T0001_R1_P2_K1_Ch2-Ch1.zen
2300	2.303400e-02	1.395045e-02	2.401700e-02	20151211_gfpNIPBLcf1_Prometa\MitoSys2\LSM\gfpNIPBLcf1_Noc\DE_W0002\DE_W0002_P0011\DE_2_W0002_P0011_T0002\TR1_W0001_P0286\TR1_2_W0001_P0286_T0001_R1_P2_K1_Ch2-Ch1.zen
2460	2.523969e-02	1.747138e-02	2.347600e-02	20151211_gfpNIPBLcf1_Prometa\MitoSys2\LSM\gfpNIPBLcf1_Noc\DE_W0002\DE_W0002_P0011\DE_2_W0002_P0011_T0002\TR1_W0001_P0286\TR1_2_W0001_P0286_T0001_R1_P2_K1_Ch2-Ch1.zen
2620	2.191318e-02	1.526773e-02	2.296600e-02	20151211_gfpNIPBLcf1_Prometa\MitoSys2\LSM\gfpNIPBLcf1_Noc\DE_W0002\DE_W0002_P0011\DE_2_W0002_P0011_T0002\TR1_W0001_P0286\TR1_2_W0001_P0286_T0001_R1_P2_K1_Ch2-Ch1.zen
2780	2.396560e-02	1.261541e-02	2.248400e-02	20151211_gfpNIPBLcf1_Prometa\MitoSys2\LSM\gfpNIPBLcf1_Noc\DE_W0002\DE_W0002_P0011\DE_2_W0002_P0011_T0002\TR1_W0001_P0286\TR1_2_W0001_P0286_T0001_R1_P2_K1_Ch2-Ch1.zen
2940	2.244995e-02	1.935948e-02	2.202700e-02	20151211_gfpNIPBLcf1_Prometa\MitoSys2\LSM\gfpNIPBLcf1_Noc\DE_W0002\DE_W0002_P0011\DE_2_W0002_P0011_T0002\TR1_W0001_P0286\TR1_2_W0001_P0286_T0001_R1_P2_K1_Ch2-Ch1.zen
3100	2.019289e-02	1.184617e-02	2.159500e-02	20151211_gfpNIPBLcf1_Prometa\MitoSys2\LSM\gfpNIPBLcf1_Noc\DE_W0002\DE_W0002_P0011\DE_2_W0002_P0011_T0002\TR1_W0001_P0286\TR1_2_W0001_P0286_T0001_R1_P2_K1_Ch2-Ch1.zen
3420	2.161895e-02	1.365317e-02	2.079400e-02	20151211_gfpNIPBLcf1_Prometa\MitoSys2\LSM\gfpNIPBLcf1_Noc\DE_W0002\DE_W0002_P0011\DE_2_W0002_P0011_T0002\TR1_W0001_P0286\TR1_2_W0001_P0286_T0001_R1_P2_K1_Ch2-Ch1.zen
3740	2.215835e-02	1.329427e-02	2.006700e-02	20151211_gfpNIPBLcf1_Prometa\MitoSys2\LSM\gfpNIPBLcf1_Noc\DE_W0002\DE_W0002_P0011\DE_2_W0002_P0011_T0002\TR1_W0001_P0286\TR1_2_W0001_P0286_T0001_R1_P2_K1_Ch2-Ch1.zen
4060	2.075576e-02	1.173444e-02	1.940400e-02	20151211_gfpNIPBLcf1_Prometa\MitoSys2\LSM\gfpNIPBLcf1_Noc\DE_W0002\DE_W0002_P0011\DE_2_W0002_P0011_T0002\TR1_W0001_P0286\TR1_2_W0001_P0286_T0001_R1_P2_K1_Ch2-Ch1.zen
4380	1.917735e-02	1.624435e-02	1.879600e-02	20151211_gfpNIPBLcf1_Prometa\MitoSys2\LSM\gfpNIPBLcf1_Noc\DE_W0002\DE_W0002_P0011\DE_2_W0002_P0011_T0002\TR1_W0001_P0286\TR1_2_W0001_P0286_T0001_R1_P2_K1_Ch2-Ch1.zen
4700	1.810837e-02	1.513527e-02	1.823800e-02	20151211_gfpNIPBLcf1_Prometa\MitoSys2\LSM\gfpNIPBLcf1_Noc\DE_W0002\DE_W0002_P0011\DE_2_W0002_P0011_T0002\TR1_W0001_P0286\TR1_2_W0001_P0286_T0001_R1_P2_K1_Ch2-Ch1.zen
5020	2.121432e-02	1.258840e-02	1.772100e-02	20151211_gfpNIPBLcf1_Prometa\MitoSys2\LSM\gfpNIPBLcf1_Noc\DE_W0002\DE_W0002_P0011\DE_2_W0002_P0011_T0002\TR1_W0001_P0286\TR1_2_W0001_P0286_T0001_R1_P2_K1_Ch2-Ch1.zen
5340	1.966591e-02	1.286468e-02	1.724300e-02	20151211_gfpNIPBLcf1_Prometa\MitoSys2\LSM\gfpNIPBLcf1_Noc\DE_W0002\DE_W0002_P0011\DE_2_W0002_P0011_T0002\TR1_W0001_P0286\TR1_2_W0001_P0286_T0001_R1_P2_K1_Ch2-Ch1.zen
5660	1.608607e-02	1.415301e-02	1.679800e-02	20151211_gfpNIPBLcf1_Prometa\MitoSys2\LSM\gfpNIPBLcf1_Noc\DE_W0002\DE_W0002_P0011\DE_2_W0002_P0011_T0002\TR1_W0001_P0286\TR1_2_W0001_P0286_T0001_R1_P2_K1_Ch2-Ch1.zen
5980	1.549353e-02	1.185687e-02	1.638400e-02	20151211_gfpNIPBLcf1_Prometa\MitoSys2\LSM\gfpNIPBLcf1_Noc\DE_W0002\DE_W0002_P0011\DE_2_W0002_P0011_T0002\TR1_W0001_P0286\TR1_2_W0001_P0286_T0001_R1_P2_K1_Ch2-Ch1.zen
6300	1.544861e-02	1.096404e-02	1.599600e-02	20151211_gfpNIPBLcf1_Prometa\MitoSys2\LSM\gfpNIPBLcf1_Noc\DE_W0002\DE_W0002_P0011\DE_2_W0002_P0011_T0002\TR1_W0001_P0286\TR1_2_W0001_P0286_T0001_R1_P2_K1_Ch2-Ch1.zen
6940	1.784230e-02	1.234178e-02	1.529100e-02	20151211_gfpNIPBLcf1_Prometa\MitoSys2\LSM\gfpNIPBLcf1_Noc\DE_W0002\DE_W0002_P0011\DE_2_W0002_P0011_T0002\TR1_W0001_P0286\TR1_2_W0001_P0286_T0001_R1_P2_K1_Ch2-Ch1.zen
7580	1.774015e-02	1.105650e-02	1.466600e-02	20151211_gfpNIPBLcf1_Prometa\MitoSys2\LSM\gfpNIPBLcf1_Noc\DE_W0002\DE_W0002_P0011\DE_2_W0002_P0011_T0002\TR1_W0001_P0286\TR1_2_W0001_P0286_T0001_R1_P2_K1_Ch2-Ch1.zen
8220	1.676861e-02	1.129946e-02	1.410700e-02	20151211_gfpNIPBLcf1_Prometa\MitoSys2\LSM\gfpNIPBLcf1_Noc\DE_W0002\DE_W0002_P0011\DE_2_W0002_P0011_T0002\TR1_W0001_P0286\TR1_2_W0001_P0286_T0001_R1_P2_K1_Ch2-Ch1.zen
8860	1.399266e-02	1.204721e-02	1.360500e-02	20151211_gfpNIPBLcf1_Prometa\MitoSys2\LSM\gfpNIPBLcf1_Noc\DE_W0002\DE_W0002_P0011\DE_2_W0002_P0011_T0002\TR1_W0001_P0286\TR1_2_W0001_P0286_T0001_R1_P2_K1_Ch2-Ch1.zen
9500	1.330640e-02	1.012195e-02	1.315000e-02	20151211_gfpNIPBLcf1_Prometa\MitoSys2\LSM\gfpNIPBLcf1_Noc\DE_W0002\DE_W0002_P0011\DE_2_W0002_P0011_T0002\TR1_W0001_P0286\TR1_2_W0001_P0286_T0001_R1_P2_K1_Ch2-Ch1.zen
10140	1.220763e-02	9.192650e-03	1.273500e-02	20151211_gfpNIPBLcf1_Prometa\MitoSys2\LSM\gfpNIPBLcf1_Noc\DE_W0002\DE_W0002_P0011\DE_2_W0002_P0011_T0002\TR1_W0001_P0286\TR1_2_W0001_P0286_T0001_R1_P2_K1_Ch2-Ch1.zen
10780	1.330529e-02	9.420953e-03	1.235600e-02	20151211_gfpNIPBLcf1_Prometa\MitoSys2\LSM\gfpNIPBLcf1_Noc\DE_W0002\DE_W0002_P0011\DE_2_W0002_P0011_T0002\TR1_W0001_P0286\TR1_2_W0001_P0286_T0001_R1_P2_K1_Ch2-Ch1.zen
11420	1.137322e-02	7.280819e-03	1.200700e-02	20151211_gfpNIPBLcf1_Prometa\MitoSys2\LSM\gfpNIPBLcf1_Noc\DE_W0002\DE_W0002_P0011\DE_2_W0002_P0011_T0002\TR1_W0001_P0286\TR1_2_W0001_P0286_T0001_R1_P2_K1_Ch2-Ch1.zen
12060	1.206793e-02	8.158152e-03	1.168500e-02	20151211_gfpNIPBLcf1_Prometa\MitoSys2\LSM\gfpNIPBLcf1_Noc\DE_W0002\DE_W0002_P0011\DE_2_W0002_P0011_T0002\TR1_W0001_P0286\TR1_2_W0001_P0286_T0001_R1_P2_K1_Ch2-Ch1.zen
12700	9.963503e-03	6.550339e-03	1.138600e-02	20151211_gfpNIPBLcf1_Prometa\MitoSys2\LSM\gfpNIPBLcf1_Noc\DE_W0002\DE_W0002_P0011\DE_2_W0002_P0011_T0002\TR1_W0001_P0286\TR1_2_W0001_P0286_T0001_R1_P2_K1_Ch2-Ch1.zen
13980	1.215413e-02	9.428318e-03	1.084900e-02	20151211_gfpNIPBLcf1_Prometa\MitoSys2\LSM\gfpNIPBLcf1_Noc\DE_W0002\DE_W0002_P0011\DE_2_W0002_P0011_T0002\TR1_W0001_P0286\TR1_2_W0001_P0286_T0001_R1_P2_K1_Ch2-Ch1.zen
15260	1.074744e-02	7.315948e-03	1.037800e-02	20151211_gfpNIPBLcf1_Prometa\MitoSys2\LSM\gfpNIPBLcf1_Noc\DE_W0002\DE_W0002_P0011\DE_2_W0002_P0011_T0002\TR1_W0001_P0286\TR1_2_W0001_P0286_T0001_R1_P2_K1_Ch2-Ch1.zen
16540	9.539485e-03	9.029685e-03	9.959600e-03	20151211_gfpNIPBLcf1_Prometa\MitoSys2\LSM\gfpNIPBLcf1_Noc\DE_W0002\DE_W0002_P0011\DE_2_W0002_P0011_T0002\TR1_W0001_P0286\TR1_2_W0001_P0286_T0001_R1_P2_K1_Ch2-Ch1.zen
17820	9.703711e-03	6.515344e-03	9.585000e-03	20151211_gfpNIPBLcf1_Prometa\MitoSys2\LSM\gfpNIPBLcf1_Noc\DE_W0002\DE_W0002_P0011\DE_2_W0002_P0011_T0002\TR1_W0001_P0286\TR1_2_W0001_P0286_T0001_R1_P2_K1_Ch2-Ch1.zen
19100	8.750597e-03	7.515600e-03	9.246400e-03	20151211_gfpNIPBLcf1_Prometa\MitoSys2\LSM\gfpNIPBLcf1_Noc\DE_W0002\DE_W0002_P0011\DE_2_W0002_P0011_T0002\TR1_W0001_P0286\TR1_2_W0001_P0286_T0001_R1_P2_K1_Ch2-Ch1.zen
20380	7.304659e-03	8.302299e-03	8.937800e-03	20151211_gfpNIPBLcf1_Prometa\MitoSys2\LSM\gfpNIPBLcf1_Noc\DE_W0002\DE_W0002_P0011\DE_2_W0002_P0011_T0002\TR1_W0001_P0286\TR1_2_W0001_P0286_T0001_R1_P2_K1_Ch2-Ch1.zen
21660	7.036262e-03	7.061021e-03	8.654700e-03	20151211_gfpNIPBLcf1_Prometa\MitoSys2\LSM\gfpNIPBLcf1_Noc\DE_W0002\DE_W0002_P0011\DE_2_W0002_P0011_T0002\TR1_W0001_P0286\TR1_2_W0001_P0286_T0001_R1_P2_K1_Ch2-Ch1.zen
22940	7.127068e-03	7.837355e-03	8.393100e-03	20151211_gfpNIPBLcf1_Prometa\MitoSys2\LSM\gfpNIPBLcf1_Noc\DE_W0002\DE_W0002_P0011\DE_2_W0002_P0011_T0002\TR1_W0001_P0286\TR1_2_W0001_P0286_T0001_R1_P2_K1_Ch2-Ch1.zen
24220	6.446895e-03	7.933125e-03	8.150100e-03	20151211_gfpNIPBLcf1_Prometa\MitoSys2\LSM\gfpNIPBLcf1_Noc\DE_W0002\DE_W0002_P0011\DE_2_W0002_P0011_T0002\TR1_W0001_P0286\TR1_2_W0001_P0286_T0001_R1_P2_K1_Ch2-Ch1.zen
25500	6.392088e-03	6.181057e-03	7.923300e-03	20151211_gfpNIPBLcf1_Prometa\MitoSys2\LSM\gfpNIPBLcf1_Noc\DE_W0002\DE_W0002_P0011\DE_2_W0002_P0011_T0002\TR1_W0001_P0286\TR1_2_W0001_P0286_T0001_R1_P2_K1_Ch2-Ch1.zen
28060	4.217216e-03	6.047088e-03	7.509800e-03	20151211_gfpNIPBLcf1_Prometa\MitoSys2\LSM\gfpNIPBLcf1_Noc\DE_W0002\DE_W0002_P0011\DE_2_W0002_P0011_T0002\TR1_W0001_P0286\TR1_2_W0001_P0286_T0001_R1_P2_K1_Ch2-Ch1.zen
30620	6.048708e-03	5.872358e-03	7.140100e-03	20151211_gfpNIPBLcf1_Prometa\MitoSys2\LSM\gfpNIPBLcf1_Noc\DE_W0002\DE_W0002_P0011\DE_2_W0002_P0011_T0002\TR1_W0001_P0286\TR1_2_W0001_P0286_T0001_R1_P2_K1_Ch2-Ch1.zen
33180	5.354004e-03	6.033353e-03	6.805000e-03	20151211_gfpNIPBLcf1_Prometa\MitoSys2\LSM\gfpNIPBLcf1_Noc\DE_W0002\DE_W0002_P0011\DE_2_W0002_P0011_T0002\TR1_W0001_P0286\TR1_2_W0001_P0286_T0001_R1_P2_K1_Ch2-Ch1.zen
35740	6.246930e-03	6.023826e-03	6.498000e-03	20151211_gfpNIPBLcf1_Prometa\MitoSys2\LSM\gfpNIPBLcf1_Noc\DE_W0002\DE_W0002_P0011\DE_2_W0002_P0011_T0002\TR1_W0001_P0286\TR1_2_W0001_P0286_T0001_R1_P2_K1_Ch2-Ch1.zen
38300	5.669961e-03	7.099175e-03	6.214400e-03	20151211_gfpNIPBLcf1_Prometa\MitoSys2\LSM\gfpNIPBLcf1_Noc\DE_W0002\DE_W0002_P0011\DE_2_W0002_P0011_T0002\TR1_W0001_P0286\TR1_2_W0001_P0286_T0001_R1_P2_K1_Ch2-Ch1.zen
40860	6.128917e-03	5.142395e-03	5.950600e-03	20151211_gfpNIPBLcf1_Prometa\MitoSys2\LSM\gfpNIPBLcf1_Noc\DE_W0002\DE_W0002_P0011\DE_2_W0002_P0011_T0002\TR1_W0001_P0286\TR1_2_W0001_P0286_T0001_R1_P2_K1_Ch2-Ch1.zen
43420	6.007209e-03	6.137927e-03	5.703700e-03	20151211_gfpNIPBLcf1_Prometa\MitoSys2\LSM\gfpNIPBLcf1_Noc\DE_W0002\DE_W0002_P0011\DE_2_W0002_P0011_T0002\TR1_W0001_P0286\TR1_2_W0001_P0286_T0001_R1_P2_K1_Ch2-Ch1.zen
45980	6.785167e-03	6.501082e-03	5.471700e-03	20151211_gfpNIPBLcf1_Prometa\MitoSys2\LSM\gfpNIPBLcf1_Noc\DE_W0002\DE_W0002_P0011\DE_2_W0002_P0011_T0002\TR1_W0001_P0286\TR1_2_W0001_P0286_T0001_R1_P2_K1_Ch2-Ch1.zen
48540	6.667541e-03	6.101068e-03	5.253000e-03	20151211_gfpNIPBLcf1_Prometa\MitoSys2\LSM\gfpNIPBLcf1_Noc\DE_W0002\DE_W0002_P0011\DE_2_W0002_P0011_T0002\TR1_W0001_P0286\TR1_2_W0001_P0286_T0001_R1_P2_K1_Ch2-Ch1.zen
51100	6.149049e-03	5.958393e-03	5.046200e-03	20151211_gfpNIPBLcf1_Prometa\MitoSys2\LSM\gfpNIPBLcf1_Noc\DE_W0002\DE_W0002_P0011\DE_2_W0002_P0011_T0002\TR1_W0001_P0286\TR1_2_W0001_P0286_T0001_R1_P2_K1_Ch2-Ch1.zen
56220	4.390028e-03	5.070320e-03	4.664200e-03	20151211_gfpNIPBLcf1_Prometa\MitoSys2\LSM\gfpNIPBLcf1_Noc\DE_W0002\DE_W0002_P0011\DE_2_W0002_P0011_T0002\TR1_W0001_P0286\TR1_2_W0001_P0286_T0001_R1_P2_K1_Ch2-Ch1.zen
61340	3.990691e-03	6.039735e-03	4.319200e-03	20151211_gfpNIPBLcf1_Prometa\MitoSys2\LSM\gfpNIPBLcf1_Noc\DE_W0002\DE_W0002_P0011\DE_2_W0002_P0011_T0002\TR1_W0001_P0286\TR1_2_W0001_P0286_T0001_R1_P2_K1_Ch2-Ch1.zen
66460	4.471163e-03	7.481343e-03	4.006300e-03	20151211_gfpNIPBLcf1_Prometa\MitoSys2\LSM\gfpNIPBLcf1_Noc\DE_W0002\DE_W0002_P0011\DE_2_W0002_P0011_T0002\TR1_W0001_P0286\TR1_2_W0001_P0286_T0001_R1_P2_K1_Ch2-Ch1.zen
71580	4.897348e-03	6.409926e-03	3.722000e-03	20151211_gfpNIPBLcf1_Prometa\MitoSys2\LSM\gfpNIPBLcf1_Noc\DE_W0002\DE_W0002_P0011\DE_2_W0002_P0011_T0002\TR1_W0001_P0286\TR1_2_W0001_P0286_T0001_R1_P2_K1_Ch2-Ch1.zen
76700	5.010194e-03	5.843417e-03	3.463100e-03	20151211_gfpNIPBLcf1_Prometa\MitoSys2\LSM\gfpNIPBLcf1_Noc\DE_W0002\DE_W0002_P0011\DE_2_W0002_P0011_T0002\TR1_W0001_P0286\TR1_2_W0001_P0286_T0001_R1_P2_K1_Ch2-Ch1.zen
81820	5.258799e-03	6.272436e-03	3.227100e-03	20151211_gfpNIPBLcf1_Prometa\MitoSys2\LSM\gfpNIPBLcf1_Noc\DE_W0002\DE_W0002_P0011\DE_2_W0002_P0011_T0002\TR1_W0001_P0286\TR1_2_W0001_P0286_T0001_R1_P2_K1_Ch2-Ch1.zen
86940	4.746705e-03	6.543482e-03	3.011800e-03	20151211_gfpNIPBLcf1_Prometa\MitoSys2\LSM\gfpNIPBLcf1_Noc\DE_W0002\DE_W0002_P0011\DE_2_W0002_P0011_T0002\TR1_W0001_P0286\TR1_2_W0001_P0286_T0001_R1_P2_K1_Ch2-Ch1.zen
92060	2.874848e-03	5.244746e-03	2.815100e-03	20151211_gfpNIPBLcf1_Prometa\MitoSys2\LSM\gfpNIPBLcf1_Noc\DE_W0002\DE_W0002_P0011\DE_2_W0002_P0011_T0002\TR1_W0001_P0286\TR1_2_W0001_P0286_T0001_R1_P2_K1_Ch2-Ch1.zen
97180	2.430610e-03	4.208906e-03	2.635100e-03	20151211_gfpNIPBLcf1_Prometa\MitoSys2\LSM\gfpNIPBLcf1_Noc\DE_W0002\DE_W0002_P0011\DE_2_W0002_P0011_T0002\TR1_W0001_P0286\TR1_2_W0001_P0286_T0001_R1_P2_K1_Ch2-Ch1.zen
102300	2.277838e-03	4.015039e-03	2.470400e-03	20151211_gfpNIPBLcf1_Prometa\MitoSys2\LSM\gfpNIPBLcf1_Noc\DE_W0002\DE_W0002_P0011\DE_2_W0002_P0011_T0002\TR1_W0001_P0286\TR1_2_W0001_P0286_T0001_R1_P2_K1_Ch2-Ch1.zen
112540	2.330718e-03	4.247916e-03	2.180900e-03	20151211_gfpNIPBLcf1_Prometa\MitoSys2\LSM\gfpNIPBLcf1_Noc\DE_W0002\DE_W0002_P0011\DE_2_W0002_P0011_T0002\TR1_W0001_P0286\TR1_2_W0001_P0286_T0001_R1_P2_K1_Ch2-Ch1.zen
122780	2.515429e-03	3.492416e-03	1.936400e-03	20151211_gfpNIPBLcf1_Prometa\MitoSys2\LSM\gfpNIPBLcf1_Noc\DE_W0002\DE_W0002_P0011\DE_2_W0002_P0011_T0002\TR1_W0001_P0286\TR1_2_W0001_P0286_T0001_R1_P2_K1_Ch2-Ch1.zen
133020	2.164053e-03	3.877108e-03	1.728900e-03	20151211_gfpNIPBLcf1_Prometa\MitoSys2\LSM\gfpNIPBLcf1_Noc\DE_W0002\DE_W0002_P0011\DE_2_W0002_P0011_T0002\TR1_W0001_P0286\TR1_2_W0001_P0286_T0001_R1_P2_K1_Ch2-Ch1.zen
143260	1.039359e-03	3.484434e-03	1.551700e-03	20151211_gfpNIPBLcf1_Prometa\MitoSys2\LSM\gfpNIPBLcf1_Noc\DE_W0002\DE_W0002_P0011\DE_2_W0002_P0011_T0002\TR1_W0001_P0286\TR1_2_W0001_P0286_T0001_R1_P2_K1_Ch2-Ch1.zen
153500	1.128052e-03	3.859493e-03	1.399500e-03	20151211_gfpNIPBLcf1_Prometa\MitoSys2\LSM\gfpNIPBLcf1_Noc\DE_W0002\DE_W0002_P0011\DE_2_W0002_P0011_T0002\TR1_W0001_P0286\TR1_2_W0001_P0286_T0001_R1_P2_K1_Ch2-Ch1.zen
163740	6.644956e-04	4.492365e-03	1.268200e-03	20151211_gfpNIPBLcf1_Prometa\MitoSys2\LSM\gfpNIPBLcf1_Noc\DE_W0002\DE_W0002_P0011\DE_2_W0002_P0011_T0002\TR1_W0001_P0286\TR1_2_W0001_P0286_T0001_R1_P2_K1_Ch2-Ch1.zen
173980	5.407799e-04	3.533444e-03	1.154100e-03	20151211_gfpNIPBLcf1_Prometa\MitoSys2\LSM\gfpNIPBLcf1_Noc\DE_W0002\DE_W0002_P0011\DE_2_W0002_P0011_T0002\TR1_W0001_P0286\TR1_2_W0001_P0286_T0001_R1_P2_K1_Ch2-Ch1.zen
184220	1.314157e-03	4.532391e-03	1.054600e-03	20151211_gfpNIPBLcf1_Prometa\MitoSys2\LSM\gfpNIPBLcf1_Noc\DE_W0002\DE_W0002_P0011\DE_2_W0002_P0011_T0002\TR1_W0001_P0286\TR1_2_W0001_P0286_T0001_R1_P2_K1_Ch2-Ch1.zen
194460	4.965549e-04	4.272917e-03	9.673700e-04	20151211_gfpNIPBLcf1_Prometa\MitoSys2\LSM\gfpNIPBLcf1_Noc\DE_W0002\DE_W0002_P0011\DE_2_W0002_P0011_T0002\TR1_W0001_P0286\TR1_2_W0001_P0286_T0001_R1_P2_K1_Ch2-Ch1.zen
204700	-3.301951e-04	4.099988e-03	8.904700e-04	20151211_gfpNIPBLcf1_Prometa\MitoSys2\LSM\gfpNIPBLcf1_Noc\DE_W0002\DE_W0002_P0011\DE_2_W0002_P0011_T0002\TR1_W0001_P0286\TR1_2_W0001_P0286_T0001_R1_P2_K1_Ch2-Ch1.zen
225180	4.699540e-04	3.664572e-03	7.618900e-04	20151211_gfpNIPBLcf1_Prometa\MitoSys2\LSM\gfpNIPBLcf1_Noc\DE_W0002\DE_W0002_P0011\DE_2_W0002_P0011_T0002\TR1_W0001_P0286\TR1_2_W0001_P0286_T0001_R1_P2_K1_Ch2-Ch1.zen
245660	-3.593940e-04	3.217335e-03	6.595100e-04	20151211_gfpNIPBLcf1_Prometa\MitoSys2\LSM\gfpNIPBLcf1_Noc\DE_W0002\DE_W0002_P0011\DE_2_W0002_P0011_T0002\TR1_W0001_P0286\TR1_2_W0001_P0286_T0001_R1_P2_K1_Ch2-Ch1.zen
266140	-1.529892e-03	2.894986e-03	5.767700e-04	20151211_gfpNIPBLcf1_Prometa\MitoSys2\LSM\gfpNIPBLcf1_Noc\DE_W0002\DE_W0002_P0011\DE_2_W0002_P0011_T0002\TR1_W0001_P0286\TR1_2_W0001_P0286_T0001_R1_P2_K1_Ch2-Ch1.zen
286620	-1.575088e-03	4.195883e-03	5.090200e-04	20151211_gfpNIPBLcf1_Prometa\MitoSys2\LSM\gfpNIPBLcf1_Noc\DE_W0002\DE_W0002_P0011\DE_2_W0002_P0011_T0002\TR1_W0001_P0286\TR1_2_W0001_P0286_T0001_R1_P2_K1_Ch2-Ch1.zen
307100	-1.100749e-03	2.642972e-03	4.528800e-04	20151211_gfpNIPBLcf1_Prometa\MitoSys2\LSM\gfpNIPBLcf1_Noc\DE_W0002\DE_W0002_P0011\DE_2_W0002_P0011_T0002\TR1_W0001_P0286\TR1_2_W0001_P0286_T0001_R1_P2_K1_Ch2-Ch1.zen
327580	-1.748869e-03	3.291850e-03	4.058600e-04	20151211_gfpNIPBLcf1_Prometa\MitoSys2\LSM\gfpNIPBLcf1_Noc\DE_W0002\DE_W0002_P0011\DE_2_W0002_P0011_T0002\TR1_W0001_P0286\TR1_2_W0001_P0286_T0001_R1_P2_K1_Ch2-Ch1.zen
348060	-5.308990e-04	4.467009e-03	3.661200e-04	20151211_gfpNIPBLcf1_Prometa\MitoSys2\LSM\gfpNIPBLcf1_Noc\DE_W0002\DE_W0002_P0011\DE_2_W0002_P0011_T0002\TR1_W0001_P0286\TR1_2_W0001_P0286_T0001_R1_P2_K1_Ch2-Ch1.zen
368540	-1.484391e-03	4.331257e-03	3.322200e-04	20151211_gfpNIPBLcf1_Prometa\MitoSys2\LSM\gfpNIPBLcf1_Noc\DE_W0002\DE_W0002_P0011\DE_2_W0002_P0011_T0002\TR1_W0001_P0286\TR1_2_W0001_P0286_T0001_R1_P2_K1_Ch2-Ch1.zen
389020	-9.157501e-04	3.915744e-03	3.030700e-04	20151211_gfpNIPBLcf1_Prometa\MitoSys2\LSM\gfpNIPBLcf1_Noc\DE_W0002\DE_W0002_P0011\DE_2_W0002_P0011_T0002\TR1_W0001_P0286\TR1_2_W0001_P0286_T0001_R1_P2_K1_Ch2-Ch1.zen
409500	-9.897187e-04	4.253152e-03	2.778400e-04	20151211_gfpNIPBLcf1_Prometa\MitoSys2\LSM\gfpNIPBLcf1_Noc\DE_W0002\DE_W0002_P0011\DE_2_W0002_P0011_T0002\TR1_W0001_P0286\TR1_2_W0001_P0286_T0001_R1_P2_K1_Ch2-Ch1.zen
450460	-1.240641e-03	4.640990e-03	2.365500e-04	20151211_gfpNIPBLcf1_Prometa\MitoSys2\LSM\gfpNIPBLcf1_Noc\DE_W0002\DE_W0002_P0011\DE_2_W0002_P0011_T0002\TR1_W0001_P0286\TR1_2_W0001_P0286_T0001_R1_P2_K1_Ch2-Ch1.zen
491420	-2.038678e-03	4.278539e-03	2.044500e-04	20151211_gfpNIPBLcf1_Prometa\MitoSys2\LSM\gfpNIPBLcf1_Noc\DE_W0002\DE_W0002_P0011\DE_2_W0002_P0011_T0002\TR1_W0001_P0286\TR1_2_W0001_P0286_T0001_R1_P2_K1_Ch2-Ch1.zen
532380	-1.856791e-03	4.687041e-03	1.789800e-04	20151211_gfpNIPBLcf1_Prometa\MitoSys2\LSM\gfpNIPBLcf1_Noc\DE_W0002\DE_W0002_P0011\DE_2_W0002_P0011_T0002\TR1_W0001_P0286\TR1_2_W0001_P0286_T0001_R1_P2_K1_Ch2-Ch1.zen
573340	-2.090871e-03	2.917909e-03	1.584000e-04	20151211_gfpNIPBLcf1_Prometa\MitoSys2\LSM\gfpNIPBLcf1_Noc\DE_W0002\DE_W0002_P0011\DE_2_W0002_P0011_T0002\TR1_W0001_P0286\TR1_2_W0001_P0286_T0001_R1_P2_K1_Ch2-Ch1.zen
614300	-1.570174e-03	4.251207e-03	1.415200e-04	20151211_gfpNIPBLcf1_Prometa\MitoSys2\LSM\gfpNIPBLcf1_Noc\DE_W0002\DE_W0002_P0011\DE_2_W0002_P0011_T0002\TR1_W0001_P0286\TR1_2_W0001_P0286_T0001_R1_P2_K1_Ch2-Ch1.zen
655260	-1.157181e-03	3.348238e-03	1.274900e-04	20151211_gfpNIPBLcf1_Prometa\MitoSys2\LSM\gfpNIPBLcf1_Noc\DE_W0002\DE_W0002_P0011\DE_2_W0002_P0011_T0002\TR1_W0001_P0286\TR1_2_W0001_P0286_T0001_R1_P2_K1_Ch2-Ch1.zen
696220	-6.658706e-04	4.508810e-03	1.156700e-04	20151211_gfpNIPBLcf1_Prometa\MitoSys2\LSM\gfpNIPBLcf1_Noc\DE_W0002\DE_W0002_P0011\DE_2_W0002_P0011_T0002\TR1_W0001_P0286\TR1_2_W0001_P0286_T0001_R1_P2_K1_Ch2-Ch1.zen
737180	-8.064454e-05	5.136078e-03	1.056200e-04	20151211_gfpNIPBLcf1_Prometa\MitoSys2\LSM\gfpNIPBLcf1_Noc\DE_W0002\DE_W0002_P0011\DE_2_W0002_P0011_T0002\TR1_W0001_P0286\TR1_2_W0001_P0286_T0001_R1_P2_K1_Ch2-Ch1.zen
778140	-3.826106e-04	5.136927e-03	9.698500e-05	20151211_gfpNIPBLcf1_Prometa\MitoSys2\LSM\gfpNIPBLcf1_Noc\DE_W0002\DE_W0002_P0011\DE_2_W0002_P0011_T0002\TR1_W0001_P0286\TR1_2_W0001_P0286_T0001_R1_P2_K1_Ch2-Ch1.zen
819100	-2.711220e-04	4.570386e-03	8.950300e-05	20151211_gfpNIPBLcf1_Prometa\MitoSys2\LSM\gfpNIPBLcf1_Noc\DE_W0002\DE_W0002_P0011\DE_2_W0002_P0011_T0002\TR1_W0001_P0286\TR1_2_W0001_P0286_T0001_R1_P2_K1_Ch2-Ch1.zen
901020	-5.774536e-04	3.199479e-03	7.722100e-05	20151211_gfpNIPBLcf1_Prometa\MitoSys2\LSM\gfpNIPBLcf1_Noc\DE_W0002\DE_W0002_P0011\DE_2_W0002_P0011_T0002\TR1_W0001_P0286\TR1_2_W0001_P0286_T0001_R1_P2_K1_Ch2-Ch1.zen
982940	-4.726490e-04	3.848641e-03	6.760500e-05	20151211_gfpNIPBLcf1_Prometa\MitoSys2\LSM\gfpNIPBLcf1_Noc\DE_W0002\DE_W0002_P0011\DE_2_W0002_P0011_T0002\TR1_W0001_P0286\TR1_2_W0001_P0286_T0001_R1_P2_K1_Ch2-Ch1.zen
1064860	-8.806309e-04	4.917319e-03	5.990500e-05	20151211_gfpNIPBLcf1_Prometa\MitoSys2\LSM\gfpNIPBLcf1_Noc\DE_W0002\DE_W0002_P0011\DE_2_W0002_P0011_T0002\TR1_W0001_P0286\TR1_2_W0001_P0286_T0001_R1_P2_K1_Ch2-Ch1.zen
1146780	-1.037968e-03	3.475684e-03	5.361900e-05	20151211_gfpNIPBLcf1_Prometa\MitoSys2\LSM\gfpNIPBLcf1_Noc\DE_W0002\DE_W0002_P0011\DE_2_W0002_P0011_T0002\TR1_W0001_P0286\TR1_2_W0001_P0286_T0001_R1_P2_K1_Ch2-Ch1.zen
1228700	-1.618799e-03	3.250943e-03	4.840600e-05	20151211_gfpNIPBLcf1_Prometa\MitoSys2\LSM\gfpNIPBLcf1_Noc\DE_W0002\DE_W0002_P0011\DE_2_W0002_P0011_T0002\TR1_W0001_P0286\TR1_2_W0001_P0286_T0001_R1_P2_K1_Ch2-Ch1.zen
1310620	-2.138923e-03	3.473843e-03	4.402200e-05	20151211_gfpNIPBLcf1_Prometa\MitoSys2\LSM\gfpNIPBLcf1_Noc\DE_W0002\DE_W0002_P0011\DE_2_W0002_P0011_T0002\TR1_W0001_P0286\TR1_2_W0001_P0286_T0001_R1_P2_K1_Ch2-Ch1.zen
1392540	-1.795407e-03	3.369551e-03	4.029100e-05	20151211_gfpNIPBLcf1_Prometa\MitoSys2\LSM\gfpNIPBLcf1_Noc\DE_W0002\DE_W0002_P0011\DE_2_W0002_P0011_T0002\TR1_W0001_P0286\TR1_2_W0001_P0286_T0001_R1_P2_K1_Ch2-Ch1.zen
1474460	-5.915221e-04	3.467315e-03	3.708200e-05	20151211_gfpNIPBLcf1_Prometa\MitoSys2\LSM\gfpNIPBLcf1_Noc\DE_W0002\DE_W0002_P0011\DE_2_W0002_P0011_T0002\TR1_W0001_P0286\TR1_2_W0001_P0286_T0001_R1_P2_K1_Ch2-Ch1.zen
1556380	2.419031e-04	3.337605e-03	3.429600e-05	20151211_gfpNIPBLcf1_Prometa\MitoSys2\LSM\gfpNIPBLcf1_Noc\DE_W0002\DE_W0002_P0011\DE_2_W0002_P0011_T0002\TR1_W0001_P0286\TR1_2_W0001_P0286_T0001_R1_P2_K1_Ch2-Ch1.zen
10	6.366447e-02	5.750813e-02	4.881800e-02	20151211_gfpNIPBLcf1_Prometa\MitoSys2\LSM\gfpNIPBLcf1_Noc\DE_W0002\DE_W0002_P0011\DE_2_W0002_P0011_T0002\TR1_W0001_P0286\TR1_2_W0001_P0286_T0001_R1_P5_K1_Ch2-Ch1.zen
20	3.968162e-02	4.371827e-02	4.842300e-02	20151211_gfpNIPBLcf1_Prometa\MitoSys2\LSM\gfpNIPBLcf1_Noc\DE_W0002\DE_W0002_P0011\DE_2_W0002_P0011_T0002\TR1_W0001_P0286\TR1_2_W0001_P0286_T0001_R1_P5_K1_Ch2-Ch1.zen
30	5.134577e-02	5.510752e-02	4.802500e-02	20151211_gfpNIPBLcf1_Prometa\MitoSys2\LSM\gfpNIPBLcf1_Noc\DE_W0002\DE_W0002_P0011\DE_2_W0002_P0011_T0002\TR1_W0001_P0286\TR1_2_W0001_P0286_T0001_R1_P5_K1_Ch2-Ch1.zen
40	3.819602e-02	4.368032e-02	4.763000e-02	20151211_gfpNIPBLcf1_Prometa\MitoSys2\LSM\gfpNIPBLcf1_Noc\DE_W0002\DE_W0002_P0011\DE_2_W0002_P0011_T0002\TR1_W0001_P0286\TR1_2_W0001_P0286_T0001_R1_P5_K1_Ch2-Ch1.zen
50	3.330996e-02	5.810531e-02	4.724000e-02	20151211_gfpNIPBLcf1_Prometa\MitoSys2\LSM\gfpNIPBLcf1_Noc\DE_W0002\DE_W0002_P0011\DE_2_W0002_P0011_T0002\TR1_W0001_P0286\TR1_2_W0001_P0286_T0001_R1_P5_K1_Ch2-Ch1.zen
60	5.445265e-02	3.856317e-02	4.685700e-02	20151211_gfpNIPBLcf1_Prometa\MitoSys2\LSM\gfpNIPBLcf1_Noc\DE_W0002\DE_W0002_P0011\DE_2_W0002_P0011_T0002\TR1_W0001_P0286\TR1_2_W0001_P0286_T0001_R1_P5_K1_Ch2-Ch1.zen
70	6.646769e-02	3.670291e-02	4.648300e-02	20151211_gfpNIPBLcf1_Prometa\MitoSys2\LSM\gfpNIPBLcf1_Noc\DE_W0002\DE_W0002_P0011\DE_2_W0002_P0011_T0002\TR1_W0001_P0286\TR1_2_W0001_P0286_T0001_R1_P5_K1_Ch2-Ch1.zen
80	3.777189e-02	4.404587e-02	4.611600e-02	20151211_gfpNIPBLcf1_Prometa\MitoSys2\LSM\gfpNIPBLcf1_Noc\DE_W0002\DE_W0002_P0011\DE_2_W0002_P0011_T0002\TR1_W0001_P0286\TR1_2_W0001_P0286_T0001_R1_P5_K1_Ch2-Ch1.zen
90	4.377746e-02	2.995866e-02	4.575800e-02	20151211_gfpNIPBLcf1_Prometa\MitoSys2\LSM\gfpNIPBLcf1_Noc\DE_W0002\DE_W0002_P0011\DE_2_W0002_P0011_T0002\TR1_W0001_P0286\TR1_2_W0001_P0286_T0001_R1_P5_K1_Ch2-Ch1.zen
100	3.712540e-02	3.028567e-02	4.540700e-02	20151211_gfpNIPBLcf1_Prometa\MitoSys2\LSM\gfpNIPBLcf1_Noc\DE_W0002\DE_W0002_P0011\DE_2_W0002_P0011_T0002\TR1_W0001_P0286\TR1_2_W0001_P0286_T0001_R1_P5_K1_Ch2-Ch1.zen
120	4.382580e-02	4.464834e-02	4.473000e-02	20151211_gfpNIPBLcf1_Prometa\MitoSys2\LSM\gfpNIPBLcf1_Noc\DE_W0002\DE_W0002_P0011\DE_2_W0002_P0011_T0002\TR1_W0001_P0286\TR1_2_W0001_P0286_T0001_R1_P5_K1_Ch2-Ch1.zen
140	3.507513e-02	2.999470e-02	4.408300e-02	20151211_gfpNIPBLcf1_Prometa\MitoSys2\LSM\gfpNIPBLcf1_Noc\DE_W0002\DE_W0002_P0011\DE_2_W0002_P0011_T0002\TR1_W0001_P0286\TR1_2_W0001_P0286_T0001_R1_P5_K1_Ch2-Ch1.zen
160	4.955117e-02	3.775669e-02	4.346300e-02	20151211_gfpNIPBLcf1_Prometa\MitoSys2\LSM\gfpNIPBLcf1_Noc\DE_W0002\DE_W0002_P0011\DE_2_W0002_P0011_T0002\TR1_W0001_P0286\TR1_2_W0001_P0286_T0001_R1_P5_K1_Ch2-Ch1.zen
180	3.510894e-02	3.993329e-02	4.287000e-02	20151211_gfpNIPBLcf1_Prometa\MitoSys2\LSM\gfpNIPBLcf1_Noc\DE_W0002\DE_W0002_P0011\DE_2_W0002_P0011_T0002\TR1_W0001_P0286\TR1_2_W0001_P0286_T0001_R1_P5_K1_Ch2-Ch1.zen
200	4.410441e-02	2.879266e-02	4.230100e-02	20151211_gfpNIPBLcf1_Prometa\MitoSys2\LSM\gfpNIPBLcf1_Noc\DE_W0002\DE_W0002_P0011\DE_2_W0002_P0011_T0002\TR1_W0001_P0286\TR1_2_W0001_P0286_T0001_R1_P5_K1_Ch2-Ch1.zen
220	3.497111e-02	3.117241e-02	4.175400e-02	20151211_gfpNIPBLcf1_Prometa\MitoSys2\LSM\gfpNIPBLcf1_Noc\DE_W0002\DE_W0002_P0011\DE_2_W0002_P0011_T0002\TR1_W0001_P0286\TR1_2_W0001_P0286_T0001_R1_P5_K1_Ch2-Ch1.zen
240	5.029436e-02	3.720298e-02	4.122800e-02	20151211_gfpNIPBLcf1_Prometa\MitoSys2\LSM\gfpNIPBLcf1_Noc\DE_W0002\DE_W0002_P0011\DE_2_W0002_P0011_T0002\TR1_W0001_P0286\TR1_2_W0001_P0286_T0001_R1_P5_K1_Ch2-Ch1.zen
260	5.201031e-02	2.647513e-02	4.072100e-02	20151211_gfpNIPBLcf1_Prometa\MitoSys2\LSM\gfpNIPBLcf1_Noc\DE_W0002\DE_W0002_P0011\DE_2_W0002_P0011_T0002\TR1_W0001_P0286\TR1_2_W0001_P0286_T0001_R1_P5_K1_Ch2-Ch1.zen
280	4.683384e-02	3.499038e-02	4.023300e-02	20151211_gfpNIPBLcf1_Prometa\MitoSys2\LSM\gfpNIPBLcf1_Noc\DE_W0002\DE_W0002_P0011\DE_2_W0002_P0011_T0002\TR1_W0001_P0286\TR1_2_W0001_P0286_T0001_R1_P5_K1_Ch2-Ch1.zen
300	4.107019e-02	2.138376e-02	3.976300e-02	20151211_gfpNIPBLcf1_Prometa\MitoSys2\LSM\gfpNIPBLcf1_Noc\DE_W0002\DE_W0002_P0011\DE_2_W0002_P0011_T0002\TR1_W0001_P0286\TR1_2_W0001_P0286_T0001_R1_P5_K1_Ch2-Ch1.zen
340	4.446744e-02	2.102685e-02	3.887000e-02	20151211_gfpNIPBLcf1_Prometa\MitoSys2\LSM\gfpNIPBLcf1_Noc\DE_W0002\DE_W0002_P0011\DE_2_W0002_P0011_T0002\TR1_W0001_P0286\TR1_2_W0001_P0286_T0001_R1_P5_K1_Ch2-Ch1.zen
380	3.653633e-02	1.867788e-02	3.803500e-02	20151211_gfpNIPBLcf1_Prometa\MitoSys2\LSM\gfpNIPBLcf1_Noc\DE_W0002\DE_W0002_P0011\DE_2_W0002_P0011_T0002\TR1_W0001_P0286\TR1_2_W0001_P0286_T0001_R1_P5_K1_Ch2-Ch1.zen
420	3.394801e-02	2.129481e-02	3.725400e-02	20151211_gfpNIPBLcf1_Prometa\MitoSys2\LSM\gfpNIPBLcf1_Noc\DE_W0002\DE_W0002_P0011\DE_2_W0002_P0011_T0002\TR1_W0001_P0286\TR1_2_W0001_P0286_T0001_R1_P5_K1_Ch2-Ch1.zen
460	3.989866e-02	2.472260e-02	3.652000e-02	20151211_gfpNIPBLcf1_Prometa\MitoSys2\LSM\gfpNIPBLcf1_Noc\DE_W0002\DE_W0002_P0011\DE_2_W0002_P0011_T0002\TR1_W0001_P0286\TR1_2_W0001_P0286_T0001_R1_P5_K1_Ch2-Ch1.zen
500	3.916674e-02	2.157469e-02	3.583100e-02	20151211_gfpNIPBLcf1_Prometa\MitoSys2\LSM\gfpNIPBLcf1_Noc\DE_W0002\DE_W0002_P0011\DE_2_W0002_P0011_T0002\TR1_W0001_P0286\TR1_2_W0001_P0286_T0001_R1_P5_K1_Ch2-Ch1.zen
540	3.559234e-02	2.040807e-02	3.518200e-02	20151211_gfpNIPBLcf1_Prometa\MitoSys2\LSM\gfpNIPBLcf1_Noc\DE_W0002\DE_W0002_P0011\DE_2_W0002_P0011_T0002\TR1_W0001_P0286\TR1_2_W0001_P0286_T0001_R1_P5_K1_Ch2-Ch1.zen
580	3.868297e-02	2.742486e-02	3.456900e-02	20151211_gfpNIPBLcf1_Prometa\MitoSys2\LSM\gfpNIPBLcf1_Noc\DE_W0002\DE_W0002_P0011\DE_2_W0002_P0011_T0002\TR1_W0001_P0286\TR1_2_W0001_P0286_T0001_R1_P5_K1_Ch2-Ch1.zen
620	3.255646e-02	2.416051e-02	3.399100e-02	20151211_gfpNIPBLcf1_Prometa\MitoSys2\LSM\gfpNIPBLcf1_Noc\DE_W0002\DE_W0002_P0011\DE_2_W0002_P0011_T0002\TR1_W0001_P0286\TR1_2_W0001_P0286_T0001_R1_P5_K1_Ch2-Ch1.zen
660	2.341820e-02	1.544219e-02	3.344400e-02	20151211_gfpNIPBLcf1_Prometa\MitoSys2\LSM\gfpNIPBLcf1_Noc\DE_W0002\DE_W0002_P0011\DE_2_W0002_P0011_T0002\TR1_W0001_P0286\TR1_2_W0001_P0286_T0001_R1_P5_K1_Ch2-Ch1.zen
700	2.365697e-02	1.182168e-02	3.292600e-02	20151211_gfpNIPBLcf1_Prometa\MitoSys2\LSM\gfpNIPBLcf1_Noc\DE_W0002\DE_W0002_P0011\DE_2_W0002_P0011_T0002\TR1_W0001_P0286\TR1_2_W0001_P0286_T0001_R1_P5_K1_Ch2-Ch1.zen
780	3.274130e-02	1.795993e-02	3.196900e-02	20151211_gfpNIPBLcf1_Prometa\MitoSys2\LSM\gfpNIPBLcf1_Noc\DE_W0002\DE_W0002_P0011\DE_2_W0002_P0011_T0002\TR1_W0001_P0286\TR1_2_W0001_P0286_T0001_R1_P5_K1_Ch2-Ch1.zen
860	2.937644e-02	2.000311e-02	3.110300e-02	20151211_gfpNIPBLcf1_Prometa\MitoSys2\LSM\gfpNIPBLcf1_Noc\DE_W0002\DE_W0002_P0011\DE_2_W0002_P0011_T0002\TR1_W0001_P0286\TR1_2_W0001_P0286_T0001_R1_P5_K1_Ch2-Ch1.zen
940	3.260650e-02	9.699326e-03	3.031700e-02	20151211_gfpNIPBLcf1_Prometa\MitoSys2\LSM\gfpNIPBLcf1_Noc\DE_W0002\DE_W0002_P0011\DE_2_W0002_P0011_T0002\TR1_W0001_P0286\TR1_2_W0001_P0286_T0001_R1_P5_K1_Ch2-Ch1.zen
1020	2.664234e-02	1.853460e-02	2.959900e-02	20151211_gfpNIPBLcf1_Prometa\MitoSys2\LSM\gfpNIPBLcf1_Noc\DE_W0002\DE_W0002_P0011\DE_2_W0002_P0011_T0002\TR1_W0001_P0286\TR1_2_W0001_P0286_T0001_R1_P5_K1_Ch2-Ch1.zen
1100	2.704492e-02	1.882293e-02	2.894100e-02	20151211_gfpNIPBLcf1_Prometa\MitoSys2\LSM\gfpNIPBLcf1_Noc\DE_W0002\DE_W0002_P0011\DE_2_W0002_P0011_T0002\TR1_W0001_P0286\TR1_2_W0001_P0286_T0001_R1_P5_K1_Ch2-Ch1.zen
1180	2.465120e-02	1.572642e-02	2.833500e-02	20151211_gfpNIPBLcf1_Prometa\MitoSys2\LSM\gfpNIPBLcf1_Noc\DE_W0002\DE_W0002_P0011\DE_2_W0002_P0011_T0002\TR1_W0001_P0286\TR1_2_W0001_P0286_T0001_R1_P5_K1_Ch2-Ch1.zen
1260	2.569197e-02	1.860961e-02	2.777500e-02	20151211_gfpNIPBLcf1_Prometa\MitoSys2\LSM\gfpNIPBLcf1_Noc\DE_W0002\DE_W0002_P0011\DE_2_W0002_P0011_T0002\TR1_W0001_P0286\TR1_2_W0001_P0286_T0001_R1_P5_K1_Ch2-Ch1.zen
1340	3.290048e-02	1.762118e-02	2.725500e-02	20151211_gfpNIPBLcf1_Prometa\MitoSys2\LSM\gfpNIPBLcf1_Noc\DE_W0002\DE_W0002_P0011\DE_2_W0002_P0011_T0002\TR1_W0001_P0286\TR1_2_W0001_P0286_T0001_R1_P5_K1_Ch2-Ch1.zen
1420	2.846208e-02	2.021405e-02	2.677100e-02	20151211_gfpNIPBLcf1_Prometa\MitoSys2\LSM\gfpNIPBLcf1_Noc\DE_W0002\DE_W0002_P0011\DE_2_W0002_P0011_T0002\TR1_W0001_P0286\TR1_2_W0001_P0286_T0001_R1_P5_K1_Ch2-Ch1.zen
1500	3.049616e-02	1.025588e-02	2.631800e-02	20151211_gfpNIPBLcf1_Prometa\MitoSys2\LSM\gfpNIPBLcf1_Noc\DE_W0002\DE_W0002_P0011\DE_2_W0002_P0011_T0002\TR1_W0001_P0286\TR1_2_W0001_P0286_T0001_R1_P5_K1_Ch2-Ch1.zen
1660	1.989886e-02	1.306096e-02	2.549500e-02	20151211_gfpNIPBLcf1_Prometa\MitoSys2\LSM\gfpNIPBLcf1_Noc\DE_W0002\DE_W0002_P0011\DE_2_W0002_P0011_T0002\TR1_W0001_P0286\TR1_2_W0001_P0286_T0001_R1_P5_K1_Ch2-Ch1.zen
1820	2.631683e-02	1.025045e-02	2.476300e-02	20151211_gfpNIPBLcf1_Prometa\MitoSys2\LSM\gfpNIPBLcf1_Noc\DE_W0002\DE_W0002_P0011\DE_2_W0002_P0011_T0002\TR1_W0001_P0286\TR1_2_W0001_P0286_T0001_R1_P5_K1_Ch2-Ch1.zen
1980	2.567127e-02	1.355951e-02	2.410500e-02	20151211_gfpNIPBLcf1_Prometa\MitoSys2\LSM\gfpNIPBLcf1_Noc\DE_W0002\DE_W0002_P0011\DE_2_W0002_P0011_T0002\TR1_W0001_P0286\TR1_2_W0001_P0286_T0001_R1_P5_K1_Ch2-Ch1.zen
2140	2.453461e-02	1.342227e-02	2.350900e-02	20151211_gfpNIPBLcf1_Prometa\MitoSys2\LSM\gfpNIPBLcf1_Noc\DE_W0002\DE_W0002_P0011\DE_2_W0002_P0011_T0002\TR1_W0001_P0286\TR1_2_W0001_P0286_T0001_R1_P5_K1_Ch2-Ch1.zen
2300	2.290189e-02	1.340832e-02	2.296500e-02	20151211_gfpNIPBLcf1_Prometa\MitoSys2\LSM\gfpNIPBLcf1_Noc\DE_W0002\DE_W0002_P0011\DE_2_W0002_P0011_T0002\TR1_W0001_P0286\TR1_2_W0001_P0286_T0001_R1_P5_K1_Ch2-Ch1.zen
2460	2.267099e-02	1.186029e-02	2.246300e-02	20151211_gfpNIPBLcf1_Prometa\MitoSys2\LSM\gfpNIPBLcf1_Noc\DE_W0002\DE_W0002_P0011\DE_2_W0002_P0011_T0002\TR1_W0001_P0286\TR1_2_W0001_P0286_T0001_R1_P5_K1_Ch2-Ch1.zen
2620	2.067231e-02	1.354842e-02	2.199900e-02	20151211_gfpNIPBLcf1_Prometa\MitoSys2\LSM\gfpNIPBLcf1_Noc\DE_W0002\DE_W0002_P0011\DE_2_W0002_P0011_T0002\TR1_W0001_P0286\TR1_2_W0001_P0286_T0001_R1_P5_K1_Ch2-Ch1.zen
2780	2.212473e-02	1.433725e-02	2.156600e-02	20151211_gfpNIPBLcf1_Prometa\MitoSys2\LSM\gfpNIPBLcf1_Noc\DE_W0002\DE_W0002_P0011\DE_2_W0002_P0011_T0002\TR1_W0001_P0286\TR1_2_W0001_P0286_T0001_R1_P5_K1_Ch2-Ch1.zen
2940	2.369531e-02	1.156827e-02	2.116200e-02	20151211_gfpNIPBLcf1_Prometa\MitoSys2\LSM\gfpNIPBLcf1_Noc\DE_W0002\DE_W0002_P0011\DE_2_W0002_P0011_T0002\TR1_W0001_P0286\TR1_2_W0001_P0286_T0001_R1_P5_K1_Ch2-Ch1.zen
3100	2.424115e-02	9.961487e-03	2.078100e-02	20151211_gfpNIPBLcf1_Prometa\MitoSys2\LSM\gfpNIPBLcf1_Noc\DE_W0002\DE_W0002_P0011\DE_2_W0002_P0011_T0002\TR1_W0001_P0286\TR1_2_W0001_P0286_T0001_R1_P5_K1_Ch2-Ch1.zen
3420	2.199873e-02	8.762704e-03	2.008200e-02	20151211_gfpNIPBLcf1_Prometa\MitoSys2\LSM\gfpNIPBLcf1_Noc\DE_W0002\DE_W0002_P0011\DE_2_W0002_P0011_T0002\TR1_W0001_P0286\TR1_2_W0001_P0286_T0001_R1_P5_K1_Ch2-Ch1.zen
3740	1.814421e-02	9.709480e-03	1.945000e-02	20151211_gfpNIPBLcf1_Prometa\MitoSys2\LSM\gfpNIPBLcf1_Noc\DE_W0002\DE_W0002_P0011\DE_2_W0002_P0011_T0002\TR1_W0001_P0286\TR1_2_W0001_P0286_T0001_R1_P5_K1_Ch2-Ch1.zen
4060	1.928592e-02	1.040409e-02	1.887400e-02	20151211_gfpNIPBLcf1_Prometa\MitoSys2\LSM\gfpNIPBLcf1_Noc\DE_W0002\DE_W0002_P0011\DE_2_W0002_P0011_T0002\TR1_W0001_P0286\TR1_2_W0001_P0286_T0001_R1_P5_K1_Ch2-Ch1.zen
4380	1.352575e-02	8.516433e-03	1.834300e-02	20151211_gfpNIPBLcf1_Prometa\MitoSys2\LSM\gfpNIPBLcf1_Noc\DE_W0002\DE_W0002_P0011\DE_2_W0002_P0011_T0002\TR1_W0001_P0286\TR1_2_W0001_P0286_T0001_R1_P5_K1_Ch2-Ch1.zen
4700	2.030468e-02	1.213739e-02	1.785000e-02	20151211_gfpNIPBLcf1_Prometa\MitoSys2\LSM\gfpNIPBLcf1_Noc\DE_W0002\DE_W0002_P0011\DE_2_W0002_P0011_T0002\TR1_W0001_P0286\TR1_2_W0001_P0286_T0001_R1_P5_K1_Ch2-Ch1.zen
5020	1.625240e-02	9.288024e-03	1.739100e-02	20151211_gfpNIPBLcf1_Prometa\MitoSys2\LSM\gfpNIPBLcf1_Noc\DE_W0002\DE_W0002_P0011\DE_2_W0002_P0011_T0002\TR1_W0001_P0286\TR1_2_W0001_P0286_T0001_R1_P5_K1_Ch2-Ch1.zen
5340	1.767611e-02	6.893580e-03	1.696000e-02	20151211_gfpNIPBLcf1_Prometa\MitoSys2\LSM\gfpNIPBLcf1_Noc\DE_W0002\DE_W0002_P0011\DE_2_W0002_P0011_T0002\TR1_W0001_P0286\TR1_2_W0001_P0286_T0001_R1_P5_K1_Ch2-Ch1.zen
5660	1.800798e-02	7.644829e-03	1.655300e-02	20151211_gfpNIPBLcf1_Prometa\MitoSys2\LSM\gfpNIPBLcf1_Noc\DE_W0002\DE_W0002_P0011\DE_2_W0002_P0011_T0002\TR1_W0001_P0286\TR1_2_W0001_P0286_T0001_R1_P5_K1_Ch2-Ch1.zen
5980	1.896130e-02	8.919128e-03	1.616900e-02	20151211_gfpNIPBLcf1_Prometa\MitoSys2\LSM\gfpNIPBLcf1_Noc\DE_W0002\DE_W0002_P0011\DE_2_W0002_P0011_T0002\TR1_W0001_P0286\TR1_2_W0001_P0286_T0001_R1_P5_K1_Ch2-Ch1.zen
6300	1.502779e-02	6.911338e-03	1.580500e-02	20151211_gfpNIPBLcf1_Prometa\MitoSys2\LSM\gfpNIPBLcf1_Noc\DE_W0002\DE_W0002_P0011\DE_2_W0002_P0011_T0002\TR1_W0001_P0286\TR1_2_W0001_P0286_T0001_R1_P5_K1_Ch2-Ch1.zen
6940	1.394720e-02	1.025367e-02	1.512800e-02	20151211_gfpNIPBLcf1_Prometa\MitoSys2\LSM\gfpNIPBLcf1_Noc\DE_W0002\DE_W0002_P0011\DE_2_W0002_P0011_T0002\TR1_W0001_P0286\TR1_2_W0001_P0286_T0001_R1_P5_K1_Ch2-Ch1.zen
7580	1.463455e-02	5.809390e-03	1.451000e-02	20151211_gfpNIPBLcf1_Prometa\MitoSys2\LSM\gfpNIPBLcf1_Noc\DE_W0002\DE_W0002_P0011\DE_2_W0002_P0011_T0002\TR1_W0001_P0286\TR1_2_W0001_P0286_T0001_R1_P5_K1_Ch2-Ch1.zen
8220	1.371094e-02	8.554096e-03	1.394200e-02	20151211_gfpNIPBLcf1_Prometa\MitoSys2\LSM\gfpNIPBLcf1_Noc\DE_W0002\DE_W0002_P0011\DE_2_W0002_P0011_T0002\TR1_W0001_P0286\TR1_2_W0001_P0286_T0001_R1_P5_K1_Ch2-Ch1.zen
8860	1.340330e-02	6.861181e-03	1.341700e-02	20151211_gfpNIPBLcf1_Prometa\MitoSys2\LSM\gfpNIPBLcf1_Noc\DE_W0002\DE_W0002_P0011\DE_2_W0002_P0011_T0002\TR1_W0001_P0286\TR1_2_W0001_P0286_T0001_R1_P5_K1_Ch2-Ch1.zen
9500	1.104382e-02	8.858118e-03	1.293000e-02	20151211_gfpNIPBLcf1_Prometa\MitoSys2\LSM\gfpNIPBLcf1_Noc\DE_W0002\DE_W0002_P0011\DE_2_W0002_P0011_T0002\TR1_W0001_P0286\TR1_2_W0001_P0286_T0001_R1_P5_K1_Ch2-Ch1.zen
10140	9.750298e-03	8.820992e-03	1.247600e-02	20151211_gfpNIPBLcf1_Prometa\MitoSys2\LSM\gfpNIPBLcf1_Noc\DE_W0002\DE_W0002_P0011\DE_2_W0002_P0011_T0002\TR1_W0001_P0286\TR1_2_W0001_P0286_T0001_R1_P5_K1_Ch2-Ch1.zen
10780	1.264084e-02	8.707330e-03	1.205200e-02	20151211_gfpNIPBLcf1_Prometa\MitoSys2\LSM\gfpNIPBLcf1_Noc\DE_W0002\DE_W0002_P0011\DE_2_W0002_P0011_T0002\TR1_W0001_P0286\TR1_2_W0001_P0286_T0001_R1_P5_K1_Ch2-Ch1.zen
11420	1.067886e-02	8.003584e-03	1.165500e-02	20151211_gfpNIPBLcf1_Prometa\MitoSys2\LSM\gfpNIPBLcf1_Noc\DE_W0002\DE_W0002_P0011\DE_2_W0002_P0011_T0002\TR1_W0001_P0286\TR1_2_W0001_P0286_T0001_R1_P5_K1_Ch2-Ch1.zen
12060	1.070726e-02	8.560212e-03	1.128100e-02	20151211_gfpNIPBLcf1_Prometa\MitoSys2\LSM\gfpNIPBLcf1_Noc\DE_W0002\DE_W0002_P0011\DE_2_W0002_P0011_T0002\TR1_W0001_P0286\TR1_2_W0001_P0286_T0001_R1_P5_K1_Ch2-Ch1.zen
12700	1.106454e-02	8.545399e-03	1.092900e-02	20151211_gfpNIPBLcf1_Prometa\MitoSys2\LSM\gfpNIPBLcf1_Noc\DE_W0002\DE_W0002_P0011\DE_2_W0002_P0011_T0002\TR1_W0001_P0286\TR1_2_W0001_P0286_T0001_R1_P5_K1_Ch2-Ch1.zen
13980	8.885149e-03	6.219035e-03	1.028200e-02	20151211_gfpNIPBLcf1_Prometa\MitoSys2\LSM\gfpNIPBLcf1_Noc\DE_W0002\DE_W0002_P0011\DE_2_W0002_P0011_T0002\TR1_W0001_P0286\TR1_2_W0001_P0286_T0001_R1_P5_K1_Ch2-Ch1.zen
15260	8.227554e-03	7.854655e-03	9.703000e-03	20151211_gfpNIPBLcf1_Prometa\MitoSys2\LSM\gfpNIPBLcf1_Noc\DE_W0002\DE_W0002_P0011\DE_2_W0002_P0011_T0002\TR1_W0001_P0286\TR1_2_W0001_P0286_T0001_R1_P5_K1_Ch2-Ch1.zen
16540	8.320027e-03	5.921287e-03	9.180200e-03	20151211_gfpNIPBLcf1_Prometa\MitoSys2\LSM\gfpNIPBLcf1_Noc\DE_W0002\DE_W0002_P0011\DE_2_W0002_P0011_T0002\TR1_W0001_P0286\TR1_2_W0001_P0286_T0001_R1_P5_K1_Ch2-Ch1.zen
17820	9.390537e-03	6.259599e-03	8.706300e-03	20151211_gfpNIPBLcf1_Prometa\MitoSys2\LSM\gfpNIPBLcf1_Noc\DE_W0002\DE_W0002_P0011\DE_2_W0002_P0011_T0002\TR1_W0001_P0286\TR1_2_W0001_P0286_T0001_R1_P5_K1_Ch2-Ch1.zen
19100	8.826627e-03	4.911016e-03	8.274600e-03	20151211_gfpNIPBLcf1_Prometa\MitoSys2\LSM\gfpNIPBLcf1_Noc\DE_W0002\DE_W0002_P0011\DE_2_W0002_P0011_T0002\TR1_W0001_P0286\TR1_2_W0001_P0286_T0001_R1_P5_K1_Ch2-Ch1.zen
20380	7.134449e-03	6.655200e-03	7.879900e-03	20151211_gfpNIPBLcf1_Prometa\MitoSys2\LSM\gfpNIPBLcf1_Noc\DE_W0002\DE_W0002_P0011\DE_2_W0002_P0011_T0002\TR1_W0001_P0286\TR1_2_W0001_P0286_T0001_R1_P5_K1_Ch2-Ch1.zen
21660	8.293057e-03	5.982152e-03	7.517700e-03	20151211_gfpNIPBLcf1_Prometa\MitoSys2\LSM\gfpNIPBLcf1_Noc\DE_W0002\DE_W0002_P0011\DE_2_W0002_P0011_T0002\TR1_W0001_P0286\TR1_2_W0001_P0286_T0001_R1_P5_K1_Ch2-Ch1.zen
22940	9.408813e-03	5.509267e-03	7.184100e-03	20151211_gfpNIPBLcf1_Prometa\MitoSys2\LSM\gfpNIPBLcf1_Noc\DE_W0002\DE_W0002_P0011\DE_2_W0002_P0011_T0002\TR1_W0001_P0286\TR1_2_W0001_P0286_T0001_R1_P5_K1_Ch2-Ch1.zen
24220	7.633253e-03	7.577855e-03	6.876000e-03	20151211_gfpNIPBLcf1_Prometa\MitoSys2\LSM\gfpNIPBLcf1_Noc\DE_W0002\DE_W0002_P0011\DE_2_W0002_P0011_T0002\TR1_W0001_P0286\TR1_2_W0001_P0286_T0001_R1_P5_K1_Ch2-Ch1.zen
25500	7.730804e-03	6.204594e-03	6.590600e-03	20151211_gfpNIPBLcf1_Prometa\MitoSys2\LSM\gfpNIPBLcf1_Noc\DE_W0002\DE_W0002_P0011\DE_2_W0002_P0011_T0002\TR1_W0001_P0286\TR1_2_W0001_P0286_T0001_R1_P5_K1_Ch2-Ch1.zen
28060	5.971288e-03	6.349326e-03	6.078800e-03	20151211_gfpNIPBLcf1_Prometa\MitoSys2\LSM\gfpNIPBLcf1_Noc\DE_W0002\DE_W0002_P0011\DE_2_W0002_P0011_T0002\TR1_W0001_P0286\TR1_2_W0001_P0286_T0001_R1_P5_K1_Ch2-Ch1.zen
30620	6.394890e-03	6.145494e-03	5.633200e-03	20151211_gfpNIPBLcf1_Prometa\MitoSys2\LSM\gfpNIPBLcf1_Noc\DE_W0002\DE_W0002_P0011\DE_2_W0002_P0011_T0002\TR1_W0001_P0286\TR1_2_W0001_P0286_T0001_R1_P5_K1_Ch2-Ch1.zen
33180	7.277761e-03	5.575957e-03	5.242200e-03	20151211_gfpNIPBLcf1_Prometa\MitoSys2\LSM\gfpNIPBLcf1_Noc\DE_W0002\DE_W0002_P0011\DE_2_W0002_P0011_T0002\TR1_W0001_P0286\TR1_2_W0001_P0286_T0001_R1_P5_K1_Ch2-Ch1.zen
35740	4.906573e-03	5.289654e-03	4.896500e-03	20151211_gfpNIPBLcf1_Prometa\MitoSys2\LSM\gfpNIPBLcf1_Noc\DE_W0002\DE_W0002_P0011\DE_2_W0002_P0011_T0002\TR1_W0001_P0286\TR1_2_W0001_P0286_T0001_R1_P5_K1_Ch2-Ch1.zen
38300	4.018440e-03	6.078803e-03	4.588800e-03	20151211_gfpNIPBLcf1_Prometa\MitoSys2\LSM\gfpNIPBLcf1_Noc\DE_W0002\DE_W0002_P0011\DE_2_W0002_P0011_T0002\TR1_W0001_P0286\TR1_2_W0001_P0286_T0001_R1_P5_K1_Ch2-Ch1.zen
40860	4.677740e-03	6.720488e-03	4.313400e-03	20151211_gfpNIPBLcf1_Prometa\MitoSys2\LSM\gfpNIPBLcf1_Noc\DE_W0002\DE_W0002_P0011\DE_2_W0002_P0011_T0002\TR1_W0001_P0286\TR1_2_W0001_P0286_T0001_R1_P5_K1_Ch2-Ch1.zen
43420	4.865344e-03	5.665402e-03	4.065600e-03	20151211_gfpNIPBLcf1_Prometa\MitoSys2\LSM\gfpNIPBLcf1_Noc\DE_W0002\DE_W0002_P0011\DE_2_W0002_P0011_T0002\TR1_W0001_P0286\TR1_2_W0001_P0286_T0001_R1_P5_K1_Ch2-Ch1.zen
45980	2.770651e-03	5.716052e-03	3.841600e-03	20151211_gfpNIPBLcf1_Prometa\MitoSys2\LSM\gfpNIPBLcf1_Noc\DE_W0002\DE_W0002_P0011\DE_2_W0002_P0011_T0002\TR1_W0001_P0286\TR1_2_W0001_P0286_T0001_R1_P5_K1_Ch2-Ch1.zen
48540	4.110492e-03	6.810012e-03	3.638200e-03	20151211_gfpNIPBLcf1_Prometa\MitoSys2\LSM\gfpNIPBLcf1_Noc\DE_W0002\DE_W0002_P0011\DE_2_W0002_P0011_T0002\TR1_W0001_P0286\TR1_2_W0001_P0286_T0001_R1_P5_K1_Ch2-Ch1.zen
51100	4.221542e-03	5.212080e-03	3.452700e-03	20151211_gfpNIPBLcf1_Prometa\MitoSys2\LSM\gfpNIPBLcf1_Noc\DE_W0002\DE_W0002_P0011\DE_2_W0002_P0011_T0002\TR1_W0001_P0286\TR1_2_W0001_P0286_T0001_R1_P5_K1_Ch2-Ch1.zen
56220	3.323856e-03	6.695454e-03	3.127200e-03	20151211_gfpNIPBLcf1_Prometa\MitoSys2\LSM\gfpNIPBLcf1_Noc\DE_W0002\DE_W0002_P0011\DE_2_W0002_P0011_T0002\TR1_W0001_P0286\TR1_2_W0001_P0286_T0001_R1_P5_K1_Ch2-Ch1.zen
61340	2.033671e-03	5.559592e-03	2.851200e-03	20151211_gfpNIPBLcf1_Prometa\MitoSys2\LSM\gfpNIPBLcf1_Noc\DE_W0002\DE_W0002_P0011\DE_2_W0002_P0011_T0002\TR1_W0001_P0286\TR1_2_W0001_P0286_T0001_R1_P5_K1_Ch2-Ch1.zen
66460	1.868573e-03	6.024359e-03	2.614500e-03	20151211_gfpNIPBLcf1_Prometa\MitoSys2\LSM\gfpNIPBLcf1_Noc\DE_W0002\DE_W0002_P0011\DE_2_W0002_P0011_T0002\TR1_W0001_P0286\TR1_2_W0001_P0286_T0001_R1_P5_K1_Ch2-Ch1.zen
71580	2.322280e-03	4.607593e-03	2.409500e-03	20151211_gfpNIPBLcf1_Prometa\MitoSys2\LSM\gfpNIPBLcf1_Noc\DE_W0002\DE_W0002_P0011\DE_2_W0002_P0011_T0002\TR1_W0001_P0286\TR1_2_W0001_P0286_T0001_R1_P5_K1_Ch2-Ch1.zen
76700	2.135831e-03	3.734796e-03	2.230500e-03	20151211_gfpNIPBLcf1_Prometa\MitoSys2\LSM\gfpNIPBLcf1_Noc\DE_W0002\DE_W0002_P0011\DE_2_W0002_P0011_T0002\TR1_W0001_P0286\TR1_2_W0001_P0286_T0001_R1_P5_K1_Ch2-Ch1.zen
81820	2.966067e-03	3.881891e-03	2.073000e-03	20151211_gfpNIPBLcf1_Prometa\MitoSys2\LSM\gfpNIPBLcf1_Noc\DE_W0002\DE_W0002_P0011\DE_2_W0002_P0011_T0002\TR1_W0001_P0286\TR1_2_W0001_P0286_T0001_R1_P5_K1_Ch2-Ch1.zen
86940	1.357569e-03	4.971406e-03	1.933400e-03	20151211_gfpNIPBLcf1_Prometa\MitoSys2\LSM\gfpNIPBLcf1_Noc\DE_W0002\DE_W0002_P0011\DE_2_W0002_P0011_T0002\TR1_W0001_P0286\TR1_2_W0001_P0286_T0001_R1_P5_K1_Ch2-Ch1.zen
92060	1.080676e-03	4.488713e-03	1.809000e-03	20151211_gfpNIPBLcf1_Prometa\MitoSys2\LSM\gfpNIPBLcf1_Noc\DE_W0002\DE_W0002_P0011\DE_2_W0002_P0011_T0002\TR1_W0001_P0286\TR1_2_W0001_P0286_T0001_R1_P5_K1_Ch2-Ch1.zen
97180	1.135885e-03	4.588563e-03	1.697500e-03	20151211_gfpNIPBLcf1_Prometa\MitoSys2\LSM\gfpNIPBLcf1_Noc\DE_W0002\DE_W0002_P0011\DE_2_W0002_P0011_T0002\TR1_W0001_P0286\TR1_2_W0001_P0286_T0001_R1_P5_K1_Ch2-Ch1.zen
102300	1.363164e-03	4.369513e-03	1.597100e-03	20151211_gfpNIPBLcf1_Prometa\MitoSys2\LSM\gfpNIPBLcf1_Noc\DE_W0002\DE_W0002_P0011\DE_2_W0002_P0011_T0002\TR1_W0001_P0286\TR1_2_W0001_P0286_T0001_R1_P5_K1_Ch2-Ch1.zen
112540	1.560614e-03	3.837960e-03	1.423800e-03	20151211_gfpNIPBLcf1_Prometa\MitoSys2\LSM\gfpNIPBLcf1_Noc\DE_W0002\DE_W0002_P0011\DE_2_W0002_P0011_T0002\TR1_W0001_P0286\TR1_2_W0001_P0286_T0001_R1_P5_K1_Ch2-Ch1.zen
122780	1.820505e-03	4.110357e-03	1.279700e-03	20151211_gfpNIPBLcf1_Prometa\MitoSys2\LSM\gfpNIPBLcf1_Noc\DE_W0002\DE_W0002_P0011\DE_2_W0002_P0011_T0002\TR1_W0001_P0286\TR1_2_W0001_P0286_T0001_R1_P5_K1_Ch2-Ch1.zen
133020	1.919608e-03	3.361032e-03	1.158400e-03	20151211_gfpNIPBLcf1_Prometa\MitoSys2\LSM\gfpNIPBLcf1_Noc\DE_W0002\DE_W0002_P0011\DE_2_W0002_P0011_T0002\TR1_W0001_P0286\TR1_2_W0001_P0286_T0001_R1_P5_K1_Ch2-Ch1.zen
143260	1.136935e-03	3.906234e-03	1.055000e-03	20151211_gfpNIPBLcf1_Prometa\MitoSys2\LSM\gfpNIPBLcf1_Noc\DE_W0002\DE_W0002_P0011\DE_2_W0002_P0011_T0002\TR1_W0001_P0286\TR1_2_W0001_P0286_T0001_R1_P5_K1_Ch2-Ch1.zen
153500	1.122410e-03	4.086095e-03	9.659900e-04	20151211_gfpNIPBLcf1_Prometa\MitoSys2\LSM\gfpNIPBLcf1_Noc\DE_W0002\DE_W0002_P0011\DE_2_W0002_P0011_T0002\TR1_W0001_P0286\TR1_2_W0001_P0286_T0001_R1_P5_K1_Ch2-Ch1.zen
163740	1.799239e-03	3.886001e-03	8.887300e-04	20151211_gfpNIPBLcf1_Prometa\MitoSys2\LSM\gfpNIPBLcf1_Noc\DE_W0002\DE_W0002_P0011\DE_2_W0002_P0011_T0002\TR1_W0001_P0286\TR1_2_W0001_P0286_T0001_R1_P5_K1_Ch2-Ch1.zen
173980	1.493024e-03	2.648487e-03	8.211300e-04	20151211_gfpNIPBLcf1_Prometa\MitoSys2\LSM\gfpNIPBLcf1_Noc\DE_W0002\DE_W0002_P0011\DE_2_W0002_P0011_T0002\TR1_W0001_P0286\TR1_2_W0001_P0286_T0001_R1_P5_K1_Ch2-Ch1.zen
184220	1.510961e-03	3.755221e-03	7.615700e-04	20151211_gfpNIPBLcf1_Prometa\MitoSys2\LSM\gfpNIPBLcf1_Noc\DE_W0002\DE_W0002_P0011\DE_2_W0002_P0011_T0002\TR1_W0001_P0286\TR1_2_W0001_P0286_T0001_R1_P5_K1_Ch2-Ch1.zen
194460	1.766036e-03	4.086414e-03	7.087700e-04	20151211_gfpNIPBLcf1_Prometa\MitoSys2\LSM\gfpNIPBLcf1_Noc\DE_W0002\DE_W0002_P0011\DE_2_W0002_P0011_T0002\TR1_W0001_P0286\TR1_2_W0001_P0286_T0001_R1_P5_K1_Ch2-Ch1.zen
204700	1.110062e-03	3.759076e-03	6.616900e-04	20151211_gfpNIPBLcf1_Prometa\MitoSys2\LSM\gfpNIPBLcf1_Noc\DE_W0002\DE_W0002_P0011\DE_2_W0002_P0011_T0002\TR1_W0001_P0286\TR1_2_W0001_P0286_T0001_R1_P5_K1_Ch2-Ch1.zen
225180	3.181252e-04	4.060724e-03	5.815500e-04	20151211_gfpNIPBLcf1_Prometa\MitoSys2\LSM\gfpNIPBLcf1_Noc\DE_W0002\DE_W0002_P0011\DE_2_W0002_P0011_T0002\TR1_W0001_P0286\TR1_2_W0001_P0286_T0001_R1_P5_K1_Ch2-Ch1.zen
245660	1.275289e-03	4.695510e-03	5.160700e-04	20151211_gfpNIPBLcf1_Prometa\MitoSys2\LSM\gfpNIPBLcf1_Noc\DE_W0002\DE_W0002_P0011\DE_2_W0002_P0011_T0002\TR1_W0001_P0286\TR1_2_W0001_P0286_T0001_R1_P5_K1_Ch2-Ch1.zen
266140	-1.123406e-03	3.768734e-03	4.617700e-04	20151211_gfpNIPBLcf1_Prometa\MitoSys2\LSM\gfpNIPBLcf1_Noc\DE_W0002\DE_W0002_P0011\DE_2_W0002_P0011_T0002\TR1_W0001_P0286\TR1_2_W0001_P0286_T0001_R1_P5_K1_Ch2-Ch1.zen
286620	-7.049382e-04	4.096406e-03	4.161600e-04	20151211_gfpNIPBLcf1_Prometa\MitoSys2\LSM\gfpNIPBLcf1_Noc\DE_W0002\DE_W0002_P0011\DE_2_W0002_P0011_T0002\TR1_W0001_P0286\TR1_2_W0001_P0286_T0001_R1_P5_K1_Ch2-Ch1.zen
307100	8.895037e-04	4.898108e-03	3.774100e-04	20151211_gfpNIPBLcf1_Prometa\MitoSys2\LSM\gfpNIPBLcf1_Noc\DE_W0002\DE_W0002_P0011\DE_2_W0002_P0011_T0002\TR1_W0001_P0286\TR1_2_W0001_P0286_T0001_R1_P5_K1_Ch2-Ch1.zen
327580	-1.900348e-04	3.196624e-03	3.441700e-04	20151211_gfpNIPBLcf1_Prometa\MitoSys2\LSM\gfpNIPBLcf1_Noc\DE_W0002\DE_W0002_P0011\DE_2_W0002_P0011_T0002\TR1_W0001_P0286\TR1_2_W0001_P0286_T0001_R1_P5_K1_Ch2-Ch1.zen
348060	-7.174568e-04	4.954591e-03	3.154100e-04	20151211_gfpNIPBLcf1_Prometa\MitoSys2\LSM\gfpNIPBLcf1_Noc\DE_W0002\DE_W0002_P0011\DE_2_W0002_P0011_T0002\TR1_W0001_P0286\TR1_2_W0001_P0286_T0001_R1_P5_K1_Ch2-Ch1.zen
368540	-1.439089e-03	4.230704e-03	2.903300e-04	20151211_gfpNIPBLcf1_Prometa\MitoSys2\LSM\gfpNIPBLcf1_Noc\DE_W0002\DE_W0002_P0011\DE_2_W0002_P0011_T0002\TR1_W0001_P0286\TR1_2_W0001_P0286_T0001_R1_P5_K1_Ch2-Ch1.zen
389020	-1.501010e-03	4.078296e-03	2.683100e-04	20151211_gfpNIPBLcf1_Prometa\MitoSys2\LSM\gfpNIPBLcf1_Noc\DE_W0002\DE_W0002_P0011\DE_2_W0002_P0011_T0002\TR1_W0001_P0286\TR1_2_W0001_P0286_T0001_R1_P5_K1_Ch2-Ch1.zen
409500	-1.783303e-03	3.705329e-03	2.488600e-04	20151211_gfpNIPBLcf1_Prometa\MitoSys2\LSM\gfpNIPBLcf1_Noc\DE_W0002\DE_W0002_P0011\DE_2_W0002_P0011_T0002\TR1_W0001_P0286\TR1_2_W0001_P0286_T0001_R1_P5_K1_Ch2-Ch1.zen
450460	-1.033849e-03	2.886284e-03	2.161500e-04	20151211_gfpNIPBLcf1_Prometa\MitoSys2\LSM\gfpNIPBLcf1_Noc\DE_W0002\DE_W0002_P0011\DE_2_W0002_P0011_T0002\TR1_W0001_P0286\TR1_2_W0001_P0286_T0001_R1_P5_K1_Ch2-Ch1.zen
491420	-5.343540e-04	2.368363e-03	1.898300e-04	20151211_gfpNIPBLcf1_Prometa\MitoSys2\LSM\gfpNIPBLcf1_Noc\DE_W0002\DE_W0002_P0011\DE_2_W0002_P0011_T0002\TR1_W0001_P0286\TR1_2_W0001_P0286_T0001_R1_P5_K1_Ch2-Ch1.zen
532380	-1.127200e-03	3.723061e-03	1.682900e-04	20151211_gfpNIPBLcf1_Prometa\MitoSys2\LSM\gfpNIPBLcf1_Noc\DE_W0002\DE_W0002_P0011\DE_2_W0002_P0011_T0002\TR1_W0001_P0286\TR1_2_W0001_P0286_T0001_R1_P5_K1_Ch2-Ch1.zen
573340	-1.275099e-03	2.730153e-03	1.504200e-04	20151211_gfpNIPBLcf1_Prometa\MitoSys2\LSM\gfpNIPBLcf1_Noc\DE_W0002\DE_W0002_P0011\DE_2_W0002_P0011_T0002\TR1_W0001_P0286\TR1_2_W0001_P0286_T0001_R1_P5_K1_Ch2-Ch1.zen
614300	-7.546228e-04	3.219135e-03	1.354100e-04	20151211_gfpNIPBLcf1_Prometa\MitoSys2\LSM\gfpNIPBLcf1_Noc\DE_W0002\DE_W0002_P0011\DE_2_W0002_P0011_T0002\TR1_W0001_P0286\TR1_2_W0001_P0286_T0001_R1_P5_K1_Ch2-Ch1.zen
655260	-9.351852e-04	3.705578e-03	1.226600e-04	20151211_gfpNIPBLcf1_Prometa\MitoSys2\LSM\gfpNIPBLcf1_Noc\DE_W0002\DE_W0002_P0011\DE_2_W0002_P0011_T0002\TR1_W0001_P0286\TR1_2_W0001_P0286_T0001_R1_P5_K1_Ch2-Ch1.zen
696220	-3.186450e-04	3.637780e-03	1.117300e-04	20151211_gfpNIPBLcf1_Prometa\MitoSys2\LSM\gfpNIPBLcf1_Noc\DE_W0002\DE_W0002_P0011\DE_2_W0002_P0011_T0002\TR1_W0001_P0286\TR1_2_W0001_P0286_T0001_R1_P5_K1_Ch2-Ch1.zen
737180	-5.236754e-05	2.692721e-03	1.022700e-04	20151211_gfpNIPBLcf1_Prometa\MitoSys2\LSM\gfpNIPBLcf1_Noc\DE_W0002\DE_W0002_P0011\DE_2_W0002_P0011_T0002\TR1_W0001_P0286\TR1_2_W0001_P0286_T0001_R1_P5_K1_Ch2-Ch1.zen
778140	-7.154148e-04	2.813331e-03	9.404000e-05	20151211_gfpNIPBLcf1_Prometa\MitoSys2\LSM\gfpNIPBLcf1_Noc\DE_W0002\DE_W0002_P0011\DE_2_W0002_P0011_T0002\TR1_W0001_P0286\TR1_2_W0001_P0286_T0001_R1_P5_K1_Ch2-Ch1.zen
819100	-6.873086e-04	3.033612e-03	8.681700e-05	20151211_gfpNIPBLcf1_Prometa\MitoSys2\LSM\gfpNIPBLcf1_Noc\DE_W0002\DE_W0002_P0011\DE_2_W0002_P0011_T0002\TR1_W0001_P0286\TR1_2_W0001_P0286_T0001_R1_P5_K1_Ch2-Ch1.zen
901020	-2.776857e-04	2.573063e-03	7.478400e-05	20151211_gfpNIPBLcf1_Prometa\MitoSys2\LSM\gfpNIPBLcf1_Noc\DE_W0002\DE_W0002_P0011\DE_2_W0002_P0011_T0002\TR1_W0001_P0286\TR1_2_W0001_P0286_T0001_R1_P5_K1_Ch2-Ch1.zen
982940	-1.059953e-03	3.139998e-03	6.521200e-05	20151211_gfpNIPBLcf1_Prometa\MitoSys2\LSM\gfpNIPBLcf1_Noc\DE_W0002\DE_W0002_P0011\DE_2_W0002_P0011_T0002\TR1_W0001_P0286\TR1_2_W0001_P0286_T0001_R1_P5_K1_Ch2-Ch1.zen
1064860	-7.860143e-05	3.910881e-03	5.745900e-05	20151211_gfpNIPBLcf1_Prometa\MitoSys2\LSM\gfpNIPBLcf1_Noc\DE_W0002\DE_W0002_P0011\DE_2_W0002_P0011_T0002\TR1_W0001_P0286\TR1_2_W0001_P0286_T0001_R1_P5_K1_Ch2-Ch1.zen
1146780	-3.287088e-04	3.463804e-03	5.108100e-05	20151211_gfpNIPBLcf1_Prometa\MitoSys2\LSM\gfpNIPBLcf1_Noc\DE_W0002\DE_W0002_P0011\DE_2_W0002_P0011_T0002\TR1_W0001_P0286\TR1_2_W0001_P0286_T0001_R1_P5_K1_Ch2-Ch1.zen
1228700	-9.248284e-04	3.708598e-03	4.576400e-05	20151211_gfpNIPBLcf1_Prometa\MitoSys2\LSM\gfpNIPBLcf1_Noc\DE_W0002\DE_W0002_P0011\DE_2_W0002_P0011_T0002\TR1_W0001_P0286\TR1_2_W0001_P0286_T0001_R1_P5_K1_Ch2-Ch1.zen
1310620	-1.151649e-03	3.309804e-03	4.128000e-05	20151211_gfpNIPBLcf1_Prometa\MitoSys2\LSM\gfpNIPBLcf1_Noc\DE_W0002\DE_W0002_P0011\DE_2_W0002_P0011_T0002\TR1_W0001_P0286\TR1_2_W0001_P0286_T0001_R1_P5_K1_Ch2-Ch1.zen
1392540	-5.939248e-04	4.187161e-03	3.745800e-05	20151211_gfpNIPBLcf1_Prometa\MitoSys2\LSM\gfpNIPBLcf1_Noc\DE_W0002\DE_W0002_P0011\DE_2_W0002_P0011_T0002\TR1_W0001_P0286\TR1_2_W0001_P0286_T0001_R1_P5_K1_Ch2-Ch1.zen
1474460	-1.324514e-05	4.542514e-03	3.417300e-05	20151211_gfpNIPBLcf1_Prometa\MitoSys2\LSM\gfpNIPBLcf1_Noc\DE_W0002\DE_W0002_P0011\DE_2_W0002_P0011_T0002\TR1_W0001_P0286\TR1_2_W0001_P0286_T0001_R1_P5_K1_Ch2-Ch1.zen
1556380	-2.865865e-04	4.075931e-03	3.132500e-05	20151211_gfpNIPBLcf1_Prometa\MitoSys2\LSM\gfpNIPBLcf1_Noc\DE_W0002\DE_W0002_P0011\DE_2_W0002_P0011_T0002\TR1_W0001_P0286\TR1_2_W0001_P0286_T0001_R1_P5_K1_Ch2-Ch1.zen
10	5.959745e-02	4.155418e-02	5.683800e-02	20151211_gfpNIPBLcf1_Prometa\MitoSys2\LSM\gfpNIPBLcf1_Noc\DE_W0002\DE_W0002_P0020\DE_2_W0002_P0020_T0002\TR1_W0001_P0266\TR1_2_W0001_P0266_T0001_R1_P1_K1_Ch2-Ch1.zen
20	4.069273e-02	4.322067e-02	5.572400e-02	20151211_gfpNIPBLcf1_Prometa\MitoSys2\LSM\gfpNIPBLcf1_Noc\DE_W0002\DE_W0002_P0020\DE_2_W0002_P0020_T0002\TR1_W0001_P0266\TR1_2_W0001_P0266_T0001_R1_P1_K1_Ch2-Ch1.zen
30	5.409413e-02	5.234719e-02	5.470400e-02	20151211_gfpNIPBLcf1_Prometa\MitoSys2\LSM\gfpNIPBLcf1_Noc\DE_W0002\DE_W0002_P0020\DE_2_W0002_P0020_T0002\TR1_W0001_P0266\TR1_2_W0001_P0266_T0001_R1_P1_K1_Ch2-Ch1.zen
40	6.851758e-02	3.414796e-02	5.377200e-02	20151211_gfpNIPBLcf1_Prometa\MitoSys2\LSM\gfpNIPBLcf1_Noc\DE_W0002\DE_W0002_P0020\DE_2_W0002_P0020_T0002\TR1_W0001_P0266\TR1_2_W0001_P0266_T0001_R1_P1_K1_Ch2-Ch1.zen
50	6.316462e-02	5.941025e-02	5.292000e-02	20151211_gfpNIPBLcf1_Prometa\MitoSys2\LSM\gfpNIPBLcf1_Noc\DE_W0002\DE_W0002_P0020\DE_2_W0002_P0020_T0002\TR1_W0001_P0266\TR1_2_W0001_P0266_T0001_R1_P1_K1_Ch2-Ch1.zen
60	6.193188e-02	4.670333e-02	5.214000e-02	20151211_gfpNIPBLcf1_Prometa\MitoSys2\LSM\gfpNIPBLcf1_Noc\DE_W0002\DE_W0002_P0020\DE_2_W0002_P0020_T0002\TR1_W0001_P0266\TR1_2_W0001_P0266_T0001_R1_P1_K1_Ch2-Ch1.zen
70	4.335553e-02	4.787243e-02	5.142700e-02	20151211_gfpNIPBLcf1_Prometa\MitoSys2\LSM\gfpNIPBLcf1_Noc\DE_W0002\DE_W0002_P0020\DE_2_W0002_P0020_T0002\TR1_W0001_P0266\TR1_2_W0001_P0266_T0001_R1_P1_K1_Ch2-Ch1.zen
80	4.421560e-02	5.291479e-02	5.077300e-02	20151211_gfpNIPBLcf1_Prometa\MitoSys2\LSM\gfpNIPBLcf1_Noc\DE_W0002\DE_W0002_P0020\DE_2_W0002_P0020_T0002\TR1_W0001_P0266\TR1_2_W0001_P0266_T0001_R1_P1_K1_Ch2-Ch1.zen
90	4.411425e-02	3.890527e-02	5.017400e-02	20151211_gfpNIPBLcf1_Prometa\MitoSys2\LSM\gfpNIPBLcf1_Noc\DE_W0002\DE_W0002_P0020\DE_2_W0002_P0020_T0002\TR1_W0001_P0266\TR1_2_W0001_P0266_T0001_R1_P1_K1_Ch2-Ch1.zen
100	5.245938e-02	4.155561e-02	4.962300e-02	20151211_gfpNIPBLcf1_Prometa\MitoSys2\LSM\gfpNIPBLcf1_Noc\DE_W0002\DE_W0002_P0020\DE_2_W0002_P0020_T0002\TR1_W0001_P0266\TR1_2_W0001_P0266_T0001_R1_P1_K1_Ch2-Ch1.zen
120	4.253858e-02	3.752900e-02	4.865100e-02	20151211_gfpNIPBLcf1_Prometa\MitoSys2\LSM\gfpNIPBLcf1_Noc\DE_W0002\DE_W0002_P0020\DE_2_W0002_P0020_T0002\TR1_W0001_P0266\TR1_2_W0001_P0266_T0001_R1_P1_K1_Ch2-Ch1.zen
140	4.452356e-02	2.960278e-02	4.782400e-02	20151211_gfpNIPBLcf1_Prometa\MitoSys2\LSM\gfpNIPBLcf1_Noc\DE_W0002\DE_W0002_P0020\DE_2_W0002_P0020_T0002\TR1_W0001_P0266\TR1_2_W0001_P0266_T0001_R1_P1_K1_Ch2-Ch1.zen
160	5.200509e-02	3.157993e-02	4.711700e-02	20151211_gfpNIPBLcf1_Prometa\MitoSys2\LSM\gfpNIPBLcf1_Noc\DE_W0002\DE_W0002_P0020\DE_2_W0002_P0020_T0002\TR1_W0001_P0266\TR1_2_W0001_P0266_T0001_R1_P1_K1_Ch2-Ch1.zen
180	4.226848e-02	2.869752e-02	4.650600e-02	20151211_gfpNIPBLcf1_Prometa\MitoSys2\LSM\gfpNIPBLcf1_Noc\DE_W0002\DE_W0002_P0020\DE_2_W0002_P0020_T0002\TR1_W0001_P0266\TR1_2_W0001_P0266_T0001_R1_P1_K1_Ch2-Ch1.zen
200	4.685750e-02	2.735004e-02	4.597500e-02	20151211_gfpNIPBLcf1_Prometa\MitoSys2\LSM\gfpNIPBLcf1_Noc\DE_W0002\DE_W0002_P0020\DE_2_W0002_P0020_T0002\TR1_W0001_P0266\TR1_2_W0001_P0266_T0001_R1_P1_K1_Ch2-Ch1.zen
220	3.760263e-02	2.905796e-02	4.550900e-02	20151211_gfpNIPBLcf1_Prometa\MitoSys2\LSM\gfpNIPBLcf1_Noc\DE_W0002\DE_W0002_P0020\DE_2_W0002_P0020_T0002\TR1_W0001_P0266\TR1_2_W0001_P0266_T0001_R1_P1_K1_Ch2-Ch1.zen
240	4.436744e-02	3.324588e-02	4.509500e-02	20151211_gfpNIPBLcf1_Prometa\MitoSys2\LSM\gfpNIPBLcf1_Noc\DE_W0002\DE_W0002_P0020\DE_2_W0002_P0020_T0002\TR1_W0001_P0266\TR1_2_W0001_P0266_T0001_R1_P1_K1_Ch2-Ch1.zen
260	4.166162e-02	3.995504e-02	4.472500e-02	20151211_gfpNIPBLcf1_Prometa\MitoSys2\LSM\gfpNIPBLcf1_Noc\DE_W0002\DE_W0002_P0020\DE_2_W0002_P0020_T0002\TR1_W0001_P0266\TR1_2_W0001_P0266_T0001_R1_P1_K1_Ch2-Ch1.zen
280	5.161130e-02	3.430581e-02	4.439000e-02	20151211_gfpNIPBLcf1_Prometa\MitoSys2\LSM\gfpNIPBLcf1_Noc\DE_W0002\DE_W0002_P0020\DE_2_W0002_P0020_T0002\TR1_W0001_P0266\TR1_2_W0001_P0266_T0001_R1_P1_K1_Ch2-Ch1.zen
300	4.029645e-02	2.642124e-02	4.408300e-02	20151211_gfpNIPBLcf1_Prometa\MitoSys2\LSM\gfpNIPBLcf1_Noc\DE_W0002\DE_W0002_P0020\DE_2_W0002_P0020_T0002\TR1_W0001_P0266\TR1_2_W0001_P0266_T0001_R1_P1_K1_Ch2-Ch1.zen
340	4.387833e-02	2.204011e-02	4.353800e-02	20151211_gfpNIPBLcf1_Prometa\MitoSys2\LSM\gfpNIPBLcf1_Noc\DE_W0002\DE_W0002_P0020\DE_2_W0002_P0020_T0002\TR1_W0001_P0266\TR1_2_W0001_P0266_T0001_R1_P1_K1_Ch2-Ch1.zen
380	5.118051e-02	3.202893e-02	4.305600e-02	20151211_gfpNIPBLcf1_Prometa\MitoSys2\LSM\gfpNIPBLcf1_Noc\DE_W0002\DE_W0002_P0020\DE_2_W0002_P0020_T0002\TR1_W0001_P0266\TR1_2_W0001_P0266_T0001_R1_P1_K1_Ch2-Ch1.zen
420	4.402544e-02	2.210192e-02	4.261800e-02	20151211_gfpNIPBLcf1_Prometa\MitoSys2\LSM\gfpNIPBLcf1_Noc\DE_W0002\DE_W0002_P0020\DE_2_W0002_P0020_T0002\TR1_W0001_P0266\TR1_2_W0001_P0266_T0001_R1_P1_K1_Ch2-Ch1.zen
460	4.580878e-02	2.576524e-02	4.221100e-02	20151211_gfpNIPBLcf1_Prometa\MitoSys2\LSM\gfpNIPBLcf1_Noc\DE_W0002\DE_W0002_P0020\DE_2_W0002_P0020_T0002\TR1_W0001_P0266\TR1_2_W0001_P0266_T0001_R1_P1_K1_Ch2-Ch1.zen
500	4.587187e-02	2.580566e-02	4.182400e-02	20151211_gfpNIPBLcf1_Prometa\MitoSys2\LSM\gfpNIPBLcf1_Noc\DE_W0002\DE_W0002_P0020\DE_2_W0002_P0020_T0002\TR1_W0001_P0266\TR1_2_W0001_P0266_T0001_R1_P1_K1_Ch2-Ch1.zen
540	4.883883e-02	2.980842e-02	4.145300e-02	20151211_gfpNIPBLcf1_Prometa\MitoSys2\LSM\gfpNIPBLcf1_Noc\DE_W0002\DE_W0002_P0020\DE_2_W0002_P0020_T0002\TR1_W0001_P0266\TR1_2_W0001_P0266_T0001_R1_P1_K1_Ch2-Ch1.zen
580	4.028786e-02	2.078008e-02	4.109300e-02	20151211_gfpNIPBLcf1_Prometa\MitoSys2\LSM\gfpNIPBLcf1_Noc\DE_W0002\DE_W0002_P0020\DE_2_W0002_P0020_T0002\TR1_W0001_P0266\TR1_2_W0001_P0266_T0001_R1_P1_K1_Ch2-Ch1.zen
620	3.851182e-02	2.480408e-02	4.074200e-02	20151211_gfpNIPBLcf1_Prometa\MitoSys2\LSM\gfpNIPBLcf1_Noc\DE_W0002\DE_W0002_P0020\DE_2_W0002_P0020_T0002\TR1_W0001_P0266\TR1_2_W0001_P0266_T0001_R1_P1_K1_Ch2-Ch1.zen
660	3.717904e-02	3.516404e-02	4.039800e-02	20151211_gfpNIPBLcf1_Prometa\MitoSys2\LSM\gfpNIPBLcf1_Noc\DE_W0002\DE_W0002_P0020\DE_2_W0002_P0020_T0002\TR1_W0001_P0266\TR1_2_W0001_P0266_T0001_R1_P1_K1_Ch2-Ch1.zen
700	3.668684e-02	2.099642e-02	4.006100e-02	20151211_gfpNIPBLcf1_Prometa\MitoSys2\LSM\gfpNIPBLcf1_Noc\DE_W0002\DE_W0002_P0020\DE_2_W0002_P0020_T0002\TR1_W0001_P0266\TR1_2_W0001_P0266_T0001_R1_P1_K1_Ch2-Ch1.zen
780	3.804101e-02	2.237787e-02	3.940400e-02	20151211_gfpNIPBLcf1_Prometa\MitoSys2\LSM\gfpNIPBLcf1_Noc\DE_W0002\DE_W0002_P0020\DE_2_W0002_P0020_T0002\TR1_W0001_P0266\TR1_2_W0001_P0266_T0001_R1_P1_K1_Ch2-Ch1.zen
860	3.609427e-02	2.058430e-02	3.876700e-02	20151211_gfpNIPBLcf1_Prometa\MitoSys2\LSM\gfpNIPBLcf1_Noc\DE_W0002\DE_W0002_P0020\DE_2_W0002_P0020_T0002\TR1_W0001_P0266\TR1_2_W0001_P0266_T0001_R1_P1_K1_Ch2-Ch1.zen
940	3.868306e-02	2.674435e-02	3.814900e-02	20151211_gfpNIPBLcf1_Prometa\MitoSys2\LSM\gfpNIPBLcf1_Noc\DE_W0002\DE_W0002_P0020\DE_2_W0002_P0020_T0002\TR1_W0001_P0266\TR1_2_W0001_P0266_T0001_R1_P1_K1_Ch2-Ch1.zen
1020	3.514967e-02	2.227882e-02	3.755000e-02	20151211_gfpNIPBLcf1_Prometa\MitoSys2\LSM\gfpNIPBLcf1_Noc\DE_W0002\DE_W0002_P0020\DE_2_W0002_P0020_T0002\TR1_W0001_P0266\TR1_2_W0001_P0266_T0001_R1_P1_K1_Ch2-Ch1.zen
1100	4.051127e-02	2.308916e-02	3.697000e-02	20151211_gfpNIPBLcf1_Prometa\MitoSys2\LSM\gfpNIPBLcf1_Noc\DE_W0002\DE_W0002_P0020\DE_2_W0002_P0020_T0002\TR1_W0001_P0266\TR1_2_W0001_P0266_T0001_R1_P1_K1_Ch2-Ch1.zen
1180	3.834097e-02	2.345523e-02	3.640700e-02	20151211_gfpNIPBLcf1_Prometa\MitoSys2\LSM\gfpNIPBLcf1_Noc\DE_W0002\DE_W0002_P0020\DE_2_W0002_P0020_T0002\TR1_W0001_P0266\TR1_2_W0001_P0266_T0001_R1_P1_K1_Ch2-Ch1.zen
1260	3.509778e-02	1.932169e-02	3.586300e-02	20151211_gfpNIPBLcf1_Prometa\MitoSys2\LSM\gfpNIPBLcf1_Noc\DE_W0002\DE_W0002_P0020\DE_2_W0002_P0020_T0002\TR1_W0001_P0266\TR1_2_W0001_P0266_T0001_R1_P1_K1_Ch2-Ch1.zen
1340	3.526310e-02	1.800110e-02	3.533600e-02	20151211_gfpNIPBLcf1_Prometa\MitoSys2\LSM\gfpNIPBLcf1_Noc\DE_W0002\DE_W0002_P0020\DE_2_W0002_P0020_T0002\TR1_W0001_P0266\TR1_2_W0001_P0266_T0001_R1_P1_K1_Ch2-Ch1.zen
1420	3.375465e-02	1.671803e-02	3.482600e-02	20151211_gfpNIPBLcf1_Prometa\MitoSys2\LSM\gfpNIPBLcf1_Noc\DE_W0002\DE_W0002_P0020\DE_2_W0002_P0020_T0002\TR1_W0001_P0266\TR1_2_W0001_P0266_T0001_R1_P1_K1_Ch2-Ch1.zen
1500	3.387607e-02	1.484009e-02	3.433200e-02	20151211_gfpNIPBLcf1_Prometa\MitoSys2\LSM\gfpNIPBLcf1_Noc\DE_W0002\DE_W0002_P0020\DE_2_W0002_P0020_T0002\TR1_W0001_P0266\TR1_2_W0001_P0266_T0001_R1_P1_K1_Ch2-Ch1.zen
1660	3.232507e-02	1.617323e-02	3.339200e-02	20151211_gfpNIPBLcf1_Prometa\MitoSys2\LSM\gfpNIPBLcf1_Noc\DE_W0002\DE_W0002_P0020\DE_2_W0002_P0020_T0002\TR1_W0001_P0266\TR1_2_W0001_P0266_T0001_R1_P1_K1_Ch2-Ch1.zen
1820	3.182404e-02	1.459292e-02	3.251300e-02	20151211_gfpNIPBLcf1_Prometa\MitoSys2\LSM\gfpNIPBLcf1_Noc\DE_W0002\DE_W0002_P0020\DE_2_W0002_P0020_T0002\TR1_W0001_P0266\TR1_2_W0001_P0266_T0001_R1_P1_K1_Ch2-Ch1.zen
1980	3.198112e-02	1.327059e-02	3.168800e-02	20151211_gfpNIPBLcf1_Prometa\MitoSys2\LSM\gfpNIPBLcf1_Noc\DE_W0002\DE_W0002_P0020\DE_2_W0002_P0020_T0002\TR1_W0001_P0266\TR1_2_W0001_P0266_T0001_R1_P1_K1_Ch2-Ch1.zen
2140	3.144241e-02	1.405091e-02	3.091500e-02	20151211_gfpNIPBLcf1_Prometa\MitoSys2\LSM\gfpNIPBLcf1_Noc\DE_W0002\DE_W0002_P0020\DE_2_W0002_P0020_T0002\TR1_W0001_P0266\TR1_2_W0001_P0266_T0001_R1_P1_K1_Ch2-Ch1.zen
2300	2.965650e-02	1.768496e-02	3.019000e-02	20151211_gfpNIPBLcf1_Prometa\MitoSys2\LSM\gfpNIPBLcf1_Noc\DE_W0002\DE_W0002_P0020\DE_2_W0002_P0020_T0002\TR1_W0001_P0266\TR1_2_W0001_P0266_T0001_R1_P1_K1_Ch2-Ch1.zen
2460	2.882669e-02	1.604781e-02	2.950800e-02	20151211_gfpNIPBLcf1_Prometa\MitoSys2\LSM\gfpNIPBLcf1_Noc\DE_W0002\DE_W0002_P0020\DE_2_W0002_P0020_T0002\TR1_W0001_P0266\TR1_2_W0001_P0266_T0001_R1_P1_K1_Ch2-Ch1.zen
2620	3.096141e-02	1.408490e-02	2.886700e-02	20151211_gfpNIPBLcf1_Prometa\MitoSys2\LSM\gfpNIPBLcf1_Noc\DE_W0002\DE_W0002_P0020\DE_2_W0002_P0020_T0002\TR1_W0001_P0266\TR1_2_W0001_P0266_T0001_R1_P1_K1_Ch2-Ch1.zen
2780	2.723539e-02	1.960630e-02	2.826200e-02	20151211_gfpNIPBLcf1_Prometa\MitoSys2\LSM\gfpNIPBLcf1_Noc\DE_W0002\DE_W0002_P0020\DE_2_W0002_P0020_T0002\TR1_W0001_P0266\TR1_2_W0001_P0266_T0001_R1_P1_K1_Ch2-Ch1.zen
2940	2.985487e-02	1.049312e-02	2.769200e-02	20151211_gfpNIPBLcf1_Prometa\MitoSys2\LSM\gfpNIPBLcf1_Noc\DE_W0002\DE_W0002_P0020\DE_2_W0002_P0020_T0002\TR1_W0001_P0266\TR1_2_W0001_P0266_T0001_R1_P1_K1_Ch2-Ch1.zen
3100	2.928754e-02	1.373048e-02	2.715400e-02	20151211_gfpNIPBLcf1_Prometa\MitoSys2\LSM\gfpNIPBLcf1_Noc\DE_W0002\DE_W0002_P0020\DE_2_W0002_P0020_T0002\TR1_W0001_P0266\TR1_2_W0001_P0266_T0001_R1_P1_K1_Ch2-Ch1.zen
3420	2.519916e-02	1.446200e-02	2.616200e-02	20151211_gfpNIPBLcf1_Prometa\MitoSys2\LSM\gfpNIPBLcf1_Noc\DE_W0002\DE_W0002_P0020\DE_2_W0002_P0020_T0002\TR1_W0001_P0266\TR1_2_W0001_P0266_T0001_R1_P1_K1_Ch2-Ch1.zen
3740	2.394945e-02	1.341315e-02	2.527000e-02	20151211_gfpNIPBLcf1_Prometa\MitoSys2\LSM\gfpNIPBLcf1_Noc\DE_W0002\DE_W0002_P0020\DE_2_W0002_P0020_T0002\TR1_W0001_P0266\TR1_2_W0001_P0266_T0001_R1_P1_K1_Ch2-Ch1.zen
4060	2.435397e-02	1.389603e-02	2.446400e-02	20151211_gfpNIPBLcf1_Prometa\MitoSys2\LSM\gfpNIPBLcf1_Noc\DE_W0002\DE_W0002_P0020\DE_2_W0002_P0020_T0002\TR1_W0001_P0266\TR1_2_W0001_P0266_T0001_R1_P1_K1_Ch2-Ch1.zen
4380	2.229774e-02	1.335493e-02	2.373100e-02	20151211_gfpNIPBLcf1_Prometa\MitoSys2\LSM\gfpNIPBLcf1_Noc\DE_W0002\DE_W0002_P0020\DE_2_W0002_P0020_T0002\TR1_W0001_P0266\TR1_2_W0001_P0266_T0001_R1_P1_K1_Ch2-Ch1.zen
4700	2.281983e-02	1.166435e-02	2.306200e-02	20151211_gfpNIPBLcf1_Prometa\MitoSys2\LSM\gfpNIPBLcf1_Noc\DE_W0002\DE_W0002_P0020\DE_2_W0002_P0020_T0002\TR1_W0001_P0266\TR1_2_W0001_P0266_T0001_R1_P1_K1_Ch2-Ch1.zen
5020	2.092212e-02	9.560949e-03	2.244800e-02	20151211_gfpNIPBLcf1_Prometa\MitoSys2\LSM\gfpNIPBLcf1_Noc\DE_W0002\DE_W0002_P0020\DE_2_W0002_P0020_T0002\TR1_W0001_P0266\TR1_2_W0001_P0266_T0001_R1_P1_K1_Ch2-Ch1.zen
5340	2.060787e-02	1.069715e-02	2.188300e-02	20151211_gfpNIPBLcf1_Prometa\MitoSys2\LSM\gfpNIPBLcf1_Noc\DE_W0002\DE_W0002_P0020\DE_2_W0002_P0020_T0002\TR1_W0001_P0266\TR1_2_W0001_P0266_T0001_R1_P1_K1_Ch2-Ch1.zen
5660	2.278881e-02	1.089547e-02	2.135900e-02	20151211_gfpNIPBLcf1_Prometa\MitoSys2\LSM\gfpNIPBLcf1_Noc\DE_W0002\DE_W0002_P0020\DE_2_W0002_P0020_T0002\TR1_W0001_P0266\TR1_2_W0001_P0266_T0001_R1_P1_K1_Ch2-Ch1.zen
5980	2.102127e-02	1.205678e-02	2.087300e-02	20151211_gfpNIPBLcf1_Prometa\MitoSys2\LSM\gfpNIPBLcf1_Noc\DE_W0002\DE_W0002_P0020\DE_2_W0002_P0020_T0002\TR1_W0001_P0266\TR1_2_W0001_P0266_T0001_R1_P1_K1_Ch2-Ch1.zen
6300	1.981597e-02	9.143406e-03	2.042000e-02	20151211_gfpNIPBLcf1_Prometa\MitoSys2\LSM\gfpNIPBLcf1_Noc\DE_W0002\DE_W0002_P0020\DE_2_W0002_P0020_T0002\TR1_W0001_P0266\TR1_2_W0001_P0266_T0001_R1_P1_K1_Ch2-Ch1.zen
6940	1.914706e-02	1.108291e-02	1.959800e-02	20151211_gfpNIPBLcf1_Prometa\MitoSys2\LSM\gfpNIPBLcf1_Noc\DE_W0002\DE_W0002_P0020\DE_2_W0002_P0020_T0002\TR1_W0001_P0266\TR1_2_W0001_P0266_T0001_R1_P1_K1_Ch2-Ch1.zen
7580	1.934806e-02	9.963069e-03	1.886900e-02	20151211_gfpNIPBLcf1_Prometa\MitoSys2\LSM\gfpNIPBLcf1_Noc\DE_W0002\DE_W0002_P0020\DE_2_W0002_P0020_T0002\TR1_W0001_P0266\TR1_2_W0001_P0266_T0001_R1_P1_K1_Ch2-Ch1.zen
8220	1.744276e-02	9.211039e-03	1.821500e-02	20151211_gfpNIPBLcf1_Prometa\MitoSys2\LSM\gfpNIPBLcf1_Noc\DE_W0002\DE_W0002_P0020\DE_2_W0002_P0020_T0002\TR1_W0001_P0266\TR1_2_W0001_P0266_T0001_R1_P1_K1_Ch2-Ch1.zen
8860	1.839440e-02	7.948083e-03	1.762100e-02	20151211_gfpNIPBLcf1_Prometa\MitoSys2\LSM\gfpNIPBLcf1_Noc\DE_W0002\DE_W0002_P0020\DE_2_W0002_P0020_T0002\TR1_W0001_P0266\TR1_2_W0001_P0266_T0001_R1_P1_K1_Ch2-Ch1.zen
9500	1.818878e-02	8.411508e-03	1.707900e-02	20151211_gfpNIPBLcf1_Prometa\MitoSys2\LSM\gfpNIPBLcf1_Noc\DE_W0002\DE_W0002_P0020\DE_2_W0002_P0020_T0002\TR1_W0001_P0266\TR1_2_W0001_P0266_T0001_R1_P1_K1_Ch2-Ch1.zen
10140	1.856080e-02	1.059611e-02	1.657800e-02	20151211_gfpNIPBLcf1_Prometa\MitoSys2\LSM\gfpNIPBLcf1_Noc\DE_W0002\DE_W0002_P0020\DE_2_W0002_P0020_T0002\TR1_W0001_P0266\TR1_2_W0001_P0266_T0001_R1_P1_K1_Ch2-Ch1.zen
10780	1.675252e-02	9.473105e-03	1.611300e-02	20151211_gfpNIPBLcf1_Prometa\MitoSys2\LSM\gfpNIPBLcf1_Noc\DE_W0002\DE_W0002_P0020\DE_2_W0002_P0020_T0002\TR1_W0001_P0266\TR1_2_W0001_P0266_T0001_R1_P1_K1_Ch2-Ch1.zen
11420	1.637111e-02	1.286084e-02	1.567800e-02	20151211_gfpNIPBLcf1_Prometa\MitoSys2\LSM\gfpNIPBLcf1_Noc\DE_W0002\DE_W0002_P0020\DE_2_W0002_P0020_T0002\TR1_W0001_P0266\TR1_2_W0001_P0266_T0001_R1_P1_K1_Ch2-Ch1.zen
12060	1.608577e-02	9.132206e-03	1.526900e-02	20151211_gfpNIPBLcf1_Prometa\MitoSys2\LSM\gfpNIPBLcf1_Noc\DE_W0002\DE_W0002_P0020\DE_2_W0002_P0020_T0002\TR1_W0001_P0266\TR1_2_W0001_P0266_T0001_R1_P1_K1_Ch2-Ch1.zen
12700	1.403686e-02	1.010444e-02	1.488200e-02	20151211_gfpNIPBLcf1_Prometa\MitoSys2\LSM\gfpNIPBLcf1_Noc\DE_W0002\DE_W0002_P0020\DE_2_W0002_P0020_T0002\TR1_W0001_P0266\TR1_2_W0001_P0266_T0001_R1_P1_K1_Ch2-Ch1.zen
13980	1.392369e-02	9.526682e-03	1.416600e-02	20151211_gfpNIPBLcf1_Prometa\MitoSys2\LSM\gfpNIPBLcf1_Noc\DE_W0002\DE_W0002_P0020\DE_2_W0002_P0020_T0002\TR1_W0001_P0266\TR1_2_W0001_P0266_T0001_R1_P1_K1_Ch2-Ch1.zen
15260	1.457624e-02	9.495592e-03	1.351200e-02	20151211_gfpNIPBLcf1_Prometa\MitoSys2\LSM\gfpNIPBLcf1_Noc\DE_W0002\DE_W0002_P0020\DE_2_W0002_P0020_T0002\TR1_W0001_P0266\TR1_2_W0001_P0266_T0001_R1_P1_K1_Ch2-Ch1.zen
16540	1.172210e-02	8.361994e-03	1.290800e-02	20151211_gfpNIPBLcf1_Prometa\MitoSys2\LSM\gfpNIPBLcf1_Noc\DE_W0002\DE_W0002_P0020\DE_2_W0002_P0020_T0002\TR1_W0001_P0266\TR1_2_W0001_P0266_T0001_R1_P1_K1_Ch2-Ch1.zen
17820	1.324990e-02	8.841548e-03	1.234800e-02	20151211_gfpNIPBLcf1_Prometa\MitoSys2\LSM\gfpNIPBLcf1_Noc\DE_W0002\DE_W0002_P0020\DE_2_W0002_P0020_T0002\TR1_W0001_P0266\TR1_2_W0001_P0266_T0001_R1_P1_K1_Ch2-Ch1.zen
19100	1.137928e-02	9.769368e-03	1.182300e-02	20151211_gfpNIPBLcf1_Prometa\MitoSys2\LSM\gfpNIPBLcf1_Noc\DE_W0002\DE_W0002_P0020\DE_2_W0002_P0020_T0002\TR1_W0001_P0266\TR1_2_W0001_P0266_T0001_R1_P1_K1_Ch2-Ch1.zen
20380	1.151082e-02	9.471351e-03	1.133000e-02	20151211_gfpNIPBLcf1_Prometa\MitoSys2\LSM\gfpNIPBLcf1_Noc\DE_W0002\DE_W0002_P0020\DE_2_W0002_P0020_T0002\TR1_W0001_P0266\TR1_2_W0001_P0266_T0001_R1_P1_K1_Ch2-Ch1.zen
21660	1.061948e-02	1.015657e-02	1.086500e-02	20151211_gfpNIPBLcf1_Prometa\MitoSys2\LSM\gfpNIPBLcf1_Noc\DE_W0002\DE_W0002_P0020\DE_2_W0002_P0020_T0002\TR1_W0001_P0266\TR1_2_W0001_P0266_T0001_R1_P1_K1_Ch2-Ch1.zen
22940	9.440783e-03	9.773560e-03	1.042500e-02	20151211_gfpNIPBLcf1_Prometa\MitoSys2\LSM\gfpNIPBLcf1_Noc\DE_W0002\DE_W0002_P0020\DE_2_W0002_P0020_T0002\TR1_W0001_P0266\TR1_2_W0001_P0266_T0001_R1_P1_K1_Ch2-Ch1.zen
24220	8.563093e-03	8.523411e-03	1.000900e-02	20151211_gfpNIPBLcf1_Prometa\MitoSys2\LSM\gfpNIPBLcf1_Noc\DE_W0002\DE_W0002_P0020\DE_2_W0002_P0020_T0002\TR1_W0001_P0266\TR1_2_W0001_P0266_T0001_R1_P1_K1_Ch2-Ch1.zen
25500	8.663667e-03	8.481236e-03	9.614500e-03	20151211_gfpNIPBLcf1_Prometa\MitoSys2\LSM\gfpNIPBLcf1_Noc\DE_W0002\DE_W0002_P0020\DE_2_W0002_P0020_T0002\TR1_W0001_P0266\TR1_2_W0001_P0266_T0001_R1_P1_K1_Ch2-Ch1.zen
28060	8.225617e-03	8.573264e-03	8.883800e-03	20151211_gfpNIPBLcf1_Prometa\MitoSys2\LSM\gfpNIPBLcf1_Noc\DE_W0002\DE_W0002_P0020\DE_2_W0002_P0020_T0002\TR1_W0001_P0266\TR1_2_W0001_P0266_T0001_R1_P1_K1_Ch2-Ch1.zen
30620	7.536468e-03	7.165857e-03	8.223100e-03	20151211_gfpNIPBLcf1_Prometa\MitoSys2\LSM\gfpNIPBLcf1_Noc\DE_W0002\DE_W0002_P0020\DE_2_W0002_P0020_T0002\TR1_W0001_P0266\TR1_2_W0001_P0266_T0001_R1_P1_K1_Ch2-Ch1.zen
33180	7.340583e-03	7.901416e-03	7.624400e-03	20151211_gfpNIPBLcf1_Prometa\MitoSys2\LSM\gfpNIPBLcf1_Noc\DE_W0002\DE_W0002_P0020\DE_2_W0002_P0020_T0002\TR1_W0001_P0266\TR1_2_W0001_P0266_T0001_R1_P1_K1_Ch2-Ch1.zen
35740	7.628370e-03	9.263418e-03	7.081000e-03	20151211_gfpNIPBLcf1_Prometa\MitoSys2\LSM\gfpNIPBLcf1_Noc\DE_W0002\DE_W0002_P0020\DE_2_W0002_P0020_T0002\TR1_W0001_P0266\TR1_2_W0001_P0266_T0001_R1_P1_K1_Ch2-Ch1.zen
38300	5.387372e-03	8.897990e-03	6.587000e-03	20151211_gfpNIPBLcf1_Prometa\MitoSys2\LSM\gfpNIPBLcf1_Noc\DE_W0002\DE_W0002_P0020\DE_2_W0002_P0020_T0002\TR1_W0001_P0266\TR1_2_W0001_P0266_T0001_R1_P1_K1_Ch2-Ch1.zen
40860	6.641701e-03	8.193853e-03	6.137300e-03	20151211_gfpNIPBLcf1_Prometa\MitoSys2\LSM\gfpNIPBLcf1_Noc\DE_W0002\DE_W0002_P0020\DE_2_W0002_P0020_T0002\TR1_W0001_P0266\TR1_2_W0001_P0266_T0001_R1_P1_K1_Ch2-Ch1.zen
43420	6.655251e-03	7.438853e-03	5.727400e-03	20151211_gfpNIPBLcf1_Prometa\MitoSys2\LSM\gfpNIPBLcf1_Noc\DE_W0002\DE_W0002_P0020\DE_2_W0002_P0020_T0002\TR1_W0001_P0266\TR1_2_W0001_P0266_T0001_R1_P1_K1_Ch2-Ch1.zen
45980	6.440907e-03	7.923596e-03	5.353300e-03	20151211_gfpNIPBLcf1_Prometa\MitoSys2\LSM\gfpNIPBLcf1_Noc\DE_W0002\DE_W0002_P0020\DE_2_W0002_P0020_T0002\TR1_W0001_P0266\TR1_2_W0001_P0266_T0001_R1_P1_K1_Ch2-Ch1.zen
48540	5.401519e-03	8.513089e-03	5.011300e-03	20151211_gfpNIPBLcf1_Prometa\MitoSys2\LSM\gfpNIPBLcf1_Noc\DE_W0002\DE_W0002_P0020\DE_2_W0002_P0020_T0002\TR1_W0001_P0266\TR1_2_W0001_P0266_T0001_R1_P1_K1_Ch2-Ch1.zen
51100	5.731013e-03	7.646510e-03	4.698200e-03	20151211_gfpNIPBLcf1_Prometa\MitoSys2\LSM\gfpNIPBLcf1_Noc\DE_W0002\DE_W0002_P0020\DE_2_W0002_P0020_T0002\TR1_W0001_P0266\TR1_2_W0001_P0266_T0001_R1_P1_K1_Ch2-Ch1.zen
56220	3.990414e-03	8.136416e-03	4.147300e-03	20151211_gfpNIPBLcf1_Prometa\MitoSys2\LSM\gfpNIPBLcf1_Noc\DE_W0002\DE_W0002_P0020\DE_2_W0002_P0020_T0002\TR1_W0001_P0266\TR1_2_W0001_P0266_T0001_R1_P1_K1_Ch2-Ch1.zen
61340	3.269116e-03	7.536422e-03	3.681300e-03	20151211_gfpNIPBLcf1_Prometa\MitoSys2\LSM\gfpNIPBLcf1_Noc\DE_W0002\DE_W0002_P0020\DE_2_W0002_P0020_T0002\TR1_W0001_P0266\TR1_2_W0001_P0266_T0001_R1_P1_K1_Ch2-Ch1.zen
66460	2.893250e-03	7.550639e-03	3.284600e-03	20151211_gfpNIPBLcf1_Prometa\MitoSys2\LSM\gfpNIPBLcf1_Noc\DE_W0002\DE_W0002_P0020\DE_2_W0002_P0020_T0002\TR1_W0001_P0266\TR1_2_W0001_P0266_T0001_R1_P1_K1_Ch2-Ch1.zen
71580	2.475494e-03	7.019397e-03	2.944700e-03	20151211_gfpNIPBLcf1_Prometa\MitoSys2\LSM\gfpNIPBLcf1_Noc\DE_W0002\DE_W0002_P0020\DE_2_W0002_P0020_T0002\TR1_W0001_P0266\TR1_2_W0001_P0266_T0001_R1_P1_K1_Ch2-Ch1.zen
76700	2.810603e-03	6.613727e-03	2.651900e-03	20151211_gfpNIPBLcf1_Prometa\MitoSys2\LSM\gfpNIPBLcf1_Noc\DE_W0002\DE_W0002_P0020\DE_2_W0002_P0020_T0002\TR1_W0001_P0266\TR1_2_W0001_P0266_T0001_R1_P1_K1_Ch2-Ch1.zen
81820	2.360034e-03	7.411314e-03	2.398100e-03	20151211_gfpNIPBLcf1_Prometa\MitoSys2\LSM\gfpNIPBLcf1_Noc\DE_W0002\DE_W0002_P0020\DE_2_W0002_P0020_T0002\TR1_W0001_P0266\TR1_2_W0001_P0266_T0001_R1_P1_K1_Ch2-Ch1.zen
86940	2.160722e-03	6.383109e-03	2.177000e-03	20151211_gfpNIPBLcf1_Prometa\MitoSys2\LSM\gfpNIPBLcf1_Noc\DE_W0002\DE_W0002_P0020\DE_2_W0002_P0020_T0002\TR1_W0001_P0266\TR1_2_W0001_P0266_T0001_R1_P1_K1_Ch2-Ch1.zen
92060	3.410355e-03	6.989492e-03	1.983400e-03	20151211_gfpNIPBLcf1_Prometa\MitoSys2\LSM\gfpNIPBLcf1_Noc\DE_W0002\DE_W0002_P0020\DE_2_W0002_P0020_T0002\TR1_W0001_P0266\TR1_2_W0001_P0266_T0001_R1_P1_K1_Ch2-Ch1.zen
97180	2.249785e-03	6.228033e-03	1.813100e-03	20151211_gfpNIPBLcf1_Prometa\MitoSys2\LSM\gfpNIPBLcf1_Noc\DE_W0002\DE_W0002_P0020\DE_2_W0002_P0020_T0002\TR1_W0001_P0266\TR1_2_W0001_P0266_T0001_R1_P1_K1_Ch2-Ch1.zen
102300	3.552207e-03	5.792012e-03	1.662500e-03	20151211_gfpNIPBLcf1_Prometa\MitoSys2\LSM\gfpNIPBLcf1_Noc\DE_W0002\DE_W0002_P0020\DE_2_W0002_P0020_T0002\TR1_W0001_P0266\TR1_2_W0001_P0266_T0001_R1_P1_K1_Ch2-Ch1.zen
112540	2.211833e-03	6.074702e-03	1.409800e-03	20151211_gfpNIPBLcf1_Prometa\MitoSys2\LSM\gfpNIPBLcf1_Noc\DE_W0002\DE_W0002_P0020\DE_2_W0002_P0020_T0002\TR1_W0001_P0266\TR1_2_W0001_P0266_T0001_R1_P1_K1_Ch2-Ch1.zen
122780	2.628661e-03	5.102023e-03	1.207700e-03	20151211_gfpNIPBLcf1_Prometa\MitoSys2\LSM\gfpNIPBLcf1_Noc\DE_W0002\DE_W0002_P0020\DE_2_W0002_P0020_T0002\TR1_W0001_P0266\TR1_2_W0001_P0266_T0001_R1_P1_K1_Ch2-Ch1.zen
133020	2.085466e-03	5.654908e-03	1.043800e-03	20151211_gfpNIPBLcf1_Prometa\MitoSys2\LSM\gfpNIPBLcf1_Noc\DE_W0002\DE_W0002_P0020\DE_2_W0002_P0020_T0002\TR1_W0001_P0266\TR1_2_W0001_P0266_T0001_R1_P1_K1_Ch2-Ch1.zen
143260	2.523445e-03	6.764962e-03	9.094200e-04	20151211_gfpNIPBLcf1_Prometa\MitoSys2\LSM\gfpNIPBLcf1_Noc\DE_W0002\DE_W0002_P0020\DE_2_W0002_P0020_T0002\TR1_W0001_P0266\TR1_2_W0001_P0266_T0001_R1_P1_K1_Ch2-Ch1.zen
153500	5.930472e-04	6.188293e-03	7.979300e-04	20151211_gfpNIPBLcf1_Prometa\MitoSys2\LSM\gfpNIPBLcf1_Noc\DE_W0002\DE_W0002_P0020\DE_2_W0002_P0020_T0002\TR1_W0001_P0266\TR1_2_W0001_P0266_T0001_R1_P1_K1_Ch2-Ch1.zen
163740	1.263637e-03	5.678525e-03	7.045900e-04	20151211_gfpNIPBLcf1_Prometa\MitoSys2\LSM\gfpNIPBLcf1_Noc\DE_W0002\DE_W0002_P0020\DE_2_W0002_P0020_T0002\TR1_W0001_P0266\TR1_2_W0001_P0266_T0001_R1_P1_K1_Ch2-Ch1.zen
173980	-1.627478e-04	4.452153e-03	6.257500e-04	20151211_gfpNIPBLcf1_Prometa\MitoSys2\LSM\gfpNIPBLcf1_Noc\DE_W0002\DE_W0002_P0020\DE_2_W0002_P0020_T0002\TR1_W0001_P0266\TR1_2_W0001_P0266_T0001_R1_P1_K1_Ch2-Ch1.zen
184220	6.684993e-04	5.354161e-03	5.586600e-04	20151211_gfpNIPBLcf1_Prometa\MitoSys2\LSM\gfpNIPBLcf1_Noc\DE_W0002\DE_W0002_P0020\DE_2_W0002_P0020_T0002\TR1_W0001_P0266\TR1_2_W0001_P0266_T0001_R1_P1_K1_Ch2-Ch1.zen
194460	-1.453143e-03	3.809011e-03	5.011500e-04	20151211_gfpNIPBLcf1_Prometa\MitoSys2\LSM\gfpNIPBLcf1_Noc\DE_W0002\DE_W0002_P0020\DE_2_W0002_P0020_T0002\TR1_W0001_P0266\TR1_2_W0001_P0266_T0001_R1_P1_K1_Ch2-Ch1.zen
204700	-1.828393e-03	3.570123e-03	4.515400e-04	20151211_gfpNIPBLcf1_Prometa\MitoSys2\LSM\gfpNIPBLcf1_Noc\DE_W0002\DE_W0002_P0020\DE_2_W0002_P0020_T0002\TR1_W0001_P0266\TR1_2_W0001_P0266_T0001_R1_P1_K1_Ch2-Ch1.zen
225180	-8.618455e-04	3.572256e-03	3.709300e-04	20151211_gfpNIPBLcf1_Prometa\MitoSys2\LSM\gfpNIPBLcf1_Noc\DE_W0002\DE_W0002_P0020\DE_2_W0002_P0020_T0002\TR1_W0001_P0266\TR1_2_W0001_P0266_T0001_R1_P1_K1_Ch2-Ch1.zen
245660	-8.283661e-04	4.829742e-03	3.089800e-04	20151211_gfpNIPBLcf1_Prometa\MitoSys2\LSM\gfpNIPBLcf1_Noc\DE_W0002\DE_W0002_P0020\DE_2_W0002_P0020_T0002\TR1_W0001_P0266\TR1_2_W0001_P0266_T0001_R1_P1_K1_Ch2-Ch1.zen
266140	4.034745e-04	4.749161e-03	2.605100e-04	20151211_gfpNIPBLcf1_Prometa\MitoSys2\LSM\gfpNIPBLcf1_Noc\DE_W0002\DE_W0002_P0020\DE_2_W0002_P0020_T0002\TR1_W0001_P0266\TR1_2_W0001_P0266_T0001_R1_P1_K1_Ch2-Ch1.zen
286620	-5.126784e-04	4.179996e-03	2.219900e-04	20151211_gfpNIPBLcf1_Prometa\MitoSys2\LSM\gfpNIPBLcf1_Noc\DE_W0002\DE_W0002_P0020\DE_2_W0002_P0020_T0002\TR1_W0001_P0266\TR1_2_W0001_P0266_T0001_R1_P1_K1_Ch2-Ch1.zen
307100	-1.964179e-03	4.517118e-03	1.909500e-04	20151211_gfpNIPBLcf1_Prometa\MitoSys2\LSM\gfpNIPBLcf1_Noc\DE_W0002\DE_W0002_P0020\DE_2_W0002_P0020_T0002\TR1_W0001_P0266\TR1_2_W0001_P0266_T0001_R1_P1_K1_Ch2-Ch1.zen
327580	-2.208059e-03	3.949481e-03	1.656400e-04	20151211_gfpNIPBLcf1_Prometa\MitoSys2\LSM\gfpNIPBLcf1_Noc\DE_W0002\DE_W0002_P0020\DE_2_W0002_P0020_T0002\TR1_W0001_P0266\TR1_2_W0001_P0266_T0001_R1_P1_K1_Ch2-Ch1.zen
348060	-1.793676e-03	5.433830e-03	1.447700e-04	20151211_gfpNIPBLcf1_Prometa\MitoSys2\LSM\gfpNIPBLcf1_Noc\DE_W0002\DE_W0002_P0020\DE_2_W0002_P0020_T0002\TR1_W0001_P0266\TR1_2_W0001_P0266_T0001_R1_P1_K1_Ch2-Ch1.zen
368540	-1.438618e-03	5.242050e-03	1.273900e-04	20151211_gfpNIPBLcf1_Prometa\MitoSys2\LSM\gfpNIPBLcf1_Noc\DE_W0002\DE_W0002_P0020\DE_2_W0002_P0020_T0002\TR1_W0001_P0266\TR1_2_W0001_P0266_T0001_R1_P1_K1_Ch2-Ch1.zen
389020	-2.012503e-03	5.181197e-03	1.127900e-04	20151211_gfpNIPBLcf1_Prometa\MitoSys2\LSM\gfpNIPBLcf1_Noc\DE_W0002\DE_W0002_P0020\DE_2_W0002_P0020_T0002\TR1_W0001_P0266\TR1_2_W0001_P0266_T0001_R1_P1_K1_Ch2-Ch1.zen
409500	-1.860727e-03	4.825970e-03	1.004300e-04	20151211_gfpNIPBLcf1_Prometa\MitoSys2\LSM\gfpNIPBLcf1_Noc\DE_W0002\DE_W0002_P0020\DE_2_W0002_P0020_T0002\TR1_W0001_P0266\TR1_2_W0001_P0266_T0001_R1_P1_K1_Ch2-Ch1.zen
450460	-2.196974e-03	5.919768e-03	8.083000e-05	20151211_gfpNIPBLcf1_Prometa\MitoSys2\LSM\gfpNIPBLcf1_Noc\DE_W0002\DE_W0002_P0020\DE_2_W0002_P0020_T0002\TR1_W0001_P0266\TR1_2_W0001_P0266_T0001_R1_P1_K1_Ch2-Ch1.zen
491420	-1.801904e-03	5.967099e-03	6.620200e-05	20151211_gfpNIPBLcf1_Prometa\MitoSys2\LSM\gfpNIPBLcf1_Noc\DE_W0002\DE_W0002_P0020\DE_2_W0002_P0020_T0002\TR1_W0001_P0266\TR1_2_W0001_P0266_T0001_R1_P1_K1_Ch2-Ch1.zen
532380	-9.182062e-04	3.791820e-03	5.504000e-05	20151211_gfpNIPBLcf1_Prometa\MitoSys2\LSM\gfpNIPBLcf1_Noc\DE_W0002\DE_W0002_P0020\DE_2_W0002_P0020_T0002\TR1_W0001_P0266\TR1_2_W0001_P0266_T0001_R1_P1_K1_Ch2-Ch1.zen
573340	-1.977293e-03	3.692820e-03	4.635900e-05	20151211_gfpNIPBLcf1_Prometa\MitoSys2\LSM\gfpNIPBLcf1_Noc\DE_W0002\DE_W0002_P0020\DE_2_W0002_P0020_T0002\TR1_W0001_P0266\TR1_2_W0001_P0266_T0001_R1_P1_K1_Ch2-Ch1.zen
614300	-3.405364e-03	4.080961e-03	3.949200e-05	20151211_gfpNIPBLcf1_Prometa\MitoSys2\LSM\gfpNIPBLcf1_Noc\DE_W0002\DE_W0002_P0020\DE_2_W0002_P0020_T0002\TR1_W0001_P0266\TR1_2_W0001_P0266_T0001_R1_P1_K1_Ch2-Ch1.zen
655260	-2.378091e-03	4.876471e-03	3.398000e-05	20151211_gfpNIPBLcf1_Prometa\MitoSys2\LSM\gfpNIPBLcf1_Noc\DE_W0002\DE_W0002_P0020\DE_2_W0002_P0020_T0002\TR1_W0001_P0266\TR1_2_W0001_P0266_T0001_R1_P1_K1_Ch2-Ch1.zen
696220	-1.464271e-03	5.820273e-03	2.949900e-05	20151211_gfpNIPBLcf1_Prometa\MitoSys2\LSM\gfpNIPBLcf1_Noc\DE_W0002\DE_W0002_P0020\DE_2_W0002_P0020_T0002\TR1_W0001_P0266\TR1_2_W0001_P0266_T0001_R1_P1_K1_Ch2-Ch1.zen
737180	-1.514791e-03	4.317255e-03	2.581200e-05	20151211_gfpNIPBLcf1_Prometa\MitoSys2\LSM\gfpNIPBLcf1_Noc\DE_W0002\DE_W0002_P0020\DE_2_W0002_P0020_T0002\TR1_W0001_P0266\TR1_2_W0001_P0266_T0001_R1_P1_K1_Ch2-Ch1.zen
778140	-2.294858e-03	5.434058e-03	2.274700e-05	20151211_gfpNIPBLcf1_Prometa\MitoSys2\LSM\gfpNIPBLcf1_Noc\DE_W0002\DE_W0002_P0020\DE_2_W0002_P0020_T0002\TR1_W0001_P0266\TR1_2_W0001_P0266_T0001_R1_P1_K1_Ch2-Ch1.zen
819100	-1.477865e-03	3.432550e-03	2.017600e-05	20151211_gfpNIPBLcf1_Prometa\MitoSys2\LSM\gfpNIPBLcf1_Noc\DE_W0002\DE_W0002_P0020\DE_2_W0002_P0020_T0002\TR1_W0001_P0266\TR1_2_W0001_P0266_T0001_R1_P1_K1_Ch2-Ch1.zen
901020	-1.092035e-04	3.188514e-03	1.614400e-05	20151211_gfpNIPBLcf1_Prometa\MitoSys2\LSM\gfpNIPBLcf1_Noc\DE_W0002\DE_W0002_P0020\DE_2_W0002_P0020_T0002\TR1_W0001_P0266\TR1_2_W0001_P0266_T0001_R1_P1_K1_Ch2-Ch1.zen
982940	1.015587e-04	2.735244e-03	1.317200e-05	20151211_gfpNIPBLcf1_Prometa\MitoSys2\LSM\gfpNIPBLcf1_Noc\DE_W0002\DE_W0002_P0020\DE_2_W0002_P0020_T0002\TR1_W0001_P0266\TR1_2_W0001_P0266_T0001_R1_P1_K1_Ch2-Ch1.zen
1064860	-5.333306e-05	3.572190e-03	1.092500e-05	20151211_gfpNIPBLcf1_Prometa\MitoSys2\LSM\gfpNIPBLcf1_Noc\DE_W0002\DE_W0002_P0020\DE_2_W0002_P0020_T0002\TR1_W0001_P0266\TR1_2_W0001_P0266_T0001_R1_P1_K1_Ch2-Ch1.zen
1146780	-1.015982e-04	2.960703e-03	9.190900e-06	20151211_gfpNIPBLcf1_Prometa\MitoSys2\LSM\gfpNIPBLcf1_Noc\DE_W0002\DE_W0002_P0020\DE_2_W0002_P0020_T0002\TR1_W0001_P0266\TR1_2_W0001_P0266_T0001_R1_P1_K1_Ch2-Ch1.zen
1228700	3.232586e-04	3.859252e-03	7.826600e-06	20151211_gfpNIPBLcf1_Prometa\MitoSys2\LSM\gfpNIPBLcf1_Noc\DE_W0002\DE_W0002_P0020\DE_2_W0002_P0020_T0002\TR1_W0001_P0266\TR1_2_W0001_P0266_T0001_R1_P1_K1_Ch2-Ch1.zen
1310620	4.070255e-04	3.737696e-03	6.736100e-06	20151211_gfpNIPBLcf1_Prometa\MitoSys2\LSM\gfpNIPBLcf1_Noc\DE_W0002\DE_W0002_P0020\DE_2_W0002_P0020_T0002\TR1_W0001_P0266\TR1_2_W0001_P0266_T0001_R1_P1_K1_Ch2-Ch1.zen
1392540	-3.460782e-04	4.176492e-03	5.852100e-06	20151211_gfpNIPBLcf1_Prometa\MitoSys2\LSM\gfpNIPBLcf1_Noc\DE_W0002\DE_W0002_P0020\DE_2_W0002_P0020_T0002\TR1_W0001_P0266\TR1_2_W0001_P0266_T0001_R1_P1_K1_Ch2-Ch1.zen
1474460	-3.120521e-04	2.855477e-03	5.126600e-06	20151211_gfpNIPBLcf1_Prometa\MitoSys2\LSM\gfpNIPBLcf1_Noc\DE_W0002\DE_W0002_P0020\DE_2_W0002_P0020_T0002\TR1_W0001_P0266\TR1_2_W0001_P0266_T0001_R1_P1_K1_Ch2-Ch1.zen
1556380	7.420077e-04	2.827169e-03	4.524500e-06	20151211_gfpNIPBLcf1_Prometa\MitoSys2\LSM\gfpNIPBLcf1_Noc\DE_W0002\DE_W0002_P0020\DE_2_W0002_P0020_T0002\TR1_W0001_P0266\TR1_2_W0001_P0266_T0001_R1_P1_K1_Ch2-Ch1.zen
10	9.661977e-02	4.528966e-02	8.266600e-02	20151211_gfpNIPBLcf1_Prometa\MitoSys2\LSM\gfpNIPBLcf1_Noc\DE_W0002\DE_W0002_P0020\DE_2_W0002_P0020_T0002\TR1_W0001_P0266\TR1_2_W0001_P0266_T0001_R1_P3_K1_Ch2-Ch1.zen
20	7.453293e-02	5.710527e-02	8.157900e-02	20151211_gfpNIPBLcf1_Prometa\MitoSys2\LSM\gfpNIPBLcf1_Noc\DE_W0002\DE_W0002_P0020\DE_2_W0002_P0020_T0002\TR1_W0001_P0266\TR1_2_W0001_P0266_T0001_R1_P3_K1_Ch2-Ch1.zen
30	8.268528e-02	6.612176e-02	8.057400e-02	20151211_gfpNIPBLcf1_Prometa\MitoSys2\LSM\gfpNIPBLcf1_Noc\DE_W0002\DE_W0002_P0020\DE_2_W0002_P0020_T0002\TR1_W0001_P0266\TR1_2_W0001_P0266_T0001_R1_P3_K1_Ch2-Ch1.zen
40	7.611447e-02	4.296100e-02	7.964700e-02	20151211_gfpNIPBLcf1_Prometa\MitoSys2\LSM\gfpNIPBLcf1_Noc\DE_W0002\DE_W0002_P0020\DE_2_W0002_P0020_T0002\TR1_W0001_P0266\TR1_2_W0001_P0266_T0001_R1_P3_K1_Ch2-Ch1.zen
50	8.069333e-02	4.526401e-02	7.879100e-02	20151211_gfpNIPBLcf1_Prometa\MitoSys2\LSM\gfpNIPBLcf1_Noc\DE_W0002\DE_W0002_P0020\DE_2_W0002_P0020_T0002\TR1_W0001_P0266\TR1_2_W0001_P0266_T0001_R1_P3_K1_Ch2-Ch1.zen
60	6.763454e-02	3.465090e-02	7.800000e-02	20151211_gfpNIPBLcf1_Prometa\MitoSys2\LSM\gfpNIPBLcf1_Noc\DE_W0002\DE_W0002_P0020\DE_2_W0002_P0020_T0002\TR1_W0001_P0266\TR1_2_W0001_P0266_T0001_R1_P3_K1_Ch2-Ch1.zen
70	8.190707e-02	5.177583e-02	7.726800e-02	20151211_gfpNIPBLcf1_Prometa\MitoSys2\LSM\gfpNIPBLcf1_Noc\DE_W0002\DE_W0002_P0020\DE_2_W0002_P0020_T0002\TR1_W0001_P0266\TR1_2_W0001_P0266_T0001_R1_P3_K1_Ch2-Ch1.zen
80	7.748557e-02	4.014408e-02	7.659100e-02	20151211_gfpNIPBLcf1_Prometa\MitoSys2\LSM\gfpNIPBLcf1_Noc\DE_W0002\DE_W0002_P0020\DE_2_W0002_P0020_T0002\TR1_W0001_P0266\TR1_2_W0001_P0266_T0001_R1_P3_K1_Ch2-Ch1.zen
90	7.266935e-02	5.233404e-02	7.596200e-02	20151211_gfpNIPBLcf1_Prometa\MitoSys2\LSM\gfpNIPBLcf1_Noc\DE_W0002\DE_W0002_P0020\DE_2_W0002_P0020_T0002\TR1_W0001_P0266\TR1_2_W0001_P0266_T0001_R1_P3_K1_Ch2-Ch1.zen
100	7.003831e-02	2.543790e-02	7.537800e-02	20151211_gfpNIPBLcf1_Prometa\MitoSys2\LSM\gfpNIPBLcf1_Noc\DE_W0002\DE_W0002_P0020\DE_2_W0002_P0020_T0002\TR1_W0001_P0266\TR1_2_W0001_P0266_T0001_R1_P3_K1_Ch2-Ch1.zen
120	7.775304e-02	3.782357e-02	7.432600e-02	20151211_gfpNIPBLcf1_Prometa\MitoSys2\LSM\gfpNIPBLcf1_Noc\DE_W0002\DE_W0002_P0020\DE_2_W0002_P0020_T0002\TR1_W0001_P0266\TR1_2_W0001_P0266_T0001_R1_P3_K1_Ch2-Ch1.zen
140	7.550003e-02	3.888685e-02	7.340600e-02	20151211_gfpNIPBLcf1_Prometa\MitoSys2\LSM\gfpNIPBLcf1_Noc\DE_W0002\DE_W0002_P0020\DE_2_W0002_P0020_T0002\TR1_W0001_P0266\TR1_2_W0001_P0266_T0001_R1_P3_K1_Ch2-Ch1.zen
160	6.959060e-02	3.268793e-02	7.259500e-02	20151211_gfpNIPBLcf1_Prometa\MitoSys2\LSM\gfpNIPBLcf1_Noc\DE_W0002\DE_W0002_P0020\DE_2_W0002_P0020_T0002\TR1_W0001_P0266\TR1_2_W0001_P0266_T0001_R1_P3_K1_Ch2-Ch1.zen
180	6.504001e-02	3.108398e-02	7.187100e-02	20151211_gfpNIPBLcf1_Prometa\MitoSys2\LSM\gfpNIPBLcf1_Noc\DE_W0002\DE_W0002_P0020\DE_2_W0002_P0020_T0002\TR1_W0001_P0266\TR1_2_W0001_P0266_T0001_R1_P3_K1_Ch2-Ch1.zen
200	5.512154e-02	2.901853e-02	7.122000e-02	20151211_gfpNIPBLcf1_Prometa\MitoSys2\LSM\gfpNIPBLcf1_Noc\DE_W0002\DE_W0002_P0020\DE_2_W0002_P0020_T0002\TR1_W0001_P0266\TR1_2_W0001_P0266_T0001_R1_P3_K1_Ch2-Ch1.zen
220	8.581515e-02	4.002398e-02	7.062800e-02	20151211_gfpNIPBLcf1_Prometa\MitoSys2\LSM\gfpNIPBLcf1_Noc\DE_W0002\DE_W0002_P0020\DE_2_W0002_P0020_T0002\TR1_W0001_P0266\TR1_2_W0001_P0266_T0001_R1_P3_K1_Ch2-Ch1.zen
240	6.179072e-02	3.043802e-02	7.008500e-02	20151211_gfpNIPBLcf1_Prometa\MitoSys2\LSM\gfpNIPBLcf1_Noc\DE_W0002\DE_W0002_P0020\DE_2_W0002_P0020_T0002\TR1_W0001_P0266\TR1_2_W0001_P0266_T0001_R1_P3_K1_Ch2-Ch1.zen
260	6.986466e-02	2.784133e-02	6.958100e-02	20151211_gfpNIPBLcf1_Prometa\MitoSys2\LSM\gfpNIPBLcf1_Noc\DE_W0002\DE_W0002_P0020\DE_2_W0002_P0020_T0002\TR1_W0001_P0266\TR1_2_W0001_P0266_T0001_R1_P3_K1_Ch2-Ch1.zen
280	7.194111e-02	3.889743e-02	6.911000e-02	20151211_gfpNIPBLcf1_Prometa\MitoSys2\LSM\gfpNIPBLcf1_Noc\DE_W0002\DE_W0002_P0020\DE_2_W0002_P0020_T0002\TR1_W0001_P0266\TR1_2_W0001_P0266_T0001_R1_P3_K1_Ch2-Ch1.zen
300	6.712572e-02	3.094345e-02	6.866500e-02	20151211_gfpNIPBLcf1_Prometa\MitoSys2\LSM\gfpNIPBLcf1_Noc\DE_W0002\DE_W0002_P0020\DE_2_W0002_P0020_T0002\TR1_W0001_P0266\TR1_2_W0001_P0266_T0001_R1_P3_K1_Ch2-Ch1.zen
340	6.817760e-02	2.145699e-02	6.784000e-02	20151211_gfpNIPBLcf1_Prometa\MitoSys2\LSM\gfpNIPBLcf1_Noc\DE_W0002\DE_W0002_P0020\DE_2_W0002_P0020_T0002\TR1_W0001_P0266\TR1_2_W0001_P0266_T0001_R1_P3_K1_Ch2-Ch1.zen
380	6.704211e-02	2.911960e-02	6.707600e-02	20151211_gfpNIPBLcf1_Prometa\MitoSys2\LSM\gfpNIPBLcf1_Noc\DE_W0002\DE_W0002_P0020\DE_2_W0002_P0020_T0002\TR1_W0001_P0266\TR1_2_W0001_P0266_T0001_R1_P3_K1_Ch2-Ch1.zen
420	7.579738e-02	1.823503e-02	6.635600e-02	20151211_gfpNIPBLcf1_Prometa\MitoSys2\LSM\gfpNIPBLcf1_Noc\DE_W0002\DE_W0002_P0020\DE_2_W0002_P0020_T0002\TR1_W0001_P0266\TR1_2_W0001_P0266_T0001_R1_P3_K1_Ch2-Ch1.zen
460	7.182976e-02	2.242759e-02	6.566800e-02	20151211_gfpNIPBLcf1_Prometa\MitoSys2\LSM\gfpNIPBLcf1_Noc\DE_W0002\DE_W0002_P0020\DE_2_W0002_P0020_T0002\TR1_W0001_P0266\TR1_2_W0001_P0266_T0001_R1_P3_K1_Ch2-Ch1.zen
500	6.734227e-02	2.436257e-02	6.500400e-02	20151211_gfpNIPBLcf1_Prometa\MitoSys2\LSM\gfpNIPBLcf1_Noc\DE_W0002\DE_W0002_P0020\DE_2_W0002_P0020_T0002\TR1_W0001_P0266\TR1_2_W0001_P0266_T0001_R1_P3_K1_Ch2-Ch1.zen
540	7.159514e-02	2.680179e-02	6.435900e-02	20151211_gfpNIPBLcf1_Prometa\MitoSys2\LSM\gfpNIPBLcf1_Noc\DE_W0002\DE_W0002_P0020\DE_2_W0002_P0020_T0002\TR1_W0001_P0266\TR1_2_W0001_P0266_T0001_R1_P3_K1_Ch2-Ch1.zen
580	6.657089e-02	2.657809e-02	6.373000e-02	20151211_gfpNIPBLcf1_Prometa\MitoSys2\LSM\gfpNIPBLcf1_Noc\DE_W0002\DE_W0002_P0020\DE_2_W0002_P0020_T0002\TR1_W0001_P0266\TR1_2_W0001_P0266_T0001_R1_P3_K1_Ch2-Ch1.zen
620	5.847035e-02	2.637405e-02	6.311500e-02	20151211_gfpNIPBLcf1_Prometa\MitoSys2\LSM\gfpNIPBLcf1_Noc\DE_W0002\DE_W0002_P0020\DE_2_W0002_P0020_T0002\TR1_W0001_P0266\TR1_2_W0001_P0266_T0001_R1_P3_K1_Ch2-Ch1.zen
660	6.645920e-02	2.472398e-02	6.251200e-02	20151211_gfpNIPBLcf1_Prometa\MitoSys2\LSM\gfpNIPBLcf1_Noc\DE_W0002\DE_W0002_P0020\DE_2_W0002_P0020_T0002\TR1_W0001_P0266\TR1_2_W0001_P0266_T0001_R1_P3_K1_Ch2-Ch1.zen
700	6.375454e-02	2.048090e-02	6.192100e-02	20151211_gfpNIPBLcf1_Prometa\MitoSys2\LSM\gfpNIPBLcf1_Noc\DE_W0002\DE_W0002_P0020\DE_2_W0002_P0020_T0002\TR1_W0001_P0266\TR1_2_W0001_P0266_T0001_R1_P3_K1_Ch2-Ch1.zen
780	5.508490e-02	2.378886e-02	6.077200e-02	20151211_gfpNIPBLcf1_Prometa\MitoSys2\LSM\gfpNIPBLcf1_Noc\DE_W0002\DE_W0002_P0020\DE_2_W0002_P0020_T0002\TR1_W0001_P0266\TR1_2_W0001_P0266_T0001_R1_P3_K1_Ch2-Ch1.zen
860	6.335618e-02	1.578203e-02	5.966500e-02	20151211_gfpNIPBLcf1_Prometa\MitoSys2\LSM\gfpNIPBLcf1_Noc\DE_W0002\DE_W0002_P0020\DE_2_W0002_P0020_T0002\TR1_W0001_P0266\TR1_2_W0001_P0266_T0001_R1_P3_K1_Ch2-Ch1.zen
940	5.724614e-02	2.211207e-02	5.859900e-02	20151211_gfpNIPBLcf1_Prometa\MitoSys2\LSM\gfpNIPBLcf1_Noc\DE_W0002\DE_W0002_P0020\DE_2_W0002_P0020_T0002\TR1_W0001_P0266\TR1_2_W0001_P0266_T0001_R1_P3_K1_Ch2-Ch1.zen
1020	5.425201e-02	2.005144e-02	5.757200e-02	20151211_gfpNIPBLcf1_Prometa\MitoSys2\LSM\gfpNIPBLcf1_Noc\DE_W0002\DE_W0002_P0020\DE_2_W0002_P0020_T0002\TR1_W0001_P0266\TR1_2_W0001_P0266_T0001_R1_P3_K1_Ch2-Ch1.zen
1100	5.956417e-02	1.874087e-02	5.658400e-02	20151211_gfpNIPBLcf1_Prometa\MitoSys2\LSM\gfpNIPBLcf1_Noc\DE_W0002\DE_W0002_P0020\DE_2_W0002_P0020_T0002\TR1_W0001_P0266\TR1_2_W0001_P0266_T0001_R1_P3_K1_Ch2-Ch1.zen
1180	5.301105e-02	2.235820e-02	5.563400e-02	20151211_gfpNIPBLcf1_Prometa\MitoSys2\LSM\gfpNIPBLcf1_Noc\DE_W0002\DE_W0002_P0020\DE_2_W0002_P0020_T0002\TR1_W0001_P0266\TR1_2_W0001_P0266_T0001_R1_P3_K1_Ch2-Ch1.zen
1260	5.529557e-02	2.385749e-02	5.471900e-02	20151211_gfpNIPBLcf1_Prometa\MitoSys2\LSM\gfpNIPBLcf1_Noc\DE_W0002\DE_W0002_P0020\DE_2_W0002_P0020_T0002\TR1_W0001_P0266\TR1_2_W0001_P0266_T0001_R1_P3_K1_Ch2-Ch1.zen
1340	5.294129e-02	1.832327e-02	5.384000e-02	20151211_gfpNIPBLcf1_Prometa\MitoSys2\LSM\gfpNIPBLcf1_Noc\DE_W0002\DE_W0002_P0020\DE_2_W0002_P0020_T0002\TR1_W0001_P0266\TR1_2_W0001_P0266_T0001_R1_P3_K1_Ch2-Ch1.zen
1420	5.302807e-02	1.645636e-02	5.299400e-02	20151211_gfpNIPBLcf1_Prometa\MitoSys2\LSM\gfpNIPBLcf1_Noc\DE_W0002\DE_W0002_P0020\DE_2_W0002_P0020_T0002\TR1_W0001_P0266\TR1_2_W0001_P0266_T0001_R1_P3_K1_Ch2-Ch1.zen
1500	5.409220e-02	1.705634e-02	5.218000e-02	20151211_gfpNIPBLcf1_Prometa\MitoSys2\LSM\gfpNIPBLcf1_Noc\DE_W0002\DE_W0002_P0020\DE_2_W0002_P0020_T0002\TR1_W0001_P0266\TR1_2_W0001_P0266_T0001_R1_P3_K1_Ch2-Ch1.zen
1660	5.131805e-02	1.690780e-02	5.064500e-02	20151211_gfpNIPBLcf1_Prometa\MitoSys2\LSM\gfpNIPBLcf1_Noc\DE_W0002\DE_W0002_P0020\DE_2_W0002_P0020_T0002\TR1_W0001_P0266\TR1_2_W0001_P0266_T0001_R1_P3_K1_Ch2-Ch1.zen
1820	4.760292e-02	1.874918e-02	4.922100e-02	20151211_gfpNIPBLcf1_Prometa\MitoSys2\LSM\gfpNIPBLcf1_Noc\DE_W0002\DE_W0002_P0020\DE_2_W0002_P0020_T0002\TR1_W0001_P0266\TR1_2_W0001_P0266_T0001_R1_P3_K1_Ch2-Ch1.zen
1980	4.278400e-02	1.246775e-02	4.790100e-02	20151211_gfpNIPBLcf1_Prometa\MitoSys2\LSM\gfpNIPBLcf1_Noc\DE_W0002\DE_W0002_P0020\DE_2_W0002_P0020_T0002\TR1_W0001_P0266\TR1_2_W0001_P0266_T0001_R1_P3_K1_Ch2-Ch1.zen
2140	4.386051e-02	1.662459e-02	4.667400e-02	20151211_gfpNIPBLcf1_Prometa\MitoSys2\LSM\gfpNIPBLcf1_Noc\DE_W0002\DE_W0002_P0020\DE_2_W0002_P0020_T0002\TR1_W0001_P0266\TR1_2_W0001_P0266_T0001_R1_P3_K1_Ch2-Ch1.zen
2300	4.671760e-02	1.608278e-02	4.553100e-02	20151211_gfpNIPBLcf1_Prometa\MitoSys2\LSM\gfpNIPBLcf1_Noc\DE_W0002\DE_W0002_P0020\DE_2_W0002_P0020_T0002\TR1_W0001_P0266\TR1_2_W0001_P0266_T0001_R1_P3_K1_Ch2-Ch1.zen
2460	4.680357e-02	1.636599e-02	4.446600e-02	20151211_gfpNIPBLcf1_Prometa\MitoSys2\LSM\gfpNIPBLcf1_Noc\DE_W0002\DE_W0002_P0020\DE_2_W0002_P0020_T0002\TR1_W0001_P0266\TR1_2_W0001_P0266_T0001_R1_P3_K1_Ch2-Ch1.zen
2620	4.196716e-02	1.494856e-02	4.347000e-02	20151211_gfpNIPBLcf1_Prometa\MitoSys2\LSM\gfpNIPBLcf1_Noc\DE_W0002\DE_W0002_P0020\DE_2_W0002_P0020_T0002\TR1_W0001_P0266\TR1_2_W0001_P0266_T0001_R1_P3_K1_Ch2-Ch1.zen
2780	4.087155e-02	1.531748e-02	4.253800e-02	20151211_gfpNIPBLcf1_Prometa\MitoSys2\LSM\gfpNIPBLcf1_Noc\DE_W0002\DE_W0002_P0020\DE_2_W0002_P0020_T0002\TR1_W0001_P0266\TR1_2_W0001_P0266_T0001_R1_P3_K1_Ch2-Ch1.zen
2940	4.022897e-02	1.886782e-02	4.166300e-02	20151211_gfpNIPBLcf1_Prometa\MitoSys2\LSM\gfpNIPBLcf1_Noc\DE_W0002\DE_W0002_P0020\DE_2_W0002_P0020_T0002\TR1_W0001_P0266\TR1_2_W0001_P0266_T0001_R1_P3_K1_Ch2-Ch1.zen
3100	3.977044e-02	1.374030e-02	4.084200e-02	20151211_gfpNIPBLcf1_Prometa\MitoSys2\LSM\gfpNIPBLcf1_Noc\DE_W0002\DE_W0002_P0020\DE_2_W0002_P0020_T0002\TR1_W0001_P0266\TR1_2_W0001_P0266_T0001_R1_P3_K1_Ch2-Ch1.zen
3420	3.760801e-02	1.369775e-02	3.933800e-02	20151211_gfpNIPBLcf1_Prometa\MitoSys2\LSM\gfpNIPBLcf1_Noc\DE_W0002\DE_W0002_P0020\DE_2_W0002_P0020_T0002\TR1_W0001_P0266\TR1_2_W0001_P0266_T0001_R1_P3_K1_Ch2-Ch1.zen
3740	4.010940e-02	1.057061e-02	3.799600e-02	20151211_gfpNIPBLcf1_Prometa\MitoSys2\LSM\gfpNIPBLcf1_Noc\DE_W0002\DE_W0002_P0020\DE_2_W0002_P0020_T0002\TR1_W0001_P0266\TR1_2_W0001_P0266_T0001_R1_P3_K1_Ch2-Ch1.zen
4060	3.306063e-02	1.674983e-02	3.679000e-02	20151211_gfpNIPBLcf1_Prometa\MitoSys2\LSM\gfpNIPBLcf1_Noc\DE_W0002\DE_W0002_P0020\DE_2_W0002_P0020_T0002\TR1_W0001_P0266\TR1_2_W0001_P0266_T0001_R1_P3_K1_Ch2-Ch1.zen
4380	3.615414e-02	1.339151e-02	3.569700e-02	20151211_gfpNIPBLcf1_Prometa\MitoSys2\LSM\gfpNIPBLcf1_Noc\DE_W0002\DE_W0002_P0020\DE_2_W0002_P0020_T0002\TR1_W0001_P0266\TR1_2_W0001_P0266_T0001_R1_P3_K1_Ch2-Ch1.zen
4700	3.649154e-02	1.061274e-02	3.470300e-02	20151211_gfpNIPBLcf1_Prometa\MitoSys2\LSM\gfpNIPBLcf1_Noc\DE_W0002\DE_W0002_P0020\DE_2_W0002_P0020_T0002\TR1_W0001_P0266\TR1_2_W0001_P0266_T0001_R1_P3_K1_Ch2-Ch1.zen
5020	3.455065e-02	1.210887e-02	3.379100e-02	20151211_gfpNIPBLcf1_Prometa\MitoSys2\LSM\gfpNIPBLcf1_Noc\DE_W0002\DE_W0002_P0020\DE_2_W0002_P0020_T0002\TR1_W0001_P0266\TR1_2_W0001_P0266_T0001_R1_P3_K1_Ch2-Ch1.zen
5340	3.287170e-02	1.115261e-02	3.295100e-02	20151211_gfpNIPBLcf1_Prometa\MitoSys2\LSM\gfpNIPBLcf1_Noc\DE_W0002\DE_W0002_P0020\DE_2_W0002_P0020_T0002\TR1_W0001_P0266\TR1_2_W0001_P0266_T0001_R1_P3_K1_Ch2-Ch1.zen
5660	3.234569e-02	1.576722e-02	3.217300e-02	20151211_gfpNIPBLcf1_Prometa\MitoSys2\LSM\gfpNIPBLcf1_Noc\DE_W0002\DE_W0002_P0020\DE_2_W0002_P0020_T0002\TR1_W0001_P0266\TR1_2_W0001_P0266_T0001_R1_P3_K1_Ch2-Ch1.zen
5980	3.536371e-02	1.525926e-02	3.144900e-02	20151211_gfpNIPBLcf1_Prometa\MitoSys2\LSM\gfpNIPBLcf1_Noc\DE_W0002\DE_W0002_P0020\DE_2_W0002_P0020_T0002\TR1_W0001_P0266\TR1_2_W0001_P0266_T0001_R1_P3_K1_Ch2-Ch1.zen
6300	3.186600e-02	1.294709e-02	3.077100e-02	20151211_gfpNIPBLcf1_Prometa\MitoSys2\LSM\gfpNIPBLcf1_Noc\DE_W0002\DE_W0002_P0020\DE_2_W0002_P0020_T0002\TR1_W0001_P0266\TR1_2_W0001_P0266_T0001_R1_P3_K1_Ch2-Ch1.zen
6940	3.068950e-02	1.139100e-02	2.953300e-02	20151211_gfpNIPBLcf1_Prometa\MitoSys2\LSM\gfpNIPBLcf1_Noc\DE_W0002\DE_W0002_P0020\DE_2_W0002_P0020_T0002\TR1_W0001_P0266\TR1_2_W0001_P0266_T0001_R1_P3_K1_Ch2-Ch1.zen
7580	2.904994e-02	1.328071e-02	2.842300e-02	20151211_gfpNIPBLcf1_Prometa\MitoSys2\LSM\gfpNIPBLcf1_Noc\DE_W0002\DE_W0002_P0020\DE_2_W0002_P0020_T0002\TR1_W0001_P0266\TR1_2_W0001_P0266_T0001_R1_P3_K1_Ch2-Ch1.zen
8220	2.984095e-02	1.127446e-02	2.741300e-02	20151211_gfpNIPBLcf1_Prometa\MitoSys2\LSM\gfpNIPBLcf1_Noc\DE_W0002\DE_W0002_P0020\DE_2_W0002_P0020_T0002\TR1_W0001_P0266\TR1_2_W0001_P0266_T0001_R1_P3_K1_Ch2-Ch1.zen
8860	2.674838e-02	1.242254e-02	2.648300e-02	20151211_gfpNIPBLcf1_Prometa\MitoSys2\LSM\gfpNIPBLcf1_Noc\DE_W0002\DE_W0002_P0020\DE_2_W0002_P0020_T0002\TR1_W0001_P0266\TR1_2_W0001_P0266_T0001_R1_P3_K1_Ch2-Ch1.zen
9500	2.352986e-02	1.082424e-02	2.561800e-02	20151211_gfpNIPBLcf1_Prometa\MitoSys2\LSM\gfpNIPBLcf1_Noc\DE_W0002\DE_W0002_P0020\DE_2_W0002_P0020_T0002\TR1_W0001_P0266\TR1_2_W0001_P0266_T0001_R1_P3_K1_Ch2-Ch1.zen
10140	2.590885e-02	1.299387e-02	2.480700e-02	20151211_gfpNIPBLcf1_Prometa\MitoSys2\LSM\gfpNIPBLcf1_Noc\DE_W0002\DE_W0002_P0020\DE_2_W0002_P0020_T0002\TR1_W0001_P0266\TR1_2_W0001_P0266_T0001_R1_P3_K1_Ch2-Ch1.zen
10780	2.181993e-02	1.098394e-02	2.404100e-02	20151211_gfpNIPBLcf1_Prometa\MitoSys2\LSM\gfpNIPBLcf1_Noc\DE_W0002\DE_W0002_P0020\DE_2_W0002_P0020_T0002\TR1_W0001_P0266\TR1_2_W0001_P0266_T0001_R1_P3_K1_Ch2-Ch1.zen
11420	2.428662e-02	1.320495e-02	2.331300e-02	20151211_gfpNIPBLcf1_Prometa\MitoSys2\LSM\gfpNIPBLcf1_Noc\DE_W0002\DE_W0002_P0020\DE_2_W0002_P0020_T0002\TR1_W0001_P0266\TR1_2_W0001_P0266_T0001_R1_P3_K1_Ch2-Ch1.zen
12060	1.997315e-02	1.334973e-02	2.261800e-02	20151211_gfpNIPBLcf1_Prometa\MitoSys2\LSM\gfpNIPBLcf1_Noc\DE_W0002\DE_W0002_P0020\DE_2_W0002_P0020_T0002\TR1_W0001_P0266\TR1_2_W0001_P0266_T0001_R1_P3_K1_Ch2-Ch1.zen
12700	2.104636e-02	1.298505e-02	2.195200e-02	20151211_gfpNIPBLcf1_Prometa\MitoSys2\LSM\gfpNIPBLcf1_Noc\DE_W0002\DE_W0002_P0020\DE_2_W0002_P0020_T0002\TR1_W0001_P0266\TR1_2_W0001_P0266_T0001_R1_P3_K1_Ch2-Ch1.zen
13980	2.008702e-02	1.298674e-02	2.069400e-02	20151211_gfpNIPBLcf1_Prometa\MitoSys2\LSM\gfpNIPBLcf1_Noc\DE_W0002\DE_W0002_P0020\DE_2_W0002_P0020_T0002\TR1_W0001_P0266\TR1_2_W0001_P0266_T0001_R1_P3_K1_Ch2-Ch1.zen
15260	1.946913e-02	1.263510e-02	1.952100e-02	20151211_gfpNIPBLcf1_Prometa\MitoSys2\LSM\gfpNIPBLcf1_Noc\DE_W0002\DE_W0002_P0020\DE_2_W0002_P0020_T0002\TR1_W0001_P0266\TR1_2_W0001_P0266_T0001_R1_P3_K1_Ch2-Ch1.zen
16540	1.852890e-02	1.232087e-02	1.842200e-02	20151211_gfpNIPBLcf1_Prometa\MitoSys2\LSM\gfpNIPBLcf1_Noc\DE_W0002\DE_W0002_P0020\DE_2_W0002_P0020_T0002\TR1_W0001_P0266\TR1_2_W0001_P0266_T0001_R1_P3_K1_Ch2-Ch1.zen
17820	1.696642e-02	1.069153e-02	1.739000e-02	20151211_gfpNIPBLcf1_Prometa\MitoSys2\LSM\gfpNIPBLcf1_Noc\DE_W0002\DE_W0002_P0020\DE_2_W0002_P0020_T0002\TR1_W0001_P0266\TR1_2_W0001_P0266_T0001_R1_P3_K1_Ch2-Ch1.zen
19100	1.659056e-02	1.150791e-02	1.641900e-02	20151211_gfpNIPBLcf1_Prometa\MitoSys2\LSM\gfpNIPBLcf1_Noc\DE_W0002\DE_W0002_P0020\DE_2_W0002_P0020_T0002\TR1_W0001_P0266\TR1_2_W0001_P0266_T0001_R1_P3_K1_Ch2-Ch1.zen
20380	1.538049e-02	1.133824e-02	1.550500e-02	20151211_gfpNIPBLcf1_Prometa\MitoSys2\LSM\gfpNIPBLcf1_Noc\DE_W0002\DE_W0002_P0020\DE_2_W0002_P0020_T0002\TR1_W0001_P0266\TR1_2_W0001_P0266_T0001_R1_P3_K1_Ch2-Ch1.zen
21660	1.653128e-02	1.146794e-02	1.464600e-02	20151211_gfpNIPBLcf1_Prometa\MitoSys2\LSM\gfpNIPBLcf1_Noc\DE_W0002\DE_W0002_P0020\DE_2_W0002_P0020_T0002\TR1_W0001_P0266\TR1_2_W0001_P0266_T0001_R1_P3_K1_Ch2-Ch1.zen
22940	1.323032e-02	1.117261e-02	1.383800e-02	20151211_gfpNIPBLcf1_Prometa\MitoSys2\LSM\gfpNIPBLcf1_Noc\DE_W0002\DE_W0002_P0020\DE_2_W0002_P0020_T0002\TR1_W0001_P0266\TR1_2_W0001_P0266_T0001_R1_P3_K1_Ch2-Ch1.zen
24220	1.284596e-02	1.296026e-02	1.307800e-02	20151211_gfpNIPBLcf1_Prometa\MitoSys2\LSM\gfpNIPBLcf1_Noc\DE_W0002\DE_W0002_P0020\DE_2_W0002_P0020_T0002\TR1_W0001_P0266\TR1_2_W0001_P0266_T0001_R1_P3_K1_Ch2-Ch1.zen
25500	1.260867e-02	1.191014e-02	1.236500e-02	20151211_gfpNIPBLcf1_Prometa\MitoSys2\LSM\gfpNIPBLcf1_Noc\DE_W0002\DE_W0002_P0020\DE_2_W0002_P0020_T0002\TR1_W0001_P0266\TR1_2_W0001_P0266_T0001_R1_P3_K1_Ch2-Ch1.zen
28060	1.162493e-02	1.188945e-02	1.106700e-02	20151211_gfpNIPBLcf1_Prometa\MitoSys2\LSM\gfpNIPBLcf1_Noc\DE_W0002\DE_W0002_P0020\DE_2_W0002_P0020_T0002\TR1_W0001_P0266\TR1_2_W0001_P0266_T0001_R1_P3_K1_Ch2-Ch1.zen
30620	1.117344e-02	1.146785e-02	9.926500e-03	20151211_gfpNIPBLcf1_Prometa\MitoSys2\LSM\gfpNIPBLcf1_Noc\DE_W0002\DE_W0002_P0020\DE_2_W0002_P0020_T0002\TR1_W0001_P0266\TR1_2_W0001_P0266_T0001_R1_P3_K1_Ch2-Ch1.zen
33180	1.003876e-02	1.070763e-02	8.923800e-03	20151211_gfpNIPBLcf1_Prometa\MitoSys2\LSM\gfpNIPBLcf1_Noc\DE_W0002\DE_W0002_P0020\DE_2_W0002_P0020_T0002\TR1_W0001_P0266\TR1_2_W0001_P0266_T0001_R1_P3_K1_Ch2-Ch1.zen
35740	6.847530e-03	1.201180e-02	8.042500e-03	20151211_gfpNIPBLcf1_Prometa\MitoSys2\LSM\gfpNIPBLcf1_Noc\DE_W0002\DE_W0002_P0020\DE_2_W0002_P0020_T0002\TR1_W0001_P0266\TR1_2_W0001_P0266_T0001_R1_P3_K1_Ch2-Ch1.zen
38300	6.600246e-03	9.645003e-03	7.267000e-03	20151211_gfpNIPBLcf1_Prometa\MitoSys2\LSM\gfpNIPBLcf1_Noc\DE_W0002\DE_W0002_P0020\DE_2_W0002_P0020_T0002\TR1_W0001_P0266\TR1_2_W0001_P0266_T0001_R1_P3_K1_Ch2-Ch1.zen
40860	5.950802e-03	8.646119e-03	6.583800e-03	20151211_gfpNIPBLcf1_Prometa\MitoSys2\LSM\gfpNIPBLcf1_Noc\DE_W0002\DE_W0002_P0020\DE_2_W0002_P0020_T0002\TR1_W0001_P0266\TR1_2_W0001_P0266_T0001_R1_P3_K1_Ch2-Ch1.zen
43420	5.510316e-03	8.976420e-03	5.980500e-03	20151211_gfpNIPBLcf1_Prometa\MitoSys2\LSM\gfpNIPBLcf1_Noc\DE_W0002\DE_W0002_P0020\DE_2_W0002_P0020_T0002\TR1_W0001_P0266\TR1_2_W0001_P0266_T0001_R1_P3_K1_Ch2-Ch1.zen
45980	6.237362e-03	8.075105e-03	5.446800e-03	20151211_gfpNIPBLcf1_Prometa\MitoSys2\LSM\gfpNIPBLcf1_Noc\DE_W0002\DE_W0002_P0020\DE_2_W0002_P0020_T0002\TR1_W0001_P0266\TR1_2_W0001_P0266_T0001_R1_P3_K1_Ch2-Ch1.zen
48540	5.159100e-03	7.374358e-03	4.973300e-03	20151211_gfpNIPBLcf1_Prometa\MitoSys2\LSM\gfpNIPBLcf1_Noc\DE_W0002\DE_W0002_P0020\DE_2_W0002_P0020_T0002\TR1_W0001_P0266\TR1_2_W0001_P0266_T0001_R1_P3_K1_Ch2-Ch1.zen
51100	5.447418e-03	6.162885e-03	4.552300e-03	20151211_gfpNIPBLcf1_Prometa\MitoSys2\LSM\gfpNIPBLcf1_Noc\DE_W0002\DE_W0002_P0020\DE_2_W0002_P0020_T0002\TR1_W0001_P0266\TR1_2_W0001_P0266_T0001_R1_P3_K1_Ch2-Ch1.zen
56220	5.589427e-03	6.184573e-03	3.841200e-03	20151211_gfpNIPBLcf1_Prometa\MitoSys2\LSM\gfpNIPBLcf1_Noc\DE_W0002\DE_W0002_P0020\DE_2_W0002_P0020_T0002\TR1_W0001_P0266\TR1_2_W0001_P0266_T0001_R1_P3_K1_Ch2-Ch1.zen
61340	4.566524e-03	5.828308e-03	3.269900e-03	20151211_gfpNIPBLcf1_Prometa\MitoSys2\LSM\gfpNIPBLcf1_Noc\DE_W0002\DE_W0002_P0020\DE_2_W0002_P0020_T0002\TR1_W0001_P0266\TR1_2_W0001_P0266_T0001_R1_P3_K1_Ch2-Ch1.zen
66460	3.800242e-03	9.057382e-03	2.806200e-03	20151211_gfpNIPBLcf1_Prometa\MitoSys2\LSM\gfpNIPBLcf1_Noc\DE_W0002\DE_W0002_P0020\DE_2_W0002_P0020_T0002\TR1_W0001_P0266\TR1_2_W0001_P0266_T0001_R1_P3_K1_Ch2-Ch1.zen
71580	2.535264e-03	8.526781e-03	2.426200e-03	20151211_gfpNIPBLcf1_Prometa\MitoSys2\LSM\gfpNIPBLcf1_Noc\DE_W0002\DE_W0002_P0020\DE_2_W0002_P0020_T0002\TR1_W0001_P0266\TR1_2_W0001_P0266_T0001_R1_P3_K1_Ch2-Ch1.zen
76700	2.085648e-03	7.500215e-03	2.111800e-03	20151211_gfpNIPBLcf1_Prometa\MitoSys2\LSM\gfpNIPBLcf1_Noc\DE_W0002\DE_W0002_P0020\DE_2_W0002_P0020_T0002\TR1_W0001_P0266\TR1_2_W0001_P0266_T0001_R1_P3_K1_Ch2-Ch1.zen
81820	5.163554e-04	8.955067e-03	1.849700e-03	20151211_gfpNIPBLcf1_Prometa\MitoSys2\LSM\gfpNIPBLcf1_Noc\DE_W0002\DE_W0002_P0020\DE_2_W0002_P0020_T0002\TR1_W0001_P0266\TR1_2_W0001_P0266_T0001_R1_P3_K1_Ch2-Ch1.zen
86940	-9.629693e-04	8.206405e-03	1.629300e-03	20151211_gfpNIPBLcf1_Prometa\MitoSys2\LSM\gfpNIPBLcf1_Noc\DE_W0002\DE_W0002_P0020\DE_2_W0002_P0020_T0002\TR1_W0001_P0266\TR1_2_W0001_P0266_T0001_R1_P3_K1_Ch2-Ch1.zen
92060	-1.498326e-03	9.224816e-03	1.442700e-03	20151211_gfpNIPBLcf1_Prometa\MitoSys2\LSM\gfpNIPBLcf1_Noc\DE_W0002\DE_W0002_P0020\DE_2_W0002_P0020_T0002\TR1_W0001_P0266\TR1_2_W0001_P0266_T0001_R1_P3_K1_Ch2-Ch1.zen
97180	-2.583227e-03	7.849262e-03	1.283600e-03	20151211_gfpNIPBLcf1_Prometa\MitoSys2\LSM\gfpNIPBLcf1_Noc\DE_W0002\DE_W0002_P0020\DE_2_W0002_P0020_T0002\TR1_W0001_P0266\TR1_2_W0001_P0266_T0001_R1_P3_K1_Ch2-Ch1.zen
102300	-1.386552e-03	9.040158e-03	1.147200e-03	20151211_gfpNIPBLcf1_Prometa\MitoSys2\LSM\gfpNIPBLcf1_Noc\DE_W0002\DE_W0002_P0020\DE_2_W0002_P0020_T0002\TR1_W0001_P0266\TR1_2_W0001_P0266_T0001_R1_P3_K1_Ch2-Ch1.zen
112540	-4.032608e-04	8.363433e-03	9.276900e-04	20151211_gfpNIPBLcf1_Prometa\MitoSys2\LSM\gfpNIPBLcf1_Noc\DE_W0002\DE_W0002_P0020\DE_2_W0002_P0020_T0002\TR1_W0001_P0266\TR1_2_W0001_P0266_T0001_R1_P3_K1_Ch2-Ch1.zen
122780	-1.883279e-04	7.399893e-03	7.611400e-04	20151211_gfpNIPBLcf1_Prometa\MitoSys2\LSM\gfpNIPBLcf1_Noc\DE_W0002\DE_W0002_P0020\DE_2_W0002_P0020_T0002\TR1_W0001_P0266\TR1_2_W0001_P0266_T0001_R1_P3_K1_Ch2-Ch1.zen
133020	1.174581e-03	7.663617e-03	6.325300e-04	20151211_gfpNIPBLcf1_Prometa\MitoSys2\LSM\gfpNIPBLcf1_Noc\DE_W0002\DE_W0002_P0020\DE_2_W0002_P0020_T0002\TR1_W0001_P0266\TR1_2_W0001_P0266_T0001_R1_P3_K1_Ch2-Ch1.zen
143260	7.044191e-04	7.557045e-03	5.316500e-04	20151211_gfpNIPBLcf1_Prometa\MitoSys2\LSM\gfpNIPBLcf1_Noc\DE_W0002\DE_W0002_P0020\DE_2_W0002_P0020_T0002\TR1_W0001_P0266\TR1_2_W0001_P0266_T0001_R1_P3_K1_Ch2-Ch1.zen
153500	-2.162491e-04	7.148824e-03	4.514300e-04	20151211_gfpNIPBLcf1_Prometa\MitoSys2\LSM\gfpNIPBLcf1_Noc\DE_W0002\DE_W0002_P0020\DE_2_W0002_P0020_T0002\TR1_W0001_P0266\TR1_2_W0001_P0266_T0001_R1_P3_K1_Ch2-Ch1.zen
163740	1.736744e-03	7.942696e-03	3.868400e-04	20151211_gfpNIPBLcf1_Prometa\MitoSys2\LSM\gfpNIPBLcf1_Noc\DE_W0002\DE_W0002_P0020\DE_2_W0002_P0020_T0002\TR1_W0001_P0266\TR1_2_W0001_P0266_T0001_R1_P3_K1_Ch2-Ch1.zen
173980	1.910706e-03	6.926368e-03	3.342400e-04	20151211_gfpNIPBLcf1_Prometa\MitoSys2\LSM\gfpNIPBLcf1_Noc\DE_W0002\DE_W0002_P0020\DE_2_W0002_P0020_T0002\TR1_W0001_P0266\TR1_2_W0001_P0266_T0001_R1_P3_K1_Ch2-Ch1.zen
184220	2.441550e-03	7.103400e-03	2.909700e-04	20151211_gfpNIPBLcf1_Prometa\MitoSys2\LSM\gfpNIPBLcf1_Noc\DE_W0002\DE_W0002_P0020\DE_2_W0002_P0020_T0002\TR1_W0001_P0266\TR1_2_W0001_P0266_T0001_R1_P3_K1_Ch2-Ch1.zen
194460	1.619923e-03	7.160180e-03	2.550500e-04	20151211_gfpNIPBLcf1_Prometa\MitoSys2\LSM\gfpNIPBLcf1_Noc\DE_W0002\DE_W0002_P0020\DE_2_W0002_P0020_T0002\TR1_W0001_P0266\TR1_2_W0001_P0266_T0001_R1_P3_K1_Ch2-Ch1.zen
204700	2.020291e-03	5.723890e-03	2.249800e-04	20151211_gfpNIPBLcf1_Prometa\MitoSys2\LSM\gfpNIPBLcf1_Noc\DE_W0002\DE_W0002_P0020\DE_2_W0002_P0020_T0002\TR1_W0001_P0266\TR1_2_W0001_P0266_T0001_R1_P3_K1_Ch2-Ch1.zen
225180	2.644618e-04	6.978633e-03	1.780400e-04	20151211_gfpNIPBLcf1_Prometa\MitoSys2\LSM\gfpNIPBLcf1_Noc\DE_W0002\DE_W0002_P0020\DE_2_W0002_P0020_T0002\TR1_W0001_P0266\TR1_2_W0001_P0266_T0001_R1_P3_K1_Ch2-Ch1.zen
245660	-1.131464e-03	7.495836e-03	1.437100e-04	20151211_gfpNIPBLcf1_Prometa\MitoSys2\LSM\gfpNIPBLcf1_Noc\DE_W0002\DE_W0002_P0020\DE_2_W0002_P0020_T0002\TR1_W0001_P0266\TR1_2_W0001_P0266_T0001_R1_P3_K1_Ch2-Ch1.zen
266140	-3.780786e-04	5.522179e-03	1.179900e-04	20151211_gfpNIPBLcf1_Prometa\MitoSys2\LSM\gfpNIPBLcf1_Noc\DE_W0002\DE_W0002_P0020\DE_2_W0002_P0020_T0002\TR1_W0001_P0266\TR1_2_W0001_P0266_T0001_R1_P3_K1_Ch2-Ch1.zen
286620	-8.361782e-04	5.082909e-03	9.831500e-05	20151211_gfpNIPBLcf1_Prometa\MitoSys2\LSM\gfpNIPBLcf1_Noc\DE_W0002\DE_W0002_P0020\DE_2_W0002_P0020_T0002\TR1_W0001_P0266\TR1_2_W0001_P0266_T0001_R1_P3_K1_Ch2-Ch1.zen
307100	-5.862966e-04	6.940552e-03	8.298800e-05	20151211_gfpNIPBLcf1_Prometa\MitoSys2\LSM\gfpNIPBLcf1_Noc\DE_W0002\DE_W0002_P0020\DE_2_W0002_P0020_T0002\TR1_W0001_P0266\TR1_2_W0001_P0266_T0001_R1_P3_K1_Ch2-Ch1.zen
327580	1.121646e-03	8.293698e-03	7.085400e-05	20151211_gfpNIPBLcf1_Prometa\MitoSys2\LSM\gfpNIPBLcf1_Noc\DE_W0002\DE_W0002_P0020\DE_2_W0002_P0020_T0002\TR1_W0001_P0266\TR1_2_W0001_P0266_T0001_R1_P3_K1_Ch2-Ch1.zen
348060	1.636495e-03	6.992829e-03	6.110800e-05	20151211_gfpNIPBLcf1_Prometa\MitoSys2\LSM\gfpNIPBLcf1_Noc\DE_W0002\DE_W0002_P0020\DE_2_W0002_P0020_T0002\TR1_W0001_P0266\TR1_2_W0001_P0266_T0001_R1_P3_K1_Ch2-Ch1.zen
368540	-1.026868e-03	7.902926e-03	5.318000e-05	20151211_gfpNIPBLcf1_Prometa\MitoSys2\LSM\gfpNIPBLcf1_Noc\DE_W0002\DE_W0002_P0020\DE_2_W0002_P0020_T0002\TR1_W0001_P0266\TR1_2_W0001_P0266_T0001_R1_P3_K1_Ch2-Ch1.zen
389020	-2.382601e-03	5.872634e-03	4.665600e-05	20151211_gfpNIPBLcf1_Prometa\MitoSys2\LSM\gfpNIPBLcf1_Noc\DE_W0002\DE_W0002_P0020\DE_2_W0002_P0020_T0002\TR1_W0001_P0266\TR1_2_W0001_P0266_T0001_R1_P3_K1_Ch2-Ch1.zen
409500	-3.506853e-03	7.371927e-03	4.123100e-05	20151211_gfpNIPBLcf1_Prometa\MitoSys2\LSM\gfpNIPBLcf1_Noc\DE_W0002\DE_W0002_P0020\DE_2_W0002_P0020_T0002\TR1_W0001_P0266\TR1_2_W0001_P0266_T0001_R1_P3_K1_Ch2-Ch1.zen
450460	-2.475732e-03	6.946028e-03	3.282200e-05	20151211_gfpNIPBLcf1_Prometa\MitoSys2\LSM\gfpNIPBLcf1_Noc\DE_W0002\DE_W0002_P0020\DE_2_W0002_P0020_T0002\TR1_W0001_P0266\TR1_2_W0001_P0266_T0001_R1_P3_K1_Ch2-Ch1.zen
491420	-2.118607e-03	6.095127e-03	2.670400e-05	20151211_gfpNIPBLcf1_Prometa\MitoSys2\LSM\gfpNIPBLcf1_Noc\DE_W0002\DE_W0002_P0020\DE_2_W0002_P0020_T0002\TR1_W0001_P0266\TR1_2_W0001_P0266_T0001_R1_P3_K1_Ch2-Ch1.zen
532380	-7.763555e-04	8.278768e-03	2.212900e-05	20151211_gfpNIPBLcf1_Prometa\MitoSys2\LSM\gfpNIPBLcf1_Noc\DE_W0002\DE_W0002_P0020\DE_2_W0002_P0020_T0002\TR1_W0001_P0266\TR1_2_W0001_P0266_T0001_R1_P3_K1_Ch2-Ch1.zen
573340	-1.654191e-03	8.419044e-03	1.862400e-05	20151211_gfpNIPBLcf1_Prometa\MitoSys2\LSM\gfpNIPBLcf1_Noc\DE_W0002\DE_W0002_P0020\DE_2_W0002_P0020_T0002\TR1_W0001_P0266\TR1_2_W0001_P0266_T0001_R1_P3_K1_Ch2-Ch1.zen
614300	-2.276835e-03	6.409958e-03	1.588500e-05	20151211_gfpNIPBLcf1_Prometa\MitoSys2\LSM\gfpNIPBLcf1_Noc\DE_W0002\DE_W0002_P0020\DE_2_W0002_P0020_T0002\TR1_W0001_P0266\TR1_2_W0001_P0266_T0001_R1_P3_K1_Ch2-Ch1.zen
655260	-2.288018e-03	6.502849e-03	1.370700e-05	20151211_gfpNIPBLcf1_Prometa\MitoSys2\LSM\gfpNIPBLcf1_Noc\DE_W0002\DE_W0002_P0020\DE_2_W0002_P0020_T0002\TR1_W0001_P0266\TR1_2_W0001_P0266_T0001_R1_P3_K1_Ch2-Ch1.zen
696220	-2.830483e-03	5.618441e-03	1.194700e-05	20151211_gfpNIPBLcf1_Prometa\MitoSys2\LSM\gfpNIPBLcf1_Noc\DE_W0002\DE_W0002_P0020\DE_2_W0002_P0020_T0002\TR1_W0001_P0266\TR1_2_W0001_P0266_T0001_R1_P3_K1_Ch2-Ch1.zen
737180	-1.049111e-03	8.566566e-03	1.050500e-05	20151211_gfpNIPBLcf1_Prometa\MitoSys2\LSM\gfpNIPBLcf1_Noc\DE_W0002\DE_W0002_P0020\DE_2_W0002_P0020_T0002\TR1_W0001_P0266\TR1_2_W0001_P0266_T0001_R1_P3_K1_Ch2-Ch1.zen
778140	2.524742e-04	7.913324e-03	9.311000e-06	20151211_gfpNIPBLcf1_Prometa\MitoSys2\LSM\gfpNIPBLcf1_Noc\DE_W0002\DE_W0002_P0020\DE_2_W0002_P0020_T0002\TR1_W0001_P0266\TR1_2_W0001_P0266_T0001_R1_P3_K1_Ch2-Ch1.zen
819100	-3.256517e-04	5.342803e-03	8.310400e-06	20151211_gfpNIPBLcf1_Prometa\MitoSys2\LSM\gfpNIPBLcf1_Noc\DE_W0002\DE_W0002_P0020\DE_2_W0002_P0020_T0002\TR1_W0001_P0266\TR1_2_W0001_P0266_T0001_R1_P3_K1_Ch2-Ch1.zen
901020	6.868074e-05	4.622177e-03	6.741900e-06	20151211_gfpNIPBLcf1_Prometa\MitoSys2\LSM\gfpNIPBLcf1_Noc\DE_W0002\DE_W0002_P0020\DE_2_W0002_P0020_T0002\TR1_W0001_P0266\TR1_2_W0001_P0266_T0001_R1_P3_K1_Ch2-Ch1.zen
982940	-9.667543e-04	4.751265e-03	5.582900e-06	20151211_gfpNIPBLcf1_Prometa\MitoSys2\LSM\gfpNIPBLcf1_Noc\DE_W0002\DE_W0002_P0020\DE_2_W0002_P0020_T0002\TR1_W0001_P0266\TR1_2_W0001_P0266_T0001_R1_P3_K1_Ch2-Ch1.zen
1064860	-1.028890e-03	4.578702e-03	4.702500e-06	20151211_gfpNIPBLcf1_Prometa\MitoSys2\LSM\gfpNIPBLcf1_Noc\DE_W0002\DE_W0002_P0020\DE_2_W0002_P0020_T0002\TR1_W0001_P0266\TR1_2_W0001_P0266_T0001_R1_P3_K1_Ch2-Ch1.zen
1146780	-2.271500e-03	5.613458e-03	4.018000e-06	20151211_gfpNIPBLcf1_Prometa\MitoSys2\LSM\gfpNIPBLcf1_Noc\DE_W0002\DE_W0002_P0020\DE_2_W0002_P0020_T0002\TR1_W0001_P0266\TR1_2_W0001_P0266_T0001_R1_P3_K1_Ch2-Ch1.zen
1228700	-1.806197e-03	5.058865e-03	3.475300e-06	20151211_gfpNIPBLcf1_Prometa\MitoSys2\LSM\gfpNIPBLcf1_Noc\DE_W0002\DE_W0002_P0020\DE_2_W0002_P0020_T0002\TR1_W0001_P0266\TR1_2_W0001_P0266_T0001_R1_P3_K1_Ch2-Ch1.zen
1310620	-3.543131e-04	5.892070e-03	3.037500e-06	20151211_gfpNIPBLcf1_Prometa\MitoSys2\LSM\gfpNIPBLcf1_Noc\DE_W0002\DE_W0002_P0020\DE_2_W0002_P0020_T0002\TR1_W0001_P0266\TR1_2_W0001_P0266_T0001_R1_P3_K1_Ch2-Ch1.zen
1392540	-3.900139e-04	4.328969e-03	2.679200e-06	20151211_gfpNIPBLcf1_Prometa\MitoSys2\LSM\gfpNIPBLcf1_Noc\DE_W0002\DE_W0002_P0020\DE_2_W0002_P0020_T0002\TR1_W0001_P0266\TR1_2_W0001_P0266_T0001_R1_P3_K1_Ch2-Ch1.zen
1474460	1.217505e-03	5.279400e-03	2.382100e-06	20151211_gfpNIPBLcf1_Prometa\MitoSys2\LSM\gfpNIPBLcf1_Noc\DE_W0002\DE_W0002_P0020\DE_2_W0002_P0020_T0002\TR1_W0001_P0266\TR1_2_W0001_P0266_T0001_R1_P3_K1_Ch2-Ch1.zen
1556380	2.945156e-05	6.554073e-03	2.132900e-06	20151211_gfpNIPBLcf1_Prometa\MitoSys2\LSM\gfpNIPBLcf1_Noc\DE_W0002\DE_W0002_P0020\DE_2_W0002_P0020_T0002\TR1_W0001_P0266\TR1_2_W0001_P0266_T0001_R1_P3_K1_Ch2-Ch1.zen
10	6.748940e-02	5.210814e-02	7.257400e-02	20151211_gfpNIPBLcf1_Prometa\MitoSys2\LSM\gfpNIPBLcf1_Noc\DE_W0002\DE_W0002_P0020\DE_2_W0002_P0020_T0002\TR1_W0001_P0266\TR1_2_W0001_P0266_T0001_R1_P4_K1_Ch2-Ch1.zen
20	7.521123e-02	5.140912e-02	7.217300e-02	20151211_gfpNIPBLcf1_Prometa\MitoSys2\LSM\gfpNIPBLcf1_Noc\DE_W0002\DE_W0002_P0020\DE_2_W0002_P0020_T0002\TR1_W0001_P0266\TR1_2_W0001_P0266_T0001_R1_P4_K1_Ch2-Ch1.zen
30	6.558441e-02	4.081864e-02	7.177600e-02	20151211_gfpNIPBLcf1_Prometa\MitoSys2\LSM\gfpNIPBLcf1_Noc\DE_W0002\DE_W0002_P0020\DE_2_W0002_P0020_T0002\TR1_W0001_P0266\TR1_2_W0001_P0266_T0001_R1_P4_K1_Ch2-Ch1.zen
40	7.840040e-02	4.029765e-02	7.138300e-02	20151211_gfpNIPBLcf1_Prometa\MitoSys2\LSM\gfpNIPBLcf1_Noc\DE_W0002\DE_W0002_P0020\DE_2_W0002_P0020_T0002\TR1_W0001_P0266\TR1_2_W0001_P0266_T0001_R1_P4_K1_Ch2-Ch1.zen
50	6.420037e-02	4.039876e-02	7.099600e-02	20151211_gfpNIPBLcf1_Prometa\MitoSys2\LSM\gfpNIPBLcf1_Noc\DE_W0002\DE_W0002_P0020\DE_2_W0002_P0020_T0002\TR1_W0001_P0266\TR1_2_W0001_P0266_T0001_R1_P4_K1_Ch2-Ch1.zen
60	7.199471e-02	4.920304e-02	7.061400e-02	20151211_gfpNIPBLcf1_Prometa\MitoSys2\LSM\gfpNIPBLcf1_Noc\DE_W0002\DE_W0002_P0020\DE_2_W0002_P0020_T0002\TR1_W0001_P0266\TR1_2_W0001_P0266_T0001_R1_P4_K1_Ch2-Ch1.zen
70	6.122228e-02	5.012343e-02	7.023700e-02	20151211_gfpNIPBLcf1_Prometa\MitoSys2\LSM\gfpNIPBLcf1_Noc\DE_W0002\DE_W0002_P0020\DE_2_W0002_P0020_T0002\TR1_W0001_P0266\TR1_2_W0001_P0266_T0001_R1_P4_K1_Ch2-Ch1.zen
80	8.322621e-02	4.015193e-02	6.986600e-02	20151211_gfpNIPBLcf1_Prometa\MitoSys2\LSM\gfpNIPBLcf1_Noc\DE_W0002\DE_W0002_P0020\DE_2_W0002_P0020_T0002\TR1_W0001_P0266\TR1_2_W0001_P0266_T0001_R1_P4_K1_Ch2-Ch1.zen
90	7.585180e-02	4.688556e-02	6.950100e-02	20151211_gfpNIPBLcf1_Prometa\MitoSys2\LSM\gfpNIPBLcf1_Noc\DE_W0002\DE_W0002_P0020\DE_2_W0002_P0020_T0002\TR1_W0001_P0266\TR1_2_W0001_P0266_T0001_R1_P4_K1_Ch2-Ch1.zen
100	7.018734e-02	3.380167e-02	6.914100e-02	20151211_gfpNIPBLcf1_Prometa\MitoSys2\LSM\gfpNIPBLcf1_Noc\DE_W0002\DE_W0002_P0020\DE_2_W0002_P0020_T0002\TR1_W0001_P0266\TR1_2_W0001_P0266_T0001_R1_P4_K1_Ch2-Ch1.zen
120	6.999292e-02	4.351328e-02	6.843700e-02	20151211_gfpNIPBLcf1_Prometa\MitoSys2\LSM\gfpNIPBLcf1_Noc\DE_W0002\DE_W0002_P0020\DE_2_W0002_P0020_T0002\TR1_W0001_P0266\TR1_2_W0001_P0266_T0001_R1_P4_K1_Ch2-Ch1.zen
140	5.881698e-02	3.679880e-02	6.775400e-02	20151211_gfpNIPBLcf1_Prometa\MitoSys2\LSM\gfpNIPBLcf1_Noc\DE_W0002\DE_W0002_P0020\DE_2_W0002_P0020_T0002\TR1_W0001_P0266\TR1_2_W0001_P0266_T0001_R1_P4_K1_Ch2-Ch1.zen
160	6.018638e-02	3.176155e-02	6.709100e-02	20151211_gfpNIPBLcf1_Prometa\MitoSys2\LSM\gfpNIPBLcf1_Noc\DE_W0002\DE_W0002_P0020\DE_2_W0002_P0020_T0002\TR1_W0001_P0266\TR1_2_W0001_P0266_T0001_R1_P4_K1_Ch2-Ch1.zen
180	7.727303e-02	3.720331e-02	6.644800e-02	20151211_gfpNIPBLcf1_Prometa\MitoSys2\LSM\gfpNIPBLcf1_Noc\DE_W0002\DE_W0002_P0020\DE_2_W0002_P0020_T0002\TR1_W0001_P0266\TR1_2_W0001_P0266_T0001_R1_P4_K1_Ch2-Ch1.zen
200	7.072443e-02	3.446037e-02	6.582200e-02	20151211_gfpNIPBLcf1_Prometa\MitoSys2\LSM\gfpNIPBLcf1_Noc\DE_W0002\DE_W0002_P0020\DE_2_W0002_P0020_T0002\TR1_W0001_P0266\TR1_2_W0001_P0266_T0001_R1_P4_K1_Ch2-Ch1.zen
220	7.223453e-02	3.451336e-02	6.521500e-02	20151211_gfpNIPBLcf1_Prometa\MitoSys2\LSM\gfpNIPBLcf1_Noc\DE_W0002\DE_W0002_P0020\DE_2_W0002_P0020_T0002\TR1_W0001_P0266\TR1_2_W0001_P0266_T0001_R1_P4_K1_Ch2-Ch1.zen
240	5.678720e-02	4.114766e-02	6.462400e-02	20151211_gfpNIPBLcf1_Prometa\MitoSys2\LSM\gfpNIPBLcf1_Noc\DE_W0002\DE_W0002_P0020\DE_2_W0002_P0020_T0002\TR1_W0001_P0266\TR1_2_W0001_P0266_T0001_R1_P4_K1_Ch2-Ch1.zen
260	6.057922e-02	3.642788e-02	6.405000e-02	20151211_gfpNIPBLcf1_Prometa\MitoSys2\LSM\gfpNIPBLcf1_Noc\DE_W0002\DE_W0002_P0020\DE_2_W0002_P0020_T0002\TR1_W0001_P0266\TR1_2_W0001_P0266_T0001_R1_P4_K1_Ch2-Ch1.zen
280	7.012433e-02	3.921276e-02	6.349100e-02	20151211_gfpNIPBLcf1_Prometa\MitoSys2\LSM\gfpNIPBLcf1_Noc\DE_W0002\DE_W0002_P0020\DE_2_W0002_P0020_T0002\TR1_W0001_P0266\TR1_2_W0001_P0266_T0001_R1_P4_K1_Ch2-Ch1.zen
300	6.564477e-02	3.546231e-02	6.294700e-02	20151211_gfpNIPBLcf1_Prometa\MitoSys2\LSM\gfpNIPBLcf1_Noc\DE_W0002\DE_W0002_P0020\DE_2_W0002_P0020_T0002\TR1_W0001_P0266\TR1_2_W0001_P0266_T0001_R1_P4_K1_Ch2-Ch1.zen
340	5.866804e-02	2.835358e-02	6.190200e-02	20151211_gfpNIPBLcf1_Prometa\MitoSys2\LSM\gfpNIPBLcf1_Noc\DE_W0002\DE_W0002_P0020\DE_2_W0002_P0020_T0002\TR1_W0001_P0266\TR1_2_W0001_P0266_T0001_R1_P4_K1_Ch2-Ch1.zen
380	5.439738e-02	3.405158e-02	6.091000e-02	20151211_gfpNIPBLcf1_Prometa\MitoSys2\LSM\gfpNIPBLcf1_Noc\DE_W0002\DE_W0002_P0020\DE_2_W0002_P0020_T0002\TR1_W0001_P0266\TR1_2_W0001_P0266_T0001_R1_P4_K1_Ch2-Ch1.zen
420	6.064606e-02	2.360954e-02	5.996700e-02	20151211_gfpNIPBLcf1_Prometa\MitoSys2\LSM\gfpNIPBLcf1_Noc\DE_W0002\DE_W0002_P0020\DE_2_W0002_P0020_T0002\TR1_W0001_P0266\TR1_2_W0001_P0266_T0001_R1_P4_K1_Ch2-Ch1.zen
460	5.852785e-02	2.621300e-02	5.907000e-02	20151211_gfpNIPBLcf1_Prometa\MitoSys2\LSM\gfpNIPBLcf1_Noc\DE_W0002\DE_W0002_P0020\DE_2_W0002_P0020_T0002\TR1_W0001_P0266\TR1_2_W0001_P0266_T0001_R1_P4_K1_Ch2-Ch1.zen
500	5.974567e-02	2.172223e-02	5.821500e-02	20151211_gfpNIPBLcf1_Prometa\MitoSys2\LSM\gfpNIPBLcf1_Noc\DE_W0002\DE_W0002_P0020\DE_2_W0002_P0020_T0002\TR1_W0001_P0266\TR1_2_W0001_P0266_T0001_R1_P4_K1_Ch2-Ch1.zen
540	5.643487e-02	2.345011e-02	5.739800e-02	20151211_gfpNIPBLcf1_Prometa\MitoSys2\LSM\gfpNIPBLcf1_Noc\DE_W0002\DE_W0002_P0020\DE_2_W0002_P0020_T0002\TR1_W0001_P0266\TR1_2_W0001_P0266_T0001_R1_P4_K1_Ch2-Ch1.zen
580	5.610049e-02	2.699230e-02	5.661800e-02	20151211_gfpNIPBLcf1_Prometa\MitoSys2\LSM\gfpNIPBLcf1_Noc\DE_W0002\DE_W0002_P0020\DE_2_W0002_P0020_T0002\TR1_W0001_P0266\TR1_2_W0001_P0266_T0001_R1_P4_K1_Ch2-Ch1.zen
620	5.648960e-02	3.124772e-02	5.587300e-02	20151211_gfpNIPBLcf1_Prometa\MitoSys2\LSM\gfpNIPBLcf1_Noc\DE_W0002\DE_W0002_P0020\DE_2_W0002_P0020_T0002\TR1_W0001_P0266\TR1_2_W0001_P0266_T0001_R1_P4_K1_Ch2-Ch1.zen
660	5.216810e-02	2.618933e-02	5.515800e-02	20151211_gfpNIPBLcf1_Prometa\MitoSys2\LSM\gfpNIPBLcf1_Noc\DE_W0002\DE_W0002_P0020\DE_2_W0002_P0020_T0002\TR1_W0001_P0266\TR1_2_W0001_P0266_T0001_R1_P4_K1_Ch2-Ch1.zen
700	4.828057e-02	2.163735e-02	5.447400e-02	20151211_gfpNIPBLcf1_Prometa\MitoSys2\LSM\gfpNIPBLcf1_Noc\DE_W0002\DE_W0002_P0020\DE_2_W0002_P0020_T0002\TR1_W0001_P0266\TR1_2_W0001_P0266_T0001_R1_P4_K1_Ch2-Ch1.zen
780	5.281116e-02	2.358755e-02	5.318600e-02	20151211_gfpNIPBLcf1_Prometa\MitoSys2\LSM\gfpNIPBLcf1_Noc\DE_W0002\DE_W0002_P0020\DE_2_W0002_P0020_T0002\TR1_W0001_P0266\TR1_2_W0001_P0266_T0001_R1_P4_K1_Ch2-Ch1.zen
860	4.973130e-02	2.725216e-02	5.199600e-02	20151211_gfpNIPBLcf1_Prometa\MitoSys2\LSM\gfpNIPBLcf1_Noc\DE_W0002\DE_W0002_P0020\DE_2_W0002_P0020_T0002\TR1_W0001_P0266\TR1_2_W0001_P0266_T0001_R1_P4_K1_Ch2-Ch1.zen
940	5.265234e-02	2.178672e-02	5.089200e-02	20151211_gfpNIPBLcf1_Prometa\MitoSys2\LSM\gfpNIPBLcf1_Noc\DE_W0002\DE_W0002_P0020\DE_2_W0002_P0020_T0002\TR1_W0001_P0266\TR1_2_W0001_P0266_T0001_R1_P4_K1_Ch2-Ch1.zen
1020	5.177052e-02	2.655469e-02	4.986400e-02	20151211_gfpNIPBLcf1_Prometa\MitoSys2\LSM\gfpNIPBLcf1_Noc\DE_W0002\DE_W0002_P0020\DE_2_W0002_P0020_T0002\TR1_W0001_P0266\TR1_2_W0001_P0266_T0001_R1_P4_K1_Ch2-Ch1.zen
1100	5.442788e-02	2.127221e-02	4.890500e-02	20151211_gfpNIPBLcf1_Prometa\MitoSys2\LSM\gfpNIPBLcf1_Noc\DE_W0002\DE_W0002_P0020\DE_2_W0002_P0020_T0002\TR1_W0001_P0266\TR1_2_W0001_P0266_T0001_R1_P4_K1_Ch2-Ch1.zen
1180	4.838217e-02	2.570115e-02	4.800700e-02	20151211_gfpNIPBLcf1_Prometa\MitoSys2\LSM\gfpNIPBLcf1_Noc\DE_W0002\DE_W0002_P0020\DE_2_W0002_P0020_T0002\TR1_W0001_P0266\TR1_2_W0001_P0266_T0001_R1_P4_K1_Ch2-Ch1.zen
1260	4.383142e-02	2.669172e-02	4.716400e-02	20151211_gfpNIPBLcf1_Prometa\MitoSys2\LSM\gfpNIPBLcf1_Noc\DE_W0002\DE_W0002_P0020\DE_2_W0002_P0020_T0002\TR1_W0001_P0266\TR1_2_W0001_P0266_T0001_R1_P4_K1_Ch2-Ch1.zen
1340	4.435378e-02	2.343902e-02	4.637000e-02	20151211_gfpNIPBLcf1_Prometa\MitoSys2\LSM\gfpNIPBLcf1_Noc\DE_W0002\DE_W0002_P0020\DE_2_W0002_P0020_T0002\TR1_W0001_P0266\TR1_2_W0001_P0266_T0001_R1_P4_K1_Ch2-Ch1.zen
1420	4.340140e-02	2.092089e-02	4.562200e-02	20151211_gfpNIPBLcf1_Prometa\MitoSys2\LSM\gfpNIPBLcf1_Noc\DE_W0002\DE_W0002_P0020\DE_2_W0002_P0020_T0002\TR1_W0001_P0266\TR1_2_W0001_P0266_T0001_R1_P4_K1_Ch2-Ch1.zen
1500	4.660099e-02	1.789826e-02	4.491400e-02	20151211_gfpNIPBLcf1_Prometa\MitoSys2\LSM\gfpNIPBLcf1_Noc\DE_W0002\DE_W0002_P0020\DE_2_W0002_P0020_T0002\TR1_W0001_P0266\TR1_2_W0001_P0266_T0001_R1_P4_K1_Ch2-Ch1.zen
1660	4.341166e-02	2.179155e-02	4.360600e-02	20151211_gfpNIPBLcf1_Prometa\MitoSys2\LSM\gfpNIPBLcf1_Noc\DE_W0002\DE_W0002_P0020\DE_2_W0002_P0020_T0002\TR1_W0001_P0266\TR1_2_W0001_P0266_T0001_R1_P4_K1_Ch2-Ch1.zen
1820	4.394479e-02	2.142819e-02	4.242200e-02	20151211_gfpNIPBLcf1_Prometa\MitoSys2\LSM\gfpNIPBLcf1_Noc\DE_W0002\DE_W0002_P0020\DE_2_W0002_P0020_T0002\TR1_W0001_P0266\TR1_2_W0001_P0266_T0001_R1_P4_K1_Ch2-Ch1.zen
1980	4.465143e-02	1.901578e-02	4.134300e-02	20151211_gfpNIPBLcf1_Prometa\MitoSys2\LSM\gfpNIPBLcf1_Noc\DE_W0002\DE_W0002_P0020\DE_2_W0002_P0020_T0002\TR1_W0001_P0266\TR1_2_W0001_P0266_T0001_R1_P4_K1_Ch2-Ch1.zen
2140	3.857160e-02	1.982678e-02	4.035400e-02	20151211_gfpNIPBLcf1_Prometa\MitoSys2\LSM\gfpNIPBLcf1_Noc\DE_W0002\DE_W0002_P0020\DE_2_W0002_P0020_T0002\TR1_W0001_P0266\TR1_2_W0001_P0266_T0001_R1_P4_K1_Ch2-Ch1.zen
2300	4.463330e-02	1.810398e-02	3.944100e-02	20151211_gfpNIPBLcf1_Prometa\MitoSys2\LSM\gfpNIPBLcf1_Noc\DE_W0002\DE_W0002_P0020\DE_2_W0002_P0020_T0002\TR1_W0001_P0266\TR1_2_W0001_P0266_T0001_R1_P4_K1_Ch2-Ch1.zen
2460	3.862712e-02	2.009231e-02	3.859500e-02	20151211_gfpNIPBLcf1_Prometa\MitoSys2\LSM\gfpNIPBLcf1_Noc\DE_W0002\DE_W0002_P0020\DE_2_W0002_P0020_T0002\TR1_W0001_P0266\TR1_2_W0001_P0266_T0001_R1_P4_K1_Ch2-Ch1.zen
2620	4.136786e-02	2.218725e-02	3.780800e-02	20151211_gfpNIPBLcf1_Prometa\MitoSys2\LSM\gfpNIPBLcf1_Noc\DE_W0002\DE_W0002_P0020\DE_2_W0002_P0020_T0002\TR1_W0001_P0266\TR1_2_W0001_P0266_T0001_R1_P4_K1_Ch2-Ch1.zen
2780	3.387518e-02	2.163619e-02	3.707100e-02	20151211_gfpNIPBLcf1_Prometa\MitoSys2\LSM\gfpNIPBLcf1_Noc\DE_W0002\DE_W0002_P0020\DE_2_W0002_P0020_T0002\TR1_W0001_P0266\TR1_2_W0001_P0266_T0001_R1_P4_K1_Ch2-Ch1.zen
2940	3.787139e-02	1.791441e-02	3.638000e-02	20151211_gfpNIPBLcf1_Prometa\MitoSys2\LSM\gfpNIPBLcf1_Noc\DE_W0002\DE_W0002_P0020\DE_2_W0002_P0020_T0002\TR1_W0001_P0266\TR1_2_W0001_P0266_T0001_R1_P4_K1_Ch2-Ch1.zen
3100	3.641917e-02	1.761467e-02	3.572800e-02	20151211_gfpNIPBLcf1_Prometa\MitoSys2\LSM\gfpNIPBLcf1_Noc\DE_W0002\DE_W0002_P0020\DE_2_W0002_P0020_T0002\TR1_W0001_P0266\TR1_2_W0001_P0266_T0001_R1_P4_K1_Ch2-Ch1.zen
3420	3.634129e-02	1.902867e-02	3.452900e-02	20151211_gfpNIPBLcf1_Prometa\MitoSys2\LSM\gfpNIPBLcf1_Noc\DE_W0002\DE_W0002_P0020\DE_2_W0002_P0020_T0002\TR1_W0001_P0266\TR1_2_W0001_P0266_T0001_R1_P4_K1_Ch2-Ch1.zen
3740	3.103386e-02	1.974638e-02	3.344700e-02	20151211_gfpNIPBLcf1_Prometa\MitoSys2\LSM\gfpNIPBLcf1_Noc\DE_W0002\DE_W0002_P0020\DE_2_W0002_P0020_T0002\TR1_W0001_P0266\TR1_2_W0001_P0266_T0001_R1_P4_K1_Ch2-Ch1.zen
4060	3.456123e-02	1.675980e-02	3.246000e-02	20151211_gfpNIPBLcf1_Prometa\MitoSys2\LSM\gfpNIPBLcf1_Noc\DE_W0002\DE_W0002_P0020\DE_2_W0002_P0020_T0002\TR1_W0001_P0266\TR1_2_W0001_P0266_T0001_R1_P4_K1_Ch2-Ch1.zen
4380	3.155662e-02	1.680686e-02	3.155200e-02	20151211_gfpNIPBLcf1_Prometa\MitoSys2\LSM\gfpNIPBLcf1_Noc\DE_W0002\DE_W0002_P0020\DE_2_W0002_P0020_T0002\TR1_W0001_P0266\TR1_2_W0001_P0266_T0001_R1_P4_K1_Ch2-Ch1.zen
4700	3.037069e-02	1.712383e-02	3.071300e-02	20151211_gfpNIPBLcf1_Prometa\MitoSys2\LSM\gfpNIPBLcf1_Noc\DE_W0002\DE_W0002_P0020\DE_2_W0002_P0020_T0002\TR1_W0001_P0266\TR1_2_W0001_P0266_T0001_R1_P4_K1_Ch2-Ch1.zen
5020	2.882825e-02	1.576753e-02	2.993100e-02	20151211_gfpNIPBLcf1_Prometa\MitoSys2\LSM\gfpNIPBLcf1_Noc\DE_W0002\DE_W0002_P0020\DE_2_W0002_P0020_T0002\TR1_W0001_P0266\TR1_2_W0001_P0266_T0001_R1_P4_K1_Ch2-Ch1.zen
5340	2.894043e-02	1.697024e-02	2.920000e-02	20151211_gfpNIPBLcf1_Prometa\MitoSys2\LSM\gfpNIPBLcf1_Noc\DE_W0002\DE_W0002_P0020\DE_2_W0002_P0020_T0002\TR1_W0001_P0266\TR1_2_W0001_P0266_T0001_R1_P4_K1_Ch2-Ch1.zen
5660	2.624989e-02	1.340192e-02	2.851300e-02	20151211_gfpNIPBLcf1_Prometa\MitoSys2\LSM\gfpNIPBLcf1_Noc\DE_W0002\DE_W0002_P0020\DE_2_W0002_P0020_T0002\TR1_W0001_P0266\TR1_2_W0001_P0266_T0001_R1_P4_K1_Ch2-Ch1.zen
5980	2.532025e-02	1.404968e-02	2.786400e-02	20151211_gfpNIPBLcf1_Prometa\MitoSys2\LSM\gfpNIPBLcf1_Noc\DE_W0002\DE_W0002_P0020\DE_2_W0002_P0020_T0002\TR1_W0001_P0266\TR1_2_W0001_P0266_T0001_R1_P4_K1_Ch2-Ch1.zen
6300	2.763489e-02	1.396304e-02	2.725000e-02	20151211_gfpNIPBLcf1_Prometa\MitoSys2\LSM\gfpNIPBLcf1_Noc\DE_W0002\DE_W0002_P0020\DE_2_W0002_P0020_T0002\TR1_W0001_P0266\TR1_2_W0001_P0266_T0001_R1_P4_K1_Ch2-Ch1.zen
6940	2.502248e-02	1.594455e-02	2.611100e-02	20151211_gfpNIPBLcf1_Prometa\MitoSys2\LSM\gfpNIPBLcf1_Noc\DE_W0002\DE_W0002_P0020\DE_2_W0002_P0020_T0002\TR1_W0001_P0266\TR1_2_W0001_P0266_T0001_R1_P4_K1_Ch2-Ch1.zen
7580	2.807731e-02	1.426528e-02	2.507400e-02	20151211_gfpNIPBLcf1_Prometa\MitoSys2\LSM\gfpNIPBLcf1_Noc\DE_W0002\DE_W0002_P0020\DE_2_W0002_P0020_T0002\TR1_W0001_P0266\TR1_2_W0001_P0266_T0001_R1_P4_K1_Ch2-Ch1.zen
8220	2.514558e-02	1.372784e-02	2.412200e-02	20151211_gfpNIPBLcf1_Prometa\MitoSys2\LSM\gfpNIPBLcf1_Noc\DE_W0002\DE_W0002_P0020\DE_2_W0002_P0020_T0002\TR1_W0001_P0266\TR1_2_W0001_P0266_T0001_R1_P4_K1_Ch2-Ch1.zen
8860	2.236824e-02	1.346597e-02	2.324300e-02	20151211_gfpNIPBLcf1_Prometa\MitoSys2\LSM\gfpNIPBLcf1_Noc\DE_W0002\DE_W0002_P0020\DE_2_W0002_P0020_T0002\TR1_W0001_P0266\TR1_2_W0001_P0266_T0001_R1_P4_K1_Ch2-Ch1.zen
9500	2.060134e-02	1.307964e-02	2.242500e-02	20151211_gfpNIPBLcf1_Prometa\MitoSys2\LSM\gfpNIPBLcf1_Noc\DE_W0002\DE_W0002_P0020\DE_2_W0002_P0020_T0002\TR1_W0001_P0266\TR1_2_W0001_P0266_T0001_R1_P4_K1_Ch2-Ch1.zen
10140	1.979360e-02	1.592754e-02	2.166300e-02	20151211_gfpNIPBLcf1_Prometa\MitoSys2\LSM\gfpNIPBLcf1_Noc\DE_W0002\DE_W0002_P0020\DE_2_W0002_P0020_T0002\TR1_W0001_P0266\TR1_2_W0001_P0266_T0001_R1_P4_K1_Ch2-Ch1.zen
10780	2.175290e-02	1.582195e-02	2.094900e-02	20151211_gfpNIPBLcf1_Prometa\MitoSys2\LSM\gfpNIPBLcf1_Noc\DE_W0002\DE_W0002_P0020\DE_2_W0002_P0020_T0002\TR1_W0001_P0266\TR1_2_W0001_P0266_T0001_R1_P4_K1_Ch2-Ch1.zen
11420	2.107054e-02	1.630124e-02	2.027800e-02	20151211_gfpNIPBLcf1_Prometa\MitoSys2\LSM\gfpNIPBLcf1_Noc\DE_W0002\DE_W0002_P0020\DE_2_W0002_P0020_T0002\TR1_W0001_P0266\TR1_2_W0001_P0266_T0001_R1_P4_K1_Ch2-Ch1.zen
12060	1.872331e-02	1.271425e-02	1.964600e-02	20151211_gfpNIPBLcf1_Prometa\MitoSys2\LSM\gfpNIPBLcf1_Noc\DE_W0002\DE_W0002_P0020\DE_2_W0002_P0020_T0002\TR1_W0001_P0266\TR1_2_W0001_P0266_T0001_R1_P4_K1_Ch2-Ch1.zen
12700	1.778351e-02	1.244324e-02	1.905000e-02	20151211_gfpNIPBLcf1_Prometa\MitoSys2\LSM\gfpNIPBLcf1_Noc\DE_W0002\DE_W0002_P0020\DE_2_W0002_P0020_T0002\TR1_W0001_P0266\TR1_2_W0001_P0266_T0001_R1_P4_K1_Ch2-Ch1.zen
13980	1.734692e-02	1.203389e-02	1.795000e-02	20151211_gfpNIPBLcf1_Prometa\MitoSys2\LSM\gfpNIPBLcf1_Noc\DE_W0002\DE_W0002_P0020\DE_2_W0002_P0020_T0002\TR1_W0001_P0266\TR1_2_W0001_P0266_T0001_R1_P4_K1_Ch2-Ch1.zen
15260	1.706445e-02	1.250440e-02	1.695900e-02	20151211_gfpNIPBLcf1_Prometa\MitoSys2\LSM\gfpNIPBLcf1_Noc\DE_W0002\DE_W0002_P0020\DE_2_W0002_P0020_T0002\TR1_W0001_P0266\TR1_2_W0001_P0266_T0001_R1_P4_K1_Ch2-Ch1.zen
16540	1.631762e-02	1.124684e-02	1.606100e-02	20151211_gfpNIPBLcf1_Prometa\MitoSys2\LSM\gfpNIPBLcf1_Noc\DE_W0002\DE_W0002_P0020\DE_2_W0002_P0020_T0002\TR1_W0001_P0266\TR1_2_W0001_P0266_T0001_R1_P4_K1_Ch2-Ch1.zen
17820	1.433162e-02	1.099063e-02	1.524300e-02	20151211_gfpNIPBLcf1_Prometa\MitoSys2\LSM\gfpNIPBLcf1_Noc\DE_W0002\DE_W0002_P0020\DE_2_W0002_P0020_T0002\TR1_W0001_P0266\TR1_2_W0001_P0266_T0001_R1_P4_K1_Ch2-Ch1.zen
19100	1.445746e-02	1.193247e-02	1.449400e-02	20151211_gfpNIPBLcf1_Prometa\MitoSys2\LSM\gfpNIPBLcf1_Noc\DE_W0002\DE_W0002_P0020\DE_2_W0002_P0020_T0002\TR1_W0001_P0266\TR1_2_W0001_P0266_T0001_R1_P4_K1_Ch2-Ch1.zen
20380	1.356900e-02	1.121645e-02	1.380700e-02	20151211_gfpNIPBLcf1_Prometa\MitoSys2\LSM\gfpNIPBLcf1_Noc\DE_W0002\DE_W0002_P0020\DE_2_W0002_P0020_T0002\TR1_W0001_P0266\TR1_2_W0001_P0266_T0001_R1_P4_K1_Ch2-Ch1.zen
21660	1.231793e-02	1.190755e-02	1.317300e-02	20151211_gfpNIPBLcf1_Prometa\MitoSys2\LSM\gfpNIPBLcf1_Noc\DE_W0002\DE_W0002_P0020\DE_2_W0002_P0020_T0002\TR1_W0001_P0266\TR1_2_W0001_P0266_T0001_R1_P4_K1_Ch2-Ch1.zen
22940	1.110623e-02	1.247205e-02	1.258800e-02	20151211_gfpNIPBLcf1_Prometa\MitoSys2\LSM\gfpNIPBLcf1_Noc\DE_W0002\DE_W0002_P0020\DE_2_W0002_P0020_T0002\TR1_W0001_P0266\TR1_2_W0001_P0266_T0001_R1_P4_K1_Ch2-Ch1.zen
24220	1.071697e-02	1.158184e-02	1.204600e-02	20151211_gfpNIPBLcf1_Prometa\MitoSys2\LSM\gfpNIPBLcf1_Noc\DE_W0002\DE_W0002_P0020\DE_2_W0002_P0020_T0002\TR1_W0001_P0266\TR1_2_W0001_P0266_T0001_R1_P4_K1_Ch2-Ch1.zen
25500	1.141001e-02	1.145219e-02	1.154200e-02	20151211_gfpNIPBLcf1_Prometa\MitoSys2\LSM\gfpNIPBLcf1_Noc\DE_W0002\DE_W0002_P0020\DE_2_W0002_P0020_T0002\TR1_W0001_P0266\TR1_2_W0001_P0266_T0001_R1_P4_K1_Ch2-Ch1.zen
28060	1.126310e-02	1.292636e-02	1.063500e-02	20151211_gfpNIPBLcf1_Prometa\MitoSys2\LSM\gfpNIPBLcf1_Noc\DE_W0002\DE_W0002_P0020\DE_2_W0002_P0020_T0002\TR1_W0001_P0266\TR1_2_W0001_P0266_T0001_R1_P4_K1_Ch2-Ch1.zen
30620	1.123914e-02	1.155787e-02	9.843200e-03	20151211_gfpNIPBLcf1_Prometa\MitoSys2\LSM\gfpNIPBLcf1_Noc\DE_W0002\DE_W0002_P0020\DE_2_W0002_P0020_T0002\TR1_W0001_P0266\TR1_2_W0001_P0266_T0001_R1_P4_K1_Ch2-Ch1.zen
33180	1.051750e-02	1.139291e-02	9.145700e-03	20151211_gfpNIPBLcf1_Prometa\MitoSys2\LSM\gfpNIPBLcf1_Noc\DE_W0002\DE_W0002_P0020\DE_2_W0002_P0020_T0002\TR1_W0001_P0266\TR1_2_W0001_P0266_T0001_R1_P4_K1_Ch2-Ch1.zen
35740	8.858881e-03	1.006439e-02	8.527600e-03	20151211_gfpNIPBLcf1_Prometa\MitoSys2\LSM\gfpNIPBLcf1_Noc\DE_W0002\DE_W0002_P0020\DE_2_W0002_P0020_T0002\TR1_W0001_P0266\TR1_2_W0001_P0266_T0001_R1_P4_K1_Ch2-Ch1.zen
38300	8.947848e-03	1.045567e-02	7.976600e-03	20151211_gfpNIPBLcf1_Prometa\MitoSys2\LSM\gfpNIPBLcf1_Noc\DE_W0002\DE_W0002_P0020\DE_2_W0002_P0020_T0002\TR1_W0001_P0266\TR1_2_W0001_P0266_T0001_R1_P4_K1_Ch2-Ch1.zen
40860	8.738606e-03	9.543764e-03	7.482900e-03	20151211_gfpNIPBLcf1_Prometa\MitoSys2\LSM\gfpNIPBLcf1_Noc\DE_W0002\DE_W0002_P0020\DE_2_W0002_P0020_T0002\TR1_W0001_P0266\TR1_2_W0001_P0266_T0001_R1_P4_K1_Ch2-Ch1.zen
43420	8.276212e-03	1.059050e-02	7.038300e-03	20151211_gfpNIPBLcf1_Prometa\MitoSys2\LSM\gfpNIPBLcf1_Noc\DE_W0002\DE_W0002_P0020\DE_2_W0002_P0020_T0002\TR1_W0001_P0266\TR1_2_W0001_P0266_T0001_R1_P4_K1_Ch2-Ch1.zen
45980	8.570984e-03	1.106107e-02	6.636200e-03	20151211_gfpNIPBLcf1_Prometa\MitoSys2\LSM\gfpNIPBLcf1_Noc\DE_W0002\DE_W0002_P0020\DE_2_W0002_P0020_T0002\TR1_W0001_P0266\TR1_2_W0001_P0266_T0001_R1_P4_K1_Ch2-Ch1.zen
48540	7.706604e-03	1.067625e-02	6.271100e-03	20151211_gfpNIPBLcf1_Prometa\MitoSys2\LSM\gfpNIPBLcf1_Noc\DE_W0002\DE_W0002_P0020\DE_2_W0002_P0020_T0002\TR1_W0001_P0266\TR1_2_W0001_P0266_T0001_R1_P4_K1_Ch2-Ch1.zen
51100	7.740324e-03	8.306475e-03	5.938300e-03	20151211_gfpNIPBLcf1_Prometa\MitoSys2\LSM\gfpNIPBLcf1_Noc\DE_W0002\DE_W0002_P0020\DE_2_W0002_P0020_T0002\TR1_W0001_P0266\TR1_2_W0001_P0266_T0001_R1_P4_K1_Ch2-Ch1.zen
56220	6.926040e-03	9.123383e-03	5.354600e-03	20151211_gfpNIPBLcf1_Prometa\MitoSys2\LSM\gfpNIPBLcf1_Noc\DE_W0002\DE_W0002_P0020\DE_2_W0002_P0020_T0002\TR1_W0001_P0266\TR1_2_W0001_P0266_T0001_R1_P4_K1_Ch2-Ch1.zen
61340	7.287153e-03	8.407240e-03	4.860400e-03	20151211_gfpNIPBLcf1_Prometa\MitoSys2\LSM\gfpNIPBLcf1_Noc\DE_W0002\DE_W0002_P0020\DE_2_W0002_P0020_T0002\TR1_W0001_P0266\TR1_2_W0001_P0266_T0001_R1_P4_K1_Ch2-Ch1.zen
66460	7.088453e-03	1.017054e-02	4.437400e-03	20151211_gfpNIPBLcf1_Prometa\MitoSys2\LSM\gfpNIPBLcf1_Noc\DE_W0002\DE_W0002_P0020\DE_2_W0002_P0020_T0002\TR1_W0001_P0266\TR1_2_W0001_P0266_T0001_R1_P4_K1_Ch2-Ch1.zen
71580	4.520355e-03	8.545348e-03	4.071900e-03	20151211_gfpNIPBLcf1_Prometa\MitoSys2\LSM\gfpNIPBLcf1_Noc\DE_W0002\DE_W0002_P0020\DE_2_W0002_P0020_T0002\TR1_W0001_P0266\TR1_2_W0001_P0266_T0001_R1_P4_K1_Ch2-Ch1.zen
76700	4.777728e-03	9.480420e-03	3.753400e-03	20151211_gfpNIPBLcf1_Prometa\MitoSys2\LSM\gfpNIPBLcf1_Noc\DE_W0002\DE_W0002_P0020\DE_2_W0002_P0020_T0002\TR1_W0001_P0266\TR1_2_W0001_P0266_T0001_R1_P4_K1_Ch2-Ch1.zen
81820	3.641769e-03	8.624324e-03	3.474000e-03	20151211_gfpNIPBLcf1_Prometa\MitoSys2\LSM\gfpNIPBLcf1_Noc\DE_W0002\DE_W0002_P0020\DE_2_W0002_P0020_T0002\TR1_W0001_P0266\TR1_2_W0001_P0266_T0001_R1_P4_K1_Ch2-Ch1.zen
86940	2.261734e-03	1.049884e-02	3.227000e-03	20151211_gfpNIPBLcf1_Prometa\MitoSys2\LSM\gfpNIPBLcf1_Noc\DE_W0002\DE_W0002_P0020\DE_2_W0002_P0020_T0002\TR1_W0001_P0266\TR1_2_W0001_P0266_T0001_R1_P4_K1_Ch2-Ch1.zen
92060	1.760286e-03	9.672796e-03	3.007500e-03	20151211_gfpNIPBLcf1_Prometa\MitoSys2\LSM\gfpNIPBLcf1_Noc\DE_W0002\DE_W0002_P0020\DE_2_W0002_P0020_T0002\TR1_W0001_P0266\TR1_2_W0001_P0266_T0001_R1_P4_K1_Ch2-Ch1.zen
97180	2.272496e-04	1.057287e-02	2.811300e-03	20151211_gfpNIPBLcf1_Prometa\MitoSys2\LSM\gfpNIPBLcf1_Noc\DE_W0002\DE_W0002_P0020\DE_2_W0002_P0020_T0002\TR1_W0001_P0266\TR1_2_W0001_P0266_T0001_R1_P4_K1_Ch2-Ch1.zen
102300	1.431239e-03	9.384658e-03	2.635100e-03	20151211_gfpNIPBLcf1_Prometa\MitoSys2\LSM\gfpNIPBLcf1_Noc\DE_W0002\DE_W0002_P0020\DE_2_W0002_P0020_T0002\TR1_W0001_P0266\TR1_2_W0001_P0266_T0001_R1_P4_K1_Ch2-Ch1.zen
112540	5.761150e-04	7.466131e-03	2.332200e-03	20151211_gfpNIPBLcf1_Prometa\MitoSys2\LSM\gfpNIPBLcf1_Noc\DE_W0002\DE_W0002_P0020\DE_2_W0002_P0020_T0002\TR1_W0001_P0266\TR1_2_W0001_P0266_T0001_R1_P4_K1_Ch2-Ch1.zen
122780	5.401014e-04	7.544175e-03	2.081900e-03	20151211_gfpNIPBLcf1_Prometa\MitoSys2\LSM\gfpNIPBLcf1_Noc\DE_W0002\DE_W0002_P0020\DE_2_W0002_P0020_T0002\TR1_W0001_P0266\TR1_2_W0001_P0266_T0001_R1_P4_K1_Ch2-Ch1.zen
133020	5.805873e-04	7.906229e-03	1.872200e-03	20151211_gfpNIPBLcf1_Prometa\MitoSys2\LSM\gfpNIPBLcf1_Noc\DE_W0002\DE_W0002_P0020\DE_2_W0002_P0020_T0002\TR1_W0001_P0266\TR1_2_W0001_P0266_T0001_R1_P4_K1_Ch2-Ch1.zen
143260	1.626849e-03	9.356579e-03	1.694400e-03	20151211_gfpNIPBLcf1_Prometa\MitoSys2\LSM\gfpNIPBLcf1_Noc\DE_W0002\DE_W0002_P0020\DE_2_W0002_P0020_T0002\TR1_W0001_P0266\TR1_2_W0001_P0266_T0001_R1_P4_K1_Ch2-Ch1.zen
153500	2.387456e-03	1.015368e-02	1.542200e-03	20151211_gfpNIPBLcf1_Prometa\MitoSys2\LSM\gfpNIPBLcf1_Noc\DE_W0002\DE_W0002_P0020\DE_2_W0002_P0020_T0002\TR1_W0001_P0266\TR1_2_W0001_P0266_T0001_R1_P4_K1_Ch2-Ch1.zen
163740	9.026350e-04	9.527102e-03	1.410700e-03	20151211_gfpNIPBLcf1_Prometa\MitoSys2\LSM\gfpNIPBLcf1_Noc\DE_W0002\DE_W0002_P0020\DE_2_W0002_P0020_T0002\TR1_W0001_P0266\TR1_2_W0001_P0266_T0001_R1_P4_K1_Ch2-Ch1.zen
173980	8.812660e-05	8.376155e-03	1.296200e-03	20151211_gfpNIPBLcf1_Prometa\MitoSys2\LSM\gfpNIPBLcf1_Noc\DE_W0002\DE_W0002_P0020\DE_2_W0002_P0020_T0002\TR1_W0001_P0266\TR1_2_W0001_P0266_T0001_R1_P4_K1_Ch2-Ch1.zen
184220	1.686601e-03	7.787588e-03	1.195800e-03	20151211_gfpNIPBLcf1_Prometa\MitoSys2\LSM\gfpNIPBLcf1_Noc\DE_W0002\DE_W0002_P0020\DE_2_W0002_P0020_T0002\TR1_W0001_P0266\TR1_2_W0001_P0266_T0001_R1_P4_K1_Ch2-Ch1.zen
194460	1.090167e-03	5.935253e-03	1.107200e-03	20151211_gfpNIPBLcf1_Prometa\MitoSys2\LSM\gfpNIPBLcf1_Noc\DE_W0002\DE_W0002_P0020\DE_2_W0002_P0020_T0002\TR1_W0001_P0266\TR1_2_W0001_P0266_T0001_R1_P4_K1_Ch2-Ch1.zen
204700	6.747530e-04	5.053269e-03	1.028500e-03	20151211_gfpNIPBLcf1_Prometa\MitoSys2\LSM\gfpNIPBLcf1_Noc\DE_W0002\DE_W0002_P0020\DE_2_W0002_P0020_T0002\TR1_W0001_P0266\TR1_2_W0001_P0266_T0001_R1_P4_K1_Ch2-Ch1.zen
225180	-7.937518e-04	4.057975e-03	8.954900e-04	20151211_gfpNIPBLcf1_Prometa\MitoSys2\LSM\gfpNIPBLcf1_Noc\DE_W0002\DE_W0002_P0020\DE_2_W0002_P0020_T0002\TR1_W0001_P0266\TR1_2_W0001_P0266_T0001_R1_P4_K1_Ch2-Ch1.zen
245660	-8.407866e-04	3.867835e-03	7.876800e-04	20151211_gfpNIPBLcf1_Prometa\MitoSys2\LSM\gfpNIPBLcf1_Noc\DE_W0002\DE_W0002_P0020\DE_2_W0002_P0020_T0002\TR1_W0001_P0266\TR1_2_W0001_P0266_T0001_R1_P4_K1_Ch2-Ch1.zen
266140	6.745697e-05	4.636231e-03	6.989700e-04	20151211_gfpNIPBLcf1_Prometa\MitoSys2\LSM\gfpNIPBLcf1_Noc\DE_W0002\DE_W0002_P0020\DE_2_W0002_P0020_T0002\TR1_W0001_P0266\TR1_2_W0001_P0266_T0001_R1_P4_K1_Ch2-Ch1.zen
286620	5.016061e-04	5.072742e-03	6.250000e-04	20151211_gfpNIPBLcf1_Prometa\MitoSys2\LSM\gfpNIPBLcf1_Noc\DE_W0002\DE_W0002_P0020\DE_2_W0002_P0020_T0002\TR1_W0001_P0266\TR1_2_W0001_P0266_T0001_R1_P4_K1_Ch2-Ch1.zen
307100	3.340969e-04	4.749439e-03	5.626000e-04	20151211_gfpNIPBLcf1_Prometa\MitoSys2\LSM\gfpNIPBLcf1_Noc\DE_W0002\DE_W0002_P0020\DE_2_W0002_P0020_T0002\TR1_W0001_P0266\TR1_2_W0001_P0266_T0001_R1_P4_K1_Ch2-Ch1.zen
327580	-1.650840e-04	5.452719e-03	5.094300e-04	20151211_gfpNIPBLcf1_Prometa\MitoSys2\LSM\gfpNIPBLcf1_Noc\DE_W0002\DE_W0002_P0020\DE_2_W0002_P0020_T0002\TR1_W0001_P0266\TR1_2_W0001_P0266_T0001_R1_P4_K1_Ch2-Ch1.zen
348060	-3.450731e-04	4.962248e-03	4.637300e-04	20151211_gfpNIPBLcf1_Prometa\MitoSys2\LSM\gfpNIPBLcf1_Noc\DE_W0002\DE_W0002_P0020\DE_2_W0002_P0020_T0002\TR1_W0001_P0266\TR1_2_W0001_P0266_T0001_R1_P4_K1_Ch2-Ch1.zen
368540	-1.285035e-03	5.369385e-03	4.241200e-04	20151211_gfpNIPBLcf1_Prometa\MitoSys2\LSM\gfpNIPBLcf1_Noc\DE_W0002\DE_W0002_P0020\DE_2_W0002_P0020_T0002\TR1_W0001_P0266\TR1_2_W0001_P0266_T0001_R1_P4_K1_Ch2-Ch1.zen
389020	-7.424971e-04	4.498966e-03	3.895500e-04	20151211_gfpNIPBLcf1_Prometa\MitoSys2\LSM\gfpNIPBLcf1_Noc\DE_W0002\DE_W0002_P0020\DE_2_W0002_P0020_T0002\TR1_W0001_P0266\TR1_2_W0001_P0266_T0001_R1_P4_K1_Ch2-Ch1.zen
409500	-1.556205e-03	4.753486e-03	3.591900e-04	20151211_gfpNIPBLcf1_Prometa\MitoSys2\LSM\gfpNIPBLcf1_Noc\DE_W0002\DE_W0002_P0020\DE_2_W0002_P0020_T0002\TR1_W0001_P0266\TR1_2_W0001_P0266_T0001_R1_P4_K1_Ch2-Ch1.zen
450460	-2.741515e-03	5.038725e-03	3.085400e-04	20151211_gfpNIPBLcf1_Prometa\MitoSys2\LSM\gfpNIPBLcf1_Noc\DE_W0002\DE_W0002_P0020\DE_2_W0002_P0020_T0002\TR1_W0001_P0266\TR1_2_W0001_P0266_T0001_R1_P4_K1_Ch2-Ch1.zen
491420	-2.988234e-03	4.829102e-03	2.682100e-04	20151211_gfpNIPBLcf1_Prometa\MitoSys2\LSM\gfpNIPBLcf1_Noc\DE_W0002\DE_W0002_P0020\DE_2_W0002_P0020_T0002\TR1_W0001_P0266\TR1_2_W0001_P0266_T0001_R1_P4_K1_Ch2-Ch1.zen
532380	-1.248676e-03	5.485416e-03	2.355200e-04	20151211_gfpNIPBLcf1_Prometa\MitoSys2\LSM\gfpNIPBLcf1_Noc\DE_W0002\DE_W0002_P0020\DE_2_W0002_P0020_T0002\TR1_W0001_P0266\TR1_2_W0001_P0266_T0001_R1_P4_K1_Ch2-Ch1.zen
573340	-1.446282e-03	5.925373e-03	2.086500e-04	20151211_gfpNIPBLcf1_Prometa\MitoSys2\LSM\gfpNIPBLcf1_Noc\DE_W0002\DE_W0002_P0020\DE_2_W0002_P0020_T0002\TR1_W0001_P0266\TR1_2_W0001_P0266_T0001_R1_P4_K1_Ch2-Ch1.zen
614300	-9.345617e-04	7.247090e-03	1.862600e-04	20151211_gfpNIPBLcf1_Prometa\MitoSys2\LSM\gfpNIPBLcf1_Noc\DE_W0002\DE_W0002_P0020\DE_2_W0002_P0020_T0002\TR1_W0001_P0266\TR1_2_W0001_P0266_T0001_R1_P4_K1_Ch2-Ch1.zen
655260	-5.862870e-04	7.178743e-03	1.674000e-04	20151211_gfpNIPBLcf1_Prometa\MitoSys2\LSM\gfpNIPBLcf1_Noc\DE_W0002\DE_W0002_P0020\DE_2_W0002_P0020_T0002\TR1_W0001_P0266\TR1_2_W0001_P0266_T0001_R1_P4_K1_Ch2-Ch1.zen
696220	-3.282094e-03	6.711648e-03	1.513600e-04	20151211_gfpNIPBLcf1_Prometa\MitoSys2\LSM\gfpNIPBLcf1_Noc\DE_W0002\DE_W0002_P0020\DE_2_W0002_P0020_T0002\TR1_W0001_P0266\TR1_2_W0001_P0266_T0001_R1_P4_K1_Ch2-Ch1.zen
737180	-3.165670e-03	6.063176e-03	1.375800e-04	20151211_gfpNIPBLcf1_Prometa\MitoSys2\LSM\gfpNIPBLcf1_Noc\DE_W0002\DE_W0002_P0020\DE_2_W0002_P0020_T0002\TR1_W0001_P0266\TR1_2_W0001_P0266_T0001_R1_P4_K1_Ch2-Ch1.zen
778140	-2.390048e-03	5.609220e-03	1.256600e-04	20151211_gfpNIPBLcf1_Prometa\MitoSys2\LSM\gfpNIPBLcf1_Noc\DE_W0002\DE_W0002_P0020\DE_2_W0002_P0020_T0002\TR1_W0001_P0266\TR1_2_W0001_P0266_T0001_R1_P4_K1_Ch2-Ch1.zen
819100	-2.382507e-03	5.208541e-03	1.152800e-04	20151211_gfpNIPBLcf1_Prometa\MitoSys2\LSM\gfpNIPBLcf1_Noc\DE_W0002\DE_W0002_P0020\DE_2_W0002_P0020_T0002\TR1_W0001_P0266\TR1_2_W0001_P0266_T0001_R1_P4_K1_Ch2-Ch1.zen
901020	-2.848447e-03	6.183040e-03	9.813400e-05	20151211_gfpNIPBLcf1_Prometa\MitoSys2\LSM\gfpNIPBLcf1_Noc\DE_W0002\DE_W0002_P0020\DE_2_W0002_P0020_T0002\TR1_W0001_P0266\TR1_2_W0001_P0266_T0001_R1_P4_K1_Ch2-Ch1.zen
982940	-3.013084e-03	5.765814e-03	8.465300e-05	20151211_gfpNIPBLcf1_Prometa\MitoSys2\LSM\gfpNIPBLcf1_Noc\DE_W0002\DE_W0002_P0020\DE_2_W0002_P0020_T0002\TR1_W0001_P0266\TR1_2_W0001_P0266_T0001_R1_P4_K1_Ch2-Ch1.zen
1064860	-1.678135e-04	6.127807e-03	7.385000e-05	20151211_gfpNIPBLcf1_Prometa\MitoSys2\LSM\gfpNIPBLcf1_Noc\DE_W0002\DE_W0002_P0020\DE_2_W0002_P0020_T0002\TR1_W0001_P0266\TR1_2_W0001_P0266_T0001_R1_P4_K1_Ch2-Ch1.zen
1146780	8.420940e-04	5.724331e-03	6.505000e-05	20151211_gfpNIPBLcf1_Prometa\MitoSys2\LSM\gfpNIPBLcf1_Noc\DE_W0002\DE_W0002_P0020\DE_2_W0002_P0020_T0002\TR1_W0001_P0266\TR1_2_W0001_P0266_T0001_R1_P4_K1_Ch2-Ch1.zen
1228700	-1.172591e-04	3.945742e-03	5.778000e-05	20151211_gfpNIPBLcf1_Prometa\MitoSys2\LSM\gfpNIPBLcf1_Noc\DE_W0002\DE_W0002_P0020\DE_2_W0002_P0020_T0002\TR1_W0001_P0266\TR1_2_W0001_P0266_T0001_R1_P4_K1_Ch2-Ch1.zen
1310620	-7.765805e-04	3.524443e-03	5.170200e-05	20151211_gfpNIPBLcf1_Prometa\MitoSys2\LSM\gfpNIPBLcf1_Noc\DE_W0002\DE_W0002_P0020\DE_2_W0002_P0020_T0002\TR1_W0001_P0266\TR1_2_W0001_P0266_T0001_R1_P4_K1_Ch2-Ch1.zen
1392540	1.165498e-03	4.157293e-03	4.656400e-05	20151211_gfpNIPBLcf1_Prometa\MitoSys2\LSM\gfpNIPBLcf1_Noc\DE_W0002\DE_W0002_P0020\DE_2_W0002_P0020_T0002\TR1_W0001_P0266\TR1_2_W0001_P0266_T0001_R1_P4_K1_Ch2-Ch1.zen
1474460	-1.152072e-04	3.951997e-03	4.217900e-05	20151211_gfpNIPBLcf1_Prometa\MitoSys2\LSM\gfpNIPBLcf1_Noc\DE_W0002\DE_W0002_P0020\DE_2_W0002_P0020_T0002\TR1_W0001_P0266\TR1_2_W0001_P0266_T0001_R1_P4_K1_Ch2-Ch1.zen
1556380	1.012821e-03	5.607775e-03	3.840600e-05	20151211_gfpNIPBLcf1_Prometa\MitoSys2\LSM\gfpNIPBLcf1_Noc\DE_W0002\DE_W0002_P0020\DE_2_W0002_P0020_T0002\TR1_W0001_P0266\TR1_2_W0001_P0266_T0001_R1_P4_K1_Ch2-Ch1.zen
10	7.796957e-02	3.382724e-02	7.403400e-02	20151211_gfpNIPBLcf1_Prometa\MitoSys2\LSM\gfpNIPBLcf1_Noc\DE_W0002\DE_W0002_P0020\DE_2_W0002_P0020_T0002\TR1_W0001_P0266\TR1_2_W0001_P0266_T0001_R1_P5_K1_Ch2-Ch1.zen
20	7.116768e-02	2.782319e-02	7.322700e-02	20151211_gfpNIPBLcf1_Prometa\MitoSys2\LSM\gfpNIPBLcf1_Noc\DE_W0002\DE_W0002_P0020\DE_2_W0002_P0020_T0002\TR1_W0001_P0266\TR1_2_W0001_P0266_T0001_R1_P5_K1_Ch2-Ch1.zen
30	8.293760e-02	3.913831e-02	7.248000e-02	20151211_gfpNIPBLcf1_Prometa\MitoSys2\LSM\gfpNIPBLcf1_Noc\DE_W0002\DE_W0002_P0020\DE_2_W0002_P0020_T0002\TR1_W0001_P0266\TR1_2_W0001_P0266_T0001_R1_P5_K1_Ch2-Ch1.zen
40	7.098494e-02	3.642634e-02	7.178500e-02	20151211_gfpNIPBLcf1_Prometa\MitoSys2\LSM\gfpNIPBLcf1_Noc\DE_W0002\DE_W0002_P0020\DE_2_W0002_P0020_T0002\TR1_W0001_P0266\TR1_2_W0001_P0266_T0001_R1_P5_K1_Ch2-Ch1.zen
50	6.925147e-02	3.736922e-02	7.113600e-02	20151211_gfpNIPBLcf1_Prometa\MitoSys2\LSM\gfpNIPBLcf1_Noc\DE_W0002\DE_W0002_P0020\DE_2_W0002_P0020_T0002\TR1_W0001_P0266\TR1_2_W0001_P0266_T0001_R1_P5_K1_Ch2-Ch1.zen
60	5.841958e-02	3.460429e-02	7.053100e-02	20151211_gfpNIPBLcf1_Prometa\MitoSys2\LSM\gfpNIPBLcf1_Noc\DE_W0002\DE_W0002_P0020\DE_2_W0002_P0020_T0002\TR1_W0001_P0266\TR1_2_W0001_P0266_T0001_R1_P5_K1_Ch2-Ch1.zen
70	6.453487e-02	3.274304e-02	6.996300e-02	20151211_gfpNIPBLcf1_Prometa\MitoSys2\LSM\gfpNIPBLcf1_Noc\DE_W0002\DE_W0002_P0020\DE_2_W0002_P0020_T0002\TR1_W0001_P0266\TR1_2_W0001_P0266_T0001_R1_P5_K1_Ch2-Ch1.zen
80	6.891254e-02	3.609367e-02	6.943000e-02	20151211_gfpNIPBLcf1_Prometa\MitoSys2\LSM\gfpNIPBLcf1_Noc\DE_W0002\DE_W0002_P0020\DE_2_W0002_P0020_T0002\TR1_W0001_P0266\TR1_2_W0001_P0266_T0001_R1_P5_K1_Ch2-Ch1.zen
90	7.162325e-02	2.442883e-02	6.892800e-02	20151211_gfpNIPBLcf1_Prometa\MitoSys2\LSM\gfpNIPBLcf1_Noc\DE_W0002\DE_W0002_P0020\DE_2_W0002_P0020_T0002\TR1_W0001_P0266\TR1_2_W0001_P0266_T0001_R1_P5_K1_Ch2-Ch1.zen
100	6.936132e-02	2.605635e-02	6.845400e-02	20151211_gfpNIPBLcf1_Prometa\MitoSys2\LSM\gfpNIPBLcf1_Noc\DE_W0002\DE_W0002_P0020\DE_2_W0002_P0020_T0002\TR1_W0001_P0266\TR1_2_W0001_P0266_T0001_R1_P5_K1_Ch2-Ch1.zen
120	6.709946e-02	2.141618e-02	6.758100e-02	20151211_gfpNIPBLcf1_Prometa\MitoSys2\LSM\gfpNIPBLcf1_Noc\DE_W0002\DE_W0002_P0020\DE_2_W0002_P0020_T0002\TR1_W0001_P0266\TR1_2_W0001_P0266_T0001_R1_P5_K1_Ch2-Ch1.zen
140	6.118790e-02	2.009500e-02	6.679200e-02	20151211_gfpNIPBLcf1_Prometa\MitoSys2\LSM\gfpNIPBLcf1_Noc\DE_W0002\DE_W0002_P0020\DE_2_W0002_P0020_T0002\TR1_W0001_P0266\TR1_2_W0001_P0266_T0001_R1_P5_K1_Ch2-Ch1.zen
160	6.826034e-02	2.267511e-02	6.607400e-02	20151211_gfpNIPBLcf1_Prometa\MitoSys2\LSM\gfpNIPBLcf1_Noc\DE_W0002\DE_W0002_P0020\DE_2_W0002_P0020_T0002\TR1_W0001_P0266\TR1_2_W0001_P0266_T0001_R1_P5_K1_Ch2-Ch1.zen
180	6.483040e-02	2.107305e-02	6.541300e-02	20151211_gfpNIPBLcf1_Prometa\MitoSys2\LSM\gfpNIPBLcf1_Noc\DE_W0002\DE_W0002_P0020\DE_2_W0002_P0020_T0002\TR1_W0001_P0266\TR1_2_W0001_P0266_T0001_R1_P5_K1_Ch2-Ch1.zen
200	6.565184e-02	2.087555e-02	6.480200e-02	20151211_gfpNIPBLcf1_Prometa\MitoSys2\LSM\gfpNIPBLcf1_Noc\DE_W0002\DE_W0002_P0020\DE_2_W0002_P0020_T0002\TR1_W0001_P0266\TR1_2_W0001_P0266_T0001_R1_P5_K1_Ch2-Ch1.zen
220	6.658575e-02	1.738777e-02	6.423100e-02	20151211_gfpNIPBLcf1_Prometa\MitoSys2\LSM\gfpNIPBLcf1_Noc\DE_W0002\DE_W0002_P0020\DE_2_W0002_P0020_T0002\TR1_W0001_P0266\TR1_2_W0001_P0266_T0001_R1_P5_K1_Ch2-Ch1.zen
240	6.460390e-02	2.528286e-02	6.369400e-02	20151211_gfpNIPBLcf1_Prometa\MitoSys2\LSM\gfpNIPBLcf1_Noc\DE_W0002\DE_W0002_P0020\DE_2_W0002_P0020_T0002\TR1_W0001_P0266\TR1_2_W0001_P0266_T0001_R1_P5_K1_Ch2-Ch1.zen
260	6.749014e-02	2.146549e-02	6.318600e-02	20151211_gfpNIPBLcf1_Prometa\MitoSys2\LSM\gfpNIPBLcf1_Noc\DE_W0002\DE_W0002_P0020\DE_2_W0002_P0020_T0002\TR1_W0001_P0266\TR1_2_W0001_P0266_T0001_R1_P5_K1_Ch2-Ch1.zen
280	6.414283e-02	2.144483e-02	6.270300e-02	20151211_gfpNIPBLcf1_Prometa\MitoSys2\LSM\gfpNIPBLcf1_Noc\DE_W0002\DE_W0002_P0020\DE_2_W0002_P0020_T0002\TR1_W0001_P0266\TR1_2_W0001_P0266_T0001_R1_P5_K1_Ch2-Ch1.zen
300	6.933001e-02	1.988801e-02	6.224100e-02	20151211_gfpNIPBLcf1_Prometa\MitoSys2\LSM\gfpNIPBLcf1_Noc\DE_W0002\DE_W0002_P0020\DE_2_W0002_P0020_T0002\TR1_W0001_P0266\TR1_2_W0001_P0266_T0001_R1_P5_K1_Ch2-Ch1.zen
340	6.223467e-02	1.709696e-02	6.137000e-02	20151211_gfpNIPBLcf1_Prometa\MitoSys2\LSM\gfpNIPBLcf1_Noc\DE_W0002\DE_W0002_P0020\DE_2_W0002_P0020_T0002\TR1_W0001_P0266\TR1_2_W0001_P0266_T0001_R1_P5_K1_Ch2-Ch1.zen
380	6.307294e-02	1.029929e-02	6.055500e-02	20151211_gfpNIPBLcf1_Prometa\MitoSys2\LSM\gfpNIPBLcf1_Noc\DE_W0002\DE_W0002_P0020\DE_2_W0002_P0020_T0002\TR1_W0001_P0266\TR1_2_W0001_P0266_T0001_R1_P5_K1_Ch2-Ch1.zen
420	5.786209e-02	1.669815e-02	5.978500e-02	20151211_gfpNIPBLcf1_Prometa\MitoSys2\LSM\gfpNIPBLcf1_Noc\DE_W0002\DE_W0002_P0020\DE_2_W0002_P0020_T0002\TR1_W0001_P0266\TR1_2_W0001_P0266_T0001_R1_P5_K1_Ch2-Ch1.zen
460	5.487487e-02	1.860970e-02	5.905000e-02	20151211_gfpNIPBLcf1_Prometa\MitoSys2\LSM\gfpNIPBLcf1_Noc\DE_W0002\DE_W0002_P0020\DE_2_W0002_P0020_T0002\TR1_W0001_P0266\TR1_2_W0001_P0266_T0001_R1_P5_K1_Ch2-Ch1.zen
500	5.257260e-02	1.637068e-02	5.834700e-02	20151211_gfpNIPBLcf1_Prometa\MitoSys2\LSM\gfpNIPBLcf1_Noc\DE_W0002\DE_W0002_P0020\DE_2_W0002_P0020_T0002\TR1_W0001_P0266\TR1_2_W0001_P0266_T0001_R1_P5_K1_Ch2-Ch1.zen
540	6.026689e-02	1.685781e-02	5.766900e-02	20151211_gfpNIPBLcf1_Prometa\MitoSys2\LSM\gfpNIPBLcf1_Noc\DE_W0002\DE_W0002_P0020\DE_2_W0002_P0020_T0002\TR1_W0001_P0266\TR1_2_W0001_P0266_T0001_R1_P5_K1_Ch2-Ch1.zen
580	5.703178e-02	1.496209e-02	5.701500e-02	20151211_gfpNIPBLcf1_Prometa\MitoSys2\LSM\gfpNIPBLcf1_Noc\DE_W0002\DE_W0002_P0020\DE_2_W0002_P0020_T0002\TR1_W0001_P0266\TR1_2_W0001_P0266_T0001_R1_P5_K1_Ch2-Ch1.zen
620	5.581222e-02	1.631972e-02	5.638300e-02	20151211_gfpNIPBLcf1_Prometa\MitoSys2\LSM\gfpNIPBLcf1_Noc\DE_W0002\DE_W0002_P0020\DE_2_W0002_P0020_T0002\TR1_W0001_P0266\TR1_2_W0001_P0266_T0001_R1_P5_K1_Ch2-Ch1.zen
660	5.424364e-02	1.658204e-02	5.576900e-02	20151211_gfpNIPBLcf1_Prometa\MitoSys2\LSM\gfpNIPBLcf1_Noc\DE_W0002\DE_W0002_P0020\DE_2_W0002_P0020_T0002\TR1_W0001_P0266\TR1_2_W0001_P0266_T0001_R1_P5_K1_Ch2-Ch1.zen
700	5.528011e-02	1.646229e-02	5.517400e-02	20151211_gfpNIPBLcf1_Prometa\MitoSys2\LSM\gfpNIPBLcf1_Noc\DE_W0002\DE_W0002_P0020\DE_2_W0002_P0020_T0002\TR1_W0001_P0266\TR1_2_W0001_P0266_T0001_R1_P5_K1_Ch2-Ch1.zen
780	5.508970e-02	1.678562e-02	5.403300e-02	20151211_gfpNIPBLcf1_Prometa\MitoSys2\LSM\gfpNIPBLcf1_Noc\DE_W0002\DE_W0002_P0020\DE_2_W0002_P0020_T0002\TR1_W0001_P0266\TR1_2_W0001_P0266_T0001_R1_P5_K1_Ch2-Ch1.zen
860	5.467745e-02	1.697907e-02	5.295300e-02	20151211_gfpNIPBLcf1_Prometa\MitoSys2\LSM\gfpNIPBLcf1_Noc\DE_W0002\DE_W0002_P0020\DE_2_W0002_P0020_T0002\TR1_W0001_P0266\TR1_2_W0001_P0266_T0001_R1_P5_K1_Ch2-Ch1.zen
940	4.854657e-02	1.478047e-02	5.192800e-02	20151211_gfpNIPBLcf1_Prometa\MitoSys2\LSM\gfpNIPBLcf1_Noc\DE_W0002\DE_W0002_P0020\DE_2_W0002_P0020_T0002\TR1_W0001_P0266\TR1_2_W0001_P0266_T0001_R1_P5_K1_Ch2-Ch1.zen
1020	5.102680e-02	1.103816e-02	5.095300e-02	20151211_gfpNIPBLcf1_Prometa\MitoSys2\LSM\gfpNIPBLcf1_Noc\DE_W0002\DE_W0002_P0020\DE_2_W0002_P0020_T0002\TR1_W0001_P0266\TR1_2_W0001_P0266_T0001_R1_P5_K1_Ch2-Ch1.zen
1100	4.889368e-02	1.411899e-02	5.002600e-02	20151211_gfpNIPBLcf1_Prometa\MitoSys2\LSM\gfpNIPBLcf1_Noc\DE_W0002\DE_W0002_P0020\DE_2_W0002_P0020_T0002\TR1_W0001_P0266\TR1_2_W0001_P0266_T0001_R1_P5_K1_Ch2-Ch1.zen
1180	5.345153e-02	1.499346e-02	4.914100e-02	20151211_gfpNIPBLcf1_Prometa\MitoSys2\LSM\gfpNIPBLcf1_Noc\DE_W0002\DE_W0002_P0020\DE_2_W0002_P0020_T0002\TR1_W0001_P0266\TR1_2_W0001_P0266_T0001_R1_P5_K1_Ch2-Ch1.zen
1260	4.905474e-02	1.762056e-02	4.829600e-02	20151211_gfpNIPBLcf1_Prometa\MitoSys2\LSM\gfpNIPBLcf1_Noc\DE_W0002\DE_W0002_P0020\DE_2_W0002_P0020_T0002\TR1_W0001_P0266\TR1_2_W0001_P0266_T0001_R1_P5_K1_Ch2-Ch1.zen
1340	4.625252e-02	1.477125e-02	4.748900e-02	20151211_gfpNIPBLcf1_Prometa\MitoSys2\LSM\gfpNIPBLcf1_Noc\DE_W0002\DE_W0002_P0020\DE_2_W0002_P0020_T0002\TR1_W0001_P0266\TR1_2_W0001_P0266_T0001_R1_P5_K1_Ch2-Ch1.zen
1420	4.476085e-02	1.534697e-02	4.671600e-02	20151211_gfpNIPBLcf1_Prometa\MitoSys2\LSM\gfpNIPBLcf1_Noc\DE_W0002\DE_W0002_P0020\DE_2_W0002_P0020_T0002\TR1_W0001_P0266\TR1_2_W0001_P0266_T0001_R1_P5_K1_Ch2-Ch1.zen
1500	4.493902e-02	9.863899e-03	4.597700e-02	20151211_gfpNIPBLcf1_Prometa\MitoSys2\LSM\gfpNIPBLcf1_Noc\DE_W0002\DE_W0002_P0020\DE_2_W0002_P0020_T0002\TR1_W0001_P0266\TR1_2_W0001_P0266_T0001_R1_P5_K1_Ch2-Ch1.zen
1660	4.266559e-02	1.055970e-02	4.458600e-02	20151211_gfpNIPBLcf1_Prometa\MitoSys2\LSM\gfpNIPBLcf1_Noc\DE_W0002\DE_W0002_P0020\DE_2_W0002_P0020_T0002\TR1_W0001_P0266\TR1_2_W0001_P0266_T0001_R1_P5_K1_Ch2-Ch1.zen
1820	4.434693e-02	9.285619e-03	4.330300e-02	20151211_gfpNIPBLcf1_Prometa\MitoSys2\LSM\gfpNIPBLcf1_Noc\DE_W0002\DE_W0002_P0020\DE_2_W0002_P0020_T0002\TR1_W0001_P0266\TR1_2_W0001_P0266_T0001_R1_P5_K1_Ch2-Ch1.zen
1980	4.266244e-02	1.123254e-02	4.211500e-02	20151211_gfpNIPBLcf1_Prometa\MitoSys2\LSM\gfpNIPBLcf1_Noc\DE_W0002\DE_W0002_P0020\DE_2_W0002_P0020_T0002\TR1_W0001_P0266\TR1_2_W0001_P0266_T0001_R1_P5_K1_Ch2-Ch1.zen
2140	3.966796e-02	1.284643e-02	4.101100e-02	20151211_gfpNIPBLcf1_Prometa\MitoSys2\LSM\gfpNIPBLcf1_Noc\DE_W0002\DE_W0002_P0020\DE_2_W0002_P0020_T0002\TR1_W0001_P0266\TR1_2_W0001_P0266_T0001_R1_P5_K1_Ch2-Ch1.zen
2300	3.898946e-02	1.062698e-02	3.998300e-02	20151211_gfpNIPBLcf1_Prometa\MitoSys2\LSM\gfpNIPBLcf1_Noc\DE_W0002\DE_W0002_P0020\DE_2_W0002_P0020_T0002\TR1_W0001_P0266\TR1_2_W0001_P0266_T0001_R1_P5_K1_Ch2-Ch1.zen
2460	4.028413e-02	1.290371e-02	3.902200e-02	20151211_gfpNIPBLcf1_Prometa\MitoSys2\LSM\gfpNIPBLcf1_Noc\DE_W0002\DE_W0002_P0020\DE_2_W0002_P0020_T0002\TR1_W0001_P0266\TR1_2_W0001_P0266_T0001_R1_P5_K1_Ch2-Ch1.zen
2620	3.832344e-02	1.248618e-02	3.812300e-02	20151211_gfpNIPBLcf1_Prometa\MitoSys2\LSM\gfpNIPBLcf1_Noc\DE_W0002\DE_W0002_P0020\DE_2_W0002_P0020_T0002\TR1_W0001_P0266\TR1_2_W0001_P0266_T0001_R1_P5_K1_Ch2-Ch1.zen
2780	3.769660e-02	1.252085e-02	3.727900e-02	20151211_gfpNIPBLcf1_Prometa\MitoSys2\LSM\gfpNIPBLcf1_Noc\DE_W0002\DE_W0002_P0020\DE_2_W0002_P0020_T0002\TR1_W0001_P0266\TR1_2_W0001_P0266_T0001_R1_P5_K1_Ch2-Ch1.zen
2940	3.550944e-02	1.233701e-02	3.648500e-02	20151211_gfpNIPBLcf1_Prometa\MitoSys2\LSM\gfpNIPBLcf1_Noc\DE_W0002\DE_W0002_P0020\DE_2_W0002_P0020_T0002\TR1_W0001_P0266\TR1_2_W0001_P0266_T0001_R1_P5_K1_Ch2-Ch1.zen
3100	3.723578e-02	8.774033e-03	3.573700e-02	20151211_gfpNIPBLcf1_Prometa\MitoSys2\LSM\gfpNIPBLcf1_Noc\DE_W0002\DE_W0002_P0020\DE_2_W0002_P0020_T0002\TR1_W0001_P0266\TR1_2_W0001_P0266_T0001_R1_P5_K1_Ch2-Ch1.zen
3420	3.360520e-02	1.073505e-02	3.436300e-02	20151211_gfpNIPBLcf1_Prometa\MitoSys2\LSM\gfpNIPBLcf1_Noc\DE_W0002\DE_W0002_P0020\DE_2_W0002_P0020_T0002\TR1_W0001_P0266\TR1_2_W0001_P0266_T0001_R1_P5_K1_Ch2-Ch1.zen
3740	3.262709e-02	1.178720e-02	3.312900e-02	20151211_gfpNIPBLcf1_Prometa\MitoSys2\LSM\gfpNIPBLcf1_Noc\DE_W0002\DE_W0002_P0020\DE_2_W0002_P0020_T0002\TR1_W0001_P0266\TR1_2_W0001_P0266_T0001_R1_P5_K1_Ch2-Ch1.zen
4060	3.365449e-02	1.018094e-02	3.201400e-02	20151211_gfpNIPBLcf1_Prometa\MitoSys2\LSM\gfpNIPBLcf1_Noc\DE_W0002\DE_W0002_P0020\DE_2_W0002_P0020_T0002\TR1_W0001_P0266\TR1_2_W0001_P0266_T0001_R1_P5_K1_Ch2-Ch1.zen
4380	3.376821e-02	1.031810e-02	3.100100e-02	20151211_gfpNIPBLcf1_Prometa\MitoSys2\LSM\gfpNIPBLcf1_Noc\DE_W0002\DE_W0002_P0020\DE_2_W0002_P0020_T0002\TR1_W0001_P0266\TR1_2_W0001_P0266_T0001_R1_P5_K1_Ch2-Ch1.zen
4700	3.070688e-02	1.051052e-02	3.007600e-02	20151211_gfpNIPBLcf1_Prometa\MitoSys2\LSM\gfpNIPBLcf1_Noc\DE_W0002\DE_W0002_P0020\DE_2_W0002_P0020_T0002\TR1_W0001_P0266\TR1_2_W0001_P0266_T0001_R1_P5_K1_Ch2-Ch1.zen
5020	2.875936e-02	1.138031e-02	2.922800e-02	20151211_gfpNIPBLcf1_Prometa\MitoSys2\LSM\gfpNIPBLcf1_Noc\DE_W0002\DE_W0002_P0020\DE_2_W0002_P0020_T0002\TR1_W0001_P0266\TR1_2_W0001_P0266_T0001_R1_P5_K1_Ch2-Ch1.zen
5340	2.943928e-02	1.109859e-02	2.844600e-02	20151211_gfpNIPBLcf1_Prometa\MitoSys2\LSM\gfpNIPBLcf1_Noc\DE_W0002\DE_W0002_P0020\DE_2_W0002_P0020_T0002\TR1_W0001_P0266\TR1_2_W0001_P0266_T0001_R1_P5_K1_Ch2-Ch1.zen
5660	2.788821e-02	1.196979e-02	2.772300e-02	20151211_gfpNIPBLcf1_Prometa\MitoSys2\LSM\gfpNIPBLcf1_Noc\DE_W0002\DE_W0002_P0020\DE_2_W0002_P0020_T0002\TR1_W0001_P0266\TR1_2_W0001_P0266_T0001_R1_P5_K1_Ch2-Ch1.zen
5980	2.703931e-02	1.325978e-02	2.705100e-02	20151211_gfpNIPBLcf1_Prometa\MitoSys2\LSM\gfpNIPBLcf1_Noc\DE_W0002\DE_W0002_P0020\DE_2_W0002_P0020_T0002\TR1_W0001_P0266\TR1_2_W0001_P0266_T0001_R1_P5_K1_Ch2-Ch1.zen
6300	2.759846e-02	1.136834e-02	2.642600e-02	20151211_gfpNIPBLcf1_Prometa\MitoSys2\LSM\gfpNIPBLcf1_Noc\DE_W0002\DE_W0002_P0020\DE_2_W0002_P0020_T0002\TR1_W0001_P0266\TR1_2_W0001_P0266_T0001_R1_P5_K1_Ch2-Ch1.zen
6940	2.323269e-02	9.803815e-03	2.529400e-02	20151211_gfpNIPBLcf1_Prometa\MitoSys2\LSM\gfpNIPBLcf1_Noc\DE_W0002\DE_W0002_P0020\DE_2_W0002_P0020_T0002\TR1_W0001_P0266\TR1_2_W0001_P0266_T0001_R1_P5_K1_Ch2-Ch1.zen
7580	2.325884e-02	9.506544e-03	2.429400e-02	20151211_gfpNIPBLcf1_Prometa\MitoSys2\LSM\gfpNIPBLcf1_Noc\DE_W0002\DE_W0002_P0020\DE_2_W0002_P0020_T0002\TR1_W0001_P0266\TR1_2_W0001_P0266_T0001_R1_P5_K1_Ch2-Ch1.zen
8220	2.377656e-02	8.492905e-03	2.340200e-02	20151211_gfpNIPBLcf1_Prometa\MitoSys2\LSM\gfpNIPBLcf1_Noc\DE_W0002\DE_W0002_P0020\DE_2_W0002_P0020_T0002\TR1_W0001_P0266\TR1_2_W0001_P0266_T0001_R1_P5_K1_Ch2-Ch1.zen
8860	2.164842e-02	1.127192e-02	2.259900e-02	20151211_gfpNIPBLcf1_Prometa\MitoSys2\LSM\gfpNIPBLcf1_Noc\DE_W0002\DE_W0002_P0020\DE_2_W0002_P0020_T0002\TR1_W0001_P0266\TR1_2_W0001_P0266_T0001_R1_P5_K1_Ch2-Ch1.zen
9500	2.250935e-02	9.055599e-03	2.187000e-02	20151211_gfpNIPBLcf1_Prometa\MitoSys2\LSM\gfpNIPBLcf1_Noc\DE_W0002\DE_W0002_P0020\DE_2_W0002_P0020_T0002\TR1_W0001_P0266\TR1_2_W0001_P0266_T0001_R1_P5_K1_Ch2-Ch1.zen
10140	2.053178e-02	9.606005e-03	2.120500e-02	20151211_gfpNIPBLcf1_Prometa\MitoSys2\LSM\gfpNIPBLcf1_Noc\DE_W0002\DE_W0002_P0020\DE_2_W0002_P0020_T0002\TR1_W0001_P0266\TR1_2_W0001_P0266_T0001_R1_P5_K1_Ch2-Ch1.zen
10780	2.119557e-02	9.921024e-03	2.059200e-02	20151211_gfpNIPBLcf1_Prometa\MitoSys2\LSM\gfpNIPBLcf1_Noc\DE_W0002\DE_W0002_P0020\DE_2_W0002_P0020_T0002\TR1_W0001_P0266\TR1_2_W0001_P0266_T0001_R1_P5_K1_Ch2-Ch1.zen
11420	2.101745e-02	9.083711e-03	2.002600e-02	20151211_gfpNIPBLcf1_Prometa\MitoSys2\LSM\gfpNIPBLcf1_Noc\DE_W0002\DE_W0002_P0020\DE_2_W0002_P0020_T0002\TR1_W0001_P0266\TR1_2_W0001_P0266_T0001_R1_P5_K1_Ch2-Ch1.zen
12060	1.834319e-02	8.436838e-03	1.950000e-02	20151211_gfpNIPBLcf1_Prometa\MitoSys2\LSM\gfpNIPBLcf1_Noc\DE_W0002\DE_W0002_P0020\DE_2_W0002_P0020_T0002\TR1_W0001_P0266\TR1_2_W0001_P0266_T0001_R1_P5_K1_Ch2-Ch1.zen
12700	1.900289e-02	8.638757e-03	1.900800e-02	20151211_gfpNIPBLcf1_Prometa\MitoSys2\LSM\gfpNIPBLcf1_Noc\DE_W0002\DE_W0002_P0020\DE_2_W0002_P0020_T0002\TR1_W0001_P0266\TR1_2_W0001_P0266_T0001_R1_P5_K1_Ch2-Ch1.zen
13980	1.850608e-02	7.819740e-03	1.811100e-02	20151211_gfpNIPBLcf1_Prometa\MitoSys2\LSM\gfpNIPBLcf1_Noc\DE_W0002\DE_W0002_P0020\DE_2_W0002_P0020_T0002\TR1_W0001_P0266\TR1_2_W0001_P0266_T0001_R1_P5_K1_Ch2-Ch1.zen
15260	1.756422e-02	9.448539e-03	1.731000e-02	20151211_gfpNIPBLcf1_Prometa\MitoSys2\LSM\gfpNIPBLcf1_Noc\DE_W0002\DE_W0002_P0020\DE_2_W0002_P0020_T0002\TR1_W0001_P0266\TR1_2_W0001_P0266_T0001_R1_P5_K1_Ch2-Ch1.zen
16540	1.808772e-02	8.640158e-03	1.658500e-02	20151211_gfpNIPBLcf1_Prometa\MitoSys2\LSM\gfpNIPBLcf1_Noc\DE_W0002\DE_W0002_P0020\DE_2_W0002_P0020_T0002\TR1_W0001_P0266\TR1_2_W0001_P0266_T0001_R1_P5_K1_Ch2-Ch1.zen
17820	1.479623e-02	8.630566e-03	1.592200e-02	20151211_gfpNIPBLcf1_Prometa\MitoSys2\LSM\gfpNIPBLcf1_Noc\DE_W0002\DE_W0002_P0020\DE_2_W0002_P0020_T0002\TR1_W0001_P0266\TR1_2_W0001_P0266_T0001_R1_P5_K1_Ch2-Ch1.zen
19100	1.473632e-02	7.619747e-03	1.531100e-02	20151211_gfpNIPBLcf1_Prometa\MitoSys2\LSM\gfpNIPBLcf1_Noc\DE_W0002\DE_W0002_P0020\DE_2_W0002_P0020_T0002\TR1_W0001_P0266\TR1_2_W0001_P0266_T0001_R1_P5_K1_Ch2-Ch1.zen
20380	1.369260e-02	8.927330e-03	1.474300e-02	20151211_gfpNIPBLcf1_Prometa\MitoSys2\LSM\gfpNIPBLcf1_Noc\DE_W0002\DE_W0002_P0020\DE_2_W0002_P0020_T0002\TR1_W0001_P0266\TR1_2_W0001_P0266_T0001_R1_P5_K1_Ch2-Ch1.zen
21660	1.382916e-02	8.525990e-03	1.421200e-02	20151211_gfpNIPBLcf1_Prometa\MitoSys2\LSM\gfpNIPBLcf1_Noc\DE_W0002\DE_W0002_P0020\DE_2_W0002_P0020_T0002\TR1_W0001_P0266\TR1_2_W0001_P0266_T0001_R1_P5_K1_Ch2-Ch1.zen
22940	1.373006e-02	7.927425e-03	1.371300e-02	20151211_gfpNIPBLcf1_Prometa\MitoSys2\LSM\gfpNIPBLcf1_Noc\DE_W0002\DE_W0002_P0020\DE_2_W0002_P0020_T0002\TR1_W0001_P0266\TR1_2_W0001_P0266_T0001_R1_P5_K1_Ch2-Ch1.zen
24220	1.284587e-02	8.524680e-03	1.324300e-02	20151211_gfpNIPBLcf1_Prometa\MitoSys2\LSM\gfpNIPBLcf1_Noc\DE_W0002\DE_W0002_P0020\DE_2_W0002_P0020_T0002\TR1_W0001_P0266\TR1_2_W0001_P0266_T0001_R1_P5_K1_Ch2-Ch1.zen
25500	1.246618e-02	7.306607e-03	1.279900e-02	20151211_gfpNIPBLcf1_Prometa\MitoSys2\LSM\gfpNIPBLcf1_Noc\DE_W0002\DE_W0002_P0020\DE_2_W0002_P0020_T0002\TR1_W0001_P0266\TR1_2_W0001_P0266_T0001_R1_P5_K1_Ch2-Ch1.zen
28060	1.163624e-02	6.091753e-03	1.197600e-02	20151211_gfpNIPBLcf1_Prometa\MitoSys2\LSM\gfpNIPBLcf1_Noc\DE_W0002\DE_W0002_P0020\DE_2_W0002_P0020_T0002\TR1_W0001_P0266\TR1_2_W0001_P0266_T0001_R1_P5_K1_Ch2-Ch1.zen
30620	1.069832e-02	7.292762e-03	1.122900e-02	20151211_gfpNIPBLcf1_Prometa\MitoSys2\LSM\gfpNIPBLcf1_Noc\DE_W0002\DE_W0002_P0020\DE_2_W0002_P0020_T0002\TR1_W0001_P0266\TR1_2_W0001_P0266_T0001_R1_P5_K1_Ch2-Ch1.zen
33180	1.037882e-02	6.483619e-03	1.054700e-02	20151211_gfpNIPBLcf1_Prometa\MitoSys2\LSM\gfpNIPBLcf1_Noc\DE_W0002\DE_W0002_P0020\DE_2_W0002_P0020_T0002\TR1_W0001_P0266\TR1_2_W0001_P0266_T0001_R1_P5_K1_Ch2-Ch1.zen
35740	1.073935e-02	7.484535e-03	9.921000e-03	20151211_gfpNIPBLcf1_Prometa\MitoSys2\LSM\gfpNIPBLcf1_Noc\DE_W0002\DE_W0002_P0020\DE_2_W0002_P0020_T0002\TR1_W0001_P0266\TR1_2_W0001_P0266_T0001_R1_P5_K1_Ch2-Ch1.zen
38300	9.456534e-03	7.009317e-03	9.345200e-03	20151211_gfpNIPBLcf1_Prometa\MitoSys2\LSM\gfpNIPBLcf1_Noc\DE_W0002\DE_W0002_P0020\DE_2_W0002_P0020_T0002\TR1_W0001_P0266\TR1_2_W0001_P0266_T0001_R1_P5_K1_Ch2-Ch1.zen
40860	8.627203e-03	6.836536e-03	8.814000e-03	20151211_gfpNIPBLcf1_Prometa\MitoSys2\LSM\gfpNIPBLcf1_Noc\DE_W0002\DE_W0002_P0020\DE_2_W0002_P0020_T0002\TR1_W0001_P0266\TR1_2_W0001_P0266_T0001_R1_P5_K1_Ch2-Ch1.zen
43420	8.775646e-03	5.620733e-03	8.323100e-03	20151211_gfpNIPBLcf1_Prometa\MitoSys2\LSM\gfpNIPBLcf1_Noc\DE_W0002\DE_W0002_P0020\DE_2_W0002_P0020_T0002\TR1_W0001_P0266\TR1_2_W0001_P0266_T0001_R1_P5_K1_Ch2-Ch1.zen
45980	8.088677e-03	5.197593e-03	7.868500e-03	20151211_gfpNIPBLcf1_Prometa\MitoSys2\LSM\gfpNIPBLcf1_Noc\DE_W0002\DE_W0002_P0020\DE_2_W0002_P0020_T0002\TR1_W0001_P0266\TR1_2_W0001_P0266_T0001_R1_P5_K1_Ch2-Ch1.zen
48540	8.095759e-03	5.950138e-03	7.447000e-03	20151211_gfpNIPBLcf1_Prometa\MitoSys2\LSM\gfpNIPBLcf1_Noc\DE_W0002\DE_W0002_P0020\DE_2_W0002_P0020_T0002\TR1_W0001_P0266\TR1_2_W0001_P0266_T0001_R1_P5_K1_Ch2-Ch1.zen
51100	7.705507e-03	5.479058e-03	7.055700e-03	20151211_gfpNIPBLcf1_Prometa\MitoSys2\LSM\gfpNIPBLcf1_Noc\DE_W0002\DE_W0002_P0020\DE_2_W0002_P0020_T0002\TR1_W0001_P0266\TR1_2_W0001_P0266_T0001_R1_P5_K1_Ch2-Ch1.zen
56220	6.316227e-03	5.943089e-03	6.353700e-03	20151211_gfpNIPBLcf1_Prometa\MitoSys2\LSM\gfpNIPBLcf1_Noc\DE_W0002\DE_W0002_P0020\DE_2_W0002_P0020_T0002\TR1_W0001_P0266\TR1_2_W0001_P0266_T0001_R1_P5_K1_Ch2-Ch1.zen
61340	5.019153e-03	6.225968e-03	5.744500e-03	20151211_gfpNIPBLcf1_Prometa\MitoSys2\LSM\gfpNIPBLcf1_Noc\DE_W0002\DE_W0002_P0020\DE_2_W0002_P0020_T0002\TR1_W0001_P0266\TR1_2_W0001_P0266_T0001_R1_P5_K1_Ch2-Ch1.zen
66460	4.786288e-03	5.723511e-03	5.213600e-03	20151211_gfpNIPBLcf1_Prometa\MitoSys2\LSM\gfpNIPBLcf1_Noc\DE_W0002\DE_W0002_P0020\DE_2_W0002_P0020_T0002\TR1_W0001_P0266\TR1_2_W0001_P0266_T0001_R1_P5_K1_Ch2-Ch1.zen
71580	4.275098e-03	6.148554e-03	4.749000e-03	20151211_gfpNIPBLcf1_Prometa\MitoSys2\LSM\gfpNIPBLcf1_Noc\DE_W0002\DE_W0002_P0020\DE_2_W0002_P0020_T0002\TR1_W0001_P0266\TR1_2_W0001_P0266_T0001_R1_P5_K1_Ch2-Ch1.zen
76700	3.776289e-03	5.950501e-03	4.340800e-03	20151211_gfpNIPBLcf1_Prometa\MitoSys2\LSM\gfpNIPBLcf1_Noc\DE_W0002\DE_W0002_P0020\DE_2_W0002_P0020_T0002\TR1_W0001_P0266\TR1_2_W0001_P0266_T0001_R1_P5_K1_Ch2-Ch1.zen
81820	4.067751e-03	5.719605e-03	3.980700e-03	20151211_gfpNIPBLcf1_Prometa\MitoSys2\LSM\gfpNIPBLcf1_Noc\DE_W0002\DE_W0002_P0020\DE_2_W0002_P0020_T0002\TR1_W0001_P0266\TR1_2_W0001_P0266_T0001_R1_P5_K1_Ch2-Ch1.zen
86940	3.531056e-03	7.077082e-03	3.661700e-03	20151211_gfpNIPBLcf1_Prometa\MitoSys2\LSM\gfpNIPBLcf1_Noc\DE_W0002\DE_W0002_P0020\DE_2_W0002_P0020_T0002\TR1_W0001_P0266\TR1_2_W0001_P0266_T0001_R1_P5_K1_Ch2-Ch1.zen
92060	5.212445e-03	6.307634e-03	3.378100e-03	20151211_gfpNIPBLcf1_Prometa\MitoSys2\LSM\gfpNIPBLcf1_Noc\DE_W0002\DE_W0002_P0020\DE_2_W0002_P0020_T0002\TR1_W0001_P0266\TR1_2_W0001_P0266_T0001_R1_P5_K1_Ch2-Ch1.zen
97180	3.065220e-03	6.682606e-03	3.125100e-03	20151211_gfpNIPBLcf1_Prometa\MitoSys2\LSM\gfpNIPBLcf1_Noc\DE_W0002\DE_W0002_P0020\DE_2_W0002_P0020_T0002\TR1_W0001_P0266\TR1_2_W0001_P0266_T0001_R1_P5_K1_Ch2-Ch1.zen
102300	4.120443e-03	5.558269e-03	2.898500e-03	20151211_gfpNIPBLcf1_Prometa\MitoSys2\LSM\gfpNIPBLcf1_Noc\DE_W0002\DE_W0002_P0020\DE_2_W0002_P0020_T0002\TR1_W0001_P0266\TR1_2_W0001_P0266_T0001_R1_P5_K1_Ch2-Ch1.zen
112540	4.097175e-03	6.641976e-03	2.511400e-03	20151211_gfpNIPBLcf1_Prometa\MitoSys2\LSM\gfpNIPBLcf1_Noc\DE_W0002\DE_W0002_P0020\DE_2_W0002_P0020_T0002\TR1_W0001_P0266\TR1_2_W0001_P0266_T0001_R1_P5_K1_Ch2-Ch1.zen
122780	3.201735e-03	7.172914e-03	2.195100e-03	20151211_gfpNIPBLcf1_Prometa\MitoSys2\LSM\gfpNIPBLcf1_Noc\DE_W0002\DE_W0002_P0020\DE_2_W0002_P0020_T0002\TR1_W0001_P0266\TR1_2_W0001_P0266_T0001_R1_P5_K1_Ch2-Ch1.zen
133020	3.073167e-03	7.343344e-03	1.933600e-03	20151211_gfpNIPBLcf1_Prometa\MitoSys2\LSM\gfpNIPBLcf1_Noc\DE_W0002\DE_W0002_P0020\DE_2_W0002_P0020_T0002\TR1_W0001_P0266\TR1_2_W0001_P0266_T0001_R1_P5_K1_Ch2-Ch1.zen
143260	2.742659e-03	7.111650e-03	1.715200e-03	20151211_gfpNIPBLcf1_Prometa\MitoSys2\LSM\gfpNIPBLcf1_Noc\DE_W0002\DE_W0002_P0020\DE_2_W0002_P0020_T0002\TR1_W0001_P0266\TR1_2_W0001_P0266_T0001_R1_P5_K1_Ch2-Ch1.zen
153500	2.179593e-03	6.667919e-03	1.531000e-03	20151211_gfpNIPBLcf1_Prometa\MitoSys2\LSM\gfpNIPBLcf1_Noc\DE_W0002\DE_W0002_P0020\DE_2_W0002_P0020_T0002\TR1_W0001_P0266\TR1_2_W0001_P0266_T0001_R1_P5_K1_Ch2-Ch1.zen
163740	6.973193e-04	5.908102e-03	1.374400e-03	20151211_gfpNIPBLcf1_Prometa\MitoSys2\LSM\gfpNIPBLcf1_Noc\DE_W0002\DE_W0002_P0020\DE_2_W0002_P0020_T0002\TR1_W0001_P0266\TR1_2_W0001_P0266_T0001_R1_P5_K1_Ch2-Ch1.zen
173980	5.896166e-04	6.347780e-03	1.240300e-03	20151211_gfpNIPBLcf1_Prometa\MitoSys2\LSM\gfpNIPBLcf1_Noc\DE_W0002\DE_W0002_P0020\DE_2_W0002_P0020_T0002\TR1_W0001_P0266\TR1_2_W0001_P0266_T0001_R1_P5_K1_Ch2-Ch1.zen
184220	4.772968e-04	7.115875e-03	1.124500e-03	20151211_gfpNIPBLcf1_Prometa\MitoSys2\LSM\gfpNIPBLcf1_Noc\DE_W0002\DE_W0002_P0020\DE_2_W0002_P0020_T0002\TR1_W0001_P0266\TR1_2_W0001_P0266_T0001_R1_P5_K1_Ch2-Ch1.zen
194460	6.543459e-04	6.904250e-03	1.023900e-03	20151211_gfpNIPBLcf1_Prometa\MitoSys2\LSM\gfpNIPBLcf1_Noc\DE_W0002\DE_W0002_P0020\DE_2_W0002_P0020_T0002\TR1_W0001_P0266\TR1_2_W0001_P0266_T0001_R1_P5_K1_Ch2-Ch1.zen
204700	1.263629e-04	6.734217e-03	9.360500e-04	20151211_gfpNIPBLcf1_Prometa\MitoSys2\LSM\gfpNIPBLcf1_Noc\DE_W0002\DE_W0002_P0020\DE_2_W0002_P0020_T0002\TR1_W0001_P0266\TR1_2_W0001_P0266_T0001_R1_P5_K1_Ch2-Ch1.zen
225180	-2.726618e-05	6.516969e-03	7.907300e-04	20151211_gfpNIPBLcf1_Prometa\MitoSys2\LSM\gfpNIPBLcf1_Noc\DE_W0002\DE_W0002_P0020\DE_2_W0002_P0020_T0002\TR1_W0001_P0266\TR1_2_W0001_P0266_T0001_R1_P5_K1_Ch2-Ch1.zen
245660	-4.332882e-04	4.666524e-03	6.764600e-04	20151211_gfpNIPBLcf1_Prometa\MitoSys2\LSM\gfpNIPBLcf1_Noc\DE_W0002\DE_W0002_P0020\DE_2_W0002_P0020_T0002\TR1_W0001_P0266\TR1_2_W0001_P0266_T0001_R1_P5_K1_Ch2-Ch1.zen
266140	-8.245438e-04	3.946526e-03	5.851000e-04	20151211_gfpNIPBLcf1_Prometa\MitoSys2\LSM\gfpNIPBLcf1_Noc\DE_W0002\DE_W0002_P0020\DE_2_W0002_P0020_T0002\TR1_W0001_P0266\TR1_2_W0001_P0266_T0001_R1_P5_K1_Ch2-Ch1.zen
286620	-1.658928e-04	4.224835e-03	5.109800e-04	20151211_gfpNIPBLcf1_Prometa\MitoSys2\LSM\gfpNIPBLcf1_Noc\DE_W0002\DE_W0002_P0020\DE_2_W0002_P0020_T0002\TR1_W0001_P0266\TR1_2_W0001_P0266_T0001_R1_P5_K1_Ch2-Ch1.zen
307100	-2.600139e-04	3.698201e-03	4.500700e-04	20151211_gfpNIPBLcf1_Prometa\MitoSys2\LSM\gfpNIPBLcf1_Noc\DE_W0002\DE_W0002_P0020\DE_2_W0002_P0020_T0002\TR1_W0001_P0266\TR1_2_W0001_P0266_T0001_R1_P5_K1_Ch2-Ch1.zen
327580	-1.010317e-03	4.129054e-03	3.994500e-04	20151211_gfpNIPBLcf1_Prometa\MitoSys2\LSM\gfpNIPBLcf1_Noc\DE_W0002\DE_W0002_P0020\DE_2_W0002_P0020_T0002\TR1_W0001_P0266\TR1_2_W0001_P0266_T0001_R1_P5_K1_Ch2-Ch1.zen
348060	-1.751396e-03	4.318734e-03	3.569500e-04	20151211_gfpNIPBLcf1_Prometa\MitoSys2\LSM\gfpNIPBLcf1_Noc\DE_W0002\DE_W0002_P0020\DE_2_W0002_P0020_T0002\TR1_W0001_P0266\TR1_2_W0001_P0266_T0001_R1_P5_K1_Ch2-Ch1.zen
368540	-5.456797e-04	4.970026e-03	3.209400e-04	20151211_gfpNIPBLcf1_Prometa\MitoSys2\LSM\gfpNIPBLcf1_Noc\DE_W0002\DE_W0002_P0020\DE_2_W0002_P0020_T0002\TR1_W0001_P0266\TR1_2_W0001_P0266_T0001_R1_P5_K1_Ch2-Ch1.zen
389020	-6.133094e-04	4.352813e-03	2.901800e-04	20151211_gfpNIPBLcf1_Prometa\MitoSys2\LSM\gfpNIPBLcf1_Noc\DE_W0002\DE_W0002_P0020\DE_2_W0002_P0020_T0002\TR1_W0001_P0266\TR1_2_W0001_P0266_T0001_R1_P5_K1_Ch2-Ch1.zen
409500	-7.310271e-04	3.962210e-03	2.637100e-04	20151211_gfpNIPBLcf1_Prometa\MitoSys2\LSM\gfpNIPBLcf1_Noc\DE_W0002\DE_W0002_P0020\DE_2_W0002_P0020_T0002\TR1_W0001_P0266\TR1_2_W0001_P0266_T0001_R1_P5_K1_Ch2-Ch1.zen
450460	-7.244839e-04	3.995666e-03	2.207500e-04	20151211_gfpNIPBLcf1_Prometa\MitoSys2\LSM\gfpNIPBLcf1_Noc\DE_W0002\DE_W0002_P0020\DE_2_W0002_P0020_T0002\TR1_W0001_P0266\TR1_2_W0001_P0266_T0001_R1_P5_K1_Ch2-Ch1.zen
491420	-2.770993e-04	4.839746e-03	1.877100e-04	20151211_gfpNIPBLcf1_Prometa\MitoSys2\LSM\gfpNIPBLcf1_Noc\DE_W0002\DE_W0002_P0020\DE_2_W0002_P0020_T0002\TR1_W0001_P0266\TR1_2_W0001_P0266_T0001_R1_P5_K1_Ch2-Ch1.zen
532380	4.426047e-04	5.564578e-03	1.617600e-04	20151211_gfpNIPBLcf1_Prometa\MitoSys2\LSM\gfpNIPBLcf1_Noc\DE_W0002\DE_W0002_P0020\DE_2_W0002_P0020_T0002\TR1_W0001_P0266\TR1_2_W0001_P0266_T0001_R1_P5_K1_Ch2-Ch1.zen
573340	-7.495099e-05	5.078725e-03	1.410200e-04	20151211_gfpNIPBLcf1_Prometa\MitoSys2\LSM\gfpNIPBLcf1_Noc\DE_W0002\DE_W0002_P0020\DE_2_W0002_P0020_T0002\TR1_W0001_P0266\TR1_2_W0001_P0266_T0001_R1_P5_K1_Ch2-Ch1.zen
614300	-4.298930e-04	6.920628e-03	1.241700e-04	20151211_gfpNIPBLcf1_Prometa\MitoSys2\LSM\gfpNIPBLcf1_Noc\DE_W0002\DE_W0002_P0020\DE_2_W0002_P0020_T0002\TR1_W0001_P0266\TR1_2_W0001_P0266_T0001_R1_P5_K1_Ch2-Ch1.zen
655260	-1.163900e-03	6.053373e-03	1.103000e-04	20151211_gfpNIPBLcf1_Prometa\MitoSys2\LSM\gfpNIPBLcf1_Noc\DE_W0002\DE_W0002_P0020\DE_2_W0002_P0020_T0002\TR1_W0001_P0266\TR1_2_W0001_P0266_T0001_R1_P5_K1_Ch2-Ch1.zen
696220	-2.302914e-03	5.406574e-03	9.873800e-05	20151211_gfpNIPBLcf1_Prometa\MitoSys2\LSM\gfpNIPBLcf1_Noc\DE_W0002\DE_W0002_P0020\DE_2_W0002_P0020_T0002\TR1_W0001_P0266\TR1_2_W0001_P0266_T0001_R1_P5_K1_Ch2-Ch1.zen
737180	-4.136101e-03	5.031481e-03	8.899700e-05	20151211_gfpNIPBLcf1_Prometa\MitoSys2\LSM\gfpNIPBLcf1_Noc\DE_W0002\DE_W0002_P0020\DE_2_W0002_P0020_T0002\TR1_W0001_P0266\TR1_2_W0001_P0266_T0001_R1_P5_K1_Ch2-Ch1.zen
778140	-3.776980e-03	4.880444e-03	8.071000e-05	20151211_gfpNIPBLcf1_Prometa\MitoSys2\LSM\gfpNIPBLcf1_Noc\DE_W0002\DE_W0002_P0020\DE_2_W0002_P0020_T0002\TR1_W0001_P0266\TR1_2_W0001_P0266_T0001_R1_P5_K1_Ch2-Ch1.zen
819100	-4.267996e-03	5.765757e-03	7.359700e-05	20151211_gfpNIPBLcf1_Prometa\MitoSys2\LSM\gfpNIPBLcf1_Noc\DE_W0002\DE_W0002_P0020\DE_2_W0002_P0020_T0002\TR1_W0001_P0266\TR1_2_W0001_P0266_T0001_R1_P5_K1_Ch2-Ch1.zen
901020	-2.778784e-03	5.067764e-03	6.208200e-05	20151211_gfpNIPBLcf1_Prometa\MitoSys2\LSM\gfpNIPBLcf1_Noc\DE_W0002\DE_W0002_P0020\DE_2_W0002_P0020_T0002\TR1_W0001_P0266\TR1_2_W0001_P0266_T0001_R1_P5_K1_Ch2-Ch1.zen
982940	-9.310435e-04	3.518722e-03	5.323100e-05	20151211_gfpNIPBLcf1_Prometa\MitoSys2\LSM\gfpNIPBLcf1_Noc\DE_W0002\DE_W0002_P0020\DE_2_W0002_P0020_T0002\TR1_W0001_P0266\TR1_2_W0001_P0266_T0001_R1_P5_K1_Ch2-Ch1.zen
1064860	9.491190e-04	5.029298e-03	4.626900e-05	20151211_gfpNIPBLcf1_Prometa\MitoSys2\LSM\gfpNIPBLcf1_Noc\DE_W0002\DE_W0002_P0020\DE_2_W0002_P0020_T0002\TR1_W0001_P0266\TR1_2_W0001_P0266_T0001_R1_P5_K1_Ch2-Ch1.zen
1146780	1.867270e-03	3.724785e-03	4.068300e-05	20151211_gfpNIPBLcf1_Prometa\MitoSys2\LSM\gfpNIPBLcf1_Noc\DE_W0002\DE_W0002_P0020\DE_2_W0002_P0020_T0002\TR1_W0001_P0266\TR1_2_W0001_P0266_T0001_R1_P5_K1_Ch2-Ch1.zen
1228700	1.342671e-03	4.560726e-03	3.612500e-05	20151211_gfpNIPBLcf1_Prometa\MitoSys2\LSM\gfpNIPBLcf1_Noc\DE_W0002\DE_W0002_P0020\DE_2_W0002_P0020_T0002\TR1_W0001_P0266\TR1_2_W0001_P0266_T0001_R1_P5_K1_Ch2-Ch1.zen
1310620	-9.631753e-04	4.401974e-03	3.235200e-05	20151211_gfpNIPBLcf1_Prometa\MitoSys2\LSM\gfpNIPBLcf1_Noc\DE_W0002\DE_W0002_P0020\DE_2_W0002_P0020_T0002\TR1_W0001_P0266\TR1_2_W0001_P0266_T0001_R1_P5_K1_Ch2-Ch1.zen
1392540	-4.664543e-04	4.894520e-03	2.918900e-05	20151211_gfpNIPBLcf1_Prometa\MitoSys2\LSM\gfpNIPBLcf1_Noc\DE_W0002\DE_W0002_P0020\DE_2_W0002_P0020_T0002\TR1_W0001_P0266\TR1_2_W0001_P0266_T0001_R1_P5_K1_Ch2-Ch1.zen
1474460	-2.312371e-03	3.601151e-03	2.650800e-05	20151211_gfpNIPBLcf1_Prometa\MitoSys2\LSM\gfpNIPBLcf1_Noc\DE_W0002\DE_W0002_P0020\DE_2_W0002_P0020_T0002\TR1_W0001_P0266\TR1_2_W0001_P0266_T0001_R1_P5_K1_Ch2-Ch1.zen
1556380	-4.606299e-04	4.662912e-03	2.421200e-05	20151211_gfpNIPBLcf1_Prometa\MitoSys2\LSM\gfpNIPBLcf1_Noc\DE_W0002\DE_W0002_P0020\DE_2_W0002_P0020_T0002\TR1_W0001_P0266\TR1_2_W0001_P0266_T0001_R1_P5_K1_Ch2-Ch1.zen
10	5.055664e-02	4.259119e-02	4.967700e-02	20151211_gfpNIPBLcf1_Prometa\MitoSys2\LSM\gfpNIPBLcf1_Noc\DE_W0002\DE_W0002_P0021\DE_2_W0002_P0021_T0001\TR1_W0001_P0029\TR1_2_W0001_P0029_T0001_R1_P1_K1_Ch2-Ch1.zen
20	4.973930e-02	3.144658e-02	4.952800e-02	20151211_gfpNIPBLcf1_Prometa\MitoSys2\LSM\gfpNIPBLcf1_Noc\DE_W0002\DE_W0002_P0021\DE_2_W0002_P0021_T0001\TR1_W0001_P0029\TR1_2_W0001_P0029_T0001_R1_P1_K1_Ch2-Ch1.zen
30	4.275883e-02	3.229304e-02	4.937100e-02	20151211_gfpNIPBLcf1_Prometa\MitoSys2\LSM\gfpNIPBLcf1_Noc\DE_W0002\DE_W0002_P0021\DE_2_W0002_P0021_T0001\TR1_W0001_P0029\TR1_2_W0001_P0029_T0001_R1_P1_K1_Ch2-Ch1.zen
40	5.375550e-02	3.545824e-02	4.920800e-02	20151211_gfpNIPBLcf1_Prometa\MitoSys2\LSM\gfpNIPBLcf1_Noc\DE_W0002\DE_W0002_P0021\DE_2_W0002_P0021_T0001\TR1_W0001_P0029\TR1_2_W0001_P0029_T0001_R1_P1_K1_Ch2-Ch1.zen
50	4.272499e-02	3.366331e-02	4.904100e-02	20151211_gfpNIPBLcf1_Prometa\MitoSys2\LSM\gfpNIPBLcf1_Noc\DE_W0002\DE_W0002_P0021\DE_2_W0002_P0021_T0001\TR1_W0001_P0029\TR1_2_W0001_P0029_T0001_R1_P1_K1_Ch2-Ch1.zen
60	4.913013e-02	2.587708e-02	4.887300e-02	20151211_gfpNIPBLcf1_Prometa\MitoSys2\LSM\gfpNIPBLcf1_Noc\DE_W0002\DE_W0002_P0021\DE_2_W0002_P0021_T0001\TR1_W0001_P0029\TR1_2_W0001_P0029_T0001_R1_P1_K1_Ch2-Ch1.zen
70	5.291282e-02	4.015993e-02	4.870200e-02	20151211_gfpNIPBLcf1_Prometa\MitoSys2\LSM\gfpNIPBLcf1_Noc\DE_W0002\DE_W0002_P0021\DE_2_W0002_P0021_T0001\TR1_W0001_P0029\TR1_2_W0001_P0029_T0001_R1_P1_K1_Ch2-Ch1.zen
80	5.371651e-02	3.021913e-02	4.853100e-02	20151211_gfpNIPBLcf1_Prometa\MitoSys2\LSM\gfpNIPBLcf1_Noc\DE_W0002\DE_W0002_P0021\DE_2_W0002_P0021_T0001\TR1_W0001_P0029\TR1_2_W0001_P0029_T0001_R1_P1_K1_Ch2-Ch1.zen
90	4.968295e-02	3.183584e-02	4.836000e-02	20151211_gfpNIPBLcf1_Prometa\MitoSys2\LSM\gfpNIPBLcf1_Noc\DE_W0002\DE_W0002_P0021\DE_2_W0002_P0021_T0001\TR1_W0001_P0029\TR1_2_W0001_P0029_T0001_R1_P1_K1_Ch2-Ch1.zen
100	4.807833e-02	3.172202e-02	4.818900e-02	20151211_gfpNIPBLcf1_Prometa\MitoSys2\LSM\gfpNIPBLcf1_Noc\DE_W0002\DE_W0002_P0021\DE_2_W0002_P0021_T0001\TR1_W0001_P0029\TR1_2_W0001_P0029_T0001_R1_P1_K1_Ch2-Ch1.zen
120	4.572428e-02	2.331411e-02	4.784600e-02	20151211_gfpNIPBLcf1_Prometa\MitoSys2\LSM\gfpNIPBLcf1_Noc\DE_W0002\DE_W0002_P0021\DE_2_W0002_P0021_T0001\TR1_W0001_P0029\TR1_2_W0001_P0029_T0001_R1_P1_K1_Ch2-Ch1.zen
140	4.560958e-02	3.525118e-02	4.750700e-02	20151211_gfpNIPBLcf1_Prometa\MitoSys2\LSM\gfpNIPBLcf1_Noc\DE_W0002\DE_W0002_P0021\DE_2_W0002_P0021_T0001\TR1_W0001_P0029\TR1_2_W0001_P0029_T0001_R1_P1_K1_Ch2-Ch1.zen
160	5.090359e-02	2.606125e-02	4.717000e-02	20151211_gfpNIPBLcf1_Prometa\MitoSys2\LSM\gfpNIPBLcf1_Noc\DE_W0002\DE_W0002_P0021\DE_2_W0002_P0021_T0001\TR1_W0001_P0029\TR1_2_W0001_P0029_T0001_R1_P1_K1_Ch2-Ch1.zen
180	4.763418e-02	3.750182e-02	4.683800e-02	20151211_gfpNIPBLcf1_Prometa\MitoSys2\LSM\gfpNIPBLcf1_Noc\DE_W0002\DE_W0002_P0021\DE_2_W0002_P0021_T0001\TR1_W0001_P0029\TR1_2_W0001_P0029_T0001_R1_P1_K1_Ch2-Ch1.zen
200	4.479855e-02	1.956468e-02	4.651000e-02	20151211_gfpNIPBLcf1_Prometa\MitoSys2\LSM\gfpNIPBLcf1_Noc\DE_W0002\DE_W0002_P0021\DE_2_W0002_P0021_T0001\TR1_W0001_P0029\TR1_2_W0001_P0029_T0001_R1_P1_K1_Ch2-Ch1.zen
220	4.206342e-02	2.740254e-02	4.618700e-02	20151211_gfpNIPBLcf1_Prometa\MitoSys2\LSM\gfpNIPBLcf1_Noc\DE_W0002\DE_W0002_P0021\DE_2_W0002_P0021_T0001\TR1_W0001_P0029\TR1_2_W0001_P0029_T0001_R1_P1_K1_Ch2-Ch1.zen
240	4.072563e-02	3.099902e-02	4.586900e-02	20151211_gfpNIPBLcf1_Prometa\MitoSys2\LSM\gfpNIPBLcf1_Noc\DE_W0002\DE_W0002_P0021\DE_2_W0002_P0021_T0001\TR1_W0001_P0029\TR1_2_W0001_P0029_T0001_R1_P1_K1_Ch2-Ch1.zen
260	4.691390e-02	2.749397e-02	4.555700e-02	20151211_gfpNIPBLcf1_Prometa\MitoSys2\LSM\gfpNIPBLcf1_Noc\DE_W0002\DE_W0002_P0021\DE_2_W0002_P0021_T0001\TR1_W0001_P0029\TR1_2_W0001_P0029_T0001_R1_P1_K1_Ch2-Ch1.zen
280	4.821080e-02	2.946963e-02	4.525000e-02	20151211_gfpNIPBLcf1_Prometa\MitoSys2\LSM\gfpNIPBLcf1_Noc\DE_W0002\DE_W0002_P0021\DE_2_W0002_P0021_T0001\TR1_W0001_P0029\TR1_2_W0001_P0029_T0001_R1_P1_K1_Ch2-Ch1.zen
300	4.641938e-02	1.806489e-02	4.494900e-02	20151211_gfpNIPBLcf1_Prometa\MitoSys2\LSM\gfpNIPBLcf1_Noc\DE_W0002\DE_W0002_P0021\DE_2_W0002_P0021_T0001\TR1_W0001_P0029\TR1_2_W0001_P0029_T0001_R1_P1_K1_Ch2-Ch1.zen
340	4.441065e-02	2.728706e-02	4.436400e-02	20151211_gfpNIPBLcf1_Prometa\MitoSys2\LSM\gfpNIPBLcf1_Noc\DE_W0002\DE_W0002_P0021\DE_2_W0002_P0021_T0001\TR1_W0001_P0029\TR1_2_W0001_P0029_T0001_R1_P1_K1_Ch2-Ch1.zen
380	4.569578e-02	1.999961e-02	4.380000e-02	20151211_gfpNIPBLcf1_Prometa\MitoSys2\LSM\gfpNIPBLcf1_Noc\DE_W0002\DE_W0002_P0021\DE_2_W0002_P0021_T0001\TR1_W0001_P0029\TR1_2_W0001_P0029_T0001_R1_P1_K1_Ch2-Ch1.zen
420	4.766939e-02	2.723363e-02	4.325900e-02	20151211_gfpNIPBLcf1_Prometa\MitoSys2\LSM\gfpNIPBLcf1_Noc\DE_W0002\DE_W0002_P0021\DE_2_W0002_P0021_T0001\TR1_W0001_P0029\TR1_2_W0001_P0029_T0001_R1_P1_K1_Ch2-Ch1.zen
460	3.922612e-02	1.853515e-02	4.273900e-02	20151211_gfpNIPBLcf1_Prometa\MitoSys2\LSM\gfpNIPBLcf1_Noc\DE_W0002\DE_W0002_P0021\DE_2_W0002_P0021_T0001\TR1_W0001_P0029\TR1_2_W0001_P0029_T0001_R1_P1_K1_Ch2-Ch1.zen
500	4.918435e-02	1.800122e-02	4.223900e-02	20151211_gfpNIPBLcf1_Prometa\MitoSys2\LSM\gfpNIPBLcf1_Noc\DE_W0002\DE_W0002_P0021\DE_2_W0002_P0021_T0001\TR1_W0001_P0029\TR1_2_W0001_P0029_T0001_R1_P1_K1_Ch2-Ch1.zen
540	4.302974e-02	2.053338e-02	4.175800e-02	20151211_gfpNIPBLcf1_Prometa\MitoSys2\LSM\gfpNIPBLcf1_Noc\DE_W0002\DE_W0002_P0021\DE_2_W0002_P0021_T0001\TR1_W0001_P0029\TR1_2_W0001_P0029_T0001_R1_P1_K1_Ch2-Ch1.zen
580	3.106886e-02	2.296036e-02	4.129700e-02	20151211_gfpNIPBLcf1_Prometa\MitoSys2\LSM\gfpNIPBLcf1_Noc\DE_W0002\DE_W0002_P0021\DE_2_W0002_P0021_T0001\TR1_W0001_P0029\TR1_2_W0001_P0029_T0001_R1_P1_K1_Ch2-Ch1.zen
620	4.213165e-02	2.096729e-02	4.085300e-02	20151211_gfpNIPBLcf1_Prometa\MitoSys2\LSM\gfpNIPBLcf1_Noc\DE_W0002\DE_W0002_P0021\DE_2_W0002_P0021_T0001\TR1_W0001_P0029\TR1_2_W0001_P0029_T0001_R1_P1_K1_Ch2-Ch1.zen
660	4.240576e-02	2.106872e-02	4.042600e-02	20151211_gfpNIPBLcf1_Prometa\MitoSys2\LSM\gfpNIPBLcf1_Noc\DE_W0002\DE_W0002_P0021\DE_2_W0002_P0021_T0001\TR1_W0001_P0029\TR1_2_W0001_P0029_T0001_R1_P1_K1_Ch2-Ch1.zen
700	3.917659e-02	1.664511e-02	4.001500e-02	20151211_gfpNIPBLcf1_Prometa\MitoSys2\LSM\gfpNIPBLcf1_Noc\DE_W0002\DE_W0002_P0021\DE_2_W0002_P0021_T0001\TR1_W0001_P0029\TR1_2_W0001_P0029_T0001_R1_P1_K1_Ch2-Ch1.zen
780	4.023351e-02	1.939966e-02	3.923900e-02	20151211_gfpNIPBLcf1_Prometa\MitoSys2\LSM\gfpNIPBLcf1_Noc\DE_W0002\DE_W0002_P0021\DE_2_W0002_P0021_T0001\TR1_W0001_P0029\TR1_2_W0001_P0029_T0001_R1_P1_K1_Ch2-Ch1.zen
860	3.939142e-02	1.657026e-02	3.851800e-02	20151211_gfpNIPBLcf1_Prometa\MitoSys2\LSM\gfpNIPBLcf1_Noc\DE_W0002\DE_W0002_P0021\DE_2_W0002_P0021_T0001\TR1_W0001_P0029\TR1_2_W0001_P0029_T0001_R1_P1_K1_Ch2-Ch1.zen
940	3.783207e-02	1.856449e-02	3.784700e-02	20151211_gfpNIPBLcf1_Prometa\MitoSys2\LSM\gfpNIPBLcf1_Noc\DE_W0002\DE_W0002_P0021\DE_2_W0002_P0021_T0001\TR1_W0001_P0029\TR1_2_W0001_P0029_T0001_R1_P1_K1_Ch2-Ch1.zen
1020	2.987736e-02	1.620705e-02	3.722000e-02	20151211_gfpNIPBLcf1_Prometa\MitoSys2\LSM\gfpNIPBLcf1_Noc\DE_W0002\DE_W0002_P0021\DE_2_W0002_P0021_T0001\TR1_W0001_P0029\TR1_2_W0001_P0029_T0001_R1_P1_K1_Ch2-Ch1.zen
1100	3.528001e-02	2.231233e-02	3.663300e-02	20151211_gfpNIPBLcf1_Prometa\MitoSys2\LSM\gfpNIPBLcf1_Noc\DE_W0002\DE_W0002_P0021\DE_2_W0002_P0021_T0001\TR1_W0001_P0029\TR1_2_W0001_P0029_T0001_R1_P1_K1_Ch2-Ch1.zen
1180	3.506609e-02	1.766627e-02	3.608200e-02	20151211_gfpNIPBLcf1_Prometa\MitoSys2\LSM\gfpNIPBLcf1_Noc\DE_W0002\DE_W0002_P0021\DE_2_W0002_P0021_T0001\TR1_W0001_P0029\TR1_2_W0001_P0029_T0001_R1_P1_K1_Ch2-Ch1.zen
1260	3.711083e-02	1.890358e-02	3.556300e-02	20151211_gfpNIPBLcf1_Prometa\MitoSys2\LSM\gfpNIPBLcf1_Noc\DE_W0002\DE_W0002_P0021\DE_2_W0002_P0021_T0001\TR1_W0001_P0029\TR1_2_W0001_P0029_T0001_R1_P1_K1_Ch2-Ch1.zen
1340	3.761314e-02	2.446072e-02	3.507400e-02	20151211_gfpNIPBLcf1_Prometa\MitoSys2\LSM\gfpNIPBLcf1_Noc\DE_W0002\DE_W0002_P0021\DE_2_W0002_P0021_T0001\TR1_W0001_P0029\TR1_2_W0001_P0029_T0001_R1_P1_K1_Ch2-Ch1.zen
1420	3.325316e-02	1.770422e-02	3.461100e-02	20151211_gfpNIPBLcf1_Prometa\MitoSys2\LSM\gfpNIPBLcf1_Noc\DE_W0002\DE_W0002_P0021\DE_2_W0002_P0021_T0001\TR1_W0001_P0029\TR1_2_W0001_P0029_T0001_R1_P1_K1_Ch2-Ch1.zen
1500	3.487707e-02	1.755752e-02	3.417300e-02	20151211_gfpNIPBLcf1_Prometa\MitoSys2\LSM\gfpNIPBLcf1_Noc\DE_W0002\DE_W0002_P0021\DE_2_W0002_P0021_T0001\TR1_W0001_P0029\TR1_2_W0001_P0029_T0001_R1_P1_K1_Ch2-Ch1.zen
1660	3.526603e-02	1.327522e-02	3.336000e-02	20151211_gfpNIPBLcf1_Prometa\MitoSys2\LSM\gfpNIPBLcf1_Noc\DE_W0002\DE_W0002_P0021\DE_2_W0002_P0021_T0001\TR1_W0001_P0029\TR1_2_W0001_P0029_T0001_R1_P1_K1_Ch2-Ch1.zen
1820	3.242127e-02	1.135244e-02	3.262100e-02	20151211_gfpNIPBLcf1_Prometa\MitoSys2\LSM\gfpNIPBLcf1_Noc\DE_W0002\DE_W0002_P0021\DE_2_W0002_P0021_T0001\TR1_W0001_P0029\TR1_2_W0001_P0029_T0001_R1_P1_K1_Ch2-Ch1.zen
1980	3.408828e-02	1.613832e-02	3.194400e-02	20151211_gfpNIPBLcf1_Prometa\MitoSys2\LSM\gfpNIPBLcf1_Noc\DE_W0002\DE_W0002_P0021\DE_2_W0002_P0021_T0001\TR1_W0001_P0029\TR1_2_W0001_P0029_T0001_R1_P1_K1_Ch2-Ch1.zen
2140	3.367345e-02	1.444088e-02	3.131900e-02	20151211_gfpNIPBLcf1_Prometa\MitoSys2\LSM\gfpNIPBLcf1_Noc\DE_W0002\DE_W0002_P0021\DE_2_W0002_P0021_T0001\TR1_W0001_P0029\TR1_2_W0001_P0029_T0001_R1_P1_K1_Ch2-Ch1.zen
2300	3.026500e-02	1.885821e-02	3.073900e-02	20151211_gfpNIPBLcf1_Prometa\MitoSys2\LSM\gfpNIPBLcf1_Noc\DE_W0002\DE_W0002_P0021\DE_2_W0002_P0021_T0001\TR1_W0001_P0029\TR1_2_W0001_P0029_T0001_R1_P1_K1_Ch2-Ch1.zen
2460	3.126921e-02	1.150642e-02	3.019800e-02	20151211_gfpNIPBLcf1_Prometa\MitoSys2\LSM\gfpNIPBLcf1_Noc\DE_W0002\DE_W0002_P0021\DE_2_W0002_P0021_T0001\TR1_W0001_P0029\TR1_2_W0001_P0029_T0001_R1_P1_K1_Ch2-Ch1.zen
2620	2.929223e-02	1.216758e-02	2.969000e-02	20151211_gfpNIPBLcf1_Prometa\MitoSys2\LSM\gfpNIPBLcf1_Noc\DE_W0002\DE_W0002_P0021\DE_2_W0002_P0021_T0001\TR1_W0001_P0029\TR1_2_W0001_P0029_T0001_R1_P1_K1_Ch2-Ch1.zen
2780	2.616843e-02	1.239668e-02	2.921200e-02	20151211_gfpNIPBLcf1_Prometa\MitoSys2\LSM\gfpNIPBLcf1_Noc\DE_W0002\DE_W0002_P0021\DE_2_W0002_P0021_T0001\TR1_W0001_P0029\TR1_2_W0001_P0029_T0001_R1_P1_K1_Ch2-Ch1.zen
2940	2.970658e-02	1.481391e-02	2.875900e-02	20151211_gfpNIPBLcf1_Prometa\MitoSys2\LSM\gfpNIPBLcf1_Noc\DE_W0002\DE_W0002_P0021\DE_2_W0002_P0021_T0001\TR1_W0001_P0029\TR1_2_W0001_P0029_T0001_R1_P1_K1_Ch2-Ch1.zen
3100	2.825695e-02	1.095927e-02	2.832900e-02	20151211_gfpNIPBLcf1_Prometa\MitoSys2\LSM\gfpNIPBLcf1_Noc\DE_W0002\DE_W0002_P0021\DE_2_W0002_P0021_T0001\TR1_W0001_P0029\TR1_2_W0001_P0029_T0001_R1_P1_K1_Ch2-Ch1.zen
3420	2.810024e-02	1.192309e-02	2.752900e-02	20151211_gfpNIPBLcf1_Prometa\MitoSys2\LSM\gfpNIPBLcf1_Noc\DE_W0002\DE_W0002_P0021\DE_2_W0002_P0021_T0001\TR1_W0001_P0029\TR1_2_W0001_P0029_T0001_R1_P1_K1_Ch2-Ch1.zen
3740	2.650111e-02	1.153242e-02	2.679600e-02	20151211_gfpNIPBLcf1_Prometa\MitoSys2\LSM\gfpNIPBLcf1_Noc\DE_W0002\DE_W0002_P0021\DE_2_W0002_P0021_T0001\TR1_W0001_P0029\TR1_2_W0001_P0029_T0001_R1_P1_K1_Ch2-Ch1.zen
4060	2.538146e-02	1.214190e-02	2.611600e-02	20151211_gfpNIPBLcf1_Prometa\MitoSys2\LSM\gfpNIPBLcf1_Noc\DE_W0002\DE_W0002_P0021\DE_2_W0002_P0021_T0001\TR1_W0001_P0029\TR1_2_W0001_P0029_T0001_R1_P1_K1_Ch2-Ch1.zen
4380	2.630825e-02	1.070211e-02	2.548300e-02	20151211_gfpNIPBLcf1_Prometa\MitoSys2\LSM\gfpNIPBLcf1_Noc\DE_W0002\DE_W0002_P0021\DE_2_W0002_P0021_T0001\TR1_W0001_P0029\TR1_2_W0001_P0029_T0001_R1_P1_K1_Ch2-Ch1.zen
4700	2.616557e-02	1.237624e-02	2.488800e-02	20151211_gfpNIPBLcf1_Prometa\MitoSys2\LSM\gfpNIPBLcf1_Noc\DE_W0002\DE_W0002_P0021\DE_2_W0002_P0021_T0001\TR1_W0001_P0029\TR1_2_W0001_P0029_T0001_R1_P1_K1_Ch2-Ch1.zen
5020	2.345191e-02	9.978687e-03	2.432700e-02	20151211_gfpNIPBLcf1_Prometa\MitoSys2\LSM\gfpNIPBLcf1_Noc\DE_W0002\DE_W0002_P0021\DE_2_W0002_P0021_T0001\TR1_W0001_P0029\TR1_2_W0001_P0029_T0001_R1_P1_K1_Ch2-Ch1.zen
5340	2.329539e-02	1.008041e-02	2.379600e-02	20151211_gfpNIPBLcf1_Prometa\MitoSys2\LSM\gfpNIPBLcf1_Noc\DE_W0002\DE_W0002_P0021\DE_2_W0002_P0021_T0001\TR1_W0001_P0029\TR1_2_W0001_P0029_T0001_R1_P1_K1_Ch2-Ch1.zen
5660	2.218232e-02	1.020128e-02	2.329100e-02	20151211_gfpNIPBLcf1_Prometa\MitoSys2\LSM\gfpNIPBLcf1_Noc\DE_W0002\DE_W0002_P0021\DE_2_W0002_P0021_T0001\TR1_W0001_P0029\TR1_2_W0001_P0029_T0001_R1_P1_K1_Ch2-Ch1.zen
5980	2.396824e-02	1.096203e-02	2.280900e-02	20151211_gfpNIPBLcf1_Prometa\MitoSys2\LSM\gfpNIPBLcf1_Noc\DE_W0002\DE_W0002_P0021\DE_2_W0002_P0021_T0001\TR1_W0001_P0029\TR1_2_W0001_P0029_T0001_R1_P1_K1_Ch2-Ch1.zen
6300	2.416593e-02	7.229772e-03	2.234700e-02	20151211_gfpNIPBLcf1_Prometa\MitoSys2\LSM\gfpNIPBLcf1_Noc\DE_W0002\DE_W0002_P0021\DE_2_W0002_P0021_T0001\TR1_W0001_P0029\TR1_2_W0001_P0029_T0001_R1_P1_K1_Ch2-Ch1.zen
6940	2.177808e-02	9.467868e-03	2.148100e-02	20151211_gfpNIPBLcf1_Prometa\MitoSys2\LSM\gfpNIPBLcf1_Noc\DE_W0002\DE_W0002_P0021\DE_2_W0002_P0021_T0001\TR1_W0001_P0029\TR1_2_W0001_P0029_T0001_R1_P1_K1_Ch2-Ch1.zen
7580	2.105771e-02	9.480054e-03	2.067900e-02	20151211_gfpNIPBLcf1_Prometa\MitoSys2\LSM\gfpNIPBLcf1_Noc\DE_W0002\DE_W0002_P0021\DE_2_W0002_P0021_T0001\TR1_W0001_P0029\TR1_2_W0001_P0029_T0001_R1_P1_K1_Ch2-Ch1.zen
8220	2.116079e-02	9.525585e-03	1.993300e-02	20151211_gfpNIPBLcf1_Prometa\MitoSys2\LSM\gfpNIPBLcf1_Noc\DE_W0002\DE_W0002_P0021\DE_2_W0002_P0021_T0001\TR1_W0001_P0029\TR1_2_W0001_P0029_T0001_R1_P1_K1_Ch2-Ch1.zen
8860	1.954834e-02	1.020893e-02	1.923600e-02	20151211_gfpNIPBLcf1_Prometa\MitoSys2\LSM\gfpNIPBLcf1_Noc\DE_W0002\DE_W0002_P0021\DE_2_W0002_P0021_T0001\TR1_W0001_P0029\TR1_2_W0001_P0029_T0001_R1_P1_K1_Ch2-Ch1.zen
9500	1.817394e-02	9.150615e-03	1.858200e-02	20151211_gfpNIPBLcf1_Prometa\MitoSys2\LSM\gfpNIPBLcf1_Noc\DE_W0002\DE_W0002_P0021\DE_2_W0002_P0021_T0001\TR1_W0001_P0029\TR1_2_W0001_P0029_T0001_R1_P1_K1_Ch2-Ch1.zen
10140	1.684220e-02	8.224283e-03	1.796700e-02	20151211_gfpNIPBLcf1_Prometa\MitoSys2\LSM\gfpNIPBLcf1_Noc\DE_W0002\DE_W0002_P0021\DE_2_W0002_P0021_T0001\TR1_W0001_P0029\TR1_2_W0001_P0029_T0001_R1_P1_K1_Ch2-Ch1.zen
10780	1.651398e-02	7.047405e-03	1.738700e-02	20151211_gfpNIPBLcf1_Prometa\MitoSys2\LSM\gfpNIPBLcf1_Noc\DE_W0002\DE_W0002_P0021\DE_2_W0002_P0021_T0001\TR1_W0001_P0029\TR1_2_W0001_P0029_T0001_R1_P1_K1_Ch2-Ch1.zen
11420	1.594987e-02	8.450785e-03	1.683800e-02	20151211_gfpNIPBLcf1_Prometa\MitoSys2\LSM\gfpNIPBLcf1_Noc\DE_W0002\DE_W0002_P0021\DE_2_W0002_P0021_T0001\TR1_W0001_P0029\TR1_2_W0001_P0029_T0001_R1_P1_K1_Ch2-Ch1.zen
12060	1.649260e-02	8.408569e-03	1.632000e-02	20151211_gfpNIPBLcf1_Prometa\MitoSys2\LSM\gfpNIPBLcf1_Noc\DE_W0002\DE_W0002_P0021\DE_2_W0002_P0021_T0001\TR1_W0001_P0029\TR1_2_W0001_P0029_T0001_R1_P1_K1_Ch2-Ch1.zen
12700	1.567146e-02	6.848605e-03	1.582800e-02	20151211_gfpNIPBLcf1_Prometa\MitoSys2\LSM\gfpNIPBLcf1_Noc\DE_W0002\DE_W0002_P0021\DE_2_W0002_P0021_T0001\TR1_W0001_P0029\TR1_2_W0001_P0029_T0001_R1_P1_K1_Ch2-Ch1.zen
13980	1.260060e-02	6.968703e-03	1.491700e-02	20151211_gfpNIPBLcf1_Prometa\MitoSys2\LSM\gfpNIPBLcf1_Noc\DE_W0002\DE_W0002_P0021\DE_2_W0002_P0021_T0001\TR1_W0001_P0029\TR1_2_W0001_P0029_T0001_R1_P1_K1_Ch2-Ch1.zen
15260	1.317528e-02	7.857632e-03	1.409100e-02	20151211_gfpNIPBLcf1_Prometa\MitoSys2\LSM\gfpNIPBLcf1_Noc\DE_W0002\DE_W0002_P0021\DE_2_W0002_P0021_T0001\TR1_W0001_P0029\TR1_2_W0001_P0029_T0001_R1_P1_K1_Ch2-Ch1.zen
16540	1.206307e-02	7.474727e-03	1.334000e-02	20151211_gfpNIPBLcf1_Prometa\MitoSys2\LSM\gfpNIPBLcf1_Noc\DE_W0002\DE_W0002_P0021\DE_2_W0002_P0021_T0001\TR1_W0001_P0029\TR1_2_W0001_P0029_T0001_R1_P1_K1_Ch2-Ch1.zen
17820	1.128190e-02	8.176056e-03	1.265500e-02	20151211_gfpNIPBLcf1_Prometa\MitoSys2\LSM\gfpNIPBLcf1_Noc\DE_W0002\DE_W0002_P0021\DE_2_W0002_P0021_T0001\TR1_W0001_P0029\TR1_2_W0001_P0029_T0001_R1_P1_K1_Ch2-Ch1.zen
19100	1.093721e-02	7.885637e-03	1.202600e-02	20151211_gfpNIPBLcf1_Prometa\MitoSys2\LSM\gfpNIPBLcf1_Noc\DE_W0002\DE_W0002_P0021\DE_2_W0002_P0021_T0001\TR1_W0001_P0029\TR1_2_W0001_P0029_T0001_R1_P1_K1_Ch2-Ch1.zen
20380	1.195275e-02	8.621245e-03	1.144900e-02	20151211_gfpNIPBLcf1_Prometa\MitoSys2\LSM\gfpNIPBLcf1_Noc\DE_W0002\DE_W0002_P0021\DE_2_W0002_P0021_T0001\TR1_W0001_P0029\TR1_2_W0001_P0029_T0001_R1_P1_K1_Ch2-Ch1.zen
21660	1.072331e-02	7.874589e-03	1.091600e-02	20151211_gfpNIPBLcf1_Prometa\MitoSys2\LSM\gfpNIPBLcf1_Noc\DE_W0002\DE_W0002_P0021\DE_2_W0002_P0021_T0001\TR1_W0001_P0029\TR1_2_W0001_P0029_T0001_R1_P1_K1_Ch2-Ch1.zen
22940	9.897520e-03	7.593905e-03	1.042400e-02	20151211_gfpNIPBLcf1_Prometa\MitoSys2\LSM\gfpNIPBLcf1_Noc\DE_W0002\DE_W0002_P0021\DE_2_W0002_P0021_T0001\TR1_W0001_P0029\TR1_2_W0001_P0029_T0001_R1_P1_K1_Ch2-Ch1.zen
24220	1.173615e-02	8.247219e-03	9.967700e-03	20151211_gfpNIPBLcf1_Prometa\MitoSys2\LSM\gfpNIPBLcf1_Noc\DE_W0002\DE_W0002_P0021\DE_2_W0002_P0021_T0001\TR1_W0001_P0029\TR1_2_W0001_P0029_T0001_R1_P1_K1_Ch2-Ch1.zen
25500	1.066494e-02	6.591162e-03	9.544200e-03	20151211_gfpNIPBLcf1_Prometa\MitoSys2\LSM\gfpNIPBLcf1_Noc\DE_W0002\DE_W0002_P0021\DE_2_W0002_P0021_T0001\TR1_W0001_P0029\TR1_2_W0001_P0029_T0001_R1_P1_K1_Ch2-Ch1.zen
28060	9.564035e-03	6.536481e-03	8.782300e-03	20151211_gfpNIPBLcf1_Prometa\MitoSys2\LSM\gfpNIPBLcf1_Noc\DE_W0002\DE_W0002_P0021\DE_2_W0002_P0021_T0001\TR1_W0001_P0029\TR1_2_W0001_P0029_T0001_R1_P1_K1_Ch2-Ch1.zen
30620	9.177380e-03	6.897588e-03	8.117100e-03	20151211_gfpNIPBLcf1_Prometa\MitoSys2\LSM\gfpNIPBLcf1_Noc\DE_W0002\DE_W0002_P0021\DE_2_W0002_P0021_T0001\TR1_W0001_P0029\TR1_2_W0001_P0029_T0001_R1_P1_K1_Ch2-Ch1.zen
33180	8.793204e-03	6.160389e-03	7.532200e-03	20151211_gfpNIPBLcf1_Prometa\MitoSys2\LSM\gfpNIPBLcf1_Noc\DE_W0002\DE_W0002_P0021\DE_2_W0002_P0021_T0001\TR1_W0001_P0029\TR1_2_W0001_P0029_T0001_R1_P1_K1_Ch2-Ch1.zen
35740	8.232976e-03	6.728432e-03	7.014500e-03	20151211_gfpNIPBLcf1_Prometa\MitoSys2\LSM\gfpNIPBLcf1_Noc\DE_W0002\DE_W0002_P0021\DE_2_W0002_P0021_T0001\TR1_W0001_P0029\TR1_2_W0001_P0029_T0001_R1_P1_K1_Ch2-Ch1.zen
38300	7.374776e-03	6.746064e-03	6.553600e-03	20151211_gfpNIPBLcf1_Prometa\MitoSys2\LSM\gfpNIPBLcf1_Noc\DE_W0002\DE_W0002_P0021\DE_2_W0002_P0021_T0001\TR1_W0001_P0029\TR1_2_W0001_P0029_T0001_R1_P1_K1_Ch2-Ch1.zen
40860	6.862141e-03	6.726721e-03	6.141200e-03	20151211_gfpNIPBLcf1_Prometa\MitoSys2\LSM\gfpNIPBLcf1_Noc\DE_W0002\DE_W0002_P0021\DE_2_W0002_P0021_T0001\TR1_W0001_P0029\TR1_2_W0001_P0029_T0001_R1_P1_K1_Ch2-Ch1.zen
43420	5.670316e-03	6.786849e-03	5.770300e-03	20151211_gfpNIPBLcf1_Prometa\MitoSys2\LSM\gfpNIPBLcf1_Noc\DE_W0002\DE_W0002_P0021\DE_2_W0002_P0021_T0001\TR1_W0001_P0029\TR1_2_W0001_P0029_T0001_R1_P1_K1_Ch2-Ch1.zen
45980	6.397461e-03	7.105020e-03	5.435200e-03	20151211_gfpNIPBLcf1_Prometa\MitoSys2\LSM\gfpNIPBLcf1_Noc\DE_W0002\DE_W0002_P0021\DE_2_W0002_P0021_T0001\TR1_W0001_P0029\TR1_2_W0001_P0029_T0001_R1_P1_K1_Ch2-Ch1.zen
48540	6.137674e-03	7.554296e-03	5.131300e-03	20151211_gfpNIPBLcf1_Prometa\MitoSys2\LSM\gfpNIPBLcf1_Noc\DE_W0002\DE_W0002_P0021\DE_2_W0002_P0021_T0001\TR1_W0001_P0029\TR1_2_W0001_P0029_T0001_R1_P1_K1_Ch2-Ch1.zen
51100	5.415322e-03	7.305691e-03	4.854600e-03	20151211_gfpNIPBLcf1_Prometa\MitoSys2\LSM\gfpNIPBLcf1_Noc\DE_W0002\DE_W0002_P0021\DE_2_W0002_P0021_T0001\TR1_W0001_P0029\TR1_2_W0001_P0029_T0001_R1_P1_K1_Ch2-Ch1.zen
56220	3.659725e-03	7.578622e-03	4.370100e-03	20151211_gfpNIPBLcf1_Prometa\MitoSys2\LSM\gfpNIPBLcf1_Noc\DE_W0002\DE_W0002_P0021\DE_2_W0002_P0021_T0001\TR1_W0001_P0029\TR1_2_W0001_P0029_T0001_R1_P1_K1_Ch2-Ch1.zen
61340	4.327253e-03	7.598713e-03	3.960600e-03	20151211_gfpNIPBLcf1_Prometa\MitoSys2\LSM\gfpNIPBLcf1_Noc\DE_W0002\DE_W0002_P0021\DE_2_W0002_P0021_T0001\TR1_W0001_P0029\TR1_2_W0001_P0029_T0001_R1_P1_K1_Ch2-Ch1.zen
66460	4.004055e-03	7.123277e-03	3.610700e-03	20151211_gfpNIPBLcf1_Prometa\MitoSys2\LSM\gfpNIPBLcf1_Noc\DE_W0002\DE_W0002_P0021\DE_2_W0002_P0021_T0001\TR1_W0001_P0029\TR1_2_W0001_P0029_T0001_R1_P1_K1_Ch2-Ch1.zen
71580	2.617998e-03	5.981500e-03	3.308900e-03	20151211_gfpNIPBLcf1_Prometa\MitoSys2\LSM\gfpNIPBLcf1_Noc\DE_W0002\DE_W0002_P0021\DE_2_W0002_P0021_T0001\TR1_W0001_P0029\TR1_2_W0001_P0029_T0001_R1_P1_K1_Ch2-Ch1.zen
76700	2.372696e-03	5.475977e-03	3.046300e-03	20151211_gfpNIPBLcf1_Prometa\MitoSys2\LSM\gfpNIPBLcf1_Noc\DE_W0002\DE_W0002_P0021\DE_2_W0002_P0021_T0001\TR1_W0001_P0029\TR1_2_W0001_P0029_T0001_R1_P1_K1_Ch2-Ch1.zen
81820	3.365065e-03	6.063505e-03	2.816100e-03	20151211_gfpNIPBLcf1_Prometa\MitoSys2\LSM\gfpNIPBLcf1_Noc\DE_W0002\DE_W0002_P0021\DE_2_W0002_P0021_T0001\TR1_W0001_P0029\TR1_2_W0001_P0029_T0001_R1_P1_K1_Ch2-Ch1.zen
86940	2.081487e-03	6.176281e-03	2.613000e-03	20151211_gfpNIPBLcf1_Prometa\MitoSys2\LSM\gfpNIPBLcf1_Noc\DE_W0002\DE_W0002_P0021\DE_2_W0002_P0021_T0001\TR1_W0001_P0029\TR1_2_W0001_P0029_T0001_R1_P1_K1_Ch2-Ch1.zen
92060	2.785133e-03	6.399697e-03	2.432700e-03	20151211_gfpNIPBLcf1_Prometa\MitoSys2\LSM\gfpNIPBLcf1_Noc\DE_W0002\DE_W0002_P0021\DE_2_W0002_P0021_T0001\TR1_W0001_P0029\TR1_2_W0001_P0029_T0001_R1_P1_K1_Ch2-Ch1.zen
97180	2.780258e-03	5.644441e-03	2.271700e-03	20151211_gfpNIPBLcf1_Prometa\MitoSys2\LSM\gfpNIPBLcf1_Noc\DE_W0002\DE_W0002_P0021\DE_2_W0002_P0021_T0001\TR1_W0001_P0029\TR1_2_W0001_P0029_T0001_R1_P1_K1_Ch2-Ch1.zen
102300	2.587651e-03	5.513303e-03	2.127300e-03	20151211_gfpNIPBLcf1_Prometa\MitoSys2\LSM\gfpNIPBLcf1_Noc\DE_W0002\DE_W0002_P0021\DE_2_W0002_P0021_T0001\TR1_W0001_P0029\TR1_2_W0001_P0029_T0001_R1_P1_K1_Ch2-Ch1.zen
112540	2.225184e-03	5.811675e-03	1.879400e-03	20151211_gfpNIPBLcf1_Prometa\MitoSys2\LSM\gfpNIPBLcf1_Noc\DE_W0002\DE_W0002_P0021\DE_2_W0002_P0021_T0001\TR1_W0001_P0029\TR1_2_W0001_P0029_T0001_R1_P1_K1_Ch2-Ch1.zen
122780	2.543977e-03	5.914864e-03	1.674800e-03	20151211_gfpNIPBLcf1_Prometa\MitoSys2\LSM\gfpNIPBLcf1_Noc\DE_W0002\DE_W0002_P0021\DE_2_W0002_P0021_T0001\TR1_W0001_P0029\TR1_2_W0001_P0029_T0001_R1_P1_K1_Ch2-Ch1.zen
133020	1.528202e-03	4.686046e-03	1.503800e-03	20151211_gfpNIPBLcf1_Prometa\MitoSys2\LSM\gfpNIPBLcf1_Noc\DE_W0002\DE_W0002_P0021\DE_2_W0002_P0021_T0001\TR1_W0001_P0029\TR1_2_W0001_P0029_T0001_R1_P1_K1_Ch2-Ch1.zen
143260	2.106852e-03	4.583182e-03	1.359000e-03	20151211_gfpNIPBLcf1_Prometa\MitoSys2\LSM\gfpNIPBLcf1_Noc\DE_W0002\DE_W0002_P0021\DE_2_W0002_P0021_T0001\TR1_W0001_P0029\TR1_2_W0001_P0029_T0001_R1_P1_K1_Ch2-Ch1.zen
153500	1.542831e-03	4.021933e-03	1.235200e-03	20151211_gfpNIPBLcf1_Prometa\MitoSys2\LSM\gfpNIPBLcf1_Noc\DE_W0002\DE_W0002_P0021\DE_2_W0002_P0021_T0001\TR1_W0001_P0029\TR1_2_W0001_P0029_T0001_R1_P1_K1_Ch2-Ch1.zen
163740	1.549888e-03	4.267317e-03	1.128400e-03	20151211_gfpNIPBLcf1_Prometa\MitoSys2\LSM\gfpNIPBLcf1_Noc\DE_W0002\DE_W0002_P0021\DE_2_W0002_P0021_T0001\TR1_W0001_P0029\TR1_2_W0001_P0029_T0001_R1_P1_K1_Ch2-Ch1.zen
173980	4.129614e-04	4.033218e-03	1.035600e-03	20151211_gfpNIPBLcf1_Prometa\MitoSys2\LSM\gfpNIPBLcf1_Noc\DE_W0002\DE_W0002_P0021\DE_2_W0002_P0021_T0001\TR1_W0001_P0029\TR1_2_W0001_P0029_T0001_R1_P1_K1_Ch2-Ch1.zen
184220	1.041228e-03	4.227665e-03	9.542400e-04	20151211_gfpNIPBLcf1_Prometa\MitoSys2\LSM\gfpNIPBLcf1_Noc\DE_W0002\DE_W0002_P0021\DE_2_W0002_P0021_T0001\TR1_W0001_P0029\TR1_2_W0001_P0029_T0001_R1_P1_K1_Ch2-Ch1.zen
194460	3.476385e-04	4.495141e-03	8.825600e-04	20151211_gfpNIPBLcf1_Prometa\MitoSys2\LSM\gfpNIPBLcf1_Noc\DE_W0002\DE_W0002_P0021\DE_2_W0002_P0021_T0001\TR1_W0001_P0029\TR1_2_W0001_P0029_T0001_R1_P1_K1_Ch2-Ch1.zen
204700	4.084158e-04	3.681334e-03	8.190100e-04	20151211_gfpNIPBLcf1_Prometa\MitoSys2\LSM\gfpNIPBLcf1_Noc\DE_W0002\DE_W0002_P0021\DE_2_W0002_P0021_T0001\TR1_W0001_P0029\TR1_2_W0001_P0029_T0001_R1_P1_K1_Ch2-Ch1.zen
225180	-8.032246e-04	3.619980e-03	7.116700e-04	20151211_gfpNIPBLcf1_Prometa\MitoSys2\LSM\gfpNIPBLcf1_Noc\DE_W0002\DE_W0002_P0021\DE_2_W0002_P0021_T0001\TR1_W0001_P0029\TR1_2_W0001_P0029_T0001_R1_P1_K1_Ch2-Ch1.zen
245660	-8.527458e-04	3.918277e-03	6.248700e-04	20151211_gfpNIPBLcf1_Prometa\MitoSys2\LSM\gfpNIPBLcf1_Noc\DE_W0002\DE_W0002_P0021\DE_2_W0002_P0021_T0001\TR1_W0001_P0029\TR1_2_W0001_P0029_T0001_R1_P1_K1_Ch2-Ch1.zen
266140	-1.501076e-03	4.373985e-03	5.535800e-04	20151211_gfpNIPBLcf1_Prometa\MitoSys2\LSM\gfpNIPBLcf1_Noc\DE_W0002\DE_W0002_P0021\DE_2_W0002_P0021_T0001\TR1_W0001_P0029\TR1_2_W0001_P0029_T0001_R1_P1_K1_Ch2-Ch1.zen
286620	-1.522354e-03	3.710114e-03	4.942400e-04	20151211_gfpNIPBLcf1_Prometa\MitoSys2\LSM\gfpNIPBLcf1_Noc\DE_W0002\DE_W0002_P0021\DE_2_W0002_P0021_T0001\TR1_W0001_P0029\TR1_2_W0001_P0029_T0001_R1_P1_K1_Ch2-Ch1.zen
307100	-1.179558e-03	3.326767e-03	4.442600e-04	20151211_gfpNIPBLcf1_Prometa\MitoSys2\LSM\gfpNIPBLcf1_Noc\DE_W0002\DE_W0002_P0021\DE_2_W0002_P0021_T0001\TR1_W0001_P0029\TR1_2_W0001_P0029_T0001_R1_P1_K1_Ch2-Ch1.zen
327580	-1.374478e-03	3.674889e-03	4.017500e-04	20151211_gfpNIPBLcf1_Prometa\MitoSys2\LSM\gfpNIPBLcf1_Noc\DE_W0002\DE_W0002_P0021\DE_2_W0002_P0021_T0001\TR1_W0001_P0029\TR1_2_W0001_P0029_T0001_R1_P1_K1_Ch2-Ch1.zen
348060	-1.778319e-03	3.285688e-03	3.652600e-04	20151211_gfpNIPBLcf1_Prometa\MitoSys2\LSM\gfpNIPBLcf1_Noc\DE_W0002\DE_W0002_P0021\DE_2_W0002_P0021_T0001\TR1_W0001_P0029\TR1_2_W0001_P0029_T0001_R1_P1_K1_Ch2-Ch1.zen
368540	-1.472746e-03	3.668601e-03	3.336700e-04	20151211_gfpNIPBLcf1_Prometa\MitoSys2\LSM\gfpNIPBLcf1_Noc\DE_W0002\DE_W0002_P0021\DE_2_W0002_P0021_T0001\TR1_W0001_P0029\TR1_2_W0001_P0029_T0001_R1_P1_K1_Ch2-Ch1.zen
389020	-1.575710e-03	3.848994e-03	3.061500e-04	20151211_gfpNIPBLcf1_Prometa\MitoSys2\LSM\gfpNIPBLcf1_Noc\DE_W0002\DE_W0002_P0021\DE_2_W0002_P0021_T0001\TR1_W0001_P0029\TR1_2_W0001_P0029_T0001_R1_P1_K1_Ch2-Ch1.zen
409500	-1.351482e-03	3.294275e-03	2.820000e-04	20151211_gfpNIPBLcf1_Prometa\MitoSys2\LSM\gfpNIPBLcf1_Noc\DE_W0002\DE_W0002_P0021\DE_2_W0002_P0021_T0001\TR1_W0001_P0029\TR1_2_W0001_P0029_T0001_R1_P1_K1_Ch2-Ch1.zen
450460	-8.412678e-04	3.484290e-03	2.417800e-04	20151211_gfpNIPBLcf1_Prometa\MitoSys2\LSM\gfpNIPBLcf1_Noc\DE_W0002\DE_W0002_P0021\DE_2_W0002_P0021_T0001\TR1_W0001_P0029\TR1_2_W0001_P0029_T0001_R1_P1_K1_Ch2-Ch1.zen
491420	-1.074469e-03	3.756207e-03	2.098100e-04	20151211_gfpNIPBLcf1_Prometa\MitoSys2\LSM\gfpNIPBLcf1_Noc\DE_W0002\DE_W0002_P0021\DE_2_W0002_P0021_T0001\TR1_W0001_P0029\TR1_2_W0001_P0029_T0001_R1_P1_K1_Ch2-Ch1.zen
532380	-7.168389e-05	4.425141e-03	1.839600e-04	20151211_gfpNIPBLcf1_Prometa\MitoSys2\LSM\gfpNIPBLcf1_Noc\DE_W0002\DE_W0002_P0021\DE_2_W0002_P0021_T0001\TR1_W0001_P0029\TR1_2_W0001_P0029_T0001_R1_P1_K1_Ch2-Ch1.zen
573340	-5.699489e-04	4.881405e-03	1.627400e-04	20151211_gfpNIPBLcf1_Prometa\MitoSys2\LSM\gfpNIPBLcf1_Noc\DE_W0002\DE_W0002_P0021\DE_2_W0002_P0021_T0001\TR1_W0001_P0029\TR1_2_W0001_P0029_T0001_R1_P1_K1_Ch2-Ch1.zen
614300	-1.003054e-03	3.782447e-03	1.450900e-04	20151211_gfpNIPBLcf1_Prometa\MitoSys2\LSM\gfpNIPBLcf1_Noc\DE_W0002\DE_W0002_P0021\DE_2_W0002_P0021_T0001\TR1_W0001_P0029\TR1_2_W0001_P0029_T0001_R1_P1_K1_Ch2-Ch1.zen
655260	-1.108528e-03	2.603707e-03	1.302400e-04	20151211_gfpNIPBLcf1_Prometa\MitoSys2\LSM\gfpNIPBLcf1_Noc\DE_W0002\DE_W0002_P0021\DE_2_W0002_P0021_T0001\TR1_W0001_P0029\TR1_2_W0001_P0029_T0001_R1_P1_K1_Ch2-Ch1.zen
696220	-1.454641e-03	4.013462e-03	1.176200e-04	20151211_gfpNIPBLcf1_Prometa\MitoSys2\LSM\gfpNIPBLcf1_Noc\DE_W0002\DE_W0002_P0021\DE_2_W0002_P0021_T0001\TR1_W0001_P0029\TR1_2_W0001_P0029_T0001_R1_P1_K1_Ch2-Ch1.zen
737180	-8.934647e-04	4.541209e-03	1.068100e-04	20151211_gfpNIPBLcf1_Prometa\MitoSys2\LSM\gfpNIPBLcf1_Noc\DE_W0002\DE_W0002_P0021\DE_2_W0002_P0021_T0001\TR1_W0001_P0029\TR1_2_W0001_P0029_T0001_R1_P1_K1_Ch2-Ch1.zen
778140	-1.267871e-03	4.941762e-03	9.745900e-05	20151211_gfpNIPBLcf1_Prometa\MitoSys2\LSM\gfpNIPBLcf1_Noc\DE_W0002\DE_W0002_P0021\DE_2_W0002_P0021_T0001\TR1_W0001_P0029\TR1_2_W0001_P0029_T0001_R1_P1_K1_Ch2-Ch1.zen
819100	-1.252133e-03	3.443896e-03	8.932100e-05	20151211_gfpNIPBLcf1_Prometa\MitoSys2\LSM\gfpNIPBLcf1_Noc\DE_W0002\DE_W0002_P0021\DE_2_W0002_P0021_T0001\TR1_W0001_P0029\TR1_2_W0001_P0029_T0001_R1_P1_K1_Ch2-Ch1.zen
901020	-2.023422e-03	3.248502e-03	7.590600e-05	20151211_gfpNIPBLcf1_Prometa\MitoSys2\LSM\gfpNIPBLcf1_Noc\DE_W0002\DE_W0002_P0021\DE_2_W0002_P0021_T0001\TR1_W0001_P0029\TR1_2_W0001_P0029_T0001_R1_P1_K1_Ch2-Ch1.zen
982940	-2.078228e-03	3.567708e-03	6.537600e-05	20151211_gfpNIPBLcf1_Prometa\MitoSys2\LSM\gfpNIPBLcf1_Noc\DE_W0002\DE_W0002_P0021\DE_2_W0002_P0021_T0001\TR1_W0001_P0029\TR1_2_W0001_P0029_T0001_R1_P1_K1_Ch2-Ch1.zen
1064860	-8.225261e-05	4.867105e-03	5.695100e-05	20151211_gfpNIPBLcf1_Prometa\MitoSys2\LSM\gfpNIPBLcf1_Noc\DE_W0002\DE_W0002_P0021\DE_2_W0002_P0021_T0001\TR1_W0001_P0029\TR1_2_W0001_P0029_T0001_R1_P1_K1_Ch2-Ch1.zen
1146780	-3.664461e-04	2.593509e-03	5.009800e-05	20151211_gfpNIPBLcf1_Prometa\MitoSys2\LSM\gfpNIPBLcf1_Noc\DE_W0002\DE_W0002_P0021\DE_2_W0002_P0021_T0001\TR1_W0001_P0029\TR1_2_W0001_P0029_T0001_R1_P1_K1_Ch2-Ch1.zen
1228700	-1.076141e-03	4.296304e-03	4.444400e-05	20151211_gfpNIPBLcf1_Prometa\MitoSys2\LSM\gfpNIPBLcf1_Noc\DE_W0002\DE_W0002_P0021\DE_2_W0002_P0021_T0001\TR1_W0001_P0029\TR1_2_W0001_P0029_T0001_R1_P1_K1_Ch2-Ch1.zen
1310620	-8.493902e-04	5.112873e-03	3.972300e-05	20151211_gfpNIPBLcf1_Prometa\MitoSys2\LSM\gfpNIPBLcf1_Noc\DE_W0002\DE_W0002_P0021\DE_2_W0002_P0021_T0001\TR1_W0001_P0029\TR1_2_W0001_P0029_T0001_R1_P1_K1_Ch2-Ch1.zen
1392540	-6.882714e-04	4.150218e-03	3.573600e-05	20151211_gfpNIPBLcf1_Prometa\MitoSys2\LSM\gfpNIPBLcf1_Noc\DE_W0002\DE_W0002_P0021\DE_2_W0002_P0021_T0001\TR1_W0001_P0029\TR1_2_W0001_P0029_T0001_R1_P1_K1_Ch2-Ch1.zen
1474460	-9.708678e-04	3.618117e-03	3.233700e-05	20151211_gfpNIPBLcf1_Prometa\MitoSys2\LSM\gfpNIPBLcf1_Noc\DE_W0002\DE_W0002_P0021\DE_2_W0002_P0021_T0001\TR1_W0001_P0029\TR1_2_W0001_P0029_T0001_R1_P1_K1_Ch2-Ch1.zen
1556380	-4.722839e-04	3.593022e-03	2.941600e-05	20151211_gfpNIPBLcf1_Prometa\MitoSys2\LSM\gfpNIPBLcf1_Noc\DE_W0002\DE_W0002_P0021\DE_2_W0002_P0021_T0001\TR1_W0001_P0029\TR1_2_W0001_P0029_T0001_R1_P1_K1_Ch2-Ch1.zen
10	8.480380e-02	3.322123e-02	8.246900e-02	20151211_gfpNIPBLcf1_Prometa\MitoSys2\LSM\gfpNIPBLcf1_Noc\DE_W0002\DE_W0002_P0021\DE_2_W0002_P0021_T0001\TR1_W0001_P0029\TR1_2_W0001_P0029_T0001_R1_P2_K1_Ch2-Ch1.zen
20	7.689375e-02	2.691797e-02	8.058600e-02	20151211_gfpNIPBLcf1_Prometa\MitoSys2\LSM\gfpNIPBLcf1_Noc\DE_W0002\DE_W0002_P0021\DE_2_W0002_P0021_T0001\TR1_W0001_P0029\TR1_2_W0001_P0029_T0001_R1_P2_K1_Ch2-Ch1.zen
30	8.381214e-02	2.502970e-02	7.886900e-02	20151211_gfpNIPBLcf1_Prometa\MitoSys2\LSM\gfpNIPBLcf1_Noc\DE_W0002\DE_W0002_P0021\DE_2_W0002_P0021_T0001\TR1_W0001_P0029\TR1_2_W0001_P0029_T0001_R1_P2_K1_Ch2-Ch1.zen
40	7.528044e-02	2.812772e-02	7.730400e-02	20151211_gfpNIPBLcf1_Prometa\MitoSys2\LSM\gfpNIPBLcf1_Noc\DE_W0002\DE_W0002_P0021\DE_2_W0002_P0021_T0001\TR1_W0001_P0029\TR1_2_W0001_P0029_T0001_R1_P2_K1_Ch2-Ch1.zen
50	7.934394e-02	2.415066e-02	7.587700e-02	20151211_gfpNIPBLcf1_Prometa\MitoSys2\LSM\gfpNIPBLcf1_Noc\DE_W0002\DE_W0002_P0021\DE_2_W0002_P0021_T0001\TR1_W0001_P0029\TR1_2_W0001_P0029_T0001_R1_P2_K1_Ch2-Ch1.zen
60	7.323834e-02	2.566542e-02	7.457600e-02	20151211_gfpNIPBLcf1_Prometa\MitoSys2\LSM\gfpNIPBLcf1_Noc\DE_W0002\DE_W0002_P0021\DE_2_W0002_P0021_T0001\TR1_W0001_P0029\TR1_2_W0001_P0029_T0001_R1_P2_K1_Ch2-Ch1.zen
70	7.576450e-02	2.311978e-02	7.338900e-02	20151211_gfpNIPBLcf1_Prometa\MitoSys2\LSM\gfpNIPBLcf1_Noc\DE_W0002\DE_W0002_P0021\DE_2_W0002_P0021_T0001\TR1_W0001_P0029\TR1_2_W0001_P0029_T0001_R1_P2_K1_Ch2-Ch1.zen
80	6.522395e-02	2.904436e-02	7.230500e-02	20151211_gfpNIPBLcf1_Prometa\MitoSys2\LSM\gfpNIPBLcf1_Noc\DE_W0002\DE_W0002_P0021\DE_2_W0002_P0021_T0001\TR1_W0001_P0029\TR1_2_W0001_P0029_T0001_R1_P2_K1_Ch2-Ch1.zen
90	6.706852e-02	2.489258e-02	7.131400e-02	20151211_gfpNIPBLcf1_Prometa\MitoSys2\LSM\gfpNIPBLcf1_Noc\DE_W0002\DE_W0002_P0021\DE_2_W0002_P0021_T0001\TR1_W0001_P0029\TR1_2_W0001_P0029_T0001_R1_P2_K1_Ch2-Ch1.zen
100	7.141247e-02	1.988469e-02	7.040700e-02	20151211_gfpNIPBLcf1_Prometa\MitoSys2\LSM\gfpNIPBLcf1_Noc\DE_W0002\DE_W0002_P0021\DE_2_W0002_P0021_T0001\TR1_W0001_P0029\TR1_2_W0001_P0029_T0001_R1_P2_K1_Ch2-Ch1.zen
120	6.920748e-02	2.162448e-02	6.881600e-02	20151211_gfpNIPBLcf1_Prometa\MitoSys2\LSM\gfpNIPBLcf1_Noc\DE_W0002\DE_W0002_P0021\DE_2_W0002_P0021_T0001\TR1_W0001_P0029\TR1_2_W0001_P0029_T0001_R1_P2_K1_Ch2-Ch1.zen
140	6.509410e-02	2.432662e-02	6.747500e-02	20151211_gfpNIPBLcf1_Prometa\MitoSys2\LSM\gfpNIPBLcf1_Noc\DE_W0002\DE_W0002_P0021\DE_2_W0002_P0021_T0001\TR1_W0001_P0029\TR1_2_W0001_P0029_T0001_R1_P2_K1_Ch2-Ch1.zen
160	6.798410e-02	2.351782e-02	6.633900e-02	20151211_gfpNIPBLcf1_Prometa\MitoSys2\LSM\gfpNIPBLcf1_Noc\DE_W0002\DE_W0002_P0021\DE_2_W0002_P0021_T0001\TR1_W0001_P0029\TR1_2_W0001_P0029_T0001_R1_P2_K1_Ch2-Ch1.zen
180	6.361906e-02	2.095366e-02	6.536900e-02	20151211_gfpNIPBLcf1_Prometa\MitoSys2\LSM\gfpNIPBLcf1_Noc\DE_W0002\DE_W0002_P0021\DE_2_W0002_P0021_T0001\TR1_W0001_P0029\TR1_2_W0001_P0029_T0001_R1_P2_K1_Ch2-Ch1.zen
200	6.628940e-02	2.064291e-02	6.453600e-02	20151211_gfpNIPBLcf1_Prometa\MitoSys2\LSM\gfpNIPBLcf1_Noc\DE_W0002\DE_W0002_P0021\DE_2_W0002_P0021_T0001\TR1_W0001_P0029\TR1_2_W0001_P0029_T0001_R1_P2_K1_Ch2-Ch1.zen
220	6.966262e-02	1.664038e-02	6.381500e-02	20151211_gfpNIPBLcf1_Prometa\MitoSys2\LSM\gfpNIPBLcf1_Noc\DE_W0002\DE_W0002_P0021\DE_2_W0002_P0021_T0001\TR1_W0001_P0029\TR1_2_W0001_P0029_T0001_R1_P2_K1_Ch2-Ch1.zen
240	6.221968e-02	1.692880e-02	6.318400e-02	20151211_gfpNIPBLcf1_Prometa\MitoSys2\LSM\gfpNIPBLcf1_Noc\DE_W0002\DE_W0002_P0021\DE_2_W0002_P0021_T0001\TR1_W0001_P0029\TR1_2_W0001_P0029_T0001_R1_P2_K1_Ch2-Ch1.zen
260	6.312447e-02	1.904145e-02	6.262700e-02	20151211_gfpNIPBLcf1_Prometa\MitoSys2\LSM\gfpNIPBLcf1_Noc\DE_W0002\DE_W0002_P0021\DE_2_W0002_P0021_T0001\TR1_W0001_P0029\TR1_2_W0001_P0029_T0001_R1_P2_K1_Ch2-Ch1.zen
280	6.600313e-02	2.409247e-02	6.213100e-02	20151211_gfpNIPBLcf1_Prometa\MitoSys2\LSM\gfpNIPBLcf1_Noc\DE_W0002\DE_W0002_P0021\DE_2_W0002_P0021_T0001\TR1_W0001_P0029\TR1_2_W0001_P0029_T0001_R1_P2_K1_Ch2-Ch1.zen
300	6.176410e-02	1.504640e-02	6.168500e-02	20151211_gfpNIPBLcf1_Prometa\MitoSys2\LSM\gfpNIPBLcf1_Noc\DE_W0002\DE_W0002_P0021\DE_2_W0002_P0021_T0001\TR1_W0001_P0029\TR1_2_W0001_P0029_T0001_R1_P2_K1_Ch2-Ch1.zen
340	5.853794e-02	1.431615e-02	6.090700e-02	20151211_gfpNIPBLcf1_Prometa\MitoSys2\LSM\gfpNIPBLcf1_Noc\DE_W0002\DE_W0002_P0021\DE_2_W0002_P0021_T0001\TR1_W0001_P0029\TR1_2_W0001_P0029_T0001_R1_P2_K1_Ch2-Ch1.zen
380	6.465323e-02	1.825397e-02	6.023900e-02	20151211_gfpNIPBLcf1_Prometa\MitoSys2\LSM\gfpNIPBLcf1_Noc\DE_W0002\DE_W0002_P0021\DE_2_W0002_P0021_T0001\TR1_W0001_P0029\TR1_2_W0001_P0029_T0001_R1_P2_K1_Ch2-Ch1.zen
420	5.786957e-02	1.592743e-02	5.964500e-02	20151211_gfpNIPBLcf1_Prometa\MitoSys2\LSM\gfpNIPBLcf1_Noc\DE_W0002\DE_W0002_P0021\DE_2_W0002_P0021_T0001\TR1_W0001_P0029\TR1_2_W0001_P0029_T0001_R1_P2_K1_Ch2-Ch1.zen
460	6.067269e-02	1.639359e-02	5.910200e-02	20151211_gfpNIPBLcf1_Prometa\MitoSys2\LSM\gfpNIPBLcf1_Noc\DE_W0002\DE_W0002_P0021\DE_2_W0002_P0021_T0001\TR1_W0001_P0029\TR1_2_W0001_P0029_T0001_R1_P2_K1_Ch2-Ch1.zen
500	5.285724e-02	1.578972e-02	5.859300e-02	20151211_gfpNIPBLcf1_Prometa\MitoSys2\LSM\gfpNIPBLcf1_Noc\DE_W0002\DE_W0002_P0021\DE_2_W0002_P0021_T0001\TR1_W0001_P0029\TR1_2_W0001_P0029_T0001_R1_P2_K1_Ch2-Ch1.zen
540	5.716919e-02	1.451026e-02	5.810900e-02	20151211_gfpNIPBLcf1_Prometa\MitoSys2\LSM\gfpNIPBLcf1_Noc\DE_W0002\DE_W0002_P0021\DE_2_W0002_P0021_T0001\TR1_W0001_P0029\TR1_2_W0001_P0029_T0001_R1_P2_K1_Ch2-Ch1.zen
580	5.654469e-02	1.727137e-02	5.764200e-02	20151211_gfpNIPBLcf1_Prometa\MitoSys2\LSM\gfpNIPBLcf1_Noc\DE_W0002\DE_W0002_P0021\DE_2_W0002_P0021_T0001\TR1_W0001_P0029\TR1_2_W0001_P0029_T0001_R1_P2_K1_Ch2-Ch1.zen
620	5.423892e-02	1.371162e-02	5.718800e-02	20151211_gfpNIPBLcf1_Prometa\MitoSys2\LSM\gfpNIPBLcf1_Noc\DE_W0002\DE_W0002_P0021\DE_2_W0002_P0021_T0001\TR1_W0001_P0029\TR1_2_W0001_P0029_T0001_R1_P2_K1_Ch2-Ch1.zen
660	5.940854e-02	1.518234e-02	5.674500e-02	20151211_gfpNIPBLcf1_Prometa\MitoSys2\LSM\gfpNIPBLcf1_Noc\DE_W0002\DE_W0002_P0021\DE_2_W0002_P0021_T0001\TR1_W0001_P0029\TR1_2_W0001_P0029_T0001_R1_P2_K1_Ch2-Ch1.zen
700	5.823891e-02	1.352086e-02	5.630900e-02	20151211_gfpNIPBLcf1_Prometa\MitoSys2\LSM\gfpNIPBLcf1_Noc\DE_W0002\DE_W0002_P0021\DE_2_W0002_P0021_T0001\TR1_W0001_P0029\TR1_2_W0001_P0029_T0001_R1_P2_K1_Ch2-Ch1.zen
780	5.814723e-02	1.340181e-02	5.545900e-02	20151211_gfpNIPBLcf1_Prometa\MitoSys2\LSM\gfpNIPBLcf1_Noc\DE_W0002\DE_W0002_P0021\DE_2_W0002_P0021_T0001\TR1_W0001_P0029\TR1_2_W0001_P0029_T0001_R1_P2_K1_Ch2-Ch1.zen
860	5.458082e-02	1.391047e-02	5.463100e-02	20151211_gfpNIPBLcf1_Prometa\MitoSys2\LSM\gfpNIPBLcf1_Noc\DE_W0002\DE_W0002_P0021\DE_2_W0002_P0021_T0001\TR1_W0001_P0029\TR1_2_W0001_P0029_T0001_R1_P2_K1_Ch2-Ch1.zen
940	5.295479e-02	1.151881e-02	5.382300e-02	20151211_gfpNIPBLcf1_Prometa\MitoSys2\LSM\gfpNIPBLcf1_Noc\DE_W0002\DE_W0002_P0021\DE_2_W0002_P0021_T0001\TR1_W0001_P0029\TR1_2_W0001_P0029_T0001_R1_P2_K1_Ch2-Ch1.zen
1020	5.446783e-02	1.220069e-02	5.303600e-02	20151211_gfpNIPBLcf1_Prometa\MitoSys2\LSM\gfpNIPBLcf1_Noc\DE_W0002\DE_W0002_P0021\DE_2_W0002_P0021_T0001\TR1_W0001_P0029\TR1_2_W0001_P0029_T0001_R1_P2_K1_Ch2-Ch1.zen
1100	5.043113e-02	1.408885e-02	5.226700e-02	20151211_gfpNIPBLcf1_Prometa\MitoSys2\LSM\gfpNIPBLcf1_Noc\DE_W0002\DE_W0002_P0021\DE_2_W0002_P0021_T0001\TR1_W0001_P0029\TR1_2_W0001_P0029_T0001_R1_P2_K1_Ch2-Ch1.zen
1180	4.870697e-02	1.653797e-02	5.151800e-02	20151211_gfpNIPBLcf1_Prometa\MitoSys2\LSM\gfpNIPBLcf1_Noc\DE_W0002\DE_W0002_P0021\DE_2_W0002_P0021_T0001\TR1_W0001_P0029\TR1_2_W0001_P0029_T0001_R1_P2_K1_Ch2-Ch1.zen
1260	5.012707e-02	1.378043e-02	5.078700e-02	20151211_gfpNIPBLcf1_Prometa\MitoSys2\LSM\gfpNIPBLcf1_Noc\DE_W0002\DE_W0002_P0021\DE_2_W0002_P0021_T0001\TR1_W0001_P0029\TR1_2_W0001_P0029_T0001_R1_P2_K1_Ch2-Ch1.zen
1340	5.156273e-02	1.522137e-02	5.007500e-02	20151211_gfpNIPBLcf1_Prometa\MitoSys2\LSM\gfpNIPBLcf1_Noc\DE_W0002\DE_W0002_P0021\DE_2_W0002_P0021_T0001\TR1_W0001_P0029\TR1_2_W0001_P0029_T0001_R1_P2_K1_Ch2-Ch1.zen
1420	4.978400e-02	1.021883e-02	4.938100e-02	20151211_gfpNIPBLcf1_Prometa\MitoSys2\LSM\gfpNIPBLcf1_Noc\DE_W0002\DE_W0002_P0021\DE_2_W0002_P0021_T0001\TR1_W0001_P0029\TR1_2_W0001_P0029_T0001_R1_P2_K1_Ch2-Ch1.zen
1500	4.771799e-02	1.314754e-02	4.870500e-02	20151211_gfpNIPBLcf1_Prometa\MitoSys2\LSM\gfpNIPBLcf1_Noc\DE_W0002\DE_W0002_P0021\DE_2_W0002_P0021_T0001\TR1_W0001_P0029\TR1_2_W0001_P0029_T0001_R1_P2_K1_Ch2-Ch1.zen
1660	4.481744e-02	1.086301e-02	4.740400e-02	20151211_gfpNIPBLcf1_Prometa\MitoSys2\LSM\gfpNIPBLcf1_Noc\DE_W0002\DE_W0002_P0021\DE_2_W0002_P0021_T0001\TR1_W0001_P0029\TR1_2_W0001_P0029_T0001_R1_P2_K1_Ch2-Ch1.zen
1820	4.667554e-02	1.211827e-02	4.617000e-02	20151211_gfpNIPBLcf1_Prometa\MitoSys2\LSM\gfpNIPBLcf1_Noc\DE_W0002\DE_W0002_P0021\DE_2_W0002_P0021_T0001\TR1_W0001_P0029\TR1_2_W0001_P0029_T0001_R1_P2_K1_Ch2-Ch1.zen
1980	4.403667e-02	1.172821e-02	4.499800e-02	20151211_gfpNIPBLcf1_Prometa\MitoSys2\LSM\gfpNIPBLcf1_Noc\DE_W0002\DE_W0002_P0021\DE_2_W0002_P0021_T0001\TR1_W0001_P0029\TR1_2_W0001_P0029_T0001_R1_P2_K1_Ch2-Ch1.zen
2140	4.384694e-02	1.447672e-02	4.388600e-02	20151211_gfpNIPBLcf1_Prometa\MitoSys2\LSM\gfpNIPBLcf1_Noc\DE_W0002\DE_W0002_P0021\DE_2_W0002_P0021_T0001\TR1_W0001_P0029\TR1_2_W0001_P0029_T0001_R1_P2_K1_Ch2-Ch1.zen
2300	4.502122e-02	1.104355e-02	4.283000e-02	20151211_gfpNIPBLcf1_Prometa\MitoSys2\LSM\gfpNIPBLcf1_Noc\DE_W0002\DE_W0002_P0021\DE_2_W0002_P0021_T0001\TR1_W0001_P0029\TR1_2_W0001_P0029_T0001_R1_P2_K1_Ch2-Ch1.zen
2460	4.453860e-02	1.142417e-02	4.182700e-02	20151211_gfpNIPBLcf1_Prometa\MitoSys2\LSM\gfpNIPBLcf1_Noc\DE_W0002\DE_W0002_P0021\DE_2_W0002_P0021_T0001\TR1_W0001_P0029\TR1_2_W0001_P0029_T0001_R1_P2_K1_Ch2-Ch1.zen
2620	4.095050e-02	9.885656e-03	4.087300e-02	20151211_gfpNIPBLcf1_Prometa\MitoSys2\LSM\gfpNIPBLcf1_Noc\DE_W0002\DE_W0002_P0021\DE_2_W0002_P0021_T0001\TR1_W0001_P0029\TR1_2_W0001_P0029_T0001_R1_P2_K1_Ch2-Ch1.zen
2780	3.728928e-02	1.197588e-02	3.996500e-02	20151211_gfpNIPBLcf1_Prometa\MitoSys2\LSM\gfpNIPBLcf1_Noc\DE_W0002\DE_W0002_P0021\DE_2_W0002_P0021_T0001\TR1_W0001_P0029\TR1_2_W0001_P0029_T0001_R1_P2_K1_Ch2-Ch1.zen
2940	4.097853e-02	1.335066e-02	3.910100e-02	20151211_gfpNIPBLcf1_Prometa\MitoSys2\LSM\gfpNIPBLcf1_Noc\DE_W0002\DE_W0002_P0021\DE_2_W0002_P0021_T0001\TR1_W0001_P0029\TR1_2_W0001_P0029_T0001_R1_P2_K1_Ch2-Ch1.zen
3100	3.789032e-02	1.284922e-02	3.827800e-02	20151211_gfpNIPBLcf1_Prometa\MitoSys2\LSM\gfpNIPBLcf1_Noc\DE_W0002\DE_W0002_P0021\DE_2_W0002_P0021_T0001\TR1_W0001_P0029\TR1_2_W0001_P0029_T0001_R1_P2_K1_Ch2-Ch1.zen
3420	3.600351e-02	1.139845e-02	3.674300e-02	20151211_gfpNIPBLcf1_Prometa\MitoSys2\LSM\gfpNIPBLcf1_Noc\DE_W0002\DE_W0002_P0021\DE_2_W0002_P0021_T0001\TR1_W0001_P0029\TR1_2_W0001_P0029_T0001_R1_P2_K1_Ch2-Ch1.zen
3740	3.506764e-02	1.208751e-02	3.534400e-02	20151211_gfpNIPBLcf1_Prometa\MitoSys2\LSM\gfpNIPBLcf1_Noc\DE_W0002\DE_W0002_P0021\DE_2_W0002_P0021_T0001\TR1_W0001_P0029\TR1_2_W0001_P0029_T0001_R1_P2_K1_Ch2-Ch1.zen
4060	3.484642e-02	1.076754e-02	3.406400e-02	20151211_gfpNIPBLcf1_Prometa\MitoSys2\LSM\gfpNIPBLcf1_Noc\DE_W0002\DE_W0002_P0021\DE_2_W0002_P0021_T0001\TR1_W0001_P0029\TR1_2_W0001_P0029_T0001_R1_P2_K1_Ch2-Ch1.zen
4380	3.217317e-02	1.043901e-02	3.289000e-02	20151211_gfpNIPBLcf1_Prometa\MitoSys2\LSM\gfpNIPBLcf1_Noc\DE_W0002\DE_W0002_P0021\DE_2_W0002_P0021_T0001\TR1_W0001_P0029\TR1_2_W0001_P0029_T0001_R1_P2_K1_Ch2-Ch1.zen
4700	3.193342e-02	1.004068e-02	3.180900e-02	20151211_gfpNIPBLcf1_Prometa\MitoSys2\LSM\gfpNIPBLcf1_Noc\DE_W0002\DE_W0002_P0021\DE_2_W0002_P0021_T0001\TR1_W0001_P0029\TR1_2_W0001_P0029_T0001_R1_P2_K1_Ch2-Ch1.zen
5020	3.107948e-02	1.118463e-02	3.081200e-02	20151211_gfpNIPBLcf1_Prometa\MitoSys2\LSM\gfpNIPBLcf1_Noc\DE_W0002\DE_W0002_P0021\DE_2_W0002_P0021_T0001\TR1_W0001_P0029\TR1_2_W0001_P0029_T0001_R1_P2_K1_Ch2-Ch1.zen
5340	3.058219e-02	1.484017e-02	2.989000e-02	20151211_gfpNIPBLcf1_Prometa\MitoSys2\LSM\gfpNIPBLcf1_Noc\DE_W0002\DE_W0002_P0021\DE_2_W0002_P0021_T0001\TR1_W0001_P0029\TR1_2_W0001_P0029_T0001_R1_P2_K1_Ch2-Ch1.zen
5660	2.805872e-02	1.426331e-02	2.903400e-02	20151211_gfpNIPBLcf1_Prometa\MitoSys2\LSM\gfpNIPBLcf1_Noc\DE_W0002\DE_W0002_P0021\DE_2_W0002_P0021_T0001\TR1_W0001_P0029\TR1_2_W0001_P0029_T0001_R1_P2_K1_Ch2-Ch1.zen
5980	2.811550e-02	1.079466e-02	2.823900e-02	20151211_gfpNIPBLcf1_Prometa\MitoSys2\LSM\gfpNIPBLcf1_Noc\DE_W0002\DE_W0002_P0021\DE_2_W0002_P0021_T0001\TR1_W0001_P0029\TR1_2_W0001_P0029_T0001_R1_P2_K1_Ch2-Ch1.zen
6300	2.745289e-02	1.022781e-02	2.749700e-02	20151211_gfpNIPBLcf1_Prometa\MitoSys2\LSM\gfpNIPBLcf1_Noc\DE_W0002\DE_W0002_P0021\DE_2_W0002_P0021_T0001\TR1_W0001_P0029\TR1_2_W0001_P0029_T0001_R1_P2_K1_Ch2-Ch1.zen
6940	2.797377e-02	1.229171e-02	2.615600e-02	20151211_gfpNIPBLcf1_Prometa\MitoSys2\LSM\gfpNIPBLcf1_Noc\DE_W0002\DE_W0002_P0021\DE_2_W0002_P0021_T0001\TR1_W0001_P0029\TR1_2_W0001_P0029_T0001_R1_P2_K1_Ch2-Ch1.zen
7580	2.634007e-02	1.122114e-02	2.497600e-02	20151211_gfpNIPBLcf1_Prometa\MitoSys2\LSM\gfpNIPBLcf1_Noc\DE_W0002\DE_W0002_P0021\DE_2_W0002_P0021_T0001\TR1_W0001_P0029\TR1_2_W0001_P0029_T0001_R1_P2_K1_Ch2-Ch1.zen
8220	2.506095e-02	9.717600e-03	2.392900e-02	20151211_gfpNIPBLcf1_Prometa\MitoSys2\LSM\gfpNIPBLcf1_Noc\DE_W0002\DE_W0002_P0021\DE_2_W0002_P0021_T0001\TR1_W0001_P0029\TR1_2_W0001_P0029_T0001_R1_P2_K1_Ch2-Ch1.zen
8860	2.228897e-02	9.605582e-03	2.299400e-02	20151211_gfpNIPBLcf1_Prometa\MitoSys2\LSM\gfpNIPBLcf1_Noc\DE_W0002\DE_W0002_P0021\DE_2_W0002_P0021_T0001\TR1_W0001_P0029\TR1_2_W0001_P0029_T0001_R1_P2_K1_Ch2-Ch1.zen
9500	2.185072e-02	9.750670e-03	2.215400e-02	20151211_gfpNIPBLcf1_Prometa\MitoSys2\LSM\gfpNIPBLcf1_Noc\DE_W0002\DE_W0002_P0021\DE_2_W0002_P0021_T0001\TR1_W0001_P0029\TR1_2_W0001_P0029_T0001_R1_P2_K1_Ch2-Ch1.zen
10140	2.257267e-02	1.029100e-02	2.139300e-02	20151211_gfpNIPBLcf1_Prometa\MitoSys2\LSM\gfpNIPBLcf1_Noc\DE_W0002\DE_W0002_P0021\DE_2_W0002_P0021_T0001\TR1_W0001_P0029\TR1_2_W0001_P0029_T0001_R1_P2_K1_Ch2-Ch1.zen
10780	2.117786e-02	9.530017e-03	2.070100e-02	20151211_gfpNIPBLcf1_Prometa\MitoSys2\LSM\gfpNIPBLcf1_Noc\DE_W0002\DE_W0002_P0021\DE_2_W0002_P0021_T0001\TR1_W0001_P0029\TR1_2_W0001_P0029_T0001_R1_P2_K1_Ch2-Ch1.zen
11420	2.021571e-02	9.508361e-03	2.006800e-02	20151211_gfpNIPBLcf1_Prometa\MitoSys2\LSM\gfpNIPBLcf1_Noc\DE_W0002\DE_W0002_P0021\DE_2_W0002_P0021_T0001\TR1_W0001_P0029\TR1_2_W0001_P0029_T0001_R1_P2_K1_Ch2-Ch1.zen
12060	1.975638e-02	9.155566e-03	1.948600e-02	20151211_gfpNIPBLcf1_Prometa\MitoSys2\LSM\gfpNIPBLcf1_Noc\DE_W0002\DE_W0002_P0021\DE_2_W0002_P0021_T0001\TR1_W0001_P0029\TR1_2_W0001_P0029_T0001_R1_P2_K1_Ch2-Ch1.zen
12700	1.930358e-02	9.430534e-03	1.894900e-02	20151211_gfpNIPBLcf1_Prometa\MitoSys2\LSM\gfpNIPBLcf1_Noc\DE_W0002\DE_W0002_P0021\DE_2_W0002_P0021_T0001\TR1_W0001_P0029\TR1_2_W0001_P0029_T0001_R1_P2_K1_Ch2-Ch1.zen
13980	1.849139e-02	1.021993e-02	1.798600e-02	20151211_gfpNIPBLcf1_Prometa\MitoSys2\LSM\gfpNIPBLcf1_Noc\DE_W0002\DE_W0002_P0021\DE_2_W0002_P0021_T0001\TR1_W0001_P0029\TR1_2_W0001_P0029_T0001_R1_P2_K1_Ch2-Ch1.zen
15260	1.652418e-02	1.010283e-02	1.714500e-02	20151211_gfpNIPBLcf1_Prometa\MitoSys2\LSM\gfpNIPBLcf1_Noc\DE_W0002\DE_W0002_P0021\DE_2_W0002_P0021_T0001\TR1_W0001_P0029\TR1_2_W0001_P0029_T0001_R1_P2_K1_Ch2-Ch1.zen
16540	1.549055e-02	1.021138e-02	1.640000e-02	20151211_gfpNIPBLcf1_Prometa\MitoSys2\LSM\gfpNIPBLcf1_Noc\DE_W0002\DE_W0002_P0021\DE_2_W0002_P0021_T0001\TR1_W0001_P0029\TR1_2_W0001_P0029_T0001_R1_P2_K1_Ch2-Ch1.zen
17820	1.397923e-02	1.015354e-02	1.573200e-02	20151211_gfpNIPBLcf1_Prometa\MitoSys2\LSM\gfpNIPBLcf1_Noc\DE_W0002\DE_W0002_P0021\DE_2_W0002_P0021_T0001\TR1_W0001_P0029\TR1_2_W0001_P0029_T0001_R1_P2_K1_Ch2-Ch1.zen
19100	1.364382e-02	8.349727e-03	1.512600e-02	20151211_gfpNIPBLcf1_Prometa\MitoSys2\LSM\gfpNIPBLcf1_Noc\DE_W0002\DE_W0002_P0021\DE_2_W0002_P0021_T0001\TR1_W0001_P0029\TR1_2_W0001_P0029_T0001_R1_P2_K1_Ch2-Ch1.zen
20380	1.241877e-02	1.058438e-02	1.457200e-02	20151211_gfpNIPBLcf1_Prometa\MitoSys2\LSM\gfpNIPBLcf1_Noc\DE_W0002\DE_W0002_P0021\DE_2_W0002_P0021_T0001\TR1_W0001_P0029\TR1_2_W0001_P0029_T0001_R1_P2_K1_Ch2-Ch1.zen
21660	1.212612e-02	9.581588e-03	1.406000e-02	20151211_gfpNIPBLcf1_Prometa\MitoSys2\LSM\gfpNIPBLcf1_Noc\DE_W0002\DE_W0002_P0021\DE_2_W0002_P0021_T0001\TR1_W0001_P0029\TR1_2_W0001_P0029_T0001_R1_P2_K1_Ch2-Ch1.zen
22940	1.240755e-02	8.845798e-03	1.358400e-02	20151211_gfpNIPBLcf1_Prometa\MitoSys2\LSM\gfpNIPBLcf1_Noc\DE_W0002\DE_W0002_P0021\DE_2_W0002_P0021_T0001\TR1_W0001_P0029\TR1_2_W0001_P0029_T0001_R1_P2_K1_Ch2-Ch1.zen
24220	1.243978e-02	9.686949e-03	1.313800e-02	20151211_gfpNIPBLcf1_Prometa\MitoSys2\LSM\gfpNIPBLcf1_Noc\DE_W0002\DE_W0002_P0021\DE_2_W0002_P0021_T0001\TR1_W0001_P0029\TR1_2_W0001_P0029_T0001_R1_P2_K1_Ch2-Ch1.zen
25500	1.256417e-02	8.744424e-03	1.271900e-02	20151211_gfpNIPBLcf1_Prometa\MitoSys2\LSM\gfpNIPBLcf1_Noc\DE_W0002\DE_W0002_P0021\DE_2_W0002_P0021_T0001\TR1_W0001_P0029\TR1_2_W0001_P0029_T0001_R1_P2_K1_Ch2-Ch1.zen
28060	1.148256e-02	8.532308e-03	1.194800e-02	20151211_gfpNIPBLcf1_Prometa\MitoSys2\LSM\gfpNIPBLcf1_Noc\DE_W0002\DE_W0002_P0021\DE_2_W0002_P0021_T0001\TR1_W0001_P0029\TR1_2_W0001_P0029_T0001_R1_P2_K1_Ch2-Ch1.zen
30620	1.117817e-02	8.128686e-03	1.124800e-02	20151211_gfpNIPBLcf1_Prometa\MitoSys2\LSM\gfpNIPBLcf1_Noc\DE_W0002\DE_W0002_P0021\DE_2_W0002_P0021_T0001\TR1_W0001_P0029\TR1_2_W0001_P0029_T0001_R1_P2_K1_Ch2-Ch1.zen
33180	1.196306e-02	8.893387e-03	1.060600e-02	20151211_gfpNIPBLcf1_Prometa\MitoSys2\LSM\gfpNIPBLcf1_Noc\DE_W0002\DE_W0002_P0021\DE_2_W0002_P0021_T0001\TR1_W0001_P0029\TR1_2_W0001_P0029_T0001_R1_P2_K1_Ch2-Ch1.zen
35740	1.108916e-02	8.839485e-03	1.001400e-02	20151211_gfpNIPBLcf1_Prometa\MitoSys2\LSM\gfpNIPBLcf1_Noc\DE_W0002\DE_W0002_P0021\DE_2_W0002_P0021_T0001\TR1_W0001_P0029\TR1_2_W0001_P0029_T0001_R1_P2_K1_Ch2-Ch1.zen
38300	1.127767e-02	8.661577e-03	9.463200e-03	20151211_gfpNIPBLcf1_Prometa\MitoSys2\LSM\gfpNIPBLcf1_Noc\DE_W0002\DE_W0002_P0021\DE_2_W0002_P0021_T0001\TR1_W0001_P0029\TR1_2_W0001_P0029_T0001_R1_P2_K1_Ch2-Ch1.zen
40860	1.058848e-02	7.767474e-03	8.950100e-03	20151211_gfpNIPBLcf1_Prometa\MitoSys2\LSM\gfpNIPBLcf1_Noc\DE_W0002\DE_W0002_P0021\DE_2_W0002_P0021_T0001\TR1_W0001_P0029\TR1_2_W0001_P0029_T0001_R1_P2_K1_Ch2-Ch1.zen
43420	9.292311e-03	8.502065e-03	8.470500e-03	20151211_gfpNIPBLcf1_Prometa\MitoSys2\LSM\gfpNIPBLcf1_Noc\DE_W0002\DE_W0002_P0021\DE_2_W0002_P0021_T0001\TR1_W0001_P0029\TR1_2_W0001_P0029_T0001_R1_P2_K1_Ch2-Ch1.zen
45980	9.311425e-03	7.688451e-03	8.021400e-03	20151211_gfpNIPBLcf1_Prometa\MitoSys2\LSM\gfpNIPBLcf1_Noc\DE_W0002\DE_W0002_P0021\DE_2_W0002_P0021_T0001\TR1_W0001_P0029\TR1_2_W0001_P0029_T0001_R1_P2_K1_Ch2-Ch1.zen
48540	8.774373e-03	7.616847e-03	7.600500e-03	20151211_gfpNIPBLcf1_Prometa\MitoSys2\LSM\gfpNIPBLcf1_Noc\DE_W0002\DE_W0002_P0021\DE_2_W0002_P0021_T0001\TR1_W0001_P0029\TR1_2_W0001_P0029_T0001_R1_P2_K1_Ch2-Ch1.zen
51100	8.466486e-03	7.546226e-03	7.205700e-03	20151211_gfpNIPBLcf1_Prometa\MitoSys2\LSM\gfpNIPBLcf1_Noc\DE_W0002\DE_W0002_P0021\DE_2_W0002_P0021_T0001\TR1_W0001_P0029\TR1_2_W0001_P0029_T0001_R1_P2_K1_Ch2-Ch1.zen
56220	6.355002e-03	7.834693e-03	6.487100e-03	20151211_gfpNIPBLcf1_Prometa\MitoSys2\LSM\gfpNIPBLcf1_Noc\DE_W0002\DE_W0002_P0021\DE_2_W0002_P0021_T0001\TR1_W0001_P0029\TR1_2_W0001_P0029_T0001_R1_P2_K1_Ch2-Ch1.zen
61340	5.707265e-03	7.786663e-03	5.853400e-03	20151211_gfpNIPBLcf1_Prometa\MitoSys2\LSM\gfpNIPBLcf1_Noc\DE_W0002\DE_W0002_P0021\DE_2_W0002_P0021_T0001\TR1_W0001_P0029\TR1_2_W0001_P0029_T0001_R1_P2_K1_Ch2-Ch1.zen
66460	5.452647e-03	8.180367e-03	5.293800e-03	20151211_gfpNIPBLcf1_Prometa\MitoSys2\LSM\gfpNIPBLcf1_Noc\DE_W0002\DE_W0002_P0021\DE_2_W0002_P0021_T0001\TR1_W0001_P0029\TR1_2_W0001_P0029_T0001_R1_P2_K1_Ch2-Ch1.zen
71580	4.497451e-03	8.580605e-03	4.799200e-03	20151211_gfpNIPBLcf1_Prometa\MitoSys2\LSM\gfpNIPBLcf1_Noc\DE_W0002\DE_W0002_P0021\DE_2_W0002_P0021_T0001\TR1_W0001_P0029\TR1_2_W0001_P0029_T0001_R1_P2_K1_Ch2-Ch1.zen
76700	3.647726e-03	7.815365e-03	4.361500e-03	20151211_gfpNIPBLcf1_Prometa\MitoSys2\LSM\gfpNIPBLcf1_Noc\DE_W0002\DE_W0002_P0021\DE_2_W0002_P0021_T0001\TR1_W0001_P0029\TR1_2_W0001_P0029_T0001_R1_P2_K1_Ch2-Ch1.zen
81820	3.535215e-03	6.380744e-03	3.973400e-03	20151211_gfpNIPBLcf1_Prometa\MitoSys2\LSM\gfpNIPBLcf1_Noc\DE_W0002\DE_W0002_P0021\DE_2_W0002_P0021_T0001\TR1_W0001_P0029\TR1_2_W0001_P0029_T0001_R1_P2_K1_Ch2-Ch1.zen
86940	2.936810e-03	6.949005e-03	3.628700e-03	20151211_gfpNIPBLcf1_Prometa\MitoSys2\LSM\gfpNIPBLcf1_Noc\DE_W0002\DE_W0002_P0021\DE_2_W0002_P0021_T0001\TR1_W0001_P0029\TR1_2_W0001_P0029_T0001_R1_P2_K1_Ch2-Ch1.zen
92060	2.910358e-03	6.179017e-03	3.321900e-03	20151211_gfpNIPBLcf1_Prometa\MitoSys2\LSM\gfpNIPBLcf1_Noc\DE_W0002\DE_W0002_P0021\DE_2_W0002_P0021_T0001\TR1_W0001_P0029\TR1_2_W0001_P0029_T0001_R1_P2_K1_Ch2-Ch1.zen
97180	2.264429e-03	5.993459e-03	3.048300e-03	20151211_gfpNIPBLcf1_Prometa\MitoSys2\LSM\gfpNIPBLcf1_Noc\DE_W0002\DE_W0002_P0021\DE_2_W0002_P0021_T0001\TR1_W0001_P0029\TR1_2_W0001_P0029_T0001_R1_P2_K1_Ch2-Ch1.zen
102300	2.588732e-03	6.193802e-03	2.803600e-03	20151211_gfpNIPBLcf1_Prometa\MitoSys2\LSM\gfpNIPBLcf1_Noc\DE_W0002\DE_W0002_P0021\DE_2_W0002_P0021_T0001\TR1_W0001_P0029\TR1_2_W0001_P0029_T0001_R1_P2_K1_Ch2-Ch1.zen
112540	3.778518e-03	7.237765e-03	2.387300e-03	20151211_gfpNIPBLcf1_Prometa\MitoSys2\LSM\gfpNIPBLcf1_Noc\DE_W0002\DE_W0002_P0021\DE_2_W0002_P0021_T0001\TR1_W0001_P0029\TR1_2_W0001_P0029_T0001_R1_P2_K1_Ch2-Ch1.zen
122780	3.448848e-03	6.286793e-03	2.049800e-03	20151211_gfpNIPBLcf1_Prometa\MitoSys2\LSM\gfpNIPBLcf1_Noc\DE_W0002\DE_W0002_P0021\DE_2_W0002_P0021_T0001\TR1_W0001_P0029\TR1_2_W0001_P0029_T0001_R1_P2_K1_Ch2-Ch1.zen
133020	1.345535e-03	5.276073e-03	1.773400e-03	20151211_gfpNIPBLcf1_Prometa\MitoSys2\LSM\gfpNIPBLcf1_Noc\DE_W0002\DE_W0002_P0021\DE_2_W0002_P0021_T0001\TR1_W0001_P0029\TR1_2_W0001_P0029_T0001_R1_P2_K1_Ch2-Ch1.zen
143260	4.774886e-04	6.008143e-03	1.545200e-03	20151211_gfpNIPBLcf1_Prometa\MitoSys2\LSM\gfpNIPBLcf1_Noc\DE_W0002\DE_W0002_P0021\DE_2_W0002_P0021_T0001\TR1_W0001_P0029\TR1_2_W0001_P0029_T0001_R1_P2_K1_Ch2-Ch1.zen
153500	9.076506e-04	7.261711e-03	1.355000e-03	20151211_gfpNIPBLcf1_Prometa\MitoSys2\LSM\gfpNIPBLcf1_Noc\DE_W0002\DE_W0002_P0021\DE_2_W0002_P0021_T0001\TR1_W0001_P0029\TR1_2_W0001_P0029_T0001_R1_P2_K1_Ch2-Ch1.zen
163740	5.849171e-04	6.077373e-03	1.195300e-03	20151211_gfpNIPBLcf1_Prometa\MitoSys2\LSM\gfpNIPBLcf1_Noc\DE_W0002\DE_W0002_P0021\DE_2_W0002_P0021_T0001\TR1_W0001_P0029\TR1_2_W0001_P0029_T0001_R1_P2_K1_Ch2-Ch1.zen
173980	1.317687e-03	6.942482e-03	1.060100e-03	20151211_gfpNIPBLcf1_Prometa\MitoSys2\LSM\gfpNIPBLcf1_Noc\DE_W0002\DE_W0002_P0021\DE_2_W0002_P0021_T0001\TR1_W0001_P0029\TR1_2_W0001_P0029_T0001_R1_P2_K1_Ch2-Ch1.zen
184220	1.741488e-03	6.372105e-03	9.450400e-04	20151211_gfpNIPBLcf1_Prometa\MitoSys2\LSM\gfpNIPBLcf1_Noc\DE_W0002\DE_W0002_P0021\DE_2_W0002_P0021_T0001\TR1_W0001_P0029\TR1_2_W0001_P0029_T0001_R1_P2_K1_Ch2-Ch1.zen
194460	7.046999e-04	5.062662e-03	8.463600e-04	20151211_gfpNIPBLcf1_Prometa\MitoSys2\LSM\gfpNIPBLcf1_Noc\DE_W0002\DE_W0002_P0021\DE_2_W0002_P0021_T0001\TR1_W0001_P0029\TR1_2_W0001_P0029_T0001_R1_P2_K1_Ch2-Ch1.zen
204700	-8.794284e-04	4.968350e-03	7.612500e-04	20151211_gfpNIPBLcf1_Prometa\MitoSys2\LSM\gfpNIPBLcf1_Noc\DE_W0002\DE_W0002_P0021\DE_2_W0002_P0021_T0001\TR1_W0001_P0029\TR1_2_W0001_P0029_T0001_R1_P2_K1_Ch2-Ch1.zen
225180	-1.440652e-03	5.382432e-03	6.231400e-04	20151211_gfpNIPBLcf1_Prometa\MitoSys2\LSM\gfpNIPBLcf1_Noc\DE_W0002\DE_W0002_P0021\DE_2_W0002_P0021_T0001\TR1_W0001_P0029\TR1_2_W0001_P0029_T0001_R1_P2_K1_Ch2-Ch1.zen
245660	-3.203108e-03	6.311414e-03	5.172700e-04	20151211_gfpNIPBLcf1_Prometa\MitoSys2\LSM\gfpNIPBLcf1_Noc\DE_W0002\DE_W0002_P0021\DE_2_W0002_P0021_T0001\TR1_W0001_P0029\TR1_2_W0001_P0029_T0001_R1_P2_K1_Ch2-Ch1.zen
266140	-2.622332e-03	6.849275e-03	4.347100e-04	20151211_gfpNIPBLcf1_Prometa\MitoSys2\LSM\gfpNIPBLcf1_Noc\DE_W0002\DE_W0002_P0021\DE_2_W0002_P0021_T0001\TR1_W0001_P0029\TR1_2_W0001_P0029_T0001_R1_P2_K1_Ch2-Ch1.zen
286620	-1.226537e-03	6.766188e-03	3.693400e-04	20151211_gfpNIPBLcf1_Prometa\MitoSys2\LSM\gfpNIPBLcf1_Noc\DE_W0002\DE_W0002_P0021\DE_2_W0002_P0021_T0001\TR1_W0001_P0029\TR1_2_W0001_P0029_T0001_R1_P2_K1_Ch2-Ch1.zen
307100	-1.769448e-03	7.294675e-03	3.168800e-04	20151211_gfpNIPBLcf1_Prometa\MitoSys2\LSM\gfpNIPBLcf1_Noc\DE_W0002\DE_W0002_P0021\DE_2_W0002_P0021_T0001\TR1_W0001_P0029\TR1_2_W0001_P0029_T0001_R1_P2_K1_Ch2-Ch1.zen
327580	-1.928512e-03	8.214851e-03	2.742700e-04	20151211_gfpNIPBLcf1_Prometa\MitoSys2\LSM\gfpNIPBLcf1_Noc\DE_W0002\DE_W0002_P0021\DE_2_W0002_P0021_T0001\TR1_W0001_P0029\TR1_2_W0001_P0029_T0001_R1_P2_K1_Ch2-Ch1.zen
348060	-1.997654e-03	7.756521e-03	2.392800e-04	20151211_gfpNIPBLcf1_Prometa\MitoSys2\LSM\gfpNIPBLcf1_Noc\DE_W0002\DE_W0002_P0021\DE_2_W0002_P0021_T0001\TR1_W0001_P0029\TR1_2_W0001_P0029_T0001_R1_P2_K1_Ch2-Ch1.zen
368540	-3.191457e-03	7.958459e-03	2.102700e-04	20151211_gfpNIPBLcf1_Prometa\MitoSys2\LSM\gfpNIPBLcf1_Noc\DE_W0002\DE_W0002_P0021\DE_2_W0002_P0021_T0001\TR1_W0001_P0029\TR1_2_W0001_P0029_T0001_R1_P2_K1_Ch2-Ch1.zen
389020	-2.490632e-03	8.367761e-03	1.860000e-04	20151211_gfpNIPBLcf1_Prometa\MitoSys2\LSM\gfpNIPBLcf1_Noc\DE_W0002\DE_W0002_P0021\DE_2_W0002_P0021_T0001\TR1_W0001_P0029\TR1_2_W0001_P0029_T0001_R1_P2_K1_Ch2-Ch1.zen
409500	-9.454909e-04	7.709130e-03	1.655200e-04	20151211_gfpNIPBLcf1_Prometa\MitoSys2\LSM\gfpNIPBLcf1_Noc\DE_W0002\DE_W0002_P0021\DE_2_W0002_P0021_T0001\TR1_W0001_P0029\TR1_2_W0001_P0029_T0001_R1_P2_K1_Ch2-Ch1.zen
450460	-1.601235e-03	7.021120e-03	1.332200e-04	20151211_gfpNIPBLcf1_Prometa\MitoSys2\LSM\gfpNIPBLcf1_Noc\DE_W0002\DE_W0002_P0021\DE_2_W0002_P0021_T0001\TR1_W0001_P0029\TR1_2_W0001_P0029_T0001_R1_P2_K1_Ch2-Ch1.zen
491420	-3.456931e-03	4.185201e-03	1.092700e-04	20151211_gfpNIPBLcf1_Prometa\MitoSys2\LSM\gfpNIPBLcf1_Noc\DE_W0002\DE_W0002_P0021\DE_2_W0002_P0021_T0001\TR1_W0001_P0029\TR1_2_W0001_P0029_T0001_R1_P2_K1_Ch2-Ch1.zen
532380	-2.531940e-03	4.240103e-03	9.109300e-05	20151211_gfpNIPBLcf1_Prometa\MitoSys2\LSM\gfpNIPBLcf1_Noc\DE_W0002\DE_W0002_P0021\DE_2_W0002_P0021_T0001\TR1_W0001_P0029\TR1_2_W0001_P0029_T0001_R1_P2_K1_Ch2-Ch1.zen
573340	-1.449998e-03	6.999196e-03	7.701300e-05	20151211_gfpNIPBLcf1_Prometa\MitoSys2\LSM\gfpNIPBLcf1_Noc\DE_W0002\DE_W0002_P0021\DE_2_W0002_P0021_T0001\TR1_W0001_P0029\TR1_2_W0001_P0029_T0001_R1_P2_K1_Ch2-Ch1.zen
614300	5.973534e-04	8.877523e-03	6.591400e-05	20151211_gfpNIPBLcf1_Prometa\MitoSys2\LSM\gfpNIPBLcf1_Noc\DE_W0002\DE_W0002_P0021\DE_2_W0002_P0021_T0001\TR1_W0001_P0029\TR1_2_W0001_P0029_T0001_R1_P2_K1_Ch2-Ch1.zen
655260	8.430958e-04	8.305532e-03	5.702500e-05	20151211_gfpNIPBLcf1_Prometa\MitoSys2\LSM\gfpNIPBLcf1_Noc\DE_W0002\DE_W0002_P0021\DE_2_W0002_P0021_T0001\TR1_W0001_P0029\TR1_2_W0001_P0029_T0001_R1_P2_K1_Ch2-Ch1.zen
696220	9.653923e-04	8.132480e-03	4.980800e-05	20151211_gfpNIPBLcf1_Prometa\MitoSys2\LSM\gfpNIPBLcf1_Noc\DE_W0002\DE_W0002_P0021\DE_2_W0002_P0021_T0001\TR1_W0001_P0029\TR1_2_W0001_P0029_T0001_R1_P2_K1_Ch2-Ch1.zen
737180	7.644510e-04	7.371698e-03	4.387400e-05	20151211_gfpNIPBLcf1_Prometa\MitoSys2\LSM\gfpNIPBLcf1_Noc\DE_W0002\DE_W0002_P0021\DE_2_W0002_P0021_T0001\TR1_W0001_P0029\TR1_2_W0001_P0029_T0001_R1_P2_K1_Ch2-Ch1.zen
778140	3.477625e-04	6.188314e-03	3.894100e-05	20151211_gfpNIPBLcf1_Prometa\MitoSys2\LSM\gfpNIPBLcf1_Noc\DE_W0002\DE_W0002_P0021\DE_2_W0002_P0021_T0001\TR1_W0001_P0029\TR1_2_W0001_P0029_T0001_R1_P2_K1_Ch2-Ch1.zen
819100	3.724636e-07	5.035795e-03	3.479800e-05	20151211_gfpNIPBLcf1_Prometa\MitoSys2\LSM\gfpNIPBLcf1_Noc\DE_W0002\DE_W0002_P0021\DE_2_W0002_P0021_T0001\TR1_W0001_P0029\TR1_2_W0001_P0029_T0001_R1_P2_K1_Ch2-Ch1.zen
901020	-4.760755e-04	3.700017e-03	2.828700e-05	20151211_gfpNIPBLcf1_Prometa\MitoSys2\LSM\gfpNIPBLcf1_Noc\DE_W0002\DE_W0002_P0021\DE_2_W0002_P0021_T0001\TR1_W0001_P0029\TR1_2_W0001_P0029_T0001_R1_P2_K1_Ch2-Ch1.zen
982940	-7.848990e-04	4.735051e-03	2.346500e-05	20151211_gfpNIPBLcf1_Prometa\MitoSys2\LSM\gfpNIPBLcf1_Noc\DE_W0002\DE_W0002_P0021\DE_2_W0002_P0021_T0001\TR1_W0001_P0029\TR1_2_W0001_P0029_T0001_R1_P2_K1_Ch2-Ch1.zen
1064860	5.532936e-05	6.098010e-03	1.979600e-05	20151211_gfpNIPBLcf1_Prometa\MitoSys2\LSM\gfpNIPBLcf1_Noc\DE_W0002\DE_W0002_P0021\DE_2_W0002_P0021_T0001\TR1_W0001_P0029\TR1_2_W0001_P0029_T0001_R1_P2_K1_Ch2-Ch1.zen
1146780	-4.305389e-04	4.221031e-03	1.694000e-05	20151211_gfpNIPBLcf1_Prometa\MitoSys2\LSM\gfpNIPBLcf1_Noc\DE_W0002\DE_W0002_P0021\DE_2_W0002_P0021_T0001\TR1_W0001_P0029\TR1_2_W0001_P0029_T0001_R1_P2_K1_Ch2-Ch1.zen
1228700	-2.771890e-03	2.505600e-03	1.467400e-05	20151211_gfpNIPBLcf1_Prometa\MitoSys2\LSM\gfpNIPBLcf1_Noc\DE_W0002\DE_W0002_P0021\DE_2_W0002_P0021_T0001\TR1_W0001_P0029\TR1_2_W0001_P0029_T0001_R1_P2_K1_Ch2-Ch1.zen
1310620	-2.156416e-03	4.962118e-03	1.284600e-05	20151211_gfpNIPBLcf1_Prometa\MitoSys2\LSM\gfpNIPBLcf1_Noc\DE_W0002\DE_W0002_P0021\DE_2_W0002_P0021_T0001\TR1_W0001_P0029\TR1_2_W0001_P0029_T0001_R1_P2_K1_Ch2-Ch1.zen
1392540	-1.741255e-03	4.176002e-03	1.134900e-05	20151211_gfpNIPBLcf1_Prometa\MitoSys2\LSM\gfpNIPBLcf1_Noc\DE_W0002\DE_W0002_P0021\DE_2_W0002_P0021_T0001\TR1_W0001_P0029\TR1_2_W0001_P0029_T0001_R1_P2_K1_Ch2-Ch1.zen
1474460	1.704456e-04	6.303414e-03	1.010700e-05	20151211_gfpNIPBLcf1_Prometa\MitoSys2\LSM\gfpNIPBLcf1_Noc\DE_W0002\DE_W0002_P0021\DE_2_W0002_P0021_T0001\TR1_W0001_P0029\TR1_2_W0001_P0029_T0001_R1_P2_K1_Ch2-Ch1.zen
1556380	-9.359531e-05	5.013160e-03	9.064500e-06	20151211_gfpNIPBLcf1_Prometa\MitoSys2\LSM\gfpNIPBLcf1_Noc\DE_W0002\DE_W0002_P0021\DE_2_W0002_P0021_T0001\TR1_W0001_P0029\TR1_2_W0001_P0029_T0001_R1_P2_K1_Ch2-Ch1.zen
10	6.940506e-02	2.936829e-02	7.215500e-02	20151211_gfpNIPBLcf1_Prometa\MitoSys2\LSM\gfpNIPBLcf1_Noc\DE_W0002\DE_W0002_P0021\DE_2_W0002_P0021_T0001\TR1_W0001_P0029\TR1_2_W0001_P0029_T0001_R1_P3_K1_Ch2-Ch1.zen
20	5.961166e-02	3.643291e-02	7.096100e-02	20151211_gfpNIPBLcf1_Prometa\MitoSys2\LSM\gfpNIPBLcf1_Noc\DE_W0002\DE_W0002_P0021\DE_2_W0002_P0021_T0001\TR1_W0001_P0029\TR1_2_W0001_P0029_T0001_R1_P3_K1_Ch2-Ch1.zen
30	8.157243e-02	2.645636e-02	6.986600e-02	20151211_gfpNIPBLcf1_Prometa\MitoSys2\LSM\gfpNIPBLcf1_Noc\DE_W0002\DE_W0002_P0021\DE_2_W0002_P0021_T0001\TR1_W0001_P0029\TR1_2_W0001_P0029_T0001_R1_P3_K1_Ch2-Ch1.zen
40	7.212875e-02	2.361967e-02	6.885800e-02	20151211_gfpNIPBLcf1_Prometa\MitoSys2\LSM\gfpNIPBLcf1_Noc\DE_W0002\DE_W0002_P0021\DE_2_W0002_P0021_T0001\TR1_W0001_P0029\TR1_2_W0001_P0029_T0001_R1_P3_K1_Ch2-Ch1.zen
50	6.626921e-02	3.235488e-02	6.792900e-02	20151211_gfpNIPBLcf1_Prometa\MitoSys2\LSM\gfpNIPBLcf1_Noc\DE_W0002\DE_W0002_P0021\DE_2_W0002_P0021_T0001\TR1_W0001_P0029\TR1_2_W0001_P0029_T0001_R1_P3_K1_Ch2-Ch1.zen
60	7.247209e-02	2.136766e-02	6.707000e-02	20151211_gfpNIPBLcf1_Prometa\MitoSys2\LSM\gfpNIPBLcf1_Noc\DE_W0002\DE_W0002_P0021\DE_2_W0002_P0021_T0001\TR1_W0001_P0029\TR1_2_W0001_P0029_T0001_R1_P3_K1_Ch2-Ch1.zen
70	7.708573e-02	1.847069e-02	6.627400e-02	20151211_gfpNIPBLcf1_Prometa\MitoSys2\LSM\gfpNIPBLcf1_Noc\DE_W0002\DE_W0002_P0021\DE_2_W0002_P0021_T0001\TR1_W0001_P0029\TR1_2_W0001_P0029_T0001_R1_P3_K1_Ch2-Ch1.zen
80	5.291889e-02	2.311979e-02	6.553600e-02	20151211_gfpNIPBLcf1_Prometa\MitoSys2\LSM\gfpNIPBLcf1_Noc\DE_W0002\DE_W0002_P0021\DE_2_W0002_P0021_T0001\TR1_W0001_P0029\TR1_2_W0001_P0029_T0001_R1_P3_K1_Ch2-Ch1.zen
90	6.468358e-02	2.771094e-02	6.484900e-02	20151211_gfpNIPBLcf1_Prometa\MitoSys2\LSM\gfpNIPBLcf1_Noc\DE_W0002\DE_W0002_P0021\DE_2_W0002_P0021_T0001\TR1_W0001_P0029\TR1_2_W0001_P0029_T0001_R1_P3_K1_Ch2-Ch1.zen
100	6.530975e-02	2.296464e-02	6.421000e-02	20151211_gfpNIPBLcf1_Prometa\MitoSys2\LSM\gfpNIPBLcf1_Noc\DE_W0002\DE_W0002_P0021\DE_2_W0002_P0021_T0001\TR1_W0001_P0029\TR1_2_W0001_P0029_T0001_R1_P3_K1_Ch2-Ch1.zen
120	5.795846e-02	1.792150e-02	6.305200e-02	20151211_gfpNIPBLcf1_Prometa\MitoSys2\LSM\gfpNIPBLcf1_Noc\DE_W0002\DE_W0002_P0021\DE_2_W0002_P0021_T0001\TR1_W0001_P0029\TR1_2_W0001_P0029_T0001_R1_P3_K1_Ch2-Ch1.zen
140	6.272197e-02	1.838554e-02	6.203400e-02	20151211_gfpNIPBLcf1_Prometa\MitoSys2\LSM\gfpNIPBLcf1_Noc\DE_W0002\DE_W0002_P0021\DE_2_W0002_P0021_T0001\TR1_W0001_P0029\TR1_2_W0001_P0029_T0001_R1_P3_K1_Ch2-Ch1.zen
160	6.360892e-02	1.993982e-02	6.113000e-02	20151211_gfpNIPBLcf1_Prometa\MitoSys2\LSM\gfpNIPBLcf1_Noc\DE_W0002\DE_W0002_P0021\DE_2_W0002_P0021_T0001\TR1_W0001_P0029\TR1_2_W0001_P0029_T0001_R1_P3_K1_Ch2-Ch1.zen
180	5.920177e-02	2.014698e-02	6.031900e-02	20151211_gfpNIPBLcf1_Prometa\MitoSys2\LSM\gfpNIPBLcf1_Noc\DE_W0002\DE_W0002_P0021\DE_2_W0002_P0021_T0001\TR1_W0001_P0029\TR1_2_W0001_P0029_T0001_R1_P3_K1_Ch2-Ch1.zen
200	5.531043e-02	1.691274e-02	5.958600e-02	20151211_gfpNIPBLcf1_Prometa\MitoSys2\LSM\gfpNIPBLcf1_Noc\DE_W0002\DE_W0002_P0021\DE_2_W0002_P0021_T0001\TR1_W0001_P0029\TR1_2_W0001_P0029_T0001_R1_P3_K1_Ch2-Ch1.zen
220	6.326757e-02	2.057258e-02	5.891700e-02	20151211_gfpNIPBLcf1_Prometa\MitoSys2\LSM\gfpNIPBLcf1_Noc\DE_W0002\DE_W0002_P0021\DE_2_W0002_P0021_T0001\TR1_W0001_P0029\TR1_2_W0001_P0029_T0001_R1_P3_K1_Ch2-Ch1.zen
240	5.794320e-02	1.823720e-02	5.830200e-02	20151211_gfpNIPBLcf1_Prometa\MitoSys2\LSM\gfpNIPBLcf1_Noc\DE_W0002\DE_W0002_P0021\DE_2_W0002_P0021_T0001\TR1_W0001_P0029\TR1_2_W0001_P0029_T0001_R1_P3_K1_Ch2-Ch1.zen
260	5.943652e-02	1.817011e-02	5.773200e-02	20151211_gfpNIPBLcf1_Prometa\MitoSys2\LSM\gfpNIPBLcf1_Noc\DE_W0002\DE_W0002_P0021\DE_2_W0002_P0021_T0001\TR1_W0001_P0029\TR1_2_W0001_P0029_T0001_R1_P3_K1_Ch2-Ch1.zen
280	5.599298e-02	2.021218e-02	5.719900e-02	20151211_gfpNIPBLcf1_Prometa\MitoSys2\LSM\gfpNIPBLcf1_Noc\DE_W0002\DE_W0002_P0021\DE_2_W0002_P0021_T0001\TR1_W0001_P0029\TR1_2_W0001_P0029_T0001_R1_P3_K1_Ch2-Ch1.zen
300	5.494470e-02	1.342944e-02	5.669800e-02	20151211_gfpNIPBLcf1_Prometa\MitoSys2\LSM\gfpNIPBLcf1_Noc\DE_W0002\DE_W0002_P0021\DE_2_W0002_P0021_T0001\TR1_W0001_P0029\TR1_2_W0001_P0029_T0001_R1_P3_K1_Ch2-Ch1.zen
340	6.295569e-02	1.615022e-02	5.577200e-02	20151211_gfpNIPBLcf1_Prometa\MitoSys2\LSM\gfpNIPBLcf1_Noc\DE_W0002\DE_W0002_P0021\DE_2_W0002_P0021_T0001\TR1_W0001_P0029\TR1_2_W0001_P0029_T0001_R1_P3_K1_Ch2-Ch1.zen
380	5.363319e-02	1.585057e-02	5.492700e-02	20151211_gfpNIPBLcf1_Prometa\MitoSys2\LSM\gfpNIPBLcf1_Noc\DE_W0002\DE_W0002_P0021\DE_2_W0002_P0021_T0001\TR1_W0001_P0029\TR1_2_W0001_P0029_T0001_R1_P3_K1_Ch2-Ch1.zen
420	4.962052e-02	1.180617e-02	5.414100e-02	20151211_gfpNIPBLcf1_Prometa\MitoSys2\LSM\gfpNIPBLcf1_Noc\DE_W0002\DE_W0002_P0021\DE_2_W0002_P0021_T0001\TR1_W0001_P0029\TR1_2_W0001_P0029_T0001_R1_P3_K1_Ch2-Ch1.zen
460	5.667259e-02	1.333912e-02	5.340300e-02	20151211_gfpNIPBLcf1_Prometa\MitoSys2\LSM\gfpNIPBLcf1_Noc\DE_W0002\DE_W0002_P0021\DE_2_W0002_P0021_T0001\TR1_W0001_P0029\TR1_2_W0001_P0029_T0001_R1_P3_K1_Ch2-Ch1.zen
500	5.163545e-02	1.567632e-02	5.270200e-02	20151211_gfpNIPBLcf1_Prometa\MitoSys2\LSM\gfpNIPBLcf1_Noc\DE_W0002\DE_W0002_P0021\DE_2_W0002_P0021_T0001\TR1_W0001_P0029\TR1_2_W0001_P0029_T0001_R1_P3_K1_Ch2-Ch1.zen
540	5.511653e-02	1.409763e-02	5.203400e-02	20151211_gfpNIPBLcf1_Prometa\MitoSys2\LSM\gfpNIPBLcf1_Noc\DE_W0002\DE_W0002_P0021\DE_2_W0002_P0021_T0001\TR1_W0001_P0029\TR1_2_W0001_P0029_T0001_R1_P3_K1_Ch2-Ch1.zen
580	4.814091e-02	1.354395e-02	5.139200e-02	20151211_gfpNIPBLcf1_Prometa\MitoSys2\LSM\gfpNIPBLcf1_Noc\DE_W0002\DE_W0002_P0021\DE_2_W0002_P0021_T0001\TR1_W0001_P0029\TR1_2_W0001_P0029_T0001_R1_P3_K1_Ch2-Ch1.zen
620	5.233035e-02	1.234047e-02	5.077400e-02	20151211_gfpNIPBLcf1_Prometa\MitoSys2\LSM\gfpNIPBLcf1_Noc\DE_W0002\DE_W0002_P0021\DE_2_W0002_P0021_T0001\TR1_W0001_P0029\TR1_2_W0001_P0029_T0001_R1_P3_K1_Ch2-Ch1.zen
660	4.568678e-02	1.818093e-02	5.017800e-02	20151211_gfpNIPBLcf1_Prometa\MitoSys2\LSM\gfpNIPBLcf1_Noc\DE_W0002\DE_W0002_P0021\DE_2_W0002_P0021_T0001\TR1_W0001_P0029\TR1_2_W0001_P0029_T0001_R1_P3_K1_Ch2-Ch1.zen
700	4.849579e-02	1.748467e-02	4.960200e-02	20151211_gfpNIPBLcf1_Prometa\MitoSys2\LSM\gfpNIPBLcf1_Noc\DE_W0002\DE_W0002_P0021\DE_2_W0002_P0021_T0001\TR1_W0001_P0029\TR1_2_W0001_P0029_T0001_R1_P3_K1_Ch2-Ch1.zen
780	4.430441e-02	1.245213e-02	4.850100e-02	20151211_gfpNIPBLcf1_Prometa\MitoSys2\LSM\gfpNIPBLcf1_Noc\DE_W0002\DE_W0002_P0021\DE_2_W0002_P0021_T0001\TR1_W0001_P0029\TR1_2_W0001_P0029_T0001_R1_P3_K1_Ch2-Ch1.zen
860	5.055257e-02	1.124588e-02	4.746500e-02	20151211_gfpNIPBLcf1_Prometa\MitoSys2\LSM\gfpNIPBLcf1_Noc\DE_W0002\DE_W0002_P0021\DE_2_W0002_P0021_T0001\TR1_W0001_P0029\TR1_2_W0001_P0029_T0001_R1_P3_K1_Ch2-Ch1.zen
940	4.608621e-02	1.367871e-02	4.648500e-02	20151211_gfpNIPBLcf1_Prometa\MitoSys2\LSM\gfpNIPBLcf1_Noc\DE_W0002\DE_W0002_P0021\DE_2_W0002_P0021_T0001\TR1_W0001_P0029\TR1_2_W0001_P0029_T0001_R1_P3_K1_Ch2-Ch1.zen
1020	4.666618e-02	1.432998e-02	4.555700e-02	20151211_gfpNIPBLcf1_Prometa\MitoSys2\LSM\gfpNIPBLcf1_Noc\DE_W0002\DE_W0002_P0021\DE_2_W0002_P0021_T0001\TR1_W0001_P0029\TR1_2_W0001_P0029_T0001_R1_P3_K1_Ch2-Ch1.zen
1100	4.454653e-02	1.118084e-02	4.467700e-02	20151211_gfpNIPBLcf1_Prometa\MitoSys2\LSM\gfpNIPBLcf1_Noc\DE_W0002\DE_W0002_P0021\DE_2_W0002_P0021_T0001\TR1_W0001_P0029\TR1_2_W0001_P0029_T0001_R1_P3_K1_Ch2-Ch1.zen
1180	4.244993e-02	1.431914e-02	4.384100e-02	20151211_gfpNIPBLcf1_Prometa\MitoSys2\LSM\gfpNIPBLcf1_Noc\DE_W0002\DE_W0002_P0021\DE_2_W0002_P0021_T0001\TR1_W0001_P0029\TR1_2_W0001_P0029_T0001_R1_P3_K1_Ch2-Ch1.zen
1260	4.213043e-02	1.165881e-02	4.304400e-02	20151211_gfpNIPBLcf1_Prometa\MitoSys2\LSM\gfpNIPBLcf1_Noc\DE_W0002\DE_W0002_P0021\DE_2_W0002_P0021_T0001\TR1_W0001_P0029\TR1_2_W0001_P0029_T0001_R1_P3_K1_Ch2-Ch1.zen
1340	4.405145e-02	1.256032e-02	4.228600e-02	20151211_gfpNIPBLcf1_Prometa\MitoSys2\LSM\gfpNIPBLcf1_Noc\DE_W0002\DE_W0002_P0021\DE_2_W0002_P0021_T0001\TR1_W0001_P0029\TR1_2_W0001_P0029_T0001_R1_P3_K1_Ch2-Ch1.zen
1420	4.107774e-02	1.080516e-02	4.156100e-02	20151211_gfpNIPBLcf1_Prometa\MitoSys2\LSM\gfpNIPBLcf1_Noc\DE_W0002\DE_W0002_P0021\DE_2_W0002_P0021_T0001\TR1_W0001_P0029\TR1_2_W0001_P0029_T0001_R1_P3_K1_Ch2-Ch1.zen
1500	4.103142e-02	1.217094e-02	4.087000e-02	20151211_gfpNIPBLcf1_Prometa\MitoSys2\LSM\gfpNIPBLcf1_Noc\DE_W0002\DE_W0002_P0021\DE_2_W0002_P0021_T0001\TR1_W0001_P0029\TR1_2_W0001_P0029_T0001_R1_P3_K1_Ch2-Ch1.zen
1660	4.042672e-02	1.013669e-02	3.957500e-02	20151211_gfpNIPBLcf1_Prometa\MitoSys2\LSM\gfpNIPBLcf1_Noc\DE_W0002\DE_W0002_P0021\DE_2_W0002_P0021_T0001\TR1_W0001_P0029\TR1_2_W0001_P0029_T0001_R1_P3_K1_Ch2-Ch1.zen
1820	3.760757e-02	1.100728e-02	3.838500e-02	20151211_gfpNIPBLcf1_Prometa\MitoSys2\LSM\gfpNIPBLcf1_Noc\DE_W0002\DE_W0002_P0021\DE_2_W0002_P0021_T0001\TR1_W0001_P0029\TR1_2_W0001_P0029_T0001_R1_P3_K1_Ch2-Ch1.zen
1980	3.794897e-02	1.201579e-02	3.728800e-02	20151211_gfpNIPBLcf1_Prometa\MitoSys2\LSM\gfpNIPBLcf1_Noc\DE_W0002\DE_W0002_P0021\DE_2_W0002_P0021_T0001\TR1_W0001_P0029\TR1_2_W0001_P0029_T0001_R1_P3_K1_Ch2-Ch1.zen
2140	3.459864e-02	1.120187e-02	3.627300e-02	20151211_gfpNIPBLcf1_Prometa\MitoSys2\LSM\gfpNIPBLcf1_Noc\DE_W0002\DE_W0002_P0021\DE_2_W0002_P0021_T0001\TR1_W0001_P0029\TR1_2_W0001_P0029_T0001_R1_P3_K1_Ch2-Ch1.zen
2300	3.705052e-02	1.179729e-02	3.533100e-02	20151211_gfpNIPBLcf1_Prometa\MitoSys2\LSM\gfpNIPBLcf1_Noc\DE_W0002\DE_W0002_P0021\DE_2_W0002_P0021_T0001\TR1_W0001_P0029\TR1_2_W0001_P0029_T0001_R1_P3_K1_Ch2-Ch1.zen
2460	3.670924e-02	8.997642e-03	3.445500e-02	20151211_gfpNIPBLcf1_Prometa\MitoSys2\LSM\gfpNIPBLcf1_Noc\DE_W0002\DE_W0002_P0021\DE_2_W0002_P0021_T0001\TR1_W0001_P0029\TR1_2_W0001_P0029_T0001_R1_P3_K1_Ch2-Ch1.zen
2620	3.503372e-02	1.043772e-02	3.363600e-02	20151211_gfpNIPBLcf1_Prometa\MitoSys2\LSM\gfpNIPBLcf1_Noc\DE_W0002\DE_W0002_P0021\DE_2_W0002_P0021_T0001\TR1_W0001_P0029\TR1_2_W0001_P0029_T0001_R1_P3_K1_Ch2-Ch1.zen
2780	3.464604e-02	9.534867e-03	3.287100e-02	20151211_gfpNIPBLcf1_Prometa\MitoSys2\LSM\gfpNIPBLcf1_Noc\DE_W0002\DE_W0002_P0021\DE_2_W0002_P0021_T0001\TR1_W0001_P0029\TR1_2_W0001_P0029_T0001_R1_P3_K1_Ch2-Ch1.zen
2940	3.120854e-02	1.074187e-02	3.215300e-02	20151211_gfpNIPBLcf1_Prometa\MitoSys2\LSM\gfpNIPBLcf1_Noc\DE_W0002\DE_W0002_P0021\DE_2_W0002_P0021_T0001\TR1_W0001_P0029\TR1_2_W0001_P0029_T0001_R1_P3_K1_Ch2-Ch1.zen
3100	2.981191e-02	8.328608e-03	3.147800e-02	20151211_gfpNIPBLcf1_Prometa\MitoSys2\LSM\gfpNIPBLcf1_Noc\DE_W0002\DE_W0002_P0021\DE_2_W0002_P0021_T0001\TR1_W0001_P0029\TR1_2_W0001_P0029_T0001_R1_P3_K1_Ch2-Ch1.zen
3420	2.984375e-02	8.670634e-03	3.024200e-02	20151211_gfpNIPBLcf1_Prometa\MitoSys2\LSM\gfpNIPBLcf1_Noc\DE_W0002\DE_W0002_P0021\DE_2_W0002_P0021_T0001\TR1_W0001_P0029\TR1_2_W0001_P0029_T0001_R1_P3_K1_Ch2-Ch1.zen
3740	2.945271e-02	7.935422e-03	2.913700e-02	20151211_gfpNIPBLcf1_Prometa\MitoSys2\LSM\gfpNIPBLcf1_Noc\DE_W0002\DE_W0002_P0021\DE_2_W0002_P0021_T0001\TR1_W0001_P0029\TR1_2_W0001_P0029_T0001_R1_P3_K1_Ch2-Ch1.zen
4060	2.945378e-02	7.810344e-03	2.814300e-02	20151211_gfpNIPBLcf1_Prometa\MitoSys2\LSM\gfpNIPBLcf1_Noc\DE_W0002\DE_W0002_P0021\DE_2_W0002_P0021_T0001\TR1_W0001_P0029\TR1_2_W0001_P0029_T0001_R1_P3_K1_Ch2-Ch1.zen
4380	2.734070e-02	8.730556e-03	2.724300e-02	20151211_gfpNIPBLcf1_Prometa\MitoSys2\LSM\gfpNIPBLcf1_Noc\DE_W0002\DE_W0002_P0021\DE_2_W0002_P0021_T0001\TR1_W0001_P0029\TR1_2_W0001_P0029_T0001_R1_P3_K1_Ch2-Ch1.zen
4700	2.595111e-02	1.026837e-02	2.642400e-02	20151211_gfpNIPBLcf1_Prometa\MitoSys2\LSM\gfpNIPBLcf1_Noc\DE_W0002\DE_W0002_P0021\DE_2_W0002_P0021_T0001\TR1_W0001_P0029\TR1_2_W0001_P0029_T0001_R1_P3_K1_Ch2-Ch1.zen
5020	2.535879e-02	1.107308e-02	2.567500e-02	20151211_gfpNIPBLcf1_Prometa\MitoSys2\LSM\gfpNIPBLcf1_Noc\DE_W0002\DE_W0002_P0021\DE_2_W0002_P0021_T0001\TR1_W0001_P0029\TR1_2_W0001_P0029_T0001_R1_P3_K1_Ch2-Ch1.zen
5340	2.580174e-02	8.798866e-03	2.498600e-02	20151211_gfpNIPBLcf1_Prometa\MitoSys2\LSM\gfpNIPBLcf1_Noc\DE_W0002\DE_W0002_P0021\DE_2_W0002_P0021_T0001\TR1_W0001_P0029\TR1_2_W0001_P0029_T0001_R1_P3_K1_Ch2-Ch1.zen
5660	2.410162e-02	9.224630e-03	2.435100e-02	20151211_gfpNIPBLcf1_Prometa\MitoSys2\LSM\gfpNIPBLcf1_Noc\DE_W0002\DE_W0002_P0021\DE_2_W0002_P0021_T0001\TR1_W0001_P0029\TR1_2_W0001_P0029_T0001_R1_P3_K1_Ch2-Ch1.zen
5980	2.518045e-02	1.047129e-02	2.376200e-02	20151211_gfpNIPBLcf1_Prometa\MitoSys2\LSM\gfpNIPBLcf1_Noc\DE_W0002\DE_W0002_P0021\DE_2_W0002_P0021_T0001\TR1_W0001_P0029\TR1_2_W0001_P0029_T0001_R1_P3_K1_Ch2-Ch1.zen
6300	2.237999e-02	9.871351e-03	2.321500e-02	20151211_gfpNIPBLcf1_Prometa\MitoSys2\LSM\gfpNIPBLcf1_Noc\DE_W0002\DE_W0002_P0021\DE_2_W0002_P0021_T0001\TR1_W0001_P0029\TR1_2_W0001_P0029_T0001_R1_P3_K1_Ch2-Ch1.zen
6940	2.162716e-02	9.433597e-03	2.222600e-02	20151211_gfpNIPBLcf1_Prometa\MitoSys2\LSM\gfpNIPBLcf1_Noc\DE_W0002\DE_W0002_P0021\DE_2_W0002_P0021_T0001\TR1_W0001_P0029\TR1_2_W0001_P0029_T0001_R1_P3_K1_Ch2-Ch1.zen
7580	2.182454e-02	9.380759e-03	2.135500e-02	20151211_gfpNIPBLcf1_Prometa\MitoSys2\LSM\gfpNIPBLcf1_Noc\DE_W0002\DE_W0002_P0021\DE_2_W0002_P0021_T0001\TR1_W0001_P0029\TR1_2_W0001_P0029_T0001_R1_P3_K1_Ch2-Ch1.zen
8220	2.016599e-02	1.015080e-02	2.058000e-02	20151211_gfpNIPBLcf1_Prometa\MitoSys2\LSM\gfpNIPBLcf1_Noc\DE_W0002\DE_W0002_P0021\DE_2_W0002_P0021_T0001\TR1_W0001_P0029\TR1_2_W0001_P0029_T0001_R1_P3_K1_Ch2-Ch1.zen
8860	1.923347e-02	1.055839e-02	1.988200e-02	20151211_gfpNIPBLcf1_Prometa\MitoSys2\LSM\gfpNIPBLcf1_Noc\DE_W0002\DE_W0002_P0021\DE_2_W0002_P0021_T0001\TR1_W0001_P0029\TR1_2_W0001_P0029_T0001_R1_P3_K1_Ch2-Ch1.zen
9500	1.947054e-02	1.152095e-02	1.924900e-02	20151211_gfpNIPBLcf1_Prometa\MitoSys2\LSM\gfpNIPBLcf1_Noc\DE_W0002\DE_W0002_P0021\DE_2_W0002_P0021_T0001\TR1_W0001_P0029\TR1_2_W0001_P0029_T0001_R1_P3_K1_Ch2-Ch1.zen
10140	1.808684e-02	1.032199e-02	1.867100e-02	20151211_gfpNIPBLcf1_Prometa\MitoSys2\LSM\gfpNIPBLcf1_Noc\DE_W0002\DE_W0002_P0021\DE_2_W0002_P0021_T0001\TR1_W0001_P0029\TR1_2_W0001_P0029_T0001_R1_P3_K1_Ch2-Ch1.zen
10780	1.749837e-02	9.262015e-03	1.813900e-02	20151211_gfpNIPBLcf1_Prometa\MitoSys2\LSM\gfpNIPBLcf1_Noc\DE_W0002\DE_W0002_P0021\DE_2_W0002_P0021_T0001\TR1_W0001_P0029\TR1_2_W0001_P0029_T0001_R1_P3_K1_Ch2-Ch1.zen
11420	1.762720e-02	8.682949e-03	1.764600e-02	20151211_gfpNIPBLcf1_Prometa\MitoSys2\LSM\gfpNIPBLcf1_Noc\DE_W0002\DE_W0002_P0021\DE_2_W0002_P0021_T0001\TR1_W0001_P0029\TR1_2_W0001_P0029_T0001_R1_P3_K1_Ch2-Ch1.zen
12060	1.821900e-02	9.640772e-03	1.718600e-02	20151211_gfpNIPBLcf1_Prometa\MitoSys2\LSM\gfpNIPBLcf1_Noc\DE_W0002\DE_W0002_P0021\DE_2_W0002_P0021_T0001\TR1_W0001_P0029\TR1_2_W0001_P0029_T0001_R1_P3_K1_Ch2-Ch1.zen
12700	1.654126e-02	9.388150e-03	1.675600e-02	20151211_gfpNIPBLcf1_Prometa\MitoSys2\LSM\gfpNIPBLcf1_Noc\DE_W0002\DE_W0002_P0021\DE_2_W0002_P0021_T0001\TR1_W0001_P0029\TR1_2_W0001_P0029_T0001_R1_P3_K1_Ch2-Ch1.zen
13980	1.581535e-02	8.438526e-03	1.596800e-02	20151211_gfpNIPBLcf1_Prometa\MitoSys2\LSM\gfpNIPBLcf1_Noc\DE_W0002\DE_W0002_P0021\DE_2_W0002_P0021_T0001\TR1_W0001_P0029\TR1_2_W0001_P0029_T0001_R1_P3_K1_Ch2-Ch1.zen
15260	1.368825e-02	8.732694e-03	1.525800e-02	20151211_gfpNIPBLcf1_Prometa\MitoSys2\LSM\gfpNIPBLcf1_Noc\DE_W0002\DE_W0002_P0021\DE_2_W0002_P0021_T0001\TR1_W0001_P0029\TR1_2_W0001_P0029_T0001_R1_P3_K1_Ch2-Ch1.zen
16540	1.470775e-02	9.307275e-03	1.461100e-02	20151211_gfpNIPBLcf1_Prometa\MitoSys2\LSM\gfpNIPBLcf1_Noc\DE_W0002\DE_W0002_P0021\DE_2_W0002_P0021_T0001\TR1_W0001_P0029\TR1_2_W0001_P0029_T0001_R1_P3_K1_Ch2-Ch1.zen
17820	1.309435e-02	9.731668e-03	1.401400e-02	20151211_gfpNIPBLcf1_Prometa\MitoSys2\LSM\gfpNIPBLcf1_Noc\DE_W0002\DE_W0002_P0021\DE_2_W0002_P0021_T0001\TR1_W0001_P0029\TR1_2_W0001_P0029_T0001_R1_P3_K1_Ch2-Ch1.zen
19100	1.316428e-02	8.587068e-03	1.345800e-02	20151211_gfpNIPBLcf1_Prometa\MitoSys2\LSM\gfpNIPBLcf1_Noc\DE_W0002\DE_W0002_P0021\DE_2_W0002_P0021_T0001\TR1_W0001_P0029\TR1_2_W0001_P0029_T0001_R1_P3_K1_Ch2-Ch1.zen
20380	1.156585e-02	8.057396e-03	1.293800e-02	20151211_gfpNIPBLcf1_Prometa\MitoSys2\LSM\gfpNIPBLcf1_Noc\DE_W0002\DE_W0002_P0021\DE_2_W0002_P0021_T0001\TR1_W0001_P0029\TR1_2_W0001_P0029_T0001_R1_P3_K1_Ch2-Ch1.zen
21660	1.259491e-02	8.423293e-03	1.244700e-02	20151211_gfpNIPBLcf1_Prometa\MitoSys2\LSM\gfpNIPBLcf1_Noc\DE_W0002\DE_W0002_P0021\DE_2_W0002_P0021_T0001\TR1_W0001_P0029\TR1_2_W0001_P0029_T0001_R1_P3_K1_Ch2-Ch1.zen
22940	1.161279e-02	8.612740e-03	1.198300e-02	20151211_gfpNIPBLcf1_Prometa\MitoSys2\LSM\gfpNIPBLcf1_Noc\DE_W0002\DE_W0002_P0021\DE_2_W0002_P0021_T0001\TR1_W0001_P0029\TR1_2_W0001_P0029_T0001_R1_P3_K1_Ch2-Ch1.zen
24220	1.209685e-02	8.728257e-03	1.154200e-02	20151211_gfpNIPBLcf1_Prometa\MitoSys2\LSM\gfpNIPBLcf1_Noc\DE_W0002\DE_W0002_P0021\DE_2_W0002_P0021_T0001\TR1_W0001_P0029\TR1_2_W0001_P0029_T0001_R1_P3_K1_Ch2-Ch1.zen
25500	1.101137e-02	8.256336e-03	1.112200e-02	20151211_gfpNIPBLcf1_Prometa\MitoSys2\LSM\gfpNIPBLcf1_Noc\DE_W0002\DE_W0002_P0021\DE_2_W0002_P0021_T0001\TR1_W0001_P0029\TR1_2_W0001_P0029_T0001_R1_P3_K1_Ch2-Ch1.zen
28060	1.075437e-02	8.034159e-03	1.033800e-02	20151211_gfpNIPBLcf1_Prometa\MitoSys2\LSM\gfpNIPBLcf1_Noc\DE_W0002\DE_W0002_P0021\DE_2_W0002_P0021_T0001\TR1_W0001_P0029\TR1_2_W0001_P0029_T0001_R1_P3_K1_Ch2-Ch1.zen
30620	1.083317e-02	6.656617e-03	9.620500e-03	20151211_gfpNIPBLcf1_Prometa\MitoSys2\LSM\gfpNIPBLcf1_Noc\DE_W0002\DE_W0002_P0021\DE_2_W0002_P0021_T0001\TR1_W0001_P0029\TR1_2_W0001_P0029_T0001_R1_P3_K1_Ch2-Ch1.zen
33180	1.112687e-02	7.034029e-03	8.962000e-03	20151211_gfpNIPBLcf1_Prometa\MitoSys2\LSM\gfpNIPBLcf1_Noc\DE_W0002\DE_W0002_P0021\DE_2_W0002_P0021_T0001\TR1_W0001_P0029\TR1_2_W0001_P0029_T0001_R1_P3_K1_Ch2-Ch1.zen
35740	1.008035e-02	7.710357e-03	8.356500e-03	20151211_gfpNIPBLcf1_Prometa\MitoSys2\LSM\gfpNIPBLcf1_Noc\DE_W0002\DE_W0002_P0021\DE_2_W0002_P0021_T0001\TR1_W0001_P0029\TR1_2_W0001_P0029_T0001_R1_P3_K1_Ch2-Ch1.zen
38300	8.655502e-03	7.360831e-03	7.799400e-03	20151211_gfpNIPBLcf1_Prometa\MitoSys2\LSM\gfpNIPBLcf1_Noc\DE_W0002\DE_W0002_P0021\DE_2_W0002_P0021_T0001\TR1_W0001_P0029\TR1_2_W0001_P0029_T0001_R1_P3_K1_Ch2-Ch1.zen
40860	7.898877e-03	6.758647e-03	7.286600e-03	20151211_gfpNIPBLcf1_Prometa\MitoSys2\LSM\gfpNIPBLcf1_Noc\DE_W0002\DE_W0002_P0021\DE_2_W0002_P0021_T0001\TR1_W0001_P0029\TR1_2_W0001_P0029_T0001_R1_P3_K1_Ch2-Ch1.zen
43420	6.143297e-03	7.048066e-03	6.814500e-03	20151211_gfpNIPBLcf1_Prometa\MitoSys2\LSM\gfpNIPBLcf1_Noc\DE_W0002\DE_W0002_P0021\DE_2_W0002_P0021_T0001\TR1_W0001_P0029\TR1_2_W0001_P0029_T0001_R1_P3_K1_Ch2-Ch1.zen
45980	6.371278e-03	5.892483e-03	6.379700e-03	20151211_gfpNIPBLcf1_Prometa\MitoSys2\LSM\gfpNIPBLcf1_Noc\DE_W0002\DE_W0002_P0021\DE_2_W0002_P0021_T0001\TR1_W0001_P0029\TR1_2_W0001_P0029_T0001_R1_P3_K1_Ch2-Ch1.zen
48540	4.132572e-03	5.598675e-03	5.979200e-03	20151211_gfpNIPBLcf1_Prometa\MitoSys2\LSM\gfpNIPBLcf1_Noc\DE_W0002\DE_W0002_P0021\DE_2_W0002_P0021_T0001\TR1_W0001_P0029\TR1_2_W0001_P0029_T0001_R1_P3_K1_Ch2-Ch1.zen
51100	4.912685e-03	5.570557e-03	5.610200e-03	20151211_gfpNIPBLcf1_Prometa\MitoSys2\LSM\gfpNIPBLcf1_Noc\DE_W0002\DE_W0002_P0021\DE_2_W0002_P0021_T0001\TR1_W0001_P0029\TR1_2_W0001_P0029_T0001_R1_P3_K1_Ch2-Ch1.zen
56220	5.171073e-03	5.265125e-03	4.956100e-03	20151211_gfpNIPBLcf1_Prometa\MitoSys2\LSM\gfpNIPBLcf1_Noc\DE_W0002\DE_W0002_P0021\DE_2_W0002_P0021_T0001\TR1_W0001_P0029\TR1_2_W0001_P0029_T0001_R1_P3_K1_Ch2-Ch1.zen
61340	4.293336e-03	4.457677e-03	4.398600e-03	20151211_gfpNIPBLcf1_Prometa\MitoSys2\LSM\gfpNIPBLcf1_Noc\DE_W0002\DE_W0002_P0021\DE_2_W0002_P0021_T0001\TR1_W0001_P0029\TR1_2_W0001_P0029_T0001_R1_P3_K1_Ch2-Ch1.zen
66460	3.620611e-03	3.487415e-03	3.921800e-03	20151211_gfpNIPBLcf1_Prometa\MitoSys2\LSM\gfpNIPBLcf1_Noc\DE_W0002\DE_W0002_P0021\DE_2_W0002_P0021_T0001\TR1_W0001_P0029\TR1_2_W0001_P0029_T0001_R1_P3_K1_Ch2-Ch1.zen
71580	3.440855e-03	4.183632e-03	3.512400e-03	20151211_gfpNIPBLcf1_Prometa\MitoSys2\LSM\gfpNIPBLcf1_Noc\DE_W0002\DE_W0002_P0021\DE_2_W0002_P0021_T0001\TR1_W0001_P0029\TR1_2_W0001_P0029_T0001_R1_P3_K1_Ch2-Ch1.zen
76700	2.638742e-03	4.482584e-03	3.159400e-03	20151211_gfpNIPBLcf1_Prometa\MitoSys2\LSM\gfpNIPBLcf1_Noc\DE_W0002\DE_W0002_P0021\DE_2_W0002_P0021_T0001\TR1_W0001_P0029\TR1_2_W0001_P0029_T0001_R1_P3_K1_Ch2-Ch1.zen
81820	2.393760e-03	5.519660e-03	2.853600e-03	20151211_gfpNIPBLcf1_Prometa\MitoSys2\LSM\gfpNIPBLcf1_Noc\DE_W0002\DE_W0002_P0021\DE_2_W0002_P0021_T0001\TR1_W0001_P0029\TR1_2_W0001_P0029_T0001_R1_P3_K1_Ch2-Ch1.zen
86940	2.523377e-03	5.828601e-03	2.587600e-03	20151211_gfpNIPBLcf1_Prometa\MitoSys2\LSM\gfpNIPBLcf1_Noc\DE_W0002\DE_W0002_P0021\DE_2_W0002_P0021_T0001\TR1_W0001_P0029\TR1_2_W0001_P0029_T0001_R1_P3_K1_Ch2-Ch1.zen
92060	2.663477e-03	4.014310e-03	2.355100e-03	20151211_gfpNIPBLcf1_Prometa\MitoSys2\LSM\gfpNIPBLcf1_Noc\DE_W0002\DE_W0002_P0021\DE_2_W0002_P0021_T0001\TR1_W0001_P0029\TR1_2_W0001_P0029_T0001_R1_P3_K1_Ch2-Ch1.zen
97180	3.142081e-03	4.019397e-03	2.151100e-03	20151211_gfpNIPBLcf1_Prometa\MitoSys2\LSM\gfpNIPBLcf1_Noc\DE_W0002\DE_W0002_P0021\DE_2_W0002_P0021_T0001\TR1_W0001_P0029\TR1_2_W0001_P0029_T0001_R1_P3_K1_Ch2-Ch1.zen
102300	2.418940e-03	4.172726e-03	1.971200e-03	20151211_gfpNIPBLcf1_Prometa\MitoSys2\LSM\gfpNIPBLcf1_Noc\DE_W0002\DE_W0002_P0021\DE_2_W0002_P0021_T0001\TR1_W0001_P0029\TR1_2_W0001_P0029_T0001_R1_P3_K1_Ch2-Ch1.zen
112540	1.283659e-03	4.359257e-03	1.670600e-03	20151211_gfpNIPBLcf1_Prometa\MitoSys2\LSM\gfpNIPBLcf1_Noc\DE_W0002\DE_W0002_P0021\DE_2_W0002_P0021_T0001\TR1_W0001_P0029\TR1_2_W0001_P0029_T0001_R1_P3_K1_Ch2-Ch1.zen
122780	1.067516e-04	4.888542e-03	1.431700e-03	20151211_gfpNIPBLcf1_Prometa\MitoSys2\LSM\gfpNIPBLcf1_Noc\DE_W0002\DE_W0002_P0021\DE_2_W0002_P0021_T0001\TR1_W0001_P0029\TR1_2_W0001_P0029_T0001_R1_P3_K1_Ch2-Ch1.zen
133020	-1.189438e-04	3.943954e-03	1.239200e-03	20151211_gfpNIPBLcf1_Prometa\MitoSys2\LSM\gfpNIPBLcf1_Noc\DE_W0002\DE_W0002_P0021\DE_2_W0002_P0021_T0001\TR1_W0001_P0029\TR1_2_W0001_P0029_T0001_R1_P3_K1_Ch2-Ch1.zen
143260	5.153112e-04	3.956262e-03	1.082100e-03	20151211_gfpNIPBLcf1_Prometa\MitoSys2\LSM\gfpNIPBLcf1_Noc\DE_W0002\DE_W0002_P0021\DE_2_W0002_P0021_T0001\TR1_W0001_P0029\TR1_2_W0001_P0029_T0001_R1_P3_K1_Ch2-Ch1.zen
153500	7.205204e-04	4.665837e-03	9.525100e-04	20151211_gfpNIPBLcf1_Prometa\MitoSys2\LSM\gfpNIPBLcf1_Noc\DE_W0002\DE_W0002_P0021\DE_2_W0002_P0021_T0001\TR1_W0001_P0029\TR1_2_W0001_P0029_T0001_R1_P3_K1_Ch2-Ch1.zen
163740	1.384553e-03	4.732101e-03	8.445100e-04	20151211_gfpNIPBLcf1_Prometa\MitoSys2\LSM\gfpNIPBLcf1_Noc\DE_W0002\DE_W0002_P0021\DE_2_W0002_P0021_T0001\TR1_W0001_P0029\TR1_2_W0001_P0029_T0001_R1_P3_K1_Ch2-Ch1.zen
173980	9.252805e-04	5.029565e-03	7.536800e-04	20151211_gfpNIPBLcf1_Prometa\MitoSys2\LSM\gfpNIPBLcf1_Noc\DE_W0002\DE_W0002_P0021\DE_2_W0002_P0021_T0001\TR1_W0001_P0029\TR1_2_W0001_P0029_T0001_R1_P3_K1_Ch2-Ch1.zen
184220	6.595844e-04	4.503629e-03	6.766400e-04	20151211_gfpNIPBLcf1_Prometa\MitoSys2\LSM\gfpNIPBLcf1_Noc\DE_W0002\DE_W0002_P0021\DE_2_W0002_P0021_T0001\TR1_W0001_P0029\TR1_2_W0001_P0029_T0001_R1_P3_K1_Ch2-Ch1.zen
194460	1.941550e-04	4.361271e-03	6.108100e-04	20151211_gfpNIPBLcf1_Prometa\MitoSys2\LSM\gfpNIPBLcf1_Noc\DE_W0002\DE_W0002_P0021\DE_2_W0002_P0021_T0001\TR1_W0001_P0029\TR1_2_W0001_P0029_T0001_R1_P3_K1_Ch2-Ch1.zen
204700	4.753257e-04	3.908188e-03	5.541600e-04	20151211_gfpNIPBLcf1_Prometa\MitoSys2\LSM\gfpNIPBLcf1_Noc\DE_W0002\DE_W0002_P0021\DE_2_W0002_P0021_T0001\TR1_W0001_P0029\TR1_2_W0001_P0029_T0001_R1_P3_K1_Ch2-Ch1.zen
225180	7.909257e-04	4.530763e-03	4.623400e-04	20151211_gfpNIPBLcf1_Prometa\MitoSys2\LSM\gfpNIPBLcf1_Noc\DE_W0002\DE_W0002_P0021\DE_2_W0002_P0021_T0001\TR1_W0001_P0029\TR1_2_W0001_P0029_T0001_R1_P3_K1_Ch2-Ch1.zen
245660	3.513462e-04	5.180443e-03	3.918900e-04	20151211_gfpNIPBLcf1_Prometa\MitoSys2\LSM\gfpNIPBLcf1_Noc\DE_W0002\DE_W0002_P0021\DE_2_W0002_P0021_T0001\TR1_W0001_P0029\TR1_2_W0001_P0029_T0001_R1_P3_K1_Ch2-Ch1.zen
266140	1.864003e-04	5.252201e-03	3.367500e-04	20151211_gfpNIPBLcf1_Prometa\MitoSys2\LSM\gfpNIPBLcf1_Noc\DE_W0002\DE_W0002_P0021\DE_2_W0002_P0021_T0001\TR1_W0001_P0029\TR1_2_W0001_P0029_T0001_R1_P3_K1_Ch2-Ch1.zen
286620	-4.387808e-04	5.751078e-03	2.928200e-04	20151211_gfpNIPBLcf1_Prometa\MitoSys2\LSM\gfpNIPBLcf1_Noc\DE_W0002\DE_W0002_P0021\DE_2_W0002_P0021_T0001\TR1_W0001_P0029\TR1_2_W0001_P0029_T0001_R1_P3_K1_Ch2-Ch1.zen
307100	-5.808918e-04	5.658994e-03	2.572800e-04	20151211_gfpNIPBLcf1_Prometa\MitoSys2\LSM\gfpNIPBLcf1_Noc\DE_W0002\DE_W0002_P0021\DE_2_W0002_P0021_T0001\TR1_W0001_P0029\TR1_2_W0001_P0029_T0001_R1_P3_K1_Ch2-Ch1.zen
327580	-1.050704e-04	4.118837e-03	2.281300e-04	20151211_gfpNIPBLcf1_Prometa\MitoSys2\LSM\gfpNIPBLcf1_Noc\DE_W0002\DE_W0002_P0021\DE_2_W0002_P0021_T0001\TR1_W0001_P0029\TR1_2_W0001_P0029_T0001_R1_P3_K1_Ch2-Ch1.zen
348060	-1.093032e-03	3.878720e-03	2.039300e-04	20151211_gfpNIPBLcf1_Prometa\MitoSys2\LSM\gfpNIPBLcf1_Noc\DE_W0002\DE_W0002_P0021\DE_2_W0002_P0021_T0001\TR1_W0001_P0029\TR1_2_W0001_P0029_T0001_R1_P3_K1_Ch2-Ch1.zen
368540	-1.367318e-03	3.976494e-03	1.836100e-04	20151211_gfpNIPBLcf1_Prometa\MitoSys2\LSM\gfpNIPBLcf1_Noc\DE_W0002\DE_W0002_P0021\DE_2_W0002_P0021_T0001\TR1_W0001_P0029\TR1_2_W0001_P0029_T0001_R1_P3_K1_Ch2-Ch1.zen
389020	-1.806368e-03	5.065167e-03	1.663800e-04	20151211_gfpNIPBLcf1_Prometa\MitoSys2\LSM\gfpNIPBLcf1_Noc\DE_W0002\DE_W0002_P0021\DE_2_W0002_P0021_T0001\TR1_W0001_P0029\TR1_2_W0001_P0029_T0001_R1_P3_K1_Ch2-Ch1.zen
409500	-1.505912e-03	5.018293e-03	1.516400e-04	20151211_gfpNIPBLcf1_Prometa\MitoSys2\LSM\gfpNIPBLcf1_Noc\DE_W0002\DE_W0002_P0021\DE_2_W0002_P0021_T0001\TR1_W0001_P0029\TR1_2_W0001_P0029_T0001_R1_P3_K1_Ch2-Ch1.zen
450460	-1.023679e-03	3.766282e-03	1.278800e-04	20151211_gfpNIPBLcf1_Prometa\MitoSys2\LSM\gfpNIPBLcf1_Noc\DE_W0002\DE_W0002_P0021\DE_2_W0002_P0021_T0001\TR1_W0001_P0029\TR1_2_W0001_P0029_T0001_R1_P3_K1_Ch2-Ch1.zen
491420	1.345136e-03	3.468801e-03	1.096900e-04	20151211_gfpNIPBLcf1_Prometa\MitoSys2\LSM\gfpNIPBLcf1_Noc\DE_W0002\DE_W0002_P0021\DE_2_W0002_P0021_T0001\TR1_W0001_P0029\TR1_2_W0001_P0029_T0001_R1_P3_K1_Ch2-Ch1.zen
532380	2.447074e-04	4.095364e-03	9.544200e-05	20151211_gfpNIPBLcf1_Prometa\MitoSys2\LSM\gfpNIPBLcf1_Noc\DE_W0002\DE_W0002_P0021\DE_2_W0002_P0021_T0001\TR1_W0001_P0029\TR1_2_W0001_P0029_T0001_R1_P3_K1_Ch2-Ch1.zen
573340	7.985391e-04	4.216470e-03	8.403900e-05	20151211_gfpNIPBLcf1_Prometa\MitoSys2\LSM\gfpNIPBLcf1_Noc\DE_W0002\DE_W0002_P0021\DE_2_W0002_P0021_T0001\TR1_W0001_P0029\TR1_2_W0001_P0029_T0001_R1_P3_K1_Ch2-Ch1.zen
614300	1.266050e-04	2.941824e-03	7.475300e-05	20151211_gfpNIPBLcf1_Prometa\MitoSys2\LSM\gfpNIPBLcf1_Noc\DE_W0002\DE_W0002_P0021\DE_2_W0002_P0021_T0001\TR1_W0001_P0029\TR1_2_W0001_P0029_T0001_R1_P3_K1_Ch2-Ch1.zen
655260	2.008977e-04	3.938818e-03	6.707500e-05	20151211_gfpNIPBLcf1_Prometa\MitoSys2\LSM\gfpNIPBLcf1_Noc\DE_W0002\DE_W0002_P0021\DE_2_W0002_P0021_T0001\TR1_W0001_P0029\TR1_2_W0001_P0029_T0001_R1_P3_K1_Ch2-Ch1.zen
696220	3.629453e-04	4.547290e-03	6.064200e-05	20151211_gfpNIPBLcf1_Prometa\MitoSys2\LSM\gfpNIPBLcf1_Noc\DE_W0002\DE_W0002_P0021\DE_2_W0002_P0021_T0001\TR1_W0001_P0029\TR1_2_W0001_P0029_T0001_R1_P3_K1_Ch2-Ch1.zen
737180	7.090766e-04	4.838577e-03	5.518900e-05	20151211_gfpNIPBLcf1_Prometa\MitoSys2\LSM\gfpNIPBLcf1_Noc\DE_W0002\DE_W0002_P0021\DE_2_W0002_P0021_T0001\TR1_W0001_P0029\TR1_2_W0001_P0029_T0001_R1_P3_K1_Ch2-Ch1.zen
778140	-1.025758e-04	4.101021e-03	5.051900e-05	20151211_gfpNIPBLcf1_Prometa\MitoSys2\LSM\gfpNIPBLcf1_Noc\DE_W0002\DE_W0002_P0021\DE_2_W0002_P0021_T0001\TR1_W0001_P0029\TR1_2_W0001_P0029_T0001_R1_P3_K1_Ch2-Ch1.zen
819100	-9.137947e-04	4.356710e-03	4.648400e-05	20151211_gfpNIPBLcf1_Prometa\MitoSys2\LSM\gfpNIPBLcf1_Noc\DE_W0002\DE_W0002_P0021\DE_2_W0002_P0021_T0001\TR1_W0001_P0029\TR1_2_W0001_P0029_T0001_R1_P3_K1_Ch2-Ch1.zen
901020	-2.564579e-03	4.039356e-03	3.988000e-05	20151211_gfpNIPBLcf1_Prometa\MitoSys2\LSM\gfpNIPBLcf1_Noc\DE_W0002\DE_W0002_P0021\DE_2_W0002_P0021_T0001\TR1_W0001_P0029\TR1_2_W0001_P0029_T0001_R1_P3_K1_Ch2-Ch1.zen
982940	-2.108554e-03	3.680207e-03	3.472900e-05	20151211_gfpNIPBLcf1_Prometa\MitoSys2\LSM\gfpNIPBLcf1_Noc\DE_W0002\DE_W0002_P0021\DE_2_W0002_P0021_T0001\TR1_W0001_P0029\TR1_2_W0001_P0029_T0001_R1_P3_K1_Ch2-Ch1.zen
1064860	-9.391811e-04	4.140402e-03	3.061600e-05	20151211_gfpNIPBLcf1_Prometa\MitoSys2\LSM\gfpNIPBLcf1_Noc\DE_W0002\DE_W0002_P0021\DE_2_W0002_P0021_T0001\TR1_W0001_P0029\TR1_2_W0001_P0029_T0001_R1_P3_K1_Ch2-Ch1.zen
1146780	-1.975258e-03	3.671845e-03	2.727000e-05	20151211_gfpNIPBLcf1_Prometa\MitoSys2\LSM\gfpNIPBLcf1_Noc\DE_W0002\DE_W0002_P0021\DE_2_W0002_P0021_T0001\TR1_W0001_P0029\TR1_2_W0001_P0029_T0001_R1_P3_K1_Ch2-Ch1.zen
1228700	-1.863842e-04	5.131921e-03	2.450200e-05	20151211_gfpNIPBLcf1_Prometa\MitoSys2\LSM\gfpNIPBLcf1_Noc\DE_W0002\DE_W0002_P0021\DE_2_W0002_P0021_T0001\TR1_W0001_P0029\TR1_2_W0001_P0029_T0001_R1_P3_K1_Ch2-Ch1.zen
1310620	1.000724e-04	4.993381e-03	2.218100e-05	20151211_gfpNIPBLcf1_Prometa\MitoSys2\LSM\gfpNIPBLcf1_Noc\DE_W0002\DE_W0002_P0021\DE_2_W0002_P0021_T0001\TR1_W0001_P0029\TR1_2_W0001_P0029_T0001_R1_P3_K1_Ch2-Ch1.zen
1392540	-4.649560e-04	3.121118e-03	2.021100e-05	20151211_gfpNIPBLcf1_Prometa\MitoSys2\LSM\gfpNIPBLcf1_Noc\DE_W0002\DE_W0002_P0021\DE_2_W0002_P0021_T0001\TR1_W0001_P0029\TR1_2_W0001_P0029_T0001_R1_P3_K1_Ch2-Ch1.zen
1474460	-9.740256e-04	3.441816e-03	1.852100e-05	20151211_gfpNIPBLcf1_Prometa\MitoSys2\LSM\gfpNIPBLcf1_Noc\DE_W0002\DE_W0002_P0021\DE_2_W0002_P0021_T0001\TR1_W0001_P0029\TR1_2_W0001_P0029_T0001_R1_P3_K1_Ch2-Ch1.zen
1556380	-1.309825e-03	4.221251e-03	1.705800e-05	20151211_gfpNIPBLcf1_Prometa\MitoSys2\LSM\gfpNIPBLcf1_Noc\DE_W0002\DE_W0002_P0021\DE_2_W0002_P0021_T0001\TR1_W0001_P0029\TR1_2_W0001_P0029_T0001_R1_P3_K1_Ch2-Ch1.zen
10	7.096875e-02	2.844354e-02	5.828900e-02	20151211_gfpNIPBLcf1_Prometa\MitoSys2\LSM\gfpNIPBLcf1_Noc\DE_W0002\DE_W0002_P0021\DE_2_W0002_P0021_T0001\TR1_W0001_P0029\TR1_2_W0001_P0029_T0001_R1_P4_K1_Ch2-Ch1.zen
20	4.596056e-02	2.236595e-02	5.816300e-02	20151211_gfpNIPBLcf1_Prometa\MitoSys2\LSM\gfpNIPBLcf1_Noc\DE_W0002\DE_W0002_P0021\DE_2_W0002_P0021_T0001\TR1_W0001_P0029\TR1_2_W0001_P0029_T0001_R1_P4_K1_Ch2-Ch1.zen
30	5.494957e-02	2.606926e-02	5.802400e-02	20151211_gfpNIPBLcf1_Prometa\MitoSys2\LSM\gfpNIPBLcf1_Noc\DE_W0002\DE_W0002_P0021\DE_2_W0002_P0021_T0001\TR1_W0001_P0029\TR1_2_W0001_P0029_T0001_R1_P4_K1_Ch2-Ch1.zen
40	6.073109e-02	2.709232e-02	5.787800e-02	20151211_gfpNIPBLcf1_Prometa\MitoSys2\LSM\gfpNIPBLcf1_Noc\DE_W0002\DE_W0002_P0021\DE_2_W0002_P0021_T0001\TR1_W0001_P0029\TR1_2_W0001_P0029_T0001_R1_P4_K1_Ch2-Ch1.zen
50	5.459404e-02	2.202273e-02	5.772500e-02	20151211_gfpNIPBLcf1_Prometa\MitoSys2\LSM\gfpNIPBLcf1_Noc\DE_W0002\DE_W0002_P0021\DE_2_W0002_P0021_T0001\TR1_W0001_P0029\TR1_2_W0001_P0029_T0001_R1_P4_K1_Ch2-Ch1.zen
60	5.902913e-02	2.883213e-02	5.756800e-02	20151211_gfpNIPBLcf1_Prometa\MitoSys2\LSM\gfpNIPBLcf1_Noc\DE_W0002\DE_W0002_P0021\DE_2_W0002_P0021_T0001\TR1_W0001_P0029\TR1_2_W0001_P0029_T0001_R1_P4_K1_Ch2-Ch1.zen
70	5.305863e-02	3.561455e-02	5.740600e-02	20151211_gfpNIPBLcf1_Prometa\MitoSys2\LSM\gfpNIPBLcf1_Noc\DE_W0002\DE_W0002_P0021\DE_2_W0002_P0021_T0001\TR1_W0001_P0029\TR1_2_W0001_P0029_T0001_R1_P4_K1_Ch2-Ch1.zen
80	5.619887e-02	3.144425e-02	5.724200e-02	20151211_gfpNIPBLcf1_Prometa\MitoSys2\LSM\gfpNIPBLcf1_Noc\DE_W0002\DE_W0002_P0021\DE_2_W0002_P0021_T0001\TR1_W0001_P0029\TR1_2_W0001_P0029_T0001_R1_P4_K1_Ch2-Ch1.zen
90	5.855122e-02	2.888036e-02	5.707500e-02	20151211_gfpNIPBLcf1_Prometa\MitoSys2\LSM\gfpNIPBLcf1_Noc\DE_W0002\DE_W0002_P0021\DE_2_W0002_P0021_T0001\TR1_W0001_P0029\TR1_2_W0001_P0029_T0001_R1_P4_K1_Ch2-Ch1.zen
100	5.825991e-02	1.967894e-02	5.690600e-02	20151211_gfpNIPBLcf1_Prometa\MitoSys2\LSM\gfpNIPBLcf1_Noc\DE_W0002\DE_W0002_P0021\DE_2_W0002_P0021_T0001\TR1_W0001_P0029\TR1_2_W0001_P0029_T0001_R1_P4_K1_Ch2-Ch1.zen
120	5.412871e-02	2.499860e-02	5.656200e-02	20151211_gfpNIPBLcf1_Prometa\MitoSys2\LSM\gfpNIPBLcf1_Noc\DE_W0002\DE_W0002_P0021\DE_2_W0002_P0021_T0001\TR1_W0001_P0029\TR1_2_W0001_P0029_T0001_R1_P4_K1_Ch2-Ch1.zen
140	5.105171e-02	1.965029e-02	5.621200e-02	20151211_gfpNIPBLcf1_Prometa\MitoSys2\LSM\gfpNIPBLcf1_Noc\DE_W0002\DE_W0002_P0021\DE_2_W0002_P0021_T0001\TR1_W0001_P0029\TR1_2_W0001_P0029_T0001_R1_P4_K1_Ch2-Ch1.zen
160	5.557222e-02	1.983022e-02	5.585900e-02	20151211_gfpNIPBLcf1_Prometa\MitoSys2\LSM\gfpNIPBLcf1_Noc\DE_W0002\DE_W0002_P0021\DE_2_W0002_P0021_T0001\TR1_W0001_P0029\TR1_2_W0001_P0029_T0001_R1_P4_K1_Ch2-Ch1.zen
180	5.949676e-02	1.115644e-02	5.550300e-02	20151211_gfpNIPBLcf1_Prometa\MitoSys2\LSM\gfpNIPBLcf1_Noc\DE_W0002\DE_W0002_P0021\DE_2_W0002_P0021_T0001\TR1_W0001_P0029\TR1_2_W0001_P0029_T0001_R1_P4_K1_Ch2-Ch1.zen
200	5.665991e-02	1.800934e-02	5.514500e-02	20151211_gfpNIPBLcf1_Prometa\MitoSys2\LSM\gfpNIPBLcf1_Noc\DE_W0002\DE_W0002_P0021\DE_2_W0002_P0021_T0001\TR1_W0001_P0029\TR1_2_W0001_P0029_T0001_R1_P4_K1_Ch2-Ch1.zen
220	5.624081e-02	2.441981e-02	5.478700e-02	20151211_gfpNIPBLcf1_Prometa\MitoSys2\LSM\gfpNIPBLcf1_Noc\DE_W0002\DE_W0002_P0021\DE_2_W0002_P0021_T0001\TR1_W0001_P0029\TR1_2_W0001_P0029_T0001_R1_P4_K1_Ch2-Ch1.zen
240	5.726279e-02	2.176985e-02	5.442800e-02	20151211_gfpNIPBLcf1_Prometa\MitoSys2\LSM\gfpNIPBLcf1_Noc\DE_W0002\DE_W0002_P0021\DE_2_W0002_P0021_T0001\TR1_W0001_P0029\TR1_2_W0001_P0029_T0001_R1_P4_K1_Ch2-Ch1.zen
260	5.685666e-02	1.878328e-02	5.406900e-02	20151211_gfpNIPBLcf1_Prometa\MitoSys2\LSM\gfpNIPBLcf1_Noc\DE_W0002\DE_W0002_P0021\DE_2_W0002_P0021_T0001\TR1_W0001_P0029\TR1_2_W0001_P0029_T0001_R1_P4_K1_Ch2-Ch1.zen
280	5.726542e-02	2.101973e-02	5.371200e-02	20151211_gfpNIPBLcf1_Prometa\MitoSys2\LSM\gfpNIPBLcf1_Noc\DE_W0002\DE_W0002_P0021\DE_2_W0002_P0021_T0001\TR1_W0001_P0029\TR1_2_W0001_P0029_T0001_R1_P4_K1_Ch2-Ch1.zen
300	5.256195e-02	1.397057e-02	5.335500e-02	20151211_gfpNIPBLcf1_Prometa\MitoSys2\LSM\gfpNIPBLcf1_Noc\DE_W0002\DE_W0002_P0021\DE_2_W0002_P0021_T0001\TR1_W0001_P0029\TR1_2_W0001_P0029_T0001_R1_P4_K1_Ch2-Ch1.zen
340	5.453535e-02	1.625640e-02	5.264600e-02	20151211_gfpNIPBLcf1_Prometa\MitoSys2\LSM\gfpNIPBLcf1_Noc\DE_W0002\DE_W0002_P0021\DE_2_W0002_P0021_T0001\TR1_W0001_P0029\TR1_2_W0001_P0029_T0001_R1_P4_K1_Ch2-Ch1.zen
380	4.991943e-02	1.626186e-02	5.194600e-02	20151211_gfpNIPBLcf1_Prometa\MitoSys2\LSM\gfpNIPBLcf1_Noc\DE_W0002\DE_W0002_P0021\DE_2_W0002_P0021_T0001\TR1_W0001_P0029\TR1_2_W0001_P0029_T0001_R1_P4_K1_Ch2-Ch1.zen
420	5.031503e-02	1.493080e-02	5.125500e-02	20151211_gfpNIPBLcf1_Prometa\MitoSys2\LSM\gfpNIPBLcf1_Noc\DE_W0002\DE_W0002_P0021\DE_2_W0002_P0021_T0001\TR1_W0001_P0029\TR1_2_W0001_P0029_T0001_R1_P4_K1_Ch2-Ch1.zen
460	5.343339e-02	1.922054e-02	5.057500e-02	20151211_gfpNIPBLcf1_Prometa\MitoSys2\LSM\gfpNIPBLcf1_Noc\DE_W0002\DE_W0002_P0021\DE_2_W0002_P0021_T0001\TR1_W0001_P0029\TR1_2_W0001_P0029_T0001_R1_P4_K1_Ch2-Ch1.zen
500	4.993532e-02	1.462775e-02	4.990700e-02	20151211_gfpNIPBLcf1_Prometa\MitoSys2\LSM\gfpNIPBLcf1_Noc\DE_W0002\DE_W0002_P0021\DE_2_W0002_P0021_T0001\TR1_W0001_P0029\TR1_2_W0001_P0029_T0001_R1_P4_K1_Ch2-Ch1.zen
540	4.436839e-02	1.643639e-02	4.925200e-02	20151211_gfpNIPBLcf1_Prometa\MitoSys2\LSM\gfpNIPBLcf1_Noc\DE_W0002\DE_W0002_P0021\DE_2_W0002_P0021_T0001\TR1_W0001_P0029\TR1_2_W0001_P0029_T0001_R1_P4_K1_Ch2-Ch1.zen
580	4.723409e-02	1.809220e-02	4.861000e-02	20151211_gfpNIPBLcf1_Prometa\MitoSys2\LSM\gfpNIPBLcf1_Noc\DE_W0002\DE_W0002_P0021\DE_2_W0002_P0021_T0001\TR1_W0001_P0029\TR1_2_W0001_P0029_T0001_R1_P4_K1_Ch2-Ch1.zen
620	5.131160e-02	1.775304e-02	4.798100e-02	20151211_gfpNIPBLcf1_Prometa\MitoSys2\LSM\gfpNIPBLcf1_Noc\DE_W0002\DE_W0002_P0021\DE_2_W0002_P0021_T0001\TR1_W0001_P0029\TR1_2_W0001_P0029_T0001_R1_P4_K1_Ch2-Ch1.zen
660	4.878160e-02	1.440294e-02	4.736600e-02	20151211_gfpNIPBLcf1_Prometa\MitoSys2\LSM\gfpNIPBLcf1_Noc\DE_W0002\DE_W0002_P0021\DE_2_W0002_P0021_T0001\TR1_W0001_P0029\TR1_2_W0001_P0029_T0001_R1_P4_K1_Ch2-Ch1.zen
700	4.571309e-02	1.123301e-02	4.676400e-02	20151211_gfpNIPBLcf1_Prometa\MitoSys2\LSM\gfpNIPBLcf1_Noc\DE_W0002\DE_W0002_P0021\DE_2_W0002_P0021_T0001\TR1_W0001_P0029\TR1_2_W0001_P0029_T0001_R1_P4_K1_Ch2-Ch1.zen
780	4.672187e-02	1.242074e-02	4.560100e-02	20151211_gfpNIPBLcf1_Prometa\MitoSys2\LSM\gfpNIPBLcf1_Noc\DE_W0002\DE_W0002_P0021\DE_2_W0002_P0021_T0001\TR1_W0001_P0029\TR1_2_W0001_P0029_T0001_R1_P4_K1_Ch2-Ch1.zen
860	4.523440e-02	1.011314e-02	4.449100e-02	20151211_gfpNIPBLcf1_Prometa\MitoSys2\LSM\gfpNIPBLcf1_Noc\DE_W0002\DE_W0002_P0021\DE_2_W0002_P0021_T0001\TR1_W0001_P0029\TR1_2_W0001_P0029_T0001_R1_P4_K1_Ch2-Ch1.zen
940	4.389238e-02	1.088960e-02	4.343300e-02	20151211_gfpNIPBLcf1_Prometa\MitoSys2\LSM\gfpNIPBLcf1_Noc\DE_W0002\DE_W0002_P0021\DE_2_W0002_P0021_T0001\TR1_W0001_P0029\TR1_2_W0001_P0029_T0001_R1_P4_K1_Ch2-Ch1.zen
1020	4.195438e-02	1.312008e-02	4.242500e-02	20151211_gfpNIPBLcf1_Prometa\MitoSys2\LSM\gfpNIPBLcf1_Noc\DE_W0002\DE_W0002_P0021\DE_2_W0002_P0021_T0001\TR1_W0001_P0029\TR1_2_W0001_P0029_T0001_R1_P4_K1_Ch2-Ch1.zen
1100	4.034129e-02	1.272291e-02	4.146600e-02	20151211_gfpNIPBLcf1_Prometa\MitoSys2\LSM\gfpNIPBLcf1_Noc\DE_W0002\DE_W0002_P0021\DE_2_W0002_P0021_T0001\TR1_W0001_P0029\TR1_2_W0001_P0029_T0001_R1_P4_K1_Ch2-Ch1.zen
1180	4.137870e-02	1.272208e-02	4.055100e-02	20151211_gfpNIPBLcf1_Prometa\MitoSys2\LSM\gfpNIPBLcf1_Noc\DE_W0002\DE_W0002_P0021\DE_2_W0002_P0021_T0001\TR1_W0001_P0029\TR1_2_W0001_P0029_T0001_R1_P4_K1_Ch2-Ch1.zen
1260	3.413157e-02	1.278694e-02	3.968100e-02	20151211_gfpNIPBLcf1_Prometa\MitoSys2\LSM\gfpNIPBLcf1_Noc\DE_W0002\DE_W0002_P0021\DE_2_W0002_P0021_T0001\TR1_W0001_P0029\TR1_2_W0001_P0029_T0001_R1_P4_K1_Ch2-Ch1.zen
1340	3.905029e-02	9.734711e-03	3.885100e-02	20151211_gfpNIPBLcf1_Prometa\MitoSys2\LSM\gfpNIPBLcf1_Noc\DE_W0002\DE_W0002_P0021\DE_2_W0002_P0021_T0001\TR1_W0001_P0029\TR1_2_W0001_P0029_T0001_R1_P4_K1_Ch2-Ch1.zen
1420	3.462988e-02	9.806107e-03	3.806000e-02	20151211_gfpNIPBLcf1_Prometa\MitoSys2\LSM\gfpNIPBLcf1_Noc\DE_W0002\DE_W0002_P0021\DE_2_W0002_P0021_T0001\TR1_W0001_P0029\TR1_2_W0001_P0029_T0001_R1_P4_K1_Ch2-Ch1.zen
1500	3.717982e-02	1.237662e-02	3.730600e-02	20151211_gfpNIPBLcf1_Prometa\MitoSys2\LSM\gfpNIPBLcf1_Noc\DE_W0002\DE_W0002_P0021\DE_2_W0002_P0021_T0001\TR1_W0001_P0029\TR1_2_W0001_P0029_T0001_R1_P4_K1_Ch2-Ch1.zen
1660	3.723854e-02	1.045334e-02	3.589900e-02	20151211_gfpNIPBLcf1_Prometa\MitoSys2\LSM\gfpNIPBLcf1_Noc\DE_W0002\DE_W0002_P0021\DE_2_W0002_P0021_T0001\TR1_W0001_P0029\TR1_2_W0001_P0029_T0001_R1_P4_K1_Ch2-Ch1.zen
1820	3.588083e-02	1.092368e-02	3.461500e-02	20151211_gfpNIPBLcf1_Prometa\MitoSys2\LSM\gfpNIPBLcf1_Noc\DE_W0002\DE_W0002_P0021\DE_2_W0002_P0021_T0001\TR1_W0001_P0029\TR1_2_W0001_P0029_T0001_R1_P4_K1_Ch2-Ch1.zen
1980	3.434089e-02	1.024174e-02	3.344100e-02	20151211_gfpNIPBLcf1_Prometa\MitoSys2\LSM\gfpNIPBLcf1_Noc\DE_W0002\DE_W0002_P0021\DE_2_W0002_P0021_T0001\TR1_W0001_P0029\TR1_2_W0001_P0029_T0001_R1_P4_K1_Ch2-Ch1.zen
2140	3.171151e-02	9.781411e-03	3.236400e-02	20151211_gfpNIPBLcf1_Prometa\MitoSys2\LSM\gfpNIPBLcf1_Noc\DE_W0002\DE_W0002_P0021\DE_2_W0002_P0021_T0001\TR1_W0001_P0029\TR1_2_W0001_P0029_T0001_R1_P4_K1_Ch2-Ch1.zen
2300	3.099536e-02	1.004323e-02	3.137400e-02	20151211_gfpNIPBLcf1_Prometa\MitoSys2\LSM\gfpNIPBLcf1_Noc\DE_W0002\DE_W0002_P0021\DE_2_W0002_P0021_T0001\TR1_W0001_P0029\TR1_2_W0001_P0029_T0001_R1_P4_K1_Ch2-Ch1.zen
2460	2.921786e-02	8.976913e-03	3.046100e-02	20151211_gfpNIPBLcf1_Prometa\MitoSys2\LSM\gfpNIPBLcf1_Noc\DE_W0002\DE_W0002_P0021\DE_2_W0002_P0021_T0001\TR1_W0001_P0029\TR1_2_W0001_P0029_T0001_R1_P4_K1_Ch2-Ch1.zen
2620	2.859753e-02	8.805457e-03	2.961700e-02	20151211_gfpNIPBLcf1_Prometa\MitoSys2\LSM\gfpNIPBLcf1_Noc\DE_W0002\DE_W0002_P0021\DE_2_W0002_P0021_T0001\TR1_W0001_P0029\TR1_2_W0001_P0029_T0001_R1_P4_K1_Ch2-Ch1.zen
2780	2.852157e-02	9.522547e-03	2.883500e-02	20151211_gfpNIPBLcf1_Prometa\MitoSys2\LSM\gfpNIPBLcf1_Noc\DE_W0002\DE_W0002_P0021\DE_2_W0002_P0021_T0001\TR1_W0001_P0029\TR1_2_W0001_P0029_T0001_R1_P4_K1_Ch2-Ch1.zen
2940	2.898226e-02	9.094043e-03	2.810900e-02	20151211_gfpNIPBLcf1_Prometa\MitoSys2\LSM\gfpNIPBLcf1_Noc\DE_W0002\DE_W0002_P0021\DE_2_W0002_P0021_T0001\TR1_W0001_P0029\TR1_2_W0001_P0029_T0001_R1_P4_K1_Ch2-Ch1.zen
3100	2.648599e-02	7.385714e-03	2.743400e-02	20151211_gfpNIPBLcf1_Prometa\MitoSys2\LSM\gfpNIPBLcf1_Noc\DE_W0002\DE_W0002_P0021\DE_2_W0002_P0021_T0001\TR1_W0001_P0029\TR1_2_W0001_P0029_T0001_R1_P4_K1_Ch2-Ch1.zen
3420	2.746209e-02	8.150195e-03	2.621400e-02	20151211_gfpNIPBLcf1_Prometa\MitoSys2\LSM\gfpNIPBLcf1_Noc\DE_W0002\DE_W0002_P0021\DE_2_W0002_P0021_T0001\TR1_W0001_P0029\TR1_2_W0001_P0029_T0001_R1_P4_K1_Ch2-Ch1.zen
3740	2.457420e-02	7.054098e-03	2.514300e-02	20151211_gfpNIPBLcf1_Prometa\MitoSys2\LSM\gfpNIPBLcf1_Noc\DE_W0002\DE_W0002_P0021\DE_2_W0002_P0021_T0001\TR1_W0001_P0029\TR1_2_W0001_P0029_T0001_R1_P4_K1_Ch2-Ch1.zen
4060	2.509311e-02	8.949216e-03	2.419600e-02	20151211_gfpNIPBLcf1_Prometa\MitoSys2\LSM\gfpNIPBLcf1_Noc\DE_W0002\DE_W0002_P0021\DE_2_W0002_P0021_T0001\TR1_W0001_P0029\TR1_2_W0001_P0029_T0001_R1_P4_K1_Ch2-Ch1.zen
4380	2.483238e-02	8.034284e-03	2.335300e-02	20151211_gfpNIPBLcf1_Prometa\MitoSys2\LSM\gfpNIPBLcf1_Noc\DE_W0002\DE_W0002_P0021\DE_2_W0002_P0021_T0001\TR1_W0001_P0029\TR1_2_W0001_P0029_T0001_R1_P4_K1_Ch2-Ch1.zen
4700	2.481347e-02	8.409530e-03	2.259700e-02	20151211_gfpNIPBLcf1_Prometa\MitoSys2\LSM\gfpNIPBLcf1_Noc\DE_W0002\DE_W0002_P0021\DE_2_W0002_P0021_T0001\TR1_W0001_P0029\TR1_2_W0001_P0029_T0001_R1_P4_K1_Ch2-Ch1.zen
5020	2.431997e-02	8.511532e-03	2.191400e-02	20151211_gfpNIPBLcf1_Prometa\MitoSys2\LSM\gfpNIPBLcf1_Noc\DE_W0002\DE_W0002_P0021\DE_2_W0002_P0021_T0001\TR1_W0001_P0029\TR1_2_W0001_P0029_T0001_R1_P4_K1_Ch2-Ch1.zen
5340	2.299350e-02	7.974642e-03	2.129500e-02	20151211_gfpNIPBLcf1_Prometa\MitoSys2\LSM\gfpNIPBLcf1_Noc\DE_W0002\DE_W0002_P0021\DE_2_W0002_P0021_T0001\TR1_W0001_P0029\TR1_2_W0001_P0029_T0001_R1_P4_K1_Ch2-Ch1.zen
5660	2.003411e-02	7.339508e-03	2.073000e-02	20151211_gfpNIPBLcf1_Prometa\MitoSys2\LSM\gfpNIPBLcf1_Noc\DE_W0002\DE_W0002_P0021\DE_2_W0002_P0021_T0001\TR1_W0001_P0029\TR1_2_W0001_P0029_T0001_R1_P4_K1_Ch2-Ch1.zen
5980	2.074385e-02	7.078441e-03	2.021300e-02	20151211_gfpNIPBLcf1_Prometa\MitoSys2\LSM\gfpNIPBLcf1_Noc\DE_W0002\DE_W0002_P0021\DE_2_W0002_P0021_T0001\TR1_W0001_P0029\TR1_2_W0001_P0029_T0001_R1_P4_K1_Ch2-Ch1.zen
6300	2.008128e-02	7.716529e-03	1.973600e-02	20151211_gfpNIPBLcf1_Prometa\MitoSys2\LSM\gfpNIPBLcf1_Noc\DE_W0002\DE_W0002_P0021\DE_2_W0002_P0021_T0001\TR1_W0001_P0029\TR1_2_W0001_P0029_T0001_R1_P4_K1_Ch2-Ch1.zen
6940	1.815674e-02	6.684719e-03	1.888700e-02	20151211_gfpNIPBLcf1_Prometa\MitoSys2\LSM\gfpNIPBLcf1_Noc\DE_W0002\DE_W0002_P0021\DE_2_W0002_P0021_T0001\TR1_W0001_P0029\TR1_2_W0001_P0029_T0001_R1_P4_K1_Ch2-Ch1.zen
7580	1.639154e-02	7.012712e-03	1.814900e-02	20151211_gfpNIPBLcf1_Prometa\MitoSys2\LSM\gfpNIPBLcf1_Noc\DE_W0002\DE_W0002_P0021\DE_2_W0002_P0021_T0001\TR1_W0001_P0029\TR1_2_W0001_P0029_T0001_R1_P4_K1_Ch2-Ch1.zen
8220	1.812545e-02	6.774142e-03	1.750100e-02	20151211_gfpNIPBLcf1_Prometa\MitoSys2\LSM\gfpNIPBLcf1_Noc\DE_W0002\DE_W0002_P0021\DE_2_W0002_P0021_T0001\TR1_W0001_P0029\TR1_2_W0001_P0029_T0001_R1_P4_K1_Ch2-Ch1.zen
8860	1.747170e-02	7.123233e-03	1.692300e-02	20151211_gfpNIPBLcf1_Prometa\MitoSys2\LSM\gfpNIPBLcf1_Noc\DE_W0002\DE_W0002_P0021\DE_2_W0002_P0021_T0001\TR1_W0001_P0029\TR1_2_W0001_P0029_T0001_R1_P4_K1_Ch2-Ch1.zen
9500	1.679155e-02	6.639766e-03	1.640400e-02	20151211_gfpNIPBLcf1_Prometa\MitoSys2\LSM\gfpNIPBLcf1_Noc\DE_W0002\DE_W0002_P0021\DE_2_W0002_P0021_T0001\TR1_W0001_P0029\TR1_2_W0001_P0029_T0001_R1_P4_K1_Ch2-Ch1.zen
10140	1.570560e-02	7.335905e-03	1.593300e-02	20151211_gfpNIPBLcf1_Prometa\MitoSys2\LSM\gfpNIPBLcf1_Noc\DE_W0002\DE_W0002_P0021\DE_2_W0002_P0021_T0001\TR1_W0001_P0029\TR1_2_W0001_P0029_T0001_R1_P4_K1_Ch2-Ch1.zen
10780	1.592385e-02	7.550330e-03	1.550200e-02	20151211_gfpNIPBLcf1_Prometa\MitoSys2\LSM\gfpNIPBLcf1_Noc\DE_W0002\DE_W0002_P0021\DE_2_W0002_P0021_T0001\TR1_W0001_P0029\TR1_2_W0001_P0029_T0001_R1_P4_K1_Ch2-Ch1.zen
11420	1.524699e-02	6.670726e-03	1.510400e-02	20151211_gfpNIPBLcf1_Prometa\MitoSys2\LSM\gfpNIPBLcf1_Noc\DE_W0002\DE_W0002_P0021\DE_2_W0002_P0021_T0001\TR1_W0001_P0029\TR1_2_W0001_P0029_T0001_R1_P4_K1_Ch2-Ch1.zen
12060	1.366908e-02	8.675808e-03	1.473600e-02	20151211_gfpNIPBLcf1_Prometa\MitoSys2\LSM\gfpNIPBLcf1_Noc\DE_W0002\DE_W0002_P0021\DE_2_W0002_P0021_T0001\TR1_W0001_P0029\TR1_2_W0001_P0029_T0001_R1_P4_K1_Ch2-Ch1.zen
12700	1.408468e-02	6.599133e-03	1.439100e-02	20151211_gfpNIPBLcf1_Prometa\MitoSys2\LSM\gfpNIPBLcf1_Noc\DE_W0002\DE_W0002_P0021\DE_2_W0002_P0021_T0001\TR1_W0001_P0029\TR1_2_W0001_P0029_T0001_R1_P4_K1_Ch2-Ch1.zen
13980	1.406621e-02	6.749480e-03	1.376500e-02	20151211_gfpNIPBLcf1_Prometa\MitoSys2\LSM\gfpNIPBLcf1_Noc\DE_W0002\DE_W0002_P0021\DE_2_W0002_P0021_T0001\TR1_W0001_P0029\TR1_2_W0001_P0029_T0001_R1_P4_K1_Ch2-Ch1.zen
15260	1.205638e-02	5.927443e-03	1.320500e-02	20151211_gfpNIPBLcf1_Prometa\MitoSys2\LSM\gfpNIPBLcf1_Noc\DE_W0002\DE_W0002_P0021\DE_2_W0002_P0021_T0001\TR1_W0001_P0029\TR1_2_W0001_P0029_T0001_R1_P4_K1_Ch2-Ch1.zen
16540	1.190544e-02	6.824216e-03	1.269700e-02	20151211_gfpNIPBLcf1_Prometa\MitoSys2\LSM\gfpNIPBLcf1_Noc\DE_W0002\DE_W0002_P0021\DE_2_W0002_P0021_T0001\TR1_W0001_P0029\TR1_2_W0001_P0029_T0001_R1_P4_K1_Ch2-Ch1.zen
17820	1.184676e-02	6.615275e-03	1.223100e-02	20151211_gfpNIPBLcf1_Prometa\MitoSys2\LSM\gfpNIPBLcf1_Noc\DE_W0002\DE_W0002_P0021\DE_2_W0002_P0021_T0001\TR1_W0001_P0029\TR1_2_W0001_P0029_T0001_R1_P4_K1_Ch2-Ch1.zen
19100	1.068131e-02	6.344391e-03	1.180100e-02	20151211_gfpNIPBLcf1_Prometa\MitoSys2\LSM\gfpNIPBLcf1_Noc\DE_W0002\DE_W0002_P0021\DE_2_W0002_P0021_T0001\TR1_W0001_P0029\TR1_2_W0001_P0029_T0001_R1_P4_K1_Ch2-Ch1.zen
20380	1.023004e-02	6.348449e-03	1.140000e-02	20151211_gfpNIPBLcf1_Prometa\MitoSys2\LSM\gfpNIPBLcf1_Noc\DE_W0002\DE_W0002_P0021\DE_2_W0002_P0021_T0001\TR1_W0001_P0029\TR1_2_W0001_P0029_T0001_R1_P4_K1_Ch2-Ch1.zen
21660	9.588736e-03	6.096526e-03	1.102500e-02	20151211_gfpNIPBLcf1_Prometa\MitoSys2\LSM\gfpNIPBLcf1_Noc\DE_W0002\DE_W0002_P0021\DE_2_W0002_P0021_T0001\TR1_W0001_P0029\TR1_2_W0001_P0029_T0001_R1_P4_K1_Ch2-Ch1.zen
22940	9.296206e-03	5.536512e-03	1.067200e-02	20151211_gfpNIPBLcf1_Prometa\MitoSys2\LSM\gfpNIPBLcf1_Noc\DE_W0002\DE_W0002_P0021\DE_2_W0002_P0021_T0001\TR1_W0001_P0029\TR1_2_W0001_P0029_T0001_R1_P4_K1_Ch2-Ch1.zen
24220	1.112121e-02	5.963658e-03	1.033900e-02	20151211_gfpNIPBLcf1_Prometa\MitoSys2\LSM\gfpNIPBLcf1_Noc\DE_W0002\DE_W0002_P0021\DE_2_W0002_P0021_T0001\TR1_W0001_P0029\TR1_2_W0001_P0029_T0001_R1_P4_K1_Ch2-Ch1.zen
25500	9.973038e-03	6.343834e-03	1.002300e-02	20151211_gfpNIPBLcf1_Prometa\MitoSys2\LSM\gfpNIPBLcf1_Noc\DE_W0002\DE_W0002_P0021\DE_2_W0002_P0021_T0001\TR1_W0001_P0029\TR1_2_W0001_P0029_T0001_R1_P4_K1_Ch2-Ch1.zen
28060	9.450855e-03	5.727776e-03	9.438300e-03	20151211_gfpNIPBLcf1_Prometa\MitoSys2\LSM\gfpNIPBLcf1_Noc\DE_W0002\DE_W0002_P0021\DE_2_W0002_P0021_T0001\TR1_W0001_P0029\TR1_2_W0001_P0029_T0001_R1_P4_K1_Ch2-Ch1.zen
30620	9.761242e-03	6.534852e-03	8.906800e-03	20151211_gfpNIPBLcf1_Prometa\MitoSys2\LSM\gfpNIPBLcf1_Noc\DE_W0002\DE_W0002_P0021\DE_2_W0002_P0021_T0001\TR1_W0001_P0029\TR1_2_W0001_P0029_T0001_R1_P4_K1_Ch2-Ch1.zen
33180	9.631124e-03	6.142897e-03	8.421000e-03	20151211_gfpNIPBLcf1_Prometa\MitoSys2\LSM\gfpNIPBLcf1_Noc\DE_W0002\DE_W0002_P0021\DE_2_W0002_P0021_T0001\TR1_W0001_P0029\TR1_2_W0001_P0029_T0001_R1_P4_K1_Ch2-Ch1.zen
35740	8.040340e-03	6.319751e-03	7.974800e-03	20151211_gfpNIPBLcf1_Prometa\MitoSys2\LSM\gfpNIPBLcf1_Noc\DE_W0002\DE_W0002_P0021\DE_2_W0002_P0021_T0001\TR1_W0001_P0029\TR1_2_W0001_P0029_T0001_R1_P4_K1_Ch2-Ch1.zen
38300	7.012039e-03	5.955737e-03	7.563700e-03	20151211_gfpNIPBLcf1_Prometa\MitoSys2\LSM\gfpNIPBLcf1_Noc\DE_W0002\DE_W0002_P0021\DE_2_W0002_P0021_T0001\TR1_W0001_P0029\TR1_2_W0001_P0029_T0001_R1_P4_K1_Ch2-Ch1.zen
40860	7.375684e-03	6.032166e-03	7.183800e-03	20151211_gfpNIPBLcf1_Prometa\MitoSys2\LSM\gfpNIPBLcf1_Noc\DE_W0002\DE_W0002_P0021\DE_2_W0002_P0021_T0001\TR1_W0001_P0029\TR1_2_W0001_P0029_T0001_R1_P4_K1_Ch2-Ch1.zen
43420	6.805500e-03	5.939208e-03	6.831800e-03	20151211_gfpNIPBLcf1_Prometa\MitoSys2\LSM\gfpNIPBLcf1_Noc\DE_W0002\DE_W0002_P0021\DE_2_W0002_P0021_T0001\TR1_W0001_P0029\TR1_2_W0001_P0029_T0001_R1_P4_K1_Ch2-Ch1.zen
45980	6.631886e-03	5.109270e-03	6.505000e-03	20151211_gfpNIPBLcf1_Prometa\MitoSys2\LSM\gfpNIPBLcf1_Noc\DE_W0002\DE_W0002_P0021\DE_2_W0002_P0021_T0001\TR1_W0001_P0029\TR1_2_W0001_P0029_T0001_R1_P4_K1_Ch2-Ch1.zen
48540	6.416616e-03	4.883239e-03	6.201100e-03	20151211_gfpNIPBLcf1_Prometa\MitoSys2\LSM\gfpNIPBLcf1_Noc\DE_W0002\DE_W0002_P0021\DE_2_W0002_P0021_T0001\TR1_W0001_P0029\TR1_2_W0001_P0029_T0001_R1_P4_K1_Ch2-Ch1.zen
51100	5.956734e-03	4.382208e-03	5.917900e-03	20151211_gfpNIPBLcf1_Prometa\MitoSys2\LSM\gfpNIPBLcf1_Noc\DE_W0002\DE_W0002_P0021\DE_2_W0002_P0021_T0001\TR1_W0001_P0029\TR1_2_W0001_P0029_T0001_R1_P4_K1_Ch2-Ch1.zen
56220	4.960666e-03	4.649330e-03	5.406500e-03	20151211_gfpNIPBLcf1_Prometa\MitoSys2\LSM\gfpNIPBLcf1_Noc\DE_W0002\DE_W0002_P0021\DE_2_W0002_P0021_T0001\TR1_W0001_P0029\TR1_2_W0001_P0029_T0001_R1_P4_K1_Ch2-Ch1.zen
61340	4.669754e-03	5.128974e-03	4.958600e-03	20151211_gfpNIPBLcf1_Prometa\MitoSys2\LSM\gfpNIPBLcf1_Noc\DE_W0002\DE_W0002_P0021\DE_2_W0002_P0021_T0001\TR1_W0001_P0029\TR1_2_W0001_P0029_T0001_R1_P4_K1_Ch2-Ch1.zen
66460	3.908070e-03	5.108194e-03	4.564100e-03	20151211_gfpNIPBLcf1_Prometa\MitoSys2\LSM\gfpNIPBLcf1_Noc\DE_W0002\DE_W0002_P0021\DE_2_W0002_P0021_T0001\TR1_W0001_P0029\TR1_2_W0001_P0029_T0001_R1_P4_K1_Ch2-Ch1.zen
71580	4.907920e-03	3.739162e-03	4.214900e-03	20151211_gfpNIPBLcf1_Prometa\MitoSys2\LSM\gfpNIPBLcf1_Noc\DE_W0002\DE_W0002_P0021\DE_2_W0002_P0021_T0001\TR1_W0001_P0029\TR1_2_W0001_P0029_T0001_R1_P4_K1_Ch2-Ch1.zen
76700	5.288024e-03	3.541197e-03	3.904400e-03	20151211_gfpNIPBLcf1_Prometa\MitoSys2\LSM\gfpNIPBLcf1_Noc\DE_W0002\DE_W0002_P0021\DE_2_W0002_P0021_T0001\TR1_W0001_P0029\TR1_2_W0001_P0029_T0001_R1_P4_K1_Ch2-Ch1.zen
81820	4.719723e-03	4.900766e-03	3.627200e-03	20151211_gfpNIPBLcf1_Prometa\MitoSys2\LSM\gfpNIPBLcf1_Noc\DE_W0002\DE_W0002_P0021\DE_2_W0002_P0021_T0001\TR1_W0001_P0029\TR1_2_W0001_P0029_T0001_R1_P4_K1_Ch2-Ch1.zen
86940	6.098426e-03	4.591807e-03	3.378600e-03	20151211_gfpNIPBLcf1_Prometa\MitoSys2\LSM\gfpNIPBLcf1_Noc\DE_W0002\DE_W0002_P0021\DE_2_W0002_P0021_T0001\TR1_W0001_P0029\TR1_2_W0001_P0029_T0001_R1_P4_K1_Ch2-Ch1.zen
92060	4.478410e-03	5.476734e-03	3.154900e-03	20151211_gfpNIPBLcf1_Prometa\MitoSys2\LSM\gfpNIPBLcf1_Noc\DE_W0002\DE_W0002_P0021\DE_2_W0002_P0021_T0001\TR1_W0001_P0029\TR1_2_W0001_P0029_T0001_R1_P4_K1_Ch2-Ch1.zen
97180	3.219242e-03	5.553568e-03	2.952800e-03	20151211_gfpNIPBLcf1_Prometa\MitoSys2\LSM\gfpNIPBLcf1_Noc\DE_W0002\DE_W0002_P0021\DE_2_W0002_P0021_T0001\TR1_W0001_P0029\TR1_2_W0001_P0029_T0001_R1_P4_K1_Ch2-Ch1.zen
102300	3.190399e-03	4.079008e-03	2.769700e-03	20151211_gfpNIPBLcf1_Prometa\MitoSys2\LSM\gfpNIPBLcf1_Noc\DE_W0002\DE_W0002_P0021\DE_2_W0002_P0021_T0001\TR1_W0001_P0029\TR1_2_W0001_P0029_T0001_R1_P4_K1_Ch2-Ch1.zen
112540	1.661888e-03	4.655943e-03	2.451300e-03	20151211_gfpNIPBLcf1_Prometa\MitoSys2\LSM\gfpNIPBLcf1_Noc\DE_W0002\DE_W0002_P0021\DE_2_W0002_P0021_T0001\TR1_W0001_P0029\TR1_2_W0001_P0029_T0001_R1_P4_K1_Ch2-Ch1.zen
122780	2.033467e-03	5.161967e-03	2.185200e-03	20151211_gfpNIPBLcf1_Prometa\MitoSys2\LSM\gfpNIPBLcf1_Noc\DE_W0002\DE_W0002_P0021\DE_2_W0002_P0021_T0001\TR1_W0001_P0029\TR1_2_W0001_P0029_T0001_R1_P4_K1_Ch2-Ch1.zen
133020	2.208370e-03	5.382545e-03	1.960400e-03	20151211_gfpNIPBLcf1_Prometa\MitoSys2\LSM\gfpNIPBLcf1_Noc\DE_W0002\DE_W0002_P0021\DE_2_W0002_P0021_T0001\TR1_W0001_P0029\TR1_2_W0001_P0029_T0001_R1_P4_K1_Ch2-Ch1.zen
143260	8.524100e-04	4.949127e-03	1.768700e-03	20151211_gfpNIPBLcf1_Prometa\MitoSys2\LSM\gfpNIPBLcf1_Noc\DE_W0002\DE_W0002_P0021\DE_2_W0002_P0021_T0001\TR1_W0001_P0029\TR1_2_W0001_P0029_T0001_R1_P4_K1_Ch2-Ch1.zen
153500	1.184212e-03	4.856603e-03	1.603900e-03	20151211_gfpNIPBLcf1_Prometa\MitoSys2\LSM\gfpNIPBLcf1_Noc\DE_W0002\DE_W0002_P0021\DE_2_W0002_P0021_T0001\TR1_W0001_P0029\TR1_2_W0001_P0029_T0001_R1_P4_K1_Ch2-Ch1.zen
163740	1.606987e-03	4.034747e-03	1.461100e-03	20151211_gfpNIPBLcf1_Prometa\MitoSys2\LSM\gfpNIPBLcf1_Noc\DE_W0002\DE_W0002_P0021\DE_2_W0002_P0021_T0001\TR1_W0001_P0029\TR1_2_W0001_P0029_T0001_R1_P4_K1_Ch2-Ch1.zen
173980	2.330766e-03	3.689552e-03	1.336600e-03	20151211_gfpNIPBLcf1_Prometa\MitoSys2\LSM\gfpNIPBLcf1_Noc\DE_W0002\DE_W0002_P0021\DE_2_W0002_P0021_T0001\TR1_W0001_P0029\TR1_2_W0001_P0029_T0001_R1_P4_K1_Ch2-Ch1.zen
184220	2.891899e-03	4.157506e-03	1.227300e-03	20151211_gfpNIPBLcf1_Prometa\MitoSys2\LSM\gfpNIPBLcf1_Noc\DE_W0002\DE_W0002_P0021\DE_2_W0002_P0021_T0001\TR1_W0001_P0029\TR1_2_W0001_P0029_T0001_R1_P4_K1_Ch2-Ch1.zen
194460	1.534732e-03	3.469304e-03	1.130800e-03	20151211_gfpNIPBLcf1_Prometa\MitoSys2\LSM\gfpNIPBLcf1_Noc\DE_W0002\DE_W0002_P0021\DE_2_W0002_P0021_T0001\TR1_W0001_P0029\TR1_2_W0001_P0029_T0001_R1_P4_K1_Ch2-Ch1.zen
204700	1.142637e-03	3.339983e-03	1.045200e-03	20151211_gfpNIPBLcf1_Prometa\MitoSys2\LSM\gfpNIPBLcf1_Noc\DE_W0002\DE_W0002_P0021\DE_2_W0002_P0021_T0001\TR1_W0001_P0029\TR1_2_W0001_P0029_T0001_R1_P4_K1_Ch2-Ch1.zen
225180	7.571534e-04	5.616153e-03	9.006600e-04	20151211_gfpNIPBLcf1_Prometa\MitoSys2\LSM\gfpNIPBLcf1_Noc\DE_W0002\DE_W0002_P0021\DE_2_W0002_P0021_T0001\TR1_W0001_P0029\TR1_2_W0001_P0029_T0001_R1_P4_K1_Ch2-Ch1.zen
245660	9.929707e-05	5.100910e-03	7.838800e-04	20151211_gfpNIPBLcf1_Prometa\MitoSys2\LSM\gfpNIPBLcf1_Noc\DE_W0002\DE_W0002_P0021\DE_2_W0002_P0021_T0001\TR1_W0001_P0029\TR1_2_W0001_P0029_T0001_R1_P4_K1_Ch2-Ch1.zen
266140	1.774292e-04	5.428231e-03	6.881900e-04	20151211_gfpNIPBLcf1_Prometa\MitoSys2\LSM\gfpNIPBLcf1_Noc\DE_W0002\DE_W0002_P0021\DE_2_W0002_P0021_T0001\TR1_W0001_P0029\TR1_2_W0001_P0029_T0001_R1_P4_K1_Ch2-Ch1.zen
286620	-1.273870e-03	5.785839e-03	6.087900e-04	20151211_gfpNIPBLcf1_Prometa\MitoSys2\LSM\gfpNIPBLcf1_Noc\DE_W0002\DE_W0002_P0021\DE_2_W0002_P0021_T0001\TR1_W0001_P0029\TR1_2_W0001_P0029_T0001_R1_P4_K1_Ch2-Ch1.zen
307100	-1.630766e-03	4.493362e-03	5.421700e-04	20151211_gfpNIPBLcf1_Prometa\MitoSys2\LSM\gfpNIPBLcf1_Noc\DE_W0002\DE_W0002_P0021\DE_2_W0002_P0021_T0001\TR1_W0001_P0029\TR1_2_W0001_P0029_T0001_R1_P4_K1_Ch2-Ch1.zen
327580	-1.323984e-03	4.680714e-03	4.857400e-04	20151211_gfpNIPBLcf1_Prometa\MitoSys2\LSM\gfpNIPBLcf1_Noc\DE_W0002\DE_W0002_P0021\DE_2_W0002_P0021_T0001\TR1_W0001_P0029\TR1_2_W0001_P0029_T0001_R1_P4_K1_Ch2-Ch1.zen
348060	-1.289533e-03	6.072414e-03	4.375200e-04	20151211_gfpNIPBLcf1_Prometa\MitoSys2\LSM\gfpNIPBLcf1_Noc\DE_W0002\DE_W0002_P0021\DE_2_W0002_P0021_T0001\TR1_W0001_P0029\TR1_2_W0001_P0029_T0001_R1_P4_K1_Ch2-Ch1.zen
368540	-1.139490e-03	5.019145e-03	3.960100e-04	20151211_gfpNIPBLcf1_Prometa\MitoSys2\LSM\gfpNIPBLcf1_Noc\DE_W0002\DE_W0002_P0021\DE_2_W0002_P0021_T0001\TR1_W0001_P0029\TR1_2_W0001_P0029_T0001_R1_P4_K1_Ch2-Ch1.zen
389020	-9.824034e-04	5.279854e-03	3.600200e-04	20151211_gfpNIPBLcf1_Prometa\MitoSys2\LSM\gfpNIPBLcf1_Noc\DE_W0002\DE_W0002_P0021\DE_2_W0002_P0021_T0001\TR1_W0001_P0029\TR1_2_W0001_P0029_T0001_R1_P4_K1_Ch2-Ch1.zen
409500	-2.385179e-04	3.471017e-03	3.286100e-04	20151211_gfpNIPBLcf1_Prometa\MitoSys2\LSM\gfpNIPBLcf1_Noc\DE_W0002\DE_W0002_P0021\DE_2_W0002_P0021_T0001\TR1_W0001_P0029\TR1_2_W0001_P0029_T0001_R1_P4_K1_Ch2-Ch1.zen
450460	-3.058089e-04	3.509230e-03	2.767400e-04	20151211_gfpNIPBLcf1_Prometa\MitoSys2\LSM\gfpNIPBLcf1_Noc\DE_W0002\DE_W0002_P0021\DE_2_W0002_P0021_T0001\TR1_W0001_P0029\TR1_2_W0001_P0029_T0001_R1_P4_K1_Ch2-Ch1.zen
491420	-6.670465e-04	3.909383e-03	2.359900e-04	20151211_gfpNIPBLcf1_Prometa\MitoSys2\LSM\gfpNIPBLcf1_Noc\DE_W0002\DE_W0002_P0021\DE_2_W0002_P0021_T0001\TR1_W0001_P0029\TR1_2_W0001_P0029_T0001_R1_P4_K1_Ch2-Ch1.zen
532380	-2.430018e-03	3.881477e-03	2.034400e-04	20151211_gfpNIPBLcf1_Prometa\MitoSys2\LSM\gfpNIPBLcf1_Noc\DE_W0002\DE_W0002_P0021\DE_2_W0002_P0021_T0001\TR1_W0001_P0029\TR1_2_W0001_P0029_T0001_R1_P4_K1_Ch2-Ch1.zen
573340	-1.438230e-03	5.874196e-03	1.770300e-04	20151211_gfpNIPBLcf1_Prometa\MitoSys2\LSM\gfpNIPBLcf1_Noc\DE_W0002\DE_W0002_P0021\DE_2_W0002_P0021_T0001\TR1_W0001_P0029\TR1_2_W0001_P0029_T0001_R1_P4_K1_Ch2-Ch1.zen
614300	-1.285278e-03	5.261742e-03	1.553300e-04	20151211_gfpNIPBLcf1_Prometa\MitoSys2\LSM\gfpNIPBLcf1_Noc\DE_W0002\DE_W0002_P0021\DE_2_W0002_P0021_T0001\TR1_W0001_P0029\TR1_2_W0001_P0029_T0001_R1_P4_K1_Ch2-Ch1.zen
655260	-8.979027e-04	4.504374e-03	1.373000e-04	20151211_gfpNIPBLcf1_Prometa\MitoSys2\LSM\gfpNIPBLcf1_Noc\DE_W0002\DE_W0002_P0021\DE_2_W0002_P0021_T0001\TR1_W0001_P0029\TR1_2_W0001_P0029_T0001_R1_P4_K1_Ch2-Ch1.zen
696220	-3.822053e-04	4.551055e-03	1.221600e-04	20151211_gfpNIPBLcf1_Prometa\MitoSys2\LSM\gfpNIPBLcf1_Noc\DE_W0002\DE_W0002_P0021\DE_2_W0002_P0021_T0001\TR1_W0001_P0029\TR1_2_W0001_P0029_T0001_R1_P4_K1_Ch2-Ch1.zen
737180	-7.808060e-04	5.296635e-03	1.093300e-04	20151211_gfpNIPBLcf1_Prometa\MitoSys2\LSM\gfpNIPBLcf1_Noc\DE_W0002\DE_W0002_P0021\DE_2_W0002_P0021_T0001\TR1_W0001_P0029\TR1_2_W0001_P0029_T0001_R1_P4_K1_Ch2-Ch1.zen
778140	5.713994e-04	4.765035e-03	9.837500e-05	20151211_gfpNIPBLcf1_Prometa\MitoSys2\LSM\gfpNIPBLcf1_Noc\DE_W0002\DE_W0002_P0021\DE_2_W0002_P0021_T0001\TR1_W0001_P0029\TR1_2_W0001_P0029_T0001_R1_P4_K1_Ch2-Ch1.zen
819100	-1.495978e-04	3.650975e-03	8.894600e-05	20151211_gfpNIPBLcf1_Prometa\MitoSys2\LSM\gfpNIPBLcf1_Noc\DE_W0002\DE_W0002_P0021\DE_2_W0002_P0021_T0001\TR1_W0001_P0029\TR1_2_W0001_P0029_T0001_R1_P4_K1_Ch2-Ch1.zen
901020	-1.506502e-06	3.467113e-03	7.365600e-05	20151211_gfpNIPBLcf1_Prometa\MitoSys2\LSM\gfpNIPBLcf1_Noc\DE_W0002\DE_W0002_P0021\DE_2_W0002_P0021_T0001\TR1_W0001_P0029\TR1_2_W0001_P0029_T0001_R1_P4_K1_Ch2-Ch1.zen
982940	-2.859801e-04	3.992711e-03	6.191300e-05	20151211_gfpNIPBLcf1_Prometa\MitoSys2\LSM\gfpNIPBLcf1_Noc\DE_W0002\DE_W0002_P0021\DE_2_W0002_P0021_T0001\TR1_W0001_P0029\TR1_2_W0001_P0029_T0001_R1_P4_K1_Ch2-Ch1.zen
1064860	-4.751225e-04	4.519655e-03	5.271100e-05	20151211_gfpNIPBLcf1_Prometa\MitoSys2\LSM\gfpNIPBLcf1_Noc\DE_W0002\DE_W0002_P0021\DE_2_W0002_P0021_T0001\TR1_W0001_P0029\TR1_2_W0001_P0029_T0001_R1_P4_K1_Ch2-Ch1.zen
1146780	-1.802187e-03	4.148960e-03	4.537500e-05	20151211_gfpNIPBLcf1_Prometa\MitoSys2\LSM\gfpNIPBLcf1_Noc\DE_W0002\DE_W0002_P0021\DE_2_W0002_P0021_T0001\TR1_W0001_P0029\TR1_2_W0001_P0029_T0001_R1_P4_K1_Ch2-Ch1.zen
1228700	-1.808435e-03	3.976941e-03	3.943800e-05	20151211_gfpNIPBLcf1_Prometa\MitoSys2\LSM\gfpNIPBLcf1_Noc\DE_W0002\DE_W0002_P0021\DE_2_W0002_P0021_T0001\TR1_W0001_P0029\TR1_2_W0001_P0029_T0001_R1_P4_K1_Ch2-Ch1.zen
1310620	-9.128120e-04	4.162269e-03	3.456900e-05	20151211_gfpNIPBLcf1_Prometa\MitoSys2\LSM\gfpNIPBLcf1_Noc\DE_W0002\DE_W0002_P0021\DE_2_W0002_P0021_T0001\TR1_W0001_P0029\TR1_2_W0001_P0029_T0001_R1_P4_K1_Ch2-Ch1.zen
1392540	-6.702255e-04	3.692546e-03	3.053000e-05	20151211_gfpNIPBLcf1_Prometa\MitoSys2\LSM\gfpNIPBLcf1_Noc\DE_W0002\DE_W0002_P0021\DE_2_W0002_P0021_T0001\TR1_W0001_P0029\TR1_2_W0001_P0029_T0001_R1_P4_K1_Ch2-Ch1.zen
1474460	-3.914209e-04	4.317883e-03	2.714400e-05	20151211_gfpNIPBLcf1_Prometa\MitoSys2\LSM\gfpNIPBLcf1_Noc\DE_W0002\DE_W0002_P0021\DE_2_W0002_P0021_T0001\TR1_W0001_P0029\TR1_2_W0001_P0029_T0001_R1_P4_K1_Ch2-Ch1.zen
1556380	-1.300530e-03	2.853828e-03	2.428000e-05	20151211_gfpNIPBLcf1_Prometa\MitoSys2\LSM\gfpNIPBLcf1_Noc\DE_W0002\DE_W0002_P0021\DE_2_W0002_P0021_T0001\TR1_W0001_P0029\TR1_2_W0001_P0029_T0001_R1_P4_K1_Ch2-Ch1.zen
10	1.320774e-01	1.128748e-01	1.201500e-01	20151211_gfpNIPBLcf1_Prometa\MitoSys2\LSM\gfpNIPBLcf1_Noc\DE_W0002\DE_W0002_P0021\DE_2_W0002_P0021_T0001\TR1_W0001_P0029\TR1_2_W0001_P0029_T0001_R1_P5_K1_Ch2-Ch1.zen
20	1.379513e-01	9.786578e-02	1.176400e-01	20151211_gfpNIPBLcf1_Prometa\MitoSys2\LSM\gfpNIPBLcf1_Noc\DE_W0002\DE_W0002_P0021\DE_2_W0002_P0021_T0001\TR1_W0001_P0029\TR1_2_W0001_P0029_T0001_R1_P5_K1_Ch2-Ch1.zen
30	1.207539e-01	1.113674e-01	1.153400e-01	20151211_gfpNIPBLcf1_Prometa\MitoSys2\LSM\gfpNIPBLcf1_Noc\DE_W0002\DE_W0002_P0021\DE_2_W0002_P0021_T0001\TR1_W0001_P0029\TR1_2_W0001_P0029_T0001_R1_P5_K1_Ch2-Ch1.zen
40	6.874655e-02	1.183945e-01	1.132300e-01	20151211_gfpNIPBLcf1_Prometa\MitoSys2\LSM\gfpNIPBLcf1_Noc\DE_W0002\DE_W0002_P0021\DE_2_W0002_P0021_T0001\TR1_W0001_P0029\TR1_2_W0001_P0029_T0001_R1_P5_K1_Ch2-Ch1.zen
50	9.278738e-02	1.113049e-01	1.113000e-01	20151211_gfpNIPBLcf1_Prometa\MitoSys2\LSM\gfpNIPBLcf1_Noc\DE_W0002\DE_W0002_P0021\DE_2_W0002_P0021_T0001\TR1_W0001_P0029\TR1_2_W0001_P0029_T0001_R1_P5_K1_Ch2-Ch1.zen
60	1.313733e-01	1.011764e-01	1.095400e-01	20151211_gfpNIPBLcf1_Prometa\MitoSys2\LSM\gfpNIPBLcf1_Noc\DE_W0002\DE_W0002_P0021\DE_2_W0002_P0021_T0001\TR1_W0001_P0029\TR1_2_W0001_P0029_T0001_R1_P5_K1_Ch2-Ch1.zen
70	1.296539e-01	1.180056e-01	1.079200e-01	20151211_gfpNIPBLcf1_Prometa\MitoSys2\LSM\gfpNIPBLcf1_Noc\DE_W0002\DE_W0002_P0021\DE_2_W0002_P0021_T0001\TR1_W0001_P0029\TR1_2_W0001_P0029_T0001_R1_P5_K1_Ch2-Ch1.zen
80	7.886692e-02	1.086667e-01	1.064400e-01	20151211_gfpNIPBLcf1_Prometa\MitoSys2\LSM\gfpNIPBLcf1_Noc\DE_W0002\DE_W0002_P0021\DE_2_W0002_P0021_T0001\TR1_W0001_P0029\TR1_2_W0001_P0029_T0001_R1_P5_K1_Ch2-Ch1.zen
90	1.335138e-01	1.104021e-01	1.050700e-01	20151211_gfpNIPBLcf1_Prometa\MitoSys2\LSM\gfpNIPBLcf1_Noc\DE_W0002\DE_W0002_P0021\DE_2_W0002_P0021_T0001\TR1_W0001_P0029\TR1_2_W0001_P0029_T0001_R1_P5_K1_Ch2-Ch1.zen
100	1.024186e-01	5.980914e-02	1.038200e-01	20151211_gfpNIPBLcf1_Prometa\MitoSys2\LSM\gfpNIPBLcf1_Noc\DE_W0002\DE_W0002_P0021\DE_2_W0002_P0021_T0001\TR1_W0001_P0029\TR1_2_W0001_P0029_T0001_R1_P5_K1_Ch2-Ch1.zen
120	8.558922e-02	1.077371e-01	1.016000e-01	20151211_gfpNIPBLcf1_Prometa\MitoSys2\LSM\gfpNIPBLcf1_Noc\DE_W0002\DE_W0002_P0021\DE_2_W0002_P0021_T0001\TR1_W0001_P0029\TR1_2_W0001_P0029_T0001_R1_P5_K1_Ch2-Ch1.zen
140	7.158215e-02	1.027822e-01	9.971200e-02	20151211_gfpNIPBLcf1_Prometa\MitoSys2\LSM\gfpNIPBLcf1_Noc\DE_W0002\DE_W0002_P0021\DE_2_W0002_P0021_T0001\TR1_W0001_P0029\TR1_2_W0001_P0029_T0001_R1_P5_K1_Ch2-Ch1.zen
160	9.612588e-02	8.462748e-02	9.808500e-02	20151211_gfpNIPBLcf1_Prometa\MitoSys2\LSM\gfpNIPBLcf1_Noc\DE_W0002\DE_W0002_P0021\DE_2_W0002_P0021_T0001\TR1_W0001_P0029\TR1_2_W0001_P0029_T0001_R1_P5_K1_Ch2-Ch1.zen
180	1.083278e-01	7.283468e-02	9.667600e-02	20151211_gfpNIPBLcf1_Prometa\MitoSys2\LSM\gfpNIPBLcf1_Noc\DE_W0002\DE_W0002_P0021\DE_2_W0002_P0021_T0001\TR1_W0001_P0029\TR1_2_W0001_P0029_T0001_R1_P5_K1_Ch2-Ch1.zen
200	7.753498e-02	9.275037e-02	9.544300e-02	20151211_gfpNIPBLcf1_Prometa\MitoSys2\LSM\gfpNIPBLcf1_Noc\DE_W0002\DE_W0002_P0021\DE_2_W0002_P0021_T0001\TR1_W0001_P0029\TR1_2_W0001_P0029_T0001_R1_P5_K1_Ch2-Ch1.zen
220	6.558956e-02	1.036547e-01	9.435500e-02	20151211_gfpNIPBLcf1_Prometa\MitoSys2\LSM\gfpNIPBLcf1_Noc\DE_W0002\DE_W0002_P0021\DE_2_W0002_P0021_T0001\TR1_W0001_P0029\TR1_2_W0001_P0029_T0001_R1_P5_K1_Ch2-Ch1.zen
240	9.863396e-02	8.903964e-02	9.338400e-02	20151211_gfpNIPBLcf1_Prometa\MitoSys2\LSM\gfpNIPBLcf1_Noc\DE_W0002\DE_W0002_P0021\DE_2_W0002_P0021_T0001\TR1_W0001_P0029\TR1_2_W0001_P0029_T0001_R1_P5_K1_Ch2-Ch1.zen
260	1.201026e-01	7.984844e-02	9.251000e-02	20151211_gfpNIPBLcf1_Prometa\MitoSys2\LSM\gfpNIPBLcf1_Noc\DE_W0002\DE_W0002_P0021\DE_2_W0002_P0021_T0001\TR1_W0001_P0029\TR1_2_W0001_P0029_T0001_R1_P5_K1_Ch2-Ch1.zen
280	1.081249e-01	8.126551e-02	9.171400e-02	20151211_gfpNIPBLcf1_Prometa\MitoSys2\LSM\gfpNIPBLcf1_Noc\DE_W0002\DE_W0002_P0021\DE_2_W0002_P0021_T0001\TR1_W0001_P0029\TR1_2_W0001_P0029_T0001_R1_P5_K1_Ch2-Ch1.zen
300	1.028153e-01	4.034518e-02	9.098300e-02	20151211_gfpNIPBLcf1_Prometa\MitoSys2\LSM\gfpNIPBLcf1_Noc\DE_W0002\DE_W0002_P0021\DE_2_W0002_P0021_T0001\TR1_W0001_P0029\TR1_2_W0001_P0029_T0001_R1_P5_K1_Ch2-Ch1.zen
340	8.310004e-02	6.500914e-02	8.966900e-02	20151211_gfpNIPBLcf1_Prometa\MitoSys2\LSM\gfpNIPBLcf1_Noc\DE_W0002\DE_W0002_P0021\DE_2_W0002_P0021_T0001\TR1_W0001_P0029\TR1_2_W0001_P0029_T0001_R1_P5_K1_Ch2-Ch1.zen
380	8.489755e-02	5.492819e-02	8.849800e-02	20151211_gfpNIPBLcf1_Prometa\MitoSys2\LSM\gfpNIPBLcf1_Noc\DE_W0002\DE_W0002_P0021\DE_2_W0002_P0021_T0001\TR1_W0001_P0029\TR1_2_W0001_P0029_T0001_R1_P5_K1_Ch2-Ch1.zen
420	8.910672e-02	7.567057e-02	8.742500e-02	20151211_gfpNIPBLcf1_Prometa\MitoSys2\LSM\gfpNIPBLcf1_Noc\DE_W0002\DE_W0002_P0021\DE_2_W0002_P0021_T0001\TR1_W0001_P0029\TR1_2_W0001_P0029_T0001_R1_P5_K1_Ch2-Ch1.zen
460	7.731025e-02	4.275864e-02	8.641800e-02	20151211_gfpNIPBLcf1_Prometa\MitoSys2\LSM\gfpNIPBLcf1_Noc\DE_W0002\DE_W0002_P0021\DE_2_W0002_P0021_T0001\TR1_W0001_P0029\TR1_2_W0001_P0029_T0001_R1_P5_K1_Ch2-Ch1.zen
500	9.087178e-02	5.749317e-02	8.546000e-02	20151211_gfpNIPBLcf1_Prometa\MitoSys2\LSM\gfpNIPBLcf1_Noc\DE_W0002\DE_W0002_P0021\DE_2_W0002_P0021_T0001\TR1_W0001_P0029\TR1_2_W0001_P0029_T0001_R1_P5_K1_Ch2-Ch1.zen
540	8.250714e-02	6.152373e-02	8.453600e-02	20151211_gfpNIPBLcf1_Prometa\MitoSys2\LSM\gfpNIPBLcf1_Noc\DE_W0002\DE_W0002_P0021\DE_2_W0002_P0021_T0001\TR1_W0001_P0029\TR1_2_W0001_P0029_T0001_R1_P5_K1_Ch2-Ch1.zen
580	8.107351e-02	7.087258e-02	8.363800e-02	20151211_gfpNIPBLcf1_Prometa\MitoSys2\LSM\gfpNIPBLcf1_Noc\DE_W0002\DE_W0002_P0021\DE_2_W0002_P0021_T0001\TR1_W0001_P0029\TR1_2_W0001_P0029_T0001_R1_P5_K1_Ch2-Ch1.zen
620	9.418047e-02	7.934959e-02	8.276100e-02	20151211_gfpNIPBLcf1_Prometa\MitoSys2\LSM\gfpNIPBLcf1_Noc\DE_W0002\DE_W0002_P0021\DE_2_W0002_P0021_T0001\TR1_W0001_P0029\TR1_2_W0001_P0029_T0001_R1_P5_K1_Ch2-Ch1.zen
660	9.283093e-02	6.081425e-02	8.190200e-02	20151211_gfpNIPBLcf1_Prometa\MitoSys2\LSM\gfpNIPBLcf1_Noc\DE_W0002\DE_W0002_P0021\DE_2_W0002_P0021_T0001\TR1_W0001_P0029\TR1_2_W0001_P0029_T0001_R1_P5_K1_Ch2-Ch1.zen
700	7.541802e-02	4.314503e-02	8.105800e-02	20151211_gfpNIPBLcf1_Prometa\MitoSys2\LSM\gfpNIPBLcf1_Noc\DE_W0002\DE_W0002_P0021\DE_2_W0002_P0021_T0001\TR1_W0001_P0029\TR1_2_W0001_P0029_T0001_R1_P5_K1_Ch2-Ch1.zen
780	8.190333e-02	3.990954e-02	7.941100e-02	20151211_gfpNIPBLcf1_Prometa\MitoSys2\LSM\gfpNIPBLcf1_Noc\DE_W0002\DE_W0002_P0021\DE_2_W0002_P0021_T0001\TR1_W0001_P0029\TR1_2_W0001_P0029_T0001_R1_P5_K1_Ch2-Ch1.zen
860	7.313347e-02	3.863101e-02	7.781500e-02	20151211_gfpNIPBLcf1_Prometa\MitoSys2\LSM\gfpNIPBLcf1_Noc\DE_W0002\DE_W0002_P0021\DE_2_W0002_P0021_T0001\TR1_W0001_P0029\TR1_2_W0001_P0029_T0001_R1_P5_K1_Ch2-Ch1.zen
940	8.027125e-02	3.388212e-02	7.626700e-02	20151211_gfpNIPBLcf1_Prometa\MitoSys2\LSM\gfpNIPBLcf1_Noc\DE_W0002\DE_W0002_P0021\DE_2_W0002_P0021_T0001\TR1_W0001_P0029\TR1_2_W0001_P0029_T0001_R1_P5_K1_Ch2-Ch1.zen
1020	9.240224e-02	4.672166e-02	7.476600e-02	20151211_gfpNIPBLcf1_Prometa\MitoSys2\LSM\gfpNIPBLcf1_Noc\DE_W0002\DE_W0002_P0021\DE_2_W0002_P0021_T0001\TR1_W0001_P0029\TR1_2_W0001_P0029_T0001_R1_P5_K1_Ch2-Ch1.zen
1100	7.767160e-02	5.718446e-02	7.331200e-02	20151211_gfpNIPBLcf1_Prometa\MitoSys2\LSM\gfpNIPBLcf1_Noc\DE_W0002\DE_W0002_P0021\DE_2_W0002_P0021_T0001\TR1_W0001_P0029\TR1_2_W0001_P0029_T0001_R1_P5_K1_Ch2-Ch1.zen
1180	7.436437e-02	5.781864e-02	7.190400e-02	20151211_gfpNIPBLcf1_Prometa\MitoSys2\LSM\gfpNIPBLcf1_Noc\DE_W0002\DE_W0002_P0021\DE_2_W0002_P0021_T0001\TR1_W0001_P0029\TR1_2_W0001_P0029_T0001_R1_P5_K1_Ch2-Ch1.zen
1260	7.228399e-02	4.411612e-02	7.054000e-02	20151211_gfpNIPBLcf1_Prometa\MitoSys2\LSM\gfpNIPBLcf1_Noc\DE_W0002\DE_W0002_P0021\DE_2_W0002_P0021_T0001\TR1_W0001_P0029\TR1_2_W0001_P0029_T0001_R1_P5_K1_Ch2-Ch1.zen
1340	6.977508e-02	5.299885e-02	6.922100e-02	20151211_gfpNIPBLcf1_Prometa\MitoSys2\LSM\gfpNIPBLcf1_Noc\DE_W0002\DE_W0002_P0021\DE_2_W0002_P0021_T0001\TR1_W0001_P0029\TR1_2_W0001_P0029_T0001_R1_P5_K1_Ch2-Ch1.zen
1420	6.133264e-02	6.009814e-02	6.794500e-02	20151211_gfpNIPBLcf1_Prometa\MitoSys2\LSM\gfpNIPBLcf1_Noc\DE_W0002\DE_W0002_P0021\DE_2_W0002_P0021_T0001\TR1_W0001_P0029\TR1_2_W0001_P0029_T0001_R1_P5_K1_Ch2-Ch1.zen
1500	6.529381e-02	3.167912e-02	6.671000e-02	20151211_gfpNIPBLcf1_Prometa\MitoSys2\LSM\gfpNIPBLcf1_Noc\DE_W0002\DE_W0002_P0021\DE_2_W0002_P0021_T0001\TR1_W0001_P0029\TR1_2_W0001_P0029_T0001_R1_P5_K1_Ch2-Ch1.zen
1660	7.218826e-02	3.153121e-02	6.436100e-02	20151211_gfpNIPBLcf1_Prometa\MitoSys2\LSM\gfpNIPBLcf1_Noc\DE_W0002\DE_W0002_P0021\DE_2_W0002_P0021_T0001\TR1_W0001_P0029\TR1_2_W0001_P0029_T0001_R1_P5_K1_Ch2-Ch1.zen
1820	6.279483e-02	4.348905e-02	6.216200e-02	20151211_gfpNIPBLcf1_Prometa\MitoSys2\LSM\gfpNIPBLcf1_Noc\DE_W0002\DE_W0002_P0021\DE_2_W0002_P0021_T0001\TR1_W0001_P0029\TR1_2_W0001_P0029_T0001_R1_P5_K1_Ch2-Ch1.zen
1980	5.366703e-02	2.735997e-02	6.010300e-02	20151211_gfpNIPBLcf1_Prometa\MitoSys2\LSM\gfpNIPBLcf1_Noc\DE_W0002\DE_W0002_P0021\DE_2_W0002_P0021_T0001\TR1_W0001_P0029\TR1_2_W0001_P0029_T0001_R1_P5_K1_Ch2-Ch1.zen
2140	5.226009e-02	4.117795e-02	5.817400e-02	20151211_gfpNIPBLcf1_Prometa\MitoSys2\LSM\gfpNIPBLcf1_Noc\DE_W0002\DE_W0002_P0021\DE_2_W0002_P0021_T0001\TR1_W0001_P0029\TR1_2_W0001_P0029_T0001_R1_P5_K1_Ch2-Ch1.zen
2300	5.043279e-02	3.931469e-02	5.636400e-02	20151211_gfpNIPBLcf1_Prometa\MitoSys2\LSM\gfpNIPBLcf1_Noc\DE_W0002\DE_W0002_P0021\DE_2_W0002_P0021_T0001\TR1_W0001_P0029\TR1_2_W0001_P0029_T0001_R1_P5_K1_Ch2-Ch1.zen
2460	4.947010e-02	3.723165e-02	5.466400e-02	20151211_gfpNIPBLcf1_Prometa\MitoSys2\LSM\gfpNIPBLcf1_Noc\DE_W0002\DE_W0002_P0021\DE_2_W0002_P0021_T0001\TR1_W0001_P0029\TR1_2_W0001_P0029_T0001_R1_P5_K1_Ch2-Ch1.zen
2620	5.376209e-02	2.807780e-02	5.306600e-02	20151211_gfpNIPBLcf1_Prometa\MitoSys2\LSM\gfpNIPBLcf1_Noc\DE_W0002\DE_W0002_P0021\DE_2_W0002_P0021_T0001\TR1_W0001_P0029\TR1_2_W0001_P0029_T0001_R1_P5_K1_Ch2-Ch1.zen
2780	4.550844e-02	2.460941e-02	5.156200e-02	20151211_gfpNIPBLcf1_Prometa\MitoSys2\LSM\gfpNIPBLcf1_Noc\DE_W0002\DE_W0002_P0021\DE_2_W0002_P0021_T0001\TR1_W0001_P0029\TR1_2_W0001_P0029_T0001_R1_P5_K1_Ch2-Ch1.zen
2940	4.638181e-02	3.491731e-02	5.014400e-02	20151211_gfpNIPBLcf1_Prometa\MitoSys2\LSM\gfpNIPBLcf1_Noc\DE_W0002\DE_W0002_P0021\DE_2_W0002_P0021_T0001\TR1_W0001_P0029\TR1_2_W0001_P0029_T0001_R1_P5_K1_Ch2-Ch1.zen
3100	4.639965e-02	2.949968e-02	4.880500e-02	20151211_gfpNIPBLcf1_Prometa\MitoSys2\LSM\gfpNIPBLcf1_Noc\DE_W0002\DE_W0002_P0021\DE_2_W0002_P0021_T0001\TR1_W0001_P0029\TR1_2_W0001_P0029_T0001_R1_P5_K1_Ch2-Ch1.zen
3420	3.930324e-02	2.865210e-02	4.634200e-02	20151211_gfpNIPBLcf1_Prometa\MitoSys2\LSM\gfpNIPBLcf1_Noc\DE_W0002\DE_W0002_P0021\DE_2_W0002_P0021_T0001\TR1_W0001_P0029\TR1_2_W0001_P0029_T0001_R1_P5_K1_Ch2-Ch1.zen
3740	4.442452e-02	2.794934e-02	4.413000e-02	20151211_gfpNIPBLcf1_Prometa\MitoSys2\LSM\gfpNIPBLcf1_Noc\DE_W0002\DE_W0002_P0021\DE_2_W0002_P0021_T0001\TR1_W0001_P0029\TR1_2_W0001_P0029_T0001_R1_P5_K1_Ch2-Ch1.zen
4060	3.786365e-02	3.139560e-02	4.213300e-02	20151211_gfpNIPBLcf1_Prometa\MitoSys2\LSM\gfpNIPBLcf1_Noc\DE_W0002\DE_W0002_P0021\DE_2_W0002_P0021_T0001\TR1_W0001_P0029\TR1_2_W0001_P0029_T0001_R1_P5_K1_Ch2-Ch1.zen
4380	4.067755e-02	2.562128e-02	4.032000e-02	20151211_gfpNIPBLcf1_Prometa\MitoSys2\LSM\gfpNIPBLcf1_Noc\DE_W0002\DE_W0002_P0021\DE_2_W0002_P0021_T0001\TR1_W0001_P0029\TR1_2_W0001_P0029_T0001_R1_P5_K1_Ch2-Ch1.zen
4700	4.112187e-02	2.793780e-02	3.866800e-02	20151211_gfpNIPBLcf1_Prometa\MitoSys2\LSM\gfpNIPBLcf1_Noc\DE_W0002\DE_W0002_P0021\DE_2_W0002_P0021_T0001\TR1_W0001_P0029\TR1_2_W0001_P0029_T0001_R1_P5_K1_Ch2-Ch1.zen
5020	3.812892e-02	3.076372e-02	3.715500e-02	20151211_gfpNIPBLcf1_Prometa\MitoSys2\LSM\gfpNIPBLcf1_Noc\DE_W0002\DE_W0002_P0021\DE_2_W0002_P0021_T0001\TR1_W0001_P0029\TR1_2_W0001_P0029_T0001_R1_P5_K1_Ch2-Ch1.zen
5340	3.925633e-02	3.096040e-02	3.576300e-02	20151211_gfpNIPBLcf1_Prometa\MitoSys2\LSM\gfpNIPBLcf1_Noc\DE_W0002\DE_W0002_P0021\DE_2_W0002_P0021_T0001\TR1_W0001_P0029\TR1_2_W0001_P0029_T0001_R1_P5_K1_Ch2-Ch1.zen
5660	3.656395e-02	2.712329e-02	3.447700e-02	20151211_gfpNIPBLcf1_Prometa\MitoSys2\LSM\gfpNIPBLcf1_Noc\DE_W0002\DE_W0002_P0021\DE_2_W0002_P0021_T0001\TR1_W0001_P0029\TR1_2_W0001_P0029_T0001_R1_P5_K1_Ch2-Ch1.zen
5980	3.404064e-02	2.331822e-02	3.328500e-02	20151211_gfpNIPBLcf1_Prometa\MitoSys2\LSM\gfpNIPBLcf1_Noc\DE_W0002\DE_W0002_P0021\DE_2_W0002_P0021_T0001\TR1_W0001_P0029\TR1_2_W0001_P0029_T0001_R1_P5_K1_Ch2-Ch1.zen
6300	3.658293e-02	1.714413e-02	3.217600e-02	20151211_gfpNIPBLcf1_Prometa\MitoSys2\LSM\gfpNIPBLcf1_Noc\DE_W0002\DE_W0002_P0021\DE_2_W0002_P0021_T0001\TR1_W0001_P0029\TR1_2_W0001_P0029_T0001_R1_P5_K1_Ch2-Ch1.zen
6940	3.166501e-02	1.747975e-02	3.017000e-02	20151211_gfpNIPBLcf1_Prometa\MitoSys2\LSM\gfpNIPBLcf1_Noc\DE_W0002\DE_W0002_P0021\DE_2_W0002_P0021_T0001\TR1_W0001_P0029\TR1_2_W0001_P0029_T0001_R1_P5_K1_Ch2-Ch1.zen
7580	3.157456e-02	1.955158e-02	2.839800e-02	20151211_gfpNIPBLcf1_Prometa\MitoSys2\LSM\gfpNIPBLcf1_Noc\DE_W0002\DE_W0002_P0021\DE_2_W0002_P0021_T0001\TR1_W0001_P0029\TR1_2_W0001_P0029_T0001_R1_P5_K1_Ch2-Ch1.zen
8220	2.888613e-02	2.336150e-02	2.681800e-02	20151211_gfpNIPBLcf1_Prometa\MitoSys2\LSM\gfpNIPBLcf1_Noc\DE_W0002\DE_W0002_P0021\DE_2_W0002_P0021_T0001\TR1_W0001_P0029\TR1_2_W0001_P0029_T0001_R1_P5_K1_Ch2-Ch1.zen
8860	2.938727e-02	2.171937e-02	2.539300e-02	20151211_gfpNIPBLcf1_Prometa\MitoSys2\LSM\gfpNIPBLcf1_Noc\DE_W0002\DE_W0002_P0021\DE_2_W0002_P0021_T0001\TR1_W0001_P0029\TR1_2_W0001_P0029_T0001_R1_P5_K1_Ch2-Ch1.zen
9500	2.507621e-02	2.065524e-02	2.409900e-02	20151211_gfpNIPBLcf1_Prometa\MitoSys2\LSM\gfpNIPBLcf1_Noc\DE_W0002\DE_W0002_P0021\DE_2_W0002_P0021_T0001\TR1_W0001_P0029\TR1_2_W0001_P0029_T0001_R1_P5_K1_Ch2-Ch1.zen
10140	2.277179e-02	2.285514e-02	2.291500e-02	20151211_gfpNIPBLcf1_Prometa\MitoSys2\LSM\gfpNIPBLcf1_Noc\DE_W0002\DE_W0002_P0021\DE_2_W0002_P0021_T0001\TR1_W0001_P0029\TR1_2_W0001_P0029_T0001_R1_P5_K1_Ch2-Ch1.zen
10780	2.442995e-02	2.226440e-02	2.182500e-02	20151211_gfpNIPBLcf1_Prometa\MitoSys2\LSM\gfpNIPBLcf1_Noc\DE_W0002\DE_W0002_P0021\DE_2_W0002_P0021_T0001\TR1_W0001_P0029\TR1_2_W0001_P0029_T0001_R1_P5_K1_Ch2-Ch1.zen
11420	1.656642e-02	2.577492e-02	2.081600e-02	20151211_gfpNIPBLcf1_Prometa\MitoSys2\LSM\gfpNIPBLcf1_Noc\DE_W0002\DE_W0002_P0021\DE_2_W0002_P0021_T0001\TR1_W0001_P0029\TR1_2_W0001_P0029_T0001_R1_P5_K1_Ch2-Ch1.zen
12060	1.983711e-02	1.530647e-02	1.987800e-02	20151211_gfpNIPBLcf1_Prometa\MitoSys2\LSM\gfpNIPBLcf1_Noc\DE_W0002\DE_W0002_P0021\DE_2_W0002_P0021_T0001\TR1_W0001_P0029\TR1_2_W0001_P0029_T0001_R1_P5_K1_Ch2-Ch1.zen
12700	1.936241e-02	1.308336e-02	1.900200e-02	20151211_gfpNIPBLcf1_Prometa\MitoSys2\LSM\gfpNIPBLcf1_Noc\DE_W0002\DE_W0002_P0021\DE_2_W0002_P0021_T0001\TR1_W0001_P0029\TR1_2_W0001_P0029_T0001_R1_P5_K1_Ch2-Ch1.zen
13980	1.911794e-02	1.540169e-02	1.741300e-02	20151211_gfpNIPBLcf1_Prometa\MitoSys2\LSM\gfpNIPBLcf1_Noc\DE_W0002\DE_W0002_P0021\DE_2_W0002_P0021_T0001\TR1_W0001_P0029\TR1_2_W0001_P0029_T0001_R1_P5_K1_Ch2-Ch1.zen
15260	1.494878e-02	1.817498e-02	1.600700e-02	20151211_gfpNIPBLcf1_Prometa\MitoSys2\LSM\gfpNIPBLcf1_Noc\DE_W0002\DE_W0002_P0021\DE_2_W0002_P0021_T0001\TR1_W0001_P0029\TR1_2_W0001_P0029_T0001_R1_P5_K1_Ch2-Ch1.zen
16540	1.659620e-02	1.769748e-02	1.475200e-02	20151211_gfpNIPBLcf1_Prometa\MitoSys2\LSM\gfpNIPBLcf1_Noc\DE_W0002\DE_W0002_P0021\DE_2_W0002_P0021_T0001\TR1_W0001_P0029\TR1_2_W0001_P0029_T0001_R1_P5_K1_Ch2-Ch1.zen
17820	1.376003e-02	1.544544e-02	1.362800e-02	20151211_gfpNIPBLcf1_Prometa\MitoSys2\LSM\gfpNIPBLcf1_Noc\DE_W0002\DE_W0002_P0021\DE_2_W0002_P0021_T0001\TR1_W0001_P0029\TR1_2_W0001_P0029_T0001_R1_P5_K1_Ch2-Ch1.zen
19100	1.087203e-02	1.628787e-02	1.261500e-02	20151211_gfpNIPBLcf1_Prometa\MitoSys2\LSM\gfpNIPBLcf1_Noc\DE_W0002\DE_W0002_P0021\DE_2_W0002_P0021_T0001\TR1_W0001_P0029\TR1_2_W0001_P0029_T0001_R1_P5_K1_Ch2-Ch1.zen
20380	9.299688e-03	1.472115e-02	1.170000e-02	20151211_gfpNIPBLcf1_Prometa\MitoSys2\LSM\gfpNIPBLcf1_Noc\DE_W0002\DE_W0002_P0021\DE_2_W0002_P0021_T0001\TR1_W0001_P0029\TR1_2_W0001_P0029_T0001_R1_P5_K1_Ch2-Ch1.zen
21660	8.665863e-03	1.363869e-02	1.087100e-02	20151211_gfpNIPBLcf1_Prometa\MitoSys2\LSM\gfpNIPBLcf1_Noc\DE_W0002\DE_W0002_P0021\DE_2_W0002_P0021_T0001\TR1_W0001_P0029\TR1_2_W0001_P0029_T0001_R1_P5_K1_Ch2-Ch1.zen
22940	7.362953e-03	1.819867e-02	1.011800e-02	20151211_gfpNIPBLcf1_Prometa\MitoSys2\LSM\gfpNIPBLcf1_Noc\DE_W0002\DE_W0002_P0021\DE_2_W0002_P0021_T0001\TR1_W0001_P0029\TR1_2_W0001_P0029_T0001_R1_P5_K1_Ch2-Ch1.zen
24220	5.879706e-03	1.762376e-02	9.433500e-03	20151211_gfpNIPBLcf1_Prometa\MitoSys2\LSM\gfpNIPBLcf1_Noc\DE_W0002\DE_W0002_P0021\DE_2_W0002_P0021_T0001\TR1_W0001_P0029\TR1_2_W0001_P0029_T0001_R1_P5_K1_Ch2-Ch1.zen
25500	5.377320e-03	1.337390e-02	8.809300e-03	20151211_gfpNIPBLcf1_Prometa\MitoSys2\LSM\gfpNIPBLcf1_Noc\DE_W0002\DE_W0002_P0021\DE_2_W0002_P0021_T0001\TR1_W0001_P0029\TR1_2_W0001_P0029_T0001_R1_P5_K1_Ch2-Ch1.zen
28060	6.768808e-03	1.211937e-02	7.717900e-03	20151211_gfpNIPBLcf1_Prometa\MitoSys2\LSM\gfpNIPBLcf1_Noc\DE_W0002\DE_W0002_P0021\DE_2_W0002_P0021_T0001\TR1_W0001_P0029\TR1_2_W0001_P0029_T0001_R1_P5_K1_Ch2-Ch1.zen
30620	4.642699e-03	1.233285e-02	6.801800e-03	20151211_gfpNIPBLcf1_Prometa\MitoSys2\LSM\gfpNIPBLcf1_Noc\DE_W0002\DE_W0002_P0021\DE_2_W0002_P0021_T0001\TR1_W0001_P0029\TR1_2_W0001_P0029_T0001_R1_P5_K1_Ch2-Ch1.zen
33180	7.055005e-03	9.445603e-03	6.027700e-03	20151211_gfpNIPBLcf1_Prometa\MitoSys2\LSM\gfpNIPBLcf1_Noc\DE_W0002\DE_W0002_P0021\DE_2_W0002_P0021_T0001\TR1_W0001_P0029\TR1_2_W0001_P0029_T0001_R1_P5_K1_Ch2-Ch1.zen
35740	9.707646e-03	1.056756e-02	5.369600e-03	20151211_gfpNIPBLcf1_Prometa\MitoSys2\LSM\gfpNIPBLcf1_Noc\DE_W0002\DE_W0002_P0021\DE_2_W0002_P0021_T0001\TR1_W0001_P0029\TR1_2_W0001_P0029_T0001_R1_P5_K1_Ch2-Ch1.zen
38300	6.077551e-03	1.545504e-02	4.806600e-03	20151211_gfpNIPBLcf1_Prometa\MitoSys2\LSM\gfpNIPBLcf1_Noc\DE_W0002\DE_W0002_P0021\DE_2_W0002_P0021_T0001\TR1_W0001_P0029\TR1_2_W0001_P0029_T0001_R1_P5_K1_Ch2-Ch1.zen
40860	6.877825e-03	1.235005e-02	4.322300e-03	20151211_gfpNIPBLcf1_Prometa\MitoSys2\LSM\gfpNIPBLcf1_Noc\DE_W0002\DE_W0002_P0021\DE_2_W0002_P0021_T0001\TR1_W0001_P0029\TR1_2_W0001_P0029_T0001_R1_P5_K1_Ch2-Ch1.zen
43420	5.314288e-03	1.416746e-02	3.903400e-03	20151211_gfpNIPBLcf1_Prometa\MitoSys2\LSM\gfpNIPBLcf1_Noc\DE_W0002\DE_W0002_P0021\DE_2_W0002_P0021_T0001\TR1_W0001_P0029\TR1_2_W0001_P0029_T0001_R1_P5_K1_Ch2-Ch1.zen
45980	5.483665e-03	1.372318e-02	3.539000e-03	20151211_gfpNIPBLcf1_Prometa\MitoSys2\LSM\gfpNIPBLcf1_Noc\DE_W0002\DE_W0002_P0021\DE_2_W0002_P0021_T0001\TR1_W0001_P0029\TR1_2_W0001_P0029_T0001_R1_P5_K1_Ch2-Ch1.zen
48540	4.689165e-03	9.452881e-03	3.220600e-03	20151211_gfpNIPBLcf1_Prometa\MitoSys2\LSM\gfpNIPBLcf1_Noc\DE_W0002\DE_W0002_P0021\DE_2_W0002_P0021_T0001\TR1_W0001_P0029\TR1_2_W0001_P0029_T0001_R1_P5_K1_Ch2-Ch1.zen
51100	4.531301e-03	1.268273e-02	2.941000e-03	20151211_gfpNIPBLcf1_Prometa\MitoSys2\LSM\gfpNIPBLcf1_Noc\DE_W0002\DE_W0002_P0021\DE_2_W0002_P0021_T0001\TR1_W0001_P0029\TR1_2_W0001_P0029_T0001_R1_P5_K1_Ch2-Ch1.zen
56220	3.189747e-03	1.008190e-02	2.475900e-03	20151211_gfpNIPBLcf1_Prometa\MitoSys2\LSM\gfpNIPBLcf1_Noc\DE_W0002\DE_W0002_P0021\DE_2_W0002_P0021_T0001\TR1_W0001_P0029\TR1_2_W0001_P0029_T0001_R1_P5_K1_Ch2-Ch1.zen
61340	4.511430e-03	1.011539e-02	2.108300e-03	20151211_gfpNIPBLcf1_Prometa\MitoSys2\LSM\gfpNIPBLcf1_Noc\DE_W0002\DE_W0002_P0021\DE_2_W0002_P0021_T0001\TR1_W0001_P0029\TR1_2_W0001_P0029_T0001_R1_P5_K1_Ch2-Ch1.zen
66460	1.733318e-03	1.021007e-02	1.813400e-03	20151211_gfpNIPBLcf1_Prometa\MitoSys2\LSM\gfpNIPBLcf1_Noc\DE_W0002\DE_W0002_P0021\DE_2_W0002_P0021_T0001\TR1_W0001_P0029\TR1_2_W0001_P0029_T0001_R1_P5_K1_Ch2-Ch1.zen
71580	3.867131e-03	8.231004e-03	1.573800e-03	20151211_gfpNIPBLcf1_Prometa\MitoSys2\LSM\gfpNIPBLcf1_Noc\DE_W0002\DE_W0002_P0021\DE_2_W0002_P0021_T0001\TR1_W0001_P0029\TR1_2_W0001_P0029_T0001_R1_P5_K1_Ch2-Ch1.zen
76700	2.996869e-03	8.867344e-03	1.376900e-03	20151211_gfpNIPBLcf1_Prometa\MitoSys2\LSM\gfpNIPBLcf1_Noc\DE_W0002\DE_W0002_P0021\DE_2_W0002_P0021_T0001\TR1_W0001_P0029\TR1_2_W0001_P0029_T0001_R1_P5_K1_Ch2-Ch1.zen
81820	7.437449e-04	8.933122e-03	1.213400e-03	20151211_gfpNIPBLcf1_Prometa\MitoSys2\LSM\gfpNIPBLcf1_Noc\DE_W0002\DE_W0002_P0021\DE_2_W0002_P0021_T0001\TR1_W0001_P0029\TR1_2_W0001_P0029_T0001_R1_P5_K1_Ch2-Ch1.zen
86940	2.159532e-03	9.029060e-03	1.076300e-03	20151211_gfpNIPBLcf1_Prometa\MitoSys2\LSM\gfpNIPBLcf1_Noc\DE_W0002\DE_W0002_P0021\DE_2_W0002_P0021_T0001\TR1_W0001_P0029\TR1_2_W0001_P0029_T0001_R1_P5_K1_Ch2-Ch1.zen
92060	1.635194e-03	1.167461e-02	9.603800e-04	20151211_gfpNIPBLcf1_Prometa\MitoSys2\LSM\gfpNIPBLcf1_Noc\DE_W0002\DE_W0002_P0021\DE_2_W0002_P0021_T0001\TR1_W0001_P0029\TR1_2_W0001_P0029_T0001_R1_P5_K1_Ch2-Ch1.zen
97180	-2.003237e-03	1.179887e-02	8.616200e-04	20151211_gfpNIPBLcf1_Prometa\MitoSys2\LSM\gfpNIPBLcf1_Noc\DE_W0002\DE_W0002_P0021\DE_2_W0002_P0021_T0001\TR1_W0001_P0029\TR1_2_W0001_P0029_T0001_R1_P5_K1_Ch2-Ch1.zen
102300	-1.031016e-03	1.031623e-02	7.768700e-04	20151211_gfpNIPBLcf1_Prometa\MitoSys2\LSM\gfpNIPBLcf1_Noc\DE_W0002\DE_W0002_P0021\DE_2_W0002_P0021_T0001\TR1_W0001_P0029\TR1_2_W0001_P0029_T0001_R1_P5_K1_Ch2-Ch1.zen
112540	-1.467202e-03	1.211760e-02	6.401000e-04	20151211_gfpNIPBLcf1_Prometa\MitoSys2\LSM\gfpNIPBLcf1_Noc\DE_W0002\DE_W0002_P0021\DE_2_W0002_P0021_T0001\TR1_W0001_P0029\TR1_2_W0001_P0029_T0001_R1_P5_K1_Ch2-Ch1.zen
122780	-1.948769e-03	7.204717e-03	5.357600e-04	20151211_gfpNIPBLcf1_Prometa\MitoSys2\LSM\gfpNIPBLcf1_Noc\DE_W0002\DE_W0002_P0021\DE_2_W0002_P0021_T0001\TR1_W0001_P0029\TR1_2_W0001_P0029_T0001_R1_P5_K1_Ch2-Ch1.zen
133020	1.152461e-03	8.940948e-03	4.545600e-04	20151211_gfpNIPBLcf1_Prometa\MitoSys2\LSM\gfpNIPBLcf1_Noc\DE_W0002\DE_W0002_P0021\DE_2_W0002_P0021_T0001\TR1_W0001_P0029\TR1_2_W0001_P0029_T0001_R1_P5_K1_Ch2-Ch1.zen
143260	-2.381097e-03	7.861207e-03	3.902600e-04	20151211_gfpNIPBLcf1_Prometa\MitoSys2\LSM\gfpNIPBLcf1_Noc\DE_W0002\DE_W0002_P0021\DE_2_W0002_P0021_T0001\TR1_W0001_P0029\TR1_2_W0001_P0029_T0001_R1_P5_K1_Ch2-Ch1.zen
153500	-5.414175e-03	8.907281e-03	3.385500e-04	20151211_gfpNIPBLcf1_Prometa\MitoSys2\LSM\gfpNIPBLcf1_Noc\DE_W0002\DE_W0002_P0021\DE_2_W0002_P0021_T0001\TR1_W0001_P0029\TR1_2_W0001_P0029_T0001_R1_P5_K1_Ch2-Ch1.zen
163740	-2.548076e-03	8.485193e-03	2.964000e-04	20151211_gfpNIPBLcf1_Prometa\MitoSys2\LSM\gfpNIPBLcf1_Noc\DE_W0002\DE_W0002_P0021\DE_2_W0002_P0021_T0001\TR1_W0001_P0029\TR1_2_W0001_P0029_T0001_R1_P5_K1_Ch2-Ch1.zen
173980	-5.860137e-04	8.206798e-03	2.616200e-04	20151211_gfpNIPBLcf1_Prometa\MitoSys2\LSM\gfpNIPBLcf1_Noc\DE_W0002\DE_W0002_P0021\DE_2_W0002_P0021_T0001\TR1_W0001_P0029\TR1_2_W0001_P0029_T0001_R1_P5_K1_Ch2-Ch1.zen
184220	3.022087e-03	9.107329e-03	2.326200e-04	20151211_gfpNIPBLcf1_Prometa\MitoSys2\LSM\gfpNIPBLcf1_Noc\DE_W0002\DE_W0002_P0021\DE_2_W0002_P0021_T0001\TR1_W0001_P0029\TR1_2_W0001_P0029_T0001_R1_P5_K1_Ch2-Ch1.zen
194460	3.009462e-04	9.061304e-03	2.081900e-04	20151211_gfpNIPBLcf1_Prometa\MitoSys2\LSM\gfpNIPBLcf1_Noc\DE_W0002\DE_W0002_P0021\DE_2_W0002_P0021_T0001\TR1_W0001_P0029\TR1_2_W0001_P0029_T0001_R1_P5_K1_Ch2-Ch1.zen
204700	7.670564e-04	7.263457e-03	1.874300e-04	20151211_gfpNIPBLcf1_Prometa\MitoSys2\LSM\gfpNIPBLcf1_Noc\DE_W0002\DE_W0002_P0021\DE_2_W0002_P0021_T0001\TR1_W0001_P0029\TR1_2_W0001_P0029_T0001_R1_P5_K1_Ch2-Ch1.zen
225180	-2.997422e-03	7.051322e-03	1.543000e-04	20151211_gfpNIPBLcf1_Prometa\MitoSys2\LSM\gfpNIPBLcf1_Noc\DE_W0002\DE_W0002_P0021\DE_2_W0002_P0021_T0001\TR1_W0001_P0029\TR1_2_W0001_P0029_T0001_R1_P5_K1_Ch2-Ch1.zen
245660	-8.109602e-04	9.383748e-03	1.293100e-04	20151211_gfpNIPBLcf1_Prometa\MitoSys2\LSM\gfpNIPBLcf1_Noc\DE_W0002\DE_W0002_P0021\DE_2_W0002_P0021_T0001\TR1_W0001_P0029\TR1_2_W0001_P0029_T0001_R1_P5_K1_Ch2-Ch1.zen
266140	-1.128018e-03	9.196348e-03	1.100100e-04	20151211_gfpNIPBLcf1_Prometa\MitoSys2\LSM\gfpNIPBLcf1_Noc\DE_W0002\DE_W0002_P0021\DE_2_W0002_P0021_T0001\TR1_W0001_P0029\TR1_2_W0001_P0029_T0001_R1_P5_K1_Ch2-Ch1.zen
286620	-7.862532e-04	8.983389e-03	9.478400e-05	20151211_gfpNIPBLcf1_Prometa\MitoSys2\LSM\gfpNIPBLcf1_Noc\DE_W0002\DE_W0002_P0021\DE_2_W0002_P0021_T0001\TR1_W0001_P0029\TR1_2_W0001_P0029_T0001_R1_P5_K1_Ch2-Ch1.zen
307100	-2.001256e-03	9.079104e-03	8.257000e-05	20151211_gfpNIPBLcf1_Prometa\MitoSys2\LSM\gfpNIPBLcf1_Noc\DE_W0002\DE_W0002_P0021\DE_2_W0002_P0021_T0001\TR1_W0001_P0029\TR1_2_W0001_P0029_T0001_R1_P5_K1_Ch2-Ch1.zen
327580	-8.373050e-04	8.337948e-03	7.261800e-05	20151211_gfpNIPBLcf1_Prometa\MitoSys2\LSM\gfpNIPBLcf1_Noc\DE_W0002\DE_W0002_P0021\DE_2_W0002_P0021_T0001\TR1_W0001_P0029\TR1_2_W0001_P0029_T0001_R1_P5_K1_Ch2-Ch1.zen
348060	-1.791752e-03	1.012782e-02	6.439900e-05	20151211_gfpNIPBLcf1_Prometa\MitoSys2\LSM\gfpNIPBLcf1_Noc\DE_W0002\DE_W0002_P0021\DE_2_W0002_P0021_T0001\TR1_W0001_P0029\TR1_2_W0001_P0029_T0001_R1_P5_K1_Ch2-Ch1.zen
368540	-2.005659e-03	8.187134e-03	5.753200e-05	20151211_gfpNIPBLcf1_Prometa\MitoSys2\LSM\gfpNIPBLcf1_Noc\DE_W0002\DE_W0002_P0021\DE_2_W0002_P0021_T0001\TR1_W0001_P0029\TR1_2_W0001_P0029_T0001_R1_P5_K1_Ch2-Ch1.zen
389020	-8.236428e-04	9.112636e-03	5.173300e-05	20151211_gfpNIPBLcf1_Prometa\MitoSys2\LSM\gfpNIPBLcf1_Noc\DE_W0002\DE_W0002_P0021\DE_2_W0002_P0021_T0001\TR1_W0001_P0029\TR1_2_W0001_P0029_T0001_R1_P5_K1_Ch2-Ch1.zen
409500	-4.303799e-04	7.487872e-03	4.679100e-05	20151211_gfpNIPBLcf1_Prometa\MitoSys2\LSM\gfpNIPBLcf1_Noc\DE_W0002\DE_W0002_P0021\DE_2_W0002_P0021_T0001\TR1_W0001_P0029\TR1_2_W0001_P0029_T0001_R1_P5_K1_Ch2-Ch1.zen
450460	1.041535e-03	7.426381e-03	3.886400e-05	20151211_gfpNIPBLcf1_Prometa\MitoSys2\LSM\gfpNIPBLcf1_Noc\DE_W0002\DE_W0002_P0021\DE_2_W0002_P0021_T0001\TR1_W0001_P0029\TR1_2_W0001_P0029_T0001_R1_P5_K1_Ch2-Ch1.zen
491420	6.024836e-04	5.549136e-03	3.284000e-05	20151211_gfpNIPBLcf1_Prometa\MitoSys2\LSM\gfpNIPBLcf1_Noc\DE_W0002\DE_W0002_P0021\DE_2_W0002_P0021_T0001\TR1_W0001_P0029\TR1_2_W0001_P0029_T0001_R1_P5_K1_Ch2-Ch1.zen
532380	-6.043017e-04	6.659950e-03	2.815000e-05	20151211_gfpNIPBLcf1_Prometa\MitoSys2\LSM\gfpNIPBLcf1_Noc\DE_W0002\DE_W0002_P0021\DE_2_W0002_P0021_T0001\TR1_W0001_P0029\TR1_2_W0001_P0029_T0001_R1_P5_K1_Ch2-Ch1.zen
573340	-1.674809e-03	7.701691e-03	2.442300e-05	20151211_gfpNIPBLcf1_Prometa\MitoSys2\LSM\gfpNIPBLcf1_Noc\DE_W0002\DE_W0002_P0021\DE_2_W0002_P0021_T0001\TR1_W0001_P0029\TR1_2_W0001_P0029_T0001_R1_P5_K1_Ch2-Ch1.zen
614300	8.718213e-05	7.069227e-03	2.141100e-05	20151211_gfpNIPBLcf1_Prometa\MitoSys2\LSM\gfpNIPBLcf1_Noc\DE_W0002\DE_W0002_P0021\DE_2_W0002_P0021_T0001\TR1_W0001_P0029\TR1_2_W0001_P0029_T0001_R1_P5_K1_Ch2-Ch1.zen
655260	-4.203063e-04	7.021213e-03	1.893900e-05	20151211_gfpNIPBLcf1_Prometa\MitoSys2\LSM\gfpNIPBLcf1_Noc\DE_W0002\DE_W0002_P0021\DE_2_W0002_P0021_T0001\TR1_W0001_P0029\TR1_2_W0001_P0029_T0001_R1_P5_K1_Ch2-Ch1.zen
696220	-8.573161e-04	6.707741e-03	1.688300e-05	20151211_gfpNIPBLcf1_Prometa\MitoSys2\LSM\gfpNIPBLcf1_Noc\DE_W0002\DE_W0002_P0021\DE_2_W0002_P0021_T0001\TR1_W0001_P0029\TR1_2_W0001_P0029_T0001_R1_P5_K1_Ch2-Ch1.zen
737180	-3.325893e-03	7.107483e-03	1.515600e-05	20151211_gfpNIPBLcf1_Prometa\MitoSys2\LSM\gfpNIPBLcf1_Noc\DE_W0002\DE_W0002_P0021\DE_2_W0002_P0021_T0001\TR1_W0001_P0029\TR1_2_W0001_P0029_T0001_R1_P5_K1_Ch2-Ch1.zen
778140	-1.020036e-03	6.062283e-03	1.368800e-05	20151211_gfpNIPBLcf1_Prometa\MitoSys2\LSM\gfpNIPBLcf1_Noc\DE_W0002\DE_W0002_P0021\DE_2_W0002_P0021_T0001\TR1_W0001_P0029\TR1_2_W0001_P0029_T0001_R1_P5_K1_Ch2-Ch1.zen
819100	-2.338401e-05	4.445637e-03	1.243000e-05	20151211_gfpNIPBLcf1_Prometa\MitoSys2\LSM\gfpNIPBLcf1_Noc\DE_W0002\DE_W0002_P0021\DE_2_W0002_P0021_T0001\TR1_W0001_P0029\TR1_2_W0001_P0029_T0001_R1_P5_K1_Ch2-Ch1.zen
901020	-5.115796e-04	5.939689e-03	1.039800e-05	20151211_gfpNIPBLcf1_Prometa\MitoSys2\LSM\gfpNIPBLcf1_Noc\DE_W0002\DE_W0002_P0021\DE_2_W0002_P0021_T0001\TR1_W0001_P0029\TR1_2_W0001_P0029_T0001_R1_P5_K1_Ch2-Ch1.zen
982940	-2.011348e-03	5.460900e-03	8.839000e-06	20151211_gfpNIPBLcf1_Prometa\MitoSys2\LSM\gfpNIPBLcf1_Noc\DE_W0002\DE_W0002_P0021\DE_2_W0002_P0021_T0001\TR1_W0001_P0029\TR1_2_W0001_P0029_T0001_R1_P5_K1_Ch2-Ch1.zen
1064860	-2.928922e-04	4.452501e-03	7.616100e-06	20151211_gfpNIPBLcf1_Prometa\MitoSys2\LSM\gfpNIPBLcf1_Noc\DE_W0002\DE_W0002_P0021\DE_2_W0002_P0021_T0001\TR1_W0001_P0029\TR1_2_W0001_P0029_T0001_R1_P5_K1_Ch2-Ch1.zen
1146780	5.393482e-04	4.488151e-03	6.637600e-06	20151211_gfpNIPBLcf1_Prometa\MitoSys2\LSM\gfpNIPBLcf1_Noc\DE_W0002\DE_W0002_P0021\DE_2_W0002_P0021_T0001\TR1_W0001_P0029\TR1_2_W0001_P0029_T0001_R1_P5_K1_Ch2-Ch1.zen
1228700	-1.514424e-04	4.188655e-03	5.841700e-06	20151211_gfpNIPBLcf1_Prometa\MitoSys2\LSM\gfpNIPBLcf1_Noc\DE_W0002\DE_W0002_P0021\DE_2_W0002_P0021_T0001\TR1_W0001_P0029\TR1_2_W0001_P0029_T0001_R1_P5_K1_Ch2-Ch1.zen
1310620	2.413438e-03	3.691981e-03	5.185100e-06	20151211_gfpNIPBLcf1_Prometa\MitoSys2\LSM\gfpNIPBLcf1_Noc\DE_W0002\DE_W0002_P0021\DE_2_W0002_P0021_T0001\TR1_W0001_P0029\TR1_2_W0001_P0029_T0001_R1_P5_K1_Ch2-Ch1.zen
1392540	-1.091649e-04	4.692805e-03	4.636600e-06	20151211_gfpNIPBLcf1_Prometa\MitoSys2\LSM\gfpNIPBLcf1_Noc\DE_W0002\DE_W0002_P0021\DE_2_W0002_P0021_T0001\TR1_W0001_P0029\TR1_2_W0001_P0029_T0001_R1_P5_K1_Ch2-Ch1.zen
1474460	-2.975018e-04	3.908577e-03	4.173400e-06	20151211_gfpNIPBLcf1_Prometa\MitoSys2\LSM\gfpNIPBLcf1_Noc\DE_W0002\DE_W0002_P0021\DE_2_W0002_P0021_T0001\TR1_W0001_P0029\TR1_2_W0001_P0029_T0001_R1_P5_K1_Ch2-Ch1.zen
1556380	-3.249580e-04	5.683615e-03	3.778400e-06	20151211_gfpNIPBLcf1_Prometa\MitoSys2\LSM\gfpNIPBLcf1_Noc\DE_W0002\DE_W0002_P0021\DE_2_W0002_P0021_T0001\TR1_W0001_P0029\TR1_2_W0001_P0029_T0001_R1_P5_K1_Ch2-Ch1.zen
10	9.656106e-02	4.174535e-02	8.428000e-02	20151211_gfpNIPBLcf1_Prometa\MitoSys2\LSM\gfpNIPBLcf1_Noc\DE_W0002\DE_W0002_P0021\DE_2_W0002_P0021_T0002\TR1_W0001_P0289\TR1_2_W0001_P0289_T0001_R1_P4_K1_Ch2-Ch1.zen
20	7.854165e-02	4.965800e-02	8.209700e-02	20151211_gfpNIPBLcf1_Prometa\MitoSys2\LSM\gfpNIPBLcf1_Noc\DE_W0002\DE_W0002_P0021\DE_2_W0002_P0021_T0002\TR1_W0001_P0289\TR1_2_W0001_P0289_T0001_R1_P4_K1_Ch2-Ch1.zen
30	9.043528e-02	4.273573e-02	8.011100e-02	20151211_gfpNIPBLcf1_Prometa\MitoSys2\LSM\gfpNIPBLcf1_Noc\DE_W0002\DE_W0002_P0021\DE_2_W0002_P0021_T0002\TR1_W0001_P0289\TR1_2_W0001_P0289_T0001_R1_P4_K1_Ch2-Ch1.zen
40	6.633986e-02	5.359082e-02	7.830400e-02	20151211_gfpNIPBLcf1_Prometa\MitoSys2\LSM\gfpNIPBLcf1_Noc\DE_W0002\DE_W0002_P0021\DE_2_W0002_P0021_T0002\TR1_W0001_P0289\TR1_2_W0001_P0289_T0001_R1_P4_K1_Ch2-Ch1.zen
50	8.307037e-02	5.557753e-02	7.666000e-02	20151211_gfpNIPBLcf1_Prometa\MitoSys2\LSM\gfpNIPBLcf1_Noc\DE_W0002\DE_W0002_P0021\DE_2_W0002_P0021_T0002\TR1_W0001_P0289\TR1_2_W0001_P0289_T0001_R1_P4_K1_Ch2-Ch1.zen
60	6.206992e-02	4.814178e-02	7.516500e-02	20151211_gfpNIPBLcf1_Prometa\MitoSys2\LSM\gfpNIPBLcf1_Noc\DE_W0002\DE_W0002_P0021\DE_2_W0002_P0021_T0002\TR1_W0001_P0289\TR1_2_W0001_P0289_T0001_R1_P4_K1_Ch2-Ch1.zen
70	7.401493e-02	5.148114e-02	7.380400e-02	20151211_gfpNIPBLcf1_Prometa\MitoSys2\LSM\gfpNIPBLcf1_Noc\DE_W0002\DE_W0002_P0021\DE_2_W0002_P0021_T0002\TR1_W0001_P0289\TR1_2_W0001_P0289_T0001_R1_P4_K1_Ch2-Ch1.zen
80	7.922012e-02	4.101576e-02	7.256500e-02	20151211_gfpNIPBLcf1_Prometa\MitoSys2\LSM\gfpNIPBLcf1_Noc\DE_W0002\DE_W0002_P0021\DE_2_W0002_P0021_T0002\TR1_W0001_P0289\TR1_2_W0001_P0289_T0001_R1_P4_K1_Ch2-Ch1.zen
90	5.939516e-02	5.469210e-02	7.143600e-02	20151211_gfpNIPBLcf1_Prometa\MitoSys2\LSM\gfpNIPBLcf1_Noc\DE_W0002\DE_W0002_P0021\DE_2_W0002_P0021_T0002\TR1_W0001_P0289\TR1_2_W0001_P0289_T0001_R1_P4_K1_Ch2-Ch1.zen
100	6.202454e-02	2.973004e-02	7.040600e-02	20151211_gfpNIPBLcf1_Prometa\MitoSys2\LSM\gfpNIPBLcf1_Noc\DE_W0002\DE_W0002_P0021\DE_2_W0002_P0021_T0002\TR1_W0001_P0289\TR1_2_W0001_P0289_T0001_R1_P4_K1_Ch2-Ch1.zen
120	7.658436e-02	2.606681e-02	6.860900e-02	20151211_gfpNIPBLcf1_Prometa\MitoSys2\LSM\gfpNIPBLcf1_Noc\DE_W0002\DE_W0002_P0021\DE_2_W0002_P0021_T0002\TR1_W0001_P0289\TR1_2_W0001_P0289_T0001_R1_P4_K1_Ch2-Ch1.zen
140	7.829086e-02	3.942035e-02	6.710700e-02	20151211_gfpNIPBLcf1_Prometa\MitoSys2\LSM\gfpNIPBLcf1_Noc\DE_W0002\DE_W0002_P0021\DE_2_W0002_P0021_T0002\TR1_W0001_P0289\TR1_2_W0001_P0289_T0001_R1_P4_K1_Ch2-Ch1.zen
160	5.241271e-02	3.311601e-02	6.584700e-02	20151211_gfpNIPBLcf1_Prometa\MitoSys2\LSM\gfpNIPBLcf1_Noc\DE_W0002\DE_W0002_P0021\DE_2_W0002_P0021_T0002\TR1_W0001_P0289\TR1_2_W0001_P0289_T0001_R1_P4_K1_Ch2-Ch1.zen
180	6.156503e-02	3.467636e-02	6.478300e-02	20151211_gfpNIPBLcf1_Prometa\MitoSys2\LSM\gfpNIPBLcf1_Noc\DE_W0002\DE_W0002_P0021\DE_2_W0002_P0021_T0002\TR1_W0001_P0289\TR1_2_W0001_P0289_T0001_R1_P4_K1_Ch2-Ch1.zen
200	5.161051e-02	4.791993e-02	6.388100e-02	20151211_gfpNIPBLcf1_Prometa\MitoSys2\LSM\gfpNIPBLcf1_Noc\DE_W0002\DE_W0002_P0021\DE_2_W0002_P0021_T0002\TR1_W0001_P0289\TR1_2_W0001_P0289_T0001_R1_P4_K1_Ch2-Ch1.zen
220	5.683203e-02	3.503517e-02	6.311000e-02	20151211_gfpNIPBLcf1_Prometa\MitoSys2\LSM\gfpNIPBLcf1_Noc\DE_W0002\DE_W0002_P0021\DE_2_W0002_P0021_T0002\TR1_W0001_P0289\TR1_2_W0001_P0289_T0001_R1_P4_K1_Ch2-Ch1.zen
240	5.415510e-02	3.321298e-02	6.244600e-02	20151211_gfpNIPBLcf1_Prometa\MitoSys2\LSM\gfpNIPBLcf1_Noc\DE_W0002\DE_W0002_P0021\DE_2_W0002_P0021_T0002\TR1_W0001_P0289\TR1_2_W0001_P0289_T0001_R1_P4_K1_Ch2-Ch1.zen
260	8.047738e-02	3.939128e-02	6.187000e-02	20151211_gfpNIPBLcf1_Prometa\MitoSys2\LSM\gfpNIPBLcf1_Noc\DE_W0002\DE_W0002_P0021\DE_2_W0002_P0021_T0002\TR1_W0001_P0289\TR1_2_W0001_P0289_T0001_R1_P4_K1_Ch2-Ch1.zen
280	5.720990e-02	4.233709e-02	6.136500e-02	20151211_gfpNIPBLcf1_Prometa\MitoSys2\LSM\gfpNIPBLcf1_Noc\DE_W0002\DE_W0002_P0021\DE_2_W0002_P0021_T0002\TR1_W0001_P0289\TR1_2_W0001_P0289_T0001_R1_P4_K1_Ch2-Ch1.zen
300	6.254228e-02	2.670279e-02	6.091900e-02	20151211_gfpNIPBLcf1_Prometa\MitoSys2\LSM\gfpNIPBLcf1_Noc\DE_W0002\DE_W0002_P0021\DE_2_W0002_P0021_T0002\TR1_W0001_P0289\TR1_2_W0001_P0289_T0001_R1_P4_K1_Ch2-Ch1.zen
340	6.062872e-02	2.384252e-02	6.016000e-02	20151211_gfpNIPBLcf1_Prometa\MitoSys2\LSM\gfpNIPBLcf1_Noc\DE_W0002\DE_W0002_P0021\DE_2_W0002_P0021_T0002\TR1_W0001_P0289\TR1_2_W0001_P0289_T0001_R1_P4_K1_Ch2-Ch1.zen
380	6.438182e-02	2.243581e-02	5.952900e-02	20151211_gfpNIPBLcf1_Prometa\MitoSys2\LSM\gfpNIPBLcf1_Noc\DE_W0002\DE_W0002_P0021\DE_2_W0002_P0021_T0002\TR1_W0001_P0289\TR1_2_W0001_P0289_T0001_R1_P4_K1_Ch2-Ch1.zen
420	6.208469e-02	2.908007e-02	5.898300e-02	20151211_gfpNIPBLcf1_Prometa\MitoSys2\LSM\gfpNIPBLcf1_Noc\DE_W0002\DE_W0002_P0021\DE_2_W0002_P0021_T0002\TR1_W0001_P0289\TR1_2_W0001_P0289_T0001_R1_P4_K1_Ch2-Ch1.zen
460	5.604208e-02	2.929302e-02	5.849400e-02	20151211_gfpNIPBLcf1_Prometa\MitoSys2\LSM\gfpNIPBLcf1_Noc\DE_W0002\DE_W0002_P0021\DE_2_W0002_P0021_T0002\TR1_W0001_P0289\TR1_2_W0001_P0289_T0001_R1_P4_K1_Ch2-Ch1.zen
500	6.849166e-02	2.476959e-02	5.804400e-02	20151211_gfpNIPBLcf1_Prometa\MitoSys2\LSM\gfpNIPBLcf1_Noc\DE_W0002\DE_W0002_P0021\DE_2_W0002_P0021_T0002\TR1_W0001_P0289\TR1_2_W0001_P0289_T0001_R1_P4_K1_Ch2-Ch1.zen
540	6.037463e-02	2.440195e-02	5.762000e-02	20151211_gfpNIPBLcf1_Prometa\MitoSys2\LSM\gfpNIPBLcf1_Noc\DE_W0002\DE_W0002_P0021\DE_2_W0002_P0021_T0002\TR1_W0001_P0289\TR1_2_W0001_P0289_T0001_R1_P4_K1_Ch2-Ch1.zen
580	6.361665e-02	2.452966e-02	5.721400e-02	20151211_gfpNIPBLcf1_Prometa\MitoSys2\LSM\gfpNIPBLcf1_Noc\DE_W0002\DE_W0002_P0021\DE_2_W0002_P0021_T0002\TR1_W0001_P0289\TR1_2_W0001_P0289_T0001_R1_P4_K1_Ch2-Ch1.zen
620	5.325837e-02	2.321982e-02	5.682000e-02	20151211_gfpNIPBLcf1_Prometa\MitoSys2\LSM\gfpNIPBLcf1_Noc\DE_W0002\DE_W0002_P0021\DE_2_W0002_P0021_T0002\TR1_W0001_P0289\TR1_2_W0001_P0289_T0001_R1_P4_K1_Ch2-Ch1.zen
660	5.402691e-02	3.096170e-02	5.643600e-02	20151211_gfpNIPBLcf1_Prometa\MitoSys2\LSM\gfpNIPBLcf1_Noc\DE_W0002\DE_W0002_P0021\DE_2_W0002_P0021_T0002\TR1_W0001_P0289\TR1_2_W0001_P0289_T0001_R1_P4_K1_Ch2-Ch1.zen
700	5.088479e-02	2.345931e-02	5.605900e-02	20151211_gfpNIPBLcf1_Prometa\MitoSys2\LSM\gfpNIPBLcf1_Noc\DE_W0002\DE_W0002_P0021\DE_2_W0002_P0021_T0002\TR1_W0001_P0289\TR1_2_W0001_P0289_T0001_R1_P4_K1_Ch2-Ch1.zen
780	5.508205e-02	2.451841e-02	5.532000e-02	20151211_gfpNIPBLcf1_Prometa\MitoSys2\LSM\gfpNIPBLcf1_Noc\DE_W0002\DE_W0002_P0021\DE_2_W0002_P0021_T0002\TR1_W0001_P0289\TR1_2_W0001_P0289_T0001_R1_P4_K1_Ch2-Ch1.zen
860	5.745400e-02	1.831167e-02	5.459800e-02	20151211_gfpNIPBLcf1_Prometa\MitoSys2\LSM\gfpNIPBLcf1_Noc\DE_W0002\DE_W0002_P0021\DE_2_W0002_P0021_T0002\TR1_W0001_P0289\TR1_2_W0001_P0289_T0001_R1_P4_K1_Ch2-Ch1.zen
940	5.393059e-02	2.103039e-02	5.389000e-02	20151211_gfpNIPBLcf1_Prometa\MitoSys2\LSM\gfpNIPBLcf1_Noc\DE_W0002\DE_W0002_P0021\DE_2_W0002_P0021_T0002\TR1_W0001_P0289\TR1_2_W0001_P0289_T0001_R1_P4_K1_Ch2-Ch1.zen
1020	5.742768e-02	2.490434e-02	5.319500e-02	20151211_gfpNIPBLcf1_Prometa\MitoSys2\LSM\gfpNIPBLcf1_Noc\DE_W0002\DE_W0002_P0021\DE_2_W0002_P0021_T0002\TR1_W0001_P0289\TR1_2_W0001_P0289_T0001_R1_P4_K1_Ch2-Ch1.zen
1100	5.474405e-02	2.010177e-02	5.251500e-02	20151211_gfpNIPBLcf1_Prometa\MitoSys2\LSM\gfpNIPBLcf1_Noc\DE_W0002\DE_W0002_P0021\DE_2_W0002_P0021_T0002\TR1_W0001_P0289\TR1_2_W0001_P0289_T0001_R1_P4_K1_Ch2-Ch1.zen
1180	4.929685e-02	1.794771e-02	5.184800e-02	20151211_gfpNIPBLcf1_Prometa\MitoSys2\LSM\gfpNIPBLcf1_Noc\DE_W0002\DE_W0002_P0021\DE_2_W0002_P0021_T0002\TR1_W0001_P0289\TR1_2_W0001_P0289_T0001_R1_P4_K1_Ch2-Ch1.zen
1260	5.557115e-02	2.194739e-02	5.119500e-02	20151211_gfpNIPBLcf1_Prometa\MitoSys2\LSM\gfpNIPBLcf1_Noc\DE_W0002\DE_W0002_P0021\DE_2_W0002_P0021_T0002\TR1_W0001_P0289\TR1_2_W0001_P0289_T0001_R1_P4_K1_Ch2-Ch1.zen
1340	5.344069e-02	2.029592e-02	5.055600e-02	20151211_gfpNIPBLcf1_Prometa\MitoSys2\LSM\gfpNIPBLcf1_Noc\DE_W0002\DE_W0002_P0021\DE_2_W0002_P0021_T0002\TR1_W0001_P0289\TR1_2_W0001_P0289_T0001_R1_P4_K1_Ch2-Ch1.zen
1420	5.417478e-02	2.042554e-02	4.993100e-02	20151211_gfpNIPBLcf1_Prometa\MitoSys2\LSM\gfpNIPBLcf1_Noc\DE_W0002\DE_W0002_P0021\DE_2_W0002_P0021_T0002\TR1_W0001_P0289\TR1_2_W0001_P0289_T0001_R1_P4_K1_Ch2-Ch1.zen
1500	5.117393e-02	1.709451e-02	4.932100e-02	20151211_gfpNIPBLcf1_Prometa\MitoSys2\LSM\gfpNIPBLcf1_Noc\DE_W0002\DE_W0002_P0021\DE_2_W0002_P0021_T0002\TR1_W0001_P0289\TR1_2_W0001_P0289_T0001_R1_P4_K1_Ch2-Ch1.zen
1660	4.725900e-02	2.171892e-02	4.814200e-02	20151211_gfpNIPBLcf1_Prometa\MitoSys2\LSM\gfpNIPBLcf1_Noc\DE_W0002\DE_W0002_P0021\DE_2_W0002_P0021_T0002\TR1_W0001_P0289\TR1_2_W0001_P0289_T0001_R1_P4_K1_Ch2-Ch1.zen
1820	5.017468e-02	1.445201e-02	4.701700e-02	20151211_gfpNIPBLcf1_Prometa\MitoSys2\LSM\gfpNIPBLcf1_Noc\DE_W0002\DE_W0002_P0021\DE_2_W0002_P0021_T0002\TR1_W0001_P0289\TR1_2_W0001_P0289_T0001_R1_P4_K1_Ch2-Ch1.zen
1980	4.356920e-02	1.432049e-02	4.594600e-02	20151211_gfpNIPBLcf1_Prometa\MitoSys2\LSM\gfpNIPBLcf1_Noc\DE_W0002\DE_W0002_P0021\DE_2_W0002_P0021_T0002\TR1_W0001_P0289\TR1_2_W0001_P0289_T0001_R1_P4_K1_Ch2-Ch1.zen
2140	4.479141e-02	2.323773e-02	4.492500e-02	20151211_gfpNIPBLcf1_Prometa\MitoSys2\LSM\gfpNIPBLcf1_Noc\DE_W0002\DE_W0002_P0021\DE_2_W0002_P0021_T0002\TR1_W0001_P0289\TR1_2_W0001_P0289_T0001_R1_P4_K1_Ch2-Ch1.zen
2300	4.225684e-02	1.929549e-02	4.395300e-02	20151211_gfpNIPBLcf1_Prometa\MitoSys2\LSM\gfpNIPBLcf1_Noc\DE_W0002\DE_W0002_P0021\DE_2_W0002_P0021_T0002\TR1_W0001_P0289\TR1_2_W0001_P0289_T0001_R1_P4_K1_Ch2-Ch1.zen
2460	4.416974e-02	1.720797e-02	4.302800e-02	20151211_gfpNIPBLcf1_Prometa\MitoSys2\LSM\gfpNIPBLcf1_Noc\DE_W0002\DE_W0002_P0021\DE_2_W0002_P0021_T0002\TR1_W0001_P0289\TR1_2_W0001_P0289_T0001_R1_P4_K1_Ch2-Ch1.zen
2620	4.047330e-02	1.812180e-02	4.214600e-02	20151211_gfpNIPBLcf1_Prometa\MitoSys2\LSM\gfpNIPBLcf1_Noc\DE_W0002\DE_W0002_P0021\DE_2_W0002_P0021_T0002\TR1_W0001_P0289\TR1_2_W0001_P0289_T0001_R1_P4_K1_Ch2-Ch1.zen
2780	4.110570e-02	1.239499e-02	4.130500e-02	20151211_gfpNIPBLcf1_Prometa\MitoSys2\LSM\gfpNIPBLcf1_Noc\DE_W0002\DE_W0002_P0021\DE_2_W0002_P0021_T0002\TR1_W0001_P0289\TR1_2_W0001_P0289_T0001_R1_P4_K1_Ch2-Ch1.zen
2940	3.768278e-02	2.016136e-02	4.050400e-02	20151211_gfpNIPBLcf1_Prometa\MitoSys2\LSM\gfpNIPBLcf1_Noc\DE_W0002\DE_W0002_P0021\DE_2_W0002_P0021_T0002\TR1_W0001_P0289\TR1_2_W0001_P0289_T0001_R1_P4_K1_Ch2-Ch1.zen
3100	3.578081e-02	2.037244e-02	3.974000e-02	20151211_gfpNIPBLcf1_Prometa\MitoSys2\LSM\gfpNIPBLcf1_Noc\DE_W0002\DE_W0002_P0021\DE_2_W0002_P0021_T0002\TR1_W0001_P0289\TR1_2_W0001_P0289_T0001_R1_P4_K1_Ch2-Ch1.zen
3420	3.647149e-02	1.470494e-02	3.831500e-02	20151211_gfpNIPBLcf1_Prometa\MitoSys2\LSM\gfpNIPBLcf1_Noc\DE_W0002\DE_W0002_P0021\DE_2_W0002_P0021_T0002\TR1_W0001_P0289\TR1_2_W0001_P0289_T0001_R1_P4_K1_Ch2-Ch1.zen
3740	3.754879e-02	1.746700e-02	3.701400e-02	20151211_gfpNIPBLcf1_Prometa\MitoSys2\LSM\gfpNIPBLcf1_Noc\DE_W0002\DE_W0002_P0021\DE_2_W0002_P0021_T0002\TR1_W0001_P0289\TR1_2_W0001_P0289_T0001_R1_P4_K1_Ch2-Ch1.zen
4060	3.369854e-02	1.349554e-02	3.582300e-02	20151211_gfpNIPBLcf1_Prometa\MitoSys2\LSM\gfpNIPBLcf1_Noc\DE_W0002\DE_W0002_P0021\DE_2_W0002_P0021_T0002\TR1_W0001_P0289\TR1_2_W0001_P0289_T0001_R1_P4_K1_Ch2-Ch1.zen
4380	3.214492e-02	1.424944e-02	3.473200e-02	20151211_gfpNIPBLcf1_Prometa\MitoSys2\LSM\gfpNIPBLcf1_Noc\DE_W0002\DE_W0002_P0021\DE_2_W0002_P0021_T0002\TR1_W0001_P0289\TR1_2_W0001_P0289_T0001_R1_P4_K1_Ch2-Ch1.zen
4700	3.464585e-02	1.156035e-02	3.372800e-02	20151211_gfpNIPBLcf1_Prometa\MitoSys2\LSM\gfpNIPBLcf1_Noc\DE_W0002\DE_W0002_P0021\DE_2_W0002_P0021_T0002\TR1_W0001_P0289\TR1_2_W0001_P0289_T0001_R1_P4_K1_Ch2-Ch1.zen
5020	3.131747e-02	1.183294e-02	3.280200e-02	20151211_gfpNIPBLcf1_Prometa\MitoSys2\LSM\gfpNIPBLcf1_Noc\DE_W0002\DE_W0002_P0021\DE_2_W0002_P0021_T0002\TR1_W0001_P0289\TR1_2_W0001_P0289_T0001_R1_P4_K1_Ch2-Ch1.zen
5340	2.904037e-02	1.496633e-02	3.194700e-02	20151211_gfpNIPBLcf1_Prometa\MitoSys2\LSM\gfpNIPBLcf1_Noc\DE_W0002\DE_W0002_P0021\DE_2_W0002_P0021_T0002\TR1_W0001_P0289\TR1_2_W0001_P0289_T0001_R1_P4_K1_Ch2-Ch1.zen
5660	2.909316e-02	1.325577e-02	3.115500e-02	20151211_gfpNIPBLcf1_Prometa\MitoSys2\LSM\gfpNIPBLcf1_Noc\DE_W0002\DE_W0002_P0021\DE_2_W0002_P0021_T0002\TR1_W0001_P0289\TR1_2_W0001_P0289_T0001_R1_P4_K1_Ch2-Ch1.zen
5980	2.806690e-02	1.689720e-02	3.042000e-02	20151211_gfpNIPBLcf1_Prometa\MitoSys2\LSM\gfpNIPBLcf1_Noc\DE_W0002\DE_W0002_P0021\DE_2_W0002_P0021_T0002\TR1_W0001_P0289\TR1_2_W0001_P0289_T0001_R1_P4_K1_Ch2-Ch1.zen
6300	2.764567e-02	1.284758e-02	2.973500e-02	20151211_gfpNIPBLcf1_Prometa\MitoSys2\LSM\gfpNIPBLcf1_Noc\DE_W0002\DE_W0002_P0021\DE_2_W0002_P0021_T0002\TR1_W0001_P0289\TR1_2_W0001_P0289_T0001_R1_P4_K1_Ch2-Ch1.zen
6940	2.980371e-02	1.314629e-02	2.850100e-02	20151211_gfpNIPBLcf1_Prometa\MitoSys2\LSM\gfpNIPBLcf1_Noc\DE_W0002\DE_W0002_P0021\DE_2_W0002_P0021_T0002\TR1_W0001_P0289\TR1_2_W0001_P0289_T0001_R1_P4_K1_Ch2-Ch1.zen
7580	2.937892e-02	1.375257e-02	2.741900e-02	20151211_gfpNIPBLcf1_Prometa\MitoSys2\LSM\gfpNIPBLcf1_Noc\DE_W0002\DE_W0002_P0021\DE_2_W0002_P0021_T0002\TR1_W0001_P0289\TR1_2_W0001_P0289_T0001_R1_P4_K1_Ch2-Ch1.zen
8220	2.755702e-02	1.163895e-02	2.646300e-02	20151211_gfpNIPBLcf1_Prometa\MitoSys2\LSM\gfpNIPBLcf1_Noc\DE_W0002\DE_W0002_P0021\DE_2_W0002_P0021_T0002\TR1_W0001_P0289\TR1_2_W0001_P0289_T0001_R1_P4_K1_Ch2-Ch1.zen
8860	2.619469e-02	1.495534e-02	2.561300e-02	20151211_gfpNIPBLcf1_Prometa\MitoSys2\LSM\gfpNIPBLcf1_Noc\DE_W0002\DE_W0002_P0021\DE_2_W0002_P0021_T0002\TR1_W0001_P0289\TR1_2_W0001_P0289_T0001_R1_P4_K1_Ch2-Ch1.zen
9500	2.637522e-02	1.282402e-02	2.485200e-02	20151211_gfpNIPBLcf1_Prometa\MitoSys2\LSM\gfpNIPBLcf1_Noc\DE_W0002\DE_W0002_P0021\DE_2_W0002_P0021_T0002\TR1_W0001_P0289\TR1_2_W0001_P0289_T0001_R1_P4_K1_Ch2-Ch1.zen
10140	2.748380e-02	1.376507e-02	2.416600e-02	20151211_gfpNIPBLcf1_Prometa\MitoSys2\LSM\gfpNIPBLcf1_Noc\DE_W0002\DE_W0002_P0021\DE_2_W0002_P0021_T0002\TR1_W0001_P0289\TR1_2_W0001_P0289_T0001_R1_P4_K1_Ch2-Ch1.zen
10780	2.373097e-02	1.308703e-02	2.354400e-02	20151211_gfpNIPBLcf1_Prometa\MitoSys2\LSM\gfpNIPBLcf1_Noc\DE_W0002\DE_W0002_P0021\DE_2_W0002_P0021_T0002\TR1_W0001_P0289\TR1_2_W0001_P0289_T0001_R1_P4_K1_Ch2-Ch1.zen
11420	2.707753e-02	1.051335e-02	2.297800e-02	20151211_gfpNIPBLcf1_Prometa\MitoSys2\LSM\gfpNIPBLcf1_Noc\DE_W0002\DE_W0002_P0021\DE_2_W0002_P0021_T0002\TR1_W0001_P0289\TR1_2_W0001_P0289_T0001_R1_P4_K1_Ch2-Ch1.zen
12060	2.385905e-02	1.382483e-02	2.245900e-02	20151211_gfpNIPBLcf1_Prometa\MitoSys2\LSM\gfpNIPBLcf1_Noc\DE_W0002\DE_W0002_P0021\DE_2_W0002_P0021_T0002\TR1_W0001_P0289\TR1_2_W0001_P0289_T0001_R1_P4_K1_Ch2-Ch1.zen
12700	2.223261e-02	1.437221e-02	2.198200e-02	20151211_gfpNIPBLcf1_Prometa\MitoSys2\LSM\gfpNIPBLcf1_Noc\DE_W0002\DE_W0002_P0021\DE_2_W0002_P0021_T0002\TR1_W0001_P0289\TR1_2_W0001_P0289_T0001_R1_P4_K1_Ch2-Ch1.zen
13980	2.117398e-02	1.203934e-02	2.113200e-02	20151211_gfpNIPBLcf1_Prometa\MitoSys2\LSM\gfpNIPBLcf1_Noc\DE_W0002\DE_W0002_P0021\DE_2_W0002_P0021_T0002\TR1_W0001_P0289\TR1_2_W0001_P0289_T0001_R1_P4_K1_Ch2-Ch1.zen
[truncated: 12,717 more rows]
