# Supplementary material for: Absolute quantification of cohesin, CTCF and their regulators in human cells
Source: eLife. 2019 Jun 17;8:e46269. doi: 10.7554/eLife.46269 (PMC6606026; doi:10.7554/eLife.46269)
Supplement: Figure 2—source data 1. [file elife-46269-fig2-data1.zip › Figure 2 - source data 1/20151211_gfpNIPBLcf1_Prometa/2c_opt_time_col_ic_Ch1.txt]

time_s	Ch1_kHz	path
0	8.283340e+00	20151211_gfpNIPBLcf1_Prometa\MitoSys2\LSM\gfpNIPBLcf1_Noc\DE_W0002\DE_W0002_P0008\DE_2_W0002_P0008_T0002\TR1_W0001_P0258\TR1_2_W0001_P0258_T0001_R1_P3_K1_Ch2-Ch1.zen
5.999990e-02	7.666680e+00	20151211_gfpNIPBLcf1_Prometa\MitoSys2\LSM\gfpNIPBLcf1_Noc\DE_W0002\DE_W0002_P0008\DE_2_W0002_P0008_T0002\TR1_W0001_P0258\TR1_2_W0001_P0258_T0001_R1_P3_K1_Ch2-Ch1.zen
1.200000e-01	7.800010e+00	20151211_gfpNIPBLcf1_Prometa\MitoSys2\LSM\gfpNIPBLcf1_Noc\DE_W0002\DE_W0002_P0008\DE_2_W0002_P0008_T0002\TR1_W0001_P0258\TR1_2_W0001_P0258_T0001_R1_P3_K1_Ch2-Ch1.zen
1.800000e-01	7.866680e+00	20151211_gfpNIPBLcf1_Prometa\MitoSys2\LSM\gfpNIPBLcf1_Noc\DE_W0002\DE_W0002_P0008\DE_2_W0002_P0008_T0002\TR1_W0001_P0258\TR1_2_W0001_P0258_T0001_R1_P3_K1_Ch2-Ch1.zen
2.400000e-01	7.133340e+00	20151211_gfpNIPBLcf1_Prometa\MitoSys2\LSM\gfpNIPBLcf1_Noc\DE_W0002\DE_W0002_P0008\DE_2_W0002_P0008_T0002\TR1_W0001_P0258\TR1_2_W0001_P0258_T0001_R1_P3_K1_Ch2-Ch1.zen
3.000000e-01	8.800010e+00	20151211_gfpNIPBLcf1_Prometa\MitoSys2\LSM\gfpNIPBLcf1_Noc\DE_W0002\DE_W0002_P0008\DE_2_W0002_P0008_T0002\TR1_W0001_P0258\TR1_2_W0001_P0258_T0001_R1_P3_K1_Ch2-Ch1.zen
3.600000e-01	8.350010e+00	20151211_gfpNIPBLcf1_Prometa\MitoSys2\LSM\gfpNIPBLcf1_Noc\DE_W0002\DE_W0002_P0008\DE_2_W0002_P0008_T0002\TR1_W0001_P0258\TR1_2_W0001_P0258_T0001_R1_P3_K1_Ch2-Ch1.zen
4.200000e-01	6.683340e+00	20151211_gfpNIPBLcf1_Prometa\MitoSys2\LSM\gfpNIPBLcf1_Noc\DE_W0002\DE_W0002_P0008\DE_2_W0002_P0008_T0002\TR1_W0001_P0258\TR1_2_W0001_P0258_T0001_R1_P3_K1_Ch2-Ch1.zen
4.800000e-01	8.316680e+00	20151211_gfpNIPBLcf1_Prometa\MitoSys2\LSM\gfpNIPBLcf1_Noc\DE_W0002\DE_W0002_P0008\DE_2_W0002_P0008_T0002\TR1_W0001_P0258\TR1_2_W0001_P0258_T0001_R1_P3_K1_Ch2-Ch1.zen
5.400000e-01	7.100010e+00	20151211_gfpNIPBLcf1_Prometa\MitoSys2\LSM\gfpNIPBLcf1_Noc\DE_W0002\DE_W0002_P0008\DE_2_W0002_P0008_T0002\TR1_W0001_P0258\TR1_2_W0001_P0258_T0001_R1_P3_K1_Ch2-Ch1.zen
6.000000e-01	7.250010e+00	20151211_gfpNIPBLcf1_Prometa\MitoSys2\LSM\gfpNIPBLcf1_Noc\DE_W0002\DE_W0002_P0008\DE_2_W0002_P0008_T0002\TR1_W0001_P0258\TR1_2_W0001_P0258_T0001_R1_P3_K1_Ch2-Ch1.zen
6.600000e-01	9.250010e+00	20151211_gfpNIPBLcf1_Prometa\MitoSys2\LSM\gfpNIPBLcf1_Noc\DE_W0002\DE_W0002_P0008\DE_2_W0002_P0008_T0002\TR1_W0001_P0258\TR1_2_W0001_P0258_T0001_R1_P3_K1_Ch2-Ch1.zen
7.200000e-01	8.666680e+00	20151211_gfpNIPBLcf1_Prometa\MitoSys2\LSM\gfpNIPBLcf1_Noc\DE_W0002\DE_W0002_P0008\DE_2_W0002_P0008_T0002\TR1_W0001_P0258\TR1_2_W0001_P0258_T0001_R1_P3_K1_Ch2-Ch1.zen
7.800000e-01	9.366680e+00	20151211_gfpNIPBLcf1_Prometa\MitoSys2\LSM\gfpNIPBLcf1_Noc\DE_W0002\DE_W0002_P0008\DE_2_W0002_P0008_T0002\TR1_W0001_P0258\TR1_2_W0001_P0258_T0001_R1_P3_K1_Ch2-Ch1.zen
8.400000e-01	1.073335e+01	20151211_gfpNIPBLcf1_Prometa\MitoSys2\LSM\gfpNIPBLcf1_Noc\DE_W0002\DE_W0002_P0008\DE_2_W0002_P0008_T0002\TR1_W0001_P0258\TR1_2_W0001_P0258_T0001_R1_P3_K1_Ch2-Ch1.zen
9.000000e-01	1.203335e+01	20151211_gfpNIPBLcf1_Prometa\MitoSys2\LSM\gfpNIPBLcf1_Noc\DE_W0002\DE_W0002_P0008\DE_2_W0002_P0008_T0002\TR1_W0001_P0258\TR1_2_W0001_P0258_T0001_R1_P3_K1_Ch2-Ch1.zen
9.600000e-01	8.200010e+00	20151211_gfpNIPBLcf1_Prometa\MitoSys2\LSM\gfpNIPBLcf1_Noc\DE_W0002\DE_W0002_P0008\DE_2_W0002_P0008_T0002\TR1_W0001_P0258\TR1_2_W0001_P0258_T0001_R1_P3_K1_Ch2-Ch1.zen
1.020000e+00	7.366680e+00	20151211_gfpNIPBLcf1_Prometa\MitoSys2\LSM\gfpNIPBLcf1_Noc\DE_W0002\DE_W0002_P0008\DE_2_W0002_P0008_T0002\TR1_W0001_P0258\TR1_2_W0001_P0258_T0001_R1_P3_K1_Ch2-Ch1.zen
1.080000e+00	8.616680e+00	20151211_gfpNIPBLcf1_Prometa\MitoSys2\LSM\gfpNIPBLcf1_Noc\DE_W0002\DE_W0002_P0008\DE_2_W0002_P0008_T0002\TR1_W0001_P0258\TR1_2_W0001_P0258_T0001_R1_P3_K1_Ch2-Ch1.zen
1.140000e+00	9.250010e+00	20151211_gfpNIPBLcf1_Prometa\MitoSys2\LSM\gfpNIPBLcf1_Noc\DE_W0002\DE_W0002_P0008\DE_2_W0002_P0008_T0002\TR1_W0001_P0258\TR1_2_W0001_P0258_T0001_R1_P3_K1_Ch2-Ch1.zen
1.200000e+00	7.133340e+00	20151211_gfpNIPBLcf1_Prometa\MitoSys2\LSM\gfpNIPBLcf1_Noc\DE_W0002\DE_W0002_P0008\DE_2_W0002_P0008_T0002\TR1_W0001_P0258\TR1_2_W0001_P0258_T0001_R1_P3_K1_Ch2-Ch1.zen
1.260000e+00	1.053335e+01	20151211_gfpNIPBLcf1_Prometa\MitoSys2\LSM\gfpNIPBLcf1_Noc\DE_W0002\DE_W0002_P0008\DE_2_W0002_P0008_T0002\TR1_W0001_P0258\TR1_2_W0001_P0258_T0001_R1_P3_K1_Ch2-Ch1.zen
1.320000e+00	8.950010e+00	20151211_gfpNIPBLcf1_Prometa\MitoSys2\LSM\gfpNIPBLcf1_Noc\DE_W0002\DE_W0002_P0008\DE_2_W0002_P0008_T0002\TR1_W0001_P0258\TR1_2_W0001_P0258_T0001_R1_P3_K1_Ch2-Ch1.zen
1.380000e+00	7.716680e+00	20151211_gfpNIPBLcf1_Prometa\MitoSys2\LSM\gfpNIPBLcf1_Noc\DE_W0002\DE_W0002_P0008\DE_2_W0002_P0008_T0002\TR1_W0001_P0258\TR1_2_W0001_P0258_T0001_R1_P3_K1_Ch2-Ch1.zen
1.440000e+00	8.816680e+00	20151211_gfpNIPBLcf1_Prometa\MitoSys2\LSM\gfpNIPBLcf1_Noc\DE_W0002\DE_W0002_P0008\DE_2_W0002_P0008_T0002\TR1_W0001_P0258\TR1_2_W0001_P0258_T0001_R1_P3_K1_Ch2-Ch1.zen
1.500000e+00	8.050010e+00	20151211_gfpNIPBLcf1_Prometa\MitoSys2\LSM\gfpNIPBLcf1_Noc\DE_W0002\DE_W0002_P0008\DE_2_W0002_P0008_T0002\TR1_W0001_P0258\TR1_2_W0001_P0258_T0001_R1_P3_K1_Ch2-Ch1.zen
1.560000e+00	5.733340e+00	20151211_gfpNIPBLcf1_Prometa\MitoSys2\LSM\gfpNIPBLcf1_Noc\DE_W0002\DE_W0002_P0008\DE_2_W0002_P0008_T0002\TR1_W0001_P0258\TR1_2_W0001_P0258_T0001_R1_P3_K1_Ch2-Ch1.zen
1.620000e+00	6.650010e+00	20151211_gfpNIPBLcf1_Prometa\MitoSys2\LSM\gfpNIPBLcf1_Noc\DE_W0002\DE_W0002_P0008\DE_2_W0002_P0008_T0002\TR1_W0001_P0258\TR1_2_W0001_P0258_T0001_R1_P3_K1_Ch2-Ch1.zen
1.680000e+00	6.666680e+00	20151211_gfpNIPBLcf1_Prometa\MitoSys2\LSM\gfpNIPBLcf1_Noc\DE_W0002\DE_W0002_P0008\DE_2_W0002_P0008_T0002\TR1_W0001_P0258\TR1_2_W0001_P0258_T0001_R1_P3_K1_Ch2-Ch1.zen
1.740000e+00	6.316680e+00	20151211_gfpNIPBLcf1_Prometa\MitoSys2\LSM\gfpNIPBLcf1_Noc\DE_W0002\DE_W0002_P0008\DE_2_W0002_P0008_T0002\TR1_W0001_P0258\TR1_2_W0001_P0258_T0001_R1_P3_K1_Ch2-Ch1.zen
1.800000e+00	7.250010e+00	20151211_gfpNIPBLcf1_Prometa\MitoSys2\LSM\gfpNIPBLcf1_Noc\DE_W0002\DE_W0002_P0008\DE_2_W0002_P0008_T0002\TR1_W0001_P0258\TR1_2_W0001_P0258_T0001_R1_P3_K1_Ch2-Ch1.zen
1.860000e+00	5.783340e+00	20151211_gfpNIPBLcf1_Prometa\MitoSys2\LSM\gfpNIPBLcf1_Noc\DE_W0002\DE_W0002_P0008\DE_2_W0002_P0008_T0002\TR1_W0001_P0258\TR1_2_W0001_P0258_T0001_R1_P3_K1_Ch2-Ch1.zen
1.920000e+00	5.800010e+00	20151211_gfpNIPBLcf1_Prometa\MitoSys2\LSM\gfpNIPBLcf1_Noc\DE_W0002\DE_W0002_P0008\DE_2_W0002_P0008_T0002\TR1_W0001_P0258\TR1_2_W0001_P0258_T0001_R1_P3_K1_Ch2-Ch1.zen
1.980000e+00	7.016680e+00	20151211_gfpNIPBLcf1_Prometa\MitoSys2\LSM\gfpNIPBLcf1_Noc\DE_W0002\DE_W0002_P0008\DE_2_W0002_P0008_T0002\TR1_W0001_P0258\TR1_2_W0001_P0258_T0001_R1_P3_K1_Ch2-Ch1.zen
2.040000e+00	7.200010e+00	20151211_gfpNIPBLcf1_Prometa\MitoSys2\LSM\gfpNIPBLcf1_Noc\DE_W0002\DE_W0002_P0008\DE_2_W0002_P0008_T0002\TR1_W0001_P0258\TR1_2_W0001_P0258_T0001_R1_P3_K1_Ch2-Ch1.zen
2.100000e+00	8.133340e+00	20151211_gfpNIPBLcf1_Prometa\MitoSys2\LSM\gfpNIPBLcf1_Noc\DE_W0002\DE_W0002_P0008\DE_2_W0002_P0008_T0002\TR1_W0001_P0258\TR1_2_W0001_P0258_T0001_R1_P3_K1_Ch2-Ch1.zen
2.160000e+00	7.533340e+00	20151211_gfpNIPBLcf1_Prometa\MitoSys2\LSM\gfpNIPBLcf1_Noc\DE_W0002\DE_W0002_P0008\DE_2_W0002_P0008_T0002\TR1_W0001_P0258\TR1_2_W0001_P0258_T0001_R1_P3_K1_Ch2-Ch1.zen
2.220000e+00	7.383340e+00	20151211_gfpNIPBLcf1_Prometa\MitoSys2\LSM\gfpNIPBLcf1_Noc\DE_W0002\DE_W0002_P0008\DE_2_W0002_P0008_T0002\TR1_W0001_P0258\TR1_2_W0001_P0258_T0001_R1_P3_K1_Ch2-Ch1.zen
2.280000e+00	1.015001e+01	20151211_gfpNIPBLcf1_Prometa\MitoSys2\LSM\gfpNIPBLcf1_Noc\DE_W0002\DE_W0002_P0008\DE_2_W0002_P0008_T0002\TR1_W0001_P0258\TR1_2_W0001_P0258_T0001_R1_P3_K1_Ch2-Ch1.zen
2.340000e+00	9.966680e+00	20151211_gfpNIPBLcf1_Prometa\MitoSys2\LSM\gfpNIPBLcf1_Noc\DE_W0002\DE_W0002_P0008\DE_2_W0002_P0008_T0002\TR1_W0001_P0258\TR1_2_W0001_P0258_T0001_R1_P3_K1_Ch2-Ch1.zen
2.400000e+00	7.350010e+00	20151211_gfpNIPBLcf1_Prometa\MitoSys2\LSM\gfpNIPBLcf1_Noc\DE_W0002\DE_W0002_P0008\DE_2_W0002_P0008_T0002\TR1_W0001_P0258\TR1_2_W0001_P0258_T0001_R1_P3_K1_Ch2-Ch1.zen
2.460000e+00	6.016670e+00	20151211_gfpNIPBLcf1_Prometa\MitoSys2\LSM\gfpNIPBLcf1_Noc\DE_W0002\DE_W0002_P0008\DE_2_W0002_P0008_T0002\TR1_W0001_P0258\TR1_2_W0001_P0258_T0001_R1_P3_K1_Ch2-Ch1.zen
2.520000e+00	6.333340e+00	20151211_gfpNIPBLcf1_Prometa\MitoSys2\LSM\gfpNIPBLcf1_Noc\DE_W0002\DE_W0002_P0008\DE_2_W0002_P0008_T0002\TR1_W0001_P0258\TR1_2_W0001_P0258_T0001_R1_P3_K1_Ch2-Ch1.zen
2.580000e+00	7.516680e+00	20151211_gfpNIPBLcf1_Prometa\MitoSys2\LSM\gfpNIPBLcf1_Noc\DE_W0002\DE_W0002_P0008\DE_2_W0002_P0008_T0002\TR1_W0001_P0258\TR1_2_W0001_P0258_T0001_R1_P3_K1_Ch2-Ch1.zen
2.640000e+00	7.933340e+00	20151211_gfpNIPBLcf1_Prometa\MitoSys2\LSM\gfpNIPBLcf1_Noc\DE_W0002\DE_W0002_P0008\DE_2_W0002_P0008_T0002\TR1_W0001_P0258\TR1_2_W0001_P0258_T0001_R1_P3_K1_Ch2-Ch1.zen
2.700000e+00	5.966670e+00	20151211_gfpNIPBLcf1_Prometa\MitoSys2\LSM\gfpNIPBLcf1_Noc\DE_W0002\DE_W0002_P0008\DE_2_W0002_P0008_T0002\TR1_W0001_P0258\TR1_2_W0001_P0258_T0001_R1_P3_K1_Ch2-Ch1.zen
2.760000e+00	6.833340e+00	20151211_gfpNIPBLcf1_Prometa\MitoSys2\LSM\gfpNIPBLcf1_Noc\DE_W0002\DE_W0002_P0008\DE_2_W0002_P0008_T0002\TR1_W0001_P0258\TR1_2_W0001_P0258_T0001_R1_P3_K1_Ch2-Ch1.zen
2.820000e+00	7.833340e+00	20151211_gfpNIPBLcf1_Prometa\MitoSys2\LSM\gfpNIPBLcf1_Noc\DE_W0002\DE_W0002_P0008\DE_2_W0002_P0008_T0002\TR1_W0001_P0258\TR1_2_W0001_P0258_T0001_R1_P3_K1_Ch2-Ch1.zen
2.880000e+00	9.783350e+00	20151211_gfpNIPBLcf1_Prometa\MitoSys2\LSM\gfpNIPBLcf1_Noc\DE_W0002\DE_W0002_P0008\DE_2_W0002_P0008_T0002\TR1_W0001_P0258\TR1_2_W0001_P0258_T0001_R1_P3_K1_Ch2-Ch1.zen
2.940000e+00	7.416680e+00	20151211_gfpNIPBLcf1_Prometa\MitoSys2\LSM\gfpNIPBLcf1_Noc\DE_W0002\DE_W0002_P0008\DE_2_W0002_P0008_T0002\TR1_W0001_P0258\TR1_2_W0001_P0258_T0001_R1_P3_K1_Ch2-Ch1.zen
3	8.800010e+00	20151211_gfpNIPBLcf1_Prometa\MitoSys2\LSM\gfpNIPBLcf1_Noc\DE_W0002\DE_W0002_P0008\DE_2_W0002_P0008_T0002\TR1_W0001_P0258\TR1_2_W0001_P0258_T0001_R1_P3_K1_Ch2-Ch1.zen
3.060000e+00	7.783340e+00	20151211_gfpNIPBLcf1_Prometa\MitoSys2\LSM\gfpNIPBLcf1_Noc\DE_W0002\DE_W0002_P0008\DE_2_W0002_P0008_T0002\TR1_W0001_P0258\TR1_2_W0001_P0258_T0001_R1_P3_K1_Ch2-Ch1.zen
3.120000e+00	7.783340e+00	20151211_gfpNIPBLcf1_Prometa\MitoSys2\LSM\gfpNIPBLcf1_Noc\DE_W0002\DE_W0002_P0008\DE_2_W0002_P0008_T0002\TR1_W0001_P0258\TR1_2_W0001_P0258_T0001_R1_P3_K1_Ch2-Ch1.zen
3.180000e+00	6.850010e+00	20151211_gfpNIPBLcf1_Prometa\MitoSys2\LSM\gfpNIPBLcf1_Noc\DE_W0002\DE_W0002_P0008\DE_2_W0002_P0008_T0002\TR1_W0001_P0258\TR1_2_W0001_P0258_T0001_R1_P3_K1_Ch2-Ch1.zen
3.240000e+00	8.550010e+00	20151211_gfpNIPBLcf1_Prometa\MitoSys2\LSM\gfpNIPBLcf1_Noc\DE_W0002\DE_W0002_P0008\DE_2_W0002_P0008_T0002\TR1_W0001_P0258\TR1_2_W0001_P0258_T0001_R1_P3_K1_Ch2-Ch1.zen
3.300000e+00	1.008335e+01	20151211_gfpNIPBLcf1_Prometa\MitoSys2\LSM\gfpNIPBLcf1_Noc\DE_W0002\DE_W0002_P0008\DE_2_W0002_P0008_T0002\TR1_W0001_P0258\TR1_2_W0001_P0258_T0001_R1_P3_K1_Ch2-Ch1.zen
3.360000e+00	6.983340e+00	20151211_gfpNIPBLcf1_Prometa\MitoSys2\LSM\gfpNIPBLcf1_Noc\DE_W0002\DE_W0002_P0008\DE_2_W0002_P0008_T0002\TR1_W0001_P0258\TR1_2_W0001_P0258_T0001_R1_P3_K1_Ch2-Ch1.zen
3.420000e+00	9.166680e+00	20151211_gfpNIPBLcf1_Prometa\MitoSys2\LSM\gfpNIPBLcf1_Noc\DE_W0002\DE_W0002_P0008\DE_2_W0002_P0008_T0002\TR1_W0001_P0258\TR1_2_W0001_P0258_T0001_R1_P3_K1_Ch2-Ch1.zen
3.480000e+00	7.783340e+00	20151211_gfpNIPBLcf1_Prometa\MitoSys2\LSM\gfpNIPBLcf1_Noc\DE_W0002\DE_W0002_P0008\DE_2_W0002_P0008_T0002\TR1_W0001_P0258\TR1_2_W0001_P0258_T0001_R1_P3_K1_Ch2-Ch1.zen
3.540000e+00	8.266680e+00	20151211_gfpNIPBLcf1_Prometa\MitoSys2\LSM\gfpNIPBLcf1_Noc\DE_W0002\DE_W0002_P0008\DE_2_W0002_P0008_T0002\TR1_W0001_P0258\TR1_2_W0001_P0258_T0001_R1_P3_K1_Ch2-Ch1.zen
3.600000e+00	6.383340e+00	20151211_gfpNIPBLcf1_Prometa\MitoSys2\LSM\gfpNIPBLcf1_Noc\DE_W0002\DE_W0002_P0008\DE_2_W0002_P0008_T0002\TR1_W0001_P0258\TR1_2_W0001_P0258_T0001_R1_P3_K1_Ch2-Ch1.zen
3.660000e+00	9.150010e+00	20151211_gfpNIPBLcf1_Prometa\MitoSys2\LSM\gfpNIPBLcf1_Noc\DE_W0002\DE_W0002_P0008\DE_2_W0002_P0008_T0002\TR1_W0001_P0258\TR1_2_W0001_P0258_T0001_R1_P3_K1_Ch2-Ch1.zen
3.720000e+00	8.066680e+00	20151211_gfpNIPBLcf1_Prometa\MitoSys2\LSM\gfpNIPBLcf1_Noc\DE_W0002\DE_W0002_P0008\DE_2_W0002_P0008_T0002\TR1_W0001_P0258\TR1_2_W0001_P0258_T0001_R1_P3_K1_Ch2-Ch1.zen
3.779990e+00	8.783350e+00	20151211_gfpNIPBLcf1_Prometa\MitoSys2\LSM\gfpNIPBLcf1_Noc\DE_W0002\DE_W0002_P0008\DE_2_W0002_P0008_T0002\TR1_W0001_P0258\TR1_2_W0001_P0258_T0001_R1_P3_K1_Ch2-Ch1.zen
3.839990e+00	7.150010e+00	20151211_gfpNIPBLcf1_Prometa\MitoSys2\LSM\gfpNIPBLcf1_Noc\DE_W0002\DE_W0002_P0008\DE_2_W0002_P0008_T0002\TR1_W0001_P0258\TR1_2_W0001_P0258_T0001_R1_P3_K1_Ch2-Ch1.zen
3.899990e+00	6.666680e+00	20151211_gfpNIPBLcf1_Prometa\MitoSys2\LSM\gfpNIPBLcf1_Noc\DE_W0002\DE_W0002_P0008\DE_2_W0002_P0008_T0002\TR1_W0001_P0258\TR1_2_W0001_P0258_T0001_R1_P3_K1_Ch2-Ch1.zen
3.959990e+00	9.050010e+00	20151211_gfpNIPBLcf1_Prometa\MitoSys2\LSM\gfpNIPBLcf1_Noc\DE_W0002\DE_W0002_P0008\DE_2_W0002_P0008_T0002\TR1_W0001_P0258\TR1_2_W0001_P0258_T0001_R1_P3_K1_Ch2-Ch1.zen
4.019990e+00	8.200010e+00	20151211_gfpNIPBLcf1_Prometa\MitoSys2\LSM\gfpNIPBLcf1_Noc\DE_W0002\DE_W0002_P0008\DE_2_W0002_P0008_T0002\TR1_W0001_P0258\TR1_2_W0001_P0258_T0001_R1_P3_K1_Ch2-Ch1.zen
4.079990e+00	8.083340e+00	20151211_gfpNIPBLcf1_Prometa\MitoSys2\LSM\gfpNIPBLcf1_Noc\DE_W0002\DE_W0002_P0008\DE_2_W0002_P0008_T0002\TR1_W0001_P0258\TR1_2_W0001_P0258_T0001_R1_P3_K1_Ch2-Ch1.zen
4.139990e+00	1.091668e+01	20151211_gfpNIPBLcf1_Prometa\MitoSys2\LSM\gfpNIPBLcf1_Noc\DE_W0002\DE_W0002_P0008\DE_2_W0002_P0008_T0002\TR1_W0001_P0258\TR1_2_W0001_P0258_T0001_R1_P3_K1_Ch2-Ch1.zen
4.199990e+00	1.245002e+01	20151211_gfpNIPBLcf1_Prometa\MitoSys2\LSM\gfpNIPBLcf1_Noc\DE_W0002\DE_W0002_P0008\DE_2_W0002_P0008_T0002\TR1_W0001_P0258\TR1_2_W0001_P0258_T0001_R1_P3_K1_Ch2-Ch1.zen
4.259990e+00	1.273335e+01	20151211_gfpNIPBLcf1_Prometa\MitoSys2\LSM\gfpNIPBLcf1_Noc\DE_W0002\DE_W0002_P0008\DE_2_W0002_P0008_T0002\TR1_W0001_P0258\TR1_2_W0001_P0258_T0001_R1_P3_K1_Ch2-Ch1.zen
4.319990e+00	1.031668e+01	20151211_gfpNIPBLcf1_Prometa\MitoSys2\LSM\gfpNIPBLcf1_Noc\DE_W0002\DE_W0002_P0008\DE_2_W0002_P0008_T0002\TR1_W0001_P0258\TR1_2_W0001_P0258_T0001_R1_P3_K1_Ch2-Ch1.zen
4.379990e+00	8.983350e+00	20151211_gfpNIPBLcf1_Prometa\MitoSys2\LSM\gfpNIPBLcf1_Noc\DE_W0002\DE_W0002_P0008\DE_2_W0002_P0008_T0002\TR1_W0001_P0258\TR1_2_W0001_P0258_T0001_R1_P3_K1_Ch2-Ch1.zen
4.439990e+00	8.783350e+00	20151211_gfpNIPBLcf1_Prometa\MitoSys2\LSM\gfpNIPBLcf1_Noc\DE_W0002\DE_W0002_P0008\DE_2_W0002_P0008_T0002\TR1_W0001_P0258\TR1_2_W0001_P0258_T0001_R1_P3_K1_Ch2-Ch1.zen
4.499990e+00	1.056668e+01	20151211_gfpNIPBLcf1_Prometa\MitoSys2\LSM\gfpNIPBLcf1_Noc\DE_W0002\DE_W0002_P0008\DE_2_W0002_P0008_T0002\TR1_W0001_P0258\TR1_2_W0001_P0258_T0001_R1_P3_K1_Ch2-Ch1.zen
4.559990e+00	9.916680e+00	20151211_gfpNIPBLcf1_Prometa\MitoSys2\LSM\gfpNIPBLcf1_Noc\DE_W0002\DE_W0002_P0008\DE_2_W0002_P0008_T0002\TR1_W0001_P0258\TR1_2_W0001_P0258_T0001_R1_P3_K1_Ch2-Ch1.zen
4.619990e+00	8.483350e+00	20151211_gfpNIPBLcf1_Prometa\MitoSys2\LSM\gfpNIPBLcf1_Noc\DE_W0002\DE_W0002_P0008\DE_2_W0002_P0008_T0002\TR1_W0001_P0258\TR1_2_W0001_P0258_T0001_R1_P3_K1_Ch2-Ch1.zen
4.679990e+00	9.166680e+00	20151211_gfpNIPBLcf1_Prometa\MitoSys2\LSM\gfpNIPBLcf1_Noc\DE_W0002\DE_W0002_P0008\DE_2_W0002_P0008_T0002\TR1_W0001_P0258\TR1_2_W0001_P0258_T0001_R1_P3_K1_Ch2-Ch1.zen
4.739990e+00	8.916680e+00	20151211_gfpNIPBLcf1_Prometa\MitoSys2\LSM\gfpNIPBLcf1_Noc\DE_W0002\DE_W0002_P0008\DE_2_W0002_P0008_T0002\TR1_W0001_P0258\TR1_2_W0001_P0258_T0001_R1_P3_K1_Ch2-Ch1.zen
4.799990e+00	7.683340e+00	20151211_gfpNIPBLcf1_Prometa\MitoSys2\LSM\gfpNIPBLcf1_Noc\DE_W0002\DE_W0002_P0008\DE_2_W0002_P0008_T0002\TR1_W0001_P0258\TR1_2_W0001_P0258_T0001_R1_P3_K1_Ch2-Ch1.zen
4.859990e+00	8.166680e+00	20151211_gfpNIPBLcf1_Prometa\MitoSys2\LSM\gfpNIPBLcf1_Noc\DE_W0002\DE_W0002_P0008\DE_2_W0002_P0008_T0002\TR1_W0001_P0258\TR1_2_W0001_P0258_T0001_R1_P3_K1_Ch2-Ch1.zen
4.919990e+00	6.266670e+00	20151211_gfpNIPBLcf1_Prometa\MitoSys2\LSM\gfpNIPBLcf1_Noc\DE_W0002\DE_W0002_P0008\DE_2_W0002_P0008_T0002\TR1_W0001_P0258\TR1_2_W0001_P0258_T0001_R1_P3_K1_Ch2-Ch1.zen
4.979990e+00	8.950010e+00	20151211_gfpNIPBLcf1_Prometa\MitoSys2\LSM\gfpNIPBLcf1_Noc\DE_W0002\DE_W0002_P0008\DE_2_W0002_P0008_T0002\TR1_W0001_P0258\TR1_2_W0001_P0258_T0001_R1_P3_K1_Ch2-Ch1.zen
5.039990e+00	8.950010e+00	20151211_gfpNIPBLcf1_Prometa\MitoSys2\LSM\gfpNIPBLcf1_Noc\DE_W0002\DE_W0002_P0008\DE_2_W0002_P0008_T0002\TR1_W0001_P0258\TR1_2_W0001_P0258_T0001_R1_P3_K1_Ch2-Ch1.zen
5.099990e+00	7.450010e+00	20151211_gfpNIPBLcf1_Prometa\MitoSys2\LSM\gfpNIPBLcf1_Noc\DE_W0002\DE_W0002_P0008\DE_2_W0002_P0008_T0002\TR1_W0001_P0258\TR1_2_W0001_P0258_T0001_R1_P3_K1_Ch2-Ch1.zen
5.159990e+00	6.583340e+00	20151211_gfpNIPBLcf1_Prometa\MitoSys2\LSM\gfpNIPBLcf1_Noc\DE_W0002\DE_W0002_P0008\DE_2_W0002_P0008_T0002\TR1_W0001_P0258\TR1_2_W0001_P0258_T0001_R1_P3_K1_Ch2-Ch1.zen
5.219990e+00	7.733340e+00	20151211_gfpNIPBLcf1_Prometa\MitoSys2\LSM\gfpNIPBLcf1_Noc\DE_W0002\DE_W0002_P0008\DE_2_W0002_P0008_T0002\TR1_W0001_P0258\TR1_2_W0001_P0258_T0001_R1_P3_K1_Ch2-Ch1.zen
5.279990e+00	8.366680e+00	20151211_gfpNIPBLcf1_Prometa\MitoSys2\LSM\gfpNIPBLcf1_Noc\DE_W0002\DE_W0002_P0008\DE_2_W0002_P0008_T0002\TR1_W0001_P0258\TR1_2_W0001_P0258_T0001_R1_P3_K1_Ch2-Ch1.zen
5.339990e+00	1.083335e+01	20151211_gfpNIPBLcf1_Prometa\MitoSys2\LSM\gfpNIPBLcf1_Noc\DE_W0002\DE_W0002_P0008\DE_2_W0002_P0008_T0002\TR1_W0001_P0258\TR1_2_W0001_P0258_T0001_R1_P3_K1_Ch2-Ch1.zen
5.399990e+00	9.550010e+00	20151211_gfpNIPBLcf1_Prometa\MitoSys2\LSM\gfpNIPBLcf1_Noc\DE_W0002\DE_W0002_P0008\DE_2_W0002_P0008_T0002\TR1_W0001_P0258\TR1_2_W0001_P0258_T0001_R1_P3_K1_Ch2-Ch1.zen
5.459990e+00	9.500010e+00	20151211_gfpNIPBLcf1_Prometa\MitoSys2\LSM\gfpNIPBLcf1_Noc\DE_W0002\DE_W0002_P0008\DE_2_W0002_P0008_T0002\TR1_W0001_P0258\TR1_2_W0001_P0258_T0001_R1_P3_K1_Ch2-Ch1.zen
5.519990e+00	8.116680e+00	20151211_gfpNIPBLcf1_Prometa\MitoSys2\LSM\gfpNIPBLcf1_Noc\DE_W0002\DE_W0002_P0008\DE_2_W0002_P0008_T0002\TR1_W0001_P0258\TR1_2_W0001_P0258_T0001_R1_P3_K1_Ch2-Ch1.zen
5.579990e+00	1.181668e+01	20151211_gfpNIPBLcf1_Prometa\MitoSys2\LSM\gfpNIPBLcf1_Noc\DE_W0002\DE_W0002_P0008\DE_2_W0002_P0008_T0002\TR1_W0001_P0258\TR1_2_W0001_P0258_T0001_R1_P3_K1_Ch2-Ch1.zen
5.639990e+00	1.046668e+01	20151211_gfpNIPBLcf1_Prometa\MitoSys2\LSM\gfpNIPBLcf1_Noc\DE_W0002\DE_W0002_P0008\DE_2_W0002_P0008_T0002\TR1_W0001_P0258\TR1_2_W0001_P0258_T0001_R1_P3_K1_Ch2-Ch1.zen
5.699990e+00	1.003335e+01	20151211_gfpNIPBLcf1_Prometa\MitoSys2\LSM\gfpNIPBLcf1_Noc\DE_W0002\DE_W0002_P0008\DE_2_W0002_P0008_T0002\TR1_W0001_P0258\TR1_2_W0001_P0258_T0001_R1_P3_K1_Ch2-Ch1.zen
5.759990e+00	7.466680e+00	20151211_gfpNIPBLcf1_Prometa\MitoSys2\LSM\gfpNIPBLcf1_Noc\DE_W0002\DE_W0002_P0008\DE_2_W0002_P0008_T0002\TR1_W0001_P0258\TR1_2_W0001_P0258_T0001_R1_P3_K1_Ch2-Ch1.zen
5.819990e+00	7.333340e+00	20151211_gfpNIPBLcf1_Prometa\MitoSys2\LSM\gfpNIPBLcf1_Noc\DE_W0002\DE_W0002_P0008\DE_2_W0002_P0008_T0002\TR1_W0001_P0258\TR1_2_W0001_P0258_T0001_R1_P3_K1_Ch2-Ch1.zen
5.879990e+00	9.366680e+00	20151211_gfpNIPBLcf1_Prometa\MitoSys2\LSM\gfpNIPBLcf1_Noc\DE_W0002\DE_W0002_P0008\DE_2_W0002_P0008_T0002\TR1_W0001_P0258\TR1_2_W0001_P0258_T0001_R1_P3_K1_Ch2-Ch1.zen
5.939990e+00	8.350010e+00	20151211_gfpNIPBLcf1_Prometa\MitoSys2\LSM\gfpNIPBLcf1_Noc\DE_W0002\DE_W0002_P0008\DE_2_W0002_P0008_T0002\TR1_W0001_P0258\TR1_2_W0001_P0258_T0001_R1_P3_K1_Ch2-Ch1.zen
5.999990e+00	6.633340e+00	20151211_gfpNIPBLcf1_Prometa\MitoSys2\LSM\gfpNIPBLcf1_Noc\DE_W0002\DE_W0002_P0008\DE_2_W0002_P0008_T0002\TR1_W0001_P0258\TR1_2_W0001_P0258_T0001_R1_P3_K1_Ch2-Ch1.zen
6.059990e+00	6.583340e+00	20151211_gfpNIPBLcf1_Prometa\MitoSys2\LSM\gfpNIPBLcf1_Noc\DE_W0002\DE_W0002_P0008\DE_2_W0002_P0008_T0002\TR1_W0001_P0258\TR1_2_W0001_P0258_T0001_R1_P3_K1_Ch2-Ch1.zen
6.119990e+00	6.866680e+00	20151211_gfpNIPBLcf1_Prometa\MitoSys2\LSM\gfpNIPBLcf1_Noc\DE_W0002\DE_W0002_P0008\DE_2_W0002_P0008_T0002\TR1_W0001_P0258\TR1_2_W0001_P0258_T0001_R1_P3_K1_Ch2-Ch1.zen
6.179990e+00	9.000010e+00	20151211_gfpNIPBLcf1_Prometa\MitoSys2\LSM\gfpNIPBLcf1_Noc\DE_W0002\DE_W0002_P0008\DE_2_W0002_P0008_T0002\TR1_W0001_P0258\TR1_2_W0001_P0258_T0001_R1_P3_K1_Ch2-Ch1.zen
6.239990e+00	8.066680e+00	20151211_gfpNIPBLcf1_Prometa\MitoSys2\LSM\gfpNIPBLcf1_Noc\DE_W0002\DE_W0002_P0008\DE_2_W0002_P0008_T0002\TR1_W0001_P0258\TR1_2_W0001_P0258_T0001_R1_P3_K1_Ch2-Ch1.zen
6.299990e+00	6.683340e+00	20151211_gfpNIPBLcf1_Prometa\MitoSys2\LSM\gfpNIPBLcf1_Noc\DE_W0002\DE_W0002_P0008\DE_2_W0002_P0008_T0002\TR1_W0001_P0258\TR1_2_W0001_P0258_T0001_R1_P3_K1_Ch2-Ch1.zen
6.359990e+00	8.316680e+00	20151211_gfpNIPBLcf1_Prometa\MitoSys2\LSM\gfpNIPBLcf1_Noc\DE_W0002\DE_W0002_P0008\DE_2_W0002_P0008_T0002\TR1_W0001_P0258\TR1_2_W0001_P0258_T0001_R1_P3_K1_Ch2-Ch1.zen
6.419990e+00	8.066680e+00	20151211_gfpNIPBLcf1_Prometa\MitoSys2\LSM\gfpNIPBLcf1_Noc\DE_W0002\DE_W0002_P0008\DE_2_W0002_P0008_T0002\TR1_W0001_P0258\TR1_2_W0001_P0258_T0001_R1_P3_K1_Ch2-Ch1.zen
6.479990e+00	8.350010e+00	20151211_gfpNIPBLcf1_Prometa\MitoSys2\LSM\gfpNIPBLcf1_Noc\DE_W0002\DE_W0002_P0008\DE_2_W0002_P0008_T0002\TR1_W0001_P0258\TR1_2_W0001_P0258_T0001_R1_P3_K1_Ch2-Ch1.zen
6.539990e+00	6.550010e+00	20151211_gfpNIPBLcf1_Prometa\MitoSys2\LSM\gfpNIPBLcf1_Noc\DE_W0002\DE_W0002_P0008\DE_2_W0002_P0008_T0002\TR1_W0001_P0258\TR1_2_W0001_P0258_T0001_R1_P3_K1_Ch2-Ch1.zen
6.599990e+00	6.533340e+00	20151211_gfpNIPBLcf1_Prometa\MitoSys2\LSM\gfpNIPBLcf1_Noc\DE_W0002\DE_W0002_P0008\DE_2_W0002_P0008_T0002\TR1_W0001_P0258\TR1_2_W0001_P0258_T0001_R1_P3_K1_Ch2-Ch1.zen
6.659990e+00	8.416680e+00	20151211_gfpNIPBLcf1_Prometa\MitoSys2\LSM\gfpNIPBLcf1_Noc\DE_W0002\DE_W0002_P0008\DE_2_W0002_P0008_T0002\TR1_W0001_P0258\TR1_2_W0001_P0258_T0001_R1_P3_K1_Ch2-Ch1.zen
6.719990e+00	7.066680e+00	20151211_gfpNIPBLcf1_Prometa\MitoSys2\LSM\gfpNIPBLcf1_Noc\DE_W0002\DE_W0002_P0008\DE_2_W0002_P0008_T0002\TR1_W0001_P0258\TR1_2_W0001_P0258_T0001_R1_P3_K1_Ch2-Ch1.zen
6.779990e+00	7.400010e+00	20151211_gfpNIPBLcf1_Prometa\MitoSys2\LSM\gfpNIPBLcf1_Noc\DE_W0002\DE_W0002_P0008\DE_2_W0002_P0008_T0002\TR1_W0001_P0258\TR1_2_W0001_P0258_T0001_R1_P3_K1_Ch2-Ch1.zen
6.839990e+00	8.733350e+00	20151211_gfpNIPBLcf1_Prometa\MitoSys2\LSM\gfpNIPBLcf1_Noc\DE_W0002\DE_W0002_P0008\DE_2_W0002_P0008_T0002\TR1_W0001_P0258\TR1_2_W0001_P0258_T0001_R1_P3_K1_Ch2-Ch1.zen
6.899990e+00	1.076668e+01	20151211_gfpNIPBLcf1_Prometa\MitoSys2\LSM\gfpNIPBLcf1_Noc\DE_W0002\DE_W0002_P0008\DE_2_W0002_P0008_T0002\TR1_W0001_P0258\TR1_2_W0001_P0258_T0001_R1_P3_K1_Ch2-Ch1.zen
6.959990e+00	1.010001e+01	20151211_gfpNIPBLcf1_Prometa\MitoSys2\LSM\gfpNIPBLcf1_Noc\DE_W0002\DE_W0002_P0008\DE_2_W0002_P0008_T0002\TR1_W0001_P0258\TR1_2_W0001_P0258_T0001_R1_P3_K1_Ch2-Ch1.zen
7.019990e+00	7.533340e+00	20151211_gfpNIPBLcf1_Prometa\MitoSys2\LSM\gfpNIPBLcf1_Noc\DE_W0002\DE_W0002_P0008\DE_2_W0002_P0008_T0002\TR1_W0001_P0258\TR1_2_W0001_P0258_T0001_R1_P3_K1_Ch2-Ch1.zen
7.079990e+00	6.416680e+00	20151211_gfpNIPBLcf1_Prometa\MitoSys2\LSM\gfpNIPBLcf1_Noc\DE_W0002\DE_W0002_P0008\DE_2_W0002_P0008_T0002\TR1_W0001_P0258\TR1_2_W0001_P0258_T0001_R1_P3_K1_Ch2-Ch1.zen
7.139990e+00	7.183340e+00	20151211_gfpNIPBLcf1_Prometa\MitoSys2\LSM\gfpNIPBLcf1_Noc\DE_W0002\DE_W0002_P0008\DE_2_W0002_P0008_T0002\TR1_W0001_P0258\TR1_2_W0001_P0258_T0001_R1_P3_K1_Ch2-Ch1.zen
7.199990e+00	7.216680e+00	20151211_gfpNIPBLcf1_Prometa\MitoSys2\LSM\gfpNIPBLcf1_Noc\DE_W0002\DE_W0002_P0008\DE_2_W0002_P0008_T0002\TR1_W0001_P0258\TR1_2_W0001_P0258_T0001_R1_P3_K1_Ch2-Ch1.zen
7.259990e+00	9.816680e+00	20151211_gfpNIPBLcf1_Prometa\MitoSys2\LSM\gfpNIPBLcf1_Noc\DE_W0002\DE_W0002_P0008\DE_2_W0002_P0008_T0002\TR1_W0001_P0258\TR1_2_W0001_P0258_T0001_R1_P3_K1_Ch2-Ch1.zen
7.319990e+00	9.016680e+00	20151211_gfpNIPBLcf1_Prometa\MitoSys2\LSM\gfpNIPBLcf1_Noc\DE_W0002\DE_W0002_P0008\DE_2_W0002_P0008_T0002\TR1_W0001_P0258\TR1_2_W0001_P0258_T0001_R1_P3_K1_Ch2-Ch1.zen
7.379990e+00	7.783340e+00	20151211_gfpNIPBLcf1_Prometa\MitoSys2\LSM\gfpNIPBLcf1_Noc\DE_W0002\DE_W0002_P0008\DE_2_W0002_P0008_T0002\TR1_W0001_P0258\TR1_2_W0001_P0258_T0001_R1_P3_K1_Ch2-Ch1.zen
7.439990e+00	7.316680e+00	20151211_gfpNIPBLcf1_Prometa\MitoSys2\LSM\gfpNIPBLcf1_Noc\DE_W0002\DE_W0002_P0008\DE_2_W0002_P0008_T0002\TR1_W0001_P0258\TR1_2_W0001_P0258_T0001_R1_P3_K1_Ch2-Ch1.zen
7.499990e+00	7.266680e+00	20151211_gfpNIPBLcf1_Prometa\MitoSys2\LSM\gfpNIPBLcf1_Noc\DE_W0002\DE_W0002_P0008\DE_2_W0002_P0008_T0002\TR1_W0001_P0258\TR1_2_W0001_P0258_T0001_R1_P3_K1_Ch2-Ch1.zen
7.559990e+00	7.583340e+00	20151211_gfpNIPBLcf1_Prometa\MitoSys2\LSM\gfpNIPBLcf1_Noc\DE_W0002\DE_W0002_P0008\DE_2_W0002_P0008_T0002\TR1_W0001_P0258\TR1_2_W0001_P0258_T0001_R1_P3_K1_Ch2-Ch1.zen
7.619990e+00	9.066680e+00	20151211_gfpNIPBLcf1_Prometa\MitoSys2\LSM\gfpNIPBLcf1_Noc\DE_W0002\DE_W0002_P0008\DE_2_W0002_P0008_T0002\TR1_W0001_P0258\TR1_2_W0001_P0258_T0001_R1_P3_K1_Ch2-Ch1.zen
7.679990e+00	9.316680e+00	20151211_gfpNIPBLcf1_Prometa\MitoSys2\LSM\gfpNIPBLcf1_Noc\DE_W0002\DE_W0002_P0008\DE_2_W0002_P0008_T0002\TR1_W0001_P0258\TR1_2_W0001_P0258_T0001_R1_P3_K1_Ch2-Ch1.zen
7.739990e+00	8.850010e+00	20151211_gfpNIPBLcf1_Prometa\MitoSys2\LSM\gfpNIPBLcf1_Noc\DE_W0002\DE_W0002_P0008\DE_2_W0002_P0008_T0002\TR1_W0001_P0258\TR1_2_W0001_P0258_T0001_R1_P3_K1_Ch2-Ch1.zen
7.799990e+00	1.013335e+01	20151211_gfpNIPBLcf1_Prometa\MitoSys2\LSM\gfpNIPBLcf1_Noc\DE_W0002\DE_W0002_P0008\DE_2_W0002_P0008_T0002\TR1_W0001_P0258\TR1_2_W0001_P0258_T0001_R1_P3_K1_Ch2-Ch1.zen
7.859990e+00	9.650010e+00	20151211_gfpNIPBLcf1_Prometa\MitoSys2\LSM\gfpNIPBLcf1_Noc\DE_W0002\DE_W0002_P0008\DE_2_W0002_P0008_T0002\TR1_W0001_P0258\TR1_2_W0001_P0258_T0001_R1_P3_K1_Ch2-Ch1.zen
7.919990e+00	7.783340e+00	20151211_gfpNIPBLcf1_Prometa\MitoSys2\LSM\gfpNIPBLcf1_Noc\DE_W0002\DE_W0002_P0008\DE_2_W0002_P0008_T0002\TR1_W0001_P0258\TR1_2_W0001_P0258_T0001_R1_P3_K1_Ch2-Ch1.zen
7.979990e+00	7.566680e+00	20151211_gfpNIPBLcf1_Prometa\MitoSys2\LSM\gfpNIPBLcf1_Noc\DE_W0002\DE_W0002_P0008\DE_2_W0002_P0008_T0002\TR1_W0001_P0258\TR1_2_W0001_P0258_T0001_R1_P3_K1_Ch2-Ch1.zen
8.039990e+00	7.483340e+00	20151211_gfpNIPBLcf1_Prometa\MitoSys2\LSM\gfpNIPBLcf1_Noc\DE_W0002\DE_W0002_P0008\DE_2_W0002_P0008_T0002\TR1_W0001_P0258\TR1_2_W0001_P0258_T0001_R1_P3_K1_Ch2-Ch1.zen
8.099990e+00	7.650010e+00	20151211_gfpNIPBLcf1_Prometa\MitoSys2\LSM\gfpNIPBLcf1_Noc\DE_W0002\DE_W0002_P0008\DE_2_W0002_P0008_T0002\TR1_W0001_P0258\TR1_2_W0001_P0258_T0001_R1_P3_K1_Ch2-Ch1.zen
8.159990e+00	8.866680e+00	20151211_gfpNIPBLcf1_Prometa\MitoSys2\LSM\gfpNIPBLcf1_Noc\DE_W0002\DE_W0002_P0008\DE_2_W0002_P0008_T0002\TR1_W0001_P0258\TR1_2_W0001_P0258_T0001_R1_P3_K1_Ch2-Ch1.zen
8.219990e+00	6.950010e+00	20151211_gfpNIPBLcf1_Prometa\MitoSys2\LSM\gfpNIPBLcf1_Noc\DE_W0002\DE_W0002_P0008\DE_2_W0002_P0008_T0002\TR1_W0001_P0258\TR1_2_W0001_P0258_T0001_R1_P3_K1_Ch2-Ch1.zen
8.279990e+00	6.583340e+00	20151211_gfpNIPBLcf1_Prometa\MitoSys2\LSM\gfpNIPBLcf1_Noc\DE_W0002\DE_W0002_P0008\DE_2_W0002_P0008_T0002\TR1_W0001_P0258\TR1_2_W0001_P0258_T0001_R1_P3_K1_Ch2-Ch1.zen
8.339990e+00	9.133350e+00	20151211_gfpNIPBLcf1_Prometa\MitoSys2\LSM\gfpNIPBLcf1_Noc\DE_W0002\DE_W0002_P0008\DE_2_W0002_P0008_T0002\TR1_W0001_P0258\TR1_2_W0001_P0258_T0001_R1_P3_K1_Ch2-Ch1.zen
8.399990e+00	9.483350e+00	20151211_gfpNIPBLcf1_Prometa\MitoSys2\LSM\gfpNIPBLcf1_Noc\DE_W0002\DE_W0002_P0008\DE_2_W0002_P0008_T0002\TR1_W0001_P0258\TR1_2_W0001_P0258_T0001_R1_P3_K1_Ch2-Ch1.zen
8.459990e+00	7.083340e+00	20151211_gfpNIPBLcf1_Prometa\MitoSys2\LSM\gfpNIPBLcf1_Noc\DE_W0002\DE_W0002_P0008\DE_2_W0002_P0008_T0002\TR1_W0001_P0258\TR1_2_W0001_P0258_T0001_R1_P3_K1_Ch2-Ch1.zen
8.519990e+00	7.100010e+00	20151211_gfpNIPBLcf1_Prometa\MitoSys2\LSM\gfpNIPBLcf1_Noc\DE_W0002\DE_W0002_P0008\DE_2_W0002_P0008_T0002\TR1_W0001_P0258\TR1_2_W0001_P0258_T0001_R1_P3_K1_Ch2-Ch1.zen
8.579990e+00	9.000010e+00	20151211_gfpNIPBLcf1_Prometa\MitoSys2\LSM\gfpNIPBLcf1_Noc\DE_W0002\DE_W0002_P0008\DE_2_W0002_P0008_T0002\TR1_W0001_P0258\TR1_2_W0001_P0258_T0001_R1_P3_K1_Ch2-Ch1.zen
8.639990e+00	6.483340e+00	20151211_gfpNIPBLcf1_Prometa\MitoSys2\LSM\gfpNIPBLcf1_Noc\DE_W0002\DE_W0002_P0008\DE_2_W0002_P0008_T0002\TR1_W0001_P0258\TR1_2_W0001_P0258_T0001_R1_P3_K1_Ch2-Ch1.zen
8.699990e+00	7.383340e+00	20151211_gfpNIPBLcf1_Prometa\MitoSys2\LSM\gfpNIPBLcf1_Noc\DE_W0002\DE_W0002_P0008\DE_2_W0002_P0008_T0002\TR1_W0001_P0258\TR1_2_W0001_P0258_T0001_R1_P3_K1_Ch2-Ch1.zen
8.759990e+00	7.900010e+00	20151211_gfpNIPBLcf1_Prometa\MitoSys2\LSM\gfpNIPBLcf1_Noc\DE_W0002\DE_W0002_P0008\DE_2_W0002_P0008_T0002\TR1_W0001_P0258\TR1_2_W0001_P0258_T0001_R1_P3_K1_Ch2-Ch1.zen
8.819990e+00	6.850010e+00	20151211_gfpNIPBLcf1_Prometa\MitoSys2\LSM\gfpNIPBLcf1_Noc\DE_W0002\DE_W0002_P0008\DE_2_W0002_P0008_T0002\TR1_W0001_P0258\TR1_2_W0001_P0258_T0001_R1_P3_K1_Ch2-Ch1.zen
8.879990e+00	6.716680e+00	20151211_gfpNIPBLcf1_Prometa\MitoSys2\LSM\gfpNIPBLcf1_Noc\DE_W0002\DE_W0002_P0008\DE_2_W0002_P0008_T0002\TR1_W0001_P0258\TR1_2_W0001_P0258_T0001_R1_P3_K1_Ch2-Ch1.zen
8.939990e+00	7.916680e+00	20151211_gfpNIPBLcf1_Prometa\MitoSys2\LSM\gfpNIPBLcf1_Noc\DE_W0002\DE_W0002_P0008\DE_2_W0002_P0008_T0002\TR1_W0001_P0258\TR1_2_W0001_P0258_T0001_R1_P3_K1_Ch2-Ch1.zen
8.999990e+00	8.033340e+00	20151211_gfpNIPBLcf1_Prometa\MitoSys2\LSM\gfpNIPBLcf1_Noc\DE_W0002\DE_W0002_P0008\DE_2_W0002_P0008_T0002\TR1_W0001_P0258\TR1_2_W0001_P0258_T0001_R1_P3_K1_Ch2-Ch1.zen
9.059990e+00	6.300010e+00	20151211_gfpNIPBLcf1_Prometa\MitoSys2\LSM\gfpNIPBLcf1_Noc\DE_W0002\DE_W0002_P0008\DE_2_W0002_P0008_T0002\TR1_W0001_P0258\TR1_2_W0001_P0258_T0001_R1_P3_K1_Ch2-Ch1.zen
9.119990e+00	8.833350e+00	20151211_gfpNIPBLcf1_Prometa\MitoSys2\LSM\gfpNIPBLcf1_Noc\DE_W0002\DE_W0002_P0008\DE_2_W0002_P0008_T0002\TR1_W0001_P0258\TR1_2_W0001_P0258_T0001_R1_P3_K1_Ch2-Ch1.zen
9.179990e+00	6.883340e+00	20151211_gfpNIPBLcf1_Prometa\MitoSys2\LSM\gfpNIPBLcf1_Noc\DE_W0002\DE_W0002_P0008\DE_2_W0002_P0008_T0002\TR1_W0001_P0258\TR1_2_W0001_P0258_T0001_R1_P3_K1_Ch2-Ch1.zen
9.239990e+00	8.700010e+00	20151211_gfpNIPBLcf1_Prometa\MitoSys2\LSM\gfpNIPBLcf1_Noc\DE_W0002\DE_W0002_P0008\DE_2_W0002_P0008_T0002\TR1_W0001_P0258\TR1_2_W0001_P0258_T0001_R1_P3_K1_Ch2-Ch1.zen
9.299990e+00	7.283340e+00	20151211_gfpNIPBLcf1_Prometa\MitoSys2\LSM\gfpNIPBLcf1_Noc\DE_W0002\DE_W0002_P0008\DE_2_W0002_P0008_T0002\TR1_W0001_P0258\TR1_2_W0001_P0258_T0001_R1_P3_K1_Ch2-Ch1.zen
9.359990e+00	8.283340e+00	20151211_gfpNIPBLcf1_Prometa\MitoSys2\LSM\gfpNIPBLcf1_Noc\DE_W0002\DE_W0002_P0008\DE_2_W0002_P0008_T0002\TR1_W0001_P0258\TR1_2_W0001_P0258_T0001_R1_P3_K1_Ch2-Ch1.zen
9.419990e+00	7.633340e+00	20151211_gfpNIPBLcf1_Prometa\MitoSys2\LSM\gfpNIPBLcf1_Noc\DE_W0002\DE_W0002_P0008\DE_2_W0002_P0008_T0002\TR1_W0001_P0258\TR1_2_W0001_P0258_T0001_R1_P3_K1_Ch2-Ch1.zen
9.479990e+00	8.383340e+00	20151211_gfpNIPBLcf1_Prometa\MitoSys2\LSM\gfpNIPBLcf1_Noc\DE_W0002\DE_W0002_P0008\DE_2_W0002_P0008_T0002\TR1_W0001_P0258\TR1_2_W0001_P0258_T0001_R1_P3_K1_Ch2-Ch1.zen
9.539990e+00	7.100010e+00	20151211_gfpNIPBLcf1_Prometa\MitoSys2\LSM\gfpNIPBLcf1_Noc\DE_W0002\DE_W0002_P0008\DE_2_W0002_P0008_T0002\TR1_W0001_P0258\TR1_2_W0001_P0258_T0001_R1_P3_K1_Ch2-Ch1.zen
9.599990e+00	7.383340e+00	20151211_gfpNIPBLcf1_Prometa\MitoSys2\LSM\gfpNIPBLcf1_Noc\DE_W0002\DE_W0002_P0008\DE_2_W0002_P0008_T0002\TR1_W0001_P0258\TR1_2_W0001_P0258_T0001_R1_P3_K1_Ch2-Ch1.zen
9.659990e+00	7.350010e+00	20151211_gfpNIPBLcf1_Prometa\MitoSys2\LSM\gfpNIPBLcf1_Noc\DE_W0002\DE_W0002_P0008\DE_2_W0002_P0008_T0002\TR1_W0001_P0258\TR1_2_W0001_P0258_T0001_R1_P3_K1_Ch2-Ch1.zen
9.719990e+00	9.433350e+00	20151211_gfpNIPBLcf1_Prometa\MitoSys2\LSM\gfpNIPBLcf1_Noc\DE_W0002\DE_W0002_P0008\DE_2_W0002_P0008_T0002\TR1_W0001_P0258\TR1_2_W0001_P0258_T0001_R1_P3_K1_Ch2-Ch1.zen
9.779990e+00	8.183340e+00	20151211_gfpNIPBLcf1_Prometa\MitoSys2\LSM\gfpNIPBLcf1_Noc\DE_W0002\DE_W0002_P0008\DE_2_W0002_P0008_T0002\TR1_W0001_P0258\TR1_2_W0001_P0258_T0001_R1_P3_K1_Ch2-Ch1.zen
9.839990e+00	7.816680e+00	20151211_gfpNIPBLcf1_Prometa\MitoSys2\LSM\gfpNIPBLcf1_Noc\DE_W0002\DE_W0002_P0008\DE_2_W0002_P0008_T0002\TR1_W0001_P0258\TR1_2_W0001_P0258_T0001_R1_P3_K1_Ch2-Ch1.zen
9.899990e+00	7.850010e+00	20151211_gfpNIPBLcf1_Prometa\MitoSys2\LSM\gfpNIPBLcf1_Noc\DE_W0002\DE_W0002_P0008\DE_2_W0002_P0008_T0002\TR1_W0001_P0258\TR1_2_W0001_P0258_T0001_R1_P3_K1_Ch2-Ch1.zen
9.959990e+00	8.183340e+00	20151211_gfpNIPBLcf1_Prometa\MitoSys2\LSM\gfpNIPBLcf1_Noc\DE_W0002\DE_W0002_P0008\DE_2_W0002_P0008_T0002\TR1_W0001_P0258\TR1_2_W0001_P0258_T0001_R1_P3_K1_Ch2-Ch1.zen
1.001999e+01	7.516680e+00	20151211_gfpNIPBLcf1_Prometa\MitoSys2\LSM\gfpNIPBLcf1_Noc\DE_W0002\DE_W0002_P0008\DE_2_W0002_P0008_T0002\TR1_W0001_P0258\TR1_2_W0001_P0258_T0001_R1_P3_K1_Ch2-Ch1.zen
1.007999e+01	7.133340e+00	20151211_gfpNIPBLcf1_Prometa\MitoSys2\LSM\gfpNIPBLcf1_Noc\DE_W0002\DE_W0002_P0008\DE_2_W0002_P0008_T0002\TR1_W0001_P0258\TR1_2_W0001_P0258_T0001_R1_P3_K1_Ch2-Ch1.zen
1.013999e+01	6.666680e+00	20151211_gfpNIPBLcf1_Prometa\MitoSys2\LSM\gfpNIPBLcf1_Noc\DE_W0002\DE_W0002_P0008\DE_2_W0002_P0008_T0002\TR1_W0001_P0258\TR1_2_W0001_P0258_T0001_R1_P3_K1_Ch2-Ch1.zen
1.019999e+01	7.650010e+00	20151211_gfpNIPBLcf1_Prometa\MitoSys2\LSM\gfpNIPBLcf1_Noc\DE_W0002\DE_W0002_P0008\DE_2_W0002_P0008_T0002\TR1_W0001_P0258\TR1_2_W0001_P0258_T0001_R1_P3_K1_Ch2-Ch1.zen
1.025999e+01	5.650010e+00	20151211_gfpNIPBLcf1_Prometa\MitoSys2\LSM\gfpNIPBLcf1_Noc\DE_W0002\DE_W0002_P0008\DE_2_W0002_P0008_T0002\TR1_W0001_P0258\TR1_2_W0001_P0258_T0001_R1_P3_K1_Ch2-Ch1.zen
1.031999e+01	6.850010e+00	20151211_gfpNIPBLcf1_Prometa\MitoSys2\LSM\gfpNIPBLcf1_Noc\DE_W0002\DE_W0002_P0008\DE_2_W0002_P0008_T0002\TR1_W0001_P0258\TR1_2_W0001_P0258_T0001_R1_P3_K1_Ch2-Ch1.zen
1.037999e+01	7.950010e+00	20151211_gfpNIPBLcf1_Prometa\MitoSys2\LSM\gfpNIPBLcf1_Noc\DE_W0002\DE_W0002_P0008\DE_2_W0002_P0008_T0002\TR1_W0001_P0258\TR1_2_W0001_P0258_T0001_R1_P3_K1_Ch2-Ch1.zen
1.043999e+01	8.383340e+00	20151211_gfpNIPBLcf1_Prometa\MitoSys2\LSM\gfpNIPBLcf1_Noc\DE_W0002\DE_W0002_P0008\DE_2_W0002_P0008_T0002\TR1_W0001_P0258\TR1_2_W0001_P0258_T0001_R1_P3_K1_Ch2-Ch1.zen
1.049999e+01	7.116680e+00	20151211_gfpNIPBLcf1_Prometa\MitoSys2\LSM\gfpNIPBLcf1_Noc\DE_W0002\DE_W0002_P0008\DE_2_W0002_P0008_T0002\TR1_W0001_P0258\TR1_2_W0001_P0258_T0001_R1_P3_K1_Ch2-Ch1.zen
1.055999e+01	8.683340e+00	20151211_gfpNIPBLcf1_Prometa\MitoSys2\LSM\gfpNIPBLcf1_Noc\DE_W0002\DE_W0002_P0008\DE_2_W0002_P0008_T0002\TR1_W0001_P0258\TR1_2_W0001_P0258_T0001_R1_P3_K1_Ch2-Ch1.zen
1.061999e+01	9.600010e+00	20151211_gfpNIPBLcf1_Prometa\MitoSys2\LSM\gfpNIPBLcf1_Noc\DE_W0002\DE_W0002_P0008\DE_2_W0002_P0008_T0002\TR1_W0001_P0258\TR1_2_W0001_P0258_T0001_R1_P3_K1_Ch2-Ch1.zen
1.067999e+01	9.266680e+00	20151211_gfpNIPBLcf1_Prometa\MitoSys2\LSM\gfpNIPBLcf1_Noc\DE_W0002\DE_W0002_P0008\DE_2_W0002_P0008_T0002\TR1_W0001_P0258\TR1_2_W0001_P0258_T0001_R1_P3_K1_Ch2-Ch1.zen
1.073999e+01	7.216680e+00	20151211_gfpNIPBLcf1_Prometa\MitoSys2\LSM\gfpNIPBLcf1_Noc\DE_W0002\DE_W0002_P0008\DE_2_W0002_P0008_T0002\TR1_W0001_P0258\TR1_2_W0001_P0258_T0001_R1_P3_K1_Ch2-Ch1.zen
1.079998e+01	7.666680e+00	20151211_gfpNIPBLcf1_Prometa\MitoSys2\LSM\gfpNIPBLcf1_Noc\DE_W0002\DE_W0002_P0008\DE_2_W0002_P0008_T0002\TR1_W0001_P0258\TR1_2_W0001_P0258_T0001_R1_P3_K1_Ch2-Ch1.zen
1.085999e+01	6.083340e+00	20151211_gfpNIPBLcf1_Prometa\MitoSys2\LSM\gfpNIPBLcf1_Noc\DE_W0002\DE_W0002_P0008\DE_2_W0002_P0008_T0002\TR1_W0001_P0258\TR1_2_W0001_P0258_T0001_R1_P3_K1_Ch2-Ch1.zen
1.091998e+01	8.350010e+00	20151211_gfpNIPBLcf1_Prometa\MitoSys2\LSM\gfpNIPBLcf1_Noc\DE_W0002\DE_W0002_P0008\DE_2_W0002_P0008_T0002\TR1_W0001_P0258\TR1_2_W0001_P0258_T0001_R1_P3_K1_Ch2-Ch1.zen
1.097999e+01	7.516680e+00	20151211_gfpNIPBLcf1_Prometa\MitoSys2\LSM\gfpNIPBLcf1_Noc\DE_W0002\DE_W0002_P0008\DE_2_W0002_P0008_T0002\TR1_W0001_P0258\TR1_2_W0001_P0258_T0001_R1_P3_K1_Ch2-Ch1.zen
1.103998e+01	8.950010e+00	20151211_gfpNIPBLcf1_Prometa\MitoSys2\LSM\gfpNIPBLcf1_Noc\DE_W0002\DE_W0002_P0008\DE_2_W0002_P0008_T0002\TR1_W0001_P0258\TR1_2_W0001_P0258_T0001_R1_P3_K1_Ch2-Ch1.zen
1.109999e+01	1.011668e+01	20151211_gfpNIPBLcf1_Prometa\MitoSys2\LSM\gfpNIPBLcf1_Noc\DE_W0002\DE_W0002_P0008\DE_2_W0002_P0008_T0002\TR1_W0001_P0258\TR1_2_W0001_P0258_T0001_R1_P3_K1_Ch2-Ch1.zen
1.115998e+01	1.050001e+01	20151211_gfpNIPBLcf1_Prometa\MitoSys2\LSM\gfpNIPBLcf1_Noc\DE_W0002\DE_W0002_P0008\DE_2_W0002_P0008_T0002\TR1_W0001_P0258\TR1_2_W0001_P0258_T0001_R1_P3_K1_Ch2-Ch1.zen
1.121999e+01	8.383340e+00	20151211_gfpNIPBLcf1_Prometa\MitoSys2\LSM\gfpNIPBLcf1_Noc\DE_W0002\DE_W0002_P0008\DE_2_W0002_P0008_T0002\TR1_W0001_P0258\TR1_2_W0001_P0258_T0001_R1_P3_K1_Ch2-Ch1.zen
1.127998e+01	7.666680e+00	20151211_gfpNIPBLcf1_Prometa\MitoSys2\LSM\gfpNIPBLcf1_Noc\DE_W0002\DE_W0002_P0008\DE_2_W0002_P0008_T0002\TR1_W0001_P0258\TR1_2_W0001_P0258_T0001_R1_P3_K1_Ch2-Ch1.zen
1.133998e+01	6.600010e+00	20151211_gfpNIPBLcf1_Prometa\MitoSys2\LSM\gfpNIPBLcf1_Noc\DE_W0002\DE_W0002_P0008\DE_2_W0002_P0008_T0002\TR1_W0001_P0258\TR1_2_W0001_P0258_T0001_R1_P3_K1_Ch2-Ch1.zen
1.139998e+01	6.466680e+00	20151211_gfpNIPBLcf1_Prometa\MitoSys2\LSM\gfpNIPBLcf1_Noc\DE_W0002\DE_W0002_P0008\DE_2_W0002_P0008_T0002\TR1_W0001_P0258\TR1_2_W0001_P0258_T0001_R1_P3_K1_Ch2-Ch1.zen
1.145998e+01	5.216670e+00	20151211_gfpNIPBLcf1_Prometa\MitoSys2\LSM\gfpNIPBLcf1_Noc\DE_W0002\DE_W0002_P0008\DE_2_W0002_P0008_T0002\TR1_W0001_P0258\TR1_2_W0001_P0258_T0001_R1_P3_K1_Ch2-Ch1.zen
1.151998e+01	5.100010e+00	20151211_gfpNIPBLcf1_Prometa\MitoSys2\LSM\gfpNIPBLcf1_Noc\DE_W0002\DE_W0002_P0008\DE_2_W0002_P0008_T0002\TR1_W0001_P0258\TR1_2_W0001_P0258_T0001_R1_P3_K1_Ch2-Ch1.zen
1.157998e+01	6.766680e+00	20151211_gfpNIPBLcf1_Prometa\MitoSys2\LSM\gfpNIPBLcf1_Noc\DE_W0002\DE_W0002_P0008\DE_2_W0002_P0008_T0002\TR1_W0001_P0258\TR1_2_W0001_P0258_T0001_R1_P3_K1_Ch2-Ch1.zen
1.163998e+01	6.300010e+00	20151211_gfpNIPBLcf1_Prometa\MitoSys2\LSM\gfpNIPBLcf1_Noc\DE_W0002\DE_W0002_P0008\DE_2_W0002_P0008_T0002\TR1_W0001_P0258\TR1_2_W0001_P0258_T0001_R1_P3_K1_Ch2-Ch1.zen
1.169998e+01	6.516680e+00	20151211_gfpNIPBLcf1_Prometa\MitoSys2\LSM\gfpNIPBLcf1_Noc\DE_W0002\DE_W0002_P0008\DE_2_W0002_P0008_T0002\TR1_W0001_P0258\TR1_2_W0001_P0258_T0001_R1_P3_K1_Ch2-Ch1.zen
1.175998e+01	7.533340e+00	20151211_gfpNIPBLcf1_Prometa\MitoSys2\LSM\gfpNIPBLcf1_Noc\DE_W0002\DE_W0002_P0008\DE_2_W0002_P0008_T0002\TR1_W0001_P0258\TR1_2_W0001_P0258_T0001_R1_P3_K1_Ch2-Ch1.zen
1.181998e+01	8.733350e+00	20151211_gfpNIPBLcf1_Prometa\MitoSys2\LSM\gfpNIPBLcf1_Noc\DE_W0002\DE_W0002_P0008\DE_2_W0002_P0008_T0002\TR1_W0001_P0258\TR1_2_W0001_P0258_T0001_R1_P3_K1_Ch2-Ch1.zen
1.187998e+01	1.026668e+01	20151211_gfpNIPBLcf1_Prometa\MitoSys2\LSM\gfpNIPBLcf1_Noc\DE_W0002\DE_W0002_P0008\DE_2_W0002_P0008_T0002\TR1_W0001_P0258\TR1_2_W0001_P0258_T0001_R1_P3_K1_Ch2-Ch1.zen
1.193998e+01	8.383340e+00	20151211_gfpNIPBLcf1_Prometa\MitoSys2\LSM\gfpNIPBLcf1_Noc\DE_W0002\DE_W0002_P0008\DE_2_W0002_P0008_T0002\TR1_W0001_P0258\TR1_2_W0001_P0258_T0001_R1_P3_K1_Ch2-Ch1.zen
1.199998e+01	8.583350e+00	20151211_gfpNIPBLcf1_Prometa\MitoSys2\LSM\gfpNIPBLcf1_Noc\DE_W0002\DE_W0002_P0008\DE_2_W0002_P0008_T0002\TR1_W0001_P0258\TR1_2_W0001_P0258_T0001_R1_P3_K1_Ch2-Ch1.zen
1.205998e+01	5.800010e+00	20151211_gfpNIPBLcf1_Prometa\MitoSys2\LSM\gfpNIPBLcf1_Noc\DE_W0002\DE_W0002_P0008\DE_2_W0002_P0008_T0002\TR1_W0001_P0258\TR1_2_W0001_P0258_T0001_R1_P3_K1_Ch2-Ch1.zen
1.211998e+01	9.233350e+00	20151211_gfpNIPBLcf1_Prometa\MitoSys2\LSM\gfpNIPBLcf1_Noc\DE_W0002\DE_W0002_P0008\DE_2_W0002_P0008_T0002\TR1_W0001_P0258\TR1_2_W0001_P0258_T0001_R1_P3_K1_Ch2-Ch1.zen
1.217998e+01	9.400010e+00	20151211_gfpNIPBLcf1_Prometa\MitoSys2\LSM\gfpNIPBLcf1_Noc\DE_W0002\DE_W0002_P0008\DE_2_W0002_P0008_T0002\TR1_W0001_P0258\TR1_2_W0001_P0258_T0001_R1_P3_K1_Ch2-Ch1.zen
1.223998e+01	9.916680e+00	20151211_gfpNIPBLcf1_Prometa\MitoSys2\LSM\gfpNIPBLcf1_Noc\DE_W0002\DE_W0002_P0008\DE_2_W0002_P0008_T0002\TR1_W0001_P0258\TR1_2_W0001_P0258_T0001_R1_P3_K1_Ch2-Ch1.zen
1.229998e+01	9.816680e+00	20151211_gfpNIPBLcf1_Prometa\MitoSys2\LSM\gfpNIPBLcf1_Noc\DE_W0002\DE_W0002_P0008\DE_2_W0002_P0008_T0002\TR1_W0001_P0258\TR1_2_W0001_P0258_T0001_R1_P3_K1_Ch2-Ch1.zen
1.235998e+01	1.053335e+01	20151211_gfpNIPBLcf1_Prometa\MitoSys2\LSM\gfpNIPBLcf1_Noc\DE_W0002\DE_W0002_P0008\DE_2_W0002_P0008_T0002\TR1_W0001_P0258\TR1_2_W0001_P0258_T0001_R1_P3_K1_Ch2-Ch1.zen
1.241998e+01	7.550010e+00	20151211_gfpNIPBLcf1_Prometa\MitoSys2\LSM\gfpNIPBLcf1_Noc\DE_W0002\DE_W0002_P0008\DE_2_W0002_P0008_T0002\TR1_W0001_P0258\TR1_2_W0001_P0258_T0001_R1_P3_K1_Ch2-Ch1.zen
1.247998e+01	8.533350e+00	20151211_gfpNIPBLcf1_Prometa\MitoSys2\LSM\gfpNIPBLcf1_Noc\DE_W0002\DE_W0002_P0008\DE_2_W0002_P0008_T0002\TR1_W0001_P0258\TR1_2_W0001_P0258_T0001_R1_P3_K1_Ch2-Ch1.zen
1.253998e+01	7.900010e+00	20151211_gfpNIPBLcf1_Prometa\MitoSys2\LSM\gfpNIPBLcf1_Noc\DE_W0002\DE_W0002_P0008\DE_2_W0002_P0008_T0002\TR1_W0001_P0258\TR1_2_W0001_P0258_T0001_R1_P3_K1_Ch2-Ch1.zen
1.259998e+01	9.050010e+00	20151211_gfpNIPBLcf1_Prometa\MitoSys2\LSM\gfpNIPBLcf1_Noc\DE_W0002\DE_W0002_P0008\DE_2_W0002_P0008_T0002\TR1_W0001_P0258\TR1_2_W0001_P0258_T0001_R1_P3_K1_Ch2-Ch1.zen
1.265998e+01	7.833340e+00	20151211_gfpNIPBLcf1_Prometa\MitoSys2\LSM\gfpNIPBLcf1_Noc\DE_W0002\DE_W0002_P0008\DE_2_W0002_P0008_T0002\TR1_W0001_P0258\TR1_2_W0001_P0258_T0001_R1_P3_K1_Ch2-Ch1.zen
1.271998e+01	7.883340e+00	20151211_gfpNIPBLcf1_Prometa\MitoSys2\LSM\gfpNIPBLcf1_Noc\DE_W0002\DE_W0002_P0008\DE_2_W0002_P0008_T0002\TR1_W0001_P0258\TR1_2_W0001_P0258_T0001_R1_P3_K1_Ch2-Ch1.zen
1.277998e+01	9.283350e+00	20151211_gfpNIPBLcf1_Prometa\MitoSys2\LSM\gfpNIPBLcf1_Noc\DE_W0002\DE_W0002_P0008\DE_2_W0002_P0008_T0002\TR1_W0001_P0258\TR1_2_W0001_P0258_T0001_R1_P3_K1_Ch2-Ch1.zen
1.283998e+01	6.583340e+00	20151211_gfpNIPBLcf1_Prometa\MitoSys2\LSM\gfpNIPBLcf1_Noc\DE_W0002\DE_W0002_P0008\DE_2_W0002_P0008_T0002\TR1_W0001_P0258\TR1_2_W0001_P0258_T0001_R1_P3_K1_Ch2-Ch1.zen
1.289998e+01	9.583350e+00	20151211_gfpNIPBLcf1_Prometa\MitoSys2\LSM\gfpNIPBLcf1_Noc\DE_W0002\DE_W0002_P0008\DE_2_W0002_P0008_T0002\TR1_W0001_P0258\TR1_2_W0001_P0258_T0001_R1_P3_K1_Ch2-Ch1.zen
1.295998e+01	7.716680e+00	20151211_gfpNIPBLcf1_Prometa\MitoSys2\LSM\gfpNIPBLcf1_Noc\DE_W0002\DE_W0002_P0008\DE_2_W0002_P0008_T0002\TR1_W0001_P0258\TR1_2_W0001_P0258_T0001_R1_P3_K1_Ch2-Ch1.zen
1.301998e+01	6.516680e+00	20151211_gfpNIPBLcf1_Prometa\MitoSys2\LSM\gfpNIPBLcf1_Noc\DE_W0002\DE_W0002_P0008\DE_2_W0002_P0008_T0002\TR1_W0001_P0258\TR1_2_W0001_P0258_T0001_R1_P3_K1_Ch2-Ch1.zen
1.307998e+01	6.433340e+00	20151211_gfpNIPBLcf1_Prometa\MitoSys2\LSM\gfpNIPBLcf1_Noc\DE_W0002\DE_W0002_P0008\DE_2_W0002_P0008_T0002\TR1_W0001_P0258\TR1_2_W0001_P0258_T0001_R1_P3_K1_Ch2-Ch1.zen
1.313998e+01	5.866670e+00	20151211_gfpNIPBLcf1_Prometa\MitoSys2\LSM\gfpNIPBLcf1_Noc\DE_W0002\DE_W0002_P0008\DE_2_W0002_P0008_T0002\TR1_W0001_P0258\TR1_2_W0001_P0258_T0001_R1_P3_K1_Ch2-Ch1.zen
1.319998e+01	7.000010e+00	20151211_gfpNIPBLcf1_Prometa\MitoSys2\LSM\gfpNIPBLcf1_Noc\DE_W0002\DE_W0002_P0008\DE_2_W0002_P0008_T0002\TR1_W0001_P0258\TR1_2_W0001_P0258_T0001_R1_P3_K1_Ch2-Ch1.zen
1.325998e+01	5.933340e+00	20151211_gfpNIPBLcf1_Prometa\MitoSys2\LSM\gfpNIPBLcf1_Noc\DE_W0002\DE_W0002_P0008\DE_2_W0002_P0008_T0002\TR1_W0001_P0258\TR1_2_W0001_P0258_T0001_R1_P3_K1_Ch2-Ch1.zen
1.331998e+01	8.250010e+00	20151211_gfpNIPBLcf1_Prometa\MitoSys2\LSM\gfpNIPBLcf1_Noc\DE_W0002\DE_W0002_P0008\DE_2_W0002_P0008_T0002\TR1_W0001_P0258\TR1_2_W0001_P0258_T0001_R1_P3_K1_Ch2-Ch1.zen
1.337998e+01	5.983340e+00	20151211_gfpNIPBLcf1_Prometa\MitoSys2\LSM\gfpNIPBLcf1_Noc\DE_W0002\DE_W0002_P0008\DE_2_W0002_P0008_T0002\TR1_W0001_P0258\TR1_2_W0001_P0258_T0001_R1_P3_K1_Ch2-Ch1.zen
1.343998e+01	7.416680e+00	20151211_gfpNIPBLcf1_Prometa\MitoSys2\LSM\gfpNIPBLcf1_Noc\DE_W0002\DE_W0002_P0008\DE_2_W0002_P0008_T0002\TR1_W0001_P0258\TR1_2_W0001_P0258_T0001_R1_P3_K1_Ch2-Ch1.zen
1.349998e+01	8.183340e+00	20151211_gfpNIPBLcf1_Prometa\MitoSys2\LSM\gfpNIPBLcf1_Noc\DE_W0002\DE_W0002_P0008\DE_2_W0002_P0008_T0002\TR1_W0001_P0258\TR1_2_W0001_P0258_T0001_R1_P3_K1_Ch2-Ch1.zen
1.355998e+01	6.833340e+00	20151211_gfpNIPBLcf1_Prometa\MitoSys2\LSM\gfpNIPBLcf1_Noc\DE_W0002\DE_W0002_P0008\DE_2_W0002_P0008_T0002\TR1_W0001_P0258\TR1_2_W0001_P0258_T0001_R1_P3_K1_Ch2-Ch1.zen
1.361998e+01	6.900010e+00	20151211_gfpNIPBLcf1_Prometa\MitoSys2\LSM\gfpNIPBLcf1_Noc\DE_W0002\DE_W0002_P0008\DE_2_W0002_P0008_T0002\TR1_W0001_P0258\TR1_2_W0001_P0258_T0001_R1_P3_K1_Ch2-Ch1.zen
1.367998e+01	9.966680e+00	20151211_gfpNIPBLcf1_Prometa\MitoSys2\LSM\gfpNIPBLcf1_Noc\DE_W0002\DE_W0002_P0008\DE_2_W0002_P0008_T0002\TR1_W0001_P0258\TR1_2_W0001_P0258_T0001_R1_P3_K1_Ch2-Ch1.zen
1.373998e+01	7.116680e+00	20151211_gfpNIPBLcf1_Prometa\MitoSys2\LSM\gfpNIPBLcf1_Noc\DE_W0002\DE_W0002_P0008\DE_2_W0002_P0008_T0002\TR1_W0001_P0258\TR1_2_W0001_P0258_T0001_R1_P3_K1_Ch2-Ch1.zen
1.379998e+01	6.616680e+00	20151211_gfpNIPBLcf1_Prometa\MitoSys2\LSM\gfpNIPBLcf1_Noc\DE_W0002\DE_W0002_P0008\DE_2_W0002_P0008_T0002\TR1_W0001_P0258\TR1_2_W0001_P0258_T0001_R1_P3_K1_Ch2-Ch1.zen
1.385998e+01	7.966680e+00	20151211_gfpNIPBLcf1_Prometa\MitoSys2\LSM\gfpNIPBLcf1_Noc\DE_W0002\DE_W0002_P0008\DE_2_W0002_P0008_T0002\TR1_W0001_P0258\TR1_2_W0001_P0258_T0001_R1_P3_K1_Ch2-Ch1.zen
1.391998e+01	8.533350e+00	20151211_gfpNIPBLcf1_Prometa\MitoSys2\LSM\gfpNIPBLcf1_Noc\DE_W0002\DE_W0002_P0008\DE_2_W0002_P0008_T0002\TR1_W0001_P0258\TR1_2_W0001_P0258_T0001_R1_P3_K1_Ch2-Ch1.zen
1.397998e+01	8.766680e+00	20151211_gfpNIPBLcf1_Prometa\MitoSys2\LSM\gfpNIPBLcf1_Noc\DE_W0002\DE_W0002_P0008\DE_2_W0002_P0008_T0002\TR1_W0001_P0258\TR1_2_W0001_P0258_T0001_R1_P3_K1_Ch2-Ch1.zen
1.403998e+01	8.483350e+00	20151211_gfpNIPBLcf1_Prometa\MitoSys2\LSM\gfpNIPBLcf1_Noc\DE_W0002\DE_W0002_P0008\DE_2_W0002_P0008_T0002\TR1_W0001_P0258\TR1_2_W0001_P0258_T0001_R1_P3_K1_Ch2-Ch1.zen
1.409998e+01	8.516680e+00	20151211_gfpNIPBLcf1_Prometa\MitoSys2\LSM\gfpNIPBLcf1_Noc\DE_W0002\DE_W0002_P0008\DE_2_W0002_P0008_T0002\TR1_W0001_P0258\TR1_2_W0001_P0258_T0001_R1_P3_K1_Ch2-Ch1.zen
1.415998e+01	6.550010e+00	20151211_gfpNIPBLcf1_Prometa\MitoSys2\LSM\gfpNIPBLcf1_Noc\DE_W0002\DE_W0002_P0008\DE_2_W0002_P0008_T0002\TR1_W0001_P0258\TR1_2_W0001_P0258_T0001_R1_P3_K1_Ch2-Ch1.zen
1.421998e+01	7.366680e+00	20151211_gfpNIPBLcf1_Prometa\MitoSys2\LSM\gfpNIPBLcf1_Noc\DE_W0002\DE_W0002_P0008\DE_2_W0002_P0008_T0002\TR1_W0001_P0258\TR1_2_W0001_P0258_T0001_R1_P3_K1_Ch2-Ch1.zen
1.427998e+01	6.700010e+00	20151211_gfpNIPBLcf1_Prometa\MitoSys2\LSM\gfpNIPBLcf1_Noc\DE_W0002\DE_W0002_P0008\DE_2_W0002_P0008_T0002\TR1_W0001_P0258\TR1_2_W0001_P0258_T0001_R1_P3_K1_Ch2-Ch1.zen
1.433998e+01	9.383350e+00	20151211_gfpNIPBLcf1_Prometa\MitoSys2\LSM\gfpNIPBLcf1_Noc\DE_W0002\DE_W0002_P0008\DE_2_W0002_P0008_T0002\TR1_W0001_P0258\TR1_2_W0001_P0258_T0001_R1_P3_K1_Ch2-Ch1.zen
1.439998e+01	9.883350e+00	20151211_gfpNIPBLcf1_Prometa\MitoSys2\LSM\gfpNIPBLcf1_Noc\DE_W0002\DE_W0002_P0008\DE_2_W0002_P0008_T0002\TR1_W0001_P0258\TR1_2_W0001_P0258_T0001_R1_P3_K1_Ch2-Ch1.zen
1.445998e+01	9.900010e+00	20151211_gfpNIPBLcf1_Prometa\MitoSys2\LSM\gfpNIPBLcf1_Noc\DE_W0002\DE_W0002_P0008\DE_2_W0002_P0008_T0002\TR1_W0001_P0258\TR1_2_W0001_P0258_T0001_R1_P3_K1_Ch2-Ch1.zen
1.451998e+01	7.050010e+00	20151211_gfpNIPBLcf1_Prometa\MitoSys2\LSM\gfpNIPBLcf1_Noc\DE_W0002\DE_W0002_P0008\DE_2_W0002_P0008_T0002\TR1_W0001_P0258\TR1_2_W0001_P0258_T0001_R1_P3_K1_Ch2-Ch1.zen
1.457998e+01	7.550010e+00	20151211_gfpNIPBLcf1_Prometa\MitoSys2\LSM\gfpNIPBLcf1_Noc\DE_W0002\DE_W0002_P0008\DE_2_W0002_P0008_T0002\TR1_W0001_P0258\TR1_2_W0001_P0258_T0001_R1_P3_K1_Ch2-Ch1.zen
1.463998e+01	8.533350e+00	20151211_gfpNIPBLcf1_Prometa\MitoSys2\LSM\gfpNIPBLcf1_Noc\DE_W0002\DE_W0002_P0008\DE_2_W0002_P0008_T0002\TR1_W0001_P0258\TR1_2_W0001_P0258_T0001_R1_P3_K1_Ch2-Ch1.zen
1.469998e+01	6.066670e+00	20151211_gfpNIPBLcf1_Prometa\MitoSys2\LSM\gfpNIPBLcf1_Noc\DE_W0002\DE_W0002_P0008\DE_2_W0002_P0008_T0002\TR1_W0001_P0258\TR1_2_W0001_P0258_T0001_R1_P3_K1_Ch2-Ch1.zen
1.475998e+01	6.516680e+00	20151211_gfpNIPBLcf1_Prometa\MitoSys2\LSM\gfpNIPBLcf1_Noc\DE_W0002\DE_W0002_P0008\DE_2_W0002_P0008_T0002\TR1_W0001_P0258\TR1_2_W0001_P0258_T0001_R1_P3_K1_Ch2-Ch1.zen
1.481998e+01	7.250010e+00	20151211_gfpNIPBLcf1_Prometa\MitoSys2\LSM\gfpNIPBLcf1_Noc\DE_W0002\DE_W0002_P0008\DE_2_W0002_P0008_T0002\TR1_W0001_P0258\TR1_2_W0001_P0258_T0001_R1_P3_K1_Ch2-Ch1.zen
1.487998e+01	6.233340e+00	20151211_gfpNIPBLcf1_Prometa\MitoSys2\LSM\gfpNIPBLcf1_Noc\DE_W0002\DE_W0002_P0008\DE_2_W0002_P0008_T0002\TR1_W0001_P0258\TR1_2_W0001_P0258_T0001_R1_P3_K1_Ch2-Ch1.zen
1.493998e+01	7.666680e+00	20151211_gfpNIPBLcf1_Prometa\MitoSys2\LSM\gfpNIPBLcf1_Noc\DE_W0002\DE_W0002_P0008\DE_2_W0002_P0008_T0002\TR1_W0001_P0258\TR1_2_W0001_P0258_T0001_R1_P3_K1_Ch2-Ch1.zen
1.499998e+01	7.100010e+00	20151211_gfpNIPBLcf1_Prometa\MitoSys2\LSM\gfpNIPBLcf1_Noc\DE_W0002\DE_W0002_P0008\DE_2_W0002_P0008_T0002\TR1_W0001_P0258\TR1_2_W0001_P0258_T0001_R1_P3_K1_Ch2-Ch1.zen
1.505998e+01	6.916680e+00	20151211_gfpNIPBLcf1_Prometa\MitoSys2\LSM\gfpNIPBLcf1_Noc\DE_W0002\DE_W0002_P0008\DE_2_W0002_P0008_T0002\TR1_W0001_P0258\TR1_2_W0001_P0258_T0001_R1_P3_K1_Ch2-Ch1.zen
1.511998e+01	7.616680e+00	20151211_gfpNIPBLcf1_Prometa\MitoSys2\LSM\gfpNIPBLcf1_Noc\DE_W0002\DE_W0002_P0008\DE_2_W0002_P0008_T0002\TR1_W0001_P0258\TR1_2_W0001_P0258_T0001_R1_P3_K1_Ch2-Ch1.zen
1.517998e+01	8.033340e+00	20151211_gfpNIPBLcf1_Prometa\MitoSys2\LSM\gfpNIPBLcf1_Noc\DE_W0002\DE_W0002_P0008\DE_2_W0002_P0008_T0002\TR1_W0001_P0258\TR1_2_W0001_P0258_T0001_R1_P3_K1_Ch2-Ch1.zen
1.523998e+01	6.350010e+00	20151211_gfpNIPBLcf1_Prometa\MitoSys2\LSM\gfpNIPBLcf1_Noc\DE_W0002\DE_W0002_P0008\DE_2_W0002_P0008_T0002\TR1_W0001_P0258\TR1_2_W0001_P0258_T0001_R1_P3_K1_Ch2-Ch1.zen
1.529998e+01	6.600010e+00	20151211_gfpNIPBLcf1_Prometa\MitoSys2\LSM\gfpNIPBLcf1_Noc\DE_W0002\DE_W0002_P0008\DE_2_W0002_P0008_T0002\TR1_W0001_P0258\TR1_2_W0001_P0258_T0001_R1_P3_K1_Ch2-Ch1.zen
1.535998e+01	6.216680e+00	20151211_gfpNIPBLcf1_Prometa\MitoSys2\LSM\gfpNIPBLcf1_Noc\DE_W0002\DE_W0002_P0008\DE_2_W0002_P0008_T0002\TR1_W0001_P0258\TR1_2_W0001_P0258_T0001_R1_P3_K1_Ch2-Ch1.zen
1.541998e+01	6.816680e+00	20151211_gfpNIPBLcf1_Prometa\MitoSys2\LSM\gfpNIPBLcf1_Noc\DE_W0002\DE_W0002_P0008\DE_2_W0002_P0008_T0002\TR1_W0001_P0258\TR1_2_W0001_P0258_T0001_R1_P3_K1_Ch2-Ch1.zen
1.547998e+01	7.900010e+00	20151211_gfpNIPBLcf1_Prometa\MitoSys2\LSM\gfpNIPBLcf1_Noc\DE_W0002\DE_W0002_P0008\DE_2_W0002_P0008_T0002\TR1_W0001_P0258\TR1_2_W0001_P0258_T0001_R1_P3_K1_Ch2-Ch1.zen
1.553998e+01	8.466680e+00	20151211_gfpNIPBLcf1_Prometa\MitoSys2\LSM\gfpNIPBLcf1_Noc\DE_W0002\DE_W0002_P0008\DE_2_W0002_P0008_T0002\TR1_W0001_P0258\TR1_2_W0001_P0258_T0001_R1_P3_K1_Ch2-Ch1.zen
1.559998e+01	7.833340e+00	20151211_gfpNIPBLcf1_Prometa\MitoSys2\LSM\gfpNIPBLcf1_Noc\DE_W0002\DE_W0002_P0008\DE_2_W0002_P0008_T0002\TR1_W0001_P0258\TR1_2_W0001_P0258_T0001_R1_P3_K1_Ch2-Ch1.zen
1.565998e+01	8.016680e+00	20151211_gfpNIPBLcf1_Prometa\MitoSys2\LSM\gfpNIPBLcf1_Noc\DE_W0002\DE_W0002_P0008\DE_2_W0002_P0008_T0002\TR1_W0001_P0258\TR1_2_W0001_P0258_T0001_R1_P3_K1_Ch2-Ch1.zen
1.571998e+01	8.200010e+00	20151211_gfpNIPBLcf1_Prometa\MitoSys2\LSM\gfpNIPBLcf1_Noc\DE_W0002\DE_W0002_P0008\DE_2_W0002_P0008_T0002\TR1_W0001_P0258\TR1_2_W0001_P0258_T0001_R1_P3_K1_Ch2-Ch1.zen
1.577998e+01	7.833340e+00	20151211_gfpNIPBLcf1_Prometa\MitoSys2\LSM\gfpNIPBLcf1_Noc\DE_W0002\DE_W0002_P0008\DE_2_W0002_P0008_T0002\TR1_W0001_P0258\TR1_2_W0001_P0258_T0001_R1_P3_K1_Ch2-Ch1.zen
1.583998e+01	7.316680e+00	20151211_gfpNIPBLcf1_Prometa\MitoSys2\LSM\gfpNIPBLcf1_Noc\DE_W0002\DE_W0002_P0008\DE_2_W0002_P0008_T0002\TR1_W0001_P0258\TR1_2_W0001_P0258_T0001_R1_P3_K1_Ch2-Ch1.zen
1.589998e+01	7.900010e+00	20151211_gfpNIPBLcf1_Prometa\MitoSys2\LSM\gfpNIPBLcf1_Noc\DE_W0002\DE_W0002_P0008\DE_2_W0002_P0008_T0002\TR1_W0001_P0258\TR1_2_W0001_P0258_T0001_R1_P3_K1_Ch2-Ch1.zen
1.595998e+01	6.816680e+00	20151211_gfpNIPBLcf1_Prometa\MitoSys2\LSM\gfpNIPBLcf1_Noc\DE_W0002\DE_W0002_P0008\DE_2_W0002_P0008_T0002\TR1_W0001_P0258\TR1_2_W0001_P0258_T0001_R1_P3_K1_Ch2-Ch1.zen
1.601998e+01	6.350010e+00	20151211_gfpNIPBLcf1_Prometa\MitoSys2\LSM\gfpNIPBLcf1_Noc\DE_W0002\DE_W0002_P0008\DE_2_W0002_P0008_T0002\TR1_W0001_P0258\TR1_2_W0001_P0258_T0001_R1_P3_K1_Ch2-Ch1.zen
1.607998e+01	6.866680e+00	20151211_gfpNIPBLcf1_Prometa\MitoSys2\LSM\gfpNIPBLcf1_Noc\DE_W0002\DE_W0002_P0008\DE_2_W0002_P0008_T0002\TR1_W0001_P0258\TR1_2_W0001_P0258_T0001_R1_P3_K1_Ch2-Ch1.zen
1.613998e+01	4.866670e+00	20151211_gfpNIPBLcf1_Prometa\MitoSys2\LSM\gfpNIPBLcf1_Noc\DE_W0002\DE_W0002_P0008\DE_2_W0002_P0008_T0002\TR1_W0001_P0258\TR1_2_W0001_P0258_T0001_R1_P3_K1_Ch2-Ch1.zen
1.619998e+01	5.766670e+00	20151211_gfpNIPBLcf1_Prometa\MitoSys2\LSM\gfpNIPBLcf1_Noc\DE_W0002\DE_W0002_P0008\DE_2_W0002_P0008_T0002\TR1_W0001_P0258\TR1_2_W0001_P0258_T0001_R1_P3_K1_Ch2-Ch1.zen
1.625998e+01	5.750010e+00	20151211_gfpNIPBLcf1_Prometa\MitoSys2\LSM\gfpNIPBLcf1_Noc\DE_W0002\DE_W0002_P0008\DE_2_W0002_P0008_T0002\TR1_W0001_P0258\TR1_2_W0001_P0258_T0001_R1_P3_K1_Ch2-Ch1.zen
1.631998e+01	6.350010e+00	20151211_gfpNIPBLcf1_Prometa\MitoSys2\LSM\gfpNIPBLcf1_Noc\DE_W0002\DE_W0002_P0008\DE_2_W0002_P0008_T0002\TR1_W0001_P0258\TR1_2_W0001_P0258_T0001_R1_P3_K1_Ch2-Ch1.zen
1.637998e+01	6.183340e+00	20151211_gfpNIPBLcf1_Prometa\MitoSys2\LSM\gfpNIPBLcf1_Noc\DE_W0002\DE_W0002_P0008\DE_2_W0002_P0008_T0002\TR1_W0001_P0258\TR1_2_W0001_P0258_T0001_R1_P3_K1_Ch2-Ch1.zen
1.643998e+01	6.233340e+00	20151211_gfpNIPBLcf1_Prometa\MitoSys2\LSM\gfpNIPBLcf1_Noc\DE_W0002\DE_W0002_P0008\DE_2_W0002_P0008_T0002\TR1_W0001_P0258\TR1_2_W0001_P0258_T0001_R1_P3_K1_Ch2-Ch1.zen
1.649998e+01	4.650010e+00	20151211_gfpNIPBLcf1_Prometa\MitoSys2\LSM\gfpNIPBLcf1_Noc\DE_W0002\DE_W0002_P0008\DE_2_W0002_P0008_T0002\TR1_W0001_P0258\TR1_2_W0001_P0258_T0001_R1_P3_K1_Ch2-Ch1.zen
1.655998e+01	6.783340e+00	20151211_gfpNIPBLcf1_Prometa\MitoSys2\LSM\gfpNIPBLcf1_Noc\DE_W0002\DE_W0002_P0008\DE_2_W0002_P0008_T0002\TR1_W0001_P0258\TR1_2_W0001_P0258_T0001_R1_P3_K1_Ch2-Ch1.zen
1.661998e+01	6.316680e+00	20151211_gfpNIPBLcf1_Prometa\MitoSys2\LSM\gfpNIPBLcf1_Noc\DE_W0002\DE_W0002_P0008\DE_2_W0002_P0008_T0002\TR1_W0001_P0258\TR1_2_W0001_P0258_T0001_R1_P3_K1_Ch2-Ch1.zen
1.667998e+01	6.933340e+00	20151211_gfpNIPBLcf1_Prometa\MitoSys2\LSM\gfpNIPBLcf1_Noc\DE_W0002\DE_W0002_P0008\DE_2_W0002_P0008_T0002\TR1_W0001_P0258\TR1_2_W0001_P0258_T0001_R1_P3_K1_Ch2-Ch1.zen
1.673998e+01	6.166680e+00	20151211_gfpNIPBLcf1_Prometa\MitoSys2\LSM\gfpNIPBLcf1_Noc\DE_W0002\DE_W0002_P0008\DE_2_W0002_P0008_T0002\TR1_W0001_P0258\TR1_2_W0001_P0258_T0001_R1_P3_K1_Ch2-Ch1.zen
1.679998e+01	6.450010e+00	20151211_gfpNIPBLcf1_Prometa\MitoSys2\LSM\gfpNIPBLcf1_Noc\DE_W0002\DE_W0002_P0008\DE_2_W0002_P0008_T0002\TR1_W0001_P0258\TR1_2_W0001_P0258_T0001_R1_P3_K1_Ch2-Ch1.zen
1.685998e+01	6.333340e+00	20151211_gfpNIPBLcf1_Prometa\MitoSys2\LSM\gfpNIPBLcf1_Noc\DE_W0002\DE_W0002_P0008\DE_2_W0002_P0008_T0002\TR1_W0001_P0258\TR1_2_W0001_P0258_T0001_R1_P3_K1_Ch2-Ch1.zen
1.691998e+01	6.483340e+00	20151211_gfpNIPBLcf1_Prometa\MitoSys2\LSM\gfpNIPBLcf1_Noc\DE_W0002\DE_W0002_P0008\DE_2_W0002_P0008_T0002\TR1_W0001_P0258\TR1_2_W0001_P0258_T0001_R1_P3_K1_Ch2-Ch1.zen
1.697998e+01	5.383340e+00	20151211_gfpNIPBLcf1_Prometa\MitoSys2\LSM\gfpNIPBLcf1_Noc\DE_W0002\DE_W0002_P0008\DE_2_W0002_P0008_T0002\TR1_W0001_P0258\TR1_2_W0001_P0258_T0001_R1_P3_K1_Ch2-Ch1.zen
1.703998e+01	6.433340e+00	20151211_gfpNIPBLcf1_Prometa\MitoSys2\LSM\gfpNIPBLcf1_Noc\DE_W0002\DE_W0002_P0008\DE_2_W0002_P0008_T0002\TR1_W0001_P0258\TR1_2_W0001_P0258_T0001_R1_P3_K1_Ch2-Ch1.zen
1.709998e+01	5.750010e+00	20151211_gfpNIPBLcf1_Prometa\MitoSys2\LSM\gfpNIPBLcf1_Noc\DE_W0002\DE_W0002_P0008\DE_2_W0002_P0008_T0002\TR1_W0001_P0258\TR1_2_W0001_P0258_T0001_R1_P3_K1_Ch2-Ch1.zen
1.715998e+01	6.066670e+00	20151211_gfpNIPBLcf1_Prometa\MitoSys2\LSM\gfpNIPBLcf1_Noc\DE_W0002\DE_W0002_P0008\DE_2_W0002_P0008_T0002\TR1_W0001_P0258\TR1_2_W0001_P0258_T0001_R1_P3_K1_Ch2-Ch1.zen
1.721998e+01	6.616680e+00	20151211_gfpNIPBLcf1_Prometa\MitoSys2\LSM\gfpNIPBLcf1_Noc\DE_W0002\DE_W0002_P0008\DE_2_W0002_P0008_T0002\TR1_W0001_P0258\TR1_2_W0001_P0258_T0001_R1_P3_K1_Ch2-Ch1.zen
1.727998e+01	5.000010e+00	20151211_gfpNIPBLcf1_Prometa\MitoSys2\LSM\gfpNIPBLcf1_Noc\DE_W0002\DE_W0002_P0008\DE_2_W0002_P0008_T0002\TR1_W0001_P0258\TR1_2_W0001_P0258_T0001_R1_P3_K1_Ch2-Ch1.zen
1.733998e+01	7.183340e+00	20151211_gfpNIPBLcf1_Prometa\MitoSys2\LSM\gfpNIPBLcf1_Noc\DE_W0002\DE_W0002_P0008\DE_2_W0002_P0008_T0002\TR1_W0001_P0258\TR1_2_W0001_P0258_T0001_R1_P3_K1_Ch2-Ch1.zen
1.739998e+01	7.316680e+00	20151211_gfpNIPBLcf1_Prometa\MitoSys2\LSM\gfpNIPBLcf1_Noc\DE_W0002\DE_W0002_P0008\DE_2_W0002_P0008_T0002\TR1_W0001_P0258\TR1_2_W0001_P0258_T0001_R1_P3_K1_Ch2-Ch1.zen
1.745998e+01	8.600010e+00	20151211_gfpNIPBLcf1_Prometa\MitoSys2\LSM\gfpNIPBLcf1_Noc\DE_W0002\DE_W0002_P0008\DE_2_W0002_P0008_T0002\TR1_W0001_P0258\TR1_2_W0001_P0258_T0001_R1_P3_K1_Ch2-Ch1.zen
1.751998e+01	7.900010e+00	20151211_gfpNIPBLcf1_Prometa\MitoSys2\LSM\gfpNIPBLcf1_Noc\DE_W0002\DE_W0002_P0008\DE_2_W0002_P0008_T0002\TR1_W0001_P0258\TR1_2_W0001_P0258_T0001_R1_P3_K1_Ch2-Ch1.zen
1.757998e+01	6.766680e+00	20151211_gfpNIPBLcf1_Prometa\MitoSys2\LSM\gfpNIPBLcf1_Noc\DE_W0002\DE_W0002_P0008\DE_2_W0002_P0008_T0002\TR1_W0001_P0258\TR1_2_W0001_P0258_T0001_R1_P3_K1_Ch2-Ch1.zen
1.763998e+01	6.100010e+00	20151211_gfpNIPBLcf1_Prometa\MitoSys2\LSM\gfpNIPBLcf1_Noc\DE_W0002\DE_W0002_P0008\DE_2_W0002_P0008_T0002\TR1_W0001_P0258\TR1_2_W0001_P0258_T0001_R1_P3_K1_Ch2-Ch1.zen
1.769998e+01	9.883350e+00	20151211_gfpNIPBLcf1_Prometa\MitoSys2\LSM\gfpNIPBLcf1_Noc\DE_W0002\DE_W0002_P0008\DE_2_W0002_P0008_T0002\TR1_W0001_P0258\TR1_2_W0001_P0258_T0001_R1_P3_K1_Ch2-Ch1.zen
1.775998e+01	7.983340e+00	20151211_gfpNIPBLcf1_Prometa\MitoSys2\LSM\gfpNIPBLcf1_Noc\DE_W0002\DE_W0002_P0008\DE_2_W0002_P0008_T0002\TR1_W0001_P0258\TR1_2_W0001_P0258_T0001_R1_P3_K1_Ch2-Ch1.zen
1.781998e+01	1.041668e+01	20151211_gfpNIPBLcf1_Prometa\MitoSys2\LSM\gfpNIPBLcf1_Noc\DE_W0002\DE_W0002_P0008\DE_2_W0002_P0008_T0002\TR1_W0001_P0258\TR1_2_W0001_P0258_T0001_R1_P3_K1_Ch2-Ch1.zen
1.787998e+01	8.083340e+00	20151211_gfpNIPBLcf1_Prometa\MitoSys2\LSM\gfpNIPBLcf1_Noc\DE_W0002\DE_W0002_P0008\DE_2_W0002_P0008_T0002\TR1_W0001_P0258\TR1_2_W0001_P0258_T0001_R1_P3_K1_Ch2-Ch1.zen
1.793998e+01	7.033340e+00	20151211_gfpNIPBLcf1_Prometa\MitoSys2\LSM\gfpNIPBLcf1_Noc\DE_W0002\DE_W0002_P0008\DE_2_W0002_P0008_T0002\TR1_W0001_P0258\TR1_2_W0001_P0258_T0001_R1_P3_K1_Ch2-Ch1.zen
1.799998e+01	6.433340e+00	20151211_gfpNIPBLcf1_Prometa\MitoSys2\LSM\gfpNIPBLcf1_Noc\DE_W0002\DE_W0002_P0008\DE_2_W0002_P0008_T0002\TR1_W0001_P0258\TR1_2_W0001_P0258_T0001_R1_P3_K1_Ch2-Ch1.zen
1.805997e+01	6.983340e+00	20151211_gfpNIPBLcf1_Prometa\MitoSys2\LSM\gfpNIPBLcf1_Noc\DE_W0002\DE_W0002_P0008\DE_2_W0002_P0008_T0002\TR1_W0001_P0258\TR1_2_W0001_P0258_T0001_R1_P3_K1_Ch2-Ch1.zen
1.811998e+01	5.766670e+00	20151211_gfpNIPBLcf1_Prometa\MitoSys2\LSM\gfpNIPBLcf1_Noc\DE_W0002\DE_W0002_P0008\DE_2_W0002_P0008_T0002\TR1_W0001_P0258\TR1_2_W0001_P0258_T0001_R1_P3_K1_Ch2-Ch1.zen
1.817998e+01	5.800010e+00	20151211_gfpNIPBLcf1_Prometa\MitoSys2\LSM\gfpNIPBLcf1_Noc\DE_W0002\DE_W0002_P0008\DE_2_W0002_P0008_T0002\TR1_W0001_P0258\TR1_2_W0001_P0258_T0001_R1_P3_K1_Ch2-Ch1.zen
1.823997e+01	5.383340e+00	20151211_gfpNIPBLcf1_Prometa\MitoSys2\LSM\gfpNIPBLcf1_Noc\DE_W0002\DE_W0002_P0008\DE_2_W0002_P0008_T0002\TR1_W0001_P0258\TR1_2_W0001_P0258_T0001_R1_P3_K1_Ch2-Ch1.zen
1.829997e+01	5.500010e+00	20151211_gfpNIPBLcf1_Prometa\MitoSys2\LSM\gfpNIPBLcf1_Noc\DE_W0002\DE_W0002_P0008\DE_2_W0002_P0008_T0002\TR1_W0001_P0258\TR1_2_W0001_P0258_T0001_R1_P3_K1_Ch2-Ch1.zen
1.835998e+01	6.550010e+00	20151211_gfpNIPBLcf1_Prometa\MitoSys2\LSM\gfpNIPBLcf1_Noc\DE_W0002\DE_W0002_P0008\DE_2_W0002_P0008_T0002\TR1_W0001_P0258\TR1_2_W0001_P0258_T0001_R1_P3_K1_Ch2-Ch1.zen
1.841998e+01	7.800010e+00	20151211_gfpNIPBLcf1_Prometa\MitoSys2\LSM\gfpNIPBLcf1_Noc\DE_W0002\DE_W0002_P0008\DE_2_W0002_P0008_T0002\TR1_W0001_P0258\TR1_2_W0001_P0258_T0001_R1_P3_K1_Ch2-Ch1.zen
1.847997e+01	6.566680e+00	20151211_gfpNIPBLcf1_Prometa\MitoSys2\LSM\gfpNIPBLcf1_Noc\DE_W0002\DE_W0002_P0008\DE_2_W0002_P0008_T0002\TR1_W0001_P0258\TR1_2_W0001_P0258_T0001_R1_P3_K1_Ch2-Ch1.zen
1.853997e+01	6.450010e+00	20151211_gfpNIPBLcf1_Prometa\MitoSys2\LSM\gfpNIPBLcf1_Noc\DE_W0002\DE_W0002_P0008\DE_2_W0002_P0008_T0002\TR1_W0001_P0258\TR1_2_W0001_P0258_T0001_R1_P3_K1_Ch2-Ch1.zen
1.859998e+01	4.650010e+00	20151211_gfpNIPBLcf1_Prometa\MitoSys2\LSM\gfpNIPBLcf1_Noc\DE_W0002\DE_W0002_P0008\DE_2_W0002_P0008_T0002\TR1_W0001_P0258\TR1_2_W0001_P0258_T0001_R1_P3_K1_Ch2-Ch1.zen
1.865998e+01	6.700010e+00	20151211_gfpNIPBLcf1_Prometa\MitoSys2\LSM\gfpNIPBLcf1_Noc\DE_W0002\DE_W0002_P0008\DE_2_W0002_P0008_T0002\TR1_W0001_P0258\TR1_2_W0001_P0258_T0001_R1_P3_K1_Ch2-Ch1.zen
1.871997e+01	5.333340e+00	20151211_gfpNIPBLcf1_Prometa\MitoSys2\LSM\gfpNIPBLcf1_Noc\DE_W0002\DE_W0002_P0008\DE_2_W0002_P0008_T0002\TR1_W0001_P0258\TR1_2_W0001_P0258_T0001_R1_P3_K1_Ch2-Ch1.zen
1.877997e+01	6.833340e+00	20151211_gfpNIPBLcf1_Prometa\MitoSys2\LSM\gfpNIPBLcf1_Noc\DE_W0002\DE_W0002_P0008\DE_2_W0002_P0008_T0002\TR1_W0001_P0258\TR1_2_W0001_P0258_T0001_R1_P3_K1_Ch2-Ch1.zen
1.883998e+01	7.183340e+00	20151211_gfpNIPBLcf1_Prometa\MitoSys2\LSM\gfpNIPBLcf1_Noc\DE_W0002\DE_W0002_P0008\DE_2_W0002_P0008_T0002\TR1_W0001_P0258\TR1_2_W0001_P0258_T0001_R1_P3_K1_Ch2-Ch1.zen
1.889997e+01	8.216680e+00	20151211_gfpNIPBLcf1_Prometa\MitoSys2\LSM\gfpNIPBLcf1_Noc\DE_W0002\DE_W0002_P0008\DE_2_W0002_P0008_T0002\TR1_W0001_P0258\TR1_2_W0001_P0258_T0001_R1_P3_K1_Ch2-Ch1.zen
1.895997e+01	7.066680e+00	20151211_gfpNIPBLcf1_Prometa\MitoSys2\LSM\gfpNIPBLcf1_Noc\DE_W0002\DE_W0002_P0008\DE_2_W0002_P0008_T0002\TR1_W0001_P0258\TR1_2_W0001_P0258_T0001_R1_P3_K1_Ch2-Ch1.zen
1.901997e+01	6.500010e+00	20151211_gfpNIPBLcf1_Prometa\MitoSys2\LSM\gfpNIPBLcf1_Noc\DE_W0002\DE_W0002_P0008\DE_2_W0002_P0008_T0002\TR1_W0001_P0258\TR1_2_W0001_P0258_T0001_R1_P3_K1_Ch2-Ch1.zen
1.907997e+01	6.233340e+00	20151211_gfpNIPBLcf1_Prometa\MitoSys2\LSM\gfpNIPBLcf1_Noc\DE_W0002\DE_W0002_P0008\DE_2_W0002_P0008_T0002\TR1_W0001_P0258\TR1_2_W0001_P0258_T0001_R1_P3_K1_Ch2-Ch1.zen
1.913997e+01	5.416670e+00	20151211_gfpNIPBLcf1_Prometa\MitoSys2\LSM\gfpNIPBLcf1_Noc\DE_W0002\DE_W0002_P0008\DE_2_W0002_P0008_T0002\TR1_W0001_P0258\TR1_2_W0001_P0258_T0001_R1_P3_K1_Ch2-Ch1.zen
1.919997e+01	6.600010e+00	20151211_gfpNIPBLcf1_Prometa\MitoSys2\LSM\gfpNIPBLcf1_Noc\DE_W0002\DE_W0002_P0008\DE_2_W0002_P0008_T0002\TR1_W0001_P0258\TR1_2_W0001_P0258_T0001_R1_P3_K1_Ch2-Ch1.zen
1.925997e+01	8.166680e+00	20151211_gfpNIPBLcf1_Prometa\MitoSys2\LSM\gfpNIPBLcf1_Noc\DE_W0002\DE_W0002_P0008\DE_2_W0002_P0008_T0002\TR1_W0001_P0258\TR1_2_W0001_P0258_T0001_R1_P3_K1_Ch2-Ch1.zen
1.931997e+01	6.400010e+00	20151211_gfpNIPBLcf1_Prometa\MitoSys2\LSM\gfpNIPBLcf1_Noc\DE_W0002\DE_W0002_P0008\DE_2_W0002_P0008_T0002\TR1_W0001_P0258\TR1_2_W0001_P0258_T0001_R1_P3_K1_Ch2-Ch1.zen
1.937997e+01	7.333340e+00	20151211_gfpNIPBLcf1_Prometa\MitoSys2\LSM\gfpNIPBLcf1_Noc\DE_W0002\DE_W0002_P0008\DE_2_W0002_P0008_T0002\TR1_W0001_P0258\TR1_2_W0001_P0258_T0001_R1_P3_K1_Ch2-Ch1.zen
1.943997e+01	7.766680e+00	20151211_gfpNIPBLcf1_Prometa\MitoSys2\LSM\gfpNIPBLcf1_Noc\DE_W0002\DE_W0002_P0008\DE_2_W0002_P0008_T0002\TR1_W0001_P0258\TR1_2_W0001_P0258_T0001_R1_P3_K1_Ch2-Ch1.zen
1.949997e+01	7.783340e+00	20151211_gfpNIPBLcf1_Prometa\MitoSys2\LSM\gfpNIPBLcf1_Noc\DE_W0002\DE_W0002_P0008\DE_2_W0002_P0008_T0002\TR1_W0001_P0258\TR1_2_W0001_P0258_T0001_R1_P3_K1_Ch2-Ch1.zen
1.955997e+01	7.016680e+00	20151211_gfpNIPBLcf1_Prometa\MitoSys2\LSM\gfpNIPBLcf1_Noc\DE_W0002\DE_W0002_P0008\DE_2_W0002_P0008_T0002\TR1_W0001_P0258\TR1_2_W0001_P0258_T0001_R1_P3_K1_Ch2-Ch1.zen
1.961997e+01	6.800010e+00	20151211_gfpNIPBLcf1_Prometa\MitoSys2\LSM\gfpNIPBLcf1_Noc\DE_W0002\DE_W0002_P0008\DE_2_W0002_P0008_T0002\TR1_W0001_P0258\TR1_2_W0001_P0258_T0001_R1_P3_K1_Ch2-Ch1.zen
1.967997e+01	6.566680e+00	20151211_gfpNIPBLcf1_Prometa\MitoSys2\LSM\gfpNIPBLcf1_Noc\DE_W0002\DE_W0002_P0008\DE_2_W0002_P0008_T0002\TR1_W0001_P0258\TR1_2_W0001_P0258_T0001_R1_P3_K1_Ch2-Ch1.zen
1.973997e+01	6.850010e+00	20151211_gfpNIPBLcf1_Prometa\MitoSys2\LSM\gfpNIPBLcf1_Noc\DE_W0002\DE_W0002_P0008\DE_2_W0002_P0008_T0002\TR1_W0001_P0258\TR1_2_W0001_P0258_T0001_R1_P3_K1_Ch2-Ch1.zen
1.979997e+01	6.966680e+00	20151211_gfpNIPBLcf1_Prometa\MitoSys2\LSM\gfpNIPBLcf1_Noc\DE_W0002\DE_W0002_P0008\DE_2_W0002_P0008_T0002\TR1_W0001_P0258\TR1_2_W0001_P0258_T0001_R1_P3_K1_Ch2-Ch1.zen
1.985997e+01	7.100010e+00	20151211_gfpNIPBLcf1_Prometa\MitoSys2\LSM\gfpNIPBLcf1_Noc\DE_W0002\DE_W0002_P0008\DE_2_W0002_P0008_T0002\TR1_W0001_P0258\TR1_2_W0001_P0258_T0001_R1_P3_K1_Ch2-Ch1.zen
1.991997e+01	6.150010e+00	20151211_gfpNIPBLcf1_Prometa\MitoSys2\LSM\gfpNIPBLcf1_Noc\DE_W0002\DE_W0002_P0008\DE_2_W0002_P0008_T0002\TR1_W0001_P0258\TR1_2_W0001_P0258_T0001_R1_P3_K1_Ch2-Ch1.zen
1.997997e+01	4.250010e+00	20151211_gfpNIPBLcf1_Prometa\MitoSys2\LSM\gfpNIPBLcf1_Noc\DE_W0002\DE_W0002_P0008\DE_2_W0002_P0008_T0002\TR1_W0001_P0258\TR1_2_W0001_P0258_T0001_R1_P3_K1_Ch2-Ch1.zen
2.003997e+01	5.516670e+00	20151211_gfpNIPBLcf1_Prometa\MitoSys2\LSM\gfpNIPBLcf1_Noc\DE_W0002\DE_W0002_P0008\DE_2_W0002_P0008_T0002\TR1_W0001_P0258\TR1_2_W0001_P0258_T0001_R1_P3_K1_Ch2-Ch1.zen
2.009997e+01	7.116680e+00	20151211_gfpNIPBLcf1_Prometa\MitoSys2\LSM\gfpNIPBLcf1_Noc\DE_W0002\DE_W0002_P0008\DE_2_W0002_P0008_T0002\TR1_W0001_P0258\TR1_2_W0001_P0258_T0001_R1_P3_K1_Ch2-Ch1.zen
2.015997e+01	6.133340e+00	20151211_gfpNIPBLcf1_Prometa\MitoSys2\LSM\gfpNIPBLcf1_Noc\DE_W0002\DE_W0002_P0008\DE_2_W0002_P0008_T0002\TR1_W0001_P0258\TR1_2_W0001_P0258_T0001_R1_P3_K1_Ch2-Ch1.zen
2.021997e+01	6.683340e+00	20151211_gfpNIPBLcf1_Prometa\MitoSys2\LSM\gfpNIPBLcf1_Noc\DE_W0002\DE_W0002_P0008\DE_2_W0002_P0008_T0002\TR1_W0001_P0258\TR1_2_W0001_P0258_T0001_R1_P3_K1_Ch2-Ch1.zen
2.027997e+01	5.850010e+00	20151211_gfpNIPBLcf1_Prometa\MitoSys2\LSM\gfpNIPBLcf1_Noc\DE_W0002\DE_W0002_P0008\DE_2_W0002_P0008_T0002\TR1_W0001_P0258\TR1_2_W0001_P0258_T0001_R1_P3_K1_Ch2-Ch1.zen
2.033997e+01	6.516680e+00	20151211_gfpNIPBLcf1_Prometa\MitoSys2\LSM\gfpNIPBLcf1_Noc\DE_W0002\DE_W0002_P0008\DE_2_W0002_P0008_T0002\TR1_W0001_P0258\TR1_2_W0001_P0258_T0001_R1_P3_K1_Ch2-Ch1.zen
2.039997e+01	8.383340e+00	20151211_gfpNIPBLcf1_Prometa\MitoSys2\LSM\gfpNIPBLcf1_Noc\DE_W0002\DE_W0002_P0008\DE_2_W0002_P0008_T0002\TR1_W0001_P0258\TR1_2_W0001_P0258_T0001_R1_P3_K1_Ch2-Ch1.zen
2.045997e+01	7.183340e+00	20151211_gfpNIPBLcf1_Prometa\MitoSys2\LSM\gfpNIPBLcf1_Noc\DE_W0002\DE_W0002_P0008\DE_2_W0002_P0008_T0002\TR1_W0001_P0258\TR1_2_W0001_P0258_T0001_R1_P3_K1_Ch2-Ch1.zen
2.051997e+01	7.083340e+00	20151211_gfpNIPBLcf1_Prometa\MitoSys2\LSM\gfpNIPBLcf1_Noc\DE_W0002\DE_W0002_P0008\DE_2_W0002_P0008_T0002\TR1_W0001_P0258\TR1_2_W0001_P0258_T0001_R1_P3_K1_Ch2-Ch1.zen
2.057997e+01	5.033340e+00	20151211_gfpNIPBLcf1_Prometa\MitoSys2\LSM\gfpNIPBLcf1_Noc\DE_W0002\DE_W0002_P0008\DE_2_W0002_P0008_T0002\TR1_W0001_P0258\TR1_2_W0001_P0258_T0001_R1_P3_K1_Ch2-Ch1.zen
2.063997e+01	4.333340e+00	20151211_gfpNIPBLcf1_Prometa\MitoSys2\LSM\gfpNIPBLcf1_Noc\DE_W0002\DE_W0002_P0008\DE_2_W0002_P0008_T0002\TR1_W0001_P0258\TR1_2_W0001_P0258_T0001_R1_P3_K1_Ch2-Ch1.zen
2.069997e+01	6.283340e+00	20151211_gfpNIPBLcf1_Prometa\MitoSys2\LSM\gfpNIPBLcf1_Noc\DE_W0002\DE_W0002_P0008\DE_2_W0002_P0008_T0002\TR1_W0001_P0258\TR1_2_W0001_P0258_T0001_R1_P3_K1_Ch2-Ch1.zen
2.075997e+01	9.000010e+00	20151211_gfpNIPBLcf1_Prometa\MitoSys2\LSM\gfpNIPBLcf1_Noc\DE_W0002\DE_W0002_P0008\DE_2_W0002_P0008_T0002\TR1_W0001_P0258\TR1_2_W0001_P0258_T0001_R1_P3_K1_Ch2-Ch1.zen
2.081997e+01	7.583340e+00	20151211_gfpNIPBLcf1_Prometa\MitoSys2\LSM\gfpNIPBLcf1_Noc\DE_W0002\DE_W0002_P0008\DE_2_W0002_P0008_T0002\TR1_W0001_P0258\TR1_2_W0001_P0258_T0001_R1_P3_K1_Ch2-Ch1.zen
2.087997e+01	7.616680e+00	20151211_gfpNIPBLcf1_Prometa\MitoSys2\LSM\gfpNIPBLcf1_Noc\DE_W0002\DE_W0002_P0008\DE_2_W0002_P0008_T0002\TR1_W0001_P0258\TR1_2_W0001_P0258_T0001_R1_P3_K1_Ch2-Ch1.zen
2.093997e+01	6.733340e+00	20151211_gfpNIPBLcf1_Prometa\MitoSys2\LSM\gfpNIPBLcf1_Noc\DE_W0002\DE_W0002_P0008\DE_2_W0002_P0008_T0002\TR1_W0001_P0258\TR1_2_W0001_P0258_T0001_R1_P3_K1_Ch2-Ch1.zen
2.099997e+01	6.716680e+00	20151211_gfpNIPBLcf1_Prometa\MitoSys2\LSM\gfpNIPBLcf1_Noc\DE_W0002\DE_W0002_P0008\DE_2_W0002_P0008_T0002\TR1_W0001_P0258\TR1_2_W0001_P0258_T0001_R1_P3_K1_Ch2-Ch1.zen
2.105997e+01	7.000010e+00	20151211_gfpNIPBLcf1_Prometa\MitoSys2\LSM\gfpNIPBLcf1_Noc\DE_W0002\DE_W0002_P0008\DE_2_W0002_P0008_T0002\TR1_W0001_P0258\TR1_2_W0001_P0258_T0001_R1_P3_K1_Ch2-Ch1.zen
2.111997e+01	7.300010e+00	20151211_gfpNIPBLcf1_Prometa\MitoSys2\LSM\gfpNIPBLcf1_Noc\DE_W0002\DE_W0002_P0008\DE_2_W0002_P0008_T0002\TR1_W0001_P0258\TR1_2_W0001_P0258_T0001_R1_P3_K1_Ch2-Ch1.zen
2.117997e+01	8.400010e+00	20151211_gfpNIPBLcf1_Prometa\MitoSys2\LSM\gfpNIPBLcf1_Noc\DE_W0002\DE_W0002_P0008\DE_2_W0002_P0008_T0002\TR1_W0001_P0258\TR1_2_W0001_P0258_T0001_R1_P3_K1_Ch2-Ch1.zen
2.123997e+01	9.950010e+00	20151211_gfpNIPBLcf1_Prometa\MitoSys2\LSM\gfpNIPBLcf1_Noc\DE_W0002\DE_W0002_P0008\DE_2_W0002_P0008_T0002\TR1_W0001_P0258\TR1_2_W0001_P0258_T0001_R1_P3_K1_Ch2-Ch1.zen
2.129997e+01	9.833350e+00	20151211_gfpNIPBLcf1_Prometa\MitoSys2\LSM\gfpNIPBLcf1_Noc\DE_W0002\DE_W0002_P0008\DE_2_W0002_P0008_T0002\TR1_W0001_P0258\TR1_2_W0001_P0258_T0001_R1_P3_K1_Ch2-Ch1.zen
2.135997e+01	8.616680e+00	20151211_gfpNIPBLcf1_Prometa\MitoSys2\LSM\gfpNIPBLcf1_Noc\DE_W0002\DE_W0002_P0008\DE_2_W0002_P0008_T0002\TR1_W0001_P0258\TR1_2_W0001_P0258_T0001_R1_P3_K1_Ch2-Ch1.zen
2.141997e+01	7.950010e+00	20151211_gfpNIPBLcf1_Prometa\MitoSys2\LSM\gfpNIPBLcf1_Noc\DE_W0002\DE_W0002_P0008\DE_2_W0002_P0008_T0002\TR1_W0001_P0258\TR1_2_W0001_P0258_T0001_R1_P3_K1_Ch2-Ch1.zen
2.147997e+01	5.800010e+00	20151211_gfpNIPBLcf1_Prometa\MitoSys2\LSM\gfpNIPBLcf1_Noc\DE_W0002\DE_W0002_P0008\DE_2_W0002_P0008_T0002\TR1_W0001_P0258\TR1_2_W0001_P0258_T0001_R1_P3_K1_Ch2-Ch1.zen
2.153997e+01	6.266670e+00	20151211_gfpNIPBLcf1_Prometa\MitoSys2\LSM\gfpNIPBLcf1_Noc\DE_W0002\DE_W0002_P0008\DE_2_W0002_P0008_T0002\TR1_W0001_P0258\TR1_2_W0001_P0258_T0001_R1_P3_K1_Ch2-Ch1.zen
2.159997e+01	6.650010e+00	20151211_gfpNIPBLcf1_Prometa\MitoSys2\LSM\gfpNIPBLcf1_Noc\DE_W0002\DE_W0002_P0008\DE_2_W0002_P0008_T0002\TR1_W0001_P0258\TR1_2_W0001_P0258_T0001_R1_P3_K1_Ch2-Ch1.zen
2.165997e+01	5.800010e+00	20151211_gfpNIPBLcf1_Prometa\MitoSys2\LSM\gfpNIPBLcf1_Noc\DE_W0002\DE_W0002_P0008\DE_2_W0002_P0008_T0002\TR1_W0001_P0258\TR1_2_W0001_P0258_T0001_R1_P3_K1_Ch2-Ch1.zen
2.171997e+01	4.866670e+00	20151211_gfpNIPBLcf1_Prometa\MitoSys2\LSM\gfpNIPBLcf1_Noc\DE_W0002\DE_W0002_P0008\DE_2_W0002_P0008_T0002\TR1_W0001_P0258\TR1_2_W0001_P0258_T0001_R1_P3_K1_Ch2-Ch1.zen
2.177997e+01	5.900010e+00	20151211_gfpNIPBLcf1_Prometa\MitoSys2\LSM\gfpNIPBLcf1_Noc\DE_W0002\DE_W0002_P0008\DE_2_W0002_P0008_T0002\TR1_W0001_P0258\TR1_2_W0001_P0258_T0001_R1_P3_K1_Ch2-Ch1.zen
2.183997e+01	7.450010e+00	20151211_gfpNIPBLcf1_Prometa\MitoSys2\LSM\gfpNIPBLcf1_Noc\DE_W0002\DE_W0002_P0008\DE_2_W0002_P0008_T0002\TR1_W0001_P0258\TR1_2_W0001_P0258_T0001_R1_P3_K1_Ch2-Ch1.zen
2.189997e+01	8.300010e+00	20151211_gfpNIPBLcf1_Prometa\MitoSys2\LSM\gfpNIPBLcf1_Noc\DE_W0002\DE_W0002_P0008\DE_2_W0002_P0008_T0002\TR1_W0001_P0258\TR1_2_W0001_P0258_T0001_R1_P3_K1_Ch2-Ch1.zen
2.195997e+01	6.416680e+00	20151211_gfpNIPBLcf1_Prometa\MitoSys2\LSM\gfpNIPBLcf1_Noc\DE_W0002\DE_W0002_P0008\DE_2_W0002_P0008_T0002\TR1_W0001_P0258\TR1_2_W0001_P0258_T0001_R1_P3_K1_Ch2-Ch1.zen
2.201997e+01	7.833340e+00	20151211_gfpNIPBLcf1_Prometa\MitoSys2\LSM\gfpNIPBLcf1_Noc\DE_W0002\DE_W0002_P0008\DE_2_W0002_P0008_T0002\TR1_W0001_P0258\TR1_2_W0001_P0258_T0001_R1_P3_K1_Ch2-Ch1.zen
2.207997e+01	7.800010e+00	20151211_gfpNIPBLcf1_Prometa\MitoSys2\LSM\gfpNIPBLcf1_Noc\DE_W0002\DE_W0002_P0008\DE_2_W0002_P0008_T0002\TR1_W0001_P0258\TR1_2_W0001_P0258_T0001_R1_P3_K1_Ch2-Ch1.zen
2.213997e+01	5.400010e+00	20151211_gfpNIPBLcf1_Prometa\MitoSys2\LSM\gfpNIPBLcf1_Noc\DE_W0002\DE_W0002_P0008\DE_2_W0002_P0008_T0002\TR1_W0001_P0258\TR1_2_W0001_P0258_T0001_R1_P3_K1_Ch2-Ch1.zen
2.219997e+01	7.616680e+00	20151211_gfpNIPBLcf1_Prometa\MitoSys2\LSM\gfpNIPBLcf1_Noc\DE_W0002\DE_W0002_P0008\DE_2_W0002_P0008_T0002\TR1_W0001_P0258\TR1_2_W0001_P0258_T0001_R1_P3_K1_Ch2-Ch1.zen
2.225997e+01	6.416680e+00	20151211_gfpNIPBLcf1_Prometa\MitoSys2\LSM\gfpNIPBLcf1_Noc\DE_W0002\DE_W0002_P0008\DE_2_W0002_P0008_T0002\TR1_W0001_P0258\TR1_2_W0001_P0258_T0001_R1_P3_K1_Ch2-Ch1.zen
2.231997e+01	6.950010e+00	20151211_gfpNIPBLcf1_Prometa\MitoSys2\LSM\gfpNIPBLcf1_Noc\DE_W0002\DE_W0002_P0008\DE_2_W0002_P0008_T0002\TR1_W0001_P0258\TR1_2_W0001_P0258_T0001_R1_P3_K1_Ch2-Ch1.zen
2.237997e+01	7.166680e+00	20151211_gfpNIPBLcf1_Prometa\MitoSys2\LSM\gfpNIPBLcf1_Noc\DE_W0002\DE_W0002_P0008\DE_2_W0002_P0008_T0002\TR1_W0001_P0258\TR1_2_W0001_P0258_T0001_R1_P3_K1_Ch2-Ch1.zen
2.243997e+01	6.466680e+00	20151211_gfpNIPBLcf1_Prometa\MitoSys2\LSM\gfpNIPBLcf1_Noc\DE_W0002\DE_W0002_P0008\DE_2_W0002_P0008_T0002\TR1_W0001_P0258\TR1_2_W0001_P0258_T0001_R1_P3_K1_Ch2-Ch1.zen
2.249997e+01	7.516680e+00	20151211_gfpNIPBLcf1_Prometa\MitoSys2\LSM\gfpNIPBLcf1_Noc\DE_W0002\DE_W0002_P0008\DE_2_W0002_P0008_T0002\TR1_W0001_P0258\TR1_2_W0001_P0258_T0001_R1_P3_K1_Ch2-Ch1.zen
2.255997e+01	7.383340e+00	20151211_gfpNIPBLcf1_Prometa\MitoSys2\LSM\gfpNIPBLcf1_Noc\DE_W0002\DE_W0002_P0008\DE_2_W0002_P0008_T0002\TR1_W0001_P0258\TR1_2_W0001_P0258_T0001_R1_P3_K1_Ch2-Ch1.zen
2.261997e+01	6.133340e+00	20151211_gfpNIPBLcf1_Prometa\MitoSys2\LSM\gfpNIPBLcf1_Noc\DE_W0002\DE_W0002_P0008\DE_2_W0002_P0008_T0002\TR1_W0001_P0258\TR1_2_W0001_P0258_T0001_R1_P3_K1_Ch2-Ch1.zen
2.267997e+01	6.533340e+00	20151211_gfpNIPBLcf1_Prometa\MitoSys2\LSM\gfpNIPBLcf1_Noc\DE_W0002\DE_W0002_P0008\DE_2_W0002_P0008_T0002\TR1_W0001_P0258\TR1_2_W0001_P0258_T0001_R1_P3_K1_Ch2-Ch1.zen
2.273997e+01	6.283340e+00	20151211_gfpNIPBLcf1_Prometa\MitoSys2\LSM\gfpNIPBLcf1_Noc\DE_W0002\DE_W0002_P0008\DE_2_W0002_P0008_T0002\TR1_W0001_P0258\TR1_2_W0001_P0258_T0001_R1_P3_K1_Ch2-Ch1.zen
2.279997e+01	6.183340e+00	20151211_gfpNIPBLcf1_Prometa\MitoSys2\LSM\gfpNIPBLcf1_Noc\DE_W0002\DE_W0002_P0008\DE_2_W0002_P0008_T0002\TR1_W0001_P0258\TR1_2_W0001_P0258_T0001_R1_P3_K1_Ch2-Ch1.zen
2.285997e+01	5.650010e+00	20151211_gfpNIPBLcf1_Prometa\MitoSys2\LSM\gfpNIPBLcf1_Noc\DE_W0002\DE_W0002_P0008\DE_2_W0002_P0008_T0002\TR1_W0001_P0258\TR1_2_W0001_P0258_T0001_R1_P3_K1_Ch2-Ch1.zen
2.291997e+01	5.083340e+00	20151211_gfpNIPBLcf1_Prometa\MitoSys2\LSM\gfpNIPBLcf1_Noc\DE_W0002\DE_W0002_P0008\DE_2_W0002_P0008_T0002\TR1_W0001_P0258\TR1_2_W0001_P0258_T0001_R1_P3_K1_Ch2-Ch1.zen
2.297997e+01	6.016670e+00	20151211_gfpNIPBLcf1_Prometa\MitoSys2\LSM\gfpNIPBLcf1_Noc\DE_W0002\DE_W0002_P0008\DE_2_W0002_P0008_T0002\TR1_W0001_P0258\TR1_2_W0001_P0258_T0001_R1_P3_K1_Ch2-Ch1.zen
2.303997e+01	5.800010e+00	20151211_gfpNIPBLcf1_Prometa\MitoSys2\LSM\gfpNIPBLcf1_Noc\DE_W0002\DE_W0002_P0008\DE_2_W0002_P0008_T0002\TR1_W0001_P0258\TR1_2_W0001_P0258_T0001_R1_P3_K1_Ch2-Ch1.zen
2.309997e+01	6.333340e+00	20151211_gfpNIPBLcf1_Prometa\MitoSys2\LSM\gfpNIPBLcf1_Noc\DE_W0002\DE_W0002_P0008\DE_2_W0002_P0008_T0002\TR1_W0001_P0258\TR1_2_W0001_P0258_T0001_R1_P3_K1_Ch2-Ch1.zen
2.315997e+01	6.133340e+00	20151211_gfpNIPBLcf1_Prometa\MitoSys2\LSM\gfpNIPBLcf1_Noc\DE_W0002\DE_W0002_P0008\DE_2_W0002_P0008_T0002\TR1_W0001_P0258\TR1_2_W0001_P0258_T0001_R1_P3_K1_Ch2-Ch1.zen
2.321997e+01	5.883340e+00	20151211_gfpNIPBLcf1_Prometa\MitoSys2\LSM\gfpNIPBLcf1_Noc\DE_W0002\DE_W0002_P0008\DE_2_W0002_P0008_T0002\TR1_W0001_P0258\TR1_2_W0001_P0258_T0001_R1_P3_K1_Ch2-Ch1.zen
2.327997e+01	6.233340e+00	20151211_gfpNIPBLcf1_Prometa\MitoSys2\LSM\gfpNIPBLcf1_Noc\DE_W0002\DE_W0002_P0008\DE_2_W0002_P0008_T0002\TR1_W0001_P0258\TR1_2_W0001_P0258_T0001_R1_P3_K1_Ch2-Ch1.zen
2.333997e+01	5.516670e+00	20151211_gfpNIPBLcf1_Prometa\MitoSys2\LSM\gfpNIPBLcf1_Noc\DE_W0002\DE_W0002_P0008\DE_2_W0002_P0008_T0002\TR1_W0001_P0258\TR1_2_W0001_P0258_T0001_R1_P3_K1_Ch2-Ch1.zen
2.339997e+01	4.716670e+00	20151211_gfpNIPBLcf1_Prometa\MitoSys2\LSM\gfpNIPBLcf1_Noc\DE_W0002\DE_W0002_P0008\DE_2_W0002_P0008_T0002\TR1_W0001_P0258\TR1_2_W0001_P0258_T0001_R1_P3_K1_Ch2-Ch1.zen
2.345997e+01	6.850010e+00	20151211_gfpNIPBLcf1_Prometa\MitoSys2\LSM\gfpNIPBLcf1_Noc\DE_W0002\DE_W0002_P0008\DE_2_W0002_P0008_T0002\TR1_W0001_P0258\TR1_2_W0001_P0258_T0001_R1_P3_K1_Ch2-Ch1.zen
2.351997e+01	4.433340e+00	20151211_gfpNIPBLcf1_Prometa\MitoSys2\LSM\gfpNIPBLcf1_Noc\DE_W0002\DE_W0002_P0008\DE_2_W0002_P0008_T0002\TR1_W0001_P0258\TR1_2_W0001_P0258_T0001_R1_P3_K1_Ch2-Ch1.zen
2.357997e+01	5.400010e+00	20151211_gfpNIPBLcf1_Prometa\MitoSys2\LSM\gfpNIPBLcf1_Noc\DE_W0002\DE_W0002_P0008\DE_2_W0002_P0008_T0002\TR1_W0001_P0258\TR1_2_W0001_P0258_T0001_R1_P3_K1_Ch2-Ch1.zen
2.363997e+01	5.466670e+00	20151211_gfpNIPBLcf1_Prometa\MitoSys2\LSM\gfpNIPBLcf1_Noc\DE_W0002\DE_W0002_P0008\DE_2_W0002_P0008_T0002\TR1_W0001_P0258\TR1_2_W0001_P0258_T0001_R1_P3_K1_Ch2-Ch1.zen
2.369997e+01	6.016670e+00	20151211_gfpNIPBLcf1_Prometa\MitoSys2\LSM\gfpNIPBLcf1_Noc\DE_W0002\DE_W0002_P0008\DE_2_W0002_P0008_T0002\TR1_W0001_P0258\TR1_2_W0001_P0258_T0001_R1_P3_K1_Ch2-Ch1.zen
2.375997e+01	7.033340e+00	20151211_gfpNIPBLcf1_Prometa\MitoSys2\LSM\gfpNIPBLcf1_Noc\DE_W0002\DE_W0002_P0008\DE_2_W0002_P0008_T0002\TR1_W0001_P0258\TR1_2_W0001_P0258_T0001_R1_P3_K1_Ch2-Ch1.zen
2.381997e+01	7.300010e+00	20151211_gfpNIPBLcf1_Prometa\MitoSys2\LSM\gfpNIPBLcf1_Noc\DE_W0002\DE_W0002_P0008\DE_2_W0002_P0008_T0002\TR1_W0001_P0258\TR1_2_W0001_P0258_T0001_R1_P3_K1_Ch2-Ch1.zen
2.387997e+01	5.316670e+00	20151211_gfpNIPBLcf1_Prometa\MitoSys2\LSM\gfpNIPBLcf1_Noc\DE_W0002\DE_W0002_P0008\DE_2_W0002_P0008_T0002\TR1_W0001_P0258\TR1_2_W0001_P0258_T0001_R1_P3_K1_Ch2-Ch1.zen
2.393997e+01	6.150010e+00	20151211_gfpNIPBLcf1_Prometa\MitoSys2\LSM\gfpNIPBLcf1_Noc\DE_W0002\DE_W0002_P0008\DE_2_W0002_P0008_T0002\TR1_W0001_P0258\TR1_2_W0001_P0258_T0001_R1_P3_K1_Ch2-Ch1.zen
2.399997e+01	5.316670e+00	20151211_gfpNIPBLcf1_Prometa\MitoSys2\LSM\gfpNIPBLcf1_Noc\DE_W0002\DE_W0002_P0008\DE_2_W0002_P0008_T0002\TR1_W0001_P0258\TR1_2_W0001_P0258_T0001_R1_P3_K1_Ch2-Ch1.zen
2.405997e+01	5.300010e+00	20151211_gfpNIPBLcf1_Prometa\MitoSys2\LSM\gfpNIPBLcf1_Noc\DE_W0002\DE_W0002_P0008\DE_2_W0002_P0008_T0002\TR1_W0001_P0258\TR1_2_W0001_P0258_T0001_R1_P3_K1_Ch2-Ch1.zen
2.411997e+01	5.266670e+00	20151211_gfpNIPBLcf1_Prometa\MitoSys2\LSM\gfpNIPBLcf1_Noc\DE_W0002\DE_W0002_P0008\DE_2_W0002_P0008_T0002\TR1_W0001_P0258\TR1_2_W0001_P0258_T0001_R1_P3_K1_Ch2-Ch1.zen
2.417997e+01	5.033340e+00	20151211_gfpNIPBLcf1_Prometa\MitoSys2\LSM\gfpNIPBLcf1_Noc\DE_W0002\DE_W0002_P0008\DE_2_W0002_P0008_T0002\TR1_W0001_P0258\TR1_2_W0001_P0258_T0001_R1_P3_K1_Ch2-Ch1.zen
2.423997e+01	6.133340e+00	20151211_gfpNIPBLcf1_Prometa\MitoSys2\LSM\gfpNIPBLcf1_Noc\DE_W0002\DE_W0002_P0008\DE_2_W0002_P0008_T0002\TR1_W0001_P0258\TR1_2_W0001_P0258_T0001_R1_P3_K1_Ch2-Ch1.zen
2.429997e+01	7.100010e+00	20151211_gfpNIPBLcf1_Prometa\MitoSys2\LSM\gfpNIPBLcf1_Noc\DE_W0002\DE_W0002_P0008\DE_2_W0002_P0008_T0002\TR1_W0001_P0258\TR1_2_W0001_P0258_T0001_R1_P3_K1_Ch2-Ch1.zen
2.435997e+01	6.116670e+00	20151211_gfpNIPBLcf1_Prometa\MitoSys2\LSM\gfpNIPBLcf1_Noc\DE_W0002\DE_W0002_P0008\DE_2_W0002_P0008_T0002\TR1_W0001_P0258\TR1_2_W0001_P0258_T0001_R1_P3_K1_Ch2-Ch1.zen
2.441997e+01	6.716680e+00	20151211_gfpNIPBLcf1_Prometa\MitoSys2\LSM\gfpNIPBLcf1_Noc\DE_W0002\DE_W0002_P0008\DE_2_W0002_P0008_T0002\TR1_W0001_P0258\TR1_2_W0001_P0258_T0001_R1_P3_K1_Ch2-Ch1.zen
2.447997e+01	6.033340e+00	20151211_gfpNIPBLcf1_Prometa\MitoSys2\LSM\gfpNIPBLcf1_Noc\DE_W0002\DE_W0002_P0008\DE_2_W0002_P0008_T0002\TR1_W0001_P0258\TR1_2_W0001_P0258_T0001_R1_P3_K1_Ch2-Ch1.zen
2.453997e+01	5.200010e+00	20151211_gfpNIPBLcf1_Prometa\MitoSys2\LSM\gfpNIPBLcf1_Noc\DE_W0002\DE_W0002_P0008\DE_2_W0002_P0008_T0002\TR1_W0001_P0258\TR1_2_W0001_P0258_T0001_R1_P3_K1_Ch2-Ch1.zen
2.459997e+01	8.233340e+00	20151211_gfpNIPBLcf1_Prometa\MitoSys2\LSM\gfpNIPBLcf1_Noc\DE_W0002\DE_W0002_P0008\DE_2_W0002_P0008_T0002\TR1_W0001_P0258\TR1_2_W0001_P0258_T0001_R1_P3_K1_Ch2-Ch1.zen
2.465997e+01	6.633340e+00	20151211_gfpNIPBLcf1_Prometa\MitoSys2\LSM\gfpNIPBLcf1_Noc\DE_W0002\DE_W0002_P0008\DE_2_W0002_P0008_T0002\TR1_W0001_P0258\TR1_2_W0001_P0258_T0001_R1_P3_K1_Ch2-Ch1.zen
2.471997e+01	5.966670e+00	20151211_gfpNIPBLcf1_Prometa\MitoSys2\LSM\gfpNIPBLcf1_Noc\DE_W0002\DE_W0002_P0008\DE_2_W0002_P0008_T0002\TR1_W0001_P0258\TR1_2_W0001_P0258_T0001_R1_P3_K1_Ch2-Ch1.zen
2.477997e+01	6.550010e+00	20151211_gfpNIPBLcf1_Prometa\MitoSys2\LSM\gfpNIPBLcf1_Noc\DE_W0002\DE_W0002_P0008\DE_2_W0002_P0008_T0002\TR1_W0001_P0258\TR1_2_W0001_P0258_T0001_R1_P3_K1_Ch2-Ch1.zen
2.483997e+01	5.650010e+00	20151211_gfpNIPBLcf1_Prometa\MitoSys2\LSM\gfpNIPBLcf1_Noc\DE_W0002\DE_W0002_P0008\DE_2_W0002_P0008_T0002\TR1_W0001_P0258\TR1_2_W0001_P0258_T0001_R1_P3_K1_Ch2-Ch1.zen
2.489997e+01	7.800010e+00	20151211_gfpNIPBLcf1_Prometa\MitoSys2\LSM\gfpNIPBLcf1_Noc\DE_W0002\DE_W0002_P0008\DE_2_W0002_P0008_T0002\TR1_W0001_P0258\TR1_2_W0001_P0258_T0001_R1_P3_K1_Ch2-Ch1.zen
2.495997e+01	6.250010e+00	20151211_gfpNIPBLcf1_Prometa\MitoSys2\LSM\gfpNIPBLcf1_Noc\DE_W0002\DE_W0002_P0008\DE_2_W0002_P0008_T0002\TR1_W0001_P0258\TR1_2_W0001_P0258_T0001_R1_P3_K1_Ch2-Ch1.zen
2.501997e+01	6.700010e+00	20151211_gfpNIPBLcf1_Prometa\MitoSys2\LSM\gfpNIPBLcf1_Noc\DE_W0002\DE_W0002_P0008\DE_2_W0002_P0008_T0002\TR1_W0001_P0258\TR1_2_W0001_P0258_T0001_R1_P3_K1_Ch2-Ch1.zen
2.507997e+01	6.633340e+00	20151211_gfpNIPBLcf1_Prometa\MitoSys2\LSM\gfpNIPBLcf1_Noc\DE_W0002\DE_W0002_P0008\DE_2_W0002_P0008_T0002\TR1_W0001_P0258\TR1_2_W0001_P0258_T0001_R1_P3_K1_Ch2-Ch1.zen
2.513997e+01	7.783340e+00	20151211_gfpNIPBLcf1_Prometa\MitoSys2\LSM\gfpNIPBLcf1_Noc\DE_W0002\DE_W0002_P0008\DE_2_W0002_P0008_T0002\TR1_W0001_P0258\TR1_2_W0001_P0258_T0001_R1_P3_K1_Ch2-Ch1.zen
2.519997e+01	5.366670e+00	20151211_gfpNIPBLcf1_Prometa\MitoSys2\LSM\gfpNIPBLcf1_Noc\DE_W0002\DE_W0002_P0008\DE_2_W0002_P0008_T0002\TR1_W0001_P0258\TR1_2_W0001_P0258_T0001_R1_P3_K1_Ch2-Ch1.zen
2.525997e+01	6.183340e+00	20151211_gfpNIPBLcf1_Prometa\MitoSys2\LSM\gfpNIPBLcf1_Noc\DE_W0002\DE_W0002_P0008\DE_2_W0002_P0008_T0002\TR1_W0001_P0258\TR1_2_W0001_P0258_T0001_R1_P3_K1_Ch2-Ch1.zen
2.531997e+01	6.483340e+00	20151211_gfpNIPBLcf1_Prometa\MitoSys2\LSM\gfpNIPBLcf1_Noc\DE_W0002\DE_W0002_P0008\DE_2_W0002_P0008_T0002\TR1_W0001_P0258\TR1_2_W0001_P0258_T0001_R1_P3_K1_Ch2-Ch1.zen
2.537996e+01	5.666670e+00	20151211_gfpNIPBLcf1_Prometa\MitoSys2\LSM\gfpNIPBLcf1_Noc\DE_W0002\DE_W0002_P0008\DE_2_W0002_P0008_T0002\TR1_W0001_P0258\TR1_2_W0001_P0258_T0001_R1_P3_K1_Ch2-Ch1.zen
2.543997e+01	6.116670e+00	20151211_gfpNIPBLcf1_Prometa\MitoSys2\LSM\gfpNIPBLcf1_Noc\DE_W0002\DE_W0002_P0008\DE_2_W0002_P0008_T0002\TR1_W0001_P0258\TR1_2_W0001_P0258_T0001_R1_P3_K1_Ch2-Ch1.zen
2.549997e+01	5.233340e+00	20151211_gfpNIPBLcf1_Prometa\MitoSys2\LSM\gfpNIPBLcf1_Noc\DE_W0002\DE_W0002_P0008\DE_2_W0002_P0008_T0002\TR1_W0001_P0258\TR1_2_W0001_P0258_T0001_R1_P3_K1_Ch2-Ch1.zen
2.555997e+01	6.500010e+00	20151211_gfpNIPBLcf1_Prometa\MitoSys2\LSM\gfpNIPBLcf1_Noc\DE_W0002\DE_W0002_P0008\DE_2_W0002_P0008_T0002\TR1_W0001_P0258\TR1_2_W0001_P0258_T0001_R1_P3_K1_Ch2-Ch1.zen
2.561996e+01	5.683340e+00	20151211_gfpNIPBLcf1_Prometa\MitoSys2\LSM\gfpNIPBLcf1_Noc\DE_W0002\DE_W0002_P0008\DE_2_W0002_P0008_T0002\TR1_W0001_P0258\TR1_2_W0001_P0258_T0001_R1_P3_K1_Ch2-Ch1.zen
2.567997e+01	5.583340e+00	20151211_gfpNIPBLcf1_Prometa\MitoSys2\LSM\gfpNIPBLcf1_Noc\DE_W0002\DE_W0002_P0008\DE_2_W0002_P0008_T0002\TR1_W0001_P0258\TR1_2_W0001_P0258_T0001_R1_P3_K1_Ch2-Ch1.zen
2.573997e+01	7.766680e+00	20151211_gfpNIPBLcf1_Prometa\MitoSys2\LSM\gfpNIPBLcf1_Noc\DE_W0002\DE_W0002_P0008\DE_2_W0002_P0008_T0002\TR1_W0001_P0258\TR1_2_W0001_P0258_T0001_R1_P3_K1_Ch2-Ch1.zen
2.579996e+01	6.000010e+00	20151211_gfpNIPBLcf1_Prometa\MitoSys2\LSM\gfpNIPBLcf1_Noc\DE_W0002\DE_W0002_P0008\DE_2_W0002_P0008_T0002\TR1_W0001_P0258\TR1_2_W0001_P0258_T0001_R1_P3_K1_Ch2-Ch1.zen
2.585996e+01	6.483340e+00	20151211_gfpNIPBLcf1_Prometa\MitoSys2\LSM\gfpNIPBLcf1_Noc\DE_W0002\DE_W0002_P0008\DE_2_W0002_P0008_T0002\TR1_W0001_P0258\TR1_2_W0001_P0258_T0001_R1_P3_K1_Ch2-Ch1.zen
2.591997e+01	5.733340e+00	20151211_gfpNIPBLcf1_Prometa\MitoSys2\LSM\gfpNIPBLcf1_Noc\DE_W0002\DE_W0002_P0008\DE_2_W0002_P0008_T0002\TR1_W0001_P0258\TR1_2_W0001_P0258_T0001_R1_P3_K1_Ch2-Ch1.zen
2.597997e+01	6.350010e+00	20151211_gfpNIPBLcf1_Prometa\MitoSys2\LSM\gfpNIPBLcf1_Noc\DE_W0002\DE_W0002_P0008\DE_2_W0002_P0008_T0002\TR1_W0001_P0258\TR1_2_W0001_P0258_T0001_R1_P3_K1_Ch2-Ch1.zen
2.603996e+01	7.583340e+00	20151211_gfpNIPBLcf1_Prometa\MitoSys2\LSM\gfpNIPBLcf1_Noc\DE_W0002\DE_W0002_P0008\DE_2_W0002_P0008_T0002\TR1_W0001_P0258\TR1_2_W0001_P0258_T0001_R1_P3_K1_Ch2-Ch1.zen
2.609996e+01	5.583340e+00	20151211_gfpNIPBLcf1_Prometa\MitoSys2\LSM\gfpNIPBLcf1_Noc\DE_W0002\DE_W0002_P0008\DE_2_W0002_P0008_T0002\TR1_W0001_P0258\TR1_2_W0001_P0258_T0001_R1_P3_K1_Ch2-Ch1.zen
2.615997e+01	5.983340e+00	20151211_gfpNIPBLcf1_Prometa\MitoSys2\LSM\gfpNIPBLcf1_Noc\DE_W0002\DE_W0002_P0008\DE_2_W0002_P0008_T0002\TR1_W0001_P0258\TR1_2_W0001_P0258_T0001_R1_P3_K1_Ch2-Ch1.zen
2.621996e+01	6.450010e+00	20151211_gfpNIPBLcf1_Prometa\MitoSys2\LSM\gfpNIPBLcf1_Noc\DE_W0002\DE_W0002_P0008\DE_2_W0002_P0008_T0002\TR1_W0001_P0258\TR1_2_W0001_P0258_T0001_R1_P3_K1_Ch2-Ch1.zen
2.627996e+01	6.233340e+00	20151211_gfpNIPBLcf1_Prometa\MitoSys2\LSM\gfpNIPBLcf1_Noc\DE_W0002\DE_W0002_P0008\DE_2_W0002_P0008_T0002\TR1_W0001_P0258\TR1_2_W0001_P0258_T0001_R1_P3_K1_Ch2-Ch1.zen
2.633996e+01	6.633340e+00	20151211_gfpNIPBLcf1_Prometa\MitoSys2\LSM\gfpNIPBLcf1_Noc\DE_W0002\DE_W0002_P0008\DE_2_W0002_P0008_T0002\TR1_W0001_P0258\TR1_2_W0001_P0258_T0001_R1_P3_K1_Ch2-Ch1.zen
2.639996e+01	5.433340e+00	20151211_gfpNIPBLcf1_Prometa\MitoSys2\LSM\gfpNIPBLcf1_Noc\DE_W0002\DE_W0002_P0008\DE_2_W0002_P0008_T0002\TR1_W0001_P0258\TR1_2_W0001_P0258_T0001_R1_P3_K1_Ch2-Ch1.zen
2.645996e+01	4.983340e+00	20151211_gfpNIPBLcf1_Prometa\MitoSys2\LSM\gfpNIPBLcf1_Noc\DE_W0002\DE_W0002_P0008\DE_2_W0002_P0008_T0002\TR1_W0001_P0258\TR1_2_W0001_P0258_T0001_R1_P3_K1_Ch2-Ch1.zen
2.651996e+01	6.866680e+00	20151211_gfpNIPBLcf1_Prometa\MitoSys2\LSM\gfpNIPBLcf1_Noc\DE_W0002\DE_W0002_P0008\DE_2_W0002_P0008_T0002\TR1_W0001_P0258\TR1_2_W0001_P0258_T0001_R1_P3_K1_Ch2-Ch1.zen
2.657996e+01	7.566680e+00	20151211_gfpNIPBLcf1_Prometa\MitoSys2\LSM\gfpNIPBLcf1_Noc\DE_W0002\DE_W0002_P0008\DE_2_W0002_P0008_T0002\TR1_W0001_P0258\TR1_2_W0001_P0258_T0001_R1_P3_K1_Ch2-Ch1.zen
2.663996e+01	6.133340e+00	20151211_gfpNIPBLcf1_Prometa\MitoSys2\LSM\gfpNIPBLcf1_Noc\DE_W0002\DE_W0002_P0008\DE_2_W0002_P0008_T0002\TR1_W0001_P0258\TR1_2_W0001_P0258_T0001_R1_P3_K1_Ch2-Ch1.zen
2.669996e+01	8.066680e+00	20151211_gfpNIPBLcf1_Prometa\MitoSys2\LSM\gfpNIPBLcf1_Noc\DE_W0002\DE_W0002_P0008\DE_2_W0002_P0008_T0002\TR1_W0001_P0258\TR1_2_W0001_P0258_T0001_R1_P3_K1_Ch2-Ch1.zen
2.675996e+01	5.883340e+00	20151211_gfpNIPBLcf1_Prometa\MitoSys2\LSM\gfpNIPBLcf1_Noc\DE_W0002\DE_W0002_P0008\DE_2_W0002_P0008_T0002\TR1_W0001_P0258\TR1_2_W0001_P0258_T0001_R1_P3_K1_Ch2-Ch1.zen
2.681996e+01	5.050010e+00	20151211_gfpNIPBLcf1_Prometa\MitoSys2\LSM\gfpNIPBLcf1_Noc\DE_W0002\DE_W0002_P0008\DE_2_W0002_P0008_T0002\TR1_W0001_P0258\TR1_2_W0001_P0258_T0001_R1_P3_K1_Ch2-Ch1.zen
2.687996e+01	5.950010e+00	20151211_gfpNIPBLcf1_Prometa\MitoSys2\LSM\gfpNIPBLcf1_Noc\DE_W0002\DE_W0002_P0008\DE_2_W0002_P0008_T0002\TR1_W0001_P0258\TR1_2_W0001_P0258_T0001_R1_P3_K1_Ch2-Ch1.zen
2.693996e+01	5.950010e+00	20151211_gfpNIPBLcf1_Prometa\MitoSys2\LSM\gfpNIPBLcf1_Noc\DE_W0002\DE_W0002_P0008\DE_2_W0002_P0008_T0002\TR1_W0001_P0258\TR1_2_W0001_P0258_T0001_R1_P3_K1_Ch2-Ch1.zen
2.699996e+01	6.433340e+00	20151211_gfpNIPBLcf1_Prometa\MitoSys2\LSM\gfpNIPBLcf1_Noc\DE_W0002\DE_W0002_P0008\DE_2_W0002_P0008_T0002\TR1_W0001_P0258\TR1_2_W0001_P0258_T0001_R1_P3_K1_Ch2-Ch1.zen
2.705996e+01	6.716680e+00	20151211_gfpNIPBLcf1_Prometa\MitoSys2\LSM\gfpNIPBLcf1_Noc\DE_W0002\DE_W0002_P0008\DE_2_W0002_P0008_T0002\TR1_W0001_P0258\TR1_2_W0001_P0258_T0001_R1_P3_K1_Ch2-Ch1.zen
2.711996e+01	5.316670e+00	20151211_gfpNIPBLcf1_Prometa\MitoSys2\LSM\gfpNIPBLcf1_Noc\DE_W0002\DE_W0002_P0008\DE_2_W0002_P0008_T0002\TR1_W0001_P0258\TR1_2_W0001_P0258_T0001_R1_P3_K1_Ch2-Ch1.zen
2.717996e+01	4.600010e+00	20151211_gfpNIPBLcf1_Prometa\MitoSys2\LSM\gfpNIPBLcf1_Noc\DE_W0002\DE_W0002_P0008\DE_2_W0002_P0008_T0002\TR1_W0001_P0258\TR1_2_W0001_P0258_T0001_R1_P3_K1_Ch2-Ch1.zen
2.723996e+01	5.050010e+00	20151211_gfpNIPBLcf1_Prometa\MitoSys2\LSM\gfpNIPBLcf1_Noc\DE_W0002\DE_W0002_P0008\DE_2_W0002_P0008_T0002\TR1_W0001_P0258\TR1_2_W0001_P0258_T0001_R1_P3_K1_Ch2-Ch1.zen
2.729996e+01	5.300010e+00	20151211_gfpNIPBLcf1_Prometa\MitoSys2\LSM\gfpNIPBLcf1_Noc\DE_W0002\DE_W0002_P0008\DE_2_W0002_P0008_T0002\TR1_W0001_P0258\TR1_2_W0001_P0258_T0001_R1_P3_K1_Ch2-Ch1.zen
2.735996e+01	5.366670e+00	20151211_gfpNIPBLcf1_Prometa\MitoSys2\LSM\gfpNIPBLcf1_Noc\DE_W0002\DE_W0002_P0008\DE_2_W0002_P0008_T0002\TR1_W0001_P0258\TR1_2_W0001_P0258_T0001_R1_P3_K1_Ch2-Ch1.zen
2.741996e+01	6.800010e+00	20151211_gfpNIPBLcf1_Prometa\MitoSys2\LSM\gfpNIPBLcf1_Noc\DE_W0002\DE_W0002_P0008\DE_2_W0002_P0008_T0002\TR1_W0001_P0258\TR1_2_W0001_P0258_T0001_R1_P3_K1_Ch2-Ch1.zen
2.747996e+01	6.433340e+00	20151211_gfpNIPBLcf1_Prometa\MitoSys2\LSM\gfpNIPBLcf1_Noc\DE_W0002\DE_W0002_P0008\DE_2_W0002_P0008_T0002\TR1_W0001_P0258\TR1_2_W0001_P0258_T0001_R1_P3_K1_Ch2-Ch1.zen
2.753996e+01	6.683340e+00	20151211_gfpNIPBLcf1_Prometa\MitoSys2\LSM\gfpNIPBLcf1_Noc\DE_W0002\DE_W0002_P0008\DE_2_W0002_P0008_T0002\TR1_W0001_P0258\TR1_2_W0001_P0258_T0001_R1_P3_K1_Ch2-Ch1.zen
2.759996e+01	3.900010e+00	20151211_gfpNIPBLcf1_Prometa\MitoSys2\LSM\gfpNIPBLcf1_Noc\DE_W0002\DE_W0002_P0008\DE_2_W0002_P0008_T0002\TR1_W0001_P0258\TR1_2_W0001_P0258_T0001_R1_P3_K1_Ch2-Ch1.zen
2.765996e+01	5.450010e+00	20151211_gfpNIPBLcf1_Prometa\MitoSys2\LSM\gfpNIPBLcf1_Noc\DE_W0002\DE_W0002_P0008\DE_2_W0002_P0008_T0002\TR1_W0001_P0258\TR1_2_W0001_P0258_T0001_R1_P3_K1_Ch2-Ch1.zen
2.771996e+01	6.383340e+00	20151211_gfpNIPBLcf1_Prometa\MitoSys2\LSM\gfpNIPBLcf1_Noc\DE_W0002\DE_W0002_P0008\DE_2_W0002_P0008_T0002\TR1_W0001_P0258\TR1_2_W0001_P0258_T0001_R1_P3_K1_Ch2-Ch1.zen
2.777996e+01	5.816670e+00	20151211_gfpNIPBLcf1_Prometa\MitoSys2\LSM\gfpNIPBLcf1_Noc\DE_W0002\DE_W0002_P0008\DE_2_W0002_P0008_T0002\TR1_W0001_P0258\TR1_2_W0001_P0258_T0001_R1_P3_K1_Ch2-Ch1.zen
2.783996e+01	7.166680e+00	20151211_gfpNIPBLcf1_Prometa\MitoSys2\LSM\gfpNIPBLcf1_Noc\DE_W0002\DE_W0002_P0008\DE_2_W0002_P0008_T0002\TR1_W0001_P0258\TR1_2_W0001_P0258_T0001_R1_P3_K1_Ch2-Ch1.zen
2.789996e+01	9.933350e+00	20151211_gfpNIPBLcf1_Prometa\MitoSys2\LSM\gfpNIPBLcf1_Noc\DE_W0002\DE_W0002_P0008\DE_2_W0002_P0008_T0002\TR1_W0001_P0258\TR1_2_W0001_P0258_T0001_R1_P3_K1_Ch2-Ch1.zen
2.795996e+01	6.616680e+00	20151211_gfpNIPBLcf1_Prometa\MitoSys2\LSM\gfpNIPBLcf1_Noc\DE_W0002\DE_W0002_P0008\DE_2_W0002_P0008_T0002\TR1_W0001_P0258\TR1_2_W0001_P0258_T0001_R1_P3_K1_Ch2-Ch1.zen
2.801996e+01	5.783340e+00	20151211_gfpNIPBLcf1_Prometa\MitoSys2\LSM\gfpNIPBLcf1_Noc\DE_W0002\DE_W0002_P0008\DE_2_W0002_P0008_T0002\TR1_W0001_P0258\TR1_2_W0001_P0258_T0001_R1_P3_K1_Ch2-Ch1.zen
2.807996e+01	8.333340e+00	20151211_gfpNIPBLcf1_Prometa\MitoSys2\LSM\gfpNIPBLcf1_Noc\DE_W0002\DE_W0002_P0008\DE_2_W0002_P0008_T0002\TR1_W0001_P0258\TR1_2_W0001_P0258_T0001_R1_P3_K1_Ch2-Ch1.zen
2.813996e+01	6.616680e+00	20151211_gfpNIPBLcf1_Prometa\MitoSys2\LSM\gfpNIPBLcf1_Noc\DE_W0002\DE_W0002_P0008\DE_2_W0002_P0008_T0002\TR1_W0001_P0258\TR1_2_W0001_P0258_T0001_R1_P3_K1_Ch2-Ch1.zen
2.819996e+01	5.633340e+00	20151211_gfpNIPBLcf1_Prometa\MitoSys2\LSM\gfpNIPBLcf1_Noc\DE_W0002\DE_W0002_P0008\DE_2_W0002_P0008_T0002\TR1_W0001_P0258\TR1_2_W0001_P0258_T0001_R1_P3_K1_Ch2-Ch1.zen
2.825996e+01	6.100010e+00	20151211_gfpNIPBLcf1_Prometa\MitoSys2\LSM\gfpNIPBLcf1_Noc\DE_W0002\DE_W0002_P0008\DE_2_W0002_P0008_T0002\TR1_W0001_P0258\TR1_2_W0001_P0258_T0001_R1_P3_K1_Ch2-Ch1.zen
2.831996e+01	4.766670e+00	20151211_gfpNIPBLcf1_Prometa\MitoSys2\LSM\gfpNIPBLcf1_Noc\DE_W0002\DE_W0002_P0008\DE_2_W0002_P0008_T0002\TR1_W0001_P0258\TR1_2_W0001_P0258_T0001_R1_P3_K1_Ch2-Ch1.zen
2.837996e+01	5.633340e+00	20151211_gfpNIPBLcf1_Prometa\MitoSys2\LSM\gfpNIPBLcf1_Noc\DE_W0002\DE_W0002_P0008\DE_2_W0002_P0008_T0002\TR1_W0001_P0258\TR1_2_W0001_P0258_T0001_R1_P3_K1_Ch2-Ch1.zen
2.843996e+01	7.150010e+00	20151211_gfpNIPBLcf1_Prometa\MitoSys2\LSM\gfpNIPBLcf1_Noc\DE_W0002\DE_W0002_P0008\DE_2_W0002_P0008_T0002\TR1_W0001_P0258\TR1_2_W0001_P0258_T0001_R1_P3_K1_Ch2-Ch1.zen
2.849996e+01	6.800010e+00	20151211_gfpNIPBLcf1_Prometa\MitoSys2\LSM\gfpNIPBLcf1_Noc\DE_W0002\DE_W0002_P0008\DE_2_W0002_P0008_T0002\TR1_W0001_P0258\TR1_2_W0001_P0258_T0001_R1_P3_K1_Ch2-Ch1.zen
2.855996e+01	6.550010e+00	20151211_gfpNIPBLcf1_Prometa\MitoSys2\LSM\gfpNIPBLcf1_Noc\DE_W0002\DE_W0002_P0008\DE_2_W0002_P0008_T0002\TR1_W0001_P0258\TR1_2_W0001_P0258_T0001_R1_P3_K1_Ch2-Ch1.zen
2.861996e+01	5.516670e+00	20151211_gfpNIPBLcf1_Prometa\MitoSys2\LSM\gfpNIPBLcf1_Noc\DE_W0002\DE_W0002_P0008\DE_2_W0002_P0008_T0002\TR1_W0001_P0258\TR1_2_W0001_P0258_T0001_R1_P3_K1_Ch2-Ch1.zen
2.867996e+01	6.450010e+00	20151211_gfpNIPBLcf1_Prometa\MitoSys2\LSM\gfpNIPBLcf1_Noc\DE_W0002\DE_W0002_P0008\DE_2_W0002_P0008_T0002\TR1_W0001_P0258\TR1_2_W0001_P0258_T0001_R1_P3_K1_Ch2-Ch1.zen
2.873996e+01	7.383340e+00	20151211_gfpNIPBLcf1_Prometa\MitoSys2\LSM\gfpNIPBLcf1_Noc\DE_W0002\DE_W0002_P0008\DE_2_W0002_P0008_T0002\TR1_W0001_P0258\TR1_2_W0001_P0258_T0001_R1_P3_K1_Ch2-Ch1.zen
2.879996e+01	6.116670e+00	20151211_gfpNIPBLcf1_Prometa\MitoSys2\LSM\gfpNIPBLcf1_Noc\DE_W0002\DE_W0002_P0008\DE_2_W0002_P0008_T0002\TR1_W0001_P0258\TR1_2_W0001_P0258_T0001_R1_P3_K1_Ch2-Ch1.zen
2.885996e+01	6.250010e+00	20151211_gfpNIPBLcf1_Prometa\MitoSys2\LSM\gfpNIPBLcf1_Noc\DE_W0002\DE_W0002_P0008\DE_2_W0002_P0008_T0002\TR1_W0001_P0258\TR1_2_W0001_P0258_T0001_R1_P3_K1_Ch2-Ch1.zen
2.891996e+01	5.783340e+00	20151211_gfpNIPBLcf1_Prometa\MitoSys2\LSM\gfpNIPBLcf1_Noc\DE_W0002\DE_W0002_P0008\DE_2_W0002_P0008_T0002\TR1_W0001_P0258\TR1_2_W0001_P0258_T0001_R1_P3_K1_Ch2-Ch1.zen
2.897996e+01	5.033340e+00	20151211_gfpNIPBLcf1_Prometa\MitoSys2\LSM\gfpNIPBLcf1_Noc\DE_W0002\DE_W0002_P0008\DE_2_W0002_P0008_T0002\TR1_W0001_P0258\TR1_2_W0001_P0258_T0001_R1_P3_K1_Ch2-Ch1.zen
2.903996e+01	5.450010e+00	20151211_gfpNIPBLcf1_Prometa\MitoSys2\LSM\gfpNIPBLcf1_Noc\DE_W0002\DE_W0002_P0008\DE_2_W0002_P0008_T0002\TR1_W0001_P0258\TR1_2_W0001_P0258_T0001_R1_P3_K1_Ch2-Ch1.zen
2.909996e+01	6.316680e+00	20151211_gfpNIPBLcf1_Prometa\MitoSys2\LSM\gfpNIPBLcf1_Noc\DE_W0002\DE_W0002_P0008\DE_2_W0002_P0008_T0002\TR1_W0001_P0258\TR1_2_W0001_P0258_T0001_R1_P3_K1_Ch2-Ch1.zen
2.915996e+01	5.016670e+00	20151211_gfpNIPBLcf1_Prometa\MitoSys2\LSM\gfpNIPBLcf1_Noc\DE_W0002\DE_W0002_P0008\DE_2_W0002_P0008_T0002\TR1_W0001_P0258\TR1_2_W0001_P0258_T0001_R1_P3_K1_Ch2-Ch1.zen
2.921996e+01	5.216670e+00	20151211_gfpNIPBLcf1_Prometa\MitoSys2\LSM\gfpNIPBLcf1_Noc\DE_W0002\DE_W0002_P0008\DE_2_W0002_P0008_T0002\TR1_W0001_P0258\TR1_2_W0001_P0258_T0001_R1_P3_K1_Ch2-Ch1.zen
2.927996e+01	5.383340e+00	20151211_gfpNIPBLcf1_Prometa\MitoSys2\LSM\gfpNIPBLcf1_Noc\DE_W0002\DE_W0002_P0008\DE_2_W0002_P0008_T0002\TR1_W0001_P0258\TR1_2_W0001_P0258_T0001_R1_P3_K1_Ch2-Ch1.zen
2.933996e+01	5.466670e+00	20151211_gfpNIPBLcf1_Prometa\MitoSys2\LSM\gfpNIPBLcf1_Noc\DE_W0002\DE_W0002_P0008\DE_2_W0002_P0008_T0002\TR1_W0001_P0258\TR1_2_W0001_P0258_T0001_R1_P3_K1_Ch2-Ch1.zen
2.939996e+01	4.683340e+00	20151211_gfpNIPBLcf1_Prometa\MitoSys2\LSM\gfpNIPBLcf1_Noc\DE_W0002\DE_W0002_P0008\DE_2_W0002_P0008_T0002\TR1_W0001_P0258\TR1_2_W0001_P0258_T0001_R1_P3_K1_Ch2-Ch1.zen
2.945996e+01	5.216670e+00	20151211_gfpNIPBLcf1_Prometa\MitoSys2\LSM\gfpNIPBLcf1_Noc\DE_W0002\DE_W0002_P0008\DE_2_W0002_P0008_T0002\TR1_W0001_P0258\TR1_2_W0001_P0258_T0001_R1_P3_K1_Ch2-Ch1.zen
2.951996e+01	5.300010e+00	20151211_gfpNIPBLcf1_Prometa\MitoSys2\LSM\gfpNIPBLcf1_Noc\DE_W0002\DE_W0002_P0008\DE_2_W0002_P0008_T0002\TR1_W0001_P0258\TR1_2_W0001_P0258_T0001_R1_P3_K1_Ch2-Ch1.zen
2.957996e+01	7.450010e+00	20151211_gfpNIPBLcf1_Prometa\MitoSys2\LSM\gfpNIPBLcf1_Noc\DE_W0002\DE_W0002_P0008\DE_2_W0002_P0008_T0002\TR1_W0001_P0258\TR1_2_W0001_P0258_T0001_R1_P3_K1_Ch2-Ch1.zen
2.963996e+01	6.200010e+00	20151211_gfpNIPBLcf1_Prometa\MitoSys2\LSM\gfpNIPBLcf1_Noc\DE_W0002\DE_W0002_P0008\DE_2_W0002_P0008_T0002\TR1_W0001_P0258\TR1_2_W0001_P0258_T0001_R1_P3_K1_Ch2-Ch1.zen
2.969996e+01	7.800010e+00	20151211_gfpNIPBLcf1_Prometa\MitoSys2\LSM\gfpNIPBLcf1_Noc\DE_W0002\DE_W0002_P0008\DE_2_W0002_P0008_T0002\TR1_W0001_P0258\TR1_2_W0001_P0258_T0001_R1_P3_K1_Ch2-Ch1.zen
2.975996e+01	6.950010e+00	20151211_gfpNIPBLcf1_Prometa\MitoSys2\LSM\gfpNIPBLcf1_Noc\DE_W0002\DE_W0002_P0008\DE_2_W0002_P0008_T0002\TR1_W0001_P0258\TR1_2_W0001_P0258_T0001_R1_P3_K1_Ch2-Ch1.zen
2.981996e+01	6.716680e+00	20151211_gfpNIPBLcf1_Prometa\MitoSys2\LSM\gfpNIPBLcf1_Noc\DE_W0002\DE_W0002_P0008\DE_2_W0002_P0008_T0002\TR1_W0001_P0258\TR1_2_W0001_P0258_T0001_R1_P3_K1_Ch2-Ch1.zen
2.987996e+01	6.066670e+00	20151211_gfpNIPBLcf1_Prometa\MitoSys2\LSM\gfpNIPBLcf1_Noc\DE_W0002\DE_W0002_P0008\DE_2_W0002_P0008_T0002\TR1_W0001_P0258\TR1_2_W0001_P0258_T0001_R1_P3_K1_Ch2-Ch1.zen
2.993996e+01	6.616680e+00	20151211_gfpNIPBLcf1_Prometa\MitoSys2\LSM\gfpNIPBLcf1_Noc\DE_W0002\DE_W0002_P0008\DE_2_W0002_P0008_T0002\TR1_W0001_P0258\TR1_2_W0001_P0258_T0001_R1_P3_K1_Ch2-Ch1.zen
0	8.049930e+00	20151211_gfpNIPBLcf1_Prometa\MitoSys2\LSM\gfpNIPBLcf1_Noc\DE_W0002\DE_W0002_P0008\DE_2_W0002_P0008_T0002\TR1_W0001_P0258\TR1_2_W0001_P0258_T0001_R1_P4_K1_Ch2-Ch1.zen
6.000060e-02	8.116590e+00	20151211_gfpNIPBLcf1_Prometa\MitoSys2\LSM\gfpNIPBLcf1_Noc\DE_W0002\DE_W0002_P0008\DE_2_W0002_P0008_T0002\TR1_W0001_P0258\TR1_2_W0001_P0258_T0001_R1_P4_K1_Ch2-Ch1.zen
1.200000e-01	7.383270e+00	20151211_gfpNIPBLcf1_Prometa\MitoSys2\LSM\gfpNIPBLcf1_Noc\DE_W0002\DE_W0002_P0008\DE_2_W0002_P0008_T0002\TR1_W0001_P0258\TR1_2_W0001_P0258_T0001_R1_P4_K1_Ch2-Ch1.zen
1.800000e-01	8.049930e+00	20151211_gfpNIPBLcf1_Prometa\MitoSys2\LSM\gfpNIPBLcf1_Noc\DE_W0002\DE_W0002_P0008\DE_2_W0002_P0008_T0002\TR1_W0001_P0258\TR1_2_W0001_P0258_T0001_R1_P4_K1_Ch2-Ch1.zen
2.400000e-01	5.749950e+00	20151211_gfpNIPBLcf1_Prometa\MitoSys2\LSM\gfpNIPBLcf1_Noc\DE_W0002\DE_W0002_P0008\DE_2_W0002_P0008_T0002\TR1_W0001_P0258\TR1_2_W0001_P0258_T0001_R1_P4_K1_Ch2-Ch1.zen
3.000000e-01	5.349950e+00	20151211_gfpNIPBLcf1_Prometa\MitoSys2\LSM\gfpNIPBLcf1_Noc\DE_W0002\DE_W0002_P0008\DE_2_W0002_P0008_T0002\TR1_W0001_P0258\TR1_2_W0001_P0258_T0001_R1_P4_K1_Ch2-Ch1.zen
3.600000e-01	8.166590e+00	20151211_gfpNIPBLcf1_Prometa\MitoSys2\LSM\gfpNIPBLcf1_Noc\DE_W0002\DE_W0002_P0008\DE_2_W0002_P0008_T0002\TR1_W0001_P0258\TR1_2_W0001_P0258_T0001_R1_P4_K1_Ch2-Ch1.zen
4.200000e-01	8.183260e+00	20151211_gfpNIPBLcf1_Prometa\MitoSys2\LSM\gfpNIPBLcf1_Noc\DE_W0002\DE_W0002_P0008\DE_2_W0002_P0008_T0002\TR1_W0001_P0258\TR1_2_W0001_P0258_T0001_R1_P4_K1_Ch2-Ch1.zen
4.800000e-01	7.949930e+00	20151211_gfpNIPBLcf1_Prometa\MitoSys2\LSM\gfpNIPBLcf1_Noc\DE_W0002\DE_W0002_P0008\DE_2_W0002_P0008_T0002\TR1_W0001_P0258\TR1_2_W0001_P0258_T0001_R1_P4_K1_Ch2-Ch1.zen
5.400000e-01	7.683260e+00	20151211_gfpNIPBLcf1_Prometa\MitoSys2\LSM\gfpNIPBLcf1_Noc\DE_W0002\DE_W0002_P0008\DE_2_W0002_P0008_T0002\TR1_W0001_P0258\TR1_2_W0001_P0258_T0001_R1_P4_K1_Ch2-Ch1.zen
6.000100e-01	7.699930e+00	20151211_gfpNIPBLcf1_Prometa\MitoSys2\LSM\gfpNIPBLcf1_Noc\DE_W0002\DE_W0002_P0008\DE_2_W0002_P0008_T0002\TR1_W0001_P0258\TR1_2_W0001_P0258_T0001_R1_P4_K1_Ch2-Ch1.zen
6.600100e-01	6.616610e+00	20151211_gfpNIPBLcf1_Prometa\MitoSys2\LSM\gfpNIPBLcf1_Noc\DE_W0002\DE_W0002_P0008\DE_2_W0002_P0008_T0002\TR1_W0001_P0258\TR1_2_W0001_P0258_T0001_R1_P4_K1_Ch2-Ch1.zen
7.200100e-01	4.766620e+00	20151211_gfpNIPBLcf1_Prometa\MitoSys2\LSM\gfpNIPBLcf1_Noc\DE_W0002\DE_W0002_P0008\DE_2_W0002_P0008_T0002\TR1_W0001_P0258\TR1_2_W0001_P0258_T0001_R1_P4_K1_Ch2-Ch1.zen
7.800100e-01	4.433290e+00	20151211_gfpNIPBLcf1_Prometa\MitoSys2\LSM\gfpNIPBLcf1_Noc\DE_W0002\DE_W0002_P0008\DE_2_W0002_P0008_T0002\TR1_W0001_P0258\TR1_2_W0001_P0258_T0001_R1_P4_K1_Ch2-Ch1.zen
8.400100e-01	5.433280e+00	20151211_gfpNIPBLcf1_Prometa\MitoSys2\LSM\gfpNIPBLcf1_Noc\DE_W0002\DE_W0002_P0008\DE_2_W0002_P0008_T0002\TR1_W0001_P0258\TR1_2_W0001_P0258_T0001_R1_P4_K1_Ch2-Ch1.zen
9.000100e-01	6.233280e+00	20151211_gfpNIPBLcf1_Prometa\MitoSys2\LSM\gfpNIPBLcf1_Noc\DE_W0002\DE_W0002_P0008\DE_2_W0002_P0008_T0002\TR1_W0001_P0258\TR1_2_W0001_P0258_T0001_R1_P4_K1_Ch2-Ch1.zen
9.600100e-01	6.066610e+00	20151211_gfpNIPBLcf1_Prometa\MitoSys2\LSM\gfpNIPBLcf1_Noc\DE_W0002\DE_W0002_P0008\DE_2_W0002_P0008_T0002\TR1_W0001_P0258\TR1_2_W0001_P0258_T0001_R1_P4_K1_Ch2-Ch1.zen
1.020010e+00	5.249950e+00	20151211_gfpNIPBLcf1_Prometa\MitoSys2\LSM\gfpNIPBLcf1_Noc\DE_W0002\DE_W0002_P0008\DE_2_W0002_P0008_T0002\TR1_W0001_P0258\TR1_2_W0001_P0258_T0001_R1_P4_K1_Ch2-Ch1.zen
1.080010e+00	6.666610e+00	20151211_gfpNIPBLcf1_Prometa\MitoSys2\LSM\gfpNIPBLcf1_Noc\DE_W0002\DE_W0002_P0008\DE_2_W0002_P0008_T0002\TR1_W0001_P0258\TR1_2_W0001_P0258_T0001_R1_P4_K1_Ch2-Ch1.zen
1.140010e+00	7.849930e+00	20151211_gfpNIPBLcf1_Prometa\MitoSys2\LSM\gfpNIPBLcf1_Noc\DE_W0002\DE_W0002_P0008\DE_2_W0002_P0008_T0002\TR1_W0001_P0258\TR1_2_W0001_P0258_T0001_R1_P4_K1_Ch2-Ch1.zen
1.200010e+00	5.466620e+00	20151211_gfpNIPBLcf1_Prometa\MitoSys2\LSM\gfpNIPBLcf1_Noc\DE_W0002\DE_W0002_P0008\DE_2_W0002_P0008_T0002\TR1_W0001_P0258\TR1_2_W0001_P0258_T0001_R1_P4_K1_Ch2-Ch1.zen
1.260010e+00	5.816610e+00	20151211_gfpNIPBLcf1_Prometa\MitoSys2\LSM\gfpNIPBLcf1_Noc\DE_W0002\DE_W0002_P0008\DE_2_W0002_P0008_T0002\TR1_W0001_P0258\TR1_2_W0001_P0258_T0001_R1_P4_K1_Ch2-Ch1.zen
1.320010e+00	4.799960e+00	20151211_gfpNIPBLcf1_Prometa\MitoSys2\LSM\gfpNIPBLcf1_Noc\DE_W0002\DE_W0002_P0008\DE_2_W0002_P0008_T0002\TR1_W0001_P0258\TR1_2_W0001_P0258_T0001_R1_P4_K1_Ch2-Ch1.zen
1.380010e+00	6.499940e+00	20151211_gfpNIPBLcf1_Prometa\MitoSys2\LSM\gfpNIPBLcf1_Noc\DE_W0002\DE_W0002_P0008\DE_2_W0002_P0008_T0002\TR1_W0001_P0258\TR1_2_W0001_P0258_T0001_R1_P4_K1_Ch2-Ch1.zen
1.440010e+00	5.933280e+00	20151211_gfpNIPBLcf1_Prometa\MitoSys2\LSM\gfpNIPBLcf1_Noc\DE_W0002\DE_W0002_P0008\DE_2_W0002_P0008_T0002\TR1_W0001_P0258\TR1_2_W0001_P0258_T0001_R1_P4_K1_Ch2-Ch1.zen
1.500010e+00	7.183270e+00	20151211_gfpNIPBLcf1_Prometa\MitoSys2\LSM\gfpNIPBLcf1_Noc\DE_W0002\DE_W0002_P0008\DE_2_W0002_P0008_T0002\TR1_W0001_P0258\TR1_2_W0001_P0258_T0001_R1_P4_K1_Ch2-Ch1.zen
1.560010e+00	8.133260e+00	20151211_gfpNIPBLcf1_Prometa\MitoSys2\LSM\gfpNIPBLcf1_Noc\DE_W0002\DE_W0002_P0008\DE_2_W0002_P0008_T0002\TR1_W0001_P0258\TR1_2_W0001_P0258_T0001_R1_P4_K1_Ch2-Ch1.zen
1.620010e+00	6.983270e+00	20151211_gfpNIPBLcf1_Prometa\MitoSys2\LSM\gfpNIPBLcf1_Noc\DE_W0002\DE_W0002_P0008\DE_2_W0002_P0008_T0002\TR1_W0001_P0258\TR1_2_W0001_P0258_T0001_R1_P4_K1_Ch2-Ch1.zen
1.680020e+00	5.999950e+00	20151211_gfpNIPBLcf1_Prometa\MitoSys2\LSM\gfpNIPBLcf1_Noc\DE_W0002\DE_W0002_P0008\DE_2_W0002_P0008_T0002\TR1_W0001_P0258\TR1_2_W0001_P0258_T0001_R1_P4_K1_Ch2-Ch1.zen
1.740020e+00	6.383280e+00	20151211_gfpNIPBLcf1_Prometa\MitoSys2\LSM\gfpNIPBLcf1_Noc\DE_W0002\DE_W0002_P0008\DE_2_W0002_P0008_T0002\TR1_W0001_P0258\TR1_2_W0001_P0258_T0001_R1_P4_K1_Ch2-Ch1.zen
1.800020e+00	6.383280e+00	20151211_gfpNIPBLcf1_Prometa\MitoSys2\LSM\gfpNIPBLcf1_Noc\DE_W0002\DE_W0002_P0008\DE_2_W0002_P0008_T0002\TR1_W0001_P0258\TR1_2_W0001_P0258_T0001_R1_P4_K1_Ch2-Ch1.zen
1.860020e+00	7.283270e+00	20151211_gfpNIPBLcf1_Prometa\MitoSys2\LSM\gfpNIPBLcf1_Noc\DE_W0002\DE_W0002_P0008\DE_2_W0002_P0008_T0002\TR1_W0001_P0258\TR1_2_W0001_P0258_T0001_R1_P4_K1_Ch2-Ch1.zen
1.920020e+00	6.183280e+00	20151211_gfpNIPBLcf1_Prometa\MitoSys2\LSM\gfpNIPBLcf1_Noc\DE_W0002\DE_W0002_P0008\DE_2_W0002_P0008_T0002\TR1_W0001_P0258\TR1_2_W0001_P0258_T0001_R1_P4_K1_Ch2-Ch1.zen
1.980020e+00	7.599930e+00	20151211_gfpNIPBLcf1_Prometa\MitoSys2\LSM\gfpNIPBLcf1_Noc\DE_W0002\DE_W0002_P0008\DE_2_W0002_P0008_T0002\TR1_W0001_P0258\TR1_2_W0001_P0258_T0001_R1_P4_K1_Ch2-Ch1.zen
2.040020e+00	6.983270e+00	20151211_gfpNIPBLcf1_Prometa\MitoSys2\LSM\gfpNIPBLcf1_Noc\DE_W0002\DE_W0002_P0008\DE_2_W0002_P0008_T0002\TR1_W0001_P0258\TR1_2_W0001_P0258_T0001_R1_P4_K1_Ch2-Ch1.zen
2.100020e+00	6.516610e+00	20151211_gfpNIPBLcf1_Prometa\MitoSys2\LSM\gfpNIPBLcf1_Noc\DE_W0002\DE_W0002_P0008\DE_2_W0002_P0008_T0002\TR1_W0001_P0258\TR1_2_W0001_P0258_T0001_R1_P4_K1_Ch2-Ch1.zen
2.160020e+00	7.066600e+00	20151211_gfpNIPBLcf1_Prometa\MitoSys2\LSM\gfpNIPBLcf1_Noc\DE_W0002\DE_W0002_P0008\DE_2_W0002_P0008_T0002\TR1_W0001_P0258\TR1_2_W0001_P0258_T0001_R1_P4_K1_Ch2-Ch1.zen
2.220020e+00	6.516610e+00	20151211_gfpNIPBLcf1_Prometa\MitoSys2\LSM\gfpNIPBLcf1_Noc\DE_W0002\DE_W0002_P0008\DE_2_W0002_P0008_T0002\TR1_W0001_P0258\TR1_2_W0001_P0258_T0001_R1_P4_K1_Ch2-Ch1.zen
2.280020e+00	7.516600e+00	20151211_gfpNIPBLcf1_Prometa\MitoSys2\LSM\gfpNIPBLcf1_Noc\DE_W0002\DE_W0002_P0008\DE_2_W0002_P0008_T0002\TR1_W0001_P0258\TR1_2_W0001_P0258_T0001_R1_P4_K1_Ch2-Ch1.zen
2.340020e+00	5.349950e+00	20151211_gfpNIPBLcf1_Prometa\MitoSys2\LSM\gfpNIPBLcf1_Noc\DE_W0002\DE_W0002_P0008\DE_2_W0002_P0008_T0002\TR1_W0001_P0258\TR1_2_W0001_P0258_T0001_R1_P4_K1_Ch2-Ch1.zen
2.400020e+00	5.883280e+00	20151211_gfpNIPBLcf1_Prometa\MitoSys2\LSM\gfpNIPBLcf1_Noc\DE_W0002\DE_W0002_P0008\DE_2_W0002_P0008_T0002\TR1_W0001_P0258\TR1_2_W0001_P0258_T0001_R1_P4_K1_Ch2-Ch1.zen
2.460020e+00	5.716610e+00	20151211_gfpNIPBLcf1_Prometa\MitoSys2\LSM\gfpNIPBLcf1_Noc\DE_W0002\DE_W0002_P0008\DE_2_W0002_P0008_T0002\TR1_W0001_P0258\TR1_2_W0001_P0258_T0001_R1_P4_K1_Ch2-Ch1.zen
2.520020e+00	5.049950e+00	20151211_gfpNIPBLcf1_Prometa\MitoSys2\LSM\gfpNIPBLcf1_Noc\DE_W0002\DE_W0002_P0008\DE_2_W0002_P0008_T0002\TR1_W0001_P0258\TR1_2_W0001_P0258_T0001_R1_P4_K1_Ch2-Ch1.zen
2.580020e+00	7.633260e+00	20151211_gfpNIPBLcf1_Prometa\MitoSys2\LSM\gfpNIPBLcf1_Noc\DE_W0002\DE_W0002_P0008\DE_2_W0002_P0008_T0002\TR1_W0001_P0258\TR1_2_W0001_P0258_T0001_R1_P4_K1_Ch2-Ch1.zen
2.640020e+00	6.349940e+00	20151211_gfpNIPBLcf1_Prometa\MitoSys2\LSM\gfpNIPBLcf1_Noc\DE_W0002\DE_W0002_P0008\DE_2_W0002_P0008_T0002\TR1_W0001_P0258\TR1_2_W0001_P0258_T0001_R1_P4_K1_Ch2-Ch1.zen
2.700020e+00	5.583280e+00	20151211_gfpNIPBLcf1_Prometa\MitoSys2\LSM\gfpNIPBLcf1_Noc\DE_W0002\DE_W0002_P0008\DE_2_W0002_P0008_T0002\TR1_W0001_P0258\TR1_2_W0001_P0258_T0001_R1_P4_K1_Ch2-Ch1.zen
2.760030e+00	5.733280e+00	20151211_gfpNIPBLcf1_Prometa\MitoSys2\LSM\gfpNIPBLcf1_Noc\DE_W0002\DE_W0002_P0008\DE_2_W0002_P0008_T0002\TR1_W0001_P0258\TR1_2_W0001_P0258_T0001_R1_P4_K1_Ch2-Ch1.zen
2.820030e+00	8.399920e+00	20151211_gfpNIPBLcf1_Prometa\MitoSys2\LSM\gfpNIPBLcf1_Noc\DE_W0002\DE_W0002_P0008\DE_2_W0002_P0008_T0002\TR1_W0001_P0258\TR1_2_W0001_P0258_T0001_R1_P4_K1_Ch2-Ch1.zen
2.880030e+00	6.633270e+00	20151211_gfpNIPBLcf1_Prometa\MitoSys2\LSM\gfpNIPBLcf1_Noc\DE_W0002\DE_W0002_P0008\DE_2_W0002_P0008_T0002\TR1_W0001_P0258\TR1_2_W0001_P0258_T0001_R1_P4_K1_Ch2-Ch1.zen
2.940030e+00	6.333280e+00	20151211_gfpNIPBLcf1_Prometa\MitoSys2\LSM\gfpNIPBLcf1_Noc\DE_W0002\DE_W0002_P0008\DE_2_W0002_P0008_T0002\TR1_W0001_P0258\TR1_2_W0001_P0258_T0001_R1_P4_K1_Ch2-Ch1.zen
3.000030e+00	7.416600e+00	20151211_gfpNIPBLcf1_Prometa\MitoSys2\LSM\gfpNIPBLcf1_Noc\DE_W0002\DE_W0002_P0008\DE_2_W0002_P0008_T0002\TR1_W0001_P0258\TR1_2_W0001_P0258_T0001_R1_P4_K1_Ch2-Ch1.zen
3.060030e+00	5.466620e+00	20151211_gfpNIPBLcf1_Prometa\MitoSys2\LSM\gfpNIPBLcf1_Noc\DE_W0002\DE_W0002_P0008\DE_2_W0002_P0008_T0002\TR1_W0001_P0258\TR1_2_W0001_P0258_T0001_R1_P4_K1_Ch2-Ch1.zen
3.120030e+00	6.666610e+00	20151211_gfpNIPBLcf1_Prometa\MitoSys2\LSM\gfpNIPBLcf1_Noc\DE_W0002\DE_W0002_P0008\DE_2_W0002_P0008_T0002\TR1_W0001_P0258\TR1_2_W0001_P0258_T0001_R1_P4_K1_Ch2-Ch1.zen
3.180030e+00	6.566610e+00	20151211_gfpNIPBLcf1_Prometa\MitoSys2\LSM\gfpNIPBLcf1_Noc\DE_W0002\DE_W0002_P0008\DE_2_W0002_P0008_T0002\TR1_W0001_P0258\TR1_2_W0001_P0258_T0001_R1_P4_K1_Ch2-Ch1.zen
3.240030e+00	6.149940e+00	20151211_gfpNIPBLcf1_Prometa\MitoSys2\LSM\gfpNIPBLcf1_Noc\DE_W0002\DE_W0002_P0008\DE_2_W0002_P0008_T0002\TR1_W0001_P0258\TR1_2_W0001_P0258_T0001_R1_P4_K1_Ch2-Ch1.zen
3.300030e+00	7.049940e+00	20151211_gfpNIPBLcf1_Prometa\MitoSys2\LSM\gfpNIPBLcf1_Noc\DE_W0002\DE_W0002_P0008\DE_2_W0002_P0008_T0002\TR1_W0001_P0258\TR1_2_W0001_P0258_T0001_R1_P4_K1_Ch2-Ch1.zen
3.360030e+00	6.933270e+00	20151211_gfpNIPBLcf1_Prometa\MitoSys2\LSM\gfpNIPBLcf1_Noc\DE_W0002\DE_W0002_P0008\DE_2_W0002_P0008_T0002\TR1_W0001_P0258\TR1_2_W0001_P0258_T0001_R1_P4_K1_Ch2-Ch1.zen
3.420030e+00	7.183270e+00	20151211_gfpNIPBLcf1_Prometa\MitoSys2\LSM\gfpNIPBLcf1_Noc\DE_W0002\DE_W0002_P0008\DE_2_W0002_P0008_T0002\TR1_W0001_P0258\TR1_2_W0001_P0258_T0001_R1_P4_K1_Ch2-Ch1.zen
3.480030e+00	7.949930e+00	20151211_gfpNIPBLcf1_Prometa\MitoSys2\LSM\gfpNIPBLcf1_Noc\DE_W0002\DE_W0002_P0008\DE_2_W0002_P0008_T0002\TR1_W0001_P0258\TR1_2_W0001_P0258_T0001_R1_P4_K1_Ch2-Ch1.zen
3.540030e+00	7.199930e+00	20151211_gfpNIPBLcf1_Prometa\MitoSys2\LSM\gfpNIPBLcf1_Noc\DE_W0002\DE_W0002_P0008\DE_2_W0002_P0008_T0002\TR1_W0001_P0258\TR1_2_W0001_P0258_T0001_R1_P4_K1_Ch2-Ch1.zen
3.600030e+00	7.033270e+00	20151211_gfpNIPBLcf1_Prometa\MitoSys2\LSM\gfpNIPBLcf1_Noc\DE_W0002\DE_W0002_P0008\DE_2_W0002_P0008_T0002\TR1_W0001_P0258\TR1_2_W0001_P0258_T0001_R1_P4_K1_Ch2-Ch1.zen
3.660030e+00	7.949930e+00	20151211_gfpNIPBLcf1_Prometa\MitoSys2\LSM\gfpNIPBLcf1_Noc\DE_W0002\DE_W0002_P0008\DE_2_W0002_P0008_T0002\TR1_W0001_P0258\TR1_2_W0001_P0258_T0001_R1_P4_K1_Ch2-Ch1.zen
3.720030e+00	6.166610e+00	20151211_gfpNIPBLcf1_Prometa\MitoSys2\LSM\gfpNIPBLcf1_Noc\DE_W0002\DE_W0002_P0008\DE_2_W0002_P0008_T0002\TR1_W0001_P0258\TR1_2_W0001_P0258_T0001_R1_P4_K1_Ch2-Ch1.zen
3.780030e+00	7.083270e+00	20151211_gfpNIPBLcf1_Prometa\MitoSys2\LSM\gfpNIPBLcf1_Noc\DE_W0002\DE_W0002_P0008\DE_2_W0002_P0008_T0002\TR1_W0001_P0258\TR1_2_W0001_P0258_T0001_R1_P4_K1_Ch2-Ch1.zen
3.840040e+00	7.183270e+00	20151211_gfpNIPBLcf1_Prometa\MitoSys2\LSM\gfpNIPBLcf1_Noc\DE_W0002\DE_W0002_P0008\DE_2_W0002_P0008_T0002\TR1_W0001_P0258\TR1_2_W0001_P0258_T0001_R1_P4_K1_Ch2-Ch1.zen
3.900040e+00	6.383280e+00	20151211_gfpNIPBLcf1_Prometa\MitoSys2\LSM\gfpNIPBLcf1_Noc\DE_W0002\DE_W0002_P0008\DE_2_W0002_P0008_T0002\TR1_W0001_P0258\TR1_2_W0001_P0258_T0001_R1_P4_K1_Ch2-Ch1.zen
3.960040e+00	5.883280e+00	20151211_gfpNIPBLcf1_Prometa\MitoSys2\LSM\gfpNIPBLcf1_Noc\DE_W0002\DE_W0002_P0008\DE_2_W0002_P0008_T0002\TR1_W0001_P0258\TR1_2_W0001_P0258_T0001_R1_P4_K1_Ch2-Ch1.zen
4.020040e+00	6.799940e+00	20151211_gfpNIPBLcf1_Prometa\MitoSys2\LSM\gfpNIPBLcf1_Noc\DE_W0002\DE_W0002_P0008\DE_2_W0002_P0008_T0002\TR1_W0001_P0258\TR1_2_W0001_P0258_T0001_R1_P4_K1_Ch2-Ch1.zen
4.080040e+00	5.266620e+00	20151211_gfpNIPBLcf1_Prometa\MitoSys2\LSM\gfpNIPBLcf1_Noc\DE_W0002\DE_W0002_P0008\DE_2_W0002_P0008_T0002\TR1_W0001_P0258\TR1_2_W0001_P0258_T0001_R1_P4_K1_Ch2-Ch1.zen
4.140040e+00	4.766620e+00	20151211_gfpNIPBLcf1_Prometa\MitoSys2\LSM\gfpNIPBLcf1_Noc\DE_W0002\DE_W0002_P0008\DE_2_W0002_P0008_T0002\TR1_W0001_P0258\TR1_2_W0001_P0258_T0001_R1_P4_K1_Ch2-Ch1.zen
4.200040e+00	4.383290e+00	20151211_gfpNIPBLcf1_Prometa\MitoSys2\LSM\gfpNIPBLcf1_Noc\DE_W0002\DE_W0002_P0008\DE_2_W0002_P0008_T0002\TR1_W0001_P0258\TR1_2_W0001_P0258_T0001_R1_P4_K1_Ch2-Ch1.zen
4.260040e+00	4.583290e+00	20151211_gfpNIPBLcf1_Prometa\MitoSys2\LSM\gfpNIPBLcf1_Noc\DE_W0002\DE_W0002_P0008\DE_2_W0002_P0008_T0002\TR1_W0001_P0258\TR1_2_W0001_P0258_T0001_R1_P4_K1_Ch2-Ch1.zen
4.320040e+00	7.683260e+00	20151211_gfpNIPBLcf1_Prometa\MitoSys2\LSM\gfpNIPBLcf1_Noc\DE_W0002\DE_W0002_P0008\DE_2_W0002_P0008_T0002\TR1_W0001_P0258\TR1_2_W0001_P0258_T0001_R1_P4_K1_Ch2-Ch1.zen
4.380040e+00	6.099940e+00	20151211_gfpNIPBLcf1_Prometa\MitoSys2\LSM\gfpNIPBLcf1_Noc\DE_W0002\DE_W0002_P0008\DE_2_W0002_P0008_T0002\TR1_W0001_P0258\TR1_2_W0001_P0258_T0001_R1_P4_K1_Ch2-Ch1.zen
4.440040e+00	5.383280e+00	20151211_gfpNIPBLcf1_Prometa\MitoSys2\LSM\gfpNIPBLcf1_Noc\DE_W0002\DE_W0002_P0008\DE_2_W0002_P0008_T0002\TR1_W0001_P0258\TR1_2_W0001_P0258_T0001_R1_P4_K1_Ch2-Ch1.zen
4.500040e+00	6.933270e+00	20151211_gfpNIPBLcf1_Prometa\MitoSys2\LSM\gfpNIPBLcf1_Noc\DE_W0002\DE_W0002_P0008\DE_2_W0002_P0008_T0002\TR1_W0001_P0258\TR1_2_W0001_P0258_T0001_R1_P4_K1_Ch2-Ch1.zen
4.560040e+00	7.383270e+00	20151211_gfpNIPBLcf1_Prometa\MitoSys2\LSM\gfpNIPBLcf1_Noc\DE_W0002\DE_W0002_P0008\DE_2_W0002_P0008_T0002\TR1_W0001_P0258\TR1_2_W0001_P0258_T0001_R1_P4_K1_Ch2-Ch1.zen
4.620040e+00	7.416600e+00	20151211_gfpNIPBLcf1_Prometa\MitoSys2\LSM\gfpNIPBLcf1_Noc\DE_W0002\DE_W0002_P0008\DE_2_W0002_P0008_T0002\TR1_W0001_P0258\TR1_2_W0001_P0258_T0001_R1_P4_K1_Ch2-Ch1.zen
4.680040e+00	5.533280e+00	20151211_gfpNIPBLcf1_Prometa\MitoSys2\LSM\gfpNIPBLcf1_Noc\DE_W0002\DE_W0002_P0008\DE_2_W0002_P0008_T0002\TR1_W0001_P0258\TR1_2_W0001_P0258_T0001_R1_P4_K1_Ch2-Ch1.zen
4.740040e+00	6.466610e+00	20151211_gfpNIPBLcf1_Prometa\MitoSys2\LSM\gfpNIPBLcf1_Noc\DE_W0002\DE_W0002_P0008\DE_2_W0002_P0008_T0002\TR1_W0001_P0258\TR1_2_W0001_P0258_T0001_R1_P4_K1_Ch2-Ch1.zen
4.800040e+00	6.766600e+00	20151211_gfpNIPBLcf1_Prometa\MitoSys2\LSM\gfpNIPBLcf1_Noc\DE_W0002\DE_W0002_P0008\DE_2_W0002_P0008_T0002\TR1_W0001_P0258\TR1_2_W0001_P0258_T0001_R1_P4_K1_Ch2-Ch1.zen
4.860040e+00	5.599950e+00	20151211_gfpNIPBLcf1_Prometa\MitoSys2\LSM\gfpNIPBLcf1_Noc\DE_W0002\DE_W0002_P0008\DE_2_W0002_P0008_T0002\TR1_W0001_P0258\TR1_2_W0001_P0258_T0001_R1_P4_K1_Ch2-Ch1.zen
4.920040e+00	5.833280e+00	20151211_gfpNIPBLcf1_Prometa\MitoSys2\LSM\gfpNIPBLcf1_Noc\DE_W0002\DE_W0002_P0008\DE_2_W0002_P0008_T0002\TR1_W0001_P0258\TR1_2_W0001_P0258_T0001_R1_P4_K1_Ch2-Ch1.zen
4.980050e+00	5.816610e+00	20151211_gfpNIPBLcf1_Prometa\MitoSys2\LSM\gfpNIPBLcf1_Noc\DE_W0002\DE_W0002_P0008\DE_2_W0002_P0008_T0002\TR1_W0001_P0258\TR1_2_W0001_P0258_T0001_R1_P4_K1_Ch2-Ch1.zen
5.040050e+00	8.549920e+00	20151211_gfpNIPBLcf1_Prometa\MitoSys2\LSM\gfpNIPBLcf1_Noc\DE_W0002\DE_W0002_P0008\DE_2_W0002_P0008_T0002\TR1_W0001_P0258\TR1_2_W0001_P0258_T0001_R1_P4_K1_Ch2-Ch1.zen
5.100050e+00	8.116590e+00	20151211_gfpNIPBLcf1_Prometa\MitoSys2\LSM\gfpNIPBLcf1_Noc\DE_W0002\DE_W0002_P0008\DE_2_W0002_P0008_T0002\TR1_W0001_P0258\TR1_2_W0001_P0258_T0001_R1_P4_K1_Ch2-Ch1.zen
5.160050e+00	9.733240e+00	20151211_gfpNIPBLcf1_Prometa\MitoSys2\LSM\gfpNIPBLcf1_Noc\DE_W0002\DE_W0002_P0008\DE_2_W0002_P0008_T0002\TR1_W0001_P0258\TR1_2_W0001_P0258_T0001_R1_P4_K1_Ch2-Ch1.zen
5.220050e+00	6.849940e+00	20151211_gfpNIPBLcf1_Prometa\MitoSys2\LSM\gfpNIPBLcf1_Noc\DE_W0002\DE_W0002_P0008\DE_2_W0002_P0008_T0002\TR1_W0001_P0258\TR1_2_W0001_P0258_T0001_R1_P4_K1_Ch2-Ch1.zen
5.280050e+00	4.999950e+00	20151211_gfpNIPBLcf1_Prometa\MitoSys2\LSM\gfpNIPBLcf1_Noc\DE_W0002\DE_W0002_P0008\DE_2_W0002_P0008_T0002\TR1_W0001_P0258\TR1_2_W0001_P0258_T0001_R1_P4_K1_Ch2-Ch1.zen
5.340050e+00	5.349950e+00	20151211_gfpNIPBLcf1_Prometa\MitoSys2\LSM\gfpNIPBLcf1_Noc\DE_W0002\DE_W0002_P0008\DE_2_W0002_P0008_T0002\TR1_W0001_P0258\TR1_2_W0001_P0258_T0001_R1_P4_K1_Ch2-Ch1.zen
5.400050e+00	5.883280e+00	20151211_gfpNIPBLcf1_Prometa\MitoSys2\LSM\gfpNIPBLcf1_Noc\DE_W0002\DE_W0002_P0008\DE_2_W0002_P0008_T0002\TR1_W0001_P0258\TR1_2_W0001_P0258_T0001_R1_P4_K1_Ch2-Ch1.zen
5.460050e+00	5.649950e+00	20151211_gfpNIPBLcf1_Prometa\MitoSys2\LSM\gfpNIPBLcf1_Noc\DE_W0002\DE_W0002_P0008\DE_2_W0002_P0008_T0002\TR1_W0001_P0258\TR1_2_W0001_P0258_T0001_R1_P4_K1_Ch2-Ch1.zen
5.520050e+00	5.416620e+00	20151211_gfpNIPBLcf1_Prometa\MitoSys2\LSM\gfpNIPBLcf1_Noc\DE_W0002\DE_W0002_P0008\DE_2_W0002_P0008_T0002\TR1_W0001_P0258\TR1_2_W0001_P0258_T0001_R1_P4_K1_Ch2-Ch1.zen
5.580050e+00	6.316610e+00	20151211_gfpNIPBLcf1_Prometa\MitoSys2\LSM\gfpNIPBLcf1_Noc\DE_W0002\DE_W0002_P0008\DE_2_W0002_P0008_T0002\TR1_W0001_P0258\TR1_2_W0001_P0258_T0001_R1_P4_K1_Ch2-Ch1.zen
5.640050e+00	6.449940e+00	20151211_gfpNIPBLcf1_Prometa\MitoSys2\LSM\gfpNIPBLcf1_Noc\DE_W0002\DE_W0002_P0008\DE_2_W0002_P0008_T0002\TR1_W0001_P0258\TR1_2_W0001_P0258_T0001_R1_P4_K1_Ch2-Ch1.zen
5.700050e+00	8.449920e+00	20151211_gfpNIPBLcf1_Prometa\MitoSys2\LSM\gfpNIPBLcf1_Noc\DE_W0002\DE_W0002_P0008\DE_2_W0002_P0008_T0002\TR1_W0001_P0258\TR1_2_W0001_P0258_T0001_R1_P4_K1_Ch2-Ch1.zen
5.760050e+00	8.433260e+00	20151211_gfpNIPBLcf1_Prometa\MitoSys2\LSM\gfpNIPBLcf1_Noc\DE_W0002\DE_W0002_P0008\DE_2_W0002_P0008_T0002\TR1_W0001_P0258\TR1_2_W0001_P0258_T0001_R1_P4_K1_Ch2-Ch1.zen
5.820050e+00	7.183270e+00	20151211_gfpNIPBLcf1_Prometa\MitoSys2\LSM\gfpNIPBLcf1_Noc\DE_W0002\DE_W0002_P0008\DE_2_W0002_P0008_T0002\TR1_W0001_P0258\TR1_2_W0001_P0258_T0001_R1_P4_K1_Ch2-Ch1.zen
5.880050e+00	7.799930e+00	20151211_gfpNIPBLcf1_Prometa\MitoSys2\LSM\gfpNIPBLcf1_Noc\DE_W0002\DE_W0002_P0008\DE_2_W0002_P0008_T0002\TR1_W0001_P0258\TR1_2_W0001_P0258_T0001_R1_P4_K1_Ch2-Ch1.zen
5.940050e+00	6.666610e+00	20151211_gfpNIPBLcf1_Prometa\MitoSys2\LSM\gfpNIPBLcf1_Noc\DE_W0002\DE_W0002_P0008\DE_2_W0002_P0008_T0002\TR1_W0001_P0258\TR1_2_W0001_P0258_T0001_R1_P4_K1_Ch2-Ch1.zen
6.000050e+00	7.183270e+00	20151211_gfpNIPBLcf1_Prometa\MitoSys2\LSM\gfpNIPBLcf1_Noc\DE_W0002\DE_W0002_P0008\DE_2_W0002_P0008_T0002\TR1_W0001_P0258\TR1_2_W0001_P0258_T0001_R1_P4_K1_Ch2-Ch1.zen
6.060060e+00	5.866610e+00	20151211_gfpNIPBLcf1_Prometa\MitoSys2\LSM\gfpNIPBLcf1_Noc\DE_W0002\DE_W0002_P0008\DE_2_W0002_P0008_T0002\TR1_W0001_P0258\TR1_2_W0001_P0258_T0001_R1_P4_K1_Ch2-Ch1.zen
6.120060e+00	5.599950e+00	20151211_gfpNIPBLcf1_Prometa\MitoSys2\LSM\gfpNIPBLcf1_Noc\DE_W0002\DE_W0002_P0008\DE_2_W0002_P0008_T0002\TR1_W0001_P0258\TR1_2_W0001_P0258_T0001_R1_P4_K1_Ch2-Ch1.zen
6.180060e+00	6.449940e+00	20151211_gfpNIPBLcf1_Prometa\MitoSys2\LSM\gfpNIPBLcf1_Noc\DE_W0002\DE_W0002_P0008\DE_2_W0002_P0008_T0002\TR1_W0001_P0258\TR1_2_W0001_P0258_T0001_R1_P4_K1_Ch2-Ch1.zen
6.240060e+00	5.549950e+00	20151211_gfpNIPBLcf1_Prometa\MitoSys2\LSM\gfpNIPBLcf1_Noc\DE_W0002\DE_W0002_P0008\DE_2_W0002_P0008_T0002\TR1_W0001_P0258\TR1_2_W0001_P0258_T0001_R1_P4_K1_Ch2-Ch1.zen
6.300060e+00	5.499950e+00	20151211_gfpNIPBLcf1_Prometa\MitoSys2\LSM\gfpNIPBLcf1_Noc\DE_W0002\DE_W0002_P0008\DE_2_W0002_P0008_T0002\TR1_W0001_P0258\TR1_2_W0001_P0258_T0001_R1_P4_K1_Ch2-Ch1.zen
6.360060e+00	7.533260e+00	20151211_gfpNIPBLcf1_Prometa\MitoSys2\LSM\gfpNIPBLcf1_Noc\DE_W0002\DE_W0002_P0008\DE_2_W0002_P0008_T0002\TR1_W0001_P0258\TR1_2_W0001_P0258_T0001_R1_P4_K1_Ch2-Ch1.zen
6.420060e+00	6.533270e+00	20151211_gfpNIPBLcf1_Prometa\MitoSys2\LSM\gfpNIPBLcf1_Noc\DE_W0002\DE_W0002_P0008\DE_2_W0002_P0008_T0002\TR1_W0001_P0258\TR1_2_W0001_P0258_T0001_R1_P4_K1_Ch2-Ch1.zen
6.480060e+00	6.349940e+00	20151211_gfpNIPBLcf1_Prometa\MitoSys2\LSM\gfpNIPBLcf1_Noc\DE_W0002\DE_W0002_P0008\DE_2_W0002_P0008_T0002\TR1_W0001_P0258\TR1_2_W0001_P0258_T0001_R1_P4_K1_Ch2-Ch1.zen
6.540060e+00	7.483260e+00	20151211_gfpNIPBLcf1_Prometa\MitoSys2\LSM\gfpNIPBLcf1_Noc\DE_W0002\DE_W0002_P0008\DE_2_W0002_P0008_T0002\TR1_W0001_P0258\TR1_2_W0001_P0258_T0001_R1_P4_K1_Ch2-Ch1.zen
6.600060e+00	7.499930e+00	20151211_gfpNIPBLcf1_Prometa\MitoSys2\LSM\gfpNIPBLcf1_Noc\DE_W0002\DE_W0002_P0008\DE_2_W0002_P0008_T0002\TR1_W0001_P0258\TR1_2_W0001_P0258_T0001_R1_P4_K1_Ch2-Ch1.zen
6.660060e+00	6.033280e+00	20151211_gfpNIPBLcf1_Prometa\MitoSys2\LSM\gfpNIPBLcf1_Noc\DE_W0002\DE_W0002_P0008\DE_2_W0002_P0008_T0002\TR1_W0001_P0258\TR1_2_W0001_P0258_T0001_R1_P4_K1_Ch2-Ch1.zen
6.720060e+00	5.766610e+00	20151211_gfpNIPBLcf1_Prometa\MitoSys2\LSM\gfpNIPBLcf1_Noc\DE_W0002\DE_W0002_P0008\DE_2_W0002_P0008_T0002\TR1_W0001_P0258\TR1_2_W0001_P0258_T0001_R1_P4_K1_Ch2-Ch1.zen
6.780060e+00	5.749950e+00	20151211_gfpNIPBLcf1_Prometa\MitoSys2\LSM\gfpNIPBLcf1_Noc\DE_W0002\DE_W0002_P0008\DE_2_W0002_P0008_T0002\TR1_W0001_P0258\TR1_2_W0001_P0258_T0001_R1_P4_K1_Ch2-Ch1.zen
6.840060e+00	7.849930e+00	20151211_gfpNIPBLcf1_Prometa\MitoSys2\LSM\gfpNIPBLcf1_Noc\DE_W0002\DE_W0002_P0008\DE_2_W0002_P0008_T0002\TR1_W0001_P0258\TR1_2_W0001_P0258_T0001_R1_P4_K1_Ch2-Ch1.zen
6.900060e+00	7.283270e+00	20151211_gfpNIPBLcf1_Prometa\MitoSys2\LSM\gfpNIPBLcf1_Noc\DE_W0002\DE_W0002_P0008\DE_2_W0002_P0008_T0002\TR1_W0001_P0258\TR1_2_W0001_P0258_T0001_R1_P4_K1_Ch2-Ch1.zen
6.960060e+00	5.799950e+00	20151211_gfpNIPBLcf1_Prometa\MitoSys2\LSM\gfpNIPBLcf1_Noc\DE_W0002\DE_W0002_P0008\DE_2_W0002_P0008_T0002\TR1_W0001_P0258\TR1_2_W0001_P0258_T0001_R1_P4_K1_Ch2-Ch1.zen
7.020060e+00	5.699950e+00	20151211_gfpNIPBLcf1_Prometa\MitoSys2\LSM\gfpNIPBLcf1_Noc\DE_W0002\DE_W0002_P0008\DE_2_W0002_P0008_T0002\TR1_W0001_P0258\TR1_2_W0001_P0258_T0001_R1_P4_K1_Ch2-Ch1.zen
7.080060e+00	5.983280e+00	20151211_gfpNIPBLcf1_Prometa\MitoSys2\LSM\gfpNIPBLcf1_Noc\DE_W0002\DE_W0002_P0008\DE_2_W0002_P0008_T0002\TR1_W0001_P0258\TR1_2_W0001_P0258_T0001_R1_P4_K1_Ch2-Ch1.zen
7.140070e+00	6.266610e+00	20151211_gfpNIPBLcf1_Prometa\MitoSys2\LSM\gfpNIPBLcf1_Noc\DE_W0002\DE_W0002_P0008\DE_2_W0002_P0008_T0002\TR1_W0001_P0258\TR1_2_W0001_P0258_T0001_R1_P4_K1_Ch2-Ch1.zen
7.200070e+00	6.616610e+00	20151211_gfpNIPBLcf1_Prometa\MitoSys2\LSM\gfpNIPBLcf1_Noc\DE_W0002\DE_W0002_P0008\DE_2_W0002_P0008_T0002\TR1_W0001_P0258\TR1_2_W0001_P0258_T0001_R1_P4_K1_Ch2-Ch1.zen
7.260070e+00	6.449940e+00	20151211_gfpNIPBLcf1_Prometa\MitoSys2\LSM\gfpNIPBLcf1_Noc\DE_W0002\DE_W0002_P0008\DE_2_W0002_P0008_T0002\TR1_W0001_P0258\TR1_2_W0001_P0258_T0001_R1_P4_K1_Ch2-Ch1.zen
7.320070e+00	6.499940e+00	20151211_gfpNIPBLcf1_Prometa\MitoSys2\LSM\gfpNIPBLcf1_Noc\DE_W0002\DE_W0002_P0008\DE_2_W0002_P0008_T0002\TR1_W0001_P0258\TR1_2_W0001_P0258_T0001_R1_P4_K1_Ch2-Ch1.zen
7.380070e+00	7.566600e+00	20151211_gfpNIPBLcf1_Prometa\MitoSys2\LSM\gfpNIPBLcf1_Noc\DE_W0002\DE_W0002_P0008\DE_2_W0002_P0008_T0002\TR1_W0001_P0258\TR1_2_W0001_P0258_T0001_R1_P4_K1_Ch2-Ch1.zen
7.440070e+00	6.433270e+00	20151211_gfpNIPBLcf1_Prometa\MitoSys2\LSM\gfpNIPBLcf1_Noc\DE_W0002\DE_W0002_P0008\DE_2_W0002_P0008_T0002\TR1_W0001_P0258\TR1_2_W0001_P0258_T0001_R1_P4_K1_Ch2-Ch1.zen
7.500070e+00	6.483270e+00	20151211_gfpNIPBLcf1_Prometa\MitoSys2\LSM\gfpNIPBLcf1_Noc\DE_W0002\DE_W0002_P0008\DE_2_W0002_P0008_T0002\TR1_W0001_P0258\TR1_2_W0001_P0258_T0001_R1_P4_K1_Ch2-Ch1.zen
7.560070e+00	6.683270e+00	20151211_gfpNIPBLcf1_Prometa\MitoSys2\LSM\gfpNIPBLcf1_Noc\DE_W0002\DE_W0002_P0008\DE_2_W0002_P0008_T0002\TR1_W0001_P0258\TR1_2_W0001_P0258_T0001_R1_P4_K1_Ch2-Ch1.zen
7.620070e+00	6.266610e+00	20151211_gfpNIPBLcf1_Prometa\MitoSys2\LSM\gfpNIPBLcf1_Noc\DE_W0002\DE_W0002_P0008\DE_2_W0002_P0008_T0002\TR1_W0001_P0258\TR1_2_W0001_P0258_T0001_R1_P4_K1_Ch2-Ch1.zen
7.680070e+00	6.316610e+00	20151211_gfpNIPBLcf1_Prometa\MitoSys2\LSM\gfpNIPBLcf1_Noc\DE_W0002\DE_W0002_P0008\DE_2_W0002_P0008_T0002\TR1_W0001_P0258\TR1_2_W0001_P0258_T0001_R1_P4_K1_Ch2-Ch1.zen
7.740070e+00	6.149940e+00	20151211_gfpNIPBLcf1_Prometa\MitoSys2\LSM\gfpNIPBLcf1_Noc\DE_W0002\DE_W0002_P0008\DE_2_W0002_P0008_T0002\TR1_W0001_P0258\TR1_2_W0001_P0258_T0001_R1_P4_K1_Ch2-Ch1.zen
7.800070e+00	5.883280e+00	20151211_gfpNIPBLcf1_Prometa\MitoSys2\LSM\gfpNIPBLcf1_Noc\DE_W0002\DE_W0002_P0008\DE_2_W0002_P0008_T0002\TR1_W0001_P0258\TR1_2_W0001_P0258_T0001_R1_P4_K1_Ch2-Ch1.zen
7.860070e+00	5.699950e+00	20151211_gfpNIPBLcf1_Prometa\MitoSys2\LSM\gfpNIPBLcf1_Noc\DE_W0002\DE_W0002_P0008\DE_2_W0002_P0008_T0002\TR1_W0001_P0258\TR1_2_W0001_P0258_T0001_R1_P4_K1_Ch2-Ch1.zen
7.920070e+00	7.166600e+00	20151211_gfpNIPBLcf1_Prometa\MitoSys2\LSM\gfpNIPBLcf1_Noc\DE_W0002\DE_W0002_P0008\DE_2_W0002_P0008_T0002\TR1_W0001_P0258\TR1_2_W0001_P0258_T0001_R1_P4_K1_Ch2-Ch1.zen
7.980070e+00	7.133270e+00	20151211_gfpNIPBLcf1_Prometa\MitoSys2\LSM\gfpNIPBLcf1_Noc\DE_W0002\DE_W0002_P0008\DE_2_W0002_P0008_T0002\TR1_W0001_P0258\TR1_2_W0001_P0258_T0001_R1_P4_K1_Ch2-Ch1.zen
8.040070e+00	5.616620e+00	20151211_gfpNIPBLcf1_Prometa\MitoSys2\LSM\gfpNIPBLcf1_Noc\DE_W0002\DE_W0002_P0008\DE_2_W0002_P0008_T0002\TR1_W0001_P0258\TR1_2_W0001_P0258_T0001_R1_P4_K1_Ch2-Ch1.zen
8.100070e+00	4.416630e+00	20151211_gfpNIPBLcf1_Prometa\MitoSys2\LSM\gfpNIPBLcf1_Noc\DE_W0002\DE_W0002_P0008\DE_2_W0002_P0008_T0002\TR1_W0001_P0258\TR1_2_W0001_P0258_T0001_R1_P4_K1_Ch2-Ch1.zen
8.160080e+00	6.333280e+00	20151211_gfpNIPBLcf1_Prometa\MitoSys2\LSM\gfpNIPBLcf1_Noc\DE_W0002\DE_W0002_P0008\DE_2_W0002_P0008_T0002\TR1_W0001_P0258\TR1_2_W0001_P0258_T0001_R1_P4_K1_Ch2-Ch1.zen
8.220080e+00	5.349950e+00	20151211_gfpNIPBLcf1_Prometa\MitoSys2\LSM\gfpNIPBLcf1_Noc\DE_W0002\DE_W0002_P0008\DE_2_W0002_P0008_T0002\TR1_W0001_P0258\TR1_2_W0001_P0258_T0001_R1_P4_K1_Ch2-Ch1.zen
8.280080e+00	5.199950e+00	20151211_gfpNIPBLcf1_Prometa\MitoSys2\LSM\gfpNIPBLcf1_Noc\DE_W0002\DE_W0002_P0008\DE_2_W0002_P0008_T0002\TR1_W0001_P0258\TR1_2_W0001_P0258_T0001_R1_P4_K1_Ch2-Ch1.zen
8.340080e+00	5.566620e+00	20151211_gfpNIPBLcf1_Prometa\MitoSys2\LSM\gfpNIPBLcf1_Noc\DE_W0002\DE_W0002_P0008\DE_2_W0002_P0008_T0002\TR1_W0001_P0258\TR1_2_W0001_P0258_T0001_R1_P4_K1_Ch2-Ch1.zen
8.400080e+00	5.916610e+00	20151211_gfpNIPBLcf1_Prometa\MitoSys2\LSM\gfpNIPBLcf1_Noc\DE_W0002\DE_W0002_P0008\DE_2_W0002_P0008_T0002\TR1_W0001_P0258\TR1_2_W0001_P0258_T0001_R1_P4_K1_Ch2-Ch1.zen
8.460080e+00	5.533280e+00	20151211_gfpNIPBLcf1_Prometa\MitoSys2\LSM\gfpNIPBLcf1_Noc\DE_W0002\DE_W0002_P0008\DE_2_W0002_P0008_T0002\TR1_W0001_P0258\TR1_2_W0001_P0258_T0001_R1_P4_K1_Ch2-Ch1.zen
8.520080e+00	6.633270e+00	20151211_gfpNIPBLcf1_Prometa\MitoSys2\LSM\gfpNIPBLcf1_Noc\DE_W0002\DE_W0002_P0008\DE_2_W0002_P0008_T0002\TR1_W0001_P0258\TR1_2_W0001_P0258_T0001_R1_P4_K1_Ch2-Ch1.zen
8.580080e+00	5.866610e+00	20151211_gfpNIPBLcf1_Prometa\MitoSys2\LSM\gfpNIPBLcf1_Noc\DE_W0002\DE_W0002_P0008\DE_2_W0002_P0008_T0002\TR1_W0001_P0258\TR1_2_W0001_P0258_T0001_R1_P4_K1_Ch2-Ch1.zen
8.640080e+00	5.516620e+00	20151211_gfpNIPBLcf1_Prometa\MitoSys2\LSM\gfpNIPBLcf1_Noc\DE_W0002\DE_W0002_P0008\DE_2_W0002_P0008_T0002\TR1_W0001_P0258\TR1_2_W0001_P0258_T0001_R1_P4_K1_Ch2-Ch1.zen
8.700080e+00	6.083280e+00	20151211_gfpNIPBLcf1_Prometa\MitoSys2\LSM\gfpNIPBLcf1_Noc\DE_W0002\DE_W0002_P0008\DE_2_W0002_P0008_T0002\TR1_W0001_P0258\TR1_2_W0001_P0258_T0001_R1_P4_K1_Ch2-Ch1.zen
8.760080e+00	5.449950e+00	20151211_gfpNIPBLcf1_Prometa\MitoSys2\LSM\gfpNIPBLcf1_Noc\DE_W0002\DE_W0002_P0008\DE_2_W0002_P0008_T0002\TR1_W0001_P0258\TR1_2_W0001_P0258_T0001_R1_P4_K1_Ch2-Ch1.zen
8.820080e+00	6.099940e+00	20151211_gfpNIPBLcf1_Prometa\MitoSys2\LSM\gfpNIPBLcf1_Noc\DE_W0002\DE_W0002_P0008\DE_2_W0002_P0008_T0002\TR1_W0001_P0258\TR1_2_W0001_P0258_T0001_R1_P4_K1_Ch2-Ch1.zen
8.880080e+00	6.466610e+00	20151211_gfpNIPBLcf1_Prometa\MitoSys2\LSM\gfpNIPBLcf1_Noc\DE_W0002\DE_W0002_P0008\DE_2_W0002_P0008_T0002\TR1_W0001_P0258\TR1_2_W0001_P0258_T0001_R1_P4_K1_Ch2-Ch1.zen
8.940080e+00	6.333280e+00	20151211_gfpNIPBLcf1_Prometa\MitoSys2\LSM\gfpNIPBLcf1_Noc\DE_W0002\DE_W0002_P0008\DE_2_W0002_P0008_T0002\TR1_W0001_P0258\TR1_2_W0001_P0258_T0001_R1_P4_K1_Ch2-Ch1.zen
9.000080e+00	5.333280e+00	20151211_gfpNIPBLcf1_Prometa\MitoSys2\LSM\gfpNIPBLcf1_Noc\DE_W0002\DE_W0002_P0008\DE_2_W0002_P0008_T0002\TR1_W0001_P0258\TR1_2_W0001_P0258_T0001_R1_P4_K1_Ch2-Ch1.zen
9.060080e+00	7.983260e+00	20151211_gfpNIPBLcf1_Prometa\MitoSys2\LSM\gfpNIPBLcf1_Noc\DE_W0002\DE_W0002_P0008\DE_2_W0002_P0008_T0002\TR1_W0001_P0258\TR1_2_W0001_P0258_T0001_R1_P4_K1_Ch2-Ch1.zen
9.120080e+00	5.516620e+00	20151211_gfpNIPBLcf1_Prometa\MitoSys2\LSM\gfpNIPBLcf1_Noc\DE_W0002\DE_W0002_P0008\DE_2_W0002_P0008_T0002\TR1_W0001_P0258\TR1_2_W0001_P0258_T0001_R1_P4_K1_Ch2-Ch1.zen
9.180080e+00	6.783270e+00	20151211_gfpNIPBLcf1_Prometa\MitoSys2\LSM\gfpNIPBLcf1_Noc\DE_W0002\DE_W0002_P0008\DE_2_W0002_P0008_T0002\TR1_W0001_P0258\TR1_2_W0001_P0258_T0001_R1_P4_K1_Ch2-Ch1.zen
9.240080e+00	5.016620e+00	20151211_gfpNIPBLcf1_Prometa\MitoSys2\LSM\gfpNIPBLcf1_Noc\DE_W0002\DE_W0002_P0008\DE_2_W0002_P0008_T0002\TR1_W0001_P0258\TR1_2_W0001_P0258_T0001_R1_P4_K1_Ch2-Ch1.zen
9.300090e+00	5.466620e+00	20151211_gfpNIPBLcf1_Prometa\MitoSys2\LSM\gfpNIPBLcf1_Noc\DE_W0002\DE_W0002_P0008\DE_2_W0002_P0008_T0002\TR1_W0001_P0258\TR1_2_W0001_P0258_T0001_R1_P4_K1_Ch2-Ch1.zen
9.360090e+00	7.066600e+00	20151211_gfpNIPBLcf1_Prometa\MitoSys2\LSM\gfpNIPBLcf1_Noc\DE_W0002\DE_W0002_P0008\DE_2_W0002_P0008_T0002\TR1_W0001_P0258\TR1_2_W0001_P0258_T0001_R1_P4_K1_Ch2-Ch1.zen
9.420090e+00	6.016610e+00	20151211_gfpNIPBLcf1_Prometa\MitoSys2\LSM\gfpNIPBLcf1_Noc\DE_W0002\DE_W0002_P0008\DE_2_W0002_P0008_T0002\TR1_W0001_P0258\TR1_2_W0001_P0258_T0001_R1_P4_K1_Ch2-Ch1.zen
9.480090e+00	7.033270e+00	20151211_gfpNIPBLcf1_Prometa\MitoSys2\LSM\gfpNIPBLcf1_Noc\DE_W0002\DE_W0002_P0008\DE_2_W0002_P0008_T0002\TR1_W0001_P0258\TR1_2_W0001_P0258_T0001_R1_P4_K1_Ch2-Ch1.zen
9.540090e+00	4.933290e+00	20151211_gfpNIPBLcf1_Prometa\MitoSys2\LSM\gfpNIPBLcf1_Noc\DE_W0002\DE_W0002_P0008\DE_2_W0002_P0008_T0002\TR1_W0001_P0258\TR1_2_W0001_P0258_T0001_R1_P4_K1_Ch2-Ch1.zen
9.600090e+00	6.349940e+00	20151211_gfpNIPBLcf1_Prometa\MitoSys2\LSM\gfpNIPBLcf1_Noc\DE_W0002\DE_W0002_P0008\DE_2_W0002_P0008_T0002\TR1_W0001_P0258\TR1_2_W0001_P0258_T0001_R1_P4_K1_Ch2-Ch1.zen
9.660090e+00	4.933290e+00	20151211_gfpNIPBLcf1_Prometa\MitoSys2\LSM\gfpNIPBLcf1_Noc\DE_W0002\DE_W0002_P0008\DE_2_W0002_P0008_T0002\TR1_W0001_P0258\TR1_2_W0001_P0258_T0001_R1_P4_K1_Ch2-Ch1.zen
9.720090e+00	4.749960e+00	20151211_gfpNIPBLcf1_Prometa\MitoSys2\LSM\gfpNIPBLcf1_Noc\DE_W0002\DE_W0002_P0008\DE_2_W0002_P0008_T0002\TR1_W0001_P0258\TR1_2_W0001_P0258_T0001_R1_P4_K1_Ch2-Ch1.zen
9.780090e+00	8.299920e+00	20151211_gfpNIPBLcf1_Prometa\MitoSys2\LSM\gfpNIPBLcf1_Noc\DE_W0002\DE_W0002_P0008\DE_2_W0002_P0008_T0002\TR1_W0001_P0258\TR1_2_W0001_P0258_T0001_R1_P4_K1_Ch2-Ch1.zen
9.840090e+00	6.299940e+00	20151211_gfpNIPBLcf1_Prometa\MitoSys2\LSM\gfpNIPBLcf1_Noc\DE_W0002\DE_W0002_P0008\DE_2_W0002_P0008_T0002\TR1_W0001_P0258\TR1_2_W0001_P0258_T0001_R1_P4_K1_Ch2-Ch1.zen
9.900090e+00	5.766610e+00	20151211_gfpNIPBLcf1_Prometa\MitoSys2\LSM\gfpNIPBLcf1_Noc\DE_W0002\DE_W0002_P0008\DE_2_W0002_P0008_T0002\TR1_W0001_P0258\TR1_2_W0001_P0258_T0001_R1_P4_K1_Ch2-Ch1.zen
9.960090e+00	5.299950e+00	20151211_gfpNIPBLcf1_Prometa\MitoSys2\LSM\gfpNIPBLcf1_Noc\DE_W0002\DE_W0002_P0008\DE_2_W0002_P0008_T0002\TR1_W0001_P0258\TR1_2_W0001_P0258_T0001_R1_P4_K1_Ch2-Ch1.zen
1.002009e+01	4.583290e+00	20151211_gfpNIPBLcf1_Prometa\MitoSys2\LSM\gfpNIPBLcf1_Noc\DE_W0002\DE_W0002_P0008\DE_2_W0002_P0008_T0002\TR1_W0001_P0258\TR1_2_W0001_P0258_T0001_R1_P4_K1_Ch2-Ch1.zen
1.008009e+01	6.049940e+00	20151211_gfpNIPBLcf1_Prometa\MitoSys2\LSM\gfpNIPBLcf1_Noc\DE_W0002\DE_W0002_P0008\DE_2_W0002_P0008_T0002\TR1_W0001_P0258\TR1_2_W0001_P0258_T0001_R1_P4_K1_Ch2-Ch1.zen
1.014009e+01	6.083280e+00	20151211_gfpNIPBLcf1_Prometa\MitoSys2\LSM\gfpNIPBLcf1_Noc\DE_W0002\DE_W0002_P0008\DE_2_W0002_P0008_T0002\TR1_W0001_P0258\TR1_2_W0001_P0258_T0001_R1_P4_K1_Ch2-Ch1.zen
1.020009e+01	7.349930e+00	20151211_gfpNIPBLcf1_Prometa\MitoSys2\LSM\gfpNIPBLcf1_Noc\DE_W0002\DE_W0002_P0008\DE_2_W0002_P0008_T0002\TR1_W0001_P0258\TR1_2_W0001_P0258_T0001_R1_P4_K1_Ch2-Ch1.zen
1.026009e+01	5.866610e+00	20151211_gfpNIPBLcf1_Prometa\MitoSys2\LSM\gfpNIPBLcf1_Noc\DE_W0002\DE_W0002_P0008\DE_2_W0002_P0008_T0002\TR1_W0001_P0258\TR1_2_W0001_P0258_T0001_R1_P4_K1_Ch2-Ch1.zen
1.032010e+01	5.099950e+00	20151211_gfpNIPBLcf1_Prometa\MitoSys2\LSM\gfpNIPBLcf1_Noc\DE_W0002\DE_W0002_P0008\DE_2_W0002_P0008_T0002\TR1_W0001_P0258\TR1_2_W0001_P0258_T0001_R1_P4_K1_Ch2-Ch1.zen
1.038010e+01	6.883270e+00	20151211_gfpNIPBLcf1_Prometa\MitoSys2\LSM\gfpNIPBLcf1_Noc\DE_W0002\DE_W0002_P0008\DE_2_W0002_P0008_T0002\TR1_W0001_P0258\TR1_2_W0001_P0258_T0001_R1_P4_K1_Ch2-Ch1.zen
1.044010e+01	8.066590e+00	20151211_gfpNIPBLcf1_Prometa\MitoSys2\LSM\gfpNIPBLcf1_Noc\DE_W0002\DE_W0002_P0008\DE_2_W0002_P0008_T0002\TR1_W0001_P0258\TR1_2_W0001_P0258_T0001_R1_P4_K1_Ch2-Ch1.zen
1.050010e+01	7.149930e+00	20151211_gfpNIPBLcf1_Prometa\MitoSys2\LSM\gfpNIPBLcf1_Noc\DE_W0002\DE_W0002_P0008\DE_2_W0002_P0008_T0002\TR1_W0001_P0258\TR1_2_W0001_P0258_T0001_R1_P4_K1_Ch2-Ch1.zen
1.056010e+01	5.899950e+00	20151211_gfpNIPBLcf1_Prometa\MitoSys2\LSM\gfpNIPBLcf1_Noc\DE_W0002\DE_W0002_P0008\DE_2_W0002_P0008_T0002\TR1_W0001_P0258\TR1_2_W0001_P0258_T0001_R1_P4_K1_Ch2-Ch1.zen
1.062010e+01	5.416620e+00	20151211_gfpNIPBLcf1_Prometa\MitoSys2\LSM\gfpNIPBLcf1_Noc\DE_W0002\DE_W0002_P0008\DE_2_W0002_P0008_T0002\TR1_W0001_P0258\TR1_2_W0001_P0258_T0001_R1_P4_K1_Ch2-Ch1.zen
1.068010e+01	6.599940e+00	20151211_gfpNIPBLcf1_Prometa\MitoSys2\LSM\gfpNIPBLcf1_Noc\DE_W0002\DE_W0002_P0008\DE_2_W0002_P0008_T0002\TR1_W0001_P0258\TR1_2_W0001_P0258_T0001_R1_P4_K1_Ch2-Ch1.zen
1.074010e+01	5.666610e+00	20151211_gfpNIPBLcf1_Prometa\MitoSys2\LSM\gfpNIPBLcf1_Noc\DE_W0002\DE_W0002_P0008\DE_2_W0002_P0008_T0002\TR1_W0001_P0258\TR1_2_W0001_P0258_T0001_R1_P4_K1_Ch2-Ch1.zen
1.080010e+01	5.449950e+00	20151211_gfpNIPBLcf1_Prometa\MitoSys2\LSM\gfpNIPBLcf1_Noc\DE_W0002\DE_W0002_P0008\DE_2_W0002_P0008_T0002\TR1_W0001_P0258\TR1_2_W0001_P0258_T0001_R1_P4_K1_Ch2-Ch1.zen
1.086010e+01	6.416610e+00	20151211_gfpNIPBLcf1_Prometa\MitoSys2\LSM\gfpNIPBLcf1_Noc\DE_W0002\DE_W0002_P0008\DE_2_W0002_P0008_T0002\TR1_W0001_P0258\TR1_2_W0001_P0258_T0001_R1_P4_K1_Ch2-Ch1.zen
1.092010e+01	5.933280e+00	20151211_gfpNIPBLcf1_Prometa\MitoSys2\LSM\gfpNIPBLcf1_Noc\DE_W0002\DE_W0002_P0008\DE_2_W0002_P0008_T0002\TR1_W0001_P0258\TR1_2_W0001_P0258_T0001_R1_P4_K1_Ch2-Ch1.zen
1.098010e+01	7.699930e+00	20151211_gfpNIPBLcf1_Prometa\MitoSys2\LSM\gfpNIPBLcf1_Noc\DE_W0002\DE_W0002_P0008\DE_2_W0002_P0008_T0002\TR1_W0001_P0258\TR1_2_W0001_P0258_T0001_R1_P4_K1_Ch2-Ch1.zen
1.104010e+01	5.649950e+00	20151211_gfpNIPBLcf1_Prometa\MitoSys2\LSM\gfpNIPBLcf1_Noc\DE_W0002\DE_W0002_P0008\DE_2_W0002_P0008_T0002\TR1_W0001_P0258\TR1_2_W0001_P0258_T0001_R1_P4_K1_Ch2-Ch1.zen
1.110010e+01	5.699950e+00	20151211_gfpNIPBLcf1_Prometa\MitoSys2\LSM\gfpNIPBLcf1_Noc\DE_W0002\DE_W0002_P0008\DE_2_W0002_P0008_T0002\TR1_W0001_P0258\TR1_2_W0001_P0258_T0001_R1_P4_K1_Ch2-Ch1.zen
1.116010e+01	6.649940e+00	20151211_gfpNIPBLcf1_Prometa\MitoSys2\LSM\gfpNIPBLcf1_Noc\DE_W0002\DE_W0002_P0008\DE_2_W0002_P0008_T0002\TR1_W0001_P0258\TR1_2_W0001_P0258_T0001_R1_P4_K1_Ch2-Ch1.zen
1.122010e+01	6.349940e+00	20151211_gfpNIPBLcf1_Prometa\MitoSys2\LSM\gfpNIPBLcf1_Noc\DE_W0002\DE_W0002_P0008\DE_2_W0002_P0008_T0002\TR1_W0001_P0258\TR1_2_W0001_P0258_T0001_R1_P4_K1_Ch2-Ch1.zen
1.128010e+01	5.899950e+00	20151211_gfpNIPBLcf1_Prometa\MitoSys2\LSM\gfpNIPBLcf1_Noc\DE_W0002\DE_W0002_P0008\DE_2_W0002_P0008_T0002\TR1_W0001_P0258\TR1_2_W0001_P0258_T0001_R1_P4_K1_Ch2-Ch1.zen
1.134010e+01	6.549940e+00	20151211_gfpNIPBLcf1_Prometa\MitoSys2\LSM\gfpNIPBLcf1_Noc\DE_W0002\DE_W0002_P0008\DE_2_W0002_P0008_T0002\TR1_W0001_P0258\TR1_2_W0001_P0258_T0001_R1_P4_K1_Ch2-Ch1.zen
1.140010e+01	6.566610e+00	20151211_gfpNIPBLcf1_Prometa\MitoSys2\LSM\gfpNIPBLcf1_Noc\DE_W0002\DE_W0002_P0008\DE_2_W0002_P0008_T0002\TR1_W0001_P0258\TR1_2_W0001_P0258_T0001_R1_P4_K1_Ch2-Ch1.zen
1.146010e+01	6.433270e+00	20151211_gfpNIPBLcf1_Prometa\MitoSys2\LSM\gfpNIPBLcf1_Noc\DE_W0002\DE_W0002_P0008\DE_2_W0002_P0008_T0002\TR1_W0001_P0258\TR1_2_W0001_P0258_T0001_R1_P4_K1_Ch2-Ch1.zen
1.152011e+01	5.283290e+00	20151211_gfpNIPBLcf1_Prometa\MitoSys2\LSM\gfpNIPBLcf1_Noc\DE_W0002\DE_W0002_P0008\DE_2_W0002_P0008_T0002\TR1_W0001_P0258\TR1_2_W0001_P0258_T0001_R1_P4_K1_Ch2-Ch1.zen
1.158011e+01	6.799940e+00	20151211_gfpNIPBLcf1_Prometa\MitoSys2\LSM\gfpNIPBLcf1_Noc\DE_W0002\DE_W0002_P0008\DE_2_W0002_P0008_T0002\TR1_W0001_P0258\TR1_2_W0001_P0258_T0001_R1_P4_K1_Ch2-Ch1.zen
1.164011e+01	6.149940e+00	20151211_gfpNIPBLcf1_Prometa\MitoSys2\LSM\gfpNIPBLcf1_Noc\DE_W0002\DE_W0002_P0008\DE_2_W0002_P0008_T0002\TR1_W0001_P0258\TR1_2_W0001_P0258_T0001_R1_P4_K1_Ch2-Ch1.zen
1.170011e+01	5.066620e+00	20151211_gfpNIPBLcf1_Prometa\MitoSys2\LSM\gfpNIPBLcf1_Noc\DE_W0002\DE_W0002_P0008\DE_2_W0002_P0008_T0002\TR1_W0001_P0258\TR1_2_W0001_P0258_T0001_R1_P4_K1_Ch2-Ch1.zen
1.176011e+01	6.783270e+00	20151211_gfpNIPBLcf1_Prometa\MitoSys2\LSM\gfpNIPBLcf1_Noc\DE_W0002\DE_W0002_P0008\DE_2_W0002_P0008_T0002\TR1_W0001_P0258\TR1_2_W0001_P0258_T0001_R1_P4_K1_Ch2-Ch1.zen
1.182011e+01	6.983270e+00	20151211_gfpNIPBLcf1_Prometa\MitoSys2\LSM\gfpNIPBLcf1_Noc\DE_W0002\DE_W0002_P0008\DE_2_W0002_P0008_T0002\TR1_W0001_P0258\TR1_2_W0001_P0258_T0001_R1_P4_K1_Ch2-Ch1.zen
1.188011e+01	5.349950e+00	20151211_gfpNIPBLcf1_Prometa\MitoSys2\LSM\gfpNIPBLcf1_Noc\DE_W0002\DE_W0002_P0008\DE_2_W0002_P0008_T0002\TR1_W0001_P0258\TR1_2_W0001_P0258_T0001_R1_P4_K1_Ch2-Ch1.zen
1.194011e+01	6.616610e+00	20151211_gfpNIPBLcf1_Prometa\MitoSys2\LSM\gfpNIPBLcf1_Noc\DE_W0002\DE_W0002_P0008\DE_2_W0002_P0008_T0002\TR1_W0001_P0258\TR1_2_W0001_P0258_T0001_R1_P4_K1_Ch2-Ch1.zen
1.200011e+01	6.933270e+00	20151211_gfpNIPBLcf1_Prometa\MitoSys2\LSM\gfpNIPBLcf1_Noc\DE_W0002\DE_W0002_P0008\DE_2_W0002_P0008_T0002\TR1_W0001_P0258\TR1_2_W0001_P0258_T0001_R1_P4_K1_Ch2-Ch1.zen
1.206011e+01	6.549940e+00	20151211_gfpNIPBLcf1_Prometa\MitoSys2\LSM\gfpNIPBLcf1_Noc\DE_W0002\DE_W0002_P0008\DE_2_W0002_P0008_T0002\TR1_W0001_P0258\TR1_2_W0001_P0258_T0001_R1_P4_K1_Ch2-Ch1.zen
1.212011e+01	5.649950e+00	20151211_gfpNIPBLcf1_Prometa\MitoSys2\LSM\gfpNIPBLcf1_Noc\DE_W0002\DE_W0002_P0008\DE_2_W0002_P0008_T0002\TR1_W0001_P0258\TR1_2_W0001_P0258_T0001_R1_P4_K1_Ch2-Ch1.zen
1.218011e+01	5.466620e+00	20151211_gfpNIPBLcf1_Prometa\MitoSys2\LSM\gfpNIPBLcf1_Noc\DE_W0002\DE_W0002_P0008\DE_2_W0002_P0008_T0002\TR1_W0001_P0258\TR1_2_W0001_P0258_T0001_R1_P4_K1_Ch2-Ch1.zen
1.224011e+01	4.383290e+00	20151211_gfpNIPBLcf1_Prometa\MitoSys2\LSM\gfpNIPBLcf1_Noc\DE_W0002\DE_W0002_P0008\DE_2_W0002_P0008_T0002\TR1_W0001_P0258\TR1_2_W0001_P0258_T0001_R1_P4_K1_Ch2-Ch1.zen
1.230011e+01	7.333270e+00	20151211_gfpNIPBLcf1_Prometa\MitoSys2\LSM\gfpNIPBLcf1_Noc\DE_W0002\DE_W0002_P0008\DE_2_W0002_P0008_T0002\TR1_W0001_P0258\TR1_2_W0001_P0258_T0001_R1_P4_K1_Ch2-Ch1.zen
1.236011e+01	6.499940e+00	20151211_gfpNIPBLcf1_Prometa\MitoSys2\LSM\gfpNIPBLcf1_Noc\DE_W0002\DE_W0002_P0008\DE_2_W0002_P0008_T0002\TR1_W0001_P0258\TR1_2_W0001_P0258_T0001_R1_P4_K1_Ch2-Ch1.zen
1.242011e+01	7.149930e+00	20151211_gfpNIPBLcf1_Prometa\MitoSys2\LSM\gfpNIPBLcf1_Noc\DE_W0002\DE_W0002_P0008\DE_2_W0002_P0008_T0002\TR1_W0001_P0258\TR1_2_W0001_P0258_T0001_R1_P4_K1_Ch2-Ch1.zen
1.248011e+01	5.233290e+00	20151211_gfpNIPBLcf1_Prometa\MitoSys2\LSM\gfpNIPBLcf1_Noc\DE_W0002\DE_W0002_P0008\DE_2_W0002_P0008_T0002\TR1_W0001_P0258\TR1_2_W0001_P0258_T0001_R1_P4_K1_Ch2-Ch1.zen
1.254012e+01	7.199930e+00	20151211_gfpNIPBLcf1_Prometa\MitoSys2\LSM\gfpNIPBLcf1_Noc\DE_W0002\DE_W0002_P0008\DE_2_W0002_P0008_T0002\TR1_W0001_P0258\TR1_2_W0001_P0258_T0001_R1_P4_K1_Ch2-Ch1.zen
1.260012e+01	8.516590e+00	20151211_gfpNIPBLcf1_Prometa\MitoSys2\LSM\gfpNIPBLcf1_Noc\DE_W0002\DE_W0002_P0008\DE_2_W0002_P0008_T0002\TR1_W0001_P0258\TR1_2_W0001_P0258_T0001_R1_P4_K1_Ch2-Ch1.zen
1.266012e+01	5.516620e+00	20151211_gfpNIPBLcf1_Prometa\MitoSys2\LSM\gfpNIPBLcf1_Noc\DE_W0002\DE_W0002_P0008\DE_2_W0002_P0008_T0002\TR1_W0001_P0258\TR1_2_W0001_P0258_T0001_R1_P4_K1_Ch2-Ch1.zen
1.272012e+01	7.316600e+00	20151211_gfpNIPBLcf1_Prometa\MitoSys2\LSM\gfpNIPBLcf1_Noc\DE_W0002\DE_W0002_P0008\DE_2_W0002_P0008_T0002\TR1_W0001_P0258\TR1_2_W0001_P0258_T0001_R1_P4_K1_Ch2-Ch1.zen
1.278012e+01	6.199940e+00	20151211_gfpNIPBLcf1_Prometa\MitoSys2\LSM\gfpNIPBLcf1_Noc\DE_W0002\DE_W0002_P0008\DE_2_W0002_P0008_T0002\TR1_W0001_P0258\TR1_2_W0001_P0258_T0001_R1_P4_K1_Ch2-Ch1.zen
1.284012e+01	5.349950e+00	20151211_gfpNIPBLcf1_Prometa\MitoSys2\LSM\gfpNIPBLcf1_Noc\DE_W0002\DE_W0002_P0008\DE_2_W0002_P0008_T0002\TR1_W0001_P0258\TR1_2_W0001_P0258_T0001_R1_P4_K1_Ch2-Ch1.zen
1.290012e+01	5.316620e+00	20151211_gfpNIPBLcf1_Prometa\MitoSys2\LSM\gfpNIPBLcf1_Noc\DE_W0002\DE_W0002_P0008\DE_2_W0002_P0008_T0002\TR1_W0001_P0258\TR1_2_W0001_P0258_T0001_R1_P4_K1_Ch2-Ch1.zen
1.296012e+01	5.699950e+00	20151211_gfpNIPBLcf1_Prometa\MitoSys2\LSM\gfpNIPBLcf1_Noc\DE_W0002\DE_W0002_P0008\DE_2_W0002_P0008_T0002\TR1_W0001_P0258\TR1_2_W0001_P0258_T0001_R1_P4_K1_Ch2-Ch1.zen
1.302012e+01	4.966620e+00	20151211_gfpNIPBLcf1_Prometa\MitoSys2\LSM\gfpNIPBLcf1_Noc\DE_W0002\DE_W0002_P0008\DE_2_W0002_P0008_T0002\TR1_W0001_P0258\TR1_2_W0001_P0258_T0001_R1_P4_K1_Ch2-Ch1.zen
1.308012e+01	5.233290e+00	20151211_gfpNIPBLcf1_Prometa\MitoSys2\LSM\gfpNIPBLcf1_Noc\DE_W0002\DE_W0002_P0008\DE_2_W0002_P0008_T0002\TR1_W0001_P0258\TR1_2_W0001_P0258_T0001_R1_P4_K1_Ch2-Ch1.zen
1.314012e+01	4.999950e+00	20151211_gfpNIPBLcf1_Prometa\MitoSys2\LSM\gfpNIPBLcf1_Noc\DE_W0002\DE_W0002_P0008\DE_2_W0002_P0008_T0002\TR1_W0001_P0258\TR1_2_W0001_P0258_T0001_R1_P4_K1_Ch2-Ch1.zen
1.320012e+01	5.566620e+00	20151211_gfpNIPBLcf1_Prometa\MitoSys2\LSM\gfpNIPBLcf1_Noc\DE_W0002\DE_W0002_P0008\DE_2_W0002_P0008_T0002\TR1_W0001_P0258\TR1_2_W0001_P0258_T0001_R1_P4_K1_Ch2-Ch1.zen
1.326012e+01	4.883290e+00	20151211_gfpNIPBLcf1_Prometa\MitoSys2\LSM\gfpNIPBLcf1_Noc\DE_W0002\DE_W0002_P0008\DE_2_W0002_P0008_T0002\TR1_W0001_P0258\TR1_2_W0001_P0258_T0001_R1_P4_K1_Ch2-Ch1.zen
1.332012e+01	6.216610e+00	20151211_gfpNIPBLcf1_Prometa\MitoSys2\LSM\gfpNIPBLcf1_Noc\DE_W0002\DE_W0002_P0008\DE_2_W0002_P0008_T0002\TR1_W0001_P0258\TR1_2_W0001_P0258_T0001_R1_P4_K1_Ch2-Ch1.zen
1.338012e+01	6.866600e+00	20151211_gfpNIPBLcf1_Prometa\MitoSys2\LSM\gfpNIPBLcf1_Noc\DE_W0002\DE_W0002_P0008\DE_2_W0002_P0008_T0002\TR1_W0001_P0258\TR1_2_W0001_P0258_T0001_R1_P4_K1_Ch2-Ch1.zen
1.344012e+01	5.633280e+00	20151211_gfpNIPBLcf1_Prometa\MitoSys2\LSM\gfpNIPBLcf1_Noc\DE_W0002\DE_W0002_P0008\DE_2_W0002_P0008_T0002\TR1_W0001_P0258\TR1_2_W0001_P0258_T0001_R1_P4_K1_Ch2-Ch1.zen
1.350012e+01	6.233280e+00	20151211_gfpNIPBLcf1_Prometa\MitoSys2\LSM\gfpNIPBLcf1_Noc\DE_W0002\DE_W0002_P0008\DE_2_W0002_P0008_T0002\TR1_W0001_P0258\TR1_2_W0001_P0258_T0001_R1_P4_K1_Ch2-Ch1.zen
1.356012e+01	6.733270e+00	20151211_gfpNIPBLcf1_Prometa\MitoSys2\LSM\gfpNIPBLcf1_Noc\DE_W0002\DE_W0002_P0008\DE_2_W0002_P0008_T0002\TR1_W0001_P0258\TR1_2_W0001_P0258_T0001_R1_P4_K1_Ch2-Ch1.zen
1.362012e+01	5.733280e+00	20151211_gfpNIPBLcf1_Prometa\MitoSys2\LSM\gfpNIPBLcf1_Noc\DE_W0002\DE_W0002_P0008\DE_2_W0002_P0008_T0002\TR1_W0001_P0258\TR1_2_W0001_P0258_T0001_R1_P4_K1_Ch2-Ch1.zen
1.368013e+01	5.949950e+00	20151211_gfpNIPBLcf1_Prometa\MitoSys2\LSM\gfpNIPBLcf1_Noc\DE_W0002\DE_W0002_P0008\DE_2_W0002_P0008_T0002\TR1_W0001_P0258\TR1_2_W0001_P0258_T0001_R1_P4_K1_Ch2-Ch1.zen
1.374013e+01	5.049950e+00	20151211_gfpNIPBLcf1_Prometa\MitoSys2\LSM\gfpNIPBLcf1_Noc\DE_W0002\DE_W0002_P0008\DE_2_W0002_P0008_T0002\TR1_W0001_P0258\TR1_2_W0001_P0258_T0001_R1_P4_K1_Ch2-Ch1.zen
1.380013e+01	7.149930e+00	20151211_gfpNIPBLcf1_Prometa\MitoSys2\LSM\gfpNIPBLcf1_Noc\DE_W0002\DE_W0002_P0008\DE_2_W0002_P0008_T0002\TR1_W0001_P0258\TR1_2_W0001_P0258_T0001_R1_P4_K1_Ch2-Ch1.zen
1.386013e+01	5.616620e+00	20151211_gfpNIPBLcf1_Prometa\MitoSys2\LSM\gfpNIPBLcf1_Noc\DE_W0002\DE_W0002_P0008\DE_2_W0002_P0008_T0002\TR1_W0001_P0258\TR1_2_W0001_P0258_T0001_R1_P4_K1_Ch2-Ch1.zen
1.392013e+01	5.849950e+00	20151211_gfpNIPBLcf1_Prometa\MitoSys2\LSM\gfpNIPBLcf1_Noc\DE_W0002\DE_W0002_P0008\DE_2_W0002_P0008_T0002\TR1_W0001_P0258\TR1_2_W0001_P0258_T0001_R1_P4_K1_Ch2-Ch1.zen
1.398013e+01	5.749950e+00	20151211_gfpNIPBLcf1_Prometa\MitoSys2\LSM\gfpNIPBLcf1_Noc\DE_W0002\DE_W0002_P0008\DE_2_W0002_P0008_T0002\TR1_W0001_P0258\TR1_2_W0001_P0258_T0001_R1_P4_K1_Ch2-Ch1.zen
1.404013e+01	5.566620e+00	20151211_gfpNIPBLcf1_Prometa\MitoSys2\LSM\gfpNIPBLcf1_Noc\DE_W0002\DE_W0002_P0008\DE_2_W0002_P0008_T0002\TR1_W0001_P0258\TR1_2_W0001_P0258_T0001_R1_P4_K1_Ch2-Ch1.zen
1.410013e+01	5.733280e+00	20151211_gfpNIPBLcf1_Prometa\MitoSys2\LSM\gfpNIPBLcf1_Noc\DE_W0002\DE_W0002_P0008\DE_2_W0002_P0008_T0002\TR1_W0001_P0258\TR1_2_W0001_P0258_T0001_R1_P4_K1_Ch2-Ch1.zen
1.416013e+01	5.149950e+00	20151211_gfpNIPBLcf1_Prometa\MitoSys2\LSM\gfpNIPBLcf1_Noc\DE_W0002\DE_W0002_P0008\DE_2_W0002_P0008_T0002\TR1_W0001_P0258\TR1_2_W0001_P0258_T0001_R1_P4_K1_Ch2-Ch1.zen
1.422013e+01	6.066610e+00	20151211_gfpNIPBLcf1_Prometa\MitoSys2\LSM\gfpNIPBLcf1_Noc\DE_W0002\DE_W0002_P0008\DE_2_W0002_P0008_T0002\TR1_W0001_P0258\TR1_2_W0001_P0258_T0001_R1_P4_K1_Ch2-Ch1.zen
1.428013e+01	5.299950e+00	20151211_gfpNIPBLcf1_Prometa\MitoSys2\LSM\gfpNIPBLcf1_Noc\DE_W0002\DE_W0002_P0008\DE_2_W0002_P0008_T0002\TR1_W0001_P0258\TR1_2_W0001_P0258_T0001_R1_P4_K1_Ch2-Ch1.zen
1.434013e+01	6.183280e+00	20151211_gfpNIPBLcf1_Prometa\MitoSys2\LSM\gfpNIPBLcf1_Noc\DE_W0002\DE_W0002_P0008\DE_2_W0002_P0008_T0002\TR1_W0001_P0258\TR1_2_W0001_P0258_T0001_R1_P4_K1_Ch2-Ch1.zen
1.440013e+01	6.799940e+00	20151211_gfpNIPBLcf1_Prometa\MitoSys2\LSM\gfpNIPBLcf1_Noc\DE_W0002\DE_W0002_P0008\DE_2_W0002_P0008_T0002\TR1_W0001_P0258\TR1_2_W0001_P0258_T0001_R1_P4_K1_Ch2-Ch1.zen
1.446013e+01	6.899940e+00	20151211_gfpNIPBLcf1_Prometa\MitoSys2\LSM\gfpNIPBLcf1_Noc\DE_W0002\DE_W0002_P0008\DE_2_W0002_P0008_T0002\TR1_W0001_P0258\TR1_2_W0001_P0258_T0001_R1_P4_K1_Ch2-Ch1.zen
1.452013e+01	6.366610e+00	20151211_gfpNIPBLcf1_Prometa\MitoSys2\LSM\gfpNIPBLcf1_Noc\DE_W0002\DE_W0002_P0008\DE_2_W0002_P0008_T0002\TR1_W0001_P0258\TR1_2_W0001_P0258_T0001_R1_P4_K1_Ch2-Ch1.zen
1.458013e+01	7.166600e+00	20151211_gfpNIPBLcf1_Prometa\MitoSys2\LSM\gfpNIPBLcf1_Noc\DE_W0002\DE_W0002_P0008\DE_2_W0002_P0008_T0002\TR1_W0001_P0258\TR1_2_W0001_P0258_T0001_R1_P4_K1_Ch2-Ch1.zen
1.464013e+01	4.566620e+00	20151211_gfpNIPBLcf1_Prometa\MitoSys2\LSM\gfpNIPBLcf1_Noc\DE_W0002\DE_W0002_P0008\DE_2_W0002_P0008_T0002\TR1_W0001_P0258\TR1_2_W0001_P0258_T0001_R1_P4_K1_Ch2-Ch1.zen
1.470013e+01	6.583270e+00	20151211_gfpNIPBLcf1_Prometa\MitoSys2\LSM\gfpNIPBLcf1_Noc\DE_W0002\DE_W0002_P0008\DE_2_W0002_P0008_T0002\TR1_W0001_P0258\TR1_2_W0001_P0258_T0001_R1_P4_K1_Ch2-Ch1.zen
1.476014e+01	5.116620e+00	20151211_gfpNIPBLcf1_Prometa\MitoSys2\LSM\gfpNIPBLcf1_Noc\DE_W0002\DE_W0002_P0008\DE_2_W0002_P0008_T0002\TR1_W0001_P0258\TR1_2_W0001_P0258_T0001_R1_P4_K1_Ch2-Ch1.zen
1.482014e+01	5.899950e+00	20151211_gfpNIPBLcf1_Prometa\MitoSys2\LSM\gfpNIPBLcf1_Noc\DE_W0002\DE_W0002_P0008\DE_2_W0002_P0008_T0002\TR1_W0001_P0258\TR1_2_W0001_P0258_T0001_R1_P4_K1_Ch2-Ch1.zen
1.488014e+01	6.033280e+00	20151211_gfpNIPBLcf1_Prometa\MitoSys2\LSM\gfpNIPBLcf1_Noc\DE_W0002\DE_W0002_P0008\DE_2_W0002_P0008_T0002\TR1_W0001_P0258\TR1_2_W0001_P0258_T0001_R1_P4_K1_Ch2-Ch1.zen
1.494014e+01	4.933290e+00	20151211_gfpNIPBLcf1_Prometa\MitoSys2\LSM\gfpNIPBLcf1_Noc\DE_W0002\DE_W0002_P0008\DE_2_W0002_P0008_T0002\TR1_W0001_P0258\TR1_2_W0001_P0258_T0001_R1_P4_K1_Ch2-Ch1.zen
1.500014e+01	5.199950e+00	20151211_gfpNIPBLcf1_Prometa\MitoSys2\LSM\gfpNIPBLcf1_Noc\DE_W0002\DE_W0002_P0008\DE_2_W0002_P0008_T0002\TR1_W0001_P0258\TR1_2_W0001_P0258_T0001_R1_P4_K1_Ch2-Ch1.zen
1.506014e+01	5.966610e+00	20151211_gfpNIPBLcf1_Prometa\MitoSys2\LSM\gfpNIPBLcf1_Noc\DE_W0002\DE_W0002_P0008\DE_2_W0002_P0008_T0002\TR1_W0001_P0258\TR1_2_W0001_P0258_T0001_R1_P4_K1_Ch2-Ch1.zen
1.512014e+01	7.083270e+00	20151211_gfpNIPBLcf1_Prometa\MitoSys2\LSM\gfpNIPBLcf1_Noc\DE_W0002\DE_W0002_P0008\DE_2_W0002_P0008_T0002\TR1_W0001_P0258\TR1_2_W0001_P0258_T0001_R1_P4_K1_Ch2-Ch1.zen
1.518014e+01	6.916600e+00	20151211_gfpNIPBLcf1_Prometa\MitoSys2\LSM\gfpNIPBLcf1_Noc\DE_W0002\DE_W0002_P0008\DE_2_W0002_P0008_T0002\TR1_W0001_P0258\TR1_2_W0001_P0258_T0001_R1_P4_K1_Ch2-Ch1.zen
1.524014e+01	7.499930e+00	20151211_gfpNIPBLcf1_Prometa\MitoSys2\LSM\gfpNIPBLcf1_Noc\DE_W0002\DE_W0002_P0008\DE_2_W0002_P0008_T0002\TR1_W0001_P0258\TR1_2_W0001_P0258_T0001_R1_P4_K1_Ch2-Ch1.zen
1.530014e+01	5.699950e+00	20151211_gfpNIPBLcf1_Prometa\MitoSys2\LSM\gfpNIPBLcf1_Noc\DE_W0002\DE_W0002_P0008\DE_2_W0002_P0008_T0002\TR1_W0001_P0258\TR1_2_W0001_P0258_T0001_R1_P4_K1_Ch2-Ch1.zen
1.536014e+01	6.183280e+00	20151211_gfpNIPBLcf1_Prometa\MitoSys2\LSM\gfpNIPBLcf1_Noc\DE_W0002\DE_W0002_P0008\DE_2_W0002_P0008_T0002\TR1_W0001_P0258\TR1_2_W0001_P0258_T0001_R1_P4_K1_Ch2-Ch1.zen
1.542014e+01	6.116610e+00	20151211_gfpNIPBLcf1_Prometa\MitoSys2\LSM\gfpNIPBLcf1_Noc\DE_W0002\DE_W0002_P0008\DE_2_W0002_P0008_T0002\TR1_W0001_P0258\TR1_2_W0001_P0258_T0001_R1_P4_K1_Ch2-Ch1.zen
1.548014e+01	5.549950e+00	20151211_gfpNIPBLcf1_Prometa\MitoSys2\LSM\gfpNIPBLcf1_Noc\DE_W0002\DE_W0002_P0008\DE_2_W0002_P0008_T0002\TR1_W0001_P0258\TR1_2_W0001_P0258_T0001_R1_P4_K1_Ch2-Ch1.zen
1.554014e+01	6.749940e+00	20151211_gfpNIPBLcf1_Prometa\MitoSys2\LSM\gfpNIPBLcf1_Noc\DE_W0002\DE_W0002_P0008\DE_2_W0002_P0008_T0002\TR1_W0001_P0258\TR1_2_W0001_P0258_T0001_R1_P4_K1_Ch2-Ch1.zen
1.560014e+01	7.233270e+00	20151211_gfpNIPBLcf1_Prometa\MitoSys2\LSM\gfpNIPBLcf1_Noc\DE_W0002\DE_W0002_P0008\DE_2_W0002_P0008_T0002\TR1_W0001_P0258\TR1_2_W0001_P0258_T0001_R1_P4_K1_Ch2-Ch1.zen
1.566014e+01	6.099940e+00	20151211_gfpNIPBLcf1_Prometa\MitoSys2\LSM\gfpNIPBLcf1_Noc\DE_W0002\DE_W0002_P0008\DE_2_W0002_P0008_T0002\TR1_W0001_P0258\TR1_2_W0001_P0258_T0001_R1_P4_K1_Ch2-Ch1.zen
1.572014e+01	5.883280e+00	20151211_gfpNIPBLcf1_Prometa\MitoSys2\LSM\gfpNIPBLcf1_Noc\DE_W0002\DE_W0002_P0008\DE_2_W0002_P0008_T0002\TR1_W0001_P0258\TR1_2_W0001_P0258_T0001_R1_P4_K1_Ch2-Ch1.zen
1.578014e+01	6.266610e+00	20151211_gfpNIPBLcf1_Prometa\MitoSys2\LSM\gfpNIPBLcf1_Noc\DE_W0002\DE_W0002_P0008\DE_2_W0002_P0008_T0002\TR1_W0001_P0258\TR1_2_W0001_P0258_T0001_R1_P4_K1_Ch2-Ch1.zen
1.584015e+01	6.666610e+00	20151211_gfpNIPBLcf1_Prometa\MitoSys2\LSM\gfpNIPBLcf1_Noc\DE_W0002\DE_W0002_P0008\DE_2_W0002_P0008_T0002\TR1_W0001_P0258\TR1_2_W0001_P0258_T0001_R1_P4_K1_Ch2-Ch1.zen
1.590015e+01	5.749950e+00	20151211_gfpNIPBLcf1_Prometa\MitoSys2\LSM\gfpNIPBLcf1_Noc\DE_W0002\DE_W0002_P0008\DE_2_W0002_P0008_T0002\TR1_W0001_P0258\TR1_2_W0001_P0258_T0001_R1_P4_K1_Ch2-Ch1.zen
1.596015e+01	4.683290e+00	20151211_gfpNIPBLcf1_Prometa\MitoSys2\LSM\gfpNIPBLcf1_Noc\DE_W0002\DE_W0002_P0008\DE_2_W0002_P0008_T0002\TR1_W0001_P0258\TR1_2_W0001_P0258_T0001_R1_P4_K1_Ch2-Ch1.zen
1.602015e+01	6.266610e+00	20151211_gfpNIPBLcf1_Prometa\MitoSys2\LSM\gfpNIPBLcf1_Noc\DE_W0002\DE_W0002_P0008\DE_2_W0002_P0008_T0002\TR1_W0001_P0258\TR1_2_W0001_P0258_T0001_R1_P4_K1_Ch2-Ch1.zen
1.608015e+01	6.666610e+00	20151211_gfpNIPBLcf1_Prometa\MitoSys2\LSM\gfpNIPBLcf1_Noc\DE_W0002\DE_W0002_P0008\DE_2_W0002_P0008_T0002\TR1_W0001_P0258\TR1_2_W0001_P0258_T0001_R1_P4_K1_Ch2-Ch1.zen
1.614015e+01	7.849930e+00	20151211_gfpNIPBLcf1_Prometa\MitoSys2\LSM\gfpNIPBLcf1_Noc\DE_W0002\DE_W0002_P0008\DE_2_W0002_P0008_T0002\TR1_W0001_P0258\TR1_2_W0001_P0258_T0001_R1_P4_K1_Ch2-Ch1.zen
1.620015e+01	7.016600e+00	20151211_gfpNIPBLcf1_Prometa\MitoSys2\LSM\gfpNIPBLcf1_Noc\DE_W0002\DE_W0002_P0008\DE_2_W0002_P0008_T0002\TR1_W0001_P0258\TR1_2_W0001_P0258_T0001_R1_P4_K1_Ch2-Ch1.zen
1.626015e+01	5.099950e+00	20151211_gfpNIPBLcf1_Prometa\MitoSys2\LSM\gfpNIPBLcf1_Noc\DE_W0002\DE_W0002_P0008\DE_2_W0002_P0008_T0002\TR1_W0001_P0258\TR1_2_W0001_P0258_T0001_R1_P4_K1_Ch2-Ch1.zen
1.632015e+01	6.599940e+00	20151211_gfpNIPBLcf1_Prometa\MitoSys2\LSM\gfpNIPBLcf1_Noc\DE_W0002\DE_W0002_P0008\DE_2_W0002_P0008_T0002\TR1_W0001_P0258\TR1_2_W0001_P0258_T0001_R1_P4_K1_Ch2-Ch1.zen
1.638015e+01	5.266620e+00	20151211_gfpNIPBLcf1_Prometa\MitoSys2\LSM\gfpNIPBLcf1_Noc\DE_W0002\DE_W0002_P0008\DE_2_W0002_P0008_T0002\TR1_W0001_P0258\TR1_2_W0001_P0258_T0001_R1_P4_K1_Ch2-Ch1.zen
1.644015e+01	5.649950e+00	20151211_gfpNIPBLcf1_Prometa\MitoSys2\LSM\gfpNIPBLcf1_Noc\DE_W0002\DE_W0002_P0008\DE_2_W0002_P0008_T0002\TR1_W0001_P0258\TR1_2_W0001_P0258_T0001_R1_P4_K1_Ch2-Ch1.zen
1.650015e+01	6.399940e+00	20151211_gfpNIPBLcf1_Prometa\MitoSys2\LSM\gfpNIPBLcf1_Noc\DE_W0002\DE_W0002_P0008\DE_2_W0002_P0008_T0002\TR1_W0001_P0258\TR1_2_W0001_P0258_T0001_R1_P4_K1_Ch2-Ch1.zen
1.656015e+01	8.033260e+00	20151211_gfpNIPBLcf1_Prometa\MitoSys2\LSM\gfpNIPBLcf1_Noc\DE_W0002\DE_W0002_P0008\DE_2_W0002_P0008_T0002\TR1_W0001_P0258\TR1_2_W0001_P0258_T0001_R1_P4_K1_Ch2-Ch1.zen
1.662015e+01	5.183290e+00	20151211_gfpNIPBLcf1_Prometa\MitoSys2\LSM\gfpNIPBLcf1_Noc\DE_W0002\DE_W0002_P0008\DE_2_W0002_P0008_T0002\TR1_W0001_P0258\TR1_2_W0001_P0258_T0001_R1_P4_K1_Ch2-Ch1.zen
1.668015e+01	6.349940e+00	20151211_gfpNIPBLcf1_Prometa\MitoSys2\LSM\gfpNIPBLcf1_Noc\DE_W0002\DE_W0002_P0008\DE_2_W0002_P0008_T0002\TR1_W0001_P0258\TR1_2_W0001_P0258_T0001_R1_P4_K1_Ch2-Ch1.zen
1.674015e+01	5.483280e+00	20151211_gfpNIPBLcf1_Prometa\MitoSys2\LSM\gfpNIPBLcf1_Noc\DE_W0002\DE_W0002_P0008\DE_2_W0002_P0008_T0002\TR1_W0001_P0258\TR1_2_W0001_P0258_T0001_R1_P4_K1_Ch2-Ch1.zen
1.680015e+01	6.316610e+00	20151211_gfpNIPBLcf1_Prometa\MitoSys2\LSM\gfpNIPBLcf1_Noc\DE_W0002\DE_W0002_P0008\DE_2_W0002_P0008_T0002\TR1_W0001_P0258\TR1_2_W0001_P0258_T0001_R1_P4_K1_Ch2-Ch1.zen
1.686016e+01	7.583260e+00	20151211_gfpNIPBLcf1_Prometa\MitoSys2\LSM\gfpNIPBLcf1_Noc\DE_W0002\DE_W0002_P0008\DE_2_W0002_P0008_T0002\TR1_W0001_P0258\TR1_2_W0001_P0258_T0001_R1_P4_K1_Ch2-Ch1.zen
1.692015e+01	6.283280e+00	20151211_gfpNIPBLcf1_Prometa\MitoSys2\LSM\gfpNIPBLcf1_Noc\DE_W0002\DE_W0002_P0008\DE_2_W0002_P0008_T0002\TR1_W0001_P0258\TR1_2_W0001_P0258_T0001_R1_P4_K1_Ch2-Ch1.zen
1.698016e+01	5.899950e+00	20151211_gfpNIPBLcf1_Prometa\MitoSys2\LSM\gfpNIPBLcf1_Noc\DE_W0002\DE_W0002_P0008\DE_2_W0002_P0008_T0002\TR1_W0001_P0258\TR1_2_W0001_P0258_T0001_R1_P4_K1_Ch2-Ch1.zen
1.704016e+01	6.999940e+00	20151211_gfpNIPBLcf1_Prometa\MitoSys2\LSM\gfpNIPBLcf1_Noc\DE_W0002\DE_W0002_P0008\DE_2_W0002_P0008_T0002\TR1_W0001_P0258\TR1_2_W0001_P0258_T0001_R1_P4_K1_Ch2-Ch1.zen
1.710016e+01	5.416620e+00	20151211_gfpNIPBLcf1_Prometa\MitoSys2\LSM\gfpNIPBLcf1_Noc\DE_W0002\DE_W0002_P0008\DE_2_W0002_P0008_T0002\TR1_W0001_P0258\TR1_2_W0001_P0258_T0001_R1_P4_K1_Ch2-Ch1.zen
1.716016e+01	6.933270e+00	20151211_gfpNIPBLcf1_Prometa\MitoSys2\LSM\gfpNIPBLcf1_Noc\DE_W0002\DE_W0002_P0008\DE_2_W0002_P0008_T0002\TR1_W0001_P0258\TR1_2_W0001_P0258_T0001_R1_P4_K1_Ch2-Ch1.zen
1.722016e+01	4.433290e+00	20151211_gfpNIPBLcf1_Prometa\MitoSys2\LSM\gfpNIPBLcf1_Noc\DE_W0002\DE_W0002_P0008\DE_2_W0002_P0008_T0002\TR1_W0001_P0258\TR1_2_W0001_P0258_T0001_R1_P4_K1_Ch2-Ch1.zen
1.728016e+01	7.083270e+00	20151211_gfpNIPBLcf1_Prometa\MitoSys2\LSM\gfpNIPBLcf1_Noc\DE_W0002\DE_W0002_P0008\DE_2_W0002_P0008_T0002\TR1_W0001_P0258\TR1_2_W0001_P0258_T0001_R1_P4_K1_Ch2-Ch1.zen
1.734016e+01	7.783260e+00	20151211_gfpNIPBLcf1_Prometa\MitoSys2\LSM\gfpNIPBLcf1_Noc\DE_W0002\DE_W0002_P0008\DE_2_W0002_P0008_T0002\TR1_W0001_P0258\TR1_2_W0001_P0258_T0001_R1_P4_K1_Ch2-Ch1.zen
1.740016e+01	6.033280e+00	20151211_gfpNIPBLcf1_Prometa\MitoSys2\LSM\gfpNIPBLcf1_Noc\DE_W0002\DE_W0002_P0008\DE_2_W0002_P0008_T0002\TR1_W0001_P0258\TR1_2_W0001_P0258_T0001_R1_P4_K1_Ch2-Ch1.zen
1.746016e+01	5.016620e+00	20151211_gfpNIPBLcf1_Prometa\MitoSys2\LSM\gfpNIPBLcf1_Noc\DE_W0002\DE_W0002_P0008\DE_2_W0002_P0008_T0002\TR1_W0001_P0258\TR1_2_W0001_P0258_T0001_R1_P4_K1_Ch2-Ch1.zen
1.752016e+01	5.366620e+00	20151211_gfpNIPBLcf1_Prometa\MitoSys2\LSM\gfpNIPBLcf1_Noc\DE_W0002\DE_W0002_P0008\DE_2_W0002_P0008_T0002\TR1_W0001_P0258\TR1_2_W0001_P0258_T0001_R1_P4_K1_Ch2-Ch1.zen
1.758016e+01	7.399930e+00	20151211_gfpNIPBLcf1_Prometa\MitoSys2\LSM\gfpNIPBLcf1_Noc\DE_W0002\DE_W0002_P0008\DE_2_W0002_P0008_T0002\TR1_W0001_P0258\TR1_2_W0001_P0258_T0001_R1_P4_K1_Ch2-Ch1.zen
1.764016e+01	6.949940e+00	20151211_gfpNIPBLcf1_Prometa\MitoSys2\LSM\gfpNIPBLcf1_Noc\DE_W0002\DE_W0002_P0008\DE_2_W0002_P0008_T0002\TR1_W0001_P0258\TR1_2_W0001_P0258_T0001_R1_P4_K1_Ch2-Ch1.zen
1.770016e+01	6.566610e+00	20151211_gfpNIPBLcf1_Prometa\MitoSys2\LSM\gfpNIPBLcf1_Noc\DE_W0002\DE_W0002_P0008\DE_2_W0002_P0008_T0002\TR1_W0001_P0258\TR1_2_W0001_P0258_T0001_R1_P4_K1_Ch2-Ch1.zen
1.776016e+01	5.149950e+00	20151211_gfpNIPBLcf1_Prometa\MitoSys2\LSM\gfpNIPBLcf1_Noc\DE_W0002\DE_W0002_P0008\DE_2_W0002_P0008_T0002\TR1_W0001_P0258\TR1_2_W0001_P0258_T0001_R1_P4_K1_Ch2-Ch1.zen
1.782016e+01	5.333280e+00	20151211_gfpNIPBLcf1_Prometa\MitoSys2\LSM\gfpNIPBLcf1_Noc\DE_W0002\DE_W0002_P0008\DE_2_W0002_P0008_T0002\TR1_W0001_P0258\TR1_2_W0001_P0258_T0001_R1_P4_K1_Ch2-Ch1.zen
1.788016e+01	6.333280e+00	20151211_gfpNIPBLcf1_Prometa\MitoSys2\LSM\gfpNIPBLcf1_Noc\DE_W0002\DE_W0002_P0008\DE_2_W0002_P0008_T0002\TR1_W0001_P0258\TR1_2_W0001_P0258_T0001_R1_P4_K1_Ch2-Ch1.zen
1.794016e+01	5.649950e+00	20151211_gfpNIPBLcf1_Prometa\MitoSys2\LSM\gfpNIPBLcf1_Noc\DE_W0002\DE_W0002_P0008\DE_2_W0002_P0008_T0002\TR1_W0001_P0258\TR1_2_W0001_P0258_T0001_R1_P4_K1_Ch2-Ch1.zen
1.800017e+01	5.449950e+00	20151211_gfpNIPBLcf1_Prometa\MitoSys2\LSM\gfpNIPBLcf1_Noc\DE_W0002\DE_W0002_P0008\DE_2_W0002_P0008_T0002\TR1_W0001_P0258\TR1_2_W0001_P0258_T0001_R1_P4_K1_Ch2-Ch1.zen
1.806017e+01	5.966610e+00	20151211_gfpNIPBLcf1_Prometa\MitoSys2\LSM\gfpNIPBLcf1_Noc\DE_W0002\DE_W0002_P0008\DE_2_W0002_P0008_T0002\TR1_W0001_P0258\TR1_2_W0001_P0258_T0001_R1_P4_K1_Ch2-Ch1.zen
1.812017e+01	6.316610e+00	20151211_gfpNIPBLcf1_Prometa\MitoSys2\LSM\gfpNIPBLcf1_Noc\DE_W0002\DE_W0002_P0008\DE_2_W0002_P0008_T0002\TR1_W0001_P0258\TR1_2_W0001_P0258_T0001_R1_P4_K1_Ch2-Ch1.zen
1.818017e+01	5.916610e+00	20151211_gfpNIPBLcf1_Prometa\MitoSys2\LSM\gfpNIPBLcf1_Noc\DE_W0002\DE_W0002_P0008\DE_2_W0002_P0008_T0002\TR1_W0001_P0258\TR1_2_W0001_P0258_T0001_R1_P4_K1_Ch2-Ch1.zen
1.824017e+01	6.066610e+00	20151211_gfpNIPBLcf1_Prometa\MitoSys2\LSM\gfpNIPBLcf1_Noc\DE_W0002\DE_W0002_P0008\DE_2_W0002_P0008_T0002\TR1_W0001_P0258\TR1_2_W0001_P0258_T0001_R1_P4_K1_Ch2-Ch1.zen
1.830017e+01	5.049950e+00	20151211_gfpNIPBLcf1_Prometa\MitoSys2\LSM\gfpNIPBLcf1_Noc\DE_W0002\DE_W0002_P0008\DE_2_W0002_P0008_T0002\TR1_W0001_P0258\TR1_2_W0001_P0258_T0001_R1_P4_K1_Ch2-Ch1.zen
1.836017e+01	5.433280e+00	20151211_gfpNIPBLcf1_Prometa\MitoSys2\LSM\gfpNIPBLcf1_Noc\DE_W0002\DE_W0002_P0008\DE_2_W0002_P0008_T0002\TR1_W0001_P0258\TR1_2_W0001_P0258_T0001_R1_P4_K1_Ch2-Ch1.zen
1.842017e+01	6.683270e+00	20151211_gfpNIPBLcf1_Prometa\MitoSys2\LSM\gfpNIPBLcf1_Noc\DE_W0002\DE_W0002_P0008\DE_2_W0002_P0008_T0002\TR1_W0001_P0258\TR1_2_W0001_P0258_T0001_R1_P4_K1_Ch2-Ch1.zen
1.848017e+01	6.916600e+00	20151211_gfpNIPBLcf1_Prometa\MitoSys2\LSM\gfpNIPBLcf1_Noc\DE_W0002\DE_W0002_P0008\DE_2_W0002_P0008_T0002\TR1_W0001_P0258\TR1_2_W0001_P0258_T0001_R1_P4_K1_Ch2-Ch1.zen
1.854017e+01	6.899940e+00	20151211_gfpNIPBLcf1_Prometa\MitoSys2\LSM\gfpNIPBLcf1_Noc\DE_W0002\DE_W0002_P0008\DE_2_W0002_P0008_T0002\TR1_W0001_P0258\TR1_2_W0001_P0258_T0001_R1_P4_K1_Ch2-Ch1.zen
1.860017e+01	6.649940e+00	20151211_gfpNIPBLcf1_Prometa\MitoSys2\LSM\gfpNIPBLcf1_Noc\DE_W0002\DE_W0002_P0008\DE_2_W0002_P0008_T0002\TR1_W0001_P0258\TR1_2_W0001_P0258_T0001_R1_P4_K1_Ch2-Ch1.zen
1.866017e+01	7.216600e+00	20151211_gfpNIPBLcf1_Prometa\MitoSys2\LSM\gfpNIPBLcf1_Noc\DE_W0002\DE_W0002_P0008\DE_2_W0002_P0008_T0002\TR1_W0001_P0258\TR1_2_W0001_P0258_T0001_R1_P4_K1_Ch2-Ch1.zen
1.872017e+01	4.749960e+00	20151211_gfpNIPBLcf1_Prometa\MitoSys2\LSM\gfpNIPBLcf1_Noc\DE_W0002\DE_W0002_P0008\DE_2_W0002_P0008_T0002\TR1_W0001_P0258\TR1_2_W0001_P0258_T0001_R1_P4_K1_Ch2-Ch1.zen
1.878017e+01	5.049950e+00	20151211_gfpNIPBLcf1_Prometa\MitoSys2\LSM\gfpNIPBLcf1_Noc\DE_W0002\DE_W0002_P0008\DE_2_W0002_P0008_T0002\TR1_W0001_P0258\TR1_2_W0001_P0258_T0001_R1_P4_K1_Ch2-Ch1.zen
1.884017e+01	5.433280e+00	20151211_gfpNIPBLcf1_Prometa\MitoSys2\LSM\gfpNIPBLcf1_Noc\DE_W0002\DE_W0002_P0008\DE_2_W0002_P0008_T0002\TR1_W0001_P0258\TR1_2_W0001_P0258_T0001_R1_P4_K1_Ch2-Ch1.zen
1.890017e+01	6.533270e+00	20151211_gfpNIPBLcf1_Prometa\MitoSys2\LSM\gfpNIPBLcf1_Noc\DE_W0002\DE_W0002_P0008\DE_2_W0002_P0008_T0002\TR1_W0001_P0258\TR1_2_W0001_P0258_T0001_R1_P4_K1_Ch2-Ch1.zen
1.896017e+01	6.283280e+00	20151211_gfpNIPBLcf1_Prometa\MitoSys2\LSM\gfpNIPBLcf1_Noc\DE_W0002\DE_W0002_P0008\DE_2_W0002_P0008_T0002\TR1_W0001_P0258\TR1_2_W0001_P0258_T0001_R1_P4_K1_Ch2-Ch1.zen
1.902017e+01	5.766610e+00	20151211_gfpNIPBLcf1_Prometa\MitoSys2\LSM\gfpNIPBLcf1_Noc\DE_W0002\DE_W0002_P0008\DE_2_W0002_P0008_T0002\TR1_W0001_P0258\TR1_2_W0001_P0258_T0001_R1_P4_K1_Ch2-Ch1.zen
1.908018e+01	5.849950e+00	20151211_gfpNIPBLcf1_Prometa\MitoSys2\LSM\gfpNIPBLcf1_Noc\DE_W0002\DE_W0002_P0008\DE_2_W0002_P0008_T0002\TR1_W0001_P0258\TR1_2_W0001_P0258_T0001_R1_P4_K1_Ch2-Ch1.zen
1.914017e+01	5.566620e+00	20151211_gfpNIPBLcf1_Prometa\MitoSys2\LSM\gfpNIPBLcf1_Noc\DE_W0002\DE_W0002_P0008\DE_2_W0002_P0008_T0002\TR1_W0001_P0258\TR1_2_W0001_P0258_T0001_R1_P4_K1_Ch2-Ch1.zen
1.920018e+01	5.249950e+00	20151211_gfpNIPBLcf1_Prometa\MitoSys2\LSM\gfpNIPBLcf1_Noc\DE_W0002\DE_W0002_P0008\DE_2_W0002_P0008_T0002\TR1_W0001_P0258\TR1_2_W0001_P0258_T0001_R1_P4_K1_Ch2-Ch1.zen
1.926018e+01	5.649950e+00	20151211_gfpNIPBLcf1_Prometa\MitoSys2\LSM\gfpNIPBLcf1_Noc\DE_W0002\DE_W0002_P0008\DE_2_W0002_P0008_T0002\TR1_W0001_P0258\TR1_2_W0001_P0258_T0001_R1_P4_K1_Ch2-Ch1.zen
1.932018e+01	6.566610e+00	20151211_gfpNIPBLcf1_Prometa\MitoSys2\LSM\gfpNIPBLcf1_Noc\DE_W0002\DE_W0002_P0008\DE_2_W0002_P0008_T0002\TR1_W0001_P0258\TR1_2_W0001_P0258_T0001_R1_P4_K1_Ch2-Ch1.zen
1.938018e+01	5.949950e+00	20151211_gfpNIPBLcf1_Prometa\MitoSys2\LSM\gfpNIPBLcf1_Noc\DE_W0002\DE_W0002_P0008\DE_2_W0002_P0008_T0002\TR1_W0001_P0258\TR1_2_W0001_P0258_T0001_R1_P4_K1_Ch2-Ch1.zen
1.944018e+01	5.333280e+00	20151211_gfpNIPBLcf1_Prometa\MitoSys2\LSM\gfpNIPBLcf1_Noc\DE_W0002\DE_W0002_P0008\DE_2_W0002_P0008_T0002\TR1_W0001_P0258\TR1_2_W0001_P0258_T0001_R1_P4_K1_Ch2-Ch1.zen
1.950018e+01	4.749960e+00	20151211_gfpNIPBLcf1_Prometa\MitoSys2\LSM\gfpNIPBLcf1_Noc\DE_W0002\DE_W0002_P0008\DE_2_W0002_P0008_T0002\TR1_W0001_P0258\TR1_2_W0001_P0258_T0001_R1_P4_K1_Ch2-Ch1.zen
1.956018e+01	5.766610e+00	20151211_gfpNIPBLcf1_Prometa\MitoSys2\LSM\gfpNIPBLcf1_Noc\DE_W0002\DE_W0002_P0008\DE_2_W0002_P0008_T0002\TR1_W0001_P0258\TR1_2_W0001_P0258_T0001_R1_P4_K1_Ch2-Ch1.zen
1.962018e+01	6.916600e+00	20151211_gfpNIPBLcf1_Prometa\MitoSys2\LSM\gfpNIPBLcf1_Noc\DE_W0002\DE_W0002_P0008\DE_2_W0002_P0008_T0002\TR1_W0001_P0258\TR1_2_W0001_P0258_T0001_R1_P4_K1_Ch2-Ch1.zen
1.968018e+01	6.916600e+00	20151211_gfpNIPBLcf1_Prometa\MitoSys2\LSM\gfpNIPBLcf1_Noc\DE_W0002\DE_W0002_P0008\DE_2_W0002_P0008_T0002\TR1_W0001_P0258\TR1_2_W0001_P0258_T0001_R1_P4_K1_Ch2-Ch1.zen
1.974018e+01	5.116620e+00	20151211_gfpNIPBLcf1_Prometa\MitoSys2\LSM\gfpNIPBLcf1_Noc\DE_W0002\DE_W0002_P0008\DE_2_W0002_P0008_T0002\TR1_W0001_P0258\TR1_2_W0001_P0258_T0001_R1_P4_K1_Ch2-Ch1.zen
1.980018e+01	6.999940e+00	20151211_gfpNIPBLcf1_Prometa\MitoSys2\LSM\gfpNIPBLcf1_Noc\DE_W0002\DE_W0002_P0008\DE_2_W0002_P0008_T0002\TR1_W0001_P0258\TR1_2_W0001_P0258_T0001_R1_P4_K1_Ch2-Ch1.zen
1.986018e+01	5.949950e+00	20151211_gfpNIPBLcf1_Prometa\MitoSys2\LSM\gfpNIPBLcf1_Noc\DE_W0002\DE_W0002_P0008\DE_2_W0002_P0008_T0002\TR1_W0001_P0258\TR1_2_W0001_P0258_T0001_R1_P4_K1_Ch2-Ch1.zen
1.992018e+01	6.533270e+00	20151211_gfpNIPBLcf1_Prometa\MitoSys2\LSM\gfpNIPBLcf1_Noc\DE_W0002\DE_W0002_P0008\DE_2_W0002_P0008_T0002\TR1_W0001_P0258\TR1_2_W0001_P0258_T0001_R1_P4_K1_Ch2-Ch1.zen
1.998018e+01	6.649940e+00	20151211_gfpNIPBLcf1_Prometa\MitoSys2\LSM\gfpNIPBLcf1_Noc\DE_W0002\DE_W0002_P0008\DE_2_W0002_P0008_T0002\TR1_W0001_P0258\TR1_2_W0001_P0258_T0001_R1_P4_K1_Ch2-Ch1.zen
2.004018e+01	6.233280e+00	20151211_gfpNIPBLcf1_Prometa\MitoSys2\LSM\gfpNIPBLcf1_Noc\DE_W0002\DE_W0002_P0008\DE_2_W0002_P0008_T0002\TR1_W0001_P0258\TR1_2_W0001_P0258_T0001_R1_P4_K1_Ch2-Ch1.zen
2.010018e+01	8.016590e+00	20151211_gfpNIPBLcf1_Prometa\MitoSys2\LSM\gfpNIPBLcf1_Noc\DE_W0002\DE_W0002_P0008\DE_2_W0002_P0008_T0002\TR1_W0001_P0258\TR1_2_W0001_P0258_T0001_R1_P4_K1_Ch2-Ch1.zen
2.016018e+01	6.966600e+00	20151211_gfpNIPBLcf1_Prometa\MitoSys2\LSM\gfpNIPBLcf1_Noc\DE_W0002\DE_W0002_P0008\DE_2_W0002_P0008_T0002\TR1_W0001_P0258\TR1_2_W0001_P0258_T0001_R1_P4_K1_Ch2-Ch1.zen
2.022019e+01	5.933280e+00	20151211_gfpNIPBLcf1_Prometa\MitoSys2\LSM\gfpNIPBLcf1_Noc\DE_W0002\DE_W0002_P0008\DE_2_W0002_P0008_T0002\TR1_W0001_P0258\TR1_2_W0001_P0258_T0001_R1_P4_K1_Ch2-Ch1.zen
2.028019e+01	6.499940e+00	20151211_gfpNIPBLcf1_Prometa\MitoSys2\LSM\gfpNIPBLcf1_Noc\DE_W0002\DE_W0002_P0008\DE_2_W0002_P0008_T0002\TR1_W0001_P0258\TR1_2_W0001_P0258_T0001_R1_P4_K1_Ch2-Ch1.zen
2.034019e+01	6.383280e+00	20151211_gfpNIPBLcf1_Prometa\MitoSys2\LSM\gfpNIPBLcf1_Noc\DE_W0002\DE_W0002_P0008\DE_2_W0002_P0008_T0002\TR1_W0001_P0258\TR1_2_W0001_P0258_T0001_R1_P4_K1_Ch2-Ch1.zen
2.040019e+01	6.866600e+00	20151211_gfpNIPBLcf1_Prometa\MitoSys2\LSM\gfpNIPBLcf1_Noc\DE_W0002\DE_W0002_P0008\DE_2_W0002_P0008_T0002\TR1_W0001_P0258\TR1_2_W0001_P0258_T0001_R1_P4_K1_Ch2-Ch1.zen
2.046019e+01	5.633280e+00	20151211_gfpNIPBLcf1_Prometa\MitoSys2\LSM\gfpNIPBLcf1_Noc\DE_W0002\DE_W0002_P0008\DE_2_W0002_P0008_T0002\TR1_W0001_P0258\TR1_2_W0001_P0258_T0001_R1_P4_K1_Ch2-Ch1.zen
2.052019e+01	4.983290e+00	20151211_gfpNIPBLcf1_Prometa\MitoSys2\LSM\gfpNIPBLcf1_Noc\DE_W0002\DE_W0002_P0008\DE_2_W0002_P0008_T0002\TR1_W0001_P0258\TR1_2_W0001_P0258_T0001_R1_P4_K1_Ch2-Ch1.zen
2.058019e+01	6.616610e+00	20151211_gfpNIPBLcf1_Prometa\MitoSys2\LSM\gfpNIPBLcf1_Noc\DE_W0002\DE_W0002_P0008\DE_2_W0002_P0008_T0002\TR1_W0001_P0258\TR1_2_W0001_P0258_T0001_R1_P4_K1_Ch2-Ch1.zen
2.064019e+01	5.883280e+00	20151211_gfpNIPBLcf1_Prometa\MitoSys2\LSM\gfpNIPBLcf1_Noc\DE_W0002\DE_W0002_P0008\DE_2_W0002_P0008_T0002\TR1_W0001_P0258\TR1_2_W0001_P0258_T0001_R1_P4_K1_Ch2-Ch1.zen
2.070019e+01	4.566620e+00	20151211_gfpNIPBLcf1_Prometa\MitoSys2\LSM\gfpNIPBLcf1_Noc\DE_W0002\DE_W0002_P0008\DE_2_W0002_P0008_T0002\TR1_W0001_P0258\TR1_2_W0001_P0258_T0001_R1_P4_K1_Ch2-Ch1.zen
2.076019e+01	4.716620e+00	20151211_gfpNIPBLcf1_Prometa\MitoSys2\LSM\gfpNIPBLcf1_Noc\DE_W0002\DE_W0002_P0008\DE_2_W0002_P0008_T0002\TR1_W0001_P0258\TR1_2_W0001_P0258_T0001_R1_P4_K1_Ch2-Ch1.zen
2.082019e+01	5.999950e+00	20151211_gfpNIPBLcf1_Prometa\MitoSys2\LSM\gfpNIPBLcf1_Noc\DE_W0002\DE_W0002_P0008\DE_2_W0002_P0008_T0002\TR1_W0001_P0258\TR1_2_W0001_P0258_T0001_R1_P4_K1_Ch2-Ch1.zen
2.088019e+01	4.749960e+00	20151211_gfpNIPBLcf1_Prometa\MitoSys2\LSM\gfpNIPBLcf1_Noc\DE_W0002\DE_W0002_P0008\DE_2_W0002_P0008_T0002\TR1_W0001_P0258\TR1_2_W0001_P0258_T0001_R1_P4_K1_Ch2-Ch1.zen
2.094019e+01	5.749950e+00	20151211_gfpNIPBLcf1_Prometa\MitoSys2\LSM\gfpNIPBLcf1_Noc\DE_W0002\DE_W0002_P0008\DE_2_W0002_P0008_T0002\TR1_W0001_P0258\TR1_2_W0001_P0258_T0001_R1_P4_K1_Ch2-Ch1.zen
2.100019e+01	5.699950e+00	20151211_gfpNIPBLcf1_Prometa\MitoSys2\LSM\gfpNIPBLcf1_Noc\DE_W0002\DE_W0002_P0008\DE_2_W0002_P0008_T0002\TR1_W0001_P0258\TR1_2_W0001_P0258_T0001_R1_P4_K1_Ch2-Ch1.zen
2.106019e+01	6.833270e+00	20151211_gfpNIPBLcf1_Prometa\MitoSys2\LSM\gfpNIPBLcf1_Noc\DE_W0002\DE_W0002_P0008\DE_2_W0002_P0008_T0002\TR1_W0001_P0258\TR1_2_W0001_P0258_T0001_R1_P4_K1_Ch2-Ch1.zen
2.112019e+01	6.633270e+00	20151211_gfpNIPBLcf1_Prometa\MitoSys2\LSM\gfpNIPBLcf1_Noc\DE_W0002\DE_W0002_P0008\DE_2_W0002_P0008_T0002\TR1_W0001_P0258\TR1_2_W0001_P0258_T0001_R1_P4_K1_Ch2-Ch1.zen
2.118019e+01	6.583270e+00	20151211_gfpNIPBLcf1_Prometa\MitoSys2\LSM\gfpNIPBLcf1_Noc\DE_W0002\DE_W0002_P0008\DE_2_W0002_P0008_T0002\TR1_W0001_P0258\TR1_2_W0001_P0258_T0001_R1_P4_K1_Ch2-Ch1.zen
2.124019e+01	5.116620e+00	20151211_gfpNIPBLcf1_Prometa\MitoSys2\LSM\gfpNIPBLcf1_Noc\DE_W0002\DE_W0002_P0008\DE_2_W0002_P0008_T0002\TR1_W0001_P0258\TR1_2_W0001_P0258_T0001_R1_P4_K1_Ch2-Ch1.zen
2.130020e+01	6.766600e+00	20151211_gfpNIPBLcf1_Prometa\MitoSys2\LSM\gfpNIPBLcf1_Noc\DE_W0002\DE_W0002_P0008\DE_2_W0002_P0008_T0002\TR1_W0001_P0258\TR1_2_W0001_P0258_T0001_R1_P4_K1_Ch2-Ch1.zen
2.136020e+01	6.783270e+00	20151211_gfpNIPBLcf1_Prometa\MitoSys2\LSM\gfpNIPBLcf1_Noc\DE_W0002\DE_W0002_P0008\DE_2_W0002_P0008_T0002\TR1_W0001_P0258\TR1_2_W0001_P0258_T0001_R1_P4_K1_Ch2-Ch1.zen
2.142020e+01	6.866600e+00	20151211_gfpNIPBLcf1_Prometa\MitoSys2\LSM\gfpNIPBLcf1_Noc\DE_W0002\DE_W0002_P0008\DE_2_W0002_P0008_T0002\TR1_W0001_P0258\TR1_2_W0001_P0258_T0001_R1_P4_K1_Ch2-Ch1.zen
2.148020e+01	6.683270e+00	20151211_gfpNIPBLcf1_Prometa\MitoSys2\LSM\gfpNIPBLcf1_Noc\DE_W0002\DE_W0002_P0008\DE_2_W0002_P0008_T0002\TR1_W0001_P0258\TR1_2_W0001_P0258_T0001_R1_P4_K1_Ch2-Ch1.zen
2.154020e+01	5.333280e+00	20151211_gfpNIPBLcf1_Prometa\MitoSys2\LSM\gfpNIPBLcf1_Noc\DE_W0002\DE_W0002_P0008\DE_2_W0002_P0008_T0002\TR1_W0001_P0258\TR1_2_W0001_P0258_T0001_R1_P4_K1_Ch2-Ch1.zen
2.160020e+01	5.249950e+00	20151211_gfpNIPBLcf1_Prometa\MitoSys2\LSM\gfpNIPBLcf1_Noc\DE_W0002\DE_W0002_P0008\DE_2_W0002_P0008_T0002\TR1_W0001_P0258\TR1_2_W0001_P0258_T0001_R1_P4_K1_Ch2-Ch1.zen
2.166020e+01	5.783280e+00	20151211_gfpNIPBLcf1_Prometa\MitoSys2\LSM\gfpNIPBLcf1_Noc\DE_W0002\DE_W0002_P0008\DE_2_W0002_P0008_T0002\TR1_W0001_P0258\TR1_2_W0001_P0258_T0001_R1_P4_K1_Ch2-Ch1.zen
2.172020e+01	5.749950e+00	20151211_gfpNIPBLcf1_Prometa\MitoSys2\LSM\gfpNIPBLcf1_Noc\DE_W0002\DE_W0002_P0008\DE_2_W0002_P0008_T0002\TR1_W0001_P0258\TR1_2_W0001_P0258_T0001_R1_P4_K1_Ch2-Ch1.zen
2.178020e+01	5.366620e+00	20151211_gfpNIPBLcf1_Prometa\MitoSys2\LSM\gfpNIPBLcf1_Noc\DE_W0002\DE_W0002_P0008\DE_2_W0002_P0008_T0002\TR1_W0001_P0258\TR1_2_W0001_P0258_T0001_R1_P4_K1_Ch2-Ch1.zen
2.184020e+01	5.883280e+00	20151211_gfpNIPBLcf1_Prometa\MitoSys2\LSM\gfpNIPBLcf1_Noc\DE_W0002\DE_W0002_P0008\DE_2_W0002_P0008_T0002\TR1_W0001_P0258\TR1_2_W0001_P0258_T0001_R1_P4_K1_Ch2-Ch1.zen
2.190020e+01	5.383280e+00	20151211_gfpNIPBLcf1_Prometa\MitoSys2\LSM\gfpNIPBLcf1_Noc\DE_W0002\DE_W0002_P0008\DE_2_W0002_P0008_T0002\TR1_W0001_P0258\TR1_2_W0001_P0258_T0001_R1_P4_K1_Ch2-Ch1.zen
2.196020e+01	5.299950e+00	20151211_gfpNIPBLcf1_Prometa\MitoSys2\LSM\gfpNIPBLcf1_Noc\DE_W0002\DE_W0002_P0008\DE_2_W0002_P0008_T0002\TR1_W0001_P0258\TR1_2_W0001_P0258_T0001_R1_P4_K1_Ch2-Ch1.zen
2.202020e+01	4.683290e+00	20151211_gfpNIPBLcf1_Prometa\MitoSys2\LSM\gfpNIPBLcf1_Noc\DE_W0002\DE_W0002_P0008\DE_2_W0002_P0008_T0002\TR1_W0001_P0258\TR1_2_W0001_P0258_T0001_R1_P4_K1_Ch2-Ch1.zen
2.208020e+01	4.033300e+00	20151211_gfpNIPBLcf1_Prometa\MitoSys2\LSM\gfpNIPBLcf1_Noc\DE_W0002\DE_W0002_P0008\DE_2_W0002_P0008_T0002\TR1_W0001_P0258\TR1_2_W0001_P0258_T0001_R1_P4_K1_Ch2-Ch1.zen
2.214020e+01	5.666610e+00	20151211_gfpNIPBLcf1_Prometa\MitoSys2\LSM\gfpNIPBLcf1_Noc\DE_W0002\DE_W0002_P0008\DE_2_W0002_P0008_T0002\TR1_W0001_P0258\TR1_2_W0001_P0258_T0001_R1_P4_K1_Ch2-Ch1.zen
2.220020e+01	4.899960e+00	20151211_gfpNIPBLcf1_Prometa\MitoSys2\LSM\gfpNIPBLcf1_Noc\DE_W0002\DE_W0002_P0008\DE_2_W0002_P0008_T0002\TR1_W0001_P0258\TR1_2_W0001_P0258_T0001_R1_P4_K1_Ch2-Ch1.zen
2.226020e+01	4.333290e+00	20151211_gfpNIPBLcf1_Prometa\MitoSys2\LSM\gfpNIPBLcf1_Noc\DE_W0002\DE_W0002_P0008\DE_2_W0002_P0008_T0002\TR1_W0001_P0258\TR1_2_W0001_P0258_T0001_R1_P4_K1_Ch2-Ch1.zen
2.232020e+01	4.283290e+00	20151211_gfpNIPBLcf1_Prometa\MitoSys2\LSM\gfpNIPBLcf1_Noc\DE_W0002\DE_W0002_P0008\DE_2_W0002_P0008_T0002\TR1_W0001_P0258\TR1_2_W0001_P0258_T0001_R1_P4_K1_Ch2-Ch1.zen
2.238021e+01	5.199950e+00	20151211_gfpNIPBLcf1_Prometa\MitoSys2\LSM\gfpNIPBLcf1_Noc\DE_W0002\DE_W0002_P0008\DE_2_W0002_P0008_T0002\TR1_W0001_P0258\TR1_2_W0001_P0258_T0001_R1_P4_K1_Ch2-Ch1.zen
2.244021e+01	7.516600e+00	20151211_gfpNIPBLcf1_Prometa\MitoSys2\LSM\gfpNIPBLcf1_Noc\DE_W0002\DE_W0002_P0008\DE_2_W0002_P0008_T0002\TR1_W0001_P0258\TR1_2_W0001_P0258_T0001_R1_P4_K1_Ch2-Ch1.zen
2.250021e+01	6.233280e+00	20151211_gfpNIPBLcf1_Prometa\MitoSys2\LSM\gfpNIPBLcf1_Noc\DE_W0002\DE_W0002_P0008\DE_2_W0002_P0008_T0002\TR1_W0001_P0258\TR1_2_W0001_P0258_T0001_R1_P4_K1_Ch2-Ch1.zen
2.256021e+01	6.699940e+00	20151211_gfpNIPBLcf1_Prometa\MitoSys2\LSM\gfpNIPBLcf1_Noc\DE_W0002\DE_W0002_P0008\DE_2_W0002_P0008_T0002\TR1_W0001_P0258\TR1_2_W0001_P0258_T0001_R1_P4_K1_Ch2-Ch1.zen
2.262021e+01	6.133280e+00	20151211_gfpNIPBLcf1_Prometa\MitoSys2\LSM\gfpNIPBLcf1_Noc\DE_W0002\DE_W0002_P0008\DE_2_W0002_P0008_T0002\TR1_W0001_P0258\TR1_2_W0001_P0258_T0001_R1_P4_K1_Ch2-Ch1.zen
2.268021e+01	5.399950e+00	20151211_gfpNIPBLcf1_Prometa\MitoSys2\LSM\gfpNIPBLcf1_Noc\DE_W0002\DE_W0002_P0008\DE_2_W0002_P0008_T0002\TR1_W0001_P0258\TR1_2_W0001_P0258_T0001_R1_P4_K1_Ch2-Ch1.zen
2.274021e+01	5.499950e+00	20151211_gfpNIPBLcf1_Prometa\MitoSys2\LSM\gfpNIPBLcf1_Noc\DE_W0002\DE_W0002_P0008\DE_2_W0002_P0008_T0002\TR1_W0001_P0258\TR1_2_W0001_P0258_T0001_R1_P4_K1_Ch2-Ch1.zen
2.280021e+01	4.833290e+00	20151211_gfpNIPBLcf1_Prometa\MitoSys2\LSM\gfpNIPBLcf1_Noc\DE_W0002\DE_W0002_P0008\DE_2_W0002_P0008_T0002\TR1_W0001_P0258\TR1_2_W0001_P0258_T0001_R1_P4_K1_Ch2-Ch1.zen
2.286021e+01	6.283280e+00	20151211_gfpNIPBLcf1_Prometa\MitoSys2\LSM\gfpNIPBLcf1_Noc\DE_W0002\DE_W0002_P0008\DE_2_W0002_P0008_T0002\TR1_W0001_P0258\TR1_2_W0001_P0258_T0001_R1_P4_K1_Ch2-Ch1.zen
2.292021e+01	6.116610e+00	20151211_gfpNIPBLcf1_Prometa\MitoSys2\LSM\gfpNIPBLcf1_Noc\DE_W0002\DE_W0002_P0008\DE_2_W0002_P0008_T0002\TR1_W0001_P0258\TR1_2_W0001_P0258_T0001_R1_P4_K1_Ch2-Ch1.zen
2.298021e+01	5.233290e+00	20151211_gfpNIPBLcf1_Prometa\MitoSys2\LSM\gfpNIPBLcf1_Noc\DE_W0002\DE_W0002_P0008\DE_2_W0002_P0008_T0002\TR1_W0001_P0258\TR1_2_W0001_P0258_T0001_R1_P4_K1_Ch2-Ch1.zen
2.304021e+01	4.949950e+00	20151211_gfpNIPBLcf1_Prometa\MitoSys2\LSM\gfpNIPBLcf1_Noc\DE_W0002\DE_W0002_P0008\DE_2_W0002_P0008_T0002\TR1_W0001_P0258\TR1_2_W0001_P0258_T0001_R1_P4_K1_Ch2-Ch1.zen
2.310021e+01	4.583290e+00	20151211_gfpNIPBLcf1_Prometa\MitoSys2\LSM\gfpNIPBLcf1_Noc\DE_W0002\DE_W0002_P0008\DE_2_W0002_P0008_T0002\TR1_W0001_P0258\TR1_2_W0001_P0258_T0001_R1_P4_K1_Ch2-Ch1.zen
2.316021e+01	5.233290e+00	20151211_gfpNIPBLcf1_Prometa\MitoSys2\LSM\gfpNIPBLcf1_Noc\DE_W0002\DE_W0002_P0008\DE_2_W0002_P0008_T0002\TR1_W0001_P0258\TR1_2_W0001_P0258_T0001_R1_P4_K1_Ch2-Ch1.zen
2.322021e+01	5.633280e+00	20151211_gfpNIPBLcf1_Prometa\MitoSys2\LSM\gfpNIPBLcf1_Noc\DE_W0002\DE_W0002_P0008\DE_2_W0002_P0008_T0002\TR1_W0001_P0258\TR1_2_W0001_P0258_T0001_R1_P4_K1_Ch2-Ch1.zen
2.328021e+01	5.849950e+00	20151211_gfpNIPBLcf1_Prometa\MitoSys2\LSM\gfpNIPBLcf1_Noc\DE_W0002\DE_W0002_P0008\DE_2_W0002_P0008_T0002\TR1_W0001_P0258\TR1_2_W0001_P0258_T0001_R1_P4_K1_Ch2-Ch1.zen
2.334021e+01	5.166620e+00	20151211_gfpNIPBLcf1_Prometa\MitoSys2\LSM\gfpNIPBLcf1_Noc\DE_W0002\DE_W0002_P0008\DE_2_W0002_P0008_T0002\TR1_W0001_P0258\TR1_2_W0001_P0258_T0001_R1_P4_K1_Ch2-Ch1.zen
2.340022e+01	4.033300e+00	20151211_gfpNIPBLcf1_Prometa\MitoSys2\LSM\gfpNIPBLcf1_Noc\DE_W0002\DE_W0002_P0008\DE_2_W0002_P0008_T0002\TR1_W0001_P0258\TR1_2_W0001_P0258_T0001_R1_P4_K1_Ch2-Ch1.zen
2.346021e+01	4.283290e+00	20151211_gfpNIPBLcf1_Prometa\MitoSys2\LSM\gfpNIPBLcf1_Noc\DE_W0002\DE_W0002_P0008\DE_2_W0002_P0008_T0002\TR1_W0001_P0258\TR1_2_W0001_P0258_T0001_R1_P4_K1_Ch2-Ch1.zen
2.352022e+01	4.999950e+00	20151211_gfpNIPBLcf1_Prometa\MitoSys2\LSM\gfpNIPBLcf1_Noc\DE_W0002\DE_W0002_P0008\DE_2_W0002_P0008_T0002\TR1_W0001_P0258\TR1_2_W0001_P0258_T0001_R1_P4_K1_Ch2-Ch1.zen
2.358022e+01	6.499940e+00	20151211_gfpNIPBLcf1_Prometa\MitoSys2\LSM\gfpNIPBLcf1_Noc\DE_W0002\DE_W0002_P0008\DE_2_W0002_P0008_T0002\TR1_W0001_P0258\TR1_2_W0001_P0258_T0001_R1_P4_K1_Ch2-Ch1.zen
2.364022e+01	7.133270e+00	20151211_gfpNIPBLcf1_Prometa\MitoSys2\LSM\gfpNIPBLcf1_Noc\DE_W0002\DE_W0002_P0008\DE_2_W0002_P0008_T0002\TR1_W0001_P0258\TR1_2_W0001_P0258_T0001_R1_P4_K1_Ch2-Ch1.zen
2.370022e+01	7.283270e+00	20151211_gfpNIPBLcf1_Prometa\MitoSys2\LSM\gfpNIPBLcf1_Noc\DE_W0002\DE_W0002_P0008\DE_2_W0002_P0008_T0002\TR1_W0001_P0258\TR1_2_W0001_P0258_T0001_R1_P4_K1_Ch2-Ch1.zen
2.376022e+01	4.849960e+00	20151211_gfpNIPBLcf1_Prometa\MitoSys2\LSM\gfpNIPBLcf1_Noc\DE_W0002\DE_W0002_P0008\DE_2_W0002_P0008_T0002\TR1_W0001_P0258\TR1_2_W0001_P0258_T0001_R1_P4_K1_Ch2-Ch1.zen
2.382022e+01	5.666610e+00	20151211_gfpNIPBLcf1_Prometa\MitoSys2\LSM\gfpNIPBLcf1_Noc\DE_W0002\DE_W0002_P0008\DE_2_W0002_P0008_T0002\TR1_W0001_P0258\TR1_2_W0001_P0258_T0001_R1_P4_K1_Ch2-Ch1.zen
2.388022e+01	5.666610e+00	20151211_gfpNIPBLcf1_Prometa\MitoSys2\LSM\gfpNIPBLcf1_Noc\DE_W0002\DE_W0002_P0008\DE_2_W0002_P0008_T0002\TR1_W0001_P0258\TR1_2_W0001_P0258_T0001_R1_P4_K1_Ch2-Ch1.zen
2.394022e+01	5.749950e+00	20151211_gfpNIPBLcf1_Prometa\MitoSys2\LSM\gfpNIPBLcf1_Noc\DE_W0002\DE_W0002_P0008\DE_2_W0002_P0008_T0002\TR1_W0001_P0258\TR1_2_W0001_P0258_T0001_R1_P4_K1_Ch2-Ch1.zen
2.400022e+01	6.483270e+00	20151211_gfpNIPBLcf1_Prometa\MitoSys2\LSM\gfpNIPBLcf1_Noc\DE_W0002\DE_W0002_P0008\DE_2_W0002_P0008_T0002\TR1_W0001_P0258\TR1_2_W0001_P0258_T0001_R1_P4_K1_Ch2-Ch1.zen
2.406022e+01	4.799960e+00	20151211_gfpNIPBLcf1_Prometa\MitoSys2\LSM\gfpNIPBLcf1_Noc\DE_W0002\DE_W0002_P0008\DE_2_W0002_P0008_T0002\TR1_W0001_P0258\TR1_2_W0001_P0258_T0001_R1_P4_K1_Ch2-Ch1.zen
2.412022e+01	5.649950e+00	20151211_gfpNIPBLcf1_Prometa\MitoSys2\LSM\gfpNIPBLcf1_Noc\DE_W0002\DE_W0002_P0008\DE_2_W0002_P0008_T0002\TR1_W0001_P0258\TR1_2_W0001_P0258_T0001_R1_P4_K1_Ch2-Ch1.zen
2.418022e+01	5.333280e+00	20151211_gfpNIPBLcf1_Prometa\MitoSys2\LSM\gfpNIPBLcf1_Noc\DE_W0002\DE_W0002_P0008\DE_2_W0002_P0008_T0002\TR1_W0001_P0258\TR1_2_W0001_P0258_T0001_R1_P4_K1_Ch2-Ch1.zen
2.424022e+01	6.316610e+00	20151211_gfpNIPBLcf1_Prometa\MitoSys2\LSM\gfpNIPBLcf1_Noc\DE_W0002\DE_W0002_P0008\DE_2_W0002_P0008_T0002\TR1_W0001_P0258\TR1_2_W0001_P0258_T0001_R1_P4_K1_Ch2-Ch1.zen
2.430022e+01	5.849950e+00	20151211_gfpNIPBLcf1_Prometa\MitoSys2\LSM\gfpNIPBLcf1_Noc\DE_W0002\DE_W0002_P0008\DE_2_W0002_P0008_T0002\TR1_W0001_P0258\TR1_2_W0001_P0258_T0001_R1_P4_K1_Ch2-Ch1.zen
2.436022e+01	6.766600e+00	20151211_gfpNIPBLcf1_Prometa\MitoSys2\LSM\gfpNIPBLcf1_Noc\DE_W0002\DE_W0002_P0008\DE_2_W0002_P0008_T0002\TR1_W0001_P0258\TR1_2_W0001_P0258_T0001_R1_P4_K1_Ch2-Ch1.zen
2.442022e+01	6.449940e+00	20151211_gfpNIPBLcf1_Prometa\MitoSys2\LSM\gfpNIPBLcf1_Noc\DE_W0002\DE_W0002_P0008\DE_2_W0002_P0008_T0002\TR1_W0001_P0258\TR1_2_W0001_P0258_T0001_R1_P4_K1_Ch2-Ch1.zen
2.448022e+01	5.866610e+00	20151211_gfpNIPBLcf1_Prometa\MitoSys2\LSM\gfpNIPBLcf1_Noc\DE_W0002\DE_W0002_P0008\DE_2_W0002_P0008_T0002\TR1_W0001_P0258\TR1_2_W0001_P0258_T0001_R1_P4_K1_Ch2-Ch1.zen
2.454022e+01	6.166610e+00	20151211_gfpNIPBLcf1_Prometa\MitoSys2\LSM\gfpNIPBLcf1_Noc\DE_W0002\DE_W0002_P0008\DE_2_W0002_P0008_T0002\TR1_W0001_P0258\TR1_2_W0001_P0258_T0001_R1_P4_K1_Ch2-Ch1.zen
2.460023e+01	5.633280e+00	20151211_gfpNIPBLcf1_Prometa\MitoSys2\LSM\gfpNIPBLcf1_Noc\DE_W0002\DE_W0002_P0008\DE_2_W0002_P0008_T0002\TR1_W0001_P0258\TR1_2_W0001_P0258_T0001_R1_P4_K1_Ch2-Ch1.zen
2.466023e+01	4.599960e+00	20151211_gfpNIPBLcf1_Prometa\MitoSys2\LSM\gfpNIPBLcf1_Noc\DE_W0002\DE_W0002_P0008\DE_2_W0002_P0008_T0002\TR1_W0001_P0258\TR1_2_W0001_P0258_T0001_R1_P4_K1_Ch2-Ch1.zen
2.472023e+01	4.816620e+00	20151211_gfpNIPBLcf1_Prometa\MitoSys2\LSM\gfpNIPBLcf1_Noc\DE_W0002\DE_W0002_P0008\DE_2_W0002_P0008_T0002\TR1_W0001_P0258\TR1_2_W0001_P0258_T0001_R1_P4_K1_Ch2-Ch1.zen
2.478023e+01	4.899960e+00	20151211_gfpNIPBLcf1_Prometa\MitoSys2\LSM\gfpNIPBLcf1_Noc\DE_W0002\DE_W0002_P0008\DE_2_W0002_P0008_T0002\TR1_W0001_P0258\TR1_2_W0001_P0258_T0001_R1_P4_K1_Ch2-Ch1.zen
2.484023e+01	5.533280e+00	20151211_gfpNIPBLcf1_Prometa\MitoSys2\LSM\gfpNIPBLcf1_Noc\DE_W0002\DE_W0002_P0008\DE_2_W0002_P0008_T0002\TR1_W0001_P0258\TR1_2_W0001_P0258_T0001_R1_P4_K1_Ch2-Ch1.zen
2.490023e+01	4.649960e+00	20151211_gfpNIPBLcf1_Prometa\MitoSys2\LSM\gfpNIPBLcf1_Noc\DE_W0002\DE_W0002_P0008\DE_2_W0002_P0008_T0002\TR1_W0001_P0258\TR1_2_W0001_P0258_T0001_R1_P4_K1_Ch2-Ch1.zen
2.496023e+01	3.666630e+00	20151211_gfpNIPBLcf1_Prometa\MitoSys2\LSM\gfpNIPBLcf1_Noc\DE_W0002\DE_W0002_P0008\DE_2_W0002_P0008_T0002\TR1_W0001_P0258\TR1_2_W0001_P0258_T0001_R1_P4_K1_Ch2-Ch1.zen
2.502023e+01	5.699950e+00	20151211_gfpNIPBLcf1_Prometa\MitoSys2\LSM\gfpNIPBLcf1_Noc\DE_W0002\DE_W0002_P0008\DE_2_W0002_P0008_T0002\TR1_W0001_P0258\TR1_2_W0001_P0258_T0001_R1_P4_K1_Ch2-Ch1.zen
2.508023e+01	5.749950e+00	20151211_gfpNIPBLcf1_Prometa\MitoSys2\LSM\gfpNIPBLcf1_Noc\DE_W0002\DE_W0002_P0008\DE_2_W0002_P0008_T0002\TR1_W0001_P0258\TR1_2_W0001_P0258_T0001_R1_P4_K1_Ch2-Ch1.zen
2.514023e+01	3.783300e+00	20151211_gfpNIPBLcf1_Prometa\MitoSys2\LSM\gfpNIPBLcf1_Noc\DE_W0002\DE_W0002_P0008\DE_2_W0002_P0008_T0002\TR1_W0001_P0258\TR1_2_W0001_P0258_T0001_R1_P4_K1_Ch2-Ch1.zen
2.520023e+01	4.716620e+00	20151211_gfpNIPBLcf1_Prometa\MitoSys2\LSM\gfpNIPBLcf1_Noc\DE_W0002\DE_W0002_P0008\DE_2_W0002_P0008_T0002\TR1_W0001_P0258\TR1_2_W0001_P0258_T0001_R1_P4_K1_Ch2-Ch1.zen
2.526023e+01	3.466630e+00	20151211_gfpNIPBLcf1_Prometa\MitoSys2\LSM\gfpNIPBLcf1_Noc\DE_W0002\DE_W0002_P0008\DE_2_W0002_P0008_T0002\TR1_W0001_P0258\TR1_2_W0001_P0258_T0001_R1_P4_K1_Ch2-Ch1.zen
2.532023e+01	4.949950e+00	20151211_gfpNIPBLcf1_Prometa\MitoSys2\LSM\gfpNIPBLcf1_Noc\DE_W0002\DE_W0002_P0008\DE_2_W0002_P0008_T0002\TR1_W0001_P0258\TR1_2_W0001_P0258_T0001_R1_P4_K1_Ch2-Ch1.zen
2.538023e+01	4.916620e+00	20151211_gfpNIPBLcf1_Prometa\MitoSys2\LSM\gfpNIPBLcf1_Noc\DE_W0002\DE_W0002_P0008\DE_2_W0002_P0008_T0002\TR1_W0001_P0258\TR1_2_W0001_P0258_T0001_R1_P4_K1_Ch2-Ch1.zen
2.544023e+01	5.483280e+00	20151211_gfpNIPBLcf1_Prometa\MitoSys2\LSM\gfpNIPBLcf1_Noc\DE_W0002\DE_W0002_P0008\DE_2_W0002_P0008_T0002\TR1_W0001_P0258\TR1_2_W0001_P0258_T0001_R1_P4_K1_Ch2-Ch1.zen
2.550023e+01	6.083280e+00	20151211_gfpNIPBLcf1_Prometa\MitoSys2\LSM\gfpNIPBLcf1_Noc\DE_W0002\DE_W0002_P0008\DE_2_W0002_P0008_T0002\TR1_W0001_P0258\TR1_2_W0001_P0258_T0001_R1_P4_K1_Ch2-Ch1.zen
2.556023e+01	6.383280e+00	20151211_gfpNIPBLcf1_Prometa\MitoSys2\LSM\gfpNIPBLcf1_Noc\DE_W0002\DE_W0002_P0008\DE_2_W0002_P0008_T0002\TR1_W0001_P0258\TR1_2_W0001_P0258_T0001_R1_P4_K1_Ch2-Ch1.zen
2.562024e+01	6.499940e+00	20151211_gfpNIPBLcf1_Prometa\MitoSys2\LSM\gfpNIPBLcf1_Noc\DE_W0002\DE_W0002_P0008\DE_2_W0002_P0008_T0002\TR1_W0001_P0258\TR1_2_W0001_P0258_T0001_R1_P4_K1_Ch2-Ch1.zen
2.568023e+01	5.199950e+00	20151211_gfpNIPBLcf1_Prometa\MitoSys2\LSM\gfpNIPBLcf1_Noc\DE_W0002\DE_W0002_P0008\DE_2_W0002_P0008_T0002\TR1_W0001_P0258\TR1_2_W0001_P0258_T0001_R1_P4_K1_Ch2-Ch1.zen
2.574024e+01	7.966590e+00	20151211_gfpNIPBLcf1_Prometa\MitoSys2\LSM\gfpNIPBLcf1_Noc\DE_W0002\DE_W0002_P0008\DE_2_W0002_P0008_T0002\TR1_W0001_P0258\TR1_2_W0001_P0258_T0001_R1_P4_K1_Ch2-Ch1.zen
2.580024e+01	5.066620e+00	20151211_gfpNIPBLcf1_Prometa\MitoSys2\LSM\gfpNIPBLcf1_Noc\DE_W0002\DE_W0002_P0008\DE_2_W0002_P0008_T0002\TR1_W0001_P0258\TR1_2_W0001_P0258_T0001_R1_P4_K1_Ch2-Ch1.zen
2.586024e+01	5.649950e+00	20151211_gfpNIPBLcf1_Prometa\MitoSys2\LSM\gfpNIPBLcf1_Noc\DE_W0002\DE_W0002_P0008\DE_2_W0002_P0008_T0002\TR1_W0001_P0258\TR1_2_W0001_P0258_T0001_R1_P4_K1_Ch2-Ch1.zen
2.592024e+01	6.249940e+00	20151211_gfpNIPBLcf1_Prometa\MitoSys2\LSM\gfpNIPBLcf1_Noc\DE_W0002\DE_W0002_P0008\DE_2_W0002_P0008_T0002\TR1_W0001_P0258\TR1_2_W0001_P0258_T0001_R1_P4_K1_Ch2-Ch1.zen
2.598024e+01	4.483290e+00	20151211_gfpNIPBLcf1_Prometa\MitoSys2\LSM\gfpNIPBLcf1_Noc\DE_W0002\DE_W0002_P0008\DE_2_W0002_P0008_T0002\TR1_W0001_P0258\TR1_2_W0001_P0258_T0001_R1_P4_K1_Ch2-Ch1.zen
2.604024e+01	5.133290e+00	20151211_gfpNIPBLcf1_Prometa\MitoSys2\LSM\gfpNIPBLcf1_Noc\DE_W0002\DE_W0002_P0008\DE_2_W0002_P0008_T0002\TR1_W0001_P0258\TR1_2_W0001_P0258_T0001_R1_P4_K1_Ch2-Ch1.zen
2.610024e+01	5.783280e+00	20151211_gfpNIPBLcf1_Prometa\MitoSys2\LSM\gfpNIPBLcf1_Noc\DE_W0002\DE_W0002_P0008\DE_2_W0002_P0008_T0002\TR1_W0001_P0258\TR1_2_W0001_P0258_T0001_R1_P4_K1_Ch2-Ch1.zen
2.616024e+01	6.433270e+00	20151211_gfpNIPBLcf1_Prometa\MitoSys2\LSM\gfpNIPBLcf1_Noc\DE_W0002\DE_W0002_P0008\DE_2_W0002_P0008_T0002\TR1_W0001_P0258\TR1_2_W0001_P0258_T0001_R1_P4_K1_Ch2-Ch1.zen
2.622024e+01	5.649950e+00	20151211_gfpNIPBLcf1_Prometa\MitoSys2\LSM\gfpNIPBLcf1_Noc\DE_W0002\DE_W0002_P0008\DE_2_W0002_P0008_T0002\TR1_W0001_P0258\TR1_2_W0001_P0258_T0001_R1_P4_K1_Ch2-Ch1.zen
2.628024e+01	5.399950e+00	20151211_gfpNIPBLcf1_Prometa\MitoSys2\LSM\gfpNIPBLcf1_Noc\DE_W0002\DE_W0002_P0008\DE_2_W0002_P0008_T0002\TR1_W0001_P0258\TR1_2_W0001_P0258_T0001_R1_P4_K1_Ch2-Ch1.zen
2.634024e+01	5.099950e+00	20151211_gfpNIPBLcf1_Prometa\MitoSys2\LSM\gfpNIPBLcf1_Noc\DE_W0002\DE_W0002_P0008\DE_2_W0002_P0008_T0002\TR1_W0001_P0258\TR1_2_W0001_P0258_T0001_R1_P4_K1_Ch2-Ch1.zen
2.640024e+01	5.683280e+00	20151211_gfpNIPBLcf1_Prometa\MitoSys2\LSM\gfpNIPBLcf1_Noc\DE_W0002\DE_W0002_P0008\DE_2_W0002_P0008_T0002\TR1_W0001_P0258\TR1_2_W0001_P0258_T0001_R1_P4_K1_Ch2-Ch1.zen
2.646024e+01	6.083280e+00	20151211_gfpNIPBLcf1_Prometa\MitoSys2\LSM\gfpNIPBLcf1_Noc\DE_W0002\DE_W0002_P0008\DE_2_W0002_P0008_T0002\TR1_W0001_P0258\TR1_2_W0001_P0258_T0001_R1_P4_K1_Ch2-Ch1.zen
2.652024e+01	5.849950e+00	20151211_gfpNIPBLcf1_Prometa\MitoSys2\LSM\gfpNIPBLcf1_Noc\DE_W0002\DE_W0002_P0008\DE_2_W0002_P0008_T0002\TR1_W0001_P0258\TR1_2_W0001_P0258_T0001_R1_P4_K1_Ch2-Ch1.zen
2.658024e+01	6.899940e+00	20151211_gfpNIPBLcf1_Prometa\MitoSys2\LSM\gfpNIPBLcf1_Noc\DE_W0002\DE_W0002_P0008\DE_2_W0002_P0008_T0002\TR1_W0001_P0258\TR1_2_W0001_P0258_T0001_R1_P4_K1_Ch2-Ch1.zen
2.664024e+01	4.983290e+00	20151211_gfpNIPBLcf1_Prometa\MitoSys2\LSM\gfpNIPBLcf1_Noc\DE_W0002\DE_W0002_P0008\DE_2_W0002_P0008_T0002\TR1_W0001_P0258\TR1_2_W0001_P0258_T0001_R1_P4_K1_Ch2-Ch1.zen
2.670024e+01	5.316620e+00	20151211_gfpNIPBLcf1_Prometa\MitoSys2\LSM\gfpNIPBLcf1_Noc\DE_W0002\DE_W0002_P0008\DE_2_W0002_P0008_T0002\TR1_W0001_P0258\TR1_2_W0001_P0258_T0001_R1_P4_K1_Ch2-Ch1.zen
2.676024e+01	5.433280e+00	20151211_gfpNIPBLcf1_Prometa\MitoSys2\LSM\gfpNIPBLcf1_Noc\DE_W0002\DE_W0002_P0008\DE_2_W0002_P0008_T0002\TR1_W0001_P0258\TR1_2_W0001_P0258_T0001_R1_P4_K1_Ch2-Ch1.zen
2.682025e+01	5.366620e+00	20151211_gfpNIPBLcf1_Prometa\MitoSys2\LSM\gfpNIPBLcf1_Noc\DE_W0002\DE_W0002_P0008\DE_2_W0002_P0008_T0002\TR1_W0001_P0258\TR1_2_W0001_P0258_T0001_R1_P4_K1_Ch2-Ch1.zen
2.688025e+01	5.766610e+00	20151211_gfpNIPBLcf1_Prometa\MitoSys2\LSM\gfpNIPBLcf1_Noc\DE_W0002\DE_W0002_P0008\DE_2_W0002_P0008_T0002\TR1_W0001_P0258\TR1_2_W0001_P0258_T0001_R1_P4_K1_Ch2-Ch1.zen
2.694025e+01	4.933290e+00	20151211_gfpNIPBLcf1_Prometa\MitoSys2\LSM\gfpNIPBLcf1_Noc\DE_W0002\DE_W0002_P0008\DE_2_W0002_P0008_T0002\TR1_W0001_P0258\TR1_2_W0001_P0258_T0001_R1_P4_K1_Ch2-Ch1.zen
2.700025e+01	6.066610e+00	20151211_gfpNIPBLcf1_Prometa\MitoSys2\LSM\gfpNIPBLcf1_Noc\DE_W0002\DE_W0002_P0008\DE_2_W0002_P0008_T0002\TR1_W0001_P0258\TR1_2_W0001_P0258_T0001_R1_P4_K1_Ch2-Ch1.zen
2.706025e+01	5.216620e+00	20151211_gfpNIPBLcf1_Prometa\MitoSys2\LSM\gfpNIPBLcf1_Noc\DE_W0002\DE_W0002_P0008\DE_2_W0002_P0008_T0002\TR1_W0001_P0258\TR1_2_W0001_P0258_T0001_R1_P4_K1_Ch2-Ch1.zen
2.712025e+01	4.533290e+00	20151211_gfpNIPBLcf1_Prometa\MitoSys2\LSM\gfpNIPBLcf1_Noc\DE_W0002\DE_W0002_P0008\DE_2_W0002_P0008_T0002\TR1_W0001_P0258\TR1_2_W0001_P0258_T0001_R1_P4_K1_Ch2-Ch1.zen
2.718025e+01	5.566620e+00	20151211_gfpNIPBLcf1_Prometa\MitoSys2\LSM\gfpNIPBLcf1_Noc\DE_W0002\DE_W0002_P0008\DE_2_W0002_P0008_T0002\TR1_W0001_P0258\TR1_2_W0001_P0258_T0001_R1_P4_K1_Ch2-Ch1.zen
2.724025e+01	5.733280e+00	20151211_gfpNIPBLcf1_Prometa\MitoSys2\LSM\gfpNIPBLcf1_Noc\DE_W0002\DE_W0002_P0008\DE_2_W0002_P0008_T0002\TR1_W0001_P0258\TR1_2_W0001_P0258_T0001_R1_P4_K1_Ch2-Ch1.zen
2.730025e+01	6.716610e+00	20151211_gfpNIPBLcf1_Prometa\MitoSys2\LSM\gfpNIPBLcf1_Noc\DE_W0002\DE_W0002_P0008\DE_2_W0002_P0008_T0002\TR1_W0001_P0258\TR1_2_W0001_P0258_T0001_R1_P4_K1_Ch2-Ch1.zen
2.736025e+01	7.599930e+00	20151211_gfpNIPBLcf1_Prometa\MitoSys2\LSM\gfpNIPBLcf1_Noc\DE_W0002\DE_W0002_P0008\DE_2_W0002_P0008_T0002\TR1_W0001_P0258\TR1_2_W0001_P0258_T0001_R1_P4_K1_Ch2-Ch1.zen
2.742025e+01	5.283290e+00	20151211_gfpNIPBLcf1_Prometa\MitoSys2\LSM\gfpNIPBLcf1_Noc\DE_W0002\DE_W0002_P0008\DE_2_W0002_P0008_T0002\TR1_W0001_P0258\TR1_2_W0001_P0258_T0001_R1_P4_K1_Ch2-Ch1.zen
2.748025e+01	5.449950e+00	20151211_gfpNIPBLcf1_Prometa\MitoSys2\LSM\gfpNIPBLcf1_Noc\DE_W0002\DE_W0002_P0008\DE_2_W0002_P0008_T0002\TR1_W0001_P0258\TR1_2_W0001_P0258_T0001_R1_P4_K1_Ch2-Ch1.zen
2.754025e+01	5.433280e+00	20151211_gfpNIPBLcf1_Prometa\MitoSys2\LSM\gfpNIPBLcf1_Noc\DE_W0002\DE_W0002_P0008\DE_2_W0002_P0008_T0002\TR1_W0001_P0258\TR1_2_W0001_P0258_T0001_R1_P4_K1_Ch2-Ch1.zen
2.760025e+01	4.366630e+00	20151211_gfpNIPBLcf1_Prometa\MitoSys2\LSM\gfpNIPBLcf1_Noc\DE_W0002\DE_W0002_P0008\DE_2_W0002_P0008_T0002\TR1_W0001_P0258\TR1_2_W0001_P0258_T0001_R1_P4_K1_Ch2-Ch1.zen
2.766025e+01	4.466630e+00	20151211_gfpNIPBLcf1_Prometa\MitoSys2\LSM\gfpNIPBLcf1_Noc\DE_W0002\DE_W0002_P0008\DE_2_W0002_P0008_T0002\TR1_W0001_P0258\TR1_2_W0001_P0258_T0001_R1_P4_K1_Ch2-Ch1.zen
2.772025e+01	7.633260e+00	20151211_gfpNIPBLcf1_Prometa\MitoSys2\LSM\gfpNIPBLcf1_Noc\DE_W0002\DE_W0002_P0008\DE_2_W0002_P0008_T0002\TR1_W0001_P0258\TR1_2_W0001_P0258_T0001_R1_P4_K1_Ch2-Ch1.zen
2.778025e+01	4.899960e+00	20151211_gfpNIPBLcf1_Prometa\MitoSys2\LSM\gfpNIPBLcf1_Noc\DE_W0002\DE_W0002_P0008\DE_2_W0002_P0008_T0002\TR1_W0001_P0258\TR1_2_W0001_P0258_T0001_R1_P4_K1_Ch2-Ch1.zen
2.784026e+01	5.783280e+00	20151211_gfpNIPBLcf1_Prometa\MitoSys2\LSM\gfpNIPBLcf1_Noc\DE_W0002\DE_W0002_P0008\DE_2_W0002_P0008_T0002\TR1_W0001_P0258\TR1_2_W0001_P0258_T0001_R1_P4_K1_Ch2-Ch1.zen
2.790026e+01	4.433290e+00	20151211_gfpNIPBLcf1_Prometa\MitoSys2\LSM\gfpNIPBLcf1_Noc\DE_W0002\DE_W0002_P0008\DE_2_W0002_P0008_T0002\TR1_W0001_P0258\TR1_2_W0001_P0258_T0001_R1_P4_K1_Ch2-Ch1.zen
2.796026e+01	4.966620e+00	20151211_gfpNIPBLcf1_Prometa\MitoSys2\LSM\gfpNIPBLcf1_Noc\DE_W0002\DE_W0002_P0008\DE_2_W0002_P0008_T0002\TR1_W0001_P0258\TR1_2_W0001_P0258_T0001_R1_P4_K1_Ch2-Ch1.zen
2.802026e+01	6.333280e+00	20151211_gfpNIPBLcf1_Prometa\MitoSys2\LSM\gfpNIPBLcf1_Noc\DE_W0002\DE_W0002_P0008\DE_2_W0002_P0008_T0002\TR1_W0001_P0258\TR1_2_W0001_P0258_T0001_R1_P4_K1_Ch2-Ch1.zen
2.808026e+01	5.083290e+00	20151211_gfpNIPBLcf1_Prometa\MitoSys2\LSM\gfpNIPBLcf1_Noc\DE_W0002\DE_W0002_P0008\DE_2_W0002_P0008_T0002\TR1_W0001_P0258\TR1_2_W0001_P0258_T0001_R1_P4_K1_Ch2-Ch1.zen
2.814026e+01	6.033280e+00	20151211_gfpNIPBLcf1_Prometa\MitoSys2\LSM\gfpNIPBLcf1_Noc\DE_W0002\DE_W0002_P0008\DE_2_W0002_P0008_T0002\TR1_W0001_P0258\TR1_2_W0001_P0258_T0001_R1_P4_K1_Ch2-Ch1.zen
2.820026e+01	5.783280e+00	20151211_gfpNIPBLcf1_Prometa\MitoSys2\LSM\gfpNIPBLcf1_Noc\DE_W0002\DE_W0002_P0008\DE_2_W0002_P0008_T0002\TR1_W0001_P0258\TR1_2_W0001_P0258_T0001_R1_P4_K1_Ch2-Ch1.zen
2.826026e+01	5.349950e+00	20151211_gfpNIPBLcf1_Prometa\MitoSys2\LSM\gfpNIPBLcf1_Noc\DE_W0002\DE_W0002_P0008\DE_2_W0002_P0008_T0002\TR1_W0001_P0258\TR1_2_W0001_P0258_T0001_R1_P4_K1_Ch2-Ch1.zen
2.832026e+01	6.949940e+00	20151211_gfpNIPBLcf1_Prometa\MitoSys2\LSM\gfpNIPBLcf1_Noc\DE_W0002\DE_W0002_P0008\DE_2_W0002_P0008_T0002\TR1_W0001_P0258\TR1_2_W0001_P0258_T0001_R1_P4_K1_Ch2-Ch1.zen
2.838026e+01	6.133280e+00	20151211_gfpNIPBLcf1_Prometa\MitoSys2\LSM\gfpNIPBLcf1_Noc\DE_W0002\DE_W0002_P0008\DE_2_W0002_P0008_T0002\TR1_W0001_P0258\TR1_2_W0001_P0258_T0001_R1_P4_K1_Ch2-Ch1.zen
2.844026e+01	6.216610e+00	20151211_gfpNIPBLcf1_Prometa\MitoSys2\LSM\gfpNIPBLcf1_Noc\DE_W0002\DE_W0002_P0008\DE_2_W0002_P0008_T0002\TR1_W0001_P0258\TR1_2_W0001_P0258_T0001_R1_P4_K1_Ch2-Ch1.zen
2.850026e+01	4.633290e+00	20151211_gfpNIPBLcf1_Prometa\MitoSys2\LSM\gfpNIPBLcf1_Noc\DE_W0002\DE_W0002_P0008\DE_2_W0002_P0008_T0002\TR1_W0001_P0258\TR1_2_W0001_P0258_T0001_R1_P4_K1_Ch2-Ch1.zen
2.856026e+01	5.516620e+00	20151211_gfpNIPBLcf1_Prometa\MitoSys2\LSM\gfpNIPBLcf1_Noc\DE_W0002\DE_W0002_P0008\DE_2_W0002_P0008_T0002\TR1_W0001_P0258\TR1_2_W0001_P0258_T0001_R1_P4_K1_Ch2-Ch1.zen
2.862026e+01	5.316620e+00	20151211_gfpNIPBLcf1_Prometa\MitoSys2\LSM\gfpNIPBLcf1_Noc\DE_W0002\DE_W0002_P0008\DE_2_W0002_P0008_T0002\TR1_W0001_P0258\TR1_2_W0001_P0258_T0001_R1_P4_K1_Ch2-Ch1.zen
2.868026e+01	6.566610e+00	20151211_gfpNIPBLcf1_Prometa\MitoSys2\LSM\gfpNIPBLcf1_Noc\DE_W0002\DE_W0002_P0008\DE_2_W0002_P0008_T0002\TR1_W0001_P0258\TR1_2_W0001_P0258_T0001_R1_P4_K1_Ch2-Ch1.zen
2.874026e+01	4.816620e+00	20151211_gfpNIPBLcf1_Prometa\MitoSys2\LSM\gfpNIPBLcf1_Noc\DE_W0002\DE_W0002_P0008\DE_2_W0002_P0008_T0002\TR1_W0001_P0258\TR1_2_W0001_P0258_T0001_R1_P4_K1_Ch2-Ch1.zen
2.880026e+01	5.983280e+00	20151211_gfpNIPBLcf1_Prometa\MitoSys2\LSM\gfpNIPBLcf1_Noc\DE_W0002\DE_W0002_P0008\DE_2_W0002_P0008_T0002\TR1_W0001_P0258\TR1_2_W0001_P0258_T0001_R1_P4_K1_Ch2-Ch1.zen
2.886026e+01	6.833270e+00	20151211_gfpNIPBLcf1_Prometa\MitoSys2\LSM\gfpNIPBLcf1_Noc\DE_W0002\DE_W0002_P0008\DE_2_W0002_P0008_T0002\TR1_W0001_P0258\TR1_2_W0001_P0258_T0001_R1_P4_K1_Ch2-Ch1.zen
2.892027e+01	5.199950e+00	20151211_gfpNIPBLcf1_Prometa\MitoSys2\LSM\gfpNIPBLcf1_Noc\DE_W0002\DE_W0002_P0008\DE_2_W0002_P0008_T0002\TR1_W0001_P0258\TR1_2_W0001_P0258_T0001_R1_P4_K1_Ch2-Ch1.zen
2.898027e+01	7.349930e+00	20151211_gfpNIPBLcf1_Prometa\MitoSys2\LSM\gfpNIPBLcf1_Noc\DE_W0002\DE_W0002_P0008\DE_2_W0002_P0008_T0002\TR1_W0001_P0258\TR1_2_W0001_P0258_T0001_R1_P4_K1_Ch2-Ch1.zen
2.904027e+01	5.116620e+00	20151211_gfpNIPBLcf1_Prometa\MitoSys2\LSM\gfpNIPBLcf1_Noc\DE_W0002\DE_W0002_P0008\DE_2_W0002_P0008_T0002\TR1_W0001_P0258\TR1_2_W0001_P0258_T0001_R1_P4_K1_Ch2-Ch1.zen
2.910027e+01	4.283290e+00	20151211_gfpNIPBLcf1_Prometa\MitoSys2\LSM\gfpNIPBLcf1_Noc\DE_W0002\DE_W0002_P0008\DE_2_W0002_P0008_T0002\TR1_W0001_P0258\TR1_2_W0001_P0258_T0001_R1_P4_K1_Ch2-Ch1.zen
2.916027e+01	4.599960e+00	20151211_gfpNIPBLcf1_Prometa\MitoSys2\LSM\gfpNIPBLcf1_Noc\DE_W0002\DE_W0002_P0008\DE_2_W0002_P0008_T0002\TR1_W0001_P0258\TR1_2_W0001_P0258_T0001_R1_P4_K1_Ch2-Ch1.zen
2.922027e+01	5.133290e+00	20151211_gfpNIPBLcf1_Prometa\MitoSys2\LSM\gfpNIPBLcf1_Noc\DE_W0002\DE_W0002_P0008\DE_2_W0002_P0008_T0002\TR1_W0001_P0258\TR1_2_W0001_P0258_T0001_R1_P4_K1_Ch2-Ch1.zen
2.928027e+01	5.666610e+00	20151211_gfpNIPBLcf1_Prometa\MitoSys2\LSM\gfpNIPBLcf1_Noc\DE_W0002\DE_W0002_P0008\DE_2_W0002_P0008_T0002\TR1_W0001_P0258\TR1_2_W0001_P0258_T0001_R1_P4_K1_Ch2-Ch1.zen
2.934027e+01	4.666620e+00	20151211_gfpNIPBLcf1_Prometa\MitoSys2\LSM\gfpNIPBLcf1_Noc\DE_W0002\DE_W0002_P0008\DE_2_W0002_P0008_T0002\TR1_W0001_P0258\TR1_2_W0001_P0258_T0001_R1_P4_K1_Ch2-Ch1.zen
2.940027e+01	5.016620e+00	20151211_gfpNIPBLcf1_Prometa\MitoSys2\LSM\gfpNIPBLcf1_Noc\DE_W0002\DE_W0002_P0008\DE_2_W0002_P0008_T0002\TR1_W0001_P0258\TR1_2_W0001_P0258_T0001_R1_P4_K1_Ch2-Ch1.zen
2.946027e+01	4.199960e+00	20151211_gfpNIPBLcf1_Prometa\MitoSys2\LSM\gfpNIPBLcf1_Noc\DE_W0002\DE_W0002_P0008\DE_2_W0002_P0008_T0002\TR1_W0001_P0258\TR1_2_W0001_P0258_T0001_R1_P4_K1_Ch2-Ch1.zen
2.952027e+01	4.533290e+00	20151211_gfpNIPBLcf1_Prometa\MitoSys2\LSM\gfpNIPBLcf1_Noc\DE_W0002\DE_W0002_P0008\DE_2_W0002_P0008_T0002\TR1_W0001_P0258\TR1_2_W0001_P0258_T0001_R1_P4_K1_Ch2-Ch1.zen
2.958027e+01	6.299940e+00	20151211_gfpNIPBLcf1_Prometa\MitoSys2\LSM\gfpNIPBLcf1_Noc\DE_W0002\DE_W0002_P0008\DE_2_W0002_P0008_T0002\TR1_W0001_P0258\TR1_2_W0001_P0258_T0001_R1_P4_K1_Ch2-Ch1.zen
2.964027e+01	7.399930e+00	20151211_gfpNIPBLcf1_Prometa\MitoSys2\LSM\gfpNIPBLcf1_Noc\DE_W0002\DE_W0002_P0008\DE_2_W0002_P0008_T0002\TR1_W0001_P0258\TR1_2_W0001_P0258_T0001_R1_P4_K1_Ch2-Ch1.zen
2.970027e+01	6.233280e+00	20151211_gfpNIPBLcf1_Prometa\MitoSys2\LSM\gfpNIPBLcf1_Noc\DE_W0002\DE_W0002_P0008\DE_2_W0002_P0008_T0002\TR1_W0001_P0258\TR1_2_W0001_P0258_T0001_R1_P4_K1_Ch2-Ch1.zen
2.976027e+01	5.149950e+00	20151211_gfpNIPBLcf1_Prometa\MitoSys2\LSM\gfpNIPBLcf1_Noc\DE_W0002\DE_W0002_P0008\DE_2_W0002_P0008_T0002\TR1_W0001_P0258\TR1_2_W0001_P0258_T0001_R1_P4_K1_Ch2-Ch1.zen
2.982027e+01	5.833280e+00	20151211_gfpNIPBLcf1_Prometa\MitoSys2\LSM\gfpNIPBLcf1_Noc\DE_W0002\DE_W0002_P0008\DE_2_W0002_P0008_T0002\TR1_W0001_P0258\TR1_2_W0001_P0258_T0001_R1_P4_K1_Ch2-Ch1.zen
2.988027e+01	6.166610e+00	20151211_gfpNIPBLcf1_Prometa\MitoSys2\LSM\gfpNIPBLcf1_Noc\DE_W0002\DE_W0002_P0008\DE_2_W0002_P0008_T0002\TR1_W0001_P0258\TR1_2_W0001_P0258_T0001_R1_P4_K1_Ch2-Ch1.zen
2.994028e+01	5.133290e+00	20151211_gfpNIPBLcf1_Prometa\MitoSys2\LSM\gfpNIPBLcf1_Noc\DE_W0002\DE_W0002_P0008\DE_2_W0002_P0008_T0002\TR1_W0001_P0258\TR1_2_W0001_P0258_T0001_R1_P4_K1_Ch2-Ch1.zen
0	6.350000e+00	20151211_gfpNIPBLcf1_Prometa\MitoSys2\LSM\gfpNIPBLcf1_Noc\DE_W0002\DE_W0002_P0011\DE_2_W0002_P0011_T0002\TR1_W0001_P0286\TR1_2_W0001_P0286_T0001_R1_P2_K1_Ch2-Ch1.zen
6.000000e-02	6.316670e+00	20151211_gfpNIPBLcf1_Prometa\MitoSys2\LSM\gfpNIPBLcf1_Noc\DE_W0002\DE_W0002_P0011\DE_2_W0002_P0011_T0002\TR1_W0001_P0286\TR1_2_W0001_P0286_T0001_R1_P2_K1_Ch2-Ch1.zen
1.200000e-01	7.516670e+00	20151211_gfpNIPBLcf1_Prometa\MitoSys2\LSM\gfpNIPBLcf1_Noc\DE_W0002\DE_W0002_P0011\DE_2_W0002_P0011_T0002\TR1_W0001_P0286\TR1_2_W0001_P0286_T0001_R1_P2_K1_Ch2-Ch1.zen
1.800000e-01	6.066670e+00	20151211_gfpNIPBLcf1_Prometa\MitoSys2\LSM\gfpNIPBLcf1_Noc\DE_W0002\DE_W0002_P0011\DE_2_W0002_P0011_T0002\TR1_W0001_P0286\TR1_2_W0001_P0286_T0001_R1_P2_K1_Ch2-Ch1.zen
2.400000e-01	6.650000e+00	20151211_gfpNIPBLcf1_Prometa\MitoSys2\LSM\gfpNIPBLcf1_Noc\DE_W0002\DE_W0002_P0011\DE_2_W0002_P0011_T0002\TR1_W0001_P0286\TR1_2_W0001_P0286_T0001_R1_P2_K1_Ch2-Ch1.zen
3.000000e-01	6.000000e+00	20151211_gfpNIPBLcf1_Prometa\MitoSys2\LSM\gfpNIPBLcf1_Noc\DE_W0002\DE_W0002_P0011\DE_2_W0002_P0011_T0002\TR1_W0001_P0286\TR1_2_W0001_P0286_T0001_R1_P2_K1_Ch2-Ch1.zen
3.600000e-01	5.966670e+00	20151211_gfpNIPBLcf1_Prometa\MitoSys2\LSM\gfpNIPBLcf1_Noc\DE_W0002\DE_W0002_P0011\DE_2_W0002_P0011_T0002\TR1_W0001_P0286\TR1_2_W0001_P0286_T0001_R1_P2_K1_Ch2-Ch1.zen
4.200000e-01	7.450000e+00	20151211_gfpNIPBLcf1_Prometa\MitoSys2\LSM\gfpNIPBLcf1_Noc\DE_W0002\DE_W0002_P0011\DE_2_W0002_P0011_T0002\TR1_W0001_P0286\TR1_2_W0001_P0286_T0001_R1_P2_K1_Ch2-Ch1.zen
4.800000e-01	5.200000e+00	20151211_gfpNIPBLcf1_Prometa\MitoSys2\LSM\gfpNIPBLcf1_Noc\DE_W0002\DE_W0002_P0011\DE_2_W0002_P0011_T0002\TR1_W0001_P0286\TR1_2_W0001_P0286_T0001_R1_P2_K1_Ch2-Ch1.zen
5.400000e-01	5.816670e+00	20151211_gfpNIPBLcf1_Prometa\MitoSys2\LSM\gfpNIPBLcf1_Noc\DE_W0002\DE_W0002_P0011\DE_2_W0002_P0011_T0002\TR1_W0001_P0286\TR1_2_W0001_P0286_T0001_R1_P2_K1_Ch2-Ch1.zen
6.000000e-01	6.233330e+00	20151211_gfpNIPBLcf1_Prometa\MitoSys2\LSM\gfpNIPBLcf1_Noc\DE_W0002\DE_W0002_P0011\DE_2_W0002_P0011_T0002\TR1_W0001_P0286\TR1_2_W0001_P0286_T0001_R1_P2_K1_Ch2-Ch1.zen
6.600000e-01	6.383330e+00	20151211_gfpNIPBLcf1_Prometa\MitoSys2\LSM\gfpNIPBLcf1_Noc\DE_W0002\DE_W0002_P0011\DE_2_W0002_P0011_T0002\TR1_W0001_P0286\TR1_2_W0001_P0286_T0001_R1_P2_K1_Ch2-Ch1.zen
7.200000e-01	5.916670e+00	20151211_gfpNIPBLcf1_Prometa\MitoSys2\LSM\gfpNIPBLcf1_Noc\DE_W0002\DE_W0002_P0011\DE_2_W0002_P0011_T0002\TR1_W0001_P0286\TR1_2_W0001_P0286_T0001_R1_P2_K1_Ch2-Ch1.zen
7.800000e-01	5.616670e+00	20151211_gfpNIPBLcf1_Prometa\MitoSys2\LSM\gfpNIPBLcf1_Noc\DE_W0002\DE_W0002_P0011\DE_2_W0002_P0011_T0002\TR1_W0001_P0286\TR1_2_W0001_P0286_T0001_R1_P2_K1_Ch2-Ch1.zen
8.400000e-01	6.316670e+00	20151211_gfpNIPBLcf1_Prometa\MitoSys2\LSM\gfpNIPBLcf1_Noc\DE_W0002\DE_W0002_P0011\DE_2_W0002_P0011_T0002\TR1_W0001_P0286\TR1_2_W0001_P0286_T0001_R1_P2_K1_Ch2-Ch1.zen
9.000000e-01	5.683330e+00	20151211_gfpNIPBLcf1_Prometa\MitoSys2\LSM\gfpNIPBLcf1_Noc\DE_W0002\DE_W0002_P0011\DE_2_W0002_P0011_T0002\TR1_W0001_P0286\TR1_2_W0001_P0286_T0001_R1_P2_K1_Ch2-Ch1.zen
9.600000e-01	5.433330e+00	20151211_gfpNIPBLcf1_Prometa\MitoSys2\LSM\gfpNIPBLcf1_Noc\DE_W0002\DE_W0002_P0011\DE_2_W0002_P0011_T0002\TR1_W0001_P0286\TR1_2_W0001_P0286_T0001_R1_P2_K1_Ch2-Ch1.zen
1.020000e+00	5.616670e+00	20151211_gfpNIPBLcf1_Prometa\MitoSys2\LSM\gfpNIPBLcf1_Noc\DE_W0002\DE_W0002_P0011\DE_2_W0002_P0011_T0002\TR1_W0001_P0286\TR1_2_W0001_P0286_T0001_R1_P2_K1_Ch2-Ch1.zen
1.080000e+00	7.016670e+00	20151211_gfpNIPBLcf1_Prometa\MitoSys2\LSM\gfpNIPBLcf1_Noc\DE_W0002\DE_W0002_P0011\DE_2_W0002_P0011_T0002\TR1_W0001_P0286\TR1_2_W0001_P0286_T0001_R1_P2_K1_Ch2-Ch1.zen
1.140000e+00	5.900000e+00	20151211_gfpNIPBLcf1_Prometa\MitoSys2\LSM\gfpNIPBLcf1_Noc\DE_W0002\DE_W0002_P0011\DE_2_W0002_P0011_T0002\TR1_W0001_P0286\TR1_2_W0001_P0286_T0001_R1_P2_K1_Ch2-Ch1.zen
1.200000e+00	8.283330e+00	20151211_gfpNIPBLcf1_Prometa\MitoSys2\LSM\gfpNIPBLcf1_Noc\DE_W0002\DE_W0002_P0011\DE_2_W0002_P0011_T0002\TR1_W0001_P0286\TR1_2_W0001_P0286_T0001_R1_P2_K1_Ch2-Ch1.zen
1.260000e+00	9.116670e+00	20151211_gfpNIPBLcf1_Prometa\MitoSys2\LSM\gfpNIPBLcf1_Noc\DE_W0002\DE_W0002_P0011\DE_2_W0002_P0011_T0002\TR1_W0001_P0286\TR1_2_W0001_P0286_T0001_R1_P2_K1_Ch2-Ch1.zen
1.320000e+00	7.983330e+00	20151211_gfpNIPBLcf1_Prometa\MitoSys2\LSM\gfpNIPBLcf1_Noc\DE_W0002\DE_W0002_P0011\DE_2_W0002_P0011_T0002\TR1_W0001_P0286\TR1_2_W0001_P0286_T0001_R1_P2_K1_Ch2-Ch1.zen
1.380000e+00	7.016670e+00	20151211_gfpNIPBLcf1_Prometa\MitoSys2\LSM\gfpNIPBLcf1_Noc\DE_W0002\DE_W0002_P0011\DE_2_W0002_P0011_T0002\TR1_W0001_P0286\TR1_2_W0001_P0286_T0001_R1_P2_K1_Ch2-Ch1.zen
1.440000e+00	7.133330e+00	20151211_gfpNIPBLcf1_Prometa\MitoSys2\LSM\gfpNIPBLcf1_Noc\DE_W0002\DE_W0002_P0011\DE_2_W0002_P0011_T0002\TR1_W0001_P0286\TR1_2_W0001_P0286_T0001_R1_P2_K1_Ch2-Ch1.zen
1.500000e+00	5.783330e+00	20151211_gfpNIPBLcf1_Prometa\MitoSys2\LSM\gfpNIPBLcf1_Noc\DE_W0002\DE_W0002_P0011\DE_2_W0002_P0011_T0002\TR1_W0001_P0286\TR1_2_W0001_P0286_T0001_R1_P2_K1_Ch2-Ch1.zen
1.560000e+00	6.600000e+00	20151211_gfpNIPBLcf1_Prometa\MitoSys2\LSM\gfpNIPBLcf1_Noc\DE_W0002\DE_W0002_P0011\DE_2_W0002_P0011_T0002\TR1_W0001_P0286\TR1_2_W0001_P0286_T0001_R1_P2_K1_Ch2-Ch1.zen
1.620000e+00	7.466670e+00	20151211_gfpNIPBLcf1_Prometa\MitoSys2\LSM\gfpNIPBLcf1_Noc\DE_W0002\DE_W0002_P0011\DE_2_W0002_P0011_T0002\TR1_W0001_P0286\TR1_2_W0001_P0286_T0001_R1_P2_K1_Ch2-Ch1.zen
1.680000e+00	7.133330e+00	20151211_gfpNIPBLcf1_Prometa\MitoSys2\LSM\gfpNIPBLcf1_Noc\DE_W0002\DE_W0002_P0011\DE_2_W0002_P0011_T0002\TR1_W0001_P0286\TR1_2_W0001_P0286_T0001_R1_P2_K1_Ch2-Ch1.zen
1.740000e+00	6.483330e+00	20151211_gfpNIPBLcf1_Prometa\MitoSys2\LSM\gfpNIPBLcf1_Noc\DE_W0002\DE_W0002_P0011\DE_2_W0002_P0011_T0002\TR1_W0001_P0286\TR1_2_W0001_P0286_T0001_R1_P2_K1_Ch2-Ch1.zen
1.800000e+00	5.283330e+00	20151211_gfpNIPBLcf1_Prometa\MitoSys2\LSM\gfpNIPBLcf1_Noc\DE_W0002\DE_W0002_P0011\DE_2_W0002_P0011_T0002\TR1_W0001_P0286\TR1_2_W0001_P0286_T0001_R1_P2_K1_Ch2-Ch1.zen
1.860000e+00	5.416670e+00	20151211_gfpNIPBLcf1_Prometa\MitoSys2\LSM\gfpNIPBLcf1_Noc\DE_W0002\DE_W0002_P0011\DE_2_W0002_P0011_T0002\TR1_W0001_P0286\TR1_2_W0001_P0286_T0001_R1_P2_K1_Ch2-Ch1.zen
1.920000e+00	6.783330e+00	20151211_gfpNIPBLcf1_Prometa\MitoSys2\LSM\gfpNIPBLcf1_Noc\DE_W0002\DE_W0002_P0011\DE_2_W0002_P0011_T0002\TR1_W0001_P0286\TR1_2_W0001_P0286_T0001_R1_P2_K1_Ch2-Ch1.zen
1.980000e+00	7.016670e+00	20151211_gfpNIPBLcf1_Prometa\MitoSys2\LSM\gfpNIPBLcf1_Noc\DE_W0002\DE_W0002_P0011\DE_2_W0002_P0011_T0002\TR1_W0001_P0286\TR1_2_W0001_P0286_T0001_R1_P2_K1_Ch2-Ch1.zen
2.040000e+00	5.966670e+00	20151211_gfpNIPBLcf1_Prometa\MitoSys2\LSM\gfpNIPBLcf1_Noc\DE_W0002\DE_W0002_P0011\DE_2_W0002_P0011_T0002\TR1_W0001_P0286\TR1_2_W0001_P0286_T0001_R1_P2_K1_Ch2-Ch1.zen
2.100000e+00	6.833330e+00	20151211_gfpNIPBLcf1_Prometa\MitoSys2\LSM\gfpNIPBLcf1_Noc\DE_W0002\DE_W0002_P0011\DE_2_W0002_P0011_T0002\TR1_W0001_P0286\TR1_2_W0001_P0286_T0001_R1_P2_K1_Ch2-Ch1.zen
2.160000e+00	5.633330e+00	20151211_gfpNIPBLcf1_Prometa\MitoSys2\LSM\gfpNIPBLcf1_Noc\DE_W0002\DE_W0002_P0011\DE_2_W0002_P0011_T0002\TR1_W0001_P0286\TR1_2_W0001_P0286_T0001_R1_P2_K1_Ch2-Ch1.zen
2.220000e+00	5.300000e+00	20151211_gfpNIPBLcf1_Prometa\MitoSys2\LSM\gfpNIPBLcf1_Noc\DE_W0002\DE_W0002_P0011\DE_2_W0002_P0011_T0002\TR1_W0001_P0286\TR1_2_W0001_P0286_T0001_R1_P2_K1_Ch2-Ch1.zen
2.280000e+00	6.083330e+00	20151211_gfpNIPBLcf1_Prometa\MitoSys2\LSM\gfpNIPBLcf1_Noc\DE_W0002\DE_W0002_P0011\DE_2_W0002_P0011_T0002\TR1_W0001_P0286\TR1_2_W0001_P0286_T0001_R1_P2_K1_Ch2-Ch1.zen
2.340000e+00	5.683330e+00	20151211_gfpNIPBLcf1_Prometa\MitoSys2\LSM\gfpNIPBLcf1_Noc\DE_W0002\DE_W0002_P0011\DE_2_W0002_P0011_T0002\TR1_W0001_P0286\TR1_2_W0001_P0286_T0001_R1_P2_K1_Ch2-Ch1.zen
2.400000e+00	4.950000e+00	20151211_gfpNIPBLcf1_Prometa\MitoSys2\LSM\gfpNIPBLcf1_Noc\DE_W0002\DE_W0002_P0011\DE_2_W0002_P0011_T0002\TR1_W0001_P0286\TR1_2_W0001_P0286_T0001_R1_P2_K1_Ch2-Ch1.zen
2.460000e+00	5.766670e+00	20151211_gfpNIPBLcf1_Prometa\MitoSys2\LSM\gfpNIPBLcf1_Noc\DE_W0002\DE_W0002_P0011\DE_2_W0002_P0011_T0002\TR1_W0001_P0286\TR1_2_W0001_P0286_T0001_R1_P2_K1_Ch2-Ch1.zen
2.520000e+00	7.083330e+00	20151211_gfpNIPBLcf1_Prometa\MitoSys2\LSM\gfpNIPBLcf1_Noc\DE_W0002\DE_W0002_P0011\DE_2_W0002_P0011_T0002\TR1_W0001_P0286\TR1_2_W0001_P0286_T0001_R1_P2_K1_Ch2-Ch1.zen
2.580000e+00	6.316670e+00	20151211_gfpNIPBLcf1_Prometa\MitoSys2\LSM\gfpNIPBLcf1_Noc\DE_W0002\DE_W0002_P0011\DE_2_W0002_P0011_T0002\TR1_W0001_P0286\TR1_2_W0001_P0286_T0001_R1_P2_K1_Ch2-Ch1.zen
2.640000e+00	5.533330e+00	20151211_gfpNIPBLcf1_Prometa\MitoSys2\LSM\gfpNIPBLcf1_Noc\DE_W0002\DE_W0002_P0011\DE_2_W0002_P0011_T0002\TR1_W0001_P0286\TR1_2_W0001_P0286_T0001_R1_P2_K1_Ch2-Ch1.zen
2.700000e+00	6.500000e+00	20151211_gfpNIPBLcf1_Prometa\MitoSys2\LSM\gfpNIPBLcf1_Noc\DE_W0002\DE_W0002_P0011\DE_2_W0002_P0011_T0002\TR1_W0001_P0286\TR1_2_W0001_P0286_T0001_R1_P2_K1_Ch2-Ch1.zen
2.760000e+00	6.133330e+00	20151211_gfpNIPBLcf1_Prometa\MitoSys2\LSM\gfpNIPBLcf1_Noc\DE_W0002\DE_W0002_P0011\DE_2_W0002_P0011_T0002\TR1_W0001_P0286\TR1_2_W0001_P0286_T0001_R1_P2_K1_Ch2-Ch1.zen
2.820000e+00	6.016670e+00	20151211_gfpNIPBLcf1_Prometa\MitoSys2\LSM\gfpNIPBLcf1_Noc\DE_W0002\DE_W0002_P0011\DE_2_W0002_P0011_T0002\TR1_W0001_P0286\TR1_2_W0001_P0286_T0001_R1_P2_K1_Ch2-Ch1.zen
2.880000e+00	6.466670e+00	20151211_gfpNIPBLcf1_Prometa\MitoSys2\LSM\gfpNIPBLcf1_Noc\DE_W0002\DE_W0002_P0011\DE_2_W0002_P0011_T0002\TR1_W0001_P0286\TR1_2_W0001_P0286_T0001_R1_P2_K1_Ch2-Ch1.zen
2.940000e+00	6.133330e+00	20151211_gfpNIPBLcf1_Prometa\MitoSys2\LSM\gfpNIPBLcf1_Noc\DE_W0002\DE_W0002_P0011\DE_2_W0002_P0011_T0002\TR1_W0001_P0286\TR1_2_W0001_P0286_T0001_R1_P2_K1_Ch2-Ch1.zen
3	6.283330e+00	20151211_gfpNIPBLcf1_Prometa\MitoSys2\LSM\gfpNIPBLcf1_Noc\DE_W0002\DE_W0002_P0011\DE_2_W0002_P0011_T0002\TR1_W0001_P0286\TR1_2_W0001_P0286_T0001_R1_P2_K1_Ch2-Ch1.zen
3.060000e+00	6.600000e+00	20151211_gfpNIPBLcf1_Prometa\MitoSys2\LSM\gfpNIPBLcf1_Noc\DE_W0002\DE_W0002_P0011\DE_2_W0002_P0011_T0002\TR1_W0001_P0286\TR1_2_W0001_P0286_T0001_R1_P2_K1_Ch2-Ch1.zen
3.120000e+00	6.466670e+00	20151211_gfpNIPBLcf1_Prometa\MitoSys2\LSM\gfpNIPBLcf1_Noc\DE_W0002\DE_W0002_P0011\DE_2_W0002_P0011_T0002\TR1_W0001_P0286\TR1_2_W0001_P0286_T0001_R1_P2_K1_Ch2-Ch1.zen
3.180000e+00	7.050000e+00	20151211_gfpNIPBLcf1_Prometa\MitoSys2\LSM\gfpNIPBLcf1_Noc\DE_W0002\DE_W0002_P0011\DE_2_W0002_P0011_T0002\TR1_W0001_P0286\TR1_2_W0001_P0286_T0001_R1_P2_K1_Ch2-Ch1.zen
3.240000e+00	7.183330e+00	20151211_gfpNIPBLcf1_Prometa\MitoSys2\LSM\gfpNIPBLcf1_Noc\DE_W0002\DE_W0002_P0011\DE_2_W0002_P0011_T0002\TR1_W0001_P0286\TR1_2_W0001_P0286_T0001_R1_P2_K1_Ch2-Ch1.zen
3.300000e+00	5.950000e+00	20151211_gfpNIPBLcf1_Prometa\MitoSys2\LSM\gfpNIPBLcf1_Noc\DE_W0002\DE_W0002_P0011\DE_2_W0002_P0011_T0002\TR1_W0001_P0286\TR1_2_W0001_P0286_T0001_R1_P2_K1_Ch2-Ch1.zen
3.360000e+00	5.783330e+00	20151211_gfpNIPBLcf1_Prometa\MitoSys2\LSM\gfpNIPBLcf1_Noc\DE_W0002\DE_W0002_P0011\DE_2_W0002_P0011_T0002\TR1_W0001_P0286\TR1_2_W0001_P0286_T0001_R1_P2_K1_Ch2-Ch1.zen
3.420000e+00	5.216670e+00	20151211_gfpNIPBLcf1_Prometa\MitoSys2\LSM\gfpNIPBLcf1_Noc\DE_W0002\DE_W0002_P0011\DE_2_W0002_P0011_T0002\TR1_W0001_P0286\TR1_2_W0001_P0286_T0001_R1_P2_K1_Ch2-Ch1.zen
3.480000e+00	5.350000e+00	20151211_gfpNIPBLcf1_Prometa\MitoSys2\LSM\gfpNIPBLcf1_Noc\DE_W0002\DE_W0002_P0011\DE_2_W0002_P0011_T0002\TR1_W0001_P0286\TR1_2_W0001_P0286_T0001_R1_P2_K1_Ch2-Ch1.zen
3.540000e+00	4.783330e+00	20151211_gfpNIPBLcf1_Prometa\MitoSys2\LSM\gfpNIPBLcf1_Noc\DE_W0002\DE_W0002_P0011\DE_2_W0002_P0011_T0002\TR1_W0001_P0286\TR1_2_W0001_P0286_T0001_R1_P2_K1_Ch2-Ch1.zen
3.600000e+00	5.666670e+00	20151211_gfpNIPBLcf1_Prometa\MitoSys2\LSM\gfpNIPBLcf1_Noc\DE_W0002\DE_W0002_P0011\DE_2_W0002_P0011_T0002\TR1_W0001_P0286\TR1_2_W0001_P0286_T0001_R1_P2_K1_Ch2-Ch1.zen
3.660000e+00	5.933330e+00	20151211_gfpNIPBLcf1_Prometa\MitoSys2\LSM\gfpNIPBLcf1_Noc\DE_W0002\DE_W0002_P0011\DE_2_W0002_P0011_T0002\TR1_W0001_P0286\TR1_2_W0001_P0286_T0001_R1_P2_K1_Ch2-Ch1.zen
3.720000e+00	5.083330e+00	20151211_gfpNIPBLcf1_Prometa\MitoSys2\LSM\gfpNIPBLcf1_Noc\DE_W0002\DE_W0002_P0011\DE_2_W0002_P0011_T0002\TR1_W0001_P0286\TR1_2_W0001_P0286_T0001_R1_P2_K1_Ch2-Ch1.zen
3.780000e+00	4.966670e+00	20151211_gfpNIPBLcf1_Prometa\MitoSys2\LSM\gfpNIPBLcf1_Noc\DE_W0002\DE_W0002_P0011\DE_2_W0002_P0011_T0002\TR1_W0001_P0286\TR1_2_W0001_P0286_T0001_R1_P2_K1_Ch2-Ch1.zen
3.840000e+00	6.216670e+00	20151211_gfpNIPBLcf1_Prometa\MitoSys2\LSM\gfpNIPBLcf1_Noc\DE_W0002\DE_W0002_P0011\DE_2_W0002_P0011_T0002\TR1_W0001_P0286\TR1_2_W0001_P0286_T0001_R1_P2_K1_Ch2-Ch1.zen
3.900000e+00	4.516670e+00	20151211_gfpNIPBLcf1_Prometa\MitoSys2\LSM\gfpNIPBLcf1_Noc\DE_W0002\DE_W0002_P0011\DE_2_W0002_P0011_T0002\TR1_W0001_P0286\TR1_2_W0001_P0286_T0001_R1_P2_K1_Ch2-Ch1.zen
3.960000e+00	5.433330e+00	20151211_gfpNIPBLcf1_Prometa\MitoSys2\LSM\gfpNIPBLcf1_Noc\DE_W0002\DE_W0002_P0011\DE_2_W0002_P0011_T0002\TR1_W0001_P0286\TR1_2_W0001_P0286_T0001_R1_P2_K1_Ch2-Ch1.zen
4.020000e+00	5.300000e+00	20151211_gfpNIPBLcf1_Prometa\MitoSys2\LSM\gfpNIPBLcf1_Noc\DE_W0002\DE_W0002_P0011\DE_2_W0002_P0011_T0002\TR1_W0001_P0286\TR1_2_W0001_P0286_T0001_R1_P2_K1_Ch2-Ch1.zen
4.080000e+00	5.566670e+00	20151211_gfpNIPBLcf1_Prometa\MitoSys2\LSM\gfpNIPBLcf1_Noc\DE_W0002\DE_W0002_P0011\DE_2_W0002_P0011_T0002\TR1_W0001_P0286\TR1_2_W0001_P0286_T0001_R1_P2_K1_Ch2-Ch1.zen
4.140000e+00	5.550000e+00	20151211_gfpNIPBLcf1_Prometa\MitoSys2\LSM\gfpNIPBLcf1_Noc\DE_W0002\DE_W0002_P0011\DE_2_W0002_P0011_T0002\TR1_W0001_P0286\TR1_2_W0001_P0286_T0001_R1_P2_K1_Ch2-Ch1.zen
4.200000e+00	5.850000e+00	20151211_gfpNIPBLcf1_Prometa\MitoSys2\LSM\gfpNIPBLcf1_Noc\DE_W0002\DE_W0002_P0011\DE_2_W0002_P0011_T0002\TR1_W0001_P0286\TR1_2_W0001_P0286_T0001_R1_P2_K1_Ch2-Ch1.zen
4.260000e+00	5.366670e+00	20151211_gfpNIPBLcf1_Prometa\MitoSys2\LSM\gfpNIPBLcf1_Noc\DE_W0002\DE_W0002_P0011\DE_2_W0002_P0011_T0002\TR1_W0001_P0286\TR1_2_W0001_P0286_T0001_R1_P2_K1_Ch2-Ch1.zen
4.320000e+00	5.600000e+00	20151211_gfpNIPBLcf1_Prometa\MitoSys2\LSM\gfpNIPBLcf1_Noc\DE_W0002\DE_W0002_P0011\DE_2_W0002_P0011_T0002\TR1_W0001_P0286\TR1_2_W0001_P0286_T0001_R1_P2_K1_Ch2-Ch1.zen
4.380000e+00	6.216670e+00	20151211_gfpNIPBLcf1_Prometa\MitoSys2\LSM\gfpNIPBLcf1_Noc\DE_W0002\DE_W0002_P0011\DE_2_W0002_P0011_T0002\TR1_W0001_P0286\TR1_2_W0001_P0286_T0001_R1_P2_K1_Ch2-Ch1.zen
4.440000e+00	5.666670e+00	20151211_gfpNIPBLcf1_Prometa\MitoSys2\LSM\gfpNIPBLcf1_Noc\DE_W0002\DE_W0002_P0011\DE_2_W0002_P0011_T0002\TR1_W0001_P0286\TR1_2_W0001_P0286_T0001_R1_P2_K1_Ch2-Ch1.zen
4.500000e+00	4.883330e+00	20151211_gfpNIPBLcf1_Prometa\MitoSys2\LSM\gfpNIPBLcf1_Noc\DE_W0002\DE_W0002_P0011\DE_2_W0002_P0011_T0002\TR1_W0001_P0286\TR1_2_W0001_P0286_T0001_R1_P2_K1_Ch2-Ch1.zen
4.560000e+00	5.633330e+00	20151211_gfpNIPBLcf1_Prometa\MitoSys2\LSM\gfpNIPBLcf1_Noc\DE_W0002\DE_W0002_P0011\DE_2_W0002_P0011_T0002\TR1_W0001_P0286\TR1_2_W0001_P0286_T0001_R1_P2_K1_Ch2-Ch1.zen
4.620000e+00	6.266670e+00	20151211_gfpNIPBLcf1_Prometa\MitoSys2\LSM\gfpNIPBLcf1_Noc\DE_W0002\DE_W0002_P0011\DE_2_W0002_P0011_T0002\TR1_W0001_P0286\TR1_2_W0001_P0286_T0001_R1_P2_K1_Ch2-Ch1.zen
4.680000e+00	5.933330e+00	20151211_gfpNIPBLcf1_Prometa\MitoSys2\LSM\gfpNIPBLcf1_Noc\DE_W0002\DE_W0002_P0011\DE_2_W0002_P0011_T0002\TR1_W0001_P0286\TR1_2_W0001_P0286_T0001_R1_P2_K1_Ch2-Ch1.zen
4.740000e+00	5.966670e+00	20151211_gfpNIPBLcf1_Prometa\MitoSys2\LSM\gfpNIPBLcf1_Noc\DE_W0002\DE_W0002_P0011\DE_2_W0002_P0011_T0002\TR1_W0001_P0286\TR1_2_W0001_P0286_T0001_R1_P2_K1_Ch2-Ch1.zen
4.800000e+00	5.650000e+00	20151211_gfpNIPBLcf1_Prometa\MitoSys2\LSM\gfpNIPBLcf1_Noc\DE_W0002\DE_W0002_P0011\DE_2_W0002_P0011_T0002\TR1_W0001_P0286\TR1_2_W0001_P0286_T0001_R1_P2_K1_Ch2-Ch1.zen
4.860000e+00	6.366670e+00	20151211_gfpNIPBLcf1_Prometa\MitoSys2\LSM\gfpNIPBLcf1_Noc\DE_W0002\DE_W0002_P0011\DE_2_W0002_P0011_T0002\TR1_W0001_P0286\TR1_2_W0001_P0286_T0001_R1_P2_K1_Ch2-Ch1.zen
4.920000e+00	5.083330e+00	20151211_gfpNIPBLcf1_Prometa\MitoSys2\LSM\gfpNIPBLcf1_Noc\DE_W0002\DE_W0002_P0011\DE_2_W0002_P0011_T0002\TR1_W0001_P0286\TR1_2_W0001_P0286_T0001_R1_P2_K1_Ch2-Ch1.zen
4.980000e+00	5.933330e+00	20151211_gfpNIPBLcf1_Prometa\MitoSys2\LSM\gfpNIPBLcf1_Noc\DE_W0002\DE_W0002_P0011\DE_2_W0002_P0011_T0002\TR1_W0001_P0286\TR1_2_W0001_P0286_T0001_R1_P2_K1_Ch2-Ch1.zen
5.040000e+00	6.183330e+00	20151211_gfpNIPBLcf1_Prometa\MitoSys2\LSM\gfpNIPBLcf1_Noc\DE_W0002\DE_W0002_P0011\DE_2_W0002_P0011_T0002\TR1_W0001_P0286\TR1_2_W0001_P0286_T0001_R1_P2_K1_Ch2-Ch1.zen
5.100000e+00	5.283330e+00	20151211_gfpNIPBLcf1_Prometa\MitoSys2\LSM\gfpNIPBLcf1_Noc\DE_W0002\DE_W0002_P0011\DE_2_W0002_P0011_T0002\TR1_W0001_P0286\TR1_2_W0001_P0286_T0001_R1_P2_K1_Ch2-Ch1.zen
5.160000e+00	5.483330e+00	20151211_gfpNIPBLcf1_Prometa\MitoSys2\LSM\gfpNIPBLcf1_Noc\DE_W0002\DE_W0002_P0011\DE_2_W0002_P0011_T0002\TR1_W0001_P0286\TR1_2_W0001_P0286_T0001_R1_P2_K1_Ch2-Ch1.zen
5.220000e+00	5.950000e+00	20151211_gfpNIPBLcf1_Prometa\MitoSys2\LSM\gfpNIPBLcf1_Noc\DE_W0002\DE_W0002_P0011\DE_2_W0002_P0011_T0002\TR1_W0001_P0286\TR1_2_W0001_P0286_T0001_R1_P2_K1_Ch2-Ch1.zen
5.280000e+00	5.966670e+00	20151211_gfpNIPBLcf1_Prometa\MitoSys2\LSM\gfpNIPBLcf1_Noc\DE_W0002\DE_W0002_P0011\DE_2_W0002_P0011_T0002\TR1_W0001_P0286\TR1_2_W0001_P0286_T0001_R1_P2_K1_Ch2-Ch1.zen
5.340000e+00	5.950000e+00	20151211_gfpNIPBLcf1_Prometa\MitoSys2\LSM\gfpNIPBLcf1_Noc\DE_W0002\DE_W0002_P0011\DE_2_W0002_P0011_T0002\TR1_W0001_P0286\TR1_2_W0001_P0286_T0001_R1_P2_K1_Ch2-Ch1.zen
5.400000e+00	5.666670e+00	20151211_gfpNIPBLcf1_Prometa\MitoSys2\LSM\gfpNIPBLcf1_Noc\DE_W0002\DE_W0002_P0011\DE_2_W0002_P0011_T0002\TR1_W0001_P0286\TR1_2_W0001_P0286_T0001_R1_P2_K1_Ch2-Ch1.zen
5.460000e+00	4.833330e+00	20151211_gfpNIPBLcf1_Prometa\MitoSys2\LSM\gfpNIPBLcf1_Noc\DE_W0002\DE_W0002_P0011\DE_2_W0002_P0011_T0002\TR1_W0001_P0286\TR1_2_W0001_P0286_T0001_R1_P2_K1_Ch2-Ch1.zen
5.520000e+00	4.933330e+00	20151211_gfpNIPBLcf1_Prometa\MitoSys2\LSM\gfpNIPBLcf1_Noc\DE_W0002\DE_W0002_P0011\DE_2_W0002_P0011_T0002\TR1_W0001_P0286\TR1_2_W0001_P0286_T0001_R1_P2_K1_Ch2-Ch1.zen
5.580000e+00	4.866670e+00	20151211_gfpNIPBLcf1_Prometa\MitoSys2\LSM\gfpNIPBLcf1_Noc\DE_W0002\DE_W0002_P0011\DE_2_W0002_P0011_T0002\TR1_W0001_P0286\TR1_2_W0001_P0286_T0001_R1_P2_K1_Ch2-Ch1.zen
5.640000e+00	6.433330e+00	20151211_gfpNIPBLcf1_Prometa\MitoSys2\LSM\gfpNIPBLcf1_Noc\DE_W0002\DE_W0002_P0011\DE_2_W0002_P0011_T0002\TR1_W0001_P0286\TR1_2_W0001_P0286_T0001_R1_P2_K1_Ch2-Ch1.zen
5.700000e+00	6.983330e+00	20151211_gfpNIPBLcf1_Prometa\MitoSys2\LSM\gfpNIPBLcf1_Noc\DE_W0002\DE_W0002_P0011\DE_2_W0002_P0011_T0002\TR1_W0001_P0286\TR1_2_W0001_P0286_T0001_R1_P2_K1_Ch2-Ch1.zen
5.760000e+00	5.983330e+00	20151211_gfpNIPBLcf1_Prometa\MitoSys2\LSM\gfpNIPBLcf1_Noc\DE_W0002\DE_W0002_P0011\DE_2_W0002_P0011_T0002\TR1_W0001_P0286\TR1_2_W0001_P0286_T0001_R1_P2_K1_Ch2-Ch1.zen
5.820000e+00	4.383330e+00	20151211_gfpNIPBLcf1_Prometa\MitoSys2\LSM\gfpNIPBLcf1_Noc\DE_W0002\DE_W0002_P0011\DE_2_W0002_P0011_T0002\TR1_W0001_P0286\TR1_2_W0001_P0286_T0001_R1_P2_K1_Ch2-Ch1.zen
5.880000e+00	4.966670e+00	20151211_gfpNIPBLcf1_Prometa\MitoSys2\LSM\gfpNIPBLcf1_Noc\DE_W0002\DE_W0002_P0011\DE_2_W0002_P0011_T0002\TR1_W0001_P0286\TR1_2_W0001_P0286_T0001_R1_P2_K1_Ch2-Ch1.zen
5.940000e+00	6.066670e+00	20151211_gfpNIPBLcf1_Prometa\MitoSys2\LSM\gfpNIPBLcf1_Noc\DE_W0002\DE_W0002_P0011\DE_2_W0002_P0011_T0002\TR1_W0001_P0286\TR1_2_W0001_P0286_T0001_R1_P2_K1_Ch2-Ch1.zen
6	4.350000e+00	20151211_gfpNIPBLcf1_Prometa\MitoSys2\LSM\gfpNIPBLcf1_Noc\DE_W0002\DE_W0002_P0011\DE_2_W0002_P0011_T0002\TR1_W0001_P0286\TR1_2_W0001_P0286_T0001_R1_P2_K1_Ch2-Ch1.zen
6.060000e+00	5.316670e+00	20151211_gfpNIPBLcf1_Prometa\MitoSys2\LSM\gfpNIPBLcf1_Noc\DE_W0002\DE_W0002_P0011\DE_2_W0002_P0011_T0002\TR1_W0001_P0286\TR1_2_W0001_P0286_T0001_R1_P2_K1_Ch2-Ch1.zen
6.120000e+00	5.016670e+00	20151211_gfpNIPBLcf1_Prometa\MitoSys2\LSM\gfpNIPBLcf1_Noc\DE_W0002\DE_W0002_P0011\DE_2_W0002_P0011_T0002\TR1_W0001_P0286\TR1_2_W0001_P0286_T0001_R1_P2_K1_Ch2-Ch1.zen
6.180000e+00	5.616670e+00	20151211_gfpNIPBLcf1_Prometa\MitoSys2\LSM\gfpNIPBLcf1_Noc\DE_W0002\DE_W0002_P0011\DE_2_W0002_P0011_T0002\TR1_W0001_P0286\TR1_2_W0001_P0286_T0001_R1_P2_K1_Ch2-Ch1.zen
6.240000e+00	5.550000e+00	20151211_gfpNIPBLcf1_Prometa\MitoSys2\LSM\gfpNIPBLcf1_Noc\DE_W0002\DE_W0002_P0011\DE_2_W0002_P0011_T0002\TR1_W0001_P0286\TR1_2_W0001_P0286_T0001_R1_P2_K1_Ch2-Ch1.zen
6.300000e+00	5.583330e+00	20151211_gfpNIPBLcf1_Prometa\MitoSys2\LSM\gfpNIPBLcf1_Noc\DE_W0002\DE_W0002_P0011\DE_2_W0002_P0011_T0002\TR1_W0001_P0286\TR1_2_W0001_P0286_T0001_R1_P2_K1_Ch2-Ch1.zen
6.360000e+00	5.000000e+00	20151211_gfpNIPBLcf1_Prometa\MitoSys2\LSM\gfpNIPBLcf1_Noc\DE_W0002\DE_W0002_P0011\DE_2_W0002_P0011_T0002\TR1_W0001_P0286\TR1_2_W0001_P0286_T0001_R1_P2_K1_Ch2-Ch1.zen
6.420000e+00	5.316670e+00	20151211_gfpNIPBLcf1_Prometa\MitoSys2\LSM\gfpNIPBLcf1_Noc\DE_W0002\DE_W0002_P0011\DE_2_W0002_P0011_T0002\TR1_W0001_P0286\TR1_2_W0001_P0286_T0001_R1_P2_K1_Ch2-Ch1.zen
6.480000e+00	4.583330e+00	20151211_gfpNIPBLcf1_Prometa\MitoSys2\LSM\gfpNIPBLcf1_Noc\DE_W0002\DE_W0002_P0011\DE_2_W0002_P0011_T0002\TR1_W0001_P0286\TR1_2_W0001_P0286_T0001_R1_P2_K1_Ch2-Ch1.zen
6.540000e+00	5.350000e+00	20151211_gfpNIPBLcf1_Prometa\MitoSys2\LSM\gfpNIPBLcf1_Noc\DE_W0002\DE_W0002_P0011\DE_2_W0002_P0011_T0002\TR1_W0001_P0286\TR1_2_W0001_P0286_T0001_R1_P2_K1_Ch2-Ch1.zen
6.600000e+00	5.816670e+00	20151211_gfpNIPBLcf1_Prometa\MitoSys2\LSM\gfpNIPBLcf1_Noc\DE_W0002\DE_W0002_P0011\DE_2_W0002_P0011_T0002\TR1_W0001_P0286\TR1_2_W0001_P0286_T0001_R1_P2_K1_Ch2-Ch1.zen
6.660000e+00	5.566670e+00	20151211_gfpNIPBLcf1_Prometa\MitoSys2\LSM\gfpNIPBLcf1_Noc\DE_W0002\DE_W0002_P0011\DE_2_W0002_P0011_T0002\TR1_W0001_P0286\TR1_2_W0001_P0286_T0001_R1_P2_K1_Ch2-Ch1.zen
6.720000e+00	5.300000e+00	20151211_gfpNIPBLcf1_Prometa\MitoSys2\LSM\gfpNIPBLcf1_Noc\DE_W0002\DE_W0002_P0011\DE_2_W0002_P0011_T0002\TR1_W0001_P0286\TR1_2_W0001_P0286_T0001_R1_P2_K1_Ch2-Ch1.zen
6.780000e+00	5.083330e+00	20151211_gfpNIPBLcf1_Prometa\MitoSys2\LSM\gfpNIPBLcf1_Noc\DE_W0002\DE_W0002_P0011\DE_2_W0002_P0011_T0002\TR1_W0001_P0286\TR1_2_W0001_P0286_T0001_R1_P2_K1_Ch2-Ch1.zen
6.840000e+00	4.716670e+00	20151211_gfpNIPBLcf1_Prometa\MitoSys2\LSM\gfpNIPBLcf1_Noc\DE_W0002\DE_W0002_P0011\DE_2_W0002_P0011_T0002\TR1_W0001_P0286\TR1_2_W0001_P0286_T0001_R1_P2_K1_Ch2-Ch1.zen
6.900000e+00	5.166670e+00	20151211_gfpNIPBLcf1_Prometa\MitoSys2\LSM\gfpNIPBLcf1_Noc\DE_W0002\DE_W0002_P0011\DE_2_W0002_P0011_T0002\TR1_W0001_P0286\TR1_2_W0001_P0286_T0001_R1_P2_K1_Ch2-Ch1.zen
6.960000e+00	5.516670e+00	20151211_gfpNIPBLcf1_Prometa\MitoSys2\LSM\gfpNIPBLcf1_Noc\DE_W0002\DE_W0002_P0011\DE_2_W0002_P0011_T0002\TR1_W0001_P0286\TR1_2_W0001_P0286_T0001_R1_P2_K1_Ch2-Ch1.zen
7.020000e+00	6.133330e+00	20151211_gfpNIPBLcf1_Prometa\MitoSys2\LSM\gfpNIPBLcf1_Noc\DE_W0002\DE_W0002_P0011\DE_2_W0002_P0011_T0002\TR1_W0001_P0286\TR1_2_W0001_P0286_T0001_R1_P2_K1_Ch2-Ch1.zen
7.080000e+00	5.116670e+00	20151211_gfpNIPBLcf1_Prometa\MitoSys2\LSM\gfpNIPBLcf1_Noc\DE_W0002\DE_W0002_P0011\DE_2_W0002_P0011_T0002\TR1_W0001_P0286\TR1_2_W0001_P0286_T0001_R1_P2_K1_Ch2-Ch1.zen
7.140000e+00	5.416670e+00	20151211_gfpNIPBLcf1_Prometa\MitoSys2\LSM\gfpNIPBLcf1_Noc\DE_W0002\DE_W0002_P0011\DE_2_W0002_P0011_T0002\TR1_W0001_P0286\TR1_2_W0001_P0286_T0001_R1_P2_K1_Ch2-Ch1.zen
7.200000e+00	5.916670e+00	20151211_gfpNIPBLcf1_Prometa\MitoSys2\LSM\gfpNIPBLcf1_Noc\DE_W0002\DE_W0002_P0011\DE_2_W0002_P0011_T0002\TR1_W0001_P0286\TR1_2_W0001_P0286_T0001_R1_P2_K1_Ch2-Ch1.zen
7.260000e+00	5.716670e+00	20151211_gfpNIPBLcf1_Prometa\MitoSys2\LSM\gfpNIPBLcf1_Noc\DE_W0002\DE_W0002_P0011\DE_2_W0002_P0011_T0002\TR1_W0001_P0286\TR1_2_W0001_P0286_T0001_R1_P2_K1_Ch2-Ch1.zen
7.320000e+00	6.216670e+00	20151211_gfpNIPBLcf1_Prometa\MitoSys2\LSM\gfpNIPBLcf1_Noc\DE_W0002\DE_W0002_P0011\DE_2_W0002_P0011_T0002\TR1_W0001_P0286\TR1_2_W0001_P0286_T0001_R1_P2_K1_Ch2-Ch1.zen
7.380000e+00	5.216670e+00	20151211_gfpNIPBLcf1_Prometa\MitoSys2\LSM\gfpNIPBLcf1_Noc\DE_W0002\DE_W0002_P0011\DE_2_W0002_P0011_T0002\TR1_W0001_P0286\TR1_2_W0001_P0286_T0001_R1_P2_K1_Ch2-Ch1.zen
7.440000e+00	6.866670e+00	20151211_gfpNIPBLcf1_Prometa\MitoSys2\LSM\gfpNIPBLcf1_Noc\DE_W0002\DE_W0002_P0011\DE_2_W0002_P0011_T0002\TR1_W0001_P0286\TR1_2_W0001_P0286_T0001_R1_P2_K1_Ch2-Ch1.zen
7.500000e+00	5.266670e+00	20151211_gfpNIPBLcf1_Prometa\MitoSys2\LSM\gfpNIPBLcf1_Noc\DE_W0002\DE_W0002_P0011\DE_2_W0002_P0011_T0002\TR1_W0001_P0286\TR1_2_W0001_P0286_T0001_R1_P2_K1_Ch2-Ch1.zen
7.560000e+00	5.500000e+00	20151211_gfpNIPBLcf1_Prometa\MitoSys2\LSM\gfpNIPBLcf1_Noc\DE_W0002\DE_W0002_P0011\DE_2_W0002_P0011_T0002\TR1_W0001_P0286\TR1_2_W0001_P0286_T0001_R1_P2_K1_Ch2-Ch1.zen
7.620000e+00	4.883330e+00	20151211_gfpNIPBLcf1_Prometa\MitoSys2\LSM\gfpNIPBLcf1_Noc\DE_W0002\DE_W0002_P0011\DE_2_W0002_P0011_T0002\TR1_W0001_P0286\TR1_2_W0001_P0286_T0001_R1_P2_K1_Ch2-Ch1.zen
7.680000e+00	5.466670e+00	20151211_gfpNIPBLcf1_Prometa\MitoSys2\LSM\gfpNIPBLcf1_Noc\DE_W0002\DE_W0002_P0011\DE_2_W0002_P0011_T0002\TR1_W0001_P0286\TR1_2_W0001_P0286_T0001_R1_P2_K1_Ch2-Ch1.zen
7.740000e+00	5.683330e+00	20151211_gfpNIPBLcf1_Prometa\MitoSys2\LSM\gfpNIPBLcf1_Noc\DE_W0002\DE_W0002_P0011\DE_2_W0002_P0011_T0002\TR1_W0001_P0286\TR1_2_W0001_P0286_T0001_R1_P2_K1_Ch2-Ch1.zen
7.800000e+00	5.466670e+00	20151211_gfpNIPBLcf1_Prometa\MitoSys2\LSM\gfpNIPBLcf1_Noc\DE_W0002\DE_W0002_P0011\DE_2_W0002_P0011_T0002\TR1_W0001_P0286\TR1_2_W0001_P0286_T0001_R1_P2_K1_Ch2-Ch1.zen
7.860000e+00	6.233330e+00	20151211_gfpNIPBLcf1_Prometa\MitoSys2\LSM\gfpNIPBLcf1_Noc\DE_W0002\DE_W0002_P0011\DE_2_W0002_P0011_T0002\TR1_W0001_P0286\TR1_2_W0001_P0286_T0001_R1_P2_K1_Ch2-Ch1.zen
7.920000e+00	5.500000e+00	20151211_gfpNIPBLcf1_Prometa\MitoSys2\LSM\gfpNIPBLcf1_Noc\DE_W0002\DE_W0002_P0011\DE_2_W0002_P0011_T0002\TR1_W0001_P0286\TR1_2_W0001_P0286_T0001_R1_P2_K1_Ch2-Ch1.zen
7.980000e+00	5.116670e+00	20151211_gfpNIPBLcf1_Prometa\MitoSys2\LSM\gfpNIPBLcf1_Noc\DE_W0002\DE_W0002_P0011\DE_2_W0002_P0011_T0002\TR1_W0001_P0286\TR1_2_W0001_P0286_T0001_R1_P2_K1_Ch2-Ch1.zen
8.040000e+00	5.733330e+00	20151211_gfpNIPBLcf1_Prometa\MitoSys2\LSM\gfpNIPBLcf1_Noc\DE_W0002\DE_W0002_P0011\DE_2_W0002_P0011_T0002\TR1_W0001_P0286\TR1_2_W0001_P0286_T0001_R1_P2_K1_Ch2-Ch1.zen
8.100000e+00	5.433330e+00	20151211_gfpNIPBLcf1_Prometa\MitoSys2\LSM\gfpNIPBLcf1_Noc\DE_W0002\DE_W0002_P0011\DE_2_W0002_P0011_T0002\TR1_W0001_P0286\TR1_2_W0001_P0286_T0001_R1_P2_K1_Ch2-Ch1.zen
8.160000e+00	5.383330e+00	20151211_gfpNIPBLcf1_Prometa\MitoSys2\LSM\gfpNIPBLcf1_Noc\DE_W0002\DE_W0002_P0011\DE_2_W0002_P0011_T0002\TR1_W0001_P0286\TR1_2_W0001_P0286_T0001_R1_P2_K1_Ch2-Ch1.zen
8.220000e+00	5.616670e+00	20151211_gfpNIPBLcf1_Prometa\MitoSys2\LSM\gfpNIPBLcf1_Noc\DE_W0002\DE_W0002_P0011\DE_2_W0002_P0011_T0002\TR1_W0001_P0286\TR1_2_W0001_P0286_T0001_R1_P2_K1_Ch2-Ch1.zen
8.280000e+00	5.716670e+00	20151211_gfpNIPBLcf1_Prometa\MitoSys2\LSM\gfpNIPBLcf1_Noc\DE_W0002\DE_W0002_P0011\DE_2_W0002_P0011_T0002\TR1_W0001_P0286\TR1_2_W0001_P0286_T0001_R1_P2_K1_Ch2-Ch1.zen
8.340000e+00	5.233330e+00	20151211_gfpNIPBLcf1_Prometa\MitoSys2\LSM\gfpNIPBLcf1_Noc\DE_W0002\DE_W0002_P0011\DE_2_W0002_P0011_T0002\TR1_W0001_P0286\TR1_2_W0001_P0286_T0001_R1_P2_K1_Ch2-Ch1.zen
8.400000e+00	5.200000e+00	20151211_gfpNIPBLcf1_Prometa\MitoSys2\LSM\gfpNIPBLcf1_Noc\DE_W0002\DE_W0002_P0011\DE_2_W0002_P0011_T0002\TR1_W0001_P0286\TR1_2_W0001_P0286_T0001_R1_P2_K1_Ch2-Ch1.zen
8.460000e+00	6.266670e+00	20151211_gfpNIPBLcf1_Prometa\MitoSys2\LSM\gfpNIPBLcf1_Noc\DE_W0002\DE_W0002_P0011\DE_2_W0002_P0011_T0002\TR1_W0001_P0286\TR1_2_W0001_P0286_T0001_R1_P2_K1_Ch2-Ch1.zen
8.520000e+00	5.450000e+00	20151211_gfpNIPBLcf1_Prometa\MitoSys2\LSM\gfpNIPBLcf1_Noc\DE_W0002\DE_W0002_P0011\DE_2_W0002_P0011_T0002\TR1_W0001_P0286\TR1_2_W0001_P0286_T0001_R1_P2_K1_Ch2-Ch1.zen
8.580000e+00	5.666670e+00	20151211_gfpNIPBLcf1_Prometa\MitoSys2\LSM\gfpNIPBLcf1_Noc\DE_W0002\DE_W0002_P0011\DE_2_W0002_P0011_T0002\TR1_W0001_P0286\TR1_2_W0001_P0286_T0001_R1_P2_K1_Ch2-Ch1.zen
8.640000e+00	4.816670e+00	20151211_gfpNIPBLcf1_Prometa\MitoSys2\LSM\gfpNIPBLcf1_Noc\DE_W0002\DE_W0002_P0011\DE_2_W0002_P0011_T0002\TR1_W0001_P0286\TR1_2_W0001_P0286_T0001_R1_P2_K1_Ch2-Ch1.zen
8.700000e+00	5.000000e+00	20151211_gfpNIPBLcf1_Prometa\MitoSys2\LSM\gfpNIPBLcf1_Noc\DE_W0002\DE_W0002_P0011\DE_2_W0002_P0011_T0002\TR1_W0001_P0286\TR1_2_W0001_P0286_T0001_R1_P2_K1_Ch2-Ch1.zen
8.760000e+00	5.866670e+00	20151211_gfpNIPBLcf1_Prometa\MitoSys2\LSM\gfpNIPBLcf1_Noc\DE_W0002\DE_W0002_P0011\DE_2_W0002_P0011_T0002\TR1_W0001_P0286\TR1_2_W0001_P0286_T0001_R1_P2_K1_Ch2-Ch1.zen
8.820000e+00	4.883330e+00	20151211_gfpNIPBLcf1_Prometa\MitoSys2\LSM\gfpNIPBLcf1_Noc\DE_W0002\DE_W0002_P0011\DE_2_W0002_P0011_T0002\TR1_W0001_P0286\TR1_2_W0001_P0286_T0001_R1_P2_K1_Ch2-Ch1.zen
8.880000e+00	4.616670e+00	20151211_gfpNIPBLcf1_Prometa\MitoSys2\LSM\gfpNIPBLcf1_Noc\DE_W0002\DE_W0002_P0011\DE_2_W0002_P0011_T0002\TR1_W0001_P0286\TR1_2_W0001_P0286_T0001_R1_P2_K1_Ch2-Ch1.zen
8.940000e+00	4.783330e+00	20151211_gfpNIPBLcf1_Prometa\MitoSys2\LSM\gfpNIPBLcf1_Noc\DE_W0002\DE_W0002_P0011\DE_2_W0002_P0011_T0002\TR1_W0001_P0286\TR1_2_W0001_P0286_T0001_R1_P2_K1_Ch2-Ch1.zen
9	5.283330e+00	20151211_gfpNIPBLcf1_Prometa\MitoSys2\LSM\gfpNIPBLcf1_Noc\DE_W0002\DE_W0002_P0011\DE_2_W0002_P0011_T0002\TR1_W0001_P0286\TR1_2_W0001_P0286_T0001_R1_P2_K1_Ch2-Ch1.zen
9.060000e+00	4.683330e+00	20151211_gfpNIPBLcf1_Prometa\MitoSys2\LSM\gfpNIPBLcf1_Noc\DE_W0002\DE_W0002_P0011\DE_2_W0002_P0011_T0002\TR1_W0001_P0286\TR1_2_W0001_P0286_T0001_R1_P2_K1_Ch2-Ch1.zen
9.120000e+00	5.333330e+00	20151211_gfpNIPBLcf1_Prometa\MitoSys2\LSM\gfpNIPBLcf1_Noc\DE_W0002\DE_W0002_P0011\DE_2_W0002_P0011_T0002\TR1_W0001_P0286\TR1_2_W0001_P0286_T0001_R1_P2_K1_Ch2-Ch1.zen
9.180000e+00	4.866670e+00	20151211_gfpNIPBLcf1_Prometa\MitoSys2\LSM\gfpNIPBLcf1_Noc\DE_W0002\DE_W0002_P0011\DE_2_W0002_P0011_T0002\TR1_W0001_P0286\TR1_2_W0001_P0286_T0001_R1_P2_K1_Ch2-Ch1.zen
9.240000e+00	5.150000e+00	20151211_gfpNIPBLcf1_Prometa\MitoSys2\LSM\gfpNIPBLcf1_Noc\DE_W0002\DE_W0002_P0011\DE_2_W0002_P0011_T0002\TR1_W0001_P0286\TR1_2_W0001_P0286_T0001_R1_P2_K1_Ch2-Ch1.zen
9.300000e+00	5.533330e+00	20151211_gfpNIPBLcf1_Prometa\MitoSys2\LSM\gfpNIPBLcf1_Noc\DE_W0002\DE_W0002_P0011\DE_2_W0002_P0011_T0002\TR1_W0001_P0286\TR1_2_W0001_P0286_T0001_R1_P2_K1_Ch2-Ch1.zen
9.360000e+00	5.200000e+00	20151211_gfpNIPBLcf1_Prometa\MitoSys2\LSM\gfpNIPBLcf1_Noc\DE_W0002\DE_W0002_P0011\DE_2_W0002_P0011_T0002\TR1_W0001_P0286\TR1_2_W0001_P0286_T0001_R1_P2_K1_Ch2-Ch1.zen
9.420000e+00	5.100000e+00	20151211_gfpNIPBLcf1_Prometa\MitoSys2\LSM\gfpNIPBLcf1_Noc\DE_W0002\DE_W0002_P0011\DE_2_W0002_P0011_T0002\TR1_W0001_P0286\TR1_2_W0001_P0286_T0001_R1_P2_K1_Ch2-Ch1.zen
9.480000e+00	5.283330e+00	20151211_gfpNIPBLcf1_Prometa\MitoSys2\LSM\gfpNIPBLcf1_Noc\DE_W0002\DE_W0002_P0011\DE_2_W0002_P0011_T0002\TR1_W0001_P0286\TR1_2_W0001_P0286_T0001_R1_P2_K1_Ch2-Ch1.zen
9.540000e+00	4.716670e+00	20151211_gfpNIPBLcf1_Prometa\MitoSys2\LSM\gfpNIPBLcf1_Noc\DE_W0002\DE_W0002_P0011\DE_2_W0002_P0011_T0002\TR1_W0001_P0286\TR1_2_W0001_P0286_T0001_R1_P2_K1_Ch2-Ch1.zen
9.600000e+00	4.100000e+00	20151211_gfpNIPBLcf1_Prometa\MitoSys2\LSM\gfpNIPBLcf1_Noc\DE_W0002\DE_W0002_P0011\DE_2_W0002_P0011_T0002\TR1_W0001_P0286\TR1_2_W0001_P0286_T0001_R1_P2_K1_Ch2-Ch1.zen
9.660000e+00	4.633330e+00	20151211_gfpNIPBLcf1_Prometa\MitoSys2\LSM\gfpNIPBLcf1_Noc\DE_W0002\DE_W0002_P0011\DE_2_W0002_P0011_T0002\TR1_W0001_P0286\TR1_2_W0001_P0286_T0001_R1_P2_K1_Ch2-Ch1.zen
9.720000e+00	4.133330e+00	20151211_gfpNIPBLcf1_Prometa\MitoSys2\LSM\gfpNIPBLcf1_Noc\DE_W0002\DE_W0002_P0011\DE_2_W0002_P0011_T0002\TR1_W0001_P0286\TR1_2_W0001_P0286_T0001_R1_P2_K1_Ch2-Ch1.zen
9.780000e+00	4.883330e+00	20151211_gfpNIPBLcf1_Prometa\MitoSys2\LSM\gfpNIPBLcf1_Noc\DE_W0002\DE_W0002_P0011\DE_2_W0002_P0011_T0002\TR1_W0001_P0286\TR1_2_W0001_P0286_T0001_R1_P2_K1_Ch2-Ch1.zen
9.840000e+00	5.416670e+00	20151211_gfpNIPBLcf1_Prometa\MitoSys2\LSM\gfpNIPBLcf1_Noc\DE_W0002\DE_W0002_P0011\DE_2_W0002_P0011_T0002\TR1_W0001_P0286\TR1_2_W0001_P0286_T0001_R1_P2_K1_Ch2-Ch1.zen
9.900000e+00	5.850000e+00	20151211_gfpNIPBLcf1_Prometa\MitoSys2\LSM\gfpNIPBLcf1_Noc\DE_W0002\DE_W0002_P0011\DE_2_W0002_P0011_T0002\TR1_W0001_P0286\TR1_2_W0001_P0286_T0001_R1_P2_K1_Ch2-Ch1.zen
9.960000e+00	4.700000e+00	20151211_gfpNIPBLcf1_Prometa\MitoSys2\LSM\gfpNIPBLcf1_Noc\DE_W0002\DE_W0002_P0011\DE_2_W0002_P0011_T0002\TR1_W0001_P0286\TR1_2_W0001_P0286_T0001_R1_P2_K1_Ch2-Ch1.zen
1.002000e+01	6.000000e+00	20151211_gfpNIPBLcf1_Prometa\MitoSys2\LSM\gfpNIPBLcf1_Noc\DE_W0002\DE_W0002_P0011\DE_2_W0002_P0011_T0002\TR1_W0001_P0286\TR1_2_W0001_P0286_T0001_R1_P2_K1_Ch2-Ch1.zen
1.008000e+01	6.300000e+00	20151211_gfpNIPBLcf1_Prometa\MitoSys2\LSM\gfpNIPBLcf1_Noc\DE_W0002\DE_W0002_P0011\DE_2_W0002_P0011_T0002\TR1_W0001_P0286\TR1_2_W0001_P0286_T0001_R1_P2_K1_Ch2-Ch1.zen
1.014000e+01	6.066670e+00	20151211_gfpNIPBLcf1_Prometa\MitoSys2\LSM\gfpNIPBLcf1_Noc\DE_W0002\DE_W0002_P0011\DE_2_W0002_P0011_T0002\TR1_W0001_P0286\TR1_2_W0001_P0286_T0001_R1_P2_K1_Ch2-Ch1.zen
1.020000e+01	5.400000e+00	20151211_gfpNIPBLcf1_Prometa\MitoSys2\LSM\gfpNIPBLcf1_Noc\DE_W0002\DE_W0002_P0011\DE_2_W0002_P0011_T0002\TR1_W0001_P0286\TR1_2_W0001_P0286_T0001_R1_P2_K1_Ch2-Ch1.zen
1.026000e+01	4.383330e+00	20151211_gfpNIPBLcf1_Prometa\MitoSys2\LSM\gfpNIPBLcf1_Noc\DE_W0002\DE_W0002_P0011\DE_2_W0002_P0011_T0002\TR1_W0001_P0286\TR1_2_W0001_P0286_T0001_R1_P2_K1_Ch2-Ch1.zen
1.032000e+01	5.150000e+00	20151211_gfpNIPBLcf1_Prometa\MitoSys2\LSM\gfpNIPBLcf1_Noc\DE_W0002\DE_W0002_P0011\DE_2_W0002_P0011_T0002\TR1_W0001_P0286\TR1_2_W0001_P0286_T0001_R1_P2_K1_Ch2-Ch1.zen
1.038000e+01	5.666670e+00	20151211_gfpNIPBLcf1_Prometa\MitoSys2\LSM\gfpNIPBLcf1_Noc\DE_W0002\DE_W0002_P0011\DE_2_W0002_P0011_T0002\TR1_W0001_P0286\TR1_2_W0001_P0286_T0001_R1_P2_K1_Ch2-Ch1.zen
1.044000e+01	5.333330e+00	20151211_gfpNIPBLcf1_Prometa\MitoSys2\LSM\gfpNIPBLcf1_Noc\DE_W0002\DE_W0002_P0011\DE_2_W0002_P0011_T0002\TR1_W0001_P0286\TR1_2_W0001_P0286_T0001_R1_P2_K1_Ch2-Ch1.zen
1.050000e+01	5.516670e+00	20151211_gfpNIPBLcf1_Prometa\MitoSys2\LSM\gfpNIPBLcf1_Noc\DE_W0002\DE_W0002_P0011\DE_2_W0002_P0011_T0002\TR1_W0001_P0286\TR1_2_W0001_P0286_T0001_R1_P2_K1_Ch2-Ch1.zen
1.056000e+01	6.250000e+00	20151211_gfpNIPBLcf1_Prometa\MitoSys2\LSM\gfpNIPBLcf1_Noc\DE_W0002\DE_W0002_P0011\DE_2_W0002_P0011_T0002\TR1_W0001_P0286\TR1_2_W0001_P0286_T0001_R1_P2_K1_Ch2-Ch1.zen
1.062000e+01	6.216670e+00	20151211_gfpNIPBLcf1_Prometa\MitoSys2\LSM\gfpNIPBLcf1_Noc\DE_W0002\DE_W0002_P0011\DE_2_W0002_P0011_T0002\TR1_W0001_P0286\TR1_2_W0001_P0286_T0001_R1_P2_K1_Ch2-Ch1.zen
1.068000e+01	5.150000e+00	20151211_gfpNIPBLcf1_Prometa\MitoSys2\LSM\gfpNIPBLcf1_Noc\DE_W0002\DE_W0002_P0011\DE_2_W0002_P0011_T0002\TR1_W0001_P0286\TR1_2_W0001_P0286_T0001_R1_P2_K1_Ch2-Ch1.zen
1.074000e+01	4.933330e+00	20151211_gfpNIPBLcf1_Prometa\MitoSys2\LSM\gfpNIPBLcf1_Noc\DE_W0002\DE_W0002_P0011\DE_2_W0002_P0011_T0002\TR1_W0001_P0286\TR1_2_W0001_P0286_T0001_R1_P2_K1_Ch2-Ch1.zen
1.080000e+01	5.216670e+00	20151211_gfpNIPBLcf1_Prometa\MitoSys2\LSM\gfpNIPBLcf1_Noc\DE_W0002\DE_W0002_P0011\DE_2_W0002_P0011_T0002\TR1_W0001_P0286\TR1_2_W0001_P0286_T0001_R1_P2_K1_Ch2-Ch1.zen
1.086000e+01	5.183330e+00	20151211_gfpNIPBLcf1_Prometa\MitoSys2\LSM\gfpNIPBLcf1_Noc\DE_W0002\DE_W0002_P0011\DE_2_W0002_P0011_T0002\TR1_W0001_P0286\TR1_2_W0001_P0286_T0001_R1_P2_K1_Ch2-Ch1.zen
1.092000e+01	6.683330e+00	20151211_gfpNIPBLcf1_Prometa\MitoSys2\LSM\gfpNIPBLcf1_Noc\DE_W0002\DE_W0002_P0011\DE_2_W0002_P0011_T0002\TR1_W0001_P0286\TR1_2_W0001_P0286_T0001_R1_P2_K1_Ch2-Ch1.zen
1.098000e+01	5.150000e+00	20151211_gfpNIPBLcf1_Prometa\MitoSys2\LSM\gfpNIPBLcf1_Noc\DE_W0002\DE_W0002_P0011\DE_2_W0002_P0011_T0002\TR1_W0001_P0286\TR1_2_W0001_P0286_T0001_R1_P2_K1_Ch2-Ch1.zen
1.104000e+01	5.550000e+00	20151211_gfpNIPBLcf1_Prometa\MitoSys2\LSM\gfpNIPBLcf1_Noc\DE_W0002\DE_W0002_P0011\DE_2_W0002_P0011_T0002\TR1_W0001_P0286\TR1_2_W0001_P0286_T0001_R1_P2_K1_Ch2-Ch1.zen
1.110000e+01	4.916670e+00	20151211_gfpNIPBLcf1_Prometa\MitoSys2\LSM\gfpNIPBLcf1_Noc\DE_W0002\DE_W0002_P0011\DE_2_W0002_P0011_T0002\TR1_W0001_P0286\TR1_2_W0001_P0286_T0001_R1_P2_K1_Ch2-Ch1.zen
1.116000e+01	4.783330e+00	20151211_gfpNIPBLcf1_Prometa\MitoSys2\LSM\gfpNIPBLcf1_Noc\DE_W0002\DE_W0002_P0011\DE_2_W0002_P0011_T0002\TR1_W0001_P0286\TR1_2_W0001_P0286_T0001_R1_P2_K1_Ch2-Ch1.zen
1.122000e+01	5.516670e+00	20151211_gfpNIPBLcf1_Prometa\MitoSys2\LSM\gfpNIPBLcf1_Noc\DE_W0002\DE_W0002_P0011\DE_2_W0002_P0011_T0002\TR1_W0001_P0286\TR1_2_W0001_P0286_T0001_R1_P2_K1_Ch2-Ch1.zen
1.128000e+01	5.816670e+00	20151211_gfpNIPBLcf1_Prometa\MitoSys2\LSM\gfpNIPBLcf1_Noc\DE_W0002\DE_W0002_P0011\DE_2_W0002_P0011_T0002\TR1_W0001_P0286\TR1_2_W0001_P0286_T0001_R1_P2_K1_Ch2-Ch1.zen
1.134000e+01	5.850000e+00	20151211_gfpNIPBLcf1_Prometa\MitoSys2\LSM\gfpNIPBLcf1_Noc\DE_W0002\DE_W0002_P0011\DE_2_W0002_P0011_T0002\TR1_W0001_P0286\TR1_2_W0001_P0286_T0001_R1_P2_K1_Ch2-Ch1.zen
1.140000e+01	5.516670e+00	20151211_gfpNIPBLcf1_Prometa\MitoSys2\LSM\gfpNIPBLcf1_Noc\DE_W0002\DE_W0002_P0011\DE_2_W0002_P0011_T0002\TR1_W0001_P0286\TR1_2_W0001_P0286_T0001_R1_P2_K1_Ch2-Ch1.zen
1.146000e+01	4.533330e+00	20151211_gfpNIPBLcf1_Prometa\MitoSys2\LSM\gfpNIPBLcf1_Noc\DE_W0002\DE_W0002_P0011\DE_2_W0002_P0011_T0002\TR1_W0001_P0286\TR1_2_W0001_P0286_T0001_R1_P2_K1_Ch2-Ch1.zen
1.152000e+01	5.200000e+00	20151211_gfpNIPBLcf1_Prometa\MitoSys2\LSM\gfpNIPBLcf1_Noc\DE_W0002\DE_W0002_P0011\DE_2_W0002_P0011_T0002\TR1_W0001_P0286\TR1_2_W0001_P0286_T0001_R1_P2_K1_Ch2-Ch1.zen
1.158000e+01	6.416670e+00	20151211_gfpNIPBLcf1_Prometa\MitoSys2\LSM\gfpNIPBLcf1_Noc\DE_W0002\DE_W0002_P0011\DE_2_W0002_P0011_T0002\TR1_W0001_P0286\TR1_2_W0001_P0286_T0001_R1_P2_K1_Ch2-Ch1.zen
1.164000e+01	5.100000e+00	20151211_gfpNIPBLcf1_Prometa\MitoSys2\LSM\gfpNIPBLcf1_Noc\DE_W0002\DE_W0002_P0011\DE_2_W0002_P0011_T0002\TR1_W0001_P0286\TR1_2_W0001_P0286_T0001_R1_P2_K1_Ch2-Ch1.zen
1.170000e+01	5.383330e+00	20151211_gfpNIPBLcf1_Prometa\MitoSys2\LSM\gfpNIPBLcf1_Noc\DE_W0002\DE_W0002_P0011\DE_2_W0002_P0011_T0002\TR1_W0001_P0286\TR1_2_W0001_P0286_T0001_R1_P2_K1_Ch2-Ch1.zen
1.176000e+01	5.300000e+00	20151211_gfpNIPBLcf1_Prometa\MitoSys2\LSM\gfpNIPBLcf1_Noc\DE_W0002\DE_W0002_P0011\DE_2_W0002_P0011_T0002\TR1_W0001_P0286\TR1_2_W0001_P0286_T0001_R1_P2_K1_Ch2-Ch1.zen
1.182000e+01	5.450000e+00	20151211_gfpNIPBLcf1_Prometa\MitoSys2\LSM\gfpNIPBLcf1_Noc\DE_W0002\DE_W0002_P0011\DE_2_W0002_P0011_T0002\TR1_W0001_P0286\TR1_2_W0001_P0286_T0001_R1_P2_K1_Ch2-Ch1.zen
1.188000e+01	5.333330e+00	20151211_gfpNIPBLcf1_Prometa\MitoSys2\LSM\gfpNIPBLcf1_Noc\DE_W0002\DE_W0002_P0011\DE_2_W0002_P0011_T0002\TR1_W0001_P0286\TR1_2_W0001_P0286_T0001_R1_P2_K1_Ch2-Ch1.zen
1.194000e+01	5.416670e+00	20151211_gfpNIPBLcf1_Prometa\MitoSys2\LSM\gfpNIPBLcf1_Noc\DE_W0002\DE_W0002_P0011\DE_2_W0002_P0011_T0002\TR1_W0001_P0286\TR1_2_W0001_P0286_T0001_R1_P2_K1_Ch2-Ch1.zen
12	4.716670e+00	20151211_gfpNIPBLcf1_Prometa\MitoSys2\LSM\gfpNIPBLcf1_Noc\DE_W0002\DE_W0002_P0011\DE_2_W0002_P0011_T0002\TR1_W0001_P0286\TR1_2_W0001_P0286_T0001_R1_P2_K1_Ch2-Ch1.zen
1.206000e+01	5.700000e+00	20151211_gfpNIPBLcf1_Prometa\MitoSys2\LSM\gfpNIPBLcf1_Noc\DE_W0002\DE_W0002_P0011\DE_2_W0002_P0011_T0002\TR1_W0001_P0286\TR1_2_W0001_P0286_T0001_R1_P2_K1_Ch2-Ch1.zen
1.212000e+01	4.866670e+00	20151211_gfpNIPBLcf1_Prometa\MitoSys2\LSM\gfpNIPBLcf1_Noc\DE_W0002\DE_W0002_P0011\DE_2_W0002_P0011_T0002\TR1_W0001_P0286\TR1_2_W0001_P0286_T0001_R1_P2_K1_Ch2-Ch1.zen
1.218000e+01	5.500000e+00	20151211_gfpNIPBLcf1_Prometa\MitoSys2\LSM\gfpNIPBLcf1_Noc\DE_W0002\DE_W0002_P0011\DE_2_W0002_P0011_T0002\TR1_W0001_P0286\TR1_2_W0001_P0286_T0001_R1_P2_K1_Ch2-Ch1.zen
1.224000e+01	5.800000e+00	20151211_gfpNIPBLcf1_Prometa\MitoSys2\LSM\gfpNIPBLcf1_Noc\DE_W0002\DE_W0002_P0011\DE_2_W0002_P0011_T0002\TR1_W0001_P0286\TR1_2_W0001_P0286_T0001_R1_P2_K1_Ch2-Ch1.zen
1.230000e+01	5.983330e+00	20151211_gfpNIPBLcf1_Prometa\MitoSys2\LSM\gfpNIPBLcf1_Noc\DE_W0002\DE_W0002_P0011\DE_2_W0002_P0011_T0002\TR1_W0001_P0286\TR1_2_W0001_P0286_T0001_R1_P2_K1_Ch2-Ch1.zen
1.236000e+01	5.650000e+00	20151211_gfpNIPBLcf1_Prometa\MitoSys2\LSM\gfpNIPBLcf1_Noc\DE_W0002\DE_W0002_P0011\DE_2_W0002_P0011_T0002\TR1_W0001_P0286\TR1_2_W0001_P0286_T0001_R1_P2_K1_Ch2-Ch1.zen
1.242000e+01	5.383330e+00	20151211_gfpNIPBLcf1_Prometa\MitoSys2\LSM\gfpNIPBLcf1_Noc\DE_W0002\DE_W0002_P0011\DE_2_W0002_P0011_T0002\TR1_W0001_P0286\TR1_2_W0001_P0286_T0001_R1_P2_K1_Ch2-Ch1.zen
1.248000e+01	5.416670e+00	20151211_gfpNIPBLcf1_Prometa\MitoSys2\LSM\gfpNIPBLcf1_Noc\DE_W0002\DE_W0002_P0011\DE_2_W0002_P0011_T0002\TR1_W0001_P0286\TR1_2_W0001_P0286_T0001_R1_P2_K1_Ch2-Ch1.zen
1.254000e+01	5.183330e+00	20151211_gfpNIPBLcf1_Prometa\MitoSys2\LSM\gfpNIPBLcf1_Noc\DE_W0002\DE_W0002_P0011\DE_2_W0002_P0011_T0002\TR1_W0001_P0286\TR1_2_W0001_P0286_T0001_R1_P2_K1_Ch2-Ch1.zen
1.260000e+01	4.800000e+00	20151211_gfpNIPBLcf1_Prometa\MitoSys2\LSM\gfpNIPBLcf1_Noc\DE_W0002\DE_W0002_P0011\DE_2_W0002_P0011_T0002\TR1_W0001_P0286\TR1_2_W0001_P0286_T0001_R1_P2_K1_Ch2-Ch1.zen
1.266000e+01	5.400000e+00	20151211_gfpNIPBLcf1_Prometa\MitoSys2\LSM\gfpNIPBLcf1_Noc\DE_W0002\DE_W0002_P0011\DE_2_W0002_P0011_T0002\TR1_W0001_P0286\TR1_2_W0001_P0286_T0001_R1_P2_K1_Ch2-Ch1.zen
1.272000e+01	5.483330e+00	20151211_gfpNIPBLcf1_Prometa\MitoSys2\LSM\gfpNIPBLcf1_Noc\DE_W0002\DE_W0002_P0011\DE_2_W0002_P0011_T0002\TR1_W0001_P0286\TR1_2_W0001_P0286_T0001_R1_P2_K1_Ch2-Ch1.zen
1.278000e+01	5.683330e+00	20151211_gfpNIPBLcf1_Prometa\MitoSys2\LSM\gfpNIPBLcf1_Noc\DE_W0002\DE_W0002_P0011\DE_2_W0002_P0011_T0002\TR1_W0001_P0286\TR1_2_W0001_P0286_T0001_R1_P2_K1_Ch2-Ch1.zen
1.284000e+01	4.966670e+00	20151211_gfpNIPBLcf1_Prometa\MitoSys2\LSM\gfpNIPBLcf1_Noc\DE_W0002\DE_W0002_P0011\DE_2_W0002_P0011_T0002\TR1_W0001_P0286\TR1_2_W0001_P0286_T0001_R1_P2_K1_Ch2-Ch1.zen
1.290000e+01	4.850000e+00	20151211_gfpNIPBLcf1_Prometa\MitoSys2\LSM\gfpNIPBLcf1_Noc\DE_W0002\DE_W0002_P0011\DE_2_W0002_P0011_T0002\TR1_W0001_P0286\TR1_2_W0001_P0286_T0001_R1_P2_K1_Ch2-Ch1.zen
1.296000e+01	5.600000e+00	20151211_gfpNIPBLcf1_Prometa\MitoSys2\LSM\gfpNIPBLcf1_Noc\DE_W0002\DE_W0002_P0011\DE_2_W0002_P0011_T0002\TR1_W0001_P0286\TR1_2_W0001_P0286_T0001_R1_P2_K1_Ch2-Ch1.zen
1.302000e+01	5.466670e+00	20151211_gfpNIPBLcf1_Prometa\MitoSys2\LSM\gfpNIPBLcf1_Noc\DE_W0002\DE_W0002_P0011\DE_2_W0002_P0011_T0002\TR1_W0001_P0286\TR1_2_W0001_P0286_T0001_R1_P2_K1_Ch2-Ch1.zen
1.308000e+01	5.383330e+00	20151211_gfpNIPBLcf1_Prometa\MitoSys2\LSM\gfpNIPBLcf1_Noc\DE_W0002\DE_W0002_P0011\DE_2_W0002_P0011_T0002\TR1_W0001_P0286\TR1_2_W0001_P0286_T0001_R1_P2_K1_Ch2-Ch1.zen
1.314000e+01	4.800000e+00	20151211_gfpNIPBLcf1_Prometa\MitoSys2\LSM\gfpNIPBLcf1_Noc\DE_W0002\DE_W0002_P0011\DE_2_W0002_P0011_T0002\TR1_W0001_P0286\TR1_2_W0001_P0286_T0001_R1_P2_K1_Ch2-Ch1.zen
1.320000e+01	5.450000e+00	20151211_gfpNIPBLcf1_Prometa\MitoSys2\LSM\gfpNIPBLcf1_Noc\DE_W0002\DE_W0002_P0011\DE_2_W0002_P0011_T0002\TR1_W0001_P0286\TR1_2_W0001_P0286_T0001_R1_P2_K1_Ch2-Ch1.zen
1.326000e+01	4.933330e+00	20151211_gfpNIPBLcf1_Prometa\MitoSys2\LSM\gfpNIPBLcf1_Noc\DE_W0002\DE_W0002_P0011\DE_2_W0002_P0011_T0002\TR1_W0001_P0286\TR1_2_W0001_P0286_T0001_R1_P2_K1_Ch2-Ch1.zen
1.332000e+01	4.483330e+00	20151211_gfpNIPBLcf1_Prometa\MitoSys2\LSM\gfpNIPBLcf1_Noc\DE_W0002\DE_W0002_P0011\DE_2_W0002_P0011_T0002\TR1_W0001_P0286\TR1_2_W0001_P0286_T0001_R1_P2_K1_Ch2-Ch1.zen
1.338000e+01	5.383330e+00	20151211_gfpNIPBLcf1_Prometa\MitoSys2\LSM\gfpNIPBLcf1_Noc\DE_W0002\DE_W0002_P0011\DE_2_W0002_P0011_T0002\TR1_W0001_P0286\TR1_2_W0001_P0286_T0001_R1_P2_K1_Ch2-Ch1.zen
1.344000e+01	5.100000e+00	20151211_gfpNIPBLcf1_Prometa\MitoSys2\LSM\gfpNIPBLcf1_Noc\DE_W0002\DE_W0002_P0011\DE_2_W0002_P0011_T0002\TR1_W0001_P0286\TR1_2_W0001_P0286_T0001_R1_P2_K1_Ch2-Ch1.zen
1.350000e+01	4.966670e+00	20151211_gfpNIPBLcf1_Prometa\MitoSys2\LSM\gfpNIPBLcf1_Noc\DE_W0002\DE_W0002_P0011\DE_2_W0002_P0011_T0002\TR1_W0001_P0286\TR1_2_W0001_P0286_T0001_R1_P2_K1_Ch2-Ch1.zen
1.356000e+01	5.266670e+00	20151211_gfpNIPBLcf1_Prometa\MitoSys2\LSM\gfpNIPBLcf1_Noc\DE_W0002\DE_W0002_P0011\DE_2_W0002_P0011_T0002\TR1_W0001_P0286\TR1_2_W0001_P0286_T0001_R1_P2_K1_Ch2-Ch1.zen
1.362000e+01	4.866670e+00	20151211_gfpNIPBLcf1_Prometa\MitoSys2\LSM\gfpNIPBLcf1_Noc\DE_W0002\DE_W0002_P0011\DE_2_W0002_P0011_T0002\TR1_W0001_P0286\TR1_2_W0001_P0286_T0001_R1_P2_K1_Ch2-Ch1.zen
1.368000e+01	4.966670e+00	20151211_gfpNIPBLcf1_Prometa\MitoSys2\LSM\gfpNIPBLcf1_Noc\DE_W0002\DE_W0002_P0011\DE_2_W0002_P0011_T0002\TR1_W0001_P0286\TR1_2_W0001_P0286_T0001_R1_P2_K1_Ch2-Ch1.zen
1.374000e+01	4.950000e+00	20151211_gfpNIPBLcf1_Prometa\MitoSys2\LSM\gfpNIPBLcf1_Noc\DE_W0002\DE_W0002_P0011\DE_2_W0002_P0011_T0002\TR1_W0001_P0286\TR1_2_W0001_P0286_T0001_R1_P2_K1_Ch2-Ch1.zen
1.380000e+01	4.416670e+00	20151211_gfpNIPBLcf1_Prometa\MitoSys2\LSM\gfpNIPBLcf1_Noc\DE_W0002\DE_W0002_P0011\DE_2_W0002_P0011_T0002\TR1_W0001_P0286\TR1_2_W0001_P0286_T0001_R1_P2_K1_Ch2-Ch1.zen
1.386000e+01	4.216670e+00	20151211_gfpNIPBLcf1_Prometa\MitoSys2\LSM\gfpNIPBLcf1_Noc\DE_W0002\DE_W0002_P0011\DE_2_W0002_P0011_T0002\TR1_W0001_P0286\TR1_2_W0001_P0286_T0001_R1_P2_K1_Ch2-Ch1.zen
1.392000e+01	4.983330e+00	20151211_gfpNIPBLcf1_Prometa\MitoSys2\LSM\gfpNIPBLcf1_Noc\DE_W0002\DE_W0002_P0011\DE_2_W0002_P0011_T0002\TR1_W0001_P0286\TR1_2_W0001_P0286_T0001_R1_P2_K1_Ch2-Ch1.zen
1.398000e+01	5.650000e+00	20151211_gfpNIPBLcf1_Prometa\MitoSys2\LSM\gfpNIPBLcf1_Noc\DE_W0002\DE_W0002_P0011\DE_2_W0002_P0011_T0002\TR1_W0001_P0286\TR1_2_W0001_P0286_T0001_R1_P2_K1_Ch2-Ch1.zen
1.404000e+01	5.800000e+00	20151211_gfpNIPBLcf1_Prometa\MitoSys2\LSM\gfpNIPBLcf1_Noc\DE_W0002\DE_W0002_P0011\DE_2_W0002_P0011_T0002\TR1_W0001_P0286\TR1_2_W0001_P0286_T0001_R1_P2_K1_Ch2-Ch1.zen
1.410000e+01	5.450000e+00	20151211_gfpNIPBLcf1_Prometa\MitoSys2\LSM\gfpNIPBLcf1_Noc\DE_W0002\DE_W0002_P0011\DE_2_W0002_P0011_T0002\TR1_W0001_P0286\TR1_2_W0001_P0286_T0001_R1_P2_K1_Ch2-Ch1.zen
1.416000e+01	5.900000e+00	20151211_gfpNIPBLcf1_Prometa\MitoSys2\LSM\gfpNIPBLcf1_Noc\DE_W0002\DE_W0002_P0011\DE_2_W0002_P0011_T0002\TR1_W0001_P0286\TR1_2_W0001_P0286_T0001_R1_P2_K1_Ch2-Ch1.zen
1.422000e+01	5.033330e+00	20151211_gfpNIPBLcf1_Prometa\MitoSys2\LSM\gfpNIPBLcf1_Noc\DE_W0002\DE_W0002_P0011\DE_2_W0002_P0011_T0002\TR1_W0001_P0286\TR1_2_W0001_P0286_T0001_R1_P2_K1_Ch2-Ch1.zen
1.428000e+01	4.600000e+00	20151211_gfpNIPBLcf1_Prometa\MitoSys2\LSM\gfpNIPBLcf1_Noc\DE_W0002\DE_W0002_P0011\DE_2_W0002_P0011_T0002\TR1_W0001_P0286\TR1_2_W0001_P0286_T0001_R1_P2_K1_Ch2-Ch1.zen
1.434000e+01	4.783330e+00	20151211_gfpNIPBLcf1_Prometa\MitoSys2\LSM\gfpNIPBLcf1_Noc\DE_W0002\DE_W0002_P0011\DE_2_W0002_P0011_T0002\TR1_W0001_P0286\TR1_2_W0001_P0286_T0001_R1_P2_K1_Ch2-Ch1.zen
1.440000e+01	5.216670e+00	20151211_gfpNIPBLcf1_Prometa\MitoSys2\LSM\gfpNIPBLcf1_Noc\DE_W0002\DE_W0002_P0011\DE_2_W0002_P0011_T0002\TR1_W0001_P0286\TR1_2_W0001_P0286_T0001_R1_P2_K1_Ch2-Ch1.zen
1.446000e+01	5.083330e+00	20151211_gfpNIPBLcf1_Prometa\MitoSys2\LSM\gfpNIPBLcf1_Noc\DE_W0002\DE_W0002_P0011\DE_2_W0002_P0011_T0002\TR1_W0001_P0286\TR1_2_W0001_P0286_T0001_R1_P2_K1_Ch2-Ch1.zen
1.452000e+01	4.750000e+00	20151211_gfpNIPBLcf1_Prometa\MitoSys2\LSM\gfpNIPBLcf1_Noc\DE_W0002\DE_W0002_P0011\DE_2_W0002_P0011_T0002\TR1_W0001_P0286\TR1_2_W0001_P0286_T0001_R1_P2_K1_Ch2-Ch1.zen
1.458000e+01	4.683330e+00	20151211_gfpNIPBLcf1_Prometa\MitoSys2\LSM\gfpNIPBLcf1_Noc\DE_W0002\DE_W0002_P0011\DE_2_W0002_P0011_T0002\TR1_W0001_P0286\TR1_2_W0001_P0286_T0001_R1_P2_K1_Ch2-Ch1.zen
1.464000e+01	6.316670e+00	20151211_gfpNIPBLcf1_Prometa\MitoSys2\LSM\gfpNIPBLcf1_Noc\DE_W0002\DE_W0002_P0011\DE_2_W0002_P0011_T0002\TR1_W0001_P0286\TR1_2_W0001_P0286_T0001_R1_P2_K1_Ch2-Ch1.zen
1.470000e+01	7.050000e+00	20151211_gfpNIPBLcf1_Prometa\MitoSys2\LSM\gfpNIPBLcf1_Noc\DE_W0002\DE_W0002_P0011\DE_2_W0002_P0011_T0002\TR1_W0001_P0286\TR1_2_W0001_P0286_T0001_R1_P2_K1_Ch2-Ch1.zen
1.476000e+01	6.466670e+00	20151211_gfpNIPBLcf1_Prometa\MitoSys2\LSM\gfpNIPBLcf1_Noc\DE_W0002\DE_W0002_P0011\DE_2_W0002_P0011_T0002\TR1_W0001_P0286\TR1_2_W0001_P0286_T0001_R1_P2_K1_Ch2-Ch1.zen
1.482000e+01	6.850000e+00	20151211_gfpNIPBLcf1_Prometa\MitoSys2\LSM\gfpNIPBLcf1_Noc\DE_W0002\DE_W0002_P0011\DE_2_W0002_P0011_T0002\TR1_W0001_P0286\TR1_2_W0001_P0286_T0001_R1_P2_K1_Ch2-Ch1.zen
1.488000e+01	5.983330e+00	20151211_gfpNIPBLcf1_Prometa\MitoSys2\LSM\gfpNIPBLcf1_Noc\DE_W0002\DE_W0002_P0011\DE_2_W0002_P0011_T0002\TR1_W0001_P0286\TR1_2_W0001_P0286_T0001_R1_P2_K1_Ch2-Ch1.zen
1.494000e+01	5.516670e+00	20151211_gfpNIPBLcf1_Prometa\MitoSys2\LSM\gfpNIPBLcf1_Noc\DE_W0002\DE_W0002_P0011\DE_2_W0002_P0011_T0002\TR1_W0001_P0286\TR1_2_W0001_P0286_T0001_R1_P2_K1_Ch2-Ch1.zen
15	5.450000e+00	20151211_gfpNIPBLcf1_Prometa\MitoSys2\LSM\gfpNIPBLcf1_Noc\DE_W0002\DE_W0002_P0011\DE_2_W0002_P0011_T0002\TR1_W0001_P0286\TR1_2_W0001_P0286_T0001_R1_P2_K1_Ch2-Ch1.zen
1.506000e+01	7.250000e+00	20151211_gfpNIPBLcf1_Prometa\MitoSys2\LSM\gfpNIPBLcf1_Noc\DE_W0002\DE_W0002_P0011\DE_2_W0002_P0011_T0002\TR1_W0001_P0286\TR1_2_W0001_P0286_T0001_R1_P2_K1_Ch2-Ch1.zen
1.512000e+01	5.566670e+00	20151211_gfpNIPBLcf1_Prometa\MitoSys2\LSM\gfpNIPBLcf1_Noc\DE_W0002\DE_W0002_P0011\DE_2_W0002_P0011_T0002\TR1_W0001_P0286\TR1_2_W0001_P0286_T0001_R1_P2_K1_Ch2-Ch1.zen
1.518000e+01	6.216670e+00	20151211_gfpNIPBLcf1_Prometa\MitoSys2\LSM\gfpNIPBLcf1_Noc\DE_W0002\DE_W0002_P0011\DE_2_W0002_P0011_T0002\TR1_W0001_P0286\TR1_2_W0001_P0286_T0001_R1_P2_K1_Ch2-Ch1.zen
1.524000e+01	4.600000e+00	20151211_gfpNIPBLcf1_Prometa\MitoSys2\LSM\gfpNIPBLcf1_Noc\DE_W0002\DE_W0002_P0011\DE_2_W0002_P0011_T0002\TR1_W0001_P0286\TR1_2_W0001_P0286_T0001_R1_P2_K1_Ch2-Ch1.zen
1.530000e+01	4.900000e+00	20151211_gfpNIPBLcf1_Prometa\MitoSys2\LSM\gfpNIPBLcf1_Noc\DE_W0002\DE_W0002_P0011\DE_2_W0002_P0011_T0002\TR1_W0001_P0286\TR1_2_W0001_P0286_T0001_R1_P2_K1_Ch2-Ch1.zen
1.536000e+01	4.716670e+00	20151211_gfpNIPBLcf1_Prometa\MitoSys2\LSM\gfpNIPBLcf1_Noc\DE_W0002\DE_W0002_P0011\DE_2_W0002_P0011_T0002\TR1_W0001_P0286\TR1_2_W0001_P0286_T0001_R1_P2_K1_Ch2-Ch1.zen
1.542000e+01	5.250000e+00	20151211_gfpNIPBLcf1_Prometa\MitoSys2\LSM\gfpNIPBLcf1_Noc\DE_W0002\DE_W0002_P0011\DE_2_W0002_P0011_T0002\TR1_W0001_P0286\TR1_2_W0001_P0286_T0001_R1_P2_K1_Ch2-Ch1.zen
1.548000e+01	4.950000e+00	20151211_gfpNIPBLcf1_Prometa\MitoSys2\LSM\gfpNIPBLcf1_Noc\DE_W0002\DE_W0002_P0011\DE_2_W0002_P0011_T0002\TR1_W0001_P0286\TR1_2_W0001_P0286_T0001_R1_P2_K1_Ch2-Ch1.zen
1.554000e+01	4.650000e+00	20151211_gfpNIPBLcf1_Prometa\MitoSys2\LSM\gfpNIPBLcf1_Noc\DE_W0002\DE_W0002_P0011\DE_2_W0002_P0011_T0002\TR1_W0001_P0286\TR1_2_W0001_P0286_T0001_R1_P2_K1_Ch2-Ch1.zen
1.560000e+01	5.400000e+00	20151211_gfpNIPBLcf1_Prometa\MitoSys2\LSM\gfpNIPBLcf1_Noc\DE_W0002\DE_W0002_P0011\DE_2_W0002_P0011_T0002\TR1_W0001_P0286\TR1_2_W0001_P0286_T0001_R1_P2_K1_Ch2-Ch1.zen
1.566000e+01	5.666670e+00	20151211_gfpNIPBLcf1_Prometa\MitoSys2\LSM\gfpNIPBLcf1_Noc\DE_W0002\DE_W0002_P0011\DE_2_W0002_P0011_T0002\TR1_W0001_P0286\TR1_2_W0001_P0286_T0001_R1_P2_K1_Ch2-Ch1.zen
1.572000e+01	5.083330e+00	20151211_gfpNIPBLcf1_Prometa\MitoSys2\LSM\gfpNIPBLcf1_Noc\DE_W0002\DE_W0002_P0011\DE_2_W0002_P0011_T0002\TR1_W0001_P0286\TR1_2_W0001_P0286_T0001_R1_P2_K1_Ch2-Ch1.zen
1.578000e+01	4.666670e+00	20151211_gfpNIPBLcf1_Prometa\MitoSys2\LSM\gfpNIPBLcf1_Noc\DE_W0002\DE_W0002_P0011\DE_2_W0002_P0011_T0002\TR1_W0001_P0286\TR1_2_W0001_P0286_T0001_R1_P2_K1_Ch2-Ch1.zen
1.584000e+01	5.033330e+00	20151211_gfpNIPBLcf1_Prometa\MitoSys2\LSM\gfpNIPBLcf1_Noc\DE_W0002\DE_W0002_P0011\DE_2_W0002_P0011_T0002\TR1_W0001_P0286\TR1_2_W0001_P0286_T0001_R1_P2_K1_Ch2-Ch1.zen
1.590000e+01	5.416670e+00	20151211_gfpNIPBLcf1_Prometa\MitoSys2\LSM\gfpNIPBLcf1_Noc\DE_W0002\DE_W0002_P0011\DE_2_W0002_P0011_T0002\TR1_W0001_P0286\TR1_2_W0001_P0286_T0001_R1_P2_K1_Ch2-Ch1.zen
1.596000e+01	5.283330e+00	20151211_gfpNIPBLcf1_Prometa\MitoSys2\LSM\gfpNIPBLcf1_Noc\DE_W0002\DE_W0002_P0011\DE_2_W0002_P0011_T0002\TR1_W0001_P0286\TR1_2_W0001_P0286_T0001_R1_P2_K1_Ch2-Ch1.zen
1.602000e+01	5.516670e+00	20151211_gfpNIPBLcf1_Prometa\MitoSys2\LSM\gfpNIPBLcf1_Noc\DE_W0002\DE_W0002_P0011\DE_2_W0002_P0011_T0002\TR1_W0001_P0286\TR1_2_W0001_P0286_T0001_R1_P2_K1_Ch2-Ch1.zen
1.608000e+01	5.883330e+00	20151211_gfpNIPBLcf1_Prometa\MitoSys2\LSM\gfpNIPBLcf1_Noc\DE_W0002\DE_W0002_P0011\DE_2_W0002_P0011_T0002\TR1_W0001_P0286\TR1_2_W0001_P0286_T0001_R1_P2_K1_Ch2-Ch1.zen
1.614000e+01	5.466670e+00	20151211_gfpNIPBLcf1_Prometa\MitoSys2\LSM\gfpNIPBLcf1_Noc\DE_W0002\DE_W0002_P0011\DE_2_W0002_P0011_T0002\TR1_W0001_P0286\TR1_2_W0001_P0286_T0001_R1_P2_K1_Ch2-Ch1.zen
1.620000e+01	5.716670e+00	20151211_gfpNIPBLcf1_Prometa\MitoSys2\LSM\gfpNIPBLcf1_Noc\DE_W0002\DE_W0002_P0011\DE_2_W0002_P0011_T0002\TR1_W0001_P0286\TR1_2_W0001_P0286_T0001_R1_P2_K1_Ch2-Ch1.zen
1.626000e+01	5.016670e+00	20151211_gfpNIPBLcf1_Prometa\MitoSys2\LSM\gfpNIPBLcf1_Noc\DE_W0002\DE_W0002_P0011\DE_2_W0002_P0011_T0002\TR1_W0001_P0286\TR1_2_W0001_P0286_T0001_R1_P2_K1_Ch2-Ch1.zen
1.632000e+01	5.200000e+00	20151211_gfpNIPBLcf1_Prometa\MitoSys2\LSM\gfpNIPBLcf1_Noc\DE_W0002\DE_W0002_P0011\DE_2_W0002_P0011_T0002\TR1_W0001_P0286\TR1_2_W0001_P0286_T0001_R1_P2_K1_Ch2-Ch1.zen
1.638000e+01	4.666670e+00	20151211_gfpNIPBLcf1_Prometa\MitoSys2\LSM\gfpNIPBLcf1_Noc\DE_W0002\DE_W0002_P0011\DE_2_W0002_P0011_T0002\TR1_W0001_P0286\TR1_2_W0001_P0286_T0001_R1_P2_K1_Ch2-Ch1.zen
1.644000e+01	5.850000e+00	20151211_gfpNIPBLcf1_Prometa\MitoSys2\LSM\gfpNIPBLcf1_Noc\DE_W0002\DE_W0002_P0011\DE_2_W0002_P0011_T0002\TR1_W0001_P0286\TR1_2_W0001_P0286_T0001_R1_P2_K1_Ch2-Ch1.zen
1.650000e+01	4.766670e+00	20151211_gfpNIPBLcf1_Prometa\MitoSys2\LSM\gfpNIPBLcf1_Noc\DE_W0002\DE_W0002_P0011\DE_2_W0002_P0011_T0002\TR1_W0001_P0286\TR1_2_W0001_P0286_T0001_R1_P2_K1_Ch2-Ch1.zen
1.656000e+01	5.666670e+00	20151211_gfpNIPBLcf1_Prometa\MitoSys2\LSM\gfpNIPBLcf1_Noc\DE_W0002\DE_W0002_P0011\DE_2_W0002_P0011_T0002\TR1_W0001_P0286\TR1_2_W0001_P0286_T0001_R1_P2_K1_Ch2-Ch1.zen
1.662000e+01	6.116670e+00	20151211_gfpNIPBLcf1_Prometa\MitoSys2\LSM\gfpNIPBLcf1_Noc\DE_W0002\DE_W0002_P0011\DE_2_W0002_P0011_T0002\TR1_W0001_P0286\TR1_2_W0001_P0286_T0001_R1_P2_K1_Ch2-Ch1.zen
1.668000e+01	4.750000e+00	20151211_gfpNIPBLcf1_Prometa\MitoSys2\LSM\gfpNIPBLcf1_Noc\DE_W0002\DE_W0002_P0011\DE_2_W0002_P0011_T0002\TR1_W0001_P0286\TR1_2_W0001_P0286_T0001_R1_P2_K1_Ch2-Ch1.zen
1.674000e+01	5.200000e+00	20151211_gfpNIPBLcf1_Prometa\MitoSys2\LSM\gfpNIPBLcf1_Noc\DE_W0002\DE_W0002_P0011\DE_2_W0002_P0011_T0002\TR1_W0001_P0286\TR1_2_W0001_P0286_T0001_R1_P2_K1_Ch2-Ch1.zen
1.680000e+01	5.400000e+00	20151211_gfpNIPBLcf1_Prometa\MitoSys2\LSM\gfpNIPBLcf1_Noc\DE_W0002\DE_W0002_P0011\DE_2_W0002_P0011_T0002\TR1_W0001_P0286\TR1_2_W0001_P0286_T0001_R1_P2_K1_Ch2-Ch1.zen
1.686000e+01	6.350000e+00	20151211_gfpNIPBLcf1_Prometa\MitoSys2\LSM\gfpNIPBLcf1_Noc\DE_W0002\DE_W0002_P0011\DE_2_W0002_P0011_T0002\TR1_W0001_P0286\TR1_2_W0001_P0286_T0001_R1_P2_K1_Ch2-Ch1.zen
1.692000e+01	5.216670e+00	20151211_gfpNIPBLcf1_Prometa\MitoSys2\LSM\gfpNIPBLcf1_Noc\DE_W0002\DE_W0002_P0011\DE_2_W0002_P0011_T0002\TR1_W0001_P0286\TR1_2_W0001_P0286_T0001_R1_P2_K1_Ch2-Ch1.zen
1.698000e+01	6.000000e+00	20151211_gfpNIPBLcf1_Prometa\MitoSys2\LSM\gfpNIPBLcf1_Noc\DE_W0002\DE_W0002_P0011\DE_2_W0002_P0011_T0002\TR1_W0001_P0286\TR1_2_W0001_P0286_T0001_R1_P2_K1_Ch2-Ch1.zen
1.704000e+01	6.366670e+00	20151211_gfpNIPBLcf1_Prometa\MitoSys2\LSM\gfpNIPBLcf1_Noc\DE_W0002\DE_W0002_P0011\DE_2_W0002_P0011_T0002\TR1_W0001_P0286\TR1_2_W0001_P0286_T0001_R1_P2_K1_Ch2-Ch1.zen
1.710000e+01	6.766670e+00	20151211_gfpNIPBLcf1_Prometa\MitoSys2\LSM\gfpNIPBLcf1_Noc\DE_W0002\DE_W0002_P0011\DE_2_W0002_P0011_T0002\TR1_W0001_P0286\TR1_2_W0001_P0286_T0001_R1_P2_K1_Ch2-Ch1.zen
1.716000e+01	6.833330e+00	20151211_gfpNIPBLcf1_Prometa\MitoSys2\LSM\gfpNIPBLcf1_Noc\DE_W0002\DE_W0002_P0011\DE_2_W0002_P0011_T0002\TR1_W0001_P0286\TR1_2_W0001_P0286_T0001_R1_P2_K1_Ch2-Ch1.zen
1.722000e+01	6.466670e+00	20151211_gfpNIPBLcf1_Prometa\MitoSys2\LSM\gfpNIPBLcf1_Noc\DE_W0002\DE_W0002_P0011\DE_2_W0002_P0011_T0002\TR1_W0001_P0286\TR1_2_W0001_P0286_T0001_R1_P2_K1_Ch2-Ch1.zen
1.728000e+01	5.033330e+00	20151211_gfpNIPBLcf1_Prometa\MitoSys2\LSM\gfpNIPBLcf1_Noc\DE_W0002\DE_W0002_P0011\DE_2_W0002_P0011_T0002\TR1_W0001_P0286\TR1_2_W0001_P0286_T0001_R1_P2_K1_Ch2-Ch1.zen
1.734000e+01	5.133330e+00	20151211_gfpNIPBLcf1_Prometa\MitoSys2\LSM\gfpNIPBLcf1_Noc\DE_W0002\DE_W0002_P0011\DE_2_W0002_P0011_T0002\TR1_W0001_P0286\TR1_2_W0001_P0286_T0001_R1_P2_K1_Ch2-Ch1.zen
1.740000e+01	5.983330e+00	20151211_gfpNIPBLcf1_Prometa\MitoSys2\LSM\gfpNIPBLcf1_Noc\DE_W0002\DE_W0002_P0011\DE_2_W0002_P0011_T0002\TR1_W0001_P0286\TR1_2_W0001_P0286_T0001_R1_P2_K1_Ch2-Ch1.zen
1.746000e+01	5.266670e+00	20151211_gfpNIPBLcf1_Prometa\MitoSys2\LSM\gfpNIPBLcf1_Noc\DE_W0002\DE_W0002_P0011\DE_2_W0002_P0011_T0002\TR1_W0001_P0286\TR1_2_W0001_P0286_T0001_R1_P2_K1_Ch2-Ch1.zen
1.752000e+01	5.016670e+00	20151211_gfpNIPBLcf1_Prometa\MitoSys2\LSM\gfpNIPBLcf1_Noc\DE_W0002\DE_W0002_P0011\DE_2_W0002_P0011_T0002\TR1_W0001_P0286\TR1_2_W0001_P0286_T0001_R1_P2_K1_Ch2-Ch1.zen
1.758000e+01	5.300000e+00	20151211_gfpNIPBLcf1_Prometa\MitoSys2\LSM\gfpNIPBLcf1_Noc\DE_W0002\DE_W0002_P0011\DE_2_W0002_P0011_T0002\TR1_W0001_P0286\TR1_2_W0001_P0286_T0001_R1_P2_K1_Ch2-Ch1.zen
1.764000e+01	4.583330e+00	20151211_gfpNIPBLcf1_Prometa\MitoSys2\LSM\gfpNIPBLcf1_Noc\DE_W0002\DE_W0002_P0011\DE_2_W0002_P0011_T0002\TR1_W0001_P0286\TR1_2_W0001_P0286_T0001_R1_P2_K1_Ch2-Ch1.zen
1.770000e+01	4.233330e+00	20151211_gfpNIPBLcf1_Prometa\MitoSys2\LSM\gfpNIPBLcf1_Noc\DE_W0002\DE_W0002_P0011\DE_2_W0002_P0011_T0002\TR1_W0001_P0286\TR1_2_W0001_P0286_T0001_R1_P2_K1_Ch2-Ch1.zen
1.776000e+01	4.483330e+00	20151211_gfpNIPBLcf1_Prometa\MitoSys2\LSM\gfpNIPBLcf1_Noc\DE_W0002\DE_W0002_P0011\DE_2_W0002_P0011_T0002\TR1_W0001_P0286\TR1_2_W0001_P0286_T0001_R1_P2_K1_Ch2-Ch1.zen
1.782000e+01	4.900000e+00	20151211_gfpNIPBLcf1_Prometa\MitoSys2\LSM\gfpNIPBLcf1_Noc\DE_W0002\DE_W0002_P0011\DE_2_W0002_P0011_T0002\TR1_W0001_P0286\TR1_2_W0001_P0286_T0001_R1_P2_K1_Ch2-Ch1.zen
1.788000e+01	4.733330e+00	20151211_gfpNIPBLcf1_Prometa\MitoSys2\LSM\gfpNIPBLcf1_Noc\DE_W0002\DE_W0002_P0011\DE_2_W0002_P0011_T0002\TR1_W0001_P0286\TR1_2_W0001_P0286_T0001_R1_P2_K1_Ch2-Ch1.zen
1.794000e+01	5.383330e+00	20151211_gfpNIPBLcf1_Prometa\MitoSys2\LSM\gfpNIPBLcf1_Noc\DE_W0002\DE_W0002_P0011\DE_2_W0002_P0011_T0002\TR1_W0001_P0286\TR1_2_W0001_P0286_T0001_R1_P2_K1_Ch2-Ch1.zen
18	5.700000e+00	20151211_gfpNIPBLcf1_Prometa\MitoSys2\LSM\gfpNIPBLcf1_Noc\DE_W0002\DE_W0002_P0011\DE_2_W0002_P0011_T0002\TR1_W0001_P0286\TR1_2_W0001_P0286_T0001_R1_P2_K1_Ch2-Ch1.zen
1.806000e+01	5.250000e+00	20151211_gfpNIPBLcf1_Prometa\MitoSys2\LSM\gfpNIPBLcf1_Noc\DE_W0002\DE_W0002_P0011\DE_2_W0002_P0011_T0002\TR1_W0001_P0286\TR1_2_W0001_P0286_T0001_R1_P2_K1_Ch2-Ch1.zen
1.812000e+01	5.100000e+00	20151211_gfpNIPBLcf1_Prometa\MitoSys2\LSM\gfpNIPBLcf1_Noc\DE_W0002\DE_W0002_P0011\DE_2_W0002_P0011_T0002\TR1_W0001_P0286\TR1_2_W0001_P0286_T0001_R1_P2_K1_Ch2-Ch1.zen
1.818000e+01	6.550000e+00	20151211_gfpNIPBLcf1_Prometa\MitoSys2\LSM\gfpNIPBLcf1_Noc\DE_W0002\DE_W0002_P0011\DE_2_W0002_P0011_T0002\TR1_W0001_P0286\TR1_2_W0001_P0286_T0001_R1_P2_K1_Ch2-Ch1.zen
1.824000e+01	5.033330e+00	20151211_gfpNIPBLcf1_Prometa\MitoSys2\LSM\gfpNIPBLcf1_Noc\DE_W0002\DE_W0002_P0011\DE_2_W0002_P0011_T0002\TR1_W0001_P0286\TR1_2_W0001_P0286_T0001_R1_P2_K1_Ch2-Ch1.zen
1.830000e+01	6.216670e+00	20151211_gfpNIPBLcf1_Prometa\MitoSys2\LSM\gfpNIPBLcf1_Noc\DE_W0002\DE_W0002_P0011\DE_2_W0002_P0011_T0002\TR1_W0001_P0286\TR1_2_W0001_P0286_T0001_R1_P2_K1_Ch2-Ch1.zen
1.836000e+01	6.333330e+00	20151211_gfpNIPBLcf1_Prometa\MitoSys2\LSM\gfpNIPBLcf1_Noc\DE_W0002\DE_W0002_P0011\DE_2_W0002_P0011_T0002\TR1_W0001_P0286\TR1_2_W0001_P0286_T0001_R1_P2_K1_Ch2-Ch1.zen
1.842000e+01	5.400000e+00	20151211_gfpNIPBLcf1_Prometa\MitoSys2\LSM\gfpNIPBLcf1_Noc\DE_W0002\DE_W0002_P0011\DE_2_W0002_P0011_T0002\TR1_W0001_P0286\TR1_2_W0001_P0286_T0001_R1_P2_K1_Ch2-Ch1.zen
1.848000e+01	5.416670e+00	20151211_gfpNIPBLcf1_Prometa\MitoSys2\LSM\gfpNIPBLcf1_Noc\DE_W0002\DE_W0002_P0011\DE_2_W0002_P0011_T0002\TR1_W0001_P0286\TR1_2_W0001_P0286_T0001_R1_P2_K1_Ch2-Ch1.zen
1.854000e+01	6.066670e+00	20151211_gfpNIPBLcf1_Prometa\MitoSys2\LSM\gfpNIPBLcf1_Noc\DE_W0002\DE_W0002_P0011\DE_2_W0002_P0011_T0002\TR1_W0001_P0286\TR1_2_W0001_P0286_T0001_R1_P2_K1_Ch2-Ch1.zen
1.860000e+01	5.616670e+00	20151211_gfpNIPBLcf1_Prometa\MitoSys2\LSM\gfpNIPBLcf1_Noc\DE_W0002\DE_W0002_P0011\DE_2_W0002_P0011_T0002\TR1_W0001_P0286\TR1_2_W0001_P0286_T0001_R1_P2_K1_Ch2-Ch1.zen
1.866000e+01	4.750000e+00	20151211_gfpNIPBLcf1_Prometa\MitoSys2\LSM\gfpNIPBLcf1_Noc\DE_W0002\DE_W0002_P0011\DE_2_W0002_P0011_T0002\TR1_W0001_P0286\TR1_2_W0001_P0286_T0001_R1_P2_K1_Ch2-Ch1.zen
1.872000e+01	5.366670e+00	20151211_gfpNIPBLcf1_Prometa\MitoSys2\LSM\gfpNIPBLcf1_Noc\DE_W0002\DE_W0002_P0011\DE_2_W0002_P0011_T0002\TR1_W0001_P0286\TR1_2_W0001_P0286_T0001_R1_P2_K1_Ch2-Ch1.zen
1.878000e+01	5.083330e+00	20151211_gfpNIPBLcf1_Prometa\MitoSys2\LSM\gfpNIPBLcf1_Noc\DE_W0002\DE_W0002_P0011\DE_2_W0002_P0011_T0002\TR1_W0001_P0286\TR1_2_W0001_P0286_T0001_R1_P2_K1_Ch2-Ch1.zen
1.884000e+01	5.500000e+00	20151211_gfpNIPBLcf1_Prometa\MitoSys2\LSM\gfpNIPBLcf1_Noc\DE_W0002\DE_W0002_P0011\DE_2_W0002_P0011_T0002\TR1_W0001_P0286\TR1_2_W0001_P0286_T0001_R1_P2_K1_Ch2-Ch1.zen
1.890000e+01	7.100000e+00	20151211_gfpNIPBLcf1_Prometa\MitoSys2\LSM\gfpNIPBLcf1_Noc\DE_W0002\DE_W0002_P0011\DE_2_W0002_P0011_T0002\TR1_W0001_P0286\TR1_2_W0001_P0286_T0001_R1_P2_K1_Ch2-Ch1.zen
1.896000e+01	7.600000e+00	20151211_gfpNIPBLcf1_Prometa\MitoSys2\LSM\gfpNIPBLcf1_Noc\DE_W0002\DE_W0002_P0011\DE_2_W0002_P0011_T0002\TR1_W0001_P0286\TR1_2_W0001_P0286_T0001_R1_P2_K1_Ch2-Ch1.zen
1.902000e+01	6.533330e+00	20151211_gfpNIPBLcf1_Prometa\MitoSys2\LSM\gfpNIPBLcf1_Noc\DE_W0002\DE_W0002_P0011\DE_2_W0002_P0011_T0002\TR1_W0001_P0286\TR1_2_W0001_P0286_T0001_R1_P2_K1_Ch2-Ch1.zen
1.908000e+01	6.633330e+00	20151211_gfpNIPBLcf1_Prometa\MitoSys2\LSM\gfpNIPBLcf1_Noc\DE_W0002\DE_W0002_P0011\DE_2_W0002_P0011_T0002\TR1_W0001_P0286\TR1_2_W0001_P0286_T0001_R1_P2_K1_Ch2-Ch1.zen
1.914000e+01	5.666670e+00	20151211_gfpNIPBLcf1_Prometa\MitoSys2\LSM\gfpNIPBLcf1_Noc\DE_W0002\DE_W0002_P0011\DE_2_W0002_P0011_T0002\TR1_W0001_P0286\TR1_2_W0001_P0286_T0001_R1_P2_K1_Ch2-Ch1.zen
1.920000e+01	7.333330e+00	20151211_gfpNIPBLcf1_Prometa\MitoSys2\LSM\gfpNIPBLcf1_Noc\DE_W0002\DE_W0002_P0011\DE_2_W0002_P0011_T0002\TR1_W0001_P0286\TR1_2_W0001_P0286_T0001_R1_P2_K1_Ch2-Ch1.zen
1.926000e+01	5.816670e+00	20151211_gfpNIPBLcf1_Prometa\MitoSys2\LSM\gfpNIPBLcf1_Noc\DE_W0002\DE_W0002_P0011\DE_2_W0002_P0011_T0002\TR1_W0001_P0286\TR1_2_W0001_P0286_T0001_R1_P2_K1_Ch2-Ch1.zen
1.932000e+01	4.900000e+00	20151211_gfpNIPBLcf1_Prometa\MitoSys2\LSM\gfpNIPBLcf1_Noc\DE_W0002\DE_W0002_P0011\DE_2_W0002_P0011_T0002\TR1_W0001_P0286\TR1_2_W0001_P0286_T0001_R1_P2_K1_Ch2-Ch1.zen
1.938000e+01	4.916670e+00	20151211_gfpNIPBLcf1_Prometa\MitoSys2\LSM\gfpNIPBLcf1_Noc\DE_W0002\DE_W0002_P0011\DE_2_W0002_P0011_T0002\TR1_W0001_P0286\TR1_2_W0001_P0286_T0001_R1_P2_K1_Ch2-Ch1.zen
1.944000e+01	5.016670e+00	20151211_gfpNIPBLcf1_Prometa\MitoSys2\LSM\gfpNIPBLcf1_Noc\DE_W0002\DE_W0002_P0011\DE_2_W0002_P0011_T0002\TR1_W0001_P0286\TR1_2_W0001_P0286_T0001_R1_P2_K1_Ch2-Ch1.zen
1.950000e+01	5.350000e+00	20151211_gfpNIPBLcf1_Prometa\MitoSys2\LSM\gfpNIPBLcf1_Noc\DE_W0002\DE_W0002_P0011\DE_2_W0002_P0011_T0002\TR1_W0001_P0286\TR1_2_W0001_P0286_T0001_R1_P2_K1_Ch2-Ch1.zen
1.956000e+01	5.750000e+00	20151211_gfpNIPBLcf1_Prometa\MitoSys2\LSM\gfpNIPBLcf1_Noc\DE_W0002\DE_W0002_P0011\DE_2_W0002_P0011_T0002\TR1_W0001_P0286\TR1_2_W0001_P0286_T0001_R1_P2_K1_Ch2-Ch1.zen
1.962000e+01	5.550000e+00	20151211_gfpNIPBLcf1_Prometa\MitoSys2\LSM\gfpNIPBLcf1_Noc\DE_W0002\DE_W0002_P0011\DE_2_W0002_P0011_T0002\TR1_W0001_P0286\TR1_2_W0001_P0286_T0001_R1_P2_K1_Ch2-Ch1.zen
1.968000e+01	6.783330e+00	20151211_gfpNIPBLcf1_Prometa\MitoSys2\LSM\gfpNIPBLcf1_Noc\DE_W0002\DE_W0002_P0011\DE_2_W0002_P0011_T0002\TR1_W0001_P0286\TR1_2_W0001_P0286_T0001_R1_P2_K1_Ch2-Ch1.zen
1.974000e+01	6.950000e+00	20151211_gfpNIPBLcf1_Prometa\MitoSys2\LSM\gfpNIPBLcf1_Noc\DE_W0002\DE_W0002_P0011\DE_2_W0002_P0011_T0002\TR1_W0001_P0286\TR1_2_W0001_P0286_T0001_R1_P2_K1_Ch2-Ch1.zen
1.980000e+01	7.133330e+00	20151211_gfpNIPBLcf1_Prometa\MitoSys2\LSM\gfpNIPBLcf1_Noc\DE_W0002\DE_W0002_P0011\DE_2_W0002_P0011_T0002\TR1_W0001_P0286\TR1_2_W0001_P0286_T0001_R1_P2_K1_Ch2-Ch1.zen
1.986000e+01	6.266670e+00	20151211_gfpNIPBLcf1_Prometa\MitoSys2\LSM\gfpNIPBLcf1_Noc\DE_W0002\DE_W0002_P0011\DE_2_W0002_P0011_T0002\TR1_W0001_P0286\TR1_2_W0001_P0286_T0001_R1_P2_K1_Ch2-Ch1.zen
1.992000e+01	6.033330e+00	20151211_gfpNIPBLcf1_Prometa\MitoSys2\LSM\gfpNIPBLcf1_Noc\DE_W0002\DE_W0002_P0011\DE_2_W0002_P0011_T0002\TR1_W0001_P0286\TR1_2_W0001_P0286_T0001_R1_P2_K1_Ch2-Ch1.zen
1.998000e+01	5.650000e+00	20151211_gfpNIPBLcf1_Prometa\MitoSys2\LSM\gfpNIPBLcf1_Noc\DE_W0002\DE_W0002_P0011\DE_2_W0002_P0011_T0002\TR1_W0001_P0286\TR1_2_W0001_P0286_T0001_R1_P2_K1_Ch2-Ch1.zen
2.004000e+01	5.483330e+00	20151211_gfpNIPBLcf1_Prometa\MitoSys2\LSM\gfpNIPBLcf1_Noc\DE_W0002\DE_W0002_P0011\DE_2_W0002_P0011_T0002\TR1_W0001_P0286\TR1_2_W0001_P0286_T0001_R1_P2_K1_Ch2-Ch1.zen
2.010000e+01	6.050000e+00	20151211_gfpNIPBLcf1_Prometa\MitoSys2\LSM\gfpNIPBLcf1_Noc\DE_W0002\DE_W0002_P0011\DE_2_W0002_P0011_T0002\TR1_W0001_P0286\TR1_2_W0001_P0286_T0001_R1_P2_K1_Ch2-Ch1.zen
2.016000e+01	6.183330e+00	20151211_gfpNIPBLcf1_Prometa\MitoSys2\LSM\gfpNIPBLcf1_Noc\DE_W0002\DE_W0002_P0011\DE_2_W0002_P0011_T0002\TR1_W0001_P0286\TR1_2_W0001_P0286_T0001_R1_P2_K1_Ch2-Ch1.zen
2.022000e+01	4.983330e+00	20151211_gfpNIPBLcf1_Prometa\MitoSys2\LSM\gfpNIPBLcf1_Noc\DE_W0002\DE_W0002_P0011\DE_2_W0002_P0011_T0002\TR1_W0001_P0286\TR1_2_W0001_P0286_T0001_R1_P2_K1_Ch2-Ch1.zen
2.028000e+01	6.083330e+00	20151211_gfpNIPBLcf1_Prometa\MitoSys2\LSM\gfpNIPBLcf1_Noc\DE_W0002\DE_W0002_P0011\DE_2_W0002_P0011_T0002\TR1_W0001_P0286\TR1_2_W0001_P0286_T0001_R1_P2_K1_Ch2-Ch1.zen
2.034000e+01	5.150000e+00	20151211_gfpNIPBLcf1_Prometa\MitoSys2\LSM\gfpNIPBLcf1_Noc\DE_W0002\DE_W0002_P0011\DE_2_W0002_P0011_T0002\TR1_W0001_P0286\TR1_2_W0001_P0286_T0001_R1_P2_K1_Ch2-Ch1.zen
2.040000e+01	5.983330e+00	20151211_gfpNIPBLcf1_Prometa\MitoSys2\LSM\gfpNIPBLcf1_Noc\DE_W0002\DE_W0002_P0011\DE_2_W0002_P0011_T0002\TR1_W0001_P0286\TR1_2_W0001_P0286_T0001_R1_P2_K1_Ch2-Ch1.zen
2.046000e+01	6.333330e+00	20151211_gfpNIPBLcf1_Prometa\MitoSys2\LSM\gfpNIPBLcf1_Noc\DE_W0002\DE_W0002_P0011\DE_2_W0002_P0011_T0002\TR1_W0001_P0286\TR1_2_W0001_P0286_T0001_R1_P2_K1_Ch2-Ch1.zen
2.052000e+01	7.366670e+00	20151211_gfpNIPBLcf1_Prometa\MitoSys2\LSM\gfpNIPBLcf1_Noc\DE_W0002\DE_W0002_P0011\DE_2_W0002_P0011_T0002\TR1_W0001_P0286\TR1_2_W0001_P0286_T0001_R1_P2_K1_Ch2-Ch1.zen
2.058000e+01	7.550000e+00	20151211_gfpNIPBLcf1_Prometa\MitoSys2\LSM\gfpNIPBLcf1_Noc\DE_W0002\DE_W0002_P0011\DE_2_W0002_P0011_T0002\TR1_W0001_P0286\TR1_2_W0001_P0286_T0001_R1_P2_K1_Ch2-Ch1.zen
2.064000e+01	6.916670e+00	20151211_gfpNIPBLcf1_Prometa\MitoSys2\LSM\gfpNIPBLcf1_Noc\DE_W0002\DE_W0002_P0011\DE_2_W0002_P0011_T0002\TR1_W0001_P0286\TR1_2_W0001_P0286_T0001_R1_P2_K1_Ch2-Ch1.zen
2.070000e+01	7.250000e+00	20151211_gfpNIPBLcf1_Prometa\MitoSys2\LSM\gfpNIPBLcf1_Noc\DE_W0002\DE_W0002_P0011\DE_2_W0002_P0011_T0002\TR1_W0001_P0286\TR1_2_W0001_P0286_T0001_R1_P2_K1_Ch2-Ch1.zen
2.076000e+01	9.683330e+00	20151211_gfpNIPBLcf1_Prometa\MitoSys2\LSM\gfpNIPBLcf1_Noc\DE_W0002\DE_W0002_P0011\DE_2_W0002_P0011_T0002\TR1_W0001_P0286\TR1_2_W0001_P0286_T0001_R1_P2_K1_Ch2-Ch1.zen
2.082000e+01	1.083333e+01	20151211_gfpNIPBLcf1_Prometa\MitoSys2\LSM\gfpNIPBLcf1_Noc\DE_W0002\DE_W0002_P0011\DE_2_W0002_P0011_T0002\TR1_W0001_P0286\TR1_2_W0001_P0286_T0001_R1_P2_K1_Ch2-Ch1.zen
2.088000e+01	8.066670e+00	20151211_gfpNIPBLcf1_Prometa\MitoSys2\LSM\gfpNIPBLcf1_Noc\DE_W0002\DE_W0002_P0011\DE_2_W0002_P0011_T0002\TR1_W0001_P0286\TR1_2_W0001_P0286_T0001_R1_P2_K1_Ch2-Ch1.zen
2.094000e+01	7.366670e+00	20151211_gfpNIPBLcf1_Prometa\MitoSys2\LSM\gfpNIPBLcf1_Noc\DE_W0002\DE_W0002_P0011\DE_2_W0002_P0011_T0002\TR1_W0001_P0286\TR1_2_W0001_P0286_T0001_R1_P2_K1_Ch2-Ch1.zen
21	6.933330e+00	20151211_gfpNIPBLcf1_Prometa\MitoSys2\LSM\gfpNIPBLcf1_Noc\DE_W0002\DE_W0002_P0011\DE_2_W0002_P0011_T0002\TR1_W0001_P0286\TR1_2_W0001_P0286_T0001_R1_P2_K1_Ch2-Ch1.zen
2.106000e+01	5.766670e+00	20151211_gfpNIPBLcf1_Prometa\MitoSys2\LSM\gfpNIPBLcf1_Noc\DE_W0002\DE_W0002_P0011\DE_2_W0002_P0011_T0002\TR1_W0001_P0286\TR1_2_W0001_P0286_T0001_R1_P2_K1_Ch2-Ch1.zen
2.112000e+01	6.416670e+00	20151211_gfpNIPBLcf1_Prometa\MitoSys2\LSM\gfpNIPBLcf1_Noc\DE_W0002\DE_W0002_P0011\DE_2_W0002_P0011_T0002\TR1_W0001_P0286\TR1_2_W0001_P0286_T0001_R1_P2_K1_Ch2-Ch1.zen
2.118000e+01	6.850000e+00	20151211_gfpNIPBLcf1_Prometa\MitoSys2\LSM\gfpNIPBLcf1_Noc\DE_W0002\DE_W0002_P0011\DE_2_W0002_P0011_T0002\TR1_W0001_P0286\TR1_2_W0001_P0286_T0001_R1_P2_K1_Ch2-Ch1.zen
2.124000e+01	7.633330e+00	20151211_gfpNIPBLcf1_Prometa\MitoSys2\LSM\gfpNIPBLcf1_Noc\DE_W0002\DE_W0002_P0011\DE_2_W0002_P0011_T0002\TR1_W0001_P0286\TR1_2_W0001_P0286_T0001_R1_P2_K1_Ch2-Ch1.zen
2.130000e+01	6.550000e+00	20151211_gfpNIPBLcf1_Prometa\MitoSys2\LSM\gfpNIPBLcf1_Noc\DE_W0002\DE_W0002_P0011\DE_2_W0002_P0011_T0002\TR1_W0001_P0286\TR1_2_W0001_P0286_T0001_R1_P2_K1_Ch2-Ch1.zen
2.136000e+01	6.166670e+00	20151211_gfpNIPBLcf1_Prometa\MitoSys2\LSM\gfpNIPBLcf1_Noc\DE_W0002\DE_W0002_P0011\DE_2_W0002_P0011_T0002\TR1_W0001_P0286\TR1_2_W0001_P0286_T0001_R1_P2_K1_Ch2-Ch1.zen
2.142000e+01	6.200000e+00	20151211_gfpNIPBLcf1_Prometa\MitoSys2\LSM\gfpNIPBLcf1_Noc\DE_W0002\DE_W0002_P0011\DE_2_W0002_P0011_T0002\TR1_W0001_P0286\TR1_2_W0001_P0286_T0001_R1_P2_K1_Ch2-Ch1.zen
2.148000e+01	8.350000e+00	20151211_gfpNIPBLcf1_Prometa\MitoSys2\LSM\gfpNIPBLcf1_Noc\DE_W0002\DE_W0002_P0011\DE_2_W0002_P0011_T0002\TR1_W0001_P0286\TR1_2_W0001_P0286_T0001_R1_P2_K1_Ch2-Ch1.zen
2.154000e+01	8.583330e+00	20151211_gfpNIPBLcf1_Prometa\MitoSys2\LSM\gfpNIPBLcf1_Noc\DE_W0002\DE_W0002_P0011\DE_2_W0002_P0011_T0002\TR1_W0001_P0286\TR1_2_W0001_P0286_T0001_R1_P2_K1_Ch2-Ch1.zen
2.160000e+01	8.133330e+00	20151211_gfpNIPBLcf1_Prometa\MitoSys2\LSM\gfpNIPBLcf1_Noc\DE_W0002\DE_W0002_P0011\DE_2_W0002_P0011_T0002\TR1_W0001_P0286\TR1_2_W0001_P0286_T0001_R1_P2_K1_Ch2-Ch1.zen
2.166000e+01	8.350000e+00	20151211_gfpNIPBLcf1_Prometa\MitoSys2\LSM\gfpNIPBLcf1_Noc\DE_W0002\DE_W0002_P0011\DE_2_W0002_P0011_T0002\TR1_W0001_P0286\TR1_2_W0001_P0286_T0001_R1_P2_K1_Ch2-Ch1.zen
2.172000e+01	6.950000e+00	20151211_gfpNIPBLcf1_Prometa\MitoSys2\LSM\gfpNIPBLcf1_Noc\DE_W0002\DE_W0002_P0011\DE_2_W0002_P0011_T0002\TR1_W0001_P0286\TR1_2_W0001_P0286_T0001_R1_P2_K1_Ch2-Ch1.zen
2.178000e+01	8.916670e+00	20151211_gfpNIPBLcf1_Prometa\MitoSys2\LSM\gfpNIPBLcf1_Noc\DE_W0002\DE_W0002_P0011\DE_2_W0002_P0011_T0002\TR1_W0001_P0286\TR1_2_W0001_P0286_T0001_R1_P2_K1_Ch2-Ch1.zen
2.184000e+01	7.083330e+00	20151211_gfpNIPBLcf1_Prometa\MitoSys2\LSM\gfpNIPBLcf1_Noc\DE_W0002\DE_W0002_P0011\DE_2_W0002_P0011_T0002\TR1_W0001_P0286\TR1_2_W0001_P0286_T0001_R1_P2_K1_Ch2-Ch1.zen
2.190000e+01	5.866670e+00	20151211_gfpNIPBLcf1_Prometa\MitoSys2\LSM\gfpNIPBLcf1_Noc\DE_W0002\DE_W0002_P0011\DE_2_W0002_P0011_T0002\TR1_W0001_P0286\TR1_2_W0001_P0286_T0001_R1_P2_K1_Ch2-Ch1.zen
2.196000e+01	6.083330e+00	20151211_gfpNIPBLcf1_Prometa\MitoSys2\LSM\gfpNIPBLcf1_Noc\DE_W0002\DE_W0002_P0011\DE_2_W0002_P0011_T0002\TR1_W0001_P0286\TR1_2_W0001_P0286_T0001_R1_P2_K1_Ch2-Ch1.zen
2.202000e+01	6.450000e+00	20151211_gfpNIPBLcf1_Prometa\MitoSys2\LSM\gfpNIPBLcf1_Noc\DE_W0002\DE_W0002_P0011\DE_2_W0002_P0011_T0002\TR1_W0001_P0286\TR1_2_W0001_P0286_T0001_R1_P2_K1_Ch2-Ch1.zen
2.208000e+01	6.216670e+00	20151211_gfpNIPBLcf1_Prometa\MitoSys2\LSM\gfpNIPBLcf1_Noc\DE_W0002\DE_W0002_P0011\DE_2_W0002_P0011_T0002\TR1_W0001_P0286\TR1_2_W0001_P0286_T0001_R1_P2_K1_Ch2-Ch1.zen
2.214000e+01	5.900000e+00	20151211_gfpNIPBLcf1_Prometa\MitoSys2\LSM\gfpNIPBLcf1_Noc\DE_W0002\DE_W0002_P0011\DE_2_W0002_P0011_T0002\TR1_W0001_P0286\TR1_2_W0001_P0286_T0001_R1_P2_K1_Ch2-Ch1.zen
2.220000e+01	6.700000e+00	20151211_gfpNIPBLcf1_Prometa\MitoSys2\LSM\gfpNIPBLcf1_Noc\DE_W0002\DE_W0002_P0011\DE_2_W0002_P0011_T0002\TR1_W0001_P0286\TR1_2_W0001_P0286_T0001_R1_P2_K1_Ch2-Ch1.zen
2.226000e+01	8.116670e+00	20151211_gfpNIPBLcf1_Prometa\MitoSys2\LSM\gfpNIPBLcf1_Noc\DE_W0002\DE_W0002_P0011\DE_2_W0002_P0011_T0002\TR1_W0001_P0286\TR1_2_W0001_P0286_T0001_R1_P2_K1_Ch2-Ch1.zen
2.232000e+01	7.266670e+00	20151211_gfpNIPBLcf1_Prometa\MitoSys2\LSM\gfpNIPBLcf1_Noc\DE_W0002\DE_W0002_P0011\DE_2_W0002_P0011_T0002\TR1_W0001_P0286\TR1_2_W0001_P0286_T0001_R1_P2_K1_Ch2-Ch1.zen
2.238000e+01	6.583330e+00	20151211_gfpNIPBLcf1_Prometa\MitoSys2\LSM\gfpNIPBLcf1_Noc\DE_W0002\DE_W0002_P0011\DE_2_W0002_P0011_T0002\TR1_W0001_P0286\TR1_2_W0001_P0286_T0001_R1_P2_K1_Ch2-Ch1.zen
2.244000e+01	6.350000e+00	20151211_gfpNIPBLcf1_Prometa\MitoSys2\LSM\gfpNIPBLcf1_Noc\DE_W0002\DE_W0002_P0011\DE_2_W0002_P0011_T0002\TR1_W0001_P0286\TR1_2_W0001_P0286_T0001_R1_P2_K1_Ch2-Ch1.zen
2.250000e+01	6.416670e+00	20151211_gfpNIPBLcf1_Prometa\MitoSys2\LSM\gfpNIPBLcf1_Noc\DE_W0002\DE_W0002_P0011\DE_2_W0002_P0011_T0002\TR1_W0001_P0286\TR1_2_W0001_P0286_T0001_R1_P2_K1_Ch2-Ch1.zen
2.256000e+01	6.500000e+00	20151211_gfpNIPBLcf1_Prometa\MitoSys2\LSM\gfpNIPBLcf1_Noc\DE_W0002\DE_W0002_P0011\DE_2_W0002_P0011_T0002\TR1_W0001_P0286\TR1_2_W0001_P0286_T0001_R1_P2_K1_Ch2-Ch1.zen
2.262000e+01	9.700000e+00	20151211_gfpNIPBLcf1_Prometa\MitoSys2\LSM\gfpNIPBLcf1_Noc\DE_W0002\DE_W0002_P0011\DE_2_W0002_P0011_T0002\TR1_W0001_P0286\TR1_2_W0001_P0286_T0001_R1_P2_K1_Ch2-Ch1.zen
2.268000e+01	6.200000e+00	20151211_gfpNIPBLcf1_Prometa\MitoSys2\LSM\gfpNIPBLcf1_Noc\DE_W0002\DE_W0002_P0011\DE_2_W0002_P0011_T0002\TR1_W0001_P0286\TR1_2_W0001_P0286_T0001_R1_P2_K1_Ch2-Ch1.zen
2.274000e+01	7.600000e+00	20151211_gfpNIPBLcf1_Prometa\MitoSys2\LSM\gfpNIPBLcf1_Noc\DE_W0002\DE_W0002_P0011\DE_2_W0002_P0011_T0002\TR1_W0001_P0286\TR1_2_W0001_P0286_T0001_R1_P2_K1_Ch2-Ch1.zen
2.280000e+01	8.050000e+00	20151211_gfpNIPBLcf1_Prometa\MitoSys2\LSM\gfpNIPBLcf1_Noc\DE_W0002\DE_W0002_P0011\DE_2_W0002_P0011_T0002\TR1_W0001_P0286\TR1_2_W0001_P0286_T0001_R1_P2_K1_Ch2-Ch1.zen
2.286000e+01	5.550000e+00	20151211_gfpNIPBLcf1_Prometa\MitoSys2\LSM\gfpNIPBLcf1_Noc\DE_W0002\DE_W0002_P0011\DE_2_W0002_P0011_T0002\TR1_W0001_P0286\TR1_2_W0001_P0286_T0001_R1_P2_K1_Ch2-Ch1.zen
2.292000e+01	6.366670e+00	20151211_gfpNIPBLcf1_Prometa\MitoSys2\LSM\gfpNIPBLcf1_Noc\DE_W0002\DE_W0002_P0011\DE_2_W0002_P0011_T0002\TR1_W0001_P0286\TR1_2_W0001_P0286_T0001_R1_P2_K1_Ch2-Ch1.zen
2.298000e+01	6.600000e+00	20151211_gfpNIPBLcf1_Prometa\MitoSys2\LSM\gfpNIPBLcf1_Noc\DE_W0002\DE_W0002_P0011\DE_2_W0002_P0011_T0002\TR1_W0001_P0286\TR1_2_W0001_P0286_T0001_R1_P2_K1_Ch2-Ch1.zen
2.304000e+01	6.766670e+00	20151211_gfpNIPBLcf1_Prometa\MitoSys2\LSM\gfpNIPBLcf1_Noc\DE_W0002\DE_W0002_P0011\DE_2_W0002_P0011_T0002\TR1_W0001_P0286\TR1_2_W0001_P0286_T0001_R1_P2_K1_Ch2-Ch1.zen
2.310000e+01	6.100000e+00	20151211_gfpNIPBLcf1_Prometa\MitoSys2\LSM\gfpNIPBLcf1_Noc\DE_W0002\DE_W0002_P0011\DE_2_W0002_P0011_T0002\TR1_W0001_P0286\TR1_2_W0001_P0286_T0001_R1_P2_K1_Ch2-Ch1.zen
2.316000e+01	7.600000e+00	20151211_gfpNIPBLcf1_Prometa\MitoSys2\LSM\gfpNIPBLcf1_Noc\DE_W0002\DE_W0002_P0011\DE_2_W0002_P0011_T0002\TR1_W0001_P0286\TR1_2_W0001_P0286_T0001_R1_P2_K1_Ch2-Ch1.zen
2.322000e+01	7.566670e+00	20151211_gfpNIPBLcf1_Prometa\MitoSys2\LSM\gfpNIPBLcf1_Noc\DE_W0002\DE_W0002_P0011\DE_2_W0002_P0011_T0002\TR1_W0001_P0286\TR1_2_W0001_P0286_T0001_R1_P2_K1_Ch2-Ch1.zen
2.328000e+01	7.550000e+00	20151211_gfpNIPBLcf1_Prometa\MitoSys2\LSM\gfpNIPBLcf1_Noc\DE_W0002\DE_W0002_P0011\DE_2_W0002_P0011_T0002\TR1_W0001_P0286\TR1_2_W0001_P0286_T0001_R1_P2_K1_Ch2-Ch1.zen
2.334000e+01	7.333330e+00	20151211_gfpNIPBLcf1_Prometa\MitoSys2\LSM\gfpNIPBLcf1_Noc\DE_W0002\DE_W0002_P0011\DE_2_W0002_P0011_T0002\TR1_W0001_P0286\TR1_2_W0001_P0286_T0001_R1_P2_K1_Ch2-Ch1.zen
2.340000e+01	8.250000e+00	20151211_gfpNIPBLcf1_Prometa\MitoSys2\LSM\gfpNIPBLcf1_Noc\DE_W0002\DE_W0002_P0011\DE_2_W0002_P0011_T0002\TR1_W0001_P0286\TR1_2_W0001_P0286_T0001_R1_P2_K1_Ch2-Ch1.zen
2.346000e+01	8.483330e+00	20151211_gfpNIPBLcf1_Prometa\MitoSys2\LSM\gfpNIPBLcf1_Noc\DE_W0002\DE_W0002_P0011\DE_2_W0002_P0011_T0002\TR1_W0001_P0286\TR1_2_W0001_P0286_T0001_R1_P2_K1_Ch2-Ch1.zen
2.352000e+01	8.416670e+00	20151211_gfpNIPBLcf1_Prometa\MitoSys2\LSM\gfpNIPBLcf1_Noc\DE_W0002\DE_W0002_P0011\DE_2_W0002_P0011_T0002\TR1_W0001_P0286\TR1_2_W0001_P0286_T0001_R1_P2_K1_Ch2-Ch1.zen
2.358000e+01	8.000000e+00	20151211_gfpNIPBLcf1_Prometa\MitoSys2\LSM\gfpNIPBLcf1_Noc\DE_W0002\DE_W0002_P0011\DE_2_W0002_P0011_T0002\TR1_W0001_P0286\TR1_2_W0001_P0286_T0001_R1_P2_K1_Ch2-Ch1.zen
2.364000e+01	7.333330e+00	20151211_gfpNIPBLcf1_Prometa\MitoSys2\LSM\gfpNIPBLcf1_Noc\DE_W0002\DE_W0002_P0011\DE_2_W0002_P0011_T0002\TR1_W0001_P0286\TR1_2_W0001_P0286_T0001_R1_P2_K1_Ch2-Ch1.zen
2.370000e+01	6.866670e+00	20151211_gfpNIPBLcf1_Prometa\MitoSys2\LSM\gfpNIPBLcf1_Noc\DE_W0002\DE_W0002_P0011\DE_2_W0002_P0011_T0002\TR1_W0001_P0286\TR1_2_W0001_P0286_T0001_R1_P2_K1_Ch2-Ch1.zen
2.376000e+01	7.733330e+00	20151211_gfpNIPBLcf1_Prometa\MitoSys2\LSM\gfpNIPBLcf1_Noc\DE_W0002\DE_W0002_P0011\DE_2_W0002_P0011_T0002\TR1_W0001_P0286\TR1_2_W0001_P0286_T0001_R1_P2_K1_Ch2-Ch1.zen
2.382000e+01	7.733330e+00	20151211_gfpNIPBLcf1_Prometa\MitoSys2\LSM\gfpNIPBLcf1_Noc\DE_W0002\DE_W0002_P0011\DE_2_W0002_P0011_T0002\TR1_W0001_P0286\TR1_2_W0001_P0286_T0001_R1_P2_K1_Ch2-Ch1.zen
2.388000e+01	7.400000e+00	20151211_gfpNIPBLcf1_Prometa\MitoSys2\LSM\gfpNIPBLcf1_Noc\DE_W0002\DE_W0002_P0011\DE_2_W0002_P0011_T0002\TR1_W0001_P0286\TR1_2_W0001_P0286_T0001_R1_P2_K1_Ch2-Ch1.zen
2.394000e+01	8.700000e+00	20151211_gfpNIPBLcf1_Prometa\MitoSys2\LSM\gfpNIPBLcf1_Noc\DE_W0002\DE_W0002_P0011\DE_2_W0002_P0011_T0002\TR1_W0001_P0286\TR1_2_W0001_P0286_T0001_R1_P2_K1_Ch2-Ch1.zen
24	7.150000e+00	20151211_gfpNIPBLcf1_Prometa\MitoSys2\LSM\gfpNIPBLcf1_Noc\DE_W0002\DE_W0002_P0011\DE_2_W0002_P0011_T0002\TR1_W0001_P0286\TR1_2_W0001_P0286_T0001_R1_P2_K1_Ch2-Ch1.zen
2.406000e+01	6.333330e+00	20151211_gfpNIPBLcf1_Prometa\MitoSys2\LSM\gfpNIPBLcf1_Noc\DE_W0002\DE_W0002_P0011\DE_2_W0002_P0011_T0002\TR1_W0001_P0286\TR1_2_W0001_P0286_T0001_R1_P2_K1_Ch2-Ch1.zen
2.412000e+01	5.883330e+00	20151211_gfpNIPBLcf1_Prometa\MitoSys2\LSM\gfpNIPBLcf1_Noc\DE_W0002\DE_W0002_P0011\DE_2_W0002_P0011_T0002\TR1_W0001_P0286\TR1_2_W0001_P0286_T0001_R1_P2_K1_Ch2-Ch1.zen
2.418000e+01	6.033330e+00	20151211_gfpNIPBLcf1_Prometa\MitoSys2\LSM\gfpNIPBLcf1_Noc\DE_W0002\DE_W0002_P0011\DE_2_W0002_P0011_T0002\TR1_W0001_P0286\TR1_2_W0001_P0286_T0001_R1_P2_K1_Ch2-Ch1.zen
2.424000e+01	7.383330e+00	20151211_gfpNIPBLcf1_Prometa\MitoSys2\LSM\gfpNIPBLcf1_Noc\DE_W0002\DE_W0002_P0011\DE_2_W0002_P0011_T0002\TR1_W0001_P0286\TR1_2_W0001_P0286_T0001_R1_P2_K1_Ch2-Ch1.zen
2.430000e+01	7.083330e+00	20151211_gfpNIPBLcf1_Prometa\MitoSys2\LSM\gfpNIPBLcf1_Noc\DE_W0002\DE_W0002_P0011\DE_2_W0002_P0011_T0002\TR1_W0001_P0286\TR1_2_W0001_P0286_T0001_R1_P2_K1_Ch2-Ch1.zen
2.436000e+01	7.633330e+00	20151211_gfpNIPBLcf1_Prometa\MitoSys2\LSM\gfpNIPBLcf1_Noc\DE_W0002\DE_W0002_P0011\DE_2_W0002_P0011_T0002\TR1_W0001_P0286\TR1_2_W0001_P0286_T0001_R1_P2_K1_Ch2-Ch1.zen
2.442000e+01	8.650000e+00	20151211_gfpNIPBLcf1_Prometa\MitoSys2\LSM\gfpNIPBLcf1_Noc\DE_W0002\DE_W0002_P0011\DE_2_W0002_P0011_T0002\TR1_W0001_P0286\TR1_2_W0001_P0286_T0001_R1_P2_K1_Ch2-Ch1.zen
2.448000e+01	7.366670e+00	20151211_gfpNIPBLcf1_Prometa\MitoSys2\LSM\gfpNIPBLcf1_Noc\DE_W0002\DE_W0002_P0011\DE_2_W0002_P0011_T0002\TR1_W0001_P0286\TR1_2_W0001_P0286_T0001_R1_P2_K1_Ch2-Ch1.zen
2.454000e+01	5.400000e+00	20151211_gfpNIPBLcf1_Prometa\MitoSys2\LSM\gfpNIPBLcf1_Noc\DE_W0002\DE_W0002_P0011\DE_2_W0002_P0011_T0002\TR1_W0001_P0286\TR1_2_W0001_P0286_T0001_R1_P2_K1_Ch2-Ch1.zen
2.460000e+01	7.216670e+00	20151211_gfpNIPBLcf1_Prometa\MitoSys2\LSM\gfpNIPBLcf1_Noc\DE_W0002\DE_W0002_P0011\DE_2_W0002_P0011_T0002\TR1_W0001_P0286\TR1_2_W0001_P0286_T0001_R1_P2_K1_Ch2-Ch1.zen
2.466000e+01	7.200000e+00	20151211_gfpNIPBLcf1_Prometa\MitoSys2\LSM\gfpNIPBLcf1_Noc\DE_W0002\DE_W0002_P0011\DE_2_W0002_P0011_T0002\TR1_W0001_P0286\TR1_2_W0001_P0286_T0001_R1_P2_K1_Ch2-Ch1.zen
2.472000e+01	7.233330e+00	20151211_gfpNIPBLcf1_Prometa\MitoSys2\LSM\gfpNIPBLcf1_Noc\DE_W0002\DE_W0002_P0011\DE_2_W0002_P0011_T0002\TR1_W0001_P0286\TR1_2_W0001_P0286_T0001_R1_P2_K1_Ch2-Ch1.zen
2.478000e+01	6.616670e+00	20151211_gfpNIPBLcf1_Prometa\MitoSys2\LSM\gfpNIPBLcf1_Noc\DE_W0002\DE_W0002_P0011\DE_2_W0002_P0011_T0002\TR1_W0001_P0286\TR1_2_W0001_P0286_T0001_R1_P2_K1_Ch2-Ch1.zen
2.484000e+01	6.533330e+00	20151211_gfpNIPBLcf1_Prometa\MitoSys2\LSM\gfpNIPBLcf1_Noc\DE_W0002\DE_W0002_P0011\DE_2_W0002_P0011_T0002\TR1_W0001_P0286\TR1_2_W0001_P0286_T0001_R1_P2_K1_Ch2-Ch1.zen
2.490000e+01	6.166670e+00	20151211_gfpNIPBLcf1_Prometa\MitoSys2\LSM\gfpNIPBLcf1_Noc\DE_W0002\DE_W0002_P0011\DE_2_W0002_P0011_T0002\TR1_W0001_P0286\TR1_2_W0001_P0286_T0001_R1_P2_K1_Ch2-Ch1.zen
2.496000e+01	6.366670e+00	20151211_gfpNIPBLcf1_Prometa\MitoSys2\LSM\gfpNIPBLcf1_Noc\DE_W0002\DE_W0002_P0011\DE_2_W0002_P0011_T0002\TR1_W0001_P0286\TR1_2_W0001_P0286_T0001_R1_P2_K1_Ch2-Ch1.zen
2.502000e+01	5.466670e+00	20151211_gfpNIPBLcf1_Prometa\MitoSys2\LSM\gfpNIPBLcf1_Noc\DE_W0002\DE_W0002_P0011\DE_2_W0002_P0011_T0002\TR1_W0001_P0286\TR1_2_W0001_P0286_T0001_R1_P2_K1_Ch2-Ch1.zen
2.508000e+01	6.966670e+00	20151211_gfpNIPBLcf1_Prometa\MitoSys2\LSM\gfpNIPBLcf1_Noc\DE_W0002\DE_W0002_P0011\DE_2_W0002_P0011_T0002\TR1_W0001_P0286\TR1_2_W0001_P0286_T0001_R1_P2_K1_Ch2-Ch1.zen
2.514000e+01	8.150000e+00	20151211_gfpNIPBLcf1_Prometa\MitoSys2\LSM\gfpNIPBLcf1_Noc\DE_W0002\DE_W0002_P0011\DE_2_W0002_P0011_T0002\TR1_W0001_P0286\TR1_2_W0001_P0286_T0001_R1_P2_K1_Ch2-Ch1.zen
2.520000e+01	7.833330e+00	20151211_gfpNIPBLcf1_Prometa\MitoSys2\LSM\gfpNIPBLcf1_Noc\DE_W0002\DE_W0002_P0011\DE_2_W0002_P0011_T0002\TR1_W0001_P0286\TR1_2_W0001_P0286_T0001_R1_P2_K1_Ch2-Ch1.zen
2.526000e+01	7.566670e+00	20151211_gfpNIPBLcf1_Prometa\MitoSys2\LSM\gfpNIPBLcf1_Noc\DE_W0002\DE_W0002_P0011\DE_2_W0002_P0011_T0002\TR1_W0001_P0286\TR1_2_W0001_P0286_T0001_R1_P2_K1_Ch2-Ch1.zen
2.532000e+01	6.750000e+00	20151211_gfpNIPBLcf1_Prometa\MitoSys2\LSM\gfpNIPBLcf1_Noc\DE_W0002\DE_W0002_P0011\DE_2_W0002_P0011_T0002\TR1_W0001_P0286\TR1_2_W0001_P0286_T0001_R1_P2_K1_Ch2-Ch1.zen
2.538000e+01	8.683330e+00	20151211_gfpNIPBLcf1_Prometa\MitoSys2\LSM\gfpNIPBLcf1_Noc\DE_W0002\DE_W0002_P0011\DE_2_W0002_P0011_T0002\TR1_W0001_P0286\TR1_2_W0001_P0286_T0001_R1_P2_K1_Ch2-Ch1.zen
2.544000e+01	7.683330e+00	20151211_gfpNIPBLcf1_Prometa\MitoSys2\LSM\gfpNIPBLcf1_Noc\DE_W0002\DE_W0002_P0011\DE_2_W0002_P0011_T0002\TR1_W0001_P0286\TR1_2_W0001_P0286_T0001_R1_P2_K1_Ch2-Ch1.zen
2.550000e+01	6.733330e+00	20151211_gfpNIPBLcf1_Prometa\MitoSys2\LSM\gfpNIPBLcf1_Noc\DE_W0002\DE_W0002_P0011\DE_2_W0002_P0011_T0002\TR1_W0001_P0286\TR1_2_W0001_P0286_T0001_R1_P2_K1_Ch2-Ch1.zen
2.556000e+01	6.250000e+00	20151211_gfpNIPBLcf1_Prometa\MitoSys2\LSM\gfpNIPBLcf1_Noc\DE_W0002\DE_W0002_P0011\DE_2_W0002_P0011_T0002\TR1_W0001_P0286\TR1_2_W0001_P0286_T0001_R1_P2_K1_Ch2-Ch1.zen
2.562000e+01	5.850000e+00	20151211_gfpNIPBLcf1_Prometa\MitoSys2\LSM\gfpNIPBLcf1_Noc\DE_W0002\DE_W0002_P0011\DE_2_W0002_P0011_T0002\TR1_W0001_P0286\TR1_2_W0001_P0286_T0001_R1_P2_K1_Ch2-Ch1.zen
2.568000e+01	5.716670e+00	20151211_gfpNIPBLcf1_Prometa\MitoSys2\LSM\gfpNIPBLcf1_Noc\DE_W0002\DE_W0002_P0011\DE_2_W0002_P0011_T0002\TR1_W0001_P0286\TR1_2_W0001_P0286_T0001_R1_P2_K1_Ch2-Ch1.zen
2.574000e+01	5.183330e+00	20151211_gfpNIPBLcf1_Prometa\MitoSys2\LSM\gfpNIPBLcf1_Noc\DE_W0002\DE_W0002_P0011\DE_2_W0002_P0011_T0002\TR1_W0001_P0286\TR1_2_W0001_P0286_T0001_R1_P2_K1_Ch2-Ch1.zen
2.580000e+01	5.783330e+00	20151211_gfpNIPBLcf1_Prometa\MitoSys2\LSM\gfpNIPBLcf1_Noc\DE_W0002\DE_W0002_P0011\DE_2_W0002_P0011_T0002\TR1_W0001_P0286\TR1_2_W0001_P0286_T0001_R1_P2_K1_Ch2-Ch1.zen
2.586000e+01	7.150000e+00	20151211_gfpNIPBLcf1_Prometa\MitoSys2\LSM\gfpNIPBLcf1_Noc\DE_W0002\DE_W0002_P0011\DE_2_W0002_P0011_T0002\TR1_W0001_P0286\TR1_2_W0001_P0286_T0001_R1_P2_K1_Ch2-Ch1.zen
2.592000e+01	5.783330e+00	20151211_gfpNIPBLcf1_Prometa\MitoSys2\LSM\gfpNIPBLcf1_Noc\DE_W0002\DE_W0002_P0011\DE_2_W0002_P0011_T0002\TR1_W0001_P0286\TR1_2_W0001_P0286_T0001_R1_P2_K1_Ch2-Ch1.zen
2.598000e+01	6.650000e+00	20151211_gfpNIPBLcf1_Prometa\MitoSys2\LSM\gfpNIPBLcf1_Noc\DE_W0002\DE_W0002_P0011\DE_2_W0002_P0011_T0002\TR1_W0001_P0286\TR1_2_W0001_P0286_T0001_R1_P2_K1_Ch2-Ch1.zen
2.604000e+01	7.183330e+00	20151211_gfpNIPBLcf1_Prometa\MitoSys2\LSM\gfpNIPBLcf1_Noc\DE_W0002\DE_W0002_P0011\DE_2_W0002_P0011_T0002\TR1_W0001_P0286\TR1_2_W0001_P0286_T0001_R1_P2_K1_Ch2-Ch1.zen
2.610000e+01	7.633330e+00	20151211_gfpNIPBLcf1_Prometa\MitoSys2\LSM\gfpNIPBLcf1_Noc\DE_W0002\DE_W0002_P0011\DE_2_W0002_P0011_T0002\TR1_W0001_P0286\TR1_2_W0001_P0286_T0001_R1_P2_K1_Ch2-Ch1.zen
2.616000e+01	6.883330e+00	20151211_gfpNIPBLcf1_Prometa\MitoSys2\LSM\gfpNIPBLcf1_Noc\DE_W0002\DE_W0002_P0011\DE_2_W0002_P0011_T0002\TR1_W0001_P0286\TR1_2_W0001_P0286_T0001_R1_P2_K1_Ch2-Ch1.zen
2.622000e+01	5.216670e+00	20151211_gfpNIPBLcf1_Prometa\MitoSys2\LSM\gfpNIPBLcf1_Noc\DE_W0002\DE_W0002_P0011\DE_2_W0002_P0011_T0002\TR1_W0001_P0286\TR1_2_W0001_P0286_T0001_R1_P2_K1_Ch2-Ch1.zen
2.628000e+01	6.400000e+00	20151211_gfpNIPBLcf1_Prometa\MitoSys2\LSM\gfpNIPBLcf1_Noc\DE_W0002\DE_W0002_P0011\DE_2_W0002_P0011_T0002\TR1_W0001_P0286\TR1_2_W0001_P0286_T0001_R1_P2_K1_Ch2-Ch1.zen
2.634000e+01	6.200000e+00	20151211_gfpNIPBLcf1_Prometa\MitoSys2\LSM\gfpNIPBLcf1_Noc\DE_W0002\DE_W0002_P0011\DE_2_W0002_P0011_T0002\TR1_W0001_P0286\TR1_2_W0001_P0286_T0001_R1_P2_K1_Ch2-Ch1.zen
2.640000e+01	3.933330e+00	20151211_gfpNIPBLcf1_Prometa\MitoSys2\LSM\gfpNIPBLcf1_Noc\DE_W0002\DE_W0002_P0011\DE_2_W0002_P0011_T0002\TR1_W0001_P0286\TR1_2_W0001_P0286_T0001_R1_P2_K1_Ch2-Ch1.zen
2.646000e+01	4.283330e+00	20151211_gfpNIPBLcf1_Prometa\MitoSys2\LSM\gfpNIPBLcf1_Noc\DE_W0002\DE_W0002_P0011\DE_2_W0002_P0011_T0002\TR1_W0001_P0286\TR1_2_W0001_P0286_T0001_R1_P2_K1_Ch2-Ch1.zen
2.652000e+01	4.633330e+00	20151211_gfpNIPBLcf1_Prometa\MitoSys2\LSM\gfpNIPBLcf1_Noc\DE_W0002\DE_W0002_P0011\DE_2_W0002_P0011_T0002\TR1_W0001_P0286\TR1_2_W0001_P0286_T0001_R1_P2_K1_Ch2-Ch1.zen
2.658000e+01	5.166670e+00	20151211_gfpNIPBLcf1_Prometa\MitoSys2\LSM\gfpNIPBLcf1_Noc\DE_W0002\DE_W0002_P0011\DE_2_W0002_P0011_T0002\TR1_W0001_P0286\TR1_2_W0001_P0286_T0001_R1_P2_K1_Ch2-Ch1.zen
2.664000e+01	5.383330e+00	20151211_gfpNIPBLcf1_Prometa\MitoSys2\LSM\gfpNIPBLcf1_Noc\DE_W0002\DE_W0002_P0011\DE_2_W0002_P0011_T0002\TR1_W0001_P0286\TR1_2_W0001_P0286_T0001_R1_P2_K1_Ch2-Ch1.zen
2.670000e+01	6.266670e+00	20151211_gfpNIPBLcf1_Prometa\MitoSys2\LSM\gfpNIPBLcf1_Noc\DE_W0002\DE_W0002_P0011\DE_2_W0002_P0011_T0002\TR1_W0001_P0286\TR1_2_W0001_P0286_T0001_R1_P2_K1_Ch2-Ch1.zen
2.676000e+01	6.950000e+00	20151211_gfpNIPBLcf1_Prometa\MitoSys2\LSM\gfpNIPBLcf1_Noc\DE_W0002\DE_W0002_P0011\DE_2_W0002_P0011_T0002\TR1_W0001_P0286\TR1_2_W0001_P0286_T0001_R1_P2_K1_Ch2-Ch1.zen
2.682000e+01	6.216670e+00	20151211_gfpNIPBLcf1_Prometa\MitoSys2\LSM\gfpNIPBLcf1_Noc\DE_W0002\DE_W0002_P0011\DE_2_W0002_P0011_T0002\TR1_W0001_P0286\TR1_2_W0001_P0286_T0001_R1_P2_K1_Ch2-Ch1.zen
2.688000e+01	5.233330e+00	20151211_gfpNIPBLcf1_Prometa\MitoSys2\LSM\gfpNIPBLcf1_Noc\DE_W0002\DE_W0002_P0011\DE_2_W0002_P0011_T0002\TR1_W0001_P0286\TR1_2_W0001_P0286_T0001_R1_P2_K1_Ch2-Ch1.zen
2.694000e+01	5.016670e+00	20151211_gfpNIPBLcf1_Prometa\MitoSys2\LSM\gfpNIPBLcf1_Noc\DE_W0002\DE_W0002_P0011\DE_2_W0002_P0011_T0002\TR1_W0001_P0286\TR1_2_W0001_P0286_T0001_R1_P2_K1_Ch2-Ch1.zen
27	5.650000e+00	20151211_gfpNIPBLcf1_Prometa\MitoSys2\LSM\gfpNIPBLcf1_Noc\DE_W0002\DE_W0002_P0011\DE_2_W0002_P0011_T0002\TR1_W0001_P0286\TR1_2_W0001_P0286_T0001_R1_P2_K1_Ch2-Ch1.zen
2.706000e+01	6.433330e+00	20151211_gfpNIPBLcf1_Prometa\MitoSys2\LSM\gfpNIPBLcf1_Noc\DE_W0002\DE_W0002_P0011\DE_2_W0002_P0011_T0002\TR1_W0001_P0286\TR1_2_W0001_P0286_T0001_R1_P2_K1_Ch2-Ch1.zen
2.712000e+01	5.750000e+00	20151211_gfpNIPBLcf1_Prometa\MitoSys2\LSM\gfpNIPBLcf1_Noc\DE_W0002\DE_W0002_P0011\DE_2_W0002_P0011_T0002\TR1_W0001_P0286\TR1_2_W0001_P0286_T0001_R1_P2_K1_Ch2-Ch1.zen
2.718000e+01	7.450000e+00	20151211_gfpNIPBLcf1_Prometa\MitoSys2\LSM\gfpNIPBLcf1_Noc\DE_W0002\DE_W0002_P0011\DE_2_W0002_P0011_T0002\TR1_W0001_P0286\TR1_2_W0001_P0286_T0001_R1_P2_K1_Ch2-Ch1.zen
2.724000e+01	7.016670e+00	20151211_gfpNIPBLcf1_Prometa\MitoSys2\LSM\gfpNIPBLcf1_Noc\DE_W0002\DE_W0002_P0011\DE_2_W0002_P0011_T0002\TR1_W0001_P0286\TR1_2_W0001_P0286_T0001_R1_P2_K1_Ch2-Ch1.zen
2.730000e+01	7.333330e+00	20151211_gfpNIPBLcf1_Prometa\MitoSys2\LSM\gfpNIPBLcf1_Noc\DE_W0002\DE_W0002_P0011\DE_2_W0002_P0011_T0002\TR1_W0001_P0286\TR1_2_W0001_P0286_T0001_R1_P2_K1_Ch2-Ch1.zen
2.736000e+01	6.316670e+00	20151211_gfpNIPBLcf1_Prometa\MitoSys2\LSM\gfpNIPBLcf1_Noc\DE_W0002\DE_W0002_P0011\DE_2_W0002_P0011_T0002\TR1_W0001_P0286\TR1_2_W0001_P0286_T0001_R1_P2_K1_Ch2-Ch1.zen
2.742000e+01	5.316670e+00	20151211_gfpNIPBLcf1_Prometa\MitoSys2\LSM\gfpNIPBLcf1_Noc\DE_W0002\DE_W0002_P0011\DE_2_W0002_P0011_T0002\TR1_W0001_P0286\TR1_2_W0001_P0286_T0001_R1_P2_K1_Ch2-Ch1.zen
2.748000e+01	5.550000e+00	20151211_gfpNIPBLcf1_Prometa\MitoSys2\LSM\gfpNIPBLcf1_Noc\DE_W0002\DE_W0002_P0011\DE_2_W0002_P0011_T0002\TR1_W0001_P0286\TR1_2_W0001_P0286_T0001_R1_P2_K1_Ch2-Ch1.zen
2.754000e+01	7.100000e+00	20151211_gfpNIPBLcf1_Prometa\MitoSys2\LSM\gfpNIPBLcf1_Noc\DE_W0002\DE_W0002_P0011\DE_2_W0002_P0011_T0002\TR1_W0001_P0286\TR1_2_W0001_P0286_T0001_R1_P2_K1_Ch2-Ch1.zen
2.760000e+01	6.116670e+00	20151211_gfpNIPBLcf1_Prometa\MitoSys2\LSM\gfpNIPBLcf1_Noc\DE_W0002\DE_W0002_P0011\DE_2_W0002_P0011_T0002\TR1_W0001_P0286\TR1_2_W0001_P0286_T0001_R1_P2_K1_Ch2-Ch1.zen
2.766000e+01	7.016670e+00	20151211_gfpNIPBLcf1_Prometa\MitoSys2\LSM\gfpNIPBLcf1_Noc\DE_W0002\DE_W0002_P0011\DE_2_W0002_P0011_T0002\TR1_W0001_P0286\TR1_2_W0001_P0286_T0001_R1_P2_K1_Ch2-Ch1.zen
2.772000e+01	6.833330e+00	20151211_gfpNIPBLcf1_Prometa\MitoSys2\LSM\gfpNIPBLcf1_Noc\DE_W0002\DE_W0002_P0011\DE_2_W0002_P0011_T0002\TR1_W0001_P0286\TR1_2_W0001_P0286_T0001_R1_P2_K1_Ch2-Ch1.zen
2.778000e+01	6.083330e+00	20151211_gfpNIPBLcf1_Prometa\MitoSys2\LSM\gfpNIPBLcf1_Noc\DE_W0002\DE_W0002_P0011\DE_2_W0002_P0011_T0002\TR1_W0001_P0286\TR1_2_W0001_P0286_T0001_R1_P2_K1_Ch2-Ch1.zen
2.784000e+01	6.466670e+00	20151211_gfpNIPBLcf1_Prometa\MitoSys2\LSM\gfpNIPBLcf1_Noc\DE_W0002\DE_W0002_P0011\DE_2_W0002_P0011_T0002\TR1_W0001_P0286\TR1_2_W0001_P0286_T0001_R1_P2_K1_Ch2-Ch1.zen
2.790000e+01	5.416670e+00	20151211_gfpNIPBLcf1_Prometa\MitoSys2\LSM\gfpNIPBLcf1_Noc\DE_W0002\DE_W0002_P0011\DE_2_W0002_P0011_T0002\TR1_W0001_P0286\TR1_2_W0001_P0286_T0001_R1_P2_K1_Ch2-Ch1.zen
2.796000e+01	5.683330e+00	20151211_gfpNIPBLcf1_Prometa\MitoSys2\LSM\gfpNIPBLcf1_Noc\DE_W0002\DE_W0002_P0011\DE_2_W0002_P0011_T0002\TR1_W0001_P0286\TR1_2_W0001_P0286_T0001_R1_P2_K1_Ch2-Ch1.zen
2.802000e+01	4.883330e+00	20151211_gfpNIPBLcf1_Prometa\MitoSys2\LSM\gfpNIPBLcf1_Noc\DE_W0002\DE_W0002_P0011\DE_2_W0002_P0011_T0002\TR1_W0001_P0286\TR1_2_W0001_P0286_T0001_R1_P2_K1_Ch2-Ch1.zen
2.808000e+01	6.133330e+00	20151211_gfpNIPBLcf1_Prometa\MitoSys2\LSM\gfpNIPBLcf1_Noc\DE_W0002\DE_W0002_P0011\DE_2_W0002_P0011_T0002\TR1_W0001_P0286\TR1_2_W0001_P0286_T0001_R1_P2_K1_Ch2-Ch1.zen
2.814000e+01	6.233330e+00	20151211_gfpNIPBLcf1_Prometa\MitoSys2\LSM\gfpNIPBLcf1_Noc\DE_W0002\DE_W0002_P0011\DE_2_W0002_P0011_T0002\TR1_W0001_P0286\TR1_2_W0001_P0286_T0001_R1_P2_K1_Ch2-Ch1.zen
2.820000e+01	6.133330e+00	20151211_gfpNIPBLcf1_Prometa\MitoSys2\LSM\gfpNIPBLcf1_Noc\DE_W0002\DE_W0002_P0011\DE_2_W0002_P0011_T0002\TR1_W0001_P0286\TR1_2_W0001_P0286_T0001_R1_P2_K1_Ch2-Ch1.zen
2.826000e+01	5.533330e+00	20151211_gfpNIPBLcf1_Prometa\MitoSys2\LSM\gfpNIPBLcf1_Noc\DE_W0002\DE_W0002_P0011\DE_2_W0002_P0011_T0002\TR1_W0001_P0286\TR1_2_W0001_P0286_T0001_R1_P2_K1_Ch2-Ch1.zen
2.832000e+01	4.600000e+00	20151211_gfpNIPBLcf1_Prometa\MitoSys2\LSM\gfpNIPBLcf1_Noc\DE_W0002\DE_W0002_P0011\DE_2_W0002_P0011_T0002\TR1_W0001_P0286\TR1_2_W0001_P0286_T0001_R1_P2_K1_Ch2-Ch1.zen
2.838000e+01	5.483330e+00	20151211_gfpNIPBLcf1_Prometa\MitoSys2\LSM\gfpNIPBLcf1_Noc\DE_W0002\DE_W0002_P0011\DE_2_W0002_P0011_T0002\TR1_W0001_P0286\TR1_2_W0001_P0286_T0001_R1_P2_K1_Ch2-Ch1.zen
2.844000e+01	6.150000e+00	20151211_gfpNIPBLcf1_Prometa\MitoSys2\LSM\gfpNIPBLcf1_Noc\DE_W0002\DE_W0002_P0011\DE_2_W0002_P0011_T0002\TR1_W0001_P0286\TR1_2_W0001_P0286_T0001_R1_P2_K1_Ch2-Ch1.zen
2.850000e+01	5.716670e+00	20151211_gfpNIPBLcf1_Prometa\MitoSys2\LSM\gfpNIPBLcf1_Noc\DE_W0002\DE_W0002_P0011\DE_2_W0002_P0011_T0002\TR1_W0001_P0286\TR1_2_W0001_P0286_T0001_R1_P2_K1_Ch2-Ch1.zen
2.856000e+01	5.550000e+00	20151211_gfpNIPBLcf1_Prometa\MitoSys2\LSM\gfpNIPBLcf1_Noc\DE_W0002\DE_W0002_P0011\DE_2_W0002_P0011_T0002\TR1_W0001_P0286\TR1_2_W0001_P0286_T0001_R1_P2_K1_Ch2-Ch1.zen
2.862000e+01	5.416670e+00	20151211_gfpNIPBLcf1_Prometa\MitoSys2\LSM\gfpNIPBLcf1_Noc\DE_W0002\DE_W0002_P0011\DE_2_W0002_P0011_T0002\TR1_W0001_P0286\TR1_2_W0001_P0286_T0001_R1_P2_K1_Ch2-Ch1.zen
2.868000e+01	5.150000e+00	20151211_gfpNIPBLcf1_Prometa\MitoSys2\LSM\gfpNIPBLcf1_Noc\DE_W0002\DE_W0002_P0011\DE_2_W0002_P0011_T0002\TR1_W0001_P0286\TR1_2_W0001_P0286_T0001_R1_P2_K1_Ch2-Ch1.zen
2.874000e+01	6.616670e+00	20151211_gfpNIPBLcf1_Prometa\MitoSys2\LSM\gfpNIPBLcf1_Noc\DE_W0002\DE_W0002_P0011\DE_2_W0002_P0011_T0002\TR1_W0001_P0286\TR1_2_W0001_P0286_T0001_R1_P2_K1_Ch2-Ch1.zen
2.880000e+01	6.683330e+00	20151211_gfpNIPBLcf1_Prometa\MitoSys2\LSM\gfpNIPBLcf1_Noc\DE_W0002\DE_W0002_P0011\DE_2_W0002_P0011_T0002\TR1_W0001_P0286\TR1_2_W0001_P0286_T0001_R1_P2_K1_Ch2-Ch1.zen
2.886000e+01	5.550000e+00	20151211_gfpNIPBLcf1_Prometa\MitoSys2\LSM\gfpNIPBLcf1_Noc\DE_W0002\DE_W0002_P0011\DE_2_W0002_P0011_T0002\TR1_W0001_P0286\TR1_2_W0001_P0286_T0001_R1_P2_K1_Ch2-Ch1.zen
2.892000e+01	6.716670e+00	20151211_gfpNIPBLcf1_Prometa\MitoSys2\LSM\gfpNIPBLcf1_Noc\DE_W0002\DE_W0002_P0011\DE_2_W0002_P0011_T0002\TR1_W0001_P0286\TR1_2_W0001_P0286_T0001_R1_P2_K1_Ch2-Ch1.zen
2.898000e+01	6.683330e+00	20151211_gfpNIPBLcf1_Prometa\MitoSys2\LSM\gfpNIPBLcf1_Noc\DE_W0002\DE_W0002_P0011\DE_2_W0002_P0011_T0002\TR1_W0001_P0286\TR1_2_W0001_P0286_T0001_R1_P2_K1_Ch2-Ch1.zen
2.904000e+01	6.100000e+00	20151211_gfpNIPBLcf1_Prometa\MitoSys2\LSM\gfpNIPBLcf1_Noc\DE_W0002\DE_W0002_P0011\DE_2_W0002_P0011_T0002\TR1_W0001_P0286\TR1_2_W0001_P0286_T0001_R1_P2_K1_Ch2-Ch1.zen
2.910000e+01	5.133330e+00	20151211_gfpNIPBLcf1_Prometa\MitoSys2\LSM\gfpNIPBLcf1_Noc\DE_W0002\DE_W0002_P0011\DE_2_W0002_P0011_T0002\TR1_W0001_P0286\TR1_2_W0001_P0286_T0001_R1_P2_K1_Ch2-Ch1.zen
2.916000e+01	7.833330e+00	20151211_gfpNIPBLcf1_Prometa\MitoSys2\LSM\gfpNIPBLcf1_Noc\DE_W0002\DE_W0002_P0011\DE_2_W0002_P0011_T0002\TR1_W0001_P0286\TR1_2_W0001_P0286_T0001_R1_P2_K1_Ch2-Ch1.zen
2.922000e+01	6.750000e+00	20151211_gfpNIPBLcf1_Prometa\MitoSys2\LSM\gfpNIPBLcf1_Noc\DE_W0002\DE_W0002_P0011\DE_2_W0002_P0011_T0002\TR1_W0001_P0286\TR1_2_W0001_P0286_T0001_R1_P2_K1_Ch2-Ch1.zen
2.928000e+01	6.600000e+00	20151211_gfpNIPBLcf1_Prometa\MitoSys2\LSM\gfpNIPBLcf1_Noc\DE_W0002\DE_W0002_P0011\DE_2_W0002_P0011_T0002\TR1_W0001_P0286\TR1_2_W0001_P0286_T0001_R1_P2_K1_Ch2-Ch1.zen
2.934000e+01	8.516670e+00	20151211_gfpNIPBLcf1_Prometa\MitoSys2\LSM\gfpNIPBLcf1_Noc\DE_W0002\DE_W0002_P0011\DE_2_W0002_P0011_T0002\TR1_W0001_P0286\TR1_2_W0001_P0286_T0001_R1_P2_K1_Ch2-Ch1.zen
2.940000e+01	9.150000e+00	20151211_gfpNIPBLcf1_Prometa\MitoSys2\LSM\gfpNIPBLcf1_Noc\DE_W0002\DE_W0002_P0011\DE_2_W0002_P0011_T0002\TR1_W0001_P0286\TR1_2_W0001_P0286_T0001_R1_P2_K1_Ch2-Ch1.zen
2.946000e+01	8.266670e+00	20151211_gfpNIPBLcf1_Prometa\MitoSys2\LSM\gfpNIPBLcf1_Noc\DE_W0002\DE_W0002_P0011\DE_2_W0002_P0011_T0002\TR1_W0001_P0286\TR1_2_W0001_P0286_T0001_R1_P2_K1_Ch2-Ch1.zen
2.952000e+01	8.950000e+00	20151211_gfpNIPBLcf1_Prometa\MitoSys2\LSM\gfpNIPBLcf1_Noc\DE_W0002\DE_W0002_P0011\DE_2_W0002_P0011_T0002\TR1_W0001_P0286\TR1_2_W0001_P0286_T0001_R1_P2_K1_Ch2-Ch1.zen
2.958000e+01	7.533330e+00	20151211_gfpNIPBLcf1_Prometa\MitoSys2\LSM\gfpNIPBLcf1_Noc\DE_W0002\DE_W0002_P0011\DE_2_W0002_P0011_T0002\TR1_W0001_P0286\TR1_2_W0001_P0286_T0001_R1_P2_K1_Ch2-Ch1.zen
2.964000e+01	6.666670e+00	20151211_gfpNIPBLcf1_Prometa\MitoSys2\LSM\gfpNIPBLcf1_Noc\DE_W0002\DE_W0002_P0011\DE_2_W0002_P0011_T0002\TR1_W0001_P0286\TR1_2_W0001_P0286_T0001_R1_P2_K1_Ch2-Ch1.zen
2.970000e+01	7.000000e+00	20151211_gfpNIPBLcf1_Prometa\MitoSys2\LSM\gfpNIPBLcf1_Noc\DE_W0002\DE_W0002_P0011\DE_2_W0002_P0011_T0002\TR1_W0001_P0286\TR1_2_W0001_P0286_T0001_R1_P2_K1_Ch2-Ch1.zen
2.976000e+01	6.750000e+00	20151211_gfpNIPBLcf1_Prometa\MitoSys2\LSM\gfpNIPBLcf1_Noc\DE_W0002\DE_W0002_P0011\DE_2_W0002_P0011_T0002\TR1_W0001_P0286\TR1_2_W0001_P0286_T0001_R1_P2_K1_Ch2-Ch1.zen
2.982000e+01	6.433330e+00	20151211_gfpNIPBLcf1_Prometa\MitoSys2\LSM\gfpNIPBLcf1_Noc\DE_W0002\DE_W0002_P0011\DE_2_W0002_P0011_T0002\TR1_W0001_P0286\TR1_2_W0001_P0286_T0001_R1_P2_K1_Ch2-Ch1.zen
2.988000e+01	5.683330e+00	20151211_gfpNIPBLcf1_Prometa\MitoSys2\LSM\gfpNIPBLcf1_Noc\DE_W0002\DE_W0002_P0011\DE_2_W0002_P0011_T0002\TR1_W0001_P0286\TR1_2_W0001_P0286_T0001_R1_P2_K1_Ch2-Ch1.zen
2.994000e+01	6.450000e+00	20151211_gfpNIPBLcf1_Prometa\MitoSys2\LSM\gfpNIPBLcf1_Noc\DE_W0002\DE_W0002_P0011\DE_2_W0002_P0011_T0002\TR1_W0001_P0286\TR1_2_W0001_P0286_T0001_R1_P2_K1_Ch2-Ch1.zen
0	9.683280e+00	20151211_gfpNIPBLcf1_Prometa\MitoSys2\LSM\gfpNIPBLcf1_Noc\DE_W0002\DE_W0002_P0011\DE_2_W0002_P0011_T0002\TR1_W0001_P0286\TR1_2_W0001_P0286_T0001_R1_P5_K1_Ch2-Ch1.zen
6.000030e-02	9.749950e+00	20151211_gfpNIPBLcf1_Prometa\MitoSys2\LSM\gfpNIPBLcf1_Noc\DE_W0002\DE_W0002_P0011\DE_2_W0002_P0011_T0002\TR1_W0001_P0286\TR1_2_W0001_P0286_T0001_R1_P5_K1_Ch2-Ch1.zen
1.200000e-01	9.383280e+00	20151211_gfpNIPBLcf1_Prometa\MitoSys2\LSM\gfpNIPBLcf1_Noc\DE_W0002\DE_W0002_P0011\DE_2_W0002_P0011_T0002\TR1_W0001_P0286\TR1_2_W0001_P0286_T0001_R1_P5_K1_Ch2-Ch1.zen
1.800000e-01	9.899950e+00	20151211_gfpNIPBLcf1_Prometa\MitoSys2\LSM\gfpNIPBLcf1_Noc\DE_W0002\DE_W0002_P0011\DE_2_W0002_P0011_T0002\TR1_W0001_P0286\TR1_2_W0001_P0286_T0001_R1_P5_K1_Ch2-Ch1.zen
2.400000e-01	8.349950e+00	20151211_gfpNIPBLcf1_Prometa\MitoSys2\LSM\gfpNIPBLcf1_Noc\DE_W0002\DE_W0002_P0011\DE_2_W0002_P0011_T0002\TR1_W0001_P0286\TR1_2_W0001_P0286_T0001_R1_P5_K1_Ch2-Ch1.zen
3.000000e-01	8.066620e+00	20151211_gfpNIPBLcf1_Prometa\MitoSys2\LSM\gfpNIPBLcf1_Noc\DE_W0002\DE_W0002_P0011\DE_2_W0002_P0011_T0002\TR1_W0001_P0286\TR1_2_W0001_P0286_T0001_R1_P5_K1_Ch2-Ch1.zen
3.600000e-01	6.416630e+00	20151211_gfpNIPBLcf1_Prometa\MitoSys2\LSM\gfpNIPBLcf1_Noc\DE_W0002\DE_W0002_P0011\DE_2_W0002_P0011_T0002\TR1_W0001_P0286\TR1_2_W0001_P0286_T0001_R1_P5_K1_Ch2-Ch1.zen
4.200000e-01	7.633290e+00	20151211_gfpNIPBLcf1_Prometa\MitoSys2\LSM\gfpNIPBLcf1_Noc\DE_W0002\DE_W0002_P0011\DE_2_W0002_P0011_T0002\TR1_W0001_P0286\TR1_2_W0001_P0286_T0001_R1_P5_K1_Ch2-Ch1.zen
4.800000e-01	6.983300e+00	20151211_gfpNIPBLcf1_Prometa\MitoSys2\LSM\gfpNIPBLcf1_Noc\DE_W0002\DE_W0002_P0011\DE_2_W0002_P0011_T0002\TR1_W0001_P0286\TR1_2_W0001_P0286_T0001_R1_P5_K1_Ch2-Ch1.zen
5.400000e-01	8.199960e+00	20151211_gfpNIPBLcf1_Prometa\MitoSys2\LSM\gfpNIPBLcf1_Noc\DE_W0002\DE_W0002_P0011\DE_2_W0002_P0011_T0002\TR1_W0001_P0286\TR1_2_W0001_P0286_T0001_R1_P5_K1_Ch2-Ch1.zen
6.000000e-01	6.566630e+00	20151211_gfpNIPBLcf1_Prometa\MitoSys2\LSM\gfpNIPBLcf1_Noc\DE_W0002\DE_W0002_P0011\DE_2_W0002_P0011_T0002\TR1_W0001_P0286\TR1_2_W0001_P0286_T0001_R1_P5_K1_Ch2-Ch1.zen
6.600000e-01	6.933300e+00	20151211_gfpNIPBLcf1_Prometa\MitoSys2\LSM\gfpNIPBLcf1_Noc\DE_W0002\DE_W0002_P0011\DE_2_W0002_P0011_T0002\TR1_W0001_P0286\TR1_2_W0001_P0286_T0001_R1_P5_K1_Ch2-Ch1.zen
7.200000e-01	7.416630e+00	20151211_gfpNIPBLcf1_Prometa\MitoSys2\LSM\gfpNIPBLcf1_Noc\DE_W0002\DE_W0002_P0011\DE_2_W0002_P0011_T0002\TR1_W0001_P0286\TR1_2_W0001_P0286_T0001_R1_P5_K1_Ch2-Ch1.zen
7.800000e-01	9.299950e+00	20151211_gfpNIPBLcf1_Prometa\MitoSys2\LSM\gfpNIPBLcf1_Noc\DE_W0002\DE_W0002_P0011\DE_2_W0002_P0011_T0002\TR1_W0001_P0286\TR1_2_W0001_P0286_T0001_R1_P5_K1_Ch2-Ch1.zen
8.400000e-01	7.683290e+00	20151211_gfpNIPBLcf1_Prometa\MitoSys2\LSM\gfpNIPBLcf1_Noc\DE_W0002\DE_W0002_P0011\DE_2_W0002_P0011_T0002\TR1_W0001_P0286\TR1_2_W0001_P0286_T0001_R1_P5_K1_Ch2-Ch1.zen
9.000000e-01	8.333290e+00	20151211_gfpNIPBLcf1_Prometa\MitoSys2\LSM\gfpNIPBLcf1_Noc\DE_W0002\DE_W0002_P0011\DE_2_W0002_P0011_T0002\TR1_W0001_P0286\TR1_2_W0001_P0286_T0001_R1_P5_K1_Ch2-Ch1.zen
9.600100e-01	8.883290e+00	20151211_gfpNIPBLcf1_Prometa\MitoSys2\LSM\gfpNIPBLcf1_Noc\DE_W0002\DE_W0002_P0011\DE_2_W0002_P0011_T0002\TR1_W0001_P0286\TR1_2_W0001_P0286_T0001_R1_P5_K1_Ch2-Ch1.zen
1.020010e+00	7.549960e+00	20151211_gfpNIPBLcf1_Prometa\MitoSys2\LSM\gfpNIPBLcf1_Noc\DE_W0002\DE_W0002_P0011\DE_2_W0002_P0011_T0002\TR1_W0001_P0286\TR1_2_W0001_P0286_T0001_R1_P5_K1_Ch2-Ch1.zen
1.080010e+00	8.649950e+00	20151211_gfpNIPBLcf1_Prometa\MitoSys2\LSM\gfpNIPBLcf1_Noc\DE_W0002\DE_W0002_P0011\DE_2_W0002_P0011_T0002\TR1_W0001_P0286\TR1_2_W0001_P0286_T0001_R1_P5_K1_Ch2-Ch1.zen
1.140010e+00	9.099950e+00	20151211_gfpNIPBLcf1_Prometa\MitoSys2\LSM\gfpNIPBLcf1_Noc\DE_W0002\DE_W0002_P0011\DE_2_W0002_P0011_T0002\TR1_W0001_P0286\TR1_2_W0001_P0286_T0001_R1_P5_K1_Ch2-Ch1.zen
1.200010e+00	7.916620e+00	20151211_gfpNIPBLcf1_Prometa\MitoSys2\LSM\gfpNIPBLcf1_Noc\DE_W0002\DE_W0002_P0011\DE_2_W0002_P0011_T0002\TR1_W0001_P0286\TR1_2_W0001_P0286_T0001_R1_P5_K1_Ch2-Ch1.zen
1.260010e+00	5.616640e+00	20151211_gfpNIPBLcf1_Prometa\MitoSys2\LSM\gfpNIPBLcf1_Noc\DE_W0002\DE_W0002_P0011\DE_2_W0002_P0011_T0002\TR1_W0001_P0286\TR1_2_W0001_P0286_T0001_R1_P5_K1_Ch2-Ch1.zen
1.320010e+00	7.399960e+00	20151211_gfpNIPBLcf1_Prometa\MitoSys2\LSM\gfpNIPBLcf1_Noc\DE_W0002\DE_W0002_P0011\DE_2_W0002_P0011_T0002\TR1_W0001_P0286\TR1_2_W0001_P0286_T0001_R1_P5_K1_Ch2-Ch1.zen
1.380010e+00	7.849960e+00	20151211_gfpNIPBLcf1_Prometa\MitoSys2\LSM\gfpNIPBLcf1_Noc\DE_W0002\DE_W0002_P0011\DE_2_W0002_P0011_T0002\TR1_W0001_P0286\TR1_2_W0001_P0286_T0001_R1_P5_K1_Ch2-Ch1.zen
1.440010e+00	6.883300e+00	20151211_gfpNIPBLcf1_Prometa\MitoSys2\LSM\gfpNIPBLcf1_Noc\DE_W0002\DE_W0002_P0011\DE_2_W0002_P0011_T0002\TR1_W0001_P0286\TR1_2_W0001_P0286_T0001_R1_P5_K1_Ch2-Ch1.zen
1.500010e+00	8.033290e+00	20151211_gfpNIPBLcf1_Prometa\MitoSys2\LSM\gfpNIPBLcf1_Noc\DE_W0002\DE_W0002_P0011\DE_2_W0002_P0011_T0002\TR1_W0001_P0286\TR1_2_W0001_P0286_T0001_R1_P5_K1_Ch2-Ch1.zen
1.560010e+00	6.549960e+00	20151211_gfpNIPBLcf1_Prometa\MitoSys2\LSM\gfpNIPBLcf1_Noc\DE_W0002\DE_W0002_P0011\DE_2_W0002_P0011_T0002\TR1_W0001_P0286\TR1_2_W0001_P0286_T0001_R1_P5_K1_Ch2-Ch1.zen
1.620010e+00	8.233290e+00	20151211_gfpNIPBLcf1_Prometa\MitoSys2\LSM\gfpNIPBLcf1_Noc\DE_W0002\DE_W0002_P0011\DE_2_W0002_P0011_T0002\TR1_W0001_P0286\TR1_2_W0001_P0286_T0001_R1_P5_K1_Ch2-Ch1.zen
1.680010e+00	7.616630e+00	20151211_gfpNIPBLcf1_Prometa\MitoSys2\LSM\gfpNIPBLcf1_Noc\DE_W0002\DE_W0002_P0011\DE_2_W0002_P0011_T0002\TR1_W0001_P0286\TR1_2_W0001_P0286_T0001_R1_P5_K1_Ch2-Ch1.zen
1.740010e+00	6.549960e+00	20151211_gfpNIPBLcf1_Prometa\MitoSys2\LSM\gfpNIPBLcf1_Noc\DE_W0002\DE_W0002_P0011\DE_2_W0002_P0011_T0002\TR1_W0001_P0286\TR1_2_W0001_P0286_T0001_R1_P5_K1_Ch2-Ch1.zen
1.800010e+00	6.766630e+00	20151211_gfpNIPBLcf1_Prometa\MitoSys2\LSM\gfpNIPBLcf1_Noc\DE_W0002\DE_W0002_P0011\DE_2_W0002_P0011_T0002\TR1_W0001_P0286\TR1_2_W0001_P0286_T0001_R1_P5_K1_Ch2-Ch1.zen
1.860010e+00	6.133300e+00	20151211_gfpNIPBLcf1_Prometa\MitoSys2\LSM\gfpNIPBLcf1_Noc\DE_W0002\DE_W0002_P0011\DE_2_W0002_P0011_T0002\TR1_W0001_P0286\TR1_2_W0001_P0286_T0001_R1_P5_K1_Ch2-Ch1.zen
1.920010e+00	8.333290e+00	20151211_gfpNIPBLcf1_Prometa\MitoSys2\LSM\gfpNIPBLcf1_Noc\DE_W0002\DE_W0002_P0011\DE_2_W0002_P0011_T0002\TR1_W0001_P0286\TR1_2_W0001_P0286_T0001_R1_P5_K1_Ch2-Ch1.zen
1.980010e+00	6.833300e+00	20151211_gfpNIPBLcf1_Prometa\MitoSys2\LSM\gfpNIPBLcf1_Noc\DE_W0002\DE_W0002_P0011\DE_2_W0002_P0011_T0002\TR1_W0001_P0286\TR1_2_W0001_P0286_T0001_R1_P5_K1_Ch2-Ch1.zen
2.040010e+00	7.283290e+00	20151211_gfpNIPBLcf1_Prometa\MitoSys2\LSM\gfpNIPBLcf1_Noc\DE_W0002\DE_W0002_P0011\DE_2_W0002_P0011_T0002\TR1_W0001_P0286\TR1_2_W0001_P0286_T0001_R1_P5_K1_Ch2-Ch1.zen
2.100010e+00	7.799960e+00	20151211_gfpNIPBLcf1_Prometa\MitoSys2\LSM\gfpNIPBLcf1_Noc\DE_W0002\DE_W0002_P0011\DE_2_W0002_P0011_T0002\TR1_W0001_P0286\TR1_2_W0001_P0286_T0001_R1_P5_K1_Ch2-Ch1.zen
2.160010e+00	6.666630e+00	20151211_gfpNIPBLcf1_Prometa\MitoSys2\LSM\gfpNIPBLcf1_Noc\DE_W0002\DE_W0002_P0011\DE_2_W0002_P0011_T0002\TR1_W0001_P0286\TR1_2_W0001_P0286_T0001_R1_P5_K1_Ch2-Ch1.zen
2.220010e+00	6.866630e+00	20151211_gfpNIPBLcf1_Prometa\MitoSys2\LSM\gfpNIPBLcf1_Noc\DE_W0002\DE_W0002_P0011\DE_2_W0002_P0011_T0002\TR1_W0001_P0286\TR1_2_W0001_P0286_T0001_R1_P5_K1_Ch2-Ch1.zen
2.280010e+00	6.849960e+00	20151211_gfpNIPBLcf1_Prometa\MitoSys2\LSM\gfpNIPBLcf1_Noc\DE_W0002\DE_W0002_P0011\DE_2_W0002_P0011_T0002\TR1_W0001_P0286\TR1_2_W0001_P0286_T0001_R1_P5_K1_Ch2-Ch1.zen
2.340010e+00	7.983290e+00	20151211_gfpNIPBLcf1_Prometa\MitoSys2\LSM\gfpNIPBLcf1_Noc\DE_W0002\DE_W0002_P0011\DE_2_W0002_P0011_T0002\TR1_W0001_P0286\TR1_2_W0001_P0286_T0001_R1_P5_K1_Ch2-Ch1.zen
2.400010e+00	7.966620e+00	20151211_gfpNIPBLcf1_Prometa\MitoSys2\LSM\gfpNIPBLcf1_Noc\DE_W0002\DE_W0002_P0011\DE_2_W0002_P0011_T0002\TR1_W0001_P0286\TR1_2_W0001_P0286_T0001_R1_P5_K1_Ch2-Ch1.zen
2.460010e+00	7.383290e+00	20151211_gfpNIPBLcf1_Prometa\MitoSys2\LSM\gfpNIPBLcf1_Noc\DE_W0002\DE_W0002_P0011\DE_2_W0002_P0011_T0002\TR1_W0001_P0286\TR1_2_W0001_P0286_T0001_R1_P5_K1_Ch2-Ch1.zen
2.520010e+00	7.066630e+00	20151211_gfpNIPBLcf1_Prometa\MitoSys2\LSM\gfpNIPBLcf1_Noc\DE_W0002\DE_W0002_P0011\DE_2_W0002_P0011_T0002\TR1_W0001_P0286\TR1_2_W0001_P0286_T0001_R1_P5_K1_Ch2-Ch1.zen
2.580010e+00	7.366630e+00	20151211_gfpNIPBLcf1_Prometa\MitoSys2\LSM\gfpNIPBLcf1_Noc\DE_W0002\DE_W0002_P0011\DE_2_W0002_P0011_T0002\TR1_W0001_P0286\TR1_2_W0001_P0286_T0001_R1_P5_K1_Ch2-Ch1.zen
2.640010e+00	6.249970e+00	20151211_gfpNIPBLcf1_Prometa\MitoSys2\LSM\gfpNIPBLcf1_Noc\DE_W0002\DE_W0002_P0011\DE_2_W0002_P0011_T0002\TR1_W0001_P0286\TR1_2_W0001_P0286_T0001_R1_P5_K1_Ch2-Ch1.zen
2.700010e+00	6.883300e+00	20151211_gfpNIPBLcf1_Prometa\MitoSys2\LSM\gfpNIPBLcf1_Noc\DE_W0002\DE_W0002_P0011\DE_2_W0002_P0011_T0002\TR1_W0001_P0286\TR1_2_W0001_P0286_T0001_R1_P5_K1_Ch2-Ch1.zen
2.760020e+00	8.316620e+00	20151211_gfpNIPBLcf1_Prometa\MitoSys2\LSM\gfpNIPBLcf1_Noc\DE_W0002\DE_W0002_P0011\DE_2_W0002_P0011_T0002\TR1_W0001_P0286\TR1_2_W0001_P0286_T0001_R1_P5_K1_Ch2-Ch1.zen
2.820020e+00	8.133290e+00	20151211_gfpNIPBLcf1_Prometa\MitoSys2\LSM\gfpNIPBLcf1_Noc\DE_W0002\DE_W0002_P0011\DE_2_W0002_P0011_T0002\TR1_W0001_P0286\TR1_2_W0001_P0286_T0001_R1_P5_K1_Ch2-Ch1.zen
2.880020e+00	8.466620e+00	20151211_gfpNIPBLcf1_Prometa\MitoSys2\LSM\gfpNIPBLcf1_Noc\DE_W0002\DE_W0002_P0011\DE_2_W0002_P0011_T0002\TR1_W0001_P0286\TR1_2_W0001_P0286_T0001_R1_P5_K1_Ch2-Ch1.zen
2.940020e+00	7.933290e+00	20151211_gfpNIPBLcf1_Prometa\MitoSys2\LSM\gfpNIPBLcf1_Noc\DE_W0002\DE_W0002_P0011\DE_2_W0002_P0011_T0002\TR1_W0001_P0286\TR1_2_W0001_P0286_T0001_R1_P5_K1_Ch2-Ch1.zen
3.000020e+00	9.133280e+00	20151211_gfpNIPBLcf1_Prometa\MitoSys2\LSM\gfpNIPBLcf1_Noc\DE_W0002\DE_W0002_P0011\DE_2_W0002_P0011_T0002\TR1_W0001_P0286\TR1_2_W0001_P0286_T0001_R1_P5_K1_Ch2-Ch1.zen
3.060020e+00	8.166620e+00	20151211_gfpNIPBLcf1_Prometa\MitoSys2\LSM\gfpNIPBLcf1_Noc\DE_W0002\DE_W0002_P0011\DE_2_W0002_P0011_T0002\TR1_W0001_P0286\TR1_2_W0001_P0286_T0001_R1_P5_K1_Ch2-Ch1.zen
3.120020e+00	8.049960e+00	20151211_gfpNIPBLcf1_Prometa\MitoSys2\LSM\gfpNIPBLcf1_Noc\DE_W0002\DE_W0002_P0011\DE_2_W0002_P0011_T0002\TR1_W0001_P0286\TR1_2_W0001_P0286_T0001_R1_P5_K1_Ch2-Ch1.zen
3.180020e+00	7.283290e+00	20151211_gfpNIPBLcf1_Prometa\MitoSys2\LSM\gfpNIPBLcf1_Noc\DE_W0002\DE_W0002_P0011\DE_2_W0002_P0011_T0002\TR1_W0001_P0286\TR1_2_W0001_P0286_T0001_R1_P5_K1_Ch2-Ch1.zen
3.240020e+00	7.249960e+00	20151211_gfpNIPBLcf1_Prometa\MitoSys2\LSM\gfpNIPBLcf1_Noc\DE_W0002\DE_W0002_P0011\DE_2_W0002_P0011_T0002\TR1_W0001_P0286\TR1_2_W0001_P0286_T0001_R1_P5_K1_Ch2-Ch1.zen
3.300020e+00	7.049960e+00	20151211_gfpNIPBLcf1_Prometa\MitoSys2\LSM\gfpNIPBLcf1_Noc\DE_W0002\DE_W0002_P0011\DE_2_W0002_P0011_T0002\TR1_W0001_P0286\TR1_2_W0001_P0286_T0001_R1_P5_K1_Ch2-Ch1.zen
3.360020e+00	7.949960e+00	20151211_gfpNIPBLcf1_Prometa\MitoSys2\LSM\gfpNIPBLcf1_Noc\DE_W0002\DE_W0002_P0011\DE_2_W0002_P0011_T0002\TR1_W0001_P0286\TR1_2_W0001_P0286_T0001_R1_P5_K1_Ch2-Ch1.zen
3.420020e+00	6.966630e+00	20151211_gfpNIPBLcf1_Prometa\MitoSys2\LSM\gfpNIPBLcf1_Noc\DE_W0002\DE_W0002_P0011\DE_2_W0002_P0011_T0002\TR1_W0001_P0286\TR1_2_W0001_P0286_T0001_R1_P5_K1_Ch2-Ch1.zen
3.480020e+00	7.983290e+00	20151211_gfpNIPBLcf1_Prometa\MitoSys2\LSM\gfpNIPBLcf1_Noc\DE_W0002\DE_W0002_P0011\DE_2_W0002_P0011_T0002\TR1_W0001_P0286\TR1_2_W0001_P0286_T0001_R1_P5_K1_Ch2-Ch1.zen
3.540020e+00	8.483290e+00	20151211_gfpNIPBLcf1_Prometa\MitoSys2\LSM\gfpNIPBLcf1_Noc\DE_W0002\DE_W0002_P0011\DE_2_W0002_P0011_T0002\TR1_W0001_P0286\TR1_2_W0001_P0286_T0001_R1_P5_K1_Ch2-Ch1.zen
3.600020e+00	8.049960e+00	20151211_gfpNIPBLcf1_Prometa\MitoSys2\LSM\gfpNIPBLcf1_Noc\DE_W0002\DE_W0002_P0011\DE_2_W0002_P0011_T0002\TR1_W0001_P0286\TR1_2_W0001_P0286_T0001_R1_P5_K1_Ch2-Ch1.zen
3.660020e+00	6.966630e+00	20151211_gfpNIPBLcf1_Prometa\MitoSys2\LSM\gfpNIPBLcf1_Noc\DE_W0002\DE_W0002_P0011\DE_2_W0002_P0011_T0002\TR1_W0001_P0286\TR1_2_W0001_P0286_T0001_R1_P5_K1_Ch2-Ch1.zen
3.720020e+00	8.033290e+00	20151211_gfpNIPBLcf1_Prometa\MitoSys2\LSM\gfpNIPBLcf1_Noc\DE_W0002\DE_W0002_P0011\DE_2_W0002_P0011_T0002\TR1_W0001_P0286\TR1_2_W0001_P0286_T0001_R1_P5_K1_Ch2-Ch1.zen
3.780020e+00	7.916620e+00	20151211_gfpNIPBLcf1_Prometa\MitoSys2\LSM\gfpNIPBLcf1_Noc\DE_W0002\DE_W0002_P0011\DE_2_W0002_P0011_T0002\TR1_W0001_P0286\TR1_2_W0001_P0286_T0001_R1_P5_K1_Ch2-Ch1.zen
3.840020e+00	6.483300e+00	20151211_gfpNIPBLcf1_Prometa\MitoSys2\LSM\gfpNIPBLcf1_Noc\DE_W0002\DE_W0002_P0011\DE_2_W0002_P0011_T0002\TR1_W0001_P0286\TR1_2_W0001_P0286_T0001_R1_P5_K1_Ch2-Ch1.zen
3.900020e+00	6.399970e+00	20151211_gfpNIPBLcf1_Prometa\MitoSys2\LSM\gfpNIPBLcf1_Noc\DE_W0002\DE_W0002_P0011\DE_2_W0002_P0011_T0002\TR1_W0001_P0286\TR1_2_W0001_P0286_T0001_R1_P5_K1_Ch2-Ch1.zen
3.960020e+00	6.449970e+00	20151211_gfpNIPBLcf1_Prometa\MitoSys2\LSM\gfpNIPBLcf1_Noc\DE_W0002\DE_W0002_P0011\DE_2_W0002_P0011_T0002\TR1_W0001_P0286\TR1_2_W0001_P0286_T0001_R1_P5_K1_Ch2-Ch1.zen
4.020020e+00	7.433290e+00	20151211_gfpNIPBLcf1_Prometa\MitoSys2\LSM\gfpNIPBLcf1_Noc\DE_W0002\DE_W0002_P0011\DE_2_W0002_P0011_T0002\TR1_W0001_P0286\TR1_2_W0001_P0286_T0001_R1_P5_K1_Ch2-Ch1.zen
4.080020e+00	6.299970e+00	20151211_gfpNIPBLcf1_Prometa\MitoSys2\LSM\gfpNIPBLcf1_Noc\DE_W0002\DE_W0002_P0011\DE_2_W0002_P0011_T0002\TR1_W0001_P0286\TR1_2_W0001_P0286_T0001_R1_P5_K1_Ch2-Ch1.zen
4.140020e+00	7.349960e+00	20151211_gfpNIPBLcf1_Prometa\MitoSys2\LSM\gfpNIPBLcf1_Noc\DE_W0002\DE_W0002_P0011\DE_2_W0002_P0011_T0002\TR1_W0001_P0286\TR1_2_W0001_P0286_T0001_R1_P5_K1_Ch2-Ch1.zen
4.200020e+00	7.883290e+00	20151211_gfpNIPBLcf1_Prometa\MitoSys2\LSM\gfpNIPBLcf1_Noc\DE_W0002\DE_W0002_P0011\DE_2_W0002_P0011_T0002\TR1_W0001_P0286\TR1_2_W0001_P0286_T0001_R1_P5_K1_Ch2-Ch1.zen
4.260020e+00	7.716620e+00	20151211_gfpNIPBLcf1_Prometa\MitoSys2\LSM\gfpNIPBLcf1_Noc\DE_W0002\DE_W0002_P0011\DE_2_W0002_P0011_T0002\TR1_W0001_P0286\TR1_2_W0001_P0286_T0001_R1_P5_K1_Ch2-Ch1.zen
4.320020e+00	6.483300e+00	20151211_gfpNIPBLcf1_Prometa\MitoSys2\LSM\gfpNIPBLcf1_Noc\DE_W0002\DE_W0002_P0011\DE_2_W0002_P0011_T0002\TR1_W0001_P0286\TR1_2_W0001_P0286_T0001_R1_P5_K1_Ch2-Ch1.zen
4.380020e+00	7.083290e+00	20151211_gfpNIPBLcf1_Prometa\MitoSys2\LSM\gfpNIPBLcf1_Noc\DE_W0002\DE_W0002_P0011\DE_2_W0002_P0011_T0002\TR1_W0001_P0286\TR1_2_W0001_P0286_T0001_R1_P5_K1_Ch2-Ch1.zen
4.440020e+00	6.816630e+00	20151211_gfpNIPBLcf1_Prometa\MitoSys2\LSM\gfpNIPBLcf1_Noc\DE_W0002\DE_W0002_P0011\DE_2_W0002_P0011_T0002\TR1_W0001_P0286\TR1_2_W0001_P0286_T0001_R1_P5_K1_Ch2-Ch1.zen
4.500020e+00	7.033300e+00	20151211_gfpNIPBLcf1_Prometa\MitoSys2\LSM\gfpNIPBLcf1_Noc\DE_W0002\DE_W0002_P0011\DE_2_W0002_P0011_T0002\TR1_W0001_P0286\TR1_2_W0001_P0286_T0001_R1_P5_K1_Ch2-Ch1.zen
4.560020e+00	6.449970e+00	20151211_gfpNIPBLcf1_Prometa\MitoSys2\LSM\gfpNIPBLcf1_Noc\DE_W0002\DE_W0002_P0011\DE_2_W0002_P0011_T0002\TR1_W0001_P0286\TR1_2_W0001_P0286_T0001_R1_P5_K1_Ch2-Ch1.zen
4.620030e+00	8.149960e+00	20151211_gfpNIPBLcf1_Prometa\MitoSys2\LSM\gfpNIPBLcf1_Noc\DE_W0002\DE_W0002_P0011\DE_2_W0002_P0011_T0002\TR1_W0001_P0286\TR1_2_W0001_P0286_T0001_R1_P5_K1_Ch2-Ch1.zen
4.680030e+00	6.283300e+00	20151211_gfpNIPBLcf1_Prometa\MitoSys2\LSM\gfpNIPBLcf1_Noc\DE_W0002\DE_W0002_P0011\DE_2_W0002_P0011_T0002\TR1_W0001_P0286\TR1_2_W0001_P0286_T0001_R1_P5_K1_Ch2-Ch1.zen
4.740030e+00	5.399970e+00	20151211_gfpNIPBLcf1_Prometa\MitoSys2\LSM\gfpNIPBLcf1_Noc\DE_W0002\DE_W0002_P0011\DE_2_W0002_P0011_T0002\TR1_W0001_P0286\TR1_2_W0001_P0286_T0001_R1_P5_K1_Ch2-Ch1.zen
4.800030e+00	6.216630e+00	20151211_gfpNIPBLcf1_Prometa\MitoSys2\LSM\gfpNIPBLcf1_Noc\DE_W0002\DE_W0002_P0011\DE_2_W0002_P0011_T0002\TR1_W0001_P0286\TR1_2_W0001_P0286_T0001_R1_P5_K1_Ch2-Ch1.zen
4.860030e+00	6.833300e+00	20151211_gfpNIPBLcf1_Prometa\MitoSys2\LSM\gfpNIPBLcf1_Noc\DE_W0002\DE_W0002_P0011\DE_2_W0002_P0011_T0002\TR1_W0001_P0286\TR1_2_W0001_P0286_T0001_R1_P5_K1_Ch2-Ch1.zen
4.920030e+00	5.833300e+00	20151211_gfpNIPBLcf1_Prometa\MitoSys2\LSM\gfpNIPBLcf1_Noc\DE_W0002\DE_W0002_P0011\DE_2_W0002_P0011_T0002\TR1_W0001_P0286\TR1_2_W0001_P0286_T0001_R1_P5_K1_Ch2-Ch1.zen
4.980030e+00	4.816640e+00	20151211_gfpNIPBLcf1_Prometa\MitoSys2\LSM\gfpNIPBLcf1_Noc\DE_W0002\DE_W0002_P0011\DE_2_W0002_P0011_T0002\TR1_W0001_P0286\TR1_2_W0001_P0286_T0001_R1_P5_K1_Ch2-Ch1.zen
5.040030e+00	7.199960e+00	20151211_gfpNIPBLcf1_Prometa\MitoSys2\LSM\gfpNIPBLcf1_Noc\DE_W0002\DE_W0002_P0011\DE_2_W0002_P0011_T0002\TR1_W0001_P0286\TR1_2_W0001_P0286_T0001_R1_P5_K1_Ch2-Ch1.zen
5.100030e+00	7.516630e+00	20151211_gfpNIPBLcf1_Prometa\MitoSys2\LSM\gfpNIPBLcf1_Noc\DE_W0002\DE_W0002_P0011\DE_2_W0002_P0011_T0002\TR1_W0001_P0286\TR1_2_W0001_P0286_T0001_R1_P5_K1_Ch2-Ch1.zen
5.160030e+00	6.233300e+00	20151211_gfpNIPBLcf1_Prometa\MitoSys2\LSM\gfpNIPBLcf1_Noc\DE_W0002\DE_W0002_P0011\DE_2_W0002_P0011_T0002\TR1_W0001_P0286\TR1_2_W0001_P0286_T0001_R1_P5_K1_Ch2-Ch1.zen
5.220030e+00	7.866620e+00	20151211_gfpNIPBLcf1_Prometa\MitoSys2\LSM\gfpNIPBLcf1_Noc\DE_W0002\DE_W0002_P0011\DE_2_W0002_P0011_T0002\TR1_W0001_P0286\TR1_2_W0001_P0286_T0001_R1_P5_K1_Ch2-Ch1.zen
5.280030e+00	8.016620e+00	20151211_gfpNIPBLcf1_Prometa\MitoSys2\LSM\gfpNIPBLcf1_Noc\DE_W0002\DE_W0002_P0011\DE_2_W0002_P0011_T0002\TR1_W0001_P0286\TR1_2_W0001_P0286_T0001_R1_P5_K1_Ch2-Ch1.zen
5.340030e+00	7.166630e+00	20151211_gfpNIPBLcf1_Prometa\MitoSys2\LSM\gfpNIPBLcf1_Noc\DE_W0002\DE_W0002_P0011\DE_2_W0002_P0011_T0002\TR1_W0001_P0286\TR1_2_W0001_P0286_T0001_R1_P5_K1_Ch2-Ch1.zen
5.400030e+00	6.166630e+00	20151211_gfpNIPBLcf1_Prometa\MitoSys2\LSM\gfpNIPBLcf1_Noc\DE_W0002\DE_W0002_P0011\DE_2_W0002_P0011_T0002\TR1_W0001_P0286\TR1_2_W0001_P0286_T0001_R1_P5_K1_Ch2-Ch1.zen
5.460030e+00	5.783300e+00	20151211_gfpNIPBLcf1_Prometa\MitoSys2\LSM\gfpNIPBLcf1_Noc\DE_W0002\DE_W0002_P0011\DE_2_W0002_P0011_T0002\TR1_W0001_P0286\TR1_2_W0001_P0286_T0001_R1_P5_K1_Ch2-Ch1.zen
5.520030e+00	6.616630e+00	20151211_gfpNIPBLcf1_Prometa\MitoSys2\LSM\gfpNIPBLcf1_Noc\DE_W0002\DE_W0002_P0011\DE_2_W0002_P0011_T0002\TR1_W0001_P0286\TR1_2_W0001_P0286_T0001_R1_P5_K1_Ch2-Ch1.zen
5.580030e+00	6.433300e+00	20151211_gfpNIPBLcf1_Prometa\MitoSys2\LSM\gfpNIPBLcf1_Noc\DE_W0002\DE_W0002_P0011\DE_2_W0002_P0011_T0002\TR1_W0001_P0286\TR1_2_W0001_P0286_T0001_R1_P5_K1_Ch2-Ch1.zen
5.640030e+00	7.233290e+00	20151211_gfpNIPBLcf1_Prometa\MitoSys2\LSM\gfpNIPBLcf1_Noc\DE_W0002\DE_W0002_P0011\DE_2_W0002_P0011_T0002\TR1_W0001_P0286\TR1_2_W0001_P0286_T0001_R1_P5_K1_Ch2-Ch1.zen
5.700030e+00	7.049960e+00	20151211_gfpNIPBLcf1_Prometa\MitoSys2\LSM\gfpNIPBLcf1_Noc\DE_W0002\DE_W0002_P0011\DE_2_W0002_P0011_T0002\TR1_W0001_P0286\TR1_2_W0001_P0286_T0001_R1_P5_K1_Ch2-Ch1.zen
5.760030e+00	4.966640e+00	20151211_gfpNIPBLcf1_Prometa\MitoSys2\LSM\gfpNIPBLcf1_Noc\DE_W0002\DE_W0002_P0011\DE_2_W0002_P0011_T0002\TR1_W0001_P0286\TR1_2_W0001_P0286_T0001_R1_P5_K1_Ch2-Ch1.zen
5.820030e+00	5.799970e+00	20151211_gfpNIPBLcf1_Prometa\MitoSys2\LSM\gfpNIPBLcf1_Noc\DE_W0002\DE_W0002_P0011\DE_2_W0002_P0011_T0002\TR1_W0001_P0286\TR1_2_W0001_P0286_T0001_R1_P5_K1_Ch2-Ch1.zen
5.880030e+00	5.299970e+00	20151211_gfpNIPBLcf1_Prometa\MitoSys2\LSM\gfpNIPBLcf1_Noc\DE_W0002\DE_W0002_P0011\DE_2_W0002_P0011_T0002\TR1_W0001_P0286\TR1_2_W0001_P0286_T0001_R1_P5_K1_Ch2-Ch1.zen
5.940030e+00	5.599970e+00	20151211_gfpNIPBLcf1_Prometa\MitoSys2\LSM\gfpNIPBLcf1_Noc\DE_W0002\DE_W0002_P0011\DE_2_W0002_P0011_T0002\TR1_W0001_P0286\TR1_2_W0001_P0286_T0001_R1_P5_K1_Ch2-Ch1.zen
6.000030e+00	6.099970e+00	20151211_gfpNIPBLcf1_Prometa\MitoSys2\LSM\gfpNIPBLcf1_Noc\DE_W0002\DE_W0002_P0011\DE_2_W0002_P0011_T0002\TR1_W0001_P0286\TR1_2_W0001_P0286_T0001_R1_P5_K1_Ch2-Ch1.zen
6.060030e+00	6.783300e+00	20151211_gfpNIPBLcf1_Prometa\MitoSys2\LSM\gfpNIPBLcf1_Noc\DE_W0002\DE_W0002_P0011\DE_2_W0002_P0011_T0002\TR1_W0001_P0286\TR1_2_W0001_P0286_T0001_R1_P5_K1_Ch2-Ch1.zen
6.120030e+00	7.466630e+00	20151211_gfpNIPBLcf1_Prometa\MitoSys2\LSM\gfpNIPBLcf1_Noc\DE_W0002\DE_W0002_P0011\DE_2_W0002_P0011_T0002\TR1_W0001_P0286\TR1_2_W0001_P0286_T0001_R1_P5_K1_Ch2-Ch1.zen
6.180030e+00	8.666620e+00	20151211_gfpNIPBLcf1_Prometa\MitoSys2\LSM\gfpNIPBLcf1_Noc\DE_W0002\DE_W0002_P0011\DE_2_W0002_P0011_T0002\TR1_W0001_P0286\TR1_2_W0001_P0286_T0001_R1_P5_K1_Ch2-Ch1.zen
6.240030e+00	5.783300e+00	20151211_gfpNIPBLcf1_Prometa\MitoSys2\LSM\gfpNIPBLcf1_Noc\DE_W0002\DE_W0002_P0011\DE_2_W0002_P0011_T0002\TR1_W0001_P0286\TR1_2_W0001_P0286_T0001_R1_P5_K1_Ch2-Ch1.zen
6.300030e+00	6.216630e+00	20151211_gfpNIPBLcf1_Prometa\MitoSys2\LSM\gfpNIPBLcf1_Noc\DE_W0002\DE_W0002_P0011\DE_2_W0002_P0011_T0002\TR1_W0001_P0286\TR1_2_W0001_P0286_T0001_R1_P5_K1_Ch2-Ch1.zen
6.360030e+00	7.249960e+00	20151211_gfpNIPBLcf1_Prometa\MitoSys2\LSM\gfpNIPBLcf1_Noc\DE_W0002\DE_W0002_P0011\DE_2_W0002_P0011_T0002\TR1_W0001_P0286\TR1_2_W0001_P0286_T0001_R1_P5_K1_Ch2-Ch1.zen
6.420030e+00	5.949970e+00	20151211_gfpNIPBLcf1_Prometa\MitoSys2\LSM\gfpNIPBLcf1_Noc\DE_W0002\DE_W0002_P0011\DE_2_W0002_P0011_T0002\TR1_W0001_P0286\TR1_2_W0001_P0286_T0001_R1_P5_K1_Ch2-Ch1.zen
6.480040e+00	6.299970e+00	20151211_gfpNIPBLcf1_Prometa\MitoSys2\LSM\gfpNIPBLcf1_Noc\DE_W0002\DE_W0002_P0011\DE_2_W0002_P0011_T0002\TR1_W0001_P0286\TR1_2_W0001_P0286_T0001_R1_P5_K1_Ch2-Ch1.zen
6.540040e+00	6.183300e+00	20151211_gfpNIPBLcf1_Prometa\MitoSys2\LSM\gfpNIPBLcf1_Noc\DE_W0002\DE_W0002_P0011\DE_2_W0002_P0011_T0002\TR1_W0001_P0286\TR1_2_W0001_P0286_T0001_R1_P5_K1_Ch2-Ch1.zen
6.600040e+00	6.466630e+00	20151211_gfpNIPBLcf1_Prometa\MitoSys2\LSM\gfpNIPBLcf1_Noc\DE_W0002\DE_W0002_P0011\DE_2_W0002_P0011_T0002\TR1_W0001_P0286\TR1_2_W0001_P0286_T0001_R1_P5_K1_Ch2-Ch1.zen
6.660040e+00	6.816630e+00	20151211_gfpNIPBLcf1_Prometa\MitoSys2\LSM\gfpNIPBLcf1_Noc\DE_W0002\DE_W0002_P0011\DE_2_W0002_P0011_T0002\TR1_W0001_P0286\TR1_2_W0001_P0286_T0001_R1_P5_K1_Ch2-Ch1.zen
6.720040e+00	7.783290e+00	20151211_gfpNIPBLcf1_Prometa\MitoSys2\LSM\gfpNIPBLcf1_Noc\DE_W0002\DE_W0002_P0011\DE_2_W0002_P0011_T0002\TR1_W0001_P0286\TR1_2_W0001_P0286_T0001_R1_P5_K1_Ch2-Ch1.zen
6.780040e+00	8.316620e+00	20151211_gfpNIPBLcf1_Prometa\MitoSys2\LSM\gfpNIPBLcf1_Noc\DE_W0002\DE_W0002_P0011\DE_2_W0002_P0011_T0002\TR1_W0001_P0286\TR1_2_W0001_P0286_T0001_R1_P5_K1_Ch2-Ch1.zen
6.840040e+00	7.133290e+00	20151211_gfpNIPBLcf1_Prometa\MitoSys2\LSM\gfpNIPBLcf1_Noc\DE_W0002\DE_W0002_P0011\DE_2_W0002_P0011_T0002\TR1_W0001_P0286\TR1_2_W0001_P0286_T0001_R1_P5_K1_Ch2-Ch1.zen
6.900040e+00	7.383290e+00	20151211_gfpNIPBLcf1_Prometa\MitoSys2\LSM\gfpNIPBLcf1_Noc\DE_W0002\DE_W0002_P0011\DE_2_W0002_P0011_T0002\TR1_W0001_P0286\TR1_2_W0001_P0286_T0001_R1_P5_K1_Ch2-Ch1.zen
6.960040e+00	7.516630e+00	20151211_gfpNIPBLcf1_Prometa\MitoSys2\LSM\gfpNIPBLcf1_Noc\DE_W0002\DE_W0002_P0011\DE_2_W0002_P0011_T0002\TR1_W0001_P0286\TR1_2_W0001_P0286_T0001_R1_P5_K1_Ch2-Ch1.zen
7.020040e+00	6.083300e+00	20151211_gfpNIPBLcf1_Prometa\MitoSys2\LSM\gfpNIPBLcf1_Noc\DE_W0002\DE_W0002_P0011\DE_2_W0002_P0011_T0002\TR1_W0001_P0286\TR1_2_W0001_P0286_T0001_R1_P5_K1_Ch2-Ch1.zen
7.080040e+00	8.483290e+00	20151211_gfpNIPBLcf1_Prometa\MitoSys2\LSM\gfpNIPBLcf1_Noc\DE_W0002\DE_W0002_P0011\DE_2_W0002_P0011_T0002\TR1_W0001_P0286\TR1_2_W0001_P0286_T0001_R1_P5_K1_Ch2-Ch1.zen
7.140040e+00	7.166630e+00	20151211_gfpNIPBLcf1_Prometa\MitoSys2\LSM\gfpNIPBLcf1_Noc\DE_W0002\DE_W0002_P0011\DE_2_W0002_P0011_T0002\TR1_W0001_P0286\TR1_2_W0001_P0286_T0001_R1_P5_K1_Ch2-Ch1.zen
7.200040e+00	7.316630e+00	20151211_gfpNIPBLcf1_Prometa\MitoSys2\LSM\gfpNIPBLcf1_Noc\DE_W0002\DE_W0002_P0011\DE_2_W0002_P0011_T0002\TR1_W0001_P0286\TR1_2_W0001_P0286_T0001_R1_P5_K1_Ch2-Ch1.zen
7.260040e+00	7.199960e+00	20151211_gfpNIPBLcf1_Prometa\MitoSys2\LSM\gfpNIPBLcf1_Noc\DE_W0002\DE_W0002_P0011\DE_2_W0002_P0011_T0002\TR1_W0001_P0286\TR1_2_W0001_P0286_T0001_R1_P5_K1_Ch2-Ch1.zen
7.320040e+00	5.516640e+00	20151211_gfpNIPBLcf1_Prometa\MitoSys2\LSM\gfpNIPBLcf1_Noc\DE_W0002\DE_W0002_P0011\DE_2_W0002_P0011_T0002\TR1_W0001_P0286\TR1_2_W0001_P0286_T0001_R1_P5_K1_Ch2-Ch1.zen
7.380040e+00	6.049970e+00	20151211_gfpNIPBLcf1_Prometa\MitoSys2\LSM\gfpNIPBLcf1_Noc\DE_W0002\DE_W0002_P0011\DE_2_W0002_P0011_T0002\TR1_W0001_P0286\TR1_2_W0001_P0286_T0001_R1_P5_K1_Ch2-Ch1.zen
7.440040e+00	6.733300e+00	20151211_gfpNIPBLcf1_Prometa\MitoSys2\LSM\gfpNIPBLcf1_Noc\DE_W0002\DE_W0002_P0011\DE_2_W0002_P0011_T0002\TR1_W0001_P0286\TR1_2_W0001_P0286_T0001_R1_P5_K1_Ch2-Ch1.zen
7.500040e+00	7.149960e+00	20151211_gfpNIPBLcf1_Prometa\MitoSys2\LSM\gfpNIPBLcf1_Noc\DE_W0002\DE_W0002_P0011\DE_2_W0002_P0011_T0002\TR1_W0001_P0286\TR1_2_W0001_P0286_T0001_R1_P5_K1_Ch2-Ch1.zen
7.560040e+00	7.066630e+00	20151211_gfpNIPBLcf1_Prometa\MitoSys2\LSM\gfpNIPBLcf1_Noc\DE_W0002\DE_W0002_P0011\DE_2_W0002_P0011_T0002\TR1_W0001_P0286\TR1_2_W0001_P0286_T0001_R1_P5_K1_Ch2-Ch1.zen
7.620040e+00	5.466640e+00	20151211_gfpNIPBLcf1_Prometa\MitoSys2\LSM\gfpNIPBLcf1_Noc\DE_W0002\DE_W0002_P0011\DE_2_W0002_P0011_T0002\TR1_W0001_P0286\TR1_2_W0001_P0286_T0001_R1_P5_K1_Ch2-Ch1.zen
7.680040e+00	6.683300e+00	20151211_gfpNIPBLcf1_Prometa\MitoSys2\LSM\gfpNIPBLcf1_Noc\DE_W0002\DE_W0002_P0011\DE_2_W0002_P0011_T0002\TR1_W0001_P0286\TR1_2_W0001_P0286_T0001_R1_P5_K1_Ch2-Ch1.zen
7.740040e+00	6.649960e+00	20151211_gfpNIPBLcf1_Prometa\MitoSys2\LSM\gfpNIPBLcf1_Noc\DE_W0002\DE_W0002_P0011\DE_2_W0002_P0011_T0002\TR1_W0001_P0286\TR1_2_W0001_P0286_T0001_R1_P5_K1_Ch2-Ch1.zen
7.800040e+00	6.199970e+00	20151211_gfpNIPBLcf1_Prometa\MitoSys2\LSM\gfpNIPBLcf1_Noc\DE_W0002\DE_W0002_P0011\DE_2_W0002_P0011_T0002\TR1_W0001_P0286\TR1_2_W0001_P0286_T0001_R1_P5_K1_Ch2-Ch1.zen
7.860040e+00	7.783290e+00	20151211_gfpNIPBLcf1_Prometa\MitoSys2\LSM\gfpNIPBLcf1_Noc\DE_W0002\DE_W0002_P0011\DE_2_W0002_P0011_T0002\TR1_W0001_P0286\TR1_2_W0001_P0286_T0001_R1_P5_K1_Ch2-Ch1.zen
7.920040e+00	7.633290e+00	20151211_gfpNIPBLcf1_Prometa\MitoSys2\LSM\gfpNIPBLcf1_Noc\DE_W0002\DE_W0002_P0011\DE_2_W0002_P0011_T0002\TR1_W0001_P0286\TR1_2_W0001_P0286_T0001_R1_P5_K1_Ch2-Ch1.zen
7.980040e+00	8.849950e+00	20151211_gfpNIPBLcf1_Prometa\MitoSys2\LSM\gfpNIPBLcf1_Noc\DE_W0002\DE_W0002_P0011\DE_2_W0002_P0011_T0002\TR1_W0001_P0286\TR1_2_W0001_P0286_T0001_R1_P5_K1_Ch2-Ch1.zen
8.040040e+00	7.766620e+00	20151211_gfpNIPBLcf1_Prometa\MitoSys2\LSM\gfpNIPBLcf1_Noc\DE_W0002\DE_W0002_P0011\DE_2_W0002_P0011_T0002\TR1_W0001_P0286\TR1_2_W0001_P0286_T0001_R1_P5_K1_Ch2-Ch1.zen
8.100040e+00	6.283300e+00	20151211_gfpNIPBLcf1_Prometa\MitoSys2\LSM\gfpNIPBLcf1_Noc\DE_W0002\DE_W0002_P0011\DE_2_W0002_P0011_T0002\TR1_W0001_P0286\TR1_2_W0001_P0286_T0001_R1_P5_K1_Ch2-Ch1.zen
8.160040e+00	8.033290e+00	20151211_gfpNIPBLcf1_Prometa\MitoSys2\LSM\gfpNIPBLcf1_Noc\DE_W0002\DE_W0002_P0011\DE_2_W0002_P0011_T0002\TR1_W0001_P0286\TR1_2_W0001_P0286_T0001_R1_P5_K1_Ch2-Ch1.zen
8.220040e+00	8.016620e+00	20151211_gfpNIPBLcf1_Prometa\MitoSys2\LSM\gfpNIPBLcf1_Noc\DE_W0002\DE_W0002_P0011\DE_2_W0002_P0011_T0002\TR1_W0001_P0286\TR1_2_W0001_P0286_T0001_R1_P5_K1_Ch2-Ch1.zen
8.280040e+00	7.149960e+00	20151211_gfpNIPBLcf1_Prometa\MitoSys2\LSM\gfpNIPBLcf1_Noc\DE_W0002\DE_W0002_P0011\DE_2_W0002_P0011_T0002\TR1_W0001_P0286\TR1_2_W0001_P0286_T0001_R1_P5_K1_Ch2-Ch1.zen
8.340040e+00	6.783300e+00	20151211_gfpNIPBLcf1_Prometa\MitoSys2\LSM\gfpNIPBLcf1_Noc\DE_W0002\DE_W0002_P0011\DE_2_W0002_P0011_T0002\TR1_W0001_P0286\TR1_2_W0001_P0286_T0001_R1_P5_K1_Ch2-Ch1.zen
8.400050e+00	5.849970e+00	20151211_gfpNIPBLcf1_Prometa\MitoSys2\LSM\gfpNIPBLcf1_Noc\DE_W0002\DE_W0002_P0011\DE_2_W0002_P0011_T0002\TR1_W0001_P0286\TR1_2_W0001_P0286_T0001_R1_P5_K1_Ch2-Ch1.zen
8.460050e+00	6.066630e+00	20151211_gfpNIPBLcf1_Prometa\MitoSys2\LSM\gfpNIPBLcf1_Noc\DE_W0002\DE_W0002_P0011\DE_2_W0002_P0011_T0002\TR1_W0001_P0286\TR1_2_W0001_P0286_T0001_R1_P5_K1_Ch2-Ch1.zen
8.520050e+00	6.199970e+00	20151211_gfpNIPBLcf1_Prometa\MitoSys2\LSM\gfpNIPBLcf1_Noc\DE_W0002\DE_W0002_P0011\DE_2_W0002_P0011_T0002\TR1_W0001_P0286\TR1_2_W0001_P0286_T0001_R1_P5_K1_Ch2-Ch1.zen
8.580050e+00	6.249970e+00	20151211_gfpNIPBLcf1_Prometa\MitoSys2\LSM\gfpNIPBLcf1_Noc\DE_W0002\DE_W0002_P0011\DE_2_W0002_P0011_T0002\TR1_W0001_P0286\TR1_2_W0001_P0286_T0001_R1_P5_K1_Ch2-Ch1.zen
8.640050e+00	5.249970e+00	20151211_gfpNIPBLcf1_Prometa\MitoSys2\LSM\gfpNIPBLcf1_Noc\DE_W0002\DE_W0002_P0011\DE_2_W0002_P0011_T0002\TR1_W0001_P0286\TR1_2_W0001_P0286_T0001_R1_P5_K1_Ch2-Ch1.zen
8.700050e+00	6.099970e+00	20151211_gfpNIPBLcf1_Prometa\MitoSys2\LSM\gfpNIPBLcf1_Noc\DE_W0002\DE_W0002_P0011\DE_2_W0002_P0011_T0002\TR1_W0001_P0286\TR1_2_W0001_P0286_T0001_R1_P5_K1_Ch2-Ch1.zen
8.760050e+00	6.833300e+00	20151211_gfpNIPBLcf1_Prometa\MitoSys2\LSM\gfpNIPBLcf1_Noc\DE_W0002\DE_W0002_P0011\DE_2_W0002_P0011_T0002\TR1_W0001_P0286\TR1_2_W0001_P0286_T0001_R1_P5_K1_Ch2-Ch1.zen
8.820050e+00	6.866630e+00	20151211_gfpNIPBLcf1_Prometa\MitoSys2\LSM\gfpNIPBLcf1_Noc\DE_W0002\DE_W0002_P0011\DE_2_W0002_P0011_T0002\TR1_W0001_P0286\TR1_2_W0001_P0286_T0001_R1_P5_K1_Ch2-Ch1.zen
8.880050e+00	7.383290e+00	20151211_gfpNIPBLcf1_Prometa\MitoSys2\LSM\gfpNIPBLcf1_Noc\DE_W0002\DE_W0002_P0011\DE_2_W0002_P0011_T0002\TR1_W0001_P0286\TR1_2_W0001_P0286_T0001_R1_P5_K1_Ch2-Ch1.zen
8.940050e+00	6.716630e+00	20151211_gfpNIPBLcf1_Prometa\MitoSys2\LSM\gfpNIPBLcf1_Noc\DE_W0002\DE_W0002_P0011\DE_2_W0002_P0011_T0002\TR1_W0001_P0286\TR1_2_W0001_P0286_T0001_R1_P5_K1_Ch2-Ch1.zen
9.000050e+00	7.516630e+00	20151211_gfpNIPBLcf1_Prometa\MitoSys2\LSM\gfpNIPBLcf1_Noc\DE_W0002\DE_W0002_P0011\DE_2_W0002_P0011_T0002\TR1_W0001_P0286\TR1_2_W0001_P0286_T0001_R1_P5_K1_Ch2-Ch1.zen
9.060050e+00	6.183300e+00	20151211_gfpNIPBLcf1_Prometa\MitoSys2\LSM\gfpNIPBLcf1_Noc\DE_W0002\DE_W0002_P0011\DE_2_W0002_P0011_T0002\TR1_W0001_P0286\TR1_2_W0001_P0286_T0001_R1_P5_K1_Ch2-Ch1.zen
9.120050e+00	6.283300e+00	20151211_gfpNIPBLcf1_Prometa\MitoSys2\LSM\gfpNIPBLcf1_Noc\DE_W0002\DE_W0002_P0011\DE_2_W0002_P0011_T0002\TR1_W0001_P0286\TR1_2_W0001_P0286_T0001_R1_P5_K1_Ch2-Ch1.zen
9.180050e+00	6.049970e+00	20151211_gfpNIPBLcf1_Prometa\MitoSys2\LSM\gfpNIPBLcf1_Noc\DE_W0002\DE_W0002_P0011\DE_2_W0002_P0011_T0002\TR1_W0001_P0286\TR1_2_W0001_P0286_T0001_R1_P5_K1_Ch2-Ch1.zen
9.240050e+00	6.799960e+00	20151211_gfpNIPBLcf1_Prometa\MitoSys2\LSM\gfpNIPBLcf1_Noc\DE_W0002\DE_W0002_P0011\DE_2_W0002_P0011_T0002\TR1_W0001_P0286\TR1_2_W0001_P0286_T0001_R1_P5_K1_Ch2-Ch1.zen
9.300050e+00	6.949960e+00	20151211_gfpNIPBLcf1_Prometa\MitoSys2\LSM\gfpNIPBLcf1_Noc\DE_W0002\DE_W0002_P0011\DE_2_W0002_P0011_T0002\TR1_W0001_P0286\TR1_2_W0001_P0286_T0001_R1_P5_K1_Ch2-Ch1.zen
9.360050e+00	7.099960e+00	20151211_gfpNIPBLcf1_Prometa\MitoSys2\LSM\gfpNIPBLcf1_Noc\DE_W0002\DE_W0002_P0011\DE_2_W0002_P0011_T0002\TR1_W0001_P0286\TR1_2_W0001_P0286_T0001_R1_P5_K1_Ch2-Ch1.zen
9.420050e+00	6.816630e+00	20151211_gfpNIPBLcf1_Prometa\MitoSys2\LSM\gfpNIPBLcf1_Noc\DE_W0002\DE_W0002_P0011\DE_2_W0002_P0011_T0002\TR1_W0001_P0286\TR1_2_W0001_P0286_T0001_R1_P5_K1_Ch2-Ch1.zen
9.480050e+00	8.666620e+00	20151211_gfpNIPBLcf1_Prometa\MitoSys2\LSM\gfpNIPBLcf1_Noc\DE_W0002\DE_W0002_P0011\DE_2_W0002_P0011_T0002\TR1_W0001_P0286\TR1_2_W0001_P0286_T0001_R1_P5_K1_Ch2-Ch1.zen
9.540050e+00	6.733300e+00	20151211_gfpNIPBLcf1_Prometa\MitoSys2\LSM\gfpNIPBLcf1_Noc\DE_W0002\DE_W0002_P0011\DE_2_W0002_P0011_T0002\TR1_W0001_P0286\TR1_2_W0001_P0286_T0001_R1_P5_K1_Ch2-Ch1.zen
9.600050e+00	5.883300e+00	20151211_gfpNIPBLcf1_Prometa\MitoSys2\LSM\gfpNIPBLcf1_Noc\DE_W0002\DE_W0002_P0011\DE_2_W0002_P0011_T0002\TR1_W0001_P0286\TR1_2_W0001_P0286_T0001_R1_P5_K1_Ch2-Ch1.zen
9.660050e+00	6.949960e+00	20151211_gfpNIPBLcf1_Prometa\MitoSys2\LSM\gfpNIPBLcf1_Noc\DE_W0002\DE_W0002_P0011\DE_2_W0002_P0011_T0002\TR1_W0001_P0286\TR1_2_W0001_P0286_T0001_R1_P5_K1_Ch2-Ch1.zen
9.720050e+00	7.749960e+00	20151211_gfpNIPBLcf1_Prometa\MitoSys2\LSM\gfpNIPBLcf1_Noc\DE_W0002\DE_W0002_P0011\DE_2_W0002_P0011_T0002\TR1_W0001_P0286\TR1_2_W0001_P0286_T0001_R1_P5_K1_Ch2-Ch1.zen
9.780050e+00	6.483300e+00	20151211_gfpNIPBLcf1_Prometa\MitoSys2\LSM\gfpNIPBLcf1_Noc\DE_W0002\DE_W0002_P0011\DE_2_W0002_P0011_T0002\TR1_W0001_P0286\TR1_2_W0001_P0286_T0001_R1_P5_K1_Ch2-Ch1.zen
9.840050e+00	5.033310e+00	20151211_gfpNIPBLcf1_Prometa\MitoSys2\LSM\gfpNIPBLcf1_Noc\DE_W0002\DE_W0002_P0011\DE_2_W0002_P0011_T0002\TR1_W0001_P0286\TR1_2_W0001_P0286_T0001_R1_P5_K1_Ch2-Ch1.zen
9.900050e+00	5.733300e+00	20151211_gfpNIPBLcf1_Prometa\MitoSys2\LSM\gfpNIPBLcf1_Noc\DE_W0002\DE_W0002_P0011\DE_2_W0002_P0011_T0002\TR1_W0001_P0286\TR1_2_W0001_P0286_T0001_R1_P5_K1_Ch2-Ch1.zen
9.960050e+00	4.683310e+00	20151211_gfpNIPBLcf1_Prometa\MitoSys2\LSM\gfpNIPBLcf1_Noc\DE_W0002\DE_W0002_P0011\DE_2_W0002_P0011_T0002\TR1_W0001_P0286\TR1_2_W0001_P0286_T0001_R1_P5_K1_Ch2-Ch1.zen
1.002005e+01	5.499970e+00	20151211_gfpNIPBLcf1_Prometa\MitoSys2\LSM\gfpNIPBLcf1_Noc\DE_W0002\DE_W0002_P0011\DE_2_W0002_P0011_T0002\TR1_W0001_P0286\TR1_2_W0001_P0286_T0001_R1_P5_K1_Ch2-Ch1.zen
1.008005e+01	5.799970e+00	20151211_gfpNIPBLcf1_Prometa\MitoSys2\LSM\gfpNIPBLcf1_Noc\DE_W0002\DE_W0002_P0011\DE_2_W0002_P0011_T0002\TR1_W0001_P0286\TR1_2_W0001_P0286_T0001_R1_P5_K1_Ch2-Ch1.zen
1.014005e+01	5.116640e+00	20151211_gfpNIPBLcf1_Prometa\MitoSys2\LSM\gfpNIPBLcf1_Noc\DE_W0002\DE_W0002_P0011\DE_2_W0002_P0011_T0002\TR1_W0001_P0286\TR1_2_W0001_P0286_T0001_R1_P5_K1_Ch2-Ch1.zen
1.020006e+01	7.283290e+00	20151211_gfpNIPBLcf1_Prometa\MitoSys2\LSM\gfpNIPBLcf1_Noc\DE_W0002\DE_W0002_P0011\DE_2_W0002_P0011_T0002\TR1_W0001_P0286\TR1_2_W0001_P0286_T0001_R1_P5_K1_Ch2-Ch1.zen
1.026006e+01	6.949960e+00	20151211_gfpNIPBLcf1_Prometa\MitoSys2\LSM\gfpNIPBLcf1_Noc\DE_W0002\DE_W0002_P0011\DE_2_W0002_P0011_T0002\TR1_W0001_P0286\TR1_2_W0001_P0286_T0001_R1_P5_K1_Ch2-Ch1.zen
1.032006e+01	7.099960e+00	20151211_gfpNIPBLcf1_Prometa\MitoSys2\LSM\gfpNIPBLcf1_Noc\DE_W0002\DE_W0002_P0011\DE_2_W0002_P0011_T0002\TR1_W0001_P0286\TR1_2_W0001_P0286_T0001_R1_P5_K1_Ch2-Ch1.zen
1.038006e+01	6.166630e+00	20151211_gfpNIPBLcf1_Prometa\MitoSys2\LSM\gfpNIPBLcf1_Noc\DE_W0002\DE_W0002_P0011\DE_2_W0002_P0011_T0002\TR1_W0001_P0286\TR1_2_W0001_P0286_T0001_R1_P5_K1_Ch2-Ch1.zen
1.044006e+01	5.649970e+00	20151211_gfpNIPBLcf1_Prometa\MitoSys2\LSM\gfpNIPBLcf1_Noc\DE_W0002\DE_W0002_P0011\DE_2_W0002_P0011_T0002\TR1_W0001_P0286\TR1_2_W0001_P0286_T0001_R1_P5_K1_Ch2-Ch1.zen
1.050006e+01	5.549970e+00	20151211_gfpNIPBLcf1_Prometa\MitoSys2\LSM\gfpNIPBLcf1_Noc\DE_W0002\DE_W0002_P0011\DE_2_W0002_P0011_T0002\TR1_W0001_P0286\TR1_2_W0001_P0286_T0001_R1_P5_K1_Ch2-Ch1.zen
1.056006e+01	6.949960e+00	20151211_gfpNIPBLcf1_Prometa\MitoSys2\LSM\gfpNIPBLcf1_Noc\DE_W0002\DE_W0002_P0011\DE_2_W0002_P0011_T0002\TR1_W0001_P0286\TR1_2_W0001_P0286_T0001_R1_P5_K1_Ch2-Ch1.zen
1.062006e+01	7.983290e+00	20151211_gfpNIPBLcf1_Prometa\MitoSys2\LSM\gfpNIPBLcf1_Noc\DE_W0002\DE_W0002_P0011\DE_2_W0002_P0011_T0002\TR1_W0001_P0286\TR1_2_W0001_P0286_T0001_R1_P5_K1_Ch2-Ch1.zen
1.068006e+01	6.749960e+00	20151211_gfpNIPBLcf1_Prometa\MitoSys2\LSM\gfpNIPBLcf1_Noc\DE_W0002\DE_W0002_P0011\DE_2_W0002_P0011_T0002\TR1_W0001_P0286\TR1_2_W0001_P0286_T0001_R1_P5_K1_Ch2-Ch1.zen
1.074006e+01	7.933290e+00	20151211_gfpNIPBLcf1_Prometa\MitoSys2\LSM\gfpNIPBLcf1_Noc\DE_W0002\DE_W0002_P0011\DE_2_W0002_P0011_T0002\TR1_W0001_P0286\TR1_2_W0001_P0286_T0001_R1_P5_K1_Ch2-Ch1.zen
1.080006e+01	7.349960e+00	20151211_gfpNIPBLcf1_Prometa\MitoSys2\LSM\gfpNIPBLcf1_Noc\DE_W0002\DE_W0002_P0011\DE_2_W0002_P0011_T0002\TR1_W0001_P0286\TR1_2_W0001_P0286_T0001_R1_P5_K1_Ch2-Ch1.zen
1.086006e+01	7.249960e+00	20151211_gfpNIPBLcf1_Prometa\MitoSys2\LSM\gfpNIPBLcf1_Noc\DE_W0002\DE_W0002_P0011\DE_2_W0002_P0011_T0002\TR1_W0001_P0286\TR1_2_W0001_P0286_T0001_R1_P5_K1_Ch2-Ch1.zen
1.092006e+01	6.299970e+00	20151211_gfpNIPBLcf1_Prometa\MitoSys2\LSM\gfpNIPBLcf1_Noc\DE_W0002\DE_W0002_P0011\DE_2_W0002_P0011_T0002\TR1_W0001_P0286\TR1_2_W0001_P0286_T0001_R1_P5_K1_Ch2-Ch1.zen
1.098006e+01	7.549960e+00	20151211_gfpNIPBLcf1_Prometa\MitoSys2\LSM\gfpNIPBLcf1_Noc\DE_W0002\DE_W0002_P0011\DE_2_W0002_P0011_T0002\TR1_W0001_P0286\TR1_2_W0001_P0286_T0001_R1_P5_K1_Ch2-Ch1.zen
1.104006e+01	5.383300e+00	20151211_gfpNIPBLcf1_Prometa\MitoSys2\LSM\gfpNIPBLcf1_Noc\DE_W0002\DE_W0002_P0011\DE_2_W0002_P0011_T0002\TR1_W0001_P0286\TR1_2_W0001_P0286_T0001_R1_P5_K1_Ch2-Ch1.zen
1.110006e+01	6.949960e+00	20151211_gfpNIPBLcf1_Prometa\MitoSys2\LSM\gfpNIPBLcf1_Noc\DE_W0002\DE_W0002_P0011\DE_2_W0002_P0011_T0002\TR1_W0001_P0286\TR1_2_W0001_P0286_T0001_R1_P5_K1_Ch2-Ch1.zen
1.116006e+01	7.199960e+00	20151211_gfpNIPBLcf1_Prometa\MitoSys2\LSM\gfpNIPBLcf1_Noc\DE_W0002\DE_W0002_P0011\DE_2_W0002_P0011_T0002\TR1_W0001_P0286\TR1_2_W0001_P0286_T0001_R1_P5_K1_Ch2-Ch1.zen
1.122006e+01	6.783300e+00	20151211_gfpNIPBLcf1_Prometa\MitoSys2\LSM\gfpNIPBLcf1_Noc\DE_W0002\DE_W0002_P0011\DE_2_W0002_P0011_T0002\TR1_W0001_P0286\TR1_2_W0001_P0286_T0001_R1_P5_K1_Ch2-Ch1.zen
1.128006e+01	7.133290e+00	20151211_gfpNIPBLcf1_Prometa\MitoSys2\LSM\gfpNIPBLcf1_Noc\DE_W0002\DE_W0002_P0011\DE_2_W0002_P0011_T0002\TR1_W0001_P0286\TR1_2_W0001_P0286_T0001_R1_P5_K1_Ch2-Ch1.zen
1.134006e+01	8.499950e+00	20151211_gfpNIPBLcf1_Prometa\MitoSys2\LSM\gfpNIPBLcf1_Noc\DE_W0002\DE_W0002_P0011\DE_2_W0002_P0011_T0002\TR1_W0001_P0286\TR1_2_W0001_P0286_T0001_R1_P5_K1_Ch2-Ch1.zen
1.140006e+01	7.999960e+00	20151211_gfpNIPBLcf1_Prometa\MitoSys2\LSM\gfpNIPBLcf1_Noc\DE_W0002\DE_W0002_P0011\DE_2_W0002_P0011_T0002\TR1_W0001_P0286\TR1_2_W0001_P0286_T0001_R1_P5_K1_Ch2-Ch1.zen
1.146006e+01	8.749950e+00	20151211_gfpNIPBLcf1_Prometa\MitoSys2\LSM\gfpNIPBLcf1_Noc\DE_W0002\DE_W0002_P0011\DE_2_W0002_P0011_T0002\TR1_W0001_P0286\TR1_2_W0001_P0286_T0001_R1_P5_K1_Ch2-Ch1.zen
1.152006e+01	7.666630e+00	20151211_gfpNIPBLcf1_Prometa\MitoSys2\LSM\gfpNIPBLcf1_Noc\DE_W0002\DE_W0002_P0011\DE_2_W0002_P0011_T0002\TR1_W0001_P0286\TR1_2_W0001_P0286_T0001_R1_P5_K1_Ch2-Ch1.zen
1.158006e+01	7.549960e+00	20151211_gfpNIPBLcf1_Prometa\MitoSys2\LSM\gfpNIPBLcf1_Noc\DE_W0002\DE_W0002_P0011\DE_2_W0002_P0011_T0002\TR1_W0001_P0286\TR1_2_W0001_P0286_T0001_R1_P5_K1_Ch2-Ch1.zen
1.164006e+01	6.549960e+00	20151211_gfpNIPBLcf1_Prometa\MitoSys2\LSM\gfpNIPBLcf1_Noc\DE_W0002\DE_W0002_P0011\DE_2_W0002_P0011_T0002\TR1_W0001_P0286\TR1_2_W0001_P0286_T0001_R1_P5_K1_Ch2-Ch1.zen
1.170006e+01	6.983300e+00	20151211_gfpNIPBLcf1_Prometa\MitoSys2\LSM\gfpNIPBLcf1_Noc\DE_W0002\DE_W0002_P0011\DE_2_W0002_P0011_T0002\TR1_W0001_P0286\TR1_2_W0001_P0286_T0001_R1_P5_K1_Ch2-Ch1.zen
1.176006e+01	8.466620e+00	20151211_gfpNIPBLcf1_Prometa\MitoSys2\LSM\gfpNIPBLcf1_Noc\DE_W0002\DE_W0002_P0011\DE_2_W0002_P0011_T0002\TR1_W0001_P0286\TR1_2_W0001_P0286_T0001_R1_P5_K1_Ch2-Ch1.zen
1.182006e+01	8.583290e+00	20151211_gfpNIPBLcf1_Prometa\MitoSys2\LSM\gfpNIPBLcf1_Noc\DE_W0002\DE_W0002_P0011\DE_2_W0002_P0011_T0002\TR1_W0001_P0286\TR1_2_W0001_P0286_T0001_R1_P5_K1_Ch2-Ch1.zen
1.188006e+01	7.433290e+00	20151211_gfpNIPBLcf1_Prometa\MitoSys2\LSM\gfpNIPBLcf1_Noc\DE_W0002\DE_W0002_P0011\DE_2_W0002_P0011_T0002\TR1_W0001_P0286\TR1_2_W0001_P0286_T0001_R1_P5_K1_Ch2-Ch1.zen
1.194006e+01	6.649960e+00	20151211_gfpNIPBLcf1_Prometa\MitoSys2\LSM\gfpNIPBLcf1_Noc\DE_W0002\DE_W0002_P0011\DE_2_W0002_P0011_T0002\TR1_W0001_P0286\TR1_2_W0001_P0286_T0001_R1_P5_K1_Ch2-Ch1.zen
1.200006e+01	6.433300e+00	20151211_gfpNIPBLcf1_Prometa\MitoSys2\LSM\gfpNIPBLcf1_Noc\DE_W0002\DE_W0002_P0011\DE_2_W0002_P0011_T0002\TR1_W0001_P0286\TR1_2_W0001_P0286_T0001_R1_P5_K1_Ch2-Ch1.zen
1.206007e+01	5.949970e+00	20151211_gfpNIPBLcf1_Prometa\MitoSys2\LSM\gfpNIPBLcf1_Noc\DE_W0002\DE_W0002_P0011\DE_2_W0002_P0011_T0002\TR1_W0001_P0286\TR1_2_W0001_P0286_T0001_R1_P5_K1_Ch2-Ch1.zen
1.212007e+01	7.233290e+00	20151211_gfpNIPBLcf1_Prometa\MitoSys2\LSM\gfpNIPBLcf1_Noc\DE_W0002\DE_W0002_P0011\DE_2_W0002_P0011_T0002\TR1_W0001_P0286\TR1_2_W0001_P0286_T0001_R1_P5_K1_Ch2-Ch1.zen
1.218007e+01	6.516630e+00	20151211_gfpNIPBLcf1_Prometa\MitoSys2\LSM\gfpNIPBLcf1_Noc\DE_W0002\DE_W0002_P0011\DE_2_W0002_P0011_T0002\TR1_W0001_P0286\TR1_2_W0001_P0286_T0001_R1_P5_K1_Ch2-Ch1.zen
1.224007e+01	6.033300e+00	20151211_gfpNIPBLcf1_Prometa\MitoSys2\LSM\gfpNIPBLcf1_Noc\DE_W0002\DE_W0002_P0011\DE_2_W0002_P0011_T0002\TR1_W0001_P0286\TR1_2_W0001_P0286_T0001_R1_P5_K1_Ch2-Ch1.zen
1.230007e+01	5.449970e+00	20151211_gfpNIPBLcf1_Prometa\MitoSys2\LSM\gfpNIPBLcf1_Noc\DE_W0002\DE_W0002_P0011\DE_2_W0002_P0011_T0002\TR1_W0001_P0286\TR1_2_W0001_P0286_T0001_R1_P5_K1_Ch2-Ch1.zen
1.236007e+01	5.416640e+00	20151211_gfpNIPBLcf1_Prometa\MitoSys2\LSM\gfpNIPBLcf1_Noc\DE_W0002\DE_W0002_P0011\DE_2_W0002_P0011_T0002\TR1_W0001_P0286\TR1_2_W0001_P0286_T0001_R1_P5_K1_Ch2-Ch1.zen
1.242007e+01	6.533300e+00	20151211_gfpNIPBLcf1_Prometa\MitoSys2\LSM\gfpNIPBLcf1_Noc\DE_W0002\DE_W0002_P0011\DE_2_W0002_P0011_T0002\TR1_W0001_P0286\TR1_2_W0001_P0286_T0001_R1_P5_K1_Ch2-Ch1.zen
1.248007e+01	6.416630e+00	20151211_gfpNIPBLcf1_Prometa\MitoSys2\LSM\gfpNIPBLcf1_Noc\DE_W0002\DE_W0002_P0011\DE_2_W0002_P0011_T0002\TR1_W0001_P0286\TR1_2_W0001_P0286_T0001_R1_P5_K1_Ch2-Ch1.zen
1.254007e+01	5.366640e+00	20151211_gfpNIPBLcf1_Prometa\MitoSys2\LSM\gfpNIPBLcf1_Noc\DE_W0002\DE_W0002_P0011\DE_2_W0002_P0011_T0002\TR1_W0001_P0286\TR1_2_W0001_P0286_T0001_R1_P5_K1_Ch2-Ch1.zen
1.260007e+01	6.266630e+00	20151211_gfpNIPBLcf1_Prometa\MitoSys2\LSM\gfpNIPBLcf1_Noc\DE_W0002\DE_W0002_P0011\DE_2_W0002_P0011_T0002\TR1_W0001_P0286\TR1_2_W0001_P0286_T0001_R1_P5_K1_Ch2-Ch1.zen
1.266007e+01	6.783300e+00	20151211_gfpNIPBLcf1_Prometa\MitoSys2\LSM\gfpNIPBLcf1_Noc\DE_W0002\DE_W0002_P0011\DE_2_W0002_P0011_T0002\TR1_W0001_P0286\TR1_2_W0001_P0286_T0001_R1_P5_K1_Ch2-Ch1.zen
1.272007e+01	6.983300e+00	20151211_gfpNIPBLcf1_Prometa\MitoSys2\LSM\gfpNIPBLcf1_Noc\DE_W0002\DE_W0002_P0011\DE_2_W0002_P0011_T0002\TR1_W0001_P0286\TR1_2_W0001_P0286_T0001_R1_P5_K1_Ch2-Ch1.zen
1.278007e+01	6.266630e+00	20151211_gfpNIPBLcf1_Prometa\MitoSys2\LSM\gfpNIPBLcf1_Noc\DE_W0002\DE_W0002_P0011\DE_2_W0002_P0011_T0002\TR1_W0001_P0286\TR1_2_W0001_P0286_T0001_R1_P5_K1_Ch2-Ch1.zen
1.284007e+01	6.049970e+00	20151211_gfpNIPBLcf1_Prometa\MitoSys2\LSM\gfpNIPBLcf1_Noc\DE_W0002\DE_W0002_P0011\DE_2_W0002_P0011_T0002\TR1_W0001_P0286\TR1_2_W0001_P0286_T0001_R1_P5_K1_Ch2-Ch1.zen
1.290007e+01	6.766630e+00	20151211_gfpNIPBLcf1_Prometa\MitoSys2\LSM\gfpNIPBLcf1_Noc\DE_W0002\DE_W0002_P0011\DE_2_W0002_P0011_T0002\TR1_W0001_P0286\TR1_2_W0001_P0286_T0001_R1_P5_K1_Ch2-Ch1.zen
1.296007e+01	5.849970e+00	20151211_gfpNIPBLcf1_Prometa\MitoSys2\LSM\gfpNIPBLcf1_Noc\DE_W0002\DE_W0002_P0011\DE_2_W0002_P0011_T0002\TR1_W0001_P0286\TR1_2_W0001_P0286_T0001_R1_P5_K1_Ch2-Ch1.zen
1.302007e+01	6.899960e+00	20151211_gfpNIPBLcf1_Prometa\MitoSys2\LSM\gfpNIPBLcf1_Noc\DE_W0002\DE_W0002_P0011\DE_2_W0002_P0011_T0002\TR1_W0001_P0286\TR1_2_W0001_P0286_T0001_R1_P5_K1_Ch2-Ch1.zen
1.308007e+01	6.416630e+00	20151211_gfpNIPBLcf1_Prometa\MitoSys2\LSM\gfpNIPBLcf1_Noc\DE_W0002\DE_W0002_P0011\DE_2_W0002_P0011_T0002\TR1_W0001_P0286\TR1_2_W0001_P0286_T0001_R1_P5_K1_Ch2-Ch1.zen
1.314007e+01	6.016630e+00	20151211_gfpNIPBLcf1_Prometa\MitoSys2\LSM\gfpNIPBLcf1_Noc\DE_W0002\DE_W0002_P0011\DE_2_W0002_P0011_T0002\TR1_W0001_P0286\TR1_2_W0001_P0286_T0001_R1_P5_K1_Ch2-Ch1.zen
1.320007e+01	7.116630e+00	20151211_gfpNIPBLcf1_Prometa\MitoSys2\LSM\gfpNIPBLcf1_Noc\DE_W0002\DE_W0002_P0011\DE_2_W0002_P0011_T0002\TR1_W0001_P0286\TR1_2_W0001_P0286_T0001_R1_P5_K1_Ch2-Ch1.zen
1.326007e+01	6.416630e+00	20151211_gfpNIPBLcf1_Prometa\MitoSys2\LSM\gfpNIPBLcf1_Noc\DE_W0002\DE_W0002_P0011\DE_2_W0002_P0011_T0002\TR1_W0001_P0286\TR1_2_W0001_P0286_T0001_R1_P5_K1_Ch2-Ch1.zen
1.332007e+01	5.733300e+00	20151211_gfpNIPBLcf1_Prometa\MitoSys2\LSM\gfpNIPBLcf1_Noc\DE_W0002\DE_W0002_P0011\DE_2_W0002_P0011_T0002\TR1_W0001_P0286\TR1_2_W0001_P0286_T0001_R1_P5_K1_Ch2-Ch1.zen
1.338007e+01	6.233300e+00	20151211_gfpNIPBLcf1_Prometa\MitoSys2\LSM\gfpNIPBLcf1_Noc\DE_W0002\DE_W0002_P0011\DE_2_W0002_P0011_T0002\TR1_W0001_P0286\TR1_2_W0001_P0286_T0001_R1_P5_K1_Ch2-Ch1.zen
1.344007e+01	6.799960e+00	20151211_gfpNIPBLcf1_Prometa\MitoSys2\LSM\gfpNIPBLcf1_Noc\DE_W0002\DE_W0002_P0011\DE_2_W0002_P0011_T0002\TR1_W0001_P0286\TR1_2_W0001_P0286_T0001_R1_P5_K1_Ch2-Ch1.zen
1.350007e+01	6.633300e+00	20151211_gfpNIPBLcf1_Prometa\MitoSys2\LSM\gfpNIPBLcf1_Noc\DE_W0002\DE_W0002_P0011\DE_2_W0002_P0011_T0002\TR1_W0001_P0286\TR1_2_W0001_P0286_T0001_R1_P5_K1_Ch2-Ch1.zen
1.356007e+01	6.716630e+00	20151211_gfpNIPBLcf1_Prometa\MitoSys2\LSM\gfpNIPBLcf1_Noc\DE_W0002\DE_W0002_P0011\DE_2_W0002_P0011_T0002\TR1_W0001_P0286\TR1_2_W0001_P0286_T0001_R1_P5_K1_Ch2-Ch1.zen
1.362007e+01	6.666630e+00	20151211_gfpNIPBLcf1_Prometa\MitoSys2\LSM\gfpNIPBLcf1_Noc\DE_W0002\DE_W0002_P0011\DE_2_W0002_P0011_T0002\TR1_W0001_P0286\TR1_2_W0001_P0286_T0001_R1_P5_K1_Ch2-Ch1.zen
1.368007e+01	8.383290e+00	20151211_gfpNIPBLcf1_Prometa\MitoSys2\LSM\gfpNIPBLcf1_Noc\DE_W0002\DE_W0002_P0011\DE_2_W0002_P0011_T0002\TR1_W0001_P0286\TR1_2_W0001_P0286_T0001_R1_P5_K1_Ch2-Ch1.zen
1.374007e+01	7.166630e+00	20151211_gfpNIPBLcf1_Prometa\MitoSys2\LSM\gfpNIPBLcf1_Noc\DE_W0002\DE_W0002_P0011\DE_2_W0002_P0011_T0002\TR1_W0001_P0286\TR1_2_W0001_P0286_T0001_R1_P5_K1_Ch2-Ch1.zen
1.380007e+01	7.883290e+00	20151211_gfpNIPBLcf1_Prometa\MitoSys2\LSM\gfpNIPBLcf1_Noc\DE_W0002\DE_W0002_P0011\DE_2_W0002_P0011_T0002\TR1_W0001_P0286\TR1_2_W0001_P0286_T0001_R1_P5_K1_Ch2-Ch1.zen
1.386007e+01	6.966630e+00	20151211_gfpNIPBLcf1_Prometa\MitoSys2\LSM\gfpNIPBLcf1_Noc\DE_W0002\DE_W0002_P0011\DE_2_W0002_P0011_T0002\TR1_W0001_P0286\TR1_2_W0001_P0286_T0001_R1_P5_K1_Ch2-Ch1.zen
1.392008e+01	6.866630e+00	20151211_gfpNIPBLcf1_Prometa\MitoSys2\LSM\gfpNIPBLcf1_Noc\DE_W0002\DE_W0002_P0011\DE_2_W0002_P0011_T0002\TR1_W0001_P0286\TR1_2_W0001_P0286_T0001_R1_P5_K1_Ch2-Ch1.zen
1.398008e+01	7.399960e+00	20151211_gfpNIPBLcf1_Prometa\MitoSys2\LSM\gfpNIPBLcf1_Noc\DE_W0002\DE_W0002_P0011\DE_2_W0002_P0011_T0002\TR1_W0001_P0286\TR1_2_W0001_P0286_T0001_R1_P5_K1_Ch2-Ch1.zen
1.404008e+01	6.466630e+00	20151211_gfpNIPBLcf1_Prometa\MitoSys2\LSM\gfpNIPBLcf1_Noc\DE_W0002\DE_W0002_P0011\DE_2_W0002_P0011_T0002\TR1_W0001_P0286\TR1_2_W0001_P0286_T0001_R1_P5_K1_Ch2-Ch1.zen
1.410008e+01	6.449970e+00	20151211_gfpNIPBLcf1_Prometa\MitoSys2\LSM\gfpNIPBLcf1_Noc\DE_W0002\DE_W0002_P0011\DE_2_W0002_P0011_T0002\TR1_W0001_P0286\TR1_2_W0001_P0286_T0001_R1_P5_K1_Ch2-Ch1.zen
1.416008e+01	5.666640e+00	20151211_gfpNIPBLcf1_Prometa\MitoSys2\LSM\gfpNIPBLcf1_Noc\DE_W0002\DE_W0002_P0011\DE_2_W0002_P0011_T0002\TR1_W0001_P0286\TR1_2_W0001_P0286_T0001_R1_P5_K1_Ch2-Ch1.zen
1.422008e+01	6.133300e+00	20151211_gfpNIPBLcf1_Prometa\MitoSys2\LSM\gfpNIPBLcf1_Noc\DE_W0002\DE_W0002_P0011\DE_2_W0002_P0011_T0002\TR1_W0001_P0286\TR1_2_W0001_P0286_T0001_R1_P5_K1_Ch2-Ch1.zen
1.428008e+01	5.499970e+00	20151211_gfpNIPBLcf1_Prometa\MitoSys2\LSM\gfpNIPBLcf1_Noc\DE_W0002\DE_W0002_P0011\DE_2_W0002_P0011_T0002\TR1_W0001_P0286\TR1_2_W0001_P0286_T0001_R1_P5_K1_Ch2-Ch1.zen
1.434008e+01	5.866630e+00	20151211_gfpNIPBLcf1_Prometa\MitoSys2\LSM\gfpNIPBLcf1_Noc\DE_W0002\DE_W0002_P0011\DE_2_W0002_P0011_T0002\TR1_W0001_P0286\TR1_2_W0001_P0286_T0001_R1_P5_K1_Ch2-Ch1.zen
1.440008e+01	5.433300e+00	20151211_gfpNIPBLcf1_Prometa\MitoSys2\LSM\gfpNIPBLcf1_Noc\DE_W0002\DE_W0002_P0011\DE_2_W0002_P0011_T0002\TR1_W0001_P0286\TR1_2_W0001_P0286_T0001_R1_P5_K1_Ch2-Ch1.zen
1.446008e+01	6.133300e+00	20151211_gfpNIPBLcf1_Prometa\MitoSys2\LSM\gfpNIPBLcf1_Noc\DE_W0002\DE_W0002_P0011\DE_2_W0002_P0011_T0002\TR1_W0001_P0286\TR1_2_W0001_P0286_T0001_R1_P5_K1_Ch2-Ch1.zen
1.452008e+01	5.366640e+00	20151211_gfpNIPBLcf1_Prometa\MitoSys2\LSM\gfpNIPBLcf1_Noc\DE_W0002\DE_W0002_P0011\DE_2_W0002_P0011_T0002\TR1_W0001_P0286\TR1_2_W0001_P0286_T0001_R1_P5_K1_Ch2-Ch1.zen
1.458008e+01	5.816640e+00	20151211_gfpNIPBLcf1_Prometa\MitoSys2\LSM\gfpNIPBLcf1_Noc\DE_W0002\DE_W0002_P0011\DE_2_W0002_P0011_T0002\TR1_W0001_P0286\TR1_2_W0001_P0286_T0001_R1_P5_K1_Ch2-Ch1.zen
1.464008e+01	7.899960e+00	20151211_gfpNIPBLcf1_Prometa\MitoSys2\LSM\gfpNIPBLcf1_Noc\DE_W0002\DE_W0002_P0011\DE_2_W0002_P0011_T0002\TR1_W0001_P0286\TR1_2_W0001_P0286_T0001_R1_P5_K1_Ch2-Ch1.zen
1.470008e+01	7.233290e+00	20151211_gfpNIPBLcf1_Prometa\MitoSys2\LSM\gfpNIPBLcf1_Noc\DE_W0002\DE_W0002_P0011\DE_2_W0002_P0011_T0002\TR1_W0001_P0286\TR1_2_W0001_P0286_T0001_R1_P5_K1_Ch2-Ch1.zen
1.476008e+01	6.666630e+00	20151211_gfpNIPBLcf1_Prometa\MitoSys2\LSM\gfpNIPBLcf1_Noc\DE_W0002\DE_W0002_P0011\DE_2_W0002_P0011_T0002\TR1_W0001_P0286\TR1_2_W0001_P0286_T0001_R1_P5_K1_Ch2-Ch1.zen
1.482008e+01	6.799960e+00	20151211_gfpNIPBLcf1_Prometa\MitoSys2\LSM\gfpNIPBLcf1_Noc\DE_W0002\DE_W0002_P0011\DE_2_W0002_P0011_T0002\TR1_W0001_P0286\TR1_2_W0001_P0286_T0001_R1_P5_K1_Ch2-Ch1.zen
1.488008e+01	7.083290e+00	20151211_gfpNIPBLcf1_Prometa\MitoSys2\LSM\gfpNIPBLcf1_Noc\DE_W0002\DE_W0002_P0011\DE_2_W0002_P0011_T0002\TR1_W0001_P0286\TR1_2_W0001_P0286_T0001_R1_P5_K1_Ch2-Ch1.zen
1.494008e+01	5.983300e+00	20151211_gfpNIPBLcf1_Prometa\MitoSys2\LSM\gfpNIPBLcf1_Noc\DE_W0002\DE_W0002_P0011\DE_2_W0002_P0011_T0002\TR1_W0001_P0286\TR1_2_W0001_P0286_T0001_R1_P5_K1_Ch2-Ch1.zen
1.500008e+01	6.149970e+00	20151211_gfpNIPBLcf1_Prometa\MitoSys2\LSM\gfpNIPBLcf1_Noc\DE_W0002\DE_W0002_P0011\DE_2_W0002_P0011_T0002\TR1_W0001_P0286\TR1_2_W0001_P0286_T0001_R1_P5_K1_Ch2-Ch1.zen
1.506008e+01	5.066640e+00	20151211_gfpNIPBLcf1_Prometa\MitoSys2\LSM\gfpNIPBLcf1_Noc\DE_W0002\DE_W0002_P0011\DE_2_W0002_P0011_T0002\TR1_W0001_P0286\TR1_2_W0001_P0286_T0001_R1_P5_K1_Ch2-Ch1.zen
1.512008e+01	5.833300e+00	20151211_gfpNIPBLcf1_Prometa\MitoSys2\LSM\gfpNIPBLcf1_Noc\DE_W0002\DE_W0002_P0011\DE_2_W0002_P0011_T0002\TR1_W0001_P0286\TR1_2_W0001_P0286_T0001_R1_P5_K1_Ch2-Ch1.zen
1.518008e+01	6.733300e+00	20151211_gfpNIPBLcf1_Prometa\MitoSys2\LSM\gfpNIPBLcf1_Noc\DE_W0002\DE_W0002_P0011\DE_2_W0002_P0011_T0002\TR1_W0001_P0286\TR1_2_W0001_P0286_T0001_R1_P5_K1_Ch2-Ch1.zen
1.524008e+01	5.933300e+00	20151211_gfpNIPBLcf1_Prometa\MitoSys2\LSM\gfpNIPBLcf1_Noc\DE_W0002\DE_W0002_P0011\DE_2_W0002_P0011_T0002\TR1_W0001_P0286\TR1_2_W0001_P0286_T0001_R1_P5_K1_Ch2-Ch1.zen
1.530008e+01	5.533300e+00	20151211_gfpNIPBLcf1_Prometa\MitoSys2\LSM\gfpNIPBLcf1_Noc\DE_W0002\DE_W0002_P0011\DE_2_W0002_P0011_T0002\TR1_W0001_P0286\TR1_2_W0001_P0286_T0001_R1_P5_K1_Ch2-Ch1.zen
1.536008e+01	5.816640e+00	20151211_gfpNIPBLcf1_Prometa\MitoSys2\LSM\gfpNIPBLcf1_Noc\DE_W0002\DE_W0002_P0011\DE_2_W0002_P0011_T0002\TR1_W0001_P0286\TR1_2_W0001_P0286_T0001_R1_P5_K1_Ch2-Ch1.zen
1.542008e+01	4.866640e+00	20151211_gfpNIPBLcf1_Prometa\MitoSys2\LSM\gfpNIPBLcf1_Noc\DE_W0002\DE_W0002_P0011\DE_2_W0002_P0011_T0002\TR1_W0001_P0286\TR1_2_W0001_P0286_T0001_R1_P5_K1_Ch2-Ch1.zen
1.548008e+01	4.766640e+00	20151211_gfpNIPBLcf1_Prometa\MitoSys2\LSM\gfpNIPBLcf1_Noc\DE_W0002\DE_W0002_P0011\DE_2_W0002_P0011_T0002\TR1_W0001_P0286\TR1_2_W0001_P0286_T0001_R1_P5_K1_Ch2-Ch1.zen
1.554008e+01	6.699960e+00	20151211_gfpNIPBLcf1_Prometa\MitoSys2\LSM\gfpNIPBLcf1_Noc\DE_W0002\DE_W0002_P0011\DE_2_W0002_P0011_T0002\TR1_W0001_P0286\TR1_2_W0001_P0286_T0001_R1_P5_K1_Ch2-Ch1.zen
1.560008e+01	5.283300e+00	20151211_gfpNIPBLcf1_Prometa\MitoSys2\LSM\gfpNIPBLcf1_Noc\DE_W0002\DE_W0002_P0011\DE_2_W0002_P0011_T0002\TR1_W0001_P0286\TR1_2_W0001_P0286_T0001_R1_P5_K1_Ch2-Ch1.zen
1.566008e+01	6.349970e+00	20151211_gfpNIPBLcf1_Prometa\MitoSys2\LSM\gfpNIPBLcf1_Noc\DE_W0002\DE_W0002_P0011\DE_2_W0002_P0011_T0002\TR1_W0001_P0286\TR1_2_W0001_P0286_T0001_R1_P5_K1_Ch2-Ch1.zen
1.572009e+01	6.033300e+00	20151211_gfpNIPBLcf1_Prometa\MitoSys2\LSM\gfpNIPBLcf1_Noc\DE_W0002\DE_W0002_P0011\DE_2_W0002_P0011_T0002\TR1_W0001_P0286\TR1_2_W0001_P0286_T0001_R1_P5_K1_Ch2-Ch1.zen
1.578009e+01	5.849970e+00	20151211_gfpNIPBLcf1_Prometa\MitoSys2\LSM\gfpNIPBLcf1_Noc\DE_W0002\DE_W0002_P0011\DE_2_W0002_P0011_T0002\TR1_W0001_P0286\TR1_2_W0001_P0286_T0001_R1_P5_K1_Ch2-Ch1.zen
1.584009e+01	6.483300e+00	20151211_gfpNIPBLcf1_Prometa\MitoSys2\LSM\gfpNIPBLcf1_Noc\DE_W0002\DE_W0002_P0011\DE_2_W0002_P0011_T0002\TR1_W0001_P0286\TR1_2_W0001_P0286_T0001_R1_P5_K1_Ch2-Ch1.zen
1.590009e+01	5.899970e+00	20151211_gfpNIPBLcf1_Prometa\MitoSys2\LSM\gfpNIPBLcf1_Noc\DE_W0002\DE_W0002_P0011\DE_2_W0002_P0011_T0002\TR1_W0001_P0286\TR1_2_W0001_P0286_T0001_R1_P5_K1_Ch2-Ch1.zen
1.596009e+01	5.799970e+00	20151211_gfpNIPBLcf1_Prometa\MitoSys2\LSM\gfpNIPBLcf1_Noc\DE_W0002\DE_W0002_P0011\DE_2_W0002_P0011_T0002\TR1_W0001_P0286\TR1_2_W0001_P0286_T0001_R1_P5_K1_Ch2-Ch1.zen
1.602009e+01	6.966630e+00	20151211_gfpNIPBLcf1_Prometa\MitoSys2\LSM\gfpNIPBLcf1_Noc\DE_W0002\DE_W0002_P0011\DE_2_W0002_P0011_T0002\TR1_W0001_P0286\TR1_2_W0001_P0286_T0001_R1_P5_K1_Ch2-Ch1.zen
1.608009e+01	7.249960e+00	20151211_gfpNIPBLcf1_Prometa\MitoSys2\LSM\gfpNIPBLcf1_Noc\DE_W0002\DE_W0002_P0011\DE_2_W0002_P0011_T0002\TR1_W0001_P0286\TR1_2_W0001_P0286_T0001_R1_P5_K1_Ch2-Ch1.zen
1.614009e+01	5.433300e+00	20151211_gfpNIPBLcf1_Prometa\MitoSys2\LSM\gfpNIPBLcf1_Noc\DE_W0002\DE_W0002_P0011\DE_2_W0002_P0011_T0002\TR1_W0001_P0286\TR1_2_W0001_P0286_T0001_R1_P5_K1_Ch2-Ch1.zen
1.620009e+01	6.599960e+00	20151211_gfpNIPBLcf1_Prometa\MitoSys2\LSM\gfpNIPBLcf1_Noc\DE_W0002\DE_W0002_P0011\DE_2_W0002_P0011_T0002\TR1_W0001_P0286\TR1_2_W0001_P0286_T0001_R1_P5_K1_Ch2-Ch1.zen
1.626009e+01	6.433300e+00	20151211_gfpNIPBLcf1_Prometa\MitoSys2\LSM\gfpNIPBLcf1_Noc\DE_W0002\DE_W0002_P0011\DE_2_W0002_P0011_T0002\TR1_W0001_P0286\TR1_2_W0001_P0286_T0001_R1_P5_K1_Ch2-Ch1.zen
1.632009e+01	5.566640e+00	20151211_gfpNIPBLcf1_Prometa\MitoSys2\LSM\gfpNIPBLcf1_Noc\DE_W0002\DE_W0002_P0011\DE_2_W0002_P0011_T0002\TR1_W0001_P0286\TR1_2_W0001_P0286_T0001_R1_P5_K1_Ch2-Ch1.zen
1.638009e+01	7.316630e+00	20151211_gfpNIPBLcf1_Prometa\MitoSys2\LSM\gfpNIPBLcf1_Noc\DE_W0002\DE_W0002_P0011\DE_2_W0002_P0011_T0002\TR1_W0001_P0286\TR1_2_W0001_P0286_T0001_R1_P5_K1_Ch2-Ch1.zen
1.644009e+01	6.066630e+00	20151211_gfpNIPBLcf1_Prometa\MitoSys2\LSM\gfpNIPBLcf1_Noc\DE_W0002\DE_W0002_P0011\DE_2_W0002_P0011_T0002\TR1_W0001_P0286\TR1_2_W0001_P0286_T0001_R1_P5_K1_Ch2-Ch1.zen
1.650009e+01	6.016630e+00	20151211_gfpNIPBLcf1_Prometa\MitoSys2\LSM\gfpNIPBLcf1_Noc\DE_W0002\DE_W0002_P0011\DE_2_W0002_P0011_T0002\TR1_W0001_P0286\TR1_2_W0001_P0286_T0001_R1_P5_K1_Ch2-Ch1.zen
1.656009e+01	6.633300e+00	20151211_gfpNIPBLcf1_Prometa\MitoSys2\LSM\gfpNIPBLcf1_Noc\DE_W0002\DE_W0002_P0011\DE_2_W0002_P0011_T0002\TR1_W0001_P0286\TR1_2_W0001_P0286_T0001_R1_P5_K1_Ch2-Ch1.zen
1.662009e+01	5.849970e+00	20151211_gfpNIPBLcf1_Prometa\MitoSys2\LSM\gfpNIPBLcf1_Noc\DE_W0002\DE_W0002_P0011\DE_2_W0002_P0011_T0002\TR1_W0001_P0286\TR1_2_W0001_P0286_T0001_R1_P5_K1_Ch2-Ch1.zen
1.668009e+01	6.483300e+00	20151211_gfpNIPBLcf1_Prometa\MitoSys2\LSM\gfpNIPBLcf1_Noc\DE_W0002\DE_W0002_P0011\DE_2_W0002_P0011_T0002\TR1_W0001_P0286\TR1_2_W0001_P0286_T0001_R1_P5_K1_Ch2-Ch1.zen
1.674009e+01	5.599970e+00	20151211_gfpNIPBLcf1_Prometa\MitoSys2\LSM\gfpNIPBLcf1_Noc\DE_W0002\DE_W0002_P0011\DE_2_W0002_P0011_T0002\TR1_W0001_P0286\TR1_2_W0001_P0286_T0001_R1_P5_K1_Ch2-Ch1.zen
1.680009e+01	5.983300e+00	20151211_gfpNIPBLcf1_Prometa\MitoSys2\LSM\gfpNIPBLcf1_Noc\DE_W0002\DE_W0002_P0011\DE_2_W0002_P0011_T0002\TR1_W0001_P0286\TR1_2_W0001_P0286_T0001_R1_P5_K1_Ch2-Ch1.zen
1.686009e+01	5.383300e+00	20151211_gfpNIPBLcf1_Prometa\MitoSys2\LSM\gfpNIPBLcf1_Noc\DE_W0002\DE_W0002_P0011\DE_2_W0002_P0011_T0002\TR1_W0001_P0286\TR1_2_W0001_P0286_T0001_R1_P5_K1_Ch2-Ch1.zen
1.692009e+01	6.416630e+00	20151211_gfpNIPBLcf1_Prometa\MitoSys2\LSM\gfpNIPBLcf1_Noc\DE_W0002\DE_W0002_P0011\DE_2_W0002_P0011_T0002\TR1_W0001_P0286\TR1_2_W0001_P0286_T0001_R1_P5_K1_Ch2-Ch1.zen
1.698009e+01	6.399970e+00	20151211_gfpNIPBLcf1_Prometa\MitoSys2\LSM\gfpNIPBLcf1_Noc\DE_W0002\DE_W0002_P0011\DE_2_W0002_P0011_T0002\TR1_W0001_P0286\TR1_2_W0001_P0286_T0001_R1_P5_K1_Ch2-Ch1.zen
1.704009e+01	5.699970e+00	20151211_gfpNIPBLcf1_Prometa\MitoSys2\LSM\gfpNIPBLcf1_Noc\DE_W0002\DE_W0002_P0011\DE_2_W0002_P0011_T0002\TR1_W0001_P0286\TR1_2_W0001_P0286_T0001_R1_P5_K1_Ch2-Ch1.zen
1.710009e+01	6.849960e+00	20151211_gfpNIPBLcf1_Prometa\MitoSys2\LSM\gfpNIPBLcf1_Noc\DE_W0002\DE_W0002_P0011\DE_2_W0002_P0011_T0002\TR1_W0001_P0286\TR1_2_W0001_P0286_T0001_R1_P5_K1_Ch2-Ch1.zen
1.716009e+01	7.499960e+00	20151211_gfpNIPBLcf1_Prometa\MitoSys2\LSM\gfpNIPBLcf1_Noc\DE_W0002\DE_W0002_P0011\DE_2_W0002_P0011_T0002\TR1_W0001_P0286\TR1_2_W0001_P0286_T0001_R1_P5_K1_Ch2-Ch1.zen
1.722009e+01	5.999970e+00	20151211_gfpNIPBLcf1_Prometa\MitoSys2\LSM\gfpNIPBLcf1_Noc\DE_W0002\DE_W0002_P0011\DE_2_W0002_P0011_T0002\TR1_W0001_P0286\TR1_2_W0001_P0286_T0001_R1_P5_K1_Ch2-Ch1.zen
1.728009e+01	7.033300e+00	20151211_gfpNIPBLcf1_Prometa\MitoSys2\LSM\gfpNIPBLcf1_Noc\DE_W0002\DE_W0002_P0011\DE_2_W0002_P0011_T0002\TR1_W0001_P0286\TR1_2_W0001_P0286_T0001_R1_P5_K1_Ch2-Ch1.zen
1.734009e+01	6.183300e+00	20151211_gfpNIPBLcf1_Prometa\MitoSys2\LSM\gfpNIPBLcf1_Noc\DE_W0002\DE_W0002_P0011\DE_2_W0002_P0011_T0002\TR1_W0001_P0286\TR1_2_W0001_P0286_T0001_R1_P5_K1_Ch2-Ch1.zen
1.740009e+01	7.383290e+00	20151211_gfpNIPBLcf1_Prometa\MitoSys2\LSM\gfpNIPBLcf1_Noc\DE_W0002\DE_W0002_P0011\DE_2_W0002_P0011_T0002\TR1_W0001_P0286\TR1_2_W0001_P0286_T0001_R1_P5_K1_Ch2-Ch1.zen
1.746009e+01	6.666630e+00	20151211_gfpNIPBLcf1_Prometa\MitoSys2\LSM\gfpNIPBLcf1_Noc\DE_W0002\DE_W0002_P0011\DE_2_W0002_P0011_T0002\TR1_W0001_P0286\TR1_2_W0001_P0286_T0001_R1_P5_K1_Ch2-Ch1.zen
1.752010e+01	6.366630e+00	20151211_gfpNIPBLcf1_Prometa\MitoSys2\LSM\gfpNIPBLcf1_Noc\DE_W0002\DE_W0002_P0011\DE_2_W0002_P0011_T0002\TR1_W0001_P0286\TR1_2_W0001_P0286_T0001_R1_P5_K1_Ch2-Ch1.zen
1.758010e+01	7.366630e+00	20151211_gfpNIPBLcf1_Prometa\MitoSys2\LSM\gfpNIPBLcf1_Noc\DE_W0002\DE_W0002_P0011\DE_2_W0002_P0011_T0002\TR1_W0001_P0286\TR1_2_W0001_P0286_T0001_R1_P5_K1_Ch2-Ch1.zen
1.764009e+01	6.799960e+00	20151211_gfpNIPBLcf1_Prometa\MitoSys2\LSM\gfpNIPBLcf1_Noc\DE_W0002\DE_W0002_P0011\DE_2_W0002_P0011_T0002\TR1_W0001_P0286\TR1_2_W0001_P0286_T0001_R1_P5_K1_Ch2-Ch1.zen
1.770010e+01	7.483290e+00	20151211_gfpNIPBLcf1_Prometa\MitoSys2\LSM\gfpNIPBLcf1_Noc\DE_W0002\DE_W0002_P0011\DE_2_W0002_P0011_T0002\TR1_W0001_P0286\TR1_2_W0001_P0286_T0001_R1_P5_K1_Ch2-Ch1.zen
1.776010e+01	6.683300e+00	20151211_gfpNIPBLcf1_Prometa\MitoSys2\LSM\gfpNIPBLcf1_Noc\DE_W0002\DE_W0002_P0011\DE_2_W0002_P0011_T0002\TR1_W0001_P0286\TR1_2_W0001_P0286_T0001_R1_P5_K1_Ch2-Ch1.zen
1.782010e+01	6.866630e+00	20151211_gfpNIPBLcf1_Prometa\MitoSys2\LSM\gfpNIPBLcf1_Noc\DE_W0002\DE_W0002_P0011\DE_2_W0002_P0011_T0002\TR1_W0001_P0286\TR1_2_W0001_P0286_T0001_R1_P5_K1_Ch2-Ch1.zen
1.788010e+01	6.133300e+00	20151211_gfpNIPBLcf1_Prometa\MitoSys2\LSM\gfpNIPBLcf1_Noc\DE_W0002\DE_W0002_P0011\DE_2_W0002_P0011_T0002\TR1_W0001_P0286\TR1_2_W0001_P0286_T0001_R1_P5_K1_Ch2-Ch1.zen
1.794010e+01	5.399970e+00	20151211_gfpNIPBLcf1_Prometa\MitoSys2\LSM\gfpNIPBLcf1_Noc\DE_W0002\DE_W0002_P0011\DE_2_W0002_P0011_T0002\TR1_W0001_P0286\TR1_2_W0001_P0286_T0001_R1_P5_K1_Ch2-Ch1.zen
1.800010e+01	5.766640e+00	20151211_gfpNIPBLcf1_Prometa\MitoSys2\LSM\gfpNIPBLcf1_Noc\DE_W0002\DE_W0002_P0011\DE_2_W0002_P0011_T0002\TR1_W0001_P0286\TR1_2_W0001_P0286_T0001_R1_P5_K1_Ch2-Ch1.zen
1.806010e+01	7.316630e+00	20151211_gfpNIPBLcf1_Prometa\MitoSys2\LSM\gfpNIPBLcf1_Noc\DE_W0002\DE_W0002_P0011\DE_2_W0002_P0011_T0002\TR1_W0001_P0286\TR1_2_W0001_P0286_T0001_R1_P5_K1_Ch2-Ch1.zen
1.812010e+01	6.066630e+00	20151211_gfpNIPBLcf1_Prometa\MitoSys2\LSM\gfpNIPBLcf1_Noc\DE_W0002\DE_W0002_P0011\DE_2_W0002_P0011_T0002\TR1_W0001_P0286\TR1_2_W0001_P0286_T0001_R1_P5_K1_Ch2-Ch1.zen
1.818010e+01	5.566640e+00	20151211_gfpNIPBLcf1_Prometa\MitoSys2\LSM\gfpNIPBLcf1_Noc\DE_W0002\DE_W0002_P0011\DE_2_W0002_P0011_T0002\TR1_W0001_P0286\TR1_2_W0001_P0286_T0001_R1_P5_K1_Ch2-Ch1.zen
1.824010e+01	7.183290e+00	20151211_gfpNIPBLcf1_Prometa\MitoSys2\LSM\gfpNIPBLcf1_Noc\DE_W0002\DE_W0002_P0011\DE_2_W0002_P0011_T0002\TR1_W0001_P0286\TR1_2_W0001_P0286_T0001_R1_P5_K1_Ch2-Ch1.zen
1.830010e+01	7.483290e+00	20151211_gfpNIPBLcf1_Prometa\MitoSys2\LSM\gfpNIPBLcf1_Noc\DE_W0002\DE_W0002_P0011\DE_2_W0002_P0011_T0002\TR1_W0001_P0286\TR1_2_W0001_P0286_T0001_R1_P5_K1_Ch2-Ch1.zen
1.836010e+01	7.616630e+00	20151211_gfpNIPBLcf1_Prometa\MitoSys2\LSM\gfpNIPBLcf1_Noc\DE_W0002\DE_W0002_P0011\DE_2_W0002_P0011_T0002\TR1_W0001_P0286\TR1_2_W0001_P0286_T0001_R1_P5_K1_Ch2-Ch1.zen
1.842010e+01	5.733300e+00	20151211_gfpNIPBLcf1_Prometa\MitoSys2\LSM\gfpNIPBLcf1_Noc\DE_W0002\DE_W0002_P0011\DE_2_W0002_P0011_T0002\TR1_W0001_P0286\TR1_2_W0001_P0286_T0001_R1_P5_K1_Ch2-Ch1.zen
1.848010e+01	6.383300e+00	20151211_gfpNIPBLcf1_Prometa\MitoSys2\LSM\gfpNIPBLcf1_Noc\DE_W0002\DE_W0002_P0011\DE_2_W0002_P0011_T0002\TR1_W0001_P0286\TR1_2_W0001_P0286_T0001_R1_P5_K1_Ch2-Ch1.zen
1.854010e+01	7.399960e+00	20151211_gfpNIPBLcf1_Prometa\MitoSys2\LSM\gfpNIPBLcf1_Noc\DE_W0002\DE_W0002_P0011\DE_2_W0002_P0011_T0002\TR1_W0001_P0286\TR1_2_W0001_P0286_T0001_R1_P5_K1_Ch2-Ch1.zen
1.860010e+01	5.649970e+00	20151211_gfpNIPBLcf1_Prometa\MitoSys2\LSM\gfpNIPBLcf1_Noc\DE_W0002\DE_W0002_P0011\DE_2_W0002_P0011_T0002\TR1_W0001_P0286\TR1_2_W0001_P0286_T0001_R1_P5_K1_Ch2-Ch1.zen
1.866010e+01	6.166630e+00	20151211_gfpNIPBLcf1_Prometa\MitoSys2\LSM\gfpNIPBLcf1_Noc\DE_W0002\DE_W0002_P0011\DE_2_W0002_P0011_T0002\TR1_W0001_P0286\TR1_2_W0001_P0286_T0001_R1_P5_K1_Ch2-Ch1.zen
1.872010e+01	7.816620e+00	20151211_gfpNIPBLcf1_Prometa\MitoSys2\LSM\gfpNIPBLcf1_Noc\DE_W0002\DE_W0002_P0011\DE_2_W0002_P0011_T0002\TR1_W0001_P0286\TR1_2_W0001_P0286_T0001_R1_P5_K1_Ch2-Ch1.zen
1.878010e+01	6.599960e+00	20151211_gfpNIPBLcf1_Prometa\MitoSys2\LSM\gfpNIPBLcf1_Noc\DE_W0002\DE_W0002_P0011\DE_2_W0002_P0011_T0002\TR1_W0001_P0286\TR1_2_W0001_P0286_T0001_R1_P5_K1_Ch2-Ch1.zen
1.884010e+01	6.266630e+00	20151211_gfpNIPBLcf1_Prometa\MitoSys2\LSM\gfpNIPBLcf1_Noc\DE_W0002\DE_W0002_P0011\DE_2_W0002_P0011_T0002\TR1_W0001_P0286\TR1_2_W0001_P0286_T0001_R1_P5_K1_Ch2-Ch1.zen
1.890010e+01	6.649960e+00	20151211_gfpNIPBLcf1_Prometa\MitoSys2\LSM\gfpNIPBLcf1_Noc\DE_W0002\DE_W0002_P0011\DE_2_W0002_P0011_T0002\TR1_W0001_P0286\TR1_2_W0001_P0286_T0001_R1_P5_K1_Ch2-Ch1.zen
1.896010e+01	8.799950e+00	20151211_gfpNIPBLcf1_Prometa\MitoSys2\LSM\gfpNIPBLcf1_Noc\DE_W0002\DE_W0002_P0011\DE_2_W0002_P0011_T0002\TR1_W0001_P0286\TR1_2_W0001_P0286_T0001_R1_P5_K1_Ch2-Ch1.zen
1.902010e+01	8.966620e+00	20151211_gfpNIPBLcf1_Prometa\MitoSys2\LSM\gfpNIPBLcf1_Noc\DE_W0002\DE_W0002_P0011\DE_2_W0002_P0011_T0002\TR1_W0001_P0286\TR1_2_W0001_P0286_T0001_R1_P5_K1_Ch2-Ch1.zen
1.908010e+01	7.033300e+00	20151211_gfpNIPBLcf1_Prometa\MitoSys2\LSM\gfpNIPBLcf1_Noc\DE_W0002\DE_W0002_P0011\DE_2_W0002_P0011_T0002\TR1_W0001_P0286\TR1_2_W0001_P0286_T0001_R1_P5_K1_Ch2-Ch1.zen
1.914010e+01	7.016630e+00	20151211_gfpNIPBLcf1_Prometa\MitoSys2\LSM\gfpNIPBLcf1_Noc\DE_W0002\DE_W0002_P0011\DE_2_W0002_P0011_T0002\TR1_W0001_P0286\TR1_2_W0001_P0286_T0001_R1_P5_K1_Ch2-Ch1.zen
1.920010e+01	6.583300e+00	20151211_gfpNIPBLcf1_Prometa\MitoSys2\LSM\gfpNIPBLcf1_Noc\DE_W0002\DE_W0002_P0011\DE_2_W0002_P0011_T0002\TR1_W0001_P0286\TR1_2_W0001_P0286_T0001_R1_P5_K1_Ch2-Ch1.zen
1.926011e+01	6.133300e+00	20151211_gfpNIPBLcf1_Prometa\MitoSys2\LSM\gfpNIPBLcf1_Noc\DE_W0002\DE_W0002_P0011\DE_2_W0002_P0011_T0002\TR1_W0001_P0286\TR1_2_W0001_P0286_T0001_R1_P5_K1_Ch2-Ch1.zen
1.932010e+01	5.499970e+00	20151211_gfpNIPBLcf1_Prometa\MitoSys2\LSM\gfpNIPBLcf1_Noc\DE_W0002\DE_W0002_P0011\DE_2_W0002_P0011_T0002\TR1_W0001_P0286\TR1_2_W0001_P0286_T0001_R1_P5_K1_Ch2-Ch1.zen
1.938010e+01	6.533300e+00	20151211_gfpNIPBLcf1_Prometa\MitoSys2\LSM\gfpNIPBLcf1_Noc\DE_W0002\DE_W0002_P0011\DE_2_W0002_P0011_T0002\TR1_W0001_P0286\TR1_2_W0001_P0286_T0001_R1_P5_K1_Ch2-Ch1.zen
1.944011e+01	6.099970e+00	20151211_gfpNIPBLcf1_Prometa\MitoSys2\LSM\gfpNIPBLcf1_Noc\DE_W0002\DE_W0002_P0011\DE_2_W0002_P0011_T0002\TR1_W0001_P0286\TR1_2_W0001_P0286_T0001_R1_P5_K1_Ch2-Ch1.zen
1.950010e+01	6.766630e+00	20151211_gfpNIPBLcf1_Prometa\MitoSys2\LSM\gfpNIPBLcf1_Noc\DE_W0002\DE_W0002_P0011\DE_2_W0002_P0011_T0002\TR1_W0001_P0286\TR1_2_W0001_P0286_T0001_R1_P5_K1_Ch2-Ch1.zen
1.956011e+01	5.916630e+00	20151211_gfpNIPBLcf1_Prometa\MitoSys2\LSM\gfpNIPBLcf1_Noc\DE_W0002\DE_W0002_P0011\DE_2_W0002_P0011_T0002\TR1_W0001_P0286\TR1_2_W0001_P0286_T0001_R1_P5_K1_Ch2-Ch1.zen
1.962011e+01	5.949970e+00	20151211_gfpNIPBLcf1_Prometa\MitoSys2\LSM\gfpNIPBLcf1_Noc\DE_W0002\DE_W0002_P0011\DE_2_W0002_P0011_T0002\TR1_W0001_P0286\TR1_2_W0001_P0286_T0001_R1_P5_K1_Ch2-Ch1.zen
1.968011e+01	6.966630e+00	20151211_gfpNIPBLcf1_Prometa\MitoSys2\LSM\gfpNIPBLcf1_Noc\DE_W0002\DE_W0002_P0011\DE_2_W0002_P0011_T0002\TR1_W0001_P0286\TR1_2_W0001_P0286_T0001_R1_P5_K1_Ch2-Ch1.zen
1.974011e+01	5.816640e+00	20151211_gfpNIPBLcf1_Prometa\MitoSys2\LSM\gfpNIPBLcf1_Noc\DE_W0002\DE_W0002_P0011\DE_2_W0002_P0011_T0002\TR1_W0001_P0286\TR1_2_W0001_P0286_T0001_R1_P5_K1_Ch2-Ch1.zen
1.980011e+01	6.916630e+00	20151211_gfpNIPBLcf1_Prometa\MitoSys2\LSM\gfpNIPBLcf1_Noc\DE_W0002\DE_W0002_P0011\DE_2_W0002_P0011_T0002\TR1_W0001_P0286\TR1_2_W0001_P0286_T0001_R1_P5_K1_Ch2-Ch1.zen
1.986011e+01	7.249960e+00	20151211_gfpNIPBLcf1_Prometa\MitoSys2\LSM\gfpNIPBLcf1_Noc\DE_W0002\DE_W0002_P0011\DE_2_W0002_P0011_T0002\TR1_W0001_P0286\TR1_2_W0001_P0286_T0001_R1_P5_K1_Ch2-Ch1.zen
1.992011e+01	6.816630e+00	20151211_gfpNIPBLcf1_Prometa\MitoSys2\LSM\gfpNIPBLcf1_Noc\DE_W0002\DE_W0002_P0011\DE_2_W0002_P0011_T0002\TR1_W0001_P0286\TR1_2_W0001_P0286_T0001_R1_P5_K1_Ch2-Ch1.zen
1.998011e+01	6.349970e+00	20151211_gfpNIPBLcf1_Prometa\MitoSys2\LSM\gfpNIPBLcf1_Noc\DE_W0002\DE_W0002_P0011\DE_2_W0002_P0011_T0002\TR1_W0001_P0286\TR1_2_W0001_P0286_T0001_R1_P5_K1_Ch2-Ch1.zen
2.004011e+01	6.616630e+00	20151211_gfpNIPBLcf1_Prometa\MitoSys2\LSM\gfpNIPBLcf1_Noc\DE_W0002\DE_W0002_P0011\DE_2_W0002_P0011_T0002\TR1_W0001_P0286\TR1_2_W0001_P0286_T0001_R1_P5_K1_Ch2-Ch1.zen
2.010011e+01	7.333290e+00	20151211_gfpNIPBLcf1_Prometa\MitoSys2\LSM\gfpNIPBLcf1_Noc\DE_W0002\DE_W0002_P0011\DE_2_W0002_P0011_T0002\TR1_W0001_P0286\TR1_2_W0001_P0286_T0001_R1_P5_K1_Ch2-Ch1.zen
2.016011e+01	6.416630e+00	20151211_gfpNIPBLcf1_Prometa\MitoSys2\LSM\gfpNIPBLcf1_Noc\DE_W0002\DE_W0002_P0011\DE_2_W0002_P0011_T0002\TR1_W0001_P0286\TR1_2_W0001_P0286_T0001_R1_P5_K1_Ch2-Ch1.zen
2.022011e+01	5.683300e+00	20151211_gfpNIPBLcf1_Prometa\MitoSys2\LSM\gfpNIPBLcf1_Noc\DE_W0002\DE_W0002_P0011\DE_2_W0002_P0011_T0002\TR1_W0001_P0286\TR1_2_W0001_P0286_T0001_R1_P5_K1_Ch2-Ch1.zen
2.028011e+01	5.849970e+00	20151211_gfpNIPBLcf1_Prometa\MitoSys2\LSM\gfpNIPBLcf1_Noc\DE_W0002\DE_W0002_P0011\DE_2_W0002_P0011_T0002\TR1_W0001_P0286\TR1_2_W0001_P0286_T0001_R1_P5_K1_Ch2-Ch1.zen
2.034011e+01	6.183300e+00	20151211_gfpNIPBLcf1_Prometa\MitoSys2\LSM\gfpNIPBLcf1_Noc\DE_W0002\DE_W0002_P0011\DE_2_W0002_P0011_T0002\TR1_W0001_P0286\TR1_2_W0001_P0286_T0001_R1_P5_K1_Ch2-Ch1.zen
2.040011e+01	6.183300e+00	20151211_gfpNIPBLcf1_Prometa\MitoSys2\LSM\gfpNIPBLcf1_Noc\DE_W0002\DE_W0002_P0011\DE_2_W0002_P0011_T0002\TR1_W0001_P0286\TR1_2_W0001_P0286_T0001_R1_P5_K1_Ch2-Ch1.zen
2.046011e+01	5.616640e+00	20151211_gfpNIPBLcf1_Prometa\MitoSys2\LSM\gfpNIPBLcf1_Noc\DE_W0002\DE_W0002_P0011\DE_2_W0002_P0011_T0002\TR1_W0001_P0286\TR1_2_W0001_P0286_T0001_R1_P5_K1_Ch2-Ch1.zen
2.052011e+01	5.649970e+00	20151211_gfpNIPBLcf1_Prometa\MitoSys2\LSM\gfpNIPBLcf1_Noc\DE_W0002\DE_W0002_P0011\DE_2_W0002_P0011_T0002\TR1_W0001_P0286\TR1_2_W0001_P0286_T0001_R1_P5_K1_Ch2-Ch1.zen
2.058011e+01	7.316630e+00	20151211_gfpNIPBLcf1_Prometa\MitoSys2\LSM\gfpNIPBLcf1_Noc\DE_W0002\DE_W0002_P0011\DE_2_W0002_P0011_T0002\TR1_W0001_P0286\TR1_2_W0001_P0286_T0001_R1_P5_K1_Ch2-Ch1.zen
2.064011e+01	7.266630e+00	20151211_gfpNIPBLcf1_Prometa\MitoSys2\LSM\gfpNIPBLcf1_Noc\DE_W0002\DE_W0002_P0011\DE_2_W0002_P0011_T0002\TR1_W0001_P0286\TR1_2_W0001_P0286_T0001_R1_P5_K1_Ch2-Ch1.zen
2.070011e+01	5.283300e+00	20151211_gfpNIPBLcf1_Prometa\MitoSys2\LSM\gfpNIPBLcf1_Noc\DE_W0002\DE_W0002_P0011\DE_2_W0002_P0011_T0002\TR1_W0001_P0286\TR1_2_W0001_P0286_T0001_R1_P5_K1_Ch2-Ch1.zen
2.076011e+01	5.733300e+00	20151211_gfpNIPBLcf1_Prometa\MitoSys2\LSM\gfpNIPBLcf1_Noc\DE_W0002\DE_W0002_P0011\DE_2_W0002_P0011_T0002\TR1_W0001_P0286\TR1_2_W0001_P0286_T0001_R1_P5_K1_Ch2-Ch1.zen
2.082011e+01	5.283300e+00	20151211_gfpNIPBLcf1_Prometa\MitoSys2\LSM\gfpNIPBLcf1_Noc\DE_W0002\DE_W0002_P0011\DE_2_W0002_P0011_T0002\TR1_W0001_P0286\TR1_2_W0001_P0286_T0001_R1_P5_K1_Ch2-Ch1.zen
2.088011e+01	6.883300e+00	20151211_gfpNIPBLcf1_Prometa\MitoSys2\LSM\gfpNIPBLcf1_Noc\DE_W0002\DE_W0002_P0011\DE_2_W0002_P0011_T0002\TR1_W0001_P0286\TR1_2_W0001_P0286_T0001_R1_P5_K1_Ch2-Ch1.zen
2.094011e+01	6.333300e+00	20151211_gfpNIPBLcf1_Prometa\MitoSys2\LSM\gfpNIPBLcf1_Noc\DE_W0002\DE_W0002_P0011\DE_2_W0002_P0011_T0002\TR1_W0001_P0286\TR1_2_W0001_P0286_T0001_R1_P5_K1_Ch2-Ch1.zen
2.100011e+01	5.516640e+00	20151211_gfpNIPBLcf1_Prometa\MitoSys2\LSM\gfpNIPBLcf1_Noc\DE_W0002\DE_W0002_P0011\DE_2_W0002_P0011_T0002\TR1_W0001_P0286\TR1_2_W0001_P0286_T0001_R1_P5_K1_Ch2-Ch1.zen
2.106011e+01	6.583300e+00	20151211_gfpNIPBLcf1_Prometa\MitoSys2\LSM\gfpNIPBLcf1_Noc\DE_W0002\DE_W0002_P0011\DE_2_W0002_P0011_T0002\TR1_W0001_P0286\TR1_2_W0001_P0286_T0001_R1_P5_K1_Ch2-Ch1.zen
2.112012e+01	6.933300e+00	20151211_gfpNIPBLcf1_Prometa\MitoSys2\LSM\gfpNIPBLcf1_Noc\DE_W0002\DE_W0002_P0011\DE_2_W0002_P0011_T0002\TR1_W0001_P0286\TR1_2_W0001_P0286_T0001_R1_P5_K1_Ch2-Ch1.zen
2.118011e+01	5.333300e+00	20151211_gfpNIPBLcf1_Prometa\MitoSys2\LSM\gfpNIPBLcf1_Noc\DE_W0002\DE_W0002_P0011\DE_2_W0002_P0011_T0002\TR1_W0001_P0286\TR1_2_W0001_P0286_T0001_R1_P5_K1_Ch2-Ch1.zen
2.124011e+01	7.183290e+00	20151211_gfpNIPBLcf1_Prometa\MitoSys2\LSM\gfpNIPBLcf1_Noc\DE_W0002\DE_W0002_P0011\DE_2_W0002_P0011_T0002\TR1_W0001_P0286\TR1_2_W0001_P0286_T0001_R1_P5_K1_Ch2-Ch1.zen
2.130012e+01	6.049970e+00	20151211_gfpNIPBLcf1_Prometa\MitoSys2\LSM\gfpNIPBLcf1_Noc\DE_W0002\DE_W0002_P0011\DE_2_W0002_P0011_T0002\TR1_W0001_P0286\TR1_2_W0001_P0286_T0001_R1_P5_K1_Ch2-Ch1.zen
2.136012e+01	7.183290e+00	20151211_gfpNIPBLcf1_Prometa\MitoSys2\LSM\gfpNIPBLcf1_Noc\DE_W0002\DE_W0002_P0011\DE_2_W0002_P0011_T0002\TR1_W0001_P0286\TR1_2_W0001_P0286_T0001_R1_P5_K1_Ch2-Ch1.zen
2.142012e+01	5.749970e+00	20151211_gfpNIPBLcf1_Prometa\MitoSys2\LSM\gfpNIPBLcf1_Noc\DE_W0002\DE_W0002_P0011\DE_2_W0002_P0011_T0002\TR1_W0001_P0286\TR1_2_W0001_P0286_T0001_R1_P5_K1_Ch2-Ch1.zen
2.148012e+01	6.183300e+00	20151211_gfpNIPBLcf1_Prometa\MitoSys2\LSM\gfpNIPBLcf1_Noc\DE_W0002\DE_W0002_P0011\DE_2_W0002_P0011_T0002\TR1_W0001_P0286\TR1_2_W0001_P0286_T0001_R1_P5_K1_Ch2-Ch1.zen
2.154012e+01	6.333300e+00	20151211_gfpNIPBLcf1_Prometa\MitoSys2\LSM\gfpNIPBLcf1_Noc\DE_W0002\DE_W0002_P0011\DE_2_W0002_P0011_T0002\TR1_W0001_P0286\TR1_2_W0001_P0286_T0001_R1_P5_K1_Ch2-Ch1.zen
2.160012e+01	6.299970e+00	20151211_gfpNIPBLcf1_Prometa\MitoSys2\LSM\gfpNIPBLcf1_Noc\DE_W0002\DE_W0002_P0011\DE_2_W0002_P0011_T0002\TR1_W0001_P0286\TR1_2_W0001_P0286_T0001_R1_P5_K1_Ch2-Ch1.zen
2.166012e+01	5.899970e+00	20151211_gfpNIPBLcf1_Prometa\MitoSys2\LSM\gfpNIPBLcf1_Noc\DE_W0002\DE_W0002_P0011\DE_2_W0002_P0011_T0002\TR1_W0001_P0286\TR1_2_W0001_P0286_T0001_R1_P5_K1_Ch2-Ch1.zen
2.172012e+01	5.566640e+00	20151211_gfpNIPBLcf1_Prometa\MitoSys2\LSM\gfpNIPBLcf1_Noc\DE_W0002\DE_W0002_P0011\DE_2_W0002_P0011_T0002\TR1_W0001_P0286\TR1_2_W0001_P0286_T0001_R1_P5_K1_Ch2-Ch1.zen
2.178012e+01	6.083300e+00	20151211_gfpNIPBLcf1_Prometa\MitoSys2\LSM\gfpNIPBLcf1_Noc\DE_W0002\DE_W0002_P0011\DE_2_W0002_P0011_T0002\TR1_W0001_P0286\TR1_2_W0001_P0286_T0001_R1_P5_K1_Ch2-Ch1.zen
2.184012e+01	5.666640e+00	20151211_gfpNIPBLcf1_Prometa\MitoSys2\LSM\gfpNIPBLcf1_Noc\DE_W0002\DE_W0002_P0011\DE_2_W0002_P0011_T0002\TR1_W0001_P0286\TR1_2_W0001_P0286_T0001_R1_P5_K1_Ch2-Ch1.zen
2.190012e+01	5.666640e+00	20151211_gfpNIPBLcf1_Prometa\MitoSys2\LSM\gfpNIPBLcf1_Noc\DE_W0002\DE_W0002_P0011\DE_2_W0002_P0011_T0002\TR1_W0001_P0286\TR1_2_W0001_P0286_T0001_R1_P5_K1_Ch2-Ch1.zen
2.196012e+01	5.983300e+00	20151211_gfpNIPBLcf1_Prometa\MitoSys2\LSM\gfpNIPBLcf1_Noc\DE_W0002\DE_W0002_P0011\DE_2_W0002_P0011_T0002\TR1_W0001_P0286\TR1_2_W0001_P0286_T0001_R1_P5_K1_Ch2-Ch1.zen
2.202012e+01	5.749970e+00	20151211_gfpNIPBLcf1_Prometa\MitoSys2\LSM\gfpNIPBLcf1_Noc\DE_W0002\DE_W0002_P0011\DE_2_W0002_P0011_T0002\TR1_W0001_P0286\TR1_2_W0001_P0286_T0001_R1_P5_K1_Ch2-Ch1.zen
2.208012e+01	5.816640e+00	20151211_gfpNIPBLcf1_Prometa\MitoSys2\LSM\gfpNIPBLcf1_Noc\DE_W0002\DE_W0002_P0011\DE_2_W0002_P0011_T0002\TR1_W0001_P0286\TR1_2_W0001_P0286_T0001_R1_P5_K1_Ch2-Ch1.zen
2.214012e+01	5.133310e+00	20151211_gfpNIPBLcf1_Prometa\MitoSys2\LSM\gfpNIPBLcf1_Noc\DE_W0002\DE_W0002_P0011\DE_2_W0002_P0011_T0002\TR1_W0001_P0286\TR1_2_W0001_P0286_T0001_R1_P5_K1_Ch2-Ch1.zen
2.220012e+01	5.983300e+00	20151211_gfpNIPBLcf1_Prometa\MitoSys2\LSM\gfpNIPBLcf1_Noc\DE_W0002\DE_W0002_P0011\DE_2_W0002_P0011_T0002\TR1_W0001_P0286\TR1_2_W0001_P0286_T0001_R1_P5_K1_Ch2-Ch1.zen
2.226012e+01	5.383300e+00	20151211_gfpNIPBLcf1_Prometa\MitoSys2\LSM\gfpNIPBLcf1_Noc\DE_W0002\DE_W0002_P0011\DE_2_W0002_P0011_T0002\TR1_W0001_P0286\TR1_2_W0001_P0286_T0001_R1_P5_K1_Ch2-Ch1.zen
2.232012e+01	5.016640e+00	20151211_gfpNIPBLcf1_Prometa\MitoSys2\LSM\gfpNIPBLcf1_Noc\DE_W0002\DE_W0002_P0011\DE_2_W0002_P0011_T0002\TR1_W0001_P0286\TR1_2_W0001_P0286_T0001_R1_P5_K1_Ch2-Ch1.zen
2.238012e+01	6.399970e+00	20151211_gfpNIPBLcf1_Prometa\MitoSys2\LSM\gfpNIPBLcf1_Noc\DE_W0002\DE_W0002_P0011\DE_2_W0002_P0011_T0002\TR1_W0001_P0286\TR1_2_W0001_P0286_T0001_R1_P5_K1_Ch2-Ch1.zen
2.244012e+01	5.566640e+00	20151211_gfpNIPBLcf1_Prometa\MitoSys2\LSM\gfpNIPBLcf1_Noc\DE_W0002\DE_W0002_P0011\DE_2_W0002_P0011_T0002\TR1_W0001_P0286\TR1_2_W0001_P0286_T0001_R1_P5_K1_Ch2-Ch1.zen
2.250012e+01	6.833300e+00	20151211_gfpNIPBLcf1_Prometa\MitoSys2\LSM\gfpNIPBLcf1_Noc\DE_W0002\DE_W0002_P0011\DE_2_W0002_P0011_T0002\TR1_W0001_P0286\TR1_2_W0001_P0286_T0001_R1_P5_K1_Ch2-Ch1.zen
2.256012e+01	6.449970e+00	20151211_gfpNIPBLcf1_Prometa\MitoSys2\LSM\gfpNIPBLcf1_Noc\DE_W0002\DE_W0002_P0011\DE_2_W0002_P0011_T0002\TR1_W0001_P0286\TR1_2_W0001_P0286_T0001_R1_P5_K1_Ch2-Ch1.zen
2.262012e+01	6.949960e+00	20151211_gfpNIPBLcf1_Prometa\MitoSys2\LSM\gfpNIPBLcf1_Noc\DE_W0002\DE_W0002_P0011\DE_2_W0002_P0011_T0002\TR1_W0001_P0286\TR1_2_W0001_P0286_T0001_R1_P5_K1_Ch2-Ch1.zen
2.268012e+01	5.333300e+00	20151211_gfpNIPBLcf1_Prometa\MitoSys2\LSM\gfpNIPBLcf1_Noc\DE_W0002\DE_W0002_P0011\DE_2_W0002_P0011_T0002\TR1_W0001_P0286\TR1_2_W0001_P0286_T0001_R1_P5_K1_Ch2-Ch1.zen
2.274012e+01	6.716630e+00	20151211_gfpNIPBLcf1_Prometa\MitoSys2\LSM\gfpNIPBLcf1_Noc\DE_W0002\DE_W0002_P0011\DE_2_W0002_P0011_T0002\TR1_W0001_P0286\TR1_2_W0001_P0286_T0001_R1_P5_K1_Ch2-Ch1.zen
2.280012e+01	5.249970e+00	20151211_gfpNIPBLcf1_Prometa\MitoSys2\LSM\gfpNIPBLcf1_Noc\DE_W0002\DE_W0002_P0011\DE_2_W0002_P0011_T0002\TR1_W0001_P0286\TR1_2_W0001_P0286_T0001_R1_P5_K1_Ch2-Ch1.zen
2.286012e+01	5.383300e+00	20151211_gfpNIPBLcf1_Prometa\MitoSys2\LSM\gfpNIPBLcf1_Noc\DE_W0002\DE_W0002_P0011\DE_2_W0002_P0011_T0002\TR1_W0001_P0286\TR1_2_W0001_P0286_T0001_R1_P5_K1_Ch2-Ch1.zen
2.292012e+01	4.883310e+00	20151211_gfpNIPBLcf1_Prometa\MitoSys2\LSM\gfpNIPBLcf1_Noc\DE_W0002\DE_W0002_P0011\DE_2_W0002_P0011_T0002\TR1_W0001_P0286\TR1_2_W0001_P0286_T0001_R1_P5_K1_Ch2-Ch1.zen
2.298013e+01	5.699970e+00	20151211_gfpNIPBLcf1_Prometa\MitoSys2\LSM\gfpNIPBLcf1_Noc\DE_W0002\DE_W0002_P0011\DE_2_W0002_P0011_T0002\TR1_W0001_P0286\TR1_2_W0001_P0286_T0001_R1_P5_K1_Ch2-Ch1.zen
2.304012e+01	5.733300e+00	20151211_gfpNIPBLcf1_Prometa\MitoSys2\LSM\gfpNIPBLcf1_Noc\DE_W0002\DE_W0002_P0011\DE_2_W0002_P0011_T0002\TR1_W0001_P0286\TR1_2_W0001_P0286_T0001_R1_P5_K1_Ch2-Ch1.zen
2.310012e+01	5.483300e+00	20151211_gfpNIPBLcf1_Prometa\MitoSys2\LSM\gfpNIPBLcf1_Noc\DE_W0002\DE_W0002_P0011\DE_2_W0002_P0011_T0002\TR1_W0001_P0286\TR1_2_W0001_P0286_T0001_R1_P5_K1_Ch2-Ch1.zen
2.316013e+01	4.816640e+00	20151211_gfpNIPBLcf1_Prometa\MitoSys2\LSM\gfpNIPBLcf1_Noc\DE_W0002\DE_W0002_P0011\DE_2_W0002_P0011_T0002\TR1_W0001_P0286\TR1_2_W0001_P0286_T0001_R1_P5_K1_Ch2-Ch1.zen
2.322013e+01	5.916630e+00	20151211_gfpNIPBLcf1_Prometa\MitoSys2\LSM\gfpNIPBLcf1_Noc\DE_W0002\DE_W0002_P0011\DE_2_W0002_P0011_T0002\TR1_W0001_P0286\TR1_2_W0001_P0286_T0001_R1_P5_K1_Ch2-Ch1.zen
2.328013e+01	6.299970e+00	20151211_gfpNIPBLcf1_Prometa\MitoSys2\LSM\gfpNIPBLcf1_Noc\DE_W0002\DE_W0002_P0011\DE_2_W0002_P0011_T0002\TR1_W0001_P0286\TR1_2_W0001_P0286_T0001_R1_P5_K1_Ch2-Ch1.zen
2.334013e+01	5.299970e+00	20151211_gfpNIPBLcf1_Prometa\MitoSys2\LSM\gfpNIPBLcf1_Noc\DE_W0002\DE_W0002_P0011\DE_2_W0002_P0011_T0002\TR1_W0001_P0286\TR1_2_W0001_P0286_T0001_R1_P5_K1_Ch2-Ch1.zen
2.340013e+01	6.549960e+00	20151211_gfpNIPBLcf1_Prometa\MitoSys2\LSM\gfpNIPBLcf1_Noc\DE_W0002\DE_W0002_P0011\DE_2_W0002_P0011_T0002\TR1_W0001_P0286\TR1_2_W0001_P0286_T0001_R1_P5_K1_Ch2-Ch1.zen
2.346013e+01	5.383300e+00	20151211_gfpNIPBLcf1_Prometa\MitoSys2\LSM\gfpNIPBLcf1_Noc\DE_W0002\DE_W0002_P0011\DE_2_W0002_P0011_T0002\TR1_W0001_P0286\TR1_2_W0001_P0286_T0001_R1_P5_K1_Ch2-Ch1.zen
2.352013e+01	4.066640e+00	20151211_gfpNIPBLcf1_Prometa\MitoSys2\LSM\gfpNIPBLcf1_Noc\DE_W0002\DE_W0002_P0011\DE_2_W0002_P0011_T0002\TR1_W0001_P0286\TR1_2_W0001_P0286_T0001_R1_P5_K1_Ch2-Ch1.zen
2.358013e+01	5.616640e+00	20151211_gfpNIPBLcf1_Prometa\MitoSys2\LSM\gfpNIPBLcf1_Noc\DE_W0002\DE_W0002_P0011\DE_2_W0002_P0011_T0002\TR1_W0001_P0286\TR1_2_W0001_P0286_T0001_R1_P5_K1_Ch2-Ch1.zen
2.364013e+01	5.116640e+00	20151211_gfpNIPBLcf1_Prometa\MitoSys2\LSM\gfpNIPBLcf1_Noc\DE_W0002\DE_W0002_P0011\DE_2_W0002_P0011_T0002\TR1_W0001_P0286\TR1_2_W0001_P0286_T0001_R1_P5_K1_Ch2-Ch1.zen
2.370013e+01	5.333300e+00	20151211_gfpNIPBLcf1_Prometa\MitoSys2\LSM\gfpNIPBLcf1_Noc\DE_W0002\DE_W0002_P0011\DE_2_W0002_P0011_T0002\TR1_W0001_P0286\TR1_2_W0001_P0286_T0001_R1_P5_K1_Ch2-Ch1.zen
2.376013e+01	4.916640e+00	20151211_gfpNIPBLcf1_Prometa\MitoSys2\LSM\gfpNIPBLcf1_Noc\DE_W0002\DE_W0002_P0011\DE_2_W0002_P0011_T0002\TR1_W0001_P0286\TR1_2_W0001_P0286_T0001_R1_P5_K1_Ch2-Ch1.zen
2.382013e+01	4.783310e+00	20151211_gfpNIPBLcf1_Prometa\MitoSys2\LSM\gfpNIPBLcf1_Noc\DE_W0002\DE_W0002_P0011\DE_2_W0002_P0011_T0002\TR1_W0001_P0286\TR1_2_W0001_P0286_T0001_R1_P5_K1_Ch2-Ch1.zen
2.388013e+01	4.566640e+00	20151211_gfpNIPBLcf1_Prometa\MitoSys2\LSM\gfpNIPBLcf1_Noc\DE_W0002\DE_W0002_P0011\DE_2_W0002_P0011_T0002\TR1_W0001_P0286\TR1_2_W0001_P0286_T0001_R1_P5_K1_Ch2-Ch1.zen
2.394013e+01	4.299980e+00	20151211_gfpNIPBLcf1_Prometa\MitoSys2\LSM\gfpNIPBLcf1_Noc\DE_W0002\DE_W0002_P0011\DE_2_W0002_P0011_T0002\TR1_W0001_P0286\TR1_2_W0001_P0286_T0001_R1_P5_K1_Ch2-Ch1.zen
2.400013e+01	4.349980e+00	20151211_gfpNIPBLcf1_Prometa\MitoSys2\LSM\gfpNIPBLcf1_Noc\DE_W0002\DE_W0002_P0011\DE_2_W0002_P0011_T0002\TR1_W0001_P0286\TR1_2_W0001_P0286_T0001_R1_P5_K1_Ch2-Ch1.zen
2.406013e+01	4.966640e+00	20151211_gfpNIPBLcf1_Prometa\MitoSys2\LSM\gfpNIPBLcf1_Noc\DE_W0002\DE_W0002_P0011\DE_2_W0002_P0011_T0002\TR1_W0001_P0286\TR1_2_W0001_P0286_T0001_R1_P5_K1_Ch2-Ch1.zen
2.412013e+01	4.849970e+00	20151211_gfpNIPBLcf1_Prometa\MitoSys2\LSM\gfpNIPBLcf1_Noc\DE_W0002\DE_W0002_P0011\DE_2_W0002_P0011_T0002\TR1_W0001_P0286\TR1_2_W0001_P0286_T0001_R1_P5_K1_Ch2-Ch1.zen
2.418013e+01	4.183310e+00	20151211_gfpNIPBLcf1_Prometa\MitoSys2\LSM\gfpNIPBLcf1_Noc\DE_W0002\DE_W0002_P0011\DE_2_W0002_P0011_T0002\TR1_W0001_P0286\TR1_2_W0001_P0286_T0001_R1_P5_K1_Ch2-Ch1.zen
2.424013e+01	4.466640e+00	20151211_gfpNIPBLcf1_Prometa\MitoSys2\LSM\gfpNIPBLcf1_Noc\DE_W0002\DE_W0002_P0011\DE_2_W0002_P0011_T0002\TR1_W0001_P0286\TR1_2_W0001_P0286_T0001_R1_P5_K1_Ch2-Ch1.zen
2.430013e+01	5.416640e+00	20151211_gfpNIPBLcf1_Prometa\MitoSys2\LSM\gfpNIPBLcf1_Noc\DE_W0002\DE_W0002_P0011\DE_2_W0002_P0011_T0002\TR1_W0001_P0286\TR1_2_W0001_P0286_T0001_R1_P5_K1_Ch2-Ch1.zen
2.436013e+01	6.383300e+00	20151211_gfpNIPBLcf1_Prometa\MitoSys2\LSM\gfpNIPBLcf1_Noc\DE_W0002\DE_W0002_P0011\DE_2_W0002_P0011_T0002\TR1_W0001_P0286\TR1_2_W0001_P0286_T0001_R1_P5_K1_Ch2-Ch1.zen
2.442013e+01	4.966640e+00	20151211_gfpNIPBLcf1_Prometa\MitoSys2\LSM\gfpNIPBLcf1_Noc\DE_W0002\DE_W0002_P0011\DE_2_W0002_P0011_T0002\TR1_W0001_P0286\TR1_2_W0001_P0286_T0001_R1_P5_K1_Ch2-Ch1.zen
2.448013e+01	5.449970e+00	20151211_gfpNIPBLcf1_Prometa\MitoSys2\LSM\gfpNIPBLcf1_Noc\DE_W0002\DE_W0002_P0011\DE_2_W0002_P0011_T0002\TR1_W0001_P0286\TR1_2_W0001_P0286_T0001_R1_P5_K1_Ch2-Ch1.zen
2.454013e+01	4.833310e+00	20151211_gfpNIPBLcf1_Prometa\MitoSys2\LSM\gfpNIPBLcf1_Noc\DE_W0002\DE_W0002_P0011\DE_2_W0002_P0011_T0002\TR1_W0001_P0286\TR1_2_W0001_P0286_T0001_R1_P5_K1_Ch2-Ch1.zen
2.460013e+01	5.066640e+00	20151211_gfpNIPBLcf1_Prometa\MitoSys2\LSM\gfpNIPBLcf1_Noc\DE_W0002\DE_W0002_P0011\DE_2_W0002_P0011_T0002\TR1_W0001_P0286\TR1_2_W0001_P0286_T0001_R1_P5_K1_Ch2-Ch1.zen
2.466013e+01	5.099970e+00	20151211_gfpNIPBLcf1_Prometa\MitoSys2\LSM\gfpNIPBLcf1_Noc\DE_W0002\DE_W0002_P0011\DE_2_W0002_P0011_T0002\TR1_W0001_P0286\TR1_2_W0001_P0286_T0001_R1_P5_K1_Ch2-Ch1.zen
2.472013e+01	4.583310e+00	20151211_gfpNIPBLcf1_Prometa\MitoSys2\LSM\gfpNIPBLcf1_Noc\DE_W0002\DE_W0002_P0011\DE_2_W0002_P0011_T0002\TR1_W0001_P0286\TR1_2_W0001_P0286_T0001_R1_P5_K1_Ch2-Ch1.zen
2.478013e+01	5.233300e+00	20151211_gfpNIPBLcf1_Prometa\MitoSys2\LSM\gfpNIPBLcf1_Noc\DE_W0002\DE_W0002_P0011\DE_2_W0002_P0011_T0002\TR1_W0001_P0286\TR1_2_W0001_P0286_T0001_R1_P5_K1_Ch2-Ch1.zen
2.484013e+01	5.216640e+00	20151211_gfpNIPBLcf1_Prometa\MitoSys2\LSM\gfpNIPBLcf1_Noc\DE_W0002\DE_W0002_P0011\DE_2_W0002_P0011_T0002\TR1_W0001_P0286\TR1_2_W0001_P0286_T0001_R1_P5_K1_Ch2-Ch1.zen
2.490014e+01	5.316640e+00	20151211_gfpNIPBLcf1_Prometa\MitoSys2\LSM\gfpNIPBLcf1_Noc\DE_W0002\DE_W0002_P0011\DE_2_W0002_P0011_T0002\TR1_W0001_P0286\TR1_2_W0001_P0286_T0001_R1_P5_K1_Ch2-Ch1.zen
2.496013e+01	5.416640e+00	20151211_gfpNIPBLcf1_Prometa\MitoSys2\LSM\gfpNIPBLcf1_Noc\DE_W0002\DE_W0002_P0011\DE_2_W0002_P0011_T0002\TR1_W0001_P0286\TR1_2_W0001_P0286_T0001_R1_P5_K1_Ch2-Ch1.zen
2.502014e+01	5.083310e+00	20151211_gfpNIPBLcf1_Prometa\MitoSys2\LSM\gfpNIPBLcf1_Noc\DE_W0002\DE_W0002_P0011\DE_2_W0002_P0011_T0002\TR1_W0001_P0286\TR1_2_W0001_P0286_T0001_R1_P5_K1_Ch2-Ch1.zen
2.508014e+01	7.249960e+00	20151211_gfpNIPBLcf1_Prometa\MitoSys2\LSM\gfpNIPBLcf1_Noc\DE_W0002\DE_W0002_P0011\DE_2_W0002_P0011_T0002\TR1_W0001_P0286\TR1_2_W0001_P0286_T0001_R1_P5_K1_Ch2-Ch1.zen
2.514014e+01	4.799970e+00	20151211_gfpNIPBLcf1_Prometa\MitoSys2\LSM\gfpNIPBLcf1_Noc\DE_W0002\DE_W0002_P0011\DE_2_W0002_P0011_T0002\TR1_W0001_P0286\TR1_2_W0001_P0286_T0001_R1_P5_K1_Ch2-Ch1.zen
2.520014e+01	5.283300e+00	20151211_gfpNIPBLcf1_Prometa\MitoSys2\LSM\gfpNIPBLcf1_Noc\DE_W0002\DE_W0002_P0011\DE_2_W0002_P0011_T0002\TR1_W0001_P0286\TR1_2_W0001_P0286_T0001_R1_P5_K1_Ch2-Ch1.zen
2.526014e+01	5.549970e+00	20151211_gfpNIPBLcf1_Prometa\MitoSys2\LSM\gfpNIPBLcf1_Noc\DE_W0002\DE_W0002_P0011\DE_2_W0002_P0011_T0002\TR1_W0001_P0286\TR1_2_W0001_P0286_T0001_R1_P5_K1_Ch2-Ch1.zen
2.532014e+01	4.849970e+00	20151211_gfpNIPBLcf1_Prometa\MitoSys2\LSM\gfpNIPBLcf1_Noc\DE_W0002\DE_W0002_P0011\DE_2_W0002_P0011_T0002\TR1_W0001_P0286\TR1_2_W0001_P0286_T0001_R1_P5_K1_Ch2-Ch1.zen
2.538014e+01	4.633310e+00	20151211_gfpNIPBLcf1_Prometa\MitoSys2\LSM\gfpNIPBLcf1_Noc\DE_W0002\DE_W0002_P0011\DE_2_W0002_P0011_T0002\TR1_W0001_P0286\TR1_2_W0001_P0286_T0001_R1_P5_K1_Ch2-Ch1.zen
2.544014e+01	4.333310e+00	20151211_gfpNIPBLcf1_Prometa\MitoSys2\LSM\gfpNIPBLcf1_Noc\DE_W0002\DE_W0002_P0011\DE_2_W0002_P0011_T0002\TR1_W0001_P0286\TR1_2_W0001_P0286_T0001_R1_P5_K1_Ch2-Ch1.zen
2.550014e+01	5.383300e+00	20151211_gfpNIPBLcf1_Prometa\MitoSys2\LSM\gfpNIPBLcf1_Noc\DE_W0002\DE_W0002_P0011\DE_2_W0002_P0011_T0002\TR1_W0001_P0286\TR1_2_W0001_P0286_T0001_R1_P5_K1_Ch2-Ch1.zen
2.556014e+01	4.833310e+00	20151211_gfpNIPBLcf1_Prometa\MitoSys2\LSM\gfpNIPBLcf1_Noc\DE_W0002\DE_W0002_P0011\DE_2_W0002_P0011_T0002\TR1_W0001_P0286\TR1_2_W0001_P0286_T0001_R1_P5_K1_Ch2-Ch1.zen
2.562014e+01	5.699970e+00	20151211_gfpNIPBLcf1_Prometa\MitoSys2\LSM\gfpNIPBLcf1_Noc\DE_W0002\DE_W0002_P0011\DE_2_W0002_P0011_T0002\TR1_W0001_P0286\TR1_2_W0001_P0286_T0001_R1_P5_K1_Ch2-Ch1.zen
2.568014e+01	4.866640e+00	20151211_gfpNIPBLcf1_Prometa\MitoSys2\LSM\gfpNIPBLcf1_Noc\DE_W0002\DE_W0002_P0011\DE_2_W0002_P0011_T0002\TR1_W0001_P0286\TR1_2_W0001_P0286_T0001_R1_P5_K1_Ch2-Ch1.zen
2.574014e+01	5.516640e+00	20151211_gfpNIPBLcf1_Prometa\MitoSys2\LSM\gfpNIPBLcf1_Noc\DE_W0002\DE_W0002_P0011\DE_2_W0002_P0011_T0002\TR1_W0001_P0286\TR1_2_W0001_P0286_T0001_R1_P5_K1_Ch2-Ch1.zen
2.580014e+01	6.766630e+00	20151211_gfpNIPBLcf1_Prometa\MitoSys2\LSM\gfpNIPBLcf1_Noc\DE_W0002\DE_W0002_P0011\DE_2_W0002_P0011_T0002\TR1_W0001_P0286\TR1_2_W0001_P0286_T0001_R1_P5_K1_Ch2-Ch1.zen
2.586014e+01	6.083300e+00	20151211_gfpNIPBLcf1_Prometa\MitoSys2\LSM\gfpNIPBLcf1_Noc\DE_W0002\DE_W0002_P0011\DE_2_W0002_P0011_T0002\TR1_W0001_P0286\TR1_2_W0001_P0286_T0001_R1_P5_K1_Ch2-Ch1.zen
2.592014e+01	4.966640e+00	20151211_gfpNIPBLcf1_Prometa\MitoSys2\LSM\gfpNIPBLcf1_Noc\DE_W0002\DE_W0002_P0011\DE_2_W0002_P0011_T0002\TR1_W0001_P0286\TR1_2_W0001_P0286_T0001_R1_P5_K1_Ch2-Ch1.zen
2.598014e+01	5.699970e+00	20151211_gfpNIPBLcf1_Prometa\MitoSys2\LSM\gfpNIPBLcf1_Noc\DE_W0002\DE_W0002_P0011\DE_2_W0002_P0011_T0002\TR1_W0001_P0286\TR1_2_W0001_P0286_T0001_R1_P5_K1_Ch2-Ch1.zen
2.604014e+01	6.283300e+00	20151211_gfpNIPBLcf1_Prometa\MitoSys2\LSM\gfpNIPBLcf1_Noc\DE_W0002\DE_W0002_P0011\DE_2_W0002_P0011_T0002\TR1_W0001_P0286\TR1_2_W0001_P0286_T0001_R1_P5_K1_Ch2-Ch1.zen
2.610014e+01	5.166640e+00	20151211_gfpNIPBLcf1_Prometa\MitoSys2\LSM\gfpNIPBLcf1_Noc\DE_W0002\DE_W0002_P0011\DE_2_W0002_P0011_T0002\TR1_W0001_P0286\TR1_2_W0001_P0286_T0001_R1_P5_K1_Ch2-Ch1.zen
2.616014e+01	4.966640e+00	20151211_gfpNIPBLcf1_Prometa\MitoSys2\LSM\gfpNIPBLcf1_Noc\DE_W0002\DE_W0002_P0011\DE_2_W0002_P0011_T0002\TR1_W0001_P0286\TR1_2_W0001_P0286_T0001_R1_P5_K1_Ch2-Ch1.zen
2.622014e+01	5.199970e+00	20151211_gfpNIPBLcf1_Prometa\MitoSys2\LSM\gfpNIPBLcf1_Noc\DE_W0002\DE_W0002_P0011\DE_2_W0002_P0011_T0002\TR1_W0001_P0286\TR1_2_W0001_P0286_T0001_R1_P5_K1_Ch2-Ch1.zen
2.628014e+01	4.966640e+00	20151211_gfpNIPBLcf1_Prometa\MitoSys2\LSM\gfpNIPBLcf1_Noc\DE_W0002\DE_W0002_P0011\DE_2_W0002_P0011_T0002\TR1_W0001_P0286\TR1_2_W0001_P0286_T0001_R1_P5_K1_Ch2-Ch1.zen
2.634014e+01	6.566630e+00	20151211_gfpNIPBLcf1_Prometa\MitoSys2\LSM\gfpNIPBLcf1_Noc\DE_W0002\DE_W0002_P0011\DE_2_W0002_P0011_T0002\TR1_W0001_P0286\TR1_2_W0001_P0286_T0001_R1_P5_K1_Ch2-Ch1.zen
2.640014e+01	5.483300e+00	20151211_gfpNIPBLcf1_Prometa\MitoSys2\LSM\gfpNIPBLcf1_Noc\DE_W0002\DE_W0002_P0011\DE_2_W0002_P0011_T0002\TR1_W0001_P0286\TR1_2_W0001_P0286_T0001_R1_P5_K1_Ch2-Ch1.zen
2.646014e+01	4.933310e+00	20151211_gfpNIPBLcf1_Prometa\MitoSys2\LSM\gfpNIPBLcf1_Noc\DE_W0002\DE_W0002_P0011\DE_2_W0002_P0011_T0002\TR1_W0001_P0286\TR1_2_W0001_P0286_T0001_R1_P5_K1_Ch2-Ch1.zen
2.652014e+01	4.933310e+00	20151211_gfpNIPBLcf1_Prometa\MitoSys2\LSM\gfpNIPBLcf1_Noc\DE_W0002\DE_W0002_P0011\DE_2_W0002_P0011_T0002\TR1_W0001_P0286\TR1_2_W0001_P0286_T0001_R1_P5_K1_Ch2-Ch1.zen
2.658014e+01	4.799970e+00	20151211_gfpNIPBLcf1_Prometa\MitoSys2\LSM\gfpNIPBLcf1_Noc\DE_W0002\DE_W0002_P0011\DE_2_W0002_P0011_T0002\TR1_W0001_P0286\TR1_2_W0001_P0286_T0001_R1_P5_K1_Ch2-Ch1.zen
2.664014e+01	4.833310e+00	20151211_gfpNIPBLcf1_Prometa\MitoSys2\LSM\gfpNIPBLcf1_Noc\DE_W0002\DE_W0002_P0011\DE_2_W0002_P0011_T0002\TR1_W0001_P0286\TR1_2_W0001_P0286_T0001_R1_P5_K1_Ch2-Ch1.zen
2.670014e+01	5.849970e+00	20151211_gfpNIPBLcf1_Prometa\MitoSys2\LSM\gfpNIPBLcf1_Noc\DE_W0002\DE_W0002_P0011\DE_2_W0002_P0011_T0002\TR1_W0001_P0286\TR1_2_W0001_P0286_T0001_R1_P5_K1_Ch2-Ch1.zen
2.676015e+01	4.833310e+00	20151211_gfpNIPBLcf1_Prometa\MitoSys2\LSM\gfpNIPBLcf1_Noc\DE_W0002\DE_W0002_P0011\DE_2_W0002_P0011_T0002\TR1_W0001_P0286\TR1_2_W0001_P0286_T0001_R1_P5_K1_Ch2-Ch1.zen
2.682014e+01	4.699970e+00	20151211_gfpNIPBLcf1_Prometa\MitoSys2\LSM\gfpNIPBLcf1_Noc\DE_W0002\DE_W0002_P0011\DE_2_W0002_P0011_T0002\TR1_W0001_P0286\TR1_2_W0001_P0286_T0001_R1_P5_K1_Ch2-Ch1.zen
2.688015e+01	5.283300e+00	20151211_gfpNIPBLcf1_Prometa\MitoSys2\LSM\gfpNIPBLcf1_Noc\DE_W0002\DE_W0002_P0011\DE_2_W0002_P0011_T0002\TR1_W0001_P0286\TR1_2_W0001_P0286_T0001_R1_P5_K1_Ch2-Ch1.zen
2.694015e+01	5.516640e+00	20151211_gfpNIPBLcf1_Prometa\MitoSys2\LSM\gfpNIPBLcf1_Noc\DE_W0002\DE_W0002_P0011\DE_2_W0002_P0011_T0002\TR1_W0001_P0286\TR1_2_W0001_P0286_T0001_R1_P5_K1_Ch2-Ch1.zen
2.700015e+01	4.816640e+00	20151211_gfpNIPBLcf1_Prometa\MitoSys2\LSM\gfpNIPBLcf1_Noc\DE_W0002\DE_W0002_P0011\DE_2_W0002_P0011_T0002\TR1_W0001_P0286\TR1_2_W0001_P0286_T0001_R1_P5_K1_Ch2-Ch1.zen
2.706015e+01	5.116640e+00	20151211_gfpNIPBLcf1_Prometa\MitoSys2\LSM\gfpNIPBLcf1_Noc\DE_W0002\DE_W0002_P0011\DE_2_W0002_P0011_T0002\TR1_W0001_P0286\TR1_2_W0001_P0286_T0001_R1_P5_K1_Ch2-Ch1.zen
2.712015e+01	5.433300e+00	20151211_gfpNIPBLcf1_Prometa\MitoSys2\LSM\gfpNIPBLcf1_Noc\DE_W0002\DE_W0002_P0011\DE_2_W0002_P0011_T0002\TR1_W0001_P0286\TR1_2_W0001_P0286_T0001_R1_P5_K1_Ch2-Ch1.zen
2.718015e+01	5.549970e+00	20151211_gfpNIPBLcf1_Prometa\MitoSys2\LSM\gfpNIPBLcf1_Noc\DE_W0002\DE_W0002_P0011\DE_2_W0002_P0011_T0002\TR1_W0001_P0286\TR1_2_W0001_P0286_T0001_R1_P5_K1_Ch2-Ch1.zen
2.724015e+01	6.233300e+00	20151211_gfpNIPBLcf1_Prometa\MitoSys2\LSM\gfpNIPBLcf1_Noc\DE_W0002\DE_W0002_P0011\DE_2_W0002_P0011_T0002\TR1_W0001_P0286\TR1_2_W0001_P0286_T0001_R1_P5_K1_Ch2-Ch1.zen
2.730015e+01	4.233310e+00	20151211_gfpNIPBLcf1_Prometa\MitoSys2\LSM\gfpNIPBLcf1_Noc\DE_W0002\DE_W0002_P0011\DE_2_W0002_P0011_T0002\TR1_W0001_P0286\TR1_2_W0001_P0286_T0001_R1_P5_K1_Ch2-Ch1.zen
2.736015e+01	5.716640e+00	20151211_gfpNIPBLcf1_Prometa\MitoSys2\LSM\gfpNIPBLcf1_Noc\DE_W0002\DE_W0002_P0011\DE_2_W0002_P0011_T0002\TR1_W0001_P0286\TR1_2_W0001_P0286_T0001_R1_P5_K1_Ch2-Ch1.zen
2.742015e+01	5.933300e+00	20151211_gfpNIPBLcf1_Prometa\MitoSys2\LSM\gfpNIPBLcf1_Noc\DE_W0002\DE_W0002_P0011\DE_2_W0002_P0011_T0002\TR1_W0001_P0286\TR1_2_W0001_P0286_T0001_R1_P5_K1_Ch2-Ch1.zen
2.748015e+01	6.266630e+00	20151211_gfpNIPBLcf1_Prometa\MitoSys2\LSM\gfpNIPBLcf1_Noc\DE_W0002\DE_W0002_P0011\DE_2_W0002_P0011_T0002\TR1_W0001_P0286\TR1_2_W0001_P0286_T0001_R1_P5_K1_Ch2-Ch1.zen
2.754015e+01	5.183310e+00	20151211_gfpNIPBLcf1_Prometa\MitoSys2\LSM\gfpNIPBLcf1_Noc\DE_W0002\DE_W0002_P0011\DE_2_W0002_P0011_T0002\TR1_W0001_P0286\TR1_2_W0001_P0286_T0001_R1_P5_K1_Ch2-Ch1.zen
2.760015e+01	5.649970e+00	20151211_gfpNIPBLcf1_Prometa\MitoSys2\LSM\gfpNIPBLcf1_Noc\DE_W0002\DE_W0002_P0011\DE_2_W0002_P0011_T0002\TR1_W0001_P0286\TR1_2_W0001_P0286_T0001_R1_P5_K1_Ch2-Ch1.zen
2.766015e+01	4.849970e+00	20151211_gfpNIPBLcf1_Prometa\MitoSys2\LSM\gfpNIPBLcf1_Noc\DE_W0002\DE_W0002_P0011\DE_2_W0002_P0011_T0002\TR1_W0001_P0286\TR1_2_W0001_P0286_T0001_R1_P5_K1_Ch2-Ch1.zen
2.772015e+01	4.383310e+00	20151211_gfpNIPBLcf1_Prometa\MitoSys2\LSM\gfpNIPBLcf1_Noc\DE_W0002\DE_W0002_P0011\DE_2_W0002_P0011_T0002\TR1_W0001_P0286\TR1_2_W0001_P0286_T0001_R1_P5_K1_Ch2-Ch1.zen
2.778015e+01	4.699970e+00	20151211_gfpNIPBLcf1_Prometa\MitoSys2\LSM\gfpNIPBLcf1_Noc\DE_W0002\DE_W0002_P0011\DE_2_W0002_P0011_T0002\TR1_W0001_P0286\TR1_2_W0001_P0286_T0001_R1_P5_K1_Ch2-Ch1.zen
2.784015e+01	4.699970e+00	20151211_gfpNIPBLcf1_Prometa\MitoSys2\LSM\gfpNIPBLcf1_Noc\DE_W0002\DE_W0002_P0011\DE_2_W0002_P0011_T0002\TR1_W0001_P0286\TR1_2_W0001_P0286_T0001_R1_P5_K1_Ch2-Ch1.zen
2.790015e+01	4.816640e+00	20151211_gfpNIPBLcf1_Prometa\MitoSys2\LSM\gfpNIPBLcf1_Noc\DE_W0002\DE_W0002_P0011\DE_2_W0002_P0011_T0002\TR1_W0001_P0286\TR1_2_W0001_P0286_T0001_R1_P5_K1_Ch2-Ch1.zen
2.796015e+01	4.216640e+00	20151211_gfpNIPBLcf1_Prometa\MitoSys2\LSM\gfpNIPBLcf1_Noc\DE_W0002\DE_W0002_P0011\DE_2_W0002_P0011_T0002\TR1_W0001_P0286\TR1_2_W0001_P0286_T0001_R1_P5_K1_Ch2-Ch1.zen
2.802015e+01	4.716640e+00	20151211_gfpNIPBLcf1_Prometa\MitoSys2\LSM\gfpNIPBLcf1_Noc\DE_W0002\DE_W0002_P0011\DE_2_W0002_P0011_T0002\TR1_W0001_P0286\TR1_2_W0001_P0286_T0001_R1_P5_K1_Ch2-Ch1.zen
2.808015e+01	4.333310e+00	20151211_gfpNIPBLcf1_Prometa\MitoSys2\LSM\gfpNIPBLcf1_Noc\DE_W0002\DE_W0002_P0011\DE_2_W0002_P0011_T0002\TR1_W0001_P0286\TR1_2_W0001_P0286_T0001_R1_P5_K1_Ch2-Ch1.zen
2.814015e+01	4.933310e+00	20151211_gfpNIPBLcf1_Prometa\MitoSys2\LSM\gfpNIPBLcf1_Noc\DE_W0002\DE_W0002_P0011\DE_2_W0002_P0011_T0002\TR1_W0001_P0286\TR1_2_W0001_P0286_T0001_R1_P5_K1_Ch2-Ch1.zen
2.820015e+01	5.349970e+00	20151211_gfpNIPBLcf1_Prometa\MitoSys2\LSM\gfpNIPBLcf1_Noc\DE_W0002\DE_W0002_P0011\DE_2_W0002_P0011_T0002\TR1_W0001_P0286\TR1_2_W0001_P0286_T0001_R1_P5_K1_Ch2-Ch1.zen
2.826015e+01	4.833310e+00	20151211_gfpNIPBLcf1_Prometa\MitoSys2\LSM\gfpNIPBLcf1_Noc\DE_W0002\DE_W0002_P0011\DE_2_W0002_P0011_T0002\TR1_W0001_P0286\TR1_2_W0001_P0286_T0001_R1_P5_K1_Ch2-Ch1.zen
2.832015e+01	4.999970e+00	20151211_gfpNIPBLcf1_Prometa\MitoSys2\LSM\gfpNIPBLcf1_Noc\DE_W0002\DE_W0002_P0011\DE_2_W0002_P0011_T0002\TR1_W0001_P0286\TR1_2_W0001_P0286_T0001_R1_P5_K1_Ch2-Ch1.zen
2.838015e+01	5.483300e+00	20151211_gfpNIPBLcf1_Prometa\MitoSys2\LSM\gfpNIPBLcf1_Noc\DE_W0002\DE_W0002_P0011\DE_2_W0002_P0011_T0002\TR1_W0001_P0286\TR1_2_W0001_P0286_T0001_R1_P5_K1_Ch2-Ch1.zen
2.844015e+01	6.133300e+00	20151211_gfpNIPBLcf1_Prometa\MitoSys2\LSM\gfpNIPBLcf1_Noc\DE_W0002\DE_W0002_P0011\DE_2_W0002_P0011_T0002\TR1_W0001_P0286\TR1_2_W0001_P0286_T0001_R1_P5_K1_Ch2-Ch1.zen
2.850015e+01	6.816630e+00	20151211_gfpNIPBLcf1_Prometa\MitoSys2\LSM\gfpNIPBLcf1_Noc\DE_W0002\DE_W0002_P0011\DE_2_W0002_P0011_T0002\TR1_W0001_P0286\TR1_2_W0001_P0286_T0001_R1_P5_K1_Ch2-Ch1.zen
2.856015e+01	6.349970e+00	20151211_gfpNIPBLcf1_Prometa\MitoSys2\LSM\gfpNIPBLcf1_Noc\DE_W0002\DE_W0002_P0011\DE_2_W0002_P0011_T0002\TR1_W0001_P0286\TR1_2_W0001_P0286_T0001_R1_P5_K1_Ch2-Ch1.zen
2.862016e+01	6.633300e+00	20151211_gfpNIPBLcf1_Prometa\MitoSys2\LSM\gfpNIPBLcf1_Noc\DE_W0002\DE_W0002_P0011\DE_2_W0002_P0011_T0002\TR1_W0001_P0286\TR1_2_W0001_P0286_T0001_R1_P5_K1_Ch2-Ch1.zen
2.868015e+01	5.816640e+00	20151211_gfpNIPBLcf1_Prometa\MitoSys2\LSM\gfpNIPBLcf1_Noc\DE_W0002\DE_W0002_P0011\DE_2_W0002_P0011_T0002\TR1_W0001_P0286\TR1_2_W0001_P0286_T0001_R1_P5_K1_Ch2-Ch1.zen
2.874016e+01	5.333300e+00	20151211_gfpNIPBLcf1_Prometa\MitoSys2\LSM\gfpNIPBLcf1_Noc\DE_W0002\DE_W0002_P0011\DE_2_W0002_P0011_T0002\TR1_W0001_P0286\TR1_2_W0001_P0286_T0001_R1_P5_K1_Ch2-Ch1.zen
2.880016e+01	4.899970e+00	20151211_gfpNIPBLcf1_Prometa\MitoSys2\LSM\gfpNIPBLcf1_Noc\DE_W0002\DE_W0002_P0011\DE_2_W0002_P0011_T0002\TR1_W0001_P0286\TR1_2_W0001_P0286_T0001_R1_P5_K1_Ch2-Ch1.zen
2.886016e+01	4.716640e+00	20151211_gfpNIPBLcf1_Prometa\MitoSys2\LSM\gfpNIPBLcf1_Noc\DE_W0002\DE_W0002_P0011\DE_2_W0002_P0011_T0002\TR1_W0001_P0286\TR1_2_W0001_P0286_T0001_R1_P5_K1_Ch2-Ch1.zen
2.892016e+01	5.166640e+00	20151211_gfpNIPBLcf1_Prometa\MitoSys2\LSM\gfpNIPBLcf1_Noc\DE_W0002\DE_W0002_P0011\DE_2_W0002_P0011_T0002\TR1_W0001_P0286\TR1_2_W0001_P0286_T0001_R1_P5_K1_Ch2-Ch1.zen
2.898016e+01	5.649970e+00	20151211_gfpNIPBLcf1_Prometa\MitoSys2\LSM\gfpNIPBLcf1_Noc\DE_W0002\DE_W0002_P0011\DE_2_W0002_P0011_T0002\TR1_W0001_P0286\TR1_2_W0001_P0286_T0001_R1_P5_K1_Ch2-Ch1.zen
2.904016e+01	4.449980e+00	20151211_gfpNIPBLcf1_Prometa\MitoSys2\LSM\gfpNIPBLcf1_Noc\DE_W0002\DE_W0002_P0011\DE_2_W0002_P0011_T0002\TR1_W0001_P0286\TR1_2_W0001_P0286_T0001_R1_P5_K1_Ch2-Ch1.zen
2.910016e+01	5.066640e+00	20151211_gfpNIPBLcf1_Prometa\MitoSys2\LSM\gfpNIPBLcf1_Noc\DE_W0002\DE_W0002_P0011\DE_2_W0002_P0011_T0002\TR1_W0001_P0286\TR1_2_W0001_P0286_T0001_R1_P5_K1_Ch2-Ch1.zen
2.916016e+01	6.116630e+00	20151211_gfpNIPBLcf1_Prometa\MitoSys2\LSM\gfpNIPBLcf1_Noc\DE_W0002\DE_W0002_P0011\DE_2_W0002_P0011_T0002\TR1_W0001_P0286\TR1_2_W0001_P0286_T0001_R1_P5_K1_Ch2-Ch1.zen
2.922016e+01	6.399970e+00	20151211_gfpNIPBLcf1_Prometa\MitoSys2\LSM\gfpNIPBLcf1_Noc\DE_W0002\DE_W0002_P0011\DE_2_W0002_P0011_T0002\TR1_W0001_P0286\TR1_2_W0001_P0286_T0001_R1_P5_K1_Ch2-Ch1.zen
2.928016e+01	5.383300e+00	20151211_gfpNIPBLcf1_Prometa\MitoSys2\LSM\gfpNIPBLcf1_Noc\DE_W0002\DE_W0002_P0011\DE_2_W0002_P0011_T0002\TR1_W0001_P0286\TR1_2_W0001_P0286_T0001_R1_P5_K1_Ch2-Ch1.zen
2.934016e+01	5.633300e+00	20151211_gfpNIPBLcf1_Prometa\MitoSys2\LSM\gfpNIPBLcf1_Noc\DE_W0002\DE_W0002_P0011\DE_2_W0002_P0011_T0002\TR1_W0001_P0286\TR1_2_W0001_P0286_T0001_R1_P5_K1_Ch2-Ch1.zen
2.940016e+01	6.166630e+00	20151211_gfpNIPBLcf1_Prometa\MitoSys2\LSM\gfpNIPBLcf1_Noc\DE_W0002\DE_W0002_P0011\DE_2_W0002_P0011_T0002\TR1_W0001_P0286\TR1_2_W0001_P0286_T0001_R1_P5_K1_Ch2-Ch1.zen
2.946016e+01	6.649960e+00	20151211_gfpNIPBLcf1_Prometa\MitoSys2\LSM\gfpNIPBLcf1_Noc\DE_W0002\DE_W0002_P0011\DE_2_W0002_P0011_T0002\TR1_W0001_P0286\TR1_2_W0001_P0286_T0001_R1_P5_K1_Ch2-Ch1.zen
2.952016e+01	5.666640e+00	20151211_gfpNIPBLcf1_Prometa\MitoSys2\LSM\gfpNIPBLcf1_Noc\DE_W0002\DE_W0002_P0011\DE_2_W0002_P0011_T0002\TR1_W0001_P0286\TR1_2_W0001_P0286_T0001_R1_P5_K1_Ch2-Ch1.zen
2.958016e+01	5.349970e+00	20151211_gfpNIPBLcf1_Prometa\MitoSys2\LSM\gfpNIPBLcf1_Noc\DE_W0002\DE_W0002_P0011\DE_2_W0002_P0011_T0002\TR1_W0001_P0286\TR1_2_W0001_P0286_T0001_R1_P5_K1_Ch2-Ch1.zen
2.964016e+01	5.916630e+00	20151211_gfpNIPBLcf1_Prometa\MitoSys2\LSM\gfpNIPBLcf1_Noc\DE_W0002\DE_W0002_P0011\DE_2_W0002_P0011_T0002\TR1_W0001_P0286\TR1_2_W0001_P0286_T0001_R1_P5_K1_Ch2-Ch1.zen
2.970016e+01	6.283300e+00	20151211_gfpNIPBLcf1_Prometa\MitoSys2\LSM\gfpNIPBLcf1_Noc\DE_W0002\DE_W0002_P0011\DE_2_W0002_P0011_T0002\TR1_W0001_P0286\TR1_2_W0001_P0286_T0001_R1_P5_K1_Ch2-Ch1.zen
2.976016e+01	5.249970e+00	20151211_gfpNIPBLcf1_Prometa\MitoSys2\LSM\gfpNIPBLcf1_Noc\DE_W0002\DE_W0002_P0011\DE_2_W0002_P0011_T0002\TR1_W0001_P0286\TR1_2_W0001_P0286_T0001_R1_P5_K1_Ch2-Ch1.zen
2.982016e+01	5.583300e+00	20151211_gfpNIPBLcf1_Prometa\MitoSys2\LSM\gfpNIPBLcf1_Noc\DE_W0002\DE_W0002_P0011\DE_2_W0002_P0011_T0002\TR1_W0001_P0286\TR1_2_W0001_P0286_T0001_R1_P5_K1_Ch2-Ch1.zen
2.988016e+01	6.583300e+00	20151211_gfpNIPBLcf1_Prometa\MitoSys2\LSM\gfpNIPBLcf1_Noc\DE_W0002\DE_W0002_P0011\DE_2_W0002_P0011_T0002\TR1_W0001_P0286\TR1_2_W0001_P0286_T0001_R1_P5_K1_Ch2-Ch1.zen
[truncated: 50,501 more rows]
