# Supplementary material for: Absolute quantification of cohesin, CTCF and their regulators in human cells
Source: eLife. 2019 Jun 17;8:e46269. doi: 10.7554/eLife.46269 (PMC6606026; doi:10.7554/eLife.46269)
Supplement: Figure 2—source data 1. [file elife-46269-fig2-data1.zip › Figure 2 - source data 1/20151211_SCC1gfpc_Prometa/2c_opt_time_col.res]

General								Correlation								Corrections
No	File name	Full path	Format	Clock	Duration	Channel mode	Annotation	Channel mode.1	Selection	1st	2nd	Frequency	Eval frequency	Mode	Detrend frequency	Offset Ch1	Amplitude Ch1	Rate Ch1	Offset Ch2	Amplitude Ch2	Rate Ch2	Xtalk Ch1	Xtalk Ch2	Labels Ch1	Labels Ch2	Interval1 1st	Interval1 2nd	Interval1 Ch1	Interval1 Ch2	Interval2 1st	Interval2 2nd	Interval2 Ch1	Interval2 Ch2	Bleaching Ch1	Bleaching Ch2	Bleaching Cross	BG Ch1	BG Ch2	BG Cross	Xtalk Ch1.1	Xtalk Ch2.1	Xtalk Cross	Total Ch1	Total Ch2	Total Cross	G0ave Ch1	G0std Ch1	G0ave Ch2	G0std Ch2
0	TR1_2_W0001_P0246_T0001_R1_P1_K1_Ch2-Ch1.zen	20151211_SCC1gfpc_Prometa\MitoSys2\LSM\SCC1gfpc_Noc\DE_W0001\DE_W0001_P0002\DE_2_W0001_P0002_T0002\TR1_W0001_P0246\TR1_2_W0001_P0246_T0001_R1_P1_K1_Ch2-Ch1.zen	FA/ISS	20000	30.0	3		7	0	0	29.94	100000	2000	Scale	0	0.97	0	0.01	0.78	0	0.01	0.04	0	1	1	0	1	12.501	249.601	0	1	12.501	249.601	0.8965	1.9471	1	0.8502	0.9933	0.919	1	0.9957	0.9978	0.7543	1.9305	0.917	0.071891	0.042676	0.0037588	0.0030552
1	TR1_2_W0001_P0246_T0001_R1_P2_K1_Ch2-Ch1.zen	20151211_SCC1gfpc_Prometa\MitoSys2\LSM\SCC1gfpc_Noc\DE_W0001\DE_W0001_P0002\DE_2_W0001_P0002_T0002\TR1_W0001_P0246\TR1_2_W0001_P0246_T0001_R1_P2_K1_Ch2-Ch1.zen	FA/ISS	20000	30.0	3		7	0	0	29.94	100000	2000	Scale	0	0.97	0	0.01	0.78	0	0.01	0.04	0	1	1	0	1	11.112	366.22	0	1	11.112	366.22	0.7236	2.478	1	0.8314	0.9955	0.9096	1	0.9974	0.9987	0.5783	2.4655	0.9084	0.059882000000000005	0.046607	0.0023507	0.0017347999999999999
2	TR1_2_W0001_P0246_T0001_R1_P3_K1_Ch2-Ch1.zen	20151211_SCC1gfpc_Prometa\MitoSys2\LSM\SCC1gfpc_Noc\DE_W0001\DE_W0001_P0002\DE_2_W0001_P0002_T0002\TR1_W0001_P0246\TR1_2_W0001_P0246_T0001_R1_P3_K1_Ch2-Ch1.zen	FA/ISS	20000	30.0	3		7	0	0	29.94	100000	2000	Scale	0	0.97	0	0.01	0.78	0	0.01	0.04	0	1	1	0	1	9.514	4.7139999999999995	0	1	9.514	4.7139999999999995	1.025	1.5922	1	0.8045	0.6835	0.7414	1	0.8395	0.9162	0.8267	0.9866	0.6662	0.07357999999999999	0.019066999999999997	0.057361	0.038213
3	TR1_2_W0001_P0246_T0001_R1_P4_K1_Ch2-Ch1.zen	20151211_SCC1gfpc_Prometa\MitoSys2\LSM\SCC1gfpc_Noc\DE_W0001\DE_W0001_P0002\DE_2_W0001_P0002_T0002\TR1_W0001_P0246\TR1_2_W0001_P0246_T0001_R1_P4_K1_Ch2-Ch1.zen	FA/ISS	20000	30.0	3		7	0	0	29.94	100000	2000	Scale	0	0.97	0	0.01	0.78	0	0.01	0.04	0	1	1	0	1	14.249	4.374	0	1	14.249	4.374	1.0328	1.0213	1	0.8683	0.6759	0.7661	1	0.7572	0.8702	0.8988	0.4909	0.6451	0.061207000000000004	0.011845999999999999	0.05957899999999999	0.03551
4	TR1_2_W0001_P0246_T0001_R1_P5_K1_Ch2-Ch1.zen	20151211_SCC1gfpc_Prometa\MitoSys2\LSM\SCC1gfpc_Noc\DE_W0001\DE_W0001_P0002\DE_2_W0001_P0002_T0002\TR1_W0001_P0246\TR1_2_W0001_P0246_T0001_R1_P5_K1_Ch2-Ch1.zen	FA/ISS	20000	30.0	3		7	0	0	29.94	100000	2000	Scale	0	0.97	0	0.01	0.78	0	0.01	0.04	0	1	1	0	1	12.565999999999999	239.796	0	1	12.565999999999999	239.796	1.2734	0.5393	1	0.8496	0.9929	0.9184	1	0.9953	0.9977	1.1003	0.5294	0.9163	0.06805399999999999	0.046232	0.0017199000000000001	0.0026044
5	TR1_2_W0001_P0006_T0001_R1_P1_K1_Ch2-Ch1.zen	20151211_SCC1gfpc_Prometa\MitoSys2\LSM\SCC1gfpc_Noc\DE_W0001\DE_W0001_P0008\DE_2_W0001_P0008_T0001\TR1_W0001_P0006\TR1_2_W0001_P0006_T0001_R1_P1_K1_Ch2-Ch1.zen	FA/ISS	20000	30.0	3		7	0	0	29.94	100000	2000	Scale	0	0.97	0	0.01	0.78	0	0.01	0.04	0	1	1	0	1	16.719	217.33700000000002	0	1	16.719	217.33700000000002	1.105	1.2222	1	0.8866	0.9926	0.9381	1	0.9937	0.9969	0.985	1.2064	0.9351	0.04386	0.029958999999999996	0.0036494	0.0033009999999999997
6	TR1_2_W0001_P0006_T0001_R1_P2_K1_Ch2-Ch1.zen	20151211_SCC1gfpc_Prometa\MitoSys2\LSM\SCC1gfpc_Noc\DE_W0001\DE_W0001_P0008\DE_2_W0001_P0008_T0001\TR1_W0001_P0006\TR1_2_W0001_P0006_T0001_R1_P2_K1_Ch2-Ch1.zen	FA/ISS	20000	30.0	3		7	0	0	29.94	100000	2000	Scale	0	0.97	0	0.01	0.78	0	0.01	0.04	0	1	1	0	1	15.386	185.412	0	1	15.386	185.412	1.1576	1.6284	1	0.8773	0.9913	0.9326	1	0.9931	0.9966	1.0246	1.607	0.9293	0.034143	0.029615	0.0032599000000000005	0.004256800000000001
7	TR1_2_W0001_P0006_T0001_R1_P3_K1_Ch2-Ch1.zen	20151211_SCC1gfpc_Prometa\MitoSys2\LSM\SCC1gfpc_Noc\DE_W0001\DE_W0001_P0008\DE_2_W0001_P0008_T0001\TR1_W0001_P0006\TR1_2_W0001_P0006_T0001_R1_P3_K1_Ch2-Ch1.zen	FA/ISS	20000	30.0	3		7	0	0	29.94	100000	2000	Scale	0	0.97	0	0.01	0.78	0	0.01	0.04	0	1	1	0	1	13.860999999999999	264.277	0	1	13.860999999999999	264.277	1.4018	1.8837	1	0.8629	0.9937	0.9259999999999999	1	0.9956	0.9978	1.2348	1.867	0.9239	0.027936000000000002	0.031506	0.006615	0.012607
8	TR1_2_W0001_P0006_T0001_R1_P4_K1_Ch2-Ch1.zen	20151211_SCC1gfpc_Prometa\MitoSys2\LSM\SCC1gfpc_Noc\DE_W0001\DE_W0001_P0008\DE_2_W0001_P0008_T0001\TR1_W0001_P0006\TR1_2_W0001_P0006_T0001_R1_P4_K1_Ch2-Ch1.zen	FA/ISS	20000	30.0	3		7	0	0	29.94	100000	2000	Scale	0	0.97	0	0.01	0.78	0	0.01	0.04	0	1	1	0	1	13.229000000000001	3.2239999999999998	0	1	13.229000000000001	3.2239999999999998	1.0854	1.0831	1	0.8583	0.5736	0.7016	1	0.6984	0.8357	0.9373	0.3925	0.5494	0.050197000000000006	0.017455000000000002	0.031979	0.07500599999999999
9	TR1_2_W0001_P0006_T0001_R1_P5_K1_Ch2-Ch1.zen	20151211_SCC1gfpc_Prometa\MitoSys2\LSM\SCC1gfpc_Noc\DE_W0001\DE_W0001_P0008\DE_2_W0001_P0008_T0001\TR1_W0001_P0006\TR1_2_W0001_P0006_T0001_R1_P5_K1_Ch2-Ch1.zen	FA/ISS	20000	30.0	3		7	0	0	29.94	100000	2000	Scale	0	0.97	0	0.01	0.78	0	0.01	0.04	0	1	1	0	1	8.599	5.1160000000000005	0	1	8.599	5.1160000000000005	1.0823	1.1358	1	0.7857	0.7159	0.75	1	0.8697	0.9326	0.8583	0.7071	0.6902	0.053943	0.023866	0.020288	0.033363
10	TR1_2_W0001_P0025_T0001_R1_P1_K1_Ch2-Ch1.zen	20151211_SCC1gfpc_Prometa\MitoSys2\LSM\SCC1gfpc_Noc\DE_W0001\DE_W0001_P0011\DE_2_W0001_P0011_T0001\TR1_W0001_P0025\TR1_2_W0001_P0025_T0001_R1_P1_K1_Ch2-Ch1.zen	FA/ISS	20000	30.0	3		7	0	0	29.94	100000	2000	Scale	0	0.97	0	0.01	0.78	0	0.01	0.04	0	1	1	0	1	12.856	226.62400000000002	0	1	12.856	226.62400000000002	1.0997	2.4	1	0.8513	0.9926	0.9191	1	0.9951	0.9976	0.941	2.3782	0.9169	0.039326	0.037075	0.004005300000000001	0.0041558
11	TR1_2_W0001_P0025_T0001_R1_P2_K1_Ch2-Ch1.zen	20151211_SCC1gfpc_Prometa\MitoSys2\LSM\SCC1gfpc_Noc\DE_W0001\DE_W0001_P0011\DE_2_W0001_P0011_T0001\TR1_W0001_P0025\TR1_2_W0001_P0025_T0001_R1_P2_K1_Ch2-Ch1.zen	FA/ISS	20000	30.0	3		7	0	0	29.94	100000	2000	Scale	0	0.97	0	0.01	0.78	0	0.01	0.04	0	1	1	0	1	13.985	192.958	0	1	13.985	192.958	1.1058	1.7686	1	0.865	0.9911	0.9259	1	0.9936	0.9968	0.9628	1.7461	0.9229999999999999	0.050413	0.028613999999999997	0.005401100000000001	0.0079145
12	TR1_2_W0001_P0025_T0001_R1_P3_K1_Ch2-Ch1.zen	20151211_SCC1gfpc_Prometa\MitoSys2\LSM\SCC1gfpc_Noc\DE_W0001\DE_W0001_P0011\DE_2_W0001_P0011_T0001\TR1_W0001_P0025\TR1_2_W0001_P0025_T0001_R1_P3_K1_Ch2-Ch1.zen	FA/ISS	20000	30.0	3		7	0	0	29.94	100000	2000	Scale	0	0.97	0	0.01	0.78	0	0.01	0.04	0	1	1	0	1	16.621	162.746	0	1	16.621	162.746	1.2804	1.4474	1	0.8856	0.9902	0.9364	1	0.9917	0.9958	1.1488	1.4240000000000002	0.9325	0.049625	0.027471	0.0052308	0.0065228000000000005
13	TR1_2_W0001_P0025_T0001_R1_P4_K1_Ch2-Ch1.zen	20151211_SCC1gfpc_Prometa\MitoSys2\LSM\SCC1gfpc_Noc\DE_W0001\DE_W0001_P0011\DE_2_W0001_P0011_T0001\TR1_W0001_P0025\TR1_2_W0001_P0025_T0001_R1_P4_K1_Ch2-Ch1.zen	FA/ISS	20000	30.0	3		7	0	0	29.94	100000	2000	Scale	0	0.97	0	0.01	0.78	0	0.01	0.04	0	1	1	0	1	13.607000000000001	4.523	0	1	13.607000000000001	4.523	0.9736	0.9915	1	0.8628	0.6856	0.7691	1	0.7739	0.8797	0.8383	0.4971	0.6574	0.056294000000000004	0.012418	0.010898	0.028612000000000002
14	TR1_2_W0001_P0025_T0001_R1_P5_K1_Ch2-Ch1.zen	20151211_SCC1gfpc_Prometa\MitoSys2\LSM\SCC1gfpc_Noc\DE_W0001\DE_W0001_P0011\DE_2_W0001_P0011_T0001\TR1_W0001_P0025\TR1_2_W0001_P0025_T0001_R1_P5_K1_Ch2-Ch1.zen	FA/ISS	20000	30.0	3		7	0	0	29.94	100000	2000	Scale	0	0.97	0	0.01	0.78	0	0.01	0.04	0	1	1	0	1	11.806	4.439	0	1	11.806	4.439	1.0432	0.9151	1	0.8415	0.6798	0.7563	1	0.7992	0.894	0.8806	0.4519	0.659	0.068922	0.025774000000000002	0.03321	0.061117
15	TR1_2_W0001_P0037_T0001_R1_P1_K1_Ch2-Ch1.zen	20151211_SCC1gfpc_Prometa\MitoSys2\LSM\SCC1gfpc_Noc\DE_W0001\DE_W0001_P0024\DE_2_W0001_P0024_T0001\TR1_W0001_P0037\TR1_2_W0001_P0037_T0001_R1_P1_K1_Ch2-Ch1.zen	FA/ISS	20000	30.0	3		7	0	0	29.94	100000	2000	Scale	0	0.97	0	0.01	0.78	0	0.01	0.04	0	1	1	0	1	14.425	211.31400000000002	0	1	14.425	211.31400000000002	1.072	1.1679	1	0.8691	0.9924	0.9287	1	0.9944	0.9972	0.9357	1.1532	0.9261	0.044763	0.029595	0.004868899999999999	0.0033558999999999998
16	TR1_2_W0001_P0037_T0001_R1_P2_K1_Ch2-Ch1.zen	20151211_SCC1gfpc_Prometa\MitoSys2\LSM\SCC1gfpc_Noc\DE_W0001\DE_W0001_P0024\DE_2_W0001_P0024_T0001\TR1_W0001_P0037\TR1_2_W0001_P0037_T0001_R1_P2_K1_Ch2-Ch1.zen	FA/ISS	20000	30.0	3		7	0	0	29.94	100000	2000	Scale	0	0.97	0	0.01	0.78	0	0.01	0.04	0	1	1	0	1	15.25	86.14200000000001	0	1	15.25	86.14200000000001	1.0205	1.0873	1	0.8765	0.9804	0.927	1	0.9847	0.9923	0.8955	1.0495	0.9198	0.050056	0.031949	0.0059395	0.008030800000000001
17	TR1_2_W0001_P0037_T0001_R1_P3_K1_Ch2-Ch1.zen	20151211_SCC1gfpc_Prometa\MitoSys2\LSM\SCC1gfpc_Noc\DE_W0001\DE_W0001_P0024\DE_2_W0001_P0024_T0001\TR1_W0001_P0037\TR1_2_W0001_P0037_T0001_R1_P3_K1_Ch2-Ch1.zen	FA/ISS	20000	30.0	3		7	0	0	29.94	100000	2000	Scale	0	0.97	0	0.01	0.78	0	0.01	0.04	0	1	1	0	1	14.067	164.364	0	1	14.067	164.364	1.0352	1.8838	1	0.8661	0.9894	0.9257	1	0.9924	0.9962	0.8984	1.8556	0.9221	0.060237	0.034265	0.0055376	0.005193100000000001
18	TR1_2_W0001_P0037_T0001_R1_P4_K1_Ch2-Ch1.zen	20151211_SCC1gfpc_Prometa\MitoSys2\LSM\SCC1gfpc_Noc\DE_W0001\DE_W0001_P0024\DE_2_W0001_P0024_T0001\TR1_W0001_P0037\TR1_2_W0001_P0037_T0001_R1_P4_K1_Ch2-Ch1.zen	FA/ISS	20000	30.0	3		7	0	0	29.94	100000	2000	Scale	0	0.97	0	0.01	0.78	0	0.01	0.04	0	1	1	0	1	11.337	14.797	0	1	11.337	14.797	1.0487	1.1236	1	0.836	0.8963	0.8656	1	0.9391	0.9691	0.8805	0.9501	0.8374	0.078529	0.026229000000000002	0.011066	0.012078
19	TR1_2_W0001_P0037_T0001_R1_P5_K1_Ch2-Ch1.zen	20151211_SCC1gfpc_Prometa\MitoSys2\LSM\SCC1gfpc_Noc\DE_W0001\DE_W0001_P0024\DE_2_W0001_P0024_T0001\TR1_W0001_P0037\TR1_2_W0001_P0037_T0001_R1_P5_K1_Ch2-Ch1.zen	FA/ISS	20000	30.0	3		7	0	0	29.94	100000	2000	Scale	0	0.97	0	0.01	0.78	0	0.01	0.04	0	1	1	0	1	12.703	9.829	0	1	12.703	9.829	0.9555	0.8104	1	0.8525	0.847	0.8497	1	0.8988	0.948	0.8109999999999999	0.5911	0.8017	0.056253	0.037985000000000005	0.011134	0.044882
20	TR1_2_W0001_P0082_T0001_R1_P1_K1_Ch2-Ch1.zen	20151211_SCC1gfpc_Prometa\MitoSys2\LSM\SCC1gfpc_Noc\DE_W0001\DE_W0001_P0031\DE_2_W0001_P0031_T0001\TR1_W0001_P0082\TR1_2_W0001_P0082_T0001_R1_P1_K1_Ch2-Ch1.zen	FA/ISS	20000	30.0	3		7	0	0	29.94	100000	2000	Scale	0	0.97	0	0.01	0.78	0	0.01	0.04	0	1	1	0	1	13.978	241.731	0	1	13.978	241.731	1.085	1.7342	1	0.8656	0.9928	0.927	1	0.9949	0.9974	0.9444	1.7161	0.9246	0.055276	0.031160000000000004	0.0052622	0.0037455999999999995
21	TR1_2_W0001_P0082_T0001_R1_P2_K1_Ch2-Ch1.zen	20151211_SCC1gfpc_Prometa\MitoSys2\LSM\SCC1gfpc_Noc\DE_W0001\DE_W0001_P0031\DE_2_W0001_P0031_T0001\TR1_W0001_P0082\TR1_2_W0001_P0082_T0001_R1_P2_K1_Ch2-Ch1.zen	FA/ISS	20000	30.0	3		7	0	0	29.94	100000	2000	Scale	0	0.97	0	0.01	0.78	0	0.01	0.04	0	1	1	0	1	11.755999999999998	269.909	0	1	11.755999999999998	269.909	0.7828	4.9978	1	0.84	0.9924	0.9129999999999999	1	0.9953	0.9976	0.64	4.9562	0.9108	0.051223000000000005	0.043953	0.007996	0.007568899999999999
22	TR1_2_W0001_P0082_T0001_R1_P3_K1_Ch2-Ch1.zen	20151211_SCC1gfpc_Prometa\MitoSys2\LSM\SCC1gfpc_Noc\DE_W0001\DE_W0001_P0031\DE_2_W0001_P0031_T0001\TR1_W0001_P0082\TR1_2_W0001_P0082_T0001_R1_P3_K1_Ch2-Ch1.zen	FA/ISS	20000	30.0	3		7	0	0	29.94	100000	2000	Scale	0	0.97	0	0.01	0.78	0	0.01	0.04	0	1	1	0	1	10.925	300.161	0	1	10.925	300.161	1.2116	3.7497	1	0.8289	0.9934	0.9074	1	0.9963	0.9982	1.0208	3.7208	0.9057	0.044657	0.037617000000000005	0.0050133999999999995	0.0057379
23	TR1_2_W0001_P0082_T0001_R1_P4_K1_Ch2-Ch1.zen	20151211_SCC1gfpc_Prometa\MitoSys2\LSM\SCC1gfpc_Noc\DE_W0001\DE_W0001_P0031\DE_2_W0001_P0031_T0001\TR1_W0001_P0082\TR1_2_W0001_P0082_T0001_R1_P4_K1_Ch2-Ch1.zen	FA/ISS	20000	30.0	3		7	0	0	29.94	100000	2000	Scale	0	0.97	0	0.01	0.78	0	0.01	0.04	0	1	1	0	1	14.386	74.135	0	1	14.386	74.135	1.0721	0.9392	1	0.8694	0.9788	0.9225	1	0.9844	0.9922	0.9364	0.9029	0.9152	0.055028999999999995	0.035410000000000004	0.00040967	0.005264100000000001
24	TR1_2_W0001_P0082_T0001_R1_P5_K1_Ch2-Ch1.zen	20151211_SCC1gfpc_Prometa\MitoSys2\LSM\SCC1gfpc_Noc\DE_W0001\DE_W0001_P0031\DE_2_W0001_P0031_T0001\TR1_W0001_P0082\TR1_2_W0001_P0082_T0001_R1_P5_K1_Ch2-Ch1.zen	FA/ISS	20000	30.0	3		7	0	0	29.94	100000	2000	Scale	0	0.97	0	0.01	0.78	0	0.01	0.04	0	1	1	0	1	9.247	7.364	0	1	9.247	7.364	1.0686	1.0769	1	0.7997	0.7992	0.7994	1	0.9028	0.9501	0.8609	0.7743	0.7548	0.053599	0.024437999999999998	0.031925	0.026688999999999997
25	TR1_2_W0001_P0079_T0001_R1_P1_K1_Ch2-Ch1.zen	20151211_SCC1gfpc_Prometa\MitoSys2\LSM\SCC1gfpc_Noc\DE_W0001\DE_W0001_P0032\DE_2_W0001_P0032_T0001\TR1_W0001_P0079\TR1_2_W0001_P0079_T0001_R1_P1_K1_Ch2-Ch1.zen	FA/ISS	20000	30.0	3		7	0	0	29.94	100000	2000	Scale	0	0.97	0	0.01	0.78	0	0.01	0.04	0	1	1	0	1	7.82	322.252	0	1	7.82	322.252	1.0657	2.8123	1	0.7655	0.9944	0.8724	1	0.9978	0.9989	0.8219	2.7957	0.8714	0.023956	0.062029999999999995	0.0036768	0.0028613
26	TR1_2_W0001_P0079_T0001_R1_P2_K1_Ch2-Ch1.zen	20151211_SCC1gfpc_Prometa\MitoSys2\LSM\SCC1gfpc_Noc\DE_W0001\DE_W0001_P0032\DE_2_W0001_P0032_T0001\TR1_W0001_P0079\TR1_2_W0001_P0079_T0001_R1_P2_K1_Ch2-Ch1.zen	FA/ISS	20000	30.0	3		7	0	0	29.94	100000	2000	Scale	0	0.97	0	0.01	0.78	0	0.01	0.04	0	1	1	0	1	11.997	201.092	0	1	11.997	201.092	1.0907	2.6818	1	0.8436	0.9912	0.9144	1	0.9946	0.9973	0.9262	2.6532	0.9119	0.07607799999999999	0.042239	0.0020218	0.0037454
27	TR1_2_W0001_P0079_T0001_R1_P3_K1_Ch2-Ch1.zen	20151211_SCC1gfpc_Prometa\MitoSys2\LSM\SCC1gfpc_Noc\DE_W0001\DE_W0001_P0032\DE_2_W0001_P0032_T0001\TR1_W0001_P0079\TR1_2_W0001_P0079_T0001_R1_P3_K1_Ch2-Ch1.zen	FA/ISS	20000	30.0	3		7	0	0	29.94	100000	2000	Scale	0	0.97	0	0.01	0.78	0	0.01	0.04	0	1	1	0	1	11.035	184.775	0	1	11.035	184.775	0.9888	4.9162	1	0.8305	0.9887	0.9061	1	0.9935	0.9967	0.8196	4.8555	0.9031	0.050305	0.044797000000000003	0.003679	0.0057833
28	TR1_2_W0001_P0079_T0001_R1_P4_K1_Ch2-Ch1.zen	20151211_SCC1gfpc_Prometa\MitoSys2\LSM\SCC1gfpc_Noc\DE_W0001\DE_W0001_P0032\DE_2_W0001_P0032_T0001\TR1_W0001_P0079\TR1_2_W0001_P0079_T0001_R1_P4_K1_Ch2-Ch1.zen	FA/ISS	20000	30.0	3		7	0	0	29.94	100000	2000	Scale	0	0.97	0	0.01	0.78	0	0.01	0.04	0	1	1	0	1	8.665	6.516	0	1	8.665	6.516	1.0107	1.0134	1	0.7884	0.7736	0.7809	1	0.8957	0.9464	0.7976	0.6926	0.7333	0.09901	0.025091	0.039856	0.046073
29	TR1_2_W0001_P0079_T0001_R1_P5_K1_Ch2-Ch1.zen	20151211_SCC1gfpc_Prometa\MitoSys2\LSM\SCC1gfpc_Noc\DE_W0001\DE_W0001_P0032\DE_2_W0001_P0032_T0001\TR1_W0001_P0079\TR1_2_W0001_P0079_T0001_R1_P5_K1_Ch2-Ch1.zen	FA/ISS	20000	30.0	3		7	0	0	29.94	100000	2000	Scale	0	0.97	0	0.01	0.78	0	0.01	0.04	0	1	1	0	1	13.54	7.5089999999999995	0	1	13.54	7.5089999999999995	1.012	0.9592	1	0.8619	0.8038	0.8324	1	0.8614	0.9281	0.873	0.6457	0.7656	0.070325	0.014538999999999998	0.027347000000000003	0.017251
30	TR1_2_W0001_P0091_T0001_R1_P1_K1_Ch2-Ch1.zen	20151211_SCC1gfpc_Prometa\MitoSys2\LSM\SCC1gfpc_Noc\DE_W0001\DE_W0001_P0043\DE_2_W0001_P0043_T0001\TR1_W0001_P0091\TR1_2_W0001_P0091_T0001_R1_P1_K1_Ch2-Ch1.zen	FA/ISS	20000	30.0	3		7	0	0	29.94	100000	2000	Scale	0	0.97	0	0.01	0.78	0	0.01	0.04	0	1	1	0	1	21.592	47.426	0	1	21.592	47.426	1.0587	1.1827	1	0.9119	0.9647	0.9379	1	0.961	0.9803	0.9679	1.0984	0.9191	0.043564	0.011256	0.007743899999999999	0.011555
31	TR1_2_W0001_P0091_T0001_R1_P2_K1_Ch2-Ch1.zen	20151211_SCC1gfpc_Prometa\MitoSys2\LSM\SCC1gfpc_Noc\DE_W0001\DE_W0001_P0043\DE_2_W0001_P0043_T0001\TR1_W0001_P0091\TR1_2_W0001_P0091_T0001_R1_P2_K1_Ch2-Ch1.zen	FA/ISS	20000	30.0	3		7	0	0	29.94	100000	2000	Scale	0	0.97	0	0.01	0.78	0	0.01	0.04	0	1	1	0	1	21.076	31.028000000000002	0	1	21.076	31.028000000000002	0.9759	1.1681	1	0.9101	0.9497	0.9297	1	0.9455	0.9724	0.887	1.0559	0.9033	0.031846	0.010437	0.0016741	0.0084438
32	TR1_2_W0001_P0091_T0001_R1_P3_K1_Ch2-Ch1.zen	20151211_SCC1gfpc_Prometa\MitoSys2\LSM\SCC1gfpc_Noc\DE_W0001\DE_W0001_P0043\DE_2_W0001_P0043_T0001\TR1_W0001_P0091\TR1_2_W0001_P0091_T0001_R1_P3_K1_Ch2-Ch1.zen	FA/ISS	20000	30.0	3		7	0	0	29.94	100000	2000	Scale	0	0.97	0	0.01	0.78	0	0.01	0.04	0	1	1	0	1	18.924	91.814	0	1	18.924	91.814	1.1827	1.7781	1	0.8985	0.9811	0.9389	1	0.9821	0.991	1.0707	1.7223	0.9303	0.029081	0.024663	0.0068667	0.0084348
33	TR1_2_W0001_P0091_T0001_R1_P4_K1_Ch2-Ch1.zen	20151211_SCC1gfpc_Prometa\MitoSys2\LSM\SCC1gfpc_Noc\DE_W0001\DE_W0001_P0043\DE_2_W0001_P0043_T0001\TR1_W0001_P0091\TR1_2_W0001_P0091_T0001_R1_P4_K1_Ch2-Ch1.zen	FA/ISS	20000	30.000999999999998	3		7	0	0	29.94	100000	2000	Scale	0	0.97	0	0.01	0.78	0	0.01	0.04	0	1	1	0	1	13.575	2.824	0	1	13.575	2.824	1.0119	1.0343	1	0.8617	0.5235	0.6716	1	0.6524	0.8076	0.8724	0.2993	0.493	0.057379	0.017935	0.01863	0.09201799999999999
34	TR1_2_W0001_P0091_T0001_R1_P5_K1_Ch2-Ch1.zen	20151211_SCC1gfpc_Prometa\MitoSys2\LSM\SCC1gfpc_Noc\DE_W0001\DE_W0001_P0043\DE_2_W0001_P0043_T0001\TR1_W0001_P0091\TR1_2_W0001_P0091_T0001_R1_P5_K1_Ch2-Ch1.zen	FA/ISS	20000	30.000999999999998	3		7	0	0	29.94	100000	2000	Scale	0	0.97	0	0.01	0.78	0	0.01	0.04	0	1	1	0	1	13.151	2.904	0	1	13.151	2.904	1.2344	1.1296	1	0.8537	0.5324	0.6741	1	0.6729999999999999	0.8201	1.0678	0.3516	0.5076	0.057032000000000006	0.021462000000000002	0.029082	0.083547
35	TR1_2_W0001_P0102_T0001_R1_P1_K1_Ch2-Ch1.zen	20151211_SCC1gfpc_Prometa\MitoSys2\LSM\SCC1gfpc_Noc\DE_W0001\DE_W0001_P0047\DE_2_W0001_P0047_T0001\TR1_W0001_P0102\TR1_2_W0001_P0102_T0001_R1_P1_K1_Ch2-Ch1.zen	FA/ISS	20000	30.0	3		7	0	0	29.94	100000	2000	Scale	0	0.97	0	0.01	0.78	0	0.01	0.04	0	1	1	0	1	11.66	368.665	0	1	11.66	368.665	0.9803	1.5868	1	0.8395	0.9953	0.9141	1	0.9972	0.9986	0.8208	1.5767	0.9128	0.0641	0.030922	0.0016965	0.002434
36	TR1_2_W0001_P0102_T0001_R1_P2_K1_Ch2-Ch1.zen	20151211_SCC1gfpc_Prometa\MitoSys2\LSM\SCC1gfpc_Noc\DE_W0001\DE_W0001_P0047\DE_2_W0001_P0047_T0001\TR1_W0001_P0102\TR1_2_W0001_P0102_T0001_R1_P2_K1_Ch2-Ch1.zen	FA/ISS	20000	30.0	3		7	0	0	29.94	100000	2000	Scale	0	0.97	0	0.01	0.78	0	0.01	0.04	0	1	1	0	1	13.017000000000001	142.088	0	1	13.017000000000001	142.088	0.9609	6.4908	1	0.8551	0.983	0.9168	1	0.9883	0.9941	0.8182	6.3623	0.9113	0.051149	0.031002999999999996	0.0071321	0.0079634
37	TR1_2_W0001_P0102_T0001_R1_P3_K1_Ch2-Ch1.zen	20151211_SCC1gfpc_Prometa\MitoSys2\LSM\SCC1gfpc_Noc\DE_W0001\DE_W0001_P0047\DE_2_W0001_P0047_T0001\TR1_W0001_P0102\TR1_2_W0001_P0102_T0001_R1_P3_K1_Ch2-Ch1.zen	FA/ISS	20000	30.0	3		7	0	0	29.94	100000	2000	Scale	0	0.97	0	0.01	0.78	0	0.01	0.04	0	1	1	0	1	12.85	289.885	0	1	12.85	289.885	1.1207	2.7857	1	0.8540000000000001	0.9942	0.9214	1	0.9962	0.9981	0.9652	2.7666	0.9197	0.05642899999999999	0.036832	0.005116600000000001	0.004092800000000001
38	TR1_2_W0001_P0102_T0001_R1_P4_K1_Ch2-Ch1.zen	20151211_SCC1gfpc_Prometa\MitoSys2\LSM\SCC1gfpc_Noc\DE_W0001\DE_W0001_P0047\DE_2_W0001_P0047_T0001\TR1_W0001_P0102\TR1_2_W0001_P0102_T0001_R1_P4_K1_Ch2-Ch1.zen	FA/ISS	20000	30.0	3		7	0	0	29.94	100000	2000	Scale	0	0.97	0	0.01	0.78	0	0.01	0.04	0	1	1	0	1	10.95	17.565	0	1	10.95	17.565	1.0017	2.1464	1	0.8297	0.8789	0.8533	1	0.9303	0.9643	0.8309	1.7803	0.8207	0.058677	0.026737	0.009928	0.02424
39	TR1_2_W0001_P0102_T0001_R1_P5_K1_Ch2-Ch1.zen	20151211_SCC1gfpc_Prometa\MitoSys2\LSM\SCC1gfpc_Noc\DE_W0001\DE_W0001_P0047\DE_2_W0001_P0047_T0001\TR1_W0001_P0102\TR1_2_W0001_P0102_T0001_R1_P5_K1_Ch2-Ch1.zen	FA/ISS	20000	30.0	3		7	0	0	29.94	100000	2000	Scale	0	0.97	0	0.01	0.78	0	0.01	0.04	0	1	1	0	1	11.640999999999998	6.334	0	1	11.640999999999998	6.334	1.0697	1.0518	1	0.8404	0.769	0.8039	1	0.8583	0.9264	0.9039	0.6823	0.7365	0.054261000000000004	0.009781399999999999	0.038836	0.030121
40	TR1_2_W0001_P0191_T0001_R1_P1_K1_Ch2-Ch1.zen	20151211_SCC1gfpc_Prometa\MitoSys2\LSM\SCC1gfpc_Noc\DE_W0001\DE_W0001_P0071\DE_2_W0001_P0071_T0001\TR1_W0001_P0191\TR1_2_W0001_P0191_T0001_R1_P1_K1_Ch2-Ch1.zen	FA/ISS	20000	30.0	3		7	0	0	29.94	100000	2000	Scale	0	0.97	0	0.01	0.78	0	0.01	0.04	0	1	1	0	1	9.506	175.30900000000003	0	1	9.506	175.30900000000003	1.1512	2.8985	1	0.8029999999999999	0.9897	0.8914	1	0.9951	0.9975	0.9361	2.8658	0.8892	0.034078	0.047764999999999995	0.0017904	0.0032671999999999996
41	TR1_2_W0001_P0191_T0001_R1_P2_K1_Ch2-Ch1.zen	20151211_SCC1gfpc_Prometa\MitoSys2\LSM\SCC1gfpc_Noc\DE_W0001\DE_W0001_P0071\DE_2_W0001_P0071_T0001\TR1_W0001_P0191\TR1_2_W0001_P0191_T0001_R1_P2_K1_Ch2-Ch1.zen	FA/ISS	20000	30.0	3		7	0	0	29.94	100000	2000	Scale	0	0.97	0	0.01	0.78	0	0.01	0.04	0	1	1	0	1	14.802999999999999	127.405	0	1	14.802999999999999	127.405	0.8336	3.9382	1	0.8725	0.9851	0.9271	1	0.9884	0.9942	0.7167	3.8658	0.9216	0.057638999999999996	0.030917	0.0018761	0.005018899999999999
42	TR1_2_W0001_P0191_T0001_R1_P3_K1_Ch2-Ch1.zen	20151211_SCC1gfpc_Prometa\MitoSys2\LSM\SCC1gfpc_Noc\DE_W0001\DE_W0001_P0071\DE_2_W0001_P0071_T0001\TR1_W0001_P0191\TR1_2_W0001_P0191_T0001_R1_P3_K1_Ch2-Ch1.zen	FA/ISS	20000	30.0	3		7	0	0	29.94	100000	2000	Scale	0	0.97	0	0.01	0.78	0	0.01	0.04	0	1	1	0	1	9.478	196.00799999999998	0	1	9.478	196.00799999999998	1.1477	2.5756	1	0.8046	0.9906	0.8927	1	0.9954	0.9977	0.9365	2.5477	0.8907	0.033533999999999994	0.034266000000000005	0.0050103000000000005	0.0032021999999999997
43	TR1_2_W0001_P0191_T0001_R1_P4_K1_Ch2-Ch1.zen	20151211_SCC1gfpc_Prometa\MitoSys2\LSM\SCC1gfpc_Noc\DE_W0001\DE_W0001_P0071\DE_2_W0001_P0071_T0001\TR1_W0001_P0191\TR1_2_W0001_P0191_T0001_R1_P4_K1_Ch2-Ch1.zen	FA/ISS	20000	30.0	3		7	0	0	29.94	100000	2000	Scale	0	0.97	0	0.01	0.78	0	0.01	0.04	0	1	1	0	1	13.83	5.412000000000001	0	1	13.83	5.412000000000001	0.9834	1.0193	1	0.8643	0.732	0.7954	1	0.8057	0.8976	0.8486	0.583	0.7002	0.044394	0.0307	0.0022381999999999997	0.072527
44	TR1_2_W0001_P0191_T0001_R1_P5_K1_Ch2-Ch1.zen	20151211_SCC1gfpc_Prometa\MitoSys2\LSM\SCC1gfpc_Noc\DE_W0001\DE_W0001_P0071\DE_2_W0001_P0071_T0001\TR1_W0001_P0191\TR1_2_W0001_P0191_T0001_R1_P5_K1_Ch2-Ch1.zen	FA/ISS	20000	30.0	3		7	0	0	29.94	100000	2000	Scale	0	0.97	0	0.01	0.78	0	0.01	0.04	0	1	1	0	1	12.026	6.414	0	1	12.026	6.414	1.0437	1.0356	1	0.8448	0.7713	0.8072	1	0.8554	0.9248	0.8847	0.6709	0.7381	0.055438	0.023181999999999998	0.015372	0.035662
45	TR1_2_W0001_P0173_T0001_R1_P1_K1_Ch2-Ch1.zen	20151211_SCC1gfpc_Prometa\MitoSys2\LSM\SCC1gfpc_Noc\DE_W0001\DE_W0001_P0078\DE_2_W0001_P0078_T0001\TR1_W0001_P0173\TR1_2_W0001_P0173_T0001_R1_P1_K1_Ch2-Ch1.zen	FA/ISS	20000	30.0	3		7	0	0	29.94	100000	2000	Scale	0	0.97	0	0.01	0.78	0	0.01	0.04	0	1	1	0	1	13.706	204.727	0	1	13.706	204.727	0.9204	3.4608	1	0.8633	0.9878	0.9235	1	0.9913	0.9957	0.7892	3.3931	0.9194	0.06271900000000001	0.033169	0.013189	0.011273
46	TR1_2_W0001_P0173_T0001_R1_P2_K1_Ch2-Ch1.zen	20151211_SCC1gfpc_Prometa\MitoSys2\LSM\SCC1gfpc_Noc\DE_W0001\DE_W0001_P0078\DE_2_W0001_P0078_T0001\TR1_W0001_P0173\TR1_2_W0001_P0173_T0001_R1_P2_K1_Ch2-Ch1.zen	FA/ISS	20000	30.0	3		7	0	0	29.94	100000	2000	Scale	0	0.97	0	0.01	0.78	0	0.01	0.04	0	1	1	0	1	11.411	365.594	0	1	11.411	365.594	0.8999	3.3554	1	0.8352	0.9944	0.9113	1	0.9966	0.9983	0.7425	3.3298	0.9097	0.056977	0.033859	0.007761	0.008006600000000001
47	TR1_2_W0001_P0173_T0001_R1_P3_K1_Ch2-Ch1.zen	20151211_SCC1gfpc_Prometa\MitoSys2\LSM\SCC1gfpc_Noc\DE_W0001\DE_W0001_P0078\DE_2_W0001_P0078_T0001\TR1_W0001_P0173\TR1_2_W0001_P0173_T0001_R1_P3_K1_Ch2-Ch1.zen	FA/ISS	20000	30.0	3		7	0	0	29.94	100000	2000	Scale	0	0.97	0	0.01	0.78	0	0.01	0.04	0	1	1	0	1	11.456	39.689	0	1	11.456	39.689	1.1194	0.8928	1	0.8364	0.9608	0.8964	1	0.9769	0.9884	0.9447	0.8329	0.8858	0.08307300000000001	0.024346	0.0010589	0.0074149
48	TR1_2_W0001_P0173_T0001_R1_P4_K1_Ch2-Ch1.zen	20151211_SCC1gfpc_Prometa\MitoSys2\LSM\SCC1gfpc_Noc\DE_W0001\DE_W0001_P0078\DE_2_W0001_P0078_T0001\TR1_W0001_P0173\TR1_2_W0001_P0173_T0001_R1_P4_K1_Ch2-Ch1.zen	FA/ISS	20000	30.0	3		7	0	0	29.94	100000	2000	Scale	0	0.97	0	0.01	0.78	0	0.01	0.04	0	1	1	0	1	12.212	343.06300000000005	0	1	12.212	343.06300000000005	0.8445	1.6563	1	0.8471	0.9951	0.9181	1	0.9969	0.9985	0.7037	1.6455	0.9167	0.070485	0.03562	0.0016917000000000002	0.0020552
49	TR1_2_W0001_P0173_T0001_R1_P5_K1_Ch2-Ch1.zen	20151211_SCC1gfpc_Prometa\MitoSys2\LSM\SCC1gfpc_Noc\DE_W0001\DE_W0001_P0078\DE_2_W0001_P0078_T0001\TR1_W0001_P0173\TR1_2_W0001_P0173_T0001_R1_P5_K1_Ch2-Ch1.zen	FA/ISS	20000	30.0	3		7	0	0	29.94	100000	2000	Scale	0	0.97	0	0.01	0.78	0	0.01	0.04	0	1	1	0	1	11.546	260.754	0	1	11.546	260.754	0.8501	6.1574	1	0.8348	0.9891	0.9085	1	0.9927	0.9964	0.6958	6.0557	0.9052	0.059601	0.040968	0.007708100000000001	0.0080568
50	TR1_2_W0001_P0204_T0001_R1_P1_K1_Ch2-Ch1.zen	20151211_SCC1gfpc_Prometa\MitoSys2\LSM\SCC1gfpc_Noc\DE_W0001\DE_W0001_P0085\DE_2_W0001_P0085_T0001\TR1_W0001_P0204\TR1_2_W0001_P0204_T0001_R1_P1_K1_Ch2-Ch1.zen	FA/ISS	20000	30.0	3		7	0	0	29.94	100000	2000	Scale	0	0.97	0	0.01	0.78	0	0.01	0.04	0	1	1	0	1	12.095999999999998	213.692	0	1	12.095999999999998	213.692	0.8581	3.5191	1	0.845	0.9899	0.9145	1	0.9934	0.9967	0.7139	3.4733	0.9115	0.04027	0.015109000000000001	0.0085445	0.007192699999999999
51	TR1_2_W0001_P0204_T0001_R1_P2_K1_Ch2-Ch1.zen	20151211_SCC1gfpc_Prometa\MitoSys2\LSM\SCC1gfpc_Noc\DE_W0001\DE_W0001_P0085\DE_2_W0001_P0085_T0001\TR1_W0001_P0204\TR1_2_W0001_P0204_T0001_R1_P2_K1_Ch2-Ch1.zen	FA/ISS	20000	30.0	3		7	0	0	29.94	100000	2000	Scale	0	0.97	0	0.01	0.78	0	0.01	0.04	0	1	1	0	1	10.802	338.532	0	1	10.802	338.532	1.1222	2.226	1	0.8261	0.9951	0.9066	1	0.9973	0.9987	0.9357	2.2133	0.9054	0.043043	0.039135	0.0020018	0.0022175000000000003
52	TR1_2_W0001_P0204_T0001_R1_P3_K1_Ch2-Ch1.zen	20151211_SCC1gfpc_Prometa\MitoSys2\LSM\SCC1gfpc_Noc\DE_W0001\DE_W0001_P0085\DE_2_W0001_P0085_T0001\TR1_W0001_P0204\TR1_2_W0001_P0204_T0001_R1_P3_K1_Ch2-Ch1.zen	FA/ISS	20000	30.0	3		7	0	0	29.94	100000	2000	Scale	0	0.97	0	0.01	0.78	0	0.01	0.04	0	1	1	0	1	15.944	29.081999999999997	0	1	15.944	29.081999999999997	0.941	1.0916	1	0.8812	0.9467	0.9133	1	0.9562	0.9779	0.8254	0.9921	0.8926	0.046563	0.023168	0.0018858	0.013616
53	TR1_2_W0001_P0204_T0001_R1_P4_K1_Ch2-Ch1.zen	20151211_SCC1gfpc_Prometa\MitoSys2\LSM\SCC1gfpc_Noc\DE_W0001\DE_W0001_P0085\DE_2_W0001_P0085_T0001\TR1_W0001_P0204\TR1_2_W0001_P0204_T0001_R1_P4_K1_Ch2-Ch1.zen	FA/ISS	20000	30.0	3		7	0	0	29.94	100000	2000	Scale	0	0.97	0	0.01	0.78	0	0.01	0.04	0	1	1	0	1	12.883	7.405	0	1	12.883	7.405	0.8953	1.1659	1	0.8548	0.7989	0.8264	1	0.8643	0.9296	0.7574	0.8201	0.7613	0.047494999999999996	0.024762	0.0040544000000000005	0.033099
54	TR1_2_W0001_P0204_T0001_R1_P5_K1_Ch2-Ch1.zen	20151211_SCC1gfpc_Prometa\MitoSys2\LSM\SCC1gfpc_Noc\DE_W0001\DE_W0001_P0085\DE_2_W0001_P0085_T0001\TR1_W0001_P0204\TR1_2_W0001_P0204_T0001_R1_P5_K1_Ch2-Ch1.zen	FA/ISS	20000	30.0	3		7	0	0	29.94	100000	2000	Scale	0	0.97	0	0.01	0.78	0	0.01	0.04	0	1	1	0	1	9.79	30.944000000000003	0	1	9.79	30.944000000000003	1.1109	1.1936	1	0.8092	0.9496	0.8765	1	0.9742	0.987	0.907	1.1091	0.8648	0.053649	0.026208	-0.00053736	0.0071223
55	TR1_2_W0001_P0206_T0001_R1_P1_K1_Ch2-Ch1.zen	20151211_SCC1gfpc_Prometa\MitoSys2\LSM\SCC1gfpc_Noc\DE_W0001\DE_W0001_P0086\DE_2_W0001_P0086_T0001\TR1_W0001_P0206\TR1_2_W0001_P0206_T0001_R1_P1_K1_Ch2-Ch1.zen	FA/ISS	20000	30.0	3		7	0	0	29.94	100000	2000	Scale	0	0.97	0	0.01	0.78	0	0.01	0.04	0	1	1	0	1	12.293	161.047	0	1	12.293	161.047	0.845	1.5348	1	0.8473	0.9901	0.9159	1	0.9937	0.9969	0.7041	1.5146	0.9129999999999999	0.05803099999999999	0.047294	0.00087296	0.0031980999999999997
56	TR1_2_W0001_P0206_T0001_R1_P2_K1_Ch2-Ch1.zen	20151211_SCC1gfpc_Prometa\MitoSys2\LSM\SCC1gfpc_Noc\DE_W0001\DE_W0001_P0086\DE_2_W0001_P0086_T0001\TR1_W0001_P0206\TR1_2_W0001_P0206_T0001_R1_P2_K1_Ch2-Ch1.zen	FA/ISS	20000	30.0	3		7	0	0	29.94	100000	2000	Scale	0	0.97	0	0.01	0.78	0	0.01	0.04	0	1	1	0	1	13.139000000000001	176.515	0	1	13.139000000000001	176.515	0.9778	1.6539	1	0.8573	0.9904	0.9215	1	0.9935	0.9967	0.8364	1.6315	0.9184	0.052314	0.037114	0.0015517	0.0037164999999999998
57	TR1_2_W0001_P0206_T0001_R1_P3_K1_Ch2-Ch1.zen	20151211_SCC1gfpc_Prometa\MitoSys2\LSM\SCC1gfpc_Noc\DE_W0001\DE_W0001_P0086\DE_2_W0001_P0086_T0001\TR1_W0001_P0206\TR1_2_W0001_P0206_T0001_R1_P3_K1_Ch2-Ch1.zen	FA/ISS	20000	30.0	3		7	0	0	29.94	100000	2000	Scale	0	0.97	0	0.01	0.78	0	0.01	0.04	0	1	1	0	1	8.039	286.39099999999996	0	1	8.039	286.39099999999996	1.1372	2.3025	1	0.7704	0.9938	0.8749	1	0.9975	0.9987	0.8892	2.2875	0.8738	0.047006	0.020811	0.0037169000000000004	0.0036150999999999996
58	TR1_2_W0001_P0206_T0001_R1_P4_K1_Ch2-Ch1.zen	20151211_SCC1gfpc_Prometa\MitoSys2\LSM\SCC1gfpc_Noc\DE_W0001\DE_W0001_P0086\DE_2_W0001_P0086_T0001\TR1_W0001_P0206\TR1_2_W0001_P0206_T0001_R1_P4_K1_Ch2-Ch1.zen	FA/ISS	20000	30.0	3		7	0	0	29.94	100000	2000	Scale	0	0.97	0	0.01	0.78	0	0.01	0.04	0	1	1	0	1	13.274000000000001	20.656	0	1	13.274000000000001	20.656	0.9697	1.0126	1	0.8573	0.9255	0.8907	1	0.9489	0.9741	0.8283	0.8885	0.8667	0.06300499999999999	0.019468	0.00045014	0.010675
59	TR1_2_W0001_P0206_T0001_R1_P5_K1_Ch2-Ch1.zen	20151211_SCC1gfpc_Prometa\MitoSys2\LSM\SCC1gfpc_Noc\DE_W0001\DE_W0001_P0086\DE_2_W0001_P0086_T0001\TR1_W0001_P0206\TR1_2_W0001_P0206_T0001_R1_P5_K1_Ch2-Ch1.zen	FA/ISS	20000	30.0	3		7	0	0	29.94	100000	2000	Scale	0	0.97	0	0.01	0.78	0	0.01	0.04	0	1	1	0	1	11.825999999999999	6.885	0	1	11.825999999999999	6.885	1.1617	1.1319	1	0.8402	0.7855	0.8124	1	0.8675	0.9314	0.9865	0.7678	0.7494	0.048639999999999996	0.033523000000000004	0.019186	0.05651900000000001
60	TR1_2_W0001_P0232_T0001_R1_P1_K1_Ch2-Ch1.zen	20151211_SCC1gfpc_Prometa\MitoSys2\LSM\SCC1gfpc_Noc\DE_W0001\DE_W0001_P0094\DE_2_W0001_P0094_T0001\TR1_W0001_P0232\TR1_2_W0001_P0232_T0001_R1_P1_K1_Ch2-Ch1.zen	FA/ISS	20000	30.0	3		7	0	0	29.94	100000	2000	Scale	0	0.97	0	0.01	0.78	0	0.01	0.04	0	1	1	0	1	13.715	202.479	0	1	13.715	202.479	0.878	2.2674	1	0.8629	0.9919	0.9252	1	0.9943	0.9971	0.7493	2.2446	0.9225	0.060905999999999995	0.033632	0.001013	0.0029596
61	TR1_2_W0001_P0232_T0001_R1_P2_K1_Ch2-Ch1.zen	20151211_SCC1gfpc_Prometa\MitoSys2\LSM\SCC1gfpc_Noc\DE_W0001\DE_W0001_P0094\DE_2_W0001_P0094_T0001\TR1_W0001_P0232\TR1_2_W0001_P0232_T0001_R1_P2_K1_Ch2-Ch1.zen	FA/ISS	20000	30.0	3		7	0	0	29.94	100000	2000	Scale	0	0.97	0	0.01	0.78	0	0.01	0.04	0	1	1	0	1	10.462	217.74400000000003	0	1	10.462	217.74400000000003	1.0066	2.6828	1	0.8215	0.9921	0.9027	1	0.9958	0.9979	0.8267	2.6595	0.9008	0.07156799999999999	0.03692	0.0032836999999999996	0.0042127
62	TR1_2_W0001_P0232_T0001_R1_P3_K1_Ch2-Ch1.zen	20151211_SCC1gfpc_Prometa\MitoSys2\LSM\SCC1gfpc_Noc\DE_W0001\DE_W0001_P0094\DE_2_W0001_P0094_T0001\TR1_W0001_P0232\TR1_2_W0001_P0232_T0001_R1_P3_K1_Ch2-Ch1.zen	FA/ISS	20000	30.0	3		7	0	0	29.94	100000	2000	Scale	0	0.97	0	0.01	0.78	0	0.01	0.04	0	1	1	0	1	14.981	134.046	0	1	14.981	134.046	1.1764	1.9216	1	0.8739	0.9876	0.929	1	0.9905	0.9952	1.0384	1.8877	0.9245	0.047337	0.032597	0.0010859	0.0038076
63	TR1_2_W0001_P0232_T0001_R1_P4_K1_Ch2-Ch1.zen	20151211_SCC1gfpc_Prometa\MitoSys2\LSM\SCC1gfpc_Noc\DE_W0001\DE_W0001_P0094\DE_2_W0001_P0094_T0001\TR1_W0001_P0232\TR1_2_W0001_P0232_T0001_R1_P4_K1_Ch2-Ch1.zen	FA/ISS	20000	30.0	3		7	0	0	29.94	100000	2000	Scale	0	0.97	0	0.01	0.78	0	0.01	0.04	0	1	1	0	1	11.634	15.720999999999998	0	1	11.634	15.720999999999998	0.9272	0.9695	1	0.8399	0.9032	0.871	1	0.9416	0.9703	0.7729	0.8215	0.8438	0.051486000000000004	0.025580000000000002	0.0067908000000000005	0.016668000000000002
64	TR1_2_W0001_P0232_T0001_R1_P5_K1_Ch2-Ch1.zen	20151211_SCC1gfpc_Prometa\MitoSys2\LSM\SCC1gfpc_Noc\DE_W0001\DE_W0001_P0094\DE_2_W0001_P0094_T0001\TR1_W0001_P0232\TR1_2_W0001_P0232_T0001_R1_P5_K1_Ch2-Ch1.zen	FA/ISS	20000	30.0	3		7	0	0	29.94	100000	2000	Scale	0	0.97	0	0.01	0.78	0	0.01	0.04	0	1	1	0	1	14.982999999999999	2.866	0	1	14.982999999999999	2.866	0.9932	1.0348	1	0.8752	0.5295	0.6807	1	0.6237	0.7897	0.8688	0.2862	0.484	0.069754	0.015262000000000001	0.03406	0.091265
[truncated: 101 more columns]
